# Supplementary material for: Identification and comparison of key RNA interference machinery from western corn rootworm, fall armyworm, and southern green stink bug
Source: PLoS One. 2018 Sep 5;13(9):e0203160. doi: 10.1371/journal.pone.0203160 (PMC6124762; doi:10.1371/journal.pone.0203160)
Supplement: S2 File — (TGZ) [file pone.0203160.s012.tgz › data/fastq/faw/5_Sixth-instar_SIX_Rep1_aligned.fq]

@4133181/1
ctgctgtgtgaagttcttcaaagcgtcttctctaacagttctctgtggtg
+4133181/1
BBBFDFDDDFHHHFHIJJJJJJIJIHIJJJJJJIJJJJGIJJIJJHIJGH
@701596/1
ctgtggccggcggcacgcagacgccttgatgacctccactttgatgatct
+701596/1
@CCFFFFFHHHHHJJJJJIJJJJJHHHHFFFFFFEEDEEDDDDDDDEFDE
@2081255/1
gtggttctttggctgtctctggtggaggtttctcctgtgacggcatagcc
+2081255/1
@BCFFFFFHGFHHJJJJJJJJJFHIIIJEGHJJJJJJIJJJJJJJJJJJJ
@2081571/1
agacaaacagacaaacagacaaaaaaaaagttaattacatttttggg
+2081571/1
CC@FFFFFHFBHHIEGGI>FDG@FG@@GBGHIIFBGGEHIIBHIIIA
@4134033/1
cgggcttattctgcatacctgccatgcgctggtaagcgctatggactgcc
+4134033/1
CCCFFFFFHHHHHJJJJJJJJJJJJJJJJJJJHIJJJJJJJJJJJJJJJJ
@554/1
cgtcattcgatatcttctgtagctgctgtgtgaagttcttcaaagcgtct
+554/1
CC@FFFFFHFHHDIJIJJJGJJJJIJJJHIHGHIGFHIIJGIIIJIIDHG
@611/1
tgtgctgttgtggaactgcttcacctgtggccggcggcacgcagacgcct
+611/1
@CBFFFFFHHHHHJJJJJJJJJJJJJJJJJJJJJJJJJHHFFDDDDDDDD
@1386351/1
gccccctttaaaaaaagctcgatctcaatttaaagataagatctgcgacc
+1386351/1
@@@DFFFFHHHHHIIIGHHIA@GHIIGHIIIIBGIGIIIIGHIICGGEII
@2979/1
gctctcaggcaggcaagatgggcatagtaggtaggcgtagggtaagacac
+2979/1
@@CFFFFFHHHHHJJJJIJJJJIIIIJHGIICGHIJJHIIJJHHJIJJEF
@3231/1
cctgatagagacgatttcaccagtggtcttcttgaacttcttcaattgac
+3231/1
CC@FFFDDHHHHHEHJJIIIIIJJJJHIJIJJJGEGHGIEHHICHGIIGF
@2766823/1
gatggagtgagcacgggctctgtgcctggctcccatgtcacggtagcact
+2766823/1
CCCFFFFFHHGHHJJJJJJJJJJJJJJIIIJJJJJIJJJJJJJDHIIJJI
@3872/1
attgttctcattcgcgtacttttcaaggaacatttgagtggttcctttta
+3872/1
CCCFFFFFHHHHHJJJIIJJJJJIJGIJJIJJJJJJJJHJJJJJJJJJJJ
@4070/1
gtttcatgtcaatcggttcataaataaaaaacttatgtcaaattaaagaa
+4070/1
CCCFFFFFHHHHHJJJJJJJJJJJJJJJJJJJJJJJJJJJJJJJJJJJIJ
@2767319/1
cctcaaaaaatcacgtttatacattttttttttaatttttgtgttacgat
+2767319/1
CCCFFFFFHHHHHJJHIIJJJJIIJIJJJJJJJJIIJJJJIHFHHHEFFF
@2767812/1
ctgttgtggaactgcttcacctgtggccggcggcacgcagacgccttgat
+2767812/1
@@@DDBDDHFHFFIIIIIIIIIAF<?GHGEG>EHGHF>BECAB8>BBCAC
@2768294/1
gggtattcagttcttaagatacatcaataaaacacgtgaaagtaatgatt
+2768294/1
@BCBDFFFHHHHHJJJJJJJJJJJJJJJJJJJJJJJFHIJJJFHJJJJJJ
@3449172/1
gttgtacccaaagcctgtacgatttttattagttaaagtgtttattttga
+3449172/1
CCCFFFFFHHHHHIJJJJJJJIJJJJJJJJJJJIJJIJGHIJJJJJJJJI
@2084790/1
gccagatgccaaagttcttgatcttcactgggctcttctctgggatttcc
+2084790/1
CCCFFFFFGFFDFGAGGHIIGIEHGIEEBCEDAFGGGJEGGGGHGHIIJI
@3449628/1
cggtggcgcacagggcacgcttgcgcatgacatctatacatgccattggc
+3449628/1
@@CDFFFFGGHHHIJJJHHJJJJGGGIJJIJJGIJIJFGCGIJJJJJIJB
@5496013/1
gaggcttgggctcgctctccgaagggagcttgcggccgatgacctcatac
+5496013/1
@@@FFFF@FDFHDGGIGIIIGDGBGEBFGAFDFHIGIGB=<.7?@A;>@C
@1387859/1
agcgttcacattgacaaacttaggtttgcttacagccattcccaactgtc
+1387859/1
@@CFDDDFHFFHDIIJJIJFIIJDGGGJHJIJIJCEHGIJJIGGJJJJGI
@1388368/1
tttattttgtttttctctgtgatctgtttcttggcatctatagatgtcgg
+1388368/1
CCCFFFFFHHHHHJIIIJJJIGIJJJIJJJJIJHIJJIHIIIIIIIIIJJ
@5497555/1
ggttcgtgaatcatgccctcaatctgcaccag
+5497555/1
@?:BDADDFFFDFI9E<CCFEFIDHHIIDGF?
@1388700/1
gttctcagcttccctgcaaagttaaccatcttgtattcaaaagaaaacct
+1388700/1
CCCFFDD?F?DCFGIAEEIIGCFHHI@DHIIIC?:EEFGI@DF?FHABB?
@5497989/1
cactgtacagttagaaatgttacaacctctatactttgcattaaaataat
+5497989/1
?<@D?DBDFHFH>FGIIIIABH>H@E;FHI@FE?FHHE@BFECEDBD?<F
@6177803/1
ctccaataagaatgaggggtcattgaacttatagttcaaaatcgtttcca
+6177803/1
CCCFFFFFHHHHHJJJJJJHIJJJJJJJJJJJJJJJJJJGHIJJIJJJJJ
@1390595/1
acataataaaattagaggaagtaggtgctgggcctcttgtatgcgaaggt
+1390595/1
@@@DBADDHHHFHGAEFA;DDEC@>HAFHI<CBFGGIGEHCHIBBG<FH9
@4813904/1
gccatgtaccacgcctgggatgccacccggcaccactcccgggtgaggat
+4813904/1
CCCFFFFFHHHHHJJJJJJJJJJJJJJJJJJJJJJJJJJJJJJFHIJHHH
@6179365/1
gggcacagttcctcgacgagcaagtagttcttgaagcacagacacaggtg
+6179365/1
@@@;DDD;FFD?FGBBE6?C?@F??GFFIEFGBFIEC9BGDBDFECFIC9
@6179726/1
gccagatgccaaagttcttgatcttcactgggctcttctctgggatttcc
+6179726/1
CCCFFFFFHHHHHJIIJJJJJJJJJJJJJIHIJJJJJJJJJJJJJJJJJJ
@4815629/1
catacataataaaattagaggaagtaggtgctgggcctcttgtatgcgaa
+4815629/1
@@@FFDFDCFCDFFHIEGDFGHIJFHFBBGGHI@GFIIIIIJGIIEIGGH
@6860727/1
ccacaatctggtctggagagaagatcctcatcttgtatagaggaggcttg
+6860727/1
CCCFFFFFHHHFHIJJIJIIIJIJIIJJJJJJJJJIIJIJJJIIGJJJJB
@6861271/1
gtccttcattgagggtcgggaacttatggtataggtagagactggctgca
+6861271/1
@C@DFFFAHFHHHJIEHIJIIGIJIIIJI?DGGGIBGGIIJJJJJIGIJJ
@6861442/1
tatgcgaaggtgttgaggcgcttgtggtggtgcacgcgcttgggcagagg
+6861442/1
CCCFFFFFHHDHHIJIJJJJJJJJIJJJJJIIJJJJJJJHHHFFFFDDDD
@6861653/1
gagcgagactcataacgcagccagatgccaaagttcttgatcttcactgg
+6861653/1
@@@DD:DDDACFDGGBHB@CCGCHHIIIIIFEG?BGHC@9?FHIFEDGHE
@5498471/1
catacataataaaattagaggaagtaggtgctgggcctcttgtatgcgaa
+5498471/1
CCCFFFFFHHHHHJJJJJJJJJJJJJJJIHJJJJJJJJJJJJJJJJJJHH
@3452088/1
atcgatatcaaactaaacctacgttaaataatttaaccaggaaaacccaa
+3452088/1
@@@FDFFFGBDF>FGIGIIIIGACGGCFHGGI?DHIGGIIGGHGHGHGIH
@3453961/1
tgggcctcttgtatgcgaaggtgttgaggcgcttgtggtggtgcacgcgc
+3453961/1
CCCFFFFFHHGHHJIGIHGGIGHHGHHGIJJJJIJHJIIIJGHJJJJJHF
@705611/1
ccatgaagcaaatacaaagagatgtcat
+705611/1
@@@DBDEDBFBFHHHGIGHGIFBHHBAC
@2087474/1
gtatcggttgggcagtagtgtgagtgcatcaagttctcctgcttcataca
+2087474/1
CCCFFFFFHHHHHIIAFHJGEGIIEFDGGJIGG?GFIIJIGIJJIGIIIH
@6180890/1
ctcggagatgccgtcccggtacataatgatacgatgcggcttgaacccgc
+6180890/1
@@?DDDDDHFDDFHGIIGGHGGEHGHGHHIGIIGIGIJGGHGGEHAEBD<
@1391445/1
gtaggtgctgggcctcttgtatgcgaaggtgttgaggcgcttgtggtggt
+1391445/1
@@@FFDDDHF>FHBHHIIIIHHIGIFDBG:DDGHGHIGHIGIIFGG=C=;
@6181346/1
cgtcacggtaagcattcatcagaatgctatgcaacatcttcatcttagcg
+6181346/1
BCBFFFFFHHHHHJJJJJJJJJJJJJJJJJJJJJJJJJJJJJJJJJJJIJ
@1391890/1
cccacacccgtatctcaacacccataaagaactgtttgcctctcatgtcc
+1391890/1
CCCFFFFFHHHHHJJJJJJJJJJJJJJJJJJJJJJJJJJJJJJJJJJJJJ
@1392150/1
ggtaagtttgtcgagtagagccttagctgcggaatgcttagcttccttct
+1392150/1
@@?DFFFDHGHHHIIIIGIJJIIJJJJJJEGIJJJJJJJJJIJJJJJJJJ
@1392248/1
gtgttacctgcaacttggccaggttagggccaacagattgtttgagatgt
+1392248/1
BB@DDFFFHHGHHIJJJIJJFIIFHGEHIGJGHIGGGIJIFGIIIJIDHF
@6862845/1
ctcatcttgtatagaggaggcttgggctcgctctccgaagggagcttgcg
+6862845/1
CCCFFFFFGFHFGGABGIGIIHIIEHGFGDBFD?:DDFG@GGBHEGGGIB
@1393316/1
tcttcatcttagcgttcacattgacaaacttaggtttgcttacagccatt
+1393316/1
CCCFFFFFHHHHHJJJJJJIJJJJJJIJJJJJJJHIJJJJJIJJIJJIJJ
@1393351/1
ctcattttaacacatttcacattgaaaaataggtcaaaaccttcattatg
+1393351/1
@@@DFFDEFHBHFIIGI@E>FGG@HIGIIDHG@FGHGGGA7D?D>GEDDB
@1393605/1
ctgtttcttggcatctatagatgtcggtggcgcacagggcacgcttgcgc
+1393605/1
<@@DDDDDHHHFHGAEHD@IHG<<AAAEFH>F<GHICGGGGGGIIIICBH
@6864196/1
tagaaaagtgctgtccgtacattgaaaataaaaataaaaaaaatagcagg
+6864196/1
CCCFFFFFDFHHHJJJJHIJJJJJJJJIJJJJJJJJJJJIJJJIIJJJJJ
@708218/1
cttggcatctatagatgtcggtggcgcacagggcacgcttgcgcatgaca
+708218/1
CCCFFFFFHHHHHJJJJIJJJIJJJJJJJJJJJJJJJJJJJJJJJJJJHH
@4140367/1
cctgtcaactgaagcgacctgaggtggttcttcaacttgggctagcaggg
+4140367/1
@@?BBDDBHBHHFIHDGDEGE9<EFEG@DFGFHICHGGI>GGIIIICGHG
@6182348/1
ggcgtcgattgcggtatcggcgtcgcttgcggtaccggcgtcggttgcgg
+6182348/1
CCCFFFFFHHHHHJHHIIIJJJJJJJJJJJIIEHHHFEDDDDDDDDDDDD
@4141788/1
gcacattgccattagtagactgatcagccggagcagctccggtaagtttg
+4141788/1
CCCFFFFFHHHHHJJJJJGIIJIJJIIJJJJIIIIJJJJJJJJJJJIJJI
@6585/1
cgccgataccagatttaaaaaaaaagaaattgtgattttaataaatatac
+6585/1
CCCFFFFFHHHHHJJJJJJJIJJJJJIJJJIJFGGIJJJJIIJJJJHHHH
@2773116/1
ttgtgaaactgcgacaccttgtggctgtgacttgtagtcaaggtgg
+2773116/1
@CCBDFFFHHHGHBHIIGIIIHGHIIIIGAGHGI@GHFHI@GE?D=
@7390/1
gttctcgattatcgaatttttcgccatgagtaagcgatcgggctctcagg
+7390/1
CCCFFFFFHHGHHJJIJJJJJJJJGIJJJJIIJJJJIJJJIIIIJJJJJJ
@7444/1
gtaggtgctgggcctcttgtatgcgaaggtgttgaggcgcttgtggtggt
+7444/1
CCCFFDEFHHHHHJJJJJJIJJJJJJJJJDGHIJIJJJJJJJJJJIFGD;
@7680/1
ctggtttaacaaaatgaaaaaatatgactggctatgccatgattataata
+7680/1
BCCFDFFFHHHHHJJJJJJJJJJJJJIJJJJJJJJJJJJJJJJJJJJJJJ
@6184372/1
gcacgcgcttgggcagagggaatctgattgtgctgttgtggaactgcttc
+6184372/1
CCCFFFFFHHHHHJJJIIJJIJJJJJJJJJJJJJJJJJIJJJJJJJJJJI
@4819339/1
gccagttataaagcatagcccgaagtgctattggcacacaggcataatgc
+4819339/1
CCCFFFFFHHHHHJJJJJJJJJJJJGHIJJJJJJJIJJJJJJJJJJJJJJ
@6184697/1
ctcagatgcaatttcttgcaagaattgcacaaagttgaagtccttgttgt
+6184697/1
CCCFFFFFHHHHHJJJJJJJJJJJJJJJJJJJJJHHIJJJHIJJJJIJJJ
@6184991/1
gcctcttgtatgcgaaggtgttgaggcgcttgtggtggtgcacgcgcttg
+6184991/1
CCCFFFFFHHHHHJIIJJCGHHIHIJIJJJJJIJJIJJHIJJJJJJHFFD
@5500918/1
accgcatccaactcggatcagccgtttctgagattagcgcgcacagacga
+5500918/1
@@@DDDDDF<DFHGIIDCCFHGIIIGGGIEBFCHGIIIGHEHABEEECEB
@5501240/1
ggaagtaggtgctgggcctcttgtatgcgaaggtgttgaggcgcttgtgg
+5501240/1
CC@FFDFFHHHHHIFIHHHIJJJHIJJJIIJGGCFHIJHHJIJJGHHHIJ
@5501756/1
agtgagcacgggctctgtgcctggctcccatgtcacggtagcactgagtg
+5501756/1
@BBFFFFFHHHHHJJJIJJJJIJJJJJJJJJJIJIJJJGHJJJJJJJJGI
@5501827/1
cagcatacataataaaattagaggaagtaggtgctgggcctcttgtatgc
+5501827/1
@@@DDFFFGGFHHIJJJIIIIJGJJJJGGFEHHIGIHIJJGIIGIGGEIG
@2773753/1
cctgtggccggcggcacgcagacgccttgatgacctccactttgatgatc
+2773753/1
@CCFFFFFHHHHHJIIIIIJJJJJJHHHFFFFFFEEEDEDDDDDDDDEED
@2773761/1
cgtagggtaagacacggatcgcatacaccgtgaatataagtggcaaaggt
+2773761/1
@@?DDDD=DFFHHIIIIG@FDHCHHGGDHIDGGGIIIIIIGIGGHIIGH8
@4821457/1
cgtgtcgacggcgatgagagcccacgatgtaagtgcttcgggcttcaaca
+4821457/1
@@?DDDDDHGFGGGIJIGGIJJJCHIIGEEHIJGIJJJJJGGHFFFEEED
@2773963/1
ctgtggccggcggcacgcagacgccttgatgacctccactttgatgatct
+2773963/1
@@@BDEFBFHAFDIHGGGIIICGHGEEHFFBDEFEA=>CCDDDAA@C@@D
@2773995/1
cgcgcacagacgaacagacaaacagacaaacagacaaacagacaaac
+2773995/1
@@@FB@DDHHDHAGE@AFGGGIIGEHHGFGIIDBGBDHGBFBHGHII
@4822052/1
gtttttctctgtgatctgtttcttggcatctatagatgtcggtggcgcac
+4822052/1
CCCFFFFFHHHHHJJJJJJJJJJJIJJJJJJJJIJJJIGHJJHIIJJJII
@4822833/1
gtagcactgagtgacggcacctccgacactgaggtcacggtactcgcggt
+4822833/1
CC@FFFFFGHHFHJJJJJJIGIJIJJJJJJJJJJBFHGIJGHIJJIJHFB
@1395732/1
cctgctattttttttatttttatttttaatgtacagacagcacttttcta
+1395732/1
CCCFFFFFHHHHHJJHJJJJJEHIJJJIIIIGIIIJIJJJJJJIJJJJJI
@4822996/1
ggttcatcttttgaagattctgatattgatagttttttcattccctgcag
+4822996/1
B@BDFFFFHHGHHFGHFGGIJJGIIIJJJJJIHIIJJJJJJJJJJJIIJI
@7540565/1
gccacaatctggtctggagagaagatcctcatcttgtatagaggaggctt
+7540565/1
CCCFFFFFHHHHFGIJJJJIJJJIJJJJIJJJJJJJHHIJJJJJIIIJJJ
@1396966/1
cctgtggccggcggcacgcagacgccttgatgacctccactttgatgatc
+1396966/1
@?@FFFF?FHGADGGGGGGGGBEHIBFHFD@DDECCCC@?CCCAC@@CDC
@709817/1
gggctctgtgcctggctcccatgtcacggtagcactgagtg
+709817/1
??8AD?AB=CDDDAEBE>1CFEEFCACE@EC@<CDDCEID@
@1397620/1
tagggaactcctcaaaaatcaacataatgagctctgcgcttgaatttaat
+1397620/1
CCCFFFFFHHHHHJGIJIIJGIJJJIJJJIJIJJEHIGGIIJJIGGIJII
@1398367/1
ctcatcttgtatagaggaggcttgggctcgctctccgaagggagcttgcg
+1398367/1
CCCFFFFFHHHHHJJJJIJJJJJGHIIJJJJJJIIJJGIIJJFHIGIHII
@712021/1
gctgggcctcttgtatgcgaaggtgttgaggcgcttgtggtggtgcacgc
+712021/1
@@<DFFDFHFHGHD>DFGHD:FE?EEGF4DB;DEEGGBCF=DF;@DHHEE
@9359/1
ctctatactttgcattaaaataatgcccattttcacaggcaagggatcct
+9359/1
;?@DDDDDAFFHDBGGGGDAFD?FHIIBFCDFDHAEFEHFG@AE=DHI@F
@3457269/1
ggcgacctctccgactgacatgaacattggaaactcgcagagtgtgggca
+3457269/1
@CCFFFFFHHHHHJJJJJJJJJJJJJJJJJJJJJJJJJJJJJCHHJJJJJ
@6186907/1
ctccgattgagtttgtgatggtgcctctgtaggagtttcgggctcgggtt
+6186907/1
CCCFFFFFHHHHHJIIFIJIJGHIJJJIJJJJJIIHIJJJJJJJJIIIGI
@3458325/1
ccagtggtcttcttgaacttcttcaattgacgcaagaagtaccagaaacg
+3458325/1
@@@FDFFFFHHFHGIGEHIIHIJIGHIGHHIGIGIJJJJDGHIJJIJJJI
@6187542/1
attgacatgaaacaaacactaaatgtaaatttaagcatcccacaatatat
+6187542/1
CCCFFFFFGHHHHJJIJJJJIJIJIJIJHIJJJIGIIJJJJIIIJJJJIJ
@712969/1
ccacaatatattcgtgaaaaccgcatccaactcggatcagccgcttctga
+712969/1
CCCFFFFFHHGHFJGIGGGIGGGGGIGIIGIHGIIIEGHIEGGEGHHGHI
@2090410/1
gggatgcttaaatttacatttagtgtttgtttcatttcaatcggttcata
+2090410/1
CCCFFFFFHHHGHJJJJIJJIJJCFHGJJGIIIIJIJJGGJJIJGHIJJJ
@713309/1
gggaatctgattgtgctgttgtggaactgcttcacctgtggccggcggca
+713309/1
CCCFFFFFHHHHHJJJJJJJJJJJJJJJJJJJJJJJJJJJJJJJJJJHFD
@2090949/1
ccttttagtaaaaaattctaatattataacattccctgtacgttcaaacg
+2090949/1
CC@FFFFFF>FHFGGGHGIJJJBHEHIHFCAHGIIIDHGIJJHGHGIIFI
@6865698/1
atcagcgactgtcacacggtagcggaaggtgggttcgtgaatcatgccct
+6865698/1
@BCFFFFFHHHHHIJJJJJCFHIJJGHIJBFIJFHGGDGIIJJHGHHHHB
@713628/1
cggctgaattgcagcatcttgtcgagaacatgaagccgctttggtttacg
+713628/1
CCCFFDDDHBFFHGGHBHJJGHJIIJBHGIGCFD<C@BFFHECEFGBBFG
@2092516/1
cgcaagaagtaccagaaacgggacttagccacaatctggtctggagagaa
+2092516/1
@@@FFFFDHFDBFEGIIIGIIGGHHHGIGIGHEDFGHFGBBDGG<??F;C
@6867399/1
gcgtagggtaagacacggatcgcatacaccgtgaatataagtggcaaagg
+6867399/1
BCCDDFFFHHHHHJJJJIJJJJJJJJJJJJIHIIIJJIJJJHIJJJJJJJ
@6867595/1
cacctgtggccggcggcacgcagacgccttgatgacctccactttgatga
+6867595/1
CCCFFFFFGHHHHJJJJJJJJIJIJIHHHFFFFFEEEEEDDDDDDDDDDD
@6867842/1
cggcaaacgttaagtaagagtccgagtcgaattgagattgcggcgtcata
+6867842/1
?@7DDD?:@FDD:@FEEGFBCBE=EG?CFCFEEF9<=F>?FD0AAA<<BA
@4143679/1
gttgaggcgcttgtggtggtgcacgcgcttgggcagagggaatctgattg
+4143679/1
@C@FFFFFF?HFHED;EFGIIICGEGHIDHGGGGIFGHIIGHHEFFDDFF
@2777096/1
gtctgcttgtcggtttgtctgtttgtctgtttgtctgtttgtctgtttgt
+2777096/1
CCCFFFFDFFFHDHEGGFEIGCHHE?EEH@BBFCDDGBDDFHIJJFEGGB
@6868514/1
gggtaatgctaacgtcatagcgataaattttaagggatttaaattccatt
+6868514/1
BCCDDFFFHHHHHJIJJJJJJJJJJJJJJJJJJJJJJJJJJJJJJJJJJJ
@6868800/1
gtcacggtagcactgagtgacggcacctccgacactgaggtcacggtact
+6868800/1
@@@FFFFFFDBBB?EHIHCDFHGIGGDDFHEIGIIGGCHI=FDFGI5CBH
@2777760/1
gttgggtaataacatcattggataccggtgacggtgttaggctccggtag
+2777760/1
CCCFFF2=?CDHHDEEBFHIGECHEGII@@@DHD:?GFHGGIIIB@@;FE
@11508/1
attttagatatttgttgttcattcaactgtcttgttaatgcctggccctc
+11508/1
@@@FFFFFHHHHHJIJJIJIGJJIIIIJJJJJIJIJIGIJJJJJJJJJJI
@6869150/1
cgtcattgaacaatctcgtatgatgccgtttctgtaccaataggaacaat
+6869150/1
BCBFFFFFHHHHGIIIJJIJJJJJJJJJJJJJJJJJJJJJJJJJIIJJJI
@6869227/1
gtttttaaactattttttcaatgccctaagtgagtatacatctattaaat
+6869227/1
C@@FFFFFHHHHHJJJJJJJJJJJJJJJJJGHEIFHIJJJJJJJJJJJJJ
@4145110/1
ggtggtgcacgcgcttgggcagagggaatctgattgtgctgttgtggaac
+4145110/1
CCCFFFFFHHHHHJJJJJJJJJIJJIJJJJJJJJJJIGIJJJJJHIIJJH
@2778634/1
cgtaaacaaaacaattaattatcacataaaaccaaacctctggttcgatt
+2778634/1
@@@DFDDDHBHHFGGGIIJIJIHGGIIHIJIIJJII<FHIGIG9@BFGHH
@4145518/1
ctgttgtgttgaccaataatgggttaatcagactatagttagtatagtta
+4145518/1
@@CFFFFFHHHHHJJJJIIJJJJFHIJJJJJIIIJJIIIIGIHIIJGIIG
@6869964/1
gacggcacctccgacactgaggtcacggtactcgcggtacatgttgtgta
+6869964/1
CCCFFFFFHHHHHJJJJJJHJJIJJJJJHIJJJJJJJFHHJHHHHHHFEF
@12628/1
gcccacctcacgttccgccaattgcttcaccttatgatagtcatcgcggc
+12628/1
CCCFFFFFHHHHHJJJJJJJJJJJJJJJJJJJJJJJJJJJJJJJJJJJJJ
@6871191/1
gccagatgccaaagttcttgatcttcactgggctcttctctgggatttcc
+6871191/1
@?@DDDDDDDFFFF<<AAHHHH<AFHFEHICF;GGDEFDGIIFE@GGDGF
@14910/1
ctttgtgcgccacatcaatgttgataaaggctttattggtaaatatggcg
+14910/1
B@@FFDFFHHHHHGIJGFHIFGIJJIIGHIJIGIJJJIIHIIJJJJGIJJ
@3459864/1
gtacaaagcaaaggtcgggcagttcgtcaacaagacattactagctg
+3459864/1
C@CFFFFFHGHGHJFHJJIIJJHIJJHGIJJJJIIJGJJJJJIJJJJ
@4825411/1
ggtgctgggcctcttgtatgcgaaggtgttgaggcgcttgtggtggtgca
+4825411/1
BCBFFFFFHHHHHJJJIJJJJJJJJJ?EGHJJJJJJJJJJJJJIJIGIJC
@3460400/1
ggtgttgaggcgcttgtggtggtgcacgcgcttgggcagagggaatctga
+3460400/1
@@?DDFFFHHHHHJIJHIJJIIGHJIIJJIJJJJJJJJJHHHHDFFFFEC
@3460698/1
tgtcagttagctttttaatacatctctgtccaggcactatattgcagacc
+3460698/1
CC@FFFFFHHHHHJJJJJJJJJJJJJJJJJJJJJJJJJJJJJJJIJJJJJ
@3460855/1
ctaacttcgcaaccactaattccagtgataaattcactctagcacgtagt
+3460855/1
@@@F=BDFHHHFDIIGIEGIIGIIIJJJJJGIIJIGGJJIJIJJJIHHIH
@3461127/1
gggcagagggaatctgattgtgctgttgtggaactgcttcacctgtggcc
+3461127/1
@CCFFFFFGGDADFEGAFHGBFEHGHGICFGIIIII>FHCFGGIFIGFAH
@3462076/1
cttgcgtttcaaaacaattcattttaggttcaagttaaccgcaatgttgg
+3462076/1
CCCFFFDFHHHGGJJJJJJJJJJJJJIJHIJJJJJJJJJJJJJJJJJIJH
@715453/1
ggcacgtcttcgtctttgtacagttcgcgagcgatctccgctgtagtcgg
+715453/1
@@@F=DDFHHHHHHIJJJHGIFHHEHIGE>GGHHGIGIEHG>GHGHIEBE
@17813/1
gtgctgttgtggaactgcttcacctgtggccggcggcacgcagacgcctt
+17813/1
?:;B;?=BFDFHA>EGEGIII<FI@?F??<:@6<F<AEBDEC<A?B@BBB
@716042/1
cttccgtcttgggtgaggcataacgggg
+716042/1
CCCFFFFFHHHHHCGGIIJJJJJJJJGI
@716187/1
agaggaagtaggtgctgggcctcttgtatgcgaaggtgttgaggcgcttg
+716187/1
CCCFFADD?DFHHIJIIGGDGGGIHIHIGGGHEGGD:DGFIGHGIIJHJJ
@18683/1
gcatacataataaaattagaggaagtaggtgctgggcctcttgtatgcga
+18683/1
CCCFFFFFHHHHHJJJJJJJJJJIJJJJJHHIJJJJIJJJJJJJJJJJJG
@716416/1
cctaagtgagtatacatctattaaattcaaacgcagagctcattatgttg
+716416/1
C@CFFFDDBHAFFIJGJJJIJIIJIJJJIIJIIJIGDGHJIEHHGJIFHI
@717620/1
ctcatcttgtatagaggaggcttgggctcgctctccgaagggagcttgcg
+717620/1
CCCFFFFFHHHHHJJJJJJJJJJGHIGJJIJGIJJJIGIJJJ@GGJJGHG
@717736/1
ccaaattcttcttcttcagccggctttggtggttctttggctgtctctgg
+717736/1
CCCFFFFFHHHHHJJJJIJJJJJJJJIJJHIJHIJJJJJJJJJJIJJJJJ
@7545114/1
cccatcaatttatcttcaaatgacgacaccacagttccagtctcaggcac
+7545114/1
CCCFFFFFHGGHGGIJJIJJJJEHIEGIJGIGHIIIIJGIFHIIJGHIJG
@2780785/1
gtcggtggcgcacagggcacgcttgcgcatgacatctatacatgccattg
+2780785/1
@??DDD:1<C:@DG@8C???CD@FDFGEFFIAFEFFEFEFEC=@DE@CED
@7545384/1
tgacagtgtaaaacttctcggaaatctccaatccaaaccgtttgaaatct
+7545384/1
CCCFFFEFHHHHHJJJJJJJJJJJJJJJJJJJJJJJJJJJHIJJJJIJJJ
@7545480/1
gcgctatggactgccgccaattcactgttcattacctgtgaaaactgccc
+7545480/1
CCCFFFFFHHHHHIJJJJJJJJJJJJJIIJJJJJJJJJJJJJJJJJJJJJ
@719496/1
agtttgtatacttaattcgatgttatacatatagcatttcggatctatag
+719496/1
CCCFFFEFHHHHHJJJJJJJJJIJJJJJJJJJJJJJJJJJJJJJJJJJJI
@720273/1
gcccatcaatttatcttcaaatgacgacaccacagttccagtctcaggca
+720273/1
CCCFFFFFGHHHHJJJJJJJJJJJJJJJJJJJJJJJJJJJJJJJJJJJJJ
@720606/1
ctggagagaagatcctcatcttgtatagaggaggcttgggctcgctctcc
+720606/1
CCCFFFFFHHHHHJJJJJJJJJJJJJJJJJJJJJJJJIIJJJJJJJJJJJ
@2783158/1
ctctactatgactcctgtagtctctgctacgagatggactgtgccgcctt
+2783158/1
CCCFFFFFHGGHHJJJJJJJJIJJJIJJJJJJJIIJGIJJJJJJJJGGIJ
@6188604/1
ccgcatccaactcggatcagccgtttctgagattagcgcgcacagacgaa
+6188604/1
@@@BDD?DDFHHHF<GEHHHEBB:?FHG?C<@BCCAG?DEGGEBHHFE<B
@6188873/1
cagtggtcttcttgaacttcttcaattgacgcaagaagtaccagaaacgg
+6188873/1
@@BDDFFFHHHHHJIIIIIGIJIIJJIJIJJJGGIJIIBGHIIJIJIJJJ
@6188895/1
ggcctgttttggtagcggcggcgcggtccgtgaggagcatgctcgccatc
+6188895/1
CCCFFFFFHHGHHJJJIIIJJFAEFC9>@BBD@BBCD?BCCDDCDDDB8A
@7547886/1
gtcctcatctcttgcagtttggcctctttcgcagccaacttctggcgctc
+7547886/1
CBCFFFFFHHHHHJJJJIJJJJJJJJJJJJJJJJJJJJJJJJJJJJJJJJ
@2093547/1
cccagacctagcccaaattcttcttcttcagccggctttggtggttcttt
+2093547/1
CCCFFFFFHHHHGJJJJJJJIJJJJJJJJIIJJJJJGGIIIDGIFHHGII
@7548394/1
cagtggtcttcttgaacttcttcaattgacgcaagaagtaccagaaacgg
+7548394/1
@@@DDDEFHGGHHIIJJJGJIGGCEGHHIJIEIGI>GHGGIIIIGDIIJJ
@2094730/1
agctgtcatctggttcatacggcgcgcggtcgcctccttgatgcattgcg
+2094730/1
@@@FFDADDH>FHHGIIIGHBDFH<A@FE@;AHGBEHHFHEDFFFFDECA
@6190844/1
ggacgaagtgatggcaccaggatagagttaatgccgccaagtttgacgtt
+6190844/1
CCCFFFFFFHHHHJJJJJJJJJJJJIJHHGJJJIJJJJJIJIIIJIGIIJ
@6190947/1
ttaaattccatttccaaatagttgaccatcactcttatatgggcagcccg
+6190947/1
@CCFDEFDHFHGHIIJIGIGIHHGEHIGIIIIJJJJIGGIJGEIIJJIJG
@7549947/1
gtttgtctgtttgtcggtttgtctgtttgtctgtttgtctgtttgtctgt
+7549947/1
@@CDFDDFHDFHGHHGIHIIIEFHEEGHGEHHB?BDHBFGGGHIGIGIIJ
@4826025/1
ggggttattgttatgtcgatgtcgaacccaaaaatgtaattaactttttt
+4826025/1
@CCFFFFFHHHHHJJIIJJJJJJJJJJJJJJJJJJJFIJJJJJJJJJJJJ
@2096328/1
catcgttctcagcatggtaagaaggtggcggccagaatctagacatgcac
+2096328/1
@CCDFDFFFHHHGEIGEGJEIHIIICF;FHHEHDBFBGIJ<GEHIGDHIJ
@2096388/1
catacataataaaattagaggaagtaggtgctgggcctcttgtatgcgaa
+2096388/1
CCCFFFFFGHBFHIJIBFHHGCDFAEEGAFGHJGEEGGGIEHHBICH>D@
@19650/1
aggcgcttgtggtggtgcacgcgcttgggcagagggaatctgattgtgct
+19650/1
CC@DFFFFGHHHHIIFBGHIIHIJJJGIJGHIGGIJIIIJJIGGIJGHFH
@4147819/1
gtcgagtagagccttagctgcggaatgcttagcttccttcttagagcgtc
+4147819/1
CCCFFFFFHHFDHIIIJJGJEIJJIIJIIIJJJJIHJJJJJJJIJJCHHG
@4148110/1
gcgcgctaatctcagaaacggctgatccgagttggatgcggttttcacga
+4148110/1
CCCFFFFFHHHHHJJIIIJJJJJJIJIIICHDGHIDGHIGIAHIJHHJGC
@6871592/1
ctgatcaaacgctattaattcattagcgaaaaacttacttttcactttta
+6871592/1
@CCFFFFFHHHHHJJJJJJJJJJJJIHIGIJJJJIJJJJJJJJJJIJJJI
@6873034/1
gcgatgttttacaagggcaggttgaactcacaccattcaatttaaaagaa
+6873034/1
B@@FFFFFGHHHHJGGJIIJJFHGIIJJJJJIIIIIJGIJJIJHHFHGHG
@4150389/1
gacgactcctgtggctttcagtgaaacatcaaaatttatcgatctttgat
+4150389/1
CCCFFFFFHHHHHJJJJJJJJJJJJJJJJJJJJJJJJJJJJJJJJJJJJJ
@5509194/1
gttcataaataaaaaagttatgtcaaattaaagaatcacgtcgaacattc
+5509194/1
@@?DFFF?FHABDGHEHFHIEGHEHIGGGAHIGGGE@GEEDDGG7B@DFE
@6874026/1
gatgtcgaacccaaaaatgtaattaactttatttttgtctgtttgtctgt
+6874026/1
@<@DDDDBFFF<D?EHHIEHABBEHIFCDGHIGIFGA?FFGIDDHGHIID
@6874422/1
ggccaaacgaatacctgtttatattagttgatgaatacggtctaaccgac
+6874422/1
CCCFFFFFHHFHHJJGIJJIJIJJJGJIHHIJJJJJGJJJIIIJJJJJJI
@5510464/1
ctctacacaaagtttcagcttaaaatacgtttaaaaaaaaatttgtacca
+5510464/1
C@@FFFFFFHGH<?C@DEEGGIEGHGIGIIICFEEHIIGHGIBDDFGCFH
@6875434/1
gtttggtatcgacccagtaacaccctgctatttattttttctatattttc
+6875434/1
C@@FFFADFHHHHJJJJHIIIGIJJJJIJIJIJIIJJJIJHJIIGIGJIH
@6875448/1
atttaaattccatttccaaatagttgaccatcactcttatatgggcagcc
+6875448/1
@CCFFFFFHHHHHJJJJGIIIHJFHGIIJIGHGIJJIJJFGEHJJJJJIJ
@6191564/1
gggcagctcgaacacggttaccgggaattttgtttggtatctgataccga
+6191564/1
CCCFFFFFHHHHHJJJJJJIIIJJJIJJJJJIIJJIJHIJJJJIJJJJJG
@1402138/1
gtttattttgtttttctctgtgatctgtttcttggcatctatagatgtcg
+1402138/1
CCCFFFFFHHHHHJJJJJJJHIJJJJJJJJJJJHIJJJJJJJJJJJIIJJ
@6191820/1
gccacaatctggtctggagagaagatcctcatcttgtatagaggaggctt
+6191820/1
CCCFFFFFHHGGHIJIGIJJIJJJJJJJJJGHIJJIJJJJJIIIIIIJJJ
@1402353/1
ctcgccatcaggacctgcaccatgcaccgccatgccatgtaccacgcctg
+1402353/1
@@@DDFBDHDFAFIGECAFEHIIIIIEGBHHEBHGBHGGFGIDB?CHGGD
@1402718/1
gggttattgttatgtcgatgtcgaacccaaaaatgtaattaacttttttt
+1402718/1
@@@BDDFFHFDHH>CGIJIIGIIJJJIGIIJDHFGHIJGIEI4DEC?GGI
@21567/1
catcaatttatcttcaaatgacgacaccacagttccagtctcaggcacat
+21567/1
@@@FDDEDHHHHHJJGGGJJGHGGIGIGGIGIDFEHGGJJJGIGEDGIGB
@6193023/1
ggtcattacaattacctgattcgtttctagttcagtgtcccatttggctt
+6193023/1
BCBDFFFFHHHHHJJJJJIJJJJJJJJJJJIJJJJJJJJJJJJJJJJJJJ
@21899/1
ctgctgccgaaagattagagtcgtcttctacttctgcttctggcacatca
+21899/1
CCCFFFFFHHGHHJIJIJJJHIJIIJJJJJJJJJJJJJJJJJJJJJJJJJ
@22304/1
gttgaggcgcttgtggtggtgcacgcgcttgggcagagggaatctgattg
+22304/1
@@@FFFFFHGHGHHGIGGHAFGIIGIJIDHIIGGGIIIIJAAEHFFFFFC
@22581/1
gttttttaaactcatattttcatggtaccaagttatgaatttttcaaatc
+22581/1
B@@FFFFFHHHHHJJJIJJJJJJJJHIJJJHJJGJJJJIJJJJJJJJJJJ
@6193725/1
cgggctctgtgcctggctcccatgtcacggtagcactgagtgacggcacc
+6193725/1
CCCFFFFFHHHHHJJJJJJJJJJJJJJJJJGIJJJJJJJJHIJJJJJJJJ
@7550340/1
ggcctcttgtatgcgaaggtgttgaggcgcttgtggtggtgcacgcgctt
+7550340/1
?@@DDDDBD=<CAFDD:C@3A2AGFEFEFFFF;GF;0BCFCF=@FEA==B
@4828228/1
cgtcgtaagcgcatgccgtgtttttaaatgcggggaagttgcaaaaagta
+4828228/1
CC@FFFFFHDHHHJJJJIGHCHIJJGIJJIIJJJJHHHEFFFFFEEDD>C
@2098681/1
gcggcgtgcggttaggcgaagtacatgaccttcttggtgacggcgtgcac
+2098681/1
CCCFFFFFHHHHHJJJJJIJJJIJJJJJJJJJJJJJJIJJJJHFDDDDDD
@7550955/1
gtcgagtagagccttagctgcggaa
+7550955/1
@@@D=D?BD?B?FE?FGHICGED:?
@7550987/1
gttactaatcaatcggccttttatatttgttaactgtccttcattgaggg
+7550987/1
C@CFFFFFHHHHHJJJJJJJJJJJJJJJJJJJJJJJJJJJJJIJJJIJJJ
@4829017/1
gtctctggtggaggtttctcctgtgacggcatagccgcagcctccgattg
+4829017/1
CCCFFFFFFHHHHJEGIJJJJJJJJJJJJJJJJJJJJJJJJJJJJJGIIH
@2100243/1
agagacgatttcaccagtggtcttcttgaacttcttcaattgacgca
+2100243/1
CCCFFFFFHHHHHJJJJIJJJJJJJJJJJJJJJJJJJJJJJJJJJJI
@3464743/1
gcttcatccagaggcaagcgctccaagttgcttggaggcttgggcctgtt
+3464743/1
CCCFFFFFHHHHHJJJJJJJJJJJJJJHIJJJJJJJIJJJJIIJCHIIHI
@6876686/1
gcacagggcacgcttgcgcatgacatctatacatgccattggcgttcaaa
+6876686/1
CCCFFFFFHHHHHJJJJJJJJJIJJJJJJJJJJJJJJIJJJJJJJJJJJJ
@6876750/1
cttgggtgaggcataacggggtgggttttacagactagaacccaccccgc
+6876750/1
CCCFFFDDHHHHHJJJJJIJJGGIJDHIJJJJJJJJIJJJJJIIJJHHFD
@6876905/1
gcacgcttgcgcatgacatctatacatgccattggcgttcaaaaggttaa
+6876905/1
@<=;DD8BFBF<@@F<FBEFDFG<EFFBD9?FGDCFG0?6DD>FFDFFFF
@5511170/1
ggtacatgttgtgtacacctgagcgagactcataacgcagccagatgcca
+5511170/1
@BBDFFFFHHHHHJIJHHIJJJJJJJJJJJJJJJJJJJJJJJJJJIJJJJ
@3465125/1
gtctcttctgctgcaaatgatataagctttccttcatagaaagtatcttt
+3465125/1
?@@FDDDDHFHDHIGIEHICHIIGJGGEGGHIIGEGEGGFCBF?G@GCGH
@5512225/1
atcctcatcttgtatagaggaggcttgggctcgctctccgaagggagctt
+5512225/1
@@@DDDDDHH?FDEGGGCHIBGGIIG6DBF9?G>BGG>F@:D67A;@EEG
@5512313/1
cttcaattgacgcaagaagtaccagaaacgggacttagccacaatctggt
+5512313/1
CCCFFFFFHHHHHJJJJJJHHJIJJJJJJJJJHJJJJJJJJJJJJJJJJF
@6878178/1
ggcctcttgtatgcgaaggtgttgaggcgcttgtggtggtgcacgcgctt
+6878178/1
CCCFFFFFHHHH:CFFIIIIIHFHDGHJJJJJJIIIJIIHHIIJIGHGFC
@5512473/1
cgaaggtgttgaggcgcttgtggtggtgcacgcgcttgggcagagggaat
+5512473/1
@@@FFFDDFFDHDHHGIJIJHIIIIJDFHIIJJIIIIGGJIHHEFFFAAC
@5513078/1
ggtggcgcacagggcacgcttgcgcatgacatctatacatgccattggcg
+5513078/1
@@@DFDFFHHGHGJIIIGHGGIGGIGJIGGHGIIJJIGGDGIIJIGGJEI
@2783618/1
agcattggaaatcagaagcacatactgctaaatctaattaagaaggaggt
+2783618/1
CCCFFFFFGHHHHJJIJJJJJJJJJJJJJJJJJJJJJJJJJJIJJJHHJ8
@1403907/1
ctccagtactttagctttgacagtgtaaaagttctcggaaatctccaatc
+1403907/1
CCCFFFEFHHHHHJJJJJJJHIJHJHIJIJ9FHIJIJJIIJJDHHHGIIG
@2784131/1
cagccagatgccaaagttcttgatcttcactgggctcttctctgggattt
+2784131/1
CCCFFFFFHHHHHJJJIIJJJJJJJJJJJJJJGIJJJJJJJJJJJJJJJJ
@3467457/1
ccaacaaatactaataataaaaacgatagaaaacaaataaaaactatcct
+3467457/1
CCCFFFFFHHHHFIIGHIHIIIJIJHIJJJIGHGHIIIIJJJJJJIJJJJ
@1405028/1
gtaggagtttcgggctcgggtttactagcctcctccttagaagttggttc
+1405028/1
@@@FFBDADDBDHEH?BGGD?BFFHIBGAFAAGEEHCGGICBBCCGGFGC
@1405087/1
gcaggttcaggcatctgcaccaagactggcgctcctgctggagatgtggg
+1405087/1
@@CFFBD?FCFDHHHGGEHHCHGIHIHGHBGGIDDHHDGBH;D?F@?CHD
@2784859/1
gtgcgcgctaatctcagaaacggctgatccgagttggatgcggttttcac
+2784859/1
@BBFFFFFHGHHHJJJJJJJJJJJJJJJJJJGHFGHJIJJJJJBHHHHHF
@1405345/1
cttatttccgacccacaaacaattaagccttgggtaccgtagcctgtaat
+1405345/1
CCCFFFFFHHHHHJJJIJJJJJJJJJJJEHJJJJHIJJJIJJJJJJIIJJ
@2785179/1
cgtcactattctaggattgtgtaggtaatattattaaacgaagaacatgc
+2785179/1
@@@BBADDFFHHBHGAEAGAB:CFA<ABHFHGHHIC<FEEHI;DEGDGG<
@5514883/1
gggaacacagtttgggctgggggtcgcacgtcatattccaaggtagttac
+5514883/1
CCCFFFFFHHHHHJJJJJJJJJJGIJJJJJIJIJJJJIJJJJJHHHHHHH
@5515028/1
gtcacacccacgttggttatcaagtggcttggtaggatccaagttgaaat
+5515028/1
CCCFFDFFHHHHDEHFGHGIGCIIHBDGIJIB??@G9D;?9BF9BF?DF9
@7553058/1
gttggaaattgtgaaacaagccagaaattaaattggcttattctagcgat
+7553058/1
CCCFFFFFHHHDHIIJJJJIJJJJJJJIIJJJJJIGJJJJJJJJJJJJJI
@7553315/1
ttacctgcaacttggccaggttagggccaacagattgtttgagatgtttg
+7553315/1
CCCFFFFFHHHGHJJIJIJIFHIIIJJJJJJIJIJIJIHJIEIJJJIIJJ
@4151693/1
gtaccaaatttcaaccaaatccgtcaaatagttgcggagattaatggtat
+4151693/1
81=DDDDDFFFHHGBFGEEIAGGGGIICHGHCFHGGHGG@DFG?FHGIII
@1407337/1
ctggagagaagatcctcatcttgtatagaggaggcttgggctcgctctcc
+1407337/1
BCCFFFDDHHGHHJJJJJJJIIJIIJJJIJJIIJJIJGEIIJIJGIIJJJ
@4152182/1
ggaaatcagaagcacatactgctaaatctaattaagaaggaggtgggtat
+4152182/1
@@@:A:ADBDFA?FFEGIF@AHHDF<FHH<CDBHEFFAA8?DFIDEFGE>
@1407522/1
aactgcttcacctgtggccggcggcacgcagacgccttgatgacctccac
+1407522/1
CCCFFDFFHHFHFIEHFJGGGGHGDHGHIJGFHDDCBD;ACCEDDDDB?C
@7554738/1
ctaaacataaaaataatacattacgttaaatgccacgacgctcggacatt
+7554738/1
@@<DDDB?:CFDDE>FHG<EGGHGBFFH;A9FH><CF<000@GE68;@CG
@7554805/1
ctattaacattatcatcgttctcagcatggtaagaaggtggcggccagaa
+7554805/1
CCCFFFFFHHHHHJJJJJGIJJJJJJJJJJHIJJJJJJDHIIJJJJIJJJ
@4830635/1
gctccctatagacaaacagaactatgtgaatattattattagtcagggat
+4830635/1
CCCFFFFFHHHHHJJJJJJJJJJJJJJJIIGJJJJJJJJJJJJIJJJJJJ
@7555130/1
gagcgtcccgtacccatagcaacaagatcagcgactgtcacacggtagcg
+7555130/1
CCCFFFFFHHHHHJJJJJJJJJJJJJJJJJJJJJJJJJJJJIJJJIJJJJ
@4831030/1
gtcggatccaatgtaaaacattccaaaatcaacaactactaataagttaa
+4831030/1
CCCFFFFFHHHHHIIJJJJJJJJJJJJJJJJJJJJJJJJJJJJJJJHIJJ
@4154004/1
gtttattttgtttttctctgtgatctgtttcttggcatctatagatgtcg
+4154004/1
CCCFFFFFHHHHHJJJJJJJJJJJJJJIGJJJJJJJJJJJJJJIIJJIJJ
@4831502/1
gcacagacgaacagacaaacagacaaacagacaaacagacaaacagacaa
+4831502/1
CC@FFFFFGGGHDHIIIJIIJFJIJIJJIDGGIIJIIIJJJJIJJCHGII
@4154079/1
cccgcgacttcgttcgcgtggaatagtgacttccggcaaatttttggt
+4154079/1
?1??BDDDFFFD?FEE1C@6@FGFIFBDCFFFEFIBFB>EA;CEFBB6
@7555934/1
gtgctgggcctcttgtatgcgaaggtgttgaggcgcttgtggtggtgcac
+7555934/1
CC@FFFFFHFHHHJIHJIIFJHIIIFFFHGHHGHHJJJIHDG@DHGHEIH
@4832879/1
ctgtcatctggttcatacggcgcgcggtcgcctccttgatgcattgcgtc
+4832879/1
BCCFFFFFHHHFHHIIIJIJIIGEEHIJHIJIGIHFHHHHFFFFFFEDCD
@4833331/1
gtgcgtgcaggatcctcgtcattgcctggcatacaaggcaaagcaccgac
+4833331/1
CCCFFFFFHHHGHJIJJJJJJJJJJJGJIIIJIIJJJJJJIGJJJJJJJJ
@725804/1
ctctttacaagtagactcatctttagcacttggttcgtcttttgaagatt
+725804/1
CCCFFFFFHGGFHIIJJJIIJJJJIEGJJJIGGHIBFHJJJJII;FGGHI
@5515506/1
catggatttaggagcacgtgcagtaggaaccacag
+5515506/1
@@@D?3A?B=C>D>EEGG?CFGEHHG@>DGGDDF?
@3468441/1
ccaggcttcaattcccggcagttttcgaatatatgtgatgttattaggaa
+3468441/1
CCCFFFFFHHHHHJJJJJJJJHIJJJJIJJJJJIJIIIJJJJIJJIJJII
@3468871/1
gcgacggacgcgacgtgccttgaattccttgatgactgcatagatagaaa
+3468871/1
CCCFFFFFHHHHHJJIJJJJJJJJJJJJJJJJJJJHHHHHHFFFFFFEEE
@6881856/1
gtggcgcacagggcacgcttgcgcatgacatctatacatgccattggcgt
+6881856/1
CC@FFFFFHHHHHJJJJJJJJJJJJJJJJJJJJJJIJJJJIJJJJJJJJH
@2102597/1
cctcatcttgtatagaggaggcttgggctcgctctccgaagggagctt
+2102597/1
?@@FFFFFHHFDFFHIHIGGEGGHJ=GFHB?DBEHGDD@FFHE8;;2@
@6195575/1
tccactcttgctccatggtccaggagcagcagcgtgcgcaggttcaggca
+6195575/1
CCCFFFFFHHHHGJIIJGIEIIJJIIJIJJJIJJHHGIJJJIBFFHJIJJ
@2102848/1
ccacaatctggtctggagagaagatcctcatcttgtatagaggaggcttg
+2102848/1
CCCFFFFFGHHFHIHIGGIJIJJJIJJIIIJHJJJHGIIGIIJIJJJJIG
@6195836/1
caacgaactcttctgaagtatttgtttacaagacaacacaaggaaaattg
+6195836/1
@@CFFFFFHGHHHJJIIJFHIIJJFHIJJJJJIJJJIIIIJJJJJJGHII
@5517465/1
ctgggctgcagatgactgtgcatccttgctagtaagtcctgagccatagc
+5517465/1
@@CDF??:DFBAAGAGHGFH@DFHEGEHIEIIFC@FE?CGHHIIIGHEHF
@3469958/1
gccagatgccaaagttcttgatcttcactgggctcttctctgggatttcc
+3469958/1
@@@DDFFEDDHHBBGIGIJEEDHIIGIGGEEFGIFIIJGGGIGGFGDGGI
@2103113/1
ggagtgagcacgggctctgtgcctggctcccatgtcacggtagcactgag
+2103113/1
CCCFFFFFHHHHHJIJJJJIJJJJJJJJJJJJJJJJJJJJIIJJJJJJJJ
@3470406/1
ggccaacagattgtttgagatgtttgtgaaactgcgacaccttgtggctg
+3470406/1
C@CFFFFFHFFFHIIJJGIGIGFHIGGHIIGGIGFH@FHIHJJJJJIIJI
@6196704/1
ctgtgatctgtttcttggcatctatagatgtcggtggcgcacagggcacg
+6196704/1
@@CDDFFBHFDFFGDH>EGGIIIIIIIIIIIIIIGHGAFBFIGGHGGHIG
@6196769/1
gtcctttctaaggttctaaactatatctgtaccaaatttcaaccaaatcc
+6196769/1
@@@DFFFFFHHGD<CGGIGIIGIIGGHIJFHHIJIJJJJJIJJJIHJIJE
@1411788/1
caaagcaaaggtcgggcagttcgtcaacaagacattactagctgagaata
+1411788/1
CCCFFFFFHHHHHIGJJJJJJJJJJJJJIJJJJJJIJJJJJJJJJJJJJE
@1412116/1
gtgcctgataagcccagacctagcccaaattcttcttcttcagccggctt
+1412116/1
CCCFFFFFHHHHFIJJJJJJJJJJJIIIJJJJJJJJJJJJJJJJJJJJJJ
@2787869/1
cgcttgtggtggtgcacgcgcttgggcagagggaatctgattgtgctgtt
+2787869/1
CCCFFFDDHHHFHIIIJIJJJJJIJJJJJJJJJIJJJJIJJJJJJJJJJI
@2788234/1
gagctgctgccgaaagattagaatcgtcttctacttctgcttctggcaca
+2788234/1
CCCFFFFFHHHHHJIJJJJJJJJJJJJJJJJJJJJJJJJJJJJJJJJJJI
@26521/1
ggcctcttgtatgcgaaggtgttgaggcgcttgtggtggtgcacgcgctt
+26521/1
BC@FFFFFHHHHHJJJJJJAFFHIIJJJJJJJJIJJIJJGHIJJJJHHFD
@2788913/1
gcctaagaacagtacctacttggcgataaatattgcacatctacctttgg
+2788913/1
@@<DFDDBFFHHFIGIGIFGEHICFDEHHGG@GHHIGA@AGFHCHD??DD
@2789071/1
gttgtattcagctggtggagcagatatagcggtggaggggaacacagttt
+2789071/1
BBCFFFFFHHHHHJJGHIIIGJIJIJJJJJJJ?CGBGIIIHGIIIJIGGI
@27198/1
cgtcactattctaggattgtgtaggtaatattattaaacgaagaacatgc
+27198/1
CCCFFFFFHHHHHJJHIJJHIHJJJHJJJJJJJJJJJJJJJJJJJJJJJJ
@4156665/1
gtttattttgtttttctctgtgatctgtttcttggcatctatagatg
+4156665/1
@@@DBDBDFDCF?FFAFFEEIIBHCEEFHHCBFEH>CC9??FGCHG>
@4157302/1
gtcgcgccaatttaggaagcatgttttcacttgttcgtcgtcgaaatcaa
+4157302/1
CCCFFFFFHHHHHJJJJIJIIJIHJJJJJJJJJIJJJIJJJJJIJGJIJJ
@1415556/1
ggaatgttttacattggatccgacaaatttttaaattaaagacgtgt
+1415556/1
@@@DDDA?F?FBFE<<CFEGCFG<FEFC?F<CG<DBGEFF@@3@0?9
@6197651/1
accatgcctgggatgccacccggcaccactcccgggtgaggatgcactac
+6197651/1
C@CFFFDDHFGHHEGGGGIGGGIJFJJJEGIJIJJI<FHDHECEHIIGIF
@29148/1
gtgctgttgtggaactgcttcacctgtggccggcggcacgcagacgcctt
+29148/1
CCCFFFFFGHHHHIIJJJJJJIJJJJIIJIJJJJJJJHHFFDDDDDDDDD
@4158321/1
gggaagggttttttaaactcatgttatcatggtaccaagttatgaatttt
+4158321/1
CCCFFFFF2AFHHJHIJJJJJJIIGJIJCHIJHIJJJGIHIIIIIJGJJJ
@7558807/1
ggctgtcactgcagcaatgctgggaacattcgactgatccggtgagggat
+7558807/1
?<;B=D3BB?>DAEE9AF9DFFCFIICFD4CF9CDEGEEF=A0?DFBFA;
@727006/1
ggtgaatgcacatctatcggcatcatgggatagaccgcagtaggtggggg
+727006/1
@@=DDFFFFFFHHGHGGGGBGGHJIIIIICHIIJJDGFFGIGGG=FDGGF
@7559143/1
gtgactattaaattctgtctctaaagcattgctaaacaagcaatgta
+7559143/1
BB@DFFFFHHHHHIJJJJJIJJJJJJJJJJJJJGJIJJJJJJIJJII
@6199718/1
gtcaaattaaagaatcacgtcgaacactattctattctatgcttatacca
+6199718/1
CCCFFFFFHHHHHJJJJJJIJJJJJJJJJJJJJJJJJJJJJJJJJJJJJJ
@7559389/1
gcgacttcgttcgtgtggaatagtgacttccggcaattttttggttttaa
+7559389/1
CC@FDFFFHFFHGIJGIIIHIB@FEIBHGEGBHBGIIEHEHIBGHDHIIG
@6200024/1
ctttccttcttctcttttttctcctttcttttgcgagctgctgccgaaag
+6200024/1
1=BDFDFFHHHGHJJJJJJJJJJJJJJJJJJJJJJGGGJJJJJIJJGHGH
@7559460/1
gccagatgccaaagttcttgatcttcactgggctcttctctgggatttcc
+7559460/1
CCCFFFFFHHHHHJHIJJJJJJJJJJIJJJGIJHJJJIIJJJJJGJIJII
@6882956/1
gttaatcttaagactcagattgccatctcagaaattagcggatggatcaa
+6882956/1
CCCFFFFFHHHHHJJJJJJJJJJJJJJJJJJJJJJJJJJJJJJJJJJJJJ
@7560510/1
gttattgttatgtcgatgtcgaacccaaaaatgtaattaacttttttttt
+7560510/1
C@CFFFFFHHHHHJJIJJHHJJJJJJJJJJJJJFIJJJIJIJJJJJJJJH
@728824/1
ggcatctatagatgtcggtggcgcacagggcacgcttgcgcatgacatct
+728824/1
@@@FFFFFHGHGHJJJJIGGGGHJJJJJJIJJJIJJIJIIJJJJJJJJHH
@728927/1
ctgttgtggaactgcttcacctgtggccggcggcacgcagacgccttgat
+728927/1
@CCDFFDFHHHHHJJJJJJJJIJJJJJJJJJJJJIHHFFFDEDDDDDDCD
@7561246/1
ctcaggcaggcaagatgggcatagtaggtaggcgtagggtaagacacgga
+7561246/1
@@@FFFFDHHDFHIEEGHGIFGFGBCFC:?FGGA?DGIEBBDHBGFHBFA
@6884040/1
ggtgcacgcgcttgggcagagggaatctgattgtgctgttgtggaactgc
+6884040/1
CCBFFFFFHHHHHJJIJJJJJJJJJJJJJJJJJJJJIJJJJIJIJJJJJJ
@7561362/1
ctgcttcacctgtggccggcggcacgcagacgccttgatgacctccactt
+7561362/1
C@@FFFFDHHGHDGGGIJIGIGIIIIFGGEHHFDEDCEECCDDDDDDDDD
@3473481/1
cgcttattttctgtaataactattaaaaagtatatatataaccttagtct
+3473481/1
CCCFFDFFGHHHGHIIHGGEHHIGGJGEEHIJIJJHHGIGGJGGGEFGHI
@3473583/1
ctcgcggtacatgttgtgtacacctgagcgagactcataacgcagcc
+3473583/1
@@CDDFFFGDDHFHIGIICHHFGHIJJJJJHIGIJIIJJIHIIIJJJ
@6885586/1
gtcacggtagcactgagtgacggcacctccgacactgaggtcacggtact
+6885586/1
CCCFFFFDHHHGHJJIJIJJJJJIIJJGJJJIJJJIJJJJHHIJJJDGHH
@5520526/1
caccagtggtcttcttgaacttcttcaattgacgcaagaagtaccagaaa
+5520526/1
@@@FFFDFGHFFFIIJIJJJJJJJIJJGIJIIIIJBFHEGI?DFHGHEHI
@5520580/1
gcacgcgcttgggcagagggaatctgattgtgctgttgtggaactgcttc
+5520580/1
@@CFDFDFHGHFHIJIIIJJJJIIIHIIIJHGIJJIIGIEEHHGIJIIGI
@5521124/1
tctgtttcttggcatctatagatgtcggtggcgcacagggcacgcttgcg
+5521124/1
=@@DDDDD>=:?:A:AEGFHGECBAAFEHID@F<@D@B=D;?;;@@C;FB
@1416521/1
ggcctgtttcacagtctcgttgacttgctgttagctcattttaacacatt
+1416521/1
BCCFFFFFHHHHHJJJIJJIJJIIJJGGIJJIIJJJJIIIJJIIJIJGHI
@3475346/1
gttcaagttaaccgcaatgttggagcttggtacaaagcaaaggtcgggca
+3475346/1
CCCFFFFFHHHHHJJJJJJIIJJIJJJJJJGHIJJJJJIJJJJHIJJJJJ
@731108/1
gcctgggatgccacccggcaccactcccgggtgaggatgcactacatttc
+731108/1
C@CFFFFDHGHFFHIIIIJGIGHIJGJJIGIDGGGHGHIJGGGIGCHIJG
@731757/1
gccagatgccaaagttcttgatcttcactgggctcttctctgggatttcc
+731757/1
@@@DDDABBFDD?C<<CGBHDGHIGGEEAHAFBFBGGHIEDAHF?BD>DG
@731782/1
accgctttttactacatgcataaacatacataccgataccatacaccaaa
+731782/1
@?@DB?DDFHHHFBEA?EEHEIHGHHEGEGG>F@FGIGIBGAHHDBBFCE
@731813/1
tgctgggcctcttgtatgcgaaggtgttgaggcgcttgtggtggtgcacg
+731813/1
CCCFFFFFHHHHHJHIJJJJJJJJCFGHJIJJJIJIJJHIJIJJHHIIJH
@732025/1
cacgtcaagtatacagcgtcctaacgaaacagcgcaaaagagaaagctat
+732025/1
CCCFFFFFHHHHHJJJJJJJJJIJIJJGIGIJJJJJIGIJIIHGJJIJII
@7563532/1
ctcatcttgtatagaggaggcttgggctcgctctccg
+7563532/1
@@@DDDDDDAFFDB:CFFB@?AEF83?EG:8?0?FBF
@7563720/1
gtggactctagttttctcttttaatattataaatagttatttgatcacac
+7563720/1
@@@FFFFFHHHHHIIJJIJJJJIGIJJJJJJIJJJJIIHGHIJJIJJIJH
@733356/1
cttgtatgcgaaggtgttgaggcgcttgtggt
+733356/1
=@<BDDDDDDDFAB<AACG?@3<DGD?B9BB9
@733406/1
ctgctttcacaatcttcgtgggactagtagtcatttctttctgccactct
+733406/1
CCCFFFFFHHHHHJJJJJIJJJIJJJJIGJIJJJJJJJJJJJJJIIIJJJ
@6890685/1
gtggtcttcttggacttcttcaattgacgcaagaagtaccagaaacggga
+6890685/1
?=??ADDDDBF?2<<CFGGHDD>FHHC?FGIIIIFC?FEHI>??9DGH:7
@735164/1
ctcgacagtggcatggaaccgctctgtcgtcgtaatgttcttaagtgcat
+735164/1
BCCFFFFFHHGHHJJJJJJJJJJJJJJJJJJJJJJJJJJJIJJJJHIJJJ
@735760/1
gttcaaggggatctgagaatggtttagattcacaattttgtccgctggac
+735760/1
CCCFFFFDFFHHHHIJIBGGIIAFHJJHIJIIGIIIIJJIIIJJJJIIEH
@6892071/1
gtggattttaatgttattattacagcatacataataaaattagaggaagt
+6892071/1
@@CFDFFFHFHHGFHEIJG4CBFEHIIGIGEGIGHGIJGIIGIGGIIJJF
@6892518/1
agttttggaatccctatttttttcgtaggtatttgcggtgaatttgtggc
+6892518/1
@C@FFFFFHHHHHJJJJJJJJJJJJHIJJGHIJJJJJJGHJJJJJJIJJJ
@4841410/1
caggataataagttaattataccaagtttcatcgaaatcaaaccgttagt
+4841410/1
CCCFFFFFHHHHHJJJJJJJJJJJJJJJJJJJJJJJJJJJJJJJJIJJJF
@29267/1
catgaaacaaacactaaatgtaaatttaagcatcccacaatatattcgtg
+29267/1
CCCFFFFFHHHHHJJJJJJJIIJJJJJJJJJJJJJJJJJJJJJJJJJJJJ
@29302/1
tacaagggcaggttgaactcacaccattcaatttaaaagaaactgggtgc
+29302/1
CCCFFFFFHHHHHJJIJJJJJJIJJJJJJJJJJJIJJJJJJJJJJJJGHI
@4842166/1
acataataaaattagaggaagtaggtgctgggcctcttgtatgcgaaggt
+4842166/1
CCCFFFFFHHHHHJJIIIJJJHHJJHHIJJJJJJJJJJJHIJJJJJJJJF
@3475525/1
agcacgtagttctcagcttccctgcaaagttaaccatcttgtattcaaaa
+3475525/1
@@@DDFEFFFFBHHIGJJIGIJJJJEHHIIGDIIJIIGGHIHIIIIIBHI
@3475767/1
cagagggaatctgattgtgctgttgtggaactgcttcacctgtggccggc
+3475767/1
CCCFFFFDFHHHHJJJIGHIIIJJJIIIJFGIHGIJIIJIIJJGEGIIGE
@5522612/1
cgggctctcaggcaggcaagatgggcatagtaggtaggcgtagggta
+5522612/1
CCCFFFFFHHHHHJJJJJJJJJJJJJJJJJIJJJHJJJJJIJJJJFH
@5522654/1
cgcaagaagtaccagaaacgggacttagccacaatctggtctggagagaa
+5522654/1
CCCFFFFFHHHHHJJJJJJJJJIIJJJJJJJJJJJJJJJGHJJJJJIJIJ
@6201688/1
cgacactgtacagttagaaatgttacaacctctatactttgcattaaaat
+6201688/1
@@?DDDFFDFHBFFGGIIIGIIHHGIIIIIIIIIIFGHAGHIEHGGHGIG
@6201895/1
gcctattaacattatcatcgttctcagcatggtaagaaggtggcggccag
+6201895/1
CCCFFFFFHHHHHJJJJJJJIJJJJJJJJJJJHIIIJJJJHIJJIIJJJJ
@6202050/1
cgtcacggtaagcattcatcagaatgctatgcaacatcttcatcttagcg
+6202050/1
CCCFFFFFHHFHFGIIIGIJIJIHIGGGIIIJIJJJJJIJJJJJGIGIIJ
@30642/1
gtacgtgtgtatgtcactgaacttctcttaaacgactggaccgattttga
+30642/1
CB@FFEFEHHHHHIJJJJIJJJJJJJJJJJJJJJIIJJJJJJJHIJJJJG
@3476673/1
cttcaattgacgcaagaagtaccagaaacgggac
+3476673/1
CCCDDFFFGHFFHGGGGHG?EHIIHGIIDDDHEG
@4843838/1
ccgtcattgcagactgtgtggtagcgggtcggacgagccgtgccttttat
+4843838/1
CCCFFFFFHHHHHJJJHIHIJGIJJJJJJJJJJJJJJJHHFFFDEEEEEE
@31013/1
cttctttctgtacattcttttttcctcctttcttttttggtggcttcccc
+31013/1
CCCFFFFFHHHHHJJJJJJJJJJJJJJJJJJJJJJJJJJJIJJJJJJJJJ
@4159382/1
gtgggtagtaagcgcacgaccatttttttctacatttcattatttttgat
+4159382/1
C@CDFDDBHDFHFIIEHIAHAGHIIIIDHGIIGCGGEHHIICHIGIIIEH
@1419849/1
gcagccagatgccaaagttcttgatcttcactgggctcttctctgggatt
+1419849/1
CCCFFFFFHHHHHJJJJGHJIJJJJJJJJJJJJIIFIJJJJJJJJJJIJJ
@2791529/1
cctcatcttgtatagaggaggcttgg
+2791529/1
@;???DDDDFFHDHGIIIB?FGGG88
@2106748/1
cgacaccacagttccagtctcaggcacattgccattagtagactgatcag
+2106748/1
@@@DFDFFHBHCAE<GDEFHGHEDGHGIIJFGIBGGIE?CDHGEDDBDIC
@3477764/1
agaggaagtaggtgctgggcctcttgtatgcgaaggtgttgaggcgcttg
+3477764/1
?@@DD;BDFFAHFIDGFGICDGFGIIEHGGGIEHIDGHHGGCEIGIBHBC
@4159864/1
accaaaatattttttacgatttttgtctgtctgtctgtctgtccgtttgt
+4159864/1
CCCFFFFFHHHHHJJJJJJJJJJJJIIJJJJJJIIIJJJJJHIJJHIJJI
@32697/1
gtcctttctaaggttctaaactatatctgtaccaaatttcaaccaaatcc
+32697/1
CCCFFFFFHHHHHHIJJJJJJJJJJJJJJJJJJJJJJJJJJJJJJJJJJJ
@2792521/1
ctctgtgcctggctcccatgtcacggtagcactgagtgacggcacctccg
+2792521/1
CCCFFFFFHHHHGJJJJJJJHIJJJJEHIJJJJJJJHIIJJJIJJJJJJJ
@4160520/1
gtgcgatgttttacaagggcaggttgaactcacaccattcaatttaaaag
+4160520/1
C@CFFFFFHHHHGJJJJJJJJJJIIJIIJJJIJJJJJJJJJJIJJJJIJI
@737406/1
gaggaagtaggtgctgggcctcttgtatgcgaaggtgttgaggcgcttgt
+737406/1
CCCFFFFDHHHHHJJJJJEHIJJJJIJJIJJIIJJBHGHJIJIIIJJJJE
@2792798/1
gcatacataataaaattagaggaagtaggtgctgggcctcttgtatgcga
+2792798/1
CCCFFFFFHHHHHJJJJJJJJJJJJJJJJHIIJJJJJJJJJJJHIJJJJG
@33370/1
cactaaacataaaaataatacattacgttaaatgccacgacgctcggaca
+33370/1
@CCFFFFFHGHGBHGIEGGGGIIGGDHGHGIJJGIJJJJJJIIGIJIIJG
@2793621/1
ttttaaactattttttcaatgccctaagtgagtatacatctattaaattc
+2793621/1
CCCFFFFFHHHHHJJJJJJJJJJJJJJJIIJJFHIJJJJJJJJJJJJJJJ
@2793802/1
ctgtggccggcggcacgcagacgccttgatgacctccactttgatgatct
+2793802/1
@CCFFFFFHHHHHIJIJIJJJIIJHHHHFFFFFFEEDEEDDDDDDDEFDE
@2794206/1
gtgctgtctgtacattgaaaacaaaaataaaaaaaatagcaggggttatt
+2794206/1
CCCFFFEFHHFFHIIJJIJJJIIJIJJJJJJIIIIGIGIJJJJJJHHGII
@4162379/1
tgttcattcaactgtcttgttaatgcctggccctcagcgacatgtaagag
+4162379/1
C@CADDDDHBHHGEIIIIIHIIIHHGIGI<CHIII@EA>AGD?>GHII<>
@2109428/1
ctgggcctcttgtatgcgaaggtgttgaggcgcttgtggtggtgcacgcg
+2109428/1
@@@FFFFFHHHFFHIGIIGIIICEHHIHGIGJJJJGIGAHEGIIIJJJHH
@4162724/1
gttggtcttggttgaacggaactccaatcctttactcgaatagtcttttc
+4162724/1
@=@;DBDBFFF?FHIIIGGEGEAHIICCGIIIGGIEHHIIHIHGIIIEII
@6203422/1
atctgtttcttggcatctatagatgtcggtggcgcacagggcacgcttgc
+6203422/1
@C@FFDFFFHHFDEIGGGGIIF>HBCHGGHIIGHEIIIGGGHIIIIIIFI
@35596/1
ctgcctcacatgattcatccacaaattccaacccttgcgtttcaaaacaa
+35596/1
CC@FFFFFHHGHHIJGIIIIIJIJIJGHHIJHIIIGIEHFHIJIHGGGJJ
@740863/1
atcttgtatagaggaggcttgggctcgctctccgaagggagcttgcggcc
+740863/1
CCCFFFEFHHHHHJJJJJJJIJJJJJJJJJJJJJIJJJJHIJIJJJJHHF
@741179/1
agcatacataataaaattagaggaagtaggtgctgggcctcttgtatgcg
+741179/1
CCCFFFFFHHHHHJJJJJJJIJJJJJHIIJJJJIJJJCHIJJJJIJJJJJ
@4845200/1
taataattaaggagatccctctattgagctactgctgttaagcagaataa
+4845200/1
CCCFFFFFHHHHHJJJJJJJJJJJJJJJJJJJJJJJJJJJJJJJJJJJJJ
@741992/1
gtgctgggcctcttgtatgcgaaggtgttgaggcgcttgtggtggtgcac
+741992/1
@@@D=??A?DBCFDFFEHEFHF@:?:?CDGAGG=FB::FH=685;A;AG@
@36549/1
gacgatttcaccagtggtcttcttgaacttcttcaattgacgcaagaagt
+36549/1
CCCFFFFFHHHHHJJJJJJJJJJJIIIIJJJJJJJJJJJJJJJJIIIJJH
@4845446/1
agcatacataataaaattagaggaagtaggtgctgggcctcttgtatgcg
+4845446/1
?;?DDFFDFDDFFEB>EFIGHHGFGHIEHDCFFGHGICHGIIGFIIIIII
@4845675/1
ggcacgtcttcgtctttgtacagttcgcgagcgatctccgctgtagtcgg
+4845675/1
CCCFFFFFHHHHFJJJJJIHIJJIJJJJJJJJJJJJJJJJJJJJGIHHHH
@4845778/1
gagattttaaaaactgcttaagacctttagcgccattttggccgcagctc
+4845778/1
CCCFFFFFHHHGHJJIJJJJJIJJJJJJJJIJJJJJHIJIIJJJJIIJJJ
@2795109/1
cgcgagagaacatgcttttttagccgatatttaagttgtttttatcaatc
+2795109/1
CCCFFFFFHHHHHJJJJJJJJJJJJJIJJJIJJIJGJIHJJJJJJJJJJJ
@2795236/1
tcctcatcttgtatagaggaggcttgggctcgctctccgaagggagcttg
+2795236/1
??@DDDDDFHHHHIIG<G>3F:DBBGCF3;3:0?;;BBGG?FBH2@8=@G
@2795687/1
caaaaatgtaattaactttttttttgtctgtttgtctgtttgtctgtttg
+2795687/1
CCCFFFFFHHHHHJJJJJJJJJJJJJIJJJJJJJJJJJIJJJIJJIIJJG
@1420739/1
cgacgacgacactgtacagttagaaatgttacaacctctatactttgcat
+1420739/1
CC@FFDFFHGFFFGGGIHIJJGGGEIIGIJGIIGHJJIIEHEGIHIJGJI
@5525960/1
agggatcttgccgtcattgcagactgtgtggtagcgggtcggacgagccg
+5525960/1
@CCFFFFFHGHHHJJJJJJJJGIIJJHHHIJFHIJJJJFHHJIJHFFDDD
@7568033/1
ccttaacgtacgattccaacgccccctggcgtaaaataacgtcaatacat
+7568033/1
CCCFFFFFHHHHFJJIIJJJJJJJJJJJIJJFIJJJJJJJJJJIJJJJJH
@4848193/1
gctcgctgcttggccatcttcttgttcttgctgatgacggtagccgtgtg
+4848193/1
@@@FFFFFGHHFHJGEHGIJIJIGFHBHIIIJJJFICDFDFHAGHHIIHI
@1422447/1
ctcccatgtcacggtagcactgagtgacggcacctccgacactgaggtca
+1422447/1
CCCFFFFFHHHHHJFHIJJJJJJJHHJJJJJJJJJJJJJJJJJJJJJGGI
@1422506/1
ggtgctgggcctcttgtatgcgaaggtgttgaggcgcttgtggtggtgca
+1422506/1
BCBFFFFFHGHHHJJJJIJJJJJIJJFHGHJIJJJJJJJJJJJIIIGHIJ
@2797674/1
gttttttcattccctgcagagcttgcaaagcttgcaatgatctttccttc
+2797674/1
@@@FFFFFHHHGHJJJJJJIGIIIJJEGIHGJIIJDGFH@FBFHIIIIII
@2797800/1
ctcatcttgtatagaggaggcttgggctcgctctccgaagggagcttgcg
+2797800/1
CCCFFFFFGHGHHJHJIAHIJJJIEIIIGIIIIG@FEGEHIIFHGGIGGG
@2110335/1
ctgcagatgactgtgcatccttgctagtaagtcctgagccatagcaaaca
+2110335/1
@C@DFDFFFFHHHHIIIJIGIIHIHHBHIJIHHIID@FDHIJJEIIIGIG
@3480260/1
agtaacttcaaatgattgctcagatgcaatttcttgcaagaattgcacaa
+3480260/1
CCCFFFFFHHHHHJJJJJJJJJJJJJIJIJJJJJJJJJJJGIJJJIJJJI
@2110438/1
gcttcgcctgtggccggcggcacgcagacgccttgatgacctccactttg
+2110438/1
CCCFFFFFHHHGHIJJIIJJJIJJJJHHHFFDEDDDDDEDDDDDDDDDDD
@5528053/1
ccacaatatattcgtgaaaaccgcatccaactcggatcagccgtttctga
+5528053/1
CCCFFFFFHHHHHIFHJJJJJJIJJJJJJJJIJIJIIJJIJGIJJJJJIH
@743251/1
cacggtagcactgagtgacggcacctccgacactgaggtcacggtactcg
+743251/1
?@@DDDDDHBFDCCFHIGIH:FGBH9CDDFDHADFHIE8=CAHIG=EGE5
@743437/1
catgattcatccacaaattccaacccttgcgtttcaaaacaattcatttt
+743437/1
@<@DDEFFHHHHGJJIIIFGHJIDFGIJJJIHIIJIIJIIFIJJJJIJJJ
@743469/1
cgcaagaagtaccagaaacgggacttagccacaatctggtctggagagaa
+743469/1
CCCFFFFFHHHHHJJIJJJJJJJJJJJIJJJJJJJJJJJIJJJJGIIJJG
@7569940/1
ggcacctccgacactgaggtcacggtactcgcggtacatgttgtgtacac
+7569940/1
CCCFFFFFGHHHFIJJIJIGIIJJJHIIIJJJIJAGGIIIGIIEIHIJEE
@7571036/1
ggattttaatgttattattacagcatacataataaaattagaggaagtag
+7571036/1
@@<DFDFDBHHFHHIIIE@HHIIIIGIGIIIDIGEEFGHHIJIGHIJBHH
@6896002/1
ataaaattagaggaagtaggtgctgggcctcttgtatgcgaaggtgttga
+6896002/1
CCCFFFFFHHHHHJJJJJJJIJJJJJJJJJJJJJJJJJJJJJJIDGHHJH
@6896591/1
ctgctatttattttttctatattttcaatgaacagaattgacccttctac
+6896591/1
CCCFFFFFHHHHHJJJJJJJGIJJJJJJJJJJJJJGIJJJJJJJJJJJJJ
@747201/1
gttcgtgaatcatgccctcaatctgcaccagttcatatttgggcacagtt
+747201/1
@@@BDDDDBHAFDHEHHIIIDHGCGGIIIIIGGIIIIIIFHGIIIGGG?F
@747425/1
cattattacattttttataaacggtacatctagagtataaaaaactgata
+747425/1
C@CFFFFFHHHHHJJJJJJJJJJJFHIJJJJJJIJFIJJJJJJJJJJHJI
@747909/1
gcatcattttccattggctgggtcttacagattggtggaaaccaaaccaa
+747909/1
CCCFFFFFHHHHHJJJJJJJJJFHIJJJJJJJJJJHIJJJJJJJJJJJJJ
@747924/1
gtaatttttgtctttcgcgaaatattccgcgacagatgtctttctagtgc
+747924/1
CCCFFFFFHHHHHJJJJJJJJJJJJJJJJJJJJJJJJJHJJJJJJJJHHH
@7573670/1
catctatagatgtcggtggcgcacagggcacgcttgcgcatgacatctat
+7573670/1
CCCFFDEFHHHHHIJJEHHGIGIIIGJJJJJJJJJJJJJJJJJJJIJJHH
@4849481/1
gtcaccgaaggcggcggccgcattcgg
+4849481/1
@=?DDD=DA?CF?::F</6=/>CC;;?
@4849497/1
gccgccaattcactgttcattacctgtgaaaactgcccctcagatacacc
+4849497/1
CCCFFFFFHHHHHJJIJJJJJJJJJJJJJJJIJJJJJIJJJJJJIJJIIJ
@749077/1
ctcatcttgtatagaggaggcttgggctcgct
+749077/1
@@@DDDDDHFHFHIIII@EHHHBHEHI<E:FF
@5528548/1
gatggagtgagcacgggctctgtgcctggctcccatgtcacggtagcact
+5528548/1
CCCFFFFFHHHHHJJJJJJJJJIJJJJGHIGJJJJJJJJJIJJIJJJJJJ
@4164100/1
gtttattttgtttttctctgtgatctgtttcttggcatctatagatgtcg
+4164100/1
CCCFFFFFHHHHHJJJJJJJJJJJJJJJJJJJJHIIJIIIGHHHIIIGIH
@5529027/1
ggcataacgggccgcgactccgccctcttcctcgggttggaatgattctg
+5529027/1
CCCFFFFFHHHHHJJJJJJJJIJIJJJJJJJJJHHHDEFDEEEDDDFEDD
@2797901/1
gccagatgccaaagttcttgatcttcactgggctcttctctgggatttcc
+2797901/1
CCCFFFFFHHHHHJIJJJJJJJJJJJJJJJJJJJJJJJJJJJJIJJJJJJ
@3481547/1
gcaagaagtaccagaaacgggacttagccacaatctggtctggagagaag
+3481547/1
CCCFFFFF=DFHHJJIIJIJGGIGIIHJJJJJJJJJJJHHIJJGGDGHGG
@1424465/1
gcaacatcttctttggtttgtcaggcgtaatgctaacgtcatagcgataa
+1424465/1
CCCFFFFFHHHHHJJJHIJJJJJJJJJIJJJJJJJJJJJJJJJJJJJJJJ
@4851818/1
cacgttggttatcaagtggcttggtaggatccaagttgaaatctttgatc
+4851818/1
CCCFFFFFDHHHGIIIIIIIIIBG<@CGCCHGDH@CG@DHIEEIIIB?GD
@4851882/1
gtttgtctgtttgtctgtttgtctgtttgtctgtttgtctgtttgtctgt
+4851882/1
CCCFFFFFHHHHHHIJIIJJJJJJJJIJJJJJJJJJJJJJJJJJIJJJJH
@5529726/1
gcctcttgtatgcgaaggtgttgaggcgcttgtggtggtgcacgcgcttg
+5529726/1
CCCFFFFFHHHHHJJJJJFGHIJJJJJJJJJJJJJJJJIIIJJIJJHFFD
@3482142/1
tgctgggcctcttgtatgcgaaggtgttgaggcgcttgtggtggtgcacg
+3482142/1
@@CFFFFFHHHGHJJJIJJJIIJJEFHIJIJJIJJJJJIJJJJIGHJJJH
@2798934/1
ctcgaggttggtcgtctaccgggcagttctcgaaatgtttcataacgagc
+2798934/1
CCCFFFFDHHHFHIIIIJJJIJJJJJIJJJJJJJJJJGIJIJJJJJJJJJ
@5530209/1
gtcacacggtagcggaaggtgggttcgtgaatcatgccctcaatctgcac
+5530209/1
@@@FDDEFGDFFDGIAFHIFEHIFGFFIGCHGFFDGEFHEGGIGGGEGHI
@6207773/1
ctctatactttgcattaaaataatgcccattttcacaggcaagggatcct
+6207773/1
CCCFFFFFHHHHHJJJJJJJJJJJJJJJJJJJJJIJJJJJJJJJJJJJJJ
@4165730/1
ggcaaatttttggtttcaaccacatagttcccgatttcgcgggatctctt
+4165730/1
CCCFFFFFHHHHHHIJJJJJJJJJJJJJJJJJJJJJJJJJJJJJJHHHHH
@4165780/1
ctcataacgcagccagatgccaaagttcttgatcttcactgggctcttct
+4165780/1
CCCFFFFFHHHHHJJJJJJJJIJJJIHIJJJIJIJJJJJJIDHGHJJJJJ
@6900664/1
ctgcaaagttaaccatcttgtattcaaaagaaaacctagaatcactggtt
+6900664/1
CCCFFFFFHHHHHJJJJJJJHIJJJJJJJJJJIJJJJJJJJJJJJJJJII
@750325/1
aggcaggcaagatgggcatagtaggtaggcgtagggtaagacacggatcg
+750325/1
@CCADBAD=DBDFHIFGBEEHFGCHAFBGFG@HGGG?FFCCHEEGHGH<G
@6901544/1
cgcaagaagtaccagaaacgggacttagccacaatctggtctggagagaa
+6901544/1
?@@DDD?DC2CBDGI@GGHIGBHIIGG@GBDEIIIGGEGDFHHHIIEIHC
@2800503/1
gtgctgttgtggaactgcttcacctgtggccggcggcacgcagacgcctt
+2800503/1
??@DBDDDFDFDDII@BAEHHCHE<F<FCGGGIEHB>8A>=9ABBBBBBB
@2800545/1
gtcacggtactcgcggtacatgttgtgtacacctgagcgagactcataac
+2800545/1
B@@FFFFDHHHHHJJJIIJIIJIIIHIHIIIGFHIJJJJGJGIIIIJJJH
@751182/1
gtttattttgtttttctctgtgatctgtttcttggcatctatagatgtcg
+751182/1
?=?DDDDA?DA:ABG;FDEC<F<F@A<F<A9F@C<F<:9CGDHFH@G?:?
@6901809/1
cgcaagaagtaccagaaacgggacttagccacaatctggtctggagagaa
+6901809/1
@@@FDDDDD?FFHGEBGGGHJJIICHIJIJJGIAGEFIGBDGGGBHDEBF
@2800817/1
cgatggcttggtttattcccatcagtttggagttcacctttagaagtatg
+2800817/1
@<;DDDD;DD?CFDGEDG:CE@9AFAEAHBG@FCGGEEDDDCFB?D0?B<
@751651/1
gactcataacgcagccagatgccaaagttcttgatcttcactgggctctt
+751651/1
BCCFFFFFHHHHHJJJJJJGIJJJJJJIJJJIJIJJJJJJJJJJJIJJJJ
@2801113/1
cggtagcactgagtgacggcacctccgacactgaggtcacggtactcgcg
+2801113/1
@CCDFFFFHHHHHIJJJJJJIJJJJJJJJJJJJJJJGHJJJJHIIJJJJH
@6903000/1
gcccttaatctgcaccagttcatatttgggcacagttcctcgacgagcaa
+6903000/1
?@@DDDD;FDD:AEEBDFHHFEAEHHFCHEGE?FADFBGF>CGE6@FFBF
@752769/1
gcgacatgtaagagttcaatggggaagtaaatgcatctgtccttatttcc
+752769/1
@@BFFFFFHFHHHIGGHJIIJIIJGIJEHHIGIJJIIIJGGHIJIJJJJJ
@40963/1
gggcagagggaatctgattgtgctgttgtggaactgcttcacctgtggcc
+40963/1
@@@DDDD?D@1D?CGG??F?FBH@CEGEB?FGGE>GFIIGGGGIIDBHGB
@6903557/1
ctccaaagcattctgggctgcagatgactgtgcatccttgctagtaagtc
+6903557/1
CCCFFFFFGHHHHJJJJJJJJJJJJJJJJJIJJJJJJJJJJJJJJIJJGI
@753278/1
ctgtggccggcggcacgcagacgccttgatgacctccactttgatgatct
+753278/1
@@@DDFDDDFHHFIIIDGGEHJJIHHGFEEBB@DCCDEE>CDAC;>CDCE
@753402/1
gcaccatgctgctcatctcgtgcactatctcttgtctgtgttgttgcacg
+753402/1
?<<D;DDDDD<DDEDE@EII<:?:A9A<9<?B?EE@BD99:DBDBDDB38
@753905/1
tggatggagtgagcacgggctctgtgcctggctcccatgtcacggtagca
+753905/1
CCCFFFFFHHHHHJJJJJJJJJJJJJJJJJJJJJJJJJJJJJJJJIJJJI
@6208080/1
tacataataaaattagaggaagtaggtgctgggcctcttgtatgcgaagg
+6208080/1
C@@DFFFFHHGHHIIJHIJGFIHJJJCFHIJIJJJIJJIJGIGIIIBFHF
@6208212/1
gttgaggcgcttgtggtggtgcacgcgcttgggcagagggaatctgattg
+6208212/1
@@@FFFFDHHHFHDDEFHIEEGHJIJJIJJJGIJJJIJJJHHHHFFFFFF
@6209037/1
tctgtttcttggcatctatagatgtcggtggcgcacagggcacgcttgcg
+6209037/1
BCCFDEFFHHFFHFIIIJJJJJJJJJJIEHIJJJIJJJJJIJJJJJJJJJ
@6209267/1
tagccgcccaaatttataatcatcaaaaataatgcatgaagattgcgcag
+6209267/1
CCCFFFFFHHHHHJJJJJJJJJJJJJJJJJJJJJJJJJIJJJJJJGIIJJ
@42904/1
ctcagcttccctgcaaagttaaccatcttgtattcaaaagaaaacct
+42904/1
CCCFFFFFHHHHHJJJJJIHJIJJJJJJJJIIJJJJJIGJJJJJJJJ
@7575471/1
ctggtctggggaaaagatcctcatcttgtatagaggaggcttgggctcgc
+7575471/1
@<;DBDDDHHHBHGIIGG@DHEDGHIGBHGCEH@CGGBGIII08BGBFHI
@4853416/1
gttggtcttggttgaacggaactccaatcctttactcgaatagtcttttc
+4853416/1
CCCFFFFFHHHHHJJJJJJJJJJJJJJJJJJJJJJJJJJJJJJJJJJJJG
@5532794/1
ggcacgcttgcgcatgacatctatacatgccattggcgttcaaaaggtta
+5532794/1
CCCFFFFFHHHHHJJJJJJJJJJJJJIJJJJJJJJJJJIJJJJJJJIGHI
@2113185/1
ccacaatctggtctggagagaagatcctcatcttgtatagaggaggcttg
+2113185/1
@;@FFBFDHFFHBHIIIBBEF<<AAFBCFHBFDGGCGGDGCFGICEDBD6
@4165961/1
gacgatttcaccagtggtcttcttgaacttcttcaattgacgcaagaagt
+4165961/1
CCCFFFFFHHHHHJJGBHGGIIIJJGGJJJJJJJJJJJIIIGIIIIJID?
@3483228/1
ctgtttgtctgtttgtctgtttgtctgtttgtctgtttgtctgtgtgtct
+3483228/1
?@?=;DDB>BFB8E?<EBHCFHG@HHHCHHHIIII@GEG?FDGHGFC?DF
@4166051/1
gtggacctgcttcacctgtggccggcggcacgcagacgccttgatgacct
+4166051/1
CCCFFFFFHHHHHJJJJJJJJJJJJJJJJJJJHHHFFDDDDDDDDDE>CC
@4853560/1
cactctgcaatcctgcctcacatgattcatccacaaattccaacccttgc
+4853560/1
CCCFFFFFHHHHHJJJJJJJJJJJIJJJJJJJJJJJJJJJJJJJJJJJJJ
@4853833/1
catacataataaaattagaggaagtaggtgctgggcctcttgtatgcgaa
+4853833/1
B@BFFFFFHHHGHJJJJJIIJIIGGIJIHICHIHIGHIIJJJGEIIIIFB
@5533467/1
gaaacttggtacagatatagtttagaaccttagaaaggacataggatagt
+5533467/1
CCCFFFFFHFHHHJEEFHJIJJIJJJIJJJJJJJJJJJIJJJJJJIJJJG
@2114030/1
ccctaagtgagtatacatctattaaattcaaacgcagagctcattatgtt
+2114030/1
CCCFFFFBFFHHFIGIIJJJIJJJJJJJJIJIJJIJJJJJJJJJJJJJGI
@3483953/1
ggccaacagattgtttgagatgtttgtgaaactgcgacaccttgtggctg
+3483953/1
CCCFFFFFGFHHHIJIJJJIJJIJIJHIJJJJJJJJJJJJJJJJJJJJJJ
@5533823/1
acggcacctccgacactgaggtcacggtactcgcggtacatgttgtgtac
+5533823/1
CCCFFFFFGHHGAHGIJIGGIIIHHJGDHGGIJJJJFHIFJGHGIHFEHE
@1426599/1
gtcgtttgaaaaattgacggccagccttaacgtacgactccaacgccccc
+1426599/1
CCCFFFFFGHHHGJJIIJJJJJJJJJJJJJJJJJJJJJJJJIJJJJJJHF
@7577372/1
ccctaagtgagtatacatctattaaattcaaacgcagagctcattatgtt
+7577372/1
@@@FFFFEHHHHGJIIJIJJJJJJJIIJJIIJJIJJJIJGJJJJJJJIHI
@5534076/1
cacctgtggccggcggcacgcagacgccttgatgacctccactttgatga
+5534076/1
CCCFFFEFHHHHGJIIJIJJJJJJJJHHHFFFFFEEDEEDDDDDDDDDDE
@3484306/1
ctcgaatagtcttttctaacttgaacagtgcgatgttttacaagggcagg
+3484306/1
CCCFFFFFHHHHHJJJJJJJJJJJJJJJIIJJJJJGIJJJJJJJJJJJJJ
@1426798/1
ggcagtaatagtacaagtgaaaagtcacttgccgatggtagaataaggat
+1426798/1
CCCFFFFFHHHHHJJJJIIJJJJJHIJJJJJJJJIJJJDHIJJJJJJJJJ
@4854819/1
ataaaatatccacttattaaattaatcgcacttctttgttttatttaaaa
+4854819/1
CCCFFFFFHHHHHJJJJJJJJJJJJJJJJJJJJJJJJJJJJJJJJJJJJJ
@3484613/1
gcgaaggtgttgaggggcttgtggtggtgcacgcgcttgggcagagggaa
+3484613/1
@@@DDDDADHHHFGEA@AAFGBAG;CF:BBGGF?FHGIHGG=AA5;?D>@
@4167739/1
gtaggtgctgggcctcttgtatgcgaaggtgttgaggcgcttgtggtggt
+4167739/1
CCCFFDDBFDDFABHIIGIJEHIAGGGGD?DDD;BD@=AFIBGFGICCG;
@4167769/1
cctccgacactgaggtcacggtactcgcggtacatgttgtgtacacctga
+4167769/1
@@@FFFFFHAFDHGIEFHHGGIBFHIEI<D7?ACDBBCFCGFFGGEIHI?
@1427615/1
cagcgaaatagtcacacccacgttggttatcaagtggcttggtaggatcc
+1427615/1
C@CFFDFFHHFFHIJIHIIJJJHIJJHIIJGEIGHIJJJJ0???CF@C@F
@6906808/1
ccagatccactcttgctccatggtccaggagcagcagcgtgcgcaggttc
+6906808/1
C@@FFFDFHGDDHIGGIIIIEHAHCBGIGGIIIIIIGGIDDAGIIII=CH
@43364/1
ctcccatgtcacggtagcactgagtgacggcacctccgacactgaggtca
+43364/1
CCCFFFFFHHGHGJBGIJIJIJJJFHIJJJJJJJJJJJIJJJJJIGJIJJ
@1429330/1
cgcagccagatgccaaagttcttgatcttc
+1429330/1
@@@DDDB?DBFAFGGEHIEEEGE>4C9A?A
@6212265/1
gcaatgttggagcttggtacaaagcaaaggtcgggcagttcgtcaacaag
+6212265/1
CCCFFFFFHHHHHJJJJHIJJJJJJJJJJJHIIJJJJJHJJJIJJJJJGI
@2804324/1
ctgtgatctgtttcttggcatctatagatgtcggtggcgcacagggcacg
+2804324/1
BCCDFFFFHHHHHJJJJJJJJJJIJJJJJJIJJJFHJIJJJJJJJJJJJJ
@1430394/1
aggtgctgggcctcttgtatgcgaaggtgttgaggcgcttgtggtggtgc
+1430394/1
B@CADDDFHHGHHJIJJEHHHIJIIJJ?EDGIGIIGJJIGIGHE@FGAGA
@2804885/1
agtgagcacgggctctgtgcctggctcccatgtcacggtagcactgagtg
+2804885/1
@@@DDBDBBDFH?FFEGBFGCHA?9;CAFBHHEDCBAE8B<DH<CE>B8=
@2805052/1
aggtgttgaggcgcttgtggtggtgcacgcgcttgggcagagggaatctg
+2805052/1
@CCFFFFFHHHGHJJJJIIJGHEHHGIGJJJJGIJJJIGIDHHHEDFFEE
@6213932/1
cctaagtgagtatacatctattaaattcaaacgcagagctcattatgttg
+6213932/1
@@CFFFDDDF=CCGIIIIIIIIIIHCHHIIIIBHIGIHIIIBGHIIIHGH
@754978/1
ggctttttccagatccactcttgctccatggtccaggagcagcagcgtgc
+754978/1
CCCFFFFFHHHHHJJJJJJJJJJJJJJJJJJJJJJJJJJJJJJJJJJHHG
@755067/1
ggcctcttgtatgcgaaggtgttgaggcgcttgtggtggtgcacgcgctt
+755067/1
?@;BDDDDDFHDHIIBFFF<C?FGAGGIGIIIHFHFFGE;BFHIGHAB?A
@755137/1
atacataataaaattagaggaagtaggtgctgggcctcttgtatgcgaag
+755137/1
CCCFFFFFHHHHHJJJJJJJJJJJIIJHHIJJJJJJJJJJJIJJJJJIJI
@45717/1
ccacctcacgttccgccaattgcttcaccttatgatagt
+45717/1
C@@FDFDFBHHFHHIIIEICHHGIFIGGGIIIGICBDFD
@6214953/1
gctgggcctcttgtatgcgaaggtgttgagg
+6214953/1
@1?D=B?DF?FDDG>EDBFFBFB19FF?<DC
@6215135/1
agcgggtcggacgagccgtgccttttattgcttggtgagacacgagataa
+6215135/1
CCCFFFFFHHGHHJJJJJJJJJJJJJJJJJJJJJJIJJHHHHHFFDDDED
@3485766/1
ctctgcgtttgaatttaatagatgtatactcacttagggcattgaaaaaa
+3485766/1
CCCFFFFFHHHHHJJJJJJJJJJJIIIJJJJJJJJJJJJJJJJJJJJJJJ
@6215325/1
tccatcattttgtcaacgaactcttctgaag
+6215325/1
=:;=D;D:ADF?2<A:<@;E<?:FDB>?<2?
@756369/1
gctcagatgcaatttcttgcaagaattgcacaaagttgaagtccttgttg
+756369/1
CCCFFFFFHHHHHJJJJJJJJJJEGHHJJJJJJJJJIJJJJHIJJJJJJI
@3486164/1
gtcaaattaaagaatcacgtcgaacattctatgcttataccattaatctc
+3486164/1
@@@DDDDDF?FHCFHHGADFGHEEGHIEGIGIIIIIIIFBFEGGIIIIGH
@6215765/1
gttccacttcatcatcagggatcttgccgtcattgcagactgtgtggtag
+6215765/1
CCCFFFFFHHHHHJJJJJJJIJJJJJJJJJJJJJJIJJJJJJJJHIJHIJ
@46949/1
agcacgtagttctcagcttccctgcaaagttaaccatcttgtattcaaaa
+46949/1
CCCFFFFFHHHHHJJJJJJJJJJJJJJJJJIIIJJJJJJJJIJJJJJJJJ
@47300/1
caaaaaatcacgtttatacattttttttttaatttttgtgttacgattcg
+47300/1
CCCFFFFFHHHHHJJJJJJIIJJJJJJJJJJGIJJJJJHIHHHHHFFFFD
@2115657/1
gctgttgtggaactgcttcacctgtggccggcggcacgcagacgccttga
+2115657/1
@CCFDEFFHHHHGIJJIJJIJJJIEGIJJJJJIJJJHHFFDDEDDDDDDD
@3487045/1
gacggcacctccgacactgaggtcacggtactcgcggtacatgttgtgta
+3487045/1
CCCFFFFFHHHHHJJJJJJJJJHIJJJJHIJJJJJJJGIIJHHHHHHFFF
@47760/1
ggaactctgtcgccgataccagatttaaaaaaaaagaaatagtgatttta
+47760/1
CCCFFFFFHHHFHIJIIJJGIIIIJJIJJIJJJJB@GGCH3=7?EHFFBF
@757828/1
tgatcgtgtgggagtactgagcagtatctattcagtaaacttatagctga
+757828/1
CCCFFFFFHHHHHJEGHJIJJJJJHIJJJJJJJJJIJJJJJJJJJJJJJJ
@757845/1
cacgggctctgtgcctggctcccatgtcacggtagcactgagtgacggca
+757845/1
CCCFFFFFHFHDHHIIIIGDIIJJIIIHGIGIDBFGGIJIHIHGHFGBGD
@2116404/1
cctaacttcgcaaccactaattccagtgataaattcactctagcacgtag
+2116404/1
@@@FFFFFFDFHFHGEHIGIIJIJIGEGCIIJIIIIJJJJJIGEB@GGG?
@6217369/1
gttattattacagcatacataataaaattagaggaagtaggtgctgggcc
+6217369/1
CCCFFFFFHGHHHJIIJJIIIJJIJIIJJJJJJJHIJJJJJHHJIJIJJJ
@3487739/1
ccacaatatattcgtgaaaaccgcatccaactcggatcagccgtttctga
+3487739/1
CCCFDDFFHGGBHGIBBFHHIGHIIGGIGGHCH?GGIIIGFHI@AFGF@F
@7578581/1
gccagatgccaaagttcttgatcttcactgggctcttctctgggatttcc
+7578581/1
CCCFFFFFHHHHHJFIJJJJJJJJJJJJJJIIJIJJJJJJJJIJIJJJJJ
@48340/1
tatacatatagcatttcggatctatagaggctgtcactgcagcgatactg
+48340/1
CCCFFFFFHHHHHIJJJJJJJJJJJJJIJJJJJJJJJJIJJJJJIJJJJJ
@4168757/1
gcccttttcctcgggttggaatgattctggtgggttgtcctgcag
+4168757/1
@;?DDDFFHHHFFAE2AEE>@CGBD@?EHGGHIIFDAHEGEGGGA
@5534854/1
gtagcactgagtgacggcacctccgacactgaggtcacggtactcgcggt
+5534854/1
CCCFFFFFHHHHHJJJJJJJJJJJJJJJJJJIJJIJJJJJIJJJJJJHFD
@48689/1
cttcaaatgacgacaccacagttccagtctcaggcacattgccattagta
+48689/1
@@?DDDDDDDD:CEGHGBGEG<DC?CH:<FF@AG?GHIIGHIB>DAGHFF
@2117078/1
ggtgagggatgcgtgacgtcagcccctacgatcatcactgccgtgtcctt
+2117078/1
@@?BDDDF@DFBCEGAFHIGGEEEHGHHGGIIGICEIGHDHCB;@FGGGA
@4169084/1
gccagatgccaaagttcttgatcttcactgggctcttctctgggatttcc
+4169084/1
@C@DBDDDBFBDFHBGBGHHEEIIIIGIIEA;8?GGH@DFIHBGHCFFDB
@4169569/1
cagccagatgccaaagttcttgatcttcactgggctcttctctgggattt
+4169569/1
@@@ABDBDDDDHAHEGBBHDEHGGIIGEHIIIIGGH=BDFHIHHGIIIII
@6907775/1
tgggcctgttttggtagcggcggcgcggtccgtgaggagcatgctcg
+6907775/1
@@@AFD?DDFHHHGEGEHAFA>>0;B/<98;=<<<89:<<<3@C888
@4858078/1
tggaactgcttcacctgtggccggcggcacgcagacgccttgatgacctc
+4858078/1
CCCFFFFFHHHHHJJJJIJJJJJJJJJJJJJJHHFFFDDEDDDDDEDDDD
@1432197/1
cctcttgtatgcgaaggtgttgaggcgcttgtggtggtgcacgcgcttgg
+1432197/1
@@@DDFDBBBFFFEIIIHGHIGIECFDDBHEBBD;DEAGCFGHEHGFFFB
@7580434/1
cgtgaatataagtggcaaaggtagtaagtcagctgttccacttcatcatc
+7580434/1
@@@FFFFFHHHFDGIJGGHHJCHHJIJJJJJJGIJJIJJJIHIEHIIJJJ
@2118498/1
cgtgattctttaatttgacataacttttttatttatgaaccgattgacat
+2118498/1
@@@DDDDDHDDH?FHBBFAEIHG?EHGH<FC?FH<49?F<D@D@FHGI9D
@6908393/1
cagatgcaatttcttgcaagaattgcacaaagttgaagtccttgttgtta
+6908393/1
CCCFFFFFHHHHHJJJJJJJJJJJJJJJJJJJJJJJJJHIJJJJJJJJJI
@6908404/1
cgaacagacaaacagacaaacagacaaacagacaaacagacaaacagaca
+6908404/1
@@@FDFDBFDHHHIEGGGEHICGEFAF>DGHCBGHIHICCHIIIIIE;FG
@4858512/1
cttcttcttcagccggctttggtggttctttggctgcctctggtggaggt
+4858512/1
CCCFFFFFHHHHHJJJJJJJJJGIJIIJJJJIJJIJJJJJJJJFHIIIJ@
@6218317/1
ctccggtactaacgatcaaatcgatcatgggtccataatcattcctggaa
+6218317/1
CC@DFFDDHHGHGGIIEFHHHEFGIIIGIEIBGGIGDGHGHIIIIIIJCC
@2805243/1
ctcgtatgatgccgtttctgtaccaataggaacaatacttcgggcttatt
+2805243/1
BCCFDDFFHHHHHJHIJJJIIIJJEFGHJJIJJJJJIJJJIJJJJJJJIJ
@4170790/1
ccgcaatgttggagcttggtacaaagcaaaggtcgggcagttcgtcaaca
+4170790/1
CCCFFFFFHHHHHJJJJJJHJJJJJJJJJJJJHHJJJJJJIJJJJJJJJG
@51110/1
cgcaagaagtaccagaaacgggacttagccacaatctggtctggagagaa
+51110/1
CCCFFFFFHHHHHJJJJJJJJJJJJJJJJJJJJJJJJJJIJJJJJJJJJJ
@2119258/1
cctgttttggtagcggcggcgcggtccgtgaggagcatgctcgccatcag
+2119258/1
@@CFFFFFHHHHHJIIJJJIJEEBAABDDDB?BABADDDACD@BBDDDDD
@51539/1
gttcaagttaaccgcaatgttggagcttggtacaaagcaaaggtcgggca
+51539/1
CCCFFFFFHHHHHJJJJJJIIJJJJJJJJJHIJJJJJJJJJJJHHJJJJJ
@3488732/1
ggacaatgtttttttaattaatttttaatttattagtagttgttgatttt
+3488732/1
@@@DDDDDAFFF?FHEHGFFHIIIIIIIEHGGHIGH?BF?DFIIIGHGGI
@51917/1
gccagatgccaaagttcttgatcttcactgggctcttctctgggatttcc
+51917/1
CCCFFFFFHHHHGJHIJIJJJJJJJJJJJHCGIIJJJJFIJJJJIIJIIH
@6909709/1
agatactccaaagcattctgggctgcagatgactgtgcatccttgctagt
+6909709/1
@@@DDDDDHHFFFDGCEGEHGGHGGEHH@HHGHCHIGIICDHEHHFGGE?
@2807202/1
gcacgcttgcgcatgacatctatacatgccattggcgttcaaaaggttaa
+2807202/1
CCCFFFFFHHHHHJJJJJJJJJJJIJJJJJJJJJJJJIJJJJJJJJGHIJ
@2807247/1
gattggcattacgattgtgacaagttttcgtgagccgtgattatctagga
+2807247/1
@<@D??BADFFF=CFBFGGIEA?EFHHFCDH?31:D:GB@FED@FHFDH@
@2120485/1
ccctaagtgagtatacatctattaaattcaaacgcagagctcattatgtt
+2120485/1
@@<BDDDDDFD<CGHDAFIECBCFD@FBEBH@A@@:E:CBDHIGEADFBD
@2120528/1
cactgagtgacggcacctccgacactgaggtcacggtactcgcggtacat
+2120528/1
CCCFFFFDHHHHFHHGGGEBHHHIIIIHGI9BHIIGBFGIIGIGFHFFFF
@3489861/1
caggtcgactggtggctgccctcgcccgagtcgtgctccttctccaccag
+3489861/1
CCCFFFFFHHHHHGJGHHJJJJJJJJJIIJIJIJJIIJJJJJJJJJJJHH
@52975/1
ctcttgtatgcgaaggtgttgaggcgcttgtggtggtgcacgcgcttggg
+52975/1
CCCFFFFFHHHGHIJJGHIHJJJJIJJJJJJJJHIIHHIJJJJJHFFFDD
@2120893/1
gcctggctcccatgtcacggtagcactgagtgacggcacctccgacactg
+2120893/1
CCCFFFFFHHHHHJJJJJJJGIJJJJJJJJGIJJJJJJJJJJJJJJJJJJ
@3490300/1
tccttatttccgacccacaaacaattaagccttgggtaccgtagcctgta
+3490300/1
CCCFFDFFHHHHHIJIGIJJJJJGIJJGIJJJJJJJHIJJIIJJIIJJII
@758836/1
gcaaagataagatgaagaagaggagcaaatggaaaaaaaaattggtgaaa
+758836/1
CCCFFFFFHHHHHJJJJIJJIJJIJJJJJJJJIJJIJJJJIIJIICGIJJ
@3490970/1
ggtaggtgtagggtaagacacggatcgcatacaccgtgaatataagtggc
+3490970/1
@C@DFFFEDHDHGGHIIHGIJGGIJIJJIIIBHFIIHIJGHIIIIIJJJC
@6219907/1
tgtgaaactgcgacaccttgtggctgtgacttgtagtcaaggtggagatt
+6219907/1
?@@FFFFFHDBH<GHIIGIIGGGGIIIIGIIIIHHGGECHHI?DHIABDG
@3491323/1
ggccgttacagatgaactcccgtcgatgaccagcagaaggcgtgttaccg
+3491323/1
CCCFFFFFHHHHHJJJJJJJJJJJJJJJJJJJJJJJJJJJJJHIJIJJJJ
@54346/1
ttttaatgttattattacagcatacataataaaattagaggaagtaggtg
+54346/1
:??D1:;DFHHFB@EH>DEG@FHGGGEB@BECHIE>GBHHGA@GFCHB?D
@759775/1
gaggaagtaggtgctgggcctcttgtatgcgaaggtgttgaggcgcttgt
+759775/1
C@CFFFFFHHHHHIJJIJJJJJJJJJJJJIIIIIJGHHIJJJJJIJJJJI
@2122709/1
cgggctctgtgcctggctcccatgtcacggtagcactgagtgacggcacc
+2122709/1
CCCFFFFFHGHHHJIJIJJJJJJJHGJJJJEHIJJJJJJJFHGIJJJJIJ
@2123418/1
agaagatcctcatcttgtatagaggaggcttgggctcgctctccgaaggg
+2123418/1
@CCFFFFFHHHHHJJJJIIIJJJJIJJJJJJFEHGGIJIIJJJIIGEFHJ
@6910967/1
tactgacatcacttgcattttcgattttattttgttctataacaacgatc
+6910967/1
CCCFFFFFHHHHHJJJIJJJJJJJIJJJJJJJJJIJJJJJJJJJJJJJJJ
@7581742/1
ccttatttccgacccacaaacaattaagccttgggtaccgtagcctgtaa
+7581742/1
CCCFFFFFHHHHHJJJJIJJJJIJJIJJJJJJJJIJIJJJHIIIIJJJIG
@4860439/1
gcaacatcttctttggtttgtcaggcgtaatgctaacgtcatagcgataa
+4860439/1
CCCFFFFFHFHHHJJJGHGIHIHIJJIGGJJJJJJJJJJJJJIIJJIJJI
@761152/1
gtcacggtactcgcggtacatgttgtgtacacctgagcgagactcataac
+761152/1
CCCFFFFFHHHGHIGIGIIJJJJJJJIIJIGHGIIIJGIGGGHJJJJJJH
@4860509/1
gccgtataccacagttggttaaactgttcctagcatgatccgggttggtt
+4860509/1
CCCFFFFFHHHHHJJJIJJIJJJJIJFFIIJIGJJJJJJGIJJJHIJJHI
@761213/1
ctcatcttgtatagaggaggcttgg
+761213/1
@@<=DDDDD=C:<A:<CEFFE;ED1
@4860940/1
cttgaacttcttcaattgacgcaagaagtaccagaaacggg
+4860940/1
?@?DBDDDFBFF8F:<ACH?FFFIIAEF1C?FD9?BDEGG@
@762477/1
ctcagatacaccgtcacggaatacaaatatcttcttcggcaatctgcctt
+762477/1
@CCFFFFFHHHHHGIIIIIGIJJJJIJJJIIGIIIIIJIIJIJJJJIJJJ
@6912843/1
ctgcgacaccttgtggctgtgacttgtagtcaaggtggagattttactat
+6912843/1
CCCFFFFFHHHHHIJJJJJJJJJJJJJJJJJJJJJBGIIJHJJJJIJJJJ
@1435774/1
ataaaattagaggaagtaggtgctgggcctcttgtatgcgaaggtgttga
+1435774/1
CCCFFFFFGHHHHIJJHGIJCGHIJJIJJJJJJJIIJJJJIJJJBFFGIE
@4862161/1
gtcggtcttcgcgtggaagttttatttctccattttgagtaactgtgaaa
+4862161/1
@@@FDDFFHHHGFHIIIJGBDGCGIIGHIIDGGIIIGDHBDBDIIAFIGI
@762995/1
aattaaaacaccaaaaagcataatttatgataaaaaaatgtttattaact
+762995/1
CCCFFFFFHGHHGJJJJJJJJIJJJJJJJJJJJJJJJJIJGIIIJJIJJJ
@4173092/1
gtctgtagtggtcctgctgtttcgtatattctaaattggtttcgttgtat
+4173092/1
@?@DDDDDFHGHHI@FHHIEHGGGFGICFIIJJIEGIIIFHIIIDGHDGI
@4862464/1
gtcggcataacgggccgcgactccgccctcttcctcgggttggaatgatt
+4862464/1
CCCFFFFFHHHHHJJJJJJJJJJJJJJJJHHHHHHFFFDACDDCDDDDDF
@4173392/1
ctctatactttgcattaaaataatgcccattttcacaggcaagggatcct
+4173392/1
CCCFFFFFHHHHHJJJIJJJJJJJJIJJJJJJJJIJJJJJJJJJJJJJJJ
@1436956/1
gggtaccgtagcctgtaatttttgtctttcgcgaaatattccgcgac
+1436956/1
@@@ABDDDF?=;FAFFGFHIGGGGIHGIHIGIIIFIIIIIIIIIFGE
@6914212/1
ccagtactttagctttgacagtgtaaaacttctcggaaatctccaatcca
+6914212/1
B@@FDFEFHHGGHIIJJJGJJJJJIIJJJJJIIJJJBIIJIJJIIIJHHH
@6221763/1
cgtagaaaagtgctgtctgtacattgaaaataaaaataaaaaaaatagca
+6221763/1
@C@DDBDDHDFFFIJEHEIHJGJJJHGGGIGHFGJGHGHJJIIIIGJIJJ
@5537388/1
cccacttcacgacgcttcagcagagtgcacacaatggtgaactggcgttc
+5537388/1
CCCFFFFFHHHFGIJIIJGGIJFAHFDGGGIGIEHGHFGFEGHIIIJJJI
@4175444/1
gccagatgccaaagttcttgatcttcactgggctcttctctgggatttcc
+4175444/1
@@@DDADDDA8A;F2AEFDABDHHGGEGHA8?CFG@<DAF?DHCCE:BGI
@3494140/1
gcgcttccacgcaatcggcaacggacttatctgcaacagcttgagaatgc
+3494140/1
CCCFFFFFHHHHGIIJJJJJJJJJJJJJJJJJJJJJJJJJJJJJJJJJJI
@3494218/1
tttagcacttggttcgtcttttgaagattctgatattgatagttttttca
+3494218/1
CCCFFFDDFFHGHIJIFHJIJIJFFHHHEGIHCGIJIGJJGIIGGIIIIJ
@6223163/1
gatagagacgatttcaccagtggtcttcttgaacttcttcaattgacgca
+6223163/1
CCCFFFFFHDFDBHIIIIHDAFECEHIIIIGGGFGGIGIHGIIIIBGHBH
@4175930/1
gcctcacatgattcatccacaaattccaacccttgcgtttcaaaacaatt
+4175930/1
CCCFFFFDHFHHFBHIIICFGGEGHGHIEHFGGGHIIHIIGIGEHGIGHG
@6223508/1
gacatcgacataacaataacccctgctattttttttatttttattttcaa
+6223508/1
CCCFFFFFHGHHHJJJJIIJJJJJJJJIIJJJJJJJJJJJJJJJJJJJIJ
@5539052/1
gtttcatttaaatttacgggctatgccatttatcctcgcacgttggcagt
+5539052/1
CCCFFFFFHHHHHJJJJJJJJJJJJJJJJJJJJJJJJJJJJJJJIJJIJG
@57604/1
agcatacataataaaattagaggaagtaggtgctgggcctcttgtatgcg
+57604/1
@CCFFDDDDAFDFIGGGIIB@@BC>A<AEHAFA<CGECGDG@CHH>DFGG
@3495289/1
gtcgtatgattatttgtctgtagtggtcctgctgtttcgtatattctaaa
+3495289/1
BCCFFFFFHHHHHJJJIJJJJJJJIJHJJJJJJJJJJJJIJJJJJJJIII
@3495630/1
gcaagaagtaccagaaacgggacttagccacaatctggtctggagagaag
+3495630/1
CCCFFFFFAFFHGIJJIJJJIIIJJJJGGIJJGIJJJJGIJJJJIFGHIJ
@58056/1
gccagttataaagcatagcccgaagtgctattggcacacaggcataatgc
+58056/1
CCCFFFFFHHHHHJJJJJJJJJJJJHIJJJJJJJJIJJJJJJJJJJJJJI
@2125346/1
gtcacggtagcactgagtgacggcacctccgacactgaggtcacggtact
+2125346/1
@CCFD>ADFD?DFGGIHGD<FGD<EHEHIIIIIIIIIGEH=C;CAG56:C
@58126/1
gtcacaaccacgttggttatcaagtggcttggtaggatccaagttgaaat
+58126/1
CCCFFFFFHHHHHJJJHIJJJJJJIJJJJJGIDGGIBCGHGIIGHGEIJA
@2125426/1
ctggagagaagatcctcatcttgtatagaggaggcttgggctcgctctcc
+2125426/1
C@@FFFAD??CFFHHGGGECFHIEBBFA?@FCE1CCHB;@DFEGGBC=FF
@58251/1
tgacggcacctccgacactgaggtcacggtactcgcggtacatgttgtgt
+58251/1
CCCFFFFFHHHHHJJJJJJJIJJHIIJJJFHIJJJJJJGHHHHHHHFFFD
@3496193/1
ctgtgatctgtttcttggcatctatagatgtcggtggcgcacagggcacg
+3496193/1
;@@D?DDDAHCDFGGC@F;CFB<CHGABH?HCDG:BHEIDHHE>H;FCEB
@58909/1
gcggtctttgtataccttcaggtgatcgaacatcatgtcttcaaactcca
+58909/1
BCCFDFFFHHHHHJJJJJJJJJHIJJJJJJJJJJJJJJJJJJJJJJJJJJ
@59290/1
cggtactaacgatcaaatcgatcatgggtccataatcattcctggaatcc
+59290/1
@CCDFFFFHHHHHJJJJJIJJJJJJJJJJJJJJJJJJJJJJJJJJJJJJJ
@2811006/1
ttttaatgttattattacagcatacataataaaattagaggaagtaggtg
+2811006/1
?@@DD?DD:CDFFIIII<FEHIIGE@FF?FBHGHIIECH<?DFGDFBFGE
@6915160/1
ctctttgcggccttcaaactgaacctaggtaatccctttatttcttcttt
+6915160/1
CCCFFFFFHHHHHJJJJIJJJIJJJJJJJHIJJJJJJJJJJJJJJJJJJJ
@7583829/1
gcgctcatcgggaggtgtggcagcctccttgaccattttagatatttgtt
+7583829/1
CCCFFFFFHGHHFHJCGFGGIIJJIIJHHGG@HIIIJJJIJEIIIJJIIG
@7583835/1
ggtgcacgcgcttgggcagagggaatctgattgtgctgttgtggaactgc
+7583835/1
B@BFFFFFHHHHHJJJJJJJJJJJJJJJJJJJJJJJJJJJJIJJJJJJJJ
@7583872/1
gtgcattattacattttttataaacggtacatctagagtataaaaaactg
+7583872/1
@=?DDFFFBDHHGIFIDEIGGGGEHE;C?E41?D@CFGBGGGID9DGIHH
@3498139/1
ctttctgtacattcttttttcctcctttcttttttggtggcttccccatt
+3498139/1
@?@FDEDBFDFHHEGIIIIGGIGD@FHICHGIIIGEHFGCBGDFHCE@CE
@5540064/1
cagtggtcttcttgaacttcttcaattgacgcaagaagtaccagaaacgg
+5540064/1
CCCFFFFFHHHHHJJJJJJJJJJJJJJJJJJJJJJJJJHIJJJJJJJJJJ
@5540224/1
cttgggcagagggaatctgattgtgctgttgtggaactgcttcacctgtg
+5540224/1
CCCFFFFFHGHHHJJJJJJJJJJJJJJJJJJIIJJJJJJJJJJJJJJJJJ
@5540241/1
gttgtgtacacctgagcgagactcataacgcagccagatgccaaagttct
+5540241/1
CCCFFFFFHFHHHJJJJJJJJIJJJJJJJJJJJJJJJJJJJJJJJJHIJJ
@5540466/1
caatctccaagacaggaggctccagtactttagctttgacagtgtaaaac
+5540466/1
CCCFFFFFHHHGFJJIGIIJJIIJJHIIJJJJJJJJIIJJJJHIGIIJGF
@6225784/1
gtgctgtctgtacattgaaaataaaaataaaaaaaatagcaggggttatt
+6225784/1
CCCFFFFFHHHHHJJJJJJJJJJJJJJJJJJJJJJJJJJJJJJJJGIJJJ
@6226440/1
ccactgtgcctggttccacgttatattggacattaggaccgtcattgaac
+6226440/1
<?@FFAFFHGHFHHHGEHHIJIJJJIJGHGGIIIJIIGIJJGHEHGIIJH
@5541428/1
gtggtcttcttgaacttcttcaattgacgcaagaagtaccagaaacggga
+5541428/1
B@@FFFFFGHHHHJIIJHIIJIJJJJIIJJGJJJJJGHHIGHIIJJJIJI
@4178070/1
ccccgtttgcatatatgtcttgacatacatttttgaattatatccaaaag
+4178070/1
?;?=DDDDHHHHHI@GIFFHIIGGBH>EFGHIIIGGEHEHHFDDA9?DB@
@6226841/1
tctgtttcttggcatctatagatgtcggtggcgcacagggcacgcttgcg
+6226841/1
CCCFFFFFHHFFHJJJJJJJJJJJGJJJHIIJJJJJJJJJJJJJJJJJJJ
@6915661/1
ctcgccatcaggacctgcaccatgcaccgccatgccatgtaccacgcctg
+6915661/1
CCCFFFFDHHHHHJJJJJJJJJJIIJJJJJJJJJIJJJHIGIJJJJJJIJ
@3500120/1
cctgattcgtttctagctcagtgtcccatttggctttgtcccagtaatct
+3500120/1
@@@BDDDDHBD<CEGEEGGECE<F<AF<EHFH<FHIIGHGGHGCHH@GIG
@6916307/1
gtcgaatattccctgacacctcacccagggcgggatatggaattttaatt
+6916307/1
CCCFFFFFHHHHHJJJJJJJJJJJJJJJIJJJJJHHFFFFFFEEEEEEEE
@7586542/1
tgcaatcctgcctcacatgattcatccacaaattccaacccttgcgtttc
+7586542/1
=BBAADDDHHHHHJJJJJJJJJJJJJJJJJJIJJJJJJJJJIJJJJIJJJ
@3500783/1
cagagggaatctgattgtgctgttgtggaactgcttcacctgtggccggc
+3500783/1
CCCFFFFFHGHHHJIJIHIIIIIIJIJJJJJJIJJJJJIJJIIJIJJJII
@3500845/1
gtggtgcacgcgcttgggcagagggaatctgattgtgctgttgtggaact
+3500845/1
CCCFFFFFHGHHHJJJJJJJJJJJJJJJJJJJJJIJJJJJJJJIJJJJJJ
@3500900/1
atctagacatgcacagctcttgcagccatccaacgggattgcccatcaat
+3500900/1
@CCFFFFFHHHHHJJJJJJJJJJJJJJJJJJIJJJIJHIHIIJJJJJJIJ
@4180122/1
ctctgtgatctgtttcttggcatctatagatgtcggtggcgcacagggca
+4180122/1
CCCFFEFFHHHHHJJJJIIJIIGJJJIJJGGIIIIIEHGGIGEGGCHJG?
@5544028/1
gatggagtgagcacgggctctgtgcctggctcccatgtcacggtagcact
+5544028/1
CCCFFFFDHHHHHJJJJEIJJJJJJJJJJJIJJJIJJGIFIJJGIJJJJJ
@60644/1
ctgtggccggcggcacgcagacgccttgatgacctccactttgatgatct
+60644/1
BCCFFFFFHHGHHJIJJJIJJJJJHHHHFFFFFFEEDEEDDDDDDDEFDE
@3501711/1
gtttattttgtttttctctgtgatctgtttcttggcatctatagatgtcg
+3501711/1
CCCFFFFFHHHHHJJJJJJJJJJJJJJJJJJJJIJJIIJJJJJJJJJIJJ
@3501993/1
gcctcttgtatgcgaaggtgttgaggcgcttgtggtggtgcacgcgcttg
+3501993/1
CCCFFFFFHHHHHIJJIJAFFGIGGIHIJJJJJJJJIJHIJJIJJJHFFC
@61243/1
ctgcagatgactgtgcatccttgctagtaagtcctgagccatagcaaaca
+61243/1
CCCFFEDFFHHHGFFGHIDGGIJGIGIHGEIH@HHIIJGIGIIIGGHHFG
@1438819/1
gcctcttgtatgcgaaggtgttgaggcgcttgtggtggtgcacgcgcttg
+1438819/1
@@@DDFFEHHFFHE@GHEHGEFHDGC;@@@?FB@DHDF@F@FADAAB<B5
@6228431/1
cttcgggcttcaacagcttgttagcttgccattgacctttcctaggagtg
+6228431/1
CCCFFFFFHHHHHJJJJJJJJJJIJJJJJJJJJJJJJJJJJJJIIIIJHH
@4181864/1
gcctcttgtatgcgaaggtgttgaggcgcttgtggtggtgcacgcgcttg
+4181864/1
@CCFFFFFFHFHDHFAEHEHIIIGIIEHJIDGHIJHGHAFCDEGHIHDFC
@1439288/1
cagtgttcttcttgaacttcttcaattgacgc
+1439288/1
@@@DD2=B?D>F8<CFFFII4CIHCEHIFIA@
@4865479/1
ctcattttaacacatttcacattgaaaaataggtcaaaaccttcattatg
+4865479/1
CCCFFFFFHHHHHJJJJJJJJJJJJJJJJJJJJIJIJJJJJJJJJJJJJJ
@6228776/1
cactgagtgacggcacctccgacactgaggtcacggtactcgcggtacat
+6228776/1
@@@D??B=CDDDAGEG=@GGEDEHHEHBGG9B@BGI?FHGHDEHHHEEED
@4865800/1
gggatacggctggagaacaaatgtatttccttatgcatgatgccgtatat
+4865800/1
@@@DDDDD?DHFDBG;EBGHIIG?FGFGBGDBGAGG@FBA9B@BG:@FEE
@6229020/1
tggagctgatgcttgctgggcctcagctgttggagctggttcagcctttt
+6229020/1
??<:AADD<FHDHIEGIFIGAEGEHIGHCHGHAC?FHFHGEHA?4?BDCF
@62181/1
gtagctttaaggggatctgctgtctgtggagctgatgcttgctgggcctc
+62181/1
@==:DBDDBBF<D8EFBDHHIIIHCHIEG@AFHGIEB@<D<DDD30?BFF
@765760/1
gggctcgctctccgaagggagcttgcggccgatgacctcatactccttca
+765760/1
@?@DDDDFHDFDAHBBDGE;@FDCHA?FAGIFAE477=?CHCC?;;@??;
@3503373/1
agtaggtgctgggcctcttgtatgcgaaggtgttgaggcgcttgtggtgg
+3503373/1
@BBFFFDFHHHHHIJJJJJJIJJJJJIJJJHGHIJIJJIJJJJJIJJHJJ
@6918214/1
gggcctcaaaaaatcacgtttatacattttttttttaatttttgtgttac
+6918214/1
@<@DDDDDFFABABGGGGGAGDHGIIDGEHHBGG<GHHG>D@;EE>;?;D
@766691/1
ctgcaacagcttgagaatgcacgtacagttgcatagcgttctgaaccttc
+766691/1
CC@FFFFFHHHHHJIJFIIIIJJJJIGGIIGGIJJIJJIGIIJJJGIJJI
@4867252/1
gttcgacatcgacataacaataacccctgctattttttttatttttattt
+4867252/1
C@@FFFFFHHHGHJJJJJJJJJJJJJJJJJJJJJJJJJJJIJJJJJJJJJ
@766924/1
gtcgacggcgatgagagcccacgatgtaagtgcttcgggcttcaacagct
+766924/1
CBCFFFFFHHHHHJJJJJJJJJJJJJJIJJHIJJJJJJJHHHFFFFFEEE
@4867376/1
gcaagaagtaccagaaacgggacttagccacaatctggtctggagagaag
+4867376/1
CCCFFFFFHHHHHJJJJJJJJJJJJJJJJJJJJJJJJJJJJJJJJIJIJI
@3504756/1
gtgcctggctcccatgtcacggtagcactgagtgacggcacctccgacac
+3504756/1
@@CFFFFFGHHHHJJJIHJJJJHIJIJJJJJJIIIIIIIIJJJJIJIJJI
@3505038/1
ttcgaatactggactagtaaaatacatagtttcactacacaagtgataca
+3505038/1
<?=D?DDBHDDF>:AFBFEICD?BHECHGEHGHFHEGADBCFG<?CFHEH
@3505246/1
ccagtggtcttcttgaacttcttcaattgacgcaagaagtaccagaaacg
+3505246/1
CCCFDFFFHHHHHJJJJJJJJJJJJJJJJJJJJJJJJJJHHIJJJJJJJJ
@3505304/1
gtggcgcacagggcacgcttgcgcatgacatctatacatgccattggcgt
+3505304/1
CC@FFFFFHHGHHIGIJIJJJJJJJJJJJIJJJJIIJIGIIJJJIGGIIE
@2128788/1
gcttgccacatcttgtaagcagcctgacgcttagcaagtttcttagactt
+2128788/1
?@@DDFDFFDDHG<FGFHCI@HIIEEG3@:CEFBFBDDGCGGIIGEIIHH
@768660/1
cagcatacataataaaattagaggaagtaggtgctgggcctcttgtatgc
+768660/1
CCCFFFFFHHGHHJJIIIIIJHIIHJIHHIIIIIIIJIGHIGIIJHIJJI
@2812877/1
ctacgatcatcactgtcgtgtcctttatacatttcggcatggcgatcatg
+2812877/1
?@@BDDDDFHHGHJIHGGIJJIIIGGHGGEGIJJ@FEDBGGIGGGIGGH>
@7587545/1
cccatgtcacggtagcactgagtgacggcacctccgacactgaggtcacg
+7587545/1
CCCFFFFFGHHHHJJJJJJJJJHIIJIJJIJJJJJJJJJJJJJJJHIJJJ
@2812887/1
cgcaggttcaggcatctgcaccaagactggcgctcctgctggagatgtgg
+2812887/1
CCCFFFFFHHDHFGHGHIJEFEEEHIIIJFGIJHJEEGEGIG;FDDHCCH
@769464/1
cccagacctagcccaaattcttcttcttcagccggctttggtggttcttt
+769464/1
@@@FFFFDBHBBFHEGGGHHIIIFIIIIGBECAFGEEGHGIBDF;CHIGH
@2813609/1
gtggcgcacagggcacgcttgcgcatgacatctatacatgccattggcgt
+2813609/1
B@@FDDDFHHHHHIIJJJJJFEGGJIIIJJIJJJIJJJJGJJJJIJJGIE
@769741/1
ctgggcctcttgtatgcgaaggtgttgaggcgcttgtggtggtgcacgcg
+769741/1
CCCFFFFFHHHHHIJJJIIGIJAFEGIIJJJJJGIJHIJHIIGGGIJJGH
@3507004/1
ggtgttgaggcgcttgtggtggtgcacgcgcttgggcagagggaatctga
+3507004/1
?@=DDDDDHHGFHJJBGHGGHDGHIJHHIJJIIGIFJGICCHF>EFFFD@
@6920459/1
cagtggtcttcttgaacttcttcaattgacgcaagaagtaccagaaacgg
+6920459/1
CCCFFFFFHHHHHJJJJJJJJJJJJJJJJJJJJJJJJJGHIJJJJJJJJJ
@5546429/1
ccgcgactccgtccgcgcggatgtcggtcttcgcgtggaagttttatttc
+5546429/1
@@@FFFFFHHH?FGGHGBGEBBGGHHABHFEH=BACBD=CC@CDDD>@CD
@6920918/1
gtacatgttgtgtacacctgagcgagactcataacgcagccagatgccaa
+6920918/1
@@@FFFFFHHDHCFFECDEGGHIGGIIGGGIIHIIIGIIGIIIG@EEHII
@3508024/1
tgatgggtcagcatgtcgcatagaatctgactggtcattacaattacctg
+3508024/1
@@@DDDADDFF?CEEHCGIIAGIIIEGGGIGIGGCFHEDEGGGGHHDFFH
@4183167/1
ccaacaaggtcacagtcgatagattacggtctatgtctatcggctccgat
+4183167/1
C@@FFFDFD<CDHHIGGEGHCHGID>HGICDBDEGDFGIIHIGEGIE@;B
@6921419/1
cctttttctttttaggcttcttctttctagtgcctgataagcccagacct
+6921419/1
CBCFFFFFHHHHHJJJJJJJJJJJJJJJJJJJJJJJJJJJJIJJIJJJJJ
@4183410/1
gcctcttgtatgcgaaggtgttgaggcgcttgtggtggtgcacgcgcttg
+4183410/1
CCCFFFFFHHHHHJIJJJAFFFIGIGGIJJIGIIIHHGAGHJJJJJHFFD
@2130111/1
tgtcggtggcgcacagggcacgcttg
+2130111/1
?8?;D?=BFDDA?:8E8::?88:6??
@4184194/1
gacgatttcaccagtggtcttcttgaacttcttcaattgacgcaagaagt
+4184194/1
@@@DDDFFFHHFHGGHJJIGIJJJJJJJJJGIJJJIJJJIJJJIJJIIJD
@3509414/1
cgcagagctcattatgttgattttt
+3509414/1
@<@BD@DDDFAF<CEACBC4AFF<D
@62447/1
cgctcggacatttcaattttatttagttggtcttggttgaacggaactcc
+62447/1
CCCFFFFFHHHHHJJJJJJJJJJJJJIJJJHIJJJJJJJJJJJJJJJJJJ
@63113/1
gtccggaacatcaaatatcttgacttggcaaagagttgtcgatatgtgga
+63113/1
C@@FDFFFHGGFHDHHGIJJGIEIHIGHJGHEFHGFDHIJIJJBHGIIII
@6230599/1
agcgggtcggacgagccgtgccttttattgcttggtgagacacgagataa
+6230599/1
CCCFFFDFHHHHHIIJJJJJJJJJJJIJJIJIJJJHHIHHHHHFFDDDED
@63401/1
ctgagtgacggcacctccgacactgaggtcacggtactcgcggtacatgt
+63401/1
@@@DD2ADB=@D?@CACGEFGIIIIIBGBD@FBB?BF<FHH/AB5=BDDE
@63624/1
gccatgtaccacgcctgggatgccacccggcaccactcccgggtgaggat
+63624/1
@@@FDDDDHHGDHGIEGEA@FHIAHH@H8CGGBG?GBFEHAH<FECCEEH
@6231164/1
ccctaagtgagtatacatctattaaattcaaacgcagagctcattatgtt
+6231164/1
CCCFFFFDHHHHHJHJJJJJJJJJJJJJJJJJJJJJJIIJJJJJJIJJJJ
@2813702/1
ataataaaattagaggaagtaggtgctgggcctcttgtatgcgaaggtgt
+2813702/1
@C@FFFFDFHHHHGIJHIJGHHIHJIIIJJIJJJIJJIIJJGJIIIJHGE
@4868387/1
gtagcactgagtgacggcacctccgacactgaggtcacggtactcgcggt
+4868387/1
CCCFFFFFHHHHHJJJJIIJJJJJJJJJJJJHIJHIJJJJHIJJJJJHFB
@64452/1
ctcaaaaaatcacgtttatacatttttttttaatttttgtgttacgattc
+64452/1
CCCFFFFFHHHHHJGHJJJJJJJJJJJJJJJJJJJJJJJIJJJIJJHHHH
@64642/1
gccagatgccaaagttcttgatcttcactgggctcttctctgggatttcc
+64642/1
CCCFFFFFHHHHHJJJJJJJJJJJJJJJJJJJJJJJJJJJJJJJJJJJJJ
@64643/1
atgtcagttagctttttaatacatctctgtccaggcactatattgcagac
+64643/1
BCCDDFFDHHHHHJIJJJJJJJJJJJJJJJJJJJGIIIJJJJJJIIJJHI
@7589451/1
gacgcaagaagtaccagaaacgggacttagccacaatctggtctggagag
+7589451/1
@@@DDD?ABDD<AFHGDHIIIICF?DEGGGIIIIDIIDHIIFFHGIHIIG
@2814335/1
gtcttcttgaacttcttcaattgacgcaagaagtaccagaaacgggactt
+2814335/1
@@@DDDDDDHBHDIGIB<?BCBHGIDDA?CDB??BFFGEIA3BDBD@@BB
@64837/1
attttagatatttgttgttcattcaactgtcttgttaatgcctggccctc
+64837/1
8?@DBDDDFFFFDIAFGFGIIIEEEHHFFEHIIEFFBGFF<FFGFGIIIE
@65044/1
ggcctcttgtatgcgaaggtgttgaggcgcttgtggtggtgcacgcgctt
+65044/1
CCCFFFFFHHHHHJJIIJJCGHIJIJJIJJJJJIJJGIIFHIJJJJHHFD
@773070/1
ctgtacagttagaaatgttacaacctctatactttgcattaaaataatgc
+773070/1
@CCFFFFFHHHHHJJJJJJJJJIJJJJJJJJJJJJJJJJJJJJJJJJJJJ
@65233/1
ctcccatgtcacggtagcactgagtgacggcacctccgacactgaggtca
+65233/1
CCCFFFFFHHHHHJGIIIJJJJIJHHJJJJJJJJJJJJJJJJJJJIJEHI
@6231721/1
gtgctgttgtggaactgcttcacctgtggccggcggcacgcagacg
+6231721/1
;@<DD;DDDD?D<CDF?EBHGBAFAGC3AC?C?FE@4=69B93=B8
@4869901/1
gactcataacgcagccagatgccaaagttcttgatcttcactgggctctt
+4869901/1
CCCFFFFFHHHHGJJJJJJJJJJJIJJHHJIJJIJJJJJJJJJIIIIJJJ
@3510042/1
gcctgtaatttttgtctttcgcgaaatattccgcgacagatgtctttcta
+3510042/1
CCCFFFFFHHHHGJHGIIJJIGJJJJGGIJIJJIIIIJJJHJIJIJHHFH
@773592/1
tgtttattttgtttttctctgtgatctgtttcttggcatctatagatgtc
+773592/1
CCCFFEFFHHHHHJJJJJJJJJJJJJJJIJJJJJJJJJJJJJJIJJJJJJ
@773954/1
gctgggcctcttgtatgcgaaggtgttgaggcgcttgtggtggtgcacgc
+773954/1
@@@FDDADFHHHHHGIGIGGEHICF?CHGIGHIIJGHJJJGGF@DEIIG<
@4870696/1
gtttattttgtttttctctgtgatctgtttcttggcatctatagatgtcg
+4870696/1
CCCFFFFFHHFHHJJJJJJJIJJJJJJIJJJJJEFGHIIHGHGCGHIGIG
@1444732/1
cagacaaatcatagcatttgtagaaatatctatcacagatcgacattatt
+1444732/1
@@@FDFFFBHFFF4E>FHHIHGIHI@>HHHCHIIGIEHFHIIFD@FHGII
@4870995/1
gtttgaatttaatagatgtatactcacttagggcattgaaaaaatagttt
+4870995/1
CCCFFFFFHHHHHJJJJJJJJJJJJJJJJJJJJJJJJJJJJJJJJJJIII
@4871224/1
cggaactccaatcctttactcgaatagtcttttctaacttgaacagtgcg
+4871224/1
@CCFFFFDDFHHFEIJJJIIGIJJJIJJJJJJJGIIEGGGHCDHEIBFGG
@7590906/1
cagcatacataataaaattagaggaagtaagtgctgg
+7590906/1
@@@?DDFFHDHBFAFGEHHGIIIGGHGAFHBHHGIDG
@1445229/1
gcaacgaattttttagctattgctagtacttgctcg
+1445229/1
CCCFFFFBFHHHHJJJJJJJJJGIFIGIJJJJJJJC
@4186508/1
gtggattttaatgttattattacagcatacataataaaattagaggaagt
+4186508/1
BBBFFFFFHHHHHFHIJJJJJJJIJJJJJIJJJJJJJJJJJGIJJJIJJF
@4871672/1
cttgttgttaagaggtgttacctgcaacttggccaggttagggccaacag
+4871672/1
CCCFFFFFHHHHHIJIIIJJJJJJJJJJJJJJJJIJJIIHJJJJJJJJII
@2815714/1
agcagcttcatccagaggcaagcgctccaagttgcttggaggcttgggcc
+2815714/1
CCCFFFFFHGHHHJJJJJJJJJJJIJJJJJJHIJJJJJJJJJIJJIJJII
@2133934/1
aagaagtaccagaaacgggacttag
+2133934/1
?<=BD:D8C>FFDBDFFAEGFE?AA
@7591782/1
cctttctaaggttctaaactatatctgtacca
+7591782/1
1:?B?BD??D;2ACA4AAEEICCEFAFEC<CE
@5549942/1
tgctgggcctcttgtatgcgaaggtgttgaggcgcttgtggtggtgcacg
+5549942/1
CCCFFFFFHHHHHJGIJJJJHIIJEGHIJIJJJJJJJJIJJIIIHHIIJH
@4187388/1
cgcaagaagtaccagaaacgggacttagccacaatctggtctggagagaa
+4187388/1
C@@FFFFFFCDACG>CBGGHHH8GGIIGGIIIIGHIHII@GGHF@E@DDH
@2134355/1
cttcacctgtggccggcggcacgcagacgccttgatgacctccactttga
+2134355/1
CCCFFFFFGDHHHJJJJJJJJJJJJJIJHHFFFEEEEEEEDDDDDDDDDD
@4187424/1
aggtgctgggcctcttgtatgcgaaggtgttgaggcgcttgtggtggtgc
+4187424/1
;?@=BDFFHFFHHIIIIGEBDGIHFHG?ECFHGIIHGIGHIHIIHGGACC
@5550481/1
gcgaaggtgttgaggcgcttgtggtggtgcacgcgcttgggcagagggaa
+5550481/1
CCCFFFFADFHHFHIJIJJJJHIJDHIHHIIIJIJIIEIJHHHFEFFDAC
@2816940/1
gcaagaagtaccagaaacgggacttagccacaatctggtctggagagaag
+2816940/1
CCCFFFFFFHHHHJJJJJJJJJJJJJJJJJJJJJJJJJIJJJJJJJJJJJ
@66314/1
ctgggcctcttgtatgcgaaggtgttgaggcgcttgtggtggtgcacgcg
+66314/1
@@@DFFDFHFHGFHGHJJGGHGCGGHIHIIGGHJIJHIGJEHFGIHIGGE
@2817632/1
ctccatactttgtttcatttaaatttacgggctatgccatttatcctcgc
+2817632/1
CCCFFFFFHHHHFIJJJJJJJJGJJJJJJIIIJJJJJJIIIJJJJJJJJJ
@2135396/1
cactctgttgcgaatatatgaagcgtgagacaatgcctccaataagaatg
+2135396/1
CC@FFFFFHHHHHJJIIJJJJJGGIGGIJJJJJIJJIIIJJIJJJJIHII
@66584/1
gccagatgccaaagttcttgatcttcactgggctcttctctgggatttcc
+66584/1
CCCFFFFFHHHHHJHIJJJJJJJJJJJJJJJJJJJJJJJJJJJJJJJJJJ
@2135691/1
ttctacttctgcttctggcacatcaggagaagttggctcctcaacagaca
+2135691/1
@@?DDFDFHGGGHGIIII>?FEAFFGH9FAEGDGGIIIGGE;BGIGEHIG
@66925/1
tgggcctcttgtatgcgaaggtgttgaggcgcttgtggtggtgcacgcgc
+66925/1
@CCFFFFFHHHHHJJJJIHIJCGHGIJJJJJIIJJJJIIJJHIIJJJJHF
@2135907/1
gtttattttgtttttctctgtgatctgtttcttggcatctatagatgtcg
+2135907/1
@@CFDFFDDHFHHJJIIJIGDHGGHEGEBFH9FEHHHGEFHGIIHGGEGH
@67067/1
ctcatcttgtatagaggaggcttgggctcgctctccgaagggagcttgcg
+67067/1
@@@FFFFFHHHHHJJJJJJJJIJHHJGIJIJIJJJJJJJHIJIIIJJJIG
@2136035/1
ctatagttagtatagttataagactcagattgccatctcagaaattagcg
+2136035/1
@@@DDFFFHHFHHGHFEHJJJIHIIIJJGGJJCHHHJJJJJFHGGIIIJI
@5552277/1
ctggaatccgtgtcgacggcgatgagagcccacgatgtaagtgcttcggg
+5552277/1
CCCFFFFFHHFHFHJJJJJJJJJJJJJJJJJJJJJJJIHHGAHHHFFFFD
@2818713/1
gtagcactgagtgacggcacctccgacactgaggtcacgg
+2818713/1
@@@DDDDDHBH:CB?EFHGIIIGGIGHAFCHHEIHIGIGG
@5552532/1
ctgtaccaaatttcaaccaaatccgtcaaatagtggcggagattaatggt
+5552532/1
CCCFFFFFHHHHHIJJJJJIJJJJJJJJJJJJJIIJJJJ@FAAFCHE@H.
@3513028/1
gttcgacatcgacataacaataacccctgctatcttttttatttttattt
+3513028/1
@BCFFFFFHHHHHJJJIJJJJJJJJJJJJJJJJJJJJJJJJJJJJJJJJJ
@6926274/1
gggttttttaaactcatattttcatggtaccaagttatgaatttttcaaa
+6926274/1
B@CDDDFFHHHGHJJJHIIJJIJGJIIEGEGGJIJJJJJIJJJJJJGJGC
@6926416/1
gtcctttctaaggttctaaactatatctgtaccaaatttcaaccaaatcc
+6926416/1
CCCFFFFFHHHHHGGIIJIJJJJJJJJJJJJJJJJJJJJJJJJJJJIJJJ
@6234320/1
gcaacatcttctttggtttgtcaggcgtaatgctaacgtcatagcgataa
+6234320/1
@@?DDDDDHD?FFF@D<CAFHB>H@@FHEG??CDHCBDHC@9?D<DFHII
@3514104/1
ctggtctggagagaagatcctcatcttgtatagaggaggcttgggctcgc
+3514104/1
CCCFFFFFHHHHHIJJJJJJJJJJJJJJIJJJJJJJJJJJJJEHIIJJJI
@6927397/1
ggattttaatgttattattacagcatacataataaaattagaggaagtag
+6927397/1
@CCFFFFDHFFDFGGFIIJIGHHIIJJIJJJIIIHEIGIJJIIIJJJJIE
@5554104/1
tttgaagattctgatattgatagttttttcattc
+5554104/1
<@@D=DD=C?DFHAF9CFHHIIGHFHHBDFFCE<
@5554261/1
ggtggtgcacgcgcttgggcagagggaatctgattgtgctgttgtggaac
+5554261/1
CCCFFFFFHHHHHJJJJJJJJJHIJJIJJJJJJJJJJJJJJJJJIIJJJJ
@6927905/1
ctgccattatgtagactgttgtgttgaccaataatgggttaatcagacta
+6927905/1
CCCFFFFFHHHHFIIIJJJJJIJJJJJJJJJJJJJJJJIJJJJJJJJJJI
@6235638/1
tggtggtgcacgcgcttgggcagagggaatctgattgtgctgttgtggaa
+6235638/1
@@@DFDDDHHHHHJJIJJIIJJJGHJJJIIJIJIJJJJJJJJHIJEHIII
@6929041/1
ctgtgatctgtttcttggcatctatagatgtcggtggcgcacagggcacg
+6929041/1
CCCFFFFFHHHHHJJJIJJJJJJJJJJJJJJIJJHIJJJJJJJJJJJJJI
@6929380/1
atcaagttctcctgcttcatacaacaacttgcaagcatttagagctgctg
+6929380/1
@@@FFFADDHFHHIJJIJIJJIIJJIIGHEHGIHIIIIIGJIHIHIJIII
@4872642/1
cagtggtcttcttgaacttcttcaattgacgcaagaagtaccagaaacgg
+4872642/1
CCCFFFFFHHHHHJJJJJJJJJJJJJJJIJJJJJJJJJHJJJJJJJJJJJ
@777656/1
gcctcttgtatgcgaaggtgttgaggcgcttgtggtggtgcacgcgcttg
+777656/1
CCCFFFFFHHHHHJJJJICHHHIIIJJJJJJJJJJJJJGHIJJJJJHFFD
@777741/1
gtggaactgcttcacctgtggccggcggcacgcagacgccttgatgacct
+777741/1
CBCFFFFFHHGHHJJJJJIJJJJJJJJJJJJJJHHFFFDDDDDDDDEDDD
@6237388/1
ccttcttctcttttttctcctttcttttgcgagctgctgccgaaagatta
+6237388/1
1=?BBDDDFHHHHJIJIJJGCIIIIIJJHHIGHIIJJJJIJJGIGGIGGI
@4873102/1
ccagtggtcttcttgaacttcttcaattgacgcaagaagtaccagaaacg
+4873102/1
@@CFDDDDFHHFHJIHIJIJJJJJJGIIGGIJIJGHJJIFHCHGIEHHIJ
@1447028/1
ggcttacatgctaaaactaaactactatacctgtgaa
+1447028/1
=@@FFDFFHGHHHFJGHJICGFDEH@HHGGHIJIIIC
@6930089/1
ctcatcttgtatagaggaggcttgggctcgctctccgaagggagcttgcg
+6930089/1
@@@DDDDB:DFHHIGBHGGIFGGBEICHGGFGIDHIBDGH>BBFBFEEE/
@67265/1
tgtttcttggcatctatagatgtcggtggcgcacagggcacgcttgcgca
+67265/1
CC@FFFFFFHHHHJJIJIJIJIJJIJGGHGIJIJAGGIIJJJJJJIJJJB
@4873893/1
ctcaaaaaatcacgtttatacattttttttttaatttttgtgttacgatt
+4873893/1
@CCFFFFFFHHHHJGIIIIIHEGIJJJJJJJJIGHIJJJJHHHHGHFEFF
@67612/1
ctctgtgcctggctcccatgtcacggtagcactgagtgacggcacctccg
+67612/1
CCCFFFFFHHHHHJJJJJJJJJJJJJHIJJJJJJJJHIIJJJGJJJJJJI
@4188861/1
ccctactattttttttatttttattttcaatgtacagacagcacttttct
+4188861/1
CCCFFFFFHHHHHJJJJJJJJJJJJJJJJJJJIGIJJJJJJJJJJJJJJJ
@4188874/1
gtaggtgctgggcctcttgtatgcgaaggtgttgaggcgcttgtggtggt
+4188874/1
@@@DDBDDFAHDBFFBHGB:CHHGI=?EECHCFHGGI7?DAHHIB7C;=B
@778928/1
ctcgacagtggcatggaaccgctctgtcgtcgtaatgttcttaagtgcat
+778928/1
CCCFFFFFHHHHHJJJJJJJJJJJJJJJJJJJJJJJJJJJJJJJJIJJIJ
@67779/1
gcttcacctgtggccggcggcacgcagacgccttgatgacctccactttg
+67779/1
CCCFFFFFHHHHHJJJJJJJJJJJIJJJHHHFFDEEEEEEDDDDDDDDDD
@2136571/1
tgatcaaacgctattaattcattagcgaaaaacttacttttcacttttaa
+2136571/1
CCCFFFFFHHHHHJJJJJJJIJJJJJJIJJJJJJJJJJJJJJJJJJJJII
@5554469/1
ctcttgtatgcgaaggtgttgaggcgcttgtggtggtgcacgcgcttggg
+5554469/1
CC@FFFFFHFHHDFHICFFGIIIIGHIGICBBCBGF@BFHJGIGHFFFDD
@6238714/1
cttcaattgacgcaagaagtaccagaaacgggacttagccacaatctggt
+6238714/1
CC@DFFFFHFFHGIIIGIIEHIIJGGHIIIFJIIIFIJJIJJIIIIJIIG
@6238723/1
cctcgacgagcaagtagttcttgaagcacagacacaggtgtcttcaacgg
+6238723/1
@@@DDDFDADAFFD?EFDDFHIAE?B<DFB?BDH>DAFGEFFHC>BFHBG
@4874376/1
tggcgcacagggcacgcttgcgcatgacatctatacatgccattggcgtt
+4874376/1
CCCFFFFFHHHHHJJJJJJJJJJJJJJJJJJJIJJJJJJIJIJJJJJIJJ
@6238971/1
cacctgtggccggcggcacgcagacgccttgatgacctccactttgatga
+6238971/1
CCCFFFFFHHHHHJJJJJJJJJJJJJHHHFFFFFEEEEEDDDDDDDDDDD
@4874757/1
cagcagtgagttcgtgttgcaagacatgtaggaactgtccctcggagatg
+4874757/1
CCCFFFFFGHHHHJHJJJJJJJJJJJJEIJJJJJJJJJJJJJJJJJJJJJ
@68340/1
ccaggataataagttaattataccaagtttcatcgaaatcaaaccgttag
+68340/1
@@@DDFFFFHHHDHGIGHIIEIHHHJJHHGGGEHJJJJJJJJIJIE?DFH
@1448766/1
cccctgctattttttttatttttattttcaatgta
+1448766/1
@?@FFFFFGDHFFE8FH=DGIIIGGIIIIIEGGBG
@68592/1
gcttaaatttacatttagtgtttgtttcatgtcaatcggttcataaataa
+68592/1
CCCFFFFFHHHHHJJJJJIIIJGJJJIJJJJHHIIJJJJIJIJIJJIJJJ
@6240375/1
gctttctttagttttaagttagttttcatcttaagttcggaaagattata
+6240375/1
CCCFFFFFHHHHHJJIIJJJJJIJJJJJJJJJIJIIJJJJJJJIIJJIJI
@7593191/1
cctcatcttgtatagaggaggcttgggctcgctctccgaagggagcttgc
+7593191/1
CCCFFFFFHHHHHJIJJJJJJJJJFHIIIJJIJJJJJIJIJJJGIIJJIG
@6931974/1
cactgtgcctggttccacgttatattggacattaggaccgtcattgaaca
+6931974/1
CCCFFFFFHHHHHHJJJJJIJJJJJJJJJJJJJJJJJJJJIJJJJJJJJJ
@2820504/1
atagaatgttcgacgtgattctttaatttgacataacttttttatttatg
+2820504/1
@CCFFFFFDHFHFIIHIGIIJIJIJJJJJJJJIJEGEHGIIJGJFIJEGG
@2820585/1
cctttatacatttcggcatggcgatcatgtcgatggcttggtttattcc
+2820585/1
CCCFFFFFHHHGHGHJIJJIJJJHIJJJJJJJJJJJHIJJJGHIGIJGH
@779151/1
ctcataacgcagccagatgccaaagttcttgatcttcactgggctcttct
+779151/1
CCCFFFFFHHHHHJJJJJJJJJJJJIJJJJJJJJJJJJJJHFHIJJJJJJ
@3518944/1
gtttctagataacataacaaacgatacgggaagggttttttaaactcatg
+3518944/1
C@CFFFFFHHHHHJJIJJIJJJJIJJIJJIJIJJIFGHIJJGGGIIJJJJ
@2821202/1
cccagttattacataattgtacacagtgaacaaaattgcaatatagttat
+2821202/1
?@@DDDDFFFHHHJHIHGHIIJGIIIHGG>EGG>FGHICCEHGIEA:DGI
@2821209/1
gccagatgccaaagttcttgatcttcactgggctcttctctgggatttcc
+2821209/1
CCCFFFFFHGHHGIJJJIIJFIGIIHEGBHIGGHIJJJJJJJIEGIJJEG
@2821248/1
gtgtgtatgtcactgaacttctcttaaacgactggacctattttgatgat
+2821248/1
@@BDFEFFHHHHHJJJJJ>IIIGJJJJIJJGJJJIGJJJHIJJJJHIJIJ
@2137825/1
ctgttgtggaactgcttcacctgtggccggcggcacgcagacgccttgat
+2137825/1
BCCDFDDDHDHHFGEIIJJIIJIHHIIIJIEGGIJHFFDFDDBBDDBDDD
@7596491/1
ggctgtcactgcagcaatgctgggaacattcgactgatccggtgagggat
+7596491/1
CCCFFFFFHHHHHJJJJJJJJJJJJJJJJJJJJJJJJJJJJJHHIJJJJJ
@2138380/1
gccctgatgaatacaggttgaatagaatctctacacaaagtttcagctta
+2138380/1
;@;?DDB?BHDHBHIBBFG>:AAFHD:FEFHEHIGHD?BF1::?:?<FHF
@3520023/1
gtcggtcttcgcgtggaagttttatttctccattttgagtaactgtgaaa
+3520023/1
CCCFFDFFAHFDHGHGGHGGGGGIIJJI@FGGIIIGAEGGHIGIGGGIJJ
@2138482/1
ccacaatctggtctggggaaaagatcctcatcttgtatagaggaggcttg
+2138482/1
@@@?DDDDFDAFAFBBFB1CEF9CHEEFGECGEIE?CDDCFEEEGF7F87
@7596685/1
tgtaaaacttctcggaaatctccaatccaaaccgtttgaaatctcggttt
+7596685/1
@?@FD?DEBAFFHBGIGDEDEECFBEDEFEEGHGCBGC<BDHAFHEHIHI
@7596695/1
ctgtgatctgtttcttggcatctatagatgtcggtggcgcacagggcacg
+7596695/1
CCCFFFFFHHHHGIJJIJJJJJJJJJJJJJGJJJIJJIIJJJJJJJIJJJ
@780418/1
ggtgcacgcgcttgggcagagggaatctgattgtgctgttgtggaactgc
+780418/1
1==BBADDFDDHAB=ADGGIIIIGGIIIII@D@9??DDFGGBG=A@CFII
@4875697/1
gagagaagatcctcatcttgtatagaggaggcttgggctcgctctccgaa
+4875697/1
@@@DFFEFFFFFHIIIGIIJJIIEIIHGIIIDHI?C?DDB0DG?BGGB@C
@2138963/1
ccctgacacctcacccagggcgggatatggaattttaatttatgccccct
+2138963/1
CCCFFFFFHHHHHJJJJJJJJJJJJJJJJJIHHHHHHFFFFFFFEEEDDD
@1450074/1
ctcattttaacacatttcacattgaaaaataggtc
+1450074/1
CCCFF;BDHFFDHIIIEHHGIIIG@HHIHIIIIHI
@4876715/1
cacgcgcttgggcagagggaatctgattgtgctgttgtggaactgcttca
+4876715/1
BCCFFFFFHHGHGJJGHJJIJJJJJJJJIJJJJJJJJJJJJJJJJJJJJJ
@4191968/1
gtacatgttgtgtacacctgagcgagactcataacgcagccagatgccaa
+4191968/1
@@@FFDBA?DFFHIIFFBGGGGIGFGEEGGGGGICGGIIIGHEEG@DGGI
@70546/1
gtctgtatctagctaaaagtagatgcaaatatctctgcctcagaaaaagg
+70546/1
?@?DFEFDGGHABGGGGHIJIJIGIJFHDH<DHH?BHDBGGHGHHIDGFH
@4877017/1
ctgggatgccacccggcaccactcccgggtgaggatgcactacatttccg
+4877017/1
CCCFFFFFGHHHHJJJJJJJJJJJJJJJJFHJJJIJJJJJJJJJIJJJJG
@4877210/1
cgtttccaatctccaagacaggaggctccagtactttagctttgacagtg
+4877210/1
=?@DDDDAFFFF<F?:<AF3::CGGIIEEFDGDBG<F<FBBG<:?D<?GE
@6242524/1
gggaatctgattgtgctgttgtggaactgcttcacctgtggccggcggca
+6242524/1
@@@FFFFBDHFFFGEGFGGIJGHEGGHGGGGHGGG>@FHGFEHEGGHFE<
@4193126/1
gcctcttgtatgcgaaggtgttgaggcgcttgtggtggtgcacgcgcttg
+4193126/1
CCCFFFFFHHFHHJJJJJCHCGHIJJJJJJFIIJJHJIFFHIJJJJHFFD
@1451469/1
atcgttctcagcatggtaagaaggtggcggccagaat
+1451469/1
1=?DDDDDHFHHFGII<AHGIIIIEHHIGGIIIIIIE
@6934095/1
gttgtggaactgcttcacctgtggccggcggcacgcagacgccttgatga
+6934095/1
@CCFDFFFHGHHFIIJJJJJJGHIIJJJJJJIJJHHFFDCDDDBDDDDDE
@4193422/1
cagcatacataataaaattagaggaagtaggtgctgggcctcttgtatgc
+4193422/1
CCCFFFFFHHHGHJJJJJJJJJJJGIJIHHGHIJJJJJIIGIIJIJJJJI
@2823956/1
taatcttcagatactccaaagcattctgggctgcagatgactgtgcatcc
+2823956/1
?@@FDDDAHDBFHHGGIJIEHGIIIIIIEGFEHIJIIIGIDCFDAAFIAH
@5560085/1
cgtcacggtaagcattcatcagaatgctatgcaacatcttcatcttagcg
+5560085/1
BCBFFFFFHHHHHJJJJJJJJJJJJJJJJJJJJJJJJJIJJJJJJJJJIJ
@4193863/1
tagatatttgttgttcattcaactgtcttgttaatgcctggccctcagcg
+4193863/1
CCCFFFFFHHHHHJJJJJJJJJJJJJJJJJJJIJJJJJJJJJJJJJJJJJ
@5560207/1
cctcttgtatgcgaaggtgttgaggcgcttgtggtggtgcacgcgcttgg
+5560207/1
@@@FFFFEHHHHHIGHIHHDGIIGIIIIIIIIIIHGH@FHHIIIIGEFFD
@4194011/1
cgcaggttcaggcatctgcaccaagactgg
+4194011/1
?8?ABDDD<A?A322:EGAEF;AE;GEFBF
@4194058/1
cctcgggttggaatgattctggtgggttgtcctgcagagcttgccacatc
+4194058/1
???BDA@<CDDD?E:<EEF>FF2ADE8CD?DDEDEIDDDE><?DEIDBCA
@5560335/1
gtcaaattaaagaatcacgtcgaacattctatgcttataccattaatctc
+5560335/1
CCCFFFFFHHHHHJJJJJJJJJIJJJJJJJJJJJJJJJJJJJJJJJJIJJ
@72223/1
ctttcttttttggtggcttccccattttgacagcgtcttacttcacgtgg
+72223/1
CCCFFFFFHHGHGEGGIJJJJJIJJJJJJJJJJGJGHJIJJIJJJJJIJJ
@4194512/1
cggtactcgcggtacatgttgtgtacacctgagcgagactcataacgcag
+4194512/1
BCCDFFFFHHHHHIIJJJJJIJJJJJHHHIJIJJJHJJJJJJJJJJJJJI
@72901/1
gtcactattctaggattgtgtaggtaatattattaaacgaagaacatgcg
+72901/1
@@@FFFDFGDDDHEIJJIHHIJIIGHHDCIGGIJJJIJIJJJGIJGIEGA
@2825314/1
catcaatttatcttcaaatgacgacaccacagttccagtctcaggcacat
+2825314/1
C@CFFFFFHHFHHGGIIIJGHGHHIJJEGDGHJIJIJIHGGIGIGGIIFG
@3520983/1
ggcctgttttggtagcggcggcgcggtccgtgaggagcatgctcgccatc
+3520983/1
CC@DDDFFGFHHFI>GEFGBGGHBDCDBBDBDD?BC<BBCDDDC?8B?<?
@3521211/1
ggcctcttgtatgcgaaggtgttgaggcgcttgtggtggtgcacgcgctt
+3521211/1
CCCFFFFFHHGHHJJHJJJFGHHJIJJJJJJJJGIIHIHHHIIJJJHHFD
@2826172/1
gccacaatctggtctggagagaagatcctcatcttgtatagaggaggctt
+2826172/1
@@@DD?DDDFHHFHIGICF9G:AAAFDCHHEHIIIGG>FGCEFHAFGEHG
@2826245/1
cccgaagtgctattggcacacaggcataatgccatattcaaatgggaagt
+2826245/1
C@CFFFDBFHGGHIIAHIIIIIGHIGIHGIIIIGHEHII@HIIIIIIIGF
@5562458/1
gcctgacgcttagcaagtttcttagacttgccagttcccacttcacgacg
+5562458/1
CCCFFFFFHHHHHJJJJJJJJJJJJJJJJJJJJJJJJJJJJJJJJJJJJI
@3521515/1
ctgtgatctgtttcttggcatctatagatgtcggtggcgcacagggcacg
+3521515/1
CCCFFFFFHHHHHJJJJJJIJJJJJJJJJJJJJJHIJJJJJJJJJJJJJJ
@2826398/1
atctggtctggggaaaagatcctcatcttgtatagaggaggcttgggctc
+2826398/1
<@@DD?ADHBHHFB1E?@AF>FHIIIIGGEHIIIEEGBHIIG9B?1BF;?
@5562733/1
cccattttcacaggcaagggatcctaacttcgcaaccactaattccagtg
+5562733/1
CCCFFFFFHHHHHJJJJJJJJJJJJJGIJJJJJJJJIJJJJGIJIIJJIJ
@2826787/1
gtctggagagaagatcctcatcttgtatagaggaggcttgggctcgctct
+2826787/1
@?@FFFDFFHHHHIGGIIJHGHHCDCDEHIEGIEFHCHIBGHJIJJIGCA
@6937498/1
cgacataacaataacccctgctattttttttatttttattttcaatgtac
+6937498/1
CCCFFFFFHHHHHIJJJJJJJJIGJJJJJIJJJJJJJJJJJJJJJJJHIJ
@782452/1
ctccgattgagtttgtgatggtgcctctgtaggagtttcgggctcgggtt
+782452/1
CCCFFFFFHHHHHJJHIJJJJHHIJJJJJIJJJIIHIJJJJJIJJJJJCH
@782716/1
gacgcaagaagtaccagaaacgggacttagccacaatctggtctggagag
+782716/1
@;@D?D<DDBD<?<EDEBDDGIIG@DH9C??FD>@@F?GHGBDGGIGGBF
@782778/1
ctgcagatgactgtgcatccttgctagtaagtcctgagccatagcaaaca
+782778/1
CCCFFFFFHHHHHHIJJJJJJJJJJJJJJJJJJJJJJJJJJJJJJJJJJI
@3522844/1
tgacgcaagaagtaccagaaacgggacttagccacaatctggtctgg
+3522844/1
@BCFFFFFHFGHHJIJIIJJJJIJJJIIJIIJJJIJJJJJJJFGGIJ
@6938247/1
ctcgctttgttagacttcagtgtagctttgtattatgttcactttcttat
+6938247/1
@CCFFFFFHHHHHIIIJJIJHHIIJJJJJJGIIJJJJJJIJJJJIJJJJJ
@783227/1
cttgcagccatccaacgggattgcccatcaatttatcttcaaatgacgac
+783227/1
?@<DDDABFFHFFGGH=F><EEGF?FGGHGGGH9?FHEIIIIFEGFGGII
@783301/1
cttgggcagagggaatctgattgtgctgttgtggaactgcttcacctgtg
+783301/1
CCCFFFFFHHHHHJJJJJJJJJJGIJJJHIJJJJJJJJJJJJJJJJJJJJ
@7600287/1
ggctgaattgcagcatcttgtcgagaacatgaagccgctttggtttacgt
+7600287/1
CCCFFFFFHHHHHJJJJJJJIIJJJJJJJJJJJJJJJJJJJJJHJJJJJH
@6243679/1
gtggtcttcttgaacttcttcaattgacgcaagaagtaccagaaacggga
+6243679/1
CCCFFFFFHHHHHJJJJJJJJJJJJJJJJJJJJJJJHIJJJJJJJJJJJJ
@3523624/1
ggttgcggtctttgtataccttcaggtgatcgaacatcatgtcttcaaac
+3523624/1
@@@DDFFDHGDFHGIIG4EFEHEFHIEHIIIJCDGIGIIIGGGIIGGGGH
@6243891/1
gccacaatctggtctggagagaagatcctcatcttgtatagaggaggctt
+6243891/1
@<@DDDDB?DFA<?@C;CD@=GGGEHIIIGGGGGEGH@G?CDHG;?@?GE
@783922/1
ccatgtaccacgcctgggatgccacccggcaccactcccgggtgaggatg
+783922/1
CCCFFFFFFHHHHJJJIJJJJJJJJJJJJJJJJJJJJJJJJJFIIIIHHH
@7600859/1
gccagatgccaaagttcttgatcttcactgggctcttctctgggatttcc
+7600859/1
:1:A=DDDHAHF?FHDABDCDHGBHCEHII;=FFHIIF??FGDC;@DEGG
@6244141/1
cgcaagaagtaccagaaacgggacttagccacaatctggtctggagagaa
+6244141/1
8:?BDD?BF<CA?AACFDEFHIIIIIGEGIIGHEBFDHEIBGD@8B?FB=
@3524095/1
gaccattttagatatttgttgttcattcaactgtcttgttaatgcctggc
+3524095/1
@@CFFFDFHHBHHGIIIE@GGDFGEIGIJJJJJJJJFHHHIEBGHIIGHF
@2141520/1
ggcaagatgggcgtagtaggtaggcgtagggtaagacac
+2141520/1
@<@DDB;DAHDFF8EE?FHIGHGIGIIIIGIH9?F4?BB
@3524157/1
tgtacattgaaaataaaaataaaaaaaatagcaggggttattgttatgtc
+3524157/1
@@@DFDFFHHHHHJEGIFGGHIJJIJJJIGJIII@GGGGIHIGHIIGG=@
@4878797/1
gcatacataataaaattagaggaagtaggtgctgggcctcttgtatgcga
+4878797/1
CCCFFFFFHHHHHJIIJJJJJJJJJJJJIIJJJJJJGHJJJJJJJJJIJG
@4878819/1
gtggattttaatgttattattacagcatacataataaaattagaggaagt
+4878819/1
@BBFFFFFHHHHHHIIIJJJJJJJJJJJJJJJIJJJJJJJJJJJJJIJJB
@4879039/1
cgtcaatacattggatctcctcagtaggatggcaaagagacgaagcgcgc
+4879039/1
CCCFFFFFHHHHHJJJJJJJJJJJJJJJGJJIJJGIJIJJJJJGJJIJJG
@1452877/1
gttatgaatttttcaaatcgcgccgacgcgcgattcaaa
+1452877/1
@@@DDDA?FDFFFHGHHIIIAGCFH@CFBFEHAEHFEC.
@6244940/1
gccacatcaatgttgataaaggctttattggtaaatatagcggattggaa
+6244940/1
CCCFFFFFHHHHFHJIJJJJHIJJJJJJJJJIGIJIJJGGGHIIJJDIEF
@6938472/1
ctcataacgcagccagatgccaaagttcttgatcttcactgggctcttct
+6938472/1
CCCFFFFFHHHHHJJJJJJJJJJJJIIJJJJJJJJJJJJJIGIJJJJJJJ
@73429/1
ctcatcttgtatagaggaggcttgggctcgctctccgaagggagcttgcg
+73429/1
@@CFFFFFHDFHHJIIJIJIIFJEGGIEHGGGGGAGGIJEGIGIIJJJJE
@7601943/1
agtaggtgctgggcctcttgtatgcgaaggtgttgaggcgcttgtggtgg
+7601943/1
@@=BDBAAFHA:DFHFEGGICBEFCF@FGEDDGDGEEGGG<GHIIIGA7;
@73511/1
ctgttgtggaactgcttcacctgtggccggcggcacgcagacgccttgat
+73511/1
@?@D@?DB?DHHFCFCEEHGGBFHBAGFEG<FHH><EEDEC@@B?BBCCC
@2142497/1
ccatcttgtattcaaaagaaaacctagaatcactgg
+2142497/1
@@@DDDDBFFB?DFF4EB@<A33C@3AAFE<HGFIE
@7602166/1
ccgcgatgattttggacgtatttttgttgttttttcataccgtcattatc
+7602166/1
CCCFFFFFHHHHHJJIJJIHIJJJJJFHIGGIJJJIIIIHIJIIIJIIII
@4195853/1
gccttagctgcggaatgcttagcttccttcttagagcgtcccgtacccat
+4195853/1
CCCFFFFFGHFFHAHGGJIIHJCHGIJJIIJJIIEIIFGGGGGGFEGHG@
@6245646/1
tggaggtttctcctgtgacggcatagccgcagcctccgattgagtttgtg
+6245646/1
@@@DDDBDDHHGGIFAEFHIGBHGIBFHBHGIFIEHIIGGIIGF=CEGDC
@74122/1
cagagggaatctgattgtgctgttgtggaactgcttcacctgtggccggc
+74122/1
CCCFFFFFHHHHHJJJJJJJJJJJJJJIJJJJJJJJJJJJJJJIJJJJJI
@5563929/1
ctgtgatctgtttcttggcatctatagatgtcggtggcgcacagggcacg
+5563929/1
BCCDFFFFHHHHHJJJIJJJJJJJJIJIIJIJJJFIIEIIJJIJJJIIJI
@5564233/1
gtggaactgcttcacctgtggccggcggcacgcagacgccttgatgacct
+5564233/1
@@@?BDDDHDHDDDBBHHI<GGHIII>GEGEGBHEDD?<A?BCCACCACC
@4196875/1
gtggattttaatgttattattacagcatacataataaaattagaggaagt
+4196875/1
BBBFFFFFHHHHHIJJJJJJJJJJJJJJJJJJJJJJJJJJJJJIJJJJJH
@785449/1
tgggcctcttgtatgcgaaggtgttgaggcgcttgtggtggtgcacgcgc
+785449/1
CCCFFFFFHHHHHJJJJIJJJFHHHIIIIIJJJJJJJIIIGGGIJIJJHF
@5565060/1
cttagtacacctaatgaggactatttggcgttactgcttaatactactca
+5565060/1
@@@BDD>B?A;BCFDG<<::<FAFFDH<9@G@F@DE<FBB?:0:9BD@<F
@2828642/1
cctggttctaccttcaagagcctcttctaaagcaaacaatgagacctgtg
+2828642/1
CCCFFFFFHHHHHJJJJJJJJJJJJJJJJJJJJJJJJJJJJJJJJJJJJJ
@3525668/1
ggttttttaaactcatattttcatggtaccaagttatgaatttttcaaat
+3525668/1
BCBFFFFFHHHHHJJJJJJJJJJJJJJJJJJJJJJJJJJJJJJJJJJJJJ
@5565835/1
cggaatcagcctcgcgggtgggtctggcatggtgcctagagggacgggag
+5565835/1
CCCFFFFFHHHHHJJJJJHHJJIIJJJJJJJIIIJJJIJHHHHFFDDDDD
@3526130/1
cagcatacataataaaattagaggaagtaggtgctgggcctcttgtatgc
+3526130/1
CCCFFFFFHHHHHJJJJJJJJJJJJJJIJJJHIJJJJIIIJJJJJIJJJJ
@2829449/1
agcaggggttattgttatgtcgatgtcgaacccaaaaatgtaattaactt
+2829449/1
@CCFFFDD<CFHDIIIGIIHGBDGGHGEFHIIIIIEIGIIGHIGBGAHII
@5566388/1
gtgtggtagcgggtcggacgagccgtgccttttattgcttggtgagacac
+5566388/1
CCCFFFDDHHHHHJJJJIJJIJJJJIJIJJJJJHHHGHHHFFEFEEEEED
@3526475/1
ctggggaaaagatcctcatcttgtatagaggaggcttgggctcgctctcc
+3526475/1
CC@FFFFFHHHHHJJJJJIIJIJHHIJJJJJJJJIJJAGHIJJIJIJIIH
@2830134/1
gcaagaagtaccagaaacgggacttagccacaatctggtctggagagaag
+2830134/1
CCCFFFFFDHHHHJJJIJJJJJJJJJJJJJJJJJJJJJHIJJJIJJJJJJ
@3527333/1
cagtggtcttcttgaacttcttcaattgacgcaagaagtaccagaaacgg
+3527333/1
BCCDFFDFGHHHHIJJJIJIJJJJIJJGIJJJIJJJJJGHIIJJIIJJJJ
@4880830/1
gcagggaattggtagcaacttgaatgtgagtttttatcggaagccaatct
+4880830/1
CCCFFFFFHHHHHIJJJJJJJJIJJJIIJIGGIJJJJJJJJJIJJJJJJJ
@5568514/1
cagtatgtatgtgtcggtccccagctccgaagttcctgagtagacaggtg
+5568514/1
BCCDFFFDHHHHHJJJJJJJJJJJJJJJJJHIHIJJJJJJHJJJJJJJDH
@2831728/1
gaggaagtaggtgctgggcctcttgtatgcgaaggtgttgaggcgcttgt
+2831728/1
??;DDDDDB:BDDEEBE<:CABFD3F@FEEECDD:DD?D??BD1AADADA
@4881431/1
ctcatcttgtatagaggaggcttgggctcgctctccgaagggagcttgcg
+4881431/1
@@@FFFFDHFHDHGHIBGIIGII>DEDHHHGIGHIG?@HA@FG8;=FIIE
@3528372/1
gacaagttttcgtgagccgtgattatctaggacgtcttcttgaatccaca
+3528372/1
@CCFFFDDHHDHHIGGIIIFGFHIIGIIIIIIIIIIHGIEHGIIIIGGGE
@4881556/1
gcaaagataagatgaagaagaggagcaaatggaaaaaaaaattggtgaaa
+4881556/1
?@@ADDDDDFHBFHGBEAFGG?F@:EEGGIEGEHGGEGGGFCF@>8;DEH
@2832146/1
cattgaacaatctcgtatgatgccgtttctgtaccaataggaacaatact
+2832146/1
CCCFFFFFHHGHHJJJJJIIJJIJJJJIJJIHGIIJIJJJIFIJJJJJJJ
@4882101/1
gccctcgcccgagtcgtgctccttctccaccaggtggtagcgcgcgcgga
+4882101/1
CCCFFFFFHHHHHIJJJJ=FEH?GFFFG9DH8?F0BH?DFGFEEA9<>B/
@4882129/1
gtcactctgttgcgaatatatgaagcgtgagacaatgcctccaataagaa
+4882129/1
CCCFFFFFHHHHHJJJJJJJJJJIJJJJJJJJIIJJJIJJJJJJJJJJJJ
@2832539/1
caacaaacaaactttttaatagacaaatacaacgaaaccaatttagaata
+2832539/1
@@@DDDDAFFDFB?@F<FFHIIIIGGHDHIGHIGHIFDHIIHG@GHIIII
@2146279/1
agggaatctgattgtgctgttgtggaac
+2146279/1
?;?DD:DDDED<C4CB?AF:C?CC7:C2
@4882414/1
tgggcctcttgtatgcgaaggtgttgaggcgcttgtggtggtgcacgcgc
+4882414/1
?@@DFFFFHHDHFFIGIJDGH<CEGEAGIGHHIIGIGIGD@@FHGHGGHF
@2146526/1
gatctgtttcttggcatctatagatgtcggtggcgcacagggcacgcttg
+2146526/1
CCCFFFFFHHHHHJJJJJJJJJJJJJJJJJJJJIJJJJJJJJJJJJJJJJ
@4882535/1
ggacacggagcgcgtgcagcgcacgtacgtgtggcacagctggtacgtca
+4882535/1
?@@DDDDD<DDHHIEIIIIIGAD?AHCHGCFFGHEHEAHCEECEDCCCCB
@2146914/1
gtttctgagatcagcgcgcacagacgaacagacaaacagacaaaagacaa
+2146914/1
@@?DDDBD?AAFHBDH8FABHAFGBFHHIIIIGEH>AG@@6=CHCHECHD
@6247237/1
ataataaaattagaggaagtaggtgctgggcctcttgtatgcgaaggtgt
+6247237/1
7@@DDDD;=DHAFBDF@BFEHEFHBEHIII3C;BGFGDGGG@GB@?@FC?
@6247307/1
cttgtagacacggcagatgaggatacctcaacttcatcttatacttatcc
+6247307/1
CCCFFFFFHHHHHHGIJJJJJFCF:EGHIJJIIJJIIJJJIJJJJJJJJJ
@75653/1
agccgctttggtttacgttccagttctcgattatcgaatttttcgccatg
+75653/1
?@@FFFDDDFHADHHIGIGGBHHHHIIHIBFFGCGH<?FAGIGIHGHIGB
@6247856/1
caacagattgtttgagatgtttgtgaaactgcgacaccttgtggctgtga
+6247856/1
CCCFFFFFHHHHHJIIJJIIJJJJJJJJJJJJJIJJJJJJJHIIJJJDFB
@787694/1
ctttgatcatggcatcaagcaaactctggtgccttgggaagcctttgtgc
+787694/1
CCCFFDFFHHHHHIIJFHIIIIJJIFIJJHFHIGIJJJCIIIIIIIGIGD
@6249106/1
ccaggataaaaagtaacctattttatgtccaggataataagttaattata
+6249106/1
CCCFFFFFHHHHHGHIIJJJJJJJJJJIJJJJJJJJIJJJJIIJJJJJJI
@789216/1
gtcacggtagcactgagtgacggcacctccgacactgaggtcacggtact
+789216/1
CCCFFFFDHHHHHJJJJIIJJJJIIJJJJJJJJJJJJJJJIJJJJJHIHH
@6250472/1
ggagtgagcacgggctctgtgcctggctcccatgtcacggtagcactgag
+6250472/1
@CCFDFFFHHHHHJJJJIJIJJJJJJJJJJJJIJJJJJJJHIIJJJJJJJ
@6250574/1
ccacaatctggtctggagagaagatcctcatcttgtatagaggaggcttg
+6250574/1
CCCFFFFFHHHHHJJJIJIJJJJJJJJJJJJJJJJIJJJJJJJJJJJJJG
@6250641/1
gtacattcttttttcctcctttcttttttggtggcttccccattttgaca
+6250641/1
@CCFFFFFGHHHGJIGGICHGIGDIJJJJIIDEHGIIEGIGIIIJJGHEH
@4198261/1
cggccttttatatttgttaactgtccttcattgagggtcgggaacttatg
+4198261/1
@@@DDFFDFDHFFIEHAGGIEHFHAHHII9HGHGIIIEDFHI><BD?BFG
@791439/1
ctgcaaacatgccagttataaagcatagcccgaagtgctattggcacaca
+791439/1
CCCFFFFFGHHGHJJJJJJJJJJGHHJJJJJIIJJIIJJIJJJJJGJJJF
@792259/1
catagatagaaatcgaactcggtcggatgcgtgatgccgaggtcgacagt
+792259/1
CCCFFFFFHHHHHJJJIJJJJJIJJJIJJJJJJIJJJJJJJJGHJHHFFC
@6942880/1
gtcactattctaggattgtgtaggtaatattattaaacgaagaacatgcg
+6942880/1
CCCFFFFFHHHHHJHIJJFHGIJJCHIJIJJJJJJJJJIICEHIIJJJJG
@793271/1
cagggcacgcttgcgcatgacatctatacatgccattggcgttcaaaagg
+793271/1
CCCFFFFFHHHHHIJJJJJJJJJJJJJJJJJJJJJJJJJJJJJJJJJJHI
@6943363/1
cgcaagaagtaccagaaacgggacttagccacaatctggtctggagagaa
+6943363/1
CCCFFFFFHFHFHJJJJJIJJJJJJJJJIJIIIJJJJJIGIIJJIIIJJJ
@4200621/1
gtggtgcacgcgcttgggcagagggaatctgattgtgctgttgtggaact
+4200621/1
?@?DBDEFHHGHHJJJFGHEHIIIGDGGHJIIGHIIIJJIHHIIIJIIIE
@2148931/1
ggatgcttaaatttacatttagtgtttgtttcatgtcaatcggttcataa
+2148931/1
@@@1BDEFHHHHGJJJIJJJJIAFJGEHHIJGGJIIGGEIJIFGGGIJGG
@4884175/1
ggagagaagatcctcatcttgtatagaggaggcttgggctcgctctccga
+4884175/1
@@<DDDDFFHGFHIJGIJJJJHCHH>DHGIIIJJJC?DEG=GGGJECG>8
@2833645/1
gggacttagccacaatctggtctggggaaaagatcctcatcttgtat
+2833645/1
CCCFFFFFHHHHHJJJJJJJHHIJJJJJJJJJJJJJJJJJJJJJIJJ
@2149671/1
gtcaaattaaagaatcacgtcgaacacaattctatgcttatactattaat
+2149671/1
CCCFFFFFGHHHFHIGIJJJJJJJIJJJJIJJJJJJJJJIJJJJJJJJJJ
@2149703/1
agaacatttaattacacaatagtaaatataacgcaaattgagcgctactt
+2149703/1
@@@BBBDA?CF?FBAGD@:C?CHH<:FCFFHCFFED:DEGIII@ABD:?F
@2149722/1
ctgtttcttggcatctatagatgtcggtggcgcacagggcacgcttgcgc
+2149722/1
@BCDFFFFHFFHHJIIHIJIIIJGIJIHGJDIFGIJJGIIIJIJJJGIJI
@2149894/1
atccatttcattgttctcattcgcgtacttttcaaggaacatttgagtgg
+2149894/1
<@@DDDDDA?FHHFGGGGBFIHHCAEEIIGHIIIIEGEC9DGIIICD?DH
@2834506/1
gatggagtgagcacgggctctgtgcctggctcccatgtcacggtagcact
+2834506/1
CCCFFFFBFBHHDIJJIJJJJJJIJJIEHJIGJJIJJJJIJJJDHIIJJI
@7605776/1
cgtcactattctaggattgtgtaggtaatattattaaacgaagaacatgc
+7605776/1
@CCDDFFEHHFHF@GCGIIHC<CFFAB?FEHICHHHGGH8C@FAH3BGGH
@1459299/1
gcaacatcttctttggtttgtcaggggtaatgctaacgtcat
+1459299/1
:?<DFADDAFDFFGIIACFHEHHIGIH?FGHIGHD<G6BGGH
@4886379/1
atataatttcttttttaataattgttataaattcgtaattcgtagctttc
+4886379/1
@BCFFFFFHHHHHJIJJJJJJHJJHJJJJJJIIJJHIJIIJJHHJIJJJI
@793850/1
gtcataatcttcagatactccaaagcattctgggctgcagatgactgtgc
+793850/1
CCCFFFFFHHHHHJJJJJJJJJJJJJIJJJJIJGJIJJJJJJIIJJJIJI
@3533439/1
gcgacagatgtctttctagtgcgtccgtctgattctgtgatagtgaatac
+3533439/1
CCCFFFFFHHHHHJJJJIJJJJJJJJJJJJJJJJJJJHIJJJJIIJIIJJ
@6252723/1
agaggaagtaggtgctgggcctcttgtatgcgaaggtgttgaggcgcttg
+6252723/1
@@@FFFFFHDHGCGGHIGIBFHGIIIFHGIIIIGHI?BGHGHGGDFGGII
@795528/1
gtctgtctgtctgtccgtttgttctggtgaatctctgaaatggctggagt
+795528/1
C@CFFDDFHHHFHGHIIGHGGIIJJJJFHIJJIJJJIJJIIIIIIJG@D9
@795932/1
gccagaatctagacatgcacagctcttgcagccatccaacgggattgccc
+795932/1
CCCFFFFFHHHHHJJJJJJJJJJJJJJJJJJJJJJJJJJJJJJIJJJJIJ
@4200853/1
gggctctgtgcctggctcccatgtcacggtagcactgagtgacggcacct
+4200853/1
@@@FFFFAHHHHHA=@EHIIGHFADHIG>?E?DFFEHDH?D<DDAHEBH@
@4200898/1
ggcgatttaatttttttatgtttttattatgcaattcatgtttatttcac
+4200898/1
BCCFDFFFHDHHHIJJJGIIGIIJJIJJGJJIIIGGIIIIIIIJJJJJJJ
@4201069/1
tgttgtggaactgcttcacctgtggccggcggcacgcagacgccttgatg
+4201069/1
CCCFFFFFHHHHHJJJJJJJJJIJJJJJJJJJJJHHHFFDEDDDDDDDDD
@796639/1
gctgatccgagttggatgcggttttcacgaatatattgtgggatgcttaa
+796639/1
CCCFFFFFHHHHHJJIJJJJJFHJJJJJJHIJJJJJJJJJJJJJJJJJJJ
@796658/1
gcctcttgtatgcgaaggtgttgaggcgcttgtggtggtgcacgcgcttg
+796658/1
CCCFFFFFHHHHHJIJII<FHHIJJJEIIJIIBGGBDFAFHGIIJJHBFA
@6945211/1
gtacatgttgtgtacacctgagcgagactcataacgcagccagatgccaa
+6945211/1
B?BFFFFDHHHHHIJHIIIIJJJJIIJJJJJJJJJJJJJJJJIJIJJJJJ
@797675/1
cacaagtaagatactgcaaacatgccagttataaagcatagcccgaagtg
+797675/1
CCCFFFFEHHHHHJJJJJJJJIJJJJJJIIIJJJJJJJJJIJJIJIJJHI
@797731/1
gtgtgttcaaggggatctgagaatggtttagattcacaattttgtccgct
+797731/1
@@@BABDDDDFHHJJJJJIIIIIIGEHHHIIIIIIJJGGHIIJJJIIJJJ
@82322/1
catggtttcaacaatttctctattcacctttctaggacatttatctggct
+82322/1
CCCFFDDFHDFHHHIJJJJJJIJJJIJJJJJJJIIJJJJJIJJJJIJIJJ
@6254133/1
tggtcttcttgaacttcttcaattgacgcaagaagtaccagaaacgggac
+6254133/1
@@CDDFFFHHHHHJJJJJIJJJJJIJIJIGGIJIGCGIIIIJJIJJGDFG
@6946148/1
gcccagtcaacggatggccaaataggaaacactacgctttacacgcatga
+6946148/1
CC@FFFDFGHHHFAHHIJJJGDDHGIIJJJIIJJJIJIGIIIIJJJHIIA
@798402/1
gttgtgtacacctgagcgagactcataacgcagccagatgccaaagttct
+798402/1
@@@DDDBB<DF?AAAAA?<<<@<<:?F>???@@GBBBB@@F<FF>FFFCF
@2151155/1
ctctaaagcattgctaaacaagcaatgtaagaacaaaccacaaatggctt
+2151155/1
C@CFFFFDDFDBCEFGGAD@FHEEHIIIHCIIGIGDDGDEGHIB?FGGDH
@6946636/1
ggcgttgatgtcgcaagatagtgagacattcactttttagtcataatctt
+6946636/1
CCCFFFFFHHHHHJGIJIJJJHHIIJJJJJJJJJJJJJIJJJJJJJJJJJ
@6255092/1
ctgtgatctgtttcttggcatctatagatgtcggtggcgcacagggcacg
+6255092/1
CCCFFFFFHHHHHJJJIJJJJJJJJJJJJJIJJJIJJJJJJJJJJJIJJI
@6946948/1
cgggacttagccgcaatctggtctggagagaagatcctcatcttgtatag
+6946948/1
CCCFFFFFHHHH0<EHIHJJJJJJJJJJIJIJJJJJIJJIJJJJJIJJJJ
@6255246/1
gggcagagggaatctgattgtgctgttgtggaactgcttcacctgtggcc
+6255246/1
CCCFFFFFHHHHHJJJIJJJJJJJJJJJJJJJJJJJJJJJJJJJJJIJJJ
@84250/1
cactggcaatgtggatagctggacaaggcactggcaacgaccaatcatgg
+84250/1
CCCFFFFFHHHHHJJJJJJJJJJJJJJJJJJJJJJJJJJJJJJIJJJJJJ
@1459956/1
gttattgttatgtcgatgtcgaacccaaaaatgtaa
+1459956/1
=BBDFFFEHHHHHJIIJJJFJIJIJHIIIJJIJDF?
@85027/1
ctggagagaagatcctcatcttgtatagaggaggcttgggctcg
+85027/1
;@@DA?3=22<CDCGGF9EFH<EHHBEB<B>CB8?FF8D?3?;?
@85161/1
atctgattgtgctgttgtggaactgcttcacctgtggccggcggcacgca
+85161/1
?@@DFFFFFFHHHIAHBAFGGGHIIHDGIIIIIIIGHIIIIGGIHFDB@B
@4888137/1
ggacgagccgtgccttttattgcttggtgagacacgagataaaagtctaa
+4888137/1
CCCFFFFFHHHHHJJJJJJIJGGJJJIFHIJJJIJIEIEIJJGIIGIJJI
@4888432/1
gtctgattctgtgatagtgaatacaagatcgtggggtgggcccaccaggc
+4888432/1
C@@FFFFFGGHHHJHEHEJEJJIJJJGIJJGAAEF:DBEHEHGIIIIGGI
@6949238/1
gcagccagatgccaaagttcttgatcttcactgggctcttctctgggatt
+6949238/1
CCCFFFFFHHHHHJJJJIJJJJJJJJIJJJJJJGIJJJJJJJJJJJJJJJ
@5575197/1
cttatttccgacccacaaacaattaagccttgggtaccgtagcctgtaat
+5575197/1
CCCFFFFFHHHHHJJJJJJJJJJJJJJJJJJJJJGHIJJIJJJJJJIJGI
@1462549/1
gtttgtctgttcgtctgtgcgcgctaatctcagaaacg
+1462549/1
@@@FBDDDBF4CFHD@EACBGDGIHII>4B<?GHIIG0
@6949427/1
cgcaagaagtacgagaaacgggacttagccacaatctggtctggagagaa
+6949427/1
@@@DDDDDFADF2ACAFHEHGGDHGEHIGBDHGIIGHADDFGIIHIHBEA
@7610057/1
atttattttttctatattttcaatgaacagaattgacccttctacagatt
+7610057/1
@CCFFFFFHHHHHJJGIJJJJJJJJJJJJJIJJJJJJJJJJJJJIJJIJJ
@2837586/1
gtggattttaatgttattattacagcatacataataaaattagaggaagt
+2837586/1
1=?=?BDDBD?BHGHHGIDHCGICGGBHGHGGGHGIBEHGGEIB@GHG@G
@7610165/1
ctgatagagacgatttcaccagtggtcttcttgaacttcttcaattgacg
+7610165/1
@@@=DDDD?FB?:C?@EHIHHGI<BHBDHGGH<EGGGHGHIGEH@GCHGI
@2152044/1
ccgcaatgttggagcttggtacaaagcaaaggtcgggcagttcgtcaaca
+2152044/1
CCCFFFFFHHHHHJJJJJJHHJIJJJJJJJJJHIJJJJJJHJJJJJJJJJ
@7610445/1
cgttgatgtcgcaagatagtgagacattcactttttagtcataatcttca
+7610445/1
??8:D?DB==CD?EIDE>F<F3<EDBC?E@?EB?@DDCF<:?:DDEID??
@2837930/1
ctggatggagtgagcacgggctctgtgcctggctcccatgtcacggtagc
+2837930/1
CCCFFFFFHHHHHJJJJJJJJJJJIIIJGIIJJJJJJJJJJJJJJJGIJI
@6950606/1
gccagatgccaaggttcttgatcttcactgggctcttctctgggatttcc
+6950606/1
@@@DDDDFHHFD3EAFGHIJJJJIJIIJIJJJIJJIGGGIGIHGAFIIGI
@4206282/1
gtcttggttgaacggaactccaatcctttactcgaatagtcttttctaac
+4206282/1
C@CFFFFFHHHHHJJJJJJJJJJJJJJJJJJJJIGIJJJJJJJJJJJIII
@2153053/1
cccaaattcttcttcttcagccggctttggtggttctttggctgtctctg
+2153053/1
@@@DD?DDDFFDFBGG@4AB<AFGF6CGB?::DFEAFFGIF<F=BFDFDB
@2839258/1
tgtggctttcagtgaaacatcaaaatttatcgatctttgattctgatcta
+2839258/1
CCCFFFFFHHHHFIJJJIIJJIJJIJJJJJGGHIIJIJJJJJJJJGIIJJ
@2839261/1
gttgtggaactgcttcacctgtggccggcggcacgcagacgccttgatga
+2839261/1
@?@FADDFFDFHHFHHIFIIGFHIJJIHGGEHEGEHEFDABBBA?DCACD
@2839348/1
ccgcatttcatatttgtttgtttgtatataacgtgtattacaaaatagtt
+2839348/1
CCCFFFFFGHHHHIIGIJGJIIIIFIIIJJJIIIIIIIJJJJIJIIJIGE
@7612110/1
ctctgtatttcctcttcatggtgccacagtgagtgatttcaattttg
+7612110/1
CCCFFFFFFHFFFHIGIIJIIJIIGIGJJJIJGEEHIGJIGGIJGII
@7612119/1
agcatacataataaaattagaggaagtaggtgctgggcctcttgtatgcg
+7612119/1
;???DA?8FF8C?@DHGCFG@A<BFFIG>9<C<?F9EDACHGG@DAGCEH
@6951930/1
ggatcttgccgtcattgcagactgtgtggtagcgggtcggacgagccgtg
+6951930/1
CCCFFFFFHHHH1CGIJJJJJJJJJJIJJHHJJJJJHIJJJJHHFFDDDD
@7612349/1
ctctgtgatctgtttcttggcatctatagatgtcggtggcgcacagggca
+7612349/1
CCCFFFFFHHFHFGIIJJHFIIIJJIJJJIJJIJIIHIIJHJIIJJJJIJ
@2839753/1
gtgcattattacattttttataaacggtacatctagagtataaaaaactg
+2839753/1
CCCFFFFFGDHHHIJJJJJJJJJJJJJCFHIIIJJJIJGHGIJIIGII@F
@4207454/1
gccgctttggtttacgttccagttctcgattatcgaacttttcgccatga
+4207454/1
CCCFFFFFHHHHGIIGFHIIIJGCHIIIHGIJJIJIIJIGJJJJJJJJJI
@2154616/1
gccagatgccaaagttcttgatcttcactgggctcttctctgggatttcc
+2154616/1
@@<DAD;ADBFFFIIII@@AF9EGC:43C4AFA9EBBDGEHE9;D9BBA>
@2154694/1
gggttattgttatgtcgatgtcgaacccaaaaatgtaattaacttttttt
+2154694/1
=@@A1BDDHDHDHGGIE?EEHHEDG?@FFH@9DDAFG9BDEGABGCHGII
@800442/1
ggcagagggaatctgattgtgctgttgtggaactgcttcacctgtggccg
+800442/1
?@@FFFFFHHGHHJJJJJJIIJJJIJJIJJJJJJJJJJJJJJJIIJJJJJ
@800556/1
gtggtggtgcacgcgcttgggcagagggaatctgattgtgctgttgtgga
+800556/1
CCCFFFFFHHHHHJJJJJJJJJJJJJJJIJJJJJJJJJJJJJJJJJIJJE
@7613422/1
ggttcaccaagctagtggcgttgatgtcgcaagatagtgagacattcact
+7613422/1
@@@FFFFFHHHHHJICGIJJJIIJJJHHIIIIJJJJJBFGHGIHIJIJII
@4889946/1
ctgtggccggcggcacgcagacgccttgatgacctccactttgatgatct
+4889946/1
:8?:4ADADD:?A??FFBF6FFEBECFFDDB>;7;.;>@BBBAABAB>5;
@1462878/1
gaactgcttcacctgtggccggcggcacgcagacgcctt
+1462878/1
@@@DD?DDF?DFC@FGGGHHIIIIIIIG>8@BHFEBCCC
@2155813/1
gattttaataaatatacgtaaacaaaacaattaattatcacataaaacca
+2155813/1
CCCF@DFEHHHHHEHGGBAGIIGGIHIIGIIIIIIIIIIIIIIIIIIIII
@4890364/1
gttggtcttggttgaacggaactccaatcctttactcgaatagtcttttc
+4890364/1
CCCFFDFFHHHHHJIIJJJIJIIJJJJJJJJJJJJJJJJIJJJJJJJJJG
@4890469/1
ctccgacactgaggtcacggtactcgcggtacatgttgtgtacacctgag
+4890469/1
CCCFFFFFHHHHHJHIJJJJHJJJJJJJJHIJJJJIJJJJIJJHIHIJJJ
@3537916/1
atttttccaggataaaaagtaacctattttatgtcca
+3537916/1
;?@DBA?:CBCFCGHEFGB@EE>HIIHHB>9F?CCC9
@1463238/1
agtaggtgctgggcctcttgtatgcgaaggtgttgaggcgcttgtggtgg
+1463238/1
CCCFFFFFHHFHHIIJJJJJHJJJJJJJJJDGIIJJJJJJJIJIIIGIJI
@4890879/1
gtaattcgtagctttctttagttttaagttagttttcatcttaagttcgg
+4890879/1
BBBDDFFFHHHHHJJJJJIHIIJJJJIJIIIJHHIJJJJJJJIIGIJJJJ
@5575618/1
gccacaatctggtctggagagaagatcctcatcttgtatagaggaggctt
+5575618/1
CCCFFFFFHHHHHIJJJJJIJIJJJJJJJJJJJJJJJJJJJJJJJJJJJJ
@3538524/1
ctgtgatctgtttcttggcatctatagatgtcggtggcgcacagggcacg
+3538524/1
CCCFFFFFHHHHHJJJJFGHHJIIIJJIJJHIJJFHIJJJJJJJJJIIJJ
@1464652/1
gagggctgtttctcactagtaagagcttttcgtataatatgatatgatgc
+1464652/1
CCCFFFFFHHHHHJIJJJJJJJJJJJJJJJJJJJJJJJIJJJJJJJJJJJ
@1465019/1
ctcgggtttactagcctcctccttagaagttggttcct
+1465019/1
?@@DDDDDF8DHDIIIIIIIIIII@HFEIIIIEGGIII
@4893234/1
gcatacataataaaattagaggaagtaggtgctgggcctcttgtatgcg
+4893234/1
@@@DDDDDH>DFFGGHEHHBECGGD<CAH2ABFDG18DHCDFHDHCDGH
@87672/1
atacataataaaattagaggaagtaggtgctgggcctcttgtatgcgaag
+87672/1
CCCFFFFFHHGHHJJJJJJJJJJHHGJFGGIHIIJIJJJJJDHGIIJIHH
@4209406/1
aaacagacaaacagacaaacagacaaaaaaaaagttaattacatttttgg
+4209406/1
CCCFFFFFHHHHHJIJJJJJJJJJJJJJJJJJJJFHJJJJIJJJJJJIGH
@3539493/1
ttctgtacattcttttttcctcctttcttttttggtggcttccccatttt
+3539493/1
CCCFFFFFHHHHHJJJJJGIJJIJJJIIJJJJJJJHGIJJJJIJJIJJJJ
@88362/1
tctgtacattgaaaataaaaataaaaaaaatagcaggggttattgttatg
+88362/1
@@CFDFEDHHFHAGGGGIGGGGGICHIIIIIFIIEHIIIGHGGHIHGGGG
@6260239/1
gggatctgctgtctgtggagctgatgcttgctgggcctcaactgttggag
+6260239/1
?1?DDBDBFFDF?G><<:FGIC?3<A9<CGIICE?31?:00:BB??F?9?
@6260636/1
ttgcaaatttgtctctcaccatgctcatactatcttcagacaacgcaccg
+6260636/1
@@@DDDDDFHFDFHGGBGHE@DHHHDHIII>HHIC?GHGIIGHIFGIGDG
@7616090/1
gccattcccaactgtcctccggtactaacgatcaaatcgatcatgggtcc
+7616090/1
CCCFFFFFHHHHHJJJJJJJJJHIIJJJJJJJJ@FGDFGHJJJJJJJHIJ
@7616199/1
agcgagactcataacgcagccagatgccaaagttcttgatcttcactggg
+7616199/1
@CCFFFDFHHHHHJJJJJIJJIJJIJJJJJIJIJJJJJJJJJJJJJIHHJ
@3540798/1
ggcgcttgtggtggtgcacgcgcttgggcagagggaatctgatt
+3540798/1
@@@?DDFDHHDAFGCABF<@CGEB@EFA;DF1BBFACGGGE>;7
@3540857/1
gccgtttctgtaccaataggaacaatacttcgggcttattctgcatacct
+3540857/1
@C@FBDFFFDHFHIIIGHGIGHHIIJGGIIHGGGAGIGIJGIIGIGIJJJ
@6261233/1
cacctgtggccggcggcacgcagacgccttgatgacctccactttgatga
+6261233/1
CC@DDDFDGHHFFDEHI>FEBBFAHBHGEFE7@BCACEEDDDDDD@CCDD
@6261518/1
gtctgattctgtgatagtgaatacaagatcgtggggtgggcccaccaggc
+6261518/1
@@@=DDDDFFFAFEGFF<EFFBBHIFECBFIIFFIFFEDFIFEFEFFIIF
@3541345/1
gtctatgtctatcggctccgatttgtcgtcccaaggaaactccttgttaa
+3541345/1
CCCFFFFFHHHHHJJJJJJJIJJJJIJJJJJJJJJJJJJJJJJJJJJIJJ
@3541573/1
cttgattctctttgaacatataggaagtactggcctggctacttgatgct
+3541573/1
@@@DDBDDFF8ABFAA@FI:AAH@<<F<A@AEA;;FHGGEHIIIIGIDDF
@7617362/1
gttgtggaactgcttcacctgtggccggcggcacgcagacgccttgatga
+7617362/1
BCCFFFFFHHHHGJJJJJJJJJJJJJIJIIJJJGGHFFDEDBDDDDDDDE
@90462/1
ctcatcttgtatagaggaggcttgggctcgctctccgaagggagcttgcg
+90462/1
CCCFFFFFHHHHHJJJJJJJJJJIJJJEIIJJJJJJJJIJJJ@FEIGGEE
@4210190/1
gggcacagttcctcgacgagcaagtagttcttgaagcacagacacaggtg
+4210190/1
CCCFFFFDHHFHHHIIIIIIJEGGDFGIIJJIJIGDGGGGFGGGIJGIHB
@3542303/1
cggtgagggatgcgtgacgtcagcccctacgatcatcactgtcgtgtcct
+3542303/1
@@CDDDFEHHDFHFIGEBFCFHCFHGGIDHBHDDHGGFHGGCFHBF6CCC
@802884/1
ccctgcaaagttaaccatcttgtattcaaaagaaaacctagaatcactgg
+802884/1
CCCFFFFDFFHHHJJJJJJJJJHIJJJJJJJJIJJJIIJJJIJJJJJJJJ
@7619233/1
cacgcctgggatgccacccggcaccactcccgggtgaggatgcactacat
+7619233/1
CCCFFFFFHHHHHJJJJJJJJJJJJJJJJJJJJJFIJJJIJJJJJJJHHH
@6954002/1
agtttgtgatggtgcctctgtaggagtttcgggctcgggtttactagcct
+6954002/1
@@BDFFEFHHHHFHIJJJJJJIJJJJJJJJJJIJJIJJJHIJJJJJJJJI
@1468619/1
atacataataaaattagaggaagtaggtgctgggcctcttgtatgcgaag
+1468619/1
CCCFFFFFHHHHHJJIJIIJHJJJJJJHIJJJJJIJJJJJJHGJJIJJJJ
@1469217/1
gcgtgcaggatcctcgtcattgcctggcatacaaggcaaagcaccgacga
+1469217/1
@CCDFFFFHHHHHJJJJJJJJJJJJJJJJIJJJJJJJJJJJJJJJJJJJI
@7619862/1
gtcaaaaccttcattatggcgcgtttacattaggtcggtcaccgaaggcg
+7619862/1
@@CFDDDFFHGHGHHGHGJJJJJCHGCHDGIGGI?FHIIIEIGIEGGIGH
@1469873/1
ctttgattctgatctagtagctcgacagtggcatggaaccgctctgtcgt
+1469873/1
CCCFFFFFHHHHHJJJJIJJJJJJJJJJHHJJJJJJJIIJJJJJJIHIJH
@805100/1
aaggtggcggccagaatctagacatgcacagctcttgcagccatccaacg
+805100/1
B@BFDDFFHHHHHJJJJIJJJJJJJJJJJJJJIJJJJIIIGJJJJJJJJJ
@6956007/1
cagagggaatctgattgtgctgttgtggaactgcttcacctgtggccggc
+6956007/1
B@@DFFFDFGGGHIJJJGIHIIJJJHHIIIJJJJJJJJJJI;DHIIJJJG
@6262889/1
gagactcataacgcagccagatgccaaagttcttgatcttcactgggctc
+6262889/1
CCCFFFFFHHHHHJJJJJJJJJJJJJJJJIJJJJJJJJJJJJJJJJJJJJ
@5579045/1
ggcttggtaggatccaagttgaaatctttgatcatggcatcaagcaaact
+5579045/1
CCCFFFFFHHHHGJJJJJIJJIJJJJJJJIGIIJJIIJJJJJJJJJJJJJ
@6956212/1
gaggcgcttgtggtggtgcacgcgcttgggcagagggaatctgattgtgc
+6956212/1
@@BFFFFFHGHH222221?EGIIJJIJJJJJIJHIJIGGHHGHHHFFEDF
@5579803/1
ctccaatcctttactcgaatagtcttttctaacttgaacagtgcgatgtt
+5579803/1
CCCFFFFFHHHHHJJJJIJJJJJJJJJJIJJJJJJJEHIIJHIJJIJIHI
@4210937/1
agcgactgtcacacggtagcggaaggtgggttcgtgaat
+4210937/1
<?@DDDDAHABD?EEHEHGI??:CD=0?BA7?/<FC95=
@4211093/1
cgcaagaagtaccagaaacgggacttagccacaatctggtctggagagaa
+4211093/1
CCCFFFFFHDHHHJJJJJJJJJJJJJJJIJJJJJIJJJJHJJJJHJHIIJ
@5580829/1
tgaacaatctcgtatgatgccgtttctgtaccaataggaacaatacttcg
+5580829/1
@CCFFFFFGGHHHIJJIJIIJJHIIJJIGHIJGHGIIJJJJJJJGIJJIJ
@2159118/1
agttagtatagttataagactcagattgccatctcagaaattagcggatg
+2159118/1
<@?DDFDBDHHHHIIJIIJJJJJJGIJIHHGGGGJHIGJIIGHIJIIGJJ
@5581225/1
cgcacagggcacgcttgcgcatgacatctatacatgccattggcgttcaa
+5581225/1
CCCFFFFFHHHHHJJJJJJJJIJJJJJJJIIJJJIJJJJJJJJJJIJIJJ
@2159137/1
gttgaatataatctctacacaaagtttcagcttaaaatacgtttaaaaaa
+2159137/1
@@@FFFFFHHHHHJJJJIIJJJJJFHJJJJJJJJJJJJJJJIJIGIJJJJ
@4212049/1
ataaaagtccaattcagacgagtgcacaatatccgtgtcgaccactgtgc
+4212049/1
<=?DFFFAFFHHFHIGHJJJIIAGEIJIICGCGIJ:C:BGHIJJJBFBFG
@4213034/1
cagtggtcttcttgaacttcttcaattgacgcaagaagtaccagaaacgg
+4213034/1
BCCDFFFFHHHHHJJJJJJJJJJJJJJJJJJJJJJJJJDGIJJJJJJJJJ
@2160046/1
gccagatgccaaagttcttgatcttcactgggctcttctctgggatttcc
+2160046/1
@@@FFFFF<FFDHHHIEIIGHHH@HIEGIJJJIIGHHIJJGIIJIIJGGI
@4213620/1
ggaactgcttcacctgtggccggcggcacgcagacgccttgatga
+4213620/1
1??;DAB?:=ACD@EI<<FF@:E:CD05AADD8:??@<@;AA;;;
@2160615/1
ggagcaaatggaaaaaaaaattggtgaaaagaatcacaagtaagatactg
+2160615/1
B@BFFFFFHHHHHIIJJJJJJJJJFHIJIIJJJJJJJJJJFHIIJIJJJJ
@2842848/1
agcgactgtcacacggtagcggaaggtgggttcgtgaatcatgccctcaa
+2842848/1
@C@FFDD?ADBDCFGGIEGIEFIGIGHE?D7BGABDGCHIC@D;=7766A
@4214324/1
ctaggagtgactttcccgtttccaatctccaagacaggaggctccagtac
+4214324/1
@@@DD?B=A?ACFBBGDEHIICHDH9AACBFEFHGB@?F??F?08BF9??
@2843553/1
ctgtgcctggctcccatgtcacggtagcactgagtgacggcacctccgac
+2843553/1
@B@FFFFFDFFHHIJJIJIJJJIFFGGGIJJJJJFFHIJIJIGHJIGIJJ
@2162254/1
cttcacctgtggccggcggcacgcagacgccttgatgacctccactttga
+2162254/1
@@CFFFFDDDHDHFGGIDHGIIFBHHBHBEEDEC;6>>C@;@BDDCDCC@
@7621441/1
ccaatttaggaagcatgttttcacttgttcgtcgtcgaaatcaacttcag
+7621441/1
@@@?DDDDDFDFF=;D>CF?DHDDGIBCFABBEGHGGGII@AH@BGGIGG
@7621495/1
gcacgcgcttgggcagagggaatctgattgtgctgttgtggaactgcttc
+7621495/1
CCCFFFFFHHHHGJJJIJJJIIJJJJJJJJJJJJJJJJIJJJJJJJJJJI
@2844716/1
gttcaaacgtatcacacattttctggtcaccttccatgcaaaatcttatc
+2844716/1
CBCFFFFFHHHHHJJJJJJJJJJJJJJJJJIJJJJJJJJJJJJJJJJJJJ
@2844834/1
cccaactgtcctccggtactaacgatcaaatcgatcatgggtccataatc
+2844834/1
@@@DDDDDBDDFHIBG<@CFHCHIIGIDEFH9?BDHGEGEG9?FGGIIII
@7622186/1
agtgacggcacctccgacactgaggtcacggtactcgcggtacatgttgt
+7622186/1
@???BDB@?FHHD@G@???DDDCDHBGB?DG?BDFFIIGG;4:CHBD;BB
@2163401/1
cgcaagaagtaccagaaacgggacttagccacaatctggtctggagagaa
+2163401/1
CCCFFFFFHHGHHJJIJIIJIJGIJJJJJJJJGGIJJJJHGIJJHIIIJJ
@3542906/1
gtggaactgcttcacctgtggccggcggcacgcagacgccttgatgacct
+3542906/1
CCCFFFFFHHHHHJJJJJJJJJJJJJJJJJJJJHHFFFDDDDDDDDEDDD
@91213/1
cgcagaaataattcatagcaaaaattaaagttagtctattatagtttcaa
+91213/1
CCCFFFFFGHHHHJJJJJJJJJJJJJJJJJIHIJJJJJJJJJJJIJJJJJ
@7622852/1
gacatcttcaacaatctcgtggttcctctgcacttggtggtccacaaaca
+7622852/1
CCCFFFFFHHHHHJJJJJJGIJJJJJJJJJJJJJJJJHIJHIJJJJJJJJ
@7623006/1
gacgactcctgtggctttcagtgaaacatcaaaatttatcgatctttgat
+7623006/1
@?@ADDDDB?C<AD;>FHIII<?FGBAEFHIIIIIIIIGDCEHCGHIIGI
@805526/1
tgtacattgaaaataaaaataaaaaaaatagcaggggttattgttatgtc
+805526/1
@CBFFFFFHGGHHJJJJJIJJJIJJJJJJJJJJJJJJHIJJJJJJJJJGI
@7623196/1
gtcaaattaaagaatcacgtcgaacactattctatgcttataccattaat
+7623196/1
@@@DDDDDFH>AFCBGBHGHGHECFEHGIAGB?FDHIGGIGGDGGGICG<
@805908/1
gtgcacgcgcttgggcagagggaatctgattgtgctgttgtggaactgct
+805908/1
@@BFFFFFHHHHHGJJIJGHIIJJJIJJJIIJGGIIJHIJICCHIJJJJJ
@7623411/1
gccacaatctggtctggagagaagatcctcatcttgtatagaggaggctt
+7623411/1
@@@FFFFFGHHHDFGGIGGFGGHIJEGIJIGIIIIIHGGIIIIGEHGGGH
@6263673/1
gccacaatctggtctggagagaagatcctcatcttgtatagaggaggctt
+6263673/1
CCCFFFDFHHHHHJIJIGIHIGGIIJIJJJIJJJIJHGIJJJJJIJIIJJ
@92210/1
cctaaataatgctgaatattaaactggaaatatccacacgtatttttttt
+92210/1
CCCFFFFFHHHHHJJJJJJJJJJJJJJIJJJJJJJJJJJJGIIJJJJJJJ
@6264130/1
ctgttgtggaactgcttcacctgtggccggcggcacgcagacgccttgat
+6264130/1
@@@ABBDDDFFDHGGFHHGEIIGHBFGGIIIIIIIFFEDDCCBB?BBCCC
@3544771/1
ggaactgcttcacctgtggccggcggcacgcagacgccttgatgacctcc
+3544771/1
CCCFFFFFHHHHHJJJJJJJJIIJEIIJJIIJHHFFFDEDDDDDDDDDDD
@6264247/1
gcgcttgtggtggtgcacgcgcttgggcagagggaatctgattgtgctgt
+6264247/1
CCCFFFFFHHHHHIIJJJJJJJJJJJJJJJJJJJJJGHJJJJJJJJJJJH
@3544971/1
ctccagtactttagctttgacagtgtaaaacttctcggaaatctccaatc
+3544971/1
@@@DDFFFFFHFFJJGGIGIEEGHEHHIIIIJIIJJEAFGHIGHDDGIGG
@6264701/1
catggcatcaagcaaactctggtgccttgggaagcctttgtgcgccacat
+6264701/1
@@@DDDDDFHFFHIGGGIIED<<AADFGHIG@FFHIIDHGIIIIIIIIGE
@92960/1
ttctcatgtaatttttaatgttttccaaatcgacgactcctgtggctttc
+92960/1
CCCFFFFFHHHHHJJJJJJJJJJJJJJJJJJJJJJJJJJJJJJJJJJJJJ
@1470112/1
ctccgacactgaggtcacggtactcgcggtacatgtt
+1470112/1
18?DBDA8@D?F?FGB@FBE?EFGDC:?:GAFF@D=F
@1470275/1
gggtgtacatcatggaaggaagatgcctcatcacaacatctaa
+1470275/1
:??:B8B4=D?AD>E>CECCAAFF9FAEB?:???@BDDD<BDB
@93687/1
gggcacgcttgcgcatgacatctatacatgccattggcgttcaaaaggtt
+93687/1
CCCFFDFFHHHHHBGHHBFFHHGJIIIJIHGFGIJGCHHHIIIJJIEACF
@1470505/1
ctccagtactttagctttgacagtgtaaaacttctcgga
+1470505/1
@@@=D:DD:AFA>FFFGAH@<?:3:AFHIIHAHIEE8C:
@1470609/1
aggcgcttgtggtggtgcacgcgcttgggcagagggaatctgattgtgct
+1470609/1
@@@ADDDFHHFHHII@FDGIGBHIIHIIIGFHFHGIACFGHIEHGIEHGE
@5581719/1
acggctttttccagatccactcttgctccatggtccaggagcagcagcgt
+5581719/1
CCCFFFFFHHGHHJJJJJJJJJJJJJJJJJJJJIJJJJJJJJJJJJJJJD
@5581845/1
ggcgcttgtggtggtgcacgcgcttgggcagagggaatctgattgtgctg
+5581845/1
CC@FFFFFFHFHHFFHGGIEIIGHIJJJJJJIIJIFGHIIHHJJJEHIJG
@6957306/1
cccagtcaacggatggccaaataggaaacactacgctttacacgcatgag
+6957306/1
@@@FFFFFHHGHFIJIIGJJIIHGIGGGIIIJIIJJIJIHHGIJJIIIEI
@6957819/1
tgtcacggtagcactgagtgacggcacctccgacactgaggtcacggtac
+6957819/1
CCCFFFFFFHHHHJJJJJHIJJJJJJJJJJJJJJJJJJJJJHIJJJJHIH
@4216661/1
ggttgctgtggtgggaggcgtgcgtgagggcctgcaggaggagggagcgg
+4216661/1
CCCFFFFFHHHFHJJJJJJJIJJJHIJJIJIJJJJJJJIJJJJHFFFDDD
@5583514/1
ctcggggatcgaggacgccatgtcgttgctccacgtgcctatttcaaagg
+5583514/1
CCCFFFFFHHHHHJJJJJJJJJJJJJJJJJJJJJJIJJJJJJJJJJJJHH
@6958748/1
ctctagccgatacgattatgaagacgaagcggacgtcacggtaagcattc
+6958748/1
CCCFFFFFHHHHHJIJJJJJJJJJJJJJJJJJJJJIJJJHHHHFFFFFED
@6958793/1
gtgctgttgtggaactgcttcacctgtggccggcggcacgcagacgcctt
+6958793/1
@@@FFDFFHHHHD@FHIIJGGGGGIEHGFDGGHGHGGAEDD><>BDDDDB
@4217220/1
caccataaaatctttcctcggactaaattgttctatcttcatcctaccag
+4217220/1
CCCFFFFFHHHHHJJJJJJJJJJJJJJJJJJJJJJJJJJJJJJJJJJJJJ
@4217349/1
cgatggtagaataaggattaaaaataaacttaaagattattaataagaaa
+4217349/1
CC@FFFDFHHHHHJJJIIJJJJJJJJJJJJJJJJJJJJJJJJJJJJJJJJ
@4218332/1
cgcgtggaagttttatttctccattttgagtaactgtgaaaatgacatct
+4218332/1
CCCFFFFFHHHHHJJJJJJJJJJJJJJJIJHIJJJJIIJIJJJJJJIJJJ
@2163755/1
gctccgcgaacgcagttttcgaccttattatgtgtagatagtaaacgttt
+2163755/1
CCCFFFFFGHHHGDGFHHHD?FCGIIGGHGIIHIGGIDGEGFHGFGIIDI
@6265519/1
gtttattttgtttttctctgtgatctgtttcttggcatctatagatgtcg
+6265519/1
C@CFFFFFHHFHHJIJIJIHJJJJJIJJIIJJJJJJJJJJJJJJJJJHHH
@6265626/1
cccaaatacggcaaggcccataataattaaggagatccctctattgagct
+6265626/1
CC@FFFFFHHHDDGHIIIJIIEHGIGIHGIJJJICHIJIJIIJHIIJIJG
@2164490/1
gccagatgccaaagttcttgatcttcactgggctcttctctgggatttcc
+2164490/1
@C@FFDEFHHHHHJHIIIJGGIGIJEIIJJJECHGHIGIGIGHGGHGIJJ
@809310/1
ccctggcgtaaaataacgtcaatacattggatctcctcagtaggatggca
+809310/1
@CCFFFEFHDFHHIJJEHIHGEGHFIIJGHEHHJIJJJBHFFGHEBDGIF
@809663/1
cgcaagaagtaccagaaacgggacttagccacaatctg
+809663/1
CCCFFFFFHFHHHJJJJJJJJIIJJJIJIJJJJJJJJJ
@809842/1
ttggcatctatagatgtcggtggcgcacagggcacgcttgcgcatgacat
+809842/1
CCCFFFFFHHHHHJJJJJJJHIJJJJIJJJJJJJJJJJJJJJJJJJJJHH
@2165340/1
cttcctcgggttggaatgattctggtgggttgtcctgcagagcttgccac
+2165340/1
CCCFFFFFHHFHHJJJJJJIJJJJJGHJJHIJJJJJJJJJJJJIJJJJJJ
@2845588/1
cttagccacaatctggtctggagagaagatcctcatcttgtatagaggag
+2845588/1
CC@FFFDDHHHFHJJAEHGGEFHCHBFHEHGIJJJJIGGGGIDIGIGDED
@810482/1
caccagtggtcttcttgaacttcttcaattgacgcaagaagtaccagaaa
+810482/1
CCCFFFDFHHHHHJJJIIJJJJJJJJJIJJJJJJJJJJJJJGHJJJJJJJ
@1472506/1
cgcaagaagtaccagaaacgggacttagccacaatctggtctggagagaa
+1472506/1
C@@FFFFFGHHFHJJIJFIIJIJJJJJIIJIJJJJJJJJJIJIIJJIJBH
@810812/1
cagcatacataataaaattagaggaagtaggtgctgggcctcttgtatgc
+810812/1
CCCFFFFFGHHHHJIGGHIIJJJJGGJGHIJHIHFHIJIIIIIIJHIJJI
@1472832/1
cgcagccagatgccaaagttcttgatcttcactgggctcttctctgggat
+1472832/1
CCCFFFFFHHHHHJJJJJHIJJJJJJJJJJJJJIJJJJJJJJJJJIJJJJ
@811137/1
ctcggatcagccgtttctgagattagcgcgcacagacgaacagacaaaca
+811137/1
@CCFFFFFHHHHGHIJJIIIJIIHIIIIIJJIJJJIJJGIJHHHHFFFFF
@4897701/1
cgcaagaagtaccagaaacgggacttagccacaatctggtctggagagaa
+4897701/1
C@CFFFFFGCFFHJJIJJGGIGEHGGIGBDGGG??FHGGDDF;FFFDFHI
@2846979/1
gatggagtgagcacgggctctgtgcctggctcccatgtcacggtagcact
+2846979/1
CCCFFFFFHHHHHJJJJJJJJJJJJJJJJJJJJJJJJJJJJJJHIJJJJJ
@6960782/1
cctcgagcgacgaatcacatgaaagggggaggggggaggg
+6960782/1
CCCFFFFDHDHGGJJIIJGIJFEIIIGJI0@GEFFD7BDD
@4898402/1
ctccgattgagtttgtgatggtgcctctgtaggagtttcgggctcgggtt
+4898402/1
CCCFFFFFGFHHHJJHIGIJJFHIJJJJJHIJJIIHHIJJJJJJIJJI=C
@4898864/1
gccagatgccaaagttcttgatcttcactgggctcttctctgggatttcc
+4898864/1
@@@FFDDB>FFAHHGGIIII4C@HIIEICHCCGHGFHGEHGIGGFHHIEI
@812446/1
ggaatctgattgtgctgttgtggaactgcttcacctgtggccggcggcac
+812446/1
CCCFFFFFHHHHHJJJJJJJJJJJJJJJJJJJJJJJJJJJJJJJIJJFFD
@2847922/1
gtaatttttaatgttctccaaatcgacgactcctgtggctttcagtgaaa
+2847922/1
CBCFFFFFHHHHHIIJJJJJJJJJJJJIJJJJJJJIJJIIJJJJJIJJII
@4899141/1
cttggttgaacggaactccaatcctttactcgaatagtcttttctaactt
+4899141/1
CCCFFFFFHHHHHIIJJJJJJJJJJJJJJJJJIJJJJJJJJJJJJJJJJJ
@812899/1
ctgtttcttggcatctatagatgtcggtggcgcacagggcacgcttgcgc
+812899/1
BCCDFFFFHFHHHIJJIIIJJIIEHEGGGIJGEHIIJGIGIJIIIIGIJE
@813425/1
agcaggaccactgcagacaaataatcatacgacttatagtacactatttc
+813425/1
CCCFFFFFHHHHHJJJJJJJJJJJJJJJJJJJJJJJJJJIIJJJJJJJJJ
@2849330/1
ctgctgtctgtggagctgatgcttgctgggcctcaactgttggagctggt
+2849330/1
CCCFFFFFHHHHHJIIJJJJJJJJJJJJJJJJJIJJJJJJJJJJJJJJJF
@4900563/1
cacggtagcactgagtgacggcacctccgacactgaggtcacggtactcg
+4900563/1
CCCFFDDFGHHHHJJHIJJJJJJJJJJJJJJJJJJJJJHIJJJJHHIJJH
@4900666/1
cccgtttagcagcttcatccagaggcaagcgctccaagttgcttggaggc
+4900666/1
CCCFFFFDHFHHFIJJGGIGGGGCEGIIGIIGGEHIJFHHIHIIIGHIIE
@814461/1
ctgcttcacctgtggccggcggcacgcagacgccttgatgacctccactt
+814461/1
CCCFFFFFHHHGHJJJJJJIJJJJJJJIJHHHFFEDEEEEEDCDDDDDDD
@6962969/1
gtagctttaaggggatctgctgtctgtggagctgatgcttgctgggcctc
+6962969/1
@@<D?DDDCB>F<?CFEGC:C@C2CF@AF9EFFCCB<FFIIFDB3?88?0
@2850451/1
gtgttgaggcgcttgtggtggtgcacgcgcttgggcagagggaatctgat
+2850451/1
@BBDDFEFHHHHHJJHJJIIJDFHJJJIJIJJJJIJIJIJHHHFEFFFFF
@6963411/1
gtaggtgctgggcctcttgtatgcgaaggtgttgaggcgcttgtggtggt
+6963411/1
@@@DD==AAFDA?FDBBE@H@ECDGACE@1?FGD4::6?@;;C8=FF;@@
@5585054/1
gtcttttctaacttgaacagtgcgatgttttacaagggcaggttgaactc
+5585054/1
C@CFFFFFHHHGHJJJJJJJEFHIEHIEHIJFIJJJJHGIIJGHGFHHJG
@6963637/1
ctcatcttgtatagaggaggcttgggctcgctctccgaagggagcttgcg
+6963637/1
CCCFFFFFHHHHHJJIJJJJJJJGHJIIIIIIJJJJJJJJJJEIHIJIJG
@5585285/1
gtgctgttgtggaactgcttcacctgtggccggcggcacgcagacgcctt
+5585285/1
@@@FFFEFHHHHHJJJJJJJJJJJJIHJIIIIJJJJJHHFFDDDDDDDDD
@7625500/1
ctcagcgacatgtaagagttcaatggggaagtaaatgcatccgtccttat
+7625500/1
@@@FFFFDHHHHHJIIJJABHIDIJGCGGJIGIJIIJJJJI;FGHHGIIJ
@6267891/1
ctggtctggagagaagatcctcatcttgtatagaggaggcttgggctcgc
+6267891/1
@@CFDDDFHHDAHEHGHIHIIJGGIJHHEHIIIGIDFHGIJJDCHEGGIG
@7625710/1
ccatgagtaagcgatcgggctctcaggcaggcaagatgggcatagtaggt
+7625710/1
?8;??BDBDF??@2A@FDFF>CFEF@CCGFI>G@EC?F>DFICA@FFEI8
@7625757/1
cattttctttttctagtttcaaatgacgataaaatatccacttattaaat
+7625757/1
@@@FFDADHHHDFIIIADIHGGHIGICFFGGIGIGDIGHDHIJGHGJJJI
@5586061/1
gacgcaagaagtaccagaaacgggacttagccacaatctggtctggagag
+5586061/1
?1?D;@DDBDFFF<:CEFFEI@FFBAGFD?FBGEI?FFBDF?DDFF>B;;
@5586086/1
cgatgttttacaagggcaggttgaactcacaccattcaatttaaaagaaa
+5586086/1
BCCFFEFFHHHHHJJJJJJJGHIIJJJJJJJJJJJJJJJJJJIJIJJJJJ
@6268822/1
ctcccatgtcacggtagcactgagtgacggcacctccgacactgaggtca
+6268822/1
@@CFFFFFHHFHFGCFBFHGHGHIAFAFHGGIJIJIJIJGGIJGGIGCGI
@7626288/1
gttctcagcatggtaagaaggtggcggccagaatctagacatgcacagct
+7626288/1
C@@FFFFFHHHHHDHIIJJJIGIIJJJJIJJJIJIJJJJJJIJJIJJJJJ
@6268891/1
gtaggtgctgggcctcttgtatgcgaaggtgttgaggcgcttgtggtggt
+6268891/1
@@@DBDEFHF>BDGHIGIIIJIGGIGEGH?BGHIHE@EDFHGIFEHID?;
@6268956/1
tgcagcgaaatagtcacacccacgttggttatcaagtggcttggtaggat
+6268956/1
CCCFFFFFHHHHHJJJJJJJJJJIJJJJJJJJJJJJIJIJJJBCBA>CCC
@6269703/1
acggcacctccgacactgaggtcacggtactcgcggtacatgttgtgtac
+6269703/1
@@@DDFFFHHDHHJJIJIIJJCFGEHJ?BFGIGIJIEGHIJIGIJHFHHH
@7627432/1
aggatgtggattttaatgttattattacag
+7627432/1
1===D?DDA<F?:<<EHI?F?AFHIBH??<
@5587973/1
cacgaatatattgtgggatgcttaaatttacatttagtgtttgtttcatg
+5587973/1
@@@FDFBDFFFFH?FFGBDCCHGGIHIHIHIIIIIGIIHFHGIGGIIIII
@5588290/1
acggaactccaatcctttactcgaatagtcttttctaacttgaacagtgc
+5588290/1
CCCFFFFFHHHHHJJJIJJJJJGJJJJJIJJJJJJJJJIJJJIIJIJHIJ
@1474131/1
ggcaaagggttttgggttaagaaaccatac
+1474131/1
;1=DDBD;?F8?:AFAFFI9<C4C3C9FF;
@7628979/1
ctgtttcttggcatctatagatgtcggtggcgcacagggcacgcttgcgc
+7628979/1
@CCDFDFFHHFHHJIJGGIIEGIEEHIHIHIIIIIIJJIJIIIFGHD?EG
@5589960/1
acgggctctgtgcctggctcccatgtcacggtagcactgagtgacggcac
+5589960/1
@BBFFFFFHHHHHJJJIJJJJJJJJJJJJJJHIJJJJJJJJGIJJJJJJJ
@94271/1
cctggctcccatgtcacggtagcactgagtgacggcacctccgacactga
+94271/1
CCCFFFFFHHHHHIJJJJJGIJJJJJJJJGHIJJJJJJJJJJJJJJJJJG
@3550036/1
ctcgttgacttgctgttagctcattttaacacatttcacattgaaaaata
+3550036/1
@?@FDBDBDBDFHGGGHEHIJJGGF?FIIJIGGGG@FEHGEHGIIIIIJI
@3551097/1
ctccgatttgtcgtcccaaggaaactccttgttaagtctcttctgctgca
+3551097/1
CCCFFAFDHFFFDFHIII@GCHGHIIIIIIIGGGIDIIIIIIGIIGIHIH
@1476875/1
ctggtctggagagaagatcctcatcttgtatagaggaggcttgggctcgc
+1476875/1
?@@D=ADD>4A<AGEE@@IBFEAEHDHECAF?CFEA:CDGFE@=@9?DF<
@2166902/1
ggagcttggtacaaagcaaaggtcgggcagttcgtcaacaagacattact
+2166902/1
C@CFFFFFHFHHHJJIJIJJJJHHIIJJJJHIJIFHIJJJJJJJJJJJJI
@95706/1
gtgactttcccgtttccaatctccaagacaggaggctccagtactttagc
+95706/1
CBCFFFFFHHHHHJJJJJJJJJJJJJJJJJJJJJJJJJJJJHIIJJJJJJ
@4219801/1
gaggaagtaggtgctgggcctcttgtatgcgaaggtgttgaggcgcttgt
+4219801/1
CCCFFFFDHFHHHIEIIIJJJJJJJHIJJJJGGHI?FFGIHHGHIIIJJI
@816608/1
gaatgattctggtgggttgtcctgcagagcttgccacatcttgtaagcag
+816608/1
CC@FFFFFHFDHFHIGHIIJIJJJIJJJJJJJJJJIJJJJJJJJIJJJJI
@96193/1
gcaagaagtaccagaaacgggacttagccacaatctggtctggagagaag
+96193/1
CCCFFFFFFHHHHJJJJJJJJJJJJJJJJJJJJJIJJJHHJJJJJJJJJI
@816938/1
gtcgatatgtggatgtagctgccattatgtagactgttgtgttgaccaat
+816938/1
@?@FDFFFGHGGHJIGEGGHHGEGGHJJJFFHGIJJIJIIGHIIGGGGHI
@96475/1
ccctcagcgacatgtaagagttcaatggggaagtaaatgcatctgtcctt
+96475/1
CCCFFFFFHGHHHJJJIJJJFHIHJJJJJJIJJHJJJJJJJJJJJJJJJJ
@96757/1
gggcttcaacagcttgttagcttgccattgacctttcctaggagtgactt
+96757/1
CCCFFFFFHHHHHJIJJIJJJJJJJJJJJJJJJJJJJJJJJJJJGHIJJJ
@2168150/1
atacaaattatttctaccatcaaatacaggttttagtgcgccaaatattt
+2168150/1
CCCFFFFDFHHDFIGIGGHIII<FEFHGHGCHH7EGED?GDGADHEFEGH
@818073/1
cacggctttttccagatccactcttgctccatggtccaggagcagcagcg
+818073/1
CCCFFFFFHHHHHJJJJJJJJJJJJJJJJJJJJJJJJJJJHJJJJJJJJJ
@2168756/1
aggtgttgaggcgcttgtggtggtgcacgcgcttgggcagagggaatctg
+2168756/1
?@@ADBDDDHFAFGIGG?FFGIG8C@@DD6DABHIEIJGIEHGBBDFCCE
@98185/1
ccacaatatattcgtgaaaaccgcatccaactcggatcagccgtttctga
+98185/1
CCCFFFDFFHFGHHFHIJJJJJJJJJJJJJJIIIIJIIJJJJJFHIHIJG
@4902091/1
ctgaggtcacggtactcgcggtacatgttgtgtacacctgagcgagactc
+4902091/1
CCCFFFFFGHHHHIJJJJJJJHIJJJJJJJJJJJJIHHIJJJJJJJJJJJ
@4902199/1
atacataataaaattagaggaagtaggtgctgggcctcttgtatgcgaag
+4902199/1
CCCFFDFBFDHHHIII<<AFHHFEDF@EGHHIGICGGHGGCHHIDGI7D@
@4902276/1
ggcaacatcttctttggtttgtcaggggtaatgctaacgtcatagcgata
+4902276/1
CC@FFFFFHHHHGJJJJGGIJIJJJJII@CGIIIIJJJIHJIJJIIJJJF
@820074/1
ggctccgcgaacgctgttttcgaccttattatgtgtagatagtaaacgtt
+820074/1
@@@DFFFFFHHHFGFFDF4?DGHIIDFGAGEGG8C=BFGCHI@CGGGJ;=
@820212/1
gttgattttggaatgttttacattggatccgacaaatgttcaaattaaag
+820212/1
CCCFFFFFHHHHHJJIJJJIJIHIIJJJJJJJJJJJJJIIJJIJJIJJJI
@2170325/1
gttaatcttaagactcagattgccatctcagaaattagcggatggatcaa
+2170325/1
@?<BDABDFHAAFEEFGFEH?EEBDF?ACEEFEHGGA?>GBG:F?D49DH
@2852577/1
gttgaaacttggtacagatatagtttagaaccttagaaaggacataggat
+2852577/1
CCCFFFFFHHHHHJJJJGIHJJJIGJJIIJJJJJJJJJJJJJJJJJJJJJ
@2170372/1
gtggaactgcttcacctgtggccggcggcacgcagacgccttgatgacct
+2170372/1
@@;DABDDBHBFHGDH>GCF9DHGG>HIGH@HHHEE>BA>@BC>>;>@@>
@820499/1
cgagtacttcatattagaaatcacttctttgattttcttcaagcgctcat
+820499/1
BCCFDFFFHHHHHJJJJHJJJJJJJJJJJJJIJJJJJIJJJJJJJJIJJJ
@2852904/1
atggcatgtatagatgtcatgcgcaagcgtgccctgtgcgccaccgacat
+2852904/1
@CCFFFFFFHHHHJJJIJJJJJJIIJIIJJIIIJJJGIJJJJJJJJIGIG
@6965083/1
cattttagatatttgttgttcattcaactgtcttgttaatgcctggccct
+6965083/1
@@BDFFFFHHHHHJJHIIJJIIJJIIJJJJJJJJIGIHIHJJJJGGIIJI
@4903282/1
tgatcgaacatcatgtcttcaaactccactatcatctctttctttggagt
+4903282/1
?@@DDD?DDH>F?EEHBDEHEGHIIGGGGGGHGGGF@GGHGGGGEHGHIG
@2170927/1
ggcgtgttaccgaccagagtagcaaccaccttcaatcctttaacgaatgc
+2170927/1
@@@FFFFFHHHHHJIJJJIIJJIIJJIJIJJJIJJJGIJJJJJJJJJJIJ
@2853636/1
cttctttctgtacattcttttttcctcctttcttttttggtggcttcccc
+2853636/1
?@@FDEFFHGHHFIIJGIIJJJJEGIIGIJJGIJJJJJHIBBEGHIGEII
@2854037/1
cgcttgggcagagggaatctgattgtgctgttgtggaactgcttcacctg
+2854037/1
CCCFFFFFHHHHHJJIJJJJJJJJJJIJJJIJJHIJJJJJJJJJJJJJJH
@2854216/1
gccggctttggtggttctttggctgcctctggtggaggtttctcctgtga
+2854216/1
@@@DDA?DDDFDAF?CGHGICE<CF;GHEHG@:;DB?BHGGGEHEA>BFG
@2854416/1
catcactcttatatgggcagcccgaacacggttaccgggaattttgtttg
+2854416/1
CCCFDDEFHHGHGJJJJIIIGIIIIIJIIGIDHHIGIIJHIIIJIJJJJG
@2854497/1
gtgctgggcctcttgtatgcgaaggtgttgaggcgcttgtggtggtgcac
+2854497/1
CBCFFFFFHHHHHJJIJJJJJGFHIEHGGIIIJJJJJJJIGIGIGHHJJI
@5591323/1
gtcgtcttctacttctgcttctggcacatcaggagaagttggctcctcaa
+5591323/1
BB@FFFFFHHHGHJJJJJJJJJJJJJJJJJJJJHJJJJIIIJJJJJJJII
@5591804/1
ctgtcttgttaatgcctggccctcagcgacatgtaagagttcaatgggga
+5591804/1
CCCFFFFFHHHHHJJJJGHIJJJJIJJJJJIJJJJJJJJGIIIJJJIIJC
@7632512/1
agcatacataataaaattagaggaagtaggtgctgggcctcttgtatgcg
+7632512/1
CCCFFFFFHHHHHJJJJJJJIJJJJJIJJJJJIJIIJJJJJJJJIJJJJJ
@5593159/1
attgaaaataaaaataaaaaaaatagcaggggttattgttatgtcgatgt
+5593159/1
@@@FFAFFHHHFDFHEEAIA@GHGGFHJIIBFH8FHIEBFBBFFFC=;E@
@6270322/1
cacagttccagtctcaggcacattgccattagtagactgatcagccggag
+6270322/1
CCCFFFFFHHHHHJJJJJJJJJJJJJJJJJJJHIIJJJJJJJJJJJJJII
@1478627/1
cttcaggtgatcgaacatcatgtcttcaaactccactatcatctctttct
+1478627/1
CCCFFFFDFHHHGJIIIJIJGIFHEHIJJIJJJJJFJIJJFHCEAHHIGH
@6270679/1
ctgcaacttggccaggttagggccaacagattgtttgagatgtttgtgaa
+6270679/1
CCCFFFFFHHHHHJJJHHIIJJJJJIJHIIJJJHIJJJJJJJJJJJIJJJ
@5593601/1
gttgaggcgcttgtggtggtgcacgcgcttgggcagagggaatctgattg
+5593601/1
CCCFFFFFHHHHHHIJIJJGHIIIJJJJJJJJJJJJGIJJHHHHFFFFFD
@1478788/1
ctgatagagacgatttcaccagtggtcttcttgaa
+1478788/1
;@@DD??BDDAFDG@G?C<FB@AFHE9CH<DGG>D
@1478878/1
aacgcaacgaattttttagctattgctagtacttgctcgaataggaagta
+1478878/1
CCCFFFFFHHHHHJJJJJJJJJJJJJJJJJJJJJJJJJJIIIIJJIJIGI
@6271462/1
gctgggcctcttgtatgcgaaggtgttgaggcgcttgtggtggtgcacgc
+6271462/1
CCCFFF?DHHHHHJJJJJJJJIJCFEGIHIJJJJJJJGIJIIJIHJIJIH
@6273054/1
gtcgaacccaaaaatgtaattaactttttttttggctgtttgtctgtttg
+6273054/1
CCCFFFFFHHHHHJJJHJJJJJJJJJJJJJJJJJJJJJJJJJJIJJHHHE
@3555093/1
gtaatttttgtctttcgcaaaatattccgcgacagatgtctttctagtgc
+3555093/1
CBCFFFFFHHHHHJJJJJJJJJJJJJJJJJJJJJJJJJHIJJJJJJJIJJ
@821687/1
gtgcgcgctaatctcagaaacggctgatccgagttggatgcggttttcac
+821687/1
@:?DDFDAFHDDFCGBGFHCGHIAGHEGHII=ABCGG9BFGA55@AE?73
@821725/1
cttcaaactgaacctaggtaatccctttatttcttctttaataggacaag
+821725/1
@C@DDFFFH?<BHGFGHEACF>HDEGIIHIIGIGIIIIIDFFHIGHIIFH
@1481740/1
ctcatcttgtatagaggaggcttgggctcgctctccgaagggagcttgcg
+1481740/1
CCCFFFFFHHHHHJJJJIJJJJJHHIJJJJJJIJJJJIIJJIGIJJJJJI
@1481819/1
ggcagagggaatctgattgtgctgttgtggaactgcttcac
+1481819/1
CCCFFFFFGGDFBGIIIGIIHIIIAGHHIIGIIIEH>D?4?
@822273/1
gtatgcgaaggtgttgaggcgcttgtggtggtgcacgcgcttgggcagag
+822273/1
@CCFFDDFHHHDFEEEFGGHEHG@GFC=FG?@7BGIGEGEEH<=BEFDDB
@4222363/1
agagggaatctgattgtgctgttgtggaactgcttcacctgtggccggcg
+4222363/1
CC@FFFFFHHHHHJJJIJIJJJJJJJJIJIIJJIJJIJJIHFHIIGIJJI
@4222514/1
gagcattcttaacgccacgtaaaaaggggtagtgttagtaaaaaaa
+4222514/1
CCCFFFFFHHHHHJJJJJJHJIJJJJJJJCGHHHIJJJIJJJJJJJ
@3556429/1
agcgttcacattgacaaacttaggtttgcttacagccattcccaactgtc
+3556429/1
CCCFFFFFGFHHHJJJJJJJJJJIGIIJJJJIIJJJJJJJJJJJJJJGGH
@1482766/1
gcaggttgaactcacaccattcaatttaaaagaaactgggtgcgtgcagg
+1482766/1
@@<D?=BAFHD:AEDGI?HGIIIIHEHGGE>HHGDBCFG=FHDH?D@F8?
@4223521/1
gatctatagaggctgtcactgcagcgatactgggaacattcgactgatcc
+4223521/1
C@CFFFFFHDFGHJJJGIJJJJJJJGGIIJJJJIGIIJGJJIJJJEGIIJ
@98716/1
gtcacggtagcactgagtgacggcacctccgacactgaggtcacggtact
+98716/1
CCCFFFFDHHHHHJJJJHJJJJJJJJJJJJJJJJJJJJJJHIJJJJHIHH
@99038/1
gtgggttttaatgttattattacagcatacataataaaattagaggaagt
+99038/1
CBBFFDFFHHHHHIJJJJJJJJJJJJJJJJJJJJJJJJJJJJJJJJIJJF
@5595734/1
cctgggatgccacccggcaccactcccgggtgaggatgcactacatttcc
+5595734/1
CCCFFFFFHHHHHJJJJJJJJJJJJJJJJIDHIJJJJJJJJJJJJJJJJJ
@824229/1
caccagtggtcttcttgaacttcttcaattgacgcaagaagtaccagaaa
+824229/1
CCCFFFEFHHHHHJJJJJJJJJJJJJJJJJJJJJJJJJJJJGHJJJJJJJ
@4223993/1
gccagttataaagcatagcccgaagtgctattggcacacaggcataatgc
+4223993/1
CCCFFFFFHHHHHJJJJJJJJJJJJHIJJJJJJJJJJJJIJJJJJJJJJJ
@99221/1
ctcataagaagttggttgaactggt
+99221/1
?@??DD>;?D:<CCFFFF>@FEF3A
@5596078/1
gccttagctgcggaatgcttagcttccttcttagagcgtcccgtacccat
+5596078/1
C@CFFFFFHFFHHIJIIGGEHIJ<EHGIGIJJJJGIIJJJJIFGGGIIJJ
@824724/1
gtcgaatattccctgacacctcacccagggcgggatatggaattttaatt
+824724/1
CCCFFFFFHHHHHJJJJJJJJJJJJJJJJJJJJJEHFFFFFEEEEEEEEE
@824920/1
gcttcatccagaggcaagcgctccaagttgcttgg
+824920/1
@;;BDDDDDDF?ACEF<C:FFFFIIAF1?DB??C=
@5596539/1
atttaaagtcgaatattccctgacacctcacccagggcggg
+5596539/1
?@@DDDD?H?FB;FCGIIDE?AAA?FACCCECFD;G??@AE
@5596639/1
agacctttagcgccattttggccgcagctcgcttggcttgagatttgttg
+5596639/1
CCCFFFFFGHGHHJJJJJJJJJIJIJJJJJJJJJJIGIJIEIHIIJIHIF
@2855576/1
gtggtcttcttgaacttcttcaattgacgcaagaagtaccagaaacggga
+2855576/1
CCCFFFFFHHHHHJJJJJJJJJJJJJJJIJJJJJJJGGIJDHIJJJJJJJ
@825520/1
gccacatcttgtaagcagcctgacgcttagcaagtttcttagacttgcca
+825520/1
CCCFFFFFHHHHGJJJIJIJJJJJJJIJIJIJJJHIJIIJJJJJJJJJJJ
@825931/1
gggttttttaaactcatattttcatggtaccaagttatgaatttttcaaa
+825931/1
BBCBDDFFGHHDHIIJJJJJJJJJJIJGGIIJIJHIJJIIJIJJJJJJJI
@2856188/1
ctcctttcttttttggtggcttccccattttgacagcgtcttacttcacg
+2856188/1
CCCFFFFFHHHHHJJIIJJJJJJJJIIJJJJHIJJJJJJIIJIJIJJJJI
@6275511/1
aggtgctgggcctcttgtatgcgaaggtgttgaggcgcttgtggtggtgc
+6275511/1
?@@ADDDBHH<FHIIIHIIHIIIBEGG:CGGGGEEFGIIIGG>C8@EIGI
@6275791/1
ggcctaagtacagtacctacttggcgataaatattgcacatctacctttg
+6275791/1
;@@DDDDB=DCF>GBE@FD;AFGGG::C@GEEDHGI9<CD<>FHHHDFCD
@2856889/1
aggcataatgccatattcaaatgggaagtggtgataaagataagtatagg
+2856889/1
@@CFFDFAFFBFHI@GGIGGGHGIJF@DFFG9CCGGCGHGHIGIGGH<?D
@2856903/1
aagaagtaccagaaacgggacttagccacaatctggtctggagaga
+2856903/1
@@@DDDDBFHFHHG@BGIIIGHIFIIIAEHHIIGHGGIIHIBGCFB
@5598498/1
ctcaaaaaatcacgtttatacattttttttttaatttttgtgttacgatt
+5598498/1
CCCFFFFFHHHHHJHIJJJJJJJJJJJIJJJJIIJJJJJJJGGHHGEFFF
@6277038/1
gtgctgttgtggaactgcttcacctgtggccggcggcacgcagacgcctt
+6277038/1
CBCFFFFFFHHDGIJJJJJJIJJIJJJIIJIJJJJJJHHFFDDDDDDDDD
@99922/1
caccagtggtcttcttgaacttcttcaattgacgcaagaagtaccagaaa
+99922/1
CCCFFFEFHHHHHJJJJJJJJJJIIJJJJIJJIIJIJJJJJBGHIIJIII
@2858380/1
ataaaattagaggaagtaggtgctgggcctcttgtatgcgaaggtgttga
+2858380/1
1??DDDDDFHFHDHBG<?<C:CBHGIGGHGIIIIAFGFGAGHEE99??@F
@6277617/1
ctgtgatctgtttcttggcatctatagatgtcggtggcgcacagggcacg
+6277617/1
@@CDFFFFHHHHHIIJHIIIJIJGIFIIJJGIJJJJEIIIIIGHIJIJJJ
@6277645/1
ccgctttttatgtgtcaaaataatgttatcctgagtcaacaagaacaaat
+6277645/1
CCCFFFFFHHHHHJJJJJJJJJJJJIJJJIJJJJJIJIJJJJJJJJJJJJ
@828821/1
tgggcctcttgtatgcgaaggtgttgaggcgcttgtggtggtgcacgcgc
+828821/1
@@CFDDDFHFDHGJEGIBDFECFCEBBF@GGAGEGBCF=BF4@FFEAAE>
@2859170/1
attccctgacacctcacccagggcgggatatggaattttaatttatgccc
+2859170/1
@@CDDDFFHHHHHIGFIGDHIIIJJJIGHIGHGHFHHDFFEFCEEDC>@C
@4905384/1
ggcagagggaatctgattgtgctgttgtggaactgcttcacctgtggccg
+4905384/1
CCCFFDFFHHHHHIEFHIJFHGIIGHGGGHGHHGIGIJIHGIGEGHGHEG
@101738/1
tggcgcacagggcacgcttgcgcatgacatctattcatgccattggcgtt
+101738/1
CCCFFFFFHHGHHJJJJJIIJJJJJJJIJJJJJJIJJJIJJIJJJJJJHH
@4905666/1
ctggtacaatgcaatttaatttgatacaaaaatattataataataggttc
+4905666/1
BCCFFFFFGHHHHJJJJJJJJJJJJJJJJJJJJJJJJJJJJJJJJJJGII
@7634285/1
ctggtctggagagaagatcctcatcttgtatagaggaggcttgggctcgc
+7634285/1
CCCFFFFFGHHHHJJIJJGIIIJJJJIJIJJJJIJJGIJJJJFHHIJJJI
@4906529/1
atctgattgtgctgttgtggaactgcttcacctgtggccggcggcacgca
+4906529/1
@@@7DDDDHHHHHIIIIAGGGEHHIIIIIIIIGIHEEIHEFGGIHEECCB
@4224566/1
gttttttaaactcatattttcatggtaccaagttatgaatttttcaaatc
+4224566/1
BB@FFFFDFHHGHIIJJGIGIJHIIHGIJIJJIIJJJJIJJJJJJJJEFH
@6969568/1
ggatggagtgagcacgggctctgtgcctggctcccatgtcacggtagcac
+6969568/1
CCCFFFFFFHHHHJJJJJJJJJJIJJJJIJJJJJJJJJJJJJJJHIJJJJ
@1483449/1
gtctggggaaaagatcctcatcttgtatagaggaggcttgggctcgctct
+1483449/1
@@BFFFFFGHGGHJJJJJJJJJJJJIIJJJJJJJJJJJJGCGIGIIGIJC
@3559287/1
gcactgagtgacggcacctccgacactgaggtcacggtactcgcggtaca
+3559287/1
C@@FFFFFHHGHHJJJIJJGIJJJIJIJIIJIIJJJIIJIGIIJJHEDFF
@4225224/1
ctcttgtatgcgaaggtgttgaggcgcttgtggtggtgcacgcgcttggg
+4225224/1
CCCFFFEFHHHHHGIJCFHHIIJJIJIIJJIJJJJJHIIJJJJJHFFFDD
@3559614/1
cgtttgttatgttatctagaagccgtgcaattgatatgtatacccccttt
+3559614/1
<??ADD2ADDDDD@4AE<EEFIIIIF?@EEIIE@DDD<C@D@??D3@@?D
@4225852/1
gccagatgccaaagttcttgatcttcactgggctcttctctgggatttcc
+4225852/1
CCCFFFFFHHHHHJHIJJJJIJIJJJJJJIIJJJJJJJJJJJJJGJIIIG
@6970822/1
gacgatttcaccagtggtcttcttgaacttcttcaattgacgcaagaagt
+6970822/1
@@@DFFFFHFHFHIIIEACHGIJJJIJFCFFFHGFAHGGGGGGIIIJIHI
@6970833/1
ggcctcttgtatgcgaaggtgttgaggcgcttgtggtggtgcacgcgctt
+6970833/1
CCCFFFFDHFDDHIIGHHGFFFHHEHHGIIJEGIJJ?BF6BCHGIIHBBB
@1484965/1
tggtggtgcacgcgcttgggcagagggaatctgattgt
+1484965/1
;?<D;D=BDBFB:E@@DGBCC3C1BDGFCEDFFFEA//
@4226567/1
gtgttgaggcgcttgtggtggtgcacgcgcttgggcagagggaatctgat
+4226567/1
@@@DDDDDDHGDHGHFGIGDGCFHIGGEHIIIIHCGGIDHHB<ADDDFFF
@6971472/1
aggtgctgggcctcttgtatgcgaaggtgttgaggcgcttgtggtggtgc
+6971472/1
?BBDDEFFHFAHHJJIIIGIGIGCGGICGFFHIJJFIEIJEHGIJJJAEG
@6971629/1
ctgtggccggcggcacgcagacgccttgatgacctccactttgatgatct
+6971629/1
BCCFFFFFHHHHHJJJJJJJJJJJHHHHFFFFFFEEDEEDDDDDDDEFDE
@3562145/1
tgggcctcaaaaaatcacgtttatacattttttttttaatttttgtgtta
+3562145/1
<@<?BDDFFFAHBFHB@BFACFHGGEDFFGGEEIFEE@DGGHFG/?CD>?
@831945/1
agggaatctgattgtgctgttgtggaactgcttcacctgtggccggcggc
+831945/1
@@@D?ADDHFDHAHFBEGIAEHGGICDGIIEHGIHII<CFHIIIIIIIE<
@832083/1
catcgttctcagcatggtaagaaggtggcggccagaatctagacatgcac
+832083/1
@CCFFFFFHGDFHHIIJCIIGIIHGGHIIJGHGEFGJJJIJJIJJIIIGG
@832238/1
gcgacagccaatatgtgttaaaataaaaatccatttcattgttctcattc
+832238/1
?8=AADDDFDFDHG<GHFDDBHGHHIGEAG<CFFAFBGGHHIG@BFHIIC
@833133/1
tgaacttcttcaattgacgcaagaagtaccagaaacgggacttagccaca
+833133/1
CCCFFFFFHHHHGJJIJJJJJJJJJJHIGIIJJJJJJJJJJJJJJJJJJJ
@6278673/1
cagcatacataataaaattagaggaagtaggtgctgggcctcttgtatgc
+6278673/1
??@=DBDFGHHB<CGHGGIDHEHEH@F9FHICFHHF@GHIIGGGHBGFDE
@6278941/1
cctgtggccggcggcacgcagacgccttgatgacctccactttgatgatc
+6278941/1
???B:BD?DDDAFEBFFEABFF@@/:6AB9BDD;.;@C@;;@BB5>@>;>
@2175676/1
gcattattacattttttataaacggtacatctagagtataaaaaactgat
+2175676/1
CCCFFFFFHHHHHJJJJJJJJJJIJHIJJJJJJJJJGHJJIJJJJJJJJJ
@833790/1
cgagagaacatgcttttttagccgatatttaagttgtttttatcaatcaa
+833790/1
@<?DB8BDCFFFDEFBAFFI>HBE:DGAFEFAFF@<BF3DFDFCFFIIII
@2861213/1
cggaaagattataatatttctttagtttaagtccgttttaaac
+2861213/1
CCCFFFFFHHHHHJJJJJJJJJJJJHJJJJJIIJJHIIJ4CG3
@834682/1
ctgtttatattagttggtgaatacggtctaaccgactaatgtaaatgcgc
+834682/1
=?@DBD?DDBF:DACBCHGDEH@HGEAAED<C8E?DAG@?<9?BB@B<77
@6280546/1
cctacgatcatcactgtcgtgtcctttatacatttcggcatggcgatcat
+6280546/1
;;?DD@<DBDDFFB@EE?BAF?8AEHCFGFHGGGG??FHGI@FBAFGEH@
@6280568/1
gattgctcagatgcaatttcttgcaagaattgcacaaagttgaag
+6280568/1
=181:AD;F;?D?4A4C<F@AAIHHG9BF9FFB4:4;FGFABF@F
@6280614/1
cctggatggagtgagcacgggctctgtgcctggctcccatgtcacggtag
+6280614/1
C@CDFBDFHHFCFHGGJJIJJJJJDIEEGGGGIGIIIHGIFIHGHJIBFE
@2177506/1
gatggagtgagcacgggctctgtgcctggctcccatgtcacggtagcact
+2177506/1
@CCFFEDAFHBFHIIEHGGHIIBCAFHGHDHGIIIIIGIHHIIBGGGGHH
@7635894/1
ctctatactttgcattaaaataatgcccatttt
+7635894/1
?@<DDD?DFDFHFGGFBE?EHCEHHIIGGHHIE
@6281999/1
cacctgtggccggcggcacgcagacgccttgatgacctccactttgatga
+6281999/1
CCCFFFFFHHGHHJJJIJJJJJJJJJHHHFFFFFECEECDDDDDDDDDDC
@4227747/1
tgagtgacggcacctccgacactgaggtcacggtactcgcggtacatgtt
+4227747/1
B@CFFFFFHHHHHJJJJJJIJJJJJJJGIJJJJIIIJJJJJFEHFFFFFF
@6973950/1
tttacaagggcaggttgaactcacaccattcaatttaaaagaaactgggt
+6973950/1
CCCFFFFFGHHHHJIJIIIJJJJJIJJIJJJJJJJJJJJJJJJJJJJIJB
@102638/1
ccagaaacgggacttagccacaatctggtctggagagaagatcctcatct
+102638/1
CCCFFFFFHHHHHJJJJJJIJJJJJJJJIJJJJIJIJIJJJJJJJJJJJJ
@6974244/1
gacgacaccacagttccagtctcaggcacattgccattagtagactgatc
+6974244/1
CCCFFFFFHHHHHHHIJJJIJJJJJJJJJJIJIJJIJJJIHHIIJJJJJJ
@6974389/1
gctgcaactgtacgaatgtgctcttgaggtacttgaacatgggctccact
+6974389/1
CCCFFFFFHHHHHHHIIIIHHGHJJJIJGDFHGGFIJJJIJJGIHGIJJH
@103161/1
gtcaaaacatagccccattttctgaaacacattacaaaaccgtcttaact
+103161/1
CBCFFFFFHHHHHJJJJJJJJJJJJJJJJJJJJJJJJHHIHJHIIJJJJJ
@103592/1
gggcatagtaggtaggcgtagggtaagacacggatcgcatacaccgtgaa
+103592/1
CCCFFFDFHFHDHIIEFHFGIIIEEHIIJJIJJIJGECEGGHHEGHIGGG
@2180190/1
ctggagagaagatcctcatcttgtatagaggaggcttg
+2180190/1
<@@DBDBD=BFBF<DF?BFDBC:CFHBE<FE8CFE;B@
@4909029/1
aggtgctgggcctcttgtatgcgaaggtgttgaggcgcttgtggtggtgc
+4909029/1
B@CDDDEFHHHHHJJJJGIJJIJHIIJCFFGHGHIJJIIJIHIJHGJGGG
@4909250/1
gccagatgccaaagttcttgatcttcactgggctcttctctgggatttcc
+4909250/1
CCCFFFFFHHHHGJJIJJJJJJJJJJJJJJJJJJJJJJJJJJJJIIJJJJ
@104763/1
cttggcatctatagatgtcggtggcgcacagggcacgcttgcgcatgaca
+104763/1
@@@DFFFFDHHDDHGGECH;FHDHGIIGIIEHIC=GGBGHIDG<@EECH>
@4909775/1
gtcaaatagttgcggagattaatggtataagcatagaatgttcgacgtga
+4909775/1
CCCFFFFFHHHHHJJHIFHHIHHJJHJIIIJJIJJJJJJJJJJJIJJJJI
@2864808/1
gcggccgccatactgtagcttgggtggtggcaatactcggccgcgaacct
+2864808/1
CCCFFFFFGHHGHJJJJJJIJIHHDGH?GHHIBHIIIIJJIJIHF?BBBC
@835286/1
ccacaatatattcgtgaaaaccgcatccaactcggatcagccgtttctga
+835286/1
CCCFFFFFHHHHHJIJJJJJJJJJJJJJJJJJJJJJJJJJJJJJJJJJJG
@6976848/1
gggtattcagttcttaagatacatcaataaaacacgtgaaagtaatgatt
+6976848/1
B@CDDFFFHHHHHIJJJJIIJJJJJJIJGJJJJJJJGIIIIIGHIJJJJJ
@105339/1
gtggattttaatgttattattacagcatacataataaaattagaggaagt
+105339/1
BB@FFFFFHHHHHDHIIJJIIJJJIIJJJIJIJJJJGIJJJJJJJJIGID
@6977248/1
caccagtggtcttcttgaacttcttcaattgacgcaagaagtaccagaaa
+6977248/1
CCCFFFFFHHHHHJJJJJJJJJJJJJJJJJJJJJJJJJJJJFHIJJJJJJ
@836085/1
tggaactgcttcacctgtggccggcggcacgcagacgccttgatgacctc
+836085/1
CCCFFFFFHHHHHJJJJJJJJJJJJJJJJJJJGHFFFDDEDDDDDEDDDD
@836143/1
ggctatgccatttatcctcgcacgttggcagtaatagtacaagtgaaaag
+836143/1
CCCFFFDDHHHHHJIHIJJIJIJIFHIJIJIGGIIIJIJJJJGHHBGIHH
@6977647/1
gtgctgttgtggaactgcttcacctgtggccggcggcacgcagacgcctt
+6977647/1
CCCFFFDEHHDHFIJGIJIIIIJJJDHEHIJJIJJGIHHFDDDDBDBDDB
@836378/1
ccacaatctggtctggggaaaagatcctcatcttgtatagaggaggcttg
+836378/1
C@@FFFFFHGFDBHEHIIGHIJIHGHIIJJIIJJIGIIIIIIJIIIIHGE
@6977976/1
cctgacacctcacccagggcgggatatggaattttaatttatgccccctt
+6977976/1
CCCFFFFFHHHHHJJJJJJJJJJHJJJJJJJHHHHHHHFFFFFFEEDDDD
@6978086/1
ctacgatcatcactgccgtgtcctttatacatttcggcatggcgatcatg
+6978086/1
@@@DDADDHHHDFIIIIICGAFHHFHDFGGEHGGGFAGGIIIID?@CFH@
@3565542/1
ctaaattctatcagagagaataataaaatcctaaagtcattattctccgc
+3565542/1
CCCFFFFFHHHHHIIIJJFHIJJJGIIIJIJJJJJJIIIHJJJJJJJGIH
@5604374/1
ctgtgatctgtttcttggcatctatagatgtcggtggcgcacagggcacg
+5604374/1
BCCDFFFFHHHHHJJJJJJIIJJJJJGJJJHHHJFGIIGHJJJIIJJJJE
@838855/1
gttattaggtaatgttatatattttgtcttttctgacattggtctctata
+838855/1
CCCFFFFFHFHHHJJJJJJJJJJJJJHJJJJJJJJJJJJJJJJJJJJJJJ
@838972/1
ctccagtactttagctttgacagtgtaaaacttctcggaaatctccaatc
+838972/1
@@CFFFDDHFGFHIGHIIIJIJJEHIIEIJJJJIIIIIIIGJIIIIJJGH
@839033/1
cacagttccagtctcaggcacattgccattagtagactgatcagccggag
+839033/1
CC@FDDDDDFHHHIIJJJJFHGGHJGIGHIGGFEGEHG@DHGHIJIEHGB
@839225/1
cttgggaagcctttgtgcaccacatcaatgttgataaaggctttattggt
+839225/1
CCCFFFFFHHHHHJJJJJ<HHIJJJJHHIJIJJJJJIJJIJJJJJJJJJJ
@5605134/1
ctcgacagtggcatggaaccgctctgtcgtcgtaatgttcttaagtgcat
+5605134/1
CCCFFFFFCFHHGIIIIIIGGIIHIIHHHHIGFHIIIGGIIIIIIHIIII
@4230201/1
cgggaattttgtttggtatctgataccgacacatggtaggctccatggat
+4230201/1
CCCFFFEFGGHHHIJIGHGGJJJJJJJJJJEHGIJCBFGGGHHHFHIJHH
@840250/1
ccacaatctggtctggagagaagatcctcatcttgtatagaggaggcttg
+840250/1
?@@F?AD?F?AFBGHIIHIIII@@FCCFGFEFGCHHGIGHHGBDDEGHHI
@3567713/1
gcctggctcccatgtcacggtagcactgagtgacggcacctccgacactg
+3567713/1
@@@FDABDHGHHHGEGIIJIFDGIIIIIAE:DHGGIGHIIJJIFGHEGIH
@840850/1
ctgtgacttgtagtcaaggtggagattttactatctttcaagtcggcata
+840850/1
BCCDFFFFHHHHHIJJJJJFGIJJJJJJJJJJJJJJJJJJJJIJJJJJJJ
@4231328/1
gatggagtgagcacgggctctgtgcctggctcccatgtcacggtagcact
+4231328/1
CCCFFFFEHHHHHJJIIJJJJJJIIJJIJJJJJJJJIJJIJJJFHIIIIJ
@2180962/1
gtgctgggcctcttgtatgcgaaggtgttgaggcgcttgtgg
+2180962/1
@?=BDDDAFHFHHGHB?EEHE1FFE:CFGEGDHGGE@DG;FC
@2181023/1
gtttgtcggtttgtctgtttgtctgtttgtctgtttgtctgtttgtctgt
+2181023/1
@@CFFFFFHHHHHGHIJEHIIIJJJJJJIHIJIHIJIJIJJJJJIIIJJI
@6285727/1
cgggctctgtgcctggctcccatgtcacggtagcactgagtgacggcacc
+6285727/1
@@@FFD=AFCDDDIIEHGGIIIGFHGGIIICD89CGHHGEBBDGGGBGHC
@6285755/1
cttgtatagaggaggcttgggctcgctctccgaagggagcttgcggccg
+6285755/1
@@;D?>D?AFFBF;<::EDC9C2A:CF3?B9D@@:<?BFB;CCFAE6/9
@7638151/1
caggttttagtgcgccaaatattttattgtaacaatgaaccatggtttca
+7638151/1
@@BFDDFFDFFHGGIJJIJJHHHJJHIJIHGIJIHIIDHIIJIIIHHJJD
@7638267/1
cttcactagttggcaaatcgcgcgtatagacattttgctaccaaaaccca
+7638267/1
CCCFFFFDFFFGDGHIGIJIIJJGHGIIGIJGGIJJGGIIJJIIJGGIJI
@7638365/1
cgggctatgccatttatcctcgcacgttggcagtaatagtacaagtgaaa
+7638365/1
C@CFFFFDHHDHGHHGHIHGIJJJIIHGIGHDGGHCIIIJJJJJJHEDFF
@4910685/1
agtttcactacacaagtgatacactgatttctatttcttttgtatttttt
+4910685/1
@CBFFFFFHHHHHJIJHIJJJJJJJJFHJJJJJJJJJJJJJJIJJJJJJJ
@1489071/1
cgctgcaggccgactggtggctgccctcgcccgagtcgtgctccttctcc
+1489071/1
CCCFFFFFHHHHHJJJJGHJJJJIJJJJIIJJJIIFHIIJGGEHFHFEDF
@2181654/1
gtctgtagtggtcctgctgtttcgtatattctaaattggtttcgttgtat
+2181654/1
CCCFFFDFCFHFHIIJJJJIIJIJIJJGIJJJJIJIIJJFHIJJHIJHIJ
@4232687/1
gcaggggttattgttatgtcgatgtcgaacccaaaaatgtaattaacttt
+4232687/1
@@@FFFDFHHGHHHHIJIJJJGHIIJIIIJIGIJJIGHIBDDFGGICHGI
@6287291/1
cacggtagcactgagtgacggcacctccgacactgaggtcacggtactcg
+6287291/1
CCCFFDDADHFHHGICGIIGGGGIEHHGGAFHHIJIGIFHGIIIIJIIJH
@7639926/1
gaatctgattgtgctgttgtggaactgcttcacctgtggccggcggcacg
+7639926/1
CCCFFFFFHHHHHJJJIJJJJJJJJJJJJJJJJJJJJJJJJJJJJJHFDD
@4233566/1
ctcataacgcagccagatgccaaagttcttgatcttcactgggctcttct
+4233566/1
@@@ADDD?A?CDFGEHDF?CFFBFF:CEBHBFHIIGIGEB9?BDFFFDGB
@841608/1
gtcgtgagcggagcgcgctgtagctttgatcatagtagatgtttgcatgt
+841608/1
CCCFFFFFHHHHHJJJJJJJJJJJJJJJJJJJJJJJJJJJJJIJJJFHHH
@1490166/1
gccagatgccaaagttcttgatcttcactgggctcttctctgggatttcc
+1490166/1
CCCFFFFFHHHHHJHIJJJJJJJIJJJJJHHIJJJJJJJJJJJJJJJJJJ
@3569865/1
ctacgatcatcactgtcgtgtcctttatacatttcggcatggcgatcatg
+3569865/1
?@@DDDFFHHHHHJIHJIHIIJJJJJIJJJJJJJJJJIJJIIJJIIJJJI
@842924/1
ggagaagggaatgacaacgacaatcggacgcgttaacatacgagatcttc
+842924/1
@@@FBDDDA?BDDFEHFFHJJJJJGIGCHGGIAFEDDHGDHIAEABDED>
@2866306/1
ctttactcgaatagtcttttctaacttgaacagtgcgatgttttacaagg
+2866306/1
CCCFFFFFHHHHGJIHJJJJJJJJJJIIJJJIJEFHIIIIIJIIJJJGII
@1492626/1
caaggggatctgagaatggttttgattcacaattttgtccgctggacaat
+1492626/1
;;?;1?D?FHFD<::CCF@AFBG>AEGGH>FHIA@GADFHDAH><F><=B
@1492991/1
ccacaatatattcgtgaaaaccgcatccaactcgga
+1492991/1
CCCFFFFDFHDHCEGIHGHJJGGIDIIJJJJJJJJJ
@4233639/1
ctcttgtatgcgaaggtgttgaggcgcttgtggtggtgcacgcgcttggg
+4233639/1
@C@FFFFFHHHHFJIICGHJJEIJJIIGIJJGEDBBACGGIIJGEBFFDD
@110255/1
tctaggattgtgtaggtaatattattaaacgaagaacatgcggctgaatt
+110255/1
BCCDDFFFHGDFDDGHACFHHIIIJJJIJJJJIIIIGIJGGIJIIJHIJJ
@846557/1
cctatctcaaaacatgaagacctcacagggtcattcccagcttcgggaaa
+846557/1
CCCFFFFFHHHGHGJJJGIJIIIJJJIIGHEEFGHGIJIJJJJJJJIIJJ
@6287834/1
gccagatgccaaagttcttgatcttcactgggctcttctctgggatttcc
+6287834/1
CCCFFFFFHHHHHJGIJJJJJJJJJJJJJJJJJJJJJJJJJJJJJJJJJJ
@6980390/1
acctcacccagggcgggatatggaattttaatttatgccccctttaaaaa
+6980390/1
@@@DDDDDFHFDDGHGII6CA=;FADFHIIH@DGHHE@AA?9>BCCCCCC
@6980589/1
agggaatctgattgtgctgttgtggaactgcttcacctgtggccggcggc
+6980589/1
CCCFFFFFHHHHHJJJJJJJJJIJJIJJJJJJJJJJJJJJJJJJJJJJHF
@4913020/1
catacataataaaattagaggaagtaggtgctgggcctcttgtatgcgaa
+4913020/1
CCCFFFFFGHHGHJJGIJIJJJIICFHGHIIGIJJJJIJJHIIJIJJJII
@4913142/1
cttcacctgtggccggcggcacgcagacgccttgatgacctccactttga
+4913142/1
CCCFFFFFFH>FHIIGEGIIIIAGGGEHEEEFFCEECDEEDDBCCDDDCC
@6981076/1
caataatctataattaattactttaaatcttgagattaatcacaagaaca
+6981076/1
CCCFFFFFHHHHHJJJJJJJJJJJJJJJJJJJJJJJJJJJJJJJJJJJJJ
@7641116/1
tgtggatgtagctgccattatgtagactgttgtgttgaccaataatgggt
+7641116/1
@@BFFDFFHHHHHIIJJJJIJJHIJGJJIJJIEGHIJGIJJJJJIJJJJG
@2184533/1
tttagatatttgttgttcattcaactgtcttgttaatgcctggccctcag
+2184533/1
CCCFFFFFHHHHHIJIJJJJJJJJJJJIJJJJJJJJJIJJJJJIJJJJJJ
@2184865/1
ctgagcgagactcataacgcagcca
+2184865/1
@@?DBDD<FF?:ACCB<C@FGI:?3
@2184888/1
atcactatcaaaacttctcaggattgaaacgtcttttatgttgggacagc
+2184888/1
CCCFFFFFHHHHHJJJJJJJIIJJJIJJJJJHIJJJJJJIIJJJGJJJII
@6982188/1
ggcacgcttgcgcatgacatctatacatgccattggcgttcaaaaggtta
+6982188/1
=@@D?@@?FC?C<8@E<<CFFGFEEFICD>?BF@9:?FGAFFIEFBF.@=
@2185189/1
ctcatcttgtatagaggaggcttgggctcgctctccgaagggagcttgcg
+2185189/1
?@@DDDDDAAFHHGIIHGIGFGI828A?ECD;B9DGBBF:AHIIG@F9@H
@5608421/1
ccgtcattatccctattgaaaacaactctacacatacatacatatttact
+5608421/1
CCCFFFFFHHHHGJJJJIJJJIIJJJIJJJJJJJJJJJJJJIJJJJJJJJ
@6982929/1
gggcctcaaaaagtcacgtttatacatttttttttaatttttgtgttacg
+6982929/1
@CCFDDFFHHHGHGIIIJIJIIJJJJJJJJJJJJJIGIJJJJIIJJJJIH
@2869587/1
gaacagtgcgatgttttacaagggcaggttgaactcacaccattcaattt
+2869587/1
@@@DBB=AC?HHAHGAEHEBCH@F<BGHFGHGIAEHIEHABB?00B<?FI
@7643221/1
gggctctgtgcctggctcccatgtcacggtagcactgag
+7643221/1
::?B?;BDD:DDDEE@E:FFF?FAC<EF1EE09CDEDDC
@6288182/1
cttttctaacttgaacagtgcgatgttttacaagggcaggttgaactcac
+6288182/1
CCCFFFFFHHHHHJJJJJEHHJJIJHJIJHIJJJJJJJJJGIJJIJIJJJ
@2869844/1
ctagtagctcgacagtggcatggaaccgctctgtcgtcgtaatgttctta
+2869844/1
CCCFFFFFHHHGHJJDHIJJJJJJJJGJJJIJJHIIHIIIJJJJGHIJJI
@2869876/1
ctggtctggagagaagatcctcatcttgtatagaggaggcttgggctcgc
+2869876/1
@@CFDDADDBHDFGGIHGIGIIFEHFHIIHIGGHIIGHEIIGIGIICGEB
@2186452/1
tgcacgcgcttgggcagagggaatctgattgtgctgttgtggaactgctt
+2186452/1
@C@FFFFFHHHHHJGJJGIJIGIIIGGIGIJJJFJGFHIBFEHIGHHIJF
@6288399/1
ggattttaatgttattattacagcatacataataaaattagaggaagtag
+6288399/1
CCCFFFFFHHHHHIIJJJJIJJJJJJJJJJJIJIJJJJIJJIJJJJIJJI
@2186628/1
ctggaatccgtgtcgacggcgatgag
+2186628/1
1==DD>DADF<CA<@EA@GEB066??
@2186644/1
caatttaaaagaaactgggtgcgtgcaggatcctcgtcattgcctggcat
+2186644/1
@@@DFFFFHGGGGIIIIIIEGIIHIGIIIIIIIIIIGGIIIGIIIIIIGI
@6288528/1
ggaatgttttacattggatccgacaaatgttcaaattaaagacgtgt
+6288528/1
CCCFFFFFHHHHHJJJJJJJJJJJJJJJJFIJJJJJJJJJJJJJHIH
@6288530/1
cctggctcccatgtcacggtagcactgagtgacggcacctccgacactga
+6288530/1
???B?;BDDDDDDEEEEAE<CE9F9CCEEEIIIIDDDD7DDII>@A@@@7
@2870134/1
ggtgaggcataacgggctgggttttacagactagaacccaccccgctatg
+2870134/1
@;=ADDA?BHHFDDFGAHGHI?FHI<CG<FHDHGGDBFBEH8;@FEHFE9
@7643714/1
gtcgaacccaaaaatgtaattaactttttttttgtctgtttgtctgtttg
+7643714/1
CCCFFFFFGHBBHHFGCEDBEAAHFHIGGGIII8FEGIGIICHGHHIGGE
@6288843/1
gtcacggtagcactgagtgacggcacctccgacactgaggtcacggtact
+6288843/1
CCCFFFFDHHGHHJJJJHIJJJJJJJJJJJJIJJJJJJJJDHIJJJHIHH
@6289593/1
gcactgagtgacggcacctccgacactgaggtcacggtactcgcggtaca
+6289593/1
CCCFFFFFHHHHHJJJJIJJIJJJIJJJJIJHJJJJIIIJJJJJJHEDFF
@6289641/1
cgctacttctcgcacggcctttgctctgtatgtatgaccggtactctaag
+6289641/1
CCCFFFDDHHHGFGIJJJIHIJJJJJJJFGIJHIJIEIGIJHIJJJGGIJ
@3572580/1
cttcatattagaaatcacttctttgattttcttcaagcgctcatcgggag
+3572580/1
?@@DADFFHDAHFEHGHHJJIGIJEC>EHG@FHD<?A?E?FGIJJ@DFDG
@4235427/1
ccgcaatgttggagcttggtacaaagcaaaggtcgggcagttcgtcaaca
+4235427/1
CCCFFFFFHHHHHJJJJJJIJJJJJJJJJJJJGIJJJJIJJJJIJJJJJJ
@848486/1
ataaagataagtataggctcaaaacctaacgacatcaatcaccagcttaa
+848486/1
@@@DDA8D?:D2CFGB9FGGGIBHGCGHIGGDHIIIIIIDHH>GHGGHD?
@6290097/1
acaagaacatgtaaaaccaagactcactaaacataaaaataatacattac
+6290097/1
@@@DFDDDH?FDFFDHIJJIGHHGGGEEAGHIIIJIJFHHIGGGIJGGHH
@3572935/1
gtagcactgagtgacggcacctccgacactgaggtcacggtactcgcggt
+3572935/1
@@@FFFFFGFBAB>GBGIJJJJIGGHGIIGHGGIDDGGJI;CGGGIJHF?
@6290301/1
agtgtgtgtaggggaagggttaggcaacctaatttcgtggattagtagct
+6290301/1
@@@F?DDEHFHGFGEFHGGFGAEECDHHF;FCFHGGE?B<F>FGFBBGIE
@6290399/1
ggcagagggaatctgattgtgctgttgtggaactgcttcacctgtggccg
+6290399/1
CCCFFFFFHHGHHJJJJJJHIIJJIJIJJJJJJJJJIJJJJJJJIJIJJJ
@849089/1
ctcacatgattcatccacaaattccaaccctt
+849089/1
CCCFFFFFHGHHHIIIIIIIEHBHGIHII<GF
@112016/1
gtcaaggagttcgtctcttgggaactgcacaccaatcaggaatattggac
+112016/1
CCCFFFFFHHHHHIJJJJJJJJIJJJJJJJJJJJJJJJJJJJJJJIJJJJ
@3573899/1
tttgtctgtttgtctgtttgtctgtttgtctgtttgtctgtttgtctgtg
+3573899/1
@<?DDDDDCBDFFEBECEHGAFFGCHDFFHIBCHHIBGGGHEHCCGHHGH
@112267/1
aagaagtaccagaaacgggacttagccacaatctggtctggagaga
+112267/1
CCCFFFDDHHDHHJJJJJJJJJJJJIJJJJJJIJJJJJJJJIJIII
@3574392/1
gtggattttaatgttattattacagcatacataataaaattagaggaagt
+3574392/1
@@CFBEFFHGGHHGHGGGIIJIGIDGHIIIJIIGHGFGGIGIGEHICFFG
@4237086/1
gtcgatatcaaacagttcaagtcattgttcttaaacttcaataacgcttt
+4237086/1
@@@D;DDD>FFDAEBEGHFIIIGIIDEHGIIGICG?EFFCHEGIGHGGBB
@4237090/1
cctaacttcgcaaccactaattccagtgataaattcactctagcacgtag
+4237090/1
@@@DDDDD<FDFDG>CB>EEEHA<@?CAFEGE?FE>FHGCGE4?DDGF;D
@4916237/1
tgcagcgaaatagtcacacccacgttggttatcaagtggcttggtaggat
+4916237/1
CCCFFFFFHHHHHJJJJJJJJJJJHJJJHIJJJJJJIIJJJJBHBDGH@C
@6292168/1
gcctgtaatttttgtctttcgcaaaatattccgcgacagatgtctttcta
+6292168/1
CCCFFFFFHHHHHJJJJJJJJJJJJJJJJJJJJJJJJJJJJJJJJJJJJI
@4916774/1
tccagaacacgtattaattctgttttcacgttgtcaataaactattggcg
+4916774/1
CBCFFFFFHHHHHJJJJJJJJJJJJJJJJJHIJJJJJJJJJJIJJJJJJJ
@6292752/1
cttctttgattttcttcaagcgctcatcgggagg
+6292752/1
@@CFFFFFBHHHGIGIJJJIIGGIJIJIJIJIHE
@4917601/1
gtgctgggcctcttgtatgcgaaggtgttgaggcgcttgtggtggtgcac
+4917601/1
@==BDDDD3A;;AGHIEH@FAFHDE1?1?C???1?@0FHIHI35@;C;@D
@113530/1
ctcagatgcaatttcttgcaagaattgcacaaagttgaagtccttgttgt
+113530/1
CCCFFDFFFHHHHJIIJJIGIIGIJIJJIJJIIHHJGHIIFHHHIIHIIH
@6293425/1
gtaccaaatttcaaccaaatccgtcaaatag
+6293425/1
@@<DA;=AFBDD?:<E:<CB3FEG?;<?9?E
@6293668/1
tgaggttcaccaagctagtggcgttgatgtcgcaagatagtgagacattc
+6293668/1
;@?DD2BBFFHHAHGDGHCEF;FEHIBDFFGGHHDGG>FG?DFFFG;CBF
@113942/1
gtttattttgtttttctctgtgatctgtttcttggcatctatagatgtcg
+113942/1
?@@DFDFDBFFBDHGFHGIEIEIIIIJJGGHHIBCDGHJJGIEECHIJIC
@113957/1
cgtgaaaaccgcatccaactcggatcagccgtttctgagattagcgcgca
+113957/1
@<=DDFFBFHDFHHIIIGIGIGGHIGIGECG@DDGIGGHCHGIIIIEHDF
@6293789/1
gtagaaattatggtctgtatctagctaaaagtagatgcaaatatctctgc
+6293789/1
C@CFFFFFHHDHDHHIJJJJJJII:AFHHII@FHIJJIJJJIJJJIJJJJ
@6293897/1
cccacaatatattcgtgaaaaccgcatccaactcggatcagccgtttctg
+6293897/1
CCCFFFFFHHHHHJIIIIGHJJJJJJJJJJJJJJJJJJJJJJJJJJJJJJ
@6294934/1
gcctgggatgccacccggcaccactcccgggtgaggatgcactacatttc
+6294934/1
CCCFFFFFHFHHGJIJIIIGIJJJJIJJJJIDGGJIGIJJJJJJJJJJJH
@115161/1
cggctgaattgcagcatcttgtcgagaacatgaagccgctttggtttacg
+115161/1
CCCFFFDFHHHHGJIIGGIJJFHIIJGIEIIIIGHIGIJJJJJJDGIIJG
@7643936/1
cttgctagtaagtcctgagccatagcaaacagccactggcaatgtggata
+7643936/1
@@@D?=:DF>B?:C?CA2CCGFAACB<<2<<C?FE??FEFI???:?<F??
@1494754/1
ctgtggccggcggcacgcagacgccttgatgacct
+1494754/1
==;44A?D<?DFDEB6@FF/@F@6BFF?3;7;BD>
@2187191/1
ctgtgatctgtttcttggcatctatagatgtcggtggcgcacagggcacg
+2187191/1
CCCFFFFFHHHHHJJIHIIJJJJJJGIJJJHHIIDDEHIIJJIGGEEFHE
@6984895/1
gttgtgtacacctgagcgagactcataacgcagccagatgccaaagttct
+6984895/1
CCCFFFFFGFHHHJJJIJJJIIJJJJJJJIJJJJJJJJJJJJJJJJIJJJ
@1494892/1
ctcataacgcagccagatgccaaagttcttgatcttcact
+1494892/1
8??DDDBDFFFDFF3AAEHEI9FF@FGIIIIFIIIIIIII
@7644722/1
cgatttcaccagtggtcttcttgaacttcttcaattgacgcaagaagtac
+7644722/1
CCCFFFFFHHHHHJJJJJJJJJJJJJJJJJIJJJJJJJJJJIJJJJJHII
@1495709/1
cttctgtagctgctgtgtgaagttcttcaaagcgtcttctctaacagttc
+1495709/1
CCCFFFFFHHHHHJJJJJJJJJHIJJJJJJJJJJJJJJJJJJJJJJJJJJ
@6985736/1
gtggcgcacagggcacgcttgcgcatgacatctatacatgccattggcgt
+6985736/1
?@7DDFDFDAFGHGHGGIJGGIIEGGIIEHGIIIJJIJHEGGIGHDEGHA
@2188275/1
ctcttgtatgcgaaggtgttgaggcgcttgtggtggtgcacgcgcttggg
+2188275/1
@@?DDDBDDFFF;EEA<A<CCFGBH@ADHI8DA9/?7<BCDFGHFDBECC
@2188364/1
cgtaattcgtagctttctttagttttaagttagttttcatcttaagttcg
+2188364/1
BBBFDFFFHHHHHJJJJJJJJJIJJJJJJIJJJHIJJJJJJJJJJJJJJJ
@2188411/1
gggatgcttaaatttacatttagtgtttgtttcatgtcaatcggttcata
+2188411/1
CCCFFFFFHHFFHJJJJFHIIJGAFHGIIIIIIJJIIJGEIIJEFIIJJI
@2188579/1
gttgaggcgcttgtggtggtgcacgcgcttgggcagagggaatctgattg
+2188579/1
@@@DBDBDHHHHHFGFFEFGDGAAGGIEHIIIGEGGCH=EAECECCD@DB
@4237620/1
tgaggcgcttgtggtggtgcacgcgcttgggcagagggaatctgattgtg
+4237620/1
CC@FFFFFHHHHHJHIIHHIJJJJJJJJJJJGJJIIJJIGHHHHFFFFFF
@2188897/1
ggctgtttctcactagtaagagcttttcgtataatatgatatgatgccga
+2188897/1
@@@FFDFFHHGHGGJGGGGIJJJJJJIJICGIGIJGHIIJJJFHJIIJIH
@4919507/1
gccagatgccaaagttcttgatcttcactgggctcttctctgggatttcc
+4919507/1
@<@ADDDDDHABDH<<EGHGHGGIIGGIIEC=BHIGGFIIIII<?FGG?B
@4919557/1
cccgtttccaatctccaagacaggaggctccagtactttagctttgacag
+4919557/1
CCCFFFFFHHHHHJJJJJJJJJJJJJJJJJJGIFIIIJJJJJJJJJJJJJ
@6986849/1
tgggactagtagtcatttctttctgccactctttaagttgtctagtgtgt
+6986849/1
@CCFFFFFHHFHHJGIJJJIIJJJJJJJJJJIJJIJJFGHIIJJIIIIIG
@6987588/1
ggcgtgtttacattaggtcggtcaccgaaggcggcggccgcattcggttt
+6987588/1
CCCFFFDFHHHHHJJJJHIJIGIIIJJIJIJJJIGHDDDDDDDDDDD@BD
@2190217/1
aggcgcttgtggtggtgcacgcgcttgggcagagggaatctgattgtgct
+2190217/1
CCCFFFFFHDHHHJJGIJJIJIIJJJJJJIJJGIJJGEGIJJIJJIIFHF
@3576531/1
cgggaactatgtggttaaaaccaaaaatttgccggaagtcactattccac
+3576531/1
CCCFFFFFHHHHHJJJJJJJJJIJJGIJJJJJJJJJJJJJJJJJJJJJJJ
@4920233/1
cagcatacataataaaattagaggaagtaggtgctgggcctcttgtatgc
+4920233/1
CCCFFFFFHGHHHIIGGIJIIJIGEGGAFEDHIGIHIJGFGGGHG?FIGG
@7646016/1
gttgtatacacctgagcgagactcataacgcagccagatgccaaagttct
+7646016/1
@@CDDFFDHHFFFIIBBFGGFHIJJGIBDFHIGGIGIIIGGHIICFFFII
@4920810/1
gggcacagttcctcgacgagcaagtagttcttgaagcacagacacaggtg
+4920810/1
CCCFFFFFHHHHHJJJJJJJJJJJHIJJJJJJJJJJJIIJJJJJJJJJHI
@6988944/1
gggaggggggagggtcattcaatgtctccttccgtcttgggtgaggcata
+6988944/1
CCCDDFFFDD9BDDBCBDEEEEEDDEEDDDDDDBDDDDDDB8<BBBBDDD
@7646766/1
gatactccaaagcattctgggctgcagatgactgtgcatccttgctagta
+7646766/1
@@@DDFDF<FHDHJIJJJJGCHFHIGGHGHIDIGHHGGGHIGIIJIIGII
@6989481/1
gtcgaacccaaaaatgtaattaactttttttttgtctgtttgtctgtttg
+6989481/1
CCCFFFFFHHHHHJJJGIJIJJJHHIJJJJJJJGIIJJJJJJIIJJJJJE
@7647814/1
ccgtttagcagcttcatccagaggcaagcgctccaagttgcttggaggct
+7647814/1
CCCFFFFFGHHGHJJJJJJIJJGEHGHIGAGHIIIIIDGIJJJIGGGGIG
@7647839/1
tgcttggaggcttgggcctgttttggtagcggcggcgcggtccg
+7647839/1
@C@FFFDADHDFHIIIHIDH<FHHGIFEHIGIIEI<6?@@3<B0
@6990596/1
gtggtggtgcacgcgcttgggcagagggaatctgattgtgctgttgtgga
+6990596/1
BBCFFFFDHHHHHJJJJJJJJJJJIJJJJJJJIJJJJJHIIIIJJJGHJG
@5611852/1
tatacatttcggcatggcgatcatgtcgatggcttggtttattcccatca
+5611852/1
CC@FFFFFHHHHHJJJJJJGJJJJJIJIHJJJJJJJJIJJHIJJJJIGIG
@5611907/1
agtaggtgctgggcctcttgtatgcgaaggtgttgaggcgcttgtggtgg
+5611907/1
@C@FFFFFHHHHGAGIIIJJHHJJJJJJJJ;DFHIIIIIIJJJFHJIJIJ
@6990975/1
tgagtgacggcacctccgacactgaggtcacggtactcgcggtacatgtt
+6990975/1
@@@FBDFFGDDDHHHIGHGIIGIJHJIFHHIJJFGHIIGGIIHFFFFFCD
@6991031/1
ggcagagggaatctgattgtgctgttgtggaactgcttcacctgtggccg
+6991031/1
@@CFFDDFGDHHHIIIGHIFHHCHGGIHGGDGICGHIJJIIIEHHGIIIA
@7648772/1
cgcaagaagtaccagaaacgggacttagccacaatctggtctggagagaa
+7648772/1
CCCFFFFFHFHHHJJJJJJJJJIJJJJIJJJJJJJJJJJIIJJJJJJJJJ
@850777/1
ctggatggagtgagcacgggctctgtgcctggctcccatgtcacggtagc
+850777/1
@@@FDFDDFFDDHIJJJIEIJJIIJJEIIGCGGGIJJIIGFHGIJJCGFI
@7649735/1
tgctgttgtggaactgcttcacctgtggccggcggcacgcagacgccttg
+7649735/1
CCCFFFFFFFBHHJJJJJJJJIJGGHI@EHIGIGHIHGHFFDDEBDD<BD
@7650069/1
tcacctgtggccggcggcacgcagacgccttgatgacctccactttgatg
+7650069/1
CC@FFDFFADBFHHB@FEDH@A@@GEGEEDFCDCC>;>C@B?CCC@:;@C
@1497180/1
tacagttaatacctggcatcagttacaatgtttgagtacttagttacttg
+1497180/1
?;=BDDD;CADA?C@3:<<3<CFAFEI@F>ABAE>::<CEDFIIDD<D@?
@3576888/1
tgggtaaggtatttcaggatcgtcacgacccacatcttcgtcgcgccaat
+3576888/1
@@?DA?DDD=ADFGFHGIFHGIJGJGIJGIJJFCGHGCIIGFGDHGGDEH
@5613961/1
caccaagctagtggcgttgatgtcgcaagatagtgagacattcacttttt
+5613961/1
CCCFFFFFHHHFHIJJJJJJJJHIJJIJJJJJIFIIJJJJJJJJJJJJJJ
@3577667/1
gacgacgacactgtacagttagaaatgttacaacctctatactttgcatt
+3577667/1
@@@DDDD?F<@FFEBFDGDFFGICH@FCGHDDBFDFFHGIEI<??B<8BF
@115776/1
gggaaaattacactaattctatgcaaagtatagcttgtatttgttatgta
+115776/1
BCCFFFFFHHHHHJJJJJJJJJJJJJJJHIJJJJJJJIJJJJJJJJJJJJ
@4241100/1
gtcacggtactcgcggtacatgttgtgtacacctgagcgagactcataac
+4241100/1
CCCFFFFDHHHHHJJJJJJJJJJJIIJHJJIHIJJJJJJHIHIIJJJIJI
@3578155/1
tctgtctgtctgtctgtccgtttgttctggtgaatctctgaaatggctgg
+3578155/1
@CCFFFFFHHHHHJJJIJJJIJJIJJJJIIHIJJJJJJJJJJIJIJDFHG
@3578185/1
gtacgattccaacgccccctggcgtaaaataacgtcaatacattggatct
+3578185/1
CC@FFFFFGHGHHJJJJJJJJJJJJJJIJIGIJJIJJJJJJJJJJJJJJJ
@3578226/1
gttgaggcgcttgtggtggtgcacgcgcttgggcagagggaatctgattg
+3578226/1
@@@FDFFDHHHHHIJJIIIEGHJJJJJJJIJIJJGJJJJJFEEHFFFFFF
@4241258/1
cttgaattccttgatgactgcatagatagaaatcgaactcggtcggatgc
+4241258/1
CCCFFFFFHHHHGIJJIJIIIJJIIHJJIJIIJCEFHIIIIIGHGGGIJG
@116250/1
atacataataaaattagaggaagtaggtgctgggcctcttgtatgcgaag
+116250/1
CCCFFFFFHHHHHJJJJJJJJJJJJJJIJJJJJJJJJJJJJJJJJJJIIJ
@3578697/1
tcttctataacgctcgtcgatatcaaacagttcaagtcattgttcttaaa
+3578697/1
CCCFFFFFHHGDDGHJJJDGIIIIIJJJIJFHIIIJIJGGIJJIHIJIGE
@4241674/1
gtagcactgagtgacggcacctccgacactgaggtcacggtactcgcggt
+4241674/1
CCCFFFFFHHHFHIJJJJJJJJJJJJJJJJJJJIIIJJJIGIJJJJIHFD
@116589/1
ggctctgtgcctggctcccatgtcacggtagcactgagtgacggcacctc
+116589/1
CCCFFFFFHHHHHJJJJJJJJJJJJJJJHJJJJJJJJJHIJJJJJJJJJJ
@4241866/1
tggagagaagatcctcatcttgtatagaggaggcttgggctcgctctccg
+4241866/1
@@@DFFFFHHGGDBEGGGIIGIIBHHGCHBHDEIIIGI?3DB@FGGIGHG
@3579009/1
ctctttacaagtagactcatctttagcacttggttcgtcttttgaagatt
+3579009/1
@@@FFFFFHHHFFIJIJJJJIJJJJJJJIFGHIGHIJFFGIJGJHEHEGI
@3579240/1
ctccaataagaatgaggggtcattgaacttatagttcaaaatcgtttcca
+3579240/1
CCCFFFFFHGHGHJIIJBHAFHIJIJJJJJIIJGGHGJJHGIIIIJJJJI
@4242393/1
cagcatacataataaaattagaggaagtaggtgctgggcctcttgtatgc
+4242393/1
CCCFFFFFHHHHHJJJJJJJIJJJJJJGHGIHHIIJJJIJJJJJJJJJJI
@4242997/1
tggttatcaagtggcttggtaggatccaagttgaaatctttgatcatggc
+4242997/1
@@CDDFFFHHHHHJJJJGIHHIICHGIBHFCFEDHIIEGHIG?BBDFHI>
@3580386/1
ggctccagtactttagctttgacagtgtaaaacttctcggaaatctccaa
+3580386/1
CCCFFFFFDFHHHJJGGIJJJIJJJIJJJJIJJIJJJJIJJJJJJHHJJI
@1497706/1
ggcacctccgacactgaggtcacggtactcgcggtacatgttgtgtacac
+1497706/1
@BBFFFFFHHHHHJJJJJJHIJJJJGIJJJJJJJIJJJJJJJJJJJJJHE
@3580619/1
taggtgctgggcctcttgtatgcgaaggtgttgaggcgcttgtgg
+3580619/1
@<@DD>D>FFFFFFFEAFE<B:?FEB:C:<?FC4BF1@F6F6@FA
@851089/1
cttgttgttaagaggtgttacctgcaacttggccaggttagggccaacag
+851089/1
@@@DDBDDDDHDBE3<CFHGHIEG@GHGGE@HHC@BE1??GIHGIIGGEI
@3580718/1
gtgctgggcctcttgtatgcgaaggtgttgaggcgcttgtggtggtgcac
+3580718/1
CBCFFFFFHHHHHJJJJJJJJEGHIEGHHJHIJJJJJJJJJJJJJHHJJJ
@3580759/1
cttggttcatcttttgaagattctgatattgatagtttttttcattccct
+3580759/1
CCCFFFFFHHHHHJJJFGHEIIJJJHIIJJJIJJJFIIJJJJJJJJIGJJ
@851193/1
ccacaatctggtctggagagaagatcctcatcttgtatagaggaggcttg
+851193/1
CCCFFFFFHHHFHJJJJJJJJJJJJJJJJJJJJJJHIIJJJJJJJJJJJD
@3580796/1
gtgctgttgtggaactgcttcacctgtggccggcggcacgcagacgcctt
+3580796/1
@??DDDDBD=DBACDDBEHHHIGGIDHDGIIIEGGGHHFBBAC<?@;@@@
@119105/1
gcacagacgaacagacaaacagacaaacagacaaacagacaaacagacaa
+119105/1
@C@DBDAEHDHHFHDGHGHIIEHGGAHGCGCFHIGIIIEGEDBDHCGDEG
@3581778/1
ctccgcatccaacaaggtcacagtcgatagattacggtctatgtctatcg
+3581778/1
@@CFFFDFHFGDFHGIGHIIGIJJHIGGGEGIIJIJIDFGIGIIIJJIJI
@1498963/1
cttttatatttgttaactgtccttcattgagggtcgggaacttatg
+1498963/1
?@@AFFFDHFFDHH@FHGEEEGHEHAHGGEHGICEGIIBGEGHGII
@119683/1
gtgctgttgtggaactgcttcacctgtggccggcggcacgcagacgcctt
+119683/1
@?@DFFBDDFFHHEGHGGGHGIHHGEHACGGIIGIIHHHFFDDCDBDBA@
@1499882/1
cataataaaattagaggaagtaggtgctgggcctcttgtatgcgaaggtg
+1499882/1
@@CFDFDDFHHHBFDCB;EEBH@AHHEH93C=GIDGEC:DFEH@DFGBDG
@852860/1
gtgatctgtttcttggcatctatagatgtcggtggcgcacag
+852860/1
CCCFFFFFHHHHHJJJJJJJJJJJJJJJHJJJHIJJJJJ:0B
@2191253/1
gttgggtaatccacttatcgagaaaggctataaaacatcactttcagata
+2191253/1
C@CFFFDDHHHHHJJJJJJJJJJJJIJJJJJJJJJJJJJJJIIIJJJJJJ
@852997/1
tattaaacgaagaacatgcggctgaattgcagcatcttgtcgagaacatg
+852997/1
@@@FFFFFHGFGHIHIIJGEGGIJJIGIIIIIIGHIIGHGIIGGEIJJII
@2192079/1
ttgtgggatgcttaaatttacatttagtgtttgtttcatgtcaatcggtt
+2192079/1
@C@DDD?FHDBCFHGFHHIIGIGIGFHHHIIIIIIIIIIIHIIIIG=EHG
@854067/1
ggcgcttgtggtggtgcacgcgcttgggcagagggaatctgattgtgctg
+854067/1
@@@DDDDDAF?D?C8AEGICGDHGDGEGFHHICHGGIIHHAGD@DDDHIE
@4922768/1
gtcctttctaaggttctaaactatatctgtaccaaatttcaaccaaatcc
+4922768/1
CCCFFFFFHHHHHGIJJJJJJJJJJJJJJJJJJJJIJJJJJJJJJJJJJJ
@2871038/1
ccgtgccttttattgcttggtgagacacgagataaaagtctaattcagac
+2871038/1
CCCFFFFFHHHHHJJJJJJJIJJJJJJJJJJJJJJIJJIJJIJJJJJJJJ
@2871169/1
tggtgcacgcgcttgggcagagggaatctgattgtgctgttgtggaactg
+2871169/1
CCCFFFFFHHHHHJJJJJJJIIJJIIJJDIIJJIHIJJJIIJJIJJJJJJ
@4924460/1
cgtcaaagcatttattgtggccgctctaggcagcaaacagttcatccttg
+4924460/1
@CCFFFFFHHHHHJJJJJJJJJJJJJJJJJJJJJJJJJJJHIJJJJJJJI
@2194210/1
gtagctttctttagttttaagttagttttcatcttaagttcggaaagatt
+2194210/1
CCCFFFFFHHHHHJIIJJJJJJIIJHIJJJJJJJJJJJJJJJJJIJJJJJ
@2872254/1
caagtagttcttgaagcacagacacaggtgtcttcaacggaagagattcc
+2872254/1
?@@D?DD:CFHBFIBGIIIDGGICHIEH@E<E?B?EEGDGCGGGG<<DGG
@6299943/1
ggcatcaagcaaactctggtgccttgggaagcctttgtgcgccacatcaa
+6299943/1
@@@DFDDFHGHHHJJJBGGFHDHIIGGCHIGEGHIJIDFGGIGIEGCGEG
@2194418/1
ctcataacgcagccagatgccaaagttcttgatcttcactgggctcttct
+2194418/1
CCCFFFFFGHGHHJJJJJJIGGIJIHIIGIIIJJJJIJJJDGEGGIJJJJ
@6300171/1
gcagccagatgccaaagttcttgatcttcactgggctcttctctgggatt
+6300171/1
CCCFFFFFHHHHHJJIJIJJJJJJJJJJJJJJIHIIJJJJJJJJJJJJJJ
@6300183/1
ctgagcgagactcataacgcagccagatgccaaagttcttgatcttcact
+6300183/1
@@@DFFDDFHHHHJIIJJIJJJIJIGHEGIJIIGGHHIJGJIJJJIJIIJ
@2872778/1
ccacatccaacaaggtcacagtcgatagattacggtctatgtctatcggc
+2872778/1
@@@ADDDD<DDF?FGEEGEGIH<EGGIAHEEGHGGGGB?FEFHGD?B@?;
@2873089/1
tagatgtcggtggcgcacagggcacgcttgcgcatgacatctatacatgc
+2873089/1
CCCFFFEFHHHHHJJJJJJJJJIJJJJJJJJJJJJJJIJJJJJIJJIJHH
@7650995/1
cacggtagcactgagtgacggcacctccgacactgaggtcacgg
+7650995/1
@?@DDADDFFDHFIBA??EGE:@G=GIGGEHIGIIFIE8BEEFG
@4926300/1
tatggaattttaatttatgccccctttaaaaaaagctcgatctcaattta
+4926300/1
CCCFFFFFHHHHHJJJJJJJJJJJJJJJJJJJJIJJJJJJJJJJJJJJJJ
@4927657/1
tctgctgtctgtggagctgatgcttgctgggcctcaactgttggagctgg
+4927657/1
CCCFFFFFHHHHHJJJJJJIJJJJJJJJJJJJJJJJJJJJIJJJJJJJJJ
@6301183/1
cctggcgtaaaataacgtcaatacattggatctcctcagtaggatggcaa
+6301183/1
CCCFFFFDAHHHHIJJIJJJJIIJJJJJJJIIJJJJJJJFGIIEHJIGII
@4928033/1
ggcgcttgtggtggtgcacgcgcttgggcagagggaatctgattgtgctg
+4928033/1
CC@FFFFDHDFFHIEFHIIJJIIGGHGGIJJGHHGFEHIJJJJIIJJEIH
@5616019/1
cggctggagaacaaatgtatttccttatgcatgataccgtatataac
+5616019/1
@C@FFFFFHHGHGGIIJHGIIJJJJJJIIJIIIIJJJJGGIIIJIJJ
@4928581/1
ccagtggtcttcttgaacttcttcaattgacgcaagaagtaccagaaacg
+4928581/1
CCCFFDFFHHHHHJJJJJJJJJJJJJJJJGIJJJJJJJJFHHGIJJJJJJ
@4929028/1
ggttattgttatgtcgatgtcgaacccaaaaatgtaattaactttatttt
+4929028/1
:114BDD???FFF?BFEE<FI;ED;C:EEBDDEF4?9BF@GB?B9<DBFF
@4929050/1
gggctatgccatttatcctcgcacgttggcagtaatagtacaagtgaaaa
+4929050/1
@@@DDADD>FDFBGHGEAECEHGIGIIIIDGIIEIIGGHDDBB99BGGGE
@5616657/1
gttgaactcacaccattcaatttaaaagaaactggtgcgtgcaggatcct
+5616657/1
@@@DFFDEHHHHH@BEGGGHHJGEIDHIJJFIIJJ@GGEDFGB?FGHIJH
@4929873/1
ctcataacgcagccagatgccaaagttcttgatcttcactgggctcttct
+4929873/1
@C@FFFFFHHGHFIJIIJJJJJJIJGIJJJIIJJJIJIIJJGGIIJIIJJ
@3581844/1
tcctcatcttgtatagaggaggcttgggctcgctctccgaagggagcttg
+3581844/1
@C@FFDDFHGFFHIIIGIGGJGIJJEGGGGHA@GGIIIIIBFFG;A@@C=
@5617976/1
cgaacattctatgcttataccattaatctccgcaactatttgacggattt
+5617976/1
@@@FFFBDFC<FDHIGHGICHEGCGACHHGEHG>GGCGIBGGCF<FGGED
@3583235/1
ctcctcagtaggatggcaaagagacgaagcgcgcgttctcatgtaatttt
+3583235/1
@@CFBE?BCFBFFHIIIIICGFGEEHDHHEEHEIG@FHGIIHIHHEHCHE
@856200/1
gtcacggtagcactgagtgacggcacctccgacactgaggtcacggtact
+856200/1
CCCFFFFDHHHHHJJJJGHJJIJJJJJJJJJJJJJJJJJJJIJJJJIJHH
@856278/1
gtggtgcacgcgcttgggcagagggaatctgattgtgctgttgtggaact
+856278/1
CCCFFFFFFHHHHIIJJJJJJHIJGBDGGGIIJJJIJIIIJIEFHAAFGG
@120071/1
ctcttgtatgcgaaggtgttgaggcgcttgtggtggtgcacgcgcttggg
+120071/1
CCCFFFFFHHHHHJJJCFHHIJJJJJJJJJIJJJJJGHIJJJJJHFFFDD
@4244796/1
gggttttttaaactcatattttcatggtaccaagttatgaatttttcaaa
+4244796/1
B@CADDFFHHHHHJJGEHHHHIHGFHIEFHJJJJGHGHIJJIJJJJIIJJ
@4244815/1
gtttttaatttgtgctccaaattgtatctgacgacgcattgaatctgaat
+4244815/1
CBCFFFFFHHHHHJJJJJJJJJJJJJJJJJJJJJJJJJJJJJJJJJJJJJ
@856416/1
cggcaatttcttcaagttgggcttggtaaggccttgccttgagctggtct
+856416/1
CCCFFFFFHHHHHJJJIJJJJJJJJJJJJJJJJJJJJJJJJJJJJJJJJJ
@3583828/1
caccagtggtcttcttgaacttcttcaattgacgcaagaagtaccagaaa
+3583828/1
@@@DDDDDFD<<BFGBDGG<FFHH?FHGHIIIIIIIGHCGFFHIIIE>FH
@120781/1
acgggctatgccatttatcctcgcacgttggcagtaatagtacaagtgaa
+120781/1
@CCFFFFFHGFHHJJJJGIIJJJJJJIIIIJJJJHIJJJIFHIIJJIFIJ
@857150/1
gttgcatattatggcaacatacacatttggttctattcaagttatgtaag
+857150/1
@@@DDDDDHHFHD9CFHG@EIEGHAFHF>B<FCGFHGBHHIIGIHEIEII
@857168/1
tgtttattttgtttttctctgtgatctgtttcttggcatctatagatgtc
+857168/1
CCBFFFFFHGHFHIJJJJJJJHIJJJGJIIJJJIIIJJJJJJJJJIJJGH
@121213/1
cttgtccgagctcatcgactgtggcaatctttgcatggaatgttatctcc
+121213/1
CCCFFFFFHHHHHJJIIIIJJJJJIIJJJIJJJJJIJJJJJJJJIJJJJJ
@3584576/1
cactgagtgacggcacctccgacactgaggtcacggtactcgcgg
+3584576/1
@@@;DDDADFAF18EABGEI:?E<GGFEECBBFGIE78@@DFFEE
@1500860/1
cgcagatctccggaactactgattccaatttaactattctttttgtgttg
+1500860/1
CCCFFFFFHHHHHJJJJJJJJJJJJJJJJJJJJJJJJJJJJIJJJJJJJJ
@121362/1
ggctgaattgcagcatcttgtcgagaacatgaagccgctttggtttacgt
+121362/1
CCCFFFFFHHHHHJJJJJJJIJJJJJJJJJJJJJJJJJJJJJJHIJJJJI
@4246293/1
cttcgtgaatataatggctgatagaggcttcctgtgtttattcactttta
+4246293/1
CCCFFFFFFHHHHJJJJJJJHIIJHIJJIJHIGHFGFGHHIICDHGHII@
@858161/1
cacggtactcgcggtacatgttgtgtacacctgagcgagactcataacgc
+858161/1
C@CFFFFFHHHHHJHIJJJJJJJJJIJIGGHIIJJJJJJJJJJJJJJJIH
@4246623/1
aagctagtggcgttgatgtcgcaagatagtgagacattcactttttagtc
+4246623/1
@CCFFFF?FHHHHJJJJJJJJJIJJJJJJFIJIIJIJJJJIJIJJJJJJJ
@1501850/1
gttcacattgacaaacttaggtttgcttacagccattcccaactgtcctc
+1501850/1
CBCFFFFFHHHHHJJJJJJJJIJJJJIJJJJJJJJJJJJJJJJJJJJJJJ
@4246961/1
cctgatagagacgatttcaccagtggtcttcttgaacttcttcaattgac
+4246961/1
CCCFFFFFHHHHHJJJJJJJJJJJJJJJJJJJJJJJJJJJJJJJJJJJJJ
@2874750/1
gtctgtttgtctgttcgtctgtgcgcgctaatctcagaaacggctgatcc
+2874750/1
CCCFFFFFHHHHHJJJJIJJJIJJJJJJJJJJJJJJJJJJJJJJJJJJJJ
@7652712/1
cataataaaattagaggaagtaggtgctgggcctcttgtatgcgaaggtg
+7652712/1
@<@BD?DDFD?BBFGGHACGA<FHE??FHI=?EHGGIBHBHE>FB6@<//
@4247253/1
gcacgcgcttgggcagagggaatctgattgtgctgttgtggaactgcttc
+4247253/1
CCCFFFFFHHGHHJIJJJIJJJJJJJJJJJJJJJJJFIJJJJJJJJJJFG
@858815/1
cttgtatagaggaggcttgggctcgc
+858815/1
@@@DDEFDBHHHHG>FEF@;D;EBF<
@4247284/1
gtgttgaggcgcttgtggtggtgcacgcgcttgggcagagggaatctgat
+4247284/1
@?@DDDFFHDHHFIIHHGFGG<GHAHIJIIJJJJGJDHEGHGBADFFFFF
@2875029/1
gaaaagaatcacaagtaagatactgcaaacatgccagttataaagcatag
+2875029/1
CCCFFFFFGHHHHJJHHGJJJJJJJJJJIJJJJJJIJJJJJJJJJIJJIJ
@4930111/1
ggatggagtgagcacgggctctgtgcctggctcccatgtcacggtagcac
+4930111/1
CCCFFFFFFHHDHJJJIIJJJJJJJJJJIJJJJIJGIIJJJJJJHIJJGJ
@4930131/1
tcatcttgtatagaggaggcttgggctcgctctccgaagggagcttgcgg
+4930131/1
CCCFFFFFHHHHHJJJJJJJJIGIIJJJJJGIJJJJIJJJJDHGJJJJJH
@122764/1
gccagaatctagacatgcacagctcttgcagccatccaacgggattgccc
+122764/1
CCCFFFFFHHHHHJJJJJJJJJJJJJJJJJJJJJJJJJJJJJJIJJJJJJ
@3585809/1
ctcctgtggctttcagtgaaacatcaaaatttatcgatctttgattctga
+3585809/1
@CCDDFDDFFHHHIGGEGHGIGIHDFEHIIIIIIII@GHIIGEGHIIGH>
@6303515/1
ctgtgatctgtttcttggcatctatagatgtcggtggcgcacagggcacg
+6303515/1
CCCFFFFFHHHHHJJJJJJJJJJJJJJJJJIIJJIJJJJJJJJJJJJJJI
@124027/1
gcccacttttatcttttgcacctcacgatcgattactactgctttcccaa
+124027/1
@C@DDFFFHHGHHIIII>BIEII@BGHIEIEEHIGDHGG>FEGGHHIBGC
@6304268/1
gttcaaattcaaataaaatcactctgcaatcctgcctcacatgattcatc
+6304268/1
CCCFFFFFHHGDFHHJJIJJJJJJJIIJJJJJJJJJJJJJJJJGIJJJJI
@7654311/1
atctcttgtatacaaattatttctaccatcaaatacaggttttagtgcgc
+7654311/1
CCCFFFFFHHHHHJJJJJJJJJJJJJJJJJJJJJJJJJJHIJJJJHJJJJ
@2195168/1
tgaggcgcttgtggtggtgcacgcgcttgggca
+2195168/1
@@<DDDDDFF?:C?<2AG849FDDFG?F6688.
@7654957/1
cataataaaattagaggaagtaggtgctgggcctcttgtatgcgaaggtg
+7654957/1
CCCFFFFFHHHHHJJIJGIJIIGIHJJJJIJFHGIGJJJIJGIIIDGIDG
@4248134/1
gggctctgtgcctggctcccatgtcacggtagcactgagtgacggcacct
+4248134/1
C@CFFFFFHHHHHJJJJJJJJJJJJJJJJHIJJJJJJJJEFGHJIIJJJG
@7655557/1
ctggagagaagatcctcatcttgtatagaggaggcttgggctcgctctcc
+7655557/1
@@@FDEFFDFHHDHIIIIJJIJJHHHHGHHGEHIIIJIGIEHIIJIGBCH
@2196217/1
tggtgggttgtcctgcagagcttgccacatcttgtaagcagcctgacgct
+2196217/1
@CCDFFFFHHHHHJJJJJJJIJJJJJIJJJJJJJJJJJJJJJJIJJJJJJ
@858920/1
gttgtattcagctggtggagcagatatagcggtggaggggaacacagttt
+858920/1
@CCFFFEDDHFFHEG@FHDEHDHD9AFHEH@E?DD@GFBHGGI@BHH==F
@7655936/1
gtgctgggcctcttgtatgcgaaggtgttgaggcgcttgtggtggtgcac
+7655936/1
CCCFFFFFHHHHHJJHJJJJJHGIJCFHIJJIJJJJJJJIJJJJJGHIGI
@1502791/1
ctgctatttattttttctatattttcaatgaacagaattgacccttctac
+1502791/1
BCCFFFFFFHHHHJIJJJHHIIJJJJJJJJJIJJJJJJJIIJJJIGIHJJ
@2197603/1
ccacaatctggtctggagagaagatcctcatcttgtatagaggaggcttg
+2197603/1
@B@FFFFFHHGBFHIIIJJJGIJIJIJGEHGIHIIIIIJIIJIJJJIEEB
@6995062/1
agacaaacagacaaacagacaaacagacaaacagacaaacagacaaacag
+6995062/1
@@@DDDDADA?HFIIIBH>DH3FA8FAHCF@BFHFGCDEGIIIGGGEB8=
@1503091/1
ctcataacgcagccagatgccaaagttcttgatcttcactgggctcttct
+1503091/1
@CCFFFFFHHHHHEIJIIJJJJIJJHIJJJJJJJJJJJJJIIJIIJJJJJ
@1503292/1
ggaagtaggtgctgggcctcttgtatgcgaaggtgttgaggcgcttgtgg
+1503292/1
@CCFFEEDFDHHHJIJJGIIJJJHJJJJIEEIJ?DFDHHIIJJJJJIJJJ
@6995857/1
gggaatctgattgtgctgttgtggaactgcttcacctgtggccggcggca
+6995857/1
CCCFFFFFHHHGHIIIJJJJJHIJIJJIJJJJJJJJJIIIJJJJIJJHFD
@861258/1
cgcagccagatgccaaagttcttgatcttcactgggctcttctctgggat
+861258/1
CCCFFFFFGHHHHJJJJJIJJJJJGIJJJJJJJJGJJJJJJJJJJJJJIJ
@861384/1
gaggaagtaggtgctgggcctcttgtatgcgaaggtgttgaggcgcttgt
+861384/1
@@@DFFAFDDFHHIIIBEDFEHGHIIIGFDH??FH9:??F<BDBBA@@E6
@5619218/1
gcaagaagtaccagaaacgggacttagccacaatctggtctggagagaag
+5619218/1
CCCFFFFFFFFGHJJJJJJJJJHIJJJJJJJJJJJJJJIIJJJJJIJJJJ
@6304916/1
agggaatctgattgtgctgttgtggaactgcttcacctgtggccggcggc
+6304916/1
CCCFFFFFHHHHHIIJJIJJJJHGIJJJJJJJJJJJJJGGHHJIJIIGHF
@1504133/1
gggttttttaaactcatattttcatggtaccaagttatgaatttttcaaa
+1504133/1
B@CDFFFFHDHFHIIJJGIJIIIJJIIEEGHEHHFFFIIIIJJJJJIIHI
@2875359/1
gtgcattattacattttttataaacggtacatctagagtataaaaaactg
+2875359/1
CBCFFFFFHHHHHJJJJJJJJJJIJJJGHJJJJJJJJJGHIJJJJJJJJJ
@7657385/1
gtcctttctaaggttcaaaactatatctgtaccaaatttcaaccaaatcc
+7657385/1
CCCFFFFFHHHHHEHHIIJJJJJJIJJJJEHIJJJIJJJJJJIJJJIJJH
@1504671/1
gcttgacgaaatcttttaatgagacaaactgcaatatatgttttacc
+1504671/1
@@@?DDD?CA:CBFGHGIEHDHEA<EGCD?CHGDG4DDGIB@G>?BD
@1504710/1
agatgtttgtgaaactgcgacaccttgtggctgtgacttgtagtcaaggt
+1504710/1
CCCFFFFFGDHGHIJJJJJJIIIJJIJJJFHIJFHDHIJJIIJHIEIII9
@2875991/1
tgtggaactgcttcacctgtggccggcggcacgcagacgccttgatgacc
+2875991/1
CC@FFFFFHHHHHJJIJJJIIIIJJJIJJIJJJHHHFFDDDDDDDDDEDD
@5620140/1
ccctcaatctgcaccagttcatacttgggcacagttcctcgacgagcaag
+5620140/1
CCCFFFFFGHHHGJJJJHIIJJJJIJJJJJJJJJJJJIJJIJJJJJIJJI
@1504827/1
cccctgctattttttttattttcactttcaatgtacagacagcacttttc
+1504827/1
@CCFFFFFAHHHHJJJJJJJJJIJJIJJJIJJJHHJJJJJJJJJJJJJJJ
@6996997/1
cccataaagaactgtttgcctctcatgtcccatactccttgatttggtaa
+6996997/1
@CCFFFFFHFFHHJGGHIJJIJJGGIJJIJJJIJJEHIIJIHIGGIGGII
@6306667/1
atagttataagactcagattgccatctcagaaattagcggatggatcaag
+6306667/1
CCCFFFFFHHHHHJJJJJJJJJJJJJJJIJEIIJIJJJJJIIJJJJJJJI
@2198414/1
gttgttaagaggtgttacctgcaacttggccaggttagggccaacagatt
+2198414/1
@CCFDDFFGDHFHHHBACHCEFFHHGHGIGGIIG:CDB>A>FHIGGIGED
@2198455/1
cataaataaaaaagttatgtcaaattaaagaatcacgtcgaacactattc
+2198455/1
@@@FFFEDHFHFFECEDFHHIIBBGGGIEHGGIAFGDD?:@DGGIIFDGG
@6997348/1
gtgccaaaatgctattaacatttaagaatctgtcgttaaaataaatattt
+6997348/1
C@CFFFFFHHHGHJJJIJIIJGJIJIJGHGJJJJJJJJJJIJJIIJJJJJ
@2877614/1
cctgtggccggcggcacgcagacgccttgatgacctccactttgatgatc
+2877614/1
@@@BDDDDFHFFFIIIIIIEGIEAHHHH>?@@@C@ACACCDCAC>ACDFC
@6997588/1
gtttattcccatcagtttggagttcacctttagaagtatgtttttagctg
+6997588/1
@=@DDDDDHHHHFIIIIIGG:CFH@EGIIIIIIHIIFHIIHIIEIIGGCF
@2198932/1
gacggatctgcttttcgtttatgaatttttcgacttcttgcggcgcgaag
+2198932/1
CCCFFFFDHFDFHJJJJGIIIJIIIJJJJJJIIIIJJJJIJJJIDHHFDD
@2878087/1
ccttgttgttaagaggtgttacctgcaacttggccaggttagggccaaca
+2878087/1
@@@DD?DDDDFFHHIIACHGEHAHD>EBBCCBGDEDGB?BFDDHCGGGHB
@2199533/1
gacggcacctccgacactgaggtcacggtactcgcggtacatgttgtgta
+2199533/1
@@@?DADD;DABDFF@EAGEEG?FEIFICFFB>;@@B5@;EFC>?7ADD@
@6998264/1
acaatatattcgcgaaaaccgcatccaactcggatcagccgtttctg
+6998264/1
@BCFFFFFHHHHHJJJJJJJJJJJJJJJJJJJJJJJJJJJJGHHHHH
@4934539/1
gtggaactgcttcacctgtggccggcggcacgcagacgccttgatgacct
+4934539/1
BBBFFFFFHHHGHJJJJJIJJJJJJIJJJJJJIFHFFFDDDDDDDDEDDC
@2879027/1
cgctaatctcagaaacggctgatccgagttggatgcggttttcacgaata
+2879027/1
@@@DDADBBDFFHGEHIDGGG?EHHCCD:C9D?BB?DH?FHI<8BB;FC;
@4250706/1
gtctgtttgtctgtttgtcggtttgtctgtttgtctgtttgtctgtttgt
+4250706/1
CBCFFFFFHHGHHJJJJJIIJGHGIHIIGHIJIGIIFGHIIJJJJIIJIJ
@2201883/1
ctcatcttgtatagaggaggcttgggctcgctctccgaaggg
+2201883/1
@@CFDADFHFHHFIIIIEGDGHGG73FGC:@GHHG?DEFEID
@4936968/1
tggcacacaggcataatgccatattcaaatgggaagtggtgataaagata
+4936968/1
CCCFFFFFHHHHHJJJJJJJJJIJJJIJJJJJJIJIGHIGHIJJJJJJJJ
@2202282/1
cgacacgattatgaagacgaagcggacgtcacggtaagcattcatcagaa
+2202282/1
CCCFFFFFHHHHHJJJJJJIJJIJJIJJJFIJJJHIIJIJJJHHHHHHHF
@4251697/1
gtacattcttttttcctcctttcttttttggtggcttccccattttgaca
+4251697/1
@@@DDDFDBBDFHHIJIGIIGIGIHIIIJJHDFGGEHIGGGEDGHJDHGA
@4937422/1
caaatttcaaccaaatccgtcaaatagttgcggagattaatggtataagc
+4937422/1
@@CFFFFFHHHHHJGIIJJHGIJJJJIJJJJJJIJIGIGIJJJHIJJIJI
@2202527/1
atgcgaaggtgttgaggcgcttgtggtggtgcacgcgcttgggcagaggg
+2202527/1
@CCFFFDFHDFFHIHIIGIIJJJGIJGHI@DGIIJJJJIHHHFFFFBDDD
@864017/1
agacgatttcaccagtggtcttcttgaacttcttcaattgacgcaagaag
+864017/1
<@CFFDDDD>HDBEHEHBFHHHECGCEGHIIGHGIGAGECGI>BEE:;D?
@5621698/1
cctggttctaccttcaagagcctcttctaaagcaaacaatgagacctgtg
+5621698/1
CCCFFFFFHHHHHJJJJJJJJJJJJJJJJJJJJIJJJJJJJJJJJJJJJJ
@7658647/1
gcttcacctgtggccggcggcacgcagacgccttgatgacctccactttg
+7658647/1
@@@ADDDBDDBAFBBFFGBG@AH>AFHHAEHBF>ACCCDCCCCB?CACCC
@5621946/1
gtcacacccacgttggttatcaagtggcttggtaggatccaagttgaaat
+5621946/1
CCCFFFFFHHHHHJJJIJJJJJJJHIIJJJGIBC>GDCGIGII@FEHGIE
@3588219/1
taacatgatagccttgtaccacagtactcctggatattcgtatttgacac
+3588219/1
CCCFFFFFHHHHHJJJJJJJIJJJHJJJJJJJJJJJJJIJIJJJJJIJJJ
@4253916/1
agcatacataataaaattagaggaagtaggtgctgggcctcttgtatgcg
+4253916/1
@@CFFFFFHDFHDHGIIJJJJJIGHIFHGIGGHHIIGIIJJIIJHIGJJJ
@1506241/1
cgcaagaagtaccagaaacgggacttagccacaatctggtctggagagaa
+1506241/1
CCCFFFFFHHHHHJJJJJJJJJJJJJJJJJJJJJJJJJJIIJJJIJHIIJ
@4254089/1
tagtaagtcagctgttccacttcatcatcagggatcttgccgtcattgca
+4254089/1
BCCDDFFDHFHHHJJJJJJJJJJJJJIIJJIJIJJJJJJFIIJJJJJJFH
@4254120/1
gtgctgttgtggaactgcttcacctgtggccggcggcacgcagacgcctt
+4254120/1
CBCFFFFFHHHHGIJJJJJJJJJJJJJJJGJJJJJJIEEDFDDDDDDDDD
@4254700/1
tggcaaaggtagtaagtcagctgttccacttcatcatcagggatcttgcc
+4254700/1
<@@?DD???FFBHGH<<?CDE?F<?EA?EF>BA2:C<C><G@?BB<9??3
@5623688/1
gtcacacggtagcggaaggtgggttcgtgaatcatgccctcaatctgcac
+5623688/1
CCCFFFFFHHHHHJJJJJJFHJJHIJJIJJJJJJJJJJJJJJJJJJJJJJ
@7661693/1
cccaaattcttcttcttcagccggctttggtggttctttggctgtctctg
+7661693/1
@@@FFFFFHHHFHIJIJIJIJJIGIJJJJJFGGDHIJJJIIJJIHIJIII
@1507978/1
gaacaccttaggacgaagtgatggcaccaggatagagttaatgccgccaa
+1507978/1
CCCFFFFFHHHHHJJIJJGIIJIJJJJJJJJIJJJIJGIIJJJJJJJJIG
@6309326/1
ggtgcgcgcagtacaagtacgcagttatagcgaactttaggaaactgtcg
+6309326/1
?8?DDDDDFFF;CFBHHFDFDCHAHGDFDDBF<FAHHGGHHFGG@@D@@E
@7662134/1
gggaatctgattgtgctgttgtggaactgcttcacctgtggccggcggca
+7662134/1
@CCFFFFFHHHHHJJJJJJJIIJJIJJJJJJJJJJJJJIJJJJJJJJHFD
@3591052/1
tgggtccataatcattcctggaatccgtgtcgacggcgatgagagcccac
+3591052/1
@@CDADDDHHDHDEGGGEIBEHHIEFAGFA?CGDHEGAAAF@CCC@AH=A
@6309656/1
cttcacctgtggccggcggcacgcagacgccttgatgacctccactttga
+6309656/1
CCCFFFFFHHHHHJJJJJJJJJJJJJJJHHFFFEEEEEEEDDDDDDDDDD
@3591542/1
gtaatttttaatgttctccaaatcgacgactcctgtggctttcagtgaaa
+3591542/1
BB@FFFFFHHHHHIIJJJJJJJJIJJJJJJJJJJJIIJJJJIJJJJIJJJ
@7662783/1
acataataaaattagaggaagtaggtgctgggcctcttgtatgcgaaggt
+7662783/1
CCCFFFFFHHHHHJJJJJJJJJJIJJJJJJJJJJJJJJJJJJJJJJJJJ?
@2879825/1
gtggtggtgcacgcgcttgggcagagggaatctgattgtgctgttgtgga
+2879825/1
@@@FDFDDFAFHHDGGGGJJJJJJJGIJHGHHIIDFHEHGHHHGGICGGC
@2880626/1
tgaaaagaatcacaagtaagatactgcaaacatgccagttataaagcata
+2880626/1
CCCFFFFFHHHHGJJJIJJJJJJJJJJJJJJJIJJJJJIJJJJJJJJJJJ
@5624337/1
gtcacggtactcgcggtacatgttgtgtacacctgagcgaggctcataac
+5624337/1
@BCFFFFFHHFHHJJJGGIIJIIIIGHIJJIIJJJIIGIJJ6AGHIFEFE
@6311340/1
ggtagcactgagtgacggcacctccgacactgaggtcacggtactcgcgg
+6311340/1
@CBFFFFFHHHHFHIJJJJJJJJJJJJJJJJJJJJHIJJJJFHJJJJJHF
@6311513/1
tcacataaaaccaaacctctggttcgattgggcctcaaaaagtcacgttt
+6311513/1
CCCFFFFFHHHHHJJJJJJJJJHIJJJJJJJJJJJJJJJJJJHHJJJGIJ
@2881633/1
gtgattgtaacgcccacttttatcttttgcacctcacgatcgattactac
+2881633/1
CCCFFFFFGHHHHJJJJJJJJJJJJJJJJJJIJJJGIJGHIJHIJJJIJI
@6312540/1
caaaaatgtaattaactttttttttgtctgtttgtctgtttgtctgtttg
+6312540/1
CCCFFFFFHHHHHJJJIJJJJJJJJJIJJJJJJJJJJJIJJJJJJJJJJI
@6999781/1
cgggctctgtgcctggctcccatgtcacgg
+6999781/1
?7;B7DBDBFBDB:A;EE3<CAF?2A<CAG
@2882486/1
ccaggataaaaagtaacctattttatgtccaggataataagttaattata
+2882486/1
CCCFFFFFHGHHHIIJJIJIJJJJJJJJJJJJJIJJIIJJJIIIJJJJJJ
@5626025/1
gacgatttcaccagtggtcttcttgaacttcttcaattgacgcaagaagt
+5626025/1
@@@D?DDDDFHHHEFBFHAI>HGIIIIIIIGIIIG<CGHHIGD?DHIGIH
@6313506/1
cttcacgacgcttcagcagagtgcacacaatggtgaactggcgttcatgc
+6313506/1
@@CFFFFFHFHHHGGIGIJHIEFGHJIJIGIGGBGFDGHIJIJIGHHGJI
@4941138/1
gggatgcttaaatttacatttagtgtttgtttcatgtcaatcggttcata
+4941138/1
CCCFFFFFHHHHHJJJJJJJJJJHHJJJJJJJJJJJJJIJJJJJIJJJJJ
@5626816/1
ggatggagtgagcacgggctctgtgcctggctcccatgtcacggtagcac
+5626816/1
CCCFFFFFDHHHHJJJIJJJJJJJJJJJJJJJJJJJJJJJJJJJHJJJJJ
@4255834/1
ccacatcttgtaagcagcctgacgcttagcaagtttcttagacttgccag
+4255834/1
CCCFFFFFHHHHHJJJJJJJJJJJJJJJJJJJJGIJJJJJJJJJJJJJJJ
@7001322/1
gtgtacacctgagcgagactcataacgcagccagatgccaaagttcttga
+7001322/1
@C@DFFEFAFDFHGGFGIIJIEIHGIIGIIEHGGHGGIGEG;D9CHIJJI
@4256235/1
gtggattttaatgttattattacagcatacataataaaattagaggaagt
+4256235/1
CCCFFFFFHHGHHGIJJJJJJJJJJJJJJJJJJJJJIJJJJJJJJJJJJF
@126532/1
cttgcgtttcaaaacaattcattttaggttcaagttaaccgcaatgttgg
+126532/1
CCCFFFDDHHHHHJJJJIGGIGIJJIIIBFIIIJIJJJJJDIHIIJGHGI
@2883861/1
gtcataatcttcagatactccaaagcattctgggctgcagatgactgtgc
+2883861/1
CCCFFFFFHHHHHJJJJJJJIJJJJJJJJJJJIJJJJJJJJJJJJJJJJI
@2884229/1
ctagcacgtagttctcagcttccctgcaaagttaaccatcttgtattcaa
+2884229/1
@C@FFDDDH>DFHIIIIJGGGGEIHHIIGHB?EGGIGGGIJIGDHFIGIH
@7663964/1
gtcctttatacatttcggcatggcgatcatgtcgatggcttggtttattc
+7663964/1
C@CFFFDFHHHHFIIGIIJJFGIJJGIHIIIGIIJEDHIIFHIFFHEHHD
@7663999/1
gtggattttaatgttattattacagcatacataataaaattagaggaagt
+7663999/1
BB@FFFFFHHHHHJIJJJJIHGIIGJJJIJIJJJJIGIJJJIJIIJHIIH
@127426/1
cggaactccaatcctttactcgaatagtcttttctaacttgaacagtgcg
+127426/1
B@C=DDFFGHHHHJJIJJIJJJJJIIJHIGIIJHIIJFGIJJJIJJGGGI
@127453/1
ccgacgtccggaacatcaaatatcttgacttggcaaagagttgtcgatat
+127453/1
CCCFFFDDHHFHHIGIJIIJJJJJJJJIJJJJJJFGCHEHBFGFGIGIIJ
@4257430/1
ggatataatagcatggattatacattacacttactaatatagtaaaagca
+4257430/1
CCCFFFFFHHHHHJJJJJJJJJJJJJJJJJJJJJJJJJJJJJIIJJJJJJ
@7002737/1
ggaactgcttcacctgtggccggcggcacgcagacgccttgatgacctcc
+7002737/1
CCCFFFFFHHHHHJJIHIIJJJJJJJJJJJIJHHFFFDEDDDCDDDDDDD
@2885166/1
gccctcagcgacatgtaagagttcaatggggaagtaaatgcatctgtcct
+2885166/1
@@@FFFFFFHFFFGHHHIJHJHEH<CFHGIJE<FFEGEGIEHIJIHGHJJ
@7003458/1
cttttatatttgttaactgtccttcattgagggtcgg
+7003458/1
@@7DDDD;FFHHHGG@FEHCEEGEHEED>>FBH?EGF
@128442/1
ggctcttcttctttctgtacattcttttttcctcctttcttttttggtgg
+128442/1
CCCFFFFFHHHHHJJJJHHIJJJJJJJJJJJJJJJJJJJJJJJJJJJHII
@2202969/1
ggatggtcgtttgaaaaattgacggccagccttaacgtacgattccaacg
+2202969/1
CCCFFFDFHHHHHIJJJJJJJJJIJJJJJJJJJJJJJJIJJJJJJJIIJH
@3593133/1
ggatggagtgagcacgggctctgtgcctggctcccatgtcacggtagcac
+3593133/1
CCCFDFFFDFHFHIJIIGIIIIJIIIJJIDGJJGIJGEGIIGJEECEHII
@7004483/1
gagagaagatcctcatcttgtatagaggaggcttgggctcgctctccgaa
+7004483/1
@CCFFFFFFHHHHJGIJJJJIIJJJJJJJJIJJJHGIIIJJJIJJJIIII
@2203830/1
ctttgatttcttttgtaaatttaactctctgtgagtccgtcagtggcttt
+2203830/1
@@@FFDFFFFFFFHGHHIIJIIIIHGIJGGIHIGIFGHGFGGHHIIIJJJ
@2204031/1
accgaccagagtagcaaccaccttcaatcctttaacgaatgcagcgaaat
+2204031/1
CCCFFFFFHGHFHJJJJJJJJJJJJJJJJJJJJJIJJJJJJIJJIJJJJJ
@128792/1
gcccattaattaaaccttttaccataaagtaatgagtacagatgccaacc
+128792/1
CCCFFFFFHHHHHJJJJJJJJJJJJJJJJIIJIJJJGHIJJJJJJJJJJJ
@3594572/1
tgacgcaagaagtaccagaaacgggacttagccacaatctggtctgg
+3594572/1
@@@FDD?DFHFHAFHEBFDEGGDAG@FHGIGEGIIIIIDGHG?D@GG
@3595075/1
ctttctaaggttcaaaactatatctgtaccaaatttcaaccaaatccgtc
+3595075/1
CCCFFFFFHHHHHJJJJJJJJJJJJJJJJJJJJJJJIJJJJJGFHIIJJJ
@129294/1
ggagtgagcacgggctctgtgcctggctcccatgtcacggtagcactgag
+129294/1
@@CFADFFGHHHGJJJJJJJJIJJIIJIJJJJJIIIJJJJGGGHJJJJJI
@130743/1
gcttcaccttatgatagtcatcgcggcctctagccgacacgattatgaag
+130743/1
@@@DFFFFDDBHFHIIBBACHDHHGGAEHIIII<;DGABAGGGHHCC=>C
@6314026/1
cattgccattagtagactgatcagccggagcagctccggtaagtttgtcg
+6314026/1
CCCFFFFFHHHHHJJJIJJJJJJJJJIIEHHJJIIIJJIFHIJHIIIIJJ
@6314826/1
cttgctagtaagtcctgagccatagcaaacagccactggcaatgtggata
+6314826/1
?@@BDDDBACFFFHIIEAHHCGHIGGIDE><ABFGGIIIFCFHIFHGFHG
@6314889/1
agagaagatcctcatcttgtatagaggaggcttgggctcgctctccgaag
+6314889/1
CCCFFFFFHHHHHJJJJJJIJJJJJJJHJJJJJGIJJJIJJJIJJJJIII
@6315070/1
acataataaaattagaggaagtaggtgctgggcctcttgtatgcgaaggt
+6315070/1
CCCFFFFFHHHHHJIGIJJIJHGHIHGHGIJIJJJIJJJHJJJJJHIIG9
@867528/1
gttctcagcatggtaagaaggtggcggccagaatctagacatgcacagct
+867528/1
@@@DDDDDFFFFB:CFGE@DG@E;EF><:DFIEF<FAFAAFEF>CF@@AE
@132006/1
gcaagaagtaccagaaacgggacttagccacaatctggtctggagagaag
+132006/1
@@@DDDDD:A<CFFHIGBHIIDHIIIIIICCHGHFIBGFHHGIFG@DHEG
@1510721/1
ccctgatagagacgatttcaccagtggtcttcttgaacttcttcaattga
+1510721/1
@@?DDDDDD<FFHG?GHI@?FBDGHIIIGIIEIIBAHIIIIIII@?FHH<
@1510879/1
gtcaaattaaagaatcacgtcgaacactattctatgcttataccattaat
+1510879/1
CCCFFFFFHHGHHJJJJJJIJJJJJJJIJJJJJJJJJJJJJJJIJJJJJG
@868815/1
gcacagggcacgcttgcgcatgacatctatacatgccattggcgttcaaa
+868815/1
CCCFFFFFGHHHHJJJJJJJJJJJJJJJJJJJJJJJJJJJJJIIHJJJJI
@6316615/1
tgcgaatatatgaagcgtgagacaatgcctccaataagaataaggggtca
+6316615/1
@@@DD?DDFHHHGGGGIFGHDEEEIIIIIIIIIBGDFGBFHEGGGCH@FG
@6317048/1
gtcgagtagagccttagctgcggaatgcttagcttccttcttagagcgtc
+6317048/1
CCCFFFDEHHHHHJJJJJIJJJIJJJJJJJJJJJJJJJJJJJJJJJIJIJ
@4942273/1
tcataacgcagccagatgccaaagttcttgatcttcactgggctcttctc
+4942273/1
CCCFFFFFHHHHHJIJJJIJJJIIHIJJJJIJIIJJIJJJJJJIJJIIJJ
@5627728/1
cctggctcccatgtcacggtagcactgagtgacggcacctccgacactga
+5627728/1
@@@DBDDEFDD<FGHIGGICGHHCGEEHI:CFHHJGIJGJIIGIIJIIC;
@6317253/1
gctacacttcttgacatagtactcttccctcgtgttcttcaatgggttca
+6317253/1
=@@;DDDDFFFFD?FFEFEHIEHCAEEHFICFGFIECFEFIFGEEEGII9
@1512063/1
cgcctattaacattatcatcgttctcagcatggtaagaaggtggcggcca
+1512063/1
@CCFFFFFHHHFFHHIIIJJJHHJJJJIIIJJJFEHGGHJJDFHIIJIHH
@6317436/1
ctccggtactaacgatcaaatcgatcatgggtccataatcattcctggaa
+6317436/1
CCCFFFDFHHHHHIJJJGGHIIJIGIJJJJIFHIGJJJJJJIJIJJJJJJ
@5627966/1
gtcttcttgaacttcttcaattgacgcaagaagtaccagaaacgggactt
+5627966/1
CCCFFFFFHHHHHJJJJJJJJJJJJJJJIJJJJGIIJJJJJIJJJJJJJJ
@5628545/1
tgtgtttattttgtttttctctgtgatctgtttcttggcatctatagatg
+5628545/1
@@?DDBDFHHDHFIJIIIJIIEEHEIJBHBCHHGIJGDFGHEHIIFICED
@4943412/1
ttccactacttccacgattgtcatcagtataagaacatacaaatcccagt
+4943412/1
CCCFFFFFHHHHHIJJJJJJJJIJJJJIJJJJJJIJJJJJJJJJJJJJJE
@1513112/1
aaccgattgacatgaaacaaacactaaatgcaaatttaagcatcccacaa
+1513112/1
@@@FFFFFFHFHHIBHEHIGIJJJJJIICGGIIIJIIHIEBFFHIIIJJI
@5629057/1
caacaaataaactttttaatagacaaatacaacgaaaccaatttagaata
+5629057/1
CCCFFFFFFAFFHIJJJEIIGGGDA9EFBEEHEHJ=GHEHGFHEGHIDHG
@2885994/1
cctaacttcgcaaccactaattccagtgataaattcactctagcacgtag
+2885994/1
CCCFFFFFHHHHHJJJJJJJJJGHJJIIIJJJJJJJJJJJJJJJJIJHIJ
@7005910/1
cgtcaaatagttgcggagattaatggtataagcatagaatgttcgacgtg
+7005910/1
CC@FFFFFHHHHGJJJFHGIIIJJJJFIIJJJIJJJJJJJJJJIJJJJJJ
@7006473/1
gtatttttccaggataaaaagtaacctattttatgtccaggataataagt
+7006473/1
CBCFFFFFHHHHHJJJJJJJICHHIJJJJJJJJJJIIJJJJJJIJJJJJH
@3597240/1
acttcatcatcagggatcttgccgtcattgcagactgtgtggtagcgggt
+3597240/1
@CCFFFFFHHHHHJJJJJJJJJJJJJJJJJJJGJJJJJJJIJIIIIJJJG
@3597304/1
tgcttcacctgtggccggcggcacgcagacgccttgatgacctccacttt
+3597304/1
CCCFFFFFHHHHGJJJJJJJJJJJJIJJIHHFFFDECEEECDDDDDDDDD
@7665951/1
ctatacatataataaaatcgtagaaaagtgctgtctgtacattgaaaata
+7665951/1
CCCFFFFFHHHHHJJJIJJJHJJAJIJJHIJJJJJJJIHIIIJJJJHGHH
@1515450/1
ctctggtggaggtttctcctgtgacggcatagccgcagcctccga
+1515450/1
@CCFFFDDADHACDH@GHGBFHECEDEBGHGGGBDFHE7C=;9@5
@3597539/1
gtgatctgtttcttggcatctatagatgtcggtggcgcacagggcacgct
+3597539/1
CCCFFFFFHHHHHJJJJJJJJJJJJJJJIJIJGGGIJJJJJJIJIJJJJI
@3597829/1
cttcaattgacgcaagaagtaccagaaacgggacttagccacaatctggt
+3597829/1
CCCFFFFFHHHHHJJJJJJHIJJJJJJJJJJJJJJJJJJJJJJJJJJJJG
@5630880/1
agtagatgcaaatatctctgcctcagaaaaaggcgggagattttaaaaac
+5630880/1
@@@FFFFFFHDHHGDGHIIJIIEEHHCB9GEHEHIJIGI/CEHGDHCCDF
@7666482/1
gccctcaatctgcaccagttcatacttgggcacagttcctcgacgagcaa
+7666482/1
CCCFFFFFHHHGHIJHIIHIIIIJJJJIJJJIJIJFHHIJJJJJIJJIJI
@5631094/1
gggctctgtgcctggctcccatgtcacggtagcactgagtgacggcacct
+5631094/1
CCCDFFDFCFDHHHBHBGHHIHIIIHHIIEBGHIGIGGIDFDEB@FGIHI
@7007581/1
cacagttcctcgacgagcaagtagttcttgaagcacagacacaggtgtct
+7007581/1
CCCFFFFFHHHHHJJJJJJJJHIJIJJJJJJJJJIIJJJJJJJJJFGIJJ
@7667452/1
gagactcataacgcagccagatgccaaagttcttgatcttcactg
+7667452/1
@@@ADDDDFBC::E<@6CE?;BFCDA>:::?BDB?C@0?D>>BDB
@7668125/1
ctcatcttgtatagaggaggcttgggctcgctccccgaagggagcttgcg
+7668125/1
@@@DD;DA?=CDFIIIDGIIICGBA8ABBF@?DGFIIFFFFI9;@=CEFB
@7008940/1
ggtgcgtgcaggatcctcgtcattgcctggcatacaaggcaaagcaccga
+7008940/1
@CBDFFFFGHHGGJJJIJJJJIJIEIJJJJIGIGICCGGIJHGIBGGGGB
@4259909/1
ctatttatcatctatgaaaaaatggaaaccctacttaaagacatcatgat
+4259909/1
@@CFFADFFHHHHJJJEECIIIIIJJIIGIIIIIIIIIGJJFIIGIIJGJ
@7010054/1
gtttattttgtttttctctgtgatctgtttcttggcatctatagatgtcg
+7010054/1
CCCFDFFEHHFHHJJJJJJJIGHJIIJJIJJJJDHGGGFGGIIICIIDFH
@4945427/1
gtgctgttgtggaactgcttcacctgtggccggcggcacgcagacgcctt
+4945427/1
CCCFFFFFHHHHHJJJJJIJJJJJJIIJJJJJJJJJJHHFFDDCDDDDDD
@4261633/1
gaatgttcgacgtgattctttaatttgacataacttttttatttatgaac
+4261633/1
CCCFFDFFDHHFFGGGGIGIJIJJJJGIIEGGFCFIIJEHIJIJJJFGII
@4262049/1
ggtgcacgcgcttgggcagagggaatctgattgtgctgttgtggaactgc
+4262049/1
??:BADDB8CDADEIDE@A1DCDADDDEAEIEEDDDECDDEIC>@==CC9
@135871/1
cggacatttcaattttatttagttggtcttggttgaacggaactccaatc
+135871/1
CCCFFFFFHHHHHJJJHIJJIJHHIIHIJJJIHIJIJJJJCGHIJJJJJJ
@2208237/1
ggtgggttgtcctgcagagcttgccacatcttgtaagcagcctgacgctt
+2208237/1
BC@FFFFFHHHHHJIJJJJJJJJIIJJIJIJJJJGJIJJJIJJJJJJJJJ
@2208516/1
gtgtacacctgagcgagactcataacgcagccagatgccaaagttcttga
+2208516/1
CCCFFFDFFHHGFIIGIGGIGEGHGHHHIIF?DHFGHDIGHEH@FCHIJC
@2208517/1
ggcgcttgtggtggtgcacgcgcttgggcagagggaatctgattgtgctg
+2208517/1
@C@FFFFFHHBFFGHIIIIHIJJJJJJJJIIHIIIIIIGHIJJJIJJIIH
@2208820/1
caatgtggatagctggacaaggcactggcaacgaccaatcatggactttt
+2208820/1
CCCFFDFFHHHHHJJJIJJJJJJJJJIJJJJJJJJJJJIJJJJJJJIJJJ
@136646/1
gtagcactgagtgacggcacctccgacactgaggtcacggtactcgcggt
+136646/1
CBCFFFFFHHHHDIJJJJJJJJJJJIIJJJJIJJIIJJJIJIJJIJJHFB
@137136/1
gcaagaagtaccagaaacgggacttagccacaatctggtctggagagaag
+137136/1
CCCFFFFFFFHHHJJIIIJJIJJJJJJJJJJJJJJIJJHIIJJJJJJIJJ
@4264797/1
caagaagtaccagaaacgggacttagccacaatctggtctggagaga
+4264797/1
@@<DDDDDDFFFF>CAG@;?FHB@FGFH?GD@C@EG<BF?FAEFDGD
@137648/1
gtgaaaactgcccctcagatacaccgtcacggaatacaaatatcttcttc
+137648/1
CCCFFDFFGHGHHIGJJIIIJHIJJIJJJGHIGIIJJIGHEHIGHIJIGH
@2887086/1
cttcacctgtggccggcggcacgcagacgccttgatgacctccactttga
+2887086/1
@@@DDFDEAFFDFIDGHEBHIIIBHGIIGFBEFECCEECCC>?=CCCCC@
@1516489/1
ctcccatgtcacggtagcactgagtgacggcacctccgacactgaggtca
+1516489/1
@BCFFFFFHHHHGIGHIIJJJJJJHIJJJIJJJJJJJJJJJJJJJJJHIJ
@1516663/1
ccgaaacatcaaatatcttgacttggcaaagagttgtcgatatgtggatg
+1516663/1
CCCFFFFFHFFFFIHGGGFIJJJJGIGGIJJ@FEEGIGIJJGHIJJIGGI
@139277/1
ctgtgatctgtttcttggcatctatagatgtcggtggcgcacagggcacg
+139277/1
CCCFFFFFHHHHHJJJAHEHGHIGIIJIIJIIEHGHIDDDGGIGHJIIII
@2889074/1
ctcagatgcaatttcttgcaagaattgcacaaagttgaagtccttgttgt
+2889074/1
CCCFFFFFHGHHHJJJJJJJJJJJJJJJJJJJJJJJJJJJJJJJJJIJJH
@5632762/1
gtgctgtctgtacattgaaaataaaaataaaaaaatagcaggggttattg
+5632762/1
@C<?DDFFDADDDAEFFEE?BBHDHGEHDAEHGG<GG<@GHIEA7AFGHC
@5632974/1
gcctcttgtatgcgaaggtgttgaggcgcttgtggtggtgcacgcgcttg
+5632974/1
??<;DDB;DDAF4@1@CF<<CB;BFFGID6?F?D79BCFFGDGGGGEEEC
@2889401/1
ggaagtaggtgctgggcctcttgtatgcgaaggtgttgaggcgcttgtgg
+2889401/1
CCCFFFFFHFHHHJJJJIJJJEHHIIJJIHEFBHGIGGA<F6DEHIJGGJ
@2889442/1
gggcctcttgtatgcgaaggtgttgaggcgcttgtggtggtgcacgcgct
+2889442/1
CCCFFFFFHHHGHJJJJJJJFGEGIIJJJJJJJJIJJJJJBGIIIJJHFF
@139928/1
gggcatagtaggtaggcgtagggtaagacacggatcgcatacaccgtgaa
+139928/1
?@<DDFFFFFFHFEH?FHC@FDB?GGIAFDHGGGFFFHEGCHGIIEFGGG
@5633491/1
ctcatctttagcacttggttcatcttttgaagattctgatattgatagtt
+5633491/1
CCCFFFFFHDHHHJJJJJGIJJJJJJJJJGFHHIIIJJHIJIJJJJJJII
@4946901/1
cagagggaatctgattgtgctgttgtggaactgcttcacctgtggccggc
+4946901/1
@@CDFDDAFHHHHCDHIDFGHGHGHHHIEHIBGGFEHDGIEDDAGGH@FE
@4946929/1
cttgaacttcttcaattgacgcaagaag
+4946929/1
1=@BDDDBFFFAFF4CE<CDDFC:FAG;
@2890519/1
cgacatcgacataacaataacccctgctattttttttatttttattttca
+2890519/1
CCCFFFFFHHHHHJJJJJIJJJJJJJJJIJJJJJJJJIIJJJJGIJJIGH
@6318446/1
cagccagatgccaaagttcttgatcttcactgggctcttctctgggattt
+6318446/1
@@@DFFFFHHHHHJDI@GHGHJJJJIJGGJJJIIIJJIIHHIHJIJJJII
@4947461/1
gtcctgcagagcttgccacatcttgtaagcagcctgacgcttagcaagtt
+4947461/1
@CCDDDADHBHGDIIIIIIIIIIIIHGFHIIIIIIIIIGGIIIGGIII?F
@6318727/1
ctcatcttgtatagaggaggcttgggctcgctctccgaagggagcttgcg
+6318727/1
CCCFFFFFHHFHHJJJJGIIHIIE=FEDHEBHGIIJIJIDIGAFHIGECG
@2210357/1
ctggtcaccttccatgcaaaatcttatcatgcaaattgttacatttatat
+2210357/1
CCCFFFFFHHHHHJJJJJJJJJJJJJJJJJJJJJJJJJJJJJJJJJJJJJ
@7011374/1
gtgctgttgtggaactgcttcacctgtggccggcggcacgcagacgcctt
+7011374/1
BCCFFFFFHHHHHJJJJJJJJJJJJJJJJJJJJJJJJHHFFDDDDDDDDD
@3601147/1
cctacattataattgcaaaaatggcgagtaagttaattctaatttaatgt
+3601147/1
?@@FDDDDHDHHHJIIJIIJIEGEFIGG?FHGFFGIIGIJJJJIGJJGEG
@5635050/1
gtctgtttgtctgttcgtctgtgcgcgctaatctcagaaacggctgatcc
+5635050/1
B?@DFEFDHHHGHGGIIGHJHHHHIJIJGHJJJJJJIGIJJEGHIJJJJG
@3601563/1
ccacaatctggtctggagagaagatcctcatcttgtatagaggaggcttg
+3601563/1
@@@DDDDDHFH:CEEGDG:AFADEEHICHGBGGBEC:CDBBBGFCHHC@?
@6320220/1
ggcacagttcctcgacgagcaagtagttcttgaagcacagacacaggtgt
+6320220/1
@@@BDDDBDH?DFIAGHBGHIEHFHIIIIFHFEHIBFHGGIIIEAFHCGB
@2211577/1
atagcattggaaatcagaagcacatactgctaaatctaattaagaaggag
+2211577/1
@C@FFFFFHHDFGIIJJJFIGHIJIJJJJJJIJJJJJJIIJJIJIGHIGH
@5635622/1
cacacataaactctatgactggctgcgctttataaaaggcagttgcagaa
+5635622/1
CCCFFFFFHHHHHJJJJJJJJIJJJJJJJJJJJJJJJJJJJJIJJJJJJJ
@7012545/1
caggctcgccgccctccatagaccgcagagtgagacagcactgctggagt
+7012545/1
C@@DFDDFHFHGHIGGGIIJJIGHIJIGGHFHGIJIJIJIHGHHHFEBB;
@6321219/1
ggtcggtcaccgaaggcggcggccgcattc
+6321219/1
?11A?<0<@BF?C@FBFGB8FFFD66>2=;
@2212430/1
ctcataacgcagccagatgccaaagttcttgatcttcactgggctcttct
+2212430/1
CCCFFFFFHFFDHJJJIJJJJJEHJCFIGIJGIGIJJIIJJHHIJJJIIF
@2212562/1
cctcatcttgtatagaggaggcttgggctcgctctccgaagggagcttgc
+2212562/1
@CCFDFFDHHFFHIJJJGHIJJGJFFGGFCHFGGCHIJIJ@GF8;AHEGG
@7013020/1
atgcgaaggtgttgaggcgcttgtggtggtgcacgcgcttgggcagaggg
+7013020/1
CCCFFDDFFCFFFGGIJIJIGHI@GEFHHHHIHJIJJJIHFHFFEFABCD
@2212839/1
gttaattacatttttgggttcgacatcgacataacaataacccctgctat
+2212839/1
CC@FFFFFHHDHHJIIJIIIJIEHHIJJEGGIGGIJIJEHIJIIJJIJGI
@6322009/1
cgacataagaagcgaaggtaacattattgacgagtgctgatcttaagtct
+6322009/1
@@@BDDDEDFDHDDDFD<2<CHGHCHGCF@FHGEBBEGII@BDF@BGHGB
@3603726/1
ggatgcttaaatttacatttagtgtttgtttcatgtcaatcggttcataa
+3603726/1
CCCFFFFFHHHHHJJJJJJJJJIIHJJJHIJJJJJJJJJJJJJIJJJJJJ
@7013930/1
gttggtcttggttgaacggaactccaatcctttactcgaatagtcttttc
+7013930/1
CBCFFFFFHHHHHJJJJJJJJJJJJJCHJJJJJJJJJJIJJJJJJJJJJH
@7013985/1
agagaagatcctcatcttgtatagaggaggcttgggctcgctctccgaag
+7013985/1
@BCFFFFFHHHHHJJIIJJEIIJIJJJIJIIHIGIIHGIGGFGGGHHIIF
@7014440/1
ctcgtgttcttcaatgggttcacgttaaaaccaacaacgaaatcgtgttt
+7014440/1
==?D:=22=22<?C:EEI<<:<<A<C9F?B?CC?818?6:D?00//9...
@4266147/1
gtgttacgattcgaatactggactagtaaaatacatagtttcactacaca
+4266147/1
?=?BDDDFCBDBFHG?EHIIICEGGIFEHIIDGEHIIIFHHGIGGGH@HI
@140542/1
cacagctcttgcagccatccaacaggattgcccatcaatttatcttcaaa
+140542/1
@@@FBDEFHBAHFEFGIGIIJGIGGEHEEHGFHIGHIJJFGGCGGCIIIJ
@140622/1
gggtcattgaacttatagttcaaaatcgtttccacatcatttctagaata
+140622/1
BCCDFFFFHHHHHJJJJJJJJJJHHIHJGIJJJJJJJJJJJJJJJJJJJJ
@140715/1
ctggcaatgtggatagctggacaaggcac
+140715/1
?8=BBDD:CA<C?FBBF@A@:CCE33F?2
@7671705/1
gtcgaaatcaacttcagtgtatcggttgggcagtagtgtgagtgcatcaa
+7671705/1
CCCFFFFFHHHHHJJJJIJJJJJJJHIJJJJJJHJJIIGHIJFHIJJJJJ
@4267437/1
ggcgcttgtggtggtgcacgcgcttgggcagagggaatctgattgtgctg
+4267437/1
C@CFFDDFFHHFFGEFHIIGJJFIIGIIIIIGHIGIEIHIJHIJIIJJJG
@141545/1
tgggtcagcatgtcgcatagaatctgactggtcattacaattacctgatt
+141545/1
BCCFDFFFHHHHHJJJJJJJJJJJJJJJJJJGIIJJJJJJJJIJJIJJIJ
@4267527/1
tgggtctcaaaaaatcacgtttatacattttttttttaatttttgtgtta
+4267527/1
BCCFFFFFHHHHHJJJJJJHIJJJJJJJJJJJJJJJGICGIJJHFA@E@@
@4267560/1
ctgttgtggaactgcttcacctgtggccggcggcacgcagacgccttgat
+4267560/1
BCCDFFFFHHGHHIJJIJJJJGFIIGIJIIGGGIJFHFFFDEDDDBDDDD
@141713/1
cactgagtgacggcacctccgacactgaggtcacggtactcgcggtacat
+141713/1
@@@FFFFDHGHHAFHIGGIHDEHGGIIIJIDGGIEIGHGIJFA@EA?DC7
@7672395/1
ctgtgatctgtttcttggcatctatagatgtcggtggcgcacagggcacg
+7672395/1
@@;ADDDDDHDDBEGECFC?FFB<BHCDFHHICA1?DEBAGBHHBFFCA@
@873024/1
cgcaagaagtaccagaaacgggacttagccacaatctggtctggagagaa
+873024/1
CCCFFFFFHHHHHJJJJJJJJJJJJJJJJJJJJJJJJJJJJJJJJJJJJJ
@143269/1
cttctttctagtgcctgataagcccagacctagcccaaattcttcttctt
+143269/1
CCCFFFFFHHHHHJJJJJJJJJDHJJJJJJJJJIIJJGGIJJJJJJJJJJ
@1521482/1
caccagtggtcttcttgaacttcttcaattgacgcaagaagtaccagaaa
+1521482/1
CCCFFFEFHHHHHJIJIIIGIJJJIJIJIJJJJJJJHJJJJHGIJJJJJJ
@4948030/1
aactgcttcacctgtggccggcggcacgcagacgccttgatgacctccac
+4948030/1
CCCFFFFFHHHHHJJJJJJJJJJJJJJJJJJHHFFDEDEDDDEDDDDDDD
@1522582/1
gtgctgttgtggaactgcttcacctgtggccggcggcacgcagacgcctt
+1522582/1
CCCFFFFFHHHHHIJJJJIJJJJJJGJIFIJJJJJJJHGFFDDDDDDDDD
@2892232/1
gtttattttgtttttctctgtgatctgtttcttggcatctatagatgtcg
+2892232/1
CCCFFFFFHHHHHJJJJJJJJJJJJIJJJJJJJJJJJJJJJJJJJJIIJJ
@144533/1
gtactaacgatcaaatcgatcatgggtccataatcattcctggaatccgt
+144533/1
CCCFFFFFHHHGFGIFEFFHIGIJJIEGGHIIJIIGGIIJIGIJJJJJJH
@1523043/1
gggtaagacacggatcgcatacaccgtgaatataagtggcaaaggtagta
+1523043/1
@BCDDFFFHHHHHJJJJJJJJJJJJJHIIJJJJJJJIIIJIJJIJFIIJJ
@2892508/1
gcactgagtgacggcacctccgacactgaggtcacggtactcgcggtaca
+2892508/1
CCCFFFFFFHHHHJJJJJJJJJJJJJJJJJJGHIJJJGIJJJJJJHEFFF
@1523226/1
gtgggttgtcctgcagagcttgccacatcttgtaagcagcctgacgctta
+1523226/1
?=?;DADDHHFDHG@GGFEIGIIGIFGIIIIICEGHHIIIGIGHIIFEGI
@2892713/1
gaacttcttcaattgacgcaagaagtaccagaaacgggacttagccacaa
+2892713/1
CCCFFFFFHHHHHJJJJJJJJJJJJHHIIJJJJJJJJJJJJJJJJJJJJJ
@5636915/1
caccagtggtcttcttgaacttcttcaattgacgcaagaagtaccagaaa
+5636915/1
CCCFFFFFHHHHHJJJJJJJJJJJJJJJJJJJJJJIJJJJJHIJJJJJJJ
@4949329/1
gccattgacctttcctaggagtgactttcccgtttccaatctccaagaca
+4949329/1
@CCFDFFDHHHHHJJJJJJJJCGHIIJJHIJJIIJJJJIIJJGHIIIJJG
@2893250/1
gccattgtcctttcctaggagtgactttcccgtttccaatctccaagaca
+2893250/1
@@CFFFFFHHHHHJJJIJJJJFHJJIJJJJJJGIJJJJIIIJIIJIJIJI
@2893352/1
gcttataccattaatctccgcaactatttgacggatttggttgaaatttg
+2893352/1
CCCFFFFFHHHHHJJJJJJJJJJJJJJJJJJJJJHIJJJJHIJIIIJJJF
@4949881/1
gtagcactgagtgacggcacctccgacactgaggtcacggtactcgcggt
+4949881/1
@@@FFFFFHHHFHIGIHEHHJJIJJJIIIJJJJJHIIJJJEHIJJJJHF>
@1524188/1
ccttagctgcggaatgcttagcttccttcttagagcgtcccgtacccata
+1524188/1
C@CFFFFFHHGHHJJJJJJJJJJJJJJJJJJJJIIJJIJJJJIJJGIHIH
@4950101/1
gtcacggtagcactgagtgacggcacctccgacactgaggtcacggtact
+4950101/1
CCCFFFFDHHGHHJJJJFHGHGIGIIIGHJJIJJJJJIJIHIJJJJIJHH
@5637628/1
ggctttcagtgaaacatcaaaatttatcgatctttgattctgatctag
+5637628/1
@<@DDF?D>F?BFGGGGHIHHCFGHIEBFHGBHIIEH>G<DGHGGHIG
@2893944/1
ccgtttctttgtccctgggtaaggtatttcaggatcgtcacgacccacat
+2893944/1
BCCFFFFFHHHHHJJJJIJCHIIJHHIJJJJJJIJJJJJJJJJJJJJJJI
@3604141/1
ggtaggtgtagggtaagacacggatcgcatacaccgtgaatataagtggc
+3604141/1
BC@FFFDDHHHHHFHIJJJIJJIJJJJJJJJJJJJJJJIJJJJJJJHIJI
@1525217/1
tcctcatcttgtatagaggaggcttgggctcgctctccgaagggagcttg
+1525217/1
CCCFFFFFHFHHHIJIGIIHIIIJJ@GGGC=DGIEBDHIIIIJA;AHGID
@1525283/1
tggcgttgatgtcgcaagatagtgagacattcactttttagtcataatct
+1525283/1
CCCFFFFFGGHHHJJIGIJIJJIGIIJJGGIIJIGIJIJJJJDIIIGIJJ
@6325120/1
ctggtctggagagaagatcctcatcttgtatagaggaggcttgggctcgc
+6325120/1
@@CFFDFFHDHDHIJEIIGGHHIIGHEF<CBHIJEHGGGCG@@DFEHIGB
@7016140/1
ctcatgtaaatcaaaatccgtcaatgtgtgccccacagacaattttctag
+7016140/1
CCCFFFFFHHHHHFIHGIIIJJIIJJFHIFGHGIGHIIGIHJEHIIGIIJ
@3605184/1
ctcataacgcagccagatgccaaagttcttgatcttcactgggctcttct
+3605184/1
CCCFFFFFHHHHHJJJJJJJJJJHIHIJJJJJJJJJJJJJIHHIJJJJJJ
@6325659/1
gacgatttcaccagtggtcttcttgaacttcttcaattgacgcaagaagt
+6325659/1
CCCFFFFFHHHHHJIJJJJJJJJJJIJJJJJJJJJJJJJJJJJJJJJJJH
@3605762/1
cattatgtagactgttgtgttgaccaataatgggttaatcagactatagt
+3605762/1
CCCFFFFFHHHHHJHIJHIIJJJJJJJJJJJJJJHJJJJJJJJJJIJIJG
@7016991/1
ctctctgtatactggaagtcttcgtagcttttcatgaacttctttttatt
+7016991/1
CCCFFFFFHHHHHJJJJJIJJJJJJJJJJJJJJJJJJIJJJJJJJJJJJJ
@2215331/1
gcagccagatgccaaagttcttgatcttcactgggctcttctctgggatt
+2215331/1
@@?DDDDDFHDBF@G>DAFIHIC>?FFHIIII<F@;EGGGGII<DFGIGH
@3606409/1
gacggcacctccgacactgaggtcacggtactcgcggtacatgttgtgta
+3606409/1
CCCFFFFFHHHHHJJJJJJJJJHIIJJJHHIJJJJJJGHIJHHHHHHFFF
@7672956/1
ctttaatttgaaaatttgtcggatccaatgtaaaacattccaaaatcaac
+7672956/1
CCCFFFFFHHHHHJJJJJJJJJJJJJJJJJIIJJJJJJJJJJJJJJJJJJ
@4270156/1
aggaagtaggtgctgggcctcttgtatgcgaaggtgttgaggcgcttgtg
+4270156/1
CCCFFFDDFHHHHGJJJIHGIIJJHHHIIIGHHGBDFGHHIJJJIIJJGG
@4270413/1
cgcctattaacattatcatcgttctcagcatggtaagaaggtggcggcca
+4270413/1
CCCFFFFFHGHHHJJJJJJJJJJJJJJJJJJJJGHIJJIJJHIJJJJJJJ
@4271141/1
ccacgcctgggatgccacccggcaccactcccgggtgaggatgcactaca
+4271141/1
@@@?D>DDF=BBF;?FHIBF:?:?CBBBBD?GHIIGBGCCA=E;DHEEE>
@7019136/1
ctcataacgcagccagatgccaaagttcttgatcttcactgggctcttct
+7019136/1
CCCFFFFFHHHHHJJJJJJJJJJJJIIJJJJJIJJJJJJJIJJJJJJJJJ
@876483/1
gtcttcttgaacttcttcaattgacgcaagaagtaccagaaacgggactt
+876483/1
C@CFFFDFFHH?FIGIIJIJJJJJIIGGGJIJJFGHIJJGHIIJGIIIII
@7019403/1
ctacaaacggcgctatataacaaaacaattcatttcatatatacttatat
+7019403/1
CCCFFFFFHHHHHJJJJJJIIJJJJJJJJIIGIJJJIJJJEGIJIJIIJI
@4951279/1
catggtaagaaggtggcggccagaatctagacatgcacagctcttgcagc
+4951279/1
CCCFFDFFGHHHHGHIJJJJJJJJIJJJ4DHIJJJIJJJJJJJIJJJJJI
@4951330/1
cctgtttcacagtctcgttgacttgctgttagctcattttaacacatttc
+4951330/1
CCCFFFFFHHHHHJJJJHIIIJJIJJJIIJIJJJJGJIJJGIIJIDHIJG
@146032/1
cggaactccaatcctttactcgaatagtcttttctaacttgaacagtgcg
+146032/1
CCCFFFFFHHHHHJJJJJJJJJJJJJJJJJJJJJJJJJJJJJJJJJHJJJ
@4952586/1
ctgtggccggcggcacgcagacgccttg
+4952586/1
:?<;DD3=?6@1::DDDA@;/.;AD>6?
@146807/1
gtttgaatttaatagatgtatactcacttagggcattgaaaaaatagttt
+146807/1
BBCFFFFFHHHHHJJJJJJJJJJJJJJJJJJJJJJJJJJJJJJJJJJJJJ
@2896336/1
gtcgggcagttcgtcaacaagacattactagctgagaatatttttttccg
+2896336/1
CCCFFFFFHHHHHJJJJJJIJJJJJJJJJJJJJJJJIJJJJJJJJJJIIJ
@146974/1
gtggtcttcttgaacttcttcaattgacgcaagaagtaccagaaacggga
+146974/1
@@@FFFFFHHGHHJGIIFHJJIIJIHIJJIJJJGGGDFHIIIJIIJJFIG
@147728/1
cagctagatgccaaagttcttgatcttcactgggctcttctctgggattt
+147728/1
@@CFFFFFHHHGGJJIFHIIJJIJJJJIIJGHIJIIIJJJJJHIJIGIGI
@147775/1
caccagtggtcttcttgaacttcttcaattgacgcaagaagtaccagaaa
+147775/1
CCCFFFFFHHHHHJJJJIJJJJIJJJJJJJJIJJJJJJJJJGIJJJJJJJ
@7019613/1
gggctatgccatttatcctcgcacgttggcagtaatagtacaagtgaaaa
+7019613/1
CCCFFFFFHHHHHJJJJJJJJJJJJJJJJJJJIJJJJJIJJJJJIJJJJI
@877876/1
gttgtgtacacctgagcgagactcataacgcagccagatgccaaagttct
+877876/1
CCCFFFFFHHHFHJJJJJIJGIJJJJJJJJJIJJJJJJJJJJJJJJIIJI
@2898383/1
cacagttccagtctcaggcacattgccattagtagactgatcagccggag
+2898383/1
CCCFFFFFHHHHHJJJJJJJJJJJJJJJJJJJIJJJJJJJJJJJJJJJIJ
@1528915/1
tgggcctcttgtatgcgaaggtgttgaggcgcttgtggtggtgcacgcgc
+1528915/1
@@@BDDFFHFAHDHGBHIEGIAFHGIIIIEIIIDEFGEC;CAFGHGIAHD
@6326946/1
tagctttctttagttttaagttagttttcatcttaagttcggaaagatta
+6326946/1
CCCFFFFFHHHHHHIJJIHIJIEIHHJJJIGIJJGIHIJIJJIJJIGHIE
@6327017/1
cccgtttagcagcttcatccagaggcaagcgctccaagttgcttggaggc
+6327017/1
1:?AA;BDD>FHH@A@EEH>EFHE;1AFFBHGGADF93:?GH<?9??FGD
@1529064/1
gcttcagcagagtgcacacaatggtgaactggcgttcatgcggcaaacgc
+1529064/1
@@@FDFDEHGHFDHEGGGHCHEHIACCEHIIIDHIIIGHFGGGBHGIIII
@6327103/1
cggcacctccgacactgaggtcacggtactcgcgg
+6327103/1
@;@DDDDABFDFHIIGHGIGIDHGI>0?AHGGHGH
@3606438/1
catgaaacaaacactaaatgtaaatttaagcatcccacaatatattcgtg
+3606438/1
@@@FFFFFGHGHHJJGGIIIHHHIJJJJIIGIIJJJIJJJJJJJIJIIHI
@6327270/1
cttgccattgacctttcctaggagtgactttcccgtttccaatctccaag
+6327270/1
CCCFFFFFGHHGHJJJJJJJJIIJCFHIJJIJJJJHJJJIJIJJIJJJGG
@6327353/1
cgatgttttacaagggcaggttgaactcacaccattcaatttaaaagaaa
+6327353/1
@@@DDDDDDHHFBGIE=EEFCH@ACEHCHF@EG8CFFHEGGIGEHCHIBI
@878775/1
cagccagatgccaaagttcttgatcttcactgggctcttctctggg
+878775/1
@?@D?DD;=<DADDHHHDB?<FC?AAAAAAC<8:EB?GH????FHB
@6327731/1
ctcatcgggaggtgtggcagcctccttgaccattttagatatttgttgtt
+6327731/1
CCCFFFFFHHHHDHGIJJJJJJIJJJJJIJJIIJJJIJJJJJJJJGHIIJ
@3606980/1
agggaatctgattgtgctgttgtggaactgcttcacctgtggccggcggc
+3606980/1
CCCFFFFFHHHHHJJJJJJJJJJJJJJJJJJJJJJJJJJJJJJJJJJJHF
@6327877/1
agagaagatcctcatcttgtatagaggaggcttgggctcgctctccgaag
+6327877/1
CCCFFFFFHHHHHJJJJJJJJJJJJJJIJJJJJIIJJJIJJIIJIJJJJI
@6328619/1
gtcctgagccatagcaaacagccactggcaatgtggatagctggacaagg
+6328619/1
??@FDDBDHHHHHIIIIIIIGEHIIGIIGGBGGIIIGIIIIIGGIEHGII
@3607850/1
gtttattttgtttttctctgtgatctgtttcttggcatctatagatgtcg
+3607850/1
B?@FFFFFHHDFHGIJGIIIHGHIIGIJJJIGHAEHIGGHIIIIIGIGHI
@5639812/1
ccagtggtcttcttgaacttcttcaattgacgcaagaagtaccagaaacg
+5639812/1
@BCFDDEFHGGHHJHIGFIJJIIIHGIJIIEIHHGIJIG?DHHIHCDEBD
@1531031/1
ccagtggtcttcttgaacttcttcaattgacgcaagaagtaccagaaacg
+1531031/1
CCCFFFFFHHHHHJJJJJJJJJIJJJJJJJJJIJJJJJJFHIJJJIJJJI
@3608287/1
gccctcaatctgcaccagttcatatttgggcacagttcctcgacgagcaa
+3608287/1
BCCFFFFFHHHHHIJJJJIIJJJJJJJJJJJJJJIJJJJJJJJJIJJIJJ
@5640154/1
gtcacggtactcgcggtacatgttgtgtacacctgagcgagactcataac
+5640154/1
@@@DB@@ADCFDCDG:CC@FIGGBFFHIIIGGHIIEG@FAHGHHIEHGGE
@6329261/1
attctttcaatatatttaacatcagtaacactttttcagatgaatatttt
+6329261/1
BB@FFFFFHHHHHJJJJIIJJJIJJGJJJJJJJJJJJJJHIIIIJGIJJJ
@7675407/1
gcggtatcggcgtcgcttgcggtaccggcgtcggttgcggaaccagcctc
+7675407/1
@@@DDDDDDFDDD@:?CGGAFGIIDGIBHGHHECABBBBBBB@BB8<@<C
@6329347/1
tacacctgagcgagactcataacgcagccagatgccaaagttcttgatct
+6329347/1
BCCDDDFFHHHHHJIJJJJJJJJJJJJJJJJJJJJJJJJJJJJJJJJJJJ
@3608608/1
ctagcacgtagttctcagcttccctgcaaagttaaccatcttgtattcaa
+3608608/1
CCCFFFFFHHHHHJJJJJJJJJJJJJJJJJJIJJJJJJJJJJJIJJJJJJ
@3609154/1
gttgtggaactgcttcacctgtggccggcggcacgcagacgccttgatga
+3609154/1
@CCFFFFFFHHHHGHJJJJGHIJJJGIIJJIJIJHHEFDEDDDDDDDDDE
@7022609/1
ggcactagaaatatttcggcgatttaatttttttatgtttttattatgca
+7022609/1
@@@??DDE>DDDBFGGIGIIIGGGIIHIIIIIIGBFHCHHFHHGIIGIII
@5640755/1
cacgcctgggatgccacccggcaccactcccgggtgaggatgcactacat
+5640755/1
CCCFFFFFDHGHGIICHIIIGIJGJJIJJJJIIIDGIJJJGJJEGIJHHH
@2215660/1
agtaggtgctgggcctcttgtatgcgaaggtgttgaggcgcttgtggtgg
+2215660/1
@@@DDFDFGHHHHGGGIIIJHHIIGIIHIIFFCHGIIJJJJJJJICGIII
@4272665/1
tggcattgatatttggaaatgattagctcgcagcattatgggtcttcctt
+4272665/1
CCCFFFFFHHHHHJJJHIJJJJJJJJJJJJJJJJJJJJJJJJJIIJJJJJ
@4272855/1
ggatggagtgagcacgggctctgtgcctggctcccatgtcacggtagcac
+4272855/1
@@@FFFDDFFBFDIGGHIGBGE@HIJJIEGIGIGIIJGHIJIIJIGGIGI
@2216300/1
cgagactcataacgcagccagatgccaaagttcttgatcttcactgggct
+2216300/1
@@@DB?;DHHHHGIEHGIIGGGIIFHIIEHIIIIGECHGIIIIIGG>DEG
@2216484/1
ctgctattttttttatttttattttcaatgtacagacagcacttttctac
+2216484/1
@@@DDDDDHHGHGFIFGHHD@?FGGGI9<FGHGIG?GH;FDDFF<FGHI<
@5641722/1
gtctgtttgtctgtttgtctgtttgtctgtttgtctgttcgtctgtgcgc
+5641722/1
@?@DDBADFADFDHBF>CFCECHDFGG<CH9ABB:CF?EEEGCHAFHGE>
@5641746/1
ggcacgcttgcgcatgacatctatacatgccattggcgttcaaaaggtta
+5641746/1
CCCFFFFFFFHHHJJIIIIJJIJJJJJJJJJIJJJJJJJIJJJJJJIFHI
@4273458/1
gctggagtttggacttggggtcgttccaatcctggttcatgatgaactct
+4273458/1
@@@DDDDBFBF?FGHGIICH@FGDEHEHEHGEC@F?BD?FEHB?FGICHD
@4273507/1
cagggatcttgccgtcattgcagacggtgtggtagcgggtcggacgagcc
+4273507/1
CCCFFFFFHHHGHJHIIIJJJJJJJJJEHFFGGIIJJJJIIJIGHFDDDD
@5641843/1
tttcatttggattcgtagagtaatctaagacttgtccgagctcatcgact
+5641843/1
C@CFFFFDHHHGHIIEHJDFBFGIIIIGIJJICHDHEHIGGHGHJCHFGI
@2216821/1
caccagtggtcttcttgaacttcttcaattgacgcaagaagtaccagaaa
+2216821/1
CCCFFFFFHHHHHJJJJJJJJJJJJJJJIJIJJIIIIGIJIFHIJJIIJJ
@4274411/1
gttgtgtacacctgagcgagactcataacgcagccagatgccaaagttct
+4274411/1
C@CFFFFFHDHFHIJJGIJF:FFGGGIGHIJJJIJJJIIIIIJJJGGIIJ
@4275904/1
gctccctatagacaaacagaactatgtgaatattattattagtcagggat
+4275904/1
@@CDBDDDH?<FAGCGII<FAHGIGCFHGGHHGGHHCHGHIGFDGGEG?A
@4276045/1
tggaagttatgtgttacaatccttctacaaagtctcaaaaaggcctttgg
+4276045/1
@CCFFFDDFFFHHHGIJJJGIIIIIHIJJIIJIIIIJJJJIGGIJIJIIJ
@879403/1
acgggctctgtgcctggctcccatgtcacggtagcactgagtgacggcac
+879403/1
CCCFFFFFHHHHHJJJJJJJJJJJJJIJJJJGHJJJJJJJJGIJJJJJJJ
@879617/1
ctttggtttacgttccagttctcgattatcgaatttttcgccatgagtaa
+879617/1
CCCFFFDFHHHHHIJJJJIJJJJJIJJJJJJIJJJJJJJJJJJJJJIGGG
@879630/1
acggcttcttgttgtcgcccgccggcggg
+879630/1
@@@DDDDAHB?CH@CEGIGGHGGIID?@C
@5644809/1
gttccatcactatcaaaacttctcaggattgaaacgtcttttatgttggg
+5644809/1
CCCFFFFFHHHHHJJJJJJJJJJJJJJIIJJJGIJJJIIJJJJJJJJJJJ
@4277074/1
gtgctgttgtggaactgcttcacctgtggccggcggcacgcagacgcctt
+4277074/1
CCCFFFFFGHHDBHEHCF@HFHIGG9AF@GGHGHHGGHAD>ACCBBBBD:
@880244/1
ctagcacgtagttctcagcttccctgcaaagttaaccatcttgtattcaa
+880244/1
CCCFFFFFHHHHHJJJJJJJJJJJJJJJJJJHHIJJJJIJIJJIJJJJJJ
@880411/1
ccacagttccagtctcaggcacattgccattagtagactgatcagccgga
+880411/1
@B@DFFEFHHHHFIIJJJJJJJJIJJJJJJJJJHIIJJJJJJJIJIJJIF
@880497/1
ccctggcgtaaaataacgtcaatacactggatctcctcagtaggatggca
+880497/1
CCCFFFFFHHHGHJJJJJIJIJJJJIJJJJJJJIJJJJJJJJJJJJIJJI
@149963/1
agaggtgttacctgcaacttggccaggttagggccaacagattgtttgag
+149963/1
CCCFFDDFHGHHHJJJIJJJJJJJJJJHHIHHJJJJJJIJHIJJIJJJJJ
@2898862/1
ccctcaatctgcaccagttcatacttgggcacagttcctcgacgagcaag
+2898862/1
@@@FDFDDFHFFFGFGBHIGICGIJJIAEGHGCEGIAHHIJJGIGIIHIG
@2899694/1
ctcataacgcagccagatgccaaagttcttgatcttcactgggctcttct
+2899694/1
CCCDDFFFHHHDAGHBFEFHIGGGIHGIDGEIJJIFGGIIG@FHBGFGI@
@150909/1
ggatggagtgagcacgggctctgtgcctggctcccatgtcacggtagcac
+150909/1
CCCFFFFFFHHHHJJJJJIJJIJIJJJJJJJJJJJJJJJJJJJJIIJJJJ
@2899937/1
ctgcaaagttaaccatcttgtattcaaaagaaaacctagaatcactggtt
+2899937/1
C@@DFFDFFFFHFIIIJHIJIGHJIIGGGGIJBHHIIGIIHIIEDBHIHI
@2900255/1
ctcggatcagccgtttctgagattagcgcgcacagacgaacagacaaaca
+2900255/1
CCCFFFDFHHHGHIJJIJJJJIIJEIJIGIJIJIJGIGIGIHHHHFFFFF
@2900273/1
tgaagacgaagcggacgtcacggtaagcattcatcagaatgctatgcaac
+2900273/1
CC@FFFFFHGHHHJJJIIJJJIJHIIJGIIJHJJJJJJJJJJJJJJJJIE
@4954575/1
cagcgaaatagtcacacccacgttggttatcaagtggcttgg
+4954575/1
@@@DDDDAHB?FB<FHHGHIDHGGHIHEGIEDBFDDEGEE@;
@2900782/1
atacatataataaaatcgtagaaaagtgctgtctgtacattgaaaataaa
+2900782/1
@B@FFFFFHGHHHJJJJJHHJJJJIJFHIJJJJJJHIIGIIJJIIJJIHJ
@151695/1
ctcataacgcagccagatgccaaagttcttgatcttcactgggctcttct
+151695/1
CCCFFFFFHHHHHJJJJJJJJJJJJHIJJJJJJJJJJJJJIHIJJJJJJJ
@151708/1
ctcgggttggaatgattctggtgggttgtcctgcagagcttgccacatct
+151708/1
CCCFFFFFHHHHHJIJJIIJJHIFIHIEEHIJGIFGGIIIJJIJJJIJII
@1533067/1
gtcacggtagcactgagtgacggcacctccgacactgaggtcacggtact
+1533067/1
CCCFFFFFHHHHHJJJJFHJJJJIJJJJJJJJJJJJJJJJHIJJJJHIHH
@2901219/1
gcaagaagtaccagaaacgggacttagccacaatctggtctggagagaag
+2901219/1
@?@B?DDDDFHDHIIJJIJIIIIIJIIICGHIIJIJIIBDGGGEEEEGGE
@4955608/1
cttcttagagcgtcccgtacccatagcaacaagatcagcgactgtcacac
+4955608/1
CCCFFFFFHHHHHJJJJJJJJJJJJJJJJJJJJJJJJJJJJJJJJJJJJJ
@152324/1
cgcggcctctagccgatacgattatgaagacgaagcggacgtcacggtaa
+152324/1
CCCFFFFFHHHHHJJJJJJJJJJJJJJJJJJJJJJJJJJHFDDDDDDBDD
@152341/1
aactgtcttagtgttacgttgtggactctagttttctcttttaatattat
+152341/1
CCCFFFFFHHHHHJJJJJJJIIJJIJJJJIJIJJJJJJJJJJJIJIIJJJ
@4955799/1
cacggtactcgcggtacatgttgtgtacacctgagcgagactcataacgc
+4955799/1
CCCFFFFFHHHHHJIIIJJJIJJIIIJJGHGIJJJJJJJIIJJJJJJIJI
@4956005/1
caccacagttccagtctcaggcacattgccattagtagactgatcagccg
+4956005/1
@@@DDDBDCF?FBDCFGBGECF;BBDBHBHDH<DC?FHHHIIGGIIGIIH
@2902058/1
gtaggtgctgggcctcttgtatgcgaaggtgttgaggcgcttgtggtggt
+2902058/1
CCCFFDFFHHHHGJJJJJJIJJJJJHHIJCGGIJJJJJJJJJJHIJJJJA
@3609925/1
ctgtttgtctgtttgtctgttcgtctgtgcgcgctaatctcagaaacggc
+3609925/1
CCCFFFFFHHHHHJJJJJJJJJJJJJIJJJJJJJJJJJJJJJJIJJJJJJ
@152867/1
atacataataaaattagaggaagtaggtgctgggcctcttgtatgcgaag
+152867/1
CCCFFFFFHHHHHJJJJIJJIJJJJJJHHHIIIJJJJJJJJJJJJJJIJJ
@6331918/1
gggtgtagctttaaggggatctgctgtctgtggagctgatgcttgctggg
+6331918/1
BBCDDDFFHHGHHJJJJJJJJJJJJJJJIJJJJJJJJJJJJJJJJJJJIJ
@1534475/1
ctgttgtggaactgcttcacctgtggccggcggcacgcagacgccttgat
+1534475/1
@@@DDBDDD?FBFAGGGHAGCGIHBEDHIIED:8BA=<<BA@@?B?BACC
@1534482/1
ctcgtatgatgccgtttctgtaccaataggaacaatacttcgggcttatt
+1534482/1
CCCFFFFFHHHHHJJJJJJJJJJJJJJIJJJIJJJJJJJJJJJJJJJJJJ
@1534560/1
agatgccaaagttcttgatcttcactg
+1534560/1
@@@DDAD>FFBFFGGGIHDHGFBHEHH
@153460/1
ggcgcttgtggtggtgcacgcgcttgggcagagggaatctgattgtgctg
+153460/1
CCCFFFFFHHHHHJHHIJJJJJJJJJJJJJJJJJJJJJJJJJJJJJJJJH
@7024707/1
ggtggcgcacagggcacgcttgcgcatgacatctatacatgccattggcg
+7024707/1
@@@BDDFFGHHHFJFGIIGIIJGIGGJIJIEIHGIJIHJJEGIIJIIJIG
@3610750/1
ctaattttgaagcgcgcgtcggcgcgatttgaaaaattcataacttggta
+3610750/1
CCCFFFFFHHHHHIGGGJIJIJJIJGBHHHHHFFFDFCCCEDEDCDDD;C
@7024940/1
cgacgcttcagcagagtgcacacaatggtgaactggcgttcatgcggcaa
+7024940/1
CCCFFFFFHHHHHJJJHIIIJJJIJIHIHIJJIIJIJJIJJJJJJJJJJJ
@881700/1
ccaacaaatactaataataaaaacgatagaaaacaaataaaaactatcct
+881700/1
@@@DF?BDHHHHHIJGJIJIIJGJIGGGIGIGFIJIJJJJJGFHEHGHHJ
@7676203/1
ccacagttccagtctcaggcacattgccattagtagactgatcagccgga
+7676203/1
CCCFFFEFHHHHHJJJJJJJJJJJJJJJJJJJJIIJJJJJIJJJJJJJJG
@3611137/1
aagtaagatactgcaaacatgccagttataaagcatagcccgaagtgcta
+3611137/1
@CCFFFFFHDFHHIJJIGHJJJJIIFHHHHIIJIIEIJJJJJJJJFGHIG
@5645352/1
ctgggcctcttgtatgcgaaggtgttgaggcgcttgtggtggtgcacgcg
+5645352/1
CCCFDFFFHGHHHJJJJJGGHH9CFHGHIIIJJJJJGGIIIJHGIJJJFH
@7677166/1
ggcttattctgcatacctgccatgcgctggtaagcgctatggactgctgc
+7677166/1
CCCFFFFFHHHHHJJJJJJJJIJJJJJIJJHJJJJJJJIJJJJJJJJJIG
@5646138/1
gccagatgccaaagttcttgatcttcactggg
+5646138/1
?7?BD==DDDDB8FEAB4C@4AEFHBAAFHA;
@5646401/1
cttggcatctatagatgtcggtggcgcacagggcacgcttgcgcatgaca
+5646401/1
CCCFFADDBFDHD?FFGIGG>FBAFGIDHGIGHIIGIGIIEHIIIIIIHH
@5646467/1
cagcgaaatagtcacaaccacgttggttatcaagtggcttggtaggatcc
+5646467/1
CCCFFFFFHHGHHIJGIGGGIJIIJJGHGIJIJJIIJJJJIJBGCF<CFH
@2219275/1
gctgaattgcagcatcttgtcgagaacatgaagccgctttggtttacgtt
+2219275/1
8?@B?DFFFDHFHIIIIII<FGGGGGIGFHIECHIEEGEHGIIIICFGFG
@7678494/1
ctccaatcctttactcgaatagtcttttctaacttgaacagtgcgatgtt
+7678494/1
@CCFFFFFHHHHHJJJJIJJJJJJJJJJJJJJJJJJIIJJJGHIIIJIIJ
@2220025/1
gtccgtttttaaactatttttttcaatgccctaagtgagtatacatctat
+2220025/1
@@@FF=BDHHDHDHI>FBIHIIIFIIFEHGIICDGFGGGBFHGGIIIHFH
@7678737/1
atagtgaatacaagatcgtggggtgggcccaccaggccgttacaaatgaa
+7678737/1
?=@D=A:DFFDFBEGBGEF?83@C@?6:BDF?DD?C@C@;;DFEEEFACE
@2903463/1
gccagtttatagtgagagaacatcgaaaacccggagaataagaactcgtg
+2903463/1
CCCFFFFFHHHHHJJJJJJJJJJJJJJJJJJJJJHIHIIIJJJJJJJJHI
@4277897/1
ctcccatgtcacggtagcactgagtgacggcacctccgacactgaggtca
+4277897/1
CCCFFFFFHHHHHJHIJJJJJJJJHIJJIJJJJIJJJJJJJJJJJJJHII
@5647578/1
atacataataaaattagaggaagtaggtgctgggcctcttgtatgcgaag
+5647578/1
CCCFFFFFFHHGFIJIJJJJHGIHEHGFFHEHIIGIIGGIJIJJJJIG@F
@2220881/1
cgtcttttgaagattctgatattgatagttttttcattccctgcagagct
+2220881/1
@C@FFFFFGHHHHHIIJJHJIJJIJJJJFHIHIGIBGIJJJJJJJGIIJG
@4278573/1
ccagttttttcatctcagtatgtatgtgtcggtccccagctccgaagttc
+4278573/1
@@CFFFFFHHHHHJJJJJHHIJJJJJJJJJJJJJJJJJJJJJJJJIJIJG
@4278587/1
ctcatgtaatttttaatgttttccaaatcgacgactcctgtggctttcag
+4278587/1
CCCFFFFFHHHHHJJJJJJJIJJJJJJJJIJJJJJJJJJJHIJJJJJJIJ
@2905908/1
gagacaatgcctccaataagaatgaggggtcattgaacttatagttcaaa
+2905908/1
C@CFFFFFHHHHHJJJJJJJJJJJIJFIJCGFHIIJJJJJJJJJIIJJJH
@2222945/1
gcgaaggtgttgaggcgcttgtggtggtgcacgcgcttgggcagagggaa
+2222945/1
CCCFFFFDFHHHHJJIJJJJJHGJHJIGHGIJIJJIJIJIHHHFFFFDDD
@154606/1
gtaatttttgtctttcgcgaaatattccgcgacagatgtctttctagtgc
+154606/1
@@@DFFFFGGDFHIHFDHHIIIJEGIIGIGGGHGJJIIFGDGHIIJGHHF
@154625/1
gtggattttaatgttattattacagcatacataataaaattagaggaagt
+154625/1
CCCFFFFFHHDHHFHEHIIIJIIGGGIGEHHJGHHIIGHIIHGEGGEGHF
@4280116/1
ggttgaacggaactccaatcctttactcgaatagtcttttctaacttgaa
+4280116/1
@@=BDDDDFFAFHB>EBAGHC>HFHEBHHCHC??GBD<BFDDABBABA<@
@7680981/1
gccagatgccaaagttcttgatcttcactgggctcttctctgggatttcc
+7680981/1
CCCFFFFFHHHHHJHIJJJJJJJJJJJJJIIIJJJJJJJJJJJJIJJJJJ
@7681183/1
gtccttttgaggatctcaatccgatcgttgtattcagctggtggagc
+7681183/1
CCCFFFFFHHHHHJJJJJJJJJJJJJJHIJHIJJJJJJJJJGHIJJI
@1536648/1
ctgataccgacacatggtaggttccatggatttaggagcacgtgcagtag
+1536648/1
C@@FFFFFDHFFDIJGE<FBFCFBHEDHIGFHHIDFCEEGGJJIIGD=CF
@4280437/1
ggggtctgagaatggtttagattcacaattttgtccgctggacaatgttt
+4280437/1
@CCFDFFFHHHHHJJHHIIJHJJJJJJJJJJJJJJJJJJJIIJIJJJHHJ
@4280560/1
ccgtcattgaacaatctcgtatgatgccgtttctgtaccaataggaacaa
+4280560/1
@@CDDDFDHGHHHIJJJJJHGHJIGIJJJHIIJJJJJJIJJJIJIIHDHE
@4280645/1
cttgctcgaataggaagtaatggaattttttgaccaactggaacatagca
+4280645/1
CCCFFFFFFHHHHJIJJGHJJJJJJJJJJJJJIJJJJJJJJJJJJJJJJJ
@155202/1
gcttcacctgtggccggcggcacgcagacgccttgatgacctccactttg
+155202/1
CCCFFFFFHHHHHJJJJJJJJJJJJJJJHHHFFDEEEEEEDDDDDDDDDD
@155425/1
ggcagagggaatctgattgtgctgttgtggaactgcttcacctgtggccg
+155425/1
CCCFFFFFHHHHHJJJJJJJJIJJJJJIJJJJJJIJJJJJJJJIIJJJJJ
@2907390/1
aggtgctgggcctcttgtatgcgaaggtgttgaggcgcttgtggtggtgc
+2907390/1
B@BDDFFFHHHHHJJJJIIJJJJJJJJCGGHJJJJJJJGJJHIIHIJBGH
@1537500/1
gtggaactgcttcacctgtggccggcggcacgcagacgccttgatgacct
+1537500/1
CCCFFFFFHHHHHJJJJJJJJJJJJJJJJJJJIHHFFFDDDDDDDDEDDD
@155813/1
gttgtggaactgcttcacctgtggccggcggcacgcagacgccttgatga
+155813/1
@@@DDDDDBFF?AGBGGGGIGBGIHHGBEHEEEHBED9=>>;@BBCCCCE
@155860/1
ctcccatgtcacggtagcactgagtgacggcacctccgacactgaggtca
+155860/1
CCBFFFFFHHHHHJHIJJJJJJJJHIIJCHIJJJJJJJJJJJJJJJJGHI
@2223923/1
tggtgataaagataagtataggctcaaaacctaac
+2223923/1
?@@AD:ADAF?4CD9<EFE<<4<CCGEHEDFFII@
@2908239/1
gttgaggcgcttgtggtggtgcacgcgcttgggcagagggaatctgattg
+2908239/1
@@@FBDBDGFHHHHIJJIJIHEHIIIIJJJIJIJGIIJIJGHGGFFFFFF
@2225490/1
caccagtggtcttcttgaacttcttcaattgacgcaagaagtaccagaaa
+2225490/1
CCCFFFFFHHHHHJIJJJJJJJJJJJJJJJJJJJJJIJJJJHIJJJJJJJ
@2225541/1
ctccggtactaacgatcaaatcgatcatgggtccataatcattcctggaa
+2225541/1
CCCFFFADHHHDGJG@GEBEFCGFEIGGIIJDDHAGFHIGHHGGIJCEDF
@2909674/1
gtcgacggcgatgagagcccacgatgtaagtgcttcgggcttcaacagct
+2909674/1
?@@ADDAD<CDFFDFFEAE@GEG@FFED@B=8C=@FAHI<EH@?@DCCCC
@2225893/1
gtcggtggcgcacagggcacgcttgcgcatgacatctatacatgccattg
+2225893/1
C@CFFDFFHHHHHJJIIIIJJJJEIJJIIGEIIJGIGIEGIJJEHGIJJI
@6337165/1
acggcacctccgacactgaggtcacggtactcgcggtatatgttgtgtac
+6337165/1
@CCFFFFFHHHHHJJJJJJJJGHIJJJGIJJJJJJJGIIIJJIJIHHHHH
@6337313/1
ctcttgtatgcgaaggtgttgaggcgcttgtggtggtgcacgcgcttggg
+6337313/1
@@@DDDDDHHHHFHIG2CCFHICA;DFBGHD?@FADAAFHGIIIHDBE<A
@6337356/1
gtcggtggcgcacagggcacgcttgcgcatgacatctatacatgccattg
+6337356/1
CCCFFFFFFHHGHJJJIJJJJJJJJIJIJIJIJJJJIIIIIIGIJJJJJJ
@885193/1
gtcctttctaaggttctaaactatatctgtaccaaatttcaaccaaatcc
+885193/1
@BCFFFFFHHHHHGHJJJJJJJJJJJJIJIHJJJJHJJJJIJJJJIIJJJ
@7027489/1
ctgtttgtctgtttgtctgttcgtctgtgcgcgctaatctcagaaacggc
+7027489/1
CCCFFFFFHGHFHIIHIIJIJIIHIIIHIJDHIIJIIJHGGIJIJIJIJJ
@885616/1
taatcttcagatactccaaagcattctgggctgcagatgactgtgcatcc
+885616/1
@@@FFAEFGHDHGGIIIGGIGIIIGICHGDAEHCHGBGHCHIJDGCIHIH
@6338826/1
ctgttgtggaactgcttcacctgtggccggcggcacgcagacgccttgat
+6338826/1
@@@DDDDBAFHDFEHADBEHEBFCGGIGGIIG>GGBABDBAB>BB?2:>>
@886447/1
gcttattctgcatacctgccatgcgctggtaagcgctatggactgccgcc
+886447/1
@CCFFFDDHDAFDHGIGGGGFHH9ECHHGEGIDIEGIGIII@FGF?8;B<
@2912722/1
cagccagatgccaaagttcttgatcttcactgggctcttctctgggattt
+2912722/1
@@@FFFFFFGHHHIDGDGIGIIGIHIJJIIIC;BCGIGGIJIIJGEGGII
@886999/1
acggcacctccgacactgaggtcacggtactcgcggtacatgttgtgtac
+886999/1
@@@DFFFFHGFFFGIIJJGIICFDGIB?FGFGHGEEFGGHEIIIJHHHHH
@6340110/1
gtcactattctaggattgtgtaggtaatattattaaacgaagaacatgcg
+6340110/1
CCCFFFFFHHHHHJHJJJJJJJJJHHJJIJJJJJJJJJJJJJJIHIIIJJ
@156571/1
cggccagccttaacgtacgactccaacgccccctggcgtaaaataacgtc
+156571/1
CCCFFFFDHHHHHHGIJJJIJJJJJIJJIJJJIJJJJJIIGJIIJHHGHF
@888088/1
ccaacagattgtttgagatgtttgtgaaactgcgacaccttgtggctgtg
+888088/1
CCCFFFFDHHHHHJJJJJJJJJJJIJJJJJJJJJJJJJJJJJJJJJJJHH
@2226476/1
gccagatgccaaagttcttgatcttcactgggctcttctctgggatttcc
+2226476/1
@@@BDFDDHDB??C<CGHIGBHEHHIIII>CGHIGCHBGIHGGIBFHIGH
@3613204/1
ctcagatacaccgtcacggaatacaaatatcttcttcggcaatctgcctt
+3613204/1
11=:A;DBDDD;D;E7;<<8CA9?EB9C<CD@C9?C9?66?D@9//>8BB
@3613208/1
cccaaattcttcttcttcagccggctttggtggttctttggctgcctctg
+3613208/1
CCCFFFFFHHHHHJJJJJJJJJJJJJJJJJHIJGHJJJJJJIJJJJJJJJ
@157023/1
ggtggtgcacgcgcttgggcagagggaatctgattgtgctgttgtggaac
+157023/1
CCCFFDFFGHHHHJJJJJIJJJIJJJHJJJJJJJJJJJJIJJJJJIJIJJ
@1540442/1
ctggtacaatgcaatttaatttgatacaaaaatattataataataggttc
+1540442/1
?@<DDDDDBBAF>BEBGF><3CFAH?FFIE?CG9EG<E9?EFIIIGF?<B
@7683593/1
gacgatttcaccagtggtcttcttgaacttcttcaattgacgcaagaagt
+7683593/1
C@@FFFFFFHFHHGDBBCIHIGHIGB<EHHEHIIIIGIIIEGIAHIGHI?
@1540824/1
ggatctgctgtctgtggagctgatgcttgctgggcctcagctgttggagc
+1540824/1
CCCFFFFFHHHHHIJJJGHIJJIJJJJJIJJJJJJJIIJJJJJHIIIJJI
@4960261/1
ggcagtaatagtacaagtgaaaagtcacttgccgatggtagaataaggat
+4960261/1
CCCFFDFFHHHFHJJJJGHIJJJJJJJJJJJJJJHIIJFGIJJJJJJJIG
@7683969/1
gtcgcaagatagtgagacattcactttttagtcataatcttcagatactc
+7683969/1
CCCFFFFFHHHHFHIIHIIJJJJJJJJJJJJJJJJJJJJJJJJJJJJJJJ
@1540967/1
gccaaagttcttgatcttcactgggctcttctctggga
+1540967/1
@?@DDBDDHADB?C<GBHIDIA3CAFBF3A<AB<?FG@
@5650489/1
gtcttcttgaacttcttcaattgacgcaagaagtaccagaaacgggactt
+5650489/1
CCCFFFFFHHHHHJJJJJJJJJJJJJJJJIIIIFGHIJJJJJJJJJJJJJ
@1541272/1
ctcttgtatgcgaaggtgttgaggcgcttgtggtggtgcacgcgcttggg
+1541272/1
C@@FFFDDHDHHADFHCFHGIIIIIIIIIIGIIFHGAFGIIIIIHFFFDD
@2227953/1
gtcaaattaaagaatcacgtcgaacattctatgcttataccattaatctc
+2227953/1
CCCFFFFFFHDHHIIIJIJGIJJJJJJIJJJJJIIJJJJJGHJIEHIFIJ
@158453/1
ggtgcacgcgcttgggcagagggaatctgattgtgctgttgtggaactgc
+158453/1
???BADDD68DDDE7CF9?CFAFB@F?FBFGGCBF>FD?DCFFECFA@@E
@3614666/1
ctcatcttgtatagaggaggcttgggctcgctctccgaagggagcttgcg
+3614666/1
;@?DFDFFGHHFFHGGEGEGIGIGAHGGGHBF@GEBGGHDGIHGGCGBHB
@7685133/1
ctcatctttagcacttggttcatcttttgaagattctgatattgatagtt
+7685133/1
@C@FFFFFHHGHGGIGGBAFHHGHIJJFIGCHDFHIGI?EGHHJHGJJDG
@5651854/1
ctcatcgggaggtgtggcagcctccttgaccattttagatatttgttgtt
+5651854/1
CCCFFFFFHFHHCGHIIIJJJJJJJJJJIJGHIIJJJJJJJHJJIJJJJJ
@1541694/1
cagtggtcttcttgaacttcttcaattgacgcaagaagtaccagaaacgg
+1541694/1
BC@DFDEFHGHHHJJJIJJJJJJJJJJHIIJJJIJIJJFHIJJIJJJGGG
@1541889/1
agcatacataataaaattagaggaagtaggtgctgggcctcttgtatgcg
+1541889/1
CCCFFFFFHHHHHJJJJJJJJJJJJJJJJJHHHJIJJJJJJIJJHIJJJJ
@1542261/1
cactgagtgacggcacctccgacactgaggtcacggtactcgcggtacat
+1542261/1
CCCFFFFDHHHHHIJJJJJJJJJJJJJJJJGHJJJJHHJJJJJJHEEFFF
@1542703/1
gtcacggtagcactgagtgacggcacctccgacactgagg
+1542703/1
@CCBDDDDFFFHHIJJJFHEGJIIJJJHGIJIIJJIGIIJ
@4962203/1
ttcgacatcgacataacaataacccctgctattttttttatttttatttt
+4962203/1
@@@FDDFFHFFHFGGGGIGHHGGIGGHIIIGIIJIJJIIIGIJJJJJJJJ
@3617137/1
gggaattttgtttggtatctgataccgacacatggtaggttccatggatt
+3617137/1
CCCFFFFFHHHHHJJIJJJJJJJJJJIIJJJJJJJJIJJDHIJJIIJHIJ
@4962535/1
gacgatttcaccagtggtcttcttgaacttcttcaattgacgcaagaagt
+4962535/1
@@@DDDDFHFFHHIGHIECBHIIIIIIGGHIIIIIIIIIIIIIHIIAEH?
@1543695/1
ctggcaatgtggatagctggacaaggcactggcaacgaccaatcatggac
+1543695/1
CCCFFFFFHHHHHJIJJJJJFHJJJJJJIJJJJJJJJGJIJJJJIJII3E
@1543824/1
gtctgtttgtctgttcgtctgtgcgcgctaatctcagaaacggctgatcc
+1543824/1
;?@DDDDDHDHHHGGEF:AGHAFEDHIIIIIIIGIIIHIIIIIIGIGGGI
@3617961/1
gtgtgttcaaggggatctgagaatggttt
+3617961/1
@=@DDADDFHHHHA8@:EHH>HIBE<<C?
@6340825/1
ggcacctccgacactgaggtcacggtactcgcggtacatgttgtgtacac
+6340825/1
BCCFFFFFGHHHHJJJJIJGHIIJJFHIJJIIJJHIIJJJJJJIIGHIHH
@888601/1
gttgaatagaatctgtacacaaagtttcagcttaaaatacgtttaaaaaa
+888601/1
CCCFFFFFHHHHHJJIJJJJJJJJHIJJJJJJJJJJJIJJJHIJJJJJJJ
@888642/1
acaaattccaacccttgcgtttcaaaacaattcattttaggttcaagtta
+888642/1
@@@DDDDDHHHH?EFHGBGGEGGAHHHAHIEHDFHIIICGG?DEG@FHIG
@888900/1
cagttttaataacctatctatcagttttggctaacagagagaaattttga
+888900/1
BCCFFFFFHHHHHJJJJJJJJJJJIJJJJJJJJJJJJJJJJJJJJJJJJJ
@158843/1
caccagtggtcttcttgaacttcttcaattgacgcaagaagtaccagaaa
+158843/1
CCCFFFFFHHHHHJJJJJJJJJJIJJJJJJJJJJJJJJJJJFHIJJJJJJ
@158926/1
ctattttagttaattagtaatgtgcattg
+158926/1
=??D<;;DFAF8C>?AB2<CA?334:C?C
@890992/1
gtgatctgtttcttggcatctatagatgtcggtggcgcacagggcacgct
+890992/1
?@@DDD>DFBDDFDDEHGGBEBF@E<BEH4C6?EG??6@DDACGIEGEBH
@7031390/1
ctaaggttctaaactatatctgtaccaaatttcaaccaaatccgtcaaat
+7031390/1
BC@FFFBDHHHHGJJJJJJJJJJGIJJIIJJJIJJJJJJJJJJJJJJIJJ
@6343516/1
ctgttgtggaactgcttcacctgtggccggcggcacgcagacgccttgat
+6343516/1
CCCFFFEFHHHHHJJJJJJJJJJJJIIJJJIJJJIHHFFFDEDDDDDDDD
@7031479/1
ccctgtttgttttatcgtcgccttgagaagcagacacaagcttcttctgt
+7031479/1
CCCFFFFFHHHHHIJJJJJJJJJJJIJHJJJJJJJJJJJJJJJJJJJJJI
@6343809/1
catcgttctcagcatggtaagaaggtggcggccagaatctagacatgca
+6343809/1
@@@DDADDHDFFHGGHAE@E9:A;92<E;D<<DDE9CBGGG>;C@=FGH
@2916833/1
gtagctggtatcgaatgttcgccattttattttcactttatattagtctt
+2916833/1
?@@DDDDDHDDBFIIIIIIIGGGGGGGICGGGHGEHGIIGICGIAHDFHI
@159830/1
ctaacgatcaaatcgatcatgggtccataatcattcctggaatccgtgtc
+159830/1
CCCFFFFFHFHHHFHIJJJJJJJHIJJJJJJJJJJJJJJJJJJJJJJJII
@892240/1
cccgtttccaatctccaagacaggaggctccagtactttagctttgacag
+892240/1
CCCFFFFFHHHHHJJJJJJJJJJJJJIJJJJJJHIJJJIIJJJJJJJJJJ
@7687064/1
tttattttgtttttctctgtgatctgtttcttggcatctatagatgtcgg
+7687064/1
CCCFFFFFHFHHHJJJJJJJJJJJJJIJJJJJJJJJJJIIIIJHJIIIJJ
@6344862/1
gggcaggcaagatgggcatagtaggtaggcgtagggtaagacacggatcg
+6344862/1
CCCFFFFFHHHHHJJJJJJJJIJJJHIJJJJHIIJJGHIJJJJJJJJJJJ
@6344872/1
cgcaagaagtaccagaaacgggacttagccacaatctggtctggagagaa
+6344872/1
CCCFFFFFHDFHHJJJJJJJJIIJJJJJJJJJJIJJJIJIIJJJJJHJII
@6345223/1
cacacccacgttggttatcaagtggcttggtaggatccaagtt
+6345223/1
?@CDDDDBHFHHDBEGBHBH@AACHEHI<B9:?D<<BD>>F?B
@2917966/1
gttcgacatcgacataactataacccctgctattttttttatttttattt
+2917966/1
CCCFFFFFHHGHHJJJJJJJJJJJJJJJJJJJJJJJJJJJJJJJJJIJJJ
@2918000/1
gtgctgtctgtacattgaaaataaaaataaaaaaaatagcaggggttatt
+2918000/1
@C@FDDDDFFFDHGHIJJJGEIIJJAHIGEBF>G<GDFDGGGGGA<AGGI
@6345563/1
cagtaacaccctgctatttattttttctatattttcaatgaacagaattg
+6345563/1
CCCFFFFFHHHHHJJJJJJJJJJJJJJJJJIJJJJJJJJJJJJJJJJIII
@4285160/1
ctggatggagtgagcacgggctctgtgcctggctcccatgtcacggtagc
+4285160/1
CCCFFFFFHHHHHJJJJJIJJJJJJIJJJJJJJJJJJJJJJJJJJJIIJJ
@7688782/1
gtcctaacgaaacagcgcaaatgagaaagctatctatttcaaataaaggc
+7688782/1
CCCFFFFFHGHHHJJJIJJJIJIIJHGJJJIJJJJJJJJJJJGIJGJJJJ
@161444/1
gaggaagtaggtgctgggcctcttgtatgcgaaggtgttgaggcgcttgt
+161444/1
CCCFFFFFHGGHHIJJJJIIJJJJJJJIJJJHIIJBFGHJIJJIJJJJJE
@2919238/1
cttctgtagctgctgtgtgaagttcttcaaagcgtcttctctaacagttc
+2919238/1
CCCFFFFFHHHHGJJGHFHIJJHIGIJIIJJJJJJJJJJIIIIJJJJJJH
@161504/1
cagcatacataataaaattagaggaagtaggtgctgggcctcttgtatgc
+161504/1
CCCFFFFFHHHHHJJIJJJJJJJJIJJJIGIIIIJJJJJJJJJJJJJJJJ
@5653718/1
cacctgtggccggcggcacgcagacgccttgatgacctccactttgatga
+5653718/1
CC@FFDDDDFHHHGGEEHEGGHGGCGHFHFFFE@CEEDEDDDCDDDC>CC
@3618623/1
gtacatctagagtataaaaaactgataaattccgtcactattctaggatt
+3618623/1
CCCFFFFFHHHHCGHGJJIJIJJJJJJJJJJJJJJJJJJIJJJJIJJGHI
@5654091/1
gggaagcctttgtgcgccacatcaatgttgataaaggctttattggtaaa
+5654091/1
=@<DFFFBHBDD:FD@@CEGFGB?FGI?FGGC9DFBCEGGG@HGEEIIIH
@162470/1
tttggtttgtcaggggtaatgctaacgtcatagcgataaattttaaggga
+162470/1
CCCFFFFFHHHHHJJJEGIJJJJJJJJHIJJJJJJJJJJJJJJJJJJJJI
@162539/1
ctgtgatctgtttcttggcatctatagatgtcggtggcgcacagggcacg
+162539/1
CCCFFFFFHHHHHJJJJJJJJJJJJJJJJJJJJJIJJJJJJJJJJJJJJJ
@4963323/1
gcactgagtgacggcacctccgacactgaggtcacggtactcgcggtaca
+4963323/1
CCCFFFFFCFHHHJJJJJJJJJJJJJIIJJJFHHJJJGGIIIIJJHADDD
@162865/1
tcgggctcgggtttactagcctcctccttagaagttggttcctctttaca
+162865/1
@@@DDDDDHDHA?EEDGHBGHBGHIEIIDDFDFGIIII?FACHGFGHHGH
@1545570/1
cacagttccagtctcaggcacattgccattagtagactgatcagccggag
+1545570/1
@@@DFDDAFHHDHIIGHGIIGGIIGIIHIIJJFHGGGHIIGJGHIJJJIJ
@1545902/1
ggcgcttgtggtggtgcacgcgcttgggcagagggaatctgattgtgctg
+1545902/1
<??DDFFFDF?FFGHGGHJJJIIIJJJJIJJHIJIHIIIHGGGIJGIIJG
@4964511/1
cccgaacacggttaccgggaattttgtttggtatctgataccgacacatg
+4964511/1
@C@FFFFFFHHDBGGEHIJIJJIIII;@HIIGHIGIIIIGIIEEHEHHHH
@5656506/1
ggcgtgttaccgaccagagtagcaaccaccttcaatcctttaacgaatgc
+5656506/1
B@CFDFFFHHHGGJGGIGIHHGCGGHHIJIJJJIJJJJJJJJJIJJJJJH
@4964942/1
gtagcactgagtgacggcacctccgacactgaggtcacggtactcgcggt
+4964942/1
CCCFFFFFHHHHHJJJJJJJJJJJJJJJJJJJJJIJJJJJHIJJJJJHFD
@5657275/1
ggcctcttgtatgcgaaggtgttgaggcgcttgtggtggtgcacgcgctt
+5657275/1
@@@DFFFFGHDDHIGGIIJAECFFAFGCDGIIE@FGFBF7BFH@CEHDFD
@5657333/1
cttatgacataagtgaactgtcttagtgttacgttgtggactctagtttt
+5657333/1
@@@FDDFFHHHGDAFGIIJGEHHIGICHAHGGBGEHJHCFGHHGBFBDII
@1547411/1
cgaacccaaaaatgtaattaactttttttttt
+1547411/1
CCCFFFFFHHHHHJHJJJJJJIHIJJJJJJJ6
@3619637/1
cttttttatttatgaaccgattgacatgaaacaaacactaaatgtaaatt
+3619637/1
@@?DDFFDFDHHFIEGEBGHGGGIF>>FHGHIFGIEHIGGEHII?FB>BG
@5658112/1
attccgtcactattctaggattgtgtaggtaatattattaaacgaagaac
+5658112/1
@@@DDDDDDHHBHIGIHICBHGE::F>HHBCHGIHEHIIIIHIIHE;FE9
@1548237/1
ctggctcccatgtcacggtagcactgagtgacggcacctccgacactgag
+1548237/1
CCCFFFFFHHGHHJJJJJFIIJJIJJJJHIIIJIIIJJIJJJIJJJJJII
@7032253/1
atatacttagtgcacaactttggtaggtatatagatttataatgtaatgt
+7032253/1
@CCFFFFFHHHHHJJJJJJJJJJHJJJHHIIJJJJJJJJJJIJJJJIIJJ
@5659368/1
gcttgtggtggtgcacgcgcttgggcagagggaatctgattgtgctgttg
+5659368/1
CCCFFEFFHHHFHIJIJIJJJJJJJJJJIIJJJJJJJJIJJJHIJJJJIJ
@1549862/1
ccttcttctcttttttctcctttcttttgcgagctgctgccgaaagatta
+1549862/1
@@@FDDF?FFDDHGIBDHG:CHHGIEGHGIH>BHHCHIG>DG@GGEGIDF
@5660348/1
gcggacccgacagacgttgtcctgtctacacgtctttaatttgaaaattt
+5660348/1
=?@;DADD<F::8ADF@8C?4?CGDFF<FB>BF?BFF@FFFIF@FEFFFE
@7033655/1
atctggtctggggaaaagatcctcatcttgtatagaggaggcttgggctc
+7033655/1
CCCFFFDDHHHHHJJJJJJJJJJJJJJJJJIJJJJIJJJJJJJJHIJIJJ
@2231249/1
ggcagtaatagtacaagtgaaaagtcacttgccgatggtagaataaggat
+2231249/1
@@CFFFFFHHHHGJJJJJIGJJJJJJJJJJJJJJGIIJHIJIIJJJJJIJ
@2231778/1
acctgatccagtttatcttggggaaatgaggagtcactgtcaaggcc
+2231778/1
CCCFFFFFHHHHHJJJJJJJJJJJIJJJJJJJJGHIJJJIIJJIIIJ
@4286979/1
caccagtggtcttcttgaacttcttcaattgacgcaagaagtaccagaaa
+4286979/1
@@@BDDD?D=DFBDEEGIFACIII?:AAAA<FHFFG8D??9:BGBFFEGI
@1551969/1
gcaagaagtaccagaaacgggacttagccacaatctggtctggagagaag
+1551969/1
@@CFDFADAFHHHJJJIIJIJGJJJJJJJJJJJJJJJJGHIJFEGFHIGI
@1552122/1
ggatttaaattccatttccaaatagttgaccatcactcttatatgggcag
+1552122/1
@@@DDDDDHDDAF@GGIIEG?B?FHAFFF<CDEHGDCHG<GEDGGHHIGE
@6348015/1
atatgaaacgcgagtggggccgtcagaacctgatagaaacggttggcgtt
+6348015/1
CCCFFFFFFHHHHI@FHIJIJJIJJIHJJJJJIJJJJJJGIJHHHFFDDD
@2233438/1
cccacctcacgttccgccaattgcttcaccttatgatagtcatcgcggcc
+2233438/1
@@@DDDD?:DFHFDEEGHBHDEAFDFHCHIIII<D@GGHDGHEHIGIEHI
@4288366/1
gcgttgatgtcgcaagatagtgagacattcactttttagtcataatcttc
+4288366/1
CCCFFFFFHHFHHJIIJIIJFHIIJJGIJJJJJIJJJJJJJJJJIJJJJI
@1553818/1
gcggagattaatggtataagcatagaatgttcgacgtgattctttaattt
+1553818/1
CCCFFFFFHHHHHJHIJJJJJJJIJJJJJIJJJJJJIJJJJJJJJJIJJJ
@2920608/1
gagggaatctgattgtgctgttgtggaactgcttcacctgtggccggcgg
+2920608/1
@@@DDD?DBAFD?G?2CFH@<<C<FGDEFBF><ECE@B?H?BBEAGIII<
@1554277/1
cagcgaaatagtcacaaccacgttggttatcaagtggcttggtaggatcc
+1554277/1
CCCFFFFFHHHHHJIJJJIJJJHGIJGIIIJJIJJJIJJJ>=?BFHDG@C
@894039/1
cccctgtttgttttatcgtcgccttgagaagcagacacaagcttcttctg
+894039/1
CCCFFFFFHHFHHJJJJJIJJJJJJJJJJJJJJJJJJJJJJJJJJJJJJJ
@894059/1
gtttattttgtttttctctgtgatctgtttcttggcatctatagatgtcg
+894059/1
CCCFFFFFHHHHHJJJJJJJJJJJJJJJJJJJJIJJIJJJJJJJEIJGJJ
@3622372/1
gtttattttgtttttctctgtgatctgtttcttggcatctatagatgtcg
+3622372/1
@@@FFFFFAFHGFEHHIIICEB?BFGGIGGHGGEGEGHG@CFCDFHEHII
@2922215/1
gccagatgccaaagttcttgatcttcactgggctcttctctgggatttcc
+2922215/1
CCCFFDFFGHHHHJEGIJIJJJIJJGGIIIGIHIGIGIJJJIFIGIIIIH
@3622465/1
gctctatgggacaaagtagctgtatttctttggat
+3622465/1
@@@BBABDHF?CFB:ECFB??FHEHEAF<AEHCGH
@7035274/1
tgctgggcctcttgtatgcgaaggtgttgaggcgcttgtggtggtgcacg
+7035274/1
CCCFFFFFHHHHHJJJJJJJIHHJEGGHIGHJIJJJJJIJJJJJJJJIJH
@3622951/1
cacggtagcactgagtgacggcacctccgacactgaggtcacggtactcg
+3622951/1
C@@FFDDFFHHHDIICEFGIGIGIIIJJJJJJJIJIJJFCFIHE@AGIIA
@2923219/1
gcacgcttgcgcatgacatctatacatgccattggcgttcaaaaggttaa
+2923219/1
@@@DDDFFHHDFFB?BHBDFHEGIIIGIBGIIHGGGEIIIIII9FBC=BF
@2923476/1
gtataagcatagaatgttcgacgtgattccccaatttgacataacttttt
+2923476/1
@C@DDEFFHAFDHIJJIIJIIIIEHIJIIIHIEGIGCGGGIIJJAHIGII
@895629/1
gtgcacaccctggtggcgcggtgcatgtagatgggcatcccgctgatgtg
+895629/1
CCCFFFFFHHHHHIIJIJIJJIJJJJJHGJIIJJJJGIJJJJJJJIJJIG
@3623833/1
ggcctcttgtatgcgaaggtgttgaggcgcttgtggtggtgcacgcgctt
+3623833/1
C@CFFFFFFHDFFGIDAHI<FCEHIJIJHGGEIFE7F6;;CHHHIIEFFD
@2924103/1
cgtcgcgccaatttaggaagcatgttttcacttgttcgtcgtcgaaatca
+2924103/1
@@?DDD>DHHDFF<GG?CFEIGIICBFHGIIIIGIIIGIFBHDGEGHGAC
@7690259/1
cttcatcttagcgttcacattgacaaacttaggtttgcttacagccattc
+7690259/1
CCCFFFFFHHHHHIJJJJJJJJJJJJJJJJJJJIJJIJJJJJJJJJJJJJ
@7690548/1
tgctgtgtgatcaagttgtacggtatgaaacaaccggcggcgtccaacgg
+7690548/1
@@@BDBDDFBFHGGGEHIIIIGBGGIGGFIIGIGG>GIIIHCCCCBCC??
@896522/1
gtttattttgtttttctctgtgatctgtttcttggcatctatagatgtcg
+896522/1
CCCFFFFFHHHHHJJJJJJJJJJJJJJIJJJJJGIJJJJJJJJJJJJHJJ
@896647/1
cagtcgtttaagagaagttcagtgacatacacacttacagaagaattata
+896647/1
@CCDFFDDFHHHHJIIJHHJIJJJJJJJJJIIJJJIJJIJJJFGHIJIJI
@3624692/1
atatattgtgggatgcttaaatttacatttagtgtttgtttcatgtcaat
+3624692/1
CCCFFFFFHHGHHJJIJJJJJJJJJJJJJJJJHGGIJJFHIJJJJJJIJJ
@7692777/1
cacgcgcttgggcagagggaatctgattgtgctgttgtggaactgcttca
+7692777/1
CCCFFFFFHHHHGJIGIIIIIJJIJIJIIIJJIFIIJJJJIJJJJCHGII
@165903/1
ctgggaacattcgactgatccggtgagggatgcgtgacgtcagcccctac
+165903/1
@<@DDB?DDHHDFHGGG@CFCHI<EA?EDBHC>F8@A@DFE=:BF@FHIH
@4967982/1
gagtgacggcacctccgacactgaggtcacggtactcgcggtacatgttg
+4967982/1
@@@DDDFDFFHHHJJJJIHJGIJJDIIJEIIJBFHIJIJJJHHGFFFFFF
@4968214/1
ccgctggacaatgtttttttaattaatttttaatttattag
+4968214/1
=:?BDDA?DD=DB?FHE?E?G9DHBG>F@FH??BFHF>B9?
@4968292/1
atcattttccattggctgggtcttacagattggtggaaaccaaaccaaac
+4968292/1
@C@FFDFFGHDHHGGEHEGIAFGHIIEI@ABHEFHIDGIIIIIIIJIEGA
@4968474/1
agggaatctgattgtgctgttgtgga
+4968474/1
;?@DADD;FHCDHGIBHIGIEEAFHC
@7694803/1
gtaagatactgcaaacatgccagttataaagcatagcccgaagtgctatt
+7694803/1
CCCFFFFFHHHHFJJJJIJJJIJHJJJJJJIJIJJJJJJJJJJHIJIIJJ
@2234799/1
ccggtgagggatgcgtgacgtcagcccctacgatcatcactgccgtgtcc
+2234799/1
@B@FDDDDHHHHGFHFHGIIGHGHGIJJJHHHHGJIJJJJJIJIIFHHHI
@4968859/1
gtgctgggcctcttgtatgcgaaggtgttgaggcgcttgtggtggtgcac
+4968859/1
CBCFFFFFHHHHHJJIHJJJJGHHIEGGHIIJJJJJJJJFIGCGIADHII
@4968902/1
gcctccttgaccattttagatatttgttgttcattcaactgtcttgttaa
+4968902/1
CCCFFFFFHHHHHJJJJJJJIIJJJJHIJJJJIJJJJJJIJJJJJJIHJJ
@2234925/1
gttgaggcgcttgtggtggtgcacgcgcttgggcagagggaatctgattg
+2234925/1
@@@DFFF?FHHFDCBDFBGFGEIIIIIHDGIIIGGIIIIFBHHGF@?DFF
@4969228/1
tcgatgtcgaacccaaaaatgtaattaactttatttttgtctgtttgtct
+4969228/1
CCCFFFFFHHHHHJJJJJJJJHIJJJJJJJJJGIJJJJJJJJJIJJJJJJ
@2235273/1
cttggtacaaagcaaaggtcgggcagttcgtcaacaagacattactagct
+2235273/1
@@@FFBDDFHDFHIFFEG3AFHADEHHGCE?GEHIHIIIGIIGHIECGDH
@4969704/1
ggagctgatgcttgctgggcctcagctgttggagctggttcagccttttt
+4969704/1
B@@FFFFEHGHHHJJJJJJIIIJGHGHGIJIJIJJJIIEHGIJGGHIEGI
@2236072/1
cagacaaataatcatacgacttatagtacactatttccacaacagtaccg
+2236072/1
CCCFDFFFHHGHHGHJJFJJJJJIIJJJJJEFHIIJJJJJJJGIJJJJJH
@167814/1
gtgctgttgtggaactgcttcacctgtggccggcggcacgcagacgcctt
+167814/1
??@D?ADBH?CFAGHEFDGHCHEGHI??9;EGIIGGGHFB?>BCB@@:A=
@2237242/1
cagcatacataataaaattagaggaagtaggtgctgggcctcttgtatgc
+2237242/1
CCCFFFFFHHHFHBFHGHIIICHHHJGFEAFDFFFFGCEHIIJJJIJIIG
@2237313/1
actatatactatagattggtttcaaagtcagaactaatgaaaacaggtac
+2237313/1
CCCFFFFFHHHHHJJJJJJIIJJJJJJHHHHIJJJJJJJJJJJJJJJGHH
@1555687/1
gtctgtttgtctgttcgtctgtgcgcgctaatctcagaaacggctgatcc
+1555687/1
@=@DA=BA?FFFFGF@FBG:<<CC@EA?@DBFFFDFIFFFE16AFBEIII
@5661066/1
gtgttgaggcgcttgtggtggtgcacgcgcttgggcagagggaatctgat
+5661066/1
@@@FFFDDFHHHHIJGIJ;EDCGGIEIIJJJJGGHIJIGIHHGGFFEBDD
@4971508/1
tgggtgtagctttaaggggatctgctgtctgtggagctgatgcttgctgg
+4971508/1
BBCFDDDFHHHHHJJJJJJJJJJJJJJJJJJJJJJJJJJJJJJJJJJJJJ
@1555870/1
gccacaatctggtctggagagaagatcctcatcttgtatagaggaggctt
+1555870/1
CCCFFFFFHHHHHJJJJJJJJJJJJJJJJJJJJJJJIJJJJJJJJJJJJJ
@3625972/1
gctcccatgtcacggtagcactgagtgacggcacctccgacactgaggtc
+3625972/1
CCCFFFFFHHHHHJIFHIIIJJJJIGIJIJJJJJJJJJJJJJJJJIIJGH
@169437/1
gcaagaagtaccagaaacgggacttagccacaatctggtc
+169437/1
?;=AD???FDDFDD;BFEHG8FEBG@H4EC?BGGEDD>:B
@5661492/1
gtgtacacctgagcgagactcataacgcagccagatgccaaagttcttga
+5661492/1
CCCFDDEEFDHFHBHGGHBHIJIGHDFHHGJGIIDGIJIJIEHBFGGIIG
@4289785/1
tactaatcaatcggccttttatatttgttaactgtccttcattgagggtc
+4289785/1
CCCFFFFFHHGHDIIIJJJJIIJJIJJIIJJJJJJJJJJJGIJJEHGGGH
@6352033/1
cccaaattcttcttcttcagccggctttggtggttctttggctgtctctg
+6352033/1
CCCFFFFFHHHHHJJJJJJJJJJJJJJJJJDHIHIJJJJJJJJJJJJJJJ
@4289974/1
gcaagaagtaccagaaacgggacttagccacaatctggtctggagagaag
+4289974/1
CCCFFFFFFHHHHJJJJJJJJJJJJJJJJJJJJJJJJJIJIJJIIHIIJJ
@4290213/1
agcatacataataaaattagaggaagtaggtgctgggcctcttgtatgcg
+4290213/1
@@@DDDDFHGBFBBBBGEHGHGEI@FC?FHCBEEGHIFDGGIGEF@DB?D
@4290224/1
gcccctacgatcatcactgtcgtgtcctttatacatttcggcatggcgat
+4290224/1
CCCFFFFFHHHHHJJJJJJJJJIJIJJJJJJJJJJJJJJJJJJJJJJJHI
@1557920/1
atacataataaaattagaggaagtaggtgctgggcctcttgtatgcgaag
+1557920/1
C@CFFFFFHHHGFHIIGGGECEHJJEEAFHHGGEGHIIGIIFHIIIF@@G
@5661902/1
agggaatctgattgtgctgttgtggaactgcttcacctgtggccggcggc
+5661902/1
CCCFFFFFHHHHHJHIHIJIIJIIIJJJJJJJJJJJJJJIJJIJJJJJHD
@7695053/1
cgggacttagccacaatctggtctggagagaagatcctcatcttgtatag
+7695053/1
CCCFFFFFHHHHHJJJJJJJJIIJJJJJJJJJJJJJJJJJJJJJJIJJJJ
@7695771/1
cgttctcagcatggtaagaaggtggcggccagaatctagacatgcacagc
+7695771/1
@B@DDFFFHHHHHJGHHIIJJJIJIIJJIIIJJIJJJJJJJJJJJGJJJI
@900956/1
gggttttttaaactcatattttcatggtaccaagttatgaatttttcaaa
+900956/1
BCCDFFFFHHHDHIJJJJJJJJJJIJJIIIJIJJIGIJJJJJJJJIJJII
@3626439/1
gaatacaagatcgtggggtgggcccaccag
+3626439/1
@<@?DDDADFHF3A3E@B@DA:==D6?@??
@4972285/1
atcgttctcagcatggtaagaaggtggcggccagaatctagacatgcaca
+4972285/1
@BBFDFFFGHHHHJIJJJJJJIJJGIIJIIIIFIJIIIIJJJJIIJIIJG
@4973312/1
agatccactcttgctccatggtccaggagcagcagcgtgcgcaggttcag
+4973312/1
@@@DDDDDFHFGHJIIIIIIJHHIJIIJIDHE;CDGHDGEGGIIIHGGEG
@3627597/1
gtggcgttgatgtcgcaagatagtgagacattcactttttagtcataatc
+3627597/1
CBCFFFFFHHHHHJJJIJJJJJJHIJJJJJIJJJJJJJJJIJIIJJJJJI
@4974188/1
gtgtacacctgagcgagactcataacgcagccagatgccaaagttcttga
+4974188/1
C@CFFFEDFHHHHJJJJJJJJJJJJJJJJJJJJJJJJJJJJJJGHIJJJJ
@903424/1
ctttctagtgcgtccgtctgattctgtgatagtgaatacaagatcgtggg
+903424/1
CCCFFFFDFFDHHIIIJIJJIIJJJIFHIIIGIGIGIJIIJGIJJJJCIH
@4974513/1
gggtgggcccaccaggccgttacagatgaactcccgtcgatgaccagcag
+4974513/1
BCCDDFFFHHHGGJIFFHJIIIJJJJJIIIJIJJJJIIIJJIJJJJJJIH
@903898/1
gtcacggtagcactgagtgacggcacctccgacactgaggtcacggtact
+903898/1
B@BFFFFBFHHHHJIJJFHIJIJIJJJJJJJJJJJJJJIJFHJJJICGHE
@3629157/1
ttcccaactgtcctccggtactaacgatcaaatcgatcatgggtccataa
+3629157/1
CCCFFFFFHGHDFHJJJJGGHIIJJIEGIGGHIGHIIJJIIIIBFHGIJJ
@7039056/1
cgcggtacatgttgtgtacacctgagcgagactcataacgcagccagatg
+7039056/1
CCCFFFFFHHHHHJJJGIJIIGIJJJJJJJJJJJJJJJIGIIIIJJJIJJ
@3629638/1
gccctcttcctcgggttggaatgattctggtgggttgtcctgcagagctt
+3629638/1
CCCFFFFFHFHDHGGHIIIJIJIGGIIGJJGEHGHHHHGGGIEHGHGIJI
@5665762/1
ctgttgtggaactgcttcacctgtggccggcggcacgcagacgccttgat
+5665762/1
CCCFFFDFHGHHHJJJJJJJJJJJJJJJJJJJJJJHHFFFDEDDDDDDDD
@7039259/1
cgatgttttacaagggcaggttgaactcacaccattcaatttaaaagaaa
+7039259/1
CCCFFFFFHHHHHIGIIJJJHIIIIJJJJIJIJJJJJIJJIJJJIJJJJJ
@170490/1
gtctgtatctagctaaaagtagatgcaaatatctctacctcagaaaaagg
+170490/1
?@@DBDBADB>FAEEB:AICEHGIDGE@HFHCHDFAHAEEGHGIIGHCEB
@4292505/1
gggctctgtgcctggctcccatgtcacggtagcactgagtgacggcacct
+4292505/1
CCCFFFFFHHHHHJJJJJJJJJJJJJJJJHIJJJJJJJJHIJJJJJJJJJ
@2926761/1
cgctcatcgggaggtgtggcagcctccttgaccattttagatatttgttg
+2926761/1
CCCFFFFFHHHHHJEGFHIIJJIJIJJJJJIJJIIJIJIJJJIJJIIIIG
@2926828/1
gaggaagtaggtgctgggcctcttgtatgcgaaggtgttgaggcgcttgt
+2926828/1
CCCFFFFDHHHDFHJJJJJJJJJJJHIIJIJIGHIBFDGHIJJIJIJIJE
@171210/1
ggcgcgtttacattaggtcggtcaccgaaggcggcggccgca
+171210/1
???1ADA1CBDBDBC:<CF@AEDD>DD:0@D?@DD6/3807:
@7040700/1
gtaggtgctgggcctcttgtatgcgaaggtgttgaggcgcttgtggtggt
+7040700/1
CCCFFEFFHDBFHHIIJGHHHHJJJIDHB?DDHGGHHGGGGJIFHIGHIB
@2928087/1
cataatcattcctggaatccgtgtcgacggcgatgagagcccacgatgta
+2928087/1
CCCFFFFFHHHHHJJJJJJJJHIJJJJJJJJJJJJIJJJJJJJIHHFFFF
@4293813/1
gtcacggtagcactgagtgacggcacctccgacactgaggtcacggtact
+4293813/1
CCCFFFFDHHHGHJJJIIIGHJIJIIJJJJJJJJIJJIIIBFHIJIEIHG
@7042007/1
gtcataatcttcagatactccaaagcattctgggctgc
+7042007/1
@@@DDDDAH?DFDEH4AFHGHGA@@?EA2C9A3FB3?1
@4294006/1
cttcacctgtggccggcggcacgcagacgccttgatgacctccactttga
+4294006/1
@CCFFFFDHHHGFJJJJGIJIGIJJIIJGHFEFCEDDDECD@A=CADCD>
@2928830/1
gtcggtggcgcacagggcacgcttgcgcatgacatctatacatgccattg
+2928830/1
@@@DA=ADH:DFHAFEHGE@DHGEEGIGGIIDGHBDHGEHEH@@D@DEH=
@2929303/1
catacataataaaattagaggaagtaggtgctgggcctcttgtatgcgaa
+2929303/1
CCCFFFFFHHHGHJJJIJIJJGJIHJJJHHIJJJJJJJJJJJHJJJJJII
@173501/1
acttattaaattaatcgcacttctttgttttatttaaaaagcttaagttg
+173501/1
@@CFFFFFHFHHHIJJJJJJJJJJJIIFGGIIJJIJJIJJIIJJJJIEGI
@5666599/1
gattgtgctgttgtggaactgcttcacctgtggccggcggcacgcagacg
+5666599/1
<@@FFFFFHADHFEGGDHGGHGIJJGIIEEFGHIJIG:FGEHFFDDDDDD
@5666701/1
ccagatttaaaaaaaaagaaattgtgattttaataaatatacgtaaacaa
+5666701/1
?@<DFFDEAHFHAHDGEEIGB@GHDEDB?DGC>A>@<BBBFHIBBHCHGE
@6354358/1
ctgtgatctgtttcttggcatctatagatgtcggtggcgcacagggcacg
+6354358/1
BCCFFFFFHHHHHJJJHIJJJJJJJJJJJJIJJJIGIJJJJJJJJJIJII
@2238089/1
tgcgtccgtctgattctgtgatagtgaatacaagatcgtggggtgggccc
+2238089/1
@@CFDADDFHGGGGDHIIEFEHGEA9CHIB9C?G@HIICHI8GD;@6=C<
@2238120/1
gtggtcttcttgaacttcttcaattgacgcaagaagtaccagaaacggga
+2238120/1
8?@;=B?D?<FFBF>EDHHEGEB@F9F<DGGAFEF99?<DAHEGI?;700
@2238216/1
ctgctgccgaaagattagagtcgtcttctacttctgcttctggcacatca
+2238216/1
@@@FFFFFHHGHHIIDIJJJHHIGGGGIIJJJJJJIGIJJIIGIIIGCHH
@2238250/1
ctcctccttagaagttggttcctctttacaagtagactcatctttagcac
+2238250/1
CCCFFFFFHHHHHJGHIJIIJIJJJJIJIJIIFHIGJGIIJJJJJJIIJJ
@7697011/1
ccgtcgatgaccagcagaaggcgtgttaccgaccagagtagcaaccacct
+7697011/1
B@CFFFFFHHHHHJIIJJJJJEIIJJJJJJJIJJIJIJFHIIGIJJJJIJ
@175376/1
gagatgtttgtgaaactgcgacaccttgtggctgtgacttgtagtcaagg
+175376/1
8;@?1BDDF?ACC?ABFF?FGFAFEGFFFEEBBBGG??F@<DFE99?48B
@175567/1
caccagtggtcttcttgaacttcttcaattgacgcaagaagtaccagaaa
+175567/1
@@@DFFFDDDHHBHIIIIGGIJIIIJIJJJIIIJIJJIHGIGHIJIIIII
@6355342/1
ctcatcttgtatagaggaggcttgggctcgctctccgaagggagcttgcg
+6355342/1
@@CDDFFDFDHBFEHGIDGIGHJGGGFIJEIJJEEGIFHGGG;FAGHGF<
@3631005/1
gtcgaccactgtgcctggttccacgttatattggacattaggaccgtcat
+3631005/1
CCCFFFFFHHHHHJJJJJIIJJJJJIJJJJJJJJJJJJJJJJJJJJHIIJ
@6355651/1
gcgcgccatggcgatgggcgtgcggtcctcgctgcaggccgactggtggc
+6355651/1
CCCFFFFFHHGHGIIJJJJJJJJIJGJJJJIIJJIJJJHHFFDDDDCCDB
@6355812/1
gccacaatctggtctggagagaagatcctcatcttgtatagaggaggctt
+6355812/1
C@CFFFFFGHHHFHIJJJJJJJJJIJJJJJIJJJJJHIJJJJJIJJJIIJ
@2239805/1
gtcatattccaaggtagttactaatggagtcgaaacaaactcgtcgtaac
+2239805/1
CCCFFFFFHGHHHJIIJHJJJJJJJJJJJHJIJJJJJJJJJGJIJJJJJG
@2240394/1
ggcgttgatgtcgcaagatagtgagacattcactttttagtcataatctt
+2240394/1
@@@DBDDDFFHH?HHIEACEHAC<B9::CGDFC<CDHI@DBGDFHDBBFA
@2240565/1
gcctcctccttagaagttggttcctctttacaagtagactcatctttagc
+2240565/1
CCCFFFFFHHHHHIIIIIIJIIJJJJJJJJJJJJIJJJJJJJJJJGIJJJ
@3632673/1
ctcgtactaaggcctaagaacagtacctacttggcgataaatattgcaca
+3632673/1
@@@DDDDDHHDDFFHDFDHFHE?<CHED@FDBFF>DHIIFFHGGEBAFB?
@2241376/1
agcatacataataaaattagaggaagtaggtgctgggcctcttgtatgcg
+2241376/1
??@DFFFFGHHGDHG@FHCGHIGHEH?FB9AAFGGBF3CFHC@FDAFDBF
@1561266/1
ggcagttcatccacttcaggtctagcattccgccccctttcaatcagctg
+1561266/1
CCCFFFFFHGHHHJJJJJJJIHIIJJJJJJJJJJJJJJJJJJJJJJJJJJ
@2241609/1
ggaactccaatcctttactcgaatagtcttttctaacttgaacagtgcga
+2241609/1
@@@DDADDHFDFF9CGGG<FAAF>F99CFHGIGHHIEBG@AHH@A:BDE6
@7043415/1
gtacgaagcattgtctgtttataaaataattaacaactaatgttttccaa
+7043415/1
CCCFFFFFGHHHHJJJJJJJJJJJJJJJJJJJJJJJJIJJJJHIJJJJJJ
@7043455/1
ggcgcttgtggtggtgcacgcgcttgggcagagggaatctgattgtgctg
+7043455/1
CCCFFFFFHHHFHIHHIJJJJJJJJJJJJJJIJJJHGGJJJJJJIHIIJF
@905399/1
cgcgcttgggcagagggaatctgattgtgctgttgtggaactgcttcacc
+905399/1
@CCFFFFFHHHHHJJJJDIIGIIJIJIJJJEIIJIJJJIIJIJJJIJJJJ
@905631/1
catcgttctcagcatggtaagaaggtggcggccagaatctagacatgcac
+905631/1
CCCFFDFFFFDDBGGHIFGHEGIIIDFGHIIJJIJGGGIJJJIIEGIIGI
@7044288/1
ctccgctgtagtcggctcgctacgatagtcactgttcccaacaagtatcc
+7044288/1
CCCFFFFFHHHFHIJJJJJIGHJJJJIIGIIJIBBFHJGCDGEGI=CHGI
@3634625/1
gggagtccatccacggctttttccagatccactcttgctccatggtccag
+3634625/1
CCCFFFFFHHHHHJJJJJJJJJJJIJJJJJJJJJJJIJIJJJJJJIIJJJ
@906189/1
caccagtggtcttcttgaacttcttcaattgacgcaagaagtaccagaaa
+906189/1
CCCFFFFFHHHHHJJJJJJJJJJJJJJJJJIJJJJJJJJJJJJJJJJJJJ
@7044754/1
ctgtttttaatatttaaataaccgctttttactacatgcataaacataca
+7044754/1
BCCDFFFFHHHGHJJJJJJJJJJIJJJJJJGHIIJJJJJJJGIJJIJJJJ
@7045190/1
tctaaggttctaaactatatctgtaccaaatttcaaccaaatccgtcaaa
+7045190/1
<@@DAD?DCFHB?F>BEGIIGIEEA>BHHGHGGIHG>E=EBA9DFBD=GG
@2931806/1
cgcgactccgccctcttcctcgggttggaatgatt
+2931806/1
@;?DDD:?:::D8@BA?::?E<FFF=GGE<?DBBD
@7045291/1
ccggtactaacgatcaaatcgatcatgggtccataatcattcctggaatc
+7045291/1
@C@FDFFFFHGHFHFGHGGBHGIIIIIIHFHHIHGCHGJJJJJJIJIJJJ
@3635494/1
gagactcataacgcagccagatgccaaagttcttgatcttcactgggctc
+3635494/1
CCCFFFFFGHHHHJJJJJJJJJJJJJJJJIJJJJJJJJJJJJJJJJJJIJ
@7046647/1
gtgctgttgtggaactgcttcacctgtggccggcggcacgcagacgcctt
+7046647/1
C@CFFFFFHHHGFIJGJJGIIJIBH>HGHIGIIBGIGFHFFB>AB@DDDD
@7046730/1
cccgcgactccgtccgcgcggatgtcggtcttcgcgtggaagttttattt
+7046730/1
CCCFFFFFHHHHHJJJJIJJJJJJHIJHHFFFFDDDBDDDDDADDDDDDE
@3636007/1
cactcaatcactttgacagcacctaatacaccgccgcttaaaagataggt
+3636007/1
BC@DFFFFHFHGHJJJJJIIJJGIJJGGGIJJGIIGIIGHGIJJIIJHGC
@4976496/1
ggttgtgtgaagttcattgaatcaatgtgcaaaaattaaacgaagcattg
+4976496/1
CCBFFFFFHHHHHJJJJJJJJJJJJJJHIJJJJJJJJJJJJJJJJJJJJJ
@5667460/1
gtggtcttcttgaacttcttcaattgacgcaagaagtaccagaaacggga
+5667460/1
<@@FDFFFHFHHAFEGHFIIJIGHEHHHHIIEGGHI?DHGHIIIIHIIII
@5667485/1
gtgcgccacatcaatgttgataaaggctttattggtaaatatggcggatt
+5667485/1
BB@FFFFFHHHHHHIIHGJJJJIJJJIJJJJJJIJJIIJJJJGIIJI<FH
@908949/1
tgtgtatgtcactgaacttctcttaaacgactggaccgattttgatgatt
+908949/1
BCBFDFFFHHHHHJJJJJJJJJJJJJJJIJJJJJIIJJGIJIJJHIJJJJ
@4976933/1
acgggctatgccatttatcctcgcacgttggcagtaatagtacaagtgaa
+4976933/1
???BA?DDHFHHHGEHGBHBDEG<@CFFEIIIIIIIIIGIIIGIDH?BBA
@909343/1
gtttgtgaaactgcgacaccttgtggctgtgacttgtagtcaaggtggag
+909343/1
@CCFFDDFHHHGFJJ@GEIJJJIFGHHIJDGDBGHGGHGGHGEHH?DEGD
@4977858/1
ctccagtactttagctttgacagtgtaaaacttctcggaaatctccaatc
+4977858/1
CCCFFFFFHHHHHJJJJJJJJJJIJJJJJJJIJIJJJJJJJIIIJJJJJI
@5668919/1
atttcaccagtggtcttcttgaacttcttcaattgacgcaagaagtacca
+5668919/1
@CCFDFBDHACFDIIIIIGGE@GGIHFIGHGGGG@FFIIFEAGHIG@DFF
@4978225/1
aaccgattgacatgaaacaaacactaaatgtaaatttaagcatcccacaa
+4978225/1
@@CBDFFFHHHHHJJJJJJJJJJJJIJJJJGIIJJJJJJJJJJJHIJJJI
@5669638/1
caattcactgttcattacctgtgaaaactgcccctcagatacaccgtcac
+5669638/1
@@@FFDDFHBHHFIIIGEEHEHB<AFEHIGGG?FFGEHHEEGIIIICGII
@1561918/1
aatgaaaaaatatgactggctatgccatgattataatatacattaaaagc
+1561918/1
@?@DDADAA@;DDBEBD@@ADCC9CBC<EBFEGGHDEGGHIIHEBDDH?F
@5669689/1
gccacaatctggtctggggaaaagatcctcatcttgtatagaggaggctt
+5669689/1
CCCFFFFFHHHGDGIJJJJGIJJJIJIJJJJJJIJJJIJJJJJJIJGIJJ
@5669699/1
cggtactcgcggtacatgttgtgtacacctg
+5669699/1
?88B?DD>DDDDCC1<AC4:4:CDD<9?;CB
@1562090/1
tcgtaatgttcttaagtgcattcaacgaataacagttcttcatctgatca
+1562090/1
CCCFFFFFHHHHHJJJGIJJJJJJJJJJJJJJJJJHIJJJJJJJJJJJJJ
@1562288/1
gtgctgttgtggaactgcttcacctgtggccggcggcacgcagacgcctt
+1562288/1
CCCFFFFFHFHHGJJJJJJJJIJJJIHIIJJJIIJJJHHFFDDDDDDDDD
@5670301/1
gtcaaattaaagaatcacgtcgaacactattctatgcttataccattaat
+5670301/1
CCCFFFFFHHHHHJJJJJJHIIJJJJJJJJJJJJJJJJJJJJJIJJIJJH
@1563746/1
ggcagttcgtcaacaagacattactagctgagaatatttttttccgttta
+1563746/1
?@@DD=DABHBHFBCEFGB@?CHGIGGGHGHBBFDHGICHGBGHGGCFEB
@4294699/1
ggcagagggaatctgattgtgctgttgtggaactgcttcacctgtggccg
+4294699/1
@@<DDBD;8<CBBHIIEGEHGIIGIIGHGIIIIGIGGGHGGGFDFAHGHE
@4294865/1
gcgtagttaacttcaatggaagtggcgacctctccgact
+4294865/1
CCCFFFFFHHHHHJJJJJJJJJIJJJJJJJJJJJJJHF?
@1564096/1
cccagttattacataattgtacacagtgaacaaaattgcaatatagttat
+1564096/1
CCCFFFFFGHHHHJIIGJIJJJJJJIJJIIJJJJJJJIIGIJJJJJGIHI
@7047559/1
gcacgcttgcgcatgacatctatacatgccattggcgttcaaaaggttaa
+7047559/1
@@@BDD<DDAHFHIIEFGHGHGIEDFFGEHEGGGIIIGGHIIIGEEBFGG
@2242272/1
gtggattttaatgttattattacagcatacataataaaattagaggaagt
+2242272/1
BBBFFFFFHHHHHHIJJJJJJJJJIJJIJJJJJJJJJJJJJJIIJJJIID
@4981143/1
gtctgtgttgttgcacgcgcacggtggcggcgtaccgcgaggggtgcgcg
+4981143/1
C@@FFFEFHHHHHJJJJJJJJJJJFFHIJIJHE@DDDDD=BDDD5:@DDD
@4295884/1
tggcaaagagacgaagcgcgcgttctcatgtaatttttaatgttctccaa
+4295884/1
??@DDDBBDBFHHIAHGGGIIF?@DFHHIGIGBGGHIIDCGDCHGGDHGH
@7047982/1
gccattagtagactgatcagccggagcagctccggtaagtttgtcgagta
+7047982/1
CCCFFFFFHHHGHJJJJJJJJJJJJJJJJJJJJJJGIJJGHJJJJJJJHJ
@2242511/1
ctggagagaagatcctcatcttgtatagaggaggcttgggctcgctctcc
+2242511/1
CCCFFFFFFHHHHJJJJJJJJJIHGHIJIJJIJJIJJIGHIGIJJEHGIE
@4296251/1
ctcatcttgtatagaggaggcttgggctcgctctccgaa
+4296251/1
@@CADDBDFD>BFFEEGHEBGFE:G9BFHGB;DBBG@01
@7048474/1
ctcataacgcagccagatgccaaagttcttgatcttcactgggctcttct
+7048474/1
CCCFFFFFHHHHHJJJIJJIJJJJJJJJJJJIJJJJJJJJIGHIGIFJJJ
@7048521/1
gcgccattgacatgtatagatgtcggactcgtgacgtcgtaagcgcatgc
+7048521/1
CCCFFFFFHHHGHJIJJJIJJJJJJJJJJJJJJJJJJJJJJJJJJJJJJJ
@4981970/1
gcacaccaatcaggaatattggacggatctgcttttcgtttatgaatttt
+4981970/1
CCCFFFFFHHHHHJHIJJJJJJIJJJGGIJJJJJJJJJIJJJJJJJJJJJ
@178057/1
tctgtacattgaaaataaaaataaaaaaatagcaggggttattgttatgt
+178057/1
CCCFFFFFHHHHHJJJJJJJJJJJJJJJJJJJJJJJJJGHIIJJJJJJJI
@7049348/1
cctgcagagcttgccacatcttgtaagcagcctggcgcttagcaagtttc
+7049348/1
CCCFFFFFHHHHHJJJJJJJJJIJIJJJJIJJJJJJJJJJJJJIIJGIII
@2243780/1
cgggcttcaacagcttgttagcttgccattgtcctttcctaggagtgact
+2243780/1
CC<DFDDEDBD???ECFHHHEHIGIFGIEEHEGGCHFIHIIICHH?B<BA
@178496/1
tgctgttgtggaactgcttcacctgtggccggcggcacgcagacgccttg
+178496/1
CCCFFFFFHHHHHJJJJJJJJJJJJJJJJJJJJJJJHHHFFDDEDDDDDD
@2244283/1
ggcagcccgaacacggttaccgggaattttgtttggt
+2244283/1
=1=ABB=DFFF<F?FHIIGFAD><FBFHAE@/BFG1B
@4297394/1
ctgggcctcttgtatgcgaaggtgttgaggcgcttgtggtggtgcacgcg
+4297394/1
CCCFFBDFHHHHHJJJJJJIIJCGGHIHJJJJJJJJHJIHJIGHJJJJHH
@3636757/1
cggcataacgggccgcgactccgccctcttcctcgggttggaatgattct
+3636757/1
CCCFFFFFHHHHHJJJJJJJJJJJJJJJJJJJJHHHFBFDDEDDDDDEED
@7050016/1
catcattttgtcaacgaactcttctgaagtatttgtttacaagacaacac
+7050016/1
CCCFFFFFHGHHHJJJJJJJJJJJJJJJJFHIJJJIJJGIJIJJJJJJIJ
@6358148/1
cgaatatattgtgggatgcttaaatttacatttagtgtttgtttcatgtc
+6358148/1
;?@??:A=:AFAA;?A2<F?AC<?FFH?F<FB?GDGECGIE::D<?:?BG
@179301/1
gtcttcttgaacttcttcaattgacgcaagaagtaccagaaacgggactt
+179301/1
@@@DDDDDF<F>FFEBFFEC9I<EH?FFFFIIIDGEEFGFCCFGIEEFFF
@6358408/1
ctgtggccggcggcacgcagacgccttgatgacctccactttgatgatct
+6358408/1
CCCFFFFFHHHHHJJJJJJJJJJJHHHHFFFFFFEEDEEDDDDDDDEEDE
@3637285/1
cactggcaatgtggatagctggacaaggcactggcaacgaccaatcatgg
+3637285/1
CCCFFFFFHHHHHJJJJJJJJJHIJJJJJJJJJJJJJJJJJJIJJJJJJJ
@179475/1
ggtgctgggcctcttgtatgcgaaggtgttgaggcgcttgtggtggtgca
+179475/1
@@@DDFDDDBFFHIGIFGGGCFIEDE:?CCDFDEDHGFHG==F@;CH@CG
@179788/1
atcgggctctcaggcaggcaagatgggcatagtaggtaggcgtagggtaa
+179788/1
@@@FFFFFFHFHDIDHIIIJIJGIDEGIEHGH?DFE?DHEED?AGHGHIH
@6358873/1
gtggattttaatgttattattacagcatacataataaaattagaggaag
+6358873/1
@@@;D>DDFFCFBFB<ABIB:CFE:<F?HFEHH<HF9:?:E?FDFIB9F
@4298356/1
cactctttaagttgtctagtgtgtgtaggggaagggttaggcaacctaat
+4298356/1
CCCFFFFFHHHHHJJJJJJHIJIHHGIJJJJJJJJJHIIJJJJJJJJJJJ
@3637795/1
ccatactccttgatttggtaaagcttgctgcccgcctaacgaggaaacgc
+3637795/1
@?@FABDDHDGHHIIIGGEHECHGIIIIIBDHEIBGHGHH@BF@GHIIGE
@180225/1
cacggtagcactgagtgacggcacctccgacactgaggtcacggtactcg
+180225/1
CCCFFDFFHHHHHJJGHHIIJJJJJJJJJJJJJJJIJJHGIJJJEHJJJE
@180415/1
tgctatttattttttctatattttcaatgaacagaattgacccttctaca
+180415/1
@@@DDFFFGHHHHJGEGIBHHHGIJGIJJJIIJJIGIE99?DCEDGGGIH
@180736/1
actggttcaaattcaaataaaatcactctgcaatcctgcctcacatgatt
+180736/1
CCCFFEFFHHHHHJJDEHHIJJJGJJJJJJIIIJJJJJJJJJJJJJJJJJ
@7703066/1
gttgaggcgcttgtggtggtgcacgcgcttgggcagagggaatctgattg
+7703066/1
CCCFFFFFHHHHHJJJJJJHHIJJJJJJJJJIJJJIJJJJHHHHFFFFFF
@1564775/1
gcacctccgacactgaggtcacggtactcgcggtacatgttgtgtacacc
+1564775/1
CCCFFFFFHHHHHJJJJIGHJJJJJJJJJJIJJFHIJJJGIJIJIIJEGE
@7703415/1
tgacaaacttaggtttgcttacagccattcccaactgtcctccggtacta
+7703415/1
CCCFFFFFHHHHHHIJJJJJJJJJJJJJJJJJJJJJJJJJJJJJJHIJJJ
@2245542/1
cgaacagacaaacagacaaacagacaaacagacaaacagacaaacagaca
+2245542/1
@C@FFFFFHFHFHGIIHGIIIJIBEEHGHIHHIIIGIIAFFGCGHHEHGH
@4982367/1
cggtactaacgatcaaatcgatcatgggtccataatcattcctggaatcc
+4982367/1
CCCFFFFFHHHHHJEHHGFFHIIGIIIIEGGIIJJGIJJJJJJJJJJJII
@1566003/1
cacgggctctgtgcctggctcccatgtcacggtagcactgagtgacggca
+1566003/1
CCCFFDFFHHHHHJIIIGIJJJJJ>GIGJJJJIIJJJJJJJJFHIJJGII
@4983309/1
gtgctgttgtggaactgcttcacctgtggccggcggcacgcagacgcctt
+4983309/1
CCCFFFFFHHFGHJJJJJIJJJJJJGIIIIJIIIJJJGHFFDDDDDBDDD
@911552/1
agaaataattcatagcaaaaattaaagttagtctattatagtttcaaaaa
+911552/1
CCCFFFFFHHHHHJJJIJJCIIJIJJIJIJJIIIJJJJJJJJIIJIIJIJ
@5674705/1
ccaagactcactaaacataaaaataatacattacgttaaatgccacgacg
+5674705/1
CCCFFFFFHGHHHJJJJJJJJJJJJJJJJJJJJJIJJJJJJJIJJJIIJI
@911652/1
caccagtggtcttcttgaacttcttcaattgacgcaagaagtaccagaaa
+911652/1
CCCFFFFFHHHHHJJJJIJJJJJJJJJJJJJIJJJJJJJJJGHIJJJJJJ
@4984737/1
taaaacttctcggaaatctccaatccaaaccgtttgaaatctcggttttg
+4984737/1
CCCFFFFFHHHHHJJJJJJJJJJJJJJIJJJJHIJJJJJJJJJJJGIJJI
@6359893/1
cagtggtcttcttgaacttcttcaattgacgcaagaagtaccagaaacgg
+6359893/1
@@@ABDB?CFDBB<?C:C@@IF@@F<AC@?EEFEGF?F?B??@B?;?GC;
@5675242/1
gtctggagagaagatcctcatcttgtatagaggaggcttgggctcgctct
+5675242/1
CCCFFFFFHHHHHJJJJJJJJJJJJHIJJJJJJGIJJJJIIJJJIJJJII
@6360197/1
gactatttggcgttactgcttaatactactcactgatttatgtagcatca
+6360197/1
CCCFFFFFHHHHHJJJJJJJJJJJJJJJJJJJJJJGJJJIJJIJJJJJJJ
@5675641/1
gggatctcctcaaaaatgagatgtggaaaatattctagggaactcctcaa
+5675641/1
@C@DDDDDHHHHHIJJJJJJCHIEHIJIIIHHIJJJJJJJIBHIJIGIJI
@5676210/1
catctttagcacttggttcatcttttgaagattctgatattgatagtttt
+5676210/1
@@@F=DDBBHDHFEHIEGIHIGIJJIJEHGHAHFHIEEGHIGGGIICFGH
@6361173/1
gcaagaagtaccagaaacgggacttag
+6361173/1
@@@?DDB?DA><BEBEC@FG@<E?3C9
@1566664/1
ctggtgctgggcctcttgtatgcgaaggtgttgaggcgcttgtggtggtg
+1566664/1
;=@FBDFFDHDDHGIIGIEFHIGEGIEE?CCFHEIIGIIGHF@@F=EH4@
@1566761/1
cttagccacaatctggtctggggaaaagatcctcatcttgtatagaggag
+1566761/1
?@@DDDDDBBFDHFEEHGGEHII=?FBAEGGIGDDGHBGHHJJGG@BF@?
@1567921/1
attttagatatttgttgttcattcaactgtcttgttaatgcctggccc
+1567921/1
@@<BDB?D>DDFFDCBHIBHEIIGGICHIDHGGIF>ABDEHIGGIG>D
@7053276/1
gccagttataaagcatagcccgaagtgctattggcacacaggcataatgc
+7053276/1
@@@FDDEEFFHF?FHIIGHIIFGIGCFGIIFHGIIHJJJJHHGIHIJHIJ
@2246269/1
ctccaattcaaccttatcattaccaatcggtaaaggatctcttgtataca
+2246269/1
BCCFFFFFHHHHHJJIJJJJIJJHIIIJGGHGGJIJEHIIJJJGGDIJIJ
@7053534/1
cttgtattcaaaagaaaacctagaatcactggttcaaattcaaataaaat
+7053534/1
CCCFFFFFHHHHHJJJJJJJIJJJJJJIJJJJHIJJJJJJJJDDHIIJJJ
@6361886/1
gtcctttctaaggttctaaactatatctgtaccaaatttcaaccaaatcc
+6361886/1
@@@FFFDDHHHHHFGIIJIIIJGFHIIJJIGEDHIHGIIIJJJJHEIJGI
@7705480/1
gcacgtcttcgtctttgtacagttcgcgagcgatctccgctgtagtcggc
+7705480/1
CCCFFFFFHHHHHJJJJJIIJJJJJJJJJJJJJJJJJ<FHIJHIJJJHHF
@7054063/1
aaggaagagaatagcttaaaatcaagtttcgtacaaatgtggcacaaata
+7054063/1
@CCFFFFFHFHHHJIJIJJJJJJIJGIIIIJIIJJGGJIFIIGIIJJJHG
@912491/1
ccctaatagagacgatttcaccagtggtcttcttgaacttcttcaattga
+912491/1
CCCFFFFFHHHHHJJJJJJJJJJJIJJJJJJJJJJJJJJJJJJJJJJJJJ
@7706029/1
tgctgggcctcttgtatgcgaaggtgttgaggcgcttgtggtggtgcacg
+7706029/1
<@@FDDDDHGHHBGII>@CGGIIB?EEFEHIIIIGFHICHCCFG@CEGIE
@2936210/1
gttcgacatcgacataacaataacccctgctattcttcccatttttattt
+2936210/1
CCCFFFFFHHHHHJJJJJJJJJJJJJJJJJJJJJJJJJJJJIJJJJJJJJ
@2936405/1
ggcacgcttgcgcatgacatctatacatgccattggcgttcaaaaggtta
+2936405/1
CCCFFFFFHHHHHIJJJJJJJJJJJJJIIIJIIJJJJJFHIJJJJJJGGJ
@7706503/1
cctaacgacatcaatcaccagcttaaaagccaggtgtccatcacaagaag
+7706503/1
CCCFFFFFHHHHHJJJJJJJJIJJJJJJIJJJIIGHIIIIGIJJJJJIJJ
@4988343/1
cctgagcgagactcataacgcagccagatgccaaagttcttgatcttcac
+4988343/1
@1=DDDDA@?@CCGGIGH<FDFGIG@D@DCGGCEGG?DHDGGGGIIIIIG
@913246/1
cttgggctcgctctccgaagggagcttgcggc
+913246/1
???1B?DBDA:DD?<A@<<C?81::?9BDD??
@2937074/1
ctgtacattgaaaataaaaataaaaaaaatagcaggggttattgttatgt
+2937074/1
CCCFFFFFHHGHGJJJJJJJJJJJIJJJJJJJJJJJJJDHIJJJJJIJJH
@2937233/1
cagccatccaacgggattgcccatcaatttatcttcaaatgacgacacca
+2937233/1
@@@FFFFFHGHHFGIGIJIIJJJJJJJGIIHIIIIICEHHGEIIGIHIII
@184632/1
gaacgccaatggcatgaatagatgtcatgcgcaagcgtgccctgtgcgcc
+184632/1
@?@B;:@:DFFFDFFEADE@AE<2<F@CCD?AG>ABD?@FIFEEDA@@88
@913661/1
ttttaatgttattattacagcatacataataaaattagaggaagtaggtg
+913661/1
@@@FFFFFHGHHGIJIIIIJEHJIIJJFIIFIDGHHEHEGIJ@GFHJDDH
@2937556/1
aaacagacaaacagacaaacagacaaacagacaaacagacaaacagacaa
+2937556/1
BC@FFFFFHHHHHJIIIJJJJJJJIIJJJJJJJJIJJJJJGJJIJJJIIJ
@2937741/1
ggtctttgtacaccttcaggtgatcgaacatcatgtcttcaaactccact
+2937741/1
@@@DDDD>2=2=:CGIBGI>IE4FBAG9<<:?::CEBFG<?CB9B90???
@4988977/1
gcaacatataagttcttttagatatcatacacttctagaggccatagaac
+4988977/1
CCCFFFFFHHHHFHIJJJJJJJJJJHJJIJJJJJJJJJJJJJJJJJJJJJ
@2938072/1
gccagatgccaaagttcttgatcttcactgggctcttctctgggatttcc
+2938072/1
CCCFFFFFHHHHHJJJJJJJJJJJJJJJJJJIJJJJJJJJJJJJJJJJJJ
@2938105/1
cgggaacttatggtataggtagagactggctgcaaatttcaggaaggagt
+2938105/1
CCCFFFFFHHHHHJJJJJJHIJJJJJJJJJJJJJJJJJJJJJJIJIJJJG
@4989099/1
caccagtggtcttcttgaacttcttcaattgacgcaagaagtaccagaaa
+4989099/1
CCCFFFFFHHHHHJJJJJJJJJJJJJJJJJJJJJJJJJJJJGHIJJJJJJ
@914668/1
agtccttgttgttaagaggtgttacctgcaacttggccaggttagggcca
+914668/1
BC@FFFFFHFGHHHIIJJJGHHIJJJJJJJJJIJJJJJJJJGHIJJJJJJ
@6362105/1
gtacgttcaaacgtatcacacattttctggtcaccttccatgcaaaatct
+6362105/1
@@@FFDEFGHFHHGBHIJIJGIIJIJGHJIJIIGIIJJIEIIGIJJJJJI
@185925/1
catgccctcaatctgcaccagttcatatttgggcacagttcctcgacgag
+185925/1
CCCFDFFFHHHHHIGHIIIHIHIIIIIIIIIGIIGIIIHGIIIIIIIIII
@7708618/1
cgcaagaagtaccagaaacgggacttagccacaatctggtctggagagaa
+7708618/1
@@CFFFDDFAFDFFFHIIGHEBGHGHGHGIIIIIIICDDBFFHGDFBDHG
@7709123/1
aggggatctgctgtctgtggagctgatgcttgctgggcctcagctgttgg
+7709123/1
CCCFFFFFHHHHHGHJJJJIHIIJJIJJIGIJJJJIIIIJJJIJJJJIJI
@2939352/1
gtcggtggcttggtttattcccatcagtttggagttcacctttagaagta
+2939352/1
@@@DDADDBFDDACF:<EH?FFBEFIGCFFFIEF?FGBGFFIFFGD><9B
@187073/1
tggtctggagagaagatcctcatcttgtatagaggaggcttgggctcgct
+187073/1
?<@DADDBBD3?DAHGHG@FD<FHHHHFEH>B<ECG=0:BGAHEIBB@6@
@5676878/1
gtcctttctaaggttctaaactatatctgtaccaaatttcaaccaaatcc
+5676878/1
CCCFFFFFHHHHHHIJIIJJJJJJJJJJJHHJJJJJJJJIIJJIIJIJJI
@6363634/1
ggcaaagagttgtcgatatgtggatgtagctgccattatgtagactgttg
+6363634/1
@CCFFFFFFCFHFGHEHHIJFGHHHIHIEIIJHGJGIGIJHGHIIIJHGD
@7710037/1
ctgtgatctgtttcttggcatctatagatgtcggtggcgcacagggcacg
+7710037/1
@CCDDFFFFHHHGJIJIJIIJJIIJJJHIJJGEHIIJIIIIIJJJIEIII
@6363706/1
cgctcatcgggaggtgtggcagcctccttgaccattttagatatttgttg
+6363706/1
@@CFFFDDHH?DDHEHBEGHIIGJJIGBHI<FHCGIGGCEIIHGIIGFHE
@6363791/1
gtttgtttcatgtcaatcggttcataaataaaaaagttatgtcaaattaa
+6363791/1
CCCFFFFFHHHHHJJJJJJJIJJJJJJJJJJJJJJJFHIJJJJJJJJJJJ
@3640271/1
cttgctcgaataggaagtaatggaattttttgaccaactggaacatagca
+3640271/1
CCCFFFFFHHGHHJHIJEHIJJJJJJJJJJIJJJJJJJJJJJJJIJJJJJ
@2247678/1
gtctgtttgtctgtttgtcggtttgtctgtttgtctgtttgtctgtttgt
+2247678/1
@@@FFDDFHHFFBGHHIHJEHIIIIGHGHEEH>8CDFD@BGDGIIJJJ<B
@187805/1
ggacttcgacatattcggcgatgatgcactcttcctcgtcaagcaaataa
+187805/1
CCCFFFFFHHHHHJJJJJJJJJJJJJJJJIJJJJJJJJHIJJJJJJIJJJ
@187883/1
gtttattttgtttttctctgtgatctgtttcttggcatctatagatgtcg
+187883/1
@@@FDFDDHHBFBHGIIJJIJIIJJJJIJIIJJHGEIIIIGIGEGGIDCG
@6364196/1
gtggattttaatgttattattacagcatacataataaaattaggggaagt
+6364196/1
?@@BBDDBFH<F?CFHIIIGEGHGHIIEGEGHGFHH?EGGHGHF<HAFGH
@7710641/1
gtgctgggcctcttgtatgcgaaggtgttgaggcgcttgtggtggtgcac
+7710641/1
CCCFFFFFHHHHHJJIJJJJJJGHICGHIJIJJJIJIJJIJJIJIIJJJI
@3640692/1
cctgagccatagcaaacagccactggcaatgtggatagctggacaaggca
+3640692/1
@@@DDFFFHHGHDIGIJDIIJIHGIIGIJJIFGGGJJIIJFJGIJJJJII
@2249147/1
gtcctgcagagcttgccacatcttgtaagcagcctgacgcttagcaagtt
+2249147/1
CCCFFFFFHHHFHJJJJJJIGJIJIHIJIIIIIJIJJJJJJJIIIGHJDH
@5679059/1
caacagattgtttgagatgtttgtgaaactgcgacaccttgtggctgtga
+5679059/1
CCCFFFFFHHHHHJJJJJJJJJJJJJJJJJJJJJJJJJJJJJJJJJJHII
@188537/1
tgatggtgcctctgtaggagtttcgggctcgggtttactagcctcctcct
+188537/1
?@@DDFFFFFHFDIIIIIEGAFHGGIIIIEGGI8DFGHIJJGIGGH@@G@
@6366079/1
atacataataaaattagaggaagtaggtgctgggcctcttgtatgcgaag
+6366079/1
CCCFFFFFHHHGHJJJJJJIJIIIJHJIJJJIEGBHIJJIJJJJJJJIGI
@6366206/1
atagaacaaacaaaacttaagccttattataaaaggtataaatattcctg
+6366206/1
CCCFFFFFHHHHHJJJJJJJJJJJJIJJJJJJIJJJGIIJJJJJJJJJJJ
@6366223/1
tgatactgttatcctgtaatggtacagcctgtcattgttgctctgcgtcg
+6366223/1
CCCFFFFFFHDHHIGIHIHHGIHJIGIJJJJJJJJJJGIJEEHGIGHFGH
@6366414/1
gtgctgggcctcttgtatgcgaaggtgttgaggcgcttgtggtggtgcac
+6366414/1
@C@FFDFFFHFHHI222333@FEGGEGIIIHIJEGGIJIIGIJIGAGEGI
@6366692/1
cacagacacaggtgtcttcaacggaagagattccatttcccgtttagcag
+6366692/1
BB@FFFFFHHHHFHGIIJJIIIJJJJIJJFIJJJJJJIJIJJIIJJIJJI
@4990500/1
gcactgagtgacggcacctccgacactgaggtcacggtactcgcggtaca
+4990500/1
CCCFFFADCFDFBFHGHIIJIIGHJIGIJJJHIJIGIGIIJIJIIHBBFB
@189799/1
gtagcactgagtgacggcacctccgacactgaggtcacggtactcgcggt
+189799/1
CCCFFFFFHHHFHIJJJJJJJJJJJJJJJJJJJJHIJJIJFHIIJJJHF=
@4990829/1
gtgctgttgtggaactgcttcacctgtggccggcggcacgcagacgcctt
+4990829/1
CC@FFFDFHHHHGIIIIJJIIGJJJJHCHHGJIJJIIGHFFDDCDDDDDD
@7054429/1
caccattcaatttaaaagaaactgggtgcgtgcaggatcctcgtcattgc
+7054429/1
CCCFFFFFHHHHHJJJJJJIJJJJJJFHIIHHJJJJJJIJJJJJJIJJJJ
@915175/1
ctcccatgtcacggtagcactgagtgacggcacctccgacactgaggtca
+915175/1
CCCFFFFFHHHHHJHHIJJJJJIJHHJJJJIJIJ3DGHIIJJJJJJJHIJ
@915360/1
accgaaggcagctctccttctaccggcacgcatcgtgaggtctttggagc
+915360/1
@@@FFFFDDHFHHJIIIJJJIIIGIJJJIJJJIJJJJEIIIIIJJGCDGI
@915426/1
tggtgataaagataagtataggctcaaaacctaacgacatcaatcaccag
+915426/1
?@@:BDDDBDD?FHIGIIBHEC>FHGG@DGGGEEBGFGHIHHEHDGGAHH
@2251572/1
accgaaggcggcggccgcattcggtttaaccgaaaccgaattaatacggc
+2251572/1
@@@FFFFFGHHGHJIJJHFFFFEEDDDDDDDDDDDDDDDDDDDDEEDDDB
@190564/1
gtagcactgagtgacggcacctccgacactgaggtcacggtactcgcggt
+190564/1
@?BDFFFFGHHFDHHGGIIIJIGIGIIIIJGHCFDGHGIGCGHJJJIHF9
@2251868/1
agctgctgatctctttgcggccttcaaactgaacctaggtaatcccttta
+2251868/1
CCCFFFFFHHHHHJJJJJJIJJJJJJJJJJJJJJJJJJJBGIJJJJJJJJ
@7055300/1
gtggattttaatgttattattacagcatacataataaaattagaggaagt
+7055300/1
@@@D??D;DFFHDII@GHGEHBHGH<DEHGHA@DEHEHICFHEGGEFGID
@191084/1
acaatatattcgtgaaaaccgcatccaactcggatcagccgtttctg
+191084/1
CCCFFFFFHHHHHJJJJJJJJJJJJJJJJJJJJJJJJJJJJIJJJJJ
@7055803/1
gtggaatagtgacttccggcaaatttttggttttgaccacatagttcccg
+7055803/1
C@CFFFFFHCFHHJJJJIJIJJJJJJIGIJFHII0?DHIJJJJJHIJIIJ
@916410/1
aggtgctgggcctcttgtatgcgaaggtgttgaggcgcttgtggtggtgc
+916410/1
@CCFFFFFHHGHHJJJJJJJJJJIHIJCGHHJIJJJJJJIJHIJIIJHGI
@916616/1
gggcacagttcctcgacgagcaagtagttcttgaagcacagacacaggtg
+916616/1
@@@FFFFFDFDHHIIJIIIIIHHFFFGFHIGIIJJIGHHIHIIIJJGGHI
@4301581/1
cccacaatatattcgtgaaaaccgcatccaactcggatcagccgtttctg
+4301581/1
@@CFDDFDHBHBHEE2<CGBHIEIIIIEHIIIIIICGIIDIEAF@;@CD@
@1569084/1
gtggtgcacgcgcttgggcagagggaatctgattgtgctgttgtggaact
+1569084/1
BCCFDDFFHHHHHJJJJJJJJJJJJJJJJJJJJJJHHIIJHIJIJJJJJH
@1569456/1
catacataataaaattagaggaagtaggtgctgggcctcttgtatgcgaa
+1569456/1
CCCDFFFFHHFHHJIJIJHIJFHIIGIIHGHIJJIIIJGJJJGIIJJIGA
@1569461/1
cacgcctgggatgccacccggcaccactcccgggtgaggatgcactacat
+1569461/1
@@@FFDFDHH?DFBDEGHIGGIGDDHIIHIIGHGDA@FFDEGHHHIIEEA
@5680453/1
ggcgcacagggcacgcttgcgcatgacatctatacatgccattggcgttc
+5680453/1
CCCFFFFFHHHHHJJJJJJJJJJJJJJJJJJJJJJJJJJJJJJJJJJJJJ
@4302298/1
ggcatctatagatgtcggtggcgcacagggcacgcttgcgcatgacatct
+4302298/1
@<@DDBDDHHBHBFIIGIIC@@EDHBGICH;GGHD@HHGHBA@GDHCHHF
@5681365/1
cttctacagatttattatagcctgcgacttcgttcgtgtggaatagtgac
+5681365/1
@@@DDDEADHFGGIIGIIE4AACHHIHIAEF@CFHGIIIIIGGIFIICGI
@1570737/1
cctgagcgagactcataacgcagccagatgccaaagttcttgatcttcac
+1570737/1
@@@FBDFFDHGFHIJJJIEFHIJGHGI3BFIAGIGHAHIIIIGEIJJJIF
@7713776/1
gtttttattatgcaattcatgtttatttca
+7713776/1
:1?BD=D;FDBB><<E@A:F?IID<<3C:<
@7714182/1
gtctccttccgtcttgggtgaggcataacggggtgggttttacagactag
+7714182/1
C@CFFFFFHHHHHJJJJJHHGIIIIJJJJJIJJ@FHIFHIIIJJJIJJHF
@7714233/1
cgggaattttgtttggtatctgataccgacacatggtaggttccatggat
+7714233/1
CCCFFFFFHHHHHJJJHIJJJJJJJJJJJJJIJJJJIHIIHHJJIIJJIJ
@1571667/1
atgtcacggtagcactgagtgacggcacctccgacactgaggtcacggta
+1571667/1
CCCFFFFFGHHHGGJJIIIIICHGGG@FHIIGIGGJJJJCHJGGIJJJHF
@7714333/1
gtacaagtgaaaagtcacttgccgatggtagaataaggattaaaaataaa
+7714333/1
CCCFFFFDHHHHHJIJJJJJJJJJHJJJEGIIJJJJJJIJJJJJJJJJJJ
@4303734/1
tagaggaagtaggtgctgggcctcttgtatgcgaaggtgttgaggcgctt
+4303734/1
@@CFFFBDHDFHHCEFHIGHJIIIJJIJJEGGIBDFD:??BGAGIHGIJJ
@1571973/1
atggaattttaatttatgccccctttaaaaaaagctcgatctcaatttaa
+1571973/1
CCCFFFFFHHHHHJJJJJJIJJJJJJJJJJJJJIIJJJJJJJJJJJJJJJ
@1572334/1
cttgtatagaggaggcttgggctcgctctccgaagggagcttgcggccga
+1572334/1
@@@BDDDDHADDFIIG;FDBEHG@:?DD@FEEEEBDGIIDIIEHAEEBA8
@7714940/1
ggcaaaggtagtaagtcagctgttccacttcatcatcagggatcttgccg
+7714940/1
CC@FFFFFHGBFFGGHIJJJJJI@HGIJJJJJJJJJJJJIIIJIIIJIG<
@917383/1
gccagatgccaaagttcttgatcttcactgggctcttctctgggatttcc
+917383/1
CCCFFFFFHHHHHJIJJJJJJJJJJIJJJJJJJJJJJJJJJJJJIIJJJJ
@2940605/1
gtgctgttgtggaactgcttcacctgtggccggcggcacgcagacgcctt
+2940605/1
@?@DFEDDDFDAFHGHHBHIIIIJIIGFGHGGJJFGIGHF6/>ABD:;A?
@3642652/1
ctgtttgtctgtttgtctgtttgtctgtttgtctgtttgtctgtttgtct
+3642652/1
BCCDDFFFHHFFHIJIIJJJJIJHHJIIIJJJIIJHIJJGHIJJJJJHII
@7717328/1
tcacaatcttcgtgggactagtagtcatttctttctgccactctttaagt
+7717328/1
CCCFFFFFHHHHHJJJHHIHJHJJJJJJJJJJJJJJJJJJJJJJJJJJJI
@3642774/1
cctctatactttgcattaaaataatgcccattttcacaggcaagggatcc
+3642774/1
@@BFFFFFGHGHGIIJJJIJJJJJIJJJJJJJJJIJJJJIJJJJIJJJJJ
@2941607/1
caacaaataaactttttaatagacaaatacaacgaaaccaatttagaata
+2941607/1
CCCFFFDFHHHHDGIIJIGIIIJJGCCFGIIJGIIJIGGIGHIJGIGBHE
@2941818/1
gtgctgttgtggaactgcttcacctgtggccggcggcacgcagacgcctt
+2941818/1
@B@FFFDFFAFFHIHJIJIJJJJIIIIIJIJJIGGJJHHFFDABD@DDBB
@2252902/1
gcctcttgtatgcgaaggtgttgaggcgcttgtggtggtgcacgcgcttg
+2252902/1
@@@DDDDDFBDB:CF1CDAA<CGFFF<8DFFIIFCE7;@BFEFIIIDDD@
@2942203/1
gtcgaaatcaacttcagtgtatcggttgggcagtagtgtgagtgcatcaa
+2942203/1
CCCFFFFFHHHHHJJJJHIJJJJJJIJJJJJFJGIIFGFHIIGHIJJJJJ
@7056225/1
cctgcaccatgctgctcatctcgtgcactatctcttgtctgtgttgttgc
+7056225/1
@<@DDDBDDHFHFGGIGIIEHHDH;DHGCBGIGGIEBCFGGIDIGGIIBB
@2253149/1
gttcgacatcgacataacaataacccctgctattttttttatttttattt
+2253149/1
CCCFFDFFGHHAHIIAHIIIIIIIII@:DHIIIIIIIIGIIIIIIGHIII
@6367577/1
cgacgctcggacatttcaattttatttagttggtcttggttgaacggaac
+6367577/1
??@DDDDDDDDF:CEFG>@EHIGBCFHF>FB>F?D?>9BFGEGGEHG?GH
@7056693/1
gtgctgttgtggaactgcttcacctgtggccggcggcacgcagacgcctt
+7056693/1
@C@FFFFFGDHHHIJIJJJJJJEGI>ABGBGGIDIIFEEDDCCABBDDDB
@3643655/1
gggctctgtgcctggctcccatgtcacggtagcactgagtgacggcacct
+3643655/1
@CCDADFFFDHFHBBFGIGIGGHIIJGGG?EFIGGIJHE?BDHG>EGGEB
@2943392/1
gtacacctgagcgagactcataacgcagccagatgccaaagttcttgatc
+2943392/1
CCCFFFFFHHHHHJJJJJJJJJJJJJIJJJJJJJJJJJJJJHJJIJJJJJ
@7057698/1
cctgaatgcgtagggaggtcctcatggactagtaaggtcccgataggtac
+7057698/1
CCCFFFFFHGHHHJJJJJIIJJJJJIJJJJJJJJJJJJIIJJJJJJJIIJ
@7057708/1
ggtatgttattagtgttggattttacaaggtttaccagatacattaactt
+7057708/1
B@?DFFDDBFHHHHHJJIIGGGIIIJIJ3CCEHIGIGHIIIJJJJIJJJJ
@7058070/1
gttccacttcatcatcagggatcttgccgtcattgcagacggtgtggtag
+7058070/1
CCCFFFFFHHHHHIJJJJJJJJJJJJJJJJJIJJJJJJJJJJGHHHJHII
@7058478/1
ctccagtactttagctttgacagtgtaaaacttctccgaaatctccaatc
+7058478/1
CCCFFFFFHHHHHJJJJJJJJJJIJJJJJJJJJJJJJJGJJJJIIJJJJH
@2255646/1
cagcatacataataaaattagaggaagtaggtgctgggcctcttgtatgc
+2255646/1
@@@FFFDFHGFDFGJGGIGIIJJJGEEHHJIEGHFHDG@FFHGGHFGGGI
@2255670/1
catacataataaaattagaggaagtaggtgctgggcctcttgtatgcgaa
+2255670/1
@@@FFBDFHHGGDFHIIJIJIIIGHIJEFGEHIIJIJJJJJJHHHIJJEH
@2255682/1
ctcatcttgtatagaggaggcttgggctcgctctccgaagggagcttgcg
+2255682/1
CCCFFFFFHFFHHIIJIJJIIIJGEHIJJJFGJIIJIJJGIJIJJJJJJG
@2256091/1
gcacagttcctcgacgagcaagtagttcttgaagcacagacacaggtgtc
+2256091/1
CCCFFFFFHHHHHJJJJJJIJJIJJFHIIJJJJJJGFHJJJJJJJIHHII
@192619/1
gttggttcctctttacaagtagactcatctttagcacttggttcatcttt
+192619/1
@@@FFFFFHHFFHJJIIIIIGGEHIJJJJJJJJJJJJIJJJDGGCHIJJJ
@2256362/1
gtaagaaggtggcggccagaatctagacatgcacagctcttgcagccatc
+2256362/1
CCCFFFFFHFHHGIJJJJJJJIFIJJJIJJJJIIJJIJJJJJIIIGIJJJ
@193153/1
cactgagtgacggcacctccgacactgaggtcacggtactcgcggtacat
+193153/1
CCCFFFFDHHHHHJIJJJJJJIJJJJJJJJJJJJJIJJJJIJJJHHFFFF
@7060145/1
cgggacttagccacaatctggtctggagagaagatcctcatcttgtatag
+7060145/1
CCCFFFFFHHHHHJJJJJJJJJJJJJJJJJJJJJJJJJJJJJJJJIJJJJ
@4992140/1
cgttgatgtcgcaagatagtgagacattcactttttagtcataatcttca
+4992140/1
@@@FFDDAHFHFHIIGBHHGEGGHGJJIGEIGGHGJCGIGGGGIJJJIII
@7060738/1
gattgtgctgttgtggaactgcttcacctgtggccggcggcacgcagacg
+7060738/1
B@BFFFFFHHHHHIJJJJJJJJIJJJJJJIJJJJJJJJIJGHFFCDDDDB
@194543/1
ctcgcacgttggcagtaatagtacaagtgaaaagtcacttgccgatggta
+194543/1
CCCFFFFFHHHHHJJJJJJJJIJJJJFCGHIJJJIJJJJJJJJJHJJJFH
@7061457/1
caccagtggtcttcttgaacttcttcaattgacgcaag
+7061457/1
CCCFFFFFHHHHHJJJJJJJJJJJJJJIJJJJJJJJJJ
@7061669/1
ctcttgtatgcgaaggtgttgaggcgcttgtggtggtgcacgcgcttggg
+7061669/1
@@@DDDDDFDDD1EFA<CCFEIIEFGEGEFGIGB?DF;CB=FEAE94;?@
@7061838/1
cttgttgttaagaggtgttacctgcaacttggccaggttagggccaacag
+7061838/1
CCCFDFFDHFFFHJIAEHIHIJEGJIJIIJGIGICGIFHGIIIIGIIJ=C
@7718312/1
gctatggactgctgccaattcactgttcattacctgtgaaaactgcccct
+7718312/1
CCCFFFFFHHHHHJJJJJJJJJJJJJJJJJJJJJJJJJJJJJJJJJJJJJ
@5684609/1
ctgcttcacctgtggccggcggcacgcagacgccttgatgacctccactt
+5684609/1
CCCFFFFFHHHHHJJJJJIJJJJJJJIJJHHHFFEDEEEEEDDDDDDDDD
@920722/1
ggagagaagatcctcatcttgtatagagg
+920722/1
@@?DDDDDBFHBCGBBG?FIGEHIAECDG
@5685478/1
ctgtttcttggcatctatagatgtcggtggcgcacagggcacgcttgcgc
+5685478/1
BCCDFFFFHHHHHHJJIIJJJJJIHJJFIJIJJJJJJJJJJJJJIIJJJI
@921184/1
tttccttcttctcttttttctcctttcttttgcgagctgctgccgaa
+921184/1
@BCFFFFFHHHHHJJJJJJJJJJJJJJJJJJJJJJJJJJJJJJIJIJ
@5686156/1
ctcacgtacagctaagttattagcgatattataattatctactctaatta
+5686156/1
;?@DD:A?F?F<FE>DGIFHHDH;FEB@GFIGIEBFDFDEI>FGIIIDFF
@6371588/1
gtgctgttgtggaactgcttcacctgtggccggcggcacgcagacgcctt
+6371588/1
@?@DDDFFBFFFFGIIJIIIIGGGIJIGIIIIJGHIGHEF<AAB@BBDDD
@5686885/1
gttaatcagactatagttagtatagttataagactcagattgccatctca
+5686885/1
@@@DDBD?<DFDDHBFGHFHBHGDHFAHHHIIGIIIIGEC@GHE@FHHGI
@6372141/1
ggcacagttcctcgacgagcaagtagttcttgaagcacagacacaggtgt
+6372141/1
@@@DDFFFHHHHHGIIGIIIIGFGHJGIIJJJIIIIIGIIIIGIJIICBB
@4306954/1
cctcttgtatgcgaaggtgttgaggcgcttgtggtggtgcacgcgcttgg
+4306954/1
CCCFFFFFHHHHHIGIJGHHIJIJJIJJJJJIJJJJIHIJJJJJJHFFFD
@4307013/1
gttgaactcacaccattcaatttaaaagaaactgggtgcgtgcaggatcc
+4307013/1
CCCFFFFFHHHHHJJJJJJJJJJJJJJJJJJJJJJJHJJJJJJJJJJJJJ
@7721950/1
tggtgataaagataagtataggctcaaaacctaacgacatcaatcaccag
+7721950/1
CCCFFFFFFFHHHIJJFHJIIJIGJIJIIGGIJEGIHIHIGIJGIGJIHJ
@2944107/1
gcggatggatcaagagcctgacaccgaaggcagctctccttctaccggca
+2944107/1
CCCFFFFFHHHHHJJJJJJJJJJJIJJJJJGIJIJJJJJJJJJJJJJJJJ
@5688614/1
cgtgattctttaatttgacataacttttttatttatgaaccgattgacat
+5688614/1
@@8DDEFDHHHHHJJJJJJDIIIGJJJJJIJJJJJJGIJIGJIJJJIIJH
@3646134/1
ggctcgctctccgaagggagcttgcggccgatgacctcatactccttcaa
+3646134/1
BCCFFFFFHHHHHJJJJJGIJJJJJJJJJJGJJGJJJJHHHHHHFFFFFE
@6373984/1
ctcggacatttcaattttatttagttggtcttggttgaacggaactccaa
+6373984/1
=@?D??DDF?FDFGHIIIGHIGHHGFHHIDHHIIGHHHIFGEIGHGI@FH
@2259228/1
gtcactgcagcgatactgggaacattcgactgatccggtgagggatgcgt
+2259228/1
<@CFFDDFBHFFHBFHFGHBG2CFFGI@EFGHIIHII6FGEFDHGHIIIE
@7062247/1
ccagaatctagacatgcacagctcttgcagccatccaacgggattgccca
+7062247/1
@CCFFFFFHHHHBEDEHGFHIDGGHGGHIGHGIIGIIGHCAGA:BBBHID
@1575951/1
cacggtagcactgagtgacggcacctccgacactgaggtcacggtactcg
+1575951/1
@@@FFDFDHHHHGGIBGIJJDIHGJIGGHGHFFGICFGBCCGFH;CHGIE
@1576450/1
ttcacgacgcttcagcagagtgcacacaatggtgaactggcgttcatgcg
+1576450/1
CC@FFFFDHFHGHJJJIJIIGFGHIJJGIIJGDGHHIIIIGIJJIJGGII
@3646975/1
gacacggtacagttagaaatgttacaacctctatactttgcattaaaata
+3646975/1
@@@DD:DDFFFFFI<CFG>H<3CEHF9<CFBFFIIICGC?GGII>BBGFF
@197150/1
gcatcccacaatatattcgtgaaaaccgcatccaactcggatcagccgtt
+197150/1
?@@DDD?>DBFFD?BEGH@CAFEEGE1CE@G@DGGIHCD7@DGCHIC4;@
@2260585/1
gcaagaagtaccagaaacgggacttagccacaatctggtctggagagaag
+2260585/1
@@@FFFFDHHHDHIIIGEIIJEIJGGIIJGHEGGGHICBGFFHGHGDGIB
@7063969/1
gtgctgggcctcttgtatgcgaaggtgttgaggcgcttgtggtggtgcac
+7063969/1
@@@FFFFDHHHHHJJHIIJIIDGHJ?FEGHIJIIGIJIJGIIJIJGHGEI
@1577706/1
catgagtaagcgatcgggctctcaggcaggcaagatgggcatagtaggta
+1577706/1
@@@BDD=DFH<?CFHIFIFGGIIGGIGCHHICDH<DGGDDAF@F=FHHFA
@3647726/1
cctgatagagacgatttcaccagtggtcttcttgaacttcttcaattgac
+3647726/1
@@CFFFFDDFHHHHBHIGGIJIIHIJGIIJJIJAFHGGIHIJJEIGIIGG
@1578189/1
tctgtttcttggcatctatagatgtcggtggcgcacagggcacgcttgcg
+1578189/1
@@CFFEFEHHHHGEIFHIJJEEJGIJCH@E@GGIJGGIIJHIIIEHGGGG
@4996609/1
gggatttaaattccatttccaaatagttgaccatcactcttatatgggca
+4996609/1
CCCFFFFFHHHHHJJJJJJJJJJJJJHJJIJJJJJJJJJJJJJJJJJJJJ
@4996616/1
ggcctcttgtatgcgaaggtgttgaggcgcttgtggtggtgcacgcgctt
+4996616/1
CCCFFFFFHHHHHJJIJJJAFEFIEHGHGGHGIHGGDGGFHGJIJJHHFD
@198920/1
ccacaatctggtctggagagaagatcctcatcttgtatagaggaggcttg
+198920/1
CCCFFFFFHHHHHJJJIIJJGJJJJJJJJIJJIJJHJJJJJJJGIIJJJG
@199132/1
atggtaagaaggtggcggccagaatc
+199132/1
@@@FDDDDHHHHFHJIGEIIJIJIII
@199156/1
ggcgcacagggcacgcttgcgcatgacatctatacatgccattggcgttc
+199156/1
BCCFFFFFHHHHHJJJJJJJJJJJJJJJJJJJJJJJJJJJJJJJJJJJJJ
@1578640/1
ctcataacgcagccagatgccaaagttcttgatcttcactgggctcttct
+1578640/1
@CCFDFFEFHFDDGGJIJJIIIEGIJIIGIGGGHIHHGJJ9?@FHGIIHD
@199473/1
tttgtctgtttgtctgtttgtctgtt
+199473/1
CCCFFFDFFHHFHHIJIIIIJJJJJJ
@7065921/1
ggatgtagctgccattatgtagactgttgtgttgaccaataatgggttaa
+7065921/1
?<@DD?;B<A::D<CACFHAAFBECGFAE?FGHGC<CEDED@DHEGDDF?
@5689314/1
gttttaaccacatagttcccgatctcgcgggatctcttcaaaaatg
+5689314/1
CBCFFFFFHHHHHJJJJJJJJJJJJJIJJIJJJJJJJJJJJJJJJJ
@5690163/1
gtgctgggcctcttgtatgcgaaggtgttgaggcgcttgtggtggtgcac
+5690163/1
CCCFFFFFHHHHHJJHIJJJJJIIJHGGGIIJJIIIJJJHGJHJJIGIIJ
@923382/1
accatttcatttggattcgtagagtaatctaagacttgtccgagctcatc
+923382/1
CC@FFFFFGHGHHJJJJJJHJJJJHJJJJJJJJJJJJJHJJJJJJJJJJJ
@4998073/1
cgcaagaagtaccagaaacgggacttagccacaatctggtctggagagaa
+4998073/1
@@@B??ABF<DDDHBEFEHDGEFHHIEEABBFHGFFDEDB?DDDHCHGC=
@5690758/1
cgcaagaagtaccagaaacgggacttagccacaatctggtctggagagaa
+5690758/1
CCCDFFFFHHHHGIIJIJIIIJJJIJIJIJIIGGGHGGGIGHJIAGHIIG
@5690886/1
ccacaatatattcgtgaaaaccgcatccaactcggatcagccgtttctga
+5690886/1
@@@DFFFFHHHHHJIBHGIJJIIIJJJJJJIGIJGHGGIIIEH@FHIJJE
@924072/1
acgggctatgccatttatcctcgcacgttggcagtaatagtacaagtgaa
+924072/1
CCCFFFFFHHHHHJJJJJJJJJJJJJJJJJJJJJIIJJJJIIJJJJGHJJ
@924907/1
ctcgacgagcaagtagttcttgaagcacagacacaggtgtcttcaacgga
+924907/1
CCCFFFFFHGHHHJJJHIJJJJJIJJIHIJIJJJJJJDFHIIJJJJJJJE
@925641/1
cagtaatagtacaagtgaaaagtcacttgccgatggtagaataaggatta
+925641/1
BCCDFFFFHFHHHIJFHIJJJJHJGJJJJJJJHIJJCGIJJJJJJJJJJJ
@925824/1
agggcacgcttgcgcatgacatctatacatgccattggcgttcaaaaggt
+925824/1
CCCFFFFFHHHHGJJJJIIIIJJJJJJJJJJIJJJJJJJJHIJJJIJJIH
@4309876/1
cgacataacaataacccctgctattttttttatttttattttcaatgtac
+4309876/1
CCCFFFFFHFHHGIIIIIIJGIAHGIGJIIICGGGIJIIJIIFGGHJJJJ
@4309904/1
aggaagtaggtgctgggcctcttgtatgcgaaggtgttgaggcgcttgtg
+4309904/1
?BBDFFFEHHHHHJJJJIHJJJJJJJJJJJJJJJBGGHJIJJIJJGJIHI
@7724145/1
cagcatacataataaaattagaggaagtaggtgctgggcctcttgtatgc
+7724145/1
@@@FFFDDBFHHHHGGBEGCGCFEGHG@H?DHHIDCHF=FHEFFGIHGE@
@7724288/1
aatcccttctgcgccattgacatgtatagatgtcggactcgtgacgtcgt
+7724288/1
@@@BDEFFHHHHHIJIJJGHIIIHHIJIIGGIIIIGEEIJIGHIEIIJFG
@6374691/1
gaggaagtaggtgcggggcctcttgtatgcgaaggtgttgaggcgcttgt
+6374691/1
@@@DDDBDHHFHFH2<@A:DFHGAE?FHIIIGHFG7C=?EHHDECBBBBB
@5693462/1
ttcgggcttcaacagcttgttagcttgccattgacctttcctaggag
+5693462/1
@??DD?6A3A<<FIGFFIIBFBBEDHCFFDFFFG9?DGF<DEFF>B9
@5000937/1
actcataacgcagccagatgccaaagttcttgatcttcactgggctcttc
+5000937/1
CCCFFBDFFHHHHIIJJJIIIJJJGIGHIIIJJIIGGIJJJHFFHIIGEH
@4310481/1
gtaggtaatattattaaacgaagaacatgcggctgaattgcagcatcttg
+4310481/1
@?@DDFDDFHHFFHGHGGGHJJIHJJJJIIJIIJJEGHEGGJIGIGIGHI
@7725135/1
cttgtattcaaaagaaaacctagaatcactggttcaaattcaaataaaat
+7725135/1
@BCFDFFFHHGHHJGJIJJJJIJIJIJJJIIIGFHIIJJIJJFGGHGIIG
@7725392/1
tctcgctctccgaagggagcttgcggccgatgacctcatactccttcaac
+7725392/1
CCCFFFFFHHHHHGJIIIIJJIIJIIIIGHJJ@DFHHIGIJJDGFHAHHC
@5001760/1
ggatggagtgagcacgggctctgtgcctggctcccatgtcacggtagcac
+5001760/1
CC@FFFFFFFHHHJJIJIJJJJFHIIIIIIDIIHIGGIIIJJJJ<FHIJJ
@7725683/1
cagcatacataataaaattagaggaagtaggtgctgggcctcttgtatgc
+7725683/1
@@@FDFBDBDHHHIIIGGFB?ICEHBEHIHHFA:EFDBDCFHID<G?FC@
@5695296/1
gatctgtttcttggcatctatagatgtcggtggcgcacagggcacgcttg
+5695296/1
@@CDFFFFGHHGBEH@GHHHIJJGFGCF=F@1CGAFGGEF=?BFHHHGAH
@1579585/1
ctggagagaagatcctcatcttgtatagaggaggcttgggctcgctctcc
+1579585/1
@@@DAD:;DHD?FE>F9EDHIIGG>FF@HHIEBGHEI6FDHAHBGEGHII
@5002518/1
gaggaagtaggtgctgggcctcttgtatgcgaaggtgttgaggcgcttgt
+5002518/1
@@@FFFFDHHDHHIIJGHGIGIIGIHIIIHHHGHG9BGDGHGGIGIDHI6
@199999/1
gcaagaagtaccagaaacgggactta
+199999/1
CCCFFFFFCFHHHJJIJJJJJJJJJJ
@2263949/1
gggctctgtgcctggctcccatgtcacggtagcactgagtgacggcacct
+2263949/1
CCCFFFFFHHDHFGI@GIGIICGHIIIJIEBEHIGIJJJ9DFHGGAFGHA
@3647952/1
cagcgactgtcacacggtagcggaaggtgggttcgtgaatcatgccctca
+3647952/1
@@@BDFFFHHFHHEGGGEH@FIEAGEG9B@F@FCA@FGGI;DDECEHHGF
@926683/1
cccaactgtcctccggtactaacgatcaaatcgatcatgggtccataatc
+926683/1
CCCFFFFFHHHHHJJJGHIJJJJJJJJCGGFDHHIJJJJJJHHIJJJJJJ
@200475/1
cacatcattcctagaatagttcagtaagaagttgatatcttctggagtgg
+200475/1
C@CFFFFFHHHHHJJIJJIIJHIJJFIICFHHIIDIJJIJJHJJIJDIIG
@7067406/1
gttgaacggaactccaatcctttactcgaatagtcttttctaacttgaac
+7067406/1
CCCFFFFFHHHHHJJJJJJJJJJJJJJJJJJJJJJJJJJIIJJJJJJJJJ
@2947880/1
cgggaactatgtggttaaaaccaaaaatttgccggaagtcactattccac
+2947880/1
CCCFFFFFHHHHHJIJJJJJJJJJJJJJJJJJJJJJJJHIIJJJJJJJJJ
@2264512/1
ttaatcagactatagttagtatagttataagactcagattgccatctcag
+2264512/1
@@@DD?=A?FB?DCBAECEFEFHGCEBDHDBBEHFHFIIGFFIIGIID@B
@201418/1
gtgggagataccgtactaggaatggc
+201418/1
??;71B71<<D??E:CE4<C<<<<FC
@927715/1
gtgcgcaggttcaggcatctgcaccaagactggagctcctgctggagatg
+927715/1
@=@ADDD@FCBFDC?FCGEHIIGGIIIIGIIIEGGGIIIIIGGIIBDG@F
@5003738/1
cacatgattcatccacaaattccaacccttgcgtttcaaaacaattcatt
+5003738/1
CCCFFFFFHHHHHJJJJJJJJJJJJJJJJJJJJIJJJJJJJJJJJJJJJJ
@6375875/1
cttacatgctaaaagtaaactactatacctgtgaaacgatcaacaataat
+6375875/1
@@@DFFFAHDHFHI2<CEDD@HGHEHGIGGIEHGHGGBEHIFIIIBGIDB
@6375895/1
gtggattttaatgttattattacagcatacataataaaattagaggaagt
+6375895/1
@@CFFFFDHHHFDGIIFGJGHHIGGIGIJJJIIIIIGIIJIJIIIBDHIB
@202207/1
gtaggtgctgggcctcttgtatgcgaaggtgttgaggcgcttgtggtggt
+202207/1
;@@DD=BBDH?D=GEHIIIHHGGIHGB@A:??DFBGHIIIFFD=C;8CDE
@202237/1
gggctctgtgcctggctcccatgtcacggtagcactgagtgacggcacct
+202237/1
CCCFFFFFHHHHHJJJIJJJJJJJJJJJJHIJJJJJJJJHIJJJJJJJJJ
@7069129/1
ctaatgaggactatttggcgttactgcttaatactactcactgatttatg
+7069129/1
CCCFFFFFHHHHHJJJJJJJJJJJJJJJJJJJJJJJJJJJJJJIJJJJJJ
@5004375/1
cctgtgtataatgctgggtaacatgatagccttgtaccacagtactcctg
+5004375/1
CCCFFFFFHHHHHJJJJJHIJJJJJJJJJJJJJJJJJJJJJJHJJJJJJJ
@2266347/1
gtaggtgctgggcctcttgtatgcgaaggtgttgaggcgcttgtggtggt
+2266347/1
@@CFFDDDFHDFFBG>GEIIIIFGGH1?E?CF?DBHHGGIIIIIIIIIG;
@2266415/1
gtgctgggcctcttgtatgcgaaggtgttgaggcgcttgtggtggtgcac
+2266415/1
C@CFFFFFGHHHHJJHIJJJJIIJJGHHIJJJJJJJJJJHIJJJJGHIJJ
@2266511/1
gacgcaagaagtaccagaaacgggacttagccacaatctggtctggagag
+2266511/1
CCCFFFFFHHHHFIJJIJJJJJJJJJIJJJJJJJJJJJJJJJJJJIJJJJ
@3650036/1
gttccacttcatcatcagggatcttgccgtcattgcagacggtgtggtag
+3650036/1
@@@FDDADHAFHFHDHEHEGAGIIGG@CCCFEFDG<FHJJJJDGFFFBDE
@5696414/1
ctggctcccatgtcacggtagcactgagtgacggcacctccgacactgag
+5696414/1
@@@FFFFDBHBHHFGHHI<FHHIIGIII?FHHIIIIIIIIGIIIHIEHGH
@5696557/1
ccgtttctttgtccctgggtaaggtatttcaggatcgtcacgacccacat
+5696557/1
@@@DFFFFHHGHHJIJJJJHIIIJCFGIJIIJJGIIIGIJJJIJIJIJJI
@6379286/1
ctgtggccggcggcacgcagacgccttgatgacctccactttgatgatct
+6379286/1
@@CFFDDDDHGHGIIJIIJIIIGIHGFGDDFFFFEEDEECCDDDDDDECE
@1580428/1
gggaatctgattgtgctgttgtggaactgcttcacctgtggccggcggca
+1580428/1
@<?BDDD?FFBH>HGBG@CFB?A;EHIIGGIFGHIDAD?@DHDAEHIE>=
@5008059/1
ctacacttcttgacatagtactcttccctcgtgttcttcaatgggttcac
+5008059/1
CCCFFFFFHHHHHJJJJJHJJJJJJJJJJJJHHGIJJJJJJJJJJGIJJJ
@1581615/1
ggcttattctagcgataacaatatctaaatttatttaaattgtaaacaag
+1581615/1
CCCFFFFFGFFHHJJJJJJJJJIJGIIIGHIFIJJIIIBHIHHIIJGIJE
@7727746/1
gcaagatagtgagacattcactttttagtcataatcttcagatactccaa
+7727746/1
??@DDDDFH?FDD@FHHHDHHGGHEHHGDHHGIIIIGGGHEDDEHFGGEI
@7727960/1
atacatattaaccattttgtatataaaacaccgtgtatcctaagctcact
+7727960/1
?B@DDFFFHHHHHJJJJJJJJJJJJJJJJJJJJIJJIIJJJJIJJIJIJJ
@7728000/1
tattaatgtatcacacctagcatcacaacgtcatttaatataaaatacat
+7728000/1
CCCFFFFFHHHHHJJJJJJJJJJJJJJJJJHIJJJJJJJJJJIJJJJJIJ
@5699989/1
gttgtatgtttataataatttgttttatatacataatgtatgtggttgtg
+5699989/1
@@CDBDEFHHHFDGHIJJJJJJIIIJIIJJIJDFGGIJJJJJJIIJIJJJ
@4314616/1
ggttaatcagactatagttagtatagttataagactcagattgccatctc
+4314616/1
B@@DFFFFHHHHHJJGHIIJJHIJJJGJIJJJIIJJJJJJJJJJJJIJIJ
@7728374/1
ccatcattttgtcaacgaactcttctgaagtatttgtttacaagacaaca
+7728374/1
CCCFFFFFHHHHHJJJJIHIJJJJJJJJJJHIJJJJIIJJJGHIJJJIJJ
@4314732/1
gtgctgttgtggaactgcttcacctgtggccggcggcacgcagacgcctt
+4314732/1
CCCFFFFFHHHHHJJJJJJJJJJJJIIIIIIJJHHJJHHFFDDDDDDDDD
@5008961/1
cttcttgaacttcttcaattgacgcaagaagtaccagaaacgggacttag
+5008961/1
CCCFFFFFHFFHHJJIJJIIJJJJJIGIJJJCFEGIIEDHGIIJJIIIJC
@1582463/1
atcgacattatttagatttgaccctgaatgcgtagggaggtcctcatgga
+1582463/1
@@@FDDADHFBFDFHEHEIIIHCEHGC3FHHB?FGDHGIIFDECFCDHHF
@7729270/1
tcccacttcacgacgcttcagcagagtgcacacaatggtgaactggcgtt
+7729270/1
C@@FFFFFHHHGGIIIJJJGGIJJIIFHIJIIJJJJIJBHFHIIJIJJIJ
@7729763/1
tgtggaactgcttcacctgtggccggcggcacgcagacgccttgatgacc
+7729763/1
CCBFFFFFHHHHHJJJJJJJJJJJJJJJJJJJJHHHFFDDDDDDDDDEDD
@2267484/1
atacataataaaattagaggaagtaggtgctgggcctcttgtatgcgaag
+2267484/1
CCCFFFFAHHFBFHIIIGGGCGIGHHGHIGICHIDEGICGHDFHGII?FG
@7729896/1
caccagtggtcttcttgaacttcttcaattgacgcaagaagtaccagaaa
+7729896/1
CCCFFFFFHHHHHJJJJJJJJJJJJJJJJJJJJJJJJJJJJFHIJJJJJJ
@5010101/1
ctctttacaagtagactcatctttagcacttggttcatcttttgaagatt
+5010101/1
CCCFFFFFHHHHHJJJJJJJJJJJJJJJJJJJJHIJJJJJJJJJHHIHIJ
@5010127/1
cacagttccagtctcaggcacattgccattagtagactgatcagccggag
+5010127/1
CCCFFFFFHHHHHJJJJJJJJJJJJJJJJJJJJJJJJJJJJJJJJJJJJI
@2267603/1
ttcacctgtggccggcggcacgcagacgccttgatgacctccactttgat
+2267603/1
CCCFFFFFHHHHHJJIJJJJJJJJJGIHHFFFFDEEEEEEDDDDDDDDDD
@203635/1
cgggacttagccacaatctggtctggagagaagatcctcatcttgtatag
+203635/1
CCCFFFFFHHHHHJJJJJIJIIJJJJIIIIJJJIJIIIJJJJJJJJJJII
@5010414/1
ctgtgatctgtttcttggcatctatagatgtcggtggcgcacagggcacg
+5010414/1
CCCFFFFFHHHHHJJJJJJJJJJJJJJJJJJJJJIJJJJJJJJJJJJJJJ
@4316184/1
acgattgtgacaagttttcgtgagccgtgattatctaggacgtcttcttg
+4316184/1
<@@FFFFDHFAHFIBHGGGBFFGIEHHEGGHCDHHAGHEHIIHIJGGHII
@5010704/1
gctgtttctcactagtaagagcttttcgtataatatgatatgatgccgac
+5010704/1
@CCFDFFFHFFFFGIGIJIJGHJJJIIJEEHHGIGIIGIIJIIIGGIIHG
@928888/1
tgctgggcctcttgtatgcgaaggtgttgaggcgcttgtggtggtgcacg
+928888/1
CCCFFFFFHHHHGJGIIEHGHGIJ:CGEEHGEIGG@FHAGA@FH8CDGG?
@2949844/1
actgcaaacatgccagttataaagcatagcccgaagtgctattggcacac
+2949844/1
CCCFFFFFHHHHHJJJIIJJJJJJJJJJJIJJJJIJHIJJJJJJJJJJJJ
@7071523/1
ccctctattgagctactgctgttaagcagaataaaactgaaaaataa
+7071523/1
C@CFFFFFHHHHHJJJJJJJJJIJJJIJJIGIJJJIJIJIIGHJJJI
@2268543/1
ccgaagtggttgtcgtcccacagcacgtggtagtgcgacggacgcgacgt
+2268543/1
@@@DD?DDDFDDHGBEHIGIDGHECGHCDHBBGHG@@?7AHFAAECD?;?
@3651315/1
ccactatcatctctttctttggagtttgtatacttaattcgatgttatac
+3651315/1
C@@FDDDDDHFFDGGGIIIIHGGE?EHIHIIGHGHGGGIJG<FEDGHHEB
@929211/1
gtgctgggcctcttgtatgcgaaggtgttgaggcgcttgtggtggtgcac
+929211/1
C@@FFDEDGFHHHIJEFGEEDG>HIGHFGG>GFHIIIJJIJHFGH@@DCH
@2950203/1
gatctgtttcttggcatctatagatg
+2950203/1
@<@DDDBDHAH>F@GAGHIBGG>H<@
@3651899/1
gtcctgagccatagcaaacagccactggcaatgtggatagctggacaagg
+3651899/1
@CCFFEADBHHG??FHEGHDHGIEGIJJJJGIIGGHEHGHGGIJH>EEHH
@7072402/1
gtagactctttgctatgactctcttctggtggtccagttgtgggaatagt
+7072402/1
CCCFFFFFHHHHHJJJJJJJJJJJJJJJJHIJIJJJJIJJJJJJJJJJJI
@7072486/1
ctgggtgcgtgcaggatcctcgtcattgcctggcatacaaggcaaagcac
+7072486/1
CCCFFDFFHFFGHIIIIIIJJJJJJJJIJGJJJJJJJJIJJJIBHIIGGG
@7072573/1
ctcatcttgtatagaggaggcttgggctcgctctccgaagggagcttgcg
+7072573/1
CCCFFFFFHHGHHJJJJJJJJJJIIJJIJIJJJJJJJJJJJJGIIIJJJG
@3652178/1
gtatgcgaaggtgttgaggcgcttgtggtggtgcacgcgcttgggcagag
+3652178/1
CC@FFFFDHFHADHIIIGIGGIJJIIGIIIIAFGIJJJIIHHHFDFFDAD
@5701945/1
cataataaaattagaggaagtaggtgctgggcctcttgtatgcgaaggtg
+5701945/1
CCCFFFFFDHHGHIGIIGGDCFHAAEDEHIIGDGHIIIIIIIGGIIIIII
@4316452/1
ccatttcattgttctcattcgcgtacttttcaaggaacatttgagtggtt
+4316452/1
CCCFFFFFHHHHHJJJJJJJJJJIJJJJJJJJJJJJIJJJJJJJJHIIII
@5704118/1
cgcaagaagtaccagaaacgggacttagccacaatctggtctggagagaa
+5704118/1
CCCFFFFFHHHHHJJJJJJJJJJJJIJJIJJJJJJJJJJHHJJJJJIIJJ
@6383119/1
gtggatgtagctgcgattatgtagactgttgtgttgaccaataatgggtt
+6383119/1
BBBFFFFFHHHHHJ1BFHIJJJJJJJJJJJJJJIJJJJJJJJJJJJJJGI
@5014429/1
ggatggagtgagcacgggctctgtgcctggctcccatgtcacggtagcac
+5014429/1
@@@FFFFFHFHHGJJIJJJJJJIIJJJJEIIIJJJIJJIIIIJJBDHIJI
@4318151/1
acagcatacataataaaattagaggaagtaggtgctgggcctcttgtatg
+4318151/1
CCCFFFFFHHHHHJJJJJJJJJJJJJJJIHHIHIIIJJJIJJJJJJJJJJ
@7730590/1
gcaacgaccaatcatggacttttcttcaatatccacataagtaacttcaa
+7730590/1
@BCFFDDFHGHHHIGIIGIJIIIIIJIIJJJGJJIIGGGIJFHGHJJIII
@4318559/1
gtcgcggtcaaacctaggactcgaggttggtcgtctaccgggcagttctc
+4318559/1
C@CFFFFFHHHHGJJJJJJJJJJJJJIJIJJJJJJJJJIJJJJGHHFFFF
@4318647/1
atttaatttttttatgtttttattatgcaattcatgtttatttcactaaa
+4318647/1
@@@DFFFFGDHHHGIGC?FGIIIIIIIIABDGGGGEIIIGHIIIIIIIIB
@7731120/1
ttcttcttcagccggctttggtggttctttggctgtctctggtggaggtt
+7731120/1
CCCFFFFFHHHHHJIJJJJJJGGIHGIJJJIIJIIHIJIJJJIIGIIJFH
@7731796/1
gtaagcctttcattattagacatcgacaaaacatcaagcttgtacaaaat
+7731796/1
@@@DDDDDDHFFHIIII<BHH?HIIIGIIIG@GGBFH?CFHIGGGAECHG
@931296/1
gtgtcttcaacggaagagattccatttcccgtttagcagcttcatcc
+931296/1
CCCFFFFFHHHHHIIJJJJJJJJIJJJJJJJJJJIJIJJIJJJJJJJ
@7732229/1
gactgtgcatccttgctagtaagtcctgagccatagcaaacagccactgg
+7732229/1
CCCFFFFFHHHHHJJJJJJIJJJIGJJJJJJJJJJJJJJJJJJJJJJJJJ
@2269979/1
aatgattctggtgggttgtcctgcagagcttgccacatcttgtaagcagc
+2269979/1
@@BFFFFFHHHHHIJGHHGIIHJJJJJJJJJJJJJJJJJIJJJJJJJJJI
@7732353/1
cttagacttgccagttcccacttcacgacgcttcagcagagtgcacacaa
+7732353/1
CCCFFFFFHHHHHJIJJJJJJJJJJJIJJIJJJJJJJJJIIHHIJIJJJJ
@3653017/1
ctccgacactgaggtcacggtactcgcggtacatgttgtgtacacctgag
+3653017/1
@@CDDFFDHAFBFEFGHEHE?EAHIGAAAHGEH@B8C=F;FH@C@=@D>C
@7074302/1
ttttttaattgttataaattcgtaattcgtagctttctttagttttaagt
+7074302/1
;??DDD;DD??<CAFBC:<A<?AGABHHA?9CF91?DHIBHC?B??9?B?
@205839/1
ctcagcatggtaagaaggtggcggccagaatctagacatgcacagctctt
+205839/1
?<@DDDDDHH?DF<EFH@HIIFI<FFEG>GHGHHIIIDGBG<CBAFGD>A
@7074441/1
gtagctttaaggggatctgctgtctgtggagctgatgcttgctgggcctc
+7074441/1
CCCFFFFFHHHHHJHIJJJJJJIJJJIJJIJJJJIJJJJJJJJJIJJJJI
@2271077/1
ggggtgggcccaccaggccgttacagatgaactcccgtcgatgaccagca
+2271077/1
@@<DBADDDDFHHGIH?BHGCGHIGIIBHGGDEGCHBCF>EBEHIHHEHE
@7074834/1
gcttcatccagaggcaagcgctccaagttgcttggaggcttgggcctgtt
+7074834/1
@@@DDEDDHFDFBHBDGGCEGCGHGEGBFCEGHGCCHHGCH6FGGFHGBF
@206512/1
gagagaagatcctcatcttgtatagaggaggcttgggctcgctctccgaa
+206512/1
@@@BDDDFHFAFDFFGB@FHFHHGIIIFFEE@?EFIIIICG>FHDDGGAC
@933102/1
gttcacattgacaaacttaggtttgcttacagccattcccaactgtcctc
+933102/1
@@@BD?ABFD8CFHEIIEH<ACHBC>AFHHGHGEFI@?GEEGGI@GHIIA
@2272108/1
gcaagaagtaccagaaacgggacttagccacaatctggtctggagagaag
+2272108/1
@@@FFFFFHHHHHJJJJIJJJJGIIJJJJJJJJJIJJIIJJJJJIJJJJI
@7075759/1
gccgtttctgagattagcgcgcacagacgaacagacaaacagacaaacag
+7075759/1
CCCFFFFFHHHHHJJJJJJJJJIJJJJJJJJJJJJJJJJJJJJJJHHHHF
@207478/1
cccaactgtcctccggtactaacgatcaaatcgatcatgggtccataatc
+207478/1
@@CFFFFFHHHHDGGIE<FGIJJIJJJDGHDCFGHJIIIJJFGHIIJIII
@7075962/1
ctctgtgcctggctcccatgtcacggtagcactgagtgacggcacctccg
+7075962/1
@@@DDBDDHFHHDHGIJIEIEGHHHHA?FCGGIDHACGBGGHG>HIJIIJ
@2273269/1
attgacctttcctaggagtgactttcccgtttccaatctccaagacagga
+2273269/1
CCCFFFFFHHHHHIJJIJHIJJJJJJIJJJJJJJJJJJJIJJJJJJJJJG
@934850/1
cacttgccgatggtagaataaggattaaaaataaacttaaagattattaa
+934850/1
CCCFFFFFHHHHHFHIJJJJJJJJJJJJJJIJJJJJJJJIIJHIJJJJJI
@7076862/1
gttggagcttggtacaaagcaaaggtcgggcagttcgtcaacaagacatt
+7076862/1
@@CFFFFFHHHHHIJJJJJJJJJJJIJJJJJJJIJJJJJJJJJJJJJJJJ
@7076963/1
cgttgatgtcgcaagatagtgagacattcactttttagtcataatcttca
+7076963/1
CC@FFFFFHHGHGIJJJJJFHHIIIIJJJJIIJGIJJJJJJIJJJJJJJI
@208560/1
gccagatgccaaagttcttgatcttcactgggctcttctctgggatttcc
+208560/1
C@CFFFFFGHHHBHIGIJJJGJIJJJJJIIEIIIJJIJJJIIJDFGIIJI
@2273670/1
cagcatacataataaaattagaggaagtaggtgctgggcctcttgt
+2273670/1
CCCFFFFFAFHDFBAFHIIIIIGHGGCHGIIFGHIICEHIIIIIIF
@3655448/1
tgtacattgaaaataaaaataaaaaaaatagcaggggttattgttatgtc
+3655448/1
CCCFFFFFHGHGHJJJJJJJJJJJJJJIIJJJIJJIJIJIIJJJIEHIII
@7077280/1
cttcgggcttcaacagcttgttagcttgccattgtcctttcctaggagtg
+7077280/1
?@@BDA@DDFDCDC<ACCCEA9C??FG@F??:DGCBBGGBDBB9?99?09
@4322597/1
catacataataaaattagaggaagtaggtgctgggcctcttgtatgcgaa
+4322597/1
@@@FFEFB?FFAAGGHCGGF@GIGGCCE<ACH<E;CEFG9?B?GIGGGC@
@4322700/1
cagcatggtaagaaggtggcggccagaatctagacatgcacagctcttgc
+4322700/1
@@CFFFDFFFHHHGIGC@GFHIJIIJIIJJJJJJJJJJIJIJJIIJJIII
@2274207/1
aggtgctgggcctcttgtatgcgaaggtgttgaggcgcttgtggtggtgc
+2274207/1
BCCDFFFFHHHHHJJJJJJJJJJJJIJCGHHJHIJIJJJJJIJJIJJIJI
@5704697/1
cttatttccgacccacaaacaattaagccttgggtaccgtagcctgtaat
+5704697/1
@@@DDDD4DFH?DAHHGICDFFHGDFGGEIIIGEHIEGI?FCGHDCDHCD
@2951291/1
cttccctgcaaagttaaccatcttgtattcaaaagaaaacctagaatcac
+2951291/1
???;;B:=;?DD8EEE@>:?BFCFEDE?EEC>EE>BEED;DDDEIEIAEC
@5016930/1
gtggcgcacagggcacgcttgcgcatgacatctatacatgccattggcgt
+5016930/1
CC<FFFFFHHHHHGIJJJIIJIJJJGIJIJIJJIIJJIFIGIJIIGGIJE
@6384178/1
gtggattttaatgttattattacagcatacataataaaattagaggaagt
+6384178/1
C@CFFFFFHHHHHHIHIJJJJJJJJJJJJJJJJJJJJJJJJJJJJJJJJI
@1587661/1
gtttttattatgcaattcatgtttatttcactaaattttcatagcattgg
+1587661/1
@@BFFFFFHHHHHJGJIJGJJHGIJJJJJJJJIIJJJJJJJJJJJGIJJJ
@1587839/1
agagggaatctgattgtgctgttgtggaactgcttcacctgtggccggcg
+1587839/1
@C@FFFFFHHHHHJIGHIJJGHHJJJJGGIIIJIJIIGIIIIHIIIGIGI
@5017246/1
ctgtaatttttgtctttcgcaaaatattccgcgacagatgtctttctagt
+5017246/1
@C@FDDFFHHHHHGHIIJJIEEEHGIJIIGJIJJJJIIJGHHIHJJJJGH
@5017337/1
ggacctgcaccatgcaccgccatgccatgtaccacgcctgggatgccacc
+5017337/1
CCCFFFFFHHHHHJJJJJJJJJJJJJJJJJJJJJJJJJJJJJJJJJJIJJ
@2952074/1
tcgtagaaaagtgctgtctgtacattgaaaataaaaataaaaaaaatagc
+2952074/1
@@CDDFFFDHHHHJJJGIIHIJJJIIJCFHIIFHIIIFGIJFIEHIHIJG
@7734103/1
gttggaatgattctggtgggttgtcctgcagagcttgccacatcttgtaa
+7734103/1
CCCFFFFFHHHHHJJJGIJJHIJIJJJJJJJJJJJJJJJJJJJJJJJJJJ
@2952653/1
ctcccgtgtcacggtagcactgagtgacggcacctccgacactgaggtca
+2952653/1
CCBFFFFFHHHHHJIIJJJJJJJIHIGIGGIHIGJJIIIJIIJJJJJIJH
@6385347/1
gtcggtgagcgcgcccggcgagtggcgccgcgggtcctcgtacaggtgcc
+6385347/1
CCCFFFFFHGHHHI2111:DFH;FHIJJHFDDDD@DDDDDDDDDEDCDDD
@7734189/1
ctcgcacgttggcagtaatagtacaagtgaaaagtcacttgccgatggta
+7734189/1
CCCFFFDDHGGGGJIJGEIHGIIIJIIGCHHGIIGCFIIIIIJIEHGGFH
@211365/1
gcccatcaatttatcttcaaatgacgacaccacagttccagtctcaggca
+211365/1
CCCFFFFFHHGHHJJJJJIFIIGDDHGIGIJJJJIDGFHIJHIIIIJJIE
@211478/1
cacagttccagtctcaggcacattgccattagtagactgatcagccggag
+211478/1
CCCFFFFFHHHHHIIGHGGGIIJJJJGIIIIIFHGGGHIJIIIIJJGIFG
@6385602/1
ctcatcttgtatagaggaggcttgggctcgctctccgaagggagcttgcg
+6385602/1
CCCFFFFFHHHHHJJJJJJJJJJGHJJJJJIJJJJJJGIIJJHIIJJJJI
@6385905/1
ccacagttccagtctcaggcacattgccattagtagactgatcagccgga
+6385905/1
CCCFFFEFHHHHHJJJJJJJJJJJJJJJJJJIJEGIIJJJIJJJJJJJJI
@1589310/1
tgggcctcttgtatgcgaaggtgttgaggcgcttgtggtggtgcacgcgc
+1589310/1
@?<D7BDDDHHDFBFIEAEGEAFFGI@CGHEGIII;BCFGEAGGIGIIHE
@3658097/1
gtgcacgcgcttgggcagagggaatctgattgtgctgttgtggaactgct
+3658097/1
CCCFFFFFHHHHHJJJJJJJJJIJJJJJJJJJJJJJJJJJIJJJJJJJJJ
@212084/1
tcttctttctagtgcctgataagcccagacctagcccaaattcttcttct
+212084/1
CBCFFFFFHGGFHIGIJIGIGIEHGIGHGIJJJJIJJJGCHGIIIIGGII
@6386182/1
gttcatatttgggcacagttcctcgacgagcaagtagttcttgaagcaca
+6386182/1
@BBFFFFFHHFHHJJJJHHHHIGGIIIIIJIIIIJFIJJIJJIAFIIGGI
@3658176/1
gttgaggcgcttgtggtggtgcacgcgcttgggcagagggaatctgattg
+3658176/1
?@@ADDDAHDHHBIIGI=G1C99??:@FHGGF?@D>;CAH<AAECEBB;@
@3658254/1
gccagatgccaaagttcttgatcttcactgggctcttctctgggatttcc
+3658254/1
@<@D;D2BFF<:AFAAFBFHECBE<EFHHIIBFDGFCABD@FFBFBFFI?
@7735151/1
ccttggttgcggtctttgtataccttcaggtgatcgaacatcatgtcttc
+7735151/1
CCCFFFDDHHHHHHJJJJJJJIJJJJJJJJGHIIJJJJJJJJJJJJJJJJ
@5705258/1
atctgatcaaacgctattaattcattagcgaaaaacttacttttcacttt
+5705258/1
CCCFFFFFHHGHHIIJJJJJJJJJJJGIJJJJJJJJJIJJJJJJJJJJJJ
@6386462/1
cgcatacaccgtgaatataagtggcaaaggtagtaagtcagctgttccac
+6386462/1
@@CFFFFFHGGFHEIJJJJJJJIJJJJJJIGHIHGJJGHIJJJJHIJGHH
@1589758/1
cgtcaactgggtgtgctagttacataatatctactaaactataaccaaag
+1589758/1
CCCFFFFFHHGHHHJJJIJHIJJEIIJJJJIJJIJJJJJJJJIJJJJIJI
@7078315/1
gtaagtttgtcaagaagagccttagctgcggaatgcttagcttccttctt
+7078315/1
CCCFFFFFHHHHHIJJJJJJJJJJJJJJJJJIJJJJJJJJJJJJJJIJJJ
@4323710/1
gccagatgccaaagttcttgatcttcactgggctcttctctgggatttcc
+4323710/1
=@@DDD3AFB?F8FA@FFB:::AFBHDH>9<?EEF>FBBC@BFBGBBBBG
@213276/1
gttgtggaactgcttcacctgtggccggcggcacgcagacgccttgatga
+213276/1
CCCFFFFFHHHHHJJJJJJJIJJJJJJJJJJJJJHHFFDEDDDDDDDDDD
@2275797/1
ggcctcttgtatgcgaaggtgttgaggcgcttgtggtggtgcacgcgctt
+2275797/1
@C?DFFFDHHHHHIIGHIIFG?FHHIIIIIIIIFHIGIIHHIIIIIHHFC
@213916/1
gtcataatcttcagatactccaaagcattctgggctgcagatgactgtgc
+213916/1
CCCFFFFFHHHHHJJJJJJJJJIJJJ@HIJJJJJJJJJJJJJJJJJJJJJ
@937096/1
tgaggcgcttgtggtggtgcacgcgcttgggcagagggaatctgattgtg
+937096/1
CCCFFFFFHHHHHJJJJHHIJJJJJJJJJJJJJJJJJJJHHHHHFFFFFF
@2276372/1
gcctcttgtatgcgaaggtgttgaggcgcttgtggtggtgcacgcgcttg
+2276372/1
@@@FDDFDHDBDDGGBEACFEGEHHAHGGIHGBDFFBGGIIIIGGEFBDA
@4324753/1
cccatgtcacggtagcactgagtgacggcacctccgacactgaggtcacg
+4324753/1
CCCFFFFFHHHHHJJJJJJJJJHHJJJJJJJJJJJJJJJJJJIJJHIIJJ
@937610/1
gtctgtttgtctgtttgtctgtttgtctgttcgtctgtgcgcgctaatct
+937610/1
@@@FFFFFHHHHHIIJIIHIJJJJJJJJJJJIIJIJIIHIHGHGHIJIGJ
@5706894/1
cgaaggtgttgaggcgcttgtggtggtgcacgcgcttgggcagagggaat
+5706894/1
@@@DDF=BCFHBHHEGEHHJJJJHIJFHGIEHJJEIIJJJIHHCDEFBAE
@2277280/1
gtagcactgagtgacggcacctccgacactgaggtcacggtactcgcggt
+2277280/1
CCCFFFFFHHHFHIJIJJJJJJJJJJJJJJJJJJIJJJJJHIJJJJJHFB
@5707313/1
acgggctctgtgcctggctcccatgtcacggtagcactgagtgacggcac
+5707313/1
<?@DDD:DBFC4CDFEF<EGEFE4A199C?0FF:?<DBF<BDG<D?F;F8
@7080916/1
gttcgacatcgacataacaataacccctgctattttttttatttttattt
+7080916/1
CCCFFFFFHHHHHJJJJJJJJJJJJJJJJJJJJJJJJJJJJJJJJJIIJJ
@7080957/1
atacataataaaattagaggaagtaggtgctgggcctcttgtatgcgaag
+7080957/1
@@@DDFFFGHBFHGHGGGEGFFEFHHIH<BC??EEEHIJIIDGHGIJGGI
@215616/1
ggttggaatgattctggtgggttgtcctgcagagcttgccacatcttgta
+215616/1
CC@FFFFFHHHHHJJJJHJJJGIJIJJJJJJJJJJJJJJJJJJJJJJJJJ
@7081310/1
agggaatctgattgtgctgttgtggaactgcttcacctgtggccggcggc
+7081310/1
CCCFFFFFHHHHHJIJJJJJJJJJJJJJJJJJJJJJJJJIJJJJJJJJHE
@2278256/1
gcgaaggtgttgaggcgcttgtggtggtgcacgcgcttgggcagagggaa
+2278256/1
CCCFFFFADFHHHGGGIIJJJGHIFHGDDGHIJJGIIJJJHGFF?DFDDB
@2953987/1
ctcaataattaataatataacacggtcgctacagtcgtacttgtttgaag
+2953987/1
B@CFFFFFHHHHHJJJJIJJIIGIIFGIIGIJJJIJIGIIJJJIIJJGIG
@5019304/1
cgggcttcaacagcttgttagcttgccattgtcctttcctaggagtgact
+5019304/1
CCCFFFFFHHHHHJJJJJJJJJJJJJJJJJIJJJJJJJJIJJJJJIIJJJ
@7735708/1
ttcttcaattgacgcaagaagtaccagaaacgggacttagccacaatctg
+7735708/1
CCCFFFFFHHHHHIJJIJIIJHGHGHJJIJJJJJIJJJIJIJJJIIJJJJ
@938519/1
cctacgatcatcactgtcgtgtccttatacatttcggcatggcgatcatg
+938519/1
@<@FDDFDGHFHHIIGHHBCFFAEFGHIGHHJCIFEHJIGIGDGGEHGHF
@7736789/1
gtccttgttgttaagaggtgttacctgcaacttggccaggttagggccaa
+7736789/1
CCCFFFFFHHHHHJJJJJCGHIJJJJJJJJJJJJJJJJJJDGIJJJIJJJ
@1591520/1
gggtatgttattagtgttggattttacaaagtttaccagatacattaact
+1591520/1
@@@ADDFFHHGHFCEGFHEEFEHFHGGIIECC@FHBFGHCGIGFHIIJGH
@218103/1
gtttatattagttggtgaatacggtctaaccgactaatgtaaatgcgcca
+218103/1
BBCFFFFFHHHHHJJHHHJJJJJJHIJJJJJJJJJJJJJIIJIJJJJJJI
@1591747/1
aacctctatactttgcattaaaataatgcccattttcacaggcaagggat
+1591747/1
CCCFFFFFHHHHHIIJJJJGIIIJJGGGGFHHIIGHGIIJJJJIIIDICE
@5020313/1
ggtagcactgagtgacggcacctccgacactgaggtcacggtactcgcgg
+5020313/1
@@@DFFFDFHFF?EHFGGGIJIGIJJIIGIIIIGIEHIFIJBFHHEABEE
@7737174/1
gtcactattctaggattgtgtaggtaatattattaaacgaagaacatgcg
+7737174/1
CCCFFFFFHHHHHJIJJJIIHJJJFJGJJJJJJJJJJJJJJJJJIJJIJJ
@218305/1
cttagcgttcacattgacaaacttaggtttgcttacagccattcccaact
+218305/1
CCCFFFFFHHHHHJJJJJJJJJJJJJJIIJJJJJJJJJJJJJJIJJJJJJ
@1592147/1
ctccaatcctttactcgaatagtcttttctaacttgaacagtgcgatgtt
+1592147/1
BCCFFFFFHHGHHIGHIJIFHIFJIIIIIIHIJFGHIHHII:CFHGGHDH
@5020603/1
caaacagacaaacagacaaacagacaaacagacaaacagacaaacagaca
+5020603/1
CCCFFFFFHHHHHJJJJJJJJJJJJJJJJJJJJJIIJJJJJJJJJJJJJJ
@6389689/1
ccgacactgaggtcacggtactcgcggtacatgttgtgtacacctgagcg
+6389689/1
CCCFFFFFHHHHHIJJJJHIJJJJJJJHIJJJJJJJJJIIJGGGIJJJJJ
@218812/1
tgtacgttcaaacgtatcacacattttctggtcaccttccatgcaaaatc
+218812/1
@@@DDBADFHHHHJJIIJIJJIGGGI?CFHIHIGGCFIIGGIIIIIIJJI
@7738068/1
agacaaacagacaaacagacaaacagacaaacagacaaacagacaaacag
+7738068/1
CCCFFFFDFDCFFIJIJGIIJJJJGIEHGGIIJGIJIJJIIGIGIHJGIG
@4327778/1
ctggagagaagatcctcatcttgtatagaggaggcttgggctcgctctcc
+4327778/1
CCCDFF?DAHFFHIGHFGHHIHIIIIIGHEEHIGHEIGGGIJ2@@BDGCA
@4328026/1
aagcgctcatcgggaggtgtggcagcctccttgaccattttagatatttg
+4328026/1
@@@FDDFFFHHFHIDHEGGCFGHGIIGHIIIICFHIBGHIIGIIIGIIIA
@5707614/1
ccctgctattttttttatttttattttcaatgtacagacagcacttttct
+5707614/1
:=1AD?D4C:2:<18@CE>EE<8CDE>DD<?:0?BDB>D2DDD2B@DECD
@5707661/1
gtggatagctggacaaggcactggcaacgaccaatcatggacttttcttc
+5707661/1
@BBFFFFFHHHHHJJJJJJJJJJJJJJJJJJJJJJJJJJJJJJJJJIJJJ
@5022063/1
acgggctatgccatttatcctcgcacgttggcagtaatagtacaagtgaa
+5022063/1
@@@FFDFFHHHHHIJJGIHGIIGGJJJFHGIIIIFHGIJJIGIGGIHHGE
@7082959/1
gtagctttaaggggatctgctgtctgtggagctgatgcttgctgggcctc
+7082959/1
@@@FFFFFHDHHGIDGFFGFCGHHIIGHGGGHHHIJGGHGHHICCHGHIF
@7082997/1
ctgggcctcttgtatgcgaaggtgttgaggcgcttgtggtggtgcacgcg
+7082997/1
CCCFFFFFHHHHHJJJJJIIJJFFGHHIJJJJJJJJJJJHJJHHIJJJHH
@940891/1
gttacctgcaacttggccaggttaggg
+940891/1
?=:ABBDD3ACDDEDEB@A==FF483A
@7083079/1
gggtattcagttcttaagatacatcaataaaacacgtgaaagtaatgatt
+7083079/1
@@@DDBD?BDAFDFGB:AII@AAIEEHGC:FHBHDGID;HHD??GDDHGE
@940961/1
gaagtaggtgctgggcctcttgtatgcgaaggtgttgaggcgcttgtggt
+940961/1
CCCFDFFFFHHHHJJIJJJJJJHIJJJIHHHI?FGHIIJJJJJJJJHIJG
@941282/1
ccttagtacacctaatgaggactatttggcgttactgcttaatactactc
+941282/1
CCCFFFDFHHHHHIIJIIJJJJJJJJJJIJJJJJIJJJJJJJJJJJJIJI
@941360/1
taatcagactatagttagtatagttataagactcagattgccatctc
+941360/1
CCCFFFFFHHHHHJIIJJIJJJJJJJJJJJJJJJJJJJJJJJJJJJJ
@5709019/1
agctctagaaaattattgactgaattttattggtacacgtttctaatgca
+5709019/1
CCCFFFFFHHHHHJJJJJJJJJJJIJJJJJJJJHHIJJJHIIJJJJJJJJ
@5709136/1
ccccctttaaaaaaagctcgatctcaatttaaagataagatctgcgacct
+5709136/1
BBCFFFFDHHHHHJJJJIJJJJJIJJJJJJIIJJIJJIJJIJJIGIIIIH
@7084003/1
cttgtggtggtgcacgcgcttgggcagagggaatctgattgtgctgttgt
+7084003/1
=@@ADDDDHHDHFGEGGGEHIB@CGFIHIIBHIGIIGDEBFFECGG@DE7
@942345/1
acgggctctgtgcctggctcccatgtcacggtagcactgagtgacggcac
+942345/1
??@?;@DDFH?BAGHGIDEC?@@DGIFIGGGIIIGGGADG90?BB?DHEG
@4331138/1
ctcaactttcataaaataataatatttgaattatctcctaaaattgaatt
+4331138/1
CCCFFFFFHHGHHJJJIIGJIJJJIJJJJJJJJJJJJJJJJJIJJIJJJJ
@5710037/1
ggcacgtcttcgtctttgtacagttcgcgagcgatctccgctgtagtcgg
+5710037/1
CCCFFFFFHHHHHJJJJJHHHIIHIJJJJJJJIIJJIJJJIIIGDHIHHH
@4331646/1
ggcgtagttgggctcgttgtggcgcgccttgtcttgtagaagagtgatct
+4331646/1
CCCFFFFFHHGHHJJJHJJIIHIJJJJIIIJCGIJGGHIIJJJIEGCGHF
@7085326/1
cgcaagaagtaccagaaacgggacttagccacaatctggtctggagagaa
+7085326/1
CCCFFFFFHHHHHJJJJJJJJJIJJJJJJJJJJJJJJJJIJJJJJJIJJJ
@7085340/1
ctcagcgacatgtaagagttcaatggggaagtaaatgcatctgtccttat
+7085340/1
CCCFFFFFHHHHHGIJJJFHIGJJJJJJJIJJIJJJJJJIIJJIJJJJJJ
@7085527/1
agacgatttcaccagtggtcttcttgaacttcttcaattgacgcaagaag
+7085527/1
@CCFFFFFHHHHHJJIIJGJJJJJJJJJJJJJJJJJJJJJIJJJIJJIIJ
@7085728/1
ggtgaatgcacatctatcggcatcatgggatagaccgcagtaggtggggg
+7085728/1
@@?DFFFFHHHHHJJJJJJJJIJJJJJJJIJJJJJJJJJJIIJI=CGIJH
@6390458/1
gcagcgttgagtttgatgacagcgtagttaacttcaatagaagtggcgac
+6390458/1
@@?DDDDDHAFAFDFEEG<FHGCH??DCFHIHIIGIGHFC@@D9DCGGBH
@2957672/1
gactcataacgcagccagatgccaaagttcttgatcttcactgggctctt
+2957672/1
?;?DDDDBF?ADFIEGGBGEHFEG>GH9CF@DDHIBGH@FGD<?BHEHGG
@3659664/1
gtggattttaatgttattattacagcatacataataaaattagaggaagt
+3659664/1
@@BDFFFFHHHHHGHIJIJIGJJJJIJJJJIJJGIEHGGIIIIGIJCHHB
@2957946/1
cgcgacttcgttcgcgtggaatagtgacttccggcaaatttttggtttta
+2957946/1
CCCFFFFFHHCFHJJJIJJIIIIIDIIIIIAHIIIFJGGGGIIJIAHHHF
@2958756/1
agactaattaataaaattggactttttttaatatttaaataaccgctttt
+2958756/1
CCCFFFFFHHHHHJJJJJJJJJJJJJJJJIJJIIJJGDFIGHD??0?FHJ
@2958934/1
agaagatcctcatcttgtatagaggaggcttgggctcgctctccgaaggg
+2958934/1
@@@F;DEDFHFHHIJJJGJJIIGHIHGGIIIEEHDGJEEHIDGIGGIBBH
@2959083/1
ctcatctttagcacttggttcgtcttttgaagattctgatattgatagtt
+2959083/1
@@@DFFDFHFHHDGHHCHIGIJJJJIJGJEGIHGHGHHBGHIIIIJIIIJ
@6392258/1
cccgtcttcaccgctgtaaccaccaacagtgacagcacagcgttgttcga
+6392258/1
CCCFFFFFHHHHHJJJJJJJJJJJJJJJJHIJJJJJJJJJJJIJJJJJJI
@2959521/1
cagccagatgccaaagttcttgatcttcactgggctcttctctgggattt
+2959521/1
CCCFFFFFHHHHHJJJGHIJJJIJJJJJIJJIGIIJJJJJJJJJJJIJJI
@3661092/1
ggccttttatatttgttaactgtccttcattgagggtcgggaacttatgg
+3661092/1
@@@AD8DDAFHFDHIHDDHIGHIIIGIIGIIIEEDCC;FGGGIIIGIIEG
@2960081/1
agtttgtatacttaattcgatgttatacatatagcatttcggatctatag
+2960081/1
@@CDDFFFHHHHHJJJJJJHJIGIIJJJJJJGCHIJJJIJIIHIHJJJII
@2960205/1
ctccaatcctttactcgaatagtcttttctaacttgaacagtgcgatgtt
+2960205/1
CCCFFFFFHHHHHJJJJJJJJJJJJJJJJJJJJJJJIJJJJHIJJIJIHJ
@5023305/1
gagacgatttcaccagtggtcttcttgaacttcttcaattgacgcaagaa
+5023305/1
CCCFFFFFHHHHHJJJIJJJJJJJJJJIJJJJJJJJJJJJJJJJJJJJJJ
@5023383/1
caccagtggtcttcttgaacttcttcaattgacgcaagaagtaccagaaa
+5023383/1
CCCFDDFFDHHGHGIJJGGIGGDDHBHIJGJEEGHEDDHI@?DHIIEDGF
@6394048/1
ccgcaatgttggagcttggtacaaagcaaaggtcgggcagttcgtcaaca
+6394048/1
@@@DB@DDAAC?CGGFHGICEB:F?DBGAAFEB?@DGGHH??D=BB6@FF
@6394454/1
atcgttctcagcatggtaagaaggtggcggccagaatctag
+6394454/1
???AD;?AADDDDE?>::?<<C::FED9?::06?@ACCECB
@2961900/1
ggcggagtcctatctcaacatgaagacctcacagggtcactcccagcttc
+2961900/1
CCCFFFFDHHHHHJJJJJJJJJJJJJJJJJJJJIIJHHIJJJJJJJJJJJ
@2962167/1
cggaaagattataatatttctttagtttaagtccgtttttaaactatttt
+2962167/1
CCCDFDEDFFDFHIIGGIIIJJJIJHHIIJJHIGGEFGIIIJJJJIIJJJ
@223381/1
tgagtgacggcacctccgacactgaggtcacggtactcgcggtacatgtt
+223381/1
@@@ADDBDH8FHA@ECDGEHHIHGEIIBFDGHGFCGGGEB@BHHFBD@CD
@5025074/1
gtttattttgtttttctctgagatctgtttcttggcatctatagatgtcg
+5025074/1
CCCFFFFFHHHHHJJJJJJJIIIJJJJGHIHIEHGIJJJJJJJIIJJJJJ
@1593284/1
gccagaatctagacatgcacagctcttgcagccatccaacgggattgccc
+1593284/1
@@@DFFD4CCDBHGEFBDEG>GG<EH9CB?ECCG<3?BFDG:G::D899?
@7739873/1
ggcacagttcctcgacgagcaagtagttcttgaagcacagacacaggtgt
+7739873/1
CCCFFFFFHHHHHJJJJJJJJJJGIJIJJJJJJJJJGHIJJJJJJJJFHH
@943711/1
agaggaagtaggtgctgggcctcttgtatgcgaaggtgttgaggcgcttg
+943711/1
<??DDDDD<D?BFEHBFBGCA<CECCAFHGHI?FD?FGFCC>>G;A8A@G
@1594071/1
gtgctgggcctcttgtatgcgaaggtgttgaggcgcttgtggtggtgcac
+1594071/1
CCCFFFFFHHHHHJIHHJJIJGIJJEEHHIIJJJJJJJJIIIJJJJJJJI
@944404/1
cctgtggccggcggcacgcagacgccttgatgacctccactttgatgatc
+944404/1
CCCFFFFFHHGHHJJJJJJJJJJJJHHHFFFFFFEEEDEDDDDDDDDEED
@7741013/1
cccagtaacaccctgctatttattttttctatattttcaatgaacagaat
+7741013/1
CCCFFFFFHFHHHIJJJIIJJDGHJJIIJJJJJJJJIIJJJJJJGJGJCI
@945375/1
cgggcagttcgtcaacaagacattactagctgagaatatttttttccgtt
+945375/1
CCCFFFFEFHHHHJJJJJJJJIJJJJJIIJGIJJIJJJJJJJJJJJJIIJ
@1595569/1
ggcttattctgcatacctgccatgcgctggtaagcgctatggactgccgc
+1595569/1
CCCFFFFFFHDDHIGIIJGIIJJIIGGGJJFHIIIJJGEHIGGIIJJJJJ
@7741854/1
gccagatgccaaagttcttgatcttcactgggctcttctctgggatttcc
+7741854/1
CCCFFFFFGHGGHJHIJJJJJJJJJJJJJJJJIJIJJJJJJJJJJJJJJJ
@1595879/1
acggccaaacgaatacctgtttatattagttggtgaatacggtctaaccg
+1595879/1
@@@FADDDFDHHHGGGIGHCCFHIGIIEEIIIIHEFGGIIIIEGHGIIEH
@7742224/1
gtggcgcacagggcacgcttgcgcatgacatctatacatgccattggcgt
+7742224/1
CC@FFFFFHHHHDIJJJJJJJJJJJJJJJJJJJJJJJJJJJJJJJJJJJE
@1596317/1
acctttagaagtatgtttttagctgtcatctggttcatacggcgcgcggt
+1596317/1
CCCFFFDFFHHHHJHGIIJJJGHEGEEFIHG<FAFGIIGIGB??AG5@EB
@5711873/1
gacgcaagaagtaccagaaacgggacttagccacaatctggtctggagag
+5711873/1
CCCFFFFFFHHHHIIHEGGIGHIIEHGHGGEHHGIEHIBHGHFIGGFHGE
@4331951/1
ccaagaaacagatcacagagaaaaacaaaataaacacattaaatcattac
+4331951/1
CCCFFFFFHHHHHJJJJJJJHIJIJJIJIGIIIIJJJJJJIJJIGGIJJI
@2282848/1
atcctaacttcgcaaccactaattccagtgataaattcactctagcacgt
+2282848/1
C@CFFFFFGHHHDEIHIJJJIIAHI>FIEGHIIJJJIJJJJJJIJIIJJG
@1597100/1
gccagttataaagcatagcccgaagtgctattggcacacaggcataatgc
+1597100/1
CCCFFFFFHHHHHJJJJJIJJJJJJHIJJGIJJJJJIIIIJJJJJJIJJJ
@5712322/1
ctgcaaacatgccagttataaagcatagcccgaagtgctattggcacaca
+5712322/1
CCCFFFFFHHHHHJJIJJJJJJJJJJJJIJJJJJJHIJJJJJJJJJJJJI
@3662365/1
ctcgggttggaatgattctggtgggttgtcctgcagagcttgccacatct
+3662365/1
@@@1ADBDDD8AAEEFEF<CFHIII:?D@FDGIIEFF??GBFBFF>FFII
@4332852/1
gtgtgttcaaggggatctgagaatggtttagattcacaattttgtccgct
+4332852/1
BBBDDFFFGHHHHJIJIJJJJIJJJIEHIJJIJJJJJJJJJIJJHIIJJJ
@7742846/1
atcactcttatatgggcagcccgaacacggttaccgggaattttgtttgg
+7742846/1
CCCFFFFFHHHGHIHIIGIIJJJJIJIIIJIJJJJJJJJIGIJJJHGIHF
@1598027/1
cctgtctacacgtctttaatttgaaaatttgtcggatccaatgtaaaaca
+1598027/1
@@@FFDFFHGAFHIJJJJIIIGGEIIHHIJDGG<GHIIJIGIEIGGIJIE
@1598067/1
gtgttgaggcgcttgtggtggtgcacgcgcttgggcagagggaatctgat
+1598067/1
@@@BABADCFADDHE<A=?EGHHHG@GEGGAHI;ACHE1=AB/?B33;@>
@7743083/1
aggttgaactcacaccattcaatttaaaagaaactgggtgcgtgcaggat
+7743083/1
BCCDDFFEHHHHHJJIJJJJJJJJIJJJJJJJJJIIIIHHIIIGIIIIJJ
@7743655/1
ccatgtcacggtagcactgagtgacggcacctccgacactgaggtcacgg
+7743655/1
CCCFFFFFHHHHHJJJJJJJJFHIJJJJJJJJJJJJJJJJJJJJHHIJJJ
@1599228/1
acaaatttatttttaaacgtattttaagctgaaactttgtgtagagattc
+1599228/1
CCCFFFFDHHHHHIIIJIIEHHEIIJJJJIJJIGIJJJGFHICGFF@FGH
@4334066/1
gcctcttgtatgcgaaggtgttgaggcgcttgtggtggtgcacgcgcttg
+4334066/1
CCCFFFFFHHHHHJJJJJHGHHJHJJIJJJJJJJJIJJIIJJJJJJHFFD
@7745282/1
cttcacctgtggccggcggcacgcagacgccttgatgacctccactttga
+7745282/1
CCCFFFFFHHHHHJJJJJJJJJJJJJIJHHFFFEDEEEEEDDDDDDDDDD
@7746056/1
gccagatgccaaagttcttgatcttcactgggctcttctctgggatttcc
+7746056/1
@@@D?BEFHHGHDIHEHBEHHIEIJJIDHHGIJIJJIJJJJJIIIJIJGH
@4336154/1
ctcatgtaatttttaatgttttccaaatcgacgactcctgtggctttcag
+4336154/1
CCCFFFEDFHGHHJJJJJJHIIGIJJJIIFHIGJIJJJJGHIJJJIJGHH
@1602205/1
gtacacctgagcgagactcataacgcagccagatgccaaagttcttgatc
+1602205/1
@BBFFEFFHHHHHJJJJJJJJJJJJJJJJJJJJJJJJJIJJIJJJJJJJJ
@4336479/1
caagaagtaccagaaacgggacttagccacaatctggtctggagaga
+4336479/1
CCCFFFFDHHHHHJJJJJJJJJJJJJJJJIJJJJJJJGHIJJJJJJJ
@1602552/1
ccctgatagagacgatttcaccagtggtcttcttgaacttcttcaattga
+1602552/1
@@@FFFFFHHHHHJGIJJIIJJIJHIJEHIIJIJIJJJJJGIIJJJJJJI
@7086875/1
gcaaatggaaaaaaaaattggtgaaaagaatcacaagtaagatactgcaa
+7086875/1
CCCFFFFFHGFHHIIJIGGHIGHIJIIIJJJJJJJJIHHIJIJIJEIJJJ
@2284253/1
gtcacggtagcactgagtgacggcacctccgacactgaggtcacggtact
+2284253/1
CBCFFFFDFGHHHJJJJGIJJIJJIJJJJJJJJJJJJJJJFHIJJJ@EHH
@947387/1
gtcacggtagcactgagtgacggcacctccgacactgaggtcacggtact
+947387/1
CCCFFFFDHHHHHJJJJHIJJJJJIJJJJJJJJJJJJJJJGIJJJJEHHG
@3663455/1
gcaacgaattttttagctattgctagtacttgctcgaataggaagtaatg
+3663455/1
@@@FDFFDHHHGHIIGIJIIGJIJGIJJJJGIGIGIGHGIJIEHG<?FFG
@2285193/1
ctttcttttgcgagctgctgccgaaagattagagtcgtcttctacttctg
+2285193/1
CCCFFFFFHHHHHJJIJJJJJJJIJJJJIJJJJJIJJEIJJJJJJIJJJI
@2285289/1
cttagcgttcacattgacaaacttaggtttgcttacagccattcccaact
+2285289/1
@@CFFFFFHHHHHIJJJJJJJJIJJIIEHHIJJJFIIIJIIJJJIJIIIE
@7088011/1
tttattttgtttttctctgtgatctgtttcttggcatctatagatgtcgg
+7088011/1
CCCFFFFFHHHHHJJJJJJJJJJJJJJJJJIJJJJJIJJJJJIJJJIJJJ
@5712960/1
ggcacctccgacactgaggtcacggtactcgcggtacatgttgtgtacac
+5712960/1
@@@DFFFEHHHHFGJJIIIEFHIJJDGFCHEGBH@GHIJICGFEGCEGA?
@3664049/1
aggcgcttgtggtggtgcacgcgcttgggcagagggaatctgattgtgct
+3664049/1
CCCFFFFFHHHDFGGHGIJJJJJIJJIIJIJJJJJJJJJJIJJJJIHHHH
@949336/1
ggatggagtgagcacgggctctgtgcctggctcccatgtcacggtagcac
+949336/1
@@?BDB>D:CFD;AEGE88<C@<FG<?9?G;:?0:9<??BGFIBFFEIII
@3664435/1
cagtactttagctttgacagtgtaaaacttctccgaaatctccaatccaa
+3664435/1
CCCFFFFFHHHHHJJJJJJJJJIJJIJIJJIIJIIIJGJJIIJIIIJJJJ
@7089452/1
cgtgaaagtaatgatttaatgtgtttattttgtttttctctgtgatctgt
+7089452/1
CCBFFFFFFHHHHIJJJHJJJJJJJJJJJJJJHJJJJJJJJJJJJJJJJI
@949926/1
agattctattcaacctgtattcatcagggcttcttgatgtatatgggtat
+949926/1
CCCFFFFFHHHHHJJJJGJJJJJJJJJJJJJJJJJJJJJHIJJJJJJDHI
@2287160/1
gatcatagtagatgtttgcatgtcagttagctttttaatacatctctgtc
+2287160/1
CCCFFFFFHHHHHJIJJJJJJJIIIJHIJJIJJJJJJJJJJJJJJJJJJJ
@7090205/1
gtgctgggcctcttgtatgcgaaggtgttgaggcgcttgtggtggt
+7090205/1
@@@BDDAAFFDADGHAC<I?D1<:C?1??FCF>BDF:DCFG?@F5;
@5714082/1
atacggtctaaccgactaatgtaaatgcgccattagactagttagttaaa
+5714082/1
;?8DD?ADDAH<DHDBFDGEDCFHCDEE@?DH=FG<G?FDD8B9???CHG
@2964434/1
gtgctgggcctcttgtatgcgaaggtgttgaggcgcttgtggtggtgcac
+2964434/1
C@CFFFFFGHHHHJJHGIJJJJJJIHGGHIJJJIJJJJJIJJHJJGHJII
@224420/1
ggtggtgcacgcgcttgggcagagggaatctgattgtgctgttgtggaac
+224420/1
CCCFFFFFHHHHHJJJJJJJJJIIJJGHIJJJIJJJJJJJJIJJJJJJJJ
@224733/1
ctggcgtaaaataacgtcaatacactgga
+224733/1
<@@ADD@D;DB<BE??2AFC<DG>FF3?C
@5025866/1
attccaacgccccctggcgtaaaataacgtcaatacattggatctcctca
+5025866/1
@BCFFFFFHHHHHJJJJJJHIJJJJJJJJJJJJJJJJJJJIJJJJJJJJE
@224963/1
gtagctttaaggggatctgctgtctgtggagctgatgcttgctgggcctc
+224963/1
CCCFFFFFHHHHHJJJJJJJJJJJJJHIJIJJJJJJJJJJJJJJJJJJJJ
@2965243/1
ctcatcttgtatagaggaggcttgggctcgctctccgaagggagcttgcg
+2965243/1
CCCFFFFFHHHHHJJJIHIJJJJBFHIJIIIGGIIIGIJGIIGGGHIIII
@5714964/1
cctgagcgagactcataacgcagccagatgccaaagttcttgatcttcac
+5714964/1
@@?DADD@F:1C<F<A@<CGHDH@=FFD?9???39D9??B9DEHIIGGCG
@2288801/1
gcgatgttttacaagggcaggttgaactcacaccattcaatttaaaagaa
+2288801/1
CCCFFFFFFDDHDIGBBHIJIHGGIHGGEAGHIIIECIIIIJIGIJJGGG
@3665680/1
cgatgccataaacagtgtgctgggcatcattcttagtgattgtaacgccc
+3665680/1
CCCFFFFFHHHHHJGJJHIIJJJJJJJJIIIJJJJJIJIIJJHIJJIIJJ
@3666504/1
gtcgaacattctatgcttataccattaatctccgcaactatttgacggat
+3666504/1
@BCFFFFFHHHHHJJJJJJJJJJJJJJJJJJJJJJIJJIJJJJIIIJJIJ
@2290077/1
cttgtatttgttatgtaaccactccatactttgtttcatttaaatttacg
+2290077/1
CCCFFFFFHHHHHJJIJJJJJJJJJJJJJJJJJHJJJJJJJJIJJJJJJJ
@3666841/1
gttgaggcgcttgtggtggtgcacgcgcttgggcagagggaatctgattg
+3666841/1
B@@FFFFFHHHHHGHIHGIHHGHGHJGJGIJJJJJJ;DGGHEEFDFFFFF
@3666867/1
gtgttgaggcgcttgtggtggtgcacgcgcttgggcagagggaatctgat
+3666867/1
@@@ADD4B?FFHDGIGHGIGD?CHHGG:@@AFDHEEHHGGEEEHFFFC@B
@2290921/1
ccagtggtcttcttgaacttcttcaattgacgcaagaag
+2290921/1
???DDDDD:A2<2CCEE:<C:FF<<CEF<F?C180??30
@7092904/1
gctgggcctcttgtatgcgaaggtgttgaggcgcttgtggtggtgcacgc
+7092904/1
CCCFFFFFHHHHHIIJJJJHHHJEGHHIIIJJJJJJIJJJHIIFGHIJJG
@3667780/1
cccattttcacaggcaagggatcctaacttcgcaaccactaattccagtg
+3667780/1
CCCFFFFFGHHHHJJJJJJIGHIIJJJJJJJIJIGJJJJJJJJJIGJJHE
@3668023/1
gacgatttcaccagtggtcttcttgaacttcttcaattgacgcaagaagt
+3668023/1
CCCFFFFFHHHHHIGIJIIIJJJJJJJJJJJJJJJJIJJJJJJIJJJJI?
@2292708/1
cgccaatttaggaagcatgttttcacttgttcgtcgtcgaaatcaacttc
+2292708/1
@@@FFFFBDDBDFIBEIGHIF@9EE@9AHIGIAHHGGDA0DFHFGBFHHF
@2293044/1
cttggttgaacggaactccaatcctttactcgaatagtcttttctaactt
+2293044/1
CCCFFDDFHHHHHIJJJJJIJIJJJJJIJJJJJJIJJJIIJIJJJJJJJJ
@7094889/1
gccagatgccaaagttcttgatcttcactgggctcttctctgggatttcc
+7094889/1
CCCFFFFFHHHHHJIJJJJJJJJJJJJJJIGIJJJJJJIJJJJJIJJJJJ
@7095123/1
gtcctgagccatagcaaacagccactggcaatgtggatagctggacaagg
+7095123/1
CC@FFFFFHHHHHGGIIJGGGGHGHIHJJIJJIFGEHHGIGIGIIGIIIG
@2293373/1
cagtggtcttcttgaacttcttcaattgacgcaagaagtaccagaaacgg
+2293373/1
@@@DDFDDFHFHHDFHEGGCFG@B>FHIIGHGGIIB>G:BFCHCGGCHII
@2293837/1
atcagtactaaaaaagtgttgggagtaattattaattaattaaaaaggat
+2293837/1
CCCFFFFFHHHHHJJIFHIIJJJJJHIJJJJJJJIIJJIJJJJJIJJJGI
@225309/1
gttgaccaataatgggttaatcagactatagttagtatagttataagact
+225309/1
CCCFFFFFHHHHHJJJHHJJJJJJJJJJJJIJJJJHJJJJJJIJJIJIJJ
@4337525/1
gtacattgaaaacaaaaataaaaaaaatagcaggggttattgttatgtcg
+4337525/1
@?@F=DDEDHHHHIFEGEHGIGGF@DHIF>GEEG>:7@BGGGEHGH>DHG
@5716116/1
cttcttgatgtatatgggtattttgttacacgttgtata
+5716116/1
??@;DDDDFHHFFGGGIIA<FHGHI<CHH4CBFEF19?@
@6399720/1
tgaccattttagatatttgttgttcattcaactgtcttgttaatgcctgg
+6399720/1
CCCFFFFFHHHHHJJJJJJIJJJJJJJJIJJJJJIIJJIJJJJJJJJJJI
@2965956/1
gcaagaagtaccagaaacgggacttagccacaatctggtctggagagaag
+2965956/1
C@@FFDFFACBCDGHHIJIGIIIHGGHHGGIGGGGGCHGHGGGIGIIGBF
@2966597/1
gggcacagttcctcgacgagcaagtagttcttgaagcacagacacaggtg
+2966597/1
CCCFFFFFHHHHHJJJJJJJJIJJHIJIIJJJJJJJJIHIJJJJJJJJBE
@228276/1
gaggaagtaggtgctgggcctcttgtatgcgaaggtgttgaggcgcttgt
+228276/1
@?@DADDDHHAHHIJIAHHGIIIIIH2<CHECFDGBGGHHIJI@HIGIGH
@2966979/1
cacctgtggccggcggcacgcagacgccttgatgacctccactttgatga
+2966979/1
CCCFFFDDHHHHHIJIGIIJJGIJGIGHHFFFFFECCEEDDDDDDDDDDE
@4340468/1
tgcctctgtaggagtttcgggctcgggtttactagcctcctccttagaag
+4340468/1
CCCFFFFFHHHHHJHIJJJJJIJJJIJBGIIJJJJJJJJJJJJIJGIEHG
@4340519/1
ggtgataaagataagtataggctcaaaacctaacgacatcaatcaccagc
+4340519/1
@@=DDDDDHHDDFEB:AAIHGGCHHJBHEGHGIGGIJIJIHIGFHIDGII
@2967134/1
gcctcttgtatgcgaaggtgttgaggcgcttgtggtggtgcacgcgcttg
+2967134/1
C@CFFFFFHHGHGJIJJJFFHIIHGIHIIIJIJIJGHGIIIIJJJJHFFD
@4340743/1
gctatggactgctgccaattcactgttcattacctgtgaaaactgcccct
+4340743/1
CCCFFFFFHGHHHJJJIJJIIIIJJJJJJGIIIIJJGIIIJJJJGGGIIJ
@5717534/1
agacgatttcaccagtggtcttcttgaacttcttcaattgacgcaagaag
+5717534/1
@@@FFDFFHHHHGJJJHI?FGIJIHJIEEHGGIGIEHIIIGHGGHJJJJB
@7750819/1
ctgtgatctgtttcttggcatctatagatgtc
+7750819/1
@<@DDDDDDDDBFHEDAG9FF;AAF?CH@BH9
@951730/1
catttcgagagaacaaattacattcacttgacatcataatacgatactga
+951730/1
CCCFFFFFHHHHHJJJJJJJJJJJJJJJJJJJJJJJJJJJJJJJJJJJJJ
@5026613/1
gtcaaattaaaaaatcacgtcgaacattctatgcttataccattaatctc
+5026613/1
CCCFFFFFHHHHHJJJJJJGIJIGHIIIJJJJJJJJJJJJJJJJJJJGJJ
@2968240/1
atcgttctcagcatggtaagaaggtggcggccagaatctagacatgcaca
+2968240/1
@CCFFFFFHFHHGIJJEFHIJHJIFHIFIJIIIJDHJJJJJFIJJJJJJ@
@7751634/1
ctcgtatcccgtatccgattccattgctgataataatgtggcccgtgctt
+7751634/1
CCCFFFFFHHHHHJJJJJJJJJJJJJJJJJJJJJJJJJJJJJJJJHIJIJ
@5027018/1
aggtgctgggcctcttgtatgcgaaggtgttgaggcgcttgtggtggtgc
+5027018/1
BBBDDDFFFHFHHJJJJJIJJJJJIJEHGHHJGIJIJJJJJJJJGIHEHI
@5027933/1
ggcagagggaatctgattgtgctgttgtggaactgcttcacctgtggccg
+5027933/1
CCCFFDFFHHHHHJJJJJJIJJJJJJJJJIIJJJJJJJJJJJJJJIJJJJ
@953660/1
ctgagcgagactcataacgcagccagatgccaaagttcttgatcttcact
+953660/1
CCCFFFFFHHHHHJJJJJJJJJJJJJJJJJJJJJJHJJJJJJJJJJJJJI
@2970413/1
caccagtggtcttcttgaacttcttcaattgacgcaagaagtaccagaaa
+2970413/1
???DDD:A22ACBDDI<<CBEBEE?EFDEEEEFIDIDA>D;0?DDDCD@C
@6400897/1
ccttgaccattttagatatttgttgttcattcaactgtcttgttaatgcc
+6400897/1
CCCFFFFFHHHHHJJJJJJJJJJJJJJJJJJJJJJJJJJJJJJJIJJJJJ
@5028961/1
gcaaagataagatgaagaagaggagcaaatggaaaaaaaaattggtgaaa
+5028961/1
CCCFFFFFHHHHHJJJJJGIJJGIGD=?AEBDHJJJJJGGGCHIC8;E@G
@4341503/1
gcagagggaatctgattgtgctgttgtggaactgcttcacctgtggccgg
+4341503/1
@@@DDD<ACFF?HE<GEEEHGHIIIGGGGECBFGGHGEFA>BGBFCEGGE
@5719398/1
agctagtggcgttgatgtcgcaagatagtgagacattcactttttagtca
+5719398/1
@@@FDFBDDHFHHJIIJEHBGIIIIJEIDGIIGIIIIGEGIIGGIIGIII
@6401650/1
caccagtggtcttcttgaacttcttcaattgacgcaagaagtaccagaaa
+6401650/1
CCCFFFFFHHHHHJJJJJJJJJJJJJJJJJJJJJJJJJJJJGHJJJJJJJ
@2971730/1
aactgcttcacctgtggccggcggcacgcagacgccttgatgacctccac
+2971730/1
@@CDDDFDDDHFDIHAGG@GHIBFGHIBG>HE@?9>CDCCCCA@ADDDDC
@6402141/1
aactgcttcacctgtggccggcggcacgcagacgccttgatgacctccac
+6402141/1
?@@?DADFDAHG<F<CBGFH>FHIEHIH<4@BH66>@6@>>3@A@C<ACC
@2971830/1
gttgtggaactgcttcacctgtggccggcggcacgcagacgccttgatga
+2971830/1
CCCFDFDFHHFHHJJJJJJIJHGGIGIGDIJIGIGEFFDEDDDDDDDDDD
@6403098/1
ggcacgcttgcgcatgacatctatacatgccattggcgttcaaaaggtta
+6403098/1
@@CFDFFFDFFDFGIAHGHEIIIGICFHHGHIIIIIIIHIGIIIIEHCD@
@4343407/1
agtaggtgctgggcctcttgtatgcgaaggtgttgaggcgcttgtggtgg
+4343407/1
?BBFFFFFHHHHHGHIJJJJHJJJJJGIJJDGHIJJJJJJJJJJHIJJJJ
@6403145/1
ggtgtagctttaaggggatctgctgtctgtggagctgatgcttgctgggc
+6403145/1
BB?DDFFFHHHGHJJJIIIJIIJJJHHJJIIJJJJJJGJJIIGIIIIJIJ
@229837/1
ccttcttctcttttttctcctttcttttgcgagctgctgccgaaagatta
+229837/1
?@@FDBEFHGGDBHFHIIJEHIJJGIEHHIIEGGHGIIJIIIDGGIGGGI
@6403696/1
ccgcaatgttggagcttggtacaaagcaaaggtcgggcagttcgtcaaca
+6403696/1
CCCFFFFFHHHHGJJJJJJIJJJJJJJJIJJJIJJJJJJJJJJJJJIIJJ
@7754147/1
ggtttattcccatcagtttggagttcacctttagaagtatgtttttagct
+7754147/1
BCBFFFFFHHHHHJJJIJJJJHIHJJJJJJJJJJJJJHIJJIJJJJJIJJ
@7754234/1
attatgtttatcggcaatttcttcaagttgggcttggtaaggccttgcct
+7754234/1
@@@FFFDFHHHHHIIJJJJJJJJJIHIIGHIIJIJIIJIJJICFHIIJII
@5722574/1
ctggagagaagatcctcatcttgtatagaggaggcttgggctcgctctcc
+5722574/1
CCCFFFFFFHHHHJGIJJJJIJJJJJIJJJIIJJIJIGDHGHIJIIJGGG
@5722575/1
gtgctgttgtggaactgcttcacctgtggccggcggcacgcagacgcctt
+5722575/1
@@@FFFFEFDFFBGGEGBHFEGB>FCHCHIDIGIBHIHBBEC?CB88?A@
@7754841/1
ggttggaatgattctggtgggttgtcctgcagagcttgccacatcttgta
+7754841/1
@C@DFFFFDHAHHJIIGEGIIFHGAFFFFGGIIJJIGHIGIJIIJGGIFH
@7754993/1
gggacttaaattccatttccaaatagtt
+7754993/1
?18=BBDB>DDF?GFGIEBAAF<I<<<C
@7755075/1
cacggtagcactgagtgacggcacctccgacactgaggtcacggtactcg
+7755075/1
CCCFFFFFHHHHHJJGIJJJJJJJJJJJJJJJJJJJJJHJJJJJHIJJJE
@233510/1
gtccgcatttcataaccaaagcctaaatctatggggcgggatggtcgttt
+233510/1
@@@DDDDDFFDFFHIDHHG@?GEBAFCFGEGDBD@BGH>>BBBB>:=8?B
@5723492/1
ccaaattcttcttcttcagccggctttggtggttctttggctgtctctgg
+5723492/1
CCCFFFFFHHHHHJJJJJJJJJIJIHIJJDFHFHIJJJJJJJJJJIHIJJ
@234320/1
gggcttattctgcatacctgccatgcgctggtaagcgctatggactgccg
+234320/1
CCCFFFFFHHHHHJJJJJJJJJJJJJJJJJIIJJJJJJJJJJJJJIJIJI
@2295084/1
cctaacgaaacagcgcaaatgagaaagctatctatttcaaataaaggcgt
+2295084/1
CCCFFDFFGGGHHJJJJIJJIIIJIGIDHJIJJJIJJ?GEHIIJJJGGII
@2295194/1
cttgagattaatcacaagaacatgtaaaaccaagactcactaaacataaa
+2295194/1
CCCFFFFFGHHHHIJIGIIJJJJJJJJGIJIJJJJIIJIJJJIJJIJGIJ
@2295234/1
tggtgcacgcgcttgggcagagggaatctgattgtgctgttgtggaactg
+2295234/1
@<@BDDDDHFAAADDBFGHGGGEHIIHHFHEICFFHGIJHIIFHICGG@G
@5031077/1
gggaatctgattgtgctgttgtggaactgcttcacctgtggccggcggca
+5031077/1
@@@DBDDDH?FHHEFGHEHGIIIIGIIIIIIIIGIIIGIIIIIIEEGGFA
@5031663/1
ggatggcaaagagacgaagggcgcgttctcatgtaatttttaatgttttc
+5031663/1
CCCFFFFFHHHHHJJJJJJJJJJIJHIJJJJJJIJJJJJJJJJJJHIJJG
@3671948/1
ataaaatctttcctcggactaaattgttctatcttcatcctaccagccag
+3671948/1
CCCFFFFFHHHHHJJJJJJIJJJJJJHIIJJJJJJJJJJJJJJJJJJJJJ
@3671978/1
acctgagcgagactcataacgcagccagatgccaaagttcttgatcttca
+3671978/1
=:?DDBDDCHADFBFHIGIEEGHADDDD@???FG<9??DDDBFHHGGGGG
@2972297/1
cataacgcagccagatgccaaagttctt
+2972297/1
?<7?DADDDADBDE;<CE33CB3<?C>@
@2973002/1
ggagagaagatcctcatcttgtatagaggaggcttgggctcgctctccga
+2973002/1
CC@DFDBEFHFHFIIIGBEJJJIIJJFIIDHEEHHEFHHEFADGIGHIJJ
@5034076/1
ctcatcttgtatagaggaggcttgggctcgctctccgaagggagcttgcg
+5034076/1
CCCFFFFFHFBHHJJIJGIEIIJDHIHIIDHIGJG>FDH:FE=A<FHEGI
@3674605/1
gtcttcttgaacttcttcaattgacgcaagaagtaccagaaacgggactt
+3674605/1
CCCFFFFFHHHHHJJJIJJJJJJJJJJJJJJJJFHIJJIJIJJJIJJJJJ
@3674681/1
gtgtattcaaggggatctgagaatggtttagattcacaattttgtccgct
+3674681/1
?BB4BDFFGHHHHJIIJIJGHHJIJJJJJJJIJJJJJJJJIJJJHIJJJJ
@2298956/1
gttttatcgtcgccttgagaagcagacacaagcttcttctgtttgtccgt
+2298956/1
@@@DDEADDHHAA?EGGDGIGGIGIEFHGHCH?FGCGGGFGDFHI8BFHB
@5034573/1
tcataacgcagccagatgccaaagttcttgatcttcactgggctcttctc
+5034573/1
CCCFFFFFHHHHHJJJJJJJJJJJIJJJJJJJJJJJJJJJHJJJJJJJJJ
@5034933/1
ctctatactttgcattaaaataatgcccattttcacaggcaagggatcct
+5034933/1
@@?DDDAB?FFHFEIEDHGIGG>I@HEBFFHGHBEGIIIIGDIEG=FBBD
@5035162/1
cagcatacataataaaattagaggaagtaggtgctgggcctcttgtatgc
+5035162/1
@@@ADDDDHHA>FBBECCDHH:C?GD32CAF?BFH<<8:D@?GD@::DDB
@2975649/1
gttgtcgatatgtggatgtagctgccattatgtagactgttgtgttgacc
+2975649/1
@@@FFEFDHHHHFIJCFIHIIGIJJIGIGGIIJIHEHIJHIIFHIIJJJJ
@5036238/1
gtctgtttgtctgtttgtctgtttgtctgttcgtctgtgcgcgctaatct
+5036238/1
@@@DD?DDBACFHHG@@C?<CFHHCC<CD<<C;:???11CDG@DG@:F>@
@5036704/1
tcttgaacttcttcaattgacgcaagaagtaccagaaacgggacttagcc
+5036704/1
@@@FFFDDHHGHGJEFGIJJJJDBFBCHHIIGFGBCFFGIF8FGHHIGID
@5036727/1
ctgtgatctgtttcttggcatctatagatgtcggtggcgcacagggcacg
+5036727/1
@CCDFFFFHHHHHIII?EFHC?E@CB:A<AAFFIEEH;DDEHGCGHDGGA
@2976618/1
ctcagcatggtaagaaggtggcggccagaatctagacatgcacagctctt
+2976618/1
@@@D?D?DHDA?<ACDFGEFGH@@G@FHIGGHDFCCHHIIIGIGIGGIAH
@958746/1
gcaagaagtaccagaaacgggacttagccacaatctggtctggagagaag
+958746/1
CCCFFFFFFHHHHJJJJJJJJJJJJJJJJJJJJJJJJJIJJJJJJJJJJJ
@5037067/1
gagattttactatctttcaagtcggcataacgggccgcgactccgccctc
+5037067/1
CCCFFFFFHHHHHIJJJJJJJHIJIIJJJJJJIJJJIJJJHHHFFFDDDD
@7096484/1
cagtggtcttcttgaacttcttcaattgacgcaagaagtaccagaaacgg
+7096484/1
CCCFFFFFHHHHHJJJJJIJJJJJJJIJJJJJJJJJJJGHIJJJJJJJJJ
@7097345/1
cccacacgtttcacttcagcatagacaggtgtcttccctggcaatacaac
+7097345/1
C@CFFFFFHFFHFGGIGGIJIJIIHHIIJCFGFIJJJJIGJJJJFGGGIJ
@1605981/1
gctgggcctcttgtatgcgaaggtgttgaggcgcttgtggtggtgcacgc
+1605981/1
@C@FFFFFFFHHHHIIJJJIGIJ?FHIJGJIGIIJJJGGIHHIIGIGIJG
@2978298/1
ggtacatctagagtataaaaaactgataaattccgtcactattctaggat
+2978298/1
BCBFFFFFHHHHHHIJJJJJJJJJJJJJJJJJJJJJJIJJJJJJJJJJHI
@7097915/1
ctgtgatctgtttcttggcatctatagatgtcggtggcgcacagggcacg
+7097915/1
BBCFFFFFHHHHHJJJJJJJJJJJJJJJJJIJJJHIJIJJJJJJJJIJJI
@960402/1
gtctggggaaaagatcctcatcttgtatagaggaggcttgggctcgctct
+960402/1
CCCFFFFFHHHHHJJJJJJJJJJJJJJJJJJJJJJJJJJEHIJJJJIJJG
@1606770/1
gcgttgtctaacgtcggattcaattcggaacatagaaatttgtgtaaccc
+1606770/1
CCCFFFFFHHHHHIIJJJJJJJJJIJJJIGJJJIJJJJJJJIFHGIIJJJ
@2979278/1
gccattcccaactgtcctccggtactaacgatcaaatcgatcatgggtcc
+2979278/1
@C@FFDFDDFFHBAGEHIIIIIFGIGGHGGGCH@GI??BG;FFHEIA;BF
@7099322/1
ctttgatcatggcatcaagcaaactctggtgccttgggaagcctttgtgc
+7099322/1
CCCFFADDDHHFFAFGIIIJJIIIJJJJEHGHIJJJJJGIJIEHIJJGGD
@1607965/1
ggcagagggaatctgattgtgctgttgtggaactgcttcacctgtggccg
+1607965/1
@@CFFFFFGGFFDGIGGEGHID>EFHIGE?CFEGIIIJIJJIJCADHGGJ
@961988/1
gtggatagctggacaaggcactggcaacgaccaatcatggacttttcttc
+961988/1
@@@FFFFFHHHGFIIJIJJJJJJIIJJJIJJJIJJJIJIJJJJJJJJJJJ
@7099648/1
ggttgcggtctttgtataccttcaggtgatcgaacatcatgtcttcaaac
+7099648/1
CCBFFFFFHHHHHJIJJJJJJJJJJJHHJJJJJJJJJJJJJJJJJIJJJI
@962317/1
tgtttattttgtttttctctgtgatctgtttcttgg
+962317/1
1??;D=DB?2=2A;AA<A:FFBEA:<?<FB<@AF?1
@6404575/1
ctgcaccgacaacgtgtacgccacactctgtcaaacatttacacttttta
+6404575/1
;?@BDE>DHDFDFIIFDGFDGIIIGCGDHIIIIIIIFGGGGIFIIIGIIG
@2980910/1
agcaggggttattgttatgtcgatgtcgaacccaaaaatgtaattaactt
+2980910/1
CCCFFFFFFHHHHIGIIJJIJJIIJIIJJJJJJJJJJJJJIIJJJJJJJJ
@7100684/1
tatcaagtggcttggtaggatccaagttgaaatctttgatcatggcatca
+7100684/1
CCCFFFFFHHHHHEGFGFHFHGIGIHEHFEIJGGHIIEDGGDGHIGHIGB
@6405370/1
ggaatgattctggtgggttgtcctgcagagcttgccacatcttgtaagca
+6405370/1
CCCFFFFFHHHHHFHJJGHGIJIJJJIJJIJJJJJJJJJJJJJJJJJIJJ
@7100944/1
gcctgttttggtagcggcggcgcggtccgtgaggagcatgctcgccatca
+7100944/1
CCCFFFFFHHHHHJJJJIJJIIGEDBDBBBBBDDCB@ACDDDDDDDBDDC
@6405560/1
gcactgagtgacggcacctccgacactgaggtcacggtactcgcggtaca
+6405560/1
@@CFFFFFFDFHHGFHIIIJGHHIIJIJHJJGIEIJJHGIJJIGIHHFFF
@6406266/1
ctcctttcttttgcgagctgctgccgaaagattagagtcgtcttctactt
+6406266/1
@@@DFFDFFBDDHGEEHIJJJJJIIJIGIJFIJGIGGHIGFFHGIGGAHG
@6406467/1
gctcgctctccgaagggagcttgcggccgatgacctcatactccttcaac
+6406467/1
@<<BDDBDHHBDF?HBAFDFGG<GEA:@DAAB4=@FG;E>AEECHFEHF3
@4346683/1
gtcgaacccaaaaatgtaattaactttatttttgtctgtttgtctgtttg
+4346683/1
@@CFFDFFHDHHHGEHGHIJIJJJJJJJJIJJJJGIJIGIJGIIIJJIJF
@7102770/1
cacgcgcttgggcagagggaatctgattgtgctgttgtggaactgcttca
+7102770/1
CCCFFFFFHHHHHJJIJJJJJJJJJJJJJIJJJJJJJJJJJJJJJJJJJJ
@4346894/1
cgtcttttgaagattctgatattgatagttttttcattccctgcagagct
+4346894/1
@@?DDDDFHFHH?GGHCGHIGCDBHHGHEFGCHIIGHICDFG?FGAGHDI
@6408892/1
cacttttatcttttgcacctcacgatcgattactactgctttcccaa
+6408892/1
CC@FFFEDH?FBFGDGIGIIIIIIIIIIIIIEGIGHIGGGHIIGGII
@6408953/1
ctgctgccgaaagattagagtcgtcttctacttctgcttctggcacatca
+6408953/1
CCCFFFFFHHHHHJJJJJJJHJJIJJIJIIHIJJJJJJJJIGHJJJJJJG
@6409015/1
tggatggagtgagcacgggctctgtgcctggctcccatgtcacggtagca
+6409015/1
@@CDD?ADHFDHHIIIGIGEIJJJJJJIIIIEHIGJGHIJJJIIJCHICG
@4348850/1
cttcgggcttcaacagcttgttagcttgccattgtcctttcctaggagtg
+4348850/1
@@??BDDDAAHDHIIGIIIGCAEHGIHIIGG@DHIIEICGGGHGGF@D0?
@7757083/1
gtcacggtagcactgagtgacggcacctccgacactgaggtcacggtact
+7757083/1
??;BBAA2A:<A<ECEBI?FF@EDEDA??DDIIIIICCE7=@CEAADCDD
@4349203/1
gtagcactgagtgacggcacctccgacactgaggtcacggtactcgcggt
+4349203/1
C@@FFFFFHHHFHFHIJJIJJJJJJJJJJJJJJJFIIJJJGIIIJJJHFD
@4349264/1
gttcattacctgtgaaaactgcccctcagatacaccgtcacggaacacaa
+4349264/1
???DBDFFHGFHHGIIIGIGIGIGIGIIJIJIEGIIIJJJJJJIEGGGJI
@4349547/1
ggtgcacgcgcttgggcagagggaatctgattgtgctgttgtggaactgc
+4349547/1
=@=DDDFFFHHAHIIIIIIIIIIIIIIGIIFDGFFHIGFHIGHIGHGHGI
@238237/1
ctatatgaaacgcgagtggggccgtc
+238237/1
CCCFFFFFHHHHHJJJGHIJJJJJJJ
@238380/1
gccgtttctgtaccaataggaacaatacttcgggcttattctgcatacct
+238380/1
CCCFFFFFHHHHHJJJJJJJJJJJJJHIJJJJJJJJJJJJJJJJJJJJJJ
@4349939/1
agtaggtgctgggcctcttgtatgcgaaggtgttgaggcgcttgtggtgg
+4349939/1
?BBFFFDFHHHHHJJJJJJJHJJJJJIIJJHHHIJJJJJJJJJJJJJJII
@4350011/1
agcgagactcataacgcagccagatgccaaagttcttgatcttcactggg
+4350011/1
@@CFDDDDHHDHHBFHIIGBHHIIIIIIGGGHFHIGGIIGGIIIIIIGII
@238674/1
cctggttctaccttcaagagcctcttctaaagcaaacaatgagacctgtg
+238674/1
CCCFFDFFHHHHHJJJJJJJJJJJJJAHIJJJJJJJJJJJJJJJJJJJJJ
@239321/1
ctgacacctcacccagggcgggatat
+239321/1
@CCDDDDDHHGHHIGIIFIIBHFHGI
@239382/1
agcatacataataaaattagaggaag
+239382/1
CCCFFFFFHHGHHJJJJJJIJJJJJJ
@4350992/1
gccatattcaaatgggaagtggtgataaagataagtataggctcaaaacc
+4350992/1
CCCFFFFFHGHHHJJIIJJGIJCGIJIJIJJJJJJEHIJHJJJIIJGIJJ
@239819/1
cgcacagacgaacagacaaacagacaaac
+239819/1
CCCFFFFFHHHHHJIJJIFGIJJJJFBGI
@7759231/1
gccacaatctggtctggagagaagatcctcatcttgtatagaggaggctt
+7759231/1
C@CFFFFFHHHGHJJGGHHCHGIIGIJJJJJJIJJIJJIGJHIIGIIIGI
@5723850/1
gcttcacctgtggccggcggcacgcagacgccttgatgacctccactttg
+5723850/1
CCCFFFFFHHHHHJJJJJJJJJJJIJJJHGHFFDEDEEEEDDDDDDDDDD
@240466/1
ctccattttgagtaactgtgaaaatg
+240466/1
CCCFFFFFHHHHHIJJJJJJJJJJJJ
@2300007/1
gtgctgggcctcttgtatgcgaaggtgttgaggcgcttgtggtggtgcac
+2300007/1
CCCFFFFFHHHHHJIGGIJJJGIJJ?HGHIIJJJJJJJJJJIGGIBHIJJ
@240506/1
caacgtgtaacaaaaagggggtatac
+240506/1
CCCFFFFFHHHHHJJJJJJJJDGIJJ
@5724188/1
caccagtggtcttcttgaacttcttcaattgacgcaagaagtaccagaaa
+5724188/1
CCCFFFFFHHHHHJJJIJJJJJJJJJJJJJJJJJJJJJJJJHIIJJJJJJ
@3676664/1
atgagtaagcgatcgggctctcaggcaggcaagatgggcgtagtaggtag
+3676664/1
<@@DDABBHD?CFGIHEG<FGIIGGIICEG?B@CHG38?FHIG;;=@=C9
@241124/1
gctgggcctcttgtatgcgaaggtgttgaggcgcttgtggtggtgcacgc
+241124/1
CCCFFFFFGHFHHIIJJJJGHHJ?EGGIH?DFHHJJJHIIHIIHHIJIJF
@2300624/1
gttcataaataaaaaagttatgtcaaattaaagaatcacgtcgaacattc
+2300624/1
@@@DDDDDFHHAHGEGIIEE?FEHIBEHHGHGAGGHDHIIIIGACFGHIG
@241238/1
cccagacctagcccaaattcttcttcttc
+241238/1
B@CFFFFFGGGHHJIJJIJJIJIJJJEHI
@2300675/1
caccagtggtcttcttgaacttcttcaattgacgcaagaagtaccagaaa
+2300675/1
CCCFFFFFHHHHHIGIIJFGIJGIII@CFHIJJJJIIJGIJJJJIIJEIJ
@2300756/1
cgagactcataacgcagccagatgccaaagttcttgatcttcactgggct
+2300756/1
@@@DBDDDHFHBFEHIDDEEDCHGICHFEFFDFFGHIIIIEIGIGB>FEH
@2981498/1
cagggatccctcgctaatattacgaaacatttcttctgtcaatttgatcg
+2981498/1
@CCFFFFFHHDFFJJJJJJJJJJJJJJJIIJJJJJJJJJJJIJJJIIJJG
@7760195/1
gcaagaagtaccagaaacgggacttagccacaatctggtctggagagaag
+7760195/1
CC@FFFFDCFHHFHJJIIIIGJJIGGIFHGIJJJJJJJFHIIIGHGHFGG
@4351432/1
tgtacacctgagcgagactcataacgcagccagatgccaaagttcttgat
+4351432/1
CCCDDDDDHHDB8EFH?CBGHCHI>GIIIGIIIDHCGGIIEI>BCHFGFH
@5037920/1
cacggtagcactgagtgacggcacctccgacactgaggtcacggtactcg
+5037920/1
CCCFFDDFHHHHHEGFHIJJIJIHIGIJJJJJJIIIJJFGIJIIIIIJJH
@7760371/1
gacaaacagacaaacagacaaacagacaaaaaaaaagttaattacatttt
+7760371/1
@@@DFDDFDCFBFGIIGBHIIGGDC@FEEEHGGIGBBHF@@EHGGCGGGH
@4351921/1
gtgctgttgtggaactgcttcacctgtggccggcggcacgcagacgcctt
+4351921/1
CCCFFFFFHHHGGGIJJIJJJEHHIIJJIGIJJJJIJHGFFDDCDDDDDD
@5726099/1
gtacagttagaaatgttacaacctctatactttgcattaaaataatgccc
+5726099/1
@@@DDDD?<FHHDGBGGIHAFHEGIGCBHHEBA>CHEH???BCFDHCADA
@7761370/1
ctttggctgtctctggtggaggtttctcctgtgacggcatagccgcagcc
+7761370/1
C@CFFFDFFFHFHIJIJIIEGIHGIJJIJGGFHIEGEIJIJJIIHEEFGH
@2983208/1
ctttcctaggagtgactttcccgtttccaatctccaagacaggaggctcc
+2983208/1
@CCFFFFFHHHHFGIJJJJJJJJJJJJJIIJJJJJJJJJJJJJJJJJJJJ
@1608786/1
cggacatttcaattttatttagttggtcttggttgaacggaactccaatc
+1608786/1
?;:DDDDD<FHBFCG@EF<<F?AFFGCFDHHI@CHICHCE@DFG@?DDH@
@5039563/1
gtgctgggcctcttgtatgcgaaggtgttgaggcgcttgtggtggtgcac
+5039563/1
CCCFFFFFGHHHHJJGIJIJJIIIJEFIHIHHFHHIJJJGIIHHGAGHIE
@7762213/1
ggcagctcgaacacggttaccgggaattttgtttggtatctgataccgac
+7762213/1
CCCFFFFFHHHHHJJJHIJJJJJJIJJJJJIJJJJJJJJJIJJJJJJJJJ
@7762705/1
ctgatagagacgatttcaccagtggtcttcttgaacttcttcaattg
+7762705/1
@?@DDABDHHHH<FGEA:?CHE?G9<CDFEHIIIBHDGHDIFGGG@<
@7103275/1
tgctgggcctcttgtatgcgaaggtgttgaggcgcttgtggtggtgcacg
+7103275/1
CCCFFFFFHHHHHJIJJJJJJJJJEGHIJJJJIIJJJJIJJGJJIIJJJH
@6409758/1
ggtgcgtgcaggatcctcgtcattgcctggcatacaaggcaaagcaccga
+6409758/1
BC@DFFFFHHHHHJJJJJJHIJJJJJJIJJIJJJJJJJJJJJJJIIJJJJ
@2985173/1
agatgccaaagttcttgatcttcactgggctcttctctgggatttccctg
+2985173/1
@?;DDDFFGDFCFFFHGFHGHIIIIICEEGIIIGHGGGIHI>BHHIIIFI
@2985255/1
cactgagtgacggcacctccgacactgaggtcacggtactcgcggtacat
+2985255/1
C@CFFFFDFHHHHJIJDGIIIJIGIIFFEG?DBFDEBCGGCGHJH=?DFC
@6410113/1
ctcccatgtcacggtagcactgagtgacggcacctccgacactgaggtca
+6410113/1
@@CFDFFFHGFFHGFEEGIEHIIHCDAEHGIIIIIGIIGEAGHE=FCIIJ
@2985502/1
catcgttctcagcatggtaagaaggtggcggccagaatctagacatgcac
+2985502/1
CCCFFFFFHGHGHJIIIEIHHIIJI@GHJJIJIJJIJJJJJJIJJCHIJJ
@2302986/1
gctacttctcgcacggcctttgctctgtatatatgaccggtactctaagg
+2302986/1
CCCFFFFFHHHHHJIGIIAGGGHFFFHFHIIIJCHGIJJIFHIJHFHIJI
@2303038/1
ccgattgacatgaaacaaacactaaatgtaaatccaagcatcccacaat
+2303038/1
;@<DADABFFHFBF<<EAAEF?9CABF<FHGGEH>E<@7@<FFBHCE=?
@7104588/1
gacgatttcaccagtggtcttcttgaacttcttcaattgacgcaagaagt
+7104588/1
@??DDDDBA22<CGGDACAIBHEFDH<2<2<A::CBC??D@GA::@9DFD
@5727768/1
gtgtacacctgagcgagactcataacgcagccagatgccaaagttcttga
+5727768/1
@?@DDDDEHFHHHIJEHEHIIJJJIJGJJJIJIIHHIIIIJHHHIJJJII
@7104824/1
agaggaagtaggtgctgggcctcttgtatgcgaagg
+7104824/1
CCCFFFFFHHHHFIIIIIDHAB?GDB<<<:?EH0CF
@963169/1
tgggatgcttaaatttacatttagtgtttgtttcatgtcaatcggttcat
+963169/1
B@BFFFFFHHHHHJJJJJJIJJGGBFFJGIHGIIIJIJJJGGGEIHGIJI
@2303573/1
caccagtggtcttcttgaacttcttcaattgacgcaagaagtaccagaaa
+2303573/1
CC@FFAFFGDHHHJIJJJJJIJIJJIJIJIIGIIIJJJJJJJICHIIJJJ
@6411581/1
cagggatcttgccgtcattgcagacggtgtggtagcgggtcggacgagcc
+6411581/1
@@@FFDDFHBHBHIFGHJIJJJGIIGICFHIJGHGGIGGFAHGGHDDBBD
@7105745/1
gggatgcttaaatttacatttagtgtttgtttcatgtcaatcggttcata
+7105745/1
@C@DDFFFHHFHHJJIJIJIJIECHHGGIJJJJIJJJIIIIGIIIIJIJG
@7105751/1
gtcaaattaaagaatcacgtcgaacactattctatgcttataccattaat
+7105751/1
@@CDDFFFHGHHHIIIIEICGFHIGGIIGGEGDDGIHGICGFEFHEHGIA
@6412017/1
gcaagaagtaccagaaacgggacttagccacaatctggtctggagagaag
+6412017/1
CCCFFFFFFHHHHJJJJJJJJJJJJJJJJJJJJJJJJJIJJJJJJJJJIJ
@5728971/1
gcacagctcttgcagccatccaacaggattgcccatcaatttatcttcaa
+5728971/1
CCCFFFFFHHHHHJJIJJJJJJJJJJJIJJJJJJJJJJIJJJJJJJJJJH
@242143/1
gtgctgggcctcttgtatgcgaaggt
+242143/1
CCCFFFFFHHHHHJJIJJJJJGIJJG
@965378/1
cgtgaatataagtggcaaaggtagtaagtcagctgttccacttcatcatc
+965378/1
@@@FDFFFHHHHHIIJJJJIJFHJHJJJIIIJJJIJIJJJJJJJJJJJJJ
@965469/1
gagagaagatcctcatcttgtatagaggaggcttgggctcgctctccgaa
+965469/1
CCCFFFFFHHHHHJJJJJJJJJJJJJJJJJJJJJHIJIIJJIJJJJJJJJ
@242453/1
gtcacggtactcgcggtacatgttgtgtacacctgagcgagactcataac
+242453/1
CCCFFFFDHHHHHJJJIIJJJJIJJJJIJJHHIIJJJJJJJJJJJJJJJI
@965722/1
tgtcaactgaagcgacctgaggtggttcttcaacttgggctagcagggaa
+965722/1
CCCFFFFFHGHHHJJJJJJGJJEGHHIJJJJIGHIJIIJJJJJJJIJJHI
@966137/1
caagaagtaccagaaacgggagttagccacaatctggtctggagaga
+966137/1
CCCFFFFDHHHHHJJJJJJJIJIGIJGIJJJJJJJGJGHIJIGJIJJ
@966173/1
cccatgtcacggtagcactgagtgacggcacctccgacactgaggtcacg
+966173/1
CCCFFFFFHHHHHIJJJJJJJJHIJJJJJJJJJJJJJJJJJJJJJIJJJJ
@5729744/1
ctggggagaagatcctcatcttgtatagaggaggcttgggctcgctctcc
+5729744/1
CCCFFFFFAHHHGJIJJIJIJGIHIJJJJJJIIIJJJEBHIIDHIGGCEI
@3677946/1
gcttcacctgtggccggcggcacgcagacgccttgatgacctccactttg
+3677946/1
CCCFFFFDHHDDFIIIJIJJIJJIIIIJEHGFFDEDEDDEDC9=CDDDDD
@1611846/1
ctcatcttgtatagaggaggcttgggct
+1611846/1
@@@DDDDDACDFHGG<FEH8=FG<GGGG
@3678631/1
gtgataatgtcataaagttgacaataatctataattaattactttaaatc
+3678631/1
C@@FFFDDHBBHHJGHBFGE4CFGHD@HGHJJI?FHI>FIFBGHIJJGIC
@4353001/1
cttctttttattttcttcgtttactaatataacgaagcttgactcgctac
+4353001/1
CCCFFFFFHHHHHJIJJJJIJJJJJJIJJJJJJIJJJJJJJJJJJJJJJJ
@3679058/1
gttattggtatgtcgatgtcgaacccaaaaatgtaattaacttttttttt
+3679058/1
@@@DFDFFFHFHF@FHGICHHHHIIJJJIIJJJBGGBFFGIIIIGJJJJE
@244701/1
caaaagaaaacctagaatcactggttcaaattcaaataaaatcactctgc
+244701/1
@@@FBDFFFHHH?HD@FG@HEHIB<FAEHIGIEEFGEHIIIIIHIIGIBG
@4353692/1
cgtgaatcatgccctcaatctgcaccagttcatatttgggcacagttcct
+4353692/1
C@@DFFFDHHDFFIIEHEHEGHIJJJGGIJIJJHJJJGCHIIIJIGIGIG
@4353786/1
ctcatcttgtatagaggaggcttgggctcgctctccgaagggagcttgcg
+4353786/1
CCCFFFFFHHHHHJJJJIJJJJJIJJIJIJJJJJJJJIJJJJGIJJJJIJ
@968703/1
cataacaataacccctgctattttttttattttttatttcaatgtac
+968703/1
CCCFFFFFHHHHHJJJJJJIJJJJJJJJIIJJJJJJJJJJJJJJHHJ
@246032/1
ctgtgatctgtttcttggcatctatagatgtcggtggcgcacagggcacg
+246032/1
B@@DFFFFHGFHHJIGIFIJJJGHGGEGI4CHGIDGGGJIIJGGGHGIJJ
@246486/1
cttcacctgtggccggcggcacgcagacg
+246486/1
CCCFFFFFHHHHHJJJJJJJJJJJJJIJH
@3680812/1
ttccaatctccaagacaggaggctccagtactttagctttgacagtgtaa
+3680812/1
CCCFFFFFFHFHDIGIIIIHJIIIJIHIIJGGIHIJGIJJJGHIGIJIHI
@970029/1
agccagatgccaaagttcttgatcttcactgggctcttctctgggatttc
+970029/1
@CCFFFFFHHHHHJJJJJJJJJJJJJJJIJHHJJJJJJJJJJIJJIIIJI
@3682011/1
ggcgtcgattgcggtatcggcgtcgcttgcggtaccggcgtcggttgcgg
+3682011/1
@C@FFFDDFHHGHJAFGJJJJHIIGIGJAFHIBHFHDBDD@DBBBDDDDD
@2987305/1
ctgggcctcttgtatgcgaaggtgttgaggcgcttgtggtggtgcacgcg
+2987305/1
CCCFFDFFHHHHHJJJJJIIIJEGHHIHIJIJJIJJHIIIICHHIIJJHH
@4358086/1
caccagtggtcttcttgaacttcttcaattgacgcaagaagtaccagaaa
+4358086/1
CCCFFFFFGHHHHJJJIJJJJJJJJJIJJJIJJJJJJJJJJFHIJJJJJJ
@4358184/1
ccaccaataaatcgttttaacaactgggctctatgggacaaagtagctgt
+4358184/1
@CCFFFFFHHBHHGEHHGIIEIGHH;BEEGGGDFFGHIIDIDF?DDGGFH
@4358199/1
ctcgctctccgaagggagcttgcggccgatgacctcatactccttcaact
+4358199/1
@@@FFFFFHHHHHJJIIIJJJJJJJJJIGIJBFHHIJJJJJJIIJHGHHH
@7764061/1
gtaatttttgtctttcgcgaaatattccgcgacagatgtctttctagtgc
+7764061/1
=@?=DDFFHAHDDFGGHIBAHAGFHHHGHEEDGEIG@CFGCEHADGGCH>
@5042993/1
gcgaaggtgttgaggcgcttgtggtggtgcacgcgcttgggcagagggaa
+5042993/1
CCCFFFFAFHHHHJJJJJJJJJJJHJGGHJJIIJIJJJIJHHHFFFFCCE
@1612989/1
ggaagtaaatgcatctgtccttatttccgacccacaaacaattaagcctt
+1612989/1
CCCFFFFFGHHHHJJJJIJHJIJCIIGIJJJJGGIGGGHJGIJJJGJJEI
@7765145/1
cgggcttattctgcatacctgccatgcgctggtaagcgctatggactgcc
+7765145/1
CCCFFFFFHHHHHJJJJJJJJJJJJJJJJJJJIJJJJJJJJJJJJJJJJJ
@1613179/1
cagttctcgattatcgaatttttcgccatgagtaagcgatcgggctctca
+1613179/1
@<?DDDADH<FDHIIGIIIIIIEGIIEHCEHGHEE9BG=FABFGHGAHCC
@7765746/1
ccgataccagatttaaaaaaaaagaaattgtgattttaataaatatacgt
+7765746/1
CCCFFFFFHHHHHJJJJJJJJJJIJIIIJJHIJJJJJJJJJIJIJJJIID
@5044676/1
gaggaagtaggtgctgggcctcttgtatgcgaaggtgttgaggcgcttgt
+5044676/1
@@@FFFFDHFFDFHGIGIJJJIIJJJJJIJJHIHIBGGHHIIJHIJIJIE
@5044694/1
gtcgtcccaaggaaactccttgttaagtctcttctgctgcaaatgatata
+5044694/1
CCCFFFFFHHHHHJJJJJJJJJGJJIJJJIJJJJJIJJJJJJJJJJIJJJ
@2990454/1
gtctgtacattgaaaataaaaataaaaaaaatagcaggggttattgttat
+2990454/1
@@@DD?DFHFBFHIJJJGJJJJIIIJIGHIJJJGGHGGII@AFGHIFGGI
@5045394/1
tttcgcaaaatattccgcgacagatgtctttctagtgcgtc
+5045394/1
8?@ADD?@@CFFHAHB>BBGFHDD@D9DDGBE@FGGGIB;<
@5045781/1
cgtgaaaaccgcatccaactcggatcagccgtttctgagattagcgcgca
+5045781/1
@@?ADDFFHFHDHIIBHFGIIGG:FGDGHII?DGGHIIIEICGIIBHIGD
@2991363/1
cttcgggcttcaacagcttgttagcttgccattgtcctttcctaggagtg
+2991363/1
CCCFFFFFHHHHHJIJJJJJHJJJJJJJJJJJJJJJJJJJJJJJJJJJHI
@2991463/1
gcctcttgtatgcgaaggtgttgaggcgcttgtggtggtgcacgcgcttg
+2991463/1
CCCFFFFFHHHHHJJJJJCGHHIJJJJJJJJJJJJIIIHHIJJJJJGFFD
@7768014/1
cttgttgttaagaggtgttacctgcaacttggccaggttagggccaacag
+7768014/1
CCCFFFFFHHHHHJJEGHJJJJJJJJJJJJJJJJJJJIJJJIJJIJJJJJ
@7768335/1
ggtgcgtgcaggatcctcgtcattgcctggcatacaaggcaaagcaccga
+7768335/1
??:ABDDDHFHGHJGHIJIIJIGIGIGIHBGGHHJIIIE;BGIJDIGIJI
@2992509/1
cgcaagaagtaccagaaacgggacttagccacaatctggtctggagagaa
+2992509/1
@CCFFFFFHAFHHJJJIIJJJJIJJJJJJJJJJJJJJJJGHGIJJJIJIJ
@5731394/1
cctgatagagacgatttcaccagtggtcttcttgaacttcttcaattgac
+5731394/1
???DDDDFFHHHH@FGIEHGBHBH>GIGHCCFGEC@F@FDHDG@?FHIIE
@2992899/1
ggtactaacgatcaaatcgatcatgggtccataatcattcctggaatccg
+2992899/1
B@?DDFFFHHHGHFGGGFFGGIJJJIIFFHIJJJIJJJJJJJJIIJJJJH
@6414096/1
ggacatttcaattttatttagttggtcttggttgaacggaactccaatcc
+6414096/1
CCCFFFFFHHHHHJJJJJJJJJJJJHJJJJJIJJJJJJJJJJJJJJJJIJ
@6414205/1
gtggtcttcttgaacttcttcaattgacgcaagaagtaccagaaacggga
+6414205/1
CCCFFFFFHHHHHJJJJJJJJJJJJJJJJJJJJJJJGHIJJJJJJJJJJJ
@2304557/1
gcacttggttcatcttttgaagattctgatattgatagttttttcattcc
+2304557/1
@@@DDFDFB?DBFDHBHIDCCF<CBEFH9B??FH>FGHFEHHII@DABBF
@2993559/1
ggcttattctgcatacctgccatgcgctggtaagcgctatggactgccgc
+2993559/1
CCCFFFFFHHHHHJJJJJJJJJJJJJJJJJHIJJJJJJJJJJIJJIJJJJ
@6414786/1
ggtagcactgagtgacggcacctccgacactgaggtcacggtactcgcgg
+6414786/1
@BBDFFFFHGHHDHHIJJJIJJIJJJJJJJJJJJJHIJJJIFGIIJJJHF
@2304946/1
caaacagacaaacagacaaacagacaaacagacaaacagacaaacagaca
+2304946/1
CCCFFFDAHHHHHGIIJJJEIJIHHIJGHIIGHIIIIIGFIIGIJJIIJI
@970634/1
ctcgagactgtccaaggatttgtggaagcgtagatgtcttactagtaccg
+970634/1
CC@FFFFDHHHHHJJIJEHIIEEFGGIGIIGHGIJIDGIIIIJJJJJJJJ
@2305073/1
aggataataagttaattataccaagtttcatcgaaatcaaaccgttagtt
+2305073/1
@@@DDDADFHFADFHGBGGCADEHG?DHDHDFHIIHEDCHDGA:BBFF<D
@6415597/1
ggcgcttgtggtggtgcacgcgcttgggcagagggaatctgattgtgctg
+6415597/1
@C@DF@DDBDFA=FGE@FAFGGAGGBF?HFGF?BGFHIIIIBEHICDGHH
@5732335/1
ctcttgtatgcgaaggtgttgaggcgcttgtggtggtgcacgcgcttggg
+5732335/1
@CCDFDFDFDDD?@@@GFCFBEEH@FGG@DBDG;7;FBFB@;@@AB>?=A
@2305936/1
ctccaatccaaaccgtttgaaatctcggttttgcgagtacttcatattag
+2305936/1
CCCFFFFEHHHFHJJHIIJJJIJJJJJGFGHJJJJJI@DFHIJIJJIJJG
@7110547/1
cttttatatttgttaactgtccttcattgagggtcgggaacttatggtat
+7110547/1
CCCFFFFFHHHHHJJJJJJJJJJJJJJJJJJJJIJJJJIJJJJJJJJHIJ
@5732633/1
gccagttataaagcatagcccgaagtgctattggcacacaggcataatgc
+5732633/1
CCCFFFFFHHHHHJJJJJJJJJJJJGHIJJJJJJJJJJJJJJJJJJJJII
@247702/1
gtgtaacaaaaagggggtatacacat
+247702/1
CCCFFFFFHHHHHJJJJEGIJJJJJJ
@2307185/1
ctcgcggtacatgttgtgtacacctgagcgagactcataacgcagcc
+2307185/1
<@@DDAD@DHHFH?EFIFGHIGFGGBEGHIAAGEHEEHGHIEIGEED
@972806/1
cacctgtggccggcggcacgcagacgccttgatgacctccactttgatga
+972806/1
CCCFFFDEDFHHFIIIIIIGIAFE@EHGHFFFFFEEEDEDCDDDDCCDDC
@6417168/1
ctgtacagttagaaatgttacaacctctatactttgcattaaaataatgc
+6417168/1
BCCFDFFFHHHHHJJJJIJJJJJJJJJJJJJJJJJJJJJJJJJJJJJJJJ
@248678/1
ctcttgtatgcgaaggtgttgaggcggttgtggtggtgcacgcgcttggg
+248678/1
CCCFFFFFGGHHGBHIAFHGIJIJIJ08@FHHGFGIHHEIGIHFDDDDDD
@973179/1
cgtttttaaactattttttcaatgccctaagtgagtatacgtctattaaa
+973179/1
CCBFFFFFHHHHHJJJJJJJJJJJJJJJJJJGIIJHIJJJJHHJJJJJJJ
@249484/1
tctttacaagtagactcatctttagcacttggttcgtcttttgaagattc
+249484/1
C@@FFFFFHHFHHIJIIIHJJJJIJJGIJJJJHIIJIJHIIJJJGIIJJI
@2308323/1
ccacaatatattcgtgaaaaccgcatccaactcggatcagccgtttctga
+2308323/1
@CCFFFDDHGHHHIBFHIGCCHGHDFIIIFIGIIIEEHIGGIHFGHFHCG
@249940/1
cgatgttttacaagggcaggttgaacgcacaccattcaatttaaaagaaa
+249940/1
CCCFFFFFHGHHHJJJJJJJIJJJJJ8EHIJJJJJJJJJJJJJJJJJJJJ
@3684454/1
gtggaactgcttcacctgtggccggcggcacgcagacgccttgatgacct
+3684454/1
@@CDDFFFHFHFGIJJJIHIGGCHGGIIGIIGE=:?DBCABDCDDDECCC
@3684723/1
aagaggtgttacctgcaacttggccaggttagggccaacagattgtttga
+3684723/1
CCCFFFBDHHHHHJJJJJJJJJJJJJJJHIJJIJJJJJIIJIJJJIJJJI
@250962/1
gtgggatgcttaaatttacatttagt
+250962/1
CCCFFFFFHHHHHJJJJJJJJJJJJH
@250987/1
catccttgctagtaagtcctgagccatag
+250987/1
CCCFFFFFHHHHFGIIFHIIIJJJJJHIJ
@4359180/1
cctggctcccatgtcacggtagcactgagtgacggcacctccgacactga
+4359180/1
@@@DDFEFHFFDFHHHIJJHIJJIJJGHIHIGI=DBGHGEGGIJJIIIIG
@3685168/1
gagacatttgtgttatcaaaaaccagtttaaactggtattaaaaacctgt
+3685168/1
CCCFFFFFHHHHHJJJJJJJJJJJJJHIJJJJJJJJHIJJJJJIIJJJJH
@3685192/1
gtttcaaggcaacatataagttcttttagatatcatacacttctagaggc
+3685192/1
CCCFFFFFHHHHHJJJJJIJJJJJJJJJJJJJJJIJJJJJJJJJJJJJJJ
@975546/1
ctcccatgtcacggtagcactgagtgacggcacctccgacactgaggtca
+975546/1
C@@FFFFFHHHHHJGGIJJJJJIICEHHIIIGGJJJJJIIIJJJJJF@GI
@251996/1
gtcccgtacccatagcaacaagatcagcg
+251996/1
CCCFFFFFHHHHHJJJJJJJJJJJJGGGI
@253017/1
ctgtgatctgtttcttggcatctata
+253017/1
CCCFFFFFHHHHHJJJIJIIJIJIIJ
@253399/1
ctgtattcatcagggcttcttgatgt
+253399/1
CCCFFFFFHHHHHJJJJJJJJJHJJJ
@4361167/1
ctcatcttgtatagaggaggcttgggctcgctctccgaagggagcttgcg
+4361167/1
CCCFFFFFHHHHHJIJIIJJJJJEHIJGIJJJIJJJJGJJJJHIIJJIII
@253946/1
gcaacatcttctttggtttgtcaggcttaatgctaacgtcatagcgataa
+253946/1
CCCFFFFFHHHHHJJJFHJJIJJJJJ2<CHIJJJJJJJHIJJJJJJJJJI
@3687797/1
cacagttccagtctcaggcacattgccattagtagactgatcagccggag
+3687797/1
B@BFFFFFHHHHHJIJJJJJJJJJJJJJJJJJHIIIJJJIIJJJJJJIIJ
@3688149/1
cttcttgaacttcttcaattgacgcaagaagtaccagaaacgggacttag
+3688149/1
C@CFFFFFFHGHFIJIJJIJIJIIIIJJGGICGHJIJGIJIJJJJJIIIJ
@5046124/1
agggaatctgattgtgctgttgtggaactgcttcacctgtggccggcggc
+5046124/1
@CCFFFFFHHHHHJIIJJJJJJIJJJJJJJJJJJJJJJIIJJJJJJJJHD
@5046663/1
ctccatactttgtttcatttaaatttacgggctatgccatttatcctcgc
+5046663/1
CCCFFFFFHHHHHJJJJJJJJJJJJJJJIJJJJJJJJJJJJJJIJJIJJJ
@2994716/1
gcacttcacacattgataaaacctcacatccaccctctggtaaatatcgt
+2994716/1
CCCFFFFFHHHHHJIIIIJJJJJIJJJJJJJJJJJJJJJJGGIJJJJJJH
@5046965/1
gcacttggttcgtcttttgaagattctgatattgatagttttttcattcc
+5046965/1
@CCFFFFFCFHHHIEIJJGIIIIIIGHIGGIFIIJGIJCIIJJIJIIJIJ
@4363749/1
cctggatggagtgagcacgggctctgtgcctggctcccatgtcacggtag
+4363749/1
CCCFFFFFHHHAFFHIJJGIHHIIGHHIIHDGGGFHIIIFHGFIIII;BF
@2995677/1
gtttattttgtttttctctgtgatctgtttcttggcatctatagatgtcg
+2995677/1
B?@DDDDFFHADHGIIJGCEFHEHIJIHIJGCHICEGCHGHIJIEHD?DH
@4363950/1
cacgggtgcggctacgcattcgagattctcggcttggtgatctacaactt
+4363950/1
;@@DD?ADFDHHF?HEHEFHBFFHEHA<D98FD=;FH=;===7@D4=77C
@7769063/1
gccctcgcccgagtcgtgctccttct
+7769063/1
???DDDDDDDDDDEIIIE1:1:9C<<
@4364401/1
ggcaatctttgcatggaatgttatctccaactcgcggagagtatcttcta
+4364401/1
CCCFFFFFHHHHHJJJJJJJJJJJJJJJJJJJJJJJJJJJJFHIJJJJJH
@4364501/1
ccgacaaattttcaaattaaagacgtgtagacaggacaacgtctgtcggg
+4364501/1
CC@FFFFEHGHHHIIIJJJJJJIJIIJJJJJJJJJJIGGIJHIJJJJJJJ
@5048410/1
gccagttataaagcatagcccgaagtgctattggcacacaggcataatgc
+5048410/1
CCCFFFFFHHHHHJJJJJJJJJJJJIIJJJJJJJJJJJJJJJJJJJJJJJ
@2996714/1
ctgctgtctgtggagctgatgcttgctgggcctcaactgttggagctggt
+2996714/1
@@@BDDDDHFHFHFHGIG@HBHHI>DH>FDHHGIIIIIIDHHIIGGHGG?
@5049028/1
ctcatcttgtatagaggaggcttgggctcgctctccgaagggagcttgcg
+5049028/1
CCCFFFFFHHHHGJJJJJJJJJJGIIIJIIJJJJJJFHJJGJEHIJJIII
@5049511/1
ccctgctatttttttcatttttattttcaatgtacagacagcacttttct
+5049511/1
@@@DDBD4CCBFD:FG<CB@HIEGFEIBGFD?CBFCF<@DEFEGIIFEDF
@7770764/1
gattttaatgttattattacagcatacataataaaattagaggaagtagg
+7770764/1
CBCFFFFFHHHHHJJJJJJJJJJJJJJJJIIJJJJJJJJJJJJIJJIIHI
@2997721/1
ctggggaaaagatcctcatcttgtatagaggaggcttgggctcgctctcc
+2997721/1
@@@AFFBDFHGFFBHIIIIGHIJFDFFIEGGAGGGIJIII;FHHEECHHI
@7771032/1
cactgagtgacggcacctccgacactgaggtcacggtactcgcggtacat
+7771032/1
CCCFFFFBFFFFFJIJJIJJIGJIJJJGHGBGHHIIBFFHIJJJGHFFFF
@5050019/1
ctttaatctaatgcttataagtaggtaataaa
+5050019/1
??@DBDDDF?F<?4CA?EH:AI?::3AFE?H9
@2997987/1
gccagatgccaaagttcttgatcttcactgggctcttctctgggatttcc
+2997987/1
CCCFFFFFGHHHHJJJJJJJJJJJJJJJJJJJJJJJJJJJJJJJIJJJJJ
@5733466/1
ggcagcccgaacacggttaccgggaattttgtttggtatctgataccgac
+5733466/1
<;@BDBDDHG<FDH@AC?FFHIFGIIDFECHFDCHF8C@FHHID@C=;4A
@7771523/1
ctccactatcatctctttctttggagtttgtatacttaattcgatgttat
+7771523/1
CCCFFFFFHHHHHJJJJJJJJJJJJJIJJJIJJJJJJJJJJJJJJJJJJJ
@2998854/1
caatttatcttcaaatgacgacaccacagttccagtctcaggcacgttgc
+2998854/1
@@CFFFDDBABHHFGFGEHGEIJJGEHGHIJAGH@HIGE<GBGDHGDGDB
@7772254/1
atactcacttagggcattgaaaaaaatagtttaaaaacggacttaaacta
+7772254/1
?@?BDDFFDHHFFEGIIECHHIIGIGEHIGGHCHGGIIA=HBHHGIIIEH
@5734094/1
gcacaatatccgtgtcgaccactgtgcctggttccacgttatattggaca
+5734094/1
CCCFFFFFHHHHHIJJJJJJJJJJIJJJIJJJJJJJJJJJJJJJJJJJJJ
@7111220/1
acgcgcttgggcagagggaatctgattgtgctgttgtggaactgcttcac
+7111220/1
<?@FFFFFGGHHHJJJJJIFEHIGIJJGHGIJJIGEDBDHHGHJIIJJGI
@2311004/1
tagggaactcctcaaaaatcaacataatgagccctgcgtttgaatttaat
+2311004/1
@C@FFFFDHHHHFGEGHAFHFCHGGIIGEHFGIIEGIGDHGB>GHGHGII
@7773351/1
cgctaatctcagaaacggctgatccgagttggatgcggttttcacgaata
+7773351/1
=@@D?<DDHHFFF<@CBFG6FG<HH91?DBGHGEFHHH0?FGF@>8FAC5
@2311113/1
gaggaagtaggtgctgggcctcttgtatgcgaaggtgttgaggcgcttgt
+2311113/1
CCCFFFFFGHHDFHIGIJJJJJJJIHHJJIJHIIJ?DGHIIJJJJJIJIC
@2311136/1
ctgatagagacgatttcaccagtggtcttcttgaacttcttcaattgacg
+2311136/1
@@?DDDDDFFDH<FHIIGGHGFAE@H<DHEHGGGIGGIFGHIIGHI<GG?
@3000415/1
gttggttcctctttacaagtagactcatctttagcacttggttcatcttt
+3000415/1
CC@FFADDHFHHGFB?EFGCCHGGGHHGHGGIIFHHHHDHIDGHGIHGHH
@6417462/1
gtttattttgtttttctctgtgatctgtttcttggcatctatagatgtcg
+6417462/1
?@@=DDDBDF2CAAG@BECAID@H@BF:<ACCCCGD@?EFDDDG??FGDH
@6417489/1
gccaaataggaaacactacgctttacacgcatgaggtaatatttattgct
+6417489/1
@?@DD?ADF<:<AFDG<<<A@<F?C??E18DDG?9:0?99D9909D?/99
@7111999/1
cttgtggtggtgcacgcgcttgggcagagggaatctgattgtgctgttgt
+7111999/1
@@@DDDBA?F<?C@GIIGDHIBDHFHHDGGIA;DFHIAHHIIEEHEIGIC
@2311927/1
ccacaatatattcgtgaaaaccgcatccaactcggatcagccgtttctga
+2311927/1
@@CFFFFFHHHHHJGIJJIJJJJIJIJJJIJJJJJJJJJJIJJJJJJJIG
@977886/1
ctcataacgcagccagatgccaaagttcttgatcttcactgggctcttct
+977886/1
@@CFFFFFHGHF>HGGGIFGGHEGCFEGIIJ>DGIJJJGGGEHDEIGIIG
@977950/1
tgtggaactgcttcacctgtggccggcggcacgcagacgccttgatgacc
+977950/1
CCBFFFFFHHHHHJJJIIIIJJJJJJJJJJJJJHHHFFDDDDDDDDDEDD
@7113037/1
aggcgcttgtggtggtgcacgcgcttgggcagagggaatctgattgtgct
+7113037/1
@CCFFFFFHHHHHIIFHHIJJJJJJIJJJJJJJJJJFIIJJJJJJJIHHH
@255238/1
ggggttattgttatgtcgatgtcgaa
+255238/1
@B@FBDDFGHHHFIIGHIIIIJJJII
@255647/1
gcaagaagtaccagaaacgggacttagccacaatctggtctggagagaag
+255647/1
CCCFFFFFFHHHHJIJJJJJJJJJJJJJJIJJJJJJJJIJJJJJJJJJJJ
@1619309/1
agttaaccatcttgtattcaaaagaaaacctagaatcactggttcaaatt
+1619309/1
@@@DADDDFDDFDG:CFGBIE@EBF@@>FIGHDEDEDAGA9???FGIEIC
@256282/1
acgggctctgtgcctggctcccatgt
+256282/1
@BBFFFFFHHHHHJJJJIJJJJJJJI
@256306/1
gggaagcctttgtgcgccacatcaatgtt
+256306/1
CCCFFFFFHHHHHJIJJJJJJJJJHJIJJ
@1619725/1
cttatttccgacccacaaacaattaagccttgggtaccgtagcctgtaat
+1619725/1
CCCFFFDDHHHHFGGIIIIGIEHJIJGIIIGIGHHHIGGFEEFHHICFCH
@257104/1
gtgagtacgaagcattgtctgtttataaaataattaacaactaatgtttt
+257104/1
@@@DDBDDF=F??EHIGFBHHFHHIDGFHHEGCHGIIGED@FHGIGB>GE
@1620381/1
ggcagagggaatctgattgtgctgttgtggaactgcttcacctgtggccg
+1620381/1
CCCDFFFFF?FFHIJGHIIJJIIIHHJJJICEGDHIIJDHGHHGIIGIEI
@257650/1
cattgaaaataaaaataaaaaaaatagcaggggttattgctatgtcgatg
+257650/1
CCCFFFFFHHHHHJIJJJJJJJJJJJJJJ?DFHGHIJJJJJJJJIIJJJJ
@3691673/1
gtggtgcacgcgcttgggcagagggaatctgattgtgctgttgtggaact
+3691673/1
BB@FFFFFHHHHHJJJJJJJJJJJJGGIJJJJJJJIJJJJIIIIJJIJJI
@257940/1
gtgctgggcctcttgtatgcgaaggtgttgaggcgcttgtggtggtgcac
+257940/1
@@@FDFDFDFFFHJGEGEHEHGEGEF?GHIEHGHGI>EHCHGDFGECGIG
@258476/1
ctcatcttgtatagaggaggcttgggctc
+258476/1
CCCFFFFFHHHHGJJJJJJJJJJEHJEHI
@1621667/1
ctcctgtcttgggtgaggcatagcggggtgggttttacagactagaaccc
+1621667/1
CCCFFFFFHHG?FHIJDIIJIIGGBHHHDFFG@EEHHCFFFFFEEEDE?@
@3693139/1
gtggattttaatgttattattacagcatacataataaaattagaggaagt
+3693139/1
@?@BD?BDHHHHHIGGIIHJGIJIJJGIJEIHJIJJC<GBFHGHGGGCH9
@259485/1
gtttgtctgtttgtctgtttgtctgtttgtctgttcgtctgtgcgcgcta
+259485/1
@@@FFDDFHFHHGIJIGHGHJFHIIEHGGIJIIHHECGDG??GHGGIIJJ
@259776/1
agtaggtgctgggcctcttgtatgcggaggtgttgaggcgcttgtggtgg
+259776/1
@BBDDFDEHHHHHEGFGGHJHIIJJJ1@HHBHGIJJJJIJJIIIHIIHHG
@3693588/1
ctggaacatagcagcgttgagtttgatgacagcgtagttaacttcaatgg
+3693588/1
@CCFFFFFHHHHGGHGHIBHIHEHIGIJJJJJJJGHIIIJJIJJJJJIIJ
@3693868/1
gtgatctgtttcttggcatctatagatgtcggtggcgcacagggcacgct
+3693868/1
@@@FFFFF<FDHFBHGGFFFGHGGIJHGIBFH@FHAGDGGGGJJIJ?FHI
@3693922/1
ctggagagaagatcctcatcttgtatagaggaggcttgggctcgctctcc
+3693922/1
@@@FFDDFDDDHHGGID<CFFGHHIIBEHEGGIGG?DCBBCEIIHHECEH
@260825/1
gctgggcctcttgtatgcgaaggtgttgaggcgcttgtggtggtgcacgc
+260825/1
CCCFFFFFHHHHHGIIJJJCFHI?FCGGI?C=GHJJJDHGJIJFDEGIGE
@6419222/1
gtggcaaaggtagtaagtcagctgttccacttcatcatcagggatcttgc
+6419222/1
@@@DDDDDFFFBFFB<E<CHIG@EHHGHHICH@EHIBGIIIGGEHHGHGF
@4365220/1
cagtggtcttcttgaacttcttcaattgacgcaagaagtaccagaaacgg
+4365220/1
@CCDFFFFHHHHHHEIGIJHIJJGGHIJHHJJGHIDHJIJJGIGEHIIGE
@3002446/1
gccagatgccaaagttcttgatcttcactgggctcttctctgggatttcc
+3002446/1
@CCFD>DDHHBHHH<CC@HCDFHDH>BHFEFGA9EFHHGIIEAF?FC<?B
@4365973/1
gtgctgttgtggaactgcttcacctgtggccggcggcacgcagacgcctt
+4365973/1
CCCFFFFFHHHHHJJJJJJJJJJJJJJJJJJJJJJJJHHFFDDDDDDDDD
@4366126/1
cacagttccagtctcaggcacattgccattagtagactgatcagccggag
+4366126/1
CCCFF4BDHHHDFFGHHIJJJJHEHJIJJHIHCFHIIHJICHIJJJJJIJ
@3002798/1
ctgtggccggcggcacgcagacgccttgatgacctccactttgatgatct
+3002798/1
1?;?D3;DFD<@DG@D@A@F@DA6AAEACDCDEEC>6>C@AC@55;AD>A
@5053277/1
ctcctcagtaggatggcaaagagacgaagcgcgcgttctcatgtaatttt
+5053277/1
@??BDD?AD???BFB=@BAF@FEG9A@:80?AHHHIBGHGIDHHG>?EE>
@3003736/1
ggaagctagccgggcggatgtatggcagtagctaactcgtccgagggtca
+3003736/1
@@<DAA?DDDDHDHGII6DE?DDHIGIEGCFGEIGIEGHAAC<6>@BBCB
@4367249/1
gggctctgtgcctggctcccatgtcacggtagcactgagtgacggcacct
+4367249/1
@7@FDFDBHDFHFEDEFHEGGIIIGGCFG?E?FGGGGHH?D<B6DHGAGH
@4367383/1
cagtggtcttcttgaacttcttcaattgacgcaagaagtaccagaaacgg
+4367383/1
CCCFFFFFHHHHHJJJJJJJJJJJJJJJJJJJJIJJJJHIJJJJJJJJJJ
@978836/1
cgccgcttaaaagataggtaccgatgagcgcttccacgcaatcggcaacg
+978836/1
C@CFFFFFHHHGHJJJGIHHIJJJJIIGIHIJIJIGJIIJJJJJEHHFGF
@4368548/1
gtggattttaatgttattattacagcatacataataaaattagaggaagt
+4368548/1
@@@DDDFD<FDDFGEHIIIEIIIEHGEGIIDFIDHEHIIHIEFGB;FHHH
@979785/1
gtgctgttgtggaactgcttcacctgtggccggcggcacgcagacgcctt
+979785/1
CCCDFFDFGFHHFIIJJGIIDHGHGGHDGHIIIIGIJHHFDBACDDDDDD
@7114892/1
gtcctttctaaggttctaaactatatctgtaccaaatttcaaccaaatcc
+7114892/1
CCCFFFFFHHHHHFHHIIJJJJJJJJJJJIGGJJJJJJJJJJJJJJIJIJ
@6423011/1
ctcatcttgtatagaggaggcttgggctcgctctccgaagggagcttgcg
+6423011/1
CCCFFFFFHHHHHJJJJJJJJJJIIJJJJIJIJJJJJIJIJJGIIIJIII
@980174/1
tctttgtataccttcaggtgatcgaacatcatgtcttcaaactccactat
+980174/1
CCCFFFDFHHHGHJJGJJHHIJJJJIJJJIJJJIIIGGIJIJJJJJJJII
@7774079/1
cataaataaaaaagttatgtcaaattaaaaaatcacgtcgaacattctat
+7774079/1
CCCFFFFFHGHHGIGHIJJJJIJJJIIIFIJIJIGHIJJJIIJJJJJJIG
@3006073/1
gtcacggtactcgcggtacatgttgtgtacacctgagcgagactcataac
+3006073/1
CCCFFFFDHHHHHJJJFHIJJJJJJJIHIJGHGIJJJJJJJJJJJJJJJJ
@7115580/1
cagcatagtagtcggcaaacgttaagtaagagtccgagtcgaattgagac
+7115580/1
CCCFFFFBHHHHHGIIGAHHHFGHGGGGGIII@AHGEEB?FHEEHGGBHH
@2313914/1
gcactgagtgacggcacctccgacactgaggtcacggtactcgcgg
+2313914/1
;<@FDFDEACBFDBFFGIEEGGIGIGIHEIE?B?BHI;BFBFHGEH
@2313995/1
tgacgcaagaagtaccagaaacgggacttagccacaatctggtctgg
+2313995/1
1;?=DA6ACB?FF><<AFHIG9;E?EHEGII9B<FC9@BDEGDDF9F
@7774603/1
gtcacgtccacgcccaggaatatcaccggctcattgaacaccttaggacg
+7774603/1
@CCDFFDDDFHGHIJGDIAEHGIGIIIGGJJIIIIGGGIJEHEEEHFAF;
@981248/1
gtcttcgcgtggaagttttatttctccattttgagtaactgtgaaaatga
+981248/1
CCCFFFFFHHHHHJIEHIIJJJJGIHJJJIJJJJJJJIJJJJJJIJJJJH
@981572/1
tgctgggcctcttgtatgcgaaggtgttgaggcgcttgtggtggtgcacg
+981572/1
CCCFFFFDHFHHHJJJJJJJIJJJCFGHJHIJJJJJJJIJJIJJHIJJJF
@981702/1
aggccatagaacaaacaaaacttaagccttattataaaaggtataaatat
+981702/1
CCCFFFFFHHHHHJJJJJJJJJJJJJJJJJJJJJJJJJJJJHIGJJJJJJ
@981761/1
caaaaagtcacgtttatacatttttttttaatttttgtgttacgattcga
+981761/1
CCCFFFFDHHHHFHJJJJIJJJJJJJJJJEIHIJJJBCFCGGHGEEHHGE
@2314721/1
tgcttcacctgtggccggcggcacgcagacgccttgatgacctccacttt
+2314721/1
C@@FFFFFHGGHHJJJIIGIIIJGIIGJJHHFFFDECEAEDDDDDDDDDD
@982127/1
gaatagtcttttctaacttgaacagtgcgatgttttacaagggcaggttg
+982127/1
CCCFFFFFHHHHHJJJJJJJJJJJJHJJJJJJHIJJJJIJJJJJJJJJJJ
@7775808/1
gtgggtgtagctttaaggggatctgctgtctgtggagctgatgcttgctg
+7775808/1
CCCFFADFHHHFHJJJJJJJJJIIJJJJIGIIJJJIJJJJIIJIJJJIIJ
@5055216/1
gcacgcgcttgggcagagggaatctgattgtgctgttgtggaactgcttc
+5055216/1
CCCFFFFFHHHHHJJJJJJJJJJJJJJJJJIIJJJIIJIIJHIJJJJJJJ
@7776268/1
attgaacaatctcgtatgatgccgtttctgtaccaataggaacaatactt
+7776268/1
<@@DBADDDDHFHIBGIJJJIIGIGGIGJJIII9FBFGFBHHIIJJIJIJ
@5055611/1
ctcatgtaatttttaatgttctccaaatcgacgactcctgtggctttcag
+5055611/1
@@@FFFEFDHGHHJJJDIIJGHJH@GHCHHGIJJIJIJJFHCGFHGIEHG
@5055654/1
cgaaggtgttgaggcgcttgtggtggtgcacgcgcttgggcagagggaat
+5055654/1
@C@FFFDDFHHHFJ@FFHIJFHJIJIJJG>BDEHIGGHGGIHFEFFF>AE
@3694797/1
gtagcactgagtgacggcacctccgacactgaggtcacggtactcgcggt
+3694797/1
BBBFFFFFHHHFHGJFIIGJJGIJJJJIJIIGHIGGIJJJBFHIJIJHF=
@3695132/1
cggtactaacgatcaaatcgatcatgggtccataatcattcctggaatcc
+3695132/1
CCCFFFFFHHHHHJFGHGEHIJJJJJJIGHIIJJJJJJJJJJJJJJJJJJ
@3695809/1
agggaatctgattgtgctgttgtggaactgcttcacctgtggccggcggc
+3695809/1
@CCFFFFFHHHHHJIJJJJJJJIJJJJJJJJJJJJJJJJJJJJJJJJJHF
@5058244/1
ggagcaaatggaaaaaaaaattggtgaaaagaatcacaagtaagatactg
+5058244/1
BC@FFFFFHHHFHIIJJJIIIJGGDFHIJJJJJIJJJJJJHHIIJIIJJH
@1624797/1
tgtacattgaaaataaaaataaaaaaaatagccggggttattgttatgtc
+1624797/1
CC@FFFFFHGHHHJJJJJJIJJJJJJJJJJJJJJJJJHIIJJIIJJJJHH
@1624973/1
ctcctttcttttttggtggcttccccattttgacagcgtcttacttcacg
+1624973/1
CCCFFFFFHHHHHJJJHJJJJJJJJJJJJJJJJJJJJJJJJJJJJJJIJJ
@3697060/1
ctgagtgacggcacctccgacactgaggtcacggtactcgcggtacatgt
+3697060/1
B@CADDDFGHHHHGIJGJJIIJJJJJJJHIGIJJHJJJJIJJHHHFFFFF
@1625426/1
gcctcttgtatgcgaaggtgttgaggcgcttgtggtggtgcacgcgcttg
+1625426/1
@@@DDDDDHHH?FHIAGICGHFHHIIFBGIIGIIIIGIIIIIIIIIHEEC
@1625749/1
ggaattttgtttggtatctgataccgacacatggtaggttccatggattt
+1625749/1
BBBFFFFFHHHHHIFHHJJIIIJJIJJJJJJJGIHIIIHGIIJJJJHIII
@1626170/1
tgacgcaagaagtaccagaaacgggacttagccacaatctggtctgg
+1626170/1
CCCFFFFFHHHHFHIJJJJJJJJJJJJJJIJIJJJJJJJJJJJJJJJ
@261791/1
gtgcattattacattttttataaacggtacatctagagtataaaaaactg
+261791/1
CCCFFFFFHHGHDHIJJGIGGHIJJIGFD8EBGIJJIJDFHIGJGGGIJJ
@261863/1
ctggcaatgtggatagctggacaagg
+261863/1
CCCFFFFFHFHHHJJIIJJJIIIJJJ
@1626555/1
ggttttagtgcgccaaatattttattgtaacaatgaaccatggtttcaac
+1626555/1
@C@FFFFFHHHHHJJJJJJJJJJJJJJGIJJIHJJBHGIIJJJHHJJJIJ
@262580/1
gacgcaagaagtaccagaaacgggacttagccacaatctggtctggagag
+262580/1
CCCFFDDFFHHDHIGJJIJIJJIGIIEHJ1100:BDHIJJJFGIIJJJHI
@3699047/1
cttctggcacatcaggagaagttggctcctcaacagacacagagctctgt
+3699047/1
CCCFFFDDHFDHHGFGGHGJJHIJJIIJJIJJIJJGGIIJJJJHIIIHHB
@1627616/1
ccttctacagatttattatagcctgcgacttcgttcgtgtggaatagtga
+1627616/1
@@@DFFFFFDBHFEEEGFBIHH?BCDEGIIIGGFHGFDCBB?9DH@?BFA
@1628272/1
cacggtagcactgagtgacggcacctccgacactgaggtcacggtactcg
+1628272/1
CC@FFDDDDHHHGIJHIJIGIGGIJJJJJIJJJJJIGF=CHGJICEEEHF
@4369119/1
tccaagttgaaatctttgatcatggcatcaagcaaactctggtgccttgg
+4369119/1
@@@D?DDDDFBDHHHIIECHIIGIIFCH>FCGC;FAEFEGEBDFEGHEHI
@264258/1
gccctcttcctcgggttggaatgattgtggtgggttgtcctgcagagctt
+264258/1
@@@DDBBBDFFFFBH<CHGC<E?HB@1:1?:1?@?DD?B??FGGBC=;@C
@4369215/1
gcctctgtaggagtttcgggctcgggtttactagcctcctccttagaagt
+4369215/1
CCCFFFFFHHHHHHIJJJJJIJJJJJCGHIJJIJJJJIJJJJJJGIHII@
@264769/1
ctccgacactgaggtcacggtactcgcggtacatgttgtgtacacctgag
+264769/1
CCCFFFFFHHGGHIEGHIJICEHIIIBII@@FGFEFHIHHIHIHGHGIIJ
@4370312/1
ctgtatgtatgaccggtactctaagggtgggtcgtagcgaactactagca
+4370312/1
CCCDFFFEHHHHHEHJIIJJJIJGIJI@FHIGHHGIJJJJJJJJJJJIGH
@6423843/1
ataatcttcagatactccaaagcattctgggctgcagatgactgtgcatc
+6423843/1
CCCFFFFFHHHHHJJJJJJJJJJJJJJJJJJJJJJJJJJJJJJJIIJJJJ
@6423890/1
gccgtttctgagattagcgcgcacagacgaacagacaaacagacaaacag
+6423890/1
@@@FFDFFFHHFBEHDHHGIIIFGDHGIDHEHGIHAHGIIIIGGGCEHGF
@4370916/1
gtcgaacattctatgcttataccattaatctccgcaactatttgacggat
+4370916/1
C@CFFFFFHHHHHGHIGIIJJIJIIJIIJJGIJJJIGJJGJJJGIIGI@G
@266240/1
ctgtgatctgtttcttggcatctatag
+266240/1
?<@BDDDDHDAF8FBH:AAAEGHIIE:
@4371009/1
gggatggtcgtttgaaaaattgacggccagccttaacgtacgattccaac
+4371009/1
?@@=DD;DFFFDFBBHG9GGGIIIAGGHA8BFFGGIIGDFBFG=FGI;@@
@3008825/1
gtgctgttgtggaactgcttcacctgt
+3008825/1
@@@DDDDDFCFHFDEHBAE33CFDA9A
@1628529/1
gtgtcggggaagggttaggcaacttaatttcgtggattagtagctgtagc
+1628529/1
@CCDDDFFHHHHHJGHIJIJGIJJJIIJJJJJHIJHIIIIGIGIJJHIII
@1628769/1
catacataataaaattagaggaagtaggtgctgggcctcttgtatgcgaa
+1628769/1
@@@DD?BDDFFBFIEEAGE?FF>>:A@<FFFCHEE=GFGEFIDFGFFFFE
@5738124/1
acgcgcttgggcagagggaatctgattgtgctgttgtggaactgcttcac
+5738124/1
CCCFFFFFHHHHHJIJJJIJJJJJJJJJJJJJJJJJJJJJJJJJJJJJJJ
@3009618/1
cttaataattatgctatgttacctactgcttaattatttaagtttcattt
+3009618/1
CCCFFFFFHHHHHJJJJJJJJJJJJJJJJJJJJJJJJJJJJJIJJJJJJJ
@983897/1
tctgtttcttggcatctatagatgtcggtggcgcacagggcacgcttgcg
+983897/1
@@CFFEFFHGDDHIJJJGIHHEHHBHDEGEHHIGIIGGGGDIJJJJJJJJ
@3010315/1
gttgaggcgcttgtggtggtgcacgcgcttgggcagagggaatctgattg
+3010315/1
@@@FDFDFFHHHFFFECGG@FHIGGIGDHGIGIJEICHIIBEFHEFD@CD
@4371505/1
gtgcctggctcccatgtcacggtagcactgagtgacggcacctccgacac
+4371505/1
@@CFFDDD>HFFFGGHFHIIGEFGFGEGIIGGHGGGFBHIGEEHEHBGHE
@5738645/1
ttaaaaccaaaaatttgccggaagtcactattccacgcgaacgaagtcgc
+5738645/1
CCCFFFFFHDHHHJJJIJJJIJJJHIJJJIJJJJJJJIJJJJIGJHHHFF
@3011348/1
cccatgtcacggtagcactgagtgacggcacctccgacactgaggtcacg
+3011348/1
CCCFFFFFHHHHHJJJIJJJJJHHJJJJJJJJJJIJJJJJJJJJJHIJIG
@7117840/1
gtcacggtagcactgagtgacggcacctccgacactgaggtcacggtact
+7117840/1
CCCFFFFDHHHHHJJJJGIJJJJIJJJJJJJJJJJJJJJJFIJJJJGHHH
@7118095/1
gcaaatggaaaaaaaaattggtgaaaagaatcacaagtaagatactgcaa
+7118095/1
???DDDDB:CDDB@EEDBDBDDDD9BDDB?DDDDAB8=@<C>7ACCCEEE
@4373104/1
gtagctttaaggggatctgctgtctgtggagctgatgcttgctgggcctc
+4373104/1
@@?DDFFFHHHHFGHGGIGIIGGIAHIIIIHIHIGIGIIIIIIIGGDHII
@3012186/1
cacctgtggccggcggcacgcagacgccttgatgacctccactttgatga
+3012186/1
CCCFFFEFHHHHHJIIJJJJFIIIJIHHHFFFFFEEEEEDDDDDDDDDDE
@4373437/1
ccctcaatctgcaccagttcatatttgggcacagttcctcgacgagcaag
+4373437/1
CCCFFFFFHHHHHJJJJIJJJJJJJJJJJJJJJJIJJJJJJJJJJJJJJJ
@7778477/1
ggcagagggaatctgattgtgctgttgtggaactgcttcacctgtggccg
+7778477/1
CCCFFFFFHHHHHJJJJJJJJJJJIJJJJJJJJIJJJIJJJJJGIJJJJG
@986534/1
taataaaattagaggaagtaggtgctgggcctcttgtatgcgaaggtgtt
+986534/1
CCCFFFFFHHHHHJJJIJJJJIHHJJJGIGIJJJJJHIJJJIIIIIBFGI
@3012574/1
cacggtagcactgagtgacggcacctccgacactgaggtcacggtactcg
+3012574/1
C@CFFDFFHGHHHIICGHIGHGIJJJJJJIGIIIIGGICFEIIJFEHJJH
@5739679/1
agcatgtattgttccagctctatgttcttagccaac
+5739679/1
=@@D;BBBAFA=C??ABF9FBA4:C9<FH>4<E>EA
@986788/1
ctcgcacaatgcccgtggtcttcactagttggcaaatcgcgcgtatagac
+986788/1
@@@FFDDFHHHGGGGFHGFHIIIIJEHIGIEGHBFB?FHIEIIFEIIGIE
@7779546/1
tgttccacttcatcatcagggatcttgccgtcattgcagactgtgtggta
+7779546/1
:?=B;?DDHHAHHBFHE@AE@=FGHGIGEHF?GHG@HH<DDHE<@?DGG4
@7779600/1
gcgagactcataacgcagccagatgccaaagttcttgatcttcactgggc
+7779600/1
CCCFFDFFHHHHHJJJJJJJJJIJJJJJGGIFHIJJJJJJJJIJJJJGIJ
@5059958/1
gtacattcttttttcctcctttcttttttggtggcttccccattttgaca
+5059958/1
@@<D:DDDHBF?F@BEBAGD>FDHHGGHGEG:B?D@B;BDE@DCGGACGG
@7779617/1
ctctgtgatctgtttcttggcatctatagatgtcggtggcgcacagggca
+7779617/1
CCCFFDFFHHHHHJJJJJIJJIJJJJJJJJJJJJJJHIJJJJJJJJJJIJ
@1630786/1
ctgcaatcctgcctcacatgattcatccacaaattccaacccttgcgttt
+1630786/1
=BBDABDDFHHGHJJJJJJJJJJJJJJJJCHIJJJGIIJIJJJJJJJJJJ
@5060600/1
cacggtagcactgagtgacggcacctccgacactgaggtcacggtactcg
+5060600/1
CCCFFFFFGHHHHIJCFHJJJJJIJJJJJIJJIIIHIJGIIJJJ;DHIJH
@5060862/1
ccttgatgacctccactttgatgatct
+5060862/1
@@@FFFFFGHHHHJHIJGIJIIIJJJJ
@7780629/1
gtcgatatgtggatgtagctgccattatgtagactgttgtgttgaccaat
+7780629/1
@@@DDAFFHHFGGIHEAHIHIHGIIJBHIIIIGIJJJJIEGGHIFGBDFH
@5061174/1
ctgtgatctgtttcttggcatctatagatgtcggtggcgcacagggcacg
+5061174/1
CCCFFFFFHHHGHJJJIIJJJJJJJJJJJJHIJJGIJJJJJIIJJIJJJJ
@2318921/1
ccgccggcgggtgcgtcacgtccacgcccaggaatatcaccggctc
+2318921/1
@@@DDFDDAAFAFIH;BAEBBBCCE=BBB6AB2<@C@;>>CBDBBB
@7782247/1
atttcaccagtggtcttcttgaacttcttcaat
+7782247/1
@@@FDFFFFHAFHAEFHIGJJGIIHGHIJIJIG
@5062971/1
ctcctgctggagatgtgggtgtagctttaaggggatctgctgtctgtgga
+5062971/1
CCCFFFFFHHHHHJJHJJJGIIIIJJJJHIJJJJJJJJJJJJJJJJJJJB
@7782740/1
gtacattgaaaataaaaataaaaaaaatagccggggttattgttatgtcg
+7782740/1
@BBFFFFFHHHHHJJJIJJJJJJJJJIJIJIJJJJJAGHJJJJJIJJHHH
@5063595/1
ggctctgtgcctggctcccatgtcacggtagcactgagtgacggcacctc
+5063595/1
=@@BDDDDFBHHHGBFGIGIIIEBHHGEICFGGHGA>DF?D<6?FAFCGG
@7783685/1
atggcatcaagcaaactctggtgccttgggaagcctttgtgcgccacatc
+7783685/1
CCCFFFFFGHHHHJJJJJJJJHJJJJJJJJIJJJJJJJJJJJJJJJJJJJ
@5065151/1
cttcttgaacttcttcaattgacgcaagaagtaccagaaacgggacttag
+5065151/1
CCCFFADBB=CFHGGIIGHDHIEDBGDDGGC9?FFHHIEGGBGB:FGGEE
@7784716/1
ctaaaattgaattaaatcccgtgaagtgaaatgaaatggagacatttgtg
+7784716/1
@@@DDEFFGGHHHJIHIGIJGCE;FGACAHGGIBFEHIIGGHIJJBDIDE
@2322540/1
catccaacgggattgcccatcaatttatcttcaaatgacgacaccacagt
+2322540/1
@@@DDADA:@D80:?AGF@CBFC???C@ABFBDFFFFBBFDB:?DDFII8
@2322660/1
gtagaaaagtgctgtctgtacattgaaaataaaaataaaaaaaatagcag
+2322660/1
@@@FFFFFHHHHHJJJJJJJJIJJJIIJJJJIJJJJJJJJJJJJJJJJJJ
@5065887/1
ctctagcacgtagttctcagcttccctgcaaagttaaccatcttgtattc
+5065887/1
CCCFFFFFHHHHHIJJJJJJJJJJJJJJJJIJJJJJJJJJJJJJJIJJJI
@6428402/1
ctcataagaagttggttgaactggtgcaatttcttcatgtgtggtcatta
+6428402/1
CCCFFFFFHHHHHJJHIJJJJJJJHHIJJJIIJJHHJJJFHIIJGGHIIJ
@268261/1
ctggttcatacggcgcgcggtcgcct
+268261/1
@CCFDFFFHHHHHJJJJJJJIIJJJJ
@2323761/1
gttcaaggggatctgagaatggtttagattcacaattttgtccgctggac
+2323761/1
CCCFFDEDHH?FFHIHIJEHIJEHGGGIJIIHIJJJIIJJHIIIIJJIGH
@6428624/1
ctggttcatacggcgcgcggtcgcctccttgatgcattgcgtcagaatgc
+6428624/1
BCCFDDFFGGHFGIHGGIGIFHIIIJIIJJGGIGHHHHEFFFDDDECDDD
@6428735/1
gcctcttgtatgcgaaggtgttgaggcgcttgtggtggtgcacgcgcttg
+6428735/1
CCCFFFFFHHHHHJJIIJHHHIJJJJJJJJJJHIJIJJIIJJJJJJHFFD
@6428743/1
gtttattttgtttttctctgtgatctgtttcttggcatctatagatgtcg
+6428743/1
?@@DFFEDFFFHFEBCDGIJFHCDDFGHHHCEAE@GII?GBH?HHIJJ<D
@269278/1
cataacttttttatttatgaaccgattgacatgaaacaaacactaaatgt
+269278/1
@@@;DDDD?C?FA?<AGBA<ACEHGH811CG?BGAB39?;8B/BF38C8/
@270067/1
caacgggattgcccatcaatttatcttcaaatgacgacaccacagttcca
+270067/1
CCCFFFFFHHHHHIJJJJIIJJIJJJHJJJJJJJJJJJJJJJJJJIJIJI
@1632198/1
cagtggtcttcttgaacttcttcaattgacgcaagaagt
+1632198/1
?@?:A=ADFFB?::CA3AF<F:AA:FEH@>F>A@F9FA:
@988655/1
cggacgagccgtgccttttattgcttggtgagacacgagataaaagtcta
+988655/1
CCCFFFFFHHHHHJJJJJJJJJJJJJJJFHIJJJJJJIJJJJJJJJFHIJ
@3704450/1
caccagtggtcttcttgaacttcttcaattgacgcaagaagtaccagaaa
+3704450/1
@@@DFFBDFFFHHIGIGGIIIGJJJIGIHIJIJIJFGHGGGHGGJIIJJI
@6431062/1
gctgttgtggaactgcttcacctgtggccggcggcacgcagacgccttga
+6431062/1
:;?DBD>AF?HHB@GGHAIAHII9<FFHEDDGGAGG=B<?CB>?BB<BCC
@6431520/1
ggtagaataaggattaaaaataaacttaaagattattaataagaaaaaaa
+6431520/1
BB?DFFFFHHHHHJJJJJJJJJJJJJJJJJJHIJIJJIJJJJJJJJJJJI
@1633899/1
gcaacatcttctttggtttgtcaggcgtaatgctaacgtcatagcgataa
+1633899/1
CC@FFFDEADFFHJIIEFHGFGDHEEGIIIIJIJCGIJ?FHGIGE<GGGI
@989829/1
gtcacggtactcgcggtacatgttgtgtacacctgagcgagactcataac
+989829/1
CCCFFFFDFHHFHIHIHGGIJJHIIJIGIIHHHIIJIIJIIBHIIJJJJH
@3705743/1
aagcatcattttccattggctgggtcttacagattggtggaaaccaaacc
+3705743/1
@CCFFFFFHHHHHJJJJJJJJJJIEGHJJIJJIJJIIHGJJJJJJGJJJJ
@5066469/1
ccacaatatattcgtgaaaaccgcatccaactcggatcagccgtttctga
+5066469/1
CCCFFFFFHHHHHJJJJJJJJJJJJJJJJJJJJJJJIJJJJJJIJJJJIE
@3706513/1
ccagaatctagacatgcacagctcttgcagccatccaacgggattgccca
+3706513/1
@CCFDDABFHGHFHEIIIJIJJIGIJJCHFCGEHGIGEHGIJBGCFGHIJ
@5067742/1
ctcatcttgtatagaggaggcttgggctcgctctccgaagggagcttgcg
+5067742/1
@@<DFFFDHAFFH?CE;FEGGHHGIF9?EFBHEGGGEI@D::=@;=CAEG
@5742655/1
gaggaagtaggtgctgggcctcttgtatgcgaaggtgttgaggcgcttgt
+5742655/1
CCCFFFFDHHHFHGIGJJIJJJJJJEHIJJJFHGIBDFHIJJJIJJJGGC
@4375018/1
ggcgcttgtggtggtgcacgcgcttgggcagagggaatctgattgtgctg
+4375018/1
???=DDDD<DA2C@EEEBFCFD>0@D1?BDDD@7@<CDC@A9AC@CDEDC
@3707932/1
ctcataacgcagccagatgccaaagttcttgatcttcactgggctcttct
+3707932/1
CCCFFFFFFHHHHJJJJIIFIJJJJFHIJJGIJIJIIJIIJCCHIGIIJJ
@5743792/1
cacttcacgacgcttcagcagagtgcacacaatggtgaactggcgttcat
+5743792/1
@<?DDD?DFFH<?FHF9CACG9E1?GFEGGD@GGDFCCEHCG9;@;@17C
@4377801/1
ctttggtttacgttccagttctcgattatcgaacttttcgccatgagtaa
+4377801/1
CCCFFFDFHHHHHIIJJJJJJJJJJJJJJJJJJJJJJJJJJJJIJIJGHH
@273749/1
tctgtttcttggcatctatagatgtcggtggcgcacagggcacgcttgcg
+273749/1
@CCFFFFFHHHHHJJJJJJIHIHJIJHICGHIJIJJJJJJIJJJIJJJJI
@3711206/1
gtcttgttaatgcctggccctcagcgacatgtaagagttcaatggggaag
+3711206/1
@@@DFDFFHHHHFGIGIJJIJJIIJJJJJIJHGIIJIIIJFJIJJJJ?FH
@1634645/1
ggagagaagatcctcatcttgtatagaggaggcttg
+1634645/1
@@@DA:;=D?DFABF?FFEEFH<E>CHH<3CEGGF6
@7785855/1
cactggttcaaattcaaataaaatcactctgcaatcctgcctcacatgat
+7785855/1
CCCFFFFFHHHHHJIJEFJIIJJJJIJJJJJJJJJJJJJJJJJJJJJJIJ
@275229/1
ccatccacggctttttccagatccactcttgctccatggtccaggagcag
+275229/1
CCCFFFFFHHHHHIJJJJIJJJFGHJIIJJJJJJIJJJJJJJIJJJJJJI
@1635504/1
gtgggagtactgagcagtatctattcagtaaacttatagctgacactgaa
+1635504/1
@?@DDDA=<CFD4CFDHIEHFHGHIGCHCHEHHGIGIBHIIIJGIGG>FH
@1635552/1
cacataagtaacttcaaatgattgctcagatgcaatttcttgcaagaatt
+1635552/1
CCCFFFFFHHHHHJJJJJJJJJJJJJJJJIJJJJJJJJJJJJJJJJJJJJ
@275444/1
tgtggccggcggcacgcagacgcctt
+275444/1
C@CFFFFFHHHHGJJIJJJIJJIIHH
@7786739/1
tctagagtataaaaaactgataaattccgtcactattctaggattgtgta
+7786739/1
CCCFFFFDHHHHHJJJJJJJJJJJJJJJJJJJJJJJJJJJJJJJJJHIHH
@7786870/1
gccagatgccaaagttcttgatcttcact
+7786870/1
@<<DDA;;DA>BFHHBBFF@BEEFG@C:<
@7120781/1
ctcagcctctccagttcttcaggagtcacaaagttaccgtagctatcctc
+7120781/1
@@CFDDFFFHHHGJJIIIIJJIEEDAFHHIJIDGHIIGIHIE=GGHGEIG
@7787687/1
aggatgtggattttaatgttattattacagcatacataataaaattagag
+7787687/1
@CCDFFEFHHHHHJIIJJJJJJJJJJJJJJJJJJJJJJJJJJJIJJJJJJ
@7121627/1
ccgcgactccgccctcttcctcgggttggaatgattctggtgggttgtcc
+7121627/1
@@@DFFDDHFDFDIHFEEHHGGIGI?FFICEIIHIHGGEH;@FHEHFBCD
@1637569/1
gttaaaaccaaaaatttgccggaagtcactattccacgcgaacgaagtcg
+1637569/1
@@@FFFFDHHFFDIIIGIEGIJGIIGGIGIGJJGJIJGGHHGIJEEE;ED
@7788512/1
gttattgttatgtcgatgtcgaacccaaaaatgtaattaacttttttttt
+7788512/1
CCCFFFFFHHHHHJJJJJJJJJJJJJJJJJJJJHIJJJJJJIJJJJJJJH
@2326222/1
gggctgcagatgactgtgcatccttgctagtaagtcctgagccatagcaa
+2326222/1
CCCFFFFFHFHFHIIIJFIHGGGGGIJJJIJIIGGEFHGGGIIJJJJJJJ
@7789210/1
ttcacattgacaaacttaggtttgcttacagccattcccaactgtcctcc
+7789210/1
@@<DDDDD:CCFAHBEDHFC?@HFGIIIHIIIIIBGBGIIEGIEGH<GGI
@1638853/1
ataaaggacatcttcaacaatctcgtggttcctctgcacttggtggtcca
+1638853/1
CC@FFFDFDHGDHJIJJGIIEGGHIHIFDHBGEGIJJEH>FEH?:D@FFB
@2327264/1
tttcacttttaaaaatacatctggcaacatcttct
+2327264/1
@@@BDDD:<BFDAHBFDAIGHE>C>FHIAGCGHHC
@7124298/1
agagacgatttcaccagtggtcttcttgaacttcttcaattgacgca
+7124298/1
CCCFFFFFGHHHHJIJJJJJJJIJJJJJIJIJJJJJJIJIJJIJJJJ
@3712988/1
gtttgtctgtttgtctgtttgtctgttcgtctgtgcgcgctaatctc
+3712988/1
@@@FFDDADFDFFGGHHJJIJFCHIBHAHAFHIIBGHH?DHIIIGID
@6432763/1
ctttacaagtagactcatctttagcacttggttcatcttttgaagattct
+6432763/1
CCCFFFFFHHHHHJJJJJJJJJIJJIJJIJIEHIIJJJJJJJGFHHIJJJ
@5745606/1
cccacgttggttatcaagtggcttggtaggatccaagttg
+5745606/1
CC@DFFFFH<FFFIDHGEAHHDHIBE:91:DFHGHHFII>
@6433000/1
ggtgactattaaattctgtctctaaagcattgctaaacaagcaatgtaag
+6433000/1
BCBFFFFFHHHHHJJJJJJJJJJJJIJJJJJJJJJJJJJJJJJJJJIJJJ
@6433205/1
tggcattcccacgacttttatgtccgcttaaataaaatattaatcgacta
+6433205/1
<?<;DDDDBFFBHIIIH@BHHHHH>1@GHIEICGA@FFGIBBFDFGIHGI
@4379522/1
ctcataacgcagccagatgccaaagttcttgatcttcactgggctcttct
+4379522/1
@@@DDDD?C?CD<BAGHIGAFGEGB??GHGEBHEIICGIFH?FBHGIGIC
@2329116/1
catcactcttatatgggcagcccgaacacggttaccgggaattttgtttg
+2329116/1
@@@FDDFFGHDHDIJIJIIIIIIJJIIJJIIDF@DHGIJEBHIIIIIIJG
@7126623/1
attttgtttttctctgtgatctgtttcttggcatctatagatgtcggtgg
+7126623/1
CCCFFFDFHHHHHJJJJJJJJJJJJJJJJJJJJJJJJJJJJJIIJJJGHJ
@5746566/1
gggtaagacacggatcgcatacaccg
+5746566/1
?<8=;BD;DDDDDEDE<B1C;?@E9?
@1639588/1
aacgaaaccaatttagaatatacgaaacagcaggaccactacagacaaat
+1639588/1
@C@FFFDFHHHHHIIFGGHGGIIIIIIBHGEGIJJIJJEAGIBGCHHIGF
@5747075/1
gctgtctgtacattgaaaataaaaataaaaaaaatagcaggggttattgt
+5747075/1
CCCFFEFFDFHHHJIGIIIJIJIJJJIJJICHHIIJGIJJFGI0BAGHGH
@5747371/1
gcgttaactgtcaacattaccccatttttatctgtttgattgtgtagctg
+5747371/1
@CCFFFFFHHHHHJJJJJJJJJIGIJJJJIJIJIJIJIJJJJJJJJJJJJ
@3016707/1
gccagatgccaaagttcttgatcttcactgggctcttctctgggatttcc
+3016707/1
@7=BDBDDDFBDHHAE9FHE>HGHGB>H9A?@;ECGGDCDBF3B3?DFG9
@6435458/1
cttgatgactgcatagatagaaatcgaactcggtcggatgcgtgatgccg
+6435458/1
CCCFFFFFHHHHHJJJJJIIJJJJJJJJJJJJJIJJJJJJJJIJJJJJJJ
@991020/1
ataaacattatcatggccgctaccatattacttactgctttcacaatctt
+991020/1
CCCFFFFFHHHHHJJJJJJJJJJJJJJIJJJJJJJJJJJJJJJJJJJJJJ
@5071330/1
gtcgatgtcgaacccaaaaatgtaattaactttatttttgtctgtttgtc
+5071330/1
CCCFFFFFHHHHHJJJJJJJIJHIJIJJJJJJJHIJJJJJJJJJIJJIIJ
@5071390/1
cggtcaccgaaggcggcggccgcattcggtttaaccgaaaccgaattaat
+5071390/1
CCCFFFFFHHHHGJJIJJIJHF@DDDDEDBBDDDDDBBBDDBDDDDDDCD
@3018496/1
cttggttgaacggaactccaatcctttactcgaatagtcttttctaactt
+3018496/1
@@@FFFDDDBHHGIIGIIGIGB;CEHIIIIIGIBGGGHCFGGEGHEHBGB
@991786/1
ctgggcctcttgtatgcgaaggtgttgaggcgcttgtggtggtgcacgcg
+991786/1
CCCFFFFFHHHHHJJJJJIIIJCGHHIJJJJJJJJJIJJHIHFHIIJJHH
@992039/1
gttattattacagcatacataataaaattagaggaagtaggtgctgggcc
+992039/1
CB@FFFFFHHHGHIJJJJIJJJJJGIGJJJJIJJIHIGHHIGEGIHEGCH
@5072014/1
gcgccattttggccgcagctcgcttggcttgagatttgttgcgaccgatg
+5072014/1
CCCFFFFFHHHHHJJJJJJJJJJJJJJJJJJHHHJJJJJJJJJJJJFDDD
@5072031/1
gtggaactgcttcacctgtggccggcggcacgcagacgccttgatgacct
+5072031/1
CBCFFFFFHHHHHJJJJJJJJJJJJJJJJJJJJHHFFFDDDDDDDDEDDD
@992351/1
atacataataaaattagaggaagtaggtgctgggcctcttgtatgcgaag
+992351/1
CCCFFFFFHHHHHJJJJJJJJJJHJJJIJJJJJJJJJJJJJJIJJJJJIJ
@992540/1
cctcgcacgttggcagtaatagtacaagtgaaaagtcacttgccgatggt
+992540/1
CCCFFFFFHHHHHJJJHJJJIJIJJJJJIIIJJJJJJJJJJJJJJFHIJB
@5072596/1
gtagcgaactactagcagacactgtggtatgtctattccttcttctataa
+5072596/1
@@@FADFDDHFBHEHBGGAAEEGGIDHE?DGCCF9?DHEHGEGJIEHIJI
@4380845/1
gtcactaacattttctttttctagtttcaaatgacgataaaatatccact
+4380845/1
CBCFFFFFHHHHHJJJJJJJIJJJGJJIJJJJJJJJJJJJJJJJJJIJJJ
@4380957/1
ctttcttttgcgagctgctgccgaaagattagagtcgtcttctacttctg
+4380957/1
@@CDBDDDHHB?FDEHGEFGCDGE<@?FFHHHIEDHBHEGGIIGGADGA@
@5073400/1
cttacatgctaaaactaaactactatacctgtgaaacgatcaacaataat
+5073400/1
@@@DD?BDFDB?BHHB@EHBECFHEIIIIHHII@F>DH?DGG9?DGF?BB
@993791/1
gtcttcttgaacttcttcaattgacgcaagaagtaccagaaacgggactt
+993791/1
1?8BD?DDF?FFBB4:C@B?<ACEFEEDEDDFFCBFEFCFEA9DGE6D8=
@5073918/1
ggtgctgggcctcttgtatgcgaaggtgttgaggcgcttgtggtggtgca
+5073918/1
CCBFFFFFHHHHHJJJJJJJJJJIIJCFFHIIJJJJJJJJIJJJJJIIJI
@994384/1
ggacttagccacaatctggtctggagagaagatcctcatcttgtatagag
+994384/1
CCCFFFFFHHHHHJJJJJJIJJJJJJJJJJJJJJJJJJJJJJJJJJJJJJ
@4382392/1
cttcttgaacttcttcaattgacgcaagaagtaccagaaacgggacttag
+4382392/1
?@@FFFDDHHFDGIGIGIHJJJJJJJIHGIGHEHIJJJJIIJJIIIIIIH
@7790022/1
caaagcattctgggctgcagatgactgtgcatccttgctagtaagtcctg
+7790022/1
CCCFFFFFHHHHHIJJJJJJIIJJJJJIJJJJJJJJJJJJJIJJJIIJJH
@4382753/1
ggtgggttcgtgaatcatgccctcaatctgcaccagttcatacttgggca
+4382753/1
CCBFFFFFHHHHHJJJJJJIJJJJJJJCHJJJJJJJJJJJJJJJJJJJJJ
@4382756/1
gcttgggcagagggaatctgattgtgctgttgtggaactgcttcacctgt
+4382756/1
@@CFADFFHHHFHIGGIIIIHIIICHGIIIGGHDIFIIGGEIIEGFHHIH
@4383841/1
gctggacaaggcactggcaacgaccaatcatggacttttcttcaatatcc
+4383841/1
CCCFFFFFHHHHHJJJJJJJJJJJJJJJJJJJJJJJJJJJJJJJJJJJJJ
@5076105/1
atacataataaaattagaggaagtaggtgctgggcctcttgtatgcgaag
+5076105/1
CCCFFFFFGHGHFIJJIEIIIJIIHGCFFGIJFIIIJJJJJIJJJJJGIJ
@7791473/1
atcctaacttcgcaaccactaattccagtgataaattcactctagcacgt
+7791473/1
@@CDFFDDHFBDFGGIHGHGIEEDGAGGBB@FBDGIGECFGBGHGDGGID
@4384126/1
gggatatttccagactttcccgactgctcctttttgtcagcacagaatag
+4384126/1
@@@DABDDF4BD<EFGDEH9GF@FGGIEF<FFGI@:BBC>FFF>;;FF<F
@276393/1
aggcgcttgtggtggtgcacgcgcttgggcagagggaatctgattgtgct
+276393/1
CCCFFFFFHHHHHJJHHJJJJJJJJJIJJJJJHJJJJJJJJJJJJJJHHH
@7791775/1
ggcctcttgtatgcgaaggtgttgaggcgcttgtggtggtgcacgcgctt
+7791775/1
?@1=BDDDFFFDBAGADEACFAAFGFF<GFAFIIIIIFIAFFIFIEEFDC
@7792049/1
gtgatctgtttcttggcatctatagatgtcggtggcgcacagggcacgct
+7792049/1
@@@FFFFFHHHHHIFGDE@@FCFE>H>BCFAH:?F>DFDHGEHICAHBG8
@276725/1
ggcatggcgatcatgtcgatggcttggtttattcccatcagtttggagtt
+276725/1
CCCFFFFFHHHHHJJIJJJJJJJJIJEGIJJJJJJJJJJJJGJJJJJJIJ
@276828/1
ggcagttcgtcaacaagacattacta
+276828/1
@<@?DADD?ACCFBG=FFE3F4CBCH
@276894/1
ctgtggccggcggcacgcagacgccttgatgacctccactttgatgatct
+276894/1
CCCFFFFFHHHHHJJJJJJJJJJIHHHHFFFFFFEEDEEDDDDDDDEFDE
@7792266/1
gttatcaagtggcttggtaggatccaagttgaaatctttgaccatggcat
+7792266/1
@@@DDDDDFH?BAGDG?GAAG:<CF9C<FGE4CGG>HGIH>CD>BBD<9D
@277694/1
gtccattttctaactgaagaggaaac
+277694/1
??<;D?D;DDDBDCE:<AEBFE3?FB
@7793315/1
cggatcgcatacaccgtgaatataagtggcaaaggtagtaagtcagctgt
+7793315/1
CCCFFFFFHGHHHJJJHJIJJJJJJJIJJJJJJJJGHJJJJJIIJJJJJH
@3713536/1
cacgcatcgtgaggtctttggagccctgtccaacggtagatggaactctg
+3713536/1
CC@DFFDDHDFFFBGHHIJIFIIIIICICFHIIJJJDHGIGGIBGHHIIG
@5748924/1
atcgttctcagcatggtaagaaggtggcggccagaatctagacatgcaca
+5748924/1
@BBFFFFFHHHHHJJJHIJJJJJJHIJJJJJJJJJJJJJJJJJJJJJJJJ
@3713663/1
ctcatcttgtatagaggaggcttgggctcgctctccgaagggagcttgcg
+3713663/1
@@CDFFFFHFHHHGGGE@FHIJIAEGIIGHIIEGIIDAGIIJHGAGGIJB
@1640866/1
gtctgtacattgaaaataaaaataaaaaaaatagcaggggttattgttat
+1640866/1
@CCBDDBDHHFHGJJGGFHHH@;EHIJIIIGHIIJIDBF@DADGGG=C4=
@3713773/1
gccttttatatttgttagctgtccttcattgagggtcgggaacttatg
+3713773/1
@@<DDDDFHHGHGGGHGHIEGHC<A<A@HEH4C3C?G0DGGFE@<499
@1641101/1
cgcgcttgggcagagggaatctgattgtgctgttgtggaactgcttcacc
+1641101/1
@@CFFFFFHHHHHIJJJJJJJJGGGIIJIJJJBFEGEGEGBDGFDDFGIJ
@279135/1
gctgtgacttgtagtcaaggtggagattttactatctttcaagtcggcat
+279135/1
CCCFFFFFHHHHHJIIJIJJFGIJJIIIJJJJJJJJJJJJJJJIJJJJJJ
@3714590/1
gcaccaggatagagttaatgccgccaagtttgacgtttatcttcaagcac
+3714590/1
@@@FFBDACD?F>@<BFGAHHGFGB><DDGAGGGBGIFHHEGBAFGFHGH
@279921/1
gcttattgtttcgatcttgttatacgtaaaacaaactcgtactaaggcct
+279921/1
CCCFFFFFHHHGHJJJJJIIJJJJJJFHIIJJIJJJJIJIIJJJJJJJJJ
@280007/1
ccaacaaatactaataataaaaacgacagaaaacaaataaaaactatcct
+280007/1
CCCFFFFFHHGHHJJJJJJJJJJJJJ1:HHIIIJJJJJJIJJJJJJJJJJ
@1642057/1
cacggtagcactgagtgacggcacctccgacactgaggtcacggtactc
+1642057/1
??@DD=:@CFD?:?EE@GI@18<?B3CGH@F@8DHIGD=.=BFH@=57@
@3715587/1
ccgtcattgaacaatctcgtatgatgccgtttctgtaccaataggaacaa
+3715587/1
B@BDFFFFHGHGFIJHJIJEHGIHHGBAE?FHGEGFIGEBHGIHGGGHIJ
@3715593/1
atcaatttatcttcaaatgacgacaccacagttccagtctcaggcacatt
+3715593/1
@CCFFFFFHHFHHJJJJJJJJJJIJJJIJJJJJJIJJIJJJJJJJJJJJI
@7127535/1
ctcttgtatgcgaaggtgttgaggcgcttgtggtggtgcacgcgcttggg
+7127535/1
CCCFFFFFHHHHHHIJCGHIJJJJIJJJJJIJJJJJGHIIJJJJHFFFDD
@3715728/1
ggcagagggaatctgattgtgctgttgtggaactgcttcacctgtggccg
+3715728/1
@@CFFAD?:D?ACFBHEB>HG@DFHGF<?FBDFBCGDHDFBEICH@G;9?
@3715991/1
accgattgacatgaaacaaacactaaatgtaaatttaagcaccccacaat
+3715991/1
@CCFDFFFHHHHGIEHIIJGGHJJJIIJIEFIIJJJJJIJJJJIJJJJJI
@3716032/1
gtctgtttgtctgtttgtctgttcgtctgtgcgcgctaatctcagaaacg
+3716032/1
@@@FFDDEHHHHHIIJJHIJJIDHIGGIGBGGIJJJIJJIJJJJIIJIIJ
@3716572/1
gtggtggtgcacgcgcttgggcagagggaatctgattgtgctgttgtgga
+3716572/1
@B@FFFFFFHHHHJJJJJJJJJIJIJIIIJJIIJGIJIIJJIJHIJ@GHI
@5751824/1
gtcataatcttcagatactccaaagcattctgggctgcagatgactgtgc
+5751824/1
CCCFFFFFHHHHHJJJJJJJJJJJJJJJJJJJJJJJJJJJJJJJJJJHII
@3717279/1
ctaataaattaaaaattaattaaaaaaacattgtccagcggacaaaattg
+3717279/1
?@@DFDDDHFDHHGIIHEGHIIFIHGGIJFCHG?FAHDFE>AHFHICC@=
@3717772/1
cgcaagaagtaccagaaacgggacttagccacaatctggtctggagagaa
+3717772/1
@@@FFFFFGFBFHIEDEGGHIG:DHEIIE?FHCHEDDGGIIIIGGGGG;C
@3718173/1
ggtggtgcacgcgcttgggcagagggaatctgattgtgctgttgtggaac
+3718173/1
?@?BDDDFHHHHGIJGGIIIIJBHIJHIJIJJIIJJIHIJJHGIGIIHIG
@3718836/1
cgaccactgtgcctggttccacgttatattggacattaggaccgtcattg
+3718836/1
@@@FDFFDF<FDHIGBFHIGHIIHGIIGGGBECHJIJJCGHIGGHGGCFG
@5753199/1
ctcagatacaccgtcacggaatacaaatatcttcttcggcaatctgcctt
+5753199/1
@CCFDEFFHFDCCHEFB@CAEGHHE?BFCFFGGGGGGIGGGECHIDHIFE
@7794397/1
agtggtcttcttgaacttcttcaattgacgcaagaagtaccagaaacggg
+7794397/1
@@@DFFFFHHHHHJJJJJJJJJJJIIJJJJJJJJJJJGHIJJJIJJJJJJ
@3022032/1
cccgtttccaatctccaagacaggaggctccagtactttagctttgacag
+3022032/1
@@@DDDDDFDDFDI@EAEGBGFDEFBGGHFG@G?D>DG>FFGGGB>FHHI
@7128332/1
gtggtcttcttgaacttcttcaattgacgcaagaagtaccagaaacggga
+7128332/1
CCCFFFFFHHHHGJJJJJJJJJJJJJJJJJJIIJJIGHIJJJIJJJIIIG
@3022345/1
gatggagtgagcacgggctctgtgcctggctcccatgtcacggtagcact
+3022345/1
C@CFFFAADFHFHIGIIGIGHFCFBFG@HCHIIIIGHFHGIIIBFHGCH@
@5753687/1
ctaggagtgactttcccgtttccaatctccaagacaggaggctccagtac
+5753687/1
CCCFFFFEHHHHHJJJJJJJJJJJJJJJJJJJJJJJJJJJJIJJJJJGIJ
@7128538/1
gtcgaaatcaacttcagtgtatcggttgggcagtagtgtgagtgcatcaa
+7128538/1
CCCFFFFFHHHHHJJJJJJIIJJJJIJJGJJJIHIJEHIIJJFGHJJGIJ
@7128675/1
ctctgtgcctggctcccatgtcacggtagcactgagtgacggcacctccg
+7128675/1
@@<DDDDDBH??FDBEEE>DFEGHG<8?CBCGII<?1:::DFGGDHGHIB
@7129033/1
ggcacgcttgcgcatgacatctatacatgccattggcgttcaaaaggtta
+7129033/1
BCCFFFFFHHHHHJJJJJJJJJJJJJJJJJJJJJJJJJJJJJJJJJJIII
@4386183/1
cctaagtgagtatacatctattaaattcaaacgcagagctcattatgttg
+4386183/1
@CCFDFADDDAFHGIIIIIIIIIIIIIIIIIIIIEIIIIIIIIIIIIIII
@7795792/1
ggcgcttgtggtggtgcacgcgcttgggcagagggaatctgattgtgctg
+7795792/1
CCCFFFFFHHGHHJIIIJJJJJJJJJJJJJJJJJJJJJJJJJJJJJJJJH
@4386367/1
gtcgcaagatagtgagacattcactttttagtcataatcttcagatactc
+4386367/1
CCCFFFFFHHHHHJJJJIJJJIJJJJJJJJJIGJJIJJIJJJJJJJIJJJ
@6436095/1
ccctgctattttttttatttttattttcaatgtacagacagcacttttct
+6436095/1
@@@FFDBBDHHFDHBEABGGIIGIIIDIIIIBGFEG@FDGEGECHHIIGI
@7795986/1
gtcaaattaaagaatcacgtcgaacactattctatgcttataccattaat
+7795986/1
CCCFFFFFHHHHHJJJJJJGHJJJJJJIIIJJJJJIJJJJJJJJJJJJJJ
@7796029/1
cgtacccatagcaacaagatcagcgactgtcacacggtagcggaaggtgg
+7796029/1
CCCFFFFFGHHHFGGIGIGHEHIEIGIIGHGGIJIEDBDDFGGBEHG=@E
@7129978/1
ctcgggttggaatgattctggtgggttgtcctgcagagcttgccacatct
+7129978/1
CCCFFFDDHHGHHJJJIJJJJHHIJGGIIJJJIIJGGEHGIJJJJJJJJJ
@7796420/1
tgtggaactgcttcacctgtggccggcggcacgcagacgccttgatgacc
+7796420/1
BC@FFFFFHHHHHJJJJJJIIJIJJJJJJJJJJHHHFFDDDDDDDDDEDD
@7796701/1
gttgtggaactgcttcacctgtggccggcggcacgcagacgccttgatga
+7796701/1
CCCFFFFFHHHHHJJJJJJJJIJJJJJJJJJJJJHHFFDEDDDDDDDDDE
@7796768/1
gtttattttgtttttctctgtgatctgtttcttggc
+7796768/1
@@@DDDDB<D=CCFGFB?FBHIGCHDFEHHIIIC91
@2333869/1
gtgctgggcctcttgtatgcgaaggtgttgaggcgcttgtggtggtgcac
+2333869/1
@@@DDA>B3CF?FGCH4EHHEG?@D:CCDFDHCDHIG@FHIE@CFEHIGG
@6437681/1
cttttcgccaatcatgcgcatccctagcatactaccgatatgcaatccct
+6437681/1
@@CFFFFFFHHFFJIJJJJGIJJIIJJIJJJIGIJDHGIIJJIJIJIGGG
@7797955/1
gacgcaagaagtaccagaaacgggacttagccacaatctggtctggagag
+7797955/1
@CCFDFFFDDDHFHGIIHHHGGGB>FCHGGCHIJIGGGHIIFHIGGDG>F
@7131861/1
atgcgaaggtgttgaggcgcttgtggtggtgcacgcgcttgggcagaggg
+7131861/1
CC@FDDADFDDFFH@GCIIFIIIIIIII<?D@FGIIIIHHHHFF@B=ACD
@5077126/1
cccacaatatattcgtgaaaaccgcatccaactcggatcagccgtttctg
+5077126/1
8?@DDADD?BDDDBFCDECGGIIGGEGHHG3?GHGI:?@BB>FHIEDCCA
@1645073/1
ggtgctgggcctcttgtatgcgaaggtgttgaggcgcttgtggtggtgca
+1645073/1
@B@FFFFFHBHHHJJJGGHJJJIJIJFHFGIHIJJJJJJJGIJIIJIIJJ
@5077477/1
tgttgaggcgcttgtggtggtgcacgcgcttgggcag
+5077477/1
@@@FFDDDFAFAHECBECH=:??DDFHGHGB;CHA;;
@6439100/1
ctcgggttggaatgattctggtgggttgtcctgcagagcttgccacatct
+6439100/1
CCCFFFDDHHHHHJJJJJJJJIIJJJIJIIJGJJJJJJJJIIJIJJJJHI
@5078003/1
gtccggaacatcaaatatcttgacttggcaaagagttgtcgatatgtgga
+5078003/1
CBCFFFFFHHHHHJJJJJJJJJJJJJJJJJJJJIJFIIIJJIJJJJIIJG
@994860/1
ggcgcacagggcacgcttgcgcatgacatctatacatgccattggcgttc
+994860/1
@C@FFFFFHGHHHJJJIJJJJIJJJJJJJIJJJIJIGIIJIIJJJJJHHI
@2335647/1
cgtgaatcatgccctcaatctgcaccagttcatacttgggcacagttcct
+2335647/1
CC@FFFFFHHHHHJJJJJJJJJJJJIIJIJJJJJJJJJJJJIJIJIGIJJ
@5078137/1
cgcgtttacattaggtcggtcaccgaaggcggcggccgcattcggtttaa
+5078137/1
@@CFDDDFHGFHHGICGHG@FHIJJIIJIGIEIBC?DDBDDBCDDDDBDD
@5078228/1
gcggtacatgttgtgtacacctgagcgagactcataacgcagccagatgc
+5078228/1
CCCFFFFFHHHHHJJIJJGIHIJIJJJIJJJIJJJJJJJJJJJJJJJIJJ
@2335790/1
gtggattttaatgttattattacagcatacataataaaattagaggaagt
+2335790/1
@@@FFFFFHGGGFEBGGIIJJIIGHIIIJIIIGIIIIGIIJIJGHIIII>
@995554/1
cctctatcaagtgctcgttttgttagacttcagtgtagctttgtattatg
+995554/1
CCCFFFFFHHFHHIGIJGIJJJHHIIEHEHJJJ?EFCHIGIJGIIJIJIH
@2336614/1
cagcatacataataaaattagaggaagtaggtgctgggcctcttgtatgc
+2336614/1
8=?7DDDD?HDBHIIGEHEGGEHGBHHGCE<FFCHIGC=DDGIIIIIAGH
@7134673/1
caccttatgatagtcatcgcggcctctagccgacacgattatgaagacga
+7134673/1
CCCFFFFFHHHHHJJJJJJJJJJJJJJJIJJJJJJJJJJJJJJJIJJJHH
@996422/1
ctcattttaacacatttcacattgaaaaataggtcaaaaccttcattatg
+996422/1
::?BDADD<A2::;C9ECFF<AIHG9<C@E9CF<C?C9:?FFGIBBGGIB
@2336947/1
agtgacggcacctccgacactgaggtcacggtactcgcggtacatgttgt
+2336947/1
B@@FFFFFGHHHHJJJJJJJJJIJJHIJJJJGIJJIJJJJIGHHHFFFFF
@996913/1
cggaaagattataatatttctttagtttaagtccgtttttaaactatttt
+996913/1
B@CDDDFDHHHHHIIHIJIIGIJJJFHHIHIIIIIIIJJJJIJJJIIJJJ
@997013/1
gtgttgaggcgcttgtggtggtgcacgcgcttgggcagagg
+997013/1
???AD?DB?FA<FGIBBB:CFDF?DDFFBFF@@1=@>8D=1
@997273/1
gtcggatccaatgtaaaacattccaaaatcaacaactactaataagttaa
+997273/1
CCCFFFFFHHHHGIJJJJJJJJJJIJJJJJJJJJJJJJJJJJJJJJIIJJ
@997437/1
gaggtgttacctgcaacttggccaggttagggccaacagattgtttg
+997437/1
@@CFDDFFHHHHHJJJJJJJJJJJJJIIJIHIJJJJJJJIJIJGGIJ
@5755260/1
cccacgttggttatcaagtggcttggtaggatccaagttgaaatctttga
+5755260/1
CCCFFFDFHHFHHJJJJIHIJJJJGIFHGIEEHHHIDFHGGGIGAFHI@<
@7136990/1
ggatggagtgagcacgggctctgtgcctggctcccatgtcacggtagcac
+7136990/1
@C@FFFFFFFHHHJJJJGIJJJJIJJJJJJIIEIIIJJJJJJIJJJJJJI
@7137031/1
gcactgagtgacggcacctccgacactgaggtcacggtactcgcggtaca
+7137031/1
CCCFFFFFFHHHHJJJJJJJJJJJJJJJJJJGHIJJJHHHIJJJJHHFFE
@998825/1
gcagagggaatctgattgtgctgttgtggaactgcttcacctgtggccgg
+998825/1
CCCFFFFFHHHHHJJIJJJJJJJJJJJJJJJJJJJJJJJJJJJJJJJJJJ
@3720754/1
ctcctttcttttgcgagctgctgccgaaagattagagtcgtcttctactt
+3720754/1
CCCFFFFFHFHGGIJIJIJIJJJIJIEIJIIJJGIIJ4DHHIJJIJJIJI
@3025420/1
ctgctgtctgtggagctgatgcttgctgggcctcagctgttggagctggt
+3025420/1
CCCFFFFFHHHHHJJJJJJJJJJJJJJJJJJJJJJJJJJJJJJJJJJJJF
@3025509/1
ctccagtggtaggtatgtatgtttatgctcttgacctacttgtagacacg
+3025509/1
@@CFDBABHDDHGGGHBDF@DIIHEHCEGHII@HAEF@FHHEBBGBGDGI
@999532/1
gccagatgccaaagttcttgatcttcactgggctcttctctgggatttcc
+999532/1
@@@FDBDD?FAFDIHGEHHIEGEGCHAFD<AFE;EFEGGGC>FEEEEGHG
@284237/1
ctcatcttgtatagaggaggcttgggctcgctctccgaagggagcttgcg
+284237/1
CCCFFFFFHHHHHJJJJJJJJJJGIJIJJJJJJJJJJIJIJJGHIJJJJG
@284529/1
accgacgacgacactgtacagttagaaatgttacaacctctatactttgc
+284529/1
CCCFFFFFGHHHHJJJIHHIEGHJIHIJJIJJIJJJJJJJJJJJJJIJIJ
@5757037/1
gtacagttagaaatgttacaacctctatactttgcattaaaataatgccc
+5757037/1
BBBFFFFFHHGHFHIHHIIJIIIJJJIJJJJJIJIIJJJIJIJJIIJJJJ
@3722235/1
ggtgtgcgtccatggagccgaccacggcggcgatggacggcttcttgttg
+3722235/1
BB@DDDFFFHHHHIJJJIJJJIJJJJJJJJHDDDDDDDDDDDDDDDDDDD
@1000728/1
cacctttagaagtatgtttttagctgtcatctggttcatacgccgcgcgg
+1000728/1
CCCFFFFFHHHHHIJJHIJJJJJJJJJJJJJJJJHJJJJJJIJJJJJJJJ
@1001079/1
cccgtgtcatcggcaatttccgagagcagttcgtgtgataccaataacat
+1001079/1
@??DADDBDF?F:GHEFGIDHD@F??B?FDDH@HHDDEHGIEEFFDCFFC
@285619/1
cttcacctgtggccggcggcacgcagacgccttgatgacctccactttga
+285619/1
CCCFFFFFHHHHHJJJJJJJJJJJJJJIHFFFFEEEEEEEDDDDDDDDDD
@5758033/1
tgtggaactgcttcacctgtggccggcggcacgcagacgccttgatgacc
+5758033/1
CCCFFFFFHHGHHJJJJJJJJJJJJJJJJJJJJHHHFFDDDDDDDDDEDD
@1001468/1
gtttcttggcatctatagatgtcggtggcgcacagggcacgcttgcgcat
+1001468/1
CCCFFFFFHHHHHJJJJJJJJJJJJHIIIJJJJJJJJJJJJJJJJJJJJH
@3723131/1
ggattttaatgttattattacagcatacataataaaattagaggaagtag
+3723131/1
@C@FFFFFHHHHHJJJJJJJJJIGIIJJJJJJHIHIJIJIJIJJJIIDGH
@285851/1
cacagttccagtctcaggcacattgccattagtagactgatcagccggag
+285851/1
@@@DFEFFHHHHFGGIEFGGDFIJGHB?EHEHICG>GHJBHDADEBF:0D
@1001786/1
gtaggtgctgggcctcttgtatgcgaaggtgttgaggcgcttgtggtggt
+1001786/1
CCCFFFFFHHHHHIJJJJJJJJJJJJJIJCGGHJJJJJJJJJJIJJJJJB
@3723602/1
cctcaaaaagtcacgtttatacatttttttttaatttttgtgttacgatt
+3723602/1
@@@DFFDEHFBFFGIFHHIDHGFFHIIIIIIICGIIIIIIGEIIIGICHG
@3723725/1
tgtagctttaaggggatctgctgtctgtggagctgatgcttgctgggcct
+3723725/1
CCCFFFFFHHHHHJJIJIJJIIJJJJJJJJGIJJJJJJJJJJJJIJIJJJ
@2337579/1
atttggtatacgcgaatttcgtttgagataaaaatgaataaaaataataa
+2337579/1
C@@FFFDDHFFDDGEEHGHEGHHJJEEHIIHIJJJGEHIGIIGIIGIIJI
@2337820/1
ggcaggcaagatgggcatagtaggtaggcgtagggtaagacacggatcgc
+2337820/1
CC@DFFDDHFFHDAGEEDCEBCFHFHFEB?G@?BF:DGDFHICFE<AAA=
@2337972/1
cctaagtgagtatacatctattaaattcaaacgcagagctcattatgttg
+2337972/1
CC@FFFEDFHCDHGJIJIJJJJIJIJIIGIGEIIGGDHHIJEIJIIJHGG
@4392543/1
ctcataacgcagccagatgccaaagttcttgatcttcactgggctcttct
+4392543/1
CCCFFFFFHGHHHJJJJJJJJJGIIHIIJJJIJJJJJJJJJJGIJJJJJI
@1003897/1
catacaaggtctataaaaatataatttgcctgacaaataacatctaatta
+1003897/1
CCCFFFFFHFHHHJJJJJJJJJJJJJJJJJJJIJIJJJJJJJJJJJJJJJ
@1004041/1
ggtggctattaaattctgtctctaaagcattgctaaacaagcaatgtaag
+1004041/1
BCBDFFFFHHHHHJJJJJJJJJJJJJJJJJJJJJJJJJJJJJJJJJIIII
@1646048/1
ctttttaatagttattacaaaaaataagcgagtcatttagctgaagtttt
+1646048/1
CC@FFFFFHDHFFBHIGJJJJJGHIJJJIJIGIIJJJJGHIJIJGIGDHG
@6439663/1
accagagtagcaaccaccttcaatcctttaacgaatgcagcgaaatagtc
+6439663/1
@@@FFFABFFHHFGHHIJJJIJJJIIIIIIJEHABFGIJJJJGGEIGHHC
@1646473/1
gccattcccaactgtcctccggtactaacgatcaaatcgatcatgggtcc
+1646473/1
CCCFFFFFHHHGGJGIIIGJJJJJJJJJJIJIJDHHGFHIJJJJIIJCGH
@7799833/1
ctttgtcccagtaatctaccccgtcttcaccgctgtaaccaccaacagtg
+7799833/1
CCCFFFFFHHHHHJJJJJJJJJJIJJJJJIIJJJJHIIJJJJJJIJJJIJ
@7138913/1
gtacagacagcacttttctacgattttattatatgtatagatttcctcag
+7138913/1
CCCFFFFFHHHHHJIJJJJJJJGIJJJJJJJJJJJIJIJJGIJJJJJJJJ
@6441666/1
gcctcagcgacatgtaagagttcaatggggaagtaaatgcatctgtcctt
+6441666/1
B@@DFFFDFHHHHIGGHJJIIIJJJIJJJJJIHGGIJJJJJJIJGFHIJI
@1648190/1
gaaggtgttgaggcgcttgtggtggtgcacgcgcttgggcagagggaatc
+1648190/1
@CCFA=A=AFHFBHHHGGIC<CDB@@DGGIIIIIIDIIIHCA;ACD=DCE
@1648657/1
gtagcactgagtgacggcacctccgacactgaggtcacggtactcgcggt
+1648657/1
@@@B;DDDDDHFFEIIIGIEGHGIG:CGIIIIIIGGHIIGCGIIIIGHE<
@7140745/1
gtagagccttagctgcggaatgcttagcttccttcttagagcgtcccgta
+7140745/1
CCCFFFFFHHHHHJJJJJJJJJJJJJJJJJJJJJJJJJJIIIIJJJJJGI
@7801954/1
tgcgaaggtgttgaggcgcttgtggtggtgcacgcgcttgggcagaggga
+7801954/1
CCCFFFFFADFHHHIJGHIIJJIGIHGIFGGHIJJIJEIFHHHFFDDDD>
@7802097/1
ccgctttggtttacgttccagttctcgattatcgaacttttcgccatgag
+7802097/1
CCCFFFFFHHHHHJJJJJJJJJJHIJJHJJJJJJJJJJJJJJJIJJJJJI
@7141169/1
acggtagcggaaggtgggttcgtgaatcatgccctcaatctgcaccagtt
+7141169/1
@@@DBDDDHHFAHG<CGG?FHIGIIGHEGGIIIIIIIIIHIGHGIIGIII
@7141223/1
cgtcgatatcaaacagttcaagtcattgttcttaaacttcaataacgctt
+7141223/1
CCCFFFFFHHHHHJJJHJJJJJJJJJJJJGJJJJJJJJJJJJJJJJJJJJ
@3027477/1
gggctctgtgcctggctcccatgtcacggtagcactgagtgacggcacct
+3027477/1
CCCFFFFFHHHHHJJJJJJJJJJJJJJJJHJJJJJJJJJGHIJJJJJJJJ
@7141805/1
aggtgctgggcctcttgtatgcgaaggtgttgaggcgcttgtggtggtgc
+7141805/1
?@@ADDFFFDHHHJIJFHIJJJFDHIIFHCGDCGHFGGEGIGGIGJIHHH
@7141811/1
ctttagtttaagtccgtttttaaactattttttcaatgccctaagtgagt
+7141811/1
CCCFFFFFHDFFFBHIEHIJJGEGGHGIIJJIJHIHIJJGHGGGIIIEG?
@1650528/1
actgaggtcacggtactcgcggtacatgttgtgtacacctgagcgagact
+1650528/1
@@@DD;:DB?C8CG=:A<381@8C??BB:DEBCBFFB?BBF?FFEF<@;D
@3028150/1
gtaggtgctgggcctcttgtgcgaaggtgttgaggcgcttgtggtggtgc
+3028150/1
@@@DD?DBHH8DAHIIIIGACBFHIIDFDCDG>D@DGHGIHIG785@;@7
@5079399/1
agcgcgtcggacgagccgtgccttttattgcttggtgagacacgagataa
+5079399/1
CCCFFFFFHHHHHIJJJJJJJJIIJJAGIAHIJGIEGHHGHHFFDDDCDD
@7142653/1
gcggagattaatggtataagcatagaatgttcgacgtgattcttcaattt
+7142653/1
@@@DDDDAHFHFHD<CEFGCFHIFHIGGGHG98EFG?DG9?G?FHGIGGG
@2338849/1
atgcgaaggtgttgaggcgcttgtggtggtgcacgcgcttgggcagaggg
+2338849/1
;=@DB:ADDDBF?:EFG=?E:DG:D?BBC@?BBDFEFA/:51?D7<=?=>
@1651564/1
atacataataaaattagaggaagtaggtgctgggcctcttgtatgcgaag
+1651564/1
@@@DFFD;FBHHAFE@GGDFHBFFHEGHGEHEGGGDGGIGI<BDHII7DD
@1651603/1
gcctgttttggtagcggcggcgcggtccgtgaggagcatgctcgccatca
+1651603/1
CCCFFFFFHHHHHJJJJJIIEGEDDAAB>BBBBB>?BBACCACDB@@@CC
@7804083/1
ccgcgacttcgttcgcgtggaatagtgacttccggcaaatttttggtttt
+7804083/1
@<@DDDDAHHHAFHGDGHIIG@DCD9BFFGHEDGGGEADGHIIIFH?BDE
@6445544/1
gtcgaacccaaaaatgtaattaactttatttttgtctgtttgtctgtttg
+6445544/1
CCCFFFFFHHHHHJJJHJJJJJJJJJJJJJJJJJJJJJJJJJJJJJJJJI
@1004564/1
ctgctgtgggatacggctggagaacaaatgtatttccttatgcatgatac
+1004564/1
@@@DDDDDHF;FHIBDGBHG;F:CF;CB@91CBDF@G@DADDA9?<<8?F
@5759936/1
ggcctcttgtatgcgaaggtgttgaggcgcttgtggtg
+5759936/1
@<<D?A:BFCBDBAEC@EEAEAB<?CB?@@608D??/0
@2339867/1
catgaaacaaacactaaatgtaaatttaagcatcccacaatatattcgtg
+2339867/1
CCCFFFFFHHHHGJIIJJJJIIJHJJJJJJJJJJJJJJJJJJJIJJJJJJ
@5760151/1
ggtggtgcacgcgcttgggcagagggaatctgattgtgctgttgtggaac
+5760151/1
BCBFFDDFHHHHHJJJJJJJJJJJJJIJJJJJJJJJJJJJJJJJHIJJJJ
@4394022/1
ctgtggccggcggcacgcagacgccttgatgacctccactttgatgatct
+4394022/1
BCCFFFFFHHHGHGJJJIGJIIJJHHHHFFFFFFEEDEEDDDDACDDEDD
@2341042/1
cctttcttttttggtggcttccccattttgacagcgtcttacttcacgtg
+2341042/1
CCCFFFFFHHGHGJIJJJJJJJJJIJJJJJIJJGIJJJIJJJJJJJJJHI
@288721/1
ctaggcatgcacagctcttgcagccatccaacgggattgcccatcaattt
+288721/1
@@@??DBEFHGHHJFGHHGGHGHHGHGIEFGGGFGGIEIIJIJIJIGIJI
@6447977/1
ctcatcgggaggtgtggcagcctccttgaccattttagatatttgttgtt
+6447977/1
CCCFFFFFHHHHCGFHJJJJJJJJJJJIGIJIJJJJGIJJJJJJGIIIIJ
@6447991/1
gtgttgaggcgcttgtggtggtgcacgcgcttgggcagagggaatctgat
+6447991/1
@@@BDDDEHHHFFIIFGGFEHCFHEIIHHIIIIIIGGGIIHHEHFFFFEE
@6448103/1
cgttaactgtcaacattaccccatttttatctgtttgattgtgtagctgg
+6448103/1
CC@FFDDFHHHHHJIJJIIIGIIJIJIJJIJJJIIJJEHJIHIGIJJJJI
@1007122/1
cactattctaggattgtgtaggtaatattattaaacgaagaacatgcggc
+1007122/1
@@@FDFFDHGHHFHIGEECFEBACHCFHGIGGGIGDFEEFDHGHDAFFDG
@1007402/1
catcactgtcgtgtcctttatacatttcggcatggcgatcatgtcgatgg
+1007402/1
CCCFFFFFHHHHHJJJJJJJJJJJJJJIJJJJJJJJJIJJJJJJJJIJJJ
@289880/1
gaggaagtaggtgctgggcctcttgtatgcgaaggtgttgaggcgcttgt
+289880/1
CCCFFFFFHHHFHIJJIJJJJJJJJHIJJJJIJIJBFHHJJJJIJJJJJE
@4396904/1
cataataaaattagaggaagtaggtgctgggcctcttgtatgcgaaggtg
+4396904/1
CCCFFFFFHHHHHJIJJHJJJJJJJJJJJJJGIJJJJJJJJJJJJJJJBG
@3726462/1
agcgggtcggacgagccgtgccttttattgcttggtgagacacgagataa
+3726462/1
C@CFFFFFFHHHHJGIIIIIGHHIJJICHAHIJIIGGIEHFEHFBCDBCC
@290471/1
ctacagatttattatagcctgcgacttcgttcgtgtggaatagtgacttc
+290471/1
@@@BDFDBHHHGHIIECFHH@HHBHIIEGCGHFHIDEGFAHGGDAAHIII
@3727278/1
gccagatgccaaagttcttgatcttcact
+3727278/1
@?<DDFF8DFHHD>EFBCHID>BHF>FH<
@7143455/1
cttttcgccaatcatgcgcatccctagcatactaccgat
+7143455/1
;?@D?A@?DFCFBBHEGD<@FACHCDF<:1::<F>9@@?
@7143677/1
cctggaatccgtgtcgacggcgatgagagcccacgatgtaagtgcttcgg
+7143677/1
CCCFFFFFHHHHHIIJJJJJJJJJJJJJJJJJJJJJJJHHHHHHHFFFFD
@7143757/1
gtacatgttgtgtacacctgagcgagactcataacgcagccagatgccaa
+7143757/1
CB@FFFFFHHHHHIJFGGIJJJJJIJJJJJJIJJIIJJJGIJJJJJJJJJ
@7143897/1
gccacaatctggtctggagagaagatcctcatcttgtatagaggaggctt
+7143897/1
CCCFFFFFHHHHFHIJJIJIJIJJJJJJJJJJJIIJJJJJJJJJIJJJJJ
@3728441/1
gccagatgccaaagttcttgatcttcactgggctcttctctgggatttcc
+3728441/1
@?@FADEBHH?DFG?BGGICAHI@EHFGI@GGIGIEIIIIIHIGGFBB?D
@7144296/1
cttcacctgtggccggcggcacgcagacgccttgatgacctccactttga
+7144296/1
@CCFFFFFHHHGHJJJJJJJJJJJJJJJHGFFFEEEEDEEDDDDDDDDDC
@7804546/1
gggctatgccatttatcctcgcacgttggcagtaatagtacaagtgaaaa
+7804546/1
CCCFFFFFHHHHHJJJIJJJJJJJJIJJJJIJIJJJJJIJJJJJHHJJJJ
@1652896/1
gttattattacagcatacataataaaattagaggaagtaggtgctgggcc
+1652896/1
CCCFFFFFHHHHHJIJJJJJJJJJIJJJJJJIJJJJJJJJJIIJJJIIJJ
@7805079/1
gagactcataacgcagccagatgccaaagttcttgatcttcactgggctc
+7805079/1
CCCFFFFFHHHHHJJJJJJJJJJJJJJJJHIJJJJJJJJJJJJJIIJJJJ
@1653096/1
aagtttgtcaagaagagccttagctgcggaatgcttagcttccttcttag
+1653096/1
@<@FDFFDHDHFFIGBGGIIJIIJIIGG>GHCG@FIBHIBHEHGIJIIHG
@3729493/1
gagaagatcctcatcttgtatagaggaggctt
+3729493/1
@@@DDB>DDDHHFGHEG?F@IGICAH?A@BGG
@3029791/1
ttattttgtttttctctgtgatctgtttcttggcatctatagatgtcggt
+3029791/1
CCCFFFFFFHHHHJJJJJJJJJJJJJJJJJIHHIJJIIJJJJIJIJJJJI
@7805494/1
ctctaacagttctctgtggtgcaaagcaagcaattgcccacacccgtatc
+7805494/1
@@@FFFFFHDFDFAGHIIGIIDEIGGIIGHIIIIIIGIIIIIDEEIGGII
@7805521/1
gtggcgcacagggcacgcttgcgcatgacatctatacatgccattggcgt
+7805521/1
CC@FFFFFHHHHHJJJJJJJJJJJJJJJJJJJJJJJJJJJIJJJJJJJJI
@3030116/1
cttggcaaagagttgtcgatatgtggatgtagctgccattatgtagactg
+3030116/1
@CCFFFFDFHHHFGGEGHJIIJJFFHHDHHGJIIIIEIIJGIJIJJGGII
@3030206/1
gcacgtgcttgggcagagggaatctgattgtgctgttgtggaactgcttc
+3030206/1
C@@FFDDFHHFFHHFIDEHI@GHG@EBFGCCGIIGDGHHIIIGIIIIIGD
@7806437/1
accgcatccaactcggatcagccgtttctgagattagcgcgcacagacga
+7806437/1
CC@FDFDFHHHGHIJJGHGIGIGIDFHIJGHIGGICGHGHHIGIHGHFDB
@7806562/1
cacgggctctgtgcctggctcccatgtcacggtagcactgagtgacggca
+7806562/1
CCCFDFFFHHHHBHIJIEIHIJJJIJJJIGII;GHHIIJIJIIIIIJGIG
@3031062/1
tggaccgattttgatgaatttttttgtgtgtgttcaaggggatctgagaa
+3031062/1
@@@DDDD<FFHFDEGGIDHGDFGI<@?DHGIFH<FBHAFBGGHHIGEEAE
@1654496/1
cttctttctgtacattcttttttcctcctttcttttttggtggcttcccc
+1654496/1
BCCFFFFFHHHHHJJJJJJJJJJJJJJJJJJJJJJJJJJJHIJJJJJJJJ
@3031068/1
cctcttgtatgcgaaggtgttgaggcgcttgtggtggtgcacgcgcttgg
+3031068/1
CCCFFFFFHHHHHJJJJGHGHJJJJIJJIJJGIIJJJIIJJJJJJHFFFD
@3730890/1
gcttgccattgtcctttcctaggagtgactttcccgtttccaatctccaa
+3730890/1
CCCFFFFFHHHHHJJJIJJJJJJJJFHIJJJJJJJJHIJJJJJJJJJJJJ
@7806926/1
ctcacaccattcaatttaaaagaaactgggtgcgtgcaggatcctcgtca
+7806926/1
CCCFFFFFHHHHHJJJJJIIJJJJJJJJJJGHJJJJJJJJJJJJJJJJJJ
@7146682/1
cttatcaatataaagggctccgaggaaagcttcaagtaaatcagccttgt
+7146682/1
@CCFFFFFHHHHHJJIJJJJJJJJJJJJJJJJJJJJIHIJJJJJJJIJJI
@3731367/1
cagagggaatctgattgtgctgttgtggaactgcttcacctgtggccggc
+3731367/1
CCCFFFFFHHHHHJGIJIJJJJIJJIIJJJJJJJJJJJJJJIIFIJIIJI
@3731700/1
ggttttttaaactcatattttcatggtaccaagttatgaatttttcaaat
+3731700/1
@@@DDB?DCFFHD?EEH?HHHGHHHI<ADEHEHEG>FGG?DHEGIIIIGE
@1655377/1
gcctgacgcttagcaagtttcttagacttgccagttcccacttcacgacg
+1655377/1
CCCFFFFFHHHHHJJJJJJJJJJJJJJJJJJJJJJJJJJJJJJJJJJJJJ
@1655380/1
ggtctttgtacaccttcaggtgatcgaacatcatgtcttcaaactccact
+1655380/1
@@?DD>DDDFFDFIIEHGIIAF@AFG:<8CFFDHEFHICDFHGGGIIICH
@1655479/1
ccgattgacatgaaacaaacactaaatgtaaatttaagcatcccacaata
+1655479/1
CCCFFFD?FFHFHIIIIIJJIJIGIJJIHHEGIIJDIGGIIGGHIIJJIG
@1655702/1
gtggaactgcttcacctgtggccggcggcacgcagacgccttgatgacct
+1655702/1
@@@FFFFFHDHFHJJJJJHGIJJJJIJJJJJJJHHFFFDDDDDCDDDDDC
@3732068/1
accgcatccaattcggatcagccgtttctgagattagcgcgcacagacga
+3732068/1
CCCFFFFFHHHHHJJJJJJJJJJJJJJJJJJJJJJJJJJJJJJJJHHHHF
@7147666/1
cggtagaactctataccacggcgtcacgacacagtccttgtaattctctg
+7147666/1
@@@DDFFFGHHGGJJICHIIIIIJIGIJJJJJJJGHIJJJGIJJJJJJIC
@1656153/1
gcttaaacctacttacacatttctttaaaagtgaccagtctgcttcatct
+1656153/1
@@CFFFFFHHGHHJJIGJGHGHJJJJJJIGHCFHJJIIJJJJIJIJGIJJ
@7808480/1
ctgtcgccgataccagatttaaaaaaaaagaaattgtgattttaataaat
+7808480/1
CCCFFFFFHHHHHJJJJJJJJJJJIGJJIIIJGIJJDGEHFHGHGHFFED
@4398650/1
tgagagtctggccagtctttagaagacgatggtgtttgtcttgtttgact
+4398650/1
CCCFFFDDHHHHHJJGIJJJJJJJJJJJIJJJFHHJJJJJJJJIJJJHJI
@5762124/1
tgggctgcagatgactgtgcatccttgctagtaagtcctgagccatagca
+5762124/1
CCCFFFFFGFHFHGGIIFGHIJJJJJIJJICHFIIIJJJGIJJJJJJJJJ
@4399626/1
gcgccaccgacatctatagatgccaagaaacagatcacagagaaaaacaa
+4399626/1
CCCFFFFFHHHHHJJJJJJJJJJJJJJJJJJJJJJJJJJJJJJIIJJJJJ
@2343826/1
aataaaattagaggaagtaggtgctgggcctcttgtatgcgaaggtgttg
+2343826/1
?@?;BBDDFFDBCGBBGFGIIDEFHIEGGGGGHGGDED>FF1D@@?FHII
@5082744/1
agcactgagtgacggcacctccgacactgaggtcacgg
+5082744/1
CCCFFDDDDCDFHIGIEGGGIGHIJIJJIDGGHIGGII
@5082764/1
gttggagcttggtacaaagcaaagg
+5082764/1
@@@;DD>D?3DFDFEAF@CB333A9
@5082807/1
atacataataaaattagaggaagtaggtgctgggcctcttgtatgcgaag
+5082807/1
CCCFFFFFHHHHGJJJJJIGCFGGHHIFFHIIDGIGGJIJIFHIIHIGHG
@5082816/1
gcataccacaatatattcgtgaaaaccgcatcc
+5082816/1
??<:AAA3A?3CDEEDII>F=F:F:ABF>6D8C
@6450558/1
ctcatcttgtatagaggaggcttgggctcgctctccgaagggagcttgcg
+6450558/1
?@??DDDDFCFBDBHIECGFHAG@GDC@@FGCD?BGG6DGII;A;;F=6;
@6450605/1
cgattatcgaattttccgccatgagtaagcgatcgggctctcaggcaggc
+6450605/1
CC@FDFFFHHHHHJJIJJJIJJIJJGIIHIHIIJJJIJJIJJIIJJJJJG
@6450708/1
ggagcaaatggaaaaaaaaattggtgaaaagaatcacaagtaagatactg
+6450708/1
CCCFFFFFHHHHHJJJJJJJHIIJGHIJJJJJJJJJJJJJIIJJJIJJJJ
@4400253/1
ctgtgatctgtttcttggcatctatagatgtcggtggcgcacagggcacg
+4400253/1
@C@DFFFFHHDHGGIJIEIJJGJIJIIIIJIGEIIGHJGIJJBHJIJJIG
@6450926/1
gaggaagtaggtgctgggcctcttgt
+6450926/1
@<@D<A?AAC?F<DAGBFHGGEIGIF
@4400462/1
ctcataacgcagccagatgccaaagttcttgatcttcactgggctcttct
+4400462/1
@@@DDDBDHDHFAE@FH<@CEHH9EHBEFEGHHHEEGGHFC;FCHEDGEE
@6451532/1
ctgcaaagttaaccatcttgtattcaaaagaaaacctagaatcactggtt
+6451532/1
CCCFFFEFHHHHHJJJJJJJIJJJJJJIJIIJJJJJJJJJIJJJJJJJFH
@7150308/1
ggatggagtgagcacgggctctgtgcctggctcccatgtcacggtagcac
+7150308/1
CCCFFFFFHHHHHJJJJJJJJJJJJJJJJJJJJJJJJJJJJJJJIJJJJJ
@291717/1
ctccgattgagtttgtgatggtgcctctgtaggagtttcgggctcgggtt
+291717/1
CCCFFFFFHHHDFIJHHIGIJHHJJIHGIFHIJJJDGHIJJJJHIIJJ@F
@4401564/1
cttgtattcaaaagaaaacctagaatcactggttcaaattcaaataaaat
+4401564/1
@BCFDFFFHHHHHJJJJJJJJJJJIIJIJJJJHHIJIJJJJJJJJJJJJJ
@292393/1
ggttggaatgattctggtgggttgtcctgcagagcttgccacatcttgta
+292393/1
BCBDFFFFHHHHHJJJJHIJJFHIIIJJIJJJJJJJJJJJJJJJJJJJJJ
@7151339/1
gttagaaatgttacaacctctatactttgcattaaaataatgcccatttt
+7151339/1
CCCFFFFFHHHHHJJJJJJJJJJJJJJJJJJIJIJJJJJJJJJJJJJJJJ
@292962/1
atacataataaaattagaggaagtaggtgctgggcctcttgtatgcgaag
+292962/1
@@CFFFFFDHFAHGGGIIIIGIIEHGGAFGIIIIIIIIGIIDHHIGIIII
@1656851/1
ccaggataataagttaattataccaagtttcatcgaaatcaaaccgttag
+1656851/1
;??DD;DDF??CFFHIGEGGHGGHGBFFHGGIEHECGC9FGG?CFGDDCH
@1657157/1
ccactacatcgagatggtaagcctttcattattagacatcgacaaaacat
+1657157/1
CCCFFFFFHHGHHJJJJHJIJJJJJJJJJJJJJJJJJJJJJJJJJJJJJJ
@7152549/1
caggcaacatcttctttggtttgtcaggggtaatgctaacgtcatagcga
+7152549/1
CCCFFFFFHHHGGGIGHIJHIJJIJJHIJJ?DGGIJJJJIJIIGGGGJIE
@293538/1
cactgagtgacggcacctccgacactgaggtcacggtactcgcggtacat
+293538/1
@8?DDDDDDFDFDFD?AB8CF?:DGFE9<FDEFEEF?BFFE;84=:<>B>
@3733509/1
ctgtttcttggcatctatagatgtcggtggcgcacagggcacgcttgcgc
+3733509/1
@@@FDDEBFHDDFEADBHGD@CCACGB@??EFHFEHDDGEDHEAHDAA8B
@293597/1
taatatttattgctctcctccgattattattatacttatacatcaaataa
+293597/1
CCCFFFFFHHHHHJJJJJJJJJJJJJJJIJJJJIJJJJJJJJJJIJJJJJ
@294078/1
gtcgattgcggtatcggcgtcgcttgcggtaccggcgtcggttgcggaat
+294078/1
CCCFFFFFHHHFHHIHJGIGHIIGHGDHHIIJJHJHFACDDBDBDDDDDD
@294418/1
ctcatcgggaggtgtggcagcctccttgaccattttagatatttgttgtt
+294418/1
@@CDFFFFHHFHFGDFGBFHGGIJI>DHEGH<?GGHEG@@BBDEFIHIGH
@1658853/1
gtttccaatctccaagacaggaggctccagtactttagctttgacagtgt
+1658853/1
B@@DFF:BFHHHHJJJJJJJIIJJJJIJIIEHJFIIIJJJJJJIIJJHII
@1659348/1
gttttacaagggcaggttgaactcacaccattcaatttaaaagaaactgg
+1659348/1
@B@FFFFFFGHDHJJJJJJJJIJJJJJFGJJFIIGIJJIIJIIIJIIGIG
@3033680/1
ccgggaattttgtttggtacctgataccgacacatggtaggttccatgga
+3033680/1
CCCFFFDFHHHHHEHHJFHHJGJFIIIJJIGGIJJJJBFGH?FGGIGIIH
@3735896/1
ctttaacgaatgcagcgaaatagtcacacccacgttggttatcaagtggc
+3735896/1
CCCFFFFFHHHHHJJJJBHIIJJJJIJJJGJJJJJJJJHIIIJJJJJJJI
@1010479/1
ggtcgtttgaaaaattgacggccagccttaacgtacgactccaacgcccc
+1010479/1
CCBFFFFFHHHHHIJJIJJJJJJJJJJJJJJJJIIJJJJJJJJJJJJJHH
@1010654/1
ctcgggttggaatgattctggtgggttgtcctgcagagcttgccacatct
+1010654/1
CCCFFFDFHHHHHJJJJJJJIIIJJJJJJJJJJJJGIJJJJJJJJJJJJJ
@7810244/1
gtgttgaggcgcttgtggtggtgcacgcgcttgggcagagggaatctgat
+7810244/1
B?BDDFFFHHHHGJJJIFIJIGGIJHIJIIJJJJJJJIHIHHHGFFFFFD
@5762822/1
ctgatagagacgatttcaccagtggtcttcttgaacttcttcaattgacg
+5762822/1
CCCFFFFFHHHHHJJJGIJJJJJIIGIGGIJJIJJJJJIJJJJJJIGIJI
@1010902/1
tttataaacggtacatctagagtataaaaaactgataaattccgtcacta
+1010902/1
CCCFFFFFHHHHGJJJJJJJJJHIIJJJJJJJJJJJJJJJJJJJJJJJJI
@7810492/1
gtcgtaatgttcttaagtgcattcaacgaataacagttcttcatctgatc
+7810492/1
CCCFFFFFHHHHHJJJJIJJJJJJJJJJJJJJJJJJGIIIJJJJJJJJJJ
@1660850/1
acataataaaattagaggaagtaggtgctgggcctcttgtatgcgaaggt
+1660850/1
;??ADADBBDBDB?C<<A3AEC<<AAFFDHIFIIFEFDECCD?F:=FFEF
@1011420/1
ctctgtgcctggctcccatgtcacggtagcactgagtgacggcacctccg
+1011420/1
@CCFFDDDHHD?FGGIJJIIIIGEIEBFHGEHIIDHCFGGGIIHIJJJG@
@1661241/1
cttggcttgagatttgttgcgaccgatgccataaacagtgtgctgggcat
+1661241/1
CCCFFFFFHHHFHJJIHIIIJIJJJIJJJJGGIJJIGJHGHGIJJIJJJJ
@3035641/1
cacgtttatacattttttttttaatttttgtgttacgattcgaatactgg
+3035641/1
@@@FDEFFHBFHFIJJJJJJJIHGAFGIJJHGIIJIJIGHGIEGHHGHGH
@1661484/1
ctcataacgcagccagatgccaaagttcttgatcttcactgggctcttct
+1661484/1
@@@DFADFHHFHFGBBFDCH9CFHGHIIIIIGAFGHGCDFHGIGGICFGD
@1012131/1
ttttattgcttggtgagacacgagataaaagtctaattcagacgagtgca
+1012131/1
CCCFFFFFHHHHHJJJJIJJJJGJJJJJJIJIJIJJJJJJJIJJIJHHJJ
@3737752/1
ccggtactaacgatcaaatcgatcatg
+3737752/1
?@@DB??BDBHHH@;?<?C3<<AAE?9
@7811922/1
cacatgattcatccacaaattccaacccttgcgtttcaaaacaattcatt
+7811922/1
CCCFFFFFHHHHHJIJJJJJJJJJJJJJJJJJJFHJJJJJJJJJJIJJJJ
@4402321/1
cttcagatactccaaagcattctgggctgcagatgactgtgcatccttgc
+4402321/1
CCCFFFFFHHHHHJJJJJJJJJJJJJJJJJJJJJJJJJJJJJJJJJJJJJ
@4402373/1
ctggttcagcctttttctttttaggcttcttctttctagtgcctgataag
+4402373/1
???>4A?DBDDADIIE:EFE>EFCA@EF>FF<EEC9?C?DFA<DB;DDED
@5084186/1
gatagtcatcgcggcctctagccgacacgattatgaagacgaagcggacg
+5084186/1
CCCFFFFFHHHHHJJJJJJJJJJJJJJJJJJJJJJJJJJJJJJHHFFDDD
@2346635/1
gcactgagtgacggcacctccgacactgaggtcacggtactcgcggtaca
+2346635/1
@@@D?B:D22AFDAFD@BGGHGGDGIHII>ABFHHB<6B<EAFBE<=B<7
@7812732/1
gacaaacagacaaaaaaaaagttaattacatttttgggttcgacatcgac
+7812732/1
@@@FFFFFGDHHHIGGIIGGIBFHIIIJJGIFHDHIFDFGIIJJGGHFFF
@1013204/1
aatgttcttaagtgcattcaacgaataacagttcttcatctgatcaaacg
+1013204/1
@CCFFFFFHHHHDGIJJJJJJJJJJJJJJJJHIJJJJJJJJJJJJJJJJJ
@1013246/1
actgagtgacggcacctccgacactgaggtcacggtactcgcggtacatg
+1013246/1
@@@FFFDDFHGHGHIJJJJJJJJIGIIEIDHIIJIIJJJJJJJHBEFFFF
@1661916/1
gtacattgaaaataaaaataaaaaaaatagcaggggttattgttatgtcg
+1661916/1
CCCFFFFFHHHHHJJJJJJJJJJJJJJJJJJJJJJJHIJJJJJJJJJJJJ
@3037954/1
gccagatgccaaagttcttgatcttcactgggctcttctctgggatttcc
+3037954/1
CCCFFFFFHHHHHJHIJJJJJJJJJJJJJHHJJJJJJJJJJJJJJJJJJJ
@3038296/1
ggctgatccgagttggatgcggttttcacgaatatattgtgggatgctta
+3038296/1
@CCFFFFFHHFHHHJJGIIGJJFGIIJJJJHGIIIIJJGGGIJGIJIHJG
@3039544/1
acttgtttgaaggagtctatgcaagcttactataaaacaaaattaaaaac
+3039544/1
BCCFFFFFHHHHHIJFHIJJJJJJJJJJJJJIJJJIJJJJJJJJJJJJJJ
@5085573/1
gtcgatatgtggatgtagctgccattatgtagactgttgtgttgaccaat
+5085573/1
@@@D?DDAFACCH@FACEEBFFEDHIGIHHEHGIIGHIIDEFDGCHGCAH
@5085762/1
tggcacactgtttagaagtattgggaactgtattctatgtttcctaaccc
+5085762/1
@@@DDDBDDHDFF?FHIBABH@HICHEEHGB@ACHCHECCFF4CDG<BBG
@5765512/1
cgccttgagaagcagacacaagcttcttctgtttgtccgtcaaagcattt
+5765512/1
CCCFFFFFHHHHGJJJJJJJJJJJJJJJJJJJJJJJJJJJJJJJJJIJJJ
@6454643/1
aactgcttcacctgtggccggcggcacgcagacgccttgatgacctccac
+6454643/1
@@CFDDEDFFDDAEHGBBDG<@GG?B@@@BA=ADFCECE@@CD@CCCBCC
@6455053/1
gtggtcttcttgaacttcttcaattgacgcaagaagtaccagaaacggga
+6455053/1
@@@FFFFFGHHBFIGGGIHIJJIGHGIIJJIJJIGGGHFIIJJIJIJHID
@7814272/1
ggtcacggtactcgcggtacatgttgtgtacacctgagcgagactcataa
+7814272/1
@C@DDFFFFHFFHJJJJEGIJJJHIHIJHIJFFFHIHIGIJJIJIIGIJJ
@5087493/1
aggtgctgggcctcttgtatgcgaaggtgttgaggcgcttgtggtggtgc
+5087493/1
@@CFFFFDHHDHHJJJIIJJIJJGHIJCFGHJJJJJJJJJJIJJIJJGHI
@7814887/1
cgcaagaagtaccagaaacgggacttagccacaatctggtctggagagaa
+7814887/1
CCCFFFFFHHHHHJJJJJJJJJJJJJJJJJJJJIJJJJJJJJJJJJJJJJ
@6456076/1
gtcacggtagcactgagtgacggcacctccgacactgaggtcacggtact
+6456076/1
CCCFFFFDHHHHHJJJJHIJJJJJJJIJJJJJJJJJJJJJHIJJJJHIHH
@7815786/1
ctccatactttgtttcatttaaatttacgggctatgccatttatcctcgc
+7815786/1
CCCFFFFFHHHHHJJJIJJJJJJJJIJJJJJJJJJJJJJJJJJJJJJJJJ
@6456763/1
acgacttatagtacactatttccacaacagtaccgaagcgctcggccgat
+6456763/1
@CCFFFFFHHHHHIJJJIJJJJJJJJJJJJJJJJJJJJJJIJJIIJJJJI
@5088834/1
ctgatagagacgatttcaccagtggtcttcttgaacttcttcaattgacg
+5088834/1
@C@DFFFDBHDFDHHEHGIGJIHIFHEGGGIIJJI>HHHIDHHIGIJJJG
@7815928/1
cgatcaaatcgatcatgggtccataatcattcctggaatccgtgtcgacg
+7815928/1
CCCFFDFFHHHHHJJJJJJHHIJJJJJIJJJJJIJJJJJJJJIIHIIIJI
@7816901/1
ccacaatacattcgtgaaaaccgcatccaactcggatcagccgtttctga
+7816901/1
?@@DDFFD?FHHHIHGGEIHGGGGEHGHIEGIIGEB?FGCGGIIIIIIIG
@7816910/1
ctgtgatctgtttcttggcatctatagatgtcggtggcgcacagggcacg
+7816910/1
CCCFFFFFHHHHHIJJEGGIIHHGHHGHHCHHGIEFHCHHEHAGIJGBHB
@2348128/1
attttgtttttctctgtgatctgtttcttggcatctatagatgtcggtgg
+2348128/1
CCCFFFDBFHHHGJGIFHHIHIIFHFHIHJJIGHEFIJGGIJJHJJJIII
@4403537/1
gtgtcgacggcgatgagagcccacgatgtaagtgcttcgggcttcaacag
+4403537/1
@?@BD@BDD?HHDHGGIGGHII=DHIB@BFHG7@GHIGGGEE8?CDEAAA
@7817034/1
cgcaagaagtaccagaaacgggacttagccacaatctggtctggagagaa
+7817034/1
CCCFFFFFHFHHHJJJJJJJJJJJJJJJIJJJJJJJJJJHIJJJIJGIIJ
@7817412/1
gggaatctgattgtgctgttgtggaactgcttcacctgtggccggcggca
+7817412/1
@@CDDFFFFHHHHIIJJIIJIHGEGHIJIJJIJGGIIGIGIIIIJJIGFD
@4403938/1
atgtcacggtagcactgagtgacggcacctccgacactgaggtcacggta
+4403938/1
CCCFFFFFHFHHHJJJJJJHIJJJJJJJJJJJJJJJJJJJJJIJJJJJGH
@296712/1
cagcatacataataaaattagaggaagtaggtgctgggcctcttgtatgc
+296712/1
CCCFFFFFHHHHHIJJJJJJJJJJJJJGHIIFHIJJJIJJJJIJIHIIJG
@5766610/1
ctcatcttgtatagaggaggcttgggctcgctctccgaagggagcttgcg
+5766610/1
CCCFFFFFHFHFHJGIJFHIIJJGJJJIJJIIJJJJJGJGIIEHIIJIIJ
@296793/1
ctggagagaagatcctcatcttgtatagaggaggcttgggctcgctctcc
+296793/1
CCCFFFFFHHHHHJJJJJJJHIJIIJJJJJJIJJJJJJGJIIJIJJJIJJ
@4404213/1
ctcagcgacatgtaagagttcaatggggaagtaaatgcatctgtccttat
+4404213/1
CCCFFFFFHHHHHGIJJJHHIJJJJJJJJJJHIJIJJJJJJJJJJJJJJJ
@2349183/1
taataaaattagaggaagtaggtgctgggcctcttgtatgcgaaggtgtt
+2349183/1
CCCFFFFFHHHHHJJIJJIJJJHJJJJJJJJJJJJJJJJJJJHIIJDGHG
@297235/1
ggatggagtgagcacgggctctgtgcctggctcccatgtcacggtagcac
+297235/1
CCCFFFFFFHHHHJJJJJJJJJJIJJJJIJJJJJJJJJJJJJJJHIJJJJ
@2349461/1
tgccttgggaagcctttgtgcgccacatcaatgttgataaaggctttatt
+2349461/1
CCCFFFFFHHHHHJJJJJJJJJJJIJJJJJJJJIJJJJJJJJJJIJJIJJ
@2349589/1
ctgtggccggcggcacgcagacgccttgatgacctccactttgatgatct
+2349589/1
@@@BD?DFHHDDHEIHHGIEGHBEEHHGDFFFFFCECCECCCCCCCDECE
@2350123/1
gtcacggtagcactgagtgacggcacctccgacactgaggtcacggtact
+2350123/1
CCCFFDFADFHDFJIIJDGHHHIFIJGIEHIGIIJGIIIJJJIGIBHIGE
@1014155/1
cagccagatgccaaagttcttgatcttcactgggctcttctctgggattt
+1014155/1
CCCFFFFFHHHHHJJJIIJJJJJJJJJJJJJIGIIJJIJJJJJJJJJJJJ
@298190/1
agctgttccacttcatcatcagggatcttgccgtcattgcagacggtgtg
+298190/1
CCCFFFFFHHHHHJJJJJJIIIIJJJJIJJJJJHIJIIJJJJJGIJDGIJ
@6458201/1
ctgtgatctgtttcttggcatctatagatgtcggtggcgcacagggcacg
+6458201/1
@@@DDDDFHHCFHIIIIIJIIJJJGIJGIJIJIFCGHHGIGIIJIGIGIE
@7155729/1
acggtactcgcggtacatgttgtgtacacctgagcgagactcataacgca
+7155729/1
@@@FFFFFHHHHHIIJIJJIJJIIHIJGHHIJJJJJJIIJJJJJJIJIJI
@6458602/1
gtgagcacgggctctgtgcctggctcccatgtcacggtagcactgagtga
+6458602/1
CCCFFFFFHHHHGJJJJJJJJIJJJJJJJJIIJJJJJHJJIJJJJIJFHH
@6458622/1
tatctatctatacatataataaaatcgtagaaaagtgctgtctgtacatt
+6458622/1
CCCFFFFFHHHHHJJJJJJJJJJJJJJJJJJJJJJHJJJJJJJJJJJJJJ
@4406464/1
ccacttcatcatcagggatcttgccgtcattgcagactgtgtggtagcgg
+4406464/1
<<@BDFDFDFHDHEIFB?HGHIIIGIGGHIIIIIGHIIIBDGHIGIIIII
@7156352/1
atgaagaagaggagcaaatggaaaaaaaaattggtgaaaagaatcacaag
+7156352/1
CCCFFFFFHHHHHJJJJJJJJJJJJJJJJJJJJJFHIJJJJJJJJJJJJH
@7156596/1
ggcagagggaatctgattgtgctgttgtggaactgcttcacctgtggccg
+7156596/1
@?@FD=DDAHFDHEIIIIEEFHDH<EFEDHIGGCECHIIGIIII?F>FHI
@4406974/1
catacataataaaattagaggaagtaggtgctgggcctcttgtatgcgaa
+4406974/1
B@BFFFFFHHHHHIJJJJIJJHGIHIIJIJJJJIIGHIJJJJGIIJJJJF
@4406997/1
cctacttggttccaattaaactttgggcctgtttcacagtctcgttgact
+4406997/1
CCCFFFFFHHHHHJJJJJJJJJJJJJJJJJJJJJJJJJJHIJJJIJIIJH
@7156639/1
acagcatacataataaaattagaggaagtaggtgctgggcctcttgtatg
+7156639/1
@8;BDBDDFFBDDFFHFBHFCH@DHIIFBFCAA:9:<<?;?D8BAA?4B@
@6459497/1
cataacgcagccagatgccaaagttcttgatcttcactgggctcttctct
+6459497/1
@@@BBBADF@:CF?A:2<FDG@A2:?EE@GDDGDCBDB<8???8BGFABB
@7156720/1
gttgtggaactgcttcacctgtggccggcggcacgcagacgccttgatga
+7156720/1
CCCFFFFFHHHHHJJJJJJJJJJJJJJJJJJJIJHHFFDEDDDDDDDDDE
@6460142/1
ggtgctgggcctcttgtatgcgaaggtgttgaggcgcttgtggtggtgca
+6460142/1
@@<DFFFAFFHHDIIGEGGHIIBEGEHIGGIGIFIJIIJJIJD=FHIJEI
@6460222/1
gcgttgatgtcgcaagatagtgagacattcactttttagtcataatcttc
+6460222/1
B@CFFFFFHHHHHJIJIJIJFHGHBHIJJJJJJIGIJIJIHIGIIIJJJG
@7157595/1
ggttattgttatgtcgatgtcgaacccaaaaatgtaattaactttttttt
+7157595/1
@CBFFFFFHHHHHJJJJJIIJJJJJJJJJJJJJJGIJJJJJJJJJJJJJJ
@6460524/1
gttcacattgacaaacttaggtttgcttacagccattcccaactgtcctc
+6460524/1
@?@DFFDFHHHHGJJIIJJJICFHIIJJJGIIIGGHGGIIGGHGIHIIJJ
@7157869/1
agcatacataataaaattagaggaagtaggtgctgggcctcttgtatgcg
+7157869/1
CCCFFFFFHHHHHJJJJJJJJJIJIJHHIJHIIJJJJJJJJJJJHJJJJI
@7158234/1
ataatgtcataaagttgacaataatctataattaattactttaaatcttg
+7158234/1
CCCFFFFFHHHHHJIJJJJJJJJJJJJJJJJJJJJJJJJJJJJIJJJJJI
@4409055/1
ggtggtgcacgcgcttgggcagagggaatctgattgtgctgttgtggaac
+4409055/1
@CCFFDDFHHHHGJJJJIJJJJIJJJIJJJJJJJIJJJJIJIJJIIJJJJ
@6461832/1
gtgagcacgggctctgtgcctggctcccatgtcacggtagcactgagtga
+6461832/1
CCCFFFFFHHHHHJJJJJJJIHIIIJJJJJJIJJJJJHIJJJJJJJJGHG
@4409812/1
ccgtttttaaactattttttcaatgccctaagtgagtatacatctattaa
+4409812/1
CCCFFFFFHGHHHIJJIJJJJJJJIJJJJJJJFGFGFHIJJJJJJJJJJJ
@7159511/1
caggcaggcaagatgggcatagtaggtaggcgtagggtaagacacggatc
+7159511/1
CCCFFFFFHHHHHJJIJJIJIJHIJJGIJJJJGIIJJFHIIGJJJJJIJJ
@4409889/1
tgtctttctagtgcgtccgtctgattctgtgatagtgaagacaagatcgt
+4409889/1
@C@FFFFFHHHFFGIJJJIHGIIGIIHGJFHIGIIHJIHHIIIJJJJJFF
@3041380/1
ctcatcttgtatagaggaggcttgggctcgctctccgaagggagcttgcg
+3041380/1
@C@FFFDFFDDHDDGGHD@CDFHAEFFGD?F=DHHGHIGIBEHBBGF;@A
@7160044/1
tggactgccgccaattcactgttcattacctgtgaaaactgcccctc
+7160044/1
@@@DDFDDFDHFDGHIIBHHGCEGIIIBHHIJIIGGHIGII@GHIII
@5768413/1
gctgtctgtacattgaaaataaaaataaaaaaaatagcaggggttattgt
+5768413/1
C@@FFFFDFH?FHIIGIGIJJIHIJIJJIGGGIEHJGIHEBDG<AHGIE;
@5768501/1
ctggagagaagatcctcatcttgtatagaggaggcttgggctcgctctcc
+5768501/1
CCCFFFFFHHHHHJJJJJJJJJJJJJJJJJJJJJJJJGJJJIJJIJJJJJ
@298398/1
ctgtttcacataaataggtgagaagtgtgataatgtcataaagttgacaa
+298398/1
CCCFFFFFGHHGHJJJJJIHIJJJJHHJIJJIJJJIJJGJIJJIIJJJJJ
@7160383/1
ctgcaaagttaaccatcttgtattcaaaagaaaacctagaatcactggtt
+7160383/1
CCCFFFFFHHHHHJJJJJJJIJJJJJJJJJJJJJJJJJJJJJJJJJIJIJ
@3042093/1
cccttgtttataagtttagtatagcttattacaaaataaatcttatattt
+3042093/1
CCCFFDDFHFHHHGFHIIFCIHIJJJJIIGGIJJFIIFEHGJIIIJJJGI
@5769382/1
tcccacttcacgacgcttcagcagagtgcacacaatggtgaactggcgtt
+5769382/1
C@CFFFFFHGHGHHIJJJJGIGJIIGCBHGGIJIIIEGDHIGIJJIIHAH
@2350584/1
gccagatgccaaagttcttgatcttcactgggctcttctctgggatttcc
+2350584/1
@@@DDDDDADHFHIAEGFEIGE<BHGAAHECGHGHGIIICHIIEHCHCBD
@299544/1
cagacgaacagacaaacagacaaacagacaaacagacaaacagacaaaca
+299544/1
C@BFFFFFHGHHHIJJJJIIJJIJJJJJJIJIJJJIIIIIIJJIJJJJJJ
@5770299/1
ccggcaaatttttggttttaaccacatagttcccgatctcgcgggatctc
+5770299/1
CCCFFFFFHHHHHJJIJJJJJJJJJJJJJIJJJJJJJJJJJJJJJHFFFF
@3741101/1
gcgcttgtggtggtgcacgcgcttgggcagagggaatctgattgtgctgt
+3741101/1
CCCFFFFFHHHHHHIIJJJJJJJJJJJJJJJJJJJJJJJJJJJJJJIIIG
@2352068/1
agggtaagacacggatcgcatacaccgtgaatataagtggcaaaggtagt
+2352068/1
B@CFDEFFHHHHHJJJJJJJJJJJJJJHHIJJJJJJJHHIJJJJJJFHHF
@1662561/1
ctgtgatctgtttcttggcatctatagatgtcggtggcgcacagggcacg
+1662561/1
C@CDFFA>FDFHHJJJEBGIFHIHJJIGGHAABFE1C@?@DG@GGGCFHG
@5771452/1
caccgattagtgcctctaatatatcgctgaggaccttagggacttcgaca
+5771452/1
@@@DDFDFGDFHGIIJIJIIJIJJIGIIGIJGHIJIIGGGGIIEIFIJJG
@5771464/1
gtaaatattcagcaaattcgtcctgtggaggtatgattctcatccactcg
+5771464/1
CCCFFFFFHHHHGJJJJJJJJJJGJHJIIJJH@HHJJJJJJJJIJJJJJJ
@5091388/1
gtcacggtactcgcggtacatgttgtgtacacctgagcg
+5091388/1
?::DDDDDFFD?AAFF1?:C:C1191?BDBD?BDF3?F6
@5091402/1
tgaggcgcttgtggtggtgcacgcgcttgggcagagggaatctgattgtg
+5091402/1
@BCFFFFFHGHHHJGGHIIJJJJJJIJJJJJJJJGJIJEEHHHHFFFFFF
@3742312/1
gcttaaatttacatttagtgtttgtttcatgtcaatcggttcataaataa
+3742312/1
CCCFFFFFHHHHHJJJJJFIIJJJJJIJJJJJJJJJJJJHHJJJJJJJJJ
@1016878/1
catagcgataaattttaagggacttaaattccatttccaaatagttgacc
+1016878/1
CCCFFFFFHHHHHJJJJIJJJJJJJJJJJJIJJJJJJJJJJJJJJJJJJJ
@7820107/1
ctctggttcgattgggactcaaaaaatcacgtttatacattttttttttt
+7820107/1
CCCFFFDFHGHGHJIIJIJIGIIJJJJJGIJGIIGIFHIJJJJJJJIHFD
@3743343/1
ctgtgatctgtttcttggcatctatagatgtcggtggcg
+3743343/1
@@CDDDFFHHFHHIIIDHEHIEHIIIGABAFHDGF8C:D
@2354024/1
agtgactttcccgtttccaatctccaagacaggaggctccagtactttag
+2354024/1
@@@FFBDBDDFHHEFGGGGFHGEHEECHIIGII?CGDDB?DGBEGIGI@D
@5093066/1
ctcgtggttcctctgcacttggtggtccacaaacattataatagcgttgt
+5093066/1
BCCFFFFFHHHHHJJJJJJJJJIJIHJJIIIIJJJJJIJJJJJJJJIJJI
@3744066/1
ctgtattcatcagggcttcttgatgta
+3744066/1
?<@=DBD;C<C:C9AEGCA4:AA3<<<
@3744128/1
gctctgcgtcggtatacacttggggaaagcctcctcactggcatagacgc
+3744128/1
CCCFFFFFHHHHHIJJJJJJJJJJJIJJIIJJJJJJJJJIIJJJJJJJJI
@7162063/1
agtggtcttcttgaacttcttcaattgacgcaagaagtaccagaaacggg
+7162063/1
CCBFFFFFHHHHHJJJJJJJJJJJJJJJJJJJJJJJJGIIJJJJJJJJJJ
@7162536/1
aaattggtgaaaagaatcacaagtaagatactgcaaacatgccagttata
+7162536/1
@B@DDFFDHHHHHJJJJJJJJJJHIIJJJJJJJJJIJJJJJJJIJIJJJJ
@7823080/1
agagaagatcctcatcttgtatagaggaggcttgggctcgctctccgaag
+7823080/1
@@CFFFFFHHHHHJJJJJJIIJJJIGJJIJIJJHGJFIIIJJJGGIFIJI
@3745997/1
gccagttataaagcatagcccgaagtgctattggcacacaggcataatgc
+3745997/1
CCCFFDDFGHHHHIJIJJIDGHIJJCGIIIJJJJJJJJJIHIJIJJJJHI
@7163533/1
attattacagcatacataataaaattagaggaagtaggtgctgggcctct
+7163533/1
CCCFFFFFHHHHHJJJJJJJJJJJJJJJJJJJJJIIJJIJJJJJJJJJJJ
@3746214/1
gagacgatttcaccagtggtcttcttgaacttcttcaattgacgcaagaa
+3746214/1
@@@FFF8DDBHHHIGGGIIIIAFHGGEHFGGIIIIIIHGIBDBDEHFDDH
@7163708/1
gcccgcgactccgtccgcgcggatgtcggtcttcgcgtggaagttttatt
+7163708/1
CCCFFFDDHHHHFFHHBHEHIIAAHCEEHBEDCEDDD;@BDDDAADCDDD
@7163937/1
gccggctttggtggttctttggctgtctctggtggaggtttctcctgtga
+7163937/1
CCCFFFFFHHHADHEFGJJIJIIJIGIJJJGJHIJIJJDGIIJHHIG=FD
@3746618/1
gtgacggcacctccgacactgaggtcacggtactcgcggtacatgttgtg
+3746618/1
CCCFFFFFHHHHHIJJIJJJJJJJDGHJJJFEHIJJIIJBEHHHHBEFDF
@7164265/1
cagtggtcttcttgaacttcttcaattgacgcaagaagtaccagaaacgg
+7164265/1
CCCFFFFFHHHHHJIJJJJJJJJIHJJIJJJJJJJJJJGHIJJJJJJJJJ
@3747113/1
ctcttgtatgcgaaggtgttgaggcgcttgtggtggtgcacgcgcttggg
+3747113/1
CCCFFDDDDFHHHIIIEGFGHIIIJJJFIJIIGHGHHGGIIIIBHFFFDD
@7824524/1
ctttagctttgacagtgtaaaacttctccgaaatctccaatccaaaccgt
+7824524/1
BCCFFFFFHHHHHJJIIIJJJJJJJJIJJJGIJJJJJJJJGIIGGIIJJI
@5093622/1
actcactgcaccagcattcgtgtcccccgctggagcttgaccaacggggt
+5093622/1
@@CFDDEFHHHHGIIJJGIICFHGHHGIJJJIIGIIDFGIIGGGIJFII5
@6463248/1
cttccgtcttgggtgaggcataacggggtgggttttacagactagaaccc
+6463248/1
CCCFFFFFHGHHHFHIJJJJJJJJJJJJ?FHI@GIJJJJJJJJJJJJIHH
@5772368/1
catggatttaggagcacgtgcagtaggaaccacagccgttggcgtcgatt
+5772368/1
[truncated: 1,607,406 more chars]
