# Supplementary material for: Identification and comparison of key RNA interference machinery from western corn rootworm, fall armyworm, and southern green stink bug
Source: PLoS One. 2018 Sep 5;13(9):e0203160. doi: 10.1371/journal.pone.0203160 (PMC6124762; doi:10.1371/journal.pone.0203160)
Supplement: S2 File — (TGZ) [file pone.0203160.s012.tgz › data/fastq/faw/7_Female-pupae_FP_Rep3_aligned.fq]

@613/1
ctgtggccggcggcacgcagacgccttgatgacctccactttgatgatct
+613/1
@@@DDDDDDDHHHGIBGF0@6=;AEEFE;@@3?BCCB;A@>;@;@;AD@D
@1039624/1
agcatggtaagaaggtggcggccagaatctagacatgcacagctcttgca
+1039624/1
@BCFFF3DHHHHHJJHJJJJJJJJJJJJJJJJIJJJJJJJJJJJJJJJJJ
@4121668/1
tgggcctcttgtatgcgaaggtgttgaggcgcttgtggtggtgcacgcgc
+4121668/1
CCCFFFFFHHHHHJJJJIIJJEGHHJJJJIJJJJJHIJBFHFGIJJJJHF
@3096290/1
caccaagctagtggcgttgatgtcgcaagatagtgagacattcacttttt
+3096290/1
@@@FFFFFHAFDFHJIFHJBHIHIGJIJJJJJJHGAHFHEGIIIJJIJJI
@3608979/1
aggaagtaggtgctgggcctcttgtatgcgaaggtgttgaggcgcttgtg
+3608979/1
CCCFFFEFHHHHHJJJJJJJJJJJJJJJJJIJJJBFGHIJJJIJJIJJHI
@5142807/1
atcttctgtagctgctgtgtgaagttcttcaaagcgtcttctctaacagt
+5142807/1
CCCFFFFFHHHHHJJJJJJIJJJJJJGJJJIIJJJJHIIJJJJJIJJJJH
@3096592/1
gcaagaagtaccagaaacgggacttagccacaatctggtctggagagaag
+3096592/1
@@@DDD?DHD?BFEHHGEGGB@GIIIIIIIIGDHGHIA:?FFE4?DFGH@
@3096739/1
ctcacatgattcatccacaaattccaacccttgcgtttcaaaacaattca
+3096739/1
CCCFFFFFHHHHGIGIJIJJIIJJIIJJIIJIIGIFHIJGJGIIGIIJJG
@5143055/1
gtggattttaatgttattattacagcatacataataaaattagaggaagt
+5143055/1
BBBFFFFFHHHHGHIJJJJJJJJJJJJJJJJJJJJJJJIJJJJJJIJJJF
@3096874/1
ctgttgtggaactgcttcacctgtggccggcggcacgcagacgccttgat
+3096874/1
BCBDFFDDHHGDHJIJJJIJIJJIIJIIIJJJIGJHGFFDDCDDDDDDD@
@4122299/1
gggtgacatcggacttaatacaaggaaactgtttagactggttacattgc
+4122299/1
BCCDFFFFHHHHHJJJJJJJJJJJJJJJJJJJJJJJJJJJJIJJJJJJJJ
@5653486/1
tcttcttgaacttcttcaattgacgcaagaagtaccagaaacgggactta
+5653486/1
CC@DDDBEHHDFFGBFHGIIIIFEHGIGA?FH??BCGGIGEIGAGGHGEG
@2059931/1
caccagtggtcttcttgaacttcttcaattgacgcaagaagtaccagaaa
+2059931/1
CCCFFFEFHHHHHJJJJJJJJJJJJJIIJJJJJJJJJJIJJJIJJJJJIG
@2060203/1
gcacgcgcttgggcagagggaatctgattgtgctgttgtggaactgcttc
+2060203/1
@@@BDADDAFD=BFB18?;?FHHICHBFCHHE?DGBA8/7;FGIC@F>=C
@2060219/1
gcaagaagtaccagaaacgggacttagccacaatctggtctggagagaag
+2060219/1
CCCFFFFFHHHHHJJJJJJJJJJJJJJJJJJJJJJJJJHIJJJIJJJJJI
@2583293/1
gtgttgaggcgcttgtggtggtgcacgcgcttgggcagagggaatctgat
+2583293/1
BBB?DDFFHHHHHJJHIJFHIIJJJJJJJIIJJJJJIIHJHHEFFFFFFF
@7192634/1
atttgcggtgaatttgtggcctggcgttgagggcaagttcatgcgttttt
+7192634/1
@@@DBDDDHFDCCF@DFAGGGGII@FF@?GEBF<?FHDGEHGCGIFGHGG
@4632801/1
ctatactttgcattaaaataatgcccattttcacaggcaagggatcctaa
+4632801/1
@@<DB;D:DFB8:C<<A<<I<I@I<3:<FC<9<<22C8:??;D;;60?9?
@2583657/1
gccagatgccaaagttcttgatcttcactggg
+2583657/1
=;?DDDD;4:<:<C<CBDIIDF@BFDHII>A8
@1896/1
ttgtggtggtgcacgcgcttgggcagagggaatctgattgtgctgttgtg
+1896/1
@CCDFFDFHDFHHIJGGIIIJJIJJJIJJJGGIJIJHIFIJJIJJGIJEG
@2385/1
cggaactccaatcctttactcgaatagtcttttctaacttgaacagtgcg
+2385/1
BCCDFFFFHHHHHJJJJJJJJJIIJJJJJJJJJIJIJJJJJIIJIJIJJI
@7193936/1
gttgtcaataaactattggcgattcatacagtcgaattacatgacatcaa
+7193936/1
CCCFFFFFHHHHHJJJJJJJJJJJJJJJJJJIJJJJJJJJJJJJJJJJJJ
@1040177/1
ggacgcgttaacatacgagatcttcgtgcggagataatattttaaagtat
+1040177/1
CCCFFFFFHHHHHJJJJJJJJJJJJJHIJJJJJJJIJJJJJJJJJJJHHH
@5143655/1
gtgttacctgcaacttggccaggttagggccaacagattgtttgagatgt
+5143655/1
CBCFFFFFHHHHHJJJJJJJJJJHIJJIJJJJJJJJIJJJIJJJJJJJJI
@6682732/1
cttccgtacattttatactaagctgtaaagtaccgactgttgagccagta
+6682732/1
CCCFFFDFHGHHHJIJIJJJJIIIIHHIIJFFHEHGHIJHIIJIGEIIFH
@7702839/1
cagcatacataataaaattagaggaagtaggtgctgggcctcttgtatgc
+7702839/1
@@@DDDFFHHHHFGGIJGIJIJJIIIIFFFHFHHHHIJJGJJHGIHHFHI
@5655561/1
tcgaatactggactagtaaaatacatagtttcactacacaagtgatacac
+5655561/1
@@@DDDDDHFFABFEG?FHGG@F<?DHIIIIIGHGGE@AE7??FHBFG9F
@5143962/1
atctgattgtgctgttgtggaactgcttcacctgtggccggcggcacgca
+5143962/1
CCCFFFFFFDFHHGFHIHGGHCIJIJJJJIIJIIIJIJIJIIJJHFFCD>
@5655774/1
gcctggctcccatgtcacggtagcactgagtgacggcacctccgacactg
+5655774/1
@@@FFFDDFFFFHIIJJJIJHIJJJJIJIGGHIFIIJJIJIJJIGIBEHH
@3611116/1
gacggcacctctgacactgaggtcacggtactcgcggtacatgttgtgta
+3611116/1
@@@DDDDDHHH?FHIHIIIIGGAFFHGIHGHGIGIIIAGGIIGFFGGGH@
@6173249/1
cagcatacataataaaattagaggaagtaggtgctgggcctcttgtatgc
+6173249/1
?@?BDBDDBFFFBGIIGHIHBFG>EFGEFHHEHHGHIIIGHHHIEDDCHI
@6173337/1
gttattattacagcatacataataaaattagaggaagtaggtgctgggcc
+6173337/1
CBCFFFFFHHHGGIJJJJIJGIJIGGIJIGHIIIIHICFHEFFG@BBGBH
@7703661/1
acggcacctccgacactgaggtcacggtactcgcggtacatgttgtgtac
+7703661/1
@@@DDFFFHHHHHHIIIJIGIFGIJHIBFHHGGIGIAAGIJGEGHHHEEE
@4123754/1
cgttcacattgacaaacttaggtttgcttacagccattcccaactgtcct
+4123754/1
@<@=BBDDD<A??FF3<AFE@@EHBFD>HCAF>ABADC>9?@GF9BFGEF
@1551123/1
tacataataaaattagaggaagtaggtgctgggcctcttgtatgcgaagg
+1551123/1
CCCFFFFFHHGHHIJJJJJJGJIJJJHIJJJJJJJJJJJJGIJJJJGIIJ
@5144831/1
cttcaattgacgcaagaagtaccagaaacgggacttagccacaatctggt
+5144831/1
=;?BDAAACFF@D@CGBGIACE@EHIIBHC;0@@B@FDDDFHHFIGGIIB
@3611889/1
gtcttcttgaacttcttcaattgacgcaagaagtaccagaaacgggactt
+3611889/1
@C@DFFFDHBFDFHGHIBFEHIIIIIIIGIIIIHDBDGHBGAFFGGBBHE
@7704071/1
gtttattttgtttttctctgtgatctgtttcttggcatctatagatgtcg
+7704071/1
CCCFFFFFHHHHHJJJJJJJJJIJJJJHIJJJJJJJJJJIIJJJIJJIII
@1551418/1
attgttctcattcgcgtacttttcaaggaacatttgagtggttcctttta
+1551418/1
CCCFFFFFHHHHHJJJIJJJJJJIJJJJJIJJJJJJJJFHIGHJJJJJJH
@4124235/1
gaagaagaggagcaaatggaaaaaaaaattggtgaaaagaatcacaagta
+4124235/1
CCCFFFFFHHHHHJJJJJJJIJIJJJJIIIIJFHIJJJJJJJJIJJJJEH
@4124328/1
cgaaggtgttgaggcgcttgtggtggtgcacgcgcttgggcagagggaat
+4124328/1
@C?DDFADAFHHHIIIIIIIGHIFHIGHGIIIIIIIIIIIGHHHFFFCBE
@6174173/1
gcaagaagtaccagaaacgggacttagccacaatctggtctggagagaag
+6174173/1
CCCFFFFFHHFFHIGIJBHIJIJJJGJJJJIIHIJJJJHHIIIGHAHHIJ
@6174201/1
cagcatacataataaaattagaggaagtaggtgctgggcctcttgtatgc
+6174201/1
@@@D?4DD>FHDHIIIIIIIHDIIGIGHBEBBEGHDEG=GGIIDHIIA>?
@3612400/1
tgagtgacggcacctccgacactgaggtcacggtactcgcggtacatgtt
+3612400/1
??@DADAA?88@FF?CGE:E@DBG@BA??<B@FFFFII1@8;5=?BDB?D
@4124533/1
aggcgcttgtggtggtgcacgcgcttgggcagagggaatctgattgtgct
+4124533/1
CCCFFFDFHHHGFGHHIJJIJJIJIGEGGIFIHIJGGIHIAEGGHCDHHH
@7704864/1
ggattttaatgttattattacagcatacataataaaattagaggaagtag
+7704864/1
CCCFFFFFHHHHHJJJJJIJJJJJJIJJIJJJJJJJJJIGJJJIGJIFGG
@7194390/1
tctggttcgattgggcctcaaaaaatcacgtttatacattttttttttaa
+7194390/1
CCCFFDFFHHHHHJJJJJJJJJJJJIJJJJHJJJJJJJJJJJJJJJHFDC
@7194394/1
gttctattcaagttatgtaagtattaaattcgtaccgctttttatgtgtc
+7194394/1
@1=DDFFFHGDDAEFF@FGIHACHHGIIIGIGIIEIIIGIHGGGIIIIGG
@7194437/1
gtactaatgagtaataaaataataaaatcctaaattctatcagagagaat
+7194437/1
@@@DDBDBDAHFDGDGFB?B@A@A@A<CEFHHG<F?BCEFG>EH@HGA@@
@2585813/1
ctatactttgcattaaaataatgcccattttcacaggcaagggatcctaa
+2585813/1
CCCFFFFFHGFHHIJJJJJJIIIJJJJJJJJHIIIIJJJIGIJIJJJJJJ
@4634465/1
actgagtgacggcacctccgacactgaggtcacggtactcgcggtacatg
+4634465/1
CCCFFFBDFHHHHIJJJJJJJJJJJJJJJIJJJJJHIJJJJJJHHFFFFF
@3646/1
gtttcttggcatctatagatgtcggtggcgcacagggcacgcttgcgcat
+3646/1
@@CFFFF?BFHHFIJFGIJGIDHHICEAHIHGIJGICGGIIIIHAFGHGH
@2062607/1
gtgctgggcctcttgtatgcgaaggtgttgaggcgcttgtggtggtgcac
+2062607/1
CBCFFFFFHHHHHJJEHIJJJIJJJEGEGHJJJIJJJJIGII=FHBHGIJ
@3771/1
gcagccagatgccaaagttcttgatcttcactgggctcttctctgggatt
+3771/1
CCCFFFFFHHHHHJJJJHIJJJJJJJJJJIGJEFGHIIJJJJJIIIJGHI
@1041205/1
tgtagctgccattatgtagactgttgtgttgaccaataatgggttaatca
+1041205/1
CCCFFFFFHHHHHJJJGIJIIGIFHIBHHJJJGJFIGHIIIJJDHIIJGI
@7195188/1
gcactgagtgacggcacctccgacactgaggtcacggtactcgcggtaca
+7195188/1
CCCFFFFFFHHHHIJJJJJJIJJJJJJJJJIHIJJJIFHIIJIJJHHFFD
@6174837/1
cttgaattccttgatgactgcatagatagaaatcgaactcggtcggatgc
+6174837/1
CCCFFFFFHHHHHJJJJJIJJJJJJJJJJJJIJJJIIJJJJJIIJIFIJJ
@3098077/1
ctggttcatacggcgcgcggtcgcctccttgatgcattgcgtcagaatgc
+3098077/1
;<?ADD4BFHFBA@FBGG6FDBEHHGBFHG;E7?EE?EEB9B<<A>@CCC
@3098108/1
agagaagatcctcatcttgtatagaggaggcttgggctcgctctccgaag
+3098108/1
CCCFFFFFHHHHHJJJJJJJJJJJJJJJJJJJJIIJJJJJJJJJJJJJJI
@1041846/1
tttgtctgttcgtctgcgcgcgctaatctcagaaacggctgatccgagtt
+1041846/1
CCCFFFFFHHHGHIJJJJJJJJJJJJJJJJJJJIJJJJJJJHHHHHFFBC
@3098641/1
gcctgacgcttagcaagtttcttagacttgccagttcccacttcacgacg
+3098641/1
CCCFFFFFHHHHHJJJJJJJJJJJJJJJJJIJJJJJJJJJJJJIJJJJJI
@3098727/1
ctggtctggggaaaagatcctcatcttgtatagaggaggcttgggctcgc
+3098727/1
BC@FDDFFHHHHHJJJJJJJJJJJJJJJEHIJJJJJJJJJJJEGHIGIII
@5656197/1
aggtgctgggcctcttgtatgcgaaggtgttgaggcgcttgtggtggtgc
+5656197/1
?@@ABDDDHBBFDGDDFBFHHGFHJIFGDCFFDGIIJIFICCDG=AD;C@
@2064034/1
cagtggtcttcttgaacttcttcaattgacgcaagaagtaccagaaacgg
+2064034/1
CCCFFFFFHHHHHJJJJJJJJJJJJJJJJJJJJJJJJJHIJJJJJJJJJJ
@5656275/1
ccctgatagagacgatttcaccagtggtcttcttgaacttcttcaattga
+5656275/1
CCCFFBFFHGHHGJHHJJIIJJIJIJJJIGIIJJJJIJJJIJJJJIJIJH
@5656595/1
gtggattttaatgttattattacagcatacataataaaattagaggaag
+5656595/1
=1=D1AD?DFFF?A@EGG<EE@B@FGFIEF3AHHEEA9E9CBBDB?GFE
@6175994/1
cctaacttcgcaaccactaattccagtgataaattcactctagcacgtag
+6175994/1
CCCFFFFFHHHHHJJJJJJJJJJJJJIIJJJJJJJJJJJJJJJJJJJIJJ
@7704987/1
ctgggcctcttgtatgcgaaggtgttgaggcgcttgtggtggtgcacgcg
+7704987/1
CCCFFFFFHHHHHJJJJIIJJJCGHIJIJJJJJJJJJIJHIJFHIJJJHH
@3612973/1
ctgtttttaatttgtgctccaaattgtatctgacgacgcattgaatctga
+3612973/1
??@=AADDHHF?CGAFH?A?CGHDEHA<FB@9FBC?CG@?F@GA8??FHD
@5656965/1
cgcatcgtgaggtctttggagccctgtccaacggtagatggaactc
+5656965/1
@@@DDD1B3DFD?CG@<E>3:?AADF?EA>EFDDFAE9?BB3?BF<
@3613115/1
gtcagctgttccacttcatcatcagggatcttgccgtcattgcagacggt
+3613115/1
@@@B=BDDHHBFHDEHGIEFHIGID@EACGHFIIAD8CCFHEHI<?DF:7
@3613287/1
gcaaatgagaaagctatctatttcaaataaaggcgtcaactgggtgtgct
+3613287/1
@@@F7DDAFBFAAGH>GHHHIHHHFH@EF>HHIACF@GB>BFEI387BBC
@1551909/1
gtgactttcccgtttccaatctccaagacaggaggctccagtactttagc
+1551909/1
@?@FFFDFFFFHAEGHGGGIEEHIJGIHII@EHEGHHHGDF??FDFFHEH
@4425/1
ggcctcttgtatgcgaaggtgttgaggcgcttgtggtggtgcacgcgctt
+4425/1
CCCFFFFFHHHHHJIFHHJCGHHIIJIIIJJIIDHIDHH@FFGHIJHHDC
@4125358/1
tgctgggcctcttgtatgcgaaggtgttgaggcgcttgtggtggtgcacg
+4125358/1
@@@FFFFFHHDHGGFGCHHIHGII9CCGGIIIIIJIJGGGI=;FHGGHI=
@6686110/1
cgggaacttatggtataggtagagactggctgcaaatttaaggaaggagt
+6686110/1
CCCFDFFFHDHHGHIIIJJFHIFHGHIIGIJJJJJJGIIJIIJHIJICGB
@5147105/1
agggcacgcttgcgcatgacatctatacatgccattggcgttcaaaaggt
+5147105/1
CCCFFFFFHHHHHJJJJJJJJJJJJJJJJJJJJJJJJJJJJJJJJJIHIC
@4125540/1
gtctgtttgtctgtttgtctgtttgtctgtttgtctgtttgtctgttcgt
+4125540/1
CC@FFFFFHHDHHIGIIFHGICFHIGHGHHIJJEGIIHIJJDAFHDHGIB
@4125561/1
ttttgaacgccaatggcatgaatagatgtcatgcgcaagcgtgccctgtg
+4125561/1
@BCFFFFFHHHHHJJJJJJJJJJJJJJJJJJJJJJJJJJJJJJJIJJJIJ
@5147291/1
gcgaaggtgttgaggcgcttgtggtggtgcacgcgcttgggcagagggaa
+5147291/1
CCCFFFFFHHHHFIJGHIGGIJEHBFEHGGIJGBBHE<E?HFGBDEFDBE
@7706666/1
cccggcttatactccgcctccaacttgatacaagcttctcggacagcagt
+7706666/1
CCCFFFFFGHHHHJJJJIJJJJIJJJJJJIJIJJJJJJJJJJGIJJJJJ=
@4125896/1
tcaggcaacatcttctttggtttgtcaggggtaatgctaacgtcatagcg
+4125896/1
@@@F@BD>DHHGD>DEHEGEHIIGIIDGHID8CFHHGIGEGHGCDGCFHG
@4635900/1
ccccgctattttttttatttttattttcaatgtacagacagcacttttct
+4635900/1
?@<BDDD:@FFBDH@@:CCCFH?DBBBH<FFA??8/?808B==FDCFDCC
@4636083/1
ggatgcgtgacgtcagcccctacgatcatcactgtcgtgtcctttataca
+4636083/1
@<@D?D<DADHBHIIGGI;FHABFBBHIH@@FHDH9BD6B??FHI8C<F7
@2064681/1
ggtgcgtgcaggatcctcgtcattgcctggcatacaaggcaaagcaccga
+2064681/1
@@@FFFFFGHGHGJIIJIJGHIIGIGHGIJJJIJJJFIGGGDGIJIIGIG
@5147806/1
ccctaagtgagtatacatctattaaat
+5147806/1
;=@;D?ADF4?DBD:EFFFEB:CEDFF
@2586830/1
ggcagagggaatctgattgtgctgttgtggaactgcttcacctgtggccg
+2586830/1
?@@FDDDFF>F3DEEFBECFGCHGGIIIGII>BHIIFGGHIIJJJ<BG@F
@5147982/1
atacataataaaattagaggaagtaggtgctgggcctcttgtatgcgaag
+5147982/1
CC@FDDBDFFHFHIIGIIIIDHIAEFGHHHIIDEHIIIIIIIHGGEIHHG
@2065573/1
cttgtattcaaaagaaaacctagaatcactggttcaaattcaaataaaat
+2065573/1
@@CFDDDFHFFHHJJJIIIEGEHGGGHHEGHGHBFHGCGEGHIGDGEIHI
@4637145/1
ggcctcttgtatgcgaaggtgttgaggcgcttgtggtggtgcacgcgctt
+4637145/1
CCCFFFFFHHHHHJJHGHJFHIHJJJJIJJJJJIJJIJJGIIJJJJHHFD
@2065631/1
gtcattttgtctgtgatggcagtagacacacgcctgtgtaaatattcagc
+2065631/1
CCCFFFFFHHHHHGHIJJJIIIHIJIIJJJJJJJJJIIIIJGIJJJJJJJ
@7197150/1
ccacaatctggtctggagagaagatcctcatcttgtatagaggaggcttg
+7197150/1
@CCFFFFFHHHHHJJJIGJGEHIJJIJJJIGIJJJJJIIHEHIGCBHIH:
@7197374/1
ctggagagaagatcctcatcttgtatagaggaggcttgggctcgctctcc
+7197374/1
@@@DADA?FDCAF?EE<<CEEHHB><BBHGFHEDGHGHIGGGG::CGHC7
@5658071/1
ggtcacggtactcgcggtacatgttgtgtacacctgagcgagactcataa
+5658071/1
@B@FFFFFFHHHHIJJJIHIIJJIIJJJIIJ??BGIIJJJJIIIJJJJJJ
@3099626/1
ctccaatcctttactcgaatagtcttttctaacttgaacagtgcgatgtt
+3099626/1
CCCFFFFFHHHHHJJJJHIIGIHJJJJJIJJJJJJJIIJJJHIIJIJHGH
@2066344/1
cccgctacactcactgcaccagcattcgtgtcccccgctggagcttgacc
+2066344/1
CC@FFFFFFFFFFIGHIJIEGHGHIIJJJGIIIIIJIIIIGGHHIJGHGH
@5149139/1
gttggaaattgtgaaacaagccagaaattaaattggcttattctagcgat
+5149139/1
BBCFFFFFHHHHHJJJJJJJJJJJJJJJJIJJJJIJIIJIJJJJJJJJJJ
@5538/1
tggagagaagatcctcatcttgtatagaggaggcttgggctcgctctccg
+5538/1
CCCFFFFFHHHHHJJJJJJJJJHIJJJJJJJJJJJJEIJIHJGIIIHIJG
@1043042/1
gtgtacacctgagcgagactcataacgcagccagatgccaaagttcttga
+1043042/1
@BCDFFDDFHHHHJJJJJJJJJJJJJJJJJJJJJJJJJJJJJJIJJJJJJ
@7707466/1
cattggagtcatattatgtgagtacgaagcattgtctgtttataaaataa
+7707466/1
CCCFFFFFHHHHHJJJJJJJJJJJJJJJJJJJJJJJJJJJJJJJJJJJJJ
@5711/1
gctgggcctcttgtatgcgaaggtgttgaggcgcttgtggtggtgcacgc
+5711/1
@@?D?DADF?DFHH>GGII@DHI9CGHIDFGDGHIIGDGC=;A;@CCHGE
@5659022/1
gcgcttgtggtggtgcacgcgcttgggcagagggaatctgattgtgctgt
+5659022/1
1=?74=B2<ADD=8A?A?@FACDDBD;?9?78706=BB@;88@@ACC@C=
@2587913/1
cctctatactttgcattaaaataatgcccattttcacaggcaagggatcc
+2587913/1
@@@DFFFFGHF?FGIIJIJCGHDGDFHFHIHGHEGIIGGFHIGIGIFGGC
@2587963/1
ctctttctttggagtttgtatacttaattcgatgttatacatatagcatt
+2587963/1
CCCFFFFFHHHHFIGHIJIJJJJJJJJJJJJJJJJJJJJJJJJJJIIJJJ
@6196/1
tgtggaactgcttcacctgtggccggcggcacgc
+6196/1
1=1=?D3?2ADDDEEIDE@C<<C;8C16@:ADA/
@1043715/1
cgaacattctatgcttataccattaatctccgcaactatttgacggattt
+1043715/1
CCCFFFFFHHHHHJJJJJJJJJJJJJJJJJJJJJJJJJJJJJJJIJHJJJ
@4126394/1
tgttgaggcgcttgtggtggtgcacgcgcttgggcagagggaatctgatt
+4126394/1
???DD;;BDDADDDC<AC;C1?DC9?DD6?;BBC>AD;=@:A=CADD@D7
@524737/1
gctgggcctcttgtatgcgaaggtgttgaggcgcttgtggtggtgcacgc
+524737/1
CCCFFFFFHHHHHIJJJJJHIIJEFHHIHIJIJJJJJHJJGIJHHJJJJH
@4127015/1
gtcacggtactcgcggtacatgttgtgtacacctgagcgagactcataac
+4127015/1
CCCFFFFFGHHHGJJGGIJJJJJJJIJJJJDFGHIIJJJDIHIJJIJJJI
@7708871/1
gggatcttgccgtcattgcagacggtgtggtagcgggtcggacgagccgt
+7708871/1
@CCFFFFFHHHHHJJJJJJJJJJJJIIHIJHIJIJJJHIJJIHFFDDDD@
@2588892/1
ggcctcttgtatgcgaaggtgttgaggcgcttgtggtggtgcacgcgctt
+2588892/1
CCCFFFFFHHHHHJJIJIICGHHJJJJJJJJJJHIJGIJHHIIJJJHHFD
@1044441/1
cctctatactttgcattaaaataatgcccattttcacaggcaagggatcc
+1044441/1
CCCFFFFFHHHHHJIJJJJJJJJJJJJJJJJJJJJJJIJJJJJJJJJIJJ
@4127189/1
gtccggaacatcaaatatcttgacttggcaaagagttgtcgatatgtgga
+4127189/1
@:?DFFFFHHHFHFEHIIGGHIJIJGGHHIGDFEDCDD:DHHI=AGDFE@
@2588964/1
gtagcactgagtgacggcacctccgacactgaggtcacggtactcgcggt
+2588964/1
@@<DFFDFBBFABGBGG>EEGGEGHIEGEHDDGIIHICBB;FHIGGGED<
@3616645/1
gtcacggtaagcattcatcagaatgctatg
+3616645/1
@@@=DD>D8DCCAEE?FG@B<BCH>942A4
@7228/1
cagccactggcaatgtggatagctggacaaggcactggcaacgaccaatc
+7228/1
@@@FFFFFHHGGHJIIIJJIJJJJJIIIJJIIJIJJIIIIJJJJJIIIJJ
@4127489/1
atggagtgagcacgggctctgtgcctggctaccatgtcacggtagcactg
+4127489/1
CCCFFFDFHHHHHJJJJIJJJIJJJJJJJJJJJJJJJJJJJJJJJJIJJI
@4127575/1
ccaacagattgtttgagatgtttgtgaaactgcgacaccttgtggctgtg
+4127575/1
CCCFFFFEHHHHHIIJJJJJJIIJHIJJJJJJJJJJJJJJJIJJJJJJFH
@525575/1
ctacgatcatcactgtcgtgtcctttat
+525575/1
@@@DD>DDFDD<?EGC@BGIEB9AFFEH
@4127840/1
tgtggattttaatgttattattacagcatacataataaaattagaggaag
+4127840/1
@C@FFFFFHHHHHJJJJJJJJJJJJJJGJIIJJIJJJJIJJJJJJJIJII
@1045006/1
ctccaatcctttactcgaatagtcttttctaacttgaacagtgcgatgtt
+1045006/1
CCCFFFFFHHHHHJJJJJJJJJJJJJJJJJJJJJJJJJJIJHIJJJJJHI
@1045027/1
gcccgcctaacgaggaaacgcggccgccatactgtagcttgggtggtggc
+1045027/1
CCCFFFFFHHHHHJJJJJJJJJJJJJJJJJHHHHHHHFFFFFD?BDBDDB
@6178810/1
gggttttttaaactcatgttttcatggtac
+6178810/1
<?@DDDDDDF><FH3:CF:<<A9<C4EG4C
@6179074/1
gtgttgaggcgcttgtggtggtgcacgcgcttgggcagagggaatctgat
+6179074/1
@@@DB?DFHDHFAEBGHDFEG8?GH@;DHG@AE=DHG>GIBA=A>DC@B;
@6688681/1
gagactcataacgcagccagatgccaaagttcttgatcttcactgggctc
+6688681/1
CCCFFFFFHHHHHJJJJJJJJJJJJJJJJHIJJJJJJJJJJJJJJJJJJJ
@2066861/1
cctgacgcttagcaagtttcttagacttgccagttcccacttcacgacgc
+2066861/1
CCCFFFFFHHHHHJJJHJJJJJJJJJJJJJJIJJJJJJJJJJJJJJJJJJ
@2066942/1
gtgctgggcctcttgtatgcgaaggtgttgaggcgcttgtggtggtgcac
+2066942/1
CCCFFFFFGHHHHJJIJJJJIGIIJCGEGIHIJIJJJJJGHI@GI@EGEH
@1554691/1
gtcttttctaacttgaacagtgcgatgttttacaagggcaggttgaactc
+1554691/1
CCCFFFFFHHHHHJJJJJJJHHJJJJJIJJJJJJJJJJJJJJIJJIJJJJ
@3617813/1
agggaatctgattgtgctgttgtggaactgcttcacctgtggccggcggc
+3617813/1
@CCDFFFFHHGHHIHIHJJJJJGIIJIIJJIJJJJJJJJIIJJJIIJIHF
@6689078/1
cactgagtgacggcacctccgacactgaggtcacggtactcgcggtacat
+6689078/1
CCCFFFFDHHHHHJJJJJJJJJJJJJJJJJIJJJJJGJJJJJJJHHFFFF
@3617988/1
ggatagctggacaaggcactggcaacgaccaatcatggacttttcttcaa
+3617988/1
CCCFFFFFHHHHHJJJIJJJJJJJJJJJJJJJJJJJJJJJJJJJJJJJJJ
@2067443/1
ggtgcgtgcaggatcctcgtcattgcctggcatacaaggcaaagcaccga
+2067443/1
BC@FFFDFHHGHGJJJJJJJJJJJJJJJJJJJJJJJJIIJIIIJIIJJJI
@2067477/1
ctccaatcctttactcgaatagtcttttctaacttgaacagtgcgatgtt
+2067477/1
CCCFFFDFHFHHFIIGIIJJJJDGHGJJJIIJJIGHGCHICGFGHIHIDG
@6689372/1
gccagatgccaaagttcttgatcttcactgggctcttctctgggatttcc
+6689372/1
CCCFFFFFHHHHHJHIJJJJIJJJJJJJJJJJJJJJJJJJJJJJJJJJJJ
@7199044/1
ctgtgatctgtttcttggcatctatagatgtcggtggcgcacagggcacg
+7199044/1
CCCFFFFFHHHHHJJJIJJIJJJIJJJHJJJJJIEHIJJJJJJJIJJJJJ
@7199107/1
ctgaggtcacggtactcgcggtacatgttgtgtacacctgagcgagactc
+7199107/1
CCCFFFDFGHHHFHJJJJJIJIGIIJJJJJJIIJJBDDHIJJJJIJJIJJ
@5659537/1
aggcaaagcaccgacgacgacactgtacagttagaaatgttacaacctct
+5659537/1
CCCFFFFFHGHFFIJGGIJJIIJIGGFFIIIJGIJJJDGFHHGFHIHGHH
@1045247/1
cggtactcgcggtacatgttgtgtacacctgagcgagactcataacgcag
+1045247/1
@@@DADDFGHAAHGHGGIJJIIGHGHBFGHEEGGGIIGGIIIEGIGGBHI
@7882/1
gggtataatagcatatctttatatatataattcttctgtacgtgtgtatg
+7882/1
B@@BDFFFHHHHHJJJJJJIJJJJJJJJIJJJJJJJJJIJIIGHGHGIIJ
@3100996/1
cctattgctacataatatatgaaacgatctgctttggtataggtacgttt
+3100996/1
@<<1D:?ABBFFFFFB>:CHCHEFFEGI;FFBHIIIFFFGE9FFF@FDFF
@3101030/1
gccagatgccaaagttcttgatcttcactgggctcttctctgggatttcc
+3101030/1
@CCFFFFFHHHHHJJJJJJJIIJJJJJJJJJJIJJJJJIJJJJJJJJJJJ
@5659748/1
gtagcactgagtgacggcacctccg
+5659748/1
BC@FFFFFFHDFHIJBGBIIJIGGG
@7710289/1
accagtggtcttcttgaacttcttcaattgacgcaagaagtaccagaaac
+7710289/1
CCCFDDDDHFFFHHGCGGIIHGIFHDFHGHIIGGGBH@FD?DGDCEIGIG
@8158/1
ctattacaatagacagacatacagtaattcattgtatttcgtatcgatat
+8158/1
CCCFFFFFHHHHHJJJJJIJJJIIJIJJJJJJJJIJJJJJJIIHJJJIJJ
@5659913/1
gtacctacttggcgataaatattgcacatctacctttggaaagatactgt
+5659913/1
CBCFFFFFHHHHBGHGGGHIIEHHIJJJIIIIIJJIHIJGIIIIGHGHII
@7710622/1
tgggcctcttgtatgcgaaggtgttgaggcgcttgtggtggtgcacgcgc
+7710622/1
@C@DFFFFHGHHFIBEGGAGGFHAGHGHIIIIDGIFHI8CG@CHAEGGHB
@7199775/1
gctgggcctcttgtatgcgaaggtgttgaggcgcttgtggtggtgcacgc
+7199775/1
CCCFFFFFHHHHHIJJIJJEGIJHHHHIIJIIIJIJJHIJGHIHHIJJJG
@1045990/1
gaggaagtaggtgctgggcctcttgtatgcgaaggtgttgaggcgcttgt
+1045990/1
CCCFFFFFHHHHHIJJJJJJJJJJJJJJJJIIIJJFHHIJJJJJIJJJJE
@3101989/1
taacttcgcaaccactaattccagtgataaattcactctagcacgtagtt
+3101989/1
CCCFFFFFHHHHHJJJJJJJJJJJIIJJJJJJJJJJJJJJJJJJJHIJHJ
@7711504/1
ccccgctatgtcaagtcaagatatttgacgttccgacgtccgaaacatca
+7711504/1
CCCFFFFFHHHHHJJHGGIJEIJJJJJJJJIJJJJJJJJJJJIJJJJJJG
@7712042/1
cgctcatcgggaggtgtggcagcctccttgaccattttagatatttgttg
+7712042/1
CCCFFFFFGHHFFICEGGIIIJFIGHGGJHIIJGHIIJEHEEFFIGDDHD
@4128400/1
cgataccatacaccaaaatattttttacgatttttgtctgtctgtctgtc
+4128400/1
CCCFFFFFGHHHHIJJJJIJJJIJJJIJJDHIIJJJHHJJGIJJJIJJIJ
@2067753/1
tgagtgacggcacctccgacactgaggtcacggtactcgcggtacatgtt
+2067753/1
?@BFBDDFFGFHHJJJIJIIJIIJJJJHCHIHIGGGIBGGEHBEFDFEEE
@3618501/1
ctccaaacggtgtaacaaatggcggcacgtcttcgtctttgtacagttcg
+3618501/1
BBCFFFDFHHDHHIIIJJIIJGGIIIIJJIJFIGHFHIJJJJJIJJJJIH
@6689876/1
cttcacctgtggccggcggcacgcagacgccttgatgacctccactttga
+6689876/1
CCCFFFFFFHHHHJJJJJJJJJIJJJJJGHFFFEEECEEEDCDDDDDDDD
@527185/1
gtacgttcaaacgtatcacacattttctggtcaccttccatgcaaaatct
+527185/1
@@@DFFFFHHHHHFHIIIJJJICHJJJJIBHIIJDGHJJIJJJJJGIHIH
@527351/1
gcaagaagtaccagaaacgggacttagccacaatctggtctggagagaag
+527351/1
CCCFFFFFFHHHHJJJJJJJJIJJJJJJJJJJJJJJIJHIJJJJJIJJJI
@5150986/1
gcttgtggtggtgcacgcgcttgggcagagggaatctgattgtgctgttg
+5150986/1
CCCFFFFFDHHHHIJJJJJJJJJIIJJJJJJJJJJJJJJJJJJJJJJJJG
@3618805/1
catacataataaaattagaggaagtaggtgctgggcctcttgtatgcgaa
+3618805/1
C@CFFFFFHHGHHJJJJJIIJIHJGHJIFFHIIJJIIJJJJJHJJJJJHH
@6690335/1
cccgtttagcagcttcatccagaggcaagcgctccaagttgcttggaggc
+6690335/1
@@@DDDDDBDHADFGGGED?ACFHIEGHEFFDDDGFIE?D9???<FFDHI
@6690437/1
ggcctcttgtatgcgaaggtgttgaggcgcttgtggtggtgcacgcgctt
+6690437/1
CCCFFFFFHHHHHJJJJIJAFHHJJJJJJJJJJHIJFHIHHJJJJJHHFD
@6690452/1
gcacgggctctgtgcctggctcccatgtcacggtagcactgagtgacggc
+6690452/1
C@@FFFFFGHGFHIIIGGGGIIIIJJJIIEGIJBFHGGIJIGIGHBGGGI
@5151337/1
gttcaaacgtatcacacattttctggtcaccttccatgcaaaatcttatc
+5151337/1
C@CFFFFFHFHHHJJJJJJJJIIHJIHGHIGGIIGGGJJIJIJJIJJJJI
@6690513/1
gtaggtgctgggcctcttgtatgcgaaggtgttgaggcgcttgtggtggt
+6690513/1
@CC?DDDDHHHHHJIIJIHIFIIGHGGHGDFGHIIGIIJJJJGFGCFGHB
@6690646/1
gcgaaggtgttgaggcgcttgtggtggtgcacgcgcttgggcagagggaa
+6690646/1
CCCFFFFDFHHHHJJJJJHJIFHIFHJHIIJJJJJJJJJIHHHFFFFDDE
@6690685/1
aattcaaccttatcattaccaatcggtaaaggatctcttgtatacaaatt
+6690685/1
8:@DDDDDHFDHHHGH@DAEADFCHGEFBHEHA9?F?<GE1?FHEHEDB@
@3619570/1
ctcataacgcagccagatgccaaagttcttgatcttcactgggctcttct
+3619570/1
@@@?DDD>DHDFFGHHIE:EBH?CCGGGHC>FEFDH9D:B?F?BDFDB@F
@5151737/1
gtccgttagtttactatattttcaatattatcgacatccccttttcgcca
+5151737/1
@B@FFFFFHHHHGJJIJGJJJJJJIJGIJJIHJJJJJJJJIIJJJJJJJJ
@2069016/1
gtagttctcagcttccctgcaaagttaaccatcttgtattcaaaagaaaa
+2069016/1
CCCFFFFFHHHHHJJJJJJJJJJJJJJJJIJJJJJJIJJJJIIJJJJJJJ
@5151859/1
gctgggcctcttgtatgcgaaggtgttgaggcgcttgtggtggtgcacgc
+5151859/1
CCCFFFFFHHHHHIJJJJJECFHEGFEHHIIGAHIIJIIIBFHFEHGIJH
@6691402/1
gttttttcattccctgcagagcttgcaaagcttgcaaagatctttccttc
+6691402/1
@?@DFFFD?DDD?FDGBDHIIIDGIEIIEEHIEDGI>?BGAHIEFFHEHB
@4639520/1
ccatgagtaagcgatcgggctctcaggcaggcaagatgggcatagtaggt
+4639520/1
@@@DDFFDFFGHHIHIJJGGGIIIIJJJIJGIJJJJIIHIIIGHICEHI8
@6691705/1
gttttacaagggcaggttgaactcacaccattcaatttaaaagaaactgg
+6691705/1
??@FDEFFFHHFBE>1CGGFFGIIGIGGIEDGIBEEDHGECGGGGGGGII
@5661109/1
gacgcaagaagtaccagaaacgggacttagccacaatctggtctggagag
+5661109/1
CCCFFFFFHHHHHJJJJJJIIJJJIJJJJJIJJJJJJJJJJJJJJJJJIJ
@7202455/1
cttgttgttaagaggtgttacctgcaacttggccaggttagggccaacag
+7202455/1
@@CFFFFFHHHHHJJGIGIIJIJJJJIJJJIJJIIJJJIJGGIJJJIJJJ
@2591940/1
gtggtcttcttgaacttcttcaattgacgcaagaagtaccagaaacggga
+2591940/1
@=?DADDADB:ABGHGIGHGHHGAHHEBEHGGI>GG?C?DGFGFHBFB@@
@5153065/1
ggcaggttgaactcacaccattcaatttaaaagaaactgggtgcgtgcag
+5153065/1
@<@DDDBD?ACCDEBDEFHEHAC@EFDEFDEH<?BGHDDDDB?DDBFHGF
@10611/1
ctccaatcctttactcgaatagtcttttctaacttgaacagtgcgatgtt
+10611/1
CCBFFFFFHHHHHJJJJGGHIIJJJJJJIHIIIIJGGJJDIFHIJIJJGG
@1556279/1
ctcatcttgtatagaggaggcttgggctcgctctccgaagggagcttgcg
+1556279/1
CCCFFFFFHHDHHIGIJIGGGGIC?9AGGEGH?GHD@DFDAGFBGFH=DB
@2592541/1
cctgacacctcacccagggcgggatatggaattttaatttatgccccctt
+2592541/1
@@CFFFFFHHHHHJJJJJIIJJJIJIIIIGGHGHHHHHFFFFFDCECDDD
@7713770/1
gttcaaattcaaataaaatcactctgcaatcctgcctcacatgattcatc
+7713770/1
CCCFFFFFHHHHHJJJJJJJJJJJJJJJJJJJJJJJJJJJJJJJJJJJJJ
@2592844/1
agcaaatggaaaaaaaaattggtgaaaagaatcacaagtaagatactgca
+2592844/1
@@@=D:BDBDBB?@AFEH9D@FF@FHGDC1?FHGDEEG8BG<=FEFGE@E
@528712/1
ccgacactgaggtcacggtactcgcggtacatgttgtgtacacctgagcg
+528712/1
@?@?DD@;?A??2C>FEHCEFDHIIFAFGH@GGFDHHFBC===@CDH@GB
@3620483/1
ggcatctatagatgtcggtggcgcacagggcacgcttgcgcatgacatct
+3620483/1
@C@FFFFFHDDFHGFHIGHHGHIGIIIJJIIIGIJIIJIJIIIHIGIIGH
@6182459/1
ctcatcttgtatagaggaggcttgggctcgctctccgaagggagcttgcg
+6182459/1
=?@;D:DDDFDFFIFIIIIFIII<FDGFFFIIIEDDGEFFEF8;F;@D=A
@3620680/1
gtacacctgagcgagactcataacgcagccagatgccaaagttcttgatc
+3620680/1
BBBFDDDFHHHHHJJJJJJJJJJJJJJJJJJJJJJJJJJJJIIJIJJJJJ
@2069913/1
agactggttacattgctcacgtacagctaagttattagcgatattataat
+2069913/1
CCCFFFFDHHHHHJJJJJJJJJJJJJJJJJJIIJJJJJJJJJJJJIJJBH
@3620783/1
caccaggatagagttaatgccgccaagtttgacgtttatcttcaagcaca
+3620783/1
@@CFFFFFHGHHGGHIIIJJIIIJIGHGHIJJIGEHIIJIIIJJIJIEII
@6182871/1
ctcatcttgtatagaggaggcttgggctcgctctccgaagggagcttg
+6182871/1
=;?B;ABDDCFFFI:A;AE1FGFE;;3:CD8G8??9?:?@<F2@F@=3
@5154559/1
cagcatacataataaaattagaggaagtaggtgctgggcctcttgtatgc
+5154559/1
@CCFFFFFHHHHHGIGGIHEHHIJEHIIJIIHIIIIEGIIJJJJJFDIIJ
@5154721/1
ccacaatctggtctggagagaagatcctcatcttgtaagaggaggctt
+5154721/1
@@@DDDD?H?CAFFGGIIIG=;3CB<CHHEGGIBE?CFDDGCHIACBF
@2070320/1
gtcatattatgtgagtacgaagcattgtctgtttataaaataattaacaa
+2070320/1
CCCFFFFFHHHHHJJJJJJJJJJJJJJJJJJJJJJJIJJJJJJJJJJJJJ
@5154762/1
accgaaggcggcggccgcattcggtttcacagaaaccgaattaatacgg
+5154762/1
@@@BD8@AFHH6DD>BBED?<BCC5>93>@C5>C3:<;;7@83838>82
@6692659/1
gccacaatctggtctggagagaagatcctcatcttgtata
+6692659/1
@@<DBDD?FHFBC<<2C<C:FGCD@DHCHH?:C:?9:???
@530168/1
gacgatttcaccagtggtcttcttgaacttcttcaattgacgcaagaagt
+530168/1
CCCDDDDFGHHADFGHIIIIHGGIGIBGFGFHH@C9CGCGBHGHIGIIA?
@530213/1
gtgctgggcctcttgtatgcgaaggtgttgaggcgcttgtggtggtgcac
+530213/1
CCCFFFFFGHHHHJJJJJJJJHIJJEHHHHIIJJJJJIJJJJIIIIHJJJ
@4640282/1
aggtgctgggcctcttgtatgcgaaggtgttgaggcgcttgtggtggtgc
+4640282/1
BCCDFFFFHGHHHJJJJJJJJJJHGIJCFHHIIJJJJJJJJJJJHIIEHG
@6184008/1
ctcgcggtacatgttgtgtacacctgagcgagactcataacgcagcc
+6184008/1
@CCFFFFFFHHHHJJJJJHGHA@CFHHJJJGIGIIJJJJJJJJJJJJ
@2593584/1
atacataataaaattagaggaagtaggtgctgggcctcttgtatgcgaag
+2593584/1
CCCFFFFFFHHHHGEHGH@D;FFCHCHFHGGDEGCGIIIIIHIIIGIIIH
@1049334/1
tggcttggtttattcccatcagtttggagttcacctttagaagtatgttt
+1049334/1
@@@DFFFFHHHGDGGEGGHIHGAFHGG?@:?CGHIGIGHGIGGGGIJJGI
@1556800/1
gccagatgccaaagttcttgatcttca
+1556800/1
?<@DFFFFHDFHFGAEFHHDEHCHHFH
@2071847/1
cacgcctgggatgccacccggcaccactcccgggtgaggatgcactacat
+2071847/1
@@@DDFFFHDFFB;FGFGGHIHGIGIEHEDHAHGHII>=FG;C=CDGE;A
@2071862/1
gccagatgccaaagttcttgatcttcactgggctcttctctgggatttcc
+2071862/1
CCCFFFFFHHHHHJJJJJJJIJJJJJJJJIIIIJJJJJJJJJIJIIJIJJ
@530671/1
acagcatacataataaaattagaggaagtaggtgctgggcctcttgtatg
+530671/1
CCCFFFFFHHHHGJJIIFHJJJIIJIJJHIIJCEHHGGGIJJIJJJHIIJ
@11293/1
gccacaatctggtctggagagaagatcctcatcttgtatagaggaggctt
+11293/1
CCCFFFFFHHHHHJJJJIJIJJJJJJJJJJJJJJJJJJJJJIJJJJJJJJ
@1557648/1
ggcaggttgaactcacaccattcaatttaaaagaaactgggtgcgtgcag
+1557648/1
@CCFFFFFHAFHHIIJJIGIJJJJIJJJJIJJGGIIIJHIJHGIJGIGJH
@6694311/1
gtagcactgagtgacggcacctccgacactgaggtcacggtactcgcggt
+6694311/1
CCCFFFFFHHHHHJJJJJJJJJJJJJJJJJJGJJHIJJJJHIJJJJJHFD
@2072861/1
tcctgagccatagcaaacagccactggcaatgtggatagctggacaaggc
+2072861/1
CCCFFFFFHHHHHJJIJJJJJJJJJJJJJIJIHIJIJJJJJJJIJJJJJH
@2072992/1
gcttcacctgtggccggcggcacgcagacgccttgatgacctccactttg
+2072992/1
CCCFFFFFGFHDFIJIIIGIHJIJIGIIEEHFFDCCECDECCCDDDDDDC
@4131128/1
accgcatccaactcggatcagccgtttctgagattagcgcgcacagacga
+4131128/1
@???DFFFHHFDDBEEDBFGEGIIDGHIII@GCDHIEHIIGIIIFHECDE
@531698/1
gtgatctgtttcttggcatctatagatgtcggtggcgcacagggcacgct
+531698/1
CBCFFFFFHHGHHIHDHJJGIIIIIJIIHGIJFEHIIGHGIGIIJIIJJI
@5157314/1
agggaatctgattgtgctgttgtggaactgcttcacctgtggccggcggc
+5157314/1
@@@FFFFFFHHFHJFHE<BBFHHIJJJIJCBCHIEEHIHIGICHIIIJF>
@531781/1
catccaacaggattgcccatcaatttatcttcaaatgacgacaccacagt
+531781/1
CCCFFFFFHHHHHJJJJJJJJJJJJJJJJJJJIJJJJJJJJJJJJJJJJJ
@12158/1
actaattccagtgataaattcactctagcacgtagttctcagcttccctg
+12158/1
CCCFFFFFFHHHHJJGGGJJJJJJJJJJJGJIHHIJJJJIGIEIIJJIIG
@2073435/1
aggaagtaggtgctgggcctcttgtatgcgaaggtgttgaggcgcttgtg
+2073435/1
@CCFFFFFGGFHHGIJIG?FGHIJJGGJGIGIII?BDFDBGIEHIGGHGE
@6694993/1
gcggtacatgttgtgtacacctgagcgagactcataacgcagccagatgc
+6694993/1
@@CFDDFFHHHHHHIGHIC<AFGGIJJJJIIJJIJIJJJJIIJIJJIJJI
@2073681/1
aggtgctgggcctcttgtatgcgaaggtgttgaggcgcttgtggtggtgc
+2073681/1
@@@DDDFFFDHGHJJJJHGHGGHFGIGIGHGIHIGJIBHIGJJIF@EEHG
@4131794/1
ccacttttatcttttgcacctcacgatcgattactactgctttcccaaag
+4131794/1
CCCFFFFFHHHHHJJJJJJJJJJJJJJJJJJJJJJJJJJJJJJJIJJJJJ
@7203812/1
cggcacctccgacactgaggtcacggtactcgcggtacatgttgtgtaca
+7203812/1
CCCFFFFFHHHHHJJJJJJJHIJJJJGHIJJJJJJHHIJJIHJIIIHHHA
@4641697/1
aggcgcttgtggtggtgcacgcgcttgggcagagggaatctgattgtgct
+4641697/1
?@@DFFFDHHGFFGIJIGGHIJGIG@GGGIHGGIJI@AAFHGHFGGGHFC
@3105260/1
gttcaagttaaccgcaatgttggagcttggtacaaagcaaagg
+3105260/1
=1=?BDDBD>?DFF>@GFC<AE@BEE?@FG1?@DG?:?@BFBF
@5158988/1
ttcaaattcaaataaaatcactctgcaatcctgcctcacatgattcatcc
+5158988/1
@@7DFBDDHFB?BFHGGHGIIIBEF><<<FCBEFHIIBHGIIGFGIIC<B
@5159112/1
cctggctcccatgtcacggtagcactgagtgacggcacctccgacactga
+5159112/1
CCCFFFFFHHHHHHIIJJJGIJJJJJJJJEGIJIJJJJJJJJJIJJJJJI
@4642387/1
gctggagtgattttgacgggtagctgatgtactaatgagtaataaaataa
+4642387/1
@@@DB;B2AA?DDHI;FADE<CE@?FC<D?GE?DH9?BF:?BFDG@FHEC
@3105812/1
agcggaaggtgggttcgtgaatcatgccctcaatctgcaccagttcatat
+3105812/1
CCCFFFFFHFHHHIIIBECEGHHGJJIJJIJIJJJJJJIIJIJJIIJJJI
@14055/1
ggcatacaaggcaaagcaccgacgacgacactgtacagttagaaatgtta
+14055/1
@@@FFFFFGHGFHJJJIIJJGJJGHFGHGGGHGFFHIGGGIIIIJGJAAE
@6695752/1
gcagagggaatctgattgtgctgttgtggaactgcttcacctgtggccgg
+6695752/1
CCCFFFFFHHHHHJJJJJIJJJJIJJIJJJJJJJJJJJJJJJJJJJJJJJ
@7205350/1
gccagatgccaaagttcttgatcttcactgggctcttctctgggatttcc
+7205350/1
BC@FDFBFHHHHHJGHIJJEGHJJJJJJJHJJJJJJIJJJIJJJ<FIJDF
@7716348/1
cttccctgcaaagttaaccatcttgtattcaaaagaaaacctagaatcac
+7716348/1
@@@DDDDFHHHFBEFHIHIIIGBHHFAHEHGGEHDHGGIIGGIDHEHIII
@7716452/1
ctaataaattaaaaattaattaaaaaaaaaacattgtccagcggacaaaa
+7716452/1
CCCFFDFFHHHFFEIGIIGIJJGGGIIJGIGFAF<F=FGGIEGGEEDFFB
@5663573/1
gtgctgggcctcttgtatgcgaaggtgttgaggcgcttgtggtggtgcac
+5663573/1
CCCFFFFFGHGHHJJIJJJJJIJJJCGHHIIJJIJJJJJHIJGIJGHIJJ
@1559342/1
aataaaattagaggaagtaggtgctgggcctcttgtatgcgaaggtgttg
+1559342/1
=@@DFFFFHHHHHJGIIHIIJFHIJIGGIIIJJJEHHJJIHEGGIFDBFG
@2596091/1
cagatgccaaagttcttgatcttcactggg
+2596091/1
?8?DDB?DHHHF?CB?EBFHCEEAFFGI@3
@3624924/1
ctgatagagacgatttcaccagtggtcttcttgaacttcttcaattgacg
+3624924/1
@@@BDDFEBFFHDHIIIEICHGHIIGICHDGIIGG@FGGGIC4BFGEE?@
@2596624/1
ccgcgatgattttggacgtatttttgttgttttttcataccgtcattatc
+2596624/1
@@CDDDFFDFHFHIGAFIGDHHHIIIJGIGHFHIGICIE>BAHIGHJGGE
@3625426/1
agtaggtgctgggcctcttgtatgcgaaggtgttgaggcgcttgtggtgg
+3625426/1
CCCFFFDDHHHHHJJJJJJJJJJJJJHJJJFHIIJIJIIJJJJJHHICGG
@1051397/1
ctgtggccggcggcacgcagacgccttgatgacctccactttgatgatct
+1051397/1
@BBFFFFFHHHHHJJIJJJJJJJJHHHHFFFFFFEEDEEDDDDDDDEEDE
@15155/1
ctgatttctatttcttttgtattttttattagatttttttttgtgtgtgc
+15155/1
BBCDDFFFHHHHHJJJJJJFHJJJJJJIJJJJIJJJJJJJJJIHHHIIJJ
@2596971/1
tgataaagataagtataggctcaaaacctaacgacatcaatcaccagctt
+2596971/1
CCCFFFFFGHHHHIIJJIIJJJIGJJGIJIJJJJJJJJGJJGIIJJIJJJ
@3108265/1
cagcatacataataaaattagaggaagtaggtgctgggcctcttgtatgc
+3108265/1
@CCFFFFFHHHHHIJJJGIJJGHGI@FGIEHCEHIEHHIJIJJGIFHIII
@1051806/1
cttgtctcatactttgttgtgatacatgagacatttcacgggtgcggcta
+1051806/1
CCCFFFFFGHHHHJJJJJJHIHJIJJJJJJJJJJJJJIJJJJFHIJJJJJ
@2073887/1
gccacatcaatgttgataaaggctttattggtaaatatggcggattggaa
+2073887/1
CCCFFFFFHHHHHJJJJJJJJJJJJJJJJJJJJJJJJJJJJJJEGHFHGH
@532452/1
cagggcacgcttgcgcatgacatctatacatgccattggcgttcaaaagg
+532452/1
CCCFFFFFHHHHHJJJJJJJJJJJJJJJJJJJJJJJJJJJJIJJIJJJJJ
@4643054/1
gttgaacggaactccaatcctttactcgaatagtcttttctaacttgaac
+4643054/1
CCCFFFFFHHHHHJJJJJJJJJJJJJJJJIJJJIJJJJJJJJJJJJJJJJ
@2073992/1
ccctaatagagacgatttcaccagtggtcttcttgaacttcttcaattga
+2073992/1
==?DABDBBHHHHEAFBH>BHGHGHG>HEGEHGAHCGGBGHIG@BDDBGD
@7205963/1
gcaagaagtaccagaaacgggacttagccacaatctggtctggagagaag
+7205963/1
?@@FBBBACFFDDGGIDDFHEIIIEIIIIIIGEHGIIG?BGGEDF?7?D;
@4643144/1
ataatcttcagatactccaaagcattctgggctgcagatgactgtgcatc
+4643144/1
@@CFFFFFHGHGHJIJJIIGJJJJJJJJJJJJJJIJJJJJIJJJIJJIII
@7206130/1
ccactaattccagtgataaattcactctagcacgtagttctcagcttccc
+7206130/1
CCCFFFFFHHHHHGHIJJJJJJJJJJJJJJJIJJHIIGIJIJJJJJJJJJ
@1052129/1
agacgatttcaccagtggtcttcttgaacttcttcaattgacgcaagaag
+1052129/1
@@@DDDDDHFDD?CGFGGCDEFEHIGGFGGHFGFGIGHGEEEGHEGGCHE
@4643418/1
agcatacataataaaattagaggaagtaggtgctgggcctcttgtatgcg
+4643418/1
8??DDBD>DD<CDC@BBE<F:<CEB@AFB?2AFEFIDDIIIEDAD<DCCD
@533223/1
gtgttgaggcgcttgtggtggtgcacgcgcttgggcagagggaatctgat
+533223/1
@BCFFFFFHHHHHJJJJJIJJHIJJJJJJJIJICIJJJJJHHHHFFFFFF
@4643827/1
ggcatctatagatgtcggtggcgcacagggcacgcttgcgcatgacatct
+4643827/1
@C@DFFFFHGHBHGHIIJDFGGIHIIGGIJJGJGGHHJJIIJJJIJJJGH
@7206919/1
ccgtttctgtaccaataggaacaatacttcgggcttattctgcatacctg
+7206919/1
CCCFFFFFHHHHHJJJJJJJJJJJJJJJJJJJJJJJJJJJJJJJJJJJJJ
@533544/1
gttggatatagcgctgttagttacataaacaataggaaacttatatcact
+533544/1
CCCFFFFFHHHGHJJJIJIJIJJJIJHIIJEGHIJIGGGIGIJIHJIIJJ
@5665841/1
tcttgaacttcttcaattgacgcaagaagtaccagaaacgggacttagcc
+5665841/1
CCCFDFFFHHHHHJJJJIIJGIIGGIGJJ<EGHIIIIIGIGJIIIJJGIJ
@5666183/1
ctcccgtcgatgaccagcagaaggcgtgttaccgaccagagtagcaacca
+5666183/1
CCCFFFFFHHHHHJJJJJJJJJJJJJIIIJJJJJJJJJJJJHIJJJJJJJ
@5666248/1
gggcaggttgaactcacaccattcaatttaaaagaaactgggtgcgtgca
+5666248/1
@@@FDFFAAFHHDGHIIJJJIHIIJJJJIHIJJIJJIJGHIGBGGI?FFI
@6697894/1
gcccgaagtgctattggcacacaggcataatgccatattcaaatgggaag
+6697894/1
CCCFFFFFFHHHHHJJJJJJJJJJJJJJJJJJJJJJJJJJJJJJJJJJJI
@2075737/1
gcttcacctgtggccggcggcacgcagacgccttgatgacctccactttg
+2075737/1
C@CFFFFFHHHGHIJJJIIIIJGIBGIJHHHFFDEEEEEEDDDDDDDDDC
@7207787/1
gtgtgttcaaggggatctgagaatggtttagattcacaattttgtccgct
+7207787/1
BBCDDDFFHHHHHJIJJJJ<FHHIIJHHIIJHIJJJJJJJJJJJHIJJJI
@5666621/1
gtaagtcctgagccatagcaaacagccactggcaatgtggatagctggac
+5666621/1
B@@FFDFFFDFHHJIJIJJIIIIJGGIIIIIDIIIIJ?HHGGIIJJJIGH
@6186820/1
gccagatgccaaagttcttgatcttcactgggctcttctctgggatttcc
+6186820/1
CCCFFFFFHHHHHJHIJJJJJJJJJJJJJJJJJJJJJJJJJJJJJJJJJJ
@2597265/1
ccatgtcacggtagcactgagtgacggcacctccgacactgaggtcacgg
+2597265/1
???DDBD>ADA2:<ABED>CEFE<CFE>DDDEIDI?AADCDCE=CDEA@A
@3108513/1
gcaagaagtaccagaaacgggacttagccacaatctggtctggagagaag
+3108513/1
@@CFDFFFFHGFHIJIIJGDHGIIIFIIIGIIEGHEFCFGHIDCHEFBFG
@7718469/1
gtttcatttaaatttacgggctatgccatttatcctcgcacgttggcagt
+7718469/1
CCCFFFFFHHHHHJJJJJJJJJJJJJJJJJJGJJJJJJJJJJJJJJJJJG
@3108719/1
ggctgatccgagttggatgcggttttcacgaatatattgtgggatgctta
+3108719/1
@@@BDDDBFFHHHHGIFFCBGGGAGAFHBF@6:?DBGD9???DDH@>GDB
@1560763/1
ggcgcacagggcacgcttgcgcatgacatctatacatgccattggcgttc
+1560763/1
CCCFFFFFHHHHHJJJJJJJJJJJJJJJJJJJJJJJJJJJJJJJJJJHJJ
@3626558/1
tattattacagcatacataataaaattagaggaagtaggtgctgggcctc
+3626558/1
CCCFFFFFHHHHHJJJJJJJJJJJJJJJJJJJJJJIEIJIIJJJJJJJJI
@2597881/1
gccagaatctagacatgcacagctcttgcagccatccaacgggattgccc
+2597881/1
@CCDFFFFHFHHHGIJJAHGHHGGIIJIIIJIJGIJIHHIGGJGBHGIJH
@4133418/1
gcttccctgcaaagttaaccatcttgtattcaaaagaaaacctagaatca
+4133418/1
CCCFFFFFHHHHHJIIJIJJIJJJJJHGGJIIJIIJJJJJJJJJJJIJIJ
@5160537/1
gcttcacctgtggccggcggcacgcagacgccttgatgacctccactttg
+5160537/1
CCCFFFFFHGGHFIJJJJJJJJIJJJJIHHHFFDECEEEEDDDDDDDDDD
@7719146/1
ctctgtgcctggctcccatgtcacggtagcactgagtgacggcacctccg
+7719146/1
CCCFFFFFHHFHHJGGIIJJJJJJJIGHIJJJJJJJHIJJGIIGIJJJJJ
@3109496/1
gttatacatatagcatttcggatctatagaggctgtcactgcagcgatac
+3109496/1
@@@FFFFDHHDDHGFGHIJJIEFGHHICBHHGHIIFHFHHGIGHHGAB?D
@3109500/1
gacgatttcaccagtggtcttcttgaacttcttcaattgacgcaagaagt
+3109500/1
CCCFFFFFHHHHHIJJJJJJJJJJJJJIJJJJJJJJJJIJJJJJJJIJJH
@6698530/1
atgggcatagtaggtaggcgtagggtaagacacggatcgcatacaccgtg
+6698530/1
@@@DDA??DFAAD@22<A?FH><<<1?EGD9?F:DFGHGEDGDCDF;@=D
@15993/1
ccctgatagagacgatttcaccagtggtcttcttgaacttcttcaattga
+15993/1
CCCFFFFFHHHHHJJJJJJJJJJJJJJJJJJJJJJJJJJJJJJJJJJJJJ
@6698652/1
tccaaatagttgaccatcactcttatatgggcagcccgaacacggttacc
+6698652/1
@CCFFFFFHHHFHJJJJJJJJJJJJJJJJGJJIJIJJJJJJJJJJFHIJJ
@7719656/1
ataacattccctgtacgttcaaacgtatcacacattttctggtcaccttc
+7719656/1
@@CFFFFFGHHGGHHIIFHGGIJJJEGHHIJJJGJIJJJJIGFGFHDHII
@5161394/1
gccagttcccacttcacgacgcttcagcagagtgcacacaatggtgaact
+5161394/1
@<?DDBDDBFHHFEBFEGGIDHIGGGEIEHEGHGBCHB?D79DDDFBCHC
@4134689/1
gtgctgggcctcttgtatgcgaaggtgttgaggcgcttgtggtggtgcac
+4134689/1
CCCFFFFFHHHHHJJIJJJJJHHIJEGHHJIJJJJJJJJIJJHIIHHJJJ
@4134800/1
gcaagaagtaccagaaacgggacttagccacaatctggtctggagagaag
+4134800/1
CC@FFDFFCDHFFIGIJJGEGEHGGIJIEHGGJJIIJJFGHIICH@DGB;
@2599037/1
tggcaaaggtagtaagtcagctgttccacttcatcatcaggaatcttgcc
+2599037/1
<@@DDDDDF<CDHEGGC<CDEGGHAFEFHIGBB@EEGEHIICBGEGGHII
@3110438/1
gctgggcctcttgtatgcgaaggtgttgaggcgcttgtggtgg
+3110438/1
@<<BB::BFFDFB?<C:9CCEFEF9E83?DFDG>07BFF1=;1
@5666829/1
gtgatctgtttcttggcatctatagatgtcggtggcgcacagggcacgct
+5666829/1
BBBDFDFFFHHHHJGIJIJIIJJJJIJJGJJJGIGIIJIJJJIIJJJJII
@2076154/1
tataccaaatgaaattttaagaaagtttatttcctcggatatattattta
+2076154/1
CCCFFFFFFHHHGJJJJJJJJIIJJHJIIJJJIIJJJJGGGIJJJJJJJE
@2076215/1
tcgggaacttatggtataggtagagactggctgcaaatttcaggaaggag
+2076215/1
@@@DD:8BFFADDEGII@<FCH<AE<FFEDEF?GCGFCFFIEF9BG2DDF
@5667435/1
gtcctttctaaggttctaaactatatctgtaccaaatttcaaccaaatcc
+5667435/1
<@@DDDDDFHFF?<<AEBE?GIBHIIEHHHGGCHE8E@E@FGHGHGBEHG
@6698848/1
gtgctgttgtggaactgcttcacctgtggccggcggcacgcagacgcctt
+6698848/1
CCCFFFFFGHHHHJJJJJJJJJJJJJIIIIJJJIGIJGHFFDDDDDDDDD
@4644847/1
cggcagatgaggatacctcaacttcatcttatacttatccaagaaatatt
+4644847/1
?@@DDDDDDDHD:ACCFEHGHEGHECHDDHIJGEIJGHIGDHEHIJGIEG
@1053854/1
gtgtacacctgagcgagactcataacgcagccagatgccaaagttcttga
+1053854/1
CCCFFFFFHHGHHJJJJJJJJJJJJJIJJJJJJIJJJJJJJJJHIJJJJJ
@2076939/1
gtacacctgagcgagactcataacgcagccagatgccaaagttcttgatc
+2076939/1
?B@FDDDEHHHHHJJIIJJJJJJJJJJJIJJJJJJJJJJJJIJJJJJJJJ
@4645157/1
gggaaaattacactaattctatgcaaagtatagcttgtatttgttatgta
+4645157/1
CCCFFFFFHHHHHJJJJJJJJJJJIJJJHHIJJJIJJJJJJJIJJJJIIJ
@1054369/1
cactagaaatatttcggcgatttaatttttttatgtttttattatgcaat
+1054369/1
@@@DDFBDFHHHHJJIHJJIJJJIJJJJIIJJJIIEGIIJGGIHJJIIJI
@1054499/1
gtggtgcacgcgcttgggcagagggaatctgattgtgctgttgtggaact
+1054499/1
?=@D?BDDFDHGHGGGHHICHHGGIGBDHGGIJCHFFGDGIJGCFGDHHI
@3629678/1
gttccaattaaactttgggcctgtttcacagtctcgttgacttgctgtta
+3629678/1
CCCFFFFFHGHHHJJJJIJJJJJHJJJJJJJIJJJGHIIGGHIIGHIIJA
@1054568/1
ggcacctccgacactgaggtcacggtactcgcggtacatgttgtgtacac
+1054568/1
CCCFFFFFHGHHHJJJJJJGIIJJJHHIJJIJIJHHIIIJIJJJJJIJEC
@5668421/1
ctcttgtatgcgaaggtgttgaggcgcttgtggtgg
+5668421/1
?@@DDFDDFHHH:?CFAACGGHGGCEFFHIHHG?DF
@536055/1
gcgcttgggcagagggaatctgattgtgctgttgtggaactgcttcacct
+536055/1
@C@FDDFDDHFFFEGGDGGGGH@HGEFGEHIFGGFHHIGIGIGIIIIIIH
@1561163/1
gcttggtacaaagcaaaggtcgggcagttcgtcaacaagacattactagc
+1561163/1
@@@DFDFFHHHFBEFHEECEHHIDGHIHEGAFEIIIIICGEII@CBA=FF
@1561246/1
gccagatgccaaagttcttgatcttcactgggctcttctctg
+1561246/1
BBBFFFDEHHHHHJHIHIIJIJJJJGIJIIGIIIGIIIIJJJ
@5668566/1
ctgcagatgactgtgcatccttgctagtaagtcctgagccatagcaaaca
+5668566/1
;@@DDDD8?DFHF<CBFFGGEFGEI@HEHHHAFEH?BGH@D<:?D@BDG@
@6187595/1
ctctatactttgcattaaaataatgcccattttcacaggcaagggatcct
+6187595/1
@@;=DDDDF?FFDC?B??I:AI?@EH?GF@AA99FCB9C??BFFIII=??
@2078033/1
gacgcaagaagtaccagaaacgggacttagccacaatctggtctggagag
+2078033/1
@@<DDFDFFDDDDGECHGCGGCGB<CEEHGID<?FGGGDDH9BFGA>FHH
@7208744/1
tctgtttcttggcatctatagatgtcggtggcgcacagggcacgcttgcg
+7208744/1
CCCFFFFFHHHHHJJJJJJJJJJJJJJJGIJJJJJJJJJJIJJJJJJIJJ
@7208972/1
gcgccattttggccgcagctcgcttggcttg
+7208972/1
=@@BBDBA?AC@FHIB?FDCEHE;GHB????
@7720574/1
ggagaagggaatgacaacgacaatcggacgcgttaacatacgagatcttc
+7720574/1
BCCFFFFFHHHHHJJJJJJJJJJJJJJJJJJJJJJJJJJJJJHHHFFFFF
@3110713/1
cttgtattcaaaagaaaacctagaatcactggttcaaattcaaataaaat
+3110713/1
C@CFFFFFHHHHFIJGGGIIGGIHIGIIIIJECFHEDHGIJJ@DFIHGHH
@3110719/1
cagcttcatccagaggcaagcgctccaagttgcttggaggcttgggcctg
+3110719/1
CCCFFFFFHHHGHJIJJJJIIJIFJJIIIIJJJJIIJJGIIJJFIJJJJI
@4135319/1
cagccagatgccaaagttcttgatcttcactgggctcttctctgggattt
+4135319/1
CCCFFFFFHHHHHJJJIIJJIIJJJJJJJJJIJJJJJJJJJJJIJJJJJJ
@6188523/1
gccactgaacgaaaagggtacaataattaataattatgtcgcaataccgt
+6188523/1
CCCFFFFEHDDFHIGGID:CFHEDHG@EEFFHGCFFFHDFHIGGGEIIHF
@2599864/1
gcacgcgcttgggcagagggaatctgat
+2599864/1
@@@?DDA:FFFFF9GFEGFB<CABDFD9
@5161770/1
tatgtttttagctgtcatctggttcatacggcgcgcggtcgcctccttga
+5161770/1
?@@?DDFBHDBFFGBBBFHIGI?<FE9HG;;8?DDDGE5@5=?BBBC>AE
@4135924/1
agcatacataataaaattagaggaagtaggtgctgggcctcttgtatgcg
+4135924/1
CCCFFFFFHHHHHJJJJJJJIJJJJJIJJJHIJJJJJJJJJJJJIJJJIJ
@3111437/1
ggacttacgaagtaaattcaattgttgatatagaggataccgatacctgg
+3111437/1
CCCFFF>DFHFFFFHICHGGHECHFHGGJIIIEEGEABFGHEGIGIJJFJ
@3111452/1
gtttattttgtttttctctgtgatctgtttcttggcatctatagatgtcg
+3111452/1
@@@DBDBDDF?3DFH3CAAF?C??AFHHGGGEBFCH9EC:1?9:<D??0:
@2600131/1
gtacaaagcaaaggtcgggcagttcgtcaacaagacattactagctg
+2600131/1
@@@FFEEDHGHHHIJIIEIIIJIJJJFDGGGHGIJIIGJJGIGHJJI
@7721671/1
cgctggacaatgtttttttaattagtttttaatttattagtagttgttga
+7721671/1
CCCFFFFFHHHHFIJJJJJIJJJJJHIJJJJJJJJJJJJJGIIIIJIJJG
@18070/1
ttgctcagatgcaatttcttgcaagaattgcacaaagttgaagtccttgt
+18070/1
CCCFFFFFHHHHHJJJJJJJJJJJJJJJJJJJJJJJJJHJJIJGJJJJJI
@18079/1
tagcactgagtgacggcacctccgacactgaggtcacggtactcgcggta
+18079/1
CCCFFFFFHHHHHJJJIIIJJIJJIJJIIJEHIGHIJJJIIJIIJIGHFF
@3111976/1
gcgaaggtgttgaggcgcttgtggtggtgcacgcgcttgggcagagggaa
+3111976/1
@@@DDDDA<DFFBHIBGGEHIHGEGHFDDDHIIIHIIII=AHCE?DBCDC
@5162646/1
gttgtggaactgcttcacctgtggccggcggcacgcagacgccttgatga
+5162646/1
?@@DB?BBFD?:DEGFGI@:A<?AB>GBDEEFEFE<9B<A?BB;>>>>@D
@3112126/1
ccctaagtgagtatacatctattaaattcaaacgcagagctcattatgtt
+3112126/1
@CCFFFFDHHGHHJJJJJJIJJJJJJJJJJJJJJJJJJJJIJJJJJJJJJ
@1562217/1
gtggattttaatgttattattacagcatacataataaaattagaggaag
+1562217/1
@?@DDDB?FFH?CGGBHBFIBFFBBFHHCBAFHHGHIIGFGHIGCHGHD
@3112604/1
ttggcacacaggcataatgccatattcaaatgggaagtggtgataa
+3112604/1
?@<?DDDBFFBHHIIGEE9@FIIIIGGHCFHIIGGGC<DAFGIIII
@1562456/1
gcctgggatgccacccggcaccactcccgggtgaggatgcactacatttc
+1562456/1
=@@DDD?DHD?FBCHB@C?F@CFFHGGGGII7?BBCC;CFEEHGGCHAHA
@2601457/1
gtgctgttgtggaactgcttcacctgtggccggcggcacgcagacgcctt
+2601457/1
B@CFFFFFHHHHHJJJJJJJJJJJJJJJJJIJJJJJIHHFFDDDDDDDDD
@2601529/1
cgtagaaaagtgctgtctgtacattgaaaataaaaataaaaaaatagcag
+2601529/1
CCBFFFFFHHFHHJJJJJJJJJJJJJJIJJJIJJJJJJJJJIJJJJJJJJ
@5669364/1
cttcacctgtggccggcggcacgcagacgccttgatgacctccactttga
+5669364/1
@@@FFDFF;FDHFIIIIGEGGIIBEIIGFEDDFCEEEEECDCDCACCCC@
@4645771/1
tgttattattacagcatacataataaaattagaggaagtaggtgctgggc
+4645771/1
CCBFFFFFHHHHHJIJJJJJJIJJJJJJJJJJIJJJJJFHIIGHIIJIIJ
@2078615/1
caccagtggtcttcttgaacttcttcaattgacgcaagaagtaccagaaa
+2078615/1
CCCFFFEFHHHHHJJJJJJJJJJJJJJJJJJJJJJJJJJJJFGIJJJJJJ
@5669586/1
gactcataacgcagccagatgccaa
+5669586/1
@@@DDB?DFHB@:GGHHAB@9AA@?
@5669605/1
ctggagagaagatcctcatcttgtatagaggaggcttgggctcgctctcc
+5669605/1
@@@DBDFFHDHHGGGH@GHHHIIEHHEHGHI3EGGGGIBGEGGIEI;FC=
@1563013/1
gtgtacacctgagcgagactcataacgcagccagatgccaaagttcttga
+1563013/1
CBCFFFDDFHHHHJJJJIJJJJJJJJJJJJJJJJJJJJJJJJJIJJJJJI
@537259/1
gcaaagacagatgcccttcatgatgatcagggaagtgtcggtacagtctg
+537259/1
@@@DFDDEHB?FHIBFAGIGGHBGIEGEA<CHIII@@1?DGHIHGCBFH<
@2079016/1
cactggttcaaattcaaataaaatcactctgcaatcctgcctcacatgat
+2079016/1
C@CFFFBDHFHHHJJJJJJJJJJJJJJIJJJJAACCEHHCIIJJJIIIGI
@537606/1
gcaagaagtaccagaaacgggacttagccacaatctggtctggagagaag
+537606/1
CCCFFFFFHHHHHJJIIJJJJJJJJJJJJJJJJJJJJJHIJJJJJJJJJI
@1054760/1
gaaaactgcccctcagatacaccgtcacggaacacaaatatcttcttcgg
+1054760/1
CCCFFFFFHHHHHJJJJJJJJJJJJJJJJJJJJJJJJJJJJJJJJJJJJJ
@537879/1
gtcacggtagcactgagtgacggcacctccgacactgaggtcacggtact
+537879/1
@@@FFFFBFHDFGIGHGHIIEIAGIIIICHIGIEIHIIGGCFGIIDGAEE
@2079760/1
gggcgggatggtcgtttgaaaaattgacggccagccttaacgtacgattc
+2079760/1
CCCFFFFAHFHBFHHIJJJJIGEGIIIIIJGHFFECCEEEEDDDDDBDDD
@4646528/1
ggtagcgcgtcggacgagccgtgccttttattgcttggtgagacacg
+4646528/1
BCBDFFFFHHHHHIJJJJJJJJJJJJJJJJJJJJJHHHHFFFFFEED
@4646649/1
gttgacttgctgttagctcattttaacacatttcacattgaaaaataggt
+4646649/1
CCCFFFFFHHHHHJJJIJIJJJJJIJHIJFIJJJIJIJJJJJIJJJJIJF
@1055473/1
ccttatcattaccaatcggtaaaggatctcttgtatacaaattatttcta
+1055473/1
CCCFFFFFHHHHHJJJJJJIJJJJJIIJJJJJJJJJIIJJJJJJJJJIJI
@7210635/1
ggatctcatacaccgtgaatataagtggcaaaggtagtaagtcagctgtt
+7210635/1
CCCFFFFFHHHHHJJJJIIJJJJJJIIJJJJJJJFHIHIJJIJJJJJJJJ
@4137581/1
gtctgattctgtgatagtgaatacaagatcgtggggtgggcccaccaggc
+4137581/1
CCCFFFFFHHHHHJJJJHIIJJJJJJJJJIJIJJJJGHIJJJJJJJJIJJ
@4646937/1
gacgatttcaccagtggtcttcttgaacttcttcaattgacgcaagaagt
+4646937/1
C@CFFFFFHHHHHJGIIIIJJJJJJJJJJJJJJJJJJJJJJIJJJJJJJF
@4647184/1
ggtgctgggcctcttgtatgcgaaggtgttgaggcgcttgtggtggtgca
+4647184/1
@@?DDFFFHDFHGIJGGHIIJIHIIEFFEHGGHAHIIJJIJIJHEHACGH
@7211134/1
aactgcttcacctgtggccggcgacacgcagacgccttgatgacctccac
+7211134/1
@@<?=:AB2AA2CGA?:C:@6?F6?@FDF<BBC@E4?EE7@?DBD>A;66
@4647293/1
gtttttattatgcaattcatgtttatttcactaaattttc
+4647293/1
@@<DDD=D?F?<FAFG<:3ACI<HBDCHD?HHB;FHII@?
@4138136/1
gcgatgttttacaagggcaggttgaactcacaccattcaatttaaaagaa
+4138136/1
CCCFFFEFHHHHHJJJJJIJJHIIIJJJJJJJJJJJJJJJJJJJJJJJJJ
@3113864/1
ggaagtaggtgctgggcctcttgtatgcgaaggtgttgaggcgcttgtgg
+3113864/1
B@@DFFFFHHHGHJJJFIIJGIJGIJIIJEHHI?DFGIJJJJJJIJIGHJ
@7211686/1
aagaggagcaaatggaaaaaaaaattggtgaaaagaatcacaagta
+7211686/1
@@@DDFDDHHHHFIGEEHGJJJJGGHIIJIIGJJGIIIIGIIJG@D
@4138621/1
caccgacgacgacactgtacagttagaaatgttacaacctctatactttg
+4138621/1
@C@DFDDFFFHFDGGJIIGJIIJJGIIIHJJEEGIJGGIJJJIJIIJIJJ
@4138655/1
cactgagtgacggcacctccgacactgaggtcacggtactcgcggtacat
+4138655/1
88?DD3=BFDFF><GBA9E;@8?GBEABE=00??@FDF:C=1@@<:9?DD
@3114318/1
ctcgacgagcaagtagttcttgaagcacagacacaggtgtcttcaacgga
+3114318/1
@@?BDADDFDDFHA@FEGIIIICEGEF>;GGG@DED;GGIIIIBDFHB<C
@4138792/1
gcctggctcccatgtcacggtagcactgagtgacggcacctccgacactg
+4138792/1
@@@FDFFFHHGDHJJJJIJJGHGGIJIJIJ9CDHIGIGFHCBDEEHIIIG
@7724840/1
gcaagaagtaccagaaacgggacttagccacaatctggtctggagagaag
+7724840/1
@C@DDFFFFBFDHIIGGHD@FAFGHICEFHIIGEGEG@BDFG@FGDA;?3
@2080025/1
cgcaagaagtaccagaaacgggacttagccacaatctggtctggagagaa
+2080025/1
CCCFFFDDHFFHDIGGEGEFFEEGHGGHIIIGHJJJJJJGHJIJFGDDHI
@18930/1
gtgcgatgttttacaagggcaggttgaactcacaccattcaatttaaaag
+18930/1
CBCFFFFFFHHHHJJJJJJIJJJHIJJJJJJJJIJJJJIJGIJJJJJJJH
@6189471/1
ggtgttgaggcgcttgtggtggtgcacgcgcttgggcagagggaatctga
+6189471/1
BC@FFFFFHHHHHJJJHIJHGIIIJJJJJIJIJJJJIJJIHHHFFFFFEE
@19185/1
actgatccggtgagggatgcgtgacgtcagcccctacgatcatcactgtc
+19185/1
@CCFFFFFHHHHHJIJJJJJJIJJJJJJJJJJJJJIIJIJJJJJJJJJIJ
@4139467/1
gaagagattccatttcccgtttagcagcttcatccagaggcaagcgctcc
+4139467/1
@@@FDAFFHHHFHJGIJEHBGGGFHEGIIIJGGIJJIIJIJIEGEIIGGI
@2603509/1
ctttgtgcgccacatcaatgttgataaaggctttattggtaaatatggcg
+2603509/1
CCCFFFFFHHGHHGIJIJJJIJJJJJGEEHEHIIJJJGIJGIJJJJGIJJ
@1563804/1
ctggagagaagatcctcatcttgtatagaggaggctt
+1563804/1
@@@;D?B=1?;D?GCH>@A@AA@:FC@<AA;18:DHC
@2080470/1
gccacaatctggtctggagagaagatcctcatcttgtatagaggaggctt
+2080470/1
@CCFFFDFFFDDFBFEGBHGGDHGDHIGIIICHHGIHGIIIGIIIGIIFI
@6190139/1
ctctatactttgcattaaaataatgcccattttcacaggcaagggatcct
+6190139/1
CCCFFFFFHFHHHIJIJJJJJGJJJJJJJIIJJJJJIFEHIIIEGGJJJJ
@4140184/1
gcagagggaatctgattgtgctgttgtggaactgcttcacctgtggccgg
+4140184/1
@@C?FFFFFHHHFIGCHHHIGIJIJGFHIIJIIGCFAFHJJIGHBGBHGA
@2081111/1
gcgtcaactgggtgtgctagttacataatatctactaaactataaccaaa
+2081111/1
CCCFFFFFHHHGHIIJJIIJHHIJJJJJJIJJJJJJJJJJJIJJJJJJJI
@4140388/1
cacagttccagtctcaggcacattgccattagtagactgatcagccggag
+4140388/1
CCCFFEFFHHHHHJJJJJJJJJJJJJJJJJJJHIJIIJJJJIJJJJJJJJ
@539494/1
catacataataaaattagaggaagtaggtgctgggcctcttgtatgcgaa
+539494/1
CCCFFFFFHHHHHJJJJJJJJJJJJIJJHHIJJJJJJJJJJJJJJJJJII
@5670946/1
ctaaataatgctgaatattaaactggaaatatccacacgtattttttttt
+5670946/1
@@@DADDDA4CBBBDGBHBACBFGHGII@H4CFHGHIII??CC@:<FDHE
@1564668/1
ggcagagggaatctgattgtgctgttgtggaactgcttcacctgtggccg
+1564668/1
CCCFFFFFGHHHHJJJIIHFHHIJHIJGGEDGIIIGGHIIIIGIFHGIII
@2081700/1
ggatggagtgagcacgggctctgtgcctggctcccatgtcacggtagcac
+2081700/1
CCCFFFFFDFDHFIJJIGIJJJJHJIJIGJJJGIHJJJJJJJJJHGIEII
@2604904/1
gcgcttgtggtggtgcacgcgcttgggcagagggaatctgattgtgctgt
+2604904/1
@@@DDDDDFFBF1FGGEGEEGGHIBDGGIIEGIG<FHIGEGHHHEGCHIH
@5671380/1
gtggagattttactatctttcaagtcggcataacgggccgcgactccgcc
+5671380/1
@@@FDDDDHDFHHIGJIIJJGIIGEEHIBGIAHEIHIGIGEGGHFFFCDD
@4140900/1
taaagataagtataggctcaaaacctaacgacatcaatcaccagcttaaa
+4140900/1
@C@DDDFDHHCDFIIGCBGIGIIHBHGIIDBFHDBHDH?B??BD=DD>FB
@6702763/1
gggttggaatgattctggtgggttgtcctgcagagcttgccacatcttgt
+6702763/1
@CCDFFFFHHHHHJJJJJIIJJHIJJJJJJJJJJJJJJJJJJJJJJJJJI
@540027/1
cgttgatgtcgcaagatagtgagacattcactttttagtcataatcttca
+540027/1
CCCFFFFFFHHHHJJJIJJFHIJIIJIJJJGIJJJJJJJJJJJJJIIJJJ
@7725061/1
catttaaataactaatttaataataaagccggccttgattttataattta
+7725061/1
CCCFFFFFHGHHHJJJJJJJJJIJJJJJJJJJJJJJJGJJIJJJJGIJJI
@540200/1
gtttattttgtttttctctgtgatctgtttcttggcatctatagatgtcg
+540200/1
CCCFFFFFHHHHHJJJJJJJIJJJJJJJJJJJJHIJJJJIJJJJHJIGII
@5164011/1
gtgaatttgtggcctggcgttgagggcaagttcatgcgtttttgctctgg
+5164011/1
BB@DFFFFHHHHHJJJJJJIJJJJJJJJJJJJIJJJJJIJJJJJJJJJJI
@5164258/1
cggcacctccgacactgaggtcacggtactcgcggtacatgttgtgtaca
+5164258/1
CCCFFFFFHHHHHJJJJJJIHIJJJJHIJJJJJJJJJJJJJHIIIJHHHA
@7725464/1
ctgttgtggaactgcttcacctgtggccggcggcacgcagacgccttgat
+7725464/1
@@@DFFFFDFHDHIBHIIIDGGHHGCCGGG8A6FHH<<BF8ABBB=;@AC
@4648600/1
gactgtcacacggtagcggaaggtgggttcgtgaatcatgccctcaatct
+4648600/1
CCCFFFFFHHHHHGFHIJJJJJJFHIJHHIJHIHIJIIJIJJJJJEGIJJ
@7725731/1
atggagtgagcacgggctctgtgcctggctcccatgtcacggtagcactg
+7725731/1
BB@FFFFFHGHHHJJJJJJJJJJJJJJJJJJJJJJJJJJJJJIJJJJJJI
@4648838/1
gggttggaatgattctggtgggttgtcctgcagagcttgccacatcttgt
+4648838/1
@@@DDDFFHGHDHJIIIG<CGHHIJJJEGGEGHGIIGHIEEHIJDHIIJC
@6703902/1
ctgtgcctggctcccatgtcacggtagcactgagtgacggcacctccgac
+6703902/1
@@@DDFFFFBHGHIJIIJJJIIJICBFGGHGIGJJJIIGGJJJJIJJJGI
@541119/1
ataatcattcctggaatccgtgtcgacggcgatgagagcccacgacgtaa
+541119/1
CCCFFFFFHHHHHJJJJJJJHIIJJJJJJJJJJJJJJIJJJJJHFFFDDD
@541143/1
gatagagacgatttcaccagtggtcttcttgaacttcttcaattgacgca
+541143/1
CCCFFFFFHHHHHJJJJJJJIJJJJJJJJJJIJJJJJJJJJIJJJJJJJJ
@541210/1
cttcacctgtggccggcggcacgcagacgccttgatgacctccactttga
+541210/1
@C@FFFFFHHFBHIIIGGIJIIJJJJIJHHFFFCEECECEDDDDDDDDDD
@6704116/1
gttgtggaactgcttcacctgtggccggcggcacgcagacgccttgatga
+6704116/1
CCCFFFFFHGHHGJJJJJJJIIJJJJJJJJJIIJHHFFDEDDDDDDDDDE
@7213722/1
cggtagcactgagtgacggcacctccgacactgaggtcacggtactcgcg
+7213722/1
@@@ADFFFHGGHHCFHGHIGIIIJJJIJJJJJIIJIJIIJJJJIIGIJJE
@5165304/1
ggtgcacgcgcttgggcagagggaatctgattgtgctgttgtggaactgc
+5165304/1
BC@DFFFFHHHHHJFIJIJIJJIGIJIIJJJJJHIJIJIIJIJFEHJJJJ
@1057729/1
cacggtagcactgagtgacggcacctccgacactgaggtcacggtactcg
+1057729/1
??@?;2ADFD>FFBGIEBEEG6C???DHGI@D@DEGCBFECF@<;CBAE5
@6704821/1
gtcatggtagcactgagtgacggcacctccgacactgaggtcacggtact
+6704821/1
CCCFFFFDHHHHHJJJJHIJJJJIJJJJJJJJJJJJJJJJIJJJJJHJJJ
@5671633/1
ctcttgtatgcgaaggtgttgaggcgcttgtggtggtgcacgcgcttggg
+5671633/1
CCCFFFEFHHHHHIJJEGIJIJJIJJJJJJHIJDHIBFHIJJJJHFFEDD
@1565262/1
ccaatcctttactcgaatagtcttttctaacttgaacagtgcgatgtttt
+1565262/1
@@@FFFADDFHFFIBGHHIIIIGIGIGIGIIHIIGIGGGIIGGGGFDGHH
@5671850/1
gggacttagccacaatctggtctggagagaagatcctcatcttgtat
+5671850/1
@C@DDFFFHDFDDFGHGGG@FHIIGGHIIGIBCEGGGIIGIJIJFEH
@1565311/1
aggtaatattattaaacgaagaacatgcggctgaattgcagcatcttgtc
+1565311/1
@@@DDFFFHDHHFIJJIJJIJJJIGHGIIJJIJIJIJJJJJIGIJIJJFH
@5671915/1
ctgatttctatttctttgtattttttattagatttttttttgtgtgtgca
+5671915/1
BCCDDFFFGFHHHJJJJJJJJJJJJJJJJJJIIJJJJJJJIGHGHGIIJG
@2083008/1
ggaagtaggtgctgggcctcttgtatgcgaaggtgttgaggcgcttgtgg
+2083008/1
CCCFFFFFHCFFDHGGGIJIGIIIIIJIIGFHJGFFGIGHIJEGGII@@G
@1565478/1
gtccacaaacattataatagcgttgtctaacgtcggattcagtt
+1565478/1
CCCDDEFDFHHHHJIJJIJIIIGHIIIIGIGGDFHIDGGIIJJJ
@1565610/1
aataaaattagaggaagtaggtgctgggcctcttgtatgcgaaggtgttg
+1565610/1
@CCFFFFFHHHHHJJJJJIIJHHJJJJJIIIJJJIJJJJJJIGIJBFHHI
@6191741/1
atgcacagctcttgcagccatccaacgggattgcccatcaatttatcttc
+6191741/1
?@@DDDD?FFBFFHCGGIIIDIBHICFFDFHG?DG?FDG@?FDHHGHEGG
@6192021/1
ggcagagggaatctgattgtgctgttgtggaactgcttcacctgtggccg
+6192021/1
@@@DDDDDHFHHHJHEHIJHHGJEIJGCFEGHDHGGHIIJAHICDD<BHI
@5166464/1
gttcccacttcacgacgcttcagcagagtgcacacaatggtgaactggcg
+5166464/1
CCCFFFFFHHHHHJJJJJJJIJIIJIJJHIJJJFFDFFHIGIJIJJJJJJ
@2083925/1
ccgtttagcagcttcatccagaggcaagcgctccaagttgcttggaggct
+2083925/1
CCCFFDDFHGHFBGIGGGHIGHG?EGHFFHEHHGDHIFHGCEHIIIDHII
@2605519/1
ggggcgggatggtcgtttgaaaaattgacggccagccttaacgtacgatt
+2605519/1
@??;D@DDADHHFCGABHDGHGGHABDEFFDCDDB<@CDDDDDDDBDDDD
@2084141/1
cttgggctcgctctccgaagggagcttgcggccgatgacctcatactcct
+2084141/1
B@CDDFFFHHHHHJJJJJIIJJJJJJJJJJJJJJGGFHGHHHFFFFFFEC
@2084478/1
ctgagcgagactcataacgcagccagatg
+2084478/1
1=@?DDDD?@@DFHDGG9<@<@G?ECFGC
@2084593/1
acctggcaagcatccaagatagtattcaggtgcccactacatcgagatgg
+2084593/1
CCCFFFFFGHHHHJJIJJJJJJHIJJJJJJHIJJJJJJJJIJJJJJIJJI
@5167425/1
ataatcattcctggaatccgtgtcgacggcgatgagagcccacgacgtaa
+5167425/1
@CCFFFFFHHHHHJJJIJJJHIHJJJJJJJJJIJJJJJJJJJJHHFFDDD
@2084923/1
ctcgaatagtcttttctaacttgaacagtgcgatgttttacaagggcagg
+2084923/1
@<??DDDFBFFFBDGHHIEEGIIIIIGIIGBHI@FFHHIFHGCABFGHII
@543537/1
cagtggtcttcttgaacttcttcaattgacgcaagaagtaccagaaacgg
+543537/1
BCCDFFFFHHGHHJJJJJJJJJJJJJJJGJJJJJIIJJHGIIIJJJJJII
@5167718/1
cttcatctgatcaaacgctattaattcattagcgaaaaacttatttttca
+5167718/1
CCCFFFFFHHHHHJJJJJJJJJ<2<AAFIGGIJFIJJJJIJJJJJJJJJJ
@7214749/1
cttgggcagagggaatctgattgtgctgttgtggaactgcttcacctgtg
+7214749/1
@?;BDDDD@DFD:1A?<CHADHI<A@BF?FC??CC??:?BFEFDB?DB99
@4650447/1
gttcacattgacaaacttaggtttgcttacagccattcccaactgtcctc
+4650447/1
CCCFFFFFHHHHHJJJJJJJJIIJIJJJIJJJJJJJJJJJJJJJJJJJJJ
@5167870/1
ctcactaaacataaaaataatacattacgttaaatgccacgacgctcgga
+5167870/1
CCCFFFFFHHHFHJJJJJJJJJJJHIHJJGHHIJIGGJIIIIJIIBHGIJ
@7214844/1
gtgttgaggcgcttgtggtggtgcacgcgcttgggcagagggaatctgat
+7214844/1
@@@FFFFFGGHHHJIJIEHHGFFEGHDDHHIIIC;=@B@@HEAEDFFFEF
@7215239/1
agcactgagtgacggcacctccgacactgaggtcacggtactcgcggtac
+7215239/1
CCCFFFFFHDHHHGIJJJJJJJJJJJJJJJJJGHGIGIFHIGJJJJHDBD
@2607393/1
gtttattttgtttttctctgtgatctgtttcttggcatctatagatg
+2607393/1
@@CDBDDB?DAFBHDGGDAGIE>C4CEC@AE@>H@BHHCG@HCHCBB
@4141964/1
cagcatacataataaaattagaggaagtaggtgctgggcctcttgtatgc
+4141964/1
CCCFFFFFHHHHHJJIJJJJJJJIJJJJJIJIIJJJJJJJJJJJJIJJJJ
@4142101/1
gtgtgttcaaggggatctgagaatg
+4142101/1
?@@=BA?AFCFDBI:@GEF?E4A<A
@4651245/1
gccacaatctggtctggagagaagatcctcatcttgtatagaggaggctt
+4651245/1
CCCFFFFFHHGHHIJJJJJJJJJJJJJJJJJJJJJJHIJJJIJIJJJJJJ
@4651326/1
atctgtttcttggcatctatagatgtcggtggcgcacagggcacgcttgc
+4651326/1
CCCFFFFFHHHHHJJJJJIJJJJJJIJJJEHIJJJJJJJJJJJJJJIJJI
@22514/1
ggaagtaggtgctgggcctcttgtatgcgaaggtgttgaggcgcttgtgg
+22514/1
@CCFFDDDHCHHHGEGIIJJJJIJJJIJJJGHG:CBFGGHGEHIHGIIIJ
@6705855/1
atacataataaaattagaggaagtaggtgctgggcctcttgtatgcgaag
+6705855/1
CCCFFFFFHHHHHJJJJJJJJJJJJJJIHJJJJJJJJJJJJJJJJJJHIJ
@4142617/1
gacgatttcaccagtggtcttcttgaa
+4142617/1
?@@DADDDBAFDDGAF9GBFHFHB<32
@7216267/1
gcgcttgtggtggtgcacgcgcttgggcagagggaatctgattgtgctgt
+7216267/1
CCCFFFFFHHHHHIHIJJJJJJIJJJJJJJJJJJIJJJJJIJJJJJJJJG
@23156/1
tgcaaagataagatgaagaagaggagcaaatggaaaaaaaaattggtgaa
+23156/1
CCCFFFFFHHHHHJJJJJJJJJJJJJJJJJJJJJJJJJJJJJFHHJDEHJ
@6706597/1
attgacgagtgctgatcttaagtctgtcatctcaccaggcttcaattccc
+6706597/1
CCCFFFFFHHHHHJJJJJJJJJJJJJJJJJJJJIJJJJJJJJJJJJIJJJ
@5673757/1
cctgagtcaacaagaacaaatttttatgtgccaaaatgctattaacattt
+5673757/1
CCCFFFDFAFHHHJJJJJJJJJJJJJJJIIJJJIJIJJJJJJJJJJJJJJ
@1567163/1
ctctgtgcctggctcccatgtcacggtagcactgagtgacggcacctccg
+1567163/1
@CBFFFFFHFDHHJJIJJJJJIIJJJDHIJIIJIJJFHIJIIFHIGGJIJ
@543778/1
gcaccatgcaccgccatgccatgtaccacgcctgggatgccacccggcac
+543778/1
CC@FFFDDHDDHDEGIIJIGGGGIIGBGGEIIIIJDHGHCHHIEIAHEHI
@5673973/1
cccgctacactcactgcaccagcatt
+5673973/1
1::BDD1<C3?DF><E>C:A:<2A4<
@1567450/1
gctgggcctcttgtatgcgaaggtgttg
+1567450/1
@@@DDD8BB?A<?C<EFBF@<@81::E?
@3635498/1
cacggtagcactgagtgacggcacctccgacactgaggtcacggtactcg
+3635498/1
CCCFFDDFHHHHHJJFHIJIIIIJJIJJJJJJJJJJJJCFHJJICEHIIE
@6707128/1
gctgcagatgactgtgcatccttgctagtaagtcctgagccatagcaaac
+6707128/1
CCCFFFFFHGHHHJIIJJJJJJJJJJJJIIJJJJJJJJJJJJJJJJJJJG
@6193194/1
tccacataagtaacttcaaatgattgctcagatgcaatttcttgcaagaa
+6193194/1
@CCDDDFFGHFFFHGIGHJEHGGGIGGIIIJIIJIIIHGEHIIIJGGHHI
@7729148/1
gtttattttgtttttctctgtgatctgtttcttggcatctatagatgtcg
+7729148/1
BB@FFFFFHHHHGIJJJIJIJJIFIJJJJJJJIGIFHJGC9DAFFGHBBA
@5674960/1
gccagatgccaaagttcttgatcttcactgggctcttctctgggatttcc
+5674960/1
@@@?DDDAAAADFE<EHIIGCFEHCGGHH9;?FGGGBGHIIIBHGIIHBF
@5168909/1
gacgatttcaccagtggtcttcttgaacttcttcaattgacgcaagaagt
+5168909/1
@@BFFFFFHHHHHIFHIHHIIJJJJIJIIJJJGHHGHIJJJIJJIGGIIB
@544698/1
gcgagactcataacgcagccagatgccaaagttcttgatcttcactgggc
+544698/1
CCCFFFFFHHHHHJJJJJJJJJJJJJJJJJJHJJJJJIJJJJJJJJJJJI
@6193942/1
actgaggtcacggtactcgcggtacatgttgtgtacacctgagcgagact
+6193942/1
CCCFFFFDHHHGGEHIGJJJJJJJHJJIIJIHIJIGFFFHJJJJGJJJJJ
@6194075/1
gtcgaatattccctgacacctcacccagggcgggatatggaattttaatt
+6194075/1
@@@FFFFFHHHFDGGIEHHFEHCDBFIGIIIIGHAHEFFBDEEEEDFCEE
@545182/1
gcgatcgatgccataaacagtgtgctgggcatcattcttagtgattgtaa
+545182/1
CCCFFFFFGHHHHJJJJIJJIJJJJJJJJJIJJJJJJJJJJIJJJJJJJJ
@7729981/1
gtagcactgagtgacggcacctccgacactgaggtcacggtactcgcggt
+7729981/1
@@@F?DDEDCF?F<EGADBHGGEBFF@DGDC@@1BG?D:@BBHEH@A:B9
@6194192/1
cagcatacataataaaattagaggaagtaggtgctgggcctcttgtatgc
+6194192/1
CCCFFFFFHHFFHI4EHHJIIHIIHJJGHIIFHIJJJIJJJJJJJHJJJI
@7730065/1
gcagcatcttgtcgagaacatgaagccgctttggtttacgttccagttct
+7730065/1
CCCFFFFFHHHHFJJJIIJJJJIIJJJJJJJJIJHIIGJJIJIIJJIJJJ
@545303/1
cttgggcctgttttggtagcggcggcgcggtccgtgaggagcatgctcgc
+545303/1
CCCFFFFFHHHHHJJJHHIJJJIJJIFDAD>BB6<???BAB?ACCCCC@<
@7730166/1
gtcacggtagcactgagtgacggcacctccgacactgaggtcacggtact
+7730166/1
=??DDDAAC8DDDE@E>2ACED<C@D@DD?@A6@DBCBB78=8@AA@A:A
@24401/1
ataaaattagaggaagtaggtgctgggcctcttgtatgcgaaggtgttga
+24401/1
@CCFFFFFHHHHHJJJIJJJIIJIJIJIJJJJJJJIJJJJIJJJBGGHIG
@5170001/1
cagcatacataataaaattagaggaagtaggtgctgggcctcttgtatgc
+5170001/1
@<<BDFFFFHBBHABFIEEHHGHIIGGEEIFACGHGGGIG?DHIIIEGGG
@5170508/1
ctcatcttgtatagaggaggcttgggctcgctctccgaagggagcttgcg
+5170508/1
CCCFFFFFHHHHHJJJJHIJJJJHIJIJJJJJJIIJJJJIJJFGHJJIJJ
@2609566/1
gagggaatctgattgtgctgttgtggaactgcttcacctgtggccggcgg
+2609566/1
@@C<DDFFHHHGFIIJJJJJIJJFHIIJJJIIJJJJJIJJEIEIIJGEGH
@25005/1
tcataacgcagccagatgccaaagttcttgatcttcactgggctcttctc
+25005/1
CCCDFFFFHFHHHGHIIGEHHGIJCGIGIJGHIGIJJJID;FGHHIIJJG
@5170578/1
cagtggtcttcttgaacttcttcaattgacgcaagaagtaccagaaacgg
+5170578/1
@CCDFFFFHHHHHJJJJJJJJJJJIJJJJJJJJJJJJJJJJJJJJJJJJJ
@3118066/1
ctaattcagacgagtgcacaatatccgtgtcgaccactgtgcctggttcc
+3118066/1
CCCFFFFFHHHHHJHHJJJIJIJJJJJHIJJJJJJJJJJIJJJJJJIJJJ
@3635609/1
tgaattgcagcatcttgtcgagaacatgaagccgctttggtttacgttcc
+3635609/1
CCCFFFFFHHHFHJJJJHIJJJJJJJJJJJJJIJJJJJJJGIJJJJJJJJ
@7217274/1
agaggaagtaggtgctgggcctcttgtatgcgaaggtgttgaggcgcttg
+7217274/1
C@CFFDFDHHDHADGGIEGDHJGJIJJIJJJIIEFA?DBFEFHEIGIJIG
@3118236/1
tgcattattacattttttataaacggtacatctagagtataaaaaactga
+3118236/1
CCCFFFFFHHHDHHJJJJHJIJJJIGFHHEGIIIIIJCGIJGIIIIJJJJ
@5170831/1
ctggaatccgtgtcgacggcgatgagagcccacgatgtaagtgcttcggg
+5170831/1
??<B1DDBDDFFDEEGAE:8?DGEC>??=FCFFFIC;=>AE7=;A@DDDC
@7217476/1
agaggaagtaggtgctgggcctcttgtatgcgaaggtgttgaggcgcttg
+7217476/1
@BBFFFFFHHHHFIIJJJIJJJJJJJIJJJJJHIIJDGHIJJJJJJJJJI
@5170987/1
gtagcactgagtgacggcacctccgacactgaggtcacggtactcgcggt
+5170987/1
@=?DDDDAFFFACDGFHIDHFEFHIIIFIIIGGH?DHHGGGDFHGEEED4
@2610033/1
ccagtggtcttcttgaacttcttcaattgacgcaagaagtaccagaaacg
+2610033/1
@CCFFFFFHHHHHJJJJJJJJJJJJJJJJJJJJJJJJJJIIJJJJJJJJJ
@2086252/1
gcaaagataagatgaagaagaggagcaaatggaaaaaaaaattggtgaaa
+2086252/1
CCCFFFFFHHHHGJJJJJJJJJJJJJJJJJJJJJJJJJJJJJJJJFHIJJ
@3636281/1
gaggaagtaggtgctgggcctcttgtatgcgaaggtgttgaggcgcttgt
+3636281/1
CCCFFFFDHGHHHJJJJJJJJJJJJJJJJJJGIJJ?HDHIIJJJJJJJJG
@3636309/1
gctcgctctccgaagggagcttgcggccgatgacctcatactccttcaac
+3636309/1
@?@DDDD;<DFFD;@<C=EGI3CGEEAA:;AFFEFIIF;=7CE;?EFEDD
@7218182/1
gttgtggaactgcttcacctgtggccggcggcacgcagacgccttgatga
+7218182/1
@CCFDFFFHHHHHJJGJJJJJAEHHIJJJIJGIJHHFFDEDDDDDCDDDE
@6707836/1
atagtattcaggtgcccactacatcgagatggtaagcctttcattattag
+6707836/1
@@@DDDDBFHFD<ACAGIIIDDD<C:A?FA?CGE@E@FGDHFAFDDDFGB
@5171877/1
caaattcaaataaaatcactctgcaatcctgcctcacatgattcatccac
+5171877/1
C@CFFFFFHGHHFCHIIIJJIJJJHCACGCBEGIJIGIIIIIJJJGGIIJ
@6708106/1
agtgtgataatgtcataaagttgacaataatctataattaattactttaa
+6708106/1
@BBFFFFFHHHHHJJJJJJJJIJJJJHJJJJJJJJJJJJIJJJJJJJJJJ
@6708136/1
gccagatgccaaagttcttgatcttcactgggctcttctctgggatttcc
+6708136/1
C@CFFFFFHHHHHJGIJIIIIJJJJJJJJJIJIJJJJJJJIJIJIIJJJJ
@5676555/1
gtgctgggcctcttgtatgcgaaggtgttgaggcgcttgtggtggtgcac
+5676555/1
CCCFFFFFHHHHHJJJJIIJIHHGG:CBDDHIIIJGIJICFHFHHIIJJJ
@5676596/1
gcgcttgtggtggtgcacgcgcttgggcagagggaatctgattgtgctgt
+5676596/1
CCCFFFFEDDDFHJIIBGIJJJJIIFIJJJIJJJGIJJJJIGHGEGHIJH
@5676654/1
gctctgattggtcgactccaatgaaccaaccaattaatcagcgaacgctt
+5676654/1
@@CFFFEFFBFHBHIIJJJJIJJJJJGEFGIHGIIJJJJJJJIGGGB>GG
@6709027/1
gagggagtaggtgctgggcctcttgtatgcgaaggtgttgaggcgcttgt
+6709027/1
@?@B7@DDFFFABF:EFF9GGFFII@BEFGF;?DF?D?DD4D@CFEAEEE
@7218485/1
ggcaaaggtagtaagtcagctgttccacttcatcatcagggatcttgccg
+7218485/1
CCCFFFFFDFHHHIJHIJJJJJJJJJJJJJJJJJJJJJJJJJJJJJJJJJ
@3120516/1
actgaggtcacggtactcgcggtacatgttgtgtacacctgagcgagact
+3120516/1
CCCFFFFDHHHHHHJJJJJJJJJIJJIGIIIIIGGI?BBFHIIJJJJJJJ
@26652/1
gtttattttgtttttctctgtgatctgtttcttggcatctatagatgtcg
+26652/1
CCCFFFFFHHHHHJJJJJJJJJJJJJJJJJJJJJJJJJJJJJJJJJJJJJ
@7732530/1
gattttaatgttattattacagcatacataataaaattagaggaagtagg
+7732530/1
C@CFFFFFHHHFHJJJJJJJJJJJIJJJJJJIJJJJJJJJJJJJJJGHII
@5677858/1
gatggagtgagcacgggctctgtgcctggctcccatgtcacggtagcact
+5677858/1
@@@FFFFAFFFHHIJIGGGEIIEGHHI3?FHGGHIGGIGGIIIHIHHJII
@4145120/1
gcgaaggtgttgaggcgcttgtggtggtgcacgcgcttgggcagagggaa
+4145120/1
@@@BDDDBDH?FHIGFFGIHIGHIFCHFGGIGIIJFIGIIG@EBFFDC/>
@3636735/1
cgtgacgtcagcccctacgatcatcactgtcgtgtcctttatacatttcg
+3636735/1
CCCFFFFFHHHHHJJJHHIJJJJJJJJJJJIJHJGHJJJJIJJJJJJJGI
@5678081/1
tgctgggcctcttgtatgcgaaggtgttgaggcgcttgtggtggtgcacg
+5678081/1
CCCFFFBDBFFFGIHBGHGGF<F>?FHIIHG9DFHIIIGIG=FGGHGIIH
@1060538/1
ctggagctcctgctggagatgtgggtgtagctttaaggggatctgctgtc
+1060538/1
CCCFFFFFHHHHHJJJFIGIJHIJJGHHIJJJJJJJJJJJHIJJJJJJJI
@2611067/1
caccagtggtcttcttgaacttcttcaattgacgcaagaagtaccagaaa
+2611067/1
@@@:ABABAC?DFEBHBE<EH<?EG@CE@EECHGGGFHEHGIGECFHGIE
@5174719/1
gatggagtgagcacgggctctgtgcctggctcccatgtcacggtagcact
+5174719/1
@@@DBDB=AFBHHIHIIBHGHG<E@ECBDHG9FBHHIIGCGHI6CFBDC9
@4653670/1
tgacgcaagaagtaccagaaacgggacttagccacaatctggtctgg
+4653670/1
CCCFFFFFHHHHAEHIJIJIJJIHIGIHHHHIIIJJJHIGGIIFGIJ
@6196627/1
gtcacggtactcgcggtacatgttgtgtacacctgagcgagactcataac
+6196627/1
@=@DDD:DF@DDHDGFCGGGGIHHDFADFF::0?DFHGI6A@BFHAEHEA
@2611930/1
cagccagatgccaaagttcttgatcttcactgggctcttctctgggattt
+2611930/1
@CCFFDFFHDBFF?FIGGIIIIIIIIEFHIGHIGGGIIIIGHIIIIIIII
@5175504/1
cccatgtcacggtagcactgagtgacggcacctccgacactgaggtcacg
+5175504/1
CCCFFFFFHHHHHJJJJJJJJJHHJJJJJJJIJJJJIJJJJJJJJIIJJJ
@5175545/1
cagtggtcttcttgaacttcttcaattgacgcaagaagtaccagaaacgg
+5175545/1
@@@DDFFFHHHHGGCBHGIEHIIIGIJJDDHGEHIGHJDHIJIJJIFFHI
@5175578/1
ccgattgacatgaaacaaacactaaatgtaaatttaagcatcccacaata
+5175578/1
CCCFFFFFHHHHHJJJJJJJJJJJJJJJIJJJJJJJJJJJJJJJJJJJJJ
@27349/1
ggcagagggaatctgattgtgctgttgtggaactgcttcacctgtggccg
+27349/1
CCCFFFFFHHHHHJJJJJJIJIJJJJJIIJIJIJJJJJJJJJJIGIIJJG
@6710203/1
acagcatacataataaaattagaggaagtaggtgctgggcctcttgtatg
+6710203/1
@@CFFFFFHHHHHJJJJJJJJJJJJJJJHIJJHIJJJJJJJJJJJJIJJJ
@7219480/1
cgacacgattatgaagacgaagcggacgtcacggtaagcattcatcagaa
+7219480/1
@CCFFFFFHFHHGGIIIIJIJIJJIJJJIJJJJIHHIIJIJIHGHHHHHF
@7733600/1
gcgatgttttacaagggcaggttgaactcacaccattcaatttaaaagaa
+7733600/1
CCCFFFDFHHHHHJJJJJJJJHIJJIJJJJJJJJJJJJJJJJJJJJJJJJ
@27577/1
ctggatggagtgagcacgggctctgtgcctggctcccatgtcacggtagc
+27577/1
CCCFFFFFHGDFHIJJJJJJJJJIIEGGHGIGIIIJJJJIHGIJJFIIGI
@7219679/1
ggtctggagagaagatcctcatcttgtatagaggaggcttgggctcgctc
+7219679/1
CCCFFFFFHHHHHJJJJJJJJJJJJJIIJJJJJJJJJJJJEHIJJIJIII
@3121845/1
ctcggatagtcttttctaacttgaacagtgcgatgttttacaagggcagg
+3121845/1
=?@??DDDHHHFDIIDHGGGHIDFGHEF<A?8?EFDGHHGGIEFHB=FEE
@27712/1
tcacggtactcgcggtacatgttgtgtacacctgagcgagactcataacg
+27712/1
CCCFFFDDHHHHHJJHIJJJJJIJJJJJJDFDHIJJJJJJJJJJJJJJJJ
@5176453/1
tcataacgcagccagatgccaaagttcttgatcttcactgggctcttctc
+5176453/1
1?@DDDDDHAFDBEA?DFHGGBBEH9FGEG<D9?CGIIIDDGHGI@D?DE
@7220223/1
gacaccttgtggctgtgacttgtagtcaaggtggagattttactatcttt
+7220223/1
???BDBDDDDDDD>E2<AC?A<A322A9<CECEE3DBEICBD9DDBEADE
@28176/1
ggatgcttaaatttacatttagtgtttgtttcatgtcaatcggttcataa
+28176/1
CCCFFFFFHHHHHJJJJJJJJJIIHIJJIJJJJJJJJJJJJJJJJJJJJJ
@3122431/1
ggtcacggtactcgcggtacatgttgtgtacacctgagcgagactcataa
+3122431/1
CC@FFFFFFFHHHJJJJGHIIJJIIIHIHIIDDBGHGJJJJJJJJJJJIJ
@5176716/1
gtgctgttgtggaactgcttcacctgtggccggcggcacgcagacgcctt
+5176716/1
CCCFFFFFHHHHHJJJJJJJJJJJJJJJJJJJJJJJJHHFFDDDDDDDDD
@7734584/1
tgacgcaagaagtaccagaaacgggacttagccacaatctggtctgg
+7734584/1
CCCFFFFFHHHHFHJJJJJIJJJJJJJJJJJJJJJJJJJJJJIHIJJ
@2612238/1
gccacaatctggtctggagagaagatcctcatcttgtatagaggaggctt
+2612238/1
@@CFFFBDHGHGHIIIJEFGGGGIIGIICHIJIIIJJIJJIGIIHIGIJJ
@2612354/1
ggtggtgcacgcgcttgggcagagggaatctgattgtgctgttgtggaac
+2612354/1
B@B;DDDEHHHHHJJJJJJIJJJJJIGIIJJJJJJJIIIJJJJJIIJIJI
@4146692/1
gttggaatgattctggtgggttgtcctgcagagcttgccacatcttgt
+4146692/1
@@@D;B?D?=A?CF>C2AF@<<@?E<9??;9:DE<FDB:99?B@GHA9
@547585/1
gccacaatctggtctggagagaagatcctcatcttgtatagaggaggctt
+547585/1
@CCFFFFFHHHHHJJJJIJJJJJJIJJJJJJJJJJJIJJJJJJJJJJJJJ
@3638789/1
agggaatctgattgtgctgttgtggaactgcttcacctgtggccggcggc
+3638789/1
@CCFFFFDFDDHGIBGIIIIIGJJIEGDHGJIIJJIJGJJJGEEHADHEB
@7221095/1
aggcgcttgtggtggtgcacgcgcttgggcagagggaatctgattgtgct
+7221095/1
<@@DDDDDDFFD:CF8CFHICHIIIIIIGIIHDFHEBHHGGHCEGIHFHC
@4147063/1
gtaagtttgtcgagtagagccttagctgcggaatgcttagcttccttctt
+4147063/1
BBBFFFFFHHHHHJHHIJIJIJJJJIJJJJJIIIIJIJIJEGGHIJJJJJ
@1062577/1
cttgtgtttcttggtggtgggtttggctttggggttgttgtatatcgcgt
+1062577/1
@@@DDDDDDFFFHG2ADGGHI@FHHIIAGGGHGIDHHHECDDHGIBFHHI
@7735397/1
ctcataacgcagccagatgccaaagttcttgatcttcactgggctcttct
+7735397/1
CCCFFFFFGHHGGIJJJJJJJJJJIHIJJJJIJJJJIJIJIIIJJJJJJI
@1570964/1
aagcaatgggtaatctagctacccacgtaaatgtaaacctggcaagcatc
+1570964/1
CCCFFFFFHHHHHJJJJJJJJJIIJJJJIJJJJIIJJJJJJJJJJJIJJJ
@5176945/1
cgggacttagccacaatctggtctggagagaagatcctcatcttgtatag
+5176945/1
C@@DDFFFHHFDHHGGIIIIIDFHHIDHEF@GHEIGGHIGHGGIIHEHII
@7221658/1
cagcatacataataaaattaggaagtaggtgctgggcctcttgtatgcga
+7221658/1
CCCFFFFFGHGHHJJGIJJJJIIIJFHEHHHGJJJJFHJJIJJHGGIIIF
@1063011/1
acagttaatacctggcatcagttacaatgtttgagtacttagttacttgt
+1063011/1
@CCFFFFFHHFHHJIIJIJJJJJIJJIIJHIIIGIHIJJIHIJJJEIJJD
@1063103/1
agcgagactcataacgcagccagatgccaaagttcttgatcttcactggg
+1063103/1
CCCFFFFFHHHHHJIJJJJJJJJJJJJJJIJJGHIIJJJJJJJJJIJJHI
@4147735/1
ggtgctgggcctcttgtatgcgaaggtgttgaggcgcttgtggtggtgca
+4147735/1
:?8BB;AD=FFHHGGEEFHHAEBCEF1:?CCBF?A?FHB=2=C8;7@AEC
@4147752/1
gtggattttaatgttattattacagcatacataataaaattagaggaagt
+4147752/1
@@@D@ADDF>>FFC:CCF<<FAI>A<EHIG@HGCAFHIGIHG3?@GE@AD
@7221849/1
gccagttataaagcatagcccgaagtgctattggcacacaggcataatgc
+7221849/1
=8?AD=ADHFDHHIIIEHCHIIEHI@FCHIGGGIIIFGIHCGGIIIIIII
@2613571/1
cccaactgtcctccggtactaacgatcaaatcgatcatgggtccataatc
+2613571/1
;?@?DFFFFFDHHIJIIJJJIIGIJIJFFHFFHHIGIIJJJBFHGGIIII
@4654435/1
ctgttgtggaactgcttcacctgtggccggcggcacgcagacgccttgat
+4654435/1
@C@FFFFFHFHHHJJJJJJJJJIJJJJJJJJJIIIHHFFEDDDDDDDDDD
@6711409/1
atcacaagtaagatactgcaaacatgccagttataaagcatagcccgaag
+6711409/1
CCCFFFFFHHHHHJJJJJJJJJJJJJJJJJJJJJJJJJJJJJJIJJJJJJ
@3122935/1
gaggaagtaggtgctgggcctcttgtatgcgaaggtgttgaggcgcttgt
+3122935/1
@@@DDDBAAF>2A?GD<AGFBCCCCHEFGHIHIGI:B?DDDGHAEGBEG=
@7222390/1
gtaaacaagcaataaaagcttttctgtgatttctatttcccaattaaacc
+7222390/1
BBBFFFFFHHHHHJJJJJJJJJJJJJIJIJJJJJJJJJJJJJJJJJJJJJ
@3640175/1
ggctcccatgtcacggtagcactgagtgacggcacctccgacactgaggt
+3640175/1
@CCFFFFDFHHFDHGGHHGGGGIDHHAFEGGGEHGFIHIAHHGHIIGGH7
@3123051/1
gtcagctgttccacttcatcatcagg
+3123051/1
;??DDD8DDB?H42ACAGCCCFHEE9
@7222584/1
gtcttcttgaacttcttcaattgacgcaagaagtaccagaaacgggactt
+7222584/1
CCCFFFFFHHHHHJJJJJIJIJJJJJJIJJJIJIHJIJJJJGHGGIIIIJ
@5177888/1
gtggattttaatgttattattacagcatacataataaaattagaggaagt
+5177888/1
;=?=DD?DHDFDHDF9EE?EEEGDF?CHFHBHH@CHIGDFFC>GGADC@?
@6711912/1
atttaaaagaaactgggtgcgtgcaggatcctcgtcatt
+6711912/1
@@@DD?DB>DF?FAFH=CGGHI>GEI>FGFGHBAGBHGG
@29280/1
caagaagtaccagaaacgggacttagccacaatctggtctggagaga
+29280/1
@@@FFFDDHHHHHJJIIJIEEHGEGIJIJJJGCHEHJDGDHGADHI6
@3640706/1
ctcatcttgtatagaggaggcttgggctcgctctccgaagggagcttgcg
+3640706/1
CCCDFFFFHFHHHHGIJHJJJIJ>GIIGGJIGGFGIJGHIIJHGHEIIIE
@7222954/1
ctcataacgcagccagatgccaaagttcttgatcttcactgggctcttct
+7222954/1
CCCFFFFFHHHHHJJIJJJJJJJJJHIJJJJJJJJJJJJJJIJJJJJJJJ
@3640764/1
ggatcctcgtcattgcctggcatacaaggcaaagcaccgacgacgacact
+3640764/1
@@@DD:BBFCFHFHGGGHCGHIIIGIIIIIIGIII@DGBDHEHGEGEEBE
@6198102/1
ccctgatagagacgatttcaccagtggtcttcttgaacttcttcaattga
+6198102/1
CCCFFFFFHHHHHJJJJJJJJJJJHIJIJJJJJJJJJJJJJJJJJJJJJJ
@3641131/1
agggaatctgattgtgctgttgtggaactgcttcacctgtggccggcggc
+3641131/1
@B@DDFFFHHHHHJHIJJJJJJHIJJJJJJGJJJJJJJJIIIJJJJIJHF
@7223446/1
ccgcctaacgaggaaacgcggccgccatactgtagcttgggtggtggcaa
+7223446/1
CCCFFFFFHHGHHJJJGIGJJIJJIJJJJJJJHIIGGHHHF;BB=?BBDD
@5679435/1
gcgagactcataacgcagccagatgccaaagttcttgatcttcactgggc
+5679435/1
@@@=D@DDHFDF>:<?EE<GDEEFGEHGHIIGGG>GDGDFFGIDEGC9?D
@3641974/1
gtggattttaatgttattattacagcatacata
+3641974/1
@?;;DDDD?FFB:AEGIDFFHEBD::CCFGEH?
@6199297/1
ctgtgctgttgtggaactgcttcacctgtggccggcggcacgcagacgcc
+6199297/1
C@CFFFFFHHHHHIJJJJJJJJJJJJJJJJJJJJJJJJJHFFFDDDDDDD
@6199310/1
cctaacttcgcaaccactaattccagtgataaattcactctagcacgtag
+6199310/1
CCCFFFFFHHHHHJJJJJIJJJJJJJGIIJJJJJJJJJJJJJJJJJJGHI
@1571424/1
gggctcgctctccgaagggagcttgcggccgatgacctcatactccttca
+1571424/1
@CCFFFFFGHHHHJJJGGGJJIHIGIIIHGIGFGECGHHHEEHBEEFFFC
@5680443/1
tccagatccactcttgctccatggtccaggagcagcagcgtgcgcaggtt
+5680443/1
CCCFFFFFHHHHHJJJJJJJJJJJJJJJJJJJJJJJJJJJJJJJJJJJHI
@6713613/1
ctcgggttggaatgattctggtgggttgtcctgcagagcttgccacatct
+6713613/1
CCCFFFDFHHHHHJJJJJJJJIIJJIIJJJJJIJJIIJJJJJJJJJJJJJ
@30860/1
gtgacggcacctccgacactgaggtcacggtactcgcggtacatgttgtg
+30860/1
CCCFFFFFGHHHHJJJJJJJJJJJHIJJJJHIJJJJJJJIHHHHHFFFFF
@7735674/1
cacggtagcactgagtgacggcacctccgacactgaggtcacggtactcg
+7735674/1
CCCFFDDFHHHGHJIGHIJJIJJJJJJJJJJJJJJJJJJJJJJJGIIIJH
@1063638/1
ctacaaacggcgctatataacaaaacaattcatttcatatatacttatat
+1063638/1
CC@FFFFFHHFHHJJJJJIJJIJJJJJJJJHIJJJIJIJJJIIJJJJJJI
@5178576/1
gtttattttgtttttctctgtgatctgtttcttggcatctatagatgtcg
+5178576/1
CCCFFFFFHHFHHIJIJIJJJJEHIIJJJJJJJ<@FGG9FHGIBFG>DG?
@31288/1
ataaaattagaggaagtaggtgctgggcctcttgtatgcgaaggtgttga
+31288/1
@@@DFDDFHFFBFGIIEGHIAFGGIIIIIIGIIIIIGEEHH@D@0?8DB@
@548687/1
taataaaattagaggaagtaggtgctgggcctcttgtatgcgaaggtgtt
+548687/1
CCCFFFFFHHHHHJJIJJJJJJHJJJJJJJJJJJJJIJJJJJIJJJBFGH
@5179081/1
tgtttcttggcatctatagatgtcggtggcgcacagggcacgcttgcgca
+5179081/1
<?@DDBBADFDDFEEB:CCEE@HGGIHEG@FGIGGA<@@=?@FFC@=@@B
@1064446/1
agcatacataataaaattagaggaagtaggtgctgggcctcttgtatgcg
+1064446/1
CCCFFFFFHHHHHJJJJJJJJJJJJJJJJJJJJJJJJJJJJJJJJJJJJJ
@1064478/1
cacggtagcactgagtgacggcacctccgacactgaggtcacggtactcg
+1064478/1
@@CFFDDDHHHGFGG?EFHIJJIIGFHIJGIIIJIGIJBFHIHI@EHGIH
@1572747/1
gcactgagtgacggcacctccgacactgaggtcacggtactcgcggtaca
+1572747/1
CCCFFFFFDFHHHIJIJJJJJIIJJJIJJJJHGIJJJIIJJJJJJHHFFF
@7736978/1
gccagatgccaaagttcttgatcttcactgggctcttctctgggatttcc
+7736978/1
CCCFFFFFHHHHHJIIJIIJJJJJJJJJJJIJJJJJJJJJJJJJJJJJJJ
@1064751/1
gttgtggaactgcttcacctgtggccggcggcacgcagacgccttgatga
+1064751/1
@@@FFFFFHHHHHIHGIJGIGFGIIJJJIIJJJDEHDFDBDDDDDDDDDD
@4655699/1
gccacaatctggtctggagagaagatcctcatcttgtatagaggaggctt
+4655699/1
B@@DDDFFHHHHHGHHJEHFGFGHFHACF:CC@HHIHCHCH<DH?DH8BG
@1573101/1
cccacttttatcttttgcacctcacgatcgattactactgctttcccaaa
+1573101/1
CCCFFFFFHHHHHJJJJIJJJJJJJJIJJJJEGHIIIJJJJJJJIJIIIG
@1065095/1
atcaacaataatatataatttggagtacagttaatacctggcatcagtta
+1065095/1
CCCFFFFFHHHHHJJJJJJJJJJJJHIJJJIIJJJJJJJJJJJJJJJJJJ
@3124870/1
gaacggaactccaatcctttactcgaatagtcttttctaacttgaacagt
+3124870/1
?<@ADDAD@FFBA;C:CF>HHHIIGIAF=GFIGIGI4CAFECEHECBF@F
@4656125/1
agtggtcttcttgaacttcttcaattgacgcaagaagtaccagaaacggg
+4656125/1
=?=D=ABD<FHD<@E>E@ADIH>HBHCF<GHF<GGII<D?@DBF@DDBBH
@4656219/1
atggagtgagcacgggctctgtgcctggctcccatgtcacggtagcactg
+4656219/1
@BCFFFDEHHHHHJJIJIJJIIJJJJJJJJJJJJJJJJIJJJFHIIIJJI
@3125264/1
cggcacctccgacactgaggtcacggtactcgcggtacatgttgtgtaca
+3125264/1
CCCFFFFFHHHHHJJJJJJJHIIJJJGHJJJJJJJIJIIJJHJIIJHHHA
@2091291/1
ctcgctctccgaagggagcttgcggccgatgacctcatactccttcaact
+2091291/1
@@?DDDDDFBF@F?@@:@FFH;ECHBB@?;;8.=CCGHIGEEED@A=AEH
@2614103/1
ccatattacttactgctttcacaatcttcgtgggactagtagtcatttct
+2614103/1
@CCFFFFFHHHGHJJJIJJJIJJJJJIJJJIIJJIGIIJHIIIJIJJJJJ
@4148442/1
cacgtagttctcagcttccctgcaaagttaaccatcttgtattcaaa
+4148442/1
CCCFFFFFHHHHHJJJJJJJJJJJJJJIJJJJJJJJJJJIJJJJJJJ
@3642778/1
cttttgcacctcacgatcgattactactgctttcccaaagacaggacaag
+3642778/1
CCCFFFFFHHHHHJJJJJIIJJJJJJJJJIJJJIJJJJJJJJIJJIJIJJ
@4148481/1
gtggattttaatgttattattacagcatacataataaaattagaggaagt
+4148481/1
BB@FFFFFHGHGHJIGIJJIJJIJJIAHEIEIHIIJJJIIIIIHIGHIIG
@7225437/1
cactggttcaaattcaaataaaatcactctgcaatcctgcctcacatgat
+7225437/1
C@CFFFDEGFHHHIJJJJJJJJJJIJJJJJJJCACCGIIJJJJJJJJJJJ
@6199552/1
cacctgtggccggcggcacgcagacgccttgatgacctccactttgatga
+6199552/1
C@CFFFFFHHHHHIIJIJIJHJIJJJHHHFFFFFEEEEEDDDDDDAACDC
@3642965/1
ggtgctgggcctcttgtatgcgaaggtgttgaggcgcttgtggtggtgca
+3642965/1
@CCFFFFFHHHHHJJJJJJJJJIIHJEGHHJJJJIJJJJJIJJJJJGHJI
@7738256/1
cgggacttagccacaatctggtctggagagaagatcctcatcttgtatag
+7738256/1
CCCFFFFFHGHHHJJJJJJJJHIJJJGIHIIJJJJJJJJIIJJJJJIIHI
@7738378/1
ggttttttaaactcatattttcatggtaccaagttatgaatttttcaaat
+7738378/1
?@:BDDADFHFHDGGHGIIIGGEEGIAFFHIGCFGGIIJJJGHJJHGJGD
@3643195/1
cggtagcactgagtgacggcacctccgacactgaggtcacggtactcgcg
+3643195/1
BBCDDDFFHHHHHFGIHGGIIIJJJJJJJJJJJJJJFHGIIJHIJJJIIH
@7738478/1
gcaagaagtaccagaaacgggacttagccacaatctggtctggagagaag
+7738478/1
CCCFFFFFHHHHHJJJJJJJJJJJJJJJJJJJJJJJJJJJJJJIJIJJJI
@3643368/1
cacaatagtaaatataacgcaaattgagcgctacttcacaaatattacat
+3643368/1
@@CFDDFFFHHDHJJJIECHGGEHHIIHIFIJJIJJJFJJIGIIJJEHGH
@7225962/1
gtgcgatgttttacaagggcaggttgaactcacaccattcaatttaaaag
+7225962/1
CBCFFFFFHHHHHJJJJJJJJJJGHJJIJJJJJJJJGJJJJJJIJJJJJI
@3126044/1
gacgcaagaagtaccagaaacgggacttagccacaatctggtctggagag
+3126044/1
CCCFFFFFHHHHHJJJJJIJJJJJJJJJJJJJJJJJJJJJJIJJJJIJHJ
@2615129/1
gtttattttgtttttctctgtgatctgtttcttggcatctatagatgtcg
+2615129/1
BBCDDDFFHHHHHJJJJIJJJIIJJJJGJIDEIHHIJJGIJJJJIIHIJD
@32192/1
ctgttgtggaactgcttcacctgtggccggcggcacgcagacgccttgat
+32192/1
CCCFFFFFGGHHGJJJJJJIJJJGJJJJJIJJJJJHHFFFDEDDDDDDDD
@2615395/1
ccacaatctggtctggagagaagatcctcatcttgtatagaggaggcttg
+2615395/1
CCCFFFFFHGBAFGHFDHGEGGIIIJDGIHJIFHIECHHGIJJJJJIGI?
@4149701/1
ccatgtaccacgcctgggatgccacccggcaccactcccgggtgaggatg
+4149701/1
CCCFFFFFHHHHHJJJJJJJJIJJJJJJJJJJJJJJJJJJIIAHIJJHHH
@4656415/1
gatggagtgagcacgggctctgtgcctggctcccatgtcacggtagcact
+4656415/1
CCCFFFFEHHHHGJJJIJJJJJJIJJJJJJJJIJJJJJJIJJJJJJJJJJ
@3644123/1
gctagtctttggagagaatgaatctaactttggaagttatgtgttacaat
+3644123/1
CCCFFDFFHHHHHJIJJJIJJIJJIJJJJJJJJJJJIIJJJIJIJJJIJJ
@7739367/1
caatcctttactcgaatagtcttttctaacttgaacagtgcgatgtttta
+7739367/1
CCCFFFFFHHHHHJJIJJJJJJJJJIJJJJJJJIJJJJIIJJJJJIJJJJ
@4150218/1
cagtggtcttcttgaacttcttcaattgacgcaagaagtaccagaaacgg
+4150218/1
?@@:DDDDFDAFF@GBHGGGHIIHIGHGEGGGGIIIGGGG<G@?BEC>B=
@2092630/1
gtcacggtagcactgagtgacggcacctccgacactgaggtcacggtact
+2092630/1
@;<=DADBC@8FB>@:?FB<<CFHB?;FAD@@D67DF>F@=@CAAB@C>C
@7740340/1
ccctaatagagacgatttcaccagtggtcttcttgaacttcttcaattga
+7740340/1
:=BDA=ADFHHHHJJJJJJJJJJJHIJJJJJJJJJJJJJJJJJJJJJJJJ
@6716206/1
gcgttaactgtcaacattaccccatttttatctgtttgattgtgtagctg
+6716206/1
CCCFFFFFHHHHHJJJJJJJIJJJJJJJJJJJJJJJJJJJJJJJJIJJJJ
@1065313/1
gggaagtggtgataaagataagtataggctcaaaacctaacgacatcaat
+1065313/1
@@@FFFDDFACDFEGHGGHHEIFHIJIJIJIGGEHIJIIJJJGJIJJJJI
@33052/1
gataaagataagtataggctcaaaacctaacgacatcaatcaccagctta
+33052/1
CCCFFFFFHHHHHHJJJJJJJJJIJJJJJJJJJJJJJJJJJIIHIJJJJJ
@2615513/1
cgcacagggcacgcttgcgcatgacatctattcatgccattggcgttcaa
+2615513/1
@?@=DAAAFBDHHGIIIGIGIGHIICHIHGIIIIIDFGGEEHIIIHIIII
@33172/1
tttttttcgtaggtatttgcggtgattttgtggcctggcgttgagggcaa
+33172/1
CCCFFFFFHHFHHCGGIJJJJJFHHHJJJJIJIJIJJJJIJIGGIJHGHE
@1573470/1
tcatcttgtatagaggaggcttgggctcgctctccgaagggagcttgcgg
+1573470/1
@@@FFDFFDHHHFIAH@GBDGHAH=DFDBEGFIGGBEAFGG2@A@FE<EH
@33256/1
ggcgcttgtggtggtgcacgcgcttgggcagagggaatctgattgtgctg
+33256/1
@@@FFFFFBDHHDICFHIIIIIIHIIIGDHIIIIIGIGIIIIGIIHHHIH
@5682410/1
ccacaatctggtctggagagaagatcctcatcttgtatagaggaggcttg
+5682410/1
CCCFFFFFHHHHHJIJIJJJJJJJJJJJJJIIJJJFGIJJJJJHIJHIJA
@2615750/1
catagaacaaacaaaacttaagccttattataaaaggtataaatattcct
+2615750/1
@@@?DDDDDDFF:EGGIIIGIGIG<FGEGC<FH9EEHCFIBBH@BGFIEA
@1573592/1
ctcagctgttggagctggttcagcctttttctttttaggcttcttctttc
+1573592/1
CCCFFFFFFDFHFIGIJI:FHIHGEHGHBHJJIJIIJGJIIIJIJJJIID
@33466/1
gcccacttttatcttttgcacctcacgatcgattactactgctttcccaa
+33466/1
CCCFFFFFHHHHHJJJJJJJJJJJJJJJJJJJJJJJJJJJJJJJJJJJJJ
@5180749/1
gcaaagataagatgaagaagaggagcaaatggaaaaaaaaattggtgaaa
+5180749/1
@@@DDDDAFFHFFEEBGFAEEHIEGEGCHICIIIDGCFEDBF>FG=CHEI
@5682943/1
gtcgagtagagccttagctgcggaatgcttagcttccttcttagagcgtc
+5682943/1
CCCFDFFDAFDHBFDFHIGIIIGGEFHFGGCGBGFBBFDGGIIIEHDHIE
@2616504/1
cacgacgcttcagcagagtgcacacaatggtgaactggcgttcatgcggc
+2616504/1
CCCFFFFFHHHHHJJJJJIJJJJIJJHIJJHIJJJJJJJJJJJJJJIJJJ
@1066718/1
cctgttttggtagcggcggcgcggtccgtgaggagcatgctcgccatcag
+1066718/1
CCCFFFFFHHHHHJJGJJIJIH<?>CDBDDDDDCDBBCCDDDDDD?BDDC
@2616677/1
tctagcacgtagttctcagcttccctgcaaagttaaccatcttgtattca
+2616677/1
@@@FFADFHHFDHBHAEEHGGHHGGGEIGGAHFEF@HHGGD@GGDGC@FG
@5181363/1
ttcaccagtggtcttcttgaacttcttcaattgacgcaagaagtacc
+5181363/1
CCCFFFFFHHHHHJJJJJJJJJJJJJJJJJJJJJJJJIJJJJJFHJJ
@5683483/1
aaatgccacgacgctcggacatttcaattttatttagttggtcttggttg
+5683483/1
@@@FFFDDFFGFFIGGIGADHIIIIIEHGIIBGHEFHHIGIHIGHIGGHG
@1574553/1
gacgatttcaccagtggtcttcttgaacttcttcaattgacgcaagaagt
+1574553/1
CCCFDFFFHHHHHIHEHIJIIJJJGJJCHIGHGGEHIJJJIIIIJIIJJ@
@1574570/1
cggcacgcatcgtgaggtctttggagccctgtccaacggtagatggaact
+1574570/1
@@@DFFDAHHHFFGBEGIIGIIG@BFEFDDGB?DFHEGEBBABFHEHIG@
@550610/1
gcctggctcccatgtcacggtagcactgagtgacggcacctccgacactg
+550610/1
CCCFFFFFHHHHHJHIJJJJGHJJJJJJJJIJIJJJJJJJJJJJJJJJJJ
@2093220/1
cctgacacctcacccagggcgggatatggaattttaatttatgccccctt
+2093220/1
CCCFFFFFHHHHHIJJJJIJJJJFHHIIJICFHHHHHHFFFFFFEECDDD
@4658333/1
cgtgccttttattgcttggtgagacacgagataaaagtccaattcagacg
+4658333/1
CC@FFFFFHHHHHIJJJJJIJJJJJJJJJJJJJJJJJHIJJIJJJJJJJJ
@3646371/1
gcaaagttaaccatcttgtattcaaaagaaaacctagaatcactggttca
+3646371/1
@@@FDFFFDFHGHIIJJIGCFHFGGHIIIGGIJJIIEGGJJIIGIEFGHE
@2093854/1
cacagttccagtctcaggcacattgccattagtagactgatcagccggag
+2093854/1
????DBD4:ABDDDEIA9F:FEFI<AD9<<FBA???EE>EDFE<CD?@DD
@7743702/1
ctgggcctcttgtatgcgaaggtgttgaggcgcttg
+7743702/1
@@@DD8BDBHA?FBEIGI=FBFAFHGIAFEHIID>F
@2618126/1
aggtgctgggcctcttgtatgcgaaggtgttgaggcgcttgtgg
+2618126/1
?@@DDDFDHDDHDGIIGFIHIHIIIJI:C?CGGIIIEDHGD8@F
@6201963/1
ggcgcttgtggtggtgcacgcgcttgggcagagggaatctgattgtgctg
+6201963/1
CCCFFFFFHHHFFIDGIJJJJJJJJJJJJJJJJJIIJJJJJJJJJIJJJH
@4659267/1
gcaagaagtaccagaaacgggacttagccacaatctggtctggagagaag
+4659267/1
@@@FFFFFDFHBFB>BHHHGIGHIIEHEE@FIICGEBFFGFGHEH@FHIB
@4659388/1
agacgatttcaccagtggtcttcttgaacttcttcaattgacgcaagaag
+4659388/1
CCCFFFFFHHHHHJIJJJJJJJJJJJJIJIJJJJJJIJJJJJIJJJJJJI
@2094563/1
ctatttttttcgtaggtatttgcggtgaatttgtggcctggcgttgaggg
+2094563/1
CCCFFFFFHHHHFHIJEGHIJJJJJHJGHIJJJIIJJJJJJJJJJJJHHH
@6202362/1
cccattttcacaggcaagggatcctaacttcgcaaccactaattccagtg
+6202362/1
CCCFFFFFHHHFHJJIGGDHCHIJFJJGIJIIJJJJJIJIJJJJJIJJFG
@7744556/1
ccacaatctggtctggagagaagatcctcatcttgtatagaggaggcttg
+7744556/1
CCCFFFFFHHGHHJJJHIIIJIJJJJJJIIJIIJJJJJIJIIJJIGIIJA
@7744610/1
aggtgctgggcctcttgtatgcgaaggtgttgaggcgcttgtggtggtgc
+7744610/1
@BCDFFFFHHHHHJJJJIJJJJJGIJJEHHHIIJJJJJJIJHIIGHIEGG
@2094965/1
tgttgtggaactgcttcacctgtggccggcggcacgcagacgccttgatg
+2094965/1
@@?DFDDDFHHHHIGGIGIJJ>HIIDHEGDGIIGEABD<AAD@@=;@AC9
@3128582/1
ggcacacaggcataatgccatattcaaatgggaagtggtgataaagataa
+3128582/1
CCCFFFFFHHHHHJJIJJJJJJJJJJJJJJJJJJJFHJGGIJJJJJJJJJ
@5181942/1
acggtagcactgagtgacggcacctccgacactgaggtcacggtactcgc
+5181942/1
@CCFDFFFHHHHHJFGHJJJJIJJIJJJJJJJJJIJJJJIJJJFGIJJJH
@1574836/1
cacggtagcactgagtgacggcacctccgacactgaggtcacggtactcg
+1574836/1
@@@DD?DDFHGFDEGCGEH=GEEHGIGIJEHIIJJHDH8BDFGIGCACEH
@551576/1
cagagggaatctgattgtgctgttgtggaactgcttcacctgtggccggc
+551576/1
@@CFFFFFGHHHHIJIIHIIJJJIIGHHGIJIIIHIJJJJIJGJJIJJJB
@5684141/1
cgcaagaagtaccagaaacgggacttagccacaatctggtctggagagaa
+5684141/1
@@@?DA?D?<C<DCGHIIAA=FEDEBGHCGGIDII@FD><FGBFFHD?@F
@5182150/1
gttgtggaactgcttcacctgtggccggcggcacgcagacgccttgatga
+5182150/1
CCCFFFFFHHHHHJJJJJJJJIJJJJJJJJJJIJHHFFDEDDDDDDDDDE
@3128912/1
taataaaattagaggaagtaggtgctgggcctcttgtatgcgaaggtgtt
+3128912/1
@@;DDDFDHGDFHGBGGGEI>HHEHHHIG;EGCCHBCFDGEHG6D?BD/?
@5182226/1
gctgggaaaattacactaattctatgcaaagtatagcttgtatttgttat
+5182226/1
CCCFFFFFHHHHGJIJJJJJJJJJJJJJJJJHIJJJJIJJIJJJJJIJJJ
@5684373/1
gtagcactgagtgacggcacctccgacactgaggtcacggtactcgcggt
+5684373/1
@?@BDFDFHBHCBGGGBBEFHGHEGAFGFCHIIFIIEEGI;FGDECEEB=
@1067433/1
caggtaaattgcaccgattagtgcctctaatatatcgctgaggaccttag
+1067433/1
1:=?BBDD:<ABDABE8EEEEEB>FEIEECEE<D?DDDDADIIDDDIIDC
@5182341/1
gactgatcagccggagcagctccggtaagtttgtcgagtagagccttagc
+5182341/1
?@@DDAFDFDDFHHDGEDHGECHII?@FHDFGDFDD@@HEHEHGGDFCG@
@4152268/1
tgaggcgcttgtggtggtgcacgcgcttgggcagagggaatctgattgtg
+4152268/1
@@@DDDDDFHHCFG?EGEGEFGCFEFD<GHGIEHAFEB>EECAEB@DFF@
@4152274/1
ccagtggtcttcttgaacttcttcaattgacgcaagaagtaccagaaacg
+4152274/1
CCCFFFFFHHGHHJJJJJJJJJJJJJJJJIIJJJJJJJJDGGIGIJJJJJ
@5684822/1
accacacttttgagaggtcaccgccggtgtccaggtaaattgcaccgatt
+5684822/1
@@@FFDFFHGHHHGEEGGHIJGIIJIDDHGHGGIIBGGHIHIJJGIIEFH
@1575559/1
cgattgacatgaaacaaacactaaatgtaaatttaagcatcccacaatat
+1575559/1
CCCFFFFFHHHHHJJJJJJJJJJJJJJHIIJJJJJJJJIJJJJJJJJJJJ
@1575571/1
gtgctgggcctcttgtatgcgaaggtgttgaggcgcttgtggtggtgcac
+1575571/1
CCCFFFFFHHHHHJJJJJJJJFHHJHHIIJJJJJJJJJJHHJCHIGHIJJ
@5684945/1
ggcgcgaagaagccaggcaccataaaatctttcctcggactaaattgttc
+5684945/1
?@1DB@?D8@C?;FGIIEDGGGI@DG>DF@DBG>>GHIAG@GHGHIIFGE
@1575654/1
gaggtgttgaggcgcttgtggtggtgcacgcgcttgggcagagggaatct
+1575654/1
BBCFDDFFHHHHHJJJJJHJJHJJGHIJJJJJJJJJJJJJJHHHFFFFEE
@1068003/1
gtagcactgagtgacggcacctccgacactgaggtcacggtactcgcggt
+1068003/1
CCCFFFFFHHHHHJJJIJJJJJJJJJJJJJJJJJIJJJJJHIIJJJJHFD
@5183110/1
ctggatggagtgagcacgggctctgtgcctggctcccatgtcacggtagc
+5183110/1
@@CFFFFFFHHHHJIIJJIJIIJJIIJJIJGHHIIIJIGIGIJJJGJGHI
@34491/1
agactcataacgcagccagatgccaaagttcttgatcttcactgggctct
+34491/1
CCCFFFFFHHHHHJJJJJJJIJJJJJJJHGIJJJJJJIJIJIJJJJIJJJ
@1068349/1
ggatggagtgagcacgggctctgtgcctggctcccatgtcacggtagcac
+1068349/1
CCCFFFFFFHHHHJJJJJJJJJJHIJJGHJIJJJJJJJGHIIJJ;FHGJG
@4659981/1
gtgacatcggacttaatacaaggaaactgtttagactggttacattgctc
+4659981/1
CBCFFFFFHHHHHJJJJJJJJJJJJJJJJJIJIJIJJJJIIIJJJJJJJJ
@34738/1
gcctcttgtatgcgaaggtgttgaggcgcttgtggtggtgcacgcgcttg
+34738/1
CCCFFFFFHHHHHIJIJJAFHHIIJJJJJIJJHIJFHI@FHIJJIJHB<A
@34882/1
gttaaaaccaaaaatttgccggaagtcactattccacgcgaacgaagtcg
+34882/1
CBCFFFFFHHHHHJJIJJJJJIJJJHIIJJIJJJJJJJJJJJJJJHHHHF
@1068719/1
gcagccagatgccaaagttcttgatcttcactgggctcttctctgggatt
+1068719/1
CCCFFFFFHHHHHJJJJIJJJJJJJJJJJJJJJJJJJJJJJJJJJJJJJJ
@7228895/1
gtcgagtagagccttagctgcggaatgcttagcttccttcttagagcgtc
+7228895/1
@@CFFFFF?FHHHJJJJJJJIJJJJJJJJJJJJJJJJJJJJJJJIJGJHI
@1576680/1
gccagatgccaaagttcttgatcttcactgggctcttctctgggatttcc
+1576680/1
@<?DDBD:CBDFF>ACFF94A<AF?CHDBHEFFFDFEEFE@FF98BFFIF
@3648369/1
ctggatggagtgagcacgggctctgtgcctggctcccatgtcacggtagc
+3648369/1
CCCFFFFFFHFHGGIJJIGHGIJJJJIJJJJIJJJIJIIGGHIJJJGIEH
@7745391/1
gcacatctacctttggaaagatactgtcgaccaagtcaagtcaattt
+7745391/1
???D?AB?BD:CDAEDB?F3F?FF::<<<FC?D??:D4D??0??B90
@35419/1
agaaataattcatagcaaaaattaaagttagtctattatagtttcaaaaa
+35419/1
@@CFFFFFHHHGHJJJIJIJJIJJJJJJIJJIJJJJJJJJJIJJJJJIJJ
@2620431/1
agcgagactcataacgcagccagatgccaaagttcttgatcttcactggg
+2620431/1
CCCFFDDDGHFHHGHGIJGGGDIGHEHIIGEHBFIGGIIJJIJJIJJJJI
@6203023/1
gacgatttcaccagtggtcttcttgaacttcttcaattgacgcaagaagt
+6203023/1
CCCFFFFFHHHHHJIJJJJJJJJJJJJJJJJJJJJJJJJJJJJJJJJJJF
@2096174/1
gcctgggatgccacccggcaccactcccgggtgaggatgcactacatttc
+2096174/1
@@@FFFFFGGHHHJJJJIJIJJJJIJJIJJJFGIIIEGIJIIIJJJGGGH
@4153631/1
gcctcttgtatgcgaaggtgttgaggcgcttgtggtggtgcacgcgcttg
+4153631/1
CCCFFFFFHHHHHJIJJJFHHIJJJJJJJJJJHIJDGHFHIJJJJJHFFD
@4154063/1
caaatatcttcttcggcaatctgccttggttgcggtctttgtataccttc
+4154063/1
CCCFFFFFHHHHHJJJJJJJJJJJJJJJJIJJJJJIIJJJJJJJJJJJJJ
@3130236/1
cccttcctcgggttggaatgattctggtgggttgtcctgcagagcttgcc
+3130236/1
CCCFFFFFHHHHFHJJJJJJJJJJJJJJJJJJJJJJJJJJJJJJJIJJJJ
@3130238/1
ggtgcacgcgcttgggcagagggaatctgattgtgctgttgtggaactgc
+3130238/1
@@?DDEDFGHHHHIIEHBHII;FDHIIIIIIIIIIIGGIIIIIIIIIIII
@5686819/1
atacataataaaattagaggaagtaggtgctgggcctcttgtatgcgaag
+5686819/1
CCCFFFFFHHGHHJJIJIIFHJIHIJJHIJJJJIJJJJIJJJIJJJIGGI
@5687296/1
gtgcgtgcaggatcctcgtcattgcctggcatacaaggcaaagcaccgac
+5687296/1
?=:=AADDHHBABEFFGGGGHGGCAFCFG@FHICHIIDGCCGHGG3BGAE
@5185222/1
ccacaatctggtctggagagaagatcctcatcttgtatagaggaggctt
+5185222/1
@?<DDDA;DHHHFHEHAFGC=;FECCDDABCEHEHDADHGEHIGFBCC;
@5185299/1
tgggcctcttgtatgcgaaggtgttgaggcgcttgtggtggtgcacgcgc
+5185299/1
CCCFFFFFHHHHHJJJJJIIJFHHIJJJJJJJIJJIIJHGIHIIIIJJHF
@3131001/1
cagcatacataataaaattagaggaagtaggtgctgggcctcttgtatgc
+3131001/1
=@@<DB;?:C?BFAFBEHGIIGGEF33C9CHFHGCAEF9FGHC<DD@9??
@5185439/1
gtcagcatagtagtcggcaaacgttaagtaagagtccgagtcgaattgag
+5185439/1
CCCFFFFFHHHHHJJJJJJJJJJJJJJJIJJJJJHIJJIJGIIIHJJJJJ
@2097641/1
gcacactacggatgaacagacacaatatcaacactttaatttctatacta
+2097641/1
CCCFFFFFHHHHHJJJJJJJJJJJJJJJJJJJJJJJJJIIJJJJJJJJJJ
@5687597/1
gcaagaagtaccagaaacgggacttagccacaatctggtctggagagaag
+5687597/1
CCCFFFFFHFHHHJJJJIJJJJJIJJJJJJJJJIJIJIIIJJJJJJJIJJ
@3131248/1
caccagtggtcttcttgaacttcttcaattgacgcaagaagtaccagaaa
+3131248/1
@@<DDDBDHFHDBHHIGIGDHGGHGHEGEHIEHIEEFGHII9BFCAGDGG
@5687750/1
ctgcctcacatgattcatccacaaattccaacccttgcgtttcaaaacaa
+5687750/1
CCCFFFFFHHHHHJIJJJJJJJIJIIJIJJJJJJJJJJJIJJJJJIIIJI
@3131357/1
gtggaactgcttcacctgtggccggcggcacgcagacgccttgatgacct
+3131357/1
@@@DFFFDHHHHAGFHGBBFBGFGGGIIDGEG48AB?DAC?;CACCCCCC
@5185765/1
acaatatattcgtgaaaaccgcatccaactcggatcagccgtttctg
+5185765/1
CCCFFFFFHHHHHIIIJJIIIIIIIJJGIJJIIBHIJIJJJJJJJJJ
@3131419/1
gcacgggctctgtgcctggctcccatgtcacggtagcactgagtgacggc
+3131419/1
@CCFFFFFHGFHDHIGIEIGGIDFHFHGIDHDGGGBHGDFHEGBBBECGB
@6719687/1
agtgagcacgggctctgtgcctggctcccatgtcacggtagcactgagtg
+6719687/1
@@?DFFDDHHGGDAHIGGHHHGGHEBGIIIGGDGDHIGBDHIGIHIIG=F
@1068974/1
gtgctgggcctcttgtatgcgaaggtgttgaggcgcttgtggtggtgcac
+1068974/1
CCCFFFFFHHHGHJIJJJJJGD@GGGHHHH@GGIIIJIIHIJCHIAGAE@
@3131660/1
gaggcgcttgtggtggtgcacgcgcttgggcagagggaatctgattgtgc
+3131660/1
CCCFFFFDHHFHHIIJEGHJIJJJIIJJGIIIJJJJIHHHHGHHHFFCEF
@1577327/1
ggcgggatggtcgtttgaaaaattgacggccagccttaacgtacgattcc
+1577327/1
@<@DFD?@DFF?FHHGGBGAHCFFHGHDGGIGGGIHGEEEC=?DFACCEE
@4155671/1
gcccacctcacgttccgccaattgcttcaccttatgatagtcatcgcggc
+4155671/1
CCCFFFFFHHGHHJJJJJJJJJJJJJJJJJJJJJJJIJJJJIJJIJJJGI
@6720330/1
gggcatagtaggtaggcgtagggtaagacacggatcgcatacaccgtgaa
+6720330/1
CCCFFFFFFHHHFIJJJJHIJJJFHIJJJJJJJJJJJJIJJJJJJJGIJJ
@7746942/1
gggctctcaggcaggcaagatgggcgtagtaggtaggcgtagggtaagac
+7746942/1
CC@FFFFFGHHGHIJJJGIJJIJGFIFFHHGJJHGIIIJJJJJJHIJJGG
@7747061/1
cgcaagaagtaccagaaacgggacttagccacaatctggtctggagagaa
+7747061/1
@CCFFFFFHHHDHHHIJJGIGJHIGIIIIJEHIEHGHIJHIGIJIIGGCH
@7230020/1
gtgctgggcctcttgtatgcgaaggtgttgaggcgcttgtggtggtgcac
+7230020/1
C@CFFFFDFFDDFHGHGAFHGI<EDGEEFHDHIGBEGIEBCE@CD;;=@C
@3649964/1
cacagctcttgcagccatccaacgggattgcccatcaatttatcttcaaa
+3649964/1
@@<DDD3D:AFHFGIBGHIIIIEHIIGFEDHBHGGEBDEGGIIIIIIIHH
@2620678/1
agcatacataataaaattagaggaagtaggtgctgggcctcttgtatgcg
+2620678/1
@@@DBBBDDA?BHDE4EBHH@HEBCEHEH@2AEBFCE=FDGIIIFEHDBD
@4662519/1
tggtcttcttgaacttcttcaattgacgcaagaagtaccagaaacgggac
+4662519/1
@BCDDFFFHHHHHJIJJIJJJIJJJIJJJIIGIGEHHIJGIIGIJJIFGI
@4662664/1
gttcatacggcgcgcggtcgcctccttgatgcattgcgtcagaatgccca
+4662664/1
CCCFFFFFHHHHHJJJJIIJJJJJJJJJJJJJJJHHHHFFDDEEEEDDDD
@7748079/1
gagacgatttcaccagtggtcttcttgaacttcttcaattgacgcaagaa
+7748079/1
CCCFFFFFHHHHHJJJIJJJIJJJJJIIJJJJJJJJIJJJJJJJJJJJJJ
@2097975/1
gcgatgttttacaagggcaggttgaactcacaccattcaatttaaaagaa
+2097975/1
@@@FFFBDDHHAHIHBDGHGGIIDGCCFDGGIIIIDHGG@GHEHEHGEHI
@2621881/1
gtcacggtagcactgagtgacggcacctccgacactgaggtcacggtact
+2621881/1
@@@FFFFADFBDB@FIGAFHIIIFHIIFGIAD?FGEBBFGGIGEGGCGHC
@3651341/1
tcatcttgtatagaggaggcttgggctcgctctccgaagggagcttgcgg
+3651341/1
CCCFFFFFHHGHHJGIIIJHGI@CEEHIIIJGIGGGGHFGHGIEGHGDHE
@5186121/1
agcatacataataaaattagaggaagtaggtgctgggcctcttgtatgcg
+5186121/1
@CCFFFFFHHHHHJJJJJJJJJJIJJJJJJFHIJJJJJJJJJJJJJJJJJ
@1578460/1
tgaaacgatcaacaataatatataatttggagtacagttaatacctggca
+1578460/1
@C@DFDDFFHHHDIEIGGIIJIGGGIIIIIJIFGGGIGGIEIGGIJIIJG
@2099102/1
aactgcttcacctgtggccggcggcacgcagacgccttgatgacctccac
+2099102/1
CCCFFFFFHHHHHJJJJJJJJJJJJJJJJJJHHFFDEDEDDDEDDDDDDD
@2099124/1
cagcatacataataaaattagaggaagtaggtgctgggcctcttgtatgc
+2099124/1
C@@FFDDDHFFHGGIGIIGG@BHECECFC<ECGFBBECAGGGHDGHIGHG
@555089/1
gtcacggtagcactgagtgacggcacctccgacactgaggtcacggtact
+555089/1
CCCFFFFDHHHHHJJJJHJIJIJJJJJJJJJJJJJJJJJJHIJJJJGHHF
@5187443/1
ataataaaattagaggaagtaggtgctgggcctcttgtatgcgaaggtgt
+5187443/1
CCCFFFFFHHHHHJJJJJJIJJJJJJJJJJJJJJJJJJJJJJJIJIJBFG
@5187513/1
cagccagatgccaaagttcttgatcttcactgggctcttctctgggattt
+5187513/1
@<<DDD>AFHFFDHCGACHHEIICGIIIIIIEFHGHCEFCGHII<B3BFE
@2099527/1
ccgcaatgttggagcttggtacaaagcaaaggtcgggcagttcgtcaaca
+2099527/1
CCCFFFFFHHHHHJJJJJJHJJJJJJJJJJJJHIJJJJJJHIJJJJJJJJ
@38047/1
taataaaattagaggaagtaggtgctgggcctcttgtatgcgaaggtgtt
+38047/1
CCCFFFFFHHHHGJJJJJHJJJHHIJJJJJJJJJJJHJJJIJHGHI?DFG
@5689646/1
gtcacggtagcactgagtgacggcacctccgacactgaggtcacggtact
+5689646/1
@==;D?<AFF<B<E:<A2AEFG:?EB@>CF<D?F:BC<8;FFC7@B@=A7
@5187958/1
cataaataaaaaagttatgtcaaattaaagaatcacgtcgaacactattc
+5187958/1
CC@FFDD?FBDDHGIIGGIFHHIGHIIGIJEIIIJJGIHJGIJGIJJIIE
@1070905/1
gtggtgcacgcgcttgggcagagggaatctgattgtgctgttgtggaact
+1070905/1
@?@DBDFFHHHHGGHIJGJJIGIIIIIIJJIIIJJIIIIIIJJGHIDIIG
@7748353/1
cgaatagtcttttctaacttgaacagtgcgatgttttacaagggcaggtt
+7748353/1
CCCFFFFFHHHHHJJJJJJJJJJJJJHIJJJJJIJJJJJJJJJJJJJJFI
@3133473/1
ctcatgtaatttttaatgttttccaaatcgacgactcctgtggctttcag
+3133473/1
CCCFFFEFHHHHHGIIIJHFHJIJEIJJJDIJIIJIJIGIGHIGHIJGIJ
@38620/1
gtggcgttgatgtcgcaagatagtgagacattcactttttagtcataatc
+38620/1
CCCFFFFFHHHHHJJJJJJJJJJIJJJJJJJJJJJJJJIJJJJJJJJJJJ
@1579740/1
atcctaacttcgcaaccactaattccagtgataaattcactctagcacgt
+1579740/1
CCCFFFFFHHHGHJJJJJJJJJJJIJJJJJJJJJJJJJJJJJJJJJJJJF
@2624204/1
tggatggagtgagcacgggctctgtgcctggctcccatgtcacggtagca
+2624204/1
@@?BDBD<FFCFDBGDAEGI@FFGFG<DG@FC9?;DHAFHE?87A7CF3@
@4156299/1
cttgtattcaaaagaaaacctagaatcactggttcaaattcaaataaaat
+4156299/1
@@@DDDDDHHHHBHHIIFHECHIEIGFGIGICEFHDF<FDHGHAFGHIIE
@3134114/1
gtcgaatattccctgacacctcacccagggcgggatatggaattttaatt
+3134114/1
@@@FFFFFHFBFDHHBH@F?GGHIDIIICACFHI=BEFFFF@CECECECC
@3651981/1
cagcatggtaagaaggtggcggccagaatctagacatgcacagctcttgc
+3651981/1
@@@DDDD?=CFBDHIE<<AEFAGDGIIIIGFF<BFFEDFFHGDCH;@FHD
@3134157/1
gttctcagcatggtaagaaggtggcggccagaatctagacatgcacagct
+3134157/1
CCCFFFFFHHHHHJJJJIJJICGHGIJIJJJJJJIJIJIJJJEHGGIJJI
@7231879/1
gaatactggactagtaaaatacatagtttcactacacaagtgatacactg
+7231879/1
CCCFFFFFHHHHHJIJJJJJJJIIIGJJIJJIJIJIJJGIGHEIIJJGHI
@3652150/1
gttgtggaactgcttcacctgtggccggcg
+3652150/1
;??DD:ADDD>3:<C>C?EEF33ACB:@D@
@1580543/1
ggggtgacatcggacttaatacaaggaaactgtttagactggttacattg
+1580543/1
BC@FFFFFHHHHGJJIJIJIJJIJJJIIJIJIIEEGIGIIGIHHIJJIJI
@1580570/1
cggtagcactgagtgacggcacctccgacactgaggtcacggtactcgcg
+1580570/1
@?<BB:ABDFF?FDE<?CA6CGG;FF@DAE@<BBDA?DCHIECH@EGEEH
@3134553/1
gctcgctctccgaagggagcttgcggccgatgacctcatactccttcaac
+3134553/1
@CCFFFFFHHHHHJIIJIJJJJIIJJJJJIEI>GGIIJJJIIHHHHHHFF
@1580768/1
tcctaacttcgcaaccactaattccagtgataaattcactctagcacgta
+1580768/1
@<@DDDDDDHD??CGIIBEGBHHICCHEGDAEGFG@DGGGHGGCCHCHBG
@3134841/1
gcttcagcagagtgcacacaatggtgaactggcgttcatgcggcaaacgc
+3134841/1
CC@FFFBDHHDHBEDHIGHGCCCDAFEEGGIIIJHJJJJJJIJIGGIGIF
@3134973/1
ataacaataaacgaaataaaaatattgcttctacataggtgactaaaaag
+3134973/1
@C@DFFFDDHFDDGGGEHEEDFHHIGIGGGIIFFGI?FG9CGHIGGGGGB
@3135036/1
gtgctgttgtggaactgcttcacctgtggccggcggcacgcagacgcctt
+3135036/1
CCCFFFFFHHHHHJJJJJJJJJJJJJIJJJJJJJJJJHHFFDDDDDDDDD
@3135285/1
gtggattagtagctgtagcttcgtcagttgggtaataacatcattggata
+3135285/1
@@@F?D:D?BDDFIIBHIIGHGIIEH@CHHGIB@EBEGGGCF@GIGDDEE
@5691100/1
atcctaacttcgcaaccactaattccagtgataaattcactctagcacgt
+5691100/1
CCCFDEDFDFHBAHEGHJJGIJIIIJJIGHIIIGEHIJIJIIJGGGIIID
@5691171/1
cttgtaattctctggtgtgacatttataaacagtctttcctcataagaag
+5691171/1
CCCFFFFFHHHHHJJCFFGGIHHJIGJIGIIJJJIIJJIJGIGHEIIIHI
@5189023/1
gatagagacgatttcaccagtggtcttcttgaacttcttcaattgacgca
+5189023/1
CCCFFFFFHHHHHJJJJJJJIJJJJJJJJJIJJJJJJJJJJJJJJIJJJJ
@2624553/1
gccattagtagactgatcagccggagcagctccggtaagtttgtcgagta
+2624553/1
@@CFFFFFFHHHHJEEGHEEIGIF>EHGIIIIIJI@FGHDAFHCHGGIHG
@7233233/1
cgtgaatcatgccctcaatctgcaccagttcatatttgggcacagttcct
+7233233/1
BBBFDDFDHHHHHJJJJIJJJJJJIJJJJJJJJJJJJJJJIIJJIGIJJJ
@39040/1
gtggattttaatgttattattacagcatacataataaaattagaggaagt
+39040/1
B@BFFFFFHHHHHIJIIJIIJIJJJJJJJJJJJJJJJJJJJJJGIJJJJD
@5691704/1
ggggatctgagaatggtttagattcacaattttgtccgctggacaatgtt
+5691704/1
@@@DFFFFGGDBHGGH<EHFHFHIGGJJIJJJJJJGHJJJJIIIG?GHJJ
@5691714/1
gggatgcttaaatttacatttagtgtttgtttcatgtcaatcggttcata
+5691714/1
CCCFFFFFHHHHHJJJJJJJJJJHHHGJJHJJJJJJIJJJJJJJIJJJJJ
@39427/1
ccacgcctgggatgccacccggcaccactcccgggtgaggatgcactaca
+39427/1
CCCFFFFFHHHGHJJJJJJJJJJJJJJJIJJJJJJFHIJJIIJJJIHHHH
@2100355/1
taaagataagtataggctcaaaacctaacgacatcaatcaccagcttaaa
+2100355/1
@@@FFFDFHHFHHJJG9GFGHHIIIGIJIJFGGGIJJJIJGHIIIJJJJI
@39525/1
ctgttgtggaactgcttcacctgtggccggcggcacgcagacgccttgat
+39525/1
@CCDFFBDHHHHHJJIIGHJJBEEGGHIJIIIJIJHHFFEDEDDD??CD>
@5190021/1
ctcatcttgtatagaggaggcttgggctcgctctccgaagggagcttgcg
+5190021/1
CCCFFFFFHHHHHJJJJGIJIJJGHIJJJJIJIIJJJGIHIJEHIIJJII
@556510/1
atttaaagtcgaatattccctgacacctcacccagggcgggatatggaat
+556510/1
CCCFFFFFHHHHHJJJJJHIJIJJJJJJJJJJJJJJJJJJHDDEEEEEDC
@2100737/1
gatgaggttcaccaagctagtggcgttgatgtcgcaagatagtgagacat
+2100737/1
CCC@FFFDFHHGGIJJIJIJJJJJJJIJIJJIJJHJIJCECHBBGIIJII
@2100905/1
ggtgctgggcctcttgtatgcgaaggtgttgaggcgcttgtggtggtgca
+2100905/1
@@?DFFFFHGHHHJGJFHIJIJEIIICFGGGEIJFIJJIJFHIFGHHIGI
@40122/1
ggagagaagatcctcatcttgtatagaggaggcttgggctcgctctccga
+40122/1
CCCFFFFFHHHGHIJJJJJJJIJIJJIJIGIIJIJIGIIGIGIJGIJJIG
@2101102/1
ggcacatccggagaagttggctcctcaacagacacagagctctgtgacgg
+2101102/1
CCCFFFFFGHHHHJJJIIIJJIJJIJJJJJJJJJJIJGGIJIJJJGGIJJ
@2101105/1
gtcacggtactcgcggtacatgttgtgtacacctgagcgagactcataac
+2101105/1
CCCFFFFDHHHFHJJJGIJJJJHIHHHHJJ??BFHIJJJIJIIIIJJJJI
@6208160/1
cctcaatctgcaccagttcatacttgggcacagttcctcgacgagcaagt
+6208160/1
CCCFFFFFHHHGHIJJJJJJJJJJJJJJJJIJJIJCGHHIJJJJJJEIJB
@40321/1
gtgctgttgtggaactgcttcacctgtggccggcggcacgcagacgcctt
+40321/1
CBCFFFFFHHHHHJJJJJJJJJJJJJHIJJJJJJJJJHHFFDDCDDDDDD
@557341/1
cacagttcctcgacgagcaagtagttcttgaagcacagacacaggtgtct
+557341/1
CCCFFDFDFHHHHIJGIJ@CFCFGIIGIJIEHIJJJIIIGIIIIJCGCGI
@40851/1
ctggagagaagatcctcatcttgtatagaggaggcttgggctcgctctcc
+40851/1
?B@FDFEFHHHHHHIIJJJJJJJJJJJJJJJIIJJJJIFIIJIJIJIGHH
@5692513/1
gcatacataataaaattagaggaagtaggtgctgggcctct
+5692513/1
@@@BDDBDBFHD?C:CDGIIIEEH<<<CEA>93CD=BCGHI
@3136100/1
aggggatctgagaatggtttaaattcacaattttgtccgctggacaatgt
+3136100/1
CCCFFFFFHHHHHIJJIHIIIJJJJJJJJIJIJJJIIJJIHIJJJJJJJI
@7234144/1
ggaagtaggtgctgggcctcttgtatgcgaaggtgttgaggcgcttgtgg
+7234144/1
CCCFFFDFGHDHHGIIJJJIJJJIIJJIIFFFIDGGHGHIJ?DH:FHFHG
@4158841/1
ctcgtcattgcctggcatacaaggcaaagcaccgacgacgacactgtaca
+4158841/1
CCCFFDDDFHDBHH?GGEIIIIIIIIIIIGIEDHB@GHIIIGIHCHHHF@
@4158880/1
atttaaaagaaactgggtgcgtgcaggatcctcgtcattgcctggcatac
+4158880/1
CC@FFFFDFHBHHIGIGACCFCGEHICG<BFHGIHIEHIIICEFG;DGII
@3654345/1
caccaagctagtggcgttgatgtcgcaagatagtgagacattcacttttt
+3654345/1
CCCFFFFFHHHHHJJJJJJJJJJJJJJJJJJJJHJJJJJJJJJJJJJJJJ
@1073934/1
cagcatacataataaaattagaggaagtaggtgctgggcctcttgtatgc
+1073934/1
@;?DD>=BF?BC?@?CBADEGEHDBGGDBH<<FFGGII?GHFECGF@DBD
@1074077/1
agcatacataataaaattagaggaagtaggtgctggg
+1074077/1
8?@DDDDDHHDDH@?:C@<<A<@D;EFHGC<CE<E@;
@7234844/1
gccgtgccttttattgcttggtgagacacgagataaaagtctaattc
+7234844/1
CCCFFFFFHHHHHJJJJJJJJIIJJJJJJJIJJJJJJJJHIJJJJJJ
@6721862/1
acggcacctccgacactgaggtcacggtactcgcggtacatgttgtgtac
+6721862/1
@CCFFFFFHHHHHJJJJJJJJIJJJJJHIJJJJJJJJJJJJJIIJHHHHH
@3136982/1
gtaagaaggtggcggccagaatctagacatgcacagctcttgcagccatc
+3136982/1
CCCFFFFDHAFDHEGIJIJJJIIJJJDIJJIGGGIIJIIGIIIJJJJJIE
@6722178/1
ctgccgaaagattagagtcgtcttctacttctgcttctggcacatcagga
+6722178/1
CCCFFADDDDHADEGGIEHBCGIIGIIEBDFHGDHD4B?<D@G@FGEHIA
@6210262/1
gccagatgccaaagttcttgatcttcactgggctcttctctgggatttcc
+6210262/1
@@@DDFFFHGFFFEAGHGGEIHJJJGIIIHEHIIIIIGHHHGIJIIIJII
@3137097/1
ccgcaatgttggagcttggtacaaagcaaaggtcgggcagttcgtcaaca
+3137097/1
@@@D;DDDDFFDBFB3C<CAFHEHEGF?GEFE@B@FB<FAB??F;F@FII
@5694036/1
cagtggtcttcttgaacttcttcaattgacgcaagaagtaccagaaacgg
+5694036/1
@CCDDDFFHHHHGGGIGIJIJJIIIIIIGIJJIJIIIJEHEIIIEHJJIJ
@6722725/1
caccccgctatgtcaagtcaagatatttgacgttccgacgtccgaaacat
+6722725/1
CCCFFFFFHHHGHIJJHGHHJHIIIIJJIJJJJIIEIIJJJIJIGIJEEE
@6722775/1
gtggaactgcttcacctgtggccggcggcacgcagacgccttga
+6722775/1
???DDD;DD?<AF:A<FFC>ECEBEF>FEF8BEF8B;48?@B;>
@5191997/1
actgcgacaccttgtggctgtgacttgtagtcaaggtggagattttacta
+5191997/1
CCCFFFFFGHGHHJJJJJJJJJJJIJJIIJIIGHIJDGIHIHIHJJJJJF
@1581821/1
cggcacctccgacactgaggtcacggtactcgcggtacatgttgtgtaca
+1581821/1
@C@FDDDFHHGFHJJIJGIJGIJJJJBGHIIJJJIIIJIJECHHHIHHHA
@7751328/1
gccagatgccaaagttcttgatcttcactgggctcttctctgggatttcc
+7751328/1
@@@FFFBBHFHHHEFFHGGIIGGCHGGHEFHIJJIIJJJJJIGD;FFHHG
@3137836/1
ccacgcctgggatgccacccggcaccactcccgggtgaggatgcactaca
+3137836/1
@@@DD@DDHBFFBGG>EGIIEFGHICCGB?DEGII;@ADHGGHEHIEHHH
@1582238/1
ggcacctccgacactgaggtcacggtactcgcggtacatgttgtatacac
+1582238/1
?@@AA1BADHFDFIFGGIGIGDFHDIIEIIHHIFFB<FGHFHGCEEDH@7
@7752095/1
agagaagatcctcatcttgtatagaggaggcttgggctcgctctccgaag
+7752095/1
CCCFFFFFHHHHHJJJJJJIJJJJJJJGIJJJJGIJJJJJJIIIJJJIII
@3138495/1
cccattttgacagcgtcttacttcacgtggtagcgttatcactgtcttta
+3138495/1
CCCFFFFFHHHHHJJIJJJJJJJJJJJJJJHHIJJHIJJJJJJJIIJJJI
@2627562/1
tgagtgacggcacctccgacactgaggtcacagtactcgcggtacatgtt
+2627562/1
??<D=?BDBFFFF;3EGIIGBAGIIIB:DFG<BF?FHIEHHEIIHGHE??
@3138664/1
ggaatctgattgtgctgttgtggaactgcttcacctgtggccggcggcac
+3138664/1
C@CFFFFFGHGHDHGIIIIJHIJIIJJJJJJJJJJJIGIHJIJJJIIFFC
@7235064/1
gggatgcttaaatttacatttagtgtttgtttcatgtcaatcggttcata
+7235064/1
CCCFFFFFHHBHHJJJJIJJJJJHHIJJJHJJJJJJJJJJJJJJIJJJJJ
@4160616/1
cagccagatgccaaagttcttgatcttcactgggctcttctctgggattt
+4160616/1
CCCFFFFFHHHHHJIJHIJIJJIIJJJJJJJJJJJJJJJJIIJJIIJJIJ
@1583201/1
gtggattttaatgttattattacagcatacataataaaattagaggaagt
+1583201/1
@@@DFDDBDHBFDHEIGGDFII?ABHIEED@DFAC@?GIFDHGIGIC8?:
@4666506/1
ttttttttttgttcccacatcaggatgtggattttaatgtt
+4666506/1
@@@DDDDDFF8?F?FG<BBFEGBG83?9?F9CFFIC@A9@C
@2628210/1
ctgtggccggcggcacgcagacgccttgatgacctccactttgatgatct
+2628210/1
CCCFFFFFHHHHHJJJJJJJJJJJHHHHFFFFFFEEDEEDDDDDDDEFDE
@41550/1
atacataataaaattagaggaagtaggtgctgggcctcttgtatgcgaag
+41550/1
CCCFFFFFDHHGHJIJJIJJJJJGJJJ?EEHIIJIIJJJJIJJJJJICGH
@1583632/1
ctgtttgtctgtttgtctgtttgtctgtttgtctgtttgtctgtttgtct
+1583632/1
CCCFFFFEHHHHHJJHJJJJJJJJJJJJJJJJJJJJJJJJJJJJJIJJJJ
@41595/1
gtggtgcacgcgcttgggcagagggaatctgattgtgctgttgtggaact
+41595/1
CCCFFFFFHHHHHJJJJJJJJJJJJIJJJJJJJJJIJJJJIJJIIJJJJJ
@2102632/1
gtcacggtagcactgagtgacggcacctccgacactgaggtcacggtact
+2102632/1
CCCFFFFDHHHHHJJJJGHJJJJJJJJJJJJJJJJJJIJJIJIJJIHIHH
@5192984/1
ccagtggtcttcttgaacttcttcaattgacgcaagaagtaccagaaacg
+5192984/1
@@@FFDFDFHHHFHGIIIHGJJIJIEDHIGIEHGGGGGGIJJJGIIIIGJ
@5193252/1
ccgacacgattatgaagacgaagcggacgtcacggtaagcattcatc
+5193252/1
C@@DDFFF>BFBFHGGIIIGHGIIJF<D@FGEHIFHIJJGCEEAECF
@5193269/1
cgtgaatataagtggcaaaggtagtaagtcagctgttccacttcatcatc
+5193269/1
CCBFFFFFHHHHHGIJJJJIIAFHHIJJHJJJIJJHIJIJJJIJJJJIJJ
@4666702/1
ccgtttttaaactattttttcaatgccctaagtgagtatacatctattaa
+4666702/1
BBBDFFFFHHHHGJJJIJIJIIGIIJIIIIJJJJJJJGJDFGIIJJJIJJ
@2103536/1
cttgtatttgttatgtaaccactccatactttgtttcatttaaatttacg
+2103536/1
@@<BDDBDHFCD??DGFGGE<CDGICHHCAHIHDFHDCGEHFICHIIIII
@1584574/1
tgcgtgatgaggttcaccaagctagtggcgttgatgtcgcaagatagtga
+1584574/1
@@@FFFFFHDDHBGHIIGIGGIJJJEHGCGHGIEIIJJIJJIIEGHIGHG
@1584725/1
gacggcacctccgacactgaggtcacggtactcgcggtacatgttgtgta
+1584725/1
CCCFFFFFHHHHHJJJJJJJJJGHIJJIHIJJJIJJJFHIJHEHHHHFFF
@3139131/1
cagcatacataataaaattagaggaagtaggtgctgggcctcttgtatgc
+3139131/1
CCCFFFFFHHHHHJIIJJJJJHIJIJJJJJJEGIJJJJJJJJJJJJJJJG
@1585005/1
ccccgctatgtcaagtcaagatatttgacgttccgacgtccgaaacatca
+1585005/1
CCCFFFFFHHHHHJJHIIJJJJJJIJJJJJIJJJJIJJHIJJJIJJJJJJ
@2103932/1
gccatccaacgggattgcccatcaatttatcttcaaatgacgacaccaca
+2103932/1
CCCFFFFFHHHHHJIJJJJJJJJJJJJJJJJJJJJJJJJJJJJJJJJJJI
@6725237/1
gaatctgattgtgctgttgtggaactgcttcacctgtggccggcggcacg
+6725237/1
CCCFFFFFHHHHHJJJJJJIJJJJJJJJJJJJJJJJJJJJJJJJJJHFDC
@6725246/1
gttatgtcaaattaaagaatcacgtcgaacattctatgcttataccatta
+6725246/1
CCCFFFFFHHHHHJJJJJJJJJJJJJJJJJJJJJJJJJJJJJJJJJJJJJ
@2104407/1
gtcacggtagcactgagtgacggcacctccgacactgaggtcacggtact
+2104407/1
@@@DFFFDFHHHGIJJGFIIGE@EFHIIEHIIFGIEF@CG8@@GHIDGHF
@559294/1
ctcaaaacctaacgacatcaatcaccagcttaaaagccaggtgtccatca
+559294/1
CCCFFFFFHHHHHJJJJJJJIJJJJJJJJJJJJIIJJJIJJGHIJJJJJI
@1585815/1
gccgctttggtttacgttccagttctcgattatcgaacttttcgccatga
+1585815/1
CCCFFFFFHHHHHJJJHIJJJJHIIJJIHIIJJIJIIJJJJJGIJJJJJI
@7237480/1
cgacgctcggacatttcaattttatttagttggtcttggttgaacggaac
+7237480/1
CCCFFFFFHHHHHJJJJJJJJJJJJJJJJJJJJIJJJJJJJJJJJJJJJJ
@43789/1
aactgcttcacctgtggccggcggcacgcagacgccttgatgacctccac
+43789/1
8?@FFFFFHHHHHJHHIIIJJIGIJIJIFGIGHFFDEDCDDCDCCCDDDD
@560107/1
gccagttataaagcatagcccgaagtgctattggcacacaggcataatgc
+560107/1
CCCFFFFFHHHHHJJJJJJJJIJJJHIJJJJJJJJJJIJJJJJIIIJIJJ
@4162193/1
gctggagatgtgggtgtagctttaaggggatctgctgtctgtggagctga
+4162193/1
CCCFFFFFHHHHHJHIIJJJJJJJJJJJJJJJJJJJJJJJJJJJJJJJJJ
@560188/1
ctgaggtcacggtactcgcggtacatgttgtgtacacctgagcgagactc
+560188/1
CCCFFFFFHHHHHJJJJJJJJHHIJJJJJJJJIIJBFDFHIIJJJJJJJJ
@7754753/1
gttgtgtacacctgagcgagactcataacgc
+7754753/1
1??DDDD;AA2ADE3EAE6@@@E99?9?31:
@560282/1
gtgctgttgtggaactgcttcacctgtggccggcggcacgcagacgcctt
+560282/1
CC@DFEFFFFFDHGHEIIJIJIDFFGCEFGEGHJIFFEADDCDDDBBD<B
@7754813/1
tgagcgagactcataacgcagccagatgccaaagttcttgatcttcactg
+7754813/1
@CCFFFFFHGHGHJJJJIJIIIJJJIJJIJIJJIFGGIIJJIIJJJIJJH
@1586971/1
cgggcttattctgcatacctgccatgcgctggtaagcgctatggactgcc
+1586971/1
CCCFFFFFHHHGDIGIJIJJJJJJJGIJJJJIHIIIIGIJJIIJJGJIJJ
@7755095/1
gcaaagataagatgaagaagaggagcaaatggaaaaaaaaattggtgaaa
+7755095/1
CCCFFFFFHHHHHJJJJJJJJJJIJJJJJJJJIJJJJJJJJJJJJHIIIJ
@2105740/1
gcctccttgatgcattgcgtcagaatgcccacctcacgttccgccaattg
+2105740/1
C@CFFFFFHHHHHJJJIJJJIHIIIIJJJJJIJJJJJJIIGIJIJJGIII
@5193989/1
ggaggcttgggcctgttttggtagcggcggcgcgg
+5193989/1
@C@FFFFDFGHHHGIFGGHGGFFEEHIIIJID?6;
@4162815/1
tggttgaacggaactccaatcctttactcgaatagtcttttctaacttga
+4162815/1
CCCFFFFFHHHHHJJJJJJJJJJJJJJJJJGHIJJJJJJJJJJJJJJJJI
@7755465/1
tttattttgtttttctctgtgatctgtttcttggcatctatagatgtcgg
+7755465/1
@CCFFFFFHHGHHJIIJIGEEBFHHIHIIIJJHDGGJCG@DCHGGIHGGI
@3139723/1
cctgacacctcacccagggcgggatatggaattttaatttatgccccctt
+3139723/1
@@@DDBDDFDDDHIBCHB@G?@A6;CAE9===EAAE=?D9;;7?@;;9;?
@3139792/1
tttattttgtttttctctgtgatctgtttcttggcatctatagatgtcgg
+3139792/1
BCCDFFFFHHGHHJJJJJJIIIJIJJJJJJIJHIJIJJJIIJIJIIFHHI
@1077622/1
ccacagttccagtctcaggcacattgccattagtagactgatcagccgga
+1077622/1
??@BDD?AFAAHHIBEE@FGHGEEC<<FEHC?<:?9?FGHEFCGGFGG<D
@5194609/1
gtggtggtgcacgcgcttgggcagagggaatctgattgtgctgttgtgga
+5194609/1
BCCFFFFDHHHHHJJJJJJJJJJJJJJJIJJJJJJJJJJJJJJJJJJJJI
@2629340/1
cactagaaatatttcggcgatttaatttttttatgtttttattatgcaat
+2629340/1
@@@FFFBDHHHHGJJIJIJHIIJJIJJJJJJJIJJHIEIJJJJJJJJJGJ
@2629566/1
caccagtggtcttcttgaacttcttcaattgacgcaagaagtaccagaaa
+2629566/1
=?;DD?DB;2<CFIDHD<?FE@?FHII<A<F<9?@8:?FBB::DB??D??
@6213050/1
ccgtcattgaacaatctcgtatgatgccgtttctgtaccaataggaacaa
+6213050/1
@C@FFFFFDHHFHJGIIGIFHIHIHJIJJEEDEHJFDHHGEHIJJFGIIF
@2629781/1
gtagcactgagtgacggcacctccgacactgaggtcacggtactcgcgg
+2629781/1
@@@DDADDFBFCFBEFGEBH;AFCFHD??F?9D@/9??A:C8AA4@EH8
@1078219/1
cgcaagaagtaccagaaacgggacttagccacaatctggtctggagagaa
+1078219/1
@CCDFFFFFCDHHHIJJJJJIGGIGIIIJIJJJFIIJJGGHHIIIJEHIG
@5696651/1
cggacatttcaattttatttagttggtcttggttgaacggaactccaatc
+5696651/1
@@@DDDDADCFHHIIIIG@IH<IH>FFH<9FFICGBFHIB;DAGDGBHHH
@7238088/1
cggcacctccgacactgaggtcacggtactcgcggtacatgttgtgtaca
+7238088/1
CCCFFFFFHHHHHJJJJJJJHHIJJJDHHJJJJJJHJJJJJJJJIIHHHC
@44663/1
gcaagaagtaccagaaacgggacttagccacaatctggtctggagagaag
+44663/1
CCCFFFFFHHHHHJJJJJJJJJJJJJJJJJJJJJJJJJIJJJJJJJJJJI
@5697143/1
gctgggcctcttgtatgcgaaggtgttgaggcgcttgtggtggtgcacgc
+5697143/1
B@@FFFDFHHHHHFEGGIIGIIG?EFFGGIGFHGGIJHGHFHG5@DHIIE
@2630465/1
tccaacccttgcgtttcaaaacaattcattttaggttcaagttaaccgca
+2630465/1
CCCFFFFFHHHHHIJJJJJJJJJJJJJJJJJJJJJHIJJJJJJJIJJJJH
@44907/1
agtgacggcacctccgacactgaggtcacggtactcgcggtacatgttgt
+44907/1
B@BFFFFFFHHHHJJJJJIJJJJJIHIJIJIDFHIJIJIJBEHHHFFFFD
@2630551/1
ccgaagtgctattggcacacaggcataatgccatattcaaatgggaagtg
+2630551/1
;?@DDDDDDHF<?B@FGBCFGG@EGIAGBE<CF>HGGI>@FHEHGGDG?D
@44969/1
ggagagaagatcctcatcttgtatagaggaggcttgggct
+44969/1
@@@DDDDDFFF<?BAG<EHIGHGHIG>B9FHGEGCD;D@9
@5697364/1
gcaagaagtaccagaaacgggacttagccacaatctggtctggagagaag
+5697364/1
@@@FDDBDCCHDFGGHIEC?FECFGGIEGI@D@GDGGHBEBFHGHEHIGI
@2630644/1
cgcagccagatgccaaagttcttgatcttcactgggctcttctctgggat
+2630644/1
C@@FFDFFFBHFBGIEGE<CFHGIICHH@HIGGCCACGGGGIIIGGICA>
@2106182/1
atacagcatacataataaaattagaggaagtaggtgctgggcctcttgta
+2106182/1
CCCFFFFFHHHHHJJJJJJJJJJJHJJIJJHJJJHIJJJJJJJJJJJJIJ
@3659043/1
ccttagtacacctaatgaggactatttggcgttactgcttaatactactc
+3659043/1
@CCDFFDFHHHBHHIIJFIE>BFEHHIIIGEGG@FEHGGIGFIJJJJJJG
@3659289/1
atctgattgtgctgttgtggaactgcttcacctgtggccggcggcacgca
+3659289/1
CCCFFFFFHHHHGJJJJHJJJJJJJJJJJJJJJJIJJJJJJJJJHFFDDD
@1587915/1
ctgtattcttccaaaattttttctcgatctgataatggtttaggttcttg
+1587915/1
BCCDFFFFHHHHHJIIHIJJJJJJJJFIIJIGGGIHJJIIIIIIHGIJJJ
@7756065/1
cttgtattcaaaagaaaacctagaatcactggttcaaattcaaataaaat
+7756065/1
CCCFFFFFHHHHHJJJJJJJJJJJJJJJJJJJGHJJJJJIJIIIJJIJIJ
@2631277/1
caccagtggtcttcttgaacttcttcaattgacgcaagaagtaccagaaa
+2631277/1
CCCFFFEFHHAFHJJJIJJJJJJJJJJJJJJJJJJIIJJJJHHJJJIJIJ
@4164165/1
ctggtctggagagaagatcctcatcttgtatagaggaggcttgggctcgc
+4164165/1
@CCFFFF?HFFHBHIGIIGHIJJGGIGEGHJIJGIGGGIGIJBDHBDFAF
@4668409/1
gggacttagccacaatctggtctggagagaagatcctcatcttgtat
+4668409/1
CCCFFFFFHHHHHJGIJJJDFHIJIIIIJJEHIJJJJJHHJIJJFGI
@1588556/1
cgcaagaagtaccagaaacgggacttagccacaatctggtctggagagaa
+1588556/1
;@@DFA;D>C<DBGHDGHGC?CFGG<4C>:CFGB9:BB4??<FHHI@;@F
@5195455/1
gccacaatctggtctggagagaagatcctcatcttgtatagaggaggctt
+5195455/1
@CCFFFFFHHGHFIJJIGGGIHIJJJJJJJJJJJJJIJJJIJJJJJIIJJ
@5195593/1
gtggatagctggacaaggcactggcaacgaccaatcatggacttttcttc
+5195593/1
BBCFFFFFHHHHHJJJJJIJJJJJJJJJJJJJJJJJJJJJJJJJJJJJJG
@5195996/1
ggaatctgattgtgctgttgtggaactgcttcacctgtggccggcggcac
+5195996/1
CCCFFFFFHHHHHJJJJJJJIJJJJJJJJJJJJJJJJJJJIJJJJJIFFD
@7239665/1
ctctggtggttcaatctccgcagtactgtcgtttgcaaatttgtccctca
+7239665/1
CCCFFFDDFDFHHIIIJJIGIGHFHGIGGIJGIJJJIICHGIGHIGGHGJ
@5196411/1
cgtagttctcagcttccctgcaaagttaaccatcttgtattcaaaagaaa
+5196411/1
CCBFFFFFHHHHHJJJJJJJJJJJJJJJJJJJJJJJJJJJJJJJJJJJJJ
@2633029/1
gcacagacgaacagacaaacagacaaacagacaaacagacaaacagacaa
+2633029/1
CCCFFFFFHGHHGJGHGJIJDFGGIGHJJIGGJIJJJJJIJJIJIJGIIJ
@1079600/1
atacataataaaattagaggaagtaggtgctgggcctcttgtatgcgaag
+1079600/1
CCCFFFFFHHHHHJJJJIJJIJJHJJJHIJIJJJJJIJJJJIJJJIJHGH
@5698367/1
gcctcgattttataatttagagacacgtgtacatttcgagagaacaaatt
+5698367/1
CCCFFFDFHHGHHIIJJJJJIJHJJJIGHFHIJIJJJIECF@GHHHGIJJ
@6727557/1
cttgtatttgttatgtaaccactccatactttgtttcatttaaatttacg
+6727557/1
CCCFFFFFHHHHHJJJJJJJJJJJJJJJJJJJJIJJJJJJJJJJJJJJJJ
@1079792/1
gtaggatccaagttgaaatctttgatcatggcatcaagcaaactctggtg
+1079792/1
@@@DFDDFDFFAACGGFI<IHBFEGGEGGGGHGHIIIIIGDGGGIGIGGE
@2633600/1
attcactttttagtcataatcttcagatactccaaagcattctgggctgc
+2633600/1
@@CDFFFFHHGHFIIGIHHIIJIGICHIJJIIGHIJJIGIIJJJGIIBHE
@3660424/1
attaacattatcatcgttctcagcatggtaagaaggtggcggccagaatc
+3660424/1
CCCFFFFFHHHHHJJJHIJJJJJJJJJJIIJJJIJIHIJJJIJJIJJJIJ
@3142532/1
gtatgcgaaggtgttgaggcgcttgtggtggtgcacgcgcttgggcagag
+3142532/1
CCCFFFFDAHFFHIIIIJJJJJJIIFHIFGGGHHIJJJJIHHHFFFFDDD
@5698822/1
tctgtacattgaaaataaaaataaaaaaaatagcaggggttattgttatg
+5698822/1
@@CFDDFAFFHHGIJJJJJIIIHHIJJII>HIIJJFJIJDGHIJIGIEGE
@3660483/1
ggattttaatgttattattacagcatacataataaaattagaggaagtag
+3660483/1
?@??DDDDDFHFFEGF?CHHIIIIIIIIGDGIIIEGGGHIIGHGIIIGGG
@5698995/1
ggagagaagatcctcatcttgtatagaggaggcttgggctcgctctccga
+5698995/1
@?;?=B?B?F<ACEGBAA?CHEFHF@HF;8C:;FBG:8:DGIG;;8BBAH
@1589690/1
ggcaggttgaactcacaccattcaatttaaaagaaactgggtgcgtgcag
+1589690/1
CCCFFFEFHHFFFHJJJJJJJJJJJJJJJJJJJJJJJJIJJDHIJIIJJJ
@3661208/1
agcgctacttcacaaatattacatacattccgacgtaccataactcgtgt
+3661208/1
@@@DFFFFHHHHHJJJJJJJJJJJJJJJIIIJJJJIIJIJJJJJJJJIJH
@1080395/1
ggaagtaggtgctgggcctcttgtatgcgaaggtgttgaggcgcttgtgg
+1080395/1
CCCFFEFFHHHHHJJJJJJJJJJJJJJJJIIJJCHHIJIJJJJJJJJIIJ
@4669696/1
gcgatgttttacaagggcaggttgaactcacaccattcaatttaaaagaa
+4669696/1
@@@DBD=B?BF?F?EHI;FHGACF@FHAE9?DGEBFAHICHECDHA?9BB
@6215660/1
cctgagccatagcaaacagccactggcaatgtggatagctggacaaggca
+6215660/1
CCCFFFFFHHHHHJJIJJJJJJJJJJJJJJJJJJJJJJJJJJIJJJJJJJ
@4165889/1
gtgctgggcctcttgtatgcgaaggtgttgaggcgcttgtggtggtgcac
+4165889/1
C@CFFFFFHHHHHJIHIJIJJIIJJHHFHHIIJJJIJJJGIGCGHEEIJJ
@4670208/1
tgcgaaggtgttgaggcgcttgtggtggtgcacgcgcttgggcagaggga
+4670208/1
CCCFFFFFCFHHHJJJJJIHIJEHIGIJDFHIIJJJJIBHHHHFFFDDDB
@3143434/1
catacataataaaattagaggaagtaggtgctgggcctcttgtatgcgaa
+3143434/1
B@CFFFFFHHHHHJJJJJHIJIJJJJJJJJJJJJJJJIJJJJIJJJJIJI
@5197305/1
agcgagactcataacgcagccagatgccaaagttcttgatcttcactggg
+5197305/1
B@BFFFFFHHHHHIHHIIIJJJJJJJJJJJJJHIJJJJJJJIJJJJJJJJ
@1590229/1
aggtaatattattaaacgaagaacatgcggctgaattgcagcatcttgtc
+1590229/1
@CCDDFFFHHHHHJJJJJJJJJJIJJIJJJJJJIJJJJJJJJIJJJJJHI
@6728947/1
ctaccagctagattgaacctttctccagcatagtaaaggtttctgttact
+6728947/1
@@?BADADDADDFHEEAH;EEGAF<C?C;GHIGIGGIGI?FGFDHGHDBG
@4670509/1
cacctgagcgagactcataacgcagccagatgccaaagttcttgatcttc
+4670509/1
=?=BDFFFHHHHHJJJJJJJJJJJJJJJJIJJJJJJJJIIJJJJJJJJJJ
@7757913/1
gcaagaagtaccagaaacgggacttagccacaatctggtctggagagaag
+7757913/1
CCCFFFFFHHHHHJJIJJJJJIJJJJJJJJJJJJJJIJJIJJJIJIJJJJ
@1590742/1
gtagcactgagtgacggcacctccgacactgaggtcacggtactcgcggt
+1590742/1
@@@D<DDDB>F<<?GG>A@E@GHG>GBGGEE?FD?BF8@B;@<=CFHEE9
@5197921/1
tgtttgtgaaactgcgacaccttgtggctgtgacttgtagtcaaggtgga
+5197921/1
@@@DFFDDFHHHHJJJJIIJJJJJHIJJJJGGDHIIIDHHGIDEHI?FHD
@1590824/1
ggcgttgatgtcgcaagatagtgagacattcactttttagtcataatctt
+1590824/1
@;1DDDDDHHDFBHIIHGBHDH?<EHHII@FHFBHAF>BB0?DGGCDF??
@7241748/1
gcaagaagtaccagaaacgggacttagccacaatctggtctggagagaag
+7241748/1
CCCFFFFFFHHHHJJJJJJJJJJJJJJJJJJJJJJJJJJJJJJJJJJJJI
@3144481/1
cgcaagaagtaccagaaacgggacttagccacaatctggtctggagagaa
+3144481/1
@<@DDFFAB<CFFGG9BDHFAHG@GIC?EBHI;GGABB>9B??3?9?FFI
@2636068/1
gcacgcgcttgggcagagggaatctgattgtgctgttgtggaactgcttc
+2636068/1
CCCFFFFFHHHHGIGGBGIGEGIJIJFHHIHFGHIIJGHHIHGIGIJJJI
@2636153/1
ctccagtactttagctttgacagtgtaaaacttctcggaaatctccaatc
+2636153/1
@@@DBDBDDBBBDGGGII9HAHI?B<CEE>BFHII>FHB@:C<?BFEIAD
@4166065/1
cgacactgtacagttagaaatgttacaacctctatactttgcattaaaat
+4166065/1
=?@DDDD?2ACD>ACG4EI?AHAFCHHBBGB??FDEGAGIAC?CCBFF<?
@6216167/1
tccgtgtcgacggcgatgagagcccacgatgtaagtgcttcgggcttcaa
+6216167/1
@@@DDDDDD;?FFFE>DFCFE<20?FFB;F?@FEFCCC@DDFFBDBBA@C
@1080980/1
ctgggcctcttgtatgcgaaggtgttgaggcgcttgtggtggtgcacgcg
+1080980/1
@@@BDDBDDFHHCGDDAGBE@@<C?CEHGGEGGDED@@;8<@5;C@D@EB
@563959/1
ggtggtgcacgcgcttgggcagagggaatctgattgtgctgttgtggaac
+563959/1
?<@BDFDDFHD?FHE@GHGEEHGEGGIEHCFEEEEGIGFIGGCHIHGEHG
@6216242/1
gtacaaagcaaaggtcgggcagttcgtcaacaagacattactagctg
+6216242/1
@@@DDDDDBHHHBGBFH8<CGGIGIC?GG@@FHGCGGDHGEGIIIGH
@47138/1
atcaaggcgtctgcgtgccgccggccacaggtgaagcagttccacaacag
+47138/1
@??BDDDFHF@FAGHEEAHHGHIIGIGDFDG=F@ADHBCEBHH>>?;BFE
@47404/1
atacataatgtatgtggttgtgtgaagttcattgaatcaatgtgcaaaaa
+47404/1
@@@BDFBDHFCFFHFBACGGFHFHA<HEHGHHGIGIDGHGGFDFICFFGG
@564388/1
caccagttcatatttgggcacagttcctcgacgagcaagtagttcttgaa
+564388/1
CCCFFFFEHFHHHJJJIJJJIJJHGIJIJIJIGHJJGIIFHIGIJIJJGF
@1081552/1
gacgatttcaccagtggtcttcttgaacttcttcaattgacgcaagaagt
+1081552/1
CCCFFFFFHHHHHJJJJJJJJJJJJJJJJJJJJJJJJJJIJJJJJJJJJD
@47606/1
caccagtggtcttcttgaacttcttcaattgacgcaagaagtaccagaaa
+47606/1
@@CFFFDFGHHHHJIJJIHEGHHIJJGIJIJIJIJIJJGJIBGGHJJJJG
@6216918/1
acgggctctgtgcctggctcccatgtcacggtagcactgagtgacggcac
+6216918/1
CCCFFFFFHHHHHJJJJJJJJJJJJJJJJJJEHIJIJIJJJGHIJJJJJJ
@6730613/1
gcctcttgtatgcgaaggtgttgaggcgcttgtggtggtgcacgcgcttg
+6730613/1
CCCFFFFFHHHHHJJJJJHGHIJJJJJJJJJJJJJIJJFHIIJJJJHFFD
@48160/1
cgcaagaagtaccagaaacgggacttagccacaatctggtctggagagaa
+48160/1
CCCFFFFFHFHHHIJJJJIJJJIJJJJJJJJJJJJJJJJHIJJJJJJJJJ
@1082280/1
cacttatatacgacaacttaactacagtttaaagcacgttgtatatattt
+1082280/1
CCCFFFFFHHHHHJJJJJJJJJJJJJJIJJJJJJJJJJHIJIJJJJJJJJ
@2109839/1
caagaagtaccagaaacgggacttagccacaatctggtctggagaga
+2109839/1
@@CFFFDFDHDHHIGIIIIGEHGGIIIGGHEIIGHGIIGGEHGGFHI
@48457/1
gttgaggcgcttgtggtggtgcacgcgcttgggcagagggaatctgattg
+48457/1
CCCFFFFFHHHHHHIJHJJHHJJJJJJJJJJJJJJJJJJJHHHHFFFFFF
@4671939/1
ccacaatctggtctggagagaagatcctcatcttgtatagaggaggcttg
+4671939/1
@@@DDDDDHHDABCBHGIE;AA@;FHHEHBFGGEFFBGGHDBA3?@?DH0
@5199214/1
cgctttatggctacacttcttgacatagtactcttccctcgtgttcttca
+5199214/1
CCCFFFFFHHHHHJJJJJJJJJHHJJJJIIJJJJJJJJJJJJIHIJJJJJ
@49131/1
gttttttcattccctgcagagcttgcaaagcttgcaatgatctttccttc
+49131/1
@B@FFFFFHDFHHJJJIJJJIIJJIIIIIGIJJDEHBFH9:9BGGHIJJJ
@7759693/1
gaggaagtaggtgctgggcctcttgtatgcgaaggtgttgaggcgcttgt
+7759693/1
CCCFFFFEHHHFHJJJJJJJJJJJJJJJJJJHIIJDGHHIIJJIJJJJJG
@2637298/1
gtgctgggcctcttgtatgcgaaggtgttgaggcgcttgtggtggtgcac
+2637298/1
CCCFFFFFGHHHHJJIJIIJJFGGI?GHHIGJIEHJJJJFHJHIIHHIJJ
@49399/1
cgccattttggccgcagctcgcttggcttgag
+49399/1
;@@DDDADHB<FHDEHA?EGGEICGGICGI89
@49478/1
agacgatttcaccagtggtcttcttgaacttcttcaattgacgcaagaag
+49478/1
@C@DFDFFHHHHFHGIGIJIIGHIIJECDHHGEGIJIJJIGHJJJDFFHH
@565643/1
gttgaggcgcttgtggtggtgcacgcgcttgggcagagggaatctgattg
+565643/1
@?@DDDDBAAFAFFD72C?CFFE??6?FFIIIIFIIAEEB8?CEBDDBB>
@5199747/1
tgtacacctgagcgagactcataacgcagccagatgccaaagttcttgat
+5199747/1
CCCFFBBBFHHHHJJJJJJJJJJJJJJJJJJJJJJJJJJJJJHIJJJJJJ
@2111572/1
gtgcctggctcccatgtcacggtagcactgagtgacggcacctccgacac
+2111572/1
?@@DDDB?:AF?FGEFEFIBGE<BCFE@FGFGC?GFFEFEFF>?8<BAEF
@3663576/1
gaggaagtaggtgctgggcctcttgtatgcgaaggtgttgaggcgcttgt
+3663576/1
@@@AFADBFDHCBGHIIGIGGIIIIIIHIIIEBFHGHBHIIIG7FHHII6
@6218875/1
gtggaactgcttcacctgtgaccggcggcacgcagacgccttgatgacct
+6218875/1
@@@?BDDDFDFHFIGEBE<CECHHGGIIIGGGGHHEBEFCECCCCACCCC
@3145114/1
ggatggagtgagcacgggctctgtgcctggctcccatgtcacggtagcac
+3145114/1
@C@FDFFFDFDFHIJJJIHGIGJHJEIJGCCHIJJJIGHGIJIJIIGIJI
@7243526/1
gaggaagtaggtgctgggcctcttgtatgcgaaggtgttgaggcgcttgt
+7243526/1
;??DDDBAFHBAAF<<ACGFBDEDDHIEGGE;::@?BFHD?DBBAFHGG6
@6219174/1
gttcaaattcaaataaaatcactctgcaatcctgcctcacatgattcatc
+6219174/1
@@@DDDDDHHDF<EEGEHIAIEH<E<<DEHHGHGIEFF<BFGGFEF>CEG
@6731984/1
ggcacctccgacactgaggtcacggtactcgcggtacatgttgtgtacac
+6731984/1
@@@FFFFFHGGHHJGIIIIFGEGGIDFDHGHHHIAFHIJIGGHJIIIJ=7
@1083152/1
cagccagatgccaaagttcttgatcttcactgggctcttctctgggattt
+1083152/1
@@@DDD?=CDBFCEDGFEH<?@C@ABAHEH@@9;?FCFFFGIIF>>9BGC
@3145613/1
cttcttgaacttcttcaattgacgcaagaagtaccagaaacgggacttag
+3145613/1
CCCFFFFFHHFDHGIJJIGGIJJHIIIIEGIEFHIIIJJJIIIJHIJIJI
@3145640/1
gtgctgggcctcttgtatgcgaaggtgttgaggcgcttgtggtggtgcac
+3145640/1
CCCFDFFFGHHHGJJFHGGHIGHHI:C?FHGHJEHJIJGHIGHEHEGGGH
@4168462/1
gtcttcttgaacttcttcaattgacgcaagaagtaccagaaacgggactt
+4168462/1
CBCFFFFFDHHHHJIJIJJJJJJJJJJJIIIIJFHGIIJIJJJIJHIIJJ
@4672788/1
gcctcttgtatgcgaaggtgttgaggcgcttgtggtggtgcacgcgcttg
+4672788/1
CCCFFFFFHHHHHIHIIJAHHIJIJJGIJJJJGHJBHIFGHJJJIJHFEC
@4168768/1
gatggagtgagcacgggctctgtgcctg
+4168768/1
@@<DD>BDAB??2A?G8EDCD<?EG??B
@6732509/1
ctaattctatgcaaagtatagcttgtatttgttatgtaaccactccatac
+6732509/1
CCCFFFFFHHHGHJJJJJJIJJJJJJJJJJJJJJJIJJJJJJJJJJJJII
@6732538/1
cactgagtgacggcacctccgacactgaggtcacggtactcgcggtacat
+6732538/1
CCCFFFFDHHHHHJJJJJJJJJJJJJJIJJJJJJJJHIIJJJJJH:?DFF
@1083841/1
caccagtggtcttcttgaacttcttcaattgacgcaagaagtaccagaaa
+1083841/1
CCCFFFFFHHGHHJJJJJJJJJJJJJJJJJJJJJJJJJJJJJJJJJJJJJ
@6732729/1
gtggattttaatgttattattacagcatacataataaaattagaggaagt
+6732729/1
CBCFFFFFHHHHHIIJJJJJJJJJJJJJJJJJJJJJIJJJJJJJJJIJJH
@2112025/1
tagtgcctgataagcccagacctagcccaaattcttcttcttcagccggc
+2112025/1
@CCFFFFFHHHHHJJJJJJJJJJJJJJJJIIJJJJJJJJJJJJJJJJJJJ
@5200935/1
cttcacgacgcttcagcagagtgcacacaatggtgaactggcgttcatgc
+5200935/1
CCCFFFFFHHHHHJJJJJJIIGGHIJFDDDBFHGHIJJJJJJJIJJJJJJ
@5201172/1
gggtgcgtgcaggatcctcgtcattgcctggcatacaaggcaaagcaccg
+5201172/1
@@@BDFFFDDCFHIGIGHIIHIGIIIDHGGGIGIIIIGIIIIEIG@FGFG
@5201349/1
atgcactacatttccgtccatcattttgtcaacgaactcttctgaagtat
+5201349/1
1??DFFFFHHGHHJJJHHGHJIIJJJJJIJHIIIEGIJIIJJJJGJGDGG
@2112580/1
gtagaaaagtgctgtctgtacattgaaaataaaaataaaaaaaaatagca
+2112580/1
@?@DDDDAF=CFFGFGGGDACHIHD>HIC>EEHIIIFHAHHGGAAGG;@7
@5201619/1
ctcatcttgtatagaggaggcttgggctcgctctccgaagggagcttgcg
+5201619/1
CCCFFFFFFCFHHHIIIIIIIIG?FC9EEFDGGGD?FFGBAABFGAEECB
@567486/1
ctcttgtatgcgaaggtgttgaggcgcttgtggtggtgcacgcgcttggg
+567486/1
@@@=AD4BHF??FGH8CF?AE9AEH<DDD?BFG9BF7B<<C;@4><<?BB
@5201822/1
acgggctatgccatttatcctcgcacgttggcagtaatagtacaagtgaa
+5201822/1
@@@FDADD>BFFFIIIEEBFGIIIDGGFGGGGIHGGIIGIHIDCEFFGEH
@2639582/1
gttctatcttcatcctaccagccagattgaacctttctccagcatagtaa
+2639582/1
CCCFFFFFHHHHHJJJJJJJJJJJJJJJJJJJJJJJJJJJJJJJJJJIIJ
@7762119/1
ctccaatcctttactcgaatagtcttttctaacttgaacagtgcgatgtt
+7762119/1
@@@DDDBD?BCDHIBF;?GEDFFHHDEHBE@E?CF?9C?:D9?FG0DFBF
@2639717/1
gggaatctgattgtgctgttgtggaactgcttcacctgtggccggcggca
+2639717/1
@@@FFFFFHHFFFGHIGEIIIFDGHGGIIIIJCFHGGIDEGHGJJIEEE?
@5202070/1
ccctaatagagacgatttcaccagtggtcttcttgaacttcttcaattga
+5202070/1
==BF?ABDFHHHHJHGHIIHHGGHHIIIJJJJJJHIJIIJHIJJJJIJIH
@2639807/1
tacagcatacataataaaattagaggaagtaggtgctgggcctcttgtat
+2639807/1
CCCFFFFFHHHHHIJJJJJJJIJJJJJJJJJJJIIIJJJJJJJJJJJJJJ
@4674562/1
gtgtatgtcactgaacttctcttaaacgactggaccgattttgatgattt
+4674562/1
CBCFFFFFHHHHHJJJJJJJJJJJGJJJJJJJJGIJJGHJJJJGIJIJJJ
@4674588/1
gcacctcacgatcgattactactgctttcccaaagacaggacaagcgtga
+4674588/1
CCCFFFFFHHHHHJJJJJJJJJJJJJJIJJIJJJJJJJJJJJJJJJJIJI
@51599/1
gcttggtacaaagcaaaggtcgggcagttcgtcaacaagacattactagc
+51599/1
CCCFFFFFHHHHHJJJJJJHIJIJJJJIJJJJJJJJJJJJJJJJJJJJJJ
@6220175/1
ctcagcatggtaagaaggtggcggccagaatctagacatgcacagctctt
+6220175/1
@@CFFFFFFGHHHIJIJIDEGIJDIIIIIJIIIJIGHIJIJJE=@@FFHJ
@7762450/1
ggaatgattctggtgggttgtcctgcagagcttgccacatcttgtaagca
+7762450/1
CCCFFFFFHHHHHJJJJIIIIJIJJJJJJJJJJJJJJIJJJJJJJJJJJJ
@6220225/1
ctgtgatctgtttcttggcatctatagatgtcggtggcgcacagggcacg
+6220225/1
@CCFFFFFGHHHHJJJIJJJJJJIJJJGGIIIJJBHIGIJJJJIJJIJJJ
@4675167/1
gccagttataaagcatagcccgaagtgctattggcacacaggcataatgc
+4675167/1
CCCFFDEFHFHHHGHIJIJJJIIJJFHIIJJJIJJJIIJJJIJJJJJJJJ
@5202861/1
gggctctgtgcctggctcccatgtcacagtagcactgagtgacggcacct
+5202861/1
?<<AB?D?A<<?FGIDIEGGGHECHHGHHIIDGIGHEH@G>9?BDFF@GI
@4169155/1
gctgggcctcttgtatgcgaaggtgttgaggc
+4169155/1
?7?DD?DDHFHDFDEHB4CBAFBFE9CDC<;1
@4169326/1
cttgtattcaaaagaaaacctagaatcactggttcaaattcaaataaaat
+4169326/1
BBCFDFFFHHHHHJJIIIJIJJIJJJJIJJJJJIJIJJJJJJFGHJIIJJ
@5703979/1
gttgtggaactgcttcacctgtggccggcggcacgcagacgccttgatga
+5703979/1
CCCFFFFFHHHHHJJJIJJJJIIJJJJIJJJJIJHGFFDEDDDDDDDDDE
@568457/1
ctaattaataaaattggactgtttttaatatttaaataaccgctttttac
+568457/1
CCCFFFFFHHHHHJJJJJJJJIIJJJJIJJJJJIJJJJJJJJJJJJJIJJ
@1593805/1
atacataataaaattagaggaagtaggtgctgggcctcttgtatgcgaag
+1593805/1
@BBFFFFFHHHHHJJJJJJJJJJIJJJHIJJJJJJJJJJJJJJJJJJGHI
@568711/1
cgcagccagatgccaaagttcttgatcttcactgggctcttctctgggat
+568711/1
CCCFFFFFHHHHHJJJJJIJJJJJJIIJJJJJJJGGIIIIIJJJJJJJHI
@5704361/1
cttcacgacgcttcagcagagtgcacacaatggtgaactggcgttcatgc
+5704361/1
CCCFFFFFHHHHHIJIJJJIJHIGIICCFFGFHDHIJJJJIJJGIIJJJJ
@4676349/1
tttaatgttattattacagcatacataataaaattagaggaagtaggtgc
+4676349/1
@@@DDFD:?CDAHHGGHIGIBHEHGED<EDD>HGCHG@GEC@FHGEB?:D
@3666343/1
cacaatctggtctggagagaagatcctcatcttgtatagaggaggcttgg
+3666343/1
CCCFFFFFHHFHHJJIJHIGHJJJJJJJJJJJJJGIJJJJJJJJJJJJII
@7763059/1
catacataataaaattagaggaagtaggtgctgggcctcttgtatgcgaa
+7763059/1
@@@ABDD?DFFA?<EGGCEH@E@BABBDDC@EBDC8EFGGGG?>DBFA;?
@7245557/1
agggaatctgattgtgctgttgtggaactgcttcacctgtggccggcggc
+7245557/1
@@CFFDFFFHFFDGBGHIIHIGFHHHIJJIIGIJJJJHHIJIGIIIIIHF
@7246031/1
catcaactcgttacatcacctcgtttatgttttgagactagctacgatca
+7246031/1
CCCFFFFFHHHHHJJJJJJJJJJJJJJJJJJJJIIJJJJJJJJJJJJJJI
@7246101/1
gaggaagtaggtgctgggcctcttgtatgcgaaggtgttgaggcgcttgt
+7246101/1
CCCFFFFFHHHHHJJJJJJJJJJJJIJJJJJGIIJDGGHJJJJJJJJJJD
@4171313/1
ggcgttcatgcggcaaacgcctattaacattatcatcgttctcagcatgg
+4171313/1
CCCFFFFFHHHHHJJJJJJJJJJJJJJJJJJJJJJJJJHIJJJJJJJJJJ
@3667652/1
gtcgagtagagccttagctgcggaatgcttagcttccttcttagagcgtc
+3667652/1
CCCFFFDDHACADFGGIIGJCHHGGFEGGCGF@:BDFFHIIJEFEGGDG1
@7763794/1
gacgcttagcaagtttcttagacttgccagttcccacttcacgacgcttc
+7763794/1
CCCFFFFFGHHHHHIJJJJJJJJJJJJJJJJJJJJJJJJJJJJJJJJJJJ
@1086343/1
gaggcgcttgtggtggtgcacgcgcttgggcagagggaatctgattgtgc
+1086343/1
@@@BDDDDFAFHDHGBCEHHIGBHIFEGIDEEGIJFGHEEEHDFFFF;@D
@3667802/1
gcttcacctgtggccggcggcacgcagacgccttgatgacctccactttg
+3667802/1
CCCFFFFFGHDHHJJJJJJJJJJJJJIJHHHFFDEEDEEEDDDDDDDDDC
@7246550/1
cgactgtcacacggtagcggaaggtgggttcgtgaatcatgccctcaatc
+7246550/1
@@@FFFDDHHFHHIHEHEHIGIIIEGIG@FFDFG@FHGGDHGEHIIIIIE
@3668044/1
gggcacagttcctcgacgagcaagtagttcttgaagcacagacacaggtg
+3668044/1
CCCFFFFFHHHHHJJJJJJJJGIJHIIGHHJJJJJIJIGIJJJJJJJJJI
@7246811/1
cctccttgatgcattgcgtcagaatgcccacctcacgttccgccaattgc
+7246811/1
CCCFFFFFHHHHHJJJJJJJJJJIJJJJIJJJJJJJJHIIJJJJJJJJIJ
@4677859/1
ggcagagggaatctgattgtgctgttgtggaactgcttcacctgtggccg
+4677859/1
CCCFFFFFGHHHHJJJJJJHJJJJIJJIIJJJJJJJIEIIJJJIHIGIHI
@6734570/1
gtccgagctcatcgactgtggcaatctttgcatggaatgtaatctccaac
+6734570/1
@@@FFFFFHHHHHJGHGGHGGIIGHIGHIJIFHGIIJIIIJGIJJIJJII
@3668468/1
tgggcctcttgtatgcgaaggtgttgagg
+3668468/1
?@@D<DD>FFDAFGHDGEEGH@AHGE49?
@7247234/1
gtccgtttttaaactattttttcaatgccctaagtgagtatacatctatt
+7247234/1
CCCFFFDEHHHHHGIJJJJIIJIDIIEGEHGGIJGGIJFEHIIJJJIJJI
@2640849/1
cctcacatgattcatccacaaattccaacccttgcgtttcaaaacaattc
+2640849/1
?1?DDDD>AD:C<4AA2CC<C;CB44<2ACEEEEAD:1?BD>?<82B?D8
@7247336/1
gcacgcttgcgcatgacatctatacatgccattggcgttcaaaaggttaa
+7247336/1
CCCFFFFFHHHHHIJJJJJJJJJJJJJJJJJJIJIJJIJJJJJJJJHHJJ
@7247534/1
ggcagagggaatctgattgtgctgttgtggaactgcttcacctgtggccg
+7247534/1
CC@FFDFFGFHHHIJHJIJHGIIIJJJIJIIIJIIIIIGEIJIGIGEGII
@4678525/1
gtcgggcagttcgtcaacaagacattactagctgagaatatttttttccg
+4678525/1
CCCFFFFFHHHHHJJJJJJJJJJJJJIJJJJJJJIJJJJJIJJJJJJHII
@52508/1
gtgctgttgtggaactgcttcacctgtggccggcggcacgcagacgcctt
+52508/1
CCCFFFFFHHHHHJJJJJJJJJJJJIIJJJJJJJJJJHHFFDDDDDDDDD
@7247822/1
gcaagaagtaccagaaacgggacttagccacaatctggtctggagagaag
+7247822/1
CCCFFFFFHHHHHJJJJJJJJJJJJJJJJJJJJJJJJIIIJJJIJIJJJI
@5705677/1
atacataataaaattagaggaagtaggtgctgggcctcttgtatgcg
+5705677/1
@@<DDD;DHFDFD>GGG>E;?D@AFDDACAHCEGAF???DB<FGEBA
@2114896/1
gcaattaataattatttttttctttttttaaagcaatatggcttacatgc
+2114896/1
CCCFFFFFHHHHHJJJJJJJJJJJJJJJJJJJJIJJJJJJJJJJJJJIJJ
@1595466/1
tggatggagtgagcacgggctctgtgcctggctcccatgtcacggtagca
+1595466/1
CCCFFFFFHHHHHJJJJJJJJJJJJJJJJJJJJJJJJJJJJJJIJJJJJJ
@5705892/1
gcttgggcagagggaatctgattgtgctgttgtggaactgcttcacctgt
+5705892/1
CC@FFFFFHHFHHIGIIGIIFHEGHIJJJHIIHIJIIJGDIJGIIJIJJH
@2115049/1
cgcagccagatgccaaagttcttgatcttcactgggctcttctctgggat
+2115049/1
CCCFFFFFHHHHHJJJIJHHIIJJIJJJJJJJJGHJJJJJJJIJJJJJJJ
@2115100/1
ttcacctgtggccggcggcacgcagacgccttgatgacctccactttgat
+2115100/1
CCCFFFFFHHHHHJJJJJJJJJJJJJJHHFFFFEEEEEEEDDDDDDDDDD
@5706337/1
tctagactaattaataaaattggactgtttttaatatttaaataaccgct
+5706337/1
CCCFFFFFHHHHHJJJIJJJJJIJJJJJJJIJJJJJJJJIHGIIIIJJJI
@7248619/1
cgtagttctcagcttccctgcaaagttaaccatcttgtattcaaaagaaa
+7248619/1
BCBFFFFFHHHHHJJJIJJJJJJJGHHIJJJJJJJJJIJIIIIGJJJJIJ
@5706463/1
caccagttcatacttgggcacagttcctcgacgagcaagtagttcttgaa
+5706463/1
@@@1?DAD>DFAF<GEHGIIFBBCHGIIIIIGIDIIHHIGCC?BFGGHII
@5706503/1
gttgtggaactgcttcacctgtggccggcggcacgcagacgccttgatga
+5706503/1
@CCFDDDFHHGGFIJJJIJIHFGHIGIIIIIIIJHFFFCECDDBDDDDDE
@6222266/1
gttgttaagaggtgttacctgcaacttggccaggttagggccaacagatt
+6222266/1
@@@DFFFAHDHD<CGI>FGFHIGGGEFEGGHIIGFEFBDGHIIIIG@?DF
@570090/1
taggtgctgggcctcttgtatgcgaaggtgttgaggcgcttgtggtggtg
+570090/1
BC@FFFFFHHHHHJJJJJJJJJJIIGHI:DGIIGIIJJJJJJGIJGIJ@E
@4679001/1
ctcactaaacataaaaataatacattacgttaaatgccacgacgctcgga
+4679001/1
@@CDFFFFHHHFHJJFIIJJJIJJIGGGIFHIIIIEIJEHGGGJIGIDGH
@7765267/1
ccagtggtcttcttgaacttcttcaattgacgcaagaagtaccagaaacg
+7765267/1
CCCFFFFFDHHFHJJJJJJJJJJJJIJJJJJIJIJJJJJDGHIJJJJJJI
@5205315/1
ggcagagggaatctgattgtgctgttgtggaactgcttcacctgtggccg
+5205315/1
@CCFFFDFHDFHHGFIIGIFHGGIHBFCGIGGGDCGGIEHIGEGFHCBHG
@5205487/1
atagttttttcattccctgcagagcttgcaaagcttgcaatgatctttcc
+5205487/1
@@@FDDEDHHFFHHGHIEHJIGGGGJIJICFDHGHGIFH<FG9D0??DFE
@5205583/1
gggaatctgattgtgctgttgtggaactgcttcacctgtggccggcggca
+5205583/1
?;@:D;BDF>FF?:2A<<<ACCF7:F9FG9<9??EEG99:C8?6?FFABC
@3149942/1
acataataaaattagaggaagtaggtgctgggcctcttgtatgcgaaggt
+3149942/1
CCCFFFFFHHHHHGIGFIHIJIJIJHIIJIHIJJJJJJJJJJJJIGHII?
@6222912/1
ctgggcctcttgtatgcgaaggtgttgaggcgcttgtggtggtgcacgcg
+6222912/1
CCCFFFFFHHHHHJJJJJIJJJFHGHIIJJIJIJJJGIJFHIFHIIJJHH
@7765860/1
gtggtgcacgcgcttgggcagagggaatctgattgtgctgttgtggaact
+7765860/1
BB@FDDEDHHHHHGIIJIJJIIIJJJJJIIJIDIJIIJIIHDIGGHIIJH
@7248846/1
gctgttgtggaactgcttcacctgtggccggcggcacgcagacgccttga
+7248846/1
CCCFFFFFHHHHHJJJJJJJJJJJJJJJJJJJJJJJHHFFDDEDDDDDDD
@7249000/1
gacgcaagaagtaccagaaacgggacttagccacaatctggtctggagag
+7249000/1
CCCFFFFFHHHHHIJJJJJJJJHIJIJJJFHHIJJJJJJJEGGHHIIJJI
@2642658/1
ctgagcgagactcataacgcagccagatgccaaagttcttgatcttcact
+2642658/1
CCCFFFFFHHHGFJJJIIGIGHJIJIJJJIJJJIJGIIIJJJIJJIJJJJ
@7766475/1
agcatacataataaaattagaggaagtaggtgctgggcctcttgtatgcg
+7766475/1
CCCFFFFFHHGHHGIIIIIJHIJHIJHIGGIJIJJIIIJIGJJJJJJJII
@2642839/1
ctgagtgacggcacctccgacactgaggtcacggtactcgcggtacatgt
+2642839/1
?@@DDAD?DFAFFE@@FHF@FH:DDBDG??GG<DBFH<CBAHHHFEECB?
@54063/1
ggaaactcgcagagtgtgggcaaagggttttgggttaagaaaccataccc
+54063/1
CCCFFFFFHHGHHIFHHEHJJJIJJJIFGHJJJJGHGHIGJIIIGHIJJJ
@1596483/1
cacaaattccaacccttgcgtttcaaaacaattcattttaggttcaagtt
+1596483/1
CCCFFFFFFHHHGJJJJJGIJJGJGIIIIJJJJJJJJJJJIJDGIJIJJJ
@6223776/1
aaaaaaagctcgatctcaatttaaagataagatctgcgacctcgagcgac
+6223776/1
CC@FFFFADFHFAEEGGEHGGIGIIIIGHIIGIEGGGHIIIIIIE8AHEF
@6223781/1
tgcaaagttaaccatcttgtattcaaaagaaaa
+6223781/1
@@@?BDDDDD?F822<CABCFE@EBHHIECDFE
@1087208/1
gaggaagtaggtgctgggcctcttgtatgcgaaggtgttgaggcgcttgt
+1087208/1
@@@DFFDFHHD<<EGDDHGIIGCFGIIEEHH7DGH?F?DACHE?AGGGE.
@54498/1
cggcacctccgacactgaggtcacggtactcgcggtacatgttgtgtaca
+54498/1
CCCFFFFFHHHHHJJJJJJJHIIJJJHJJJJJJJJIJJJJJJJJHIHHHH
@1087570/1
gtcctgcagagcttgccacatcttgtaagcagcctgacgcttagcaagtt
+1087570/1
@@@DDDD?FFD?FHIGIEHIIGHIHHIIIIIIFIIIGIIGGEDHGHGGDH
@2643517/1
cgcaagaagtaccagaaacgggacttagccacaatctggtctggagagaa
+2643517/1
CCCFFFFFHHHGHIJJJJJJJJJJJJIJJJJJJJJJJJJJJJJJIIIIJJ
@2643569/1
gctgcagatgactgtgcatccttgctagtaagtcctgagccatagcaaac
+2643569/1
CCCFFFFFHHHHHJJIJJJJJJJJJJIIHIJJIIGGJJJJJJJJJJIGJI
@54821/1
gcttcacctgtggccggcggcacgcagacgccttgatgacctccactttg
+54821/1
C@@FFFFFHHHHHJJJJIIIJIIJJJJJHHHFFDDEEEEDDDDDDDDDDD
@6224666/1
agaggaagtaggtgctgggcctcttgtatgcgaaggtgttgaggcgcttg
+6224666/1
CCCFFFFFFHFHFHGIIJJIIJJJJJHIJJIJHGHGHHIIIIJJJJIIGG
@5707007/1
cagccactggcaatgtggatagctggacaaggcactggcaacgaccaatc
+5707007/1
@@@DFFFFHHHHHJJIIJEIIJIGHIGIJIJJIIJIGFHIJJIIFIJJJJ
@6225054/1
cgggctatgccatttatcctcgcacgttggcagtaatagtacaagtgaaa
+6225054/1
@@@BDFD?FDFHF@CFHGGHHIIIIG?CGGGIHBDHBFF9BFFFG?BFGE
@571076/1
gagcaaatggaaaaaaaaattggtgaaaagaatcacaagtaagatactgc
+571076/1
C@CFFFFFHHHGGJJJJJJIJJJGHIJJIJJJJJJJJJJHHJJIJJJJIJ
@6736859/1
ctgttgtggaactgcttcacctgtggccggcggcacgcagacgccttgat
+6736859/1
CCCFFFFFHHHHHJJJJJJJJJIJJJJJJJJJJJJHHFFFDEDDDDDDDD
@3670423/1
cacaactaaccaaacgtaaattatattgaactagacataagattgaacgt
+3670423/1
CCCFFF>DHHHGHJJJGIJJJIIJJJJJJJJJJJJJJJJJIIJGGJJJGF
@1088850/1
gtttgtctgtttgtctgttcgtctgtgcgcgctaatctcagaaacggctg
+1088850/1
CCCFFFFFGHHHGJJJJFGIJFHIJJJJIIIIJJJJJJJIJIIJJJIJJJ
@1088866/1
gccccctttaaaaaaagctcgatctcaatttaaagataagatctgcgacc
+1088866/1
CBCFFFFFHHHHGJJJHJJGIBHIJJJJJJJJJIJJJJJIJIJJJJJIIJ
@1598255/1
ttgtgctgttgtggaactgcttcacctgtggccggcggcacgcagacgcc
+1598255/1
@CCFFEFFHHHFHIJJJJJJJIJJJJIHHIIJJJJJJJJHFFFDDDDDDD
@571659/1
gtgagaagtgtgataatgtcataaagttgacaataatctataattaatta
+571659/1
@BBFFFFFHHHHHJJJJJJJJJJJJJJIJJJJJJJJJJJIJJJJJJJJJJ
@6225264/1
gaggcgcttgtggtggtgcacgcgcttgggcagagggaatctgattgtgc
+6225264/1
@@@FBDDDDHDFHCEDCFEFIGJIGGGIGGG>F@FHGAEEHFHHHDDDFF
@572304/1
atggcatcaagcaaactctggtgccttgggaagcctttgtgcgccacatc
+572304/1
@CCFFFFFGHGHFGGEHHIHIFHGHJJJJJGCHIGIIIJJJGIJGIJJII
@5707575/1
ggcgcttgtggtggtgcacgcgcttgggcagagggaatctgattgtgctg
+5707575/1
CCCFFFFFHHHFHIEEHHJJJJJIIIDIIIJIJJJIIJJJGIIJIJJJJG
@2646008/1
ctttaacgaatgcagcgaaatagtcacatccacgttggttatcaagtggc
+2646008/1
@@@DDDDDHFHHFIIII<CFGIG:CG@GGGBFGHHEG?DBFHG<?FFHID
@3671926/1
accgcatccaactcggatcagccgtttctg
+3671926/1
?@?ADD6@FCFHHII=@GEFGIIGIBGHHA
@55826/1
ctgttgtggaactgcttcacctgtggccggcggcacgcagacgccttgat
+55826/1
CCCFFFFFHHHHHJJJJJJJJJJJJJJJJJJJJJJHHFFFDEDDDDDDDD
@5707906/1
gtccttgttgttaagaggtgttacctgcaacttggccaggttagggccaa
+5707906/1
@@@FFFFFHGDFHGGGIICGIJJJIJIGIHGIJIJJJIJJGIGHCGHIIH
@572904/1
gccagatgccaaagttcttgatcttcactgggctcttctctgggatttcc
+572904/1
CCCFFFFFHHHHHJHIJJJJIJJJJJJJJJJJJJJJJJJJJJJJIJJJJJ
@5707992/1
cccaaattcttcttcttcagccggctttgg
+5707992/1
@@@FDFFDDHFFDAFEBHCAAEGBEIEEGE
@4680713/1
cgccaatggcatgaatagatgtcatgcgcaagcgtgccctgtgcgccacc
+4680713/1
CCCFFFFFHHHGHIJJJJIIHIJJHHIJJIIGIJJJIIJJIGIIJJJJJI
@6226404/1
gttattaggtaatgttatatattttgtcttttctgacattggtctctata
+6226404/1
CCCFFFFFHFHHHJIJJJIJJJJJJJHJJJJJJJJJJJJJJJHHIJJJJJ
@4680980/1
ccaaattcttcttcttcagccggctttggtggttctttggctgtctctgg
+4680980/1
CCCFFFFFHHHHHJJJIJJJJJJJJJJJJGHJIIJJJJJJJJJJJJJJJJ
@2117692/1
cgggctctcaggcaggcaagatgggcatagtaggtaggcgtagggta
+2117692/1
CCCFFFFFHHHHHJJJJJJJJIJJJJJJJJIGIIFHIJJJHIJJJEF
@5206997/1
cttcacctgtggccggcggcacgcagacgccttgatgacctccactttga
+5206997/1
CCCFFFFFHHHGGJJJJJJJJJJJJJJJHHFFFEEEEEEEDDDDDDDDDD
@7250861/1
gctgggcctcttgtatgcgaaggtgttgaggcgcttgtggtggtgcacgc
+7250861/1
CCCFFFFFHHHHHJJJJJJHIJIEGGHIJJJJJJJJJHIJCHIHIHJJJF
@5207049/1
tgttgaggcgcttgtggtggtgcacgcgcttggg
+5207049/1
@?=DDB?B:DF8@C<AFG7?::?C9:?FE?FBB;
@56514/1
cctcatcttgtatagaggaggcttgggctcgctctccgaagggagcttgc
+56514/1
@@@DDD?DDBADDHIGGHCEHGGF@18??EBBAGGGHB@F@FB2AAGE@;
@4681150/1
ctcatcttgtatagaggaggcttgggctcgctctccgaagggag
+4681150/1
?@@DDABDD??DHHEHBBHII?G?FHIDE<60:?DDDHE<AH85
@6226755/1
tcgttctcagcatggtaagaaggtggcggccagaatctagacatgcacag
+6226755/1
@@CDDDFFHHHHDIGHIIIIJIIGHIGIJJHIIIIIIJJJIJJJJIIIIE
@5207533/1
gggcctcttgtatgcgaaggtgttgaggcgcttgtggtggtgcacgcgct
+5207533/1
@;@1AADD>FACFFIIB@FG2A2<EEFE7DAGBF/?B/7B;CAFID@ED8
@7251913/1
ggcacgcttgcgcatgacatctatacatgccattggcgttcaaaaggtta
+7251913/1
@@<DDDAAFFHDHGEGGGDBEHGHEEHCHGEGGGIEGG?F?FGGEGF=@@
@57539/1
tgttgaggcgcttgtggtggtgcacgcgcttgggcagagggaatctgatt
+57539/1
@CBFFFFFHHHHHJHIIEGICGIIIIIJJJIIJJJJJJJJHFHGFFFFFF
@57557/1
gaacttcttcaattgacgcaagaagtaccagaaacgggacttagccacaa
+57557/1
@@CFFDFFHHGHFIGBGEHGIIIIGHIGBFH@DGGG?GAEEHIGGGGGGE
@6738836/1
gttaaaataaatatttcaaataaagatcgctgagtaaaacaatccgaatc
+6738836/1
CCCFABDFHGHHHJJJJIGGHJIIIJIIJJJJEHHGGIIIJGIIJJJGGI
@7252286/1
atttcattgttctcattcgcgtacttttcaaggaacatttgagtggttcc
+7252286/1
@@@FFFFFHHHHHJIJJJJJJHJJJJIJIJJGJJJJIJJJJIIHIJJJIJ
@7769332/1
acctttcctaggagtgactttcccgtttccaatctccaagacaggaggct
+7769332/1
CCCFFFFFHHHHHJHIJJJJJJJJJJJJJJJJJJJJIJJJJJJJJJJIJJ
@7252357/1
ctggagatgtgggtgtagctttaaggggatctgctgtctgtggagctgat
+7252357/1
@BCDDFB;FFHHHFGIIJJJJJHGIIFGIJJJJJJCHGIIDHIHGIIIII
@3152604/1
cagcatacataataaaattagagga
+3152604/1
;@@DDDDDDH??FFD?:AE<F?C@C
@1599764/1
agcatacataataaaattagaggaagtaggtgctgggcctcttgtatgcg
+1599764/1
CC@FFFFFGHHHHJJJJJJJJJJIJJFHIJEGIJJJJJIJJJJJGIJJIJ
@7769730/1
acataagtaacttcaaatgattgctcagatgcaatttcttgcaagaattg
+7769730/1
CCCFFFFFHHHHHJJJJJJJJJJJJJJJJJJJJJJJJJJJJJJJJC?BGG
@7769813/1
ctgtgatctgtttcttggcatctatagatgtcggtggcgcacagggcacg
+7769813/1
CCCFFFFFHHHHHJJJHIGGIHHGHGGGHGDHIICFHCHGGIGGJJGGGG
@3672977/1
gggacttagccacaatctggtctggagagaagatcctcatcttgtat
+3672977/1
CCCFFFFFHHHHHJJJJJJJHIJJJGIHIHIJJJJJJJJJJJJJHIJ
@7253155/1
cctgagcgagactcataacgcagccagatgccaaagttcttgatcttcac
+7253155/1
CCCFFFFFHHHHHJJJJJJJJJJJJJJJJJJJJJJJHIJJJJJJJJJJJJ
@7770261/1
gtctgtttgtctgtttgtctgtttgtctgtttgtctgtttgtctgtttgt
+7770261/1
@?@DDBDFHFHGGGGIJHIIHHHHIEHE@HHGHEHIIGIIJJIIJIGGEG
@6739860/1
ggggaaatgaggagtcactgtcaagg
+6739860/1
@@@D7@DDDHB;CCFDEEC?AF@EBA
@1600535/1
catacataataaaattagaggaagtaggtgctgggcctcttgtatgcgaa
+1600535/1
CCCFFFFFHHHHHJJJJJJJJJJJJJJJGIJJJJJJJJJJJJJJJJJJII
@7770526/1
cttagccacaatctggtctggagagaagatcctcatcttgtatagaggag
+7770526/1
CCCFFFFFHHHHHJJJIJJJJHIHJJJJJJJJJJJJJJJJIJHJJJJJJJ
@58755/1
gtgctgttgtggaactgcttcacctgtggccggcggcacgcagacgcctt
+58755/1
BB@FFFDEHHHGHJJJIJJJJJJJJIHJJGJJJJJJJHHFDCDDBBBDDD
@59108/1
agccacaatctggtctggagagaagatcctcatcttgtatagaggaggct
+59108/1
@BCFFFFFHHHHHJJJJJIJJJJJJJJJJJJJJJJJJJJJJJJJJJJJJJ
@4175743/1
agcatacataataaaattagaggaagtaggtgctgggcctcttgtatgcg
+4175743/1
@CCFFFFFHHHHHIJJJJJJJJJJJJHIJJHIIJJJJJJJJJJJHJJJJI
@6226921/1
cagtggtcttcttgaacttcttcaattgacgcaagaagtaccagaaacgg
+6226921/1
BCCFFFFFHHHHHJJJJJJJJJJJJJJJIJJJIJJJJJHIIJIJJIJIJJ
@4682334/1
ctgcgacaccttgtggctgtgacttgtagtcaaggtggagattttactat
+4682334/1
CCCFFFFFHHHHHHIJJJJGHIJJJJEHIIIIJIJDGIGJGIIIJJJJJI
@5710078/1
gccagatgccaaagttcttgatcttcactggg
+5710078/1
@@@DDDDBF>DHF?<A<:AEACFEIHCHHI3<
@2646924/1
agcatacataataaaattagaggaagtaggtgctgggcctcttgtatgcg
+2646924/1
CCCFFFFFHHHHHJJJJJJJIJJJJJIIJJHIJJJJJJJJJJJJJJJJJJ
@6227415/1
gtacacctgagcgagactcataacgcagccagatgccaaagttcttgatc
+6227415/1
:=@DABADHHHHHIJJJJJJJJJJJJJJGIIJJJJJJJJJJEHIJJJJJJ
@4176513/1
cttcacctgtggccggcggcacgcagacgccttg
+4176513/1
@@?BBD<B;=CDFEGIDDFHGBAB;;AABB4?<>
@4682850/1
gataaaaagttatgtcataattttatttaaaaactattgctccctat
+4682850/1
@??DDB??C2ACD@GHII@>FDDHGDF@<CHHIIIIGGGEEGHGHEB
@4176661/1
tgtgaaactgcgacaccttgtggctgtgacttgtagtcaaggtggagatt
+4176661/1
CC@FFFFFHGGHHJJJJJIIHEHGGHIIHHGIGIJJJIJJGIDHHIIIIJ
@5710633/1
gtgacggcacctccgacactgaggtcacggtactcgcggtacatgttgtg
+5710633/1
BB@FFDADHHHHHJJJJJIJIIJJHIIIJJBFHIJJIIJGHHEFEFDDCE
@5710748/1
gtcggtggcgcacagggcacgcttgcgcatgacatctatacatgccattg
+5710748/1
@@@FFFFFGFHFHIJIGGHJJJJIJJJGGGIIJJJJIJIJJIGIJJIJJH
@1091595/1
ctgtggccggcggcacgcagacgccttgatgacctccactttgatgatct
+1091595/1
CCCFFFFFHHHHHJJJJJJJJJJIHHHHFFFFFFEEDEEDDDDDDDEFDE
@4177081/1
ctggagagaagatcctcatcttgtatagaggaggcttgggctcgctctcc
+4177081/1
CCCFFFFFHHHHHJJJJJJJJJJJJJJJJJJJJJJJJGHIJJJJJJJJJJ
@5711161/1
acgatcttgaacatattcgtattaatgtatcacacctagcatcacaacgt
+5711161/1
CCCFFFFFHHHHHJJJJJJHJJJJJJJIJJJJJJJJJJJJJJJJJJJJJH
@4683506/1
gcatacataataaaattagaggaagtaggtgctgggcctcttgtatgcga
+4683506/1
C@@FFFFFHGFDHIIGIJICHIJJJAFFE<EDFEGGIGIJIIIGGEHGIF
@2648012/1
ctcccatgtcacggtagcactgagtgacggcacctccgacactgaggtca
+2648012/1
CCCFFFFFHHHHHJFHIJJJJJIJHIJJJJJJJJIJJJJJJJJJJJJEHI
@2648041/1
gttaaatgccacgacgctcggacatttca
+2648041/1
@@@DDDDBFDBD:1@E@D1@GFDEF9?DD
@2648138/1
ctccatactttgtttcatttaaatttacgggctatgccatttatcctcgc
+2648138/1
@CCFFFFFGHHHHGIIJJJJJGJJJJJJIJJJJJJIIIJJJJIJJJJJJF
@4177466/1
ctccaatcctttactcgaatagtcttttctaacttgaacagtgcgatgtt
+4177466/1
CC@FFFDFHHHHGIEGAEFGGIBHHHGHGHIIDGFGGGIHIFGIJIII;B
@7254272/1
gtggtcttcttgaacttcttcaattgacgcaagaagtaccagaaacggga
+7254272/1
CCCFFFFFHHHHHJJJJJJJJJJJJJJJJJIJJJJJIJJJJJJJJJJJJG
@575183/1
gccagttataaagcatagcccgaagtgctattggcacacaggcataatgc
+575183/1
CCCFFFFFHHHGHJJJJHIJJEHGIIJJJIJJIJIIJJJJHHIGIIJIJH
@6228468/1
gggcaggttgaactcacaccattcaatttaaaagaaactgggtgcgtgca
+6228468/1
CCCFFFFFHHHGHJJIJJJJJJJJJJJJJJJJJJJJJJJJJJHIJJIJJJ
@7254484/1
agaggaagtaggtgctgggcctcttgtatgcgaaggtgttgaggcgcttg
+7254484/1
CCCFFFDFHGDFCDDHIIIIJJHGHIEH?GHGCEHG:B:BCFGIJJIH@G
@7254533/1
agcaaatggaaaaaaaaattggtgaaaagaatcacaagtaagatactgca
+7254533/1
CCCFFFFFHHHHHJJJJJIJJJGHIJJJJJJJJJJJJJIIJJJJJJJJJJ
@4177774/1
ctcataacgcagccagatgccaaagttcttgatcttcactgggctcttct
+4177774/1
CCCFFFFDFFFFDIIIIJIIJJIGHEGIIJIIJIIJJIIIHIIJJJIJJJ
@4684026/1
cacagttccagtctcaggcacattgccattagtagactgatcagccggag
+4684026/1
CCCFFDFFHHHHHJJJJJJJJJJJIJJJIJIJHIIJJJJJIJJJJJJJJJ
@6228739/1
tttatattaactacctacttggttccaattaaactttgggcctgtttcag
+6228739/1
CCCFFFFFHHHHHJJJJJJJJJIJJJJJJJJJJJJJJJJJJIJJJJJJJJ
@575629/1
cggtagcactgagtgacggcacctccgacactgaggtcacggtactcgcg
+575629/1
B@CDFFFFHHHHHHHIJJJJJJJJJJJJJJJJJJJJIJJJJJHIIJJJJH
@7254769/1
ctagcacgtagttctcagcttccctgcaaagttaaccatcttgtattcaa
+7254769/1
CCCFFFFFHHHHHJJJJJJJJJJJJJJJJJJIJIJJJJJJJJJJJIJJIJ
@7254846/1
gccagatgccaaagttcttgatcttcactgggctcttctctgggatttcc
+7254846/1
CCCFFFFFHHHFHJGHIJJJJJJJJJJJJIJIJJJJJJJJJJJIIJJJJJ
@2119992/1
ctgcctcacatgattcatccacaaattccaacccttgcgtttcaaaacaa
+2119992/1
CCBFFFFFHHHHHJJJIJIJJJIJJJJIJJJJJJJJJIIHIJJIJJJJIJ
@3154121/1
gtgctgttgtggaactgcttcacctgtggccggcggcacgcagacgcctt
+3154121/1
@CCFFFDFGFHFDHIJJJJJIJIJJJHHIJJJIJIIJHFFFDDDDBDBDD
@1601123/1
agggccaacagattgtttgagatgtttgtgaaactgcgacaccttgtggc
+1601123/1
CCBFFFFFHHHHHJJIIJJJJJJIIGJJIIJJJJJJJJIJJJJJJJIJJI
@7771264/1
gcctgggatgccacccggcaccactcccgggtgaggatgcactacatttc
+7771264/1
CCCFFFFFHHHHHJJJJJJJJJJJJJJJJJJFHIJJJJJJJJJJJJJJJH
@4684502/1
tggtggtgcacgcgcttgggcagagggaatctgattgtgctgttgtggaa
+4684502/1
@@CDDFDDDHHGHJJGJJJJHIIIIIGGGGIJJGIJIIGIIJIIGDHIEH
@7255401/1
gttgttaagaggtgttacctgcaacttggccaggttagggccaacagatt
+7255401/1
CBCFFFFFHHHHFHHIJJJJJJJJJJJJJJJJJJHHIJJJIJJJJIJIJJ
@3154525/1
ggtgttgaggcgcttgtggtggtgcacgcgcttgggcagagggaatctga
+3154525/1
B@BDDDFDHHHHGJJIHIICGHHGHHIJJIIJJJGIIGHGHHHFFFFFEE
@6740949/1
ggaatgattctggtgggttgtcctgcagagcttgccacatcttgtaagca
+6740949/1
CCCFFFFFHHHHHJJIJJJJIJJJJJJJGJJIJGIJJJJJJJJJJIJIJJ
@6741246/1
gccacaatctggtctggagagaagatcctcatcttgtatagaggaggctt
+6741246/1
CCCFFFFFHHHHHIJJJJJJJJJJJJJJJJJJJJJJGJJJJJJJJJJJJJ
@59793/1
cggacttacgaagtaaattcaattgttgatatagaggataccgatacctg
+59793/1
CCCFFFFFHHHGHFGIJJJJJJJJJJJJJJJJJJJJJJJJJJJJJJJJJI
@3155084/1
gcacctccgacactgaggtcacggtactcgcggtacatgttgtgtacacc
+3155084/1
@@@DDDADD?@DCG?GFB<ACGHG?:D?FB:?07@@88=FHI@C=@E@=7
@2120967/1
atatattcgtgaaaaccgcatccaactcggatcagccgtttctgagatta
+2120967/1
@@@DFFFFFHHHHIIGGIFGHIGGGGIIGIHGDADHHA@FHFHGIBCHHE
@5210124/1
gtcttcttgaacttcttcaattgacgcaagaagtaccagaaacgggactt
+5210124/1
BCCFFFFFHHHHHJJJJJJJJJJIJJJJJJJJJHJJJJJIJJJJJJJJIJ
@59945/1
caagaagtaccagaaacgggacttagccacaatctggtctggagaga
+59945/1
@B@FFFFDDHHHHJIJJJJJJJJJJJJJJIJJJJJJJHIJJJEIGGI
@59982/1
cagcatacataataaaattagaggaagtaggtgctgggcctcttgtatgc
+59982/1
?@@DFDDFHFHBHIEGIICDHAHI>@FFHIIAFHHI@CGIEBFADDCGIE
@1602248/1
cttgtatagaggaggcttgggctcgctctccgaagggagcttgcggccga
+1602248/1
CCCFFFFFGHHGHGIJIJFFEHIIIJGEIGHIIIIIJGGIJJJJIJHFDC
@3155413/1
gcacagggcacgcttgcgcatgacatctatacatgccattggcgttcaaa
+3155413/1
BCCFFFFFHHFHHIJIIJGIIIJIJJJJJJIIIEGIIJJJGJGGFGGGGH
@1602378/1
ggcactagaaatatttcggcgatttaatttttttatgtttttattatgca
+1602378/1
@<<DDFADDDFDHBAHGIGGIIIDGIICHFBB:DDGE8CBF@GG;F;@DH
@60384/1
agcacgtagttctcagcttccctgcaaagttaaccatcttgtattcaaaa
+60384/1
@BCFFFFFHHHHHJJJJJJJJJJJJJJJJJJJJJJJJJJJJIJJJJJJJJ
@6741905/1
gtcgtttaagagaagttcagtgacatacacacttacagaagaattatata
+6741905/1
11=7A@=2C?C<?:;:<EEHC:<<AAHGFIFF;?9?FGEEFA@F4?<<DB
@1602617/1
ggcacgcttgcgcatgacatctatacatgccattggcgttcaaaaggtta
+1602617/1
C@CDFDDDHH?FHIIIGHIGGGIIBHHIGBGGGIIIGIFHHGGHEII=CC
@4178027/1
gtggaactgcttcacctgtggccggcggcacgcagacgccttgatgacct
+4178027/1
?@<A=?AD<D<ADBF<E3F@CA@F6F<<F<@EBEED@B8<;;A9;>@ABA
@60616/1
ctcttgtatgcgaaggtgttgaggcgcttgtggtggtgcacgcgcttggg
+60616/1
=@@FFDB?FFBDDBGIAAHHIIIIIIGII?GBDBFAABFHIIIIEDFFCC
@575884/1
tcttggttgaacggaactccaatcctttactcgaatagtcttttctaact
+575884/1
CCCFFFFFHHHHGJJJJJJJJJJJJJJJJJJJJJJJJIIJJJJJJJJJIJ
@5712541/1
ctcttgtatgcgaaggtgttgaggcgcttgtggtggtgcacgcgcttggg
+5712541/1
C@CFFFFFHHHHFIIICEHHIJIIIIIIJIGIJFGIHGIJGIJJHFFFDD
@576168/1
cactgagtgacggcacctccgacactgaggtcacggtactcgcggtacat
+576168/1
CCCFFFFDHHHHHJJJJJJJJJJJJJJJJJIIJJJJHIJJJJJJHHFFFF
@4684942/1
cactggttcaaattcaaataaaatcactctgcaatcctgcctcacatgat
+4684942/1
C@@FFFDDFGHDHJJJIIJIJIEIIIJFIIGIJIJJJJIJJJJIIIJJJI
@4178820/1
tgccacaatcctttagtatcttatttgtattggttgtacccaaagcctgt
+4178820/1
CCCFFFFFHHHHHJJJIIJJJJHJJJIEIIJJJHHIIJJJIIJJJJJJJG
@4684950/1
cttatgatttaaagtcgaatattccctgacacctcacccagggcgggata
+4684950/1
CCCFFFFFHHHHHJJJJJJJJJJJJJJJJJJJJJJJJJJJJJJJJJFCDD
@4685001/1
agggaatctgattgtgctgttgtggaactgcttcacctgtggccggcggc
+4685001/1
CCCFFFFFHHHHHJHJJJJIJJIIJJJJJJJJJJJJJJJJJJJJJJJJHD
@5713137/1
gtaagcgatcgggctctcaggcaggcaagatgggcatagtaggtaggcgt
+5713137/1
@CCDDFFFHHHHHFIJJJJGGGIJJFIJJGHIGIIJJIIFHIG=FGHIG5
@4179057/1
gtggtggtgcacgcgcttgggcagagggaatctgattgtgctgttgtgga
+4179057/1
@CCFFFFFHHHHHJJJJJJJJJJIIJJJIJJJJJJJJJJJJJJJJJJJJJ
@4685194/1
gtttgtctgtttgtctgtttgtctgtttgtctgtttgtctgttcgtctgt
+4685194/1
CCCFFFFFHHHHHIJJJJJJJIJJJJJJJJJJJJJJJJJJJJJJIIIJFG
@6229999/1
gcagagggaatctgattgtgctgttgtggaactgcttcacctgtggccgg
+6229999/1
@@@DDDDDDHDHHIIFIIAHEHIHHIFCGHGGIIIIIGIGIIGIIGGGII
@2649960/1
ttgggcagagggaatctgattgtgctgttgtggaactgcttcacctgtgg
+2649960/1
@@@@ADDDHDFHFIGIEGEHGCEHII@F>GF=DD9;BCAGHGEGHBBFHA
@2649964/1
ctcatcttgtatagaggaggcttgggctcgctctccgaagggagcttgcg
+2649964/1
@CCFFFFFDADD?GDHGEFBEEHI=ABGDG@BFHIIG>BGGH=@AFECEG
@2650294/1
gctgttgtggaactgcttcacctgtggccggcggcacgcagacgccttga
+2650294/1
CCCFFFFEHHHHHIIGIIJIJJJJIIJJJJIJJJJJHHFFDDEDDDDDDD
@2650519/1
gttgtgtacacctgagcgagactcataacgcagccagatgccaaagttct
+2650519/1
CCCFFFFFHFFFHJIJJJJJIJJJJJJJJJJJJFIJJJJJJJJJJJIJJJ
@4686145/1
gcctcttgtatgcgaaggtgttgaggcgcttgtggtggtgcacgcgcttg
+4686145/1
CCCFFFFFHHHHHJJJJJFHHHIJJJJJJJJJIJJIJJHIJJJJJJHFFD
@5210800/1
cctaacttcgcaaccactaattccagtgataaattcactctagcacgtag
+5210800/1
CCCFFFFFHHHHHJJJJJEHJJJJJJHIJJJJJJJJJJJJJJJJJJJIJJ
@5210863/1
gccagatgccaaagttcttgatcttcactgggctcttctctgggatttcc
+5210863/1
@7@DDDDD>8?FA;AF?E>HGGGEE@HHIHIII>F91::9CF@@AFGE?B
@6742179/1
ccaacagattgtttgagatgtttgtgaaactgcgacaccttgtggctgtg
+6742179/1
C@@BDDFDHHH?FHIIIEIGCEFGGHGIGHIIIIIGGGIEGEFDFEGHFC
@5211167/1
gtagcactgagtgacggcacctccgacactgaggtcacggtactcgcggt
+5211167/1
@?@D<BDFHHF:CCGGAAEHEHIHHIGHIIEHIIIHIGHE;FGHEGIHFD
@2122033/1
cagtggtcttcttgaacttcttcaattgacgcaagaagtaccagaaacgg
+2122033/1
@CCFFFFFHHHHHJJIJJJJJJJIGJJJIJJJJIJJJJGHIJJJJJJJJJ
@7773340/1
cagtggtcttcttgaacttcttcaattgacgcaagaagtaccagaaacgg
+7773340/1
<@<DD?BDFHFHHGGIGAIFHAHHEHIEAHIIIGGGDFGIIIGIGIHEEH
@3156353/1
gacggcacctccgacactgaggtcacggtactcgcggtacatgttgtgta
+3156353/1
CCCFFFFFGGHHHJJJJJJJJJFHGIJJFGIJJJIJIJIJJGGHGHHFFF
@3156475/1
atcggacttaatacaaggaaactgtttagactggttacattgctcacgta
+3156475/1
C@@DDFFDHGHHGIJFIHGDHIIIEFHHHHECHHHIHJJJJJJGJIGGII
@6742695/1
ccacaatctggtctggagagaagatcctcatcttgtatagaggaggcttg
+6742695/1
CCCFFFFFHHHHHIJJJJHIIJJIJJIJIIJJJJJHJJJIJJIGGGEHH:
@5211747/1
gtacattgaaaataaaaaataaaaaaatagcaggggttattgttatgtcg
+5211747/1
CCCFFFFFHHHHHJJJJJIJJJJJJJJJIJJJJJJJGHGIJJJIEDGCFH
@7256850/1
gtgatctgtttcttggcatctatagatgtcggtggcgcacagggcacgct
+7256850/1
@@@DDBDDFDFFFF<<?CIDEBFF?:CDHBC:?8:3CAFEFF2?FFBA8@
@7256932/1
agcaaatggaaaaaaaaattggtgaaaagaatcacaagtaagatactgca
+7256932/1
CCCFFFFFHHHHHJJJJJJJJJGHIJJJJJJJJJJJJJIIJJJJJJJJJI
@3675573/1
gcgggatatggaattttaatttatgccccctttaaaaaaagctcgatctc
+3675573/1
=@<DFDF:DBHHHGIIGIIHHIJJJJGHIIJ>FGIJGG@6;CH@FGHJIJ
@3156933/1
catcaatttatcttcaaatgacgacaccacagttccagtctcaggcacat
+3156933/1
@@@FDDDFHHDBHIIIEADBB@FHIEGGDHGHFEHHDEFFHGG<@D;FAC
@2122722/1
taaagaactgtttgcctctcatgtcccatactccttgatttggtaaagct
+2122722/1
CCCFFFFFHHHHHJJJJJJJJJJJJJJJJJJJJJJJJIJJJJJJJJJJJJ
@3676029/1
gtcttggttgaacggaactccaatcctttactcgaatagtcttttctaac
+3676029/1
CCCFFFFFHHHHHJJJJJJJJJIIJJJIJJJJJJJJJJJIIIIJJGIIID
@3676334/1
gagcaaatggaaaaaaaaattggtgaaaagaatcacaagtaagatactgc
+3676334/1
CBCFFFFFHHHHGIJJIJGHHIJFHIJJJJJJJJJJJJJHHIJJJJJJJJ
@1094877/1
gggctctcaggcaggcaagatgggcatagtaggtaggcgtagggtaagac
+1094877/1
@@CFFFFFGHGGHDHGGGEF@FHJIJJGHIIGECCFGGE@AFGGFFHDCH
@7774645/1
gccagatgccaaagttcttgatcttcactgggctcttctctgggatttcc
+7774645/1
CCCFFFFFHHHHGJHJJJJJJJJJJJJJJJJJJJJJJJJJJJJJJJJJJJ
@62612/1
ctcggacatttcaattttatttagttggtcttggttgaacggaactccaa
+62612/1
CCCFFFFFHHHHHJJJJJJJJJJJJJJJHIJJJJJJJJJJJJJJJJJIJJ
@5212723/1
gcacgcgcttgggcagagggaatctgattgtgctgttgtggaactgcttc
+5212723/1
CCCFFFFFGHHHHJJJJJJJIJJJJJJJJIHIJJJJJJIJJJJJJJJJJJ
@5212774/1
ccacaggtgaagcagttccacaacagcacaatcagattccctctgcccaa
+5212774/1
@@@FDFFDFHHFDIJGHGHGGIIJJJJGIHGHIGDCHIIIIIJJJIIJJI
@6743956/1
gtgctgttgtggaactgcttcacctgtggccggcggcacgcagacgcctt
+6743956/1
BBBFFFFFHHHHHJJJJJJJJJJJJJJJJJJJJJJJJHHFFDDDDDDDDD
@1095262/1
agggaatctgattgtgctgttgtggaactgcttcacctgtggccggcggc
+1095262/1
@@@DDDFFHHHHHJJIJJJJ@GHGEHIIIIFHIECHHGGIGIJGGIFGH<
@6744097/1
ggagattttactatctttcaagtcggcataacgggccgcgactccgccct
+6744097/1
CCCFFFFFHGHHHJIJJJGGJJJJIJJJJIJJJJJJJJJJJHHFFFDDDD
@6231502/1
gcaagaagtaccagaaacgggacttagccacaatctggtctggagagaag
+6231502/1
@@@DADFFCFHHHJIIIJJIJJIJJJIIJEHJJJJIGGHIIJIIJGIGGD
@5213146/1
tggagagaagatcctcatcttgtatagaggaggcttgggctcgctctccg
+5213146/1
@@@AFFFBFHHGHIAH>BGHHJHHGGIGIJIIJIJDHHIIIIJGBCFGGH
@6232126/1
agcatacataataaaattagaggaagtaggtgctgggcctcttgtatgcg
+6232126/1
CCCFFFFFHHHHHIJJJJJJJJJJJJJJJJHIJJJJJJJJJJJJJJJJJJ
@63642/1
gtcacggtagcactgagtgacggcacctccgacactgaggtcacggtact
+63642/1
@@@FFFFADFHHHIIIIFAHGHGGGEGGIGIIIIIIIEAGIIIIIICCHH
@6232219/1
gcttcacctgtggccggcggcacgcagacgccttgatgacctccactttg
+6232219/1
@<@DDDFFHHHFGIJIGGGGIGIJJGGGHHHDFDDEEDEEDDCD?DDDDC
@6745017/1
gcctcttgtatgcgaaggtgttgaggcgcttgtggtggtgcacgcgcttg
+6745017/1
CCCFFFFFHHHHHJHIJJFHHHIHIJJJJJJJHIJHJJGHIJJJJJHFFD
@5214110/1
cattcccaactgtcctccggtactaacgatcaaatcgatcatgggtccat
+5214110/1
CCCFFFFFHHHHHJIIIIJJGGHIJJJGIIJFFHDBFHJJJIJJJDFGIE
@6745332/1
atcacgtcgaacattctatgcttataccattaatctccgcaactatttga
+6745332/1
@BBFFFDDHHHHHIIJJJJJJIJIIJJJJJJGJIIHIJJJJJJGHHIIJJ
@2123582/1
ggtgttacctgcaacttggccaggttagggccaacagattgtttgagatg
+2123582/1
BCBDFFFFHHHHHIJJJJJJJJJJHIJIIIIJJJJJJHIJJHIJJJJJIJ
@4687053/1
gttgaggcgcttgtggtggtgcacgcgcttgggcagagggaatctgattg
+4687053/1
@@BFFFFFHHHHHHIJFHIHHIIJJJJJIJJJJJJJIJJIHHHHFFFFFF
@5715340/1
attgaatcaatgtgcaaaaataaaacgaagcattgaaaataaaataggta
+5715340/1
CCCFFFFFHHHHHJJJJJJJJJJJJJJJIJJJJJJJJJJJJJJJJJJIFH
@578333/1
gccgccaattcactgttcattacctgtgaaaactgcccctcagatacacc
+578333/1
CCCFFFFFHHHHHJJHJJJJJJJIJJJJJJJJJJJJJJJJJJJJJJJIJJ
@3157502/1
gaggcgcttgtggtggtgcacgcgcttgggcagagggaatctgattgtgc
+3157502/1
CCCFFFFFHHHHHHJJHHIJJJJJJJJJJJIJJJJJJJIHHHHHHFFFFF
@1604979/1
gtgctgggcctcttgtatgcgaaggtgttgaggcgcttgtggtggtgcac
+1604979/1
@CCFFFFFGHHHGIJHIIIIJCHHJ?EEFHIJCFHIIIIHHGAFH5@GEE
@3157533/1
cgttgatgtcgcaagatagtgagacattcactttttagtcataatcttca
+3157533/1
@@CFFDEDFHHHGIIIGIICEHIACFHIGIIIIIIEGIFHHGGEIGIIID
@5715863/1
cccgtttccaatctccaagacaggaggctccagtactttagctttgacag
+5715863/1
@@@DBBBBFBBBDFEIF@FFGEHEIEE;EHICID?FFHGBHIGCHCFD?B
@3157889/1
ccacaatctggtctggagagaagatcctcatcttgtatagaggaggcttg
+3157889/1
C@@FFFEFDFADCBCBDHFHIEE:<FEHHGFHEGGEFGIIHIHEGGGHG<
@2651959/1
ggaactgcttcacctgtggccggcggcacgcagacgccttgatgacctcc
+2651959/1
@@@BDFF<BFHDFIBGEFGEA@@AFH:AGGGIGABDFCC?CC@C;>@::9
@578974/1
gcatacataataaaattagaggaagtaggtgctgggcctcttgtatgcga
+578974/1
CCCFFFFFHHHHHJJJJJJJJIIJJJJJJFHIJJJJJJIIJJJJJJJJJA
@3676514/1
cgattgacatgaaacaaacactaaatg
+3676514/1
:??DDDADHA<CFHIII:FEGGHII9<
@7258796/1
gtcacggtagcactgagtgacggcacctcc
+7258796/1
11=DDDAD?8:DFFFEEG?FHCF6@DGAGF
@2124469/1
gtgctgggcctcttgtatgcgaaggtgttgaggcgcttgtggtggtgcac
+2124469/1
C@@FFFFFHHHHHGJHGHIJJIGHICGCGHGIJGIJHIJHIICGIEGIJE
@7258962/1
ggatggagtgagcacgggctctgtgcctggctcccatgtcacggtagcac
+7258962/1
@@@DFFFFHHHDHGIIJJJJJIIFBFFFDEHIJJJJGIFGHHIJBFHIIJ
@2652365/1
gcgttgatgtcgcaagatagtgagacattcactttttagtcataatcttc
+2652365/1
@@@DDFDFHFFFA@GFGGGHCFIIGIAGHGIIGIIJJIJJAIIHGIIJJH
@4688089/1
caaagataagatgaagaagaggagcaaatggaaaaaaaaattggtgaaaa
+4688089/1
CCCFFFFFHHHHHJJJIJJJJJJJJJJIIJJJJJJJJJJJJIJJFHGJJI
@3158422/1
ctggagagaagatcctcatcttgtatagaggaggcttgggctcgctctcc
+3158422/1
@@?DDDDDD>FD<AE<C@?EABD?AFHHED>;CGGECD@B;98?F6=FGD
@6232569/1
gtgacggcacctccgacactgaggtcacggtactcgcggtacatgttgtg
+6232569/1
CCCFFFFFHHGHHIJIIJJJJJJJIIJJJJDGIJJIJJJIHHHHF@EFFF
@4181925/1
catctagactaattaataaaattggactgtttttaatatttaaataaccg
+4181925/1
CCCFFFFFHHGHHJIJJJIJJJJJJIJJJIJIJJJJJJJJJIHGIJIJJJ
@3158723/1
cacagctcttgcagccatccaacgggattgcccatcaatttatcttcaaa
+3158723/1
=@@DDDDDHHFHA>FGHBHBGE>BFIHIIFGG@HIIBDGEHIGHICGGHI
@3158803/1
ctggtctggagagaagatcctcatcttgtatagaggaggcttgggctcgc
+3158803/1
C@CFFDFDB?FDFFHEIGCHGIIIGIIIICFGFIGH@?:BGD@6DDGCF6
@580169/1
cggacgtcacggtaagcattcatcagaatgctatg
+580169/1
@@<BD?DDFFFAFFB<9GCF<D9CF>GFFC>?99:
@4182904/1
cttgaacttcttcaattgacgcaagaagtaccagaaacgggacttagcca
+4182904/1
<@@FDFEEHFFHGIJJIIJGHGIHGCHHDBC?FHGGGFGGGGHGGGHCCH
@580673/1
ctgcgtttgaatttaatagatgtatactcacttagggtattgaaaaaata
+580673/1
B@@FFDFFHHHHGIJJJJJJJJFHJJJIIJJIIIIJJ?FDIIIJJJJJGI
@7776425/1
atctccttaattattatgggcctcgccgtatttgggtccaatagatattt
+7776425/1
@@@F:DDEFADHFEEGIIGEGIIGIIIIFHIGHGGBGEHIJIIJEIGHJI
@3678291/1
gacggatctgcttttcgtttatgaatttttcaacttcttgcggcgcgaag
+3678291/1
==@DFDFFHHHHG>FGHFGIHHII@HG9GGHGBFHJJJJEHIGIEIGH>>
@3678303/1
ggcctcttgtatgcgaaggtgttgaggcgcttgtggtggtgcacgcgctt
+3678303/1
@@CDFFFFGDFFFHIIIJJFECFHIJJIHJGIJDGGFGHFFHGHHEHHF/
@6746570/1
gtcgaatattaagaagtttatgtcttcaatcctaatgtattgatgggtca
+6746570/1
CCCFFFFFHHHHHJJJHIJJJJJJJJJJJJJJJJJJJIJJJJJJJJJHIJ
@65256/1
ggcctaagtacagtacctacttggcgataaatattgcacatctacctttg
+65256/1
@@@DDFEDHHHDFIIGGHHEFGII9FEGFHIIIIIGCDGHIIHGGDHIIG
@5214593/1
gcgagactcataacgcagccagatgccaaagttcttgatcttcactgggc
+5214593/1
CCCFFDFFHHHHGIIIJJJJJJJJJJJJJJJGHIJJJHIIJJGGIJJIIG
@6746689/1
ggtgttacctgcaacttggccaggttagggccaacagattgtttgagatg
+6746689/1
@CBDFFFFHHHHHIIJJJJJJJJJJJJJJJIJJJJJJGIIJHIJJJJJJJ
@7776749/1
gttgtggaactgcttcacctgtggccggcggcacgcagacgccttgatga
+7776749/1
@??DAABDBDFA3:AA<ECBFBGE=@F<FAFEE6:ABD/;<?8?;B:35;
@581190/1
gtcttcttgaacttcttcaattgacgcaagaagtaccagaaacgggactt
+581190/1
CCCFFFFFHHHHHJJJJJJJJJJJJJJJJJJJJGHIJIJJJJJJJJJJJI
@7777048/1
tgggcctcttgtatgcgaaggtgttgaggcgcttgtggtggtgcacgcgc
+7777048/1
CCCFFFFFHHHHHJJJJHHIJCGHIJIJJJJJJJJIJJGHJHHHIJJJHF
@581309/1
attaaaaataaacttaaagattattaataagaaaaaaataatgcaa
+581309/1
CCCFFFFFHHHHHJJJJJJHJJJJJJJJIJJJJJJJJJJJJJJJJJ
@1097980/1
ggcctcttgtatgcgaaggtgttgaggcgcttgtggtggtgcacgcgctt
+1097980/1
CCCFFFFFHHHHHJJHIJJCGIHIIJJIJJIJJIJJFHIGGHJJJIHHFD
@7777170/1
gtggattttaatgttattattacagcatacataataaaattagaggaagt
+7777170/1
BBBFFFFFHHGHHIJJJJJJJJJJJJJJJJJJJJJJJJJJJJJJJJJJJH
@7777221/1
ctcatcttgtatagaggaggcttgggctcgctctccgaagggagcttgcg
+7777221/1
CCCFBDFFHDFHHIHIIHIGIIIFGGIIGHIEHIIIHGGIIIGIIFIIGI
@7777258/1
ccgtacccatagcaacaagatcagcgactgtcacacggtagcggaaggtg
+7777258/1
CCCFFFFFGHHHHJIJJJJJJJJJGIJJJJJJJJJJJIDHIJJJIJJJCH
@5215148/1
gtagcactgagtgacggcacctccgacactgaggtcacggtactcgcggt
+5215148/1
C@@FFFFFHHHDHIJJJJIJJJJJJJJJJJJJJJGHJJJJFHIJJIIHF?
@581754/1
gccagttataaagcatagcccgaagtgctattggcacacaggcataatgc
+581754/1
CCCFFFFFHHHHHJJJJJJJJJJJJIIJJJJJJJJJJJJJJJJJJJJJJI
@5215632/1
aagaagtaccagaaacgggacttagccacaatctggtctggagaga
+5215632/1
CCCFFFDEHHHHGJIJJJJJJJJJJJJJJJJJJJJJJIJJJJJIJI
@582072/1
agccagatgccaaagttcttgatcttcactgggctcttctctgggatttc
+582072/1
CCCFFFFFHHHHHJJJJJJJJJJJJJJJJJJIJJJJJJJJJJJJJIJJIJ
@5716752/1
actctgcaatcctgcctcacatgattcatccacaaattccaacccttgcg
+5716752/1
CCCFFFFBDFCDHIJJJJJJJJJJJJJJJJJJJJJJJJJJIJJJJJJJJJ
@582219/1
gtgctgttgtggaactgcttcacctgtggccggcggcacgcagacgcctt
+582219/1
CBCFFFFFHHHGHJJIIJJJIJJJJIHJJJIJJIJJJHGFFCDDDDDDBD
@582242/1
ccatcaatttatcttcaaatgacgacaccacagttccagtctcaggcaca
+582242/1
CCCFFFFFHHHHHJJJJJJJJJJJJJJJJJJJJJJJIJJJJJJJJJJJJJ
@582443/1
cgcaagaagtaccagaaacgggacttagccacaatctggtctggagagaa
+582443/1
CCCFFFFFGHHHHJJGIIJIIGIJJJJIJIJJIIJJJJIIIJIJIJGIGI
@4183210/1
ctcgctctccgaagggagcttgcggccgatgacctcatactccttcaact
+4183210/1
CCCFFFDDHDFHHIJJIJIJJJJJJJJJHJIIGIIGIIGGJIJJJFFHHA
@5717170/1
agcatacataataaaattagaggaagtaggtgctgggcctcttgtatgcg
+5717170/1
@@@FDFFDHGHHHIJIIIJJJJDIJIIIIIBGIJJIJIJJIIIJGIGIJJ
@4689364/1
cctggttccacgttatattggacattaggaccgtcattgaacaatctcgt
+4689364/1
CCCFFFFFHHHHHJJJJJJJJJJJJJJJJJJJJIJJJJJJJJJJJJJJJH
@2125939/1
gtgctgttgtggaactgcttcacctgtggccggcggcacgcagacgcctt
+2125939/1
CCCFFFFFHHHGHJIJJJJJIJJJJJIJJJJJJJJJJHHFFDDDDDDDDD
@6234405/1
taaacatattcttataaaattttactgtttttaatttgtgctccaaattg
+6234405/1
CCCFFFFFHHHHHJJJJJJJJJJJJJJJJJJJJJJJJJJJJJJJJJJJJJ
@2126156/1
caagcatccaagatagtattcaggtgcccactacatcgagatggtaagcc
+2126156/1
@C@FFFFDFFHHHJIJFHHIGHFEBFHIGDHIJJJIJJIICCHGGHIIIG
@6234783/1
caccaggatagagttaatgccgccaagtttgacgtttatcttcaagcaca
+6234783/1
@@@ADDB?FFD4C<ECFHIEGGIIG:G?GGIIGDHGHGGHIIIEIGGGHI
@4183981/1
ccacaatctggtctggagagaagatcctcatcttgtatagaggaggcttg
+4183981/1
CCCFFFFFHHHHHJJJHHCHGGIIJJJJJJJJIJJGIIJIJJJHIJJIJD
@3679228/1
cttgaacttcttcaattgacgcaagaagtaccagaaacgggacttagcca
+3679228/1
CCCFFFFFHHHHHJJIJIJJJJJIJJJIHGJJJJJJIIJJIIIJIJHJJJ
@583349/1
gtgtgttcaaggggatctgagaatggtttagattcacaattttgtccgct
+583349/1
@@@BDFFFGGHHGJGIIIJFHGHHIIFHHIIIIJJJIIJIJJJGHIJJJJ
@2126538/1
cagccagatgccaaagttcttgatcttcactgggctcttctctgggattt
+2126538/1
@?8BDDB?FHHHABD>HABHG>?H@HCHBBFD3;BEFHGCHGIABD3BGH
@3679345/1
ataatcattcctggaatccgtgtcgacggcgatgagagcccacgatgtaa
+3679345/1
<??DDDDD?BH:DHHIGAFHFHIII<<FHEHGIG>FHG;@GGEH>;?6?C
@3160534/1
aggtgctgggcctcttgtatgcgaaggtggtgaggcgcttgtggtggtgc
+3160534/1
@@<ADDDE3CFDHHEFHIGEGGIHIJAGH1CDDEGHIHHHFCHI;CE5?=
@6747874/1
ctgcaacttggccaggttagggccaacagattgtttgagatgtttgtgaa
+6747874/1
CC@FFFDFHHGHHIJJEHIIJIJJIJJIIGHIJHIJJIIJJJGJIJJJJJ
@6235165/1
ctctttctttggagtttgtatacttaattcgatgttatacatatagcatt
+6235165/1
CCCFFFFFHHHHHIFHHIHEJGIJJJIJIGBIGJHIJIJIGIJJJIIIII
@66569/1
cataacgcagccagatgccaaagttcttgatcttcactgggctcttctct
+66569/1
CCCFFFFFHHHHHJJJJJJJJJJIJJJIJJJJJJIJJJJJJJJJJJJJJI
@66642/1
atacataataaaattagaggaagtaggtgctgggcctcttgtatgcgaa
+66642/1
@CCFFFFFGHFHHJJGIIGGEGHHFEIGGCHGIIDGGGGIIHIIICH18
@5216253/1
ctttacaagtagactcatctttagcacttggttcgtcttttgaagattct
+5216253/1
CCCFFFFFHHHDHJJJGIIJJJIIJIJJJJJIIHIJJJJJJGCFGHICHJ
@67360/1
ggacttagccacaatctggtctggagagaagatcctcatcttgtatagag
+67360/1
CCCFFFFFHHHHGJJJJIJIIJIJIJHGIJJJJIJJJIIJJJJJJJJJJJ
@1607509/1
gtgctgggcctcttgtatgcgaaggtgttgaggcgcttgtggtggtgcac
+1607509/1
C@BFFFFFHHHHHJJJJJJJIIJJJGHIIJJJJJJJJJJEHIFHJHIJJJ
@1099965/1
atctgatcaaacgctattaattcattagcgaaaaacttacttttcacttt
+1099965/1
CCCFFFFFHHHHHJJJJJJJJJJJJJJJJJJJJJJJJJJJJJJJJJJJJ<
@584844/1
gcaaagataagatgaagaagaggagcaaatggaaaaaaaaat
+584844/1
CCCFFFFFHHHHHJJJJIJJJJJJJJIJJJJJJJJJJJJJ@G
@7260560/1
cataatcattcctggaatccgtgtcgacggcgatgagagcccacgatgta
+7260560/1
@;?DDAD?FHBCFFB2CFBEGADC;EGH@FGGHEB4@C=@CAA@==BBDD
@7779119/1
gcactggcaacgaccaatcatggacttttcttcaatatccacataagtaa
+7779119/1
@@@DFFDDFHHFFIJJJIJJJGIAEHGIIGIIGHIIJGIGIJJJIGIJGG
@3160688/1
aaataaaaaagttatgtcaaattaaaaaatcacgtcgaacattctatgct
+3160688/1
@@@BDFFFAFFD4CBFFDHGIFAHGIIGIBDFHHFGBEHIIB=FHHCHE=
@585168/1
gtgctgggcctcttgtatgcgaaggtgttgaggcgcttgtggtggtgcac
+585168/1
CCCFFFFFHHHHHJJJJJJJJHIJJEGHIJJJJJJJJJJIIJFHIEGIJJ
@7261054/1
ggtggtgcacgcgcttgggcagagggaatctgattgtgctgttgtggaac
+7261054/1
CC@FFFDDDHHFHIGIIJJJJJJEIIIIJJGGIIGGGDGGGIJIGIEHGH
@2128533/1
ttttttttttgttcccacatcaggatgtggattttaatgttattattaca
+2128533/1
CCCFFFFFHH?FHDHIBGHHIGII?DD?FGBGHIIEHGCGH;DH@DHGDA
@4690532/1
cagcatacataataaaattagaggaagtaggtgctgggcctcttgtatgc
+4690532/1
CCCFFDEFHHHHHIIIIIJIJIJIJIIJJJJAGHJIJJIJJJJJJIJJJI
@7261326/1
ggcttatactccgcctccaacttgatacaagcttctcgcacagcagtgag
+7261326/1
CCCFFFFFHHHFBGHJJJJJIJJJJJJJJJJGGGGIJJJJJJJJHIIIBF
@3161380/1
agcatacataataaaattagaggaagtaggtgctgggcctcttgtatgcg
+3161380/1
CCCFFFFFHGGHHJIIJJJJGIJJGIFHGIHHIJJJIJJJJJJJJJJJIJ
@4185039/1
aaacagacaaacagacaaacagacaaacagacaaacagacaaacagacaa
+4185039/1
@CCFFFEFHFHHHJJGGGGGEHEHGEEEIJGIJIGHIIFEHJDC9FHGIG
@7261725/1
ggtgggttcgtgaatcatgccctcaatctgcaccagttcatacttgggca
+7261725/1
BCBFFFDFHHHHHIJIJJJJJJJJJIJJJJJJJJJJJJJJJJJJJJJJJJ
@4185360/1
gtagcactgagtgacggcacctccgacactgaggtcacggtactcgcggt
+4185360/1
@CCFFFFFGFHHHCHGEHIJJJJGGHIIJJIJJIIJJJJJHIIIJJJHFB
@4185538/1
gtggattttaatgttattattacagcatacataataaaattagaggaagt
+4185538/1
@@BFFFFFHHHHHJJJJJIJJJJJIIJJJGDHIEHIIJJIJGGHIIGJII
@2129669/1
ctcgctctccgaagggagcttgcggccgatgacctcatactccttcaact
+2129669/1
?;:?BDDDHFFAFIBFBAEGGEB<<FDBHI<8CFG3@FDDEGGECECHHE
@1100385/1
acctaatacaccgccgcttaaaagataggtaccgatgagcgcttccacgc
+1100385/1
@@@FFFFFHHHDHGIIIIGJIGIJIGHEHHIJJGGIIIIJJBCGIGIFHD
@1100487/1
gccagatgccaaagttcttgatcttcactgggctcttctctgggatttcc
+1100487/1
C@CFFDDFDHHHFIFFHGGIIJIJIIIIJJJJIIJIIJJJIIJJIGIGII
@68373/1
tcacatgattcatccacaaattccaacccttgcgtttcaaaacaattcat
+68373/1
CCCFDDDDFDHD?FHIGIB@IEHIEHGIJIJIIJJJJIGIGGIJGHG@FG
@1100606/1
taggtgctgggcctcttgtatgcgaaggtgttgaggcgcttgtggtggtg
+1100606/1
BCCFDFFFHHHHHJJJJJJJJJJJGEHIEGHHIJJJJJJJJIHIJFHJEH
@587359/1
gtttattttgtttttctctgtgatctgtttcttggcatctatagatgtcg
+587359/1
CCCFFFFFHHFHHJJJJJJJJJJJJJJJJJJJJJJJJJJJJJJJIJJIJJ
@1100919/1
attttaatgttattattacagcatacataataaaattagaggaagtaggt
+1100919/1
CCCFFFFFHHHHHJIJIIJIJJIJJJIJJHHIJIGHIIGDHGAFHGIIIH
@1100971/1
gttgtgtacacctgagcgagactcataacgcagccagatgccaaagttct
+1100971/1
CBCFFFDFHCCCFHIJJJJJIJJJJJJJJJJJJJJJJJJJJJJJJJHIJJ
@4186377/1
cgacgctcggacatttcaattttatttagttggtcttggttgaacggaac
+4186377/1
CCCFFFFFHHGHHJJJJJIJJJJGIJJIJHIJIJJJJJJIHJJJJJJJJJ
@2655760/1
tgttgtggaactgcttcacctgtggccggcggcacgcagacgccttgatg
+2655760/1
@@?DF;DDFFFHHGIGIJJJGIEHFGHGIJEHJJEHGFFDCDDDDBD@CC
@2655853/1
gcgatgttttacaagggcaggttgaactcacaccattcaatttaaaagaa
+2655853/1
CCCFFDADHHFHGGIJJIJJIFFHIJGGGGGIIEHGIIECGIJJJIJCHD
@2655881/1
tgaacttcttcaattgacgcaagaagtaccagaaacgggacttagccaca
+2655881/1
@B@FFFFFHHHHHJJJJJJJJJJJJJGIJJJJJIJJJJJJJJJJIJJJJJ
@5719920/1
gtgctgtctgtacattgaaaataaaaataaaaaaatagcaggggttattg
+5719920/1
CCCFFFFFHHHGHJJJJFIJJJJJJIJJJJJJJJJJJJJIJJJJHIIJJJ
@2656278/1
aactgcttcacctgtggccggcggcacgcagacgccttgatgacctccac
+2656278/1
@?@FDDFFHFFHFGEHIIJIIJBGGIJIIJBHHDFCBAECDCDACCCDCC
@3162892/1
ggcaagcatccaagatagtattcaggtgcccactacatcgagatggtaag
+3162892/1
@711?;;DFHDHFHGGGCEHEFB@FE<CHB>3?89:1?@D@G9B>90?DB
@6238241/1
cagtggtcttcttgaacttcttcaattgacgcaagaagtaccagaaacgg
+6238241/1
:??DFFFACF<?FF<<AAI<CHCC<AFHA2@@C???9CGBDF@B?BB??F
@7262692/1
gcacgggctctgtgcctggctcccatgtcacggtagcactgagtg
+7262692/1
@@@FBDD>DBH?F@EGFGFGIIFIDBG?FECB:B@?F@?GGGG??
@4691854/1
atctatagaggctgtcactgcagcaatgctgggaacattcgactgatccg
+4691854/1
?@@FDEFF?DBFHIEFGHIIIEHIIIGGBHIHIGIIIIGIIIIGIGIIII
@4187391/1
cgcaagaagtaccagaaacgggact
+4187391/1
??14=DABCA:<D@EEEBEB;@8:?
@2656763/1
gttccatcactatcaaaacttctcaggattgaaacgtcttttatgttggg
+2656763/1
@=?DBDEDDFFGHIIGBGHIIIIIEHCEEGDFCFFHEEGHIGGIIDFADE
@2656769/1
gtacacctgagcgagactcataacgcagccagatgccaaagttcttgatc
+2656769/1
?=@DDBABFF?C@GG<GGIHIGIIGGIIIIBEHGGGIGGGIEGHCGEEBC
@4692066/1
gtgctgggcctcttgtatgcgaaggtgttgaggcgcttgtggtggtgcac
+4692066/1
BBBFFFFFHHHHHJJJJJJJJIIIJCGHIJJJJJJJJJJFIJHIJEHIJI
@7263236/1
ggcctcttgtatgcgaaggtgttgaggcgcttgtggtggtgcacgcgctt
+7263236/1
CCCFFFFFHHHHHJJHIIJCGHIJIJJJJJJJJJJJHIJFHIJJJJHHFD
@1609939/1
gtttttattatgcaattcatgtttatttcactaaattttcatagcattgg
+1609939/1
@@@ABDDDFDFF<:CGGFIFIFFH:FFAHCEEBCDFFFF@FGIIFEFFIG
@4187952/1
ccatgtcacggtagcactgagtgacggcacctccgacactgaggtcacgg
+4187952/1
CCCFFFFFGHGDHIEGIIJJJCFHGHGIIJIJJIJIIIJIIHIIFGHIJJ
@4692613/1
ccacaatctggtctggagagaagatcctcatcttgtatagaggaggcttg
+4692613/1
CCCFFFFFHHHHHJJJJJJJJJJJJJJJJJJJJJJJJJJJJJJJJJJJJD
@3681636/1
tgtctgtctgtctgtccgtttgttctggtgaatctctgaaatggctggag
+3681636/1
@BBDFDEDHHHHHJIJJIHIIJHJIJJCHIJJJJJJJJJJJJJJJJGICH
@3163911/1
agaggaagtaggtgctgggcctcttgtatgcgaagg
+3163911/1
@<<D=D?BHFD?2A:AE3BBFG>AHHCHHC>ABDFA
@2657718/1
gaagaagaggagcaaatggaaaaaaaaattggtgaaaagaatcacaagta
+2657718/1
C@CFFFFFHHHHHJJJJJJJJJJJJIJJIIIIFHGGIGIIIJIIJIIJHG
@5217991/1
cttgttgttaagaggtgttacctgcaacttggccaggttagggccaacag
+5217991/1
CCCFFFFFHHHHHJJCFGIJJJJJJJJJJJJJJJJJJHIJJJJJJJJJJJ
@2657867/1
gcctcttgtatgcgaaggtgttgaggcgcttgtggtggtgcacgcgcttg
+2657867/1
@CCFFFFDFDHHGJGIIJCGHEGGIJIIGGIIJJJDGGFHIGGHIIHFFD
@5218200/1
aagcgcgcgttctcatgtaatttttaatgttctccaaatcgacgactcct
+5218200/1
@@BFFFFDHHGHGIIIJJIJIIJJJJIIIDEIIIIIIJICGGHIIJJHGH
@5218240/1
catgccagttataaagcatagcccgaagtgctattggcacacaggcataa
+5218240/1
CCCFFFFFHHHHHJJJJJJJJJJJJJJJHIJJJJJJJJJJJJJJJJJJJJ
@3682469/1
ataaagataagtataggctcaaaacctaacgacatcaatcaccagcttaa
+3682469/1
CCCFFFFFHHHHHJJJJJJJJJJJIJJJJJJJJJJJJJJJJJJJJJJJJJ
@588467/1
caccgaaggcggcggccgcattcggttt
+588467/1
@<1A;D8@@D?:F@<6@<6B>CC>>5;;
@3682608/1
gtgttgaggcgcttgtggtggtgca
+3682608/1
:::=?=A?D?6@<C72<89CE::C1
@2131393/1
ggctatgccatttatcctcgcacgttggcagtaatagtacaag
+2131393/1
@@@DDDDEFFDHDHEGEIGAGIDE?DGGIIGCCGGHHFGIFAG
@2131489/1
gttggaatgattctggtgggttgtcctgcagagcttgccacatcttgtaa
+2131489/1
CCCFFFFFHHHHHJJJGIJJHHIIJJIJJJJJJJJJJJJJJJJJJJJJJJ
@2658757/1
tgcttcacctgtggccggcggcacgcagacgccttgatgacctccacttt
+2658757/1
@CCFFFFFHGHHGJJJJIJJIIIJJJJIJHHFFFDEEEEEDDDDDDDDDD
@6750332/1
gtttattttgtttttctctgtgatctgtttcttggcatctatagatgtcg
+6750332/1
CCCFFEFFFFHGHJJJIJJIIIJIIIIHHHHJJHIGIIGGHGFGGG@DEH
@3683150/1
gtttgttctggtgaatctctgaaatggctggagtgattttgacgggtagc
+3683150/1
C@@FFFFFHDHHHGGIIIGIIFDH9AEHGHHGC1?FGGEEHIHIFI<FHC
@2131895/1
ggtagaataaggattaaaaataaacttaaagattattaataagaaaaaaa
+2131895/1
@@=AD?:A<D?AFBDDACIH@HIICHGD9C2C9CE9CHCBHGEIICB;FG
@3164064/1
aggcgcttgtggtggtgcacgcgcttgggcagagggaatctgattgtgct
+3164064/1
<@<DDADDFDDDCFHEEGFHCAFGG>;?D?36BDC0;;8@EH;DGDGHG>
@6750668/1
gtggatagctggacaaggcactggcaacgaccaatcatggacttttcttc
+6750668/1
@@@DFDFBFHABDGHIIGGGFHIEHGIIG=HIIIIEHGGHBGHIIIIIII
@3164325/1
gaggaagtaggtgctgggcctcttgtatgcgaaggtgttgaggcgcttgt
+3164325/1
CCCFFFFDDFFHGIJJJJJIIIGJJHIIJJJCDHI?FGHIIIJJJJIJJ@
@69269/1
gctgggcctcttgtatgcgaaggtgttgaggcgcttgtggtggtgcacgc
+69269/1
CCCFFFFFHHHHHJJJJJJIIJJEFFHIIJJJJJJJJIJJFHIAGIGIJH
@6241051/1
gtcattttgtctgtgatggcagtagacacacgcctgtgtaaatattcagc
+6241051/1
CCCFFFFFHHHHHHIIHJJJJJIJJJJJJJJJJJJJHIIGIIIJJJJJJJ
@1610636/1
tgtctgtctgtctgtccgtttgttctggtgaatctctgaaatggctggag
+1610636/1
?@?DDDFFHHHGHGEFHICEGEIIIIHGCDEFGGGIGIIIGCHGCDHG8?
@69436/1
gccagatgccaaagttcttgatcttcactgggctcttctctgggatttcc
+69436/1
@CCFFFFFHHHHFJFHIJIJJJJJJIGJJFGIJJJJJJIIIJIIIIJJIJ
@69451/1
cctggctcccatgtcacggtagcactgagtgacggcacctccgacactga
+69451/1
CCCFFFFFHHGHGJGIIJJFHIJIJIJJJEFIIIIIIGGGIIIHIJJJHE
@1610751/1
ggtgcacgcgcttgggcagagggaatctgattgtgctgttgtggaactgc
+1610751/1
@@@D=DDD<FAH<B1CBDF;C;DGIIEH@EGIE?BCDBDFFB;;;@EHG=
@3164678/1
tgtttcctaacccgtttctttgtccctgggtaaggtatttcagggtcgtc
+3164678/1
@C@DFFFFFFHHHD@EFFHIEHHFGIHIFI?EGGI:CDFIIIADH9BFFH
@7264571/1
ccggtacataatgatacgatgcggcttgaacccgccggtgctcttgt
+7264571/1
CCCFDFFFHHHHHIJJJJJJJJJJJJJIGIGJJJJJJJBHEHHHHEF
@3164738/1
gtagcactgagtgacggcacctccgacactgaggtcacggtactcgcggt
+3164738/1
@BCFFFFFHHHDHHIJIIGIJJJJJJJIJJJJIJFHIIIJCDFIJIIHF9
@1610938/1
cagtggtcttcttgaacttcttcaattgacgcaagaagtaccagaaacgg
+1610938/1
CCCDFFFFHHHHFGFIIJJJJJJIEGJHIJJJGEHIIIGHHJJIJJJIGI
@3164822/1
ttaggacgaagtgatggcaccaggatagagttaatgccgccaagtttgac
+3164822/1
@C@FFFFFHHHFHEGHIJIIJHHIGHHHHIHIGGHIGIIGHGIGBGHIGG
@6751511/1
cacggtagcactgagtgacggcacctccgacactgaggtcacggtactcg
+6751511/1
CCCFFDDFHHHHHJJHIIJJJJJJJJJJJJJIJJJJJJGHJJJJHIJJJH
@6241666/1
gctgggcctcttgtatgcgaaggtgttgaggcgcttgtggtggtgcacgc
+6241666/1
CCCFFFFFHHHHHJJJJJJJIIJEGHIJJJJJJJJJJIJJFHIFGIJJJH
@5721385/1
tgccacgacgctcggacatttcaattttatttagttggtcttggttgaac
+5721385/1
@CCFFFFFHFDHHBDHFAGHEHBFGIIIIEHIEHGIGG?BGHIGHHIEGH
@6751783/1
ggcgcttgtggtggtgcacgcgcttgggcagagggaatctgattgtgctg
+6751783/1
?<8B;@D:ADD22CCEDE@FEA@?DDBBDD@?DD>6==AEDIAAA@>;@9
@5721464/1
gccagatgccaaagttcttgatcttcactgggctcttctctgggatttcc
+5721464/1
@CCFFFFFHHHHHJGHIJJJIJJJJJJJJJJJJJJIJJIJJJJJGIJJII
@4189635/1
gtacttttcaaggaacatttgagtggttccttttagtaaaaaattctaat
+4189635/1
C@BFFFFFHHGFHIIIHIIJIJIHHGFFGIIJGIIJGGGIJGGIJGIGII
@4189657/1
gtgctgggcctcttgtatgcgaaggtgttgaggcgcttgtggtggtgcac
+4189657/1
CCCFFFFFHHGHHIJIIJJJJHHII?CFHIIIIIIHIJGGGIH@C@GHIE
@7265358/1
aggcgcttgtggtggtgcacgcgcttgggcagagggaatctgattgtgct
+7265358/1
@@CFFFFFHDDFHID@EFHIIGGIIIIF?HIIGHIIIIDHGGGIIICHHH
@2658967/1
ttgagatgtttgtgaaactgcgacaccttgtggctg
+2658967/1
@C@DBDBD??4C<CFEGB:CECFF@AG:?C9BFC>B
@5722066/1
cttcacctgtggccggcggcacgcagacgccttgatgacctccactttga
+5722066/1
CCCFFFFFHHHHHJJJJJJIJJJJJIJJHHFFFCEEEEEEDDDDDDDDDD
@4190268/1
ctttactcgaatagtcttttctaacttgaacagtgcgatgttttacaagg
+4190268/1
CCCFFFFFHHHHHJJJJJJJIJJJJJJJJJJJJFHIIIJJHJJJJJJJJJ
@2132096/1
gggctctgtgcctggctcccatgtcacggtagcactgagtgacggcacct
+2132096/1
CCCFFFFFHHHHHJJIJJJJIGJJJJJJJHHIJIJJJJJGHJJIJJJIJI
@5722295/1
aactgcttcacctgtggccggcggcacgcagacgccttgatgacctccac
+5722295/1
@@CFFFFFHHHHHJIJJJJJJIJJJJIJIJJGHFFDEDEDDDDDDDDDDD
@70848/1
gccagccttaacgtacgattccaacgccccct
+70848/1
;<@?DDD;BDDBC:CFGIB@AFGBGIB@F>G:
@6242746/1
gccatattcaaatgggaagtggtgataaagataagtataggctcaaaacc
+6242746/1
CCCFFFFFHHHHHJIJJJJJJJGHIJJJJJJJJJJGIJJIJJJJJJJJJJ
@1102899/1
gtagcactgagtgacggcacctccgacactgaggtcacggtactcgcggt
+1102899/1
CCCFFFFFHHHFHGHIIJJJJJIJJJJJJJJJJIBFGIJJEHIJJIJHF8
@5219804/1
atcttgttatacgtaaaacaaactcgtactaaggcctaagaacagtacct
+5219804/1
CCCFFFFFHHHHHHIJJJJJJJJJJJIIJJJJJJJJJJJJJJJJJHIJJJ
@2132488/1
cttcaacggaagagattccatttcccgtttagcagcttcatccagaggca
+2132488/1
CCCFFFFFHHHHHIGJIJJJJIIIJJJIJJIIIJJJIJJIJJJJJJJJJJ
@1103209/1
tgcgtgcaggatcctcgtcattgcctggcatacaaggcaaagcaccgacg
+1103209/1
CCCFFFFFHHHHHIJJIJJJJJJJJJJIJJJJJJJJJJJIJJIIJJJJIJ
@1103263/1
gtgctgttgtggaactgcttcacctgtggccggcggcacgcagacgcctt
+1103263/1
CCCFFFFFHHHHHJJJJJJJJJJJJJJJJJJJJJJJJHHFFDDDDDDDDD
@71497/1
ctggagagaagatcctcatcttgtatagaggaggcttgggctcgctctcc
+71497/1
CCCFFFFFHHHHHJJJJBIIJJJJJJJJJJJHJIJJJHIJIJIGIJJJJJ
@7782122/1
ggaggcttgggcctgttttggtagcggcggcgcggtccgtgtggagcatg
+7782122/1
@@@FFFFFFDFFHIJJIIJJIHGGIGIBGGEBBBB;;@BA@BABABCBD9
@6243412/1
gtacaaagcaaaggtcgggcagttcgtcaacaagacattactagctg
+6243412/1
B@BFFFFFHHHHHJFHIJJJJJHIJIHIJJJJJJJJJJJJJJIJJJJ
@7782362/1
ggttgaactcacaccattcaatttaaaagaaactgggtgcgtgcaggatc
+7782362/1
BC@FFFFFHHHHHJJJJJJJJJJJJIJJJJJJJJJJJGHIJHJJJJJJIJ
@3684528/1
gatggtgcctctgtaggagtttcgggctcgggtttactagcctcctcctt
+3684528/1
CCCFFDDFHHHHHJJJJFHGGIIJJJJJJJJI8BFDHIHGHIIGIIEIGI
@71867/1
ctcagaaattagcggatggatcaagagcctgacaccgaaggcagctctcc
+71867/1
CCCFFFFFHHHHHJJJJJJJJJJJJJJJJJJJJJJJJJJJJIJJJIJJJJ
@5220579/1
cgcttgtggtggtgcacgcgcttgggcagagggaatctgattgtgctgtt
+5220579/1
CCCFFFDFHHHHFHIJJJJJJJJJJJJJJJJJJIJJJJJHJJJIJJJJJJ
@5220647/1
gtgctgttgtggaactgcttcacctgtggccggcggcacgcagacgcctt
+5220647/1
CCCFFFFFHHHHHJJJJJJJJJJJJJJJJJJJJJJJJHHFFDDDDDDDDD
@2133410/1
gagtcatattatgtgagtacgaagcattgtctgtttataaaataattaac
+2133410/1
B@CDFFFFHHHHHIJJJJJJJIJJJJJJJJJJJJJJJJJIJJJJJJJJIJ
@6243814/1
gtcgagtagagccttagctgcggaatgcttagcttccttcttagagcgtc
+6243814/1
@C@FFF?DHHHGHJIJJJJEGIGGIIIIIIIIIIJGJJJJJIGIIJGIBG
@7782677/1
aggtgctgggcctcttgtatgcgaaggtgttgaggcgcttgtggtggtgc
+7782677/1
@CCDFFFEHHHHHJJJJIJJJJJIJJJCGHIJJJJJJJJJJHJJFIIBGG
@590648/1
catacataataaaattagaggaagtaggtgctgggcctcttgtatgcg
+590648/1
@?@D?DFD<<FFFGFEDHHHGGHCHGG><CHHIBGH?DHHIIHGIGI>
@2659215/1
ccacaatctggtctggagagaagatcctcatcttgtatagaggaggcttg
+2659215/1
CCCFFFFFGHHFHIJIEIJJJJGIJIJJIGGFFHICFIHGJJE;GHGII:
@2659238/1
gtttgagatgtttgtgaaactgcgacaccttgtggctgtgacttgtagtc
+2659238/1
@@@DDDDDAFFHHIEEEFGHGE>F:@DGIIGIIEEHFGDH@CHHHGEG9C
@590863/1
ctaagtgagtatacatctattaaattcaaacgcagagctcattatgttga
+590863/1
CCCFFDFFHFFHDHFHJJJJJJJIJJJJJJIIIJJIJJJJIJJJJJJIJH
@1104523/1
cataacgcagccagatgccaaagttcttgatcttcactgggctcttctct
+1104523/1
C@CFFFDFFHHHFEE@AEGGGGCCFGII@GGGIIIIII?BGHIIIIIIIG
@4694702/1
acgggctatgccatttatcctcgcacgttggcagtaatagtacaagtgaa
+4694702/1
CCCFFFFFHHHHHJJJJJJJJJJJJJJJJJJJJJJJJJJJIJJJJJGIJJ
@5723524/1
ggcacctccgacactgaggtcacggtactcgcggtacatgttgtgtacac
+5723524/1
@@?DD?DDFAHDFIII@HGCFGGGICFDGHIDDD7@GDHA@FCCH@@D==
@2660136/1
ggcaacatcttctttggtttgtcaggggtaatgctaacgtcatagcgata
+2660136/1
@C@DDFFFHHHFHGGIFHGGCBFFHGJIHEIDHEHJJIJJJII@HIIDHH
@2660154/1
ggatggagtgagcacgggctctgtgcctggctcccatgtcacggtagcac
+2660154/1
@?<DD@DDFDDAFIHIEHEAFE?FH@B?DBCDFEC;DFFDGGIGBFBBGE
@591692/1
gatggagtgagcacgggctctgtgcctggctcccatgtcacggtagcact
+591692/1
@?@DDDDBFFHFDIIGDGHGIIHGIIIHCFHHGHBFGDFGHGG?CFDGHI
@7266055/1
ccacttcacgacgcttcagcagagtgcacacaatggtgaactggcgttca
+7266055/1
CCCFFFFFHHHHHJJJJJJJJJIJFHHIICB????DBGHGJJJJJJJJJJ
@7784069/1
gtcttcttgaacttcttcaattgacgcaagaagtaccagaaacgggactt
+7784069/1
CCCFFFFFHHHHHJJJJJJJJJJJJJJJJJJJJHHJJJJJJJIJJJJJJI
@7266153/1
acataataaaattagaggaagtaggtgctgggcctcttgtatgcgaaggt
+7266153/1
@@@FFFFFDFHHHBH@FGIDIEBGICFGGGGHIIIIIIIIIIIIIB@FH9
@1612409/1
gtagcactgagtgacggcacctccgacactgaggtcacggtactcgcggt
+1612409/1
=@?DDDFFHGHHHGGEGGIIIHIIIIIIIHIIIE?DHGHIHGG@GFHEF9
@4695645/1
gcgaaggtgttgaggcgcttgtggtggtgcacgcgcttgggcagagggaa
+4695645/1
@CCDFFFBFFHFHJJJJJJJIDHIIGFIGHIJJJJJJJIJHHHFFFFDDD
@72750/1
cttcaggtgatcgaacatcatgtcttcaaactccactatcatctctttct
+72750/1
CCCFFFFDFHHHHJJJJJJJJIJJJJJJJJJJJJJJJJJJJJJJJJJJJJ
@5221140/1
cagccagatgccaaagttcttgatcttcactgggctcttctctgggattt
+5221140/1
CCCFFFFFHHHHHJJJJJJJJJJJJJJJJJJJIJJJJJJJJJJJJJHIJJ
@6244650/1
agttataaagcatagcccgaagtgctattggcacacaggcataatgccat
+6244650/1
?@@?DDAACB<BF<FEH@GIEIF<@DBF@9:DBFAFFDDGBDG@@DGCAB
@3685842/1
gtggattttaatgttattattacagcatacataataaaattagaggaagt
+3685842/1
?=@DBBDDHF?FHHGIHGHHGHGGHIIIGEEHHCDH?@BHGDFDHIECGG
@7266850/1
agccttagctgcggaatgcttagcttccttcttagagcgtcccgtaccca
+7266850/1
@CCFFFFFHHHHHJJJJJJJJJJJJJJJJJJJJJJJJJJHJJJJIJJJJI
@73316/1
ctcctcagtaggatggcaaagagacgaagcgcgcgttctcatgtaatttt
+73316/1
@;?BDDDDCFHHHIIIIIGIIIGBCHGGDBGHGDEFBHIIAEEHHGHFHF
@5221643/1
cagaaataattcatagcaaaaattaaagttagtctattatagtttcaaaa
+5221643/1
CCCFFFFFHHHHHJJJJJJIJJJJJJJJIHJJJJJJJJJJJJIJJJIJIJ
@4191432/1
attcttttttcctcctttcttttttggtggcttccccattttgacagcgt
+4191432/1
;?@DDDDBAFBFHDBHEEBFEHFHIGHHCHGHHHEH@GGEDHE;=FB=AH
@2134582/1
aggcgcttgtggtggtgcacgcgcttgggcagagggaatctgattgtgct
+2134582/1
;@@DDDDDDADHCABGFFBBAF:GEHECHFGGGIII>@FGIIFEHI@EHE
@1105404/1
ggttgaacggaactccaatcctttactcgaatagtcttttctaacttgaa
+1105404/1
@@@FFDFDHHHHGIIIIJJIJJJJIIJJJIIJGHJ@GIJJ>DBFGGIIGH
@591871/1
atacataataaaattagaggaagtaggtgctgggcctcttgtatgcgaag
+591871/1
@C@FDDDDHFHHGIIGG@HH@FGIGDGACGGIDDGIIIGHEGDGHGIBF@
@2134774/1
ggcacctccgacactgaggtcacggtactcgcggtacatgttgtgtacac
+2134774/1
BCCFFFFFHHHHHJJJJJJHIIJJJHIJJJJJJJIJIJJJJJJJJIJJA?
@1105720/1
cctcttcctcgggttggaatgattctggtgggttgtcctgcagagcttgc
+1105720/1
BCCDFFFFHHGHGJIIJJJJIEIIGIHGJJJJHFGHIIGGHGGGGIIJIG
@6755219/1
ctgtgcctggctcccatgtcacggtagcactgagtgacggcacctccgac
+6755219/1
@@CDFEFAB?FHHIJIIIGEHIIIHBGHJIIJHGHICFEFHFEHGFGHII
@6755253/1
gaatacggtctaaccgactaatgtaaatgcgccattagactagttaatta
+6755253/1
CCCFFFFFHHHHHJJJJJJJJJJJJJJJJJJJJJJJJJJJJJJJIJJJJE
@4192053/1
gtgatctgtttcttggcatctatagatgtcggtggcgcacagggcacgct
+4192053/1
CCCFFFFFHHHHHGIJIJJJJJJJJHIJIJIJEHIIJJJJJIJJIIJJJI
@1613693/1
ctcataacgcagccagatgccaaagttcttgatcttcactgggctcttct
+1613693/1
CCCFFFFFHHGHHJJJJJJJJJJIJGHJIJJJJJJJJJJJJIJJJJJJJJ
@73731/1
agatactccaaagcattctgggctgcagatgactgtgcatccttgctagt
+73731/1
CCCFDFFDFFHHHIJJIJJGCGIIJJJJ@HGIGHGHGIIJHGIIGGIJIG
@2661099/1
actgagtgacggcacctccgacactgaggtcacggtactcgcggtacatg
+2661099/1
=?<?12BD>DDDAE:C@EBFA<?A@D:?DBD@ADDDDAEE;4;AA<>DDA
@5724368/1
cggtagcactgagtgacggcacctccgacactgaggtcacggtactcgcg
+5724368/1
@@@BDD>DHGGBHAAAB?:EHICHIIGBHIIIIIFCF>GGHIIIIIII@E
@74042/1
tgggcctcttgtatgcgaaggtgttgaggcgcttgtggtggtgcacgcgc
+74042/1
CCCFFFFFHHHHHJJJJJIJJCGIIJJJJJJJJJJHIIFFHGGIIJJJHF
@6245777/1
ctgcaacttggccaggttagggccaacagattgtttgagatgtttgtgaa
+6245777/1
CCCFFFFFHHHHHJJJHHJJJJJJJJJIJGIJJIIJJJJJJJJJJJJJJJ
@4192783/1
gggaagtggtgataaagataagtata
+4192783/1
@@@BD?DAF:<<<FG<FGIIIFHBBC
@4696597/1
ccttcttctcttttttctcctttcttttgcgagctgctgccgaaagatta
+4696597/1
=B?DDFFFHGHHHJJJJJIIJJJJJJIJIIIIJJIJJIJJJJGIIJJJJJ
@7268324/1
agcgacttgaggtggttcttcaacttgggctagcagggaattggtagcaa
+7268324/1
@@CFDADFDDHH:CAHIGAHDHIHGHGGHGHIGIIIIIFHIIHHDHIIIF
@4696801/1
cgcagccagatgccaaagttcttgatcttcactgggctcttctctgggat
+4696801/1
CCCFFFFFHHGHGJJJJIHHIJJGIJIIJHJJJGEGCHGGHEHJJJJGDH
@4696808/1
gcaagaagtaccagaaacgggacttagccacaatctggtctggagagaag
+4696808/1
CCCFFFFFFHHHGJJJJJJJJJGIJIJJJJJJIJJJJIIIJJJIJJJJJI
@4696834/1
gtgcctggctcccatgtcacggtagcactgagtgacggcacctccgacac
+4696834/1
@<@DDDDDDHHF@BBGEGGGEE8CFFGIBHHG:CCH?0DAGAFGG@FABH
@1614724/1
catacataataaaattagaggaagtaggtgctgggcctcttgtatgcgaa
+1614724/1
CCCFFFFFHHHHHJJJJJJJFJJJHHIJHHJJJJJJJIIIJJJJJJIJJG
@1614726/1
cctattaacattatcatcgttctcagcatggtaagaaggtggcggcc
+1614726/1
CCCFFFFFHHHHHJJJJJJHIIIJIIJIJJJHGIJJJJJDHIIJJJJ
@4696909/1
ctttgcctacttggtgatctaagttttcgttgttcatgagctctactatg
+4696909/1
CCCFFFFFHHHHFHFGGHHJGJJHIIJJJIJJIIJJJJJIJJJJJJJJJI
@6246220/1
tctgattgtgctgttgtggaactgcttcacctgtggccggcggcacgcag
+6246220/1
CCCFFFFFHHHHHJJJJJJJJJJJJJJJJJJJJJJJJJJJJJJHFFDDDD
@7784304/1
cactgagtgacggcacctccgacactgaggtcacggtactcgcggtacat
+7784304/1
CCCFFFFDHHGHGJJIJJJJJJJJJJJGIJDGIJJIDEGIJJJJHHFFFF
@5725481/1
gtgacggcacctccgacactgaggtcacggtactcgcggtacatgttgtg
+5725481/1
@@@DDFDDHHHHHJGJJJJJIGIIGHHHIJDGHIJIIJJHHFHHGDEFFF
@6755680/1
gtggattttaatgttattattacagcatacataataaaattagaggaagt
+6755680/1
BBBFFFFFHHHHHIJJJJJJJJJJJJJJJJJJJJJJJJJJJJJJJJJJJG
@2135443/1
cgcttgggcagagggaatctgattgtgctgttgtggaactgcttcacctg
+2135443/1
CCCFFFFFHHHHHJJJJJJJJJJJJIJJJJJJJIIJJIJJJJJJJJIJJH
@2135642/1
ataagtaacttcaaatgattgctcagatgcaatttcttgcaagaattgca
+2135642/1
CC@FFFFFBHHHHIJJJIJJJGIJJJJIIIIHIGHHIIJJGGIIJJJJII
@1106507/1
ctcccatgtcacggtagcactgagtgacggcacctccgacactgaggtca
+1106507/1
CCCFFFFFHHGHHJHIJJJJJJJJHJJJJJJJJJJJJJJIJJJJJJJHIJ
@7784954/1
tgtggaactgcttcacctgtggccggcggcacg
+7784954/1
???DD??DFAAFD<FFFFF?CE:AAA1?D:F@@
@7785042/1
cgcagaaataattcatagcaaaaattaaagttagtctattatagtttcaa
+7785042/1
@@@DFDFFHHDHFGHDHGEHHEGIIIIIIIACHGIIIIEIIIIIIIIIII
@1106738/1
gcgtactggagtgccgtatcccgtgtcatcggcaatttccgagagcagtt
+1106738/1
CCCFFFFFHGHFHIJJJJJJJJJJJJJJJJJJJJJJJJJJJJJJJJJJJJ
@1106781/1
gcagagggaatctgattgtgctgttgtggaactgcttcacctgtggccgg
+1106781/1
@@@FBFDFFHFHGGGGEAEBEHDFDECFCEAEFBF>FDFF<FC9BBDGDH
@3168704/1
acctccgacactgaggtcacggtactcgcggtacatgttgtgtacacctg
+3168704/1
CCCFFFFFHHHHHJJJIJIJJJGGIJJJJJJFHIIJJGIJHHHHI=77BC
@7269627/1
gctctgtgcctggctcccatgtcacggtagcactgagtgacggcacctcc
+7269627/1
CCCFFFFFHHHHHJJJJJJJJJJJJJJGHGIJJJJJJGIIJIJJIJJJJJ
@592437/1
gtgcaggatcctcgtcattgcctggcatacaaggcaaagcaccgacgacg
+592437/1
BBCFFFFFHHHHHJJJJJJJJJJJJJJJJJJJJJJJJJJJJJJJJJJJJH
@7269896/1
ccctaagtgagtatacatctattaaattcaaacgcagagctcattatgtt
+7269896/1
CCCFFFFDHHHFHIGIJJJJJJJJJJJJJJJJJJJJJJJJIJJJJJJJHI
@592639/1
agggaatctgattgtgctgttgtggaactgcttcacctgtggccggcggc
+592639/1
CCCFFFFFHHHHHJHIJJJIJJIJJJJJJJJJJJIIJJJJJJJJJJJJHF
@3687535/1
ggcagagggaatctgattgtgctgttgtggaactgcttcacctgtggccg
+3687535/1
@@@DDDDDHHHHHIBGGGIAEHHC?FFGHIIFG@GGFEIGGBFF@FHGHG
@592764/1
cgggctctgtgcctggctcccatgtcacggtagcactgagtgacggcacc
+592764/1
CCCFFFFFHHHHHJIJJIJIJIJJJJJJJJGHIJIJJJJJFHIJIJGHIJ
@5223950/1
gcgagactcataacgcagccagatgccaaagttcttgatcttcactgggc
+5223950/1
CCCFFFFFHHHHHJJJJJJJJJJJJJJJJJJHIJJJJJJJJJJJJJJIJJ
@5223964/1
gtgagaagtgtgataatgtcataaagttgacaataatctataattaatta
+5223964/1
BBBFFFFFFHHHHJJJJJJJIJJJJJJJJJJJJJJJJJJJJJJJJJJJJI
@1615041/1
gtttattttgtttttctctgtgatctgtttcttggcatctatagatgtcg
+1615041/1
C@CFFFFFHHFHFHJJJIJJHIIJJIJHHIJIJCGIHIBFIIJJJIJIJJ
@75053/1
ctcatcttgtatagaggaggcttgggctcgctctccgaagggagcttgcg
+75053/1
CCCFFFFFHHHHHJJJJJJJJJJAHIJIIJJJJJJJJIJJIJHIGIIGIE
@593135/1
gtggaactgcttcacctgtggccggcggcacgcagacgccttgatgacct
+593135/1
CBCFFFFFHHHHHJJJJJJJJJJJJJJIIJJJIHHFFFDDDDDDDDEDDD
@3688067/1
ggtgcacgcgcttgggcagagggaatctgattgtgctgttgtggaactgc
+3688067/1
@@;BDDDDHHHHFGBEEGIIEHBG@FDFGGIIIDHGHGHGIIIDEGCGGG
@593267/1
gtgcgatgttttacaagggcaggttgaactcacaccattcaatttaaaag
+593267/1
@@?AD@DDHFFHHIIECHIGDHBCGEAGHIIGGGGEGEGGDGGEGGGIIB
@6246755/1
gtacacctgagcgagactcataacgcagccagatgccaaagttcttgatc
+6246755/1
=:?DBA=BFHFAFBHFHIIIIIIIIGIIIGIIIIIGGIIGIIDHIIIGIC
@6246811/1
gtacagttagaaatgttacaacctctatactttgcattaaaataatgccc
+6246811/1
CCCFFFFFHHHHHJJIJJJJJJJJJJJJJJJJJJJJJJJJJJJJJJJJJI
@593423/1
ccagtggtcttcttgaacttcttcaattgacgcaagaagtaccagaaacg
+593423/1
CCCFFFFFHHHHHJJJJIJJJJJJIJJJJJJJJJJJJJJHIJJJJJJJJJ
@5725872/1
gcctgacgcttagcaagtttcttagacttgccagttcccacttcacgacg
+5725872/1
CCCFFFFFHHHGHJJJJIJJJJJJJJIJJJJJJJJJJJJJJJJJJJJJJI
@5224590/1
ggaattttaatttatgccccctttaaaaaaagctcgatctcaatttaaag
+5224590/1
:=8DBDD>CAD?4CFG:AA;FDFEEEDHIIF@;FB@??FDDF@BFEFIDF
@4697872/1
ggcgacagccaatatgtgttaaaataaaaatccatttcattgttctcatt
+4697872/1
CCCFFFFFHHHHHJJJIJJHJJJJJJJJIIJIIJJJJJJJJIJJJJJJJJ
@76046/1
gcccatcaatttatcttcaaatgacgacaccacagttccagtctcaggca
+76046/1
?<?DFDFDAFHHHIIIGEHBCFC<CB;@???;?DFD@FGEDFHIIGIIII
@5225210/1
gcggtacatgttgtgtacacctgagcgagactcataacgcagccagatgc
+5225210/1
@C@FDDDFHHHHHGHGIEAAAEF;GHB@FFDHHIGGIGEGHIIGCHFCHG
@5726532/1
ctagtaagtcctgagccatagcaaacagccactggcaatgtggatagctg
+5726532/1
CCCFFFFFHHHHHJJJJJJJJJJJJJJJJJJJJJJJJJJJIJJJJJJJJJ
@76167/1
tcttaatcgattacactaagcaattaataattatttttttctttttttaa
+76167/1
CCCFFFFFHHHHHJIJJJJJJJJJJJJJJJJJIJJJJJJJJJJJJJJJJJ
@76179/1
ctcggacatttcaattttatttagttggtcttggttgaacggaactccaa
+76179/1
@@@DDDD?DDFBHEBHGGIIIGHICFBF?EBEECHIAFHIIEHHGGHGHA
@6247601/1
gtgctgggcctcttgtatgcgaaggtgttgaggcgcttgtggtggtgcac
+6247601/1
CCCFFFFFHHHHHJJJJJJJJIJJJEHIIJJJJIJIJJJHIJFHIGHIII
@1616403/1
atcttagcgttcacattgacaaacttaggtttgcttacagccattcccaa
+1616403/1
@CCFFFFFHHHHHJJJJJJJJJJJJJJJJGIJJJJJJJJJIJJJJJJJJJ
@1616493/1
ggagagaagatcctcatcttgtatagaggaggcttgggctcgctctccga
+1616493/1
CC@FFFFFHHHGHJJJJJJJJHIIJJJJJJJJJJJGGIGGJJJIJJJJJI
@7785877/1
gtgcgtgcaggatcctcgtcattgcctggcatacaaggcaaagcaccgac
+7785877/1
CCCFFFFFHHHHHJJJJJJJJJJJJJJJJJJJJJIJJJJJJJJJJJJJJJ
@6757169/1
cggtggcgcacagggcacgcttgcgcatgacatctatacatgccattggc
+6757169/1
@BCDDFFFHHHHHJJJJJJJJJJJJJJJJJJJJJJJJJJJJJJJJJJJJJ
@1616761/1
cgggagtccatccacggctttttccagatccactcttgctccatggtcca
+1616761/1
@CCDDFDDFDHHGIGFBGGHGIIEEGIIGGGGEEHGGGHIDGGJJIFHII
@4698870/1
cacagccgttggcgtcgattgcggtatcggcgtcgcttgcggtaccggcg
+4698870/1
CCCFFFFFHHHHHJJJJJJJIJJIGHJJIG6FHIHHFFFFDDBDDDDDDD
@5727215/1
ctcctccaatgtatctggtgctatcagtaaaccactctcgtca
+5727215/1
;?;BD?BDDAFH>FHIGHIIIEIHGCFHBEEA3A;EFF9@?8?
@1616983/1
gactcataacgcagccagatgccaaagttcttgatcttcactgggctctt
+1616983/1
@@@FDFFFGGGDAH@BFGHGHGGGEDCGHIJGGGIFGIGDG@FHIDHJJJ
@6757412/1
gcctcttgtatgcgaaggtgttgaggcgcttgtggtggtgcacgcgcttg
+6757412/1
CCCFFFFFHHHHHJHIJJCHHIJJJJIJJJJJIIJHIJFHIJJJJJHFFD
@5226180/1
caagcgactggttgttaactccgaaaattatatcataatcattataactg
+5226180/1
BCCFFFFFHHHHHJIJIIJJJJJJJJJJJJJJJJJJJJJJJJJJJJJIIJ
@5226245/1
cgcaagaagtaccagaaacgggacttagccacaatctggtctggagagaa
+5226245/1
@?@DFFDDDHD4ACEEHIAGHEHEBGCHGHHHBBF3BFGHEGIGFH;F;=
@7270898/1
cttgggcagagggaatctgattgtgctgttgtggaactgcttcacctgtg
+7270898/1
CCCFFFFFHHHHHJJJJJJJJJJIJJJJJJJJJJJJJJJJJJJJJJJJJJ
@3169672/1
ggattttaatgttattattacagcatacataataaaattagaggaagtag
+3169672/1
CCCFFFFFHHGFHJJJJJJJJJJJIIIIJJIJJJJJIJJJIIIJJFIDHI
@5226448/1
gcggcaaacgcctattaacattatcatcgttctcagcatggtaagaaggt
+5226448/1
CCCFFFFFHHHHGJJJJJJJJJJJJJJJJHIJJJJIJJJJJJIIJJIII=
@1617397/1
tggattttaatgttattattacagcatacataataaaattagaggaagta
+1617397/1
CCCFFFFFHHHHHIIJJJJJJJIJJIJIJJJJJJJIJJIJJJHIIGIJIG
@5226651/1
gtggattttaatgttattattacagcatacataataaaattagaggaagt
+5226651/1
CB@FFFFFHHHHHIJJJJJIJJJGJJJJJIJJJJJJJJJJJJJJJIJJJF
@5226684/1
ggcatctatagatgtcggtggcgcacagggcacgcttgcgcatgacatct
+5226684/1
BCCFFFFFHHHHHJJJJJJJJIJJJJJJIJJJJJJJJJJJJJJJJJJJHH
@5728021/1
cgagcaagtagttcttgaagcacagacacaggtgtcttcaacggaag
+5728021/1
???DADDDHHGDHIIIJGIIGGHJIGGIGIHF3C?FBEGGHIEHHDH
@3170175/1
tgggcctcaaaaaatcacgtttatacatttttt
+3170175/1
=;?1AB;DDFB?DE@?3C=AF@D@B<G94CDAG
@2663627/1
gtagcactgagtgacggcacctccgacactgaggtcacggtactcgcggt
+2663627/1
@@@FDDBDDFDFFBHE1EEDGHCHIBEGIGDCBF9??DBBBFGIC@A=<9
@4194979/1
tggtgataaagataagtataggctcaaaacctaacgacatcaatcaccag
+4194979/1
BCCDFFFFHHHHHJJJIIJJJJJJJJJJJJJJJJJJJJJJJJJJJJJIJJ
@594594/1
ctgcaaacatgccagttataaagcatagcccgaagtgctattggcacaca
+594594/1
CCCFFFFFHHHHHJJIJJJJJJJJJJJIJJJJJIJHIJJJJJJJJIJJJJ
@76820/1
gggctctgtgcctggctcccatgtcacgg
+76820/1
@;@D?B:AFDFFAGAFBCCGGHG<FAEID
@5227395/1
gcttcacctgtggccggcggcacgcagacgccttgatgacctccactttg
+5227395/1
@@CFFFFFHHHHHJJJJJJJJJJJIJJJHHHFFDEEEEEEDDDDDDDDDC
@3688745/1
ctgagcgagactcataacgcagccagatgccaaagttcttgatcttcact
+3688745/1
CCCFFFFFHHHHHJJJJJJJJJJJJJJJJJJJJJJHIJJJJJJJJJJJJJ
@5227474/1
cctggctcccatgtcacggtagcactgagtgacggcacctccgacactga
+5227474/1
CCCFFFFFHHHHHJJJJJJGIJJJJJJJJGHJJJJJJJJJJJJJJJJJJG
@5227535/1
ctccaaagcattctgggctgcagatgactgtgcatccttgctagtaagtc
+5227535/1
CCCFFFFFHHHHHJJJJJJJJJJJJJIJJIIJIJJJJJJJJJJJHIJJJJ
@1618485/1
gccagatgccaaagttcttgatcttcactgggctcttctctgggatttcc
+1618485/1
CCCFFFFFHHHHHJIIJJJJJJJJJJJJJIJJJIJJJJJJJJJJJJJJJJ
@3688905/1
agtggtcttcttgaacttcttcaattgacgcaagaagtaccagaaacggg
+3688905/1
CCCFFDDFGHGFDGIHIIIIIIIIIIIIIGIIIGIIIHAHGIIIIIIDCD
@2664243/1
gctccctatagacaaacagaactatgtgaatattattattagtcagggat
+2664243/1
@@;DDBBD?DAFHHGBHB@<AFHHDHFHBHGCEG9?E9?FG@CBBFHBAB
@77264/1
acgggacttagccacaatctggtctggagagaagatcctcatcttgtata
+77264/1
@CCFFFFFHHHHHJJJIJJJJIHHJJIHGGHHJJJJJJIJIJJJJJIJJI
@595193/1
tgtttcttggcatctatagatgtcggtggcgcacagggcacgcttgcgca
+595193/1
CCBFFFFFHHHHHIJJJJJJJJIJJJIHJJJJJJJJJJJJJJJJJJIJJI
@6248724/1
gggcacagttcctcgacgagcaagtagttcttgaagcacagacacaggtg
+6248724/1
CCCFFFFFHFHHHIJIIJIIIGGHHIJJJJJJJIJJIGIIIJJJJJJIBG
@5228244/1
ctctacacaaagtttcagcttaaaatacgtttaaaaaaaatttgtaccaa
+5228244/1
CCCFFFFFHGHHFHIIJIIIIJJIIIIGJIJJIJFIIGIIJIJIFHJJII
@6248935/1
gttggagcttggtacaaagcaaaggtcgggcagttcgtcaacaagacatt
+6248935/1
CCCFFFFFHHHHHIJJJJJJJJJJJHHIIJJJJIJJJJJJIJJJJJJJJJ
@7787558/1
cgcaagaagtaccagaaacgggacttagccacaatctggtctggagagaa
+7787558/1
@@@DDDDDFADCC?A?BFDHG:@FDFHEFBDEDFB;?BG9DGICHI;B;B
@7271705/1
gggaatctgattgtgctgttgtggaactgcttcacctgtggccggcggca
+7271705/1
CCCFFFFFHHGHGHGIJJIJJHIJJJJJIJJJJJJJJJJJJJJJJJJHFC
@3690065/1
gttttttaaactcatattttcatggtaccaagttatgaatttttcaaatc
+3690065/1
CCCFFFFFHHHHHJJJJJJJJJJJJJIJJIJJIIJJJJJJJJJJJJJJJJ
@3690076/1
gccttagctgcggaatgcttagcttccttcttagagcgtcccgtacccat
+3690076/1
CCCFFFFFGHHHHJJJJJIJIJJJIHIIJGJJJIJIIHHIJIIDHIJJJG
@2665647/1
gttgtggaactgcttcacctgtggccggcggcacgcagacgccttgatga
+2665647/1
CCCFFFFFHHHHHJJIIIJJJJJJJJJJJJIGGGHHEFDEDDDDDDDDDE
@2665699/1
cggcgatttaatttttttatgtttttattatgcaa
+2665699/1
@@?DDDDDFADFH@FHBFE<DGGIEICGIGGGEG9
@1620079/1
ggatggagtgagcacgggctctgtgcctggctcccatgtcacggtagcac
+1620079/1
CCCFFFFFFHHHGGIJJJJIJJJEGIIJIJIIJJJJJJGJGIJJBFHEIG
@3690239/1
cggtagcactgagtgacggcacctccgacactgaggtcacggtactcgcg
+3690239/1
@@@DAFDDHHHHB2AEFBADDGGGIGIIFFGGGAGGBFIIIIF=FHH=;E
@3171472/1
cagcatacataataaaattagaggaagtaggtgctgggcctcttgtatgc
+3171472/1
CCCFFFFFHHHHHIJIJJJGGGHJGIJHJJJFGIJJJIJJJJJJJJIJJH
@1109708/1
gcgatgttttacaagggcaggttgaactcacaccattcaatttaaaagaa
+1109708/1
CCCFFFEFHHHHHJJJJJJJJHIJJJIJJJJJJJJJJJJJJJJJJJJJJJ
@3690494/1
cagtggtcttcttgaacttcttcaattgacgcaagaagtaccagaaacgg
+3690494/1
@CCFFFFFHHHHHJJJJJJJJJJJJJJJJJJJJJJJJJGGIJJJJJJJIG
@1109756/1
gagaagtgtgataatgtcataaagttgacaataatctataattaattact
+1109756/1
@?<DDBADFFFFFHIHHHHGCCDDHHGHHICHFHGHEEGICHGGBHEGHI
@3171754/1
ggagagaagatcctcatcttgtatagaggaggcttgggctcgctctccga
+3171754/1
<@?DDDDDBBFBDH?@FGIIGIHIIIGCGGEADGF0?;?GDB:DHE@FHB
@4197586/1
cttagctgcggaatgcttagcttccttcttagagcgtcccgtacccatag
+4197586/1
CCCFFFFFHHHHHJJJJJJJJJJJJJJJJJJJJJJIIJJJJHIIJJJJJG
@5229676/1
catcattttgtcaacgaactcttctgaagtatttgtttacaagacaacac
+5229676/1
@@CFFFFFHHHHBGHB;E@BEGIIIIHIICEBGGHGHIGIEGGGIIIHHI
@5229787/1
gccagatgccaaagttcttgatcttcactgggctcttctctgggatttcc
+5229787/1
CCCFFFFFGHHHHIHIJJJJIJJJJJJJJJJJJJJJJJJJJJJJJJJJJJ
@3172009/1
ctcgagtatccttgggctccgcgaacgctgttttcgaccttattatgtgt
+3172009/1
CCCFDDBDFHAHDD?AFGCHHIIGGIIHEH@CF@FEEEHGGBGHGH@=A7
@4197777/1
gtcgattgcggtatcggcgtcgcttgcggtaccggcgtcggttgcggaat
+4197777/1
CCCFFFFFGHHDAHIJJIJIIIJJJIJJJHIJJIJHFDDDD?BBDDDDDD
@3690827/1
gcctcaaaaaatcacgtttatacattttttttttaatttttgtgttacga
+3690827/1
CCCFFFFFHHGHHJJJIJJJJJJJJJJJJJJJJIGFHIJJJHHEHHFFFD
@4197894/1
aggtgctgggcctcttgtatgcgaaggtgttgaggcgcttgtggtggtgc
+4197894/1
@@@DFFFFHHHHHJIJIHIIJJIHIJI@FGHIIIJIJIJJJGIICHCHHI
@7273056/1
gtgagacattcactttttagtcataatcttcagatactccaaagcattct
+7273056/1
CCCFFFFFHHHHHJJJJJJJJJJJJJJJIJJJJJJJJJJJJJJJJJJJJJ
@1620930/1
ccgataacttctaatttgtatttgtcagcatagtagtcggcaaacgttaa
+1620930/1
@CCDFFFFHHHHHIJJJJJJIJJJJJJJIJJIJHIJIIJJJJJJJJHIJJ
@4198131/1
ctgttgtggaactgcttcacctgtggccggcggcacgcagacgccttgat
+4198131/1
CCCFFFFFHHHHHJJJJJJJJJJIJJJJJJJJJJJHHFFFDEDDDDDDDD
@4198153/1
cgcaagaagtaccagaaacgggacttagccacaatctggtctggagagaa
+4198153/1
@@@BBDEDHHGDBDHIGBGBBFFGEHGC@DGHIEHIGG9FCAGHEGGGFB
@6758672/1
cccatgtcacggtagcactgagtgacggcacctccgacactgaggtcacg
+6758672/1
CCCFFFFFHHHHHIJJJJJJJJIIJJIIJJJJJJJJIIJJJJJJJHIIJJ
@5230507/1
atgcgaaggtgttgaggcgcttgtggtggtgcacgcgcttgggcagaggg
+5230507/1
CCCFFDDFH<CDHHGJJJJJIIJ;GGDGIDFHHIJJJJGEHFFFFFDDDD
@5728540/1
gggctgcagatgactgtgcatccttgctagtaagtcctgagccatagcaa
+5728540/1
CCCFFFFFHHHHGIJJJIJJIIJJJJIJJJIJJJIJJJJJIGIJIJIJIJ
@5728675/1
tgctgggcctcttgtatgcgaaggtgttgaggcg
+5728675/1
@?@DDA;;FFHFHDCFB@?F@1@@:CCG=?DB@<
@4198649/1
gccattttggccgcagctcgcttggcttgagatttgttgcgaccgatgcc
+4198649/1
CCCFFFFFHHHHHJJJJJJIJHJJJJJJJHJGIIJJIJJJJJJJHFDDDE
@4700427/1
cggaatacaaatatcttcttcggcaatctgccttggttgcggtctttgta
+4700427/1
CCCFFFFFHHHHHJJJJJJJJJJJJJJJJJIJJJJJIJJIJJIJIJJJJI
@6249972/1
gcgcggaacgccaccaggtgcgcgtagtacgcgggcgccgggatggacac
+6249972/1
CCCFFFFFHHHHHJJJJJHIJIJJIJJIIJJJHFDDDDDDDDDDDDDDDD
@2139300/1
ggcaatttcttcaagttgggcttggtaaggccttgccttgagctggtctc
+2139300/1
@@@FFFFFHHHHFIHGHHEBGDHJGIHIIJGIHGGCGGIIJJIJEGIJID
@7788487/1
ccatactttgtttcatttaaatttacgggctatgccatttatcctcgcac
+7788487/1
CCCFFFFFHHHHHGIJJJJIGJHJIGIHIJIJJJJJJJJJJJJJJJJIGI
@6250183/1
tctatactttgcattaaaataatgcccattttcacaggcaagggatccta
+6250183/1
CCCFFFFFHHHHHJJIJJJJJJJJJJJJJJJJJJJJJJJJJJIJJJJJJJ
@4700802/1
tcccatgtcacggtagcactgagtgacggcacctccgacactgaggtcac
+4700802/1
@?;B=;DD??C<6EG<@FGEEFD@<9?F6?8?;BGHGGIIIFGI>;F;77
@2139573/1
cttgtatagaggaggcttgggctcgctctccg
+2139573/1
??=B=D?;DA<AD;8EHHG?;CB;E6CF=?9?
@79350/1
gatattgatagttttttcattccctgcagagcttgcaaagcttgcaa
+79350/1
B@BFFFFFHGHFHIIJJIIIJIJGIIJJJJJJJJIJJIGIIGIHHGF
@79516/1
gcacggagaaatttgaatctatttatcatctatgaaaaaatggaaaccct
+79516/1
@@@FFDDDAHHHFIICAA?FBHFHIGIIIIGEHGIIIIFG?DDG?G?@;?
@5231759/1
ccctggcgtaaaataacgtcaatacattggatctcctcagtaggatggca
+5231759/1
C@CFFFFFDFDFFIGGIGAFHIIHIIEFBFHGGGHIIHEH?BFDGHIIGE
@5231829/1
gggcacgcttgcgcatgacatctatacatgccattggcgttcaaaaggtt
+5231829/1
@@CFFFFFHHHGHJJIJJIIJIJJJJIIIJJIJJIJJJJFHIJJJJJIEG
@1110708/1
gcagccagatgccaaagttcttgatcttcactgggctcttctctgggatt
+1110708/1
CCCFFFFFHHHHHJJJJIJJJJJJJJJJJJJJJJJJJJJJJJJJJJJGIJ
@1110840/1
catacataataaaattagaggaagtaggtgctgggcctcttgtatgcgaa
+1110840/1
@@@BDDBB?DHDHIGB@B>HFCA@?FH<FE>HG>=8??F<DBHGDEGGIA
@1110901/1
gtccatcacaagaagttatttgttcaaataacttattaaaattaatatgc
+1110901/1
CCCFFFFFHHHHHJJDHIJJJJHJJCFCFEHIJJJJJJJJJJJJIJJJJH
@4200051/1
gccagatgccaaagttcttgatcttcactgggctcttctctgggatttcc
+4200051/1
???DDDDDD8D??CED9E:A9<BE@A@CBF?E91CEEA@D?C9D3:0B?D
@3691892/1
gggctctgtgcctggctcccatgtcacggtagcactgagtgacggcacct
+3691892/1
@CCFFFDDHBHFHBDEFBGGGIJIIIGHGIGDGGGGHEHHGHFEHBFFCE
@5232309/1
ctcatcttgtatagaggaggcttgggctcgctctccgaagggagcttgcg
+5232309/1
@@@DBDEFHFHFHIGHIIIJJJJDI<GHEHGHDBH>HDFBGH8@FHHIGE
@5232432/1
ctatagacaaacagaactatgaaatattattattagtcagggatttatgc
+5232432/1
CCCFFFEFGHGHHJHIGIIJJCIIGJIIIIJJJJJJEGIGGIIJIIJJIJ
@3692129/1
gtgaggcataacggggtgggttttacag
+3692129/1
C@@FFFFFHHHHHJFEFGIIGHJEHFHC
@3173008/1
ctctaattaatttacttatatgttgggcgaattttgcgatctgcgtggta
+3173008/1
CCCFFFFFHHHHHIJJIEHJJJGJIIGIIIJJJJJJIIIIIJJEIIJJJJ
@3692193/1
ggtggtgcacgcgcttgggcagagggaatctgattgtgctgttgtggaac
+3692193/1
@CBFFFFFHHGHHJJJJIJIJJGIIJIJJJJJJJJJIIJJJJJJIJJJJJ
@6760411/1
ccgacactgaggtcacggtactcgcggtacatgttgtgtacacctgagcg
+6760411/1
@C@DFDDDFHDHDHCHGGHGIJGCADE:@DGBHGIGHD=BF=CCCFAHGG
@4200392/1
tggattttaatgttattattacagcatacataataaaattagaggaagta
+4200392/1
CCCFFFFFHHHHHJJJJIJJJJJJJJJJIJJJJJJIIJJJJJEHJJJJJJ
@5232803/1
tgatagaaacggttggcgttaggtatatacaagaacaaaccagaaaatag
+5232803/1
CCCFFFFFHHHHCFHIIJIIIJJHHGIIJJJJJJIJJIIJJJJJJJIIIG
@6760564/1
gacgatttcaccagtggtcttcttgaacttcttcaattgacgcaagaagt
+6760564/1
CCCFFFFFDFHHHIIJJHHEHIIGIJI@HGIJIJJGIIJGHIIIJJJJJ<
@1111489/1
gttccacttcatcatcagggatcttgccgtcattgcagacggtgtggtag
+1111489/1
CCCFFFFFHHHHHJJJJJJJHJJJJJJJJHJIJJJJJJJJJJGHGHJFHI
@4200632/1
cagtggtcttcttgaacttcttcaattgacgcaagaagtaccagaaacgg
+4200632/1
@@BDDFFFFGHHGJJIIJIJJIIJJJIJJJJJIJJJJJGHIIIJJIJJJJ
@5232897/1
ctgtgacttgtagtcaaggtggagattttactatctttcaagtcggcata
+5232897/1
@@@BDDDBBHA?FDEF<CB3<F?C;FHGCGGIGGDHGIDGGGC?FAGGII
@1111533/1
ggctgggcctgttttggtagcggcggcgcggtccgtgtggagcatgctcg
+1111533/1
CCCFFFFFHHHHHJJJJIJJJJJJJJJHDDDDDDDDDDDDDDDDDDDDDD
@4200765/1
cagtggtcttcttgaacttcttcaattgacgcaagaagtaccagaaacgg
+4200765/1
@@CDDFFFHHHHHJJJJJIJIJJGJIJGGIGEFGDCHIIIDIIIIIJJJI
@3173788/1
gccagatgccaaagttcttgatcttcactg
+3173788/1
@@@?D>DAAHDA83<?FHIHGIFHGAEGH4
@1112120/1
gcgcttgggcagagggaatctgattgtgctgttgtggaactgcttcacct
+1112120/1
@@@DDDDDHDFFDHIIGEF@FHHHGHIGEGGDCFHDHGIGIIGHIIIIID
@7789102/1
ataccgataccatacaccaaaatattttttacgatttttgtctgtctgtc
+7789102/1
C@CFDDDDDFHHFGIGIIIJDHIJJIIJJEHIGGIGHEGGDFCGHHGGEH
@7273210/1
gcctcttgtatgcgaaggtgttgaggcgcttgtggtggtgcacgcgcttg
+7273210/1
CCCFFFFFHGHGHJIFIJCGIJJIJJGIIIJJHGGDBFHGGJJJJJHFEA
@7273253/1
caccagtggtcttcttgaacttcttcaattgacgcaagaagtaccagaaa
+7273253/1
CCCFFFFFHHHHHJJJJJJJJJJJJJJJJJJJJJJJJJJJJIIJJJJJJJ
@79844/1
caccggtggtcttcttgaacttcttcaattgacgcaagaagtaccagaaa
+79844/1
CCCFFFFFHHHHHJJJJJJJIJJJJJIJJJJJJJIJJJJJJHFGIJJJJJ
@1621843/1
tgtctgtctgtccgtttgttctggtgaatctctgaaatggctggagtgat
+1621843/1
@@@FDD?ACFFFFGAEEEGGGHHGCFHGHGGIGIGGGHIIGGDFDB?BDC
@5729882/1
atccaactcggatcagccgtttctgagattagcgcgcacagacgaac
+5729882/1
@@@FDFDFHGHGHIIIIIIIIG?GGDCDDFGE3@@DFGHBHIIIEED
@6761842/1
agttagaaatgttacaacctctatactttgcattaaaataatgcccattt
+6761842/1
CCCFFFFFHHHHHJJJJJJJJJJIJJJIJJJJJJJJJJJJJJJJJJIJJJ
@6251459/1
cactgagtgacggcacctccgacactgaggtcacggtactcgcggtacat
+6251459/1
@@@FDFFFHADHDHGEGHGHEGEGHHCHGGIGGIIIIBHDEIHIHHFFFF
@80212/1
cagcatacataataaaattagaggaagtaggtgctgggcctcttgtatgc
+80212/1
@@@DDDDDDFC?FCGG:CBAEDIHIIIDFAHAAEFG<BD=DGFEGBA<FH
@1622536/1
aggcgcttgtggtggtgcacgcgcttgggcagagggaatctgattgtgct
+1622536/1
@@CFFFFFGHHFHJJFFGEHJIIGIJIJJJGJGJJJGIJJGIHJIJIHGG
@3174186/1
gttgtggaactgcttcacctgtggccggcggcacgcagacgccttgatga
+3174186/1
CCCFFFFFHHHHHJJJJJJJJJJJJJJJJJJJJJHHFFDEDDDDDDDDDE
@5233832/1
cacaagtaagatactgcaaacatgccagttataaagcatagcccgaagtg
+5233832/1
C@@FFFDEHHHGHJJJJIIIJJJJJJJJJJJJJIJJJIIJJJJJJJJJHJ
@4201697/1
ctgtttcttggcatctatagatgtcggtggcgcacagggcacgcttgcgc
+4201697/1
@@?BDDDAFDDFDGECG>HD:AEECAG<FE?DEEGA>GGHGG>A<GGHG6
@5730534/1
gacgcaagaagtaccagaaacgggacttagccacaatctggtctggagag
+5730534/1
CCCFFFFFHHHHHJJJJJJIIJJJIIIJJJJJJIJJJJJJJIIJJJJJJJ
@3174815/1
cccatgtcacggtagcactgagtgacggcacctccgacactgaggtcacg
+3174815/1
CCCFFFFFHHHHHIJJJJJJJJHIJJJJIIJJJJJJJJJJJJJJJGHIJJ
@1113154/1
gcacctccgacactgaggtcacggcactcgcggtacatgttgtgtacacc
+1113154/1
@CBFFFFFHHHGHJIJJJHIIJJJ<GHJJJJIJHHIIJJJJJJJHHG?AC
@7275146/1
gtgataatgtcataaagttgacaataatctataattactttaaatcttga
+7275146/1
CCCFFFFFHHHHHJJJJIJJJJJJJJJJJJJJJIJJJJJJJJJJJJJJJH
@1113379/1
gtcttcttgaacttcttcaattgacgcaagaagtaccagaaacgggactt
+1113379/1
CCCFFFFFHHHHHJJJJJJJJJJJJJJJJJJJJHIJJJJJJJJJJJJJJJ
@1623529/1
gtaggtgctgggcctcttgtatgcgaaggtgttgaggcgcttgtggtggt
+1623529/1
CCCFFFFFHHHHHJJJJJJHHIJIJIIHJCGHHJIJIIIJJJJHIJIJJ5
@4202548/1
attttgtttttctctgtgatctgtttcttggcatctatagatgtcggtgg
+4202548/1
@CCFFFDDHHGGHIJJJJJJJJIJEHJJJJGIIIIJJJIIIIJHIJIHGJ
@5234978/1
caccacagttccagtctcaggcacattgccattagtagactgatcagccg
+5234978/1
CCCFFFFFHHHHHJJJJJJJJJJJJJJJJJJJJJJGJJJJJJJJJJJJJJ
@1113645/1
cgacgcttcagcagagtgcacacaatggtgaactggcgttcatgcggcaa
+1113645/1
CCCFFFFFHHHHHJJJJJJJJEGFGHHGFHIJJJJJJIIJJJJJIJJJJJ
@1113689/1
gcggttttcacgaatatattgtgggatgcttaaatttacatttagtgttt
+1113689/1
@CCFDDFFHHHHHIJJJIJJ@HIIIJJJJJJJJJJJJJJIJJJJIGG?HH
@5731580/1
gtggattttaatgttattattacagcatacataataaaattagaggaagt
+5731580/1
CCCFFFFFHHHHHJJJJJJJJJJJJJJJJJJJJJJJJIJJJJJJIJJJJF
@598445/1
cataacgcagccagatgccaaagttcttgatcttcactgggctcttctct
+598445/1
CCCFFFFFHHHHHJJJJJJJJJJHJJJJJJJJJJJJJJJJJJJJJJJJJJ
@4202993/1
ccgtttttaaccaattttttcaatgccctaagtgagtatacatctattaa
+4202993/1
@@CDDDDFHGHHHBHIHJJJIDGGGIGIHHFGBHEIIGGGIIHGFFHIGH
@4203047/1
cgggtagctgatgtactaatgagtaataaaataataaaatcctaaattct
+4203047/1
@CCFDFFFHHHHHHIJJIJJJJJJJJJIJJIJJJJJJJJJJJJJJJJJJJ
@5235669/1
gccagatgccaaagttcttgatcttcactgggctcttctctgggatttcc
+5235669/1
@@@FFFFFHHFFHHFGHGIJIJIIJFDHGJJJJJHGGJJJJJIJGEHHIJ
@80714/1
gcttggtgagacacgagataaaagtctaattcagacgagtgcacaatatc
+80714/1
?@@FFFFFDHHHHJGEHJJIJIGDFFIGDHH@FBDHIJIBGEIIJJIEHF
@7790268/1
tgggcctcttgtatgcgaaggtgttgagg
+7790268/1
::?1=D??FDFF?<E>CG@F82A<:1C<1
@2141439/1
gcatgaggtaatatttattgctctcctccgattattattatacttataca
+2141439/1
@@@DFDDDAFDHDHIIIIICGIGIIIIIIIHIIIIIIGIIIIIIIIIIIG
@6252164/1
accagtggtcttcttgaacttcttcaattgacgcaagaagtaccagaaac
+6252164/1
CCCFFFFFHHHHHJJJIJJJJJJJJJJJJJJJJJJJJIJJIIJJJJJIJJ
@6252177/1
gcaagaagtaccagaaacgggacttagccacaatctggtctggagagaag
+6252177/1
@@@DDDDB=CFFBHGBBHIIIGIBHGIIIIEHGIIGGEBFGBH<D9;1BF
@7790475/1
gtctatgcaagcttactataaaacaaaattaaaaactaaacgcgttaact
+7790475/1
CCCFFFFDHHGGHJJJJJJJJGGJIIGJJJJJJGHIIGEIIIIIHIJJIJ
@3693685/1
ccacagtactcctggatattcgtatttgacacagaattcagcgacaaata
+3693685/1
=;<DDDDDHHFFFGG<D?<?BCFG@FBHGG@FEHAA<FFHCG:@FG@?F4
@599184/1
acgaagcattgtctgtttataaaataattaacaactaatgttttccaaac
+599184/1
CCCFFFFFHHHHHJJIIJJJJJIJJIJIJIJJJJJJJJJJIIJJJJJJJJ
@81124/1
tctgtttcttggcatctatagatgtcggtggcgcacagggcacg
+81124/1
::=AABDDFB<AFFAGIDFBI?FD<CA1@EB>FF<F>GFE7D;;
@599351/1
ggtgcacgcgcttgggcagagggaatctgattgtgctgttgtggaactgc
+599351/1
1?=BDDDB6<@@8A8?89CGFGFEB?DBA@BF?9DFIID>FFFC7=FFDF
@6763197/1
aataaaattagaggaagtaggtgctgggcctcttgtatgcgaaggtgttg
+6763197/1
@@CFFFFFHHHHHJJJJI9FHHHIJJJJIJJIJIJIJJJJJJIGIFHHHI
@7791056/1
gtgctgggcctcttgtatgcgaaggtgttgaggcgcttgtggtggtgcac
+7791056/1
@@@FFFFDDHHHHJJIJIJIJEGHIFFHJJIJJGIGGIIGGE@CHEHGHI
@7791074/1
ctgatagagacgatttcaccagtggtcttcttgaacttcttcaattgacg
+7791074/1
CCCFFFFFHHHHHJJJJJJJJJIJJIJJJJJJJDIJJJJJJJJJJJJIJJ
@6763302/1
gctgtctgtacattgaaaataaaaataaaaaaaatagcaggggttattgt
+6763302/1
CCCFFFFFHHHHHJJJJJJJJJJJJJJJJJJJJJJIJJJJJJJHIJJJJI
@7791183/1
gccagatgccaaagttcttgatcttcactgggctcttctctgggatttcc
+7791183/1
@@CFFFFFGHGFHJBFHIIIGIJJJIGIJIE=DHIGHEGIIGIGFHGGHG
@7791212/1
aggaagtaggtgctgggcctcttgtatgcgaaggtgttgaggcgcttgtg
+7791212/1
@?;D?=DDBH<<?F??A:ACEDEECFEHIG8E@GDBHHA?BB1@;F<F6@
@6763465/1
gtcgggagcggagcgcgctgtagctttgatcatagtagatgtttgcatgt
+6763465/1
CCCFFFFFHGHFHIIGIJJJGIIJIJJJIIIJJJJHGJJJHHHHHHFFFD
@4703760/1
gttattattacagcatacataataaaattagaggaagtaggtgctgggcc
+4703760/1
CCCFFFFFHHHHHJJJJJJJJJJJJJJJJJJJJJJJJJJJJJJJJJJJJJ
@2669092/1
cggcacctccgacactgaggtcacggtactcgcggtacatgttgtgtaca
+2669092/1
@@@DFFFDDHHFHJIIIJJJHIIGGGFEGIGIGHJFHGIIIGGIGHEHHE
@1114573/1
gtggtgcacgcgcttgggcagagggaatctgattgtgctgttgtggaact
+1114573/1
@@@FDDEFHHHHHHIIJJJJJJIJIIIJJJJJJIJIJJJJIJJJIGJJJJ
@1114786/1
tttgtctgttcgtctgtgcgcgctaatctcagaaacggctgatccg
+1114786/1
@@@DDDA?FBDFA?C@AA?FDF:8CGD?BDBB@DBGHCHI;68FHA
@3176450/1
agaggaagtaggtgctgggcctcttgtatgcgaaggtgttgaggcgcttg
+3176450/1
CC@FFDFFHGHHHGHIJJJJJJIIJJIIJIJJHIJGGHHHIJIJFEGGIJ
@599930/1
gtgctgggcctcttgtatgcgaaggtgttgaggcgcttgtggtggtgcac
+599930/1
CCCFFFFFHHHHHJJIIJJJJFHHIEGHIJJJJJJJJJJIIJBGIEHIIJ
@82505/1
aggtgctgggcctcttgtatgcgaaggtgttgaggcgcttgtggtggtgc
+82505/1
;@@DFFFFHFFFHHIGGFGGIIIGEHH:CCFHGGE?GDGGI=@@CFH@DG
@3695223/1
gcactagaaatatttcggcgatttaattttttttatgtttttattatgca
+3695223/1
CCCFFFFFHHHHHJJJJJJJIJJJIJJJJJJJIJJIJIJJJJJJJJJHHH
@7276744/1
gctggacaaggcactggcaacgaccaatcatggacttttcttcaatatcc
+7276744/1
CCCFFDFFFHHHHJIJJJJJJJJJJIJJJJJJJJIJIJJJIJJJIJJJII
@2669719/1
gtgacttgtagtcaaggtggagattttactatctttcaagtcggcataac
+2669719/1
;@@=DD?DHGDDFIIIIHGIIGDGIIIIHHIIGHHIHGHIBFHH<FGGIG
@3176740/1
gacgactcattttatatgacgagtttaaataattaggtatatacttagtg
+3176740/1
CCCFFFFFHHHHHIJJJJJJJGIFHIIIIGHIIJJJJGGIIJJJJJJJJJ
@3176862/1
tgttgaggcgcttgtggtggtgcacgcgcttgggcagagggaatctgatt
+3176862/1
@C@DDFFFGFHHHJHIIHIJHGIIIJIIIGJE@GHIJIJIHHHGFFFFFF
@2669899/1
gcctcttgtatgcgaaggtgttgaggcgcttgtgg
+2669899/1
@<@DDDDDFFFFAECDH>G><2<CDEEHF@@G?9B
@2142961/1
gccaacagattgtttgagatgtttgtgaaactgcgacaccttgtggctgt
+2142961/1
CCCFFFFFHHHHHJJJIJJJJJJJJIJJJJJJJJJJJJJJJJJIJJJJJF
@5732778/1
agaagatcctcatcttgtatagaggaggcttgggctcgctctccgaaggg
+5732778/1
@@@FDDFEHHHHHJIIGGIHJIJJIGIJJJJ6EDGCHIIIGHGIIJGGGE
@600442/1
cactgagtgacggcacctccgacactgaggtcacggtactcgcggtacat
+600442/1
@@@FD?DBFFHBC?CGFIIGDH@EHEHHHDFDHEEH?CBGB;@EE:=?@?
@4205853/1
gtagcactgagtgacggcacctccgacactgaggtcacggtactcgcggt
+4205853/1
@BCFFFFFHHHHHJJJIJJJJJJJJJJJJJJIJIJIJJJJFHIJJJJHFD
@600579/1
cccattttcacaggcaagggatcctaacttcgcaaccactaattccagtg
+600579/1
CCCFFFFFHHHHHJJJJJJJJJJJJJJJJJJJJJIJJJJJJJJJJJJJIJ
@2143328/1
tctgtttcttggcatctatagatgtcggtggcgcacagggcacgcttgcg
+2143328/1
CCCFFFFFHHHGHIJJJJJJJJJIJJJJHIJIJJJJJJJJIJJJJJJJJJ
@5733147/1
cagtggtcttcttgaacttcttcaattgacgcaagaagtaccagaaacgg
+5733147/1
CCCFFFFFHHHHHJJJJJJJJJJJJJJJJJJJJJJJJJHHIJJJJJJJJJ
@5733277/1
gagactcataacgcagccagatgccaaagttcttgatcttcactgggctc
+5733277/1
CCCFFFFFHHHHHJJJIJJJJJJJJJJJJHIJJJJJJJIJJJJJJDGIIJ
@5733306/1
gcaaagttaaccatcttgtattcaaaagaaaacctagaatcactggttca
+5733306/1
CCCFFFDFGHHHHJJJJJIJJJJJJJJJJJJJJJJJJJJJJJJJJJHIIJ
@1115163/1
gtacatgttgtgtacacctgagcgagactcataacgcagccagatgccaa
+1115163/1
CCCFFFFDHHHHHJICEEGHGHIJJJIJJJJJJIJJIJJJIIIHIIJJJJ
@7277647/1
ggcggcgcgatttgaaaaattcataacttggta
+7277647/1
@@@DDDDD>FDHHGEI<DFGHGAAFFEGDGGFA
@1115295/1
gtcctgcagagcttgccacatcttgtaagcagcctgacgcttagcaagtt
+1115295/1
CCCFFFFFHHGHDGI9FHIGGIIJJJJJJJIIIJJIIJIJIJIJJJGIDG
@6253731/1
ggtgcacgcgcttgggcagagggaatctgattgtgctgttgtggaactgc
+6253731/1
BCBDFFFFHHHHHJIJJJJJJJJJJJJJJJJJJJJJJJJJJIIJIJJJJI
@6763704/1
gttgtggaactgcttcacctgtggccggcggcacgcagacgccttgatga
+6763704/1
@@@FDBDAFDDHHJG>GGIEDHGIHGIDCDFHG@EHFF?AABDDBDCDDA
@5236140/1
tggttcaaattcaaataaaatcactctgcaatcctgcctcacatgattca
+5236140/1
@@CDDFFFHHHHHGGIJJJJJJJJJJJJJJJJIJJJJJJJJJJJJJJJJJ
@6253937/1
gcctcttgtatgcgaaggtgttgaggcgcttgtggtggtgcacgcgcttg
+6253937/1
CCCFFFFFHHHHHJIJJJCGFHIIIJIJJJJJGIJBGIAGIIJJJJHFFD
@83970/1
ggcgcttgtggtggtgcacgcgcttgggcagagggaatctgattgtgctg
+83970/1
CC@FFFFFFHHDFGEGHIIIJJJHIJDHIFHJI=GIJJJHIFIIGIHIGH
@84097/1
ggcgcttgtggtggtgcacgcgcttgggcagagggaatctgattgtgctg
+84097/1
CCCFFFFFHHHDHJHHJJJJJJJIIJJJJJJJJJJJJJJJJJJJJJJJJH
@6254172/1
cagcatacataataaaattagaggaagtaggtgctgggcctcttgtatgc
+6254172/1
CCCFFFFFHHHGHJJJJJIJJJJJJJJHIJJJJJIIJJIJJJJJIJJJJJ
@5236519/1
ggcgcacagggcacgcttgcgcatgacatctatacatgccattggcgttc
+5236519/1
CCCFFFFFGHH1CEGGGIIDFIHIIIGHIIIIIIIIHIGGHIGEGIGFE@
@4207159/1
ctgagattagcgcgcacagacgaacagacaaacagacaaacagacaaaca
+4207159/1
CCCFFFFFHHHHHJJJJJJJJJJIJJJJJJJJJJJJJIJJJIJJHHHHFF
@3695601/1
ggctcgctctccgaagggagcttgcggccgatgacctcatactccttcaa
+3695601/1
C@CDDFFFHHHHHHIJGIEHGHIIJJJIJIEIICAEHIHEEHHEFFFFFE
@1625195/1
ctgtggccggcggcacgcagacgccttgatgacctccactttgatgatct
+1625195/1
?@?D;B?DH?DAAE@GBHGB6FHIF;:?BCCB>C>@A;;>@CCCCCAAC>
@4207321/1
cgaatattccctgacacctcacccagggcgggatatggaattttaattta
+4207321/1
@@<DDDDDHHHDFGIAHIIGGHGGBAHIDIGIH:EHHDD@D?@@DCCDDC
@6764496/1
tcatcgggaggtgtggcagcctccttgaccattttagatatttgttgttc
+6764496/1
CCCFFFFFHHGDFHIJJJJJJJJJJJIGHIIJJJJGIJJIJJJJIIGIIG
@6254524/1
ggtgcacgcgcttgggcagagggaatctgattgtgctgttgtggaactgc
+6254524/1
B@@DFFFFGHFADHGIJIJJGIJJJJJIJIJJIDHIJIHHGFHGGGGIIH
@5236992/1
gcgcagatctccggaactactgattccaatttaactattctttttgtgtt
+5236992/1
@CCFDDDDHFFDDGIGGDHIIIGG>GCBGHCGIBCCDFECFHIEIEHEHH
@84716/1
gtcggacgagccgtgccttttattgcttggtgagacacgagataaaagtc
+84716/1
@@@DFFFFHDHHHDFHGIGHG<GGDGHIFHBAFGCFEHJIIJGHICH@DE
@2143629/1
agtgacggcacctccgacactgaggtcacggtactcgcggtacatgttgt
+2143629/1
BBBFFFFFHHHHHJJJJJJJJJJJJIJJJJJHIJJJJJJJJHHHHFFFFF
@3696120/1
gaggaagtaggtgctgggcctcttgtatgcgaaggtgttgaggcgcttgt
+3696120/1
C@CFFFFFHHGBFHIJFIIJJJJJJHIIJIJGIIJFFFBFEHIJJIJJJ@
@2670754/1
gctctgtgcctggctcccatgtcacggtagcactgagtgacggcacctcc
+2670754/1
<;?ABDDDFDD?F?@<EHGEHBHHGIICDHGCHIIIICF><DD:FDD8CF
@4207912/1
cgacacgattatgaagacgaagcggacgtcacggtaagcattcatcagaa
+4207912/1
@<@DFAA?BFFBFEHBHIEID@AH@DG@.7CBA@GDE;CE=EA=EAA???
@2670856/1
agtaggtgctgggcctcttgtatgcgaaggtgttgaggcgcttgtggtgg
+2670856/1
C@CDDEDDFHHGHJIIIIJJIIGGHGFEGHGHIGGIEIIIGIGGIIIEHI
@3696436/1
tggatctcctcagtaggatggcaaagagacgaagcgcgcgttctcatgta
+3696436/1
CCCFFFFFHHHHHHIJJJJJJJJJJJIJJJJJJJJJJJJJHIJJHHHHHH
@7278125/1
gtacagttagaaatgttacaacctctatactttgcattaaaataatgccc
+7278125/1
C@@FFFBDHHDFHGHFEFF@HGGGHGGEEHDFEHGA@AHIJGGBDFBDHI
@2671222/1
agaggaagtaggtgctgggcctcttgtatgcgaaggtgttgaggcgcttg
+2671222/1
@@CFFFFFHHBFCFFHHJIIIGHHEGEFIIIIGIGG:DBDHIJIIJJJIC
@4208453/1
cagtactttagctttgacagtgtaaaacttctccgaaatctccaatccaa
+4208453/1
CCCFFFFFHHHHHJJJJJJJIJJJJJJJJJJJJJJJJJJJJJJJJJJJJJ
@7278541/1
gacgcaagaagtaccagaaacgggacttagccacaatctggtctggagag
+7278541/1
@@CFFFFFHHGDFFHGIGIIIJJJIIJJJJGIJJJJJJJIIHIJIJGIHE
@2671740/1
cgtctgcagtattcgttaatctgttcagcggagagatgctgcgtcttcca
+2671740/1
@BBFFFFFHHHHHJJJJJJJJJJIJJJJJJJJJJJJJJJJJJJJJJJIJJ
@2672020/1
gtcttctctaacagttctctgtggtgcaaagcaagcaattgcccacaccc
+2672020/1
CCCFFFFFGHHHHJJJIJIJJJJIIHJJJJJJIJJJJJJJJJJJIJJIIJ
@3178790/1
cttccttcttagagcgtcccgtacccatagcaacaagatcagcgactgtc
+3178790/1
CCCFFFFFHHHHGJJJGGIJJJGIIHJIIJJJJJJJJJJIGGIJJIJIHI
@602454/1
gggctctgtgcctggctcccatgtcacggtagcactgagtgacggcacct
+602454/1
CCCFFFFFHHHHHJJJIJJJIJIGHJJJJEHIJJIJJJJHIJIJJIJIGI
@86218/1
gtgctgttgtggaactgcttcacctgtggccggcggcacgcagacgcctt
+86218/1
@C@FFFDDFCFH?GIIEIGHHIIFHGIGIHGHG@?FGFEBDCDDDDDBA?
@2145022/1
ctgttgtggaactgcttcacctgtggccggcggcacgcagacgccttgat
+2145022/1
@@@BDDDDHFH?DFHIHFGBHGIIIIDGIH?GHBEHHFDEBBBBBBBCCC
@2672314/1
gtcttggttgaacggaactccaatcctttactcgaatagtcttttctaac
+2672314/1
?@@DFFFDHDDBHIJAGGHHGGGIHIIJJIJIJJIFHIJDGGIJJIJIJG
@4209558/1
agtgattttgacgggtagctgatgtactaatgagtaataaaataataaaa
+4209558/1
1?@D?D?DHFDFHIEGHEEHG>DBH<C?CEGHGB9CBFHGIIGCDGIIIE
@4209727/1
gctgggcctcttgtatgcgaaggtgttgaggcgcttgtggtggtgcacgc
+4209727/1
CCCFFFFFDHHGFIJGFIIEEHE:CGHIIIJJJJJJJHHH=CHFGIIJJF
@4209898/1
agaagatcctcatcttgtatagaggaggcttgggctcgctctccgaaggg
+4209898/1
@@@FFDDDFFFFHJJJIJJIIJJIIGIFIII61?G@FA?FCGGHGGG8@G
@7793276/1
gtcggattcaattcggaacatagaaatttgtgtaacccaagtttgacgac
+7793276/1
BBCFFFFFHHHHHJJJJJJJJJJJJJJJJJIIHIJJJJJJJHIIJJJJJJ
@4210274/1
gggctctgtgcctggctcccatgtcacggtagcactgagtgacggcacct
+4210274/1
CC@FFFFFHHGHGIJIJIJJGIIHHGGIJFEHIIJIJJJDEGGGDIIHGC
@6765795/1
gccacaatctggtctggagagaagatcctcatcttgtatagag
+6765795/1
?@@DDDDFBHFFFDHG>BFHEEHIIICFGHGIEHIIEHIGEGB
@4210354/1
tgaggtcacggtactcgcggtacatgttgtgtacacctgagcgagactca
+4210354/1
CCCFFDEFHHHFHIIJJJJIGHJIIIFIIHHGIGBBBFHIIIJEIIJJHG
@4705888/1
caacaatctcgtggttcctctgcacttggtggtccacaaacattataata
+4705888/1
@@@DDDFDFHD<DFFGGGGIICBGGIIGGECFFGHHIAFGHIIJGIIDFI
@5238158/1
cttggttgaacggaactccaatcctttactcgaatagtcttttctaactt
+5238158/1
CCCFFEFFHHHHHJJJIJJJJJJJJJJIJJJJGGHIJHIIJJJJIIJJJI
@3179745/1
caaaaacattaaaaatgattaaaactaaactaaaactacttcttatgatt
+3179745/1
CCCFFFFFHFHHGGEHGGIGIGHHHHGHIGGIIJJJJJIJJJJJJIJJJJ
@7793850/1
acctgtggccggcggcacgcagacgccttgatgacctccactttgatgat
+7793850/1
CCCFFFFFHHHHHJJJJJIJJJJJJHHHFFFFFFEEEEDDDDDDDDDDEF
@5735077/1
cctctatcaagtgctcgttttgttagacttcagtgtagctttgtattatg
+5735077/1
CCCFFFFFHGHHHHIJJHIJJJJJJJJJJJJGIJJIGIJJJIJJGIJIIC
@86817/1
gggcccgctctccgaagggagcttgcggccgatgacctcatactccttca
+86817/1
CCCFFFFFHHHHHJJJJJJJJJJJJJJJJJJJJJIHHHHHHFFFFFFEEE
@5735205/1
actagaaatatttcggcgatttaatttttttatgtttttattatgcaatt
+5735205/1
B@@FFFFFHHHHGJIJJIIIJJIJIJJIJJJJJJDIIJJJIJIJJJJIIJ
@6255007/1
caccgaaggcggcggccgcattcggtttcacagaaaccgaattaatacgg
+6255007/1
CCCFFFFFHHHHHJJJJHFFFDEEE?BDDFDDDDDDDDDDDDDDDEEDDD
@2146333/1
gccgctttggtttacgttccagttctcgattatcgaacttttcgccatga
+2146333/1
CCCFFFFFHHHHHJJJHIIJJJIJJJJJJJJJJJJJJJJJJJJJJJJJJJ
@4210991/1
ccctggcgtaaaataacgtcaatacattggatctcctcagtaggatggca
+4210991/1
CCCFFFFFHGHHHJJJJJJJJIGJJJJJIJIJJJJJJJIIGIJJIJJIIJ
@1116561/1
gcatgttttcacttgttcgtcgtcgaaatcaacttcagtgtatcggttgg
+1116561/1
CCCFFFFFHHHHHJJIJJJIJJIJJHIJJJJJJJJJJJIJIJJJJJIJJJ
@2672802/1
ggcagagggaatctgattgtgctgttgtggaactgcttcacctgtggccg
+2672802/1
@@@DDDFFHHHHGGGEGGIEEHCHFDBHHBGGGJJEGJGHEBDFHIJGCG
@4706701/1
gccagatgccaaagttcttgatcttcactgggctcttctctgggatttcc
+4706701/1
C@CFFFFFHGHHHJIJJIIJJJJJJJJJJIJJJJJJJJJJJJJJIJIJJJ
@1116822/1
ctgtgatctgtttcttggcatctatagatgtcggtggcgcacagggcacg
+1116822/1
CCCFFFFFHHHHHJJJHIJJJJJJJJIJJIHIJJFHIGJJIJJIJJIJJJ
@6255667/1
ggcacggttcctcgacgagcaagtagttcttgaagcacagacacaggtgt
+6255667/1
CCCFFFFFHHGHDIJJJJJIGIHFDGGIGGIIIJJJJJJIJJJJJIJGH@
@1117304/1
ggaactccaatcctttactcgaatagtcttttctaacttgaacagtgcga
+1117304/1
CCCFFFFFHHHHHJJJJJJJJGGHIJIIJJJJJJJJJJJJJIJJJGHJJG
@87768/1
ctgggcctcttgtatgcgaaggtgttgaggcgcttgtggtggtgcacgcg
+87768/1
CCCFFFFFHGHHHJJJIJIJJJGGIGIGIJJJJJJJIJJHJJHFGIIJHE
@4211831/1
gtgctgggcctcttgtatgcgaaggtgttgaggcgcttgtggtggtgcac
+4211831/1
CCCFFFFFHHHHHJJJJJJJJIIHJCFFHIJJJJJJJJJIIJHIJHHJJJ
@2673571/1
gttgaggcgcttgtggtggtgcacgcgcttgggcagagggaatctgattg
+2673571/1
CCCFFFFFHHHHHIJJHIJHHIJJJJJJJJJJJJJJJJJJHHHHFFFFFF
@1117522/1
gcaaagataagatgaagaagaggagcaaatggaaaaaaaaattggtgaaa
+1117522/1
CCCFFFFFHHHHHIJJJJJJJJJJIJJJJJJJJJJJJJJJJGIGJFHIJJ
@4707496/1
cgcaagaagtaccagaaacgggacttagccacaatctggtctggagagaa
+4707496/1
CCCFFFFFHHHHHJJJJJJJJJJJJJJJJJJJJJJJJJJIJJJJJJJJJI
@1117686/1
ggcacctccgacactgaggtcacggtactcgcggtacatgttgtgtacac
+1117686/1
CCCFFFFFHHHHHJJJJJJHHJJGIIIJJJJJJJIIJJJJIJJJJHIIA=
@604201/1
gaggcgcttgtggtggtgcacgcgcttgggcagagggaatctgattgtgc
+604201/1
CCCFFFFFGGHHHHIJGHJJIJJJJJIJJJJJJJJJJIJHHHHGHFFEFD
@2673844/1
agccggatgccaaagttcttgatcttcactgggctcttctctgggatttc
+2673844/1
@@CF?DFFHGFHFEDAFGIJGHEHIJGCGGGIJIJIGIEGIABDGGACHG
@4212230/1
gcttgggcagagggaatctgattgtgctgttgtggaactgcttcacctgt
+4212230/1
@@@FD=DEHFFDHIJIIJJIIJJGIJJJJIJJIIJFGIGJIJ4?FHIIHG
@4212375/1
tagaggaagtaggtgctgggcctcttgtatgcgaaggtgttgaggcgctt
+4212375/1
CCCFFFDFHHHHHJJJJJIJJJJJJJJIJJJJIGGEIBGGHIHIJEIJJJ
@3180335/1
attacgttaaatgccacgacgctcggacatttcaattttatttagttgg
+3180335/1
?@@B1AABDD:AF>>E:?FEFFA<<DDBFFF8BF9DF9CB9FF<7@=C=
@1627194/1
gtcacggtagcactgagtgacggcacctccgacactgaggtcacggtact
+1627194/1
@@@DDDDBDCAHBFIFG<??BBG<GDDEHIADFGGFHHIE8=F@AB5.:A
@7794423/1
ggtaagtttgtcgagtagagccttagctgcggaatgcttagcttccttct
+7794423/1
BC@DFFDFHHHHHJJFHHIJIIJJJJJJJJJJJJJJIJJJIJJJJJJJJJ
@5238994/1
ggtgctgggcctcttgtatgcgaaggtgttgaggcgcttgtggtggtgca
+5238994/1
B@@DFFFFHHHHHJJJIJJJIJGHHI?EFHIIJJIJJJJJEHJ@FH@DHG
@5735952/1
gtatggtggtgcatagtagggtggcggcggtgaatgcacatctatcggca
+5735952/1
B?@FFFDEHDFHFGHIHIJIJFGGGHIIJI=BDDFFFECEEEECDDDDDB
@5239171/1
aacgggacttagccacaatctggtctggagagaagatcctcatcttgtat
+5239171/1
@@@DD8?DH?FD>EBG@FGGHEHIDHHIBEGDDGHGG>D>F@BF?@G9BB
@7794852/1
gttcagcctttttctttttaggcttcttctttctagtgcctgataagccc
+7794852/1
CC@FFFFFGHHHHIJJJJJJIJIIJJJJJJJJGJEGIIJJIJGIGIIHIJ
@3181206/1
tcttggttgaacggaactccaatcctttactcgaatagtcttttctaact
+3181206/1
@@@FFFFFFBHHHBHG@CBEEIIJJJJJJJJJGEHEFGGHEIJJIHGGGG
@4708904/1
tagaggaagtaggtgctgggcctcttgtatgcgaaggtgttgaggcgctt
+4708904/1
CCCFFFFFHHHHHHIJJJJJJJJJJJJIJJJJJGHHJDGHIJIJJJJJJJ
@5239665/1
ctccggtaagtttgtcgagtagagccttagctgcggaatgcttagcttcc
+5239665/1
CCCFFD=DDCFHHIJJJIGJJJIJJIGICGGIIIJJIJJJJJJJJJIJGI
@2147454/1
ggcagctcgaacacggttaccgggaattttgtttggtatctgataccgac
+2147454/1
CCCFFFFFHHHHHJJJGHJJJJJJIIJJIJJIJJJJHIJJJJJJJJJJJE
@4709036/1
agtttgtatacttaattcgatgttatacatatagcatttcgggtctatag
+4709036/1
@@@DDDDDBBBFFGGEG@FGCGIEEHIIIIEIEIGIEHDHIIIGFGIIIG
@4213480/1
gttgattttggaatgttttacattggatccgacaaattttcaaattaaag
+4213480/1
CCCFFFFFHHHHHJJHIJJJJJJJJJJJJJJ?FHIIJJJJJJJJJJJJJH
@5736606/1
gtcacggtagcactgagtgacggcacctccgacactgaggtcacggtact
+5736606/1
@@CFFFFDDHHFHIJGGFC>HHIJJJGIJJIIIJJJGHIJIJIJJG;CHH
@5736721/1
gcggctgaattgcagcatcttgtcgagaacatgaagccgctttggtttac
+5736721/1
CCCFFFFFHHHHHJJIJJJJJJJJJJJIIJIIJGIJJJIIJJJJJGHIII
@6256237/1
aatcgacgactcctgtggctttcagtgaaacatcaaaatttatcgatctt
+6256237/1
@@CFFADFGHHHHGDCGFHIIJGGCCGDGI@GIEIGEHFHIGIIHGIJJJ
@1628428/1
gtttgtctgtttgtctgttcgtctgtgcgcgctaatctcagaaacggctg
+1628428/1
@B@FFFFFHHHHHJJJJJJJJIJJJIJJJJJJJJJJJJJJJIJJJ1FHJJ
@88387/1
gtcttcttgaacttcttcaattgacgcaagaagtaccagaaacgggactt
+88387/1
@CCFFFFFGFHHHJJJJJJJJIIJJJIJBGGIHDDGGFIIGDDHFIIJII
@4709447/1
cagcagagtgcacacaatggtgaactggcgttcatgcggcaaacgcctat
+4709447/1
CCCFFFFFHHGHHEEBACCFAHHHHIJJJJJJJJJIJJJJJGIJJJJJJI
@6767821/1
ccacaatctggtctggagagaagatcctcatcttgtatagaggaggcttg
+6767821/1
CCCFFFFFHHHHGHJJIJIIIJJJJJJJJJJJJJJJIIJJJJJJJJJJJG
@6256533/1
gagtttgtatacttaattcgatgttatacatatagcatttcggatctata
+6256533/1
CCCFFFFDHHHHHJJJJJJJJJJJJJJJJJJJJJJJJJJJJJJIJIJJJJ
@4214503/1
ctcaataattaataatataacacggtcgctac
+4214503/1
@@1AD?D8:?DF4A:C?@FDEI91@A;?DFDA
@7281692/1
cttggttgaacggaactccaatcctttactcgaatagtcttttctaactt
+7281692/1
CCCFFFFFHHHHHJJJJJJJJJJJJJJJJJJJJJJJJIJJJJJJIJJJJJ
@5241063/1
gtctttggagccctgtccaacggtagatggaactctgtcgccgataccag
+5241063/1
CCCFFFFFHHHHHJJJJJJJJJJFHIJJJJJJJJJJJJJJJJJJIJJJJJ
@1629429/1
ctcatcttgtatagaggaggcttgggctcgctctccgaagggagcttgcg
+1629429/1
CCCFFFFFHHHHHJJJJJJJIJJGHIJJJJJJJJJJJIJIJJHIIJJJIG
@7282115/1
gtacatgttgtgtacacctgagcgagactcataacgcagccagatgccaa
+7282115/1
@@@FDDFDHHFHHEFECCEHGIGHGIHHJIIJJIIIIJJIGIGIIJGHGI
@4214954/1
tttgtttttctctgtgatctgtttcttggcatctatagatgtcggtggcg
+4214954/1
@@@FDFFFHHHHHIJJJJEGIFHIHIJHEGIJGHGIGIAGEFHIJFEGFG
@6257461/1
catacataataaaattagaggaagtaggtgctgggcctcttgtatgcgaa
+6257461/1
CCCFFFFFHHHGGIJJIJIJJIJJJGGIHHHJIIJJJJIJJJHIIJJJGI
@1629650/1
agtagttcttgaagcacagacacaggtgtcttcaacggaagagattccat
+1629650/1
CCCFFDFFHHHHHJJHHIIGIJJJJJFHJJJJJIGJJJJJJIJJJIIJJJ
@5241376/1
caaccactaattccagtgataaattcactctagcacgtagttctcagctt
+5241376/1
CCCFFFFFHHHHHJJJIJJJJJJJJJJJJJJJJJIJJJJJJJJJJJJJJJ
@6257651/1
tgctgggcctcttgtatgcgaaggtgttgaggcgcttgtggtggtgcacg
+6257651/1
CCCFFFFFHHHHHJJJJJJJHIJJFHIJJJJJIJJJJJHIJFHJHHIJJH
@7282439/1
ggcgcttgtggtggtgcacgcgcttgggcagagggaatctgattgtgctg
+7282439/1
CCCFFFFFHHHHHJHHJJJJJJJJJJJJJJJJJJJJJJJJJJJJJIJJJH
@1119251/1
aggcgcttgtggtggtgcacgcgcttgggcagagggaatctgattgtgct
+1119251/1
CCCFFFFFHHHHFHIFHIJJJJJJJJJJJJJJJJJJJJJJJJJJJJIHHG
@1629874/1
gaagtaggtgctgggcctcttgtatgcgaaggtgttgaggcgcttgtggt
+1629874/1
CCCFFFFFFHHHHJJJJJJJJJIJJJJJIIIJDHIIJJJJJJJJJJGIJ=
@5241627/1
gacgcaagaagtaccagaaacgggacttagccacaatctggtctggagag
+5241627/1
@<@ADDDDF?D<<C4::EFF:C;1:DDFG@@30?DFC9DA@BF@BFEFBE
@7282623/1
gccagatgccaaagttcttgatcttcactgggctcttctctgggatttcc
+7282623/1
@@@FFFFFFHFHGGHIIIJJJIGIJIGIGHGIGIGIIIJJJJIIEGGIIG
@7282680/1
ctggctcccatgtcacggtagcactgagtgacggcacctccgacactgag
+7282680/1
@C@DDFFFDHBHHGIJJJ?BHIIGIGEHHGIICGHIIGGIJGGGJGGIGA
@1119559/1
gtggattttaatgttattattacagcatacataataaaattagaggaagt
+1119559/1
@?@DDFFDDDFHDABEGFFICIGG>HHIIBGGG@HGIIIIEGE>FEGDH?
@1119652/1
ccacttttatcttttgcacctcacgatcgattactactgctttcccaaag
+1119652/1
CCCFFFFFHHHHHJJJJJJJJJJJJJJJJJJJJJJJJJJJJJJJJJJJJI
@5241954/1
aggagcaaatggaaaaaaaaattggtgaaaagaatcacaagtaagatact
+5241954/1
BCCDFFFFHHHGFIIJJJJIJHIIJ?BGGIJIJIIJJIJGICFHJJGJJI
@1119700/1
agtgactttcccgtttccaatctccaagacaggaggctccagtactttag
+1119700/1
@CCFFFFFGFHHGIJJJIIDHGGGEHGIJIIJIJJJJJGJDHDHIIIGGD
@604804/1
cttgtatagaggaggcttgggctcgctctccgaagggagcttgcggccga
+604804/1
CCCFFFFFHHHHHJJJJJHIJJJJJJJJJJJJJJIJJHIIJJJJJJHFDB
@1119889/1
gccattagtagactgatcagccggagcagctccggtaagtttgtcgagta
+1119889/1
CCCFFFFFFHHHHJJJJJJJJJJJJJJJJJIJJIJFHIJHIJJGHJJJHG
@7796181/1
cccacatcaggatgtggattttaatgttattattacagcatacataataa
+7796181/1
CCCFFFFFHFHBFHGHGHIIJJIGHHIIIGJIJJIIIIJJJJJJJJGIGI
@3699756/1
ggtgaaaagaatcacaagtaagatactgcaaacatgccagttataaagca
+3699756/1
@@@DDDDDF?3<CDEEEEHCEC?F:BHH@EAFGFDFAFIIIIIIE4:9DF
@605195/1
caccgacgacgacactgtacagttagaaatgttacaacctctatactttg
+605195/1
CCCFFFFFHHHHHJJJJJIJJJFGIIJJJJJIJJJJJJJJJJJJJJJJJJ
@605396/1
gtcactattctaggattgtgtaggtaatattattaaacgaagaacatgcg
+605396/1
CCCFFFFFHHHGHJHJJJHIHJJJFJIJJJJJJJJJJJJJJJJJJJJJIJ
@3700003/1
gtcacggtactcgcggtacatgttgtgtacacctgagcgagactcataac
+3700003/1
CCCFFFFDFHHHGJJJHIJJJJJJJJIHIJDBDGHIJIJGIGHJJIJJJH
@3181983/1
cgcaagaagtaccagaaacgggacttagccacaatctggtc
+3181983/1
CC@DFDDDFFBDHIIIBHIE=@@EGDGCHG@GHI?GFB4B?
@3182116/1
gacgctcggacatttcaattttatttagttggtcttggttgaacggaact
+3182116/1
CCCFFFFFGHHGHJIJJJJJJJHIJJGGIIJJGHIJJJHHGHJIJJIIIJ
@89430/1
gccagatgccaaagttcttgatcttcactgggctcttctctgggatttcc
+89430/1
@<@DFFFDFGHGHJGEHIIJJGHEGIIIIJIJJJJJJIJJJJJJDHIJJG
@3700440/1
tttttttatattttttttaagtaatttccacgctgggaaaattacactaa
+3700440/1
@@@B1DDDFFFBFFIIIEFFF99?DGGFAGC?DFI8;CE@.=@DE9CC;C
@3700469/1
tggtggtgcacgcgcttgggcagagggaatctgattgtgctgttgtggaa
+3700469/1
@@@BBDDDHHHDFIIIAECGEEHDGFGGHGIIBEHIIGHA@FFF@HDG;@
@89521/1
gatggagtgagcacgggctctgtgcctggctcccatgtcacggtagcact
+89521/1
CCCFFFFFHHHHHJJIJJJJJJJJJJJJJJJJJJJJJIJJJJJGHJJJJJ
@605961/1
gcgttgatgtcgcaagatagtgagacattcactttttagtcataatcttc
+605961/1
CCCFFFFFHHHHHIIJJJJJHHIJIIIIIIIJIJJJJJJIGHGJEIJJIE
@4215931/1
tgggcctcttgtatgcgaaggtgttgaggcgcttgtggtggtgcacgcgc
+4215931/1
CCCFFFFFHHHHHJJJJIJJJFHIIJJJJJJJIJJIJJJJJHHJJJJJHF
@5242368/1
ggtgcgtgcaggatcctcgtcattgcctggcatacaaggcaaagcaccga
+5242368/1
@BBDFFFFHGGFFIJIGJJIJIJJJJJJJJJJJJJJJJIJFJIIJIIIFG
@4216006/1
gtgctgttgtggaactgcttcacctgtggccggcggcacgcagacgcctt
+4216006/1
CCCFFFFFHHHHHJJJJJJJJJJJJJJJJJJJJJJJJHHFFDDDBDDDDD
@3182772/1
gttggaatgattctggtgggttgtcctgcagagcttgccacatcttgtaa
+3182772/1
CCCFFFFFHHHHHJJJHIIJGFGGIJIJJJIJJJJJJJJJJJJJJJJGHI
@4216160/1
cggcaatctgccttggttgcggtctttgtataccttcaggtgatcgaaca
+4216160/1
CCCFFFFFHHHHHJJJFHIIJJFGHIJJIIJJJJJJIJJJDGHIJIJJJJ
@1630757/1
gttaagaggtgttacctgcaacttggccaggttagggccaacagattgtt
+1630757/1
CCCFFFFFHFHHHJJJJJJJJJJJJJJJJJJHIJJJJJJJIJJJIJJJGI
@1120601/1
agacgatttcaccagtggtcttcttgaacttcttcaattgacgcaagaag
+1120601/1
@@@DDDBBFDB?:CFFDHH<CBFAF<DABEF<FFCFGGEE@HEG@:DGI3
@7284961/1
cacatccaacaaggtcacagtcgatagattacggtctatgtctatcggct
+7284961/1
@@BFFFFFHHHHHJIIJJJJJJJJJJJJJJJJJJIJJJJJJJJJJJJJJJ
@1120688/1
gacgatttcaccagtggtcttcttgaacttcttcaattgacgcaagaagt
+1120688/1
@@@DDDDFFHHHGICGHHIIIIIHC>GHIIIIIIIIIGIGHIIGEHEHHH
@4216673/1
atctgtttcttggcatctatagatgtcggtggcgcacagggcacgcttgc
+4216673/1
C@CFFFFFHGHHFIJJJJIJIJIJJHHIJ@FHGIJJJJJJIIJIJIGIGH
@7285543/1
gcacgtagttctcagcttccctgcaaagttaaccatcttgtattcaaaag
+7285543/1
CC@FFDFFADDHHIHIIGGHGIGIJJJIHHIGGCBFHIIGGHIIGGJJH?
@2675375/1
cgcaagaagtaccagaaacgggacttagccacaatctggtctggagagaa
+2675375/1
C@CFFFFFGDHHHJGIJJJJJJIJJJJJJJJJIIDIIIIGHHJJIJJJGJ
@7796928/1
ctcatcttgtatagaggaggcttgggctcgctctccgaagggagcttgcg
+7796928/1
@??DDDDFG?FHFFIIIGGG=GI?E?CABGHGHHD;D@FHIB2@G@FA@;
@4711253/1
caccagtggtcttcttgaacttcttcaattgacgcaagaagtaccagaaa
+4711253/1
;@@FFFDDBHFHFIIGGEHIIIIIIIIIIIGHIGIIG>HII@FGDEFDHI
@7796971/1
cgcagccagatgccaaagttcttgatcttcactgggctcttctctgggat
+7796971/1
CC@FFFFFHHHHHJJJIJHIJJJJJJJJJJJJJJIJJJJJJJJJJJJJIJ
@3183898/1
agaggaagtaggtgctgggcctcttgtatgcgaaggtgttgaggcgcttg
+3183898/1
CCCFFFFFHHHHHIJJJJJJJJJJJJJJJJJJHHHJDFGHIHJJIJJJJJ
@2675605/1
gcctcttgtatgcgaaggtgttgaggcgcttgtggtggtgcacgcgcttg
+2675605/1
;??BDDDB=?FFAFFEF8AE?CE9FFCFBF@BFF<0?CFCFF>@F<ADD=
@6769276/1
ggttcgtgaatcatgccctcaatctgcaccagttcatatttgggcacagt
+6769276/1
@@CFDADFHDBHHCEHBFGHHGGIDECDGHGG<DFHIIIIIIFIIIIII9
@2149618/1
ctgcaaagttaaccatcttgtattcaaaagaaaacctagaatcactggtt
+2149618/1
CCCFFFFFHGHHHHGHIJJJIIIIJGJJJJIJJGJJJJIJIJJJJIIJBG
@5740075/1
gtacgtttctgttcctgtccccatctgaggaatagtattgttaaatcaaa
+5740075/1
CBCFFFFFHHHHHJJJJGJJJJJJJJJJJJIJJJJFHIIJIIJJJJJIIJ
@89847/1
gtttcaaaaaaactgtttcacataaataggtgagaagtgtgataatgtca
+89847/1
CBCFFFFFHHHHHJJIJJJJJJJJGHIIJJFHIJJIJIIIIIIJJJJJJJ
@7286076/1
caccagtggtcttcttgaacttcttcaattgacgcaagaagtaccagaaa
+7286076/1
CCCFFFDFDDFFHJJJJIGJIJJJJJJIJJJIGIJGIJJJIFFHIIIJIE
@7797495/1
agagaagatcctcatcttgtatagaggaggcttgggctcgctctccgaag
+7797495/1
@@@FFFFFHGHHHIIIIJIGHIIGHFAGHIIIG:F;FHIDFGGCHHBFHA
@2150203/1
cccacttcacgacgcttcagcagagtgcacacaat
+2150203/1
?@@DFF;DDDFDDHIIGFGIIII>FDGHIEDGHFH
@606652/1
ggtgcacgcgcttgggcagagggaatctgattgtgctgttgtggaactgc
+606652/1
B@BDFFFFHHHHHJJJJIJJJJJJJJJJJJJJJJJJJJJJJHIIJJJJJJ
@2676290/1
agggaatctgattgtgctgttgtggaactgcttcacctgtggccggcggc
+2676290/1
@CCFFFFFHHHHHJIJJJJJJJIJJJJJJJJJJIGIJJGIGGGJIJJJHF
@4712460/1
atggtaagaaggtggcggccagaatctagacatgcacagctcttgcagcc
+4712460/1
@CCFFFFFHHHHHJJJJJJJJJJJJJJJJJJJJJJJJJJJJJJJJJJJJJ
@607009/1
gtgcacgcgcttgggcagagggaatctgattgtgctgttgtggaactgct
+607009/1
?:=DDDDDDA?D;EDED?1C?80B?DEI@9?B999?B?DCBCCB@D@8A7
@1121615/1
gacttaaatctaatctaattaatttataaattagacttacaattttatta
+1121615/1
=8=BDDDAFHHHHIIIGBHGGBHDGIIIIIAFCG@CHIIIICGHHFHEH@
@91227/1
ctcttgtatgcgaaggtgttgaggcgcttgtggtggtgcacgcgcctggg
+91227/1
CCCFFFFFGHHHHGIJGGHIJJJJJIJJJJHDIFHGFGGIIJJJHEFFFD
@5244488/1
ctcgctctccgaagggagcttgcggccgatgacctcatactccttcaact
+5244488/1
CCCFFFFFHHHHHIIJJJJJJJJJJJJJJJJHIJJJJJJJJJJJJHHHHH
@1632366/1
gtggattttaatgttattattacagcatacataataaaattagaggaagt
+1632366/1
@@@FDFFFHGDHHIIJJJIJJIGJIIHJIIIJGHHIIJEIHIJGHJJJIH
@3702503/1
ggcagagggaatctgattgtgctgttgtggaactg
+3702503/1
@@@D;DDDDHFFFG9ACBEHGII>H<?2??::EHB
@3184869/1
ccgtcattgaacaatctcgtatgatgccgtttctgtaccaataggaacaa
+3184869/1
CCCFFFFDHFHHGJJEHEDHIIJEHIIIIGHGCDGHEGIIJJJJIJJIIG
@91971/1
ctgcagatgactgtgcatccttgctagtaagtcctgagccatagcaaaca
+91971/1
CCCFFFFFHHHHHIJJJJJJJJJJJJJJJJJHIJJIJJJJJJJJJJJJJJ
@3184917/1
gcctcttgtatgcgaaggtgttgaggcgcttgtggtggtgcacgcgcttg
+3184917/1
CCCFFFFFBFHGHIIDGGAFEFHHHIGIJJJJ?FH?FC<BGHIJJIGFFD
@3184973/1
ctcatctttagcacttggttcgtcttttgaagattcagatattgatagtt
+3184973/1
@@@DFDDEFHHFFHIIIECEHD?FFHIIHEGHCGII<B<DFGHI@FFHIG
@4218570/1
ggtggtgcacgcgcttgggcagagggaatctgattgtgctgttgtggaac
+4218570/1
BC@FDDFFGHFHHJJJJGIIIIFHJJJJJJJJIJJJIIJGIIJJIIJIJJ
@4218594/1
ctaggattgtgtaggtaatattattaaacgaagaacatgcggctgaattg
+4218594/1
CCCFFFFFHHHHHJJFHIJJJJJJJJJJJJJJJJJJJJJJJJJJJJJJJF
@1632966/1
ctaattctatgcaaagtatagcttgtatttgttatgtaaccactccatac
+1632966/1
CCCFFFFFGHHGHJJJEGIGIJJIIHJJJJJIIJJJGIIJJJJJJJIHII
@1632975/1
gtcacggtagcactgagtgacggcacctccgacactgaggtcacggtact
+1632975/1
@@@FFFD=CDFHFIIIICFCHHDHIIIIIIIIHGIIGGIIGGGGII;CHH
@6260385/1
ggacttttcttcaatatccacataagtaacttcaaatgattgctcagatg
+6260385/1
CCCFFFFFHGHHHJJJJJJJJJJJJJIJJJJJJJJJJJJJJJJJJJJJJJ
@7798306/1
gacgtatttttgttgttttttcataccgtcattatccctattgaaaacaa
+7798306/1
@@CFDDDFHGHGHJIGHHIJJGHIIGGGHJJIJIIGHIIJJIJIGIGIII
@6260499/1
tccaacccttgcgtttcaaaacaattcattttaggttcaagttaaccgca
+6260499/1
CCCFFFFFHHHHHJJJJJJJJJJJJJJJJJJJJJIHIJJJJJJJJIJGIH
@1633156/1
gccacaatctggtctggagagaagatcctcatcttgtatagaggaggctt
+1633156/1
CCCFFFFFHHHGHHIJJIIIJIIJGIIJIJJJJJJJGIJJJIJJIJJJJJ
@92513/1
caccagtggtcttcttgaacttcttcaattgacgcaagaagtaccagaaa
+92513/1
@@@DDFDDFFHDHJJJJIJJJIIJIJIJJJJGIIIIJJIIJDGHGGIIEI
@6770691/1
cacggtagcactgagtgacggcacctccgacactgaggtcacggtactcg
+6770691/1
CCCFFFFFHHHHHJJHHJJJJJJJJJJJJJJJJJJJJJHIJJJJHIJJJH
@92576/1
gttataagactcagattgccatctcagaaattagcggatggatcaagagc
+92576/1
:==DD?A;:BFFFF@:<?EHEHD@D@HD@BE?C?E<G:@DBBD@DD99?=
@1633379/1
tgctgggcctcttgtatgcgaaggtgttgaggcgcttgtggtggtgcacg
+1633379/1
@@@BDDDDHHF?<C2ACDGIIIFICF:?DHGCGGGEAFFGEF@CADEHGF
@607418/1
atcagtttggagttcacctttagaagtatgtttttagctgtcatctggtt
+607418/1
@BBFFFFFHHHHHHIJJJJJJJJJJJFHIJIJJJJJJJJJJJJJJJJJDG
@607468/1
ccctgatagagacgatttcaccagtggtcttcttgaacttcttcaattga
+607468/1
C@@FFFFFHHHHHJJJJJJJJJJJHIJJJJJJJJJIJJJJIJJJJIIJJI
@7798579/1
ggcagatgaggatacctcaacttcatcttatacttatccaagaaatattt
+7798579/1
?184BDDAFFDBDFB?EEG@C<FF@CHACF>BFEFCFBGFCF>BF9BBCF
@92776/1
gtgatctgtttcttggcatctatagatgtcggtggcgcacagggcacgct
+92776/1
@@CFFFFFHHHHHJFGGGIIIEHIIIIGFIIJFHIIJIJJJJJJIIJJJE
@93042/1
gcacctccgacactgaggtcacggtactcgcggtacatgttgtgtacacc
+93042/1
BCCFFFFFHHHHHJJJIJHIJJJJHIJJJJJJJIJJJIIIJIJJIJJ===
@93058/1
catcaggacctgcaccatgcaccgccatgccatgtaccacgcctgggatg
+93058/1
CCCFFFFFHHHHHJJJJJJJJJJJJJJJJJJJJJJJJJJJJJJJJJJJJJ
@6771156/1
gcaaagagttgtcgatatgtggatgtagctgccattatgtagactgttgt
+6771156/1
CCCFFFFFHHHHHJJJJJJHJJJJJJJJJJJJJJJJJJJJJJJJJJJJJH
@607952/1
ggtgctgggcctcttgtatgcgaaggtgttgaggcgcttgtggtggtgca
+607952/1
BCBFFFFFHHHHHJJJJJJJJJIJJJCHHIJJJJJJJJJJHIJHJJHHJJ
@6771310/1
gcgatgttttacaagggcaggttgaactcacaccattcaatttaaaagaa
+6771310/1
CCCFFFDFHHHHHJJJJIJJJHJJIJJJJJJJJJJJJJJJJJJJJJJJJJ
@608010/1
cccgaagtggttgtcgtcccacagcacgtggtagtgcgacggacgcgacg
+608010/1
CCCFFFFDHHHHHJJJJJJJJJJJIJJJIJJIJJJJJJJJJJIIHFDDDD
@2677593/1
agttagaaatgttacaacctctatactttgcattaaaataatgcccattt
+2677593/1
BCCFFFFFHHHHGJJJJJJJJJJJJJJGJJJJJJJIJIJJJJJIJJJJJJ
@7799168/1
gcgatgttttacaagggcaggttgaactcacaccattcaatttaaaagaa
+7799168/1
@;=DDDDDBDHAA<AFE??<68CF@FG<<FHIA@ABHCFDGIGBFHEB6B
@3704060/1
ggatagctggacaaggcactggcaacgaccaatcatggacttttcttcaa
+3704060/1
@@@FDDDDFD?DDEHB?GEHIIJGIIJF@FHIIJIIGHGIIJJIJJGIII
@3704081/1
gtgctgttgtggaactgcttcacctgtggccggcggcacgcagacgcctt
+3704081/1
@C@FFFFFHHHFGJGIIFIJJJJJIJGHIIJJIJIIGEHFDCDDBBBDDD
@4712587/1
cccaggaatatcaccggctcgttgaacaccttaggacgaagtgatggcac
+4712587/1
CCCFFFFFHHGHHIHIIIIIIGIC=GGIIIGIGGIBGGIII;FECGGGII
@3704124/1
ggcagtaatagtacaagtgaaaagtcacttgccgatggtagaataaggat
+3704124/1
CCCFFFFFHHHHHJIJJIIIJJJJJJJJJJJJJJFHIJDIHHIJJJJJHJ
@5741517/1
gaggaagtaggtgctgggcctcttgtatgcgaaggtgttgaggcgcttgt
+5741517/1
@?@FFDDEHBHHHGGIJJJJJIJJIIJJJIJ=FHIBDBGEGGEGHIJIG@
@2151366/1
ggtcggtcaccgaaggcggcggccgcattcggtttcacagaaaccgaatt
+2151366/1
@@@FFFDDFFHHHIJJIJJBHIEBDB@BDDDD8=BCDDDCCCDDDDDDDD
@6771575/1
cacgcatcgtgaggtctttggagccctgtccaacggtagatggaactctg
+6771575/1
@@@DDDDDHHAFBGFHIIIHI<GGGGGGEIIIIEHHHCHIII9B@FHEIG
@5245586/1
acgtagttctcagcttccctgcaaagttaaccatcttgtattcaaaagaa
+5245586/1
@@@?DDBDFFB8FGF@>FHIIIICHGDHHHIDGGGHIIF:DGDBFDC@;B
@6771729/1
gcatggtaagaaggtggcggccagaatctagacatgcacagctcttgcag
+6771729/1
CCCFFFDDHHHHHJGHJJJJJJJJJJJJJJIJJJJJJJJJJJJJJJJJJI
@3704428/1
tttgtttttctctgtgatctgtttcttggcatctatagatgtcggtggcg
+3704428/1
CCCFFFFFHHHHHJJJJJJJJJJJJJJIJJJJJJJJIJIJJIIJIFGGJJ
@608460/1
gttgatttgtaccccagactagcatagcacagcacactacggatgaacag
+608460/1
CCCFFFFFHHHHHJJJJJJJJJJJJJJJJJJJJJJJJJJJJJJJJJIJJI
@6261133/1
gacgatttcaccagtggtcttcttgaacttcttcaattgacgcaagaagt
+6261133/1
CCCFFFFFHHHHHJIJJIJJJJJJJJJIJJJJJJJJJJJIJIJJJJJJJE
@1634245/1
gggctctgtgcctggctcccatgtcacggtagcactgagtgacggcacct
+1634245/1
CCCFFFFFHHHHHJJJJJJJJJJJJJJJJHIJJJJJJJJGHJJJJJIJJJ
@4713050/1
catagaacaaacaaaacttaagccttattataaaaggtataaatattcct
+4713050/1
?=?D;DBDFD>F?FHEBFCCEFCEHHIIHCC@GEHG?1CGGHGGHH@DGG
@4713255/1
cgtagggtaagacacggatcgcatacaccgtgaatataagtggcaaaggt
+4713255/1
@@@DDFFFFFFFHIIIIIEGIGIJJGEHHBFGGGIGIIEIDE>FDHIEC8
@1634574/1
ctggcgttcatgcggcaaacgcctattaacattatcatcgttctcagcat
+1634574/1
CCCFFFFFHHHHHJJJJJJJJJJJJJJJJJIJJJJJJJJJIJJJJIJJJJ
@609019/1
tggatggagtgagcacgggctctgtgcctggctcccatgtcacggtagca
+609019/1
BCCDFFFFGHHHHJJJJJJJJJJJJJJJJJJJJIJJJJIIIJJJJHGIJG
@4713583/1
gcaagaagtaccagaaacgggacttagccacaatctggtctggagagaag
+4713583/1
CCCFFFFFFHHHHJJJJJJJJJJIJJJJJJJJJIJJJJHHIJJJJJJJJI
@1634898/1
gtggattttaatgttattattacagcatacataataaaattagaggaagt
+1634898/1
@=?DDD;BDF<<A<EE@CBBFBBFHIGGIICBHHFFDFECGIIDGIEBD:
@7289115/1
ctcttttttctcctttcttttgcgagctgctgccgaaagattagagtcgt
+7289115/1
@BCFFFFFHHHHHIJJJJJJJJJJJJJJJJJJJJJJJJJJJJIJIJFHII
@609403/1
gtttattttgtttttctctgtgatctgtttcttggcatctatagatgtcg
+609403/1
B@@DDEFFHHDHFIIIIJJJHGIJJGJHGIIII>BHHHJJJIJGEIDBFG
@6262060/1
gctgggcctcttgtatgcgaaggtgttgaggcgcttgtggtggtgcacgc
+6262060/1
@@@DDDD:CFDFHEDFEEEA@FG?:?EAHGGGI<<FECEA8@;A;;7=D8
@1635184/1
gtcacggtagcactgagtgacggcacctccgacactgaggtcacggtact
+1635184/1
?@@BDD>D:CC<FE?FGBDG@FEBGGII@DHBGGDG@8CD8=CGGHEAE?
@6262142/1
cagccagatgccaaagttcttgatcttcactgggctcttctctgggattt
+6262142/1
?@@FDDDBHDDFHIHIIGGGHECEHIIJIIGEFCHIJGIJIJIJJJIEGI
@6262160/1
gaggtgttacctgcaacttggccaggttagggccaacagattgtttg
+6262160/1
B@BF=BDFHHHHGGIIGIJJIIJJJJHJJJFIHIFEIIGHGIGFHIJ
@7289581/1
gataaagataagtataggctcaaaacctaacgacatcaatcaccagctta
+7289581/1
CCCFFFFFHHHHFIJJJJJJJJJJJJJJJIJJJJJJJJJJJIJJJJJJJJ
@1124453/1
gtgctgtctgtacattgaaaataaaaataaaaaaatagcaggggttattg
+1124453/1
@@BFFFFFHHHHHJJJGJJJJJJJJJJJJJJIJJJJJJJJJJJJIJJJJI
@7289708/1
tatagtttcaaaaaaactgtttcacataaataggtgagaagtgtgataat
+7289708/1
@@@FFDEFADHFHIIIEBFCFHGHHIIGHIC<FG9DGGIG90?BFGGGIH
@4714372/1
gcactgagtgacggcacctccgacactgaggtcacggtactcgcggtaca
+4714372/1
?@@FDDDDHFHGFGIJIGIJFGEHIJFEDGGBFBFGA;CGGEIE6AEEF@
@1124575/1
aaacgctattaattcattagcgaaaaacttatttttcacttttaaaaata
+1124575/1
CCCFFFFFHHHHGJJJJJJIJJGJJJGIJJJJJJJJJJJJJJJJJJJJJJ
@95212/1
tgaggcgcttgtggtggtgcacgcgcttgggcagagggaatctgattgtg
+95212/1
CCCFFFFFHHHHHJHIIGGGIJJJJJJIJJJJIJIJIJJHHHHHFFFFFF
@5245818/1
ctcccatgtcacggtaacactgagtgacggcacctccgacactgaggtca
+5245818/1
CCCFFFFFHHHHHJHIJJIJJJJJHIJJIIJJJJJJJJJJJJJJJJJHJJ
@7799735/1
tattattacagcatacataataaaattagaggaagtaggtgctgggcctc
+7799735/1
?:?DDDBD?C?DF@@BBBE?FAH<<CFFG@HFCBGGIDI?BE?D?F=@FF
@1124797/1
tgtggaactgcttcacctgtggccggcggcacgcagacgccttgatgacc
+1124797/1
@CBFFFFFHHHHHJJJJJIIJJJJJJJJJJIJJHHHFFDDDDDDDDDEDD
@3185910/1
gctcttgcagccatccaacaggattgcccatcaatttatcttcaaatgac
+3185910/1
CCCFFFFFHHHHHJJJJJIJJJHJJJJJJJJJJIJJJJJJJJJJJJJJJJ
@7799947/1
ggcacctccgacactgaggtcacggtactcgcggtacatgttgtgtacac
+7799947/1
@@CFFFFFHHGHGIJJGIJFHIIIIIJJGJIJIJG:AGIJHCHGIHIJHH
@7799953/1
ggtgcacgcgcttgggcagagggaatctgattgtgctgttgtggaactgc
+7799953/1
@CBFFFFFHHHHHJJJJJJJJJJJJJJJJJIJJHIJJJJJJJJJJJJJJJ
@7800041/1
accacagttccagtctcaggcacattgccattagtagactgatcagccgg
+7800041/1
CCCFDFFFHFHGHHIIIGJJJJIJJJIGIJIJIIHIIJIJJGIIIGGGII
@6772199/1
agcggaaggtgggttcgtgaatcatgccctcaatctgcaccagttcatat
+6772199/1
<@@DDDDDDFHFHFGIDHIGFFFHGGJJIGGIGIJJIGGIJIGBGGEIHG
@3186353/1
agcatacataataaaattagaggaagtaggtgctgggcctcttgtatgcg
+3186353/1
CCCFFFFFHHHHHJGIIJHJHIJHJJHIJJHHJJJJJJJJJJJJJIJJJJ
@5742587/1
cttcacctgtggccggcggcacgcagacgccttgatgacctccactttga
+5742587/1
@CCFFFDFFF?FHIIEIGIIGIGAAGEGHGFFFEECCECECDDDDDDDDD
@6772619/1
gcctcttgtatgcgaaggtgttgaggcgcttgtggtggtgcacgcgc
+6772619/1
=;?D?3DDACDDDEI1@?3AFE?@EEDAAAAB??D0BB6<C7@@ADA
@2152687/1
gcttgggcagagggaatctgattgtgctgttgtggaact
+2152687/1
@@@FFDD>?ADHFHHJJFJEBHGGCHHGBFHI???G<DG
@1125959/1
ataacgcagccagatgccaaagttcttgatcttcactgggctcttctctg
+1125959/1
@@?D;DADF?FHFBBFHDFFEH?CEHGB<CGGCHEFGIIIEHIGGIEHGI
@5743181/1
gctgacacgaaacactcggtccttaccctctccaggtaatataacctcca
+5743181/1
@@@FDEFFHHHDFIHJJFIIGIIJIJGIGIJJHGIJ?B<DDFIGIIIGII
@7290080/1
cgggctctgtgcctggctcccatgtcacggtagcactgagtgacggcacc
+7290080/1
@CCDDFFFHHGHHJIJJIIJIJJJJIJJIGFHGGIIIJJJDHIJIJJIJJ
@97037/1
gggaatctgattgtgctgttgtggaactgcttcacctgtggccggcggca
+97037/1
CCCFFFFFHHHHHJIJJJIJJIJJJJJJJJJJJJJJJJIJJJJJJJJHF@
@97346/1
tgagtgacggcacctccgacactgaggtcacggtactcgcggtacatgtt
+97346/1
?@@D=BDDDFDFHIIDBFGHIIIIIECIIIFIGIGGHIIB@G=B8?BDFB
@1637498/1
ctttctttggagtttgtatacttaattcgatgttatacatatagcatttc
+1637498/1
CCCFFFFFHHHHHJJJJJJJJJJJJJJJJJJJJJJJJJJJJJJJJJJJJJ
@97481/1
gccaggcacacggacttacgaagtaaattcaattgttgatatagaggata
+97481/1
CCCFFFFFHHHHHJJJJJJJJJJJJJJJJIIJJJJJJJJJJJJJJJJJJJ
@1637654/1
cagccagatgccaaagttcttgatcttcactgggctcttctctgggattt
+1637654/1
CCCFFFFFHHHHHJJJJJJJJJJJJIJIJIJJJJIJJJJJJJJJJJIJJJ
@4715451/1
cgcaagaagtaccagaaacgggacttagccacaatctggtctggagagaa
+4715451/1
CCCFFFFFHFFHHJJJJJJJJJJJJJJJJJJJJJJJJJJHHIJJJJIJJJ
@1637778/1
gcacagctcttgcagccatccaacgggattgcccatcaatttatcttcaa
+1637778/1
CCCFFFFFHGHFDIJJJJJIGIJIIIIGIIIGIHJJIIEHIJJJHIJJEH
@6774243/1
ccttgattttataatttagagacacgtgtacatttcgagagaacaaatta
+6774243/1
@@CFFDDFHHGGGIJJGGJIIEIJGGFFCGIIGGIIHGHIIIGIIIGHIH
@4715667/1
ggaagtaggtgctgggcctcttgtatgcgaaggtgttgaggcgcttgtgg
+4715667/1
CCCFFFFFHHHHHJJJIJJJJJJJJJJJJGHIICGHIJJJJJJJJJJHII
@1638026/1
cttcttatgatttaaagtcgaatattccctgacacctcacccagggcggg
+1638026/1
CCCFFFFFHHHHHJIIJJJJJJJJJJJJIJJJJJJJIJIJCHIIIJJHJD
@5248548/1
tgaattttctcatataacactttgacaggctgctgtgggatacggctgg
+5248548/1
CCCFFFFFHHHGHJJJJJJJJJJJJJJJJJJJJJJIJJJIJJJJJJJJJ
@7800876/1
gtgctgttgtggaactgcttcacctgtggccggcggcacgcagacgcctt
+7800876/1
CBCFFFEFHHHHHJJJJJJJJJJJJJJJJJJJJJJJJHHFFDDDDDDDDD
@6774570/1
cttttcttcaatatccacataagtaacttcaaatgattgctcagatgcaa
+6774570/1
@BBFFDFFHGGHHJJIJIJJIDFFHHIIIJJJJJIJIJJIIJIJIJJJJI
@7800956/1
tgaagaagaggagcaaatggaaaaaaaaattggtgaaaagaatcacaagt
+7800956/1
CCCFFFFFHHHHHJJJJJJJJJJJJJJJJIJJJBGHIJJIJJJJJJJJJC
@1638485/1
cgggacttagccacaatctggtctggagagaagatcctcatcttgtatag
+1638485/1
C@@FFFDFHGHHHIIIIIIGHAEHHEIIDIBHGIHIIIGIIIIIG@FGGG
@4220125/1
gttctggtgaatctctgaaatggctggagtgattttgacgggtagctgat
+4220125/1
CCCFFFFDHFHHHJJJJJJJJJJJJIJGICFFIIJJIIJJJJ?FHEHGGH
@7801270/1
gacggcacctccgacactgaggtcacggtactcgcggtacatgttgtgta
+7801270/1
CCCFFFFFHHHHHIJJJJJJJJGIJJJJGIJJJIJJIJJIIHHHGHHFFF
@5743492/1
ccgcaatgttggagcttggtacaaagcaaaggtcgggcagttcgtcaaca
+5743492/1
@@@F?DDDFFBFFIGIIIFA??FHCGI@HGIIFGAGFGGI?FGFFHGIII
@7801483/1
ctcttgtatgcgaaggtgttgaggcgcttgtggtggtgcacgcgcttggg
+7801483/1
CCCFFFFFHHHHFGHJFGGGIIJJIJJJJJIIIIJJGHIIJJJJHFFFDD
@7801515/1
cactgagtgacggcacctccgacactgaggtcacggtactcgcggtacat
+7801515/1
CCCFFFFEHHHHHJJJJJJJJJJJJJJIJJHIJJJJIJJJJJJJHHFFFF
@5743654/1
gaggaagtaggtgctgggcctcttgtatgcgaaggtgttgaggcgcttgt
+5743654/1
B?@FFFFEGHHCFGIIJIJJIGJJJIGIJJJHGHI?FBDHHHICHIJJJ@
@4220485/1
gggtaccgtagcctgtaatttttgtctttcgcgaaatattccgcgac
+4220485/1
BBCDDFFFHHHHHJJIJJJJIJJJHJJJJJJJJJJJJJJJJJJIJJH
@5743738/1
cgggacttagccacaatctggtctggagagaagatcctcatcttgtatag
+5743738/1
CCCFFFFFHHGGHJJJGJJIJJJIJJJJEHGCEHJGGIIFGGHIJGIJJH
@7801857/1
gctgcagatgactgtgcatccttgctagtaagtcctgagccatagcaaac
+7801857/1
CCCFFFFFHGHHHJIJJJJJJJJJJJJJIIJJIJJJJGJJJJJJJJIJJI
@2153780/1
taaaattagaggaagtaggtgctgggcctcttgtatgcgaaggtgttgag
+2153780/1
CCCFFFFDHAFFBGIFHGIHHHEHGIIIIIIIIGIGIG@6D?@BFHHIAB
@3707273/1
agcatacataataaaattagaggaagtaggtgctgggcctcttgtatgcg
+3707273/1
@@@DDDDDFDHFFIGAHHGI@EC3CFFFEE?FHHGIDFGEGHIIIIAGDH
@4221204/1
gtggattttaatgttattattacagcatacataataaaattagaggaagt
+4221204/1
@@CDDDDDHHBFHIIGIIIJIHIICGDHHIGGGIIJEIGIJFIEHECHH<
@4221243/1
cggttttcacgaatatattgtgggatgcttaaatttacatttagtgtttg
+4221243/1
CCCDFFFFHFHDDHHHGIHGHHHIIJIJIGIHJIEHIJHIJGICDGGIIH
@5744341/1
ggcgcttgtggtggtgcacgcgcttgggcagagggaatctgattgtgctg
+5744341/1
CCCFFFFFHHHHHJHHJJJJJJJJJJJJJJJIJJJJJJJJJJJJJJJJJH
@611263/1
agaagatcctcatcttgtatagaggaggcttgggctcgctctccgaaggg
+611263/1
@CCFFFFFHHHHHJJJJJJJIJJJJJJJJJJIJJJJJIIJJIIJJJJIIJ
@4221542/1
gtcacggtactcgcggtacatgttgtgtacacctgagcgagactcataac
+4221542/1
@@@FFFFDDDHFFGBA@FHHGI?GGCFDDHBBBFF;FBGFHBFGGGHHIG
@7291705/1
cctagaatcactggttcaaattcaaataaaatcactctgcaatcctgcct
+7291705/1
@@<?BDBD?FFHD@?CFEHHGGG@FCHGEBHFA??FBC?FHFD?CG?B?B
@611663/1
atacataataaaattagaggaagtaggtgctgggcctcttgtatgcgaag
+611663/1
@CCFFFFFHHGHHJIJJGHJGIIGHGIHHIIIJJJJJJJIJHIIJJJEIJ
@1639157/1
tcatcttgtatagaggaggcttgggctcgctctccgaagggagcttgcgg
+1639157/1
@@@DDFFDHHHBHGCHEHIIIIF8AFB@FHIIDHIIIIIGGFE>>@ECEE
@4716497/1
cagtggtcttcttgaacttcttcaattgacgcaagaagtaccagaaacgg
+4716497/1
CCCFFFFFHHHHHJJJJJJJJJJJJJJJJJJJJJJJJJIJJJJJJJJJIJ
@6264823/1
ggcggaggtacactataatttattgtaggtagcgacatgttcggtgttga
+6264823/1
@@@DFDFFADDFFHCFDDFEHEHDE??ED?CDAGDGIIGHIIIGIIIIGI
@4716602/1
ctcacatgattcatccacaaattccaacccttgcgtttcaaaacaattca
+4716602/1
CCCFFFFFHHHHHJJJJJJJJJJJJJJJJJJIJJJHIJJJJJJJJJJJJJ
@6264938/1
gtttttctctgtgatctgtttcttggcatctatagatgtcggtggcgcac
+6264938/1
@@@FFFFDHBHFHIGHGHHEIIIHFGEHHGHJIJIJIIGDGD:DHAAHGH
@4716725/1
gtgattctttaatttgacataacttttttatttatgaaccgattgacatg
+4716725/1
CCCFFFFFHHHHHJJJJJJJJJJJJJJJJIJJJJJJJIJJJJJJJJJJJJ
@6265061/1
ccctgatagagacgatttcaccagtggtcttcttgaacttcttcaattga
+6265061/1
CCCFFFFFHHFHFGDGIIIJJJJJGGIEHGIJJGIGGHIIIIJIJIIJJH
@3708501/1
cttggaaatgataatgatatttgaacaagaacaatacacggagtaaacat
+3708501/1
CCCFFFFFHGHHHJJJJJJJJJJJJJJJJIJJJJJJJJJJJJJHIJJJII
@4716860/1
gcacgtagttctcagcttccctgcaaagttaaccatcttgtattcaaaag
+4716860/1
CCCFFFFFHHGGFIIEHJIEGIGIIHIIHGGGIJJJJIJJHEGGIIJIIG
@3190829/1
gtggattttaatgttattattacagcatacataataaaattagaggaagt
+3190829/1
BBBFFFFFHHHHHHIJJJJJJJJJJJJJJJJJJJJJJJJJJJJJJJJJJH
@3190918/1
gcggaatgcttagcttccttcttagagcgtcccgtacccatagcaacaag
+3190918/1
@@CFFFBDDHFFGGHGGGHGGHHIJJIJJHGGIJHGGIIIIGGIIGGIII
@4717205/1
gtggattttaatgttattattacagcatacataataaaattagaggaagt
+4717205/1
CCCFFFFFHHHGHFGHIIIIJJIIIIIJJJJJJJIIJJJJJJGGIJJJJF
@1128020/1
gtcgtaacactccacatccaacaaggtcacagtcgatagattacggtcta
+1128020/1
CCCFFFFFHHHHHIIJJJJJJJJJJJHIIJJJJJJJJJJJJJJJJJGHII
@3191178/1
cacggtagcactgagtgacggcacctccgacactgaggtcacggtactcg
+3191178/1
@@CFFDDFGFHHHJIIIIIJGIIGJJEHIJIGIJIIIIIJIIIIFAGHGH
@7802349/1
gggtataatagcatatctttatatatataattcttctgtacgtgtgtatg
+7802349/1
BBCBDFFFHHHHFJJJJJJIGIJJIJGHIJJJJJJJJJHIJIEGHHHIJJ
@1640265/1
tggcatacaaggcaaagcaccgacgacgacactgtacagttagaaatgtt
+1640265/1
@CCFFFFFHGGHFGIJIJJIGIGHIIIIGGIJIJJJJJJHIIJJJJJHHH
@6266014/1
agaggaagtaggtgctgggcctcttgtatgcgaaggtgttgaggcgcttg
+6266014/1
;???=?D?ADADAEFHHIFBFHH@HB<FGIDGAFHEDBBBFDHIAGH>EH
@4221841/1
gcaccgacgacgacactgtacagttagaaatgttacaacctctatacttt
+4221841/1
@@@FDDFFHGFFHIIIBG?BGED?FHHGIIGGHEGEGIIIIFGIIIEH@H
@6775346/1
ccacagttccagtctcaggcacattgccattagtagactgatcagccgga
+6775346/1
@@CFDEFFGFFHFHIJJIJIIIAHHEHIDHIIJCGGGHJJIIIGICHGG<
@99178/1
ggcgcttgtggtggtgcacgcgcttgggcagagggaatctgattgtgctg
+99178/1
CCCFFFFFFHHFHJHIJJJJJJJJJJJJJIJIJIJGIJJIIIJJJIJIJH
@5745487/1
cactgagtgacggcacctccgacactgaggtcacggtactcgcggtacat
+5745487/1
@@@FFFFDHHFAHEEIGHGGGBHGIEHFHE?DBFGGBCFGGGHGE==?CC
@2155617/1
cagagatgaacggagcaaagacagatgcccttcatgatgatcagggaagt
+2155617/1
CCCFFFFFGHHHHIJJJJJJJJJJJJJIJJJJJJJJJJJJJJJJIIJJJH
@6775868/1
cagatactccaaagcattctgggctgcagatgactgtgcatccttgctag
+6775868/1
B@@FFFFFHHHHHJJGJJJJJIJJJJJJIJJJJJJJHIIIJJJJJJIIIJ
@5746019/1
ctctgtgcctggctcccatgtcacggtagcactgagtgacggcacctccg
+5746019/1
CCCFFFFFHHHHHJJJIJJJJJJJJJCFHIJJJJJJHIIJJJJIJJJJJJ
@6776130/1
ataaggattaaaaataaacttaaagattattaataagaaaaaaataatgc
+6776130/1
CCCFFFFFHHHHHJJJJJJJJJJJJJJJJJJJJJJJJJJJJJJJJJIJJI
@2156120/1
gcatacataataaaattagaggaagtaggtgctggtcctctt
+2156120/1
CCCDDFDFHHDHFFHGHIIGGI<EDGHGGHHFHDH1:19D@H
@2156475/1
tgttgaggcgcttgtggtggtgcacgcgcttgggcagagggaatctgatt
+2156475/1
@@@DDDDDDFHFHIGHI?EECFEH>FHGGIGIIIIIIGHIHE;?DEEDBC
@6776649/1
gcacagttcctcgacgagcaagtagttcttgaagcacagacacaggtgtc
+6776649/1
CCCFFFDEHHHHHJJJJJJJJJHIIIIIJJJIJJJGEHIIJJJJJJCGFH
@2682642/1
ggaagtaggtgctgggcctcttgtatgcgaaggtgttgaggcgcttgtgg
+2682642/1
CCCFFDFFGHHHHGIJIIIJJJJJIIJJJAEGG?DFHGIIGGIIIIIGHE
@612781/1
ggaagtaggtgctgggcctcttgtatgcgaaggtgttgaggcgcttgtgg
+612781/1
C@CFFDDEDACFHIJJJJJJHGIHHIJIIGEHE:C?DHGIGIJGHII=CG
@2683182/1
agtaggtgctgggcctcttgtatgcgaaggtgt
+2683182/1
BCBDFFDBHHHHHJJJJJIIIIIJJIHHIIFHG
@3709853/1
gaggaagtaggtgctgggcctcttgtatgcgaaggtgttgaggcgcttgt
+3709853/1
CCCFFFFFGHHHHJJJJJJJJJJJJJJJJJJHIHJBGHIJIJJJJJJJJD
@613150/1
cttacatgctaaaactaaactactatacctgtgaaacgatcaacaataat
+613150/1
CCCFFFFFHHHHHJJJJJJJJJJJJJJJJJJJJJJJJJJJJJJJJJJJJJ
@7293825/1
ctacttaaagacatcatgataaaaatgtgtcattggagtcatattatgtg
+7293825/1
CCCFFFFFHHHHHJJJJJJJJJJJJJJIIIJJJJJJIIHIJJJJJJJJJI
@4718479/1
aattaatttacttatatgttgggcgaattttgcgatctgcgtggtagcgt
+4718479/1
CCCFFFFFHHHHHJJJJJJJJJJJJJJJJJJJJJJJJJJJJHIJJIJJJG
@4718761/1
cagcatacataataaaattagaggaagtaggtgctgggcctcttgtatgc
+4718761/1
CCCFFFFFHHHGHJJJJJJIIHGIGJJIJJJFHIJJJJIIJIJJJJJJJJ
@1641678/1
ccctgatagagacgatttcaccagtggtcttcttgaacttcttcaattga
+1641678/1
@@CFFFFFHHHHHJIIIJIIIJIIHIGIGIIJJJIIIJJJIJIIIJJJJI
@3710561/1
ggtggtgcacgcgcttgggcagagggaatctgattgtgctgttgtggaac
+3710561/1
BCBFFFFFHHHHHJJJJJJJJJJJJJJJJJJJJJJJIIJJJIJJJJIJJJ
@2684082/1
catacataataaaattagaggaagtaggtgctgggcctcttgtatgcgaa
+2684082/1
@CCFFFFFHHHHHJJJIJIJJJDGHIIJFHHIJJIIIIGIJJHIJJJJHG
@6267277/1
ctgtttcttggcatctatagatgtcggtggcgcacagggcacgcttgcgc
+6267277/1
CCCFFFFFHHHHHJJJJJJJJJJIJJJGIJJJJJJJJJJJJIJJJJJJJJ
@7804379/1
gtaggtgctgggcctcttgtatgcgaaggtgttgaggcgcttgtggtggt
+7804379/1
CCCFFFFFHHHHHJJJJJJIJJJJJGGHJCFFGIJJJJJJFIJHIIIII/
@614250/1
cacgcgcttgggcagagggaatctgattgtgctgttgtggaactgcttca
+614250/1
CCCFFFFFHHHHHJJJJJJIJJJJJJJJJJJJJJIJJIIJJJJJJJJJJJ
@3711089/1
gcaaagataagatgaagaagaggagcaaatggaaaaaaaaattggtgaaa
+3711089/1
@@@DFFBFFDHAFIEIGHGE@E=;FFHHEHIIGHIIIIDGHICFIIICHG
@7294830/1
gacgatttcaccagtggtcttcttgaacttcttcaattgacgcaagaagt
+7294830/1
CCCFFFFFHHHHHJIJJJJJJJJJJIJJJJJJJJIJJJJJJJJJJJJJJD
@3711143/1
cataataaaattagaggaagtaggtgctgggcctcttgtatgcgaaggtg
+3711143/1
CCCFFFFFHHHHHJIJJIJJGIIJHJJJJJJJJJJJJJIJJJJJGIIJEH
@6777109/1
agagacgatttcaccagtggtcttcttgaacttcttcaattgacgca
+6777109/1
<@?DDDADHHDDHCGGH:CD<CHHBHGHFII<EEEBFFB>CDGEHII
@101040/1
agaagatcctcatcttgtatagaggaggcttgggctcgctctccgaaggg
+101040/1
?BBFFFFFHHHHHJJJJIIJJJJJJJJJJJJGIJHGIJJJJIJJJJJIJJ
@1129980/1
cttcacctgtggccggcggcacgcagacgccttgatgacctccactttga
+1129980/1
@@@FFFDDDHHHGIIGFEEG@FHJJIIIHHFFECECCEECCCD?CCDDC>
@1129986/1
agcatacataataaaattagaggaagtaggtgctgggcctcttgtatgcg
+1129986/1
@CCFDDDDHDFFDHIJJJIIGIIGIIHBHIEGHJJIIJIIIIJIGIJJJJ
@6777503/1
tagaggaagtaggtgctgggcctcttgtatgcgaaggtgttgaggcgctt
+6777503/1
B@BDFFFFHHHHHHHIJJJJJJJJJIJJJJJJJGHIJ?FGHJGIJIJJJJ
@101317/1
gagactcataacgcagccagatgccaaagttcttgatcttcactgggctc
+101317/1
@@@DDFFFHHHFHGGHIIJGGIIIJJJ@GD>DDEGIIIGIIEHIGB?GGG
@1130255/1
tgataatgtcataaagttgacaataatctataattactttaaatcttgag
+1130255/1
CCCFFFFFHHHHHJJJIIJJJJJJJJJJJJJJJJJJJJJJJJJJJJJJJJ
@4720482/1
gtttattttgtttttctctgtgatctgtttcttggcatctatagatgtcg
+4720482/1
CCCFFFFFHHFHHJJJJJJJJJJJJJJJJJJJJJJJJJJJIJJJIJIIJJ
@5746986/1
ctagagtataaaaaactgataaattccgtcactattctaggattgtgtag
+5746986/1
CCCFFFDDHHHHGJIJJJIIJJJJJJIJJJJJJJJJJJJJIHJJJIJJJJ
@5747079/1
gcaacatcttcatcttagcgttcacattgacaaacttaggtttgcttaca
+5747079/1
B@@FFFFFHHHHHJJJJJJJIIJJJJJJJJJJJJJJJJJJHJJJJJJJJJ
@5747253/1
gcgcacagggcacgcttgcgcatgacatctatacatgccattggcgttca
+5747253/1
CCCFFFFFHHHHHJJJJJJJJJJJJJJJJJJJJJJJJJJJJJJJJJHIII
@4224876/1
ctcgtactaaggcctaagaacagtacctacttggcgataaatattgcaca
+4224876/1
CCCFFFFFHHHHHJJJJJJJJJJIIJJJJJJJJJJJJJJJJJJJJJJJJJ
@6778010/1
gtgttgaggcgcttgtggtggtgcacgcgcttgggcagagggaatctgat
+6778010/1
B@BDFDEFHGHHHJJIJIJJJJIJJJJJJJJJJJJJJJHHHHHHFFFFFF
@1130598/1
tgggcctcttgtatgcgaaggtgttgaggcgcttgtggtggtgcacgcgc
+1130598/1
CCCFFFFFHHHHHJJJJHIJJHHHIJIJJIJJJJJHIJHIJHHIJJJJHF
@3192994/1
ggtctatgtctatcggctccgatttgtcgtcccaaggaaactccttgtta
+3192994/1
?@=ADDDBACFHHIIGGGGDA:GHGG?@8?DHHEGGGGGGGBGGECD=C@
@101820/1
ggttggaatgattctggtgggttgtcctgcagagcttgccacatcttgta
+101820/1
BCBDFFFFHHHHHJJJJGHIIEHIGHJJ3CGIIJJIJJJJIJJJJJJJJJ
@2158376/1
gtttattttgtttttctctgtgatctgtttcttggc
+2158376/1
@CCFFDFDFHCFFHGIIJJI>HIJJIJGIIIJGHIB
@101864/1
gcaagaagtaccagaaacgggacttagccacaatctggtctggagagaag
+101864/1
CCCFFFFFHHHHHJJJJJJJJJJJJJJJJJJJJJJJJJIJJJJJJIJJJJ
@4721148/1
ttagcgttcacattgacaaacttaggtttgcttacagccattcccaactg
+4721148/1
BCCFFFFFHHHHHJJJJJJJJJJJJJHJJJJJJJJJIJIJJIJJJJJJJJ
@7804652/1
gttggtcttggttgaacggaactccaatcctttactcgaatagtcttttc
+7804652/1
CCCFFFFFHHHHHJJJJJJJJJJJJJIJJJJJJJJJJJIIJJJJJJJJJF
@615395/1
ggcgaattttgcgatctgcgtggtagcgtactaccagcgttgatagattc
+615395/1
CCCFFFFFHGHGHJJJJJJJFHIIIJJJFHIJJJJJIIJJJJHJJIJJJG
@2159228/1
gtagcactgagtgacggcacctccgacactgaggtcacggtactcgcggt
+2159228/1
CBCFFFFFHHH?FGIJJIJJJJJJJJJJJJJIIJGIJGIJHIJJJJIHD9
@6268437/1
gtttcatttaaatttacgggctatgccatttatcctcgcacgttggcagt
+6268437/1
CBCFFFFFHHHHHJJJJJJJJJJJJJJJJJJJJJJJJJJJJJIJJJJJJH
@6268840/1
gctgggcctcttgtatgcgaaggtgttgaggcgcttgtggtggtgcacgc
+6268840/1
CCCFFFFFHHHHHJJJJJJIIJJFGGHIIJJIJJJJJHHJCGIGHIJJJG
@4722404/1
gccagttataaagcatagcccgaagtgctattggcacacaggcataatgc
+4722404/1
@CCFFDDFHHHFFIGHHFHHIFGGGCEGGGHGFHHEHIGJFFHEHIGGGH
@1131845/1
tgggcctcttgtatgcgaaggtgttgaggcgcttgtggtgg
+1131845/1
<8;DBD?D?DDD>EE<<A:<1<9<1:1?9C00@@D9DB.<;
@102184/1
gtgctgttgtggaactgcttcacctgtggccggcggcacgcagacgcctt
+102184/1
CCCFFFFFHHHHGJJJJJJJJJJJJJJJJJJJJIJJJHHFFDDDDDDDDD
@7805948/1
gtcctttatacatttcggcatggcgatcatgtcgatggcttggtttattc
+7805948/1
CCCFFFFFHHHHHJJJJJJIJJJJJJJJJJJIJJIIJIIJJJJFIJJJJG
@6778628/1
ctcccatgtcacggtagcactgagtgacggcacctccgacactgaggtca
+6778628/1
CCCFFFFFFHGHHJGHIJJJJJJJHHIJIIIIJJJJJJJJJJJJIJJHII
@7805996/1
ggtgctgggcctcttgtatgcgaaggtgttgaggcgcttgtggtggtgca
+7805996/1
CCCFDFFFBFFHHIIIIIIIEHIIIICGHGIGIIIIIIIIFHGFHHHIIC
@1642293/1
cttggttgaacggaactccaatcctttactcgaatagtcttttctaactt
+1642293/1
CCCFFFFFHHHHGIGJJJJJJJJJIGIIIIJIIHJJIGJJJJIHIJJJJJ
@6778982/1
taataaaattagaggaagtaggtgctgggcctcttgtatgcgaaggtgtt
+6778982/1
CCCFFFFFHHHHHJJJJJHJJJIJJJJJJIJJJJJJJJJJJJJIJJBFGH
@1132444/1
catgattcatccacaaattccaacccttgcgtttcaaaacaattcatttt
+1132444/1
@C@FDDFFHHHHGIIIFIJJJJJJIHIJJJJHIIJIGGIIIJJIJJJJJJ
@2684995/1
atttcaccagtggtcttcttgaacttcttcaattgacgcaagaagtacca
+2684995/1
?@@FADEAFHDFDEGEFCIIICGBHGEHIGGIEGIFEIIIIIGGIDB@F?
@102624/1
gcctcttgtatgcgaaggtgttgaggcgcttgtggtggtgcacgcgcttg
+102624/1
C@CFFFFBHHGHGIHHHI<CCGHHIIIIIIIIGHIGIIFGGIIIIIGFFC
@615746/1
tagccacaatctggtctggagagaagatcctcatcttgtatagaggaggc
+615746/1
CCCFFFFFHHHHHJIIJJJIJIJIJJJJJJJJJJJJJJIJJJJJJJJJJJ
@102775/1
gcgcttgtggtggtgcacgcgcttgggcagagggaatctgattgtgctgt
+102775/1
@C@FFFFFHHHHHIIIGGIIJJJJJJJJJJJJJHIJJJJJJIIIIJJJJG
@3194227/1
ctccagtactttagctttgacagtgtaaaacttctccgaaatctccaatc
+3194227/1
CCCFFFFFHHHHHJJJJJJJJJJHJJJJJJJJJJJJJJJJJJJJJJJJJJ
@6779539/1
ggcaccactcccgggtgaggatgcactacatttccgtccatcattttgtc
+6779539/1
@@@DDFDFHGHGFGEEGEFBB@GHIGGHEGGIFIGG?FHHAF?FIGFGGH
@3194521/1
ctgcttcacctgtggccggcggcacgcagacgccttgatgacctccactt
+3194521/1
@@CDDEDFFGFFHIJIJIGIDGIGJ@GHJ>EHFFECDEEEEDDDDDCCCD
@103623/1
gaagaagaggagcaaatggaaaaaaaaattggtgaaaagaatcacaagta
+103623/1
CCCFFFFFHHHHHIJJJJJJJIJJJJJJJIJJFHIJJJJJJJJJJJJJGH
@616671/1
gttacctgcaacttggccaggttagggccaacagattgtttgagatgttt
+616671/1
CCCFFFFFHHHHHJJJJJIIJGHJJJJJJIJJJJIJJJIJJJJJJJJIIJ
@103778/1
gtggtgcacgcgcttgggcagagggaatctgattgtgctgttgtggaact
+103778/1
CCCFFFFFHHHHHIJJIJJJJ7GHIHIIJJJJJJJJJJJJGIJJJJGJJJ
@3713230/1
tggctcccatgtcacggtagcactgagtgacggcacctccgacactgagg
+3713230/1
CCCFFFFFHHGHBHGGICFGHIIJJIG?FGIEHIEGHIGGGEHIIJJGIJ
@4724515/1
gggcatagtaggtaggcgtagggtaagacacggatcgcatacaccgtgaa
+4724515/1
CCCFFFFFFHHHFHIJJJHIJJJIHIJJJJJJJJJJJJJJJJJJJJGIEH
@617303/1
ggcctcttgtatgcgaaggtgttgaggcgcttgtggtggtgcacgcgctt
+617303/1
CCCFFFFFHHHHHJJJJJJFGHIJJJJJJJJJJHIJGIIGIIJJJJHHFD
@3713888/1
cgttgatgtcgcaagatagtgagacattcactttttagtcataatcttca
+3713888/1
CCCFFFFFHHHHHJJJJJJHHIJJJIJJJJJJJJJJJJJJIJJJJJJJJJ
@3713949/1
ctgcagagcttgcaaagcttgcaatgatctttccttcttctctttttttc
+3713949/1
CCCFFFFFHHHHHIJJJJIJJJIHHGCHHIJJJJJJJJJJJJJJJJJJJJ
@7808627/1
gacgcaagaagtaccagaaacgggacttagccacaatctggtctggagag
+7808627/1
?<::;DDDDFDHH@?<ACEFE@CF>>DFFEG9<DDDFGHDDF@HAEB>G6
@4725554/1
agtgacggcacctccgacactgaggtcacggtactcgcggtacatgttgt
+4725554/1
@CBFFFFFHHHHHJJJJJJJJJJJJIJJJJJHIJJJJJJJHHHHHFFFFF
@2160743/1
ctcgaatagtcttttctaacttgaacagtgcgatggtttac
+2160743/1
CCCFFDFDDCFH<EHIIHIIGIIIIIHIHHIIGII0:DHGG
@2685981/1
caccagtggtcttcttgaacttcttcaattgacgcaagaagtaccagaaa
+2685981/1
@@<DDDDDD:ADDHIIGHGBHHBHIHGHDHHDGGBEE:DHG?B?9F>BGH
@7809172/1
gtgaggcataacggggtgggttttacagactagaacccaccccgctatgt
+7809172/1
@@@DDDDDHFHHHIGI@EHI:DHIB?DDFEDABBH8CHG;AHIBBBDBC@
@4227125/1
ccacaatctggtctggagagaagatcctcatcttgtatagaggaggcttg
+4227125/1
CCCFFFFFHHHHHIIJIJHIJJJJJJJJJJJJJJJJJJJJJJJJJJJJJI
@7809334/1
gctgggcctcttgtatgcgaaggtgttgaggcgcttgtggtggtgcacgc
+7809334/1
CCCFFFFFHHHHHJJJJJJHIJJEGHHIJJJJJJJJJHIJIJJIIJJJJG
@104979/1
tagctttaaggggatctgctgtctgtggagctgatgcttgctgggcctca
+104979/1
@<@DD;D?A?DFACFFGE@@CHHHB@9??E@G9:?DGHGI=?F9DAFGHH
@6780312/1
gggttgtcctgcagagcttgccacatcttgtaagcagcctgacgcttagc
+6780312/1
@@@FDD?BCDFFBGHHIEGGBEEADHBEHIFCF?D@GGIIEGHIBEEFEI
@2686422/1
acagcatacataataaaattagaggaagtaggtgctgggcctcttgtatg
+2686422/1
CCCFFFFFHFHHHJIBGIIIFHHHIGGGJIJJFHIGIIJJJJJIJJJJJJ
@4726234/1
ggtgctgggcctcttgtatgcgaaggtgttgaggcgcttgtggtggtgca
+4726234/1
BCBFFFFFHHHHHJJJIIJJJJIIIJCGHHIJJJIJJJJJGIIFHIEEHG
@4726252/1
tacgattccaacgccccctggcgtaaaataacgtcaatacattggatctc
+4726252/1
CCCFFFFFHHHHHJJJJJJJJJJGJJJJJJJJJJJJJJJJJJJJJJJJJJ
@2161508/1
gcattgaatctgaatacgaaaatgaattcagacgccaggcacacggactt
+2161508/1
CCCFFFFFHHHHHJJJJJJJJJJJJJIJJJJJJIHJJJJJJIJJJJJJJJ
@6780906/1
attattacattttttataaacggtacat
+6780906/1
@@@DDDDDFFFFFII@?<FHA?E2AC<1
@7810127/1
gtgttgaggcgcttgtggtggtgcacgcgcttgggcagagggaatctgat
+7810127/1
@@@DDDEFDHHDDHICGGEHGFHIIEFGHJEHGGGIGHGIHEA=?CEFCD
@105707/1
gagtgacggcacctccgacactgaggtcacggtactcgcggtacatgttg
+105707/1
@CCDFFFFHHHHHJJJJJJJJJJJJJHIJJJJGIJJJJJJJHHHFFFFFF
@6269788/1
agttaaatgaatttcgttggaaattgtgaaacaagccagaaattaaattg
+6269788/1
?@@FDFBFHHHHHJJJJIJJJIIIJIHIJJDIHIJIIGIJIJJIEIJGIH
@7298143/1
aacgcagccagatgccaaagttcttgatcttcactgggctcttctctggg
+7298143/1
BCBFFFFFHHHHHJEIJJHIHHHIIIIJJJJJJJIIHIGIJJJJJJJJJJ
@1644758/1
gtggtgcacgcgcttgggcagagggaatctgattgtgctgttgtggaact
+1644758/1
??@ADDDDDDHFHI?CGHHIIIGIFGGGHIIIGGCGDGHIGHIFEFIIEH
@1644761/1
gccttgagaagcagacacaagcttcttctgtttgtccgtcaaagcattta
+1644761/1
CCCFFFFFGHHHHJIJJJJJJJJJJJJJJJIJJJIJJJIJJJJJJIIJJI
@1644813/1
gttgaggcgcttgtggtggtgcacgcgcttgggcagagggaatctgattg
+1644813/1
@C@DDEE;DFDFHFHIHIDFHIIIIGGIJIJIIJIJIIIIEHHFFFDEFF
@1134019/1
ctgcctcacatgattcatccacaaattccaacccttgcgtttcaaaacaa
+1134019/1
CCCFFFFFHHHHHJJJJJJJJJJJJJJJJJJJGIJJJJJJJJJJJJJJJJ
@1645131/1
cccaactgtcctccggtactaacgatcaaat
+1645131/1
?<8DD1?DD:CDDA:@2C@<CEEED=ECDD<
@7810875/1
gggaattttgtttggtatctgataccgacacatggtaggttccatggatt
+7810875/1
CCCFFFFFHHHDHGGFFHIJJJJJJIIFHIJGHIJHHHIGGIJGIIJFHJ
@106701/1
cagcatacataataaaattagaggaagtaggtgctgggcctcttgtatgc
+106701/1
CCCFFFFFHHHHHJJJJJJJJJJJJJJHJJJHJIJJJJIJJJJJJIIJJI
@6270731/1
cataagtgaactgtcttagtgttacgttgtggactctagttttctctttt
+6270731/1
@@CFDFDDHHHHHIGEHIIJIIGIIIGIIIGHGDGGIGHIIIIGHIIIHI
@7299094/1
ctcataacgcagccagatgccaaagttcttgatcttcactgggctcttct
+7299094/1
@@@FFDDDBAF@FHGIGIHHGJJJIDFIHGIIEBHIJIIHJFIIIJGED@
@618675/1
gctgggcctcttgtatgcgaaggtgttgaggcgcttgtggtggtgcacgc
+618675/1
CCCFFFFFHHHHHGHIJJJIIIJ?FEHIIJJIJIJJJGGJIJJEHIIJJH
@3196404/1
gccagttcccacttcacgacgcttcagcagagtgcacacaatggtgaact
+3196404/1
CCCFFFFFHHGHHJJJIJGIJJJJJJJJJJIJGIJJJDDB??DHBGGJJJ
@6271062/1
gacgcaagaagtaccagaaacgggacttagccacaatctggtctggagag
+6271062/1
CCCFFFFFHHHFHGIJJJIJJJJJJJJJJJJJJJJJJJJJJIIJJJJJII
@3196570/1
ggtgttgaggcgcttgtggtggtgcacgcgcttgggcagagggaatctga
+3196570/1
BC@DFFFFHHGHHJJJHIJGIJFGIJJJJJJJJJJJJJJJHHHFFFFFEE
@6271393/1
gttattgttatgtcgatgtcgaacccaaaaatgtaattaacttttttttt
+6271393/1
CCCFFFFFHGHHGIJGIJJJJIJJJJJJIJIJIGHGIIJJIGIJJJJJJG
@3716092/1
gggctctgtgcctggctcccatgtcacggtagcactgagtgacggcacct
+3716092/1
CCCFFFFFHHHHHJJJJJJJJJJJJJJJJGIJJJJJJJJFHJJJJJJJJJ
@5257985/1
catagatagaaatcgaactcggtcggatgcgtgatgccgaggtcgacagt
+5257985/1
CCCFFFFFGHHHHJIIIJJJJJHIJJJJFIJGHHIIJJJIJJEGHHHFF@
@6271484/1
gacgcaagaagtaccagaaacgggacttagccacaatctggtctggagag
+6271484/1
@@@FFFFFGHHCFGGIIJJJJJJJIJJJIGIGEIHJIJJIJJJJJJHIGI
@5258083/1
gaggtgttgaggcgcttgtggtggtgcacgcgcttgggcagagggaatct
+5258083/1
BB@FDDFFHHHHHJJJJJIIJGIIGHIJJJJJJJJJJJJJJHHHFFFFEE
@6271806/1
gtcatctggttcatacggcgcgcgatcgcctccttgatgcattgcgtcag
+6271806/1
CCCFFFFFHHHHHJJJJJJJJJJJJJJJJJJJJJJJJJJJHHHHHFFFDD
@7812186/1
gccagatgccaaagttcttgatcttcactgggctcttctctgggatttcc
+7812186/1
CCCFFFFFHHDH?HHGJJJJIJJJJJJJJJEIJIGJJJJJJJIIGIIIJJ
@6271892/1
gccagatgccaaagttcttgatcttcactgggctcttctctgggatttcc
+6271892/1
CCCFFFFFHHHHGJGHIJJJJIJJJJJIJJJJIJJJJJJJIJJJEIIIJI
@7812245/1
ctcttgtatgcgaaggtgttgaggcgcttgtggtggtgcacgcgcttggg
+7812245/1
CCCFFFFFHHHHHJJJCGHHIJJJJJJJIJIIJGHIAGIIJJJJHFFFDD
@6272006/1
cagttacaatgtttgagtacttagttacttgttattgctttatgattggt
+6272006/1
@@@DDFBEDHFDFHIJJIJJGIIHCHFEGHIFHGGGCEHIHIJJGGGHDH
@3196984/1
cactgtacagttagaaatgttacaacctctatactttgcattaaaataat
+3196984/1
@@@FFDDEHHFBFIGHGHHCFFEIIIGAFEGGFHHB<EHEGIEFFIGGHE
@4228230/1
cgcaagaagtaccagaaacgggacttagccacaatctggtctggagagaa
+4228230/1
CCCFFFFFHFHHHIJGIJIJJJIIJJJJJJJJJJJJIJJGIIJJHIAGGI
@3197393/1
ccgtttttaaactattttttcaatgccctaagtgagtatacatctattaa
+3197393/1
CCCFFFFFHHHGHJJJJJGIJGIJJJJJJJJJIIGIGHIGIIJJJIJJJI
@619862/1
gcgatgttttacaagggcaggttgaactcacaccattcaatttaaaagaa
+619862/1
CCCFFFDFHHHHHJJJJJJJJIIJJJIJJJJJJJJJJJJJJJJJJJJJJJ
@3197514/1
gtgccttgggaagcctttgtgcgccacatcaatgttgataaaggctttat
+3197514/1
?@?DDDABDHDFH9GHIGGGHBHGIIIIIIIHHIIIICGEGIIIIIIIII
@4727687/1
ctggagagaagatcctcatcttgtatagaggaggcttgggctcgctctcc
+4727687/1
CCCFFFFFHHHHHJJJJJJJJJJJJJJJJJJJJJIJJHHIGJJJJIIGIJ
@1134693/1
gagacgatttcaccagtggtcttcttgaacttcttcaattgacgcaagaa
+1134693/1
CCCFFFFFHHHHHJJJHIJIJIJJJJJJJJJJJJJJJJJJJJJJJJJJJJ
@3717054/1
ctcccatgtcacggtagcactgagtgacggcacctccgacactgaggtca
+3717054/1
@@@DDFFFHBHHHIFHBGGIEIGJJIEGIGIIIEGIGG@FFHIJ@@DCDH
@2688520/1
ggcgcttgtggtggtgcacgcgcttgggcagagggaatctgattgtgctg
+2688520/1
CCCFFDFFFHHDFGGGHGIIGIIIJJJJJJJJJJJJJJJIJJIJIEHGIH
@1134740/1
gtgctgttgtggaactgcttcacctgtggccggcggcacgcagacgcctt
+1134740/1
BBCFDEDDHHHGHJJJGIJJJJJHHEFFCHIJJJJJIGHFFDDCDDDDDD
@1134779/1
ggcgcttgtggtggtgcacgcgcttgggcagagggaatctgattgtgctg
+1134779/1
CCCFFFFFHHHFHJHIJJJJJJJJJJJJIJJIJJIGIJIJJJJJJHIJJH
@1134783/1
atacataataaaattagaggaagtaggtgctgggcctcttgtatgcgaag
+1134783/1
CCCFFFFFHHHHHJJJJIIJJJJJJJJHHIJJJJJJJJJJJJJJJJJIJI
@3717263/1
gtacacctgagcgagactcataacgcagccagatgccaaagttcttgatc
+3717263/1
?B@FDDDEHFHFHJJIJJJJJJJJJJJJJJJJJJIJJJJGJIIJJJJJJJ
@3717590/1
gtggattttaatgttattattacagcatacataataaaattagaggaagt
+3717590/1
CCCFFFFFHHHHGFGIIIJIIEEGHGIJJJIGIIJIGEHIIJJJIJIEDI
@2689417/1
gggcctgtttcagagtctcgttgacttgctgttagctcattttaacacat
+2689417/1
BCCFFFFFHHHHHJJJIJJJIJJJJJJJJJJJJJJJJJJJJJJGIHJJJI
@3718146/1
cctgtggccggcggcacgcagacgccttgatgacctccactttgatgatc
+3718146/1
@@@FFFDFHHFDHGIEGIBHGBHIHHEFFBF@D@CCCD@CCDDC@CCC;@
@5751040/1
tatcggccgagcgcttcggtactgttgtggaaatagtgtactataagtcg
+5751040/1
CCCFFFFFHHHHHJJJJJJIJJJJJJJJJJJJJJJJHIJJJJJJJJJJJJ
@2689564/1
actgagtgacggcacctccgacactgaggtcacggtactcgcggtacatg
+2689564/1
CCCFFFDFHHHGHJJJJJJJJJJJJJJJJIJJJJJHIJIJIJJHHFFFFF
@3198786/1
gtcttcttgaacttcttcaattgacgcaagaagtaccagaaacgggactt
+3198786/1
?@;DDAD?>>FA?EHGEH<<AEFB?EAH@F@BD::?DFHIFCD;DF<FIE
@620054/1
gacgacgacactgtacagttagaaatgttacaacctctatactttgcatt
+620054/1
CCCFFFFDFHHGHHIIIIFHIIGEDHICFGHIJIJIIJGIJJGIIIJIJJ
@6781753/1
cagccagatgccaaagttcttgatcttcactgggctcttctctgggattt
+6781753/1
CCCFFFFFGHHHHIJIJJJJJJIJJJJJJJJGGIGIIJJJJJJIJJJIJJ
@107770/1
gtgcacgcgcttgggcagagggaatctgattgtgctgttgtggaactgct
+107770/1
C@@FFFFFHHHHFJGIGIGGIGJIGHGHIJFGGHIIIJJGHIGGIJGGEH
@6272526/1
gtgctgttgtggaactgcttcacctgtggccggcggcacgcagacgcctt
+6272526/1
B@@FFFDFHHHHHJJJJJJJJJJJJJIJJJJIJJJJJHHFFDDDDDDDDD
@1647425/1
gttcgtcttttgaagattcagatattgatagttttttcattccctgc
+1647425/1
BBBDFDDDHHHHHJJJJJJJJIJJJJJJJJJFIJJJJJJIIJJJIJJ
@7813145/1
ggatcttgccgtcattgcagacggtgtggtagcgggtcggacgagccgtg
+7813145/1
CCCFFFFFHHHHHIJJJJJJJJJJHIHIJHIJJJJJIJJJJHFFDDDDDD
@6272713/1
aggtgctgggcctcttgtatgcgaaggtgttgaggcgcttgtggtggtgc
+6272713/1
@@CDFFFFHHGHHJJJJJJJJJJHIHIEGGHIHIIJJJJJJGIJGIJEHH
@4230817/1
gccattgacctttcctaggagtgactttcccgtttccaatctccaagaca
+4230817/1
@@@DFADDBHHDHEHIIJCGGHEEFFGHIJCGHIBDFHGI@HIGGGHBGE
@5751994/1
gtgctgggcctcttgtatgcgaaggtgttgaggcgcttgtggtggtgcac
+5751994/1
CCCFFFFFHHHHHJJJJJJJJIJJJFHGHJJJJJJJJJJIJJFHIGHIJJ
@7813324/1
catacataataaaattagaggaagtaggtgctgggcctcttgtatgcgaa
+7813324/1
CCCFFFFFGHGHHJJJIIIJJHIJJJJJJJJJJIJIJJJJJJJJJJIJHG
@5258944/1
ctcatcttgtatagaggaggcttgggctcgctctccgaagggagcttgcg
+5258944/1
CCCFFFFFHHHGHJJIJIIIIII>HGIIIIIJIJGJIIHDBEHEHGHGII
@620785/1
gccagatgccaaagttcttgatcttcactgggctcttctctgggatttcc
+620785/1
CC@FFDBDHHFHGHAGGAIGIIHEHIIGHHEEHDFIGIGHIEGHI>DEFG
@1647892/1
gtaagtcctgagccatagcaaacagccactggcaatgtggatagctggac
+1647892/1
@??DD?D?DCFFFEIB:AE@I@FGDF@EG@EGDFBC:11?GCB@?FGA8?
@5752358/1
ctcccatgtcacggtagcactgagtgacggcacctccgacactgaggtca
+5752358/1
CC@FFBFFHFFHHIEHHGIIIGGG<CEHGBGGGGGGIDGIIGID>GIHGI
@108560/1
gaccaatcatggacttttcttcaatatccacataagtaacttcaaatgat
+108560/1
@@@FFFFDHHFAHBGIJJJIJIGEGEHIIIJJIIGI@HEGCFIJJEHEII
@6273245/1
gggctgcagatgactgtgcatccttgctagtaagtcctgagccatag
+6273245/1
@?@FAD?DFBF>DEA@FBIDHGGFHEBHED9?EG?ECCEHGBDGGGA
@1648156/1
gccagatgccaaagttcttgatcttcactgggctcttctctgggatttcc
+1648156/1
CC@FFFFFHHHHHJGHJJJJJJJJJJJIJJIJJJJJJJGJJJJJJJJJIJ
@5752546/1
gtgcctggctcccatgtcacggtagcactgagtgacggcacctccgacac
+5752546/1
@B@FFFFFGHHHHJJJIJIIJJAFHIJJJJJJCFIJJJJJJJJJJJIJJJ
@621239/1
gagactcataacgcagccagatgccaaagttcttgatcttcactgggctc
+621239/1
CCCFFFFFHHHHHJJJJJJJJIJJJJJJJIJJJJJJJJJJJJJJJJJJJJ
@7813856/1
tttattttgtttttctctgtgatctgtttcttggcatctatagatgtcgg
+7813856/1
CCCFFFFFHHHHHJJJJJJJJJJJJJGJJJJJGIJJJJJJJJJIJGIJJJ
@2690056/1
ctctctgtgatctgtttcttggcatctatagatgtcggtggcgcacaggg
+2690056/1
CCCFFFFFHHHHHJIIJJJJIJJJJIJJJJJJJJJIJJGIJJJJJJIJJJ
@2164558/1
cccatgtcacggtagcactgagtgacggcacctccgacact
+2164558/1
@@@DFFFFFHHGFHHIIIJIGHJJJJJJJJJIJIGFGID:8
@6783429/1
gttggagcttggtacaaagcaaaggtcgggcagttcgtcaacaagacatt
+6783429/1
@@CFFFFFFDHGFEHGGDGIGHHGG?HHGIEIIHJJIGAHIIIGGHEHHJ
@2690625/1
cggggttgcccatcaatttatcttcaaatgacgacaccacagttccagtc
+2690625/1
CC@FFADDHHGBFIIGGIIIHIIIIIIIIIBHGIIGHIIIIIGDGIIICH
@109685/1
ggcgtgttaccgaccagagtagcaaccaccttcaatcctttaacgaatgc
+109685/1
@@@FDFFFDFHD>GHIIII?DFEGFHDGGCGGIGIII;FHIIIIIHIGII
@1136832/1
ggggtgacatcggacttaatacaaggaaactgtttagactggttacattg
+1136832/1
BCCFDFFFHHHHHJJJJJIJJJJJJJJJJJIJJJJJJJJJJJIJJJJJJI
@1136836/1
cactgagtgacggcacctccgacactgaggtcacggtactcgcggtacat
+1136836/1
C@CFDFFEHHH?>DHE;CGHGHIGIBDDAE?9?FHI6=GGGHEHHEBF?;
@2165225/1
acataataaaattagaggaagtaggtgctgggcctc
+2165225/1
@@@D?DDDB?BFDGHEGBEGG?CEGHHIBGGICHH8
@109994/1
ggtgcctcttgtatgcgaaggtgttgaggcgcttg
+109994/1
@@@FDFFDHFBHDHGEFAFEDE@FGGIH@GGA?DF
@7301823/1
gtggtggtgcacgcgcttgggcagagggaatctgattgtgctgttgtgga
+7301823/1
BBBFDFFDHHHHHIJJJJJJJJJJJJJJIJJJJJIJJJHIIJJJJJJJJH
@2691196/1
ggaagtaggtgctgggcctcttgtatgcgaaggtgttgaggcgcttgtgg
+2691196/1
8?@DA=DDFB8F?BHD<@FHHHIGGGGE<1?@FDGEEADHGDGG:@;8C@
@7301841/1
aagaagtaccagaaacgggacttagccacaatctggtctggagaga
+7301841/1
C@CFFFBDFFDHHIJJJIDGGIGIIJIIGGHIJIIJGHHIIJIJJI
@1648490/1
gcaagaagtaccagaaacgggacttagccacaatctggtctggagagaag
+1648490/1
CCCFFFFFHHHHHJIIJJJJJJJJJJJJJJJJJIJJJJHHJJJIJJJJJI
@1137299/1
gctggagatgtgggtgtagctttaaggggatctgctgtctgtggagctga
+1137299/1
CC@FFDF>FF?BFG@GGAEGIIIIIHIGI@@HIIIGIGHIIIIEHIFIII
@7302028/1
gcaagaagtaccagaaacgggacttagccacaatctggtctggagagaag
+7302028/1
CCCFFFFFHHHHHJJJJJJJJJJJJJJJJJJJJJJJJJIJJJJJJIJJJJ
@4730604/1
gtcacggtactcgcggtacatgttgtgtacacctgagcgagactcataac
+4730604/1
CCCFFFFDHHHHHJJJJJJJJJIJJJJJJJDBDHIJJJJJJJJJJJJJJI
@7302308/1
ccctgatagagacgatttcaccagtggtcttcttgaacttcttcaattga
+7302308/1
CCCFFFFFHFHHHJIJJJJJJJIJHHHHIHIJJJIJJGIIJJJJIIIJJI
@7814012/1
gcctcttgtatgcgaaggtgttgaggcgcttgtggtggtgcacgcgcttg
+7814012/1
CCCFFFFFHGGHHJIIJJCFHFHIJJIJJJJJGHIDHIGGIJIJIIHEFD
@3719738/1
tgacgcaagaagtaccagaaacgggacttag
+3719738/1
????DDD1@DAAD<A24AAF?A8C1C6C<1:
@5753058/1
taaaattagaggaagtaggtgctgggcctcttgtatgcgaaggtgttgag
+5753058/1
CCCFFFFFHHHHHJJHJJJHIJJJJJJJJJJJJIJJJJJHIIJBFFHIIJ
@5259848/1
agccagatgccaaagttcttgatcttcactgggctcttctctgggatttc
+5259848/1
CCCFFFFFHHHHHJJIJJJJJJJJJJIJJJJJJJJJJJJJJJJJJIIJJJ
@1649216/1
ccgacgtaccataactcgtgtttaccctgcacgaagaaatttgaatctat
+1649216/1
CCCFBDDFHFDDHIJGGGDHDHIIEFABFHHIGDDF@ADEDGIHDAFHII
@4231768/1
cagcatacataataaaattagaggaagtaggtgctgggcctcttgtatgc
+4231768/1
CCCFFFFFHHHGHJJIIJIIJIIIGIJHIIJEFGIJJIIJJJJJJJJJJJ
@3199486/1
ctcatcttgtatagaggaggcttgggctcgctctccgaagggagcttgcg
+3199486/1
CCCFFFFFHHHHHJJIIIGIJJJJIIFJIGIIGIGEHIJGIIFIIIIJGI
@4231847/1
gagtgacggcacctccgacactgaggtcacggtactcgcggtacatgttg
+4231847/1
CCCFFADFFFHHGJJIJJJGIJIJIFDGIJIJGGIJJIIJIEHHFFE@@D
@6274112/1
cgctgaggaccttagggacttcgacatattcggcgatgatgcattcttcc
+6274112/1
CCCFFFFFHHHHHJJJJGIJJJIIJJJJJJJJJJJJJJJJJJIJJJIJII
@7302647/1
cgcagccagatgccaaagttcttgatcttcactgggctcttctctgggat
+7302647/1
CC@FFFFFHFHHHIGGIIEHHFGGGIHEIIIJIE;FEAFGHGIIIGEHJI
@5260165/1
atcagactatagttagtatagttataagactcagattgccatctcagaaa
+5260165/1
CC@FFFDDHHHHHIGIEHHIIJIJIGGHJJJJJJIEHGHHHIGIJIIJJH
@621720/1
agaggaagtaggtgctgggcctcttgtatgcgaaggtgttgaggcgcttg
+621720/1
<@<?DABADDF82:2<EFFFCBEGEHHHHIEE1DAE?<BDB<?D;@FII7
@2166612/1
actgagtgacggcacctccgacactgaggtcacggtactcgcggtacatg
+2166612/1
CCCFFFDEHHGHGIJJJJJJJJJJJJJJJGHJJJJHIJJJJJJHEEFFFF
@621861/1
tgagtgcatcaagttctcctgcttcatacaacaacttgcaagcattt
+621861/1
CCCFFFFFHHHHHIJJJIHJJJJJIIJIJJJJJJJJJJJJJJJJJJJ
@7815160/1
ctctatactttgcattaaaataatgcccattttcacaggcaagggatcct
+7815160/1
CCCFFFFFHHHDHIIIIIIGJJJJIJIJJJJJJIGIGIJIJJJJJJIJHI
@7303614/1
gtgctgttgtggaactgcttcacctgtggccggcggcacgcagacgcctt
+7303614/1
BBBFFFFFHFHHHJJJJJJJJJJJJJJJJJJJJJJJJHHFFDDCDDDDDD
@7815764/1
ctgtgatctgtttcttggcatctatagatgtcggtggcgcacagggcacg
+7815764/1
CCCFFFFFHHHHHJJJHHIJJJIJIIHHJIIIIIDHGDFBGGEFIHEIIB
@111845/1
gtcacggtactcgcggtacatgttgtgtacacctgagcgagactcataac
+111845/1
@@CFFFFDFHHHHJIJIIIJIJHIJHHHIJGFHIJJJJJJJJJJIJJGJI
@3200392/1
ccacaatctggtctggagagaagatcctcatcttgtatagaggaggcttg
+3200392/1
CCCFFFFFHHHHGIIJIJEHIIJJIGIJJIIJJJIJIJGGEHIGHIJJ>D
@3200474/1
ctcgaggttggtcgtctactgggcagttctcgaaatgtttcataacgagc
+3200474/1
@CCFFFFDHHHHHJJJJJJJJJJJJJJJJJJJJJIJJIJJJJJJJHIJJI
@622798/1
cagcatacataataaaattagaggaagtaggtgctgggcctcttgtatgc
+622798/1
CCCFFFFFHHHHHJJIIIJIJIJJJIJIJJJHIJJJJJJJJJJJJIJJJJ
@3200625/1
ctcataacgcagccagatgccaaagttcttgatcttcactgggctcttct
+3200625/1
@@@BDFDDBDAHHIFGDGHGHHIEHEGCFGGIJEADEIGEIJI9FGBFHI
@2167615/1
gtggtcttcttgaacttcttcaattgacgcaagaagtaccag
+2167615/1
CCCFFFFFHDHHDHIIJJJJJJJJJJJJJJJJJJJCDD4?F?
@7816446/1
ggcgcttgtggtggtgcacgcgcttgggcagagggaatctgattgtgctg
+7816446/1
CCCFFFFFHHHFHJHHJJJJJJJJJJJJJJJJJJJJIJJJJJJJJJJJJH
@1138375/1
gtctgtttgtctgtttgtctgtttgtctgttcgtctgtgcgcgctaatct
+1138375/1
@?@FFDFFHHFHHGHIJJHHJJIIJIJJJJJJJIIJGHIIJJJJJJJJJJ
@112549/1
cttcaaatgattgctcagatgcaatttcttgcaagaattgcacaaagttg
+112549/1
CCCFFFFFHHHHHJJJJJIJJJJIJJJJJJJJJJJJJJJJJJJJJJJIIG
@2692912/1
caccagtggtcttcttgaacttcttcaattgacgcaagaagtaccagaaa
+2692912/1
@@@DDDBD;FCFHIIIIFIGIGHHIIGGIIGAFHGIGIIIIIIIIGGIIG
@7817074/1
gagtgacggcacctccgacactgaggtcacggtactcgcggtacatgttg
+7817074/1
BCCDFFFFHHHHHJJJJJJJJJJJJJHIJJJJHIJJJJJJJH=EDFFFFF
@7817181/1
cttcttctcttttttctcctttcttttgcgagctgctgccgaaagattag
+7817181/1
@@@FFFFFFFFHHJJIJIIFGIHGHGJJJIIGGHCHIIJJJJIJIIGIIG
@2693313/1
cactgagtgacggcacctccgacactgaggtcacggtactcgcggtacat
+2693313/1
CCCFFDEBFHHFFIIGHHIIDGIJJJJJJJBGGIIIFGGHGJJBH=?BDD
@7817469/1
gtgctgggcctcttgtatgcgaaggtgttgaggcgcttgtggtggtgcac
+7817469/1
CCCFFFFFHHHHHJJJJJJJJIJJJEGHIJJJJJJJJJJHHJFHJHHIJJ
@7817611/1
gtcttcttgaacttcttcaattgacgcaagaagtaccagaaacgggactt
+7817611/1
CCCFFFFFHHHHHJJJJJJJJJJJJJJJJJJJJHIJJJJJJJJJJJJJJJ
@4734224/1
gccacgacgctcggacatttcaattttatttagttggtcttggttgaacg
+4734224/1
CCCFFFFFHHHHHJJJJJJJJJJJJJJJJJJJJJJJJHJJJJJJJJJJJJ
@114045/1
cctggttaaatagtttatttcgtgtttttgtcacatatttgtgtcgttgg
+114045/1
@@CFFDD>FHFHFA@F>FHGIGCFCFHFFFEFIEGHEGGFGGBBD<?@GB
@114074/1
gcaagaagtaccagaaacgggacttagccacaatctggtctggagagaag
+114074/1
CCCFFFFFFHHHHJJJJJJJJJJJJJJJJJJJJJJJJJJJJJJIJJJJJJ
@4234120/1
gtaagttaattctaatttaatgtcagatgttttaatagtaagtacgagta
+4234120/1
??<?DDDDDHHHHIIIGIADEHHACHA@FEFHGEEFHEFCHIEHHGHICA
@623333/1
gtgctgggcctcttgtatgcgaaggtgttgaggcgcttgtggtggtgcac
+623333/1
CCCFFFFFHHHHHJJIJJJJJHIIJHHIIJJJJJJJJJJHIJFHJHHIJJ
@3201446/1
ctgattgtgctgttgtggaactgcttca
+3201446/1
@?@D???=CFBFDF>EE;BB?C@DH4CD
@5261839/1
ctctatactttgcattaaaataatgcccattttcacaggcaagggatcct
+5261839/1
CCCFFFFFHHHHHJJIJJJJJJJJJJJJJJJJIJJJJJJJIJJJJJIIJJ
@623809/1
agcatacataataaaattagaggaagtaggtgctgggcctcttgtatgcg
+623809/1
@@CFFFFFHDFHHHHHIIJGHHJIIIHHHHBFHGEGHJIJJJJJJIJJJJ
@5261960/1
cttgggcagagggaatctgattgtgctgttgtggaactgcttcacctgtg
+5261960/1
@@@DDADEDDDDDIIFHIGHGGIIIIIIGHGCFBCEGGGICGIGGIIEB9
@115005/1
atacataataaaattagaggaagtaggtgctgggcctcttgtatgcgaag
+115005/1
CCCFFFFFHGHHHJJIJJJJJIJHHJJHIIIJJJJJJJJJJJJJJJJHIJ
@1650018/1
ctctgtgcctggctcccatgtcacggtagcactgagtgacggcacctccg
+1650018/1
@@@DDDDEHHBDHIIIJJGHIEEGGG<?CEGGIIEF:C<?GDBHGIJHII
@7304422/1
ggttcaccaagctagtggcgttgatgtcgcaagatagtgagacattcact
+7304422/1
@@@FDEFFGFDHFHIFHGIIIIJIIJIJJJJJJJIIIFIIIIJJJIJJJJ
@7818875/1
gtttcatgtcaatcggttcataaataaaaaagttatgtcaaattaaagaa
+7818875/1
CBCFFFFFHHHHHIJIHIJDHJIIJJJIIJIGFHIJGIIIJJJJJGHGII
@2694881/1
ccgctttttactacatgcataaacatacataccgataccatacaccaaaa
+2694881/1
@CCFFFFFHFHHHIJDIIIIIBCGEHGIIGCDHIHEHGHIJGCHI>@FHG
@3721047/1
gtagcactgagtgacggcacctccgacactgaggtcacggtactcgcggt
+3721047/1
CCCFFFFFHHHHHJJJJJIJJJJJJJJJJJJJJJHIJJJJGGIJJJJHFE
@624593/1
atgttcttagctgtcatctggttcatacggcgcgcggtcgcctccttgat
+624593/1
BCCFFFFFHHGHHJJJJJJJGFHIIJJJJJIJIJJJEFHIHHFFFFEECC
@1650970/1
gtcatattccaaggtagttactaatggagtcgaaacaaactcgtcgtaac
+1650970/1
CCCFFFFFHHHHHJIIJJJJJJJJJJJJJHIJJJJJJJJJJIJJJJJJJI
@2695490/1
cagcatacataataaaattagaggaagtaggtgctgggcctcttgtatgc
+2695490/1
@@@@FFAEAFBDFEEAHFGHDCHIIIIECHEHIEGGGIFIIIIIIIIIIF
@3203449/1
gtcacggtagcactgagtgacggcacctccgacactgaggtcacggtact
+3203449/1
<@@DDDDDH<DDDHEBB:CHEGEGHGGDHIADFHDHI>BFHGEHBHEEBH
@7819647/1
cggtgagggatgcgtgacgtcagcccctacg
+7819647/1
?@@DDDAB;1CCDGCCBFEDEG8>>CAGGH:
@2695727/1
gcggttttcacgaatatattgtgggatgcttaaatttacatttagtgttt
+2695727/1
@@@DADDDDHFHHFFEBGHHIHGCEABFIGIG@GGGHHBFDBGIEGB?DH
@7819734/1
ctgagaaaaaaggtaaatctactatattttaaactgaaaaattcttgggt
+7819734/1
CCCFFFFFHHHHHFGIJJJJJJJJJJJJJJJJJJJJJJJJJJJJJJJJID
@7819823/1
acgggaagggttttttaaactcatgttttcatggtaccaagttatgattt
+7819823/1
C@CFFFFFHHDDHIJJIJGIIJIJJJJIEIEGGGGIJICCGFFGHIHIGI
@3203795/1
gcttcatccagaggcaagcgctccaagttgcttggaggcttgggcctgtt
+3203795/1
@CCDFFFDF?B8BFEFGGIIGIIGHGIEECDDGEEBGGI=?F?@DGGHBC
@7820007/1
gcgatgttttacaagggcaggttgaactcacacca
+7820007/1
@@@DD:DD?AFHHB:??GCBFIEHEHG>BGFBFA;
@7305654/1
gcctcttgtatgcgaaggtgttgaggcgcttgtggtggtgcacgcgcttg
+7305654/1
CCCFFFFFHGHHHJEGHICGFGHIJIJJIIJJJIJBFHBFHHIJJIHFFB
@3204028/1
atttttttttttacattttattattttatatttttttttttgt
+3204028/1
CCCFFFFFHHHHGGGHIJJFHIHIJJJEH>GHIJJJJFDDB85
@115527/1
gtgctgggcctcttgtatgcgaaggtgttgaggcgcttgtggtggtgcac
+115527/1
?:?DDFFFBFAFDHG>FHHIIF<EH?EEGHIEGEGGBFGFGG8@@BEGEH
@7305878/1
ccacaatctggtctggagagaagatcctcatcttgtatagaggaggcttg
+7305878/1
@@CDDFA?FHDFFGGGIECFG@GDHHH><9CGGHIGGIIIIEG>FGGCHF
@7305881/1
gtggatagctggacaaggcactggcaacgaccaatcatggacttttcttc
+7305881/1
BBCFFFFFHHHHHIJJJJJJJJJJJJJJJJJJJJJJJJJJJJJJJJJJJJ
@5755449/1
aagacgcaagaagtaccagaaacgggacttagccacaatctggtctggag
+5755449/1
CCCFDDFFHHHHHFHIIGIIJIIGGIJJGGIGGIJJJIJEIIJFHIJJGH
@4235391/1
acagcatacataataaaattagaggaagtaggtgctgggcctcttgtatg
+4235391/1
@<@?DDDD?DF><AGHE?CFCE@?GGCHHHAHHGBGHFB??GAFIHGCH@
@5755515/1
catacataataaaattagaggaagtaggtgctgg
+5755515/1
???DDDDDD?DDDEI3CCE:AEA:C?F9<?22A<
@6276328/1
cccatgtcacggtagcactgagtgacggcacctccgacactgaggtcacg
+6276328/1
<@?DDDDDHHAFAFFHDHIGFIBEHG@<FAFGGIIGIIIIIIIIIHIIEH
@5755594/1
atagagacgatttcaccagtggtcttcttgaacttcttcaattgacgcaa
+5755594/1
CCCFFFFFHHHHHJJJJJJIJJIJJJJJJIJJJJJJJJJJJJJJJJJJJJ
@6786303/1
accatcactcttatatgggcagcccgaacacggttaccgggaattttgtt
+6786303/1
?@@:?DADDFBFBEEHDAE@BHG@EFC?@?BFADF?DFEEA@@6CGD@E;
@6276575/1
cgcggtacatgttgtgtacacctgagcgagactcataacgcagccagatg
+6276575/1
@@@D<ADAHHHCDECFF>HCC<CFHGGEBHGGGIHIIIDHGGGGHIGGIG
@116013/1
ggcgcacagggcacgcttgcgcatgacatctatacatgccattggcgttc
+116013/1
CCCFFFFFHHHHHJJJJJJJJJJJJJJJJJJJJJJJJJIJJJJJJJJIJJ
@2696852/1
tggatggagtgagcacgggctctgtgcctggctcccatgtcacggtagca
+2696852/1
@@@DDFFFGHFHFIIIGGGGIJJJIIIJIIIIIJJJIIJIIIJJJCGIII
@4235683/1
tcaatatccacataagtaacttcaaatgattgctcagatgcaatttcttg
+4235683/1
CCCFFFFFHFHHHJJJJJJJJJJJJJJJJJJJJJJJJIJJJJJJJJJJJJ
@116113/1
gccagatgccaaagttcttgatcttcactgggctcttctctgggatttcc
+116113/1
@@<AD?EFDHHHHIIIIGHG@HGIIHGHGI@FEGEFHGEGICDB;GEGAH
@116187/1
cttggttgaacggaactccaatcctttactcgaatagtcttttctaactt
+116187/1
@?@DBBDDDDHHHBFDGGHGHGGGIIGIGIGGGFBHD?<FHDH9DDBGGD
@4235854/1
gcctcttgtatgcgaaggtgttgaggcgcttgtggtggtgcacgcgcttg
+4235854/1
CCCFFFFFHHHHHJIJJJCGHIJJJJJJJJJJHIJFHJGHIJJJIJHFFD
@4735733/1
attaattcattagcgaaaaacttatttttcacttttaaaaatacatcagg
+4735733/1
@@@DFEBDHHHBDFFGBHGEGGHGHHIGIDFGIJJIJJJIIHGGIIGHGI
@4735760/1
accttcaatcctttaacgaatgcagcgaaatagtcacacccacgttggtt
+4735760/1
@C@FFFDFHHHBHIGIGEFDHIIIJIJGGIGHGIJJJJJJJJJIJJIIFH
@2697336/1
caggcaagggatcctaacttcgcaaccactaattccagtgataaattcac
+2697336/1
@@@FBDDBDDFHHFGGIGEIFFGHGGIIIIGGHHIGIHFGEHGJIIJGHJ
@116573/1
gcgaaggtgttgaggcgcttgtggtggtgcacgcgcttgggcagagggaa
+116573/1
CCCFFFF<DFHHHJIJIJJIJGGGBGG@GGIJJIJJIGIJHHHFFFFDCE
@4736154/1
gcagagggaatctgattgtgctgttgtggaactgcttcacctgtggccgg
+4736154/1
@@@DDDDAFADHHIIEHDFDFEEIGGHGGIIGHIIEGGIGHG@BD>8BF<
@6787175/1
gtgctgttgtggaactgcttcacctgtggccggcggcacgcagacgcctt
+6787175/1
BBBFFFFFHHHHHJJJJGJJJJJJIJIIJJJIIIIIIFHFFCCDDDDDDD
@4236622/1
cagcatacataataaaattagaggaagtaggtgctgggcctcttgtatgc
+4236622/1
CCCFFFFFHHHHHJIJJJJJJJJJJJJGIJJEHIJJJJJJJJJJJJJJJI
@4736331/1
ccgacgacgacactgtacagttagaaatgttacaacctctatactttgca
+4736331/1
CCCFFFFFDHHHHIIHFIIJIJIJJJJIJDGIJJJJJJJJJJJJJIJJJJ
@6277605/1
gccgcagctcgcttggcttgagatttgttgcgaccgatgccataaacagt
+6277605/1
CCCFFFFFHHHHHJJIJJJJJJHGIIJIJJJJJJJJIJJHHHHHHFFFF;
@6787424/1
agagccttagctgcggaatgcttagcttccttcttagagcgtcccgtacc
+6787424/1
@?8DDD>DBHFHHFBHIECHAGGCFGHGEGDHGGIDGGIDFDFDHHG@AE
@5757049/1
atcgaacatcatgtcttcaaactccactatcatctctttctttggagttt
+5757049/1
@CCFFFFFHHHHHJJJJJJJJJJJJJJJJJJJJJJJJJJJJJJIJHIIJJ
@1140856/1
gtgagacacgagataaaagtctaattcagacgagtgcacaatatccgtgt
+1140856/1
C@@FFFFFHFFFDIIGGGEFHGICDIIIJGGIEHIJHJJJJJJIIIGHGI
@5262899/1
gtgctgggcctcttgtatgcgaaggtgttgaggcgcttgtggtggtgcac
+5262899/1
@@@DDDDBCDAF?G?GGDBHH;@C@FDHIE@<DD:FFA1=3B8CFH;D@H
@2169670/1
cactattctaggattgtgtaggtaatattattaaa
+2169670/1
@CCFFFDFD?DF?HGHCFHIIIIIEHIIIIIIGIF
@2169731/1
tcgcaagttccctactgacatcacttgcattttcgat
+2169731/1
???DDDD:D4:CD<EBDEEEEIAFEEBEFEIIIII@D
@4237137/1
taggtgctgggcctcttgtatgcgaaggtgttgaggcgcttgtggtggtg
+4237137/1
BCCFDFFFHHHHHJJIJJIJJJJJFHHI?DCGIGHIHHJGIJHIJ@GH;C
@5757305/1
ccgtgatgcgcgggtcctcgatacccacgtagtcgaagaaggtgaagtca
+5757305/1
CCCFFFFFHHHHHIFHIIJJJJJJJJJJJGIICGHGIHHFGFFFDFEEED
@5263270/1
caccattcaatttaaaagaaactgggtgcgtgcaggatcctcgtcattgc
+5263270/1
7?@BDDDDBFAHHIEGG?@E?:F<FGHEBEH@:DBDDDBBBB@BBDGGHC
@4237397/1
gcaagaagtaccagaaacgggacttagccacaatctggtctggagagaag
+4237397/1
CCCFFFFFHHHHHJJIIJJIJJJJJJJJJJJJJJJJJJIIJJJJJJJJJH
@5263357/1
gtcaaaaccttcattatggcgcgtttacattaggtcggtcaccgaaggcg
+5263357/1
CCCFFFFFHHHHHJJJJJJJJJJIJJIJJJJIJJFHIJGIJJJJIJJJJG
@118226/1
agcatacataataaaattagaggaagtaggtgctgggcctcttgtatgcg
+118226/1
?@@ADEFDFHHHFHGIIIEIIIIHIIGIDHFGGAG>GEHGIIGIFGIIIG
@4237948/1
tcacctgtggccggcggcacgcagacgccttgatgacctccactttgatg
+4237948/1
CCCFFFEFGHHHHJIJIJJJJJJJJJJHHFFFFEDEDEEEDDDDDDDDDA
@1141990/1
tcccacttcacgacgcttcagcagagtgcacacaatggtgaactggcgtt
+1141990/1
@@@FFFFFHHHGHJJJJJJJJJJJIJFHIJJFFDDFFHHIJJJJIJIIJJ
@118379/1
gctctgtgcctggctcccatgtcacggtagcactgagtgacggcacctcc
+118379/1
CCCFFFFFHHHHHJJJJJJJJJJJJJJGHJJJJJJIJIIJJJJIJJJJJJ
@5264325/1
tgcttcacctgtggccggcggcacgcagacgccttgatgacctccacttt
+5264325/1
C@CFFFFFHHHHHJJIIIIGIIIIIIIIJGHFFFDCACCDCCDDDDDDDD
@1653793/1
agcatacataataaaattagaggaagtaggtgctgggcctcttgtatgcg
+1653793/1
CCCFFFFFHHHHHJJJJJJJJJIJJJHHIIHGIJJJJJJJJJJJIJJJJJ
@7306167/1
gcctgcctcacatgattcatccacaaattccaacccttgcgtttcaaaac
+7306167/1
CCCFFFFFHHHHHJJJJJJJJJJJJJJJJJJJJJJJJJJJJIJJJJJJJJ
@4736635/1
gagcaagtagttcttgaagcacagacacaggtgtcttcaacggaag
+4736635/1
@@CFFFFDHHFHHIJJJJIJJJJGIJJJJJI?GHIIJJJIJJJJJJ
@3204330/1
gtttgtttcatgtcaatcggttcataaataaaaaagttatgtcaaattaa
+3204330/1
@C@FFDFFFFHHHIIIIAEGGHGIIIIIIIHIEEFA?BFHIIIIIIIGFH
@4736835/1
gcgatgttttacaagggcaggttgaactcacaccattcaatttaaaagaa
+4736835/1
CCCFFFEDHHHHHJJJJJJJJHIJJJJJJJJJJJJJJJJJJJJIJJJIGI
@2698712/1
attcaatttaaaagaaactgggtgcg
+2698712/1
@??BDDDBFFFFFEEB:E<:A;C8AD
@625901/1
cactgagtgacggcacctccgacactgaggtcacggtactcgcggtacat
+625901/1
CCCFFFFDHHHHHJIJJJJJJJJJJJJJJJJJJJJJHJJIJJJJHHFFFF
@3723264/1
gtgacggcacctccgacactgaggtcacggtactcgcggtacatgttgtg
+3723264/1
@@@DFFFFHHHHHJJEIJJJJGGIJJJIJJJFEHHHJJJGHHHGHFFFFF
@6279076/1
ctggagagaagatcctcatcttgtatagaggaggcttgggctcgctctcc
+6279076/1
BC@FDFDDHHHHHJJJJIIJJIJJIJJJIJIHGHGIIEBGGIJJGIJIIJ
@6279296/1
agcaaatggaaaaaaaaattggtgaaaagaatcacaagtaagatactgca
+6279296/1
CCCFFFFFHHHHHJJJJJJJJJFGIJJJJJIJJJJJJJIIJJJIJJJIIJ
@4738093/1
gtgctgttgtggaactgcttcacctgtggccggcggcacgcagacgcctt
+4738093/1
CCCFFFFFHHHHHJJJJJJJJJJJJJIJJJJJJJJJJHHFFDDDDDDDDD
@3723782/1
gtttattttgtttttctctgtgatctgtttcttggcatctatagatgtcg
+3723782/1
?@@FFDFDHH?CFHIIIGEHGEIAFHEHDFAHHIB;DBEGGHHFCGGBB@
@7307632/1
acggtactcgcggtacatgttgtgtacacctgagcgagactcataacgca
+7307632/1
B@CFDFFFHHHHGHIJJIIHIIIJIJJCCBGGIIIJHIJJJJJJJJJJIJ
@626753/1
ggaagtaggtgctgggcctcttgtatgcgaaggtgttgaggcgcttgtgg
+626753/1
CCCFFFFFGFFHHJJJJJJJJJJIJJJJJIIJJCGHIJJJJIJJJIJHII
@5264621/1
gctcggacatttcaattttatttagttggtcttggttgaacggaactcca
+5264621/1
@<@:=ADDABFBDFGGIHIGIIIIFGEHECFH<EC?DDGCE?FBHB@GCD
@626785/1
ctcagcttccctgcaaagttaaccatcttgtattcaaaagaaaacct
+626785/1
?@@A??DDFF?<<CF<F:<AF>F:BA<9F?F9C??:1?C?C??DDF;
@118881/1
gctcaggcaggcaagatgggcatagtaggtaggcgtagggtaagacacgg
+118881/1
@<@DDDBDDBHHHGGBF@E3CFG<C?CBFEFGCGHDDGEHIIAB@FBDG:
@627137/1
cagagggaatctgattgtgctgttgtggaactgcttcacctgtggccggc
+627137/1
@@@FDDAFAFHHHIGGIFEDHGIIDIIGIIGICHDDHIGGIDBBB@DFD>
@627272/1
gccagatgccaaagttcttgatcttcactgggctcttctctgggatttcc
+627272/1
CCCFFFFFHHHHHJHJJJJJJJJJHJIJJJJJIJJJJJJJJJJJJJJJJJ
@627360/1
ggtagttactaatggagtcgaaacaaactcgtcgtaacactccacatcca
+627360/1
;?=DDB?DFD<FBF@3B:CE;CCFGEEEFCGCFE@@8B99BDFFBFFEFA
@5265249/1
ccggtaagtttgtcgagtagagccttagctgcggaatgcttagcttcctt
+5265249/1
@CCFDFFFHFHHHJJJJHHIJIJJJJJJJJJJJJJJJJJJIJJJJJIJJJ
@4239304/1
gcaagaagtaccagaaacgggacttagccacaatctggtctggagagaag
+4239304/1
@C@FFFFD=DFFFIGGIGFEGGGGGHJJJJIGGIIIGI@GHHIAGFGGEE
@1142312/1
gtcagaatgcccacctcacgttccgccaattgcttcaccttatgatagtc
+1142312/1
CCCFFFFFHHHHHJJJJJJJIJJJJIJIJJJJJJJJIJJJJJJJJJJJHI
@5265735/1
tggtcttcttgaacttcttcaattgacgcaagaagtaccagaaacgggac
+5265735/1
CCCFFFFFHHHHHJJJJJJJJJJJJJJJJJJJJJJGIJJJJJJJJJJJJJ
@119861/1
ctccaatccaaaccgtttgaaatctcggttttgcgagtacttcatattag
+119861/1
@@CDDDDDHDDADHIFHII>DHHJIJJJBFHIGIIHI@FHIIJJIJIJIG
@4239780/1
aggtgttgaggcgcttgtggtggtgcacgcgcttgggcagagggaatctg
+4239780/1
@@CBDFFFHHFDHJJJIJGICEGGIGIIJGGIJIGHIE;AHEHEBB;CEE
@5759075/1
gtgcgatgttttacaagggcaggttgaactcacaccattcaatttaaaag
+5759075/1
CBCFFFFFHHHHHJIJJJJJJJJIIJJGGHGIJJJJJJJJJJJJJJJJJF
@4240298/1
gtgctgggcctcttgtatgcgaaggtgttgaggcgcttgtggtggtgcac
+4240298/1
CCCFFFFFHGGHHIJGIIIGIGHFGCGDFEHIJIJIJJJJIIFHE@AHGI
@120692/1
ccctaatagagacgatttcaccagtggtcttcttgaacttcttcaattga
+120692/1
:=BDAAADFHHHHJJJIJJJJJJJHIJHIJJJJJJJJJJJJJJJJJJJJJ
@7308100/1
ggtataatagcatatctttatatatataattcttctgtacgtgtgtatgt
+7308100/1
@<=DDFFFHHHHGJJIJJIDHHJFIIJIGIJJJIGHGIGIJHGGGHIGG@
@5760335/1
cagcatacataataaaattagaggaagtaggtgctgggcctcttgtatgc
+5760335/1
CCCFFFFFHHHHHIIJJJJJJJJJJJJHIJJIIJJJIIJJJJJJJJJJJJ
@5267148/1
gggctatgccatttatcctcgcacgttggcagtaatagtacaagtgaaaa
+5267148/1
C@@DFFFFBFHHHIGHGIIIIIHGGIGIIIJIHGHIJGBDIHCHHHHIGG
@5267313/1
aaggtgttgaggcgcttgtggtggtgcacgcgcttgggcagagggaatct
+5267313/1
@BBFDEFFHHHHHJJJJJIIJEGIHHIJJJJJJJJJIJJJJHHHFFFFEE
@7822541/1
gacgatttcaccagtggtcttcttgaacttcttcaattgacgcaagaagt
+7822541/1
CCCFFFFFHHHHHJHIJJJJJJJJJJJJJJJJJJJJJJJJJJJJJJIJJD
@7822573/1
tgtaggagtttcgggctcgggtttactagcctcctccttagaagttggtt
+7822573/1
CCCFFFFFHHHHHJJJJJJJJDHIGIIIGIIGGJGIJJJEHHIJAGGI;F
@7308483/1
aggatgtggattttaatgttattattacagcatacataataaaattagag
+7308483/1
CCCFFFBDHHHHHJIIJJHJJJJJJJJJJJJJJJJIJIJJJJJJJJJJJJ
@3206769/1
ggcttacatgctaaaactaaactactatacctgtgaaacgatcaacaata
+3206769/1
C@CFFFFBBFHHHIGIGGIEDGEIIDHIIIIIIFDHH>EHFGGIIIIIHH
@2173660/1
gaggaagtaggtgctgggcctcttgtatgcgaaggtgttgaggcgcttgt
+2173660/1
CCCFFFFFHHHFHIJJJJJJJJJJJIJJJJJIJJJBGGIJJJJJJJJJJH
@3207089/1
atcagtttggagttcacctttagaagtatgtttttagctgtcatctggtt
+3207089/1
@@CBDDDFHHBFAFHIGHGGHAHIIIEHIIIIIIIEH>GHIIGHGIIGHG
@5267904/1
cccacttcacgacgcttcagcagagtgcacacaatggtgaactggcgttc
+5267904/1
CCCFDFFDDFHGFIJJIIGJJIJGIGEHGHJIHDFHGFHGGIIJGHIIJE
@3725132/1
gcaccgacgacgacactgtacagttagaaatgttacaacctctatacttt
+3725132/1
@@CFFFDDHDDFFGIIGIIGGGGBGHIIGHCGFFFHIIIIGIIIICGIGG
@3725159/1
gtcggacccaaaaatgtaattaacttttttttgtctgtttgtctgtttgt
+3725159/1
CCCFFFFFHHHHHJJJHBHIIIIJJJJJJJJJJJIJJJJJJIIJJGJJJH
@5761183/1
gttttttaaactcatattttcatggtaccaagttatgaatttttcaaatc
+5761183/1
CBCFFFFFHHHHHJJJJJJIJJIIJHIIJJJJIIJJJJJJJJJJJJJIJI
@4739718/1
gcaggggttattgttatgtcgatgtcgaacccaaaaatgtaattaacttt
+4739718/1
;??DDDD@?FHDHEB@FBAEHFEEACFAHCGIGGG@FCEGC?B?F4?CGG
@6788794/1
taggatccaagttgaaatctttgatcatggcatcaagcaaactctggtgc
+6788794/1
8==;ABDB?C?<DBE:AF<:<<A<FHFA>BGD?E9?9C@@BBGGCGF:?F
@4739743/1
cgggcttattctgcatacctgccatgcgctggtaagcgctatggactgcc
+4739743/1
CCCFFFFFHHHHHJJJJIJJJJJJIJJJJJJJIJJJJJJJJJJJJJJJJJ
@7309329/1
ctgtttcttggcatctatagatgtcggtggcgcacagggcacgcttgcgc
+7309329/1
CCCFFFFFHHHHHJIJJJJJJJJJJJJGIJJJJJJJJJIJJJJJJJJJJJ
@5268368/1
ctccaattcaaccttatcattaccaatcggtaaaggatctcttgtataca
+5268368/1
@@@DDDDD?<A?CDGEF<?FHACFH<GBGIFCG@GB;BFBDGF@GEEDA>
@627779/1
gcggcaaacgcctattaacattatcatcgttctcagcatggtaagaaggt
+627779/1
@CCFFFFFHHFHHIJIJJJJJJJJJJIIJIJJJIJIIJEHJGHHJIJGG8
@6789235/1
tggagtgagcacgggctctgtgcctggctcccatgtcacggtagcactga
+6789235/1
CCCFFFFFHHHHHJJJJJJJIJJJJJJJJJJJJJJJJJJJJHIJJJJJII
@4240968/1
gcctaagaacagtacctacttggcgataaatattgcacatctacctttgg
+4240968/1
CCCFFFFFHHHHHJJJJJJJJJJJJIJJJJJJJJJJJJJJJJJJJJJJJJ
@627878/1
gcaaccactaattccagtgataaattcactctagcacgtagttctcagct
+627878/1
@@BFFFFFFHHHHJIIJCGIHGIJJJJJJJJJJJJIIGDHIHIIJJIIIG
@6280725/1
gtctgtttgtctgtttgtctgtttgtctgttcgtctgtgcgcgctaatct
+6280725/1
@BCFFFFFHFHHHHIJJIIJJHIJJIJJJHIJJHIJJGHIJJJJJJJJJJ
@3208053/1
gtctgtttgtctgtttgtctgttcgtctgtgcgcgctaatctcagaaacg
+3208053/1
CCCFFFFFHHHHHIIHJEGIIIJJIHIIJIIIJJJJJJJIJJJIIJJIJJ
@4241281/1
ccgcatccaactcggatcagccgtttctgag
+4241281/1
8??AD:1ACFF;DFF<=:@?B>EEFB?4CGC
@4241350/1
gcgcttgggcagagggaatctgattgtgctgttgtggaactgcttcacct
+4241350/1
CCCFFFFFHGHHHJJIIJJJJJIJJIGIIJJHIIHJFGIJJJJJJIJJJI
@2700497/1
gtgtatgtcactgaacttctcttaaacgactggacctattttgatgattt
+2700497/1
@@@DADBDF8FAF9FGII@FHHIIGHC:FGEGHGIIE>GGCGFG<DFGHG
@2700498/1
gttcaagttaaccgcaatgttggagcttggtacaaagcaaaggtcgggca
+2700498/1
CCCFFFFFHHHHHJJIJJJJJJJJJJJJJJIJJJJJJJJJJIJHIJJJJJ
@6281038/1
gtgctgttgtggaactgcttcacctgtggccggcggcacgcagacgcctt
+6281038/1
@@@FFFFFHHHGHJJJJJJJJGIIIGIIGGIJJIJIIGHFFDDDDDDDDD
@6281400/1
ggcggcgtgcggttaggcgaagtacatgaccttcttggtgacggcgtgca
+6281400/1
CCCFFFFDHHHHHHJIJIJJJJIIJJJJJJJJJJJJJGHHHHFFDDDDDD
@1657138/1
gtgatctgtttcttggcatctatagatgtcggtggcgcacagggcacgct
+1657138/1
CCCFFFFFHHHHFEHGGHGGIICHHIIJGHIGEHGHGEGIJJJJDBHHGA
@2701011/1
ggcacctccgacactgaggtcacggtactcgcggtacatgttgtgtacac
+2701011/1
CCCFFFFFHHHHHJJJJJJHIJJJJIJJJJJJJIIIJJJJIIJIIIJJEE
@628901/1
catacataataaaattagaggaagtaggtgctgggcctcttgtatgcgaa
+628901/1
CCCFFFFFHHGHHIJIJJGJJIJIFEHIDHIIIJGHGIIIJIHEIJJJIG
@1144359/1
cggcataacgggccgcgactccgccctcttcctcgggttggaatgattct
+1144359/1
@CCFFFFFHHHHHJJJJJJJJJJJJJJJJJJJIHHHFDFDDEDDDDDFED
@6281785/1
agcaaatggaaaaaaaaattggtgaaaagaatcacaagtaagatactgca
+6281785/1
<?@DDDDDAHFDHIIDGGG<FD0?FHGIGGH8DHICGF8B=<=CDHCH@H
@6282052/1
atccacataagtaacttcaaatgattgctcagatgcaatttcttgca
+6282052/1
@@CDFFFFHHHHGG<CGGGHIIIJIJG@HIIECECGGIIIIJJIGIG
@2701588/1
tgcttcacctgtggccggcggcacgcagacgccttgatgacctccacttt
+2701588/1
CCCFFFFFHHHHHJJJJJJJJJJJJJJJJHHFFFDEEEEEDDDDDDDDDD
@4740220/1
gccagttataaagcatagcccgaagtgctattggcacacaggcataatgc
+4740220/1
CCCFFFFFHHHHHJJJJJJJJJJJJGHIIJJJJJJJJJJJJIJJJJJJJJ
@4740228/1
ataaaattagaggaagtaggtgctgggcctcttgtatgcgaaggtgttga
+4740228/1
CC@FFFFFHHHHHJJJIIIJJJIIJIJJJJJJJIHJJJJIIIIJBFFGID
@5761680/1
cttccttcttagagcgtcccgtacccatagcaacaagatcagcgactgtc
+5761680/1
@@CDFDFFHHHHHJIGFHGHIAFFHHEFHGGCGIIGGIDHGGGIIIGICF
@5761715/1
cgggcttcaacagcttgttagcttgccattgacctttcctaggagtgact
+5761715/1
CCCFFFFFHHHHHJJIJHJIJIHJJJJJIJJIJJJJJJJHIJJJJGHJII
@3725939/1
gggctctgtgcctggctcccatgtcacggtagcactgagtgacggcacct
+3725939/1
@C@DBBBDHFHFHGEBEGHGHGGBDHHIG?EFDCGHIDGGGGGGEIG:FH
@5761917/1
gtcacggtagcactgagtgacggcacctccgacactgaggtcacggtact
+5761917/1
C@CFFFFDHHGHHJJJJFHIJJJJJJJJJJJJJJJJJIJJFHIJJJGGHH
@7823467/1
ggcagttcgtcaacaagacattactagctgagaatatttttttccgttta
+7823467/1
CCCFFDFFFHHHHJJJJJJJJJJIIIJJJIJIJJJJJJJJJJJJJJHIJI
@4740620/1
caccagtggtcttcttgaacttcttcaattgacgcaagaagtaccagaaa
+4740620/1
C@CFFFFBHHFFHJJIJIJIIIFHIIIIIIJHHIGIIJIJJJIIIIIIII
@3210295/1
ccgacgtaccataactcgtgtttaccctgcacgaagaaatttgaatctat
+3210295/1
@C@DDFDDHDHFFGIGGHEGGHIIIHIIIIIGGIIIGGGEIIIDB=FHHI
@5762129/1
agcatacataataaaattagaggaagtaggtgctgggcctcttgtatgcg
+5762129/1
@@@DDDDDHFHFH@GH<GIC<CGH@FHEHI<<FC@F;DCFHBFHIIIIIE
@122846/1
gcctcttgtatgcgaaggtgttgaggcgcttgtggtggtgcacgcgcttg
+122846/1
CCCFFFFFHHHHHJIJJJFGHIIJJJJJJJJJIJJGGIFGIJJJJJHFFD
@3726433/1
gtgttgaggcgcttgtggtggtgcacgcgcttgggcagagggaatctgat
+3726433/1
@@CDFDFFGFFFHGDHHFGGGJEBFEHGEHFGHIIGGHEHFHEHFFD?@3
@2175367/1
ggcccttgtatgcgaaggtgttgaggcgcttgtggtggtgcacgcgcttg
+2175367/1
CCCFFFFFHHHHHJIJIJHGHHJGJIIJJJJJHIJFHJFHIIJJJHHFFD
@123181/1
agagaagatcctcatcttgtatagaggaggcttgggctcgctctccgaag
+123181/1
@@@FFFDFHHHHHIHIJJIFIIIIEHICHIGIJ8GGBFBGIGGCEHIBG@
@7823968/1
ctgggcctcttgtatgcgaaggtgttgaggcgcttgtggtggtgcacgcg
+7823968/1
@C@DFFFFHHHBFHHIIIEGIB<FGIIGIIFIIIEHIEGHHIFFHGGIGG
@7824028/1
ctcagatgcaatttcttgcaagaattgcacaaagttgaagtccttgttgt
+7824028/1
CCCFFFFFHHHHHJJJJJJJJJJJJJJJJJJJJJIIJJJJJJJJJJJJJJ
@7824118/1
tggcattatatgtttgaatgcattttcaaaagattcacaacaaaaag
+7824118/1
CCCFFFFFHHHHHIJJJJJJJJJJJJJIJIJJJJJJIJJIJJJJJJJ
@5762735/1
ctcataacgcagccagatgccaaagttcttgatcttcactgggctcttct
+5762735/1
@CCFFFFFFHHDHIGIJJIGIIIJJEGGGGIFHIIJJIHJICHHIJJIJI
@7310536/1
gcacctccgacactgaggtcacggtactcgcggtacatgttgtgtacacc
+7310536/1
CCCFFDFFFFHFHJIJGJHIIIIIIIIJJJIIJFGGIIIIIIIJGHH=C?
@4741273/1
ttattttgtttttctctgtgatctgtttcttggcatctatagatgtcggt
+4741273/1
?BCFFFFFHHHHHJJJJJJIIJJJJHIIJJJHBHIJJJGIGIJIJEHHHH
@6789983/1
cgcaagaagtaccagaaacgggacttagccacaatctggtctggagagaa
+6789983/1
CCCFFFFFHHHHHJJJJJJJJJJJJJJJJJJJJJJJJJJIHIJJJJJJJI
@123559/1
gtcgcacatcatattccaaggtagttactaatggagtcgaaacaaactcg
+123559/1
CCCFFFFFHHGHHJJJJJJIHEFGCHHIJJJJJJIJFHIIIJJGIJJIJG
@123814/1
cgacaccacagttccagtctcaggcacattgccattagtagactgatcag
+123814/1
@?<DDADDHHFFFG@<F?@HHIIGIIIIFGECIGG9?@DHICHGGGIGH<
@2702131/1
ggcacctccgacactgaggtcacggtactcgcggtacatgttgtgtacac
+2702131/1
BCCFFFFFHHHHHJJJJJJHIJJJJFHJJJJJJJIIJJJJJJJIIIJJ?=
@1145462/1
ccggaagtcactattccacgcgaacgaagtcgcgggctataataaatctg
+1145462/1
@@@BDDFADAFBF><FGEIGGIAGGHIIG6BDA;@E><@>@CDCCCCCCC
@1658427/1
ggacttagccacaatctggtctggagagaagatcctcatcttgtatagag
+1658427/1
CC@FDFDDHHFHHEEGGE<ACDHBEDHDAFHEE@GHGGHGIEEB@GIIGB
@7311117/1
gcgcttgtggtggtgcacgcgcttgggcagagggaatctgattgtgctgt
+7311117/1
CCCFFFFFHHFHHGHIJJJJJJJJJJJJJJJJJJIJJJIJJJJJJJJJJI
@630242/1
ctcttgtatgcgaaggtgttgaggcgcttgtggtggtgcacgcgcttggg
+630242/1
CCCFFFFFHHHHHJJJGHIIJFIJIJJJJJJIIIIJIHIJJJJJHFFFDD
@2702255/1
ataattttatttaaaaactattgctccctatagacaaacag
+2702255/1
?@@DDDDD<FDF?EG<AEGGHGGBDHHBHII@FHIG;9?C?
@2702304/1
agcaaatggaaaaaaaaattggtgaaaagaatcacaagtaagatactgca
+2702304/1
<@@?DDDFHGHHGJJJJIEHGE?FHIIJIHJJJJJFGIGGIGIIJIIECH
@124044/1
ggacttcgacatattcggcgatgatgcattcttcctcgtcaagcaaataa
+124044/1
@@<DDD?DDH?D>GEFEG8CD:@CG>F?FHB?GHIIIIFHHGIIIEIG@C
@2702335/1
agcacgggctctgtgcctggctcccatgtcacggtagcactgagtgacgg
+2702335/1
<@@DDFFFGHHDHCEHHJEHHGGIHEGIIIJIJE:?DHIJJIHGBFHGGG
@3727217/1
atctgatcaaacgctattaattcattagcgaaaaacttatttttcacttt
+3727217/1
CCCFFFFFHHHHHJIJIJJJJIJJJJJIIJJJFIJIIJJGJJIIJJJJJJ
@630752/1
gtcacggtagcactgagtgacggcacctccgacactgaggtcacggtact
+630752/1
@@@FDDFAFFADDEHGIHHEHIBDEHIGGIGBGGIGIDEG=@CFHI;CE>
@2702961/1
cacctgtggccggcggcacgcagacgccttgatgacctccactttgatga
+2702961/1
CCCFFFFDFHDDFIGIIIJGGHHIIGHHHDEDDCCEEEDBDDDDDA@CC>
@631220/1
tggaatgattctggtgggttgtcctgcagagcttgccacatcttgtaagc
+631220/1
??@FDEFBBD?DDG?EHA@BFGHGHEEGIIGGGGGGCEHADFGIDD@DF<
@6284087/1
cttgggcagagggaatctgattgtgctgttgtggaactgcttcacctgtg
+6284087/1
@@CFFFDFHBHHFBHIIJJHIIJIIIIFCHIGGIJIJIIJJJGIIIGIIJ
@2703535/1
cgacgagcaagtagttcttgaagcacagacacaggtgtcttcaacggaag
+2703535/1
@?@DDDADDHDHBDD@FGEHI<>EGGIEG@?@GHC:0?DGHIIIIGGDFI
@1659776/1
acctgagcgagactcataacgcagccagatgccaaagttcttgatcttca
+1659776/1
@BBFFADFHHHFGIIJJIJJJJIJIIFJIJJIIGIJJIJJIJJJIJIIHG
@631620/1
atggtaagaaggtggcggccagaatctagacatgcacagctcttgcagcc
+631620/1
CCCFFFFFHHHHFHIJJJJJJJJJJJJJJJJJJJJIJJJJJJJJJJJJJJ
@2176124/1
agtaggtgctgggcctcttgtatgcgaaggtgttgaggcgcttgtggtgg
+2176124/1
CC@FFFBDBFHHHHGIJJJJJIFIJJGIIICFGGIIJJIJIJJJIJIBGH
@3212979/1
aggcgcttgtggtggtgcacgcgcttgggcagagggaatctgattgtgct
+3212979/1
@CCFFFFFHHHHFIIHHJJJJJJJJJJJJJJJJJJJJJJJJJJJJJIHHH
@2704076/1
gttcgtgaatcatgccctcaatctgcaccagttcatatttgggcacagtt
+2704076/1
@C@FFDFBFFHHHIJJJJIJJJIJJJJIJJIHEIJGGIJJJIIIJGIIFG
@3729019/1
cttgtatgcgaaggtgttgaggcgcttgtggtggtgcacgcgcttgggca
+3729019/1
@BCFFFFFHHFHHIFGHHJJJJJJIJJJFIJHIJIIJJJJJJHHFFFFCE
@3213442/1
ttatacatttcggcatggcgatcatgtcgatggcttggtttattcccatc
+3213442/1
CCCFFFFFHHHHGJJJJJIIJJJJJJGJJIJJJJIJJJEHIJJJJJJJJJ
@632285/1
ggcttggtttattcccatcagtttggagttcacctttagaagtatgtttt
+632285/1
CCCFFFFDHHHHHGIJJJJJJJJJGJIJHHGIJIIJJJJJJJJJJJIIJJ
@3213603/1
gttggtcttggttggacggaactccaatcctttactcgaatagtcttttc
+3213603/1
CCCFFFFFHHHHHIGHJIJEGIJIIJJIJJIIJJGIIIIJIIIJIJJIJI
@6284261/1
gtaggtgctgggcctcttgtatgcgaaggtgttgaggcgcttgtggtggt
+6284261/1
CC@FFBDDHHHHHIJIJJJGIGIJIGGIIDGFGHIGIJJJGJIGHICGIB
@5763722/1
agaagatcctcatcttgtatagaggaggcttgggctcgctctccgaaggg
+5763722/1
@C@FFFFFFHHHHIIIIIGIIICEFIAHGIIEBGHIIIIIEHIIIIIGBH
@6791111/1
acgatttcaccagtggtcttcttgaacttcttcaattgacgcaagaagta
+6791111/1
@BCFFFFFHHHHHJJJJJJJJJJIJJJJJJJJJJJJJJJJJJJJJJJJHI
@4742195/1
catacataataaaattagaggaagtaggtgctgggcctcttgtatgcgaa
+4742195/1
C@@FFFFFGHHHHEGIIJIIJHEHJGIIFCCEGIJFHEGIIJHIJFJJJG
@4742211/1
cttgggcagagggaatctgattgtgctgttgtggaactgcttcacctgtg
+4742211/1
CCCFFFFFHHGHHDHIJJJJJJIJJJJJJJJJJJJJJIJIJIJJJJJIIG
@633153/1
gacctttcctaggagtgactttcccgtttccaatctccaagacaggaggc
+633153/1
B@CDFFFFHGHHHIJGHIJIJJJJJJFHIJJIJIJJJJJIJJJIJJJIJJ
@6284958/1
caattgacgcaagaagtaccagaaacgggacttagccacaatctggtctg
+6284958/1
CCCFFFFFHHHHHJJJGIJJIJIIJJJIJIGIJJJIJJJJJJIJIIIJJJ
@633683/1
cctggctcccatgtcacggtagcactgagtgacggcacctccgacactga
+633683/1
CCCFFFFFHHHHHJJJJJJFHJIJJJJJJHHIJJJJJJJJJJJJJJJJJJ
@7311245/1
caccgccatgccatgtaccacgcctgggatgccacccggcaccactcccg
+7311245/1
CCCFFFFFHGHHHJIGGIHHIJJJJJIJIJJIIJJJJJJJJJJJJJJJJH
@6792533/1
cactgagtgacggcacctccgacactgaggtcacggtactcgcggtacat
+6792533/1
?@@FF:A=ADDBCGGIGGGGGIGGIIGAEE9BGIGH?CEEHIIIHA<?DA
@7826708/1
gcacagttcctcgacgagcaagtagttcttgaagcacagacacaggtgtc
+7826708/1
@@@D?DDDHHDDDEHIEGGEGH?EDCFCGHIGGEHIIIGIECHIIF==CH
@5271237/1
aagtgctgtctgtacattgaaaataaaaataaaaaaaatagcaggggtta
+5271237/1
@@CDFFFFHHHHHJJJJJJJJJJJJJJJJJJJJJJJJJJIJJJJJJJGHH
@2177814/1
gcactgagtgacggcacctccgacactgaggtcacg
+2177814/1
CCCFFFFFHHHHHJJJJJJJIJJJJJJJJJJGIJJG
@3213970/1
agtggtcttcttgaacttcttcaattgacgcaagaagtaccagaaacggg
+3213970/1
@CBFFFFFHHHHHJJJJJJJJJJJJJJJJJJJJJJIJJJJJJJJJJIJJJ
@1148334/1
gtggaactgcttcacctgtggccggcggcacgcagacgccttgatgacct
+1148334/1
CBCFFFFFHHHHHJJJJJIJJJJJJJJJJJJJIHHFFFDDDDDDDDEDDD
@2178098/1
gcttcacctgtggccggcggcacgcagacgccttgatgacctccactttg
+2178098/1
CCCFFFFFHHHHHJIJJJJJJJJJJJJJHHHFFDEEEEEEDDDDDDDDDD
@3214267/1
gtggattttaatgttattattacagcatacataataaaattagaggaagt
+3214267/1
@@@DDEFFHFHHHGIJIJJJJJIJIIJJGHIJJGIIIJJHIIJEIIIIJD
@5271973/1
gcaccgacgacgacactgtacagttagaaatgttacaacctctatacttt
+5271973/1
CCCFFFFFHHHHDGIJIIHFHHGIIIIJGIIJGIIGGHHIGIJGIIJJJJ
@3729434/1
ctggtctggagagaagatcctcatcttgtatagaggaggcttgggctcg
+3729434/1
?;?D=ABBHHDDHIF;C?CBAHD?FE@C<CHGHIBG>?FGBGB1;D?B;
@2705314/1
catacataataaaattagaggaagtaggtgctgggcctcttgtatgcgaa
+2705314/1
@@CFFFFFHGHHHFIIJJIJJIJJHHIIEHIJJJJJJJJIJIHHJJJJGG
@2705382/1
ggggatctgctgtctgtggagctgatgcttgctgggcctcagctgttgga
+2705382/1
CCCFFDFFHGHHFHGIHIJIIIJJIGGHGJJJJJJJJGIJJJJGGHGIH>
@7312518/1
gccacatattcaggcattatgtaacaagatttttttctttctttcatctt
+7312518/1
BB@DDEFFHHHHHJJIJJJJJJJJJJJJGHIJJJJJJJJJFHIJJJJJIJ
@1148737/1
gcttgggcagagggaatctgattgtgctgttgtggaactgcttcacctgt
+1148737/1
@@@ADDFD?ADFDG@FHHGHAHDEDEHGGDEHGBDDHGGDGEHGCGHHHG
@2705489/1
gcctcttgtatgcgaaggtgttgaggcgcttgtggtg
+2705489/1
@@@;?BD>DFDBFB@@:AGG<C;F<;GEFFGF8BB87
@2705869/1
ggatggagtgagcacgggctctgtgcctggctcccatgtcacggtagcac
+2705869/1
CCCFFFFFHHHHHJJJJJJJJJJJJJJJJJJJJJJJJJJJJJJJFHIIJJ
@7313126/1
cagcatacataataaaattagaggaagtaggtgctgggcctcttgtatgc
+7313126/1
CCCFFFFFHHHHHJJJJJJIJJIJJJIHIIJFHHHIGIJIJJJJJJJJJJ
@7313163/1
caagaagtaccagaaacgggacttagccacaatctggtctggagaga
+7313163/1
CCCFFFFDHHHHHJJJJJJIJJJJJIIIJJJJJJJJJHIIJJJJIJJ
@7313181/1
cgtgcaggatcctcgtcattgcctggcatacaaggcaaagcaccgacgac
+7313181/1
BCBFFFFFGHHHHJJJJJJJJJGIJIJIJJJIIJIEHIEGDGIHIJJIGI
@2706169/1
gggcctcttgtatgcgaaggtgttgaggcgcttgtggtggtgcacgcgct
+2706169/1
@@@DDDDFGDDFHIIGGGIIAFHGCHIB=DEHGGFEGGGIHGGEHIIGFD
@3215224/1
gacgatttcaccagtggtcttcttgaacttcttcaattgacgcaagaagt
+3215224/1
??@DDDDDDADHHG<AF<AI<<FCHGEE<?CF@H?CFGGCDHDG<FHE@/
@1149489/1
gtggcagcctccttgaccattttagatatttgttgttcattcaactgtct
+1149489/1
BB@FFFFFHGHHGJJHIIHIJJJGJIJJJJJIJIJJIJJJIIIJJJJJJI
@4244049/1
cgcaagaagtaccagaaacgggacttagccacaatctggtctggagagaa
+4244049/1
?@@ADADDF:ACFHIGFAEGGIH>D<CGI@DDBG>DG<FHGGE@8?DH7B
@3215341/1
ggtggtgcacgcgcttgggcagagggaatctgattgtgctgttgtggaac
+3215341/1
BB=DFDDFHGFHHJGIJIFIIJIJJIIIGIIJIIJJDHGGIEHGHIIIJJ
@1661036/1
agagaagatcctcatcttgtatagaggaggcttgg
+1661036/1
???DDDDDF<CD>FBGG?BIHBAE<FGEGGGID<1
@7313571/1
cactgagtgacggcacctccgacactgaggtcacggtactcgcggtacat
+7313571/1
@@CFFFFADBFFAFFFGHAFHGHIBGIIGG?FHHEEHHIHIAFBEHDFFF
@7313574/1
catacataataaaattagaggaagtaggtgctgggcctcttgtatgcgaa
+7313574/1
CCCFFFFFHHHGHJJJJJJJJJJJJJJJJJJJJJJIIJIJJJJJJJJJGG
@4244513/1
cggatctatagaggctgtcactgcagcgatactgggaacattcgactgat
+4244513/1
@@CFFFFFHGDHDGGHIDHGHIBHBFHIAHFHIIIIIEHGIIIIIIIICH
@1150126/1
gttgtgtacacctgagcgagactcataacgcagccagatgccaaagttct
+1150126/1
CCCFFFFFHDDFFHIHIJJIJIIJIJJJJJJJIJJJJJJIJJJJJJHIJJ
@2706792/1
gtccttgttgttaagaggtgttacctgcaacttggccaggttagggccaa
+2706792/1
CCCFFFFFHHHHHJJJJJFGHGHJJJJJJJJJJJIJJJJJGHJJJJJJJI
@1150235/1
ctcttgtatgcgaaggtgttgaggcgcttgtggtggtgcacgcgcttggg
+1150235/1
CCCFFDFFHHBHAEFH<CCFDHHEHDDFHIBGG?D?AFGGEGBBEBEFDD
@2706937/1
ctcgactaacattacctcgaaggcgcggcgtgcggttaggcgaagtacat
+2706937/1
CCCFFFFFHHHHHJJJJJJJJJJJJJJJJJIJJHHEFFEEEDDDDDDDDF
@1661723/1
gtgctgttgtggaactgcttcacctgtggccggcggcacgcagacgcctt
+1661723/1
B@BFFFDDHDFHFJJJJJJJIJIIHHEEGGHIIGGIJHHFFDDDDDDDBB
@6285744/1
catacataataaaattagaggaagtaggtgctgggcctcttgtatgcgaa
+6285744/1
CCCFFFFFHHHHHJJJJJJJJJJJIJJJIIJJJJJJJJJJJJIIJJJJJJ
@5765990/1
cgcaagaagtaccagaaacgggacttagccacaatctggtctggagagaa
+5765990/1
@@@DDFFFHHHHGIJGIIJGBHGGGGEGGGIGJIIIJIFGGGHIDEFFBF
@5766119/1
cgaatattaagaagtttatgtcttcaatcctaatgtattgatgggtcagc
+5766119/1
@@@?DDDAF<DHHIGDDGIEEHHG@FDHGHIEDHHFBFH<EGHBG?B@FA
@7827681/1
ccctaatagagacgatttcaccagtggtcttcttgaacttcttcaattga
+7827681/1
BCCFDDDDHGHFHIEHJJIJJJJJIIIHIGJEHHIIHIJJIJJGGIIJJJ
@6286145/1
ggtcaattcaatatactacaagattgtttgtggacctattgctacataat
+6286145/1
BCBFFFFFHHHHHJJJJJJJJJJJJJJIJJIJJJJJJJJJJJJIHIJDGF
@635666/1
ggagagaagatcctcatcttgtatagaggaggcttgggctcgctctccga
+635666/1
BCBFFFFFHHHHHIJJJJJJJJJJJJIJJIJJJJJJIJIIIJJJIJJJDF
@6286238/1
cgcttgggcagagggaatctgattgtgctgttgtggaactgcttcacctg
+6286238/1
@@@FFDFADFHBBBA@DFHHE4AFHFFGIEI@B:?D<?FDFBDGHDBHA?
@7827829/1
agacgatttcaccagtggtcttcttgaacttcttcaattgacgcaagaag
+7827829/1
CCCFFFFFHHHHHJJGIJJJJJJJJJJJJJJJJJJJJJJJIJIJJJIJJJ
@7827967/1
aggggtaatgctaacgtcatagcgataaattttaagggatttaaattcca
+7827967/1
@@CFFDDFHHHHHIJJIJJJJJIJGIIJIJJIJEIIJDIJJJIJJIJJJI
@5766556/1
gggacttagccacaatctggtctggagagaagatcctcatcttgtat
+5766556/1
CCCFFFFFHHHHHJJJJJJJIJJJJJJHJJJJIIJJJJJJJJJJHJJ
@2178877/1
gtgcgtgcaggatcctcgtcattgcctggcatacaa
+2178877/1
CCCFFFFFHHGHBGIIJJJJJJJJJJJJJJGIJJJJ
@5766811/1
gtcacggtagcactgagtgacggcacctccgacactgaggtcacggtact
+5766811/1
CCCFFFFDHHHHHJJJJGIJJJJJJJJJJJJJJJJJJJJJJJJJJJHIHH
@636300/1
ggtgcacgcgcttgggcagagggaatctgattgtgctgttgtggaactgc
+636300/1
@BBDFFFFGHHHHJIIJGHIIJJJJJJIJJJJJHEDHIIGIGIJIJJJJD
@5766980/1
ggcagagggaatctgattgtgctgttgtggaactgcttcacctgtggccg
+5766980/1
CCCFFFFFHHHHHJJJJJJIJJJJJJJHJJIJJIJJJJJJJJJJIJJJJJ
@7828653/1
ggggaggggggagggtcattcaatgtctccttccgtcttgggtgaggcat
+7828653/1
@@CFFFFDFHD@BDD2>BCEEEEEDDECCDDDDDDDDDDDDD<BBDDDDD
@5767273/1
gtcttggttgaacggaactccaatcctttactcgaatagtcttttctaac
+5767273/1
CCCFFFFFHHHHHJIIJIJJJJJJJJJJJJJJGJIIJJJJJJJJJJJJJG
@7313737/1
gcaaagataagatgaagaagaggagcaaatggaaaaaaaaattggtgaaa
+7313737/1
CCCFFFFFHHHHHJJJJJIJIJJIIJIJJIJJJJJJJJJJGFHHI@DHIJ
@5272696/1
aaaaaagttatgtcaaattaaagaatcacgtcgaacattctatgcttata
+5272696/1
@@@DD>DADFHHDGGGHECEFEHEEHIGIIDGEBDGDHEHIIIGGGGGHG
@5272781/1
cgcttgtggtggtgcacgcgcttgggcagagggaatctgattgtgctgtt
+5272781/1
CCCFFFFFHFHHHIJJJJJJJIJJJIIIJJJJJHIJJJJJJJJHGIJJJJ
@2180000/1
tggcaaaggtagtaagtcagctgttccacttcatcatcagggatcttgcc
+2180000/1
CCCFFFFFHDFHHJJJIJJJJJJJJJJJJJJJJJJJJJJJJJIJJJJJJI
@2707803/1
gtcatattccaaggtagttactaatggagtcgaaacaaactcgtcgtaac
+2707803/1
BBCFFFFFHGHHHJFHIHJIJJJJJJJJJEHIIIJIJJJJJDIHIJJJJI
@3731648/1
cagtggtcttcttgaacttcttcaattgacgcaagaagtaccagaaacgg
+3731648/1
CCCDFFEFHHHHHJJJJJJIJJJJJJJJJJIJJJJJJJBFGIJJIJJJIJ
@1150955/1
gccagatgccaaagttcttgatcttcactgggctcttctctgggatttcc
+1150955/1
CCCFFFFFHHHHHJHIJJJJJJJJJJJJJJJJJJJJJJJJJJJJJJJJJJ
@2708230/1
gcacacaatggtgaactggcgttcatgcggcaaacgcctattaacattat
+2708230/1
=?@DDDBADFD<CDFBGIGEFIJEHGDHFGABFFCHIDHIJJEGGEG@@E
@3732035/1
gcaagaagtaccagaaacgggacttagccacaatctggtctggagagaag
+3732035/1
@CCFDDBDFHDHFGIIIIGIIABFEGGEBFGDGGIDDEFEGIGDGHCGHA
@6287252/1
gtcctgagccatagcaaacagccactggcaatgtggatagctggacaagg
+6287252/1
CCCFFFFFHHHHHJJJJJJJJJJJJJJJJJIIIHIIGIJJJJJIFHIJJJ
@7315240/1
gcgatgttttacaagggcaggttgaactcacaccattcaatttaaaagaa
+7315240/1
CCCFFFFFHHHHHJJJJJJJJJJJJFEHHJJJJJJJJJJJJJJJJJJJJJ
@3217257/1
gcacttctttgttttatttaaaaagcttaagttgaattctacaaatgctt
+3217257/1
@CCFFFFFGHGHHJJJJJJJIJJIJIJIJCHHIGIJGIIJJIJJIJJJIJ
@3217283/1
gggctcgctctccgaagggagcttgcggccgatgacctcatactccttca
+3217283/1
@@@FFFFFHHGHHIIGIJIGHIIIJJJJJIGBHIIGIHGGHGHFDFDFFE
@3732596/1
ccaaattcttcttcttcagccggctttggtggttctttggctgtctctgg
+3732596/1
CCCFFFFFHHHHHJJJJJJJIIJJJJJJJCGIHHJJJIJJJJJIJJJJJJ
@1662119/1
ctctgtgcctggctcccatgtcacggtagcactgagtgacggcacctccg
+1662119/1
@@@D;::=CFHHHIEHBE?CCFHBED<3?FC@DGGEG?9<?DGE>FB;CH
@1152021/1
gcaaagataagatgaagaagaggagcaaatggaaaaaaaaattggtgaaa
+1152021/1
B@@FFFFFGFHHGGHIJIIIGIGGIIIGIJJJIJIIJJJJJJGGGFCGHI
@6288000/1
aataaaattagaggaagtaggtgctgggcctcttgtatgcgaaggtgttg
+6288000/1
?@@DADDDHHFFFIGEGHEC@<ACFDEC=FGIGCGGHBB@FIGFHBFGIG
@3733167/1
cttgggcagagggaatctgattgtgctgttgtggaactgcttcacctgtg
+3733167/1
CCCFFFFFHHHGHIJJJJJJJJJHHIIJJJJGGIIIJJJIJIJJJJIJIJ
@637014/1
cgagtagaaattatggtctgtatctagctaaaagtagatgcaaatatctc
+637014/1
@@@FDDEDDHHHGJJJFHIIIIJJIJJ<FIIJJJACGGIJJJJJIGHFHI
@3733428/1
gcggtacatgttgtgtacacctgagcgagactcataacgcagccagatgc
+3733428/1
CCCFFFFFHHHHHIJIJJAAAFHHIJJHJIJJJJJJJJJJJJJJJJJJJI
@1152576/1
gtttattttgtttttctctgtgatctgtttcttggcatctatagatgtcg
+1152576/1
CCCFFFFFGHHHHJJJJJJJJJJJJJJJJJJJJJJJJJJJJJJJJJJJJJ
@637401/1
ggcgcttgtggtggtgcacgcgcttgggcagagggaatctgattgtgctg
+637401/1
@@@FFDFFFHHAFHHIJJJJJJJJGGHIIJIHGIGIJJIIJGIJIHIGGH
@637413/1
gtcgatatgtggatgtagctgccattatgtagactgttgtgttgaccaat
+637413/1
C@@FFDFAAADHHIIIIEBEHGIGII9FHFCHBGHIIGEDGGIGGIIIIH
@4744919/1
agcatacataataaaattagaggaagtaggtgctgggcctcttgtatgcg
+4744919/1
C@@FFAEFHFFHHJIEFIGGHGHCGHFHIJCFGHIIIGGIIIIHHGJJJI
@7829504/1
tgtggaactgcttcacctgtggccggcggcacgcagacgccttgatgacc
+7829504/1
@@?DBEADHGFHFGGHIICIGE9@@GHBDGGGIHBHBF<A<;>@C;A@CC
@5768490/1
ctcacgatcgattactactgctttcccaaagacaggacaagcgtgaattt
+5768490/1
CCCFFFFFHHHHHIJJIJIHJJJIJJJIJJJIJJJJJJJIJJJIIJIIIJ
@4745198/1
cgcaagaagtaccagaaacgggacttagccacaatctggtctggagagaa
+4745198/1
CCCFFFFFHHHHHJJJJJJJJJIJJJJJJJJJJJJJJJJJJJJIIJHIJJ
@5768852/1
ctcataacgcagccagatgccaaagttcttgatcttcactgggctcttct
+5768852/1
C@CFFFFFHHHHHJIJJGIJJIJIIFIJJJIIJIIJJJJGIFHIJJJIJJ
@2181046/1
gtagcactgagtgacggcacctccgacactgaggtcac
+2181046/1
@@@FFFFFHGF?FGHHIJIJIJJJJJJJJJJJJJGIGC
@6796575/1
gcgatgttttacaagggcaggttgaactcacaccattcaatttaaaagaa
+6796575/1
CCCFFFEFHHHHHJJJJIJJJHIJIIIJJJJJJJJJJJJJJJJJJJJJJJ
@4745829/1
gggcagagggaatctgattgtgctgttgtggaactgcttcacctgtggcc
+4745829/1
?7@DDDF;?F?FHHIGGGGHHGHFHDCE?E;FGIGHCDGGB?FH@FFGGH
@4745848/1
ggatgcgtgacgtcagcccctacgatcatcactgccgtgtcctttataca
+4745848/1
CCCFFFFDHHHHHJJJJJJJJJJJJJJJJJJJIJJJJIJHGIIJJIJJJG
@5769488/1
tgtttcttggcatctatagatgtcggtggcgcacagggcacgcttgcgca
+5769488/1
CCCFFFFFHHHHHJJJIJJJJJJJJJHIJJJJJJJJJJJJJJJJJJJJJJ
@2709642/1
cttgagatttgttgcgaccgatgccataaacagtgtgctgggcatcattc
+2709642/1
@@@DDDDDDFFD?:?E@ED<@66BGHIGGG?FF?FHIIIFD<FEFGCHHE
@5769741/1
acttgacatcataatacgatactgattccacattaataatagggatgatg
+5769741/1
CCCFFFFFHHHHHJJJJJJJJJJJJJJJJJJJJJJJJJJJJJJJJJJJJJ
@4746587/1
agaggaagtaggtgctgggcctcttgtatgcgaaggtgttgaggcgcttg
+4746587/1
@BBFFFFFHHHGHIJJIIIJJJJJJJHIJJJJHHIIFHHIJJJJIIJIJG
@5274246/1
ccgcaatgttggagcttggtacaaagcaaaggtcgggcagttcgtcaaca
+5274246/1
@CCFFFFFHHGHHGIJJJJHIJIIJJIJJJJJGGIJJJJIHIIIJJJJJJ
@1153099/1
tgtttgtctgtttgtctgtttgtctgtttgtctgtttgtctgttcgtctg
+1153099/1
CCCDFFFFHHHHHJJIJJJJJJGJIJJJJJIJIJJJJIJJJJJJJJGHJF
@1153133/1
gccagatgccaaagttcttgatcttcactgggc
+1153133/1
8?@DDB>DA>FF8A2A@<A<<AEHE?F<<<FGD
@1153200/1
gtacacctgagcgagactcataacgcagccagatgccaaagttcttgatc
+1153200/1
==?DDBBDHHDBHGIJJGIJJJJIJJGGIGGIIIEHJGIIIIIIIDAGGG
@3734123/1
ctggatggagtgagcacgggctctgtgcctggctcccatgtcacggtagc
+3734123/1
@@@FFFDDHHDFHIJGGGEEAGHIJFHGIHIJIEGHIIJJIGGIIJBFGH
@4246488/1
gttgaatagaatctgtacacaaagtttcagcttaaaatacgtttaaaaaa
+4246488/1
@@CDDEDFHGGHFIGGIIIIJEFHD?HIIGHJIIHIGGGHIGHGBGGGGG
@2710819/1
actgtacagttagaaatgttacaacctctatactttgcattaaaataatg
+2710819/1
CCCFFEFFHHHHGJJJJJJJJJHJJJIJJJJJJJIJJJJJJJJJJJJJJI
@4246641/1
gccagatgccaaagttcttgatcttcactgggctcttctctgggatttcc
+4246641/1
CCCFFFFFHHHHHJIIJJJJJJJJJJJJJJJJJJJJJJJJJJJJJJJJJJ
@4246692/1
ccctgatagagacgatttcaccagtggtcttcttgaacttcttcaattga
+4246692/1
CCCFFFFFHHHHHJJJJJJJJJJJJJJJJJJJJJJJJJJJJJJJJJJJJJ
@129495/1
aagttttcgtgagccgtgattatctaggacgtcttcttgaatccacattg
+129495/1
;@@BDDD?F<CA?CAA<@CAFE<FHHEDA?DC@BBGFDFFDDBB?FFFFB
@129668/1
ggcctcttgtatgcgaaggtgttgaggcgcttgtggtggtgcacgcgctt
+129668/1
<@@DDDBDFBFDHDHHDHH;CHGHCGI?DGGHGDGHDHEGGBEFEHFFEC
@4246993/1
atttgatcacacactgatgcaaaccagtgtttcaaggcaacatataagtt
+4246993/1
CCCFFFDEFDDFFIEGGGGIGGDHGIIEFFFGGHEGHCDCGCGHHGGIBF
@2711859/1
cttgaacttcttcaattgacgcaagaagtaccagaaacgggactt
+2711859/1
@@@DD?;BFHA?:A??C<<BFE1<F?C:1:C????C??:100?8/
@2711981/1
gtgctgttgtggaactgcttcacctgtggccggcggcacg
+2711981/1
@@@?D>BDACCDA@B2<?EH?:AAF;A<?@1?D@DFEE4=
@5771033/1
cacggtagcactgagtgacggcacctccgacactgaggtcacggtactcg
+5771033/1
@@@FFDDFHGHGHIHCFG@FHAFIGHIGIIIJIGIGHIBFGIIJGGIEGE
@7832045/1
gcctcttgtatgcgaaggtgttgaggcgcttgtggtggtgcacgcgcttg
+7832045/1
CCCFFFFFFHHHHIEGIIAFHHIIJJJJJIJJDHIDHIGGGIGIJJHEFD
@2712699/1
gtgacttgtagtcaaggtggagattttactatctttcaagtcggcataac
+2712699/1
CCCFFFFFFHHHHGIII<CGGEFHHHIGJJJJJJIIJJIJHIJIIGGGII
@1663577/1
ataacgcagccagatgccaaagttcttgatcttcactgggctcttctctg
+1663577/1
@@@FFDDDFADFHIIEDEGHAFABEE@B@HIIAIIDE<GHFFHIGIJFIE
@2713154/1
ggatcttgccgtcattgcagacggtgtggtagcgggtcggacgagccgtg
+2713154/1
@@?D=DDFHBHDFEHIIIIIHGHIFH?CC?FHHHBGBGHIIEEBAC>B9@
@1663743/1
catacataataaaattagaggaagtaggtgctgggcctcttgtatgcg
+1663743/1
CCCFFFFFHHGHHIJJJJJJJJJJIHJJHIIIJJJJJJJJBHHIJJJE
@638546/1
ggattttaatgttattattacagcatacataataaaattagaggaagtag
+638546/1
CCCFFFFFHHHHHJJJJJJJJJJJIJJJJJJJJJJJJJJJJJJJJJJJJJ
@3735052/1
caccagtggtcttcttgaacttcttcaattgacgcaagaagtaccagaaa
+3735052/1
CCCFFFFFHHHHHJJJJJJJJJJJJJJJJJJIJJJJJJJJJHHJJJJJJJ
@2713719/1
gacgatttcaccagtggtcttcttgaacttcttcaattgacgcaagaagt
+2713719/1
@@@FBDFAFFFFHIAGHFGGIIIIIIFFHIHGIIIAFHGEGIIIIGHGC8
@5275506/1
gcataacgggccgcgactccgccctcttcctcgggttggaatgattctgg
+5275506/1
@@@FFFEF?DFFHIDBHAFGIIIIGHGD=@GGHHE=59A>CACACCDDC@
@4247327/1
aggtgttgaggcgcttgtggtggtgcacgcgcttgggcagagggaatctg
+4247327/1
BBCDDEFFHHHHHJJJJIJJHIJHGIJJJJJJJJJJJJJJJHHHFFFFEE
@7319317/1
cagcatagtagtcggcaaacgttaagtaagagtccgagtcgaattgagac
+7319317/1
CCCFFFFFHHHHHJJJJIJJJIJJJJJIJJJJIJJJJJHHIJIJJJJJJJ
@638765/1
tgcctggctcccatgtcacggtagcactgagtgacggcacctccgacact
+638765/1
CCCFFFFFHHHHHJJIJJJJJGIJJJJJJJJHIJJJJJJJJJJJJJJJJJ
@3735355/1
ggaagtaggtgctgggcctcttgtatgcgaaggtgttgaggcgcttgtgg
+3735355/1
@@@FFFD?DACFDGGGEHEDHFFFFAD>DC:?@:BBBGADGGIIIFH@GG
@6797373/1
caccagtggtcttcttgaacttcttcaattgacgcaagaagtaccagaaa
+6797373/1
CCCFFFFFHHHHHJJJJJJJJJJJJJJJJJJJJJJJJJJJJJJJJJJJJJ
@1154667/1
cctgagcgagactcataacgcagccagatgccaaagttcttgatcttcac
+1154667/1
CCCFFFFFGHHHGJJJJJJJJJJIJJJIJJJJJJJJGHJIJJJJJJJJJJ
@3735450/1
gcctcttgtatgcgaaggtgttgaggcgcttgtggtggtgcacgcgcttg
+3735450/1
CCCFFFFFHHHHHJIIIJCGHIJJJJJJJJJJFHJFHIHHIJJJJJHFFD
@2714129/1
gggttgtcctgcagagcttgccacatcttgtaagcagcctgacgcttagc
+2714129/1
@@CBDDDFDFHFHJIJJHIIIJIJJJIJJIGGJJIJIIIGIIIJJGHGGG
@639167/1
cactgagtgacggcacctccgacactgaggtcacggtactcgcggtacat
+639167/1
CCCFFFFDHHHHHIJJJJJJJJJIJJJJJJHHIJIJHHIJJIJJHHFFFF
@6797598/1
ctggagagaagatcctcatcttgtatagaggaggcttgggctcgctctcc
+6797598/1
CCCFFFFFHHHHHJJJJJJJJJJJJJJJJJJJJJJJJHIJIJJJJJJJJJ
@3220918/1
ggcagtagacacacgcctgtgtaaatattcagcaaattcgtcctgtggag
+3220918/1
CCCFFFFFHHGHHJJJJJJIJIIJJJJJJJIIJJJJJIJJIJJJJJJIIJ
@6797724/1
catacataataaaattagaggaagtaggtgctgggcctcttgtatgcgaa
+6797724/1
?7:D:BD;DF:D>9CD>F3<CBFDC:392AFEH3CGFB>3:??@@?F6F:
@5276322/1
ccatttggctttgtcccagtaatctaccccgtcttcaccgctgtaaccac
+5276322/1
CC@FFFDEFHGHHFGGGGIGIHJIIGGIIJJJIJJIJJIGGGIHIGIIJI
@5276349/1
cttcttgaacttcttcaattgacgcaagaagtaccagaaacgggacttag
+5276349/1
CCCFFFFFHHHHHJJJJJJJJIJJJJJJJJJHIJJJJJJJJJJJJJJJJJ
@4248194/1
cttcacctgtggccggcggcacgcagacgccttgatgacctccactttga
+4248194/1
CC@FFFFFHFFHHIJJJJJJJJIJJJJIHHFFFDEEEEEDCCDCCDCDDC
@2182820/1
gctgggcctcttgtatgcgaaggtgttgaggcgcttgtggtggtgcacgc
+2182820/1
CCCFFFFFHHHHHIJJJJJHIIJCGHHJIJJIJJJJJJJJHIJFGIIJJH
@4248313/1
gttattgttatgtcgatgtcgaacccaaaaatgtaattaacttttttttt
+4248313/1
C@CFFFFFFDHFDHGGIIJJJJGGGIHJJJGEIFIJIIJJJIJJIJIJJH
@2714686/1
atacataataaaattagaggaagtaggtgctgggcctcttgtatgcgaag
+2714686/1
@C@DFFEFHBFDD@FIIFGE;CFCFHIB<FEEGGBGHFGGGIGHIIIGHI
@3221482/1
cagcatacataataaaattagaggaagtaggtgctgggcctcttgtatgc
+3221482/1
CCCFFFFFHHHHHJJJJJJJJJJJJJJIJJJHIIJIGJJJJJJJJJJJJJ
@5276723/1
gttgaccaataatgggttaatcagactatagttagtatagttataagact
+5276723/1
CCCFFFFFGHHHHJJIJIJIIGIJIGIGIGIJIGIFFIHIJJIJJIIIHH
@5276739/1
gggctctgtgcctggctcccatgtcacggtagcactgagtgacggcacct
+5276739/1
CCCFFFFFHHHHHJJJJJJJJJJJJJJJJGHJJJJJJJJHHIJJJJJJJJ
@5772425/1
ctgatagagacgatttcaccagtggtcttcttgaacttcttcaattgacg
+5772425/1
?;8=DDD8?FFF:DEFF9H<CG<992AAFDA<FEFEEE?CF90BGEICF@
@1155760/1
gtggattttaatgttattattacagcatacataataaaattagaggaagt
+1155760/1
CBBFFFFFHHHHHHJJJJJJJJJJJJJJJJJJJJJJJJJJJJJJJJIJJE
@5772695/1
gtcacggtagcactgagtgacggcacctccgacactgaggtcacggtact
+5772695/1
CCCFFFFDHHHHHJJJJGHIJJJJJJJJJJJJJJJJIJJJIJJJJJHIHH
@7320419/1
aggtgctgggcctcttgtatgcgaaggtgttgaggcgcttgtggtggtgc
+7320419/1
BCCDFFFFHGGGHJJJJJIJJIJEHHIGHFGGGGIJJIIJJHGIEHIGHC
@3222194/1
ccatcttgtattcaaaagaaaacctagaatcactggttcaaattcaaata
+3222194/1
@<<DDDDDFFDH<EHBG@HIGGGGHHEGEHHIBBBHHBEEHIHHIICBDG
@7320747/1
agccagatgccaaagttcttgatcttcactgggctcttctctgggatttc
+7320747/1
@BCFFFFFHHHHHJJIJJJJJJJJJJJIJJJJJIJJJJJJJJJJJJJJJJ
@1666032/1
ttttctaacttgaacagtgcgatgttttacaagggcaggttgaactcaca
+1666032/1
CCCFFEFFHHFDHGGGIJIIIICFEFHHHIGGHJJGEIDGHIIGJJIIII
@3736275/1
catcaatttatcttcaaatgacgacaccacagttccagtctcag
+3736275/1
;?@DDBB?FDFH?FFBB?I@?IH=DGII8EC?1C?FDBBBGD90
@3222780/1
agaagatcctcatcttgtatagaggaggcttgggctcgctctccgaaggg
+3222780/1
@@@FDDFDHGHHHIIIIJJJJJGIJJIJJJJHIGGGDDGIIGHHIIGIEI
@1666390/1
gaacggaactccaatcctttactcgaatagtcttttctaacttgaacagt
+1666390/1
C@@FFFFFGFGHHGHJIIGHGGIJIJIIIGFIGIJJGIIJJJIIHGIIIB
@1157128/1
gcgggcgacagccaatatgtgttaaaataaaaatccatttcattgttctc
+1157128/1
@@@DFFFFHHDHHGHIFIIBG@BDDHHIJEHIHIIHEGGG@FHIJ@FFHI
@131930/1
aggtgctgggcctcttgtatgcgaaggtgttgaggcgcttgtggtggtgc
+131930/1
B@CDFEFFHHHHHJJJIJJJJJJJJJJGHJHIJJJIJJJJIIJIJJJEHH
@3223237/1
cagcatacataataaaattagaggaagtaggtgctgggcctcttgtatgc
+3223237/1
CCCFFFFFHHHHHIJJJJJJJ9IHIJJIIJJHIJJJJJJJJJJJJIJJJI
@6289982/1
ttcaaattcaaataaaatcactctgcaatcctgcctcacatgattcatcc
+6289982/1
CCCFFFFFHHGHHJJJJIJJJJJJJJIJJJJIIJJJIFIIJJJIJJIJIG
@132074/1
gttgtggaactgcttcacctgtggccggcggcacgcagacgccttgatga
+132074/1
C@@FFFFDHHHFFIJJJIJIEF@BEHIDHGJIIJGGFECEDDDDDDDDDD
@3736557/1
ggcgcacagggcacgcttgcgcatgacatctatacatgccattggcgttc
+3736557/1
?@@FFFFFGHHFHIIIGII?HAFGF??BFHHIIGEGHIDHCA>GHGIFGE
@640144/1
tggagcacgtgcagtaggaaccacagccgttggcgtcgattgcggtatcg
+640144/1
@@@DDFFFGFFHFHFHGIHGIIIJIJCHIHGIIJI@GHIIJJJJJIHHAH
@4749053/1
cccaactgtcctccggtactaacgatcaaatcgatcatggg
+4749053/1
8:?BDBDDFDFF<E81@<3<?@DFFCFDF@9C?D8B8DGEI
@2715255/1
cgcaagaagtaccagaaacgggacttagccacaatctggtctggagagaa
+2715255/1
@@CDFDEFGHDHHIIGGIJIIJIIIIJIIIIJJJIJJGJDFHIJIGGIJH
@2183629/1
ttatcattaccaatcggtaaaggatctcttgtatacaaattatttctacc
+2183629/1
@CCFFFF?HHHFHIIIIGHIEDHAGGGIIHIGHIFCH<:FG@G?FG9:FI
@132672/1
ctgtgatctgtttcttggcatctatagatgtcggtggcgcacagggcacg
+132672/1
CCCFFFFFHGHHHJJJIIJJJJJJIJJJJJIIIJHHIJJJJJJJJJJJJI
@6290595/1
cgcaagaagtaccagaaacgggacttagccacaatctggtctggagagaa
+6290595/1
CCCFFFFFHHHHHJJJJJJJJJJJJJJJJJJJJJJJJJJJJJJJIJJJJJ
@6290608/1
ctatgccatttatcctcgcacgttggcagtaatagtacaagtgaaaagtc
+6290608/1
@@@BBADDBDFDHIIGHG<FGG2CECB9DCFEHGEHDGHDE?B>BEEBHI
@132938/1
ttcgactgatccggtgagggatgcgtgacgtcagcccctacgatcatcac
+132938/1
@@CDFFFFHHGDHIHGGICHIIGIIFHGGHJJIIJGIEFHGGEHJJIGIH
@2715862/1
ggttggaatgattctggtgggttgtcctgcagagcttgccacatcttgta
+2715862/1
BC@DFFFFHGFHHIJJJFEHIGIIFHIJIJJJJIIJJJIJIIJIJJJJJJ
@640843/1
cttcattatggcgcgtttacattaggtcggtcaccgaaggcggcggccgc
+640843/1
BBCFFFFFHHHHHJJJJJJJJJJJJJHIJJJJJJJJJJJJJJHFDDDDDD
@2715955/1
cgcaagaagtaccagaaacgggacttagccacaatctggtctggagagaa
+2715955/1
@@@BDA??FDA?FFFHGB@EHHEAEFH?C<FG@BGHGIIGEGD;DHADFG
@4749876/1
ttacgaagtaaattcaattgttgatatagaggataccgatacctggttac
+4749876/1
CCCFFFFFHHGGHJJJIJJJJJJJJJJJJJJJJJFJJJJJJJJJJIHIJJ
@7835321/1
gaggaagtaggtgctgggcctcttgtatgcgaaggtgttgaggcgcttgt
+7835321/1
;@@D?DBD<?32AB?E@FEF?GGIB<<CHEFG<D>0?:BBF@G1AA@AE6
@3223807/1
gttgaggcgcttgtggtggtgcacgcgcttgggcagagggaatctgattg
+3223807/1
@@CFDDDDFHDFFEFHGIIIIGIBC<GGGICGFG=FCEAGA?AHFF@BDD
@6291126/1
gcccacctcacgttccgccaattgcttcaccttatgatagtcatcgcggc
+6291126/1
CCCFFFFFHHHHHJIJJJJJJJJJJJJJJJJJJJJJJJJJIJJJJJJJJJ
@4750427/1
ggtggtgcacgcgcttgggcagagggaatctgattgtgctgttgtggaac
+4750427/1
??:DB@BDFFHHHHAFHIIGGIEHJJIIJJJIHJJJFHHGHFIIGGI>GH
@6799845/1
agcatacataataaaattagaggaagtaggtgctgggcctcttgtatgcg
+6799845/1
CBCFFFFFHHHHHJJJJJJJIJJJJJJJJIHIIJJJJJJJJJJJJJJJJJ
@3224094/1
gtggtgcacgcgcttgggcagagggaatctgattgtgctgttgtggaact
+3224094/1
@@@FDFFDFHHHHHIGIIJJIDHIEAHGIJIJIJEHHIIIJJIDHHIGGG
@3224203/1
tgtggattttaatgttattattacagcatacataataaaattagaggaag
+3224203/1
@B<DDDDDHHDHHJHIIJGIJJIJJJGJJIGIJJHJIIJJIJGJIIIIII
@5774999/1
cagcgactgtcacacggtagcggaaggtgggttcgtgaatcatgccctca
+5774999/1
@@@DDDDDDHDFFHIIEAC@??@?@GBBGD<?;FGIGHI@CGA@DEECA6
@6291747/1
gctattaattcattagcgaaaaacttatttttcacttttaaaaatacatc
+6291747/1
@<<;DDDFB?<BFEDFHA@DBEG@FGHIIEEFD>GHIIIE@ABDAFA@G@
@6291813/1
tagtaaataaataaataaataaatatatccgaggaaataaactttcttaa
+6291813/1
BCCDFFFFHHHHHFFGHIJJJJJJJJJJJJJJJJJJJJJJJJJJJJJJJJ
@4751158/1
ggcgcacagggcacgcttgcgcatgacatctatacatgccattggcgttc
+4751158/1
C@@FFFFFHHHHHJJJJJJGIIGHIIIIJIJJJJJJJJJJJJJJJJJJJI
@6800777/1
ctcataacgcagccagatgccaaagttcttgatcttcactgggctcttct
+6800777/1
CCCFFFFFHHHHHJJJJJJJJJJIJHIJJJJJJJJJJJJJJJJJIJJJJJ
@6292371/1
gttcaagttaaccgcaatgttggagcttggtacaaagcaaaggtcgggca
+6292371/1
CCCFFFFFHHHHHJJJJJJJJJJIJJJJJJHIJJJJJJJJJJJGIJJJJI
@2716746/1
agcatacataataaaattagaggaagtaggtgctgggcctcttgtatgcg
+2716746/1
CCCFFFFFHHHHGJJJIJJJJJIJJJFHIJIHGGJGIIJIIIIJFHIIIJ
@4751899/1
ctttggtttacgttccagttctcgattatcgaacttttcgcc
+4751899/1
@@?DADABDHHH;ECF>FCBCEEC<FFHHCHCHCGFGHHIGF
@3224800/1
gtgagaagtgtgataatgtcataaagttgacaataatctataattacttt
+3224800/1
@?@DAD>DADAC<?EHGFHGIHC<EFD<BFFDAA<@44E@?G?EGGIIGI
@3224816/1
gcctttgtgcgccacatcaatgttgataaaggctttattggtaaatatgg
+3224816/1
CCCFFFFFHHHHHJJJJJGHIJHIIJJJJJIJJJJJJJJJJJJJJJJJJI
@7836750/1
agaagatcctcatcttgtatagaggaggcttgggctcgc
+7836750/1
@@@DDFFEFFBFHIJJI@H?FF@HGIGGGJJ?EFGFHEG
@3225083/1
ctcatcttgtatagaggaggcttgggctcgctctccgaagggagcttgcg
+3225083/1
CCCFFFFFHHGGHJJJIIIJJJJIJJIJGGIIJJJJJIJJJJEHBGHHIF
@133857/1
tacagttagaaatgttacaacctctatactttgcattaaaataatgccca
+133857/1
@@CFFFDDDHFHFJBDGIIGHIIIJJJIJIGHIJJIJJJIJJIIJJIJJI
@5279430/1
ctagcacgtagttctcagcttccctgcaaagttaaccatcttgtattcaa
+5279430/1
CCCFFFFFHHHHHIJJJIJJJJJJJJJGIJJHIJIJJJJJJJJGIJJJEI
@642779/1
gttggtcttggttgaacggaactccaatcctttactcgaatagtcttttc
+642779/1
CCCFFFEFHHFFFHIIIJJJJJJJIJJJJJJIJJJJIIGGIJIIIIJIJI
@642784/1
cacatctagactaattaataaaattggactgtttttaatatttaaataac
+642784/1
CCCFFFFFHHHHHJJJJJJJJJJJJJJJJJJHIJJJJJJJJJJJIJJJJJ
@2717740/1
gtccttatttccgacccacaaacaattaagccttgggtaccgtagcctgt
+2717740/1
CCCFFFFFHGHHHJJIJJJJJJIJJJJJJJIJIJJJJGGHIJHIJJJJJH
@642940/1
gggaatctgattgtgctgttgtggaactgctt
+642940/1
@@;DDB>DDF8D?:2CECHGBF<1<EBF@>@F
@4250390/1
ggcctcttgtatgcgaaggtgttgaggcgcttgtggtggtgcacgcgctt
+4250390/1
CCCFFFFFHHHGHJJIHHHCGHIHIJJFIGIJJGIJHJJFEDHIJJHHFD
@5280085/1
ctgatcagccggagcagctccggtaagtttgtcgagtagagccttagctg
+5280085/1
CCCFFFFFHHHHHJJJJJJJJJJHIJJIIJJJJJJJIJJJJJJJJJJJJJ
@6293360/1
tcttggttgaacggaactccaatcctttactcgaatagtcttttctaact
+6293360/1
CCCFFFFFHHHHHJIJJJJJJJJJJJJJJJJJJGHIJJIJJJJJJJJJJJ
@4250459/1
aataaacatattcttataaaattttactgtttttaatttgtgctccaaat
+4250459/1
@CCFFFFDHHGHHJJJJJJJJIJJJJGJJFHIJJJHIJJJHJJJJJIGII
@6293414/1
agggaatctgattgtgctgttgtggaactgcttcacctgtggccggcggc
+6293414/1
@@@DDDDDFFFFHEFFGIBH?B:FCGHHHIIIIGDGGGHH@D;BFFHEHB
@2718106/1
ggcgcttgtggtggtgcacgcgcttgggcagagggaatctgattgtgctg
+2718106/1
CCCFFFFFHHHFHIHIJJJJJJJJJJJJIJJJJJJJJJJIIJJJJIIJJH
@643641/1
cagcatacataataaaattagaggaagtaggtgctgggcctcttgtatgc
+643641/1
CCCFFFFFHHHHHIJJJJJJJJJJJJJJJJJIJJJJJJJJJJJJJJJJJJ
@5280732/1
ccctaagtgagtatacatctattaaattcaaacgcagagctcattatgtt
+5280732/1
CCCFFFFDHHFFHHIJJIJJJJJIJIJIIHHHHIIIIGHIJJIIJJIJHI
@3737915/1
gcgctgtagctttgatcatagtagatg
+3737915/1
@<;DDD?>BDCFF:<<?2AE<A:4:C4
@643889/1
tgcaaacatgccagttataaagcatagcccgaagtgctattggcacacag
+643889/1
CCCFFFFFHHHHHJHJJJJJJJJJJJJJJJJJIJHIIJJJJJJJJJJJJJ
@6803396/1
cgacgacgacactgtacagttagaaatgttacaacctctatactttgcat
+6803396/1
CCCFFFFFHHHHHJJJJJJJIJJJJJJJJJJJJJJJJJJJJJJJJJJJJJ
@644135/1
gtggatagctggacaaggcactggcaacgaccaatcatggacttttcttc
+644135/1
CCCFFFFFHHHHHIJJJJJJJJJJJJJJJJJJJJJJJJJJIJJIJJJJJJ
@6294393/1
caccagtggtcttcttgaacttcttcaattgacgcaagaagtaccagaaa
+6294393/1
CCCFFFFFHHHHHIIJIIJJIIJJIJIIIJJIJJJJIJJJJHIJJIJIGI
@644247/1
tcctaacttcgcaaccactaattccagtgataaattcactctagcacgta
+644247/1
CCCFFFFFHHHHHJJJJJJJJJJJJJJIJJJJJJJJJJJJJJJJJJJJII
@7322812/1
cagccatccaacgggattgcccatcaatttatcttcaaatgacgacacca
+7322812/1
CCCFFFFFHGHHHJJIIJIIJJJJJJIIJJJJJJJJJJGIIJJIIJIJJI
@7322985/1
ctctgtaggtggcgagtcctccttcagccaggccggggaacatgcggaac
+7322985/1
CCCFFFFDFCFDFHIGEFGIIGGIGEHI@ADHGIEEGFEGIICEIHGFDC
@7837359/1
ggagagaagatcctcatcttgtatagaggaggcttgggctcgctctccga
+7837359/1
@@@DDDFDFFHHHIJGIJJJJIJJJJJJJIIJIHIBFHIDGGGGEHEGG>
@2186862/1
gtcacggtagcactgagtgacggcacctccgacactgaggtcactgtact
+2186862/1
@?@DDDDDB@FHHIIAGHGHGG1:?DGHGIGDHBHGBBFH=F;=..8=;E
@4752712/1
cgggctctgtgcctggctcccatgtcacgg
+4752712/1
@@@FADFDHHHHHFIGGHJEFHJGHHIJGI
@3738761/1
cataataaaattagaggaagtaggtgctgggcctcttgtatgcgaaggtg
+3738761/1
C@CFFDFFFHFHHHBCGFGGGEHECFHHIGHHGGFIIIFDEHIIHHGHHI
@6804521/1
ctgcgacctcgagcgacgaatcacataaaagg
+6804521/1
@<@BBDDFFGFHDHHGHIGHGIGHHGHIEF@@
@6804586/1
gtcagcacagaatagtcgcgtgtgatgccgcttttgcaccacaataaacg
+6804586/1
CCCFFFDFGHGFGGI@FHIICGCFDDHGGHIJJJJIIJJIIJIIIIIIIJ
@3739031/1
ctcataacgcagccagatgccaaagttcttgatcttcactgggctcttct
+3739031/1
@@?DDDDDFDA<<:EH@GHCDECBFCFDFEC???DF<?FHBD?@GGHADH
@7323809/1
tcttgaacttcttcaattgacgcaagaagtaccagaaacgggacttagcc
+7323809/1
CCCFFFFFHHHHHJJJJJJJJJJJJJJJJHIIJJJJJJJJJJJJJJJJJJ
@3739240/1
atagttataagactcagattgccatctcagaaattagcggatggatcaag
+3739240/1
@@@FFDDFHDDHHJJIJHGGHGAHGHIJGHJIIJJJJGIHJIJIIIGIJI
@3226815/1
agcatacataataaaattagaggaagtaggtgctgggcctcttgtatgcg
+3226815/1
@CCFFFFFHHHHHJJJJJJJIJJJIJJJIJHIJIJIJGIIJJJJIIJJJJ
@3739562/1
gtgatgaggttcaccaagctagtggcgttgatgtcgcaagatagtgagac
+3739562/1
@@CDFD>DFADHFEICHGEIGG@H@EFFHEAGGDGGEABGEHCGGGGI<F
@1667680/1
agggaatctgattgtgctgttgtggaactgcttcacctgtggccggcggc
+1667680/1
CCCFFFFFHHHHHJIIJJIHIJIIJJJJJJJIIJJJJIIIJJJJJJIJHD
@4251726/1
gtagcactgagtgacggcacctccgacactgaggtcacggtactcgcggt
+4251726/1
CCCFFFDFHGHHHJJJIFGIJHHGIGIIJJIJJJFHGIIJIJJJJJJHFD
@5281644/1
ccgtttagcagcttcatccagaggcaagcgctccaagttgcttggaggct
+5281644/1
CCCFFFFFHGHHHJJIJJJJJJJJJJJJJJIJJJJJJIJJJJJJJJJJJG
@6294987/1
gaggtgcttgtggtggtgcacgcgcttgggcagagggaatctgattgtgc
+6294987/1
BBCFDFFFHHHHHHIIGGIJJJJJJJJJIJJJJIJJGHJJJJJIJJJJJI
@1160818/1
ctgtggccggcggcacgcagacgccttgatgacctccactttgatgatct
+1160818/1
@@CFFFFDFDHHHJIGDHHIJJIGEEHEFFEED@AEDEEDDCCCDDDEDE
@2719720/1
ccctacttaaagacatcatgataaaaatgtgtcattggagtcatattatg
+2719720/1
CCCDFFFFHGHHGJEGHIJJJJJJJJJJJFHHHGIJJJIJJIJJJIGGIJ
@645026/1
tgaggcgcttgtggtggtgcacgcgcttgggcagagggaatctgattgtg
+645026/1
CCCFFFFFHHHGFIFHIGHIJJJJJIJJJJJJJJJJJJIHHHHHFFFFFF
@6295496/1
ctgtacgttcaaacgtatcacacattttctggtcaccttccatgcaaaat
+6295496/1
@?@DDFFFHHHGHEACEGGGGEIIGGGHHHIIFHIG?DHH@GCHEEGGIH
@5777138/1
atctgattgtgctgttgtggaactgcttcacctgtggccggcggcacgca
+5777138/1
@CCFFFFFHHHHHJJJJJJJJIJJJJJJJJJJJJJJJJJJJJJJHFFDDD
@6296068/1
gtagcactgagtgacggcacctccgacactgaggtcacggtactcgcggt
+6296068/1
CCCFFFFFHHHHHHIJJJJJJJJJJJJJJJJJJJFHIJJJFHJJJJJHF=
@7324441/1
cttggttgaacggaactccaatcctttactcgaatagtcttttctaactt
+7324441/1
CCCFFEFFHHHHHJJJJJIIJJJJJJJJIJJJIIJJGIIJIIJHIIJIJJ
@3227809/1
ggattttaatgttattattacagcatacataataaaattagaggaagtag
+3227809/1
@@@FFFFDFFFFD<FHIAFGGIHBGHIIIIGB?CBHHIIIGGE9?FHF?B
@3227948/1
cttcgcctgtggccggcggcacgcagacgccttgatgacctccactttga
+3227948/1
@@@DDDDDB22:CGEFFBEAFEABEEFAFDDCCC@AAA>ABB=59>AABB
@7839690/1
ccctgacacctcacccagggcgggatatggaattttaatttatgccccct
+7839690/1
CC@FFFFFHDHHHJJJGGIJGIIIGHIEIIIGHHHHHFFFFFFFA>CA@B
@4754682/1
gacggcacctccgacactgaggtcacggtactcgcggtacatgttgtgta
+4754682/1
B@CFFFFFHHHHHJJJJGHJJJHFHJIJFGHHIHIIJBEHIHHCHHHFCD
@6296778/1
cccagttattacataattgtacacagtgaacaaaattgcaatatagttat
+6296778/1
CCCFFFFFHHGHHJJJJJJJJJJJJJJJJJJJJJJJJJIJJJJJJJIIII
@2188802/1
gtgctgggcctcttgtatgcgaaggtgttgaggcg
+2188802/1
CCCFFFA=AD;FFHH<AGIEGG1F11?EFHHIGII
@3740379/1
cgagactcataacgcagccagatgccaaagttcttgatcttcactgggct
+3740379/1
@@@?DADDAFDBFA@GEHHGAFFH>9CGGGDG<?BA9BDBGCFAGBDGEH
@5282205/1
ccacaatctggtctggagagaagatcctcatcttgtatagaggaggcttg
+5282205/1
CCCFFFFFHBBCFIIGGHIIGHHIIIIIIHIIIIIGIHIIIIIGGGEII@
@3740518/1
cataacgcagccagatgccaaagttcttgatcttcactgggctcttctct
+3740518/1
??@FDEB?<<FHFGGBBFFHBEBCFHG<?EDGGHIGI<??8BBABGHHG<
@3740583/1
gccatctcagaaattagcggatggatcaagagcctgacaccgaaggcagc
+3740583/1
@@?DDEFDBFHDBGCHGEHDBGFCHACGECHCHHIDEH@GGGE@A@A@CG
@2189036/1
gcgaaggtgttgaggcgcttgtggtggtgcacgcgctt
+2189036/1
@CCFFADAFDFHHIIJJJEHJFHIBGHFGHJJJJJJBH
@135975/1
gtgagcacgggctctgtgcctggctcccatgtcacggtagcactgagtga
+135975/1
CCCDFFFFHHHGHJJJIJJJJJJJJJJJJJJJJGJJJGHIJIJJJJJHIE
@2189222/1
cgggctctgtgcctggctcccatgtcacggtagcactgagtgacggcacc
+2189222/1
@<<D?DDD?FF<F9E=B9CGHGECCC<CF8?BAF9B?BFHDDDE70:A45
@2720061/1
gtggtcttcttgaacttcttcaattgacgcaagaagtaccagaaacggga
+2720061/1
@CCFDDEFGHHHGJIGIJIJJJJJIJJJJJJIJIIJFGHIJJJJIJGFDE
@6806672/1
ctgcaatcctgcctcacatgattcatccacaaattccaacccttgcgttt
+6806672/1
?@<DDDDBFFFHHIIIIGGIEHI<FHGEGHG=BEHD?EDABHEIGGH@DH
@5282607/1
aaatacaattaggtaaattaatatcaaatacaataaaaaatacagaggca
+5282607/1
CCCFFFFFHHHHHGHJJJJJJJJJJJJJJJJJJJJJJJJJJJJJJJJJJG
@2189402/1
cacagttccagtctcaggcacattgccattagtagact
+2189402/1
CCCFFDFFHFFHHIIGFHJIIJIJGJJJJJIIHHIEGG
@4252683/1
ggaagtaggtgctgggcctcttgtatgcgaaggtgttgaggcgcttgtgg
+4252683/1
CCCFFFFFFHHHGJGJGIHJJJJJJJJJJIGGHCFHGICFHHJJJJJGGI
@136420/1
cacgattatgaagacgaagcggacgtcacggtaagcattcatcagaatgc
+136420/1
CCCFFFFFHHGHHJJJJJJIJJJJJHIJJJJDHIJJIJJJJJJJJIIIHH
@1162229/1
gcaaattcgtcctgtggaggtatgattctcatccactcgatcactttgac
+1162229/1
CCCFFFFFHHHHHJJJJJJJFGHIJJJJJJJJJJJJJJJJJJJJJJJJJJ
@1669074/1
actgagtgacggcacctccgacactgaggtcacggtactcgcggtacatg
+1669074/1
@@@FFFDDABA<DEFFBHGGBFGGHHCHHHIIIHEGGGGGGHIH:?DDF@
@136551/1
gcgagctgctgccgaaagattagagtcgtcttctacttctgcttctggca
+136551/1
CCCFFFFFHGFHDHFHHIDHEBFEECD@;B@FFGGIIIGIGGHGIIIICH
@5778570/1
gtttcatttaaatttacgggctatgccatttatcctcgcacgttggcagt
+5778570/1
CCCFFFFFHHHHHJJJIIIGIJIJJJJJJJJJJJJJJIJIJJGHJIJJJG
@2720925/1
ccctgatagagacgatttcaccagtggtcttcttgaacttcttcaattga
+2720925/1
CCCFFDFDHHHHHIIJJJJJIJJJIJJJJIIJJJDGGIIJJJJJJJIJJI
@137292/1
cgaactcggtcggatgcgtgatgccgaggtcgacagtagtgcctgcgggg
+137292/1
CCCFFFFFGHHHHGJJGGGGHGICIIIIIFHHJJJIIJGJJGHHGHFEDD
@5283795/1
gtagcactgagtgacggcacctccgacactgaggtcacggtactcgcggt
+5283795/1
@@@DDFFFHGFCFHIBHHGHIJJEHEDFGGIJIIFGHIEBBFH@HHIHB4
@647008/1
tggcaagcatccaagatagtattcaggtgcccactacatcgagatggtaa
+647008/1
CCCFFFFFHHHHHJJJJJJHIJJJJJJJJJJJJJ@??FHIJIJJJJJIJJ
@647122/1
gttcaagttaaccgcaatgttggagcttggtacaaagcaaaggtcgggca
+647122/1
C@CFFFFFHHHHHJJJJJJIIJJJJJIIJJHIJJJJJJJJJJJGHIJJJJ
@3740878/1
gaggcgcttgtggtggtgcacgcgcttgggcagagggaatctgattgtgc
+3740878/1
CCCFFFFFHHHHHFHIGGHGIIJJIJJJJJIIIGHIJGHHHHHHHFFEFF
@2189632/1
gcctcttgtatgcgaaggtgttgaggcgcttgtggtggtgcacgcgcttg
+2189632/1
CCCFFFFFFGHHHIIGIJ<AEHGHEHCHIJIJIJFFHIBHGGIIJJGFFC
@6806770/1
gtgttgaggcgcttgtggtggtgcacgcgcttgggcagagggaatctgat
+6806770/1
BBBFFFFFHHHHHJJIIJGIJGHJJJJJJJJJJJJJJJJJHHHHFFFFFF
@4755348/1
taatgatttaatgtgtttattttgtttttctctgtgatctgtttcttggc
+4755348/1
B@@DFDFFHHGHHFHJIIGHHIJJJIJJJJJJJJJJIJJJJIIIJJJFFH
@3741017/1
cgggctctgtgcctggctcccatgtcacggtagcactgagtgacggcacc
+3741017/1
CCCFFFFFHHFHHJJJIJJIIJJJGIGJJJFHIIJJJJIJBFEHHGIJIJ
@2189820/1
ggaagtaggtgctgggcctcttgtatgcgaaggtgttgaggcgcttgtgg
+2189820/1
CCCFFFFFHHFHH>GHIHIIJJJIIIIJIHHIJBGGIGIJJIJJIJJHIJ
@7841319/1
ccacaatctggtctggagagaagatcctcatcttgtatagaggaggcttg
+7841319/1
@@@FFFFFHGHFFIJJJGHIIIJJJJJJJJJJJJJIIIIJJJIIGJJJJB
@7841392/1
gccccattttctgaaacacattacaaaaccgtcttaactaaatgatagtg
+7841392/1
@C@FFFFFDHFFHJHGBHGGIJJGGICGHHGHIIGJJGGIGIJEEGIE@D
@4755885/1
aggcgcttgtggtggtgcacgcgcttgggcagagggaatctgattgtgct
+4755885/1
CCCFFFFFHHHHFHIHHIJJJJJIJJJJJJJJIJJJGJJJJJJJJJIHHH
@7841480/1
gtcgcaccagattattgatttctctttccctgtcgggagcggagcgcgct
+7841480/1
@<@DBDFDB?FHHIGGGHGEHIIIGGHGIII@FHFEAHHGHI<AEHED>A
@7326252/1
gtcggtcttcgcgtggaagttttatttctccattttgagtaactgtgaaa
+7326252/1
@@@DD??DFBHFA<CFF3?F>?E<FEH9C?DG?D?B@DFFGIGEHBFGHG
@138723/1
attctgcatacctgccatgcgctggtaagcgctatggactgccgccaatt
+138723/1
CCCFFFFFHHHHHJJJJJJJJJJJJIJJJJJJJJJJJJJJJJJJJJJJJJ
@3229684/1
gtgctgggcctcttgtatgcgaaggtgttgaggcgcttgtggtggtgcac
+3229684/1
CBCFFFFFHHHHHJJJJJJJJIJJJCHHIJJJJIJJJJJHJJHFIHGIJJ
@5285316/1
cattgttctcattcgcgtacttttcaaggaacatttgagtggttcctttt
+5285316/1
@??DDDDDHBHHH@B@<GD@EEHFEBGIE@@F?FBBD4??<60???B8BF
@2190919/1
gtcaaattaaagaatcacgtcgaacattctatgcttataccattaatctc
+2190919/1
CCCFFFFFHHGHHJJJJJJJJIJJJJJJIIJJIIIJJJJJJIIJJJJIJI
@5285476/1
ggtagcgggtcggacgagccgtgccttttattgcttggtgagacacg
+5285476/1
@@@DFFFAAFDFFIGEGGGGIFHGGIIIIEGHIFIHECEECDCDB@C
@1163205/1
ccataactcgtgtttaccctgcacgaagaaatttgaatctatttatcatc
+1163205/1
BCCFFFFFHHHHHJJJJJJJJJJJJIJJIIJJJJJDBGHIIJJJJJJJJJ
@2721762/1
ggtgcacgcgcttgggcagagggaatctgattgt
+2721762/1
;?@DDD?A<0@@FF@FGHGGHB@@?FGIIIC>DF
@4756737/1
ctcatcttgtatagaggaggcttgggctcgctctccgaagggagcttgcg
+4756737/1
CCCFFFFFHHHHHJIJJJJJJJJGEGIJJJJGIGIJIJJJJJGIIHG@DG
@7327150/1
gttcattcaactgtcttgttaatgcctggccctcagcgacatgtaagagt
+7327150/1
@CC?DFFDHHGHHIIIIEHIHGIDHGGHHIIIIIIEHHGIIIIIIIICHB
@7327237/1
ggcacctccgacactgaggtcacggtactcgcggtacatgttgtgtacac
+7327237/1
CCCFFFFFHHHHHJJIIJJGIJJJJGHIIJJJJJJIJJJJHGIIJHIIHC
@5780575/1
cgcaagaagtaccagaaacgggacttagccacaatctggtctggagagaa
+5780575/1
CCCFFFFFHHHHHJJJJJJJJJJJJJJJJJJJJJJJJJJJJJJJJJJJIJ
@5285933/1
atcctaacttcgcaaccactaattccagtgataaattcactctagcacgt
+5285933/1
CCCFFFFFHHHHHJJJJJJJJJJJJJJJIJIGJJJJJJJJJJJJJJIJJH
@2722216/1
ggatggagtgagcacgggctctgtgcctggctcccatgtcacggtagcac
+2722216/1
C@?DDFFFHHDHFHGHIGIIDHIGGGGBHJBGEGHBDFIIEGHHHFGGFI
@1670995/1
cgctcatcgggaggtgtggcagcctccttgaccattttagatatttgttg
+1670995/1
C@@FFDDDFFHFHIACCFHIGIGGIGHEHGDHHGHIJJJJJJIIJJJFHG
@3741694/1
gccagatgccaaagttcttgatcttcactgggctcttctctgggatttcc
+3741694/1
CCCFFFFFHHGGHJJJIIJJJJJJJJJJIJIJJIGIJJIJJJGGIJJJIJ
@5286260/1
agcaaatggaaaaaaaaattggtgaaaagaatcacaagtaagatactgca
+5286260/1
CCCFFFFFFFDHHGIIIHHJJJIIIGJGGIIFIIIIIIHHGGGGIGFHIJ
@3741854/1
ggtgctgggcctcttgtatgcgaaggtgttgaggcgcttgtggtggtgca
+3741854/1
BCBFFFFFHHHHHJJJJJJJJJIIIJHGGIJJJJJJJJJJHIJFHIGHIG
@2722641/1
gccagatgccaaagttcttgatcttcactgggctcttctctgggatttcc
+2722641/1
CCCFFFFFHHHHHJHIJJJJJJJJJJJJJJJJJJJJJJJJJJJJIJJJJJ
@648277/1
cagagggaatctgattgtgctgttgtggaactgc
+648277/1
@@@DDBDABFAFAGEG>AFHHCEEDHGDHIDD?9
@648303/1
cagcatacataataaaattagaggaagtaggtgc
+648303/1
CCCFFFFFHHHHHJJJJJJJJJJJJJJHIJJHHI
@2723005/1
gggcacagttcctcgacgagcaagtagttcttgaagcacagacacaggtg
+2723005/1
CCCFFFFFHHHHHJJJJJJJJEEFFHJIJJJJJIJJJJJJJJJJ@HIJHH
@4255363/1
gtcacggtagcactgagtgacggcacctccgacactgaggtcacggtact
+4255363/1
CCCFFFFDHHHHHJJJJFHGJJIJJJJJJJJFIGEHHGIJJJJIJJJIHH
@648612/1
cctgatagagacgatttcaccagtggtcttcttgcacttcttcaattgac
+648612/1
@@@DDDDDF?F?DFIHIIIIIIIHIIIIIIIIIG4DFHIIIIIIIIIIII
@648793/1
atacataataaaattagaggaagtaggtgctgggcctcttgtatgcgaag
+648793/1
CCCFFFFDHHHHHJJEGHHEIIGIHGG<CFHGHEHIIGIIIDHDHIGGGI
@3742858/1
gccatattcaaatgggaagtggtgataaagataagtataggctcaaaacc
+3742858/1
?;??DDAB<DH>CFHG@@CCE>HC<CFHIIIGIGCG@FH@DGCGHI>BGE
@139284/1
gtcttcttgaacttcttcaattgacgcaagaagtaccagaaacgggactt
+139284/1
CCCFFFFFHHHHHJJJJJJJJJJIJIJJJJJJJIIJJJJJIIJIJJJJJJ
@1672344/1
ctcgttgacttgctgttagctcattttaacacatttcacattgaaaaata
+1672344/1
BCCFFFFFHHHHHJJIJJJIJGHJGJJIJJJJJJJJJIIHIJJJIJIIJI
@7842312/1
caacgggattgcccatcaatttatcttcaaatgacgacaccacagttcca
+7842312/1
@BCDFFFFHHHHHJJGGIIIIJIIJIIIIJJGIIJGHJJJJJJJIBFHIJ
@1672833/1
ctatcttaatcgattacactaagcaattaataattatttttttctttttt
+1672833/1
CCCFFFFFHGHHHJJJJJJJJGGJIJJJJJJJJJJJJJJJJJJJJJJJJJ
@4256589/1
gtgatctgtttcttggcatctatagatgtcggtggcgcacagggcacgct
+4256589/1
@@@DFFFDHHGHHEEHHEBF>@EFCCEGBB@ACEGC?F?DFHGG==GAEF
@5781415/1
gcaggttgaactcacaccattcaatttaaaagaaactgggtgcgtgcagg
+5781415/1
@<;AB??DBFHD<FHGGHAHBHHGDFGCEDCCFGHG9CGG:D;DHHIGGG
@1673134/1
gccagatgccaaagttcttgatcttcactgggctcttctctgggatttcc
+1673134/1
@CCFFFFFHHHHHJGIJJJJJJJJJJJJJJJJJJJJJJJIIJJJJJJJJJ
@7327941/1
gcaaagagttgtcgatatgtggatgtagctgccattatgtagactgttgt
+7327941/1
@CCFFFDDFHHHHIGHEHIEHICHIJJGHGIJFIIIJJIHIJIIGIJJJF
@7328020/1
taattaatttacttatatgttgggcgaattttgcgatctgcgtggtagcg
+7328020/1
@@@DDEDDHDHFHIGGGGIAEEEEHGDDFGHHIIGDBHGHEFIGGBBCFA
@5781701/1
ctggagagaagatcctcatcttgtatagaggaggcttgggctcgctctcc
+5781701/1
CCCFFFFFHHHHHJJJJJJJJJJJJJJJJJJJJJJJJIIJIJJJIJJJJJ
@140260/1
cagccagattgaacctttctccagcatagtaaaggtttctgttactaatc
+140260/1
?@@A=B;DFFFFAFDFFEFH4<EG@EBDEA?<??C1?CF@ADF>DFGA@F
@2723849/1
gtcacggtagcactgagtgacggcacctccgacactgaggtcacggtact
+2723849/1
@@@:BDDBDHHDHIIIIHIIGIGBHGIIHIIIIIIIIIIIGGIIIIIIHG
@649298/1
catacaaggcaaagcaccgacgacgacactgtacagttagaaatgttaca
+649298/1
CCCFFFFFHHGHHJJJJJJJJJJJJJJJJJJJGJ.=CHIJJJJJJIJJHH
@649363/1
ggcttacatgctaaaactaaactactatacctgtgaaacgatcaacaata
+649363/1
CCCFFFFFHHHHHJJJJJJJJJIJJIJJIJJIJJJJJJJIHJJJJJJJII
@5289310/1
gcgcgttctcatgtaatttttaatgttctccaaatcgacgactcctgtgg
+5289310/1
@@@D?DFBFFDHDHGGGHIGIGGIDIIFGBBAFGGG?AGEBFFDGGIEEH
@3743372/1
aggtgctgggcctcttgtatgcgaaggtgttgaggcgcttgtggtggtgc
+3743372/1
?@@ADDEFHHFHHHIJJHJJIIIGGGIBFHIIIGIBHIJJJHGGCH?HHE
@5289629/1
ctcccatgtcacggtagcactgagtgacggcacctccgacactgaggtca
+5289629/1
CCCFFFFFGDDDFIAFHGGHCGGD9C@D@AFAHHIIIGEHIIIGGII@EC
@6808886/1
gcctcttgtatgcgaaggtgttgaggcgcttgtggtggtgcacgcgcttg
+6808886/1
CCCFFFFFHHHHHJIJJJCHHIIIJJJJJJJJHIJGHIFHGIJJJJHFFD
@649791/1
ccagaatctagacatgcacagctcttgcagccat
+649791/1
CCCFFFFFHHHHHJJJJJJJJJJJJJJJJJIJJJ
@2724434/1
ccaggcaccataaaatctttcctcggactaaattgttctatcttcatcct
+2724434/1
CCCFFFFFHHHGHJJJIJGJJJJJIBAHHIGIJJJIIIJJJJIJJJJIJJ
@2724625/1
ctataatcttaccaacgttatttggttcaaaatttgataataaatattgc
+2724625/1
CCCFFFFFHHHHHJJJJJJJJJJJJIIJJJJJJJJJIJJJJJJJJJJIIJ
@6809219/1
gcggtatcggcgtcgcttgcggtaccggcgtcggttgcggaatcagcctc
+6809219/1
BCCFDFFFHHHHHJJJJJJJJJJIJJJJJJEHFDCDDDDDDDDDDDDDDD
@2724765/1
gggctgcagatgactgtgcatccttgctagtaagtcctgagccatagcaa
+2724765/1
CCCFFFFFHHHHHJJJJJJJJJJJJJJJJIHIJJGJJIJJJJJJJJJJJJ
@3231259/1
atctgattgtgctgttgtggaactgcttcacctgtggccggcggcacgca
+3231259/1
CCCFFFFFHHHHHIIJJIJJJJJJJJJJJJJJJJIJJJJJJJJJHFFDDD
@6300217/1
ggcacagctggtacgtcaggcactgcagctcgtccgacccgaagtggttg
+6300217/1
CCCFFFFFHHHHHJJJJJJJJJJJJJJJJJJJJJJJJJJJIIIJHIJIIH
@2724780/1
agcgtcccgtacccatagcaacaagatcagcgactgtcacacggtagcgg
+2724780/1
@@@FBBDAAFDFHIIGIIJGIEHIGDHIIIFH>GGGIIIIHGII;@HGIF
@6809335/1
gtccgtttttaaactattttttcaatgccctaagtgagtatacatctatt
+6809335/1
CCCFFFFFHHHHHJJJJJJJJJJJJJJJJJJJJJIIJJGHJJJJJJJJJJ
@2724982/1
agccaatcttcagtatttttgcgtactggagtgccgtatcccgtgtcatc
+2724982/1
CCCFFFFFHHHHHFHIIJJJIJJJJJJJIIJIJIJJGIJIIJIJJIJJJJ
@3231625/1
gccagttataaagcatagcccgaagtgctattggcacacaggcataatgc
+3231625/1
@@CFFFFFHHGHHIIJJHEGHGIJJEEHIIIGGIIGIIIIIJJIIJIJFJ
@2725172/1
ggcttattctgcatacctgccatgcgctggtaagcgctatggactgccgc
+2725172/1
@@@DDADDHFAFF<?AC?:AEFHEC8?C??::D<3?FBG?<DGGH;FG@8
@3744489/1
atcacgtcgaacattctatgcttataccattaatctccgcaactatttga
+3744489/1
?@@FFFFBFAFHAHIIIGGGI@HGHEHIEGEIGIIDGEHIEHGIGGIGFF
@6300997/1
tgcttcacctgtggccggcggcacgcagacgccttgatgacctccacttt
+6300997/1
CCCFFFFFHHHHHJJJJIJJJJJJJJJJIHHFFFDEEDEEDDDDDDDDDD
@6301125/1
acaatatattcgtgaaaaccgcatccaactcggatcagccgtttctg
+6301125/1
CCCFFFFFHHHHHJJJJJJJJJJJJJJJJJJJJJJJJJJJJJJJJJJ
@3232137/1
gtttattttgtttttctctgtgatctgtttcttggcatctatagatgtcg
+3232137/1
B@@FDEFFHHFHGIJJIJJJJJJJJJIIIJIIJGCHIJGHIIIJIJJJJJ
@140704/1
ggtgcacgcgcttgggcagagggaatctgattgtgctgttgtggaactgc
+140704/1
BC@DFFFFHHHHHIIGJIIGHIGGIIHGIIIHGHHIIJJJJHIIIIJJJJ
@140709/1
cagccagatgccaaagttcttgatcttcactgggctcttctctgggattt
+140709/1
@C@FFFFFHHHHHIIIHIJJJJJJIJJJIJJIGIIJJJJJJJJJJJJJJJ
@4257469/1
gcctcttgtatgcgaaggtgttgaggcgcttgtggtggtgcacgcgcttg
+4257469/1
CCCFFFFFHHHHHJHIJJCGHIJJJJIJJJJJJJJHIJFHIJJJJJHFFD
@7843949/1
gggaatctgattgtgctgttgtggaactgcttcacctgtggccggcggca
+7843949/1
CCCFFFFFHHHHHJJJJJJJJIJJJJJJIJJJJJJJJIIIJIJJJJJHFC
@4758228/1
cagtggtcttcttgaacttcttcaattgacgcaagaagtaccagaaacgg
+4758228/1
CCCFFFFFHHHHHJJJJJJJJJJJJJJJJJJJJJJJJJHIJJJJJJJJJJ
@3745191/1
taatattattaaacgaagaacatgcggctgaattgcagcatcttgtcgag
+3745191/1
CCCFFFFFHHHHHJJJJJJJJJJJJJJJJJJJJJJJJJJJJJIJJGIJJJ
@2192873/1
aaacgattgaaagtgcgggggtgacatcggacttaatacaaggaaactgt
+2192873/1
CCCFFFFFHHHHHIJJJJJJJBHHHHFFFFDDDDDDEEDDDDDDDDDDDC
@2192943/1
gtgttgaggcgcttgtggtggtgcacgcgcttgggcagagggaatctgat
+2192943/1
BB@FFFFFHHHHHIJEHIGHIGGHHJJJJJIGIIJJJJJJHHHHFFFFFF
@1165750/1
gtcacggtagcactgagtgacggcacctccgacactgaggtcacggtact
+1165750/1
@@@FFFFDHHFHHJIIJEHHIGIIGHJJJJIGIIIIJGIJCHIJII@DHH
@7328928/1
gccgcattcggtttcacagaaaccgaattaatacggccaaacgaatacct
+7328928/1
CCCFFFFFHHHHHIJJJJJIJJJJJJJJJJJJJJJJJJJJJJJJJJJJJI
@4758627/1
gctgggcctcttgtatgcgaaggtgttgaggcgcttgtggtggtgcacgc
+4758627/1
@?@DBDABBDFFBFEHGIG;CFHHGIHGHHICGGBHECHGCGH@C@AEHB
@4257952/1
catacataataaaattagaggaagtaggtgctgggcctcttgtatgcgaa
+4257952/1
CCCFFFFFHHHHHIJJJJIJJJJJHJJJHIHIIJJJJJJJJJJJJJJJHH
@4257962/1
cttgaacttcttcaattgacgcaagaagtaccagaaacgggacttagcca
+4257962/1
CCCFFFFFHHHHHJIJJJJIJJJJJIIIEGGIGIHIJJJJJIJJJJJJJJ
@1165985/1
gcagagggaatctgattgtgctgttgtggaactgcttcacctgtggccgg
+1165985/1
CCCFFFFFHGHHHJJIJIHHIIJIJJJJJJIJJJIJJJJIJJJJJIIIJJ
@4258054/1
cgcccacttttatcttttgcacctcacgatcgattactactgctttccca
+4258054/1
CCCFFFFFHHHHHJJJJJJJJJJJJJJJJJJJJJJIJJJJJIJJJJJJJJ
@141247/1
ggtcaaatgcgttgtaaaactaaagattaaataaataaaaaaaaatattg
+141247/1
BCBFFFFFHHHHHJJIJJJJJJJJJJJJJJJJJIJJJJIJJJJJJJIJJH
@5782618/1
gcacctccgacactgaggtcacggtactcgcggtacatgttgtgtacacc
+5782618/1
BCCFFFFFHHHHHJJJJJHIIJJJHIIJJJJJJIIJJJJJJJJJIGJ@B?
@1166316/1
gttcttgaagcacagacacaggtgtcttcaacggaagagattccatttcc
+1166316/1
@@@FFFFFHGDHGJHIJJGFIGHCHIGJIJJJJJHIEGHGGGGIJICIAH
@2193574/1
gcacgcgcttgggcagagggaatctgattgtgctg
+2193574/1
C@CDFFDFHAF?FGGFBGHADGIIIIGGHJIJJJJ
@2726085/1
ctgagtgacggcacctccgacactgaggtcacggtactcgcggtacatgt
+2726085/1
CCCFFFFFHHHGHJJJJJJJJJJJJJJJIJJJJJHIJJJJJJHFHFFFFF
@6810678/1
caccgacgacgacactgtacagttagaaatgttacaacctctatactttg
+6810678/1
B@CFFFFFHHGHGJJJJJIJJJIJJJJIJJJIJJJJJJJJJJJJIJJJJG
@5292944/1
gggtgaggcataacggggtgggttttacagactagaac
+5292944/1
@@@FFDFDFHFFHIIGAF118C@BHGG?GGH@FDB>>4
@3232762/1
agcgagactcataacgcagccagatgccaaagttcttgatcttcactggg
+3232762/1
@@@DDDAA?BFFFIGGFG?CEDHECACHHIII??BDGAEHIIGHIII49C
@2726385/1
caccagtggtcttcttgaacttcttcaattgacgcaagaa
+2726385/1
;?@BDDD:AFAFFEFA?ED>DF:FEAEHHHFF@F1EFEFF
@2726465/1
agtgacggcacctccgacactgaggtcacggtactcgcggtacatgttgt
+2726465/1
@C@FFFFFHHHHHJJJJJJJJJJJJIJJJJJGIIJJJJJJIHHHHFFFFC
@652023/1
ggcgccaactgggtgtgctagttacataatatct
+652023/1
CCCFFFFFHHHHHFHIGIJJIHJJIJJJJJJJJJ
@2726641/1
ctccatactttgtttcatttaaatttacgggctatgccatttatcctcgc
+2726641/1
CCCFFFFFHHHHHJJJIJJJJJIIJIHIJIJIIJJJJIJJJJJJJJJJJJ
@3746164/1
ctggatggagtgagcacgggctctgtgcctggctcccatgtcacggtagc
+3746164/1
8?@BA:D?AB2A:2A<CE<A<@EAGIC<DBFFCFF?FFBEFE@FFIBFB=
@6302430/1
gccagatgccaaagttcttgatcttcactg
+6302430/1
?@<=::DDAFHFDB<C>@F>@HE?FHBFE2
@5293748/1
gtcattatccctattgaaaacaactctacacatacatacatatttactta
+5293748/1
@;?DADDBFBFDFEG@?<?FFFEGICHHFIEIIFIBE>BFFFEEFFIEII
@6811883/1
ccttgatgacctccactttgatgat
+6811883/1
@@@?D8BABDFDFD3CFDHIFHC4C
@3746725/1
gtgctgggcctcttgtatgcgaaggtgttgaggcgcttgtggtggtgcac
+3746725/1
@?@FFFFFDHHHHJGGHJIJGGEHG:C??;FGIGGIEHE=FHHGIGHIII
@6302832/1
gcaagaagtaccagaaacgggacttagccacaatctggtctggagagaag
+6302832/1
@@BAFFFFHHFHHJIGIHGGGIIJIJIEIJJGIGBHIIFHGHGIICHHAH
@3233916/1
gtgtacacctgagcgagactcataacgcagccagatgccaaagttcttga
+3233916/1
CCCFFFDDFHHHHJJJJJJJJJJJJJJJJIJJJJJJJJJJJIJIJJJJJJ
@5294203/1
gttaaatgccacgacgctcggacatttcaattttatttagttgg
+5294203/1
@@@FDFFDFBF?DGBBGBGHGGF:DEGGH>FGCEG@GGHHHI<3
@6303044/1
gacggcacctccgacactgaggtcacggtactcgcggtacatgttgtgta
+6303044/1
@?@?BDDFFHGFFGHBFHIFD=GGDEGIDFHIIIGGH;ABGHHHHHEFFF
@3234099/1
ggcagagggaatctgattgtgctgttgtggaactgcttcacctgtggccg
+3234099/1
CCCFFDDDFDDADEGIIIGHHCGHHGEAC;CB@FGED<FHGGGGH>?FHG
@3234141/1
gcttgggcagagggaatctgattgtgctgttgtggaactgcttcacctgt
+3234141/1
1=;AD7D?DDD;CEEID<BFE>D4<C<CEEEEC?DDDADC<DD@DDEEE<
@1675207/1
ggattttaatgttattattacagcatacataata
+1675207/1
@@@DBDD>FHDFBAFBF<CC@E:F>HHIHGEFDF
@6303394/1
ttgtggaactgcttcacctgtggccggcggcacgcagacgccttgatgac
+6303394/1
BCCDFFFFHHHHHJJJJJJJJIJJJJJJJJJJJJHHFFFDDDDDDDDDED
@5294716/1
ctgggctgcagatgactgtgcatccttgctagtaagtcctgagccatagc
+5294716/1
CCCFFFFFHHHGHJJJJJJJJJJJJJJJJJIJJJJJIJJJJJJJJJJJJH
@4258878/1
ctccgacactgaggtcacggtactcgcggtacatgttgtgtacacctgag
+4258878/1
@CCFFFFFHHHHGJFHJJJJFIJIJIIJIHIJIJJGIIIIIIJHHGIIIJ
@2728257/1
agcgctacttcacaaatattacatacattccgacgtaccataactcgtgt
+2728257/1
@CCFFFFFHHHHHJJJJJJJIJJJJJJJJJJJIJJGIJJJJIJJJJJJHH
@5783494/1
aataataataaaaaacaaacatataattgaaatttaatattatacaaaat
+5783494/1
CCCFFFFFHHHHHJJJJJJJJJJJJJJJJJJJJJJJJJJJJJJJJJJJJI
@2194301/1
ccctaatagagacgatttcaccagtggtcttcttgaacttcttcaattga
+2194301/1
BCCFDDEDHFHHHJIBHGGIHJIIHEHFFFHIJJIGIJIJGHIHIJJJJG
@7330326/1
gtagcactgagtgacggcacctccgacactgaggtcacggtactcgcggt
+7330326/1
CCCFFFFFHHHHHJJJJJJJJJJJJJJJJJJIJJGIJJJJHIJJJJJHFE
@4759955/1
cacctgtggccggcggcacgcagacgccttgatgacctccactttgatga
+4759955/1
@@@FFDFDFDHHAHJDGIJFEEGBEHBEAD@@C@@EEECDCCCCDD9C@C
@1675673/1
gccagatgccaaagttcttgatcttcactgggctcttctctgggatttcc
+1675673/1
@CCFFFFFHHHHHJHIIJJJJJJJJJJJJJGIJIJJJJJJJJJJJJJJJJ
@5783777/1
cgcaagaagtaccagaaacgggacttagccacaatctggtctggagagaa
+5783777/1
@<@DDDAAHH??FBBBAAD;=C:@B@9CAC?;B@G@@GHIGCCF>C9?CC
@4259390/1
cccatcaatttatcttcaaatgacgacaccacagttccagtctcaggcac
+4259390/1
CCCFFFFFHHHHHJJJJJJJJJJJJJJJJJJJJJJJJJJJIJJJJJJJJJ
@1675911/1
gttgaggcgcttgtggtggtgcacgcgcttgggcagagggaatctgattg
+1675911/1
BCCFFFFFHHHHHGHJFGIGHIJJJJJJJJJIJIJJJJJJHHHHFFFFFF
@2728882/1
cgcacagggcacgcttgcgcatgacatctatacatgccattggcgttcaa
+2728882/1
CCCFFFFFHHHHHIJJJIJJIJJJJJJJJJJJJJJJJIJJJJJJJIIIJI
@2728947/1
aggtgctgggcctcttgtatgcgaaggtgttgaggcgcttgtggtggtgc
+2728947/1
@BCDFDFFGHHHHJIJJIJJJIJJIJJGHHIIJJJJJJJJJIJIHGIHIJ
@7330835/1
agggcacgcttgcgcatgacatctatacatgccattggcgttcaaaaggt
+7330835/1
@<8BB;BDA?DH?EGGGGAEFHBEHGEFHGBCGEGHEHGG@DGC=CHEE7
@4760480/1
agtggtcttcttgaacttcttcaattgacgcaagaagtaccagaaacggg
+4760480/1
BC@FFFFFHGHHHJJJJJJJJJJJJJJIJJJJIJJJJGHIJJJJJJJJJJ
@2195014/1
cttgtatttgttatgtaaccactccatactttgtttcatttaaatttacg
+2195014/1
CCCFFFFFHHHHHJJIJJJJJJJJJJJJJIJJJIJJJJJJJJJJJJJIJJ
@7330993/1
gcaaccactaattccagtgataaattcactctagcacgtagttctcagct
+7330993/1
@@@FDFFBDDHGFEGFHBGIFGGIHIFC<EGGFHHEHIIFI?BHIIGIII
@5784269/1
cataataaaattagaggaagtaggtgctgggcctcttgtatgcgaaggtg
+5784269/1
CCCFFFFDHHHHHJGIGIIJJJIIEFHHJJIIJJIJIJIIJJJIBHIJ?B
@4760686/1
agctcaatagagggatctccttaattattatgggtctagccgtatttggg
+4760686/1
CCCFFFFFHHHHHJHIJJJJJJJJJJJJJJJJJJIIJJJJJJIJJJJJJJ
@5784530/1
tgagtgacggcacctccgacactgaggtcacggtactcgcggtacatgtt
+5784530/1
CCCFFFFEFFHHFHGEEHHGGIICBFGGGHJIGBFHHHGEAB5:BFFFFD
@7331289/1
gccagaatctagacatgcacagctcttgcagccatccaacgggattgccc
+7331289/1
BCCFFFFFHHHHHJJIJJJJIJJJJJJJJJJJJJJJJJJJJJJIJJJJIJ
@1167753/1
caggctgctgtgggatacggctggagaacaaat
+1167753/1
@?<DDD>DHFHGGGEGGHEHGHIGIGEGHFHC<
@3234487/1
tgaagaagaggagcaaatggaaaaaaaaattggtgaaaagaatcacaagt
+3234487/1
CCCFFDFEBHHDDHHIEGIGIJJGGHHIGGIGGGGHIJJIJJIJJIIIIC
@6812684/1
cagagggaatctgattgtgctgttgtggaactgcttcacctgtggccggc
+6812684/1
CC@FFFFFGHHHHJJJJIJIJIHHJIJJJJJJIIJJJJIIIJJIIJJJJI
@653833/1
ggcaagggatcctaacttcgcaaccactaattccagtgataaattcactc
+653833/1
@@@DDFFFHHGHHEIJGGECHGIJIIHIJJIGGIIIBFHIEHIGIGIIJI
@143169/1
tttcaccagtggtcttcttgaacttcttcaattgacgcaagaagtaccag
+143169/1
CCCFFFFFHHHHHJJJJJJJJJJJJJJJJJJJJJJIJJJJJJJJHIJIJJ
@3747873/1
ctgatagagacgatttcaccagtggtcttcttgaacttcttcaattgacg
+3747873/1
CCCFFFFFHHHHHJJJJJJJIJJJIJJJJJJJIJJIJJIJJJJIIIJIJJ
@3234851/1
gggcatagtaggtaggcgtagggtaagacacggatcgcatacaccgtgaa
+3234851/1
CCCFFFFFFFHHDGIJJJGIJJJFGIJJJJJJJJJJJJJJJJJJJJHIIJ
@6303967/1
gttgtgtacacctgagcgagactcataacgcagccagatgccaaagttct
+6303967/1
B@@DFFDFHDDCFIEGGHIJFHHHIIJJGHGGIIIJJGIGJIJIIJIHGI
@6304033/1
aaatgattaaaactaaactaaaactacttcttatgatttaaagtcgaata
+6304033/1
CCCFFFFFHHHHHIIHIGIIJJIJJIJJJJIJJJJJJJJJIJJJIIHIIJ
@6304048/1
gcagcttcatccagaggcaagcgctccaagttgcttggaggcttgggcct
+6304048/1
CCCFFFFFGHHHHJJGIJJJJJIJIJGIIJHIJJJJJJJJJJJJJJJGIC
@654574/1
gggctctgtgcctggctcccatgtcacggtagcagtgagtgacggcacct
+654574/1
CCCFFFFFHHHHHJJBGHIIIJJJJJJJJIJJJJ:CGHJHFHJJJIJJJJ
@7846702/1
gggggttattgttatgtcgatgtcgaacccaaaaatgtaattaacttttt
+7846702/1
?@@DFDDDDFFHFIIGCFHHGGFFGGIGHEIIIEDGG9BBGIIIIGIIIA
@7846817/1
aataaaattagaggaagtaggtgctgggcctcttgtatgcgaaggtgttg
+7846817/1
@@@DD;DBBHHHDHII@<CAHHEGCHBHIIIIIIGGHIDGGCDHB?B?DG
@654860/1
ggaagtaggtgctgggcctcttgtatgcgaaggtgttgaggcgcttgtgg
+654860/1
CCCFFFFFHFHHHJJJJJJJJJJIIIJJJGHIJ?FGHJIJJIJJJJJGIJ
@6304553/1
gacctttcctaggagtgactttcccgtttccaatctccaagacaggaggc
+6304553/1
CCCFFFFFHHHHHJJIIJJJIJJJIJHIJJJJJJJJIJJJJIJJJJIJJJ
@6813871/1
gcactgagtgacggcacctccgacactgaggtcacggtactcgcggtaca
+6813871/1
@@@DFDEDDHHHHIIHIJJIJIJJJJJIGGGBGHIJJHGIJJIJJHE?BD
@6304758/1
gtcctttctaaggttctaaactatatctgtaccaaatttcaaccaaatcc
+6304758/1
@@@DDDDDFFHHH4<CEBHCHIEEFEFFF<FD>FCBHIDFHCG>FDGEHG
@5297399/1
gctatcagtaaaccactctcgtcaatcaaatacttcagcacttcacacat
+5297399/1
CCCFFFFFHHFHHJJJJJJJJIJJIIIIIIJJJJJJJJJJJJJJJJJJJI
@2729339/1
gttaaaaccaaaaatttgccggaagtcactattccacgcgaacgaagtcg
+2729339/1
CBCFFFFFGGHGHJJJJJJJJIIIIFHIJJJJJJJIIIJJJJJGIGHHHF
@655516/1
gtagcactgagtgacggcacctccgacactgagg
+655516/1
@=@DDDDDHBD2AGDGIIIIIIGIIIIGIGIGII
@5297817/1
ggacttaatacaaggaaactgtttagactggttacattgctcacgtacag
+5297817/1
CCCFFFFFHHHHHJJJJJJJJJJJJJJJJJJJJJJJJJJJJJJJJJJJJJ
@5297821/1
ggacctattgctacataatatatgaaacgatctgctttggtataggtacg
+5297821/1
CCCFFFFFHHHHFGGIFGIJJJJJJJJJJJJJJJJJJJJJHIIJJJGIIJ
@2729760/1
ggcgcttgtggtggtgcacgcgcttgggcagagggaatctgattgtgctg
+2729760/1
@C@FFFFFHHGDFG@?GHGHGIDGIGIIJFIGGIJJJJJIIIJJIIGHIE
@6814573/1
gtcgctagatagtgagacattcactttttagtcataatcttcagatactc
+6814573/1
CCCFFFFFGFHHDHHIEIIJIJHJJJJJJJJJIJJIIJJJJJJJJJJJIJ
@3236481/1
caagaagtaccagaaacgggacttagccacaatctggtctggagaga
+3236481/1
@@@DDDD=AACACFGHGGGIB@>CFHCBBBFHFBF@?BDH@DBDDGA
@3236505/1
ggctgaattgctgcatcttgtcgagaacatgaagccgctttggtttacgt
+3236505/1
CCCFFFFFHGH4DHIJJJJJIJJJJJJJJJJJJJJJJJJJJJJHIIIJJH
@6814698/1
ggggatctgagaatggtttagattcacaattttgtccgctggacaatgtt
+6814698/1
@C@FDFFFHDHACFHHCGIIIGIIGGHIIIIIGGHHIIGHIHGIIIGHFH
@2730057/1
cacaatctggtctggagagaagatcctcatcttgtatagaggaggcttgg
+2730057/1
CCCFFFDFHFHHHJJGHIHGIIIIJJJIJJJJJJGGHGIIGIJJJJJGGF
@5298377/1
gtttcttggcatctatagatgtcggtggcgcacagggcacgcttgcgcat
+5298377/1
CCCFFFFFHHHHHIJJIJIIIHIJJIGHFHGHIIHJJIJGGIJJGIJIFH
@6815041/1
ggcgcttgtggtggtgcacgcgcttgggcagagggaatctgattgtgctg
+6815041/1
@@@BDDDDHDAAD=1ACEHIIIGIIIIFIIIGIDBGIGHEGIIICHBHI>
@5298679/1
gtagcaacttgaatgtgagtttttatcggaagccaatcttcagtattttt
+5298679/1
B@BDDFFFHHHGHJICFFEAFHIIIIJJJGIJJIHEDHJJIIIBFIFIJJ
@2196058/1
tgcagatgactgtgcatccttgctagtaagtcctgag
+2196058/1
@@@DDDDDH<DA<CEAA<FBHIIIIIIIIDHHGIC<C
@3750242/1
ctcagatgcaatttcttgcaagaattgcacaaagttgaagtccttgttgt
+3750242/1
CCCFFFFFGHGHHJJJJJJIJJJJJJJJIJJJJJGHIJJIGHIJJJIJJI
@5298891/1
ggaactccaatcctttactcgaatagtcttttctaacttgaacagtgcga
+5298891/1
<@@ABD;:CFFFDIIFAFHFI9CFFHF@>DHHFFGIIFFIGDG?F?DFFA
@5298951/1
tgtacacctgagcgagactcataacgcagccagatgccaaagttcttgat
+5298951/1
@@@FFFFEHHHHHJHJIJJJJJJJJIJJJJJJIJJJJJJJJJHIJJJJIJ
@3237377/1
gtgactttcccgtttccaatctccaagacaggaggctccagtactttagc
+3237377/1
8=?DADEDHD?FHGHIBB>DHGGIIHCFC@?@:8C=BD@@FIACHIEGGE
@144481/1
gcgacaccttgtggctgtgacttgtagtcaaggtggagattttactatct
+144481/1
CCCFFFFFHHHHHJJJJJJJJJJJHGIHHGGIIFGIIJJJIIJJJJJJIJ
@7847371/1
ctgacgcttagcaagtttcttagacttgccagttcccacttcacgacgct
+7847371/1
CCCFFFFFHHHHHJJIJJJJJJJJJJJJJJJJJJJJJJJJJJJJJJJJJJ
@4260299/1
actggttcaaattcaaataaaatcactctgcaatcctgcctcacatgatt
+4260299/1
@@CFFDEFHGHHHJJGIIJJJJJJIJJJJJJJIJJJJJJJJJJJJJJJJJ
@4761514/1
gcaaagataagatgaagaagaggagcaaatggaaaaaaaaattggtgaaa
+4761514/1
CCCFFFFFHHGHHJJJJJJJJJJJJJJJJJJJJJJJJJJJJIIJJHIJJJ
@7847793/1
gtagcactgagtgacggcacctccgacactgaggtcacggtactcgcggt
+7847793/1
CCCFFFFFHHHHHJJJJJJJJJJJJJJJJJJJJJIIIJJJHIJJJJJHF?
@2197259/1
cgggctctgtgcctggctcccatgtcacggtagcactgagtgacggcacc
+2197259/1
@@CFBF@DHHHGFIIJJIIDGIIJHIFIJJHIHICHEGGGDHHIGIJIIJ
@1677669/1
gacgcaagaagtaccagaaacgggacttagccacaatctggtctggagag
+1677669/1
@@@=DDDDDDHADBFFEGIGAEEIHIIEIIGCHIIEHBFEF8DDGHGHDB
@7848213/1
gtttcttggcatctatagatgtcggtggcgcacagggcacgcttgcgcat
+7848213/1
?@@FFFFD>FHHHIIIIIFHIHHIBHGGIIIGIIIGIEHIHIIIIIIIFF
@145547/1
ggatcagccgtttctgagattagcgcgcacagacgaacagacaaacagac
+145547/1
CCCFFFFFHHHHHJJJJJJIJJJJJJJJIJJJIJIJJJJJJJJHHHHGFF
@6305587/1
cggcgtagttgggctcgttgtggcgcgccttgtcttgtagcagagtgatc
+6305587/1
CCCFFDFFHHHHHJJJIHGGHGIJJJJJIJJJIJJIIHJJJGIIGEHHHH
@7848654/1
gccggaagtcactattccacgcgaacgaagtcgcggg
+7848654/1
@@@DDDDDFDHFHIIGGHAH<FHIFIBAHEGE7:F8:
@4261308/1
aataaaattagaggaagtaggtgctgggcctcttgtatgcgaaggtgttg
+4261308/1
@CCFFFFFHHHFHIGIJHIJGEGHJJIJJJJJJJIHIJJIIIIJIDEHEG
@3237697/1
gttgtgtacacctgagcgagactcataacgcagccagatgccaaagttct
+3237697/1
@@@DDFDDHHFDDHGIIJJJGIJJIIJGHGIJJJIGIJJGGIJJ>FCGHJ
@7334268/1
cttttatatttgttaactgtccttcattgagggtcgggaacttatggtat
+7334268/1
CC@DFFFDDDHHHIJIJJGIGEJGGGIGJJJIIIIJIIHIIGIFHDGBBF
@3237985/1
gttttttaaactcatattttcatggtaccaagttatgaatttttcaaatc
+3237985/1
@?@D?BAD?:C?DDFEGD?BFHCDE?EHHGGGGGIGGICEFHEECHHCHG
@5785007/1
ggcatctatagatgtcggtggcgcacagggcacgcttgcgcatgacatct
+5785007/1
CCCFFDFFHHHHHJIJJIHIJJJIJJJJJJJJJJJJIJIJJJJJIJJJHG
@6306255/1
cgacactgtacagttagaaatgttacaacctctatactttgcattaaaat
+6306255/1
CCCFFFFFHHHHHJJJJJJJJJJJJJIJJJJJJJJJJJJJJJJJJJJJJJ
@5301139/1
ggaggcttgggctcgctctccgaagggagcttgcggccgatgacctcata
+5301139/1
CCCFFFFFFHHHGIIIIIJIJJFIJJJEHGIIGGIJGIHBBF?DCCEEEC
@6306514/1
gtttttaatttgtgctccaaattgtatctgacgacgcattgaatctgaat
+6306514/1
CBCFFFFFHHHHHIJJJJIJIJJJHJJJJJJJJIJJJJJJJJJJJJJJJI
@7334895/1
ggtctggagagaagatcctcatcttgtatagaggaggcttgggctcgctc
+7334895/1
@@@FDDA;D;FHBHGGGGBHDHIIIIBEHBFFHGGG:DGI:DFBB;DHC;
@6818036/1
atgcggcaaacgcctattaacattatcatcgttctcagcatggtaagaag
+6818036/1
CCCFFFFFHHHHHJJJJJJJJJJJJJJJJJJIJJJJJJJJJJJJJJJJJJ
@1171438/1
ggacttagccacaatctggtctggagagaagatcctcatcttgtatagag
+1171438/1
CCBFFFFFHHHHHJJJJJJIHIJJHJHJJJJJJJJJJJJJJJJIIJJJJJ
@7335251/1
cccaatttacatgatgatcttataactaatgaccagttttaataacctat
+7335251/1
CCCFFFFFHHHHHJJJJJJJJJJJIJJJJJJJJJJJIJJJJJJJJJJJJJ
@147189/1
gtcggtggcgcacagggcacgcttgcgcatgacatctatacatgccattg
+147189/1
@=@DFDDFGGGHGIDAGGIIIIIGGGIIIDHIIGGIIIIIIIGGGGIIII
@2731495/1
ctctatgactggctgcgctttataaaaggcagttgcagaaacatcaatat
+2731495/1
@@@DDDFDFHHGD@@FHGHGGBF>9CFD7CBDDD9B>F@GH>DEHG@GHE
@6818491/1
cttgaacttcttcaattgacgcaagaagtaccagaaacgggacttagcca
+6818491/1
@?@FADDDDHFDFBEHCBABFEHDGG?F:C?<FGCFGCHG>HHIGH?FFA
@1679605/1
ctgttgtggaactgcttcacctgtggccggcggcacgcagacgccttgat
+1679605/1
BCCDFFFFHHHHHIIIJJJJJJJJIJJJJIJIJIIHHFFFDEDDDDDDDD
@1679756/1
tctgtctgtacattgaaaataaaaataaaaaaatagcaggggttattgtt
+1679756/1
?@@DADDD=CDDAA9GGGHGGEIEHIHIAFC<FGGGIGH?HIF0=FHGFD
@1680026/1
ggggttattgttatgtcgatgtcgaacccaaaaatgtaattaactttttt
+1680026/1
BCCFDDFFHHHHHJJJJJJJJIJJJJJJJJJJJJJJHIIJJJJIJJJJJJ
@2732122/1
cagtggtcttcttgaacttcttcaattgacgcaagaagtaccagaaacgg
+2732122/1
??@FD?DDFDDBFBEGEHIGFEGGBFHGHIGG@DFCHI?FBDGHEGDBBD
@4763238/1
catcactgtcgtgtcctttatacatttcggcatggcgatcatgtcgatgg
+4763238/1
CCCFFFFFHHHHHFHIJJJGIIIJIJJGIIIJGIIGIGIGGGGIIIGGII
@4763255/1
cggcgatgagagcccacgatgtaagtgcttcgggcttcaacagcttgtta
+4763255/1
CCCFFFFFGGHHHJJJJJGJJJJJJJJJJJIJJIJJIIJJJJGIIGHJIG
@147899/1
gttgtgtacacctgagcgagactcataacgcagccagatgccaaagttct
+147899/1
CCCFFFFFHA<AFHHGGJGJHHIJJJJJJJJJIIJIJJJIJJJJIGIJJJ
@2732331/1
ctccggtactaacgatcaaatcgatcatgggtccataatcattcctggaa
+2732331/1
CCCFFFFFHHHHHJIJJFGHFCFHIJJJJJJJJJJJIGIHHJJJJJJIJJ
@7336548/1
cacctttagaagtatgtttttagctgtcatctggttcatacggcgcgcgg
+7336548/1
CCCFFFFFHHHHHIJJGIJJJJIJJJJJJGIJJJHIJIJJJJIJJJJJJH
@4763693/1
ggcaatgtggatagctggacaaggcactggcaacgaccaatcatggactt
+4763693/1
CCCFFFFFHHHHHJJJJJIIIJJJJJJJJJJJJJJIJJJJJJJJJJIJJJ
@4262535/1
gggcacagttcctcgacgagcaagtagttcttgaagcacagacacaggtg
+4262535/1
;8@DDA;=DHB?HEIDFDHFEGAHGGI9::DBDF3??DDD?BDFB3=F/=
@4262678/1
cggtggcgcacagggcacgcttgcgcatgacatctatacatgccattggc
+4262678/1
@CCDFFFFHHHGHJJJJJJJJJJJJJJJJJJIJJJJJIJJJJIJJIJIGG
@148920/1
tgggcacagttcctcgacgagcaagtagttcttgaagcacagacacaggt
+148920/1
CCCFFFFFHHHHHJJJJJJJJJGIJHIJIIJJJJJJJJIIJJJJJJJJJ@
@7337093/1
atctgattgtgctgttgtggaactgcttcacctgtggccggcggcacgca
+7337093/1
CCCFFFFFHHHHHJIJJGJJIIJJJJJJJIJJJHGEHIJJIJJJHFDDDD
@6306724/1
tgtggaactgcttcacctgtggccggcggcacgcagacgccttgatgacc
+6306724/1
?<8BDABDA8CDDHDBHB3<<;;EFAF:AEHHEBEFEB<9>=;ACA535>
@6820211/1
agcatacataataaaattagaggaagtaggtgctgggcctcttgtatgcg
+6820211/1
CCCFFFFFHHHHHJJIJJJIIJJJJJJJJGHGHIGHIIJJJJJJJJIJJJ
@656068/1
gtttatattagttggtgaatacggtctaaccgactaatgtaaatgcgcca
+656068/1
CBCFFFFFHHHHHJJJIIJJJJJJIIJJIJJJIJIJJJJJJJIJJIJJJI
@1173761/1
cgacaccacagttccagtctcaggcacattgccattagtagactgatcag
+1173761/1
CCCFFFFDHHHHHGHIJGIJHGJJJIJJJJJJJJJJJJJJIIIIJJIJJJ
@6307234/1
gcgtgacgtcagcccctacgatcatcactgccgtgtcctttatacatttc
+6307234/1
CCCFFFFFHHHHGJJJJIIJJIIJJJJJIIIJJGHGGHHJJJJJJJIJJJ
@6820655/1
cattaatctccgcaactatttgacggatttggttgaaatttggttttggt
+6820655/1
CCCFFFFFHHHHHJJJJJJJJJIJJJHIJJJJGIJIJJJJJJJGIJJJJG
@3239865/1
gtagtaagtcagctgttccacttcatcatcagggatcttgccgtcattgc
+3239865/1
CCCFFFFFHHHHHJJJJJJIJIIIJJJJJJIJJJIJJIJJJIIHJJIJJJ
@3239914/1
gttgtggaactgcttcacctgtggccggcggcacgcagacgccttgatga
+3239914/1
CCCFFFFFHHHHHJJJJJJIIIJIHJJJGHGIJIFHFDCEDDDDDDDCDE
@1681963/1
gccagatgccaaagttcttgatcttcactgggctcttctctgggatttcc
+1681963/1
CCCFFFFFHHGHHJHIJIJJJIIJJJIJJJJJJJJIJJJJIJJJHGIJJJ
@5304548/1
cttcaattgacgcaagaagtaccagaaacgggacttagccacaatctggt
+5304548/1
CCCFFFFFHHHHHJJJIJJHIJJJJJJJJJJJJJJJJJJJJJJJJJJJJC
@7850182/1
ggcgcttgtggtggtgcacgcgcttgggcagagggaatctgatt
+7850182/1
<?@DDDDDA?D?FHF?FBCEEGEIGII;;9@B?B;BFFHA>C4=
@1682287/1
gccacaatctggtctggagagaagatcctcatcttgtatagaggaggctt
+1682287/1
=@@A?DDDHF>>FDGGGCD3::<AE?CEEH?CEFH@DHIIGE@ADCHHIG
@7850250/1
tgaggcgcttgtggtggtgcacgcgcttgggcagagggaatctgattgtg
+7850250/1
CCCFFFFFHHGHHJHIJHHIJJJJJJJJJJJJJJJJJJJHHHHHFFFFFF
@5304846/1
ccctaatagagacgatttcaccagtggtcttcttgaacttcttcaattga
+5304846/1
=BBFDDDFHHHHHJJJJJJJJJJJIJJJJJJJJJJJJJJJJJJJJJJJJJ
@150107/1
gctgcagatgactgtgcatccttgctagtaagtcctgagccatagcaaac
+150107/1
@@CDDDDAFHGHGGHG>GGGIIJJJJIJDIIJJJJIDEGGIJJJJGCHIH
@150168/1
ctcatcttgtatagaggaggcttgggctcgctctccgaagggagcttgcg
+150168/1
CC@FFFFDHFFHGJJIJIJJGIJEFGIIJIFHGIIIIEHGGIGGIGIDHE
@1174656/1
cgggattgcccatcaatttatcttcaaatgacgacaccacagttccagtc
+1174656/1
CCCFFFFFHHHHHJJIIJJJJJJJJJJJJJJJJJJJJJJJJJIJJJJJJJ
@1174770/1
gtacacctgagcgagactcataacgcagccagatgccaaagttcttgatc
+1174770/1
11=DA==B?ACFHEH?EGIIHGBAGGGFGHIIGDFGHGGIIBBFHGCGEH
@3751370/1
gttattgttatatcgatgtcgaacccaaaaatgtaattaacttttttttt
+3751370/1
CCCFFFFDHHHHHJJJJJJJJJJJJJJJJJJJJGIJJJJJJJJJJJJJJH
@7850889/1
atgtcacggtagcactgagtgacggcacctccgacactg
+7850889/1
@@@BD;;:D2C::AF<AAF<F:<FA6CF7?8DF?@DDFB
@3751632/1
cgcaaccactaattccagtgataaattcactctagcacgtagttctcagc
+3751632/1
CCCFFFFFHHGHHJIIIIHHIIIJJJJGIJIJIIHIIIJHIJJJJIIJIJ
@4764678/1
cggtagcactgagtgacggcacctccgacactgaggtcacggtactcgcg
+4764678/1
@@@ADDA;FHFFF4CCEDA<@FGGHIGBFHHIDHEGBDBFHI;@AEH@BH
@1683072/1
caccattcaatttaaaagaaactgggtgcgtgcaggatcctcgtcattgc
+1683072/1
CCCFFFFFHHGHHIJJJGIFIJJGIJFHIJJJJJJGIIIIJJIIGIGIIH
@5305644/1
ctaacattacctcgaaggcgcggcgtgcggttaggcgaagtacatgacct
+5305644/1
CCCFFFFFHHHHHIJJJJJJJJIIIFHHIJEHGFH@BBDD@CCDDDDDDC
@1175119/1
tcttggttgaacggaactccaatcctttactcgaatagtcttttctaact
+1175119/1
CCCFFFDFDHHHHJIJIJJIJJJJJJIJJJJJIIJJJJJJJJJJJJJIHI
@5305681/1
cgtttccaatctccaagacaggaggctccagtactttagctttgacagtg
+5305681/1
1::DDD;DF?F?:<:CG>B?E;CFE;;88?E?9?DFBFEB??9FAFF?0?
@151050/1
ctggagagaagatcctcatcttgtatagaggaggcttgggctcgctctcc
+151050/1
@@CF@DDFH?FHHJIIIIIIJIJIJIJIIIJCG>DHIF;BFA;?:B=CFI
@5306099/1
gcaggttgaactcacaccattcaatttaaaagaaactgggtgcgtgcagg
+5306099/1
CCCFFEDFDHBFFGHEBBACEHEGGHIIGGEGEEHIIIIG;@FGFFHEII
@5786706/1
gctgcagatgactgtgcatccttgctagtaagtcctgagccatagcaaac
+5786706/1
CCCFFFFFHHHHHJJJJJJJJJJIJJJJGIIIIIJJIIJJJIJJJJIIJI
@1175663/1
agcaaatggaaaaaaaaattggtgaaaagaatcacaagtaagatactgca
+1175663/1
@@@DDFFFGHFFBIGHIGHGGIBFHIJGGGGHHIGIGGFCHEHIIGGI@E
@5306257/1
ggaactgcttcacctgtggccggcggcacgcagacgccttgatgacctcc
+5306257/1
CCCFFFFFHHHHHJJJHJJJJJJIJJIIJJDHHHFFFDEDDDDDEDDDDD
@7339314/1
ctcgaatagtcttttctaacttgaacagtgcgatgttttacaagggcagg
+7339314/1
BCCFFEFFHHHHHJJJJJJJJJJJJJJJHIJJJJJHIJJJJJJJJJJJJJ
@7851964/1
caggcataatgccatattcaaatgggaagtggtgataaagataagtatag
+7851964/1
CCCFFFFFHHHHHJJJJJJJJJJJJJGIJGHJHHHIIJJJJJJJJFHIJJ
@5306895/1
ggtggcgcacagggcacgcttgcgcatgacatctatacatgccattggcg
+5306895/1
CCCFFFFFHHHHHJJJJJJJIJJJJJJJJJJJJJJJJJJJJJJJJJJJJJ
@6308532/1
cacggtagcactgagtgacggcacctccgacactgaggtcacggtactcg
+6308532/1
CCCFFDFFHHHHHJJHIGIIJJJJJJJJJJJJJJJJJJIIJJJJGHIJJH
@152063/1
gcttggaggcttgggcctgttttggtagcggcggcgcggtccgtgaggag
+152063/1
CCCFFFFFHHHHGIGIIJIJJJJIIHHIJJJJIJF>>@B;<B@8?<?BA@
@2734077/1
agcatacataataaaattagaggaagtaggtgctgggcctcttgtatgcg
+2734077/1
@@?DDDDDHDHDBGHHGIEGGGBF?;CF@?2ADEHAGHIHH?BEGGBDG@
@152253/1
atctgattgtgctgttgtggaactgcttcacctgtggccggcggcacgca
+152253/1
@@@DFDDDHFFGGIGIJGHHDCHHBGIJIGDGIHF?;@FHGIJGGFFCD@
@5307280/1
gtgctgggcctcttgtatgcgaaggtgttgaggcgcttgtggtggtgcac
+5307280/1
C@@FFFEFHHHHHJJHIGIIGIHIICEFHIGHIGHIIIJIJJFHJIGJJJ
@6308947/1
cagccatccaacgggattgcccatcaatttatcttcaaatgacgacacca
+6308947/1
CCCFFFFFHGHHHJJIIJJJJJJJJJIJJJJJJJJJJJIIIJJJJJJJJJ
@4264207/1
ctcgaatagtcttttctaacttgaacagtgcgatgttttacaagggcagg
+4264207/1
CCCFFFFFFHHHHIJJIJJJJJJJIIGJHHIJIIHHIIJJJIJIIIIGII
@152738/1
aagacacggatcgcatacaccgtgaatataagtggcaaaggtagtaagtc
+152738/1
CCCFFFFFHHHHHJJJJJJJJJHIIJJJJIJJIIJJIJJJJDHHHHJJIJ
@1177226/1
gaggttcaccaagctagtggcgttgatgtcgcaagatagtgagacattca
+1177226/1
CCCFFFFFHHHGDGIJJAFHIJJJGIGHHHIJGHIIIIIFHGJJJIIJIG
@1177469/1
atcaatttatcttcaaatgacgacaccacagttccagtctcaggcacatt
+1177469/1
CCCFFFFFHHHGHGJJJJIGIIIJJIGHIGIIIIIIIIIJJJIEBGIJJJ
@153159/1
aggatgtggattttaatgttattattacagcatacataataaaattagag
+153159/1
BBCDFDDEHGGHHJIIJJHGIJIJJJJJJJJIJJJJJJJJIDIIGJJJGI
@153416/1
caccagtggtcttcttgaacttcttcaattgacgcaagaagtaccagaaa
+153416/1
@C@DFFBDACFHDGIIGIJIGEEHECHCGHHHHGGIJIIIEGBFGHGIIH
@2199361/1
cattattacattttttataaacggtacatctagagtataaaaa
+2199361/1
@@;DDDD<CA<A?CFEFGGE@@FGCF8EGECG4?9FAEIFF<F
@5787675/1
cgtgtaacaaaaagggggtatacatatcaattgcacggcttctagataac
+5787675/1
BB@DDDFFHHHGHJJJIJHGHIIIJIIJJJJJJJIIIJIJJJJJJJJJJJ
@153720/1
gtctggagagaagatcctcatcttgtatagaggaggcttgggctcgctct
+153720/1
8@@DDD>D>FFF?A:<<CHF@EDFH<CFAD9C?:CDGCBFE=F9;@FCCE
@7340484/1
gttgaacggaactccaatcctttactcgaatagtcttttctaacttgaac
+7340484/1
CCCFFFFFHHHHHJJJJJJJJJJJJJJJJJJJJJJJJJJJJIJIJJJIJJ
@7340616/1
gccgtttctgagattagcgcgcacagacgaacagacaaacagacaaacag
+7340616/1
@@@DDDEDFFHF>BHEEIJDIDEHIGEHGHJJIJEIG@FFHIIGIHHEFD
@7341035/1
atacataataaaattagaggaagtaggtgctgggcctcttgtatgcgaag
+7341035/1
CCCFFFFFHHHHHJJJJJJJJJJHJJJHIIJJJJIJJJJJJJJJJJJIJJ
@1178783/1
ggttattgttatgtcgatgtcgaacccaaaaatgtaattaactttttttt
+1178783/1
@CBFFFFFHHHHHIJJJJJJJJJJJJJJJJJJJJGHGJJJIJJJIJJJJJ
@3242220/1
cttcaaatgacgacaccacagttccagtctcaggcacattgccattagta
+3242220/1
CCCFFFFFHHHHHJJJJJJJJJJIJJJHHIJJJJJJJJJJJJJJJJJJIJ
@154490/1
gtcctttctaaggttctaaactatatctgtacgaaatttcaaccaaatcc
+154490/1
CCCFFFFFHHGHHGIIJJJJJJJJJJJJJJIJJJJJJJJJJJJJJJJJJJ
@154538/1
gccagatgccaaagttcttgatcttcactgggctcttctctgggatttcc
+154538/1
CCCFFFFFHHHHHJHIGGJHIJJIIIJIIHGHIIJGIIJIJIIFG@DHGH
@5309808/1
atcgttctcagcatggtaagaaggtggcggccagaatctagacatgcaca
+5309808/1
@CCFFFDFDHFDFIIGFFIIHEHGABGHHIIIIIIIIIGHIIIIIIIGII
@2735615/1
tatttgggcacagttcctcgacgagcaagtagtt
+2735615/1
;??:?BBDDFFBFAGGEI9EFF888C?DG?BB::
@154789/1
attttaatgttattattacagcatacataataaaattagaggaagtaggt
+154789/1
@CCFFFDFHHHHHIIIGEHIJJJJJGIIGIHHHEGIIII>GHIHJFHGIB
@1179212/1
ttcttgaacttcttcaattgacgcaagaagtaccagaaacgggacttagc
+1179212/1
CCCFFFFFHHHHHJJJJJJJJJJJJJJJJJHIJJJJJJJJJJJJJIJJJJ
@6310397/1
gcgtgacgtcagcccctacgatcatcactgccgtgtcctttatacatttc
+6310397/1
@@@DDDDDD?D1<CEEFEFHIIGIEHGHIIEHIII9?BFHG@HGG@GHG@
@2735953/1
gccagttataaagcatagcccgaagtgctattggcacacaggcataatgc
+2735953/1
@CCFFEFFHHHHHJJJJJBHIJIIJGIJJJJJIIJJJJJJJJJFIIIJJJ
@3242928/1
cacggtagcactgagtgacggcacctccgacactgaggtcacggtactcg
+3242928/1
CCCFFDFFHGHHHJJFBGIJJJJJJJIJIGIJJIJJJJFHIJGIFGGIJH
@3242987/1
attaaacgaagaacatgcggctgaattgcagcatcttgtcgagaacatga
+3242987/1
CCCFFFFFHHHHGHIIIJIIJGIGIJIJJJIGIGIJIIIJJJIIGIJII@
@2736126/1
ccgacactgaggtcacggtactcgcggtacatgttgtgtacacctgagcg
+2736126/1
CC@DFFFFGHHHFHIJIJFAGHIJIJIGIJJIJJJJIIJJJIJJJIJJJJ
@6827097/1
ctgtgatctgtttcttggcatctatagatgtcggtggcgcacagggcacg
+6827097/1
BCCFFFFFHHHHHJJJJJJJJJJJJJJJJJIJJJHJJJJJJJJJJJJJJJ
@3752670/1
gtgctgggcctcttgtatgcgaaggtgttgaggcgcttgtggtggtgcac
+3752670/1
CCCFFFFFGHHHHJIJIJJJJHGIJ?FFHGFGIIIJJIJHHIHIJHHIJI
@4265338/1
gctgtatgtttacatcataatgatgaacaaatcctcttggcattgatatt
+4265338/1
CCCFFFFFHHHGHJJJJJJJJJJJJJJJJIIJJJJJJJJJJJJJJJJJJI
@1686144/1
gtaggtgctgggcctcttgtatgcgaaggtgttgaggcgcttgtggtggt
+1686144/1
B@@FFFFFHHGHBGGJJJJHHJJIJHHIJCDGGIIIIHJJJJJHHGIJJ;
@6827337/1
gctgtcatctggttcatacggcgcgcggtcgcctccttgatgcattgcgt
+6827337/1
@<;DBDADBB<A2A<E@GID?@@BFDD7@F;/@BB=CAEA;>@DCE>CA>
@1180019/1
caccgaaggcggcggccgcattcggtttcacagaaaccgaattaatacgg
+1180019/1
CCCFFFFFGGHHDGGIIHFFFDEEE@?BDDDDDDDDDDDDDDDDDD@CDD
@658686/1
ggcacaactaaccaaacgtaaattatattgaactagacataagattgaac
+658686/1
CCCFFFFFHHHGHJJJJJGIJJJJJJJJJJJJJJ9?HHJJJJJJJJJJJI
@7853848/1
ctttcctaggagtgactttcccgtttccaatctccaagacaggaggctcc
+7853848/1
@BCFFFFFHHHHDHIJJJJJJJJIJJJJJIJJJJJJIJJJJJJJJJIGIJ
@7341925/1
gaggaagtaggtgctgggcctcttgtatgcgaaggtgttgaggcgcttgt
+7341925/1
CBCFFFFEHHHFHIIJJJJJJJJJJIHIJJJJJJJBGHHIJJJIJJJJJ@
@5310961/1
gcaagaagtaccagaaacgggacttagccacaatctggtctggagagaag
+5310961/1
CCCFFFFFHHHHHJJJJJJJJJJJJJJJJJJJJJJJJJIJJJJJJJJJJJ
@2200232/1
gcatcaagcaaactctggtgccttgggaagcctttgtgcgccacatcaat
+2200232/1
CCCFFFFFHHHHHJJJJJIHIJJJJJJJJJJJJJJJIJJJJJJJJJJIHI
@7341933/1
ccggtaagtttgtcgagtagagccttagctgcggaatgcttagcttcctt
+7341933/1
BCCFDFFFHHHHHJJJJJIJIJJJJJJJIJJJJJIJJJJJJJJJJJJJJJ
@7342001/1
agctttcgtactgagtgtcgagtctgtaggcttttggtactttgtcatcg
+7342001/1
CCCFFFFFHHHHHIIEEHIIGHHIIIGIIIIJJJJJJFGIJJJIJJJJJJ
@5311046/1
gggtaatctagctacccacgtaaatgtaaacctggcaagcatccaagata
+5311046/1
@@@BDDFFHHHGHIIIDGIIBHIIIIFHIIEGIIGIIEFGIIIEGIIIIF
@1180395/1
cgggaagggttttttaaactcatgttttcatggtaccaagttatgaattt
+1180395/1
CCCFFFFFHDHHHJJJIIJJJJJJJJJJJJJJJIIJJJIJHIJJJJJJJJ
@5311161/1
cacgtctttaatttgaaaatttgtcggatccaatgtaaaacattccaaaa
+5311161/1
CCCFFFFFHHHHGJJIGIIJJJ<HIJJJJJJIJJJJJJJJJJJJJJJJJJ
@156112/1
gtcctccggtactaacgatcaaatcgatcatgggtccataatcattcctg
+156112/1
@@@ADDBD?0<@FGEHIHGEDGEFCFHGEGHIIIGAHIIHGCGDGCHIGI
@1180531/1
gcgatgttttacaagggcaggttgaactcacaccattcaatttaaaagaa
+1180531/1
@@@DD?DDF;FFFBFF;CEFB?B>CEGDECGIICF<B?BFBDD@FCEEFF
@3243291/1
gcaagaagtaccagaaacgggacttagccacaatctggtctggagag
+3243291/1
CC@FFFFFCFA:DH@FFGGGADAFHGCEGIGHIEHGIEHGIGECE>?
@1687263/1
tctgcaatcctgcctcacatgattcatccacaaattccaacccttgcgtt
+1687263/1
CCCFFDDFHHGHHJJJJJJJJGJJJJJJIJJJJIJIEGJIJIIIIJJJGJ
@2736725/1
tggtgcacgcgcttgggcagagggaatctgattgtgctgttgtggaactg
+2736725/1
@@BBDD?DHHHHFJJJJIIJIJJJHEHJJIIGHIHIJJJHJIHIGIIJIG
@2736764/1
cagtggtcttcttgaacttcttcaattgacgcaagaagtaccagaaacgg
+2736764/1
@@CBDDDDHHHHHJJJGIIHIIJBHIIGHCEHGIJJCCGHGCHHIIIIJG
@1687517/1
gttaggtatatacaagaacaaaccagaaaataggcggagtcctatctcaa
+1687517/1
CCCFFFDFHHHGHJJJJJJJJJJJJJJJJJJJJJIJJHIHHIJJJJJJJJ
@3243664/1
gggcctcttgtatgcgaaggtgttgaggcgcttgtggtggtgcacgcgct
+3243664/1
B@@FFFFFGGHHGJJJIIIJGHHHIJJJJJJJJJHIJHIJBHIIJJJHFF
@5312015/1
ggcgcttgtggtggtgcacgcgcttgggcagagggaatctgattgtgctg
+5312015/1
@C@FFFFFHFHFDFHHGIIJJJJJGGIIGGIDHGIEIIGIJIJJIHHJIH
@6311385/1
gtgttgaggcgcttgtggtggtgcacgcgcttgggcagagggaatctgat
+6311385/1
BBBFFFFFHHHHHJJJJJJIJIIJJJJJJIJJJJJJIJGJHHEHFFFFFF
@5789098/1
gctgggcctcttgtatgcgaaggtgttgaggcgcttgtggtggtgcacgc
+5789098/1
@@@DDDDDFDHBFIGIIBEF@@8?BEFF@GIIIGIIG=@G=@F4;@@E@B
@1687978/1
cttcatcttagcgttcacattgacaaacttaggtttgcttacagccattc
+1687978/1
CCCFFFFFHGHHGIJIJJJIJHJJJJJJJJJJJIJJJJIJIJJJJJJJJJ
@3244189/1
ctgtgatctgtttcttggcatctatagatgtcggtgg
+3244189/1
@@@DFDDDHFHHDGHGIIIIJJJCFACEDAAEEIE@A
@5789485/1
gtggattttaatgttattattacagcatacataataaaattagaggaagt
+5789485/1
??@DBBDDHH?DBAEBAGDFHIIGAEDFFFHF@AEDCFBGHAGCGGG>F:
@7855036/1
tacagcatacataataaaattagaggaagtaggtgctgggcctcttgtat
+7855036/1
BCCFFFFFHHHHHJJJJJJJJJJJJJJJJJJJJIJJJJIJIJIJJJJIJJ
@1688845/1
ggctagtctttggagagaatgaatctaactttggaagttatgtgttacaa
+1688845/1
CCCFFFDDHFHFHGGGHGGHIHGEFEHGIHIJIJJGGFHIGACFFGHIEG
@3244859/1
gcagagggaatctgattgtgctgttgtggaactgcttcacctgtggccgg
+3244859/1
CCCFFFFFHHHHHJJJJJJJJJJJJJJJJJJJJJJJJJJJJJJJJJJJJJ
@3754249/1
tcttggttgaacggaactccaatcctttactcgaatagtcttttctaact
+3754249/1
CCCFFFFFHHHHHJJJJJJIIJJJJJJJJJJJJIJJJJJJIJJJGIIJJJ
@3754423/1
tgtggaactgcttcacctgtggccggcggcacgcagacgccttgatgacc
+3754423/1
CCCFFFFFHHHHHIIIIJJFIIGIGIIJJIJGJBHHFDCDDBBDDCDDDD
@7855442/1
cgcaagaagtaccagaaacgggacttagccacaatctggtctggagagaa
+7855442/1
CCCFFFFFHHHHHJJJJJJJJJJJJJIJJJJJJJJJJJJIIJJJIJIIIJ
@7855488/1
gtttattttgtttttctctgtgatctgtttcttggcatctatagatgtcg
+7855488/1
CCCFFFFFHHFHHJJJJJIGJJJJJJJHIIIIJGJJJJJJJJJIIGIIJJ
@4267387/1
ccagtggtcttcttgaacttcttcaattgacgcaagaagtaccagaaacg
+4267387/1
BCCFDFFEHHHHHJJJJJJJJJJJJIJJJIJJJJJJJJJGHIJIJJJJJI
@661804/1
gtctggagagaagatcctcatcttgtatagagga
+661804/1
BBBFFFFFHHHHHJJJIJJJJJIJJIHIJJJJJJ
@3754774/1
tgtaagtgcttcgggcttcaacagcttgttagcttgccattgacctttcc
+3754774/1
?@?DFDADFHHHDGIEHGHIIJIIIJGGFIIIIJJIJIJIJJIGIJGGGH
@1182739/1
ggtggtgcacgcgcttgggcagagggaatctgattgtgctgttgtggaac
+1182739/1
CCCFFFFDHGFHDGHIIGGCGIEHIJGGGGHIHIJIIIIGCHGHFGGCHG
@1689750/1
gcaagaagtaccagaaacgggacttagccacaatctggtctggagagaag
+1689750/1
CCCFFFFFHHHHHJJJJJJJJIJJJJJJJJJJJJJJJJJIJJJJJJJJJJ
@662197/1
gtggaactgcttcacctgtggccggcggcacgca
+662197/1
B@@FFFFFHHHHHJJJJJIEIHIJJJIJJIJIGF
@5312982/1
cggcacctccgacactgaggtcacggtactcgcggtacatgttgtgtaca
+5312982/1
@@CDFFDDHHHHHEHIIIIIGGDDHGFGGHIGHHHHHGIEHDGHIIFHGH
@1690306/1
atcgatctttgattctgatctagtagctcgacagtggcatggaaccgctc
+1690306/1
@@@FDDFFHFHHHJJJJEHIJIGIHIIHGGGIFIJGIIIJIGIJJIGBHI
@6828890/1
gcgatgttttacaagggcaggttgaa
+6828890/1
CCCFFFDFHHHHHJJJJJJJJFHGII
@158216/1
ccgtatctcaaaattccatcacattcattttaaagatataaagttctact
+158216/1
@CCFFFFFHHHGHJJJJJJJIJIIJIJJJJJJJJJJJJIJJJJIIJJJII
@5790554/1
ctcataacgcagccagatgccaaagttcttgatcttcactgggctcttct
+5790554/1
CCCFFFFFHHHHHJJJJJJIJJJJJIJJJJJJJJJJJJJJJJJJJJJJJJ
@6829158/1
cctctatactttgcattaaaataatgcccattttcacaggcaagggatcc
+6829158/1
CCCFFFFFHHHHHIJIJJIJJJJJJJCHJIIJJJJJJJJJJJIHHIJJJI
@7856413/1
tggctcccatgtcacggtagcactgagtgacggcacctccgacactgagg
+7856413/1
CCCFFFFFHHHHHJJJJHIJJJJJJJJGHIJJJJJJJJJJJIIJJJJIJJ
@2201803/1
ctggatggagtgagcacgggctctgtgcctggctcccatgtcacggtagc
+2201803/1
CCCFFFFFHHHHHIIJJIJIJJJJJIJJJJIJJJJJJJJJIJJJJJHIGI
@2738379/1
ggcctcttgtatgcgaaggtgttgaggcgcttgtggtggtgcacgcgctt
+2738379/1
?@;DDBFFDHFHFBHHFGIHHIIIJJIJJIGEHJAGF?F6BFFHEBAAEA
@2738420/1
acggcacctccgacactgaggtcacggtactcgcggtacatgttgtgtac
+2738420/1
;8?DDDDDFGFHAHHI@HABFGBFGII6BFHCGAAG;A@DHH7@E?A=?A
@1690969/1
cagcatacataataaaattagaggaagtaggtgctgggcctcttgtatgc
+1690969/1
@CCFFFFFHHHHHJJJJJJJJIJJJJIJJIJHHIIGIJJJJJJJJIJJJJ
@1690976/1
cagcatacataataaaattagaggaagtagg
+1690976/1
??@DB?DDFH<?FBBE@@F?E>FHE@F<<<9
@3246136/1
ggtgttgaggcgcttgtggtggtgcacgcgcttgggcagagggaatctga
+3246136/1
B?1ABDDDDHFHHIJJHIJFGGDFGHIIJJIJJJJJIIHIHHHDFFFFEA
@1183316/1
gcgagggtgttgaggcgcttgtggtggtgcacgcgcttgggcagagggaa
+1183316/1
BCCDFFFBFFHHHJIJJJIJJIJJFHJHHIJJJJJJGHHFFFFDDDDDDD
@1183462/1
gtactcgcggtacatgttgtgtacacctgagcgagactcataacgcagcc
+1183462/1
CCCFFFFFHHHHHJJJGIJHIIIJGGHIJJJJJJJJJJJJJJJJJJJJJH
@159205/1
ctcatcttgtatagaggaggcttgggctcgctctccgaagggagcttgcg
+159205/1
CCCFFFFFHHHHHJJIJJIJJIJJIIJJIJJIGIJJIJJJJIFIJJJEHJ
@2739032/1
gcacctccgacactgaggtcacggtactcgcggtacatgttgtgtacacc
+2739032/1
@CBFFFFFHHHHHJJJJJIIJJJJGHIJJJJJJHHIJJJHIJJIIIJCCC
@7344679/1
gacgtgtagacaggacaacgtctgtcggg
+7344679/1
::?D:=DB<DD??1<E;BBF?A?=HHF<0
@159626/1
agcatacataataaaattagaggaagtaggtgctgggcctcttgtatgcg
+159626/1
;@@ADDDAF<<?DGFEFEHCHFD>GCF?D>AFFEIIEEGFC9BGD@BDBA
@1692022/1
aactgcttcacctgtggccggcggcacgcagacgccttgatgacctccac
+1692022/1
C@CFFFFFFHGDHIFHEBFHIF0DEGGIJJIHFEFDEDEDACCACCDDCD
@159820/1
ctgtggccggcggcacgcagacgccttgatgacctccactttgatgatct
+159820/1
BBBDFFDFHHHHHJJJJJJJJJJJHHHHFEFDFFEEDEEDDDDDDDEDDC
@7344980/1
atacataataaaattagaggaagtaggtgctgggcctcttgtatgcgaag
+7344980/1
CCCFFFFFHHHHHJJJJJJJJJJJJJJHIJJJIJJJJJJJJJJJJJJJJJ
@1184473/1
gtagtacccttcaggtgaagagaaaaatgaacgtcccacaggggtgtaca
+1184473/1
CCCFFFFFHHHHHJJEHIJJJJJJJJJJJJJJJJJJJJJJJJJJ@FGHIJ
@4268112/1
tagacagacagacaaaaaaataataatcacatatttgggtttggtatcga
+4268112/1
CCCFFDFFFHHHHJJJJJIJJJJJJJIJJJIJJJJJJJIFHIJJHHIJJJ
@7346062/1
gacgatttcaccagtggtcttcttgaacttcttcaattgacgcaagaagt
+7346062/1
@@?DFDD?DFFHDHHB@CHBAHGHIIGHGHDFGHBGEBEGG@H<GGGIIB
@6313699/1
cgcaagaagtaccagaaacgggacttagccacaatctggtctggagagaa
+6313699/1
CCCFFFFFHFHHHJJJIJJGIGJJJJJJIJJJJJJJJJJJJJJJJJIJJJ
@4268877/1
tggatggagtgagcacgggctctgtgcctggctcccatgtcacggtagca
+4268877/1
@@CBFFFFFHGHFGHHIFGHIGGIJGIIHIIIIJGGHGIJDIIJJIJIEF
@4269154/1
cataataaaattagaggaagtaggtgctgggcctcttgtatgcgaaggtg
+4269154/1
@@@DDDDDFHFHHH@FFHFH:CHGIIGHIIF=EGDFHGCGII@HDDF@9D
@2203301/1
ctggagagaagatcctcatcttgtatagaggag
+2203301/1
@@@DD>BDAFDA:AFFGFEAHIEH<FHHCH>GB
@4771015/1
cccgtttccaatctccaagacaggaggctccagtactttagctttgacag
+4771015/1
B@CFDDFFHHHHHJJJJJJJJJJJIJJJJIIIJJJJJJJJIJJJJJJJJJ
@4269545/1
gccagatgccaaagttcttgatcttcactgggctcttctctgggatttcc
+4269545/1
CCCFFFFFHHHHHJHGJIJJJJIJJJJJJJIJJJJIJJJJJJJJGIJJJJ
@5791955/1
gtgcgatgttttacaagggcaggttgaactcacaccattcaatttaaaag
+5791955/1
@@BFFFFFFHHHHJJJJJJJJJJIIJJJIJJJJJJJJJJJJJJJJJJJJF
@4771209/1
atctgtttcttggcatctatagatgtcggtggcgcacagggcacgcttgc
+4771209/1
@C@FFDFFHHHBFGHGEHEIGGGBFCFHIHIII@DEHH>@GDGIDGGII;
@6314733/1
gggctctcaggcaggcaagatgggcgtagtaggtaggcgtagggtaagac
+6314733/1
8?@DDDDDFHFA?;:E@GGEEGIGII:@FIIIG0BDECHIGEGHCHIGCE
@3757279/1
cgcaagaagtaccagaaacgggacttagccacaatctggtctggagagaa
+3757279/1
@@BFFFFFHHHHGIIIIIJJJIJJJJJIJIJIJIJIIIGHGIIGIJIGII
@5314096/1
gtttattttgtttttctctgtgatctgtttcttggcatctatagatgtcg
+5314096/1
CCCFFFFFHHHHHJJJJJJJJJIJJJJJJJJJJIJJJJJJJJJJJJJIJI
@5792597/1
ttgctgatgaccgtagccgtgtgtttgcccaccttcatcgtcagctcgat
+5792597/1
CCCFFFFFHGHHHFFIIJJJJGHJIJJJJJJJJJIJJJJJGHJIJIJIGG
@6315360/1
tgacgcaagaagtaccagaaacgggacttagccacaatctggtctgg
+6315360/1
CCCFFFFFHHHHHIJJJIJIJJJJJJJJJJJJJJIJJJJJJJHIJJJ
@4772070/1
cgttgatgtcgcaagatagtgagacattcactttttagtcataatcttca
+4772070/1
@@@DDDDDHD?BDAF@GEHCAAG9EA@@GHHIIIIIECCF@BGHGIIIII
@3758073/1
cctctatactttgcattaaaataatgcccatttcacaggcaagggatcct
+3758073/1
CCCFFFFFHHHHHJIJJJJJJJJJJJJJJJJJJJJJIIJJJIJJJIJJJJ
@6315991/1
ctcttgtatgcgaaggtgttgaggcgcttgtggtggtgcacgcgcttggg
+6315991/1
CCCFFFFFHHHHHJJIEGHHIIIIIJJJJJGCHIGIIIIJJJJJHFFFDD
@5315206/1
ggcccgtgcttttatacaatgcgttatagtcactttataaaggagttcct
+5315206/1
CCCFFFFFHHHHHJJJJJJJJJJJJJIJJJJJJJJJJJJJJJIJJHIJJJ
@6316323/1
caccagtggtcttcttgaacttcttcaattgacgcaag
+6316323/1
@<@;DBD?:CFFBF<B@AA@DFCHBHHFFBFCHFD8@<
@2742327/1
cagagggaatctgattgtgctgttgtggaactgcttcacctgtggccggc
+2742327/1
;?@DDDD6CFFDHGGEH<IDHGHIG@F=EHDAGIGEGBGDDGD@?@DFBH
@4269811/1
ggggttattgttatgtcgatgtcgaacccaaaaatgtaattaactttttt
+4269811/1
BCCFFFFFHHHHHJJIJJJJJJJJJIJJJJJJJJJJIIJJJJJIIJJJJJ
@4773013/1
cgacgcttcagcagagtgcacacaatggtgaactggcgttcatgcggcaa
+4773013/1
CCCFFFFFHHHHHJGIHHIJJHHBCGFFFHIJJJJIJJIJJJJJJJJJJJ
@6316560/1
cttagccacaatctggtctggagagaagatcctcatcttgtatagaggag
+6316560/1
@CCFFFFFHFDFHJIIGGIIIJIGIGHG9EGHHGCGEAHGJ@G@FHGEAH
@6829837/1
gaggaagtaggtgctgggcctcttgtatgcgaaggtgttgaggcgcttgt
+6829837/1
@B@FFFFFHHHHHIIJJJJJJJJJJJJJJJJJIJJHGHIJJJJJJJJJJA
@4270347/1
gtggtggtgcacgcgcttgggcagagggaatctgattgtgctgttgtgga
+4270347/1
@@@DB:;@FFDFFIIHBGHGIIIIGDGEGGDBDD?FC@=CEG>FHG@EGA
@7346245/1
cctaacttcgcaaccactaattccagtgataaattcactctagcacgtag
+7346245/1
CCCFFFFFHHHHHJJJJJJJJJJJJJJJJJJJJJJJIJJJJJJJJJJIJJ
@1185821/1
gccagatgccaaagttcttgatcttcactgggctcttctctgggatttcc
+1185821/1
CCCFFFFFHHHHHJHIJJJJJJJJJJJJJJJJJJJJJJJJJJJJJJJJJJ
@7858210/1
gtcctccggtactaacgatcaaatcgatcatgggtccataatcattcctg
+7858210/1
CCCFFFFFHFHHHJJJJJJJCFCC?FHJIJJJJJIJJJJGFHFGIJIIJJ
@7858523/1
gcgatgttttacaagggcaggttgaactcacaccattcaatttaaaagaa
+7858523/1
CCCFFFDFHHHHGJJJJJJJJIIJIJJJJJJJJJJJJJJJJJJJJJJJJJ
@7346843/1
gtttgtctgttcgtctgtgcgcgctaatctcagaaacggctgatccgagt
+7346843/1
CCCFFFFFHHHGHHIJGGIIIJJJJJJJIJGGIJIIHGIIIG@GGHE;A5
@3249872/1
gtgctgttgtggaactgcttcacctgtggccggcggcacgcagacgcctt
+3249872/1
CCCFFFFFHFHHHJJJJJJJJJJJJJHJJJJJJJJJJHHFFDDDDDDDDD
@7858863/1
gttcgtctgtgcgcgctaatctcagaaacggctgatccgagttggatgcg
+7858863/1
@@@FFDDDDFFHHGIIIIIIII>GEFIIIIIIIIHGIIIGHCEGIIIHEH
@3250087/1
ataaaattagaggaagtaggtgctgggcctcttgtatgcgaaggtgttga
+3250087/1
CCCFFFFFHHHHGJJJJJJJIJIJJJIIJJJJJJJJJJJJJJJJHHIIIJ
@665025/1
gggcagagggaatctgattgtgctgttgtggaacggcttcacctgtggcc
+665025/1
CCCFFFFFHGHHHJJJJJJJIHIIJIJJHIJJJJ8@FIJJJJJJJIJJJJ
@7347504/1
gtggaactgcttcacctgtggccggcggcacgcagacgccttgatgacct
+7347504/1
CCCFFFFFHHHHHJJJJJHJJJJJJJJJJJJJJHHFFFDDDDDDDDEDDD
@7347794/1
cgtgaatataagtggcaaaggtagtaagtcagctgttccacttcatcatc
+7347794/1
B@@DDDEDHHHHHGGIJGIIIFEHHHHHHEIDGGIHIJICHIJIEGIJJI
@5315740/1
atttccaaatagttgaccatcactcttatatgggcagcccgaacacggtt
+5315740/1
CCCFFFFFHHHHHJJJJJJJJJIJJJJJJJIJJJJJJJJJJJJJIJJJHJ
@2742850/1
gaaacgatcaacaataatatataatttggagtacagttaatacctggcat
+2742850/1
@;?AD?DDDHHHA=DHCF<FB<H>DFHIEHGGHE>FDHECD??<9BB;D@
@2206175/1
ttatgatttaaagtcgaatattccctgacacctcacccagggcgggatat
+2206175/1
CCCFFFFFHHHHHJJJJJJJJJJJJJJJJJJJJJIJJJJJJJJJJFCDCC
@2206334/1
ggcagtaatagtacaagtgaaaagtcacttgccgatggtagaataaggat
+2206334/1
CCCFFFFFHHHHHJJIJJJJIJJJJJJJJJJJJJHIJICHHIGIIIIJHI
@5316334/1
ctttattttccatctagcggtcccatactataaaaacgtgccaattgtcc
+5316334/1
CCCFFFFFHHHHHJJJJJJJHIJJJJJJJJJJJJJJJIGIJJJJJJJIJJ
@7348518/1
ggtgctgggcctcttgtatgcgaaggtgttgaggcgcttgtggtggtgca
+7348518/1
CCCFFFBEBFHHHIIIHHIIIICHHI:CEGIHGIIIIIIIHIIFCGBGGH
@7348696/1
catctatagatgtcggtggcgcacagggcacgcttgcgcatgacatctat
+7348696/1
CCCFFFFFHHHHHIJJHIJIJJIJIJJIIJJJJJJJIJIJJJJIIJJIHH
@1188121/1
cacgggctctgtgcctggctcccatgtcacggtagcactgagtgacggca
+1188121/1
CCCFFFFFHHHHHJJJJJJJJJJJJJJJJJJJFHIJJJJIJJHIJJJIII
@3759242/1
ctgcaatcctgcctcacatgattcatccacaaattccaacccttgcgttt
+3759242/1
@@?DFFDDHHHHHIIJJIIJIIJJGJJHIJGIIEHIIIFGHJBGHIJ?DH
@5316802/1
gtgagggatgcgtgacgtcagcccctacgatcatcactgccgtgtccttt
+5316802/1
@BBFFFFFHHHHGJJJJIJJJJJJJJIIJJJJJJIJJJJJJJHIHJJJJJ
@5317138/1
tgagatgtttgtgaaactgcgacaccttgtggctgtgacttgtagtcaag
+5317138/1
?@@DDDDDFFDFHIGBGGIIGIIGAFIIGHHGIGIFGBFHHGIIICGGCH
@4774872/1
gggctatgccatttatcctcgcacgttggcagtaatagtacaagtgaaaa
+4774872/1
@C@FFFFFFHFFBHIGGHGHIJJJIEGHCGIJ?GIGIG@FEGHHFC@FHI
@5794822/1
gtgaatataagtggcaaaggtagtaagtcagctgttccacttcatcatca
+5794822/1
@@@FDFFFHBHHHGIIIGHIFGHIIEBHHHIAHI@FGDFHGHEDFIHIGC
@7349288/1
cacggtagcactgagtgacggcacctccg
+7349288/1
:?@BBBA@>4:<CG>A<CB<<F@FEFII@
@5317276/1
cacggtactcgcggtacatgttgtgtacacctgagcgagactcataacgc
+5317276/1
CC@FFDDDHHGHHJGHIGIIEGHGGFEIC?DGGGIGIIIIIJJGHGIIIJ
@2207314/1
gttgtggaactgcttcacctgtggccggcg
+2207314/1
@@@?D?D?CCD??AC<EDI@AFA<AFE:?:
@2744415/1
gttgaggcgcttgtggtggtgcacgcgcttgggcagagggaatctgattg
+2744415/1
@@?D?DAADAFDAABA91?EGEBDF:@DB<FCFCGB@CGEE>CHE3;@CB
@6317316/1
ctggatggagtgagcacgggctctgt
+6317316/1
???D;BA;:<22CEDEA8<?@?811C
@5795142/1
ctcatcttgtatagaggaggcttgggctcgctctccgaagggagcttgcg
+5795142/1
CCCFFFFFHHHHHJJJJJJJJIJHGIHGGIIFICHIIIIIIJIGHIJIJG
@6317372/1
gtgagaagtgtgataatgtcataaagttgacaataatctataattaatta
+6317372/1
CCCFFFFFFHHHHIJJJJIJIJJJIJIJJJJJJJIJJJJIJJJJJJJJJJ
@4775287/1
tgcaaagataagatgaagaagaggagcaaatggaaaaaaaaattggtgaa
+4775287/1
CCCFFFFDHHHHHJJIJJJJJJJJJJJJJJJJJJJJIIIJJIHHHJDEGJ
@2744676/1
cttgtatagaggaggcttgggctcgctctccgaagggagcttgcggccga
+2744676/1
?@@DBBBDF?FCAGIHEGA?F>BHH>F?9?GHA@FA@BA6FGAEEBEDAC
@6831541/1
tgggcctcttgtatgcgaaggtgttgaggcgcttgtggtggtgcacgcgc
+6831541/1
CCCFFFFFHHHHHJJJJFHHICGFHJIJJIJJJJJGHJCGI@FHIJJIHF
@3250708/1
ctccgacactgaggtcacggtactcgcggtacatgttgtgtacacctgag
+3250708/1
CCCFFFFFHHHHHJGHIJJJIJJJJJJJJHIJJJJJJJJJIJJ@@@GIII
@2208387/1
gccagatgccaaagttcttgatcttcactgggctcttctctgggatttcc
+2208387/1
?@CFDDBDFFDFHIH?EDIEIIHIIIIIIIGICDGGHGHD@@FFFHIGFG
@6318481/1
ggtgctgggcctcttgtatgcgaaggtgttgaggcgcttgtggtggtgca
+6318481/1
BB?DDFFFHGGDHIIJGHJIJJIIJJ?FGHIEGFGHGIJJFEGDHG@EGG
@6832002/1
gaggaggcttgggctcgctctccgaa
+6832002/1
@;:DDDDDFFFDFDFGHHCHGAGB?@
@666111/1
gtgctgggcctcttgtatgcgaaggtgttgaggcgcttgtggtggtgcac
+666111/1
@@@DFDEBDHGHFIGIJJIJIIJIG?ECGFDHGGAFHEGBDEHIE@DCED
@666119/1
cgtcactattctaggattgtgtaggtaatattattaaacgaagaacatgc
+666119/1
@@@DDDEFHHHHFIJFGGIHIGGHICFHJFIJJJJIJJJJIIIJIJIJII
@5796376/1
tgtctgtttgtctgtttgtctgtttgtctgtttgtctgtttgtctgttcg
+5796376/1
CCCFFFFFHHHHHJIJJJJIJJIJJJJJJJJJJJJJJJJJJJJJJJJJJI
@6318670/1
tcagcatggtaagaaggtggcggccagaatctagacatgcacagctcttg
+6318670/1
CCCFFFFFGFHHHJJJJGHJJJGIIJJJJJJJJJJJJJJJJJJJJJJJJH
@5796460/1
gttaaaataaaaatccatttcattgttctcattcgcgtacttttcaagga
+5796460/1
CCCFFFFFHHHHHHJIJIJJJJJJJJJIGJJJJJJJJJIJJJJJJJJJJH
@3251583/1
gttggtcttggttgaacggaactccaatcctttactcgaatagtcttttc
+3251583/1
CCCFFBA?DFHFFBFGHHIEBHAECFHGIIIIIIIIGIADGHIIIIIIID
@3251653/1
ctggagagaagatcctcatcttgtatagaggaggcttgggctcgctctcc
+3251653/1
@@CFDDDFDHGHHBHIJGGIJIJHIIIIJIJGGJIJJGDCHGHGGBGGCH
@161341/1
gacgatttcaccagtggtcttcttgaacttcttcaattgacgcaagaagt
+161341/1
@;@DFFFFFHFFHIHGIIGHIIIJJGIIGIJIIIIFIIJIIIJJJJJJJF
@3251915/1
cctgagccatagcaaacagccactggcaatgtggatagctggacaaggca
+3251915/1
C@CFFFFFHDFHHJJIHGIJJJJJIGIGIIIHIDHGIGIIGIJJJIIGHH
@1694376/1
gggctctgtgcctggctcccatgtcacggtagcactgagtgacggcacct
+1694376/1
@@@FFFFFBFFFHDGHIHEHGIIIIHGGGHIEEHIGHJGII@@DA<FBGG
@666999/1
ccaacagattgtttgagatgtttgtgaaactgcgacaccttgtggctgtg
+666999/1
CCCFFFFEHHHHHJJJJJJJIJJJIJIJJJJJJJJJJJJJJJIJJJJJHI
@1188793/1
cacggtagcactgagtgacggcacctccgacactg
+1188793/1
@@@;?2=ADF<DACGGIEE@EEFFGDDCDFG<FF8
@3252245/1
ccgccctcttcctcgggttggaatgattctggtgggttgtcctgcagagc
+3252245/1
CCCFFFFFHHHHHJJJJGIJJJJJJJJJJJJJGHIJGIJIIJJJJJJIJI
@667235/1
catcaggatgtggattttaatgttattattacagcatacataataaaatt
+667235/1
BCCFDFFDHHHHHGIJJJJIJJIJJIJJJJIJJIJJJJJJJIIHGIIIII
@667333/1
gcgaaggtgttgaggcgcttgtggtggtgcacgcgcttgggcagagggaa
+667333/1
?@@BBDDADFHHFHGFGGGBFCFH?FG?BAGGFHHFHBGHFGGFBDFCA@
@7861224/1
gtcacggtagcactgagtgacggcacctccgacactgaggtcacggtact
+7861224/1
CCCFFFFDHHHHHJJJJFHIJJJIJJJJJJJJJJJJJJJJHIJJJJHIHH
@4273743/1
ctcacgtacagctaagttattagcgatattataattatctattctaatta
+4273743/1
@@?DDDDDD?FFH>EFFHCHIIEGHII@FGFHA??DFHGIGIGHIIIEFF
@7861445/1
gcactgagtgacggcacctccgacactgaggtcacggtactcgcggtaca
+7861445/1
CCCFFFFFFHHHHJJJJJJJJJIJJJJJJJJHIIJJJHJJIJJJJHHFFF
@1695095/1
ggcgtatctcgtcggctatcaggagggcgtttatcctatatagcacacat
+1695095/1
@@@DDDDDDBFHH@AHHBGICGGGHIDBHGEGIIIIIIGIIIIIEGGGGF
@3252860/1
ggtgaaaagaatcacaagtaagatactgcaaacatgccagttataaagca
+3252860/1
@@=DDEDFHHFHFHIGGGHHHGHIC@HGGIA@FHIGIIII@DFGIIIJIJ
@162339/1
gtcacggtagcactgagtgacggcacctccgacactgaggtcacggtact
+162339/1
@CCFFFDDFAHHBCAEGIBCHIIFIIIIGGEGDG@FFECH8=CFGIHDE=
@1695240/1
cgacataacaataacccctgctattttttttatttttattttcaatgtac
+1695240/1
@??DDDDDHDBADC?AEGHGGEHIIIHIIIGIIIGGGGHGIGHIIIEFCF
@162532/1
cgcaagaagtaccagaaacgggacttagccacaatctggtctggagagaa
+162532/1
@<@ADDFFFADBHGBGHIGA@GAGHDFHGHGGIIGCHII@DHHDHIABBG
@2745110/1
gcctggctcccatgtcacggtagcactgagtgacggcacctccgacactg
+2745110/1
@@@F?;BDFDDHHGHDDHGIHIIGCEIGIFFHGBF8EGIGGGAF;FHBE@
@2745149/1
tgaaaataaaaataaaaaaaatagcaggggttattgttatgtcgatgtcg
+2745149/1
CCCFFFFFHHHGHJIJJJIIJJIJIIIIJJHIJJJJIJJJIGIIIJIJII
@667998/1
ggacatttcaattttatttagttggtcttggttgaacggaactccaatcc
+667998/1
CC@FFFFFHGGHHJIJIJJEGFHHHBDGGHI@GGAHHGIGHGGG<?DHHI
@7349497/1
tctcagcatggtaagaaggtggcggccagaatctagacatgcacagctct
+7349497/1
?@@DADDDBHFFDBGGEGG<CGCEEGG:@FHCGGGHH@FG@CDFGEIA@G
@7349643/1
ctatactttgcattaaaataatgcccattttcacaggcaagggatcctaa
+7349643/1
@@@DADDD?ADB<CF4C?AFEFG<F@ACHHHEFHGEEH@F;;D;BFDEHI
@2208840/1
cctttgtgcgccacatcaatgttgataaaggctttattggtaaatatggc
+2208840/1
@CBFFFDDHHHHHJJIJGHHIHIIIIIIGIJJJJJJIJJJGHIJIIIIH<
@7349988/1
ggcgcttgtggtggtgcacgcgcttgggcagagggaatctgattgtgctg
+7349988/1
@@<DDFFFFHHCFHFHEHJGGIJIIJJJJIJGIJJIIJJIJIJIJHHIIG
@3760285/1
gtgcacgcgcttgggcagagggaatctgattgtgctgttgtggaactgct
+3760285/1
@@@DADD:@FDFDG@DEA;CABGCHIIICGGG?BBGEFHGGGIGGHGIII
@2209361/1
cggcacctccgacactgaggtcacggtactcgcggtacatgttgtgtaca
+2209361/1
CBCFFFFFHHHHHIJJJJJJIIJJIJDFIIIJIJJHGIJJJHIIGGHEHA
@2209410/1
tgacgcaagaagtaccagaaacgggacttagccacaatctggtctgg
+2209410/1
CCCFFFFFHHGHHJJJJJJIJJJJJJJJJJIJJJJJJJJJJJHIJJJ
@5319697/1
tggtctggagagaagatcctcatcttgtatagaggaggcttgggctcgct
+5319697/1
BCCFFFFFHHHHHJJJJJJJJJJJJJJIJJJJJJJJJJJJJHIIIGIIIG
@2746439/1
gcgggagattttaaaaactgcttaagacctttagcgccattttggccgca
+2746439/1
@@CDFFFFHHHHHJJJJJIJJJJJJJJJJJJJJIGIIJJJJJJJJJJJJJ
@7350940/1
ggtcttcttgaacttcttcaattgacgcaagaagtaccagaaacgggact
+7350940/1
@<@BDD?D?FAF?F<FGHH@D@H>D:CFDEAEFHF9:DHGCFHFGDHEHG
@3761535/1
ggttcatacggcgcgcggtcgcctccttgatgcattgcgtcagaatgccc
+3761535/1
@@?DDDFFHGHGHIIBGH@FHIIHHGIGGGIJJHHHHGFFFDDEEDDCDD
@2210245/1
gaggaagtaggtgctgggcctcttgtatgcgaagg
+2210245/1
?@@DDDB=CAA2ACGC:AFGE?CHA<A<FH?:???
@6319081/1
ggattttaatgttattattacagcatacataataaaattagaggaagtag
+6319081/1
@<?DFFFFGHHHHIJJIIJIIGIIIJIIJJJIIIIJJJJJJJJJIJJEHG
@2210522/1
gtggtggtgcacgcgcttgggcagagggaatctgattgtgctgttgtgga
+2210522/1
@BCFFFFFFHHHHJJJJJJJJJJJJJJJIIJJJJJJJJIJJJJJJJIJJJ
@4274024/1
caagggcaggttgaactcacaccattcaatttaaaagaaactgggtgcgt
+4274024/1
C@@FFDABHHFHHIIJIJJJJJJJJIJIDGIIECEHGIIJGIG@ABD=HC
@4274252/1
gtctgtttgtctgtttgtctgtttgtctgttcgtctgtgcgcgctaatct
+4274252/1
@@BFFEFFGHHHHHGIJIJJJJJJGHIIJHHHIGHIIJJJIJJJJIJIJI
@4274890/1
cgatttcaccagtggtcttcttgaacttcttcaattgacgcaagaagtac
+4274890/1
@CCFFFFFHHHHHIJJJJJJJJJIIJJJJJJJJJJJJIJJIJJJIJJHHI
@6833898/1
tgctgttgtggaactgcttcacctgtggccggcggcacgcagacgccttg
+6833898/1
CC@FFFFFHHHHHJJJJIJJIJIJGIJJJJJJIGIIGFEDFDDEDDDDDD
@668748/1
ggatcctaacttcgcaaccactaattccagtgatgaattcactctagcac
+668748/1
CCCFFFFFHHHHHJJJJJJJJJJJJJJJJJIJJJ1:DHIJJJJJJJJJJJ
@3254106/1
caggaatatcaccggctcgttgaacaccttaggacgaagtgatggcacca
+3254106/1
CCCFFFFFHHHHHJJJJJJEHEGIIJGIIJIIJIJJIII;FFGGIIHGHA
@6320541/1
ctgggcctcttgtatgcgaaggtgttgaggcgcttgtggtggtgcacgcg
+6320541/1
@C@FDFFFHGHDFGIIIJEGEGHIGHCGDE@FGEHCIJICFG@CCHJIFH
@669000/1
gtgcgggggtgacatcggacttaatacaaggaaactgtttagactggtta
+669000/1
CBCFFFFFHDFHHJJJJJJJHHHHFFFFFFDEEEEDDDDDDDDDDDDDDD
@3254224/1
catgattcatccacaaattccaacccttgcgtttcaaaacaattcatttt
+3254224/1
CCCFFFFDHHHHHIIJJJJIJJJJJJIJJHIGIIJJJIJJJJJJJJJIJJ
@6834258/1
gttattgttatgtcgatgtcgaacccaaaaatgtaattaacttttttttt
+6834258/1
CCCFFFFDHHHHHJJJJJIJJJIJJJJJJJIJJIJJJJJJJJJJJJJJJH
@162916/1
ctctacacaaagtttcagcttaaaatacgtttaaaaaaaatttgtaccaa
+162916/1
?@@DDBB?B?F?DD:AFGFC@FHAEHFDA<<AFFCBBF@FAFF4/>FBFF
@669620/1
ggatggagtgagcacgggctctgtgcctggctccgatgtcacggtagcac
+669620/1
CCCFFFFFFHHHHJJJJJIJJJJIJJJJIJJJJJ8DGIIJIJJJFHJJJJ
@1696221/1
gagactcataacgcagccagatgccaaagttcttgatcttcactgggctc
+1696221/1
CCCFFFFFHHHHHJJJJJJJJJJJJJJJJGIJIJJJJJJJJJJJJGIJIJ
@5799472/1
caagaagtaccagaaacgggacttagccacaatctggtctggagaga
+5799472/1
CCCFFFFDFHHHHJJJJJJHIJHHHHIJJJJJIIHIJHGHIIJJJJJ
@6834904/1
tgaggcgcttgtggtggtgcacgcgcttgggcagagggaatctgattgtg
+6834904/1
@@CDFDDFHFDFFFHBBEFHIIEGGIIGIIIIIIGIDIIGEHHHB@CB;@
@4275902/1
ctgttgtggaactgcttcacctgtggccggcggcacgcagacgccttgat
+4275902/1
CCCFFFDFHHHHHJJJJJJJJJJJJIIJJJJJJJJHHFFFDEDDDDDDDD
@4275998/1
gtcctactaaatttactttccactcgttaagcgtattagtttcttgtgac
+4275998/1
CCCFFFFFHHHHHJJJJJJJIJIJJJJJJJJJJHIJJJJJJJJIJJJJJJ
@7863508/1
ggcacctccgacactgaggtcacggtactcgcggtacatgttgtgtacac
+7863508/1
CCCFFFFFHHHHHJJJJJIHIJJJJGHIJJJJJJJJJJJJJJJIIGII=7
@163679/1
gtggaactgcttcacctgtggccggcggcacgcagacgccttgatgacct
+163679/1
CCCFFFFFHHHHHJJJIDEHGIJIIGIJIGGGJHHFFFDDDDDDDCDDDC
@3762005/1
cagtggtcttcttgaacttcttcaattgacgcaagaagtaccagaaacgg
+3762005/1
CCCFFFFFHHHGGJJIJJJJJJJJJJJJJJJJIJJJJJGHHJJJIIIIGJ
@163762/1
ggatggagtgagcacgggctctgtgcctggctcccatgtcacggtagcac
+163762/1
CCCFFFFFHHHHHJJJJJJJJJJJJJJJJJIJJJJJJJJJJJJJGIIJJJ
@5800059/1
gcgtgcaggatcctcgtcattgcctggcatacaaggcaaagcaccgacga
+5800059/1
CCCFFDFFHFHHHJJJIJJIJHGHGIJJJJEDEDHGIEGGIEHIGHGIIG
@5320856/1
gtctggagagaagatcctcatcttgtatagaggaggcttgggctcgctct
+5320856/1
CCCFFFFFFHGHHJJJJJJJJJJIJHGIJJJJJHJJJJJGEHIJJJJCHG
@4276418/1
agtgacggcacctccgacactgaggtcacggtactcgcggtacatgttgt
+4276418/1
@BBDFFFFHHHHHJJJJJJJJJJJJHHIJJJGHIJJJJJJHHHHHFFFFC
@6835548/1
gccagatgccaaagttcttgatcttcactgggctcttctctgggatttcc
+6835548/1
C@CFFFFFHHHHGJGIIJIJJJJJJIJJJJIJJJJJJJJJJJJJJJJJJJ
@671018/1
gcttgggcagagggaatctgattgtgctgttgtggaactgcttcacctgt
+671018/1
CCCFFFFFHHHHHJJJJJJJJJJJJJJJJJJJJJJJJJJJJJJJJJJJJI
@6321297/1
ccgacgacgacactgtacagttagaaatgttacaacctctatactttgca
+6321297/1
@@@FDDFDFHAHHIJFHGIIHEHGCHBGCIIBBFEEGGHIFIIJIIJJJE
@671165/1
aggaagtaggtgctgggcctcttgtatgcgaaggtgttgaggcgcttgtg
+671165/1
?<?DAD??FH?FBB?FBEFHHGHDHHEGHH?EBGDG?FHECHCHIAGHDG
@7863982/1
catgctcatactatcttcagacaatgcaccgtcaagg
+7863982/1
CCCFFFFFHHHHHJJJJJJJJJJJJJJJJJJHIJJJJ
@1192437/1
ccttgttgttaagaggtgttacctgcaacttggccaggttagggccaaca
+1192437/1
CCCFFFFFHHHHHJJJGHJIJJJJJJJJJJJJJJJJJJIJJHGIJJJJJH
@7864052/1
atggtaagaaggtggcggccagaatctagacatgcacagctcttgcagcc
+7864052/1
?BBFBDFFHHHHDHIJJJIJJJJJJJJJJJJJJJJIJJJJJJJJJJJJJJ
@6836439/1
cagcatacataataaaattagaggaagtaggtgctgggcctcttgtatgc
+6836439/1
@@CFFFFFHHHHHJJJJJJJJJJJJJJIJJJHIJJJJJJJJJJJJJJJJJ
@1192591/1
cagtggtcttcttgaacttcttcaattgacgcaagaagtaccagaaacgg
+1192591/1
BCCFFDDFHGHHHJIJIJJJIJJJJJJJIJJJJJJFJJFFHIJJJJIJJJ
@672052/1
ctgtttttaatatttaaataaccgctttttactaaatgcataaacataca
+672052/1
@@@DDFFFFHHHHIIJJJJIIICIGHFIGIJFIJGGFGGIIGDEHHIIGA
@5321000/1
agaggctgtcactgcagcgatgctgggaacattcgactgatccggtgagg
+5321000/1
CCCFFFFFHHHHHJJJJJJIJJJJJJJJJJJJJJJJJJJJJJJJJIIJJJ
@7353258/1
atctgtttcttggcatctatagatgtcggtggcgcacagggcacgcttgc
+7353258/1
CCCFFFFFHHHHHJJJJJJJJJJJJJJJJGHJJJJJJJJJJJJJJJJJJJ
@3762246/1
tggatattcgtatttgacacagaattcagcgacaaatacttctgcgaagc
+3762246/1
BCCDFFFFGHFHHJIJJJJIJJHJJJJJJJJJJJJJJJJJJJIJJJIIJI
@3762302/1
ggcagagggaatctgattgtgctgttgtggaactgcttcacctgtggccg
+3762302/1
@@@FFFFFFAF?FGHDGIIEDFBDHHIFGGGHGFHGGDGGDGFHBGIGII
@5321217/1
gtcttcttgaacttcttcaattgacgcaagaagtaccagaaacgggactt
+5321217/1
CCCFFFFFHHHHHJJJJJIJIIIIIJJJJIJJJFFGHIIJIJJIJIIIGI
@5321408/1
gacgcaagaagtaccagaaacgggacttagccacaatctggtctggagag
+5321408/1
@CCFDFFFHHDADHIIGGGIJJJJJGEIIGIIIJJIJJJJIHIIJJJIJJ
@164373/1
gcgaccgatgccataaacagtgtgctgggcatcattcttagtgattgtaa
+164373/1
@@@DBDDDH?DHGGEHGAAF?DFDBF>GGHIIIIIIIIICHFGDECBBFC
@2211797/1
gacgatttcaccagtggtcttcttgaacttcttcaattgacgca
+2211797/1
8?@DAFFFGGHHHIGHIGHIIJJGHIIJJGEHIJJICCGGIBHG
@1193981/1
atttcgagagaacaaattacattcacttgacatcataatacgatactgat
+1193981/1
@@@FFFADHHAHHIIEFHGECCHIIGIIEGGGGCGDCCFHIIGHHIIIGI
@4779443/1
gttccatggatttaggagcacgtgcagtaggaaccacagccgttggcgtc
+4779443/1
CCCFFFFFHFHHHJJJJJJJJJHIJJJJJJJJJJJJJJJIJJJJJJJJJJ
@3763340/1
cttctggtggtccagttgtgggaatagttcatgagcacagctgagtgcct
+3763340/1
;<?D1AB:??<AB<CA<AA<F@<CCB??1?F>E9??CG9;DFEDF9?DGB
@5800658/1
gttgtggaactgcttcacctgtggccggcggcacgcagacgccttgatga
+5800658/1
BBCFDFFFHHHHHJJJJJJJJIJJJJJJJIJIJJHGFFBEDDDDDDDDDE
@1194201/1
aaaagaatcacaagtaagatactgcaaacatgccagttataaagcatagc
+1194201/1
@@@FFFFFHGHHHJIIJJJIJJJJJIJJGIIJJJJJJJJJJJJJJJJJJG
@5322136/1
ggagtgagcacgggctctgtgcctggctcccatgtcacggtagcactgag
+5322136/1
BCCFDFFFHHHHHJJJJJJJJJJJJJJJJJJJJJJJJJJJFIJJJJJJJJ
@3763452/1
gtcggtggcgcacagggcacgcttgcgcatgacatctatacatgccattg
+3763452/1
@@CFFDBDHHHHHJGEIIGJJJGGGFGGIIIHGHIGIGCHHHIJJIJJJJ
@1194721/1
ggcagagggaatctgattgtgctgttgtggaactgcttcacctgtggccg
+1194721/1
@@@DDDDFDFHHHIJHGHGAFDHIHIEFGGGGGGIEGIGIIEEHGGGFHJ
@2751635/1
catacataataaaattagaggaagtaggtgctgggcctcttgtatgcgaa
+2751635/1
CCCFFFFFHHDFHIJJJJJJJGJJIIIIEGHHGJIIIJJJIJJJJJIJIG
@5801369/1
ctccaaagcattctgggctgcagatgactgtgcatccttgctagtaagtc
+5801369/1
CCCFFFFFHHHHHJJJJJJJJJJJJJJJJJJJJJJJJJJJJJJJIIJJIJ
@3256382/1
atcggccgagcgcttcggtactgttgtggaaatagtgtactataagtcgt
+3256382/1
@CCFFFFFFHFHHJIJJJHGIJJIIJGIJIJIJIJHIIIIJIJEGIEHHC
@7865156/1
gtggattttaatgttattattacagcatacataataaaattagaggaagt
+7865156/1
<@@=DD>AFAABDHI<?A<BH?HE>F;:AC2A@@<FHFFD<ED<?@;B0:
@6837633/1
cctgcctcacatgattcatccacaaattccaacccttgcgtttcaaaaca
+6837633/1
CCCFFFFFHHHHHJJJJJJJJJJJJJJJJJJJJJJJJJJJIJJJJJJJJJ
@672983/1
attggcctttcctaggagtgactttcccgtttccaatctccaagacagga
+672983/1
?@@B=?DFDFDDHEFEEGFCDEAECH4CFF>?9CFEHBFF?DFHGGGGEC
@4278495/1
tctgtatctagctaaaagtagatgcaaatatctctgcctcagaaaaaggc
+4278495/1
BCCFDFFFHHG8FGHGIJHIJJJIJIJJJJJJIJJJJJJJJJIIJIGJIF
@5801842/1
cttcctcgggttggaatgattctggtgggttgtcctgcagagcttgccac
+5801842/1
@@@DDDDDDF:?@6F@FGEHHHEHIIGGI@C@@DGFAFGDGIGIIBBCFH
@3256824/1
ctttggtttgtcaggggtaatgctaacgtcatagcgataaattttaaggg
+3256824/1
CCCFFFDFHHHHHJJJJFHJJJJJJJJJJJJJJJIJJJJJGIJJJJJJJJ
@3763857/1
ataccgataccatacaccaaaatattttttacgatttttgtctgtctgtc
+3763857/1
@@@FFFFFHHHHHJJJJJJJIJJJJJJJJJJJJJIIJJJJGHJIHIIJII
@2212725/1
gtacgaagcattgtctgtttataaaataattaacaactaatgttttccaa
+2212725/1
@@@DDD=D<ABDFHII>GH@@E>A:2AA9<EDDD?:EFHBCG??BG9DH9
@1698820/1
tttttttttgtctgtttgtctgtttgtctgtttgtctgtttgtctgtttg
+1698820/1
CCCFFFFFHA@BDFGHIG@BFDHIIEB?@BFHGCBBDBFHICC=C=FHGA
@6322648/1
atacataataaaattagaggaagtaggtgctgggcctcttgtatgcgaag
+6322648/1
CCCFFFFFHHHHHJJJJJJJJJJHIJJHHIJJJJJJJJJJJIJJJJJIIJ
@3257155/1
gtcacggtagcactgagtgacggcacctccgacactgaggtcacggtact
+3257155/1
@:?DDDDDFHHHH@DEGCEFEF?FHGGIGGFDGHGIHIGABFGGIE;=BE
@7354266/1
gcgatgattttggacgtatttttgttgttttttcataccgtcattatccc
+7354266/1
CCCFFFEFHGHHHIIIE@HHJJJJHIIHJJJJJJJJJJJJJJJJJIJJJJ
@1194817/1
gcaccgccatgccatgtaccacgcctgggatgccacccggcaccactccc
+1194817/1
@CCADDADHDBCFHFHGEHIIIGII;FGHHHGHIIIIIIIIIIIIEHIIG
@6322879/1
cagataggtagctgcgcccgttcatgttcatcacccagtcgcgcttggtc
+6322879/1
@@CFFFDD?FFHGIIGHIIIEGGHIIEGBCHIHIIEGGDHEGGIIAHHIG
@2212999/1
gtcgagtagagccttagctgcggaatgcttagcttccttcttagagcgtc
+2212999/1
CCCFFFDDHFHHHIGJJJJJEIGHIJIIHIGGGIIGIGJIIIIJIJIJGI
@7354592/1
tggatggagtgagcacgggctctgtgcctggctcccatgtcacggtagca
+7354592/1
CCCFFFFFHHHHHJJJJJJJJJJGJJJJJJJJJJJJJJJJJJJJJFGJJI
@166156/1
gtgtgttcaaggggatctgagaatggtttagattcacaattttgtccgct
+166156/1
@BBDDFFFHHHHHJJJJJJJJIJJJJHIJJJIJJJJJJJJJJJJJJJJJI
@7354942/1
ggttaatcagactatagttagtatagttataagactcagattgccatctc
+7354942/1
@C@DFFFFHHGHHIJIJIJIJIJJJJJJJJJJJJJJJJJJJJJJJJJJJJ
@1195424/1
gttgtcgatatgtggatgtagctgccattatgtagactgttgtgttgacc
+1195424/1
@@@FFFFDHHHHDHGGHGGDHHJIIIJIJIIGIIJJHJJGHIFIHIIIIH
@1195458/1
gtggattttaatgttattattacagcatacataataaaattagaggaagt
+1195458/1
C@BFFFFFHHHHHIJJJJJJJJJJJJJIJJJJJJJJJJJJJJJJJJJJJH
@2753286/1
aggtgttgaggcgcttgtggtggtgcacgcgcttgggcagagggaatctg
+2753286/1
?B@DDDDFHHHFGIIIIGIIBGHIGGIJEGBIJJJJGIGHGHHHDFDFEE
@7355216/1
gcttaagacctttagcgccattttggccgcagctcgcttggcttgagatt
+7355216/1
CCCFFFFFHHHHHJJJJJJJJJJJJJJJJJJJJJJJJJJJJJJJJGIHIH
@1195723/1
gcctcttgtatgcgaaggtgttgaggcgcttgtggtggtgcacg
+1195723/1
@@@DD:=DF?FBFE;CE<A<HFFEFE7CBFF?GIDB=C;6=FF;
@7355345/1
atcgttctcagcatggtaagaaggtggcggccagaatctagacatgcaca
+7355345/1
@??DBBDDB<4<4E?G<<F?CHBG<<F8FDGFFFFDF>DEBDFDFC@@E=
@7355348/1
gttgaggcgcttgtggtggtgcacgcgcttgggcagagggaatctgattg
+7355348/1
@@@FFFFFGFHHGHIJAEFEEFHIHIGEFEAFGHIGGJJGEEHFFFFFFF
@2213937/1
ctgagcgagactcataacgcagccagatgccaaagttcttgatcttcact
+2213937/1
@@@BDFDDHFCFFGIIBHIDGIADHGIII<DHIAFIIIIIGGHAHHIE==
@1195981/1
tagaaaagtgctgtctgtacattgaaaataaaaata
+1195981/1
?;?1DD:BC2ADDEBABEEIE:?E:<C<CEB<B>EE
@5322830/1
cccaactgtcctccggtactaacgatcaaatcgatcatgggtccataatc
+5322830/1
;??DADDD2ADDAEAECE8C?A9CEBACDED<DDDDDIIEI8?DDCCEIC
@6324165/1
cttcttctcttttttctcctttcttttgcgagctgctgccgaaagattag
+6324165/1
CCCFFFFFHHHHHJJJIJJJJJJJJJJJJJFIJJJIJJJJJIIJJIJJJI
@7865982/1
gtcacggtagcactgagtgacggcacctccgacactgaggtcacggtact
+7865982/1
CCCFFFFDHHHHHIJJJFHIJJJJJJJJJJJJJJIJIJJJGHIJJJEIHG
@3257403/1
gcgagactcataacgcagccagatgccaaagttcttgatcttcactgggc
+3257403/1
CCCFFFFFHHHHHJJJJJJJJJJJJJJJJIJHIJIJJJJJJJJJJJJHJI
@4780573/1
gttcacattgacaaacttaggtttgcttacagccattcccaactgtcctc
+4780573/1
@C@FDEBEHA<?FFGGGECGIIBHFEHGHIEHIFIIGIGIFAGEGIGIIH
@7866897/1
gaggaagtaggtgctgggcctcttgtatgcgaaggtgttgaggcgcttgt
+7866897/1
B@@FDFFDHHHHDIJGIIDHIJIJGHIIIJJHDHIGHGIIIJJGIIFEG@
@5324044/1
gcttcacctgtggccggcggcacgcagacgccttgatgacctccactttg
+5324044/1
CCCFFFFFHHHGHJJJJJJJIIIJJJJJHHHFFDEEEEEEDDDDDDDDDC
@2753939/1
ggcgcttgtggtggtgcacgcgcttgggcagagggaatctgattgtgctg
+2753939/1
CCCFFFFFHHHFHJHIJJJJJJJDFHIJJJJJJJJHIIIJJJJIJIIHHG
@4781479/1
gaggcgcttgtggtggtgcacgcgcttgggcagaggaaatctgattgtgc
+4781479/1
CCCFFFFFHHHHHHJJHHJJJJJJJJJJJJJJJJJJIJJJJHHHHHHFFF
@2214499/1
cagcatacataataaaattagaggaagtaggtgctgggcctcttgtatgc
+2214499/1
CCCFFFFFHHHHHJJJJJJJIJJIHJIIIJIHHIIJJJJJJJJJJIJJJJ
@4781917/1
tcgggcagttcgtcaacaagacattactagctgagaatatttttttccgt
+4781917/1
CCCFFFFFHHHHHJJJJJJJJJJJJJJJIJJJJJJJJJJJJJJJJJJIJI
@1197023/1
cttcaattgacgcaagaagtaccagaaacgggacttagccacaatctggt
+1197023/1
CCCFFFFFHHHHHJJJJJJHIJJJJJJJJJJJJJJJIJJJJJJJJJJJJI
@4782324/1
tatcggttgggcagtagtgtgagtgcatcaagttctcctgcttcatacaa
+4782324/1
@@<DADADFFDFFIIDB2A<FEFCFB?AADDGGFDG@FDD>GFDBDD?DD
@167865/1
gaggaagtaggtgctgggcctcttgtatgcgaaggtgttgaggcgcttgt
+167865/1
@@@DDBDADHDAAEHE?<CECEAHGCHHBEEFGAE:BDFIIICBFIBHG;
@5325243/1
ggccaaataggaaacactacgctttacacgcatgaggtaatatttattgc
+5325243/1
CCCFFFFFHHHHHJJJJJJJJJJJJJJJJJJIJJIJJFHJJJJJJJJIGI
@2215139/1
gaactgcttcacctgtggccggcggcacgcagacgccttgatgacctcca
+2215139/1
CCCFFFFFHHHGHGGIFHJJJJJEEIIJJJJHHHFBCEDDDDDEDDDCDD
@168415/1
ctagtgtctttggtcgtccttttgaggatctcaatccgatcgttgtattc
+168415/1
@@?DDDDDHFDAHCBG<CGBEGHHDGHFGEHG<C9?BDBEHEFEFCBDFC
@4783016/1
gccacaatctggtctggagagaagatcctcatcttgtatagaggaggctt
+4783016/1
CCCDFDDFHDHDDEGEHBF@GEIGCBB<CHEHHICG?CDF@CG>???FHG
@5802075/1
cgaccagagtagcaaccaccttcaatcctttaacgaatgcagcgaaatag
+5802075/1
CCCFFFFFHHHHHJJJJJJJJJJJJJJJJJJJJJIJIIJJJJIJJJJJJI
@4279439/1
gccagatgccaaagttcttgatcttcactgggctcttctctgggatttcc
+4279439/1
CCCFFFFFHHHHHIHIJJJJJJJJJJJJJJIJJJJJJJJJJJJJIJJJJJ
@7866967/1
ggcactagaaatatttcggcgatttaatttttttatgtttttattatgca
+7866967/1
@C@DDDDDFHHBHIIHIJIIIIJIIDHHGJJIJJEHHEHGGGGIIJJIII
@168812/1
gcactgagtgacggcacctccgacactgaggtcacggtactcgcggtaca
+168812/1
CCCFFFFFHHHGHJIIJIJJJJJJJJJJJJIHIGHIJFHIJJIJJHHFFF
@7867160/1
ggctattacaatagacagacatacagtaattcattgtatttcgtatcgat
+7867160/1
@@@FFDDFHHFHHIIGGIJIFEHIIIHIIIGIIIDHGIIGIIJDGHIIGG
@6839769/1
cttcaatatccacataagtaacttcaaatgattgctcagatgcaatttct
+6839769/1
@@@FBDDFHHHHGJJIGGEHJIJJJJIJJIJJJJJJJJIJJJJGHHIJJJ
@675054/1
gttgtgtacacctgagcgagactcataacgcagccagatgccaaagttct
+675054/1
BBCFFFDFHCCCFHIJJJJJJJJJJJJJJIJJJJJJJJJJJJJJGIFHJJ
@3258876/1
gtttcttggcatctatagatgtcggtggcgcacagggcacgcttgcgcat
+3258876/1
CCCFFFFFHHHHHJJJJJJJJJJIJFGIIJJJJJJJJIJJJIIJJIJJJH
@3767051/1
acgcaagaagtaccagaaacgggacttagccacaatctggtctggag
+3767051/1
CCCFFFFFHHHHHJJJJJIIJJJJJJJJJJJIJIIJJJIIIIIJIGI
@6840008/1
cagcatggtaagaaggtggcggccagaatctagacatgcacaactcttgc
+6840008/1
CCCFFFFFHHHHHJJJHIJJJJJJJJJJJJJJJJJJJJJJJJJJJJJJJJ
@6840094/1
tgcaagaattgcacaaagttgaagtccttgttgttaagaggtgttacctg
+6840094/1
CCCFFFFFHHHHHJJJJJIIJJJJHIJJJJJJJJJJJJJJJDHHHJJJJJ
@6325576/1
tggagctcctgctggagatgtgggtgtagctttaaggggatctgctgtct
+6325576/1
CCCFFFFFHHHHHJJHJGIIHIJJGHHIJJJJJJJJJJJIIIJJJJJJJJ
@3767280/1
ctgttgtggaactgcttcacctgtggccggcggcacgcagacgccttgat
+3767280/1
CCCFFFFFHHHHHJJJJJJJJJIJJJJJJJJJJJJHHFFFDEDDDDDDDD
@3259176/1
gtctgtagtggtcctgctgtttcgtatattctaaattggtttcgttgtat
+3259176/1
CCCFFFFFFHHHHIJJJJJJJJJJJJJJJJJJJIJJJJJJJIJJHIJHII
@5803059/1
gtttattttgtttttctctgtgatctgtttcttggcatctatagatgtcg
+5803059/1
CBCFFFFFHHHHHJJJJJJJJJJIJJJJJJJJJIIJJJJJJJJJJJJIJJ
@6326085/1
ccaatcctttactcgaatagtcttttctaacttgaacagtgcgatgtttt
+6326085/1
CCCFFFFFHHHHHJJJJJJJIJIJJJIIJJJJJJJJJJJIIJJJJJJJJJ
@6840772/1
tgaggcgcttgtggtggtgcacgcgcttgggcagagggaatctgattgtg
+6840772/1
CCCFFFFFHHHHHJGHJDHIJJJJJJJJJJJJJJJJJJJHHHHHFFFFFF
@6840787/1
cgcaagaagtaccagaaacgggacttagccacaatctggtctggagagaa
+6840787/1
CCCFFFFFHHHHHJJJJJJJJJJJJJJIJJJJJJJJJJJIIJJJJJJJIJ
@676198/1
ggcaagcgctccaagttgcttggaggcttgggcctgttttggtagcggcg
+676198/1
@C@FDDDDFFHHGIGEGGHGIIJ@GHIHHJJJIHAGB<DGGICFBG@AAB
@3768142/1
tgacgcaagaagtaccagaaacgggacttagccacaatctggtctgg
+3768142/1
@@@DDDFFGHHHHIIGGGGHIIGCGIJJJJJIGIGGHIIJGIHGHIF
@5803742/1
cctggctcccatgtcacggtagcactgagtgacggcacctccgacactga
+5803742/1
CCCFFFFFHHHHHJJJJJJIJJIJJJJJJHIJJJJJJJJJJJJJJJJJJI
@6841248/1
cacgggctctgtgcctggctcccatgtcacggtagcactgagtgacggca
+6841248/1
CCCFFFFFHHHHHJJJJJJJJJJJJIIJIJJJGIJIJJJJJJFGIJIJJJ
@6326829/1
cagtggtcttcttgaacttcttcaattgacgcaagaagtaccagaaacgg
+6326829/1
B@CDFFFFHHHHHJJJJJJJJJJJJJJJJJJJJJJJJJJJJJJJJJJJJJ
@1700991/1
ccctgatagagacgatttcaccagtggtcttcttgaacttcttcaattga
+1700991/1
CCCFFFFFHGHHHJIGIJJJJJJJIIIJJIIIJJIIJJJJJJJJJJJJJI
@2216165/1
gtgctgttgtggaactgcttcacctgtggccggcggcacgcagacgcctt
+2216165/1
@@BDFFFFHFFHHJJJJJJJJJJJJJHIJIJJJJJJJHGFFDDDDDDDDD
@1701179/1
gtgctgtctgtacattgaaaataaaaataaaaaaatagcaggggttattg
+1701179/1
CC@FFFEFHHFHHIJJICHIGHIGGIGEIGGJIGGEHHGGCFGG@@GHIH
@1701356/1
ggaagggttttttaaactcatgttttcatggtaccaagttatgaattttc
+1701356/1
@C@FF@D=CFDGGIIIIIGIGGE?FHHIADGDAHGIEGHFHHIEEHGGIH
@5325758/1
ctgtctgtacattgaaaataaaaataaaaaaatagcaggggttattgtta
+5325758/1
@@@BBDD=DDBB?:AFGIIEEHI@DHEHEGIE@G>DGIGBA7?BCCGIG<
@2756332/1
agagggaatctgattgtgctgttgtggaactgcttcacctgtggccggcg
+2756332/1
CCCDFA?DHHBAHHHICCHFHHHIGEGHGHIGCHGIIIIIAGGGGIIIII
@4784015/1
gttgaggcgcttgtggtggtgcacgcgcttgggcagaggg
+4784015/1
@<@FDDDDDAFHFBFHGAAFHIGAG>GGEBFDEEII7E=@
@169633/1
ctcataacgcagccagatgccaaagttcttgatcttcactg
+169633/1
@@@?DBD?FA@8@?CGEB<<FAE??GDB?G@9:9CGICHA?
@1199116/1
ctgggcctcttgtatgcgaaggtgttgaggcgcttgtggtggtgcacgcg
+1199116/1
CCCFFFFFHHHHHJJJJJIHHICGGGHEHIHIJJJJHGIDHHIIJJJJHH
@2756616/1
gtgcccactacatcgagatggtaagc
+2756616/1
@?@;DD>DDDFBFAE9F9EEFCAF@D
@4784255/1
tttctttctgccactctttaagttgtctagtgtgtgtaggggaagggtta
+4784255/1
CCCFFFFFHGGHHJJJJJJJEIHIJJJJHIIIIIIIHJJIJJJJJJJHIH
@5326364/1
cgcaagaagtaccagaaacgggacttagccacaatctggtctggagagaa
+5326364/1
CC@FFFFFHHHGHJJIJJEHIGFIJIJJIJIJJIJJIGGFHIJIIG@DFF
@2756957/1
gttgtggaactgcttcacctgtggccggcggcacgcagacgccttgatga
+2756957/1
@CCFFFFADHFFHIHIIIII@CDHHIIIBGGI>GHHFFDEDDDBDCCDDE
@2757054/1
gtgcaggatcctcgtcattgcctggcatacaaggcaaagcaccgacgacg
+2757054/1
CCCFFFFFHHHHHJHJIJJJIJJJIJJJJJJJJJGIJJJJIJFJJJIIIH
@1199615/1
cttcgcaaatcaaataatcctctatcaagtgctcgttttgttagacttca
+1199615/1
CCCFFFFFHHHHHJJJJIIIIJJJJJJHIGIJJJJHIJJJGIIJJJJJJI
@1702474/1
gtgctgggcctcttgtatgcgaaggtgttgaggcgcttgtggtggtgcac
+1702474/1
CCCFFFFFGHHHHJ<GHIJJJGHHICFGHJJJJJJJIJJHJIGIJGHIJJ
@4785210/1
tctgtttcttggcatctatagatgtcggtggcgcacagggcacgcttgcg
+4785210/1
@@CFFFFFHHFHDGIEHIJHHGIJHHIJIIIJJJIJIJJJJJIJJGIJJI
@4280558/1
gtgctgttgtggaactgcttcacctgtggccggcggcacgcagacgcctt
+4280558/1
==?DDDA:2=CF<F3CE<<C<<3C@GEG>9CGA@GF8AE9=>C9;38898
@171220/1
ggtgctgggcctcttgtatgcgaaggtgttgaggcgcttgtggtggtgca
+171220/1
@CCFFFFFHHHHHJJJJJJJJJIIHJEGHIIIJJJJJJJJIJJGIJEHIJ
@4280711/1
gggctctcaggcaggcaagatgggcatagtaggtaggcgtagggtaagac
+4280711/1
CCCFFFFFHHHHHJJJJJJJJJJJJJJJJIJJJHIJIJJHIJJJFHJJJJ
@4280772/1
gttccagttctcgattatcgaacttttcgccatgagtaagcgatcgggct
+4280772/1
CCCFFFFFHHHHHGIIJJJJJJJJJJJJJIJJJJJJJJJJJJJJIIIJJJ
@3768655/1
ctcagcatggtaagaaggtggcggccagaatctagacatgcacagctctt
+3768655/1
CCCFFFFFHHHHHJJJJJFHIJJIJJJJJJJIJJJJJJJJJJJJJJJJJJ
@171531/1
gcttcacctgtggccggcggcacgcagacgccttgatgacctccactttg
+171531/1
@@@DDD?DFFB::AEEG<GBF<@55@AAA<:<??>>>6;;A55?BBBBB9
@4281002/1
agcgagactcataacgcagccagatgccaaagttcttgatcttcactggg
+4281002/1
@@@FDF@DFHHFBFCFGIEHIGGIIJJJIIDHBGDGB@GGIGGHCHIIEG
@5804424/1
ggatggagtgagcacgggctctgtgcctggctcccatgtcacggtagcac
+5804424/1
CCCFFFFFHHHHHJJJJJJJJJJIJJJJJJJJJJJJJJJJJJJJFHIJJJ
@171890/1
agggaatctgattgtgctgttgtggaactgcttcacctgtggccggcggc
+171890/1
CCCFDDFFHHHFHGCFIIIHGHGHHGIGIIDIJGIJJEIHIGJIIIJIHB
@7869687/1
ctgcaaacatgccagttataaagcatagcccgaagtgctattggcacaca
+7869687/1
CCCFFFFFHHHHHJJJJJJJJJJJJJJJJJJJJJJHIJJJJJIJJIJJJJ
@171946/1
cacctgtggccggcggcacgcagacgccttgatgacctccactttgatga
+171946/1
C@CFFDFFFHHHHJJJJJJJIJJJJIHHHFFFFFEEEEEDDDDDDDDDDE
@3769138/1
ctcttgtatgcgaaggtgttgaggcgcttgtggtggtgcacgcgcttggg
+3769138/1
??@DDDDAFBFF78EF<ACGE>GF1CBAGEGEGB@FFFIFFFBEFDDBCC
@2218189/1
gagcatttgtgtgtctgtctgtaagcaacatagattcaaaactgatttcg
+2218189/1
CCCFFFFFHHHHHJJJJIIJJJJJJJIIJJJIJIJJJJJJJJJJJJJJJJ
@7357114/1
ctggcaacgaccaatcatggacttttcttcaatatccacataagtaactt
+7357114/1
CCCFFFFFHHHHHJJJJJIIGIIJJJJJJJJIJJJJJJJJJJJJIIJJIJ
@1201470/1
actgcttcacctgtggccggcggcacgcagacgccttgatgacctccact
+1201470/1
CCCFFFFFGHHHHJJJJJJJJJJJJJJJJJHGHFFEDEEEDEDDDDDDDD
@7357497/1
accagtggtcttcttgaacttcttcaattgacgcaagaagtaccagaaac
+7357497/1
@@@FDDDDCFDBHIIIJGIJFHHIIGHI@HGHIGIIJGJIGGGEGHGIIB
@1703774/1
gcgcttgtggtggtgcacgcgcttgggcagagggaatctgattgtgctgt
+1703774/1
CCCFFFFFHHHHHHIJJJJJJJJJJJJJJJJJJJIJJJJJJJJJJJJJJI
@1201899/1
gggaattttgtttggtatctgataccgacacatggtaggttccatggatt
+1201899/1
CCCFFFFFHHDHHJJGIJJJJJJJJJJJJGJJJJJIIJJHHIIIIICGHI
@5327919/1
gtcctttatacatttcggcatggcgatcatgtcgatggcttggtttattc
+5327919/1
CCCFFFFFHHHHHJJJJJJJJJJJJJJJIJJJJJJJJJJJJJJHIJIJJI
@5327985/1
gtcggacgagccgtgccttttattgcttggtgagacacgagataaaagtc
+5327985/1
?@@=DDFFFAAHHIBFFGGGHHHG>9DGBGDEDCHHGBFFHIIIEH7CCH
@1704279/1
ctgttgtggaactgcttcacctgtggccggcggcacgcagacgccttgat
+1704279/1
@@@ADBDDFDFBHIGIIEIGEH@H?@FBAHEDHAB=599<AA>>B=B:::
@5328376/1
gttcattcaactgtcttgttaatgcctggccctcagcgacatgtaagag
+5328376/1
8?@DDDDB?:CFHIGHGGEICFDHBFDCGECGH?GGDF0@?GGHC@GII
@1202594/1
gtgcctggctcccatgtcacggtagcactgagtgacggcacctccgacac
+1202594/1
CCCFFFFFHHHHHJJJJJJJJJFHIJJJJJJJHIJJJJJJJJJJJJIJJJ
@173730/1
gttttttaaactcatattttcatggtaccaagttatgaatttttcaaatc
+173730/1
=@?DDDDDAHHFBGGIIGEHI@HBF<9EG??C?C?C?GH<CBGHI@DFH<
@4281638/1
ctggagagaagatcctcatcttgtatagaggaggcttgggctcgctctcc
+4281638/1
CCCFFFFFHHHHHJJJJJJJJJJHJJJJJJJIJJJJJGFHDHIIIGIJJJ
@4282081/1
gcgcagaaataattcatagcaaaaattaaagttagtctattatagtttca
+4282081/1
CC@FFFFFHDHFHJJGIIIJGGIGIIJIGGHIIEGFHIEFDHHIIFDGIH
@3770188/1
ctgttgtggaactgcttcacctgtggccggcggcacgcagacgccttgat
+3770188/1
BCCDFFFFHGHHHJJJJJIJJJJIJJJJJJIGIGIHEDFFDDDDDDDDDD
@5805851/1
gggctctgtgcctggctcccatgtcacggtagcactgagtgacggcacct
+5805851/1
18?DA;DDHFHF>GHBHGGCGGGFHECEEFEGHCGHCHCFB@F7@H>BGC
@6328156/1
gtgttgaggcgcttgtggtggtgcacgcgcttgggcagagggaatctgat
+6328156/1
BBBDFFFFHHHHHIJGHIGHIIIJJJJJJJIJJIIEIJJJHHHHEFFFFF
@6843493/1
cgcaagaagtaccagaaacgggacttagccacaatctggtctggagagaa
+6843493/1
CCCFFFFFHHHHHJJJJJJJJJJJJJJJJJJJJJJJJJJIHIJJIJHJJJ
@7359343/1
gcgcttgtggtggtgcacgcgcttgggcagagggaatctgattgtgctgt
+7359343/1
CCCFFFFFHHHHHJJJIJGGIIIIGGIIJIIGEHADHIJIIIIGEHHJJG
@6328404/1
cgaacattctatgcttataccattaatctccgcaactatttgacggattt
+6328404/1
@CCFFFFFHHHHHJJJJIJJJJJJJJIJJJJJJIJJJIJJJJIJJJIGIJ
@676656/1
cacagttccagtctcaggcacattgccattagtagactgatcagccggag
+676656/1
@@@DDBDDDFBHHIGEE>BFG@HHEHHCBBHGCF?ECGFGII<GFFBGID
@6843699/1
gtcgatatgtggatgtagctgccattatgtagactgttgtgttgaccaat
+6843699/1
CBCFFFFFHHHHGJJJJJJJJJJJJJJJJJJJJJJJIIJHIIJJJJJJJJ
@7870934/1
agacgaagcgcgcgttctcatgtaatttttaatgttttccaaatcgacga
+7870934/1
CCCFFFFFGHHHDIFHHGHFHIHIIGHIIIGIIIGHIIGIIIIEEIIIHF
@6843903/1
accatacaccaaaatattttttacgatttttgtctgtctgtctgtctgtc
+6843903/1
@@?DBDFDA?BBAGDBGHCDHDEHGABFHCEI@BHIGHIIIGCHHGGGII
@3262470/1
ctggtctggagagaagatcctcatcttgtatagaggaggcttgggctcgc
+3262470/1
@@@FDDFFHHHAFGIGIIGIJIIJJGIHJEIIIGJJIJICGG?;BBGHHG
@6844395/1
gccagatgccaaagttcttgatcttcactgggctcttctctgggatttcc
+6844395/1
CCCFFFFFHHHGHIGHHJJJIJJJJJJJJJJIJJJJJJJJJJJJIJJJJJ
@5807171/1
gtgacggcacctccgacactgaggtcacggtactcgcggtacatgttgtg
+5807171/1
CCCFFFFFHHHHHJJJJJJJJJJJHJJJJJHIJJJJJJJHHHHHHFFFFF
@3262906/1
gtgctgggcctcttgtatgcgaaggtgttgaggcgcttgtggtggtgcac
+3262906/1
CC@FFFFF?FHHHIIIGHGIE?AFGCFHIGGICHGHGFGBCFF?G;;;@H
@5807244/1
gtttgataagtatacattttattaatatgaatgcaaaaatcatgcctaaa
+5807244/1
@@@DD?DDABA:DC?BCEHHIIICAFHIAE@HDHHGHICHIIIGHIHBHG
@1705161/1
tccatcactatcaaaacttctcaggattgaaacgtcttttatgttgggac
+1705161/1
@@@DD:ADDFDD?G??FGDIAFBE><<FG@DHI=EFFECCFBC?BBGI?F
@3263095/1
agcaaatggaaaaaaaaattggtgaaaagaatcacaagtaagatactgca
+3263095/1
CCCFFFFFHHHHHJJJJJJJJJGHIJJJJJJJJJJJJJIIJJJJJJJJJJ
@4283834/1
cgcaagaagtaccagaaacgggacttagccacaatctggtctggagagaa
+4283834/1
CCCFFFFFGFHHHJJJIIIJJIIJJJJJJJIJJIJJJJJJIJJJIJGIJI
@4283891/1
gcttaattatttaagtttcatttaaatttcggtacctggttaaatagttt
+4283891/1
B@BFDDEFHHHHFFHHIJJIJJJJJGJJIJJJIJIJJJJHIIIGIIIIIJ
@5807764/1
ccctgatagagacgatttcaccagtggtcttcttgaacttcttcaattga
+5807764/1
@@@DDDADFHHFHH@GHIGGIIGG2CGFEGIGGGGGIIIFIGIIAHGIBG
@3263645/1
gtagcactgagtgacggcacctccgacactgaggtcacggtactcgcggt
+3263645/1
CCCFFFFFHHHHHJJJJJIJJJJJJIJJJJJJJJHIJJJJGIIJJJJHFB
@1705736/1
gcggtacatgttgtgtacacctgagcgagactcataacgcagccagatgc
+1705736/1
@@@DD6DDHHCDF<CGHGCCFGDHHCHBEHEHIFIGEGHGEDEHIEGCHG
@6330368/1
gtcacggtagcactgagtgacggcacctccgacactgaggtcacggtact
+6330368/1
@@@BBDD:CCBFHIGGG2CABFGBFF=FH9?@F@GI9F=C.=@FBEH;47
@3263863/1
gtacacctgagcgagactcataacgcagccagatgccaaagttcttgatc
+3263863/1
:=BFBABDHHHHHJJIJJJIJJJJJJJJJJJJJJIJJJJJJHIJJJJJJJ
@4284600/1
ccgtttttaaactattttttcaatgccctaagtgagtatacatctattaa
+4284600/1
CCCFFFFFHHHHHJJJJJJJJJJJJJJJJJJJIIJJHIIJJJJJJJJJJJ
@1202798/1
gcgcttgggcagagggaatctgattgtgctgttgtggaactgcttcacct
+1202798/1
CCCFFFFFHHHHGJIJJJCHIJIJJJHIJJJIJJIJFIIJJJJJJJJJJF
@5808464/1
ggattttaatgttattattacagcatacataataaaattagaggaagtag
+5808464/1
@BBFFFFFHHHHHJJJJJJJJJJJJJJJJJJJJJJ>GIIIJIJJJJJJJJ
@1706267/1
tgaggtcacggtactcgcggtacatgttgtgtacacctgagcgagactca
+1706267/1
CCCFFFFFHHHFHIIGHIJJJJJIJJIIJHIFII?DBFHHJJJIIJJJJJ
@1706402/1
cacatattcaggcattatgtaacaagatttttttctttctttcatctttc
+1706402/1
CCCFFF;DHHHHHJJJJJJJJJJJJJIJJJJJJJJJJJJJJJJJJIJJJJ
@5808665/1
agactgatcagccggagcagctccggtaagtttgtcgagtagagccttag
+5808665/1
=@<=DDDD8CDFF<EAG@B;EGHDDFGE?DD@D4090D@H8B4C<@@F34
@4284985/1
gccagatgccaaagttcttgatcttcactgggctcttctctgggatttcc
+4284985/1
C@@FFDFFHFHBHIFEHGIIIFIIGBEHHE@=FHIHIIIIIIGGFGE<D?
@5808712/1
ctgtgatctgtttcttggcatctatagatgtcggtggcgcacagggcacg
+5808712/1
@B@DDBDFGHHHHIJJGGGIJFIHIGEBHHFHIJEFHGGGGHGIJIIIIH
@5808768/1
ggcgcttgtggtggtgcacgcgcttgggcagagggaatctgattgtgctg
+5808768/1
@C@FFFFFHHHFHHDGEHHGGIFGGIJJJIIIIIIIIEHHIEHIHHHGHE
@4285239/1
gacctttcctaggagtgactttcccgtttccaatctccaagacaggaggc
+4285239/1
@@@BDFDDFHHFHIJAEHEHIJJJIGFHIIIIIIJJGGIDFGGGIIHIJI
@678304/1
ctgtgcctggctcccatgtcacggtagcactgagtgacggcacctccgac
+678304/1
CCCFFFFFHHHHHIJJJJJJJJJJFHIJJJJJJJDHHIJJJJJJJJJJJJ
@7872107/1
gtgctgttgtggaactgcttcacctgtggccggcggcacgcagacgcctt
+7872107/1
@CCFFFFFHDHHHJIGJIJJJIJJJIIIJIIJIGIJJHHFFDDDDDDDD@
@5329036/1
gtgctgttgtggaactgcttcacctgtggccggcggcacgcagacgcctt
+5329036/1
@@@FFFDDHFFDHIHIIGIHEHGHA;FGIEHIGHIIIFBDFCDCDBDDA@
@5329104/1
cgctcggacatttcaattttatttagttggtcttggttgaacggaactcc
+5329104/1
CCCFFFFFHHHHHJJIJJJJJJJJJJIJJIHHJIJJIJJJJJJJJJJJII
@7360134/1
gtcttcttgaacttcttcaattgacgcaagaagtaccagaaacgggactt
+7360134/1
CCCFFFFFHHHHHJJJJJIJJJJJJJJIJJJJJFFHIJIJJJJJJJJJJI
@175101/1
gggaatctgattgtgctgttgtggaactgcttcacctgtggccggcggca
+175101/1
CCCFFFFFHHHHHIJJJJJIIGGIIFIJJIGGFGJIGGGIJJJJJJJHFD
@6845420/1
cctcgagcgacgaatcacatgaaagggggaggggggagggtcattcaatg
+6845420/1
CC@FFFFFHGHDHJIJJJIIJJIJJJJJJJJJJHFDDDDD2>ACEEEEDC
@4787902/1
cacggtagcactgagtgacggcacctccgacactgaggtcacggtactcg
+4787902/1
@@@DFFFDFDFFDIICEGHBADFIBFHGGIIIIDCFEG=CEEGGHGHIIH
@6846164/1
gtgctgttgtggaactgcttcacctgtggccggcggcacgcagacgcctt
+6846164/1
C@BFFFFFHHHHGGJJJJJJJJJJJGHIJJJJJIIJIGGFFDDDDDDDDD
@1204165/1
atcgttctcagcatggtaagaaggtggcggccagaatctagacatgcaca
+1204165/1
@CCFFFFFHHHHHJJJHJJJJJJJIIJJJJJJJJJJJJJJJJJJJJJIJJ
@6331775/1
cattacgttaaatgccacgacgctcggacatttcaattttatttagttgg
+6331775/1
CCCFFFFFHHHHHJJJJJJIJJJJJJJIJJJJJJJJJJJJJJJJJJHIII
@1204334/1
gtggattttaatgttattattacagcatacataataaaattagaggaagt
+1204334/1
B@BFDEFFHHGHHGIJIJHIJIIJJEIGGGIJGIIGGGGGHDFCFHIIJJ
@5809467/1
gcgtacttttcaaggaacatttgagtggttccttttagtaaaaaattcta
+5809467/1
CCCFFFFFHHHHHJJJJJJJJJJJJHIJIJJJJJJJJJIJJJJJJJJJJI
@5331182/1
cagcgaaatagtcacaaccacgttggttatcaagtggcttggtaggatcc
+5331182/1
CCCFFFFFHHHHHJIJJJJJJJHIJJHJJJIJJJIJJJJJBG8BDC@FFH
@7361929/1
tctgattgtgctgttgtggaactgcttcacctgtggccggcggcacgcag
+7361929/1
CCCFFFFFHGFHHIJJIJIHJIJJJJJJJIIJIIIJIJJJJJJHFFDDDD
@5810421/1
caccagtggtcttcttgaacttcttcaattgacgcaagaagtaccagaaa
+5810421/1
CCCFFFEFHHHHHJJJJJJJJJJJJJJJJJJJJJIJJJJJJIJJJJJJJJ
@5331891/1
gcgttgatgtcgcaagatagtgagacattcactttttagtcataatcttc
+5331891/1
???DDDFDHFFFFIIICIGGF>HGDH@FEGCEHHIIJJGGHHIEGIEHGI
@5332107/1
gtagcactgagtgacggcacctccgacactgaggtcacggtactcgcggt
+5332107/1
CB@FFFFFHHHHHJJJJJJJJJJJJJJJJJJJJJHIJJJJHIIJJJJHFB
@5810768/1
caatttatcttcaaatgacgacaccacagttccagtctcaggcacattgc
+5810768/1
?@@DDABB?FDH?DEGBF?F;GHGDFHBDEB??GDF@BGIIIIA@@FGHG
@2223322/1
caatgttggagcttggtacaaagcaaaggtcgggcagttcgtcaaca
+2223322/1
CCCFFFFFHHHGHJJJHIJJIIJJIJJJJIIJJJJJJJIJIHIJIJJ
@5332238/1
ctgtgctgttgtggaactgcttcacctgtggccggcggcacgcagacgcc
+5332238/1
@CCDFFFFHHHDFHGEHGIJJGIIGIIIIIGICHGGIIIFDEDDDBBDDB
@5810805/1
cctcgagcgacgaatcacatgaaagggggaggggggagggtcattcaatg
+5810805/1
CCCFFFFFHHHHHJJJJJJJJIJJJJJJJGGIJHFD@DDD2?BDEEEEED
@5332362/1
ggagattttactatctttcaagtcggcataacgggccgcgactccgccct
+5332362/1
CCCFFFFFHHHGHJIIJJEHIJJJJJJJJJIIJJJIJJJJJHHFFFDDDD
@1205862/1
gtcttcttgaacttcttcaattgacgcaagaagtaccagaaacaggactt
+1205862/1
@@?DDDEDDFDDFGGGHIEGG@EFF@GHII@FGDCHEHIGAHHEBDGGHH
@7362802/1
gtgcattattacattttttataaacggtacatctagagtataaaaaactg
+7362802/1
B@BFFFFFHHHHHIJJJIIJIJJJJJJEGIJJJIJJJJGHIJJJJJJJJI
@176610/1
ggagagaagatcctcatcttgtatagaggaggcttgggctcgctctccga
+176610/1
CCCFFFFFHHHHHJJJJJJJJJJJJJJJJJJJJJJHIJHHJJIJJJJJJG
@5811135/1
gccgtttctgagattagcgcgcacagacgaac
+5811135/1
?@@FDADBFB<?DGHGDHIBGBGHGB@8?0..
@1206075/1
tgtctgtctgtccgtttgttctggtgaatctctgaaatggctggag
+1206075/1
@@@DDDDDFFFFFFFFDF<CEEFHA<C@H<EFEIIEFEFE@GFI<B
@1708958/1
cgcaagaagtaccagaaacgggacttagccacaatctggtctggagagaa
+1708958/1
CCCFFFFFHFHHHJJJJJJJJIJIJJJJJJJJJJJJJJJJIJJIJJJJIJ
@1708966/1
atacataataaaattagaggaagtaggtgctgggcctcttgtatgcgaag
+1708966/1
@CCFFFFFHHHHHJJJJHJJJJJJJJJHIJJJJJJJJJJJJIJJJJJHHJ
@1708997/1
tgctgttgtggaactgcttcacctgtggccggcggcacgcagacgccttg
+1708997/1
CCCFFFFFHHHHHJJJJJJJJJJJJJJJJJJJJJJJHHHFFDDEDDDDDD
@4285759/1
gcctggctcccatgtcacggtagcactgagtgacggcacctccgacactg
+4285759/1
CCCFFFFFHHHHHJJJIJIIFGIJJJJJJJGHJJJJJJJJJJJJJJIJJJ
@4789807/1
ctggagagaagatcctcatcttgtatagaggaggcttgggctcgctctcc
+4789807/1
CCCFFFFFHHHHHJJJJJJJJJJJJJJJJJJJJJJJJGHJJJJIJJIJJJ
@4286260/1
ctctatactttgcattaaaataatgcccattttcacaggcaagggatcct
+4286260/1
CCCFFFFFHHHHHJJJJJJJJJJJJJJJJJJJJJJJJJJJJJJJIJJJJJ
@4789847/1
gtgtaattcaagtaatattaaaacttcagctaaatgactcgcttattttt
+4789847/1
@B@FDDDEHHHHHJJJJJJIJIJJIGIJJJIJIIJJJIJJIJJJJJJJIJ
@3774129/1
cagagggaatctgattgtgctgttgtggaactgcttcacctgtggccggc
+3774129/1
?@?DDFFFGHDHAFHGGGIIJJIIJGGAHHIIGGHIIDIIIDB<DFGEB@
@4789969/1
gcttcacctgtggccggcggcacgcagacgccttgatgacctccactttg
+4789969/1
CCCFFFFFHHHFHJJIJJJIJJJJJJJJHHHFFDEEEEEEDDDDDDDDDC
@4286525/1
ggcacctccgacactgaggtcacggtactcgcggtacatgttgtgtacac
+4286525/1
B@CFFFFFHHHHHJGHJIIFFGIJJCFHFHGIJJ@FHIFHFHHEHGEH?=
@1207201/1
gtttcttggcatctatagatgtcggtggcgcacagggcacgcttgcgcat
+1207201/1
CCCFFFFFHHHGHJJJGIGIJIJJJFGHIIJGJJJJJIIJJJIJJIIJJG
@6333958/1
gtcttggttgaacggaactccaatcctttactcgaatagtcttttctaac
+6333958/1
CCCFFFFFHHHHHJJIJJJJJJJJJJJJJJJJJJIIIJIIJJJJJJJJJH
@3774504/1
gcaagaagtaccagaaacgggacttagccacaatctgg
+3774504/1
78?DDDDDCF4CF>BHGGC<6F:3C9CFHHGIID;F4?
@1710219/1
ctataattactttaaatcttgagattaatcacaagaacatgtaaaaccaa
+1710219/1
CCCFFFFFHHHHHJJJJJJJJIIIJJJJJJJJIJIJJJIJIIIJJIHIHG
@4790632/1
ggcctcttgtatgcgaaggtgttgaggcgcttgtggtggtgcacgcgctt
+4790632/1
CCCFFFFFHFHHHJJHIJJCHHIJIJJIJJJJJHJJGGIHHIJJJJHHFD
@6334532/1
gggatcactcgctaatattacgaaacatttcttctgtcaatttgatcgcc
+6334532/1
CCCFFFFFHHHHHJIJIJJIIIJJJJJJJJIJJIJJJJJJJJJJJJJJJJ
@6846431/1
gttggagcttggtacaaagcaaaggtcgggcagttcgtcaacaagacatt
+6846431/1
@CCFDDFFHHHGHIIJJJJJJJGHIHHIJJFJIHJIIIJIGGIJIIGGIJ
@2223854/1
ctctttacaaatagactcatctttagcacttggttcgtctttgaagattc
+2223854/1
CCCFFFFFHHHHHJIJJJJJJJJJJJJJJJJJIHGIJGIJJJJIIIHJJJ
@7362914/1
tggtggtgcacgcgcttgggcagagggaatctgattgtgctgttgtggaa
+7362914/1
@CCDDFFDHHFHHHIBEGCFGHHIIIIIEIHIIGHIGBFHGGDAECFHEG
@176682/1
cagcatacataataaaattagaggaagtaggtgctgggcctcttgtatgc
+176682/1
@@@FFFFFHHHHHIIIGEFHIDHGGDGFEGGAEGGGGIIGGHGIG?D>FH
@5332858/1
cgcaccagattattgatttctctttccctgtcgggagcggagcgcgctgt
+5332858/1
@CCFFFFFFHBBHIGHGGD@HGGGIIGHHIHGIIIIGGGGGIIIIFFEC=
@3265970/1
atctagagtataaaaaactgataaatt
+3265970/1
@@@DDDDDFHHHHIIIIADBACEHI4C
@5333222/1
ccagtggtcttcttgaacttcttcaattgacgcaagaagtaccagaaacg
+5333222/1
;;=D:BBD?<DD?E?E>CFI43A<:??EFFEA<@CDBDE:0:?9?B?D;?
@6847033/1
agcatacataataaaattagaggaagtaggtgctgggcctcttgtatgcg
+6847033/1
@@CFFFFFHHHHHJJIJJJJGIJJGJFHIIHHIIJJJJGGHIIIHHIIJJ
@3266291/1
acataataaaattagaggaagtaggtgctgggcctcttgtatgcgaaggt
+3266291/1
CCCFFFFFHHHHHJJHJJIJJIJJJHHIJJJJJJJJJJJJJIJJJIJJJD
@6847248/1
gcctcttgtatgcgaaggtgttgaggcgcttgtggtggtgcacgcgcttg
+6847248/1
CCCFFFFFHHHHHIBGHIFHHIJJIIIJJJIJGIIHGIGGGIJIJJHFFD
@5812032/1
gtttgtgaaactgcgacaccttgtggctgtgacttgtagtcaaggtggag
+5812032/1
CBCFFFFFGHHHHJJJJJJJJJJJJJJJJHIIJJJIJJJJIIIHJBFHHI
@177575/1
ctgcaaagttaaccatcttgtattcaaaagaaaacctagaatcactggtt
+177575/1
@BCFFDFFHHFGHGJJJJJJHGGIIICHJJJIJIJJJJJGGJIEGIJJHG
@177623/1
cacgcgcttgggcagagggaatctgattgtgctgttgtggaactgcttca
+177623/1
CCBFFFFFDHHHGJJJIIJJIIIJJJJJJJCHGIJJE@GHGIJIIIBHIG
@2764299/1
gcgatgattttggacgtatttttgttgttttttcataccgtcattatccc
+2764299/1
CCCFFFFFHHHHHIJJGHGIJJJJIJJHIJJJJJJJJJJJIJJJJJJJGI
@2225005/1
gtctgttcgtctgtgcgcgctaatctcagaaacggctgatccgagttgga
+2225005/1
@;=DBDDD;AACDDF4CDGIFIIEIFCGFD<GFDE<FFE@CFEID5;?>E
@177703/1
tatgtaaccactccatactttgtttcatttaaatttacgggctatgccat
+177703/1
@@@FDFFFGHHHFIJIIGGGFHFHJIGIIJDEBHEHIIIJEIGIGIIGHH
@2764415/1
gcgatgttttacaagggcaggttgaactcacaccattcaatttaaaagaa
+2764415/1
@@@DFFDFHHHHGIBHE?GIHCEEHB@BCHII<?FGG@FGG@DHGGIGEH
@6847802/1
agggaatctgattgtgctgttgtggaactgcttcacctgtggccggcggc
+6847802/1
@CCFFFFFHHHHHJJJJJJIJJHJJJJJJJJJJJJJJJJJJJJJJJJJHF
@5334115/1
gagcaaatggaaaaaaaaattggtgaaaagaatcacaagtaagatactgc
+5334115/1
CCCFFFFFHHHHHJJJJJJJJJJGIHIJJJJJJIJJJJIHIJJJJJJJJG
@2764865/1
ccaagttgaaatctttgaccatggcatcaagcaaactctggtgccttggg
+2764865/1
CCCFFFFDHHHHHJJJJIGJJJJJGIIGIJIJGHIJHGIJJCGHGIJJJJ
@6335037/1
gcctcttgtatgcgaaggtgttgaggcgcttgtggtggtgcacgcgcttg
+6335037/1
CCCFFFFFHHHHHJHHIJEGHIJIJJIIJJJJIJJGIJIIJJJJJJHFFD
@2765032/1
tccgtattgcatgccgccgataaatactgtcgcctggtatggtgttgacg
+2765032/1
@@@BDBDDF?FDHBH:FDF1?FGGG@DBA:B@GHIIGB=CF3/8@CHICH
@3775511/1
gcttcacctgtggccggcggcacgcagacgccttgatgacctccactttg
+3775511/1
@@@DDBEFFHHHHIEGG@FGHGIIIHGGFHBDBC@AEDEECCCBCCCCCC
@3267762/1
cgcaagaagtaccagaaacgggacttagccacaatctggtctggagagaa
+3267762/1
CCCFFFFFHFHHHJJJJJJJJJIJIJJJJJJJJJJJJJJHIJJJJJHIII
@7363640/1
ctccgccctcttcctcgggttggaatgattctggtgggttgtcctgc
+7363640/1
CCCFFFFFHHHHHJJJJJJHIJJJJJJJJJJJJJIJJJIIJJJJJJJ
@3776002/1
ctggttcaaattcaaataaaatcactctgcaatcctgcctcacatgattc
+3776002/1
@@CFDFFDHFHHHIGGGIJJJIJJJJJJIJJJJJGIIGGIIIJIIIGIJH
@1712051/1
cttgaacttcttcaattgacgcaagaagtaccagaaacgggacttagcca
+1712051/1
@CCFFFDFDDH?HIJIJIJJJEIIGJFIEFHGGGGGIIG?BGIJGHDFAA
@1712193/1
agctcatcgactgtggcaatctttgcatggaatgttatctccaactcgcg
+1712193/1
CCCFFFFFHHHHHIJJJJJJJJJJJJJJJJJJJJHIIJJJJJJJJJJGJJ
@4289268/1
cacataagtaacttcaaatgattgctcagatgcaatttcttgcaagaatt
+4289268/1
CCCFFFFFHHGHHJJJGJIJIJJJJIGIJJJHGHIJIJJJJJJJIJEFHH
@7364520/1
cccatgtcacggtagcactgagtgacggcacctccgacactgaggtcacg
+7364520/1
CCCFFFFFHHHHHIIGJJJJJJHIJJJIJIJJJJJJIJJJJJIJJHIIIJ
@4792945/1
gctctcaggcaggcaagatgggcgtagtaggtaggcgtagggtaagacac
+4792945/1
CCCFFFFFHHHHHJIJJIIJJJJJHIJGHIJFHIJJJHIJJJBGHIIJJJ
@6847899/1
ctttaataggacaagcgattggcattacgattgtgacaagttttcgtgag
+6847899/1
CCCFFFFFHHHHHJJJJJJJJJJJJJIIJJJJJJJJJJJJHJJJIJIJJJ
@7364664/1
cagtggtcttcttgaacttcttcaattgacgcaagaagtaccagaaacgg
+7364664/1
CCCFFFFFHHHHHJJJJJJJJJJJJJJJJJJJIJJJJJHIJJJJJJJJJJ
@6848025/1
gtacgttcaaacgtatcacacattttctggtcaccttccatgcaaaatct
+6848025/1
CCCFFFFFHHHHHJJJJJJJJJJJJIJJJJJJJJJJJJJJJJJJJJJJJJ
@6848103/1
caagaacatgtaaaaccaagactcactaaacataaaaataatacattacg
+6848103/1
CCCFFFFFHHHHHJJJJJJJGJJJJJJJJJJJJJJJJJJJJJJJJJJJJJ
@7875536/1
gtacaaagcaaaggtcgggcagttcgtcaacaagacattactagctg
+7875536/1
CCCFFFFFHHHHHJHIJJJJJJHJJJJJJJJJJJJJJJJJJJJJJJJ
@7365282/1
caacagattgtttgagatgtttgtgaaactgcgacaccttgtggctgtga
+7365282/1
CCCFFFFFHHHHHJJJJJJJJJJJJJJIJJJJJIJJJJJJJIJJJJJIJG
@5812786/1
gtggtggtgcacgcgcttgggcagagggaatctgattgtgctgttgtgga
+5812786/1
?8?D:BA=CDFDFEHHDHIIGGEHFGDHFGIGHGEHIIIIIIEEHGFGGC
@7875743/1
gtcggtggcgcacagggcacgcttgcgcatgacatctatacatgccattg
+7875743/1
B@@DFDDFHHHHHJJIJIJIJJHHJJJJJJJJJJJJJJJJJJJJJJJJIJ
@1208455/1
actaattccagtgataaattcactctagcacgtagttctcagcttccctg
+1208455/1
CCCFFFFFHHHHHJJJJJJJJJJJJJJJJJJJHJJIGJJJJJJJJJJJJJ
@2226326/1
gtggattttaatgttattattacagcatacataataaaattagaggaagt
+2226326/1
@@@ADDFFHFFHHHHGGGHHEHGGBEEEHIEF?EEBFGDHGGIC@;DFGG
@1208759/1
agccagatgccaaagttcttgatcttcactgggctcttctctgggatttc
+1208759/1
CCCFFFFFHHHHHJJHIJJJJJJJJJJJJJJJJJJJJIJJJJJJJIJJJI
@2226531/1
cgtagttctcagcttccctgcaaagttaaccatcttgtattcaaaagaaa
+2226531/1
@CCFFDFDHFHHHJJIJIJIJJJIGJIJJJIIJJJJJFHIJIIJJIJIIJ
@681868/1
taataaaattagaggaagtaggtgctgggcctcttgtatgcgaaggtgtt
+681868/1
CCCFFFFFHHHHHJJJJJIJJJHHJJJJJJJJJJJJJJJJJJIJJJDFGH
@179061/1
tgatctgtttcttggcatctatagatgtcggtggcgcacagggcacgctt
+179061/1
CCCFFFFFHHHHHIJJJJJJJJJJJJJJIJJFGIIJJJJJJJJJIIJIJJ
@5813342/1
ccatactttgtttcatttaaatttacgggctatgccatttatcctcgcac
+5813342/1
CCCFFFFFHHHHHJJJJJIJJJJJJJJJJJJIJJJJJJJJJJJJJJJJJI
@1208933/1
cctgttttggtagcggcggcgcggtccgtgaggagcatgctcgccatcag
+1208933/1
CCCFFFFFHHHHHJJIJIJJIHFF>ADBBDDDDDDBDDDDDDBDDBDDDC
@2765677/1
gcactgaatatcataccgctaaggttcatccatgaagcaaatacaaag
+2765677/1
?;?=B;::DD<?D:A:E18<@@<;9<A9?4:::CDFADED@?DDEDD@
@179296/1
ccgcaatgttggagcttggtacaaagcaaaggtcgggcagttcgtcaaca
+179296/1
CCCFFFFFHFHHHJJIJJJFHIIJJJJJJJJJFHIJJJJJHJJJIJJJJJ
@2226948/1
gggctcgctctccgaagggagcttgcggccgatgacctcatactccttca
+2226948/1
@CCDDFFFBHHHHJJJJJJEHIIIJHGIIJIBHJHIIHHHHHGFFFFFFE
@3269404/1
ggagtgagcacgggctctgtgcctggctcccatgtcacggtagcactgag
+3269404/1
@@@DBDBDFHHFHGAHJJJFHIGGEFDB<FFGIEFHDHGA7DH>FBFBCA
@1712924/1
gtggaactgcttcacctgtggccggcggcacgcagacgccttgatgacct
+1712924/1
@@@BDDEFAHBHGIIEC>FE;;CEFHEAGGIA8=:??6ABBB;CCADCC:
@1713009/1
gttgttaagaggtgttacctgcaacttggccaggttag
+1713009/1
=:=DAD=ACDBB2:<CE9<FF;:<A>ECDFC9?EDDFD
@683035/1
gtgttgaggcgcttgtggtggtgcacgcgcttgggcagagggaatctgat
+683035/1
@@@DFFFFHGHHHJIHIJCGHCFHIIJJIJIJJJJJIJHJHHHHFFFFFF
@7365883/1
catacataataaaattagaggaagtaggtgctgggcctcttgtatgcgaa
+7365883/1
@<@FFDDA>FDHHIFGIGIGIGIIBHG@AFDCCGC=EHGIIIDDBFGG<F
@1713253/1
agcatacataataaaattagaggaagtaggtgctgggcctcttgtatgcg
+1713253/1
@@CFDEDDHHHHHGGIFIJIHHEEFHFHEGCGHHGIIIIJIGGIIJJJJJ
@7877422/1
ctttactcgaatagtcttttctaacttgaacagtgcgatgttttacaagg
+7877422/1
CCCFFFFFHFHHHIHIJJJJIIJIIJJIJJJJJHIJJJJJJJIJJJJJJJ
@3777721/1
gcaccagttcatatttgggcacagttcctcgacgagcaagtagttcttga
+3777721/1
CCCFFFFFHHHHHJJJJJJJJIJJHIJJJJJJJJJJJFGHFHIIIJJJJJ
@4794059/1
gtggtggtgcacgcgcttgggcagagggaatctgattgtgctgttgtgga
+4794059/1
BBBFFFFFHHHHHJJJIJJJJJJJGIJJHIIJJJJJJJJJIJJIJJIJJG
@4794198/1
atcggttcataaataaaaaagttatgtcaaattaaaaaatcacgtcg
+4794198/1
?<?DBADDBF>B<:<A@F<382A@D?E9?CFBCFGCFIAG<9DFI2;
@4794312/1
agcacttggttcatcttttgaagattctgatattgatagttttttcattc
+4794312/1
?@C?DEFFFACFHIGGDHEIEGGHIIIGG@CHHHCCFFB:EGEHGEAGIH
@7366585/1
ggcaagatgggcatagtaggtaggcgtagggtaagacacggatcgcatac
+7366585/1
CCCFFFFFHHHHGIGHFHIIHGHIJJIIIIIDFHGIIIIJIJIIJJJJI9
@3778241/1
ctgatcaaacgctattaattcattagcgaaaaacttacttttcactttta
+3778241/1
CCCFFFFFHHHHHJJJJJJJJJJJJJJJJJJJJJJJJJJJJJJIJJJJJI
@3270382/1
caggcaacatcttctttggtttgtcaggggtaatgctaacgtcatagcga
+3270382/1
CCCFFFFFHHHHHJJJJJJGHJJIJJJJJJGHIJJJJJJJJJJJJJJJJJ
@3270411/1
gtggatagctggacaaggcactggcaacgaccaatcatggacttttcttc
+3270411/1
CCCFFFFFGHHHHIIJJJIJJJJJJJJJJJJJJJJJJJJJJJJJJJJJJJ
@1713929/1
agcatacataataaaattagaggaagtaggtgctgggcctcttgtatgcg
+1713929/1
<???DDDDDFHFHDHGGHEHBDF;E?3<CHH@FAG9EC?DDBFHGGDCGB
@4794686/1
gcatctatagatgtcggtggcgcacagggcacgcttgcgcatgacatcta
+4794686/1
CCCFFFFFHHHHHIJJJFHIJJJJJJJJJIJJJJJJJJJJJJJJJJJJHH
@3270815/1
cacggtagcactgagtgacggcacctccgacactgaggtcacggtactcg
+3270815/1
CCCFFFFFHHHHHJJHIJJHIJIJJJJJJIJJJJJJJJHHIJJJFHIIJH
@6849581/1
cttcttgaacttcttcaattgacgcaagaagtaccagaaacgggacttag
+6849581/1
CCCFFFFFHHHHHJJJJJIJJJJJJJJJJJJFGHIJIJJJJJHGHIIJIG
@6849819/1
tggatggagtgagcacgggctctgtgcctggctcccatgtcacggtagca
+6849819/1
?;?;BD;?FFHABEGB?8@FFEGFHFHHI>BBB<F=9?DFFCHII;CH;@
@2227572/1
ggctatgccatttatcctcgcacgttggcagtaatagtacaagtgaaaag
+2227572/1
@<@DDDD;CFAFDHG4ABB?AFGG@ECFGDD?BG<DB9B4B>DDFCIGC9
@5814367/1
atagtaagtacgagtacagtctagggtaaatatatagatacaagtaggta
+5814367/1
CCCFFFFFHGHHHJGHJJJJJJJJJJGHJJJJJJJJJJJJJJJJHIJJGH
@1210347/1
gtcttcttgaacttcttcaattgacgcaagaagtaccagaaacgggactt
+1210347/1
CCCFFFFFHHHHHJJJJJJJJJJJJJJJJJJJJHIJJJJJJJJJJJJJJJ
@4292355/1
gtacacctgagcgagactcataacgcagccagatgccaaagttcttgatc
+4292355/1
@@@DA?AACDH?DEF8CG@BHBB@;FDCAD:D;0B<FB/BGB8DBB=CCC
@180707/1
cctaacttcgcaaccactaattccagtgataaattcactctagcacgtag
+180707/1
CCCFFFFFHHHHHJJJJJJIJJIJJJHIJJJIJJJJJJJJJIJJIJJJIJ
@1210799/1
cttatatgggcagcccgaacacggttaccgggaatttttgtttggtatct
+1210799/1
CCCFFFFFHHHHHJJJJJJJGJJJHHIJJJJJJIJJJJJJJJJJIHHHHH
@180845/1
gagactcataacgcagccagatgccaaagttcttgatcttcactgggctc
+180845/1
CCCFFFFFHHHHHJJIDHIIIIJIIIJJJIIJJGIJJJJJJJJJIIJEGI
@2228745/1
cgcaagaagtaccagaaacgggacttagccacaatctggtctggagagaa
+2228745/1
@CCFFFFFHADHHJJDHIJIJIJJHGFFHJJJJJIIGHIHHFHGIJJJJJ
@1210897/1
caccagtggtcttcttgaacttcttcaattgacgcaagaagtaccagaaa
+1210897/1
B@@FFDDFHHHGHJJIGIJIJJIJIJIJJJIGGIIJJJIJJIIGHGHHII
@5815073/1
gtggattttaatgttattattacagcatacataataaaattagaggaagt
+5815073/1
BBCFFFFFHHHHHFHIJIJJJJJJJIJJJJJJJJJJJJJJJJJJJJJJJI
@2228812/1
gcttcacctgtggccggcggcacgcag
+2228812/1
=?@1:B;DBD2AA:2CGFEBFEF/@4;
@181198/1
ggcagagggaatctgattgtgctgttgtggaactgcttcacctg
+181198/1
;?<BDDDDFFDFFIEG<FH?<FHB<F9CFB<:?DGBD>?BFEB;
@5815306/1
gttccaattaaactttgggcctgtttcagagtctcgttgacttgctgtta
+5815306/1
@@@DDDDDDH?DHIE@CB??DGIHEHIGIIIHIIIFHGIFGGIAGGGGHG
@5815416/1
agaggaagtaggtgctgggcctcttgtatgcgaaggtgttgaggcgcttg
+5815416/1
@@CFFFDFC<CFFHIIFGEECHEHGGB9F>EF:0?FF<?DHCHIAFH8AD
@5336035/1
gtacacctgagcgagactcataacgcagccagatgccaaagttcttgatc
+5336035/1
=BBFDBDDHHHHHJJJJJJJJJJJJJJJJJJJJJJJJJJJJHIJJJJJJJ
@5336051/1
gggaatctgattgtgctgttgtggaactgcttcacctgtggccggcggca
+5336051/1
CCCFFFFFHHHHHIJJJJIJJIJJJJJJJJJJJJJJJJJJJJJJJJJHFC
@7878609/1
gtaggtgctgggcctcttgtatgcgaaggtgttgaggcgcttgtggtggt
+7878609/1
@@<;?22AFDDABGFGHIIHDHIGEEG<FC?:CF@GGGIDAGC@F;FAGA
@3778986/1
gtctgtttgtctgttcgtctgtgcgcgctaatctcagaaacggctgatcc
+3778986/1
???BD?ADH?BDFCFBGH@:<<A9@C@8<@DBFHDDFGBFGFGAAB2=@@
@3779050/1
cccaactgtcctccggtactaacgatcaaatcgatcatgggtccataatc
+3779050/1
CCCFFFDFFHHFHIJJFFHHIIJGHGHDFF:?BGGHIGIJJHFHIICGBF
@2768524/1
aggaagtaggtgctgggcctcttgtatgcgaaggtgttgaggcgcttgtg
+2768524/1
@CCFFFDFHHHGFHIGGIJGIBGIHIAHIIGHGIHFFDGHIJJIIJJJHI
@6339202/1
gactatatttgtccagaacacgtattaattctgttttcacgttgtcaata
+6339202/1
CCCFFDDFHHHHDHGJIIIJJJFHIIGIJJJJJJIIIIJJIFHJJJJJIJ
@5336669/1
cctcttgtatgcgaaggtgttgaggcgcttgtggtggtgcacgcgcttgg
+5336669/1
?@@FFFFEHGFHHGIDAEGFGHIGIIGGDGFDGHDGCADGIEHIGGDFFC
@5336890/1
ctgagcgagactcataacgcagccagatgccaaagttcttgatcttcact
+5336890/1
CCCFFFFFHFHHHJJJJJJJJJJJJJJJJJJJJJIHIJJJJJJJJJJJJJ
@1212469/1
catacataataaaattagaggaagtaggtgctgggcctcttgtatgcgaa
+1212469/1
@@@FFDFDDHAFH@FHGHGEHCHBHGAF9AFEIAB@EHECDDBGDHEHC@
@5337030/1
gtgctgttgtggaactgcttcacctgtggccggcggcacgcagacgcctt
+5337030/1
???DDDDDBAAD8@:CBEFIEECB@CFE<FBE::DA4=<?=<>>=/8?9=
@3779776/1
gtgctgttgtggaactgcttcacctgtggccggcggcacgcagacgcctt
+3779776/1
@@@DDFDDDDFDFIGGCGGDCHIIGG@GIIEEE?GGGAHFFCCCBCCCBB
@3271534/1
ctgagcgagactcataacgcagccagatgccaaagttcttgatcttcact
+3271534/1
CCCFFFFFHHHHHJJJJJJJJJJJJJJJJJJJJJJGHIJJJIJJJJJJJJ
@7368772/1
gcctcttgtatgcgaaggtgttgaggcgcttgtggtggtgcacgcgcttg
+7368772/1
C@CFDFFFFHHHHIIJJJHIHGIJJJJJJIJIHGGIJIIJJJIJIJFFFD
@4293473/1
cacctgtggccggcggcacgcagacgccttgatgacctccactttgatga
+4293473/1
@@?DD?=::AAC:CCGIB@;@;;;@E>==BD@>;;@AAAB=?>@B>ABA;
@6852370/1
cgacaccacagttccagtctcaggcacattgccattagtagactgatcag
+6852370/1
[truncated: 1,705,206 more chars]
