# Supplementary material for: Identification and comparison of key RNA interference machinery from western corn rootworm, fall armyworm, and southern green stink bug
Source: PLoS One. 2018 Sep 5;13(9):e0203160. doi: 10.1371/journal.pone.0203160 (PMC6124762; doi:10.1371/journal.pone.0203160)
Supplement: S2 File — (TGZ) [file pone.0203160.s012.tgz › data/fastq/faw/9_Adult-female_AF_Rep2_aligned.fq]

@5417605/1
ggcatcagttacaatgtttgagtacttagttacttgttattgctttatga
+5417605/1
CCCFFFFFHHHHHHJJIJJJHIHGHJJIIHIJJJIJGIHIJJJJJJJJII
@3393396/1
gtgggttcgtgaatcatgccctcaatctgcaccagttcatacttgggcac
+3393396/1
CCCFFDDFHHHHHJJJJIIJJJJJIIJJJJJJJJJHIIJJJJJJJIJJJJ
@3393424/1
ggtggtgcacgcgcttgggcagagggaatctgattgtgctgttgtggaac
+3393424/1
CCCFFFDFHHHHHJJJJJIJJJJJJJJJJJIJJJJJJJJJJIJJHHJJJJ
@1368314/1
cttttagtaaaaaattctaatattataacattccctgtacgttcaaacgt
+1368314/1
CCCFFFFFHHHHHJJJJJJJJJJJJJJIIIJJJGIJJJIIJIJJJJJJJG
@687492/1
ctgtttcacagtctcgttgacttgctgttagctcattttaacacatttca
+687492/1
CCCFFFFFHHHHHJJJIJJJJJJJJJJJJIJJJJJJJJJIJJJJIJJJJJ
@687520/1
ctgataccgacacatggtaggttccatggatttaggagcacgtgcagtag
+687520/1
CCCFFFFFHHHHHJJJJJJJJHIJJJJJJIJJJJJIIJJJJJJJJJJIJJ
@687673/1
cttccgtcttgggtgaggcataacggggtgggttttacagactagaaccc
+687673/1
CCCFFFDFHHGHHFHIIJJGIJJJIIIICDGHFHIJJJJJJJJJJJIJFF
@687945/1
cctgcagagcttgccacatcttgtaagcagcctgacgcttagcaagtttc
+687945/1
CCCFFFFFHHHHHJJJJJJJJJJJJJJJJJJJJJJJJJJJJJJJJJIJJJ
@1368798/1
gttgaacggaactccaatcctttactcgaatagtcttttctaacttgaac
+1368798/1
CCCFFFFFHHHHHJJJJJJJJJJJJJJJJJJJJJJJJJJJJJJJJJJJJJ
@3394667/1
ctcccatgtcacggtagcactgagtgacggcacctccgacactgaggtca
+3394667/1
CCCFFFFFHHHGGIEGEGGIIEHHAHHIIG<DHIIIGIGIIIIIHDH7@D
@3394992/1
agtacagttaatacctggcatcagttacaatgtttgagtacttagttact
+3394992/1
@@BDFFFFHHHHHJJJJJJJJJJJJJJJJJJJHGJJJJHGJJJJJIJJJJ
@689471/1
ctccgacactgaggtcacggtactcgcggtacatgttgtgtacacctgag
+689471/1
@@CFFFDFHHHFHIHAHGGIEEHJGDEGDFBGIIJIIGFGGECF@DCHCH
@3395256/1
gtgaaaaccgcatccaactcggatcagccgtttctgagattagcgcgcac
+3395256/1
C@CFFFFFHGHHHIJJJJJJJJIJJJJJJJHIJIIJJJJJJJIJIJJHFF
@689903/1
gttcgtgaatcatgccctcaatctgcaccagttcatatttgggcacagtt
+689903/1
CCCFFFFFHHHHHJJJJJJJJJJJJJJJJJJJJJJJJJJJJJJJJJJJIJ
@2718925/1
agaaacatcaatattaagcatcattttccattggctgggtcttacagatt
+2718925/1
CCCFFFFFHHHHHJJIJIJJJJJJJJJJJJJJIHIJJJIDGGIEFIIIIJ
@242/1
aggactatttggcgttactgcttaatactactcactgatttatgtagcat
+242/1
CCCFFFFFHHHHHJJJJJJJJJJJJJJJJJJJJJJJJGIJJJJJIJJJJJ
@1369864/1
gacgcaagaagtaccagaaacgggagttagccacaatctggtctggagag
+1369864/1
CCCFFFFFHHHHHJJJJJJJJJJJJJJJJJJJJJJJJJJJJHIJJIIJIJ
@5420526/1
gtgtaacaaaaagggggtatacatatcaattgcacggtttctagataaca
+5420526/1
CCCFFFFFHHHHHJJJJ@FHJJJJJJJJJJJJJJJJJDHIIJJJJJJGIH
@5420653/1
aatctggtctggagagaagatcctcatcttgtatagaggaggcttgggct
+5420653/1
?:?BDBD=AFF??FDBHGGIGGEIG4FFHCFFFHDF<EFDCGHGCD1B@9
@2719228/1
cctgggatgccacccggcaccactcccgggtgaggatgcactacatttcc
+2719228/1
@@@FFFFDHHHHHJJJGJJIIDGFGIIJIG?FHIIIGIIIJGIIDHIGHJ
@2719393/1
ctgtgatctgtttcttggcatctatagatgtcggtggcgcacagggcacg
+2719393/1
CCCFFFFFHHHHHJJJJJJJJJIJJJJJJJJJJJHJJIIJJJJJJJJJJJ
@6093794/1
gtgggactgcttcacctgtggccggcggcacgcagacgccttgatgacct
+6093794/1
CCCFFFFFHHHHHJJJJJJJJJJJJJJJJJJJHHHFFDDDDDDDDDEDDD
@6094156/1
gacgatttcaccagtggtcttcttgaacttcttcaattgacgcaagaagt
+6094156/1
CCCFFFFFHHHHHJJJJJJJJJJJJJJJJJJJJJJJJJJJJJJJIJJJJD
@2341/1
caaagataagatgaagaagaggagcaaatggaaaaaaaaattggtgaaaa
+2341/1
C@@FFFFFHHHHHJJJIJJJJIIJIIIJGJJJJJJJIJJIFCFH=CHHJI
@2359/1
ctgtgctcttctgcgagtccgcttctgtcttctctttctcactgctgctt
+2359/1
BCCFFF?DFHHHHHI<ECFHFBFHGGHIGGIIJJJJJJJJJJJJJJJJJJ
@6095559/1
gttcctctttacaaatagactcatctttagcacttggttcgtcttttgaa
+6095559/1
CCCFFFFFHHHHHJJJJJIIIJJJJJJJJJJIHIJJJGHJJIJJJIJJJI
@3396252/1
ggcctcaaaaaatcacgtttatacattttttttttaatttttgtgttac
+3396252/1
@C?DFFDD>?CFDFIG@HHDFHHGIIIGEGGIGHHE;CDEHIA67?B73
@5423029/1
gtagggtaagacacggatcgcatacaccgtgaatataagtggcaaaggta
+5423029/1
CCCFFFDFHHHHHJJJJ@GIJJJJJJJJJJJJJJJJJJJIJJJJJJJIFG
@3397102/1
caagaagtaccagaaacgggacttagccacaatctggtctggagaga
+3397102/1
CCCFFFFDFHHHHJJIJJJJJIJJIIIJJJJHEHIIIGHGIGIIIII
@3397134/1
gcacgcgcttgggcagagggaatctgattgtgctgttgtggaactgcttc
+3397134/1
CCCFFFFFFHHHHJJJIJJJIGJJIIJJJJIIJIJJIJFHIJJJJJJJJJ
@5423430/1
ggttggaatgattctggtgggttgtcctgcagagcttgccacatcttgta
+5423430/1
BCBDFFFFHHHHHJJJJGIJJHIJIJJJJJJJJJJJJJJJJJJJJJJJJJ
@3397649/1
gtcgtttaagaggagttcagtgacatacacacgtacagaagaattatata
+3397649/1
CCCFFFFFHHHHHJJHIJJJJJJJJJJJIJJJJHIJJJJGIIIIJJJJJJ
@5424151/1
gagagaagatcctcatcttgtatagaggaggcttgggctcgctctccgaa
+5424151/1
CCCFFFFFHHHHHIJJJJJJJJJJJJJJJJJJJJHIJJJJJJJJJJJJJJ
@2720345/1
accgaccagagtagcaaccaccttcaatcctttaacgaatgcagcgaaat
+2720345/1
@@@DDDA?CDF<DGB>EFF;82?EFIIFIEGCFIIIFFFGIIIIIIIEAF
@6769495/1
ctgtgatctgtttcttggcatctatagatgtcggtggcgcacagggcacg
+6769495/1
@@@ADDBDFHHGHGHGGHECHEIIIFBHCHFGIB:E@GEHIGDIGEEGHI
@6769626/1
ggcgtccagaatctagacatgcacagctcttgcagccatccaacgggatt
+6769626/1
CCCFFFFFHHHHHJJJJJJJJJJJJJJJJJJJJJJJJJJJJJJJJJJIJJ
@6770828/1
tgagacacgagataaaagtctaattcagacgagtgcacaatatccgtgtc
+6770828/1
CCCFFFFFHHHHHJJJJJJJJJJJJJJJJJJJJHHIJJJJJJJJJJIJJJ
@4744817/1
gccccctttaaaaaaagctcgatctcaatttaaagataagatctgcgacc
+4744817/1
CCCFFFFF3FHHHJJJJJJJJJJJJJJJJJJJJJJJJJJJJJJJJJJJJJ
@2722354/1
ggctgttctcgcagtagtctatcttggtagactgtgagttaatgacccaa
+2722354/1
CCCFFFFFHHHHHJIJJJJJJJJJJJJHHJJJJJIIHIIIJJJJJJJJJJ
@4745356/1
gataaagataagtataggctcaaaacctaacgacatcaatcaccagctta
+4745356/1
CCCFFFFFHHHHHIJJJJIJJJIJJJJIIJHIIJJGJJJJIJJJJJJJJJ
@4745528/1
caaaaagtcacgtttatacatttttttttaatttttgtgttacgattcga
+4745528/1
@@CDDFDDBAHFAEHIIECHHIEHIIIGGH3?@F@G:8=8;CC@DCCA@A
@6097865/1
gctgggcctcttgtatgcgaaggtgttaaggcgcttgtggtggtgcacgc
+6097865/1
CCCFFFFFHHHHHIJJJJJJJJJGHHIJJJJJJJJJJIJJJJJHHJJJJI
@6097978/1
gtcacggtagcactgagtgacggcacctccgacactgaggtcacggtact
+6097978/1
CCCFFFFDHHHHHJJJJHIJJJJJJJJJJJJJJJJJJJJJHIJJJJIJHH
@6098132/1
agggaatctgattgtgctgttgtggaactgcttcacctgtggccggcggc
+6098132/1
@CCFFFFFHHHHHJJJJJJIJJJJJJJJJJJJJJJJJJJJJJJJJJIJHF
@1372338/1
gtgacttgtagtcaaggtggagattttactatctttcaagtcggcataac
+1372338/1
@@@DFFFFHDHDHIEHG<CFHHGFHIJJJJGGIE>EH<CF?CCFIJJIJC
@1372458/1
tgtacacctgagcgagactcataacgcagccagatgccaaagttcttgat
+1372458/1
@@@FFFDDHHFHGIIIGIIIIIJJEHIJJJJJJIJJJJJJIJGIGIIJGG
@1373070/1
cttcacgacgcttcagcagagtgcacacaatggtgaactggcgttcatgc
+1373070/1
CCCFFFFFHHHHHIJJJIIEHGFHIJIJJJJIJFHIJJJJJGIIJIJJJJ
@1373198/1
ctccggtaagtttgtcgagtagagccttagctgcggaatgcttagcttcc
+1373198/1
CCCFFFDDGHFHHJHIGGIHHIJIJJJJJJJJIEIJIGHIGHHGIJJIJJ
@1373378/1
gtcttggttgaacggaactccaatcctttactcgaatagtcttttctaac
+1373378/1
?@@1BA;DDFFFF;:?CC3ACGEHEFDGIEFIIDCEBGE:DGFCIEFFGF
@691646/1
cccaaatacggcaaggcccgtaataattaaggagatccctctattgagct
+691646/1
CCCFFFFFHHHHHJJJJJJJIJJJJJJJJJJJJJJJJJJJJJJJJJJJJJ
@1374316/1
cacagttcctcgacgagcaagtagttcttgaagcacagacacaggtgtct
+1374316/1
CCCFFFFFHHHGHJJJJJJJJHIJHIJJJJJJJJJJJJJJJJJJJGHIIJ
@692813/1
caccattcaatttaaaagaaactgggtgcgtgcaggatcctcgtcattgc
+692813/1
CCCFFFFFHHHHHJJJJJJJJJJJJJHIJJJJJJJJJJJJJJJJJJJJJJ
@2044232/1
gtgctgttgtggaactgcttcacctgtggccggcggcacgcagacgcctt
+2044232/1
CCCFFFFFHHHHHIJJJJJJJJJJJJHIIIGIHIJJJHHFFDDDDDDDDD
@2044341/1
ggggaagggttaggcaacctaatttcgtggattagtagctgtagcttcgt
+2044341/1
CCCFFFFFHFHHHJJIJJJJJJJJJJJGHJJJJJJIIJJJJJJJJJJIJI
@5291/1
ggtaagtttgtcgagtagagccttagctgcggaatgcttagcttccttct
+5291/1
BCBFFFFFHHHHHJJHIJJJJJJJIJJJJJJJJJJIJJJJJJJJJJJJJJ
@5703/1
gacgggttgtttctgcagagctcggcgcacatactcgtggaacacagaca
+5703/1
CCCFFFDDHFHHHJHJJJJJJJJJJJJJJJJJJJJJJJJJJIJJJIHHHH
@2044904/1
gtccccttgctgcagctagcctctgtcctctgaagtaaacgcctacggtg
+2044904/1
CCCFFFFFHHHHHJJJJJJJJJJJJJJJJJJJIJJHHIJJJJJJJJJJHI
@2045158/1
gcagcgaaatagtcacacccacgttggttatcaagtggcttggtaggatc
+2045158/1
CCCFFFFFHHHHGJJJJJIJIJJHJJJJJJJJJJJIIJJJJEG<=<C@FG
@7444153/1
cgggccgcgactccgccctcttcctcgggttggaatgattctggtgggtt
+7444153/1
CCCFFFFFHGHHHJJIJIJJJJJJJJJJJHGIHHHGHFFFFFFFCEDDDB
@1374664/1
cagcatggtaagaaggtggcggccagaatctagacatgcacagctcttgc
+1374664/1
CCCFFFFFFHHHHJJJHIJJJJJJJJJ3DHIJJJJJJJJJJJJJJJJJJJ
@1374923/1
cgcataccgtaacgtcgtgcacgcgcactacagcggcacagcggaccacc
+1374923/1
@@CFFFFFHFHHHJHGAHIGIGIGIIJJJJJJIEHGGEHFFFDDDDDDDD
@6574/1
cctgccaccaataaatcgttttaacaactgggctctatgggacaaagtag
+6574/1
CCCFFFFFHHHHHJJJJJHIJJJJJJJJJJJJJJJJJJJJJJJJJJJGHJ
@6771561/1
tggtgataaagataagtataggctcaaaacctaacgacatcaatcaccag
+6771561/1
BCCDDFFFHHHHHJJJHIJJJJJJJJJJJJJJJJJJJJJJJJJJJJJJJJ
@1375412/1
ctgcaaacatgccagttataaagcatagcccgaagtgctattggcacaca
+1375412/1
CCCFFFFFHHHHHJJIHIJJJJJJJJJJJJJJJJJHIJJJJJJJJIJJJI
@7480/1
gcagcctgacgcttagcaagtttcttagacttgccagttcccacttcacg
+7480/1
CCCFFFFFHGHHHJJJJJJJIIJJJJIJJJIJIJJJJIHIJJJJJIJJJG
@7526/1
gtttattttgtttttctctgtgatctgtttcttggcatctatagatgtcg
+7526/1
CCCFFFFFHHHHHJJJJJJJJJJJJJJJJJJJJJJJJJJJJJJJJJJJJJ
@6773118/1
cactaattctatgcaaagtatagcttgtatttgttatgtaaccactccat
+6773118/1
@BCFFFFFHHHHHJJJJJIJJJJJJJJJJIJJJGJJJJJJJJJJJJJJJJ
@6773129/1
ggcttattctgcatacctgccatgcgctggtaagcgctatggactgctgc
+6773129/1
CCCFFFFFHHHHHJJJJJJJJJJJJJJJJJHIJJJJJJJJJJJJJJJJJJ
@4068177/1
gcgatgttttacaagggcaggttgaactcacaccattcaatttaaaagaa
+4068177/1
CCCFFFEFHHHHHJJJJIJJJIIJJIJJJJJJJJJJJJJJJJJJJJJJJJ
@693272/1
tgaagaagaggagcaaatggaaaaaaaaattggtgaaaagaatcacaagt
+693272/1
@@CDFFFFDFHDFIIJJJIJIJJJIIJJJJJJJHHJJJGHHGIJIJJJJ=
@3399029/1
gtcaatcggttcataaataaaaaagttatgtcaaattaaagaatcacgtc
+3399029/1
CCCFFFFFHHHHHJJJJJJJJJJJJHIJJJJJJJJJJJJJJJJJJJJJJJ
@4068389/1
ctgattgtgctgttgtggaactgcttcacctgtggccggcggcacgc
+4068389/1
CCCFFFFFHHHHHJJHIJJJJJJJJJJJJJJJJJJJJJJJJJHFFDD
@3399034/1
gtttgtgaaactgcgacaccttgtggctgtgacttgtagtcaaggtggag
+3399034/1
CBCFFFFFHHHHHJJJJJIJJJJJJIJJJHIGIGJIHGIGGIIJJ9DGHI
@693404/1
ctcatcttgtatagaggaggcttgggctcgctctccgaagggagcttgcg
+693404/1
C@@DDFFFHFFHHGHHIGHGGEGHJIIBH8DBF=DGHADGHIGGBGGGHG
@3399389/1
gtcacatatttgtgtcgttggcgctcagggacagttttcgcttgtcacgt
+3399389/1
CCCFFFFFHHGGDHHIJJJJIJJJJIJJJIHJJIJJJJJJJJJJJJJIIC
@3399396/1
ctgcaaagttaaccatcttgtattcaaaagaaaacctagaatcactggtt
+3399396/1
CCCFFFFFHHHHHJJJJJJJIJJJJJJJJJJJJJJJJJJJJJJJJJJJIJ
@4068804/1
ctcatactctcgcctttcatcaaatctttgtctgtaagacttttctcgtt
+4068804/1
CCCFFFFFHHHHHJJJJJJJJJJJJJJJJJJJJJJJJJJJJJJJJJJJJJ
@3399717/1
cgcgtacttgcagaagcatggctgcccaatgatcggcattccggcgtcat
+3399717/1
CCCFFFFFHHHHHJIJJJIIJIJJJJJJIJJJJJJJJJJJJJJJJJHHGH
@4069698/1
ctttttcagatgaatattttattattttctcgtatcccgtatccgattcc
+4069698/1
CCCFFFFFHFHHHIJIGHIJJIJJJJJIGIJJGIJJIJJGIIJJJJJJJJ
@5424438/1
cacagttcctcgacgagcaagtagttcttgaagcacagacacaggtgtct
+5424438/1
CCCFFFFFHHHHHJJJJJJJJHJJIIJJJJJJJJJJJJJJJJJJJCGGIJ
@4745947/1
ggtcgggcagttcgtcaacaagacattactagctgagaatatttttttcc
+4745947/1
BCBFFFFFHHHHHJHIJJJJJJJJJJJJJJJJJJJJJJJJJJJJJJJJJJ
@4746368/1
ccgacgacgacactgtacagttagaaatgttacaacctctatactttgca
+4746368/1
CCCFFFFFHHHHHJJJIIIJJJJJJJJJJJJJJJJJJJJJJJJJJJJJJJ
@4746420/1
gagagaagatcctcatcttgtatagaggaggcttgggctcgctctccgaa
+4746420/1
BB@DFFFFHHHHHJIJIJJJHIIJJIJJHGJJJJIJJHIJIJIIGIJJIJ
@2047073/1
gttcatatttgggcacagttcctcgacgagcaagtagttcttgaagcaca
+2047073/1
CCCFFFFFHHHHHJJJJJJJJJJJJJJJJJJJJJIJJIJJJJJJJJJJJJ
@4747839/1
gcgatcatgtcgatggcttggtttattcccatcagtttggagttcacctt
+4747839/1
BBBFFFFFHHHHHJJJJGJJJHIJJJJJJJJJJJJIJJIIHHHIIJJJJJ
@694042/1
aaacagacaaacagacaaacagacaaaaaaaaagttaattacatttttgg
+694042/1
CCCFFFFFHHHHHJJJJJJJJJJJJJJJJJJJJJHHIJJJJJJJJJJJHH
@2723318/1
cctcatcttgtatagaggaggcttgggctcgctctccgaagggagcttgc
+2723318/1
CCCFFFFFHHHHHJJJJJJJJJJJEFHHJIIIJJIJJIHIJJJGHIIJJG
@4071332/1
caaatttataatcatcaaaaataatgcatgaagattgcgcagatggagct
+4071332/1
CCCFFFFFHHHHHJJJIJIJJJJJJIJIJJJJJJJJJJJJJIJJJJIJJJ
@2724071/1
ggtgctgggcctcttgtatgcgaaggtgttgaggcgcttgtggtggtgca
+2724071/1
BCBFFFFFHFHHHJJJIJJJJJIHIJEGIHJJJJJJJJJJHJJIJJHIJJ
@6100189/1
cccgtttccaatctccaagacaggaggctccagtactttagctttgacag
+6100189/1
@@@DBDEDBFFFHIIGHGIIIGBFEA?CG@GCEFDCHHIEFGFHICGHBF
@6100739/1
cgacgagcaagtagttcttgaagcacagacacaggtgtcttcaacggaag
+6100739/1
C@BFFFFFGHHHHJIIJHIFIGGIGGGIJJJJIGIFH@GGIGIIJJIIJG
@4073065/1
gtgcatccttgctagtaagtcctgagccatagcaaacagccactggcaat
+4073065/1
CCCFFFFFHHHHHJJJJJJJJJJJJJJJJJJJJJJJJJJJJJJJJJJJJJ
@4073211/1
gtagaaattatggtctgtatctagctaaaagtagatgcaaatatctctgc
+4073211/1
@=;DDB?B<FHDAAEBGCHHGIIBEG@HEEGIEHEGEGEEHIBHHIGFGC
@2725515/1
atttttgttgttttttcataccgtcattatccctattgaaaacaactcta
+2725515/1
@CCFFFFDHHFHHJJJJJJJJJJHJIJJJJJJJJJJJJJJJJJJJJJJJJ
@4748357/1
attccggcgtcattcgatatcttctgtagctgctgtgtgaagttcttcaa
+4748357/1
CCCFFFFFHHHHHJJJJJJJJJJJJJJJJJJJJJJJJJJJJJJJIIJJJJ
@7446364/1
gctgtgacttgtagtcaaggtggagattttactatctttcaagtcggcat
+7446364/1
CCCFFFFFHHHHHJHJJJJJFHHJJIJJJJJJJJJJJJJJJJJIJJJJJJ
@1376773/1
atacataataaaattagaggaagtaggtgctgggcctcttgtatgcgaag
+1376773/1
?BBFFFFFHHHHHJJIIIJJJJJJJJJIJJJJJJJJJJJJJJJJJJJIII
@1377074/1
gggaggggggagggtcattcaatgtctccttccgtcttgggtgaggcata
+1377074/1
CCCFFFFFHD@DDD<ABDEEEEEDDEEDDDDDDDCDDDDDD?BBDDDDDD
@7447473/1
cttcggcagagtgcacacaatggtgaactggcgttcatgcggcaaacgcc
+7447473/1
@CCFFFFFHHHHHJJJJJJJJJJIJJIJJJIJJJJJJJJJJJJJJJJJHH
@4749638/1
ctcacatgattcatccacaaattccaacccttgcgtttcaaaacaattca
+4749638/1
CCCFFFFFHHHHHJJJJJJJJJJJJJJIJJJJJJJHIJJIJJJJIJJJJJ
@4749751/1
gtgctgggcctcttgtatgcgaaggtgttgaggcgcttgtggtggtgcac
+4749751/1
CCCFFFFFFHFHHJJIJJJJJJIIJCGHIJIJIJJJJJJGJJIJJGHJJJ
@7448429/1
cacggtagcactgagtgacggcacctccgacactgaggtcacggtactcg
+7448429/1
CCCFFDDFHHHHHJJHIJJJJIIJIIJJJJJJJJJJIIHHJJJJHGIJJE
@7449676/1
cttgaacagtgcgatgttttacaagggcaggttgaactcacaccattcaa
+7449676/1
CCCFFFFFHHHHHJJJJJJJJJJJJJJJJJJHIIJJJJJJJJJJIIJJJJ
@7449738/1
gtcccgtacccatagcaacaagatcagcgactgtcacacggtagcggaag
+7449738/1
CCCFFFFFHHHHHJJJJJJJJJJJJJJJJJJJJJJJJJJJJHIJJJJJHH
@7449879/1
aggtgctgggcctcttgtatgcgaaggtgttgaggcgcttgtggtggtgc
+7449879/1
<@BDFFDFHHGHHHHIJHIIJIJJJJJ?FCGGIJJJJJHIJHIJHIJGHI
@6773751/1
gtcgggtcacattacatactctgtatttcctcttcatggtgccacagtga
+6773751/1
CCCFFFDFHHHHHJJJJIJJJJJJJJJJJJJJJJJJJJJHIJJJJJJJJI
@8242/1
ccccttgctgcagctagcctctgtcctctgaagtaaacgcctacggtgta
+8242/1
@C@FFDDFBDFDBGIIIHFHIIGIIIIGEIBHHCCEHDGGEGIEGBFEFH
@8274/1
ggcacagttcctcgacgagcaagtagttcttgaagcacagacacaggtgt
+8274/1
CCCFFFFFHHHHHJJJJJJJJJJGIJIIJJJJJJIJJJJJJJJJJIICHF
@6774660/1
cttgttgttaagaggtgttacctgcaacttggccaggttagggccaacag
+6774660/1
CCCFFFFFHHHHHJJEGIJJJJJJJJJJJJJJJJJJJHIIJJJJJJJJJI
@6774696/1
gtttgtatacttaattcgatgttatacatatagcatttc
+6774696/1
CCCFFFFFHHHHHJJJJJIJJJJJJIJJJJJIJJJJJJJ
@2049169/1
agcagcttcatccagaggcaagcgctccaagttgcttggaggcttgggcc
+2049169/1
@BCFFFFFHHHHHJJJJJJJJJJJJJJJJJJIIJJJJJJJJJJJJIJJJJ
@6775351/1
ctgatagagacgatttcaccagtggtcttcttgaacttcttcaattgacg
+6775351/1
@CCDFFFFHHHHDIJJJJJJJJJJJJJJIIGJJIIJJJJJJJHIJJJJJI
@6775444/1
gtctgtggagctgatgcttgctgggcctcagctgttggagctggttcagc
+6775444/1
CCCFFFFFHHHHHJJJJIJJJJJIJJJJJJJJJJIIJJJJJJJJGHIJJJ
@6775524/1
gtcctaacgaaacagcgcaaatgagaaagctatctatttcaaataaaggc
+6775524/1
CCCFFFFFHHHHHJJJJJJJJJJIJJJJJJJJJJJJJJJJIJJJJJJJJI
@6776715/1
gggacttagccacaatctggtctggagagaagatcctcatcttgtat
+6776715/1
BCCFFFFFHHHHHJJJJJJJHIIIJIIGGIIJJJJJJJJ9GHJJIIJ
@4074081/1
tggtgataaagataagtataggctcaaaacctaacgacatcaatcaccag
+4074081/1
@BCDDFFFHHHHHJJJGHJJJJJJJJJJJJJJJJJJIJJJJJJJJJJJJI
@6777545/1
ggtacatgttgtgtacacctgagcgagactcataacgcagccagatgcca
+6777545/1
BCBFFFFFHHHHHJJJGIHIJJJJJJJIJJJJJJJJJJJJJJJJJJJJJJ
@6102103/1
cctacgatcatcactgccgtgtcctttatacatttcggcatggcgatcat
+6102103/1
@@CFDDFFHFHHFIIJJJJGGFHHIJJJJIJJJJIJJJIJJIJJJFJJJJ
@6102409/1
ccacgcctgggatgccacccggcaccactcccgggtgaggatgcactaca
+6102409/1
CCCFFFFFHHHHHJJJIJIJJJJJJJJJJJJJJJJHIJJIJJJJJJHHHG
@6102982/1
gtcaggcactgcagctcgtccgacccgaagtggttgtcgtcccacagcac
+6102982/1
CCCFFFFFHHHHHJJJJJJJJJJJJJJJJJGHJIJJJJJJJJJJJIHHHH
@6103030/1
gtcgatgtcgaacccaaaaatgtaattaactttttttttgtctgtttgtc
+6103030/1
CCCFFFFFHHHHHJJJJJJJJJHIJJJJJJJJJJJJJJJJIIJJJJJHHH
@6103671/1
ctcattttaacacatttcacattgaaaaataggtcaaaaccttcattatg
+6103671/1
CCCFFFFFGHHHGJJJJJGHJJJJJJJJJJJIIHGGJJJGEIJJJJJJDI
@6104685/1
ggagcaaatggaaaaaaaaattggtgaaaagaatcacaagtaagatactg
+6104685/1
CCCFFFFFHHHHHJJJJJJJIIJJGHIJJJJJJJJJJJJJGHIJJJJJJJ
@699054/1
gcgaaatagtcacacccacgttggttatcaagtggcttggtaggatccaa
+699054/1
CCCFFFFFHHHHHJJJJJJJIJJJHIJJJJJJIJJJJJDH?DDHAADHCH
@6105429/1
ggtgctgggcctcttgtatgcgaaggtgttgaggcgcttgtggtggtgca
+6105429/1
BC@FFFFFHHHHHJJJJIIIJJGHHI?EGHJGIJJJJIJIHIGFIHHIJG
@6105501/1
gggttttttaaactcatattttcatggtaccaagttatgaatttttcaaa
+6105501/1
@@@BDFDFHHGDHIJIIJIJJJIJGIJDEHGIIIFHIJJJIJJJIJJIJJ
@3403235/1
ggcctcttgtatgcgaaggtgttgaggcgcttgtggtggtgcacgcgctt
+3403235/1
BB@FFFFFHHHHHJJHHHIHHHHJHIJIJJJJJJJJJJJIIJJJJJHHFD
@699762/1
cagtcataaagcatagcccgaagtgctattggcacacaggcataatgcca
+699762/1
CCCFFFFFHHHHHJJJJJJJJJJHIJJJJJJJJJJJJJJJJJJJJJJJJJ
@6105719/1
ctgtggccggcggcacgcagacgccttgatgacctccactttgatgatct
+6105719/1
@CCFFFFFHHHHHJJIJJJJJJJJHHHHFFFF>DEEDEEDDDDDDDEEDE
@6106071/1
gtttattttgtttttctctgtgatctgtttcttggcatctatagatgtcg
+6106071/1
CCCFFFFFHHHHHJJJJJJJJJJJJJJJJJJJJIJJJJJJJJJJJJJJJJ
@700811/1
cgcttgtggtggtgcacgcgcttgggcagagggaatctgattgtgctgtt
+700811/1
CCCFFFDFHHHHHIJJJJJIJJJJJJJJJIJJJIJJJJJJJJJJIJJJJI
@5427729/1
gcctcttgtatgcgaaggtgttgaggcgcttgtggtggtgcacgcgcttg
+5427729/1
CCCFFFFFHHHHHJIJJJFGHIJJJJJJJJJJHJJIJJIIJJJJJJHFFD
@9070/1
gaagtaggtgctgggcctcttgtatgcgaaggtgttgaggcgcttgtggt
+9070/1
CCCFFFFFFHHHHJJJJJJJJJIJJJJJHFHI?FHHJJJJJJJJJJIJJD
@6107246/1
ccacagttccagtctcaggcacattgccattagtagactgatcagccgga
+6107246/1
CCCFFFEFHHHHHIJJIJIJJIJIHJJJIJJJJFGIEIJJIJJJIIJJJE
@701292/1
ggccaacagattgtttgagatgtttgtgaaactgcgacaccttgtggctg
+701292/1
CCCFFFFFHHHHHHIJJJJJJJJJJJJJJJJJJJJJJJJJJJJJIJJJJJ
@5428179/1
agcactgagtgacggcacctccgacactg
+5428179/1
?1:ADDA;ADD:A:18@E;?CEEEDAA>9
@702061/1
cacgaatatattgtgggatgcttaaatttacatttaatgtttgtttcatg
+702061/1
CCCFFFFFHHHHHIJJJJJJJJJJJJJJJJJJJJJJJJJIJJJHIJJJJJ
@5428968/1
agaggaagtaggtgctgggcctcttgtatgcgaagg
+5428968/1
;?:BD?DB=<F?<AAA?FCDB?C<<FH@EEB??C?@
@702862/1
tgtggaactgcttcacctgtggccggcggcacgcagacgccttgatgacc
+702862/1
CC@FFFFFHHHHHJJJJJJJJJJJJJJJJJJJJHHHFFDDDDDDDDDEDD
@2725745/1
cttctggcacatcaggagaagttggctcctcaacagacacagagctctgt
+2725745/1
CCCFFEDFFHGHFHHIGGEHEHGHEGGJGHGIEGHJDHIGGGGIGGGGHI
@703042/1
gggtaatgctaacgtcatagcgataaattttaagggatttaaattccatt
+703042/1
BCCDDFFFHHHHHJJJJJJJJJJJJJJJJJJJJJJJIJJJJJJJJJJJJJ
@6109771/1
cacgcctgggatgccacccggcaccactcccgggtgaggatgcactacat
+6109771/1
CCCFFFFFHHHHHJJJJJJJJJJJJJJJJJJJJJHJJJJJJJJIJJJHGH
@6778093/1
ctccaaacggtgtaacaaatggcggcacgtcttcgtctttgtacagttcg
+6778093/1
CCCFFFFFHHHHHJJJJJJJJJJJJJJJJJJJJJJJJJJJJJIHIJIJJH
@6778186/1
tccttcttagagcgtcccgtacccatagcaacaagatcagcgactgtcac
+6778186/1
CCCFFFFFHHHHHJIJJJJJJJJJIJJJJJJJJJJIJJJJIJJJJJJJJJ
@6778594/1
gtgctgggcctcttgtatgcgaaggtgttgaggcgcttgtggtggtgcac
+6778594/1
CCCFFFFFHHHHHJJJJJJJJIJIJEFFHIIJJJJJJJIIJJJJJIHIJJ
@1379975/1
tatacatatagcatttcggatctatagaggctgtcactgcagcgatactg
+1379975/1
CCCFFFFFHHHHHJJJJJJHIJJJJJJJJJJJJJJJJJJJIIJJIJJJJJ
@12009/1
cgtagcttacgcatctcgttcctcagtttgtcgaggacggcgtagttggg
+12009/1
CCCFFFFFHHHHHJJJJJJJJJJJJJJJJJJJJIJJIIJJJJEAEHHHHF
@3403818/1
tcagcatggtaagaaggtggcggccagaatctagacatgcacagctcttg
+3403818/1
CCCFFFFFHHHHHJJJJHIJIJIIIJJJJJJJJIJJJJJJJJJJJJJJJJ
@1380474/1
gtcacggtagcactgagtgacggcacctccgacactgaggtcacggtact
+1380474/1
CCCFFFFDHHHHHJJJJHIIJJJJJJJIJJJJJIJJJJJJIJJJJJIJHH
@3404606/1
atcttgtatagaggaggcttgggctcgctctccgaagggagcttgcggcc
+3404606/1
CCCFFFFFHHHHHJHJJJJJGIJIJJJJJJJJJJIJJJJHIJJJJJJHHF
@6780139/1
ggcctcagctgttggagctggttcagcctttttctttttaggcttcttct
+6780139/1
CCCFFFFFHHHHHJJIJJJJJGHIJJJJJJJJJIJJJJJIIJJJJHIJIJ
@6780146/1
cattttcacaggcaagggatcctaacttcgcaaccactaattccagtgat
+6780146/1
@BCFFFFFHHHHHJJJJJJJJJJJJJJJJJJJJJJJJJJJJJJJJJHIJJ
@3404871/1
gtcgggcagttcgtcaacaagacattactagctgagaatatttttttccg
+3404871/1
CCCFFFFFHHHHHJJIJJJJJJJJJJJJJJJJJJJJJJJJJJJJJJJJJJ
@6780357/1
cttctcttttttctcctttcttttgcgagctgctgccgaaagattagagt
+6780357/1
CCCFFFFFHHHHHJJIJJJJJJJJJJJJJJJJJJJJIJGIJJJJIIIGH=
@6780440/1
cctattttagttaattagtaatgtgcattgtaaaattctagacacacatg
+6780440/1
CCCFFFFFHHHHHJJJJJIJJJJJGJIJJJJJJJJJJJJJJJJJJJJJJJ
@2727064/1
cttgttgttaagaggtgttacctgcaacttggccaggttagggccaacag
+2727064/1
CCCFFFFFHHHHHJJEHIIJJJJJJJJJJJJJJJJJJIJJJJJJJJJJJJ
@6781168/1
ccgtttaatgctcagcatgttaaataactgcttaaacacacgacacttaa
+6781168/1
@B@FFFFFHHHHHJJJJJJJJJJJJJJJJHIJIJJJJJJJJIJJJJJJJJ
@6781726/1
cccattttgacagcgtcttacttcacgtggtagcgttatcactgtcttta
+6781726/1
CCCFFFFFHHHHHJJHHJJJJJJJJJJHHJFFHJJIJJJJJIJJJJJJJJ
@4753124/1
ctgcaaacatgccagttataaagcatagcccgaagtgctattggcacaca
+4753124/1
CCCFFFFFHHHHHJJIJJJJIIJJJIJJJJIIJGIIIJJJJJIIJJJJJJ
@7452157/1
gtttgtcttgtttgactgtagttgtatccagaataatcgtatggtggtgc
+7452157/1
CCCFFFFFHHHHHJJJJJIJJJJJIJJJJJJJJJJJJJJIJJJJHIJFHI
@4075673/1
cctcatcttgtatagaggaggcttgggctcgctctccgaagggagcttgc
+4075673/1
C@CFFFFFHHFFHIIIJIIJIJGGDGIDIGEGHGIJJGHIJJJCIJBG>D
@7452330/1
tggattttaatgttattattacagcatacataataaaattagaggaagta
+7452330/1
CCCFFFFFHHHHHJJJJJJJJJJJJIJJJJJJJJJJJJJJJJJJJJJJHG
@7452467/1
gccggctttggtggttctttggctgtctctggtggaggtttctcctgtga
+7452467/1
CCCFFFFFHHHHHJHIJJJJJJJJJJJJJJJJHHIIIJBGIJJJJJJJJH
@2729441/1
attgaaaataaaaataaaaaaaatagcaggggttattgttatgtcgatgt
+2729441/1
@BCFFFFFHHHHHJJJJJJJJJJJJJJJJJJJFHJJJJJJJJJJJJJJJI
@7452648/1
ggagttcacctttagaagtatgttcttagctgtcatctggttcatacggc
+7452648/1
BC@FFFFFHHHHHJJJJJIJJJJIJJJJJJJJJJJJJJJJJJJJJJJJJJ
@4076317/1
gtcggcataacgggccgcgactccgc
+4076317/1
CCCFFFFFHHHHHJIJJJIIJJJJIH
@7452870/1
gcccattttcacaggcaagggatcctaacttcgcaaccactaattccagt
+7452870/1
CCCFFFFFHHHHHJJJJJJJJJJJJJJJJJJJIJIJJJIJJJJJJJIJJG
@703392/1
ccgcaatgttggagcttggtacaaagcaaaggtcgggcagttcgtcaaca
+703392/1
CCCFFFFFHHHHHJJJJJJHIJJJJJJJJJJJHIJJJJJJIJJJIJJJJJ
@4076547/1
ctgtgcctggctcccatgtcacggtagcactgagtgacggcacctccgac
+4076547/1
CCCFFFFFHHHHHJJJJJJJJJJJGHJJJJJJJJGIJJJJJJJJJJJJJJ
@703412/1
cacagttccagtctcaggcacattgccattagtagactgatcagccggag
+703412/1
CCCFFFFFHHHHHJJJIJJJJJJJJJJJJJJJIIGIIJIJJJJJJJIIJJ
@2052464/1
gtcctttctaaggttctaaactatatctgtaccaaatttcaaccaaatcc
+2052464/1
CCCFFFFFHHHHHGHIJJJIJJIJJJJJJJJJJIJJJJJIJJJJJJJJJJ
@7453166/1
ggtagcgcgtcggacgagccgtgccttttattgcttggtgagacacg
+7453166/1
BCBFFFFFHHHHHJJJJJJJJIJJJJJJJHIJJJJHHHHFFFFFEED
@4754718/1
cctctattgagctactgctgttgagcagaataaaactgaaaaataa
+4754718/1
CCCFFFFFGDHGHIIIGJJJHHIJIJJJJIIIGGIJJIHGIIIIJG
@2052717/1
cacagctcttgcagccatccaacgggattgcccatcaatttatcttcaaa
+2052717/1
CCCFFFFFHHHHHJJJJJJJJJJJJJJJJJJJJJJJJJJJJJJJJJJJJJ
@4077047/1
gtcctttctaaggttcaaaactatatctgtaccaaatttcaaccaaatcc
+4077047/1
CCCFFFFFHHHHHHHJJJJJJJJJJJJJJIJJJJJIJJJIIJJJJJIJJJ
@4077121/1
ctgacacctcacccagggcgggatatggaattttaatttatgcccccttt
+4077121/1
CCCFFFFFHHHHHJJJJJJJJJHIJJJJJJIHHHHHHHFFFFFFEDDDDD
@4077384/1
acataataaaattagaggaagtaggtgctgggcctcttgtatgcgaaggt
+4077384/1
CCCFFFFFHHHHHJJJJJJJJIJJJHHIJJJJJJJJJJJJJJJJJHHIJ?
@2053237/1
cactgagtgacggcacctccgacactgaggtcacggtactcgcggtacat
+2053237/1
CCCFFFFFHHHHHJJJJJJJJJJJJJJIJJHIJJJJHIJJJJJJHHFFFF
@7454168/1
gtcacggtagcactgagtgacggcacctccgacactgaggtcacggtact
+7454168/1
BBBFFFFDFHHHHJJJJAFHIGIJJJJHJJJJJJJGIJJJ=CGIIJCDHC
@2053365/1
acgggctatgccattcatcctcgcacgttggcagtaatagtacaagtgaa
+2053365/1
@CCFFFFFHHHHHJJJJJJJJJJJJJJIJJJJJJIJJJJJIJJJJJIIJJ
@2053426/1
cactgagtgacggcacctccgacactgaggtcacggtactcgcggtacat
+2053426/1
C@CFFFFDHHHHHJJJJJJJJJJJJJJJJJHJJJJJJJJJJJJJHHFFFF
@704962/1
cgatgttatacatatagcatttcggatctatagaggctgtcactgcagcg
+704962/1
CCCFFFFFHHHHHJJJJJJJJJJJJJJJJJJJJJJJJJJJJJJJJJJJJJ
@2053933/1
tgaggcgcttgtggtggtgcacgcgcttgggcagagggaatctgattgtg
+2053933/1
CCCFFFFFHHHHHJJJJIHJJJJJJJJJJJJJJJJJJJJHHHHHFFFFFF
@4078497/1
gtcataatcttcagatactccaaagcattctgggctgcagatgactgtgc
+4078497/1
CCCFFFFFHHHHHJJJJJJJJJJJJJJJJJJJJJJJJJJJJJJJJJJJJJ
@705539/1
gacgcaagaagtaccagaaacgggacttagccacaatctggtctggagag
+705539/1
@@@DDDDDHAFHFGBFHEHHIGEGGFHIIGGGCHHBHGHGIDFGIGIGGG
@4078829/1
gctcattttaacacatttcacattgaaaaataggtcaaaaccttcattat
+4078829/1
CCCFFFFFHHHHHJJJJJJJJJJJJJJJJJJJJJHIIJJJJJJJJJJJJJ
@4078848/1
gtgatctgtttcttggcatctatagatgtcggtggcgcacagggcacgct
+4078848/1
CCCFFFFFHHHHHJGIJIJJJIJJJJJJHJIIIJJGIIJJGGJJJJIJJJ
@5429169/1
ccaaatcgacgactcctgtggctttcagtgaaacgtcaaaatttat
+5429169/1
CCCFFFFFHHHHHJJJJJIJJJJJJJJJIJJJJJJGIJJJJJJJJJ
@13716/1
cgacactgtacagttagaaatgttacaacctctatactttgcattaaaat
+13716/1
CCCFFFFFHHHHHHIJJJJJJJHJJJJJJJJJJJJJJJJJJJJJJJJJJI
@4080351/1
gatccactcttgctccatggtccaggagcagcagcgtgcgcaggttcagg
+4080351/1
CCCFFFFFHHHHHJJJJJJJJJJJJJJJJJJJJJJJGHIJJJJJFHJJJJ
@4080389/1
ggcgcttgtggtggtgcacgcgcttgggcagagggaatctgattgtgctg
+4080389/1
@@@FFDFFHHHFDHCDHGIIIIEHIIIIIIIIICA6CGHGGHIIIEGGHF
@707264/1
gtgcgattgttcaccagagatgaacggagcaaagacagatgcccttcatg
+707264/1
CCCFFFFFHHHHHJJJJJJJJJJJJJJIJJJJJJJJJJJJJJJJJJJJJJ
@707350/1
gtgtaggtaatattattaaacgaagaacatgcggctgaattgcagcatct
+707350/1
BBCFFFFDHHHHHJJJJJJJJJJJJJJJJJJJJJJJJJJJJJJJJJJJJJ
@14584/1
gtacgacaaaatgcccaaggaaccgccatatagacctagttcctctataa
+14584/1
@@BFFFFFHHHHHJJJJJJJJJJJJJJJJJJIJJJJJIIHIJIJJJJJJJ
@5430319/1
gcgtacttttcaaggaacatttgagtggttccttttagtaaaaaattcta
+5430319/1
CCCFFFFFHHHHHJJJJJJJJJJJJFHIIIJJJJJJJJJJJJJJJJJJJJ
@707481/1
gccctcaatctgcaccagttcatatttgggcacagttcctcgacgagcaa
+707481/1
CCCFFFFFHHHHHJJJJJIJJJJJJJJJJJJJJJJJJJJJJJJJJJJJJJ
@4080674/1
ctggtctggagagaagatcctcatcttgtatagaggaggcttg
+4080674/1
@@@DDFFDD8?DDHBAB?C<@C?HGGGEH9C?@9E>F=DHHI<
@6784589/1
gttgtggaactgcttcacctgtggccggcggcacgcagacgccttgatga
+6784589/1
CCCFFFFFHHHHHJJJJJJJJJJJJJJJJJJJJJHHFFDEDDDDDDDDDE
@14811/1
ctggatatttaggttacctgcagaagatcactagaataggaagacagaca
+14811/1
@CCFFFFFHHHHHHIJJJJJJJJJJJJJJJJJJJJJJJJJJJJJJJJJJJ
@14829/1
gcctcttgtatgcgaaggtgttgaggcgcttgtggtggtgcacgcgcttg
+14829/1
CCCFFFFFHHHHHJJJIJCGHHIJJJJJJJJJHIJHJJHHIJJJIJHFFD
@707743/1
ggaatgattctggtgggttgtcctgcagagcttgccacatcttgtaagca
+707743/1
CCCFFFFFHHFHGBFFHEGGFEHJIIIHIIJIIIJJJJJJJJJJIJJJFJ
@707854/1
caacagattgtttgagatgtttgtgaaactgcgacaccttgtggctgtga
+707854/1
CCCFFFFFHHHHHJJJJJJJJJJJJJJJJJJJJJJJJJJJJJJJJJJHIH
@15026/1
gtacgacaaaatgcccaaggaaccgccatatagacctagttcctctataa
+15026/1
@B@FFFFFHHHHHJJJJJJJJJJIJJJJJJIJJJJJJJJHJJJJJJJJJJ
@708179/1
ctcggactaaattgttctatcttcatcctaccagccagattgaacctttc
+708179/1
CCCFFFFFHHHHHJJJJJJJJJJJJJJJJJJJJIJJJJJJJJJJJJJJJI
@6785390/1
atacataataaaattagaggaagtaggtgctgggcctcttgtatgcgaag
+6785390/1
CCCFFFFFHHHHHJJJJJJJJJJHIJJIIJJJJJJJJJJJJIJJJJJHHH
@5431321/1
gcaaagataagatgaagaagaggagcaaattgaaataaaaaattggtgaa
+5431321/1
CCCFFFFFHHHHHJJJJJJJJJJJJJJJJJJJJJJJJJJJJIIIIJGHJJ
@6110387/1
taataaaattagaggaagtaggtgctgggcctcttgtatgcgaaggtgtt
+6110387/1
CCCFFFFDHHHGFIJGGIIJJJHIIJIII9FHGIGIJJJJIJGHHIGGHH
@2055246/1
cagccagatgccaaagttcttgatcttcactgggctcttctctgggattt
+2055246/1
CCCFFFFFHHHHHJJJIJJJJJJJJJJJJJJJJJJJJJJJJJJJJJJJJJ
@2055803/1
gtccaggataataagttaattataccaagtttcatcgaaatcaaaccgtt
+2055803/1
CCCFFFFFHHHHHJJJJJJJJJJJJIJJJJJJJJJJJJJJJJJJJJJJIJ
@6111851/1
tcctcatcttgtatagaggaggcttgggctcgctctccgaagggagcttg
+6111851/1
CCCFFFFFHHHHHJJJJJJIJJJJJIIJJJJJJJJJJJJJJJJJHIJJJI
@3407712/1
gtcttggttgaacggaactccaatcctttactcgaatagtcttttctaac
+3407712/1
CCCFFFFEHHHGHJJJJJJJJJJJJJJJJJJJJJJJJJJIJJJJJJJJJJ
@3407798/1
ctgtatctagctaaaagtagatgcaaatatctccacctcagaaaaaggcg
+3407798/1
CCCFFFFFHH>FHJJJJHIJJJJJJJJJJJJJJ>HIJJJJJIIJJJJIJJ
@2056804/1
ctgtgcctggctcccatgtcacggtagcactgagtgacggcacctccgac
+2056804/1
@@@DDDDDF?FDFHGGHHACHGGDCCHGEHGGGICGGHEBHHIIHGIGHI
@3407880/1
gcccaatgatcggcattccggcgtcattcgatatcttctgtagctgctgt
+3407880/1
CCCFFFFDFDFH::FHGIIFGGGHHIIIGIIIIIIIIGFGFGHGIIIII@
@2057052/1
ggtgcacgcgcttgggcagagggaatctgattgtgctgttgtggaactgc
+2057052/1
@@BDFFFFHHHHHJJJJJJJJJJIJJJJJJJJJJHJJJIJJJJIJJIJJJ
@3408416/1
ggagcttggtacaaagcaaaggtcgggcagttcgtcaacaagacattact
+3408416/1
CCCFFFFFHFFHHJJJJIJJJJFHIJJJJJJJJJIJJJJJJJIJJJJJJJ
@3408504/1
cggcacctccgacactgaggtcacggtactcgcggtacatgttgtgtaca
+3408504/1
CCCFFFFFHHHGHJJJJJJJGHJJJJJJJJJJJIJIIIJJJHIJHIHHHH
@3408658/1
gttctcagcatggtaagaaggtggcggccagaatctagacatgcacagct
+3408658/1
CCCFFFFFHHHHHHHJJJJJJHIJJJJJJJJJJJJJJJJJJJJJJJJJJJ
@4081387/1
gtgtcctttatacatttcggcatggcgatcatgtcgatggcttggtttat
+4081387/1
B?BDFFFFHHHGHJIIJJJJIGJJIIIAHHGHIJJJGIJJJJJJJHIIFH
@4755414/1
cagccactggcaatgtggatagctggacaaggcactggcaacgaccaatc
+4755414/1
CCCFFFFFHHHHHJJHJJJJJJJJJJJJJJJJJJJJJJJJJJJJJJJJJJ
@4081672/1
ccaaattcttcttcttcagccggctttggtggttctttggctgcctctgg
+4081672/1
CCCFFFFFHHHHHJJJJJJJJJJJJJJJJGIJIJJJJJJJJJJJJJJJJJ
@15550/1
cgcaagaagtaccagaaacgggacttagccacaatctggtctggagagaa
+15550/1
CCCFFFFFHCFHHIJJIIJJJJJJJJJJJJIJJJJJJJJDHGHJIJIIII
@2731345/1
ctcttcttctggcagaccgtcagagctatcagattcttcatcgttgctgt
+2731345/1
CCCFFFFFHHHHHJJJJJJIJJJIJJJJIIJJJJJJJIIJJJJGIIIJIG
@3408822/1
gtagcactgagtgacggcacctccgacactgaggtcacggtactcgcggt
+3408822/1
CCCFFFFFHHHHHJJJJJJJJJJJJJJJJJJJJJIIJJJJHHJEIJJHFF
@16210/1
gatagattacggtctatgtctatcggctccgatttgtcgtcccaaggaaa
+16210/1
CCCFFFFFHHHGFHIIJJJJJJJJJJJJJJJIJJJIJJJJJJJJJIJJJJ
@4757301/1
atttgtctgtagtggtcctgctgtttcgtatattctaaattggtttcgtt
+4757301/1
CCCFFFFFHHHHFIJIIJJJJJJJJJJJIJJJJJJJJJJJJJJGHJJJHJ
@3409990/1
cggcacctccgacactgaggtcacggtactcgcggtacatgttgtgtaca
+3409990/1
B@@FFFFFHHHHHJJJJJJJIJJJJJJJJJJIJJIFFHJIJGIJEGHHHH
@4757483/1
ctgtgatctgtttcttggcatctatagatgtcggtggcgcacagggcacg
+4757483/1
@@@DDDDD>FFHHBGIIGHIEBHGHIGHGHIHEHFFBHDG>GI@DC@;F;
@4083761/1
gttcctctttacaagtagactcatctttagcacttggttcgtcttttgaa
+4083761/1
BBCFFFFFHHHHHJJHJJJJJJJJJJJJJJJJJJJJJIJJJIIJJJJJII
@4084005/1
tgtgatctgtttcttggcatctatagatgtcggtggcgcacagggcacgc
+4084005/1
CCCFFFFFHHHHHJJHIJJJJJJJJJJJJJJJJJJJJJJJJJJJJJJJJJ
@4084031/1
ctcccacacgtttcacttcagcatagacaggtgtcttccctggcaataca
+4084031/1
CCCFFFFFHHHHHJJJJJJJJJJJJJJJJJJEGGHJJJJJJJJJJJJJJI
@6786440/1
ttcaaattcaaataaaatcactctgcaatcctgcctcacatgattcatcc
+6786440/1
@CCFFFFFHHFFHGGJJJGGJIGIIJIJJIIJEHIIIIIJGGGDIHGJII
@18012/1
gtgggtagtaagcgcacgaccatttttttctacatttcattatttttgat
+18012/1
CBCFFDDFHHHHHJJJJJJJJJJJJJJJJJJJJJJJJJJJJJJJJJJJJH
@3411472/1
cttcaaatgacgacaccacagttccagtctcaggcacattgccattagta
+3411472/1
C@CFFFFFHHHHHJJJJJJJIJJJJIJJJJJJIGIGGIJJGGGFHIJJJJ
@4758858/1
gcccctacgatcatcactgtcgtgtcctttatacatttcggcatggcgat
+4758858/1
CCCFFFFFHHHHHJJJJJJIJJIJJJJJJJJJJJJJJJJJJJJJJJJJIJ
@18640/1
cccgtttagcagcttcatccagaggcaagcgctccaagttgcttggaggc
+18640/1
CCCFFFFFHHHHHJJJJJJJJJJJJJJJJJJJJJJJJJHIJJJJJJIJJI
@6113285/1
cgcaatgttggagcttggtacaaagcaaaggtcgggcagttcgtcaacaa
+6113285/1
@CCFFFFFHHHHHJJJJJIJJIJJJJJJJJJGHIGJJIJHJJJJJJGIJJ
@18851/1
gttcgtctgtgcgcgctaatctcagaaacggctgatccgagttggatgcg
+18851/1
CCCFFFFFHHHHHJJJJJJJJJJJJJJJJJJJJJJJJJJIIHIIJIJHHH
@1383559/1
cactggttcaaattcaaataaaatcactctgcaatcctgcctcacatgat
+1383559/1
CCCFFFDFHHHHHJJIBEJIJJJJJJJJJJJJJJJJJJJJJJJJJJJJJJ
@1383569/1
cttgaattccttgatgactgcatagatagaaatcgaact
+1383569/1
@@?D=BDBFF??F<2AEF<4F?FBF<CD:<EHCFC;EG?
@1383605/1
gtcgagtagagccttagctgcggaatgcttagcttccttcttagagcgtc
+1383605/1
CCCFFFEFHHHHHJJJJJJJJJJJJJJJJJJJJJJJJJJJJJJJIJJJJJ
@6114020/1
gtcacggtagcactgagtgacggcacctccgacactgaggtcacggtact
+6114020/1
CCCFFFFFHHHHHJJJJIJJJJJJJJJJJJJJJJJJJJJJJJJJJJIJHH
@6115425/1
agtcataatcttcagatactccaaagcattctgggctgcagatgactgtg
+6115425/1
@BBFFFFFHHHHHJJJJJJJJJJJJJJJJJJJJJJJJJJJJJJJJJJJJJ
@2733702/1
gtgagcacgggctctgtgcctggctcccatgtcacggtagcactgagtga
+2733702/1
CCCFFFFFHHHHHJJJJJJJJJJJJJJJJJJJJJJJJHIJJJJJJJJHIJ
@5433398/1
gtggattttaatgttattattacagcatacataataaaattagaggaagt
+5433398/1
@@@DFFFFHHHHHJJIJJJJJIJJJJGIJJIIIIJJJJJIIJIIIJFHHJ
@5433474/1
ctggagagaagatcctcatcttgtatagaggaggcttgggctcgctctcc
+5433474/1
CCCFFFFFHHHHHJJJJJJJJJJHJJJJJJJJJJJJJEHIIIIJJJJJJJ
@5433623/1
acgcgcttgggcagagggaatctgattgtgctgttgtggaactgcttcac
+5433623/1
8BBFFFFFHHHHHJJJJJIJJJJJJJJJJJJJJJJJIJJJJJJJJJJJJJ
@2734272/1
tcaccagtgatcttcttgaacttcttcaattgacgcaagaagtaccagaa
+2734272/1
CCCFFFFFHBHHHJJJJJJJJJJJJJJJJJJJIJJJJJJJJJFHIJIJJJ
@6116206/1
ccatcattcagtcttagcttttttgctgctggcacatccaattgggtttc
+6116206/1
CCCFFFFFHHHHHJJJJJJJJJJJJJJJJJJJJJJJJJJJJJJJJJFHJI
@2734334/1
ccctaagtgagtatacatctattaaattcaaacgcagagctcattatgtt
+2734334/1
CCCFFFFDHHHHHJJJJJJJJJJJJJJJJJJJJJJIJHIJJJIJJJJJIJ
@710422/1
gggcacagttcctcgacgagcaagtagttcttgaagcacagacacaggtg
+710422/1
CCCFFFFFHHHHHJJJJJJJJJJJHJJIIJJJJJJJJJJJJJJJJJJJFH
@2734392/1
cggaactccaatcctttactcgaatagtcttttctaacttgaacagtgcg
+2734392/1
@@@DDDDD?FDHDHGIIHIEGIB;FFHFHHHGIDEEFHHGH<FC@DB?DG
@711168/1
gccaggttagggccaacagattgtttgagatgtttgtgaaactgcgacac
+711168/1
CCCFFFDFHHHHHJJJJJJHJJJIJJJJJJJJJJJJJJJJJJJJJJIJJJ
@5434615/1
ctgcaatcctgcctcacatgattcatccacaaattccaacccttgcgttt
+5434615/1
BBBFDBDDHHHHHJJJJJJJJJJJJJJJJJJJJJJJJJJJJJJJJJJIJJ
@6117235/1
gggagccgtacagacggagtagcgagccccatgagcgtacgtgtgggtgt
+6117235/1
CCCFFFFFHHHHHJJJJJJGHIJJJJJJJJJJJJJJJIJJJHIGHHHDFB
@6117664/1
ctgagtgacggcacctccgacactgaggtcacggtactcgcggtacatgt
+6117664/1
CCCFFEFFHHHHHJJJJJJJJJJJJJJJIJJJJJJJJJJJJJHHHFFFFF
@711836/1
ataatcttcagatactccaaagcattctgggctgcagatgactgtgcatc
+711836/1
@CCFFFFFHHHHHJJJJJJJJJJJJJJJJJJJJJJJJJIJJJJJJJJJJJ
@712079/1
tgaggcgcttgtggtggtgcacgcgcttgggcagagggaatctgattgtg
+712079/1
CCCFFFFFHHHHHJIJJIIJJJJJJJJJJJJJJJJJJJJHHHHHFFFFFF
@712445/1
ctaggagtgactttcccgtttccaatctccaagacaggaggctccagtac
+712445/1
CCCFFFFDHHHHHJJJJJJJJJJJJJJJJJJJJJJJJJJJJJJJJJJHIJ
@6118767/1
cagcagagtgcacacaatggtgaactggcgttcatgcggcaaacgcctat
+6118767/1
CCCFFFFFHHHHHJJJJJJJHIJJJJJJJJIJJJJJJJJJJJJJJJJJJJ
@1384514/1
atgaggttcaccaagctagtggcgttgatgtcgcaagatagtgagacatt
+1384514/1
CCCFFFFFHHHHHJJJJJJHIJJJJJJJJJJJJJJJJJJJJIJJJJJJJJ
@713199/1
ctgcgacaccttgtggctgtgacttgtagtcaaggtggagattttactat
+713199/1
CC@FFFFFDFHHHGGIIJIFGHGIJIFFHDFGIIJBFFIJHBHEHHJIEG
@713456/1
gtcttcttgaacttcttcaattgacgcaagaagtaccagaaacgggactt
+713456/1
CCCFFFFFHHHHHJJJJJJJJJJJJJJJJJJJJHGIJJJJJJJJJJJJJJ
@7459064/1
gtttattttgtttttctctgtgatctgtttcttggcatctata
+7459064/1
BBCFFFFFHHFHHJJJJJGJJJJIJJJIIJJJJJIJJJJJJJI
@1385010/1
ctggcatacaaggcaaagcaccgacgacgacactgtacagttagaaatgt
+1385010/1
CCCFFFFFHHHHHJJJJJJJJIJJJJJJJJJJJJJJHIHJIJJJJJHHHH
@4760899/1
gagggaatctgattgtgctgttgtggaactgcttcacctgtggccggcgg
+4760899/1
CCCFFFFFHHHHHJJJJJJJJJJJJJJJJJJJJJJJJJJJJJJJJJJJJH
@6788927/1
gttggaatgattctggtgggttgtcctgcagagcttgccacatcttgtaa
+6788927/1
CCCFFFFFHHHHHJJJHIJJHIJJJJJJHJJHHHIJJJJJJJJJJJJJJI
@714057/1
gcgaagaacaatgtttatcaactacaagagggctgtttctcactagtaag
+714057/1
@@@DDDDDFFBDFCEGFG?:FAHEE@FGEGFFIIIIIIEGIBEFIIGIII
@3412445/1
gaagtgtgataatgtcataaagttgacaataatctataattaattacttt
+3412445/1
BCCFDFFFHHHHHJJJJJJJJIJJJJJJIJJJJJJJIJJJJJIIJJJJJJ
@6789211/1
ggcagagggaatctgattgtgctgttgtggaactgcttcacctgtggccg
+6789211/1
CCCFFFFFHHHGHJJJJJIHIJJJJIJIJJIIJJIIJJJJJJIGHIJIJJ
@6789388/1
cctaaatctatggggcgggatggtcgtttgaaaaattgacggccagcctt
+6789388/1
CCCFFFFFHHHHHJJJJJJJJJJHHHHFFFEEEEEEDDDDDDDDDDDDDD
@1385596/1
ggcgttcatgcggcaaacgcctattaacattatcatcgttctcagcatgg
+1385596/1
CCCFFFFFHHHHHJJJJJJJJJJJJJJJJJJJJJJJJJJJJJJJJJJJJJ
@6789600/1
cttcaaatgacgacaccacagttccagtctcaggcacattgccattagta
+6789600/1
CCCFFFFFHHHHHJJJJJJJJIJJJJJJJJJJJJJJJJJJJJJJJJJJHJ
@3413115/1
ggcgattcatacagtcgaattacatgacatcaggcttccgtacattttat
+3413115/1
CCCFFFFFHHHHHJJJJJJJJJJJJJJJJJJJJJJJJJJJJJJJJJJJJJ
@6789854/1
gtcctttctaaggttctaaactatatctgtaccaaatttcaaccaaatcc
+6789854/1
CCCFFFFFHHHHHGHJJIJJJJJJJJJJJJIIJIJJJJJJJJJJJJJJJJ
@1385856/1
acagcatacataataaaattagaggaagtaggtgctgggcctcttgtatg
+1385856/1
@@CFFFFDHFHGHIII@HIIGBAHIGGECFFHEGGHGED?DFHIGI?FHG
@7460363/1
catacataataaaattagaggaagtaggtgctgggcctcttgtatgcgaa
+7460363/1
CCCFFFFFHHHHHJJJJJIJJIJJJJJJHIIJJJJJJJJJJJJJJJJJHI
@3413353/1
ctgtggctttcagtgaaacatcaaaatttatcg
+3413353/1
??;4B:==CA<<<FGIIACGIIE<:3<CHC?F?
@4761879/1
attggcgcaagaagtaccagaaacgggacttagccacaatctggtctgga
+4761879/1
@@@DFFFFFHHHHJIHGGIIJJJIJI>GGIJJEEHJIJJJJJIGGHHIHH
@3413557/1
gtgctgggcctcttgtatgcgaaggtgttgaggcgcttgtggtggtgcac
+3413557/1
CCCFFFFFBFHHHJJIJJJJJIJJIEGHHIJJJJJJJJJHIJHGIHIJJJ
@6790288/1
ctcggacatttcaattttatttagttggtcttggttgaacggaactccaa
+6790288/1
CCCFFFFFHHHHHJJJJJJJJJJJHJIJGHIJJJIIJJJJJJJJJJJJJJ
@7460770/1
agcatggtaagaaggtggcggccagaatctagacatgcacagctcttgca
+7460770/1
@CCFFFFDFHHHHJJHIJJJJJIJJJJJJJJJJJJJJJJJJJJJJJJJJJ
@3413795/1
tctgcatacctgccatgcgctggtaagcgctatggactgccgccaattca
+3413795/1
CCCFFFFFHGHHGIIJJJIIIJJIHJJIIHIJJIGIIJIGGIIJIIIJJJ
@2057577/1
cttggttgaacggaactccaatcctttactcgaatagtcttttctaactt
+2057577/1
CCCFFFFFHHHHHJJJJJJJJJJJJJJJJJJJIIJJJJJJJJJJJJJJJJ
@7461096/1
gtgttgaggcgcttgtggtggtgcacgcgcttgggcagagggaatctgat
+7461096/1
??@ABDADHDHHHGIFG?::?8?9??DHIIIICA@AHEHIHEE?;;@@E@
@2057717/1
cttagctgcggaatgcttagcttccttcttagagcgtcccgtacccatag
+2057717/1
CCCFFFFFHHHHHJJJJJJJJJJJJJJJJJJJJJJJJJJJJIJJJJJJJI
@7461287/1
cccatcaatttatcttcaaatgacgacaccacagttccagtctcaggcac
+7461287/1
CCCFFFFFHHHHHIJJJIJJJJJJJJJJJJJJJJIJJJJJJJJJJJJJJJ
@3414468/1
tgtcactgaacttctcttaaacgactggaccgattttgatgatttttttt
+3414468/1
CCBFFFFFHHHHHJJJJJJJJJJJJJJJJIJJHIJJJJJJJIJJJJJJJH
@4085267/1
gccagatgccaaagttcttgatcttcactgggctcttctctgggatttcc
+4085267/1
CCCFFFFFHHHHHJJJJJJJJJJJJJJJJJJJJJJJJJJJJJJJJIJJJJ
@7461596/1
gtaggcgtagggtaagacacggatctcatacaccgtgaatataagtggca
+7461596/1
@?@DDDFDHHHHHGIGGGHGHBGIIGGGGIIJGGGHGIGHIJJIGIIIIG
@7461640/1
caggtaaattgcaccgattagtgcctctaatatatcgctgaggaccttag
+7461640/1
@@@FDDEDFHFDFGHEGIIGDCHHHHGIIIIIIIIGDGIIBEGGGGHGGG
@4085343/1
ccagtggtcttcttgaacttcttcaattgacgcaagaagtaccagaaacg
+4085343/1
CCCFFFFFHHHHHJJJJIJJJJJJJJJJJJJJJJJJJJJFHIJJJJJIJJ
@6791393/1
tgggcctcttgtatgcgaaggtgttgaggcgcttgtggtggtgcacgcgc
+6791393/1
CCCFFFFF?FHHHJJJJIIIJCGHHJIJJIJJJJJIIJIJJGHJJJJJHF
@6791464/1
ctcttttaatattataaatagttatttgatcacacactgatgcaaaccag
+6791464/1
CCCFFFFFHHHHHJJJJJJJJIJJJJJJJJJJJJJJJJJJJJJJJIJJJJ
@2735901/1
gtttcaacaatttctctattcacctttctaggacatttatctggctgtat
+2735901/1
CCCFFFFFHHHHHJJJJJJJJJJJJJJJJJJJJJJJJJJJJJJJJJJIJJ
@2736155/1
gtgttgaggcgcttgtggtggtgcacgcgcttgggcagagggaatctgat
+2736155/1
BBBFFFFFHGHHHJJHJJJJJHIJJJJJJJJJJJJJJJJJHHHGFFFFFF
@20135/1
gcatctgtgaggggcgtcgggtcacattacatactctgtatttccttttc
+20135/1
CCCFFFFEHHHHHJJJJJJJJGHJJJJJJJJJJJJJJJIIJHHHHHHHFF
@6793416/1
ttatgatagtcatcgcggcctctagccgatacgattatgaagacgaagcg
+6793416/1
@@@DDDDDAA==DAFHDGHHGBEHGEG@:GGHHGIGIGDDDG>=AEHC:<
@2737016/1
cctctatcaagtgctcgttttgttagacttcagtgtagctttgtattatg
+2737016/1
CCCFFFFFHHHHHJJJJIJJJJJJJJJJJJJJJIJIJJJJJJJHJJJJJJ
@20752/1
gtggcgttgatgtcgcaagatagtgagacattcactttttagtcataatc
+20752/1
CBCFFFFFHHHHHJJJJJJJJJJGIIIHIJJJJJJJJJJJJJJJJJJIJI
@6793707/1
cgtgattctttaatttgacataacttttttatttatgaaccgattgacat
+6793707/1
CCCFFFFFHHHHHJJJJJIGJJJJJJIJIJJJJJJJJJJJJJIJJJJJJJ
@6793906/1
ggctcgttgtggcgcgccttgtcttgtagaagagtgatctgctgttcttc
+6793906/1
CCCFFFFFHHHHHGIJJJJJJIIIJIHIJIJJJJ?DHIHJJJJJJJIIJI
@6794232/1
ctcgggttggaatgattctggtgggttgtcctgcagagcttgccacatct
+6794232/1
CCCFFFFFGHHHHJJJJJJJIHHIGEHIHIJJJJJJIJJJJJJJJJIJJJ
@6794362/1
ctccatactttgtttcatttaaatttacgggctatgccatttatcctcgc
+6794362/1
CCCFFFFFHHHHHJJJJJJJJJJJJJJJJJJJJJJJJJJJJJJJJJJJJJ
@6794550/1
gtcggtggcgcacagggcacgcttgcgcatgacatctatacatgccattg
+6794550/1
@@@DDD;@FF?@@?<<<?E?C?8DG;G?F@GB=8B8.8.88==777CH;7
@21900/1
cctcaaaaagtcacgtttatacatttttttttaatttttgtgttacgatt
+21900/1
CCCFFFFFHHFHHIJHIIJJJIIJJJJJJJJJJJJJJJJJHIIJJJJJJH
@22434/1
gattgtttgagatgtttgtgaaactgcgacaccttgtggctgtgacttgt
+22434/1
CB@FFFFFHHHHHJJJJJJJJJJJJJJJJJJJJJJJIJJJJJIJJJJJJG
@6795536/1
agcaaatggaaaaaaaaattggtgaaaagaatcacaagtaagatactgca
+6795536/1
CCCFFFFFHHHHHJJJJJJIJJGHJJJJJJJJJJJJJJHIJJJJJJJJJJ
@6795741/1
agtgcacacaatggtgaactggcgttcatgcggcaaacgcctattaacat
+6795741/1
?@BDFFFFHHHHHJHIIJJJJJJJJJJIJJJJJJJJJJJJJJJJJJJJJJ
@22716/1
gcgttgatgtcgcaagatagtgagacattcactttttagtcataatcttc
+22716/1
CCCFFFFFHHHHHJJJJJJJHIIJJJJJJJJJJJJJJIJJJJJJIJJJJJ
@22724/1
agggaatctgattgtgctgttgtggaactgcttcacctgtggccggcggc
+22724/1
CCCFFFFFHHHHHIHIHHJIJJIIJJIJJJJJJJJJJJJJJJJJJJIJHF
@2739231/1
gtggattttaatgttattattacagcatacataataaaattagaggaagt
+2739231/1
CBCFFFFFHHHHHIJJJJJJJJJIJJJJJJJJJJJJJJJJJJJJJJJJJG
@2739246/1
tggtggtgcacgcgcttgggcagagggaatctgattgtgctgttgtggaa
+2739246/1
BC@FFFFFHHHHHJJJJJJJJJJJJJJHIIJJJJJJJIJJJJIJJJJJIJ
@2739267/1
ctggagagaagatcctcatcttgtatagaggaggcttgggctcgctctcc
+2739267/1
@@@FBDEAHFFAFEGHDHGHIGGIGIGGABBEFGIIIIFDFH@@FHC@<C
@2058642/1
ctttaagttgtctagtgtgtgtaggggaagggttaggcaacttaatttcg
+2058642/1
CCCFFFFFHHHHHHJIIGIHIIIJJJJIIJJJHIJJJJJJJJJJJJJJJJ
@5436690/1
ggtgcctctgtaggagtttcgggctcgggtttactagcctcctcctt
+5436690/1
BC@FFFFFHGHHHJFHHIJJJJJJJJIJJDHHIJJIJJJJJJJJJJJ
@2059334/1
gtgtacacctgagcgagactcataacgcagccagatgccaaagttcttga
+2059334/1
BBCFFFDEHHGGHJJJIJJJJJJJJJJJJJJIJJJJJGJJJJJHIIJJJI
@6120791/1
ggatggagtgagcacgggctctgtgcctggctcccatgtcacggtagcac
+6120791/1
CCCFFFDFHHHFHIIIJJJJIJJJJIIJJJGHIJJIGGHIIIJJFHIJJJ
@2059377/1
tacataataaaattagaggaagtaggtgctgggcctcttgtatgcgaagg
+2059377/1
CCCFFFFFHHHHHJJJJJJJJJJJJJJJIJJJJEHJJJJJJJJJJJIJIJ
@2059437/1
ggagcaaatggaaaaaaaaattggtgaaaagaatcacaagtaagatactg
+2059437/1
@@CDFFFFGDHHHIJJIJIJ<BBF?DBHIJJJJJIJGIJJHGIC@CFGAD
@4086693/1
gggttgtcctgcagagcttgccacatcttgtaagcagcctgacgcttagc
+4086693/1
BCCDDFFFHHHHHJJJJJJJJJJJJJJJJJJJJJJJJJJJJJJJJJJJJI
@2059508/1
gggcacagttcctcgacgagcaagtagttcttgaagcacag
+2059508/1
CCCFFFFFHHHHHJJJJJIJJJJJIJIHIJJJJIJJIIJJJ
@2059949/1
cacatgattcatccacaaattccaacccttgcgtttcaaaacaattcatt
+2059949/1
CCCFFFFFHHHHHJJJJJJJJJJJJJJIJJJJJIJJJIJJJJJJJJJJJJ
@2059990/1
ctggcacatccggagaagttggctcctcaacagacacagagctctgtgac
+2059990/1
@CCFBFFFHHHHFHIJGIIHJJIJIIGJIIGGHGHIIGGIIJIIGG<DBC
@5437551/1
ctgatcagccggagcagctccggtaagtttgtcgagtagagccttagctg
+5437551/1
CCCFFFFFHHHGHJJJJJJJIIIFFHIFIIGFHGIIFEHJJHIJJGGJII
@5437563/1
gtttgagatgtttgtgaaactgcgacaccttgtggctgtgacttgtagtc
+5437563/1
CCCFFFFFHHHHHJIJJJJJJJJJJJJJJJJJJJJJJJJJIJJJJIJJIJ
@2060302/1
cctgacgcttagcaagtttcttagacttgccagttcccacttcacgacgc
+2060302/1
CCCFFFFFHHHHHJJJIJJJJJJJJJJJJJJJJJJJJJJJJJJJJJJJJJ
@4087521/1
cggcacctccgacactgaggtcacggtactcgcggtacatgttgtgtaca
+4087521/1
@?@DFFFFHHFFHIIIIIIICGGIIIGHIIIDHIIAFHGGIDHHHIHHHH
@4087535/1
ccacagttccagtctcaggcacattgccattagtagactg
+4087535/1
??@DADD8?FADFEDGHBE?ABF@>FGHGIHGHEGFAA<D
@6122009/1
cacgcgcttgggcagagggaatctgattgtgctgttgtggaactgcttca
+6122009/1
CC@FFFFFHHHHHGIEHIIIIJJJJGHJJJJJJJGGJJJIIGGIIJJJJJ
@7462250/1
gcgacaccttgtggctgtgacttgtagtcaaggtggagattttactatct
+7462250/1
@@@DDDABHBB<CEGDEGIIFIIGIEG?C@GHEDCDBG??BFHEC>B@FI
@7462412/1
ctggggaaaagatcctcatcttgtatagaggaggcttgggctcgctctcc
+7462412/1
BCBFFFFFHHHHHJJJJJJJJJJHIJJJJJJJJJJJJGIJJJJJIJIJJJ
@5438277/1
gcctgttttggtagcggcggcgcggtccgtgaggagcatgctcgccatca
+5438277/1
@@@DDDDDFHFAFHDHIIIIIIF66>BB?;?<?@:?2<ACCCAB5@BBCC
@5438364/1
ggagtgactttcccgtttccaatctccaagacaggaggctccagtacttt
+5438364/1
BCCFDFFFHHHHHJJIJJJJJJJJJJJJJJJJJJIJJJJJJJJJIGIJJJ
@7462642/1
gcgacaccttgtggctgtgacttgtagtcaaggtggagattttactatct
+7462642/1
CCCFFFFFGHHHHJJJJIIJJJJJHIJGGIIJJCFHIIHIJJJJJJIJIJ
@6122477/1
gtgttgaggcgcttgtggtggtgcacgcgcttgggcagagggaatctgat
+6122477/1
BBBDFFFFHHHHHJJHJIIJJHHIJJJJJJJJJJJJJJJJHHHHFFFFFF
@4088042/1
cagattgtttgagatgtttgtgaaactgcgacaccttgtggctgtgactt
+4088042/1
CBCFFFFEHHHHHJJJJJJJJJIJJJJJJJIJJJJJJJIJJJJJHIJJJJ
@2061127/1
cacaaattccaacccttgcgtttcaaaacaattcattttaggttcaagtt
+2061127/1
CCCFFFFFHHHHHJJJJJJJIJJJJJJJJJJJJJJJJJJJJJJJJJJJJJ
@4088671/1
gtgcgtgcaggatcctcgtcattgcctggcatacaaggcaaagcaccgac
+4088671/1
CCCFFFFFHHHHHJJJJJJJJJJJJJJJJJJJJJJJJJJJJJJJJJJJJJ
@4088698/1
ctttctttaattctttagttttaagttagttttcatcttaagttcggaaa
+4088698/1
CCCFFFFFHHHHHJJJJJIJJJJJJJJJJHGJJJJJJJJJJJJJJJJJJJ
@7463472/1
attttgtttttctctgtgatctgtttcttggcatctatagatgtcggtgg
+7463472/1
CCCFFFFFHHHHHJJJIJJJJJJJJJJJJIJJJJJJIJJJJJJIJJJHIJ
@3415833/1
tggtcttcttgaacttcttcaattgacgcaagaagtaccagaaacgggac
+3415833/1
CCCFFFFFHHHHHJJJJJJJJJJJJJJJJJJJJJJFHJJJJJJJJJJJJJ
@4762426/1
ggtagaataaggattaaaaataaacttaaagattattaataagaaaaaaa
+4762426/1
BCBFFFFFHHGHHJJJJJJJJJJJJJJJJIJHJJIJJJJJIJJJJJJJJJ
@4762612/1
cggtagcactgagtgacggcacctccgacactgaggtcacggtactcgcg
+4762612/1
BCCDDFFFHHHHHHJJJIHIHIJJJJJJJJJJIJJJJIIJJIHHIJJHIH
@2061989/1
cttcaaatgacgacaccacagttccagtctcaggcacattgccattagta
+2061989/1
CCCFFFFFHHHHHJJJJIJJJIIJJJJIJJJJJJJJJJJJJJJJJJJJFI
@4089402/1
ttcgtgaatcatgccctcaatctgcaccagttcatatttgggcacagttc
+4089402/1
CCCFFFFFHHHHHJJJJJJJJJJJJJJJIJIIJIJJJJJJJJJIJJJHIJ
@4089662/1
gctgggcctcttgtatgcgaaggtgttgaggcgcttgtggtggtgcacgc
+4089662/1
CCCFFFFFHHHHHFHJJJJGIHICEEGHHJIJJJJJJJJJIJIHHIJJJH
@4089727/1
gtcggtcttcgcgtggaagttttatttctccattttgagtaactgtgaaa
+4089727/1
C@@FDFDFDDDHHH:FEGIFGGGHDFDHGGIIIIGGIEIGGHGIIHHIHI
@1386423/1
gctgtttctcactagtaagagcttttcgtataatatgatatgatgccgac
+1386423/1
CCCFFFFFHHHHHJJIJJJJJJJJJJJJI;CH??::911111111??:88
@3417164/1
gtacattgaaaataaaaataaaaaaaatagaaggggttattgttatgtcg
+3417164/1
CCCFFFFFHHHGHJJIJJJJJJJJIJJJJJJJJJJJGGIJIJJJIJJHIJ
@3417422/1
atcaatttatcttcaaatgacgacaccacagttccagtctcaggcacatt
+3417422/1
;BBFFFFFHHHHHJJJJJJJJJJJJJJJJJJIJJJJJIJJJJJJJJJJJJ
@4090445/1
gatggagtgagcacgggctctgtgcctggctcccatgtcacggtagcact
+4090445/1
@<@DDAD=CFDHHGFBD<DFHGGGHGCFDEGHGIIGHFHIGHIBBFGGHH
@4764015/1
gctcatactatcttcagacaacgcaccgtcaaggagttcgtctcttggga
+4764015/1
CCCFFFFFHHHHHJJIJJJJJJJJJJJJJJJJJJJJDGHJIJJJJJJJJI
@4764114/1
cgcaagaagtaccagaaacgggacttagccacaatctggtctggagagaa
+4764114/1
C@CFFFDFDAFFHIIIJJJIGEBCFGDHGGGGGCHIJGEGGGICHG@GAD
@4090712/1
cgcttcagcagagtgcacacaatggtgaactggcgttcatgcggcaaacg
+4090712/1
CCCFFFFFHHHGHHIJJJJJJJJJJHHIJJJJJJJHIJJJJJJJJJJJJJ
@4764253/1
gtcctgagccatagcaaacagccactggcaatgtggatagctggacaagg
+4764253/1
CBCFFFFFHHHHHIIJJJJJJJJJJIJIJIIJJDHIGIGIJJJJIJJJJJ
@4764454/1
ctcctttcttttttggtggcttccccattttgacagcgtcttacttcacg
+4764454/1
CCCFFFFFHHHHHJJJHIJJJJJJJJJJJJJJJJJJJJIIJJJJJJJJJJ
@3418395/1
gttcatatttgggcacagttcctcgacgagcaagtagttcttgaagcaca
+3418395/1
@CCFFFFFHHHGGJJJJJJJIJJIJJJJJJJIJJIJJJJJJJJJIJJGIJ
@3418712/1
gtttgtctgttcgtctgtgcgcgctaatctcagaaacggctgatccgagt
+3418712/1
CBCFFFFFHHHHHHHIJHIIJJJJJJJJJJJJJJJJJJJJJJJJJJJHI?
@4765025/1
gcacagacgaacagacaaacagacaaacagacaaacagacaaacagacaa
+4765025/1
@@@FFFFFHHHHGJIIIIJJJJGIJJIJJJEIJJIJJIJJGJJJIJIIJJ
@4765192/1
cataattttatttaaaaactattgctccctatagacaaacagaactatgt
+4765192/1
CCCFFFFFHHHHHJJJJJJJJJJJJJJJJJJJJJJJIJJJJJJJJJJJJI
@4091912/1
ctcagatgcaatttcttgcaagaattgcacaaagttgaagtccttgttgt
+4091912/1
CCCFFFFFHHHHHJJJJJJJJJJJJJJJJJJJIJIIJJJJIJJJJJJJJJ
@4091938/1
ggcgcttgtggtggtgcacgcgcttgggcagagggaatctgattgtgctg
+4091938/1
CCCFFFFFHGGFHGFFHIJJJJJJJGJJJFIEIIJBHIIJIJJJJGHIJH
@1388394/1
cgttgatgtcgcaagatagtgagacattcactttttagtcataatcttca
+1388394/1
CCCFFFFFHHHHHJJJJJJIIJJJJJJJJJJJJJJJJJJJJJJJJJJJJJ
@5439220/1
ggaagggttaggcaacctaatttcgtggattagtagctgtagcttcgtca
+5439220/1
CCCFFFFDHHHHHJJJJJJIJJJJJHIJIJJJJJJJJJJJJJJJJJJJJI
@5439263/1
gtagaatagaaattcctcaaacaagtccaattctttgacagtaaagttct
+5439263/1
CCCFFFFFHHHHHJIIJJIJJJJJJHJJJJJJJJJJJIJJJJJJJJIIJJ
@6123563/1
ctcagcatggtaagaaggtggcggccagaatctagacatgcacagctctt
+6123563/1
CCCFFFFFHHHHHJJJJJIJJJJJJJJJJJJJJJJJJJJJJJJJJJJJJJ
@1389083/1
ctaatgaggactatttggcgttactgcttaatactactcactgatttatg
+1389083/1
CCCFFFFFHHHHHJJJJJJJJJJJJJJJJJJJJJJJJJJJJJJIJJJJJJ
@4092899/1
ctccaatcctttactcgaatagtcttttctaacttgaacagtgcgatgtt
+4092899/1
CCCFFFFFHHHHHJJJJJJJJJJJJJJJJJJJJJJJJIJJJHIJJJJIIJ
@7467859/1
gccagtcataaagcatagcccgaagtgctattggcacacaggcataatgc
+7467859/1
CCCFFFFFHHHHHJJJJJJJJJJJJIJJJJJJJJJJJJJJJJJJJJJJJJ
@6124085/1
gtacagttagaaatgtcacaacctctatactttgcattaaaataatgccc
+6124085/1
C@@FFFEFHHHHHJJJIIIJJJJJJJJJJJJJJJJJJJJJIJJJJJJJJJ
@6124226/1
ctctttacaagtagactcatctttagcacttggttcgtcttttgaagatt
+6124226/1
CCCFFFFFHHHHHJJJJJJJJJJJJJJJJJJJJIJJJJJJJJJJHGIGHI
@4093586/1
cagatccactcttgctccatggtccaggagcagcagcgtgcgcaggttca
+4093586/1
@@@FDDFFGFFHHGIGGIEHGIHGGHHIFHIJJJIJJJJI?FHJJJBFGH
@6124454/1
cactctgcaatcctgcctcacatgattcatccacaaattccaacccttgc
+6124454/1
CCCFFFFFCCFFHIJJJJJJJJJJJJJJJJJJJJJJJJJJJJJJJJJJJJ
@4093615/1
ggtgttgaggcgcttgtggtggtgcacgcgcttgggcagagggaatctga
+4093615/1
BB=DDDFFGHHHHJJJHGGFHHFGHGIIJJJJJIJIIIJJHHHDDFFFED
@4093717/1
ccggtactaacgatcaaatcgatcatgggtccataat
+4093717/1
@@@7D@@?<FF?F=GFDE?:;CBEDFBFFI@:1?DDF
@5440609/1
gtccctcggagatgccgtcccggtacataatgatacgatgcggcttgaac
+5440609/1
CCCFFFFFHHHHHJJJJJJJJJJGHIJJJJJJJJJJJJJJJJJJJHEEEB
@5440687/1
tgctgggcctcttgtatgcgaaggtgttgaggcgcttgtggtggtgcacg
+5440687/1
CCCFFFFFHHHHHJJJJJJJJJIJEGHIJJJJJJJJJJIJJJJJGHJJJH
@5440698/1
ccagatgccaaagttcttgatcttcactg
+5440698/1
@@@FDFFABFHAHHGIHGEFHGHIGBAEC
@4094274/1
ccgggcgattatttactttgacaccacttttttccacgaaaaagctattt
+4094274/1
CCCFFFFFHHHHHJJJJJJJJJJJJJJJJJJJJJJJJJJJJJJJJJJJHH
@2739886/1
gcgttaggtatatacaagaacaaaccagaaaataggcggagtcctatctc
+2739886/1
CCCFFFFFFHHHHJJJJJJJJJJJJJJJJJJJJJJJJJJJJGIIJJJIJJ
@6125346/1
cacagttccagtctcaggcacattgccattagtagactgatcagccggag
+6125346/1
CCCFFFFFHHHHHJIJJJJJJJJJJJJJJJJJHIIJJJJJJJJJJJJJGI
@6125551/1
ttacaatccttctacaaagtctcaaaaaggcctttggcattcccacgact
+6125551/1
CCCFFFFFHHHHHJJJJJJIJJJJHJJJJJJJJJJJJJJJJJJJJJJJJJ
@4094887/1
ctgtgatctgtttcttggcatctatagatgtcggtggcgcacagggcacg
+4094887/1
CCCFFFFFHHHHHJJJJJJJJJJJJJJJJJJJJJIJJJJJJJJJJJIJIJ
@2740468/1
gcctgacgcttagcaagtttcttagacttgccagttcccacttcacgacg
+2740468/1
CCCFFFFFHHHHHJIJJIJJJJJJJIJJJJJJJJJJJJJJJJJJJJJJJJ
@714891/1
gtttcaaaaaaactgtttcacataaataggtgagaagtgtgataatgtca
+714891/1
B@BFFFFFHHHHHJJHJJJJJJJJJJJJJJ:DHIJIIFHGGIJJJJJHHI
@5441857/1
ggcatcagttacaatgtttgagtacttagttacttgttattgctttatga
+5441857/1
CCCFFFFFHHHHHIIJJJJJHJHJIJJHIGJHIIJJJJHIJJIIJJIJIE
@715258/1
ggcacctccgacactgaggtcacggtactcgcggtacatgttgtgtacac
+715258/1
CCCFFFFFHHHHHJJJJJJHJJJJJHIJJJJJJJHIIJJJJJJJJJIJHH
@715465/1
cgtagttctcagcttccctgcaaagttaaccatcttgtattcaaaagaaa
+715465/1
CCBFFFFFHHHHHJJJJJJJJJJJJJJJJJJJJJJJJHJJJJJJJJJJJJ
@1390755/1
gtttcacttcagcatagacaggtgtcttccctggcaatacaacaacgaca
+1390755/1
CCCFFFFFHHHHHJJJJJJJJJHHHIJJJJJJJJJJJJJJJIJJJJJIJJ
@1391290/1
cttgttgttaagaggtgttacctgcaacttggccaggttagggccaacag
+1391290/1
CCCFFFFFHHHHGHJFGIIGJJIIIJIIIJJIJJIIIHHHIJJJJJJJII
@4766866/1
gtttgagatgtttgtgaaactgcgacaccttgtggctgtgacttgtagtc
+4766866/1
CCCFFFFDHHFHHJDGFGHIIIJIJJGIJJJGIIJIIIFIJJBHIDGIIJ
@1392251/1
ggcttagctttggggttgttgtatatcgcgtacgaggacatgtccaggtc
+1392251/1
CCCFFFFFHHHHHJJGHIIIJIJJJJJJJJJJJJJJJJIJJJJJJIJJHJ
@1392457/1
ccatactttgtttcatttaaatttacgggctatgccatttatcctcgcac
+1392457/1
@CCFFFFFHHHHHJIJIJJJJIJJIJJJJJJJJJJJJJJJJJJJJJJJIJ
@1392507/1
ctcagatacaccgtcacggaatacaaatatcttcttcggcaatctgcctt
+1392507/1
CCCFFFFFHHHHHJJJJJJJJJJJJJJJJJJJJJJJJJJJJJJJJJJJJJ
@7468624/1
ccggtaagtttgtcgagtagagccttagctgcggaatgcttagcttcctt
+7468624/1
@@@FDFDFDDHHFFHJIHGIGIGIIJGIICHIJGGGHGEAFEHGHGEHIJ
@1392732/1
ctcatgtaatttttaatgttttccaaatcgacgactcctgtggctttcag
+1392732/1
@@CFFFFFHHGGHGIIJJHHIJIIGJJJGIGIGIJIIGGGIJJFGIJJJJ
@4768378/1
cctcatcttgtatagaggaggcttgggctcgctctccgaagggagcttgc
+4768378/1
CCCFFFFFHHHGHJJJJJJJJJJJGIJIJJJJIJIIJIJJJJJIJJJJIH
@1392807/1
gccttagctgcggaatgcttagcttccttcttagagcgtcccgtacccat
+1392807/1
CCCFFFFFHHHHHIJJJJJJJJJJJJJJJJJJJJIJJJJJJJJJJJJJJJ
@7468795/1
gtgacttgtagtcaaggtggagattttactatctttcaagtcggcataac
+7468795/1
BBCFFFFFFHHHHJIIJEGGJJIJJJJJJJGJJJJJJIJJGIJJJJIJJI
@2062526/1
gtcacacggtagcggaaggtgggttcgtgaatcatgccctcaatctgcac
+2062526/1
CCCFFFFFHFHHHJJJJJJEHIJHJJJIJJJJJJJIIJJJJJJJJJJJJJ
@7468856/1
gcttatactccgcctccaacttgatacaagcttctcgcacagcagtgagt
+7468856/1
@@@FFFFFDBHFHEGIGGIJIGIGIJJIBBHAFGGGIIJJGIIFEBDFGC
@23101/1
cctgacgcttagcaagtttcttagacttgccagttcccacttcacgacgc
+23101/1
CCCFFFFFHHHHHJJJJJJJJJJJJJJJJJJJJJJJJJJJJJJJJJJJJJ
@2062964/1
gctgggcctcttgtatgcgaaggtgttgaggcgcttgtggtggtgcacgc
+2062964/1
CCCFFFDFHHHHHIJJJJJIHIJCFGHJIJJIJJJJJHJJHJJGHIGJJG
@6796537/1
cacagctcttgcagccatccaacaggattgcccatcaatttatcttcaaa
+6796537/1
CCCFFFFFHHHHHJJJJJJJIJJJJJJJJJJJJJJJJJJJJJJIJJJJJJ
@23399/1
gcaaagataagatgaagaagaggagcaaatggaaaaaaaaattggtgaaa
+23399/1
CCCFFFFFHHHHHJJJJIJJJJJHIJJJJJJJIJJJJJJJIHIIJCEGIJ
@23521/1
agggaatctgattgtgctgttgtggaactgcttcacctgtggccggcggc
+23521/1
CCCFFFFFHHHHHJJJJJJJJJHIJJJJJJJJJJJJJJJJJJJJJJJJHF
@6797062/1
gtcctgcagagcttgccacatcttgtaagcagcctgacgcttagcaagtt
+6797062/1
CBCFFFFFHHHHHJJJJIJJJJJJJJJJJJJJJJJJJJJJJJJJJJJJHI
@7470025/1
gtcacggtagcactgagtgacggcacctccgacactgaggtcacggtact
+7470025/1
CCCFFFFDHHHHHJJJJGHIJJJJJJJJJJJJJJJJJJJJHJJJJJIJHH
@7470443/1
gccttgaattccttgatgactgcatagatagaaatcgaactcggtcggat
+7470443/1
CCCFFFFFHHHHHJJJJJJJJJJJJJJJJJJJJJJIJHGJJJJJIJJJJI
@6797750/1
gcaggggttattgttatgtcgatgtcgtcaaaaatgtaattaactttttt
+6797750/1
CCCFFFFDFHHHHJJIJJJJJHJJIJJGHJJGEIIJGGIIJJIIIIJJJJ
@2064507/1
gttgtggaactgcttcacctgtggccggcggcacgcagacgccttgatga
+2064507/1
CCCFFFFFHHHHHJJJJJJJJJIJJJJJJJJJJJHHFFDEDDDDDDDDDE
@24983/1
ctagaatagttcagtaagaagttgatatcttctggagtggtcattttgtc
+24983/1
CCCFFFFFHHHHHJJJJJJJJHIJJJJJJJJJJIJJJEHIHJJJJJJJJJ
@4095666/1
ttgggcagagggaatctgattgtgctgttgtggaactgcttcacctgtgg
+4095666/1
CCCFFFFFHHHHHJJJJJJJJJJIJJJJJJIJJJJJJIJJJJJJJJJJJJ
@4095737/1
ccagttcatatttgggcacagttcctcgacgagcaagtagttcttgaagc
+4095737/1
@@@DDFFFFHBFHIHIGFHIIHIIGHIIIIIIIIIIGDGGDDHIGCDGII
@7471950/1
gtcacggtagcactgagtgacggcacctccgacactgaggtcacggtact
+7471950/1
@@@FFFFBFFHGHJJJJCHGGIJGFGHIJJJJJJJJIIIJCHHIJI@EHA
@4096104/1
cctgataagcccagacctagcccaaattcttcttcttcagccggctttgg
+4096104/1
CCCFFFFFHHHHHJJJJJJJJJJJJIJJJJJJJJJJJJJJJJJJJJJJJJ
@4096340/1
ggttaggcgaagtacatgaccttcttggtgacggcgtgcacggtgatggc
+4096340/1
BC@DFFFFHHHHHIJJJJJJJJJJJJJJIJJJJJJJJJJJJJJGIJHHHH
@2066154/1
gattgtttgagatgtttgtgaaactgcgacaccttgtggctgtgacttgt
+2066154/1
C@CFFFFFHHHHHJJIJJJJJJJJJJJJHJJJJJJJJJJJJJGIIJJJJF
@26273/1
gttcaaattcaaataaaatcactctgcaatcctgcctcacatgattcatc
+26273/1
CCCFFFFFHHHHHJJJJJJJJJJJJJJCAHFGIJJJJJJJJJJJJJJJJJ
@26415/1
gcgatgttttacaagggcaggttgaactcacaccattcaatttaaaagaa
+26415/1
@CCDDFDDHHHGHGFGEEGFGCFEGEHEGHGHIGGGDHGGFGIIIGGHGH
@7472819/1
ctgcaatcctgcctcacatgattcatccacaaattccaacccttgcgttt
+7472819/1
CC@FFFFFHHHHHIJJJJJJJJJJJJJIJIJJJJJJJJJIEHGIJJJHIJ
@26485/1
ctccggtaagtttgtcgagtagagccttagctgcggaatgcttagcttcc
+26485/1
CCCFFFDFHHHHHJJJJJJHIJJJJGIEBB@?CCGBHA@?BFBBB@FCH@
@4096823/1
ccgtatccgattccattgctgataataatgtggcccgtgcttttatacaa
+4096823/1
@@@DDFFFHHFHFHIJJIJJJIJHJIIIJIHIIJJJJJJJJJJJJJJJJI
@26512/1
cactaattctatgcaaagtatagcttgtatttgttatgtaaccactccat
+26512/1
@CCFFFFFHHHHHIIIJIIJJHJJJJJIJJJJJJJJJJIIJJJJJJIJJI
@2066415/1
cacagctcttgcagccatccaacgggattgcccatcaatttatcttcaaa
+2066415/1
C@CFFFFFHHHHHJJJJJJJJJJJJJJJJJJJJJJJJJJJJJJJJJJJJJ
@26535/1
gtacacctgagcgagactcataacgcagccagatgccaaagttcttgatc
+26535/1
BBCFDDDDHFHHHJJIJJJIJJJJJJJJJJJJJJJJJJJIJHIJJJJJJJ
@7472914/1
cctgtggccggcggcacgcagacgccttgatgacctccactttgatgatc
+7472914/1
@CCDFFFFHHHHHJJIJIIJJIJIIHHHFFFFFFEEEDEDDDDDDDDEED
@2066847/1
ctgtggaggtatgattctcatccactcgatcactttgacagcacctaata
+2066847/1
CCCFFFFFHDFHHJJJJJIJJJJJJJJJJJJJJJJIJJJJJJJJJJJJJJ
@4097331/1
ctcatcttgtatagaggaggcttgggctcgctctccgaagggagcttgcg
+4097331/1
CCCFFFFFHHHHHJJJJJJJJJJHGJJJJJJJJJJJJIJJJJJJJJJJJJ
@7473347/1
gcctgttttggtagcggcggcgcggtccgtgagga
+7473347/1
@?@DBDFDFFAFFGIB@GBHHIB4<=39???@52:
@4097377/1
gcctgttttggtagcggcggcgcggtccgtgtggagcatgctcgccatca
+4097377/1
C@@FFDFFHGDCFEHIIIJDHIHFDDDDDDB?ABDBC?CCC8>8:@8@CC
@2066967/1
gtcactattctaggattgtgtaggtaatattattaaacgaagaacatgcg
+2066967/1
CCCFFFFFHHHHHJHIJJIHGHIJFHIJJJJJJJJJJJJJJJJJIJJJJJ
@2741657/1
cggtgctcttgtagaacatgatgagtagctcctgcaccatgctgctcatc
+2741657/1
CCCFFFFFHHHHHJJJJJJJJJJJJJJJJJJJJJJJJJJJJJJJJJJJJJ
@716357/1
cgcacagggcacgcttgcgcatgacatctatacatgccattggcgttcaa
+716357/1
CCCFFFFFHHHHHJJJJJJJJJJJJJJJJJJJJJJJJJJJJJJJJIJJJJ
@4768923/1
cgctaatctcagaaacggctgatccgagttggatgcggttttcacgaata
+4768923/1
CCCFFFFFHHHHHJJJIJJJJIJJJJHIHIJJIIJJJJ@GIJJJJJHIJH
@2741885/1
gccagatgccaaagttcttgatcttcactgggctctt
+2741885/1
<@@DDBD?:3C<CG:CF<CHECHH<A?FDH>CAEG@<
@4769110/1
ggagtgagcacgggctctgtgcctggctcccatgtcacggtagcactgag
+4769110/1
@CCFFFFFHHHHHJJJJJJJJJJJIJJJJJJJJJJJJJJJFHJGIJJJJJ
@2742598/1
cactgagtgacggcacctccgacactgaggtcacggtactcgcggtacat
+2742598/1
CCCFFFFDHHHHHJJJJJJJJJJJJJJJJJHIJJJJIJJJJJJJHHFFFF
@717953/1
ctgcaacttggccaggttagggccaacagattgtttgagatgtttgtgaa
+717953/1
CCCFFFFFHHHHHJJJHIJJJJJJJJJJJIJJJIJJJJJJJJIJJJJJJJ
@718231/1
ctggcatcagttacaatgtttgagtacttagttacttgttattgctttat
+718231/1
CCCFFFFFHHFHHJJJJJIJJJJJHIJJJJJIJJJJJJIJJJJJJJJJJJ
@3419472/1
cgcgcttgggcagagggaatctgattgtgctgttgtggaactgcttcacc
+3419472/1
;@?DD@D==DFFAAEGG>HGGBF<BF<CFG>F:?FBDE@FH>FHIIIIII
@4771352/1
aacaaaacttaagccttattataaaaggtataaatattcctgccaccaat
+4771352/1
?BBFFFFFHHHHHJJJJJJJJJJJJJJJHHIJJJJJJJJJJJJHIJJJJJ
@2744598/1
gtcgcatgaccacctcgcgacataagtccgagccgtgagcgtatagcatg
+2744598/1
@?@DFFFFHHHHFHIGHIIJIJJJIJHIGGIJJGG@@AGIHAHFFCFDEC
@2744630/1
gatggagtgagcacgggctctgtgcctggctcccatgtcacggtagcact
+2744630/1
@??DDDD==ABFHGGGGGGDEGEGEDDCHBFGHGGGHGEGGGI?CHGDFG
@3420872/1
gtggtccacaaacattataatagcgttgtctaacgtcggattcaattcgg
+3420872/1
?@@DDFFDFHHHHIIDHIFGGGBAFGHDCGGGGH=?BF:?FFG@BFGEHC
@4772096/1
gttggcgttaggtatatacaagaacaaaccagaaaataggcggagtccta
+4772096/1
CCCFFFFFHHHHDGIJIJJJJJJJJJJJJJJJJJIJJJJJJJJJJDHIJJ
@2745102/1
ccgtacccatagcaacaagatcagcgactgtcacacggtagcggaaggtg
+2745102/1
@CCDDFDFHFFDHIIJJGIIGHIIGIJJJJIJIIIIJIHIIJIHJEGI7A
@26826/1
cttctctaacagttctctgtggtgcaaagcaagcaattgcccacacccgt
+26826/1
CCCFFFFFHHHHHJJJJJJJJJHIJJJJJJJJJJJJJJJJJJJJJJJJJG
@27351/1
gccttagctgcggaatgcttagcttccttcttagagcgtcccgtacccat
+27351/1
@@@DFFDFHHGHGIJJJGIIJIJJJEIGHJEIIJJIJJDHGIJEHIJIGI
@28556/1
cactgagtgacggcacctccgacactgaggtcacggtactcgcggtacat
+28556/1
CCCFFFFDHHHHHJJJJJJJJJJJJJJJIJIIJJJJIJJJJJJJHHFFFF
@6801204/1
ctctgtgcctggctcccatgtcacggtagcactgagtgacggcacctccg
+6801204/1
CCCFFFFFHHHHHJJJJJJJJJJJJJHIJJJJJJJJFHIJJJJJJJJJJJ
@6801516/1
cgtagttctcagcttccctgcaaagttaaccatcttgtattcaaaagaaa
+6801516/1
CCBFFFFFHHHHHJJJJJJJJJJJJJJJJJJJJJJJJJJJJJJJJJJJJJ
@6801544/1
gccgaaccgagacataatgtttattagggtcacgatacctttcttcctag
+6801544/1
CCCFFFFFHHHHHJJJJJJHIJJJJJJJJHHJJJJJJJJJJJJJJJJJJJ
@7474546/1
ctggagagaagatcctcatcttgtatagaggaggcttgggctcgctctcc
+7474546/1
CCCFFFFFHHHHHJJJJJJJJJJHHJJJJJJJJJJJJGIJJJJIIJJIJJ
@6801884/1
cagcatggtaagaaggtggcggccagaatctagacatgcacagctcttgc
+6801884/1
CCCFFFFFFHHHHJJJEHIJJJJJJJJJJJJJJJJJJJJJJIJJJJJJJI
@4098688/1
atttagaatatacgaaacagcaggaccactgcagacaaataatcatacga
+4098688/1
@@CFFFFFGFHDHIIJIIJJJJIIIGIIJHIIDHDHGIGEHIIJJIIJJI
@29590/1
caccagtggtcttcttgaacttcttcaattgacgcaagaagtaccagaaa
+29590/1
CCCFFFFFHHHHHJJJJJJJJJJJJJJJJJJJJJJJJJJJJGHJJJJJJJ
@29679/1
cctattgctacataatatatgaaacgatctgctttggtataggtacgttt
+29679/1
CCCFFFFFHHHHHJJJJJJJJJJJJIIHJJJJJJJJJHIIJIIGHIIJJJ
@1395497/1
ggatggagtgagcacgggctctgtgcctggctcccatgtcacggtagcac
+1395497/1
CCCFFFFFFFFHHJJJJJJJJJJJJJJJJJJJJJJJJJIJJJJJFHJJJJ
@29962/1
cacagctggtacgtcaggcactgcagctcgtccgacccgaagtggttgtc
+29962/1
CCCFFFFFHFHHHJJJJJJJJJJJJJJJJJJJJJJJJJJJJJCGIHIJHH
@7475324/1
catcaatttatcttcaaatgacgacaccacagttccagtctcaggcacat
+7475324/1
CCCFFDFFHFHHHJJJJJJJIIIIJJJGGIGI<CBFFH?BBDEHGEDD;D
@5443545/1
ctcgctctccgaagggagcttgcggccgatgacctcatactccttcaact
+5443545/1
CCCFFFFFHHHHHJJJJJJJJJJJJJJJJJJJJJJJJJJJJJJJJHHHHH
@5443570/1
gtggtcttcttgaacttcttcaattgacgcaagaagtaccagaaacggga
+5443570/1
@?;DDEFFBFHHFHCHIIIGIGIIIIIIIGIIIGHDHIIF<9?FHCGDI:
@4099962/1
gacataacaataacccctgctattttttttatttttattttcaatgtaca
+4099962/1
CCCFFFFFHHHHHJJJJJJJJJJJJJJJJJJJJJJJJJJJJJJJJJIIJJ
@5443599/1
ctcatcttgtatagaggaggcttgggctcgctctccgaagggagcttgcg
+5443599/1
CCCFFFFFHHHHHJJJJJJJJJJHIJJJJJJJJJJJJJJJJJGHHIIJJI
@4100023/1
gggctgcagatgactgtgcatccttgctagtaagtcctgagccatagcaa
+4100023/1
CCCFFFFFHHHHHJJJJJJJJJJJJJJJJJJJJJJJJJJIJJJJJJJJJJ
@7476020/1
gtgctgggcctcttgtatgcgaaggtgttgaggcgcttgtggtggtgcac
+7476020/1
CBCFFFFFFHHHHJJJJJJJJGHIJGGHHIJJJJJJJJJIJJJIJGIJJJ
@4100328/1
caaagcaaaggtcgggcagttcgtcaacaagacattactagctgagaata
+4100328/1
CCCFFFFFHHHFHJJJJJJHJJJHIJJJJJJJJJJJJJJJJJJJJJJJJJ
@6131094/1
ccaatcctttactcgaatagtcttttctaacttgaacagtgcgatgtttt
+6131094/1
CCCFFFFFHHHHHJJJJJJJIJJJJJJJJJJJJJIJJJJHIJJJJJIJJJ
@5443967/1
gcttgggcagagggaatctgattgtgctgttgtggaactgcttcacctgt
+5443967/1
CCCFFFFFHHHHHJJJJJJJJJJJIJJJJIJJIIJJJJJJJJJJJJJJJH
@2067676/1
gtttgagatgtttgtgaaactgcgacaccttgtggctgtgacttgtagtc
+2067676/1
CCCFFFFFHHHHHJJJJJJJJJJJIJJJJJJJJJJJJJHJJJJJIHIIII
@6131365/1
tgtgcatccttgctagtaagtcctgagccatagcaaacagccactggcaa
+6131365/1
@@@DDDDBHHHHFBDHIIBHEEE@HCEGHIGHBEDEHIIGGHIIB3DFEF
@6131505/1
cttgtattcaaaagaaaacctagaatcactggttcaaattcaaataaaat
+6131505/1
CCCFFFFFHHHHHJJJJJJJJJJJJJJJJJJJIIJJJJJJJJGHIJJJJJ
@5444467/1
gttaagaggtgttacctgcaacttggccaggttagggccaacagattgtt
+5444467/1
C@@FFDDFHAFHFIIJJJGIJJIIGHIIIIIHHIJIIFIJIJJIJIIJGI
@4101218/1
gaggtgcttgtggtggtgcacgcgcttgggcagagggaatctgattgtgc
+4101218/1
BCCFDFFFHHHHHJJJJJJJJJJJJJJIJJJJJIJJJIJJJJJJJJJJJJ
@4101380/1
gtcggattcagttcggaacatagaaatttgtgtaacccaagtttgacgac
+4101380/1
CCCFFFFFHHHHHJJJJJJJJJJJJJJJJJIJIIIIJJJJJJJJJJJJJJ
@7477378/1
atagagacgatttcaccagtggtcttcttgaacttcttcaattgacgcaa
+7477378/1
@CCFFFFFHGHHHJJJIIIHJIFFDHHIJEHGEHCHIIIGGI@AAGGHIG
@6132702/1
cttctcttttttctcctttcttttgcgagctgctgccgaaagattagagt
+6132702/1
CCCFFFFFHHHHHJJJJJJJJJJJJIJJJJJJJJJJJJHIJJJJJIJJJF
@6132874/1
atcgttctcagcatggtaagaaggtggcggccagaatctagacatgcaca
+6132874/1
?BBDDFFFHGHHHJJJHJJJJJJIFHIJJJJJJJJJJJJJJJJJIIIJJJ
@718681/1
ccctgcagagcttgcaaagcttgcaatgatctttccttcttctctttttt
+718681/1
CCCFFFFFHHHHHJJJJJJJJJJJHFHHCHHIIIJJJJJJJJJJJJJJJJ
@2069534/1
gccagatgccaaagttcttgatcttcactgggctcttctctgggatttcc
+2069534/1
CCCFFFFFHHHHHJJJJJJJJJJJJJJJJJIJJJJJJJJJJJJJJJJJJJ
@5446122/1
cgcaagaagtaccagaaacgggacttagccacaatctggtctggagagaa
+5446122/1
CCCFFFFFGCHHHJJJIJJJJJJIJIIJIIJJJJJIJJJIJJJIJIGIII
@7478560/1
ccgcattctcttctcccgtgttggccggctgcgcagggatagtga
+7478560/1
8=?DDDD?DBDFFI<EDEA3CGGEIFFBBFFAFFFEEFFA@@7=@
@5446173/1
acaaaattgtgaatctaaaccattctcagatccccttgaacacacacaaa
+5446173/1
@@@FFFFFHHHGHJJJIJJJIIGIJIJJJJJBHIJJJJJJJJJJJIJJJJ
@4102902/1
gtttgtgaaactgcgacaccttgtggctgtgacttgtagtcaaggtggag
+4102902/1
CCCFFFFFHHHHHJJJJJJJJJJJJJJJJHIJJJJJIJJIJJJJJ?FHHI
@719202/1
cactggcaacgaccaatcatggactttcttcaatatccacataagtaact
+719202/1
CCCFFFFFHHHHHJJJJJJJJJJJJJJIJJJJJJJJJJJJJJJJJIJJJJ
@719467/1
cgtttagcagcttcatccagaggcaagcgctccaagttgcttggaggctt
+719467/1
CCBFFFFFHHHHHJJJJJJJJJJIJJIJJJJJJJJJJJJJJJJJJIJJJJ
@719552/1
gtctgtttgtctgtttgtctgtttgtctgtttgtctgtttatctgttcgt
+719552/1
CCCFFFFFHHHHHIJJJHHJJIJJJJJJJIJJJJIJJJJJJJJJJJJJIG
@2746005/1
gttcctgtccccatctgaggaatagtattgttaaatcaaaccaaatatgc
+2746005/1
CCCFFFFFHHHHHJJJJJJJIIJJJHIIJJJJJJJJJJJJJJJJJJJJJJ
@2746264/1
attgaaagtgcgggggtgacatcggacttaatacaaggaaactgttt
+2746264/1
CCCFFFFFFFHHHJJJFHIJJJJHHHFFFEEEEEEDDDDDDDDDDDD
@2746572/1
aatgtggatagctggacaaggcactggcaacgaccaatcatggacttttc
+2746572/1
CCCFFFFFHHHHHJJIJJJJJJJJJJJJJJJJIJJJJJJJJJJJJJJJJI
@5447462/1
gacgatttcaccagtggtcttcttgaacttcttcaattgacgcaagaagt
+5447462/1
CCCFFFFFGHHHHJHIJIIJJJHJJJJJIHIJJJFIJJJJJJJJIJJJJ?
@5448100/1
tgctagtaagtcctgagccatagcaaacagccactggcaatgtggatagc
+5448100/1
CCCFFFFFHHFHHJHJGIJIJJJJJJJJIJIJJJJJJJJJJJGIIIJJJI
@2747603/1
gtcgaatattccctgacacctcacccagggcgggatatggaattttaatt
+2747603/1
CCCFFFFFHHHHHJJJJJJJJJJJJJJJJJJJJJHHFFFFFFEEEEEEEE
@721401/1
ctcgagactgtccaaggatttgtggaaacgtagatgtcttactagtaccg
+721401/1
CCCFFFFFHHHHHJJJJIJJJJHIJJJJJJIJJJJJIJJJJJJJJIIJJJ
@2747862/1
agcatacataataaaattagaggaagtaggtgctaggcctcttgtatgcg
+2747862/1
CCCFFFFFHHHHGJJJJJJJJJJHJJJJJJHHIJ<FHIJJJJJJJJJJJJ
@4772635/1
gcacctccgacactgaggtcacggtactcgcggtacatgttgtgtacacc
+4772635/1
CCCFFFFFHHHHHJJJJJHHJJJJHIJJJJJJJHHIJJJIJJIHHHIIIH
@4772700/1
ctcattagcatcgttgggcgcattgttaggtgcgtgctcgtccaactcat
+4772700/1
CCCFFFFFHHHHHIJJJJJJJJJJJJJJJIHIJJJIJIJJJJJJJJJJJJ
@2748824/1
ggtgggcccaccaggccgttacagatgaactcccgtcgatgaccagc
+2748824/1
@@@DADDDFBFDFEHIGGEGHIIIIIEGGFHHGHGHHIEHGIIGGEI
@1396785/1
gcctcttgtatgcgaaggtgttgaggcgcttgtggtggtgcacgcgcttg
+1396785/1
CCCFFFFFHHHHHJHIJJFHHHJJJJIJJJJJIJJIJIHHJJJJJJHFFD
@30613/1
ctcatcttgtatagaggaggcttgggctcgctctccgaagggagcttgcg
+30613/1
CCCFFFFFHHHHHJJJJJJJJJJFHJJJJJIJJJJJJJJJJJGIIJJIJI
@30823/1
gcgctaatctcagaaacggctgatccgagttggatgcggttttcacgaat
+30823/1
CCCFFFFFHHHHHJJJJIJJJJJJJJIHIGHIJIJJJJJFHIJJJJJIJI
@2070041/1
gtggaactgcttcacctgtggccggcggcacgcagacgccttgatgacct
+2070041/1
CBCFFFFFHHHHHJJJJJJJJJJJJJJJJJJJJHHFFFDDDDDDDDEDDD
@31057/1
gtcggtatgtggatgtagctgccattatgtagactgttgtgttgaccaat
+31057/1
CCCFFDFFHHHHHJJIJJJJJJJJJJJJJJJJJJJJIJJIIJJJJJJJJJ
@1397370/1
gtcgcaccagattattgatttctctttccctgtcgggagcggagcgcgct
+1397370/1
CCCFFFFFHHHHHJJJJJJJJJJJJJJJJJJJIJJJJJJJJJJJJJHFDC
@3424559/1
ccagaatcttcattagacttgtctgctggcatgatttcttcttcagacat
+3424559/1
@?@DD?DBAFCACEFHEDDCBACCBECCGIEEF?CGAEHCFBCCC??DHE
@31208/1
agttggtcttggttgaacggaactccaatcctttactcgaatagtctttt
+31208/1
@CBFFFDFHHHHHIJJJJJJIJJJJJJJJJJJJJJJJJIJJJJJJJJJJJ
@2070250/1
gtgggttgtcctgcagagcttgccacatcttgtaagcagcctgacgctta
+2070250/1
==?AB@DDCFHHA@GHDHGIJJJJJIIGIGHIBFGIJJJGGIIGJIJGEG
@1397543/1
ctgcagatgactgtgcatccttgctagtaagtcctgagccatagcaaaca
+1397543/1
CCCFFFFFHHHHHJJJJJJJJJJJJJJJJJJIJJJJJJJJJJJJJJJJJJ
@3424721/1
ctccatactttgtttcatttaaatttacgggctatgccatttatcctcgc
+3424721/1
CCCFFFFFHHHHHJJJJJJJJJJJJJJJJJJJJJJJJJJJJJJJJJJJJJ
@3424753/1
ctggagagaagatcctcatcttgtatagaggaggcttgggctcgctctcc
+3424753/1
CCCFFFFFHFHHHJJJJJJIJJJIJJJJJJJEHHIJJHIJIJEHHEIIIJ
@31546/1
cgatgattttggacgtatttttgttgttttttcataccgtcattatccct
+31546/1
CCCFFDFFHHHHGJJEGGIIJJJIIJGIJJJJIJIIJIJGIGGJIJJJJI
@2070754/1
tatagttagtatagttataagactcagattgccatctcagaaattagcgg
+2070754/1
CCCFFFFFHFHHHJJJJJJJJJJJJJJJJJJJJJJJJJJJJJJJJJJJJJ
@31906/1
atcagcgactgtcacacggtagcggaaggtgggttcgtgaatcatgccct
+31906/1
?BBFFFFFHHHHHJJJJJJGIJJJJHJJJ?FIJFHIJIJJJJJHHHHHHF
@3425366/1
gctgttgtggaactgcttcacctgtggccggcggcacgcagacgccttga
+3425366/1
CCCFFFFFHHHHHJJJJJJJJJJJIJJJJJJJJJJJHHFFDDEDDDDDDD
@1398271/1
cgagcaagtagttcttgaagcacagacacaggtgtcttcaacggaag
+1398271/1
CCCFFFFFHHHHHJJJJJJJJJJJJJJJJJJJFHHIJJJJJJJJJJJ
@1398490/1
tagaaaagtgctgtctgtacattgaaaataaaaataaaaaaaatagcagg
+1398490/1
?@@=DDDA2=CBFCEHHFGDDHG@FGEGG>A@HDDEGH>DFHEIGGGIII
@32684/1
ctcctgtgacggcatagccgcagcctccgattgagtttgtgatggtgcct
+32684/1
CCCFFFFFHHHHHJJIJIGJJJJJJJJJJJJJJIGIJJJIJJJJIGHIJI
@2071703/1
cgtagttctcagcttccctgcaaagttaaccatcttgtattcaaaagaaa
+2071703/1
CCBFFFFFHHHGHJJJJJJJJJJJJJJJJJJJJJJJJIJJJJJJJJJJJJ
@1399081/1
ggcaggttgaactcacaccattcaatttaaaagaaactgggtgcgtgcag
+1399081/1
?@@DDDFFHHHFDHGGHCBEHGIGGHGGEHGGIIIIGIGII;DDDBFHIF
@6802679/1
gcgatgttttacaagggcaggttgaactcacaccattcaatttaaaagaa
+6802679/1
CCCFFFFFHHHHHJJJIIJIJIJJJJJJJJJJJJJJJJJJJJJJJJJJJJ
@33042/1
gcaagaagtaccagaaacgggacttagccacaatctggtctggagagaag
+33042/1
CCCFFFFFHHHHHJJIJJJJJJJJJJJJJJJJJJJJJJDHIJJIJGIIJJ
@6803698/1
ctgggcctcttgtatgcgaaggtgttgaggcgcttgtggtggtgcacgcg
+6803698/1
CCCFFFFFHHHHHJJJJJHHHJFHHIJHIJJJJJJJJJJIJIIIJJJJHH
@7480107/1
gtttttaaactattttttcaatgccctaagtgagtatacatctattaaat
+7480107/1
BBCFFFFFHHHHHJJJJJJIJJJJJJJJJJHIJJHHJJJJJJIJJJJJJJ
@1400533/1
gtggattttaatgttattattacagcatacataataaaattagaggaagt
+1400533/1
BBBFFFFFHHHHHIJJJJJJJJJJJJJJJJJJJJJJJJIJJJJIJJJJJH
@1400603/1
gtcagaacctgatagaaacggttggcgttaggtatatacaagaacaaacc
+1400603/1
@@@DFDFFHGHHFIGIDBGHBCFHIGGDGGIGHIIIIIIIIEHIGGIGII
@7480185/1
gtgggttcgtgaatcatgccctcaatctgcaccagttcatatttgggcac
+7480185/1
CBCFFDFFHHHHHJJJJJJJJJJJJJJJJJJJJJJGIJJJJJJJJIJJJJ
@7480190/1
acaaagcaaaggtcgggcagttcgtcaacaagacattactagctgagaat
+7480190/1
@BCFFFFFHHHHHIJJJJJJHJJJJJJJJJJJJJJJJJJJJJJJJJJJIJ
@4775098/1
gcctcttgtatgcgaaggtgttgaggcgcttgtggtggtgcacgcgcttg
+4775098/1
CCCFFFFFHHHHGJHIJJFHHHJHIJIIJJJJIJIEGHHHIJJJJJHFFD
@1400871/1
tggcacacaggcataatgccatattcaaatgggaagtggtgataaagata
+1400871/1
CCCFFFFFHHHHHJJJJJJJJJIJJJJJJGJJJJJJIIJGHHIJJJJJJJ
@1401363/1
cccatgtcacggtagcactgagtgacggcacctccgacactgaggtcacg
+1401363/1
CCCFFFFFHHHHFIJJJJJJJJHHJJJJJJJJJJJJJJJJJJJJJHIJJJ
@7480875/1
gtggtgcacgcgcttgggcagagggaatctgattgtgctgttgtggaact
+7480875/1
CCCFFFFFHHHHHJJJJJJJJJJJJJJJJJJJJJJIIJJJIJJIIJJIJJ
@2075059/1
ggtgctatcagtaaaccactctcgtcaatcaaatacttcagcacttcaca
+2075059/1
@CBFFFFFHHHHHJJJJJJJJJJJIJJJJJJJJJJJJJJJJJJJJJJJJJ
@6133561/1
atgagttagggccgtttgtaacagcgctctttgcttgaacacgtagccaa
+6133561/1
@BBFFFFFHHHBHIIJJJIJJJJJJJJJJJJJJJJJJJJJJJJIJJJJJJ
@4776395/1
gggggccgaataccaaaatgtactat
+4776395/1
@@@D=1AA?FHHHIBHBBHI@GFF?@
@7481577/1
agagacgatttcaccagtggtcttcttgaacttcttcaattgacgca
+7481577/1
?B@FFFFFHHHGHJJJJIJJJJJJJJJIJJJJJJJJJJJJJIJJJJJ
@2749984/1
cagccgcttccgagattagcgcgcacagacgaacagacaaacagacaaac
+2749984/1
@CCFFFFFHHHHHIIIJJJJJJJJJJJJGJJIIJJHHHHHFFFFEEEEED
@4106163/1
gtcatattatgtgagtacgaagcattgtctgtttataaaataattaacaa
+4106163/1
CCCFFFFFHHHHHJJJJJJJJJJJJJJIJJJJJJJJJJJJJJJJJJJJJJ
@5448512/1
ctagtaagtcctgagccatagcaaacagccactggcaatgtggatagctg
+5448512/1
BCCFFFFFHHHHHJJJJJJJJJJJJJJJJJJJJJJJJJJJIIJJJJJJJJ
@4106590/1
cagcatggtaagaaggtggcggccagaatctagacatgcacagctcttgc
+4106590/1
CCCFFFFFHHHHHJJJHIJJJJJJJJJJJJJJJJJJJJJJJJJJJJJJJJ
@7482520/1
gcactgagtgacggcacctccgacactgaggtcacggtactcgcggtaca
+7482520/1
CCCFFFFFFHHHHJJJJJJJJJJJJJJJIJJIJJJJJFIJJJJJJHEEFF
@2750753/1
gcagagggaatctgattgtgctgttgtggaactgcttcacctgtggccgg
+2750753/1
CCCFFFFFHHGHHJJJJJJJJJJJJJIJJJJJJJJJJJJJJJJJIJJJJJ
@7482736/1
ataaagataagtataggctcaaaacctaacgacatcaatcaccagcttaa
+7482736/1
CCCFFFFFHHHHHIJJJJJJJJJJIJJJJJJJJJJJJJJJJJJJJJJJJJ
@4106941/1
ctccaataagaatgaggggtcattgaacttatagttcaaaatcgtttcca
+4106941/1
CCCFFFFFHHFFHIIIJJIFFHGIFGJIJJDHGFHHIIIIEHIIIGIIIJ
@4106982/1
gtggctgtgacttgtagtcaaggtggagattttactatctttcaagtcgg
+4106982/1
C@CFFFFDHDFFHIGGDFHHIDH<BEHIIIIIIIGIHHIGIIDGHHHHEG
@6135096/1
ctgtgacttgtagtcaaggtggagattttactatctttcaagtcggcata
+6135096/1
CCCFFFFFHHHHHHIJJIJCGHIJHJJJJJJJJJJJJJIJJJJJJJJJJI
@7483157/1
aatcgcacttctttgttttatttaaaaagcttaagttgaattctacaaat
+7483157/1
?@@FFFDDAFHGHIIC:EHIIIIIGIIGFGIIIGHFGIIIIIIIIIGIGH
@5449752/1
cctgggatgccacccggcaccactcccgggtgaggatgcactacatttcc
+5449752/1
CCCFFFFFHHHHHJJJJJJJJJJJJJJJJJFHIJJJJJJJJJJJJJJJIJ
@6135622/1
gtaatttttgtctttcgcaaaatattccgcgacagatgtctttctagtgc
+6135622/1
CCCFFFFFHHHHHJJJJJJJJJJJJJJJJJJJJJJJJJJJJJJJJIJIJG
@7483667/1
ggaatctgattgtgctgttgtggaactgcttcacctgtggccggcggcac
+7483667/1
CCCFFFFFHHHHHJJJJJJJJJJJJJJJJJJJJJJJJJJJJJJJJJJFFD
@4107957/1
ctatctttcaagtcggcataacgggccgcgactccgccctcttcctcggg
+4107957/1
CCCFFFFFHHHHHJJJJJJJJJJJJJJJJJJJJJJHHHFFDEEEEEDDDD
@5450171/1
ctcttgtatgcgaaggtgttgaggcgcttgtggtggtgcacgcgcttggg
+5450171/1
CCCFFFFFHHHHHJJJEGHIJJJJJJJJJJJJJJJJIIJJJJJJHFFFDD
@2752234/1
ggcctcaaaaaatcacgtttatacattttttttttaatttttgtgttacg
+2752234/1
CCCFFFFFHHHHHJJJJIJJJJJJGIJJJJJJJJJJIJJJJJHEHHFFFF
@6136369/1
acgggctatgccatttatcctcgcacgttggcagtaatagtacaagtgaa
+6136369/1
CCCFFFFFHHHHHJJJJJJJJJJJJJJJJJJJIJIJJJJJIIJJJJIIJJ
@4108516/1
aggggatctgctgtctgtggagctgatgcttgctg
+4108516/1
?@@DDDDDHDF4CCDHHC?GCFGHI93<<9EHCD9
@2752402/1
ggcgttgatgtcgcaagatagtgagacattcactttttagtcataatctt
+2752402/1
@@@DDDDBFFHFDGIGIHG@FHEAEHIIIIIIIIIIIIGGIFBFFGGEGI
@2752938/1
ctttattttccatctagcggtcccatactataaaaacgtgccaattgtcc
+2752938/1
C<@FFFFFGHHBFHIGHBEHCFHHGHIIFIIAGDADHE?BBGHDFDD?DH
@5451801/1
cacctttagaagtatgttcttagctgtcatctggttcatacggcgcgcgg
+5451801/1
CCCFFFFFHHHHHIJJHIJJJJJJJJJJJJJJJJHJJJJJJJJJJJJJJH
@723388/1
ctcagcatggtaagaaggtggcggccagaatctagacatgcacagctctt
+723388/1
@@CFFFDFFGDDFGEIIJGGGIEHHHIJIJIJJJJIJJJIIHJEGIJJJJ
@2754273/1
cgcgacttcgttcgcgtggaatagtgacttccggcaaatttttggtttta
+2754273/1
CCCFFFFFHHHHHJJJHIJJJJJJIJJJJJJJJJJJJHIJJJJJJHHHHF
@2754279/1
tggtgataaagataagtataggctcaaaacctaacgacatcaatcaccag
+2754279/1
@@@ADADFHHHGHJJIJJGJGGGIJGHGGIIGGDHIGFHIIJIGIJIHHI
@5452778/1
cgcaagaagtaccagaaacgggacttagccacaatctggtctggagagaa
+5452778/1
@@@DFFDFHDFHHJJGIGIIJGBEHIIJIIGIJBHGJJJHIIJJJJGHEE
@724066/1
gtcaaattaaagaatcacgtcgaacattctatgcttataccattaatctc
+724066/1
@@@FDDEFHFBFDDHIIICCFHEFHIGIDEGCDDGGEIIGIGDHIGIDDH
@5453141/1
gtcgtatgattatttgtctgtagtggtcctgctgtttcgtatattctaaa
+5453141/1
CCCFFFFFHHHHHJJJJJJJJJJJJJJJJJJJJJIJJJJIJJJJJJJGGH
@5453217/1
tcgggttggaatgattctggtgggttgtcctgcagagcttgccacatctt
+5453217/1
@@@DDDDFFFHFDCGGHJDHFFEHIGGGGBFHGIGGEEHEGIGIGIIGGI
@724842/1
gtcgggtagagccttagctgcggaatgcttagcttccttcttagagcgtc
+724842/1
CCCFFFDDHHHHHJJJJJJJJJJJJJJJJJJJJJJJJJJJJJJJJJJJIJ
@2075751/1
gactgatcagccggagcagctccggtaagtttgtcgagtagagccttagc
+2075751/1
CCCFFFFFHHHHHJIGGJGGGHIJIDFHGFDGGBFDBGDGIJJIG>GGEG
@4777530/1
agcaaattgaaataaaaaattggtgaaaagaatcacaagtaagatactgc
+4777530/1
@@@DDDDDHADFHGEHIIIGEEHAFHGDHGEEDHIIHIIEHGIIIIIIGI
@7484180/1
agcatacataataaaattagaggaagtaggtgctgggcctcttgtatgcg
+7484180/1
CCCFFFFFHHHHHJJJJJJJJJJHJJJJJJHIIJJJJJJJJJJJIJJJJJ
@2076245/1
gttacctgcaacttggccaggttagggccaac
+2076245/1
?@@DDDB?;FDFAG>9EG>CBEFHGBF3EHIE
@4778200/1
aggacctgcaccatgcaccgccatgccatgtaccacgcctgggatgccac
+4778200/1
<BBDFFFFHHHHHHJJJJJJJJJIJJJJJJHHIJJJJJJHJJJJJJJJJJ
@2076540/1
gtttgcttacagccattcccaactgtcctccggtactaacgatcaaatcg
+2076540/1
CCCFFFFFHHHHHJJJJJIJJJJJJJJJJJJJJGHJJJJJJJJJGGGGFH
@726609/1
gctttctttagttttaagttagttttcatcttaagttcggaaagattata
+726609/1
CCCFFFFFHHHHHJJIJJJJJJIJJJJJJJJJJJJIJJJJHIIIGIIIJI
@4778381/1
ggcaacatcttctttggtttgtcaggcgtaatgctaacgtcatagcgata
+4778381/1
CCCFFFFFHHHHHJJJJFHIJHIJJJJJJJJJJJJJJJJIIJJJJJJJJJ
@7484876/1
ctgtggccggcggcacgcagacgccttgatgacctccactttgatgatct
+7484876/1
BCCFFFFFHHHHHJJJJJJJJJJJHHHHFFFFFFEEDEEDDDDDDDDEDE
@7485036/1
ggcaggttgaactcacaccattcaatttaaaagaaactgggtgcgtgcag
+7485036/1
CCCFFFDFHHHHHJJJJJJJJJJJJJJJIJJJIJJJJJJJJHIJJIIJJJ
@727447/1
gtagcactgagtgacggcacctccgacactgaggtcacggtactcgcggt
+727447/1
CCCFFFFFHHHHHJJJJJJJJJJJJJJJJJJJJJGIJJJJHIJJJJJHFB
@727633/1
gggcagagggaatctgattgtgctgttgtggaactgcttcacctgtggcc
+727633/1
CCCFFFFFHHGHHJJJJJJJIIJJJJJJIJJIJJJJJIJJJJJJJJJJJJ
@2077507/1
catccaacgggattgcccatcaatttatcttcaaatgacgacaccacagt
+2077507/1
CCCFFFFFHHHHHJJJJJJJJJJJJJJJJJJJIJJJJJJJJJJJJJJJJH
@2077744/1
ccacagttccagtctcaggcacattgccattagtagactgatcagccgga
+2077744/1
CCCFFFFFHHHHHJJJJJJJJJJJJJJIJJJJIHIIJJJJIIJJJJIJJE
@1402223/1
ctcggacatttcaattttatttagttggtcttggttgaacggaactccaa
+1402223/1
BCCFFFFFHHHHHJJJJJJJJJJJJJJJHIJJJJIJJJJJJJJJJJJJJJ
@2077792/1
ccacgcctgggatgccacccggcaccactcccgggtgaggatgcactaca
+2077792/1
CCCFFFFFHHGHHIJJJJJJJJJJJJJJIJJJJJIHIJJJJGJIJIHHHE
@2077806/1
agcatacataataaaattagaggaagtaggtgctgggcctcttgtatgcg
+2077806/1
@BCFFFFFHHHHHJJJJJJJJJJJJJJJJJHIJJJJJIIJJJJJJJJJJJ
@1402318/1
gtcattgttgctctgcgtcggtatacacttggggaaagcctcctcactgg
+1402318/1
CBCFFFFFHHHHHJJJJJJJJIJJJJJJJJIJJJJJJJJJJJJJJJJJJJ
@4779899/1
cttagctgcggaatgcttagcttccttcttagagcgtcccgtacccatag
+4779899/1
=??DDBDD>@DA:CBGHGHFCGHHGFGFDFGHGEEHFEEHD?@FDHIIG=
@7486445/1
ctgggcctcttgtatgcgaaggtgttgaggcgcttgtggtggtgcacgcg
+7486445/1
@CCFDDDFHHHHFGGIGIGHJICFGHIIGI?GIJIJGFGIDIFFGHIJHF
@34351/1
ctgattgtgctgttgtggaactgcttcacctgtggccggcggcacgc
+34351/1
CCCFFFFFHHHHHJJIJJJJJJJJJJJJJJJJJJJJJJJJJIHFFDD
@4109287/1
atctgattgtgctgttgtggaactgcttcacctgtggccggcggcacgca
+4109287/1
@BCFFFFFHHHHHJJJJJJJJIJJJJJJJJJJJJIJJJJJJJJJHFFDDD
@7487532/1
ctgtgatctgtttcttggcatctatagatgtcggtggcgcacagggcacg
+7487532/1
@CCFFFFFHHHHHJJJIJIIJJJJJJJJJJJJIJJJJIIJJJJJJJJJJJ
@34817/1
agcgcattccacataaagttctaattactacaaagatgaaattagtgact
+34817/1
CCCFFFFFHHHHHJJJJJJJJJJJJJJJJJJJJJJIJJJJJJJJJGHJJJ
@34927/1
tgacgcaagaagtaccagaaacgggacttagccacaatctggtctgg
+34927/1
CCCFFFFFHHHHHIJJJJJJIJJJJJJJJJJJJJJJJJJJJJIIJJJ
@35010/1
caccattcaatttaaaagaaactgggtgcgtgcaggatcctcgtcattgc
+35010/1
CCCFFFFFHHHHHIJJJJJJJJJJJJHIIJJJJIJJJJJGFHHHJJJJJJ
@1404247/1
gcctcttgtatgcgaaggtgttgaggcgcttgtggtggtgcacgcgcttg
+1404247/1
CCCFFFFFHHHHHJHIJJFHHHJIJJJJJJJJIJJJJJIIJJJJJJHFFD
@6807011/1
cctcttcctcgggttggaatgattctggtgggttgtcctgcagagcttgc
+6807011/1
CCCFFFFFHHHHHGHIJJIJJJJJJJJJHIJJHIIHJJJJJJJJJJJJJJ
@35452/1
cgcaagaagtaccagaaacgggacttagccacaatctggtctggagagaa
+35452/1
CCCFFFFFHFHHHJJJJJJJJJJIJJJJJJJJJJJJJJJHHJJJJJJJJJ
@7489402/1
ctaataatcaaatacctaataattttataatataagtgtatatcgaataa
+7489402/1
CCCFFFFFHHHHHJJJJJJJJJJJJJJJJJJJJJJJIIGIGIJJJJJJJJ
@2756073/1
cactgagtgacggcacctccgacactgaggtcacggtactcgcggtacat
+2756073/1
CCCFFFFDHHHHHJJJJJJJJJJJJJJJIJHIJJJJHGIJJJJJHHFDFF
@1405608/1
tggcatacaaggcaaagcaccgacgacgacactgtacagttagaaatgtt
+1405608/1
CCCFFFFFHHHHHJJJJJJJJJJJJJJJJJJJJJJIJJJJJJJJJJJHHH
@1405653/1
gctgggcctcttgtatgcgaaggtgttgaggcgcttgtggtggtgcacgc
+1405653/1
B@@FFDDDHHHHHIJJJIJJJJI?EFHIFIIJJIJJGIIJGIIIJJJJJH
@6137403/1
tgggatgccacccggcaccactcccgggtgaggatgcactacatttccgt
+6137403/1
CCCFFFFFHHHHHJJJJJJJJJJJJJJJGHIIJJJJJJJJJJJJJJJJJH
@6137628/1
ggcacagttcctcgacgagcaagtagttcttgaagcacagacacaggtgt
+6137628/1
CCCFFFFFHHHHHJJJJJJJJJIHHJJJJJJJJJJJIIJJJJJJIJJHHH
@6137796/1
gtcaacgatttatttcgattgttccatcactatcaaaacttctcaggatt
+6137796/1
CCCFFFFFHHHHHJJJJJJJJJJJJJJJJJJJJJJJJJJJJIJJIJJIJJ
@38366/1
cctgacacctcacccagggcgggatatggaattttaatttatgccccctt
+38366/1
CCCFFFFFHHHHHJJJJJJJJJJHIIJJJJJHHHHHHHFFFFFFEEDDDD
@2758091/1
cgttgatgtcgcaagatagtgagacattcactttttagtcataatcttca
+2758091/1
@??DDDDDHFHHFI8GHGGII9GGHFH@BGAFGIIGGGH@DFBGIFHGIH
@38419/1
cgcaagaagtaccagaaacgggacttagccacaatctggtctggagagaa
+38419/1
CCCFFFFFHFHHHJJJJJJJJJJJJJJJJJJJJJJJJJJHJJJJIJIJIJ
@6138046/1
cttccctgcaaagttaaccatcttgtattcaaaagaaaacctagaatcac
+6138046/1
CCCFFFFFHHHHHJIJJJJJJJJJJJJJJJJJJJJJJJJJJJJJJJJJJJ
@6138388/1
ctttcctaggagtgactttcccgtttccaatctccaagacaggaggctcc
+6138388/1
CCCFFFFFHHHHFGIJJJJJJJJIIJJJJJJJJJIJJJJJJJJJJJJJJJ
@2758553/1
ctcgaatagtcttttctaacttgaacagtgcgatgttttacaagggcagg
+2758553/1
CCCFFFFFHHHHHJJJJJJJJJJJJJJJIJJJJJJJJJJJJJJJJJJJJJ
@6139064/1
cagccagatgccaaagttcttgatcttcactgggctcttctctgggattt
+6139064/1
CCCFFFFFGHHHHJJJJJJJIJJJJJIJJJJHIJJJJJJJJIJJJJJIIJ
@2759206/1
gtggttaaaaccaaaaatttgccggaagtcactattccacgcgaacgaag
+2759206/1
BCCFFFFFHHHHHIGJGIIIGDHIIIJJGHDHIJJJIJJJJJJJIIHFGF
@2078818/1
ccgccatgccatgtaccacgcctgggatgccacccggcaccactcccggg
+2078818/1
CCCFFFFFHHHHHJJJJJJJJJJJJJJJJJJJJJJJIJJJJJJJJJJJJH
@4780763/1
ccagaggcaagcgctccaagttgcttggaggcttgggcctgttttggtag
+4780763/1
CCCFFFFFHHHHHJJJJJJJJJJJJJJJIJJJJJJJJGIJJIJJJJJHIJ
@4780994/1
gtctggagagaagatcctcatcttgtatagaggaggcttgggctcgctct
+4780994/1
CCCFFFFFHHHHHJJJJJJJJJJJJIJJJJJJJJJJJJJHHIJJJJJJJI
@6140127/1
ctcaaaaaatcacgtttatacattttttttttaatttttgtgttacgatt
+6140127/1
CCBFFFFFHHHHHJIJJJJJJJJJJJJJJJJJJHJJJJJJIHHHHHFFFF
@6140362/1
agaggaagtaggtgctgggcctcttgtatgcgaaggtgttgaggcgcttg
+6140362/1
CCCFFFFFHHHHHJJJJJJIJJJJJJJJJJJJIHIJBGHIJIJJJJJJJJ
@6140452/1
taggaagtaatggaattttttgaccaactggaacatagcagcgttgagtt
+6140452/1
BCCFFFFDDFHHHJJJJJJJJJJJJJJJJJJJJJJJJJJIJJJJJJJJFH
@2079538/1
actccatactttgtttcatttaaatttacgggctatgccatttatcctcg
+2079538/1
CCCFFFFFHHHHHIJJJJJJJJJJJJJJJJJJJJJJJJJJIJJJJJJJJJ
@5453519/1
cttttatgttgggacagctatcttcataaaagctaaacaacatttataaa
+5453519/1
CCCFFFFFHHHHHJJJJJJJJJJJJJJJJJJJJJJJJJIJJJJJJJJJJJ
@5453850/1
cactaattctatgcaaagtatagcttgtatttgttatgtaaccactccat
+5453850/1
CCCFFFFFHHHHHJJJJJIJJJJJJJJJIJJJJGJJJJJJIIIJJJJJJI
@5453871/1
gtcctttatacatttcggcatggcgatcatgtcgatggcttggtttattc
+5453871/1
CBCFFFFFHHHHHJJJJJJJJJJIJIJJIJJIHIFIIJJJJJJHIJJJJG
@4781989/1
cctcatcttgtatagaggaggcttgggctcgctctccgaagggagcttgc
+4781989/1
CCCFFFFFHHHHHJJJJJJJJJJJIIJJIIJJJJJJJIIJJJJGJIJJIG
@2080205/1
ccagccttaacgtacgactccaacgccccctggcgtaaaataacgtcaat
+2080205/1
CCCFFFFFHHHHHJJJJJJJJJJJJJJJJJJJJJJJJJJJJJJJIHHHHH
@7489672/1
gtagcactgagtgacggcacctccgacactgaggtcacggtactcgcggt
+7489672/1
CBCFFFFFHHHHHJJJJJJJJJJJJJJJJJJJJJHIJJJJIJJJJHJHFB
@4782166/1
gcgatgttttacaagggcaggttgaactcacaccattcaatttaaaagaa
+4782166/1
CCCFFFFFHHHHHJIJJJJJJIIJIJJJJIJJJJJJJJJJJJJJJJJJJJ
@4782218/1
gtaaggcttatttgacgagtcatcagacgtggtcggcggactccggtcta
+4782218/1
CCCFFFFFHHHHHJJJJJJIJJJJJJJJJIJJIJJJJJJIHHFFFDDDDC
@4782235/1
gcacaaagttgaagtccttgttgttaagaggtgttacctgcaacttggcc
+4782235/1
CCCFFFFFHHHHHJHJJJJJJJJJJJJJJJJFHGHJJJJJJJJJJJJJJJ
@2080468/1
ctgttttggtagcggcggcgcggtccgtgaggagcatgctcgccatcagg
+2080468/1
CCCFFFFFHHHHHIBHIIGHGFF<AABA?BBBCBBBCCCCCBBB??>@@C
@4112014/1
ccctcaatctgcaccagttcatatttgggcacagttcctcgacgagcaag
+4112014/1
CCCFFFFFHHHHHJJIJIJJJJJJJJJJJJJJJJIJJJJJJJJJJJJJJJ
@7490303/1
cactctgcaatcctgcctcacatgattcatccacaaattccaacccttgc
+7490303/1
CCCFFFFFHHHHHJJJJJJJJJJJJJJJJJJJJJJJJJJJJJJJJJJJJJ
@5454811/1
gataaagataagtataggctcaaaacctaacgacatcaatcaccagctta
+5454811/1
CCCFFFFFHHHHHHJJHIJJJJJJJJJJJJJJJJJJJJJJJJJJJJJJJJ
@7490394/1
aggcactagaaatatttcggcgatttaatttttttatgtttttattatgc
+7490394/1
BCCFFFEFHHHGHIJJJIJJJJIJJJJJJJJJJJJJJJIJJJJIJJJJJG
@7490396/1
ataacgcagccagatgccaaagttcttgatcttcactgggctcttctctg
+7490396/1
@BCFFFFFHHHHHJJJJJJJJJHIJJJJJJJJJJJJJJJJJJJJJJJJJJ
@7490410/1
cggatctatagaggctgtcactgcagcgatactgggaacattcgactgat
+7490410/1
@@@DDDDDFHA?<CF?E?DHIGII@AEGIGGIIG<;DGEFHEGGGEHECG
@5455041/1
gcgattcatacagtcgaattacatgacatcaggcttccgtacattttata
+5455041/1
@CCFDFFFHHHHHJJJJJGIJJJJJJJJJJJJJJJJJJJJJJJJJJJJJH
@4113409/1
cacggctttttccagatccactcttgctccatggtccaggagcagcagcg
+4113409/1
CCCFFFFFHHHHHIIIJIIIJJIJJJIJJJJJJJHIIJIJFHGIJJIJII
@7491679/1
tgaaactgcgacaccttgtggctgtgacttgtagtcaaggtggagatttt
+7491679/1
@CCFFFFFHHHHHJJIIIHIJJIJGIGIJJJHIECHIIIJGHIJJEGIIJ
@40806/1
cttggttgaacggaactccaatcctttactcgaatagtcttttctaactt
+40806/1
CCCFFFFFHHHHHJJJJJJJJJJJJJJJJJJJJJJJJJJJJJJJJJJJJJ
@2082394/1
gtcgaatttcgggttgttcaccgctgccccgtcctgtgggctgttgttgc
+2082394/1
CCCFFFFFHHHHHHIJJJJJJJJJJJJJJJJJJJJJIJIJJJJJJJJJHJ
@7492078/1
ctggagagaagatcctcatcttgtatagaggaggcttgggctcgctctcc
+7492078/1
BCCFFFFFHHHHHJJJJJJJJJJJJJJJJJJJJJJJJGEHIJJJJIIIJJ
@2082581/1
cgctgcaggccgactggtggctgccctcgcccgagtcgtgctccttctcc
+2082581/1
CCCFFFFFHHHHGJJJJIJJJJJIJJJJJJJJJIJHIJJJIIHHHHHHFF
@42169/1
cacaagaacatgtaaaaccaagactcactaaacataaaaataatacatta
+42169/1
CCCFFFFFHHHGHJJJJGIJIIJJIIGIJJFIIGIIICHIIHHIIGGIIG
@42698/1
caccagtggtcttcttgaacttcttcaattgacgcaagaagtaccagaaa
+42698/1
@CCFFFEDHHHHHJJJIIJJJIJJIJIJJJJIJJJJJJJJJBGHIJIJGI
@6809406/1
gccagaatctagacatgcacagctcttgcagccatccaacgggattgccc
+6809406/1
CCCFFFFFHHHHHJJJJJJJJJJJJJJIJJJJJJJJJJJJJJJIJJJJJJ
@6140508/1
ctcgcacgttggcagtaatagtacaagtgaaaagtcacttgccgatggta
+6140508/1
CCCFFFFFFHHHHJJHIJJJJHHGJJJHIJJJJJIJJJJJJJJJJJJJCH
@7494137/1
gttcgtctgtgcgcgctaatctcagaaacggctgatccgagttggatgcg
+7494137/1
CCCFFDDFHHHHHJJJJJJJJJJJJJJJJJJJJJIJJJJGIFHIJIJHHH
@7494163/1
gtaggtgctgggcctcttgtatgcgaaggtgttgaggcgcttgtggtggt
+7494163/1
CCCFFFFFHHHHGJJJJJJJJJJJJIIIJFHHIJJIJJJJJJJIJJIJJE
@2761291/1
catcgttctcagcatggtaagaaggtggcggccagaatctagacatgcac
+2761291/1
CCCFFFFFHHHHHJJJJHIJJJJJJHHIJJJJJJJJJJJJJJJJJJJJJJ
@2761473/1
gcgacaccttgtggctgtgacttgtagtcaaggtggagattttactatct
+2761473/1
CCCFFFFFHHHHHJJJJHJJJJJJIJJJJJJIJDGIIJHJJJJJJJJJJJ
@728172/1
ccgtttttaaactattttttcaatgccctaagtgagtatacatctattaa
+728172/1
BCCDFFFFHHHHHJJJJJJJJJJJJJJJJJJJHIJJIHJJJJJJJJJJJJ
@6810215/1
gtggaactgcttcacctgtggccggcggcacgcagacgccttgatgacct
+6810215/1
CCCFFFFFHHHHHJJJJHIJJJJJJJJJJJJJJGHFFFDDDDDDDDEDDD
@7495355/1
gtgctgttgtggaactgcttcacctgtggccggcggcacgcagacgcctt
+7495355/1
CCCFFFFFHHHHHJJJJJJJJJJJJJJJJJJJJJJJJHHFFDDDDDDDDD
@6142383/1
ctggcacactgttcagaagtattgggaactgtattctatgtttcctaacc
+6142383/1
@CCFFFFFHHGHHGGHGHHCJHJIIJJIIIICGHHIJGIJJIJIJJGIHJ
@6142666/1
gccttagctgcggaatgcttagcttccttcttagagcgtcccgtacccat
+6142666/1
CCCFFFFFHHHHHJJJJJJJJJJJJJJJJJJJJJJJJJIJJJJHIJJJJJ
@5457593/1
gactggctatgccatgattataatatacattaaaagctaagacttcaact
+5457593/1
CCCFFFFFHHHHHJJJJJJJJJJJIJJJJJJJJJJJJJJJIJJJJJJJJJ
@3428668/1
atcaggacctgcaccatgcaccgccatgccatgtaccacgcctgggatgc
+3428668/1
@BCFFFFFHHHHHJJJJJJJJJJJJJJJJJJJJJJJJJJJJJJJJJJJJJ
@5458067/1
aaggtgttgaggcgcttgtggtggtgcacgcgcttgggcagagggaatct
+5458067/1
=BBFBDDDHHHHHJJJJJJJJHDHHHIIJJJJIJJJIJJJJHHHFDFFEE
@3428902/1
gtagagccttagctgcggaatgcttagcttccttcttagagcgtcccgta
+3428902/1
@@BDFFFFHGHHHJJJJJJIJIIJJJJJIJJJJJJJJJGJJIJJJJJJHJ
@5458479/1
atacataataaaattagaggaagtaggtgctgggcctcttgtatgcgaag
+5458479/1
@C@FDEFFHDHFHHIHGHIJDIIGDH>HGEHICABGGHIIJJIJIJIB@F
@5458938/1
cttcaatcctaatgtattgatgggtcagcatgtcgcatagaatctgactg
+5458938/1
CCCFFFFFHHHHHJHJJJJJJJJJHJJJJJJJIJJJJJJJJJJJJJJJJJ
@4784752/1
ccagaggcaagcgcttcaagttgcttggaggcttgggcctgttttggtag
+4784752/1
CCCFFFFFHHHHHJJJJIJJIJJJJJJJJJJJJJGIGIIIJHHJJIJHID
@5459210/1
gttcattcaactgtcttgttaatgcctggccctcagcgacatgtaagagt
+5459210/1
BBBFFFFFHHHHHHHJJJIIJJJJJJJJJJJJJJJJJJIJJJJIIJJJJ?
@4785032/1
catcgttctcagcatggtaagaaggtggcggccagaatctagacatgcac
+4785032/1
CCCFFFFFHHHHHJJJJHJJJJJJJGIJJJJJIJJJJJJJJJJJJJJJJJ
@4785039/1
cactgaacttctcttaaacgactggaccgattttgatgaatttttttgtg
+4785039/1
CCCFFFFFHHHHHJJJJJJJJJJJJIJJJHIJJJJJJJJIIJJJJJJJHH
@4785444/1
ctgcaaagttaaccatcttgtattcaaaagaaaacctagaatcactggtt
+4785444/1
CCCFFFFFHHHHHJJJJJJJIIJJJJIJJJJJJIJJJJJIJJJJJJJJGH
@4115807/1
gtggatagctggacaaggcactggcaacgaccaatcatggacttttcttc
+4115807/1
CBCFFFFFHHHHHJJJJJJJJJJJJJJJJJJJJJJJJJJJIJJJJJJJJJ
@4785801/1
ctccatggtccaggagcagcagcgtgcgcaggttcaggcatctgcaccaa
+4785801/1
CCCFFFFFHHHHHJJJJJIJJJJJHIJJJJJJGIJJJJJJJJJJJJJIJJ
@4116026/1
gttacctgcaacttggccaggttagggccaacagattgtttgagatgttt
+4116026/1
CCCFFFFFHHHHHJJJJJJJJHIJJJJJJJJJJJHJJJJJJJIJJJJIJJ
@4785866/1
gtgctgttgtggaactgcttcacctgtggccggcggcacgcagacgcctt
+4785866/1
CCCFFFFFHHHHHJJJJJJJJJJJJJJJJJJJJJJJJHHFFDDDDDDDDD
@5460363/1
ctcctgtatattcctatttgtgtaaactaaccactaataatcaaatacct
+5460363/1
CCCFFFFFHHHHHJJJJIJJJJIIJJJIJJJJJJJJJJJJJJJJJJJJJJ
@2083936/1
cctcgacgagcaagtagttcttgaagcacagacacaggtgtcttcaacgg
+2083936/1
CCCFFFFFHHHHHJHIJJJJJJJJJJJHHJJJJJJJJJGHIJJJJJJJJJ
@2084209/1
ctagcacgtagttctcagcttccctgcaaagttaaccatcttgtattcaa
+2084209/1
CCCFFFFFHHGHHJJJJJJJJJJJJJJJJJJIIJJJJJJJJJJIJJJJJJ
@5460868/1
ctgtcttagtgttacgttgtggactctagttttctcttttaatattataa
+5460868/1
CCCFFFFFHHHHHJJJJJJIJJJJJJJJJJJJJJJJJJJJJJJJJJJJII
@4116683/1
gtttattttgtttttctctgtgatctgtttcttggcatctatagatgtcg
+4116683/1
CCCFFFFFHHFDHIJJJJJJJJIJIJJJJJJJJJJJJJJJJJJJJJJIJJ
@2084336/1
gtgacatttgctttaaatgctcaataattaataatataacacggtcgcta
+2084336/1
CCCFFFFFHHHHHJJJJJJJJJIJJJJJJJJJJJJJJJJJJJJJHJJJJJ
@4117037/1
gccgtatgtttgcccaccttcatcgtcagctcgatcttttggtactccag
+4117037/1
CCCFFFFFHHHHHJJJJJJJJJJJJGIJJJJJJJJJJJJJJIHIHJJJJJ
@4117155/1
gtgatctgtttcttggcatctatagatgtcggtggcgcacagggcacgct
+4117155/1
CCCFFFFFHHHHHJIJJJJJJJJJJJJJIJJJHJJJJJJJJJJJJJJJJJ
@4117175/1
gggctctgtgcctggctcccatgtcacggtagcactgagtgacggcacct
+4117175/1
CCCFFFFFHHHHDHIIJJJJJJJJJJJJJGIJJJJJJJJGHIJJJJIJJI
@1407404/1
aggttgaactcacaccattcaatttaaaagaaactgggtgcgtgcaggat
+1407404/1
BCCDFFFDHHHHHJJJJJJJJJJJJJJJJJJJJJJJJJFHIJHHJJJJJJ
@4787014/1
cggcacctccgacactgaggtcacggtactcgcggtacatgttgtgtaca
+4787014/1
@@@FDFFFHHGHHJIHIIJJHHIJJIHIJJJIJIJGHHIIIGHHHHEHHE
@730145/1
ctgtgatctgtttcttggcatctatagatgtcggtggcgcacagggcacg
+730145/1
CCCFFFFFHHHHHJJJJJJJJJJJJJJJJJIJJJFIJJJJJJJJJJJJJJ
@730333/1
aaacgcgagtggggccgtcagaacctgatagaaacggttggcgttaggta
+730333/1
@CCFFFFFHFHHHJJJJJJJJJJJJJJJJJJJJJJJJHIJHHFFDDDEDD
@2085279/1
gttgtggaactgcttcacctgtggccggcggcacgcagacgccttgatga
+2085279/1
BB@FDDFFGHHHHJJJJJJJIIJJIJIJIJJJJJHHFFDEDDDDDDDDDE
@730579/1
cccacttcacgacgcttcagcagagtgcacacaatggtgaactggcgttc
+730579/1
CCCFFFFFHHHHHJJJJJJJJJJJJHIJJJJJJJJJJHIJJJJJJJJJJJ
@2085412/1
cacaatctggtctggggaaaagatcctcatcttgtatagaggaggcttgg
+2085412/1
CCCFFFFFHFHHHGIJJAGIJGGGGJJGDGEHIGHJJIICGI>G<DBB?D
@6143539/1
atcttgtatagaggaggcttgggctcgctctccgaagggagcttgcggcc
+6143539/1
CCCFFFFFHHHHHJIJJJJJHIJJJJJJJJJJJIIJJJJIJJJJJHIHHF
@1408222/1
cgaagtgatggcaccaggatagagttaatgccgccaagtttgacgtttat
+1408222/1
CCCFFDFFHHHHHJJJJJHJJJHIHIJJJJIJJJJJJIHIJJIJIHJJJJ
@4118146/1
gtcttttctaacttgaacagtgcgatgttttacaagggcaggttgaactc
+4118146/1
CCCFFFFFHHHHHJJJJIJJHIJJJIHGHIJJIIIJIJJJJJIJIJJJJG
@6144047/1
ggtttactagcctcctccttagaagttggttcctctttacaagtagactc
+6144047/1
BC@FFFFFHHHHHJJJJJJJJJIJJHIJJJJJJJJJJJJJJJJIJJJJJJ
@1408710/1
gtcattatccctattgaaaacaactctacacatacatacatatttactta
+1408710/1
CBCFFFFFHHHHHJJJJJJJJJJJJJJJJJJJJJJJJJJJJJJJJJJJJJ
@4118496/1
gcagcttcatccagaggcaagcgctccaagttgcttggaggcttgggcct
+4118496/1
CCCFFFFFHHHHHJJJJJJJJJJJJJJJJJIJJJJJJJJJJJJJJJJIJC
@3430989/1
gttctcagcatggtaagaaggtggcggccagaatctagacatgcacagct
+3430989/1
BBBFFFFFHHGHHFHHIGIIDFHIJIGDHHIJJJJJJJJJJIIJIJJJJJ
@731828/1
tctcgctctccgaagggagcttgcggccgatgacctcatactccttcaac
+731828/1
CCCFFFFFHHHHHJJJJJJJJJJJJIJJJGII9/8@F>D===7C?CHHHH
@2086614/1
cctctatcaagtgctcgttttgttagacttcagtgtagctttgtattatg
+2086614/1
CCCFFFFFHHHHHJJJJJJJJJJJJJIJJJJJJIGGIJJJJJJIIJJJJJ
@6813598/1
acgttctttgcttgaacacactgtgtcgccattcctagtacggtatctcc
+6813598/1
?@@?BDDDHBBDDEDEEDCAC?BA?AECCFHE@GDDFA:?DHI?DFD@DH
@1409462/1
gcagtagtctaggttcttatcaatataaagggctccgaggaaagcttcaa
+1409462/1
CCCFFFFFHHHGHEHIIJJJJJJJJJJIJJJIJJJJJJJJJJJJIJJJJJ
@1409552/1
gtctggagagaagatcctcatcttgtatagaggaggcttgggct
+1409552/1
@@@DDDBD;FHDHIIIDHGCCEHHIHEFEHIIGBDGGGGFHHEE
@4119228/1
ctcagcatggtaagaaggtggcggccagaatctagacatgcacagctctt
+4119228/1
CCCFFFFFHHFHHJIJJJGIJJIJJJJIJJJJJJJJJJGJJJJJJJIJJJ
@6814061/1
ccatactttgtttcatttaaatttacgggctatgccatttatcctcgcac
+6814061/1
@@@FFFFFHGHHHJIJJIIJIIJIJJIIIIGJJJIIJJJJJJJJJJJJJJ
@43163/1
gacaaacagacaaacagacaaacagacaaacagacaaacagacaaac
+43163/1
CCCFFFFFHHHHHJJJJJJJJJJJJJJJJJJJJJJJJJJJJJJJJJJ
@2087313/1
ctgcaaacatgccagttataaagcatagcccgaagtgctattg
+2087313/1
@@@DBDB;DCDDDEBAE@EI@:A4FHDE@CHGIBCDFHHDB00
@6814230/1
ctggggagaagatcctcatcttgtatagaggaggcttgggctcgctctcc
+6814230/1
CCCFFFFFHHHHHJJJJJJJJJJJIJJJJJJIJJJJJGHJIJJJJIIJJJ
@2763914/1
ggggtgtacatcatggaaggaagatgcctcatcacaacatctaaagctaa
+2763914/1
@@@FBD?DHFFHHIJJIIIIIJJHCGGIIJIJJIIJJGIGGIIJJJIEHI
@6814736/1
ggcagctcgaacacggttaccgggaattttgtttggtatctgataccgac
+6814736/1
CCCFFFFFHHHHHJJJGHIIIJJJIJJJJJJHIJJJIIIJJJJJJJJIII
@6814804/1
gttgaggcgcttgtggtggtgcacgcgcttgggcagagggaatctgattg
+6814804/1
CCCFFFFFHHHHHHIJIJJJJJJJJJIJJJJJJJJJJJJJHHHHFFFFFF
@4787345/1
gccagaatctagacatgcacagctcttgcagccatccaacgggattgccc
+4787345/1
CCCFFFFFHHHHHJJJJJJJJJJJJJJJJJJJJJJJJJJJJJJHJJJJJJ
@2764214/1
ctggcaacgaccaatcatggacttttcttcaatatccacataagtaactt
+2764214/1
CCCFFFFFHHHHHJJJJJJJIJJJJJJJJJJIJJJJJJIJJJJJIIJJJJ
@6815034/1
tcctcatcttgtatagaggaggcttgggctcgctctccgaagggagcttg
+6815034/1
@@@DBDDDFHHHBFECAFDHDHIGHA;FEH;?@DDDGGHEF:@BG:F=D;
@2764391/1
gggcagtagtgtgagtgcatcaagttctcctgcttcatacaacaacttgc
+2764391/1
CCCFFFFFHHHHHJJHJJJJJJJJJJJJJJJJJJJJJJJJJJJJJJJJJI
@2764751/1
cagagggaatctgattgtgctgttgtggaactgcttcacctgtggccggc
+2764751/1
CCCFFFFFHHHHHJJJJIIJJJJJJIJJJJJJJJJJJJJJJJJJJJJJJI
@2764777/1
ggacgcgttaacatacgagatcttcgtgcggagataatattttaaagtat
+2764777/1
CCCFFFFFHHHHHJJJJJJIJJJJJJHIJJJJJJJJJJIJJJJIJJJEEE
@7497547/1
gggcatagtaggtaggcgtagggtaagacacggatcgcatacaccgtgaa
+7497547/1
CCCFFFFFHHHHDHIJIIHIJIJGHGIGIGIIIJFHGIJIIJGIJJ@HCE
@7497585/1
cactgaacttctcttaaacgactggaccgattttgatgattttttttgtg
+7497585/1
CCCFFFFFHHHHHJJIJJJJJJJJJHIIJFHHIJJJJJIJJJJJJJHHFF
@7497661/1
gccttagctgcggaatgcttagcttccttcttagagcgtcccgtacccat
+7497661/1
CCCFFFFFHHGHHJJJJJJJJJJJJJJJJJJJJJIJJJJJJJJHIJJJJI
@7497712/1
ccgtcgatgaccagcagaaggcgtgttaccgaccagagtagcaaccacct
+7497712/1
BCCDFFFFHHHHHJIJJJJJJJJHIJJIJJJJJJJJJJFHIJJJJJJJJJ
@5462660/1
gcaagatagtgagacattcactttttagtcataatcttcagatactccaa
+5462660/1
CCCFFFFFHFHHHIJJJJJJJJJJJJJJJJIJJJJJJJJIJIJIJJJJJJ
@43453/1
gacaccacagttccagtctcaggcacattgccattagtagactgatcagc
+43453/1
CCCFFFFFHHHHGIJJIJIJJIJJJJJJJJJJJJJJJGIGHIJJJJJJJJ
@2765125/1
ctgtgatctgtttcttggcatctatagatgtcggtggcgcacagggcacg
+2765125/1
BCCFFFFFHHFHHJJJJJJJJJJJJJIIJIEHIJFHIIJJIJJJJJJJJJ
@7498002/1
gtcgaacattctatgcttataccattaatctccgcaactatttgacggat
+7498002/1
CCCFFFFFHHHHHJJJJJJJJJJJJJJJJJJJJJJJJJIJIIJJJJJJDG
@43769/1
cgggatggtcgtttgaaaaattgacggccagccttaacgtacgattccaa
+43769/1
CCCFFFFFFHHHHJJJJJJJJJJJJJJJJJJJJJJJJJJIJIJIJJJJJJ
@43995/1
cccaattaaaccttatattaatacaatggtgactattaaattctgtctct
+43995/1
CCCFDFFFHHHHHJJJIIJGIIIJIJIJJAFHIIJJJGGCIIJIJIJJJJ
@2765672/1
tcctgagccatagcaaacagccactggcaatgtggatagctggacaaggc
+2765672/1
CCCFFFFFHHHHHJJJJJJJJJJJJJJJJJJJHIJIJJJJJJJIJJJJJI
@2766218/1
ccaggtaccgaaatttaaatgaaacttaaataattaagcagtaggtaaca
+2766218/1
CCCFFDDFHHHHHJJJJJJJJJJJJJJJJJJJJJJJJJJJJJJJJGHJJJ
@7499210/1
gagagaagatcctcatcttgtatagaggaggcttgggctcgctctccgaa
+7499210/1
BBCFFFFFHHGHHJJJJJJJJJJIJIJIHIJJJJIGIJJJIJJIJJIJJJ
@5464203/1
gaggtgttacctgcaacttggccaggttagggccaacagattgtttg
+5464203/1
@@@FDDFFHGFHGGGEGHJICGHIIIHHGHDGHAFGHDHFDDDBGHI
@7499509/1
cacttcacgacgcttcagcagagtgcacacaatggtgaactggcgttcat
+7499509/1
@@@FFFFFFHHHFIIIIHGADHGIIGIHIIJGGDHBFDFHJ@DFGAAGHJ
@45067/1
ggccaacagattgtttgagatgtttgtgaaactgcgacaccttgtggctg
+45067/1
CCCFFFFFHHHHHIJJJJJJJJJJJJIJJJJJJJJJGIJJJJJJIJIJJI
@5464520/1
ctagcacgtagttctcagcttccctgcaaagttaaccatcttgtattcaa
+5464520/1
CCCFFFFFHHHHHJJJJJJJJJJJJJJJJJJJJJJJJJJJJJJHIIJJJJ
@7499973/1
gggaagcctttgtgcgccacatcaatgttgataaaggctttattggtaaa
+7499973/1
CCCFFFFFHHHHHJJJJJJJJJJJJJJJJJJJJJJJJJJJJJJJJJJJJJ
@7500036/1
aggcgcttgtggtggtgcacgcgcttgggcagagggaatctgattgtgct
+7500036/1
CCCFFFFFHHHGHJJGIJJJJJJJJJJJJJJJJJJJJJJJJJJJJIIHHH
@7500059/1
gcctgttttggtagcggcggcgcggtccgtgaggagcatgctcgccatca
+7500059/1
CCCFFFFFHHHHHJJJJJJJJGHFD>BDBBBDDDCDDDDDDDDDDDDDDD
@45688/1
gtgctgttgtggaactgcttcacctgtggccggcggcacgcagacgcctt
+45688/1
CCCFFFFFHHHHHJJJJJJJJJJJJJJJJJJJJJJJJHHFFDDDDDDDDD
@7500721/1
gctgtgacttgtagtcaaggtggagattttactatctttcaagtcggcat
+7500721/1
BBCFFFEFHHHHHJIJJJJJEGIJJFGHJJJJJJJJJJIIJFIHGIJJJJ
@46153/1
aggtgttgaggcgcttgtggtggtgcacgcgcttgggcagagggaatctg
+46153/1
=BBDDEFFHHHHHJJJJHJJHIIHHIJJJJJJJJJJJJJJJHHHFFFFEE
@46176/1
cggtagcactgagtgacggcacctccgacactgaggtcacggtactcgcg
+46176/1
@@@BDDFFHFHGF<CEHIJJJJJIJIIJJIJJJIIIHIGIIIDHHIIIJH
@2768245/1
ctcggacatttcaattttatttagttggtcttggttgaacggaactccaa
+2768245/1
CCCFFFFFHHHHHJJJJJJJJJJJJJJJIIJJJJIJJ?GIJJJJJJJJJJ
@2768356/1
ctgcagatgactgtgcatccttgctagtaagtcctgagccatagcaaac
+2768356/1
@@<BDADDBDA??EEF??:AIECF>C<3ABA?F?@<ED@CC?:?FGFBG
@46523/1
ctctgtgcctggctcccatgtcacggtagcactgagtgacggcacctccg
+46523/1
CCCFFFFFHHHHHJJJJJJJJJJJJJHIJJJJJJJIHIJJJJJJJJJJJJ
@2769187/1
ggcgttgatgtcgcaagatagtgagacattcactttttagtcataatctt
+2769187/1
CCCFFFFFHHHHHJJJJJJJJHHIJJJIJJJJJJJJJJJJJJJJJJJJJJ
@4788281/1
agcatacataataaaattagaggaagtaggtgctgggcctcttgtatgcg
+4788281/1
@@CFFFFFHGDHHJJJJIJJIIGIJJIJJJHIIIJIGIIJJJJJIJJJJJ
@4788569/1
ggtcacggtactcgcggtacatgttgtgtacacctgagcgagactcataa
+4788569/1
@@?DDDDAHHHFHBFHGEDHGIIIIIIIHIIIGFHHEHGGIIIIIIEGII
@4788704/1
gtggattttaatgttattattacagcatacataataaaattagaggaagt
+4788704/1
BBBFFFFFHHHHHIJJJJJJJJJJJJJJJJJJJJJJJJJJJIJJJJIIJH
@2087886/1
ctgcaatcctgcctcacatgattcatccacaaattccaacccttgcgttt
+2087886/1
CCCFFFFFHHHHHJJJJJJJJJJJJJJJJJJJJJJJJJJJJJJJJJJIJJ
@1411608/1
tgtggaactgcttcacctgtggccggcggcacgcagacgccttgatgacc
+1411608/1
CCBFFFFFHHHHHJJJJJJJJJJJJJJJJJJJJHHHFFDDDDDDDDDEDD
@733301/1
catcgttctcagcatggtaagaaggtggcggccagaatctagacatgcac
+733301/1
CCCFFFFFHHHHHIGIJIIJJJJIICHIIJHEHIIJJJJJIIJJJIGIGG
@2771199/1
ctatcaagtgctcgttttgttagacttcagtgtagctttgtattatgttc
+2771199/1
CCCFFFFFHHHHHJHIJJJJJJJJJJJJJJIIGJJJJJJJHIJJJJJIJJ
@2771307/1
cgggctctgtgcctggctcccatgtcacggtagcactgagtgacggcacc
+2771307/1
CCCFFFFFHHHHHJJJJJJJJJJJJJJJJJGIJJCHIJJJGHJJJJJJJJ
@2088505/1
gcgtcggttgcggaatcagcctcgcgggtgggtctggcatggtgcct
+2088505/1
CCCFFFFFHHHHHJJJJJJJJJJGIJJJGHFFDEEEDDDDDDCDDDD
@733644/1
cagtggtcttcttgaacttcttcaattgacgcaagaagtaccagaaacgg
+733644/1
B@BDFFFFHHHHHJJJJJJJJJJJJJJJJJJJJJJJIIBGIJJJJJJJJJ
@2089028/1
cctgcaaagttaaccatcttgtattcaaaagaaaacctagaatcactggt
+2089028/1
CCCFFFFFHHHHHJJJJJJJJJJJJJJJJJJJJJJJJJJJJJJJJJJJJI
@6815743/1
cgatgttttacaagggcaggttgaactcacaccattcaatttaaaagaaa
+6815743/1
CCCFFDFFHHHHHJJJJJJJJJJJGGHHJJJJJJJJJJJJJJJJJJIJJJ
@6145914/1
ggtcattcaatgtctccttccgtcttgggtgaggcataacggggtgggtt
+6145914/1
CCBFFFFFHHHHHJJJJJJJJJHHJJJJJCGIJJJJJJJJJJJJ?BHIBH
@2089172/1
caccaggatagagttaatgccgccaagtttgacgtttatcttcaagcaca
+2089172/1
CCCFFFFFHHHHHHHIJJJJJJJJJIJHIJJJJJHJJJJJJJJIJJJJJJ
@6815886/1
gtggaactgcttcacctgtggccggcggcacgcagacgccttgatgacct
+6815886/1
CBCFFFFFHHHHHJJJJJJJJJJJJJJJJJJJJHHFDFDDDDDDDDEDDD
@2771903/1
atcgttctcagcatggtaagaaggtggcggccagaatctagacatgcaca
+2771903/1
@BBFFFFFHHHHHJJJHIJJJJJJFHIJJJJJIJJIIJJJJJJJJJJJJJ
@6815934/1
gttgaggcgcttgtggtggtgcacgcgcttgggcagagggaatctgattg
+6815934/1
BBCFFFFFHHHHHIJJJJJHHIJJJJJJJJJJJJJJJJJJHHHHFFFFFF
@734591/1
catagtaggtaggcgtagggtaagacacggatcgcatacaccgtgaatat
+734591/1
CCCFFDFFHFHHHJJIJJJJGHIJJJJJJJJJJJJJJJJJJJJHIIJJJJ
@734647/1
cttcttagagcgtcccgtacccatagcaacaagatcagcgactgtcacac
+734647/1
@@@DFFFDHGAFFFHHGHIJGIGIJGEGGGHGIIIIJIIEIIJIJIIHIJ
@734669/1
tctatcaagtgctcgttttgttagacttcagtgtagctttgtattatgtt
+734669/1
CCCFFFFFHHHHHJJIJJJJJJJJJJJJJJJIGIJJJJJJJIJJJJJJIJ
@6816231/1
ctcttcttctttctgtacattcttttttcctcctttcttttttggtggct
+6816231/1
BBBDFDFFHHHHHJJJJJJJJJJJJJJJJJJJJJJJJJJJJJJJIHJJJJ
@1413248/1
ctggttcaaattcaaataaaatcactctgcaatcctgcctcacatgattc
+1413248/1
CCCFFFFFHHHHHJFGHJJJJJJJJJJJJJJJJJJJJJJJJJJJJJJJJJ
@1413574/1
cgggcagttcgtcaacaagacattactagctgagaatatttttttccgtt
+1413574/1
@@@FFFFDGFHHHJJJJJGIJJGJJJJGGIJJJIJIIIIIJIJJJJIJIJ
@735266/1
ttctctttctcactgctgctttcactatcttttaattctttttctttctt
+735266/1
CCCFFFFFHHHHHJJJJJJJJJJJJJJJJJJJJIJJJJJJJJJHJJJJJJ
@6816797/1
gggcacagttcctcgacgagcaagtagttcttgaagcacagacacaggtg
+6816797/1
CCCFFFFFHHHHHJJJJJJJJJJJIJJJJJJJJJJJJJJJJJJJJJJJFH
@2772865/1
ctgtaatttttgtctttcgcaaaatattccgcgacagatgtctttctagt
+2772865/1
:B14ADEFHHHHHJJJJJJJJJJJJJJJJJJJJJJJJJJJIJIJJJJJJG
@3433187/1
atcgttctcagcatggtaagaaggtggcggccagaatctagacatgcaca
+3433187/1
@BBFFFFFHHHHHJJJIJJJJJJJFHIJJJIJJJJJJJJJJJJGGHJJJJ
@6817030/1
gactgtcacacggtagcggaaggtgggttcgtgaatcatgccctcaatct
+6817030/1
CBCFFFFFHHHHHGHJJJJIJJJDHIJHIJJJJJJJJJJJJJJJJJJJJJ
@4119621/1
agattttaaaaactgcttaagacctttagcgccattttggccgcagctcg
+4119621/1
CCCFFFFFHHHHHJJJJJIJJJJJJJJJJIJJJJJJJJJJJJJJJJJJJG
@6817358/1
gcgtgatgaggttcaccaagctagtggcgttgatgtcgcaagatagtgag
+6817358/1
BCCFFFFFGHHHHIJJJJIJJJIJHJJJIJIJFJJIJJJJJJJJJJIJJJ
@735950/1
ccccagactagcatagcacagcacactacggatgaacagacacaatatca
+735950/1
CCCFFFFFHHHHHJJJJJJJJJJJJJJJJJJJJJJJJJJJJJJJJJJJJJ
@3433516/1
ggctatgccatttatcctcgcacgttggcagtaatagtacaagtgaaaag
+3433516/1
CCCFFFFEHHHHHJJJJJJJJJJJIJJJJJJIJJJJJGIJJJJGHJJJJJ
@735965/1
ctctttacaaatagactcatctttagcacttggttcgtcttttgaagatt
+735965/1
CCCFFFFFGHHHHJJJJJJJJJJJJJIJJJJJJIIJJJJJJJJJGGIHIJ
@4120194/1
cttgtttataagtttagtatagcttattacaaaataaatcttatatttaa
+4120194/1
CCCFFFFFHHHHHIJJJIJJJJJJJJJJJJJJJJJJJJJJJJJJIJJJJJ
@5467105/1
ctcgggttggaatgattctggtgggttgtcctgcagagcttgccacatct
+5467105/1
CCCFFFDFHHHHHJJJJJJJJHHJJIIJJJJJJJJJJJJJJJJJJJJJJJ
@4790567/1
gcacgttggcagtaatagtacaagtgaaaagtcacttgccgatggtagaa
+4790567/1
CCCFFFFFHHHHHJJJJJJJJJJJHJJJJJJJJJJJJJJJJGIJJGIJJJ
@1414398/1
gtacagttagaaatgttacaacctctatactttgcattaaaataatgccc
+1414398/1
CCCFFFFFHHHHHJJHIJJJJJJJJJJJJJJJJJJJIJJJJJJJJJIJJJ
@1414428/1
gccagatgccaaagttcttgatcttcactgggctcttctctgggatttcc
+1414428/1
CCCFFFFFHHHHHJJJJJJJJJJJJJJJJHIJJJJJJJJJJJJJJJJJJJ
@4791154/1
agggatcttgccgtcattgcagacggtgtggtagcgcgtcggacgagccg
+4791154/1
CCCFFFFFHHHHHIJJJJJJJJJJJJCGFHIFHIJJJJIJJJHHFDDDDD
@4791572/1
ccattgtcctttcctaggagtgactttcccgtttccaatctccaagacag
+4791572/1
CCCFFFFFHHHHHJJJJJJJFHIJJJJJJJJJJJJJJJJJJJIIJJJJJJ
@4122959/1
ccactatctacacttaaaaaaaaactcactagtcatcatcagaatc
+4122959/1
CCCFFFFFHHHHHJJJJJIJJJJJJJJJJJJJGHIJJJJJJJJJJJ
@4123081/1
gtcgccgagcggttcctgttcctgcagcgggtgtgccctgtccttggtcc
+4123081/1
CCCFFFFFHHHHHIJJJJJJJJJJJJJIJDFFHHIJHHHHHFFFFFFEEE
@1415882/1
ggcatctgcaccaagactggagctcctgctggagatgtgggtgtagcttt
+1415882/1
BCCFFFFFGHHHHJJJJJJJJJJJJJJJJJJJHHFHHGHJJDHHJJJJJJ
@1416116/1
tattaattcattagcgaaaaacttatttttcacttttaaaaatacatcag
+1416116/1
CCCFFFFFHHFHHJJJIJJIJJJJJJJJJJJJIJJJIJGGGGGJGCIEEF
@4123528/1
gccgttggttggagccgagcgtcagatgcgtgaaccctacggaccggtcc
+4123528/1
CCCFFFFFHHHHHJJJJJJJJJJJJJIJJJHIJJJJJJJJJJJHHFDDDD
@5468073/1
ctcatcttgtatagaggaggcttgggctcgctctccgaagggagcttgcg
+5468073/1
CCCFFFFFHHHHHJJJJJJJJJJGIJJJJJJIJJJJJJJJJJHIJJJJII
@48868/1
ctcatctttagcacttggttcgtcttttgaagattctgatattgatagtt
+48868/1
CCCFFFFFHHHHHJJJJJIHJJHJJJJJJHIJFHIJJJIJJJJJJJJJJJ
@5469016/1
cattttctctatgaaatcttcagaagtcttgcagtagttcttcctgtatt
+5469016/1
CCCFFFFFHHGHHJJJJJJJJJJJIJHHJJJIIJHHIFIIJJJJJJIIJJ
@4125446/1
cttaattcgatgttatacatatagcatttcgggtctatagaggctgtcac
+4125446/1
CCCFFFFFHHHHHJIJJJJJJJJJJJJJJJJJJFHIJJJJJIJJJJJJJJ
@49274/1
ggaggcttgggcctgttttggtagcggcggcgcggtccgtgaggagcatg
+49274/1
CCCFFFFFHHHHHJJIJJJJJHIJJJJJJJFE?@B;?BB?@@@BAB??CC
@5469313/1
gttgtggaactgcttcacctgtggccggcggcacgcagacgccttgatga
+5469313/1
CCCFFFFFHHHHHJJJJJJJJJJJJJJJJJJJJJHHFFDEDDDDDDDDDE
@49436/1
agtaaaatacatagtttcactacacaagtgatacactgatttctttttct
+49436/1
=@?DDDD?DBDBB@AEG<CH@DAEFEG>9C<CADEFADBEFG?FGIII;D
@2091242/1
cgagactcataacgcagccagatgccaaagttcttgatcttcactgggct
+2091242/1
CCCFFFEDHHGHHJGHIJJIJIHIJJJJJJDHIGJJJJJIJJIIJJJIJJ
@736366/1
ccgacgacgacactgtacagttagaaatgttacaacctctatactttgca
+736366/1
CCCFFFFFHHHHHJJJJJJJHIJJJJJJJJJJJJJJJJJJJJJJJJJJJJ
@7503169/1
gatcagccggagcagctccggtaagtttgtcgagtagagccttagctgcg
+7503169/1
CCCFFFFFHHHHHJJJJJJJJFHIIGIJJJJJJIGIJJJJJJJJJJJJJJ
@4125839/1
ctcatcttgtatagaggaggcttgggctcgctctccgaagggagcttgcg
+4125839/1
CCCFFFFFHHHHHJJJJJJJJJJGIJJJJJJJJJJJJJJJJJGIJJJIJJ
@2773414/1
ccgtaacgtcgtgcacgcgcactacagcggcacagcggaccaccattcat
+2773414/1
@@<ADDFDCDF@FGIIB@GHIIGGIIG@FHGHGIIEHFFCB?ABACCDED
@7503609/1
aggcgcttgtggtggtgcacgcgcttgggcagagggaatctgattgtgct
+7503609/1
8?@FFFFFGHHHHGIHHIGIJJJJJJJJJJJJIJJJGJJIJJJJJJEHHH
@7503685/1
gggcacagttcctcgacgagcaagtagttcttgaagcacagacacaggtg
+7503685/1
CCCFFFFFHHHHHJJJJJJJJJJJHIJIIJJJJJJJJJGIJJJJJJJJBG
@2092012/1
ccatcagtttggagttcacctttagaagtatgtttttagctgtcatctgg
+2092012/1
@@@FFFFDHHHHHGCGGGGHGIJEHEHIHHHHIJJJJJGGIJDHIHIHIG
@6148261/1
gcctcttgtatgcgaaggtgttgaggcgcttgtggtggtgcacgcgcttg
+6148261/1
CCCFFFFFHHHHHJIIJJHGHHIIJJJJJJJJIIIEGHAFHJJJJJHFFD
@2774153/1
ccttgttgttaagaggtgttacctgcaacttggccaggttagggccaaca
+2774153/1
C@CFFEFFFHFFHGHIAFHIJJIJJJJJJJIIIIIHGIDGIIJJJJJGJG
@7504172/1
tctgcttctggcacatccggagaagttggctcctcaacagacacagagct
+7504172/1
CCCFFFFFHHHHHJJJJJJJHIIJJIJJJJJJJJJJJJJJJJJJJJJJJJ
@50093/1
cttgttgttaagaggtgttacctgcaacttggccaggttagggccaacag
+50093/1
CCCFFFFFHHHHGJJEFHIJJJJJJJIJJJJJJJJIIGIJJJJJJIJJJJ
@2093075/1
cgggaattttgtttggtatctgataccgacacatggtaggttccatggat
+2093075/1
BC@FDFFFHHHHHJJJHHJJJJIJIJJGJIJJJJJGHIGIGHIJJJJJDH
@4793085/1
ttaacattatcatcgttctcagcatggtaagaaggtggc
+4793085/1
<@@DDFFFGFDFFIEFGHFHHAFEEHEDFAHIIGG9?FH
@3435655/1
gccagttataaagcatagcccgaagtgctattggcacacaggcataatgc
+3435655/1
@@CFFDDDHHHHFGGGGGIAECGHG?EFGGIGGEGGGGFHHIGGGGIDFH
@4127570/1
cctcagatacaccgtcacggaatacaaatatcttcttcggcaatctgcct
+4127570/1
CCCFFFFFHHHHHJJJJJJJJJJJJJJJJJJJJJJJJJJJJJJJJJJJJJ
@4793341/1
cccgtttagcagcttcatccagaggcaagcgctccaagttgcttggaggc
+4793341/1
@CCFFFFFHHHHHJJJJJJJJIHJJJJJIJJJJJJJJIBGIJJJJJIJJG
@7505112/1
cacagttccagtctcaggcacattgccattagtagactgatcagccggag
+7505112/1
CCCFFFFFHGHHHJJJJJJJJJJJIJJJJJJJHIIJJJJJJIJIJJIJJJ
@3436152/1
cctgagccatagcaaacagccactggcaatgtggatagctggacaaggca
+3436152/1
CCCFFFFFHHHHHJJJJJJJJJJJJJJJJJJIJJJJJJJJJJJJJJJJJJ
@738884/1
caagaagttatttgttcaaataacttattaaaattaatatgcgtgatgag
+738884/1
?BCFFFFFHHHHHJJJJJJJJJJJJJJJJJJJJJJJJJJJJJJIJJJJJJ
@739067/1
gggctagcagggaattggtagcaacttgaatgtgagtttttatcggaagc
+739067/1
CCCFFFFFHHHHHJJJJJHJJJJJJJJJIJJJHIJJGIJJJJJJJJJJJG
@2775932/1
ctttcagtgaaacatcaaaatttatcgatctttgattctgatctagtagc
+2775932/1
CCCFFFFFHHHHHJJJJJJJJJJJJJJGIJJJJJJJJJJJJJJJJJIIJJ
@4128544/1
cagttataaagcatagcccgaagtgctattggcacacaggcataatgcca
+4128544/1
@@@DFFFFHHHHHJJJJJJIJJJEHHIIJJJJJJJJJJJIIHIJJJJJJI
@3436857/1
ggcacagttcctcgacgagcaagtagttcttgaagcacagacacaggtgt
+3436857/1
CCCFFFFFHHHHHJJJJJJJJJJHIJIIJJJJJJJJJIIJJJJJJJJFHH
@7506000/1
caccgacgacgacactgtacagttagaaatgttacaacctctatactttg
+7506000/1
CCCFFFFFHHHHHJJJJJIIJJJJJJJJJJJJJJJJJJJJJJJJIJJJJJ
@3436919/1
cagccattcccaactgtcctccggtactaacgatcaaatcgatcatgggt
+3436919/1
CCCFFFFFHHHHHJIJHIJJJJJJFGIJJJJJJJIGGHDFHIIIJJJJJB
@2776289/1
gaggaagtaggtgctgggcctcttgtatgcgaaggtgttgaggcgcttgt
+2776289/1
CCCFFFFFFHGFHEIJJJGIJIIJJGIIGIJIIJGBFFHHGIIIIJJFGH
@7506086/1
ctgtggccggcggcacgcagacgccttgatgacctccactttgatgatct
+7506086/1
@@@?DDFFHFFFHJGIIIIJEHIIHHFHFDDFFBCDDEEDDCDCCDDCDD
@1416675/1
gtgctgggcctcttgtatgcgaaggtgttgaggcgcttgtggtggtgcac
+1416675/1
CCCFFFFFHHHHHJJIJJJJJJIJJFHHIJHJJJJJJJJJJJIJJIIJJJ
@50889/1
cttgcgtttcaaaacaattcattttaggttcaagttaaccgcaatgttgg
+50889/1
@CCFFFFFHHHHHJJIJIIJJJJJJJJJIJJIJJJJJJJJJJHIIJIIJJ
@51199/1
ggcatagtaggtaggcgtagggtaagacacggatcgcatacaccgtgaat
+51199/1
@@@FFFDDBF?CFHIIJGGHHIEGGGFIGIIFJIIJGDIJIEGIGJJJGI
@1417242/1
ccctgacacctcacccagggcgggatatggaattttaatttatgccccct
+1417242/1
CCCFFFFFHHHHHJJJJJJJJIJJHJJJJJJHHHHHHFFFFFFFEEEDDD
@1417465/1
gtcacatttagtacctatagtcatacatatgtctacctatcacaaagatt
+1417465/1
CCCFFFFFHHHHHJJJJJJJJJJJJJJJJJJJJJJJJJJJJJJJJJJIJJ
@7507944/1
gcgatgggcgtgcggtcctcgctgcaggccgactggtggctgccctcgcc
+7507944/1
CCCFFFFFHHHHHJJJJJJJJJJJJJJJJJJJJJIIIJJGHHHFFFFDDD
@3438468/1
gggctctgtgcctggctcccatgtcacggtagcactgagtgacggcacct
+3438468/1
@@@FFFFFFHHDFEHDHIJJJJIJJJIJJGHGIGIJIJIEHIGGBDGIHI
@6149546/1
cacctttctaggacatttatctggctgtatgtttacatcataatgatgaa
+6149546/1
CCCFFFFFHHHHHJJJJJJJJJJJJJJJIJJGJJJJJJJJJJJJJJJJJJ
@7508990/1
catcaatttatcttcaaatgacgacaccacagttccagtctcaggcacat
+7508990/1
CCCFFFFFHHHHHJJJJJJJJJJJJJJJJJJJJJJJJJHJJJJJJJJJJJ
@3439571/1
gtgacttgtagtcaaggtggagattttactatctttcaagtcggcataac
+3439571/1
BBCFFFFFHHHHHJJJJFGIIJHJJJJJJJJJJJJJJJJJIJJJJJJJJJ
@3439629/1
taaagataagtataggctcaaaacctaacgacatcaatcaccagcttaaa
+3439629/1
CCCFFFFFHHHHHJJJJJJJJJJJJJJJJJJJJJJJJJJJJJJJJJJJJJ
@1418835/1
cttgattttataatttagagacacgtgtacatttcgagagaacaaattac
+1418835/1
CCCFFFFFHHHHHJJJJJJJJJJJJFHHHIJJJJJJIJJJJJJJJJJJIJ
@3439873/1
cgtccatcattttgtcaacgaactcttctgaagtatttgtttacaagaca
+3439873/1
CCBFFFFFHHHHHJIJJJJJJJJJJJJJJJJJJGIJJJJIJJJJJJJJJJ
@6150353/1
ctagtaagtcctgagccatagcaaacagccactggcaatgtggatagctg
+6150353/1
BCCFFFFFHHHHHJJJJJJJJJJJJJJJJJJJJJJJJJJJIIJIJJJJJJ
@7510427/1
tagcatcacaacgtcatttaatataaaatacatttatatccgatattttt
+7510427/1
CCCFFFFFHHHHHJJJJJJJJJJJJJJJGIJJJJJJJJJJJJJJJJJJJJ
@6818429/1
cgacagccaatatgtgttaaaataaaaatccatttcattgttctcattcg
+6818429/1
CCCFFFFFHHHHHJJJJJJJJJJJJIJHJJJJJJJJJJJJJJJJJJJJJJ
@6151550/1
agaagatcctcatcttgtatagaggaggcttgggctcgctctccgaaggg
+6151550/1
@CCFFFFFHHHHHJJJJGHJJIGIIJJJJJJBEHHGIIIIIIIJIIJJJJ
@6818780/1
ctcacatgattcatccacaaattccaacccttgcgtttcaaaacaattca
+6818780/1
CCCFF?DDFFFFHIGIIGEFIGIEHHIIGIIIIIIFHHGGGFGHIHIIII
@739740/1
cgacgacactgtacagttagaaatgttacaacctctatactttgcattaa
+739740/1
CCCFFFFFHHHHHJJJJJJJJJJJJJJJJJJJJJJJJJJJJJJJJJJJJJ
@6151859/1
cgggctctgtgcctggctcccatgtcacggtagcactgagtgacggcacc
+6151859/1
CCCFFFFFHFHFHIGBDGHJJIIHJJJJIJ?FDBCHEHGH?FGGDFE@FG
@6819089/1
ctgtttgtctgtttgtctgttcgtctgtgcgcgctaatctcagaaacggc
+6819089/1
CCCFFFFFHHHHHJJJJJJJJJJJJJJHIJJJJJJJJJJJJJJJJJJJII
@5470212/1
cctgcctcacatgattcatccacaaattccaacccttgcgtttcaaaaca
+5470212/1
CCCFFFFFHHHHHJJJJJJJJJJJJJJJJIJJJJJJJJJJHJJJJJJJJJ
@3441807/1
cttgttgttaagaggtgttacctgcaacttggccaggttagggccaacag
+3441807/1
CCCFFFFFHHHHHJJCFGIJJJJJJJJJIJJJJJJJJGIJJIJJJJJJJJ
@2094918/1
caaagataagatgaagaagaggagcaaatggaaaaaaaaattggtgaaaa
+2094918/1
CCCFFFFAHHHHHJJJIIICHIIGGIIJJJFJJIJIIJJIFGHI@GIIJJ
@6152297/1
agcaaatggaaaaaaaaattggtgaaaagaatcacaagtaagatactgca
+6152297/1
@CCFFFFDFHHGDIGGIEFHIIDGHIJIGIIJJIJJJJFHIGIIIJIJJJ
@740589/1
gagggaatctgattgtgctgttgtggaactgcttcacctgtggccggcgg
+740589/1
CCCFFFFFHHHHHJJJJJJJJJJJJJJJJJJJJJJJJJJJJJJJJJJJJH
@741710/1
cgtagttctcagcttccctgcaaagttaaccatcttgtattcaaaagaaa
+741710/1
CCBFFFFFHHHHHJJJJJJJJJJJJIIJJJJJJJJJJIJJJJJJJJIJJJ
@2096732/1
caccagtggtcttcttgaacttcttcaattgacgcaagaagtaccagaaa
+2096732/1
CCCFFFFFHHHHHJJJJJJJJJJJJJJJJJJJJJJJJJJJJHIJJJJJJJ
@53397/1
gccattagtagactgatcagccggagcagctccggtaagtttgtcgagta
+53397/1
CCCFFFFFHHHHHJJJJJJJJJJJIJJJJJJJJJJIJJJIIJJJJJJJJJ
@5472551/1
tgtacacctgagcgagactcataacgcagccagatgccaaagttcttgat
+5472551/1
CC@FFFFDHHHHHJJJIIJJJJJJJJJJJJJJJJJJJJJJJJIIJJJJJJ
@742467/1
ctccgattgagtttgtgatggtgcctctgtaggagtttcgggctcgggtt
+742467/1
CCCFFFFFHHHHHJJIJJJJJHHJJJJJJJJJJJJGHIJJJJJJJJJJ@H
@6821374/1
gacgatttcaccagtggtcttcttgaacttcttcaattgacgcaagaagt
+6821374/1
CCCFFFFFHHHHHJIJJJJJJJJJJJJJJJJJJJJJJJJJJJJJJJJJJD
@2097558/1
ctccagtttcttcatctcagtatgtatgtgtcggtccccagctccgaagt
+2097558/1
@C@FFFDDHDDHFHHIIGJIFHGJFHIIJJIIIJJJGHGHCHHGGIGGGJ
@5472803/1
gtcacggtagcactgagtgacggcacctccgacactgaggtcacggtact
+5472803/1
CCCFFFFDHHHHHJJJJHIJJJJJJJJJJJJJJJJJJJJJIJJJJJIJHH
@2097598/1
gtcttggttgaacggaactccaatcctttactcgaatagtcttttctaac
+2097598/1
BBBFFFFDHHHHHJJIJJJJJJJJJJJJJJJJJJJIJJJIJJJJJJJJJI
@5473172/1
gacagctatcttcataaaagctaaacaacatttataaaattagactatat
+5473172/1
CCCFFFFFHHHHHJJJJJJJJJJJJJJJJJJJJJJJJJJJJJJJJJJJJJ
@5473378/1
cagcatacataataaaattagaggaagtaggtgctgggcctcttgtatgc
+5473378/1
CCCFFFFFHHHHHJJJJJJJJJJJJJJJJJJHIIJJJJJJJJJJJIIJJJ
@54290/1
ggcgtcggttgcggaatcagcctcgcgggtgggtctggcatggtgcctag
+54290/1
BCCFFFFFFHHHHJJJJJJJJJJJJJJJJEHFDDEDDDDDDDDDDDDDDD
@54820/1
ctctgtgcctggctcccatgtcacggtagcactgagtgacggcacctccg
+54820/1
CCCFFFFFHHHHGJJJJJJJJJJJJJHIJIGJJJJJGIIJJJJJJJJJIJ
@55155/1
gacgatttcaccagtggtcttcttgaacttcttcaattgacgcaagaagt
+55155/1
CCCFFFFFHHHHHJJJJJJJJJJJJJJJJJJJJJJJJJJJJJJJJJJJJD
@55536/1
cgtgaatcatgccctcaatctgcaccagttcatacttgggcacagttcct
+55536/1
?@=DDDDDDHDHHGHGB?B@HFGHICBGHECHIIAHIH>DDFEFEIGGCH
@55575/1
ccatcatattgtttgagatcgtcaaaccaaattccttcacatacaagtca
+55575/1
CC@FFFFFHHHHHJJIJGIJIHJIJIJGGIJJJIJIG@BD@F@DHGGDF?
@55601/1
ctcgaatagtcttttctaacttgaacagtgcgatgttttacaagggcagg
+55601/1
CCCFFFFFHHHHHJJJJJJJJJJJJJJJHIJJJJJIJJJJJJJJJJJJJJ
@4130738/1
gcaagaagtaccagaaacgggacttagccacaatctggtctggagagaag
+4130738/1
CCCFFFFFFHHHHJJJJJJJJIJJJJJJJJJJJJJJJJJJJJJJJJJJJJ
@4130854/1
cactgagtgacggcacctccgacactgaggtcacggtactcgcggtacat
+4130854/1
C@@FFFFDHGHHHIGHGIIJJBGIJIGEGHIJJJJIGGIJIJIGHHFFFF
@55862/1
ctgtcatctggttcatacggcgcgcggtcgcctccttgatgcattgcgtc
+55862/1
CCCFFFFFHHHHHIJJJJJJJJJJJJJIJJJIJJHHHHHHFFFFFFEDDD
@56226/1
gctgggcctcttgtatgcgaaggtgttgaggcgcttgtggtggtgcacgc
+56226/1
@@@FFFFDHHHHFFHHHIJDDFG?ECFHFHIJIJIJGCFHFGCFEHIGGF
@4131702/1
ccccctttaaaaaaagctcgatctcaatttaaagataagatctgcgacct
+4131702/1
CCCFFFFFHHHHHJJHIIJJJJIIJJJJJJJJJJJJJJIIHJJJJJJJJH
@4794292/1
cttgttgttaagaggtgttacctgcaacttggccaggttagggccaacag
+4794292/1
@CCFFFFFHHHHHJJFGHIJJJJJJJJJJJJJJJJJJHIJJJJJJJJJJJ
@1420209/1
gtgctgggcctcttgtatgcgaaggtgttgaggcgcttgtggtggtgcac
+1420209/1
CCCFFFFFFHHHHJJIJJJJJJIIJHHHHJJJJJJJJJJIJJJJJIIJJJ
@4794501/1
cagtcgtttaagagaagttcagtgacatacacacttacagaagaattata
+4794501/1
BCCDFFFFHHHHHJJJJIJJJJHJJJJJJJJJJJJJJJJJJJJJJJJJJJ
@6822423/1
ctgggctgcagatgactgtgcatccttgctagtaagtcctgagccatagc
+6822423/1
CCCFFFFFHHHHHJJJJJJIJIJIJJJJJJJJJIJJIIJJJJJJJIJJJJ
@3442770/1
gccagatgccaaagttcttgatcttcactgggctcttctctgggatttcc
+3442770/1
@@@FFFFFHHHHGJHIJIIIHHHIJJIJJGHFGIIIIJJJJIJJGGIIJI
@6822633/1
cacgaatatattgtgggatgcttaaatttacatttagtgtttgattcatg
+6822633/1
CCCFFFFFHHHHHJJJJJJJJJJJJJJJJJJJJJJJJHIIIJJFHJJIJJ
@4795606/1
gcaagtttcttagacttgccagttcccacttcacgacgcttcagcagagt
+4795606/1
CCCFFFFFHHHHHJJJJJJJJJJJJJJJJJJJJJJJJJJJJJJJJJJIJF
@3443424/1
ctaggagtgactttcccgtttccaatctccaagacaggaggctccagtac
+3443424/1
CCCFFFFDHHHHHJJJJJHIJJJJJJJJJJJJJJJJJIIFHIJJJJJIJJ
@1421637/1
cgcaagaagtaccagaaacgggacttagccacaatctggtctggagagaa
+1421637/1
CCCFFFFFHFHHHJJJJJJJJJJJJJJJJJJGJJJJJJJHIJJJJJJJJJ
@6823437/1
gatggagtgagcacgggctctgtgcctggctcccatgtcacggtagcact
+6823437/1
CCCFFFFEHGHHHJJJJJJJJJJJJJJJJJJJJJJJJJJJJJJHIJJJJJ
@6823546/1
gtcatttagctgaagttttaatattacttgaattacactacatcactagt
+6823546/1
CCCFFFFFHHHHHJJHIJJJJJJJJJJJJJJJJJJJJJJJJJJJJJJJJH
@3443820/1
gtgctgttgtggaactgcttcacctgtggccggcggcacgcagacgcctt
+3443820/1
CCCFFFFFDDHHHIJIIIIJJIIJJHIJJIJJJIJJIGHFFDBBDBBDDD
@4796095/1
cactgctgctttcactatcttttaattctttttctttctttgaatcctct
+4796095/1
CCCFFFFFFHHHFIIJEGIIJJJIIIHHHIIIIHHGIIJJJIGGIIIIHH
@3443849/1
gctgattttgttaattatatcatttgttacattaccactgtttacctacc
+3443849/1
CCCFFFFFHHHHHJJJJJJJJJJJJJJJJJJJJJJJJJJJJJJJJJJJJJ
@2776799/1
ctcatcttcatctgactggtgttctttagaccactgttccattttctcta
+2776799/1
CCCFFFFFHHHHHGEGGIIEGAFHGIJIIIIIGJJIJGIJGHGIIJIJJJ
@742912/1
gtagcactgagtgacggcacctccgacactgaggtcacggtactcgcggt
+742912/1
CCCFFFFFHHHHHJJJJJJJJJJJJJJJJJJJJJHIJJJJIJJJJJJHFB
@2097883/1
ctccggtaagtttgtcgagtagagccttagctgcggaatgcttagcttcc
+2097883/1
CCCFFFFFHHFHHGHIIFFCECHHIIIIIIIIIIIDGIIIIIFGIGIIII
@3445349/1
gggtcgcacatcatattccaaggtagttactaatggagtcgaaacaaact
+3445349/1
@CCDFFFFHHHHHJJJJJJJJJJHIJJJJJJJJJJJJJHIIJJJJJJJJJ
@3445482/1
catggcatcaagcaaactctggtgccttgggaagcctttgtgcgccacat
+3445482/1
@@@FDFFFHHGHHJIJIIIJHIJGHJJIGEEICHEDHHHIHIGIGIGGIJ
@7511102/1
gatgttttacaagggcaggttgaactcacaccattcaatttaaaagaaac
+7511102/1
BBCFFFFFHHHHHJJJJJJJJJJFFHHJJJJJJJJJJJJJJJJJJJIJJJ
@4797998/1
cttgaattccttgatgactgcatagatagaaatcgaactcggtcggatgc
+4797998/1
CCCFFFFFHHHHHJIJJJJJJIJJJJJJJJJJJIJJJJJJJJIIJJIIJG
@3445762/1
cactgagtgacggcacctccgacactgaggtcacggtactcgcggtacat
+3445762/1
CCCFFFFDHHHHHJJJJJJJJJJJJJJJJJGGIJJJHHJJJIJJHHFEFF
@2098832/1
cattccctgtacgttcaaacgtatcacacattttctggtcaccttccatg
+2098832/1
CCCFFFFFHHHHHHIJJJJJJHIJJJJJJJJJJJJJJJJJJJJJJJJJJJ
@4798508/1
cctgatagagacgatttcaccagtggtcttcttgaacttcttcaattgac
+4798508/1
CCCFFFFFGHHHHIJIJJIJJJJHIJBHIHJJJJJJJJIJJJJJJJJJIJ
@3445907/1
ggcagtagtctaggttcttatcaatataaagggctccgaggaaagcttca
+3445907/1
CCCFFDEFHFHHHJCGIJJJIJJJJJJIJJJJJJJJJJJJJJJJJJJJJJ
@744331/1
gggtgcgcgtccatggagccgaccacggcggcgatggacggcttcttgtt
+744331/1
@BCDDFFFHHHHHJJJJJJJJJJJJJJIJJHDDDDDDDDDDDDDDDDDDD
@744518/1
caggcaagatgggcatagtaggtaggcgtaggg
+744518/1
=::1AD;BDA?F=FBBE?3AFGAC>E@@CCFC7
@2778842/1
ctgtgatctgtttcttggcatctatagatgtcggtggcgcacagggcacg
+2778842/1
CCCFFFFFHHHHHJJJJJJJJJJJJJJJJJJJJJGJJJJJJJJJIJJJJJ
@2779166/1
ctcgaaggcgcggcgtgcggttaggcgaagtacatgaccttcttggtgac
+2779166/1
@CCFFEFFHHGHHJJGHIJJGHJJJJJHHFEFFEEEEEEEDDDDDDDDDD
@2779200/1
cccagaaatttcgcacgctcgactaacattacctcgaaggcgcggcgtgc
+2779200/1
@CCFFFFFHHHHHJJJJJJJJJJJJJJJJJJJJJJJJJJJJJJJHFDBDD
@2099835/1
gtgctgggcctcttgtatgcgaaggtgttgaggcgcttgtggtggtgcac
+2099835/1
CCCFFFFFHHHHHJJJJJJJJIJJJEGHHJJJJJJJJJJIJJIJJIIJJJ
@2779358/1
ctcagcatggtaagaaggtggcggccagaatctagacatgcacagctctt
+2779358/1
CCCFFFFFHHHHHJJJJJHIJJJJJIJJJJJJJJJJJJJJJJJJJJJJJJ
@57026/1
catcaatttatcttcaaatgacgacaccacagttccagtctcaggcacat
+57026/1
CCCFFFFFHHHHHJJJJJJJHJJJJJJJJJJJJJJJJJJJJJJJJJJJJJ
@6154868/1
ctgcagatgactgtgcatccttgctagtaagtcctgagccatagcaaaca
+6154868/1
CCCFFFFFHHHHHIJJJJJJJJJJJJJJJJJJJJJJJJJJJJJJJJJJJJ
@57298/1
gtcgcaagatagtgagacattcactttttagtcataatcttcagatactc
+57298/1
CCCFFFFFHHHHFHIJIJJJJJJJJJJJJJJJJJJJJJJJJJJJJJJJJJ
@746116/1
gggctgcagatgactgtgcatccttgctagtaagtcctgagccatagcaa
+746116/1
CCCFFFFFHHHHHJJJJJJJJJJJJJJJJJHIJJIJJJJJJJJJJIJJJJ
@746136/1
tcctcatcttgtatagaggaggcttgggctcgctctccgaagggagcttg
+746136/1
@@@BDBDDDHFBFEGG@CDDBGF?D@BC?EH>D??;BFDAGBFE;FGGG@
@5477108/1
gttgaggcgcttgtggtggtgcacgcgcttgggcagagggaatctgattg
+5477108/1
CCBFFFFFHHHHHHIJJJJIIJJJJJJJJJJJJJJJIJJJHHHHFFFFFF
@6155910/1
ggtagcacctcgaagtggttcacacccttctcttctagaactgtagtttg
+6155910/1
BCBFFFFFHHHHHJJHIJHIJJJJJJJJJJJJJJJJJJJJJJJHIJIJJI
@1423713/1
gtccaggtaaattgcaccgattagtgcctctaatatatcgctgaggacct
+1423713/1
CCCFFFFDHHHHHGGIIIJJJJJJJJIJJJJIJJJJIJJIIJJJJIJJJJ
@6156039/1
ctgacgcttagcaagtttcttagacttgccagttcccacttcacgacgct
+6156039/1
CCCFFFFFHHHHHJJJJJJJJIJJJJJJJJJJJJJJJJJJJJJJJJJJJJ
@5477477/1
gatcaagagcctgacaccgaaggcagctctccttctaccggcacgcatcg
+5477477/1
C@BFFFFFGHHHHIIIJHJJJJJIIIJJJJJJJJJJJIJJJJJJJEIJHH
@58929/1
tgaggcgcttgtggtggtgcacgcgcttgggcagagggaatctgattgtg
+58929/1
CCCFFFFFHHHHHJIJJIIJJJJJJJJJJJJJJJIJJJJGHHHHFFFFFF
@4799683/1
ggcgatttaatttttttatgtttttattatgcaattcatgtttatttcac
+4799683/1
CCCFFFFFHHHHHJJJJJJJIJJJJJJJJJJJJIJJJJJJIJJJJJJJJJ
@60102/1
cgtttagcagcttcatccagaggcaagcgctccaagttgcttggaggctt
+60102/1
BBCFFFFFHHHHHJJJJJJJJJJJJJJJJJJJJJJJHIJJJJJJJJJJJJ
@5479431/1
ctgcttcacctgtggccggcggcacgcagacgccttgatgacctccactt
+5479431/1
CCCFFFFFHHHHHIJJJGJJJJJJIIIIJGHGFFEDEEEEEDDDDDDDDD
@4134728/1
ctgtgcctggctcccatgtcacggtagcactgagtgacggcacctccgac
+4134728/1
CCCFFFFFHHHHHJJJJJJJJJJJHIJJJJJJJJHIJJJJJJJJJJJJJJ
@5480207/1
gctgtgacttgtagtcaaggtggagattttactatctttcaagtcggcat
+5480207/1
CCCFFFFFHHGFHJGIGGIJFHGGIJJJJJJJJJJGJIJJJJIJJJIJIJ
@60968/1
ctgcaatcctgcctcacatgattcatccacaaattccaacccttgcgttt
+60968/1
@BBFDDDDHHHHHJJJJJJJJJJJJJJJJJJJJJJJJJJJJJJJJJJJJJ
@61180/1
gtcgcttgcggtaccggcgtcggttgcggaatcagcctcgcgggtgggtc
+61180/1
@@@DDDDDDDHF@E<@E@C@@@G@FHFHIEHECD@@DCCACBBB@8B@7C
@4135440/1
gtggatagctggacaaggcactggcaacgaccaatcatggacttttcttc
+4135440/1
@B@FFFFFHHHHHJJJJJJJJJJJGJJJJJJJJJJJJJJJJJJJJJJJJJ
@5480734/1
cagttataaagcatagcccgaagtgctattggcacacaggcataatgcca
+5480734/1
@CCFFFFFHHHHHIIJJJJJJJJGIJJJJJJJJJJJJJJJJJJJJJJJJJ
@61654/1
cttgttgttaagaggtgttacctgcaacttggccaggttagggccaacag
+61654/1
CCCFFFFFHHHHHJJEGHIJJJJJJJJJJJJJJJJJJHHJJJJJJJJJJJ
@5480943/1
cactacatttccgtccatcattttgtcaacgaactcttctgaagtatttg
+5480943/1
CCCFFFFFHHHHHIJJJJJJJJJJJJJJJJJJJJJJJJJJJJJJHIJJJJ
@61795/1
tgttgaggcgcttgtggtggtgcacgcgcttgggcagagggaatctgatt
+61795/1
CCBFFFFFHHHHHJGJJIJJHIJJJJJJJJJJJJJJJJJJHHHHFFFFFF
@5481331/1
ggatagctggacaaggcactggcaacgaccaatcatggacttttcttcaa
+5481331/1
CCCFFFFFHHHHHJJJJJJJJJJJJJJJJJJJJJJJJJJJJJJJJJJJJJ
@62031/1
gtgcaggatcctcgtcattgcctggcatacaaggcaaagcaccgacgacg
+62031/1
CCCFFFFFHHHHHJJJJJJJJJJJJJJJJJJJJJJJJJJJJJJJJJJJJH
@6824919/1
ctctatcaagtgctcgttttgttagacttcagtgtagctttgtattatgt
+6824919/1
CCCFFFFFGHHHHJJJHIJJJJJJJJJJJJJJIJIJJJJJJJJJJJJJJI
@6825028/1
cttgggcagagggaatctgattgtgctgttgtggaactgcttcacctgtg
+6825028/1
CCCFFFFFHHHHHJJJJJJJJJIIJJJJJIJJJJJJJJJJJJJJJJJJJJ
@6826331/1
cctgcctcacatgattcatccacaaattccaacccttgcgtttcaaaaca
+6826331/1
BC@FFFFFHHHHHIIIJIJIIJIJIIGEHIIJGHIJIJIHGIJIIEHIJJ
@6826350/1
cgggcagttcgtcaacaagacattactagctgagaatatttttttccgtt
+6826350/1
CCCFFFFEHHHHHJJJJJJJJJJJJJJJJJJJJJJJJJJJJJJJJJJJJJ
@64180/1
gttcgattacttttttctgttggtttaccaatggtacattgttgacc
+64180/1
CCCFFFFFHHHHHJJJJJJJJJJJJJJJJJJJJJHIJJJJJJJJJJJ
@64368/1
cttgctagtaagtcctgagccatagcaaacagccactggcaatgtggata
+64368/1
CCCFFFFFHHHHHIJJJJJJJJIJJJJJJJJJJJJJJIJJJJJIHIJJJI
@2101624/1
cgacgacactgtacagttagaaatgttacaacctctatactttgcattaa
+2101624/1
@@CFFFFFHHHHHIJJFHIGIJJJJJJJJJIJJJJJJJJJJJJJIJJJJJ
@746817/1
gtttgtctgtttgtctgtttgtctgttcgtctgtgcgcgctaatctc
+746817/1
CCCFFFFFHHHHHJJJJJJJJJJJJJJJJJJJJIIJJJJJJJJJJJJ
@746874/1
cctcgagcgacgaatcacatgaaagggggaggggggagggtcattcaatg
+746874/1
CCCFFFFFHHHHHJJJJJJJJJJJJJJJJFHJJHFDDDDD@DDDEEEEED
@747047/1
cactggttcaaattcaaataaaatcactctgcaatcctgcctcacatgat
+747047/1
CCCFFFFFHHHHHJJJEFJIJJIJJJJJJJJJJJJJJJJJJJJJJJJJJJ
@2782113/1
gaggtgttacctgcaacttggccaggttagggccaacagattgtttg
+2782113/1
BBCFDDFFHHHHHJJJJJJJJJJJJJHHIJJJJJJJJJJHIJJHIJJ
@6827263/1
ctcgcacgttggcagtaatagtacaagtgaaaagtcacttgccgatggta
+6827263/1
CCCFFFFFHHHHHJJIJJJJJHIJJIJHIJJJJJJJJJJJJJJJJJJJGI
@747533/1
gtaggtgctgggcctcttgtatgcgaaggtgttgaggcgcttgtggtggt
+747533/1
?@@BDBDBFFFF?EGEII<HHIH>CD@8E1?DFGFICEFFFIIDFFF=<E
@4800052/1
agcaaatggaaaaaaaaattggtgaaaagaatcacaagtaagatactgca
+4800052/1
;=@DDBEDHFFFHGGGIIGHCGHIEHGIJGEIJIIJIIBFHGEGHIGEEH
@2102525/1
ggcgacctctccgactgacatgaacattggaaactcgcagagtgtgggca
+2102525/1
CCCFFFFFHHHHHJJJJJJJJJIJIJJJJJJJJJJJJJJJGIFHIJJJJJ
@6157300/1
cagcatacataataaaattagaggaagtaggtgctgggcctcttgtatgc
+6157300/1
CCCFFFFFHHHHHJJJJJJJJJJJJJJIJJJHJIIJJJIJJJJJJIJJJJ
@2782920/1
gctgcacgaaccggagaagggaatgacaacgacaatcggacgcgttaaca
+2782920/1
CCCFFFFFHHHHHJIJIJJJJJJJJHIJJJJJJJJJJJJIJHFDDDDDDD
@2103080/1
gtcacggtagcactgagtgacggcacctccgacactgaggtcacggtact
+2103080/1
C@CFFFFDFHDHDGICGAECECHIGFGIHIJDFGHHGAFGBC@FFGHAE>
@6157452/1
gcctcttgtatgcgaaggtgttgaggcgcttgtggtggtgcacgcgcttg
+6157452/1
CCCFFFFFHHHHHJJJJJFHIIJJJJJJJIJJIJJJJIHIIJJJJJHFFC
@4800713/1
ctcatcttgtatagaggaggcttgggctcgctctccgaagggagcttgcg
+4800713/1
CCCFFFFFHHHHGGJJIJJJIHIEBGGFIGJEGCGHHIIJJIEIJ@HGEB
@4800718/1
ctccaatcctttactcgaatagtcttttctaacttgaacagtgcgatgtt
+4800718/1
CCCFFFFFHHHHHJJJJJJJJJJJJJJJJJJJJJJJJJJJJHIJJIJJIJ
@6157662/1
gggggcagtgctggggactccgggcgcagcaccagtcgtgctcgcagccg
+6157662/1
@<@DDDDDHFHFDGEHIIIHBFBGDHGEHGEE@FEHIICEEEE?AC@?A;
@748492/1
gtgaattattaactatcttaatcgattacactaagcaattaataattatt
+748492/1
CCCFFFFFHHHHHJJJJJJJJJJJJJJJJJJJJJJJJJJJJJJJJJJJJJ
@4801014/1
ctgcaatcctgcctcacatgattcatccacaaattccaacccttgcgttt
+4801014/1
CCCFFFFFHHGHHJJJJJJJJJJIJIJJJJJJJJJIGIJHIIJJIIIHJJ
@2103497/1
gtgcgatgttttacaagggcaggttgaactcacaccattcaatttaaaag
+2103497/1
CCCFFFFFHHHHHJJJJJJJJJJHIJJJJJJJJJJJJJJJJJJJJJJJJI
@6828148/1
ctcgaatagtcttttctaacttgaacagtgcgatgttttacaagggcagg
+6828148/1
@@@DDA?B?ADFFHIIIGGIAD@BDB?F<??CE?C1?CGCBGBB06BDAH
@1425421/1
cttggttgaacggaactccaatcctttactcgaatagtcttttctaactt
+1425421/1
CCCFFFFFDHHHGHGIIJJJIJJJJJJIJIJJJJJJIJJIJJJJJJJJJJ
@7512643/1
aagctagtggcgttgatgtcgcaagatagtgagacattcactttttagtc
+7512643/1
C@CFFFFDHHHHHJJHJJJJJJJJJJJJJIJJJIJJJJJJJJJJJJJJJJ
@7512952/1
tgttgaggcgcttgtggtggtgcacgcgcttgggcagagggaatctgatt
+7512952/1
@@@DFDEFGHHHHJFHIEHHGHIGDHGIJIJJIIJIJGIIGAEEEFFFFF
@7513065/1
cagtaatagtacaagtgaaaagtcacttgccgatggtagaataaggatta
+7513065/1
BBCDFFFFHHHHHJJHIJJJJJIJJJJJJJJJHIJJGHJIJJJJJJJJJJ
@3447712/1
tagtaagtcctgagccatagcaaacagccactggcaatgtggatagctgg
+3447712/1
CCCFFFFDHHHHHJJJJJJJJJJJJJJJJJJJJJBHGJJHIJJJJJJJIJ
@1426109/1
gtttgtgaaactgcgacaccttgtggctgtgacttgtagtcaaggtggag
+1426109/1
@CCFFFFFHGHHHJJJJJJJJJJJJIJIJHGHIIIJGIJIJIIIJFFHCG
@3447950/1
cacacggtagcggaaggtgggttcgtgaatcatgccctcaatctgcacca
+3447950/1
CC@FFFFDHHHHHIDGIEEHI?FHGHHFHIDGGG@GGIIIDIEGICHIGE
@3448124/1
ctggttcaaattcaaataaaatcactctgcaatcctgcctcacatgattc
+3448124/1
BCCFFFFFHHHHHJHHIJJJJJJJJJJJJJJJJJJJJJJJJJJJJJIJJJ
@7513625/1
ggtcacggtactcgcggtacatgttgtgtacacctgagcgagactcataa
+7513625/1
CCBFFFFFHHHHHJJJJFHIIJJIJIJJJJJIIIJJJJJJIJJJJJIIIJ
@1426874/1
gtggtgataaagataagtataggctcaaaacctaacgacatcaatcacca
+1426874/1
@?@DADDEAFHHGIIIGHHIIIIIIFHIIIIIIIIGIIIIIIIIIEHGGI
@7514632/1
ctcagcatggtaagaaggtggcggccagaatctagacatgcacagctctt
+7514632/1
CCCFFFFFHHHHHJJJJJIJJJJJJJJJJJJJJJJJJJJJJIJJJJJJJJ
@5484694/1
cctcctcgtccccacggttttagcaatgcttgacgaaatcttttaatgag
+5484694/1
@B@FFFFFHHHHHJJJJHIJJJJIIJJJJJJJJJJHIIHJJJJIJJJHII
@3449569/1
gcttgtatttgttatgtaaccactccatactttgtttcatttaaatttac
+3449569/1
CCCFFEFFHHHHHJJJJJJJJJJJJJJJJJJJJJJJJJJJJJJJJJJJJI
@5484940/1
gtttgaaatctcggttttgcgagtacttcatattagaaatcacttctttg
+5484940/1
CCCFFFFFHHHHHJIJJJJJJHIGHJJJJJJJJJJJIJIJJIJJJJJJJJ
@1427854/1
cgtcactattctaggattgtgtaggtaatattattaaacgaagaacatgc
+1427854/1
CC@FFFFDBHFHFIGHHIIHHIGHJCHIIJJJGIIIGIIIIIJJIGIJJI
@1427864/1
gcaatgttggagcttggtacaaagcaaaggtcgggcagttcgtcaacaag
+1427864/1
CCCFFFEFHHHHHJJJJGHIJJJJJJJJJJHIJJJJJJIIJJIJJIJJJJ
@3449805/1
gtcacatttagtacctatagtcatacatatgtctacctatcacaaagatt
+3449805/1
CCCFFFFFHHHHHIJJJJJJJJJJJJJJJJJJJJJJJJJJJJJJJJJJJJ
@7515341/1
tatgtaaccactccatactttgtttcatttaaatttacgggctatgccat
+7515341/1
CCCFFFFFHHHHHJJJJJJJJJHJJJJJJJJJIJJJJIJJIJJJJJJJJJ
@4805063/1
gtggattttaatgttattattacagcatacataataaaattagaggaagt
+4805063/1
BBCFFFFFGHHHHIJJJJJJJJJIJJJJJJJJJIJIGIJJJJJIIJIJJH
@1428839/1
tggatggagtgagcacgggctctgtgcctggctcccatgtcacggtagca
+1428839/1
CCCFFFFFHHHHHJIJJJJJJJJJJJJJJJJJJJJJJJJJJJJJJHIJJJ
@2104019/1
cgctaatctcagaaacggctgatccgagttggatgcggttttcacgaata
+2104019/1
CCCFFFFFHHHHHJJJJJJJJIJJJJGHHHIJGJJJJJGIJJIJJJGHGE
@2783926/1
gcttcacctgtggccggcggcacgcagacgccttgatgacctccactttg
+2783926/1
CCCFFFFFFFFFHGEIJJJJJJJIJJIJGHHFFDDDEEEEDDDBDDDDDD
@3450856/1
cactattctaggattgtgtaggtaatattattaaacgaagaacatgcggc
+3450856/1
CCCFFFFFHHHHFIJJHIIJJJEJJJJJJJJJJJJJJJJJJJJJJJJJJJ
@6159974/1
cagcatggtaagaaggtggcggccagaatctagacatgcacagctcttgc
+6159974/1
CCCFFFFFHHHHHJJICGGIIHIJJJJIJJJJIJJJJJJJJIJJJJJJJJ
@4137473/1
agcaggggttattgttatgtcgatgtcgaacccaaaaatgtaattaactt
+4137473/1
?@BFFFFFFHHHHJHHJJJHHIJIJIIJGIJJJJIIIIJJFIIJGGIJJJ
@2784251/1
ggcgcacagggcacgcttgcgcatgacatctatacatgccattggcgttc
+2784251/1
CCCFFFFFHHHHHJJJJJJJJJJJJJJJJJJJJJJJJJJJJJJJJJJIJJ
@6160050/1
agctgctgccgaaagattagagtcgtcttctacttctgcttctggcacat
+6160050/1
@CCFFFFFHHHHHJJJJJJJJJHHJJJJJJJJJJJJJJJJJJJJJJJJJJ
@2784372/1
ggctatgccatttatcctcgcacgttggcagtaatagtacaagtgaaaag
+2784372/1
CCCFFFFFHHHHHJJJJJJJJJJJIJJJJJJIIJJJJIIJJJJHIJIJJJ
@3451231/1
gcgtcacgtccacgcccaggaatatcaccggctcattgaacaccttagga
+3451231/1
CCCFFFFFHHHHHJJJJJJJJJJJJJJJJJJJJJJJJJJJJJJJJJIJJH
@3451261/1
attttgtcaacgaactcttctgaagtatttgtttacaagacaacacaagg
+3451261/1
CCCFFFEFFHHHHJJJJJJIIGGGICHGHGIIJJJGJJJJJJJJJJJJJJ
@749807/1
gtgcgatgttttacaagggcaggttgaactcacaccattcaatttaaaag
+749807/1
@@@FFFFFHHHDHHIJJJHIJJJIJJI?@EGHIIIJJJIJJJIJJJJJJG
@3451431/1
gccagttataaagcatagcccgaagtgctattggcacacaggcataatgc
+3451431/1
CCCFFFFFHHHHHJJJIJJJJJJJJHIJJJJJJJJIJJJIJJJJJJJJJJ
@3451574/1
gggatgccacccggcaccactcccgggtgaggatgcactacatttccgtc
+3451574/1
CCCFFFFFHHHHHJJJJJJJJJJJJJJFHIIJJJJJJJJJJJJJJJJJJJ
@3452244/1
ctctatactttgcattaaaataatgcccattttcacaggcaagggatcct
+3452244/1
CCCFFFFFHHHHHJJJJJJJJJIJJJJJJJJJJJIJJJJJJJJJJGIJJJ
@3452431/1
ctcgccatcaggacctgcaccatgcaccgccatgccatgtaccacgcctg
+3452431/1
CCCFFFFFHHHHHJJJJJJJJJJJJJJJJJJJJJJJJJJJJJJIJJJJJJ
@2785955/1
gccagatgccaaagttcttgatcttcactgggctcttctctgggatttcc
+2785955/1
CCCFFFFFHHHHHJIJJJJJJJJJJJJJJJJJJJJJJJJJJJJJJJJJJJ
@3452740/1
gtcacggtagcactgagtgacggcacctccgacactgaggtcacggtact
+3452740/1
CCCFFFFDHHHHHJJJJHIJJJJJJJJJJJJJJJJJJJJJIIJJJJGIHH
@6828697/1
ctggatggagtgagcacgggctctgtgcctggctcccatgtcacggtagc
+6828697/1
CCCFFFFFHHFHHJJJJJJJJJJJJHJJJJJJJJJJJJJJIIJJJJCGII
@6829214/1
gataaagataagtataggctcaaaacctaacgacatcaatcaccagctta
+6829214/1
CCCFFFFFHHHHHIJJJJJJJJJJJJJJJJJJJJJJJJJJJJJJJJJJJJ
@6829549/1
cacgtagttctcagcttccctgcaaagttaaccatcttgtattcaaa
+6829549/1
CCCFFFFFHGHHHJIJJJIIJJJJIJJJJJIJIJJJJJJHIJJIJJJ
@2787740/1
ccggcaccactcccgggtgaggatgcactacatttccgtccatcattttg
+2787740/1
11144042<CFHHJJJJGIIIJJJJJIJJIJJJJJJJJJJJJJJJJJJJJ
@6830637/1
tcctttctttttcggtggcttccccattttgacagcgtcttacttcacgt
+6830637/1
CCCFFFFFHHHHHJJFHIJJJJJJJJJJJJJJJJJJJJJJJJJJJJJJJC
@6831238/1
cttagctgcggaatgcttagcttccttcttagagcgtcccgtacccatag
+6831238/1
CCCFFFFFHHHHHJJJJJJJJJJJJJJJJJJJJJJJHJJJJJJJJJJJJJ
@5486462/1
cacggtagcactgagtgacggcacctccgacactgaggtcacggtactcg
+5486462/1
@@@FFDFFGGGHHIII<FFG<BFFHIGIIGIIIIIIGICFGIGHGEHIIE
@6831683/1
gtcgggtcacattacatactctgtatttcctcttcatggtgccacagtga
+6831683/1
CBCFFFDFHHHGHJJJJHIJJJJIIIIJIJJJJJJJIJJHIJJJJIJHJJ
@6831819/1
catcaatttatcttcaaatgacgacaccacagttccagtctcaggcacat
+6831819/1
CCCFFFFFHHHHHJJJJJJJJJJJJJJJJJJJIJJJJJJJJJJJJJJJJI
@68436/1
agcatacataataaaattagaggaagtagg
+68436/1
=@@DDB:A=F?FAGA<CFHIIIC3<AACHB
@6832102/1
ggtggtgcacgcgcttgggcagagggaatctgattgtgctgttgtggaac
+6832102/1
?1:4A@=?A?CADFFEB?=EFGB??BAF@DFFFDF@FE>FFIIA8;;CDD
@6162288/1
cttctttctagtgcctgataagcccagacctagcccaaattcttcttctt
+6162288/1
CCCFFFFFHHHHHJJJJJJJJJGIJJJJJJJJIJJJJJJJJJJJJJJJJJ
@6832139/1
tggcaatgtggatagctggacaaggcactggcaacgaccaatcatggact
+6832139/1
CCCFFFFFHHHHHJJJJJJHIJJJJJJJJJJJJJJJJJJJJJJJJJJJJJ
@6162507/1
gttgtggaactgcttcacctgtggccggcggcacgcagacgccttgatga
+6162507/1
CCCFFFFFHHHGHIJJJJJIIIJJJIJJJJJJJJHHFFDEDDDDDDDDDE
@5487341/1
agtagactcatctttagcacttggttcgtcttttgaagattctgatattg
+5487341/1
CCCFFFFFHHHHHJJJJJJJJJJJJJJJJJJJJJJHHIHIJJJJIJJJJJ
@751767/1
ctcctttcttttttggtggcttccccattttgacagcgtcttacttcacg
+751767/1
@BCFFFFFHHHHHJIJIJJJJJJIIJJJJJJJIJIJJJJIJJIJJJJGIJ
@751963/1
gtaggcgtagggtaagacacggatcgcatacaccgtgaatataagtggca
+751963/1
CBCFFFFFHHHHFHJJJJJJJJJJJJJJJJJJJJJIJGJJJJJJJGIJJI
@6163244/1
gaccaatcatggacttttcttcaatatccacataagtaacttcaaatgat
+6163244/1
CCCFFFFFHHHHHJJJJJJJJJJJJJJJJJJJJIJJJJJJJJJJJJJJJJ
@6163291/1
ctcatcttgtatagaggaggcttgggctcgctctccgaagggagcttgcg
+6163291/1
CCCFFFFFHHHHHJJJJJJJJJJHHIJJJJJJJJJJIJJJJJHIJJJJJJ
@4805927/1
ggcagttcgtcaacaagacattactagctgagaatatttttttccgttta
+4805927/1
CCCFFFFFHHFHHJJJJJJIJJIJJIJJJJJJJJJJJJJJJJJJJJJJJJ
@1431057/1
cttgttgttaagaggtgttacctgcaacttggccaggttagggccaacag
+1431057/1
CCCFFFFFHHHHHJJEHIIJJJJJJJJJJJJJJJJJJGHJJJJJJIJJJJ
@5488269/1
ttgtggaactgcttcacctgtggccggcggcacgcagacgccttgatgac
+5488269/1
CCCFFFFFHHHHHJJJJJJJJJJJJJJJJJJJJJHHFFFDDDDDDDDDED
@4806291/1
gttctcattcgcgtacttttcaaggaacatttgagtggttccttttagta
+4806291/1
CCCFFFFFHHHHHJJJJJJJIJJJJIJJJJJJJJIHIJHIJJJJJJJJHJ
@6833324/1
cccaaattcttcttcttcagccggctttggtggttctttggctgtctctg
+6833324/1
CCCFFFFFHHHHHJJJJJGJJJJIJJIJJJHIJHIIJJJJIHHJIIJJJI
@4806602/1
ctcatcattagacttgacctcgtccaacaccttgaactctctcagcctct
+4806602/1
CCCFFFFFHHHHHJJJJJJJJJJJJIJJJJJJJJJJJJJJJJJJJJJJJJ
@4806730/1
atctactctttgtacctgcttcatggaagcatcactcatcaactcgttac
+4806730/1
CCCFFFFFHHHHHHJJJJJJJJJJJJJJJJJJJJJJJJJJJJJJJJHJJJ
@4806849/1
gcgtttcaaaacaattcattttaggttcaagttaaccgcaatgttggagc
+4806849/1
BCCDFFFFHHHHHJJJJJJJJJJJJHIJJJJGJJJJJJJJJJJJJJJJJJ
@753423/1
gctggattgcagcatcttgtcgagaacatgaagccgctttggtttacgtt
+753423/1
CCCFFFFFHHHHHJJJJJJIJJJJJJJJJJJJJJJJJJJJJJHIJIJJJJ
@4807054/1
gctagtggcgttgatgtcgcaagatagtgagacattcactttttagtcat
+4807054/1
CCCFFEFFHHHHHJJJIIJJJIJIJJJGHGIHIIJIIJIIJJJJJJJJJJ
@4807345/1
cttggttgaacggaactccaatcctttactcgaatagtcttttctaactt
+4807345/1
@@CFFDDDHDFFDGGHIIIIGIJJJIGGCHHIGIIIGBBGHHIGGEIGHI
@753848/1
ggtggttatcgtccaactcgacatggtgacacggcaggaccctgatgccg
+753848/1
BCBDFFFFHHHHHJJJJJJJJJJJJJGIJJJJJJJJIIJJJJIHIIJJIH
@4807505/1
ccgccaattcactgttcattacctgtgaaaactgcccctcagatacaccg
+4807505/1
CCCFFFFFHHHHHJIJJJJJJJJJJIJJJJJJJJJJJJJJJJJJJJJJJJ
@7516850/1
gtacacctgagcgagactcataacgcagccagatgccaaagttcttgatc
+7516850/1
@@@FFEFFHHHHHIJJJJJJJJJJJJJJJJJJIJJJJJJIJHIJJJJIJI
@6165281/1
ccacaatcctttagtatcttatttgtattggttgtacccaaagcctgtac
+6165281/1
CCCFFFFFHHHHHJHIJJJJJJJJJJJJJJJJIJJJJJJJJJJJJJJIIJ
@7517000/1
gttgttaagaggtgttacctgcaacttggccaggttagggccaacagatt
+7517000/1
CBCFFFFFHHHHDGIHJJJJJJIHHJJJJJJJJJIGJJIJJJJJJJJHJJ
@7517065/1
cttgaattccttgatgactgcatagatagaaatcgaactcggtcggatgc
+7517065/1
CCCFFFFFHHHHHJJJJJJJJJJJJJJJJJJJJJJJJJJJJJIJJJJJJJ
@2789880/1
gccttagctgcggaatgcttagcttccttcttagagcgtcccgtacccat
+2789880/1
CCCFFFFFHHHHGJJJJJJJIJJJJJIJJJIJJJCHEH@GGIJ?FHGIIG
@2789974/1
cagtccacatttcataaccaaagcctaaatctatggggcgggatggtcgt
+2789974/1
BCCFFFFFHHHHHJJJJJJJJJJJJJJJJJJJJJJJJJJJJDDDDDDDDD
@7517741/1
gtgggtgtagctttaaggggatctgctgtctgtggagctgatgcttgctg
+7517741/1
@@@FDDDDFAHHHIHHHGIFAFHGHIJJGGIGGHGGGGIGGIIGIIGIIJ
@7517895/1
cataacgcagccagatgccaaagttcttgatcttcactgggctcttctct
+7517895/1
CCCFFFFFHHHHHIGIJIJIJIJHIJJIGHIJJJJIJJIIJIIJJJJJJJ
@7517973/1
gtcggcataacgggccgcgactccgccctcttcctcgggttggaatgatt
+7517973/1
@?@DDFDDFHHHGIJEIBGGHIJJGHGIJHEEGEEEFDCAB?BCDDC@@A
@2790825/1
ctactgtcctggctgttctcgcagtagtctatcttggtagactgtgagtt
+2790825/1
CCCFFFFFHHHHHJJIJJJJJIIJJJJIIJJJJJJJJIIJJJJJJJJJIJ
@7518351/1
gatagctggacaaggcactggcaacgaccaatcatggacttttcttcaat
+7518351/1
@@CFFFFFHFHHHJJJJJJJJJJJJJJJJJJJJJJJJJJJJJJJJJJJJJ
@2791699/1
ttcaagcacaaattgctcagggtctgtggcgaagttttgttcacgttctt
+2791699/1
@@BFFFFFHHHGHJJJJJJJJJHJJJHJIJJJJJGHIJJJJJIJJJJJJJ
@2791757/1
gtcttccttcatggccgaggttggggcggcgcgggcatgtgagtgttggt
+2791757/1
@@?DFDFFHHHHHIJJJJJIEHIJJJIIJHDDDDDDDDDCCDD@CCDDD8
@756395/1
gtagcggcggcgcggtccgtgaggagcatgctcgccatcaggacctgcac
+756395/1
CCCFFFFFHHHDFAH=BDD????BA@BBCCCCCBBBCBCCCCCBCCCBCC
@2791900/1
cagcatacataataaaattagaggaagtaggtgctgggcctcttgtatgc
+2791900/1
@B@DFFFFHHHHHIJIJJJJJIIJGGIHIJICGIJJJJJIJJJJJJIJJJ
@2792138/1
atcaaaaaccagtttaaactggtattaaaaacctgtttcaaccacagaca
+2792138/1
CCCFFFFFHHHHHHIJJJJJJJFHHJJJJJJJJJJHIIJJJJIIJJJJJJ
@2110951/1
aataaaattagaggaagtaggtgctgggcctcttgtatgcgaaggtgttg
+2110951/1
CCCFFFFFHHHHHJJJJJJJJHHIJJJJJJJJJJJIJJJJJIJJJDHHHJ
@2111059/1
gcaagaagtaccagaaacgggacttagccacaatctggtctggagagaag
+2111059/1
?@@DDDDBADHHH@CCFEIIA@@FCHCGGDEHIIIGDGFFHGHI;9?DDC
@4140365/1
gcgatgttttacaagggcaggttgaactcacaccattcaatttaaaagaa
+4140365/1
@@@DD@DBF?FHFBE@FGGDGBDBABFHGIIIGGIIGIGIFGBFBHG@EC
@4141806/1
ggcataatgccatattcaaatgggaagtggtgataaagataagtataggc
+4141806/1
CCCFFFFFHHHHHJGIJJJJJJJJJJJHHJHGHJJJJJJJJJJIIJJJJJ
@4141893/1
tgttaagaggtgttacctgcaacttggccaggttagggccaacagattgt
+4141893/1
BC@FFFFFHHCFHIJJJIJJJHJJJJJJIHIJHIIIIJJJIGJJJHJJJH
@2112343/1
ggctctgtgcctggctcccatgtcacggtagcactgagtgacggcacctc
+2112343/1
CCCFFFFFHHHHHJJJJJJJJJJJIJJJFGIJJJJJJJFHIJJJJJJJJJ
@2112420/1
cggcacctccgacactgaggtcacggtactcgcggtacatgttgtgtaca
+2112420/1
CCCFFFFFHHHHHJJJJJJJHIJJJJIJJJJJJJJHIIJJJIJIIIHHHH
@2794548/1
ctgagtaaaacaatccgaatctaatattacataactaatcctaggaccat
+2794548/1
CCCFFFFFHHHHHJJJJJJJJJJJJJJJJJJJJJJJJJJJJJJJJJJJJJ
@5489233/1
gcctccttgaccattttagatatttgttgttcattcaactgtcttgttaa
+5489233/1
CCCFFFFFHHHHHJJJJJJJJJJJJJJJJJJJJJJJJJJJJIJJJJJJJI
@1432184/1
cctggctcccatgtcacggtagcactgagtgacggcacctccgacactga
+1432184/1
CCCFFFFFHHHHHIJJJJJDGGIJJJJJJGHJJJJJJJJJJJIJJJJJJI
@5489427/1
agacgatttcaccagtggtcttcttgaacttcttcaattgacgcaagaag
+5489427/1
@BCFFFFFHHHHHJJIJJJJJJJJJJJJJJJJJJJJJJJJJJJJJJJJJJ
@69497/1
atctggttcatacggcgcgcggtcgcctccttgatgcattgcgtcagaat
+69497/1
@CCFFFEFHHHHHJJJJJJJJJJJJJJJJJJJJHHHHHHHFFFDDDDDDD
@5489645/1
gtcgatgaccagcagaaggcgtgttaccgaccagagtagcaaccaccttc
+5489645/1
?==DDDDDHFHCBFHIIB@BGCECEFF@GIGHECBD9B?FHIDBCH@FHG
@69679/1
tcatcatcagggatcttgccgtcattgcagactgtgtggtagcgggtcgg
+69679/1
CCCFFFFFHHGGHJJJJIJJJJJJJJIJJIIJJJIIHIJHIJIJJJEHIH
@4144077/1
cttcacctgtggccggcggcacgcagacgccttgatgacctccactttga
+4144077/1
@@?DDEDBCCFFFIHIGGIIHIGIIHGEEADDFECACDEECCBCDDDCCD
@5490360/1
caggatagagttaatgccgccaagtttgacgtttatcttcaagcacaaat
+5490360/1
BBCFFFFFHHFHHJJJIJJJJJJJHIIJIJJHJJJJJJJJJJJJJJJJJJ
@1433493/1
agccggagcagctccggtaagtttgtcgagtagagccttagctgcggaat
+1433493/1
@CCFFFFFGHHHHJJJIFGIIHIJJJJJJIJIJJJJJJJJJJJJJJJJJH
@5490509/1
gttggcgtcgcttgcggtatcggcgtcgcttgcggtaccggcgtcggttg
+5490509/1
CCCFFFFFHHHHHJJJJHHJJJJJJJJJJJJJHHFFFDEDDDDBDDDDDD
@6166052/1
tgccttgggaagcctttgtgcgccacatcaatgttgataaaggctttatt
+6166052/1
CCCFFFFFGHHHHJJJJJHGIJJJJJJJJIIJIIJJJJJIJJJJIJJJJJ
@5490619/1
ggcctcttgtatgcgaaggtgttgaggcgcttgtggtggtgcacgcgctt
+5490619/1
BCCFFFFFHHHHHJJIJJJFHHIJJJJJJJJJJJJJJJJIIJJJJJHHFD
@5490744/1
caccagtggtcttcttgaacttcttcaattgacgcaagaagtaccagaaa
+5490744/1
CCCFFFFFHHHHHJJJJJJJJJJJJJJJJJJJJJJJJJJJJFHIIIIJJJ
@4144787/1
cgcatgccgtgtttttaaatgcggggaagttgcaaaaagtattttatcga
+4144787/1
BBCFFFFFHHHHHJJJJJJJJJJJJJJJJHIJJJJJJJJEHHHHHHHHFE
@71161/1
cgggcagttcgtcaacaagacattactagctgagaatatttttttccgtt
+71161/1
CCCFFFFFHHHHHJJJJGJJIIJJJJJJJJJJJJJJJIJJJJJJJJJJJJ
@6166862/1
ctcgtcaagcaaataaaggacatcttcaacaatctcgtggttcctctgca
+6166862/1
BCCFFFFFHHHHHJJJJJJJJJJJJJJJJJJJJJJJJIJJIJJJJJJJJJ
@71316/1
cacctaatgaggactatttggcgttactgcttaatactactcactgattt
+71316/1
CCCFFFFFHHHHHJJJJJJJJJJJJJJJJJJJJJJJJJJJJJJJJJIJJJ
@6166996/1
cctgcaccatgctgctcatctcgtgcactatctcttgtctgtgttgttgc
+6166996/1
CCCFFFFFGHHHHJJJJJJJJJJGIJJJJJJJJJJJJHHIIGHJJIJJJJ
@1434610/1
gttggtcttggttgaacggaactccaatcctttactcgaatagtcttttc
+1434610/1
CCCFFDFFHHHHHJJJJJJHJJJJJJJJJJJJJJJJJJJJJJJJJJJJJH
@4145716/1
cactgagtgacggcacctccgacactgaggtcacggtactcgcggtacat
+4145716/1
CCCFFFFDHHHHHIJJJJIIIJIIJJJJJJDHIJIIIGJJIFHIHHEEEF
@5491688/1
cttggttgaacggaactccaatcctttactcgaatagtcttttctaactt
+5491688/1
CCCFFEFFHHHHHJJJJJJJJJJJJJJJJJJJJJJJJJJJJJJIJJJJJJ
@5491696/1
gtgtacacctgagcgagactcataacgcagccagatgccaaagttcttga
+5491696/1
BBCFFFDDHHHHHJJJJJJJJJJJJJJJJJJJJJJJJJJJJJJHJJJJJJ
@71633/1
aatattccctgacacctcacccagggcgggatatggaattttaatttatg
+71633/1
?@?DDDBDCFFHBHFHDF@FHEBFCGGHGIBHHFFHHFFFBEFFC@;A@6
@6167301/1
cttcaattgacgcaagaagtaccagaaacgggacttagccacaatctggt
+6167301/1
CCCFFFFFHHHHHJJJJJJHIJJJJJJJJJJJJJJJJJJJJJJJJJJJJG
@71811/1
atcaggatgtggattttaatgttattattacagcatacataataaaatta
+71811/1
@BCFFFFFHHHHHJJJJIIJJJJJJJJJJJJJJJJJJJJJJJIJIJJJJI
@71851/1
gagagaagatcctcatcttgtatagaggaggcttgggctcgctctccgaa
+71851/1
CCCFFFFFHHHHHJJJJJJJIIJJJIJJIJJJJJGGJHJIIJJJJIJJJJ
@6167655/1
cgacgagcaagtagttcttgaagcacagacacaggtgtcttcaacggaag
+6167655/1
CCCFFFFFHHHHHJIIJJJJJJJJJJJJJJJJJJJHIJJJJJJJJJJJJJ
@72050/1
ggcacctccgacactgaggtcacggtactcgcggtacatgttgtgtacac
+72050/1
CCCFFFFFHHGHHJJJJJJIIJJJJIIJJJJJJJJJJJJJJJJIJIJJGH
@72179/1
cgtagaaaagtgctgtctgtacattgaaaataaaaataaaaaaaatagca
+72179/1
@CCFFFFFHHFHHJIJJJJJJJIJJJGHJJJJJJJJJJJIJJJJJJJJJJ
@6168108/1
cacagttccagtctcaggcacattgccattagtagactgatcagccggag
+6168108/1
CCCFFFFFHHHHHJJJJJJJJJJJJJJJJJJJHGJIIJJJJJJJJJJJJJ
@72449/1
gctatttattttttctatattttcaatgaacagaattgacccttctacag
+72449/1
CCCFFFFFHHHHHJJJJJJJJJJJJJJJJJJJJJJJIJJJJJJJJJJJJJ
@7518570/1
gtttaagagaagttcagtgacatacacacttacagaagaattatatatat
+7518570/1
CBCFFFFFHHHHHJJJJIJJJJJJJJJJJJJIJJJJJJJJJJJJJJJJJJ
@757100/1
gttcacattgacaaacttaggtttgcttacagccattcccaactgtcctc
+757100/1
CCCFFFFFHHHHHJJJJJIJJHIJJJJJJJJJJJJJJJJJJJJJJJJJJJ
@3453490/1
agcagcctgacgcttagcaagtttcttagacttgccagttcccacttcac
+3453490/1
@BBFFFFFHHHHHJJJJJJJJIJJJJJJJJJJJJJJJJJJJJJJJJJJJI
@4809033/1
agcggaaggtgggttcgtgaatcatgccctcaatctgcaccagttcatat
+4809033/1
CCCFFFFFHCFHHGHJJIJIJJJJJIJJJIJJIJJJJJIJJJJIJJJJFI
@3454011/1
cttcgggcttcaacagcttgttagcttgccattgtcctttcctaggagtg
+3454011/1
CCCFFFFFHHHHHJJJJJJJJJJJJJJJJJJJJJJJJJJJJJIJJJJJHI
@6833938/1
ttggtcttggttgaacggaactccaatcctttactcgaatagtcttttct
+6833938/1
BCCFDFFFHHHHHJJJJJIJJJJJJJJJJJJJJJJJJJJJJJJJJJJJJJ
@7519280/1
gtggtcttcttgaacttcttcaattgacgcaagaagtaccagaaacggga
+7519280/1
CCCFFFFFHHHHHJJJJJJJJJJJJIJJJJJJJIJJGHJJJJJJJJJJJI
@7519360/1
cggctttttccagatccactcttgctccatggtccaggagcagcagcgtg
+7519360/1
@CCFFFFFHHHHHJJJJJJJJJJJJJJJJJJJIJJJJJIJJJJJJJJJHI
@4809905/1
ctgggatgccacccggcaccactcccgggtgaggatgcactacatttccg
+4809905/1
CCCFFFFFHHHHHJJJJJJJJJJJJJJJJHIJJJJJJJJJJJJJJJJJJJ
@4809975/1
gtggtgcacgcgcttgggcagagggaatctgattgtgctgttgtggaact
+4809975/1
CCCFFFFFHHHHHJJJJJJJJIJJJJJJJJJJJJJJJJJJJJJIJJJJJJ
@4809982/1
cctctatcaagtgctcgttttgttagacttcagtgtagctttgtattatg
+4809982/1
CCCFFFFFHHHHHIJIHIJJJJJJJJGIJJJIIIIGIIJJJJJHIIJJJJ
@6169968/1
atcattttgtcaacgaactcttctgaagtatttgtttacaagacaacaca
+6169968/1
8BBFFFFFHHHHHJJJJJJJJJJJJJJJHHIJJJIIJJJJIJIJJIJJJI
@7520012/1
ggacttcacacataaactctatgactggctgcgctttataaaaggcagtt
+7520012/1
CCCFFFFFHHHHHJJJJJJJJJJJJJJJJJJJJJJJJIJJJJJJJJJJJJ
@6835436/1
cccacgttggttatcaagtggcttggtaggatccaag
+6835436/1
CCCFFFFFHHHHHJJJJJIJIJJJGEGHGHHIGFAHE
@7520693/1
gggctctcaggcaggcaagatgggcatagtaggtaggcgtagggtaagac
+7520693/1
CCCFFFFFHHHHHJJJJJJJJJJJJJJJJJJJJHIJJJJJJJJJFHIJJJ
@7520780/1
tgtggaactgcttcacctgtggccggcggcacgcagacgccttgatgacc
+7520780/1
BCBFFFFFHHHHHJJJJJJJJJJJJJJJJJJJJHHHFFDDDDDDDDDEDD
@4149178/1
gccatgtaccacgcctgggatgccacccggcaccactcccgggtgaggat
+4149178/1
CCCFFFFFHHHHHJJJJJJJJJJJJJJJJJJJJJJJJJJJJJJHIJJHHH
@7520912/1
cccatgccacggtagcactgagtgacggcacctccgacactgaggtcacg
+7520912/1
@@CFFF?DHHHGHIJJJGHHGHHIIICH@DHIIGHIGIIEGGFHIIECHH
@4149274/1
cgcaagaagtaccagaaacgggacttagccacaatctggtctggagagaa
+4149274/1
?@@D;DDDFAF<AEFIIFFFFB<DDGGFAGIFFIGFECGBBFFF?F?FBF
@2113585/1
cgtagttctcagcttccctgcaaagttaaccatcttgtattcaaaagaaa
+2113585/1
CCBFFFDFHHHHGIJIJJJJIJJJIEHHGIHHJJJJJIIIIJJIJJJJJE
@7521123/1
gcctcttgtatgcgaaggtgttgaggcgcttgtggtggtgcacgcgcttg
+7521123/1
@@@FFFFFHHHHHJJJJJGHIJJJJJJJJJJJIJJJJJGHIIJJJJHFFD
@4149711/1
gttgcagaaacatcaatattaagcatcattttccattggctgggtcttac
+4149711/1
CCCFFFFFHHHHHJIJJIJJJJIJJJJJJJJJJJJIJJJJJJJJHGIJII
@4149726/1
ggcgcacagggcacgcttgcgcatgacatctatacatgccattggcgttc
+4149726/1
CCCFFFFFHHHHHJJJJJJJJJJJJJJJJJJJJJJJJJJJJJJJJJJIJJ
@6836240/1
actgaatatcataccgctaaggttcatccatgaagcaaatacaaag
+6836240/1
<BBDFFFFHHGHHIJJJJJJJJHIJJJJJJJJJJJJJJJJJJJJJJ
@6836317/1
gttgaggcgcttgtggtggtgcacgcgcttgggcagagggaatctgattg
+6836317/1
BBCFFFFFHHHHHHIIIIIIJJJJJJJJJJJJJIJJJJJJHHHHFFFFFF
@4150010/1
gtcagcatagtagtcggcaaacgttaagtaagagtccgagtcgaattgag
+4150010/1
CBCFFFFFHHHHHIJJJJJJJJJHIJJJIJJJJJHIJJIJGHIHIJJJJJ
@6836483/1
cttcatctctctcccgtagcttacgcatctcgttcctcagtttgtcgagg
+6836483/1
CCCFFFFFHHHHHJJJJJJJJJJJJJJJJJJJIJJJIJJJIJJJJJJJJJ
@5492839/1
acacggtagcggaaggtgggttcgtgaatcatgccctcaatctgcaccag
+5492839/1
CCCFFFDFHHHHHJJJCGIJHIJJJJJJJJJJJJJJJJJJJJJJJJJJJJ
@4150510/1
ctcatcttgtatagaggaggcttgggctcgctctccgaagggagcttgcg
+4150510/1
CCCFFFFFGHHGHGGIIJJEGHIHGGHIIIGIIIIJGGIIIJIGBHIIGI
@2114849/1
ctcatcttgtatagaggaggcttgggctcgctctccgaagggagcttgcg
+2114849/1
CC@FFFFFHHGHHJIJJJIJJJJIIJGIJGGHIEHIIIJIJJIGGIJIGI
@5493800/1
cggaatgcttagcttccttcttagagcgtcccgtacccatagcaaca
+5493800/1
CCCFFFFFHHHHHJJJJJJJJJJJJJJJIJJJJIJJJJJJJJJJJJJ
@2115614/1
ggcaaagagacgaagcgcgcgttctcatgtaatttttaatgttttccaaa
+2115614/1
CCCFFFFFHHHHHJJJJJJJJHJJJJJJJJJJJJJJJJJJJHIJJJJJJH
@1436917/1
gtacaaacaaaaacataaacacatctagactaattaataaaattggactg
+1436917/1
CBCFFFFFHHHHHJJJJJJJJJJJJJJJJJJJJJJJJJJJJJJJJJJJJJ
@2795055/1
ctgacgcttagcaagtttcttagacttgccagttcccacttcacgacgct
+2795055/1
@@?DDDDDBFFHDGBGHGIGAAC<A<9CFHGGF@HDGGIGCFHHFEHHFA
@73100/1
cgcaagaagtaccagaaacgggacttggccacaatctggtctggagagaa
+73100/1
CCCFFFFFHFHHHJJJJJJJJJJJJJ>GIJJJJJJJJJJHIJJJGIHIHI
@73284/1
ctcctgtggctttcagtgaaacatcaaaatttatcgatctttgattctga
+73284/1
CCCFFFFFHHHHHJJJIJJJJJJJJJJJJJJJJJJJJJJJJJJJJJJJJJ
@1437892/1
ctgtgatctgtttcttggcatctatagatgtcggtggcgcacagggcacg
+1437892/1
@@CFFFFFGHHHHIJJJJJJIJJIJJJJJJIIJJCFHIJJIJIJJIJIJJ
@2795796/1
gtacaaagcaaaggtcgggcagttcgtcaacaagacattactagctg
+2795796/1
CBCFFFFFHHHHHJGIJJJJJJIJJJJJJJJJJJJJJJJJJJJJJJJ
@4153427/1
ggcagttcgtcaacaagacattactagctgagaatatttttttccgttta
+4153427/1
CCCFFFFFHHHHHJJJJJJJJJJJJJJJJJJJJJJIJJJJJJJHGHHIIG
@4153449/1
ctcttgtatgcgaaggtgttgaggcgcttgtggtggtgcacgcgcttggg
+4153449/1
CCCFFFFFHHHHHIHJEGHIJIJJJJJJJJHIJJJJHIJJJJJJHFFFDD
@73778/1
gccatgagtaagcgatcgggctctcaggcaggcaagatgggcatagtagg
+73778/1
@CCFFFFFDFHHHJJIIJJJIJJJIJJJJJJJJJJJJHIJJJJJJJGHJJ
@74311/1
gcctgtaatttttgtctttcgcgaaatattccgcgacagatgtctttcta
+74311/1
CCCFFFFFHHHHHJIJJJJIJJJJJJJJJJJJJJJJJJJJJJJJJJHHHH
@4154251/1
catcaatttatcttcaaatgacgacaccacagttccagtctcaggcacat
+4154251/1
CCCFFFFFHHHHGIJJJJJJJJGJJIJIJJJJHIGHIIJJJJJGHGIJIH
@7522145/1
ctcgtccaactcatccttcatctcgggtataagaatatgtatggagttcc
+7522145/1
@@@DDDDFCFFFHIJIGIFGIGHIGIGCGHIIGGIIIIG?GFHDHIGHJJ
@6170537/1
gggttgtcctgcagagcttgccacatcttgtaagcagcctgacgcttagc
+6170537/1
CCCFFFFFHHHHHIJJJJJJJJJJJJJJJIJJJJJFJGJJJIJJJJJJJI
@1439455/1
cacggtagcactgagtgacggcacctccgacactgaggtcacggtactcg
+1439455/1
@@BFFDDFGGHHHIIGGHHHIGIJJJIJIJJJJJJIJIFGHIJJGHIIJC
@4155369/1
gtcgtttgaaaaattgacggccagccttaacgtacgactccaacgccccc
+4155369/1
CCCFFFFFHHHHHJJJJJJJJJJJJJJJJJJJHIJJJJJJIJJJIJJJHF
@2797725/1
ggcgttgatgtcgcaagatagtgagacattcactttttagtcataatctt
+2797725/1
CBCFFFFFHHHHHJJJJJJJJHJJJJJJJJJJJJJJJJJJJJJJJJJJJJ
@3456673/1
cttgttgttaagaggtgttacctgcaacttggccaggttagggccaacag
+3456673/1
@CCFFFFFHHHHHJJFHIIIJJJJJJJJJJJIJJJJJHHJJJJJJJJJJJ
@1440987/1
gggctatgccatttatcctcgcacgttggcagtaatagtacaagtgaaaa
+1440987/1
@@@FFFFFHHGHHGGIEG@IHGIIHDHIHIJIGFGIIIIIIJIJIIJIJI
@1440988/1
tgcacgcgcttgggcagagggaatctgattgtgctgttgtggaactgctt
+1440988/1
CCCFFFFFHHHHHJJJJIJJJJJJJJJJJJJJJJJJJJJIJJJJJJJJJJ
@6172494/1
atcacaacgtcatttaatataaaatacatttatatccgatatttttagca
+6172494/1
CCCFFFFFHHHHHJJJJJJJJJIJJJJIJJJJJJJJJJJJJJJJJJJJJJ
@4156743/1
gtgctgggcctcttgtatgcgaaggtgttgaggcgcttgtggtggtgcac
+4156743/1
CCCFFFFFFHHHHJJIJJJJJIIJJFGHHIJJJIIJJJJIJJJJJHHIJJ
@4156770/1
gtagcactgagtgacggcacctccgacactgaggtcacggtactcgcggt
+4156770/1
CCCFFFFFHHHFHIJJJJHIJJJJJJJJJJJJJJFHIJJJFHIJJJJHF@
@4156844/1
agcacgtagttctcagcttccctgcaaagttaaccatcttgtattcaaaa
+4156844/1
;BBFFFFFHHHHGJJJJIJJJJJJJJJJJEHIIIGIJJJJJJIIIJIJJJ
@4812140/1
acaaagttgaagtccttgttgttaagaggtgttacctgcaacttggccag
+4812140/1
CCCFFFFFHHHHHJJJJJJJJJJJJJJJJGHIIJJJJJJJJJJJJJJJJJ
@6172892/1
cttcactagttggcaaatcgcgcgtatagacattttgctaccaaaaccca
+6172892/1
CCCFFFFFHHHHHJJJJJJJJJJJIJJJJJJJJJJJJJJJJJJIJJJJJJ
@7524679/1
ctgtggccggcggcacgcagacgccttgatgacctccactttgatgatct
+7524679/1
BB@DDFFFHHHHHJJJJJIJIJIJHHHHFFFFFFDEDEEDDDDDDDEFC@
@4157295/1
caggcatctgcaccaagactggagctcctgctggagatgtgggtgtagct
+4157295/1
CC@FFFFFHGHHHEGHJIIJJJJJJIJJJJJJIIFHHIGJJJJDGHIIJJ
@762325/1
tgtggaactgcttcacctgtggccggcggcacgcagacgccttgatgacc
+762325/1
?@@FFFFFHDDHHGBFEDGHIEGHIHGGIHIEGFHEDECBCBCCCC@CCA
@762867/1
gcgatgttttacaagggcaggttgaactcacaccattcaatttaaaagaa
+762867/1
CCCFFFFFHHHHHJJJJJJJJJJIJJJJJJJJJJJJJJJJJJJJJJJJJJ
@5495106/1
ccttgttgttaagaggtgttacctgcaacttggccaggttagggccaaca
+5495106/1
CC@FFDFFHFDFHGII?EFHGIIIHGIEGDHIJIEGHIGIIHGGGBEHIF
@6840172/1
tttatacatttcggcatggcgatcatgtcgatggcttggtttattcccat
+6840172/1
CCCFFFFFGHHHHJJJJJJJJIJJJJJGJJIJJJJJJJJHIJIJIFHJIJ
@6840230/1
atagtattcaggtgcccactacatcgagatggtaagcctttcattattag
+6840230/1
@BCFFFFDHHHHDHIIJJJJJJJIIIJIHIIJHGIIJGHIJJJJJJJJJG
@5495512/1
gtggtggtgcacgcgcttgggcagagggaatctgattgtgctgttgtgga
+5495512/1
BBCFFFFDHHHHHJJJJJJJJJJJJJJJJJJJJJJJJJJJJJJJJJIJJG
@6840376/1
ccaaatttcaaccaaatccgtcaaatagttgcggagattaatggtataag
+6840376/1
CCCFFFFFHHHHHJJJJJJJIJJJJJJJHIJJJJGHFHIIIJJJIIJJJJ
@2117248/1
ctgggcctcttgtatgcgaaggtgttgaggcgcttgtggtggtgcacgcg
+2117248/1
CCCFFDFFHHHHHJJJJJIIJJCGHIJJJJJJJJJJHJJJJJHHIJJJHH
@4159035/1
gggaagtggtgataaagataagtataggctcaaaacctaacgacatcaat
+4159035/1
BCCDFFDDHFHHHJJJJIJJJJHHJJJJJJJJJJJJJJIJJJJJJJJJJJ
@5495946/1
tgcattattacattttttataaacgg
+5495946/1
@@@DDDDDHHHHHIII>GI>H@<?C8
@4159456/1
tggtggtgcacgcgcttgggcagagggaatctgattgtgctgttgtggaa
+4159456/1
BCCDFFDDHHHHHJJJJJJJJJJIJJJIJJJJJJJJJJJIJJJJJIIJIJ
@6841148/1
gagtgagcacgggctctgtgcctggctcccatgtcacggtagcactgagt
+6841148/1
CCCDFFFFHHHHHJJJJJJJJJJJJJJJJJJJJJJJJJJHIJJJJJJJJF
@2118035/1
atacataataaaattagaggaagtaggtgctgggcctcttgtatgcgaag
+2118035/1
@CCFFFFFHHHHHJJJJJJJJJJJJJJHIIJJJJJJJJJJJJJJJJJIIJ
@5496616/1
gctgggcctcttgtatgcgaaggtgttgaggcgcttgtggtggtgcacgc
+5496616/1
CCCFFFFFHHHHHJJJJJJHHHIEGGGIGIJJJJJJJHJJJJJHGIJJJG
@4160061/1
gctgatccgagttggatgcggttttcacgaatatattgtgggatgcttaa
+4160061/1
CCCFFFFFHHHFHIJGGIGIIFEGIJIIHD@DBFFHHBGHHIIJJCGHHG
@5496700/1
caccttgtggctgtgacttgtagtcaaggtggagattttactatctttca
+5496700/1
CCCDFFFFBHDHHGIJIIIJIJJGIGEDH@FEGGGHGJIJJJJJIJIJIG
@2118405/1
gccacaatctggtctggagagaagatcctcatcttgtatagaggaggctt
+2118405/1
CCCFFFFFHHHHFIIJIHIIJJIJIJJIJJJJJIJJHJJJJJJJJJJJIJ
@2118637/1
cagcatggtaagaaggtggcggccagaatctagacatgcacagctcttgc
+2118637/1
CCCFFFFFHHHHHJJJGIJJJJJHJJJJJJJJJIJJJJJJJJJJJJJJJJ
@4160712/1
agaaggtggcggccagaatctagacatgcacaactcttgcagccatccaa
+4160712/1
@BBFFFBDHHHHHJJJJJIJIJJJJJIJJJJJJJIJJJJJJJJJJHIJJJ
@6842283/1
caagatagtgtactcgatattgaatcttattactttgcaagtaggtaact
+6842283/1
CCCFFFFFFFFHHJJJIJJJJJJJJJJJJJJJJJJJJJIJJGHIJGHIJJ
@2119341/1
catcaatttatcttcaaatgacgacaccacagttccagtctcaggcacat
+2119341/1
@@@BFADFFHHDFIGEIIII>FGEHIICHEEHFBCFHIGEHDGGIIIIIG
@5497770/1
cctggcatcagttacaatgtttgagtacttagttacttgttattgcttta
+5497770/1
CCCFFFFFHHHHHJJJJJJIJJJJJHIJJJJJJJJJJJJJJIIJJJJJJH
@6842957/1
atctatgtgtggtacacatattttttgcttttcaatagacgaactactac
+6842957/1
?BBFFFFFHHHHHIIJJJJJJJJJJJJJJJJJJJJJJJJJJJJJJJJJJJ
@4161418/1
tggggcagagggaatctgattgtgctgttgtggaactgcttcacctgtgg
+4161418/1
CCCFFFFFHHHHHJJJJJJJJJHIJJJJJJIJJJJJJJJJJJJJJJIJJJ
@6843212/1
tggagagaagatcctcatcttgtatagaggaggcttgggctcgctctccg
+6843212/1
@@@?DFFDHD?FFFDEEEGIFHHGFHIAEGDHBGIG6FB;F=6@FBAEBF
@2119766/1
tgcaaagttaaccatcttgtattcaaaagaaaacctagaatcactggttc
+2119766/1
CCCFFFFFHHHHHJJJJJJIIJJJJJJJJJJJJJJJJJJJJJJJJJJGIJ
@6843484/1
ctgtcaactgaagcgacctgaggtggttcttcaacttgggctagcaggga
+6843484/1
CCCFFFFFHHHHHJJJJJJJHIJEGIHIJJJJJJJJJJJJJJJJJJJJJI
@6843670/1
atagcaacaagatcagcgactgtcacacggtagcggaaggtgggttcgtg
+6843670/1
@BCFFFFFHHHHHJJJJJJJJJJJJJJJJJHIJJJJIJJJCHIJGHHHFF
@6843728/1
gtggcacagctggtacgtcaggcactgcagctcgtccgacccgaagtggt
+6843728/1
CCCFFFFFHHHHHIIJJJJJJJJJJJJJJJJJJJJJJJIJJJJJJJEIJH
@75746/1
cgtagttctcagcttccctgcaaagttaaccatcttgtattcaaaagaaa
+75746/1
CCCFFFFFHHHHHJJJJJJJJJJJJIIIIJIIJJJJJIJJJJJJJJJIJJ
@2798129/1
gtctccttccgtcttgggtgaggcataacggggtgggttttacagactag
+2798129/1
CCCFFFFFHHHHHJJJJJGHIJIIJJJJJJJJJ@FHJAHIJJJJJJJJHH
@1441349/1
ccaaagcattctgggctgcagatgactgtgcatccttgctagtaagtcct
+1441349/1
CCCFFFFFHHHHHJJJJJJJJJJJJJJJJJJJJJJJJJJJJJJJJJJJJJ
@2798154/1
gtttattttgtttttctctgtgatctgtttcttggcatctatagatgtcg
+2798154/1
CCCFFFFFHHHHHJJJJJJJJJJJJJJJJJJJJJJJJJJJJJJJJJJIII
@1441624/1
tgcctctgtaggagtttcgggctcgggtttactagcctcctccttagaag
+1441624/1
@CCFFFFFHHHHHJHHJJJJJJJJJJJFHIJJJJIJJJJJJJJHJJHIJI
@6844100/1
caacagattgtttgagatgtttgtgaaactgcgacaccttgtggctgtga
+6844100/1
CCCFFFFFHHHHHJJJJJJJJJJJJJJJJJJJJJJJJJJJJJJJJJJGIF
@1442035/1
ctggcaacgaccaatcatggacttttcttcaatatccacataagtaactt
+1442035/1
@@@FFFFFHHHDHGGIJJJJIIHGIIIJJJJJIJJJIJJJJIJJFIIIJI
@7525038/1
gcgatgttttacaagggcaggttgaactcacaccattcaatttaaaagaa
+7525038/1
CCCFFFDFHHHHHJJJJJJJJIJJJIIJJJJJJJJJJJJJJJJJJJJJJI
@6173575/1
ctgcttaatactactcactgatttatgtagcatcatcttgtaaagactac
+6173575/1
CCCFFFFFHHHHHJJJJJJJJJJJJJJJJJJJJJJJJJJJJJJJJJJJJJ
@1442522/1
gacgcaagaagtaccagaaacgggacttagccacaatctggtctggagag
+1442522/1
@@CFFFFFHGFHHJGGGEFGIGDDGHGHIEDGGHGIJIJIEBDGIGIGGG
@1442685/1
cttattgtttcgatcttgttatacgtaaaacaaactcgtactaaggccta
+1442685/1
CCCFFFFFHHHHHJJJJJJJJJJJJJJJJJJJJJJJJJIIJJJJIIJJJJ
@1442729/1
ctgtagcttcgtcagttgggtaataacatcattggataccggtgacggtg
+1442729/1
??@DBABDFB:CDDH<EBF<3A;CECFHFDHGGIGEHDFEHB@?FHHB@B
@6845160/1
ctgggtgcgtgcaggatcctcgtcattgcctggcatacaaggcaaagcac
+6845160/1
CCCFFDDFHHHHHJIJJJJJJJJJJJIJJJJIJJJJIJJJJJJJJJJIIJ
@6845322/1
ggaaaaaaaaattggtgaaaagaatcacaagtaagatactgcaaacatgc
+6845322/1
CCCFFFFFHHHHHJJHIJJJJJJJJJJJJJJIJJJJJJJJJJJJJJJJJJ
@6174195/1
gatgaggttcaccaagctagtggcgttgatgtcgcaagatagtgagacat
+6174195/1
C@CFFFFFGHDDDHEBBBIHAEDHGIIEHEFDGHHIIHGIIGHHIIIIBC
@6174258/1
gtcttttgaagattctgatattgatagttttttcattccctgcagagctt
+6174258/1
?=@DDDDDCF?FFB?AA2C3CCA:<F?<CHIAG;:EG??:D9300009DG
@7525883/1
ggagtactgagcagtatctattcagtaaacttatagctgacactgaagac
+7525883/1
BBCFDDFFHHHHHJJJJJJJJJJJJJIIJJJJJJJJJJIJJJJJJJJJJJ
@7525913/1
gacgacgacactgtacagttagaaatgttacaacctctatactttgcatt
+7525913/1
BCCFFFFDHHHHHJHIJJHJJJJJJJJHIIJGJJJJJJJJJJJJIIJJJJ
@7526175/1
gggaaaattacactaattctatgcaaagtatagcttgtatttgttatgta
+7526175/1
CCCFFFFFHHHHHJIJJJJJJJJIJJJJIIJJJJJJJJIJJJJIIJJJIJ
@1443647/1
ctcatcttgtatagaggaggcttgggctcgctctccgaagggagcttgcg
+1443647/1
CCCFFFFFHHHHHJJJJIJJJJJHJJJIJGIIJJJJJJJJJJIJJJJJJI
@6846098/1
agctgatgcttgctgggcctcaactgttggagctggttcagcctttttct
+6846098/1
8BBFFFFFHHHHHJJJJJJJJJJJJJIJJJJJJJJJHIJJJJJJJJJJJJ
@1443687/1
gcagccagatgccaaagttcttgatcttcactgggctcttctctgggatt
+1443687/1
CCCFFFFFHHHHHJJIJJJJJJJJJJJJJJJJJJJJJJJJJJJJJJJJJJ
@7526587/1
gccccattttctgaaacacattacaaaaccgtcttaactaaatgatagtg
+7526587/1
CCCFFFFFHHHHGJIGHGDHIJJGHIHGFHIFHIIJJIIJGGIJGIGGFG
@6846211/1
gtgggactagtagtcatttctttctgccactctttaagttgtctagtgtg
+6846211/1
CCCFFFFFHHHHHIJJJJJJJJJJJJJJJJJJJJJJJJIIIJJJJJIIGH
@1443828/1
cctgttttggtagcggcggcgcggtccgtgtggagcatgctcgccatcag
+1443828/1
CCCFFFFFHHHHHJJJJJJJJHHFDDDDDDDDDDDDDDDDDDDDDDDDDD
@6846354/1
gctgggcctcttgtatgcgaaggtgttgaggcgcttgtggtggtgcacgc
+6846354/1
CCCFFFDFHHHHHJJJJJJJIIJHHHIJIJJJJJJJJIJJJJJGIJJJJH
@1443923/1
ggacgaagtgatggcaccaggatagagttaatgccgccaagtttgacgtt
+1443923/1
BCCFDFFF<DHHHJJJJJJJJIJJJJJHHIIJHGIJJJJJJHIJJJJJHI
@4812996/1
ctgtacagttagaaatgttacaacctctatactttgcattaaaataatgc
+4812996/1
BBCFDFFFFHHHHJJIJHIIJJJJJJJIIIJJJJJJJJJJJJJJJJJJJJ
@4813067/1
taccaatcggtaaaggatctcttgtatacaaattatttctaccatcaaat
+4813067/1
C@BFFFFFHHHHHJIJIJJJJJJJJJJJJJJJJJJJJJIJJJJJJJJJJJ
@6175475/1
ctcgaatagtcttttctaacttgaacagtgcgatgttttacaagggcagg
+6175475/1
CCCFFFFFHHHHHJJJJJJJJJJJJJJJIJJJJJJIJJJJJJJJJJJJJJ
@6846791/1
ccgtttttaaactattttttcaatgccctaagtgagtatacatctattaa
+6846791/1
CCCDFFFFHHHHHJJJJJJJJJJJJJJJJJJJGHJIIIJJJJJJJJJJJJ
@6846994/1
gtagcactgagtgacggcacctccgacactgaggtcacggtactcgcggt
+6846994/1
BBCFFFFFHHHHHJJJJJJJJJJJJJJJJJJJJJHIJJJJIJJJJJJHFB
@6176058/1
gcgacaccttgtggctgtgacttgtagtcaaggtggagattttactatct
+6176058/1
CCCFFFFFHHHHHJJJJHJJJJJJIJJIJJIJJCGIIJHIIJJJJJJJJJ
@6847088/1
cacaggggtgtacatcatggaaggaagatgcctcatcacaacatctaaag
+6847088/1
CCCFFFFFCFHHHJJJJIJJIIJJJJJJJJJJJJJJJGJJIJJJJJJJJI
@7527586/1
cttggttgaacggaactccaatcctttactcgaatagtcttttctaactt
+7527586/1
CCCFFFFFHHHHHJJJJJJJJJJJGHJJJJJJJJJJJJJJJJJJJJJJJJ
@765611/1
gaactgcttcacctgtggccggcggcacgcagacgccttgatgacctcca
+765611/1
B@@FFFFFHHHHHIHIJJJJJJJJJJJJJJJHHHFFDEDDDDDEDDDDD?
@4814035/1
cttcttagagcgtcccgtacccatagcaacaagatcagcgactgtcacac
+4814035/1
CCCFFFFFFHHHHIIIJIJGJJIJJIIGIIJIJJJJJJJIJJJJJJGGII
@6176540/1
cccatcaatttatcttcaaatgacgacaccacagttccagtctcaggcac
+6176540/1
CCCFFFFFHHHHHJJJJJJJJJBIHIJJJJJJJJJJJJJJJJJJJJJJJJ
@765899/1
ctggatggagtgagcacgggctctgtgcctggctcccatgtcacggtagc
+765899/1
CCCFFFFFHHFHHJJJJJJJJJJJJJJJJJJJJJJJJGIJIIJJJJHIJI
@6176744/1
gttgtggaactgcttcacctgtggccggcggcacgcagacgccttgatga
+6176744/1
@@@DDDDFHGGHHIBFIIIIGFBCGIIIIIIGIGEHEFCECBBBCCCCCD
@7528074/1
ccagaatctagacatgcacagctcttgcagccatccaacaggattgccca
+7528074/1
@7?DDFFFHHHGHJJIJFJIIIJJJJJIJJJJJIIHIJIJJJGGIGIJJJ
@6176861/1
atttcatatttgtttgtttgtatataacgtgtattacaaaatagttgtcg
+6176861/1
CCCFFFFFHHHHHJJJHJJJIJJJJJJJJIJHJJJJJJJJJJJJIJJJJI
@766790/1
ggctatgccatttatcctcgcacgttggcagtaatagtacaagtgaaaag
+766790/1
CCCFFFFFHHHHHJJJJJJJJJJJIJJJJJJIIJJJJIIJJJJGIJJJJJ
@4815475/1
ccagtttatcttggggaaatgaggagtcactgtcaaggccagaatcttca
+4815475/1
BBCFDEFFHHHHHIJJJJJHJJJJJJFCGIIIHGGIHIIJGIJJIJJIIJ
@767144/1
gttctcagcatggtaagaaggtggcggccagaatctagacatgcacagct
+767144/1
B@@FFFFFHHHHGIIIIIIJJFHIJJJIIJJIJJJJJJJJGIIJIIGIJJ
@5501067/1
tcgcaagatagtgagacattcactttttagtcataatcttcagatactcc
+5501067/1
CCCFFFFFHHHHHJJJJIIJJJJJJJJJJJJJJJJJJJJJJJJJJJJJJJ
@4816094/1
gtcctttatacatttcggcatggcgatcatgtcgatggcttggtttattc
+4816094/1
CBCFFFFFHHHHHJJJJJJJJJJJJJJJJJJJJJHIJJJJJJJFHIIJJG
@5501509/1
gtggttcctctgcacttggtggtccacaaacattataatagcgttgtcta
+5501509/1
CBCFFFFFHHHHHJJJJJJJJJJJJJJJJJJJJJIJJJJJJJJJJJJJJJ
@5501641/1
ctgttgtggaactgcttcacctgtggccggcggcacgcagacgccttgat
+5501641/1
CCCFFFFFHHHHHJJJJJJJJJJJJJJJJJJJJJJHHFFFDEDDDDDDDD
@4164543/1
gtctgtttgtctgtgcgcgctaatctcagaaacggctgatccgagttgga
+4164543/1
CC@FFDEBHFHHFBDGHIIG?FGIIBGGIHIIGIIIIIGIGIIAHHIIIE
@2120443/1
ctaccacgttaagtacgtaactttaaaatattgactggaatatattctag
+2120443/1
BCCFDFFFHHHHHFHJJHJJJJIJJJJJJJJJJJJJJJJJJJJJJJJIJJ
@3459286/1
ctgtcactaacattttctttttctagtttcaaatgacgataaaatatcca
+3459286/1
CCCFFFFFHHHHHJJJJJJJJJJJJJHJJJJJJJJJJJJJJJJJJJJJJJ
@4164904/1
cgacagaacgttgtcctgtctacacgtctttaatttgaaaatttgtcgga
+4164904/1
CCCFFFFFHHHHHJJJJJIJJJJJJJIJJJJJJJJJJJJJJJJJJJJJJJ
@3459717/1
gtcttcttgaacttcttcaattgacgcaagaagtaccagaaacgggactt
+3459717/1
CCCFFFFFHGHHHIJJJJJJJJJJJJJJJJJJJFHIJJJJJJJJJJIJJJ
@4165278/1
ctccgacactgaggtcacggtactcgcggtacatgttgtgtacacctgag
+4165278/1
CCCFFFFFGHHHHJIIJJJJHIIIJGIIJFHIIJJIJIJJJJJJJJJJII
@2801294/1
ctagtgtgtgtaggggaagggttaggcaacttaatttcgtggattagtag
+2801294/1
@C@FDFEFFHHHHJJJIGGIIFHIJJJJJJJJJJJJJJJJJJIJJJJIJJ
@3460998/1
gctatcagtaaaccactctcgtcaatcaaatacttcagcacttcacacat
+3460998/1
CCCFFFFFHHFHHIJJJJJJJJJGJJJJJJJJJJJJJJJJJJJJJJJJJJ
@3461043/1
gttcaaggggatctgagaatggtttagattcacaattttgtccgctggac
+3461043/1
CCCFFFFFHHHHHJJJJJJJJJHHIJJIJJJJJJJJJJJJIJJJJJJJJJ
@2801791/1
cccgtttccaatctccaagacaggaggctccagtactttagctttgaca
+2801791/1
CCCFFFFFHHHHHJJJJJJJJJJJJJJJJJJIJIJJJJJGJJJJJJIJJ
@3461302/1
gttgtgtacacctgagcgagactcataacgcagccagatgccaaagttct
+3461302/1
CCCFFFDFHHHHHJJJJJJJJJJJJJJJJJJJIIJJJJJJJJEIIJHIJI
@4167225/1
cttcgcctgtggccggcggcacgcagacgccttgatgacctccactttga
+4167225/1
?=?DDDDFGHHFFJJGIIIIIGIGIGGEBDEBD>CECCDDCCBC?CDDDC
@3461861/1
ccacaatctggtctggagagaagatcctcatcttgtatagaggaggcttg
+3461861/1
CCCFFFFFHHHHHJJJJJIIIJJJJJJJJJJJJJJIJJJJJJJIJJJJJ@
@2803060/1
tgcacgcgcttgggcagagggaatctgattgtgctgttgtggaactgctt
+2803060/1
CCCFFFFFHHHHHJJJJJJJJJJJJJJJJJJJJJJJJJJJJJJJJJJJJJ
@6847585/1
ctaacttcgcaaccactaattccagtgataaattcactctagcacgtagt
+6847585/1
CCCFFFFFGHHHHJJJJJJJJJJJJHJJJJJJJJJJJJJJJJJJJJIJJG
@3462971/1
cttctggcacatcaggagaagttggctcctcaacagacacagagctctgt
+3462971/1
CCCFFFFFHHHHHJJJJJJJJHIJJJJJJJJJJJJJJJJJJJJJJJJIJF
@6848090/1
gtttattttgtttttctctgtgatctgtttcttggcatctatagatgtcg
+6848090/1
CBCFFFFFHHFHHJJJJJJJJJJJJJJIJJJJJHJIIJIHGIJJJJIJHI
@2120912/1
cctggttctaccttcaagagcctcttctaaagcaaacaatgagacctgtg
+2120912/1
CCCFFFFFHHHHHJJJJJJJJJJJJJJJJJJJJJJJJJJJJJJJJJJJJJ
@2121547/1
gtgctgggcctcttgtatgcgaaggtgttgaggcgcttgtggtggtgcac
+2121547/1
@@CFFFD?AFFHHGIIEGDHIFAGG1?CFHHGIIIHGFHIJJF=@;DEGG
@6849159/1
accagtagtatggaacccttcagacgatatagcgacagtgacatcgcgtt
+6849159/1
?BBDFEFFHHHHHJJJJJJJJJJJJJJJJJJJJJJJJJIHJJJJJJJJHI
@2121830/1
gtcttttctaacttgaacagtgcgatgttttacaagggcaggttgaactc
+2121830/1
CCCFFFFFHHHHHJJJJJJJIIJJJJJGIJJJJJJJJJJJJJHJGIIJJJ
@5502621/1
ccagtttcttcatctcagtatgtatgtgtcggtccccagctccgaagttc
+5502621/1
CCCFFFFEHHHHHJJJIJIJJJJJJJJJJJJJJJJJJJJJJJJJJJJIIJ
@6849614/1
gggatcctaacttcgcaaccactaattccagtgataaattcactctagca
+6849614/1
CCCFFFFFHHHHHJJJJJJJJJJJJJJJJJJGIJJJJJJJJJJJJJJJJJ
@4168341/1
tggtaagaaggtggcggccagaatctagacatgcacagctcttgcagcca
+4168341/1
CCCFFFFFHHHFHJJJJJJJJJJJJJJJJJJJJJJJJJJJJJJJJJJJJJ
@5503443/1
ataataaaattagaggaagtaggtgctgggcctcttgtatgcgaaggtgt
+5503443/1
CCCFFFFFHHHHHJJJJJJIJJJIJJJIJJJJJJJJJJJJJJJIJJJDGH
@4168584/1
gtgctgggcctcttgtatgcgaaggtgttgaggcgcttgtggtggtgcac
+4168584/1
@=?DDBBDBFHFHIECGHHDFGBFACEHGEEGIGGIIGBFH=@FHHIIEA
@2122794/1
tgataccacaataatttagatcattacaaaatatgaatctacttatttaa
+2122794/1
CCCFFFFFHHHHHJJJJJJJJJJJJJJJJJJJJJJIJJJJIJJJJJJJJJ
@2122864/1
atatattcgtgaaaaccgcatccaactcggatcagccgtttctgagatta
+2122864/1
CCCFFFFFHHHHHJJJJJJJJJJJJJJJJJIJJJJJJJHIJJJJJJJJJI
@4168762/1
cgacgacactgtacagttagaaatgttacaacctctatactttgcattaa
+4168762/1
CCCFFFFFHHHDHJJJJJJJJJJJJJJJJJIJJJJJJJJJJJJJJJJJJJ
@5503985/1
cgactgtcacacggtagcggaaggtgggttcgtgaatcatgccctcaatc
+5503985/1
CCCFFFFFHHHHHJGHJJJJJJJJFHJJGHJJJJFGHIJJJJJJJJJJJH
@2123705/1
ctggcatacaaggcaaagcaccgacgacgacactgtacagttagaaatgt
+2123705/1
@@CFFFFFHHGDBGHIGGHIIIJGEIJJIJGHIHGC@GIGGD@GIJFAA?
@2123957/1
cttggtacaaagcaaaggtcgggcagttcgtcaacaagacattactagct
+2123957/1
CCCFFFFFHHGHHGJIIIIHIJJIGHFHHHFIIIJJJJIJIJJIIJHIJJ
@78518/1
cgctcatcgggaggtgtggcagcctccttgaccattttagatatttgttg
+78518/1
@@CFFDFDHHGCFH<CGGHFIIJJIGGCG9?FFEGGIIJIIIGGIJJJGG
@4170878/1
catcgttctcagcatggtaagaaggtggcggccagaatctagacatgcac
+4170878/1
CCCFFFFFHHHHHGIGIFJIIJJIIFHFHIDEDHHIJJJJJJJIJIIIIJ
@78771/1
catcgttctcagcatggtaagaaggtggcg
+78771/1
@;=?DA=2<CDFDHGIE4A?CHIHIAFGGI
@5505714/1
gccacaatctggtctggagagaagatcctcatcttgtatagaggaggctt
+5505714/1
CCCFFFFFHHHHHIJJJJJIJJJJJJJJJJJJJJJJIIJJJJJJIJJJJJ
@4171172/1
gttattaggtaatgttatatattttgtcttttctgacattggtctatata
+4171172/1
CBCFFFFFHFHHHJIJJJJJJJJJJJIJJJJJJJJJJJJJJJIJJJJJJJ
@4171249/1
ccacaaattccaacccttgcgtttcaaaacaattcattttaggttcaagt
+4171249/1
CCCFFFFFHHHHHJJJJJJJJJJJJJJJJJIJJJJJJJJJJJJGIJJJJI
@79169/1
attgaaagtgcgggggtgacatcggacttaatacaaggaaactgttt
+79169/1
CCCFFFFFFHHHHJJJFHIJJJJHHHFFFEEEEEEDDDDDDDDDDDD
@1445341/1
gtttgtttcatgtcaatcggttcataaataaaaaagttatgtcaaattaa
+1445341/1
@@@FFDDDFHGHHIDHIIIICFHIIIIIIIIGIIGGHHEHIIIIIIIIIG
@80444/1
gccagttataaagcatagcccgaagtgctattggcacacaggcataatgc
+80444/1
CCCFFFFFHHHHHIIJJGIGJIIJIEGHBGGIHJGIIJJJIGIIGIGGII
@80855/1
gccggctttggtggttctttggctgtctctggtggaggtttctcctgtga
+80855/1
CCCFFFFFHHHFHIGIIJJJJJJJJJJJJJJJHIJJJJDGIIJJJJJIJI
@4816266/1
atatgaaacgcgagtggggccgtcagaacctgatagaaacggttggcgtt
+4816266/1
CCCFFFFFHHHHHJFGHJJJJJJJJJJJJJJJHJIIJIJJJJEHHFFDDD
@4816736/1
gagctttcgtactgagtgtcgagtctgtaggcttttggtactttatcgtc
+4816736/1
CCCFFFFFHHHHHJJJHHHIJIJHHJJJJJJJJJJJJJHIJJJJJJJJJJ
@771791/1
tgcggaatcagcctcgcgggtgggtctggcatggtgcctagagggacggg
+771791/1
CCCFFFFFHHHHHJIJJJJJFHJJHIIGHGIIJJHHHGGGFFFFFDDDDD
@4817387/1
gggccaacagattgtttgagatgtttgtgaaactgcgacaccttgtggct
+4817387/1
CCCFFFFFHHHHHJHIIJJJJJJHIJIHIJJJJJJJJJJJJJJJJJJJJH
@4817451/1
gcgagactcataacgcagccagatgccaaagttcttgatcttcactgggc
+4817451/1
B@@DFFFFGHHHHJIJJJIJJJJIIIGJJJJHHGIIIHJJJJJJJJJIIJ
@6850433/1
accattcaatttaaaagaaactgggtgcgtgcaggatcctcgtcattgcc
+6850433/1
?BBDFFFFHHHHHJJJJJJJJJJJJGHIJHJJJJJIJJJJJJJJJJJJJJ
@772906/1
gccgtgattatctaggacgtcttcttgaatccacattggtgtgataaccg
+772906/1
@CCFFFFFHHHHHJEGIIJFHIJJJJJIJJIIIJIIJJIGHHIJJJJJJJ
@3463663/1
gcaagaagtaccagaaacgggacttagccacaatctggtctggagagaag
+3463663/1
CCCFFFFFFHHHHJJJJJJJJJJJJJIJJJJJJJJJJJIIJJJJJIJJJJ
@6851379/1
ccaattcactgttcattacctgtgaaaactgtccttcagatacaccgtca
+6851379/1
CCCFFFFFHHHHHIJJJJJJJJJJJJJJJJJJJJJJJJJJJJJJJJJJJJ
@4171410/1
gcactgagtgacggcacctccgacactgaggtcacggtactcgcggtaca
+4171410/1
CCCFFFFFCFBHHGEHIJHIIIJIJJJJIJJDGGIIJBGHHGJJJH=?DE
@2804087/1
ggtggtgcacgcgcttgggcagagggaatctgattgtgctgttgtggaac
+2804087/1
@@?DFDDDFFHDDHJIIIGFHIHHFIEHGIIGIIGDGGFFFHGICGGGIJ
@3464030/1
gggcacgcttgcgcatgacatctattcatgccattggcgttcaaaaggtt
+3464030/1
CCCFFFFFHHHHHJJJJJJJJJJJJJJJJJJJJJJJJJIIJJJJJJIIFG
@4172019/1
ctgtttgtctgtttgtctgtttgtctgtttgtctgttcgtctgtgcgcgc
+4172019/1
BCCDFFFFHHHHHJJIJJJJJJJJJJJJJJJJJJJJJJJJIJJIJJJJJJ
@4172321/1
cagagggaatctgattgtgctgttgtggaactgcttcacctgtggccggc
+4172321/1
CCCFFFFFHHHHHJJJJIJJJJJJJIIJJJJJJJJJJJJJJJIJJJJJJJ
@4172397/1
ctcacatccaccctctggtaaatatcgtacgaaccgcggcatgaaatgaa
+4172397/1
@CCDFDFFGHDDFGHGHGFHIIEIIIIBBFGHDFGABF@FGGGIHGFEEH
@4172666/1
caccagtggtcttcttgaacttcttcaattgacgcaagaagtaccagaaa
+4172666/1
CCCFFFFFHHHHHJJJJIJJJJJIJJJIJJJIIJJJJJJJJFHIJJJJII
@4172728/1
gcccatcaatttatcttcaaatgacgacaccacagttccagtctcaggca
+4172728/1
CCCFFFFFHHHHHJJJJJJJJJJJJJJJJJJJJJJJJJJJJIJJJJJJJJ
@3465385/1
gcccattttcacaggcaagggatcctaacttcgcaaccactaattccagt
+3465385/1
CCCFFFFFHHHHHJJIJJJJJJJJJJJJJJJJJJJJJJIJJJJJJIJJJF
@4173652/1
gctgttgtggaactgcttcacctgtggccggcggcacgcagacgccttga
+4173652/1
@C@FDEFDHHFDBFFHDDGHEHIGDHGGIGGGGDGIBEB<AD@8>8<@CC
@7529345/1
gtcgtttgaaaaattgacggccagccttaacgtacgactccaacgccccc
+7529345/1
CCCFFFFFHHHHHJJJJJJJJJJJJJJJJJJJIJJJJJJJJJJJJJJJHF
@7529549/1
ccatcttgtattcaaaagaaaacctagaa
+7529549/1
?;=ADDDDHFFHBB<FHH?FGCAHHIAE4
@2807450/1
gttactatatactatagattggtttcaaagtcagaactaatgaaaacagg
+2807450/1
CCCFFFFFHHHHHJJJJJJJJJIJJJJJJJHIJJJJJJJJJJJJJJJJJJ
@2807634/1
gcagccagatgccaaagttcttgatcttcactgggctcttctctgggatt
+2807634/1
CCCFFFFFHHHHFGIIHHGIIIJJJJIJJJIIJGIGHIIIIJJIJIIGHJ
@7530305/1
ctggatggagtgagcacgggctctgtgcctggctcccatgtcacggtagc
+7530305/1
CCCFFFFFHHHHHJJJJJJJJJJJJIJJJJJJJJJJJJJJJJJJJJGIII
@7530864/1
gtcataatcttcagatactccaaagcattctgggctgcagatgactgtgc
+7530864/1
CBCFFFFFHHHHHJJJJJJJJJJJJJJJJJJJJJJJJJJJJJJJJJJHIJ
@7531626/1
aatctagacatgcacagctcttgcagccatccaacgggattgcccatcaa
+7531626/1
@@CFFFFFHHHHHJJJJJJJJJJJJJJJJJJJJJJJJJHIIJJJJJJJJI
@5506894/1
cgtttagcagcttcatccagaggcaagcgctccaagttgcttggaggctt
+5506894/1
CCCFFFFFHHHHHJJJJJJJJJJJJJJJJJJJJJJJIIJJJJJJJJJJJJ
@5506914/1
cttcagatactccaaagcattctgggctgcagatgactgtgcatccttgc
+5506914/1
CCCFFFFFHHHHHJJJJJJIJJJJJJJJJJJJIJJJJIJIJJJJJJJJII
@5506949/1
gtcttggttgaacggaactccaatcctttactcgaatagtcttttctaac
+5506949/1
CBCFFFFDHHHHHJJJJJJJJJJJJJJJJJJJJJJJJJJJJJJJJJJJJH
@2125374/1
cgacaccacagttccagtctcaggcacattgccattagtagactgatcag
+2125374/1
CCCFDFDDHFFCDEDGIIIBGHIEEGGGGIIIIIIIGIGEHGFGGGIIII
@2125400/1
catggtaagaaggtggcggccagaatctagacatgcacagctcttgcagc
+2125400/1
CCCFFFEFHHHGHGIJJJJJIJJJJJJJJJJJJJJJJJJJJJJJJJJJJJ
@2126176/1
ctgcagatgactgtgcatccttgctagtaagtcctgagccatagcaaaca
+2126176/1
CCCFFFFFHHHHHJJJJJJJJJJJJIJJJJJHIJJIJJJJJJJJJIJJJJ
@4817969/1
gtcctttctaaggttctaaactatatctgtaccaaatttcaaccaaatcc
+4817969/1
CCCFFFFFHHHHHFHIJIJJJJJJJJJJJJJJJJJJJJJJJJJJJJIJJJ
@5508427/1
cactgagtgacggcacctccgacactgaggtcacggtactcgcggtacat
+5508427/1
CCCFFFFDHHHHHJJJJJJJJJJJJJJJJJHIJJJJJJJJJJJJHHFFFF
@5508590/1
gtgggctgttgttgccgtttgcccgctttttcttgttgcgtagactcttt
+5508590/1
CCCFFFFFHHHHHJJJJJJJJJJJJJJJJJJJJJJIJJJJJJJIJJJJJJ
@4818800/1
gttgtgtacacctgagcgagactcataacgcagccagatgccaaagttct
+4818800/1
CCCFFFEFHHHHHJJJJJJJIJJJIJJJJJJJJJJJJJJJJJJJJJHIJJ
@4818866/1
caggcaacatcttctttggtttgtcaggggtaatgctaacgtcatagcga
+4818866/1
CCCFFFFFHHHHHJJJJJJHIJJJJJJJJJEHGJJJIJJJJJIIJJJJJI
@5509110/1
cggcgtcattcgatatcttctgtagctgctgtgtgaagttcttcaaagcg
+5509110/1
CCCFFFFFHHHHHJJJJJJJJJJJJJJJJJJJJJJJJJIIIIJJJJJJJJ
@4819126/1
tgctttcacaatcttcgtgggactagtagtcatttctttctgccactctt
+4819126/1
?@@DDDDDFFFFFIFII?A@G:AFFGCBFCFGIIEGFFIIEBDGCDBGFD
@2127667/1
ctgtggccggcggcacgcagacgccttgatgacctccactttgatgatct
+2127667/1
CCCFFFFFHHHHHJJJJJJJJJJJHHHHFFFFFFEEDEEDDDDDDDEEDE
@6179822/1
cgcaatgttggagcttggtacaaagcaaaggtcgggcagttcgtcaacaa
+6179822/1
CCCFFFFFHHHHHJJJJJIIJJJJJJJJJJJIIJJJJJJJJJJJJJJJJJ
@4819485/1
gtaattattaattaattaaaaaggataattaaatattgcttggaaatgat
+4819485/1
CCCFFFFFHHHHHJJJJJIJJJJJJJJJJJJJJJJJJJJJJJJJJJJJJJ
@6179895/1
gtcggcataacgggccgcgactccgccctcttcctcgggttggaatgatt
+6179895/1
CCCFFFFFHHHHHJJJJJJJJJJJJJJJJHHHHHHFFFDBDDDDDDDDDE
@6179939/1
gtgctgggcctcttgtatgcgaaggtgttgaggcgcttgtggtggtgcac
+6179939/1
CCCFFFFFHHHHHJJHJJJJJJJJJEGHIJJJJJJJJJJHJJIJIHHIJI
@5509984/1
ctgtgacttgtagtcaaggtggagattttactatctttcaagtcggcata
+5509984/1
CCCFFFFFHHHGHHICHHG<FHIJGIHJJJIIJJJJJJJJJJIIHJJJIJ
@6180524/1
gtcttcttgaacttcttcaattgacgcaagaagtaccagaaacgggactt
+6180524/1
CCCFFFFFHGHHHJJJJJJJJJJJJJJJJJJJJHHJJJJJJJJJJJJJJJ
@6180572/1
cttcatcttagcgttcacattgacaaacttaggtttgcttacagccattc
+6180572/1
CCCFFFFFHHHHHHIJJJJJJIJJJJJJJJJJJHJJJJJJJJJIJJJJJJ
@82149/1
gttctgtacaatagaagctctgtaggtggcgagtcctccttcagccaggc
+82149/1
CC@FFFFFHHGHHJJJGJGIJJIEHICFGIJJIGHGHGGIIGIIHGIHHJ
@1447928/1
ccgacactgaggtcacggtactcgcggtacatgttgtgtacacctgagcg
+1447928/1
@@CDDFFFHHHHFHHIIIHHIGIFFGGAFGHGIJIIEEGDHBCCHGGGII
@773718/1
gctgggcctcttgtatgcgaaggtgttgaggcgcttgtggtggtgcacgc
+773718/1
CCCFFFFFHHHHHHIJJJJJJJJEHHHJJJJJJJJJJIJJHIIHHHJJJH
@83131/1
gcgagactcataacgcagccagatgccaaagttcttgatcttcactgggc
+83131/1
CCCFFFFFHHHHHJJJJJJJJJJJJJJJJJJHJJJJJJJJJJJJJJJJJJ
@83621/1
ctcgcacgttggcagtaatagtacaagtgaaaagtcacttgccgatggta
+83621/1
CCCFFFFFHHHHHJJJJJJJJJJJJJJIIJJJJJJJJJJJJJJJGIJJHG
@774884/1
ctccggtaagtttgtcgagtagagccttagctgcggaatgcttagcttcc
+774884/1
CCCFFFDFHHHHHJIJJJJHIJIJJJJJJJJJJJJJJJJJIFHIJJJJJJ
@84213/1
cagcatacataataaaattagaggaagtaggtgctgggcctcttgtatgc
+84213/1
CCCFFFFFHHHHHJJJJJJJJJJJGHJJJJJJJJJJJJEHJJJJJJJJJJ
@1449375/1
agtaaattcaattgttgatatagaggataccgatacctggttacacttaa
+1449375/1
C@CFFFFFHHHHHJIJJJJJJJJJJJJJJJJJIJJJJJGIIGJJJJJJJJ
@84421/1
agtgacggcacctccgacactgaggtcacggtactcgcggtacatgttgt
+84421/1
8::BDFFFHHHHHJJJJJJJJJJJJIJJJJJIJJJJJJJJHFHHHFFFFD
@775666/1
gctgcagatgactgtgcatccttgctagtaagtcctgagccatagcaaac
+775666/1
CCCFFFFFHHHHHJJJJJJJJJJJJJJJJJJJIJJJJIJJJIJJJJJJJI
@84790/1
caccagtggtcttcttgaacttcttcaattgacgcaagaagtaccagaaa
+84790/1
@@BFFFFFHHHHHJJJJJJJJJJJJJJJJJJJJJJJGIJJJGIJJJJJJJ
@775948/1
cggaagccaatcttcagtattttgcgtactggagtgccgtatcccgtgtc
+775948/1
CCCFFFFFHHHHHJJJJIJJJJJJJJJJJJJJIJHIJJJIJJJJJJGIHI
@1450175/1
ctagtaatgtacgctttctccttctgcttgggagcacccttgaagtcctc
+1450175/1
BBCFDFFFHHHHHJJJJJJJJJJJJJJJJJJJJJJJJJJJJJJJIJJJJJ
@1450592/1
tagagccttagctgcggaatgcttagcttccttcttagagcgtcccgtac
+1450592/1
CCCFFFFFHHHHHJJJJJJJJJJJJJJJJJJJJJJJJJJJJJJJJJJJJJ
@2809269/1
ctacatttccgtccatcattttgtcaacgaactcttctgaagtatttgtt
+2809269/1
CCCFFFFFHHHFHIGIGGGGIJIGHIIJJIGGIIJJJIIIJJ?FIIJJDG
@6180893/1
attttagatatttgttgttcattcaactgtcttgttaatgcctggccctc
+6180893/1
CCCFFFFFHHHHHJJJJJJJJJJJJJJJJJJJJJJJJJJJJJJJJJJJJJ
@7532088/1
ggcgcttgtggtggtgcacgcgcttgggcagagggaatctgattgtgctg
+7532088/1
CCCFFFFFHHHHHIGGIIJJJIIJJJJJJJJIIJIHIJJJJJJJJIJJIH
@6852326/1
ccactcgttaagcgtattagtttcttgtgactacaaacggcgctatataa
+6852326/1
CCCFFFFFHHHHHJEHIJJJJJJJJJJIJIJJJJJJJJJJJJJJJJJJJJ
@6852361/1
gtctggagagaagatcctcatcttgtatagaggaggcttgggctcgctct
+6852361/1
CCCFFFFFHHHHHJJJJJJJJJJJJJJJJJJJJJJJJJJGIJJJJJJIIG
@6852610/1
gacgtccggaacatcaaatatcttgacttggcaaagagttgtcgatatgt
+6852610/1
CCCFFFFFHHHHHJJJJJJJJJJJJJJJJJJJJJJJIJGIJJJJJJJJIF
@3468844/1
gcatcccacaatatattcgtgaaaaccgcatccaactcggatcagccgtt
+3468844/1
CCCFFFFFHHHHHJJJJJJJJJJJJJJJJJJJJJJJJJJJJJJJJJJJIJ
@6181921/1
ggctatgccatttatcctcgcacgttggcagtaatagtacaagtgaaaag
+6181921/1
CCCFFFFFHHHHHJJJJJJJJJJJHJJJJJJIJJJJJJJJJJJHIJJJJJ
@3469069/1
ctctatactttgcattaaaataatgcccattttcacaggcaagggatcct
+3469069/1
CCCFFFFFHHHHHJJJJJJJJJJJJJJJJJJJJJJJJJJJJJJJJJJJJJ
@3469394/1
ttctagataacataacaaactacacgggaagggttttttaaactcatgtt
+3469394/1
CCCFFFFFHHHHHJJJJJJJJJJJJJJJJJJJJBGIIJJJJHHIIJJJII
@7533725/1
cccgcataacgcatcgggattctgttgcatctgcaacgccctggctgcat
+7533725/1
CCCFFFFFHHHHHJJJJJJJJJJJJJJJJJJJJJJJJJJJJJJJJJJJJJ
@7533947/1
gcctcttgtatgcgaaggtgttgaggcgcttgtggtggtgcacgcgcttg
+7533947/1
CCCFFFFFHHHHHJJJJJHGHIJJJJJJJJJJHJJJJJHIJJJJJJHFFD
@6182962/1
gcttggtacaaagcaaaggtcgggcagttcgtcaacaagacattactagc
+6182962/1
CCCFFFDFHHHHHJJJJJJIIJJJJJJJJJJJJJJJJJJJJJJJJJJJJJ
@6183113/1
gttggagcttggtacaaagcaaaggtcgggcagttcgtcaacaagacatt
+6183113/1
CCCFFFFFHHHHHIJJJJJJJJJJJIJJJJJJJJJJJJJJJJJJJJJJJJ
@3470283/1
atcagaagcacatactgctaaatctaattaagaaggaggtgggtatgtta
+3470283/1
CCCFFFFFHHHHHJJJJJJJJJJJJJJJJJJJJJJJJJJCGHIGHJJJJI
@6854619/1
cctgtttcaaccacagacaaatcatagcatttgtaaaatatttctatcac
+6854619/1
CCCFFFFFHHHHHJJJJJJJJJJJJJJJJJJJJIHJJJJJJJJJJJJJJJ
@3470736/1
gtggattttaatgttattattacagcatacataataaaattagaggaagt
+3470736/1
@@@FFDEEHHHHGIIIJIJJJJIGHGIJIJIJJJJJJIJIJJJIJJIIJH
@6855119/1
ctcccatgtcacggtagcactgagtgacggcacctccgacactgaggtca
+6855119/1
CCCFFFFFHHHHHJGHIJJJJJJJHIJJJJJJJJJJJJJJJJJJJJJHIJ
@3471189/1
gtgctgggcctcttgtatgcgaaggtgttgaggcgcttgtggtggtgcac
+3471189/1
CCCFFFFFDHHHHJJIIJJJJHIIJCGGHIIJJJJJJIJGIJIIJGHGIH
@7535621/1
tctgtcactaacattttctttttctagtttcaaatgacgataaaatatcc
+7535621/1
CCCFFFFFHHHHHJJJJJJJJJJJJJJJGJJJJJJJJJJJJIJJJJJJJI
@1451718/1
cttttttcagccctcatacaaaccgtaaaggcggaatatccaagtctaat
+1451718/1
?@@DFDFDDFFDFHEECFHGIGIIG??D?DFEHGEHIICGHIGG=@HHCC
@1452031/1
tggatggagtgagcacgggctctgtgcctggctcccatgtcacggtagca
+1452031/1
CCCFFFFFHHHHGJJJJJJJJJJJIJJJJJJJJJJJJJJJJIJJJIJJJI
@6185734/1
gggacttcgacatattcggcgatgatgcattcttcctcgtcaagcaaata
+6185734/1
CCCFFFFFHHHHHJJJJJJJJJJJJJJJJJJJJJJJJJJJJJJJJJJJJJ
@1452688/1
ctcatataacactttgacaggctgctgtgggatacggctggagaacaaat
+1452688/1
??@DBDBDDHDHBDEGGHI@@GEB=?3F>CGIB?DCBG<FD288B88=C9
@1452744/1
ggaaaattacactaattctatgcaaagtatagcttgtatttgttatgtaa
+1452744/1
@CCFFFFFHHHHHJJJJJJJJJJJJJJHIJJJJJJJJJJJJJIJJJJJII
@7537299/1
cgttcacattgacaaacttaggtttgcttacagccattcccaactgtcct
+7537299/1
CCCFFFFFHHHHHJJJJJJJJJHJJJJJJJJJJJJJJJJJJJJJJJJJJJ
@2130008/1
actaattctatgcaaagtatagcttgtatttgttatgtaaccactccata
+2130008/1
BCCFFFFFHHHHHJJJJHJJJJJJJJIJJJJJJJJJJJJJJJJJJJJJJJ
@85489/1
tggaaatcagaagcacatactgctaaatctaattaagaaggaggtgggta
+85489/1
CCCFFFFFHHHHHJJJIJJJJJJJJJJJJJJJJJJIJJJJJJJJDGHJHI
@85553/1
gtcacattacatactctgtatttcctcttcatggtgccacagtgagtgat
+85553/1
CBCFFFFFHHHHHJJJJJJJJJJJJJJJJJJJJJJJJJJJIJGHJJGHII
@1453219/1
ccagccttaacgtacgattccaacgccccctggcgtaaaataacgtcaat
+1453219/1
@@CFFFFFDDHFDFGEFHFIDHEGGHGIIGIFDFHDHGGIIGHHICHGHC
@7537762/1
gtggtgatactgttatcctgtaatggtacagcctgtcattgttgctctgc
+7537762/1
BBCFDDFFHHHHHJJJJJJJJJJJJJHIJJJJJJJIJJJJJJJJJJJJJJ
@5510317/1
atcgttctcagcatggtaagaaggtggcggccagaatctagacatgcaca
+5510317/1
?@@FDDFFHGFHHGGGGGDGHIIJIIIIEHIIIIGEIIIJJJJIFGEHJH
@1453957/1
gtgaatacggtctaaccgactaatgtaaatgcgccattagactagttaat
+1453957/1
B?@FFFFFHGFHHJJJJIJIBHIJJJJJIJJIJIJJJJJJJJJJJJJJJJ
@5510872/1
agcatacataataaaattagaggaagtaggtgctgggcctcttgtatgcg
+5510872/1
<@@DFFFEHHHHDEGGIGEHCHIGGGFEBHEEGGAFCIIIJIIJFIIIJG
@1454130/1
cagcatggtaagaaggtggcggccagaatctagacatgcacagctcttgc
+1454130/1
CCCFFFFFFHHHHJJJGHJJJJJJJJJJJJJJJJJJJJJJJJJJJJJJJJ
@86642/1
ctttactcgaatagtcttttctaacttgaacagtgcgatgttttacaagg
+86642/1
CCCFFFFFHHAHHJJJJJJJJJJJJJJJJJJJJHIJJJJJHIJJJJJJJJ
@86975/1
atcacaagtaagatactgcaaacatgccagttataaagcatagcccgaag
+86975/1
@BCFFFFFHHHHHJJJJJJJJJIJJJJJJJIJJJJJJJJIJJJJJJJJJJ
@6187670/1
gctcgcttggcttgagatttgttgcgaccgatgccataaacagtgtgctg
+6187670/1
CC@FFFFFHHHHHJJJJJJJJIIJJJJJJJJJJJJJJJJJJJJ@GGIHHH
@6187886/1
ggagcttggtacaaagcaaaggtcgggcagttcgtcaacaagacattact
+6187886/1
CCCFFFFFHFHHHJJJJJJJJJHJJJJJJJHJJJJJJJJJJJJJJJJJJJ
@5511777/1
gattgctcagatgcaatttcttgcaagaattgcacaaagttgaagtcctt
+5511777/1
@C@DDEFDDHBDHHBHGIIGIGGBGIIGGFHGECDHIIIHEEGGEGIGII
@2131945/1
ggaagcgtagatgtcttactagtaccgggatcaacattgcgtgc
+2131945/1
CCCFFFDBDHBHFEGHHGIJIIHGGHGFGGIHGGIIIJJJJFGI
@6188004/1
gacgtgattctttaatttgacataacttttttatttatgaaccgattgac
+6188004/1
@CCFFFFFHHHHHJJJJIJIJJJJJJJJJJJIJJJJJJJIGJJJIJJJJJ
@6188086/1
aggaagtaggtgctgggcctcttgtatgcgaaggtgttgaggcgcttgtg
+6188086/1
BCCFFFFFHHHHHJJJJHIJJJJJJJJJJJJJJJBGGIJJJJJJJJJJHJ
@87538/1
gtaggtgctgggcctcttgtatgcgaaggtgttgaggcgcttgtggtggt
+87538/1
CCCFFDDFFHHGGIIGIGICHHIIIIIIIHIHIIIIIIIIIGIHIIFGHB
@4175226/1
ctaaactataaccaaagtgacatttgctttaaatgctcaataattaataa
+4175226/1
CCCFFFFFHHHHHJJJJHIJJJJJJJJJJJJJJJJJJJIHIJJJJJJJJJ
@87751/1
gggatatggaattttaatttatgccccctttaaaaaaaagctcgatctca
+87751/1
CCCFFFFFHHHHHJJJJJJJJJJJJJJJJJJJJJJJJJJJJJJJJJJJJJ
@6855542/1
agccacaatctggtctggagagaagatcctcatcttgtatagaggaggct
+6855542/1
==?1BDBDFFFFAGDGI@CF?;1A2AFBGIC@BEGG<?DD><?DFFAEGE
@2809529/1
ggaactgcttcacctgtggccggcggcacgcagacgccttgatgacctcc
+2809529/1
CCCFFFFFHHHHHJJJJJJJJJJJJJJJJJJJHHFFFDEDDDDDEDDDDD
@6188453/1
gtggcgcacagggcacgcttgcgcatgacatctatacatgccattggcgt
+6188453/1
@B@FFFFFHHHHHJJJJJJJJJJJJJJJJJJJJJJJJJJJJJJJJJJJJH
@87870/1
gtggattttaatgttattattacagcatacataataaa
+87870/1
@@<BDADDHAFFBFH<FF@H<FF9@?C>FFFGI>HA<4
@6188749/1
gcggttttcacgaatatattgtgggatgcttaaatttacatttagtgttt
+6188749/1
CCCFFFFFHHHHHJJJJIJJJJJJJIJJJJJJJJJJJIJIJJJJJHIIIJ
@5512700/1
agacgaagcgcgcgttctcatgtaatttttaatgttctccaaatcgacga
+5512700/1
C@CFFFFFHHHHHJIIIIJIIJIGGIIJJJIIJJJJJJJJIIJJJJGIHF
@6188916/1
ctcataacgcagccagatgccaaagttcttgatcttcactgggctcttct
+6188916/1
CCCFDFFFHHHHHJJJJJJJJJJJJCGHIIIJIJIJJJJJIFGIIIJJIG
@6856146/1
agtgacggcacctccgacactgaggtcacggtactcgcggtacatgttgt
+6856146/1
:;=DDFFFHHFGFIFD?FGGHHGHGBFFIEGHBHID;FGH@=AAE@EFEF
@5512878/1
ggggttattgttatgtcgatgtcgaacccaaaaatgtaattaactttttt
+5512878/1
BCCFDFFFHHHHHJJJJJIJJJJJJJJJJJJJJJJJIIJJJJJJJJJJJJ
@777285/1
cgtcaaaccaaattccttcacatacaagtcagtgttgaaattcgcccgtc
+777285/1
@@@FDFFFHHHHHJJJJJJJIJJJJJJJHIJIGIJIIGGIIJIJJJJJHG
@2810410/1
gcgactgtcacacggtagcggaaggtgggttcgtgaatcatgccctcaat
+2810410/1
CCCFFFFFHHHHHIJFHIJJJGIGEFGHJDGIJIJJJJJJJIIHJJJJHF
@2810680/1
tgtacattgaaaataaaaaataaaaaaatagcaggggttattgttatgtc
+2810680/1
CCBFFFFFHHHHHJJJJJJJJJJJJJJJJJJJJJJJJFIIIJJIJJJJJJ
@2810807/1
ccgtcattgaacaatctcgtatgatgccgttt
+2810807/1
@@@DDDDDB?C?DHHHHGDBEHHG>E@?8CC?
@6857781/1
gcccgtcgcaccagattattgatttctctttccctgtcgggagcggagcg
+6857781/1
@C@FFDFFAHHHGJIJJIJIEIIJJIIJIIIJJJJIIJIIBHIJEEHHEF
@5514508/1
gcacgtagttctcagcttccctgcaaagttaaccatcttgtattcaaaag
+5514508/1
CCCFFDFFFHHHHJJJJJJJJJJJJJJJHGJJJJJJJJJJHIJJJJJJJJ
@778528/1
tcacacggtagcggaaggtgggttcgtgaatcatgccctcaatctgcacc
+778528/1
CCCFFFFFFHHHHJJJJJEHIJHIJJIJJJJHIJJJJJJJJJJJJJJJJJ
@1454659/1
cttccttcttagagcgtcccgtacccatagcaacaagatcagcgactgtc
+1454659/1
CCCFFFFFHHGHHJJJIJJJJIJJJJJJJJJJJJJJJJJJJJJJJJJJJJ
@1455096/1
tcatcgttctcagcatggtaagaaggtggcggccagaatctagacatgca
+1455096/1
CCCFFFFFHHHHHJGIJJHJGHIJJJHIIJJJJIJJIJJJJJJJJJJJJJ
@7537948/1
caccacagttccagtctcaggcacattgccattagtagactgatcagccg
+7537948/1
B@CFFFFFHHHHHJIJJJJJJJJJJJJJJJIJJJJGIJJJJJJJJJJJJJ
@7537986/1
gccctcaatctgcaccagttcatatttgggcacagttcctcgacgagcaa
+7537986/1
CCCFFFFFHHHHHJJJJJJJJJJJJJJJJJJJJJJJJJJJJJJJJJJJJJ
@4824504/1
tgctgggcctcttgtatgcgaaggtgttgaggcgcttgtggtggtgcacg
+4824504/1
@CCDFFFFFHHHFGFHGIJJECFF?ECEFHHIEHJIGIBFF@@GFCGHJF
@3472308/1
ttattgttatgtcgatgtcgaacccaaaaatgtaattaacttttttttgt
+3472308/1
CCCFFFEFHGHHHJJJJJJJIIJJJJJJEIIJGIGIJJGJJJJJIJJIJH
@7538448/1
gtttctagataacataacaaactatacgggaagggttttttaaactcatg
+7538448/1
@;@BDBDD>D<B<<2CHDI@?EB?A:CBEGIAB??DHIGH@GDGI@====
@7538486/1
gcttcacctgtggccggcggcacgcagacgccttgatgacctccactttg
+7538486/1
CCCFFFFFHHHHHJJJJJJJJJJJJJJJHHHFFDDEEEEEDDDDDDDDDD
@3472400/1
tccagtcgtttaagagaagttcagtgacatacacacttacagaagaatta
+3472400/1
CCCFFFFFHHHHHJJJJJJHJJJJJJJJJJJJJJJJJJIJJJJBDHIIJI
@1456261/1
gcaggatcctcgtcattgcctggcatacaaggcaaagcaccgacgacgac
+1456261/1
CCCFFFFFHHHHHJJJJJJJJJJIJJJJIJJJJJJIJIJJJJJJJJJJHH
@3472676/1
gtcctgcagagcttgccacatcttgtaagcagcctgacgcttagcaagtt
+3472676/1
CCCFFFFFHHHHHJJJJJJJJJJJJI@HIJJJJJJJJJJJJJJJJJJJIJ
@3473236/1
gtaatttttgtctttcgcaaaatattccgcgacagatgtctttctagtgc
+3473236/1
CBCFFFFFHHHHHJJJJJJJJJJJJJJJJJJJJJJJJJIIJJJJJJJJJJ
@3473240/1
tggtggtgcacgcgcttgggcagagggaatctgattgtgctgttgtggaa
+3473240/1
BCCFFFFFHHHHHJJJJJJJJJJJJJJIJJJJJIJJJIJJJJJJJGIJJJ
@4826005/1
gtcttcttgaacttcttcaattgacgcaagaagtaccagaaacgggactt
+4826005/1
CCCFFFFFHHHHHJJJJJJJJJJJJJJJJJJJJHJJJJJJJJJJJJJJJJ
@1457488/1
cacctgtggccggcggcacgcagacgccttgatgacctccactttgatga
+1457488/1
CCCFFEEFHHHGHJJIJJJJJJJJJJHHHFFFFFEEEEEDDDDDDDCDDD
@3473739/1
ctggatggagtgagcacgggctctgtgcctggctcccatgtcacggtagc
+3473739/1
@CCFFFFFHHDFHIJJJJJJJJJJJJJJJJGJJJJJJJJJIIJJJJFHIJ
@3473883/1
ccacaatctggtctggagagaagatcctcatcttgtatagaggaggcttg
+3473883/1
CCCFFFFFHHHHHJJJHJJJHJJJJJJJJJJJJJJJJJJJJJJJJJJJJD
@7540681/1
atcgtttttattattagtatttgttgggtatcggccgagcgcttcggtac
+7540681/1
CCCFFFFFHHHHHJJJJHJJJJJJJJJJHHIJJJJJJJJJJJJJJJJHHH
@4175648/1
ggggtgacatcggacttaatacaaggaaactgtttagactggttacattg
+4175648/1
BBCFDDFFHHHHHJJJJJJJJJIIJJIJJJJJHJJJJJJJJJJJIJJJJJ
@4827159/1
ctggagagaagatcctcatcttgtatagaggaggcttgggctcgctctcc
+4827159/1
CCCFFFFFHHHHHJJJJJJJJJJHJJJIJJJIJJJJJJJJJJJJJJJJJJ
@4827446/1
gtgacttgtagtcaaggtggagattttactatctttcaagtcggcataac
+4827446/1
BBCFFFFFHHHHHJJJJEGIJJIJJJJJJJJJJJJJJJJJIJJJJJJJJJ
@7542240/1
attttgtttttctctgtgatctgtttcttggcatctatagatgtcggtgg
+7542240/1
8??DDDDDHHHHHIIGGE<IHHIIIIIIIIIIIIIIIIIIFIIIGIIGII
@7542348/1
cacacgtttcacttcagcatagacaggtgtcttccctggcaatacaacaa
+7542348/1
CCCFFFDFHHHHHJJJJJJJJJJJJJJFHHIJJJJJJJJJJJJIJJJJJI
@7542354/1
ataaagataagtataggctcaaaacctaacgacatcaatcaccagcttaa
+7542354/1
CCCFFFFFHHHHHJJJJJJJJJJJJJJJJJIJJJJJJJJJJJIJJJJJJJ
@4177224/1
cggcaaacgcctattaacattatcatcgttctcagcatggtaagaaggtg
+4177224/1
CCCFFFFFHHHHHJJJJJJJJJIJJJJJGHIJJJJJJIJIDFGHJIGABG
@7542430/1
ggcagagggaatctgattgtgctgttgtggaactgcttcacctgtggccg
+7542430/1
CCCFFFFFHHHHHJJJJJJJJJJJJJJIJJJJJJJJJJJJJJJJJJJJJJ
@2132578/1
ctcggacatttcaattttatttagttggtcttggttgaacggaactccaa
+2132578/1
CCCFFFFFHHHHHJJJJJJJJJJJJJJJHHIJJJIJJJJJJJJIIJJIJJ
@4828581/1
cttctttctagtgcctgataagcccagacctagcccaaattcttcttctt
+4828581/1
CCCFFFFFHHHHHJJJJJJJJJJJJJJJJJJJJJJJJJJJJJJJJJJJJJ
@7542866/1
ctcagcatggtaagaaggtggcggccagaatctagacatgcacagctctt
+7542866/1
@CCDDFFFHHFHFIIJJJCEHHGGBDFHJJHJIIFHIIIIGGIJJIJJGJ
@4177927/1
ggatagctggacaaggcactggcaacgaccaatcatggacttttcttcaa
+4177927/1
CCCFFFFFFHBFHIGAGHGIIIGIGIBEGIIIGIFIGIFGGIIIIIIIII
@4829386/1
gatgaggttcaccaagctagtggcgttgatgtcgcaagatagtgagacat
+4829386/1
CCCFFFFEHHHHHJJJJJJJFHIJJJJJJJJIJJJJJJJJJJIIIJIJJJ
@6189077/1
gccatattcaaatgggaagtggtgataaagataagtataggctcaaaacc
+6189077/1
=;1ADDABDBHFHDB?GG@CAF3AAC:CB<9<FBFHGI@??CFE9BFEE?
@780321/1
gctatttattttttctatattttcaatgaacagaattgacccttctacag
+780321/1
CCCFFFFFHHHHHJJJJJJJJJJJJJJJJJJJJJJJJJJJJJJJJJJJJJ
@2813384/1
tgttgaggcgcttgtggtggtgcacgcgcttgggcagagggaatctgatt
+2813384/1
CCCFFFFFHHHHHJHJJIJJJIJJJJJJJJJJJJJJJJJJHHHHFFFFFF
@92166/1
gtagcactgagtgacggcacctccgacactgaggtcacggtactcgcggt
+92166/1
CCCFFFFFHHHHHJJJJJJJJJJJJJJJJJJJJJIJJJJJHJJJJJJHF?
@92291/1
ctgtgttgttgcacgcgcacggtggcggcgtaccgcgaggggtgcgcgtc
+92291/1
CCCFFFFFHHHHHJJJJJJJJJHHJJJJJHFFDDDDDDDDDD:BDDDDDD
@92322/1
cttgtattcaaaagaaaacctagaatcactggttcaaattcaaataaaat
+92322/1
CCCFFFFFHHHHHJIJJJJJJJJJJJJJJJJJIJJJJJJJJJGIJJJJJJ
@92506/1
gctgtgacttgtagtcaaggtggagattttactatctttcaagtcggcat
+92506/1
CCCFFFBEHHHHHJHIIJJJFHIJJHIJJJJJJJJJJJJIJJJJJJJJJJ
@92535/1
gttgtggaactgcttcacctgtggccggcggcacgcagacgccttgatga
+92535/1
??@D=BDDBDCFBGFD?EH<E<AE@FCA<@F@BEEAB/<A3;B5;BB>3>
@5516867/1
tcagcatggtaagaaggtggcggccagaatct
+5516867/1
CCCFFFFFHHHHHJJJAGIJJJJJJJJJJJJJ
@781285/1
gcaggggttattgttatgtcgatgtcgaacccaaaaatgtaattaacttt
+781285/1
CC@FFFFDHHHHGHHHGIHIIHIJJJIIIHIIJEHIIIGFGGIIJIIIJJ
@5517128/1
ctaaataatgctgaatattaaactggaaatatccacacgtattttttttt
+5517128/1
CCCFFFFFHHHHHIJJJJJJIHJJJJJJJJJJJJJJJJJFHJJJJJJJJJ
@781434/1
cgctcgtcgaaatcaaacagttcaagtcattgttcttaaacttcaataac
+781434/1
CCCFFFFFHHHHHJJJJJJJHIJJJJJJJIJJIJJJJJJJJJJJJJJJJI
@6190801/1
ctccgggcgcagcaccagtcgtgctcgcagccgcggtcactgcccccgct
+6190801/1
@@CFDDFFHGGHHJJJIJJJIGIIJJIGIJJIGIGF>CDDDDCDDDDDDB
@2814841/1
cctctatactttgcattaaaataatgcccattttcacaggcaagggatcc
+2814841/1
CCCFFFFFHHHHHJJJJJIIJJJJJJJJJJJJJIJJJIIJJJJGHIJJJJ
@93552/1
cttcttgaacttcttcaattgacgcaagaagtaccagaaacgggacttag
+93552/1
CCCFFFFFHHHHHJJJJJJJJJJJJJJJJJJGHIJJJJJJJJJJJJJJJI
@782222/1
gaatttgtggcctggcgttgagggcaagttcatgcgtttttgctctggcg
+782222/1
C@CFFFFFHHHHHJJJJJJJJJJJJJJJHJJJJJJJJJJJJJJJJJJJJJ
@3475840/1
ctcgaatagtcttttctaacttgaacagtgcgatgttttacaagggcagg
+3475840/1
CCCFFFFFHHHHHJJGJIJIIJIGIJIIFHHGIIIHIJJIJJIJJJJIJJ
@5518111/1
ctgcagatgactgtgcatccttgctagtaagtcctgagccatagcaaaca
+5518111/1
@C@FFFDFHHHHHIIIGIHFIGHIGHGEHIHIGIJIIEGIEHIIFGAHFH
@782563/1
gcaaagataagatgaagaagaggagcaaattgaaataaaaaattggtgaa
+782563/1
CCCFFFFDHHHHGJJJJJJJJJJJJJJJJJJJJJJJJJJJJJIGIJFHIJ
@3476455/1
cgttggttatcaagtggcttggtagtatccaagttgaaatctttgatcat
+3476455/1
@C@DFFDFHGHHHJFHJJJJIJAFFEHGGHIIG?GGHIJEHGHIGHIIJE
@5519000/1
ggtgactgctgaacggaatttttctatgtactcttcaggcgcgctcccct
+5519000/1
@@@FFFFFGHHHGIJJIGIJJJJJJJJJJJJJJJIIJGGFHHIJIJIIII
@5519049/1
gtttgtctagtaatgtatgctttctccttctgcttgggagcacccttgaa
+5519049/1
CCCFFFFFHHHHHJJIJJJIIJJJGJJJJJJJJJJJJJHIJJJJJJIJIJ
@3476955/1
caataatattacagtcaatttaccttggaaactgtgttacctatgatatt
+3476955/1
CCCFFFFFHHHHHJIJJJJJJJJJJJJJCIJJJJIIIJJJJJJJJJJJJJ
@6192538/1
gggcacagttcctcgacgagcaagtagttcttgaagcacagacacaggtg
+6192538/1
CCCFFFFFHHHHHJJJJJIJJJJJHJJIIJJJJJJJJIHIJJJJJJJJFH
@5519411/1
ttcagatactccaaagcattctgggctgcagatgactgtgcatccttgct
+5519411/1
CCCFFFFFHHHHHJIJJJJJJJJJJJJJJJJJJJJJJJJJJJJJJJJJJJ
@6192840/1
cgcaagaagtaccagaaacgggacttagccacaatctggtctggagagaa
+6192840/1
CCCFFFFFHHHHHJJJJJJJJJJJJJJJJJJJJJJJJJJIIJJJJJIJJJ
@5519483/1
aattcgtagctttctttaattctttagttttaagttagttttcatcttaa
+5519483/1
@@@DFFDDHHGGHIGIIIIIIJGHIGICFHHGIHEGEHEGGHJJJHIGHC
@5519507/1
gtggtcttcttgaacttcttcaattgacgcaagaagtaccagaaacggga
+5519507/1
?@?DFFDEBFDHDGDBEGIIIIIIFIIIGIIEH@DCFG>FFHHIIIICED
@3477428/1
gttggaatgattctggtgggttgtcctgcagagcttgccacatcttgtaa
+3477428/1
@BBFFFFFHHHHHJJJGHJJHIJJJJJJJJJJJJJJJJJJJJJJJJJJJI
@6192985/1
gcgcttgggcagagggaatctgattgtgctgttgtggaactgcttcacct
+6192985/1
CCCFFFFFHHHHHJJJJJJJJJJJJJJJJJJJJJJJJJJJJJJIJJJJJJ
@95594/1
cgcacgttggcagtaatagtacaagtgaaaagtcacttgccgatggt
+95594/1
CCCFFFEFHHHHHIIJJJJHIJJJJFHIJJJJHIJJJJJJJJIJIJF
@784309/1
cttatatactgaactcataacatcatgaaattaatgataatttaaatcat
+784309/1
CCCFFFFFHHHHHJJIJJJIHHJJJJJJJIJJJJJJIJJJJJJJJJJJJJ
@3477820/1
ggtgcgtgcaggatcctcgtcattgcctggcatacaaggcaaagcaccga
+3477820/1
BB?DFFDFHHHHHIJJIIIHHIIIJJJHJIIJHJJJJJJJJJJJJJJJJJ
@6193513/1
gcaagaagtaccagaaacgggacttagccacaatctggtctggagagaag
+6193513/1
CCCFFFFFHHHHFHIIIIIIIEIJJIJJJJJJJJJJIIFHIJJIIEIIII
@5521202/1
gctctgcgtcggtatacacttggggaaagcctcctcactggcatagacgc
+5521202/1
CCCFFFFFHHHHHIJJJJJJJJJJJJJJJJJJJJJJJJJJJJJJJJJJJJ
@2134040/1
catggattatacattacacttactaatatagtaaaagcagtgttcatttt
+2134040/1
@@CFFDFFHHHHHJIJJJJJJJJJJJIJJJIHIIJIHIIIGHFIIIGIJI
@6860454/1
ctgcttcacctgtggccggcggcacgcagacgccttgatgacctccactt
+6860454/1
@@@D?DD?DFHAF@>G?EHFG@FGHGA4@B=ABD@ACCA;>CCA;?CC:>
@6860547/1
cgtgattctttaatttgacataacttttttatttatgaaccgattgacat
+6860547/1
@@@DFFDDHHHHHJJJJJIJJIG@HIIIJIJJEGGHIIJIJJGIJJIJJD
@4830700/1
gtcagttagctttttaatacatctctgtccaggcactatattgcagacct
+4830700/1
CCCFFFFFHHHHHJJJJJJJJJJJJJJHIJJIJJJJJIJJJJJJJJJJJJ
@4830748/1
cttatcattaccaatcggtaaaggatctcttgtatacaaattatttctac
+4830748/1
CCCFFFFFHHHHHJJJJJIJJJJJJJJJJJJJJJJJJJJJJJJJJJJJJJ
@4830849/1
ctgtcctccggtactaacgatcaaatcgatcatgggtccataatcattcc
+4830849/1
CCCDFFFFHHHDHIIJJJJJJJEGGGGHIJJJJJJJHHIIJIJJJJIJJJ
@4831001/1
caccgacgacgacactgtacagttagaaatg
+4831001/1
@@@DDD@:FAF:8CCFGB<<F<FGG>??</?
@2815723/1
gttcaagttaaccgcaatgttggagcttggtacaaagcaaaggtcgggca
+2815723/1
CCCFFFFEHGHHHJJJJJJJJJJJJJJJJJHIJJJJJJJJJIJHHJJJJI
@6861216/1
tcctcatcttgtatagaggaggcttgggctcgctctccgaagggagcttg
+6861216/1
CCCFFFFFHHHHHJJJJJJJJJJJJHIJJJJJJJJJJJJJJIJJEHIIJI
@1458924/1
gttgtggaactgcttcacctgtggccggcggcacgcagacgccttgatga
+1458924/1
CCCFFFFFHHHHHJJJJJJJJJJJJJJJJJJJJJHHFFDDDDDDDDDDDE
@6861337/1
ctggagagaagatcctcatcttgtatagaggaggcttgggctcgctctcc
+6861337/1
CCCFFFFFHHHHHJJJJJJJJJJIIJJJJJJJJJJJJIIJJJJJJJJJJJ
@5522155/1
ccagtaaaggttgtgatttttcaccgataacttccaatttgtatttgtca
+5522155/1
BCCFDFFFHHFHHGHGJJJJJJJJJJIJJJJJJJJJJJJJJGIJJJJIJJ
@2816425/1
ccacaatatattcgtgaaaaccgcatccaactcagatcagccgtttctga
+2816425/1
CCCFFFFFHHHHHJIJJJJJJJJJJJJJJJJJJJJJJJJJJJJHJJJJJI
@5522575/1
gacatttcaattttatttagttggtcttggttgaacggaactccaatcct
+5522575/1
CCCFFFFFHHHHHJJJJJJJGHJJHHGJJJJJIJJJJJJIJJJJJJJJJJ
@4180421/1
cggcataacgggccgcgactccgccctcttcctcgggttggaatgattct
+4180421/1
CCCFFFFFHHHHHJJIJJJGIJJJJJJJJJJJJHHHFBEDDEDDDDDFFD
@2816761/1
atacataataaaattagaggaagtaggtgctgggcct
+2816761/1
?BCFFFFFHHHHHJJJJJIJJJJHJJJHIIJJJJJJJ
@4180839/1
cccatgtcacggtagcactgagtgacggcacctccgacactgaggtcacg
+4180839/1
CCCFFFFFGHHHHIJJIIJJIJFHIJJJJJJIIGIJJJJJJJJJJHHIGI
@4832512/1
tgagaagtgtgataatgtcataaagttgacaataatctataattacttta
+4832512/1
CCCFFFFDHHHHHJJJJIJIJJJJJGJJJJJJJJIJJJIJJJJJJJJJJJ
@2817128/1
gtggattttaatgttattattacagcatacataataaaattagaggaagt
+2817128/1
CBCFFFFFHHHHHHJJJJJJJJJJJJJJJJJJJJJGJIJJJJJJJJJJJJ
@2134074/1
gtcttggttgaacggaactccaatcctttactcgaatagtcttttctaac
+2134074/1
C@CFFFFFHHHGHIJJJJIIJJIJJJJJJGIJJJJJJJJJJJJJJJJJJE
@5523642/1
cttgtattcaaaagaaaacctagaatcactggttcaaattcaaataaaat
+5523642/1
CCCFFFFFHGHHHJJJJJJJJJJJJJJJJJJJIJJIIIJJJJGHIJJJJJ
@6194196/1
ctgtgatctgtttcttggcatctatagatgtcggtggcgcacagggcacg
+6194196/1
CCCFFFFFHHHHHJJJJJJJJJJJJJJJJJIJJJFHIJJJJJJJJJJJJI
@2134280/1
gttttgaataaatattcgagctgcaaacctattttagtagaaagttttcc
+2134280/1
B@CDFFFFHGHGHJIJJJJJIIJJIIIJGIIJJJJJJIIEGHDHHIJJJJ
@1460848/1
gggcctcttgtatgcgaaggtgttgaggcgcttgtggtggtgcacgcgct
+1460848/1
CCCFFFFFHHHHHJJJJJJJAFHHIHJJIJJJJJIJJJJJIHJJJJJHFF
@5523846/1
cttgtatttgttatgtaaccactccatactttgtttcatttaaatttacg
+5523846/1
@CCFFFFFHHHHHJJJIGJIHEFHBDHHGIJEGJIIIGIIIJJGJJEIFH
@6863370/1
ggcaggttgaactcacaccattcaatttaaaagaaactgggtgcgtgcag
+6863370/1
CCCFFFEFHHFFFHIJJJJJJJJJJJJJJJJJJJJJJJJJJGHIIIIJJJ
@4181705/1
ggcacctccgacactgaggtcacggtactcgcggtacatgttgtgtacac
+4181705/1
CCCFFFFFHHHHHJJJJJJIJJJJJJJJJJJJJJIJJJJJJJJJJJJJEC
@4181776/1
gtcactattctaggattgtgtaggtaatattattaaacgaagaacatgcg
+4181776/1
CCCFFFFFHHHGHJHIIJHHHIJJHJIJJJJJJJJJIJJJJJJIIJIGIJ
@1461480/1
tgctgggcctcttgtatgcgaaggtgttgaggcgcttgtggtggtgcacg
+1461480/1
CCCFFFFDHHHHHJHJJJJJJJJJFHIHIIJJJJJJJJIJJJJJHHJJJH
@6863926/1
cataatcattcctggaatccgtgtcgacggcgatgagagcccacgatgta
+6863926/1
CCCFFFFFHHHHHJJJJJJJJIJJJJJJJJJJJJJJJJJJJJJJHHFFFF
@7544371/1
ctctgtgatctgtttcttggcatctatagatgtcggtggcgcacagggca
+7544371/1
@BCFFFFFHHHHHJJJJJJJJJJJJJJJJIJJJJJJGHIJJJJJJJJJJJ
@1461967/1
cgggacttagccacaatctggtctggagagaagatcctcatcttgtatag
+1461967/1
CCCFFFFFHHHHHJJJIJJJJIHJJJJJHJIJJJJIJIJIJIJJJIJJJI
@7544546/1
aaaatattttttacgatttttgtctgtctgtctgtctgtccgtttgttct
+7544546/1
CCCFFFFFHHHHHJJGIJJJJJJJJJJJJJJJJJJJJJJJJJIJJJIJJJ
@5525103/1
agtgacggcacctccgacactgaggtcacggtactcgcggtacatgttgt
+5525103/1
@@BFFFFFHHHHHJJJJJJJJJJJJHIJJJJIJJJJJJJJIGHHHFFFFE
@6195771/1
ctgggctgcagatgactgtgcatccttgctagtaagtcctgagccatagc
+6195771/1
?@8D?A?D<FFFB?CGBFHHEBEHGIIDFIIIFEDD9:DD>?FGIB9<GF
@7545340/1
ctgtgacttgtagtcaaggtggagattttactatctttcaagtcggcata
+7545340/1
BCCDFFFFHHHHHHIJJJJCGHIJGJJJJJJJJJJJJJJJJJHIJJJJJJ
@1462911/1
gtcaaattaaaaaatcacgtcgaacactattctatgcttataccattaat
+1462911/1
CCCFFFFFHHHHHIJJIJJIJJJJJJJJJIJJJIJJJJJIJJJJIIJJII
@787896/1
tgtgtacacctgagcgagactcataacgcagccagatgccaaagttcttg
+787896/1
CCCFFFFFHHHHHJJJJJJJJJJJJJJJJJJJJJJJJJJJJJIJIJJJJJ
@6196334/1
cttagaagatagtaaatagcccagtcaacggatggccaaataggaaacac
+6196334/1
CCCFFFFFHHHHHHJJIJIJJJJJJJIIJJJIJJJJJJJJJJJJJJJJJJ
@787999/1
gggattgcccatcaatttatcttcaaatgacgacaccacagttccagtct
+787999/1
CCCFFFFFHHHHHJJJJJJJJJJJJJJJJJJJJJIIIJJJJJJIJJJGJJ
@788043/1
gcccattttcacaggcaagggatcctaacttcgcaaccactaattccagt
+788043/1
CCCFFFFFHHHHHJJJJJJJJJJJJJJJJJJJJJJJJJJJJJJJJJJJJF
@6196553/1
cactgcagcgatactgggaacattcgactgatccggtgagggatgcgtga
+6196553/1
CCCFFFFFHHHHHJJJJJJJJJJJJJJJJJJJJJJJIIJJJJJJJJJIJI
@1463314/1
gcgacaccttgtggctgtgacttgtagtcaaggtggagattttactatct
+1463314/1
CCCFFFDFGHDFFBGIGEH@EHHIHGHEGIGGHCFGIIIGHGGGIICGEH
@3479625/1
gtgagaagtgtgataatgtcataaagttgacaataatctataattacttt
+3479625/1
CCCFFFFFFHFHHJJJJJJJJJJJJJHHJIJIJJJJJJJJJJJJJJJJJJ
@3479724/1
catattcaaatgggaagtggtgataaagataagtataggctcaaaaccta
+3479724/1
CCCFFFFEHHHHHJIEIHIJHHHHGJJJJIJIJGIIJJIJJJIJIIIJII
@3479908/1
gtcagtgttgaaattcgcccgtcgcaccag
+3479908/1
?:?B?2ADF=8D4EGIEEEF:F@<8:8@8?
@95991/1
gggaatctgattgtgctgttgtggaactgcttcacctgtggccggcggca
+95991/1
CCCFFFFFHHHHHIIJJJJJJJJJJIJJJJJJJJJJJJJJJJJJJJJHFD
@3479988/1
cactcttgctccatggtccaggagcagcagcgtgcgcaggttcaggcatc
+3479988/1
CCCFFFFFHHHHHJJJJJJJJJIJJJJJJJJJIJJJJJGIHIJJJJJJJJ
@788603/1
gcttagcttccttcttagagcgtcccgtacccatagcaacaagatcagcg
+788603/1
CCCFFFFFHHHHHJJJJJJJIJIJJJJJJJJJJJJJIJJJIIJIJJJJJJ
@1463899/1
gttacctgcaacttggccaggttagggccaacagattgtttgagatgttt
+1463899/1
CCCFFFFFHHHHHJJJJJJJJHHIJJJJJJJJJJIJJJJJJJJJJJJIJJ
@3480323/1
gttagttttcatcttaagttcggaaagattataatatttctttagtttaa
+3480323/1
CCCFFFFFHHHHHJJJJJJJJJJJJJJJJJJJIJJJJJJJJJJJJIJJJJ
@789131/1
gcaaatttttggttttaaccacatagttcccgatttcgcgggatctcttc
+789131/1
CCCFFFFFHHHHFIJJIIJJJJJHIIHIJJJJJJJIHGIIIJJGIHHHHH
@1464277/1
ctaagtgagtatacatctattaaattcaaacgcagagctcattatgttga
+1464277/1
CCCFFFFFHHHHHJJJJJJJJJJJJJJJJJJJJIJIJJJJJJJJJJJJJI
@7546773/1
gtcacacggtagcggaaggtgggttcgtgaatcatgccctcaatctgcac
+7546773/1
CCCFFFFFHFHHHJJIJJJFHIJHHJJIJJJJJJJJJJJJJJJJJJJJJJ
@7546836/1
ctcatcttgtatagaggaggcttgggctcgctctccgaagggagcttgcg
+7546836/1
@CCFFFFFHHHHHJJJJJJJJJJHHJIJJJJJJJJJJHIJJJDIIIJIGH
@3480772/1
atacttacttgtgtgataccacaataatttagatcattacaaaatatgaa
+3480772/1
CCCFFFFFHHHFHGHIIIJJJJJJHJJIIIHIJIJJIGIIJJJJIJIJJJ
@1464635/1
gagagaagatcctcatcttgtatagaggaggcttgggctcgctctccgaa
+1464635/1
@@@DDDDDHFD?FBGHIIIIEHDGEEBDGCHGGH<FHGGCEEGDDEHEDA
@96953/1
gcgggagattttaaaaactgcttaagacctttagcgccattttggccgca
+96953/1
C@CFDFFDHFHHHJIIJJHIIGHJIIGIIHIJIIIHIGIJJGIIJIIJIJ
@4833018/1
tccaaatcgacgactcctgtggctttcagtgaaacgtcaaaatttat
+4833018/1
CCCFFFFFHHHHHJJJJJJIJJJJJJJJJIIJJJJJIIIJJJJJJJJ
@1466003/1
cattagtagactgatcagccggagcagctccggtaagtttgtcgagt
+1466003/1
CCCFFFDFHHHHHJJJJJJJJJIJJIJJIJJJJGHIJIJIJJJJJJF
@1466428/1
cacgattatgaagacgaagcggacgtcacggtaagcattcatcagaatgc
+1466428/1
CCCFFFFFHHHHHJJJJJJJJJJJJIJJJJJHIIJJJJJJJJJJJJJJHH
@7549434/1
cgcagaaataattcatagcaaaaattaaagttagtctattatagtttcaa
+7549434/1
CCCFFFFFHHHHHJJJJJJJJJJJJJJJJJJJJJJJJJJJJJJJIIJJJJ
@7549871/1
gttgtgtacacctgagcgagactcataacgcagccagatgccaaagttct
+7549871/1
CCCFFFDDHHHHHJJJJJJJJJJJJJJJJJJJJJJJJJJJJJJJJJFHHI
@1467461/1
gcggccagaatctagacatgcacagctcttgcagccatccaacgggattg
+1467461/1
CCCFFFFFHHHHHJJJJJJJJJJJJJJJJJJJJJJJJJJJJJJJJJJJJJ
@2136856/1
aggtgctgggcctcttgtatgcgaaggtgttgaggcgcttgtggtggtgc
+2136856/1
;@@ADDFFHGFFFGGDHGIIGGICAFEC?GFBHIG?DBHJJHI?HHIJAE
@98582/1
cttcatggtgccacagtgagtgatttcaattttgagacctttgatttctt
+98582/1
CCCFFFFFHHHHHJJJHIJJIHHJJJJJJJJJJJJJJJJJJJJJJJJJJJ
@6864578/1
cctgtccggtagaactctataccacggcgtcacgacacagtccttgtaat
+6864578/1
CCCFFFFFHHFHHJJJJJJJJJJJJJJJJJJJJJJJJJJJIHJIJGHHHH
@1467895/1
gtacttttcaaggaacatttgagtggttccttttagtaaaaaattctaat
+1467895/1
CCCFFFDD?FHGGGEGEGIJJJJEHEHHGIHIJJGIIIGHG<FG>FGIFI
@1468007/1
cttattataaaaggtataaatattcctgccaccaataaatcgttttaaca
+1468007/1
CCCFFFFFHHHHHJFHIJJJJJJJJJJJJJJJJJJJJJJJJJJJJJJJJJ
@6864802/1
tgaacgtcggcggagggccatacatcggcggcggcat
+6864802/1
?@@DDDDBFADDH??8?@BDHHCFI>FHIE8357350
@6864895/1
gtttcttcatctcagtatgtatgtgtcggtccccagctccgaagttcctg
+6864895/1
BBBFFFFFHHHHHJJHJJJJIJJJJJJJJJJJJJJJIJJJJJJJIJJJJJ
@6864954/1
gacgcaagaagtaccagaaacgggacttagccacaatctggtctggagag
+6864954/1
C@BFFFFFHHHFHIJIJJJJJJJIIJJJIJIJJJJJJJJJJHJJJJIJHJ
@99115/1
ctcggacatttcaattttatttagttggtcttggttgaacggaactccaa
+99115/1
CCCFFFFFHHHHHIIJJJJJJJJJJJJJIHJJJJJJJJJJJJJJJJJJJJ
@6865198/1
ctggagagaagatcctcatcttgtatagaggaggcttgggctcgctctcc
+6865198/1
CCCFFFFFHHHHHJJJJJJJJJJJJJJJIJJIJJJJJHIJIIIIIJJJJJ
@1468824/1
ccttcttagagcgtcccgtacccatagcaacaagatcagcgactgtcaca
+1468824/1
CCCFFFFFHHHHHIJJJJIJJJJJJJJJJJJJJJJJJJJJJJIJJJJJJJ
@1468955/1
tccttcttctcttttttctcctttcttttgcgagctgctgccgaaagatt
+1468955/1
CCCFFFFFHHHHHJJJJJJJJJJJJJJJJJJJJJJJJJJJJJJJJJJJJJ
@6865763/1
ctcggttttgcgagtacttcatattagaaatcacttctttgattttcttc
+6865763/1
CCCFFDFFHHHHHJGHIJJJJJJJJJJJJJJJJJJJJJJJJJJJJJJJJJ
@2138282/1
ctcgctacttctcgcacggcctttgctctgtatgtatgaccggtactcta
+2138282/1
CCCFFFFFHHHHHJIIJJIIJJJJJJJJJJIIJJIJJJIJJJIIIJJJJI
@4184393/1
gtcacggtagcactgagtgacggcacctccgacactgaggtcacggtact
+4184393/1
CCCFFFFDFHHHHJJJJFHIJJJJJJJJJJJJJJJJJIIJHIJJJJIIHH
@6865986/1
gtcttggttgaacggaactccaatcctttactcgaatagtcttttctaac
+6865986/1
@?@FFFDEHDHHFII@ECFFHIIIIGIIGHE@FC;GHIDBFGHFHHIGEI
@6866164/1
gccagaatctagacatgcacagctcttgcagccatccaacaggattgccc
+6866164/1
CCCFFFFFHHHHHJJJJJJJJJJJJJJJJJJJJJJJJJJJJJJJJJJJJJ
@100208/1
agaggaagtaggtgctgggcctcttgtatgcgaaggtgttgaggcgcttg
+100208/1
@BBFFFFFHHHHDHIJJJJIIJJJJJJJIJJJGIJIDGHHJIIJGIJJJH
@4184784/1
gctgggtcttacagattggtggaaaccaaaccaaacttctctgccaccac
+4184784/1
CCCFFFFFHHHHHJJJJJJIIJJJJJJJJJJJJJJJJJJJJJJJJJJJJJ
@4833938/1
gttgtggaactgcttcacctgtggccggcggcacgcagacgccttgatga
+4833938/1
CCCFFFFFHHHHHJJJJJJJJJJJJJJJJJJJJJHHFFDEDDDDDDDDDE
@2817513/1
gtttgcatatatgtcttgacatacatttttgaattatatccaaaagataa
+2817513/1
CBCFFFFFHHHHHIJJJJJJJJJJJJJJJJJJJJJJJJJJJJIJJJJJJJ
@6866641/1
gtttgagatgtttgtgaaactgcgacaccttgtggctgtgacttgtagtc
+6866641/1
CCCFFFFFHHHHHJIJJJ>HIJJJJJJJJJJJJJJJJJIJIJJJJHIJIJ
@1469865/1
cttgtggtggtgcacgcgcttgggcagagggaatctgattgtgctgttgt
+1469865/1
@CCFFFFFHHHHHJJJJJJJJJJJJJJHIIJIJIJJJJJJJJIJJIJIJI
@4834147/1
gcaagaagtaccagaaacgggacttagccacaatctggtctggagagaag
+4834147/1
B@@FFFFFHHGHHJIJJJJGJJJJJJJIJJJIJJJJJIIJJIJHIEHIJJ
@4185241/1
gtacaactcatcgccgtatatttcagtggggtcgtgcctgtgatcctcga
+4185241/1
CCCFFFFFHHHHHJJJHIJIIJJIIJIGJJJGHIJJJJJJJJIJIIJIJI
@6867540/1
gttggagcttggtacaaagcaaaggtcgggcagttcgtcaacaagacatt
+6867540/1
C@CFFDEFHHHHHJIGJIJJJJGHJHHIJJJJIGHIIIJJJJJJJJJJJJ
@6867609/1
ctgggttactttcttctgagctttcgtactgagtgtcgagtctgtaggct
+6867609/1
CCCFFDDFHHHHHJJJJJJJJJJJJJIJJJJJJGHHIJGIFHIIGJJJJJ
@4185982/1
cctgttttggtagcggcggcgcggtccgtgtggagcatgctcgccatcag
+4185982/1
CCCFFFFFHHHHHJJJJJJJJHHFBDDDDDDDDDDDDDDDDDDDDDDDDC
@6867789/1
gtgcattattacattttttataaacggtacatctagagtataaaaaactg
+6867789/1
CBCFFFFFHHHHHJJJJJJJJJJJJIJJJJJJJJJJJJHIIJJJIJIJJJ
@6867938/1
cccatgtcacggtagcactgagtgacggcacctccgacactgaggtcacg
+6867938/1
CCCFFFFFHHHHFHIJJJJJJJHIJJJJJJJJJCHJJJJJJJJJJHJJJJ
@2818751/1
cttgttgttaagaggtgttacctgcaacttggccaggttagggccaacag
+2818751/1
@@@FDDDFHHGGGIHCFCF@HDFHEIHGEEHIIGIIIFGHIFHIFGHGHG
@4835299/1
ctcccatgtcacggtagcactgagtgacggcacctccgacactgaggtca
+4835299/1
CCCFFFFFHHHHHJGIJJJJJJJJHIJJJJJJJJJJJJJJJJJJJJJIHI
@6868263/1
aactctgtcgccgataccagatttaaaaaaaaagaaattgtgattttaat
+6868263/1
CCCFFFFFHHHHHEHJJJJIJIIIIIJJIJJGGIIJIJGFHEHFHHFFFD
@2818956/1
gtcgtcttctttggtaatgagttggttcttgtctatgatgtcttgtttgt
+2818956/1
@@@FDDFDBFHHHIGHIIGIGCFGIHGHGIIGHIIIIGIIDDFGGDGEHF
@4186860/1
ctacttggttccaattaaactttgggcctgtttcagagtctcgt
+4186860/1
CCCFFFFFHHHHHJIJIGIIIJJJIIIIHIHIJJIJJJHIIIJG
@1471662/1
gcgacatgtaagagttcaatggggaagtaaatgcatctgtccttatttcc
+1471662/1
CCCFFFFFHHHHHJFHIJJIJJJJJJJJJJJJJJJJJJJJJJJJJJJJJJ
@4835944/1
gcaaagataagatgaagaagaggagcaaatggaaaaaaaaattggtgaaa
+4835944/1
CCCFFFFFHHHHHJJIJIIJJJJFGIJIJIJJJJJJJJJJGHIJJHIIJI
@4187614/1
ggatggagtgagcacgggctctgtgcctggctcccatgtcacggtagcac
+4187614/1
CCCFFFFFFHHHHJJJJJJJJJJIJJJJJJJJJJJJJJIIJJJJGHJJJJ
@3482989/1
caagaacatgtaaaaccaagactcactaaacataaaaataatacattacg
+3482989/1
@@CFFFFFDHHFHGEDEGIIJJHIJIGHEFIIJFGGDEHBDDIEIJGIFI
@3483157/1
gcacagctcttgcagccatccaacaggattgcccatcaatttatcttcaa
+3483157/1
CC@FDFFFHFFFHIJGIJGHIJGFHGIDHHGHHGFHGHJGHGIGGHIGIG
@1472708/1
atctgttcagcggagagatgctgcgtcttccagctggtgctgacagtctc
+1472708/1
@BCFFFFFHHHHHJJJJJJJJJJJJJJJJJJJJJJJJGIJJJJJJJJJJJ
@6869679/1
gttttgaataaatattcgagctgcaaacctattttagtagaaagttttcc
+6869679/1
CBCFFFFFHHHHHJJJJJJJJJJJJJJJJJJJJJJJJIIJJJJJIIJJJJ
@4188466/1
gttcttgaagcacagacacaggtgtcttcaacggaagagattccatttcc
+4188466/1
CCCFFFFFHHHHHJJJJJJJJJHIHIJJJJJJJJJJJJJJJJJJJJJJJJ
@6870190/1
gtagctttaaggggatctgctgtctgtggagctgatgcttgctgggcctc
+6870190/1
CBCFFFFFHHHHHJJJJJJJJJIJJJJJJJJJJJJJJJIJJJJJJJJJJJ
@3483776/1
cccgggtgaggatgcactacatttccgtccatcattttgtcaacgaactc
+3483776/1
CCCFFFDDHHHHHJJJJJJJJJJJJJJIIJJJJJJJJJJJJJJJJIJJJJ
@4188588/1
ctcgccatcaggacctgcaccatgcaccgccatgccgtgtaccacgcctg
+4188588/1
CCCFFFFFHHHHHJJJJJIJJJJJJJJJJJJJJIJJJJJJIJJJJJJJJJ
@4188753/1
gcctcttgtatgcgaaggtgttgaggcgcttgtggtggtgcacgcgcttg
+4188753/1
CCCFFFFFHHHHHJIEHIAFFGIHJJJIJJJJGIJHGHGGHJJIJJHFFD
@4188812/1
ctccggtaagtttgtcgagtagagccttagctgcggaatgcttagcttcc
+4188812/1
CCCFFFFFHHFHHJIJJJJJIJJJJJJJJJJJJJJJJJJJJJJJJJJJJJ
@3484132/1
tcgacatcgacataacaataacccctgctattttttttattttttatttc
+3484132/1
CCCFFFFFHHHHHJJJJJJJJJJJJJJJJIJJJJJJJJJJJJJJJJHHHH
@1473622/1
ccccagcagcaccaggagcggttgctccggtggcgggggcagtgctgggg
+1473622/1
CCCFFFFFHHHHHJJJJJJJJJJJJJJJJJIJJJJJFDDDDDDDDEDDDD
@6197141/1
gctgaattgcagcatcttgtcgagaacatgaagccgctttggtttacgtt
+6197141/1
CCCFFFFFHHHHHJJJJJJHIJJJJJJJJJJJJJJJJJJJJJHJJJJJHI
@5525358/1
aggataataagttaattataccaagtttcatcgaaatcaaaccgttagtt
+5525358/1
@BCFFFFFHHHHHJJJJJJJJJJJJIJJJJJJJJJJJJJJJJJJJJJJJJ
@5525370/1
taacagtaatttatcaaataggacctcacataacattagcactttcagta
+5525370/1
CCCFFFDDHHHHHJJJJJJJJJJJJJJJJJJJJJJJJJJJJJJJJJJJIJ
@5525470/1
cgcagccagatgccaaagttcttgatcttcactgggctcttctctgggat
+5525470/1
CCCFFFFFHHHHHJJJJJHJJJJJJJJJJJJJJIIIJJJJJJJJJJJJJJ
@3484386/1
cgatgttatacatatagcatttcggatctatagaggctgtcactgcagcg
+3484386/1
CCCFFFFFHHHHHJJJJJJJJJJJJJJJJJJJJJJJJJJJJJJJJJJJJJ
@3484570/1
ggctatgccatttatcctcgcacgttggcagtaatagtacaagtgaaaag
+3484570/1
CCCFFFFFHFHHHIJIJJIIJIJJHJIJJJJHHIJJIIJJJIIHIIIIJF
@1474153/1
ctcgctacttctcgcacggcctttgctctgtatgtatgaccggtactcta
+1474153/1
CCCFFFFFHHHHHJJJJJJJJJJJJJJJJJJJJJJJJJJJJJJHIJJJJG
@3484769/1
gccctgtgcgccaccgacatctatagatgccaagaaacagatcacag
+3484769/1
@CCDFFEDDHHFGDFIEGHEGGIIIJGDHIJIIHIIGGIIGHIGCII
@7551297/1
ctgggtgcgtgcaggatcctcgtcattgcctggcatacaaggcaaagcac
+7551297/1
CCCFFDDFHHHHHJJJJJJJJJJJJJJJJJJJJJJJIJJJJJJJJJJJJJ
@6197797/1
ggtcttggttgaacggaactccaatcctttactcgaatagtcttttctaa
+6197797/1
CCBFFFFFHHHHHJJJJJJJJJJJJJJJJJJJJJJJJJJJJJJJJJJJJJ
@1474544/1
gtcgcaagatagtgagacattcactttttagtcataatcttcagatactc
+1474544/1
@BCFFFFFHHHHFGIIJJIHIJJJJJJJIJJJIGIGHIIIIGGIJJJJII
@6197907/1
ctcccatgtcacggtagcactgagtgacggcacctccgacactgaggtca
+6197907/1
CCCFFFFFHHHHHJHIIIJJJJJIEHIIJIIIIJJJJJIGIJIJJJICGD
@5526269/1
ggcgttgatgtcgcaagatagtgagacattcactttttagtcataatctt
+5526269/1
CCCFFFFFHHHHHJJJJIJJJHIIIIJIJJJJJJJJJJJJJJJJJJJJJJ
@1474620/1
cgcaagaagtaccagaaacgggacttagccacaatctggtctggagagaa
+1474620/1
CCCFFFFFHFHHHJJJJJJJJJJJJJJJJJJJJJJJJJJIIJJJJJIJJJ
@5526318/1
gtggattttaatgttattattacagcatacataataaaattagaggaagt
+5526318/1
@BBFFFFFHHHHHHJJJJJJJJJJJJJJJJJJJJJJJJJJJJJJJJJJJG
@1474914/1
ggcacagttcctcgacgagcaagtagttcttgaagcacagacacaggtgt
+1474914/1
CCCFFFFFHHDHDGBHGGEFDGBHIGFGIIGGDFEBDBFIIGCHGGG8EB
@6198179/1
cagcacctaatacaccgccgcttaaaagataggtaccgatgagcgcttcc
+6198179/1
CCCFFFFFHHHHHJJJJJJJJJJJJJJJJJJJJHIJJJJJJJJJJJJHHH
@3485686/1
ctccaaattgtatctgacgacgcattgaatctgaatacgaaaatgaattc
+3485686/1
CCCFFFFFHHHHHJJJJJJJJJJIJJJJJJJJJIJJJJJJIIJJJIIJJF
@5527207/1
gctggagatgtgggtgtagctttaaggggatctgctgtctgtggagctga
+5527207/1
CCCFFDFDHHFHHJGHIJJJJJJJJJJJJJJJIJJJJJIJJJJJIJJJJJ
@5527421/1
ggacgcgttaacatacgagatcttcgtgcggagataatattttaaagtat
+5527421/1
CCCFFFFDFDGHHFIJJJJIIJJJJJHIJJJGGIGIIJJJIJJJIGIIIH
@5527628/1
gcttgggcagagggaatctgattgtgctgttgtggaactgcttcacctgt
+5527628/1
@@@DFFDFFDHFFGAGHHIIICHIIIIIIIIIGHGBFGHEGBHIGIIIG?
@5527846/1
cttgattttataatttagagacacgtgtacatttcgagagaacaaattac
+5527846/1
CCCFFFFFHHHHHJJJJJIJJJJJJJJIJJIJJJJJIJJJIJJJJJJJJJ
@5527999/1
cacagttccagtctcaggcacattgccattagtagactgatcagccggag
+5527999/1
CCCFFFFFHHHHHJJJJJJJJJJJJJJJJJJJHIIJJJJJJJJJJJJJII
@1476263/1
catggtaagaaggtggcggccagaatctagacatgcacagctcttgcagc
+1476263/1
CCCFFDDFHHHHHHJJJJJJJJJJJJJJJJJJJJJJJJJJJJJJJJJJJJ
@789539/1
caccagtggtcttcttgaacttcttcaattgacgcaagaagtaccagaaa
+789539/1
CCCFFFFFGHHHHJJJJJJJJJHJJJJIIJJIJJJJIJJJJJGGIJJJIJ
@789683/1
atgtggatagctggacaaggcactggcaacgaccaatcatggacttttct
+789683/1
BCCDFFFFHHHHHJJJJJJJJJJJJJJJJJJIIJJJJJJJJJJJJJJJJJ
@5528417/1
gtgctgttgtggaactgcttcacctgtggccggcggcacgcagacgcctt
+5528417/1
CCCFFFFFHHHHHJJJJJJJJJJJJJJJJJJJJJJJJHHFFDDDDDDDDD
@2139283/1
ctcatcttgtatagaggaggcttgggctcgctctccgaagggagcttgcg
+2139283/1
CCCFFFFFHHHHHJIJJIJJJJJEHIJIGIHIIJJJJIJIJJGIIJJJJI
@1476857/1
cccagttattacataattgtacacagtgaacaaaattgcaatatagttat
+1476857/1
CCCFFFFFHHHHHJJJJJJJJJJJJJJJJJJJJJJJJJJIJJJJJJIJJJ
@1476918/1
gtagagccttagctgcggaatgcttagcttccttcttagagcgtcccgta
+1476918/1
CCCFFFFFHHHHHJJJJJJJJJJJJJJJJJJJJJJJJJJJJJJIJJJJJJ
@6870434/1
gttcgtctgtgcgcgctaatctcagaaacggctgatccgagttggatgcg
+6870434/1
CCCFFFFFHFHHHJJJJJJJJJJJJJJJJJJJJJJJJJJCHGHIJEIHHH
@2819564/1
accgcgatgattttggacgtatttttgttgttttttcataccgtcattat
+2819564/1
CCCFFFDFHHHHHJJJJJJGIIJJJJJIJJIJJJJJJJJJJJJJJJJJJJ
@5529278/1
gataagtataggctcaaaacctaacgacatcaatcaccagcttaaaagcc
+5529278/1
CCCFFFDDHHHHHIHIJJJJJIJJJJJJJIJJJGJJJJJIJHIIJIJGII
@6871125/1
ctctatactttgcattaaaataatgcccattttcacaggcaagggatcct
+6871125/1
CCCFFFFFHHHHHJJJJJJJJJJJJIJJJJJJJJJJJJJJJJJJJIJJJJ
@2820075/1
ctcgaatagtcttttctaacttgaacagtgcgatgttttacaagggcagg
+2820075/1
CCCFFFFFHHHHHIJIIJJJJJJJJJJJHHIIGIHFHJJJJJJJJJJJJJ
@1477851/1
cacggcctttgctctgtatgtatgaccggtactctaagggtgggtcgtag
+1477851/1
CCCFFFFFHHHHHJJJIIIJIJJJJJJJJIJJJJJIJJJJ?FHJFHIIJJ
@790825/1
ggtagcactgagtgacggcacctccgacactgaggtcacggtactcgcgg
+790825/1
@C@DFFFFHHHHFIIJJJJIJJJJJJJJJJJJIJJGIJJJJIJJJJJJHF
@790834/1
cttgtagtcaaggtggagattttactatctttcaagtcggcataacgggc
+790834/1
CCCFFFFDHHHHHEFHIJGIIJJJJJJJJJJJJJJJJJJJJJJGIJJIJJ
@2820468/1
cttgttgttaagaggtgttacctgcaacttggccaggttagggccaacag
+2820468/1
CCCFFFFFHHHHHIJCGHHIJJJJJJJJJJJJJJIJJHIJJGIJJJJJJJ
@6871633/1
gacggcacctccgacactgaggtcacggtactcgcggtacatgttgtgta
+6871633/1
C@CFFFFFHHHHHJJJJJJJJJIJJJJJIJJJJIJJJHIIJHHHHHHFFF
@2820516/1
ctatgactggctgcgctttataaaaggcagttgcagaaacatcaatatta
+2820516/1
CCCFFFFFHHHHHJJJJJJJJIJJJJJIJJIJJJJJJJJJJJJJJJJJJJ
@5530048/1
cgtcttttgaagattcagatattgatagttttttcattccctgcagagct
+5530048/1
BCBFFFFFHHHHHJJJJJIJJJJJJJJJIJJJJJJIJJJJJIIJJJJJJI
@2820644/1
ccactgtttacctaccacgttaagtacgtaactttaaaatattgactgga
+2820644/1
CCCFFFFFHHHHHJJJJJJIJJJJJJJJJJJJJJJJJJJJJJJJJJJJJI
@6871863/1
tggtcttggttgaacggaactccaatcctttactcgaatagtcttttcta
+6871863/1
BCCDDFFFHHHHHJJJJJJJJJJJJJJJJJJJJJJIJJJJJIJJJJJJJJ
@4190652/1
ggtgttacctgcaacttggccaggttagggccaacagattgtttgagatg
+4190652/1
BCBFFFFFHHHHHJJJJJJJJJJJHIJJJJJJJJJJJJJJJIIJJJJJJJ
@791607/1
tatatatataattcttctgtacgtgtgtatgtcactgaactcctcttaaa
+791607/1
CCCFFFFFHHHHHJJJJJJJJJJJJJJJJJJJJJJJJJJJJJJJJJJJIJ
@791698/1
ctaggagtgactttcccgtttccaatctccaagacaggaggc
+791698/1
@@@FFDFDFHHHHIIIIIGEGGAHGIGCHGGHIIIIIIGCE?
@4190872/1
ggaagtaaatgcatctgtccttatttccgacccacaaacaattaagcctt
+4190872/1
CCCFFFFFHHHHHJJJJJJJJJJJJJJJJJJJJJJJJJJJJJJJJJJJJJ
@6872521/1
ccagacctagcccaaattcttcttcttcagccggctttggtggttctttg
+6872521/1
CCCFFFFFHHHHHJJJJJJJJJJJJJJJJJJJJJJJJJJJGHIHIJJJJJ
@100934/1
gtggtgcacgcgcttgggcagagggaatctgattgtgctgttgtggaact
+100934/1
@CCFFFFFHHHHHJJJJJJJJIJJJJJJJJJJJJJIJJIJJJJIIJJJJI
@2139795/1
gtagaataaggattaaaaataaacttaaagattattaataagaaaaaaat
+2139795/1
CBCFFFFFHHHHHJJJJJJJJJJJJJJJJJHJJJJJJJJJJJJJJJJJJJ
@6872701/1
ggcgaattttgcgatctgcgtggtagcgtactaccagcgttgatagattc
+6872701/1
CCCFFFFFHHGHHJJJIJJIHIJAGIJJGIJJIJJJJJJHJJJIJJIJJI
@5531129/1
cttcacgacgcttcagcagagtgcacacaatggtgaactggcgttcatgc
+5531129/1
CCCFFFFFHHHHHJJJJJJGIFHIIJJJJJJJJGHIEIJJJJJJJIIGIJ
@101273/1
catgccgccgataaatactgtcgcctggtatggtgttgacgcattttcaa
+101273/1
CCCFFFFFHHHHHJJJJJJJJJJJJIJJFHIJJGGGIJJJJHJJJJJJHH
@792612/1
ctgggcctcttgtatgcgaaggtgttgaggcgcttgtggtggtgcacgcg
+792612/1
@BCFFDFFHHHHHJJJJJIJJJFGHIJJJJJJJJJJIJJIJJJIJJJJHH
@101772/1
cccaactgtcctccggtactaacgatcaaatcgatcatgggtccataatc
+101772/1
CCCFFFFFHHHHHJJJHIIJJJJJJJJDGHHDHIJJJIJJJGGIJJJJJJ
@2140657/1
tgtcagttagctttttaatacatctctgtccaggcactatattgcagacc
+2140657/1
@C@DFDDFHHGHHJJJJJJJJJJJGIJIIIGIHJJGHGGIIIJJIJJGIJ
@2140730/1
gcgtacgaggacatgtccaggtcgtcgcacaccatcgactgggtgcggtt
+2140730/1
BCCFFFDDFHHHHJIJIIJJJJJIHIJJJJIJFHIJIIHGIIH7AD=E=D
@7554354/1
attttatttaaaaactattgctccctatagacaaacagaactatgtgaat
+7554354/1
CCCFFFFFHHHHHJJJJJJJJJJIJJJGJJJJJJJJJJJJJJJJJIIIJJ
@102069/1
cccgtttccaatctccaagacaggaggctccagtactttagctttgacag
+102069/1
CCCFFFFFHHHHHJJJJJJJJJJJJJJJJJJJJIJJJJJJJJJJJJJJJJ
@102230/1
ctcccgggtgaggatgcactacatttccgtccatcattttgtcaacgaac
+102230/1
CCCFFFFFFHHHHJJJJJJJJJJJJJJJJJJJJJJJJJJJJJJJJJJHJJ
@7554787/1
gggcttattctgcatacctgccatgcgctggtaagcgctatggactgccg
+7554787/1
CCCFFFFFHHHHHJJJJJJJJJJJJJJJJJJHIJJJJJJJJJJJJJJJJJ
@2141557/1
ctgtagctgctgtgtgaagttcttcaaagcgtcttctctaacagttctct
+2141557/1
CCCFFFFFHHHHHJJJJJJJJJJJJJJJJJJIJJJJJJJJJJJJJJJJJJ
@2141818/1
accacagttccagtctcaggcacattgccattagtagactgatcagccgg
+2141818/1
@BBFFFFFHHHHHJJJJJJJJJJJJJJJJJJJJJIJJJJJJJJJJJIJJJ
@7555760/1
agcaaatggaaaaaaaaattggtgaaaagaatcacaagtaagatactgca
+7555760/1
@BCFFFFFHHHHHJJJJIHHJJDHIJJJJJJJJJJJJJFGGJJJJJJJJJ
@3486193/1
ctggcatacaaggcaaagcaccgacgacgacactgtacagttagaaatgt
+3486193/1
CCCFFFFFHDHHHJJJJJJJIJGGIFHHBGIIIJGJGHIADHHIIIHHDE
@4837204/1
gcagcttcatccagaggcaagcgctccaagttgcttggaggcttgggcct
+4837204/1
CCCFFFFFHHHHHJJJJJJJJJJJJIJJJJJJJJJJJJJJJJJJJJJIIE
@4837731/1
gtgggttttaatgttattattacagcatacataataaaattagaggaagt
+4837731/1
CBBFFDDFHHHHHHIJJJJJJJJIIJJJJJJJJJJJJJJJJJJJJJHIIB
@4838119/1
ggtgctgggcctcttgtatgcgaaggtgttgaggcgcttgtggtggtgca
+4838119/1
BCBFFFFFHHHHHJJJIJJJJJIHIJGHHIJJJJJJJJJIHIJJIJIIJJ
@4838163/1
gtctaccgggcagttctcgaaatgtttcataacgagccgcatagggtgat
+4838163/1
CCCFFFFFHHHHHIJJJJJJJJJJIGJJJJJJJJJJJJJJHJJJJJEHIH
@7557036/1
gttatgtcgatgtcgaacccaaaaatgtaattaactttttttttgtctgt
+7557036/1
CCCFFFFFHHHHHJJJJJJJJJJJJJJHIJIJJJJJJJJJJJJJJJJHHH
@7557091/1
cgggctatgccatttatcctcgcacgttggcagtaatagtacaagtgaaa
+7557091/1
@@@FFFFFGDFHHJJJJGHJJJIJJJFGIJIIIIJIIJIHIJJJIHIIJI
@4838312/1
cgtttgttatgttatctagaaaccgtgcaattgatatgtatacccccttt
+4838312/1
@BBFFFFFHHHHHJJJJJJJJJJJJHIJJJJJJJJJJIIJJJJJJJJJJJ
@4838427/1
ctgcaatcctgcctcacatgattcatccacaaattccaacccttgcgttt
+4838427/1
CCCFFFFFHHHHHJJJJJJJJJJJJJJJJJJJJJJJJJJIIJJJJJJIJJ
@7557459/1
tgtttgtctgtttgtctgttcgtctgtgcgcgctaatctcagaaacggct
+7557459/1
CC@FFFFFHHHHHIIJJJJJJIHIJIIIJJJJJJJJJJJJJJJJJJJJJJ
@7557547/1
cgacgagcaagtagttcttgaagcacagacacaggtgtcttcaacggaag
+7557547/1
CCCFFFFFHHHHHJIIJJJJJJJJJJJJJJJJJJJFHHIJJJJJJJJJJJ
@3487906/1
ttcactttttagtcataatcttcagatactccaaagcattctgggctgca
+3487906/1
CCCFFFFFHHHGHJJIJIJJJJJJJJJJJJJJJJJJIGIIJJIJIJIJIJ
@4838940/1
gtgctgttgtggaactgcttcacctgtggccggcggcacgcagacgcctt
+4838940/1
CCCFFFFFHHHHHJJJJJJJJJJJJJJJJJJJJJJJJHHFFDDDDDDDDD
@3488076/1
gtgtttattttgtttttctctgtgatctgtttcttggcatctatagatgt
+3488076/1
B@BFFFFFHHHHFIJJJJJJJJIIJJJJJJJJJJJIIIJJGIIIGGGGIG
@7558173/1
ctccaaagcattctgggctgcagatgactgtgcatccttgctagtaagtc
+7558173/1
CCCFFFFFHHHHHJJJJJJJJJJJJJJJJJJJJJJJJJJJJJJJJJJJIJ
@7558748/1
cttattagttattaaactgacttgtgtttcgctcttagatgttccaggtt
+7558748/1
CCCFFFFFHHHHHJJJJJJJJJJJJJGJJJJJJJJJJJJJJIJJJJJJHI
@7558751/1
cagagggaatctgattgtgctgttgtggaactgcttcacctgtggccggc
+7558751/1
CCCFFFFFHHHHHJJJJGIJJJJJJIJJJJJJJJJJJJJJIIGIIIJJJI
@3488667/1
gtccataatcattcctggaatccgtgtcgacggcgatgagagcccacgat
+3488667/1
CCCFFFFFHHHHHJJJJJJJJJJJJJJJJJJJJJJJJJJJJJJIHHHHFF
@1479344/1
acgggctatgccatttatcctcgcacgttggcagtaatagtacaagtgaa
+1479344/1
@BCFFFFFHHHHHJJJJJIJJJJJJJJIJJJJJJIJJJJJIJJJJJHIJJ
@1479541/1
agcatacataataaaattagaggaagtaggtgctgggcctcttgtatgcg
+1479541/1
CCCFFFFFHHHHHJJJJJJJIJJJJJJJJJIIJJJJJJJJJJJJJJJJJJ
@4840702/1
ccgaagtggttgtcgtcccacagcacgtggtagtgcgacggacgcgacgt
+4840702/1
CCCFFFDFHHHHHJJJJJJJJJJJJJJIJJHIJHIJIJJJJJJHFDDDD=
@4840826/1
ctcgaggttggtcgtctactgggcagttctcgaaatgtttcataacgagc
+4840826/1
CCCFFFFDHHHHHJJJJJJJJJJJJJJJJJJJGIJJJGIJJJIJJJJJJJ
@7560255/1
ctcatcttgtatagaggaggcttgggctcgctctccgaagggagcttgcg
+7560255/1
CCCFFFFFHHHHHJJJJIJJJJJHGJJJJJJJJJJJIIJJJJGIIJJJJJ
@7560503/1
ctcccatgtcacggtagcactgagtgacggcacctccgacactgaggtca
+7560503/1
CCCFFFFFHHHHHJFGIJJJIIJJFHIJJIIJJJJJJIJJJJJJJJJEHG
@4841562/1
gtcataatcttcagatactccaaagcattctgggctgcagatgactgtgc
+4841562/1
C@CFFFFFFFHHGJ@HHGIHIIJJIEIIIJJJFIJJIJJIIIIJJJJJI<
@4841618/1
caccagtggtcttcttgaacttcttcaattgacgcaagaagtaccagaaa
+4841618/1
CCCFFFDFHHHHHJJJJJJJJJJJJJJJJJJIJJJIJJJJJGHJJJJJJJ
@4841837/1
gcgatgttttacaagggcaggttgaactcacaccattcaatttaaaagaa
+4841837/1
CCCFFFEFHHHHHJJJJJJJJHIJJIJJJJJJJJJJJJJJJJJIJJJJJJ
@3490974/1
gtcctttatacatttcggcatggcgatcatgtcgatggcttggtttattc
+3490974/1
CCCFFFFFHHHHHJJJJJJJJJJJJJJJJJJJJJJJJJJJJJJJJJJJJF
@4842049/1
cgcaagaagtaccagaaacgggacttagccacaatctggtctggagagaa
+4842049/1
CCCFFFFFHDFHHIJJJIJJJJIJJJJJIJJJJJJJJJJHHIJJJJJJJJ
@2820987/1
gctgtgacttgtagtcaaggtggagattttactatctttcaagtcggcat
+2820987/1
BCCFFFFFHHHHHJIIJJJJCHIIJIJJJJJJJJJJJJJJJJJIJJJJJI
@1480902/1
ctctgtgcctggctcccatgtcacggtagcactgagtgacggcacctccg
+1480902/1
CCCFFFFFHHHHHJJJJJJJIIJJJJGIJJJJJJJJGHJJJJJJJJJJJJ
@1480944/1
gtgtcttcaacggaagagattccatttcccgtttagcagcttcatcc
+1480944/1
@@@FFFADHHHHHEGIJJJIJJIGIJIGGIGIHIIJJIJIIIJJIII
@793042/1
cgcaagaagtaccagaaacgggacttagccacaatctggtctggagagaa
+793042/1
CCCFFFFFHFHHHJJJJJJJJJJJJJJJJJJJJJJJJJJHIJJJJJJJIJ
@2821077/1
gcactgagtgacggcacctccgacactgaggtcacggtactcgcggtaca
+2821077/1
CCCFFFFFFFHHHJIJJJJJJJJJJJJJJJJHIJJJIHIJJJIIJHHFFF
@5532623/1
gtagcactgagtgacggcacctccgacactgaggtcacggtactcgcggt
+5532623/1
CCCFFFFFHHHDHIJIIIJJJJJJJJJJJJJJJJFHIJJJHIJJJJJHFD
@6201762/1
ccctaagtgagtatacatctattaaattcaaacgcagagctcattatgtt
+6201762/1
CCCFFFFEHHHHHJJJJJJJJJJJJJJJJJJJJJJJJJJJJJIJJJJJJJ
@6201774/1
cttcttgaacttcttcaattgacgcaagaagtaccagaaacgggacttag
+6201774/1
@CCFFFFFGFHHHIIIIJJJJJJGJGHIJJJCD>GEHIIIJJJJJJJIIH
@793444/1
gtacacctgagcgagactcataacgcagccagatgccaaagttcttgatc
+793444/1
@B@FFFFFHHHHHJJIJJJJJJJJJJJJJJJJJJJJJJJIJHHJJJJIJJ
@6201829/1
ggcagagggaatctgattgtgctgttgtggaactgcttcacctgtggccg
+6201829/1
CCCFFFFFHHHHHJJIIJIGHJJJJJJIJIJJJJJJJJJIJJIIIJJJJJ
@2821538/1
aacgcgttaactgtcaacattaccccatttttatctgtttgattgtgtag
+2821538/1
CCCFFFDFHHHHHJIIJJJIJJJJJJJIJJJJJJJJJIJJJIJJJHIHJJ
@793647/1
ccggtgagggatgcgtgacgtcagcccctacgatcatcactgtcgtgtcc
+793647/1
BCCFDFFFHHHHHJJHIJJJHIIHIJJJJHIJJJJJJJJJJJJJJHIHIJ
@2822065/1
cgcaagaagtaccagaaacgggacttagccacaatctggtctggagagaa
+2822065/1
CCCFFFFFHFHHHJGIJJJJJJJJJJJJJJJJJJJJJJJIIJJJJJIJHI
@3492998/1
ctctgtgcctggctcccatgtcacggtagcactgagtgacggcacctccg
+3492998/1
CCCFFFFFHHHHHJJJJJJJJJJJJJHJJJJJJJJJHIJJIJJIJJJJJJ
@6873591/1
cgggctctgtgcctggctcccatgtcacggtagcactgagtgacggcacc
+6873591/1
CCCFFFFFHHHHHJJJJJJJJJJJIJJJJJHIJJJJJJJJHIJJJJJJJJ
@6873851/1
ctcagcttccctgcaaagttaaccatcttgtattcaaaagaaaacct
+6873851/1
CCCFFFFFHHHHHJJJJJIJJJJJJJJJJJIJJJJJJJJJJJJJJJJ
@103898/1
gacgcaagaagtaccagaaacgggacttagccacaatctggtctggagag
+103898/1
CCCFFFFFHHHFHIJJJJJJJJJJJJJJJJJJJJJJJJJJJIIJJJJJIJ
@2822749/1
tcttcctcgggttggaatgattctggtgggttgtcctgcagagcttgcca
+2822749/1
CCCFFFFFHHHHHJIJJJJIIJJJII?FHHFGGHHGJIJIIJJJIIJJJE
@4192612/1
ctgcaaacatgccagttataaagcatagcccgaagtgctattggcacaca
+4192612/1
CCCFFFFFHHHHHJJIJJJJJJJJJJJJJJJJIJIIHIJJJJJJJIJJJJ
@2822963/1
tggcaatacaacaacgacaagctgcaactgtacgaatgtgctcttgaggt
+2822963/1
@@@FFFFFHBDHHJGIJJJIJJIEHIJIIJJJIJJIGIGGIJJJIGGIGB
@104300/1
cccgggtgaggatgcactacatttccgtccatcattttgtcaacgaactc
+104300/1
CCCFFFDDHHHGHJJJJJJJJJJJJJJIIJJJJJJJJJJIJJJJJJJJJJ
@2823375/1
ccactcttgctccatggtccaggagcagcagcgtgcgcaggttcaggcat
+2823375/1
CCCFFFFFHHHHHJJJJIIJJJJJJJJJJJJJJGHIJJJJJIIJJJJJJJ
@2824366/1
gtcccatttggctttgtcccagtaatctaccccgtcttcaccgctgtaac
+2824366/1
CCCFFFFFHHHHHJJJJJJJJJIJJJJJJJJJJJIJJJJJJJJJJJJJJJ
@105553/1
agtaggtgctgggcctcttgtatgcgaaggtgttgaggcgcttgtggtgg
+105553/1
CCBFFFFFHHHHHGIJJJJJJJJJJJIJJJFGGHIIJJJJJJJJIJJIJJ
@105665/1
ctccgcgggcgacagccaatatgtgttaaaataaaaatccatttcattgt
+105665/1
CCCFFFFFHHHHHJJJJJJJJJJIIIIJJJJJJJJHHHHHFFFFFFFEEE
@105833/1
gccgataccagatttaaaaaaaaagaaattgtgattttaataaatatacg
+105833/1
@@@FDFFFHGHHFIIGIJJJJJFIIGHGBGIHIIIHIJIJJJJJJJJJJJ
@6876245/1
ctcatcttgtatagaggaggcttgggctcgctctccgaagggagcttgcg
+6876245/1
CCCFFFFFHHHHHJIIJIJJJJJJIJIIEIJIJJIJIGIJIJGIJJJJJG
@4195180/1
cagcatacataataaaattagaggaagtaggtgctgggcctcttgtatgc
+4195180/1
CCCFFFFFHHHGHJJJJIJJJIJJHJJJJJJIJJJJJJHIIJJJJJJJJJ
@2825063/1
gttgtcctgcagagcttgccacatcttgtaagcagcctgacgcttagcaa
+2825063/1
CCCFFFFFHGGHHJIIJJJIJJIGIIIJHIIJJIJJJJJJIJJJIJJJJI
@6876901/1
ctcggttttgcgagtacttcatattagaaatcacttctttgattttcttc
+6876901/1
CCCFFDFFHHHHDHCEGHIJIJJJJIJHIIHJJJJJJIJJJHIJJJIJJJ
@4195741/1
tcgccatcaggacctgcaccatgcaccgccatgccatgtaccacgcctgg
+4195741/1
BCCFFFFFHHHHHJJJJJJJJJJJJJJJJJJJJJJIJJJJJJJJJJJJJJ
@2825594/1
gcttcacctgtggccggcggcacgcagacgccttgatgacctccactttg
+2825594/1
CCCFFFFFHHHHHJJJJJJJJJJJJJJJHHHFFDEEEEEEDDDDDDDDDD
@4195813/1
cacctgtggccggcggcacgcagacgccttgatgacctccactttgatga
+4195813/1
CCCFFFFFHHHHHJJJJJJJJJIJJJHHHFFFFFEEEEEDDDDDDDDDDE
@2825973/1
cggcataacgggccgcgactccgccctcttcctcgggttggaatgattct
+2825973/1
CCCFFFFFHHHHHJJJJJJJJJJJJJJJJJJJJHHHFEFDDEDDDDDEED
@2826453/1
cgcaagaagtaccagaaacgggacttagccacaatctggtctggagagaa
+2826453/1
CCCFFFFFHHHHHJJJJJJIJJJJIJJJJJJJJIJJJJJIIJJJIJJJGI
@4842699/1
gtgcattgtaaaattctagacacacatgccacatattcaggcattatgta
+4842699/1
CBCFFFFFHHHHHJJJJJJJJJJJJJJJJJJJJJJJJJJJJJJJJJJJJJ
@7561280/1
ggcaaatttttggttttaaccacatagttcccgatttcccgggatctctt
+7561280/1
CCCFFFFFHHHHHHIJJJJJJJJJJJJIJJJJJJJJJJJJJIJJJJJJJJ
@2826806/1
ctccatactttgtttcatttaaatttacgggctatgccatttatcctcgc
+2826806/1
CC@FFDDDFBFHHIIDHHHHDHIEFGGBHIHGIGIIGHFGHGIGFHGHHG
@4842935/1
gtgggtgtagctttaaggggatctgctgtctgtggagctgatgcttgctg
+4842935/1
BBCFFDDDHHHHHJJJJJJJJJJJJJJJJJJJJJJJJJJJJJIJJJJJJJ
@4842971/1
ccacaaattccaacccttgcgtttcaaaacaattcattttaggttcaagt
+4842971/1
CCCFFFFFHHHHHJJJJJIJIGIJJJJJJJJJJJJJJJJJJJJHIJJJJH
@2827161/1
ctgggctgcagatgactgtgcatccttgctagtaagtcctgagccatagc
+2827161/1
CCCFFFFFHHHHHJJJJJJJIJJJJJJJJJJJGIIJIJJJJJJJJJJJJJ
@2827225/1
ccaacaaataaactttttaatagacaaatacaacgaaaccaatttagaat
+2827225/1
CCCFFFFFHHHHHJIJJJIIJJJGIJJJJJJGJJJJJJJJJIJJJJJGHI
@2827315/1
gacgtcttccgctttcatcatctataggattgtttatcctgtcaactgaa
+2827315/1
CCCFFFFFHHHHHJJJJJJJJJJJJJJJIJJJJJJJJJJJJJJJJJJJJJ
@7561936/1
cagaaattagcggatggatcaagagcctgacaccgaaggcagctctcctt
+7561936/1
BBCFFFFFHHHHHJJJJIJJJJJJJJJJJJJJJJJJJJJIIJJJJJJJJJ
@4197961/1
cccgtttgcatatatgtcttgacatacatttttgaattatatccaaa
+4197961/1
CCCFFFFFHHHHHJJJIJJJJJJJIJJJJJJJJJJJJJJJJJJJJIJ
@5533977/1
gtgggaggcgtgcgtgagggcctgcaggaggagggagcggtcctggaacc
+5533977/1
@@CFFFFFHHHHHJDHIIJIIJIJIJIJIIJIIIIHIJHHFFDEDCECCD
@794976/1
ttttaatttatgccccctttaaaaaaagctcgatctcaatttaaagataa
+794976/1
?@@DDDDDHDFHHDDGHIIIIIIIIIIGIIIIIGIIIIIIIIIIIIIIII
@1482869/1
ctgtacagttagaaatgttacaacctctatactttgcattaaaataatgc
+1482869/1
CCCFFFFFHHHHHJJJJHIJJJJJJJJJJJJJJJJJJJIJJJJJJJJJJJ
@4198466/1
ggcagagggaatctgattgtgctgttgtggaactgcttcacctgtggccg
+4198466/1
CCCFFFFFHHHHHJJJJJJJJJJJJJJHIJJJJJJJJJJJJIJJIJJJJJ
@1483112/1
gtttgtctagtaatgtatgctttctccttctgcttgggagcacccttgaa
+1483112/1
CCCFFFFFHHHHHJJIJJIJJJJJJJJJJJJIJJJJJJJJJJJJJJJJJJ
@5534347/1
gacaaatacaacgaaaccaatttagaatatacgaaacagcaggaccactg
+5534347/1
@@@DFFFDFHHGHIIIGGIGBHGGG@GCGHGIIHJGGHGII;?FGHGFHD
@2143276/1
ctgtgacttgtagtcaaggtggagattttactatctttcaagtcggcata
+2143276/1
CCCFFFFFHHHHHHHJJJJAFHEJHJJJJJJJJJJJJJIIJJJJJJJIJI
@1483296/1
ggtcttggttgaacggaactccaatcctttactcgaatagtcttttctaa
+1483296/1
@CBFFFFFHHHHHJJJJJJJJJJJJJJJJJJJJJJJJJJJJJJJJJJJJJ
@4844322/1
gttgtggaactgcttcacctgtggccggcggcacgcagacgccttgatga
+4844322/1
CCCFFFFFHHHHHJJJJJJJJJJJJJJJJJJJJJHHFFDEDDDDDDDDDE
@5534829/1
gtggattttaatgttattattacagcatacataataaaattagaggaagt
+5534829/1
@CCFFFFFHHHHGIIJIGGJJJGHHGIJIIJJIJJJJJJJIIIJIJHJJD
@5534935/1
gtccgtttttaaactattttttcaatgccctaagtgagtatacatctatt
+5534935/1
CCCFFFFFHHHHHJJJJJJJJJJJJJJJJJJJJJJJGIHHIJJJJJJIJJ
@6202715/1
gtcacggtagcactgagtgacggcacctccgacactgaggtcacggtact
+6202715/1
CCCFFFFDHHHHHJJJJGHHIJJIIIJJJJJJJJJJJIJJIJJJJJHIHH
@5535291/1
gaggcgcttgtggtggtgcacgcgcttgggcagagggaatctgattgtgc
+5535291/1
CCCFFFFFHHHHHIJJIHIJJJJJJJJJJJJIJIJJJIJHHHHHHFFFFF
@4845053/1
ctctatactttgcattaaaataatgcccattttcacaggcaagggatcct
+4845053/1
CCCFFFFFHHHHHJJJJJJJJJJJJJJJJJJJJJJJJJJJJJJJJJJIJJ
@4845079/1
agacgatttcaccagtggtcttcttgaacttcttcaattgacgcaagaag
+4845079/1
@@<DADDDHBHFD@FAGHGHHGCHIEHGAFHIFGGGGGDEH@GEHBFDHC
@796484/1
cttggttgaacggaactccaatcctttactcgaatagtcttttctaactt
+796484/1
@CCFDDDFDHHHHJIJIGEGIHIJJHIJJJJJIJJJGFIIIJJJIJJJJJ
@796485/1
cttgattgaacggaactccaatcctttactcgaatagtcttttctaactt
+796485/1
CCCFFFFFHHHHHJIJJJJJJJJJJJJJJJJJIJJJJJJJJJJJJJJJJJ
@1484539/1
gcaagaagtaccagaaacgggacttagccacaatctggtctggagagaag
+1484539/1
CCCFFFFFDHHHGJJJJJJJJJIJJJJJIJJJJJIJJJGIJJIIJEHHII
@5536086/1
ctcaataattaataatataacacggtcgctacagtcgtacttgtttgaag
+5536086/1
CCCFFFFFHHHHHJJJJJJJJJJJJHIJJJJJJJIJJIJJJJJJJJJJJJ
@5536250/1
agcacgtgcagtaggaaccacagccgttggcgtcgattgcggtatcggcg
+5536250/1
8?@DDDDDHFHDBBGIIGDHGIIEGIGGGIIHHIIGHIIGHIIIIGEH>C
@5536293/1
ctcatataacactttgacaggctgctgtgggatacggctggagaacaaat
+5536293/1
CCCFFFFFHHHHHJJJJJJJJJJJJJJHGIJJJJJJJJJJJBDBFFHIJ<
@3494086/1
gttgcatattatggcaacatacacatttggttctattcaagttatgtaag
+3494086/1
CCCFFFFFHHHHHIJJJJJJJJJJJJJJJJHIJJJJJJJJJIIIJJIJII
@3494324/1
ggggccgtcagaacctgatagaaacggttggcgttaggtatatacaagaa
+3494324/1
CCCFFFDDHGHGHJJJJIIJJJJJIJJJJJJIIIJJEGFGIJIJJJJJJJ
@1485359/1
gcctgttttggtagcggcggcgcggtccgtgaggagcatgctcgccatca
+1485359/1
CCCFFFFFHHHHHJJJJJJJJJGDC>BBDABBDDCBBBDDCDCDBDBBDD
@1485485/1
cccatagcaacaagatcagcgactgtcacacggtagcggaaggtgggttc
+1485485/1
CCCFFFFFHHHHGJJJJJIJJJJJJIJJJJJJJHIJJJJHJJJGIJJEHH
@6204298/1
tgtcacggtagcactgagtgacggcacctccgacactgaggtcacggtac
+6204298/1
CC@FFFFFFHHHGJJJIJIIJJJJJJJJJJJIJJJJJJIHIHIIIIJCHH
@2827768/1
gcccacttttatcttttgcacctcacgatcgattactactgctttcccaa
+2827768/1
CCCFFFFFHHGHHJJJJJJIJJJJJIJJJJJJJJJJJJJJJJJJJJJJJJ
@108235/1
gctggtatgactatgacgacttggactgcggctgtatcttcgttcactac
+108235/1
C@CFFDDEHHHHHJJGIJIIJJJJJJJIJJJJIJJJJJJJGIIIIJIHJJ
@6878457/1
atcctaacttcgcaaccactaattccagtgataaattcactctagcacgt
+6878457/1
CCCFFFFFHHHHHJJJJJJJJJJJJJJJIIJJJJJJJJJJJJJJJJJJJI
@109311/1
cactctagcacgtagttctcagcttccctgcaaagttaaccatcttgtat
+109311/1
@C@DDFEBDFHHHJGFGEHIIHGEHIJGGHGGG@ECFDGHHJGGIGGDGG
@6206408/1
ctgggctgcagatgactgtgcatccttgctagtaagtcctgagccatagc
+6206408/1
CCCFFFFFHHHHHJJJJJJJJJJJJJJJJJJJJJJJJJJJJJJJJJJJJJ
@4199596/1
ctttcctaggagtgactttcccgtttccaatctccaagacaggaggctcc
+4199596/1
CCCFFFFFHHHHDHIJJJJJJJJHJJJJJJJJJJJJJJJJIJJJJJJJJJ
@4199711/1
ggcgttgatgtcgcaagatagtgagacattcactttttagtcataatctt
+4199711/1
CCCFFFFFFHHHHJJJIJJJJHHIIGHHIJJJJJJJJJJIHHCHHGIHHI
@2830087/1
cgggctctcaggcaggcaagatgggcatagtaggtaggcgtagggta
+2830087/1
CCCFFFFFHHHHHJJJJJJJJJJJJJJJJJIJJJFHIJJJGIJJJFH
@6880453/1
tgagatgtttgtgaaactgcgacaccttgtggctgtgacttgtagtcaag
+6880453/1
CCCFFFFDHHHHFIJJJIJJJJJJJJJJJIJJJJJHHHIJJJIIJIJIJJ
@6880668/1
ctgtttgtctgtttgtctgttcgtctgtgcgcgctaatctcagaaacggc
+6880668/1
CCCFFFFFHHHHHJJJJJJJJJJJJJJIIJJJJJJJJJJJJJJIJJJJJJ
@4846789/1
atttttttcgtaggtatttgcggtgaatttgtggcctggcgttgagggca
+4846789/1
?BBFFFFFHHHHHJFHIJJJJJJFHIJJJJJHJJJJJJJJJIJJJJJHHH
@2831232/1
catcgacataacaataacccctgctattttttttatttttattttcaatg
+2831232/1
CCCFFFFFHHHHHJIIIJJIHIJJJGIIJJGJJJHHIIIJFGGIIGGIIG
@2831236/1
ctctgtgcctggctcccatgtcacggtagcactgagtg
+2831236/1
1:=;B==A:CD;;?AE=A<F?CBFA?2@8C?E9D><11
@4201195/1
gttggtcttggttgaacggaactccaatcctttactcgaatagtcttttc
+4201195/1
CCCFFDEFHHHHHJJJJJJIJJJJJJJJJJIJJJJJJJJJJJJJJJJJIJ
@6881127/1
ccagcattcgtgtcccccgctggagcttgaccaacggggtacatcttgat
+6881127/1
CCCFFFFFHHHHHJJJJJJJJJJIJJJJJJJJJJJJJJJAFIJJJJJIIJ
@6881221/1
gtgctgtctgtacattgaaaataaaaataaaaaaaatagcaggggttatt
+6881221/1
CB@FFFFFHHHHHIJJJJJJJJJJJJJJJJIIJJJJJJIJJJIJJ@FGIJ
@4847262/1
ctggagagaagatcctcatcttgtatagagg
+4847262/1
B@@FDFFFHFHHHJJIJJJJJJJJIJIIEBH
@4201521/1
gtccttcattgagggtcgggaacttatggtataggtagagactggctgca
+4201521/1
CCCFFFFFHHHHHJJJJJJJJJJJJIJJJDHIJJJIIJJJJJJJJJJJJG
@2831660/1
ctctttctttggagtttgtatacttaattcgatgttatacatatagcatt
+2831660/1
CCCFFFFFHHHGHJIIJJJJJJJJJJJJJJJJJIJIJJJJJJJJJJJJJJ
@4201727/1
gtcacggtactcgcggtacatgttgtgtacacctgagcgagactcataac
+4201727/1
CCCFFFF?DFHHFHJJEEFICGBDFFHDGIBGGHJJJIJIIHIJIIJJJD
@6881660/1
gacgatttcaccagtggtcttcttgaacttcttcaattgacgcaagaagt
+6881660/1
CCCFFFFFHHHHHJJJJJJJJJJJJJJJJJJJJJJJJJJIJIIHJJJJJD
@2832024/1
ggtaaattaatatcaaatacaataaaaaatacagaggcactagaaatatt
+2832024/1
BCBFFFFFHHHHHIJJJJJJCHGJJJJJJJIJJJJJJJJJHIJJIJJJJJ
@6881968/1
tgtgtatgtcactgaacttctcttaaacgactggacctattttgatgatt
+6881968/1
CCCFDFFFHHHHHJHIIJJJIJJJJIJJJEIJIIFHIJJIJJJJJJJGII
@6881996/1
gcacaaagttgaagtccttgttgttaagaggtgttacctgcaacttgg
+6881996/1
???DDDDDHHAF?<EFFDEEEDEHHIGD@E@<::CF@CDGHGIFIB?9
@6882272/1
cagtggtcttcttgaacttcttcaattgacgcaagaagtaccagaaacgg
+6882272/1
CCCFFFFFGHHHHJJJJJJJJJJJJJJJJJJJIJJJJJGHIJJJJJJJII
@797239/1
gggttcgtgaatcatgccctcaatctgcaccagttcatacttgggcacag
+797239/1
BCCDFFFFHHHHHJJJJJJJJJJJJJJJJJJJJJJJJJJJJJJJJJJJJJ
@111850/1
gcaagaagtaccagaaacgggacttagccacaatctggtctggagagaag
+111850/1
CCCFFFFFHHHHHJJJIJJJJIJJJJJJJJJJJJJJJJFGIJJJJIJJJJ
@7564637/1
ccgctttcatcatctataggattgtttatcctgtcaactgaagcgacttg
+7564637/1
CCCFFFFFHHHHHJJJJJJJIIJJJJJJJJJJJJJIJJJJJJJJJHIJJI
@112217/1
ctatcaaaaacttcgcaaatcaaataatcctctatcaagtgctcgttttg
+112217/1
CCCFFFFFHHHHHJJJJJJJJJIJJJJJJJJJJJJJJJJIIJJJJIJJJJ
@797996/1
ccctgcagagcttgcaaagcttgcaatgatctttccttcttctctttttt
+797996/1
CCCFFFFFHHHHHJJJJJJJJJJJGCHH<C@FHHFHGHIIJJJJJJJJJJ
@2145985/1
atcttgtattcaaaagaaaacctagaatcactggttcaaattcaaataaa
+2145985/1
@<@DDDD>FFFGGIIBGGIAFFEGGGEACFGIGG?BFFEHIIBFDG?DB>
@1486159/1
cgtcaaaccaaattccttcacatacaagtcagtgttgaaattcgcccgtc
+1486159/1
CCCFFFFFHHHGHJJJJJJJJJJJJJJJIHIJIJJJJJIJJJJIIJJJJJ
@4204051/1
cccatgtcacggtagcactgagtgacggcacctccgacactgaggtcacg
+4204051/1
CCCFFFFFHHHHFHIJJJJJJJHIIJJJJIJJJJJJJJJJJJJJJHIJJJ
@4204287/1
gctgggcctcttgtatgcgaaggtgttgaggcgcttgtggtggtgcacgc
+4204287/1
BCCFFFFFHHHHHJJJJJJHHIJCHFHIJJJJJJJJJJJJHIHHIIJJJH
@1486460/1
cgtcattgaacaatctcgtatgatgccgtttctgtaccaataggaacaat
+1486460/1
CCBFFFFFHHHGHJJJJJHJJJJJJJJJJJJJJJJJJJJJJJJJJJJJJJ
@5537956/1
ggctatgccatttatcctcgcacgttggcagtaataatacaagtgaaaag
+5537956/1
@?@FFFFFHHHHHIJJJIGGEHGHEEFHHIJFHHIJJJJHIHJDGHCHIG
@1486842/1
ttcaaattcaaataaaatcactctgcaatcctgcctcacatgattcatcc
+1486842/1
CCCFFFFFHHHHHJJJJJIJJJJJJJJJJJJJJJJIJJJJJJIJJJJJJI
@113385/1
attgtcctttcctaggagtgactttcccgtttccaatctccaagacagga
+113385/1
@@CFFFFFHHHHHIJEGGGDFFHIGJHHIBFGGHGIJEHIJGHIIJJJ=B
@798992/1
gtgcctggctcccatgtcacggtagcactgagtgacggcacctccgacac
+798992/1
CCCFFFFFHHHHHJJJJJJJJJFHIJJJJJJJHHGJJJIIJJJJJJJJJJ
@1487194/1
ggttgaacggaactccaatcctttactcgaatagtcttttctaacttgaa
+1487194/1
CCBFFFFFHHHHHJJJJJIJJJJJJJJJJJJJJJJJJJJJJJJJJJJJJJ
@5538751/1
tgctgacagtctcgacccgcggcggcggcatcactatacctcccggcagt
+5538751/1
?:?DDDDFDFFFDEHIIGEGHHGGI>B@6BB>@@A@>>@CAC?BBB555<
@5539131/1
ctctcaggcaggcaagatgggcatagtaggtaggcgtagggtaagacacg
+5539131/1
CCCFFFFFHHGHFGHGIEGGIIJGIGIIIJFGGGHIJIIJJBFGHJJJJJ
@1487802/1
gggcagttcgtcaacaagacattactagctgagaatatttttttccgttt
+1487802/1
C@CDFFFFHFHHDGHJJJIJIJJHIJJJJJJJJJIIGIJIJJJJHHIJJJ
@1487809/1
gccccacttatgagaaggataaaactttttagctgattttgttaaattaa
+1487809/1
CCCFFFFFHHHHHJJJJJJJIJJJJIJJJJJJJJJJJJJJJJJJJJJIJJ
@4848666/1
cagcatacataataaaattagaggaagtaggtgctgggcctcttgtatgc
+4848666/1
CCCFFFFFHHGHHIIJJJJJJJJJIJJIIHJHJIJJJJGHJJJJJJJJJJ
@5539852/1
acaccattcaatttaaaagaaactgggtgcgtgcaggatcctcgtcattg
+5539852/1
CCCFFFFFHHHHHJJJJJJJJJJJJJJAFHJGHJJJJJIJJJJJHIJJJJ
@4849190/1
cgcaagaagtaccagaaacgggacttagccacaatctggtctggagagaa
+4849190/1
CCCFFFFFHHHHHJJJJJJJJJJJJJJJJJJJJJJJJJJHIJJJIJIJJJ
@2148755/1
gtgcgatgttttacaagggcaggttgaactcacaccattcaatttaaaag
+2148755/1
CB@FFFFFHHHHHJIJJJJIJJJHIJJJJJJJJJJJJJJJJJJJCHIJJJ
@2148804/1
ccacaatatattcgtgaaaaccgcatccaactcggatcagccgtttctga
+2148804/1
CCCFFFFFHHHHHJJJJJJJJJJJJJJJJJJJJJJJJJJJJJJIJJJJJJ
@2148805/1
ctgggatgccacccggcaccactcccgggtgaggatgcactacatttccg
+2148805/1
CCCFFFFFHHHHHJJJJJJJJJJJJJJJIGIJJJJJJJJJJJJJJJJJJJ
@4849371/1
cgggctctgtgcctggctcccatgtcacggtagcactgagtgacggcacc
+4849371/1
CCCFFFFFHHHHHJJJIJJJJJJJJJJIJJGHIIJJJJJJDHIJJIGIIJ
@7568179/1
ctgagccatagcaaacagccactggcaatgtggatagctggacaaggcac
+7568179/1
CC@FFFFFHHHHHJIJJJJJJJJJJJJJJJGIJJJJJJJJIIJJJJJJJJ
@2149069/1
ccacaatctggtctggagagaagatcctcatcttgtatagaggaggcttg
+2149069/1
@@@DDDDDDBHHFGII@F;EBAFDHEGIICHDDEHFGGGIGHIBFGGHIB
@6208961/1
gaagcacagacacaggtgtcttcaacggaagagattccatttcccgttta
+6208961/1
CCCFFFFFHHHHHJJJGHJJJJJJJJJJJJJJJJJJJJJJJJJJJJIJJJ
@6208971/1
ctgcagatgactgtgcatccttgctagtaagtcctgagccatagcaaaca
+6208971/1
CCCFFFFFGHHHHJIJGIGIJJJJJJJJIJJJIJJJIJIJJJIJIJJJJJ
@4849970/1
tggattttaatgttattattacagcatacataataaaattagaggaagta
+4849970/1
:??7ABDDFABB:AE>AFABHFFHEAHHEBFCHFCCEFGEFF<GGC;F:9
@3495943/1
gccagatgccaaagttcttgatcttcactgggctcttctctgggatttcc
+3495943/1
CCCFFFFFHHHHHJHIJJJJJJJJJJJJJJJJJJJJJJJJJJJJJJJJJJ
@6882771/1
gccaggcaccataaaatctttcctcggactaaattgttctatcttcatcc
+6882771/1
CCCFFFFFHHHHHJJJJJJJJJJJJJJHIJJJJJJJJJJJJJJJJJJIJJ
@2833671/1
gtgctgggcctcttgtatgcgaaggtgttgaggcgcttgtggtggtgcac
+2833671/1
C@@FFFFFHHHGHJJEFHGGIJJII:CCDFFGIGIJIJJGAFCFDBDGHG
@2833806/1
agccggagcagctccggtaagtttgtcgagtagag
+2833806/1
CCCFFFFFHHHHHJJJJHIJJIJJJJJJJJFHIIJ
@2833841/1
ggcttattcttcatacctgccatgcgctggtaagcgctatggactgccgc
+2833841/1
@@<BDDDDDDC<<AFBFGHIBGGIBFHGIIIIIIII@DFHEH@FHC3=F@
@4850696/1
gggaatctgattgtgctgttgtggaactgcttcacctgtggccggcggca
+4850696/1
CCCFFFFFHHHHHJJJJJJJJJJJJJJJJJJJJJJJJJJJJJJJJJJHFD
@4206019/1
ctggcgttcatgcggcaaacgcctattaacattatcatcgttctcagcat
+4206019/1
CCCFFFDFFDHFHGEHJIJIJIGHIIGJJJJJIIIIIJIGIIJJIGIIJJ
@2834186/1
cgacagttagaatttaaaagaaacaccttcataataaggaccaaagatgt
+2834186/1
CCCFFFFFHHHHHJJJJJJJIGIJJJJJJJJIJJJJJJIJJJJJIJJJJD
@2834195/1
ctccagttcttcaggagtcacaaagttaccgcagctatcctcactaccaa
+2834195/1
CCCFFFFFHHHHHJIJJHIJJJJJJHJIIJJJJJJJJJJJJJJJJJJJJJ
@4851284/1
cacagttccagtctcaggcacattgccattagtagactgatcagccggag
+4851284/1
@CCFFFFFHHHHHJJJJJJJJJJJJJJJJJJJHIJJJJJJJJJJJJJJJJ
@4206529/1
ccacaatctggtctggagagaagatcctcatcttgtatagaggaggcttg
+4206529/1
CCCFFFFFHHHFFGHIJJGGIIIGIEHJIJJIJJJJJJGIJIIGIJJJJE
@2834999/1
ccggccttgattttataatttagagacacgtgtacatttcgagagaacaa
+2834999/1
CCCFFFFFHHHHHJJIIJJJJJJJIIJJJJJJJIJJJJJJJJJJJIJJJJ
@6884271/1
gccttttattgcttggtgagacacgagataaaagtctaattcagacgagt
+6884271/1
CCCFFFFFHHHHHJJJHIJJJJJJJJJJJJJJJJIIJJJJJJJJJJJJJD
@4852071/1
gcgcttgtggtggtgcacgcgcttgggcagagggaatctgattgtgctgt
+4852071/1
CCCFFFFFHHHHHIJIJJJJJJJJJJJJJIIIJJHJJJJJJJJIJJJJJI
@4852336/1
gccagaatctagacatgcacagctcttgcagccatccaacgggattgccc
+4852336/1
CCCFFFFFHHHHHJJJJJJJJJJJJJJJJJJJJJJJJJJJJJJJJJJJJJ
@802204/1
gcgatgttttacaagggcaggttgaactcacaccattcaatttaaaagaa
+802204/1
CCCFFFEFHHHHHJJJJJJJJHIJJJJJJJJJJJJJJJJJJJJJJJJJJJ
@4852378/1
gcagagggaatctgattgtgctgttgtggaactgcttcacctgtggccgg
+4852378/1
CCCFFFFFHHHHHJJJJJJJJJJJJJJJJJJJJJJJJJJJJJJJJJJJJJ
@802549/1
tctgtagctgctgtgtgaagttcttcaaagcgtcttctctaacagttctc
+802549/1
<@@FFFFFHHHHGBGBFGHIAFGIGIFIIIIIJGIIJJIJGIIIJGHHGI
@4853310/1
atcttctttggtttgtcaggggtaatgctaacgtcatagcgataaatttt
+4853310/1
CCCFFFFFHHHFHJJJJJJJJJFGIJJJJJJJJIIJJJJJJJJJJJJJJJ
@4208769/1
ctaaactatatctgtaccaaatttcaaccaaatccgtcacatagttgcgg
+4208769/1
CCCFFFFFHHHHHJIIJJJJJJJJJJJJJJJJJJJJJJJJJJJJJJJJJJ
@4853653/1
agcaaatggaaaaaaaaattggtgaaaagaatcacaagtaagatactgca
+4853653/1
CCCFFFFFHHHHHJJJJJIJJJGHGIJJJJJJJIJJJJGHIJJIIJJJJJ
@5540691/1
cttggttgaacggaactccaatcctttactcgaatagtcttttctaactt
+5540691/1
CCCFFDDFHGHGHIJIJIGHIJIIIIEEGAGIIJJJJJJJJIJGIIJGGI
@3496657/1
cataataaaattagaggaagtaggtgctgggcctcttgtatgcgaaggtg
+3496657/1
@CCFFFFFHHHFFHJJJJGIGHHHEFGIJGE=FGGIGIFGHGGGI<FEHE
@3496711/1
gtgtacaattatgtaataactgggtattcagttcttaagatacatcaata
+3496711/1
CCCFFFFFHHHHHIJJJJJJJJJJGHJJJJJIIJJJJJJJJJJIJJJJJJ
@1489936/1
gtcctgagccatagcaaacagccactggcaatgtggatagctggacaagg
+1489936/1
CCCFFFFFHHHHHJJJJIJJJJJJJJJJJJJJJJJJJJJJJJJJJJJIJJ
@2150143/1
tctatactttgcattaaaataatgcccattttcacaggcaagggatccta
+2150143/1
CCCFFFFFHHHHHJJIIJJJJJJJJJJJJJJJJIJJJJJJJJIJJJJJJJ
@3497588/1
cctgggtaaggtatttcaggatcgtcacgacccacatcttcgtcgcgcca
+3497588/1
CCCFFFDEHHHDHIJJJJJJJJJJJJJJJJJJJJJJJJJJJJIJJJJJJE
@114299/1
cgacgacactgtacagttagaaatgttacaacctctatactttgcattaa
+114299/1
CCCFFFFFHHHHHHJJHIIJJJJJJJIIJJJJJJJJJJJJJJJJJJJJJJ
@5541864/1
accaaatttcaaccaaatccgtcaaatagttgcggagattaatggtataa
+5541864/1
@@CFFFFFHHHHHJJJIIJIJIJJJJIHJIIIIJJIJHHIJJJJJHIJJJ
@3498208/1
tagcactgagtgacggcacctccgacactgaggtcacggtactcgcggta
+3498208/1
CCCFFFFFHHFHHJIIIIIJIJJJJJJJJJIJJGHIJJJGIJJJIJHHDF
@5542306/1
ctccttgatgcattgcgtcagaatgcccacctcacgttccgccaattgct
+5542306/1
CCCFFFFFHHHHFGIJJJJJIIIJJGIJJJJJJJJJIIIJJJJJIJIJGI
@1491312/1
gcactgagtgacggcacctccgacactgaggtcacggtactcgcggtaca
+1491312/1
CCCFFFFFFHHHHJJJJJJJJJJJJJJJIJJIJJJJJIJJJJJJJHHFFF
@1491588/1
gccaggttagggccaacagattgtttgagatgtttgtgaaactgcgacac
+1491588/1
CCCFFFEFHHHHHJJJJJJIJJJIJJJJJJJJJJJJJJJJJJJJJJIJJJ
@3498912/1
agtgacggcacctccgacactgaggtcacggtactcgcggtacatgttgt
+3498912/1
;?:BDDDDDHCFHEIIEHIGCG>DGFH@BGH0BFCH=GBEGHHEHE?DE;
@5543151/1
cttagcttcgggttggacgaccaaaactgatataagtaaatctggatttt
+5543151/1
CCCFFFFFHHHHFHIJJIIJJJJJJJJIJJJJIJJJHFHIHIIJJJJJJJ
@5543230/1
cctcgctgcaggccgactggtggctgccctcgcccgagtcgtgctccttc
+5543230/1
@BCFFFFFHHHHHJJIHIFHGHIBGHIJIJJJJJJJJJGHECHHFFFFFD
@2151486/1
atcttgtatagaggaggcttgggctcgctctccgaagggagcttgcggcc
+2151486/1
?@@DFFDDHFHDFIGIIIJJGGGHGIIGIIEHIJIIGIJJJJJJIGGFGF
@5543321/1
gaggatgcactacatttccgtccatcattttgtcaacgaactcttctgaa
+5543321/1
CCCFFFFFHHHHHJJJJJJJJJJJJJJJJJJJJJJJJJJJJJJJJJJJJJ
@5543529/1
gctttttactacatgcataaacatacataccgataccatacaccaaaata
+5543529/1
@@<DDDDDFFFDHGGGIIIFIIHBHGAFGHGIGIIIBDGGIGGHGGIIII
@116037/1
gggtaatctagctacccacgtaaatgtaaacctggcaagcatccaagata
+116037/1
BBCDDFFFHHHHHJJJJJJIJJJJJJGJJJJJJJJJJIJJJJJJJJJJJJ
@2151976/1
gtgttgaggcgcttgtggtggtgcacgcgcttgggcagagggaatctgat
+2151976/1
BBBDFFFFHHHHHJJIJJHJJHIIJJJJJJJJJJJJJJIJHHHHFFFFFF
@7569113/1
gcaatgtggatagctggacaaggcactggcaacgaccaatcatggacttt
+7569113/1
CCCFFFDFHFHFDIIJIGHJJJIJIJJGEHIJJJDHJJJJJJJHGIJIJJ
@1492785/1
tagaataaggattaaaaataaacttaaagattattaataagaaaaaaata
+1492785/1
CCCFFFFFHHHHHJJJJJJJJJJJJJJJJJJJJJJJJJJJJJJIJJJJJJ
@6209703/1
gagacgatttcaccagtggtcttcttgaacttcttcaattgacgcaagaa
+6209703/1
CCCFFFFFHHHHHJJJHIJJJJJJJJJGIJJJJJJJJJJJJJJJJJJJJJ
@5544052/1
agagggaatctgattgtgctgttgtggaactgcttcacctgtggccggcg
+5544052/1
CCCFFFFFHHHHHIJJIIJIJJJJJJJIHJJJJJJJJJJJJJJIJJJJJJ
@5544113/1
ttgtggaactgcttcacctgtggccggcggcacgcagacgccttgatgac
+5544113/1
CCCFFFFFHHHHHJJJJJJHIJJJJJJJJJJJJJHHFFFDDDDDDDDDED
@5544150/1
tggtcttcttgaacttcttcaattgacgcaagaagtaccagaaacgggac
+5544150/1
CCCFFFFFHHHHHIJJJJJJJJJIJJJIJJJJJJJIIIIJJJJJJJJJIJ
@116463/1
cttaaaaaccgcatttcatatttgtttgtttgtatataacgtgtattaca
+116463/1
CCCFFFFFHHHHHJJJJJJIJJJJJJJJIJJJIJJJJJJJJIIHJJJJJJ
@6210168/1
cttgagctggtatgactatgacgacttggactgcggctgtatcttcgttc
+6210168/1
CCCFFFFFHHHHHJJJJJJJJJJJJJJJJJJJJJJJJJJJJJJJJJJJJJ
@116774/1
cacggtagcactgagtgacggcacctccgacactgaggtcacggtactcg
+116774/1
CCCFFFFFHHHHHJJGHJJJJJJJJJJJJJJJJJJJJJIJJJJJJIJJJH
@7569938/1
ctcagcatggtaagaaggtggcggccagaatctagacatgcacagctctt
+7569938/1
CCCFFFFFHHHHHJJJJJHIJJJJJJIJJJJJJJJJJJJJJJJJJJJJJJ
@7570155/1
ggcgtctccagatgctgcatcatgtctttaccctcgccattcaacctagg
+7570155/1
CCCFFFFFHHHHHJJJJJJJJJJJJJJJJJJJJJJJJJJJJJJJJJJJJJ
@117066/1
gcttggtttattcccatcagtttggagttcacctttagaagtatgttttt
+117066/1
CCCFFFDFHHHHHJJJJJJJJJJJJHIIIJJIJJJJJJIJJHHIJHIJIJ
@2153482/1
cttgtcgagaacatgaagccgctttggtttacgttccagttctcgattat
+2153482/1
BCCFFFFFGGHHHJJJJJIJJIIJIJJGHIIJIHHIJJGHIIJJJGIIIJ
@1494373/1
agcaaatggaaaaaaaattggtgaaaagaatcacaagtaagatactgcaa
+1494373/1
;@@FFFFFHGFGFJJJIJGIIDGIGIJIGIGIJJIJJIIIJIIJJIIIIJ
@117789/1
catacataataaaattagaggaagtaggtgctgggcctcttgtatgcgaa
+117789/1
@@@DDDDDFHDDH@HIEEIII;?C<CC>ACGHIIGBGEDDGI:DDGDG8@
@117995/1
gccagatgccaaagttcttgatcttcactgggctcttctctgggatttcc
+117995/1
CCCFFFFFHHHHHJHIJJJJJJJJJJJJJIJJJJJJJJJJJJJIJJJJJJ
@118162/1
cccgtttagcagcttcatccagaggcaagcgctccaagttgcttggaggc
+118162/1
CCCFFFFFHHHHHJJJJJJJJJJJJJJJJJJJJJJJJJIJJJJJJJIJJJ
@6212014/1
agatgccaaagttcttgatcttcactgggctcttctctgggatttccctg
+6212014/1
@CCFFFFFHHHHHJJJJJJJJJJJJJJJJJJJJJJJJJJJJJJJJJJJJJ
@1495162/1
cattgatatttggaaatgattagctcgcagcattatgggtcttccttcat
+1495162/1
@@CFFFFFHHHHHJJJJJJJJJJJJJJJJJJIJJIJIJJH?FGHIIJJJI
@803997/1
gctgtctgtacattgaaaataaaaataaaaaaaatagcaggggttattgt
+803997/1
CCCFFFFFHHHHHJJJJJJJJJJJJJJJJJJJJJJJJJJJJJJFHIJJJI
@804060/1
gtctattatagtttcaaaaaaactgtttcacataaataggtgagaagtgt
+804060/1
CCCFFFFFHHHHHJJJJJJJJJJJJJJJJIJJJJJJJJJJFHIJJJJHIF
@6885498/1
cactgagtgacggcacctccgacactgaggtcacggtactcgcggtacat
+6885498/1
CCCFFFFDHFHHHJJJJJJJJJJJJJJIJJIIJJJJHIJJJJJJHHFFFF
@6213068/1
cgggcagttcgtcaacaagacattactagctgagaatatttttttccgtt
+6213068/1
CCCFFFFDHHHHHJJJJJJJJJJJJJJJJJJJIJJIJJJJJJJJJJJJIJ
@2837998/1
gtcctgtggaggtatgattctcatccactcgatcactttgacag
+2837998/1
???DBBDAD<<D2AEE4BF<AFDF@?EFCAA39:C?:CDD?BD?
@805008/1
gtttgtgaaactgcgacaccttgtggctgtgacttgtagtcaaggtggag
+805008/1
CCCFFFFFHHHHHJJJJJJJJJJIJJJJJHIGIIIHHIJIJJJJJDHIHI
@6886336/1
cgggaattttgtttggtatctgataccgacacatggtaggctccatggat
+6886336/1
@C@FFFFFHHHHHJJIFGIIJJJJJJJJJJGHIIJIFHIIJJHJIJJJJJ
@6213651/1
cgacactgtacagttagaaatgttacaacctctatactttgcattaaaat
+6213651/1
@CCFFFFFHFFDFHHJJJJJIJFHIIIJIJJJJJIIIJJGIIJJJJJJJG
@6886974/1
gctgtgacttgtagtcaaggtggagattttactatctttcaagtcggcat
+6886974/1
@BCFDFFFHHHHHJJJIIIJAFHJJHIJJJJJJJJJJJJIJJIHHJJJJJ
@2839276/1
ccctagcatactaccgatatgcaatcccttctgcgccattgacatgtata
+2839276/1
C@CFFFFFHHHHHIJJJJJJJJJJJJJJIJJJJJIIJJJJIIGJJJJJJJ
@2839461/1
gtttattttgtttttctctgtgatctgtttcttggcatctatagatgtcg
+2839461/1
@@@DDFEDHFFFFHGGIIIGHFHEHIGJGHIIGIDBEGCHEFCEAEGGHI
@4855843/1
ctagaaaccgtgcaattgatatgtataccccctttttgttacacgttgta
+4855843/1
CCCFFFFFHHHHHJJJJJJJJJJIJJJJJJJJJJJJJJIJJJJJJJJJII
@4855975/1
ctgtgatctgtttcttggcatctatagatgtcggtggcgcacagggcacg
+4855975/1
BCCDFFFFHHHHHJJJJJJJJJJJJJJJJJIIJJGIIJJJJJJJJJJJJJ
@6888028/1
gtccgtttttaaactattttttcaatgccctaagtgagtatacatctatt
+6888028/1
BBBFFDFFHGHHHJJJJJJJJJJIJJIJIJIJIJFGHIGHGIJJJJJJJJ
@6215141/1
ctcgaatagtcttttctaacttgaacagtgcgatgttttacaagggcagg
+6215141/1
CCCFFFFFHHHHHJJJIJJJJJJJJJJJCHHJJJJFHIJIJJJJIIJJJJ
@6888113/1
gcaagaagtaccagaaacgggacttagccacaatctggtctggagagaag
+6888113/1
CCCFFFFFFHHHHJJJJJJJJJJJJJJJJJJJGIJJJJJJJJJJJJJJJJ
@2840174/1
cctcaacttcatcttatacttatccaagaaatattttgctacagtacatt
+2840174/1
CCCFFFFFHHHHHJJJJJJJJJJJJJJJIJIJJJJJJJJJJJJJJJJJJJ
@2840343/1
gtcggcataacgggccgcgactccgccctcttcctcgggttggaatgatt
+2840343/1
CCCFFFFFHHHHHJJJJJJJJJJJJJJJIHHHHHHFFFDCDDDDDDDDDF
@2840386/1
catcaggacctgcaccatgcaccgccatgccatgtaccacgcctgggatg
+2840386/1
CCCFFFEFHHHHHJJJJJJJJJJJJJJJJJJJJJJJJJJJJJJJJJJJIJ
@807273/1
cactgagtgacggcacctccgacactgaggtcacggtactcgcggtacat
+807273/1
CCCFFFFDHHHHHJJJJJJJJJJJJJJIJJIJIJJJHIJJJJJJHHFFFF
@6215757/1
tgtggaactgcttcacctgtggccggcggcacgcagacgccttgatgacc
+6215757/1
BCBFFFFFHHHHHJIJJJIJJJJJJJJJJJJJJHHHFFDDDDDDDDDEDD
@6215936/1
cgttaactgtcaacattaccccatttttatctgtttgattgtgtagctgg
+6215936/1
CCCFFFFFHFHDFIIJJJJJJIJJJJIJIJIJIHGIIIJJJJJIIIIJJJ
@2841132/1
atcgttctcagcatggtaagaaggtggcggccagaatctagacatgcaca
+2841132/1
?BBDDDDDHHDHHIJIHHGJJIJIJGJJG<FGIIJJJJIJJJJGHGGIJG
@6216372/1
cgtgcactatctcttgtctgtgttgttgcacgcgcacggtggcggcgtac
+6216372/1
CCCFFFFFHHHHHJJJJJJJIJJJJJJJJJJJJJJJJJJGIJJJHFDDDD
@4857835/1
acttgccgatggtagaataaggattaaaaataaacttaaagattattaat
+4857835/1
CCCFFFFFFHHHCGHJJJJIJIIJIJJJJJJJJJJJJJJIJGIJJJJJJI
@2154986/1
atgcgcaagcgtgccctgtgcgccaccgacatctatagatgccaagaaac
+2154986/1
?@CFFFFFHHHHHJJJJJJJJJJJJJJJJJJJJJJJJJJJJJJJJJJJJJ
@3499983/1
gtaaaatacatagtttcactacacaagtgatacactgatttctatttctt
+3499983/1
CCCFFFFFHGHHFGIJIJJJIJJJJJIHHIJJIIJJJDHIJJJGJJIIIG
@6217204/1
gcgccaaatattttattgtaacaatgaaccatggtttcaacaatttctct
+6217204/1
CCCFFFFFHHHHHJJJJJJJJJIHJJJJJJJJJJFHJJJJJJIJJJJJJJ
@3500211/1
cttgaacttcttcaattgacgcaagaagtaccagaaacgggacttagcca
+3500211/1
CCCFFFFFHHHHHJJJJJJJJJJIJJJJGIJJJJJJJJJJJJJJJJJIJD
@4211402/1
ctcgcacgttggcagtaatagtacaagtgaaaagtcacttgccgatggta
+4211402/1
CCCFFFFFHHHHHJJIJJJJJIJJJJJHIJJJJJJJJJGIJJJJIJJJFH
@4211605/1
ctccatactttgtttcatttaaatttacgggctatgccatttatcctcgc
+4211605/1
CC@FFFFFHHHHFIJJIJJJJJJJJJJJJJIJJJJJJJIJJIIHIJJJIH
@3500650/1
ggaagtaggtgctgggcctcttgtatgcgaaggtgttgaggcgcttgtgg
+3500650/1
CCBFFFFFHHHHHJJJJJJJJJJJJJJJJHIIJCGHHIJJJJJJJJJJJJ
@6217913/1
ggttcaccaagctagtggcgttgatgtcgcaagatagtgagacattcact
+6217913/1
CCCFFFFFHHHHHJJHIJJJJJJIJJJJJJJJJJJJJFIIIIJJJJJJJJ
@119066/1
tctgtttgtctgtttgtctgtttgtctgtttgtctgttcgtctgtgcgcg
+119066/1
CCCFFFFFHHHHHJJJIJJJIJJJJJJJJJJJJJJJJJJJHIJJIJJJJJ
@119200/1
gcgaaggtgttgaggcgcttgtggtggtgcacgcgcttgggcagagggaa
+119200/1
CCCFFFFDFHHHHJJIJJJJJIJJIIIHIJJJJJJJJJJJHHHFFFFDDE
@119270/1
ggcacagttcctcgacgagcaagtagttcttgaagcacagacacaggtgt
+119270/1
CCCFFFFDHHHHHJJJJJJJJJJJJJIJJJJJJIJJJJJJJJJJJIJIIG
@2156245/1
cttgttgttaagaggtgttacctgcaacttggccaggttagggccaacag
+2156245/1
CCCFFFFFHHHHHJJFHIIJJJJJJJJJJJJJJJJJJIHJJJIJJJJJJJ
@4859239/1
gcaaacatgccagttataaagcatagcccgaagtgctattggcacacagg
+4859239/1
CCCFFFFFHHHHHIIJJJJJJJJJJJJJJJJJJHGIIJJJJJJJJJJJJJ
@119572/1
gtgccttgggaagcctttgtgcgccacatcaatgttgataaaggctttat
+119572/1
@@@FFFFFHHHHHJJJJJJJJJJJJJJJJJIIJJIJIJJJJJJJJJJJIJ
@4859529/1
cgtctgtgcgcgctaatctcagaaacggctgatccgagttggatgcggtt
+4859529/1
@@=?DD=BFHHFDIIIGIHIIGIIFIGIIHGCDDFG;A;FFGCGH;EH:=
@6218515/1
gttgttaagaggtgttacctgcaacttggccaggttagggccaacagatt
+6218515/1
@@CDDDDEHFHHHGHHGHJJJJJJIJEDGGGFHEGHBB;>DFGHIIJJIJ
@6218941/1
ggcgtcgcttgcggtatcggcgtcgcttgcggtaccggcgtcggttgcgg
+6218941/1
CCCFFFFFHHHHHJCHHJJJJJHIJJGIJJJHHHFFFDDDBBDDBDDDDD
@2157269/1
gtggtcttcttgaacttcttcaattgacgcaagaagtaccagaaacggga
+2157269/1
BBBFFFFFHHHHHJJJJJJJJJJJJJJJJJJJJJJJFHIJJJJJJJJJJG
@4860568/1
gggacttagccacaatctggtctggagagaagatcctcatcttgtat
+4860568/1
CCCFFFFFHHHHHJJJJJJJIIJJJIJGHIJJJJJJJJJJJJJJIJJ
@7573038/1
cacagacacaggtgtcttcaacggaagagattccatttcccgtttagcag
+7573038/1
CCCFFFFFHHHHFHHIJJJJJJJJJJJJJJJJJJJJJJJJJJJJJJJJJJ
@7573048/1
tgtacagttagaaatgttacaacctctatactttgcattaaaataatgcc
+7573048/1
@@@ADDDDF>FBFBGEAEIECHGHIIGHIICFHG<ECGGI@<CFHIIIIG
@6219834/1
gttcacctttagaagtatgtttttagctgtcatctggttcatacgccgcg
+6219834/1
CCCFFFFFHHHHHJJGHJJJJJJJJJJJJJJJJJJJJIJJJJIJJJJJJJ
@120983/1
ggatgcgtgacgtcagcccctacgatcatcactgtcgtgtcctttataca
+120983/1
@C@DDDFDHFHHHHGDFHJGGEEHGEFHIGJJGIFHGDDDDFDFGGEHGG
@121037/1
gtcaaattaaagaatcacgtcgaacactattctatgcttataccaataat
+121037/1
CCCFFFFFHHHHHJJJJJJIJJJJJJJJJJJJJJJJJJJJJJJJJJJJJJ
@6220699/1
gcaaagagttgtcgatatgtggatgtagctgccattatgtagactgttgt
+6220699/1
CCCFFFFFHHHHHJJJJJJHJJJJJJJJJJJJJJJJJJJJIIJJJJIJJG
@2158890/1
aactgcttcacctgtggccggcggcacgcagacgccttgatgacctccac
+2158890/1
@@CFFFFFHFHHHJJJJJJJJJJJJJJJJIJHHFFDEDEDDDEDDDDDDD
@4861877/1
gcaagaagtaccagaaacgggacttagccacaatc
+4861877/1
@@@D7:ABF?D><CF:CGFCF6:F9<E?9E@;;D9
@4861891/1
gaactgcttcacctgtggccggcggcacgcagacgccttgatgacctcca
+4861891/1
CCCFFFFFHHHHHJJJJJJJJJJJJJJJJJJHHHFFDEDDDDDEDDDDDD
@2842039/1
tccgtttttaaactatttttttcaatgccctaagtgagtatacatctatt
+2842039/1
CCCFFFFFHHHHHJJJJJJJJJJJJJJJJJJJJJIIJJIJJJJJJJJJJJ
@122179/1
tctatgggacaaagtagctgtatttctttggattttaatttagaaaatta
+122179/1
CCCFFFFFHHHHHIGIJJJJIJJJJJJJJJJJJJJJJJJJJJJIJJJJII
@6221156/1
gtcctttctaaggttctaaactatatctgtaccaaatttcaaccaaatcc
+6221156/1
B@BFDDDDFFHHFAFGGIJJJHIHHIJJJHFHIJJIGHHHGIJIJGIFIJ
@807700/1
gcacagacgaacagacaaacagacaaacagacaaacagacaaacagacaa
+807700/1
@CCFFFFFHHHHHJJJJJJJJJJJJJJJJJJJIJJJJIJJIJJJJJJJJI
@4862319/1
cttgggcagagggaatctgattgtgctgttgtggaactgcttcacctgtg
+4862319/1
CCCFFFFFHHHHGIJJJJJJJJJIIIJJJJJIIIGIIJJJIJJJJJJJJI
@4862364/1
gccagttataaagcatagcccgaagtgctattggcacacaggcataatgc
+4862364/1
@<@DFFFDCFHFFEEHIIIIE@FDEHIGIGIHHGIIIGIEFGEEGEGDGI
@7574412/1
gacggcacctccgacactgaggtcacggtactcgcggtacatgttgtgta
+7574412/1
CCCFFFFFHHHHHJJJJJJJJJHIIJJJIJJJJJJJJHIJJHHHHHHFFF
@6221378/1
gttgcgaccgatgccataaacagtgtgctgggcatcattcttagtgattg
+6221378/1
CCCFFFFFHHHHHJJJJJJJJJJIJIJJJJJJJJJJJJJJJJIJIIIJJJ
@4212816/1
ctgggtgcgtgcaggatcctcgtcattgcctggcatacaaggcaaagcac
+4212816/1
CCCFD?DDHDFDFGIHIGIIIEHGHIJJGGGHIGCHEDHG@=FEHBFCHG
@4212903/1
tggtgataaagataagtataggctcaaaacctaacgacatcaatcaccag
+4212903/1
BCCDDFFFHHHHHJJJHIJJJJJIJJJJJJJJJJJJJJJJJJJJJJJJJJ
@4213040/1
ggctccggtagaactgcaccatttcatttggattcgtagagtaatctaag
+4213040/1
@@@DFFDFHGFDCHGIGIEEGGEGDDFHIIIHGIFIDFF@D?FHGEBGGI
@4862980/1
aggtgctgggcctcttgtatgcgaaggtgttgaggcgcttgtggtggtgc
+4862980/1
7@@FFDFDHGHGFIIJJIHIJJJJHHHFEHGIEHFCHGJJJGICAHDIEE
@2843072/1
gggtaacatgatagccttgtaccacagtactcctggatattcgtatttga
+2843072/1
B@CBDFFFHHHHHJJJJJGIHJJJJJJHIIIJJGIGGJJJJJJJIJJJJJ
@6222150/1
caggatgtggattttaatgttattattacagcatacataataaaatt
+6222150/1
@@@FDDFDDFHHHIIGIIJIICGEGIGHI@HIGGIJJJIGHHJJJJI
@808792/1
gttaaaaccaaaaatttgccggaagtcactattccacgcgaacgaagtcg
+808792/1
CCCFFFFFHHHHHJJJJJJJJJJJJJJJJJJJJJJJJJJJJJJJJHHHHF
@2843606/1
gggcacagttcctcgacgagcaagtagttcttgaagcacagacacaggtg
+2843606/1
CCCFFFFFHHHHHJJJJJJJJJJJHJJJJJJJJJJJJJJJJJJJJJJJHI
@2843625/1
gccagttataaagcatagcccgaagtgctattggcacacaggcataatgc
+2843625/1
CCCFFFFFHHHHHJJJJJJJJJJJJIIJJJJJJJJJJJJJJJJJJJJJJJ
@3501363/1
gtccgtttttaatctattttttcaatgccctaagtgagtatacatctatt
+3501363/1
CCCFFFFFHHHHHJJJJJJJJJJJJJJJJJJJJJHIIJHIJJJIJJJJJJ
@2843825/1
gtcacggtagcactgagtgacggcacctccgacactgaggtcacggtact
+2843825/1
CCCFFFFDHHHHHJJJJGHJJJJIJJJJJJJJJJJJJJJJHJJJJJIJHH
@3501567/1
ctgggctgcagatgactgtgcatccttgctagtaagtcctgagccatagc
+3501567/1
CCCFFFFFHHHHHJJJJJJJJJJJJJJJJJJJIIJJJJJJJJJJJJJJJJ
@2843902/1
gtcacggtactcgcggtacatgttgtgtacacctgagcgagactcataac
+2843902/1
CCCFFFFFGHHHHJJJGHIIJJIJJJJIJJBBBGHHJJJIJJJJJJJJJG
@6222882/1
gctgtctgtacattgaaaataaaaataaaaaaaatagcaggggttattgt
+6222882/1
CCCFFFFFHHHHHJJIJJJJJJJJJJJJJJJJJIJJJJIJJJJHIJJJJJ
@2844055/1
cacgtagttctcagcttccctgcaaagttaaccatcttgtattcaaa
+2844055/1
CCCFFFFFHHHHHJJJJJJJJJJJJJJJGJJJJJJJJJJIJJJJJJJ
@4214510/1
cacgcctgggatgccacccggcaccactcccgggtgaggatgcactacat
+4214510/1
CCCFFFFFHHHHHJJJJJJJJJJJJJJJJJJJJJHIJJJJJJJJJJJHHH
@6223377/1
cacgaaaaagctatttgagtatgcctacatattatattaatttgaagcaa
+6223377/1
CCCFFFFFHHHHHJJJJJJIJJJJJJJJJJJJJJJJJJJJJJJJJJJJJJ
@4864813/1
atacataataaaattagaggaagtaggtgctgggcctcttgtatgcgaag
+4864813/1
@BCFFFFFHHHHHJJJJJJJGIJHJJJIJJJJJJEHIJJJJIJJJJJJJJ
@5548668/1
tacagatatagtttagaaccttagaaaggacataggatagtttttattta
+5548668/1
CCCFFDEFHHHHHJJJJJJJJJJJJJJJJJJJJJJJIJJJIJJJJJJJJJ
@5548777/1
ccgacgacgacactgtacagttagaaatgttacaacctctatactttgca
+5548777/1
CCCFFFFFHHHHHJJJJJJJIIJJJJJJJIJJJIJJJJJJJJJJJJJJJJ
@6890902/1
acgtagttctcagcttccctgcaaagttaaccatcttgtattcaaaagaa
+6890902/1
CCCFFFFFHHHHHJJJJJJJJJJJJJJJJJJJJJJJJJHIJJJJJJJJJJ
@5548991/1
cgtgaatcatgccctcaatctgcaccagttcatatttgggcacagttcct
+5548991/1
CCCFFFFFHHHHHJJJJJJIJIJJGGCHJJJIJJJJJJJJJIJJJJJGIJ
@4865442/1
atacataataaaattagaggaagtaggtgctgggcctcttgtatgcgaag
+4865442/1
@CCFFFFFHHHGHIJIJHJJIJJJJJJHIIJJJJJIJJJJJIJJJJJIIJ
@4865508/1
cttcttcagccggctttggtggttctttggctgtctctggtggaggtttc
+4865508/1
CCCFFFFFHHHHHJJJJJJEGIHIJJJJJIJJJJJJJJJJIIJIIJCHII
@6224473/1
ggtagcgcgtcggacgagccgtgccttttattgcttggt
+6224473/1
???DD;@DCDDA81C:80@0@77AD;CAAE=;7A=C=C7
@7575084/1
cttagctgcggaatgcttagcttccttcttagagcgtcccgtacccatag
+7575084/1
CCCFFFFFHHHHHJJJJJJJJJJJJJJJJJJJJJJJIJJJJIJJJJJJJI
@6224534/1
gtggtgataaagataagtataggctcaaaacctaacgacatcaatcacca
+6224534/1
BBBFBDDFHHHHHJJJJIHJJJJJJJJJJJJJJJJJJJJJJJJJIJJJJJ
@6224766/1
agcaaatggaaaaaaaaattggtgaaaagaatcacaagtaagatactgca
+6224766/1
CCCFFFFFHHHHHJJJJIJHJJGHIJJJJJJJJJJJJJGHIJJIJJJJJJ
@810006/1
gtgcgcgctaatctcagaaacggctgatccgagttggatgcggttttcac
+810006/1
B@@DFFFFHHHHFIJIJJJIJJJJJJCGGIIHIFGIIIIJJIJ@EHHGHF
@810118/1
gcctcttgtatgcgaaggtgttgaggcgcttgtggtggtgcacgcgcttg
+810118/1
@;?ABADBFFDBFB;FB>AAFGECA>@A:?00?D=F1;FC@HGGBAEDD?
@810141/1
ggattttaatgttattattacagcatacataataaaattagaggaagtag
+810141/1
CCCFFFFFHHHHHJJJJJJJJJJJJJJJJJJJJJJJJJJJJJJJJJJJJJ
@810250/1
gtaaatgatagtattatgtttatcggcaatttcttcaagttgggcttggt
+810250/1
CCCFFFFFHHHHHJJJJJJJJJJJJJJJJJJJJJJJJJJIJJJJJJJJJH
@810708/1
ggcgttgatgtcgcaagatagtgagacattcactttttagtcataatctt
+810708/1
@@@FFFFFHGFFHIIJJIIIJJJIIJIIJJIGJJJJGHB>DBFHDCHBEH
@4866718/1
gttaaaaccaaaaatttgccggaagtcactattccacgcgaacgaagtcg
+4866718/1
@?@FFFFFHHHHGIIEEFGGHHBHIFHIIIIIIGIGHBHGEIGGIHHAEE
@124736/1
cgtaaacaaaacaattaattatcacataaaaccaaacctctggttcgatt
+124736/1
CCCFFFFFGHHHHJJJJJJJJIJJJJIJJJJJJIJJJJJJJJJHIJJIJJ
@125028/1
ctcgtcattgcctggcatacaaggcaaagcaccgacgacgacactgtaca
+125028/1
@@@FDDAFHFHHHGIFHIEIIEIIGIGHIFIGGIIGF6FHIIIHEECACD
@6226355/1
gcccgaagtgctattggcacacaggcataatgccatattcaaatgggaag
+6226355/1
@@CDDFFDFBBBDHGGBGBGEGGIGIIIGIGGFIIIIGHHHIGHGGIIG7
@6226425/1
ggcggccagaatctagacatgcacagctcttgcagccatccaacaggatt
+6226425/1
CCCFFFFFHHHHHJJJJJJIJJJJJJJJJJJJJJJJJJJJIJJJJJJJJJ
@4215300/1
ctccagtagctcccgcacgggggacttgggcgcggccgcgctgaacgcct
+4215300/1
CCCFFFDFHHHHHJJJJJJJJJJJJJJJJJJJHFDDDDDDDDDDDDDDDD
@4868094/1
ctcatcttgtatagaggaggcttgggctcgctctccgaagggagcttgcg
+4868094/1
CCCFFFFFHHHHHJJJJJJJJJJGHIJJJJJJJJJJJIJJJJHJJJJJJJ
@1499206/1
ctgggatgccacccggcaccactcccgggtgaggatgcactacatttccg
+1499206/1
@C@FDEFFDFHHHBHHGGHIHDCGHIEGIDDHHGFAHGGGHIIGIIIIIG
@125932/1
ccatcttgtattcaaaagaaaacctagaatcactggttcaaattcaaata
+125932/1
@@@DDDDFCDFHHGGFHIGIDGHIGHIIIIIIIHII?FGIIHEIIGGHHI
@1499360/1
gaggaagtaggtgctgggcctcttgtatgcgaaggtgttgaggcgcttgt
+1499360/1
CCCFFFFFHHHHHJJJJJIJJJJJJIJJJJJIIIJBHGHJIJJIJJJJJG
@812432/1
tggatggagtgagcacgggctctgtgcctggctcccatgtcacggtagca
+812432/1
CCCFFFFFHHHHHJJJJJJJJJJJJJJJJJJJJJJJJJJJJJJJJFHJJJ
@6227334/1
gttggtcttggttgaacggaactccaatcctttactcgaatagtcttttc
+6227334/1
CCCFFDFFHHHHHJJJJJJJJJJJJJJJJJJJJJJJJJJJJJJJJJJJJI
@126298/1
ggacctgcaccatgcaccgccatgccatgtaccacgcctgggatgccacc
+126298/1
CC@FFFFFGHHHHJIJJJJJJJJJJJJJJIIJIJJJJJJJJJJJJJJIIJ
@4868923/1
ctactaataaattaaaaattaattaaaaaaacattgtccagcggacaaaa
+4868923/1
@@@DDBD?=:DHD@CG<F>GIIEEBBHBCG@?GHI<GDDHBB6?@@G==E
@7576415/1
gggcacgcttgcgcatgacatctatacatgccattggcgttcaaaaggtt
+7576415/1
CCCFFFFFHHHHHJJJJJJJJJJJIJJJIJJJJJJJJJJFGHIJJJJIJJ
@2161230/1
gagccgtgccttttattgcttggtgagacacgagataaaagtctaattca
+2161230/1
CCCFFFFFHHHHHJJJJJJJJJJHJJJJJJJJJJJJJJJJJIJJJJJJJJ
@4216397/1
cttctacttctgcttctggcacatcaggagaagttggctcctcaacagac
+4216397/1
BCCFFFFFHHHHHJJJJJJJJJJJJJJJIIHIJJJJJJJJJJJJJJJJJJ
@1500173/1
ggcagttcgtcaacaagacattactagctgagaatatttttttccgttta
+1500173/1
CCCFFFFFHHHHHJJJJJJJJJJJJIJJJJJJJJJJJJJJJJJJJJIJJI
@2161606/1
cgcaagaagtaccagaaacgggacttagccacaatctggtctggagagaa
+2161606/1
CCCFFFFFHFHHHJJJIJJJJJJJIJJJJJJJJJJJJJJHIIJJJJJJJJ
@7576885/1
gcccattttcacaggcaagggatcctaacttcgcaaccactaattccagt
+7576885/1
CCCFFFFFHHHHHJJJJJJJJJJJJJJJJJJJJJJJJJJJJJJJJJJJJG
@6892353/1
gcggagataatattttaaagtatagagaagccccagaaatttcgcacgct
+6892353/1
CCCFFFFFHHHHHJJJIJJJHIJJJJJJJJJJJJJJJJJJJJJJJJJJJJ
@6892628/1
gtcgagtagagccttagctgcggaatgcttagcttccttcttagagcgtc
+6892628/1
CCCFFFFFHHHHHJJJJJJJJJJJJJJJJJJJJJJJJJJJJJJJJJJIIJ
@6892848/1
cgacaccacagttccagtctcaggcacattgccattagtagactgatcag
+6892848/1
CCCFFFFFHHHHHJJJJJJJJJJJJJJJJJJJJJJJJJGIIIIJJJJJJJ
@6893013/1
ggcctcttgtatgcgaaggtgttgaggcgcttgtggtggtgcacgcgctt
+6893013/1
CCCFFFFFHHHHHJIGIJJFHIIIJJJJJJJJJJJJIIJHHGIJJJHHFD
@2162880/1
gccagatgccaaagttcttgatcttcactgggctcttctctgggatttcc
+2162880/1
CCCFFFFFHHGHHJHIJJJJJJJJJJJJJIJJJJJJJJJJJJJJIJJJJJ
@6893171/1
gtctgtacattgaaaataaaaataaaaaaatagcaggggttattgttatg
+6893171/1
@@@DDD?DFHDB4A?FG@IHHHEGIGIGIDGDHHGI9DG0?FHIIHHDHI
@2162984/1
gtacagttagaaatgttacaacctctatactttgcattaaaataatgccc
+2162984/1
CCCFFFFFGHHHHJJJJJJJJJJJJJJJJJJJJJJJJJIJJJJJJJJJJJ
@6893559/1
ctcagatgcaatttcttgcaagaattgcacaaagttgaagtccttgttgt
+6893559/1
CCCFFFFFHHHHHJJJJJJJJJJJJJJJJJJJJJIIIJJJJJJJJJJJJJ
@2163279/1
ctcgtcattgcctggcatacaaggcaaagcaccgacgacgacactgtaca
+2163279/1
@CCFDDFFHFDHHJJJIIIGGIJJIFEHIGGCHGFHGGGGBHGBH>?ECB
@6228796/1
ctccaggtaatataacctccaattcaaccttatcattaccaatcggtaaa
+6228796/1
CCCFFFFDHHHHHJJJJJJJJJJJJJJJJJJJJJJJJJJJJJJJJJIJJJ
@6228855/1
gttggaatgattctggtgggttgtcctgcagagcttgccacatcttgtaa
+6228855/1
CCCFFFFFHHHHHJJJGHJJIJJIJJJJJJJJJJJJJJJJJJJJJJJJJJ
@6893830/1
cctgtggccggcggcacgcagacgccttgatgacctccactttgatgatc
+6893830/1
@@@FDEDDFHHHHIIIJIFHIHIGHHHHEFFFFDECEDCCDCDDDDDEDD
@6229066/1
cttgttgttaagaggtgttacctgcaacttggccaggttagggccaacag
+6229066/1
B@CFDFFFHHHHGJJGHEHHJJJJJJJJJJJIGIGIJDHHIGIJIJIJGI
@2163659/1
gtagaataaggattaaaaataaacttaaagattattaataagaaaaaaat
+2163659/1
CCCFFFFFHHHHHJJJJJJJJJJJJJIJIJHIJJJJIIJFHIHIJJJJJJ
@2163730/1
gggatctgagaatggtttagattcacaattttgtccgctggacaatgttt
+2163730/1
@@@DFDEDFHADFHI:FHIJFHHGEHGFHFHGHEDDGGHIH3DBFHFBDH
@2163985/1
cccaactgtcctccggtactaacgatcaaatcgatcatgggtccataatc
+2163985/1
CCCFFFFFHHHHHJJIGHIJJJJJJJJDGHFFHHIJJJJJJHIJJJJIJJ
@6229798/1
ctcatcttgtatagaggaggcttgggctcgctctccgaagggagcttgcg
+6229798/1
@CCFFFDFGHHHHJJJJJIGIJIGEHDG;DGGHIIJIIJGIJGEEGIGEG
@6894864/1
gtgctgttgtggaactgcttcacctgtggccggcggcacgcagacgcctt
+6894864/1
CCCFFFFFHHHHHJJJJJJJJJJJJJIJJJJJJJJJJHHFFDDDDDDDDD
@3506251/1
gttgaggcgcttgtggtggtgcacgcgcttgggcagagggaatctgattg
+3506251/1
CCCFFFABHFHGGHIIEGG@DHIIGIFFFHGIIIIIIIIIGHGHFDCCFB
@3506394/1
cacaaattccaacccttgcgtttcaaaacaattcattttaggttcaagtt
+3506394/1
CCCFFFFFHHHHHJJJJJJJHIJJIIJJJJJJJJJJJJJJJJHJJIJJJJ
@2165377/1
gcggtacatgttgtgtacacctgagcgagactcataacgcagccagatgc
+2165377/1
CCCFFFFFHHHHHJJGHIJIIJJJJJJJJIIJJIJJJJJJJJJJJJIJJJ
@6895811/1
gttcacctttagaagtatgtttttagctgtcatctggttcatacgccgcg
+6895811/1
CCCFFFFFHHHHHJJGHJJJJJJJJJJJJJJJJJJJJIJJJJJJJJJJJJ
@6895817/1
ggcaggttgaactcacaccattcaatttaaaagaaactgggtgcgtgcag
+6895817/1
CCCFFFDEHHHHHJJJJJJJJJJJJJJJJJJJJJJJJJJJJDHIJIJJJJ
@6896062/1
gtatgattatttgtctgcagtggtcctgctgtttcgtgtattctaaattg
+6896062/1
C@CFFFFFHHHHHJJJJJJJIJJJJJJJJJJJJJJJHIHJIJJJJGIIJJ
@2165865/1
ctgacgcttagcaagtttcttagacttgccagttcccacttcacgacgct
+2165865/1
CCCFFFFFHHHHHIJIJJJJJJJJJJJJJJJJJJJJJJJJJJJJJJJJJJ
@2165968/1
ctgatagagacgatttcaccagtggtcttcttgaacttcttcaattgacg
+2165968/1
@@@FFDDDDHDFFIIGDAEGGHCAGEHDEDBEBHGBGHFHDFHIIIDHB@
@3507374/1
gcctggttccacgttatattggacattaggaccgtcattgaacaatctcg
+3507374/1
CCCFFFFFHHHGHJJJJJJJIIJJJJJJJJJJIIIHIJJJJJJJJJJJJJ
@3507538/1
gcaagaagtaccagaaacgggacttagccacaatctggtctggagagaag
+3507538/1
CCCFFFFFHHHHHJJJJJJJJJJJJJJJJJJJJJJJJJJJJJJIJJJJJI
@6231695/1
tatcaagtgctcgttttgttagacttcagtgtagctttgtattatgttca
+6231695/1
CCCFFFFFHHHHHHIJJJJJJJJJJJJJJHIIJJJJJJJHIJJJJJJJJJ
@6896655/1
ctgcagatgactgtgcatccttgctagtaagtcctgagccatagcaaaca
+6896655/1
CCCFFFFFHHHHHJJJJJJJJJJJJJJJJJJIJJJJJJJJJJJJJJJJJJ
@6896704/1
ctcatcttgtatagaggaggcttgggctcgctctccgaagggagcttgcg
+6896704/1
CCCFFFFFHHHHHJJJJJJJJJJIJJJJJJJJJJJJJJJJJJGJJJJJJJ
@7577511/1
cagcatacataataaaattagaggaagtaggtgctgggcctcttgtatgc
+7577511/1
CCCFFFFFHHHHHJIJJJJJJJJJJJJIGJJHIJJJIJJJJJJJJIJJJJ
@2166757/1
gaggaagtaggtgctgggcctcttgtatgcgaaggtgttgaggcgcttgt
+2166757/1
BBCFFFFFGHHHHJJJJJEHIJJJJJJJJJJIHIJDGHHJIIJJJJJJJG
@128311/1
cctcgacgagcaagtagttcttgaagcacagacacaggtgtcttcaacgg
+128311/1
CCCFFFFFHHHHHJGIJJJJJJJJJJJJIJJJJJJJJJGIJJJJJJJJJI
@812939/1
agatgtttgtgaaactgcgacaccttgtggctgtgacttgtagtcaaggt
+812939/1
CCCFFFFFFHHGGGGHIIJJIIJIJJGIIIIIJIJIIIIEHIIJIGJGIE
@128918/1
ttttaatttgtgctccaaattgtatctgacgacgcattgaatctgaatac
+128918/1
CCCFFFFFHHHHHJJJJJJJJJIJJJJJJJJJJJJJJJJJJJJJJJIJJJ
@7578429/1
aagaaggtggcggccagaatctagacatgcacagctcttgcagccatcca
+7578429/1
CCCFFFFDHHHHHJJJJIJJJJJJJJJJJJJJJJJJJJJJJJJJJJJJIJ
@4869020/1
cgtagaaaagtgctgtctgtacattgaaaataaaaataaaaaaaatagca
+4869020/1
BCBFFFFFHHFHHIJJJJJIJJJJJJJJJJJJJJJJJJJJJJJJJJJJJJ
@129212/1
gtcttcttgaacttcttcaattgacgcaagaagtaccagaaacgggactt
+129212/1
CCCFFFFFHHHHHJJJJJJJJJJJJJJJJJJJJHIJJJJJJJJJJJIIJJ
@2847248/1
agacaaacagacaaacagacaaacagacaaaaaaaaagttaattacattt
+2847248/1
@BCFFFFFHHHHHJJJJJJJJJJJJJIJJJJIJJJJJJFGIJIJJJIHHG
@813454/1
gggatcttgccgtcattgcagactgtgtggtagcgggtcggacgagccgt
+813454/1
CCCFFFFFHHHHHJJJJJJJJJJJJIJIIJHIJJJJJGIJJJJHHFFDDD
@7578781/1
cccatcaatttatcttcaaatgacgacaccacagttccagtctcaggcac
+7578781/1
CCCFFFFFHHHHHJJJJJJJJJJJJIJJJJJJJJIIJJJJJJJJJJJJJJ
@813727/1
cgcaagaagtaccagaaacgggacttagccacaatctggtctggagagaa
+813727/1
CCCFFFFFHFHHHJJJJJJJJJJJJJJJJJJJJJJJJJJIJJJJJJJJJJ
@7579147/1
ctccatactttgtttcatttaaatttacgggctatgccatttatcctcgc
+7579147/1
CCCFFFFFHHHHHJJJJJJJJJJJJJIJJJJJJJJJJ3DHIJJJJJJJJJ
@4869874/1
tactccttgatttggtaaagcttgctgcccgcctagcgaggaaacgcggc
+4869874/1
@CCFFFFFHGHHHJIHIJJJJJJJIIJJJJJJJJJIIJIJJJJJJIJIJF
@2848020/1
cccatgtcacggtagcactgagtgacggcacctccgacactgaggtcacg
+2848020/1
CCCFFFFFHHHHDHIJJJJJIIIJJJJJJIJIJJIJIIJJJJHIIHJJIJ
@2848092/1
ggaatctgattgtgctgttgtggaactgcttcacctgtggccggcggcac
+2848092/1
CC@FFFFFGHHHHIIGIJJEHHGEHJIGIJIJIGIIIFHIJIIIBHIFDC
@7579737/1
ctttggacgtcttccgctttcatcatctataggattgtttatcctgtcaa
+7579737/1
@CCFFFFFHHHHHJJJJJJJJJJJJJJJJJJJJJJJJIJJJJJJJJJJJJ
@814544/1
ctccaatcctttactcgaatagtcttttctaacttgaacagtgcgatgtt
+814544/1
CCCFFFFFHHHHHJJJJJJJJJJJJJJJJJJJJJJJJJJJJHIJJJJJHI
@5550822/1
agagaagatcctcatcttgtatagaggaggcttgggctcgctctccgaag
+5550822/1
@<@FFEFFHGHDHGGHIIGIBHHCHAAHEEEGAFIIC;DFABFFDHG<;/
@130360/1
gcccatcaatttatcttcaaatgacgacaccacagttccagtctcaggca
+130360/1
CCCFFFFFGHHHHJJJJJJJJJJJJJJJJJJJJJJIJJJJJJJJJJJJJJ
@4870556/1
gcaagaagtaccagaaacgggacttagccacaatctggtctggagagaag
+4870556/1
CCCFFFFFDHHHHJJJJJJJJIIGIIIIJIIFGIJJJJHIJJJIJHIIIJ
@2848748/1
gtggtgcacgcgcttgggcagagggaatctgattgtgctgttgtggaact
+2848748/1
@@@DDFBDDFDHHBH?FHIIIIIIIII?BFGHIEIIIGIICBG=FDGIII
@4219003/1
gccttagctgcggaatgcttagcttccttcttagagcgtcccgtacccat
+4219003/1
CCCFFFFFHHHHHJJJJJJJJJJJJJJJJJJJJJJJJJJJJJJJJJJJJI
@1502711/1
cccacttcacgacgcttcagcagagtgcacacaatggtgaactggcgttc
+1502711/1
CCCFFFFFHHHGHJJJIJJJJJJJJHIJJJJJJJJJJHIIJJJJJJJHII
@5551551/1
ctggagatgtgggtgtagctttaaggggatctgctgtctgtggagctgat
+5551551/1
BCCFDFDFHHHHHEGHIJJJJJJJJJJJJJJJJJJJIJJJJJJJJJJJJJ
@6232303/1
cttgtggctgtgacttgtagtcaaggtggagattttactatctttcaagt
+6232303/1
CCCFFFFFHHHHHJJJJIJJJJJJJJCGIIJHJIJJJJJJJIJJJIJJJG
@1503783/1
gtacacctgagcgagactcataacgcagccagatgccaaagttcttgatc
+1503783/1
BBCFFFFFHHHHHJJJJJJJJJJJJJJJJJJJJJJJJJJJJHIJJJJJJJ
@4871976/1
atcgggaggtgtggcagcctccttgaccattttagatatttgttgttcat
+4871976/1
CCCFFFFFHCFFHJJJJJJJJJJJJJJJJJJJJJJJIJJJJJIJIFHIJI
@5552611/1
gtcataatcttcagatactccaaagcattctgggctgcagatgactgtgc
+5552611/1
CCCFFFFFHHHHHJJJJJJJJJJJJJJJJJJJIIJIJJJJJJJJJJJHIJ
@4872180/1
gacggcacctccgacactgaggtcacggtactcgcggtacatgttgtgta
+4872180/1
BCCFFFFFHHHHHJJJJJJIJJJJJJJJJJJJJJJJJGHIIHHHHHHFEF
@1504207/1
ctgtgatctgtttcttggcatctatagatgtcggtggcgcacaggg
+1504207/1
??<B?BDDBHDDA:CG<<FGIA?HHBAHFHHE@@?EE;?:@FB;D/
@6232989/1
ggagcttggtacaaagcaaaggtcgggcagttcgtcaacaagacattact
+6232989/1
CCCFFFFFHFHHHJJJJJJJJJHIJJJJJJJJJJJJJJJJIJJJJJJJJJ
@6233061/1
ttttttaaactcatattttcatggtaccaagttatgaatttttcaaatcg
+6233061/1
CCCFFFFFHHHHHGIIJJJIJIJJHHIJJJJHIHIJJJJJJJJIIJJIJJ
@5553214/1
ggcctcttgtatgcgaaggtgttgaggcgcttgtggtggtgcacgcgctt
+5553214/1
@C@FFFFFHHHHHJJJJJJHHHHJJJJIIJJJJIJJIJJIIJJJJJHHFD
@5553380/1
agcgtcttctctaacagttctctgtggtgcaaagcaagcaattgcccaca
+5553380/1
=??DDFFFHHHHGIIJJJIJJIIJEHIGHIJJJJJJIJJJJJJJJJIIJI
@2167791/1
gttcaaggggatctgagaatggtttagattcacaattttgtccgctggac
+2167791/1
CCCFFFFFHHGHHJJJJJJJJJHHJJJJJJJIJJJJJJJJGHIJJJJJJJ
@5553772/1
gggaaaattacactaattctatgcaaagtatagcttgtatttgttatgta
+5553772/1
CCCFFFFFHGHHHJJJJJJJJJJIJJJJHHIJIJIJJHJJJJJIJJJJJI
@6233845/1
ggccaacagattgtttgagatgtttgtgaaactgcgacaccttgtggctg
+6233845/1
CCCFFFFFHHHHHGIJJJJJIIHJIJHHIJJJHIJJJJJJJHHJHIJIHI
@6234044/1
cgcaagaagtaccagaaacgggacttagccacaatctggtctggagagaa
+6234044/1
CCCFFFFFHHHHHJJJJJJGHIIHIJJGIJJJJJJJJJJJJJJJIIIJJJ
@6898572/1
agggaagtgtcggtacagtctatcagacactaccagctgcagcacggtgt
+6898572/1
@@@FADB?DCFFD@DF<CCFHGHIGHIIGCGCGDGGIIIBEGG@GGIBC6
@1505580/1
cacagggtcactcccagcttcgggaaattgctgcacgaaccggagaaggg
+1505580/1
CCCFFFFEHHHHHJJJJJJIJJJIJJJJJJJJJJJJJJJJJIJIHEHJHH
@1505785/1
actgagtgacggcacctccgacactgaggtcacggtactcgcggtacatg
+1505785/1
;B@DDFDDHHHGGIIJJJJJIIJJJJJII?FHIJJFHIIJJIIGHFFFFF
@6899165/1
gtttagcagcttcatccagaggcaagcgctccaagttgcttggaggcttg
+6899165/1
@@@FFFFFFHHFHGHFGHJGIAFHIJJGJGGGHIGDBDHIIJJ@GII@F:
@2169054/1
ctcgaatagtcttttctaacttgaacagtgcgatgttttacaagggcagg
+2169054/1
@C@FDFFDDFHHHIJGIJJGIJJJJIJJJIIJGHGGIEHGHGHGIJIIII
@6234886/1
cgtagttctcagcttccctgcaaagttaaccatcttgtattcaaaagaaa
+6234886/1
CCBFFFFFHHHHHJJJJJJJJJJJJJIJJJJJJJJJJHJJJJJJJJJJJJ
@6900041/1
gtggtcttcttgaacttcttcaattgacgcaagaagtaccagaaacggga
+6900041/1
CCCFFFFFHHHHHJJJJJJJJJJJJJJJJJJJJJJJHGIJJJJJJJJJJJ
@6900228/1
ataaagataagtataggctcaaaacctaacgacatcaatcaccagcttaa
+6900228/1
@CCFFFFFHHHHHJJJJJJJJJJJJJJJJJJJJJJJJJJJIJJJJJJJJJ
@2170149/1
ccgcttaaataaaatattaatcgactagtataagtaatgagtagaaaagc
+2170149/1
CCCFFFFFHHHHHJJJJJJJJJJGHJJJHJIJIJGIJJJJJGHJJJJJJJ
@1507757/1
ctgggatgccacccggcaccactcccgggtgaggatgcactacatttccg
+1507757/1
CCCFFFFFHHHHHJJJJJJJJJJJJJJJJFHGHIJJJIJJJJJJJJJJJJ
@6900902/1
caagtagttcttgaagcacagacacaggtgtcttcaacggaagagattcc
+6900902/1
BCCFDFFFHHHHHJJJJJJJJJJJJJJJHHHHJJJJJJJJJJJJJJJJJJ
@2170790/1
cgatattataattatctattctaattaatttacttatatgttgggcgaat
+2170790/1
CCCFFFFFHHHHHJJJJJJJJJJJJJJJJJJJJJJJJJJJJJJJJJJJJJ
@2170795/1
cacctgtggccggcggcacgcagacgccttgatgacctccactttgatga
+2170795/1
CCCDBDEFHGHGFJIIIIHJIJIIIJHBHEDEDEAECEED?C@CCDDDDC
@2850578/1
catacataataaaattagaggaagtaggtgctgggcctcttgtatgcgaa
+2850578/1
CCCFFFFFHHHHHJJJJJJJJJJJJJJJHGHJIGJAFHIJJJIIJJJJIJ
@1508130/1
ctgtttttaatatttaaataaccgctttttactacatgcataaacataca
+1508130/1
@@CDDDFFHHHGHJJIGIJJJJJJJJJJJJIJIJJJJJJJIGIIJJGHII
@130958/1
ccaaattcttcttcttcagccggctttggtggttctttggctgtctctgg
+130958/1
CCCFFFFFHHHHHJJJJJGJJJJJJJJJJHHIFGHIIJJJJJJGJJJJII
@2850917/1
gcttcttgtatggagtgtccccttgctgcagctagcctctgtcctctgaa
+2850917/1
@@@DFFFFHHD<DHBFHEEIEGEHIIIIIGGHGIGGHIIIGIGHHEHIII
@131332/1
cttctttctagtgcctgataagcccagacctagcccaaattcttcttctt
+131332/1
CCCFFFFFHHHHHJJJJJJJJJJJJJJJJJJJJJJJJJJJJJJJJJJJJJ
@816492/1
ctcatcttgtatagaggaggcttgggctcgctctccgaagggagcttgcg
+816492/1
CCCFFFFFHHHHHJJJJJJJJJJHAGGIIIGHGIGIJFIGEIFIIJJJIG
@816837/1
agcaaatggaaaaaaaaattggtgaaaagaatcacaagtaagatactgca
+816837/1
CCCFFFFFHHHHHJJJJIHHJJGHJJJJJJJJJJJJJJHHJJJJJJJJJJ
@816975/1
gttgaacggaactccaatcctttactcgaatagtcttttctaagttgaac
+816975/1
CCCFFFFFHHHHHJJJJJJJJJJJJJJJJJJJJJJIJJJJJBGHIIIJJJ
@817265/1
atacataataaaattagaggaagtaggtgctgggcctcttgtatgcgaag
+817265/1
CCCFFFFFHHHHHJJJJJJJIJJJJJJIJIJJJJIIJJJJJIJIJJJJJJ
@817295/1
cacagttccagtctcaggcacattgccattagtagactgatcagccggag
+817295/1
C@CFFFFFHHHHHJJJJJJJJJJJJJJJJJJJIJJJJJJJJJJJJJJJIJ
@817322/1
caggtgaagagaaaaatgaacgtcccacaggggtgtacatcatggaagga
+817322/1
BCCFDEFFHHHHHJJJJJJJJJJJJJJJJJJJJDHHIJIJJJJJJJJJJI
@132759/1
gatggagtgagcacgggctctgtgcctggctcccatgtcacggtagcact
+132759/1
CCCFFFFEHHHHHJJJJJJJJJIJJJIIJJJJJJJJJJJJJJJFHIJJJJ
@4873063/1
cctttatataatcgtgcgaataaattgcatttaaagttactataactaag
+4873063/1
BCCFFFFFHHHHHJHGIJJJJJIGIJIIGIJJJGHIIIIJJJJJIJJJJJ
@4873308/1
ctccaatccaaaccgtttaaaatctcggttttgcgagtacttcatattag
+4873308/1
CCCFDDFDHGHHHJJHGHJJJIJJJJJJFHIJIIJBHGGIJJJJJIIJJI
@4873382/1
ctttccttcttctcttttttctcctttcttttgcgagctgctgccgaaag
+4873382/1
1:=DDBDDHHHDHIIIIGIIIIIIIGIGHIHGGIGGG@GEIIIIIIGEGG
@4873824/1
gtcctgtctaaggttctaaactatatctgtaccaaatttcaaccaaatcc
+4873824/1
CCCFFFFFHHHHHHHIJJJJJJJJJJJJJIJJJJJIJJJJJIJJJJIIJJ
@2853965/1
agtccttgttgttaagaggtgttacctgcaacttggccaggttagggcca
+2853965/1
@BBFFFFFHHHHHJJJJJJCGHIJJJJJJJIJJJJJJJJIJGGIJJJJJJ
@7582370/1
ccaatcctttactcgaatagtcttttctaacttgaacagtgcgatgtttt
+7582370/1
CCCFFFFFHHHHHJJAGIJJJJJJJJJJJJJJJJJJJJJHIJJJJIHIJJ
@134407/1
gtggaactgcttcacctgtggccggcggcacgcagacgccttgatgacct
+134407/1
CCCFFFFFHHHHHJJJJJJJJJJJJJJJJJJJJHHFFFDDDDDDDDEDDD
@6235904/1
ggtgttgaggcgcttgtggtggtgcacgcgcttgggcagagggaatctga
+6235904/1
?@:DBDDFFGGHHJJIDGHGHGDFGHIJGIJIGIJJIJJGFGHF@DFFED
@819586/1
cggtagcactgagtgacggcacctccgacactgaggtcacggtactcgcg
+819586/1
@@CBDDFFDHGHGIGIIAHIIIIIIIIIIIGIIIII?DHIIG@FHIIIIG
@6236162/1
atgcaagcttactataaaacaaaattaaaaactaaacgcgttaactgtca
+6236162/1
CCCFFFFFHHHHHJJJJJJJJJJJJJJJJJJJJJJJJJJJIJJJJJJJJJ
@135181/1
gcccaaattcttcttcttcagccggctttggtggttctttggctgtctct
+135181/1
CCCFFFFFHHHHHJJJJJJJJJJJJJJJJJJDHIDHIJJJJJJJIJJJJJ
@4875464/1
cgacgacgacactgtacagttagaaatgttacaacctctatactttgcat
+4875464/1
@@@FFFFDFHGHHIIHHGIEHIEHIIIIDGIIIBGGGHHGIGHGIIIIFI
@5554855/1
ggcacgcttgcgcatgacatctatacatgccattggcgttcaaaaggtta
+5554855/1
CCCFFFFFGHHHHJJJJJJJJJJJJJJJJIJJJJJJJJHJJJJJJJJFHI
@6237103/1
gtcctgcagagcttgccacatcttgtaagcagcctgacgcttagcaagtt
+6237103/1
CB@FFFFFHHHHHIIGIIJJJJJJJJJJIJIJJJJJJJJJIIGGIIIJFH
@820099/1
cacttataagataaccgggcgattatttactttgacaccacttttttcca
+820099/1
CCCFFFFFHHHHHJJJJJJJJIJJJJJJJJJJJJJJJJJJJJJJJJJJJJ
@6237348/1
tgagaatatttttttccgtttaatgctcagcatgttaaataactgcttaa
+6237348/1
CCCFFFFFHHHHHJJJJJJJJJJJJJJJJJJJJJJJJJJJJJJJIJJJJJ
@6237385/1
ccacaatctggtctggagagaagatcctcatcttgtatagaggaggcttg
+6237385/1
CCCFFFFFHHHHHJJJIIJJJJJJJJJJJJJJJJJGIIJJJIJJJJJJJJ
@4222146/1
tgggcctcttgtatgcgaaggtgttgaggcgcttgtggtggtgcacgcgc
+4222146/1
CCCFDFFFHHHHHJJJJJIJJCFGHIJJJHJJJJJHIIGHIFGHJJJJHF
@4222281/1
ctgtgcctggctcccatgtcacggtagcactgagtgacggcacctccgac
+4222281/1
CCCFFFFFHHHHHJJJJJJJJJJJHHIJJJJJJJHIJJJJJIJJJJJJJJ
@4876648/1
ctgtgacttgtagtcaaggtggagattttactatctttcaagtcggcata
+4876648/1
?@@;BABDD<ADAFFHIIBGHGHICFHIIGIIIECGDH>F9DHIGGBEGI
@4222512/1
gccagatgccaaagttcttgatcttcactgggctcttctctgggatttcc
+4222512/1
CCCFFFFFHHHHHJHIJJJJJJJJJJJJJJJJJJJJJJJJJJJJJJJJJJ
@5556058/1
gttggcagtaatagtacaagtgaaaagtcacttgccgatggtagaataag
+5556058/1
CCCFFFFFHHHHHJHIJJJJIIJJJJJJJJJJJJJJJHJJJFGIIJJJJJ
@4222755/1
gtcgatgtcgaacccaaaaatgtaattaactttttttttgtctgtttgtc
+4222755/1
CCCFFFFFHHHHHJJJJJJJJJHIIJJJJJJJJJJJJJJJHJJJIJJHHF
@4223405/1
ctgctgtgtgaagttcttcaaagcgtcttctctaacagttctctgtggtg
+4223405/1
CCCFFFFFHHHHHHIJJJJJJJJJJIJJJJJJJJJJJJJJJJJJJJJJHI
@5556938/1
ctccatgtcacggtagcactgagtgacggcacctccgacactgaggtcac
+5556938/1
CCCFFFDDFHHFDFGGIGIJGIGAFHHHGAGGGIJGGIIJJJGHIF@DEG
@5557249/1
gccagatgccaaagttcttgatcttcactgggctcttctctgggatttcc
+5557249/1
@@@DDDDD<F<AA?GFI<CE?FBHHEHHIDGIIE@1:?:C9:DG3??GFB
@4224314/1
ctgatcaaacgctattaattcattagcgaaaaacttacttttcactttta
+4224314/1
CCCFFFFFHHHHHJJJJJJJJJJJJJJJJJJJJJJJJIJJJJJJJJJJJI
@136658/1
ctcatcgggaggtgtggcagcctccttgaccattttagatatttgttgtt
+136658/1
CCCFFFFFHHHHAEGHIIIJJJIGIIJIJJJIJJJJIJJIEIIIIIJIGI
@5558941/1
ccttgcgtttcaaaacaattcattttaggttcaagttaaccgcaatgttg
+5558941/1
CCCFFFFFHHHHHJJJJJJJJJJJJJJJJIIJJJJJJJJJJJJJJJJIIJ
@137359/1
cacgacgcttcagcagagtgcacacaatggtgaactggcgttcatgcggc
+137359/1
CCCFFFFFHHHHHJJJJJIIJJJJJJJJJJHIJJJJJJJJJJIJJJJJJJ
@4225545/1
agcaaatggaaaaaaaaattggtgaaaagaatcacaagtaagatactgca
+4225545/1
CCCFFFFFHHHHHJJJJJJJIIFHIIJJJJIJJIJJJJCGIJIIJIJIJJ
@4226279/1
gggcctcaaaaagtcacgtttatacatttttttttaatttttgtgttacg
+4226279/1
CCCFFFFFHHHHHIJJJIHIIJJIJGIJIIIIIIIHAGIHIIEIGIGIEE
@5560167/1
gggtggtggcaatactcggccgcgaacctccatcatattgtttg
+5560167/1
BB@ADDDDHHHHHJJGIJJJJJJJJJJJJJJJJJJJJHHHHHHF
@5560457/1
ctgcggggatatttccagactttcccgactgctcctttttgtcagcacag
+5560457/1
@<@FDFDFHFDHHHIGGIHGDHH@DF@<FGICAGC@FCGEH@AHEEHHBB
@138646/1
gctccatcagctcgtcgtactccgaggtctcggggatcgaggacgccatg
+138646/1
CCCFFFFFHHHHHJIJIJJJJJJJJJJHHJJJJJJJJJJJJJJJHFFDDE
@138710/1
ctcagggtctgtggcgaagttttgttcacgttctttgcttgaacacactg
+138710/1
CCCFFFFDHHHHHJJJJJJIJJJJJJJJJJJJJJJJJJJJIIJJJJJJJI
@5560802/1
ggcacagctggtacgtcaggcactgcagctcgtccgacccgaagtggttg
+5560802/1
CCCFFFFFHHHFHIIHIIJJHIIJJIJJJJJJHIIIIJJJJBHIGGJGIE
@5561149/1
gttgaacggaactccaatcctttactcgaatagtcttttctaacttgaac
+5561149/1
CCCFFFFFHGHHHJJJJJJJJJJJJJJJJJJJJJJJJJJJJJJJJJJJJJ
@4227171/1
cccaagtttgacgacataagaagcgaaggtaacattattgacgagtgctg
+4227171/1
@CCFFFFFHHHHHJJJJJJJJJJJJJJJJDHGIJJJJJJJJJJJJGIIJJ
@4227175/1
gtttcatgtcaatcggttcataaataaaaaagttatgtcaaattaaagaa
+4227175/1
BBCFFFFFHHHHHJJJJJJJJJJJJJJJJJJJJJJJJJJJJJJJJJIIJJ
@5562102/1
gtccagttgtgggaatagttcatgagcacagctgagtgccttctcagcag
+5562102/1
@@@DFDDDF?DFHIJFGGCHHIIJJIIJJJGIGHHH?DHICHHIJIIIIH
@4228028/1
cacgtagttctcagcttccctgcaaagttaaccatcttgtattcaaa
+4228028/1
CCCFFFFFHHHHHJJJJJJJJJJJJJJIGJJJJJJJJJJIJJJJJJJ
@5562291/1
ttcatctgatcaaacgctattaattcattagcgaaaaacttacttttcac
+5562291/1
CCCFFFFFHHHHHJJJJJJJJJJJJJJJJJIJJEGHJJJIIJGIIIJGHI
@140209/1
atctgattgtgctgttgtggaactgcttcacctgtggccggcggcacgca
+140209/1
CCCFFFFFHHHHHIGIJIIJIIJJJJJJJJJJJJIJJJJIJFHIHFFDD@
@4228415/1
gtgtacacctgagcgagactcataacgcagccagatgccaaagttcttga
+4228415/1
BCCDDFBBDFHHHJJIIGIJJIHIJIJIJJJIIJIHIIJGJJJHIJJJIJ
@140860/1
gccagatgccaaagttcttgatcttcactgggctcttctctgggatttcc
+140860/1
@@CFFFFFGHHDHIABGFIHIGIEHGHGII9CHGECFGIGDHEEGDFIIF
@141299/1
catacataataaaattagaggaagtaggtgctgggcctcttgtatgcgaa
+141299/1
@@@FFFFFHFHA?FGGFHIIHIGGFIGG<CEHGCHGIHGIIJDHIGGEIB
@6238675/1
ccgcgacttcgttcgcgtggaatagtgacttccggcaaatttttggtttt
+6238675/1
CCCFFFFFHHHHHJJJJHIJJJJJJHIJJJJJJIJJJJJJJJJJHHEFFF
@6903433/1
caggcatctgcaccaagactggcgctcctgctggagatgtgggtgtagct
+6903433/1
CCCFFFFFHHHHHIJJJJJJJJJJJJJJJJJJJJGHHIJIJJJFHHJIJJ
@6238752/1
catcgttctcagcatggtaagaaggtggcggccagaatctagacatgcac
+6238752/1
CCCFFFFFHHHHHJJJJIJIIJJJJHJJJJIJJJJJJJJJJJJJJJJJJJ
@6903587/1
tgatagagacgatttcaccagtggtcttcttgaacttcttcaattgacgc
+6903587/1
CCCFFFFFHHHFHJJJJJJJJJJJJJJJJJJJIJJJJJJJJJJJJJJJJJ
@6238965/1
gcgttgatgtcgcaagatagtgagacattcactttttagtcataatcttc
+6238965/1
CCCFFFFFHHHHHJJJJJJJHHIJJJJJJJJJJJJJJJJJJJJJJJJJJJ
@3511453/1
ctcacatgattcatccacaaattccaacccttgcgtttcaaaacaattca
+3511453/1
CCCFFFFFHHHHHJJJJJJJJJJJJJJJJJJJJJJJIJJJJJJJJJJJJJ
@1509254/1
tggattttaatgttattattacagcatacataataaaattagaggaagta
+1509254/1
@@CFFFFFHHHHHIJJJJJJJJJGGIJHIIJIHGIGJIJJJJJJJIIIFF
@3511890/1
atgttttacaagggcaggttgaactcacaccattcaatttaaaagaaact
+3511890/1
@CCDFFFFHHHHHJJJJJJJJJHHJIIJJJJJJJJJJJJJJJJJJJJJJJ
@3511932/1
caccagcattcgtgtcccccgctggagcttgaccaacggggtacatcttg
+3511932/1
CCCFFFFFHHHHHJJJJJJJJIJJJIJJJJJJJJJJJJJJJ@FHIJJJJH
@6239587/1
ccacagttccagtctcaggcacattgccattagtagactgatcagccgga
+6239587/1
CCCFFFFFHHHHHJJJJJJJJJJJJJJJJJJJJHIIIJJJJJJJJJJJJG
@821502/1
ggaatgttatctccaactcgcggagagtatcttctactcttgatgtctta
+821502/1
CCCFFFFFGHHHHJJJJJJJJJJGHHIDGIJJJJJIJJJJJJIJJHJJJI
@3512657/1
gtacacctgagcgagactcataacgcagccagatgccaaagttcttgatc
+3512657/1
BBBFFEFFHHHHHJJJJJJJJJJJJJJJJJJJJJJJJJJJJIJJJJJJJJ
@822434/1
gcctggttctaccttcaagagcctcttctaaagcaaacaatgagacctgt
+822434/1
CCCFFFDFHHHHHJJJJIJJJJJJJJJJJJJJJJJJJJJJJJJJJJJJJG
@3513162/1
gttctcagcatggtaagaaggtggcggccagaatctagacatgcacagct
+3513162/1
CCCFFFFFHHHHHHHIJJJJJHIJJJJJIJJJJJJJJJJJJJJJJJJJJI
@822512/1
ttgttaagaggtgttacctgcaacttggccaggttagggccaacagattg
+822512/1
CCCFFFFFHHHFFIJJJJJJJJJJJJJJJJJJJJIJJJJJJJJJJJHIIJ
@3513188/1
agggaatctgattgtgctgttgtggaactgcttcacctgtggccggcggc
+3513188/1
<@@FDEEFHHDDHJIJIJIHIEEFGIIEGGIBHIIIJIIFGHIFHIJJFF
@1510897/1
cttggttcgtcttttgaagattctgatattgatagttttttcattccctg
+1510897/1
CCCFFEFFHHHHHJJJHJJHIJJJJIJJJJJJJJJIJJJJJJJJJJJJJJ
@2172760/1
cttgtatagaggaggcttgggctcgctctccgaagggagcttgcggccga
+2172760/1
CCCFFFFFHHHHHJJJJJJJJJJJJJJJJJJJJJJJJIJJJJJIIJHFDA
@4877688/1
atggagtgagcacgggctctgtgcctggctcccatgtcacggtagcactg
+4877688/1
CCCFFFDFFHHHHJJJJJJIJIJJJIJJJGIIJJJJIIIJJIBFHIJJJJ
@2172921/1
gataaagataagtataggctcaaaacctaacgacatcaatcaccagctta
+2172921/1
CCCFFFFFHHHHHIJJJJJJJJJJJJJIIJIJIJIJJIIJGHIJJJJJJJ
@141859/1
gtgggttgtcctgcagagcttgccacatcttgtaagcagcctgacgctta
+141859/1
BBBFFDDFHHHHHJJJJJIJJJHJJJJIJJJJIHIIJJIIIIJJJJJGII
@1511957/1
agaaggtggcggccagaatctagacatgcacagctcttgcagccatccaa
+1511957/1
CCCFFFFFHHHHHJJJJJJJJJJJJJJJJJJJJJJJJJJJJJIJJJJJJJ
@1512323/1
ctaacgtcggattcaattcggaacatagaaatttgtgtaacccaagtttg
+1512323/1
@@@D=BBA@FHHHAFD4AD;9EBGEHGIBG9DGG@9;D9B??BF;D=CC8
@7583623/1
cttgaacagtgcgatgttttacaagggcaggttgaactcacaccattcaa
+7583623/1
CCCFFFFFHHHHHJJJIJJJJJJJJJJJJJJIIJJIJJJJJJJJJJJJJJ
@142670/1
aagaggtgttacctgcaacttggccaggttagggccaacagattgtttga
+142670/1
:=BDDFDDHHHHHJJJJJJJJJJJJJJJHIIJJJJJJJJJJIIJJIJJJI
@1512599/1
ctgagccatagcaaacagccactggcaatgtggatagctggacaaggcac
+1512599/1
CCCFFFFFHHHHHJJJJIJJJJJJJJIJJJIIJIJJJJJJJJJJJJJJJJ
@7583853/1
caccagttcatatttgggcacagttcctcgacgagcaagtagttcttgaa
+7583853/1
@@@FFFDEGHFDFIJIJJJJJJIHGIJIHJJJJJJJIJJDFHFGIJIJJI
@2173972/1
atcgttctcagcatggtaagaaggtggcggccagaatctagacatgcaca
+2173972/1
@@@FBDDDFDFHHIGGFHEEHHIIAEHHIA@DFGIIIEHGDHIGHIGIIG
@7583928/1
cgtcactattctaggattgtgtaggtaatattattaaacgaagaacatgc
+7583928/1
CCCFFFFFHHHHHJJIJJJIIHIJJFHJJJJJJJJJJJJJJJJJJJJJIJ
@4878973/1
ggcagtaatagtacaagtgaaaagtcacttgccgatggtagaataaggat
+4878973/1
CCCFFFFFHHHHHJJJJGIJJJJJJJJJJJJJJJJJJJDHIIJJJJJJJJ
@1512904/1
atagagacgatttcaccagtggtcttcttgaacttcttcaattgacgcaa
+1512904/1
@B@FFFFFHDHHHGIJJJJJJJJIJJJJJJJJIJJJJJHIJIIIJIIJJJ
@2174373/1
ctggcatacaaggcaaagcaccgacgacgacactgtacagttagaaatgt
+2174373/1
CCCFFFFFHHHHHJJJJJJJJJJJJJJJJJJIJJJJJJJJJJJJJJHHHH
@2174494/1
gccgcttttgcaccacaataaacgtgattcccggcttatactccgcctcc
+2174494/1
@CCFDFFFHHHHHJJIJJJJIIJJFFHJJJIJJGIJJIJJJJJIIJJJJI
@2174515/1
cttggttgaacggaactccaatcctttactcgaatagtcttttctaactt
+2174515/1
CCCFFFFFHHHGHJJJJJJJJJJJJJJJJJJJHIIJIIIJJJJJJJJJJJ
@7584592/1
accattttagatatttgttgttcattcaactgtcttgttaatgcctggcc
+7584592/1
?BBFFFFFHHHHHJJJJIJJJJJJJJJJIJJJJIJJJHJJJJJJJJJJJJ
@1513643/1
cgatggtagaataaggattaaaaataaacttaaagattattaataagaaa
+1513643/1
CCBFFFDEHHHHHJJJJJJJJJJJJJJJJJJJJJJIJJJJJJJJJJJJJJ
@6242096/1
ctcgcacgttggcagtaatagtacaagtgaaaagtcacttgccgatggta
+6242096/1
CCCFFFFFDFHHHIIJIIJJIJJIIIJIGIIIIIGIGIJJJJJJHIIJ=F
@2174980/1
gtgagacattcactttttagtcataatcttcagatactccaaagcattct
+2174980/1
BBBDFFFFHHHHHJJJJJJJJJJJJJJJJJJIJJJJJJJJJJJJJJJJJJ
@6242275/1
gttatcaagtggcttggtaggatccaagttgaaatctttgatcatggcat
+6242275/1
CCCFFFFFHFHHHJJIJEHGIGHIHHIIEHFEHJEHIJJGEHIIGGIGEG
@7585251/1
cagcttttgacggaacgggagccgtacagacggagtagcgagccccatga
+7585251/1
CCCFFFFFHHHFHHJGIIJEHJJJGHJJJGIIJHEBCHIIGHIHHFFFFD
@4880532/1
gtgcgatgttttacaagggcaggttgaactcacaccattcaatttaaaag
+4880532/1
CCCFFFFFHHHHHJJIGJJJJJJGIIIEEFDHHHJIJIIIJJJJJJJJJI
@2175541/1
gtgcgatgttttacaagggcaggttgaactcacaccattcaatttaaaag
+2175541/1
BBBFFFFFHHHHHJJJJJJJJJJIJJJJJJJJJJJJJJJJJJJJJJJJJG
@823858/1
gtatctcccacacgtttcacttcagcatagacaggtgtcttccctggcaa
+823858/1
?@;BDDDDHHDFHGCFGHIIHGEDFHHDFHIGCED?CDGHGGFFEFFGGG
@824017/1
gtgactattaaattctgtctctaaagcattgctaaacaagcaatgta
+824017/1
CCCFFFFFHHHHHJJJJJJJJJJJJJJJJJJJJJJJJJJJJJJJJJJ
@824198/1
ctccggtagaactgcaccatttcatttggattcgtagagtaatctaagac
+824198/1
CCCFFFDDHHHHHJJJJJJJJJJJJJJJJJJJJJHJJJJGIJJJJJJJJJ
@824717/1
gctgggcctcttgtatgcgaaggtgttgaggcgcttgtggtggtgcacgc
+824717/1
BBCDDFFFHHHHHIJJJJJIJJJFHHIHIJJJJJJJJIGIHIHHIHIJJG
@4882064/1
cctctatcaagtgctcgttttgttagacttcagtgtagctttgtattatg
+4882064/1
CCCFFFFFHHHHHJJJJIJJJJJJJJIJJJJJJHIIJJJJJJJIJJJJJI
@824787/1
gcctgttttggtagcggcggcgcggtccgtgtggagcatgctcgccatca
+824787/1
CCCFFFFFHHHHHJJJJJJJJJHFDDDDDDDDDDDDDDDDDDDDDDDDDD
@824841/1
tgagagtctggccagtctttagaagatgatggtgtttgtcttgtttgact
+824841/1
BC@FDFBDHHHHHIIHIIJJIJIJJGGGHIIJIIIIJJJIJJJJJJIFHI
@825089/1
gcttgggctcgctctccgaagggagcttgcggccgatgacctcatactcc
+825089/1
CCCFFFFFHHHHHJJJJJJJJJJIJJJJJJJJIJJBGHHHHFFFFFFEEE
@3516365/1
cctggcgtaaaataacgtcaatacattggatctcctcagtaggatggcaa
+3516365/1
CCCFFFFDHGGHHJJJJIJJJJJJJJJJJJJJJJJJJJJHIJJJJJJJJJ
@4882536/1
gtagcactgagtgacggcacctccgacactgaggtcacggtactcgcggt
+4882536/1
CCCFFFFFHHHFHJJJJJJJIIJJJJJJJJJJJJIJJJJJHIJJJJJHFD
@3516398/1
gtgacttgtagtcaaggtggagattttactatctttcaagtcggcataac
+3516398/1
CCCFFFFFHHHHHJJJJEHIIJHJJJJJJJJJJJJJJJJJJJJJJJJJJJ
@6244722/1
ctttctttgatcattaatgtctcgtatgtcaaggacttcacacataaact
+6244722/1
CCCFFFFFHHHHHJJJJJJJJJJJIJJJHIJJJJHHIJJJJIIJIJJIJI
@825468/1
cttcaattgacgcaagaagtaccagaaacgggacttagccacaatctggt
+825468/1
?<<DD8DD3CDDAD:EEEEF>42<CEECED<<DDDDDE<<D9B8BCE@CB
@825521/1
cgcgagtattggttggacccaagcactcgatcaccttgtacacagggatg
+825521/1
@CCFFFDFHHHHHJJJIJJJIJJJJIJJJJJJJJJJJJJIIJJJJJJIJJ
@4883231/1
ctcagcatggcaagaaggtggcggccagaatctagacatgcacagctctt
+4883231/1
@@@DDADDDFD?CEH>EH<FEHI<@??89???DDFFHBFDB@=@G;@=@7
@3517317/1
catcgttctcagcatggtaagaaggtggcggccagaatctagacatgcac
+3517317/1
@CBFFDDDHHHHHJJJJCIJHJJJJFHIIHIIIJJJJHIIJIJJJHIIJJ
@4229439/1
gcggtcctcgctgcaggccgactggtggctgccctcgcccgagtcgtgct
+4229439/1
CCCFFFFFHHHHGJJJJJJJJJJJJIJJJJJJJJJJJJJJIFHHHFFDDD
@3518040/1
gtcgcaagatagtgagacattcactttttagtcataatcttcagatactc
+3518040/1
CCCFFFFFHGHHDHIJJJJJJJJJJJJJJJJIJIJJJJJJJJJJJJJJJJ
@143346/1
ctgcagtattcgttaatctgttcagcggagagatgctgcgtcttccagct
+143346/1
CCCFFFFFHHHHHJJJJJJJIJJJIJJJIJJJJJJJJJJJJJJJJJJJJI
@7585866/1
gtggtagcgggtcggacgagccgtgccttttattgcttggtgagacacga
+7585866/1
BBCFFFFFHHHFHIJJJJJJJJJJJJJJJJJJJJIHHHHHCFFFFEEEDB
@4230074/1
gtgttacctgcaacttggccaggttagggccaacagattgtttgagatgt
+4230074/1
CCCFFFFFHHHHHJJJJJJJJJJHIJJJJJJJJJJJIJJJJJJJJJJJJJ
@144218/1
tgatagagacgatttcaccagtggtcttcttgaacttcttcaattgacgc
+144218/1
CCCFFFFFHHHHHJJJJJJJJIIJJJJJJJJJJJJJJJJJJJJJJIJJIJ
@4230563/1
gcgacaaatacttctgcgaagcccctgtttgttttatcgtcgccttg
+4230563/1
?@@DDDDDDH>DHIGG<EAE@:?FHHHIII@BDFEEICHICHIGIEG
@144281/1
cgggctatgccattcatcctcgcacgttggcagtaatagtacaagtgaaa
+144281/1
CCCFFFFFHHHHHJJJJJJJJJJJJJIJJJJJJIJJJIJIIJJJJHIJJJ
@4231112/1
catggtaagaaggtggcggccagaatctagacatgcacaactcttgcagc
+4231112/1
@CCFFDEFHHHHHFHIIJJJJJJJJJJJJJJJJJJJJJJJJJJJJJJJIJ
@7586958/1
cctctatactttgcattaaaataatgcccattttcacaggcaagggatcc
+7586958/1
CCCFFFFFHHHHHJJJJJJJJJJJJJJJJJJJJJJJJJJJJJJJJJJJJJ
@7587316/1
cgaaggtgttgaggcgcttgtggtggtgcacgcgcttgggcagagggaat
+7587316/1
BC@FFFDDFHHHHJJJJJJJHIJJJJIIJJJJJJJJJJJJJHHGFFFABE
@145698/1
cactgagtgacggcacctccgacactgaggtcacggtactcgcggtacat
+145698/1
CCCFFFFDHHHHHJIJJJJJJJJJJJJJJJIIIJJJHIJJJIJJHHFFFF
@7587856/1
gctgcagatgactgtgcatccttgctagtaagtcctgagccatagcaaac
+7587856/1
CCCFFFFFHHHHHJIJJJJJJJJJJJJJJJJJJJJJJJJJJJJJJJJJJJ
@1514354/1
ccatcttgtattcaaaagaaaacctagaatcactggttcaaattcaaata
+1514354/1
CCCFFFFFHHHHHJJJJJJJJJJJJJJJJJJJJJJJHIJJJJJJJJJJJJ
@4232144/1
cattgaacaatctcgtatgatgccgtttctgtaccaataggaacaatact
+4232144/1
CCCFFFFFHHHHHJJIJJJJJJJJJIJJJJJJJJJJJJJJJJJJJJJJJJ
@145837/1
gtcggtggcgcacagggcacgcttgcgcatgacatctatacatgccattg
+145837/1
CBCFFDFFHHHHHJJJJJJJJJJJJJJJJJJJJJJJJJJJJJJJJJJJJJ
@1514484/1
gtcacggtagcactgagtgacggcacctccgacactgaggtcacggtact
+1514484/1
CCCFFFFDHHHHHJJJJHJJJJJIJJJJJJJJJJJJJJJJGIJJJJHIHH
@6909215/1
cttcacatagtaacgccatgccttttggtattctgggttcccggcataac
+6909215/1
CCCFFFFFHHHHHJJJJJJJJJJJJJJJHIJJJJJJJIJJJJJJJJJJJJ
@6909219/1
gacactgtacagttagaaatgttacaacctctatactttgcattaaaata
+6909219/1
CCCFFFFFHHHHHJJJJJJJJJJJJJJJJJJJJJJJJJJJJJJJJJJJJJ
@145924/1
cctggctcccatgtcacggtagcactgag
+145924/1
@@???DDDHFHDFEGHIHIFCHHHIIHGH
@146615/1
ggacacggagcgcgtgcagcgcacgtacgtgtggcacagctggtacgtca
+146615/1
CCCFFFFFHHHHHIGHIJJIJJJJJIIJJHIGHJGIHGHHFFFCDFDCEB
@2176127/1
gtcagaacctgatagaaacggttggcgttaggtatatacaagaacaaacc
+2176127/1
@CCBDFFFHHHGGJJGIJIJJHJIEIIHGIIJBGIGIIJIJIJJJIIJJJ
@6910107/1
cctctatactttgcattaaaataatgcccattttcacaggcaagggatcc
+6910107/1
?@@;?DD?F?FDF:EDFFBH<I@HGACHB?FH@EEHEH9FHIHE=HBGHA
@3518310/1
cccgtttagcagcttcatccagaggcaagcgctccaagttgcttggaggc
+3518310/1
CCCFFFFFHHHHHJJJJJJIJJIJJJJJJJJJJJJJJJIJJJJJJJJJJJ
@3518342/1
gagaagtgtgataatgtcataaagttgacaataatctataattactttaa
+3518342/1
CCCFFFDFHHHHHJJJJJJJJJJJJIJJJJJJJJJJJJJIJJJJJJJJJJ
@2176378/1
ctctatactttgcattaaaataatgcccattttcacaggcaagggatcct
+2176378/1
@@@FFFFFHHHHHJJJJJJJJJJJJJJJJJJJIJJJJJIJIIIEIGGJJI
@3518584/1
tgtctttctagtgcgtccgtctgattctgtgatagtgaatacaagatcgt
+3518584/1
CCCFFFFFHHHHHJJJJJJJJJJJJJJJJIIJJJJIJJJJJJJJJJIJJH
@2176579/1
cgatgttttacaagggcaggttgaactcacaccattcaatttaaaagaaa
+2176579/1
CCCFFFFFHHHHHJJJJJJJJJJJJJJJJJJJJJIJJJJJJJJJJJJJJJ
@3518836/1
cccaactgtcctccggtactaacgatcaaatcgatcatgggtccataatc
+3518836/1
CCCFFFFFHHHHHJJJIJJJIJJJJJJCFHGFHHIJJJJIIFHIIJJJJG
@3518870/1
gtcctttatacatttcggcatggcgatcatgtcgatggcttggtttattc
+3518870/1
CCCFFFFFHHHHHJJJIJJJJJJJJJJJJJJJJJJJJJJJJJJHJJJJJI
@6247241/1
ccactccatactttgtttcatttaaatttacgggctatgccatttatcct
+6247241/1
CCCFFFFFHGHHHJJJJJJJJJJJJJJJJJIJJJIJJJJJJIJJJJJJJJ
@1516291/1
cttcgcaaccactaattccagtgataaattcactctagcacgtagttctc
+1516291/1
CCCFFFFFGHGHHJJJJJIIIHIIJIJJJJIJJJJJJJJJJJJGJHIIJH
@1516394/1
ctcagatgcaatttcttgcaagaattgc
+1516394/1
@@@DDDDDHDAHBGHDHGBCECBEHIA:
@2177499/1
caacgggattgcccatcaatttatcttcaaatgacgacaccacagttcca
+2177499/1
CCCFFFFFHHHHHJJJJJIJJJJJJJJJJJJJJJJJIJIIIJJJIIJJJJ
@6911422/1
ttcaatcctttaacgaatgcagcgaaatagtcacacccacgttggttatc
+6911422/1
CCCFFFFFHHHHHJJJJJJJJJJJJIIJJJJJJJJJJJJJJIJJJHJJJJ
@6247965/1
cccatcaatttatcttcaaatgacgacaccacagttccagtctcaggcac
+6247965/1
CCCFFFFFHHHHHJJJJJJJJJJJJJJJJJJJJJHJJJJJIJJJJJJJJJ
@3519887/1
cgaggggtgcgcgtccatggagccgaccacggcggcgatggacggcttct
+3519887/1
B@@FFFFAFHFGHIHIJJJJJJJJJGIJJJJJHFDDDDDDDDDDDDDDDD
@1517013/1
atcgcgtcctattttagttaattagtaatgtgcattgtaaaattctagac
+1517013/1
@@?DDDDDFFBDFGHIIGHIIIIEGEDHIICCEFGFGFGIEHIIGIEDFD
@6911797/1
cccaactgtcctccggtactaacgatcaaatcgatcatgggtccataatc
+6911797/1
CCCFFFFFHHHHHJJJHIJJJJJJJJJDGHHGIGJJJJJJJGIJJJJJJJ
@826797/1
gtgctgggcctcttgtatgcgaaggtgttgaggcgcttgtggtggtgcac
+826797/1
CCCFFFFFGHHHHJJJJJJJJJJJJEGHHJIJJJJJJJJJJJIJJHIJJJ
@826913/1
ctcatcttgtatagaggaggcttgggctcgctctccgaagggagcttgcg
+826913/1
CCCFFFFFHHHHHJJJJJJJJJJIGJJJJJJJJJJJJJJIJJHIIJJJJJ
@1517658/1
cagcatacataataaaattagaggaagtaggtgctgggcctcttgtatgc
+1517658/1
CCCFFFFFHHHHHJJJIJJJJJJJJJJHJJJIJJJJJJJJJJJJJHJJJJ
@827118/1
cttggtttattcccatcagtttggagttcacctttagaagtatgttttta
+827118/1
CCCFFDFFHHHHHJJJJJJJJJJJJJHIJJJJJJJJJJJJHIJJIJJJJJ
@827500/1
ctgtgatctgtttcttggcatctatagatgtcggtggcgcacagggcacg
+827500/1
CCCFFFFFHHHHHJIJIJJJJJJJJIJIJIIHJJJJJIJIJJIJJJJJJI
@2855412/1
gtgtaattcaagtaatattaaaacttcagctaaatgactcgcttattttt
+2855412/1
BBCDDFFFHHGHHIJJJJJJJJJJJJJJJJJJJJJJJJJJJJJJJJJJJJ
@5565010/1
cagtggtcttcttgaacttcttcaattgacgcaagaagtaccagaaacgg
+5565010/1
CCCFFFFFHHHHHJJJJJJJJJJJJJJJJJJJJJJJJJGIJJJJJJJJJJ
@828267/1
tcctcatcttgtatagaggaggcttgggctcgctctccgaagggagcttg
+828267/1
CCCFFFFFHHHHHJJJJJJJJJJJJHIJIJJJJJJJJJJJJJJJGIJJJG
@5565517/1
ccacaatctggtctggagagaagatcctcatcttgtatagaggaggcttg
+5565517/1
CCCFFFBDHHFHHIJJIIGIDGIHIJIGGEGHGIJ>GIIGIIGDHAEGHD
@5565697/1
ccgacgacgacactgtacagttagaaatgttacaacctctatactttgca
+5565697/1
CCCFFFFFHGHFHIJGHIJGHHIJJIJJJIJJJJJJJJJJJJJJJJJJJJ
@5565874/1
cgatttcaccagtggtcttcttgaacttcttcaattgacgcaagaagtac
+5565874/1
CCCFFFFFHHHHHJJJJJJJJJJJJJJJJJJJJJJJJJJJJJJJJJJGHI
@829230/1
cttgttgttaagaggtgttacctgcaacttggccaggttagggccaacag
+829230/1
BBCFFFFFHHHHHJJGHIHJJJJJJJIJJJJJJJJJJHHJJJJJJJJJJJ
@2856981/1
atcaatttatcttcaaatgacgacaccacagttccagtctcaggcacatt
+2856981/1
@@@DDDDDFFFDFIIE?F:ACFF>@?FGIEEBBFEDFABGC@:BDECEIF
@2857376/1
gtccccttgctgcagctagcctctgtcctctgaagtaaacgcctacggtg
+2857376/1
CCCFFFFFFGHHHJGEEGIEGIGJJHHIIJJIJFGIHGJDCFHIGIIDGH
@830217/1
accagcattcgtgtcccccgctggagcttgaccaacggggtacatcttga
+830217/1
@BCFFFFFHHHHHJJJJJJJJJJJHIJJJJJJJJJJJJJJFFHIJJJJJJ
@5567647/1
cactcgatcactttgacagcacctaatacaccgccgcttaaaagataggt
+5567647/1
CCCFFFFFHHHHHJJJJJJJJJJJJJJJJJJJJJJJJJJJJJJJJJJJJG
@5567727/1
cgattgacatgaaacaaacactaaatgtaaatttaagcatcccacaatat
+5567727/1
CCCFFFFFHHHHHJJJJJJJJJJJJJJHIJJJJJJJJJJJJJJJJJJJJJ
@4232893/1
gtcctgcagagcttgccacatcttgtaagcagcctgacgcttagcaagtt
+4232893/1
CCCFFFFFHHHHHJJJJJJJJJJJJJJJJJJJJJJJJJJJJJJJJJJJJJ
@4232895/1
gtacacctgagcgagactcataacgcagccagatgccaaagttcttgatc
+4232895/1
BB@FFFFFHHHHHGIJJJJJJJJJJJJJJJJJJJJJJJJIJIIJJJJJJJ
@147894/1
cggatctatagaggctgtcacttgcgatactgggaacattcgactgatcc
+147894/1
CCCFFFFFHHHGHJJJJJJJJJJJJJIJJIIJJJIJJJJJJJIJJJJJJJ
@4886596/1
cttgtattcaaaagaaaacctagaatcactggttcaaattcaaataaaat
+4886596/1
CCCFFFFFHHHGHJIJJJJJJJJJJJJJJJJJJJJJJJJJJJBCFGIJJJ
@4233418/1
ctagttttctcttttaatattataaatagttatttgatcacacactgatg
+4233418/1
CCCFFFFFHHHHHJJJJJJJJJJJJJJJJJJJJJJJJJJJJJJJJJJJJJ
@2859083/1
gtcacggtagcactgagtgacggcacctccgacactgaggtcacggtact
+2859083/1
CCCFFFFDHHHHHJJJJHIJJJJIJJJJJJJJJJJJJJJJFHIJJJGIHH
@148285/1
gggctctgtgcctggctcccatgtcacggtagcactgagtgacggcacct
+148285/1
CCCFFFFFHHHHHJJJJJJJJJJJJJJJJHIIJJJJJJJHJIJJJJJJJI
@2859445/1
gtggtgcacgcgcttgggcagagggaatctgattgtgctgttgtggaact
+2859445/1
:?;?:=A?:A8@DGDGIIFIICGD@:?DDF@FIEE?9B?=8CBFEEIC@@
@2859473/1
gcgagactcataacgcagccagatgccaaagttcttgatcttcactgggc
+2859473/1
CCCFFFFFHHHHHJJJJJJJJJJJJJJJJIJHIJJJJJJJJJJJJJJJJJ
@2859814/1
gccttagctgcggaatgcttagcttccttcttagagcgtcccgtacccat
+2859814/1
CCCFFFFFHHHHHJJJJJJJJJJJJJJJJJJJJJJJJJJJJJJIJJJJJJ
@4888163/1
tcaggattgaaacgtcttttatgttgggacagctatcttcataaaagcta
+4888163/1
@@CFFFFFGDHHFGFGIJIIIIIEHHIGEGGII>FHEGIGIJJIJFHIIJ
@4888232/1
ttttaatgttattattacagcatacataataaaattagaggaagtaggtg
+4888232/1
CCCFFFFFHHHHHJJJJJJJJJJJJJJJJJJJJJJJJJIIJIJJJJJJIJ
@6911886/1
ccggccttgattttataatttagagacacgtgtacatttcgagagaacaa
+6911886/1
CCCFFFFFHHHHHJJJJJJJJIHJJJJJJJIJIIJJJJJJJJJJJJJJJJ
@4235159/1
ctcacatgattcatccacaaattccaacccttgcgtttcaaaacaattca
+4235159/1
@CCDFFDFFGHBFHHIJGGIIJJIIJIIIJHGGIJGIIIIHJIIGGGHE>
@4888753/1
ctatactttgcattaaaataatgcccattttcacaggcaagggatcctaa
+4888753/1
CCCFFFFFGHHHHJJJJJJJJJJJJJJJJJJJJJJJJJJJJJJJJJJIJJ
@4235946/1
ctgttgtggaactgcttcacctgtggccggcggcacgcagacgccttgat
+4235946/1
@@@DDDDDHDDHFBCBGHIIHIGHIEGIIIFHEB;AA<?B<AB>BDB9CC
@151149/1
gtggtagcgggtcggacgagccgtgccttttattgcttggtgagacacga
+151149/1
BBCFDEFFHGGHHJJIIJIJIIHIJJJJIJJJJJIHHHHHFFFFFEEEDD
@1519232/1
cacagctcttgcagccatccaacgggattgcccatcaatttatcttcaaa
+1519232/1
@@@DDFFFFHHHHIGHIGGDGEGHJJBDHGGHIJJGG@GIJJIIJIIIIE
@2178564/1
tgcaacttggccaggttagggccaacagattgtttgagatgtttgtgaaa
+2178564/1
CCCFFFFFHHHHHJJGHIJJJJJJJJJJJJJJJJJJJJJJJIIJJIIJJI
@2178570/1
gggttgtcctgcagagcttgccacatcttgtaagcagcctgacgcttagc
+2178570/1
BCCDFFFFHHHHHJJJJJJJJJJJJJJJJJJJJJJJJJJJJJJJJJJJJJ
@2178635/1
ctccatactttgtttcatttaaatttacgggctatgccatttatcctcgc
+2178635/1
CCCFFFFFHHHHHJJJJJJJJJJJJJJJJJJJJJJIJJJJJJJJJJJJJJ
@2178675/1
attgctcagatgcaatttcttgcaagaattgcacaaagttgaagtccttg
+2178675/1
<BCFFFFFHGHHHIJJJJJJJJJJJJJJJJJJJJJJJJJIJJIJIJIGII
@6913916/1
agtgactttcccgtttccaatctccaagacaggaggctccagtactttag
+6913916/1
@BBFFFFFHHHHHHJJJJJJJJJJJJJJJJJJJIJJIJJJJJIJJJJJJJ
@2179007/1
gcccactacatcgagatggtaagcctttcattattagacatcgacaaaac
+2179007/1
CCCFFFFFHHHHHJJJJJJHHJJIJJJJJJJJJJJJJJJJJJJJJJJJJI
@6914279/1
cttctttgacgggcacaacgtacatacaattgactgcaccttcaaacgca
+6914279/1
CCCFFFFFHHHHHJJJJJJJIJJJJJJJJJJJJJJJJJJJJJJJJJJJJJ
@6914524/1
ctcgtcattgcctggcatacaaggcaaagcaccgacgacgacactgtaca
+6914524/1
CCCFFFFFHHHHHJJJJJJJJJJIIJJJJJJJJJJIJBGIGJIFHHEHEE
@6914572/1
cgggggcagtgctggggactccgggcgcagcaccagtcgtgctcgcagcc
+6914572/1
CCCFFFFFHHHHHJJJJJJJJJJJJJJJHHFFFDEDEEDDDDDDDDDDDD
@1520384/1
ctccaatcctttactcgaatagtcttttctaacttgaacagtgcgatgtt
+1520384/1
CCCFFFFFHHHHHGIJJJJJJJHHIIJJIJIJIIJIIJJIIFGCHHIIGI
@6914697/1
ggacttttcttcaatatccacataag
+6914697/1
=??:BBB?DDDD?:AEE<F<F:FF<:
@831189/1
gtcgagtagagccttagctgcggaatgcttagcttccttcttagagcgtc
+831189/1
CCCFFFEFHHHHHJJJJJJJJJJJJJJJJJJJJJJJJJJJJJJJJJJJIJ
@2180346/1
tgaggcgcttgtggtggtgcacgcgcttgggcagagggaatctgattgtg
+2180346/1
CCCFFFFFHHHHHJHJJIJJJJJJJJJJJJJJJJJJJJJHHHHHFFFFFF
@152621/1
gggtcacattacatactctgtatttcctcttcatggtgccacagtgagtg
+152621/1
CCCFFFFFHHHHHJHIJJJJJJJJJJJJJJJJJJJJIJJJJJJJDHIJFH
@2180388/1
catgaagattgcgcagatggagcttcttcatacaaaacatgaattacaaa
+2180388/1
CCCFFFFFHHHHHJJJJJIJJJJJJJJJJJJJIJIJJJJJIJGIJIJJJJ
@2180464/1
ctgagtgacggcacctccgacactgaggtcacggtactcgcggtacatgt
+2180464/1
CCCFFDDEHHHHHJJJJJJJJJJJJJJJHIJJJJHIJJJJJJHAHEFFFF
@152770/1
ggattttaatgttattattacagcatacataataaaattagaggaagtag
+152770/1
BCBFFFFFHHHHHJJJJJJJJJJJJJJJJJJJJJJIJJJJJJJJJJJIJJ
@7592335/1
gtcacggtagcactgagtgacggcacctccgacactgaggtcacggtact
+7592335/1
@?;BDD?DH?FHHHGEHA@DCFAF8?C9:DG?DAHFEE8;8@@EGACEEH
@7592338/1
gttgtggaactgcttcacctgtggccggcggcacgcagacgccttgatga
+7592338/1
CCCFFFFFHHHHHJJJJJJJJJJJJJJJJJJJJJHHFFDEDDDDDDDDDE
@2181041/1
cccgtttagcagcttcatccagaggcaagcgctccaagttgcttggaggc
+2181041/1
CCCFFFFFHHHHHJJJIJGHGIIIIJJJJJJJJJJJJJJJJIJJJGIJJI
@7592623/1
catcaatttatcttcaaatgacgacaccacagttccagtctcaggcacat
+7592623/1
CC@FFFFFHHHHHJJJJJJIIIJGGIJJJGGIGHIJIIIJJJJIIGIIJH
@153270/1
tgttcttaaacttcaataacgctttatggctacacttcttgacatagtac
+153270/1
CCBFFFFFHHHHHJJJJJJJJJJJJJJJJJJJJJJJJJJJJJJJJJJGIJ
@2181240/1
agcatacataataaaattagaggaagtaggtgctgggcctcttgtatgcg
+2181240/1
CCCFFFFFHHHHHJJJJJJJJJJJJJHIJJHIIJIJJJJJJJJJHIJJJJ
@153908/1
gtgagagtctggccagtctttagaagacgatggtgtttgtcttgtttgac
+153908/1
CBCFFFFDHHHHHJJJIJJJJJJHIJIIJHIJJCGHGJJGIJJJJJJIHJ
@153941/1
ctcggacatttcaattttatttagttggtcttggttgaacggaactccaa
+153941/1
CCCFFFFFHHHHHJJJJJJJJJIJIJJJHIJJJJIJJJJJJJHJJJJJJJ
@7593684/1
cctcatcttgtatagaggaggcttgggctcgctctccgaagggagcttg
+7593684/1
@@@DDFFEFHCFDDGIJIJJGHJHIJJIIJFAEH9BFGGEHII8@B;EH
@154564/1
gggatgatgactaatgactatatttgtccagaacacgtattaattctgtt
+154564/1
CCCFFFFFHHHHHJJJJJJIJJJJJJJJJJJJJJJJJHIJJJJJJJJJGI
@7594146/1
ggtgcacgcgcttgggcagagggaatctgattgtgctgttgtggaactgc
+7594146/1
BBBDFFFFHHHHHJJJJJJJJJJIJJJJJJJJJJJJJJJJJJJJIJJJJJ
@1522176/1
cctgcaccatgcaccgccatgccgtgtaccacgcctgggatgccacccgg
+1522176/1
CCCFFFFFHFHHHIJJJJJIIIJJJJJJJIJJJJJJJJJJJJJJJJJJJI
@154838/1
ctgcttcacctgtggccggcggcacgcagacgccttgatgacctccactt
+154838/1
CCCFFFFFHHHHHJJJJJJJJJJJJJJJJHHHFFEDEEEEEDDDDDDDDD
@4237690/1
cgttctcagcatggtaagaaggtggcggccagaatctagacatgcacagc
+4237690/1
CCCFFFFFHHHHHJIJJJJJJJHIJJJJJJJJJJJJJJJJJJJJJJJJJJ
@7594663/1
ctcggacatttcaattttatttagttggtcttggttgaacggaactccaa
+7594663/1
CCCFFFFFHHHHHJJJJJJJJJJJHIJJHIJJJJIJJJJJJJJJJJJJJJ
@1522455/1
ctgagcgagactcataacgcagccagatgccaaagttcttgatcttcact
+1522455/1
CCCFFFFFHHHHHJJJJJJJJJJJJJJDHJIJJJJHJJJJJIJJJJJJJJ
@155147/1
tctggttcgattgggcctcaaaaaatcacgtttatacatttttttttt
+155147/1
CCCFFFFFHHHHHJJJJJJJJJJJJJJJJJIJJJJJJJJJJJJJJJHF
@6252711/1
gttttggtagcggcggcgcggtccgtgaggag
+6252711/1
???DD>DDDD>CC1C:DA/AD539;;;;5<3<
@2861715/1
ctggagagaagatcctcatcttgtatagaggaggcttgggctcgctctcc
+2861715/1
CCCFFFFFHHHHHJJJJJJJJJJJJJJJJJJJJJJJJFHJJJJJJJJJJJ
@2862211/1
ctttggtcgtccttttgaggatctcaatccgatcgttgtattcagctggt
+2862211/1
@CCFFFFFHHAHFIJJJIJJGGIJJJJIFIJIIJJD@GGIHGIGIEGIGB
@6253256/1
ggcgttgatgtcgcaagatagtgagacattcactttttagtcataatctt
+6253256/1
CCCFFFFFHHHHHJIJJJJJJHGIIIJJJJJJJJJJJJJJJIJIJIJGII
@5568645/1
ggcacgcttgcgcatgacatctatacatgccattggcgttcaaaaggtta
+5568645/1
CCCFFFFFHGHHHJJJJJIJJJJJJJJJJJJJJIIIJJJJJJJJIIJGHJ
@2862381/1
ctgtatattatcacgagatatggtgtgtctatattaccatttcgtacaaa
+2862381/1
BCCDFFFFHHHHHJJJJJJIJJJFHHHIJJJJJJJJJIJJJJJJIJJJJJ
@5568864/1
gccgtcagaacctgatagaaacggttggcgttaggtatatacaagaacaa
+5568864/1
BCCFFFFFHHFHHJIJIJJJJIIJIJJJJJHGIJJBGIJJJJJJJJJJJI
@5568883/1
gccatattcaaatgggaagtggtgataaagataagtataggctcaaaacc
+5568883/1
CCCFFFFFHHHHHJJJIJJIJJHHJJJJJJJJJJJGIJJJJJJJJJJJJJ
@6916200/1
cgttgatgtcgcaagatagtgagacattcactttttagtcataatcttca
+6916200/1
CCCFFFFFHHHHHJJJJJJHHIJJJJJJJJJJJJJJJJJJJJJJJJJJJJ
@6916287/1
gctgggcctcttgtatgcgaaggtgttgaggcgcttgtggtggtgcacgc
+6916287/1
@@CFDFDDHHHHHGIJJJJEHIIHHIJJJIJJIIIJJGHBFGHAEHIIJG
@6916319/1
gtcttcaacggaagagattccatttcccgtttagcagcttcatccagagg
+6916319/1
CCCFFFFFHHGHHJJJJJJJJJJJJJJJJIIJJJJJJIJJJJJJJJJJJJ
@2863197/1
ggcctcttgtatgcgaaggtgttgaggcgcttgtggtggtgcacgcgctt
+2863197/1
CCCFFFFFHHHHHJJJIJJHHHIJIJJJJJJJJIJJIJJHHJJJJJHHFD
@2863656/1
ggccagaatctagacatgcacagctcttgcagccatccaacgggattgcc
+2863656/1
@@@DDBDDHFAFDGGIIIIIEGDGGGIIFIIIIGIIICHGHHIIAGGGGI
@3523040/1
ctcataacgcagccagatgccaaagttcttgatcttcactgggctcttct
+3523040/1
CCCFFFFFHHHHHJJJJJJJJJJJJIIJJJJJJJJJJJJJIIIJJJJIJJ
@4890944/1
atatatataattcttctgtgagtgtgtatgtcactgaacttctcttaaac
+4890944/1
@@@FFFFDHHHHHJJJJJIHGGIJJJIIJJHIIJJGIIIJIJJGIJEHHI
@4890968/1
gccgtcattgcagactgtgtggtagcgggtcggacgagccgtgcctttta
+4890968/1
CCCFFFFFHHGHHGGIJFIFGHCHIGJJIFHGBFGIGHFHEBEDDEEEDC
@4238436/1
gtggatagctggacaaggcactggcaacgaccaatcatggacttttcttc
+4238436/1
@=?DDDDDDHHFDFA;EFEBFHHIIIGADCCC@G9;BDGI9?DFDHG<==
@5569926/1
ccacaatatattcgtgaaaaccgcatccaactcggatcagccgtttctga
+5569926/1
CCCFFFFFHHHHHJIIJDEHIIIJGHGJJJJJIIGFHIIICGIGIJJJJD
@832817/1
gtgctgggcctcttgtatgcgaaggtgttgaggcgcttgtggtggtgcac
+832817/1
CCCFFFFFHHHHHJJIJJJJJEIGICGGHIGIIJJIJJJIJJIJIHIJIJ
@5570131/1
cgtcaaagcatttattgtggccgctctaggcagcaaacagttcatccttg
+5570131/1
@C@FFFFFHHGHHIJJJJJJJJJJJJJJJJJJJJJJJJJIGIIJJJJJJJ
@4238989/1
gtggtggtgcacgcgcttgggcagagggaatctgattgtgctgttgtgga
+4238989/1
C@CFFFFFHHHHHJJJJJJJJJJJIIJJIJJJJJJJIJJJJJJIJJJJJI
@5570482/1
gtcttcttgaacttcttcaattgacgcaagaagtaccagaaacgggactt
+5570482/1
CCCFFFFFHHHHHJJJJJJJJJJJJJJJJJJJJHIJJJJJJJJJJJIJJJ
@7595474/1
ctagcattccgccccctttcaatcagctgctggtagaatgtttcac
+7595474/1
CCCFFFFFHHHHHJJJIJJJJJJIJJJJJJJJIGGHIJJJIIJJJI
@6917791/1
ctgggctgcagatgactgtgcatccttgctagtaagtcctgagccatagc
+6917791/1
CCCFFFFFHHHHHJJJJJJJJJJJJJJJJJJJJJJJIJJJJJJJJJJJJJ
@2864469/1
gccagatgccaaagttcttgatcttcactgggctcttctctgggatttcc
+2864469/1
CCCFFFFFHHHHHJIIJJJJJJJJJJJJJJJJJJJJJJJJJJJJJJJJJJ
@3523928/1
cccaaaagctgcgctattcatttgcgcaggaaggcgtcaatattttttta
+3523928/1
C@CFFFFFHHHHHJJJJJIJJIJIIJJJJJJJJJJJFHGIJJIIJJJHFF
@4239158/1
ggatagctggacaaggcactggcaacgaccaatcatggacttttcttcaa
+4239158/1
CCCFFFFFHHHHHJJJJJJJJJJJJJJJJJJJIJJIJJGJJIJJJJJJII
@3524049/1
atttgtctgtagtggtcctgctgtttcgtatattctaaattggtttcgtt
+3524049/1
:BBFFFFFHHHHHIJHIJJJJJJJJJJJIJJJJJJJJJJJJJJHIJJJIJ
@3524078/1
caccaggatagagttaatgccgccaagtttgacgtttatcttcaagcaca
+3524078/1
CCCFFFFFHHHHHHHIJJJJJJJJJJJGHIJIJJHIJJJJJJJJJJJJJJ
@1522747/1
cagcttcatccagaggcaagcgctccaagttgcttggaggcttgggcctg
+1522747/1
CCCFFFFFHHHHHJJJJJJJJJJJJJJJJIJJJJJJJIJJJJJJJJJJII
@4891960/1
ggcgcttgtggtggtgcacgcgcttgggcagagggaatctgattgtgctg
+4891960/1
CCCFFFFFHHHHHJIIJJJJJJJJJJJJJJJHIJJIJJJJJJJJJJJJJH
@1523173/1
cagagggaatctgattgtgctgttgtggaactgcttcacctgtggccggc
+1523173/1
CCCFFFFFHHHHHJJJJIIJIJJJJJJJIJJJJJJIJJJJJJJJJJJJJF
@4239870/1
gggcacattaattggagtataagttgtcacaggggcgtaagcagttgaag
+4239870/1
CCCFFFFFHHHHHJJIJGIJJJJHGJJJJJJJJJJJJJJJJJIIIJJHHI
@155911/1
cactgagtgacggcacctccgacactgaggtcacggtactcgcggtacat
+155911/1
CCCFFFFBBFFHHIIJJGIJJBGIJGIIJJHIJJIIJGGIIGHJH=<BDC
@834370/1
cgaagtgctattggcacacaggcataatgccatattcaaatgggaagtgg
+834370/1
CCCFFFFFHHHHHJJJJJJJJJJJJJJJJJJJJJJJJJJIJJJJJJJHJJ
@156132/1
gccagttataaagcatagcccgaagtgctattggcacacaggcataatgc
+156132/1
@BCFFFFFHHHHHJJJJIJJIIJJJHIJJJJJJJIJJJJJIJJIJJIJJJ
@7596836/1
ctgcagatgactgtgcatccttgctagtaagtcctgagccatagcaaaca
+7596836/1
CCCFFFFFHHHHHIJJJJJJJJJJJJJJIJJIJJJJJJJJJJJJJJJJJJ
@7597018/1
gacaccttgtggctgtgacttgtagtcaaggtggagattttactatcttt
+7597018/1
CCCFFFFFHHHHHJJHIJJJJJHJJIIIJJJFHIJJGGIJJJJJJJIJJJ
@1524541/1
cgccaattcactgttcattacctgtgaaaactgtccttcagatacaccgt
+1524541/1
CCCFFFFFHHHHHHIJJJJJJJJJJJJIJJJJJJJJJJJJJJJJJJJJJI
@157039/1
caccagtggtcttcttgaacttcttcaattgacgcaagaag
+157039/1
:??ADD=A:22ACA<AC<?<<F:AAAFBCCFAFEEC??D??
@2184630/1
gggcctcttgtatgcgaaggtgttgaggcgcttgtggtggtgcacgcgct
+2184630/1
CCCFFFFFHHHHHJJJHHIJCFHHHHIJJJJJJJJJJFGHHHIJJJJHFF
@4893251/1
agacaaacagacaaacagacaaaaaaaaagttaattacatttttgggttc
+4893251/1
CCCFFFFFHHHHHJJJJJJJJJJJJJJJJJFHIJJJJJJJJJJJJJJHHH
@5573568/1
cagcggacaaaattgtgaatctaaaccattctcagatccccttgaacaca
+5573568/1
CCCFFFFFHHHHHJJHIJJJJJJJJJJJJJJJJJJJJJJJJJJJJJJIJJ
@5573570/1
gtttgtctgtttgtctgtttgtctgtttgtctgttcgtctgtgcgcgcta
+5573570/1
CCCFFFFFHHHHHIIJJIIJJJJJJJJJJIJJJJJJJJJJIIIJJJJJJJ
@5573630/1
actatatgaaacgcgagtggggccgtcagaacctgatagaaacggttggc
+5573630/1
@BCFFFFFHHHHHJJJJFGIJJJJJJJJJIIJJJJIJJJJJJIIHEHFFF
@5573867/1
gcaaagataagatgaagaagaggagcaaatggaaaaaaaaattggtgaaa
+5573867/1
CCCFFFFFHHHHHJJJJJJJJJJJJJJJJJJJJJJJJJJJIIJJJGHJJI
@5574181/1
gctgggcctcttgtatgcgaaggtgttgaggcgcttgtggtggtgcacgc
+5574181/1
CCCFFFFFHHHHHHIJJJJJJJJEGHIJJJJJJJJJJIJJJJJHGIJJJH
@5574344/1
acactgtacagttagaaatgttacaacctctatactttgcattaaaataa
+5574344/1
CCCFFFFDHHHHHJJJJJJJJJJJJJJIJJJJJJJJJJJJJJJJJJJJJJ
@2865318/1
cccagacctagcccaaattcttcttcttcagccggctttggtggttcttt
+2865318/1
CCCFFFFFHHHHHJJJIJJJJJJJJJJJJJJJJJJJJIJJJDHIHIIJJJ
@2865331/1
gccagttataaagcatagcccgaagtgctattggcacacaggcataatgc
+2865331/1
CCCFFFFFHHHHHJJJJJJJJJJJJHIJJJJJJJJJJJJJJJJJJJJJJJ
@4241790/1
agcagcttcatccagaggcaagcgctccaagttgcttggaggcttgggcc
+4241790/1
@CCFFFFFHHHHHJJJJJJJJJJJJJJJJJJIJJJJJJJIJJJJJIJJIJ
@2865795/1
gttctcagcttccctgcaaagttaaccatcttgtattcaaaagaaaacct
+2865795/1
CCCFFFFFHHHHHJJJJIJJJIJJJJJJJIJJJHIJJJJJJJIJJJJJJJ
@6918488/1
gacgcaagaagtaccagaaacgggacttagccacaatctggtctggagag
+6918488/1
CCCFFFFFHHHHHJJJJJJJJJJJJJJJJJJJJJJJJJJJJIIJJJJJIJ
@6918529/1
caccacagttccagtctcaggcacattgccattagtagactgatcagccg
+6918529/1
@@@FDFBDAAFDDIGGIHHHIGGIGHGFGHIHIGICF>FGHIIGIIIIHH
@2866096/1
gtctggagagaagatcctcatcttgtatagaggaggcttgggctcgctct
+2866096/1
CCCFFFFFFHHHHJJJJJJJJJJJJIJJJJJJJGIJJJJGGHIJGIJJJI
@2866212/1
cttggttgaacggaactccaatcctttactcgaatagtcttttctaactt
+2866212/1
CCCFFFFFHHHHHJJJJJJJJJJJJJJJJJJJJJJJJJJJJJJHIJJJJJ
@6918713/1
ccttatcattaccaatcggtaaaggatctcttgtatacaaattatttcta
+6918713/1
CCCFFFFFHHHHHJJJJJJIJJJJJJJJJJJJJJIJJJJJJJJJJJJJJJ
@6918794/1
ataaggattaaaaataaacttaaagattattaataagaaaaaaataatgc
+6918794/1
8BBFFFFFHHHHHJJJJJJJJJJJJIJJJJJJJJJJJJJJJJJJJJJJJJ
@2866453/1
cagtggtcttcttgaacttcttcaattgacgcaagaagtaccagaaacgg
+2866453/1
CCCFFFFFHHHHHJJJJJJJJJJJJJJJJJJJJJJJJJGIJJJJJJJJJJ
@2866803/1
cgccaatggcatgaatagatgtcatgcgcaagcgtgccctgtgcgccacc
+2866803/1
C@CFFFFFHHGHHJJJIHJIJJIJJJJJJJJJJJHHJJJJJIJJJJJJJJ
@2866936/1
tcgggttggaatgattctggtgggttgtcctgcagagcttgccacatctt
+2866936/1
@@@D?2ADH?FFHAFHIIAHEEHGIHEHGHGGCDCGGCGDGCHIHAFBFI
@6255660/1
cggtacataatgatacgatgcggcttgaacccgccggtgctcttgtagaa
+6255660/1
BCCDDFFFHHHHGJJJJJJJJJJJJJEGHBGIEGI@H;AAEEEHECD@BE
@4243470/1
gtcacggtagcactgagtgacggcacctccgacactgaggtcacggtact
+4243470/1
CCCFFFFFHHHHHJJJJGHJJJJJJJJJJJJGIJJJJJJJIIIJJJHJHH
@3524684/1
ctcagcttccctgcaaagttaaccatcttgtattcaaaagaaaacct
+3524684/1
CCCFFFFFHHHHHJJJJJIIJJJJJJJJJJIJJJJJJJJJJJJJJJJ
@6256452/1
cagccgttggcgtcgattgcggtatcggcgtcgcttgcggtaccggcgtc
+6256452/1
CCCFFFFFGHHHHJJJJJJJJJIJJJJJJJJJJHHHFFFDDDDDDDDDDD
@4244009/1
agcaaatggaaaaaaaaattggtgaaaagaatcacaagtaagatactgca
+4244009/1
@CCFFFFFHHHGHJJJJIHIIJFHIJJJJJJJJJJIJJGHIJIJJJJJJJ
@4244045/1
cgtcactattctaggattgtgtaggtaatattattaaacgaagaacatgc
+4244045/1
CCCFFFFFHHGHHIIHIGIBIIJIJCJHJIJJJIJGIGGGIIJJIIGIIG
@6256617/1
cccgtatctcaacacccataaagaactgtttgcctctcatgtcccatact
+6256617/1
CCCFFFFFHHHHHJJJJJJJJJJJJJJJIJJJJJJJJJJJJJJJJJJJJJ
@4244092/1
aataaggattaaaaataaacttaaagattattaataagaaaaaaataatg
+4244092/1
@BCFFFFFHHHHHJJJJJJJJJJJJJHIJJJJJJJJJJJIJJJJJJJJJJ
@6920682/1
ggggaaatgaggagtcactgtcaaggccagaatcttcattagacttgtct
+6920682/1
CCCFFFFFHHHHHJIJJJJJJJJJJJJJJJJJJJJJJJJJJJJJJJJJJJ
@3525099/1
ccgagcgcttcggtactgttgtggaaatagtgtactataagtcgtatgat
+3525099/1
CC@FFFFFHHHHGIIGHIHHJFHIIIIJIGFFFHHIGJGGG?DHDFHIGH
@835913/1
gcaaagataagatgaagaagaggagcaaatggaaaaaaaaattggtgaaa
+835913/1
CCCFFFFFHHHHHJJJJJJJJJJJJJJJJJJJJJJJJJJJJGGGI@EGIJ
@6921003/1
cttggtggtccacaaacattataatagcgttgtctaacgtcggattcagt
+6921003/1
CCCFFFFFHHHHHJJJJJJJHIJJJJJJJJJJJJJJJJJIJJJIJJJJJH
@6921036/1
catcaatttatcttcaaatgacgacaccacagttccagtctcaggcacat
+6921036/1
CCCFFFFFHHHHHJJJJJJJJJJJJJJJJJJJIIJJJJJJJJJJJIJJJJ
@157451/1
ctctggtggaggtttctcctgtgacggcatagccgcagcctccgattgag
+157451/1
CCCFFFFFHHHHFHIJJJJJJIJJJJJJJJJJJJJJJJJJJJJJGIJJGI
@2185168/1
ctcgaatagtcttttctaacttgaacagtgcgatgttttacaagggcagg
+2185168/1
CCCFFFFFHHHHHJJJJJJJJJGIJJGIJIJJIJJJIJJJJJIJJJJJJI
@2868786/1
ttcaaattcaaataaaatcactctgcaatcctgcctcacatgattcatcc
+2868786/1
@CCFFFFFFHGHHGFIEGIJJAFDHGIJIGJHGGGGIGGJJJJJGIGIIE
@158103/1
gtgctgttgtggaactgcttcacctgtggccggcggcacgcagacgcctt
+158103/1
CCCFFFFFHHHHHJJJJJJJJJJJJJJJJJJJJJJJJHHFFDDDDDDDDD
@158300/1
gaactgcttcacctgtggccggcggcacgcagacgccttgatgacctcca
+158300/1
@@@FDEFFHHHHHJJGGIGJJJJJJIJJGEHHHHFFDEDDDDDEDCDCDD
@1526435/1
ctgggcctcttgtatgcgaaggtgttgaggcgcttgtggtgg
+1526435/1
@@@DDBDDDHHHHAFGEH=FFGIBEEHHCHD@6?DCHFGHCG
@1526730/1
atacataataaaattagaggaagtaggtgctgggcctcttgtatgcgaag
+1526730/1
@@CFFFFFHHHHHJJJJJJJIJJHJJJHHIJJJJIJJJJJJIIJJJJIGI
@837525/1
ccaattcaaccttatcattaccaatcggtaaaggatctcttgtatacaaa
+837525/1
BCCFFFFFHHHHHJJJJJJJJJJJJJJJIJJJJJJJJJJJJJJJJJJJJJ
@2186645/1
cagccagatgccaaagttcttgatcttcactgggctcttctctgggattt
+2186645/1
CCCFFFFFHHHHHJJJHIJJJJJJJJJJJJJJJJJJJJJJJJJJJJIJJJ
@1527056/1
gcatgattacgatgactgcttgagctggtatgactatgacgacttggact
+1527056/1
CC@DFFDFHHHDHFGHGGIEIJFIJJJJ;HGIJJJJBIIHGIIJJJJHII
@837709/1
gtcgtcttctacttctgcttctggcacatcaggagaagttggctcctcaa
+837709/1
CCCFFFFFHHHHHJJJJJJJJJJJJJJJJJJJJJJJJJIJJJJJJJJJJJ
@2186825/1
agcaaatggaaaaaaaaattggtgaaaagaatcacaagtaagatactgca
+2186825/1
CCCFFFFFHHHGHJJJJJIIIJHHJJJIJJJJJJJJJJHHIJJJJJIJJJ
@159269/1
cgtcgatgaccagcagaaggcgtgttaccgaccagagtagcaaccacctt
+159269/1
CCCFFFFFHHHHHJJJJJJJJJJJJJJJJJJJJJJJJHHIJJJJJJJJJJ
@5576988/1
gtgctgggcctcttgtatgcgaaggtgttgaggcgcttgtggtggtgcac
+5576988/1
CCCFFFFFFHHHHJJJJJJJJJJJJHGHIJJJJJJJJJJIJJJJJIJJJJ
@838168/1
gccctcaatctgcaccagttcatatttgggcacagttcctcgacgagcaa
+838168/1
CCCFFFFFHHHHHJJJJJIJJJJJJJJJJJJJJJJJJJJJJJJJJJJJJJ
@1527867/1
ctggagagaagatcctcatcttgtatagaggaggcttgggctcgctctcc
+1527867/1
@BCFFFFFHHHHHIJJJJJJJJJIJJJJJJJIJJIJJFGHHHIJIJJJJJ
@159948/1
ctggagagaagatcctcatcttgtatagaggaggcttgggctcgctctcc
+159948/1
CCCFFFFFHHHHHJJJJJJJJJJHJJJJJIJJJJJJJHGIIJIJJJJIIJ
@5578416/1
gcgaaggtgttgaggcgcttgtggtggtgcacgcgcttgggcagagggaa
+5578416/1
CCCFFFFDFFHHHJJJJJJJJIJJIJJHIJJJJJJJJJJJHHHFFFFDDE
@2188693/1
ggatgccacccggcaccactcccgggtgaggatgcactacatttccgtcc
+2188693/1
CCCFFFFFHHHHHJJJJJJJJJJJJJGIJJJJJJJJJJJJJJJJJJJJJH
@161487/1
cttgttgttaagaggtgttacctgcaacttggccaggttagggccaacag
+161487/1
CCCFFFFFHHHHHJJFHIIJJJJJJJIJJJJJJJJJJIJJJIJJJJJJIJ
@161753/1
gggttttttaaactcatattttcatggtaccaagttatgaatttttcaaa
+161753/1
BCCDDFFFHHHHHJJJJJJJJJJJJJJHIIJJJJHIJJJJJJJJJJJJJJ
@161820/1
ccctaagtgagtatacatctattaaattcaaacgcagagctcattatgtt
+161820/1
CCCFFFFDHHHHHJIJJJJJJJJJJHJJJJJJJJJIJJJJJJJJJJJJJJ
@7599044/1
cttcaaatgacgacaccacagttccagtctcaggcacattgccattagta
+7599044/1
CCCFFFFFHHHHGJJJJJJJJJJJJJJHJJJJJJJJJJJJJJJJJJJJJJ
@2870392/1
gcgatgttttacaagggcaggttgaactcacaccattcaatttaaaagaa
+2870392/1
CCCFFFDFHHHHHJJJJJJJJIIIJJJJJJJJJJIJJJJJJJJJJJJIJJ
@2189793/1
gccctatgagcgtacgtgtgggtgtagtgcctgtagtatagactgggaag
+2189793/1
CCCFFFFFHHHHGJJJIJHIJJHIIIJJJJJJJIIJHIJJJJJJJJIIII
@7600263/1
atacaattgactgcaccttcaaacgcaacgaactttttagctattgctag
+7600263/1
?BCFFFFFHHHHHJJJJJJJJJJJJJJJJJJJJJJJJJJJJJJJJJJJJJ
@2190445/1
acgggctctgtgcctggctcccatgtcacggtagcactgagtgacggcac
+2190445/1
CCCFFFFFHHHHHJJJIJJJJJJJJJJJJJJDHIJJJJJJJHIJJJIJJJ
@7601094/1
gacgcaagaagtaccagaaacgggacttagccacaatctggtctggagag
+7601094/1
CCCFFFFFHHHHHJJIJJJJJJJJJHIJJJJJIJJJJJJJJGHIJJJJJJ
@838894/1
atttaaatttacgggctatgccatttatcctcgcacgttggcagtaatag
+838894/1
CCCFFFFFHHHHHJJJJJJJJJJJJJJJJJJJJJJJJJJJJJJJIJJJJJ
@838956/1
caagatagtgagacattcactttttagtcataatcttcagatactccaaa
+838956/1
CCCFFFFFHHHHHJJIJJJJJJJJJJJJJJJJJJJJJJJJJJJJJJJJJJ
@839008/1
ctataagtcgtatgattatttgtctgcagtggtcctgctgtttcgtgtat
+839008/1
@@?DDDDBFH?CFIFBH9AFFACBHDE>@AAFHHEIGEFD?BDBG::D;F
@2190811/1
ggaagtaggtgctgggcctcttgtatgcgaaggtgttgaggcgcttgtgg
+2190811/1
CCCFFFFFHHHHHJJJJJJJJJJJJJJJJJJJJGHIIJJJJJJJJJJJJJ
@2872247/1
gtctgattctgtgatagtgaatacaagatcgtggggtgggcccaccaggc
+2872247/1
CCCFFFFFHHHHHJJJJHJJJJJJJJJJJJJJJJJJIHJJJJJJJJJJJI
@4899073/1
cttttgaagattctgatattgatagttttttcattcc
+4899073/1
CCCFFFD?B=DDFHH?CGIGIDEHICFHIIIEHII9C
@4899389/1
gtcgcaagatagtgagacattcactttttagtcataatcttcagatactc
+4899389/1
CCCFFFFFGHHHHJJJJJIJJJJJJJJJJJJJJJJJJJJJJJJJJJJJJJ
@5580008/1
caaattttcaaattaaagacgtgtagacaggacaacgtctgtcgggtccg
+5580008/1
CCCFFFFFHHHHHJJJJJJJJIJJJJJJJJJJJJJJJJJJJJJJJJHIJJ
@4246564/1
gcccatcaatttatcttcaaatgacgacaccacagttccagtctcaggca
+4246564/1
CCCFFFFFGHHHHJJJJJJJJJJIJJJJJJJJJJJJJJJJJJJJJJJJJJ
@1528787/1
ggagtgactttcccgtttccaatctccaagacaggaggctccagtacttt
+1528787/1
@@@FBDEFGHHHHGGHGJGIJJJJJJIJIIJIJJJJJIJGHIIIIFHIII
@5580360/1
ctagcacgtagttctcagcttccctgcaaagttaaccatcttgtattcaa
+5580360/1
CCCFFFFFHHHHHJJJJJJJJJJJJJJJJJJIJJJJJJJJJJJHIJJJIJ
@6258034/1
ctcgtatcccgtatccgattccattgctgataataatgtggcccgtgctt
+6258034/1
CCCFFFFFHHHHHJJJJJJJJJJJJJJJJJJJJJJJJJIJJJJJJHIJJJ
@1529679/1
tgtgacttgtagtcaaggtggagattttactatctttcaagtcggcataa
+1529679/1
CCCFFFFFHHHHHIJJJJCHIIIHIJJJJJJJJJJJJJIJJGIIJJIJIJ
@5581397/1
gtttgagatgtttgtgaaactgcgacaccttgtggctgtgacttgtagtc
+5581397/1
CCCFFDFFHHHDHIHGIJIGIIIJIJIJJIJJHHJIJJFHFHIIJIJIII
@1530351/1
ctcatcttgtatagaggaggcttgggctcgctctccgaagggagcttgcg
+1530351/1
CCCFFFFFHHHHHJJJJIJJJJJHIJJJJJJJJJJJJJJJJJHGIJJJJJ
@1530692/1
catcaatttatcttcaaatgacgacaccacagttc
+1530692/1
?<?DD;DD?DD:4???EEFCEC:<CC88C?;@CDA
@6922216/1
ctactgtcctggctgttctcgcagtagtctatcttggtagactgtgagtt
+6922216/1
@CCFFFFFHFHHG@HAEEE@=GGIGGGGEGGIIIGIGH?:<D>@?B@B<D
@6922501/1
cgcaagaagtaccagaaacgggacttagccacaatctggtctggagagaa
+6922501/1
CCCFFFFFHCFFHJJJJJJJIJIIIJJJJJJJJJJJJJJIIIJJIJJIJJ
@4249202/1
aagatgaagaagaggagcaaatggaaaaaaaaattggtgaaaagaatcac
+4249202/1
@@CFFFFFHHHHHJJJJJJJJJJJJJJJJJJJIIIJJHIIJJJJJJJJJJ
@4249572/1
cagccagatgccaaagttcttgatcttcactgggctcttctctgggattt
+4249572/1
CCCFFFFFHHHHHJJJEGHIJJJJJIJJJJJJJJJJJJJJJJJJJJJJIJ
@4249746/1
ggtctttgtataccttcaggtgatcgaacatcatgtcttcaaactccact
+4249746/1
@CBFFFFFHHHHHJJJJIJJIIJJJIIIIJJJIJJJJJJJJJJJJJJJJJ
@1532069/1
ctggtctggagagaagatcctcatcttgtatagaggaggcttgggctcgc
+1532069/1
CCCFFFFFHHHHHJJJJJJJJJJJJJJJIJJJJJJJJJJJJJGGIJJJJG
@3527488/1
ctccatactttgtttcatttaaatttacgggctatgccatttatcctcgc
+3527488/1
CCCFFFFFHHHHHJJJJJJJJJJJJJJJJJJJJJJJJJJJJJJJJJJJJJ
@6923617/1
gtggtgcacgcgcttgggcagagggaatctgattgtgctgttgtggaact
+6923617/1
:=?A4A>BFHD6FEAFAFGHI7@FB:B?BFBG@>GBDHAG<8CCF?GEG@
@162077/1
gtcttcttgaacttcttcaattgacgcaagaagtaccagaaacgggactt
+162077/1
CCCFFFFFHHHHHJJJJJJJJJJIJJJJJJJJJFHIJJJJJJJJJJIIIJ
@1532662/1
gcctcttctaaagcaaacaatgagacctgtgcaacccatttgatgctgac
+1532662/1
CCCFFFFFHHHGHJJJJIJJJJJJJIJJJFHEIIJJJIJJIJIIGIGIHJ
@162869/1
cacgacgctcggacatttcaattttatttagttggtcttggttgaacgga
+162869/1
CCCFFFFFHHHHHJJJJJJJIJJJJIJJJJJJIJJHJJJJJIJJJJJJJI
@162903/1
gtggcgaagttttgttcacgttctttgcttgaacacactgtgtcgccatt
+162903/1
BB<DFFFFHHHHHJIJJJJJIJJJJJJJJJJJJJJJJJJJIIIJJJJJJJ
@162908/1
ctgtctgtacattgaaaataaaaataaaaaaatagcaggggttattgtta
+162908/1
@CCDFFFEHHGHHJJJIHJJIGIIIJIJJJJJJGHIJJIJIDHHGIJJJG
@1533216/1
tgtagctttaaggggatctgctgtctgtggagctgatgcttgctgggcct
+1533216/1
CCCFFFFFHHHHHJJJJIJJJJJIHJJIJJIJJJJJJJJJJJJJJJJJJJ
@4251202/1
ctcataacgcagccagatgccaaagttcttgatcttcactgggctcttct
+4251202/1
CCCFFFFFHHHHHJJJJJJJJJJJJHIJJJJJ@GIJJJJJJJJJJJJJJJ
@6924843/1
ctgcagatgactgtgcatccttgctagtaagtcctgagccatagcaaaca
+6924843/1
CCCFFFFFHHHHHJJJJJJJJJJJJJJJIJJIJJJJJJJJJJJJJJJJJJ
@840133/1
gtttcttggcatctatagatgtcggtggcgcacagggcacgcttgcgcat
+840133/1
CCCFFFFEHHHHHJJJJJJJJJJJJHIJJJJJJJJJJJJJJJJJJJJJJH
@2873359/1
cggtagcactgagtgacggcacctccgacactgaggtcacggtactcgcg
+2873359/1
BCCDFFFFHHHHHHIJJJJJJJJJJJJJJJJJJJJJHIIJJJHIIJJJJH
@2873668/1
ctcttgtatgcgaaggtgttgaggcgcttgtggtggtgcacgcgcttggg
+2873668/1
CCCFFFFFHHHHHIJJEGHIJIIJJJJJJJHHJIJJHHIJJJJJHFFFDD
@841019/1
gtcctttctaaggttctaaactatatctgtaccaaatttcaaccaaatcc
+841019/1
CCCFFFFFHHHHHHIJJJJJJJJJJJJJJJIJJIJJJJJJJJJJJJJJJJ
@2192821/1
attgaaaataaaaataaaaaaaatagcaggggttattgttatgtcgatgt
+2192821/1
CCCFFFFFHHGFHIJJGHHGGIJJJJIJJJJJ@FGGIIHIJGIGHIEIGG
@7602466/1
aatctgattgtgctgttgtggaactgcttcacctgtggccggcggcacgc
+7602466/1
@BBFFFFFHHHHHJJJJJJJJJJJJJJJJJJJJJJIJJJJJJJJJHFDDD
@2874198/1
gtttgtttcatgtcaatcggttcataaataaaaaagttatgtcaaattaa
+2874198/1
CCCFFDFFHHGHHIJJJJJJFGIJJJIJJJJJJIJJGHIJJIIIJJJIJJ
@6926433/1
cattcaactgtcttgttaatgcctggccctcagcgacatgtaagag
+6926433/1
;<@D:DDDAB??C?EFG@CF@ABDBDEDFCA>E??:C?@B<40??B
@2192897/1
acaggctgctgtgggatacggctggagaacaaatgtatttccttatgcat
+2192897/1
CCCFFFFFHHHHHJJIJJJJJJJJJBEBFFHIJGGBFBGIFIGIEGDGAC
@841257/1
ccacataagtaacttcaaatgattgctcagatgcaatttcttgcaagaat
+841257/1
CCCFFFFFHHHHHJJJJJJJJIJJJJJJJJJJJJJJJJJJJJJJJJJJJJ
@2193687/1
ctggtacaatgcaatttaatttgatacaaaaatattataataataggttc
+2193687/1
BCCFDDFFHHHHHJJJJJJJJJJJJJJJJJJJIJJJJJJJJJJJJJIGIH
@2874993/1
gtcgaaatcaacttcagtgtatcggttgggcagtagtgtgagtgcatcaa
+2874993/1
CCCFFFFFHHHHHJJJJHIJIJJJJIJJJJJJJIJJIGHHGJGHIJJJJJ
@2875103/1
gccttcttgatgcattgcgtcagaatgcccacctcacgttccgccaattg
+2875103/1
CCCFFFFFHHHHHJJJJJJJJJJJJJJJJJJJJJJJJJGIJJIJJJJJJJ
@2193954/1
cgagtttgttttgcgtttaacgaaatccaaacgagaccgtgttcggtgct
+2193954/1
@@?DBDDFFFFDFIIJGIIGHGGIGGIJGGGGIEDFHBDFGBDGFH@CEC
@2875224/1
ctcgtcattgcctggcatacaaggcaaagcaccgacgacgacactgtaca
+2875224/1
CCCFFFFFHHHHHJIJJJJJJJJJJJJJJJJJJJJJIJJJJJJHHHHHFF
@4899903/1
gtagttctcagcttccctgcaaagttaaccatcttgtattcaaaagaaaa
+4899903/1
BBCFDFFFGHHHHJJJJJJJJJJJJIJJJJJJJJJJJJJJJJJJJIJJJI
@2875537/1
cgtgccttgaattccttgatgactgcatagatagaaatcgaactcggtcg
+2875537/1
CCCFFFFFGHGHHJJJJJJJJIJJJJJJJJJJJJJJJJJJJJIJJHJJJJ
@2194542/1
cagcatacataataaaattagaggaagtaggtgctgggcctcttgtatgc
+2194542/1
CCCFFFFFHHHHHIJJJJJJJJJJJJJIJJJJJJJJJJGIJJJJJJJJJJ
@7603881/1
gcggtatcggcgtcgcttgcggtaccggcgtcggttgcggaatcagcctc
+7603881/1
B@CFDDFFHHHHHIIJJJIJIJIJJJIJJJHHFDDDDDDDDDDDDDDDDD
@843021/1
cgcaagaagtaccagaaacgggacttagccacaatctggtctggagagaa
+843021/1
CCCFFFFFHDFHHJJJJJJJJJIIJJJJJJJJJJJJJJJHIJJJIJIJJJ
@2876056/1
cttggttccaattaaactttgggcctgtttcacagtctcgttgacttgct
+2876056/1
CCCFFFFFHHHHHJJJJJJJIHJJJJJJJJJJJJJIJJJJIJIJJIJIJG
@4900732/1
ctgagtgacggcacctccgacactgaggtcacggtactcgcggtacatgt
+4900732/1
CCCFFFFFHHHHHJJJJJJJJJJJJJJJGHIJJJJJJJJJJJHHHFFFFF
@2876251/1
gttcaaattcaaataaaatcactctgcaatcctgcctcacatgattcatc
+2876251/1
CCCFFFFFHHGDDGHHGIJGGIJJJGJHHJIIJJJJJJJJJIJJIJJGJI
@4901019/1
cctcaatctgcaccagttcatatttgggcacagttcctcgacgagcaagt
+4901019/1
CCCFFFFFHHHHHJJJIJJJJJJJJJJJJJJJJJJJJJJJJJJJJJJJJH
@2195141/1
ccgtccatcattttgtcaacgaactcttctgaagtatttgtttacaagac
+2195141/1
CCCFFFFFHHHHHJJIJJJJJIJJJJJJJJJJJJGGIJJJIJJJJJJJJJ
@2195188/1
ctttatacatttcggcatggcgatcatgtcgatggcttggtttattccca
+2195188/1
@CCDFFFFGHHHHJJJIJJJHGBHGIJIIGGHGIJIJIIEDHHIHJFHII
@4901097/1
gttcccacttcacgacgcttcagcagagtgcacacaatggtgaactggcg
+4901097/1
CCCFFFFFHHHHHJJJJJJJJJJJJJJJHHIJJJJJJJJJHIIJJJJJJJ
@843329/1
ccgtacccatagcaacaagatcagcgactgtcacacggtagcggaaggtg
+843329/1
@B@FDDDDHHDHHIGJJJJGHIIIGIJIJJJIGIIJIJIJGGIIEGHI=C
@2195203/1
gcgactgtcacacggtagcggaaggtgggttcgtgaatcatgccctcaat
+2195203/1
CCCFFFFFHHHHHJJHIJJJJIJJJBGIJGHIJJJJJJJIJJJJJJJJHH
@843416/1
tgtgtacacctgagcgagactcataacgcagccagatgccaaagttcttg
+843416/1
CCBFFFFDHHHHHJJJJJJJJJJJJJJJJJJJJJJJJJIIJJIJHHJJJI
@843428/1
cgtcaatcaaatacttcagcacttcacacattgataaaacctcacatcca
+843428/1
CCCFFFFFHHHHHJJJJJJJJJJJJJJJJJJJJJJJJJJJJJJJJJJJJJ
@1534163/1
gtgctgttgtggaactgcttcacctgtggccggcggcacgcagacgcctt
+1534163/1
==@DFDDDHFFHFIDIIIGHIIIGGIIIGEHIIEFHIH<<8AA<;;@BBB
@2876544/1
gcctttgtgcgccacatcaatgttgataaaggctttattggtaaatatgg
+2876544/1
??@ADD?AD:@?FG@FBBAHI@HGHGIH9C@DAGDDFEGEGGECGIIGE>
@843732/1
gtgagaagtgtgataatgtcataaagttgacaataatctataattaatta
+843732/1
@?@DFFDFHGHGDGIJJJHHIIJJJIFHGHIEHHHIIIJHGIJJIG@CGI
@2195590/1
cacaaagttgaagtccttgttgttaagaggtgttacctgcaacttggcca
+2195590/1
CCCFFFDDFFHHFFGHIJJFIGHIHIHIHHAFGHGIJGIIJIIGIJJJII
@2876916/1
ccgccctcttcctcgggttggaatgattctggtgggttgtcctgcagagc
+2876916/1
CCBFFFFFHHHHHJJJJFHIJJJJJJJIJJJJFHIJDHIHIJJJJJJJJJ
@2195905/1
ccccatctgaggaatagtattgttaaatcaaaccaaatatgctatag
+2195905/1
CCCFFFFFHHHHHJJJJGJJJJJJJJJJJJJJJJJJJJJJJJJJJJI
@5582516/1
accaagctagtggcgttgatgtcgcaagatagtgagacattcacttttta
+5582516/1
CCCFFFFFHHHHHJJJJJJJJJJJJJJJJJJJHIIJIJJJJJJJJJJJJJ
@4901936/1
ccctaagtgagtatacatctattaaattcaaacgcagagctcattatgtt
+4901936/1
CCCFFDFADDFDFEHI@FDGCIGHIBHFCEHHIIIIIGHADB<DAGHDHI
@4902095/1
cccgtttccaatctccaagacaggaggctccagtactttagctttgacag
+4902095/1
CCCFFFFFHHHGHJJJJJJJJJJJGIJJJJJJJHIJJJJIJJJJJJJJJJ
@844370/1
catcagtttggagttcacctttagaagtatgttcttagctgtcatctggt
+844370/1
CCCFFFFFHHHHHHIJJJJJJJJJJJJHIIJGJJJJJJJJJJJJJJJJJI
@2877427/1
agacttatttataaatttataaaatatatttatttgaatgtctgtctgtc
+2877427/1
;@@DDAD>F<A?DFHGGHHIIDFEBFHFAHCHBCHEHIII?EDFEEFDCF
@844419/1
cactggttcaaattcaaataaaatcactctgcaatcctgcctcacatgat
+844419/1
CCCFFFFFHHHHHJJJJJJJJJJJJJJJJJJJCAHHHIJJJJJJJJJJJJ
@2877453/1
gtcggcataacgggccgcgactccgccctctt
+2877453/1
8?@DA88ADDFA<DE?FBG@D;FF;/@BE=.?
@2877500/1
ctgggctgcagatgactgtgcatccttgctagtaagtcctgagccatagc
+2877500/1
CCCFFFFFHHHHHJJJJJIJJJJJJJJJJJJJIJJJJJJJJJJJJJJJJI
@2877513/1
ggagtgagcacgggctctgtgcctggctcccatgtcacggtagcactgag
+2877513/1
BCCFDFFFHHHHHJJJJJJJJJJJIJJJJJJJJJIIJJJJFHIJJJJJJJ
@1535306/1
cagggatcttgccgtcattgcagacggtgtggtagcgggtcggacgagcc
+1535306/1
CCCFFFFFHHHHHJJJJJJJJJJJJJJGHFHIHJJJJJJHIJJGHFDDDD
@4902661/1
cagagactaaggttatatatatactttttaatagttattacaaaaaataa
+4902661/1
@@@DFABDDDHHDGDFHHICDFEFFEHHHIHIHEFGAHHGIGH@GEEGGH
@5583284/1
gttgtggaactgcttcacctgtggccggcggcacgcagacgccttgatga
+5583284/1
BBCFFFFFHHHHHJJJJJJJJJJJJJJJJJJJJJHHFFDEDDDDDDDDDE
@6260850/1
agcaaatggaaaaaaaaattggtgaaaagaatcacaagtaagatactgca
+6260850/1
@@@FFFFFHHHHHJJJJJHGGI?DGIJJIJIIGGIJGJHIJIIJJJJJJJ
@1535795/1
tggaatgattctggtgggttgtcctgcagagcttgccacatcttgtaagc
+1535795/1
CCCFFFFFHHHGHIGHIJHIJIJIJJJJJJJJIJJJJJJJJJJJJIJJJJ
@4252029/1
cacctgtggccggcggcacgcagacgccttgatgacctccactttgatga
+4252029/1
CCCFFFFFHHHHHJJJJJJJJJJJJJHHHFFFFFEEEEEDDDDDDDDDDE
@6261015/1
gtgctgggcctcttgtatgcgaaggtgttgaggcgcttgtggtggtgcac
+6261015/1
CCCFFFFFDHHHFGIEGIGHIJIIIGGHIJJJIJIJDIJJJIHCHHHJJI
@6261792/1
gtggattttaatgttattattacagcatacataataaaattagaggaagt
+6261792/1
??@DDDFFFHFBD<CHFGFFGGFIDFFIIGDHGEEECH<HHED?DH?DF0
@1536853/1
cgtgaatataagtggcaaaggtagtaagtcagctgttccacttcatcatc
+1536853/1
BC@FFFFFHHHHFHIJIIJJJCHHIIIIIIJJJJJJJJJIJJJEIJJJJJ
@5584771/1
ctcagcttccctgcaaagttaaccatcttgtattcaaaagaaaacct
+5584771/1
@C@BDDFFGHHDHIIIII?EHGGHEGIIIIIHICHIIIIIEGIIGGG
@6262366/1
gtgggttcgtgaatcatgccctcaatctgcaccagttcatatttgggcac
+6262366/1
CCCFFFFFHHHHHJJJJJJJJJJJIJJJJJJJJJJIJJJJJJJJJJJJJJ
@5585351/1
gtgctgggcctcttgtatgcgaaggtgttgaggcgcttgtggtggtgcac
+5585351/1
CCCFFFFFAHHHHJJIJJJJJIIIICFHHIHJJIJJJJJHIJJJJGIIJJ
@5585757/1
cttgtattcaaaagaaaacctagaatcactggttcaaattcaaataaaat
+5585757/1
@CCFDFFFHHHGGJIGIGJIJJJGJIIEIGHIHIIGFIGEHGIGIJIIIG
@4254111/1
ctctatactttgcattaaaataatgcccattttcacaggcaagggatcct
+4254111/1
CCCFFFFFHHHHHJJJJJJJJJJJJJJJJJJJJJJJIJJJJJJJJIJJJJ
@6263142/1
cctcttcctcgggttggaatgattctggtgggttgtcctgcagagcttgc
+6263142/1
CCCFFFFFHHHHHFHJJJJJJJJJJJJJHIJJHIJIJJJJJJJJJJJJJJ
@1538120/1
agacgatttcaccagtggtcttcttgaacttcttcaattgacgcaagaag
+1538120/1
<?@DFFFFGBFHHEEEDHHIIIIIIGIGEHIGIIICFGGGDDHIIGGHGH
@4254534/1
ggtcacggtactcgcggtacatgttgtgtacacctgagcgagactcataa
+4254534/1
CCBFFFFFHHHHHJJJJHIJJJJIJJJJHIJIHIJJJJJJJJIIJJJJJJ
@6263633/1
cgttctcagcatggtaagaaggtggcggccagaatctagacatgcacagc
+6263633/1
CCCFFFFFHHHHHJHIIJJJJJHJJJJJJJJJJJJJJJJJJJJJJJJJJJ
@4254721/1
gacgcttcagcagagtgcacacaatggtgaactggcgttcatgcggcaaa
+4254721/1
CCCFFFFFHHHHHJJHHJJJJJJJJIJEHIJJJJJIIIJJJJJIJJJJJJ
@6263804/1
ggtggcagttcatccacttcaggtctagcattccgccccctttcaatcag
+6263804/1
@CBFFFFFGHHHHJJJJJJJJJJJJJJJJJJJJJJJJJJJJJIJJJJJJJ
@4902930/1
cggcagttttcgaatatgtgtgatgttattaggaaatccaatatcgcatc
+4902930/1
CCCFFFEFHHHHHJJJJJHIHHIJJJJJJJJJJJJJJJJJJJJJIJJJJJ
@4903053/1
gtgctgttgtggaactgcttcacctgtggccggcggcacgcagacgcctt
+4903053/1
CCCFFFFFHHHHGJJJJJJJJJJJJJJJJJJJJJJJJHGFFDDDDDDDDD
@844692/1
ggcgcttgtggtggtgcacgcgcttgggcagagggaatctgattgtgctg
+844692/1
@@CFFFFFDHHHHJGHIIGIJJJIIJJJJIIGIJJHGIJIIEHIJJIIIG
@2878186/1
caggggtaatgctaacgtcatagcgataaattttaagggatttaaattcc
+2878186/1
CCCFFFDFHHHHHJJJJIJJJJJJJJJJJJJJJJJJJJJJJJJJJJJJJJ
@845005/1
gtgggatacggctggagaacaaatgtatttccttatgcatgatgccgtat
+845005/1
CCCFFFFFHHHHHIIBBBGGIIIIFGGGIIIIIIGIGIIIGHIHGIFGGD
@845071/1
gttcgtgaatcatgccctcaatctgcaccagttcatatttgggcacagtt
+845071/1
CCCFFFFFHHHHHJJJJJJJJJJJJJJJJJJHIJJJJJJJIJJJJJJJHJ
@4903817/1
cgatgttttacaagggcaggttgaactcacaccattcaatttaaaagaaa
+4903817/1
CCCFFFFFHHHHHJJJJJJJJJJJJJJJJJJJJJJJJJJJJJJJIJJJJJ
@3530744/1
ccacgcctgggatgccacccggcaccactcccgggtgaggatgcactaca
+3530744/1
CCCFFFFFHHHGHJJJJJJJJJJJJJJJJJJJIJIFHHIIJJJJJJHHHH
@3530827/1
cttgaaggataggtactcgtacgtacaatatacatatataaacgaaagta
+3530827/1
CCCFFFFFHHHHHHIJJJJIJJJJHIJJJJJJJJJJJJJJJJJJJJJJFH
@4904005/1
ggattttaatgttattattacagcatacataataaaattagaggaagtag
+4904005/1
@@@FFFFEFHGHDEHIGIJJJIGIJJJJIIHGIJEHIGGGIJJJIIIIGH
@4904127/1
ctgggctgcagatgactgtgcatccttgctagtaagtcctgagccatagc
+4904127/1
CCCFFFFFGHHHHGIJJJHIJJJJJIJJJJJJIIJJFHIIJJJIIJJJII
@3531273/1
agacgatttcaccagtggtcttcttgaacttcttcaattgacgcaagaag
+3531273/1
?=@DFFFFHHHHHJJJJJJJJJJJJJJJJJJJJJJJJJJJJJJJJJJJJJ
@3531275/1
cgccatcaggacctgcaccatgcaccgccatgccatgtaccacgcctggg
+3531275/1
CCCFFFFFHHHHHJJJJJJJJJJJJJJJJJJJJJJJJJJJJJJJJJJJJJ
@3531571/1
cggcacctccgacactgaggtcacggtactcgcggtacatgttgtgtaca
+3531571/1
CCCFFFFFHHHHHJJJJHJJIJJJJJIJJJJJJJJHIJJJJJJJJJHHHH
@2879296/1
gtgatggtgcctctgtaggagtttcgggctcgggtttactagcctcctcc
+2879296/1
?=?ABB?:A?FBHIGHIGICDEFHDEGEHDD:FGHGGGGHEHGEHHGGII
@2879358/1
cccgcggcggcggcatcactatacctcccggcagtaccaccggctgtctc
+2879358/1
@CCFFFFFHGHHFDDDDDDDDDDCDDDDDDDDDDDDDCDDDDBDBBBDDC
@2879489/1
ctcctttcttttttggtggcttccccattttgacagcgtcttacttcacg
+2879489/1
@@?D?DEFHHGDHIGGFDGIDFIIIGIIIIFCHHEEEGHEHGGGEEGGH@
@4905440/1
gtcaggctcgccgccctccatagaccgcagagtgagacagcactgctgga
+4905440/1
CCCFFFFFHHHHHJJJJJJJJJJJJJJJJJJJFHIJJJJJHHHHHFFFFF
@2880283/1
gaggcgcttgtggtggtgcacgcgcttgggcagagggaatctgattgtgc
+2880283/1
CCCFFFFFHHHHHJJJGIJJJJJJIJJJJJJJJJJJJIJHHHHGFFFFFF
@4905969/1
gcagccagatgccaaagttcttgatcttcactgggctcttctctgggatt
+4905969/1
CCCFFFFFHHHHHJJIJIIJJJJJJJJJJJJJJJJJJJIJJJJJJJJIIJ
@2880697/1
cttggttgaacggaactccaatcctttactcgaatagtcttttctaactt
+2880697/1
CCCFFFFFHHHHHJJJJJJJJJJJJJJJJJJJIJJJJIIJJJJJJJJJJJ
@2880799/1
aggcactatattgcagacctccagtggtaggtatgtatgtttatgctctt
+2880799/1
CCCFFFFFHHHHHJJJJJJJJJJJHJJFHIJFIIJJJJJJJJJJJJJJJJ
@2196426/1
cggaacgggagccgtacagacggagtagcgagccccatgagcgtacgtgt
+2196426/1
CCCFFFFFHHHHHJJIJJJJJJJJJDGHJJJJIJJJJIJJJJHHHFF@C>
@848391/1
gttaactgtcaacattaccccatttttatctgtttgattgtgtagctggt
+848391/1
CCCFFFFFHHHHHJJJJJJJJJJJJJJJJJJJJJJJIJJJIJIJJJJJJG
@2197336/1
atcggccgagcgcttcggtactgttgtggaaatagtgtactataagtcgt
+2197336/1
CCCFFFFFHHHHHJJJJJHIJJJJJJJJJJJJJJJHHIJJJJJJIJHIJH
@7606181/1
gcctcttgtatgcgaaggtgttgaggcgcttgtggtggtgcacgcgcttg
+7606181/1
CCCFFFFFHHHHHJIJJJCHHHJHIJJJJJJJIJJHJJIHJJJJJJHFFD
@6929928/1
cctcagtaggatggcaaagagacgaagcgcgcgttctcatgtaattttta
+6929928/1
CCCFFFEFHHHHHJJJJJJJJJJJJJJJJJJJJHJJJJJ@EHJJJJJHHH
@7606307/1
cacggatctcatacaccgtgaatataagtggcaaaggtagtaagtcagct
+7606307/1
CCCFFFFFHHHHHJJJJJHIIIJJJJJJIIJJJJJJJGHIHIJJIJJJJJ
@7606636/1
cccatgtcacggtagcactgagtgacggcacctccgacactgaggtcacg
+7606636/1
CCCFFFFFHHHHFHJJJJJJJJHIJJJJJJJJJJJJJJJJJJJJJHIJJJ
@2198595/1
aggcgcttgtggtggtgcacgcgcttgggcagagggaatctgattgtgct
+2198595/1
@BCFFFFFHHHHHJJGHIJJJJJJJJJJIIJJIJJJIIIJJIEHIGIHHG
@2198617/1
aggcgcttgtggtggtgcacgcgcttgggcagagggaatctgattgtgct
+2198617/1
@BBFFFFFHFHHHJJIIJJJJJJJJJJJJJJJJJJJIJJJJJJJJJJHHH
@168085/1
gttctcagcatggtaagaaggtggcggccagaatctagacatgcacagct
+168085/1
CCCFFFFFHHHHHIJJJJJJJGIJJJJJIJJIIJJIJIJJJJJJJJJJJI
@6931307/1
cacatatttgggtttggtatcgacccagtagcaccctgctatttattttt
+6931307/1
C@CFFFFFHHHHHJJJJIIJJJJJJJJJHJJJIJJJJJJJJJJJJJJJJJ
@850726/1
atccactcttgctccatggtccaggagcagcagcgtgcgcaggttcaggc
+850726/1
CCBFFFFFHHHHHJJJJJJJJJJJJJJJJJJJJJJIIJJJJJJGHJJJJJ
@168376/1
tatatgaaacgcgagtggggccgtcagaacctgatagaaacggttggcgt
+168376/1
CCCFFFFFHHHHHJJGHJJJJJJIJJJJJJJJJJJJJJJJJJJHHHFFDD
@7607604/1
caccagtggtcttcttgaacttcttcaattgacgcaagaagtaccagaaa
+7607604/1
CCCFFFFFHHHHHJJJJJJJJJJJJJJJJJJJJJJJJJJJJIJJJJJJJJ
@6931615/1
cgggaattttgtttggtatctgataccgacacatggtaggctccatggat
+6931615/1
CCCFFFFFHHHHHJJJHIJJJJJJJJJJJJJJJJJJHIJJJJJJJJJJIJ
@850950/1
gttctcagcatggtaagaaggtggcggccagaatctagacatgcacagct
+850950/1
CCCFFFFFHHHHHHIJJJJJJGIJJJJJJJJJJJJJJJJJJJJJJJJJJJ
@168602/1
ccatcattttgtcaacgaactcttctgaagtatttgtttacaagacaaca
+168602/1
CCCFFFFFHHHHHJJJJJJJJJJJJJJJJJFHJJJJIJJJJIJIJJIJJJ
@5586314/1
caggggtaatgctaacgtcatagcgataaattttaagggatttaaattcc
+5586314/1
CCCFFFDFHHHHHJJJJIJJJJJJJJJJJJJJJJJJJJJJJJJIJJJJJJ
@6264088/1
gccagttataaagcatagcccgaagtgctattggcacacaggcataatgc
+6264088/1
CCCFFFFFHHHHHJJJJJJJJJJJJGHJJJJJJJJJJJJJJIJJJJJJJJ
@2200417/1
gttcctctttacaagtagactcatctttagcacttggttcatcttttgaa
+2200417/1
@@@FFFFFHHHHHJJHIGHIJJJJJJJJJJJJJJJJIGHIJJJJJJJJHF
@851761/1
cagcatacataataaaattagaggaagtaggtgctgggcctcttgtatgc
+851761/1
CCCFFFFFHHHHHJJJIJJJJJJJJJJJJJJJJJJJJJJJJJJJJJJJJJ
@851779/1
gtgcgcgctaatctcagaaacggctgatccgagttggatgcggttttcac
+851779/1
B@@FFFFFHHHHHJJJJJJJJJJJJJJJJJJGHFHIJGIIJJJAHHHHHF
@2200546/1
tggtgataaagataagtataggctcaaaacctaacgacatcaatcaccag
+2200546/1
BCCDDFFFHHHHHJJJGHJJJJJJJJJJJJJJIJJJIJJJJJJJJJJJJI
@6264575/1
atttcaccagtggtcttcttgaacttcttcaattgacgcaagaagtacca
+6264575/1
@BCFFFFFHHHHGIJJJJJJJJJJJJJJJJJJJJJJJJJJJJJJJGIJJJ
@6264789/1
ctggttaaatagtttatttcgtgtttttgtcacatatttgtgtcgttggc
+6264789/1
CCCFFFFFHHHHHJJHIJJJJGHJJJJJJJJJJJJJJJJJJJIJJJJJJI
@852499/1
ctgggatgccacccggcaccactcccgggtgaggatgcactacatttccg
+852499/1
@C@FFFFFHHHHHJJJIJIJJJIJJIJIJGHIJIIJJJJJIJJGJJJJJJ
@6265545/1
gtaggtaggtgtagggtaagacacggatcgcatacaccgtgaatataagt
+6265545/1
BBBFFDDFHDFHHIJJFHJJJJJJJJJJJJJJJJJJJJJJJJJJJJJJJC
@853114/1
cccgtttccaatctccaagacaggaggctccagtactttagctttgacag
+853114/1
CCCFFFFFHHHHHJJJJJJJJJJJJJJJJJJJJIJJJJJJJJJJJJJJJJ
@4256253/1
gggaatctgattgtgctgttgtggaactgcttcacctgtggccggcggca
+4256253/1
@@@DDFFFHHHHGJJJJJHIIIJICHIIIIIJIJJJJDGBHIIJJJJHF>
@6266343/1
gcacgtagttctcagcttccctgcaaagttaaccatcttgtattcaaaag
+6266343/1
CCCFFFFFHHHHHJJJJJJJJJJJJJIJIIJJJJJJJJJJIJJJJJJJJJ
@4256840/1
ataaagataagtataggctcaaaacctaacgacatcaatcaccagcttaa
+4256840/1
CCCFFFFFHHHHHIJHJJJJJJIJJJJJJJJJJJJJJJJJJJJJIJJJJJ
@6266496/1
ggaatctgattgtgctgttgtggaactgcttcacctgtggccggcggcac
+6266496/1
CCCFFFFFHHHHHJJJJJJJJJJJJJJJJJJJJJJJJJJJJJJJJJJFFD
@3534140/1
ctgcaatcctgcctcacatgattcatccacaaattccaacccttgcgttt
+3534140/1
@C@FFFFFHHHHHJJJJJJJJJJJJJJJIJJJIJJJJJGIJJJGHJJGGG
@6267368/1
cgcgtggaagttttatttctccattttgagtaactgtgaaaatgacatct
+6267368/1
BCCFDFFFHHFHHJJJJJJJJJJJJJJJJJHIJJJJJJJJJJJJJJJJJJ
@4258612/1
gcctcttgtatgcgaaggtgttgaggcgcttgtggtggtgcacgcgcttg
+4258612/1
CCCFFFFFHHHHHJJJJJGGHHIJJJJJJJJJIJJIJJJJJJJJJJHFFD
@4258620/1
cctgtttcagagtctcgttgacttgctgttagctcattttaacacatttc
+4258620/1
CCCFFFFFHHHHHJJJJJJJIJJJJJJJJJIJJJJJJJJJJJJJJJJJJG
@3535955/1
ctggcctggctacttgatgcttcaccatcattcagtcttagcttttttgc
+3535955/1
CCCFFFFFHHHHHJJJJJJJJJJJJJJJJJJJJJJJJJJJJJJIJJJJII
@3536115/1
agatactccaaagcattctgggctgcagatgactgtgcatccttgctagt
+3536115/1
CCCFFFFFHHHHHJJJJJJJJJJJJJJJJJJJJJJJJJJJJJJJJJJJJG
@4907235/1
cattttcacaggcaagggatcctaacttcgcaaccactaattccagtgat
+4907235/1
CCCFFFFFHHHHHJJJJJJJJJJJJJJJJJJJJJJIJJJJJJJJJJIJJJ
@3536196/1
agcatacataataaaattagaggaagtaggtgctgggcctcttgtatgcg
+3536196/1
CCCFFFFFHHHHHJJJJJJJJJJJIJHIJJHIJJJJJJJJJJJJIJJJJJ
@3536543/1
gcgtacgtgtgggtgtagtgcctgtagtatagactgggaagctcgctgct
+3536543/1
@@CDDFDBFCFHHEGIGGIJGIGGGGIHIGGIJJIGEHHFFGBGGIEHIG
@2881576/1
taataaaattagaggaagtaggtgctgggcctcttgtatgcgaaggtgtt
+2881576/1
CCCFFFFFHHHHGJJJIJIIGIFHIIJJJIJJJJJIJFIJJIIGHIBFFH
@3536833/1
gattctgatctagtagctcgacagtggcatggaaccgctctgtcgtcgta
+3536833/1
CCCFFFFFHHHHHJJJJJJJJJJJHIJJJJJJJJJJJJJJJIHIJIJJGJ
@2881948/1
agcaaattgaaataaaaaattggtgaaaagaatcacaagtaagatactgc
+2881948/1
CCCFFFFFHHHHHJJJJJIIHIJHIJJJJJJJJJJJJJJJIJJJJJJJJJ
@3537351/1
ccgggatcaacattgcgtgctgaacaacatcacacataagaccagtagta
+3537351/1
CCCFFFFFHHHHHJHIJJJJJJIJJIIGJJIJIJJJJJJJGHIIJFGHHH
@4908479/1
gtagagccttagctgcggaatgcttagcttccttcttagagcgtcccgta
+4908479/1
CCCFFFFFHHGHHJJJJIIDIJGJJJJJJJJJJJJJIIIIJIJHGEIIHH
@6934558/1
gttggtcttggttgaacggaactccaatcctttactcgaatagtcttttc
+6934558/1
BB@FFDEFHHHHHJJJJJJJJJJJJJJJJJJJJJJJJJJJJJJIJJJJJJ
@169851/1
caggacctgcaccatgcaccgccatgccatgtaccacgcctgggatgcca
+169851/1
BCCFFFFFHHHHHJJIJJJJJJJJJJJJJJJJJJJJJJJJJIIJJIJJJG
@7608813/1
aggcgcttgtggtggtgcacgcgcttgggcagagggaatctgattgtgct
+7608813/1
CCCFFFFFHDHHFIIFHIJJJJJJJIJJJJJJJJIIGIJJJIIJJIIHHH
@170246/1
gtgttgaggcgcttgtggtggtgcacgcgcttgggcagagggaatctgat
+170246/1
BBBFFFFFHHHHHJJJJJIJJGHIJJJJJJJJJJJJJJIJHHHHFFFFFF
@170490/1
gtgttttctttctctttctcgcttagagaaactgtgtcttctttctcttt
+170490/1
BBBDFFFFHHHHHJJJJJJJJJJGIIJJJJJJJJEGGHHIHJJJJJJIJJ
@170857/1
aacaagatcagcgactgtcacacggtagcggaaggtgggttcgtgaatca
+170857/1
?@BFFFFFHHHHHJJJJJJJJJJJJHIJJJJJIJJBFHJGHJJHHHHHFF
@2883130/1
gtggtggtgcacgcgcttgggcagagggaatctgattgtgctgttgtgga
+2883130/1
BBCFFFFFHHHHHJJJJJJJJJJJJJJJJJJJJJJJJJJJJJJIJJHIJI
@171156/1
ggcagagggaatctgattgtgctgttgtggaactgcttcacctgtggccg
+171156/1
CCCFFFFFHHHHHJJJJJJIJJJJJJJJJJIJJJJJJJJJJJJJJIIJJJ
@6936681/1
cgagactcataacgcagccagatgccaaagttcttgatcttcactgggct
+6936681/1
CCCFFFFFHHHHHJJJJJJJJJJIJJJIJJJJJIJJJJJIJJJJJIJJJI
@7610869/1
gttggagcttggtacaaagcaaaggtcgggcagttcgtcaacaagacatt
+7610869/1
CCCFFFFFHHHHHIJJJJJJJJJJJIIJJJJJJJJJJIJJJJJJJJJJJJ
@6936848/1
gttggaatgattctggtgggttgtcctgcagagcttgccacatcttgtaa
+6936848/1
CCCFFFFFHHGHHJJJGIJJIJJJJJJJJJJJJJIJJJJJJJJJJJJJJJ
@7611081/1
gaaaagaatcacaagtaagatactgcaaacatgccagttataaagcatag
+7611081/1
CCCFFFFFHHHHHJJIJJJJJJJJJJJJJJJJJJJJJIJJJJJJJJJJJJ
@6937241/1
gacgatttcaccagtggtcttcttgaacttcttcaattgacgcaagaagt
+6937241/1
CCCFFFFFHHGHHJHIJHIJJJJJJJJJJJJJJJJJJJJJJJJJJJJJJE
@2884452/1
acgacaccacagttccagtctcaggcacattgccattagtagactgatca
+2884452/1
?@@DFFFFGHHHFHHIIJFGGHIIJIJJJHIJIJJGGIIDDHIJJIIIJJ
@172356/1
tccatactttgtttcatttaaatttacgggctatgccatttatcctcgca
+172356/1
CCCFFFFFHHHHHJJJJJJJJJJJJJJJJJJJJJJJJIIJJIJIJIJJJJ
@172363/1
cccgtttagcagcttcatccagaggcaagcgctccaagttgcttggaggc
+172363/1
CCCFF3BDHHHHHJJJJJJJJJJJJJJJJJIJJJJJJJHIJJJJJJIJJJ
@172571/1
aactgcttcacctgtggccggcggcacgcagacgccttgatgacctccac
+172571/1
<@@DFFFDHHFHHIHGIGGHE<FHGGGGAHH<ABBBCBEDDCCDCCCB5<
@6937753/1
gtgctgttgtggaactgcttcacctgtggccggcggcacgcagacgcctt
+6937753/1
CBCFFFFFHHHHHJJJJJJJJJJJJJIJJJJJJJJJJHHFFDDDDDDDDD
@172859/1
ctcacgatcgattactactgctttcccaaagacaggacaagcgtgaattt
+172859/1
CCCFFFFFHHHHHJJJJJJJJJJJJJJJJIJJJJJJJJJJJJJGIIJJJJ
@172966/1
tacgattcgaatactggactagtaaaatacatagtttcactacacaagtg
+172966/1
CCCFFFFFHHHHHJJJJJJJJJJJJJJJIJJJJJIJJJJJJJJJJJJJHI
@855466/1
gttgtcaaaacatagccccattttctgaaacacattacaaaaccgtctta
+855466/1
C@CFFFFFGHFFHIDHGIGBHHGIIIIIIIIGIIIIIIIIIIIIIHIIII
@173296/1
agttcacctttagaagtatgtttttagctgtcatctggttcatacggcgc
+173296/1
;BBFFFFFHHHHHJJJGHIJHIJIIJJJJJIJJJJJJIHIJIJJJJJJJI
@173425/1
cactgagtgacggcacctccgacactgaggtcacggtactcgcggtacat
+173425/1
CCCFFFFEHHHHHJIJJJJJJJJJJJJIJJHIJJJJHGIJJJJJHHFFFF
@5589660/1
cgcaagaagtaccagaaacgggacttagccacaatctggtctggagagaa
+5589660/1
CCCFFFFFHFHHHJJJJJJJJJJJJJJJJJJJJJJJJJJHIJJJJJJJJJ
@5589791/1
acagacaaacagacaaacagacaaacagacaaaaaaaaaaagttaattac
+5589791/1
@BCFFFFFHHHHHJJJJJIIHHGIIIJJJJJJJIJJJJJDHEBCFFFEDC
@856166/1
ctcagcatggtaagaaggtggcggccagaatctagacatgcacagctctt
+856166/1
CCCFFFFFHHFFHJJJIIGGIIIIJIJJJJJJJJJIJJJIJJJJJJJJJJ
@2885974/1
cgggattgcccatcaatttatcttcaaatgacgacaccacagttccagtc
+2885974/1
CCCFFFFFHHHHGJIIJJJJIIJJIJJJJJJJIJJJIHIJJIFHIJJJGI
@6938849/1
gtcgtttgaaaaattgacggccagccttaacgtacgactccaacgccccc
+6938849/1
@@@DDDDDFBBHDGEFHGG?<CFFHGIIGHIE:BDGF?@F>BFHEHIEA?
@856324/1
tgtagctttaaggggatctgctgtctgtggagctgatgcttgctgggcct
+856324/1
@@@FFFFFHHGHHJJIIJJIJJJJJJJHJJGIIJJJJJJJJJJJJJJJJI
@2886467/1
ctatctctgggtagtaaggtttatttgacgagtcatcagacgtggtcggc
+2886467/1
CCBFFFFFHHHDFHHIJJJIIJJJJJJJJJJJHIJJJJJJJJHJJHJJII
@856872/1
gataccgatacctggttacacttaactgtaccgctgcttctatgtattat
+856872/1
@<@DDDDDHFHDFGHGGGIHGIIICHII?FGHIIIIIIIIIIIIIIIIII
@6939609/1
ctcccatgtcacggtagcactgagtgacggcacctccgacactgaggtca
+6939609/1
CCCFFFFFHHHHHJHHIIJJJJJJHHHIJIIJJIJIJJJJJJJJJJJGIE
@5591236/1
gttcaaattcaaataaaatcactctgcaatcctgcctcacatgattcatc
+5591236/1
@BCFFFFFHHHGHJJJJJJJJJJJJJJGJIIIJJJJJJJJJJJJJJJJJJ
@6269074/1
cggtagcactgagtgacggcacctccgacactgaggtcacggtactcgcg
+6269074/1
CCCFFFFFGHHHHHHIIGIJJJJJIJJJIIIJIIJJHIIJJJFHGJJIIG
@857611/1
gtcccgtacccatagcaacaagatcagcgactgtcacacggtagcggaag
+857611/1
CCCFFFFFHHHHHJJJJJJJJJJJJJJJJJJJJJJJJJJJJGIJJJJIHH
@2202742/1
agtttgtcgagtagagccttagctgcggaatgcttagcttccttctt
+2202742/1
@B@FFFFFHHHHHIJJJJJJJJJJJJJJJJJJJJJJJJJJJJJJJJJ
@6269215/1
cataacgcagccagatgccaaagttcttgatcttcactgggctcttctct
+6269215/1
CCCFFFFFHHHHHJJJJJJJJJJHIJJJJJJJJJJJJJJIJJJJJJJJJI
@5591381/1
ccacattaataatagggatgatgactaatgactatatttgtccagaacac
+5591381/1
CCCFFFFFHHHHHJJJJJJJIJJJJJJJJJJJJJJJJJJJJJJIJJJJJJ
@6269284/1
gggctctgtgcctggctcccatgtcacggtagcactgagtgacggcacct
+6269284/1
CCCFFFFFHHHHHJJJJJJJJJJIJJJJJHIJJJJJJJJHIJJJJJJJJJ
@2202993/1
ccagaatctagacatgcacagctcttgcagccatccaacaggattgccca
+2202993/1
@BCFFFFFHHHHHJJJJJJJJJJJJJJJJJJJJJJJJJJJJJJJJJJJJJ
@6940475/1
gttcgtgaatcatgccctcaatctgcaccagttcatatttgggcacagtt
+6940475/1
CCCFFFFFGHHHHJJJJJJJJJJJJJIJJJJIIJJJJJJJJJJJJJJIIJ
@2203099/1
gcgatgttttacaagggcaggttgaactcacaccattcaatttaaaagaa
+2203099/1
CCCFFFFFHHHHGJJJIJJGJIIJIHIJJJJJJJJJJJJJJJJJJJJJJI
@6940774/1
cgcggagagtatcttctactcttgatgtcttaacatttgcattcaaa
+6940774/1
CCCFFFFFHCFHHJJJJJJJJJJJIJJIJJJJJJIJJJJJJJJJIJJ
@2203447/1
ccttgggaagcctttgtgcgccacatcaatgttgataaaggctttattgg
+2203447/1
CCCFFFDDHHGHGJJJHGGIJJIHIGGHGGGJGHHGGGIJGGIGIGIIIJ
@2204090/1
aagaaggtggcggccagaatctagacatgcacagct
+2204090/1
8=:BDDDD>C??0<?:DDFEIEF><?9??9?9BBEF
@859092/1
ttattgttatgtcgatgtcgaacccaaaaatgtaattaactttttttgtc
+859092/1
CC@FFFFFHHHHHJJJJJIJJJJJJJJJJJJJHIJJJJGJJJJJJJJJJI
@859154/1
ctttaatctaatgcttataagtaggtaataaacatattcttataaaattt
+859154/1
@BCFFFFFHHHHHJJJJJJJJHJJJIJJJJJJJJJJJJJJJJJJJJJJJJ
@4910173/1
gtgagacacgagataaaagtccaattcagacgagtgcacaatatccgtgt
+4910173/1
CCCFFFFFHHHHHJJJJJJHIJJJJJJJJIJJJJGHJJJJJJJJJJJHIG
@1539166/1
gttttacaagggcaggttgaactcacaccattcaatttaaaagaaactgg
+1539166/1
CBCFFFFFHHHHHJJJIJJJJJJJJJJJJJJJJJJJJJJJJJJJJJJJJJ
@1539557/1
caggggttattggtatgtcgatgtcgaacccaaaaatgtaattaactttt
+1539557/1
CCCFFFDDFHHFHGHIJFHIGGGIIIHGIGIJJJJJJJIGIJJJIJJJJJ
@1540090/1
ggggttattgttatgtcgatgtcgaacccaaaaatgtaattaactttttt
+1540090/1
@@@FFFFFHHHHFGICGHHIIGIJIIJJJJJJIHCHDHIHIGGHHIIJJI
@1540438/1
ccacaatctggtctggagagaagatcctcatcttgtatagaggaggctt
+1540438/1
@@@FFDDFHHHDFHIIDFHGGHIECGHIJIJEHIIGGEEIHGIGHBF?B
@4911451/1
cccaagtccaggtccactaactccaacagctcgtagaatagaaattcctc
+4911451/1
@@CFFFFFHHFBCFHGGHEGGGGGHEHGDHGGIIGIGGGDEHHIIIIBGG
@4259102/1
cctgtttgttttatcgtcgccttgagaagcagacacaagcttcttctgtt
+4259102/1
CCCFFFFFHHHHHJJJIJJJJJJJJJJJJJJJJJJJJJJJJJJJJJJJJJ
@860727/1
ggcgcgtttacattaggtcggtcaccgaaggcggcggccgcattcggttt
+860727/1
CCCFFFFFHHHHHJJJJGHIJHIJJJJJJJJJJJJFDDDDDDDDDEDBDD
@4911828/1
tgcaaacatgccagttataaagcatagcccgaagtgctattggcacacag
+4911828/1
CCCFFFFFHHHHHJJJJJJJJJJJJJJJJJJJJJHIJJJJJJJJJJJJJJ
@4911989/1
aggtgctgggcctcttgtatgcgaaggtgttgaggcgcttgtggtggtgc
+4911989/1
BBCDFFFFHHGHHJJJJJJJJJJIHIJEGGHIJJJJJJJJJHIJJIIGGG
@4912020/1
tcctcatcttgtatagaggaggcttgggctcgctctccgaagggagcttg
+4912020/1
CCCFFFFFHGHHHJIIIJIIJJIJJFGIIGIB@FGGGIJIJIJJIIIIIG
@7612227/1
ccttcttctcttttttctcctttcttttgcgagctgctgccgaaagatta
+7612227/1
CCCFFFFFHHHHHJJJJJJJJJJJJJIJJJJJJJJJJJJJJJJJJJJIJJ
@1541129/1
cgatgtcgaacccaaaaatgtaattaactttttttttgtctgtttgtctg
+1541129/1
CCCFFFFFHHHHHJJIJJIIFGGGHIIGGIIJJIIJJJIJJJGIIJHHHH
@4259707/1
ggtgcacgcgcttgggcagagggaatctgattgtgctgttgtggaactgc
+4259707/1
@BBFFFFFHHHHHJIJJJJIJJJJJJJJJJJIJJIJJJIIJJJJJJJJJJ
@4259939/1
ctcagatgcaatttcttgcaagaattgcacaaagttgaagtccttgttgt
+4259939/1
CCCFFFFFHHHHHJJJJJJJJJJJJJJJJJJJJJHHIJJJIIJJJJJJJJ
@4260275/1
gtttgtctgtttgtctgtttgtctgtttgtctgtttgtctgtttgtctgt
+4260275/1
CBCFFFFFHHHHHIJJJHJJJIIJJJJJJJJJJJJJJJJJJIJJJJJJJJ
@7613484/1
agcaaatggaaaaaaaaattggtgaaaagaatcacaagtaagatactgca
+7613484/1
CCCFFFFFHHHHHJJJJIJJJJGHIJJJJJJJJJJJJJIIJJJJJJJJJJ
@7613621/1
ccacaatctggtctggagagaagatcctcatcttgtatagaggaggcttg
+7613621/1
@CCFFFFFHHHHHJJJIJIJHIIIJJJIJJJJJJJJIJJJIJJIJJJJJD
@6269877/1
tggacacggagcgcgtgcagcgcacgtacgtgtggcacagctggtacgtc
+6269877/1
CCCFFFFFHHHHHJJJJJJJJJJJJJIJJJIJIJJJHHHHFFFFECEDEE
@7613977/1
caccagtggtcttcttgaacttcttcaattgacgcaagaagtaccagaaa
+7613977/1
CCCFFFEDHHHHHJJJIIJJJJJJJJIJJJJGJJJJ>HIJGGIIIJIJJJ
@7614166/1
gccgtttctgtaccaataggaacaatacttcgggcttattctgcatacct
+7614166/1
CCCFFFFFGHHHHJIGIJJJIIIJJIIIJJJJJJIJJJJJJJJJIJJJJJ
@4261584/1
gtcctgcagagcttgccacatcttgtaagcagcctgacgcttagcaagtt
+4261584/1
CCCFFFFFHHHHHJJJJJJJJJJJJJJJJJJJJJJJJJJJJJJJJJJJHI
@3537847/1
ctggtgctgggcctcttgtatgcgaaggtgttgaggcgcttgtggtggtg
+3537847/1
BCCFFFFFHHHHHJJJJJJJJJJJIIJJEGHHIJJJJJJJJJIJJJJJHI
@3538050/1
ctagtaagtcctgagccatagcaaacagccactggcaatgtggatagctg
+3538050/1
BCCFDDFFHHFGHJJIIJJJJJJIJIGIIJIIIJJJJJJIDFHGIJGIIJ
@6270964/1
tgctcagatgcaatttcttgcaagaattgcacaaagttgaagtccttgtt
+6270964/1
CCCFFFFFHHHHHJJJJJJJJJJJJJJJJJJJJJJJIHIJJJIIJJJJJJ
@3538393/1
cacctgtggccggcggcacgcagacgccttgatgacctccactttgatga
+3538393/1
CCCFFFFFHHHHHJJJJJJJJJJJJJHHHFFFFFEEEEEDDDDDDDDDDE
@6271138/1
agtcagtgttgaaattcgcccgtcgcaccagattattgatttctctttcc
+6271138/1
@CBFFFFFHHHHHJJJJJJJJJHIJJJJJJJIJJJIJJJJJJJJJJJJJJ
@4262236/1
cgcagccagatgccaaagttcttgatcttcactgggctcttctctgggat
+4262236/1
@CCFFFFFGFFFHGHIIJJJJJJJJJJJIGGGGEHHIJIGHGJJGIIIIH
@3538664/1
agcaaatggaaaaaaaaattggtgaaaagaatcacaagtaagatactgca
+3538664/1
CCCFFFFFHFHHHJJJJIHIIJDGIJJJJJJJJJIJJJHIJJJIIJGIJI
@3538847/1
ggctgcgcagggatagtgatcagcttggtgccttcaggtagcgtgg
+3538847/1
???>BBDD?DAD:CEBA2AEF@ADDED7DDDDEEIIIIBDDEAA<A
@6271711/1
cacctttagaagtatgtttttagctgtcatctggttcatacggcgcgcgg
+6271711/1
CCCFFFFFHHHHHIJJIJJJJJJJJJJJJJJJJJHIJIJJJJJJJJJJJH
@3539454/1
cggaactccaatcctttactcgaatagtcttttctaacttgaacagtgcg
+3539454/1
CCCFFFFFHHHHHJJJJJJJJJJJJJJJJJJJJJJJJJJJJHJJJJIIJJ
@3539526/1
aatgaatctaactttggaagttatgtgttacaatccttctacaaagtctc
+3539526/1
CCCFFFFFHHHHHJJJJIJJIIJJJIGJJJJJJJJJJJJJJJJJJJHIJJ
@7616583/1
cagcatacataataaaattagaggaagtaggtgctgggcctcttgtatgc
+7616583/1
CCCFFFFFHHHHHJIJJJJJJJJJFHJIIHJJJHIJJJIJJJJJJJJJJJ
@3539902/1
ttcctctttacaagtagactcatctttagcacttggttcatcttttgaag
+3539902/1
CCCDFDFFHFHHHIHIHEGHGIIEEHHIGHGGGHGJFGIJIJJIJIJBBD
@2887193/1
gttggaatgattctggtgggttgtcctgcagagcttgccacatcttgtaa
+2887193/1
CCCFFFFFHHHHHJJJHHJJHIJJJJJJJJJJJJJJJJJJJJJJJJJJJJ
@7616999/1
tgcaaaaatcatgcctaaataatgctgaatattaaactggaaatatccac
+7616999/1
CCCFFFFFHHHHHJJJJJJJJJJJJJJJJJJJJJJJJJJJJJJJJJJJJJ
@6272811/1
cgagtagagccttagctgcggaatgcttagcttccttcttagagcgtccc
+6272811/1
CCCFFFFFHHHHHJJJJJJJJJJJJJJJJJJJJJJJJJJJJJJJJJJJJJ
@7617204/1
cagtggtcttcttgaacttcttcaattgacgcaagaagtaccagaaacgg
+7617204/1
BCCDFFFFHHHHHJJJJJJJJJJJJJJJJJJJJJJJJJDGHIJJJJJJJJ
@6942412/1
cgtagttctcagcttccctgcaaagttaaccatcttgtattcaaaagaaa
+6942412/1
@@BFFFFFHHHHHJJJJJJJJJJJJJJJIJJJJJJJJHHJJJJJJJJJJJ
@174070/1
ctcggactaaattgttctatcttcatcctaccagccagattgaacctttc
+174070/1
CCCFFFFFHHHHHJJJJJJJJJJJIJJJJJJJIJJJIJJJJIJJJJJJJJ
@2887709/1
gcctcttgtatgcgaaggtgttgaggcgcttgtggtggtggacgcgcttg
+2887709/1
CCCFFFFFHHHHHIHHIIAFHHJIJJJIJIJJJJJHIJAGIJJJJHFDDD
@2206015/1
ctctattcacctttctaggacatttatctggctgtatgtttacatcataa
+2206015/1
@BCFFFFFHHHHHJJJJJJJJJJJJJJJJJJIJJHIJJJJJJJJJJJJJI
@2888231/1
ctcgggttggaatgattctggtgggttgtcctgcagagcttgccacatct
+2888231/1
CCCFFFDFHHHHHJJJJJJJJHIJJHIJIJJJJJJJJJJJJJJJJJJJJJ
@860989/1
gtgctgttgtggaactgcttcacctgtggccggcggcacgcagacgcctt
+860989/1
CCCFFFFFHHHHHJJJJJJJJJJJJJIJIJJJJJJJJHHFFDDDDDDDDD
@174762/1
ccagtggtcttcttgaacttcttcaattgacgcaagaagtaccagaaacg
+174762/1
@CCFFFFFHHHHHJJJJJJJJJJJJJJJJJJJJJJJJJJ?GHJJJJJJJJ
@2206431/1
gtgactttcccgtttccaatctccaagacaggaggctccagtactttagc
+2206431/1
CCCFFFFFHHHHHJJJJJJJJJJJJJJJJJJJJJJJJJJJJIJJJJJJJJ
@2207106/1
ctttactcgaatagtcttttctaacttgaacagtgcgatgttttacaagg
+2207106/1
:??D:BDDDDHFFBFFGHHI>FH@AEBCAFDHHHEHGBHDBFH@BGEHII
@175981/1
ctcagcttccctgcaaagttaaccatcttgtattcaaaagaaaacct
+175981/1
CCCFFFFFHHHHHJJJJJJJJJJJJJJJJJIJJJJJJJJJJJJJJJJ
@2207855/1
ctggagagaagatcctcatcttgtatagaggaggcttgggctcgctctcc
+2207855/1
@@CFFFDFHHHHHJJJJJJJJJJGJJJJEIJIJJJJJ>HIJJJJIIGIJJ
@3541713/1
caccacagttccagtctcaggcacattgccattagtagactgatcagccg
+3541713/1
CCCFFFFFHHHHHJJJJJJJJJJJJJJJJJJJJJJHJJHIJJJJJJJJJJ
@4263802/1
gacgatttcaccagtggtcttcttgaacttcttcaattgacgcaagaagt
+4263802/1
CCCFFFFFHHHHHJIJJJJJJJJJJJJJJJJJJJJJJJJJJJJJJJJJJF
@4914020/1
cccatcaatttatcttcaaatgacgacaccacagttccagtctcaggcac
+4914020/1
CCCFFFFFHHHHHIIJJJJJJJJJJJJJJJJJJJIJIJJJIJJJJJJJJI
@3542033/1
gttaagaggtgttacctgcaacttggccaggttagggccaacagattgtt
+3542033/1
CCCFFFFFHHHHHJJJJJJIIIJJJJJJJJJJJJIJIIJIJIIHGIJJHJ
@4264260/1
tgtggaactgcttcacctgtggccggcggcacgcagacgccttgatgacc
+4264260/1
CC@FFFFFHHHHHJJJJJJJJJJJJJJJJJJJJHHHFFDDDDDDDDDEDD
@3542257/1
caaagatgaaaaagtgccactgaacgaa
+3542257/1
@@@DDFFFFHDFBCACGFEEHIHIGE<A
@4914466/1
cagccagatgccaaagttcttgatcttcactgggctcttctctgggattt
+4914466/1
CCCFFFFFHHHHHJIJIIJJJJJJJJJJJJJIGJJJJJJJJJJJJJJJJJ
@4264716/1
ctcgcagtagtctatcttggtagactgtgagttaatgacccaattgcccg
+4264716/1
CCCFFFFDHHHHHJJJJJJJHHIJJJJJJGIHIGIJJJJJGHIJJJIJJJ
@4914861/1
agcatacataataaaattagaggaagtaggtgctgggcctcttgtatgcg
+4914861/1
@?@DDDDEFD?FBHFGGHBBHGGHIIFHIIAGHCAEG=HGIGDGBDHIID
@3542795/1
gctgtctgtacattgaaaataaaaataaaaaaatagcaggggttattgtt
+3542795/1
@CCFFFFFHHFHHIJIFHIJAHIIIJIJJJIIJJIFIGIIGJFFHJJJIJ
@4264800/1
tgctgggcctcttgtatgcgaaggtgttgaggcgcttgtggtggtgcacg
+4264800/1
@@@DD?;DFFFHHGCFBECHIIIGIE:CDCGCFGBHACBCGGEG5@EADE
@4915251/1
atcaggacctgcaccatgcaccgccatgccatgtaccacgcctgggatgc
+4915251/1
CCCFFFFFHHHHHJJJJJJJJIJJJJJJJJJJJJJJJJJIJJJJJJJJJJ
@2208374/1
aaagaatcacaagtaagatactgcaaacatgccagttataaagcatagcc
+2208374/1
@@@DDDEFHGHHHJIJJJJJIIIIHJJHJJJJJFIHIJJJJJIJJJJHGG
@3543358/1
cttgcgtttcaaaacaattcattttaggttcaagttaaccgcaatgttgg
+3543358/1
CCCFFFFFHHHHHJJJJJJJJJJJJJJJGIJJJJJJJJIJJJJJJJIJJI
@4915427/1
catcgttctcagcatggtaagaaggtggcggccagaatctagacatgcac
+4915427/1
CC@FFFFFHHHHHJJJJIJJJJJJJGHJJJIJJJJJJJJJJJIJJJJJJJ
@4265382/1
tttttttttgttcccacatcaggatgtggattttaat
+4265382/1
@@@DDDDDFAFFDB@FFA<DEGI3@D9BB3BFIFIF4
@2208632/1
ctcggacatttcaattttatttagttggtcttggttgaacggaactccaa
+2208632/1
CCCFFFFFHHHHHJJJJJJJJJJJJJJJFHJJJJHIJIJJJJJJJJJJJI
@7617452/1
gtggtggtgcacgcgcttgggcagagggaatctgattgtgctgttgtgga
+7617452/1
CCCFFFFFHHHHHJJJJJJJJJJJIJJJJJJJJJJJJJJJJJJJJJIJJI
@6273439/1
taataaaattagaggaagtaggtgctgggcctcttgtatgcgaaggtgtt
+6273439/1
CCCFFFFFHHGGFIJIJJFHHIHGGHIHIAFHIJJJFGIIJJGGIJ?FFF
@4265890/1
gtctgtacatctatacatataataaaatcgtagaaaagtgctgtctgtac
+4265890/1
CCCFFFFFHHHHHJJJJJJJJJJJJJJJJJIJJJJJJJGHJJJJJJJJJJ
@4265913/1
gtacacctgagcgagactcataacgcagccagatgccaaagttcttgatc
+4265913/1
BBBFDDDFHGHHHJJIJJJJIJJJJJJJJJJJJIIJJJJJJIJGHIIJJJ
@4916035/1
ctcgggttggaatgattctggtgggttgtcctgcagagcttgccacatct
+4916035/1
CCCFFFDDHHHHHJJJJJJJJHIJJGIJJJJJJJJJJJJJJJJJJJJJJJ
@6273886/1
gcccgcctagcgaggaaacgcggccgccatactgtagcttgggtggtggc
+6273886/1
CCCFFFFFHHHHHJJJJJJJJJJJJJJJHHHHHFFFFFFFEDD?BDBDDD
@6274096/1
ctcggacagcagtgagttcgtgttgcaagacatgtaggaactgtccctcg
+6274096/1
CCCFFFFFHHHHHJIJIIJJIJIJJJJJJJJJJJIJJJJJJJJJJJJIJJ
@2209544/1
cgggcagttcgtcaacaagacattactagctgagaatatttttttccgtt
+2209544/1
@@?DDFDFFFDFFIIIIGHDGHIGBCGGHCHIEGHGEHIIIIE>GGGG@F
@1543835/1
ctcggactaaattgttctatcttcatcctaccagccagattgaacctttc
+1543835/1
CCCFFFFFHHHHHJJJJJJJJJJJJIJJJJJJJJJJJJIJJJJJJJJJJJ
@6274537/1
cgccatcaggacctgcaccatgcaccgccatgccgtgtaccacgcctggg
+6274537/1
CCCFFFFFHHHHHJJJJJJJJJJJJJJJJJJIJJJJJJJJJJJJJJJJJJ
@7618546/1
cagcacctaatacaccgccgcttaaaagataggtaccgatgagcgcttcc
+7618546/1
CCCFFFFFHHHHHJJJJJJJJJJJJJJJJJJJIGHIJJJJJJJJJJJHHH
@4267057/1
ataaagataagtataggctcaaaacctaacgacatcaatcaccagcttaa
+4267057/1
CCBFFFFFHHHFHIJJJJJJJJJJJJJJJJJJJJJJJJJHIJJJJJJJJJ
@4917184/1
ctgagcgagactcataacgcagccagatgccaaagttcttgatcttcact
+4917184/1
CCCFFFFFHHHHHJJJJJIJJJJJJJJJJJJJJJJHIIJJJJJJJJJJJJ
@7618743/1
cagtgaacaaaattgcaatatagttattctaatatttgattgataaaaac
+7618743/1
@@@FDFFFHHHHHIIIIGIGJHIHIGIIGIGIHIGEFIJJJGGGIGGEII
@6275119/1
ccaacagattgtttgagatgtttgtgaaactgcgacaccttgtggctgtg
+6275119/1
@@CFFFFFHHHHHJJHIGHHHJJJJJJJJIIGHHGIIJJIJJIIIJIIEH
@7618948/1
ctccatactttgtttcatttaaatttacgggctatgccatttatcctcgc
+7618948/1
CCCFFFFFHHHHHJJJJJJJJJJJJJJJJJJJJJJJJJJJJJJJJJJJJJ
@7619090/1
gtcggatccaatataaaacattccaaaatcaacaactactaataaattaa
+7619090/1
@B@ADFFFHHHHHJIIJJIJJJIJIJGIJJJGJJIJIJJJJIJJJJJEHI
@4267753/1
gtgctgttgtggaactgcttcacctgtggccggcggcacgcagacgcctt
+4267753/1
CCCFFFFFHHHHHJJJJJJJJJJJJIIJJJJJJJJJJHHFFDDDDDDDDD
@6275585/1
gtggaactgcttcacctgtggccggcggcacgcagacgccttgatgacct
+6275585/1
CCCFFFFFHHHHHJJJJJJJJJJJJJJJJJJJJHHFFFDDDDDDDDEDDD
@1545103/1
gattatttgtctgcagtggtcctgctgtttcgtgtattctaaattggttt
+1545103/1
CCCFFFFFHHHHHJJJIJJJJJJJJJJJJJJJIJIJJJJJJIJJJJJIIJ
@4918290/1
ctgcaaagttaaccatcttgtattcaaaagaaaacctagaatcactggtt
+4918290/1
CCCFFFFFHHHHHJJJJJJJIJJJJJJJIJJJJJJJJJJJJJJJJJJJHI
@863418/1
gcgagactcataacgcagccagatgccaaagttcttgatcttcactgggc
+863418/1
CCCDFFFFHHHHHJJJJJJJJJJJJJJJJJJHIJJJJJJJJJJJJJJJJJ
@176548/1
ggcatcaagcaaactctggtgccttgggaagcctttgtgcgccacatcaa
+176548/1
CCCFFFFFHHHHHJJJJJJIIJJJJJJJJJJJJJJJJIJJJJJJJJJJJJ
@2890650/1
cccgtggtcttcactagttggcaaatcgcgcgtatagacattttgctacc
+2890650/1
CCCFFFFDHHHHHJJJJHIJJJJJJJJJJJJJGHIJJJJJJJJJJJJJJJ
@176756/1
ctgggcctcttgtatgcgaaggtgttgaggcgcttgtggtggtgcacgcg
+176756/1
CCCFFFFFHHHHHJJJJJHHIJFGHHJJJJJJJJJJIJJJJJJIJIJJHH
@863802/1
atacataataaaattagaggaagtaggtgctgggcctcttgtatgcgaag
+863802/1
CCCFFFFFHHHHHJJJJJJJJIJHJIJIIHIJIJJJJJJJJIJJJJJJJJ
@176865/1
ctgtgatctgtttcttggcatctatagatgtcggtggcgcacagggcacg
+176865/1
@CCDFFFFHHHHHJJJGIJIJJJJJIIIIIHIJJFHJJJJJJJIIJJJJG
@7620006/1
gtcgcttgcggtaccggcgtcggttgcggaatcagcctcgcgggtgggtc
+7620006/1
CCCFFFFFHHHHHJJJJJJJJJJHIJJJJJHHHFFFFFEDDDDD:BDDBD
@2890957/1
ctcatcttgtatagaggaggcttgggctcgctctccgaagggagctt
+2890957/1
@@@DDDDD<DF>FBAE<GG>7EFGC<;@F0CD;BBADDFFBF;@ADF
@7620167/1
cgggcttattctgcatacctgccatgcgctggtaagcgctatggactgcc
+7620167/1
CCCFFFFFHHHHHJJJJJJJJJJJJJJJJJJJHIJJJJJJJJJJJJJJJJ
@7620239/1
gggcacagttcctcgacgagcaagtagttcttgaagcacagacacaggtg
+7620239/1
CCCFFFFFHHHHHJJJJJJJJJJJFHIHIIJJJJJJJJIJJJJJJJJJFI
@5593558/1
gtcaaagatgaaaaagtgccactgaacgaaaagggtacaataattaataa
+5593558/1
CBCFFFFFHHHHHJJJHIJJJJJJJJJJHJJJJJJDGIIJJJJJJJJJJJ
@177501/1
ctgccaattcactgttcattacctgtgaaaactgcccctcagatacaccg
+177501/1
CCCFFFFFHHHHHJJJJJJJJJJJJHJJJJJJJJIJJJJJJJJJJJJJJI
@2891472/1
gttcttttttcagccttcatacaaaccgtaaaggcggaatatccaagtct
+2891472/1
@CCFFFFFGHHHHJJJJJIJJJJJJJJJHIIIJJIIIJJJJJJJJJJJJI
@7620596/1
gtacacctgagcgagactcataacgcagccagatgccaaagttcttgatc
+7620596/1
BBCFFFFFHHHHHJJJJJJJJJJJJJJJJJJJJJJJJJJJJIJJJJJJJJ
@177780/1
cgtatctcaacacccataaagaactgtttgcctctcatgtcccatactcc
+177780/1
CCCFFFFFHHHHHJJJJJJJJJJJJJJJJJJJJJJJJJJJJJJJJJJJJJ
@7620705/1
ccagaggcaagcgctccaagttgcttggaggcttgggcctgttttggtag
+7620705/1
CCCFFFFFHHHHHJJJJJJJHIJJJJJJJIJJJJIJJJJJJHJJJJJHHG
@6277369/1
ctggagagaagatcctcatcttgtatagaggaggcttgggctcgctctcc
+6277369/1
CCCFFFFFHHHHHJJJJJJJJJJJJJJJJJJIJJJJJGHJJJIGIIJJJJ
@5594044/1
ctgcaaagttaaccatcttgtattcaaaagaaaacctagaatcactggtt
+5594044/1
CCCFFFFFFHHHHJJJJJJJIJJJJJJJJJJJIJJJJJJJJJJJJJJJII
@5594273/1
gggcagttcgtcaacaagacattactagctgagaatatttttttccgttt
+5594273/1
CCCFFFEFHHHHHJJJJJJJJJJJJJJJJJJJJJJJJJJJJJJJJJJIJJ
@865731/1
ggggttattgtcatgtcgatgtcgaacccaaaaatgtaattaactttttt
+865731/1
@@@FBDDEHHHHFJJGIJFHIIJJJJJJGIIJIJJJ@GGIJJGGHIGIJJ
@178833/1
gggctctgtgcctggctcccatgtcacggtagcactgagtgacggcacct
+178833/1
CCCFFFFFHGHHHJIJJJJJIJJJJIJJJIJJIJJJJJJHHJJEHIJJIJ
@5594833/1
cttgttgttaagaggtgttacctgcaacttggccaggttagggccaacag
+5594833/1
CCCFFFFFHHHHHJJEGHIJJJJJJJJJJJJJJJJJJHHJJJJJJJIJIJ
@179090/1
gcccgatccaagaaagtaaggtttggagagcgtgcacaccctggtggcgc
+179090/1
CCCFFFFFHHHHHJJJHIJJJHIJJJJJJJJJIIJJJJJJJJJJHIJJJI
@5595209/1
cttttgaacgccaatggcatgaatagatgtcatgcgcaagcgtgccctgt
+5595209/1
CCCFFFFFHHHHHIJJJJIJJJJJJJJJJIJJIJJIJJJJJJHIJJJJJG
@866221/1
caagaagtaccagaaacgggacttagccacaatctggtctggagaga
+866221/1
CCCFFFFEHHHHHJJJJJJJJJJJJJJJJJJJJJJJJIJJJJIJIJI
@866535/1
caccacagttccagtctcaggcacattgccattagtagactgatcagccg
+866535/1
CCCFFFFFHHHHHJIJJJJJJJJJJJJJJJJJJJJIIIJJJJJJJJJJJJ
@6946124/1
gtcgagtagagccttagctgcggaat
+6946124/1
11=DB?DBDDDDDBECBEC4:?:::?
@5595642/1
accagtggtcttcttgaacttcttcaattgacgcaagaagtaccagaaac
+5595642/1
@CCFFFFFHHHHHJJJJJJJJJJJJJIJJJJJJJJJJJJJHIIJJJJJJJ
@179779/1
gagctttcgtactgagtgtcgagtctgtaggcttttggtactttatcgtc
+179779/1
CCCFFFFFHHHHHJIJHIJJJGHHHIIHGIJIIIJJJJFHIIJJJJJJIJ
@7622653/1
cctcctttcttttttggtggcttccccattttgacagcgtcttacttcac
+7622653/1
@@@ABDADA?FHBFGGIEDG?GDEEDG9CBGHICHGI?G?D:FHEGEHEI
@5595808/1
atacataataaaattagaggaagtaggtgctgggcctcttgtatgcgaag
+5595808/1
CCCFFFFFHHHHHJJJJJJJJJJJJJJHHJJJJJJJJJJJJJJJJJJJJJ
@867145/1
atcgggaggtgtggcagcctccttgaccattttagatatttgttgttcat
+867145/1
@BCFFFFFHCFHHJJJJJJJJJJJJHJJJJJJJJIIJJJJJJJJJJJJJJ
@7623135/1
gttgtattcagctggtggagcagatatagcggtggaggggaacacagttt
+7623135/1
@CCFFFFFHHHHHIJCFGFFHEEIJHIGDGGIIJJJJGIEGIGEIGECHI
@867395/1
acttcacaaatattacatacattccgacgtaccataactcgtgtttaccc
+867395/1
8:=DDFFFHHHHHJJJJJJJJJJJJJJJJIJJEDFH>?BBFBBGHGGIIG
@4267958/1
atgaggttcaccaagctagtggcgttgatgtcgcaagatagtgagacatt
+4267958/1
CCCFFFEFHHHHHJJJJJJHIJJIJJJJJJIJJJJJJJJJJIJJJJJJJJ
@4918452/1
gtatgcgaaggtgttgaggcgcttgtggtggtgcacgcgcttgggcagag
+4918452/1
CCCFFFFFHHHCFGIJIJJJJJJJJGJJJJJHIIJJJJJJHHHFFFFDCD
@4268401/1
ctgtcacacggtagcggaaggtgggttcgtgaatcatgccctcaatctgc
+4268401/1
CCCFFFFFHHHHHJJJJIJJIEGHJHHJIIJIJJJJJJJJJJJJJJJJJJ
@4918829/1
gtggtgcacgcgcttgggcagagggaatctgattgtgctgttgtggaact
+4918829/1
CCCFFFFFHHHHHJJJJJJJJIJIJIIJJJJJJJJIJJJJHIIHIJIIJJ
@4268494/1
gccggctttggtggttctttggctgtctctggtggaggtttctcctgtga
+4268494/1
CCCFFFFFHHHFHJHIIJJJJJJJJJJJJJJJHHIIJJDGIIJJJJJJJG
@4919227/1
gggccgtcagaacctgatagaaacggttggcgttaggtatatacaagaac
+4919227/1
@@@DDD?D?F?DBFHHBBDGGG@CFGDHGBHGFGAE>BFBF8BFFGI9FC
@4919886/1
aggaagtaggtgctgggcctcttgtatgcgaaggtgttgaggcgcttgtg
+4919886/1
?BBDFFFFHHHHHIJJJJJJJJJIIJJJJJIJIJBHGHIIJJIJJJJJIJ
@6277706/1
ctcttgtatgcgaaggtgttgaggcgcttgtggtggtgcacgcgcttggg
+6277706/1
@@@FFFDDHHHGDFHBFGHGGIJIGHGHICDGGDEC;FHGIEGIHFFBCC
@5599046/1
gcaaagataagatgaagaagaggagcaaatggaaaaaaaaattggtgaaa
+5599046/1
CCCFFFFFHHHHHJJJJJJJJJJJJIIJIJJJIJJJJJJJJJIJJHIJJJ
@2893454/1
gtccttttgaggatctcaatccgatcgttgtattcagctggtggagc
+2893454/1
@CCFFFFFGFHHHJJJJJJJHIJIJJJJJJJJJJJJIJJJJBGHHHH
@2893511/1
gggctatgccatttatcctcgcacgttggcagtaatagtacaagtgaaag
+2893511/1
CCCFFFFFHHHHGJJJJJJJJJJJJIJJJJIJIJJJJJGIJJJJHIJJJJ
@5599263/1
caataagaatgaggggtcattgaacttatagttcaaaatcgtttccacat
+5599263/1
CCCFFFFFHHHHHJJJHIIJJJJJJJJJJJJIJJJJJJJJJJJJJJJJJJ
@6278673/1
ggcgttcatgcggcaaacgcctattaacattatcatcgttctcagcatgg
+6278673/1
CCCFFFFFHHHHHJJJJJJJJJJJJJJJJJJJJJJJJJJJJJJJJJJJJJ
@4921684/1
gtctgtttgtctgtttgtctgttcgtctgtgcgcgctaatctcagaaacg
+4921684/1
CCCFFFFFHHHHHJJIHHCHIFHHIIJIFFHIJJJJJJIIJIJIJJIIJJ
@2894736/1
cttgatgactgcatagatagaaatcgaactcggtcggatgcgtgatgccg
+2894736/1
CCCFFFFFHHHHGJJJJJJJJJJJJJJJJJJJJIJJJJJJIIHHHJJJJJ
@2894861/1
cgtagaaaagtgctgtctgtacattgaaaataaaaataaaaaaaatagca
+2894861/1
BCBFFFFFHHFHHJJHHJIHJIJJJJIGIJJJJJJJJJJJIJJJJJJJII
@6279335/1
gcacgggctctgtgcctggctcccatgtcacggtagcactgagtgacggc
+6279335/1
CCCFFFFFHHHHHJJJJIJJJJJJJJJJJJJJJFHIJJJJJJJGHJJJII
@4922317/1
gtgctgggcctcttgtatgcgaaggtgttgaggcgcttgtggtggtgcac
+4922317/1
CCCFFFFFHHHHHJJIJJJJJJJJJEGHIJJJJJJJJJJIJJIJJHIJJJ
@2895488/1
cccgtttccaatctccaagacaggaggctccagtactttagctttgacag
+2895488/1
CCCFFFFFHHGHDHHIHHJIJIJJFIJIJJJJJIIJJJJJGJJJJJIIII
@4922627/1
cctaagtaggtatacatctattaaattcaaacgcagagctcattatgttg
+4922627/1
CCCFFFDFHHFHHJJJJJJJJJJJGIJJJJJJJJJJJJJJJJIJJJJIIJ
@2895533/1
gttgtgtacacctgagcgagactcataacgcagccagatgccaaagttct
+2895533/1
@@@DDDDDHBCFHIIIII@FHHGGGIIIFIDHAHIIEFHI>GIIGG@CEH
@5601372/1
ggtaagtttgtcgagtagagccttagctgcggaatgcttagcttccttct
+5601372/1
BCBFFFFFHHHHHJJIJJJJJJJJIJJJJJJJJJJJJJJJJJJJJJJJJJ
@4922981/1
cccgtatctcaacacccataaagaactgtttgcctctcatgtcccatact
+4922981/1
CCCFFFFFHHHHHJJJJJJIIJJJJJJJJJJJJJJJJJJJJJFIIJJJJJ
@4269729/1
ctgatcagccggagcagctccggtaagtttgtcgagtagagccttagctg
+4269729/1
CCCFFFFFHHHHHJIJJJJJJJJHHJJHIJJIJJJJHIJJJJJIJJJJJJ
@3544337/1
gtggaactgcttcacctgtggccggcggcacgcagacgccttgatgacct
+3544337/1
CCCFFFFFHHHHHJJJJJJJJJJJJJJJJJJJJHHFFFDDDDDDDDEDDD
@4269869/1
aagtagttcttgaagcacagacacaggtgtcttcaacggaagagattcca
+4269869/1
CCCFFFFFHHHHHJJJIJJJJJJJJJJFHIJJJJJJJJJJIJJJIJJJJJ
@1545944/1
ggttattgttatgtcgatgtcgaaacccaaaaaa
+1545944/1
@C@FFFFFHHHHHJIJJJJGJGFH1CG81?GHG<
@6280736/1
gccttagctgcggaatgcttagcttccttcttagagcgtcccgtacccat
+6280736/1
CCCFFFFFHHHHHJJJJJJJJJJJJJHJJJJJJFGIIJJJJJIJIJJJJG
@4923474/1
caaatttatttaaattagcgcagaaataattcatagcaaaaattaaagtt
+4923474/1
@@@FFFFFHHHHHJJJIJIJIJJJJJJJJJJJJJJIJJJIJIJJJJJJII
@4270100/1
gcctggctcccatgtcacggtagcactgagtgacggcacctccgacactg
+4270100/1
@@@DFFADBFHHGIIIIIHBHEHA?HCHGE1CFCGGIIGHEGIIBGHEHG
@2211592/1
cacctgtggccggcggcacgcagacgccttgatgacctccactttgatga
+2211592/1
@@@FFDDFHHHHHJGIIJJJJJJJJJHHHFFFFFEEEEEDDDCDDDCCCD
@4270197/1
ggatggagtgagcacgggctctgtgcctggctcccatgtcacggtagcac
+4270197/1
CCCFFFFFHHHHHJJJJJJJJJJGJJJHIJJJJJJJJJJJJJJJFHIJJJ
@4270308/1
agagggaatctgattgtgctgttgtggaactgcttcacctgtggccggcg
+4270308/1
<@BFDFDDHHHHHJJJJJIJJJJJHIJJJJJJJJJJJJIJJIIIIIJIIJ
@868225/1
cataaaaataatacattacgttaaatgccacgacgctcggacatttcaat
+868225/1
@CCFFFFFHHHHHJJJJJJJJJJJJJJJJJJJJJJJJJJJJJJJJJJJJJ
@4924222/1
ccacatccaacaaggtcacagtcgatagattacggtctatgtctatcggc
+4924222/1
@@@FFFFFHGHDFHGCEHFHIAFFIHIICCGEGIIIGIIIIHIIIIIIIB
@3545068/1
ttcttgaacttcttcaattgacgcaagaagtaccagaaacgggacttagc
+3545068/1
@@C?DFFAHFFGDGGEEDHHGHIIIIIGDG:EGBFEEDHIIGG<FGCG@F
@868393/1
ggtgataaagataagtataggctcaaaacctaacgacatcaatcaccagc
+868393/1
BBBDFFFFHHHHHJJIIJJJJJJJJJJJJJJJJJJJJJJJJJJJJJJJJJ
@4270832/1
gcgactgtcacacggtagcggaaggtgggttcgtgaatcatgccctcaat
+4270832/1
CBCFFFFFHHHHHJJGIJJJJJJJJBGIJGHIJGIJJJJJJJJJJJJJGH
@3545156/1
gtcaggctcgccgccctccatagaccgtagagtgagacagcactgctgga
+3545156/1
CCCFFFFFHHHHHJJJJJJJJJJJJJJJJJIJFHGIIJJJJJJJHHHHHD
@4924430/1
ctcgggttggaatgattctggtgggttgtcctgcagagcttgccacatct
+4924430/1
CCCFFFDDHHHHHJJJJJJJJIIJJIJJJJJJJJJJJJJJJJJJJJJJJJ
@4271049/1
gtgacggcacctccgacactgaggtcacggtactcgcggtacatgttgtg
+4271049/1
@?@FFFFFHHHDHEHIIIGHIGIIGHIIIIHIIIIIGGBEHEHFHEFFFF
@868976/1
cacggtactcgcggtacatgttgtgtacacctgagcgagactcataacgc
+868976/1
@@@DDDA@DBFDDH@?CCGD???:C?DDDGHIA;GIA:?FHEHDCDF@@8
@1547126/1
ctcagcatggtaagaaggtggcggccagaatctagacatgcacagctctt
+1547126/1
CCCFFFFFHHFHHJJJJJIJIJJGIIJJIJJJJJJJJJJJJJJJJJJJJJ
@180932/1
aagaagtaccagaaacgggacttagccacaatctggtctggagaga
+180932/1
<BBFFFDFHHHHHJJJJJJIJJJJJJJJJJJJJJJJHIJJJHIIII
@6947455/1
cttggaaatgataatgatatttgaacaagaacaatacacggagtaaacat
+6947455/1
CCCFFFFFHHHHHJJJJJJJJJJJJJJJJJJJJJJJJJJJJJJGHIIJJJ
@869643/1
gcaagtttcttagacttgccagttcccacttcacgacgcttcagcagagt
+869643/1
?;=DDDDD?DDAC:2:A:<<FCCF::::<A?AC9:8CC?DD608DE;DBB
@181905/1
gcacctccgacactgaggtcacggtactcgcggtacatgttgtgtacacc
+181905/1
@;?ABDDDHDDFHHEFGIAFHIIGFCGBHDH<D777B@F@AEHHC=C@EE
@181927/1
agaggtgttacctgcaacttggccaggttagggccaacagattgtttgag
+181927/1
CCCFFBDFHHHHHJJJJJJJJJJJJJJHHJJJJJJJJJJJIJJJJJJJJJ
@6948481/1
agcggaaggtgggttcgtgaatcatgccctcaatctgcaccagttcatat
+6948481/1
;?@DDDFFHFHHHGIHIHJJJJJEIGJJJJJJJJIJIJJJJJJGGIJJJJ
@6948605/1
cgcaagaagtaccagaaacgggacttagccacaatctggtctggagagaa
+6948605/1
CC@DFFFFHHGGHIJEGGHHJJJIJJIIIJGIIJJFIGIFGHIGHGFEGE
@5602259/1
ctgatcaaacgctattaattcattagcgaaaaacttacttttcactttta
+5602259/1
CCCFFFFFHHHHHJJJJJJJJJJJJJEHJJJJJJJJIJJJJJJJJJJJJJ
@6949193/1
attaaacgaagaacatgcggctgaattgcagcatcttgtcgagaacatga
+6949193/1
@CCFFFFFHHHHHJJJJJJJJJJJJJJJJJJJJJJJJJIJJJJJJJJJJJ
@2215005/1
gttgtggaactgcttcacctgtggccggcggcacgcagacgccttgatga
+2215005/1
CCCFFFFFHHHHHJJJJJJJJJJJJJJJJJJJJJHHFFDEDDDDDDDDDE
@1549099/1
ctccaatcctttactcgaatagtcttttctaacttgaacagtgcgatgtt
+1549099/1
@@@DDDDDF?ADB?FBF?C<?F<CBFHIACE<?BE@3?FGBGEGGDFG9?
@4272082/1
ctcagatgcaatttcttgcaagaattgcacaaagttgaagtccttgttgt
+4272082/1
@@CFFFFFHHFHFJJJJJEHJJJJJJIIGJIIGIGJJIGFHIGIHIGIJA
@2215527/1
ctctttacaagtagactcatctttagcacttggttcatcttttgaagatt
+2215527/1
CCCFFFFFHHHHHJJJJJJJJJJJJJJJJJJJJHJJJJJJJJJJJJJJJJ
@1550327/1
gtgcgtgcaggatcctcgtcattgcctggcatacaaggcaaagcaccgac
+1550327/1
CBCFFFFFHHHHHJJJJJJJJJJJJJJJJJJJJJJJJJJJJJJIJJJJJJ
@1550709/1
cggcataacgggccgcgactccgccctcttcctcgggttggaatgattct
+1550709/1
CCCFFFFFHHHHHJJJJJJJJJJJJJJJJJJJJHHHFEFDDEDDDDDFED
@6283151/1
gtacacctgagcgagactcataacgcagccagatgccaaagttcttgatc
+6283151/1
@BBFDFFFHHHHHJJJJJJJJJJJJJJJJJJJJJJJJJJJJHIJJJJJJJ
@6283547/1
cttgttgttaagaggtgttacctgcaacttggccaggttagggccaacag
+6283547/1
@@@DDFDDFDFHDEGGHIHGIIGGIIJIIJJJJJGGHIIJJIIIIII@BH
@4273632/1
ccggccttgattttataatttagagacacgtgtacatttcgagagaacaa
+4273632/1
CCCFFFFFHHHHHJJJJJJJJJJJJJJJJJHIIIJJJJJJJJJJJJJJJJ
@6284059/1
cagttagaaatgttacaacctctatactttgcattaaaataatgcccatt
+6284059/1
@CCFFFFFHHHHHJJJJJJJJJJJJJJJJJJJJJJJJJJJJJJJJJJJJJ
@6284066/1
ttattgttatgtcgatgtcgaacccaaaaatgtaattaacttttttttgt
+6284066/1
CCCFFFFFHHHHHJIJJJJJJJJJJJJJJJJJGIJJJJJIIJJJJJJJJH
@2217680/1
ggtgttacctgcaacttggccaggttagggccaacagattgtttgagatg
+2217680/1
@C@DFFFFHHHHHJJJJJJJJJJJGHIJJJJJJJJIIIJJJIJJJJJJJJ
@4274673/1
ctggagagaagatcctcatcttgtatagaggaggcttgggctcgctctcc
+4274673/1
@@@FFFDDADD8FFHGIIGGGGIGEHIIGIIGEBGDG?BDH;D:FE=;CF
@1552385/1
ctacatttccgtccattttgtcaacgaactcttctgaagtatttgtttac
+1552385/1
CCCFFFFFHGHHHJJJJJJJJJJIJJJIIIJJJJJIJIJGHJJJJIIJHH
@2218525/1
ctcctcaacagacacagagctctgtgacggctcttcttctttctgtacat
+2218525/1
C@CDFDFFHGFDDEHIIIIIIIIIHGGHIIIIGIIHIIHGIIIEIGHIGG
@2895825/1
cgacgacactgtacagttagaaatgttacaacctctatactttgcattaa
+2895825/1
CCCFFFFFHHHHHJJJJJJJJJJJJJJJJJJJJJJJJJJJJJJJJJJJJJ
@4925015/1
ctcgaatagtcttttctaacttgaacagtgcgatgttttacaagggcagg
+4925015/1
CCCFFFFFHHHHHJJGJJJJJJJJJJJJHHIJIEGFGIJIIJJJJJJJII
@3546556/1
gcatggtaagaaggtggcggccagaatctagacatgcacagctcttgcag
+3546556/1
;?@DDFDDHFBFFIIIBHGEEGGCHIEIIIICGGHCGGIIDHIIIEHEGE
@2896064/1
tgtgcacttagcttcgggttggacgaccaaaactgatataagtaaatctg
+2896064/1
CCBFFFFFHHHHHJJJJJHJJJJJJJJJJJJJJJJJJJJJJJHHIJJJJJ
@4925545/1
tgtgatctgtttcttggcatctatagatgtcggtggcgcacagggcacgc
+4925545/1
CCBFFFFFHHHHHJJJJJJJIJJJJJJJJIJJJHJJJJJJJJJJJJJJJJ
@2896833/1
gccagatgccaaagttcttgatcttcactgggctcttctctgggatttcc
+2896833/1
@@@FFDFDHHBF3AAFFGGBHHIIIDBFHDAEBHGHIIIIIIGGEHHIII
@872236/1
atagagacgatttcaccagtggtcttcttgaacttcttcaattgacgcaa
+872236/1
@CCFFFFFHHHHHJJJJJJJJJJJJJJJJJJJJJJJJJJJJJJJJJJJJJ
@872237/1
tccatcattttgtcaacgaactcttctgaagtatttgtttacaagacaac
+872237/1
@@?DDDDDHHHHFGFHI@GIIIIGAHHHHHIFGGIIIDGIHIIGBHIIGG
@2896975/1
cttgcattttcgattttattttgttctataacaacgatcttgaacatatt
+2896975/1
CCCFFFFFHHHHDIJJJJJJJJJHGJJJJJJIJIJEIIJJIJJJIGIIJJ
@3547774/1
tggcgatgggcgtgcggtcctcgctgcaggccgactggtggctgccctcg
+3547774/1
CCCFFFFFHHHHHJJJJIJJJJJJJJJJJJJJJJJJJJHHHEFFFFDEDD
@6286865/1
cttcttagagcgtcccgtacccatagcaacaagatcagcgactgtcacac
+6286865/1
CCCFFFFFHHHHHJJJJJJJJJJJJJJJJJJJJJJJJJJJJJJJJJJJJJ
@872933/1
cacaatcttcgtgggactagtagtcatttctttctgccactctttaagtt
+872933/1
CCCFFFFFHHHHHJJJJJJJHIJGJJJJJJJJJJJJJJJJJJJJJJJJII
@4926661/1
ggggccgtcagaacctgatagaaacggttggcgttaggtatatacaagaa
+4926661/1
CCCFFFFFHHHHHJJJJIJJJJJJJJJHIJJJJJJJJJFHIJJJJJJJJJ
@6287090/1
tataagttgtcacaggggcgtaagcagttgaaggtgaaggagatggcgcc
+6287090/1
BCCFFFEFHHHHHIJJJJJJJJJJJIIHIJIIIJDGIJJJIIIIJJIJJG
@2897710/1
attcttttttcctcctttcttttttggtggcttccccattttgacagcgt
+2897710/1
@BCFFFFFHHHHHJJJJJJJJJJJJJJIJJJJJJJJJJJJJIJJJJJJJH
@2897901/1
gccagatgccaaagttcttgatcttcactggg
+2897901/1
@@@DDDDBBBFDHI?GEHIGIC@CFA<<9AFF
@2897934/1
gagcgagactcataacgcagccagatgccaaagttcttgatcttcactgg
+2897934/1
CCCFFFFFHHHHHJJIJJJJJJJJJJJJJJJJJHIJJJJIJJJJJJJJJI
@873526/1
gtgccctgtgcgccaccgacatctatagatgccaagaaacagatcac
+873526/1
CCCFFFFFFHHHHJJJJIJJJHHGIIIJJIIJJJJIJJJJJJJHHIJ
@2898223/1
atctgattgtgctgttgtggaactgcttcacctgtggccggcggcacgca
+2898223/1
@BCFFFFFHHHHHJJJJHIJJJJJJJJJJJJJJJJJJJJJJJJJHFFDDD
@183262/1
agcaaatggaaaaaaaaattggtgagaagaatcacaagtaagatactgca
+183262/1
<@BDDDFFHHHFHJIGHIIIJIIHH9BFFFHHIGGIGGBCGHHIHIHGGI
@2898427/1
ctctgtgcctggctcccatgtcacggtagcactgagtgacggcacctccg
+2898427/1
@@@FF:BDDHFDDEEHB>?GGIHGHG2?FFGIHIIB:C9BF:FBFHH@BB
@3549105/1
gtagcactgagtgacggcacctccgacactgaggtcacggtactcgcggt
+3549105/1
CCCFFFFFHHHHHJJJJJJJJJJJJJJJJJJJJJIJJJJJIJJJJJJHFD
@183767/1
gtcctttctaaggttctaaactatatctgtaccaaatttcaaccaaatcc
+183767/1
CCCFFFFFHHHHHHIJJJJJJJJJJJJJJIJJJJJIJJJIJJJJJJIIJJ
@874422/1
ccaggatagagttaatgccgccaagtttgacgtttatcttcaagcacaaa
+874422/1
CCCFFFFFHHHHHJJJJJJJJJJJJHIJJJJJHIJJJJJJJJJJJJJJJJ
@874575/1
cgtgaatcatgccctcaatctgcaccagttcatacttgggcacagttcct
+874575/1
CCBFFFFFHHHHHJJJJJJJJJJJJJJJHJJJIJJJJJJJIJJJJHHJJJ
@184093/1
ctccatactttgtttcatttaaatttacgggctatgccatttatcctcgc
+184093/1
CCCFFFFFHHHHHJJJJJJJJJJJJJJJJJJJJJJJJJJJJJJJJJJJJJ
@184167/1
cgatgttttacaagggcaggttgaactcacaccattcaatttaaaagaaa
+184167/1
C@@FFFDFHGHFFIJEEGFHHIDGHGHBGHGGIIIGGBHIGIJGIJGJII
@875070/1
gttgtgtgaagttcattgaatcaatgtgcaaaaattaaacgaagcattga
+875070/1
BCCFFFDFHHHHHJJJJJJJJJJJJJHJJJJJJJJJJJJJJJJJJJJJJJ
@6949883/1
cccggcttatactccgcctccaacttgatacaagcttctcggacagcagt
+6949883/1
CCCFFFFFHHHHHJJJJJJJJJJJJJJJJJJJJJJJJJJJJJJJJJJJJF
@875975/1
gtttttaatatttaaataaccgctttttactacatgcataaacatacata
+875975/1
CCCFFFFFHHHHHJJJJJJJJJJJJJJJIJJJJJJJJJJJJJIJJJJJJJ
@6950772/1
gttgtggaactgcttcacctgtggccggcggcacgcagacgccttgatga
+6950772/1
CCCFFFFFHHHHHJJJJJJJJJJJJJJJJJJJJJHHFFDEDDDDDDDDDE
@876878/1
gccttgaattccttgatgactgcatagatagaaatcgaactcggtcgg
+876878/1
???;A;DAA<2CDCBEII?:AAFF<::ACFCEE@F91:?DDF;?:@?6
@6951122/1
tgctgggcctcttgtatgcgaaggtgttgaggcgcttgtggtggtgcacg
+6951122/1
CCCFFFFFHHHHHJJJJJJJGHHJEGHHIIJJJJJJJJJJIGHIGHIJJH
@6951301/1
catataagttcttttagatatcatacacttctagaggccatagaacaaac
+6951301/1
CCCFFFFFHHHHHJJJJJJJJJJJJJJJJJJJJJJJJJJJJJJJJJJJJJ
@6951526/1
gggctgtttctcactagtaagagcttttcgtataatatgatatgatgccg
+6951526/1
CCCFFFFFHHHHHJJJJIJJJJJIJJJJJJJJJJJJJJJJJJJJJJJJJJ
@6951673/1
gggaatctgattgtgctgttgtggaactgcttcacctgtggccggcggca
+6951673/1
CCCFFFFFHHHHHIJJJJJJJJJJJJJJJJJJJJJJJJJJJJJJJJJHFD
@7627209/1
cacgcgcttgggcagagggaatctgattgtgctgttgtggaactgcttca
+7627209/1
CCCFFFFFHHHHHJJJJJJJJJJJJJJJJJJJJJJJJJJJJJJJJJJJJJ
@7627407/1
ctcatcttgtatagaggaggcttgggctcgctctccgaagggagcttgcg
+7627407/1
CCCFFFFFHHHHHJJJJIJJJJJGIJIJJIIJJIJJJIJJJJEHIIIJJJ
@187310/1
ctccaatcctttactcgaatagtcttttctaacttgaacagtgcgatgtt
+187310/1
@BCFFFFFHHHHHJJJJJJJJJJJJJJJJJJJJJJJJJJJJGIJJIJIGI
@6952593/1
gtggattttaatgttattattacagcatacataataaaattagaggaagt
+6952593/1
CBBFFFFFHHHHHIJJJJJJJJJJJJJJJJJJJJJJJJJJJJJJJJHJJG
@7629309/1
tgacgcaagaagtaccagaaacgggacttagccacaatctggtctgg
+7629309/1
CCCFFFFFHHHHHJJJJJJJJJJJJJJJJJJJJJJJJJJJJJIJJJJ
@6952958/1
tgctcagatgcaatttcttgcaagaattgcacaaagttgaagtccttgtt
+6952958/1
CCCFFFFFHHHHGJJJJJJJJJJJJJJJJJJJJJJJJJJJJJHHJJJJIJ
@6288945/1
cgatcgggctctcaggcaggcaagatgggcatagtaggtaggcgtagggt
+6288945/1
BCCFFFFFHGHHHIJJJJJIIJJJJJJJJJJJIJIJJJHIJJJJIJJJJ;
@7629962/1
cgcaagaagtaccagaaacgggacttagccacaatctggtctggagagaa
+7629962/1
CCCFFFFFHHHHHJJJJJJJJJJJJJJJJJJJJJJJJJJJJJJJIJIJJJ
@7630011/1
ctttggcattcccacgacttttatgtccgcttaaataaaatattaatcga
+7630011/1
@@@DBDDFFHGFHGFHEFGHEHHHIHHGIGGGGGHHFGGIIDIIIIIDCB
@6289033/1
gttgttaagaggtgttacctgcaacttggccaggttagggccaacagatt
+6289033/1
CCCFFFFFHHHHDGIJJJJJJJJIJJJJJJJJJJGHJJJJIJJJJJJIJJ
@7630125/1
gagcaaatggaaaaaaaattggtgaaaagaatcacaagtaagatactgca
+7630125/1
CCCFFFFFHHHHHJJJJJJJIJHHIIJJJEIJJJJJJJFGIJJJJJJJJJ
@6289152/1
cttccctgcaaagttaaccatcttgtattcaaaagaaaacctagaatcac
+6289152/1
CCCFFFFFHHHHHIIJJJJJJJJJJJJJJJIJJJJJJJJJJJJJJJJJJJ
@188596/1
gtacatttcgagagaacaaattacattcacttgacatcataatacgatac
+188596/1
CCCFFFFFHHHHHJJJJJJJJJJJJJJJIJIIJJJIJJJJJJJJJJJJJJ
@7630175/1
ggcagttcgtcaacaagacattactagctgagaatatttttttccgttta
+7630175/1
CCCFFFFFHHHHHJJJJJJJJJJJJJJJJJJJJJJJJJJJJJJJJJJJJJ
@7630252/1
ccctcttcctcgggttggaatgattctggtgggttgtcctgcagagcttg
+7630252/1
CCCFFFFFHHHHHJGHIJJJJJJJJJJJJIJJJGIJJJJJJJJJJJJJJJ
@6954218/1
ggttgaacggaactccaatcctttactcgaatagtcttttctaacttgaa
+6954218/1
BCBFFFFFHHHHHJJJJJJJJJJJJJJJJJJJJJJJJJJJHIJJJJJJJJ
@189384/1
gttcgtgaatcatgccctcaatctgcaccagttcatacttgggcacagtt
+189384/1
CCCFFFFFHHHHHJJJJJJJJJIJJJJJJJJIJJJJJIJJJJIJJIJJJI
@5603953/1
ctgtgatctgtttcttggcatctatagatgtcggtggcgcacagggcacg
+5603953/1
CCCFFFFFHHHHHJJJJJJJJJJJJJJJJJJJJJHIJJJJJJJJJJJJJJ
@5604002/1
cactgagtgacggcacctccgacactgaggtcacggtactcgcggtacat
+5604002/1
CCCFFFFFHHHHHJIIJJJJJJJJJJJJJJHIIJJJHGIJJJJJHEEFFF
@189937/1
gcaccgacgacgacactgtacagttagaaatgttacaacctctatacttt
+189937/1
CCCFFFFFHHHHHJJJJJJJJJJJIIIJJJJJIIJJJJJJJJIIJJJJJI
@6290619/1
catgaaacaaacactaaatgtaaatttaagcatcccacaatatattcgtg
+6290619/1
CCCFFFFFHHHHGIJIIJJJHIJJJJJJJJIGIJIJIJIIJJJJJJJJIJ
@190016/1
gtcctattgaggatctcaatccgatcgttgtattcagctggtggagc
+190016/1
CCCFFFFFHHHHHJJJJJJJJJJJJJJIIJHJJJJJJJJJJFGIHIJ
@5604726/1
gtggtgcacgcgcttgggcagagggaatctgattgtgctgttgtggaact
+5604726/1
CCCFFFFFHHHHHJJJJJJJJJJJJJJJJJJJJJJIJJJJJJJIJJJJJJ
@3550001/1
attaacattatcatcgttctcagcatggtaagaaggtggcggccagaatc
+3550001/1
CCCFFFFFHHHHHJJJJJJJJJJJJJJJIJJJJJJJIJJJJJJJJJJJJI
@3550050/1
cactgagtgacggcacctccgacactgaggtcacggtactcgcggtacat
+3550050/1
CCCFFFFEHHHHHJJJJJJJJJJJJJJJJJHHJJJJIJJJJJJJHHFFFF
@3550157/1
ccgccctcttcctcgggttggaatgattctggtgggttgtcctgcagagc
+3550157/1
CCCFFFFFHHHHHJJJJHIJJJJJJJJJJJJJGHJJHIJJJJJJJJJIJJ
@5605017/1
cgatgttttacaagggcaggttgaactcacaccattcaatttaaaagaaa
+5605017/1
CCCFFFFFHHHHHJJJJJJJIJJJIIJJJJJJJJJJJJJJJJJJJIJJJJ
@5605226/1
ctcagcttccctgcaaagttaaccatcttgtattcaaaagaaaacct
+5605226/1
CCCFFFFFHHHHHJJJJJIJJJJJJJJJJJIJJJJJJJJJJJJJJJJ
@4928661/1
gtgaatttgtggcctggcgttgagggcaagttcatgcgtttttgctctgg
+4928661/1
@@?BDDEFHHHHDEHIEBHGGIEGEIIGGIIIIIIIIIDFEGIGDHIIIG
@6292228/1
aagataagtataggctcaaaacctaacgacatcaatcaccagcttaaaag
+6292228/1
?@BDFFFFHHHHHJJJJJJJJJJJJJJJJJIJJJJJIIJJJJJJJJJJJH
@4928997/1
gcactggcaacgaccaatcatggacttttcttcaatatccacataagtaa
+4928997/1
CCCFFFFFHHHHHJJJJJJJJJJJJJJJJJJJJJJJJJJJJJJJJJJIIJ
@3551654/1
gttgtggaactgcttcacctgtggccggcggcacgcagacgccttgatga
+3551654/1
CCCFFFFFHHHHHJJJJJJJHJGIIJJJIJJJJIHHFFDEDDDDDDDDDE
@878605/1
actgagtgacggcacctccgacactgaggtcacggtactcgcggtacatg
+878605/1
CCCFFFDEHHHGHJJJJJJJJJJJJJJJJHHIJJJFHJIJJJJHEFFFFF
@6292647/1
caccaagctagtggcgttgatgtcgcaagatagtgagacattcacttttt
+6292647/1
CCCFFFFFHHHHHJJJJJJJJJJJJJJJJJJJJHIIJJJJJJJJJJJJJJ
@6292789/1
tcatcttgtatagaggaggcttgggctcgctctccgaagggagcttgcgg
+6292789/1
CCCFFFFFHHHHHJJJIJJJJJHIIIIIIJJJJJJIJJJJJHGIIJJJJH
@3551854/1
ctcgttgaacaccttaggacgaagtgatggcaccaggatagagttaatgc
+3551854/1
CCCFFFFFFHHHHJJJJIJJJJJJHIJJJJJIJJIJJGIIJJJHHJJJJH
@3552120/1
gctgatgcttgctgggcctcagctgttggagctggttcagcctttttctt
+3552120/1
CCCFFFFFHHHHHJJJIJJJJJJJJJJJJJJJJJJFHIIJJJJJJJJJJJ
@6293699/1
gtcttcttgaacttcttcaattgacgcaagaagtaccagaaacgggactt
+6293699/1
B@CFFFFFHFHHHHIGGHIJHJIJJGHIJJJJG:CGHIJJJJJIIHIJFH
@3552873/1
ggcggattttgcgatctgcgtggtagcgtactaccagcgttgatagattc
+3552873/1
CCCFFADFHFHHHJIJJJJJFHIDHHIIHGHIIJIIJJJHHIIIIIHIGE
@3553052/1
cactccatactttgtttcatttaaatttacgg
+3553052/1
;?;=1=BD:A<<C::EFB4CE@HFEDH9FCG6
@4930768/1
cacggttaccgggaattttgtttggtatctgataccgacacatggtaggt
+4930768/1
CCCFFDFFHHHGDGIJIJJJHEGICGHIIIIIJJJJJIIGHIIIGCGIJ7
@6294103/1
gtagcactgagtgacggcacctccgacactgaggtcacggtactcgcggt
+6294103/1
CBCFFFFFHHHFHJJJJJJJJJJJJJJJJJJIJJHIIJJJHIJJJJJHFD
@3553518/1
atttatcttcaaatgacgacaccacagttccagtctcaggcacattgcca
+3553518/1
@CCFFFFFHGHGHIIJJJIJJJJJJJJJJGGGIIIIJIIJIIIIJJJJJJ
@3553645/1
caccagtggtcttcttgaacttcttcaattgacgcaagaagtaccagaaa
+3553645/1
CCCFFFFFHHHHHJJJJJJJJJJJJJJJJJJJJJJJJJJJJHHJJJJJJJ
@880633/1
ctttactcgaatagtcttttctaacttgaacagtgcgatgttttacaagg
+880633/1
@CCFFFFFHHHHHJJJJJJJJJJJJJJJJJJJJIJJJJJJIJJJJJJJJJ
@880679/1
ccgtcattatccctattgaaaacaactctacacatacatacatatttact
+880679/1
@@CDDADFHGFFHIIIIIIIIIHI<FHIIIIIIIGIIIGFIIIIIIIIII
@2901024/1
atgcactacatttccgtccatcattttgtcaacgaactcttctgaagtat
+2901024/1
;BBDDFFFHHHHHJJJJJJJJIJJJJJJJJIJJJJJJJJJJJJJJJJHJJ
@881736/1
caatttatcttcaaatgacgacaccacagttccagtctcaggcacattgc
+881736/1
CC@FFFFFHHHHGHHIIIJJJJIJJJJJJHIIJJJJJJJJJJJJJJJJJJ
@1554880/1
gccttagctgcggaatgcttagcttccttcttagagcgtcccgtacccat
+1554880/1
CCCFFFFFHHHHHJJGHHIJIJJIJJJJJJJJGHJJJJIJGGIHGHJJII
@2901969/1
ggaggcttgggctcgctctccgaagggagcttgcggccgatgacctcata
+2901969/1
CCCFFFFFFHHHHJJJJJJJJJJJIJJGIIIJJJJJJJHFFFFFEEEEEE
@881947/1
tgggtaacatgatagccttgtaccacagtactcctggatattcgtatttg
+881947/1
CCCFFFFFHHHHHIJJJJJJJJJIJJJJIJJJJJJJJHJJJJJJJJJJJJ
@4277809/1
gttgggagtaattattaattaattaaaaaggataattaaatattgcttgg
+4277809/1
CBCFFFFFHHHHHJJJJJJJJJJJJJJJJJJJJJJJJJJJJIJJJJJJJJ
@4277866/1
ctccaattcaaccttatcattaccaatcggtaaaggatctcttgtataca
+4277866/1
CCCFFFFFHHHHHIJJJJJJJJJJIJJJJJHIJJJJJJJJJJJJJIJJJJ
@2902932/1
cgcaagaagtaccagaaacgggacttagccacaatctggtctggagagaa
+2902932/1
CCCFFFFFHFFHHIJJIJJJJJIIJJJJIJJJIJJJJJJHHIJIGIJJJJ
@4278168/1
cacataagtaacttcaaatgattgctcagatgcaatttcttgcaagaatt
+4278168/1
CCCFFFFFHHHHHJJJJJJJJJJJJJJJIJJJJJJJJJJJJJJJJJJJJJ
@4278474/1
ctcatcttgtatagaggaggcttgggctcgctctccgaagggagcttgcg
+4278474/1
CCCFFFFFHHHHHJJJJJJJJJJJJJJJJJJJJIIJIJJIJJIIIIJIIJ
@4278575/1
ctcatcttgtatagaggaggcttgggctcgctctccgaagggagcttgcg
+4278575/1
CCCFFFFFHHHHHJJJJIJJJJJFGIIJJJIIIIJJJIIIJJGIIIJHIG
@4278580/1
ccacaatctggtctggagagaagatcctcatcttgtatagaggaggcttg
+4278580/1
CCCFFFFFHHHHHJJJIJIJIJJJJJJJJJJJJJJIJJJJJJJHIJJJJG
@2903743/1
cccatcagtttggagttcacctttagaagtatgtttttagctgtcatctg
+2903743/1
CCCFFFFFHHHHHHHGHIJJIJJJIJIJJHIJJFIIJJIIJJJJJIJJJI
@2903795/1
gtcgtatgattatttgtctgtagtggtcctgctgtttcgtatattctaaa
+2903795/1
@?@DBDDD?FHF?GGGIGEHICGHHEHCDHIEG@HBGIIH@GGGCDEEGE
@883836/1
gtgctgggcctcttgtatgcgaaggtgttgaggcgcttgtggtggtgcac
+883836/1
@??DDFDDDHDFHIJEGGGGGFHII?C:CFCHGGHIEAFFHIFGH;@CA@
@883862/1
gggaatctgattgtgctgttgtggaactgcttcacctgtggccggcggca
+883862/1
CCCFFFFFHHHGHJIJJJJJJIJIJJJJJJJJJJJJJGHIJJJJJJJHFD
@1556946/1
cacgaggctcatggcgccagcacccccagcagcaccaggagcggttgctc
+1556946/1
CCCFFFFFHHHHHJJJJJJJJJJJJJJJJJJIJJJJJJJJJJJHHFFFEE
@1557035/1
ggagcttggtacaaagcaaaggtcgggcagttcgtcaacaagacattact
+1557035/1
CCCFFFFFHHHHHJJJJJJJJJHHIJJJJJHJJJHIJJJJJJJJJJJJJJ
@1557240/1
ctcatcttgtatagaggaggcttgggctcgctctccgaagggagcttgcg
+1557240/1
CCCFFFFFHHHHHJJJJIJJJJJHIJIJJJIJJJJJJIJJJJHIJIJIJJ
@2220080/1
gcctgttttggtagcggcggcgcggtccgtgaggagcatgctcgccatca
+2220080/1
CCCFFFFFHHHHHJJJJJJJIIGFDCCDDBDBDDCDBDDCDDDDBDDDDC
@7630526/1
ctgcaaagttaaccatcttgtattcaaaagaaaacctagaatcactggtt
+7630526/1
CCCFFFFFHHHHHJJJJJJJIJJJJJJJJJJJJJJJJJJJJJJJJJJJIJ
@2904442/1
gacgtcagcccctacgatcatcactgccgtgtcctttatacatttcggca
+2904442/1
@@CFFFFFGHHHHIJJJJJJJJJJJIJIJJJHIIJGIIIIJJJJJJGIII
@2904510/1
ccgacgtaccataactcgtgtttaccctgcacgaagaaatttgaatctat
+2904510/1
@@8A:@DDBFBBFEGHGGFCACEGG9CD;?CFG@??DGHGGII8<=CDCF
@7630735/1
ccactccatactttgtttcatttaaatttacgggctatgccatttatcct
+7630735/1
@??BDDDEBFDHHIGGIEDICFHDF@HFDHDGD?EDGIGIDHGGHDHCFD
@2904897/1
aggtgctgggcctcttgtatgcgaaggtgttgaggcgcttgtggtggtgc
+2904897/1
B@CDFFFFHHGHHJJJJIJJJJJGIJJEGHIJJJJJJJJJJHIJIJJHIJ
@2220922/1
gaagtggtgataaagataagtataggctcaaaacctaacgacatcaatca
+2220922/1
B@CFDFFDHHHHHJJJIJJJJJJJJJJJJJJJJJJJJJJJJJIJJJJJJJ
@2221099/1
cagcatacataataaaattagaggaagtaggtgctgggcctcttgtatgc
+2221099/1
CCCFFFFFHHHHHJJJJJJJJJJJIIJJJJJHHIJJJJJJJJJJJIIJJJ
@7631463/1
ctgagtgacggcacctccgacactgaggtcacggtactcgcg
+7631463/1
@@@DFBDDDFD?@FGIIIEBFGHHGEEEBFGIIFDGHIGAG@
@7632036/1
caacagattgtttgagatgtttgtgaaactgcgacaccttgtggctgtga
+7632036/1
CCCFFFDFHGHHHJJJJJJJJJIJJJJJJJJJJGIIJJJJJIJJJJJFIC
@2222047/1
gtggattttaatgttattattacagcatacataataaaattagaggaagt
+2222047/1
BB@FFFFFHHHHHHIJJJJJJJJJJJJJJJJJJJJJJJJJJJJJJJIJJF
@2222333/1
cataatcttcagatactccaaagcattctgggctgcagatgactgtgcat
+2222333/1
CCCFFFFFHHHHHJJJJJJJJJJJJJJJJJJJJJJJJJJJJJJJJJJIJJ
@7633047/1
ataaaaccaaacctctggttcgattgggcctcaaaaaatcacgtttatac
+7633047/1
@CCFDFEFHHHGHIJJJIHHHHHFHIGGGGGIGGGGGAFFGHIFHHDIGG
@2222780/1
agctggacaaggcactggcaacgaccaatcatggacttttcttcaatatc
+2222780/1
@CCFFFFFHHHHHJJJJJJJJJJJJJJJIJJJJJJIJJJIIJJJJIJJJJ
@7633438/1
gccagttataaagcatagcccgaagtgctattggcacacaggcataatgc
+7633438/1
@;;D?ABDFA>DFI@AFGECGFGAD11:????F@?FFB?GIIIIEDFDF?
@6956128/1
ctgcagatgactgtgcatccttgctagtaagtcctgagccatagcaaaca
+6956128/1
CCCFFFFFHHHHHIJJJJJJJJJJJJJJJJJIJJJJIJJJJJJJJJJJJJ
@7633722/1
gtagcactgagtgacggcacctccgacactgaggtcacggtactcgcggt
+7633722/1
CCCFFFFFHHHHHJJJJJJJJJJJJIJJJJJIJJIJJJJJIJJJJJJHFB
@6294950/1
cggaacgggagccgtacagacggagtagcgagccccatgagcgtacgtgt
+6294950/1
CC@FFFFFHHHHHJGGIGIIJJJJJGGIIJJJFHJJIJJJJIHEHFF;C>
@6294964/1
gggtaagacacggatcgcatacaccgtgaatataagtggcaaaggtagta
+6294964/1
BBCBDEFFHHHHHJJJJJJJJJJJJJDHHJJJIJJJDHHJJJJJJ=FHDH
@190997/1
gtcataatcttcagatactccaaagcattctgggctgcagatgactgtgc
+190997/1
CCCFFFFFHHHHHJJJJJJJJJJJJJJJJJJJJJJJJJJJJJJJJIJIJJ
@7634780/1
gtcctcgctgcaggccgactggtggctgccctcgcccgagtcgtgctcct
+7634780/1
CCCFFFFFHHHHHJJJJIJJIJIIJ@GGGIIIJJJJJIEIGIHGHDEFFE
@7634998/1
ctacgctttacacgcatgaggtaatatttattgctctcctccgattatta
+7634998/1
CCCFFFFFHHHHHJJJJJJJJGHIJJJJJJJJJJJJJJJJJJJJJJJJJJ
@6296095/1
gctggacaaggcactggcaacgaccaatcatggacttttcttcaatatcc
+6296095/1
CCCFFEFFHHHHHJJJJJIJJJJJJJJJJJJJJJJJJJJJJJJJJJJJJJ
@4931051/1
gtgttgaggcgcttgtggtggtgcacgcgcttgggcagagggaatctgat
+4931051/1
BBCFFFFFHHHHHJJIJJJJJIIJJJJJJJJJJJJJJJJJHHHHFFFFFF
@3554991/1
agataagtataggctcaaaacctaacgacatcaatcaccagcttaaaagc
+3554991/1
CCCFFFFDFHHHHJJJIJJJJJJJJJJJJJJJJJJJJJJJJIJJJJJJJI
@3555097/1
cggagaagggaatgacaacgacaatcggacgcgttaacatacgagatctt
+3555097/1
@CCFFFFFHHFHHJIIJJJJJJJJJJJJJJJJJJGJJJJJJHHHHFFFFE
@6297182/1
ggcagagggaatctgattgtgctgttgtggaactgcttcacctgtggccg
+6297182/1
CCCFFFFFHHHHHJJJJJJIIJJJIJJIJJJJJJIJJJJJJJJJJJJIJJ
@6298167/1
ggtgctgggcctcttgtatgcgaaggtgttgaggcgcttgtggtggtgca
+6298167/1
BC@FFFFFHHHHHJJJIJJJJJGIIJEGHIJJJJJJJJJJJJJJIIEHIJ
@4932504/1
ggtgcacgcgcttgggcagagggaatctgattgtgc
+4932504/1
@@@DDDDDHHFFFG=GEDHBD@::BGF9??GHA99B
@4932519/1
ggtgcacgcgcttgggcagagggaatctgattgtgctgttgtggaactgc
+4932519/1
@BBFFFFFHHHHHJJJJJJJJJJIJJJJJJJJJJJJJJJJJJJJJJJJJJ
@5609821/1
agggatcctaacttcgcaaccactaattccagtgataaattcactctagc
+5609821/1
@BBFFFFFHHHHHJJJJJJJJJJJJJJJJJJJIIIJJJJJJJJJJJJJJJ
@3557001/1
cagggcacgcttgcgcatgacatctatacatgccattggcgttcaaaagg
+3557001/1
CCCFFFFFHHHHHJJJJJIJJJIJJJJJJJJJJJJJJJJJJJJJJJJGIJ
@6298952/1
gcctcttgtatgcgaaggtgttgaggcgcttgtggtggtgcacgcgcttg
+6298952/1
C@CFFFFFHHHHHJGIJICGHHIGHJGIJIJIGJIHIIGHIJJJJJHFFD
@4933452/1
atcttgtatagaggaggcttgggctcgctctccgaagggagcttgcggcc
+4933452/1
CCCFFFFFHHHHHJIJJJJJGHJIJJJJJJJJJJJJJJJHJJJJJJJHHF
@3557487/1
cctatcacaaagattcgtaagtacattggactatttattgacacttagta
+3557487/1
CCCFFFFFHHHHHJJJJIJJJHHJJJJJJJJJJJJJJJJJJJJJJJJJJJ
@5610266/1
ctcgctctccgaagggagcttgcggccgatgacctcatactccttcaact
+5610266/1
@@<DDDDDDHD<FE@EFEGEC?DFGEAFGBG@CGHE@FFGIIIGIHHFFH
@3557533/1
gtttattttgtttttctctgtgatctgtttcttggcatctatagatgtcg
+3557533/1
CCCFFFFFHHFHHJJJJJJJJJJJJJJJJJJJJJJJJJJJJJJJJJJJJJ
@2905321/1
agcatacataataaaattagaggaagtaggtgctgggcctcttgtatgcg
+2905321/1
;=?DFFFFHHHHHJJJJJJJJJJJJJJJJJIJJJJJJJJJJJJJJJJJJJ
@886001/1
gtttgtcaggggtaatgctaacgtcatagcgataaattttaagggattta
+886001/1
CCCFFFFFHHHHDGIJJJJJJJJJJJJJJJJJJJJJJJJJJJJJJJJJJJ
@6299923/1
gcatcccacaatatattcgtgaaaaccgcatccaactcggatcagccgtt
+6299923/1
@@@DDDDDDFFDFFAHGB>FECC?FHIIIGIEHGEGEGIGEG@FBACE;@
@886227/1
gctgccgaaagattagagtcgtcttctacttctgcttctggcacatcagg
+886227/1
CCCFFFFFHHHHHJJJJJHHJIJJJJJJJJJJJJJJJJJJJJJJJJJJJJ
@2907395/1
agcaaatggaaaaaaaaattggtgaaaagaatcacaagtaagatactgca
+2907395/1
@CCFFFFFHHGHGGIIIJJIIIHHJJIJJJJHIIJIJJFHIJJJJJJGII
@1558514/1
cgcaagaagtaccagaaacgggacttagccacaatctggtctggagagaa
+1558514/1
CCCFFFFFHHHHHJJJJJJJJJJJJJJJJJJJJJJJJJJIJJJJJJJJIJ
@887917/1
ctcctcagtaggatggcaaagagacgaagcgcgcgttctcatgtaatttt
+887917/1
CCCFFFFFHHHHGJJJJJJJJHIHJJIGIJJJJJJHIJJJJJJJIIHHHH
@1559044/1
gaagaagaggagcaaatggaaaaaaaaattggtgaaaagaatcacaagta
+1559044/1
CCCFFFFFHHHHHJJJJJJJIJJJJJJIIIJJFHIJJJJJJJJJJJJJHH
@1559576/1
ggtgcgtgcaggatcctcgtcattgcctggcatacaaggcaaagcaccga
+1559576/1
@@@FFFFFDHHHHIJJJJJJJJJIIJJJJJJIJIJJJJJIIJJJJJJJJJ
@2225153/1
cctaagtgagtatacatctattaaattcaaacgcagagctcattatgttg
+2225153/1
CCCFFFDEHHHHHJJJJJJJJJJJJJJJJJJJJJJJHIJJJJJJJJJJJJ
@888998/1
gtcataatcttcagatactccaaagcattctgggctgcagatgactgtgc
+888998/1
CCCFFFFFHHHHHJJJJJJJJJJJJJJJJJJJJJJJJJJJJIJIJJJIJI
@2225283/1
ccgcgggcgacagccaatatgtgttaaaataaaaatccatttcattgttc
+2225283/1
@@@DDAA@DHHF?=FH;BFHIHIEB=FHE=7;C>G>7==CH?C>7=@CD7
@1559785/1
gtcgtatgattatttgtctgtagtggtcctgctgtttcgtatattctaaa
+1559785/1
CCCFFFFFHHHHHJJJHIGJIIIJIJJIIJJJJIJJJJJIJJGIHIJIHI
@2909080/1
gccgttacagatgaactcccgtcgatgaccagcagaaggcgtgttaccga
+2909080/1
CCCFFFFFHHHHHJJJJIJJJIIJJJJJJJJJJJJJJJJJJGHIJJJJJI
@2226144/1
atcttgtatagaggaggcttgggctcgctctccgaagggagcttgcggcc
+2226144/1
@B@FFFEFHHHHHJIIJJJJGEIIIJGIIIIJJJGIIJJEHIIIIIIHFD
@1560748/1
tgctgttgtggaactgcttcacctgtggccggcggcacgcagacgccttg
+1560748/1
CCCFFFFFHHHHHJJJJJJJJJJJJIJJJJJJJJJJHHHFFDDEDDDDDD
@1560816/1
cctttatacatttcggcatggcgatcatgtcgatggcttggtttattccc
+1560816/1
CCCFFFFFHHHHHJJJJJJJJJJJJJJJJIJJIJJJJJJJJGIJJJJJJJ
@192019/1
gggacttagccacaatctggtctggagagaagatcctcatcttgtat
+192019/1
CCCFFFFFHGHHHJJJJJJJHJJJJHIIJHJJJJJJJJJJJJJJJJJ
@1561540/1
gtcctgcagagcttgccacatcttgtaagcagcctgacgcttagcaagtt
+1561540/1
CCCFFFFFHGHHHJJJJJJJJJJJJJJJIJJJJJJIJJIHJJJJJJJJHI
@193105/1
ctgcttactccgcatatgactgagtttcccctcatgcacggtggggtgcg
+193105/1
CCCFFFFFHHHHHJJJJJJJJJJJHIIJJJJJJJJJJJJJIFHGIJ<FHI
@193117/1
tttttaatttgtgctccaaattgtatctgacgacgcattgaatctgaata
+193117/1
CCCFFFFFHHHHHJJJJJJJJJJJJJJJJJJJJJJJJJJJJJJJJJJJJJ
@4280348/1
cttccgctttcatcatctattggattgtttatcctgtcaactgaagcgac
+4280348/1
@BCFFFFFHHHHHIJJJJJJJJJIJJJJGJJJJJJJJJJJJJJJJJJJIJ
@6959306/1
cttggttcgtcttttgaagattctgatattgatagttttttcattccctg
+6959306/1
CCCFFEFFHHHHHJJJIJJGIJJJJIJJJJJJJIIGIIIIJJGIIIJJJJ
@4280998/1
ccataaagaactgtttgcctctcatgtcccatactccttgatttggtaaa
+4280998/1
CCCFFFFFHHHHHJJJJJJJJJJJJJJJJJJJJJJJJJJJIJJJJJIJJJ
@7637429/1
aggtgttgaggcgcttgtggtggtgcacgcgcttgggcagagggaatctg
+7637429/1
=BBBDDDFHHHHHJJJJIJJJJJIIJJJJJJJJJJJJJJJJHHHFFFFEE
@6300957/1
ctgcagagcttgccacatcttgtaagcagcctggcgcttagcaagtttct
+6300957/1
CCCFFFFFHHHHHJJJJJJJJJJJJJJJIJJJJJJJJJIJJJJJJGIJJJ
@6301090/1
cacttcacgacgcttcagcagagtgcacacaatggtgaactggcgttcat
+6301090/1
@<@DDDDDFHFF<FGBHIICH;C:?CDH??FFDHCBGCHIGIGGIGG@FH
@6960923/1
cgcaagaagtaccagaaacgggacttagccacaatctggtctggagagaa
+6960923/1
CCCFFFFFHFHHHJJJJJJJJJIJJJJJJJJJJJJJJJJIJJJJHIHIIJ
@6961094/1
gggatgccacccggcaccaatcccgggtgaggatgcactacatttccgtc
+6961094/1
CCCFFFFFHHHHHJJJJJJJJJJJJJJGIJJJJJJJJJJJJJJJJJJJJJ
@4282697/1
tgattctttaatttgacataacttttttatttattaaccgattgacatga
+4282697/1
CCCFFFFFHHHHHJJJJJJJIJJJJJJJJJJJJJJJIJIJJJJJJIJJJJ
@7639091/1
ccattttctctatgaaatcttcagaagtcttgcagtagttcttcctgtat
+7639091/1
CCCFFFFFHHHHHJIFHJHHHJJJCGI?FHJJJJGC@FCGFHIIIJJ?DE
@6301844/1
gggctctgtgcctggctcccatgtcacggtagcactgagtgacggcacct
+6301844/1
@@@FFFFD?FHFHEHIJIIJIJJGIIJJIEHGIGIJIIJDHHGGIIIGHI
@6302182/1
ccttagtacacctaatgaggactatttggcgttactgcttaatactactc
+6302182/1
CCCFFFFFHHHHHJJJJJJJJJJJJJJJJJJJJJJJJJJJJJJJJJJJJJ
@7639647/1
ctctatactttgcattaaaataatgcccattttcacaggcaagggatcct
+7639647/1
CCCFFFFFHHHHHJJJJJJJJJJJJJJJJJJJJJJJJJJJJJJJJJJJJJ
@7639832/1
cagccagatgccaaagttcttgatcttcactgggctcttctctgggattt
+7639832/1
CCCFFFFFHHHHHJJJHIJJJJJJJJJJJJJJJJJJJJJJJJJJJJJJJJ
@7639895/1
cacatgattcatccacaaattccaacccttgcgtttcaaaacaattcatt
+7639895/1
@@BFFFFFHHHHHJJJJJJJJJJJJJJJJJJJJJJJJJIJJJJJJJJJJJ
@3558441/1
cccatgtcacggtagcactgagtgacggcacctccgacactgaggtcacg
+3558441/1
@C@FFFFFFHGGCFHEIIIGIEAEHGIIGIIGGGHGGIIHIIGIICFGIG
@3558619/1
ctgcaaacatgccagttataaagcatagcccgaagtgctattggcacaca
+3558619/1
CCCFFFFFHHHHHJJIJJJJJJJJJJJJJJJJJJJHHJJJJJJJJJJJJI
@6302847/1
tgcaaagataagatgaagaagaggagcaaatggaaaaaaaaattggtgaa
+6302847/1
@@@DFFFFHFHDHEGIGHGGHDGHIIJIJIIIJJIIIJJJJIIEHG=CDH
@194053/1
ctacgatcatcactgccgtgtcctttatacatttcggcatggcgatcatg
+194053/1
CCCFFFFFHHHHHJJJJJIJIJJJJJJJJJJJJJJJJJJJJJJJIJJJJJ
@5611642/1
tcctgagccatagcaaacagccactggcaatgtggatagctggacaaggc
+5611642/1
CCCFFFFFHHHHHJJJJJJJJJJJJJJJJJJJIJJJJJJJJJJHIJJJJJ
@6303321/1
gtgcacacaatggtgaactggcgttcatgcggcaaacgcctattaacatt
+6303321/1
CCCFFFFFHHHHHIJJJJJJJJJJJJJJJJJJJJJJJIJJJJJJJJJJJJ
@3559196/1
ctctatactttgcattaaaataatgcccattttcacaggcaagggatcct
+3559196/1
CCCFFFFFHHHHHJJJIJJJJJJJJJJJJJJJJJJJJJJJJJJJJJIJJJ
@6303434/1
gatgaagttttggaatccctatttttttcgtaggtatttgcggtgaattt
+6303434/1
CCCFFFFFHHHHHJJJJJJJJJJJJJJJJJIJJJGIIJJJJJJFHIJJJJ
@194462/1
gtagcactgagtgacggcacctccgacactgaggtcacggtactcgcggt
+194462/1
CBCFFFFFHHHFHJJJJJJJJJJJJJJJJJJJJJIJJJJJHIJJJIJGF=
@6303810/1
ccacagttccagtctcaggcacattgccattagtagactgatcagccgga
+6303810/1
@@CFFFFFHGHHHIJJJIGGGJCHGIJJGHIIIJJJCHIGGHGHIIGII@
@3559697/1
gtaagatactgcaaacatgccagttataaagcatagcccgaagtgctatt
+3559697/1
CCCFFFFFHHHHHJJJJJJJJJJJJJJJJIJJJJJJJJJJJJJHIJJJJJ
@5612250/1
cttattatgtgtagatagtaaacgttttcgtctggcacactgtttagaag
+5612250/1
@CCFFFFFHHHHHIGJJJHHJJJJHJJJJJJJJJJJJJJJJJIIJJJJII
@3559923/1
gccgtcagaacctgatagaaacggttggcgttaggtatatacaagaacaa
+3559923/1
CCCFFFFFHHHHHJIJJJJJJJJJHIJJJIJJJIJHIJIGIJJIIIGIJJ
@5612570/1
gccatagcaaacagccactggcaatgtggatagctggacaaggcactggc
+5612570/1
C@CFFFFFHHHHGJIJJJIIJJJIJJHIIJJJJJJIIGIGIIIJJJJJII
@6304646/1
ccacttttatcttttgcacctcacgatcgattactactg
+6304646/1
CCCFFFFFHHHHHJJJJJJJJJJJJJJJJJJIJJJJJJJ
@890951/1
gcaccgacgacgacactgtacagttagaaatgttacaacctctatacttt
+890951/1
CCCFFFFFHHHHHJIJJIJHIJJIJJJJJJJJIIJJJJJJJJJJJJJJJJ
@195936/1
cataaataaaaaagttatgtcaaattaaagaatcacgtcgaacattctat
+195936/1
BCBFFFFFHHHHHJHIHHIHHIJJJIJJJJJJIJJJJHIJJJJJJJJJJI
@3561005/1
ctggagagaagatcctcatcttgtatagaggaggcttgggctcgctctcc
+3561005/1
CCCFFFFFHHHHHJJJJJJJJJJJJJJJJJJIJJJJJGIJJJJJJJJIJJ
@891548/1
gtccctcggagatgccgtcccggtacataatgatacgatgcggcttgaac
+891548/1
CCCFFFFFHHHHHJJJJJJJJJJHIJJJJJJJJJJJJJJJJJJJJHEFF@
@5613661/1
tgttgaggcgcttgtggtggtgcacgcgcttgggcagagggaatctgatt
+5613661/1
CCCFFFFFHHHHHJFFHCFHFHIJJJJJJJJJJJJIIJJIHAEEEFFDFF
@891997/1
gggctatgccatttatcctcgcacgttggcagtaatagtacaagtgaaaa
+891997/1
CC@FFFFFHHHHHJJJHIJJJJJJJHIJJJJJIJIJIJDGIHHJFGIIII
@3561730/1
caccacagttccagtctcaggcacattgccattagtagactgatcagccg
+3561730/1
CCCFFFFFHHHHHJHIJJJJJJJJJJJJJJJJJJJGIIJJJJJJJJJJJJ
@5614449/1
ggctatgccattcatcctcgcacgttggcagtaatagtacaagtgaaaag
+5614449/1
CCCFFFFFHHHHHJJJJJJJJJJJJJJJJJJIJJJJJIJJJJJHIIJJJJ
@2909931/1
cgggctctgtgcctggctcccatgtcacggtggcactgagtgacggcacc
+2909931/1
@BCFFFFFHHHHHIJJJJJJJJJJJJIJIJG8DHIIIJJIHGIIJJIJJJ
@4934784/1
gttcgtcttttgaagattctgatattgatagttttttcattccctgc
+4934784/1
CCCFFFFFHHHGFIJGIIJJJHJJJJJJJJJFIJJJJJIIJJJGIJJ
@5615011/1
gggtgcgtgcaggatcctcgtcattgcctggcatacaaggcaaagcaccg
+5615011/1
BCCDDFFDHHHHHJJJJJJJJJJJJJJJJJJJIJJJJJJJJJJJJJJJJJ
@6307013/1
tcggcataacgggccgcgactccgccctcttcctcgggttggaatgattc
+6307013/1
CCCFFFFFHHHHHJJJJJJJJJJJJJJJJJJHHGHHFFDDDDDDDDDDFE
@893515/1
gcttcacctgtggccggcggcacgcagacgcctttatgacctccactttg
+893515/1
@@@DADBAH>FBBGHGHEFGIGHGBGE@EHHDDD>ACEC@CCCBDDDCDC
@893605/1
cgagctgcaaacctattttagtagaaagctttccacaagaacttcacgtc
+893605/1
CCCFFFFFHHHHHJJJJJJJJIJJJJJJJJJJJJJJJJJJJJJJJJJJJJ
@893607/1
gtggtgataaagataagtataggctcaaaacctaacgacatcaatcacca
+893607/1
BBBFDDFFHHHHHJJJJHHJJJJJJJJJJJJJJJJJJJJJJJJJJJJJJJ
@1561849/1
gcactatctcttgtctgtgttgttgcacgcgcacggtggcggcgtaccgc
+1561849/1
CCCFFFFFHHHHHJJJJJJJJJJJJJJJJJJJJJJJFHJJJJHDDDDDDD
@4935663/1
ggcgcttgtggtggtgcacgcgcttgggcagagggaatctgattgtgctg
+4935663/1
CCCFFFFFHHHHHJGHIJJJJJJJJJJJJJJGIJJGIJJJJJJJJJJJJH
@2910984/1
gggcagttcgtcaacaagacattactagctgagaatattt
+2910984/1
CCCFFFFFHHHHHJJJJJJJJJJJJJJJJJJJJJJJJJJJ
@4935999/1
cccatcagtttggagttcacctttagaagtatgtttttagctgtcatctg
+4935999/1
CCCFFFFFHHHHHGIHHJJJJJIJJJJJJHGJJIJJJJJJJJJJJJJJJJ
@2911203/1
caccagttcatatttgggcacagttcctcgacgagcaagtagttcttgaa
+2911203/1
CCCFFFDFGHHGHJIBHIJIJIJHHIGIIJJJJIJIJJJGHJJIJJJJJJ
@2911326/1
ataaagataagtataggctcaaaacctaacgacatcaatcaccagcttaa
+2911326/1
:B@FFFFFHHHHHJJJJJJJJJJJJJJJJJJJJJJJJJJJJJJJJJJJJJ
@1562645/1
ggttcaaattcaaataaaatcactctgcaatcctgcctcacatgattcat
+1562645/1
BCBFFFFFHHHHFHIJJJJJJJJJJJJJJJJJJJJJJJJJJJJJJJJJJJ
@2911445/1
gccagaatctagacatgcacagctcttgcagccatccaacgggattgccc
+2911445/1
@@@FFDFFDBDBHIII@GHGHIDHIIHG<EG<EGGGIIIIG@DDDF;BHB
@1562786/1
gtccttgttgttaagaggtgttacctgcaacttggccaggttagggccaa
+1562786/1
CCCFFFFDHHHHHJJIIJAFHIJJJJIJIGIJJJJJJIJJHIJJJJJJJJ
@2911907/1
cctcgggttggaatgattctggtgggttgtcctgcagagcttgccacatc
+2911907/1
CCCFFFFDHHHHHIJEIJJJJJJJJJGHIIJJJJJJJJJJJJJJJJJJJJ
@2911940/1
gtttgtgaaactgcgacaccttgtggctgtgacttgtagtcaagg
+2911940/1
CCCFFEDDFDFBHGHIEHIGGEIIEHDHH?D@DCCGI<DDGABF@
@2912137/1
ggatgcttaaatttacatttagtgtttgtttcatgtcaatcggttcataa
+2912137/1
CCCFFFFFHHHHHJJJJJJJJJIHJJJJAGHJJJJIJJJJJJJHIIJJJJ
@4937142/1
tttgtgtgtgttcaaggggatctgagaatggtttagattcacaattttgt
+4937142/1
@@CFDDEDFFFHHJJJJJJGIJJJJJIIIIICFDHIJJJJJIIIJIIJJG
@1563755/1
ctatcatgagaatctcttcgggatctctcatccttctcagaataagatcc
+1563755/1
@@@FFFFFHFDHHJJJJJIJGJIIIJJJIGIIIJIJJIIIGGIJIJAE?F
@1563885/1
gtttcaacaatttctctattcacctttctaggacatttatctggctgtat
+1563885/1
CCCFFFFFHHHHHJJJJJJJJJJJJJJJJJJIJJJJJJJJJJJJJJJJJJ
@2226713/1
gtcctgagccatagcaaacagccactggcaatgtggatagctggacaagg
+2226713/1
CCCFFFFFHHHHHIJJFGJJJJJJJJJJJJJJJIIJJJJJJJJJGIJJIJ
@2912738/1
ctgacacctcacccagggcgggatatggaattttaatttatgcccccttt
+2912738/1
CCCFFFFFHHHHHJJJJJJJJJHIJJIJIJJHHHHHHHFFFFFFEDDDDD
@1564151/1
gtgaaaactgcccctcagatacaccgtcacggaacacaaatatcttcttc
+1564151/1
CCCFFFFFHHHHHJJJJJJJJJJJJJJJJJJJJJJJJJJJJJJJJJJJJJ
@2912954/1
gcacaccaatcaggaatattggacggatctgcttttcgtttatgaatttt
+2912954/1
CCCFFFFFHHHHHJJJJJJJJJJJJJIJIJJJJJJJJJIJJJJJJJJJJJ
@1564603/1
gcttctcttcctcttcaagagctcggcggtaagcaaagcatggtatggcg
+1564603/1
CCCFFFFFHHHHHJJJJJJJJJJJJJJJJHIIJJJIJJJJJJJEHIJJHH
@1565387/1
ccacgacgctcggacatttcaattttatttagttggtcttggttgaacgg
+1565387/1
@@CFFFFFHHHGHJJJJ@HIGGHJJJEGGIIDGHIJJJIJIIGHGCHIIG
@2228370/1
ctccggtactaacgatcaaatcgatcatgggtccataatcattcctggaa
+2228370/1
CCCFFFDFHHHHHJJJJCGHHFHIJJJJJJJHIJIJJJJJJJJJJJJJIJ
@2228519/1
cttttgaacgccaatggcatgaatagatgtcatgcgcaagcgtgccctgt
+2228519/1
CCCFFDDFHGDHHIIHJEGIJJIJIJGIJIIIIJIJJIJIIIFGGGIJIG
@2228774/1
atcgttctcagcatggtaagaaggtggcggccagaatctagacatgcaca
+2228774/1
@BCFDFFFHHHHHJJJGHJJJJJJHIIJIJJJJJJJJJJJJJJJJJIJJI
@1566546/1
gtggttcttcaacttgggctagcagggaattggtagcaacttgaatgtga
+1566546/1
@@@DBDDDFBBDDEEHBHGIEGIIIGHGGHGIDDFHHIGIIIIHGIIHGD
@6962822/1
gcctggttctaccttcaagagcctcttctaaagcaaacaatgagacctgt
+6962822/1
CCCFFFDFHHHHHJJJJJJJJJJJJJJJJJJJJJJJIJJJJJJJJJJJJI
@2229590/1
gtaagacacggatcgcatacaccgtgaatataagtggcaaaggtagtaag
+2229590/1
CC@FFFFFHHHHHJJJJJJJIIIIHIIIJIIJJJHIIJJJJJJ@FHIIJG
@2229743/1
ctggtttaacaaaatgaaaaaatatgactggctatgccatgattataata
+2229743/1
CCCFFFFFHHHHHJIJHGJJJJJJJJJIJJJJJJJJJJJJIJJJJJJIJJ
@6963168/1
cagcagagtgcacacaatggtgaactggcgttcatgcggcaaacgcctat
+6963168/1
CCCFFFFFFHHHHJJJJJJJHIJJJJJJJJJJJJJJJJJJJJIJJJJJJJ
@6963705/1
gtcttggttgaacggaactccaatcctttactcgaatagtcttttctaac
+6963705/1
CBCFFFFFHHHHHJJJJJJJJJJJJJJJJJJJJJJJJJJJJJJJJJJJJH
@1567730/1
ggcgcttgtggtggtgcacgcgcttgggcagagggaatctgattgtgctg
+1567730/1
CCCDFFFFHGGHFIJIJFGGJJJIGIJJAHIGIGJIIJJJIJJJGHIGGF
@4283851/1
acgggctctgtgcctggctcccatgtcacggtagcactgagtgacggcac
+4283851/1
@BCFFFFFHHHHHJJHIJJJJJJJJJJJJJJGHJJJJJJJJHIJJIJJJJ
@4283880/1
ttcaaattcaaataaaatcactctgcaatcctgcctcacatgattcatcc
+4283880/1
@C@FFFFFHHGHHEIGIIJIJJJJJJAAFCEHGIJJIJJJJJJJJJIJJI
@6964113/1
gggcctgttttggtagcggcggcgcggtccgtgaggagcatgctcgccat
+6964113/1
CCCFFFFFHHHHHHIJJJIIJJJGHED>BBD?BBDDCBBBDCCDD?9BB?
@6964292/1
gtggaactgcttcacctgtggccggcggcacgcagacgccttgatgacct
+6964292/1
CCCFFFFFHHHHHJJJJIIJIGGIIIIJIJJIJHHFFFDDDDDDDDEDDD
@6307183/1
gccagtctttagaagatgatggtgtttgtcttgtttgactgtagttgtat
+6307183/1
BCCFFEFFHHHHHJJIJJGIJJCHHIJJJJJJIJJJJJJJJFIJJJIJJJ
@6965105/1
gcacttggttcgtcttttgaagattctgatattgatagttttttcattcc
+6965105/1
CCCFFFFFFHHHHJJJJJJIHIHJJJJIIIIJJIJJJJFIJJJJJIJJJJ
@6307630/1
agacaaacagacaaatagacaaaaaaaaagttaattacatttttgggttc
+6307630/1
@@@FFFFDDHHHHJJ9EEGIJJGGGDIGHJFHGHIHIIJGEHGIJJBHHC
@4284973/1
cctggcgtaaaataacgtcaatacactggatctcctcagtaggatggcaa
+4284973/1
CCCFFFFFHHHHHJJJJJJJJJJJJJJJJJJJJJJJJJJGIJJJJJJJJJ
@6307745/1
cttcactagttggcaaatcgcgcgtatagacattttgctaccaaaaccca
+6307745/1
CCCFFFFFHHHHHHHIIJJJJJJJJJJJJJJJJJJJJJJJJJJJJJJJJJ
@6965318/1
gtcttcttgaacttcttcaattgacgcaagaagtaccagaaacgggactt
+6965318/1
CCCFFFFFHHHHHJJJJJJJJJJJJJJJJJJJJGIJJJIIJJJJJJJJJJ
@7641168/1
cacagttcctcgacgagcaagtagttcttgaagcacagacacaggtgtct
+7641168/1
CCCFFFFFHHHHHJJJJJJJJGHJHIIJJJJJJJJJJJJJJJJJJFHHHI
@6966031/1
caccagtggtcttcttgaacttcttcaattgacgcaagaagtaccagaaa
+6966031/1
CCCFFFFFGGHGHJJJJJJJJJJJJJJIJJJJJJJJJIJJJFHIIJJJJJ
@6308849/1
ctcacatgattcatccacaaattccaacccttgcgtttcaaaacaattca
+6308849/1
@BCFFFFFHHHHHJJJJJIJJJJJJJJJJJJJJJJHIJJJJJJJJJJJJJ
@7642116/1
ctgtacagttagaaatgttacaacctctatactttgcattaaaataatgc
+7642116/1
BCCFFFFFHHHHHHIJJIJJJIJIJJIJIJJJJJJJJJJJIJIJJJJJJJ
@3562567/1
gcagcttcatccagaggcaagcgctccaagttgcttggag
+3562567/1
@;8DD8DB?FF>?G>F=BB?A?@8<:?9EB1:?9::9199
@7642384/1
cgggctctgtgcctggctcccatgtcacggtagcactgagtgacggcacc
+7642384/1
@C@DDDDFHFFHHJHBIIIGGHJGGHGGHBCFHIIGHDFF<FGHE6AAHH
@7642449/1
cctttatacatttcggcatggcgatcatgtcgatggcttggtttattccc
+7642449/1
CCCFFFFFHHHHHJJJJJJJJJJIJJIJJJJJJJJJJJJJJFIJJJJIIJ
@5616140/1
gccagttataaagcatagcccgaagtgctattggcacacaggcataatgc
+5616140/1
CCCFFFFFHHHHHJJJJJJJJJJIJIIJJJJJJJJJJJJJJJJJJJJJJJ
@3563432/1
gttgggcgaattttgcgatctgcgtggtagcgta
+3563432/1
@@@DBADD:DFAFG<C:6C?B4:0?D:BE@@:./
@5616885/1
tgcggaatgcttagcttccttcttagagcgtcccgtacccatagcaacaa
+5616885/1
@CCFFFFFHHHHHJJJJJJJJJJJJJJJJJHJJJJIIJJJJJJJJIJJJJ
@3563657/1
cttcaggtgatcgaacatcatgtcttcaaactccactatcatctctttct
+3563657/1
CCCFFFFFHHHHHHIJJIIJJJJJIJHIIIJIIJJJJIJIIJIIHIJJJJ
@3563714/1
ctccaaagcattctgggctgcagatgactgtgcatccttgctagtaagtc
+3563714/1
CCCFFFFFHHHHHJJJIIJJJJJIJJJJJJJJJJJGIIJJJJJJIJJJJJ
@5617239/1
cgcaagaagtaccagaaacgggacttagccacaatctggtctggagagaa
+5617239/1
@CCFFFDDDFFDHIJFIIJGCHGGIIIIIJJJIIIJJIIFGGGJEHHHGH
@7643632/1
ggcctcttgtatgcgaaggtgttgaggcgcttgtggtggtgcacgcgctt
+7643632/1
BC@FFFFFHHHHHJJJJJJHGHHJJJJJJJJJJIJJHJJHHJJJJJHHFD
@3564217/1
gtagcactgagtgacggcacctccgacactgaggtcacggtactcgcggt
+3564217/1
CCCFFFFFHHHHHJJJJJJJJJJJJJJJJJJJJJHIJJJJJJJJJJJHFF
@4937557/1
cacatatttgtgtcgttggcgctcagggacagttttcgcttgtcacgtat
+4937557/1
@@@DDBDFHFF?CF<AGHGHEHIGGGEGIII=HIIEIHIHGGGEGIGIII
@3564502/1
ctccaatcctttactcgaatagtcttttctaacttgaacagtgcgatgtt
+3564502/1
@CCFFFFFHHHHHJJJJJJJJJJJJJJJJJJJJJJJJIJJJHIJJIJIGI
@4937907/1
cttgttgttaagaggtgttacctgcaacttggccaggttagggccaacag
+4937907/1
CCCFFFFFHHHHHJJEGHIJJJJJJIIJJJJJJJJJJIIJIIJJJJJJJJ
@6311371/1
gttgttaagaggtgttacctgcaacttggccagg
+6311371/1
?::BBD;BDBFAD?<<:E?AA@FHFFIEFBFFD?
@3564790/1
cttgtattcaaaagaaaacctagaatcactggttcaaattcaaataaaat
+3564790/1
CCCFFFFFHHHHHJJJJJJJJJJJJJJJJJJJHIJJJIJJJJGHIJJJJJ
@6311758/1
cgtcattgaacaatctcgtatgatgccgtttctgtaccaataggaacaat
+6311758/1
CCCFFFFFHHHHHJJJJJJJJJJJJJJJJJJJJJJJJJHHJJIJJIJJJJ
@7644445/1
ctgggctgcagatgactgtgcatccttgctagtaagtcctgagccatagc
+7644445/1
@CCFFFFFHHHHHJJJJJIJJJJJIJJJJJJJJJJJJJJJJJJJJJJJJJ
@6311934/1
cctcagatacaccgtcacggaatacaaatatcttcttcggcaatctgcct
+6311934/1
CCCFFFFFHHHHHJJJJJJJJJJJJJJJJJJJJJJJJJJJJJIJJJJJJJ
@2914148/1
cgaaggtgttgaggcgcttgtggtggtgcacgcgcttgggcagagggaat
+2914148/1
?@?AB@DDACF:ABBFHIGH@EHFHI@DDFDBDHGIGGBEHHHHEED<@B
@7644583/1
ctgagccatagcaaacagccactggcaatgtggatagctggacaaggcac
+7644583/1
CCCFFFFFHHHHHJJJJJJJJJJJJJJJJJFIIJJJJJJJJJJJJJJJIJ
@2914593/1
gagttcacctttagaagtatgtttttagctgtcatctggttcatacggcg
+2914593/1
?=BDDFFFHHHHHIIJJJIJJHIJJJIHJJJJIJJJIJJHHIJJJJJJJI
@5618712/1
ccttcttagagcgtcccgtacccatagcaacaagatcagcgactgtcaca
+5618712/1
CCCFFFFFHHHHHIJJJJJJJJJJJIJJJJJJJJJJJJJJJJJJJJJJJI
@899536/1
ccatcaatttatcttcaaatgacgacaccacagttccagtctcaggcaca
+899536/1
CCCFFFFFHGHHHJJJJJJJJJJJJJJJJJJJJJJJJJJJJJJJJJJJJJ
@900424/1
cgaacattctatgcttataccattaatctccgcaactatttgacggattt
+900424/1
CCCFFFFFHHHHHJJJJJJJJJJJJJJIJJIJJJJJJIJJJJJJJJHIJJ
@2916230/1
ggtgctgggcctcttgtatgcgaaggtgttgaggcgcttgtggtggtgca
+2916230/1
CCCFFFFFHFHHHJJJHJJJJJJJJJCGGHJJJJJJJJJJIJJJJJJJJJ
@1570500/1
cagtactttatttattgtaaaccgcgatgattttggacgtatttttgttg
+1570500/1
@@@DDDFDFBFDHFGIIFEBFIGHGIAFGDFIGHHGDHGHGEGIIIIFGH
@900966/1
ctcatcttgtatagaggaggcttgggctcgctctccgaagggagcttgcg
+900966/1
CCCFFFFFHHHHHJJJJJJJJJJGHIJJJJJIJIJJIIIIJJHIJJJIJJ
@1570905/1
gtgcacacaatggtgaactggcgttcatgcggcaaacgcctattaacatt
+1570905/1
CCCFFFFFHHHHHHJJJJJJJJJJJJJJJJJJJJJJJJJJJJJJJJJJJJ
@2917062/1
tgttgttaagaggtgttacctgcaacttggccaggttagggccaac
+2917062/1
CCCFFFFFHHHHHIHIJJJJJJJJJJJJJJJJJJJHIJJHJJJJJJ
@2917122/1
cccagacctagcccaaattcttcttcttcagccggctttggtggttcttt
+2917122/1
CCCFFFFFHHHHHJJJIJJJJJJJJJJJJIJJJJJJJJJJJIJJFHJJJJ
@2917372/1
gggcttattctgcatacctgccatgcgctggtaagcgctatggactgccg
+2917372/1
CCCFFFFFHHHHHJJJJJJJJJJJJJJJJJJHIJJJJJJJJJJJJJJJJJ
@2917806/1
gcctctgtaggagtttcgggctcgggtttactagcctcctccttagaagt
+2917806/1
CCCFFFFFHHHHHHJJJJJJJJJJJJDFHIJJJJJJJJJJJJJJJJJIJH
@6967386/1
caatttatcttcaaatgacgacaccacagttccagtctcaggcacattgc
+6967386/1
CCCFFFFFGHFHHIHGIJJIJJJJII9GHGHGGIIGIIJIJJIJIGIIJJ
@4287044/1
ccaatccaaattaaatacatattatttaacctaaaagccttttaaccttt
+4287044/1
CCCFFFFFHHHHHJJJJJJJJJJJJJJJJJJJJJJJGHJJJJJJJJJJJJ
@4287132/1
atacataataaaattagaggaagtaggtgctgggcctcttgtatgcgaag
+4287132/1
CCCFFFFFHHHHHJJJJIJJHJJJJJJHIJJJJJIJJJJJJIJJJJJIIJ
@1574331/1
ctgggcctcttgtatgcgaaggtgttgaggcgcttgtggtggtgcacgcg
+1574331/1
BBBDFDFFHHHHHIJJIJJJJJAFEGIIJJJJIJJJHIJIJJHHJIJJHH
@4940160/1
gtctgtttgtctgtttgtctgttcgtctgtgcgcgctaatctcagaaacg
+4940160/1
@@@FDDFFHHHGHIJJJJIJIJIJGIJJJIIIIJJIIJJJJJJJJIIGIG
@4940377/1
cggctttggtggttctttggctgtctctggtggaggtttctcctgtgacg
+4940377/1
@@CFFFFFHAFHFIJGIGGIJJJIJJGIIIEGGGHIDDHGIIHJGIIFHG
@4287727/1
gcggagattaatggtataagcatagaatgttcgacgtgattctttaattt
+4287727/1
CCCFFFFFHGHHHJHIJJJJJJJJJJJJJJJJJJJJIHIJJJJJJJIJJJ
@4940834/1
tggtgataaagataagtataggctcaaaacctaacgacatcaatcaccag
+4940834/1
B@CBDDFFHHHHHJJJHIJJJJJJJJJJJJJJIJJJJJJJJJJJJJJJJJ
@4288504/1
ctgctgtctgtggagctgatgcttgctgggcctcaactgttggagctggt
+4288504/1
CCCFFFFFHHHHHJJJJJJJJJJJJJJJJJJJJJJJJJJIJJJJJJJJJG
@4941466/1
ctcgggttggaatgattctggtgggttgtcctgcagagcttgccacatct
+4941466/1
CCCFFFDFHHHHHJJJJJJJIHJJIHHJJJJJJJJJJJJJJJJJJJJJJJ
@6969878/1
ttacgattcgaatactggactagtaaaatacatagtttcactacacaagt
+6969878/1
CCCFFFFFHHHHHJJJJJJJJJJJJJJJIJJJJJJJ4DHIJJJJIJJJJF
@4941494/1
atcgttctcagcatggtaagaaggtggcggccagaatctagacatgcaca
+4941494/1
@BCFFFFFHHHHHJJJGIJJJGJJGIJJJIJJJJJJJJJJJJJJJJJJJJ
@4941514/1
accattttagatatttgttgttcattcaactgtcttgttaatgcctggcc
+4941514/1
<@@DDDDDFHHFHIIIIIIIIFAAHGGHAEAH?CHEDHIIIIGHHGIGII
@4941547/1
cctgcctcacatgattcatccacaaattccaacccttgcgtttcaaaaca
+4941547/1
CCCFFFFFGHHHHIJJJJJJIIJIJIJJJJJJJJIJJJJJHIJJJJJJII
@6313399/1
accagtggtcttcttgaacttcttcaattgacgcaagaagtaccagaaac
+6313399/1
?@@DFFDFHHHGHJIIGGJJJIIIJJJJJJHGIIJIIIJGIJJJJJJGII
@4941664/1
ctcagcatggtaagaaggtggcggccagaatctagacatgcacagctctt
+4941664/1
@CCFFFFFGGDFHEGIJJHJIIJJIJJJJJJJJJIGIJIIJIJJIJJJJJ
@6313521/1
cgcgtacttgcagaagcatggctgcccaatgatcggcattccggcgtcat
+6313521/1
CCCFFFFFHHHHHJJJJJJJJJJJJJJJJJJJJJJJJJJJJJJJJJIHHH
@6970202/1
gcagccagatgccaaagttcttgatcttcactgggctcttctctgggatt
+6970202/1
BBCFFFFFHHHHHIJJJHIJIJIJJJJJJJJJHJJJJJJJJJJIIJJGIJ
@4942007/1
gtgcacgcgcttgggcagagggaatctgattgtgctgttgtggaactgct
+4942007/1
@@@DFFFFGGHHHIGHIIJGIGJJEHEGIIJJHGHGIHDHHGGAFHGIJG
@6313868/1
ctgtgacttgtagtcaaggtggagattttactatctttcaagtcggc
+6313868/1
8??BDDDDFFFFDEEFFGA3ACFG;FHFHFHIIIFFEED?BDFGDFG
@6313982/1
ggtgggttgtcctgcagagcttgccacatcttgtaagcagcctgacgctt
+6313982/1
CCBFFFFFHHHHHJJJJJJJJJJJJJJJJJJJJJJJJIJJJJJJJJJJJJ
@4942275/1
ggggttattgttatgtcgatgtcgaacccaaaaatgtaattaactttttt
+4942275/1
BBCFDDFFHHHHHJJIJJJJJJJJJJJJJJJIJJJJGIIIJJJJJJJJJJ
@4289726/1
acctccgacactgaggtcacggtactcgcggtacatgttgtgtacacctg
+4289726/1
CCCFFFFFHHHHHJJJHIJJJJHIJIIIJJJGHIJJJJJJIIGIJGHHIH
@7646708/1
gtggattttaatgttattattacagcatacataataaaattagaggaagt
+7646708/1
BBBFFFFFHHHHHIJIIJJJJJJJJJJJJJJJJJJJJJJJJJJIJJIJJH
@2230790/1
cgacgcttcagcagagtgcacacaatggtgaactggcgttcatgcggcaa
+2230790/1
CCCFFFFFHHHHHJJJGHJJJJJJJJJJHHIJJJJJJJIJJJJJJJJJJJ
@7646896/1
ctgtttcacagtctcgttgacttgctgttagctcattttaacacatttca
+7646896/1
@@CDDEFFHFCCFGIGIIIIGIIBDH@FGEDEHEDGGIGIIIIG=BDB>G
@4290008/1
ctcctttcttttgcgagctgctgccgaaagattagagtcgtcttctactt
+4290008/1
CCCFFFFFHHHHHJJJJJJJJJJJJJIJJJJJJJJIJDHGHIIJJJIIJJ
@5619981/1
gttggtaaatccgctagcggtgcagcaggtgacacgaggctcatggcgcc
+5619981/1
CCCFFDDFHHHHHJFIJJJJIJJJJJJJJHIIJJJIJJJIJJJJJJJJHH
@5620051/1
cattttctgaaacacattacaaaaccgtcttaactaaatgatagtgatat
+5620051/1
@@@DDDDDDHH?CGEBG@FHAHIGDGGAC?E@CDGHIIIADF9::09BFD
@7647195/1
agagccttagctgcggaatgcttagcttccttcttagagcgtcccgtacc
+7647195/1
7?=BBDDDHA?BB>AHAF?FDCHHIIIIIGIHIBEGHEBGG?DHGIHEEI
@4290651/1
ggggttattggtatgtcgatgtcgaacccaaaaatgtaattaactttttt
+4290651/1
BCCFDFFFHHHHHJJJJJJJJJJJJJJJJJJJJJJJIIJIJJJJIJJJJJ
@4290730/1
cgcaggttcaggcatctgcaccaagactggagctcctgctggagatgtgg
+4290730/1
@?@DDD=DHFFHHIIIIIIIIEHIIHIIIIGIIIIIIIIIIIFHEIIFHI
@2231603/1
ctcgggtttactagcctcctccttagaagttggttcctctttacaagtag
+2231603/1
@@@FFFFFHHHHHJJJJIJJJJJJJJJGJHHJJJJJJJJJJJJJJJJIIG
@6315369/1
cctcaatctgcaccagttcatacttgggcacagttcctcgacgagcaagt
+6315369/1
CCCFFFFFHHHHHJJJIJJJJJJJJJJJJJJJJJJJJJJJJJJJJJJJJG
@7647924/1
tgtggaactgcttcacctgtggccggcggcacgcagacgccttgatgacc
+7647924/1
CCCFFFFFHHHHHJJJJJJJJJJJJJJJJJJJJHHHFFDDDDDDDDDEDC
@2918034/1
ctgtgcgccaccgacatctatagatgccaagaaacagatcacagagaaaa
+2918034/1
CCCFFFFFHHHHHJJJJJJJJJJJJJJJJJJJJIJJJJJJJJJJJJJJJJ
@2918299/1
gacgatttcaccagtggtcttcttgaacttcttcaattgacgcaagaagt
+2918299/1
CCCFFFFFHHHHHJIJJJJJJJJJJJJJJJJJJJJJJJJJJJJJJJJJJD
@4942427/1
ctcgaatcagccgtttctgagattagcgcgcacagacgaacagacaaaca
+4942427/1
BBCF7DEFGHHHHIJJJJIJIJJJJIJJJJJJJJJJJGJJJJJHHHGHFF
@1574622/1
cacttcacgacgcttcagcagagtgcacacaatggtgaactggcgttcat
+1574622/1
CCCFFFFFHHHHHJJJJJJJJHIHHJJJJJJJJJJJJJJJJJJJJJJJJJ
@2918511/1
gggtgcgtgcaggatcctcgtcattgcctggcatacaaggcaaagcaccg
+2918511/1
B@CADDDDHHHGFIJIIJJJIIIFGIGHGGHIIHIJJJIJJGIGIGIGIJ
@5621826/1
ctggagagaagatcctcatcttgtatagaggaggcttgggctcgctctcc
+5621826/1
BBBFFFFFHHHHHJJJJJJJJJJJJJJJJJJHJJJJJIIJJJJJJJJJJJ
@4942753/1
gaggaagtaggtgctgggcctcttgtatgcgaaggtgttgaggcgcttgt
+4942753/1
CCCFFFFFHHHHHIJJJJIIJJJJJIJJJJJJJIJDGHIJJJIJJJJJJE
@904328/1
ggggtgtacatcatggaaggaagatgcctcatcacaacatctaaagctaa
+904328/1
?BBFBDDDHHHHGIJIFJJJIEGGGIIJJJIJJJJJIIIIJJJJIJJJJJ
@1575083/1
cggagggtgggttcgtgaatcatgccctcaatctgcaccagttcatattt
+1575083/1
BCCDFFFBFHHHHJJJJJJJJJJJJJJJJJJJJJJJJJJIJIJJJJJJJJ
@904802/1
ctggtgggttgtcctgcagagcttgccacatcttgtaagcagcctgacgc
+904802/1
BCCFDFFFHHHHHJJJJJJJJJJJJJJJJJJJJJJJJJJJJJJJJJJJJJ
@2919436/1
ctctgcaatcctgcctcacatgattcatccacatattccaacccttgcgt
+2919436/1
@CCFFFFFHHHHHJJJJJJJJJJJJJJJJJIJJEIJJJJJJJJJJJJJJG
@905199/1
ggacaatgtttttttaattagtttttaatttattagtagttgttgatttt
+905199/1
CCCFFFFFHHHHHJJJJJJJJHIJJJIJJJJJJJJJHIIIJJJJJIJJJJ
@2920073/1
ctcagatacaccgtcacggaatacaaatatcttcttcggcaatctgcctt
+2920073/1
CCCFFFFFHHFFHIIGHJIJJJIIGIIIJJJJIIJJIJIJJGIJJJIIIJ
@4944282/1
gttaactgtcaacattaccccatttttatctgtttgattgtgtagctggt
+4944282/1
CCCFFFFFHHHHHJJJJJJJJJJJJJJJJJJJJJJJHIJJIIIJJJJJJD
@4292560/1
gtcgcaagatagtgagacattcactttttagtcataatcttcagatactc
+4292560/1
@C@FFFFFHHFHDHGIJIJJJJIHIIJJJJJIDGGIJJJJJJGJJJJJJI
@1576653/1
cacacggtagcggaaggtgggttcgtgaatcatgccctcaatctgcacca
+1576653/1
CCCFFFFDHHHHHIIJJEHIIHIIJJJJJBHIIJJJJJJJJJJJJJJJJI
@2920995/1
actacatttccgtccatcattttgtcaacgaactcttctgaagtatttgt
+2920995/1
@CCFFFFFHHHHHIJJJJJJJJJJJJJJJJJIJJJJJJJJJJJHHIJJJH
@4945350/1
gtttgagatgtttgtgaaactgcgacaccttgtggctgtgacttgtagtc
+4945350/1
@@@DD<DDFBDB??:CEFAIFAC?@CEGEB@FFE?G?GD309BFB??D8B
@4945394/1
caacaacgtgaaaaatcgaataataattataaattatagaaagtgtcaaa
+4945394/1
CCCFFFFFHHHHHJJJJJJJJJJJJJIJJJJJJJJJJJJJJJJHHHIGJJ
@1577393/1
gttaggtatatacaagaacaaaccagaaaataggcggagtcctatctcaa
+1577393/1
CCCFFFDEHHHHHJJJJJJJJJJJJJJJJJJJJJJJJIJGIJJJJJJJJJ
@4945549/1
cccacatcaggatgtggattttaatgttattattacagcatacataataa
+4945549/1
CCCFFFFFFHHHHJIJJIJJJJJJJJIJJJJJJJJJJJJJJJJJJJJJJJ
@3566066/1
gccagttataaagcatagcccgaagtgctattggcacacaggcataatgc
+3566066/1
CCCFFFFFHHHHHJJJJJJJJIJGGCGHIJIIHJJIJJJJJJJIIIJIJI
@1577540/1
cttcctcgggttggaatgattctggtgggttgtcctgcagagcttgccac
+1577540/1
@@@DDD>8CDAAFF@<CC9<C<HI<CCB:8?:?FGFE@FC@DCFE@FBFF
@1578157/1
ggtgcgtgcaggatcctcgtcattgcctggcatacaaggcaaagcaccga
+1578157/1
BC@DFFFFHHHHHJJJJJJJJJJJJJJJJJJJJJJJJJJJJJJJJJJJJJ
@201961/1
ggcaggttgaactcacaccattcaatttaaaagaaactgggtgcgtgcag
+201961/1
CCCFFFDFFHHHHIJJJJJJJJJJJJJJJJJJHIJJJJIJJGIHIFGHII
@202019/1
ccacgatgtaagtgcttcgggcttcaacagcttgttagcttgccattgac
+202019/1
CCCFFFFFHHHHHJJJJJJJJJJJJJJJJJJJJJJJJJJJJJJJJHIIIJ
@4946383/1
ctcgtcattgcctggcatacaaggcaaaacaccgacgacgacactgtaca
+4946383/1
CCCFFFFFHHHHHJJJJJJJJJJJJJJJJJJIJJJJJJJJJJJHHHHFFF
@1578371/1
gactgatcagccggagcagctccggtaagtttgtcgagtagagccttagc
+1578371/1
CCCFFFFFHHHHHIJJJJJJJJJJJDGHIGHIJHIJJJGHIJJJIIJJJJ
@4946488/1
attacaattacctgattcgtttctagctcagtgtcccatttggctttgtc
+4946488/1
@BCFFFFFHHHHHJIJJJJHIJJJJJJJJJJJJJJJJJJJJJJJJJJJJJ
@4294566/1
gccatattcaaatgggaagtggtgataaagataagtataggctcaaaacc
+4294566/1
@@@DD:DAFFFFFIIIIIBAAA<A@HHIBB@EDGEGIFIFIEFD@?GF3D
@4294621/1
ccacaatctggtctggagagaagatcctcatcttgtatagaggaggcttg
+4294621/1
CCCFFFFFHHHHHJJJIJIJJJJJJJJJJJJJJJJHIJJJJJJJJJJJJE
@4946656/1
cacacggtagcggaaggtgggttcgtgaatcatgccctcaatctgcacca
+4946656/1
CCCFFFFDHHHHHIJJJFHIJIIJJIJJJJJJJJJJJJJJJJJJJJJJJJ
@1578656/1
cagaggcaagcgctccaagttgcttggaggcttgggcctgttttggtagc
+1578656/1
CCCFFFFFHHHHHJJJJJJJJJJJJJJJJJJJJJJJJJJJHIJJJJGIII
@202841/1
gtgacttgtagtcaaggtggagattttactatctttcaagtcggcataac
+202841/1
CCCFFFFFHHHHHJJJJEGIJJFHJJJJJJJJHIJJHIIJJJJJJJJJJJ
@3567780/1
ctcgcacgttggcagtaatagtacaagtgaaaagtcacttgccgatggta
+3567780/1
@@@DDDDDHHHHBAHADHB@HAFFGHEHHEDHIICDHHIIIIIG@GAG=F
@1579150/1
acggatttggttgaaatttggtacagatatagtttagaaccttagaaagg
+1579150/1
@CCFFFFFHHHHHJJJJJJJJGIJJJJJJJJJJJJJJJJJJJJJJJJJJJ
@4947453/1
atcggccgagcgcttcggtactgttgtggaaatagtgtactataagtcgt
+4947453/1
CCCFFFFFHHGHHJJJJJHIJJJIJJIJJJJJJJJFHHGIJJJJJJHHJE
@203435/1
gtttattttgtttttctctgtgatctgtttcttggcatctatagatgtcg
+203435/1
CCCFFFFFHHHHHJJJJJJJIJIIJJJIGJJJJJJJJJJJJJJJIIJIJI
@1579588/1
agcactgagtgacggcacctccgacactgaggtcacggtactcgcggtac
+1579588/1
8B@FFFFFHFHHHJJJJJJJJJJJJJJJJJJJHIJJJJHIIJJIHIHFFF
@1579667/1
gagactcataacgcagccagatgccaaagttcttgatcttcactgggctc
+1579667/1
CBCFFFFFHHHHHJJJJJJJJJJJJJJJJHHJJJJJJJJJJJJJJJJJIJ
@3568514/1
ctcacatgattcatccacaaattccaacccttgcgtttcaaaacaattca
+3568514/1
CCCFFFFFHHHHHJJJJJJJJJJJJJJJJJJJJJJJJJJJJJJJJIJJJJ
@2233355/1
cacgtagttctcagcttccctgcaaagttaaccatcttgtattcaaa
+2233355/1
B@CFFFFFHHHHGJGIJIGHHIJJJJJHIIJJIJJJJJIJJIIIJJJ
@3568737/1
cactgagtgacggcacctccgacactgaggtcacggtactcgcggtacat
+3568737/1
CCCFFFFDHHHHHJJJJJJJJJJJJJJJJJHIIJJJHIJJJIJJHEFFFF
@2233691/1
cacagctcttgcagccatccaacaggattgcccatcaatttatcttcaaa
+2233691/1
CCCFFFFFHHHHHJJJJJJJJIJJJJJJJJJJJJJJJJJJJJJJJJJJJJ
@2233744/1
ggggggaggggggagggtcattcaatgtctccttccgtcttgggtgaggc
+2233744/1
CCCFFDBDDDDDDDDDD?CDDEEEEEDDEEDDDDDDDDDDDDDD@BBDDD
@3569158/1
cactaattctatgcaaagtatagcttgtatttgttatgtaaccactccat
+3569158/1
CCCFFFFFHHHHHJJJIJHGJGIJJJJFHIJJJJJIJJJGJJJJJJJJJJ
@2234145/1
agcatacataataaaattagaggaagtaggtgctgggcctcttgtatgcg
+2234145/1
CCCFFFFFHHHHHJJJJJJJJJJJIJJJJJIIJJJJJGIJJJJJJJJJJJ
@2234169/1
cccaactgtcctccggtactaacgatcaaatcgatcatgggtccataatc
+2234169/1
CCCFFFFFHHHHHJJJHIJJJJJJJJJGEFGDGHIJJJJJJIJJJJJJJJ
@3569760/1
gcaagaagtaccagaaacgggacttagccacaatctggtctggagagaag
+3569760/1
CCCFFFFFHHHHHJIJJJJJJJJJJJJGIIJJIJJJIJJJJIJJJJJJJI
@7650182/1
gggaatctgattgtgctgttgtggaactgcttcacctgtggccggcggca
+7650182/1
CCCFFFFFHHHHHJJJJJJJJIJJJJJJJJJJJJJJJJJJJJJJJJJHFC
@1581447/1
gccagatgccaaagttcttgatcttcactgggctcttctctgggatttcc
+1581447/1
CCCFFFFFHHHHHJIJJJJJJJJJJJJJJJIJJJJJJJJJJJJJJJJJJJ
@7650629/1
aggtgctgggcctcttgtatgcgaaggtgttgaggcgcttgtggtggtgc
+7650629/1
@@CFFFFFHHFHHJJJJJJJJJJJJJJEGGHJJJJJIJJJJI;FHIIHII
@1581792/1
tcagccttgtgtttcttggtggtgggtttggctttggggttgttgtatat
+1581792/1
CCCFFFFFHFHHHJJJJJJFGICHIIFHJJJJJJJJJJJFHIHIJIJJJI
@5623124/1
cttacagattggtggaaaccaaaccaaacttctctgccaccaccaagggg
+5623124/1
CCCFFFFFHHHHHIJJJJJJJJJJJJJJJJJJJJJJJJJJJJJJJJJJJJ
@203814/1
gtagaataaggattaaaaataaacttaaagattattaataagaaaaaaat
+203814/1
CBCFFFFFGHHHHJJJJJJJJJJJJJJJJJHJJJJJJJJJJJJJJIJJJI
@5623350/1
ggagtgagcacgggctctgtgcctggctcccatgtcacggtagcactgag
+5623350/1
@@@B:BDEFFDHDFEGEHI@BHGGGIIGIIIEIGHGIIGG?FAFGIIGHD
@3570687/1
ctcgtactaaggcctaagtacagtacctacttggcgataaatattgcaca
+3570687/1
CCCFFFFFHHHHHJJJJJJJJJJIJJJJJJJJJIJJJJJJJJJJJJJJJJ
@204042/1
cagcagaaggcgtgttaccgaccagagtagcaaccaccttcaatccttta
+204042/1
CCCFFFFFHHHHHIIJJJJJJJJJJJJHIJJJJJJJJJJJJJJJJCFIJI
@3570897/1
cgagtagagccttagctgcggaatgcttagcttccttcttagagcgtccc
+3570897/1
@CCFDFFFFFFHFIJJJJIJJJIJJJJJIIGEGGIIIIJJJEGIGGFFFG
@7651384/1
ctgtgatctgtttcttggcatctatagatgtcggtggcgcacagggcacg
+7651384/1
CCCFFFFFHHHHHJJJJJJJJJJJJJJIJJIJJJHIJJJJJJJJJJJJJJ
@1582472/1
tccttttagtaaaaaattctaatattataacattccctgtacgttcaaac
+1582472/1
CCCFFFFFHHHHHJJJJJJJJJJJJJJJJJJJJJJJJJJJJJJHJJJJJJ
@2235956/1
gttggtcttggttgaacggaactccaatcctttactcgaatagtcttttc
+2235956/1
CCCFFFFFHHHHHJJJJJJJJJJJJJJJJJJJJJJJJJJJJJJIIJJJJJ
@7651815/1
cttgaacttcttcaattgacgcaagaagtaccagaaacgggacttagcca
+7651815/1
@BCFFFFFHHHHHJJJJJJJJJJJJJJJHHIJJJJJJJJJJJJJJJJJJJ
@5624279/1
cttgggcagagggaatctgattgtgctgttgtggaactgcttcacctgtg
+5624279/1
CCCFFFFFHHHGHJJJJJJJJJGHIIJJJJIIIJJGIJIJJJIJJJJJHJ
@7651829/1
gtcccacaggggtgtacatcatggaaggaagatgcctcatcacaacatct
+7651829/1
CCCFFFFFHHHHFHHIJJ>HHIJJJJJJJJJJJJJJJJJJJJJJJJJJJJ
@2236387/1
agcatggtaagaaggtggcggccagaatctagacatgcacagctcttgca
+2236387/1
@CCFFFFFHHHHHJJGIJJJIJJJJJJJJJJJJJJJJJJJJJJJJJJJJJ
@5624458/1
ccttgattttataatttagagacacgtgtacatttcgagagaacaaatta
+5624458/1
CCCFFFFFHHHHHJJJJJJJJJJJJJJJIIJJJJJJJJJJJJJJJJJJJJ
@4296395/1
gggttattgttatgtcgatgtcgaacccaaaaatgtaattaacttttttt
+4296395/1
BCCDDFFFHHHHHJJJIJJJJJJJJJJJJJJJJJJHIJJJJJJIJJJJJJ
@908308/1
gtctgtttgtctgttcgtctgtgcgcgctaatctcagaaacggctgatcc
+908308/1
@C@DFFFDFABDFIIEGFCGAFCEBHGHGHEHEIIIIGHIIIIEHIDHAH
@2236756/1
ggtgctgggcctcttgtatgcgaaggtgttgaggcgcttgtggtggtgca
+2236756/1
@@?DDDFFH?DHHIJJGHIIGIIGGIFHEGGHIGGIIJGEHIJGGHIGGI
@2236816/1
cgcagccagatgccaaagttcttgatcttcactgggctcttctctgggat
+2236816/1
CCCFFFFFHHHHGJJJJJHIJJJJJJJJJJJJJJJJJJJJJJJJJJJJJJ
@205356/1
cccattttcacaggcaagggatcctaacttcgcaaccactaattccagtg
+205356/1
CCCFFFFFHHHHHJJJJJJJJJJJJJJJJJJJJJJJJJJJJJJJJJJJJJ
@908572/1
ctcagggtctgtggcgaagttttgttcacgttctttgcttgaacacactg
+908572/1
CCCFFFFDHHHHHJJJJJJHIJJJJJJJJJIJJJJJJJJJJJJJJJJJJJ
@2237019/1
gtgctgggcctcttgtatgcgaaggtgttgaggcgcttgtggtggtgcac
+2237019/1
CCCFFFFFGHHHHJJJIIJJJJIJJEGHIJIJJJJJJJJHJIHIIHHIJJ
@908833/1
cggcacctccgacactgaggtcacggtactcgcggtacatgttgtgtaca
+908833/1
CCCFFFFFHHHHHJJJJJJJHHJJJJHIJJJJJJJHIIJJJIJJJJHHHH
@4297026/1
ggaaggtcttcctccagcatcttctcgatctcttcttctggcagaccgtc
+4297026/1
CCCFFFDFHHHHHJJJJJJJJJJJJJJJJJJJJJJJJJJJJJGIJJJJIJ
@7652598/1
ccgaaagattagagtcgtcttctacttctgcttctggcacatcaggagaa
+7652598/1
CCCFFFFFHHHHHJHIJIJJJJJHJJJJJJJJJJJJJJJJJJJJJJIJHI
@4297168/1
ctccaaagcattctgggctgcagatgactgtgcatccttgctagtaagtc
+4297168/1
CCCFFFFFHHHHHJJJJJJJJJJJJJJJJJIJJJJJJJJJJJJJIJJJIJ
@909019/1
gcctcttgtatgcgaaggtgttgaggcgcttgtggtggtgcacgcgcttg
+909019/1
CCCFFFFFHHHHHJJJJJFGHIJJJJJJJJJJJJJIJJHGJJJJJJHFFD
@5625074/1
cttccctgcaaagttaaccatcttgtattcaaaagaaaacctagaatcac
+5625074/1
CCCFFFFFHHHHHJJJJJJJJJJJJHJJJJJJJJJJJJJJJJJJJJJJJJ
@5625088/1
gtttattttgtttttctctgtgatctgtttcttggcatctatagatgtcg
+5625088/1
CCCFFFFFHHHHHJJJJJJJJJJJJJJJJJJJJIJJJJJJJJJJJJJJJJ
@4297569/1
ggtgtacgcgcttgggcagagggaatctgattgtgctgttgtggaactgc
+4297569/1
BCBFFFFFHHHHHJJJJJJJJJJIJJJJJJJJJJJJJJIJJJJJJJJJJJ
@6972582/1
gttgtggaactgcttcacctgtggccggcggcacgcagacgccttgatga
+6972582/1
CCCFFFFFHHHHHJJJJJJJJJJJJJJJJJJJJJHHFFDEDDDDDDDDDE
@6317724/1
gcgggggcagtgctggggactccgggcgcagcaccagtcgtgctcgcagc
+6317724/1
CCCFFFFFHHHHHJJJJJJJJJJJJHHDDDDDDDDDDCDDDDDDDDDDDD
@4948306/1
ctgcctcacatgattcatccacaaattccaacccttgcgtttcaaaacaa
+4948306/1
CCCFFFFFHHHHHJJJJJJJJJJJJJJJJJJJJJJJJJIHIJJJJJJJJJ
@6973072/1
gccaaataggaaacactacgctttacacgcatgaggtaatatttattgct
+6973072/1
CCCFFFFFHHHHHJJJIJJJJHIEHIIJJJJIJJJJDFHIIIIJIIJHII
@7653384/1
cgttcatgcggcaaacgcctattaacattatcatcgttctcagcatggta
+7653384/1
@CBFFFFFFHHHHJJGJJJJJJJJJJJJJIJJJJJJJJJJJJJJJJJIHI
@6973596/1
gtagagccttagctgcggaatgcttagcttccttcttagagcgtcccgta
+6973596/1
CCCFFFFFHHHHHJJJJJJJJJJJJJJJJJJJJJJJJIJJJJJIJJJJIJ
@4949547/1
atggtaagaaggtggcggccagaatccagacatgcacagctcttgcagcc
+4949547/1
?BBFFFFFGHHHHIJJJJJJJJJJJJJIJJJJJJJJJJJJJJJJIIJJJJ
@4299004/1
ctccaattcaaccttatcattaccaatcggtaaaggatctcttgtataca
+4299004/1
CCCFFFFFHHHHHJJJJJJJJJJJJJJJJJHJJJJJJJJJJJJJJJJJJJ
@6974151/1
gcaaatggaaaaaaaaattggtgaaaagaatcacaagtaagatactgcaa
+6974151/1
CCCFFFFFHHHHHJJJJJJJJGHIIJJJJJJJJJJJJIIJJJJJJJJJJJ
@6974502/1
ctcaaaaaatcacgtttatacattttttttttaatttttgtgttacgatt
+6974502/1
CCCFFFFFHHHHHJIJJJJJJIJJJJJJJJJJJIJJJJJJHHHHHHFFFF
@4950333/1
cttgttgttaagaggtgttacctgcaacttggccaggttagggccaacag
+4950333/1
CCCFFFFFHHHHHJJEGGIJJJJJJJIJJJJJJJIJJHIJJJJJJJJJJJ
@6319954/1
gtgctgtctgtacattgaaaataaaaataaaaaaaatagcaggggttatt
+6319954/1
CCCFFFFFHHHHHJJJJJJJJJJJJJJJJJJJJJJJIJIGGIJJJIJIJI
@4300114/1
ctgttcattacctgtgaaaactgcccctcagatacaccgtcacggaatac
+4300114/1
CCCFFFFFHHHHHJJJJJJJJJJJJJJJJJJJJJJJJJJJJJJJJJJJJJ
@4950933/1
gcacctccgacactgaggtcacggtactcgcggtacatgttgtgtacacc
+4950933/1
?;;DBBDDH68:CGCGGGDAFCFF:?CFC?FHEI<;B=@CFGHIHIGGGF
@4951355/1
ggacaaggcactggcaacgaccaatcatggacttttcttcaatatccaca
+4951355/1
CC@FFFDFHHHHHJIJJJJJJJJJJJJJJJIJJJJJJJJJJJIJJJJJJJ
@6975686/1
ctcgttttgttagacttcagtgtagctttgtattatgttcactttcttat
+6975686/1
CCCFFFFFHHHHHJJJJJJJHIHIJJJJJJJJJJJJJJJJIIJJJJJJJJ
@7655678/1
ggacgaggcactggcaacgaccaatcatggacttttcttcaatatccaca
+7655678/1
CCCFFFFFHHHHHJJJJJJJJJJJJJJJJJJJJJJJJJJJJIJJJJJJJJ
@7655895/1
ctgtgcgcgctaatctcagaaacggctgatccgagttggatgcggttttc
+7655895/1
@CCFFFFFHHHHHJJJJJJJJJJJJJJJJJJJJDHGHIJIIJJJJBHHFF
@6976254/1
caaggcgtctgcgtgccgccggccacaggtgaag
+6976254/1
CCCFFFFFHHHHHIJJJJJJJJJJJJJJJFHIJJ
@7656708/1
ctcagcatggtaagaaggtggcggccagaatctagacatgcacagctctt
+7656708/1
CCCFFFFFHHHHHJJIJJHIJJJJJJJJJIJJJJJJJJJJJJJJJJJJJJ
@3571670/1
gtggaactgcttcacctgtggccggcggcacgcagacgccttgatgacct
+3571670/1
CBCFFFFFHHHHHJJJIIIJJJJJJJJJJJJJJHHFFFDDDDDDDDEDDD
@7657829/1
cctgtgtataatgctgggtaacatgatagccttgtaccacagtactcctg
+7657829/1
@CCFFFFFHHHHHJJJJJHIJJJJJJJJJJJJJJJIJIJJIJIJJJJJJJ
@7658046/1
gtcctttctaaggttctaaactatatctgtaccaaatttcaaccaaatcc
+7658046/1
CCCFFFFFHHHHHFHIJJJJJJJJJJJJJJJJJJJJJJJJJJJJJJJJJJ
@4953593/1
ctctatactttgcattaaaataatgcccattttcacaggcaagggatcct
+4953593/1
CCCFFFFFHHHHHJJJHHIJJJIIJJJJIJJJJJJJJJJJJJJJIJIJJJ
@5625539/1
gcaagaagtaccagaaacgggacttagccacaatctggtctggagagaag
+5625539/1
CCCFFFFFFHHHHJJJJJJJJJJJJJJJJJJJJJJJJJIJJJJJJIJIJJ
@4954160/1
gtcattttgtctgtgatggcagtagacacacgcctgtgtaaatattcagc
+4954160/1
@@@FDFFFHFHHHHHIJJIIGIIIIHJIIGHIJJJJDHHIGHIGIJHCFH
@4954533/1
cctgatagagacgatttcaccagtggtcttcttgaacttcttcaattgac
+4954533/1
CCCFFFFFHHHHHJJJJJJJJJJIJJHIJJJJJJJJJJJJJJJJJJJJJJ
@4954573/1
gcctgataagcccagacctagcccaaattcttcttcttcagccggctttg
+4954573/1
@@@FDFFDBDHHDGEFEIHIEGHICHGGICGHIIIIIIIGIIGDHIGGIC
@206089/1
ataaaattagaggaagtaggtgctgggcctcttgtatgcgaaggtgttga
+206089/1
CCCFFFFFHHHHHJIJIJJJIHIJJJJJJJJJJJIJJJJJHHIJFGHIJH
@206179/1
gcctcttgtatgcgaaggtgttgaggcgcttgtggtggtgcacgcgcttg
+206179/1
CCCFFFFFHHHHHIJJJJAFHGHIJJJJJJIJHIJIJJHHJJJJJJHFFD
@206425/1
gcaaaaattaaacgaagcattgaaaataaaataggtacttatatactgaa
+206425/1
@@CFFAFDDBHDDHHIIIGGIGGHIJJJGEHHGIICCBHIJIJIGGFIJG
@206617/1
gcgacaccttgtggctgtgacttgtagtcaaggtggagattttactatct
+206617/1
CCCFFFFFHHHHHJJJJEHIJJJJHGIFGIJJJ?DHIIGGIJJJJJJJJJ
@3574405/1
gccaagtataatggtccattctatgcacctcctccaatgtgtctggtgct
+3574405/1
CCCFFFDFHHHHHJIJJJJJJJJJJJJJJJJJJJIJIJJIJJJJJJHHJJ
@5627124/1
ctcgacgagcaagtagttcttgaagcacagacacaggtgtcttcaacgga
+5627124/1
@@?DAADAFD8<C<9<<CEHE@9FGFF?BFCECD?DF9900?FBFFA;FD
@207264/1
gggaagtggtgataaagataagtataggctcaaaacctaacgacatcaat
+207264/1
BCCDFFDFHFHHHJJJJJJJJJIJJJJJJJJJJJJJJJJJJJJJJJJJJI
@4956468/1
ccgtatctcaacacccataaagaactgtttgcctctcatgtcccatactc
+4956468/1
CCCFFFFFHHHHHJJJJJJJJJJJJJJJJJJJJJJJJJJJJJJJJJJJJJ
@4300911/1
gccttttaaccttttgaacgccaatggcatgaatagatgtcatgcgcaag
+4300911/1
@@@FFEDDHDHHHGHGEHDHGHB@GEE@EFIGGHIIGGDFBFHDFHIGGG
@2923984/1
gggaagtaaatgcatctgtccttatttccgacccacaaacaattaagcct
+2923984/1
CCCFFFFFHHHHHJJJJJJJJJJJJJJJJJJJJJJJJJJJJJJJJJJJJJ
@2238155/1
cgccaatttaggaagcatgttttcacttgttcgtcgtcgaaatcaacttc
+2238155/1
CCCFFFFFHHHHHJJJJJJHIJJJJJJJJIJJJJJJJJJJJJJJJJJJJJ
@5628723/1
tgtacgttcaaacgtatcacacattttctggtcaccttccatgcaaaatc
+5628723/1
BB@DDDDFHHHHHJGIJJJJIJJJIJJJJIIJIIJJJJJJJJJJJJJJJJ
@4301349/1
gttggtaaatccgctagcggtgcagcaggtgacacgaggctcatggcgcc
+4301349/1
CCCFFFDDHHHHHJJJJIJJJJJJJJJJJIJJJJIJJJJJJJJJJJJJHH
@208721/1
gtttgtcaggggtaatgctaacgtcatagcgataaattttaagggattta
+208721/1
CBCFFFFFHHHHFHIJJJJJJJJIIJJJJJJJJJJJJJJJJJJJJJJJJJ
@5628822/1
atcttgtatagaggaggcttgggctcgctctccgaagggagcttgcggcc
+5628822/1
?BBFFFDFHHHHHJIJJJJJHGIIJJJJJJJJJIJJJJJDGHFGHIIHHF
@1584109/1
cagcatagtagtcggcaaacgttaagtaagagtccgagtcgaattgagac
+1584109/1
CCCFFFFFHHHHHJJJJJJJJIIJJJIJJJJJHIJJJJJJJJJJJJJJJJ
@5629213/1
tgagtctgttgctgtggtgggaggcgtgcgtgagggcctgcaggaggagg
+5629213/1
CCCFFFFFHHHHHJIJJGHIJIJJJJIJJJHIJJJJJJJJJJJJIJHHHF
@5629270/1
ctcgccatcaggacctgcaccatgcaccgccatgccatgtaccacgcctg
+5629270/1
??<DD?B?>B8<A@A2A?CE9<<<@?EE@:?6DEDEBDEBD@DDEDICCC
@5630062/1
gacctgcaccatgcaccgccatgccatgtaccacgcctgggatgccaccc
+5630062/1
CCCFFFFFHHHHHJJJJJJJJJJJJJJJJJJJJJJJJJJJJJJJJJJJJJ
@2925696/1
cctgcaacttggccaggttagggccaacagattgtttgagatgtttgtga
+2925696/1
CCCFFFFFHHHHHJIJJHIJIIJJJJJJIJIJJJHIJJJJJJJIJJJIJJ
@4302819/1
gttctcagcatggtaagaaggtggcggccagaatctagacatgcacagct
+4302819/1
CCCFFFFFHHHHHGIIIJJJJFGIIIJJIJJIJIJJJJIJIJJJJJJJJI
@6976777/1
gtcacggtagcactgagtgacggcacctccgacactgaggtcacggtact
+6976777/1
CCCFFFFDHHHHHJJJJGIJIJJIJJJJJJJIJJJIIIJJHIHIJIHJHE
@6321321/1
ctgaacttctcttaaacgactggaccgattttgatgattttttttgtgtg
+6321321/1
CCCFFFFFHHHHHJJJJJJJJJJIJJJHHJJJJJJJIJJJJJJJHHHFFF
@6321445/1
cccgtacccatagcaacaagatcagcgactgtcacacggtagcggaaggt
+6321445/1
CCCFFFFFHHHHHJJJJIIJJJJJJJJJJJJIJJJJJJJFHIJJJJJJH=
@6977066/1
cccgtttagcagcttcatccagaggcaagcgctccaagttgcttggaggc
+6977066/1
CCCFFFFFHHHHHJIJJJJJJJJJJJJJJJJJJJJJJJHJJJJJJJJJJJ
@6977384/1
tgcacaatatccgtgtcgaccactgtgcctggttccacgttatattggac
+6977384/1
CB@FFFFFHHHFHGHHIJIJGIIJIGIJIIJIHIGHGIIGIIJIJJJJIG
@7659309/1
ctcattttaatatgacgagtttaaataattaggtatatacttagtgcaca
+7659309/1
CCCFFFFFHHHHHJJJJIJIHIJJIJJJJJIJJHIJJJJJJJJJJJJJJI
@6321930/1
cttactagtaccgggatcaacattgcgtgctgaacaacatcacacataag
+6321930/1
CCCFFFFFHHHHHJJJJJJJJJJJIJJIJJJJJJJJJJJJJJJJJJJJJJ
@7659652/1
ttcacctgtggccggcggcacgcagacgccttgatgacctccactttgat
+7659652/1
CCCFFFFFHHHHHJJJJJJJJJJJJJJHHFFFFEEEEEEEDDDDDDDDDD
@910696/1
ctaagaacagtacctacttggcgataaatattgcacatctacctttggaa
+910696/1
CCCFFFFFFHHHHJJJJJJJJJJJJJJIJJJJJIJJIJJJIJJJJJJJJJ
@910737/1
cactgagtgacggcacctccgacactgaggtcacggtactcgcggtacat
+910737/1
CCCFFFFEHHHHHJJIJJIJIIIJJJJIJJFHGIIJJJJJJJJJHHDFFF
@5631715/1
ccagtggtcttcttgaacttcttcaattgacgcaagaagtaccagaaacg
+5631715/1
CCCFFFFFHHHHHJHJJJJJJJJJJJJJIJJJJJJJJJJIIJJJJJJJJJ
@7660354/1
aggtaatattattaaacgaagaacatgcggctgaattgcagcatcttgtc
+7660354/1
BCCDDFFFHHHHHJJJJJJJJJJJJJJJJJJJJJJJJJJJJJJJJJJJIJ
@7660414/1
catcagtttggagttcacctttagaagtatgtttttagctgtcatctggt
+7660414/1
CCCFFFFFHHHHHHIJJJJJJJJJJJJCHIGIJJJJJJJJJJJJJJJJJH
@4957939/1
cactggttcaaattcaaataaaatcactctgcaatcctgcctcacatgat
+4957939/1
@CCFFFEFHHHHHJJIEEJIGIJIJJJIJJJIHHIHJJIJJJJJFJJJIJ
@3574674/1
gtcacggtagcactgagtgacggcacctccgacactgaggtcacggtact
+3574674/1
CCCFFFFDHHHHHJJJJHJJJJJJJJJJJJJJJGHIJJJJGIJJJJHIHH
@7661211/1
ctcttatatgggcagcccgaacacggttaccgggaattttgtttggtatc
+7661211/1
CCCFFFFFHHHHHJJJJJJHIJJJJJHIJIJJIJIJJJJJJGIIJJIHHH
@3575117/1
gggaatctgattgtgctgttgtggaactgcttcacctgtggccggcggca
+3575117/1
CCCFFFFFHHHGHHIJJJJJJJJJJJJJJJJJJJJJJJJIJJJJJJJGFC
@3575254/1
catgtaccacgcctgggatgccacccggcaccactcccgggtgaggatgc
+3575254/1
CCCFFFFFGHHHHJJJJJJJJJJJJJJJJJJIJJJJJJJJJHIIJJIHHH
@912521/1
gcaaaggtcgggcagttcgtcaacaagacattactagctgagaatatttt
+912521/1
CCCFFFFDHHFHHIIGHJJJIIIJIJIIIIIJJJIIJJJJJJIGJJJJJJ
@912697/1
gccatcaggacctgcaccatgcaccgccatgccatgtaccacgcctggga
+912697/1
CCCFFFFFHHHHHJJJJJJJJJJJJJJJJJJJJJJJJJJJJJJJJJJJJJ
@5634204/1
gtggcgttgatgtcgcaagatagtgagacattcactttttagtcataatc
+5634204/1
BBCFFFFFHHHHHIIJJJJJJJJGIIJJJJJJJJJJJJJJJJJJJJJJJJ
@2241275/1
gggctctgtgcctggctcccatgtcacggtagcactgagtgacggcacct
+2241275/1
CCCFFFFFHHHHHJJJJJJJJJIJJIJJJHIHJJJJJJJHIJJJJJIIJE
@3576517/1
ctgacgcttagcaagtttcttagacttgccagttcccacttcacgacgct
+3576517/1
CCCFFFFFHHHHHJJJJJJJJJJJJJJJJJJJJJJJJJJJJJJJJJJJJJ
@3576564/1
cctcacgatcgattactactgctttcccaaagacaggacaagcgtgaatt
+3576564/1
CCCFFFFFHHHHHJJJJJJJJJJJJJJJJJJJJJJJJJJJJJIJGIJIIJ
@2241458/1
acacggtagcggaaggtgggttcgtgaatcatgccctcaatctgcaccag
+2241458/1
@BCFFFDFHHHHHJJJFHJJIHIJJIIIJIJJJJJJJJJJJJJJJJJJJJ
@5635337/1
cgtgtgtttgcccaccttcatcgtcaactcgatcttttggtactccagtt
+5635337/1
=BBDDFFFHHHHHJJJJJIJJJJIJJJIJIIJJGJGGJJIGIIGIIIIFE
@209777/1
ctcatcttgtatagaggaggcttgggctcgctctccgaagggagcttgcg
+209777/1
CCCFFFFFHHHHHJJJJJIJJJJIIJJJJJJJJGGGHHGGIJFHIJJGGI
@3577776/1
attgaaaataaaaataaaaaaaatagcaggggttattgttatgtcgatgt
+3577776/1
CCCFFFFFHHHHHJJJJJJJJJJJIJJJJJJJHIJJJJJJJJJJJJJJJI
@3578057/1
ctgtacattgaaaataaaaataaaaaaaatagcaggggttattgttatgt
+3578057/1
CCCFFFFFHHHHGIIJJJIJJJIGJJJIJJIIIIJJJJDGIIIJJIIGIF
@2242978/1
cgtgtaacaaaaagggggtatacatatcaattgcacggcttctagataac
+2242978/1
CCBFFFFFHHHHHJJJJJEHHJJJJJJJJJJJJJJJJJJJJJJJJJJJIJ
@5636677/1
gccagatgccaaagttcttgatcttcactgggctcttctctgggatttcc
+5636677/1
CCCFFFFFHHHHGJIJJJJJJJJJJJJJJIIJJJJJJJJJJJJJJJJJJJ
@3578738/1
ctctttacaagtagactcatctttagcacttggttcgtcttttgaagatt
+3578738/1
CCCFFFFFGHHHHJJJJJJJJJJJJJJJJJJJJIJJJIIJJJJIJJJIJJ
@5636977/1
caggtgtcttcaacggaagagattccatttcccgtttagcagcttcatcc
+5636977/1
B@CFDDFFHHHHHIIJGHIIIHHHIIJJJJIGIIHIJJIEIIJJJJJJJJ
@2243695/1
cttggttgaacggaactccaatcctttactcgaatagtcttttctaactt
+2243695/1
CCCFFFFFHHHHHJJJJJJJJJJJJJJJJJJJJJJJJJJJJJJJJJJJJJ
@211220/1
cctgagccatagcaaacagccactggcaatgtggatagctggacaaggca
+211220/1
CCCFFFFFHHHHHJGIJIJJJJJJJJJJJJJHIJJJJJJJJJHIJJJJJJ
@2926222/1
tgtggaactgcttcacctgtggccggcggcacgcagacgccttgatgacc
+2926222/1
7::ADDDDHHFDFIIIIEGHCDGEHGGA77@GIEEH<BBC6??DCC9CCD
@1586718/1
aacacggttaccgggaattttgtttggtatctgataccgacacatggtag
+1586718/1
CCCFFFFDHHHHHIJJJJJJJJJJJJJHGIJIJJJJJJJIJIJJJJIIJI
@2244395/1
cccaagtatgaactggtgcagattgagggcatgattcacgaaccc
+2244395/1
@@@FFFFDHHFHHIJJJIIIIGIJJJJJJJJIJJJJJGIHIIGII
@4304560/1
attattacagcatacataataaaattagaggaagtaggtgctgggcctct
+4304560/1
CCCFFFFFHHHHHJJIJJJJJIJJJJJJJJJJJJIHIJFHHIIJJJJJJJ
@2244519/1
cccgtttccaatctccaagacaggaggctccagtactttagctttgacag
+2244519/1
CCCFFFFFHHHHHJJJJJJJJJJJJJJJJJJJJJJJJJJJJJJJJJJJJJ
@5637957/1
tgggcagagggaatctgattgtgctgttgtggaactgcttcacctgtggc
+5637957/1
CCCFFFFFHHHHHJJJJJJJJJJJJJIJJIJJJJJJJJJJJJJJJJIJJJ
@1587268/1
ggttgaacggaactccaatcctttactcgaatagtcttttctaacttgaa
+1587268/1
BCBFFFFFHHHHHJJJJJJJJJJJJJJJJJJJJJJJJJJJJJJIJJJJJJ
@212426/1
ttctcagcatggtaagaaggtggcggccagaatctagacatgcacagctc
+212426/1
CCCFFFFFHHHHHJJJJJJJGIJJJJJJJJJJJJJJJJJJJJJJJJJJJJ
@4305283/1
ccctgcagagcttgcaaagcttgcaatgatctttccttcttctctttttt
+4305283/1
@CCFFFFFGHGHHJJJJJJJJJIJIHIICHCFFHIJJJJJJJJJJJJJJJ
@2245200/1
gggctgcagatgactgtgcatccttgctagtaagtcctgagccatagcaa
+2245200/1
@C@FDDFFHHHFGIGIHHIJJJIIGGGHIGFHHGEHIEEFHGIJJJJIJE
@5638249/1
ctcgccatcaggacctgcaccatgcaccgccatgccatgtaccacgcctg
+5638249/1
[truncated: 2,138,120 more chars]
