# Supplementary material for: Identification and comparison of key RNA interference machinery from western corn rootworm, fall armyworm, and southern green stink bug
Source: PLoS One. 2018 Sep 5;13(9):e0203160. doi: 10.1371/journal.pone.0203160 (PMC6124762; doi:10.1371/journal.pone.0203160)
Supplement: S2 File — (TGZ) [file pone.0203160.s012.tgz › data/fastq/faw/5_Sixth-instar_SIX_Rep2_aligned.fq]

@6/1
gtggtggtgcacgcgcttgggcagagggaatctgattgtgctgttgtgga
+6/1
CC@DFFFDBDFHHGGIJIEIIJGIIJII<HGGEGCHHICEGIIIJIHGGH
@1052745/1
gggatctgagaatggtttagattcacaattttgtccgctggacaatgttt
+1052745/1
CCCFFFFFGHGGHJJJJJJIHIIJGHGIJIJJJJJJJJIIJJJIIJIHII
@1052832/1
ctgatgaatacaggttgaatataatctctacacaaagtttcagcttaaaa
+1052832/1
@CCDFFFDFHFFFEACDEEEHGFFHIIGEHEGGGH@G??CFI?GEGEHCG
@1053032/1
gtgatagtgaatacaagatcgtggggtgggcccaccaggccgttac
+1053032/1
@?@DFFFDHHHHHIIIJJJICHC@DHFFEHGIIJIEGGGGGGIDHH
@448/1
gtggatgtagctgccattatgtagactgttgtgttgaccaataatgggtt
+448/1
BBBFDFFEHHHHHJJJJJJJJJJJJJJJIJJIIJJJJJJJJJJJJJJJIJ
@851/1
gaggcgcttgtggtggtgcacgcgcttgggcagagggaatctgattgtgc
+851/1
CCCFFFFFHGHG?GBHGIIHJGJIJJJJIJJJIJJGJJIHHHFHHFFBEF
@1563401/1
gtgctgggcctcttgtatgcgaaggtgttgaggcgcttgtggtggtgcac
+1563401/1
C@CFFFFFHHHHHJJIIJIJJJAGG?E?FHHIGIGIIIJJJJDHIEGEHD
@1054532/1
gcactgagtgacggcacctccgacactgaggtcacggtactcgcggtaca
+1054532/1
CCCFFFFFFHHHHJJJJJJJJIJJJJJJIJJHIEIJJGGIJJJJJHHFFF
@1563637/1
attccgtcactattctaggattgtgtaggtaatattattaaacgaagaac
+1563637/1
CCCFFFFFHHHGHJJJIJJHIJJJJJIIIHHIIJJJJJJJJIJJJJIIJG
@526423/1
gcagcttcatccagaggcaagcgctccaagttgcttggaggcttgggcct
+526423/1
CCCFFFFFHHHHHJJIJJJJJJJJJJJJJJIIJJJJJJJJJJJJJJJJJI
@2075280/1
cgtttgaaaaattgacggccagccttaacgtacgattccaacgccccctg
+2075280/1
CCCFFFFFGDFGHGEHGEGHIIIIJJGIHIFGIGBEHGIAAF@HEGIGFH
@2587106/1
caggcaacatcttctttggtttgtcaggggtaatgctaacgtcatagcga
+2587106/1
@@@ADBBDFHDFBEFHIIGAFDGGHIIIDE:CFFHGDBDH@DFGHB>@@;
@4632123/1
ctatattaccatttcgtacaaacatgttaagtaaataagaatccgattat
+4632123/1
CCCFFFFFGHHHHJGIJJJJGGICIJIHIIGIIIIJJJJIJIIIHHIJIJ
@5651579/1
ataaagataagtataggctcaaaacctaacgacatcaatcaccagcttaa
+5651579/1
CC@FFFFDFGD<DGHBFGGEHIIIIEFCGIIGGGGHBBHC@FFGGIIIGI
@4632272/1
gccgctttggtttacgttccagttctcgattatcgaacttttcgccatga
+4632272/1
CCCFFFFFHHHHHJJJIJJJJJJJJJJJJJJJJJJIJJJJJJJJJJJIJJ
@2076075/1
actaattctatgcaaagtatagcttgtatttgttatgtaaccactccata
+2076075/1
CCCFFFFFHGHHHJJIJHJJJJJJJJIJJJJJHIJJIIIJJJJJJJJJJJ
@4123129/1
ctcagatacaccgtcacggaatacaaatatcttcttcggcaatctgcctt
+4123129/1
CCCFFFFFHHHHHGJJJJJJIJIIJJJJJJJIJJJJJJJJJJJIJJJJII
@5652089/1
ggcgcttgtggtggtgcacgcgcttgggcagagggaatctgattgtgctg
+5652089/1
CCCFFFFFFHHHHIHIIJJJJJJJJJJJJJJJJJJJJJJJJJJJJHIJJH
@2588195/1
tgtacattgaaaataaaaataaaaaaatagcaggggttattgttatgtcg
+2588195/1
CCBFFFFFHHHHHJJIIJJJJJJIJIJIJJJJJJIJ@GHGIJHIJIIHIH
@4123564/1
ggtcttcttgaacttcttcaattgacgcaagaagtaccagaaacgggact
+4123564/1
@@@DDD??F?ACBB@FFH<AFIHH>><FABGB;91:9??D@>>BBBDDFF
@4633062/1
gccagatgccaaagttcttgatcttcactgggctcttctctgggatttcc
+4633062/1
CCCFFFFFHHHHHJHIJJJJJJJJJJJJJJJJJJJJJJJJJJJJJJJJJJ
@2076867/1
gccatattcaaatgggaagtggtgataaagataagtataggctcaaaacc
+2076867/1
CCCFFFFFHHHHGJJJJJJHIIFHJJJJJJJJJJJHHIIJJJJJJJJJJJ
@2076931/1
gatgtcgaacccaaaaatgtaattaactttttttttgtctgtttgtctgt
+2076931/1
@@@DBDDDH?CFFEGIBH@AAFEHIHGCGEHIIIBHG=F=CFGAG@DCC7
@5652741/1
caccagtggtcttcttgaacttcttcaattgacgcaagaagtaccagaaa
+5652741/1
C@CFFFDDFDFFFIGIGGIHGHIIHHIHIJJIIIIEIJGIHHHFGIJJIJ
@2077190/1
cactgagtgacggcacctccgacactgaggtcacggtactcgcggtacat
+2077190/1
@C@FFFFADFDHDGFHHGIIJJJJIJGIGIJIJJIJD=FHICHEHHFFFF
@3610636/1
gtttgtttcatgtcaatcggttcataaataaaaaagttatgtcaaattaa
+3610636/1
BBBFFDEFHHHHHJJJJJJJEHIJJJJJJJIIJJIJFHIIJIIIJJJJJJ
@2589555/1
cgacgtgattctttaatttgacataacttttttatatatgaaccgattga
+2589555/1
CCCFFDDFHHHHHJJJJJJJJJIJJJJJJJJJJIJJJJJJJJJJJIIIJJ
@2589623/1
ctgatagagacgatttcaccagtggtcttcttgaacttcttcaattgacg
+2589623/1
@@@DFFFFHHHGGGIIJIGGIGDDGHEHHIJJJJIJIIIJIJIIJJJJJG
@4633884/1
gggaatctgattgtgctgttgtggaactgcttcacctgtggccggcggca
+4633884/1
CC@FFFFFHHHHHJJJJJJJFFHIGJJJJIJJJIJJIIIJJJIJJJJHDD
@527263/1
caaagataagatgaagaagaggagcaaatggaaaaaaaaattggtgaaaa
+527263/1
C@CFFFFFGHFHGIIJGIJEIJGHIJIJJJFGJJGJJJIFFGHIFGEIII
@1056051/1
gacctttcctaggagtgactttcccgtttccaatctccaagacaggaggc
+1056051/1
C@@DFDFDHHFHDIDAEBFDHGIEGGCEFHCGHGFHIIHEFDFCGBBDHJ
@3610924/1
ccgaaggcggcggccgcattcggtttcacagaaaccgaattaatacggcc
+3610924/1
CCCFFFFFHHHHHJJJHHFFFFFCDDDFDDDDDDDDDDDDDDDEEDDDDD
@3611169/1
gtagctttaaggggatctgctgtctgtggagctgatgcttgctgggcctc
+3611169/1
CCCFFFFFHGFFHJIIGHIIIJHIJJIJJJJJJIGHIGIIJGHIIIGIIH
@3611310/1
atgaaaactaacttaaaactaaagaattaaagaaagctacgaattacgaa
+3611310/1
CC@DFFFFHHHHHGJIJJJJIJIJJIJIIIHHIJJIJIJIGIIIJGIIIG
@1056763/1
gtgtgataatgtcataaagttgacaataatctataattaattactttaaa
+1056763/1
CCCFFFFFHHHHHJJJJJJHIJJJJJJJJJJJJJJJJJJJJJJJJJJJIJ
@6681524/1
gtcctttctaaggttctaaactatatctgtaccaaatttcaaccaaatcc
+6681524/1
CCCFFFFFHHHHHGIJJJJIJIIJJJJJJHIJJIIIIJJJJJJJJJJJIJ
@6681632/1
aaattcttcttcttcagccggctttggtggttctttggctgtctctggtg
+6681632/1
@CCFFFFFHHHHHJJJJJJJJJJJJJJFHIIJJJJJJJJJJJJJJJIJHG
@6166546/1
gagactcataacgcagccagatgccaaagttcttgatcttcactgggctc
+6166546/1
@@;DADEFHDHHDIIGEHIGIII<GGBG;CFAGEC<FBFHGGBBBHD@EB
@1057654/1
gggctctgtgcctggctcccatgtcacggtagcactgagtgacggcacct
+1057654/1
CCCFFFFFHHHHHJJJJJJJJJJJIJJJJFHJJJJJJJJGHJJJJJJJJH
@1566621/1
ctcgctctccgaagggagcttgcggccgatgacctcatactccttcaact
+1566621/1
CCCFFFFFHHHHHJJJIIIJJJJJJJJJJJJHJIJJJJJJJJJIJHHHHH
@1566631/1
gggggttattgttatgtcgatgtcgaacccaaaaatgtaattaacttttt
+1566631/1
@@@DD@DDHFHHHGIICCGFGECFEGHGGHIIGF@FGHGIIIIBFFFIGI
@1566783/1
gttggatgcggttttcacgaatatattgtgggatgcttaaatttacattt
+1566783/1
@@<AD?BDFDH@@EBHDHHGGF?E<GHEEDGE8DHHGCHEGGGI@B?DDC
@3612495/1
ctggagaacaaatgtatttccttatgcatgataccgtatataacagacca
+3612495/1
CCCFFFFFHHHHHJIJJJJJIJJIIIIDIIGEIGHHFDHGIIJEIJGJII
@5143337/1
ctgggatgccacccggcaccactcccgggtgaggatgcactacatttccg
+5143337/1
CC@FFFDFFFHHHJJIJIGIIIIIJJJJG6@GGGGGHIHGGEGHICHIGG
@5143365/1
gccgctttggtttacgttccagttctcgattatcgaatttttcgccatga
+5143365/1
C@CFFFFFGHCFFGGIHIJJJJJJGIJJIGJJJJJIIIJJEIJIJJJJJI
@7196239/1
atcaatttatcttcaaatgacgacaccacagttccagtctcaggcacatt
+7196239/1
@CCFFFFFHHHHHJJJJJJJJJJJJJJJJJJIJJJJJIJIJJJJJJJJJJ
@2078426/1
cactgagtgacggcacctccgacactgaggtcacggtactcgcggtacat
+2078426/1
CCCFFFFDHHHHHJJJJJJJJJJJJJJIJJGHJJJJHIIJJJJJHEFFFF
@5143984/1
caccagtggtcttcttgaacttcttcaattgacgcaagaagtaccagaaa
+5143984/1
CCCFFFFFHHHHHJJJJJJJJJJJJJJIJJJJJJJJJJJJJFHIJJJJJJ
@5654231/1
attccatttcccgtttagcagcttcatccagaggcaagcgctccaagttg
+5654231/1
@@@FDDFFHGHHHIJJJIIJJFIGGGGIHGEIGHGHIGCBGHGHGIJ<FA
@3613947/1
cttctatcaccatactcaggttgccgtataccacagttggttaaactgtt
+3613947/1
C@@FFFFFGHHHDIIJJJGIHEHIIIGDGDB?CCDFHGIIGIIIIGIGB@
@1566994/1
gtcttcttgaacttcttcaattgacgcaagaagtaccagaaacgggactt
+1566994/1
CCCFFFFFHHHHHJJIJJIJGIGIJIHJJJJJJBFHIIIJJJJIIIIJJI
@2079284/1
gtcaaattaaagaatcacgtcgaacattctatgcttataccattaatctc
+2079284/1
@@<DDBADB<FFHIGCBGGHIGIIIGEG?ECDHGIGEBBBBDHFHEEHE<
@2079436/1
gccatattcaaatgggaagtggtgataaagataagtataggctcaaaacc
+2079436/1
CCCFFFFFHHHHHJJJJJJGIIFHJJJJJJJJJJJIIJJIJJJJJJJJJJ
@2079606/1
tcctaacgaaacagcgcaaatgagaaagctatctatttcaaataaaggcg
+2079606/1
??@ADDDDBBC@F;A<@GA@FFBFF?C<BB@DFGDDDBGII@@B@@?FFB
@4382/1
ggtgcacgcgcttgggcagagggaatctgattgtgctgttgtggaactgc
+4382/1
?BBFFFFFHHHHHJJJJJJJJJJIJJJJJJIJJJJJJJGJJJJJJJJJJJ
@1567636/1
cttttatatttgttaactgtccttcattgagggtcgggaacttatggtat
+1567636/1
?@;DBBDAHHDFDF?FB<IC?FHG<?EHADFB?<:C@FF<B9D?B?B8?B
@2079961/1
gacgcaagaagtaccagaaacgggacttagccacaatctggtctggagag
+2079961/1
CCCFFFFFGHHFHIIJJIJJJJJJJJJJIJJJJJJJJJJJJHHJJJHIIJ
@4816/1
ccactccatactttgtttcatttaaatttacgggctatgccatttatcct
+4816/1
CCCFFFFFHHHHGIJGHJIJJJJJIJJJJJJJJJGIJIJJJJJJJJJJJJ
@528362/1
gtttattttgtttttctctgtgatctgtttcttggcatctatagatgtcg
+528362/1
CCCFFFFFHHFFHJJJJJJJJJJJJJJJJJJJJHHJJJJJIJJJIJJJJJ
@4636203/1
ggtgcgtgcaggatcctcgtcattgcctggcatacaaggcaaagcaccga
+4636203/1
@@@DFFDDAFHHFGEFHIIHIIGEC<GGIGIIJGGHHJGGHICHGGHGHH
@528645/1
agagggaatctgattgtgctgttgtggaactgcttcacctgtggccggcg
+528645/1
;@?DDDFBDHHHHGIBGHHIGIIICEBHHGIIIIGIEHEF@?BBDGHGEA
@529067/1
cggcaccactcccgggtgaggatgcactacatttccgtccatcattttgt
+529067/1
CCCFFFFFHHHHHJIIEFHIIJJJJJJJJIIJJJIJJHHGIJJJJJJJJI
@4636889/1
ctgggatgccacccggcaccactcccgggtgaggatgcactacatttccg
+4636889/1
@@@BDDDDFFFHHJJJIJJIIIJJJJJIJFIHIJH@HGIIIJGHIJIHIE
@2080885/1
gtcggtggcgcacagggcacgcttgcgcatgacatctatacatgccattg
+2080885/1
CCCFFFFDHHHHHJJJJJJJJJJJJJJJIJJIIJJJJJJJJJJJJJJJJG
@2593035/1
cacctgtggccggcggcacgcagacgccttgatgacctccactttgatga
+2593035/1
@<@FFDFFHGHGDGHJIFIFIDGHIJHGEFBDEFDCCEDDCCDCDC@CDC
@7710844/1
cgttatagtcactttataaaggagttcctcttccttagtcaca
+7710844/1
@@<DD?DDCBFAD:AGEBEA?A:<<FH9<F@EB9:?E9HHC9?
@530660/1
cccctgctattttttttatttttattttcaatgtacagacagcacttttc
+530660/1
CCCFFFFFHHHHHJJJJIJJJJJJJJJJJIJJJJJJJJJJIJJIJJJJJI
@3614402/1
aggtgctgggcctcttgtatgcgaaggtgttgaggcgcttgtggtggtgc
+3614402/1
@@@DDFFFGFHGGIGIIHIIIJGGBFHEG@FFFHIJIIJJGHGIFGHAGI
@6168859/1
gtaagtttgtcgagtagagccttagctgcggaatgcttagcttccttctt
+6168859/1
@B@FFFFFHHHHHJHGIJJJIJJIJIIJDIIIIIJJJJJJJIJJJJIJJJ
@3614722/1
attgttatgtcgatgtcgaacccaaaaatgtaattaactttttttttgtc
+3614722/1
<@@FFFFFHFFHHIJEHGCGHGHIJ@?FG@:DFEIIGJGGGGHGFAE>6?
@5145290/1
cacctttagaagtatgtttttagctgtcatctggttcatacgccgcgcgg
+5145290/1
CCCFFFFFHGHHHJJJIJJJJJJJJJJJJJJJIJJJJJJJJJJJJJJJJJ
@5345/1
ggaactgcttcacctgtggccggcggcacgcagacgccttgatgacctcc
+5345/1
CCCFFFFFHHHHHJJJJJJJJJJJJJJJJJJJHHFFFDEDDDDDEDDDDD
@3615371/1
gtcggtggcgcacagggcacgcttgcgcatgacatctatacatgccattg
+3615371/1
@?@FFDFFHHHHHJJJJJJJJJIJJJJJGIIJJJJJJJJJJJJJJJJJII
@5146304/1
gtcggattcagttcggaacatagaaatttgtgtaacccaagtttgacgac
+5146304/1
@CCDFFFDHDDDFHEBEDHCHFIHHIIGG>CDGHIIIADGGFDGGEGICG
@5739/1
ataaaatcgtagaaaagtgccgtctgtacattgaaaataaaaataaaaaa
+5739/1
@@CDFFDDDCFBFF@HGFE>EGIGGCFCGEEFHIIIIIGICHEHFGCHII
@4125617/1
agcctgtaatttttgtctttcgcaaaatattccgcgacagatgtctttct
+4125617/1
1=?DDDDDADBD<DFAEGII@AC:??C?<BEH<FHIIGIECHGDHHGGA=
@2081465/1
gctgtctgtacattgaaaataaaaataaaaaaatagcaggggttattgtt
+2081465/1
CCCFFFFFHHHHHJJIJJJJJJJJJJJJJJJIJJJJJJJJJJGIJJJJJJ
@5146864/1
gtcctttatacatttcggcatggcgatcatgtcgatggcttggtttattc
+5146864/1
CCCFFFFFHHHHHJJJJJJJJJJJJIJJJJJJJJJJJJJJJJJHIJJJJI
@5146929/1
ctgctgccgaaagattagagtcgtcttctacttctgcttctggcacatca
+5146929/1
CCCFFFFFHHHHHIIJJJJJHHIIJJJIJIJIJIIIGGIIIGGIIJJIJG
@3101922/1
gtgctgttgtggaactgcttcacctgtggccggcggcacgcagacgcctt
+3101922/1
??@ADEDEHDF<FAAG@>HHBCHFG?22ADF<?@@;8=A49=<AB;>=?B
@5147198/1
cacggtagcactgagtgacggcacctccgacactgaggtcacggtactcg
+5147198/1
CCCFFDFFHHHHHJJEHIJJJIJJJJJJJJJJJJJHIJHIIJJJHIJJJE
@4126169/1
cataatcattcctggaatccgtgtcgacggcgatgagagcccacgatgta
+4126169/1
CCCFFFFFHHHHHJJJJJJJJHIHIIJJJJJJJJJJJJJJJIJIHHFFFF
@6684741/1
gtccgtttttaaactattttttcaatgccctaagtgagtataaatctatt
+6684741/1
@C@FF?DDHHFFDHIGGGHGGIGGHHIIHGHDFHFGGHHIIIIIGIIIIG
@6684811/1
tattgatgggtcagcatgtcgcatagaatctgactggtcattacaattac
+6684811/1
C@@FFFFFHHHHHJJJJJIJJJJJJJJJJJJJJJJJJHIJJJJJJGJIJJ
@7151/1
catacataataaaattagaggaagtaggtgctgggcctcttgtatgcgaa
+7151/1
@@@DD?B?DDD4DHHBFHIGIHBEACHH?CFDF<8?ECECCB?FFHIG@6
@1571090/1
gtcaaatagttgcggagatcaatggtataagcatagaatgttcgacgtga
+1571090/1
CCCFFFDEBFHFHIIIE@BFGIGFA??DFIIGGIIEGGHIIIIIIGIHGA
@2595254/1
gtccgtcaaagcatttattgtggccgctctaggcagcaaacagttcatcc
+2595254/1
@@@FFDDDHDHADEHIGIIIHGGHBFEHIGEHHIIGIGIIGGHDFEGGHI
@2083773/1
gccagatgccaaagttcttgatcttcactgggctcttctctgggatttcc
+2083773/1
CCCFFDFFHHDHHJBGEIJIGIGIGIIHJIJIJJIJIIJJJIJIEDHIJJ
@532385/1
cataataaaattagaggaagtaggtgctgggcctcttgtatgcgaaggtg
+532385/1
CCCFFFFFHHHHHJJJJJJJHHIJIJJJJJIJJJJJJJIJJJJJIIJJEH
@4126202/1
ctattaattcattagcgaaaaacttatttttcacttttaaaaatacatca
+4126202/1
CC@FFFFFHHHHBHIJIJJIJHIIIIJJJGGHIJIJJJJIJJJJJJJGIF
@3102190/1
gtctgattctgtgatagtgaatacaagatcgtgggg
+3102190/1
@@@DDDDDHHDFF9EFGHHIAFDEB@F@GII?AF6F
@3617226/1
gttgaggcgcttgtggtggtgcacgcgcttgggcagagggaatctgattg
+3617226/1
CCCFFFFFHHHHHIIIGIJFHIIIJJJJIJIJJIJIGGHGFHHHFFFFFE
@3617290/1
gtgctgggcctcttgtatgcgaaggtgttgaggcgcttgtggtggtgcac
+3617290/1
CCCFFFFFHHHHHJJIIJJJJIIJJGHHHIHJIJJJJIJHIJHIGAEHIG
@7202686/1
cagcgaaatagtcacacccacgttggttatcaagtggcttggtaggatcc
+7202686/1
@@@DFD<DHFFHHIGFHIIIJJIJIIGIJGGIIGIIJJIIGE/94;=CBF
@9405/1
gtggtggtgcacgcgcttgggcagagggaatctgattgtgctgttgtgga
+9405/1
BBCFFFFDHHHHHJJJJJJJJJJJJJJJJIJJJJJJJJJJJJJJJJJJJJ
@7203025/1
ataaaaaagttatgtcaaattaaagaatcacgtcgaacattctatgctta
+7203025/1
@C@FFFFFHFHHHJJJJJJJJJIJIJIJHIJJJIJJJJJJJJIJJJJIJG
@9712/1
gcaaagagacgaagcgcgcgttctcatgtaatttttaatgttttccaaat
+9712/1
CCCFFFFFDHHFGIIIIGIIAGEHIIIJJIIJJIJJIJIGGHIJDEEHI?
@5149763/1
gtggattttaatgttattattacagcatacataataaaattagaggaagt
+5149763/1
B@BFFFFFHHHHHIJJJJJJJJJJJJJIJJJJJJJJJJJJJJJJJIIIJF
@1572582/1
gccagatgccaaagttcttgatcttcactgggctcttctctgggatttcc
+1572582/1
@@@DDDADDFB<AECF?EHEGGICDE@FAHC88?DEGEHIIIGC?BGBFG
@5150065/1
tgctgggcctcttgtatgcgaaggtgttgaggcgcttgtggtggtgcacg
+5150065/1
CCCFFFFFHHHHHJIJJJJJJJIIFGHIJJJJJJJJJJIJJJJJJIJJJH
@7712226/1
gatataaaagattggaagctagccgggcgg
+7712226/1
@<@DDDDD<DFFFIE<FE@FGHHI@:FB?D
@6170576/1
ctggagagaagatcctcatcttgtatagaggaggcttgggctcgctctcc
+6170576/1
CCCFFFEFHHHGHGIIIJJIJIIIGGGIIIJIJJIGGHFEE9DFDHFIDH
@1573457/1
cccgcgactccgtccgcgcggatgtcggtcttcacgtggaagttttattt
+1573457/1
@C@FFFADHFHHHJIJJJJJJIIIIJJHHFFFFFEDECDDDDCCDDDDDE
@7713053/1
gacgtcttcttgaatccacattggtgtgataaccgtgaactgatcgtgtg
+7713053/1
CCCFFFFFHHHHHJJJJJJJJJJJHIIJJJIIJJJIJJJJJJIIJJIJII
@534137/1
gattatttgtctgcagtggtcctgctgtttcgtgtattctaaattggttt
+534137/1
CBCFFFFFHHHHHJJJJJJIIJJJIJJJJJJJIJEGEIHIFIGGICGDFH
@2596660/1
gacgcaagaagtaccagaaacgggacttagccacaatctggtctggagag
+2596660/1
@@@DDDDDFB:DB?CG@:3<<A8FFAGBG?9????FBDFIC?BB@B?B;;
@534304/1
gttcacattgacaaacttaggtttgcttacagccattcccaactgtcctc
+534304/1
@?@DDEFFHHGHFGCHGIIIIIIIIIIIIIIEHIGIGIIIHIIIEGGGHG
@6171729/1
ctatgactggctgcgctttataaaaggcagttgcagaaacatcaatatta
+6171729/1
@C@FFFFFD?DDHDGIIIIJIJJGIIJIGIGGIJGGIIGAHIIEIGGIJB
@6687049/1
cataaataaaaaagttatgtcaaattaaagaatcacgtcgaacattctat
+6687049/1
@@@BDDB?FHBFFE<AACHDFHGBDHGDAB9?F4DCB?B?:69?DBDD?F
@6172330/1
aaattcttcttcttcagccggctttggtggttctttggctgtctctggtg
+6172330/1
@B@FFFFFHHHHHJJJIIJIIIJJJHI?FHGHGIJJJIJJJJJJJIJJGI
@4641734/1
gacctctccgactgacatgaacattggaaactcgcagagtgtgggcaaag
+4641734/1
CCCFFFFFHHHHHJJJJJJJJJJJJJJJJJJJJJJIJJJHJJJJJJJJJI
@2085760/1
tcataacgcagccagatgccaaagttcttgatcttcactgggctcttctc
+2085760/1
CCCFFFBDFFFHHIIBHHIIIFII?FHIIIIIIIIIFIIIC=FGGHBFGI
@6687353/1
ggaagtaggtgctgggcctcttgtatgcgaaggtgttgaggcgcttgtgg
+6687353/1
?@=:DDD?F==CD:AEA@CGEHFFIIFII;8?D1:DFGIIF=FBFBF=DF
@6687925/1
gcacagctggtacgtcaggcactgcagctcgtccgacccgaagtggttg
+6687925/1
@@<DDDBDF:<<?@ACBE?:<CB;2AFAGB@CGGIIE@?@B;A5=7.5?
@6173301/1
ggttcatcttttgaagattctgatattgatagttttttcattccctgcag
+6173301/1
@C@FFFFFHHHHDGIGHGIJJHBFHIJJJJJJHGJJJJJJIJJJJJJIII
@2086451/1
ctaccttcaagagcctcttctaaagcaaacaatgagacctgtgcaaccca
+2086451/1
CCCFFFFFHFHHHIIJJJJJJJJJIJIJJJJJJJJJJJIJJIJJJJJJJJ
@4642531/1
attacattttttataaacggtacatctagagtataaaaaactgataaatt
+4642531/1
@CCFDFFFHHGHHJJJIJJJFFHIJJJJJIJFGGGIIIJJJJJIJJJJJJ
@1575619/1
gaggaagtaggtgctgggcctcttgtatgcgaaggtgttgaggcgcttgt
+1575619/1
@@CFDEFDFHHFHIJGHIJIIIIIJJJJJJJE?CG?BDEHIJIJGIIJGD
@6688542/1
ctggagagaagatcctcatcttgtatagaggaggcttgggctcgctctcc
+6688542/1
@C@DDDDFDAHAH@FGBGEGHHHFHDHDEHGFHIIGH:FF@EEGEIIGAC
@11094/1
tcgtcttctacttctgcttctggcacatcaggagaagttggctcctcaac
+11094/1
CCCFFFFFHHHHHJJJJJJJJJIJJJJJJJJJHIIJJHIIJJJJIJJJJJ
@1576072/1
cctctatactttgcattaaaataatgcccattttcacaggcaagggatcc
+1576072/1
CCCFFFFFHHHHHJJJJJIJJJJJJJJJJJJJJJJJJIIJJJJJJJJJJI
@3620012/1
ccttcttctcttttttctcctttcttttgcgagctgctgccgaaagatta
+3620012/1
@C@FFDDEHFHHFIIHIIIIIIGB@EEH<<?6CFDGGEGHAA@;@ACF@F
@1063611/1
taaaaccaaaaatttgccggaagtcactattccacgcgaacgaagtcgcg
+1063611/1
CC@FFFFFFHHBFIJJIGHIEHIIEHIIJJJGIIJIIJJJIJHJHEEFEC
@3620422/1
ctcatgtaatttttaatgttttccaatcgacgactcctgtggctttcagt
+3620422/1
@CCFFFDFDHHHHJIJJJHIJJHGJJJHIIIJIGJJJJJJJIJIJJIIIF
@3620432/1
gtggcgcacagggcacgcttgcgcatgacatctatacatgccattggcgt
+3620432/1
CC@FFDFFHHHGHJJJJIJJIIJIIJJGIJJJIJJJIJJJIIJIJJJJJG
@7715515/1
ggcagagggaatctgattgtgctgttgtggaactgcttcacctgtggccg
+7715515/1
CCCFFFFFHHHHHJJJJJJHIJJJHIJHIJJJJJJJJJJIJJJIIJJJJG
@7715901/1
gtggtgcacgcgcttgggcagagggaatctgattgtgctgttgtggaact
+7715901/1
@@@D??B?8C<:D@C@?GHGFEGG<DDDGDHIHG@?/??=CFEB;;FDHB
@5152819/1
ctgcttcacctgtggccggcggcacgcagacgccttgatgacctccactt
+5152819/1
CCCFFFFFHHHHHGIJJJJJJJJJJJIJJGHHFFECEEEEEDDDDDDDDD
@536410/1
ctcgctacttctcgcacggcctttgctctgtatgtatgaccggtactcta
+536410/1
CCCFFFFFHGHHHJJJJJJJJJJJJJJJJJIJJJJJJJJJJJJFHIJJJJ
@7716122/1
tgaggcgcttgtggtggtgcacgcgcttgggcagagggaatctgattgtg
+7716122/1
@@@DDBDAHFHBFHDFH:EFHHFG?AFDF?BFHGIGIIB?CHHFEEE@B@
@5152901/1
gtgctgggcctcttgtatgcgaaggtgttgaggcgcttgtggtggtgcac
+5152901/1
C@@FFDDFHHHHHIJHIJJJJIIIJEFFHIHIJIFIJJGBGEGIIJGIJE
@1577718/1
tggtgcacgcgcttgggcagagggaatctgattgtgctgttgtggaactg
+1577718/1
CCCFFFFFHHHHHJJJJJJJIJJJIJJJJJJJJJHJIJJJJJIIJJJJIJ
@5153040/1
ataaaattagaggaagtaggtgctgggcctcttgtatgcgaaggtgttga
+5153040/1
?@@DFFEFGHHGGBHH?CHHCFFIGHCHGGIIGI@FCHIIG@DGBFFBGC
@3104843/1
cagccagatgccaaagttcttgatcttcactgggctcttctctgggattt
+3104843/1
CCCFFFFFHHHHHJJJFGHJJJJIJJJJJJJJHJJJJJJJJJJJJJIJJJ
@3105001/1
gcctcttgtatgcgaaggtgttgaggcgcttgtggtggtgcacgcgcttg
+3105001/1
CCCFFFFFHHHHHJHIJJCGHIJJJJJJJJJIJGIFGHGIIJJJJJHFFB
@4642736/1
ctttcagataaataagagccaagcagcggttgagaccgcgcaataatagc
+4642736/1
@BCFFFFFHHHGHJJJIJJJIJJJJJ3CGHIIJJIJJJJJJJJJJIJJHH
@5660380/1
gtcttgttaatgcctggccctcagcgacatgtaagagttcaatggggaag
+5660380/1
C@CFFFFFHHHFHJIGIJGHJIJJFIGEGHJGJIJIIBFHGIIIIJFCGI
@2598773/1
ctcttcttctttctgtacattcttttttcctcctttcttttttggtggct
+2598773/1
@BBDFFFFHGHHHGGDFGIIIHIIIGJGEHIIGIIJIIHIJIJJJHIGGH
@4643518/1
ggtgctgggcctcttgtatgcgaaggtgttgaggcgcttgtggtggtgca
+4643518/1
@C@DFFDFFHHHHJJJIIJJJJHGGI?FFHIGIIIIIJJJGIICGIHHID
@2599130/1
gtagaaaagtgctgtctgtacattgaaaataaaaataaaaaaaatagcag
+2599130/1
CCCFFFFFHFHHHJJJJJJJJJJJJJJJJJJJJJJJJJJJJJJJJJJJJJ
@4643739/1
cagtttggagttcacctttagaagtatgtttttagctgtcatctggttca
+4643739/1
CCCFFFFF<DHFHIJIGIJFHIIGJIGIHHHIIIIJJIJJGHIIHIHHHI
@4129548/1
gtgctgttgtggaactgcttcacctgtggccggcggcacgcagacgcc
+4129548/1
@@@DDDDDF:CB?<3AABEBHAHEFIFF<DFFFBFFFA=<6>?=@@88
@2088069/1
gttgtaatatagtttcttttttaattgttataaattcgtaattcgtagct
+2088069/1
@CCDDFFFHHGHDHGGGGIJIIIHJIJJIJIJF?EHCFCGAGIIIHHGHF
@4129586/1
gctggtggagcagatatagcggtggaggggaacacagtttgagttggggg
+4129586/1
CCCFFDFFHHHHHJJJJIJJJJFHIHIJJJGHIIJJJFHIGIJFEHJJJH
@2599527/1
gcaaatttttggttttaaccacatagttcccgatctcgcgggatctcttc
+2599527/1
BCCFDFFFHHHHHIGJJJJJIIJJIJIJGHHIEIJJJIIHGJIIHHFHGH
@5661513/1
cctcgcacgttggcagtaatagtacaagtgaaaagtcacttgccgatggt
+5661513/1
CC@FFFFDFHHHHJJJFHHIIJIGIIGHFGHGGHIBFFFGIAGHI:FHB8
@3106565/1
gtcctttctaaggttctaaactatatctgtaccaaatttcaaccaaatcc
+3106565/1
CCCDFFDDFHFHFFGGIGHGIIEHIIJGGIIIFGJIIJJIGIIJIGIIJ@
@6689600/1
cccacctcacgttccgccaattgcttcaccttatgatagtcatcgcggcc
+6689600/1
@@@FFFDDHGHFHHGIJIIGIIHIIIIEIIGIJJJGIGIJGIIJIIJGGG
@3106636/1
gacgactcctgtggctttcagtgaaacatcaaaatttatcgatctttgat
+3106636/1
CCCFFFFFHHHHHJJJJJJJJIJJIJJJJJJJJJJJJJIJJJJJJJJJJJ
@2088615/1
gatggagtgagcacgggctctgtgcctg
+2088615/1
@@?;DDFDDBBDBEFGHIHIICCB@<B1
@4644452/1
gtctgattctgtgatagtgaatacaagatcgtggggtgggcccaccaggc
+4644452/1
@@@DFFFFHHHBDHGHGEIAHGHDHIIIIGHFHH>GIHEHGIIGGFEIHH
@3106734/1
tgctgggcctcttgtatgcgaaggtgttgaggcgcttgtggtggtgcacg
+3106734/1
CCCFFFFFHHHHHJIJJJJJIJJJCGIIJHJJJJJJJJIJIJJJJJJJJH
@3106885/1
gtagcactgagtgacggcacctccgacactgaggtcacggtactcgcggt
+3106885/1
;=?D;ABBABAFFIB;@:FEFDGC@:@@@DB9?F9??9@67=;@@F@:8?
@7716249/1
gctgtgacttgtagtcaaggtggagattttactatctttcaagtcggcat
+7716249/1
@CCFDFFFHHHHHJGJJJJJBFHJJFHIJIIJJJJJJJJJJJJJJJJJJJ
@7716266/1
tgtcacggtagcactgagtgacggcacctccgacactgaggtcacggtac
+7716266/1
@@@BDFFDCFHFGIGBGHHCFHD@GHHHFHIIGEHGGIDHFFEHIIJ;DE
@6175707/1
atcaggacctgcaccatgcaccgccatgccatgtaccacgcctgggatgc
+6175707/1
CCCFFFFFHHHHHJJJJJJJJJJJJJJJJJJJJJJJJIJJJJJJJJJJJJ
@1065855/1
ctctgtgatctgtttcttggcatctatagatgtcggtggcgcacagggca
+1065855/1
CCCFFFFFGHHHHIJJJJIIJJJJJJJJIIJJIIJJHIJIJJJJIJJJJJ
@4644868/1
acgaagcggacgtcacggtaagcattcatcagaatgctatgcaacatctt
+4644868/1
@@CFFFFFHHGHHJJJJJIJJJJJJJIJJIIJJIJJJJJJJJIEHHIGJJ
@2600585/1
agacgatttcaccagtggtcttcttgaacttcttcaattgacgcaagaag
+2600585/1
?:;1?8DDFF?CDAFFFE33ACHIH<CA?EC@F9:9C:<CB<:DD:@8B?
@13905/1
ctgtggccggcggcacgcagacgccttgatgacctccactttgatgatct
+13905/1
?@@BDDDDFDAHGGIJJIDEEGGIGGHHF@DEDFEEDCCDDDDCDDEEDE
@1579052/1
gcctcttgtatgcgaaggtgttgaggcgcttgtggtggtgcacgcgcttg
+1579052/1
CCCFFFFFHHHHGIIGII?CFGHHIJGGIJJJHGIGGGGIIGGIJIHFFC
@7717505/1
ataacgcagccagatgccaaagttcttgatcttcactgggctcttctctg
+7717505/1
@@@FFFFFHHHHHJFIJJJJJJHIJJJIGHIJJJIIIIDIDGIHGJIJIH
@5154315/1
cttagccacaatctggtctggagagaagatcctcatcttgtatagaggag
+5154315/1
@CCFAEA?BDHFGIEGHIIICHIEHEDEGHGGIGFIGIIIDEGB9?B2DB
@14511/1
gtcttcttgaacttcttcaattgacgcaagaagtaccagaaacgggactt
+14511/1
CCCFFFFFHHHHHJJJJJJJJJJJJJJJJJJJJGHIJJJJJJJJJJJJJJ
@7717834/1
gccagatgccaaagttcttgatcttcactgggctcttctctgggatttcc
+7717834/1
@C@FDEFAFHHHDHIJIJIIIIJIJJJJJDDGCHHGIJIJJIJICGHIIH
@15035/1
caccagtggtcttcttgaacttcttcaattgacgcaagaagtaccagaaa
+15035/1
@CCFFFDEHHHHHJIJJJJJJIJJJJJIHIJIJJJJIIJIJGEHGGIEGH
@5155259/1
gccagatgccaaagttcttgatcttcactgggctcttctctgggatttcc
+5155259/1
C@CFFFFFHHHHGJGHJJJJJJJJJIJIJIJJJIIIJJJJJIIJCIJJJJ
@3623155/1
tatttattttttctatattttcaatgaacagaattgacccttctac
+3623155/1
CCCFFFFFHHHHHJJJJIJJJJIJJJJIJJJJJJJJJJJJJJJJJJ
@1067899/1
ggcagcaaacagttcatccttgaacttatgttttttacttccagtaaagg
+1067899/1
@<@AD7DDDFDFACBFHIFGIDB@FHFIEGHCGECFFHIHIGBFHFA?DG
@1068133/1
ctcagatacaccgtcacggaatacaaatatcttcttcggcaatctgcctt
+1068133/1
CCCFFFFFHHHHHJJJJJIJJJIJJJJJJJJJJJJJJJJJJJJJJJJJJJ
@7209335/1
gtgcaatttcttcatgtgtggtcattacactccaatctatatcgtaacca
+7209335/1
BBCFFFFFHHHHHIIJGIHIIFHIIJJIJHIIIIIJIIJJJJJJIIJJJJ
@537782/1
aggtgctgggcctcttgtatgcgaaggtgttgaggcgcttgtggtggtgc
+537782/1
??@DDFFFHHHHFIIJJIJJJGHHGIIEFFFHGGGGEEIIIJJIHGHG?C
@7209603/1
gaagtcttcaagtttggtgtcttctttcattacaatgtcacattg
+7209603/1
=?@D1?BD<?BCCFE<1AEFCH<AHA<9AB9C<HE9CGFBB9?G9
@537982/1
tgctgggcctcttgtatgcgaaggtgttgaggcgcttgtggtggtgcacg
+537982/1
CCCFFFFFGHHHHJJJJJJJEHIJEGHIJIJIHIJJJIGGGHHIFHGHHE
@15661/1
gggcagttcgtcaacaagacattactagctgagaatatttttttccgttt
+15661/1
@CCFFFEFHHHHHJJJJJJJJJJJJJIJJJJJJJJJJJJJJJJJJJJJJJ
@2089132/1
gtgtcgacggcgatgagagcccacgatgtaagtgcttcgggcttcaacag
+2089132/1
@@@DDDDAHFHHGIIIIIIIIJGHIGIJJGIICHIJIGIGHHFFE@CCEC
@3107286/1
gtggattttaatgttattattacagcatacataataaaattagaggaagt
+3107286/1
?@@DDDEDHFHBHFHHHGIIIIEGIGGIEGHIIIHG@EEHIIIIIFFGG@
@2089379/1
gtccgtttttaaactattttttcaatgccctaagtgagtatacatctatt
+2089379/1
@C@FFFFFHHHHGJJGHIIJJJJIIJJJJIJHGICDFI?GHGJIJJIIJJ
@3107377/1
gtccgtttttaaactatttttttcaatgccctaagtgagtatacatctat
+3107377/1
@@@DDDDDHHDAFHGIHHIIGHG@9EHEIG9DDF>0?@D?DGIGGEEGGG
@6176070/1
cattgaaaataaaaataaaaaaaatagcaggggttattgttatgtcgatg
+6176070/1
CCCFFFFFHHHFGJGIJIGIJIIIIJEGGIIGGDFFIIGIIGGHHGGHII
@3107660/1
aagacacggatcgcatacaccgtgaatataagtggc
+3107660/1
=?@D7:ADAADFHI?DBFFA2:EG7?BGAFB@9?F;
@2601066/1
gtaatggaattttttgaccaactggaacatagcagcgttgagtttgatga
+2601066/1
C@CFFFFFHHHHHJJJJJIIJJIJJJJJJJJJJJJJJHGJJJHIJJJJJI
@2090017/1
caaaaaatcacgtttatacattttttttttaatttttgtgttacgattcg
+2090017/1
??@DDDDD?>FA<AE<@GGGADBDF<FHGG<=F97=CG=C=;ECA?2?CC
@2090192/1
aacgaaaccaatttagaatatacgaaacagcaggaccactgcagacaaat
+2090192/1
CC@FFFFFHHHHHJIJIIJJIIJIJJJIJJIJIGGJIIJEIIJJIJJJGE
@2090321/1
cataagaccagtagtatggaacccttcagacgatatagcgacagtgacat
+2090321/1
CCCFFFFFHHHHGJIJJJJJJJGIJJJJJJJJJJJJJJJIJJJJGIJJIH
@6176982/1
gactcataacgcagccagatgccaaagttcttgatcttcactgggctctt
+6176982/1
CCCFFFFFHHHHHJJJIJJIJJJIJJJIIHIJJJJJJJJJJJIHIIIIJJ
@3108761/1
cttcgacatattcggcgatgatgcattcttcctcgtcaagcaaataaagg
+3108761/1
C@@DFFFFHHHGHEBEHGHG>BEGGIGGIIIIIIIIDHEIIIIIIGIIGD
@4132314/1
cttcactctccgatgaagaacttccatcttcagatttatgtttgcacata
+4132314/1
@<@ADEFFGFDHF;EGFHHC>?BHHGBA9EGFCGFEFDHGD@9B?DGE@>
@5663032/1
ggcagagggaatctgattgtgctgttgtggaactgcttcacctgtggccg
+5663032/1
CCCFFFFFHHHHHJJJJJJJJJJJJJJJJJJJJJJJJJJJJJJJJJJJJJ
@6690914/1
gtttattttgtttttctctgtgatctgtttcttggcatctatagatgtcg
+6690914/1
??;;ABDFFFCAFAGHIBIEHHGHIIFHGEEEHHIEIG@4CFCFBGHBAD
@5663090/1
cctcatcacaacatctaaagctaagatggcatcatatggtatctgcctgg
+5663090/1
CCCFFFFFHGGHGJJIJIIEDGIIJJHHJJJIJJJJJGFHHIJJJJIJHG
@3109091/1
gtggtggtgcacgcgcttgggcagagggaatctgattgtgctgttgtgga
+3109091/1
@@@FDADDHFFHFGHGHIGGIIJIGGDHGGDHIIEHHHFGHJJFCH@DE9
@4647189/1
caccagtggtcttcttgaacttcttcaattgacgcaagaagtaccagaaa
+4647189/1
CCCFFFFFHHHHHIIJGIJJJJJJIJJIJJJIIIIIJIJIIGGJJJJIJJ
@6691166/1
gattccaacgccccctggcgtaaaataacgtcaatacattggatctcctc
+6691166/1
@C@DFDDEFHAHFIGEDDEGDGGIIFIIGADFBDFHCHG@==CHIGAHIG
@2091473/1
ctttagaagtatgtttttagctgtcatctgg
+2091473/1
@CCFDEDDHDDFHCGIJIJGGHDIIHEGIJA
@5663622/1
cgcaagaagtaccagaaacgggacttagccacaatctggtctggagagaa
+5663622/1
@?@DDDFFGAA?CGHBFGHIGIEEAGEE@DHEHC@D<D????DHDDBFCB
@5663697/1
gttgtaatatagtttcttttttaattgttataaattcgtaattcgtagct
+5663697/1
?==DADBD?DFFCDGEHIGGGHIIIIGFHGGIIEFGHIBB?BDFDF>B=H
@6178274/1
ctcgaatagtcttttctaacttgaacagtgcgatgttttacaagggcagg
+6178274/1
CCCFFFFFHHHHHJJJJJJJJJJJJJJJIJIJIJJHIJJIIIJJJIIJJJ
@6691828/1
ctttgtgcgccacatcaatgttgataaaggctttattggtaaatatggcg
+6691828/1
@BCFFFFFHGHHHIJJJIJIIIJGHIHIHGIIJJJJJJJIIJJJJIJJJJ
@7720638/1
tttattttgtttttctctgtgatctgtttcttggcatctatagatgtcgg
+7720638/1
@CCFFFFFHFHHHJJJJJIHHFHJJJJJIIJJCBE>GBGFIGGEHEFIIJ
@1069780/1
ctccagtactttagctttgacagtgtaaaacttctcggaaatctccaatc
+1069780/1
CCCFDDDEFHHHGJJJJJJGIIJIJJJJJJJJJIJJJJJJIIJJJJJJJI
@17223/1
ctcttgtatgcgaaggtgttgaggcgcttgtggtggtgcacgcgcttggg
+17223/1
BC@FFFDFHHHHHIGIGGFHIGIGFHHIJJDHGFHB@CHHJGIJHFFFDD
@7721284/1
ctctatactttgcattaaaataatgcccattttcacaggcaagggatcct
+7721284/1
CCCFFFFFHHHHHJJJJJJJJJJJJJJJJJJJJJJJJJJJJJJJIJJJJJ
@3624976/1
gtcgtatgattatttgtctgtagtggtcctgctgtttcgtatattctaaa
+3624976/1
=@@FDFFFHHFHFIJJFHIJIIJJJJGHIIIIGIHIIIIHEIIJIGIGIJ
@1070905/1
ccttcttctcttttttctcctttcttttgcgagctgctgccgaaagatta
+1070905/1
?@@FDFFFHHGGGJJJJJJJJJJJJJJJJJJJJJJJJJJJJJJJJIJJIJ
@3625479/1
gtaccgtagcctgtaatttttgtctttcgcgaaatattccgcgacagatg
+3625479/1
CCCFFFDDHHHHHHIJJJJIIIHIJGJIIIJJIJJJJJJJJJJIJHHFFF
@4133022/1
tgattatttgtctgtagtggtcctgctgtttcgtatattctaaattggtt
+4133022/1
BCBFFFFFHHHHHJIJJIJJHIJJJJJJHIJJIHIJIJJJJJIJJJJIHI
@1583690/1
ccacaatctggtctggagagaagatcctcatcttgtatagaggaggcttg
+1583690/1
BC@FFFFFHHGADHIIJJIIHIIJIIFIIIJFJIIIJIJIIJ9FGIHGE6
@1583859/1
gctcgttttgttagacttcagtgtagctttgtattatgttcactttctta
+1583859/1
C@CFFADDHBDFBFFEHIIJJGIGHGIJGJJFIIIIGJHIBFDDHIJIG@
@3110227/1
ctcatcttgtatagaggaggcttgggctcgctctccgaagggagcttgcg
+3110227/1
CCCFFFFFHHHHHJJJJJJJJJJIIIIIJJJJJIIJJJJGJJHIJIJIII
@1584042/1
gtcgagtagagccttagctgcggaatgcttagcttccttcttagag
+1584042/1
:1=AD@DDD82AFI>?AEHIEF@GED<?9??1CG?9?:B<FD<?98
@2092493/1
agacgatttcaccagtggtcttcttgaacttcttcaattgacgcaagaag
+2092493/1
CCCFFFFFHHHHGJJJJIHIJJIJJJIJGIGHJIJIIJJJIEHIJJJJJJ
@6692870/1
ctaagtgagtatacatctattaaattcaaacgcagagctcattatgttga
+6692870/1
@@<?DDD;FFHH4<CFEGHGGEIDHHHIIGHHEIB6FEBGIIG@GIIIGH
@2604475/1
atacataataaaattagaggaagtaggtgctgggcctcttgtatgcgaag
+2604475/1
@@@BDDDDHF?A?BGHIEE?FEGGDFHFAGAAFHHHEIIGHBFGHGGAAD
@2604526/1
gttggagcttggtacaaagcaaaggtcgggcagttcgtcaacaagacatt
+2604526/1
B@@FFFFFHHHHDGIIGGIIHGHGIIIGIJJIIIIJJJJGIIIIIJJJJJ
@2604717/1
gttcaaggggatctgagaatggtttagattcacaattttgtccgctggac
+2604717/1
CBCFFFFFHHHHHJJJJJJJJJFHIJJIJJJJJJJJJJJJIIJJJJJJJJ
@4133996/1
ggcagagggaatctgattgtgctgttgtggaactgcttcacctgtggccg
+4133996/1
CCCFFFFFHHFHHJJJJJIJJJJJHIJIIJIJJJJJIJJJJJJJJJJJII
@4134002/1
cctgcctcacatgattcatccacaaattccaacccttgcgtttcaaaaca
+4134002/1
CCCFFFFFHHHHHIJJJJIJJJJJJIJJJIJJJJJJJJJIGJJJJJJJJJ
@6179765/1
cgtagggtaagacacggatcgcatacaccgtgaatataagtggcaaaggt
+6179765/1
@@@FDFDBFHFHHJJGBHGBFIIGHIJJJI8DCCIGGIIJ9BGGIGCGI7
@6693305/1
gcgaaggtgttgaggcgcttgtggtggtgcacgcgcttgggcagagggaa
+6693305/1
@@@FDDAABFDBHGDGIJIIJJJG?BBFHHIIFDHGEEDAECEDD=D@AB
@4649527/1
gtggattttaatgttattattacagcatacataataaaattagaggaagt
+4649527/1
@@@FADFFGBFDHIIJJGHHIJIIIIIIIIICBDHIIGGHGGEEGGIIIE
@4649619/1
ctagaatcactggttcaaattcaaataaaatcactctgcaatcctgcctc
+4649619/1
C@CFFFFDBDFGHBHIJJGJJIICEHHGIJIGGIJIIIJIGIJJJJEIIJ
@2605028/1
ccctgatagagacgatttcaccagtggtcttcttgaacttcttcaattga
+2605028/1
CCCFFFFFHHHHHJGGIJJGHHGIFHGIJIIGJIJJJJJJIJJJJJIJJJ
@6179904/1
cactgagtgacggcacctccgacactgaggtcacggtactcgcggtacat
+6179904/1
CCCFFFFAFHHFDGIJJIJJJIJIJIIHGIFFHIIJGIGIGHGGH=DEFF
@4134300/1
gacgcaagaagtaccagaaacgggacttagccacaatctggtctggagag
+4134300/1
???DDD@DADADDE<<<?3A@F=ADDDEIICBD?DADADDIBD<@A>D3B
@3111204/1
gtgggttcgtgaatcatgccctcaatctgcaccagttcatatttgggcac
+3111204/1
CB@FFDFFHHHHHJJJJJIJJJJJJJJJJJJJJJJIJJJJJJJJJJIJIJ
@2093550/1
gtacacctgagcgagactcataacgcagccagatgccaaagttcttgatc
+2093550/1
@@@FFDDDHHHHHGIDEHHIJJIJJIIIJIFICGGGJIIIJHHGHGIGGH
@540040/1
cgggaactatgtggctaaaaccaaaaatttgccggaagtcactattccac
+540040/1
CCCFFFFFHHHHHJJJJJJIJJJJJJJJJJJJJJJJJJJJJJJJJJJIJI
@2605772/1
cttccgtcttgggtgaggcataacggggtgggttttacagactagaaccc
+2605772/1
CCCFFFDEHHHHHEGHIJJIJJJJJIIJCFHJBGHIIJJJJJIIIJIIHH
@4650382/1
tcactcatcaactcgttacatcacctcgtttatgttttgagactagctac
+4650382/1
@@?DDDDDDFHDHIBHFHAFH?HBDFGFCCC?CB:?DCF@BHGGGECBDB
@1071769/1
gcctcttgtatgcgaaggtgttgaggcgcttgtggtggtgcacgcgcttg
+1071769/1
CCCFFFFFHHHHHJIIIJHGHHIJJJJJJJIJHJJIJJGIJJJJJJHFFD
@18521/1
ttcaaaagaaaacctagaatcactggttcaaattcaaataaaatcactct
+18521/1
CCCFFFFFHHHFHEGIJJIJJJGGIJCHHGIJIJJIGHIJJJJIEHIIJJ
@7722826/1
gggcatagtaggtaggcgtagggtaagacacggatcgcatacaccgtgaa
+7722826/1
@<@FFDEBDFHDAEFGBCFFAHEGHGDFGGIBIIAFEECHGGICHEHGGE
@5159143/1
cgcaagaagtaccagaaacgggacttagccacaatctggtctggagagaa
+5159143/1
CCCFFFFFHHHHHJJJJJJJIJJJJJJJJJJJJIJJJJJHIIJJIJIIII
@7723015/1
cgaaggtgttgaggcgcttgtggtggtgcacgcgcttgggcagagggaat
+7723015/1
CCCFFFEEHHHFHJJJJIJJHIJEGGHIJJJJJJIIIJJJJHHFFFFCBB
@1072652/1
cagtggtcttcttgaacttcttcaattgacgcaagaagtaccagaaacgg
+1072652/1
CCCFFFFFHHHHHJJJJJJJJJJJJJJJJJJJJJJJJJGHIJJJJJJJJJ
@5159444/1
ggtgcacgcgcttgggcagagggaatctgattgtgctgttgtggaactgc
+5159444/1
@B@FFFFFHHHHHJIJJJJIJJJJJIIJJJJJJJJJJJJJJJJIJJJJJJ
@5666244/1
aggcagttgcagaaacatcaatattaagcatcattttccattggctgggt
+5666244/1
CCCFFFFFHHHHHJJJJJJJJJJJJJJJJJJJJJJJJJJJJJJJIJJJJ?
@5666277/1
agacagcacttttctacgattttattatatg
+5666277/1
@@@DDDDA;C<?DH@CGC:?B@AACHHDBHG
@5666346/1
gtgatctgtttcttggcatctatagatgtcggtggcgcacagggcacgct
+5666346/1
@@@FDFFFHGHHDIIIIIIEHIDGIIIIIGGIGHBEHIGIGGIGIEIIJI
@19758/1
gtctgattctgtgatagtgaatacaagatcgtggggtgggcccaccaggc
+19758/1
B@BFFFFFHGHHHIGHIIJIJJJJIJIJGIIEH@HIDGGIIEIJJJJCGE
@5666401/1
atcacgtcgaacattctatgcttataccattaatctccgcaactatttga
+5666401/1
CCCFFFFFHHHHHJJJJJIJJJJJJJJJJJJIIJJJJJJJJJJJJJJJJJ
@7213999/1
ccggccttgattttataatttagagacacgtgtacatttcgagagaacaa
+7213999/1
CCCFFFFFHHHHHJJJJJJJJGHIHIJJJJHIIHIJJJJJJJIJJJJJJJ
@5666871/1
gtccataatcattcctggaatccgtgtcgacggcgatgagagcccacgat
+5666871/1
CCCFFFFFGHHHHJJJJJIJJJJJIJHIJIJJJJJJJJIJIIIJJHGHFF
@1073698/1
tcacggtactcgcggtacatgttgtgtacacctgagcg
+1073698/1
;?@DA:A:<<?:CD>1@8:?B?D@GCFFC<:FDF;B<7
@5666882/1
ctcatgtaatttttaatgttttccaaatcgacgactcctgtggctttcag
+5666882/1
CCCFFFEFDHHHGJJJJJJJJJJJJJIJJJIIIJJJJIIJJIIIIJJJIH
@3626426/1
actgagtgacggcacctccgacactgaggtcacggtactcgcggtacatg
+3626426/1
CCCFFFDEHHHHHJJJIJJJJJJJJJJJJHIJJJJFGHJJJJJHEFFFDF
@5160585/1
gaatcagcctcgcgggtgggtctggcatggtgcctagagggacgggagtc
+5160585/1
@@@DD>DDBHDFFIEG@G<?FDCCCHIIE9CGGHGIICDABBADB>@38?
@6181326/1
cctgtggccggcggcacgcagacgccttgatgacctccactttgatgatc
+6181326/1
CCCFFFFFHHHHHJJIJJJJJJIJJHHHFFFFFFEEEDEDDDDDDDDEFD
@6693716/1
gcttatactccgcctccaacttgatacaagcttctcggacagcagtgagt
+6693716/1
=?@DDDDDFHBDACDHEFF@CAHBA?<:?@CBFEHAHGIG@??>BFHHC8
@6181487/1
gcacctccgacactgaggtcacggtactcgcggtacatgttgtgtacacc
+6181487/1
BC@FFFFFHHHHHJJJJIHIGHIJJIIJIGJJIIGIIJIFHIIHHHJJJH
@4651351/1
ctgtttcttggcatctatagatgtcggtggcgcacagggcacgcttgcgc
+4651351/1
@@@DDD;D??CFB:?AFHI@?<BCDFHF;E;::D6FFDHCEEHBEC@2@A
@2094017/1
ctgagtgacggcacctccgacactgaggtcacggtactcgcggtacatgt
+2094017/1
@@@=D?ADFADHHIIGIIIDGHHGIBGF9BGHGGGBEHHIGHEHBF@BCD
@4651447/1
gcacgtagttctcagcttccctgcaaagttaaccatcttgtattcaaaag
+4651447/1
@@CFFFFDFHHHHJIJJJJJJJJJJBCHIJJJIIJJJJJIIIJJIGGGIG
@5161101/1
ctggctcccatgtcacggtagcactgagtgacggcacctccgacactgag
+5161101/1
BCBFFFFFHHHGHHIJJJCGHIJJJJJJGHJJJJJJJJJJJJJJJJJJJJ
@3113067/1
gcgcacagacgaacagacaaacagacaaacagacaaacagacaaacagac
+3113067/1
???DDDDB3<0D?C?C3AA?:CC??DD>??DDDBDDBBDDBBBBCAD@=6
@6694397/1
cttgaatccacattggtgtgataaccgtgaactgatcgtgtgggagtact
+6694397/1
CCCFFFFFFHBFHHIICG:CFHIIHGIGGHIIIIEHGHBFBFEGDBBFHI
@2094357/1
cggcacctccgacactgaggtcacggtactcgcggtacatgttgtgtaca
+2094357/1
@C@DDFFDFDFDFIIIJGII?FHIGIDBFGHGIJJFHHCFGHGEGG;AEH
@3113179/1
ctgcttactccgcatatgactgagtttcccctcatgcacggtggggtgcg
+3113179/1
@@@FDDDBFHDHHIIHGIJJJIGGHIIJJIIIIIGIJIIJG?FDDH<AHH
@4136497/1
gcattattacattttttataaacggtacatctagagtataaaaaactgat
+4136497/1
@@@DDFFFHHHHHJJIJIJJIHGIJGHGIIIJIJJJDFHIJIIIIJIJDE
@6694611/1
gtggtgcacgcgcttgggcagagggaatctgattgtgctgttgtggaact
+6694611/1
CCCFFFFFHHHHHJJJJJJJJJJJJJJJJJJJJJJIJJJJHIJIIJJJJJ
@6694627/1
tgcaaaaattaaacgaagcattgaaaataaaataggtacttatatactga
+6694627/1
@@@FFFFFGHHHHJJJJJIIIJJJJJIJIIIJJIJJDGIJJJJGJJJJJI
@2606925/1
tgtggaactgcttcacctgtggccggcggcacgcagacgccttgatgacc
+2606925/1
@@?DDFDEDBHFHGIIGCAECFDGF>8?@A;BB=EEB?AAABBD;A@@CA
@6694766/1
cgaattacatgacatcaggcttccgtacattttatactaagctgtaaagt
+6694766/1
C@CFFFFFHHHFHJJJJIIJIIGGIIHGGEGGIIJJIIGC@GHGGCFGA9
@2607039/1
gctttttccagatccactcttgctccatggtccaggagcagcagcgtgcg
+2607039/1
@<@AB>;?D?CFFB9BF<FACFCH:<FCH>EHGG9@C@DBHHCHEIIIEG
@3113590/1
gcgaaggtgttgaggcgcttgtggtggtgcacgcgcttgggcagagggaa
+3113590/1
CCCFFFFADFHHFJJIJJIJJIJJGIJAGHJJJJJJJJJJHHHFFFFDCD
@4652326/1
cggatctatagaggctgtcactgcagcgatactgggaacattcgactgat
+4652326/1
@?@DDDFDHGFB<FGHIIICDHGGEIGG?FGGIGEGIAFFHGHCCDDGCD
@4652355/1
cgacactgaggtcacggtactcgcggtacatgttgtgtacacctgagcga
+4652355/1
CC@FFFFFHHHFHHHIIEGIIIJJIJFHIIIJIIHHGIJIIIHHIIIJJG
@4652449/1
gtttcaaaacaattcattttaggttcaagttaaccgcaatgttggagctt
+4652449/1
CCCFFFFFHHHHHJJJJJJJJJJHIJJJJJJJJJJJJJJJJIJJJJJJJJ
@3626813/1
gtctgtttgtctgtttgtctgtttgtctgtttgtctgtttgtctgtttgt
+3626813/1
@?@DDDDEHFDHHJJGIEEDGFGHIBHHGCHHICBCACEGGFFEHFCHII
@2095180/1
gagggaatctgattgtgctgttgtggaactgcttcacctgtggccggcgg
+2095180/1
C<@FFADEDHGHHJJIJIIJIIFIIJIIGIJJIIEGJJFDIHHHEHIIIF
@6183248/1
gtcgatatgtggatgtagctgccattatgtagactgttgtgttgaccaat
+6183248/1
@@CFBDDDHHFDFIBHEGHHFGGAHIIIHCDHFGHIFHD?DHIBDFFBHG
@1587112/1
gcacgaccatttttttcctacatttcattatttgatcaagaagtaca
+1587112/1
CCCFFFFFHHHHHJJJJJJJJJJJJJ:01:BFIIIJJIJJJJJHIJJ
@5162499/1
gggctctcaggcaggcaagatgggcatagtaggtaggcgtagggtaagac
+5162499/1
@@@DDB;A??FDDEHG=>FHG@GHHCHCHHEHI<?GEIH??FGHH;@FGB
@3627625/1
gacgtcagcccctacgatcatcactgccgtgtcctttatacatttcggca
+3627625/1
CCCFFFFFHHHHHIIJJJJJJJJJJJJJJHIHJJJJJJJJJJJJJIJJJJ
@20696/1
ctgcaatcctgcctcacatgattcatccacaaattccaacccttgcgttt
+20696/1
CCCFFFFFHHHHHJJJJJJJJJJJJJJJJJJJJJJJJJJJJJJJJJJHJJ
@5667453/1
cccacgttggttatcaagtggcttggtaggatccaag
+5667453/1
@@CFDFFDBDFFHGIGJIAFGABGGEF>GE>@;D<GC
@1074540/1
cttccggcaattttttggttttaaccacatagttcccgatttcgcgggat
+1074540/1
CCCFFFFFGHHHHJJJJIHIJJJJJIGHGJIGHIHGHIBGHJJIIHFFD@
@3628372/1
tgctgttgtggaactgcttcacctgtggccggcggcacgcagacgccttg
+3628372/1
CCCFFFFFHHHHHIJJJJJJJJJJJJIJJJJJJJJJHHHFFDDEDDDDDD
@7215497/1
tgggcctcttgtatgcgaaggtgttgaggcgcttgtggtggtgcacgcgc
+7215497/1
CCCFFFDFHHGHHIIJJEGGIEGHHGIIJEHIJJIIJJJIJJIIIIJJHF
@5668064/1
gccagatgccaaagttcttgatcttcactgggctcttctctgggatttcc
+5668064/1
CCCFFFFFHHHHHJIJJJIJJJJJJJJJJJHJIJJJJJJJJJJJJJJJJJ
@7215668/1
ccgtcattgaacaatctcgtatgatgccgtttctgtaccaataggaacaa
+7215668/1
CCCFFFFFHHHHHJJJJJJJJJJJJJJJIJJJJJJIJJIJJJJJJJJJJJ
@4653362/1
actgagtgacggcacctccgacactgaggtcacggtactcgcggtacatg
+4653362/1
CCCFFFADHHHHGJJJJJJJJJJJJJJJJDGHJJJFHIIIIJJHADDFEE
@1075223/1
ggatctgagaatggtttagattcacaattttgtccgctggacaatgtttt
+1075223/1
BCBFFFFFHHHHHJGHIIJIJJJIJJIJJJJIJIJJJJIJIJJJJJGIJJ
@7726055/1
gggagtactgagcagtatctattcagtaaacttatagctgacactga
+7726055/1
@<?7A2ABFFB><EDCBFIC@IHG>HHFF@BHHFGGGIGGBEIIIID
@3629491/1
gatggagtgagcacgggctctgtgcctggctcccatgtcacggtagcact
+3629491/1
C@CFFFFFHGGHHJJJIIJJJIIJJJJIJJJJJJJJJIJIIJJHIHJJIJ
@5668894/1
gcgtcggttgcggaatcagcctcgcgggtgggtctggcatggtgcct
+5668894/1
CCCFFFFDHHHHHIJJJJJJJJJJJJJJ@EFFAEEEDDDDDD@CDDD
@4139017/1
cgggatatggaattttaatttatgccccctttaaaaaaagctcgatctca
+4139017/1
@CCFDFFFHHHHHJJJJJJJJJJJJJJJJJJJJJJIJJIJJIIJJJJJJJ
@4139173/1
tcgcaagatagtgagacattcactttttagtcataatcttcagatactcc
+4139173/1
CCCFFFFFHHHFHIIHIIIJJJJJJJIJIJJJJJJJJJJJJJJJIJJJJJ
@4654266/1
tggcgcacagggcacgcttgcgcatgacatctatacatgccattggcgtt
+4654266/1
CCCFFFFFHHHHHJJJJJJJJJJJJJJJJJJJJJJJJJJJJJJJJJJJIJ
@4654574/1
ccctgctattttttttatttctattttcaatgtacagacagcacttttct
+4654574/1
CCCFFDDDFDDDFGIGGIJJIIGIIJJJJGIJGIFIE>GIICGGCHIJJJ
@542855/1
aggtaactttgccagtttatagtgagagaacatcgaaaacccggagaata
+542855/1
?@@BDFFFFDHHHJJEGIIJJJCIHIJIGIJJJJJJJJJIJIJJBHGIDH
@3630123/1
ggaactgcttcacctgtggccggcggcacgcagacgccttgatgacctcc
+3630123/1
??@DADDDHHHHGIJIBGGGIIGJJJDHHIIIHHDEDABDCCCCACCDCD
@5669538/1
gttacaacctctatactttgcattaaaataatgcccattttcacaggcaa
+5669538/1
@BCFFFEFHHHHHJJIJJJJJJJJJJIIIJIJJIIIJJJJJJJJJJJIJJ
@7726980/1
ggttctttggctgtctctggtggagg
+7726980/1
?@;D?B?DH<CBFIEFBBFG3AB?FD
@4654774/1
gttccatcactatcaaaacttctcaggattgaaacgtcttttatgttggg
+4654774/1
CCCFFFFFHHHHHJJJJJJJJJJJJJJIJJJJJJJJJJJJJJJJJJJJJJ
@5165528/1
gccagatgccaaagttcttgatcttcactgggctcttctctgggatttcc
+5165528/1
CCCFFFFFHHHHHJIIJJJJIIJJJJJJJJJIJJJJJIJJJJJJHIJJJJ
@3630542/1
gtctggagagaagatcctcatcttgtatagaggaggcttgggctcgctct
+3630542/1
CBCFFFFFHHHHHJIIJJJJJJJJIIJJJJJJIJGGHIGGGIJJGGGIED
@4655190/1
agcactgagtgacggcacctccgacactgaggtcacggtactcgcggtac
+4655190/1
@@@DDDDDFFFD?A1?E?8AFB?8CGFCE?DCDFCCFF<CAFCFE;BB><
@1077120/1
gtggtcttcttgaacttcttcaattgacgcaagaagtaccagaaacggga
+1077120/1
B@@DDFFFHHHHHJJJJJJJJJIJJJGIJJJJJJJJHHIJIJIJIJJJJJ
@1077226/1
ccacatcaatgttgataaaggctttattggtaaatatggcggattgg
+1077226/1
@CCDFDFDFHHFHGIIJIGHHGGGGIIIJJJIIJIIGJJJJI@0?8B
@7216223/1
gttcacattgacaaacttaggtttgcttacagccattcccaactgtcctc
+7216223/1
CCCFFFFFHHHHHJJJJJJJJIJJJJJJJJJJJJJJJJJJJJJJJJJJJJ
@4140359/1
cacgtagccaatcttattctcgagactgtccaaggatttgtggaagcgta
+4140359/1
@CCFFFFFHHHHHJJJJJJJJJJJJJJJJJJJJJJJJJJJJJJJJJJJHI
@3631010/1
ggttattgttatgtcgatgtcgaacccaaaaatgtaattaactttttttt
+3631010/1
@@@FFFFFHHHGHEFHIJIFFGGFDHHIGIGGGHFHGIHJJAHGIIJJJJ
@1588469/1
ttgtggaactgcttcacctgtggccggcggcacgcagacgccttgatgac
+1588469/1
@@@FFFFFHFHHHIIJJJIJJJIJJJIJJJJJJIHHFFFDDDBDDDDDED
@7217289/1
atctgtttcttggcatctatagatgtcggtggcgcacagggcacgcttgc
+7217289/1
CCCFFFFFHHHHFIJJJJJJJJJJJIJJJHJJIIJJJJJJJIJJJJJJJI
@1588609/1
gtccttatttccgacccacaaacaattaagccttgggtaccgtagcctgt
+1588609/1
@@@FFBDDHHHFFIIEHGIGIIDHIIDHHIGICFGHIFCGGIDDCCG@GC
@1588691/1
ctcccatgtcacggtagcactgagtgacggcacctccgacactgaggtca
+1588691/1
CCCFFFFFHHHHHJGHJJJJJJJJHHJJJJJJJJJJJJJJJJJJJJJHJI
@3114910/1
gttcgacattgacataacaataacccctgctattttttttatttttattt
+3114910/1
CCCFFFFFHHHHHJJJJJJJJJJJJJJIJJJJJJJJJJJJIJJJJJJJJJ
@2097344/1
cagcatacataataaaattagaggaagtaggtgctgggcctcttgtatgc
+2097344/1
@CCFDFFDD?FBFBHGGGGHGEHEFEE<CHC@FIGGCFFGIIIIE?DHHE
@2610065/1
tggcgcacagggcacgcttgcgcatgacatctatacatgccattggcgtt
+2610065/1
@B@FFFFFHHHHGGGIJJJJJJGBGGIIIGGHIJJJDIGHIJJJIJJJHI
@6184727/1
gttaattgtaaaaaaataatctttacttttatacttgaaaag
+6184727/1
;:=DDDD<DD8B?GHGGHGIDH9CF9?EBF@GDGHHGABF?0
@6184736/1
caccagtggtcttcttgaacttcttcaattgacgcaagaagtaccagaaa
+6184736/1
@@CDDDFFFHHHGIIIGIBGIEHFHDHHHIHGCGGGGHGGGFHA@GHGGI
@23735/1
gtcgaaatcaacttcagtgtatcggttgggcagtagtgtgagtgcatcaa
+23735/1
BBCFFFFFHHHHHJJJJHIHIJJJJHIIJJJJJHIJHIGHGJHICHIJJJ
@2097798/1
ctgattgtgctgttgtggaactgcttcacctgtggccggcggcacgc
+2097798/1
@CCDFFDDGHHFCGCEHIIIIJIJJJIIIGHJGIGIJJIIJEEFFDD
@2610519/1
gtgaggagcatgctcgccatcaggacctgcaccatgcaccgccatgccat
+2610519/1
@?@DDADDDF<BF@GFG@??EDGHHGGHEB?FFEH<GHHIIGHIIGEGIF
@24057/1
cgctcatcgggaggtgtggcagcctccttgaccattttagatatttgttg
+24057/1
;@;ADDDDDHHHAB<8<A@;EBGADCHF<@FEFFDEHE?8BFGB<CC=F@
@2611006/1
cctcatcttgtatagaggaggcttgggctcgctctccgaagggagcttgc
+2611006/1
@@@FFFFFHHHHGJJIGIJIHEGG:;EFBGBBFBFHIHGIB@BAFBCDDD
@5670783/1
tggctcccatgtcacggtagcactgagtgacggcacctccgacactgagg
+5670783/1
8::BD?B:A:A<ABEEHHGDDBECAHB1??F@@DFHIEFFDGHIECHEHI
@7728032/1
gtcgtttaagaggagttcagtgacatacacacgtacagaagaattatata
+7728032/1
CCCFFFFFHHHHHIIHIJJJHIJJJJIJJJJJJJJJJJJGIJDHIIJJJG
@2098840/1
catcgttctcagcatggtaagaaggtggcggccagaatctagacatgcac
+2098840/1
@@@DDDDBHHGHHGGHG<AFHGGG@AFCGHHEDEHDCHIIJFGGGIIAEH
@5166816/1
gttgtggaactgcttcacctgtggccg
+5166816/1
@@@DBD;B<;2<CA?4<BDE9A@B=E@
@2099139/1
catacataataaaattagaggaagtaggtgctgggcctcttgtatgcgaa
+2099139/1
CCCFFFFBDD?F>9CFGIH<F?AFEGGH<EEBH<GGEGHIIFH<GGBGH>
@1077738/1
ggtggtgcacgcgcttgggcagagggaatctgattgtgctgttgtggaac
+1077738/1
@BBFFDFDHHHHHJHHIJJHJJJJJJJJJJJJJIJJIJHHIHJJGHJJJJ
@3631783/1
cgggcttattctgcatacctgccatgcgctggtaagcgctatggactgcc
+3631783/1
CCCFFFFFHHHHHJJJJJJJIJJJJJJJJJJJHIJJIIJJJJJJJJJJJJ
@4141353/1
aggtgctgggcctcttgtatgcgaaggtgttgaggcgcttgtggtggtgc
+4141353/1
@@@ADFFFHHHHHJJJJIJJJJJGGHIEGHHJIJJJJJJJJHHEF@EHHH
@5167458/1
agaagatcctcatcttgtatagaggaggcttgggctcgctctccgaaggg
+5167458/1
CCCFFFFFHFHHHJJJJIIGIIJJJIJJJJJEHGGHGHIJIIHGEIJGIG
@7728984/1
cgacgtaccataactcgtgtttaccctgcacgaagaaatttgaatctatt
+7728984/1
CCCFFFFFGDFHHIGIJFEEFFHJFGGIIGHIDHIDFFHGIHGGIJJIII
@544165/1
cttcacctgtggccggcggcacgcagacgccttgatgacctccactttga
+544165/1
CCCFFFDFF?FDHIJJIIJJJJIGIJIJHHFFFEEEEEDEDDDCCDDDCD
@5672164/1
ctggagagaagatcctcatcttgtatagaggaggcttgggctcgctct
+5672164/1
@@@DDDDD?FFFHIII9BCEGHEFEGHGEDGAEBFEH<D?3?DHGI;.
@7729314/1
atcaaactaaacctacgttaaataatttaaccaggaaaacccaacaaata
+7729314/1
=@;DD>?DAB<D?;CAAF>BAFE@CB?F>HDG@1??D;DB@FHGIBHDDH
@1078651/1
atcttgtatagaggaggcttgggctcgctctccgaagggagcttgcggcc
+1078651/1
CCCFFFDFHHHHHJJJJJJJJJJJIJJJJIJJJJJJJIJIJJJJJJJHHF
@4142105/1
gctgggcctcttgtatgcgaaggtgttgaggcgcttgtggtggtgcacgc
+4142105/1
CCCFFFFFFHFHDEHHIHHFGHI@ECFGGHGIGGIIIFHG=CFFGIEIIH
@544565/1
caggaaaacccaacaaataaactttttaatagacaaatacaacgaaacca
+544565/1
@@@FFDFAFDHHHJEEGGHHG3CHEFIGIJJCGEGGCHGFHIIJIIEAHG
@1079088/1
gtcgatatgtggatgtagctgccattatgtagactgttgtgttgaccaat
+1079088/1
CCCFFFFFHHHHHJJHJJJJJJJJJJJJJJJJIJJJJJJIJJJJJJJIIJ
@3633192/1
ctgggctgcagatgactgtgcatccttgctagtaagtcctgagccatagc
+3633192/1
CCCFFFFFHHHHHJJJJJJJJJJJJJJJJJJJIJJJIGJJJJJJJJJJJJ
@1079508/1
gcaaactttcagattcaacatctataagcaaaaattataatacattttgt
+1079508/1
@@@DFFFFDHFHDGHGHEHGIIIJIGGHGGIJGIJCGIJIHIJGGIHIGF
@1079522/1
gtggtggtgcacgcgcttgggcagagggaatctgattgtgctgttgtgga
+1079522/1
?;@DD=?8ADF?C6E>FFBGIID@1?BG<?2FHE>BFGDCGH@CFH=C1=
@5169104/1
cccaaattcttcttcttcagccggctttggtggttctttggctgtctctg
+5169104/1
@CCFFFFFHHHHHJJJJJJJIJJJJJJJIJGHIGIIJJJIIJJJJJJJII
@1079667/1
gtctgtatctagctaaaagtagatgcaaatatctctgcctcagaaaaagg
+1079667/1
CCCFFFFFHHHHBGIJJJJIHJIJJJJJJJJJJJJJJJJJJJJIJJJJJJ
@7217739/1
gtggcatggaaccgctctgtcgtcgtaatgttcttaagtgcattcaacga
+7217739/1
?::ADDDDBFF><@@ECAEHFFEDFFDGFFDGDGBFBGBBBFFFEDDFFF
@6698829/1
caagaagtaccagaaacgggacttagccacaatctggtctggagaga
+6698829/1
@@@DFFEDHHFHHGHGIIIIJIGHEIGIGIICHGIGGHJIJEBHBHG
@6699287/1
cagcatacataataaaattagaggaagtaggtgctgggcctcttgtatgc
+6699287/1
CCCFFFFFHHHGHJJJJJJIJIIJJJIGHHIJIIIECHGGIJJJJIJJJJ
@2099996/1
ctatcatctctttctttggagtttgtatacttaattcgatgttatacata
+2099996/1
@@@BDDDDBBFFBFFII<E@B<AEEGEF<CHIIIIFF74?CFFCFIIFBE
@2100130/1
ctggagagaagatcctcatcttgtatagaggaggcttgggctcgctctcc
+2100130/1
CCCFFFEFFHHHHJIJIJJJJJJHIIJJJIJJJIJJJHHGIIJJIJJJIJ
@7731617/1
gtttattttgtttttctctgtgatctgtttcttggcatctatagatgtcg
+7731617/1
CCCFFFFFHHHHHJIHJJJJJJJJJJJJJJJJJFGGIGEGEIFCFHIFFF
@7218890/1
cagcatacataataaaattagaggaagtaggtgctgggcctcttgtatgc
+7218890/1
@@@FDDDFGDDDHGIGGIJIG@EEEGGFEFHCGHIJIDGHIIHHIIIGHG
@7219166/1
cccagctccgaagttcctgagtagacaggtgcgcagtatggcgtgcggcg
+7219166/1
@@8A?D8D?D6DAACGEIIEF<ACHHH@A:??@D@@849DBFFFEIBEF?
@6700212/1
ggctgcagatgactgtgcatccttgctagtaagtcctgagccatagcaaa
+6700212/1
@@@DD;ADBDFHBGB?CF>?C;@EHBDBBCEH@2?F?:??DF;DEIG>9:
@7219289/1
cgcaagaagtaccagaaacgggacttagccacaatctggtctggagagaa
+7219289/1
CCCFFFFFHFHHHJJIJJJIJJJJJJJJJJJJJJJJJIJFHIIIGIIEHJ
@7732183/1
gtgctgttgtggaactgcttcacctgtggccggcggcacgcagacgcctt
+7732183/1
@=<DDDDAA=:1C<FFHBIHHHIIIGCFCA;:A>A5@BED<><<@B;B9=
@2100746/1
gggagtaattattaataaattaaaaaggataattaaatattgcttggaaa
+2100746/1
@@@FFFDDHHFHHIIJIIJJJJJGGFI?@FIIIGIJJIJJJGHCGGCEHG
@26536/1
gggctctgtgcctggctcccatgtcacggtagcactgagtgacggcacct
+26536/1
==8BDBBBF<?FH?@EGGDECGGCBHFGG:?DF?DEHEFHEDD@GGF<FE
@2613159/1
atctgattgtgctgttgtggaactgcttcacctgtggccggcggcacgca
+2613159/1
=@@D?:DDFFDFFH2<AAA?BCFH?F??EEFHI?C@FGEBGG:;AD<9=>
@3117089/1
ctttctttagttttaagttagttttcatcttaagttcggaaagattataa
+3117089/1
CCCFFFFFHHFFGJJHIJIIIHHJJJIJJJJDIJJJJIJJIJICHIIIIH
@26722/1
ataataaaattagaggaagtaggtgctgggcctcttgtatgcgaaggtgt
+26722/1
CCCFFDFFHHHFDEHIIIIFHH@<CFHIGGFHGIICHGIGBBGEGIIGH<
@2101419/1
gttccgacgtccgaaacatcaaatatcttgacttggcaaagagttgtcga
+2101419/1
CCCFFFFFHHHHHJJJJJJJJJJJJJJJJJJJJJJJJJJJJJJBFHHGIF
@7220205/1
ggccgatacccaacaaatactaataataaaaacgatagaaaacaaataaa
+7220205/1
CCCFDFFFHGGHHJJJJJIGIIJJJJJJJJJJJIIJIIJJJJJIJIIJIJ
@26876/1
cctggttccacgttatattggacattaggaccgtcattgaacaatctcgt
+26876/1
CCCFFFFFHHHHHJJJJJJJJIJIJJJJJJJJJIJJJJJJJJJIJIJJJG
@7220302/1
gtctggagagaagatcctcatcttgtatagaggaggcttgggctcgctct
+7220302/1
CCCFFDFFGHGHFHBFHIIIJJIGIHGIJJJIJIIGIJJ<DAHHFGIIIG
@2613742/1
gtggattttaatgttattattacagcatacataataaaattagaggaagt
+2613742/1
CCCFFFFFHHHHHIJJJJJJJJJJJJJJJJJJJJJJJJJJJJJJJIGIJH
@27359/1
cttaaaaaccgcatttcatatttgtttgtttgtatataacgtgtattaca
+27359/1
CCCFFFFFHHHHHJJJJJJIIJIIJJJJFHJIJJJJIIIJIIJHIJJJJJ
@2102172/1
gtctgtatctagctaaaagtagatgcaaatatctctacctcagaaaaagg
+2102172/1
C@CFFFFFDHHHBFHGIIJFJGHIJJJJIIHIDHHIJJJIGIIGIJJGII
@545611/1
tctggctgtatgtttacatcataatgatgaacaaatcctcttggcattga
+545611/1
CCCFFFFFHDHHHIIJJJJJJJJIIJIJJJJJGGJJIJJJJHCHIGIJJG
@6702036/1
gtggcgttgatgtcgcaagatagtgagacattcactttttagtcataatc
+6702036/1
CB@FFFFFHHHHHJJJJJJJJJJHIIJJJJJJJJJJJJJJJJJJJJJJJJ
@1594504/1
cctgtggccggcggcacgcagacgccttgatgacctccactttgatgatc
+1594504/1
@?@DDDDBHDFHD@<D:?;FGDHGGEEEBCEEE@;;@=6A>AC<C>A@@A
@2614923/1
ctgtgatctgtttcttggcatctatagatgtcggtggcgcacagggcacg
+2614923/1
@@@;DDBAHD=CDFEEA3ACEFCBEHH@FHF?FG?FHEBEDE@DFBF1;@
@28309/1
ggcagagggaatctgattgtgctgttgtggaactgcttcacctgtggccg
+28309/1
@@@DDD??ADF:CDDACDF?<CF@C2C?EFFIF>CF9DEEGF>?FBB?FD
@2103160/1
tgattctttaatttgacataacttttttatttatgaaccgattgacatga
+2103160/1
C@CFFFFFHFHGDGGIEIGGHAHJGIIIGGIIGIIGIIBDFHGHIEBGHD
@2103283/1
gtctggagagaagatcctcatcttgtatagaggaggcttgggctcgctct
+2103283/1
B@@FFFFDDHHHGIJBHIJGIIJJJHABHGJJICHIIIJ>?DF@F<<AC=
@6702422/1
ctggcgttcatgcggcaaacgcctattaacattatcatcgttctcagcat
+6702422/1
CCCFFFDDHHFHHIJJIJDHGGIIIIJJGIIJIIJJJJJJJJIIIIIIIJ
@1595287/1
gacgatttcaccagtggtcttcttgaacttcttcaattgacgcaagaagt
+1595287/1
@@@DBDDD??CB??FGII<CH?@H<:AAHH@HFI@?FF@<::@@@FCDDF
@4144768/1
gtttcttggcatctatagatgtcggtggcgcacagggcacgcttgcgcat
+4144768/1
CCCFFFFFHHHHHJJJJJJJJJJJJIJJJJJJJJJJJIJJJJJJJJJJJH
@4144778/1
cgtgaattttctcatataacactttgacaggctgctgtgggatacggctg
+4144778/1
@@@DFDDDHHFHHGGHEHFIGGGCGIGIJ@FGIJHIJFHGHDADHEEE@D
@2615573/1
gtgttcaaggggatctgagaatggtttagattcacaattttgtccgctgg
+2615573/1
CCCFFFFFHFGHDHGGIIIHAHHIIGIJJGIIIHJJJIHIGIIDHIJJJJ
@2615619/1
agcacatactgctaaatctaattaagaaggagg
+2615619/1
<7??DDD8FDA>D?FC:2C@D@FBBD:EGHGII
@5169557/1
gcaagaagtaccagaaacgggacttagccacaatctggtctggagagaag
+5169557/1
@@@FFFFFFFHHHJJJGIJIJBHGIEFHJJIJIIJJHHJGHIJCG>FCGA
@6187930/1
cttcaataaacaataaaatttaattctaataaaactgcaagcgactggtt
+6187930/1
@@@DDAD?<CFHFGGFGHIHIIIIIIIIGHHIGHGGGHIIGAGAGGHGBG
@546998/1
cttttgaagattctgatattgatagttttttcattccctgcagagcttgc
+546998/1
CCCFFFFFHFHHHJJHIJJJJJJJJHJJJJJJIJJJJJJJJIJIJJJJJJ
@3633842/1
cgtctgtgcgcgctaatctcagaaacggctgatccgagttggatgcggtt
+3633842/1
CCBFFFDDHHHHHJJJJJJJJJJJJJJJJJJJJJJJJIGHIJIJJJJHBF
@1080378/1
gcctcagctgttggagctggttcagcctttttctttttaggcttcttctt
+1080378/1
CCCFFFFFHHHHHJJJJJJJGHJJJJJJJJJJJJJJJJJJJJJJJJJJJJ
@5169990/1
ctcgagcgacgaatcacatgaaagggggaggggggagggtcattcaatgt
+5169990/1
=@<DAD6D8CFFFB??:?CDGEDDFDB@@@FEAD7:17@88?AD@BDD>9
@5674355/1
tctgattgtgctgttgtggaactgcttcacctgtggccggcggcacgcag
+5674355/1
@@@DDDDDDDHDFIGGJIGHIGGEHICDDEFFEEDGGIJIJIIFFFCC@B
@5674437/1
tgagtgacggcacctccgacactgaggtcacggtactcgcggtacatgtt
+5674437/1
?@?DADD?DDDDDBBFHHFFG?CC<FHFAB@FHDFGHBC@FG<:B@DDB;
@7221112/1
tgctgggcctcttgtatgcgaaggtgttgaggcgcttgtggtggtgcacg
+7221112/1
CCCFFFFFHGHHHGFHIJJIGFHI?E?GHIJJJJIIJJIJIIEGADHGIG
@3118649/1
gcctcacatgattcatccacaaattccaacccttgcgtttcaaaacaatt
+3118649/1
CCCFFFFFHHHHHJJJJIJJJJJJJJJJJJIJJJJJJHIJJJJJJJJJJJ
@5170725/1
gtttttaaactattttttcaatgccctaagtgagtatacatctattaaat
+5170725/1
CBCFFFFFHHHHHJJJJJJJJJJJJIJJJJFHIJFHIIIIIJJJJJJJJJ
@5170753/1
ctcccatgtcacggtagcactgagtgacggcacctccgacactgaggtca
+5170753/1
@@@DDDBDHHHB?C<AEAFEEEFHCC>EB:0?6:??F@HEHGGE;F;7=@
@3634915/1
ggcagagggaatctgattgtgctgttgtggaactgcttcacctgtggccg
+3634915/1
CCCFFFFFHHHHHJJJJJJIJJJJJJJIIJJJJJJJJJJJJJJJJJJJJJ
@5171092/1
gtgttgaggcgcttgtggtggtgcacgcgcttgggcagagggaatctgat
+5171092/1
BBBFFFFFHHHHHJJIIIHIIFHIJJJJJJJJJIJJIJJJHHHHFFFFFF
@1081833/1
gtgctgggcctcttgtatgcgaaggtgttgaggcgcttgtggtggtgcac
+1081833/1
@@@FFFFFGHHHGIJHIJJJJGEHIFHIIGGIJGIIIJJAHIJEGIJIIJ
@7222424/1
gccacaatctggtctggagagaagatcctcatcttgtatagaggaggctt
+7222424/1
CCCFFFFFHHHHFHIJJIJIJIJJIIHJJJCHIIJJIJJJJJJIHIJJJJ
@5675853/1
gccagatgccaaagttcttgatcttcactgggctcttctctgggatttcc
+5675853/1
CCCFFFFFHHHHHJHJJJJJJJJJJJJJJJHJJJJJJJJJJJJJJJJJJJ
@5675890/1
gacgatttcaccagtggtcttcttgaacttcttcaattgacgcaagaagt
+5675890/1
CCCFFFFFHHHHHJJJJJJJJJJJIJJJJJJJJJJIJJJJJJJJJJJJJG
@6702946/1
atagcaacaagatcagcgactgtcacacggtagcggaaggtgggttcgtg
+6702946/1
CCCFFFFFHHHHHJJJJJJJJJHIIJIJJIHHJJJJIJJJ@GHIBHHHFF
@7223077/1
atgcgaaggtgttgaggcgcttgtggtggtgcacgcgcttgggcagaggg
+7223077/1
CCCFFFFFHFHHHJJJJJJJJJJIJJIJJIIJJJJJJJJHHHFFFFDDDD
@2104181/1
cagccatccaacgggattgcccatcaatttatcttcaaatgacgacacca
+2104181/1
?@@DDA?B;A?<A:FIABCACAFBFA?<CGFEFFGFIFFEFBB@D@FEEF
@2104255/1
cgaacattctatgcttataccattaatctccgcaactatttgacggattt
+2104255/1
@@@DADDDHHF<8<ABGEFEEHHEHHAHHEEFG60CDHBBGCHGFD:@FG
@547436/1
gtggattttaatgttattattacagcatacataataaaattagaggaagt
+547436/1
B@BFDFFFHHHHGFGIJJJJJIJJJIIJJJJJJJJJJJJJJJJJJJGJJG
@30056/1
cattaataatagggatgatgactaatgactatatttgtccagaacacgta
+30056/1
CCCFFFFFHHHHHJJIJJJJJIJJJJJJJJJJJJJJJJJJJIIIIIJJII
@4661088/1
ctcatcttgtatagaggaggcttgggctcgctctccgaagggagcttgcg
+4661088/1
CCCFFFFFHHHHHJJJJJJJJJJGHJJJJJJJIJIJJIJIIJHIIJJIII
@7734901/1
accatgaaaacatgagtttaaaaaacccttcccg
+7734901/1
CCCFFFFFHHHHHJJJIJJJJJJJJJJJJJJJJH
@4146199/1
ccgctgcttctatgtattataaaaactaattgtatgttgatcctgtgaat
+4146199/1
CCCFFFFFHHGGGJJJGIJJJJIGHJIHIIGIJJJJIJFHDHGIJIIIEH
@6704094/1
cttgtattcaaaagaaaacctagaatcactggttcaaattcaaataaaat
+6704094/1
?<<DBD:DAHHFHEHGIIIIIIFEHCHHHGEB::CFFIIAHCFHGIAHGG
@6190022/1
ctggtgggttgtcctgcagagcttgccacatcttgtaagcagcctgacgc
+6190022/1
@@CFDDD>FHHFHJJEIIJJJ>HHG@GIIGIJJJJJJJJIGHJJIIJIGF
@31007/1
ggcagagggaatctgattgtgctgttgtggaactgcttcacctgtggccg
+31007/1
CCCFFFFFHGHFHIJIIJJHIIJJHIJIIIIIIJJIJJJJJJIJIJJJJJ
@1596433/1
gtagcactgagtgacggcacctccgacactgaggtcacggtactcgcggt
+1596433/1
BCCDFFFFHHHCFHIHGIHIIJJJDIJIJJIJJJGHIJJJFGIGIIJHE=
@2106526/1
ctttactcgaatagtcttttctaacttgaacagtgcgatgttttacaagg
+2106526/1
@@@FDEFFHHHHGHGIIJJJGIIIHIJJIGJIIIJJHHHIIIIGIIIJJG
@5676278/1
accacagttccagtctcaggcacattgccattagtagactgatcagccgg
+5676278/1
@CCFDFFFHHHHHIJJJJJJJJJJJJJJJJIJIJHIJJJJJJJIIJJJJJ
@7223686/1
tgggttcgacatcgacataacaataacccctgctattttttttattttta
+7223686/1
@@CDDFEFHHHHGGCFGGE?CGCGGEG?GHIEH@FHHIIIIIGCGIIFF;
@3636586/1
catacataataaaattagaggaagtagg
+3636586/1
@=<?DDDA?A<CB@FDDFIFIC?BCFAB
@1082926/1
gggcagttcgtcaacaagacattactagctgagaatatttttttccgttt
+1082926/1
CCCFFFFFHHDHFGIJJJGHHEHGIJGHGHJJJGIGHIJIIIIJJIHGHJ
@5173184/1
ctccagttcttcaggagtcacaaagttaccgtagctatcctcactaccaa
+5173184/1
@@@FFFFFHFFHGGIIGFHHHIIIJIIGHGGGHHJJJJJJGIIIJJJJII
@5173223/1
gctgggcctcttgtatgcgaaggtgttgaggcgcttgtggtggtgcacgc
+5173223/1
CCCFFFFFHHHHHJJJJJJGHHJEGHIJIJJJJJJJJJJIIJJIIJJJJG
@3636896/1
cttcaggtgatcgaacatcatgtcttcaaactccactatcatctctttct
+3636896/1
CCCFFFFFHHHHHJJJJJJJJJIJJJJJJJJJJJJJJIJJJJJJJJJJJJ
@1083209/1
gggactagtagtcatttctttctgccactctttaagttgtctagtgtgtg
+1083209/1
B@@DDEFFCFFHGGGGGGJJJIJJJJGJIGJJJJGIHIIHGIIGIIGHHG
@7224651/1
gctgagcctcttgtatgcgaaggtgttgaggcgcttgtggtggtgcacgc
+7224651/1
CCCFFFFFHHHHHJJJJJJIJJJ<FGHJIJJIJJIJJHGJHIJGGIJJJG
@7224797/1
gtcggtggcgcacagggcacgcttgcgcatgacatctatacatgccattg
+7224797/1
CCCFFDFFHHHHHJJJJJJJJJJJJJJJJJJJJJJJJJJJJJJJIJJJJJ
@4662661/1
ggatcgcatacaccgtgaatataagtggcaaagg
+4662661/1
???D?AD?<2<<?EC<AACAFF@FF2CC?EBDED
@5677562/1
tattacaatagacagacatacagtaattcattgcatttcgtatcgatata
+5677562/1
CCCFFFFFHHHHHJIJJJJJJJJJJJJJJIJJJJJJJJJJJJJJJJJJJJ
@7225285/1
ctggatggagtgagcacgggctctgtgcctggctcccatgtcacggtagc
+7225285/1
CCCFDEABFHDDDHIIIIIJIJJGICGEHIGJJIGJJIIGIGCHHH;=FH
@7225361/1
cactgagtgacggcacctccgacactgaggtcacggtactcgcggtacat
+7225361/1
CCCFFFFFHGHHHJJJJJJJJJJJJJJJIJGIJJJJHJJIJIJJHHFFFF
@5677959/1
ccctaagtgagtatacatctattaaattcaaacgcagagctcattatgtt
+5677959/1
CCCFFFFDHHHHHIJJJJJJJJJJJJJJJJJJJJJJJJJJJJJJJJJJJJ
@3122973/1
cggtagcactgagtgacggcacctccgacactgaggtcacggtactcgcg
+3122973/1
@@CDDDDDHHHDHCGHIJJIGIJJIGHIHHJIJHIJFGIIIIC@FHIGHH
@3123087/1
gtcataatcttcagatactccaaagcattctgggctgcagatgactgtgc
+3123087/1
CCCFFFFFHHHHHJJJJJJJJJJJJJJJJJJJJJIJJJJJIJJIJIJIIJ
@1084955/1
cgagctgctgccgaaagattagagtcgtcttctacttctgcttctggcac
+1084955/1
CCCFFFFFHHHHHIJJJGIJIIIICFHHHIIIIJJJJIJJJJJIJJJJII
@3638954/1
ctggctcccatgtcacggtagcactgagtgacggcacctccgacactgag
+3638954/1
@B?DDDFFGFHHHIGHIJGHEHGIJIJGEGGIIIIIIJJJJIIIGIIIGG
@4663840/1
ttgccattgacctttcctaggagtgactttcccgtttccaatctcca
+4663840/1
CCCFFFFFHHHHHJJJJJJJJJJFHJJJJJJJJJIJJJJJJJJJJJJ
@548852/1
gtggattttaatgttattattacagcatacataataaaattagaggaagt
+548852/1
C@CFFFFFHHHHHJJJJJJJJJJJJJJJJJJJJJJJJJJJJJJJJJJJJE
@3123764/1
tcataacgcagccagatgccaaagttcttgatcttcactgggctcttctc
+3123764/1
CCCFFDFDAHHHGJIEGIIGIIGHEHGIIGEIJIIJIJJIDFGGIJJJJJ
@3123789/1
gggaagcctttgtgcgccacatcaatgttgataaaggctttattggtaaa
+3123789/1
CC<DFFFFHHGDFHGIIIHIJIIEFHGJJJJIGEIHHEGHIJJIHGGHIJ
@31807/1
ccggtactaacgatcaaatcgatcatgggtccataatcattcctggaatc
+31807/1
??@D:A@BDCCC::2<A?3A?A<2C?EGG::?FG>DGIEG<??GBGB@3?
@5175692/1
ctcagatgcaatttcttgcaagaattgcacaaagttgaagtccttgttgt
+5175692/1
@@@DDDDD?A:ADCCGEFDHGEBGHGHAFDHCHDHGDEDDHIEHGDDBBB
@5175926/1
gttcaaaatttgataataaatattgccttaaaaaccgcatttcatatttg
+5175926/1
@BCFFFFFHHHHGJJJJJJJJJJIJJJJJJJJJJJJJJJJJJJIIJJJJJ
@3124162/1
gacgcaagaagtaccagaaacgggacttagccacaatctggtctggagag
+3124162/1
C@@FDADFFFD?FGHIIIJJGGIIDHEHIJIGIJAHIIIIJHEFC@BCBH
@5176166/1
gcgcgcgttctcatgtaatttttaatgttttccaaatcgacgactcctgt
+5176166/1
@@@FFFFDHHHHHIJHIIJJJJJJJJJIIJJJGIIJJIJGIGIJGIJJID
@2107643/1
gtccgagctcatcgactgtggcaatctttgcatggaatgttatctccaac
+2107643/1
@?BFFFFFGHHHHJFGHJJJIJJJJGIIIIIJJIJJEGIIJIJJGGHIJJ
@6705957/1
atttcggatctatagaggctgtcactgcagcgatactgggaacattcgac
+6705957/1
CCCFFFFFHHHHHJJJJJIJJJJJJJJJJJIIGHJJJJJJIJJJJJJJJJ
@32850/1
gttttacaagggcaggttgaactcacaccattcaatttaaaagaaactgg
+32850/1
@@@FFFFFHGHHHIJJFHGIEFHHIJJJGIIIIJJJJJIJIIIJJJJIJI
@1598853/1
gtacattgaaaataaaaataaaaaaaatagcaggggttattgttatgtcg
+1598853/1
CCCFFFFFHHHHHJJJJJJJJJJJJJJIJJJJJJJJHIJJJJJJJJJIJJ
@1599016/1
gtcgatgtcgaacccaaaaatgtaattaactttttttttgtctgtttgtc
+1599016/1
BBBFFFFFHHHHHJJJJJJJJJHIIIIJJJJJJJJJJJJJFHIJHIJHHH
@1599104/1
gttggttatcaagtggcttggtaggatccaagttgaaatctttgatcatg
+1599104/1
@@@FFFDDDDDHHIIIIII@DFGEH<DFGHIIBFFBGF><DDH>ABHI@@
@4665551/1
gtgctgttgtggaactgcttcacctgtggccggcggcacgcagacgcctt
+4665551/1
@@@FFFDDHFDDHHHIIIJGIGIIGGHA@=GHIJIJGHHFFDDDBBBBAB
@1085610/1
tgggcctcttgtatgcgaaggtgttgaggcgcttgtggtggtgcacgcgc
+1085610/1
B@@FFFFFHHHHHJJJJIJIJAFHGHJJJIJJIJJHIJIJJHHIJJJJHF
@1085931/1
ggcaaagagacgaagcgcgcgttctcatgtaatttttaatgttttccaaa
+1085931/1
CCCFFFFFHHHHHJJIJIHIJIIIJJIJJIJJJJJJJJJJJGGGJJIJJH
@3639908/1
cctttaacgaatgcagcgaaatagtcacacccacgttggttatcaagtgg
+3639908/1
CCCFFDEFFBHDHBFGEGEAHIIGIGHDDFHIIGGIIIHDEEGHIIIIII
@1086252/1
agagaagatcctcatcttgtatagaggaggcttgggctcgctctccgaag
+1086252/1
@@<DFDADHFDDDGIGIIIHHGHHDEGGEHHHIHGFCGDGBGHIAFGBG<
@1086272/1
ctgcttcacctgtggccggcggcacgcagacgccttgatgacctccactt
+1086272/1
CCCFFFFFHHHHHJJJJJJIJJJJJJJJIGFFFFEDDECCCDDDDDDDDD
@1086478/1
cttttttcagccctcatacaaaccgtaaaggcggaatatccaagtctaat
+1086478/1
@@@ADDDDHBAHHEGI>?FGHIGI>GIIEF9BDDHI<FGD>F@@GE4@DE
@2109152/1
gtttattttgtttttctctgtgatctgtttcttggcatctatagatgtcg
+2109152/1
@@@FFFFFHHHHHJJJJJJJHGIJJJJJJJJJJHIJJJGIJJIHCGIDHF
@4666799/1
gtggaactgcttcacctgtggccggcggcacgcagacgccttgatgacct
+4666799/1
CBCFFFFFHHHHHJJJIIIJJJJJJJJJIJJJIHHFFFCDDDDDDDEDDD
@3125986/1
atctgattgtgctgttgtggaactgcttcacctgtggccggcggc
+3125986/1
?<=D;DDDFF>::BAAB<CB3CFGGHIHC9<?E31?CDG8:0?//
@5680351/1
ctcggttttgcgagtacttcatattagaaatcacttctttgattttcttc
+5680351/1
CCCFFFFFHHHHGJGHGHIJIJJJJJGHJJJJJJJJJJJJJJJJJJIIJI
@4667457/1
cgtcacggtaagcattcatcagaatgctatgcaacatcttcatcttagcg
+4667457/1
CCCFFFFFHHHHHJJJJJJJJJJJJJJJJJJJJJJJJJJJJJJJJJJJJJ
@3126662/1
gatggagtgagcacgggctctgtgcctggctcccatgtcacggtagcact
+3126662/1
@@CFDFFDHHGHHJJJIIIIJJJIIJHHIJJIIIFIJIIGGIJDHBCHIG
@3641681/1
gcgagactcataacgcagccagatgccaaagttcttgatcttcactgggc
+3641681/1
CCCFFFFFHHHHHJJJJJJJJJJJJJJJJJJJJJJJJJJJJJJJJJHHII
@2618098/1
gcaagaagtaccagaaacgggacttagccacaatctggtctggagagaag
+2618098/1
@@@DD>?BF>?F?CGI<CGIHAEFBEDF?EFHADHGE@?BFHIBD?DH@D
@1599338/1
ctccggtactaacgatcaaatcgatcatgggtccataatcattcctggaa
+1599338/1
@CCFFFAAFHGGHJIGHEGHFCGBCFHIIIIDGGIJJJIIIIJEIJJJII
@6706528/1
gcctcttgtatgcgaaggtgttgaggcgcttgtggtggtgcacgcgcttg
+6706528/1
CCCFFFFFHHHHHJJHIJ<FFHGIJIIJJJJJGIIGGGHIIHJIJJGFFD
@6706727/1
ggcctcttgtatgcgaaggtgttgaggcgcttgtggtggtgcacgcgctt
+6706727/1
CCCFFFFFHHGHHJJGIIJHGIIJIJJHIJJJJHIIHIGADFHIJJHHFD
@4148994/1
gtcacggtagcactgagtgacggcacctccgacactgaggtcacggtact
+4148994/1
BBBFFFFDHHHHHJJJJGHIJJJJIJJJJJJJJJJJJJJJFIJJJJEHHH
@4149002/1
cttttgacagagcgggagccgtacagacggagtagcgagccccatgagcg
+4149002/1
@CCFFFFFHHHHHJJJHJJJJIIIJJHIJJGIFHIJJIJGHHFFFFFEED
@550941/1
gcgaatatatgaagcgtgagacaatgcctccaataagaatgaggggtcat
+550941/1
@@@BDDDDFFF>HIGGEGEHEHFHIGGFGFHHIGGGIGHIIIICHD7@GE
@6706925/1
gtgctgggcctcttgtatgcgaaggtgttgaggcgcttgtggtggtgcac
+6706925/1
CCCFFFFFGHHHHJJHGJJJJHIIJCGGHJJJJIJIJJJJJJHIIHIIJJ
@4668568/1
attcgactgatccggtgagggatgcgtgacgtcagcccctacgatcatca
+4668568/1
@@CFFFFFHFHHHJ233434<CGHIIEHIJJHHJJJJJIJHHHIIJJJJJ
@6707153/1
tggtgagacacgagataaaagtctaattcagacgagtgcacaatatccgt
+6707153/1
@@BADEFFHFHGHJIJIGIGJGHIJJJJGGIGIJIJFGHGJJJJHHGIIC
@7738379/1
agagaagatcctcatcttgtatagaggaggcttgggctcgctctccgaag
+7738379/1
@CCDFFFFGHGHHIJJJJJHIJJJIJJJIJJIJEFGHHFHHJGIHIGGHE
@551507/1
atccactcttgctccatggtccagg
+551507/1
;??:;DD><<CDB:CA>EI4AECB3
@4149708/1
ctgtacattgaaaataaaaataaaaaaatagcaggggttattgttatgtc
+4149708/1
CCCFFFFFHHHHHJJJJJJJJJJJIJJJJJIJJJJJJFGIJJIJJJJJIJ
@7738992/1
gacgcaagaagtaccagaaacgggacttagccacaatctggtctggagag
+7738992/1
CCCFFFFFHHHFHIJJJJJIJJJJJJJJJJJJJJJJJJJJJJJJJJIJHI
@7739579/1
ccagaatctagacatgcacagctcttgcagccatccaacgggattgccca
+7739579/1
CCCFFFFFHHHHHJJJJJJJJJJJJJJJJJJJJJJJJJJJJJJJJJJJJJ
@5177837/1
tctttaagttgtctagtgtgtgtaggggaagggttaggcaacctaatttc
+5177837/1
CCCFFFFFHFHHHIFHIIHJGGCHHIIIGGHIIFHGHIJIJGHIJIIJJG
@7229965/1
cggagattaatggtataagcatagaatgttcgacgtgattctttaatttg
+7229965/1
@@CFFFFFHHHHGJJIIIIJJIIJJIJJHIIJIJIHHIIIGIJJJJJIIH
@1601485/1
ctctgtgcctggctcccatgtcacggtagcactgagtgacggcacctccg
+1601485/1
CCCFFFFFHHHHHJJJJJJJIJJJIJGHIJJJJJJJGHIJJGIIJJJJJJ
@5178492/1
cgaaggtgttgaggcgcttgtggtggtgcacgcgcttgggcagagggaat
+5178492/1
CC@FFFADFHHHHJJJJJJJJJJHIIFGHJJJJJJJJJIJJHHGFFFDDE
@2620067/1
ggctagtagggaattggtagcaacttgaatgtgagtttttatcggaagcc
+2620067/1
@@CFDF;DFFHCCEHHJEDIGGGHGIIHIIIICCGCGHGFFHHGGHEIIE
@3644082/1
gaggtgttacctgcaacttggccaggttagggccaacagattgtttg
+3644082/1
:<@DADDD<BD<DFHHE@AFHIEDGHC@CCF?FHD@C?D@B>DBDGA
@3644085/1
cttcatctgatcaaacgctattaattcattagcgaaaaacttacttttca
+3644085/1
BBCFDFFFHHGGHHJJJJJIIJJHGIGJJJJJJIGHBGIIGJJGIIIJGI
@5684363/1
ctggatggagtgagcacgggctctgtgcctggctcccatgtcacggtagc
+5684363/1
CCCFFFFFHHHHHIJGJJIJJIJJIHJIIGHIIJJIJCHIIHGGHIHIJJ
@3127440/1
cagtggtcttcttgaacttcttcaattgacgcaagaagtaccagaaacgg
+3127440/1
@@@BDADBFF>BBFAEFGFE:EII?EHECAFEFFGIEFBFDCGBF;99DF
@7231359/1
ctctttacaagtagactcatctttagcacttggttcgtcttttgaagatt
+7231359/1
@@@FFFFFFHB<CAAFGHCBHEHIIB<DB@@DH?;EGGGGE@FEGIIIIG
@3644480/1
atccaactcggatcagccgtttctgagattagcgcgcacagacgaac
+3644480/1
CCCFFFFFHHHHHJJJJJJJJJJJJIJJJJJJJIEIJJJJJEIIHHF
@3644581/1
cagaataatcgtatggtggtgcatagtagggtggcggcggtgaatgcaca
+3644581/1
CCCFFFFFHHHHHJJJHIJHHJJJJJIIJJJHIJJJJJJFBDDDFDDDDD
@3644648/1
gggcctgttttggtagcggcggcgcggtccgtgaggagcatgctcgccat
+3644648/1
CCCFFFFFHHHHHJJJJJJIJJJI<DDABDDBDBBDDBB@CCCCDDBDD<
@34970/1
ggaagctagccgggcggatgtatggtagtagctaactcgtccgagggtca
+34970/1
@@<DDDEDDHFD6FBHIBGGDFGCGFFGHGCFGBGGGIDHBED><8?;??
@6194532/1
ctgtttcttggcatctatagatgtcggtggcgcacagggcacgcttgcgc
+6194532/1
CCCFFFFFHFDHHIJJJJJJIJJGIIJFHIGHGIJIJJJJIJIIJJJJJJ
@4669826/1
gtctgtttgtctgtttgtctgtttgtctgtttgtctgttcgtctgtgcgc
+4669826/1
C@@FFFFFHHHHHHHIIIJJJJJJJGHIJJJJJJHIJJJIIIJJJIHHHH
@1603411/1
ccagtggtcttcttgaacttcttcaattgacgcaagaagtaccagaaacg
+1603411/1
?@@FFADFHHFHFIGIGGHIFIIIEEHIGIIIGIGIGIFEHHBFEGG>>@
@2112152/1
ccctaatagagacgatttcaccagtggtcttcttgaacttcttcaattga
+2112152/1
@?@BBD?BB?HBDD@?AFDHBDBFHIDACFCDDCEBBGIIGGBFGICBCB
@35388/1
cctctttacaagtagactcatctttagc
+35388/1
@@@DDDD<AD:CA<<9<E@<FAIHIF?4
@2112229/1
gccagatgccaaagttcttgatcttcactg
+2112229/1
@@@DD>DB4=::CF<C?AIE<H4<<33:A<
@6195690/1
gatcgttgtattcagctggtggagcagatatagcggtggaggggaacaca
+6195690/1
CCCFFFFFHHHHHJJJJJJGHIHJIJJJJJJIJJJJDFHFGIJJFHJJIG
@2113015/1
cgctcatcgggaggtgtggcagcctccttgaccattttagatatttgttg
+2113015/1
<@@?DDDDDH>DFBGEFG7CCE<ADFFGHC<:D9FG@E<;</?F?C<8CG
@2113161/1
ctgggcctcttgtatgcgaaggtgttgaggcgcttgtggtggtgcacgcg
+2113161/1
CCCFFFFFHHHHHIJJJJHGIJGGGHIGIJEHIGIIBBGDEHFGIGIJHH
@2113431/1
tgcaacttggccaggttagggccaacagattgtttgagatgtttgtgaaa
+2113431/1
CCCFFFFFHHHHHJJIJJJJJJJJJJJJIJJJIJJJJJJJJJJJJJJJJJ
@2113448/1
ccttatgatagtcatcgcggcctctagccgacacgattatgaagacgaag
+2113448/1
@@@FFDBBF=AADFFDCEHIBFGDDFFFHGIGDFHI@@@@FAHEGGBEB=
@3129147/1
gattttaatgttattattacagcatacataataaaattagaggaagtagg
+3129147/1
CCCFFFFFHHHHHJJJJJJJJJJIIJJJJIJIJJIJJJJJIIJIJJHIIJ
@3645208/1
ggatggagtgagcacgggctctgtgcctggctcc
+3645208/1
CCCFFFFFFHHHHJJJJJJJJJJJJJJJJJJJJJ
@5181306/1
cagtggtcttcttgaacttcttcaattgacgcaagaagtaccagaaacgg
+5181306/1
CCCFFFFFHHHHHJJJJJJJJJJJJJJJJJJJJJJJJJGHJJJJJJGJJI
@1604972/1
gccagatgccaaagttcttgatcttcactgggctcttctctgggatttcc
+1604972/1
CCCFFFFFHHHHHJJJJJJJIJJJJJJJJJJJIJJJJJJJJJJJIJJJJJ
@1605270/1
acgcgcttgggcagagggaatctgattgtgctgttgtggaactgcttcac
+1605270/1
CCCFFFFFHHHHHJJJJJIJJJJJIJJJJJJJJJJJIJJJIJJJJJJJJJ
@5181668/1
gccgaaagattagagtcgtcttctacttctgcttctggcacatcagg
+5181668/1
CCCFFFFFHHHHHJJHIJJJJJJJIJJJIJIIJJIIGJIIIIIIJIJ
@5182184/1
ctctatactttgcattaaaataatgcccattttcacaggcaagggatcct
+5182184/1
CCCFFFDFDDHHGIJJJJIIJJGJJIHHAHIJIIJJJJJGGJCHIGIJIH
@5182233/1
caaattcttcttcttcagccggctttggtggttctttggctgtctctggt
+5182233/1
@?;?A?DDDHD?DBHBHGECDGHGHBG@G?=?GGCHG>BDGHHHFHI@HB
@5182343/1
gttgtggaactgcttcacctgtggccggcggcacgcagacgccttgatga
+5182343/1
BBCFFFFFHHHHHJJJJJJJJJJJJJJJJJJJJJHHFFDEDDDDDDDDDE
@3646630/1
gcctcttgtatgcgaaggtgttgaggcgcttgtggtggtgcacgcgcttg
+3646630/1
CCCFFFFFHHHHHJIJJJCHHHIJJJJJJJJJIICFGHHIJGJJJJHFFD
@5686461/1
gtgtgataatgtcataaagttgacaataatctataattactttaaatctt
+5686461/1
B@CFFFFFHHHHHJJJJJJJIIJJIIIJJJJJJJJJJJJJJJJJJJJJIJ
@3130717/1
caccagtggtcttcttgaacttcttcaattgacgcaagaagtaccagaaa
+3130717/1
@@?DDDAD?DDFFFHIIBHCDCHHII@HCHDHIGII@FGEH<FFGIDDG>
@5686608/1
tgttgtggaactgcttcacctgtggccggcggcacgcagacgccttgatg
+5686608/1
CCCFFFFFHHHHHJJJJJJJJJJJJJJJJJJJJJHHHFFDEDDDDDDDDD
@5182695/1
gtgctgttgtggaactgcttcacctgtggccggcggcacgcagacgcctt
+5182695/1
CCCFFFFFHHHHHJJJJJJJJJJJJJJJJJJJJJJJJHHFFDDDDDDDDD
@1090213/1
gaggaagtaggtgctgggcctcttgtatgcgaaggtgttgaggcgcttgt
+1090213/1
B@CFFFFDHHHHHJJJIJIJJIIJJHIIJJJHIIJ:BGGJIJIIJGIGIE
@7233899/1
ctcatcttgtatagaggaggcttgggctcgctctccgaagggagcttgcg
+7233899/1
CCCFFFFFHHGHHJJJJJJJJJIHGIJIJJJIJJIJIHIIJJCGIJJGGB
@7234141/1
tgaagtccttgttgttaagaggtgttacctgcaacttggccaggttaggg
+7234141/1
CCCFFFFFHHHHHJIIJJJJJIHJJJJJJJJJJIIIJJJIJJJJHIJJJJ
@1090729/1
tgtacattgaaaataaaaataaaaaa
+1090729/1
@C@FFFFFHHHHHIIIII9AFHIIII
@5183568/1
gtggtcttcttgaacttcttcaattgacgcaagaagtaccagaaacggga
+5183568/1
CCCFFFFFHHHHHJJJJJJJJIIJJJJJIJJJJJJJGHHIJJIJJJJJJH
@1607338/1
cctaagaacagtacctacttggcgataaatattgcacatctacctttgga
+1607338/1
CCCFFFEFFFDHHGIJIIGIGEGGBGGIIJJIJGIIFIIJIGJEHIJIIH
@5183707/1
cagcatacataataaaattagaggaagtaggtgctgggcctcttgtatgc
+5183707/1
CCCFFFFFHHHHHJJJIJJJJJJJJJJJJIJHIJJJJJJJJJJJJJJJJJ
@4153061/1
ctgtgatctgtttcttggcatctatagatgtcggtggcgcacagggcacg
+4153061/1
CCCFFFFFHHHHHJJJGIJJJIJJJIJJJJIJJJIJJIJJJJJJJJJIJI
@4153182/1
tgatagagacgatttcaccagtggtcttcttgaacttcttcaattgacgc
+4153182/1
@@@FFFDDBHHHFGIJJGDFHHIEIGIIJIJGEHEGIIIGHIIGBBDBHG
@7741830/1
gtgctgttgtggaactgcttcacctgtggccggcggcacgcagacgcctt
+7741830/1
@@@FFFDDHFHHHIJIIJJJIIIIJIHGCFIIIBHGEBHFEABABBBDDD
@1091862/1
ttttttttttacattttattattttatatttttttttttgt
+1091862/1
CCCFFFFFHHFHHIJJJGJJGIJJJIIIIJJJJJJJHDD?=
@1092088/1
cccattttcacaggcaagggatcctaacttcgcaaccactaattccagtg
+1092088/1
@@@ADDDDBFDFABBE:A::FG?CFHEEFIEFFIIIII=GEFFII@FB9?
@6197291/1
ctttatacatttcggcatggcgatcatgtcgatggcttggtttattccca
+6197291/1
BBCFFFFFHHHHHJJJJIJJJJJJIJJJJIJJJJJJJJJJDGHIJJJJJJ
@4672090/1
cacctgtggccggcggcacgcagacgccttgatgacctccactttgatga
+4672090/1
CCCFFFFFHHGHHDHIGJJGHHIDIIEHHFFDEFECCEEACDCDDA@CCD
@4672152/1
gggcacgcttgcgcatgacatctatacatgccattggcgttcaaaaggtt
+4672152/1
CCCFFFFFHGHHHJJJJJJJJJIJJJJJJJJEHIGJJJJGHIJHIJJJFH
@4672211/1
gtgctgttgtggaactgcttcacctgtggccggcggcacgcagacgcctt
+4672211/1
@@BFFFFFHHHHHJJIIJJJJIJJJJJJJJJJJJJJJHHFFDDDBDDDDD
@2114815/1
tgctgggcctcttgtatgcgaaggtgttgaggcgcttgtggtggtgcacg
+2114815/1
CCCFFFFFHHHHHJJJJJJJHIHICFFHHJJJIJJIJJHJJIJJIJJJJH
@6710383/1
gtgatctgtttcttggcatctatagatgtcggtggcgcacagggcacgct
+6710383/1
;?@:DDDDDHFDA@HEDG<BFFG>B4AD?HHFHC:1?DGHGE@GCEGHEG
@554565/1
ctcataacgcagccagatgccaaagttcttgatcttcactgggctcttct
+554565/1
@@@DDEDDDFFHDGGIE@CBEHGDFFGHGGIIE<FHEGD>DGGBFHHGGE
@2623028/1
gtggtagcgggtcggacgagccgtgccttttattgcttggtgagacacga
+2623028/1
@@@DDDFFHHHFHIIBFGGIIDFFBFHIJJJIIIJGGHHGDDBECCCDC9
@7742551/1
ccctgctattttttttatttttattttcaatgtacagacagcacttttct
+7742551/1
CCCFFFFFHHHHHJJJJIJJJJJJJJJJIIJJJJJJJJJJJJJJJJJJJJ
@38126/1
catgtcaatcggttcataaataaaaaagttatgtcaaattaaagaatcac
+38126/1
@@CFDFEEHFFHCEDGEBDEHEHGHEEHCFHGGDGADHGGHECFDFHGHI
@4673194/1
ctgtggccggcggcacgcagacgccttgatgacctccactttgatgatct
+4673194/1
@CCFFFFFHGHHHJJJJJJJJJJJHHHHFFFFFFEEDEEDDDDDDDEEDE
@6711434/1
ctgtttcttggcatctatagatgtcggtggcgcacagggcacgcttgcgc
+6711434/1
CCCFFFFFHDFDBFGIGHHIHIJEHIJFGIHHIIIGGGIJFGIJJIJFHE
@3131855/1
ctgctgttcttctagtttcttctctttgcagcttttgacagagcgggagc
+3131855/1
CCCFFFDFHHHHHJJHIJJJJJJJJJJJJJJJJJJJJJJJJIJJJJJJJI
@3647864/1
gcacctccgacactgaggtcacggtactcgcggt
+3647864/1
@@BDFFFFHHHHGIJIJJFHIJJJHGIIIJJJJD
@1607656/1
gccggaagtcactattccacgcgaacg
+1607656/1
?@<D=1@D?<CFFBAFBHHCFE><DFD
@3648146/1
cccatgtcacggtagcactgagtgacggcacctc
+3648146/1
CCCFFFFFGHHHFHIIIJJIIECHHIIG?DGHGH
@3648759/1
ggtgctgggcctcttgtatgcgaaggtgttgaggcgcttgtggtggtgca
+3648759/1
BC@FFFFFHFHHHJJJGIJJJJGHIJCFGGIJIJBFHIIIHJJIGIHEHG
@5184770/1
ctaacttgaacagtgcgatgttttacaagggcaggttgaactcacaccat
+5184770/1
?@@DDDDD8FBFFAGHHHHDFGHIIIFHIGGGEIFHHCFGGHIIFIEHGI
@7743374/1
ctgtgcctggctcccatgtcacggtagcactgagtgacggcacctccgac
+7743374/1
CCCFFFFFHGHHHJJJJJHIJJJJFHIJJJJJJJGHIJJIJJJJJJJJJJ
@4153717/1
atagaggcttcctgtgtttattcacttttagtaggactccgggagtatcc
+4153717/1
CCCFFFFFHHHHGJGEHIIHEHIJJJJIIIFHIIIGIIJJJJJIIGHIJJ
@4153938/1
ctcatcttgtatagaggaggcttgggctcgctctccgaagggagcttgcg
+4153938/1
CCCFFFDEHFDBHIIJIIGGGAFFHDD;C@FHGAEHEDHIJIIJJ>HGD@
@5185382/1
cctggctcccatgtcacggtagcactgagtgacggcacctccgacactga
+5185382/1
@@@DDDDDDHDHFFB@FHE<?@GEGGF?E?CFGHIGGGGGIIIFAGGGG@
@5185432/1
ggtgcacgcgcttgggcagagggaatctgattgtgctgttgtggaactgc
+5185432/1
BCCFFFFFHHHHHJJJJJJJJJJIJJJJJJJJJIIIJJIJJIJIJJJJJJ
@4154134/1
ctacacaaagtttcagcttaaaatacgtttaaaaaaaatttgtaccaaat
+4154134/1
CCCFFFFFHHDHHJJJJJJJJJJJJJJHIJJJJJJJJJIIJIJIJJJIJJ
@5185976/1
cggtactcgcggtacatgttgtgtacacctgagcgagactcataacgcag
+5185976/1
B@CDDDFFHHGHHJIIJJJJJJJHIIIJJJJJJJJJJJJJJJJIJJJJJI
@1093666/1
ataatcttcagatactccaaagcattctgggctgcagatgactgtgcatc
+1093666/1
@CCFFFFFHHGHHJJJJJJJIJIJJJJJJJJJIJJJJIJJJJJJGHJJJG
@7744390/1
cacttctttgttttatttaaaaagcttaagttgaattctacaaatgcttc
+7744390/1
CCCFFFFFHHHHHJJJJJJJJJGIJJJJBHIIJJJJJJJJJIIIJJJJJJ
@7744414/1
gctccctatagacaaacagaactatgtgaatattattattagtcagggat
+7744414/1
CCCFFFFFHHHHHJJJJJJIIJJJJJIIIJJJJJJJJJJJJJIJJJJJIJ
@6201378/1
taataaaattagaggaagtaggtgctgggcctcttgtatgcgaaggtgtt
+6201378/1
@@@FFDFFHHDFDHIFDF?EGHFHIIIIGIEH@EEHIIGI>GGGFGBFDE
@5186633/1
ggtgctgggcctcttgtatgcgaaggtgttgaggcgcttgtggtggtgca
+5186633/1
CCCFFFFFHHHHHJJJHIJJJJEHHICFFHIJJJJJJJJJHIJJGGHHI@
@2116687/1
ctgcaccaagactggagctcctgctggagatgtgggtgtagctttaaggg
+2116687/1
@@@FFDDDHHDFBFE>EGFEHGGGBFGHI9CB?CFH0?:9BFBDF?DDDC
@6712022/1
cttgggtgaggcataacggggtgggttttacagactagaacccaccccgc
+6712022/1
CCCFFFADHGGGHIGIJFDGGEDGI?FFHIGIJIIJIJJJJIIIIJHEEC
@4674314/1
gccagatgccaaagttcttgatcttcactgggctcttctctgggatttcc
+4674314/1
CCCFFFFFHHHHHJHIJJJJJJJJJJIJJJJJJJJJJJJJJJJJFIJJIJ
@6712179/1
ctgcaaacatgccagttataaagcatagcccgaagtgctattggcacaca
+6712179/1
CCCFFFFFHGHHHJIFHHIJIIIHIJIIIIJIIJGHIIGHHIIIIJIHIG
@39577/1
gtcgaacattctatgcttataccattaatctccgcaactatttgacggat
+39577/1
CCCFFFFFHHHHHJJJJJJJJJJIJJJJJJJJJJIIIGHHIJJGIIIJFH
@39834/1
gtgcgtgcaggatcctcgtcattgcctggcatacaaggcaaagcaccgac
+39834/1
CCCFFFFFHHHHHJJJJJJJJJJJJJJJJJJJJJJJJJJIJJJJJJIJJI
@6712614/1
ctcccatgtcacggtagcactgagtgacggcacctccgacactgaggtca
+6712614/1
CCCFFFFFHHHHHJFHJJJJJJJJHIJJJHIIJJJJJJJJJJJJJJJIJJ
@2625907/1
ggcacagctggtacgtcaggcactgcagctcgtccgacccgaagtggttg
+2625907/1
CCCFFFFFHHGHGIJIJIGIIIJGIJGIIJJJJJJIIJJJGGHE@DHIHE
@2117873/1
gccgataccagatttaaaaaaaaagaaattgtgattttaataaatatacg
+2117873/1
@@CDDFADHDHD<FHGGIG@AGGBHAEHHEC@C@HFGGGGGIIIIAH@CC
@6202772/1
attcgaatactggactagtaaaatacatagtttcactacacaagtgatac
+6202772/1
C@@FFFDDHGFFHEGGGGEFHEHGFFHIIGHGIIIIHHHGIIGGHIJIIJ
@6713435/1
cacagttcctcgacgagcaagtagttcttgaagcacagacacaggtgtct
+6713435/1
CCCFFFFFHGHHHJJJJJIJJGGJJJJJJJJJJJJJJJJJJJJJICGHIJ
@6203189/1
cggcataactgagttgtgggggccgaataccaaaatgtactatctctggg
+6203189/1
CCCFFFFFHHHHHGIJHIJJJJJJJJJJJJJJJJJJJHJJJIIJJJJJJH
@6713584/1
ggcagagggaatctgattgtgctgttgtggaactgcttcacctgtggccg
+6713584/1
CCCFDDDFHFHHHIJJGJEEHIIIHIIHIJGHIJJJJIJJJIIIGIJJIJ
@2627077/1
atggaactctgtcgccgataccagatttaaaaaaaaagaaattgtgattt
+2627077/1
BB@FFFFFHHGHHJJGIGIIJJIIHIIJIGIJIIIJIIHEHHGH?D@DFF
@6203623/1
cagggatcttgccgtcattgcagacggtgtggtagcgggtcggacgagcc
+6203623/1
@@@FFFDDHHGHHJIIJJJJJJGGIJICFDGGBGHIGIIAFGIGHFCD@D
@6203676/1
gcaacatcttcatcttagcgttcacattgacaaacttaggtttgcttaca
+6203676/1
CCCFFFFFHGHHHEHJJIJJJ7FGGGIJIJJJ@HIIIGIJDHIJJJJJJJ
@40705/1
tggcgcacagggcacgcttgcgcatgacatctatacatgccattggcgtt
+40705/1
@@<DDDFDFHDFHIGGB@GGIDHIIIGHAGIIFIIIIIHCG3BFGHHIII
@2119523/1
ataagttgtcacaggggcgtaagcag
+2119523/1
@@@DDD;?F?HHA>AA:C?FGCG<FG
@3135088/1
gcactatctcttgtctgtgttgttgcacgcgcacggtggcggcgtaccgc
+3135088/1
CCCFFFFFHHHHHIIIJJJIJJIIJJJIIJJJJJJJJJJJJIGDDDDDDD
@40804/1
acggctcttcttctttctgtacattcttttttcctcctttcttttttggt
+40804/1
=??D?D:DFCFHDHIJIIJIAFHGFHIIGCHGGGHIJJIIEDHIIIJGG=
@2119672/1
ccagtactttagctttgacagtgtaaaacttctccgaaatctccaatcca
+2119672/1
@@@FDDDFFHHHHIJIHGGIGJGHHHJIIIIJJJIGIGIJJIGIJJFIII
@40937/1
gtccttgttgttaagaggtgttacctgcaacttggccaggttagggccaa
+40937/1
CCCFFFFFHHHHHJJIJJCGHHIIJJJJJJJJIJJJJHIJIGIJJJJJJJ
@2119967/1
gctgaattgcagcatcttgtcgagaacatgaagccgctttggtttacgtt
+2119967/1
CCCFFFFFHHHHHJJJJJJIJJJJJJJJJJJJJJJJJJJJJJGIJIJJGJ
@1095292/1
gcttcgggcttcaacagcttgttagcttgccattgacctttcctaggagt
+1095292/1
CCCFFFFFHHHHHJJJJJJJJJJJJJJJJJJJJJJJJJJJJJJJJJJJJ?
@1611390/1
gcagagggaatctgattgtgctgttgtggaactgcttcacctgtggccgg
+1611390/1
?<<?BBDA8CDFAGF<EFFIIIHFFHDFG??BFEIIEFFGFF9DFEAFF>
@2120245/1
cttgggctcgctctccgaagggagcttgcggccgatgacctcatactcct
+2120245/1
@@@FABDFHGHHHGHBHIIIIGGGIIIHIJIIJIIGHHHHGHFEFFFFE<
@4156028/1
ggatggagtgagcacgggctctgtgcctggctcccatgtcacggtagcac
+4156028/1
CCCFFFFFHHHHHJJJJJJJJJJJJJJJJJJJJJJJJJJJJJJJFGIJJJ
@4156079/1
ggttaatcagactatagttagtatagttataagactcagattgccatctc
+4156079/1
CCCFFFFFHHHHHIHEHFIHICIHIJHIIJJJGIJJJJIJIJGIIIJJJJ
@1096098/1
cgctcggacatttcaattttatttagttggtcttggttgaacggaactcc
+1096098/1
CCCFFFFFHHHGHJJIJJJJJJJJJJIIJJHHJJJJJJIIIJIGIJJJIJ
@7746350/1
gtgctgggcctcttgtatgcgaaggtgttgaggcgcttgtggtggtgcac
+7746350/1
CCCFFFFFHHHHHJJIJJJJJIIIJEGHHIIJJJJJIJJIJJIJJIIJJJ
@1612306/1
tcaacgaataacagttcttcatctgatcaaacgctattaattcattagcg
+1612306/1
CCCFFFFFHHHHHJIIJJJJJJJJJJJJJJJJJJJJJJJJJJJJJJJIIJ
@3652043/1
gggcacgcttgcgcatgacatctatacatgccat
+3652043/1
@?<DDDDDHADBFGBGGIGGHIIEIIIIIIIIII
@3652077/1
cttcttctcttttttctcctttcttttgcgagctgctgccgaaagattag
+3652077/1
@B@DFFFFHHHHHJJGHIIJJJJJJJJJJJJJGIJJJJJIJGIHIIIJJG
@1096535/1
gtgaaagtaatgatttaatgtgtttattttgtttttctctgtgatctgtt
+1096535/1
CCCFFFFDHHHHHJJJJJIJJHJJJJJJJJJJJJJJJIJJJJJIIJJJJJ
@6205653/1
gggctctgtgcctggctcccatgtcacggtagcactgagtgacggcacct
+6205653/1
@??=:DD>=DDFDFFBEFIIDHFIFIBD@GGFICEFFA<DDB??FDF<;=
@6205669/1
atggatttaggagcacgtgcagtaggaaccacagccgttggcgtcgattg
+6205669/1
CCCFFFFFHHH>F=F@FHIIIIIIIIIIIIIIIIIIIIIIIIIIIIHIII
@7746751/1
agcatacataataaaattagaggaagtaggtgctgggcctcttgtatgcg
+7746751/1
C@BFF4DDFHFHFGIIIJHGIGHCFGCHGIHGIIGIIIGIGIGHJJIIIG
@5691673/1
aggtgctgggcctcttgtatgcgaaggtgttgaggcgcttgtggtggtgc
+5691673/1
<@@DFFFFDAHHGGGEIDBEHHGIDEGIGCCGIIE<GGGFHGEFCDA;;@
@6206102/1
gttgtggaactgcttcacctgtggccggcggcacgcagacgccttgatga
+6206102/1
@BCFFFFFGHHHGIIJJJIHHHIIJJJIIIJIJGHHFFDEDDDDDDCDDD
@4677138/1
cgacgtgattctttcatttgacataacttttttatttatgaaccgattga
+4677138/1
CCCFFFFFHHHHHJ@HIJJJJJJJJJJJJJJJJIJJJJJJJJJJJJJJJJ
@6206328/1
gaggaagtaggtgctgggcctcttgtatgcgaaggtgttgaggcgcttgt
+6206328/1
CCCFFFFFHHHHHIIJJJIJJJJJJIJJJJJIIIJBFGHIIJJJJJJJJG
@4157492/1
ctcggatcagccgtttctgagattagcgcgcacagacgaacagacaaaca
+4157492/1
CCCDFDFDH?FDDHFBEHCFGDBB??EC??@FHGGHG8;AEA=?ADD?DB
@4157621/1
ctgtggccggcggcacgcagacgccttgatgacctccactttgatgatct
+4157621/1
@@C?DDDDHHFFHDGEFEGHFHIJHHGHFFDFEFEEDEEDDCDDCCCACD
@1097841/1
ctttcacaatcttcgtgggactagtagtcatttctttctgccactcttta
+1097841/1
CCCFFFFFGHHHHJJJIJIIIJJJHIJIJJJJJJJJJJJJJJJJJJJJJJ
@3135577/1
ctccaatgtatctggtgctatcagtaaaccactctcgtcaatcaaatact
+3135577/1
@@=?ADEFHHHHHGDEGGHGHHIHEHIIIIIII@GGHHIIIIHGGIIIEG
@558950/1
gcatacataataaaattagaggaagtaggtgctgggcctcttgtatgcga
+558950/1
@?@DDDAAADDDDGCGGIJCFEBEGA<F>FHHIGEEGEDEE@BDFGGCG8
@1097917/1
cagcatacataataaaattagaggaagtaggtgctgggcctcttgtatgc
+1097917/1
CCCFFFFFGHHHHJJJJIJIJHIIIJIHIIJHHHIJJJJJJIJJJIJIJJ
@5188882/1
aatcccttctgcgccattgacatgtatagatgtcggactcgtgacgtcgt
+5188882/1
CCCFFFFFHHHHHJJJJJJJJJJJIJJJJJJJIIIIJIIJJJJJIJHIIB
@6714918/1
gtagcactgagtgacggcacctccgacactgaggtcacggta
+6714918/1
@@@AD??BBFHADDFG@1<@AECCGHGGFFE<DA?D?BFHH;
@4677924/1
cacttcacgacgctccagcagagtgcacacaatggtgaactggcgttcat
+4677924/1
CCCFFFFFHHHHHJ@FHIJJJJJDGHJJJJJJJJJHIGJJJJJJJJIIJJ
@2628268/1
gccctcaatctgcaccagttcatatttgggcacagttcctcgacgagcaa
+2628268/1
@@CFFFFFHDAAFGIEBGBHHGJIGJIICBHIFBC?CDHIIBIGHIFIII
@2628306/1
cttcgtcgcgccaatttaggaagcatgttttcacttgttcgtcgtcgaaa
+2628306/1
CCCFFFFFHHHHHJJJJJJJJJJJJJJIJJJJIJJJJJJJJIIJIIJHHH
@3136235/1
gtgctgttgtggaactgcttcacctgtggccggcggcacgcagacgcctt
+3136235/1
@@;BDDDDFHHFF@H<DFFGG>EFG9FGDB@C?@AG>EHBDBCC;9/;9;
@3136378/1
gggaagtaaatgcatctgtccttatttccgacccacaaacaattaagcct
+3136378/1
CCCFFFEFHHHHHJJJJJJJJJJJJJJJJJJJJJJJJJJJJJJJJJJJJJ
@6207319/1
ggacaaggcactggcaacgaccaatcatggacttttcttcaatatccaca
+6207319/1
<@@DDDDAHHFDHGHIGGBG?F@EGEHICECGGHHIGHIIIIICGGEGIG
@6207337/1
gtagcactgagtgacggcacctccgacactgaggtcacggtactcgcgg
+6207337/1
@@@DDDBDHBFCFGIGDHIIGJGIJJJIGIGEGH?FEEGHCCGGHHGHB
@1098735/1
cttgttgttaagaggtgttacctgcaacttggccaggt
+1098735/1
???DDDDDDDD<D>E2:2<AE>F<;FFB@FB<9318;1
@6715498/1
aataaaattagaggaagtaggtgctgggcctcttgtatgcgaaggtgttg
+6715498/1
CCCFFFFFHHGHHJIJJJJJJJJJJJJJHGIJJJJIJJJJJGIIJFHHHI
@5189707/1
gtatccgattccattgctgataataatgtggcccgtgcttttatacaatg
+5189707/1
CCCFFFFFHHHHHJJJJJGIJJJJJJJIHIGIJJJGGHGGJGEFGHIIGD
@2628971/1
gctgtgacttgtagtcaaggtggagattttactatctttcaagtcggcat
+2628971/1
@CCFDFFFHHHHHJGHIIJJCGHJJHJIJJJJIJJJIJJJJJJIIJJJJG
@3652290/1
cttgggaagcctttgtgcgccacatcaatgttgagaaaggctttattggt
+3652290/1
CCCFFFFFHHHHHJJIJJJJJJJJJJJIJJJJJJ1:?HIJJJJJJJJJII
@2629165/1
tagcactgagtgacggcacctccgacactgaggtcacggtactcgcggta
+2629165/1
CCCFFFFFHHHGHJJGIIJJJJJJJIJJJJJJJJJJJJIHIJJJIJHHFF
@2121361/1
ctgtcttgttaatgcctggccctcagcgacatgtaagagttcaatgggga
+2121361/1
@@@AD;DB=DFAFAEFIIEC><FFEC9F@GIDGE<@?BG9B?GBEIAFEE
@6207922/1
atttcaaccaaatccgtcaaatagttgcggagattaatggtataagcata
+6207922/1
CCCFFFFFHHHHHJJJJIJJJJJJIIIJJJIJJJJJJJJJIJJJJJJJJJ
@6207953/1
gagcacgtgcagtaggaaccacagccgttgg
+6207953/1
<<@D?D:DFAFA?@CFFHI;<ABAGGDHIGC
@2121435/1
cggaaagattataatatttctttagtttaagtccgtttttaaactatttt
+2121435/1
@C@DDFFFGFHHDHHGJJJJJJJJJFGIJJIDHHIIIJJIIJCHJIIJIJ
@1099521/1
acgggctatgccatttatcctcgcacgttggcagtaatagtacaagtgaa
+1099521/1
CCCFFFFFHHHHHJJJJJJJJJJJJJJHIJJJJJIJJJJJHIJJJJGHJJ
@2629584/1
gtggattttaatgttattattacagcatacataataaaattagaggaagt
+2629584/1
B?BFFFFFHHHHHJJIIJJJJIJJJIJJJJJJJJJJJJJJJJJJJJJJJG
@1613352/1
gccaggcacacggacttacgaagtaaattcaattgttgatatagaggata
+1613352/1
CCCFFFFFHHHHHJJJJJJJJJJHIJJJJJJJJJJJJJJJJJJIJJJJJJ
@1613424/1
ccgtatccgattccattgctgataataatgtggcccgtgcttttatacaa
+1613424/1
CCCFFFFDFHHGFIGIJIIIGGIIJJJIJJFEDFHIE@GEHIIJJJJGIJ
@3653200/1
cccgtttccaatctccaagacaggaggctccagtgctttagctttgacag
+3653200/1
=?;DABD?AFD<DFB?CEF;C@A;C;1AD?FEG911:?F??9D<@9D>D9
@1100261/1
gtggtggtgcacgcgcttgggcagagggaatctgattgtgctgttgtgga
+1100261/1
@@@F?DD=CFDFHIIIDEAHIGGIGGIFGGHFHHIDFHCCFGI;=FGGHG
@2122439/1
acgggctatgccatttatcctcgcacgttggcagtaatagtacaagtgaa
+2122439/1
@@CFFFFFHHHHHJJIGIIJIIIJJJJJJJJJJJGIIJJIIIJJJIDHHJ
@1613859/1
ggatggagtgagcacgggctctgtgcctggctcccatgtcacggtagcac
+1613859/1
@@@DDFADBFFHHIIGGIFEGEHIICGHFHHGGDHG>A?BGGHH7BGGCG
@2122551/1
gtcacatccacgttggttatcaagtggcttggtaggatccaagttgaaat
+2122551/1
CCCFFFFFHHHHHJJJHJJJJIJJIJJJJJDH?C@FDAHHGIGBG@DGHD
@6209277/1
gcctccaataagaatgaggggtcattgaacttatagttcaaaatcgtttc
+6209277/1
CCCFFFFFHHHHHJJJJIIJJFHIJJIJJJJJJJJJGIJJJJJJIGIJJI
@7748282/1
gcactgagtgacggcacctccgacactgaggtcacggtactcgcggtaca
+7748282/1
CCCFFFFFHHHHHJJJJJJJJJJJJJJJIJJIJJJJJGIJJJJJJHHFFF
@6209380/1
gagagaacatgcttttttagccgatatttaagttgtttttatcaatcaaa
+6209380/1
CCCFFFFD?FHFFIIIIIIIIIIAHIIGGGGHGHIAFGIGIICGGHGG@G
@5190726/1
cgccatcaggacctgcaccatgcaccgccatgccatgtaccacgcctggg
+5190726/1
CCCFFFFFHFGHHIIIGIHIHGIIIIJJJJIIIJJJIFHIGIJIJJIIGJ
@5190770/1
gtcgaacattctatgcttataccattaatctccgcaactatttgacggat
+5190770/1
CCCFFF?DHHFHHJJGIIJJJIIJGHIJIJIIJJIIIIIJJIIJIIJIHH
@6209526/1
tggaactgcttcacctgtggccggcggcacgcagacgccttgatgacctc
+6209526/1
CCCFFFFFHHHHHJJJJJJJJJJJJJJJJJJIHHFFFDDEDDDDDEDDDD
@4158286/1
gtttattttgtttttctctgtgatctgtttcttggcatctatagatgtcg
+4158286/1
@CCFFFFFHHHGFJJIIEHHCEHIIEHHHJJIIGFFGHEGHGIGGGIGGG
@5191002/1
gcactgagtgacggcacctccgacactgaggtcacggtactcgcggtaca
+5191002/1
CCCFFFFFFHHHHIJJJJJJJJJJJJJJJJJHHJJIJFHJJJIJJHEEEE
@1614636/1
cggcatggcgatcatgtcgatggcttggtttattcccatcagtttggagt
+1614636/1
CCCFFFFFHHHHHJJJJJJJJJJJJJJJGHJGIJIJJJJIIJIJJJJFHH
@4678718/1
gggtaccgtagcctgtaatttttgtctttcgcgaaatatccgcgac
+4678718/1
BBCDDFFFHDHHHJJJIGIJJJJIJJJJJJJJJJJJJJJJJJJJJH
@1614734/1
agcatggtaagaaggtggcggccagaatctagacatgcacagctcttgca
+1614734/1
@CCDFFFFGFDFHIJGIGJJGGHJJJIJJJIIJJJJIIIIIIIIJIJGHG
@6209798/1
cacatcattcctagaatagttcagtaagaagttgatatcttctggagtgg
+6209798/1
CCCFFDDFHHHHHJIIJIJJJJIJJJJJJJJJIJIIJIJJJJJJJHIDHI
@1614806/1
agcgagactcataacgcagccagatgccaaagttcttgatcttcactggg
+1614806/1
CCCFFFFFHHHHGJJJJJJIJJJJJJJJJJIJHIJJJJJJJJJJJJJJIJ
@5191437/1
gcaagaagtaccagaaacgggacttagccacaatctggtctggagagaag
+5191437/1
CCCFFDFFFHDHHIGIIIJGGGGIIIJIGIIGGFHIJIJJGJGIJBFFGH
@5693907/1
ggtaatattattaaacgaagaacatgcggctgaattgcagcatcttgtcg
+5693907/1
CCBFFFDFHHGHDGBEHHJIGIJIIIHJIIIGGEHGJJIIGIJIGJIJEI
@6716050/1
gtttgttctggtgaatctctgaaatggctggagtgattttgacgggtagc
+6716050/1
CCCFFDFDHGHDHIIIJBIIJIHIJGGJIIIICEBEFHIIGCGGIID@DD
@5693996/1
gtggattttaatgttattattacagcatacataataaaattagaggaagt
+5693996/1
BBCFFFFFHHHHHGIJJJJJJJJJJJJJJJJJJJJJJJJJJJJIJIJJJD
@5191691/1
aactgcttcacctgtggccggcggcacgcagacgccttgatgacctccac
+5191691/1
CCCFFFFFHHHHHIIJJJJJJJJJJJJJJJJHHFFDDDEDDDEDDDDDDD
@5694169/1
gttcaagttaaccgcaatgttggagcttggtacaaagcaaaggtcgggca
+5694169/1
@@@FFFFFGHHGHHJGGIJGIIJJJJJJJICGGIIGIJIGIIIBFHGEGI
@5191838/1
gttgaggcgcttgtggtggtgcacgcgcttgggcagagggaatctgattg
+5191838/1
CCCFFFFFHHGHHIJJJJJJJIJJJJJJJJJJJJJJJJJJHHHHFFFFFF
@4679659/1
ggcctgttttggtagcggcggcgcggtccgtgaggagcatgctcgccatc
+4679659/1
CCCFFFDFHHHHFGHJJJIJJGIFED<BD@<@BBDCBBBCCCCD@BD?<C
@4159086/1
ctatgccatttatcctcgcacgttggcagtaatagtacaagtgaaaagtc
+4159086/1
CCCFFFFFHHHHHIJJJJJJJJHIJJJJJ?HHIJJFIIIIJFHJJJJJGH
@5694580/1
gtctgattctgtgatagtgaatacaagatcgtggggtgggcccaccaggc
+5694580/1
@@@DDDDDHBF=CG??AAICBHB>CFGCCDGHGIII8:?FF?F;CFGAH9
@6210654/1
agaggaagtaggtgctgggcctcttgtatgcgaaggtgttgaggcgcttg
+6210654/1
@@@FFEDFHGBFH<EHIGEGHIIGIG9CHCGIE>@EDE?DGGGGEHGFHD
@560946/1
gtagcactgagtgacggcacctccgacactgaggtcacggtactcgcggt
+560946/1
BB@FFFDFGHFCFGIHGGJIGJJIGIIGIGIIGG?FHIJG;CGHIEEHD?
@5694662/1
cacggtagcactgagtgacggcacctccgacactgaggtcacggtactcg
+5694662/1
CCCFFDFFHGHHHJIFGHBGHJIIJIGGIHHIJIGGGJJIJGIDHCGHIC
@4680124/1
ctgcagatgactgtgcatccttgctagtaagtcctgagccatagcaaaca
+4680124/1
CCCFFFFFHHHHHJJJJJJJJJJJJJJJJJJJJJJJJJJJJJJJJJJJJJ
@6717036/1
gcctcttgtatgcgaaggtgttgaggcgcttgtggtggtgcacgcgcttg
+6717036/1
@@@DBDEDAFBFDH?FHI<CFFHCGIIIGGGGDGGGGH@FDFGAGGHDBB
@2122949/1
gtcctttctaaggttctaaactatatctgtaccaaatttcaaccaaatcc
+2122949/1
C@CFFFFFHFHHGEDGGIGIIJFIDIJJJGIIJIJIGJJEHIJIJGGIHI
@6717362/1
cttggttcatcttttgaagattctgatattgatagttttttcattccctg
+6717362/1
CCCFFEFFHHHHGJIJIHIIJJJJJIJJJJJIJJJHJJJJJJHJJJJJJI
@4680829/1
gttctcagcatggtaagaaggtggcggccagaatctagacatgcacagct
+4680829/1
@:??BDDDF?DCFCDFDGDDE:A=FF1DGEE>@FFID<8=B@FFCF@@FE
@4680940/1
gtagttctcagcttccctgcaaagttaaccatcttgtattcaaaagaaaa
+4680940/1
CCCFFFFFGHHHHJIJJIJJJJJJJJJJIIJJJJJJIJJJJJJJJIJJJJ
@3138716/1
ggttattgttatgtcgatgtcgaacccaaaaatgtaattaactttttttt
+3138716/1
@@?DFFFFDFGHGJIJJJIJIGGICHIJIGIJJGDHHIIGHDHIIJJJJJ
@2631097/1
ccacaatctggtctggagagaagatcctcatcttgtatagaggaggcttg
+2631097/1
CCCFFFFFHGHHHJJJIJJJJJJJJJJJJJJJJJJHJJJJJJJJJJJJJD
@1101207/1
ctggagagaagatcctcatcttgtatagaggaggcttgggctcgctctcc
+1101207/1
CCCFFFFFFHHGHJJJIJGIJJIHHJEHHGIJJJGJIHEHEDGIGGIIGI
@3139769/1
gccagatgccaaagttcttgatcttcactgggctcttctctgggatttcc
+3139769/1
CCCFFFFFHHHGHJJIJJJJJJJJJJJIJJJJJJJJJJJJJJJJJJJJJJ
@45338/1
cagccattcccaactgtcctccggtactaacgatcaaatcgatcatgggt
+45338/1
CCCFFFFFHHHHHJJJIJJJJJJJGHJJJJJJIJJHIJHGIJJJJJJJJF
@3139784/1
cggtcttcgcgtggaagttttatttctccattttgagtaactgtgaaaat
+3139784/1
@@@FFDDFGHHHHJEIIHIJJIIGIHJIJGIBGGHIIFBACGGFHBGGHE
@1101972/1
ctcggacatttcaattttatttagttggtcttggttgaacggaactccaa
+1101972/1
CCCFFFFFHHHHHJJJJJJJJJJJJJJJHIJJJJIJJJJJIJIIJJJJJJ
@3655252/1
gtccgtctgattctgtgatagtgaataca
+3655252/1
???AB2=:CDBDDIEEE@<?B3AFFIDEE
@3655435/1
gccagatgccaaagttcttgatcttcactgggctattctctgggatttcc
+3655435/1
CCCFFFFFHHHHHJIJJJJJJJJJJJJJJIHJJJ8CGIJJJJJJJJJJJJ
@1102408/1
cacagttccagtctcaggcacattgccattagtagactgatcagccggag
+1102408/1
CCCFFFFFHHHHHJJJJJJJJJJJJJJJJJJJIIIJJJJJJJJJJJJJJJ
@7242955/1
gcacgcgcttgggcagagggaatctgattgtgctgttgtggaactgcttc
+7242955/1
@@@BDDDDADBBAEH??FHG:FHGHGGCH<FHHIIGHIFHIFEGIHEHIG
@1102608/1
ggtggtgcacgcgcttgggcagagggaatctgattgtgctgttgtggaac
+1102608/1
CCBFFFDFHHHHHJJJJIJIIJJJJJIJJJJJIJIJIIJJJIJJIJJJIJ
@1619036/1
tgcggagattaatggtataagcatagaatgttcgacgtgattctttaatt
+1619036/1
CCCFFFFDHHHGHJJHIJJJJJJJJJJJJJIJJJJJJJJJJJJJJJJJJJ
@5695804/1
ccaccccgctatgtcaagtcaagatatttgacgttccgacgtccgaaaca
+5695804/1
CCCFFFFFHHHHHJJJJJHIJJIJJJJJJIIIJHJJJJJJJJJJJJJHHH
@4160235/1
catgcgcatccctagcatactaccgatatgcaatcccttctgcgccattg
+4160235/1
CCCFFFFFHHHHHGIJJJJJJJIHHGGGGIJJIIJGGHGIIHIIJJJGII
@46703/1
caccagtggtcttcttgaacttcttcaattgacgcaagaagtaccagaaa
+46703/1
CCCFFFDFHHGHHJJIJJJJJJJJJJJJJJJJJJJJJJJJJDGIJJJJJJ
@46773/1
ggaagtaggtgctgggcctcttgtatgcgaaggtgttgaggcgcttgtgg
+46773/1
CCCFFFFFHDFFHJGIJJJJJGHFHIIHIHFHI?DHHJIJJIJJIIJFGI
@3139981/1
cgtgaatataagtggcaaaggtagtaagtcagctgttccacttcatcatc
+3139981/1
@@@FFDDDHDHB:E@FGHGGAAFH<FCDCFCGFFB?EEGHHIIGECEGII
@3656521/1
cagagggaatctgattgtgctgttgtggaactgc
+3656521/1
CCCFFFFFHHHHHJJJJIJJJJJJJJJJJJJJJJ
@562212/1
ctagtgcctgataagcccagacctagcccaaattcttcttcttcagccgg
+562212/1
CCCFFFFFHHHHHJJJJJJJJJJJIIJJJJJIJJJJJJJJJJJJJJJIII
@3140188/1
caagcgctcatcgggaggtgtggcagcctccttgaccattttagatattt
+3140188/1
CCCFFFFFHHHHHJJFHI:ECHIJJIIIIIJJIIGJJJJJJJGJIIGIJJ
@3140241/1
gggaatctgattgtgctgttgtggaactgcttcacctgtggccggcggca
+3140241/1
BCCDFFFFHHHHHIJJJJJJJJJJJJJJJJJJJJJJJJJJJJJJJJJHFD
@5193317/1
gtcctttctaaggttctaaactatatctgtaccaaatttcaaccaaatcc
+5193317/1
@B@FFFFDHHHFFFHIJHGIIIJJJJJJJGHIIHGIGIJJJJJIJJJJII
@2125613/1
ggacgtcttccgctttcatcatctataggattgtttatcctgtcaactga
+2125613/1
CCCFFFFFHGHHHJJJJJJJJJJJJJJJIJIJJIJJJJJJJJJJJJJJJJ
@3657817/1
gacgatttcaccagtggtcttcttgaacttcttc
+3657817/1
CC@FFFFFHHFHHJJJJHIIJJJJJHDHGIJGIJ
@5193877/1
cttagaagttggttcctctttacaagtagactcatctttagcacttggtt
+5193877/1
CCCFFFFFHHHHFHIJJJJJJJJIJJIIJJIJJJIJJJJJJJJJJJIJBG
@563449/1
cctgtccaacggtagatggaactctgtcgccgataccagatttaaaaaaa
+563449/1
;@@DDDDAFFHFACC>DDGHHIIGHHCFHIEGEGDHFGIGIGGHEEEIIE
@2633866/1
aaacaaaacaattaattatcacataaaaccaaacctctggttcgattggg
+2633866/1
CCCFFFFFHHHGHJJJJJJJJJJJJJJJJJJJJJJJJJJJHJJJJJJJIJ
@1105019/1
ctcgcagcattatgggtcttccttcatggccgaggttggggcggcgcggg
+1105019/1
CCCFFFFFHHHHGIGGFCFHHIJJJJJIGGFIAFH@GGIIGIGBBBDBDD
@5194477/1
ctgtaggagtttcgggctcgggtttactagcctcctccttagaagttggt
+5194477/1
@CCDDFFDHFHHHIJGIJJIIIAGGIJJJIJJIIICHIGHH@<FGFGGG;
@2126265/1
cataaataaaaaagttatgtcaaattaaagaatcacgtcgaacattctat
+2126265/1
?<1;DDAD:C4D8@<AEEIDEDEABEAEEEE>?4<DDBDDDD@:DDEEIE
@564260/1
gtttgtgaaactgcgacaccttgtggctgtgacttgtagtcaaggtggag
+564260/1
CCCFFFFFHHHHHJJJJJJJJJJJJJJJJHIIJJJJJJJIJJJJJ9DHHI
@2634624/1
cgctcatcgggaggtgtggcagcctccttgaccattttagatatttgttg
+2634624/1
@CCFFFFFBFHAHI<<<CDGGIC@FGIGFGIGIEHIICFHIE4?FDCFHG
@6214541/1
gtcgaatttcgggttgttcaccgctgccccgtcctgtgggctgttgttgc
+6214541/1
CCCFFFFFHHGHHGHIIJJIJIJJJJJJJJJJJJJJJJIJJJJJJJJJJJ
@2634931/1
ctcataacgcagccagatgccaaagttcttgatcttcactgggctcttct
+2634931/1
CCCFFFFFHHHHHJJJJJJJJJJIJGHJJJJJJJJJJJIJIHIJJJJJJJ
@6214636/1
gccttttattgcttggtgagacacgagataaaagtctaattcagacgagt
+6214636/1
CCCFFFFFGHGHHJJJIJJJJJJJJJJJJJJJJJIJJJJJJJJJJJJIJG
@2635023/1
gtcgaacattctatgcttataccattaatctccgcaactatttgacggat
+2635023/1
@:=DDDB@FFFFDGI@@CDBFEBC?CH>??A@?FDHGHHHGDGG@?@07D
@6718261/1
tgtacattgaaaataaaaataaaaaaaatagcaggggttattgttatgtc
+6718261/1
CCCFFFFFHHHHHJJJJJJJIJJJJIJJJJJJIJJIJGGIIJJHIJJJJJ
@7752897/1
ctcagcgacatgtaagagttcaatggggaagtaaatgcatctgtccttat
+7752897/1
CCCFFFFFHHHHHJJJJJFHIIIJJJJJJIJIJJJJJJJIGIJIHHIIJJ
@565062/1
cacggtagcactgagtgacggcacctccgacactgaggtcacggtactcg
+565062/1
CCCFFDFFHHHHHJJIJJJJJJJJJJJJJJJJJJJJJJIIJJJJHGIJJH
@4160570/1
gaaacaaacactaaatgtaaatttaagcatcccacaatatattcgtgaaa
+4160570/1
@?@DDDBDFHHFDGCBBAIIHE<EHIHHIJGGHFIDEGGGDIDDBFAGDH
@5696474/1
ctgtggccggcggcacgcagacgccttgatgacctccactttgatgatct
+5696474/1
?@@DBDD:CFFH<@DFH>GG@D@EHEAA3@>B?;;>A;>CAAA@>@>@C@
@3141105/1
gttgcggtctttgtacaccttcaggtgatcgaacatcatgtcttcaaact
+3141105/1
C@@FFFFDHHHHHJJJJIJIJJJJJHIJJIJIIIJJJJJJJJIHFIIDFI
@5696635/1
cagtggtcttcttgaacttcttcaattgacgcaagaagtaccagaaacgg
+5696635/1
?@<?D?B?DBDF<4<ECC3C:AE4FCHHIE@FFEDDF30BFEE@F>FEF?
@4160865/1
gccagatgccaaagttcttgatcttcactgggctcttctctgggatttcc
+4160865/1
CCCFFFFFHHHHHJJJJJJJJJJJJJJJJJJJJJJJJJJJJJJJIJJJJJ
@7243709/1
gtacacctgagcgagactcataacgcagccagatgccaaagttcttgatc
+7243709/1
B@BFFFFFGHHHHJJJJJJJJJJJJJJJJJJIJJJJJJIJJGGJJJJJJI
@4161212/1
ggagtgagcacgggctctgtgcctggctcccatgtcacggtagcactgag
+4161212/1
@@CFDFFFGHHHHJJIIJJIJIIJJJCHIIJIJJHIJJJJFHJIJJJJGF
@6215745/1
tggtcttcttgaacttcttcaattgacgcaagaagtaccagaaacgggac
+6215745/1
@@CDFFFFFHGGDHIJIJJJIJJIIHIJJJIIHJJDHIJJJJIJJJJJGI
@4682405/1
ggaactgcttcaccggtggccggcggcacgcagacgccttgatgacctcc
+4682405/1
CCCFFFFFHHHHHJ2>CGIIJJJJJJIJJHHFFDEDDDDDDDDDEDDDDD
@1620760/1
ctgatagagacgatttcaccagtggtcttcttgaacttcttcaattgacg
+1620760/1
CCCFFFFFHHHHHJJJJJJJIJHIJJJJJJJJJJJJJJGHIJIIIIJGGI
@4682680/1
cgatcgttgtattcagctggtggagcagatatagcggtggaggggaacac
+4682680/1
CCCFFFDDHFFHGIIJJJJJGHIJJFGIGGIIIJJIIBFH?FHIIGHIJJ
@6216061/1
ggcacgcttgcgcatgacatctatacatgccattggcgttcaaaaggtta
+6216061/1
@@@FFFFFFFFFDGGIEHIGIIGIEIGIJJJGHGHGGHHGIIIIGIIFFH
@1620894/1
gggctatgccatttatcctcgcacgttggcagtaatagtacaagtgaaaa
+1620894/1
CCCFFFADGHGHHJJIGIDHIJIIGFHIIIGJHIJJJEDBFHCB?FEGHI
@7244391/1
ctggtacaatgcaatttaatttgatacaaaaatattataataataggttc
+7244391/1
@@@FADDDFDDDHHHIJJEGIJGHIDGIIIGHIEGGDFBFGCHIIIJGHG
@7244412/1
cccgtttagcagcttcatccagaggcaagcgctccaagttgcttggaggc
+7244412/1
CCCFFFFFHHHHHJJJJJJJJJJJJJJJJJJJJJJJJJHIJJJJJJJJJJ
@4161868/1
atacataataaaattagaggaagtaggtgctgggcctcttgtatgcgaag
+4161868/1
CC@FFFDDHHFDHIJJIHGGEGHGHHIHAGGEGGIJIJJJIJJJGGIJIJ
@4683196/1
catcccacaatatattcgtgaaaaccgcatccaactcggatcagccgttt
+4683196/1
??;B?A?BFF>BAB<A?A3CACH<FFFIIGFEE@BCEFF6D@BFFCB@AE
@4683450/1
gtttattttgttttcctctgtgatctgtttcttggcatctatagatgtcg
+4683450/1
C@@FDFFFHHCFHJACFHIGIIBHHIIHIIJJJFHIJJJJHGFIDGHFGG
@565658/1
aataaaattagaggaagtaggtgctgggcctcttgtatgcgaaggtgttg
+565658/1
CCCFFFFFHHHHHJIJJIIJJIJJJJJIJJJJJJJJJJJJJJJJJ?DFHI
@7753279/1
agggaatctgattgtgctgttgtggaactgcttcacctgtggccggcggc
+7753279/1
@@@FFDEFFHFFDIJJJJJJJIHGEGHGIJJJJIEGHJJFGGGIJIEIGF
@5698820/1
gcatcccacaatatattcgtgaaaaccgcatccaactcggatcagccgtt
+5698820/1
CC@FFFFFHHGHFFIJJGGEGIIJIJJJJJJJIIJJIJJGHHIIJJJIGH
@565934/1
gtcgcaagatagtgagacattcactttttagtcataatcttcagatactc
+565934/1
CCCFFFFFHHHHHIIIJJIJJJJJJJJJJJJJJJJIJIJJJJJIJJJJJJ
@3143127/1
gattgctcagatgcaatttcttgcaagaattgcacaaagttgaagtcctt
+3143127/1
@?@FF>DFHHFFDFHGHHIGGIIGDGHGHIIIIEGEH<DDGD>DED>FHG
@566146/1
ccctgatagagacgatttcaccagtggtcttctt
+566146/1
=??DB;DDHFHBD@:1A?<@BAFFH9AAC<BGEH
@2635424/1
cctcttgtatgcgaaggtgttgaggcgcttgtggt
+2635424/1
=?@BDDBDFHHHFFEEG2AACBFFCHBG@?B89?F
@1106546/1
gcagagggaatctgattgtgctgttgtggaactgcttcacctgtggccgg
+1106546/1
CCCFFFFFHGHHHHGGIEEGIJIJIJJIJJJJIJJIIJJJIIIIIGHIJJ
@2635643/1
aggaagtaggtgctgggcctcttgtatgcgaaggtgttgaggcgcttgtg
+2635643/1
CCCFFFFFHHHHHJJJIJJJJJJJJIJJJJFGHJGHHHJIJJJJJJJJIJ
@2127706/1
tggagagaagatcctcatcttgtatagaggaggctt
+2127706/1
@@@FDDFBFDDHGII@@GBDHGBFGIHGIG>F<E??
@2127738/1
tgtgcattattacattttttataaacggtacatctagagtataaaaaact
+2127738/1
@@?DDFFFGHHGDGHHJJJJJIEHEIIGGIJJIIJJJJIGHHIGJIJIIJ
@3143597/1
gtcgaattgagattgcggcgtcatatgttcgaggacacgagatacgatgt
+3143597/1
@@@FFDDDFDHHHIJIIIJJIIGIJJGHIJIJJJIIJFJIJJFHHHHFFF
@3660433/1
gtgttttattgacgtatcttaagaactgaatacccagttattacataatt
+3660433/1
@BBDFFFFHHHHHJHJJJJJJJJJJJJIJJJJJJJJIHIJJJJJJJJJJJ
@7245471/1
tgcacgcgcttgggcagagggaatctgattgtgctgttgtggaactgctt
+7245471/1
@CCFFFFFHGGDFIIJIJIJJJJIIGJJIFGDGGGIFHGJGJIGIGIIIJ
@7245592/1
gtctgtctgtcactaacattttctttttctagtttcaaatgacgataaaa
+7245592/1
@??=DDFDD?CFDHGGIIIHIIEGGIGGIIGGFFIIIIIGEHIGHIGEHI
@1108006/1
cttgtatagaggaggcttgggctcgctctccgaagggagcttgcggccga
+1108006/1
CCCFFFFFHHHHHJJJJJIJJJJJJJJJJJJJJJJJJHJJJJJJIJHFDA
@3661615/1
ccacaatctggtctggagagaagatcctcatctt
+3661615/1
???DDDDDD:<2CEBBD?AEAFIIIIIED9CEBE
@5199894/1
tccatccacggctttttccagatccactcttgctccatg
+5199894/1
?<;;;==B?FDDF:CBG3AFF@H@CF>GFAGEEF1?909
@7246993/1
ggtactctaagggtgggtcgtagcgaactactagcagacactgtggtatg
+7246993/1
BCBFFF;DHHHHHCFHIHIJIJJJJJJJJJJJJJJJJJJJJJJHJJHIJJ
@7754101/1
gcgagactcataacgcagccagatgccaaagttcttgatcttcactgggc
+7754101/1
CCCFFFFFHHHHHJJJJJJJJJJJJJJJJJJIJJJJJJJJJJJJJJJJJJ
@6218018/1
gttgtggaactgcttcacctgtggccggcggcacgcagacgccttgatga
+6218018/1
@@@F:BD>FFDFDGHGBFHIIHHIIDHE@FHEEGHGFDBED@DBBCCACC
@7754451/1
ttctcttttttctcctttcttttgcgagctgctgccgaaagattagagtc
+7754451/1
CC@FFFFFFHHHHJGIJJJJJJJIIIGHIJIJJJIGGHHIJJIIJJIJFH
@4684683/1
gttggaatgattctggtgggttgtcctgcagagcttgccacatcttgtaa
+4684683/1
?@@DDBDDFDHDHI><EEGE@FBAHBC@FHDGD@DG;BDFFHBH4<??DB
@5699600/1
gcggctgaattgcagcatcttgtcgagaacatgaagccgc
+5699600/1
?<@BDDD<D:ABF>E9;EC>HF?AE<DEEGFEEE>FDD60
@49967/1
gtgctgggcctcttgtatgcgaaggtgttgaggcgcttgtggtggtgcac
+49967/1
CCCFFFFFHHHHHJJIJJJJJGHIJCHHHIJJJIJJIJJHJJIJIGHIJJ
@5699938/1
gtcggtggcgcacagggcacgcttgcgcatgacatctatacatgccattg
+5699938/1
CCCFFFDDGHFFHJGIIDFG<GHHIJJJGIGDGIJJIHJJJJJJIIIJJE
@5699961/1
ccacaatctggtctggggaaaagatcctcatcttgtatagaggaggcttg
+5699961/1
CCCFFFFFHHHHHIJJJJIJJJJJJJJJJJJJJJJJIJJJJJJHJJJJJE
@50401/1
ttcacctgtggccggcggcacgcagacgccttgatgacctccactttgat
+50401/1
@@CFFFFFHDHDFGGIIIIEAAGEHEEHBE;9CEEDDECCDDDDDDDCCD
@5700233/1
gttggaatgattctggtgggttgtcctgcagagcttgccacatcttgtaa
+5700233/1
CBCFFFFFHHHHHJJJGIJJFHJJJJJJJJIJJJJJJJJJJJJJJJJJJJ
@5700429/1
cagagggaatctgattgtgctgttgtggaactgcttcacctgtggccggc
+5700429/1
CCCFFFFFHHHHHJJJJHIJJJJJJIJJJJJJJJJJJJJJJIIJJJJJJI
@5700760/1
tctgattctgtgatagtgaatacaagatcgtggggtgggcccaccaggcc
+5700760/1
CCCFFFFFHHHHHJJJIJJJJJJJJJJJJJJJJJJHHJIJJJJJJJIJJI
@51001/1
aataagtatatatctggtttaacaaaatgaaaaaatatgactggctatgc
+51001/1
=:?BBDDDHHHFHHIGEHEHIIGEHGJIJHHGEEGHGIIIJGGGDGIIJE
@51415/1
cgactgtcacacggtagcggaaggtgggttcgtgaatcatgccctcaatc
+51415/1
CCCFFFFFHHHHHJIJJJJJJJJJDGIJIJJJIIJJJJJJJJJJJJJJJH
@4164220/1
ggtgcacgcgcttgggcagagggaatctgattgtgctgttgtggaactgc
+4164220/1
@@=DBDB?FFDHHGIIIIIFGHE@GGEHIIFIGIIFCGIIIFGED>@;CA
@4686648/1
gctctcatgtcacggtagcactgagtgacggcacctccgacactgaggtc
+4686648/1
1:?DDDADHDFHHGI?GFGGIIIGCHHGGHD0CFHHGHIEIIIIIEGE@E
@2130175/1
tggagagaagatcctcatcttgtatagaggaggcttgggctcgctctccg
+2130175/1
CCCFFFFFHHGHHGIIIJGHIIIIJJJJIJIIIEHI0BDGGGGIIHGIII
@2130332/1
cggtagcactgagtgacggcacctccgacactgaggtcacggtactcgcg
+2130332/1
@@@DDDFFDHGHHHHGIAHGGGEHIIIIIFIIGGGEFFHIIICHGHIDHH
@3662916/1
gattgacatgaaacaaacaccaaatgtaaattta
+3662916/1
@;@DD?DD?FHHHGGGIEHHBHGIIGHHHIEHII
@5200467/1
gtggattttaatgttattattacagcatacataataaaattagaggaagt
+5200467/1
BBBFFFFFHHHHHHIJJJIJJJJJJJJJJJIJJJJJJJJJJJJJJJJJJF
@1109959/1
cgtagaaaagtgctgtctgtacattgaaaataaaaataaaaaaaatagca
+1109959/1
CCCFFFFFHHFHHJJJJJJJJJJJJJJJJJJJJJJJJJJJJJJJJJJJJJ
@2131180/1
ttcacataaataggtgagaagtgtgataatgtcataaagttgacaataat
+2131180/1
CCCFFFFFHHHHHJGHIJJJJJJHHHIJJJJGIJJJJJJEFHHIJJJJJI
@5200873/1
ctcgcttattttttgtaataactattaaaaagtatatatataaccttagt
+5200873/1
CCCFFFFFHHHHHJJJJJJJJJJJJJJJJJJJHIJJJJJJJIIJJJJJJI
@5201143/1
gtgcgatgttttacaagggcaggttgaactcacaccattcaatttaaaag
+5201143/1
@CCFFFFFHGHDDIJJI=FEHGIEGIGEHIGIIGGBGHHGGGEBCHGHGD
@3664439/1
agagggaatctgattgtgctgttgtggaactgct
+3664439/1
CCCFFFFFHHHHHJJJJJJJJJJJJJJJJJIJJJ
@4687262/1
caacaaataaactttttaatagacaaatacaacgaaaccaatttagaata
+4687262/1
CCCFFFFFHHHHHJJJJJJJJJJJJJJJJJJJJJJJJJJJJJJJJJJJJJ
@3147255/1
gtcactgtagcactgagtgacggcacctccgacactgaggtcacggtact
+3147255/1
@@<7BDD2CBF?FF;DG2AFHEE><AF>EFE:@FGEFIF=93BFBFAFAE
@2640371/1
ggtgctgggcctcttgtatgcgaaggtgttgaggcgcttgtggtggtgca
+2640371/1
BC@DFFFFHHHHHJJJHIJJJJHIIIHHGGIJJJHIJIJJIIIJJJHIGJ
@5202044/1
cccgtttccaatctccaagacaggaggctccagtactttagctttgacag
+5202044/1
B@CFDDFFHHHHHIIIJIJIGGGIGIIGIIGGGDBGHHGFCDHJJIGIEG
@3665258/1
gtgctgggcctcttgtatgcgaaggtgttgaggcgcttgtggtggtgcac
+3665258/1
@:?DDDDAFDHFFIGDA@HHI?CFG1CEFEHGIIDGHGIFGGHHG@EE>D
@568874/1
ctgcacgaagaaatttgaatctatttatcatctatgaaaaaatggaaacc
+568874/1
CCCFFFFFHHHHHJJJJJJJJJJJJJJJJJJJJJJJJJJJJJJJJJJJJJ
@52903/1
caccttcaatcctttaacgaatgcagcgaaatagtcacacccacgttggt
+52903/1
@CCFFFFFHHHHHJJJJJJJJJJIIJJJJIGGGIIJIJIJIIIJIJJJJG
@5702573/1
ggcaaaggtagtaagtcagctgttccacttcatcatcagggatcttgccg
+5702573/1
CCCFFFFFCFHHFGIIIIJJJJGJJJJJJJJJJJJJJIJJJIJJJJJJJI
@4165403/1
ctcggatcagccgtttctgagattagcgcgcacagacgaacagacaaaca
+4165403/1
@@@DFFFDH?DD<FEFGCGCDHGE?E@:DFGIGBBGIGBAEAC;CD@;=D
@569649/1
ctcttgtatgcgaaggtgttgaggcgcttgtggtgg
+569649/1
?<@DD82AACA?:@C@G<EFBCDEEBADGCFA@FD6
@569778/1
gctgcacgaaccggagaagggaatgacaacgacaatcggacgcgttaaca
+569778/1
CCCFFFFFHHHHHJIJIJJJJJIJJIJJJJJJJJJJJJJIJHFDDDDDDD
@53525/1
gttttttaaactcatattttcatggtaccaagttatgaatttttcaaatc
+53525/1
@@@FFFFFHAFGHGIEHJJJJJJJJHIJIEGGGIJJJIGIJJJ<FGIIJI
@6724240/1
gttcaaattcaaataaaatcactctgcaatcctgcctcacatgattcatc
+6724240/1
CC@FFFFFHHHGHJJJJIJJJJJJIIJEAHEHIJJJJJJJIJJJIJJIHI
@1626125/1
gtccataatcattcctggaatccgtgtcgacggcgatgagagcccacgat
+1626125/1
CCCFFFFFHHHHHJJJJJJJJJJJHIHIJJJJJJJJJJJJJIJJJHHHFF
@6724553/1
ataagaagttggttgaactggtgcaatttcttcatgtgtggtcattacac
+6724553/1
@CCFFFBAAFFHHGGEGHHGIIE>FHHIFGHIGGGGFAFDGEDGGGEGCB
@2133447/1
cttgggcagagggaatctgattgtg
+2133447/1
@@<?DA?BCCBAFEF@CAC@EHC<A
@5204361/1
cccgtttccaatctccaagacaggaggctccagtactttagctttgacag
+5204361/1
@@?DD;D?DDDDHG@BA>BDFHGFD@@=EHIIIDFGDHIIGGIE>GGEC?
@5204420/1
ggaactgcttcacctgtggccggcggcacgcagacgccttgatgacctcc
+5204420/1
CCCFFFFFHHHHHIHIHCHIJJJJJJIIJJJJHHFFFDDDDDDDEDDDDD
@5204449/1
tgtcaatcggttcataaataaaaaagttatgtcaaattaaagaatcacgt
+5204449/1
@C@FFFFFGGFHHIJJIIJJJJIJIIIJJJJIJIJIJJJIJJJJGIJJID
@1111731/1
ggctgtttctcactagtaagagcttttcgtataatatgatatgatgccga
+1111731/1
@@@FFDEFDHHDDHIJGIJJJIJJIJIIJEHIHIHJJIIGIIGGIGIHIG
@3665708/1
ctcataacgcagccagatgccaaagttcttgatcttcactgggctcttct
+3665708/1
@@@FFFFDHAHADHIEGIGIIIIIIIIIIIIIGIGGHGIIIIFIIIIIII
@570807/1
ctggagagaagatcctcatcttgtatagaggaggcttgggctcgctctcc
+570807/1
CCCFFFFFHHHHHJJJJJJJJJJIJJJJJJJJJJJJJEHIJIJJJJIJIJ
@54383/1
gaacagaattgacccttctacagatttattatagcctgcgacttcgttcg
+54383/1
CCCFFFFFHHHHHJJJJJJJJJJHJJJJJJJJJIJJJJJJJJJJJJIJJI
@54429/1
tggatggagtgagcacgggctctgtgcctggctcccatgtcacggtagca
+54429/1
CCCFFFFFHFHHHJIJJJJIJJGIIJJJJIIJJJJJJJJJJGJJJHIIJJ
@7758761/1
gtggcacagctggtacgtcaggcactgcagctcgtccgacccgaagtggt
+7758761/1
CCCFFFFFHHHHHGHJJJJJJIJJJJJIJIJJJIHJJJJJJJJEIJCHHE
@1112235/1
catattcgtattaatgtatcacacctagcatcacaacgtcatttaatata
+1112235/1
@@@FFFFDDBFHFGGIHBIHGIIIEHEEGHGIHIIGIIBDGGIIIIGIIH
@2134470/1
cgcttgggcagagggaatctgattgtgctgttgtggaactgcttcacctg
+2134470/1
@@@DADD?FFHHBE@EHIDHIAFHG?EHGBEGG:?BGGIIGGCGGGDDFE
@3666361/1
cacgaatatattgtgggatgcttaaatttacatttagtgtttgtttcatg
+3666361/1
CCCFFFFFHBDHHHGIIIJJJIJJJJJJJJJJJJECEFHGIIIIJJJJJI
@7759066/1
ggagttcacctttagaagtatgttcttagctgtcatctggttcatacggc
+7759066/1
@@CFFFDFHHHHHJJJJJEGGJIIJJJJIJJJIJJJJJGAEFIJJJJJJG
@7250594/1
caagtagttcttgaagcacagacacaggtgtcttcaacggaagagattcc
+7250594/1
CCCFFFFFHHHHHJJJJJJJJJJJJJJJEGHIIJJJJJJJJJJJJIGIJJ
@3148698/1
ccgacactgaggtcacggtactcgcggtacatgttgtgtacacctgagcg
+3148698/1
@C@DFFFFHHGHHIGIJJJIIJJGIIJFHIJJIIIJDHHGJGFFGHIIII
@3666958/1
gtgaaaactgcccctcagatacaccgtcacggaatacaaatatcttcttc
+3666958/1
CCCFFFFFHHHHHJJJJJJJJJJJJJHJJJJJJJJJJJJJJJJJJJJJIH
@6221362/1
cccttctacagatttattatagcctgcgacttcgttcgtgtggaatagtg
+6221362/1
CCCFFFFFHHHHHJJJJJJJJJJJJJIJJJIJJJIJJJHIHIJJIJJJII
@5703278/1
cacaatatattcgtgaaaaccgcatccaactcggatcagccgtttctgag
+5703278/1
@@@FFFDFHGHFHFGIHIIJEB1CGIJFHIIJJIGGGGIGIIAGFHGHGI
@5206307/1
ttataatattattaaacgaagaacatgcggctgaattgcagcatcttgtc
+5206307/1
CCCFFFFFHHHHHJJJJJJJJJJJJJJJJJJJJJJJJJJJJJJJJJJJII
@2643298/1
gggaaaattacactaattctatgcaaagtatagcttgtatttgttatgta
+2643298/1
@;@DD:DDFDFF?F;?FGEDBICHEHIECFEEHDCE@?<C?CG@DGD@??
@4690346/1
gtctatgtctatcggctccgatttgtcgtcccaaggaaa
+4690346/1
@@@DDDB::DFF4:@E?8<:F;EEFC>:F?;:BBD@;;D
@3668151/1
ctccaaagcattctgggctgcagatgactgtgcatccttgctagtaagtc
+3668151/1
@C@FFFFFHGHHHJJJJJJJJJJJJJJJJJJJJJJJJJJJJJJJHGIIJJ
@6222358/1
agtggtcttcttgaacttcttcaattgacgcaagaagtaccagaaacggg
+6222358/1
?<???DABH>DFAGGGGGBC>BD>H9CCBGHBGHIB?9:?F?DH;>98??
@5207254/1
ctcatgtaatttttaatgttttccaaatcgacgactcctgtggctttcag
+5207254/1
@?@DFFBDBDFFHHHHIJBFHIGIIJIIEGGHG@EEHIFGJIGHIIIGEH
@6725657/1
cctcaatctgcaccagttcatatttgggcacagttcctcgacgagcaagt
+6725657/1
@?@DBDDDBHHDHDHDACCHGBFFF@@EGHIDE?CBCECFCAFBHIIIGI
@1627863/1
cagtggtcttcttgaacttcttcaattgacgcaagaagtaccagaaacgg
+1627863/1
CCCDFFFFHHHHHJJJJJJJJJJJJJJJIJIJJJJJJJHIJJJJJJJJJJ
@572129/1
gttattgttatgtcgatgtcgaacccaaaaatgtaattaacttttttttt
+572129/1
@@@FFFFFHGHHHHIJEHIGHIGIFIIJJIHII?BDFGGCHIIJJJJJJG
@7759459/1
gttgtcgatatgtggatgtagctgccattatgtagactgttgtgttgacc
+7759459/1
BBBFFFFDHFHHHJJGIJGGIJJJIJJJJIJJIJJIJJJIJJIJJIJHIJ
@7759670/1
gtcctttatacatttcggcatggcgatcatgtcgatggcttggtttattc
+7759670/1
CCCFFFFFHHHHHJJJJJJJJJJJJHJJJJJJJJIJJJJJJJJHIJHIJG
@572383/1
cagccaaagaaccaccaaagccggct
+572383/1
?1?DB:=22AD:DE?E?:33CF810C
@572421/1
gtgcattattacattttttataaacggtacatctagagtataaaaaactg
+572421/1
@@@ADDDADB?CCEGGIIGEHIDFHED?CFFHEHDHEH?GHGDCIBDFGG
@5208195/1
gtctgtagtggtcctgctgtttcgtatattctaaattggtttcgttgtat
+5208195/1
CBCFFFFFHHHHHJJJIJJJJJJJJJIIGIJJJIHHIJJHIJJJJJJJJJ
@1113380/1
ctcatataacactttgacaggctgctgtgggatacggctggagaacaaat
+1113380/1
CCCFFFFFHHHHHJJIJJJJJJJJJJJIJJIIJJJJJJJJJ;DBD@DHE8
@1113396/1
cctggctcccatgtcacggtagcactgagtgacggcacctccgacactga
+1113396/1
@@@DDDFFHHHHHHIIHGGFHIIJIJJJJHIDGIJJFIGIIJIGIIJIIG
@6726388/1
gcctcttgtatgcgaaggtgttgaggcgcttgtggtggtgcacgcgcttg
+6726388/1
@@?DDFFDDBFHFIEGAAACFEBHIIHHIIIIGCHGGEIHGIIIIGHFFA
@7760025/1
gtttattttgtttttctctgtgatctgtttcttggcatctatagatgtcg
+7760025/1
@?@:??BDBBACBEGFGGGI<FDHGGCA?4CDFH9BDDABH@AGEE@?DG
@572699/1
accttgtggctgtgacttgtagtcaaggtggagattttactatctttcaa
+572699/1
CCCFFFFFHHHHHIIJJJJHIJHJJJJIFGIHIGIJIJJJJJJJJJJGIJ
@5208354/1
gcctattaacattatcatcgttctcagcatggtaagaaggtggcggccag
+5208354/1
CCCFFFFFHHHHHJJJJJJJHJJJJJJIIJJJIIIJJJJJHIJJJJJHII
@1628617/1
tagacatagtaatggagacaagaaatggagttttaatacaaatcagtact
+1628617/1
CCCFFFFFHHHHHJJJJJJIJJJIJJJJJJGIJJJJJJJJJJJJJJJJJJ
@5208557/1
gcgagactcataacgcagccagatgccaaagttcttgatcttcactgggc
+5208557/1
CCCFFFFFHHHHHJJJJJJJJJJJJJJJJJJJJJJJJJJJJJJJJJJJJI
@6726759/1
cctgatagagacgatttcaccagtggtcttcttgaacttcttcaattgac
+6726759/1
@CCFFFFDHHHHHFIIIJIJJJIIHJHIJJGIIJJJGIJIJJIJJIIJIJ
@55931/1
ggcataacgggccgcgactccgccctcttcctcgggttggaatgattctg
+55931/1
CC@FFFFFB?FAFDGBFGEGGDGBAGHGIIDEG<B<BDBBA>>>AADCAA
@7252296/1
gtgcacgcgcttgggcagagggaatctgattgtgctgttgtggaactgct
+7252296/1
@?@BDEFFHGADDHDHBDFHGIGDGEFGIEGI<GGHGGIIFEHHIIEIIG
@2645778/1
cttcaattgacgcaagaagtaccagaaacgggacttagccacaatctggt
+2645778/1
CCCFFFFFHHHHHJJJIJJHIJJJJJJJJIJJJJJJJJJJJJJJJJJJJF
@2136327/1
ctggtacaatgcaatttaatttgatacaaaaatattataataataggttc
+2136327/1
?@<?=BDDFHBDDEGG@@EFGGBHCHGGHIEAGGFHIIIGG@BC>HG1?D
@1114406/1
gttaatcttaagactcagattgccatctcagaaattagcggatggatcaa
+1114406/1
CCCFFFFFHHHHHJJJJJJJJJJJJJJJJJJJIJJJJJJJJJJJJJJJJJ
@7252790/1
ctgagcgagactcataacgcagccagatgccaaag
+7252790/1
???7?==<CD:ADB::A:<C?EEII>:?DE>???3
@3151092/1
gtagaaaagtgctgtctgtacattgaaaataaaaataaaaaaatagcagg
+3151092/1
CCCFFFFDHDFHHJJJJJJJJJJJJIJJIJIJJIIIHIJGJJIJJIJJJJ
@3669101/1
ctcagcttccctgcaaagttaaccatcttgtattcaaaagaaaacct
+3669101/1
CCCFFFFFHHHHHJJJIJIJJJJIJJJJJJIIIJJJJJJJJJJJJJJ
@7253161/1
gcttaaaatacgtttaaaaaaaaatttgtaccaaatacttgatatcgcat
+7253161/1
@@@FFFFDHGHFDGGEEGHIJJJJIJIIGIGHGGIIFHGGGIJIJEHHG@
@3151252/1
ctgagtgacggcacctccgacactgaggtcacggtactcgcggtacatgt
+3151252/1
@@@DDDDFHDFHHJJIJIGGHGIJJGIJJGGGHH7DGGIIIJHBEDCEFF
@7253408/1
tggatggagtgagcacgggctctgtgcctggctcccatgtcacggtagca
+7253408/1
@@CFFFFFHHHHHJJJJJJIIJJGGIIJJGACHHIIIJIJJJJJJHIGII
@7253447/1
tgtaatttttgtctttcgcgaaatattccgcgacagatgtctttctagtg
+7253447/1
@CCADEFFHHHHFGJJFIJJJJGIIIJEGHIHEGIGHIIIJIJJGHIHAA
@7762169/1
cttctacttctgcttctggcacatcaggagaagttggctcctcaacagac
+7762169/1
@@@FFDDEHFHFHHGGGIIDHIHGJIJIEHGGIIFHHEHGIIJGCBGC>B
@2647180/1
ctctgcacttggtggtccacaaacattataatagcgttgtctaacgtcgg
+2647180/1
CCCFFFFFHHHHHIJJJJJJJJJJJJJJJJJJJJJJIJJJIIJJJJIJJJ
@7254140/1
caccagtggtcttcttgaacttcttcaattgacgcaagaagtaccagaaa
+7254140/1
@@@ADDD?FHHBHFGHCGGF@EFCGGBCEHGIIIIIIIGGGIIIBGIIEI
@7254154/1
gtgctgttgtggaactgcttcacctgtggccggcggcacgcagacgcctt
+7254154/1
BC@FDFFFFFFFHIJIJJJJJJJJEGHIIHJJJJJJJGEEFDD@DBBBBB
@6223902/1
gtcgcatagaatctgactagtcattacaattacctgattcgtttctagct
+6223902/1
@?@DD?DDHHFF?GF@GH>F?HEEHGGHIIGGGFFEEFDFGFIIAHGIIG
@7254227/1
ggcctcttgtatgcgaaggtgttgaggcgcttgtggtggtgcacgcgctt
+7254227/1
CCCFFFFFHHHHHJJJJJJCGHHIJJJIJJJJJHIJIJJIIJJJJJHHFD
@5210898/1
atacataataaaattagaggaagtaggtgctgggcctcttgtatgcgaag
+5210898/1
CCCFFFFFGHHHHIJJJJJJIIJIJJJHHGIIFIEGHJIJJIIJJJJGHI
@3152277/1
cataacgcagccagatgccaaagttcttgatcttcactgggctcttctct
+3152277/1
CCCFFFFFHHHGHJJJJJJJJJJHIIJJJJJJJJJJJJJJJJJJJJJJJJ
@5706008/1
gttgtaatatagtttcttttttaattgttataaattcgtaattcgtagct
+5706008/1
B@BFDFFFDHHHHIJJJJJJIGEEHIIIGIIJHDGIJJGGFGGIJIGIJJ
@4692869/1
gtgaggggcgtcgggtcacattacatactctgtatttcctcttcatggtg
+4692869/1
CBCFFFFFHHHHHJIFHIJJJJJJJJGIIIJJGHIIIGIIJJHHHHHHDF
@2648245/1
agcgggtcggacgagccgtgccttttattgcttggtgagacacgagataa
+2648245/1
CC@FFFADHHHHHJJJIJJIEHIIIJHIIJIJIJIGGDHHHHHFFDCCED
@3152853/1
gccagatgccaaagttcttgatcttcactgggctcttctctgggatttcc
+3152853/1
CCCFFFFFHHHHHJIIJJJJJJJJJJJJJJIJJJJJJJJJJJJJIJJJJJ
@4693232/1
agcatacataataaaattagaggaagtaggtgctgggcctcttgtatgcg
+4693232/1
<?@DDDADF?DFDIGIIIBFCGCBBAG9A?2AFGE>BGD?GHGGDGGGHH
@7763344/1
agtgcctctaatatatcgctgaggaccttagggacttcgacatattcggc
+7763344/1
@@BFFFFFHHHHHJJJIJIJGIHGIJIJJIGFIGIJJJIIJJGGGGICCH
@6727467/1
gtgctgttgtggaactgcttcacctgtggccggcggcacgcagacgcc
+6727467/1
@@@BBDDDA?DHFIDFGCGIDH>HFHFEC;FHDGGGEH<?B>9<BBBB
@56518/1
ggcagagggaatctgattgtgctgttgtggaactgcttcacctgtggccg
+56518/1
CCCFFFFFHFHHHJJJJJJJJJJJJJJJJJJJJJJJJJJIJJJIIIJIJJ
@2137569/1
caggttgaactcacaccattcaatttaaaagaaactgggtgcgtgcagga
+2137569/1
BBCFDFFFHHHHHJJJJJJJJJJJJJJJJJJJJJJJJJJFHIIGIIIJJJ
@2649487/1
cgcagccagatgccaaagttcttgatcttcactgggctcttctctgggat
+2649487/1
CCCFFFFFHHHHHJJJJJHIIJJJJJJJJJJJJIGJJFIJJJJJJJIJJJ
@5212800/1
gccagaatctagacatgcacagctcttgcagccatccaacaggattgccc
+5212800/1
@CCFFFFFHHHGHJJJJIIIGIGIGJIJJGJJIIIIEIJJJJIIIHIJJJ
@5212987/1
ggagtgagcacgggctctgtgcctggctcccatgtcacggtagcactgag
+5212987/1
@@@FBADDHHHHGGIEHGIHIIFCIIGHIIAEDHIIIIGG??DGGGIIII
@2138287/1
acagcatacataataaaattagaggaagtaggtgctgggcctcttgtatg
+2138287/1
CCCFFFFFHHHHHJJJJJJJJJJJJJJJIJJJHIJJJJJJJJJJJJIJJJ
@574231/1
tgctcagatgcaatttcttgcaagaattgcacaaagttgaagtccttgtt
+574231/1
CCCFFFFFHHHHHJJIJIGIJJJJJJJJJJJIJIJIFHIJHIFIJIJJHI
@2138462/1
cagcatacataataaaattagaggaagtaggtgctgggcctcttgtatgc
+2138462/1
@<@DDDDD>CFFHGBEE:AIBHB??<?FAHC2ACGHIG?F;?B?B?B9BF
@57788/1
ctctttacaagtagactcatctttagcacttggttcgtcttttgaagatt
+57788/1
BBCFFFEFHHHFHJJJIIGJJJJJJJJJJJGIIHIJIIJJJJJJEHIHIJ
@574801/1
acggtagcactgagtgacggcacctccgacactgaggtcacggtactcgc
+574801/1
@CCFDFFFHHHHHJGHHJJJJJJJJJJJJJJJJJIJJHIJJJJFIJJJJH
@3671234/1
ctgagtgacggcacctccgacactgaggtcacggtactcgcggtacatgt
+3671234/1
CCCFFDDFDDHFHJJIJJJJJJJJJJJJJJJJJJDGHJJJJJHEFEFFFF
@5707039/1
gatagctggacaaggcactggcaacgaccaatcatggacttttcttcaat
+5707039/1
CCCFFFFFHFHHHJJIJJJJJJJJIJJIJJIJIJJIJGIJJIIJJEIJJI
@1117264/1
gagtgacggcacctccgacactgaggtcacggtactcgcggtacatgttg
+1117264/1
BB@DDFFFGGHHHJJJJJJJJJJJJJJJJJJJBGHIJJJIIHHGFFFFFF
@2650977/1
gctcgccatcaggacctgcaccatgcaccgccatgccatgtaccacgcct
+2650977/1
@@<AD08BFAFFFFE;FCFFEFBAE3CCFFD@G=3?F>F3D@FCEFE>FF
@5707472/1
gtcaatacattggatctcctcagtaggatggcaaagagacgaagcgcgcg
+5707472/1
CCCFFFFFHHHHHJJJJJJJJJJHHJIJJJIJJJJJJJJJJJGIJJJJJJ
@3672102/1
atcattttgtcaacgaactcttctgaagtatttgtttacaagacaacaca
+3672102/1
@@CDFFFFHHGHHGIBGHGIIGGHIJJJCFFIIIIIJIHIIGJIIIFIAH
@4694405/1
gcatcgccaagaaactctaggcgttcgtaggaacgcgtcactctgttgcg
+4694405/1
CCCFFFFFHHHHHJJJJJJHHIHIJJIJJJJJIJJJJHIIJJJJJIJJJH
@3672515/1
gtggcgcacagggcacgcttgcgcatgacatctatacatgccattggcgt
+3672515/1
@@@DDDDDDDFAHIIGHIHJIIIGIGGHHHCDHIJJJJII>CCC@GGHG;
@3672603/1
cttccgtcttgggtgaggcataacggggtgggttttacagactagaaccc
+3672603/1
CCCFFFFFHHHHGEHHJIJIIJJJJJJJ?@GG7CGGGHHHHIJJJIJJFH
@5215024/1
tgaggcgcttgtggtggtgcacgcgcttgggcagagggaatctgattgtg
+5215024/1
CCCFFFFFHHHHHJIJJHIJJJJJJJJJJJJJJJJJJJIHHHHHFFFFFF
@576461/1
gtcaaattaaagaatcacgtcgaacactattctatgcttataccactaat
+576461/1
CBCFFFFFHHHHHJJJJIIHIJJJJJJJJJJJIJJJJJJJJJJIHIJJJH
@4695035/1
cttgttgttaagaggtgttacctcttcctcgggttggaatgattctggtg
+4695035/1
@@@B=BDDHDBFDHDAACFEHEHGBHGBDEEDECDAG<DHC>G>???D?D
@6728933/1
tggatggagtgagcacgggctctgtgcctggctcccatgtcacggtagca
+6728933/1
@@@ADDDDFDDHHBEG?E:@EB;EFHG<FF;;FF6?DHEGI@FD6B8:78
@576785/1
gcctgggatgccacccggcaccactcccgggtgaggatgcactacatttc
+576785/1
CCCFFFFFHHHHHJJJIJJJJJJJJJJJJJJDHIJJJJJJJJJJJJJJJH
@6729375/1
aggaagtaggtgctgggcctcttgtatgcgaaggtgttgaggcgcttgtg
+6729375/1
@CCDDFFFHHHHHJIGIIJJJIIJHGIJJJHGJJ?FDHIIIJCHIJIJEH
@7256357/1
agcattcttaacgccacgtaaaaaggggtagtgttagtaaaaaaaa
+7256357/1
@@@DFFFFHHHGHIIIJJCGIGEHIJJJDDF:BBGIG?BDHGIIJI
@6730019/1
cacaatatattcgtgaaaaccgcatccaactcggatcagccgtttctgag
+6730019/1
CCCFFFFFHHHHHHJJJJJJJJJJJJJJJJJJJIJJJJJJJJFGIJJJJI
@577868/1
gacggcacctccgacactgaggtcacggtactcgcggtacatgttgtgta
+577868/1
@@@FDDDDDHHHGJGIJJJIJJIIJJII??FHEHHHBFBHGHHHGHHDDD
@7256947/1
gctgctgatctctttgcggccttcaaactg
+7256947/1
?<?D<DDDDDEDDE4EEE<8C?@E3?BEC?
@5216853/1
gtgtacacctgagcgagactcataacgcagccagatgccaaagttcttga
+5216853/1
BBCDFFFFFHHHFFHHHGIGIJJJJJIGHJIIIJJJJJJJJJJDHGGJJJ
@578052/1
gtttattttgtttttctctgtgatctgtttcttggcatctatagatgtcg
+578052/1
BBCFDFFFHHHHHJJJJHIJJJGJIJJJJJJJJIIJJIJJJJJIFGGHII
@5217056/1
ccgtggtcttcactagttggcaaatcgcgcgtatagacattttgctacca
+5217056/1
@CCFFFFFHHHHHJJJJJJJJJJJJJJJJJJJJJJJJJJJJJJJJJJJJJ
@578190/1
cgacgaatcacatgaaagggggaggggggagggtcattcaatgtctcctt
+578190/1
CCCFFFFFHHHHHJJJJIJJJJGIJJJJDBDDD8??CDEEEEDDEEDDDD
@1119573/1
gtagcactgagtgacggcacctccgacactgaggtcacggtactcgcggt
+1119573/1
CCCFFFFFHHHHHJJJJJJJJJJJJJJJJJJIJJJJJJJJHIJJJJJHFD
@3673923/1
gtgctgggcctcttgtatgcgaaggtgttgaggcgcttgtggtggtgcac
+3673923/1
CCCFFFDFHHHHFIJGIIIIJFHHI?FHGIHJJEIJJJJJGDHIEAEEGG
@6227713/1
ctgacaaataacatctaattattgcaattaaaacatgactaaagatttga
+6227713/1
BB@FFFFFHHHHHJJJJIJIIJIJJJJJIJJJIJJJJJJJGHIJGIIIJI
@1630748/1
ggagcttggtacaaagcaaaggtcgggcagttcgtcaacaagacattact
+1630748/1
@@@FFFFFGHHDHIIGGGHJIJCHGGABFHGHJJGHHGHHIJGGIJJIJH
@2652550/1
ccgtcttgggtgaggcatagcggggtgggttttacagactagaacccacc
+2652550/1
@@@DDDFDHF<DHGIGGHGHIFEF<.7AB5@EHAHHH>BFEC@CCCCBCB
@4695468/1
tctttgtataccttcaggtgatcgaacatcatgtcttcaaactccactat
+4695468/1
CCCFFFFFHHHHHJJJJJHIJJJJJJJJJJJJJJJJJJJJJJJJJJJJJI
@5708917/1
ggacgtcttccgctttcatcatctataggattgtttatcctgtcaactga
+5708917/1
CCCFFFFFHHHHHJJJJJJJJJJJJJJJJHIIJIIJIIIJJJJGIIJJJG
@579222/1
cagatgccaaagttcttgatcttcactgg
+579222/1
8=?7;?DD:FFD:AFEEFEHIEEBHEH<F
@7768399/1
ggcaacatcttctttggtttgtcaggggtaatgctaacgtcatagcgata
+7768399/1
CCCFFFFFHHHHHJJJJHIJJJJJJJJJHGIJJJJIJJJJJJJJJJJJJJ
@2652892/1
ggtggtgcacgcgcttgggcagagggaatctgattgtgctgttgtggaac
+2652892/1
CCCFFFFFHHHHHJJJJJJJIIFHJJGIJJJJIIIJJJJJJJIJJJJIJI
@2139803/1
cctgatagagacgatttcaccagtggtcttcttgaacttcttcaattgac
+2139803/1
@CCFDFFFHHHHHJJJIGIIJJJIIIIJIJIJJGFHIJIJIIIGJJJIHG
@579824/1
gctcgttgaacaccttaggacgaagtgatggcaccaggatagagttaatg
+579824/1
CCCFFFFFDFHHHJJJJJJGJJJJJFHIJJJJJIJJJIGIJJGJHHIJJH
@2653556/1
gtcggatccaatgtaaaacattccaaaatcaacaactactaataaattaa
+2653556/1
CCCFFFFFHHHHHJJJJJJJJJJJJJJJJJJJJJJJJJJJJJJJJJJJJJ
@579987/1
gggcctcttgtatgcgaaggtgttgaggcgcttgtggtggtgcacgcgct
+579987/1
CCCFFFFFHHHHHJJJGGIJGHHHJGIJJJJJJJIJJJJJIJJJJJJHFF
@2140582/1
gtctgtggagctgatgcttgctgggcctcagctgttggagctggttcagc
+2140582/1
@B@FFFFFHHHHHGIJJJJJJJIIJJJJJJJJJJHIJJJJJJJJDGHJJI
@4696861/1
ggactatttggcgttactgcttaatactactcactgatttatgtagcatc
+4696861/1
@@@FBDDDFHHHGJJJJGIIHIIJJJIJJIJGEIIIHIJJIHIIGEEHIE
@5710409/1
gcaagaagtaccagaaacgggacttagccacaatctggtctggagagaag
+5710409/1
CCCFFFFFFHHHHJJJIJJJJJJJJJJJJJJJIJJJJJGGIJIJJJJJJI
@5217881/1
gtgctgggcctcttgtatgcgaaggtgttgaggcgcttgtggtggtgcac
+5217881/1
CCCFFFFFHHHHHJJJJJJJJIJJJEGGIJJJJJJJJJJJJJHJJIHJJI
@1632941/1
gcctgggatgccacccggcaccactcccgggtgaggatgcactacatttc
+1632941/1
CCCFFFFFHHGHHJJJIJJGIIJIJJIIJIJGGIIJIIJJJJJJJJJJJF
@60851/1
ctcggaaatctccaatccaaaccgtttgaaatctcggttttgcgagtact
+60851/1
@@@FFDDFHHHGHIIIEGHDHFGHFFHIGAGHBGHHGBEGIIFGBA@@GD
@60936/1
gtcgcgtgtgatgccgcttttgcaccacaataaacgtgattcccggctta
+60936/1
::=D?1<AC;FBFFF?@EF;EE?DFBFFAGFF@@B?9?F?FEEFF/@EEE
@61075/1
gttgtggaactgcttcacctgtggccggcggcacgcagacgccttgatga
+61075/1
CCCFFFFFHGHHHJJJIJJJGIJFIJJJJJJIIJHHFFDEDDDDDDDCCD
@2655269/1
gtcgaacattctatgcttataccattaatctccgcaactatttgacggat
+2655269/1
?=?DDAD:C>AFFBGBFG@FE?::F?C??CA?EGB:GFD@<:F?FA0@?@
@2655347/1
gtctgtttgtctgtttgtctgtttgtctgttcgtctgtgcgcgctaatct
+2655347/1
CBCFFFFFHHHHHJJJIIJJJJJJJJIJJHJJJIIJGIIIJJJIJJJJJJ
@581584/1
gctttttccagatccactcttgctccatggtccaggagcagcagcgtgcg
+581584/1
@@@FFFFDDFHDHIIGIIJIGIIJJJJJJJJJJIIIFIIIHIJJJJHIB;
@581653/1
gcctgttttggtagcggcggcgcggtccgtgaggagcatgctcgccatca
+581653/1
CCCFFFFFHHHHHJJJJJJJGIFEDCDBBABBDDCDBDDDCCDDDDDDDC
@1121227/1
ctgagaatggtttagattcacaattttgtccgctggacaatgtttttttt
+1121227/1
:????D;DHDFFFHD9CB<:CCHEHBAFGCHDH@DH9?FB<FBFCGBBFA
@61708/1
acgctttatggctacacttcttgacatagtactcttccctcgtgttcttc
+61708/1
CCCFFFFFHHHHHJJJJJJJJJJIJJJJJHIJJJIJIJJJJJHHGIIJJH
@1634184/1
ggagtttgtatacttaattcgatgttatacatatagcatttcgggtctat
+1634184/1
BCCFFFFFHHHHHJJJJJJJJJJJJJJJJJJJJJJJJJJJJJJJJHIJJJ
@61858/1
ctgggctgcagatgactgtgcatccttgctagtaagtcctgagccatagc
+61858/1
@?@FFFFFGHHGFHIIJJFHHIFIJJJIJGIIEGGIIIIJIGIIJIGIJG
@2656179/1
ctcgctacttctcgcacggcctttgctctgtatgtatgaccggtactcta
+2656179/1
CCCFFFFFHHHGHIJJJJJJJJJJJJIJJIGGIIIJJJIJJJJAEHIJII
@2656317/1
gtcttgggtgaggcatagcggggtgggttttacagactagaacccacccc
+2656317/1
@@CFFFFFAFHHHIGGHIIEIGI0<AB;;DHIEEHHHDFEEFCABCBCBB
@62269/1
gcactggcaacgaccaatcatggacttttcttcaatatccacataagtaa
+62269/1
@@@DFFFDHFFHHIJIIJJGHIIJIJJJJJJJJICFHIGIIJJJJIIIJI
@7771434/1
ctagtacctgataagcccagacctagcccaaattcttcttcttcagccgg
+7771434/1
BCCFFFFFHHHHHJJJJJJJJJJJJJJJJJJJJJJJJJJJJJJJJJJJJJ
@1635075/1
cttatgatagtcatcgcggcctctagccgacacgattatgaagacgaagc
+1635075/1
CCCFFFFFHGFFHIIIIIGHHIIIIJIIIEIJJJAGHIJJJGIIJJHHFD
@1122535/1
cttgtggtggtgcacgcgcttgggcagagggaatctgattgtgctgttgt
+1122535/1
@<@DDD;A:C?CF?EF8FIFIAFEFEG=FFFFFBFFFIEFFF>EF@CEFA
@3157073/1
ggcaggcaagatgggcatagtaggtaggcgtagggtaagacacggatcgc
+3157073/1
@@@DDDDDA?F?FEHIGGIIA<EHFDDGIIGFHDIGEHIIIGIIGHFGEC
@4697462/1
gtggaactgcttcacctgtggccggcggcacgcagacgccttgatgacct
+4697462/1
@@@?DBDDB<F<FAABB@HHGIGAGIGBHHBBHHHB@BC9;3>>;;@@>A
@3674772/1
ttgagatgtttgtgaaactgcgacaccttgtggctgtgacttgtagtcaa
+3674772/1
CCCFFFFFHHHHHJJJJJJJJJJJJJJJJJJJJJJJIJJJJJJIJJIJJJ
@5220989/1
gccagatgccaaagttcttgatcttcactgggctcttctctgggatttcc
+5220989/1
CCCFFFFFHHHHHJIJJJJJJJJJJJJJJJJJJJJJJJJJJJJJJJJJJJ
@7258952/1
gtgcctggttccacgttatattggacattaggaccgtcattgaacaatct
+7258952/1
CCCFFFFFHHHHHJJIJJJJJJJJJJJJJJJJJJJJIJJJJJJJJJJJJJ
@7259036/1
atacataataaaattagaggaagtaggtgctgggcctcttgtatgcgaag
+7259036/1
CCCFFFFFHHHHHJJJJIJJIJJHJJJIIIIIIJIIJJIJJHIIIJJJGI
@4698401/1
gttcgacatcgacataacaataacccctggtattttttttatttttattt
+4698401/1
CCCFFFFFHHHHHJJJJJGHIIJJJJJJJJ?FHIJJJJJJJJJJJJJJJJ
@2141643/1
gttgtggaactgcttcacctgtggccggcggcacgcagacgccttgatga
+2141643/1
@@@D?D?DDCFH>GGGIECBFH@DHHEFBGBBBGEEEECCC68?BC@@>@
@3158423/1
ccttcttagagcgtcccgtacccatagcaacaagatcagcgactgtcaca
+3158423/1
?@@FFDDFDBDH?H@FEFFHIIIIGHIGIIIIEGIIIGCB?FAA@FC4CH
@7259589/1
ccctaagtgagtatacatctattaaattcaaacgcagagctcattatgtt
+7259589/1
CCCFFFFDFHHHFIIJJJJJJJJJIHJJIJJJIJJIJHHGGIIGIJIJJJ
@7259654/1
ctccagttttttcatctcagtatgtatgtgtcggtccccagctccgaagt
+7259654/1
CCCFFFDAFHHHHIJIJJIIFHIJGIIJHHIJJJIIIIGIJJJJJIIIIJ
@5712051/1
ctgcctcgggtgttgtatcgctcggggagggcacaccatagctttgaaac
+5712051/1
CCCFFFFFGHDFHIIJJJJIJJJJJIJIJJIJJJJJGJIEHHHHHFFFFF
@4699002/1
cataatcttcagatactccaaagcat
+4699002/1
CCCFFFFFHGGFHIIIJJJFIEGHJI
@4699143/1
ctgctatttattttttctatattttcaatgaacagaattgacccttctac
+4699143/1
CCCFFFFFHHHHHJJJJJJJJJJJJJJJJJJIJJJJIJJIJJJJJJJJJJ
@6229909/1
cccatgtcacggtagcactgagtgacggcacctccgacactgaggtcacg
+6229909/1
CCCFFFFFHHHHHIIIJJJJIJFHIJJJJJJJJJJJIJJJJIIJJIJIIJ
@2142201/1
ataaattttaagggatttaaattccatttccaaatagttgaccatcactc
+2142201/1
@@?DDDEDHHHHGG=BGGEIEGHIIIGIIIGBEHHHIHF9CBHGIIHIIG
@3676462/1
tgtggccggcggcacgcagacgccttgatgacctcc
+3676462/1
@;?;BDDADF6:?6@06@FF@AA@AEA=3?;B7;6=
@2142319/1
atcagttacaatgtttgagtacttagttacttgttattgctttatgattg
+2142319/1
CCCFFFFFHHHHHIJJJJJIJJJJJJJJJJJJJJJJJJJJJJJJJJJJJI
@7260380/1
ctcagaaattagcggatggatcaagagcctgacaccgaaggcagctctcc
+7260380/1
@CCDFFFFDHDFFFA<?EHFHCGID<FBG>DDDEHDDE6.7CD;FGGGHE
@4699509/1
agtgacggcacctccgacactgaggtcacggtactcgcggtacatgttgt
+4699509/1
?@=DADDDHFFHHHIJIJJIGEGIJGHFHJJHGHIGIJIJ@EHHHFBED>
@3159522/1
cttgtattcaaaagaaaacctagaatcactggttcaaattcaaataaaat
+3159522/1
@CCFFFFFHHHHHJJJJJJJJJJJJJJJJJJJGIJJJJJJJJJJJJJJJJ
@4699759/1
gggcatagtaggtaggcgtagggtaagacacggatcgcatacaccgtgaa
+4699759/1
CCCFFFFFHHHHFH<CGIHIJJJHHJIJJJJJJJJGIIJJJJJJJJHGII
@4699800/1
cttccatgcaaaatcttatcatgcaaattgttacatttatattaactacc
+4699800/1
CCCFFFFFHHHHHJIJJJJJJJJJHJHHJJHIIJIJJJJJJJJJJIJJJJ
@4699839/1
tcttagagcgtcccgtacccatagcaacaagatcagcgactgtcacacgg
+4699839/1
CCCFFFFFHHHHHJGFHIJIJJIJFIIIJJIIJJIIIIJJJJIJJJJJII
@5713126/1
gtggattttaatgttattattacagcatacataataaaattagaggaagt
+5713126/1
=1:DADB;4AFFDEBFF@CHH>H:CCCHIEGHFDHBBCFEE9G>CFGEF0
@7771899/1
ttctcttttttctcctttcttttgcgagctgctgccgaaagattagagtc
+7771899/1
@@@DDEFDHHFHHGHGHJJIJJGHJIHBHIIJJJIJIGGGECHGIIIJHH
@2143215/1
ctgtcacacggtagcggaaggtgggttcgtgaatcatgccctcaatctgc
+2143215/1
@CCFFFFFHGGDDHIJJJJJGFHGGIJJJDEHGIGGGGIIJJJJJJJJIG
@583164/1
gtggtggtgcacgcgcttgggcagagggaatctgattgtgctgttgtgga
+583164/1
BB@FDFFDHHHHHJJJJJJJJJJJJJJIIJJIJJJJIJJJJJJJJJIJJI
@1635484/1
gtcttcttgaacttcttcaattgacgcaagaagtaccagaaacgggactt
+1635484/1
CCCFFFFFHHHHHJJJJJJJJJJJJJJJJJJJJGHIJJJJJIJJJIIJJJ
@1635494/1
ggcagagggaatctgattgtgctgttgtggaactgcttcacctgtggccg
+1635494/1
CCCFFDFFGHGGHJIIJJEEHHFIHGIGIJGHIIIIJJJJJJIGHGFGIJ
@4700478/1
tccgagtcgaattgagattgcggcgtcatatgttcgaggacacgagatac
+4700478/1
CCCFFFFFHHHHHJJJJJJJJJJIJJJJJJJJIIIJJJJJJJJHHHFFFF
@7772164/1
ctcttttttctcctttcttttgcgagctgctgccgaaagattagagtcgt
+7772164/1
?1:ABD:A@>D<FGFBB?A<AHA<<?@DFEEF9;?G@F:>3CC==7@F/C
@2657398/1
aacaagatcagcgactgtcacacggtagcggaaggtgggttcgtgaatca
+2657398/1
C@CFFFFFHHHHHJJJJIJJJJJJJHGJJJJJJJJFHIIIIJIGHHHHFF
@4174840/1
gacggcacctccgacactgaggtcacggtactcgcggtacatgttgtgta
+4174840/1
@C@FDFDDHHFHHEGIIIICFGGHIIIIFBGHIGHBHGGGGGGFEECDEF
@7772228/1
ataaggattaaaaataaacttaaagattattaataagaaaaaaataatgc
+7772228/1
@CCFFFFFHGHHHIJJJIJJJJJJJJJJJJJJJJJIJJJJJJJJJJJJJJ
@4700819/1
tatagaggctgtcactgcagcgatgctgggaacattcgactgatccggtg
+4700819/1
?<@DDBDFHDHFAGGEEEGIEGFEEHJGFGE>CFIIII@GIIGGGHGE;A
@4175058/1
cattgacctttcctaggagtgactttcccgtttccaatctccaagacagg
+4175058/1
@=@DA?DBFBH?<EBEGBB3<<EACCHIEBHHC?GHHGB@@CGDHI>BFI
@2657899/1
ctgcggggatatttccagactttcccgactgctcctttttgtcagcacag
+2657899/1
CCCFFFFFHHHHHJJJJJJJJJJJJJJIJJJIJJJJJJJJJIHHHHGHFF
@4701227/1
taataaaattagaggaagtaggtgctgggcctcttgtatgcgaaggtgtt
+4701227/1
CCCFFFFFHHHHHJIJJJHJIIHHIJJJJJJJJJJJGIJJJJJJJJBFFH
@1636533/1
atatgggcagcccgaacacggttaccgggaattttgtttggtatctgata
+1636533/1
@@CDFDDFDHHFHIBEGHGGHBFHGGGEIIIIIGIEBCGGBDAGGGGEHE
@7261042/1
gcctgggatgccacccggcaccactcccgggtgaggatgcactacatttc
+7261042/1
CCCFFFFFHGHHHIIJJJJJJJJJJJJJJJIFHGHIIJJJJJJJJJJJIE
@4701718/1
ggaggggggagggtcattcaatgtctccttccgtcttgggtgaggcataa
+4701718/1
CCCFFFFFDBDDDBDDDEEEEEDDEEDDDDDDDDDDDDDD@BDDDDDDDD
@63996/1
cttgtattcaaaagaaaacctagaatcactggttcaaattcaaataaaat
+63996/1
CCCFFFFFHHHHHJJJJJJJJJJJJJJJJJJJHIJJJJJJJIGHIJJJJJ
@584482/1
ctcataacgcagccagatgccaaagttcttgatcttcactgggctcttct
+584482/1
CCCFFFFFHHHHGJJJJJJJJJJHJIJJJJJJJJJJJJJJIIIJIJIJJJ
@5221925/1
ctagagtataaaaaactgataaattccgtcactattctaggattgtgtag
+5221925/1
CCCFFFFFHHHHHJJJJJGJJJJJJJJJJJJIJIJJJJIJJGIJJIJJJJ
@2658761/1
gcgttactgcttaatactactcactgatttatgtagcatcatcttgtaaa
+2658761/1
@CCFFFFFGFHHGIIIFIEDEEAHIIGHIIIIIIIIIIIIIIIIIGIIII
@584595/1
gctgggcctcttgtatgcgaaggtgttgaggcgcttgtggtggtgcacgc
+584595/1
@C@DFFFFHHGHHEFHIGIFGHJ?FFHIIJJ=FGIGG@AHBGHFHIGIIB
@4702145/1
ttggcatctatagaggtcggtggcgcacagggcacgcttgcgcatgacat
+4702145/1
?@@?=DDDFFFDBC2<:?DG1AA8CF>?DF?GFGFFI>FI?FEBAAEEEC
@2658973/1
tgattgtgctgttgtggaactgcttcacctgtggccggcggcacgcagac
+2658973/1
CCCFFFEFHHHHHJJJJJJJJJJJJJJJJJJJJJJJJJJJJHHFFDDDDB
@6230729/1
ctcataacgcagccagatgccaaagttcttgatcttcactgggctcttct
+6230729/1
BCBFFFFFHHHHHJJJJJIJJJIJJGHIGJIGGIIJJIJIIJIJIJJJII
@3677625/1
gaaacaaacactaaatgtaaatttaagcatcccacaatatattcgtgaaa
+3677625/1
CCCFFFFFHHHHHJJJJIJJJJJJJJJJJJJJJJJIJJJJJJJJJJJJJJ
@5713567/1
ataatgctgaatattaaactggaaatatccacacgtattttttttttaca
+5713567/1
CCCFFFFFHHHHHJJJJJJJJJJJJJJJJJJJJJJHHIJJJJJJJJJD@@
@6231072/1
gtcgacggcgatgagagcccacgatgtaagtgcttcgggcttcaacagct
+6231072/1
CCCF?ADDA@DHHIEDDGGGHEA08BHIEHHGHCGIGA@<=ADFC@@>A>
@2145246/1
cccacctcacgttccgccaattgcttcaccttatgatagtcatcgcggcc
+2145246/1
?@@DBDB?A??ACA<<@FD@3AFGH><C?DGIIEEHIG?DD<?G>=<GAH
@3679412/1
tcctcatcttgtatagaggaggcttgggctcgctctccgaagggagcttg
+3679412/1
C@CFFFFFFFHFFHJIJJJJJJJJJ@EECGFFBGDF@?@FHBGIAGAGHC
@584635/1
cttgggaagcctttgtgcgccacatcaatgttgataaaggctttattggt
+584635/1
CCCFFFFFHHHHHJJJJJJJJJJJJJJJJJJJJJJJIJJJJJJJJJJJJI
@584733/1
gtgctgggcctcttgtatgcgaaggtgttgaggcgcttgtggtggtgcac
+584733/1
CCCFFFFFHHHHHJJIJJJJJHIIJEGHIJJJJJJJJJJJJIHIJIIIJJ
@5715272/1
ggcacgcttgcgcatgacatctatacatgccattggcgttcaaaaggtta
+5715272/1
CCCFFFFFHHHHHJIIJJIJJJJJJJJJJJJJJJIGIIGIJIJJJJIHIJ
@5715572/1
cctaaatctatggggcgggatggtcgtttgaaaaattgacggccagcctt
+5715572/1
@@@FFFFFHHGFGGHBAEGAG@E;AHABDFCCEEC9@CCC?=BBBBB?CC
@5715747/1
gaatctgattgtgctgttgtggaactgcttcacctgtggccggcggcacg
+5715747/1
CCCFFFFFHHHHHJJJJJJHJIJJJJJJJJJJJJJJIJJJJJJJJJHFDD
@7776020/1
ctgggcctcttgtatgcgaaggtgttgaggcgcttgtggtggtgcacgcg
+7776020/1
?@@D7;D?FHHDFIIIGF@HHI9CFGGFGHAGGII<FGC=;;@CGHDGHB
@5715999/1
gggatgcttaaatttacatttagtgtttgtttcatgtcaatcggttcata
+5715999/1
?@@D;DDDFFF>FFEFGBIFCHI:A<?CDA?FBHEFEEDFGFII:0?D@F
@65108/1
gcgagactcataacgcagccagatgccaaagttcttgatcttcactgggc
+65108/1
@CCFFDFFFHHGFIJJJJIIJGJJHJIJJGGGIIJIJJJJJJEGHIIHHH
@1124361/1
catttatcctcgcacgttggcagtaatagtacaagtgaaaagtcacttgc
+1124361/1
CCCFFFFFHHHHHJJJIJJJJJJHJJJJJIIJJJJHIIJJJJJJJJJJJJ
@585844/1
ggcagagggaatctgattgtgctgttgtggaactgcttcacctgtggccg
+585844/1
CCCFFFFFHHHGHJJGIIIHIIJIJJJJJIGGIIIEHGJIIJJGGHGIEG
@5716243/1
ctcatcttgtatagaggaggcttgggctcgctctccgaagggagcttgcg
+5716243/1
CCCFFFFFHHHHHIJJJEIJJJJHIJJJJIIJIJIJJIJIJJGGIGGIII
@1638161/1
gtgacgtcagcccctacgatcatcactgccgtgtcctttatacatttcgg
+1638161/1
CCCFFFFFHHHHHJJIIJJJJJJIJJIJJJJHHHIJJJJJJJJJJJJJJJ
@1124879/1
gtgcacacaatggtgaactggcgttcatgcggcaaacgcctattaacatt
+1124879/1
@@?DDD?DHF<>FFFGIGIFGGBHHIIIIGGDHBBFD@FBGHGDIGGCE@
@5222991/1
ccacaatctggtctggagagaagatcctcatcttgtatagaggaggcttg
+5222991/1
CCCFFFFFHHGHHIJJIJIJJIJIJJJJJJJJJJJJJJJJIJJIIIJJJ:
@2660025/1
gtttgtttcatgtcaatcggttcataaataaaaaagttatgtcaaattaa
+2660025/1
@?@DFBDDHHHHFGGDGGIIIIIIIGIIIGIIIIIIEFDGCHGHGGFHIH
@6736774/1
cgggacttagccacaatctggtctggagagaagatcctcatcttgtatag
+6736774/1
@CCFFFFFHHHHHJIJJJJJJGHIJIFIGIHIIJGIJJIGIIJGIGGIII
@4177652/1
gtgcattattacattttttataaacggtacatctagagtataaaaaactg
+4177652/1
@@<DDBDBA:AAAAAAFGI;A<:3A2CF81C?G<G@G@00:BF9?F@DBD
@6736779/1
gtgcacgcgcttgggcagagggaatctgattgtgctgttgtggaactgct
+6736779/1
C@@FFFFFHGHHHJJJIJGIIJIIJJJJGGIJGIIIJJJJJJDGIIIHJJ
@6736784/1
cgcaagaagtaccagaaacgggacttagccacaatctggtctggagagaa
+6736784/1
8??BDD>D><A?DEID@BCDEE1C?BBEEECDDDCDE<?0?@@@BDCDC@
@2660398/1
ctggagagaagatcctcatcttgtatagaggaggcttgggctcgctctcc
+2660398/1
CCCFFFFFHHHHHJJJJJJJJJJJJJJJJJJIJJJJJEHIGJJJDHJJJJ
@1125404/1
gccagatgccaaagttcttgatcttcactg
+1125404/1
@<?DDDDDFFBDFF:?EGIII@HHGHHGFC
@5717257/1
ctctgtgcctggctcccatgtcacggtagcactgagtgacggcacctccg
+5717257/1
CCCFFFFFHHHHHJJJJJJIJJJJJJHIJJJJJJJJHJJJIJJJJJJJIJ
@1638898/1
cttgggcagagggaatctgattgtgctgttgtggaactgcttcacctgtg
+1638898/1
@??DDDDDHHHFAEBGGEHGBHHCHFGGFGECGIACFGDHHGEHHGGIIG
@6737506/1
ctttctttagttttaagttagttttcatcttaagttcggaaagattataa
+6737506/1
CCCFFFFFGHBFHIJJIJJIIIIFIHHIIIJIHIEIGGIJIIIDGHHGIH
@2660769/1
ggatggagtgagcacgggctctgtgcctggctcccatgtcacggtagcac
+2660769/1
@?;DDB?DHFHFFIGIIGAEHHIBB>GDBDHA@FEEGCGGHGIIBFBCFI
@4178454/1
gttgtcaataaactattggcgattcatacagtcgaattacatgacatcaa
+4178454/1
CCCFFFFFHHHHHJJJJIJJJJJJJJJJJJJIIJJJJJJJJJJJJIIJJJ
@5223995/1
agcatacataataaaattagaggaagtaggtgctgggcctcttgtatgcg
+5223995/1
CCCFFFFFHHHHHJJJJJJJJJJJJJJJJJHHIJJJJJJIJJJJIJJJJJ
@7263847/1
gcaagaagtaccagaaacgggacttagccacaatctggtctggagagaag
+7263847/1
@@@DB:;?F?A<DBGE<BECFGAGEF<BGFEA@GGFIE?BDBGIFDF@FF
@2661199/1
ggaaaatattctagggaactcctcaaaaatcaacataatgagctctgcgt
+2661199/1
???DDDA=D?=:<EE@E:<?F3<3CFFI=A?E3:9:D?9:::309::08D
@5224207/1
cccctgctattttttttatttttattttcaatgtacagacagcacttttc
+5224207/1
CCCFFFFFHHHHHJJJJIJJJJJJJJJJJIIJJJJJJJJJJIJJJJJJJJ
@7264182/1
cttcatcctaccagccagattgaacctttctccagcatagtaaagg
+7264182/1
@C@DDFFDFADFHG?GBGGHDAHI@8EHGGD?9C<FGCFFFEGDDD
@4705565/1
ctgggatgccacccggcaccactcccgggtgaggatgcactacatttccg
+4705565/1
@CCFFFFFHGHGHJJJIJGIIIIIHIIJJFDFFHIIJJIGGAFHJJJJJI
@1126583/1
gtggtgcacgcgcttgggcagagggaatctgattgtgctgttgtggaact
+1126583/1
B@@FDDEFHHHHHJJJJIIJJJJJIIJJJJJJJGJHJJJJIIJIJJIJJJ
@7264955/1
cactgagtgacggcacctccgacactgaggtcacggtactcgcggtacat
+7264955/1
CCCFFFFDHHHHHJIJJJJJJJJJJJJJJJHIJJJJGGJJJJJJHEFFFF
@3681396/1
gtgctgttgtggaactgcttcacctgtggccggcggcacgcagacgcctt
+3681396/1
@C@FFFDDFFHHHIGIJGIIJGIJJGHIDIJIJGFAGBEEFDD?=?>=<B
@3162913/1
gtggtgcacgcgcttgggcagagggaatctgattgtgctgttgtggaact
+3162913/1
@C@DFFFFFFHHGIGHHEEIGFGIEDBFBDHEGGHJIIJJIIJBFHDEDG
@2147701/1
ctgtttgtctgttcgtctgtgcgcgctaatctcagaaacggctgatccga
+2147701/1
@@@ADBDDDH?<C?F@FICHGGHIGEFFEHGGIIGIADHIEHIIFCHGI@
@4706170/1
atctgatcaaacgctattaattcattagcgaaaaacttatttttcacttt
+4706170/1
CC@FFFFFHHHGHJIJJJIHJIJJJIIIGIIIIJJIJIIJJJJJJJIJJJ
@4706188/1
ggtgctgggcctctcgtatgcgaaggtgttgaggcgcttgtggtggtgca
+4706188/1
CC@FFFFFHHHHHJ2@EHIIJJJGHJCGFHJJIJJJJJJJIIJGGIGHHH
@2147982/1
gcatgttttcacttgttcgtcgtcgaaatcaacttcagtg
+2147982/1
?@<=ABDDBBHAHIF:CBGAG?CEECGEB9:??D?DB>GD
@2148299/1
gccccctggcgtaaaataacgtcaatacattggatctcctcagtaggatg
+2148299/1
CCCFFFFFHGHHHJJJJJJJJIJIJJJJJJJJJJJJJJJJJJJJJJJJJJ
@3682156/1
cactaattctatgcaaagtatagcttgtatttgttatgtaaccactccat
+3682156/1
CCCFFFFFHHHHGIJJIJHHIJJJGJJGHGIJJJJJJJJJJJJJIJJJJI
@1127530/1
gggaagtaaatgcatctgtccttatttccgacccacaaacaattaagcct
+1127530/1
CCCFFFDEFDHHAGGHGACHGHIIIIIIIIGIGGGIIIIHIIIIIIIIII
@6235160/1
aggaagtaggtgctgggcctcttgtatgcgaaggtgttgaggcgcttgtg
+6235160/1
@@@FFFFEHHHHHIHHIIIIHIGGHHIIIIHIIJBFGHIIHIIJIIEGHI
@3682405/1
ggtacatctagagtataaaaaaatgataaattccgtcactattcta
+3682405/1
BCBDFFFFHHHHHFGHIJJJJJJJJJIJJJJIJJJJJJJJJJJJJJ
@4178746/1
gatcaaatcgatcatgggtccataatcattcctggaatccgtgtcgacgg
+4178746/1
BBBFDDEDFHHHHJJJJJHIJIJJJJJJJJJJJJJJJJJJJHIIIJJJJJ
@3682777/1
atagagacgatttcaccagtggtcttcttgaacttcttcaattgacgcaa
+3682777/1
CCCFFFFFHDHHHJJJJJIIIIHHIJJIJIGIGHJGIIHGGHIIJIIJGG
@4179504/1
ctcatttttgaagagatcccgcgagatcgggaactatgtggttaaaacca
+4179504/1
CCCFFFFFHHHHHJJJJJJIJJJJJJJJJIJJJJIJJJJJJJJJJJIJJH
@66973/1
cctctttacaagtagactcatctttagcacttggttcatcttttga
+66973/1
CCCFFFFFHHHHHIJJJJJJJJJJJJJJJJJJJJGIJJJJJJJJJF
@5224815/1
aatccgctagcggtgcagcaggtgacacgaggctcatggcgccagcaccc
+5224815/1
@@@DD6D@DF?DF@EHGGHICGCGHHIIFGGEGBFH<=CFFHIIHGCHDE
@5718581/1
gtccgtctgattctgtgatagtgaatacaagatcgtggggtgggcccacc
+5718581/1
CCCFFFFFGHHHHJJGIJJJJHIJIJJJJJJJJJIJJIGGGHJIJJJGJJ
@4179872/1
ctccgacactgaggtcacggtactcgcggtacatgttgtgtacacctgag
+4179872/1
CCCFFFFFHHHHHJHIJJJJHIIJJJJJIFHIIJJIIJIIJIJGIJIJJJ
@4180239/1
gacaaaattgtgaatctaaaccattctcagatccccttgaacacaacaaa
+4180239/1
CCCFFFFFHHHHHJJJJJJJJJJJJIJJJJIJJJJJJJJJJJJIIGIJIJ
@4180534/1
cagtaatctaccccgtcttcaccgctgtaaccaccaacagtgacagcaca
+4180534/1
@@@DDADDFAFFABFHGGHEHI>?CFBGGGIIICHDDCCBBFHIGCGGCF
@588350/1
cataattttatttaaaaactattgctccctatagacaaacagaactatgt
+588350/1
@CCFFFFFHHHHHJJIJJJJJJJJJJJJJJIJJJJJIHHIJJJIIJJJII
@4180618/1
ctggagagaagatcctcatcttgtatagaggaggcttgggctcgctctcc
+4180618/1
@@@DDFDFDHFBDDHIIGGGEHHHGGIDEEH>FD=BGIGIBHCG:GIGCC
@6738130/1
cttcacctgtggccggcggcacgcagacgccttgatgacctccactttga
+6738130/1
?@@DDDDDFH3:ADE6CFBHIDH>EGBGFHBBB;3@>>CCCCBC?CCC>C
@2662971/1
gtccgagtcgaattgagattgcggcgtcatatgttcgaggacacgagata
+2662971/1
@@@DDDDDDFBBFHHA?@GHHEH8EEE:DDGFHHHIGIIBHIIHHB>>DC
@2149992/1
cccagacctagcccaaattcttcttcttcagccggctttggtggttcttt
+2149992/1
@CCFFDDFHHHHHJJJJJJJJJJJJJIJIJJIIIIJJJJJIBGGAFHIJJ
@7778131/1
ccaaattgtatctgacgacgcattgaatctgaatacgaaaatgaattcag
+7778131/1
CCCFFFFFHHHHHJJJJJJJJJJJJJJJJJJJJJJJJJJJJJIIJJJJJI
@5719846/1
aggaatagtattgttaaatcaaaccaaatatgctatagagatctcat
+5719846/1
CCCFFFFFHHHHHJJJJJJJJJJJJJJJJJJJJJJJJJJJJJJJJJJ
@2150333/1
tggtggtgcacgcgcttgggcagagggaatctgattgtgctgttgtggaa
+2150333/1
B@CFFFFFHHHHHJJJJJJJJJJIIJJIJJJJJJJJJJIJJJJJJIJJJJ
@7778507/1
tggtcttggttgaacggaactccaatcctttactcgaatagtcttttcta
+7778507/1
@CCDDDEFHHGDDHJJJIIJJJIGJJJIGIGGGEGHE@DHIGHGGIIFHI
@1642294/1
gggcacgcttgcgcatgacatctatacatgccattggcgttcaaaaggtt
+1642294/1
CCCFFFFFHHHHHJJJJJJJJJGIIJJIIJJJJIJIIJIIJJJJIJJIGI
@6739311/1
agcatacataataaaattagaggaagtaggtgctgggcctcttgtatgcg
+6739311/1
??@D;D>DHHHDBGIIIIIGIE>;F@GH??F??:?F8D8DBBD@GFD908
@3685068/1
ctcataacgcagccagatgccaaagttcttgatcttcactgggctcttct
+3685068/1
@@@DDDDDD?FHDIGIE9EHGGGIIEG<FGGCDGGEGCHGIBFCFFDDDB
@4707800/1
ctattatagtttcacaaaaactgtttcacataaataggtgagaagtgtga
+4707800/1
CCCFFFFFHHHHHI<EHIJJJJJJJJJJJJIIIJJIJJGHJJJJJGGFGE
@7779193/1
tgtttgtgaaactgcgacaccttgtggctgtgacttgtagtcaaggtgga
+7779193/1
CCCFFFDEHFGHGJIJJJJJIJJJFGIIGIDEIIGIIHGIJIGEHHFHIC
@4707858/1
ctgtgatctgtttcgtggcatctatagatgtcggtggcgcacagggcacg
+4707858/1
@@@FFDDDDHHHGI2<CCEFHEGHGEIDAHFGB>FGAHHIEGIIHEEHHG
@7779366/1
gctgtgacttgtagtcaaggtggagattttactatctttcaagtcggcat
+7779366/1
CCCFFFDFHGGHHIHGFGIJHHGGHGGIJJIJIIJIIIJDHIIIIJJGJJ
@7779473/1
agcatacataataaaattagaggaagtaggtgctgggcctcttgtatgcg
+7779473/1
@???DDDBHFHFB:CBFGEG>EGHGIIEHHGIIHGED=GEFHIGIIGE@@
@7267108/1
caaacagacaaacagacaaacagacaaacagacaaacagacaaacagaca
+7267108/1
@@@FFFFFHDBFHIGBGEFGIJJEIJJGIIEFHGIIIIIGIGDHIJEGHI
@4709029/1
aaataaaaaagttatgtcaaattaaagaatcacgtcgaacattctatgct
+4709029/1
@CCFFFFFHHHFHIJJIIIJJJJJJJJJJJJJIJJJIGJJJJJJJJJJIJ
@4709075/1
gcaccgacgacgacactgtacagttagaaatgttacaacctctatacttt
+4709075/1
@@@ADDDDFHFHDBHIIIGHCGGIGFGIEIIIEFEIIIIIJIGIJIJIGI
@6237452/1
gagtgacggcacctccgacactgaggtcacggtactcgcggtacatgttg
+6237452/1
B@CBDEFFFGDFHJJJJIJIJJJJGIFHIJIJHHIJJJIJJEEHFFFFFF
@4709523/1
cgcttgggcagagggaatctgattgtgctgttgtggaactgcttcacctg
+4709523/1
CCCFFFFFHHHHHJIIJJJJJJJJJJJJJJJJJIJJJJJJJJJJJJJJJI
@3165018/1
gttcttcaatgggttcacgttaaaaccaacaacgaaatcgtgttttagaa
+3165018/1
C@CFFFFFHHHGGEGGJJJIJJJJJJJJJJJJJJIGIJJJIJIJJJJJIJ
@5226464/1
caccaaaatattttttacgatttttgtctgtctgtctgtctgtccgtttg
+5226464/1
CCCFFFFFHHGHHJJJJJJJJJJJJJJJIJIJJJJJJJJJJJJJJJFGGI
@5226556/1
gtcacttgccgatggtagaataaggattaaaaataaacttaaagattatt
+5226556/1
CCCFFFFFHHHHHJJEGIIJJJJJJJJJJJJJJJJJJJJJJJJJGIJJJJ
@68981/1
ctctgtgcctggctcccatgtcacggtagcactgagtgacggcacctccg
+68981/1
CCCFFFFFHHFHFIJJJJJJJJJJJJGHGJJJJJIJHIJJJJJIIJJJJG
@7269065/1
cttattatgtgtagatagtaaacgttttcgtctggcacactgttcagaag
+7269065/1
CCCFFFFFHFHHHJJJJJHJJJJJGJJJJIIJJJIJJJJJJIJIJJJJIJ
@588947/1
ggcgcttgtggtggtgcacgcgcttgggcagagggaa
+588947/1
?@<DDDDD;?;22C@AEGFFEEFA@BB29D?;B?<:C
@7269278/1
ccgcgagatcgggaactatgtggttaaaaccaaaaatttgccggaagtca
+7269278/1
CCCFFFFFHHHHHJJJJJJJGHJHJIJJJJJJJJJJJJJJJJJJJJJEHH
@5722486/1
gtgctgggcctcttgtatgcgaaggtgttgaggcgcttgtggtggtgcac
+5722486/1
CCCFFFFFHHHHHJJHIJJJJHIIJCGIIJJIJJJJJJJJJIJJJEHIJJ
@589180/1
gtagcctgtaatttttgtctttcgcgaaatattccgcgacagatgtcttt
+589180/1
CCCFFFFFHHHHHJJJJJJJJJIIGIJJJJJIJIJJIJJJJIJJJHHHHH
@69475/1
cattgatatttggaaatgattagctcgcagca
+69475/1
:?;;BDD:DFFBFEBGIBF<FE?ACE@1<EE8
@5227412/1
ctgtacgatggatgagttagggccgtttgtaacagcgctctttgcttgaa
+5227412/1
BC@DDEFFHHHHHIGIGHIHIIGGIJJIIGGIJIIIIJJJJJJJJIIIJG
@1643034/1
cctggctcccatgtcacggtagcactgagtgacggcacctccgacactga
+1643034/1
@@@DDDFDHHFBFGHIIIIACFFGIIIIIGHIGAGIEHGGGGBGGHIIIC
@589413/1
gacgatttcaccagtggtcttcttgaacttcttcaattgacgcaagaagt
+589413/1
CCCFFFFFHHHHGJJJIJJJJJJJJJIIJJJJJJJJJJJJJJJJJJJJJB
@1643450/1
cgattgacatgaaacaaacactaaatgtaaatttaa
+1643450/1
@@<BDAD4?CFHA<GF@?EFBED@FHHBDHGEDDF@
@1643531/1
ctcggacatttcaattttatttagttggtcttggttgaacggaactccaa
+1643531/1
@@@DFFFDHGFHDHGHIIGGIIGHFHHIIJJIJIHIJEGHIIJIIGIHGG
@2665047/1
gcccactacatcgagatggtaagcctttcattattagacatcgacaaaac
+2665047/1
@@CFFFFFGFHHGGGEHEGCECGIGIIIIIIIIIIIIIIGIIIIHGIIGH
@3686331/1
ctacgatcatcactgtcgtgtcctttatacatttcggcatggcgatcatg
+3686331/1
@C@FFFFFHHHHHJJGIJIIEGIIGIJJIJJGJJEIJIIIIHHGDBHAGG
@589993/1
gccagatgccaaagttcttgatcttcactgggctcttctctgggatttcc
+589993/1
CCCFFFFFHHHHHJGHIJJJJJJJJJJJJIJJJJJJJJJJJJJJJJJJJJ
@2665465/1
cagcatacataataaaattagaggaagtaggtgctgggcctcttgtatgc
+2665465/1
CCCFFFFFHHHHHJJJJJJJJJJJJJJIIIJHIIIJJJJJJJJJJIJJJJ
@2665516/1
cgcttgtggtggtgcacgcgcttgggcagagggaatctgattgtgctgtt
+2665516/1
CCCFFFBDFCFHFFGIJJJJIJJGHIJJJHIJJGGIJJJJJJIJJJIJHI
@1644192/1
ctggcaatacaacaacgacaagctgcaactgtacgaatgtgctcttgagg
+1644192/1
CCCFFFFFHHHHHJJJJJJJJJJJIJJJJJJHIJJJJJJGIIJIJJJIJJ
@3686616/1
cccagacctagcccaaattcttcttcttcagccggctttggtggttcttt
+3686616/1
CCCFFFFFHHHHHJJJJJJJJJJJJJJIJJJJJJJJJJJJJDFHFGIIIJ
@5228860/1
gcccgcgactccgtccgcgcggatgtcggtcttcgcgtggaagttttatt
+5228860/1
CCCFFFFFHHGHHJJJJJJJJJJIJHHHHFFFEEDDDBDDDDDCCEDDDD
@5229142/1
cacatagttcccgatctcgcgggatctcttcaaaaatgagatgtgga
+5229142/1
CCCFFFFFHHHHHJJJJJJJJJJJJJJJJJJJJJJJJJJJJJJIJJJ
@5229147/1
ctgtgatctgtttcttggcatctatagatgtcggtggcgcacagggcacg
+5229147/1
BBCDDFFFHHHFHIJJEHIHHHIIJJFGJJHIIIHIGHHJIIIJJGIIIG
@7780978/1
gtcgaacattctatgcttataccattaatctccgcaactatttgacggat
+7780978/1
@@@DDFFFHHDFHIGGIIGJIIGFGEHEEGEHIIJIIJJFGGIHJJJGHG
@2152546/1
gacgcaagaagtaccagaaacgggacttagccacaatctggtctggagag
+2152546/1
CCCFFDFFHHFDFIJJGJJIIIGADGEHJIIJJJJGIJJGIFHIIIJJGE
@2152621/1
gtctggagagaagatcctcatcttgtatagaggaggcttgggct
+2152621/1
@@@DDDBDDDA:C?CFGBHFBBCH:<<29<FHFHIF@?FGIB;B
@4710714/1
gtccgtctgattctgtgatagtgaatacaagatcgtggggtgggcccacc
+4710714/1
@@@FFDDDFGHGHGGFHHHECBHDHFGHHIIGIIIGGHDG:DHIGIGGII
@4710744/1
tctgtacattgaaaataaaaataaaaaaaatagcaggggttattgttatg
+4710744/1
C@@FFFFFHHHHGIJIIFJJIIJIJJIIJJJJJJJJIIJFHHHGGJJJIJ
@4710880/1
cgggacttagccacaatctggtctggagagaagatcctcatcttgtatag
+4710880/1
@CCFFFFFHHHHHJIIIJJIIIHIIIIJHIIIJJJIJJJJJJJJJJJJJJ
@3166654/1
cacgtctttaatttgaaaatttgtcggatccaatgtaaaacattccaaaa
+3166654/1
@@BFDDFFHHDHHGGIJIGGHIGFHEDEHGIJJJIJIIIIIIIGGHIIHG
@2152860/1
aggacgtcttcttgaatccacattggtgtgataaccgtgaactgatcgtg
+2152860/1
CCCFFFFFHHHHHJJJJJJJJJJJJJFHHIJJJJJJJJJJJJJJJJJJIJ
@2667199/1
cttgaacttcttcaattgacgcaagaagta
+2667199/1
;@@BDDDDF>D<BE>:CFHBEBE>8FFG9B
@4711214/1
aggatgtggattttaatgttattattacagcatacataataaaattagag
+4711214/1
?@<DDFEFFDHGHIEEHICEFIIIIGGEHHGGIGIIIIGHGIFBFGCHGI
@70698/1
ctccaataagaatgaggggtcattgaacttatagttcaaaatcgtttcca
+70698/1
CCCFFFFFHHDFHIGIJIJEGHIJJIIJJJJJJJIIJJJGBGHIJJJJJJ
@2667944/1
ctcatctttagcacttggttcgtcttttgaagattctgatattgatagtt
+2667944/1
CC@FFFFFHHHFHJJJIGFHIJIHIIJIIGIJGIJJJJIJJJJJJJJJJG
@2668065/1
gggcctcaaaaaatcacgtttatacattttttttttaatttttgtgttac
+2668065/1
CCCFFFFFHHHHHJJJJJIJJJJJJJJJJJJJJJJJJHIJJJHHHFFFFF
@3167982/1
ggtttacgttccagttctcgattatcgaacttttcgccatgagtaagcga
+3167982/1
CC@FFFFFHHHHHJJJJJJJIJJJJJJJJIJJJJJJJJJJJJJIIJJJJG
@590904/1
cgcacagacgaacagacaaacagacaaacagacaaacagacaaacagaca
+590904/1
CCCFFFFFHHGHHJJIIJIJJJJIIJJJJIJJIJJJJJIJIIJIJJJJIG
@6239016/1
ctcatcttgtatagaggaggcttgggctcgctctccgaagggagcttgcg
+6239016/1
CCCFFFFFGFFFBGBEGBGH?GF@GGCEC@FHIIIEBGGD@F=@FGH>;@
@4183534/1
gtagaaaagtgctgtctgtacattgaaaataaaaataaaaaaaatagcag
+4183534/1
CCCFFFFDHCFHHJJJJJJIIJJJJJIJJIJJIJJJJJJJJJJIJJJJJJ
@2154586/1
cacgggctctgtgcctggctcccatgtcacggtagcactgagtgacggca
+2154586/1
BCCFFFFFGHHHHJJJJIIIJIJJJJJJJJJJFHIIJJJJJJHIFIGIIG
@4712912/1
ggaagtaggtgctgggcctcttgtatgcgaaggtgttgaggcgcttgtgg
+4712912/1
CCCFFFFFHHHHHJJJJJJJJJJJJJJJJIIJJDGGIJJJJJJJIJJIJJ
@2154801/1
gtcttcttgaacttcttcaattgacgcaagaagtaccagaaacgggactt
+2154801/1
@@@DDD;DHHHFFBFFHIGFECEAF@FHGHCHCFDDFFCECHEGDGED>F
@6239406/1
ttcgcgtggaagttttatttctccattttgagtaactgtgaaaatgacat
+6239406/1
CCCFFFDDHHHHHIIJIIJJGIJJIJJJJIIIGIIIJJGIGJJJJJJJJJ
@6239754/1
ctcgattatcgaatttttcgccatgagtaagcgatcgggctctcaggcag
+6239754/1
CCCFFFFFHGHDDI;GHHIJJIIIJGIJGHGIJIGGGGBGGHGIIJIGGH
@7782544/1
atataatttattttttaattgttataaattcgtaattcgtagctttcttt
+7782544/1
?@@DDDDFHHHHGGJIGIGHIJIGIIFAAFHIHE;CGGGDGEIGIGGHHJ
@6240410/1
ctgggcctcttgtatgcgaaggtgttgaggcgcttgtggtggtgcacgcg
+6240410/1
@@C@DDFFHFHFHIGGEH??FHFFCECEGDEEG@DGDDB.BC5;;==EAB
@4184585/1
agctgatgtactaatgagtaataaaataataaaatcctaaattctatcag
+4184585/1
CCCFFDEFHHGHHIIJIJJIIJJJJIJJJJJJJJJIJJJJJJJJJJJJJD
@3688551/1
gttcacattgacaaacttaggtttgcttacagccattcccaactgtcctc
+3688551/1
CCCFFFFFGHFHHJJJJJJJIIGIIJJJJIGHGIIIJJIHHIJFIHJGIH
@7782942/1
cacggcgtcacgacacagtccttgtaattctctggtgtgacatttataaa
+7782942/1
CCCFFFFFHHHHHJJJJIIJJJJJIJJJJJJJJIIGIHIJJJJJJJJIJJ
@7782974/1
ccacaatctggtctggagagaagatcctcatcttgtatagaggaggcttg
+7782974/1
CCCFFFFFHHHHHJJJJJIJJJJJJJJJJJJJJJJJJJJJJJJJJJJJJD
@1646746/1
ctctgtgcctggctcccatgtcacggtagcactgagtgacggcacctccg
+1646746/1
CCCFFFFFHHHHGJJJJJJJJJJJJJGIJJJJJJJJHGIJJJJIJJJJJG
@1132823/1
gtggttctttggctgtctctggtggaggtttctcctgtgacggcatagcc
+1132823/1
BCCFDDEFHHHHHJJJIJJJIIJIJIIIHIJJJJJJJJJIIJJJJJIJJI
@7783370/1
agcacgtagttctcagcttccctgcaaagttaaccatcttgtattcaaaa
+7783370/1
@@@DADD>FHDFFHG<>FHGECHGIGIIBBEFHIGCHEHGCHGIGIEHIG
@3689178/1
gtggattttaatgttattattacagcatacataataaaattagaggaagt
+3689178/1
B@@FFFFFHHHHHGIJJJJJJJIJJJJJJJJJIIJJJJJJJJJIJJIJJC
@6241305/1
caccagtggtcttcttgaacttcttcaattgacgcaagaagtaccagaaa
+6241305/1
CCCFFFFFHHHHHJJJJJJJJJJJJJJJJJIJJJJJJJJJJGHIJJJJJJ
@5231184/1
gctgggcctcttgtatgcgaaggtgttgaggcgcttgtggtggtgcacgc
+5231184/1
@@@FDFFFHGHHHFGHGIJDCGEFHHIEHEHHIIIIEIJEB@=ADGGGGG
@1647451/1
ggatggagtgagcacgggctctgtgcctggctcccatgtcacggtagc
+1647451/1
@<?D1B;BF;:A3AE11<@@F?FG><:FDDFE?FFDA@9?9?@D7=@3
@1647777/1
gtttgtctgttcgtctgtgcgcgctaatctcagaaacggctgacccgagt
+1647777/1
@@@DBDDDFHHFHCFHFAE@DHIIIIIIGIIIIIIIIIIIEBGHIIG=B;
@6744508/1
ctcagatgcaatttcttgcaagaattgcacaaagttgaagtccttgttgt
+6744508/1
@CCFFFFFHHHHGJJIEHIIJIIJJJIJJJJJGI?FEHHIFHHJGIAHHH
@7272631/1
ggttcaaattcaaataaaatcactctgcaatcctgcctcacatgattcat
+7272631/1
BCCFFFFFHHHHHJJJJJJJIJJJJJJJJJJHIJIJJJJJJJJJJJJJJJ
@2155161/1
cggcaaacgttaagtaagagtccgagtcgaattgagattgcggcgtcata
+2155161/1
CCCFFFFFHHHHHJHJJJJJHHIHHJGIIIJJJJIJIJJJJJJJJHHHFE
@2669474/1
cgctttggtttacgttccagttctcgattatcgaatttttcgccatgagt
+2669474/1
CCCFFFFFHHHHHJIJJJJJJJJJJJIJJJJJJJJJJJJJIJJJJJJJJG
@2669705/1
gaggggtgcgcgtccatggagccgaccacggcggcgatggacggcttctt
+2669705/1
CCCFFF@DHHHHFHIJIIJJJIJJJJJJJJIJHDDDDDBDCDDDDDDDDD
@72681/1
gccacaatctggtctggagagaagatcctcatcttgtatagaggaggctt
+72681/1
CCCFFFFFGHHHFIIJJGHGHIIIJJIJJJJJJJJJHIIJJIIJIJJIJJ
@72713/1
ccctgcacgaagaaatttgaatctatttatcatctatgaaaaaatggaaa
+72713/1
CCCFFFFFHHHHHJJJJJJJJJJJJJJJJJJJJJJJJJJJJJJJJJJJJJ
@5726325/1
gtgactttcccgtttccaatctccaagacaggaggctccagtactttagc
+5726325/1
@@@DFFFFHFHFHEHGGIGI>BHHHCHAHHJIJIIGIJIJGFDHGIIIIJ
@2155719/1
cttgtttataagtttagtatagcttattacaaaataaatcttatatttaa
+2155719/1
@@@FFFDFHHHF?AEEDCEFEIEHIIIIIIIEGGIHEFHIIGHHIIIIII
@2155890/1
gccatttatcctcgcacgttggcagtaatagtacaagtgaaaagtcactt
+2155890/1
CCCFFFFFHHHHHJJJJJIJJJJJJIJJJJJIIJIJJGIJJJJIIIJJJJ
@7273900/1
tgagtatacatctattaaattcaaacgcagagctcattatgttgattttt
+7273900/1
@CCFDEFDFGHHHIJJJJJJJJIJJHJJJIGGJJJHIJJJJIJIHGJEIJ
@3170135/1
ccaacagattgtttgagatgtttgtgaaactgcgacaccttgtggctgtg
+3170135/1
CCCFFFFFHHHHHJJJJJJJJJJJJJJJJJJJJJGIJJJJJJJJJJJJHJ
@2156466/1
gcgcttgtggtggtgcacgcgcttgggcagagggaatctgattgtgctgt
+2156466/1
CCCFFFFFHHDHHHHGIJJJIJJJJJJJJJJIJJDIIJJJIJJJJJJJJI
@2156562/1
gcagagggaatctgattgtgctgttgtggaactgcttcacctgtggccgg
+2156562/1
@@<DBDFADHHHHJIIJJHJJIJJIJGIIJIJIGJEIIJJJJGDGGIJJJ
@4185020/1
tctgtcactaacattttctttttctagtttcaaatgacgataaaatatcc
+4185020/1
CCCFFFFFHHHHHJJJJJJJJJJJJJJJJJJJJJJJJJIJJJJJJJJJJJ
@5727341/1
aaggtgttgaggcgcttgtggtggtgcacgcgcttgggcagagggaatct
+5727341/1
BCCFDEDFHHHHHJJJJJIJJGIHIJJJJJJJJJJJJJJIJHHHFFFFEE
@2156753/1
cagcatacataataaaattagaggaagtaggtgctgggcctcttgtatgc
+2156753/1
CCCFFFFFHHFGFIGIGHIJJIJIIJJJJJJGGIJJIIIGIJJJJIIIJG
@5727591/1
ctgcgacaccttgtggctgtgacttgtagtcaaggtggagattttactat
+5727591/1
CCCFFFFFHHGHHHIIIJJHIJIIJDGHGIIJIJJ?BFDHFHHIEIJJIG
@4185401/1
ctcatcttgtatagaggaggcttgggctcgctctccgaagggagcttgcg
+4185401/1
CCCFDFFFHHHHHHJFJJIIIIIHCHHGGHDIJJIJGIHGHJHIJCHHJE
@5727840/1
ctcttgtatgcgaaggtgttgaggcgcttgtggtgg
+5727840/1
C@@DFDDDHFHA=D<A<CHFICAGIIGIICH3107?
@5728014/1
ctcatcttgtatagaggaggcttgggctcgctctccgaagggagcttgcg
+5728014/1
CCCFFFFFHHHHHJJJJIJJJJJIIJJJJJJJJJJJJGIIJJGIIIJIJG
@7784156/1
gggatgcttaaatttacatttagtgtttgtttcatgtcaatcggttcata
+7784156/1
CCCFFFFFHHHHHJJJJJJJJJJHHFJJJHJJJJJJIIJJJJJJIJJJJI
@6242061/1
gtagcactgagtgacggcacctccgacactgaggtcacggtactcgcggt
+6242061/1
<@@FFFFFHHGHFHIGEGHIGIJGGJJJJJHAGCBFHGJGFDGIGHGFF=
@3171107/1
gtttgtctgtttgtctgtttgtctgtttgtctgtttgtctgtttgtctgt
+3171107/1
C@CFFFFFHHHHHJJJJJIJJFHIIJJJJJJIJIJIIGIJJJJJJIFGHI
@2157820/1
gccacaatctggtctggggaaaagatcctcatcttgtatagaggaggctt
+2157820/1
?@?=DDFFHHFHBHIJIIIIIIJGIJIIJJJIIJIJHDHIJJJJJGGJFG
@5728504/1
ccagaatctagacatgcacagctcttgcagccatccaacaggattgccca
+5728504/1
@CCDFFFFHHHHHGHGGGGGGHGIGHHIGHCGEHGGHIIEHEH@FHIJJG
@7784917/1
gtacaattatgtaataactgggtattcagttcttaagatacatcaataaa
+7784917/1
CCCFFFFFHHHHDIHGGHHIJJFHIJJJJIIJJJIIJHIJJJJGIJIIGG
@6745465/1
gcggttttcacgaatatattgtgggatgcttaaatttacatttagtgttt
+6745465/1
@@CFDDFFFHHHHIIHHIJJJHG=H;EHHGIEADFIHC?9BFGEFFHIEH
@1135055/1
ggaaaactcaacaaataaactttttaatagacaaatacaacgaaaccaat
+1135055/1
BCBFFFFFHHHHHIJJJJJJJJJIJJJJJJJJJIJIIJJIJJJJJJJJJJ
@75909/1
attagtagactgatcagccggagcagctccggtaagttt
+75909/1
;@@BDAB;<FFF>F><FH@G8D:?EB9FCFE>DG?D9?F
@1135241/1
gtcacggtaagcattcatcagaatgctatgcaacatcttcatcttagcgt
+1135241/1
?@<?DDDA?DHHBGGIGGIGIIGIGIIHHIHBGHIIIIIGIHHHIGGBGF
@6746228/1
gaggcgcttgtggtggtgcacgcgcttgggcagagggaatctgattgtgc
+6746228/1
CC@FFFFFGGGFHIIFJJJIIEIIEIIIIIGGJCHDGAGEHGHAEEFDCC
@1135354/1
gtgattctttaatttgacataacttttttatttatgaaccgattgacatg
+1135354/1
?:?:BDB?C<4C<F?<CFDI@<3AFAEEEG@FBF9?@DFFE>DFBD?@FF
@4717518/1
ctcaaaaaatcacgtttatacattttttttttaatttttg
+4717518/1
@@@DFDFFDDBBFAACBCF@HEEHHGBHGIIB@=@@@EG8
@7785911/1
tcagcatagtagtcggcaaacgttaagtaa
+7785911/1
?;?=DD;DD2A:<:CEEI?BDAE9989C@?
@1135677/1
ttgtggaactgcttcacctgtggccggcggcacgcagacgccttgatgac
+1135677/1
CCCFFFFFHHHHHJJJJJJJJJJJJJJJJJJJJJHHFFFDDDDDDDDDED
@7786229/1
ctgtgatctgtttcttggcatctatagatgtcggtggcgcacagggcacg
+7786229/1
BCCDFFFFHHHHHJJJHGGJJIJJJJIJJIIGJIHJIDHGIJJJJJJJJJ
@2671416/1
gccgcgactccgccctcttcctcgggttggaatgattctggtgggttgtc
+2671416/1
CCCFFFFFHHHHHJJJJJJJJJJJJJFHIJJJJJJJJJJJJHIHHDFFDE
@1135963/1
cgatatcttctgtagctgctgtgtgaagttcttcaaagcgtcttctctaa
+1135963/1
CCCFFFFFHHHHHJJJJJJIJHIJJJJJJJJJJJJGGIJJGIHHIJJIGE
@76839/1
cacgacgcttcagcagagtgcacacaatggtgaactggcgttcatgcggc
+76839/1
@@@ADDDDAD>D?GHGC=<9C9?FGHCH9?FGF9DFGGGBABGHI@>/4/
@6747029/1
cgacgtgattctttaatttgacataacttttttatttatgaaccgattga
+6747029/1
CCCFFDDFFDHGHGIGIJIJIJAHHHGHHIJIJJIIIBIHGGIJJJJJJJ
@76911/1
gtggtggtgcacgcgcttgggcagagggaatctgattgtgctgttgtg
+76911/1
@?@DDDD=DFFFFE>DGII1?F9DGIIIFDFIIIFFE<BDFFI@7@;1
@4186320/1
gtgttgaggcgcttgtggtggtgcacgcgcttgggcagagggaatctgat
+4186320/1
BBBDFFFFHHHHHJJGJJJJJHGGIJIJJIJJJJJJJJIJHHHHFFFFFF
@76992/1
gttacctgcaacttggccaggttagggccaacagattgtttgagatgttt
+76992/1
@@@DFFFFHHHHHIGJGIHIJFHIGIJJJJIJJJGHGIHIGIJJIJIJIJ
@6747309/1
ctctattcacctttctaggacatttatctggctgtatgtttacatcataa
+6747309/1
@@@FDFFFGFHFHJIIBHIGHEHIIIIIIICGIIEGIGIIIIIGIJIIIJ
@1648609/1
agtaggtaggcgtagggtaaagacacggatcgcatacaccgtgaatataa
+1648609/1
@@?DDD=:CDCC8CCC;EF@A?HIIGI@??F@GB?GDFIEG=C@F@F@FG
@6244617/1
ggcctcttgtatgcgaaggtgttgaggcgcttgtggtggtgcacgcgctt
+6244617/1
BCCDFFFFHHGHHJJIJJJFGHHIIJJJJJJJJJJJJJJHIJJIIIHHFD
@1136831/1
gacaagttttcgtgagccgtgattatctaggacgtcttcttgaatccaca
+1136831/1
@??DDA?DDBFHHIEDHIIGHGIIIIIGHECHIIEGIIIIBBGHHIECGE
@77677/1
ctgcaaacatgccagttataaagcatagcccgaagtgctattggcacaca
+77677/1
CCCFFFFFGFFDHIIHHIJJIJEGHIGHIJ;GHHGD>GIJIGGIFGHGJI
@5729312/1
cgcaagaagtaccagaaacgggacttagccacaatctggtctggagagaa
+5729312/1
@@@FFFFFHBBHFIGBEGGJJIIIHIGGHIIIJIJEGGGJGDHGGIIJIJ
@3691661/1
ggtaatgctaacgtcatagcgataaattttaagggatttaaattccattt
+3691661/1
BCBFFFFFHHHHHIJJJJJJJJJJJJJJJJJJJJJJJJJJIJJJJJJJJJ
@7786540/1
acggcacctccgacactgaggtcacggtactcgcggtacatgttgtgtac
+7786540/1
B@BFFFFDHHGHHJIJJIJIJGIJGIIBGHHFHBF8@FIIJIGGGEHHFE
@7786765/1
ctgtgatctgtttcttggcatctatagatgtcggtggcgcacagggcacg
+7786765/1
@CCDFDDFGGHHHIJJJJJJIIIJIJJIIJHIIIHIJJJJIJJJJIJJJJ
@4188180/1
catcaatttatcttcaaatgacgacaccacagttccagtctcaggcacat
+4188180/1
CCCFFFFFHHHHHJJJJJJJJJIJJJJJJJJJJJJJJJIJJJJJJJJJJJ
@7787196/1
cacagttccagtctcaggcacattgccattagtagactgatcagccggag
+7787196/1
@@@DDDD;FDFDFF<BGAD?:CFB:CDDF@AHA21?<BFCFF<CFEIB0:
@4188548/1
ccctgctattttttttatttttattttcaatgtacagacagcacttttct
+4188548/1
CCCFFFFFHHHGGJJJGIJJIJJJJJJJJJIJGHIIIIJJJJIIJJJJJJ
@7787372/1
tgggcttcttgtatgcgaaggtgttgaggcgcttgtggtggtgcacgcgc
+7787372/1
@C@DFFFFHGHHHJGIJGHGG<CHGEDHJCHIIIJFIIFEHFC9FHIIHF
@5234637/1
aggggttattgttatgtcgatgtcgaacccaaaaatgtaattaacttttt
+5234637/1
CCCFFDFFHHHHHJJJJJJJJJJIJJJJJJJJJJJJJIJJJJJJJJJJJJ
@6247358/1
cctaacttcgcaaccactaattccagtgataaattcactctagcacgtag
+6247358/1
@<?DDDDAHB?C<HG?ABHCCFFHEF?FADGHIECFHF<DFGGCEBGDEG
@5234970/1
taataaaattagaggaagtaggtgctgggcctcttgtatgcgaaggtgtt
+5234970/1
CCCFFFFFHHHHHHIGIIIIGJCGIJGGIJJJJIJIDHJJIJHIJJBFEF
@6247672/1
cgatgttttacaagggcaggttgaactcacaccattcaatttaaaagaaa
+6247672/1
@@@DDDADFHDD?:E:ED?@CFBBEHGG>CGGDEFBFBGHGGGG?FDB@>
@6247716/1
cttggttgaacggaactccaatcctttactcg
+6247716/1
@@@?DDDDFAFHF@ABE9BC?C>9FEG?EG@B
@6247879/1
atctgattgtgctgttgtggaactgcttcacctgtggccggcgg
+6247879/1
<@@DDDDDF:AFAB:CFIIIBHFFBBECEHE@<GFDFBGE@6?/
@596275/1
ctgtcatctggttcatacggcgcgcggtcgcctccttgatgcattgcgtc
+596275/1
CCCFFFFFHHHHHJJJJJJJJJJJJJJGIJJJJJHHHHHHFFFFFFEDDD
@1137749/1
ccctttaaaaaaagctcgatctcaatttaaagataagatctgcgacctcg
+1137749/1
@@CFFFFFHHGHHJJJJJJJJIJIJJJJJJJJJJJIJJJJJJJJJJJJJJ
@1137819/1
attttgtttttctctgtgatctgtttcttggcatctatagatgtcggtgg
+1137819/1
CCCFFFDDHGHHHJJJJJJJJJJJJIIIJBHIJJJJJJJJJJJGIJJIJJ
@4720078/1
gggcacgcttgcgcatgacatctattcatgccattggcgttcaaaaggtt
+4720078/1
:11ADDDAAF?FHGIAFGGHGCH@<FGGID4:?BA?<DF6@?CHGGCGFF
@3693893/1
gtacacctgagcgagactcataacgcagccagatgccaaagttcttgatc
+3693893/1
BBCFFFFFHHGHHIJGJIIJJJJJJJJJJJJJJJJJJJJJJJJJJJJIJI
@7276681/1
ctcaaaaaatcacgtttatacatttttttttt
+7276681/1
@@@DDADDDF8:DF@DGB9C<HH><ECGG??F
@597037/1
agtacgagtttgttttgcgtttaacgaaatccaaacgagaccgtgttcgg
+597037/1
?BBFFFFFHHHHHJJJJJIIJJJJIJJJJJJJJJJJIIJJJIIIIJIJJH
@597210/1
cttcaggcttattctgcatacctgccatgc
+597210/1
@@@=D;D;AD>D?EB<<2AFE?HC>DF42C
@5236333/1
cactgagtgacggcacctccgacactgaggtcacggtactcgcggtacat
+5236333/1
CCCFFFFEHHHHHJJJJJJJJJJJJJJJJJHIJJJJGHIJJJJJHEEFFF
@5236344/1
acaacctctatactttgcattaaaataatgcccattttcacaggcaaagg
+5236344/1
CCCFFFFFHHHHHJJJJJJJJJJIJJIHJJJJJJJJJJJJJJJIJJJJJJ
@7277032/1
ggaaagattataatatttctttagtttaagtccgtttttaaactattttt
+7277032/1
CCCFFFFFHHHHHJIJJJJJJJJJHIJJJIHIJJHHIJJJJJJJJJJJJJ
@5731437/1
gtcgaatattccctgacacctcacccagggcggg
+5731437/1
CCCFFFFDGFFD<EBBHBGIGBHGIDHGEHG@@B
@5731617/1
gccgtttctgtaccaataggaacaatacttcgggcttattctgcatacct
+5731617/1
CCCFFFFFHHHHHIJJJJJJJJJJJJJJJJJJJJJJJJJJJJJJJJJJJJ
@598287/1
gcagagggaatctgattgtgctgttgtggaactgcttcacctgtggccgg
+598287/1
CCCFFFFFHHHHHJJJJJIJJJJJJJIJJJJJJJJJJJJJJJJJJJJJJJ
@4189184/1
agcatacataataaaattagaggaagtaggtgctgggcctcttgtatgcg
+4189184/1
CCCFFFFFHGHHHJJJJIIIHJJIIJHIJIHIJIJJJ@GIJJFIHJJJJJ
@5238287/1
ctctatactttgcattaaaataatgcccattttcacaggcaagggatcct
+5238287/1
CCCFFFFFHHHHHJJJJJJJJJJJJJJJJJJJJJJJIJJJJJJJJIJJIJ
@3174692/1
ctgtgttgttgcacgcgcacggtggcggcgtaccgcgaggggtgcgcgtc
+3174692/1
CCCFFFFFHHHHHJJJJJJJJJHIJJJJJHFFDDDDDDDDDD6<@DDDDD
@5238502/1
gcatgttttcacttgttcgtcgtcgaaatcaacttcagtgtatcggttgg
+5238502/1
CCCFFFFFHHHHHJJJJJJIJJJJJJJJJJJJJJJJJJIIIIJJJJHIJJ
@3175011/1
gtcgatatcaaacagttcaagtcattgttcttaaacttcaataacgcttt
+3175011/1
CCCFFFDFHBHHHHEEGGGGJCFIJIEIJIGIGIJGJJCHEFIIE;GHGG
@2675351/1
gaggaagtaggtgctgggcctcttgtatgcgaaggtgttgaggcgcttgt
+2675351/1
C@@FFDFDHFHCFHGGIIIHIJJJIIJJJJIFGGGGHFGGFHIIJJJIIB
@1139716/1
gttgttaagaggtgttacctgcaacttggccaggttagggccaacagatt
+1139716/1
@CCFFFFFHHHHDFIIJIIJIIGDHJIIJJJIJJFHHIGIJJIJJJIGGI
@6252131/1
gccggctttggtggttctttggctgtctctggtggaggtttctcctgtga
+6252131/1
@C@DBDDDHHFHHGEFFBHIJJJCHGIEHIJJ?FDBFG?DFEHGHICBFG
@7790402/1
gacggcacctccgacactgaggtcacggtactcgcggtacatgttgtgta
+7790402/1
CCCFFFFFHHHHHJJJJJJJJJHIJJJJGIIJJJJJJFHIJHHHHHHFFF
@5239672/1
gggaagtaaatgcatctgtccttatttccgacccacaaacaattaagcct
+5239672/1
CCCFFFFFHHHHHJJJJJJJJJJJJJJJJJJJJJJJJJJJJJJJJJJJJJ
@600992/1
cccgaagtggttgtcgtcccacagcacgtggtagtgcgacggacgcgacg
+600992/1
CCCFFFFDHHHHHIJJJJJJJJJIJJJJHGJIIJIIJJJJIIIJHFDDDD
@2161741/1
gcctcttgtatgcgaaggtgttgaggcgcttgtggtggtgcacgcgcttg
+2161741/1
CCCFFFFFHHDAFIIGHJFGFHIIJJIJJJJJHIIIIJIIJIJJJJHFFA
@6252649/1
gtctgtagtggtcctgctgtttcgtatattctaaattggtttcgttgtat
+6252649/1
CCCFFFFFFHHHHJJJJJJJJJJJIGJJJJJJJJJJJJJGHIJJIJJIJJ
@6253111/1
ccagtggtcttcttgaacttcttcaattgacgcaagaagtaccagaaacg
+6253111/1
@@@DDBDDFHHHGGGIIHHIJJJGFIIJJGBGGGHJIJHBDGCGIJJIJH
@7279183/1
ctgcaatcctgcctcacatgattcatccacaaattccaacccttgcgttt
+7279183/1
@C@DDFFFHFHHHJJIGIJJIJJJJJJJJJJIIJJJJJIGIGIIJJIHGI
@601593/1
ctgttgtggaactgcttcacctgtggccggcggcacgcagacgccttgat
+601593/1
CCCFFFFFHHHHHJJJJJJJJJJJJJJJJJJJJJJHHFFFDEDDDDDDDD
@5732732/1
ggtgcgtgcaggatcctcgtcattgcctggcatacaaggcaaagcaccga
+5732732/1
BCBFFFDFGHHHGJJJJJJJJJJJJJJJJJJJJJJJJJJIJJJJJJJJJJ
@3175102/1
gtgctgttgtggaactgcttcacctgtggccggcggcacgcagacgcctt
+3175102/1
CCCFFFFFHHHHHJJJJJJJJJJJJJJJIJJJJJJJJHHFFDDDDDDDDD
@80196/1
ccatgttctatttacctatcttgagttttacagtttgtataaaaccctca
+80196/1
@@@FFBDDDFDHFBHCHFHIIABEHFHHHIIIIHIIICCEIGH@CDGHII
@4190795/1
ctacttacacatttctttaaaagtgaccagtctgcttcgtctagcatttc
+4190795/1
CCCFFFFFHHHHHJJJJJJJJJJHJJJJJJJJJJJJJJJIJJJJJJJJJJ
@6253926/1
aggtgctgggcctcttgtatgcgaaggtgttgaggcgcttgtggtggtgc
+6253926/1
?@@ABDDDADFFBEEHIAEFHIAHEGH1?:DF@FB;F@D<F=F@GCC;;E
@80355/1
gttggtcttggttgaacggaactccaatcctttactcgaatagtcttttc
+80355/1
CC@FFDDDHFD<DGIJIIFGIIIJJJJJJIDH9DHHIIEI@HGFFHICFG
@6254285/1
gccgtgattatctaggacgtcttcttgaatccacattggtgtgataaccg
+6254285/1
@@@AADBDHFHFHIIIGGBFGHIHIIFHEBFHIIIIIGEHGHIIIIEBAH
@80675/1
gtcgatatgtggatgtagctgccattatgtagactgttgtgttgaccaat
+80675/1
@?@FBFDDFBDHHHGHII@EFHGDEHBFHFHGEGEGGHBGHHIIIIIIII
@7791536/1
ctgacatcacttgcattttcgattttattttgttctataacaacgatctt
+7791536/1
C@CFFFFFGFHFDGAFHJJHIHHJJJJGIIJGHGIJFICGFHIIJJJIHG
@6254562/1
tgtacattgaaaataaaaataaaaaaaatagcaggggttattgttatgtc
+6254562/1
@C@FFFFFHHHHHIIJJJJJJJJJJJJJJJJJJJJJJHIIJIIHIJJJGI
@7791755/1
tggagattttactatctttcaagtcggcataacgggccgcgactccgccc
+7791755/1
@@<DD?DB?AFFDGIIEGDE?HIIIIBF?@GIG88DFD@E<BB84;BCA@
@7792027/1
cagcatacataataaaattagaggaagtaggtgctgggcctcttgtatgc
+7792027/1
@@@DDDDDHHDHHEFGGHIHB4<<AFFCECE4CBEFFG@H8BGDD??FGA
@2163354/1
cgtcactattctaggattgtgtaggtaatattattaaacgaagaacatgc
+2163354/1
@?<DDDD;DF?FDHE>GHGE<CHBCBFE@A@DHHIGEHGE:FB6?:DBBA
@1142515/1
gtgctgggcctcttgtatgcgaaggtgttgaggcgcttgtggtggtgcac
+1142515/1
CBCFFFFFGHHHHJJHJJJJJIGHIEFHIJIJJIJJJJJIJJFHJEHIII
@7280101/1
ggtgctgggcctcttgtatgcgaaggtgttgaggcgcttgtggtggtgca
+7280101/1
@CBFFFFFHGHHHJJJIJJJGIIHHJCFFHJJJJJJJJJJJJJJJJIHIH
@81525/1
cgccaattgcttcaccttatgatagtcatcgcggcctctagccgatacga
+81525/1
CCCFFFFFHHHHGJJJJJJJJJJIJHIIIJJJIJIHIJJJJJJIJJIJJG
@4725135/1
tgtcgatgtcgaacccaaaaatgtaattaactttttttttgtctgtttgt
+4725135/1
CCCFFFFFHHHHHJJJJJJJIIJFAHGHFHHHJIJJIIJGBEGHFIIHGA
@81635/1
aaaagattggaagctagccgggcggatgtatggtagtagctaactcgtcc
+81635/1
@@CFDDFFHGGHFGIJIGJAHIIHIJJJGGGGIHHJEHIGEFFHHHF;BC
@6255825/1
cttaagttcggaaagattataatatttctttagtttaag
+6255825/1
?@@<DDDBBA8CF@FE3AA@BHFEHDHFBD?CG?CFDA<
@4725510/1
acaatatattcgtgaaaaccgcatccaactcggatcagccgtttctg
+4725510/1
CC@FDFFFHHGFHIIFHIJJJIJDGGJIIIIIIDGGIGIIIJGIGIH
@4725689/1
gtgctgggcctcttgtatgcgaaggtgttgaggcgcttgtggtggtgcac
+4725689/1
CCCFFFFFGHHHHJJIJJJJJIIIICHHIIJJJJJJJJJIJJJJIHIJJJ
@7280830/1
gggaatctgattgtgctgttgtggaactgcttcacctgtggccggcggca
+7280830/1
@@@DDFFF?FHHHGEHIIHICEFG>BCHIGHHIIEGEHGGCGIHH>GHFA
@5240790/1
cactgagtgacggcacctccgacactgaggtcacggtactcgcggtacat
+5240790/1
CCCFFFFDHHHHHJJJJJJJJJJJJJJJJJIIJJJJHIJJJJJJHHFEFF
@3697052/1
tatagtttcaaaaaaactgtttcacataaataggtgagaagtgtgataat
+3697052/1
CCCFFEFFHHHHHJJJJJJJJJJJJJJIJJJJJJHHIJJJJHIIIJJJJJ
@5241061/1
gttgaggcgcttgtggtggtgcacgcgcttgggcagagggaatc
+5241061/1
CBCFFFFFHHHHHIJJIJJGIJJJJJJJJJJJJJJJIJJJHHHH
@6753004/1
gcagagggaatctgattgtgctgttgtggaactgcttcacctgtggccgg
+6753004/1
@@?DDDFDHBHHFGHE?A?C@EFHGFAFBF<?FHIHBHD?DGGIEHGFGE
@2677050/1
ggcaacatcttctttggtttgtcaggggtaatgctaacgtcatagcgata
+2677050/1
@@@=DBBDBAC<AEB?;AFHEAF<??B:FD@C@FG?::?G;;G99<7?B6
@3177038/1
ctcatcttgtatagaggaggcttgggctcgctctccgaagggagcttgcg
+3177038/1
CCCFFFFFHHHHHJJJJJJJJJJGHIIJJJJJJJJJJJJIJJIJIJJJJJ
@4727520/1
ccttcattattttaagatatttagttgcttctctatatacttcagtatag
+4727520/1
?@@DBDDDDHFHHHIGIIIIGIGIFHGGGGIIIIIIIIIFHHBGHGGHHH
@5242571/1
tgattttggaatgttttacattggatccgacaaattttcaaattaa
+5242571/1
CCCFFFFFHHGHHIJJJJIJJIJJJJJJJJJJJIIJJJJJJJJJIJ
@3177553/1
cacaaatggcttagtacgagtttgttttgcgtttaacgaaatccaaacga
+3177553/1
CCCFFFFFHHHHGJHHJJJJFHIIHJJJJJJIJJJJJJJJJJJJJJJJJI
@3177601/1
tggcaatgtggatagctggacaaggcactggcaacgaccaatcatggact
+3177601/1
CCCFFFFFAFHHHJJIJIIGHGIJJJJJJJIJJIJIJIJJJJJJJIJIGH
@604164/1
ctcagcatggtaagaaggtggcggccagaatctagacatgcacagctctt
+604164/1
B@CFFFFDHGADHIIIGIEHHIJIIGHIGGJJJIIJJJAFHIGHGGHHIJ
@604303/1
gtctgcttcgtacaataataattaataatatgtacctacattaacatatt
+604303/1
@?@DDFDBHDHHHIJIJIIIFHIIJJGHIGIGHGIGBGHIGD?DEIEFGI
@4728260/1
gtgggtagtaagcgcacgaccattttttttctacatttcattatttttga
+4728260/1
CBCFFDDFCFHHHJJJJJJJIJJIJJJJJJJIJJIJJJIGJJGIIHHHHE
@82549/1
tctgcaatcctgcctcacatgattcatccacaaattccaacccttgcgtt
+82549/1
@@@??DDFHFFHAHGIIIIIIIIIIIIIIIGIIIEHIBHIIIGHGIIG?F
@4728387/1
cgcaagaagtaccagaaacgggacttagccacaatctggtctggagagaa
+4728387/1
CCCFFFFFHHHHHJJJJJJIJJJJJJJJJJIJJJJJJIIHIJJJIJIJIJ
@2164863/1
gtcttttctaacttgaacagtgcgatgttttacaagggcaggttgaactc
+2164863/1
@@@DADDBFHACFFB>:CAFE<EEFGGEBHHIIEHIFGIIDH9BFGCHGI
@2165037/1
ctctggttcgattgggcctcaaaaaatcacgtttatacatttttttttta
+2165037/1
@@@DFFDDHHFFHIIJFIJJJJJCFDDGGIGFHIGIIJHJIIGHGIJHD=
@7281779/1
agtaaaaaaaaagatagttcttcaataaacaataaaatttaattctaata
+7281779/1
@B?DFFFFHHHHHIIJJGIJJJIIJJJJJJJJJJJIJJIGJJIJIJJJJJ
@7796444/1
gaagtaccagaaacgggacttagccacaatctggtctggagagaagatcc
+7796444/1
B@CFDFFFHGHHHIJJJIGJJGHIIIJIJIJJJJHHIGIIIGIIJJJJJJ
@6257448/1
ccgaacacggttaccgggaattttgtttggtatctgataccgacacatgg
+6257448/1
@CCFDFDFGFHHGJJIIJGIHIIJJJIJIIHHJIIJIIJIJFIJJIJHHH
@7282207/1
cttcaattgacgcaagaagtaccagaaacgggacttagccacaatctggt
+7282207/1
<?@BDADD<BHHDAG@;EG9AFHII?;GEGEGHIIB<FFGBBBFBFGEE=
@6754498/1
acataataaaattagaggaagtaggtgctgggcctcttgtatgcgaaggt
+6754498/1
???DD:2ADBDADIIEEIEIEEDDFFD9@CABCEEDE>D9DEI4@BADD8
@1143732/1
cttgggctcgctctccgaagggagcttgcggccga
+1143732/1
=@<?DDDDHFFFHAFFHBFGGI<FGGGEC@GBHI>
@83723/1
gtttattttgtttttctctgtgatctgtttcttggcatctatagatgtcg
+83723/1
@@@FFFFFHGDFAFHAGIIIEHGEEHHHEGBHIFAFCGGHGGIHCFHHGA
@7796948/1
ccgtgttcggtgctctgattggtcgactccaatgaaccaaccaattaatc
+7796948/1
CCCFFFFFHHHHHIJJJHIJJJIIJIJIIJIJJJJJJIIJIIJJJJJJJI
@6755326/1
caatatattcgtgaaaaccgcatccaactcggatcagccgtttctg
+6755326/1
CCCFFFFFHGHHHJJJJIIEGIJIJJIJIIIIJJIEGHGHIIJJJI
@1655379/1
gtatgcgaaggtgttgaggcgcttgtggtggtgcacgcgcttgggcagag
+1655379/1
CC@FFFFDHHHFHIHJIIJJJJJJJIJJIJIHHIJJJJJJHHHFFFFDDD
@1144659/1
gttcattcaactgtcttgttaatgcctggccctcagcgacatgtaagagt
+1144659/1
@@@DDBDDDHFDHCFGIGHEGGHGIIIIDGEFF9EGCGGH>EDBADGBF?
@1655729/1
gttacgattcgaatactggactagtaaaatacatagtttcactacacaag
+1655729/1
:?;BAA2BF?A<:CGEFFC>FEGB922AHFFIF>C?1:?CDDDFBDBDD8
@4730915/1
cacggtagcactgagtgacggcacctccgacactgaggtcacggtactcg
+4730915/1
C@@FFDDFHGHHHJJHIJJGIGGIJJJJJJJIIJJJJIHIIJJJIDGIIH
@604799/1
ggcgcttgtggtggtgcacgcgcttgggcagagggaatctgattgtgctg
+604799/1
@@?=DFDFFHHFFG@C?GEHEHGIGI=FGFHFGIIAFEHHHCCECHGICA
@604853/1
ccctgctattttttttatttttattttcaatgtacagacagcacttttct
+604853/1
@@@=?;D4CDFFDEEFEG@DGF?FFFI9<?DFGFFFEDDFFFF@DBBF@C
@2678413/1
gccagatgccaaagttcttgatcttcactgggctcttctctgggatttcc
+2678413/1
CCCFFFFFHHHHHJIIJJJJJJJJJJJJJJJJJJJJJJJJJJJJJJJJJJ
@605037/1
gctgcagatgactgtgcatccttgctagtaagtcctgagccatagcaaac
+605037/1
@@@FFFFFFHHDHJDHGIIGIJIGGIIJIHIJBHHIJDHIGHIIIJIGGF
@3699909/1
cacctgtggccggcggcacgcagacgccttgatgacctccactttgatga
+3699909/1
@CCFFDEFHHGHGJIIJJJJJJJJJJHHFFFFFFEEEDEDDDDDDDDDDE
@4195210/1
caccgacgacgacactgtacagttagaaatgttacaacctctatactttg
+4195210/1
@@@BBADDD?AA8D?BGHIBDBFGEGGGIIGGGBHGGGGGIDCHHIIGGA
@5736112/1
ccgcaatgttggagcttggtacaaagcaaaggtcgggcagttcgtcaaca
+5736112/1
@@@DD?@B?ADBFH@FGIHE>>?HCFCFB;EC??DDHGBFFHDHBFHEHG
@4731636/1
attgaaaataaaaataaaaaaaatagcaggggttattgttatgtcgatgt
+4731636/1
@@@DDDDDHDHBHIIJIGHJIGGGIJJGGHJGHIDHIIHHEHGHCH@GHC
@605469/1
atctggtctggagagaagatcctcatcttgtatagaggaggcttgggctc
+605469/1
@CCFFF?DAFHHHGHAFGIGGGGHGICHIIHIGHJICGGEABFG@FIJEH
@2678998/1
gtcttcttgaacttcttcaattgacgcaagaagtaccagaaacgggactt
+2678998/1
C@CFFDEFBDFGHJJJIJIJJIJIIIGIIIFJIIIIJJJIIGEDGIGIGG
@605820/1
gacgatttcaccagtggtcttcttgaacttcttcaattgacgcaagaagt
+605820/1
CCCFFFFFHHHHHJIJJJJJJJJIJJJJJJJJJJJJJJJJJJJJJJJJJF
@2679438/1
gcgctaatctcagaaacggctgatccgagttggatgcggttttcacgaat
+2679438/1
CCCFFFFFHHHHHJJJJJJJJJJJJJJIJGHIJJIJJJJ@FHJJGIIIJI
@4195854/1
gcgtacttttcaaggaacatttgagtggttcctttta
+4195854/1
@@@DDDDDFDHFDHI>;:AFHH@@EHGEHGHGEEDH?
@7798925/1
gtgaggtctttggagccctgtccaacggtagatggaacttagtcgccgat
+7798925/1
CCCFFFFFHHHHHJJJJJJJJJJJJJJJHIJJJJJJJJGJJJIIJJJJJI
@3700702/1
tatgtttttagctgtcatctggttcatacggcgcgcggtcgcctccttga
+3700702/1
B@CFDDFFHHFHHJGIJGJJEFHGHHHIJIIJJJIJJJHG>EFFFDEEEE
@3179525/1
cactattctaggattgtgtaggtaatattattaaacgaagaacatgcggc
+3179525/1
@C@FFFFFHHHGDEHGIHGGIIIHGJJJJGIJIHHIJJEGIHGIICGEHI
@3179557/1
gtcttcttgaacttcttcaattgacgcaagaagtaccagaaacgggactt
+3179557/1
CCCFFFFFHHHHHJJJJIJJJJJJJJJIJJJJJHIJJJJJJJJJJJJJJJ
@4732785/1
gtcctaacgaaacagcgcaaatgagaaagctatctatttcaaataaaggc
+4732785/1
CCCFFFFFHHGHHJJJJJJJJJJJJJJJJJJJJJJJJIJJJJJJJJJGHI
@3179708/1
gtggcgcacagggcacgcttgcgcatgacatctatacatgccattggcgt
+3179708/1
CC@FFFFFHHHHHJJJJJJJJJIJJJJJJJJJJJJIJJJJIJJIJIIJJG
@7283278/1
gcaggggttattgttatgtcgatgtcgaacccaaaaatgtaatcaacttt
+7283278/1
CCCFFFFDHHHHHJJJJJJJJJJJIJJJJJJJJJJJJJJIIJJJIJJJJJ
@7799694/1
cgtttaagaggagttcagtgacatacacacgtacagaagaattatatata
+7799694/1
@@?DDDDAABFBH:BFGAA?AEHHG<G@C<?C;DDCDAD99BB<FFGHG4
@7283417/1
cagctgttccacttcatcatcagggatcttgccgtcattgcagactgtgt
+7283417/1
@@CFDFFFFHDDFHIGEGHHIIECAF@FEDFGIIJIIJJ@FDEHHGHBFB
@7283540/1
ccagaatctagacatgcacagctcttgcagccatccaacaggattgccca
+7283540/1
C@@DDFFFGDHFHIIJJJIGGHIIIIIJIIJIIIIGJIGIIJJIJGIEHJ
@3700986/1
agtaacttcaaatgattgctcagatgcaatttcttgcaagaattgcacaa
+3700986/1
CCCFFFFFHHHHHJJJJJJJJJJJJJJJJJJJJJJJJIJJJJJJJJJJJJ
@7800280/1
cggctgaattgcagcatcttgtcgagaacatgaaaccgctttggtttacg
+7800280/1
CCCFFFFFHHHHHJJJJJJJJHIJJJJJJJJJJJJJJJJJJJJJHIJIJJ
@7800326/1
cagcatacataataaaattagaggaagtaggtgctgggcctcttgtatgc
+7800326/1
CCCFFFFFHHHHHJJJJJJJJJJJJJJJJJJJIJJJIJJJJJJJJJJJJJ
@4733832/1
attgaaaataaaaataaaaaaatagcaggggttattgttatgtcgatgtc
+4733832/1
CCCFFFFFHHHHHJJJJJJJJJJJJJJJJJJGIJJIJJJJJJGJJJJJJJ
@6259660/1
ctaacgtcggattcaattcggaacatagaaatttgtgtaacccaagtttg
+6259660/1
CCCFFFFFHHHHHJJJJJJJJGIJJJIJJIIJJJJIIIIJJJJJJJIJJJ
@7800357/1
gttgtgttgaccaataatgggttaatcagactatagttagtatagttata
+7800357/1
@C@FFFFFHFHFFEGHBGCEFFFHCHF?H<FGGGHHCFAGGCBBFIIEII
@7284218/1
gtcggacattctatgcttataccattaatctccgcaactatttgacggat
+7284218/1
@?@DFDFFFFHGGJGGGHJJIJHGEHIJEHHGEGF@DDFFFFHIAEHE0@
@4197418/1
gtctttggagccctgtccaacggtagatggaactctgtcgccgataccag
+4197418/1
@@@FFDDFFHHHHIIGIGIJIIIFHIEGGGGGIEHHHHGIHJGBGGGIII
@7284314/1
cacctgtggccggcggcacgcagacgccttgatgacctccactttgatga
+7284314/1
CCCFFFFFHHHHHJJJJJJJIJJJJJHHHFFFFFEEEEEDDDDDDDDDDD
@7800669/1
cgcaagaagtaccagaaacgggacttagccacaatctggtctggagagaa
+7800669/1
@@@FFFFFHDFFHIJGEGIIDHJJJJJJIJJJJJIIIGGJGIIGGIJJJJ
@6260015/1
gcacgcgcttgggcagagggaatctgattgtgctgttgtggaactgcttc
+6260015/1
BCCFFFFFHHHHHJJJJJJJIJJJJJJJJJJJJJJJJIHJJJJJJJJJJJ
@7284469/1
ctccgattgagtttgtgatggtgcctctgtaggagtttcgggctcgggtt
+7284469/1
CCCFFFFFHBFDHIJCGHIJJCFHIIIIJIIIIHHCGIIJJJJJJJJJ=C
@1146124/1
cagcatacataataaaattagaggaagtaggtgctgggcctcttgtatgc
+1146124/1
C@CDFADDFFHGDDDBEGDD>BFCFECGDHAA@FF?@FDFEGA<B??FG?
@2681785/1
catcactcttatatgggcagcccgaacacggttaccgggaattttgtttg
+2681785/1
CCCFFFFFGHHHHJJIJJJJIIJJJJJGIIIGHJJJJJJJJJIJJJEHJE
@3701894/1
cgggtttactagcctcctccttagaagttggttcctctttacaagtagac
+3701894/1
@@CFDDFFHHHHGJJJJJJJJJJJHIJJIJJIJJJJIJJJJJJJJIJJJJ
@4734867/1
cgtcgaacattctatgcttataccattaatctccgcaactatttgacgga
+4734867/1
@@@DFFFFDHHDFIGIEHEHGGIGCHIJIIGIJIGIIJJJJGIIIDCBFH
@7801533/1
cttaaatttacatttagtgtttgtttcatgtcaatcggttcataaataaa
+7801533/1
CCCFFFFFHHHFFIIJJFEIHIIFHHJIJJIIJIIIJJIIJFIHIIJIIH
@2682373/1
ctcataacgcagccagatgccaaagttcttgatcttcactgggctcttct
+2682373/1
CCCFDFFFDFHHGJJJGIHIIJJEIFGIIJJIIJEIJIIJJGGIIJIJII
@7801690/1
gtggccggcggcacgcagacgccttgatgacctccactttgatg
+7801690/1
??<D?BDDFHAAF@7:@;AH@AEE<=>;A?;;BBA;@CCCCCCA
@7801790/1
agaggaagtaggtgctgggcctcttgtatgcgaaggtgttgaggcgcttg
+7801790/1
CCCFFFFFHHHHHJJJJJJIJJJJJJJJJJJJIJJJBFGHJJJJIJJJJJ
@1147221/1
ttattgttatgtcgatgtcgaacccaaaaatgtaattaactttttttttg
+1147221/1
CCCFFFFFHHHHHIJJJJJJJJJJJJJJJJJJGGIIJJJIJJJJJJIIJ<
@1658269/1
ggtttactagcctcctccttagaagttggttcctctttacaagtagactc
+1658269/1
BC?DFFFFHHHHHJJJJJJJJJHJJHIJJHIJJJJJJJJJJJIGIJIIJI
@85283/1
ggggatctgagaatggtttagattcacaattttgtccgctggacaatgtt
+85283/1
@@@BBDDDF<D:2CEE<CCEBHGHIIECDEDHIIEFFGCFDGBD9BBFHH
@2683592/1
ggtagcactgagtgacggcacctccgacactgaggtcacggtactcgcgg
+2683592/1
BBBFFFFFHHHHHIJJJJJJJJJJJJJJJJJJIJJIIJJJJHIIJJJJHF
@607652/1
gtagctttaaggggatctgctgtctgtggagctgatgcttgctgggcctc
+607652/1
@BCFFFFFHHHHHJJJJJJJJJIJJJJJJJJJJJJJJJJJJJJJJJJJJJ
@85906/1
acgcgcttgggcagagggaatctgattgtgctgttgtggaactgcttcac
+85906/1
;?@DD8DDD=FHHIBB?G:EHEFHEHADDHGH>GIGHIDGGCGICHGIGG
@607752/1
gcgtgatgaggttcaccaagctagtggcgttgatgtcgcaagatagtgag
+607752/1
CCCFFFFFHHHHHJJJJJJJJJJJIJJJJJJJJJJJJJJIJJJJJJIIII
@2684063/1
agcgagactcataacgcagccagatgccaaagttcttgatcttcactggg
+2684063/1
@@@DDDADHDHHDEGHGGHGEHGEGGGGHEBF:D@GIGGGIIIGIEGG>G
@3181512/1
cgggctctgtgcctggctcccatgtcacggtagcactgagt
+3181512/1
BC@FFDFFHHHHHIIGGIJJJJJJJJJJJIEHGJJJIIGJI
@86439/1
ccaagtttcatcgaaatcaaaccgttagttttcacgtgatgcctgaacat
+86439/1
@@@DDDFFHHFHHJIEHIAHEIGGHHCGHEIGHJIIEH<GIGGJJIIJEG
@4737134/1
gtgtgttcaaggggatctgagaatggtttagattcacaattttgtccgct
+4737134/1
@@@FFFFFHHHHHJIIJIIHHHHHIJCHHJJEHIIIJJIJIIJJHIJJIE
@2684316/1
atgcgaaggtgttgaggcgcttgtggtggtgcacgcgcttgggcagaggg
+2684316/1
<@<DDBDDD2A<DGBHIIIIIIIIIIIBFHCCBF?6FAEFEEEEBDACCC
@5247104/1
ctgttgtggaactgcttcacctgtggccggcggcacgcagacgccttgat
+5247104/1
@@@FFFFFFHDHHEGIIGEIGHGFGGGHIIGHGIJHHFFFBEDDDDBDDD
@3702566/1
gggtgggcccaccaggccgttacagatgaactcccgtcgatgaccagcag
+3702566/1
CCCFFFFFHHHHHJJJJJJJJJJJJJJJIJJJJJJJJJJJJJJJJJIJJF
@6261267/1
tccagaggcaagcgctccaagttgcttggaggcttgggcctgttttggta
+6261267/1
@@@DFFFFFHHHHJIJJJJIIHIJJJJJIGJIJIIJIIIHGIBHGIEHCH
@7285625/1
gtgctgttgtggaactgcttcacctgtggccggcggcacgcagacgcctt
+7285625/1
@BBDDFEFHFFHHIIIJJJJIGIJGGHGIHIHGHIIIHHE>CADDBDDAB
@7285668/1
gtctgtttgtctgtttgtctgttcgtctgtgcgcgctaatctcagaaacg
+7285668/1
CBCFFFFFHHHHHHIJJIIJJIJJJIJJJJIJJJJJJJJJJJJJIIJJJJ
@4200602/1
gtgctgggcctcttgtatgcgaaggtgttgaggcgcttgtggtggtgcac
+4200602/1
CCCFFFFFHHHHHJJJJJJJJJJJJGHJIJJJJIJHIJJJJIJIJIIIII
@6261596/1
ttccacttcatcatcagggatcttgccgtcattgcagacggtgtggtagc
+6261596/1
CCCFFFFFHHHHHJJJJJJIJJJJJJJJJJJJIJJJJIJJJHHFHIFHIG
@7285927/1
tggtggtgcacgcgcttgggcagagggaatctgattgtgctgttgtggaa
+7285927/1
BCCDFFFDHGGHGIIJJJJJIIJIIJJHJJIJJIJJJIJJJJJIJHGIIJ
@4738396/1
ctgtttcttggcatctatagatgtcggtggcgcacagggcacgcttgcgc
+4738396/1
@@@DDDDFD?BF?F@BFGHIIHCHFAGHGB@FDHEDHD?GEIEIGGB;E@
@1148077/1
cgcaagaagtaccagaaacgggacttagccacaatctggtctggagagaa
+1148077/1
CCCFFFFFHHHHHJJJIJJJJJJJIJJJIJIJJJJJJJJJJJJJIIGIIJ
@3703558/1
ctgggttgtcctgcagagcttgccacatcttgtaagcagcctgacgctta
+3703558/1
CCCFFDDFHAFHHIIIGIIIIGHIIICFHIIIIIIIIIIIIIIIGEHIII
@4738625/1
tgtacattgaaaataaaaataaaaaaaatagcaggggttattgttatgtc
+4738625/1
CCCFFFFFGHHHGBHIIIJJJJIJJJJJFIJJJJGGE?AHGG>BFGIHCG
@4738767/1
aacgcagccagatgccaaagttcttgatcttcactgggctcttctctggg
+4738767/1
CCCFFFFFHHHGHIJIIGIIFHHHHIJJIEHHGGJJHFJJJJJJJJJIJJ
@1148381/1
gtcgaacattctatgcttataccattaatctccgcaactatttgacggat
+1148381/1
CCCFFFFFHHHHHJJJJJJJJJJJJJJIJJJJJIJJJIJJJJJJJJJJII
@7286718/1
ccaacaaatactaataataaaaacgatagaaaacaaataaaaactat
+7286718/1
<<<D?BDDHFFFDIGEAGHFE@EH>DCGGFHGCB@DFGEG@DFHF<<
@2686053/1
ctgaaactttgtgtagagattctattcaacctgtattcatcagggcttct
+2686053/1
@CCFFFFDHGDDFIIIIE@?IHFECEHID?EBEHBFBBFHFEBF>@3?F@
@3704141/1
ctggatggagtgagcacgggctctgtgcctggctcccatgtcacggtagc
+3704141/1
CCCFFFFFHHHHHJJJJJJJJJJJJJHHIHIIJJJJJIJJJJJJJJGHII
@1659782/1
ctcatcttgtatagaggaggcttgggctcgctctccgaagggagcttgcg
+1659782/1
@@CDDDFEHHHGFIEFB;GD@GHB;FHCFGBEF?HIHAHIGG=FG@@ECH
@3704211/1
ggaccattaacatatcttacaaattacagaatcattatcccttgtttata
+3704211/1
CCCFFFFFHHHHHJJIJJJJJJJJJJJJJJIJJJJIJJJJJJJJIJJIJJ
@3704432/1
gtaatttttgtctttcgcgaaatattccgcgacagatgtctttctagtgc
+3704432/1
@@@=DDDDHDHFHDHFHIIIIICEDGEGHG@:@FBGGIIGIDHGIGC7?A
@3181995/1
ggtggtgcacgcgcttgggcagagggaatctgattgtgctgttgtggaac
+3181995/1
CCBFFFFFHHHHHJJJJJJJJJJJJJGIJJJJJJJJIJJJJJJJJJJJJJ
@4739930/1
atgcgaaggtgttgaggcgcttgtggtggtgcacgcgcttgggcagaggg
+4739930/1
CCCFFFFFHCFFHIIIJJJJJJIJJJIJJIIIIJJJIJIHHHFFFFDDDD
@7806038/1
cggcaaatttttggttttaaccacatagttcccgatttcgcgggatctct
+7806038/1
CCCFFFFFHHHHHJGHIJJJJJJJJJIJGJJJJJIJJJJJJJJJJHHHHF
@608960/1
tgtacattgaaaataaaaataaaaaaaatagcaggggttattgtcatgtc
+608960/1
?@?DDDDABDBHB:?EGFBFEFEHAH<?DHGHGGIIB0<BGHEHG48C78
@608974/1
ctcataacgcagccagatgccaaagttcttgatcttcactgggctcttct
+608974/1
CCCFFFFFHHHHHJJJJJJJJJJJJJIIJJJGIJJJJJJJJJJJJJJJJI
@87262/1
ctctatcaagtgctcgttttgttagacttcagtgtagctttgtattatgt
+87262/1
@@@BD>ABFFDBDHBGGGGGHEHECGGHIGCHED?EGHIIIIFDBABGHF
@2687258/1
cccacttttatcttttgcacctcacgatcgattactactgctttcccaaa
+2687258/1
@<@DDFEFFHFHHJJJJIGEIHIIIBGGGHABDHIGIJJJJJJIE<DFGI
@87305/1
ctggagagaagatcctcatcttgtatagaggaggcttgggctcgctctcc
+87305/1
@CCFFDFFGFDFFGIGGI@HGIIFHGIEFHIIJBFEGHEH9DHIF;FGIJ
@4202899/1
ggcagagggaatctgattgtgctgttgtggaactgcttcacctgtggccg
+4202899/1
@@CDFFDDHHHGHIGFIJJ@FHIIHHEFHBHIEHGIGIIGGHDGGHHIII
@5740667/1
ggcgcttgtggtggtgcacgcgcttgggcagagggaatctgattgtgctg
+5740667/1
@@CDDDFDDDFHDF@CFHIFHIIGEFHGDBDBDDAAFFHIGIGEIC@>=A
@87584/1
atagtaggtaggcgtagggtaagacacggatcgcatacaccgtgaatata
+87584/1
@@@FDDDA=A8CFF:EEGGCBDDDHGIGEBDDHIGIGGIECHCFG?GC>A
@5740699/1
ctctagccgacacgattatgaagacgaagcggacgtcacggtaagcattc
+5740699/1
CCCFFFFFHHHHHJJJJJJJJJJJJJJJJJJJJJJJJJHHHFFFFFEEEE
@2170545/1
gaatctctgaaatggctggagtgattttgacgggtagctgatgtactaat
+2170545/1
CCCFFFFFHHHHHJJJJJJGHCFHHIJJIGIJJJGHGJFIJJJJJJJIJJ
@2687815/1
cttgggctcgctctccgaagggagcttgcggccgatgacctcatactcct
+2687815/1
@CCFFFFFHHHHHJJJJJJJJJJJJJJJJJJJJJGIHHHHHHFFFFFFEE
@2687830/1
aggggatctgctgtctgtggagctgatgcttgctgggcctcagctgttgg
+2687830/1
CCCFFFFFHHHHHIJJJJJJHJJJJIJJJJJJJJJJJJJJJJJJJJJJJJ
@4740718/1
gtcatttagctgaagttttaatattacttgaattacactacatcactagt
+4740718/1
CCCFFFFFHGGGHIGHIIJIJIIJIHIJIJEFGIEHGIGGGGHCHIIIGH
@87843/1
taggagtgactttcccgtttccaatctccaagacaggaggctccagt
+87843/1
@@@DDDDDCADDFBHIG?C<FFHFHHGHHGEEGACCGIBGGCGBB<9
@88033/1
agtaggtgctgggcctcttgtatgcgaaggtgttgaggcgcttgtggtgg
+88033/1
@C@DDDF;?FH>FEGGHFIHFDHIGBGDEEDFDDDCFEGDE@ACC@@EAE
@4203509/1
cctcgggttggaatgattctggtgggttgtcctgcagagcttgccacatc
+4203509/1
CCCFDFFDHHHGHJIJJJJJJJHHJJHHIHIIJJIJJJJIJJJJJJJIJJ
@7807115/1
ctgtctgtctgtctgtccgtttgttctggtgaatctctgaaatggctgga
+7807115/1
CCCFFFFDDHBFHHJGHHGFHIJHIJJIJAEHIIIJJIGGGGIEGIGG:2
@5248798/1
atgggcatagtatgtaggcgtagggtaagacacggatcgcatacaccgtg
+5248798/1
?B@DFFFFHHFH2>CFHIJJGHIJJFGIIIJJJJJJJJJJJJJJGIJJJG
@4741374/1
gtattcttccaaaattttttcacgatctgataatggtttaggttcttgtc
+4741374/1
CCCFFFFFHHGHHIIIIJJJJJJJIJJJJJJJIJJJIGIIJJGHIIIIJJ
@6262897/1
agagaatgaatctaactttggaagttatgtgttacaatccttctacaaag
+6262897/1
@CBFDFFFAAFFHIJJJJJJJHHIIJJJJJJJGIJJGIJJJJJJJJJJIH
@3183703/1
ccagacctagcccaaattcttcttcttcagccggctttggtggttctttg
+3183703/1
CCCFFFFFHHHHHJJIJJJJJJJJJJJJIJIJJJJJJJJJHHJIJJJJJI
@4741674/1
cctgcaccatgcaccgccatgccatgtaccacgcctgggatgccacccgg
+4741674/1
CCCFFFFFHHDFHIJJIJIJJJJJJJJGIGIJJJIIIFIIIICGGEHGGH
@7287624/1
atacataataaaattagaggaagtaggtgctgggcctcttgtatgcgaag
+7287624/1
@@CFBDDDFDHHHIIEHHHGHGDFHEGIGIIGGGHIIIGGEHEHIIICHB
@4741769/1
gcgacgaatcacatgaaagggggaggggggagggtcattcaatgtctcct
+4741769/1
CCCFFFFFHHHHGJJJIJJJJJJGIJJJJDBDDD?CDDEEEEEDDEEDDD
@5249484/1
ggctgaattgcagcatcttgtcgagaacatgaagccgctttggtttacgt
+5249484/1
CCCFFFFFHHHHHJJJJJJJIIJIJIIJJJJJJJGIJJJJJJJGHIIJIH
@2689017/1
gtttataaaataattaacaactaatgttttccaaacaaacacaagcaatg
+2689017/1
@@CFFFFFHHGHHIIJJJJGIJJIJIJJJIJJIIIIJJJJGIJGHIJIJJ
@4742381/1
ccacaatctggtctggagagaagatcctcatcttgtatagaggaggcttg
+4742381/1
@@@DDDDADAF?<EHGGB@FGEH@FEHIEHI@CEHG?DDGCHH>FHCFH<
@3184894/1
gtttgtttcatgtcaatcggttcataaataaaaaagttatgtcaaattaa
+3184894/1
C@@FFFFFHHHHHJIIJJJJHIJJJJIJJIJJJJJJJJJIIJJJJJJJJI
@1661640/1
gcctcaaaaaatcacgtttatacattttttttttttt
+1661640/1
CCCFFFFFHHHHHJJJGHJIJJJJJJJJJJJJJJIHE
@2690625/1
gccgctttggtttacgttccagttctcgattatcgaacttttcgccatga
+2690625/1
@@@DD@DDH8ADDH>FFDH???C@CHA81:CDF<D;DGGG@>4@FE=BF=
@6264715/1
cagccttaacgtacgattccaacgccccctggcgtaaaataacgtcaata
+6264715/1
?@@ADADDHDD:CAGHIGCHHCEGGGEI@@D@@@DBFGHBDFGHEEDBHA
@2171779/1
gcgcgctaatctcagaaacggctgatccgagttggatgcggttttcacga
+2171779/1
C@CFFFFFHHHHHJJJJIJJJJJJJJJJJHIHHHIGIJJJJAGIJGIJFE
@4743916/1
ctgttgtggaactgcttcacctgtggccggcggcacgcagacgccttgat
+4743916/1
@@@?D<DDDHDBFB3EFEGHIDGHIHH;FHEGGGIAH>DE<AB>B;?CCA
@7809657/1
ggcctcttgtatgcgaaggtgttgagg
+7809657/1
???D=DDDD?A<DEE;1@:FE2A2CE;
@6265098/1
gtgcgatgttttacaagggcaggttgaactcacaccattcaatttaaaag
+6265098/1
@?@DFFFFDFFHHIIBFEHEIIID@HHGEDDHIHGGCGGHIIIIIBGHII
@2691260/1
ccgacaaattttcaaattaaagacgtgtagacaggacaacgtctgtcggg
+2691260/1
CCCFFFFFHHHHHJIEIIJJGHIJJHGHIJGIGIGJJJJJJJJIGGIIJJ
@89698/1
cgcaagaagtaccagaaacgggacttagccacaatctggtctggagagaa
+89698/1
CCCFFFFFHHHHHIH@DFHHGIBGGGDGBHIIIIIIIIIDGGHGGIBGGI
@5743138/1
cgggctctgtgcctggctcccatgtcacggtagcactgagtgacggcacc
+5743138/1
CCCFFFFFHHHHHIJJIJGIJJIJFHIHIJGIIJJIJIJJFEGIGIIGII
@6265539/1
ccttcattgagggtcgggaacttatggtataggtagagactggctgcaaa
+6265539/1
@?@DDDDD?4ADFHBGG?1FDFG?CC@H>FGFD<DHDHFCHIIGGA=DFB
@2691594/1
attattgacgagtgctgatcttaagtctgtcatctcaccaggcttcaatt
+2691594/1
@CCFDFFFHHFH?FHGIGHJIIHHHIJJJJIJGJJJIIGIJJJIJJGIJI
@90213/1
caaaaatgtaattaacttttttttgtctgtttgtctgtttgtctgtttgt
+90213/1
C@CFFFFFFBHHHIJIGIJJJJJJJIHHIHIJIGGHJHIJFGGIJGEHIB
@3186755/1
gcgttgatgtcgcaagatagtgagacattcactttttagtcataatcttc
+3186755/1
CCCFFFFFHHHHHJJJJJJJHIIJJJJJJJJJJJJJJJJJJJJJJJJJJJ
@90697/1
gatagattacggtctatgtctatcggctccg
+90697/1
?<;;DDDA:CCDFGG<EC3?EEHHE688:CD
@6266275/1
cagatgactgtgcatccttgctagtaagtcctgagccatagcaa
+6266275/1
:=?ABD>;DC=C?BGFAAI>G@:AC<AB322<2C239??F<?1?
@1150935/1
gttaaaaccaaaaatttgccggaagtcactattccacgcgaacgaagtcg
+1150935/1
CCCFFFFFHHHHHIJJJJJJJJJJJIJJJJJJJIJIJJJJJJIJJHHHHF
@3706008/1
ccctaagtgagtatacatctattaaattcaaacgcagagctcattatgtt
+3706008/1
CCCFFFFEHHHHHJJJJJJJJJJJJJIJJJJJJJJJJJJJJJJJJJJJJJ
@1151606/1
gacggcacctccgacactgaggtcacggtactcgcggtacatgttgtgta
+1151606/1
@@CFDFFFHHHHHIJJJJIIEHDGIIJJGHIJJJJJI@EHJHHHHHHF?D
@3706728/1
ccaaatttcaaccaaatccgtcaaatagttgcggagattaatggtataag
+3706728/1
CCCFFFFFGHHHHJJJJJJJIJJIJJJJJIJIIJ@FHIIJJJJIGHIIJJ
@1663216/1
cttgttgttaagaggtgttacctgcaacttggccaggttagggccaacag
+1663216/1
CCCFFFFFHHHHHJJFGHIJJJJJJJIJJJJJJJJJJIIJJJJJJJJJJJ
@6762388/1
gcggagattaatggtataagcatagaatgctcgacgtg
+6762388/1
@@<DDAD:CF<F?@EGGB><:CC@HH<DFGFFC6F@F7
@2174995/1
gcaagaagtaccagaaacgggacttagccacaatctggtctggagagaag
+2174995/1
CCCFFFFFFHHHHJJJJJJJJJJJJJJIJJJJJJJJJJIIJJJJJJJJJJ
@90957/1
ctatatgaaacgcgagtggggccgtcagaacctgatagaaacggttggcg
+90957/1
CCCFFFFFHHFHHJGHIJJJIJJJHGIJJIJJJIEIIIIGIIJJCHFFFD
@6268501/1
atcaggatgtggattttaatgttattattacagcatacataataaa
+6268501/1
?@@AB?3B?F??3<F>GF:AEIFHCFF?EFHEHFCCFD@FFFBIIF
@3189181/1
gacgatttcaccagtggtcttcttgaacttcttcaattgacgcaagaagt
+3189181/1
@@@FBDFFHFFHHIHIIIBIHGHIG@GIIIIIIIHEGHIGHGGIIHIII?
@2175452/1
gtggcgttgatgtcgcaagatagtgagacattcactttttagtcataatc
+2175452/1
@?@ADD@DD?A<FAFIIIIGEEEGHHHGG?DGBFHDGGGH?G?FGHHEIE
@4745816/1
gtacattcttttttcctcctttcttttttggtggcttccccattttgaca
+4745816/1
@@@DFFFFDHFHHJFGIG@FHJHGIJIIJI8:DGGHIEAHHEGIGHIIEH
@91630/1
ccgtgcttttatacaatgcgttatagtcactttataaaggagttcctctt
+91630/1
:@@=B@DDHFHHHIIIAGFHGHIGGHHHE<FGIAH?D9DC8D?GEBGBGI
@2175823/1
ggaatgttttacattggatccgacaaatttttaaattaaagacgtgt
+2175823/1
CCCFFFDFHHHHHJJJJJJJJIJJJJJJJJJJJJJJJJJJJJJJIJJ
@91944/1
cgccaattcactgttcattacctgtgaaaactgcccctcagatacaccgt
+91944/1
CCCFFFFFHHHHHGIIJIJIJHGGHIIJJJJJIIJJJJJJJCIJIIGGIE
@7812312/1
gtttattttgtttttctctgtgatctgtttcttggcatctatagatgtcg
+7812312/1
@@@FDDFFHHHHFIHGIIJGHIADHHHHFAEGHGGIJJJIEHHE<GDGHI
@92212/1
agcaaatggaaaaaaaaattggtgaaaagaatcacaagtaagatactgca
+92212/1
CCCFFFFFHHHHHJJJJJJJJJDHHIJJJJJJJJJJJJGIJJJJJJJJJJ
@3190659/1
gtttgttttatcgtcgccttgagaagcagacacaagcttcttctgtttgt
+3190659/1
@@BFFFFFHHHHHJJJJJJJJJJIIIJJJJJIJJJJIGIJJJJJJIHIGH
@3190754/1
gtctgtctgtccgtttgttctggtgaatctctgaaatggctggagtgatt
+3190754/1
CCCFFFFFHHHHHIJJJIJJJJJIJJJJJJJJJJJJJJIJJJJIIBFGIJ
@3190807/1
taataaaattagaggaagtaggtgctgggcctcttgtatgcgaaggtgtt
+3190807/1
CCCFFFFFHHHHHJJJJJIJJJHIJJJJJJJJJJJJJJJJJJIIIJDGHG
@3190815/1
ttcttctcttttttctcctttcttttgcgagctgctgccgaaagatt
+3190815/1
@CCFFFFFHHHHHJHIIIJJIJJGIJJJJJIJJGIIGIJGGIJIJJD
@3190875/1
gtttattttgtttttctctgtgatctgtttcttggcatctatagatgtcg
+3190875/1
@@@DFFFFHHHHHEIJIIIGHHGIJJIGGGHHIGGIJJJIIJIHJJIHHG
@3190880/1
gtctgtacattgaaaataaaaataaaaaaaatagcaggggttattgttat
+3190880/1
CC@FFDDFHGGHHJJIJJJJJJJJJJJJJFIJIJJIJJIJGHIJJJIJIJ
@3190895/1
caccagtggtcttcttgaacttcttcaattgacgcaagaagtaccagaaa
+3190895/1
CC@FFFFFHFFHHJIIIJEIJJJIJJIHIIJIIIJIJJJJJIIJJJIIJI
@6270157/1
ccctgatagagacgatttcaccagtggtcttcttgaacttcttcaattga
+6270157/1
@@@D?DDDFDF?FHGIGIDBFE@HICFHIIIIIFHEGGGEHIIID@DCHD
@5745556/1
ggtacatgttgtgtacacctgagcgagactcataacgcagccagatgcca
+5745556/1
@CBFFFFFHHHHHIIJJJJJJJJJJJJJJJJJJJJJJJJJJJJJJJJJJJ
@2176702/1
ctggagatgtgggtgtagctttaaggggatctgctgtctgtggagctgat
+2176702/1
BCCFDFEFHDHHHFGHIJJGJJJJJJIGIJIJIJIJJJJJJJJHHIJJJJ
@7813194/1
ggatggagtgagcacgggctctgtgcctggctcccatgtcacggtagcac
+7813194/1
CC@FFFFFHHDFFGIG>EGHJBHJJEIJGCHIGHEIJJGIIEGEIGJGCH
@5745686/1
ctggtctggagagaagatcctcatcttgtatagaggaggcttgggctcgc
+5745686/1
@CCDFFDDDDHBHGHFBGIIGJCHIIIJHHHII<FGEFGDHGD7BEFGG<
@2176972/1
gcttattgtttcgatcttgttatacgtaaaacaaactcgtactaaggcct
+2176972/1
@@@FFDDFFHDHGIIIIHGIIGHIJGEEHIJJGIFIJIGIIHEC>D>BFF
@614841/1
aggtgctgggcctcttgtatgcgaaggtgttgaggcgcttgtggtggtgc
+614841/1
@CCFFFFFHHHHHJJJJJJJJJJIIIJCHHHJJJJJJJJJJHJJHJJHIJ
@1153237/1
ccggcgtcggttgcggaatcagcctcgcgggtgggtctggcatggtgcct
+1153237/1
CCBFFFDDHHFHHIJJJJGJJHJJHIIJIIF=ADD=?ACDDDDDDACCDA
@1153331/1
ccttgttgttaagaggtgttacctgcaacttggccaggttagggccaaca
+1153331/1
C@CFFFFFHFDBFHG@<ACEHHCHHGIIIIH@CGHGGEGGDDEGEEGHGD
@4207470/1
gcaagaagtaccagaaacgggacttagccacaatctggtctggagagaag
+4207470/1
C@CFFFFFFHHGGJJJJJJFGGIJJJGJJJIIJIJGGIJJJIIEGIJJJG
@5252989/1
agcatacataataaaattagaggaagtaggtgctgggcctcttgtatgcg
+5252989/1
@@@?DD?BFF<CFF<DFB9EHII;3C?FEEFA>9?FFF9:BBFG?<9DCF
@3192066/1
gtgggctctagttttctcttttaatattataaatagttatttgatcacac
+3192066/1
CCCFFFFFHHHHHJJJIJJJJJJJJJJJ>HIJJJJJIJJJJJJIJJJJJJ
@6271716/1
gcctcttgtatgcgaaggtgttgaggcgcttgtggtggtgcacgcgcttg
+6271716/1
CCCFFFFFHHHHHJIIIJFHIIJJJJJJJJJJHJJJJJGIJJJJJJHFFD
@94187/1
tggaattttaatttatgccccctttaaaaaaagctcgatctcaattt
+94187/1
@@@DBDDDHD:AA?EFEGABGDGGHIIEAFHAFHIII6FGBFII9CF
@94265/1
tgaggggcgtcgggtcacattacatactctgtatttcctcttcatggtgc
+94265/1
@@@DFDFDDDFHHGD@DGGHIIIECEGIIIICEGII;DHGEGHGHCEHFF
@1664786/1
ctgggcctcttgtatgcgaaggtgttgaggcgcttgtggtggtgcacgcg
+1664786/1
?@?DDBDDHHGGHHHIEHEED@<C?EGAGEIIFIIIFHGBBAFF@DGDEH
@2178281/1
gcttcatccagaggcaagcgctccaagttgcttggaggcttgggcctgtt
+2178281/1
@@@DDDDDFHFHBFFGHID=GH@G@FH@G<@FEHEGB=BF@DH?FHIFBF
@1665032/1
gggaattttgtttggtatctgataccgacacatggtaggttccatggatt
+1665032/1
CCCFFFFFHHHHHJJHIJJJJJJJJJJJJJJJJJJJJJJGIJJJJJJIJJ
@6272054/1
ttataaacggtacatctagagtataaaaaactgataaattccgtcactat
+6272054/1
CCCFFFFFHHHHHJJJJJIJJHHJIIJJJJJJJJJJIJJJJJJJJJJJJJ
@5253757/1
ctgcagatgactctgcatccttgctagtaagtcctgagccatagcaaaca
+5253757/1
CCCFFFFFHHHH2AFHIJJJJJJJJJJJGJJIJJJJJJJJJJJJJJJJJJ
@3192794/1
cgaaacatcaaatatcttgacttggcaaagagttgtcgatatgtggatgt
+3192794/1
@@@FDFFFFHHAFIIEHI9BFGG@GIGH@FEDBFGIGGGHAFG?FC<DG9
@3707700/1
gcgtgatgaggttcaccaagctagtggcgttgatgtcgcaagatagtgag
+3707700/1
BCCDFFFFHHHHHHIJJJJJJIJJHHIJJHIJJJJIHJJJJJJIJJBGII
@6272324/1
ggcgtcgcttgcggtaccggcgtcggttgcggaaccagcctcgcgggtgg
+6272324/1
@@CFDFFFHHHGHJGHIJGHHGAGIJGIIHHFFDDDDDDDDDDDD@B07B
@7291062/1
gtcggtatgtggatgtagctgccattatgtagactgttgtgttgaccaat
+7291062/1
@B@DDDFFFHHGHJIGHIJJIIIGJIIGHFIHIGGIJIIDGFHIJGGHHJ
@6272556/1
cagccagatgccaaagttcttgatcttcactgggctcttctctgggattt
+6272556/1
@@<?BAAAF?BFDDH@AEHHE<<?HBE<E9<F8C@GED@BG?DDHB9B?B
@7291356/1
gtcctttctaaggttctaaactatatctgtaccaaatttcaaccaaatcc
+7291356/1
CCCFFFFFHHHHHGHIJJJJJJIJJJJJJJIJJJJJJJJIJJJJJJJJJJ
@2179139/1
gtgctgtctgtacattgaaaataaaaataaaaaaaatagcaggggttatt
+2179139/1
CCCFFFFFHHHHHJJJJIJJJJJJJJJJJJJJJJJJJIJJJJJJJFHIIJ
@3708172/1
tgacgcaagaagtaccagaaacgggacttagccacaatctggtctgg
+3708172/1
CCCFFFFFHHHHHJGIJJJJJJJIIIJJJJJJIJJIIIJJIGHJIIG
@5746474/1
ccttaacgtacgattccaacgccccctggcgtaaaataacgtcaatacat
+5746474/1
CCCFFFEFCDHHFJJGGGIJJJIIGIGIIGIJJJ@BHEHJJHHGB@GI@E
@6273327/1
tcagcatggtaagaaggtggcggccagaatctagacatgcacagctcttg
+6273327/1
<@@FFDEDDFDBHHIGIHEAE<DFHDHIIIGHEHAGGHIGIIIIIIGGHE
@3194394/1
ttgtggaactgcttcacctgtggccggcggcacgcagacgccttgatgac
+3194394/1
@@CDDFFFHHHHGJJJJJJJIJIJIIJIJIIIJJHHFFFDDDDDDDDDDD
@7292550/1
ctaacgtcggattcaattcggaacatagaaatttgtgtaacccaagtttg
+7292550/1
CCCFFDDDHFFHHJIJJJGGICGHCHIJFHGHGIEFGIIJG>FIEIJJJJ
@1154849/1
gtttttaatttgtgctccaaattgtatctgacgacgcattgaatctgaat
+1154849/1
BBCFFFFFHHHHHJJJJJJJJJJJIJJJJJJJJJJJJJJJJJJJJJJJJJ
@7292691/1
gcacttagcttcgggttggacgaccaaaactgatataagtaaatctggat
+7292691/1
=?@DDDDDFBD?C:EGFAHIEE@AGBAFBBFD<9BFDBBFFFDFHHE<GH
@7292801/1
gggatctgctgtctgtggagctgatgcttgctgggcctcagctgttggag
+7292801/1
?@<BDDDDHFBHFIGIII?BEFCAFHBACHGGEGIGGDGGGGIFHGIIIH
@2695869/1
gccattcccaactgtcctccggtactaacgatcaaatcgatcatgggtcc
+2695869/1
C@@FFFDDHFDDHGBGFGHIGIEEGGC>GIIIIDHIHBBBFHGHIIGFBG
@94766/1
cttcgttcgtgtggaatagtgacttccggcaattttttggttttaaccac
+94766/1
CCCFFDFFHHHHHJIJJJJIIIJJJJJJJJJJJJJJJJJJJJJJJIIJJJ
@5747666/1
ataattaataattatgtcgcaataccgtagccgcccaaatttataatcat
+5747666/1
@?@DDDFFHH?FHGCGFGGIIIGIIIIDHCIGIIIIIHIIIGIGIGIGGE
@616229/1
attgaaagtgcggggttgacatcggacttaatacaaggaaactgttt
+616229/1
CCCFFFFFFHHHHJJDHIIJGJJJJIJJJJJJIJIJJJJJJHHHHHH
@95056/1
ccaacaaataaactctttaatagacaaatacaacgaaaccaatttag
+95056/1
=@@DDD==A<<CD@FGEBC:FA@:FH9E??D>GGI@?@FGE9BD?B?
@95149/1
ggcctcttgtatgcgaaggtgttgaggcgcttgtggtggtgcacgcg
+95149/1
@@@DDFBDFFCFHBHGIIJ3ACBCHBCHIGEFEHIBB=@ACFEG7BE
@5747893/1
ccatactttgtttcatttaaatttacgggctatgccatttatcctcgcac
+5747893/1
CCCFFFFFHHHHHIHIIJJJJJJJJJJJIJJJIJJJJJJJJJIJJJJJJJ
@2181039/1
tcacataaaaccaaacctctggttcgattgggcctcaaaaaatcacgttt
+2181039/1
8?@DDDDDDHHHF@;EHGIHGGHIIICHGGGIDGGHIGFIGHIB?FGHIF
@4209185/1
gctgggcctcttgtatgcgaaggtgttgaggcgcttgtggtggtgcacgc
+4209185/1
CCCFFFFFHHHHHIJJJJJIIJJCHHIJJJJJJJJIJIJJGIHFHIJJJH
@5748259/1
gtcacgtccacgcccaggaatatcaccggctcattgaacaccttaggacg
+5748259/1
@@@DDDDDB?C;FBFEBHAFHHGIIG3?6DEHBBFBD@F8?FE>=C@FFE
@5254780/1
gtaaggtatttcaggatcgtcacgacccacatcttcgtcgcgccaattta
+5254780/1
CB@FFFDDHHHHHJJIJJIJJJJJJJJJJJJJJJJJJJJJJJJJJJJHHH
@6275360/1
gtagcactgagtgacggcacctccgacactgaggtcacggtactcgcggt
+6275360/1
@?@DFFFFHHDFDBEHGGIGGGIIJDIGGICGDHBFGGAB;=ACHIJHF5
@3196319/1
aattaaggagatccctctattgagctactgctgttaagcagaataaaact
+3196319/1
CCCFFFFFHHHHHJJJJJJJJJJJJJIJJJJJJJJJJJJJJJJJJJJJJJ
@5748836/1
gtacattcttttttcctcctttcttttttggtggcttccccattttgaca
+5748836/1
CCCFFFFFHHHHHJIJJJIJJJJJJJJJJJJHIJJJJIJJJJJJJJIHIG
@4210264/1
ggcgcttgtggtggtgcacgcgcttgggcagagggaatctgattgtgctg
+4210264/1
CCCFFFFFHHHHHIGHIJJJJJJJJJJIJJJHJJIIJJJJJIJJJHHIIH
@5255796/1
gccttgaattccttgatgactgcatagatagaaatcgaactcggtcggat
+5255796/1
@@@FFFFFHHHHHJGIIIIGJGGIIGGHIIJIIIJDGFHIJJIFBGHIIG
@5749469/1
agtaaatgcatctgtccttatttccgacccacaaacaattaagccttggg
+5749469/1
CCCFFFFFHHHHHJIJJJJJJJJJJJJJJJJJJJJJJIJJJJJJJJJJJI
@3197082/1
ctttaatttgacataacttttttatttatgaaccgattgacatgaaacaa
+3197082/1
CCCFFFFFHGHGHJHGIHIJJJJJJJJJJJJJJIIJJJJJJJJJJJIJJJ
@7293395/1
gttggaaattgtgaaacaagccagaaattaaattggcttattctagcgat
+7293395/1
C@@FFFFFHHHHHJJJJJJJGJJJJJJJJJJIJJIJJJJJJJJJJJJJJI
@3197234/1
gtcacggtagcactgagtgacggcacctccgacactgaggtcacggtact
+3197234/1
@@CFFFDBFHHFHJJEGEHGHGBHEIJCFGGGEHIIIH>;F97@@@CG:A
@3710582/1
ctcccatgtcacggtagcactgagtgacggcacctccgacactgaggtca
+3710582/1
@CCFFFFFHHFHHJFFGHIIJIGIHHBHIIEBHHIIIGGGGIGJIIIIJJ
@3197946/1
ggcacagctggtacgtcaggcactgcagctcgtccgacccgaagtggttg
+3197946/1
CCCFFFFFHHHHHJJIJJIJIJJJJJJJJJGJJJJJGGIIJIIIDHIHH?
@4749593/1
ctcttgtatgcgaaggtgttgaggcgcttgtggtggtgcacgcgcttggg
+4749593/1
BCCFFFFFHGHHHJJJFHHIJJJJJJJJJJIJJGJIHHJJJJJJHFFFDD
@7816262/1
gtctgtttgtctgtttgtctgtttgtctgttcgtctgtgcgcgctaatct
+7816262/1
@@8BDBDDFCDFDF?GEFFHEFF?;GHFIFF>C?DBCFGCEFFEI@FF7=
@3711157/1
gtttattttgtttttctctgtgatctgtttcttggcatctatagatgtcg
+3711157/1
??;DDBB?:D=AD;A:CAA<AAC:<CEFBEEFDEE@<9:C??C?D9??9:
@1156510/1
ctgcaaagttaaccatcttgtattcaaaagaaaacctagaatcactggtt
+1156510/1
;<;7ABDB=2ADDC@EEEEBE4ACEACEF@CA9;?:C<BDCDA>BA9?00
@2697292/1
cacggtagcactgagtgacggcacctccgacactgaggtcacggtactcg
+2697292/1
CCCFFDFFHHHHHJJHIJJJJJJJJJJIJJJJJJJJJJHIJJJJGIHJJH
@6277669/1
gtcacggtagcactgagtgacggcacctccgacactgaggtcacgg
+6277669/1
@@@DDDDAFFFFBFF9DA3<CGFIFIFIIIIEFDFFBF=BFEF75@
@2697477/1
ctcatcttgtatagaggaggcttgggctcgctctccgaagggagcttgcg
+2697477/1
CCCFFFFFHHGHHJJJJJJJJJJIIJIJJJJJJJIJJGIJJJIJJJJIIJ
@3198860/1
gcatctgtgaggggcgtcgggtcacattacatactctgtatttcctcttc
+3198860/1
CCCFFFFDFHHHHJJJIJJJJGIIJJJJJJJJJJJJJJIJJHHHHHHHFF
@6277909/1
gtgtcgacggcgatgagagcccacgatgtaagtgcttcgggcttcaacag
+6277909/1
@?@DDDDDHH<DAGGIIIIFIGEHIEHIBDGIFGIJIIJIHHDFEFEDED
@3199115/1
ctggctcccatgtcacggtagcactgagtgacggcacctccgacactgag
+3199115/1
CCCFFFFFHHHHHJJJJJHIJJJJJJJJHIJJJJJIJJJJJJJJJJJJJJ
@5751176/1
cgggaattttgtttggtatctgataccgacacatggtaggttccatggat
+5751176/1
CCCFFFFFGHHFHGJJHIJJJJJJIJGJJJJJIJJIFGGIIJJJJJIGAH
@7817306/1
ggcttattctgcatacctgccatgcgctggtaagcgctatggactgccgc
+7817306/1
@<;BDDDDFDFFD@HIGGGIHI<BCHH:?:FGGHEEEGIIGGIIIHGEHI
@2184151/1
gccagatgccaaagttcttgatcttcactgggctcttctctgggatttcc
+2184151/1
@@@FDFDFGHHGFJEGGHIIHIIJIIGIIIGGIIIIEFEFHJGJIIIIII
@7817478/1
gtgctgggcctcttgtatgcgaaggtgttgaggcgcttgtggtggtgcac
+7817478/1
@@CFFFFFGHHHHJIJIJJJIGIIJCGFGGGIJEIJJJIJJIIIJHGIII
@4750962/1
aagaaatattttgctacagtacattctactgtttgtccattttctaactg
+4750962/1
@@@FFFFFHHHHHJJJJJIJHIIJJJJIJJJIJJJIIJJJJJJJJJJIJJ
@5751993/1
ggcttccccattttgacagcgtcttacttcacgtggtagcgttatcactg
+5751993/1
CCCFFFFFHGHHHJJJJJJJJGHIJJJJJJJJJHHJDGIJJIJJJJJJJJ
@2185030/1
cacggtagcactgagtgacggcacctccgacactgaggtcacggtactcg
+2185030/1
CCCFFFFFHHHHHIJHIJJJIJJIJJJJJJJJJJJJJJFHIJJJJJJJJF
@7818510/1
gtccggaacatcaaatatcttgactt
+7818510/1
8??1?1=8FD:<4<<?AG>AAFEAD4
@3200469/1
gtggtgcacgcgcttgggcagagggaatctgattgtgctgttgtggaact
+3200469/1
B@BFDDFFHHHHHJJJJJJJIJJIIGIIJJJJJJJHJIJJIIICHIJIJE
@3713188/1
ggtggtgcacgcgcttgggcagaggg
+3713188/1
??@?1?DBBDDHGIIHGBGHHGDEGG
@5257279/1
ggggtgggcccaccaggccgttacagatgaactcccgtcgatgaccagca
+5257279/1
@CCFDDFFHHHH2222:?EGGHIIJJIIJIEIJJJJJGIJJJIJGHGHFE
@6279472/1
gtctgtctgtccgtttgttctggtgaatctctgaaatggctggagtgatt
+6279472/1
CCCFFFFFHHHHHIJJJIJJJJJHIIJJJJJJJJJJJJJJJJJIJDGHIJ
@5752595/1
cggcataacgggccgcgactccgccctcttcctcgggttggaatgattct
+5752595/1
??<DDFDF?C@FAFD@C@?FAG@@BFHHGIGGHEHHE?;9>>ACA>@C>>
@5257407/1
ctgtgatctgtttcttggcatctatagatgtcggtggcgcacagggcacg
+5257407/1
BCCDFFFFHHHHHJJJEHIJJJJIJJJIJJJJJJGHJJIJJJJJJJJJJI
@3713541/1
ctggggactccgggcgcagcaccagtcgtgctcgcagccgcggtcactgc
+3713541/1
@@@DDDDDFFFFAGIIEIIIJJJJJHJIEIIJJIGGGFHGFDBDBBDDCD
@3713553/1
gtggattttaatgttattattacagcatacataataaaattagaggaagt
+3713553/1
@?@FADFFHHHGHEGGGIJJIJJGGIGHIIIIIIIJGEHHHIJBIICHII
@6280032/1
gtggtggtgcacgcgcttgggcagagggaatctgattgtgctgttgtgga
+6280032/1
CCCFFFFFHHHHHJJJJJJJJJJJIJJJIJJJJJJJJJIJJJJJJJIJJI
@1669658/1
ggtgctgggcctcttgtatgcgaaggtgttgaggcgcttg
+1669658/1
@@CDFDBEFGHHFBEGGEGIDHH<AH1?FAHIIEIIIIIE
@6280470/1
gcttggtacaaagcaaaggtcgggcagttcgtcaacaagacattactagc
+6280470/1
CCCFFFDFHHHHHIJGIIIHHJJJJJJIJJJIJJJJJJJJJJJJJJJJJJ
@3201754/1
gctgggcctcttgtatgcgaaggtgttgaggcgcttgtggtggtgcacgc
+3201754/1
CCCFFFFFHHHHHIJJJIIFEGI@EGHIFHIJJJEIJJJIIEIHIJJJJE
@7819914/1
ggtcttcttgaacttcttcaattgacgcaagaagtaccagaaacgggact
+7819914/1
BBBFDFFFHHHHHJJJJJJJJJJJJJJJJJJIJJHIJJIJJJJJJJJIJI
@3201806/1
gtttattttgtttttctctgtgatctgtttcttggcatctatagatgtcg
+3201806/1
CCCFFFFFHHDHHJJJJJJJHIIJJIJJJJJJIGHIGJJJJJJJIJIIII
@6280690/1
cctttaacgaatgcagcgaaatagtcacacccacgttggttatcaagtgg
+6280690/1
?@@DDFBEHH?CFGA@@F?F>GGGGGG@CHC@;FFDG??/??CCCH8=B>
@1670083/1
gggagattttaaaaactgcttaagacctttagcgccattttggccgcagc
+1670083/1
CCCFFFFFHHHHHJJJJJJJJJJJJJJJJJJJJJJJJJJJJJJJJJJJJJ
@4210984/1
gtcaaattaaagaatcacgtcgaacattctatgcttataccattaatctc
+4210984/1
CCCFFFFFHHHHHJJJJJJJJJJJJJJIJJJJJJJJJJJJJJJJJJJJJJ
@4211103/1
caccagttcatatttgggcacagttcctcgacgagcaagtagttcttgaa
+4211103/1
CCCFFFFFHHHHHJJJJJJJJJJJJJJJJJJIJJJJJJJIJJIJJJJJJJ
@5753925/1
gtggaactgcttcacctgtggccggcggcacgcagacgccttgatgacct
+5753925/1
C@@FFFDEDFHHGGGHIE?FGHIBHHIIIGIIGEFFFEDDDDDDCDCDDD
@2698587/1
cagccagatgccaaagttcttgatcttcactgggctcttctctgggattt
+2698587/1
CCCFFFFFHHHHHJJJJJJJJJJJJJJJJJJJJJJJJJJJJJJJJJIJJJ
@4752130/1
gctgtctgtacattgaaaataaaaataaaaaaaatagcaggggttattgt
+4752130/1
??<?:ABDCB?22<EE:C@AEE@><D:C<2C:DADE@D@DADA<@=C@C.
@7296188/1
cataaacagtgtgctgggcatcattcttagtgattgtaacgcccactttt
+7296188/1
BCCFFFFFHFHHHJJJJJJJJJJJJJJJJJHHIJJJJJJJJJJJJJJJJJ
@620428/1
ccgattgacatgaaacaaacactaaatgtaaatttaagcatcccacaata
+620428/1
CCCFFFFFHHHHHJJJJJJJIJJJJJJJJJJJJJJJIJIJJJJJJJJIIJ
@5259308/1
ggacatttcaattttatttagttggtcttggttgaacggaactccaatcc
+5259308/1
CCCFFFFFHHHHHJJJJJJJJJJIJIJJJJJJJJJJJJJIJJJIJJJJJJ
@5259457/1
gtcacacccacgttggttatcaagtggcttggt
+5259457/1
@@@DDDDDAH;FAFHIIIIIFEGGIIBAGFGCB
@2699184/1
cccatgtcacggtagcactgagtgacggcacctccgacactgaggtcacg
+2699184/1
CCCFFFDFFHHHHHJIJJJJJJHHIIJJIJJJJJJJJJJJJJIJJHIJJJ
@2186797/1
catgcaaaatcttatcatgcaaattgttacatttatattaactacctact
+2186797/1
CCCFFFFFHHDHFBGIJJJIIIGHIIDGIJDIIJIJIIGCDHIEHFHIGG
@4212190/1
ctaacgatcaaatcgatcatgggtccatatcattcctggaatccgtgtcg
+4212190/1
CCCFFFFFHFDFFEHIJJJJJJJIJJJJJ<??:C:H91B8B00B?07/9.
@621315/1
gtgcgatgttttacaagggcaggttgaactcacaccattcaatttaaaag
+621315/1
@@@AD:DDHFDFHIGHEHD?HGGIIGIIIICHG@HCHIIIIFIIIGGIIC
@2699812/1
ggcagagggaatctgattgtgctgttgtggaactgcttcacctgtggccg
+2699812/1
@@@FFDD=F??FDHGIEGHIIIIGEGGFGGIIIIGEGCGIGGGHIB>GEH
@1158425/1
cgtagttctcagcttccctgcaaagttaaccatcttgtattcaaaagaaa
+1158425/1
CCCFFFFFHHHHHJJJJJJJJJJJJJHIJIJJJJJJJIJJJJJJJIIJJJ
@3203120/1
gtgactattaaattctgtctctaaagcattgctaaacaagcaatgta
+3203120/1
B@BFFFFFHHHHHIIIJIJIIJJJJJJIJJJJJJIIJJJJJJJJJHI
@5261037/1
aggcgcttgtggtggtgcacgcgcttgggcagagggaatctgattgtgct
+5261037/1
@C@DDFFFDFFFDHFEHIGHEEGIJGGJIEIA@FHGGEHIIJIHGE=CE>
@5261080/1
gttaggcgaagtacatgaccttcttggtgacggcgtgcacggtgatggcg
+5261080/1
BBCFFFFFHHHFHIJJJJJJJJJJJJJFHIJJJJJJJJJJJJHIIIHHHH
@4213413/1
tggtcttcttgaacttcttcaattgacgcaagaagtaccagaaacgggac
+4213413/1
@@CDFFFDHFHHFGGIGHJGHGIJIHGHGBFGGIIGBDGIIIGIJIFAGI
@4213522/1
cgcctattaacattatcatcgttctcagcatggtaagaaggtggcggcca
+4213522/1
CCCFFFFFHBHHHJGIIGHJJJJIJJJJJIJJJIIJIGGGGGGIEGGIIG
@5261400/1
agtacgaagcattgtctgtttataaaataattaacaactaatgttttcca
+5261400/1
CCBFFFFFHHHHCAAEHIIJJJJJJJJJJJJJJJJJJJJJJJJIIJJJJJ
@6283604/1
gtgactttcccgtttccaatctccaagacaggaggctccagtactttagc
+6283604/1
CBCFFFFFHHHHFIIJJJJJJJIJIJJIJJJJJJGJJIJJJHIJJIJJJJ
@4213914/1
ctcagaaattagcggatggatcaagagcctgacaccgaaggcagctctcc
+4213914/1
CCCFFFFFHHHHHJJIJJJJJJJJJJJJJJJJJJJJJJJJJJJJJJJJJJ
@5261652/1
cgtcgtcgaaatcaacttcaatgtatcggttgggcagtagtgtgagtgca
+5261652/1
CCCFFFFFHHHHHJJJJJJJJJJIIJJIJGIIJJIJJHIJFHGHIJFHII
@3715927/1
ctagccgacacgattatgaagacgaagcggacgtcacggtaagcattcat
+3715927/1
@@@F?EFFGFFDHIIGGIGGHHCFHIFHGIJJJFHIIEHHHFFFFFEEEE
@623410/1
ggatggagtgagcacgggctctgtgcctggctcccatgtcacggtagcac
+623410/1
CCCFFFFFHHHHHJJJJJJIJJJJJJJIIJJJJJJJJJJJJJJJGHJJJJ
@6768340/1
tggcattacgattgtgacaagttttcgtgagccgtgattatctaggacgt
+6768340/1
@@@FFFFDFDDHFGAFHHGCHAHHIGIFGFGIIIGHIIIFIGHIIIIEHF
@5755959/1
ggtatgttattagtgttggattttacaaagtttaccagatacattaactt
+5755959/1
@C@FFFBDFFHDHEHFIIJIIGIIJIJGGIFHIJJJJJIIIIIHIHJJJJ
@6284202/1
cacggatcgcatacaccgtgaatataagtggcaaaggtagtaagtcagct
+6284202/1
CCCFFFFFHHGHHJJJJJIIGIJJJJIJHIJJJJJIJDGHDFIIIHIJIJ
@5262261/1
ggtgatcgaacatcatgtcttcaaactccactatcatctctttctttgga
+5262261/1
@CBFFFDFHHHHHGIFIIJJJJIIJIJJJJJJJJJJJJJJIJIJJJIJEG
@3716413/1
gttcgacatcgaaataacaataacccctgctattttttttatttttattt
+3716413/1
CCCFFFFFHHHHHJJJJJJJJJIJJJJJJJJJJJJJJJJJJJJJJJJJJJ
@6768657/1
gggaactcttcaaaaatcaacataatgagctctgcgtttgaatttaatag
+6768657/1
CCCFFFFFHHHHHJJJJJJJJJJHHIHIJJJJJJJJIJIJJJJJJJJJJI
@4214762/1
ctgtaatttttgtctttagcgaaatattccgcgacagatgtctttctagt
+4214762/1
@@@ADDBDHHHGHIIIGGECF@EFEEHIJC98CGAEG@BF=FEGCHIG@G
@6284936/1
ggcgatcatgtcgatggcttggtttattcccatcagtttggagttcacct
+6284936/1
@@@FDDFFHGFFDBHGIFHIHDHHAHHIGGIIIIHGIGD@FB?DHGGHGG
@5263056/1
gtgcattattacattttttataaacggtacatctagagtataaaaaactg
+5263056/1
@BBFFFFFHHHHHJJJJJJJJJJJJJJGIIIJJJJJJJGIJJIJJJJJJJ
@6769206/1
agcgactgtcacacggtagcggaaggtgggttcgtgaatcatgccctcaa
+6769206/1
@C@FFFFFHHGHHJJJHIJJJJJJJJGIJJHIJJIIJJJIJJJIJJHHHH
@5263084/1
ctctacacaaagtttcagcttaaaatacgtttaaaaaaaatttgtaccaa
+5263084/1
CCCFFFFFHHHH<CGIJJJJJJJJJJJJJIJJJJJJJJJJJJJJGIJJJJ
@7297544/1
cgaaggtgttgaggcgcttgtggtggtgcacgcgcttgggcagagggaat
+7297544/1
CCCFFFADFHHHHJJJJJIJJJIIIJIJJJJJJJJJJJJJIHHHFFFDEE
@1159015/1
agcatggtaagaaggtggcggccagaatctagacatgcacagctcttgca
+1159015/1
?@@FDEFBFHHDHFIAGIGGIIJIIJJJIJFIJJJJHHGIIJJJIIJA@E
@6285826/1
ccgcgacttcgttcgcgtggaatagtgacttccggcaaatttttggtttt
+6285826/1
=@@;B?DD=F?FHDDG@?F@FDBBFBFF>FH<?D;;FH@;CH>D<A6;@D
@6285847/1
gcacagttcctcgacgagcaagtagttcttgaagcacagacacaggtgtc
+6285847/1
CCCFFFDFHGHGDGIJIIJIJJJGGGGIJJJHHGGHIJGIIIIJJJ=CCG
@7820733/1
caccagtggtcttcttgaacttcttcaattgacgcaagaagtaccagaaa
+7820733/1
CCCFFFFFHHHHHJJJJJJJJJJJJJJJJJJJJJJJJJJJJGHIJJJJJJ
@99836/1
catacataataaaattagaggaagtaggtgctgggcctcttgtatgcgaa
+99836/1
C@CFFFFFGHFHHGJJIJJJJGGGGIIJCGGIIJJJJJJJJJJJJJIJFE
@2701163/1
ctcacgttccgccaattgcttcaccttatgatagtcatcgcggcctctag
+2701163/1
?@??:DAB?DCFBEC@:<<CDBDFBH@9???:DH???GF;?GGBFFCCCH
@2701177/1
gcgagctgctgccgaaagattagagtcgtcttctacttctgcttctggca
+2701177/1
CCCFFFFFHHHHHJJJJJJJJJJJJFHIJJJJJJJJJJJJJJJJJJJJJJ
@1159748/1
gttctttggctgtctctggtggaggtttctcctgtgacggcatagccgca
+1159748/1
@CCDDFDFHHFHGIIIGIGCGE3FE<CH@C@@FHIJGJFIEIJGGGGGID
@100397/1
ctgctatttattttttctatattttcaatgaacagaattgacccttctac
+100397/1
CCCFFFFFHHHHHJJJJJJJJJJJJJJJJJJJJJJJJJJJJJJJJJJJIJ
@6286822/1
gcaaagataagatgaagaagaggagcaaatggaaaaaaaaattggtgaaa
+6286822/1
@@@DDFDFHGHFDHGIIIJHFI<FGHGGGHIIHGHGJIJEACHIGF?ACH
@2702064/1
cttggaaatgataatgatatttgaacaagaacaatacacggagtaaacat
+2702064/1
CCCFFFFFHHHHHJJIJJJJJJJJJJJJJJJJIJJJJJJJJJJFHHHJJJ
@1160704/1
gcgcgctgtagctttgatcatagtagatgtttgcatgtcagttagctttt
+1160704/1
@@@DDDDDHAFHDGEFBBHAHABFHGGIGGHGGCGHEFB<DBGGGIGGGI
@5265358/1
gaggaagtaggtgctgggcctcttgtatgcgaaggtgttgaggcgcttgt
+5265358/1
BBCFFFFFHGFHHIJJJJJJJJJJIIJJJJJHIIJDFHHJJJJJJJJJJE
@7300302/1
gtcctttctaaggttctaaactatatctgtaccaaatttcaacc
+7300302/1
:?8?DDD?:AF<AG?FB?IHEBIEBCD??<F9<??CF<9CB@G;
@2702419/1
gcgtcactctgttgcgaatatatgaagcgtgagacaatgcctccaataag
+2702419/1
B@CFFFFFHHHHHJJJJJJJJIJJJJJIJGGIJJJJJJJIIJJJIJJJIG
@7300396/1
ctgggcctcttgtatgcgaaggtgttgaggcgcttgtggtggtgcacgcg
+7300396/1
@C@DFFDDFDHFCFFGBHJJGICGGGHJJIIIIFHIHGHIJG8@FGHDEE
@4753510/1
atcttgtatagaggaggcttgggctcgctctccgaagggagcttgcggcc
+4753510/1
CCCFFFDDHHHHHIIJJIJJHEHHGJGIIIGBFGHGIGHBAFHGFEBEHF
@7300522/1
gtccgtttttaaactattttttcaatgccctaagtgagtatacatctatt
+7300522/1
B?BFFDDFHFDHHGGGHIJJIHGGIJIIJEHGGHGDBFDFGGIIIJJIJJ
@4753666/1
cccaggaatatcaccggctcgttgaacaccttaggacg
+4753666/1
??@DDD322<C:?AFB<GFF::??3CGFB6:BFEBFF6
@2187671/1
gggctctgtgcctggctcccatgtcacggtagcactgagtgacggcacct
+2187671/1
CCCFFDFDHGHHHHIGIEGHIIIIJIJJDIIGEG9CDCHDBHHGIJBBFF
@4753898/1
cagggatcactcgctaatattacgaaacatttcttctgtcaatttgatcg
+4753898/1
C@@FFBEDHDCFHHGHHHCHGICHGGIGDFGCFFCFGHGGIIIIGIIICH
@4215648/1
ggcctcttgtatgcgaaggtgttgaggcgcttgtggtggtgcacgcgctt
+4215648/1
@;;DDDDDFFAFHIIAFGF<CACD<FG:D:DFG;DFF=BFF@DGHIHDBC
@2187953/1
cgtcattgaacaatctcgtatgatgccgtttctgtaccaataggaacaat
+2187953/1
@@@DDDDBDF8DAEH@DGHEGGEHFEHI?CGAHDBD<4CGIII3?BFHDH
@4754138/1
gcctgggatgccacccggcaccactcccgggtgaggatgcactacatttc
+4754138/1
@@@FFFFFHGHFHJJJGIJJJJJJJIIIJJI7@FFHGHJIJJJJJJJIJF
@102205/1
ctcatctttagcacttggttcgtcttttgaagattctgatattgatagtt
+102205/1
@<1D=ADDDAFBDHIIBB3<A@A?FGHH9CBF?D<@>D9C9BD?9?B?0B
@5757528/1
cttcacgacgcttcagcagagtgcacacaatggtgaactggcgttcatgc
+5757528/1
CCCFFFFFHGHGHJJJJJJIJFHIJJJJJJJJJGHIGJJJGJJHIJJJJJ
@3204072/1
ctgggcctcttgtatgcgaaggtgttgaggcgcttgtggtggtgcacgcg
+3204072/1
CCCFFFFFHHHHHJJJJJJJJJGHIIJJJJJJJJJIHIIIJJFGIJJJHH
@4216311/1
tcttgctccatggtccaggagcagcagcgtgcgcaggttcaggcatctgc
+4216311/1
CCCFFFFFHHHHHIJJJJJJJJJJJJJJJGIIJJJJJFIJJJJJJJJJJJ
@6770690/1
ctttgacagtgtaaaacttctcggaaatctccaatccaaaccgtttgaaa
+6770690/1
CCCFFFFFHHHHHJJJJJJJJJJJJJJJJJJJJJJJJJJJJJJJJJJJJJ
@5757999/1
gggatgcttaaatttacatttagtgtttgtttcatgtcaatcggttcata
+5757999/1
BCCDFFFFHHHHHJJIIJJJJJJFFHHJJIJJJJIJJJJJJJJJGHJIJJ
@6770781/1
attgaaaataaaaataaaaaaatagcag
+6770781/1
;@@DD?DDFFFFBG9G<B43C8?FECB@
@1674076/1
ggatttaggagcacgtgcagtaggaaccacagccgttggcgtcgattgcg
+1674076/1
BCBFFFFFHHHHHJJJJJJJJJJJJIJJJJJJJJJJJJJJJJJJIJJJJJ
@5758173/1
catataataaaatcgtagaaaagtgctgtctgtacattgaaaataaaaat
+5758173/1
CCCFFFFFHHHHHJJHJJIJJJJHIJJJJJJJJJJIJJJJJJJJJJJJJJ
@7302156/1
gtgctgggcctcttgtatgcgaaggtgttgaggcgcttgtggtggtgcac
+7302156/1
CBCFFFFFHHHHHJJIIJJJJIIJJCHGIIIJJJJJJJJJJJHJHIIJIJ
@5758415/1
gagggaatctgattgtgctgttgtggaactgcttcacctgtggccggcgg
+5758415/1
CCCFFFFFHHHHHJJJJJJJIIJJJJJJIJJJJJJIJJJJJJJJJJIJJH
@2189255/1
ctccaataagaatgaggggtcattgaacttatagttcaaaatcgtttcca
+2189255/1
CC@FFFFFHHGFHJJIIJJGHIHIIJJIIJJJJIGIIIGGFFFGDGGHII
@3205238/1
catcaagcaaactctggtgccttgggaagcctttgtgcgccacatcaatg
+3205238/1
CCCFFFFFHHHHHJJJJHIJJJJJJJIJJJJJJJJIJJJJJJJJJJIHJH
@6771846/1
gcctcttgtatgcgaaggtgttgaggcgcttgtggtggtgcacgcgcttg
+6771846/1
CCCFFFFDFHHHHGACCGFHFGIFHIIIJIJJHIIF=FFHCHIFGHHFFD
@627294/1
caggggttattgttatgtcgatgtcgaacccaaaaatgtaattaactttt
+627294/1
@@BFFDDDHHHHFHJIGGHHHIIGGHJJJJJIJGIJJI<?DHDBEFGIIJ
@3719077/1
gattctttaatttgacataacttttttatttatgaaccgattgacatgaa
+3719077/1
CCCFDFFFDHHGHIGIJIGIDHJJJJGHIIIJJIIFJGIHIIG@HEHIJJ
@7824356/1
tctgtatgtatgaccggtactctaagggtgggtcgtagcgaactactagc
+7824356/1
@@CFDFFFHHGHHJJJIIJJJJJIEHGI?EHIFHIHIIJIJJJIJIJJHH
@2190941/1
gtgttgaggcgcttgtggtggtgcacgcgcttgggcagagggaatctgat
+2190941/1
@B@FFFFFHHHHHJJHIIGHHGHHIJJJJJJJJJJJJJIIHHHHFFFFFF
@3719841/1
gtcctgcagagcttgccacatcttgtaagcagcctgacgcttagcaagtt
+3719841/1
??@BBABDCFHHHBFDBEEHBC@BBAAHDHIBGBGHIBDDDHIE>GBD99
@7303189/1
ctcataacgcagccagatgccaaagttcttgatcttcactgggctcttct
+7303189/1
CCCFFFFFHHHHHJJJJJJJJJJJJHIJJJJJJJJJJJJJJIJJJJJJJJ
@3206948/1
gtttcttggcatctatagatgtcggtggcgcacagggcacgcttgcgcat
+3206948/1
CCCFFFFFHHHHHJJIJIJJJHGIJEFHIIJIIJJIIIJIJJJJJJJJJH
@3720564/1
aatttatcttcaaatgacgacaccacagttccagtctcaggcacattgcc
+3720564/1
CCCFFFFFHHHHHJJJJJJJJJJJJJJJJJJJJJHJIJJIJJJJJJJJJJ
@629050/1
gggttttttaaactcatattttcatggtaccaagttatgaatttttcaaa
+629050/1
@@CADDFFHHHHHJJIJJJJJJJJGIJCFHJJJJDHFGIJJJJJJIJJJJ
@1162259/1
cgtcgatgaccagcagaaggcgtgttaccgaccagagtagcaaccacctt
+1162259/1
@C@DFFFDHHHHHIJIJIIICHFHIIIGEHIIJJJJJGIIIJJIJJJIJJ
@3721201/1
aacgaaaccaatttagaatatacgaaacagcaggaccactgcagacaaat
+3721201/1
CCCFFFFFHHHHGJJJIJJIIJJIJIJIJJJJJIJJIJIJJGIJIJJJII
@7304165/1
tcccacttcacgacgcttcagcagagtgcacacaatggtgaactggcgtt
+7304165/1
@@CDFFFFGAF?BHFEHIIIIIIIIGDFHIIFIIFHGGGGDEDHHIGI;G
@5758991/1
cgggcttattctgcatacctgccatgcgctggtaagcgctatggactgcc
+5758991/1
CCCFFFFFHHHHHJJJJJJJJJJJJJJJJJJJHIJJJJJJJJJJJJJJJJ
@7826502/1
gtgagaagtgtgataatgtcataaag
+7826502/1
@@???BDDF>A?DFGGABEIHEDCHG
@7826671/1
cttaattcgatgttatacatatagcatttcgggtctatagaggctgtcac
+7826671/1
@CCFFFFFHHGHHIIJJJJJJGJJJGJJJJJJJFFHIJJJIGHHGIIDHI
@1163204/1
agcgagactcataacgcagccagatgccaaagttcttgatcttcactggg
+1163204/1
CCCFFFFFHHHHHJJJJJJJJJJJJJJJJJJJGIJJJJJJJJJJJJJJIJ
@5759673/1
cgctcggacatttcaattttatttagttggtcttggttgaacggaactcc
+5759673/1
CCCFFFFFHGHHHJJJJJJJJJJJJJJJJJGHJJJJIIIIJJJJJJJJJJ
@5760103/1
catgcacagctcttgcagccatccaacgggattgcccatcaatttatctt
+5760103/1
8BBFFFFFHHHHHJJJJJJJJJJJJJJJJJJJJJJJJJJJJJJJJJJJJJ
@5760649/1
atcacgtcgaacactattctatgcttataccattaatctccgccactatt
+5760649/1
@@@DDFFFHFFHHIJGGIGHFHIJIJGIGGICGHHGIHJJJJJJIIJIHI
@105207/1
acttagcttcgggttggacgaccaaaactgatataagtaaatctggattt
+105207/1
CCCFFFDFHGHHHFHJJJJJJIJJIIJJJJJJJJIJJFIIIIJJJJJDIJ
@6289006/1
cagcgaaatagtcacacccacgttggttatcaagtggcttggtaggatcc
+6289006/1
CCCFFFFFHHHHHJJJIJJJJJBHIJHIJJJJIJIGIJJJBH?DCGBCGH
@4218071/1
gtcatagcgataaattttaagggatttaaattccatttccaaatagttga
+4218071/1
CBCFFFFFHHGHHJJJJJJJJJIJJJJJJJJJJJJJJJJJJJJJJJJJIJ
@105684/1
cccaagtttgacgacataagaagcgaaggtaacattattgacgagtgctg
+105684/1
@@@DFFD?FH?FHBFHGIIIGIEGGGH>FH@DHIIEBFEGEGGD@7;CGH
@105695/1
gggcacgcttgcgcatgacatctatacatgccattggcgttcaaaaggtt
+105695/1
@CC7DFFFHHHHHJIJJGIIJJIJJJIIJIFGIHJJBFGFHIJCCGI<8@
@4758094/1
gtcttcttgaacttcttcaattgacgcaagaagtaccagaaacgggactt
+4758094/1
CCCFFFFFHHHHHJJJJJJJJJJJJIJJJJJJICFHJJJJJJJJJJJJII
@5268290/1
agacgatttcaccagtggtcttcttgaacttcttcaattgacgcaagaag
+5268290/1
@CCFFFFFHHHHHJIJJJHIJJHIJIJJIJJJJJIIJJJIIJIJIIJGJI
@3721439/1
ttcactttttagtcataatcttcagatactccaaagcattctgggctgca
+3721439/1
@CCFFFFFHGDBFHIJJIJJJJJIIGJIJJIJJJJJJJIIGHIIIJJJIJ
@629694/1
gtacacctgagcgagactcataacgcagccagatgccaaagttcttgatc
+629694/1
@??DDBDDDH?DD@@6CDBBFHD@BED@HHGAB?<BBBHBDHH9BF<==8
@4218936/1
ctttatacatttcggcatggcgatcatgtcgatggcttggtttattccca
+4218936/1
CCCFFFFFHHHHHJJJJJJJJJJJJJJJHIJJJJJJJJJJFHIJJJJJJI
@4218961/1
atcgttctcagcatggtaagaaggtggcggccagaatctagacatgcaca
+4218961/1
CCCFFFFFHHHHHJJJIIIJJJJJFHIJJJJJIJJIJJJJJJJJJJJJJJ
@3721697/1
cgagcaagtagttcttgaagcacagacacaggtgtcttcaacggaag
+3721697/1
CCCFDFFFFHHHHIJJJJJJJJJJJIIJJJJJFHHIJJJJJJJJJJJ
@1674757/1
ctggtatggtgttgacgcattttcaagttgtttgaactcatagacgggtt
+1674757/1
BCCFDFFFHFHHHJJJJJJJJJJJJJJIIJJJJJJJJJJJJJJJJJJJFH
@5268710/1
cttggttccaattaaactttgggcctgtttcacagtctcgttgacttgct
+5268710/1
:?;=DBBDFFFFFIAB@E@D3A13<8<24CEFC9CG>4?FG=0??FG<<9
@7306309/1
ctctatactttgcattaaaataatgcccattttcacag
+7306309/1
@@<DDADDHDHBDEEGEBEHI<FICDEGBGHHI<>E>9
@3722168/1
cacgcgcttgggcagagggaatctgattgtgctgttgtggaactgcttca
+3722168/1
@?=DDADAFHHH?EF;CF@CGHGGDDHGIBDCFDFFDBDHCGIBB@C@@;
@1675120/1
ccacggcgtcacgacacagtccttgtaattctctggtgtgacatttataa
+1675120/1
@?@DDADD@<DHA;FG@FHHIFDGEDGEGGHGBGC@9B=CFGIIAGGCHG
@5269100/1
gtctgtgttgttgcacgcgcacggtggcggcgtaccgcgaggggtgcgcg
+5269100/1
CCCFFFFFHHHHHJJJJJJJJJJJFHIJJJJHFDDDDDDDDDDD7<BDDD
@5269259/1
tggtggtgcacgcgcttgggcagagggaatctgattgtgctgttgtggaa
+5269259/1
@CCDFFFFHHHHHJJJJJJJJJJJJJJIJJJJJJJJJJJJJJJJJJJJJJ
@5269395/1
gtcctgagccatagcaaacagccactggcaatgtggatagctggacaagg
+5269395/1
CCCFFFFFGHHHHJJJJJJJJJJJJJJJJJJJJIJJJJIJJJJJGJJJJJ
@1675679/1
gtcacggtactcgcggtacatgttgtgtacacctgagcgagactcataac
+1675679/1
CCCFFFFDHHHHHJJJIJJJJJJJJJJJJJJJJJJJJJJIJIJJJJJJJG
@5269556/1
gccggcggcacgcagacgccttgat
+5269556/1
??8B1:<@DD6?<6?<DADA;6;AD
@3209386/1
cttcaattgacgcaagaagtaccagaaacgggacttagccacaatctggt
+3209386/1
CCCDFFFFFHHGHIJJJIGAEHGCGEGGIIIGGIIIIJIJIEGGHIJDGG
@3723436/1
ctcatttttgaagagatcccgcgagatcgggaactatgtggttaaaacca
+3723436/1
??<B=B;BF?;FF<FEG>EH?ED<C?6<FG6:@BFGE>FC9FGDGIIEHH
@6290008/1
tgaaaatatatttaaatattgaaacgattgaaagtgcgggggtgacatcg
+6290008/1
CCCFFFFFHHHHHJJJJJJJIJIJJJIJJJJJJJFHGJJJJH=@BCDDDD
@106460/1
gtggattttaatgttattattacagcatacataataaaattagaggaagt
+106460/1
@B@FFFFFHHHHHHIJJIIJGIJJJJJIJJJJIJJA@HIIJIHHIJJIIH
@4220575/1
gttgtaatatagtttcttttttaattgttataaattcgtaattcgtagct
+4220575/1
B@@FDFFFFHHHHIJIJJIIIIJIJIJJJJJJJIIJJJIJHHJIJDEHHI
@106677/1
ttaatgttattattacagcatacataataaaattagaggaagtaggtgct
+106677/1
@@@DDDDFFHDHHJJGHJGGGEEHEEHH<@@HDHGGJIGCGEBGG>?F?D
@7308795/1
gtggagattttactatctttcaagtcggcataacgggccgcgactccgcc
+7308795/1
?=?DDFDAFHBHFHIIJIJJJIIIGIIIIJJIIIHGGIIGEGGHFEFCAD
@4759350/1
atcagattccctctgcccaagcgcgtgcaccaccacaagcgcctcaacac
+4759350/1
@@@BDDDDCCFFFGGG9BCGHBHAHFGHFH;@FDDGEHEEEHIHGIIIIF
@1164613/1
atccactcttgctccatggtccaggagcagcagcgtgcgcaggttcaggc
+1164613/1
@@CFFFADBFAB4<CGAEHACFEECDBEGC@GEGHBFGEBGID8BACHG=
@6290978/1
ccacaatctggtctggagagaagatcctcatcttgtatagaggaggcttg
+6290978/1
C@CFFFFFHHHHGIJIFGGHCFHFHHIIJEGGIJJFHIIIJIJGGGIGI@
@4221348/1
cacggtagcactgagtgacggcacctccgacactgaggtcacggtactcg
+4221348/1
B@@DFDDFHHHGHJJIIJJIIIHIJIIIIIIJJJJJIIFGIJJJIJJJJE
@4759571/1
tctgattgtgctgttgtggaactgcttcacctgtggccggcggcacgcag
+4759571/1
CCCFFDFFHFHHFFHHFEHIJJJIIIJJIIIIGIJJJIJIIJGEEFDDDD
@4759672/1
gtcgaatattaagaagtttatgtcttcaatcctaatgtattgatgggtca
+4759672/1
CCCFFFFFHHHHHJJJGHJJJJJJJJIJJJJJJJJJJJJJJJJJJJJGII
@5762929/1
ctgggcctcttgtatgcgaaggtgttgaggcgcttgtggtggtgcacgcg
+5762929/1
@C@FFFFFGFHHDBHIIGDDFH<FGHGHJJGIHIGIIGHJBC;AAGGGHE
@6291283/1
cgtacttttcaaggaacatttgagtggttccttttagtaaaaaattctaa
+6291283/1
@@@FDDDFHGHHHIGGIGHIJGCDHHECFCHGJJJCHIIJJJJIIHAGIE
@4760368/1
gtcacacggtagcggaaggtgggttcgtgaatcatgccctcaatctgcac
+4760368/1
CCCFFFFFHHHHHJIIJJJGIJIFHIIIGIJIJIGIIJGIIJGIJIIJIJ
@4760390/1
cgcctattaacattatcatcgttctcagcatggtaagaaggtggcggcca
+4760390/1
CCCFFFFFHHHHHJJJJJJJJIJJJJJJJJJJIGIJIJJJJFGHIIGGIJ
@2706416/1
tcactgttcattacctgtgaaaactgtccttcagatacaccgtcacggaa
+2706416/1
@@@FFEFFHHFHFHIIGFHIIB@BGHIHECGIIIHGIBHGII?D@DFIIG
@6775842/1
cccttgcgtttcaaaacaattcattttaggttcaagttaaccgcaatgtt
+6775842/1
@@@BDADDHFHHDFHEHEEGI@@HFHIICH?FBH<FCBFFHFH88?FCFH
@2193426/1
ctggatggagtgagcacgggctctgtgcctggctcccatgtcacggtagc
+2193426/1
@@@FDFFDFHDFHHIIIIIIGIIDIGHJJIIGGGIIJJIHIIJGHIBDGG
@3723748/1
gttattgttatgtcgatgtcgaacccaaaaatgtaattaacttttttttt
+3723748/1
@BBDDDEDHHHFFHGIJIJIJGIJJJJIIIJJIDFGGHHG@<DHIJJJJH
@3723811/1
cgggaattttgtttggtatctgataccgacacatggtaggttccatggat
+3723811/1
@@@BFFFFGHDDFGII@CHHGIJJFIGHEHIIIJEIDHGGFHIFGEGGGC
@3209918/1
ctcataacgcagccagatgccaaagttcttgatcttcactgggctcttct
+3209918/1
CCCFFFFFHHHHHJJJJJJJJJJJJHIJJJJJJJJJJJJJJHJIJJJJJJ
@631814/1
tgacgcaagaagtaccagaaacgggacttagccacaatctggtctgg
+631814/1
@@@DD:@@@CFHAFDGGIG;FFCGGEAHGIIB?BAGIHIHHIGFCD@
@7828788/1
gttcgacatcgacataacaataacccctgctattttttttatttttattt
+7828788/1
B@@FFFFFHHHHHJJJJJJJJJJJJJJIGJIIJJIJJJJJJJJJJJJJJJ
@1676989/1
cgggcttattctgcatacctgccatgcgctggtaagcgctatggactgcc
+1676989/1
CCCFFFFFHHHHHJJJJJJJJJJJJJJJJJJJIIJJJJJJJJJJJJJJJJ
@1677054/1
cctgacacctcacccagggcgggatatggaattttaatttatgccccctt
+1677054/1
CCCFFFFFHGHHGJJJIJIIJJJAFGIJJGJFHHHEHHFFFFFFEEDDDD
@1677080/1
gtcagctgttccacttcatcatcagggatcttgccgtcattgcagacggt
+1677080/1
CBCFFFFFHHHHHJJJJJJJJJJJJJJJJJHJIIIIGHJJGIIJJJJJJ7
@7829617/1
cacacattgataaaacctcacatccaccctctggtaaatatcgtacgaac
+7829617/1
CCCFFFFFHHHHHJJIJJICFGHHIJJIIIJJJJHGIIJJJJJJJJJIJG
@7829748/1
gtcataatcttcagatactccaaagcattctgggctgcagatgactgtgc
+7829748/1
@@?B?DEAHHHDAA?CGGHHGE:<;FFHHIEDB>?@DAG?GGD@BFB?B<
@632848/1
gagattagcgcgcacagacgaacagacaaacagacaaacagacaaac
+632848/1
CCCFFFFFHHHHHJJJJIJJJJJJJJJJJJJJJJJJJIJJJIJHHHH
@6777734/1
ctccaatcctttactcgaatagtcttttctaacttgaacagtgcgatgtt
+6777734/1
CCCFFFFFHHGHGJDGDGIIJGHIIJJGGIJJJJIJJJIGIFHIIGFHHH
@632924/1
ccgcgggcgacagccaatatgtgttaaaataaaaatccatttcattgttc
+632924/1
CCCFFFFF>FHHHGHGFIGIJFHHHIIGGJIIIJIGEGHGFHHGHFFFFF
@1677872/1
taataaaattagaggaagtaggtgctgggcctcttgtatgcgaaggtgtt
+1677872/1
CCCFFFFFHGHHHJJJJIIIJJIJIJJIJJJJJJJJIJJJJJJJJJBFHI
@633183/1
cccgtttagcagcttcatccagaggcaagcgctccaagttgcttggaggc
+633183/1
@@@DDDDDH<CFFGIGIGCHEHCH;BHHHGIIGIIIIEHIIIIGHI@@FA
@2195250/1
gtccgtctgattctgtgatagtgaatacaagatcgtggggtgggcccacc
+2195250/1
CCCFFFFFHHHHHJJIIJJGIHIIIIJJJIGJIJJHGIJJHFHIIJJIJJ
@6778403/1
gcgacctcgagcgacgaatcacatgaaagggggaggggggagggtcattc
+6778403/1
@C@FFADDHHFHHFD>CFDGHGG>GG@?DHIG65>ABCB607372><AA>
@6292535/1
gcttcacctgtggccggcggcacgcagacgccttgatgacctccactttg
+6292535/1
CCCFFFFFHHHFHJJJJGHIHIGIGIJIGFHFFDEEEEEEDDDDDDDDDD
@109254/1
ctgcggggatatttccagactttcccgactgctccttttt
+109254/1
@@CFFFDFFAFHHI<CGGBGHIEEDGEHHIIFEHBGGIIE
@6778751/1
ctcgtatgtcaaggacttcacacataaactctatgactggctgcgcttta
+6778751/1
CCCFFFFFHHHHHJIJJJJJJJJJJJJJJJJJGGJJJJJFGIJJIJJJJI
@6778754/1
ctcggacatttcaattttatttagttggtcttggttgaacggaactccaa
+6778754/1
CCCFFFFFHHHHHJJJJJJJJJJJHHJJGHIIJJIJJJJJJJJJJJJIJJ
@5764421/1
ctctcaggcaggcaagatgggcatagtaggtaggcgtagggtaagacacg
+5764421/1
CCCFFFFFHGHHHIJJJJJJJJIJJIIIIIEFHIIJFHIIIFHIJIJIII
@5271008/1
gacgcaagaagtaccagaaacgggacttagccacaatctggtctggagag
+5271008/1
@@@DDDDDAADHDIIGIJJGGHIEEGAG@DDHIIIGGGGIIFHGHDFHGE
@4223997/1
gtggattttaatgttattattacagcatacataataaaattagaggaagt
+4223997/1
CBBFFFFFHHGHHJJIJJJJJJJJJJJJJJJJJJJJJJIJJJJJJJJJJG
@4761776/1
gtttgtctgtttgtctgtttgtctgttcgtctgtgcgcgctaatctc
+4761776/1
CCCFFFFFHHHHHIJJJJJJJHJJJJJJJGIJJHIJJJJJJJJJJJJ
@110036/1
cccatgtcacggtagcactgagtgacggcacctccgacactgaggtcacg
+110036/1
CCCFFFFFHHFHHGIJJIJJJJIGHIJIIJBHIJJIJJJJJGIIJAFGII
@6779433/1
gtagcgttatcactgtctttacttttaattttcactgatttgcaataata
+6779433/1
@@@DDDDDD??:?CDFBEBHAHEHGCFFHICHG@<EGHGGHIE>?B:<??
@4762176/1
gagcgagactcataacgcagccagatgccaaagttcttgatcttcactgg
+4762176/1
@@@DD<ADAFFDDGGBGGEGBHGIGFHGCHICHFDFCGHAH<DH>G?F8=
@110307/1
tggagagaagatcctcatcttgtatagaggaggcttgggctcgctctccg
+110307/1
CCCFFFFFHHHHHJJJJJJJJJJJJJJJJJJJJJJJDHGIJJJIIJJJJJ
@4762262/1
ctatgggacaaagtagctgtatttctttggattttaatttagaaaattaa
+4762262/1
BC@FFFFDGHHGHGGIIJIEHIIGJJIJJIJJIJJJIJIJJIJIIIJJIG
@6293824/1
gtgctgttgtggaactgcttcacctgtggccggcggcacgcagacgcctt
+6293824/1
CC@FFFDEFHHHHIJJJJIJGGHJIIIGGIIIIJIJJHHFEDDDDDDBBD
@4762667/1
cggtactctaagggtgggtcgtagcgaactactagcagacactgtggtat
+4762667/1
@@@ADDDDHFFFDIGEBGDAEEFGGHGGHIIIIIIIIGEDFHIG@CECED
@5272410/1
ggtacatgttgtgtacacctgagcgagactcataacgcagccagatgcca
+5272410/1
@@?DDFFFDFBFHGGHGIHJIJJIGGJEHIIIJIIJHGIIIEGIIGGIJJ
@1166263/1
cccaactgtcctccggtactaacgatcaaatcgatcatgggtccataatc
+1166263/1
CCCFFFFFHHHHHJJJIJJJJJJJJJJGHHHDHHIJJJJJJHHJJJIJJJ
@6294394/1
ggcaaaggtagtaagtcagctgttccacttcatcatcagggatcttgccg
+6294394/1
CCCFFFFFHHHFHIIFHIJJJJJJJJJJJJJJJJJJJJJGIFJJJJJIIJ
@4763038/1
gttgaggcgcttgtggtggtgcacgcgcttgggcagagggaatctgattg
+4763038/1
CCCFFFFFHHHHHIJJIJJIIJJJJIJJJJJJJJJJJJJJHHHHFFFFFF
@111390/1
cttttgaagattctgatattgatagttttttcattccctgcagagcttgc
+111390/1
@@@DDD;DDDHGHIEHIIECIHIGHAACHHGEH4EGHEHIIGGC@CGHGD
@1166503/1
ggtgctgggcctcttgtatgcgaaggtgttgaggcgcttgtggtgg
+1166503/1
????DD?;;D:DDEEE<<BFAA?81CE>C?D@9D6@DDID8=5.55
@111729/1
ctgcagatgactgtgcatccttgctagtaagtcctgagccatagcaaaca
+111729/1
@@@DFFFEHDFFAFFHEHEHIJJJJIJHIFCBHE?GCHGIIIJJIGHIIG
@5766337/1
gtcaatcggttcataaataaaaaagttatgtcaaattaaagaatcacgtc
+5766337/1
CCCFFFFFHHHHHJJJJJJJJJJJJJJJJJJJIJJJJJJJJJJJJJJJIJ
@5766424/1
tggagagaagatcctcatcttgtatagaggaggcttgggctcgctctccg
+5766424/1
CCCFFFFFHHHHHJJJJJJJJJJJJJJJJJJJJJJJFHIIIJJJGIIIJG
@7830955/1
ctcatcttgtatagaggaggcttgggctcgctctccgaagggagcttgcg
+7830955/1
BCBDFFDFHHFHHJFHJFHJIIJEIIIJJIHIGIIIJADHJJFHGJGGGI
@633527/1
cttcttgaacttcttcaattgacgcaagaagtaccagaaacgggacttag
+633527/1
CCCFFFFFHHHHHJJJJJJJJJIIIIJJJJJGHJJIJJJJJJIJJJIJJI
@7831005/1
ggtaccgtagcctgtaatttttgtctttcgcgaaatattccgcgac
+7831005/1
BB?DFFFDHFHHHJHIHHJJJJJIJIJJJJJJGGIJJJJJJGGIIH
@112135/1
ctcagcatggtaagaaggtggcggccagaatctagacatgcacagctctt
+112135/1
CCCAFFFFHHCFFGHIIICFHIIJIIJJJJJJJFJIJJJJGJIGHIJIGI
@2709410/1
cctcagcgacatgtaagagttcaatgggg
+2709410/1
@@@DB?3A8CFFFFFIFIIAFHEHFEFEC
@7831407/1
ctatactttgcattaaaataatgcccattttcacaggcaagggatcctaa
+7831407/1
CCCFFFFFHHHHGJIIJJJIJJJJJJJJJJJJJJJIJJJJJJJIJIJJJJ
@1167243/1
ccttgggaagcctttgtgcgccacatcaatgttgataaaggctttattgg
+1167243/1
CCCFFFFFHHHHHJJJJJJJJJJJJJJJJJJJJJJJJJJHIIJJJJIJJJ
@1678598/1
cacaagaacatgtaaaaccaagactcactaaacataaaaataatacatta
+1678598/1
@CCFDDFDHHGHHGEGGGGGHIIJJICHHIJGGHJJCHJIHGGIGIJGII
@3212134/1
cttttgaagattctgatattgatagttttttcattccctgcagagcttgc
+3212134/1
@@@FFFAEHFHHFGIIIIEEHEDEHCCBHBGE@FCFFH@FIIGIIGIIHH
@1678605/1
atttagaatatacgaaacagcaggaccactgcagacaaataatcatacga
+1678605/1
CCCFFFFFHHHHHJJJJJJJJJJJJJJJJJJJJJJJJJJJJJJJJJJJJJ
@7831665/1
gtcgagtagagccttagctgcggaatgcttagcttccttcttagagcgtc
+7831665/1
@:?DB:==2ABDDFFCFFFHIFDBFEFGIIIFFIIEFGICFIFFIIFBFC
@3727209/1
cctgagccatagcaaacagccactggcaatgtggatagctggacaaggca
+3727209/1
@@@DDFEEHHFH>FBBEBHIGHIFHEDDCC@:?FCFHFECFHIGGI@BFD
@3727273/1
cactgaggtcacggtactcgcggtacatgttgtgtacacctgagcgagac
+3727273/1
CCCFFFFFHHHHHJHIJJJJJJJIJJJJJIIJJJIIJJJJJJJJJJIJIJ
@634147/1
gtaggtgctgggcctcttgtatgcgaaggtgttgaggcgcttgtggtggt
+634147/1
CCCFFFFFGGGHHIJJJJJJJJJJJHHHJFHGHIIJJIJJJJJIIIHGHA
@2710043/1
ttcttctcttttttctcctttcttttgcgagctgctgccgaaagatt
+2710043/1
@C@DBFFFHHHHHGHFFHHIIHHIJGC<F?FDDD;FHIJFFHIIJIE
@3727601/1
agcatacataataaaattagaggaagtaggtgctgggcctcttgtatgcg
+3727601/1
CCCFFFFFHHHHHJJJJJJJIJJHIJIJJJIIJJJJJJJJJJJJIJJJJJ
@3727637/1
tgggtgctgggcctcttgtatgcgaaggtgttgaggcgcttgtggtggtg
+3727637/1
@B@FDDFFHFHGHJJJJJHJJJJJHIIJCFHHJIJJJJIJJJJJGGIHGH
@1679113/1
tcgggcttcaacagcttgttagcttgccattgacctttcctaggagtgac
+1679113/1
@@@DD<DAFHDFDB>3CFHBHIGIGHIII<FC4CFHHGHBFGIGGGGC@F
@2196626/1
cacggtagcactgagtgacggcacctccgacactgaggtcacggtactcg
+2196626/1
CCCFFDDFDHHHH@HCFHIIJIIJJJJIJJJJJJJJJJHIJJJJCEHJJE
@634517/1
ctcagcatggtaagaaggtggcggccagaatctagacatgcacagctctt
+634517/1
CCCFFFFEHHFFHJIJJJGHIJJIJJJJIJJJIJJJJJIGGGIIJIJIJI
@1679258/1
gattttaataaatatacgtaaacaaaacaattaattatcacataaaacca
+1679258/1
CCCFFFFFHHHHHJJJJJJJJJJJJJJJJJJIJJJJJJJIJJJJIJJJJJ
@7832582/1
tcctcatcttgtatagaggaggcttgggctcgctctccgaagggagcttg
+7832582/1
C@CFFFDFFHHFBHIIIJGGIGGEHEGEHIGDEHIEFHIJJHIJBHHEIG
@634740/1
gtcaaattaaagaatcacgtcgaacactattctatgcttataccattaat
+634740/1
CCCFFFFFHHHHHJJJJJJJJJJIJJJJJJJJJJJIJJJJJJJJJJJJJJ
@3728417/1
ccacaatctggtctggagagaagatcctcatcttgtatagaggaggcttg
+3728417/1
CCCFFFFFHHHHHJJJJJIJJJJIJJJJJJJJJJJHGIIJJJJIJJJJJG
@6781051/1
tgtcaaaacatagccccattttctgaaacacattacaaaaccgtcttaac
+6781051/1
CCCFFFFFHHHGHJJJJJJJJJJJJJJJJJJJJJJJJJJJJJJHGIJJJI
@5273065/1
ggtgcacgcgcttgggcagagggaatctgattgtgctgttgtggaactgc
+5273065/1
@BBFFFFFHHHHHJJJJIJJJJJIJJJJJJJJJIHJJJHIJHIGIGJJJJ
@3729220/1
atctagagtataaaaaactgataaattccgtcactattctaggattgtgt
+3729220/1
CCCFFFEFFDHHFEHIGIIIGGIIHHIIJJJJIJJHGIJIIJIBHGIHIB
@5273086/1
ggtgctgggcctcttgtatgcgaaggtgttgaggcgcttgtggtggtgca
+5273086/1
=?1=ADA?;FFAFFGBGFHDEFF:@F?FCFCFGFFDF@FFB81=FC;;7@
@7833739/1
gttgaggcgcttgtggtggtgcacgcgcttgggcagagggaatctgattg
+7833739/1
CCCDFFFFHHGFHJJG@FGIGGEGHIJIGGIIGHIJHIJJDHHCEFDFFF
@6294800/1
ggttcaaattcaaataaaatcactctgcaatcctgcctcacatgattcat
+6294800/1
@@BDFFFFHHHGBEGGHIJJIJJJJJJJJJJJIJJJJJJJIIJIJGIHIH
@3213886/1
gggtcattgaacttatagttcaaaatcgtttccacatcatttctagaata
+3213886/1
BBCDDFFFHHHHHJJJJJIGIIJFHHHHHIJIIJIJJJJJJJJJJIJJJI
@7833999/1
gcggggaagttgcagaaagtattttatcgagtacctacattataattgca
+7833999/1
CCCFFFDDHHGHGJIIJIJDCHIJIJJJIJI?DGHHJJIIJJGGGGHIGI
@6294963/1
cgaaaccaatttagaatatacgaaacagcaggaccactacagacaaataa
+6294963/1
???1D@DDDDDD?2<CB9EFA9FC:8FE>;E;?C3DDCEEED9DDCBC>=
@5273359/1
gtgggttcgtgaatcatgccctcaatctgcaccagttcatatttgggcac
+5273359/1
CC@FF?DDADFADE@EEHIGHGIGGIIE@C@G9CF?BGDE?BGHFBGG3D
@6781928/1
gtcagctgttccacttcatcatcagggatcttgccgtcattgcagacgg
+6781928/1
@?@BBBDFADHHF?CBFGIIGIIIFGIFGGH@GBB??CGHEGBIIHGII
@7834097/1
agcatacataataaaattagaggaagtaggtgctgggcctcttgtatgcg
+7834097/1
CCCFFFFFHHHHHJIDGIJJFIJJJJIGGGCFFHIHG?DHIJJJHIIGII
@3729709/1
ccctgtttgttttatcgtcgccttgagaagcagacacaagcttcttctgt
+3729709/1
@@@DDDFFDFFHHIIIEFCHHE:GGIIIEBFGIGGHIIGBBGGIEIID@C
@4226539/1
gttattgttatgtcgatgtcgaacccaaaaatgtaattaacttttttttt
+4226539/1
CB@FFFFEHHHHHIJJJJHIFHIJJJIJJJJJJJGGHIIJGHJJJJJJJH
@5273783/1
gttcacattgacaaacttaggtttgcttacagccattcccaactgtcctc
+5273783/1
CCCFFFFFHHHHHJJJJJJJJIJJJJJJJJJJJJJJJJJJJJJJJJJJJJ
@6782450/1
ctgccattatgtagactgttgtgttgaccaataatgggttaatcagacta
+6782450/1
1?@1DDDDFFFFFI>FGIIIHDGGFI@HIIIIFIIIIIIICGFCGE9BGE
@6295523/1
ctcctccttagaagttggttcctctttacaagtagactcatctttagcac
+6295523/1
CCCFFFFFHGHFHJHHIJHIJJJJJJJJJJJIHIJIJJJJJJJIJJIJIJ
@4764240/1
ttgcgtttcaaaacaattcattttaggttcaagttaaccgcaatgttgga
+4764240/1
CCCFFFFFHHHHHJJJJJJJJJJJJJJHIJJIJJJJJJJJJJJJJJJJII
@5767323/1
ctctttacaagtagactcatctttagcacttggttcgtcttttgaagatt
+5767323/1
CCCFFFFFHHHHHJJJJJJJJJJJJJJJJJJJIIJJJJIJJJJJGIJIJJ
@6782908/1
tattttttttatttttattttcaatgtacagacagcacttttctacg
+6782908/1
?@@?DDDD???DBFGHBB>C<FE1::DG9::000:D9?BFDHAG8DF
@5274621/1
cgcaagaagtaccagaaacgggacttagccacaatctggtctggagagaa
+5274621/1
@CCFFFFFHHHHHIJIJJJIJIDIGIIJJIJGGIJIJIJIIIJJJJIJBH
@5767884/1
tgtacgtgtgtatgtcactgaacttctcttaaacgactggaccgattttg
+5767884/1
C@CFFFFFFHHFHJJJJJJGEIIJIJJJJJIJIIIHIIIDDEHI@FEGJI
@113392/1
cacggtagcactgagtgacggcacctccgacactgaggtcacggtactcg
+113392/1
@CCFDADAFFHGGGGHGIIDFBGGHEHJGEGHBFHGJIGEHIJFCGIIJG
@113501/1
tgataatgtcataaagttgacaataatctataattactttaaatcttgag
+113501/1
CCCFFFFFHHHHHJJJGIJJJJJJJJJJJJJIJJJJJJJJJJIJJJJIJJ
@7835697/1
ggcagcccgaacacggttaccgggaattttgtttgg
+7835697/1
@@@F=DBD<FDHAAHEFGHGIHIIIIIIIICGGAF@
@4765734/1
acataataaaattagaggaagtaggtgctgggcctcttgtatgcgaaggt
+4765734/1
CCCFFFFFHHGHHJJIJJJJJIIJIJJIJJIJIIJJJJJJIJIJJJJJJ?
@5768620/1
cacagcttttcgttttaagcgttctaataacactatgtacgacaaaatgc
+5768620/1
@@@DDFDFFFHHHIJJIGJAGFEIIGGIIJJIGIJJJGIJJJIIIJJIII
@2197811/1
gcctgtaatttttgtctttcgcaaaatattccgcgacagatgtctttcta
+2197811/1
CCCFFFFFHHHHHJIJJJJJJJJJJJJJJJJJJJJJJJJJJJIJJJJJJJ
@114076/1
gtaggtgctgggcctcttgtatgcga
+114076/1
<@@=DDDAFDF@?BG@B<<ABB@FHA
@2711639/1
cacttattaaattaatcgcacttctttgttttatttaaaaagcttaagtt
+2711639/1
CCCFFFFFHHHHHJJJJJJJJJJJJJJJHJJJJJJJJJJJJJJJJJJJIJ
@1680727/1
ggttattgttatgtcgatgtcgaacccaaaaatgtaattaactttatttt
+1680727/1
BCBDFFFFHHHHHJJJJJJJJJJJJJJJJJJJJJGIJJJJJJJJJJJJJJ
@4227955/1
ctcagatacaccgtcacggaatacaaatatcttcttcggcaatctgcctt
+4227955/1
???DFFFDFFHFHFGGIGHGIGGIFIGIIIEGIIIIDHIIEIFGEIIIII
@3214582/1
atacataataaaattagaggaagtaggtgctgggcctcttgtatgcgaag
+3214582/1
@CCDFFFFHHHHGJJJJJJJJJJIIIIHIHJIGGIJIJJJJHJGIIJHFI
@1681131/1
gtaggatccaagttgaaatctttgatcatggcatcaagcaaactctggtg
+1681131/1
CCCFFFFFHHHHHJJJJIJIJJJIJJJIJJJJIIJJJJJJJJJJJIJIGI
@2199076/1
tgaacttctcttaaacgactggaccgattttgatgaatttttttgtgtgt
+2199076/1
@CCFFFFDHHHDHGGIIGEEGEHHIG?FEGHGHGHFBFEHIIHGICC?C=
@115269/1
agagaagatcctcatcttgtatagaggaggcttg
+115269/1
@@<=DDB;F?:<2AF?FDA:A3C?:FFA1FF;31
@6785269/1
gtgctgggcctcttgtatgcgaaggtgttgaggcgcttgtggtggtgcac
+6785269/1
@@@DFDDDDDHHFIIHGGGIIEHEH1C9CDBGCHIII>GHGEH;CHIIII
@3214962/1
gtttgtctgtttgtctgtttgtctgtttgtctgttcgtctgtgcgcgcta
+3214962/1
CCCFFFFFHHHHHHJJJIJJJIJJJJJJJJJJJJJJJJJJJIIJJJJJJJ
@115608/1
tttgtctgtttgtctgttcgtctgtgcgcgctaatctcagaaacggctga
+115608/1
@@CDDDFAHFHFFGIJJJGFC@GHHDHGGGGFEGIGCHIJJIGGGDGHHI
@4228651/1
gtgttgaggcgcttgtggtggtgcacgcgcttgggcagagggaatctgat
+4228651/1
CCCFFFFFHHHHHJIHHIHJGHHIJIJJJJJJJIIJJJJJHHHHFFFFFF
@6785660/1
gtggagtttaatgttattattacagcatacataataaaattagaggaagt
+6785660/1
=:?B=3BDFFDFF<E<BFHDH@H>HEFHEGEHII@FEEGDCBF?B>DGFD
@6786102/1
gtcggattcaattcggaacatagaaatttgtgtaacccaagtttgacgac
+6786102/1
C@@FFADDAHHFHGHGFBGHGICEHEFECEHIJIIGGEHIGDH?GGGII<
@1169690/1
gtgttacctgcaacttggccaggttagggccaacagattgtttgagatgt
+1169690/1
@@@FFDEFFFHHBGGIIGIHIIJFHGICHGIIIGGIDHIGFDGHHGICDI
@4229359/1
gcacgcgcttgggcagagggaatctgattgtgctgttgtggaactgcttc
+4229359/1
@C@DFFFFHGHDFIGIGIIIGIJJJJIHIJEHHGGIJIFIGIGIJHEGII
@5768964/1
caccagtggtcttcttgaacttcttcaattgacgcaagaagtaccagaaa
+5768964/1
CCCFFFFFHHHHHJJJJJJJJJJJJJJJJJJJJJJJJJJJJIIJJJJJJJ
@3731219/1
ccacaatctggtctggagagaagatcctcatcttgtatagaggaggcttg
+3731219/1
CCCFFFFFHDD?FDHIGHIIIIIIIIJJIGGEIGGIGGHIIGHJJIGIJG
@4230043/1
gtagcactgagtgacggcacctccgacactgaggtcacggtactcgcggt
+4230043/1
CCCFFFFFHFFFHIIEHIGGIIJJJIJIJJJIJJGHIJJJFHGGIJIFF=
@7315671/1
cttaagacctttagcgccattttggccgcagctcgcttggcttgagattt
+7315671/1
CCCFFFFFHHHHHJJJJJJJJJJJJJJJJJJJJJJJJJJJJJIJHJGIJH
@117338/1
tgtcactgaacttctcttaaacgactggattgattttgatgatttttttg
+117338/1
CCCFFFFFHHHGHIJJIJJJJJIJIIJJGHIJHIJIJJHJJJJJJJJJJI
@5276518/1
gtacgatggatgagttagggccgtttgtaacagcgctctttgcttgaaca
+5276518/1
CCCFFFFFHHHHHJJJJJJJGIIIJJJJJJJJJJJJJJJJJJJJJJJJJJ
@7837491/1
gccagatgccaaagttcttgatcttcactgggctcttctctgggatttcc
+7837491/1
CCCFFFFFHGHGHJEHIIJJJFHIJJJJJJGJJJJJJJJJJIJJIIJIII
@4230811/1
gtcagctgttccacttcatcatcagggatcttgccgtcattgcagacggt
+4230811/1
CCCFFFFFHHHGFIJJIIJJFIJIJJJHIIJJJJIJIIIJJJJIJIIIJ?
@117906/1
gcctcttgtatgcgaaggtgttgaggcgcttgtggtggtgcacgcgcttg
+117906/1
??@D?DDAFFDFDGBEFHCFHIGHGGGGAEFG?@FBGGGHEGHIBAABBA
@7837879/1
gtttgtctgtttgtctgtttgtctgtttgtctgtttgtctgtttgtctgt
+7837879/1
@BCFFDEFHHHHHIIJJJJJJHJJJHIJJHGJJJJJJJJJJJJJIIIIJG
@5770635/1
gttgtggaactgcttcacctgtggccggcggcacgcagacgccttgatga
+5770635/1
CCCFFFFFHHGHHJJJJJJJJJJIJJJJJJJJJJHHFFDEDDDDDDDDDE
@6299034/1
agtggtcttcttgaacttcttcaattgacgcaagaagtaccagaaacggg
+6299034/1
@@@DADDFDDHHB@GAFHDHCHGIE>?<<F<CGHGAH?BFBBFGHGGE;@
@2712872/1
ccctgctattttttttatttttattttcaatgtacagacagcacttttct
+2712872/1
CCCFFFFFHHHHHJJJJJJJJJJJJJJJJIJJJJJIJJJIJJJJJJJJJJ
@7838102/1
gacacaggtgtcttcaacggaagagattccatttcccgtttagcagcttc
+7838102/1
CCCFFFFFFHFHHJJJJJJJJJJJJIHIJJIJJJJJJJEEGIIJJJIIJI
@2199651/1
cggcacctccgacactgaggtcacggtactcgcggtacatgttgtgtaca
+2199651/1
@C@FFFDDHBHHDGGEGIGH?CGHHH?FDCBDFGGBGHE;;=;@7@7?EE
@7316816/1
tgtggaactgcttcacctgtggccggcggcacgcagacgccttgatgacc
+7316816/1
@@?DFFDFHFHHAHIIIGIHGGIGIF@FH<FEHFBEBBCDDBDDCCDDDD
@2713479/1
cttcaggcttattctgcatacctgccatgcgctggtaagcgctatggact
+2713479/1
@CCFFFFFHHHHHJJJJJJJJJJJJJJJJJJJJJJJJJJJJJJJJJJJJJ
@7838571/1
gtcggtggcgcacagggcacgcttgcgcatgacatctatacatgccattg
+7838571/1
?=?DD8ADHFDHHGDDGGGIIIIIIGGGBGHDECHGEHIGIIIEHGEHI@
@1682209/1
ctgtgatctgtttcttggcatctatagatgtcggtggcgcacagggcacg
+1682209/1
CCCFFFFFHHHHHJJJHIJJJJJJJIJIJIIJJJIJJJJJJJJJJJJJJI
@2200351/1
gtctctaaagcattgctaaacaagcaatgtaagaacaaaccacaaatggc
+2200351/1
CCCFFFFFHHHHHJJJJJJJJJJJJJIJJHIJJJJJJJJJJJJJJIJJJJ
@637666/1
ggcgtaagcagttgaaggtgaaggagatggcgccggctgggtgagcttgt
+637666/1
BCCFDFFFHHHHHJJJJJFFGIJJJIJGIIIJIJJJJIIIJ8BEGHHGHC
@637719/1
gttgatgtcgcaagatagtgagacattcactttttagtcataatcttcag
+637719/1
@CCFFFFDHHHGGIIJJIFHHIJJIHIIGIHIJJJIIJIGIIGJGGIIJJ
@4768915/1
gcgtcccgtacccatagcaacaagatcagcgactgtcacacggtagcgga
+4768915/1
@@@DDDDDHHDFHECFEBFHHGBHIIGHG9GFEEHIGCHDEF<GAHEHGH
@5277768/1
gcgcacagacgaacagacaaacagacaaacagacaaacagacaaacagac
+5277768/1
CCCFFFFFHHHHHJJJIIJJIJJIHIIGJJJIJJJJJJJIIJIJJJJJJJ
@5277804/1
cgataacttccaatttgtatttgtcagcatagtagtcggcaaacgttaag
+5277804/1
?@<DBDDEHHHFDFHIIBHHGIIJIG@FHIHEIJJFEGIB?D;BGHGG=8
@3732474/1
tgctgggcctcttgtatgcgaaggtgttgaggcgcttgtggtggtgcacg
+3732474/1
@C@FFDADFHHHHJHGIJJJGJIICFHIIJIJIIJGGIDAD7;C5CGHGH
@7839290/1
tggcattatatgtttgaatgcattttcaaaagattcacaacaaaaag
+7839290/1
<<@DFDFFHHFFCGHDFBIDGHIIIGGGIIIGEHIIGGIGGGEGGHE
@3732690/1
gcctggttccacgttatattggacattaggaccgtcattgaacaatctcg
+3732690/1
CCCFFFFFHHHHHIJJJJJJJJIJIJJJJIJJJJIJJJJIJJIJJJIJJJ
@7839723/1
aggcgcttgtggtggtgcacgcgcttgggcagagggaatctgattgtgct
+7839723/1
@@@DDDDDHFDD?EAFGGBDHGGGIIFGIGEH;FGBAG@@HGAC@@=A=C
@6789054/1
catacataataaaattagaggaagtaggtgctgggcctcttgtatgcgaa
+6789054/1
@CCFFFFFHHHHHJJJJJJJJIJJJJJJIIJJJJJJJJJJJJHJJJJJHH
@7839875/1
gtggattttaatgttattattacagcatacataataaaattagaggaagt
+7839875/1
@?@FDFFFHHHHHJJIJJJJJJJIJJJJJIJJJJJJJIIJJJJJJJJJJD
@6789616/1
gtgctgttgtggaactgcttcacctgtggccggcggcacgcagacgcctt
+6789616/1
@@@FFFDDHCFAACGHIBHGIIIHIFH@CFFGGHIIGFFF8BCCDD:BBD
@3733702/1
cccatgtcacggtagcactgagtgacggcacctccgacactgaggtcacg
+3733702/1
CCCFFFFFGHHGDGIJJJJIJJHHIJJIJJJJJJJJJJJJJIGIJ@FHJJ
@3733826/1
ttatgatttaaagtcgaatattccctgacacctcacccagggcgggatat
+3733826/1
?@@DA>?DDHFHBHIIHBGE@HEHGD>AFAGBFHEEHIIFHHHIEF<>=@
@3733922/1
gtctggagagaagatcctcatcttgtatagaggaggcttgggctcgctct
+3733922/1
@@CFFFFFFHFHHJJJJJJJJJJJJIIJJJJJJJJJJJJHIJJJJIIJIG
@2713570/1
ctcttatatgggcagcccgaacacggttaccgggaattttgtttggtatc
+2713570/1
@@CFFFFAHHHFDEGEFHGGGGHHIIGFIHGGEIJEHJJIGGCHIJGHE?
@119061/1
gcaggggttattgttatgtcgatgtcgaacccaaaaatgtaattaacttt
+119061/1
CCCFFFFAFHGHHIJJJJGIIIJJJJJIJJJJJJJIBHIHIIIJIJHIGI
@2714055/1
ccttgaccattttagatatttgttgttcattcaactgtcttgttaatgcc
+2714055/1
CCCFFFFFFHHHHJJJJJJJJJJJJHJIJIJGIJJIGGGHIGGHIJIJJJ
@3216601/1
ggcgcttgtggtggtgcacgcgcttgggcagagggaatctgattgtgctg
+3216601/1
CCCFFFFFHHHHFIHHIIJJJJJJJJJJJJJHIJJHGIJJJJJJJJJJJH
@3734924/1
ctggtgccttgggaagcctttgtgcgccacatcaatgttgataaaggctt
+3734924/1
@@@DDDDDFFHFH?;ACABFHICF<?@GE:CD???FBDFH>GFBBBD=DH
@6300940/1
tccaaatcgacgactcctgtggctttcagtgaaacgtcaaaatttat
+6300940/1
@CCFFFFFGFGHGIJJJJJIJJJIJJIJGHIIEGGIFHGHIGIJJJJ
@4233133/1
gtcggatccaatgtaaaacattccaaaatcaacaactactaataaattaa
+4233133/1
CCCFFFFFHHHHHHJIJJJIJJJJJJJJJJJJJJJJJJJJJJJJJJJJJJ
@4233172/1
gggctctcaggcaggcaagatgggcatagtaggtaggcgtagggtaagac
+4233172/1
<<@DDDD?ACFD=DHIB;;;FHEHIGHBGHCEH<DDEHBH<GGEF=BFFG
@3735170/1
tggtggtgcacgcgcttgggcagagggaatctgattgtgctgttgtggaa
+3735170/1
BCCDFFDFHHHHHJJJJJJJJJJJJJJJJJJJJJJJJJJJJJJJJJJJJJ
@6301296/1
cgcaagaagtaccagaaacgggacttagccacaatctggtctggagagaa
+6301296/1
CCCBDFFFHFHHHJJJJJJJJJIIJJJJJJJJJJJJJJJIIJJJJJIIII
@3735534/1
gttgtggaactgcttcacctgtggccggcggcacgcagacgccttgatga
+3735534/1
CCCFFFFFHHHHGJJJJJJJIJIJJJJJIJJIGIGHFFDEDDDDDDDDDE
@3217304/1
ataaaattagaggaagtaggtgctgggcctcttgtatgcgaaggtgttga
+3217304/1
CCCFFFFFHHHHHJJJHIJJHIJJJJJJJJJJJJJJJJJJJJJJDGHIJG
@3217871/1
gcttcacctgtggccggcggcacgcagacgccttgatgacctccactttg
+3217871/1
CCCFFFFFHHHHHJJJJJJJJJJJJJJJHHHFFDDEEEEEDDDDDDDDDC
@3736597/1
ctgtcatctggttcatacggcgcgcggtcgcctccttgatgcattgcgtc
+3736597/1
<?@DDBDDB?:2<<A??E@F@F@DAFBGHEGCBEA?E==C?DE@@;69B8
@6790376/1
cgtgtaacaaaaagggggtatacatatcaattgcacagtttctagataac
+6790376/1
@@@DADBDFHFDHIGGGE:?DGG@@HIE?GHIIGCBDFHIGGGG<FCHGI
@6790787/1
cgccaagaaactctaggcgttcgtaggaacgcgtcactctgttgcgaata
+6790787/1
CCCFFFFFHHHHHJJIJJIHJJJHIJJJJJJJJIIJJJJJJJJJJJIGHH
@2202622/1
cttgtatgcgaaggtgttgaggcgcttgtggtggtgcacgcgcttgggca
+2202622/1
@@@DDBFFFHF<DACFGGGGHGBGGIEIGGFHIJJGHIJIGIHGFFFFCE
@4770934/1
tccattttctaactgaagaggaaacgattgcatctgtgaggggcgtcggg
+4770934/1
@?@DFFFFFHFHFICFBGHIGGGIGHIIDGEHIGIJDFHGIBGB@FEEEF
@6791333/1
agcatacataataaaattagaggaagtaggtg
+6791333/1
@<;D=?DDD:DD4<<:CE9<:?B:FGAF?B<2
@6791343/1
ggcaaatttttggttttaaccacatagttcc
+6791343/1
@@@DDDBDHAF<<2ACF?FFC>?FHIHHC94
@3738062/1
tcaaacgctattaattcattagcgaaaaacttacttttcacttttaaaaa
+3738062/1
CCCFFFFFHHHHHJJJJJJJJJJJJJJJJJJJJJIJJJJJJIJJIJJJJJ
@1684669/1
ctcgggttggaatgattctggtgggttgtcctgcagagcttgccacatct
+1684669/1
CCCFFFDFHHHHHJJJJJJJJHIJJHIJJJJJJJJJJJJJJJJJJJJJJJ
@3738084/1
tctctattcacctttctaggacatttatctggctgtatgtttacatcata
+3738084/1
CCCFFFFFHHHHHJJJJJJJJJJJJJJJJJJJJIJHIJJJJJJJJJJJJJ
@3738090/1
catacataataaaattagaggaagtaggtgctgggcctcttgtatgcgaa
+3738090/1
CCCFFFFFHHHHHJJJJJJJJJJJJJJJHIIJIJJJJJJJJJJJJJJJII
@3738147/1
gtgcctggctcccatgtcacggtagcactgagtgacggcacctccgacac
+3738147/1
CCCFFFFFHHHHHJJJJJJJJJFHIJJJJJIIFHIIIJJJJJJJJJJJJJ
@3738327/1
gtttattcccatcagtttggagttcacctttagaagtatgtttttagctg
+3738327/1
CCCFFFFFHHHHHJJIJJJJJJHJJJJJJJJJJJJJHIJJIJJJJJJJJJ
@6791976/1
cgggcttattctgcatacctgccatgcgctggtaagcgctatggactgcc
+6791976/1
?@@DDDDBHHFFGJICGGIIBHIIHIIGGIJJIGGHJJIIGIIJEGCHGI
@5280646/1
gttgtgtacacctgagcgagactcataacgcagccagatgccaaagttct
+5280646/1
CCCFFFFFHHHHHJGIJJJJJJJJJJJJJJJJJJJIJIJIJJJJJJJJJJ
@1685421/1
gtcttcttgaacttcttcaattgacgcaagaagtaccagaaacgggactt
+1685421/1
?8=BD=BD<FFBFH<DFF@@@BECFFGHDGGGFHIABFDHG>3?BBG:CH
@6302455/1
cgaaggtgttgaggcgcttgtggtggtgcacgcgcttgggcagagggaat
+6302455/1
<@@DFF=DDFHHHIIIIIIIGIIFHIFGHGIIIIIIIIIIIHGHFFFCCE
@6302470/1
cgcaagaagtaccagaaacgggacttagccacaatctggtctggagagaa
+6302470/1
CCCFFFADHHGHHIGIJIIGIIGEHIGIIIEGGDGCFDGAFHIFGHBFGG
@4772444/1
cttgcgtttcaaaacaattcattttaggttcaagttaaccgcaatgttgg
+4772444/1
CCCFFFFFHHHHHJJJJJJJJJJJJJJJHIJIJJJJJJJJJJIIJJJJJJ
@3739466/1
gtctgtttgtctgtttgtctgtttgtctgttcgtctgtgcgcgctaatct
+3739466/1
C@CFFFFFHHHHHJJJJJJJJJJJJJJJJJJJIHIJJHIJIJJJJJJJIJ
@3218417/1
ctcatcttgtatagaggaggcttgggctcgctctccgaagggagcttgcg
+3218417/1
CCCFFFFFHHHHHJJJJJJJJJJIIJJJIJJJJJJJJIJJJJGIIJJJJI
@6303089/1
atacatataataaaatcgtagaaaagtgctgtctgtacattgaaaataaa
+6303089/1
@C@BDFFFHHHHHIIJJJHGGIGGFHEGGIHHGGIGIJIEHE>GIIIGHG
@7320599/1
ctcttgtatgcgaaggtgttgaggcgcttgtggtggtgcacgcgcttggg
+7320599/1
CCCFFFFFHHHH?FEG<CFFHEHIIJIBHIIGGGIGHCHIIJGIGBE??A
@2716804/1
ctcttcctcgggttggaatgattctggtgggttgtcctgcagagcttgcc
+2716804/1
@CCFFFFFHHHHDGIJJJJJJJJJJJJHIJJGHIIJJJJJJIIJJIJJJJ
@2716822/1
gacgcaagaagtaccagaaacgggacttagccacaatctggtctggagag
+2716822/1
CCCFFFFFFGHHGJJJJJIJIIJIJIJJJIJHIJJJIGHJIFHIJIJJGE
@3740181/1
acgacgcttcagcagagtgcacacaatggtgaactggcgttcatgcggca
+3740181/1
@@@@DADDFFFDFFHDGBH?F9FH;BGCHFHGIGIIIII@DHGH@>AHBH
@7320800/1
gggatgcttaaatttacatttagtatttgtttcatgtcaatcggttcata
+7320800/1
CCCFFFFFHHHHHJJJJJJJJJJHIJJJJJIJJJJJIJJJJJJJHIJIIJ
@2716938/1
gtaggtgctgggcctcttgtatgcgaaggtgttgaggcgcttgtggtggt
+2716938/1
@??DBA?BFDFHBEHGGDGHHHEGICCAHGDDFEIGIEGHIIHHG=F@=;
@3740391/1
gtgatttttcaccgataacttctaatttgtatttgtcagcatagtagtcg
+3740391/1
CCCFFFFFHHGHHJIJJIJJJJJJIJJJJHIJJJJJJJJJJJJJIIJIIJ
@5775021/1
gtggaactgcttcacctgtggccggcggcacgcagacgccttgatgacct
+5775021/1
CBCFFFFFHHHHHJJJJJJJJJJIJJJIJJJJJHHFFFDDDDDDDDDDDD
@2717635/1
agcatacataataaaattagaggaagtaggtgctgggcctcttgtatgcg
+2717635/1
;?@DDFFFGFHHDHIIJGEIHHIJGGDHHG?FHGGIIJJJIFGIIGIIJI
@5775643/1
gtgcattattacattttttataaacgg
+5775643/1
?=???A2BD?:=:A<AA<3333<4CFF
@5775728/1
gatagagacgatttcaccagtggtcttcttga
+5775728/1
@<@DD>BD??ADFDB>G<AEHGCDCEH<FCCH
@3220438/1
gccggctttggtggttctttggctgtctctggtggaggtttctcctgtga
+3220438/1
@CCFFFFFHHGCFHHGIIIII<FGEFHHGIIIHHG?FHHIIIGGDHGHII
@7322620/1
tgtggaactgcttcacctgtggccggcgg
+7322620/1
?@?DDDDDF?DDFB<G3CFCGFFFGI@?A
@4772562/1
tataagcatagaatgttcgacgtgattctttaatttgacataactccttt
+4772562/1
CCCFFFFFHHHHHJJJJJJJJJIJIJJJJJJJJJJJJJJJJJIIJHIJJJ
@1175316/1
ggcgcttgtggtggtgcacgcgcttgggcagagggaatctgattgtgctg
+1175316/1
CCCFFFFFFHHHHIHHIJJJJJJJJJJJJJJJJJJIJJJJJJJJJJJJJH
@641389/1
ctgtgatctgtttcttggcatctatagatgtcggtggcgcacagggcacg
+641389/1
CCCFFFFFHHHHHJJJIJJJJJJJJJJJJIIJJJBHI>GHGIIJJJJIJJ
@1686168/1
cccttctacagatttattatagcctgcgacttcgttcgtgtggaatagtg
+1686168/1
CCCFFFFFHHHHGJJJJJJJJJIIJJJIIJIJJJJJJIHIIIJJJJJJIG
@2204530/1
gtgctgttgtggaactgcttcacctgtggccggcggcacgcagacgcctt
+2204530/1
@@CFFFDFHHHHGIIJJJJJJJJJJJHIJJJJJIJJJFHFFDDDDDDDDD
@4772677/1
gtagcactgagtgacggcacctccgacactgaggtcacggtactcgcggt
+4772677/1
C@@FFFFFHHHFHIJJJIIIJJJJIJJJJJJJJJJJJJJJGIJJJJIHF@
@641601/1
gccgcatagggtgatcgacgactgcgtggtgacattcgtcgaatattaag
+641601/1
@@@DDADDD<>2A@9EC;@FH?C0?::@68??BDEGFH8BFA@DCHI9A;
@5281869/1
gcagagggaatctgattgtgctgttgtggaactgcttcacctgtggccgg
+5281869/1
CCCFFFFFHHHHHJJJJJJJJJJJJJIJIJJJJJJJJJJJJJJJJJJJJI
@1686534/1
cgaatttttcgccatgagtaagcgatcgggctctcaggcaggcaagatgg
+1686534/1
CCCFFFFFHHHHHJJJJJJIIJJJJJJJJJJJJJJJJJJIJJJJJJJJJJ
@3743057/1
gttcctctttacaagtagactcatctttagcacttggttcgtcttttgaa
+3743057/1
@@@FDEFFHHFGGGGFHGIJIIGHJIIJIGGIGIIGIEFIGHHGFHII=B
@4773130/1
cctaaatctatggggcgggatggtcgtttgaaaaattgacggccagcctt
+4773130/1
CCCFFFFFHHHHGJJIJJJIJJJEHHHFFFEEEEEEDDDDDDDDDDDDDD
@6304089/1
ctgtgacttgtagtcaaggtggagattttactatctttcaagtcggcata
+6304089/1
@CCF=DDDHHHHFCFFEGGHHEGI>CHGHHGCGHHIIIIIIGCFFHIGHB
@3743378/1
ctggagagaagatcctcatcttgtatagaggaggcttgggctcgctctcc
+3743378/1
CCCFFFFFHHHHHJJJJJJJJJJJJJJJJJJJJJJJJGGIJJJJIJJJIJ
@642406/1
caacgaccaatcatggacttttcttcaatatccacataagtaacttcaaa
+642406/1
CCCFFFFFHHHGHJJIJGHIIIHGIIJIJJJIJJJJJJJJGIJJIJJJIJ
@5282677/1
aattaataaaattggactgtttttaatatttaaataaccgctttttacta
+5282677/1
CCCFFFFFHHHHHJJJJJJIJJJJJJJJJJJJIJJJJJJJJJJJJJJJJI
@3743758/1
gcttgggcagagggaatctgattgtgctgttgtggaactgcttcacctgt
+3743758/1
CCCFFFFFGHHHHJGIIIJJIJJJJGIIJIJIIJJJJGIJIHIIJJJJJF
@1687377/1
tgaggcgcttgtggtggtgcacgcgcttgggcagagggaatctgattgtg
+1687377/1
@@@FFFFFHHGFHGGBHGGIIJJJJJJJIIJJJJJJJJJHHHFHFFFDEF
@642619/1
gcgcttgtggtggtgcacgcgcttgggcagagggaatctgattgtgctgt
+642619/1
CCCFFFFFHHHHHIIJJJJJJJIJJJJJJJJJJJJJJJJJJJJJIJHIJH
@4236678/1
gggttttttaaactcatattttcatggtaccaagttatgaatttttcaaa
+4236678/1
BBCBDFFFHHHHGJJJJJJJJJJJJJJJIJJJJJIIJJJJJJJJJJJJJJ
@1687562/1
ctggagctcctgctggagatgtgggtgtagctttaaggggatctgctgtc
+1687562/1
?@;;ABDD?FFDHEGIHH;ACFFHG@FHGGBAGGHEB>;@D>D<DGH@BD
@1687668/1
cactgagtgacggcacctccgacactgaggtcacggtactcgcggtacat
+1687668/1
CCCFFFFDDHHHHIIJJIJJJJJJJJJIJGHHIJJJHGHJJJJJH=@DFB
@6305078/1
cagagagaataataaaatcctaaagtcattattctccgcgggcgacagcc
+6305078/1
@C@FFFFFHHHHHJJJJJIJJJJJJHIJJJJJJJJJJJJJJJJJHFFDDD
@4237091/1
actgagtgacggcacctccgacactgaggtcacggtactcgcggtacatg
+4237091/1
CCCFFFEFHHHHHJJJJJJJJJJJJJJJJHIJJJJHJJJJJJJHHFFFFF
@125922/1
agtttttcctttaattgagctagcaatactctcttatttctctctatgct
+125922/1
BBBFFFFFHHHHHJJJIIJJJJJJJDHHHIJJJJJJJJJJJIJJJJJJIJ
@4237237/1
gttctcagcatggtaagaaggtggcggccagaatctagacatgcacagct
+4237237/1
CCCFFFFFHHHHHEHIIJJJJFHGIIIJJJIIJJJJJJJJJJJJJJJJJJ
@4237242/1
ccctgacacctcacccagggcgggatatggaattttaatttatgccccct
+4237242/1
CCCFFFDFHHFFDHIIIJDIJJJI<AAEHIJFHHHGFDFEFFFFCCCABD
@3220949/1
ggtgcacgcgcttgggcagagggaatctgattgtgctgttgtggaactgc
+3220949/1
BBBFFFFFHHHHHJJJJJJJJJJJJJJJJJJJJJJJJJJJJJJIJJJJJI
@3744613/1
cgcgatgattttggacgtatttttgttgttttttcataccgtcattatcc
+3744613/1
@CCFFFFFGHHGHJEHIGIIJIIJJGGIHEGIIJIIIIJGGFFHGGHEHI
@5776728/1
gacatcttcaacaatctcgtggttcctctgcacttggtgatccacaaaca
+5776728/1
@@@DDDDB>?F?<BFGIHF:AFBEHIIG@9C9DE<CD1?F<4DDHIGCEG
@3221243/1
ggtgcacgcgcttgggcagagggaatctgattgtgctgttgtggaactgc
+3221243/1
@C@FFFFFHHHHHJJJJJJIJJJJJJJJJJJJJIJJJJJJJJJJJJJJJJ
@3221696/1
ccctaatagagacgatttcaccagtggtcttcttgaacttcttcaattga
+3221696/1
CCCFFFFFHHHHHJIJJJIIIJJJIIJIJJJJJIJJJIHIIJJJJJJJJH
@2719602/1
ggcgcttgtggtggtgcacgcgcttgggcagagggaatctgattgtgctg
+2719602/1
CCCFFFFFHHHHHJHIJJJJJJJJJJJJJIJGIJJJJJJJJJJJJJJJJH
@7845618/1
cctggctcccatgtcacggtagcactgagtgacggcacctccgacactga
+7845618/1
BCCFDFFFHHHGHJJJJJJHIGIJIJJJJEGIJJJIJIIIJJJGIIJIJG
@3222357/1
ctggtctccagcctctgtatactcgtccacttccatcttctataaatctg
+3222357/1
@@<DBDDDDH?FDBBGCH@IIGIIB;GHE>>?GEGHIHIGI9DCHGFIIF
@3222418/1
ggcagttgcagaaacatcaatattaagcatcattttccattggctgggtc
+3222418/1
@@@DD?DADDA<DCFEGGGHH@CHGHFGHI<BBHAEGCGFEBHICGHI9?
@3745833/1
ccgtcattgaacaatctcgtatgatgccgtttctgtaccaataggaacaa
+3745833/1
@?=A?DDDA<DHFEEFHGG:<ABFEFH?FFGHII>?DD9?FCGGEHEGCG
@7324487/1
gtagcactgagtgacggcacctccgacactgaggtcacggtactcgcggt
+7324487/1
CCCFFFFFHHHHHJJJJIJJJJJJJIIJJJJJJJHHJJJJHIJJJIJHFE
@3222659/1
ctgtgatctgtttcttggcatctatagatgtcggtggcgcacagggcacg
+3222659/1
CCCFFFFFHHHHHJJJGIIJJJJJJJIIIGIIJJGIJJJJJJIIJJJJJI
@3746104/1
taagaaggtggcggccagaatctagacatgcacagctcttgcagccatcc
+3746104/1
@@CFFFFFCFHGHJJJJIHGIIJIJIJIIJJJGIIJIJJJJJIIJGIIIJ
@3746141/1
gttcatacggcgcgcggtcgcctccttgatgcattgcgtcagaatgccca
+3746141/1
@CCFFDFFHHGHHJ8FHFHGGGHFHGIFEGIJJIHGHHDFACEEEEDCCD
@2206401/1
gtttgttatgttatctagaaaccgtgcaattgatatgtataccccctttt
+2206401/1
CCCFFFFFHHHHHJJJJJJJJJJJHIJJJJJJJJJJJIIJJJIJJJJJJJ
@2206422/1
gaggcataacggggtgggttttacagactagaacccaccccgctatgtca
+2206422/1
CCCFFFFFHHHHHJBFHIFHIJJJJJJJJJJJJJIJIJJJJJHHFFFFFF
@7325145/1
ggcagttcgtcaacaagacattactagctgagaatatttttttccgttta
+7325145/1
CCCFFFFFHHHHHJJJJIJIJJJIJJJJJJJJIJJJJJJIJJJJJJJJJJ
@7325168/1
gtcaacgatttatttcgattgttccatcactatcaaaacttctcaggatt
+7325168/1
CC@FFFFFGHHHFIJJJIIIIJJJJIJGIJJJIJIGIJIJIIJJIGEHIJ
@2721030/1
tgaggcgcttgtggtggtgcacgcgcttgggcagagggaatctgattgtg
+2721030/1
CCCFFFFFHGHFHIIJIHIJJJJIJJIJJJJJJJJJJJIHHHHHFFFFFF
@7846111/1
gtataatatgatatgatgccgacagttagaatttaaaagaaacaccttca
+7846111/1
@@CFFFFFHHHHHJJIJJJJJIJJJIIJJJJJJJJJJJJJJJJJJJIJIJ
@3746899/1
cgcaagaagtaccagaaacgggacttagccacaatctggtctggagagaa
+3746899/1
C@@FFFDEHHHHHJJIJIJJJJIIJJIJJIJJJJJJJGIHHIJJJJIJJI
@643275/1
ggtgcacgcgcttgggcagagggaatctgattgtgctgttgtggaactgc
+643275/1
@@=DDFFDGFHHFGGIGEGGFHIJJIJJIGIEGBFGHIIIGHGIGBHGGG
@7325995/1
ctgcaatcctgcctcacatgattcatccacaaattccaacccttgcgttt
+7325995/1
@@@1B?>DFDDF;EF?EFFI<FHEAHHBG@E=CFB9?BBEFB?B@EGIFI
@4774955/1
gcgaaggtgttgaggcgcttgtggtggtgcacgcgcttgggcagagggaa
+4774955/1
@@@DDDFACACFHIEGIAGG=?C@?GH<FGGI;DHGEGHHHAA?BEFCB>
@1688754/1
cttcaatatccacataagtaacttcaaatgattgctcagatgcaatttct
+1688754/1
CCCFFFFFHHHHHJJJJJJJJJJJJJJJJJIJJJJJJJJIIJJJJJJJJJ
@7326482/1
actattctaggattgtgtaggtaatattattaaacgaagaacatgcggct
+7326482/1
@@CFFFFFHHBD?GHDE3?FHHHIGIIIIHIEGIGIGGGHIAFEIIHGGI
@5284298/1
ccacaatctggtctggagagaagatcctcatcttgtatagaggaggcttg
+5284298/1
CCCFFFFFHHHHHIJJJJIJJJIJJJJJJJJJJJIIJIIIJJJIGIJJJ?
@4238283/1
gcctgataagcccagacctagcccaaattcttcttcttcagccggctttg
+4238283/1
B@@FFFFFGHHHHJJIJJJIGGIIIJJJJIJJJJJJJJJJJJJJJJJJJJ
@4238604/1
cgggctctcaggcaggcaagatgggcatagtaggtaggcgtagggta
+4238604/1
CCCFFFFFHHHHHJJJJJJJJJJJJJJJJJHGJJGIJJJJGIJJJGH
@1177367/1
gttgtggaactgcttcacctgtggccggcggcacgcagacgccttgatga
+1177367/1
@@@FDFDDHDHHFGGDGIIJJEGGIJHIFIFGJIHBDDDCDDDDDCCCC@
@6307669/1
attgaaaataaaaataaaaaaaatagcaggggttattgttatgtcgatgt
+6307669/1
@@CF?DDDH<FHHDHGCGHIGGEFGGIGIIIIDEHHIIIIEIIIIIIGIE
@3748963/1
gccagaatctagacatgcacagctcttgcagccatccaacgggattgccc
+3748963/1
BCCFFFFFHGHHHJIJIJJJJJJJJJJJJJJJJJJJJJJJJJJHIJJIJJ
@6798369/1
ctgtgatctgtttcttggcatctatagatgtcggtggcgcacagggcacg
+6798369/1
@BCBDDFFHHHHHJJJIGJJJJJJJJJIJJIJJIHJJGIJJJJJJJJJJJ
@2207032/1
cttgtagtcaaggtggagattttactatctttcaagtcggcataacgggc
+2207032/1
@CCFFFFFDFFHFAEGAGCFHIIJJJJJJJJJIIIJJIIBHGEGIGGGGG
@3224137/1
gggctcgctctccgaagggagcttgcggccgatgacctcatactccttca
+3224137/1
?@@DFFFFHHHHHIJJJJJJJJJJJJJJJJJHHJCEGEHHHHHF@DFFFE
@2721978/1
cttcttgaacttcttcaattgacgcaagaagtaccagaaacgggacttag
+2721978/1
BCCDDFFFHHHHHIJJJIJJIJIGIJIIIJJHIIEHGJJGGGIIGIHIIF
@5779901/1
gtcttcttgaacttcttcaattgacgcaagaagtaccagaaacgggactt
+5779901/1
CCCFFFFFHHHHHJJJJJJJJJJJJJJJJIIJJGDHJIJJIJJJJJJJJI
@7849468/1
ccttgggaagcctttgtgcgccacatcaatgttgataaaggctttattgg
+7849468/1
CCCFFFFFHHHHHJJJIJIJJIJJJJJJIJJJJJJJJJJJJJJJJJJJJJ
@6799840/1
gcacgtagttctcagcttccctgcaaagttaaccatcttgtattcaaaag
+6799840/1
CCCFFFFFHHHHHJJJJJJJJJJJIJJJHIJJJJJJJJJJIJJJJJJJJJ
@6799885/1
gaggaagtaggtgctgggcctcttgtatgcgaaggtgttgaggcgcttgt
+6799885/1
@@@FDEFFFGHDFFHGDGHJJIJJJJHJJJJGGIG?DDDHHGIIJJIJJC
@5780275/1
gctgggtcttacagattggtggaaaccaaaccaaacttctctgccaccac
+5780275/1
CCCFFFEFHHHHHJJJJJJIJJIJJJJJJJJJJJJIIJJJJJJJJIJJJJ
@128470/1
cccgtatccgattccattgctgataataatgtggcccgtgcttttataca
+128470/1
@@?DDDFFAFAFFCGHAFGHGHGHGHIIIIIFHHII@DGGGGBGHE?DHI
@2722714/1
ctccaatccaaaccgtttgaaatctcggttttgcgagtacttcatattag
+2722714/1
CCCFFFFFHHHHHJJIJJJJJJJJJJJJHIJJJJJJJHIJJJJJJJJJJJ
@6800201/1
gggactgcgacatattcggcgatgatgcattcttcctcgtcaagcaaata
+6800201/1
@@@DD???D@FHHIIHGHHAG?F@BF??0BGHIIIIGDHFHIAHGDCDGA
@5780535/1
atcaatttatcttcaaatgacgacaccacagttc
+5780535/1
1=1?12B=DDCDDE4A4?FAEBE@DAE>?EDB91
@7850137/1
gacttggcaaagagttgtcgatatgtggatgtagctgccattatgtagac
+7850137/1
@CCFFFFFGGHHFICGGIIJIDHGIHHHIJJHJIJGIIJIJJIIIIIIHJ
@2722983/1
atttaaattccatttccaaatagttgaccatcactcttatatgggcagcc
+2722983/1
CCCFFFFFHHHHHJJJJJJJJIJJJIJJJJJJIJJJJJJJJJJIJJJJJJ
@3225295/1
ttggaatttgtggatgaatcatgtgaggcaggattgcagagtgattttat
+3225295/1
BCCFFFFFGHFHHHJIGJJJJJIJJJJJJJIJGHIJJHJGHGH<FHIIEI
@7850310/1
ggttttttaaactcatattttcatggtaccaagttatgaatttttcaaat
+7850310/1
@@@DFF?DHDFHBEGI<EHHGCFBHDHIG@FGFCFGHIICF>FHGHGII@
@2723011/1
gggaattttgtttggtatctgataccgacacatggtaggttccatggatt
+2723011/1
CCCFFFFFHHHHHJJJJJJJJJJJJJJJIJJJJIIIIIIHIIJJJJJIJJ
@7850432/1
cttcatctgatcaaacgctattaattcattagcgaaaaacttatttttca
+7850432/1
@@?BBDDDFFHFFHGIIEHEDHEGHIIIIFEGGIHGIIGIHGGIHIICHI
@2208984/1
ggcatctatagatgtcggtggcgcacagggcacgcttgcgcatgacatct
+2208984/1
@@@DDD>>CDCDDHG>F>E?F@:6CAGBF@FGBHIGIGE>AAHGAE7@7=
@3225520/1
tgatagagacgatttcaccagtggtcttcttgaacttcttcaattgacgc
+3225520/1
CC@FFFFFHHHHGJJJJJJIJIJJIIJJJJJJJJJJJJJJJJJJJJJJJJ
@6800818/1
ctcttttttctcctttcttttgcgagctgctgccgaaagattagagtcgt
+6800818/1
BBCFFFFFHHHHHIJJJJJJJJJJGJJJJJJJJJJJJJJJJJJJJJHJJH
@2209111/1
cttcttagagcgtcccgtacccatagcaacaagatcagcgactgtcacac
+2209111/1
CCCFFFFFHGHHHJJJJIJJJJJJJJJJJJJJJJJJJJJJJJJJJJJJJJ
@7850765/1
tgctgggcctcttgtatgcgaaggtgttgaggcgcttgtggtggtgcacg
+7850765/1
@@@FDFFFHHHGHJHGHFIJHEEE?CGHJGJJIJJJJJFGIEFD@GGIIE
@2723601/1
cccctttcaatcagctgctggtagaatgtttcacagatcttctccaactt
+2723601/1
@@CFFFFFHHHHGIJJGJIIJHGIIJJIHIIHIHIJJJJIIJJJIIJIIJ
@4239804/1
cttgtattcaaaagaaaacctagaatcactggttcaaattcaaataaaat
+4239804/1
@@CFDDEFHFHFFHIJGGGIJJDDCGHIIIGJGHIHGEHIIIFDHDDGHI
@4776282/1
tggtggtgcacgcgcttgggcagagggaatctgattgtgctgttgtggaa
+4776282/1
@@BDFFADHDHHHIGJJJJIJIJIIIJJIJJJJJEIIJJJJJCHIJJJJI
@7327778/1
gtttcttggcatctatagatgtcggtggcgcacagggcacgcttgcgcat
+7327778/1
CC@FFFFDDAFDDDGHGJHGIFGGGCGIBFGHIJIIGCGIJJJIJHIIIE
@3749465/1
cctcaatctgcaccagttcatacttgggcacagttcctcgacgagcaagt
+3749465/1
CCCFFFFFHHHHHJJJJJJJJJJJJJJJJJJJJJJJJJJJJJJJJJJJJI
@2209751/1
gccagatgccaaagttcttgatcttcactgggctcttctctgggatttcc
+2209751/1
CCCFFFFFHHHHHJHIJJJJJJJJJJJJJJHIJJJJJJJJJJIIIJJJJJ
@5285747/1
ggcgcttgtggtggtgcacgcgcttgggcagagggaatctgattgtgctg
+5285747/1
CCCFFFFFHHHHHJJJJJJJJJJJJJJJJJJIJJJIJJJJJJJJJJJJJH
@5285770/1
aagtaggtgctgggcctcttgtatgcgaaggtgttgaggcgcttgtggtg
+5285770/1
@@CDFFFDHHHHHJIJJJJJJJGJJJJGGHJCHHHIHIJGIJJJJIJJII
@645459/1
ctctgtaggagtttcgggctcgggtttactagcctcctccttagaagttg
+645459/1
CCCFFFFFHHHHHJJJJJJJIJJJFIIIJJGGIJJIJJIJIJGIGHIIIG
@1690494/1
gtgggatgcttaaatttacatttagtgtttgtttcatgtcaatcggttca
+1690494/1
CCCFFFFFHHHHHIJJJJJJJJJJJHHHJJJHJJJJJJJJJIJJJJIJJJ
@1178373/1
gccgccaagtttgacgtttatcttcaagcacaaattgctcagggtctgtg
+1178373/1
CC@FFFFFHHHHGIIJHJIJJJJJJJJIIJIIIJJJJJJJJJIJDHGHFH
@7328370/1
gacgtcttccgctttcatcatctattggattgtttatcctgtcaactgaa
+7328370/1
@@@DDDD=FDF>ADGGGHECHAFGGGEIHGFGEEEGFD>@BBGHCDFHGG
@1690667/1
gtgcacgcgcttgggcagagggaatctgattgtgctgttgtggaactgct
+1690667/1
@@<?7=DDHAAF?AG<3EHC<D@BDHGG@CHC?D4?DHGEGE?>=FF;CD
@2210436/1
ctgatttctatttcttttgtattttttattagatttttttttgtgtgtgc
+2210436/1
BBCDDFFFHHHHHJJJJJJHHJIJJJJGIJJJIJJJJJJIJJ@CFGIJBC
@7328991/1
cccgtttccaatctccaagacaggaggctccagtactttagctttgacag
+7328991/1
CCCFFFFFHHHHHJJIIJBHIJJIJJJJJJJJJHHIJJJJJJJJJEGIIJ
@6803073/1
gtcgatatgtggatgtagctgccattatgtagactgttgtgttgaccaat
+6803073/1
BBBDDFFFHHHDHGIFFGHDEGHGGGGIHIHEEGGIFHIHGHJFIGGHIE
@1178945/1
caatctccaagacaggaggctccagtactttagctttgacagtgtaaaac
+1178945/1
CCCFFFFFHHHHHJJJJJJJJJJJJIJJJJJJJJJJJJJJJJJJJJJIJJ
@1178950/1
tgattatttgtctgtagtggtcctgctgtttcgtatattctaaattggtt
+1178950/1
CCCFFFFFHHHHHJJJJIJJHIJJJJJJHIJJJHIJIJJJJJJJJJJJHI
@3750777/1
aaacataaaaataatacattacgttaaatgccacgacgctcggacatttc
+3750777/1
CCCFFFFDHHHHHIJGJJJJJJJJJJIJJIIJJJJIJJJJJJJJJIJJJI
@1691342/1
gggcatagtaggtaggcgtagggtaagacacggatcgcatacaccgtgaa
+1691342/1
CCCFFFFFHHHHFHIJJJHIJJJEHHIIJJJJJJJJJIIJJJJJJJIJJJ
@1179091/1
tggggcgggatggtcgtttgaaaaattgacggccagccttaacgtacgat
+1179091/1
CC@DFFFFHGHFH@FG@EHHFFEHGEFDFFDDDDD@DD?CDDDB<ABDDD
@4777569/1
cttacagccattcccaactgtcctccggtactaacgatcaaatcgatcat
+4777569/1
?@@FDFFFFFHGBHIIIGIIEIJHGIGJIJJGIIIJIIIDHFF?DEFHJE
@5287148/1
ggtggtgcacgcgcttgggcagagggaatctgattgtgctgttgtggaac
+5287148/1
@@@DDDDDFHFFHIJGGGFHIIHIIIDFHGGIGHIJGHFHIIIIJJJJAH
@2723752/1
ctgtgatctgtttcttggcatctatagatgtcggtggcgcacagggcacg
+2723752/1
@CCDDFFFHHHHHGGIBFIIIGIIIIIGIHHHGBEGEGGGEHGGJIJIHG
@3226107/1
cgacataacaataacccctgctattttttttatttttattttccatgtac
+3226107/1
CCCFFFFFHHHHHJJJJJJJJJJJJJJJJJJHIJJJJJJJJJJJJJJJJJ
@7851368/1
cttaacatttgcattcaaaagtgtcgctgtcaaacctaggactcgaggtt
+7851368/1
CCCFFFFFHHHHHJJJJJJJJIHJGJJJJIJJIJJJJIJJJJJJJJJJHI
@5781948/1
agcatacataataaaattagaggaagtaggtgctgggcctcttgtatgcg
+5781948/1
@@CFFFFDHGDDDEGGHIHEGG@@G@CEHCHGGGGFFHGIIIIIFHIGGG
@3226653/1
gtgatgaggttcaccaagctagtggcgttgatgtcgcaagatagtgagac
+3226653/1
CCCFFFFFHHHHHIJJJJJJJJHJJIJJJJJJJJJJJJJJJJJJHIHIHI
@7852283/1
gtcgcaagatagtgagacattcactttttagtcataatcttcagatactc
+7852283/1
CCCFFDFDFFHDACEABBFEGGHIGHIHHIC?CFGGFHGFIHGGIGIIII
@130921/1
gtcctgcagagcttgccacatcttgtaagcagcctgacgcttagcaagtt
+130921/1
@@@DDD<BAFHFF9C=?@BHEE?<C<9CE?@;;DBF?GDEH@GFHG9B00
@5782554/1
ctgggcctcttgtatgcgaaggtgttgaggcgcttgtggtggtgcacgcg
+5782554/1
@@@DD8D;?BDFD<EEBDAFFDII?CFCDEFEFIFCDFAFBC@F@=7@EA
@5782604/1
cagcatacataataaaattagaggaagtaggtgctgggcctcttgtatgc
+5782604/1
CCCFFFFFHHHHHJJJJJJJJJJJJJJHIJJHIJJJJJEHIJJJJIJJJJ
@131163/1
ggctccgcgaacgcagttttcgaccttattatgtgtagatagtatacgtt
+131163/1
?@@DDFDFHGFHHGG@HGGIGH?FGID?D<BCC==BFHHIIA@FHGHD=E
@131318/1
gttgtggaactgcttcacctgtggccggcggcacgcagacgccttgatga
+131318/1
BBCFFFFDHHHHHJJJIJJJJIJIJJJJIJJJJJHHFFDDDDDDDDDDDE
@5782962/1
aataaaattagaggaagtaggtgctgggcctcttgtatgcgaaggtgttg
+5782962/1
;?@D;B>DB?F?HIHGICDHHEAEBHIIFEGIIIGHIIIIIGGII9BFEG
@2725269/1
tccacatccaacaaggtcacagtcgatagattacggtctatgtctatcgg
+2725269/1
CCCFFFFFGFHHHGIICFHIIIHGIGIJJIJIJIIIGHIIJJGIGGIIGH
@2725289/1
cactcttatatgggcagcccgaacacggttaccgggaattttgtttggta
+2725289/1
@B@FFFFFHFHHHIGJJIJJIIJJIIHJ@GIIIIGIBFHIIJJGIIIIHG
@2725635/1
gtttattttgtttttctctgtgatctgtttcttggcatctatagatgtc
+2725635/1
??@D=BDDFFDHHBF@FB@H4A?FEHHIGCAEEFFG9CFHDAGF9D9:?
@6309827/1
gagggaatctgattgtgctgttgtggaactgcttcacctgtggccggcgg
+6309827/1
@@@DFFAEGD<CFEHFEHIIIIIEHGGIGGIIIGICGIGHDFF?BGI<FH
@5783439/1
caccagtggtcttcttgaacttcttcaattgacgcaagaagtaccagaaa
+5783439/1
CCCFFFFFGHHHGJJJJJIIGIJJJJJJIJJJJJJJJJJIJFHHJJJIJJ
@6310222/1
gtgctgttgtggaactgcttcacctgtggccggcggcacgcagacgcctt
+6310222/1
CCCFFFFFHHHHHJJJJIIIJIJJHIHIJJJJJJJIIHHFFDDDDDDDDD
@1179496/1
ggaagtaggtgctgggcctcttgtatgcgaaggtgttgaggcgcttgtgg
+1179496/1
B@@FFFFFGFDFHIIJJIJJJIJHIIJJJFHHICGFHIIIJJJJJJJIJI
@2726134/1
ccattttctaactgaagaggaaacgattgcatctgtgaggggcg
+2726134/1
;?@ABDD?FFD<?AFEFHGEFE;BF12<2??EG4C?<DHFHI0@
@1692366/1
gtgctgttgtggaactgcttcacctgtggccggcggcacgcagacgcctt
+1692366/1
CBCFFFFFHHHHHJJJJJJJJJJJJJJJJJJJJJJJJHHFFDDDDDDDDD
@1180119/1
ctgcttcacctgtggccggcggcacgcagacgccttgatgacctccactt
+1180119/1
CCCFFFFFHHHHHJJJJJIJJJJJJJJJJHHGFFEDEEEEEDDDDDDDDD
@6804441/1
cataaataaaaaagttatgtcaaattaaagaatcacgtcgaacattctat
+6804441/1
C@@FFFFFHDDFAHCFEIIHGIGIJJIIJJIJIJIGGDEHIIIIJIIIIJ
@2211872/1
gccatccaacgggattgcccatcaatttatcttcaaatgacgacaccaca
+2211872/1
?@@FDDBDHHHHGGIIBHGIGHIIIEHEGIGIIIIIIEGHIIHIIIIIIG
@4778889/1
cgtagccgcccaaatttataatcatcaaaaataatgcatgaagattgcgc
+4778889/1
CCCFFFFFHHHHHJJJJJJJJJJJJJJJJJJJJJJJJJJJJJJJJJJJJJ
@6804834/1
gcggcaaacgcctattaacattatcatcgttctcagcatggtaagaagg
+6804834/1
@@<BAAADCCC?DEGGFHIBHIIGIEE4CD8?DEBGGCHGIDHGGGGH@
@3751532/1
ccgtttttaaactattttttcaatgccctaagtgagtatacatctattaa
+3751532/1
@CCDDFFFHGHFHJJJIJJJJIGIJJJJJJJIIIJIFHIIJJJJJJJJII
@3751656/1
gtcttggttgaacggaactccaatcctttactcgaatagtcttttctaac
+3751656/1
CCCFFFFFHHHHHJJJJJJJJJJJJJJJJJJJJJJJJJJHIJJJJIJJJJ
@3751762/1
caacctctatactttgcattaaaataatgcccattttcacaggcaaggga
+3751762/1
CCCFFFFFHHHHHJJJJIJJJJJJJIJJJJJJJJJJJJJJJJIGIJJJJJ
@2212487/1
gtgctgggcctcttgtatgcgaaggtgttgaggcgcttgtggtggtgcac
+2212487/1
CCCFFFFFHHHHHJJIJJJJJJJJJEFHIJJJJJJJJJJIJJIJHHIJJJ
@7334263/1
ctcatgtaatttttaatgttctccaaatcgacgactcctgtggctttcag
+7334263/1
@@@?=DDDAF?FDBEFIIFDIIIG>CFCGHGGEEF@GDHG?F9D@??BD4
@6805351/1
gtggattttaatgttattattacagcatacataataaaattagaggaagt
+6805351/1
???DD3DDB>FHFDBGHIICI@C4FEHDEHIIIG9EFFCHBAHHGGEDC<
@7334415/1
agagctcatgctagaggagtgagagtctggccagtctttagaagatgatg
+7334415/1
@?@DDBDDHFDHHG<FHIG<AEFC@<AFHC9EBFCDGGC@GGGHFHIIII
@6805553/1
agtgacggcacctccgacactgaggtcacggtactcgcggtacatgttgt
+6805553/1
@BBFFFFFFHHHHJIJEIIIIJGIIJIJJJJIIJJJJJJJEHHFHFFFD?
@3752158/1
gccagatgccaaagttcttgatcttcactgggctcttctctgggatttcc
+3752158/1
CCCFFFFFHHHHHJJJJJJJJJIJJJIJJJIJJJJJJJJJJJJJJIJJJJ
@5784113/1
cagcatacataataaaattagaggaagtaggtgctgggcctcttgtatgc
+5784113/1
;??DDDDDAFFBDEBFBBGAECIHI>GACEB?CE>FGGEEBEHDFFDEDC
@5784180/1
agcatacataataaaattagaggaagtaggtgctgggcctcttgtatgcg
+5784180/1
@@@FFDFBHFHGGEGGGIIIIIIGGGAEHIDEDHECEHGIJGIIFGIIJI
@3228999/1
cgcaagaagtaccagaaacgggacttagccacaatctggtctggagagaa
+3228999/1
CCCFFFFFHHGHGJIJJIJJIJJIJJIIJIJJJIJJJJJIJJJJIIIJJJ
@6806416/1
ccggtactaacgatcaaatcgatcatgggtccataatcattcctggaatc
+6806416/1
CCCFFFFFHHHHHJJEGGFCHHIJJJJJJHHHIJIJJJJJJJJJJJIJJJ
@3753131/1
ctggctcccatgtcacggtagcactgagtgacggcacctccgacactgag
+3753131/1
@@@DDFDFGDDHHGIIJICEHIIIHICC?EGHHEDGGIHGGIGHIJIJIG
@6806657/1
gtctggagagaagatcctcatcttgtatagaggaggcttgg
+6806657/1
@@@?DDFADFHAF;AEBFDEFCHC>9?H9CD9CE@DCHH60
@7335571/1
atgccatttatcctcgcacgttggcagtaatagtacaagtgaaaagtcac
+7335571/1
@@@DFDDDHGHHHIJGBGIGDGGEGHFEGEIIJHGICGHGHICGDBBFGH
@7335627/1
ccataactcgtgtttaccctgcacgaagaaatttgaatctatttatcatc
+7335627/1
CCCFFFFFHHHDFIJIJIJJJJJJJIJJIIIJJJIJJIJJIJJJIJJJJJ
@5785451/1
gatgcttaaatttacatttagtgtttgtttcatgtcaatcggttcataaa
+5785451/1
CCCFFFFFHGHHHIJIIJJIJIIJJJJJJJJIJJJJJJJJIJJJGJJJJJ
@5785525/1
ggcagagggaatctgattgtgctgttgtggaactgcttcacctgtggccg
+5785525/1
CCCFFFFFHGHHHJIJIJJIJJJIJJJJJIJJJJJJJJJJJJJJGIJIJJ
@7336135/1
gtcttcttgaacttcttcaattgacgcaagaagtaccagaaacgggactt
+7336135/1
?@@DDDD>BFHHHIEBGFIGI>@HIGIIBGDGD1?CCFGCHGIIDGIIIF
@3753818/1
gctgttgtggaactgcttcacctgtggccggcggcacgcagacgccttga
+3753818/1
CCCFFFFFHHHHHJJJJJJJJJJJJJJJJJJJJJJJHHFFDDEDDDDDDD
@2728097/1
cggatttggttgaaacttggtacagatatagtttagaaccttagaaagga
+2728097/1
CCCFFFFFHHHHHJJJJJJJHHIJJFHHIIJIGJJJJJJJJJJJJJJJJJ
@3754514/1
cttcagcagagtgcacacaatggtgaactggcgttcatgcg
+3754514/1
CCCFFFFFHHHHHJJHGIIIJJJFHIJJJJJJJGHHIJIJI
@2728616/1
attggaagctagccgggcggatgtatggcagtagctaactcgtccgaggg
+2728616/1
@@@DDDD<FFDFFB:CE>HEAH<.=C@CG@F@CCHI@@EEA;65;A9A@B
@7337141/1
ttcttcttcagccggctttggtggttctttggctgtctctggtggaggtt
+7337141/1
CCCFFFFFHGHGHIIGGGHJJGIG?DGHIIJJGHHGHIGGEHFGIIEH5=
@5289203/1
caccacagttccagtctcaggcacattgccattagtagactgatcagccg
+5289203/1
@@@DDBDDDDDFFHGGBGIIAEGGHGHHCCEEHEG<F>DFFEBHDGGIHI
@3754743/1
gtcttctacttctgcttctggcacatccggagaagttggctcctcaacag
+3754743/1
CCCFFFFFHHHHDGIFGHEHEGHIJJJJIGIIJJJHGIJGHGHJJJJIID
@7855633/1
cctgtttgttttatcgtcgccttgagaagcagacacaagcttcttctgtt
+7855633/1
@@<DD4AAF?DBF?AAA<<8<CGI??1:C;1CDG;9;8B8?FF?9DB8CD
@1694419/1
cttttattgcttggtgagacacgagataaaagtccaattcagacgagtgc
+1694419/1
;@@DDAD><>FF?E<EFGHFFIIBFEE9:CEGC?<CDFIIFIEGEFF?DF
@7855880/1
ctaacgatcaaatcgatcatgggtccataatcattcctggaatccgtgtc
+7855880/1
CCCFFFFFHFFHFEHHIIJJJIJHIJJJJJJJJJJJJJJJIJJIIJIIIG
@5289846/1
ctgttttggtagcggcggcgcggtccgtgaggagcatgctcgccatcagg
+5289846/1
CCCFFFFFGHHHHJJJIJJIG>DAAC@B@@?AADDDDCDCCDDDDDDDDD
@5290041/1
gtgctgggcctcttgtatgcgaaggtgttgaggcgcttgtggtggtgcac
+5290041/1
CCCFFFDFHHHHHJIHJJJJJIJJJCGGGHIIHJJIIGGFHIHGH@EHII
@7856220/1
ggcgcttgtggtggtgcacgcgcttgggcagagggaatctgattgtgctg
+7856220/1
CC@FFFFFFDHHHJHHJGIJJJJJJJJJJIJIIIJIJJJJJGIIJJIIJE
@1182304/1
gtcctttatacatttcggcatggcgatcatgtcgatggcttggtttattc
+1182304/1
CBCFFFFFHHHHHJJJJIJJJJJIIIJJJJJIJJIJJJJJJJJGIJJIJE
@4244987/1
gccagttataaagcatagcccgaagtgctattggcacacaggcataatgc
+4244987/1
@@?;D=?ACFBDFGDBFFAF?CFEF8?EG??FCG>?:BFFFFFIFCADFC
@4244990/1
gccagttataaagcatagcccgaagtgctattggcacacaggcataatgc
+4244990/1
@@@DDBDDDDFDDHGBHICGGIIII1?FHIIIIIIEABHGHECDHGAHHC
@7338459/1
tgggcctcttgtatgcgaaggtgttgaggcgcttgtggtggtgcacgcgc
+7338459/1
@?;??DDDFHHBFGGGI7FGHG>EEEFEGCBGGHCDCEFGDEGIICGHB>
@4781080/1
agaggaagtaggtgctgggcctcttgtatgcgaaggtgttgaggcgcttg
+4781080/1
@@@FDBDDA<ABAGFEBDAGFFFFHHEHHIIIGHII:BBGDHIIBHGABA
@6807656/1
gcgctatataacaaaacaattcatttcatatatacttatattggttgtat
+6807656/1
CCCFFFFFHHHHHJJJJJJJJJJJJJJJJJJJJJJJJJJJJJJJIIJJJJ
@4245349/1
cggggaagttgcaaaaagtattttatcgagtacctacattataattgcaa
+4245349/1
CCCFFDFFHHHHHJJJJJFHHJJJJJJJIIHHJJJJJJIJJJJJJJJJJJ
@2728711/1
ggtgctgggcctcttgtatgcgaaggtgttgaggcgcttgtggtggtgca
+2728711/1
@C@DFFDDDBHHHIIIFDHGIIIHGH:CFGGGIIGIGGEEDCA=@FBEEG
@3231257/1
gggtaatccacttatcgagaaaggctataaaacatcactttcagataaat
+3231257/1
BCCDDFFFHHHHHJJJJJIJJJJJJJJJJJJJJJJJJJJJJJJJJJJJJJ
@3231370/1
ctgcttcacctgtggccggcggcacgcagacgccttgatgacctccactt
+3231370/1
CCCFFFFFHHHHHIIJJJJJJIJJJJJIJHHHFFEDEEEEEDDDDDDDDD
@3231395/1
ctcatctttagcacttggttcgtcttttgaagattctgatattgatagtt
+3231395/1
?@@D?DBDD>?FBG@DBFFDDB<1CCFCGGEG9?DD?DBFD>DHDABDFG
@4245939/1
gtctgattctgtgatagtgaatacaagatcgtggggtgggcccaccaggc
+4245939/1
@@@DFFFBHHHHFIIIIHHGIHGDHGIIGHIIEEHIGHJGIGIGIEHEGE
@7339492/1
cgggacttagccacaatctggtctggagagaagatcctcatcttgtatag
+7339492/1
CCCFFFFFGHHHHJJJJJJJJIJJJJHIHIIIJJJJJJJJJJJJJIJJJJ
@2214147/1
cctcgagcgacgaatcacatgaaagggggagggggg
+2214147/1
CCCFFDDAHFFHFGIH>FHIJJFGGIJJJ:FHGFFB
@7339850/1
ccgtttagcagcttcatccagaggcaagcgctccaagttgcttggaggct
+7339850/1
@@@DDDDDHFF;FHDBFBHHHC@=1CFHIC:GHIIDGBDHCHI9??FGII
@7857533/1
ccgacgacgacactgtacagttagaaatgttacaacctctatactttgca
+7857533/1
CCCFFFFFHGHGHJJJFGIJIIJJJIJJJIJJJJJJJJJJJJJIJIJJJJ
@7857759/1
gtcgaatattaagaagtttatgtcttcaatcctaatgtattgatgggtca
+7857759/1
B@BFFFFFGHHHHIGIHHJGIIHJGJHHJJIIIJJJIJIIIJFHIIIGHI
@2214547/1
ccgcgagatcgggaactatgtggttaaaaccaaaaatttgccggaagtca
+2214547/1
CCCFFFFFHHHHHGGJIJJJHGJGHIIJIIIJIIIJJJJJJJJJJJJJHH
@4247055/1
cagttctcgattatcgaatttttcgccatgagtaagcgatcgggctctca
+4247055/1
CCCFFFFFHHHHHJJJJJIJJJJJJJJJJJJJHHIJJJJJJJJJJJJJJI
@4247155/1
ggcttggtaaggccttgccttgagctggtctccagcctctgtatactcgt
+4247155/1
CCCFFFFDHHHHGJIJGHIHIJJJJGIIHIGIJIIJJJJHJGIIIJEHIH
@7858462/1
cctaggagtgactttcccgtttccaatctccaagacaggaggctccagta
+7858462/1
CCCFFDDD=AADFBHFEHIFHEGBHFHBFHIIHCHIIGG?BDBCDDHGFH
@5786444/1
gcactggcaacgaccaatcatggacttttcttcaatatccacataagtaa
+5786444/1
CCCFFFFFHHHHGJJJJJJJJIJJJJJJJJJJJIJJJJJJJJJJJJJIJJ
@3756375/1
cccctcagatacaccgtcacggaacacaaatatcttcttcggcaatctgc
+3756375/1
BB@DFFFDDHHHFGIJIIIIJIIIIIJIIGIIJIIGGGHGIGIIGIIJJJ
@138560/1
tgacgcaagaagtaccagaaacgggacttagccacaatctggtctgg
+138560/1
@C@DDDDAFFDFFGGHGH>BDHHIGIIGIGGGIGGGCAGHIBDB<FG
@1695417/1
aggggttattgttatgtcgatgtcgaacccaaaaatgtaattaacttttt
+1695417/1
CCCFFDDFHHHHHIJJIJJIJJHIJIJJJJJJJJJJJFIJJJJIJIJJJJ
@138726/1
cttcttgaacttcttcaattgacgcaagaagtaccagaaacgggacttag
+138726/1
@@@;DDEFHHHHDGIJEDHIJIIGIIIGEGFFHIJGBFADGIIIGIIJGE
@2215647/1
ccctgatagagacgatttcaccagtggtcttcttgaacttcttcaattga
+2215647/1
CCCFFFFFHGHGHJJJJIJJJJJJJJJJJJJJJJIIJGHHIJIJJJJJII
@6808183/1
agcatacataataaaattagaggaagtaggtgctgggcctcttgtatgcg
+6808183/1
CCCFFFFFHHHHHGIJIJJJJJJJJJJIJJHHIJIJJJJJJJJJIIIJJJ
@5290822/1
gtgcacgcgcttgggcagagggaatctgattgtgctgttgtggaactgct
+5290822/1
@@@DDDBAHH@FCGGBFG;FFEBHGHEI>GFF?DFHDFGEHIGIFGFIII
@7341700/1
gttaaaaccaaaaatttgccggaagtcactattccatgcgaacgaagtcg
+7341700/1
@<@FFFFFHGHGFIIIHHGIIIJJIAGGFHIJIGGJFHIDHGGIJJIIJG
@5787039/1
cccagacctagcccaaattcttcttcttcagccggctttggtggttcttt
+5787039/1
@@@DDDDD?AAABGAGHIIIIIGGEHCDFFHHGGIEHGGGADDF;BHGDG
@7342032/1
gtccgtttgttctggtgaatctctgaaatggctggagtgattttgacggg
+7342032/1
B@@FFFFFHHHHHJIHIIIGIJJIJIIJJGIIJJJGIGG@DHIJGGHGHI
@6315803/1
cagccagatgccaaagttcttgatcttcactgggctcttctctgggattt
+6315803/1
CCCFFFFFHHHHHJJJHHIJJJJJJJJJJJJJIJIJJJJJJJJJJJJJJJ
@1696263/1
gtcttttgaagattctgatattgatagttttttcattccctgcagagctt
+1696263/1
CCCFFFFFHHHFHJJJJGJIJJJJJJJJJJJJJJJJJIJJJJJJJJJJJJ
@1183822/1
caggcaacatcttctttggtttgtcaggg
+1183822/1
@;;D7;BD>C3CFHIGGHHHH91<CFH38
@6809309/1
gttgaccaataatgggttaatcagactatagttagtatagttataagact
+6809309/1
CCCFFFFFHHHHHJJJHIIJJIIJJIJIJIJHIJJHIJJJIJIJJJJJJJ
@139966/1
ctggcgtaaaataacgtcaatacattggatctcctcagtaggatggcaaa
+139966/1
@@@DFF@@FFHGFDFFIIIIIIIIIHIIIIIIIIIIEHDHGIDHBAFHGG
@139975/1
ggtgttgaggcgcttgtggtggtgcacgcgcttgggcagagggaatctga
+139975/1
@@?DFDDDDDDHHIIBAFF?EEHIIEHGFGHIIIIHGGG;;=BD@@DCEA
@7342972/1
cgcacagacgaacagacaaacagacaaacagacaaacagacaaacagaca
+7342972/1
@@@DDDDDFA6?DHHEBGABFDDD;DFFA8B9B8DFHFGGGDCF@C>CF=
@7343038/1
ctgggaacattcgactgatccggtgagggatgcgtgacgtcagcccctac
+7343038/1
@@@AD?BBCFFHAHBHIGF?EFG<CGGDGEBFF@D@?B;FII:8=F@FE=
@1696559/1
gtgccactgaacgaaaagggtacaataattaataattatgtcgcaatacc
+1696559/1
C@@FDFFDHFHFHEHEEHHFAFFHGGIGIHEDGIHHGIJJFHHGIIIIIG
@7343097/1
cctggatattcgtatttgacacagaattcagcgacaaatacttctgcgaa
+7343097/1
CCCFFFFFHHHHHJIJJJJJIJJHIJJJJJIJJJIJJJJJJJJJIIJIIG
@6809844/1
gttttttcattccctgcagagcttgcaaagcttgcaatgatctttccttc
+6809844/1
@@@FFFFFHGHGHGIIIIGGDBHHECEHGGHIGGGIGGIEG9BGHGIIII
@7343328/1
gtgcgatgttttacaagggcaggttgaactcacaccattcaatttaaaag
+7343328/1
@@@DDFBDDFBFDCFGIFHHHGECCFDGIEHGHDGHIGGIDGBFGBFGH<
@7343356/1
gcgaaggtgttgaggcgcttgtggtggtgcacgcgcttgggcagagggaa
+7343356/1
@CCFDFFDFFHHHJJJJJJJJIJJJJJIJJJJJIJJIJJGHHHFFFFDDC
@4247745/1
gtagcactgagtgacggcacctccgacactgagg
+4247745/1
@@<DD?B;=::2??CB188129CAD::@?9?DD;
@2217160/1
gccagatgccaaagttcttgatcttcactgggctcttctctgggatttcc
+2217160/1
CCCFFFFFHHHHHJHIJJJJJIJJJJJJJJJJJJJJJJJJJJJJJJJJIJ
@7344005/1
gttccaattaaactttgggcctgtttcagagtctcgttgactagctgtta
+7344005/1
@@@FFFDFFHFFHHIJGDFHIIJHHJJJIGJJIJIJJJJGGH>FHIHDHH
@3233636/1
ccctaagtgagtatacatctattaaattcaaacgcagagctcattatgtt
+3233636/1
CCCFFFFDHHHHHJJJJJJJJJJJJJJJJJJJJJJJJJJJJJJJJJJJJJ
@3233649/1
gttaaaaccaaaaatttgccggaagtcactattccatgcgaacgaagtcg
+3233649/1
CCCFFFFFHHHHHGIJJJJJJJJJJIJJJJJJJJJJJJJJJJJJJJJIJJ
@6810799/1
cgtaatgttcttaagtgcattcaacgaataacagttcttcatctgatcaa
+6810799/1
@@?BDDFAAFFHHI@EGGGCHIIIIIGIG@<ACGFHFEHHIHIA@??FCF
@2731436/1
agactcataacgcagccagatgccaaagttcttgatcttcactgggctct
+2731436/1
C@@FFFFFHHHHHJJIJJJJJJJJIJIIFHJJJJJJJJJJJJJHIJJJJJ
@2217806/1
gcagagggaatctgattgtgctgttgtggaactgcttcacctgtggccgg
+2217806/1
@@CFDDDDAHFHHGIEHIHIIIJGIHGEHGIJJJJJJJEGGIGGGGEGA:
@653060/1
tattaattcattagcgaaaaacttatttttcacttttaaaaatacatcag
+653060/1
@C@DADDFHHHHFEGHGIJIDHIGIJHHJJIGGIEEHGIGGHEGFGDDGF
@3234301/1
ggctcccatgtcacggtagcactgagtgacggcacctccgacactgaggt
+3234301/1
@@@DBDFDHHHDFHIGHIIIJIGIIGCFGIGIIIJIJJGHIGIGDHIGDC
@653426/1
gtgttgaggcgcttgtggtggtgcacgcgcttgggcagagggaatctgat
+653426/1
BBBDFFFFHHHHHJJJJGEGIGGIIIJJJJJJJJIJJJJJHHFFFFFFFF
@2732036/1
gtacattggactatttattgacacttagtaaataaattatattagtagct
+2732036/1
@B@FFFFFHHHHHJJJJJJJJJJJJJJJJJJJJJJJJJJJJJJJJIJJJJ
@7344979/1
gttgtggaactgcttcacctgtggccggcggcacgcagacgccttgatga
+7344979/1
CCCFFFFFHHHHHJJJJJJJJIJJJJJJJJJIJIGHFFDEDDDDDDDDDE
@2732177/1
aggtgctgggcctcttgtatgcgaaggtgttgaggcgcttgtggtggtgc
+2732177/1
CCCFFFFFFHHHHJJJJIJJJJJIJJJEGHHJIJJJJJIJJIJJIJJGHI
@7345152/1
cttgtatagaggaggcttgggctcgctctccgaagggagcttgcggccg
+7345152/1
@@@DDDB?AAF;CGIGEE:AFACGI0D?DBG<@FAA??FHDG@F/BADC
@3235039/1
caccagttcatatttgggcacagttcctcgacgagcaagtagttcttgaa
+3235039/1
CCCFFFFFHHHHHJJJJJJJJJJIJJJIJJJJJJJJJJJJJJIIJJJJII
@2733063/1
tcactctgcaatcctgcctcacatgattcatccacaaattccaacccttg
+2733063/1
CCCFFFFFHHHHHJJJJJJJIJJJJJJJJJJJJJJJJJJJJJJJJJIJJJ
@141600/1
tctagttttctcttttaatattataaatagttatttgatcaca
+141600/1
@@@DDDDD4AFFH@FHEBIHG@@AC??F:F:AA<<E<<?BE>C
@4249241/1
cactgagtgacggcacctccgacactgaggtcacggtactcgcggtacat
+4249241/1
CCCFFFFDHHHHHJJJJJJJJJJJJJJIJJHIJJJJHIJJJIJJHHFFFF
@654690/1
ctacatttccgtccatcattttgtcaacgaactcttctgaagtatttgtt
+654690/1
CCCFFFFFHFHBFHIJIIJJJJJJJJJIHHGHIIIIJJJJJIHGIIJJIJ
@6812356/1
ctccatactttgtttcatttaaatttacgggctatgccatttatcctcgc
+6812356/1
@C@DDDDFHFHFHJJGIIJIGHHIJJIIGIIIJGGIEHHGIIIJGDIIGI
@4249407/1
gcctattaacattatcatcgttctcagcatggtaagaaggtggcggccag
+4249407/1
CCCFFFFFHHHHHJJJJJJJJJJJJJJJJJJJHIJJIJJJGIJJJJJJJJ
@4783216/1
ttttgtttttctctgtgatctgtttcttggcatctatagatgtcggtggc
+4783216/1
@@CFFDEFHGGHHJJHHEJGIJHJJIJGIJJJIIJJIJJJGA?DEI@CFB
@4249918/1
ggtagcgggtcggacgagccgtgccttttattgcttggtgagacacg
+4249918/1
BCBFFFFFHHHHHJJJJJJJJIJJJJJJJJJJIJJHHHHFFFFFFED
@1184697/1
ccggtcttgattttataatttagagacacgtgtacatttcgagagaacaa
+1184697/1
@CCFDFFFHHHHHJIIIHJJJJJJJJJIIIIIHIJIIJIIIGJJJIIIEI
@1184944/1
cggtagcactgagtgacggcacctccgacactgaggtcacggtactcgcg
+1184944/1
@B@ABDEFHHHHH<FHHHIJJJJJJJJIJJJGIJJIFHIJJJ@GIJIIIH
@4250341/1
ctctccgaagggagcttgcggccgatga
+4250341/1
:?@D?D?DDF6DB@<EFGE1C0DGI:FD
@5788704/1
cacaaacattataatagcgttgtctaacgtcggattcaattcggaacata
+5788704/1
@?@BDD?BDFAFBDGHIIIFGGEGHGEFHHIEIDAD@DDHIGCC7BAGH@
@7347421/1
caccattcaatttaaaagaaactgggtgcgtgcaggatcctcgtcattgc
+7347421/1
@?@FFFFDH>FHHHIGGGGGIGHFEFHG=D8:DFGC@FCFGG<8BDFFBF
@6316909/1
ggatattcgtatttgacacagaattcagcgacaaatacttctgcgaagcc
+6316909/1
CCBFFFF>FFHHHJJJJJJHIIIIIJJJJJJIJIJJJJIJJJJJJJJJJJ
@1698141/1
gccagatgccaaagttcttgatcttcactgggctcttctctgggatttcc
+1698141/1
CCCFFFFFHHHHGJIJJJJJJJJJJJJJJJHJJJJJJIJJJJJJIJJJJJ
@656396/1
cggcacctccgacactgaggtcacggtactcgcggtacatgttgtgtaca
+656396/1
CCCFFDFFHAHFDHIIIAHGEEGHAFBDFFHEH>67;ADHCEGGEDE@HH
@7348650/1
gattttaatgttattattacagcatacataataaaattagaggaagtagg
+7348650/1
@@CFFFEDHHFFFHIEIIGJHGIGHIJJJJIJIGGIJJIJIIGDHIHGIG
@2219636/1
tgcccatcaatttatcttcaaatgacgacaccacagttccagtctcaggc
+2219636/1
<@@FFFFFHHHHHIJDHJIJJJJIGIGIJJIJIJJJJJJJJJHIJJJJID
@7348806/1
ctttctttaattctttagttttaagttagttttcatcttaagttcggaaa
+7348806/1
@@<AADDDD?CF:EGICFFHHIFEEHHIIGHIIEGHGEIF>F?@CAFFEG
@1699015/1
ccacaatatattcgtgaaaaccgcatccaactcggatcagccgtttctga
+1699015/1
CCCFFFFFHHHHGJIJJIJIJJJJJJJJJJJJJJJIJJIIJJJHIJJJJI
@3236311/1
tacagcatacataataaaattagaggaagtaggtgctgggcctcttgtat
+3236311/1
C@@FFFFFHHHHHJJIIIIIJIJIGIGHIFHHIHGHIIGGBHEHHIJGHJ
@141718/1
gtcgccttgagaagcagacacaagcttcttctgtttgtccgtcaaag
+141718/1
?;?B:DDDB>F:?FHHGEEEHIEHICHFGHIIGHHIIIIBHGGGDHE
@657450/1
tcacggtactcgcggtacatgttgtgtacacctgagcgagactcataacg
+657450/1
CC@FFFDDDHHGGIJCFEGIJIJIGGGIGIGIIB@GIJJJAHIJIIJII@
@1699851/1
ctttggtttacgttccagttctcgattatcgaacttctcgccatgagtaa
+1699851/1
CCCFFFDFHHHHDHIIJJIJIIJJIIJJJIJJIJJJJIJIJIIIJHFGGG
@657919/1
cgttcacattgacaaacttaggtttgcttacagccattcccaactgtcct
+657919/1
:?8?BDADFF8BFBBGIIE4C<FBFFCBFHDE93?8CFFID<C;39:?DF
@1700165/1
tcttcatctgatcaaacgctattaattcattagcgaaaaacttatttttc
+1700165/1
CCCFFFFFHHGHHJJJJJJJJJJJJJJJJJJJJJJJJJJJJJJJJJJJJI
@3237331/1
ggttaatcagactatagttagtatagttataagactcagattgccatctc
+3237331/1
BCBFFFFFGGFBDHHGHFJGIHIJIJFJJJIIJJJJJIIIIJFGIIIIJH
@142603/1
gtttattttgtttttctctgtgatctgtttcttggcatctatagatgtcg
+142603/1
CCCFFFFFHHDHFJJJJJJJHIIIJJJJJJJJJHIJJJJJJJJIIJIGHI
@658484/1
cggttgggcagtagtgtgagtgcatcaagttctcctgcttcatacaacaa
+658484/1
CCCFFFFFHHHHHJHIIJJJHHJJJJJJJIIJJJJIJJJJJJJJJJJJJJ
@658526/1
ggcctcttgtatgcgaaggtgttgaggcgcttgtggtggtgcacgcgctt
+658526/1
@@@DDDDDHDBHHGI?ECG3AACFIECHHHBDB9B;FGH6C>;@FGHB9<
@7350879/1
cctttcttttgcgagctgctgccgaaagattagagtcgtcttctacttct
+7350879/1
CCCFFFFFHHHHHJJJJJJJJJJIIIJJJJJJJJJ@HIIJIIJJJJJJIJ
@2221802/1
ctccgattgagtttgtgatggtgcctctgtaggagtttcgggctcgggtt
+2221802/1
@@@DDD;ABADACFB:E><DF:AFFEGFGIE>A?ECFEFFFIIIF:FF@F
@3758763/1
gcaacgaattttttagctattgctagtacttgctcgaataggaagtaatg
+3758763/1
CCCFFFFFHHHHHJJJJJJJJJJJJIGIJJJJJJJJIJJJJJIIIFHIJI
@2222001/1
tcaaactgaacctaggtaatccctttatttcttctttaataggacaagcg
+2222001/1
CCCFFFFFGHHHHJIJIJJIJIJJJJIJJJJJJJJJJJIIJJJGIJJJII
@1700739/1
gtttgtttcatgtcaatcggttcataaataaaaaagttatgtcaaattaa
+1700739/1
@@CFFFFFHHHHHJJJJJJJJJJJJJJJJJJJJJJJHIJJJJJJJJJJJJ
@3238104/1
ccctgctattttttttatttttattttcaatgtacagacagcacttttct
+3238104/1
CCCFFFFFHGHHGJJJIIJIJJJJJJJIFGIJFGGIJJJGJJIJIJJJJI
@4251793/1
ctcagggtctgtggcgaagttttgttcacgttctttgcttgaacacactg
+4251793/1
CCCFFFFBFHHFHJJJJIJHIJJJIJJJJJGIIJJIJJJJJJJJJJJJJJ
@2222176/1
gcgacatgtaagagttcaatggggaagtaaatgcatctgtccttatttcc
+2222176/1
B@CFFFFFHGHGGIIIJGJHIJIJIJJIJIJFIJIIIIIJJJJJJJJJJI
@2733548/1
ggcgatcatgtcgatggcttggtttattcccatcagtttggagttcacct
+2733548/1
CCCFFFFFHHHHHJJJJJJJJJHHJJJJJJJIIJJJIJJJJHIHIHJJJJ
@3759416/1
gcctcttgtatgcgaaggtgttgaggcgcttgtggtggtgcacgcgcttg
+3759416/1
CCCFFFFFHHHHHJJJJJFGHHJIJJIJJJJJIIJGIIHIJJIJJJHFFD
@2222949/1
gtgctgggcctcttgtatgcgaaggtgttgaggcgcttgtggtggtgcac
+2222949/1
CCCFFDB=FDHDHIJHGHIGIACGHEFFFHIIJCHGGIGJGGCFHBHEGG
@6815062/1
catacataataaaattagaggaagtaggtgctgggcctcttgtatgcgaa
+6815062/1
@@@DFDDFDDHBD?EFEFGEHDDFFFHFE>E?<FFHEFDGIE<DFE@GB:
@3759838/1
gtcctttctaaggttctaaactatatctgtaccaaatttcaactaaatcc
+3759838/1
CCCFFFFFHHHHHFHIIJJJJJJJJJJJJIIJJJJFJJJJJJJJJJJJJJ
@2223277/1
cttgggcagagggaatctgattgtgctgttgtggaactgcttcacctgtg
+2223277/1
CCCFFFFFFHGHHHGHGIJIIHJHJJJIHIJHGIGIJJJJIIJJGIECGH
@6815308/1
gttgaggcgcttgtggtggtgcacgcgcttgggcagagggaatctgattg
+6815308/1
CCCFFFFFH>HHHGIJJJJIIJJJJJJJJJJJJJJJJJIJHHHHFFFFFF
@1701857/1
ctgttgtggaactgcttcacctgtggccggcggcacgcagacgccttgat
+1701857/1
@CCFDFDDHDHFHHIIIEHCHACCEHHGHIAAGEGH<BEFBC@BDBBDDD
@144443/1
ctgctgtctgtggagctgatgcttgctgggcctcagctgttggagctggt
+144443/1
@CC<DDFFDFHGFGHGIJIIJIIIGIEHGEHIJGDGHJIGHGCHGCGGGG
@3760302/1
gtcagctgttccacttcatcatcagggatcttgccgtcatgcagacggtg
+3760302/1
@@@FFFFFFHHHDBFHIIIGEIJHGDHBGHEHDIJJGGIIJJIGIIIJ@F
@4784828/1
gagactcataacgcagccagatgccaaagttcttgatcttcactgggctc
+4784828/1
@@@BDFFFHHDHFGD@<BG>@E>DGGEDE1?CCGCG9B<DDGE<B;AFCF
@1702634/1
cgtatttttgttgttttttcataccgtcattatccctattgaaaacaact
+1702634/1
@@?DFFFDHHCFHEHIGIJGHHHGGGFHGGIJJJJJHIIJIJIGJIIIIC
@2735763/1
ggctcctcaacagacacagagctctgtgacggctcttcttctttctgtac
+2735763/1
CCCFFFFDHGHHFIIIJIIEHIJJIHHGEFHGGGIJGGHIIJIJIIIJII
@4785535/1
cagcatacataataaaattagaggaagtaggtgctgggcctcttgtatgc
+4785535/1
CCCFFFFFHHHHHJIJJJJJJJJJJJJIIJJIIJJJJJIJJJDIJIJJJJ
@5297255/1
caccttcaaacgcaacgaattttttagctattgctagtacttgctcgaat
+5297255/1
@BCFFFFFHHHHHJJJJIIJJJJJJJJJJJJJJJJJJHJJJJJJJJJHII
@2736228/1
cacctgtggccggcggcacgcagacgccttgatgacctccactttgatga
+2736228/1
CCCFFFEFHHHHHJJJJJJJJJJJJIHHHFFFFFEEEEEDDDDDDDDDDE
@2736434/1
ccggtactaacgatcaaatcgatcatgggtccataat
+2736434/1
?@@AA@DDDFFFDFF?EE<<F<FE1?498DFFFC9:B
@5298093/1
ggtggtgcacgcgcttgggcagagggaatctgattgtgctgttgtggaac
+5298093/1
@C@FFDDDHHHHHIGGHIJJIJGIJJJJJIJJJIJJHGHHICFIGIIIGJ
@4253889/1
ccttctacagatttattatagcctgcgacttcgttcgtgtggaatagtga
+4253889/1
CCCFFFFFHHGGHJIJJIJIGGHIJIIJJJJJJIJJJHJIIJJJJJJGHI
@5791983/1
atcacgtcgaacactattctatgcttataccattaatctccgccactatt
+5791983/1
@CCFFFFFHHHHHJJJJJJJJJJJJJIJJJJJJJJJJJJJJJJJJJJIJJ
@1187695/1
gccagatgccaaagttcttgatcttcactgggctcttctctgggatttcc
+1187695/1
CCCFFFFFHHHHHJIIJJJJJJJJJJJJJJJJJJJJJJJJJJJJJJJJJJ
@6319909/1
cgggacttagccacaatctggtctggagagaagatcctcatcttgtatag
+6319909/1
CCCFFFFFHHHHHJJJJJJJJJJJJJIIIIIJJJIJJJJIJJJJJHJIJI
@3240144/1
cgaatgtgctcttgaggtacttgaacatgggctccacttggtcaggcccc
+3240144/1
CCCFFFEFHHHHHJJJJHIIJJJJJJJJJJJJJJJJIJJJJIJJJJJJJJ
@6816521/1
caccagtggtcttcttgaacttcttcaattgacgcaagaagtaccagaaa
+6816521/1
CCCFFFEFHHHHHJJJJJJJJJJJJJJJJJJJJJJJJJJJJHIJJJJJJJ
@7865899/1
cactgagtgacggcacctccgacactgaggtcacggtactcgcggtacat
+7865899/1
CCCFFFFEHHHHHIJJJJJJJJJJJJJJJJHIJJIJHGIJJJJIHEFFFF
@6320566/1
gagtgagcacgggctctgtgcctggctcccatgtcacggtagcactgagt
+6320566/1
?@@ABDDFDFFHDEHEBAFHFGGFHGICGCBDFBFHEGIFBHHG>BB@C4
@1706149/1
gcaagaagtaccagaaacgggacttagccacaatctggtctggagagaag
+1706149/1
B@@FFFFFFFHHHIGGIJJIGGJJJJIJJFIIIJJJIIFGIGIHIBFDEH
@2224836/1
ggtgaatttgtggcctggcgttgagggcaagttcatgcgtttttgctctg
+2224836/1
@@;?DEEFHHHFAGGHGICHHGBGGHHEGIIFHIIIIIIIIIIIIGGGGI
@2224848/1
gataaagataagtataggctcaaaacctaacgacatcaatcaccagctta
+2224848/1
B@BFFFFFHHHHHHJJJJJJJJJJJJJJJJJJJJJJJJJJJJJJJJJJJJ
@7866271/1
ggaaggaagatgcctcatcacaacatctaaagctaagatggcatcatatg
+7866271/1
@@@FDBDFFFHGBHGFHHEEDHBFHGIIIIIDGHIIIIIIIIIIIIIEHI
@2225057/1
cgaaggtgttgaggcgcttgtggtggtgcacgcgcttgggcagagggaat
+2225057/1
BB@DFFDDFFHHHIGIJJJJJGIIGIHIJIJJJJJJJIIJJHEEFFF<BE
@6321188/1
tgccagatgccaaagttcttgatcttcactgggctcttctctgggatttc
+6321188/1
CCCDFFFFHHGFGJJEBHGIIIJIIIJIJJJGGGJIJIIJIIGIEGGGII
@2225411/1
gtgctgggcctcttgtatgcgaaggtgttgaggcgcttgtggtggtgcac
+2225411/1
@@@BDDBDHFHHHGHJJGGGGCCFH:CGHIEHHGGFIGIHGI@CFIIIAH
@2738355/1
cgatggtagaataaggattaaaaataaacttaaagattattaataagaaa
+2738355/1
CC@FFFDDHHHHHIJJIJJJJJJJJJJJJJJIJIJIJJIJJIJJJIJIJJ
@1189353/1
atccactcttgctccatggtccaggagcagcagcgtgcgcaggttcaggc
+1189353/1
CCCFFFFFHHHHHJJJJJJJJJJJJIJJJJJJJJJHHHJJJJJHIJJJJI
@3762771/1
gacgtccgaaacatcaaatatcttgacttggcaaagagttgtcgatatgt
+3762771/1
BCCFDFFFFHHGGIJIJFJIIHGIJJIJJJJJIIJIHHDGGJJIEHIIJH
@145017/1
cagtggtcttcttgaacttcttcaattgacgcaagaagtaccagaaacgg
+145017/1
BB@DDFDDDHHHHJIJJIIJIGIIJJJJJJIJIJJIJIHHIJIIJIJJJJ
@660522/1
cggaaagattataatatttctttagtttaagtccgtttttaaactatttt
+660522/1
CCCFFFFFHHHHHJJJJJJJJJJJJJJJJJJIJJJIJJJJJJJJJIJJJJ
@4254630/1
cccaactgtcctccggtactaacgatcaaatcgatcatgggtccataatc
+4254630/1
CCCFFFFFHHGHHJJJFHHIJJJJJJJDGIHHIHHJIJJGJDGHJJJJJI
@4787938/1
ggacaaaattgtgaatctaaaccattctcagatccccttgaacacacaca
+4787938/1
@@@FFFFFHHHHHEGIIIJJJJIIHJJJJJIHIJJJJIJJJJIIIGHIJJ
@4254668/1
ccctgacacctcacccagggcgggatatggaattttaatttatgccccct
+4254668/1
@CCFFFFFHHHHHJJJJJJIJJJJGGIIJJHHHHHHHFFFFFFFEEEDDD
@145436/1
cttgtccacttataagataaccgggcgattatttactttgacaccacttt
+145436/1
CCCFFFFFHHHHHIGJGGIEHIAEHIIGIJJJJJIJJJIJGIIIIJJJJJ
@2226225/1
cgctctccgaagggagcttgcggccgatg
+2226225/1
@??DDDD?FFAF:1:@E@<CFAF@@D:0?
@2226282/1
ccatattcaaatgggaagtggtgataaagataagtataggctcaaaacct
+2226282/1
@@@DADBDDFHFDDGFBAHCGHHIIDHHGHGCEECEGDBAFFEBGHIICB
@3763578/1
gccagatgccaaagttcttgatcttcactgggctcttctctgggatttcc
+3763578/1
?@;?B?DDAFFDDB<C:EH@HFIDCFDAHHB@9CFGFB9?CF<FEFB?FA
@2226668/1
gtctgtttgtctgtttgtctgtttgtctgtttgtctgtttgtctgttcgt
+2226668/1
CCCFFFFFHHHHHGGIJJIGGHIGHHIJJJJJJIGIIJJJGGICHDHHGB
@146883/1
gggatcctaacttcgcaaccactaattccagtgataaattcactctagca
+146883/1
CCCFFFFFHHHHHJJJJJJJJJJJJJJJJJJHHJGHGIJJJJJJJJJIII
@3764894/1
ctgagcgagactcataacgcagccagatgccaaagttcttgatcttcact
+3764894/1
CCCFFFFFHHHHHJJJJJJJJJJJJJJJJJJJJJJHJJJJJJJJJJJJJJ
@4256386/1
ggcggccagaatctagacatgcacagctcttgcagccatccaacgggatt
+4256386/1
CCCFFFFFHHHHHJJJJJJJJJJJJJJJJIJFHIIJJJIJJIJIJJJIJJ
@2227882/1
gtgctgggcctcttgtatgcgaaggtgttgaggcgcttgtggtggtgcac
+2227882/1
CCCFFFFFHHHHHJIJIJJJJGHIJGHHIIJJJJJJJJJGIJJIJJHJIJ
@2227946/1
gttttttaaactcatattttcatggtaccaagttatgaatttttcaaatc
+2227946/1
@BCFFFFFHGHHHJIJJJJJJJJJIJJJJIIIIIIJJJIIJJJJJIIJJH
@2228187/1
tgtacacctgagcgagactcataacgcagccagatgccaaagttcttgat
+2228187/1
@@?DFFFDHHHHHJIJIIIIGIIGHGBHHIGGICEGGGHIIJ?FFHHIGE
@4257077/1
ccagtactttagctttgacagtgtaaaacttctcggaaatctccaatcca
+4257077/1
@CCFDFFFHHHHHJJJJJJJJJGIIIJJJJJJJJJJIJIJJJJJJJIGHG
@3765761/1
ggcctcttgtatgcgaaggtgttgaggcgcttgtggtggtgcacgcgctt
+3765761/1
@C@DFFFDHHDFHIIBFGG<AAEEDEA?FEGGGHGII?FHEIDDGBHHDC
@1707252/1
ggcacgcttgcgcatgacatctatacatgccattggcgttcaaaaggtta
+1707252/1
@<@DDDD>CDFFHIEIHBGHGGHHG@BFFHCHCGBCD?8DDFG<BCG8@F
@7356187/1
ggccaacagattgtttgagatgtttgtgaaactgcgacaccttgtggctg
+7356187/1
@7;:DBDDB;DFF?CEE9AEBFFHE><<FHFGCHIBGIIIII@99?B2@F
@6818028/1
gtagcactgagtgacggcacctccgacactgaggtcacggtactcgcggt
+6818028/1
B@CFFFFFHHHHHJJJJJIJJJJJJJJJJJJJJJHIJJJJFHIJJJJHFD
@7356255/1
acagacgaacagacaaacagacaaacagacaaacagacaaacagacaaac
+7356255/1
@CCFFFDDHD>AFHIHIJJGCG@HIGHEIIGJIIIGGH@FGGDHCCFDH2
@2739018/1
gcgcttgtggtggtgcacgcgcttgggcagagggaatctgattgtgctgt
+2739018/1
CCCFFFFEHHHHHJJIIJJJJJJJJJJJJJIJJJIJIJJJIJJJJJJJJI
@1707609/1
acgcgcttgggcagagggaatctgattgtgctgttgtggaactgcttcac
+1707609/1
CCCFFFFFHHHHHJHIJJGIIIIJIJJJJJJJJJJJIJJJJJJJJJJJJJ
@6322271/1
cagattgtttgagatgtttgtgaaactgcgacaccttgtggctgtgactt
+6322271/1
CCCFFFFDHHHHHJJJIJJJIJJJJJJJJJJJJJJJJJIJJJJJIJIJJJ
@6818685/1
ctgctatttattttttctatattttcaatgaacagaatt
+6818685/1
@@@DDD:DHGFHB@GGAFEH@EEEHCFIICHB?GF;@CC
@5793170/1
gtctgattctgtgatagtgaatacaagatcgtggggtgggcccaccaggc
+5793170/1
?@@DDEFFHHHFDBFHIHEHICIGIIIFGHGHGABG?@6@BGEGBAF@GG
@2739404/1
tctgtacattgaaaataaaaataaaaaaatagcaggggttattgttatgt
+2739404/1
@C@BDDDDHHGHGIIGEEGGGHHJEHHFBG@GHGGGDIDDCHIIFHFHJH
@7868085/1
aataaggattaaaaataaacttaaagattattaataagaaaaaaataatg
+7868085/1
@@@FFFDBFGDHBFEBHEGGIHGHHDEHCGHIGEHGEICDGBCFHIJGEG
@6818924/1
gttgaggcgcttgtggtggtgcacgcgcttgggcagagggaatctgattg
+6818924/1
BBBFFFFFHHHHHHJJIJIIJJJJJJJJJJIJJJJJJJJJHHHHFFFFFF
@3242618/1
ggaatctgattgtgctgttgtggaactgcttcacctgtggccggcggcac
+3242618/1
@@?DDDDEDDFFDHGHHIG@GFGBH@FBDHIIGE@GDC?D?DHGIBB>D?
@7357762/1
ggcacatcaggagaagttggctcctcaacagacacagagctctgtgacgg
+7357762/1
@@CFFFFFHHHHHJJJHIDIJJJJJJJJJJJJJJJJHIJJJJIJIJIJJJ
@1191221/1
caccattcaatttaaaagaaactgggtgcgtgcaggatcctcgtcattgc
+1191221/1
@?@FFADAHF>FDIGGIGIIIIHIIIEGEG?GAGGIDF?FHHEDFEEABG
@7358412/1
ctgtgatctgtttcttggcatctatagatgtcggtgg
+7358412/1
??@?DDDDDFDFF?FBC3EC@BH<FHI>HHCFGB8?0
@7868641/1
atcagcgactgtcacacggtagcggaaggtgggttcgtgaatcatgccct
+7868641/1
C@CFFFFFHHHHHJJIJJJIIJJJJJJJJFHGIFHIIIJGIIIHHHGHHF
@3765945/1
gtcctgctgtttcgtatattctaaattggtttcgttgtatttgtcaatta
+3765945/1
CCCFFFFFHHHHHJHIJJJJJJJIJJJJJHIJJJIJJJJJJJJJJJJJJI
@1708055/1
tgtatacttaattcgatgttatacatatagcat
+1708055/1
@@@D1ADBFFAFFFEA4C;BEEB:CFH>FH<HA
@5795069/1
cggcacctccgacactgaggtcacggtactcgcggtacatgttgtgtaca
+5795069/1
CCCFFFFFHHHHHJJIJJJJGHJJJJGHJJJJJJJHIIJJJJJJIJHHHH
@7870443/1
gtgccttgggaagcctttgtgcgccacatcaatgttgataaaggctttat
+7870443/1
?@?AB>D;:2CD;EF<B>DFEBGEFF13?FEED@CFF<FAFI4BB<DF9B
@2739862/1
gtttatattagttggtgaatacggtctaaccgactaatgtaaatgcgcca
+2739862/1
@@@DDDDDH?DD?DD<CEEGIIHDDHEEGIIGFHGABFGIAGGEIIBFHI
@149602/1
tggagagaagatcctcatcttgtatagaggaggcttgggctcgctctccg
+149602/1
CCCFFFFFHGHHHGIIJJJJJJHGIJJJJJJJIJGIGHIGIIJIJJJJIJ
@5303600/1
tagcactgagtgacggcacctccgacactgaggtcacggtactcgcggta
+5303600/1
CCCFFFDFGGHFFGIIIJJIIIJJJJJIGHHGIGGIJJFFCHIJEHHH<D
@149770/1
cgagactcataacgcagccagatgccaaagttcttgatcttcactgggct
+149770/1
CCCFADFFGHHGHIJJIJJIJGIJIJIJJIGHIJJI<GHIIJGIBDHHHI
@149795/1
ccacttcacgacgcttcagcagagtgcacacaatggtgaactggcgttca
+149795/1
@?7BDAADFFD8@@EFBG@FFCED?:DGEFCFIICEFGF<FCFC2@ABD=
@7870687/1
ggcatagttcctcgacgagcaagtagttcttgaagcacagacacaggtgt
+7870687/1
@@@FFFFDFDFHFIEHIJIJJGGHCHIIJIJIBDFHHJGIHIGICHI=CB
@5795481/1
gttgtggaactgcttcacctgtggccggcggcacgcagacgccttgatga
+5795481/1
CCCFFDDDDHFHGIGIJJJIJJIJFIIJJJIJJJHHFFDDDDDDDD:CCC
@4792349/1
gcctcttgtatgcgaaggtgttgaggcgcttgtggtggtgcacgcgcttg
+4792349/1
@@@DDEFDFHBFDHBHED<C<AFFHEEBHHHIGIGIIIGDG>CHIIEFFC
@4792356/1
ctctggtggaggtttctcctgtgacggcatagccgcagcctccgattgag
+4792356/1
CC@FFFEFHHHGAFHIJJIJGEFGHIIJIIIIGGIIIIJJJGIIJIEHII
@5795748/1
agcatacataataaaattagaggaagtaggtgctgggcctcttgtatgcg
+5795748/1
CCCFFFFFHHHHHJJJJJJJIJJJJJJJIJJIJJJJJIJJJJJJIJJJJJ
@1709054/1
ccaacatatctccgctactaggaagaactgaggctgatcctggttcctat
+1709054/1
CCCFFFFFHHHHHJJJJJJJIGEEHEGIJJFIIIJJGIJJJIIFHHHIIJ
@1709198/1
gttattgttatgtcgatgtcgaacccaaaaatgtaattaacttttttttt
+1709198/1
BBCFFFFFHHHHHIJJJJJJIJJJJJJJJJIIIDGIIJJJJJJIJJJJJH
@4792972/1
ctcctttcttttttggtggcttccccattttgacagcgtcttacttcacg
+4792972/1
@@@;DDD?FFBDHGGBEAFEDGHIID?BFBGICGGBFG8BFHFHE>FECG
@5304958/1
gtcgatatgtggatgtagctgccattatgtagactgttgtgttgaccaat
+5304958/1
CCCFFFFFHHHHHJJIJJJJJJJJJJJJJJJJJJJJJJJIIIJJJJJJJJ
@151284/1
gtcgatatgtggatgtagctgccattatgtagactgttgtgttgaccaat
+151284/1
@8?BDBDDDFFACEHEHGEIIEHIHICHIAHHGIDIGGFDDHGGGGI<FD
@2229799/1
atcttgtatagaggaggcttgggctcgctctccgaagggagcttgcggcc
+2229799/1
@@CDFFDDFFB>FEDHIHGG<CGGGGEIIIE?DGII0DBEHIICCGGHDD
@666276/1
gcaagaagtaccagaaacgggacttagccacaatctggtctggagagaag
+666276/1
CCCFFFFFFHHHHJJJJJJJJJJJJJJJJJJJJJJJJJJJJJIJJJJJJI
@2229865/1
cgaaggtgttgaggcgcttgtggtggtgcacgcgcttgggcagagggaat
+2229865/1
@@@DDF=BFFHFHIDIJJJJHIJIGGIIJJIIJJJJJJIIIHHFEDFAEE
@666417/1
gcaaagttaaccatcttgtattcaaaagaaaacctagaatcactggttca
+666417/1
CCCFFFEFHHHHHJJJJJIJJJJJJJJIIJJJJJJIJJJIJJJJJIGIIJ
@4794266/1
gtagcactgagtgacggcacctccgacactgaggtcacggtactcgcggt
+4794266/1
@@BFFFFFHHHHHJJIIJIJJJJJJJJJJJJIIJGHHIJJHIIJJIJHF?
@7359816/1
cagagggaatctgattgtgctgttgtggaactgcttcacctgtggccggc
+7359816/1
CCCFFFFFHHHGGJJJJEIIIIDHHFHGIJIIIJJIJJJJIHIJIIIIEE
@2230662/1
tggagagaagatcctcatcttgtatagaggaggcttgggctcgctctccg
+2230662/1
@@@DD>B:?D?F?FGHBHBFHHHCHEHBHHEGIGIGIIIBG8DHG?HAB5
@3769486/1
aggtaatattattaaacgaagaacatgcggctgaattgcagcatcttgtc
+3769486/1
B@CBDDFFHHHHHIGIIJJIJIJGIIIJGIJIIJJJIJJFJIJFIJJJHC
@5306490/1
ggcaaagagttgtcgatatgtggatgtagctgccattatgtagactgttg
+5306490/1
CCCFFFFFHFFHHIIIJJJJHHJJJJJJJJJJJJJJJJJJJJJJJJJJJJ
@4795323/1
cactattctaggattgtgtaggtaatattattaaacgaagaacatgcggc
+4795323/1
CCCFFFFFHHHHHJJJFHHJIJFHJIJJJJJJJJJJJJJJJJIJJIJIJJ
@153648/1
ctcataacgcagccagatgccaaagttcttgatcttcactgggctcttct
+153648/1
@@@FFFDDHHHF8FHEIIIGH>CFGHHEIHIGDF9CDDEHGCEEBFCDDB
@6821316/1
attcaactgtcttgttaatgcctggccctcagcgacatgtaagagttcaa
+6821316/1
<@@DD>DDBAFHHIIIIIEHIGC<;EBG;C;?E<FGIG@DFHEGG?DG@B
@6821345/1
cttggcagtagtctaggttcttatcaatataaagggctccgaggaaagct
+6821345/1
@@@DDDDDFFFF:EGGE2A<IHIIIIEH@HDEHIEDEG?GEEEEDFFF>F
@6821408/1
ccgacgacgacactgtacagttagaaatgttacaacctctatactttgca
+6821408/1
CCCFFFFFHHHHHJJIIIJJIJJJJJJJJJJJJJJJJJJJJJJJJJIJJI
@6822004/1
aggcgcttgtggtggtgcacgcgcttgggcagaggg
+6822004/1
??;;DA?DF:CF:E?GBFE<1C?:D60?828@F@;:
@1710167/1
ctggagtgccgtatcccgtgtcatcggcaatttccgagagcagttcgtgt
+1710167/1
CCCFFFDEHHHHHJJJJJIJIJJJJJJJJJJJJJJJJJJJJJJIJJJJJH
@6822275/1
gcgggggtgacatcggacttaatacaaggaaactgtttagactggttaca
+6822275/1
@@CFFFDDFHHGHJGIFHIGIIIJJFHHEEFDCEF;CACECACDD;;CCA
@154908/1
ggtgttgaggcgcttgtggtggtgcacgcgcttgggcagagggaatctga
+154908/1
@@?BDD?DFBHHAGHIHGICFF88DHIG?D0AFC;@>EECEEE9?DDECA
@2742204/1
gccagatgccaaagttcttgatcttcactgggctcttctctgggatttcc
+2742204/1
@@@DDDADFFF:AEABAFAGC@FHEH@FE?3BC?B@<CBAFB3DHB9FGI
@1193094/1
gtgcacacaatggtgaactggcgttcatgcggcaaacgcctattaacatt
+1193094/1
@?@BDDFFHHHDHHIGFHIIICGEGHHIIEGGHIIIIIIIIFIIIIIIII
@2233399/1
gtgttgaggcgcttgtggtggtgcac
+2233399/1
@@@=BDAAFFFFDFGBG=1:@CFFCE
@7872806/1
cattcaactgtcttgttaatgcctggccctcagcgacatgtaagag
+7872806/1
@@@FDDDDDDHFBGFEGHGGIIGHBEHHIDHGIGHJJJE@GHA>@G
@1710628/1
ggaagtaggtgctgggcctcttgtatgcgaaggtgttgaggcgcttgtgg
+1710628/1
@@@DFBDDHHFDHGGHGGHHIHIHGJIJGFFFG:C:DGFDGGIEFHIJIC
@4260020/1
gagggaatctgattgtgctgttgtggaactgcttcacctgtggccggcgg
+4260020/1
@@@?DDFDDFFACDB:AEFAFHGBBGHGGIIEGGGHHHIDDDGHIDGABH
@6822772/1
ataaaatcgtagaaaagtgctgtctgtacattgaaaataaaaataaaaaa
+6822772/1
CCCFFFFFHHHHHJJJJHIJJJIJJJIJJHJJJJJJJJJJJJJJJJJIII
@3246065/1
atcttgccgtcattgcagacggtgtggtagcgggtcggacgagccgtgcc
+3246065/1
CCCFFFFFGFHHHIIJJJIJIJBFFFHCFHGGIJ@AGHGHHFFDCDBBDD
@4795407/1
cagcatacataataaaattagaggaagtaggtgctgggcctcttgtatgc
+4795407/1
CCCFFFFFHHHHHJJJJJJJJIJJJJJHIJJHIJJJJJJJJJJJJGIJJJ
@155761/1
cttccatgcaaaatcttatcatgcaaattgttacatttatattaactacc
+155761/1
@@;D1B:??D<D?FCFDG@FHECEHIHIIFHHCHBGCGBGFG@FC@GB??
@4795682/1
gtcctgtggaggtatgattctcatccactcaatcactttgacagcaccta
+4795682/1
CCCFFFFFHHHHHFHGIJJJJJJJJJJJJJJJJJJJIIIJJJJJJJJJJJ
@156258/1
gtctgtttgtctgtttgtcggtttgtctgtttgtctgtttgtctgtttgt
+156258/1
@@@DD=DDDCFD?<CGE;E@E8C?E??EG??EGF?D?:BGFDAGFBGFII
@4795925/1
aaccgattgacatgaaacaaacaccaaatgtaaatttaagcatcccacaa
+4795925/1
CC@FFFFFHHHGHJJIJJJJIJIIJIIIJJGGIJJJJJJJIIIIJJJJJJ
@4796114/1
ggtaggtgtagggtaagacacggatcgcataccgtgaatataagtggcaa
+4796114/1
@@=DBDBDBFHHAFGHGGIGIEGIHHAFHEHEIIFHDGCIIIGIDHIIJJ
@4796163/1
cgtgaaaaccgcatccaactcggatcagccgtttctgagattagcgcgca
+4796163/1
CCCFFFFFHHHHHJJJJJJJJJIJIJJJJJJJJJJJJJJJJJJJJJJJHF
@669248/1
tcccgtttagcagcttcatccagaggcaagcgctccaagttgcttggagg
+669248/1
CCCFFFFFHHHHHJJJJJJJJJJJJJJIJJJJJJJJJJJIIJJJJJJIJJ
@4796334/1
gtcgcttgcggtaccggcgtcggttgcggaaccagcctcgcggg
+4796334/1
@@@A?@?A?@C@@EF:<GFI:@@GHEHBHAA<?;;;;;>A8;;0
@7874333/1
cttctgcgaagcccctgtttgttttatcgtcgccttgagaagcagacaca
+7874333/1
?@@DDD48C<::?FECCA<FG:CGGHIEHHG8DGBGBD92B8BB=C8@GD
@6824273/1
gcctctgtaggagtttcgggctcgggtttactagcctcctccttagaagt
+6824273/1
@@@DFFFFHHHHHAFGGIIIIJIGEGGHGJIJIJHIIJGHHIJJIIHIIH
@4796755/1
catgcacagctcttgcagccatccaacgggattgcccatcaatttatctt
+4796755/1
CCCFFFFFHHHHHIGIIJJJJJJIJJJJJJFIIHIIJJJJJJIJJJJGIJ
@6824606/1
tgttgaggcgcttgtggtggtgcacgcgcttgggcagagggaatctgatt
+6824606/1
BCBFFFFFGHHHHJHIJHIIEFHIJIIJJJJJJJIIJJJJHGHHFEFFFF
@4796892/1
cccacatcaggatgtggattttaatgttattattacagcatacataataa
+4796892/1
CCCFFFFFHHHHHJHIJJJJJJJJJJIIIJJJJJJJJJJJJJJJJJJJJJ
@669974/1
gtgagcatttgtgtgtctgtctgtaagcaacatagattcaaaactgattt
+669974/1
<@@D?DDDHBHFHFG?AG<H>HEEGGCE@GGID<FHHGB>HHCGCH?:FD
@4797142/1
cttacagccattcccaactgtcctccggtactaacgatcaaatcgatcat
+4797142/1
@@@FFFFFHGGGDIGHGIEGHGGIJIIJJBAFCCFFHIGDFFDFCBFGEH
@7875287/1
ggtgcgtgcaggatcctcgtcattgcctggcatacaaggcaaagcaccga
+7875287/1
?<@DD:DAH?C?DA?AE:?F=CGH@FFHIIFICFGGIDCCGCAH9DHC6A
@5798184/1
cgcgcttgggcagagggaatctgattgtgctgttgtggaactgct
+5798184/1
CCCFFDFFDHADHJGIJIGIJGIDGEHHIGIIGI>?DF>BBFBGH
@4797460/1
cctctattgagctactgctgttaagcagaataaaactgaaaaataa
+4797460/1
@BCFFFFFHHHHHJIGIJGJJIJJJJJIGJJJGIGJJJJJJJIJJI
@158251/1
ctctgtgatctgtttcttggcatctatagatgtcggtggcgcacagggca
+158251/1
CCCFFDFFHHHHHJJJJJJJJJJJJJJJJJJJIJJJGHIIIJJJJJJJJJ
@6826030/1
gccccctttaaaaaaagctcgatctcaatttaa
+6826030/1
?@@D?D?DFH8?D@DD<??D1??BEDF<F@EAF
@671154/1
gctgggcctcttgtatgcgaaggtgttgaggcgcttgtggtggtgcacgc
+671154/1
@@@DDADFGGHGHEBHIBG?FBE?E?CFG@C=F0?FDC<CDGA;DE9EGE
@671242/1
gtcacggtaagcattcatcagaatgctatgcaacatcttcatcttagcgt
+671242/1
CCCFFFFFHHHHGJJJJJJIJJJJJJJJJJJJJJJJJJJJJJJJJJIJJI
@158629/1
cggtcaccgaaggcggcggccgcattcggtttaaccgaaaccgaattaat
+158629/1
CCCFFFFFHHHHHJJJJJJJHFDDDDDEDBDDDDDDDDDDDDDBDDDDDE
@671324/1
gtttgtctgtttgtctgtttgtctgtttgtctgtttgtctgtttgtctgt
+671324/1
@@@FFEFBHFHHHBHIIDIHHFHIIIIIIGHIIHIIIGIIGIIIIIGIII
@7361709/1
agggatttaaattccatttccaaatagttgaccatcactcttatatgggc
+7361709/1
?@@B;BD;?F?FH@G>?C?AI@:AF@HFCHB9<9A?1:?B<?GEGEHE>G
@5799073/1
gagacgatttcaccagtggtcttcttgaacttcttcaattgacgcaagaa
+5799073/1
CCCFFFFFHHHHHJJJJJJJJJJJJJJJJJJJJJJJJJJJJJJJJJJJJJ
@2743074/1
cgcgtcacccaggaactccagtcgttcattgtgcttgatatccgactccg
+2743074/1
@@CFBDDDDDF=DGBGIGHGG9FFEHGGCDDDGIIHIG>FBHGFBGHDBF
@3246158/1
cttgaagcacagacacaggtgtcttcaacggaagagattccatttcccgt
+3246158/1
@@CFFFFFHHHGHJJJJJJJJHIJJJJIIIJIIIJIAGIIJIIJJJGGIH
@158911/1
gttcgacatcgacataacaataacccctgctattttttttatttttattt
+158911/1
@@@DFFFAFDDBDAGHHIHCHIIIFGIGG@FGHIIIGIIF?F>FIFIIIE
@1711280/1
gtggtcttcttgaacttcttcaattgacgcaagaagtaccagaaacggga
+1711280/1
CCCFFFFFHHHHHJJJJJJJJJJJJJJJJJJJJJJJHIJJJJJJJJJJJJ
@2743430/1
gtcgcaagatagtgagacattcactttttagtcataatcttcagatactc
+2743430/1
@BCFFFFFHHHHDHGIJJIIJJJJJJJJJIJJJJJJJJJJJJJJJJJJJJ
@6326489/1
caaaaaatcacgtttatacattttttttttaatttttgtgttacgattcg
+6326489/1
@@?D?A@DAF<DDGHBEFFEHEGIEHBGG<;@@AFHCE6@AEHFF=6?C=
@159269/1
cttggcttgagatttgttgcgaccgatgccataaacagtgtgctgggcat
+159269/1
@@@DDDDD??FFFHIIDEF:CEEEGGGHGGGGICEHEG=88=@F@AE@E>
@3246968/1
cggctgaattgcagcatcttgtcgagaacatgaagccgctttggtttacg
+3246968/1
@@@DDDDDFHHBFIEHGEHI@AFHHIFHIIICBCFB@F@@GHIGIGICGG
@2744049/1
tggtctggagagaagatcctcatcttgtatagaggaggcttgggctcgct
+2744049/1
CCCFFFFFHHHHHJJJJJJJJJJJJJJJJJJJJJJJJJJJJGIJJIJJJG
@3247301/1
ctggaatccgtgtcgacggcgatgagagcccacgatgtaagtgcttcggg
+3247301/1
CCCFFFFFHHHHHJJJJJJJJIJJJJJJJJJJJJIJJIGHHHHHHFFFFD
@5800401/1
cgccaattcactgttcattacctgtgaaaactgtccttcagatacacc
+5800401/1
@@@DD@DDF?FFDCCEBEI><CHHHF4?FEFGHCFF<FHHIGHBGI90
@6327367/1
ctcttgtatgcgaaggtgttgaggcgcttgtggtgg
+6327367/1
=??:D?2=A::<<@C12A3A;<FD1DA??DD@?DI?
@160195/1
atacataataaaattagaggaagtaggtgctgggcctcttgtatgcgaag
+160195/1
@@@DDDBDHDFB?EHEHHHI@?CG<HGIGIIIGIIBGGGHHD>FGIG?@G
@4261854/1
ccttaacgtacgattccaacgccccctggcgtaaaataacgtcaatacat
+4261854/1
?@@DDD??2ACFFEDFF<C@@AEGIGI?FEHGECGI@FFG7=@@HEEHDH
@1195273/1
ctgatagagacgatttcaccagtggtcttcttgaacttcttcaattgacg
+1195273/1
CCCFFFFFHHHHAHJJJJJJJJJJJJIJJJJJJIIJJJJJJJJJJJJJJJ
@2744658/1
atttcattgttctcattcgcgtacttttcaaggaacatttgagtggttcc
+2744658/1
111ADBD?ADD:D?BEA4:6F@C@E<EAE@E>DDCDDECB@D;?BD?B//
@2234018/1
ggcagagggaatctgattgtgctgttgtggaactgcttcacctgtggccg
+2234018/1
@@<DADF;FDHHHIB@FHGIGHIHIEHFEHGIIGB?<CD??BFE?DFGGI
@7363196/1
gcttcacctgtggccggcggcacgcagacgccttgatgacctccactttg
+7363196/1
C@CFFFFFFFFDHIIJJJJIIIJIJJGIF=EFFACEEEEEDDDDDDDDDC
@7875867/1
tcagcttaaaatacgtttaaaaaaaatttgtaccaaatacttgatatcgc
+7875867/1
CCCFFFFFHHGHHJJJJJJJJJJJJJJJJJIIJJJJJJIJJJJJJJJJJJ
@7875906/1
cttggttccaattaaactttgggcctgtttcacagtctcgttgacttgct
+7875906/1
CCCFFFFFHGFHHIHIIGGI>FEEHHIIHIIIJJIIHGICHHH@FHB<BH
@2744961/1
cttccagtaaaggttgtgatttttcaccgataacttccaatttgtatttg
+2744961/1
?@@FFDEDFAD>FBGHHIGHFIIGIIDHI@AFHHGGII@<DFGGDHHGGG
@160578/1
cgggctctgtgcctggctcccatgtcacggtagcactgagtgacggcacc
+160578/1
CCCFFFFFHHHHHJJIJJJJJJJJIJJJJJJJJJJJJJJJHIJJFIJJJJ
@1712902/1
ccacaatctggtctggagagaagatcctcatcttgtatagaggaggcttg
+1712902/1
CCCFFFFFHGGHHJJJHIGIJJJIJJJIJIJJJJJJJJGJJJJJJIJJIG
@5310159/1
ccaccattcatttccccagtattattgaaccacatctcaggatgtagtct
+5310159/1
CCCFFFFFHHHHHJJJJJJHIJJJJJJJJJJJJJJJJJJJJJJJJJJIJJ
@1196474/1
tggcgcacagggcacgcttgcgcatgacatctatacatgccattggcgtt
+1196474/1
CCCFFFFFHHHHHIJJJJJJJJJJJJJJJJJJJJJJJJJJJJJJJJIJIJ
@7877073/1
acaatggtgaactggcgttcatgcggcaaacgcctattaacattatcatc
+7877073/1
CCCFFBDADHFHHJJJIGGGHEGHIJIJIJJIFHIGJFGEHHIJJJHIIG
@4799170/1
cctgatagagacgatttcaccagtggtcttcttgaacttcttcaattgac
+4799170/1
?;<DDADDHFHDHEHEIBAHE<GAFGHAHGHIIIECGGH@DHIDHGCHH>
@7877701/1
gtcacggtactcgcggtacatgttgtgtacacctgagcgagactcataac
+7877701/1
@@@DDFFDHHFGHJFHGGHIHJIJIHG?DHIHHIIJJJIJIGEHGHIIJ;
@6826090/1
cattttagatatttgttgttcattcaactgtcttgttaatgcctggccct
+6826090/1
@CCFFFFFFHHFHJJGGHIJDHIIIJIGIIHIJIIIIJIJIJJIIJJJII
@1197509/1
atttaattgatttgtgcacttagcttcgggttggacgaccaaaactgata
+1197509/1
@@CFFFFFDHHHGJFBGHIJJJJIIIIIIIEFHJGGIJGIGJJIJJGFHE
@3773802/1
aggcttcttctttctagtgcctgataagcccagacctagcccaaattctt
+3773802/1
@@@DBDDFDHGFHIJE?<FHHHIGHIEIIGIFIIGIJG>GGEBGEGFGDG
@671973/1
ctcccatgtcacggtagcactgagtgacggcacctccgacactgaggtca
+671973/1
CC@FF?DDHFHFDHFHIIJGIIIIGGHHJGGHHHJJJGGHIG7CGEAD=E
@1715308/1
gtgacggcacctccgacactgaggtcacggtactcgcggtacatgttgtg
+1715308/1
@@@DDDDDFFFDFFEEEFIAGAF10:BBF>GD?B<BAAA;BE>EC;;@D?
@1715500/1
ctgtgcctggctcccatgtcacggtagcactgagtgacggcacctccgac
+1715500/1
CCCFFFFFHHHHHJJJJJJJJJJJGHJJJJJJJJHIJJJJJIJJJJJJJJ
@5800761/1
gggctctgtgcctggctcccatgtcacggtagcactgagtgacggcacct
+5800761/1
CCCFFFFFHHHHHJJIJIJJJJJJJJJJJIJIIJJIJEGHIIJJIIIJJE
@4263907/1
gcctttggcattcccacgacttttatgtccgcttaaataaaatattaatc
+4263907/1
CCCFFFFFHHHHHJJJJJJJJJJJJJIJJJJJJJJJJJJJJJJJJJJJJJ
@6827733/1
gggctctgtgcctggctcccatgtcacggtagcactgagtgacggcacct
+6827733/1
C@@FFFFFC?FHHGIIJGIGGIJHHJJGICFGEGIIJJJGHHGIGGIIJD
@164282/1
tggtggtgcacgcgcttgggcagagggaatctgattgtgctgttgtggaa
+164282/1
@@@DD?=BFHFHDHEGHFGGGHIIIIIIGIJEGIGEFHG@GGDHIIJGD@
@2745506/1
ctttaaaaaaagctcgatctcaatttaaagataagatctgcgacctcgag
+2745506/1
@@@FFFFFGHHFDGEHIIFCDGHIEHGCHGGEGGGEHIGIGGGAAGHGIB
@5802035/1
ggcacctccgacactgaggtcacggtactcgcggtacatgttgtgtacac
+5802035/1
CCCFFFFFHHHHHJJJJJJHJJJJJHHIJJJJJJHIJJJJJJJJJJJJHH
@6328453/1
caggaaaacccaacaaataaactttttaatagacaaatacaacgaaacca
+6328453/1
??<=BDAD?D=DHGGIEFHIGHHHHGIIIIIIEGCCDGHEEHI@FGIEHI
@6328556/1
cactgagtgacggcacctccgacactgaggtcacggtactcgcggtacat
+6328556/1
@@CDDFFAFDDHHIGIIIIGIJIJJIJIJBBFHIJJ?CBFGIIJGE>DFD
@2745980/1
ggtgaactggcgttcatgcggcaaacgcctattaacattatcatcgttct
+2745980/1
CC@FFFFFHHHHHJJJJJIJJJJJJJJJJJJJJJJJJJJJJJJJJJIJJJ
@6328992/1
ggcacgcttgcgcatgacatctatacatgccattggcgttcaaaaggtta
+6328992/1
C@@DFFFFFG;CFIIJEHGGIJJGGIICGIIJIJCHCHGIIJFIIIGGH@
@3776582/1
catctatagatgtcggtggcgcacagggcacgcttgcgcatgacatctat
+3776582/1
@@@DDDD?HFD?HFHEHBG9::CFEBGBGHEHIGICHHE8FE@CEHIGEE
@674893/1
gcactgagtgacggcacctccgacactgaggtcacggtactcgcggtaca
+674893/1
CCCFFFFFHHHHHJJJJJJJIJJJJJJJJJJIJJJIJIJJJJJJJHHFFF
@165872/1
gcacacgcttgggcagagggaatctgattgtgctgttgtggaactgcttc
+165872/1
BCCFFFFFHHHHHJJIGIIJEHIJJIIJJJJJJJJJJJJJIIIIGIIJJH
@165896/1
ctgtacgttcaaacgtatcacacattttctggtcaccttccatgcaaaat
+165896/1
?@@BBD?BFHBDFHBEFA;FGHHEC<CB?FCBFCFEAFGGHHIIICH@GD
@2746963/1
gtaagtcctgagccatagcaaacagccactggcaatgtggatagctggac
+2746963/1
CCCFFDFFHHHHHJJJJJJJJIIJJIJJJJJJJJJJJIJJJJJIJJJJJJ
@5803371/1
gcaagaagtaccagaaacgggacttagccacaatctggtctggagagaag
+5803371/1
@@CDDDDEHHHFHJIIIJJIIJIIIJJGJIIGHGGGIIIHIIIGIEHEGH
@4799952/1
gttcacgttaaaaccaacaacgaaatcgtgttttagaaaaccaaactcct
+4799952/1
@@CFFFFFHHHGHIIGIIJJJIDIIJIIGIHIJIIIJJIIGGGGIJJJII
@167011/1
atctgattgtgctgttgtggaactgcttcacctgtggccggcggcacgca
+167011/1
@@?DDBDDDDDDHDCFHFBHBHIICEABHDC9E?F?FHIII??8<9?<9@
@3250064/1
gggcctgtttcacagtctcgttgacttgctgttagctcattttaacacat
+3250064/1
CCCFFFFEHHHHHJJHIJJJDHICHIIIHJJGIGCHIGJIJJJEGBFDFB
@7879194/1
tacatgttgtgtacacctgagcgagactcataacgcagccagatgccaaa
+7879194/1
CCCFFFFFHHHHHJJJIJJIJJJIJJJJJJJJJJJJJJJJJJJJJJJJJI
@2748492/1
ctcccatgtcacggtagcactgagtgacggcacctccgacactgaggtca
+2748492/1
@@@FFFDDFHDHHJJJJJGHIJJJFGHGEBHIJIIGAGDHIJJJIJJJGG
@2238444/1
gtctgtacattgaaaataaaaataaaaaaaatagcaggggttattgttat
+2238444/1
CCCFFFDFHHHHHJJJJJIJJJJJJJIJJJJJJFGIJGIJIJIJJJIJJJ
@7879651/1
tttatcttcaaatgacgacaccacagttccagtctcaggcacattgccat
+7879651/1
CCCFFFFFHHHHHJJJIJJJJJJJJJJJJJIJIIJIIJIJJJJJJIJJJJ
@5311764/1
tgggcctcttgtatgcgaaggtgttgaggcgcttgtggtggtgcacgcgc
+5311764/1
CCCFFFFFHHHHHJJJJHIIJFHIHJJJJJJJJJJJJJJJJIIIJJJJHF
@4802099/1
catgtcacggtagcactgagtgacggcacctccgacactgatgtcacggt
+4802099/1
=;@B=BBDFACFFII@@FEDH<CFFFEGGFECGIFIIIFFE4B@7@@EE5
@5312144/1
gtggcttggtaggatccaagttgaaat
+5312144/1
@@@DDDD:D2:AFCFFIFIB@F<CHHE
@6330457/1
gtcaaattaaagaatcacgtcgaacactattctatgcttataccattaat
+6330457/1
@@@FFFDAHHHHDFH@DHHECHGCEGGEAEDHFEGBGGGIIHDEGCGD??
@2239577/1
cacatcttcgtcgcgccaatttaggaa
+2239577/1
@C@FFEFFHHHHHJJJJJJJJJJJGIJ
@7880812/1
ccggtaagtttgtcgagtagagccttagctgcggaatgcttagcttcctt
+7880812/1
@@@FDFFFACFHHJIGIHIECHIGHIIIJIIGGHGIICHIIIJHGGHGCG
@7880983/1
gtctgtttgtctgttcgtctgtgcgcgctaatctcagaaacggctgatcc
+7880983/1
BBCFFDFFHHHHHIJJJIIJJIJJJJJJJJJJJJJJJJJJJIJJJJIJJJ
@5312705/1
ctcctcagtaggatggcaaagagacgaagcgcgcgttctcatgtaatttt
+5312705/1
CCCFFFFFFHFHHIGIJIIJJJJIIJJJJJJJIGGBHHIIIJJEIHHHHH
@675360/1
gtggattttaatgttattattacagcatacataataaaattagaggaagt
+675360/1
BBBFFFFFHHHHHHIJIJJJIJJJJJJIJJJJJJJJJJJJJJJJIIJJIH
@5312791/1
ctctgtgatctgtttcttggcatctatagatgtcggtggcgcacagggca
+5312791/1
CCCFFDFFHHHHHJJJJJIJJJJJJJJJJJJJGIJJGIJJJJJJJJJJJI
@5803761/1
cttgggtaccgtagcctgtaatttttgtctttcgcgaaatattccgcgac
+5803761/1
CCCFFFDEHHHHHJJJJJJJJJJJJJJJJJJJJJJJJJJJJJJIJJJJIH
@6331203/1
gcatcccacaatatattcgtgaaaaccgcatccaactcggatcagccgtt
+6331203/1
CCCFFFFFHHHHHJJJJJJJJJJJJJIHIJJJIIIJJJIIJJJJJJJIAH
@1717842/1
ttgtttcatgtcaatcggttcataaataaaaaagttatgtcaaattaaag
+1717842/1
BCCDFFFFHHHHHJJJJJHIJJJJJJJJJJJJJJHGIJJJJIJJJJJJJG
@4264635/1
gttcaagttaaccgcaatgttggagcttggtacaaagcaaaggtcgggca
+4264635/1
@@@FFFFFHGHGHIJJIGIJIHGIJJJIJIFGGIDIJHHGEHGJJJFHJI
@1718967/1
aggtgttgaggcgcttgtggtggtgcacgcgcttgggcagagggaatctg
+1718967/1
?B@DDFFFHHHHHJJJJJJJIIIHIIJJJJJJJJJJJJJJGHHHDFFFEE
@6829486/1
cggtacataatgatacgatgcggcttgaacccgccggtgctcttgtagaa
+6829486/1
@@@DDFDEBDH<FDHGIDIII<FFGI0?F?FHG>DAF5;BEEEEE>C@CF
@5804930/1
atcttgttatacgtaaaacaaactcgtactaaggcctaagaacagtacct
+5804930/1
@@?DDDDD<DFDDBBEAFDF:BAAFGIIDGCGIBFDDFEABDGI@09?BF
@1719178/1
gccccttttatcttttgcacctcacgatcgattactactgctttcccaaa
+1719178/1
CCCFFFFFHHHHHJJJJJJJJJJJJJIIIJGIIJIJJJJIJJJJJIICHG
@676874/1
gggttttttaaactcatattttcatggtaccaagttatgaatttttcaaa
+676874/1
BCCDDFFFHHHHHJJJJJJJJJJJJJJHHIJJJJIIJJJIIJJJJJJIII
@4265351/1
cttagcaagtttcttagacttgccagttcccacttcacgacgcttcagca
+4265351/1
CCCFFFFFHFFHFHIEHGIHGHIGGHFHIFIIJJJIIIHGIIGGIJGIIJ
@5805256/1
gtgcgcgcgcttgggcagagggaatctgattgtgctgttgtggaactgct
+5805256/1
@??DDDDDHFFDHEIEIHFHGIGGHIEGIGGG=CFHGFGF=CDHIIEHHH
@5805500/1
cctcgcacgttggcagtaatagtacaagtgaaaagtcacttgccgatggt
+5805500/1
CCCFFFFFHHHGHJJJFHIJIIHIJJIJIJJJJJJHIJIIJJJJJIJJJB
@7367973/1
gccattcccaactgtcctccggtactaacgatcaaatcgatcatgggtcc
+7367973/1
@@@FDFFFHGHHGGIJGIIIIGIJGJIGGGIGI@GHG?BDHBGHIII=BF
@677566/1
gtgggtgtagctttaaggggatctgctgtctgtggagctgatgcttgctg
+677566/1
@@@FF@@@CADHFDIIIIIIAGGIIIIGIIFIIIFGGIGIGCHHIIGHIG
@6830506/1
atagagacgatttcaccagtggtcttcttgaacttcttcaattgacgcaa
+6830506/1
CCCFFFFFHGH?HIJJJJJJJJJJJJJJJJJJJJJJJJJJJJJJJJJJJJ
@6830584/1
agaagatcctcatcttgtatagaggaggcttgggctcgctctccgaaggg
+6830584/1
CCCFFFFFHHHHHJJJJIIJJJJJJJIJJJJJGIJJJJJJJJJJJJJJJJ
@6830623/1
ccaacaaataaactttttaatagacaaatacaacgaaaccaatttagaat
+6830623/1
CCCFFFFFHHHHHIJJJJGIIJIJJJJJJJJJJJBHHGHIHHHGIJGGII
@7368527/1
ctgtacattgaaaataaaaataaaaaaatagcaggggttattgttatgtc
+7368527/1
CCCFFFFFHGHHHIJJJJJJJJJJJJJGGGGDGIJJJJGIJJJJGIJIBF
@7368637/1
cagccagatgccaaagttcttgatcttcactgggctcttctctgggattt
+7368637/1
@@<D?DDDFF:C><EFFEEFFEEH@HIIE>9CFF3CFFFIIB>DGF;9BD
@7881376/1
cttagcttccttcttagagcgtcccgtacccatagcaacaagatcagcga
+7881376/1
CCCFFFFFHHHHHIJJJJIIIHIJJJJIJJJJJJJIJGJJJIIJJJJIJJ
@168560/1
ctgcaaagttaaccatcttgtattcaaaagaaaacctagaatcactggtt
+168560/1
CCCFFFFFHHHHHIJJGIIJIIJIJIJJJJIJJIJJJJJJJJIJJIIJHI
@7369180/1
gttgattttggaatgttttacattggatccgacaaattttcaaattaaag
+7369180/1
@@@FFFFFHGHHHHEHBHIIFGAHF@HGIIGGGIIGGIIIGDGIIICFHG
@2750383/1
ggttcgtgaatcatgccctcaatctgcaccagttcatatttgggcacagt
+2750383/1
CCCFFFFDHHGHHIHGIJJHIGHHHIIIJIJJHHIIIJIJJJGJDIGIIF
@168886/1
gaggcgcttgtggtggtgcacgcgcttgggcagagggaatctgattgtgc
+168886/1
CCCFFFFFHHFFHIJJJIIJJJJJIJJIIIIJIHIJJEIGHHHHHFFDFF
@168983/1
ctccttagaagttggttcctctttacaagtagactcatctttagcacttg
+168983/1
@@@FFFFFABFHHBBHIIGIGHIJGJFIJIGGHIIGGEHIIGIACABFHG
@4803359/1
gggaactcttcaaaaatcaacataatgagctctgcgtttgaatttaatag
+4803359/1
CCCFFFFFHHHHHJJJJJJJJJJJJJJJJJJJJJJJJJJJJJJJJJJJJJ
@6332044/1
cggcacctccgacactgaggtcacggtactcgcggtacatgttgtgtaca
+6332044/1
@CCFFFFFHHHHHJJJJJJJHIJJJJHJJJIJJJJHGIIJIHIIJJHHHH
@169411/1
gtggattttaatgttattattacagcatacataataaaattagaggaagt
+169411/1
@@CFDEDEHA<FHIIGGIIIIHIIGIGIIIEHGEHGGGGFH@GGIID>FG
@4803816/1
cccatgtcacggtagcactgagtgacggcacctccgacactgaggtcacg
+4803816/1
C@@FFFFFFHHGFHIIJJJJIIAFHGIHGHGFHIJJGIIJIJIII@FHII
@1720082/1
cttcagccggctttggtggttctttggctgcctctggtggaggtttctcc
+1720082/1
CCCFFFFFHHHHHJJJGIJIIJJJJJJJJJJJJJJJJGIJHIJBGHIJJJ
@5314249/1
cgattattattatacttatacatcaaataattgtcaacgatttatttcga
+5314249/1
CCCFFFFFGHHHHJJJJJJJJJJJIJJJJJJJJIJJJJJHIJJJJJJJII
@7883164/1
cactgagtgacggcacctccgacactgaggtcacggtactcgcggtacat
+7883164/1
@<;ADDBAFFF??FEHEFHGHGEHGICCEG0?DHIG?CHIIHIIF:=<@B
@1720575/1
gtcttcttgaacttcttcaattgacgcaagaagtaccagaaacgggactt
+1720575/1
CCCFFFFFHHHHHJJJJJJJJJJJJJJJJJJJJHIJJJJJJJJJJJJJJJ
@5314543/1
gcgggtcggacgagccgtgccttttattgcttggtgagacacgagataaa
+5314543/1
@C@DAFDDHHGHDBGHGGHIIIIGICFHBAGEHACDACGIIFHFFFCDEE
@4267414/1
ctgtgatctgtttcttggcatctatagatgtcggtggcgcacagggcacg
+4267414/1
CCCFFFFFHHHHHJJJIJJJJJJJJJIIJJIJJJIJJIJJJJJJJJIJJJ
@678942/1
tgttgaggcgcttgtggtggtgcacgcgcttgggcagagggaatctgatt
+678942/1
@@?DFDDDDFFGGIHHBDGHCFHIJJIJJJJIIJJIIHGIHGGHFFFDEE
@1721283/1
ctgtggccggcggcacgcagacgccttgatgacctccactttgatgatct
+1721283/1
@@<DDDDDD?FHHJGGGGBGGIIJH<ECEFCFD@CCCCEC@CDACDCCDE
@5807417/1
gtacacctgagcgagactcataacgcagccagatgccaaagttcttgatc
+5807417/1
BBBFFFFFHHHHHJJJJJJJJJJJJJJJJJJJJJJJJJJJJHIJJJJJJJ
@1721397/1
gtttggtatcgacccagtaacaccctgctatttattttttctatattttc
+1721397/1
<@<D=DD=BDD?CCE?C<FC<?F7EG;FG9DBC@FHGIGEECHHBFGAHB
@5807658/1
agagaagatcctcatcttgtatagaggaggcttgggctcgctctccgaag
+5807658/1
CCCFFFFFHHHHHJJJJJJJJJJJJJJIJJJJJIIJJIIIIJJJJJJJJG
@4268580/1
ccggtactaacgatcaaatcgatcatgggtccataatcattcctggaatc
+4268580/1
@CCFDFFFHHGHHJJ@FGHDGHJJJIJIJFHHIJJJJIJJJJJIJJJIJI
@7884991/1
ctgcagatgactgtgcatccttgctagtaagtcctgagccatagcaaaca
+7884991/1
CCCFFFFFGGHHHIJJJJJJJJJJJJJJJJJHIIJJJJJJJJJJJJJJJJ
@5808092/1
ccaatcctttactcgaatagtcttttctaacttgaacagtgcgatgtttt
+5808092/1
CCCFFFFFHHHHHJJJIJJJJJIJJJIIJJIJJJJJJJJEIJJGJJHJJJ
@5316325/1
cttgtattcaaaagaaaacctagaatcactggttcaaattcaaataaaat
+5316325/1
@@@FDDFFFHFHFHIIJIGIJJICHHGIGHGIIGIJIGGIGGHHIIDHGE
@680528/1
cgggtgaggatgcactacatttccgtccatcattttgtcaacgaactctt
+680528/1
@@@FDFFFFABDHEHHJJJJIIIIJJJJGIGGHIGIIIIIJJGICGIIIJ
@4269479/1
ctcagcatggtaagaaggtggcggccagaatctagacatgcacagctctt
+4269479/1
CCCFFFDDHHHHHIJJJJFHIIIJIJJJJJJJJJIJJJJJGJJJIJIJJJ
@3780712/1
gggaagggttaggcaacctaatttcgtggattagtagctgtagcttcgtc
+3780712/1
CCCFFFFFHHHHHJJJJJJJJJJIJJFHIHIJJJIJJJJJJJJJJJJJJJ
@170026/1
gtgctgggcctcttgtatgcgaaggtgttgaggcgcttgtggtggtgcac
+170026/1
@@@FFFFD@HFFHJIJIJJJIGIHICDEGIJJJJJJJJIIGECGH@@GGH
@1201014/1
tggcgcacagggcacgcttgcgcatgacatctatacatgccattggcgtt
+1201014/1
@?@FFDFFAHHDHJGIIIGIIJGHIJEHGIIIJJIIIJJIIIIJIIIHEH
@2241464/1
gtggcggccagaatctagacatgcacagctcttgcagccatccaacggga
+2241464/1
@C@FFFFFHHHHHJJJIIIJIGFGIIIIGIJIJHFIJFIIIIJJIGGGIE
@2241484/1
ctgtgatctgtttcttggcatctatagatgtcggtggcgcacagggcacg
+2241484/1
CCCFFFFFHHHHHGIJJJIJIGHGIGIJGJHIGFHIHEHIGIJIGIGGJF
@170346/1
gtttattttgtttttctctgtgatctgtttcttggcatctatagatgtcg
+170346/1
@@CFFDFFHHHHFIIGGGCIHIIFIIJHHIGIJ@FAGIJJIIGGFHHGII
@3781037/1
gtctgtttgtctgtttgtctgttcgtctgtgcgcgctaatctcagaaacg
+3781037/1
C@@FFEFFHHGHHJJJJHIJJJJJGGIGIGGIIGIIJJJJGIJJGEGIJJ
@7371196/1
actgagtgacggcacctccgacactgaggtcacggtactcgcgg
+7371196/1
@@<DDD;DABD<AGG=;E;@EHHDABFGABDG@6DDB0BDAG@E
@3253056/1
cacggtagcactgagtgacggcacctccgacactgaggtcacggtactcg
+3253056/1
@CCFFBDDHHHHGHEFHIIHHIIJJJJJJGGIHGJGIJHIJJIJ@CHIIE
@7371379/1
ctaaggttcaaaactatatctgtaccaaatttcaaccaaatccgtcaaat
+7371379/1
?@@DDD=D?DDBHIIIGHGGHHCFEHGIIIIIHHIIIIDEDGHICHGEHI
@170726/1
cacaacagtaccgaagcgctcggccgatacccaacaaatactaataataa
+170726/1
@8?DDDDDFFF<FE<@F<F;E:@DGE@F6FF9C;CC=EFIDC7.=.=ACB
@7371576/1
gaatctgattgtgctgttgtggaactgcttcacctgtggccggcggcacg
+7371576/1
@@@DDDDFHHHHHIGBHIIFHHH<FGIGHIHGGIIGHFHFHDGGBEABCA
@7372141/1
gtcattgaacaatctcgtatgatgccgtttctgtaccaataggaacaata
+7372141/1
@@@FFFFFHHHFHGGIJBHIGEHIIGGFGHHIJGEHGGGEHGEEHGFHIH
@172116/1
cagcatacataataaaattagaggaagtaggtgctgggcctcttgtatgc
+172116/1
CCCFFFFFHHHHHJJIJJJJJJJJJJJHHIJHIJJJJJJJJJJJJGIJJJ
@4805967/1
gtgggttttaatgttattattacagcatacataataaaattagaggaagt
+4805967/1
BB@FFFFFHDHHHIIEHIIIIEGGHGHGHHEIIJJGIIGIGIJGHJJGII
@4806009/1
agcaaactctggtgccttgggaagcctttgtgcgccacatcaatgttgat
+4806009/1
@@@FFFDFBFHFFIFFHGHHC?AFEGCEEDCFG?DADGIIGIHGIFGHDB
@1723392/1
gctgggtcttacagattggtggaaaccaaaccaaacttctctgccaccac
+1723392/1
CCCFFFFEHHHHHJJJJJJIJJJJJJJJJJJJJJJJJJJJJJJJJJJJJJ
@7886981/1
cgagtgcacaatatccgtgtcgaccactgtgcctggttccacgttatatt
+7886981/1
@CCFDDFEHHHHHJIIJHIIIJIJIIIIJDHIJIJIHGIIIJJHIJJJJJ
@4270833/1
ctgtaatttttgtctttcgcgaaatattccgcgacagatgtctttctagt
+4270833/1
C@CFFEFFGHHHHIJJIIJIJJJJJJIGIIIJJJGJJJIJIGIGJJJHHC
@681908/1
ctcgattatcgaatttttcgccataagtaagcgatcgggctctcaggcag
+681908/1
BCCFFFFFHHHHHJJJJJJJJJJJJJJHIJJJJHIJJJJJJJJJJIJJJJ
@3783677/1
cagcatacataataaaattagaggaagtaggtgctgggcctcttgtatgc
+3783677/1
CCCFFFFFHHHHHIJGGIJJJJJIIGIIJJJGHIJJIIJJIJIJJIJJJJ
@6834950/1
atacataataaaattagaggaagtagg
+6834950/1
???DD>;42:A:<EEEEIIE?:3<:<F
@4271182/1
ctccaatccaaaccgtttgaaatctcggttttgcgagtacttcatattag
+4271182/1
CCCFFFFFHHHHHJJIJJJJJJJJJJJIIIJJJJJIJFGHIJJIIJIJJJ
@3783940/1
ctgtcacacggtagcggaaggtgggttcgtgaatcatgccctcaatctgc
+3783940/1
@CCDFFFFHHGDFHJGIHIJJCGHIGIIIHHIGIHJJGGIIIIJJJJIIF
@172618/1
gcgccaatttaggaagcatgttttcacttgttcgtcgtcgaaatcaactt
+172618/1
CCCFFFFFHHGGHJJJJIGJHIJJJJJJJJGJIIHIJHGJIJJJJJIIIJ
@172716/1
tgattttggaatgttttacattggatccgacaaattttcaaattaa
+172716/1
CCCFFFFFGHHHHHIJJJJJJJJJJJJJJJJJJJJJJJJIGJJJJJ
@682290/1
ggacgtcttccgctttcatcatctataggattgtttatcctgtcaactga
+682290/1
CCCFFFFFHHHHHJJJJJJJJJJJJJJJJJJJIDHIIJJJJJJJJJJJJJ
@3253894/1
gtcacggtagcactgagtgacggcacctccga
+3253894/1
CCCFFFFDHHHHHJJJJHIIJJJJIJJJJHHI
@3253978/1
ctcagatacaccgtcacggaatacaaatatcttcttcggcaatctgcctt
+3253978/1
CCCFFFFFHHHHHGIJJJJJIIJJJJJJJJJJJIJJJJIJJJJJJIJJJJ
@6835519/1
cccgtttccaatctccaagacaggaggctccagtactttagctttgacag
+6835519/1
@C@FDFFFHDDHGJGGIIIJIEGC3?EHG@CFHFEFFDGHIGGFFEAGIA
@4271693/1
taataaaattagaggaagtaggtgctgggcctcttgtatgcgaaggtgtt
+4271693/1
CCCFFFFFHHHHHJJJJJJJJJIJJIIIJJJJJJJJHIJJJJIJJJFHHI
@173091/1
gtttattttgtttttctctgtgatctgtttcttggcatctatagatgtcg
+173091/1
@@@FFFFFHFDDFIIIJJIIJJEIIIIJJIJJIHGIGHGHIJJGHIJHGG
@1203378/1
atttcggatctatagaggctgtcactgcagcgatactgggaacattcgac
+1203378/1
CCCFFFFFHHHHHJJJJJJIJJJJJJJJJJJJIJJJJJJJHIIJIJJJJJ
@7887969/1
ctcgacgagcaagtagttcttgaagcacagacacaggtgtcttcaacgga
+7887969/1
CCCFFFFFHHHHHIJJIIJJJJJJJJJJJJJJJJJJIDHGHFIJJJJJJJ
@682808/1
ccacaatctggtctggggaaaagatcctcatcttgtatagaggaggcttg
+682808/1
CCCFFFFFHHHHHJCHGHIGIIJIIGGGGEIEGIBGDIGIJJGGIIJHIA
@7888441/1
gaggaagtaggtgctgggcctcttgtatgcgaaggtgttgaggcgcttgt
+7888441/1
???DDDDACDAF>EGHH@EEGIGHIIEIIFIEHIGDDF?BFHCBFGHE@D
@6334636/1
atacataataaaattagaggaagtaggtgctgggcctcttgtatgcgaag
+6334636/1
@@;DDDDFHDBDDGIHHBFHA@FGHICHIJIJG7CGGGHIJJCGBGIGGH
@2243851/1
tgaagttttaatattacttgaattacactacatcactagtaggcatgtat
+2243851/1
@@<DD:?BFDAHBGGFBEHC<<EEGEHDHF?9AABFFHB:1C?DFHHBFH
@4272352/1
caccacagttccagtctcaggcacattgccattagtagactgatcagccg
+4272352/1
CCCFFFFFHHHHHJIJJJJJJJJJJJJJJJJJJJJIIJJIJJJJJJJJJJ
@4806909/1
cctctatactttgcattaaaataatgcccattttcacaggcaagggatcc
+4806909/1
CCCFFFFFFHHHHJJGJIEIJJJIIIJIJIJJJJJIIGIJIIGHIIJJGI
@2754537/1
ctgagcgagactcataacgcagccagatgccaaagttcttgatcttcact
+2754537/1
CCCFFFFFHHHHHJJJJJJJJJJJJJJJJJJJJIJHIJJJJJJJJJJJJJ
@2244483/1
gtcgaatattccctgacacctcacccagggcgggatatggaattttaatt
+2244483/1
CCCFDDDDHFHDFBGIIFHGHGGGGGCF7@BDF>8<CC>BD@CECCAECC
@7374249/1
cagcttccctgcaaagttaaccatcttgtattcaaaagaaaacctagaat
+7374249/1
CCCFFFFFHHHGHIJJHIIIGIIJJJJJJJJJJEIJJJJJIIIJJJIJJJ
@7889707/1
gccagatgccaaagttcttgatcttcactgggctcttctctgggatttcc
+7889707/1
C@CFFFFFGGGGGHFHHGJJJJJJJJIIGHHIIIIJJ9DHEHIIJIJJJI
@5316531/1
ggcagagggaatctgattgtgctgttgtggaactgcttcacctgtggccg
+5316531/1
??@D??:?@<FDFFB:C?AACHEHFCH<?CGFIF?FFGFEFFF>DFGFF<
@4808184/1
agtggtcttcttgaacttcttcaattgacgcaagaagtaccagaaacggg
+4808184/1
@@BDFDEFHHGHHJJIJJJIGIHGGJJIJJJJJJIJG?DDHIGIIGHJII
@4273762/1
gtcgtcttctacttctgcttctggcacatcaggagaagttggctcctcaa
+4273762/1
CCCFFFFFHGHHHJIJIJJJJJJJIIIJJJIJJGIGIIFHIJJJJJJJJI
@7890181/1
ggtagcgggtcggacgagccgtgccttttattgcttggtgagacacg
+7890181/1
BC@DFFFFHHHHHJJIGHGIIIIFIIIJIJJJJJIHHHGFFFFFFED
@7890393/1
ccagcatagtaaaggtttctgttactaatcaatcggccttttatatttgt
+7890393/1
@@@DD?DDHFDFBFGAEA?<BAFBH@EHHIIGIE?HBHICGGIICHIIEH
@2756065/1
tggtagtacccttcaggtgaagagaaaaatgaacgtcccacaggggtgta
+2756065/1
@CCDFFFFHHHHHJJJJGHIJIIJJJJIJJJJIJJJJJJJJJJIJJ@FHI
@4808691/1
ctccagtactttagctttgacagtgtaaaacttctcggaaat
+4808691/1
@@@DBDDB?DFHBC<BGGHFHHGBFGHHH@H<E9<2@=CF@4
@6835933/1
ctcttctgctgcaaatgatataagctttccttcatagaaagtatctttgg
+6835933/1
@CCFFFFDHHHHHJIJJIJJJIIIIGJIJJJJBFIGIIFJIGHIHHGGIJ
@4274678/1
aggtgctgggcctcttgtatgcgaaggtgttgaggcgcttgtggt
+4274678/1
?@@BDEDDDBDFHIGEFC@HD@GAFHEHGHHGHCHCH@FFFFCCC
@7375941/1
ccggtactctaagggtgggtcgtagcgaactactagcagacactgtggta
+7375941/1
BCCFFFFFHHHGHJJEGIJHJJJJJJJJJJJJJJJJIJJJJJJJJHIJEH
@1204001/1
gccatccaacgggattgcccatcaatttatcttcaaatgacgacaccaca
+1204001/1
CCCFFFFFHHHHHIJJJJJJJJJJJJJJJJJJJJJJJJJJJJJJJJJJJJ
@2246409/1
ctagaacccaccccgctatgtcaagtcaagatatttgacgttccgacgtc
+2246409/1
CCCFFFFFHHHHHJJJJJJJJIJGIJJJJJJJJIJJJIHGHIJJIJJJJH
@2246637/1
ctcatctttagcacttggttcgtctttgaagattcagatattgatagttt
+2246637/1
CCCFFFFFHHGHHJJIJJIHIJJJJJJIGIJIJJJJIGIIIJJJJIIHIJ
@4809640/1
cttttatgttgggacagctatcttcataaaagctaaacaacatttataaa
+4809640/1
@CCFFFFFFHHHHGIJJIJJJHIIIHJJJJIJIJJJIIJJJIIJJIJIGI
@4809719/1
ctgtgcctggctcccatgtcacggtagcactgagtgacggcacctccgac
+4809719/1
CCCFFFFFHHGHHJJJJJHIJJJJCGHIIIIJJJCDGHIHJHIIIJJJII
@4275280/1
ttgttcttaaacttcaataacgctttatggctacacttcttgacatagta
+4275280/1
?@@DDDFDHHGHFJIGGHJJJJJJJJIGGEEGHIIGJJJIIGEHIJGGFG
@7891584/1
acaagtagactcatctttagcacttggttcgtctttt
+7891584/1
@@@DDD>BBHHADBAFB<BFHHHCCCEHB9E?FFHIG
@7376661/1
cttgtcgagaacatgaagccgctttggtttacgttccagttctcgattat
+7376661/1
BCCFFFFFHHHHHJJJJJJJJJJJJJJIJJJJJIJJJJJJJJJJJGHIJJ
@1204967/1
gtctgtttgtctgtttgtctgtttgtctgtttgtctgtttgtctgtttgt
+1204967/1
@?@DDDDFHHHDHDHHGFHHHHHIJGHIIHGIJHHJJIIJIJIIJHIIJF
@4810486/1
cgggacttagccacaatctggtctggagagaagatcctcatcttgtatag
+4810486/1
CCCFFFFFHHHHHJJJJJJJJJJJJJJJIJJJJJJJJJJJJJJJJHJIJJ
@1205403/1
gaagaagaggagcaaatggaaaaaaaaattggtgaaaagaatcacaagta
+1205403/1
@?8BB?DD?FB?FI@FGBC>ECGCGFGFIEBB9BBFF@;CFF=;@EE@.=
@4276173/1
catacaccaaaatattttttacgatttttgtctgtctgtctgtctgtccg
+4276173/1
CCCFFFFFGHHHHJJJJJJJJJJJJJJJJJJIJJJIJJIJJJJJJGHIJJ
@4276186/1
gtgcgcgctaatctcagaaacggctgatccgagttggatgcggttttcac
+4276186/1
BBBFFFFFHHHHHJJJJJJJJJJJJJJJJJJFIGHIJJIIJJJHIHHHHF
@1205698/1
gtggtcttcttgaacttcttcaattgacgcaagaagtaccagaaacggga
+1205698/1
B@@FFFFFHHHHHJJJJJJJJIJJJIJJJJJJJJJJGGIIIJJJJJJJJJ
@683165/1
ccctcagcgacatgtaagagttcaatggggaagtaaatgcatctgtcctt
+683165/1
@@@FDDDDHHFDFGIIIJJJCHHEIIJIJJHIIGGIJJJJJIJJJGIGII
@4276747/1
cttttgaacgccaatggcatgaatagatgtcatgcgcaagcgtgccctgt
+4276747/1
CCCFFFFFHHHHHJJJJJJJJJJJJJJJJIIJJJJJIJIJJJHGHJJJJF
@683286/1
cttggtttattcccatcagtttggagttcacctttagaagtatgttttta
+683286/1
?@@ADADDHHFDDFCCGBCAIED;FDACHHHEHDGIGDDD:CCC?DDFF@
@6336777/1
cacgcatcgtgaggtctttggagccctgtccaacgg
+6336777/1
7??;ADBA@2<?FFEFBG<FGFCGCC98?DF>A1?G
@4277330/1
agttctcagcttccctgcaaagttaaccatcttgtattcaaaagaaaacc
+4277330/1
C@CFFDFFHH?FHJJJIJJJJJGHIIJJIJJIJJHHIIIGJIJJJIIIIJ
@1726975/1
cgggaattttgtttggtatctgataccgacacatggtaggttccatggat
+1726975/1
CCCFFFFFHHGHHJJIGGHIJIHHIIIIBHGIJJJJHIJJHJHHHIIJJI
@6337060/1
ccattttagatatttgttgttcattcaactgtcttgttaatgcctggccc
+6337060/1
@@@FFFFFHGHFHIIJIIIHGGIIHIGGIJIIIHIGGGIIJJJGJGJDHG
@6337147/1
agcgtctcccaggaactcgagtcgctggtagcagtcggtgagtcggttgc
+6337147/1
CCCFFFFBHFFHFBHGIEGGIFFFHGHGFHIIJJDGIGGEEHGIFH;@GG
@1727309/1
cgcgagatcgggaactatgtggttaaaaccaaaaatttgccggaagtcac
+1727309/1
CCCFFFFDHHDFHJIJJJHHGHGHGIIIJGIJJIIIJGHIJIJIJJGGGG
@4277864/1
taaaattagaggaagtaggtgctgggcctcttgtatgcgaaggtgttgag
+4277864/1
@<??DBDB?F::AE;:<?EHFFH<<8CF<B9?B9:DFFII0:09?BBD8B
@6337420/1
cttgttgttaagaggtgttacctgcaacttggccaggttagggccaacag
+6337420/1
@CCFFFFFHHGFFHJGGEHIIGIJJJIJJIIGJGIJGIJGGIIJIJJJGG
@4278127/1
ggttttttaaactcatattttcatggtaccaagttatgaatttttcaaat
+4278127/1
@@?DDFFFFHFHHIIJGEHGIIIIIIFIHIIGIFFGIGIIIHHIIJJJJG
@1727605/1
ctccagtactttagctttgacagtgtaaaacttctccgaaatctccaatc
+1727605/1
CCCFFFFFHHHHHJJJJJJJJJJJJGJJJJJJJJJJJJJJJJJJJJIJJI
@7894556/1
cctttctaaggttctaaactatatctgtaccaaatttcaaccaaatccgt
+7894556/1
CCCFFFFFHHHCFHJJGGIJJJJJJJJHHJJJIIIJJJJJJJJIJIIIII
@5811844/1
gtcgaacattctatgcttataccattaatctccgcaactatttgac
+5811844/1
@@@DDDD?DFADFHGGHHGI<C<ACEA?HHGE@@<F<GHGFEG4?<
@1727820/1
gttgtggaactgcttcacctgtggccggcggcacgcagacgccttgatga
+1727820/1
CCCFFFFFHHHHHJJJJJJJJJJJJJJJJJJJJJHHFFDEDDDDDDDDDE
@6338107/1
gcctgggatgccacccggcaccactcccgggtgaggatgcactacatttc
+6338107/1
@@@DFDDEBHHHHIHGFEGHJJJIGHAGHIG@FHIIJIJIJGIIIDHGGH
@685203/1
gtttattttgtttttctctgtgatctgtttcttggcatctatagatgtcg
+685203/1
CCCFFFFFHHHHHJJJJJJJHIIJJJJJJJJJJDGGJJJJJJIJJJJIII
@4278974/1
agcatacataataaaattagaggaagtaggtgctgggcctcttgtatgcg
+4278974/1
CCCFFFFFHHHHHIIIIJJJIIJHHGHHIJIJJJIJJIIJJJJJFGIJJI
@4279039/1
catggatttaggagcacgtgcagtaggaaccacagccgttggcgtcgatt
+4279039/1
CCCFFFFFHHHFHJJIJJHIJIJIIJJJJJJJJJJJJJHIJJIJJJJGIJ
@5812740/1
ctcatcttgtatagaggaggcttgggctcgctctccgaagggagcttgcg
+5812740/1
CCCFFFFFHHHHHJJJJJJJJJJHHIIHIJJIIJJJIIIJJJGGIIJFII
@5812759/1
agcgactgtcacacggtagcggaaggtgggttcgtgaatcatgccctcaa
+5812759/1
CCCFFFFFHHHHGJJJGGJJJJJJJJGIJHHIJJJJJJJJJJJJJJHHHH
@6338742/1
ggcctcttgtatgcgaaggtgttgaggcgcttgtggtggtgcacgcgctt
+6338742/1
@@@BDFFFHHGHHIIE@GG3CH?EEGIBEAHG;BDFHHIIIGHIIGFHDC
@7895845/1
agatgaactcccgtcgatgaccagcagaaggcgtgttaccgaccagagta
+7895845/1
CCCFFFFFHHHHHJJIJJIJIJJIIFIGIHIJI@DHHGIHIJGIIIGH=D
@2247818/1
gagtgactttcccgtttccaatctccaagacagg
+2247818/1
=18=BDBDHD?BF@EFBFEGCHHGGHGGHGCH@E
@3257169/1
gtgagaagtgtgataatgtcataaagttgacaataatctataattacttt
+3257169/1
CBCFFFFFHHHHHJJJJJJJJJJJJJJJJJJJJJJJJJJJJJJJJJJJJJ
@1206313/1
tcaacgaataacagttcttcatctgatcaaacgctattaattcattagcg
+1206313/1
@@@DDD;AFHFFFFAC?CEAACDBHEBBEH<F???B@FFA@DHIG@B9?6
@4280158/1
ctggtctggagagaagatcctcatcttgtatagaggaggcttgggctcgc
+4280158/1
@CCFDFDDBHHFHJJIJJJJJJGIJJJJIGIJJJJJGIJJJJBHJFGIGF
@7896487/1
gtcccatttggctttgtcccagtaatctaccccgtcttcaccgctgtaac
+7896487/1
@@@FFFFFFHHHHIIIGHIIIGDGHHIIIIGEGGGGIICDGGEDHIIHGG
@1206488/1
gtttattttgtttttctctgtgatctgtttcttggcatctatagatgtcg
+1206488/1
BBCFFFFFHHFHHJJJJJJJJJJJJJJIJJJJJIJJJJJJJJJJJJJJJJ
@1206547/1
ccaatctccaagacaggaggctccagtactttagctttgacagtgtaaaa
+1206547/1
CCCFFFFFHHHHHJJJJJJJJJJJJJIIIJJJJJJJJJJJJJJJJJJJJJ
@1729946/1
ggaggcttgggcctgttttggtagcggcggcgcggtcc
+1729946/1
?@=:BDDBHFFHFHIIGBHGIFF@<FE6F>HE8>B=;;
@1206647/1
ctgggcctcttgtatgcgaaggtgttgaggcgcttgtggtggtgcacgcg
+1206647/1
CCCFFFFFHHHHHJJJJJJIJJCGGHIIJJIJJJJJJJJJIIHIJJJJHH
@3257624/1
gggttttttaaactcatattttcatggtaccaagttatgaatttttcaaa
+3257624/1
BBCDDFFFHHGHGJJIJJJIJJJIJJJHGHIEHIGIHIJJIJJJJJJIII
@2248350/1
tttctaaggttctaaactatatctgtaccaaatttcaaccaaatccgtca
+2248350/1
@@CFFFFFGFDHHIIIIIGJIJIJGCFGGBEDHIJHIIGIJJGIGJIDHG
@3257719/1
cccgtcttcaccgctgtaaccaccaacagtgacagcacagcgttgttcga
+3257719/1
CCCFFFFFHHHHHJJJJJJJJJJJJJJJJGHIJJIJJJJJJJJJJGIJJH
@4280666/1
gttggagcttggtacaaagcaaaggtcgggcagttcgtcaacaagacatt
+4280666/1
BBCFFFFFHHHHFHJIJJJJIJJJJHHIJJJJJIJJJHIJJJJJJJJJJJ
@2248495/1
gcaagaagtaccagaaacgggacttagccacaatctggtctggagagaag
+2248495/1
CCCFFFFFFHHHHJJJJJJJIJJJJJJJJJJJJJJJJJJJJJJJJJJJJJ
@1730613/1
ctcttgtatgcgaaggtgttgaggcgcttgtggtggtgcacgcgcttggg
+1730613/1
CCCFFFDDHHHDD@FG2CCFGCHGGBFIGHEHED;FHIFHHIIIHFFFAC
@6839403/1
cccagacctagcccaaattcttcttcttcagccggctttggtggttcttt
+6839403/1
@@@FDFFFGFHDHGIJJJIBEHHHIJIJJGGEHGBHIIJJJHHGHHIIJC
@1730920/1
ctctgtgcctggctcccatgtcacggtagcactgagtgacggcacctccg
+1730920/1
CCCFFFFFHHGHHJJJJIJJIIJJJJCGIJJJIJJJIJJJJJIJIJJJJJ
@4812811/1
ctggagagaagatcctcatcttgtatagaggaggcttgggctcgctctcc
+4812811/1
CCCFFFFFHHHHHJJJJJJJJJJJJJJJJJJJJJJJJHHJJJJJJIJJJI
@1207616/1
gtaccacgcctgggatgccacccggcaccactcccgggtgaggatgcact
+1207616/1
B@@FFFFDHHHHHJJIIJJJJJJHGIHGIJIIIJJJJI;@GHGJJJHHFE
@3258519/1
cttcttgaacttcttcaattgacgcaagaagtaccagaaacgggacttag
+3258519/1
@C@DFFFFHHGHGJIIIEIJJJJGIIJJJIJBDHEHIGIJJJJDGIDIJG
@6840120/1
ctattaattcattagcgaaaaacttatttttcacttttaaaaatacatca
+6840120/1
CC@FFFFFDHFGHGGEIIIIGGE<GGGGGIIEG<?FGHIGA9?D@FFGCB
@3787807/1
gcccgttcatgttcatcacccagtcgcgcttggtcgtcttaccaccaccc
+3787807/1
@@@DDFDFFHHHHIIGICIIGBC<AE@EAHEAGIGEHIIGGEGEFCFCEG
@3258793/1
atacataataaaattagaggaagtaggtgctgggcctcttgtatgcgaag
+3258793/1
CCCFFFFFHDDFHHGJIGHGFHIJJJJHGEIJIJIIIJJJIHIJIGIGDG
@4813230/1
ctccttgatgcattgcgtcagaatgcccacctcacgttccgccaattgct
+4813230/1
@C@FFFFFHHHHHJJIJGIIDHICFHIJGIJIIJIJIGIIIJJJJGGIIC
@685990/1
atacataataaaattagaggaagtagg
+685990/1
@@@DBDA>FHB:CFGACGCE;F>AAC3
@3788254/1
attggatctcctcagtaggatggcaaagagacgaagcgcgcgttctcatg
+3788254/1
CCCFFFFFHHHGGJJ<FHEGIGJIIIIJEGHGIIAF:FHIIIEBGEFAHF
@5319125/1
cctttaaaaaaagctcgatctcaatttaaagataagatctgcgacctcga
+5319125/1
CCCFFFFFHHHHHJJJJJJJJJJJJJJJJJJJJJJJJJJJJIJJJJJJJI
@6339489/1
gttcttgtctatgatgtcttgtttgtgttgggtgactgctgtacggaatt
+6339489/1
@?@DFFFDHHHHDCFHCEHHIEHIJIIJIJJJFGFHHEHICFGGGIIGHG
@177230/1
tgaggcgcttgtggtggtgcacgcgcttgggcagagggaatctgatt
+177230/1
@@7DADA:D<FAB=F@7E79E9?D@F??DC9BHH;;=AAHH;=;3;.
@4283043/1
ggtgttacctgcaacttggccaggttagggccaacagattgtttgagatg
+4283043/1
?;1BDDDBBFD?BEAEHD@AFEC?GGC@DGGGIIIIB9?DGFGGHEGGH8
@4283292/1
ggctgcagatgactgtgcatccttgctagtaagtcctgagccatagcaaa
+4283292/1
C@BFFFFFHGFFHIIJIIJJJGHJJJJJGEHGIGIJJHIIIJJJIJJJII
@177597/1
gccagttataaagcatagcccgaagtgctattggcacacaggcataatgc
+177597/1
@C@DDBDFHHFFDHHGIGGGIIIIICFBGHFIGIIIIIGII?GEIIIIII
@5813406/1
aggcgcttgtggtggtgcacgcgcttgggcagagggaatctgattgtgct
+5813406/1
@@@DDDDDAHB;<A@FGGGBFGEBHGIIGHGH?FHIHGIIIIBGIIGC@A
@3259014/1
gccagatgccaaagttcttgatcttcactgggctcttctctgggatttcc
+3259014/1
CCCFFFFFHHHHHJJJJJJJJJJJJJJJJJIJJJJJJJJJJJJJJJJJJJ
@4283547/1
gcacgtgcttgggcagagggaatctgattgtgctgttgtggaactgcttc
+4283547/1
@<@D?=BDFAB=;EGH;?EGGGIICGICHADDEBFGEG??GHIIIII@??
@3259083/1
ggctgggctcgctctccgaagggagcttgcggccgatgacctcatactcc
+3259083/1
C@CFFDFFHHHHHJJJJJJJIJJIIJJJJJJJJJJGHHHHHFFFFFEDEE
@3259446/1
gaggaaacgattgcatctgtgaggggcgtcgggtcacattacatactctg
+3259446/1
B@BFFFFFHGFHHIIIIJIGHIJJJJJIDHIJJDBGHHHHHHFFFFFFEE
@6340645/1
cgcaagaagtaccagaaacgggacttagccacaatctggtctggagagaa
+6340645/1
@@@DDADDH4C<?FFGGGHGGIGHGIIIFEDDBFGIIEGFGHIIECGG;B
@2250053/1
gaggaagtaggtgctgggcctcttgtatgcgaaggtgttgaggcgcttgt
+2250053/1
@@CFFFFFHHHHDHJJJJJJJJJJJHJJJJJIGHJ?HGHIIJJGIJJJJH
@7898878/1
cccaactgtcctccggtactaacgatcaaatcgatcatgggtccataatc
+7898878/1
CCCFFFFFHHHHHJJJIJJJJJJJJJJFGHHFHIIJJJJJJFHIIJJJJJ
@3260206/1
tgctgggcctcttgtatgcgaaggtgttgaggcgcttgtggtggtgcacg
+3260206/1
CCCFFFFFHHHHHIGHIJJJIHHHEGGHIJJJJJJJJJJIJIIJJIJJJH
@2760193/1
ctctggttcgattgggcctcaaaaaatcacgcttatacattttttttttt
+2760193/1
CCCFFFDFHHFHHJJJJJJJJJJJJJJJJJJAGIIJJJJJJJJJJJHFDD
@1208874/1
ctcataacgcagccagatgccaaagttcttgatcttcactgggctcttct
+1208874/1
CCCFFFFFGHGHHJIIIJJJJIGGICFIIIJGJJJIJJJIH>CGIIIIGH
@1208949/1
gccagatgccaaagttcttgatcttcactgggctcttctctgggatttcc
+1208949/1
CCCFFFFFGHHHHJHIJJJJJJJJJJIJJJJJJJJJJJJJJJJJIJJJJJ
@1734520/1
actgagtgacggcacctccgacactgaggtcacggtactcgcggtacatg
+1734520/1
CCCFFFDFHHHHHJJJJJJJJJJJJJJJJHIJJJJIIJJJJJJHHFFFFF
@4814422/1
gtcgacacaaactcgtcgtaacactccacatccaacaaggtcacagtcga
+4814422/1
@@@FFFFFGFDHGHGFHBGGIFIGIIIGIGJGIIIIJFIEBFHGHICFHG
@1734660/1
cttgggctcgctctccgaagggagcttgcggccgatgacctcatactcct
+1734660/1
@@@D?DEFHHHHHIIEIIGIIGHHII@BFHIIIIIIGHHGHHFFFFFFED
@4814482/1
cgctcatcgggaggtgtggcagcctccttgaccattttagatatttgttg
+4814482/1
@@@FFFFFHHHDFGAFAGHJJFIJJJJJJGGIJIIJJJIJJJJJIJFGG@
@1209259/1
gcggttttcacgaatatattgtgggatgcttaaatttacatttagtgttt
+1209259/1
CCCFFFFFHHHHHIJJJIIJJIJJJIJJJJJJJJJJJJJJJJJJJHHGIJ
@1209296/1
ctgctgtctgtggagctgatgcttgctgggcctcaactgttggagctggt
+1209296/1
CCCFFFFFHHHHHJJJJJJJJJJJJJJJJJJJJJJJJJJJJJJJJJJJJE
@7379675/1
cagttataaagcatagcccgaagtgctattggcacacaggcataatgcca
+7379675/1
@@@DDDDDBFDFBHBFG@BAFGBCBCEHHFGIIAHGIIIGIIHGBFGE?B
@2760891/1
caaagataagatgaagaagaggagcaaatggaaaaaaaaattggtgaaaa
+2760891/1
CCCFFFFFHHHHHJJJJIJJJJHIJJIIJJJJJJJJIIJJJIJJGHIJJJ
@4814746/1
gtctgtacattgaaaataaaaataaaaaaatagcaggggttattgttatg
+4814746/1
CCCFFFFFGDHFHIHIGIIIIIIJIDGHGJJJIFIIJIE?FF>?=BDEFG
@5321477/1
ctgggcctcttgtatgcgaaggtgttgaggcgcttgtggtggtgcacgcg
+5321477/1
CCCFFFFFHHHHFIJJJJJJJJFHIIJJJJJJJJJJJJJJJJJJJJJJHG
@5321720/1
cgggcagttcgtcaacaagacattactagctgagaatattttttttccgt
+5321720/1
@@<DFDFEHHGHDGEEGGIEHIIIIIEIIGIEBFD@DEGFDGIIIECHHH
@3260381/1
ctacatcactagtaggcatgtatacatgccattggcgcgagagaacatgc
+3260381/1
BB@DDFFFHHHHHJIJJJJJJJJJJJJJJJJJJJJJJJJIJIJIJIJJJI
@1210185/1
gaaacaaacactaaatgtaaatttaagcatcccacaatatattcgtgaaa
+1210185/1
CCCFFFFFHHHHHJJJJJIJHIJIJGHDHGIIEFHGFHHIIIIGGFDGHJ
@1210484/1
gtcggatccaatgtaaaacattccaaaatcaacaactactaataagttaa
+1210484/1
@@@FFFDFFFDDDFHGGIIGGBHDDEHGGGIIIGHII@@BDDHIGGDFDG
@178759/1
gttaatcagactatagttagtatagttataagactcagattgccatctca
+178759/1
CCCFFFFFGGHHDIEHEHGDEHHIJJJIJJJJJIJJJJIGIIJJJJIIJI
@6842511/1
gtttgagataaaaatgaataaaaataataacataaacgagtagaaattat
+6842511/1
CCCFFF@FDDDDHIJJGGJJJGIJIJIIJJIIIGIJIGGH?@DBDCHDBI
@3261025/1
agcatacataataaaattagaggaagtaggtgctgggcctcttgtatgcg
+3261025/1
CCCFFFFFHGHHGIJJJJJJJJJIJJFGIJIJJJJJIJIJJJJJHIIJJJ
@4285252/1
ccaactgtcctccggtactaacgatcaaatcgatcatgg
+4285252/1
=@@BDBDACBBDDEH@@@HBG?CFDFGIGEFGIG>AHEC
@7381697/1
ataaaattagaggaagtaggtgctgggcctcttgtatgcgaaggtgttga
+7381697/1
@@?DDEFFAB?DB:BBFGEDHHGIHIICGGHEHIFHIIII??DHFF?BFB
@5814694/1
tcccaattaaaccttatattaatacaatgg
+5814694/1
@@?DDDDDFHBD>FHHB@HHIGHIFIEHCD
@1737118/1
acgcaagaagtaccagaaacgggacttagccacaatctggtctggag
+1737118/1
@@@ADADDHHFFHIIIGIIIIIIIIIIIIHDHGIHIIGGGIIGIIDF
@3261504/1
caaagataagatgaagaagaggagcaaattgaaataaaaaattggtgaaa
+3261504/1
CCCFFFFFHHHHHJJJJJJJJJJJJJJJJJJJJJJJJJJJIIGIJHIJJJ
@688762/1
ggtaggtgtagggtaagacacggatcgcatacaccgtgaatataagtggc
+688762/1
@@?DDDDDCFDHB<EDFEHHGHGEF@HI@DDFHGIE?BDHHIG<CD8=B;
@4285714/1
ggggaagtaaatgcatctgtccttatttccgacccacaaacaattaagcc
+4285714/1
CCCFFFFFHHHHHJJJJJJJJJIJJJJJJJJJJJJJJJJJJJIJJJJJIJ
@3261943/1
cggaaagattataatatttctttagtttaagtccgtttttaaactatttt
+3261943/1
@@@DFFD;ADDFBGGEFGFHIIIGHCHHGHIIIIIDHHIIGEIGIHGIII
@6342144/1
ctcagatacaccgtcacggaatacaaatatcttcttcggcaatctgcctt
+6342144/1
BBCFFFFDHHHHFIGIJJIIIIIJJGIJJIJIIJJJIGGGHGIJJJJJJJ
@1210699/1
gacgcgttaacatacgagatcttcgtgcggagataatattttaaagtata
+1210699/1
CCCFFFFFHHHHHJJJJJIIJJJJJHIJJJHIIJJIJJJJJJJJJJIIJI
@3262284/1
gggcctcaaaaaatcacgtttatacattttttttttaatttttgtgttac
+3262284/1
@@@D;?DDDFFF<B:ED?<CFGDBBEFFIEEFD?F@C3=@EFFBA>BDB@
@4816010/1
gcgggtcggacgagccgtgccttttattgcttggtgagacacgagataaa
+4816010/1
CCCFFDDFFFHHHHGGIGHHHIJJJIJJIJIJIJFGIJJJIBEEFDDEEE
@4816039/1
ggagagaagatcctcatcttgtatagaggaggcttgggctcgctctccga
+4816039/1
@B@FFFFFHHHHHJJJJJJJJHIJJJJJJJJJJJJIIJIJJIGIIIIIIG
@1210860/1
cccatgtcacggtagcactgagtgacggcacctccgacactgaggtcacg
+1210860/1
@CCFFFFFHHHHHJJJJJJJJJHIJJJJJJJJJJJJJJJJJJIJJHHJJJ
@2762321/1
gccagatgccaaagttcttgatcttcactgggctcttctctgggatttcc
+2762321/1
@@@DDBDDFHHH?HCAEFIFBDHGGEFBHCGECGGEFHBFGHHGBDGHII
@7382569/1
gagactcataacgcagccagatgccaaagttcttgatcttcactgggctc
+7382569/1
@@@FFFFFHHHHHJIIIIJJJIJJIJJEHFGIIJJJGJJJIIJJIBGHJI
@2762557/1
gacaagttttcgtgagccgtgattatctaggacgtcttcttgaatccaca
+2762557/1
CCCFFFDFHHHHHJJJJJJIIJJJJAHJJJJJJJIIJJJJJJJJJJJJJJ
@1211585/1
gtttattttgtttttctctgtgatctgtttcttggcatctatagatgtcg
+1211585/1
CCCFFFFFFHFHHIIJIJIJHIJJIJJIJJJJJHIJIJHHGIGIHHIJJI
@1211724/1
ctccaatccaaaccgtttgaaatctcggttttgcgagtacttcatattag
+1211724/1
CCCFFFFFHHHFHIJIIJGGHIJJJJIIFGHHIIGGIFGFIIJIIGIJHI
@4817174/1
tggtgataaagataagtataggctcaaaacctaacgacatcaatcaccag
+4817174/1
BCCDFFFFHHHHHJJJIIJJJJJJJJJJJJJJJJJJIJJJJJJJJJJJJJ
@1211941/1
cttcacctgtggccggcggcacgcagacgccttgatgacctccactttga
+1211941/1
<=@DBDDADHHHFG@GEBGGHBHIGIEGHHE>BACCCACCCCBCCA@CA>
@2763565/1
ataccattaatctccgccactatttgacggatttggttgaaatttggtac
+2763565/1
CCCFFFFFHHHHHJJJJJJJJJJJJJJJJJGIJJJJIJJJJJJJJJJHIH
@1739895/1
gcacgcgcttgggcagagggaatctgattgtgctgttgtggaactgcttc
+1739895/1
CCCFFFFFHHHHHJJJJJJJJJJJJJJJJJIJJJJJJJJJJJJJJJJJJJ
@4817747/1
tgctgggcctcttgtatgcgaaggtgttgaggcgcttgtggtggtgcacg
+4817747/1
@CCFFFDFGHHHFFHHJGGIHHIICEHIIGHIJJIIJGHEHC@GHGHGGH
@4817768/1
atctgattgtgctgttgtggaactgcttcacctgtggccggcggcacgca
+4817768/1
CCCFFFFFHHHHHJJJJIJJJJJJJJJJJJJJJJJJJJJJJJJJHFFDDD
@3264186/1
ctgtgatctgtttcttggcatctatagatgtcgg
+3264186/1
@@@DDDDDHHFHHIIIAC>G>CB9ECF?<42C=F
@2253208/1
ggcttattctgcatacctgccatgcgctggtaagcgctatggactgccgc
+2253208/1
@?@DDDBDCDFBFFEEBHIBBBBFHAAFA@:C??<DD@@@GDHHDHFHAB
@7902573/1
gtagcactgagtgacggcacctccgacactgaggtcac
+7902573/1
<@<DDDDDFDBCD:ACH>HAEGHEBGGEHGE9<?B;??
@7384263/1
agtagtgtgagtgcatcaagttctcctgcttcatacaacaacttgcaagc
+7384263/1
@CBFFFFDFFFFFHIJJIJJJJJJJGHGJJIJJJIGIJJJJJIJJIJGJJ
@1740519/1
gcagccagatgccaaagttcttgatcttcactgggctcttctctgggatt
+1740519/1
CCCFFFFFHHGHHJJJJHIJJJJJJJJJJJJJJIJJJJJJJJJJJIJGIJ
@5815856/1
tgggtgctgggcctcttgtatgcgaaggtgttgaggcgcttgtggtggtg
+5815856/1
BC@FDFFFHHHHHJJJJIGIJJJJHGHIFGFHIIJJJJJJJIHHJJIJIH
@689406/1
ctgtgcctggctcccatgtcacggtagcactgagtgacggcacctccgac
+689406/1
CCCFFFFFHHGHHJJJJJJJJIJJFHJIJJJJJIHIJJIIJJJJJJJJJI
@3791490/1
gtttttctctgtgatctgtttcttggcatctatagatgtcggtggcgcac
+3791490/1
CBCFFFFFHHHHHJJJJJJJJJJJGJJJJJJJJIJIJJIJJJHIJGIJJI
@4286804/1
cagcatacataataaaattagaggaagtaggtgctgggcctcttgtatgc
+4286804/1
CCCFFFFFHHHHHJJIJJJIJIIJGGJHGIIEGGIIEIJJJJJJJIIJJJ
@3265395/1
agtgacggcacctccgacactgaggtcacggtactcgcggtacatgttgt
+3265395/1
@@;DDD?6DFHHHII@AGGGGIIGIDFCHGH?BFHEBFGGBEHFEEEEE@
@5323934/1
ggcctgttttggtagcggcggcgcggtccgtgtggagcatgctcgccatc
+5323934/1
???DDDDDDDDD:EEDEE1?@@AA@@6>;>?????A???AA>>>=9:??A
@5816549/1
tggcaaagagacgaagcgcgcgttctcatgtaatttttaatgttctccaa
+5816549/1
@@@DDDBB>B>?CEFGBI6FCFFHEEDGDBBB8=CFHCCEH9@C@DEGEE
@5324195/1
gcaagaagtaccagaaacgggacttagccacaatctggtctggagagaag
+5324195/1
CCCFFFFFFHHHHJJJJJJJJJJJJJJJJJJJJJJJJJIJJJJIJIJJJJ
@5324349/1
tgggtattcagttcttaagatacatcaataaaacacgtgaaagtaatgat
+5324349/1
?@@D=DDFBHHHGIIIIIIHIHIIIGGHIGIHGGIGI8CFHHHFGGHEGH
@690724/1
gctgccgaaagattagagtcgtctt
+690724/1
@@@DDA?<<CDAAC:<CEAF@<8C@
@6845279/1
agggaatctgattgtgctgttgtggaactgcttcacctgtggccggcggc
+6845279/1
@CCFDFDEGGHGGIFGHJJHGIEFHJJJIGIJJIJJJIEDFGIJJJJJHF
@4287623/1
ggagtgagcacgggctctgtgcctggctcccatgtcacggtagcactgag
+4287623/1
BCCFFFFFHHHHHJJJJJJJJJJJJJJJJJJJJJJJJJJJFHIJJJJJJJ
@3792515/1
ggaagtaggtgctgggcctcttgtatgcgaaggtgttgaggcgcttgtgg
+3792515/1
@@?DFFDBDHHHHFBEHGBHIIIHIIIIIIHGH:CBDHGCEIGIIBHH>E
@3266243/1
agcatacataataaaattagaggaagtaggtgctgggcctcttgtatgcg
+3266243/1
CCCFFFFFHHHHHIJJJJJJJJJJJJIJJJHHIJJJJJJJJJJJJJJJJJ
@3266300/1
tgctgggcctcttgtatgcgaaggtgttgaggcgcttgtggtggtgcacg
+3266300/1
@?@DABBDFDDFDHADGGGG@FFG?EEED?DHDGBE?BHIGCFBHIIIDH
@5324935/1
gtcggtggcgcacagggcacgcttgcgcatgacatctatacatgccattg
+5324935/1
@@@DD=ADDFHFFH>9C=B?::FBFI86?DGIIG<<BFAHC4@C;CGEA>
@3266492/1
cctggcaatacaacaacgacaagctgcaactgtacgaatgtgctcttgag
+3266492/1
BB?DFFFFGHHHHJJJJIJJJJJJHGIJJJIGGHGIIJHIBFHGHHIJJG
@6845775/1
gtggtgcacgcgcttgggcagaggg
+6845775/1
?@1A=B::2A:::FEGII9EEDAB?
@4288213/1
ctggatggagtgagcacgggctctgtgcctggctcccatgtcacggtagc
+4288213/1
CCCFFFFFHHHHHIJJJJJJJJJJJJJJJJJJJJJJJJIJJJJJJJHIJI
@5325299/1
gtcttcttgaacttcttcaattgacgcaagaagtaccagaaacgggactt
+5325299/1
CCCFFFFFHGGHGJGIJJIIJJJJJIJJGIJIIHGJIIJGJIJJJJJJJJ
@1740651/1
ctccaatcctttactcgaatagtcttttctaacttgaacagtgcgatgtt
+1740651/1
@<??DDA;CAFBDD@><:;A:A:?CB?<CFED?F?9:1??D??9:?8@GD
@3793542/1
tcatctttagcacttggttcgtcttttgaagattctgatattgatagttt
+3793542/1
CCCFFFFFHHHHHJJJJHIJJIJJJJJJIJJIIJJJJIJJJJJJJJJIJJ
@2764458/1
ggcaggttgaactcacaccattcaatttaaaagaaactgggtgcgtgcag
+2764458/1
CCCFFFDFHHHHHJJJJJJJJJJJJJJJJJJJJJJJJJJJJHIJJJJJJJ
@182824/1
gtcgcgccaatttaggaagcatgttttcacttgttcgtcgtcgaaatcaa
+182824/1
CCCFFFFFHHHHHJJJJJJJJJJHIJJJJJJJJJJJJJJJIIIJJJJJJJ
@2253677/1
ggcaaaggtagtaagtcagctgttccacttcatcatcagggatcttgccg
+2253677/1
CCCFFFFFCFHHHJJIJJJJJJJJIIJJJJIJJJJJIJJJJJJJJJJIII
@692216/1
cgattcgaatactggactagtaaaatacatagtttcactacacaagtgat
+692216/1
?<?DFFFDFFFHHIJDGEHIHEGHEIHHIGID<FIIIJJIIFIGGIBHII
@2253811/1
agcgagactcataacgcagccagatgccaaagttcttgatcttcactggg
+2253811/1
CCCFFFFFHHHHHJJJJJJJJJJJJJJJJJJJIIJJJJJJJJJJJJJJJJ
@6345258/1
gttagaaatgttacaacctctatactttgcattaaaataatgcccatttt
+6345258/1
CC@FFFFFHHHFDDHIIIIIIEHHHGIIIIIIIE@FFGGIIEHHIAFHHI
@2254112/1
gccagatgccaaagttcttgatcttcactgggctcttctctgggatttcc
+2254112/1
CCCFFFFFHGHHFIIJJIJGHIIJJJJJJIEIIJIIJJJJIIIIHIJJJJ
@1741850/1
caagaagtaccagaaacgggacttagccacaatctggtctggagaga
+1741850/1
CCCFFFDDHHHHHJJJIIIDGIIIGHIIGIJIIJIIIFFHIJCIFEG
@1742007/1
gtggctttcagtgaaacatcaaaatttatcgatctttgattctgatctag
+1742007/1
?:;DD;DDFBD?FBAEAFHGDHIIGEGIICG@G@B?FHBCFFHDGHIGI>
@7384933/1
gtaatattattaaacgaagaacatgcggctgaattgcagcatcttgtcga
+7384933/1
CBBFFFFFHHHHHIJJIJJJJJJJJJJJJJJJJJJJJIJJJJJJJJIIJG
@2254661/1
cgtatgattatttgtctgtagtggtcctgctgtttcgtatattctaaatt
+2254661/1
CCBFFFFFHHHHHJJJJJJIJIIJHJJJJJJIJJJJJJJJJJJJJJJIJJ
@7904681/1
gacgggatcgcaccagttcgtaccgccagaagcagaagtgcagaatgtaa
+7904681/1
?@@DDADDH<FDHIIIBHCHCCEGIEGGGGGEDBGAGBGFFCF8=FF=@@
@2766593/1
ctcatcttgtatagaggaggcttgggctcgctctccgaagggagcttgcg
+2766593/1
CCCFFFFFHHHHHJJJJJJJJJJHGIJIJJIJJJJJJIJJJJIJJJJJJJ
@2255264/1
gtcagaatgcccacctcacgttccgccaattgcttcaccttatgatagtc
+2255264/1
8=?DBDADHDHHHIHHG>@FCFH@HIIIHGIDCHBDHEGGE9F<@?FGFH
@4818486/1
gttgtgtacacctgagcgagactcataacgcagccagatgccaaagttct
+4818486/1
CCCFFFDFHHHHHJJJJJJJGIJJIJJJJJJJJJJJJJJJJJJJJJJJJJ
@2766727/1
cccatttggctttgtcccagtaatctaccccgtcttcaccgctgtaacca
+2766727/1
?@@FFDFFDBFFHBHHIEGCHEGGHIIIHIGIEFBFGGIIEGHIIEHIHG
@3266923/1
ggcgttgatgtcgcaagatagtgagacattcactttttagtcataatctt
+3266923/1
@?@DFFFBFHCFFHGIGDGBC2AHG<FCDEADBDBGFFH@FHEHGGHIIH
@4288952/1
cggcacctccgacactgaggtcacggtactcgcgg
+4288952/1
;?<AB?BDH?<:C@@BEGG=H@GFC:BD?F@BB:F
@3794696/1
tgggtgctgggcctcttgtatgcgaaggtgttgaggcgcttgtggtggtg
+3794696/1
@?@DDDDDHFHGFIIIGICFFGHHHA@DFHFGHJGFIGJJJJ==CGIGIF
@3795058/1
ctttactcgaatagtcttttctaacttgaacagtgcgatgttttacaagg
+3795058/1
CCCFFFFFHHHHHJJJJJJJJJJJIJJJJJJJJGHJJJJJIJJJJJJJJJ
@4819317/1
cacagtcgatagattacggtctatgtctatcggctccgatttgtcgtccc
+4819317/1
CCCFFFFFHHHHHJJIJJJFGHJJJJJJJJJIJJJJJJIJJJIIJJIIJJ
@5818586/1
ctgtctgtacattgaaaataaaaataaaaaaatagcaggggttattgtta
+5818586/1
CCCFFFFFHHHHHJJJJJJJJJJJJJJJJJJJJJJJJJJJJHHIJJJJJI
@3795225/1
gtacaatgcaatttaatttgatacaaaaatattataataataggttcttt
+3795225/1
@@@DDD>DFFFHDIIEHEHGBI<HDEFEGGGIDCH9GBCGCHEF1??B@F
@1213997/1
gtggcgttgatgtcgcaagatagtgagacattcactttttagtcataatc
+1213997/1
@BCFFFFFHHHHHJJJJJIJJJJHIIJJIJJJJJJIJJJJJJJJJJJJJJ
@4819893/1
gggcagagggaatctgattgtgctgttgtggaactgcttcacctgtggcc
+4819893/1
CCCFFFFFHHHHHJJJIJJJJJJJJJJJJJJJJJJJJJJJJJJJJJJJJJ
@3268417/1
ccgacactgaggtcacggtactcgcggtacatgttgtgtacacctgagcg
+3268417/1
?@@DBDDDB?C?FIICDA<CGHGBGG<FD@GIA9???B=FADFA@FD>EB
@5327676/1
ctcataacgcagccagatgccaaagttcttgatcttcactgggctcttct
+5327676/1
CCCFFFFFHHHHHJJJJJJJJJJJJHHGJJJJJJJJJIJJJJJJJJJJJJ
@2768730/1
gcctcttgtatgcgaaggtgttgaggcgcttgtggtggtgcacgcgcttg
+2768730/1
@@@FFAFDDHHDFIIEHEEFHGGCFGEGHGIIBDE@DB<CCFHIFGHFFB
@694142/1
gtgatctgtttcttggcatctatagatgtcggtggcgcacagggcacgct
+694142/1
?=?D?ABDCFDFH@CG@C<EA>FB@HHEBDGG8CF>FFGBEEEH=FFBGH
@4820250/1
tcaaattcaaataaaatcactctgcaatcctgcctcacatgattcatcca
+4820250/1
CCCFFFFFHHHHHJJJJJJJJJJJJCAEFFHJJJJJJJJJJJJJJJJJJG
@2255677/1
ggcagagggaatctgattgtgctgttgtggaactgcttcacctgtggccg
+2255677/1
CCCFFFFFHGHHHJJJJJJJJJJJJJJGIJJJJJJJJJJJJJIJIJJJJJ
@3796586/1
gctgggcctcttgtatgcgaaggtgttgaggcgcttgtggtggtgcacgc
+3796586/1
@@@FDDDDHHDHHDGGGHIGGJI:CFEEHGIGIGFGG=BFHGBAEGGGIE
@6846568/1
gacgctcggacatttcaattttatttagttggtcttggttgaacggaact
+6846568/1
CC?DFDFFD8CFHHIICAFDDHEFHIFCFHEHDGHEGB?DH@FDFDHFAH
@4820711/1
gggcacagttcctcgacgagcaagtagttcttgaagcacagacacaggtg
+4820711/1
CCCFFFFFDFHHHJJJJIHIIJIJDFHHIIIIJJIGIIHIJJIIJGIJBH
@3270024/1
ctcgtgttcttcaatgggttgacgttgaaaccaacaacgaaatcgtgttt
+3270024/1
CCCFFFDEHHHHHJJJIJFGHIJJHIJJIIJJIJJJGJIJJJGJIJIFHI
@3797582/1
cttggttcgtcttttgaagattctgatattgatagttttttcattccctg
+3797582/1
CCCFFEFFHHHHHJJJGHIFHHJJJHIIIJJIIJJGIJJIJIGIJIJJJJ
@7906186/1
attcatcagggcttcttgatgtatatgggtattttgttacacgttgtata
+7906186/1
@CCFFFFFHGHHHJJJJJIIJIJJIIJJJGHIIJJJHIJJIJIHIJHJII
@3270539/1
cttcaaatgacgacaccacagttccagtctcaggcacattgccattagta
+3270539/1
@C@FFFDFDFDFFDEGIJIIJFHGHIE?EGHJHCHIIJJJGEGIGEHGHG
@7906311/1
caaatggaaaaaaaaattggtgaaaagaatcacaagtaagatactgcaaa
+7906311/1
CCCFFFFFHHHHHGIHHIHICGHIJJIJGGIJJJIIGGIIGGIJJIJJIJ
@3797876/1
gacgaagcggacgtcacggtaagcattcatcagaatgctatgcaacatct
+3797876/1
CCCFFFFFGHHHHHGIIJJDGEHIJJJJJJJIJIJIJJJIJJJJJJJIJJ
@6847764/1
ggcacagttcctcgacgagcaagtagttcttgaagcacagacacaggtct
+6847764/1
@@@FFFFDHDHHHGIJJJJIJGHEGCCDHIJEGIHIHJIIGHHJJHHCFH
@6848001/1
gagagaagatcctcatcttgtatagaggaggcttgggctcgctctccgaa
+6848001/1
@@@BDDDFHHHFGHIHGIEHHHEHIGHHEFHIFH6?8BFFD<H<;FFFAF
@7906823/1
ccgtcattgaacaatctcgtatgatgccgtttctgtaccaataggaacaa
+7906823/1
@@@DDFFFDHHFHIIJJIFIIIIIJIJIIHIIIIJJJIJJJJJIJIIGII
@2257653/1
ctccaatccaaaccgtttgaaatctcggttttgcgagtacttcatattag
+2257653/1
CC@FFFFDHFHHHGIEFHGEAFHHHHEIEGHIIHIHE?BFFII@FFGGGI
@5819759/1
gaggaagtaggtgctgggcctcttgtatgcgaaggtgttgaggcgcttgt
+5819759/1
?<@DDDDDFFDFDG@EBHGGAG@HIIGIGIGB<GH::F@GGGHGBGH@@=
@4822574/1
acataataaaattagaggaagtaggtgctgggcctcttgtatgcgaaggt
+4822574/1
CCCFFFFFHHHHHJJGGGJIIHIJJHHIJIIIJIIIJJIIIGIJJGHGID
@5819962/1
ctccaatccaaaccgtttgaaatctcggttttgcgagtacttcatattag
+5819962/1
CCCFFFFFGGHHHJJJJJJHIJJJJJJJJIJJJJJJJDHGIJJJJJJIJJ
@1744189/1
gttgcgaattcgattagcgcattccacataaagttctaattactacaaag
+1744189/1
CCCFFFFFHHHHHJJJJJJJJJJJJJJJJJJJJJJJJJJJJJJJJJJJJJ
@1744314/1
gtgctgggcctcttgtatgcgaaggtgttgaggcgcttgtggtggtgcac
+1744314/1
?@@DDEADDFFHHHGEDGHHIFEHI1?FDDFG>FBF@DFFDGHIIAEEGI
@185618/1
tggagtgagcacgggctctgtgcctggctcccatgtcacggtagcactga
+185618/1
CCCFFEFFHHHHHIJJJJJJHIIJJHIGHIJJIJJIJJJJJIJJJJJJJI
@7387625/1
gtccgcttccctcctcgtccccacggttttagcaatgcttgacgaaatct
+7387625/1
CCCFFFFFHHGHHJGIGIIJJJFHIJBFGHIJFGIEHGIIIIJJIGIGGI
@1744591/1
gacaccttgtggctgtgacttgtagtcaaggtggagattttactatcttt
+1744591/1
CCCFFFFFHHHHHJJIJIJJJJHJJJJJJJJFGIIJHIJJJIJJJJIJJJ
@185740/1
attcactgttcattacctgtgaaaactgcccctcagatacaccgtcacgg
+185740/1
@CCFFFFFHHHHHJJJJJJIJJJJJJJJJJJJJJJJJJJJJJIJIJJJJJ
@5820630/1
gatgtagctgccattatgtagactgttgtgttgaccaataatgggttaat
+5820630/1
BBCFFFFFHHHHHJJJJJJJJJJJJJJJJJIJJJJJJJJJIJJJJHIJJJ
@7387952/1
gggctctgtgcctggctcccatgtcacggtagcactgagtgacggcacct
+7387952/1
CCCFFFFFHHHHHJIJJJJJGJJJJJJJJHIJJJJJJJIFHIJJIJJIJI
@1745020/1
cattgaacaatctcgtatgatgccgtttctgtaccaataggaacaatact
+1745020/1
CCCFFFFFHHHHHJJIJJJJJJJJIHJJJJJJJJJJJJJJJJJJJJJJJJ
@5329392/1
gtgcacgcgcttgggcagagggaatctgattgtgctgttgtggaactgct
+5329392/1
@@@FDFDFDDHHAEBEIGIIDIF?DGEGHIIIIGIGGFFGCFGIIIEHII
@695634/1
ctttgtttcatttaaatttacgggctatgccatttatcctcgcacgttgg
+695634/1
CCCFFFFFHHHHHJIJJJJJJJJJJJJJJJJJJJJJJJJJJJJJJJHIJJ
@7388399/1
cggctttttccagatccactcttgctccatggtccaggagcagcagcgtg
+7388399/1
CCCFFFFFHHHGFIJJJJJJJJJIIJJIGJJIIIJJJJJJJJJIJJJJHI
@1745336/1
gctttgttctgctgtctctttcttgtcttcggtgtcttttttcgagttga
+1745336/1
CCCFFFFFHHHHHJIJJJJJJJJJJIHIJJIIFHIIIJJJJJIJHGGGI@
@5329776/1
ggagcaaatggaaaaaaaaattggtgaaaagaatcacaagtaagatactg
+5329776/1
CCCFFFFFHHHGHJJJJJJJJJIJDHGIJJJJJJIJJJJJHIJJJJJJJJ
@2257800/1
ccgtttccaatctccaagacaggaggctccagtactttagctttgacagt
+2257800/1
@@@FFFDFHHHGHIJJIJIJJJJIGIJJJJJIJGIJJJIIIJJJJIJJJF
@3271872/1
ggaatctgattgtgctgttgtggaactgcttcacctgtggccggcggcac
+3271872/1
@C@FFFFFHHHHFIIJJHGIHIIGHIIJEIDHEGGIGGHGIIJJJGEBFC
@2771207/1
caccagtggtcttcttgaacttcttcaattgacgcaagaagtaccagaaa
+2771207/1
@C@FDDFFHFFHFEFDFFGHHHCHHFFFFHIIDHIB@FEEHHI??DFEFF
@1217733/1
ctcatcttgtatagaggaggcttgggctcgctctccgaagggagcttgcg
+1217733/1
CCCFFFFFHHGHHJIJJJJJJJJGIJJJJJIIJJIIJIJIJJ?HIJHGGG
@3798500/1
ctgctattttttttatttttattttcaatg
+3798500/1
@@@DA?DD8FAFFIEHGGH@1?EGG>DBG?
@3798652/1
agcagcatacataataaaattagaggaagtaggtgctgggcctcttgtat
+3798652/1
CCCFFFFFHHHHHJJJJJJJJJJJJJJJJIJJJHIIJJJJJJJJJJJJJJ
@2259029/1
gtggattttaatgttattattacagcatacataataaaattagaggaagt
+2259029/1
?@@ABDEBHDFHHBFHIGCGCHGGGIFGHIIGDEECGCGGHGIIGGCGGB
@2259160/1
ggcagagggaatctgattgtgctgttgtggaactgcttcacctgtggccg
+2259160/1
@CCFFFFFFFFHHIJEHJJHGIIJIGIHIJJJJJJIJJJIJJJFHIJHII
@1218543/1
ctatagaggctgtcactgcagcgatactgggaacattcgactgatccggt
+1218543/1
CC@FFFFFGGHHHJJJJJIIJJJIIJJJJJJGIJJJIJJIJJJJJJJJJG
@2259238/1
gccaatatgtgttaaaataaaaatccatttcattgttctcattcgcgtac
+2259238/1
CCCFFFFFHHHHHJJJJJJJJJJJJJJJJJJJJJJIJJJJJJJJJJJJJI
@3273470/1
atctggtctggagagaagatcctcatcttgtatagaggaggcttgggctc
+3273470/1
CCCFFFFFHHHGHGIIJJJJJIJJJJJJJJIJJJJJJJJJIJDGBGIJIJ
@2259624/1
ggcgatcatgtcgatggcttggtttattcccatcagtttggagttcacct
+2259624/1
@C@DDDDDDBFHHIICHAFHIIHIIIIIIHIIIIIIHIIIGBFDGHIIIG
@2772846/1
ggacgcgacgtgccttgaattccttgatgactgcatagatagaaatcgaa
+2772846/1
@CCFDFFFHHHHGJJIJJJJJJJJJJJJJJIJJJJJJJJJJJJJJJEHIJ
@3273901/1
gtcacggtagcactgagtgacggcacctccgacactgaggtcacggtact
+3273901/1
CCCFFFFDHHHHHJJJJGHJJJIJJJJJJJJJJJJJJJJJIJJJJJHIHH
@4824828/1
gtcccagtaatctaccccgtcttcaccgctgtaaccaccaacagtgacag
+4824828/1
@@CFFDEFHHHHHGIIJIJGIJJIIJGIIIJJJJIIJJIJIGIJGIJIJJ
@1219457/1
ggagtttgtatacttaattcgatgttatacatatagcatttcggatctat
+1219457/1
?@<DADDD=AADHGHEHGHIIGE<EBEHHI>C>EFHGGEIIIII8DD@GF
@7390826/1
cggtagcactgagtgacggcacctccgacactgaggtcacggtactcgcg
+7390826/1
BCCDFFFFHHHHHGHJJJJJJJJJJJJJJJJJJJJJFHIJJJGIJJJJJH
@2260442/1
gtgctgggcctcttgtatgcgaaggtgttgaggcgcttgtggtggtgcac
+2260442/1
CCCFFFFFGHHHHJJJJJJJJJIJJEGHIJJJJJJJJJJJJJJJJHIJJI
@5330199/1
gcgcgttctcatgtaatttttaatgttctccaaatcgacgactcctgtgg
+5330199/1
@@<DDDDFHGHHHGHEGHGIIGFHIIJIIJJJJIJIJIJJIGGHIHGFDH
@696494/1
actcataacgcagccagatgccaaagttcttgatcttcactgggctcttc
+696494/1
CCCFFFFFHHHGHIJIJHGIJJIIIIEFGIGIGHIJJIGJJIDHIIIJJI
@3799553/1
ccacgatgtaagtgcttcgggcttcaacagcttgttagcttgccattgac
+3799553/1
CCCFFFFFHHHHHJJJJJJJJJJJJJJJJJJJJJJJJJJJJJJJJJJJJJ
@696905/1
atcgcatacaccgtgaatataagtggcaaaggtagtaagtcagctgttcc
+696905/1
B@??DFFFHHHHHFGHGIJJJJIHHIIIGJJJCGHGIFHFEIGIGIFHII
@2261036/1
cgatgttttacaagggcaggttgaactcacaccattcaatttaaaagaaa
+2261036/1
@@?=DBDD;?CDF>?C7A6F?E;;CDHECGBC8DHCGDDH><FCAH@D9?
@3799950/1
cctccttgatgcattgcgtcagaatgcccacctcacgttccgccaattgc
+3799950/1
CCCFFFFFHHHHHJJJJJJIJJJJJJJJJJJJIJJJJIJJJJJJJJJJJJ
@697056/1
gacgcaagaagtaccagaaacgggacttagccacaatctggtctggagag
+697056/1
C@CFFFFFHHHHHJJJJJJJJJJJJJJJJJJJJJJJJJJJJJJJJJJJJJ
@1219648/1
gggaagtggtgataaagataagtataggctcaaaacctaacgacatcaat
+1219648/1
CCCFFFDFHFHHHJJIJIJJJJHGIJJJJJJJJJJJJJJJJJJJJJJJJJ
@5822784/1
gtcggatccaatgtaaaacattccaaaatcaacaactactaataagttaa
+5822784/1
CBCFFFDFHHHHHFHHIJJJHHIJJJJJIJJJJJJJHIJIHIFHIIBHHI
@188619/1
acggcacctccgacactgaggtcacggtactcgcggtacatgttgtgtac
+188619/1
?@@DADDDDFHHHIIGEGG@?EAFEHIFGGGGAFAFH@E@E=ECE;A=AC
@188808/1
cccgtatccgattccattgctgataataatgtggcccgtgcttttataca
+188808/1
CCCFFFFFHHHHHJJJJJJJJJJJJJJJJJJIJJJJJJHJJJJJJHHIJJ
@698207/1
tgtcacggtagcactgagtgacggcacctccgacactgaggtcacggtac
+698207/1
CCCFFFFFFHHHHJJJJJIJJJJJJJJJJJJJJJJJJJJJJHHJJJJHIH
@6350874/1
gcgataaatattgcacatctacctttggaaagatactgtcgaccaagtca
+6350874/1
@@<D:@?B>>BDAEHGGGIIIIII>D:2AF9;:?FC<BFHHCH66;F?B>
@189610/1
ggcctgttttggtagcggcggcgcggtccgtgaggagcatgctcgccatc
+189610/1
@@CFFFFFHHDFHIIJJJJJJIIHFD<BB?<?BDDCBABDDCDC?:BBDD
@189697/1
ctgcatacctgccatgcgctggtaagcgctatggactgctgccaattcac
+189697/1
CCCFFFFFFHHHHJIJJJIJJJIJIIIIIJIJJJJJJJJJJJJJJIJIJJ
@1221464/1
gtcttcttgaacttcttcaattgacgcaagaagtaccagaaacgggactt
+1221464/1
CCCFFFFFHHHFHJJJJJJJJJJIJJJJJIJJJFHIJJJJJJJJJJIJIJ
@4296199/1
gtggattttaatgttattattacagcatacataataaaattagaggaagt
+4296199/1
=1=BDDFFFFFFDCEHEBFGCEE@?DHIGHIID>?EAGIEIIGBHEGGHH
@6351488/1
ctccgatttgtcgtcccaaggaaactccttgttaagtctcttctgttgca
+6351488/1
CCCFFFFFHFHFGJJJJJJIJJJJJJJJJJGJJJJJIIIIJJJJGHGIJJ
@6351492/1
cgggacttagccacaatctggtctggagagaagatcctcatcttgtatag
+6351492/1
CCCFFFFFHHHHHJJJJJJJJJJJJJIJJJJJJJJJJJJJJJJJJJJJJI
@2773253/1
cgataacttccaatttgtatttgtcagcatagtagtcggcaaacgttaag
+2773253/1
@CCDFFDDDFDH?FHGIFGHGIGHIEIGGE?EACHAEAGIIGBDFHCHGE
@6351750/1
atctgattgtgctgttgtggaactgcttcacctgtggccggcggcacgca
+6351750/1
@CCFFFFFHFHHHJHIJFGIIJJICHIJJJJJIEIJJHFEBHIGGFDCDD
@2773468/1
gcttcacctgtggccggcggcacgcagacgccttgatgacctccactttg
+2773468/1
CCCFFFFFHHHHHJJJJJJJJIJJJJJJHHHFFDEEEEEEDDDDDDDDDD
@699293/1
cctcgagcgacgaatcacatgaaagggggaggggggagggtcattcaatg
+699293/1
CCCFFFFFHHHHHJJJJJJJJJIJJJJJJFHIJHFD8BDD8?BDEEEEED
@2773601/1
gtgctgggcctcttgtatgcgaaggtgttgaggcgcttgtggtggtgcac
+2773601/1
CCCFFFFFHHHHHJJHIJJJJIJIJCHHIJIJJJJJJJJIJJIJJHHIJJ
@3800130/1
cttgaacttcttcaattgacgcaagaagtaccagaaacgggacttagcca
+3800130/1
CCCFFFDEHHHHHIEGHIGGGIIDIJJGFGEHIIFIIIFHIGIJIJHIII
@1222626/1
gtggtgcacgcgcttgggcagagggaatctgattgtgctgttgtggaact
+1222626/1
@@;=DDDDFH>F>HGGIAEEHGG?GAGHCDFGIGIDFHGIFGGHGIIIEE
@7392049/1
cttagagcgtcccgtacccatagcaacaagatcagcgactgtcacacggt
+7392049/1
CCCFFFFFHHHHHJIJJJJJJJJJJJJJJJJJJJJJJJJJJJJJJJJJJ@
@3274781/1
tgttgaggcgcttgtggtggtgcacgcgcttgggcggagggaatctgatt
+3274781/1
CCCFFFFFGHHHHJIJJIJJHIJJJJJJJJJJJJJ8BBBDDDDDDDEDED
@3800497/1
ccggtactaacgatcaaatcgatcatgggtccataatcattcctggaatc
+3800497/1
@@@DFFFFGAFHHGG@GIC?CAEDFEHIECGGGGHCDGGIIIIGIFEEGH
@4825754/1
gcatacataataaaattagaggaagtaggtgctgggcctcttgtatgcga
+4825754/1
@@CFFFDFDFFHHIIIJGIEHIHGIJJGICFHIGGHEHIJJGGBDHIGH?
@2774565/1
ctacgatcatcactgccgtgtcctttatacatttcggcatggcgatcatg
+2774565/1
@CBFFFFFHHHHHJJJJJHIHIJJJJJJJJJJJJJJJJJJJJJJIJJJJJ
@7392698/1
ctgtggccggcggcacgcagacgccttgatgacctccactttgatgatct
+7392698/1
CCCFFFFFGHHHGIJJJHEHIJJIGFHHFFFFFFEDDEEDDDDCDDEDDD
@4826002/1
cagaaacatcaatattaagcatcattttccattggctgggtcttac
+4826002/1
<;;:BDDDDHFFHBGHGHDHBGFGHHGIBBCHIIGHIIGI?CBFGC
@4826062/1
gccctcttcctcgggttggaatgattctggtggg
+4826062/1
???DDDBDDDDDA@12AEF39A@9E>C@EE::?@
@2261188/1
gtcacggtaagcattcatcagaatgctatgcaacatcttcatcttagcgt
+2261188/1
@?@DDDDDFFHADGBDH@HHIG@HEIGGGCEI@FGGIIIIICEGIIG<GF
@2261292/1
cgcaagaagtaccagaaacgggacttagccacaatctggtctggagagaa
+2261292/1
@@CDFDFFFHGFFHHG@BEGIGIIIIIIIIIIIIIHBHIGHGG;?FFEHI
@3801391/1
ggtgagggatgcgtgacgtcagcccctacgatcatcactgtcgtgtcctt
+3801391/1
@@?DDDEDAFHDFFHEGHIIJJJJEBEGDHHHIEHIGHJIFGGHI@FFHG
@3801424/1
ggctcttcttctttctgtacattcttttttcctcctttcttttttggtgg
+3801424/1
@@@D?D8DHHHFHAFHIII?A<IDHEHIIGHBCGBGEG9DECGGDAHIIB
@7911737/1
gaagtaggtgctgggcctcttgtatgcgaagg
+7911737/1
?;?DADBD=CCFBE==FFIEEE<CHHII7EGF
@3801772/1
gtgctgggcctcttgtatgcgaaggtgttgaggcgcttgtggtggtgcac
+3801772/1
CCCFFFFFHHHHHJJIJJJJJHHIJCFGHIGIJGIJJIJIIIHJJEHHGG
@7912235/1
caggatgtggattttaatgttattattacagcatacataataaaatt
+7912235/1
?@@B1=BAA?DDDFI<:CFFHE@HEFHIFF>AGBCGEFFG@GDBBDC
@1224493/1
gggatgcttaaatttacatttagtgtttgtttcatgtcaatcggttcata
+1224493/1
CCCFFFFFHHFHHJJJIGJJJGJHHJIIIGIJJIGJHIJIJJJJGIGGIG
@2775987/1
aggtgctgggcctcttgtatgcgaaggtgttgaggcgcttgtggtggtgc
+2775987/1
@CCDFFFFGHHHHJJJJIJJJJJIGHJCGHHJJJJJJJJJJIJIHIIGHI
@1749228/1
cgctaatctcagaaacggctgatccgagttggatgcggttttcacgaata
+1749228/1
@@@FFFDDD<FHHIIGEEGIGIECEG@GDDBFHDB@DE?DFG<BGHF@H=
@5333085/1
accgcgatgattttggacgtatttttgttgttttttcataccgtcattat
+5333085/1
@@?DFFDDHHHGHIGBHGGCFEIJJJJHIIJDGIGI@CGEHIJGHIGJII
@4827591/1
tcagagactaaggttatatatatactttttaatagttattacaaaaaata
+4827591/1
CCCFFFFFHHHHHEGIIJJJJJJJJJJJJJJJJJJJJJJJJJJJJJJJJJ
@4297451/1
cttctatcaccatactcaggttgccgtataccacagttggttaaactgtt
+4297451/1
CCCFFFFFGHHHHJJJJJJJHIJJJJIJJJJIJJJJJJJJIJJJJJJJHI
@5333191/1
gtctgtttgtctgtttgtctgtttgtctgtttgtctgttcgtctgtgcgc
+5333191/1
@@@DDADDDHFHDIGDB<AC?<CBC<AF?A?F>?:CB9?GHHDA=G@??:
@2262973/1
gttgcggagattaatggtataagcatagaatgttcgacgtgattctttaa
+2262973/1
?:=DDDD@FDHHDBGHA2<CEDEC?EGCGGGG??FD=BG??89BFHGDGH
@6850632/1
gccggctttggtggttctttggctgtctctggtggaggtttctcctgtga
+6850632/1
@CCFDFFFGHFHHI?FHIIIIIIIJEGDGIJE?DHGIG8BFDHHJIIIJC
@6353178/1
gttaaaaccaaaaatttgccggaagtcactattccacgcgaacgaagtcg
+6353178/1
CCC?DDDFGHHGHJJIIIIIIJIIIIEIIJIIJJEEGIGIJIIIGHHHHD
@2263196/1
ggtgctgggcctcttgtatgcgaaggtgttgaggcgcttgtggtggtgca
+2263196/1
B@BFFFFFHHHHHJJJIJJJJJIJJJCGHHJJJJIJJJJJIJJJJJHIIJ
@1750559/1
ggtagtgcgacggacgcgacgtgccttgaattccttgatgactgcat
+1750559/1
@@?DDBDDHHHHHIIIIJJJJ@FHIJIJFIFHHHHHFFFFFFFEEEE
@1750894/1
gcctccttgaccattttagatatttgttgttcattcaactgtcttgttaa
+1750894/1
@@@DDFDFHHDDDFHIIGIIIHIIJJIIJGGGAEHIIJIJJJJIIGIHCF
@1750971/1
ctgcaaacatgccagttataaagcatagcccgaagtgctattggcacaca
+1750971/1
CCCFFFFFHHHHHJJIJJJJJJJJJJJJJJJJIJJGHIJJJJJJJIJJJJ
@6851504/1
tctgtttcttggcatctatagatgtcggtggcgcacagggcacgcttgcg
+6851504/1
1?;BADDDBF??>?CFEGDA?<CBAFFAH1?;CCDHHIDGICHIIEIGDA
@700725/1
ggcctcttgtatgcgaaggtgttgaggcgcttgtggtggtgcacgcgctt
+700725/1
BC@FFFFFHHHHHJJIJJJCHHHJJJJIIJJJJIJJJJJIJJJJJJHHFD
@192387/1
cgcaagaagtaccagaaacgggacttagc
+192387/1
@<@DB?:=<2<:2<EG?F;AF?FD;F<:E
@701096/1
gcggtacatgttgtgtacacctgagcgagactcataacgcagccagatgc
+701096/1
@@@FFFFADAAFBGHIGIIIGHIIIIIGGEHIIHIIIIIHIGHIIIGIIG
@192640/1
tgtacattgaaaataaaaataaaaaaatagcaggggttattgttatgtcg
+192640/1
BC@DFFFFHGHHHIJIIJJJJJIJIIJJJIJEIJJJGHGIJJIJIJJJIJ
@5335040/1
cagccgttggcgtcgattgcggtatcggcgtcgcttgcggtaccggcgtc
+5335040/1
CC@FFFDFHHHHHHIJIJJJJJGHHIJJJIGHIHFHFFFD<?BDDDDD<B
@4299874/1
cagccagatgccaaagttcttgatcttcactgggctcttctctgggattt
+4299874/1
CC@FDFFFHHHHHIIJJJIIIJHIIJJJJIJIGIJJJJJJJJJJJJGGIJ
@192836/1
ctcatttttgaagagatcccgcgagatcgggaactatgtggttaaaacca
+192836/1
CCCFFFFFHHHHHIJJJJJJJJJJJJJJJJJJJJIJJJIJJJJJJJJJJH
@1752044/1
aggcgcttgtggtggtgcacgcgcttgggcagagggaatctgattgtgct
+1752044/1
CCCFFFDFGFHHHGEFGIIJJIGIGGHIIJJJJJJIGIEHIJJFII@EHH
@1752059/1
cttttatgttgggacagctatcttcataaaagctaaacaacatttataaa
+1752059/1
CCCFFFFFHHHHHJJJIJJJJJJJJJJJJJJJJIJJJJJJJJJJJJJJJJ
@701658/1
ctcagtaggatggcaaagagacgaagcgcgcgttctcatgtaatttttaa
+701658/1
CCCFFFFFHHHHHJJJJJJJJJJJJJJJIJJJIJJJJJJJJJJJJJJHHH
@4827884/1
gcacctccgacactgaggtcacggtactcgcggtacatgttgtgtacacc
+4827884/1
@@@FFDFDHDHDDHJDGHFHIJJJCGHIEGGGB?FGCGGDGGFE@C@@CC
@3277825/1
atcttcagatactccaaagcattctgggctgcagatgactgtgcatcctt
+3277825/1
?@@DDD;AF:DDAGFE@AC9BHEFHE9FFFIDGIE9CD><91:D>FEFFA
@4828067/1
cttgggcagagggaatctgattgtgctgttgtggaactgcttcacctgtg
+4828067/1
@C@FDDFDHFHHHEGHJJJJIJJIIIJJGHIJFHCGHIIJJJHJIEIII@
@6853156/1
tttagaatatacgaaacagcaggaccactacagacaaataatcatacgac
+6853156/1
CCCFFFFFHHHHHJJJJJJJJJJIJJJJJJJJJJJJJJJJJJJIJJJJJJ
@7913649/1
gttggaatgattctggtgggttgtcctgcagagcttgccacatcttgtaa
+7913649/1
BC@FFFFFHHHGHJIJGHIJHGIJIJJJJJJJJIJJJJJJIJJJIJJJJJ
@7913724/1
ataaggattaaaaataaacttaaagattattaataagaaaa
+7913724/1
@@<ABDDDHDHFGIHIBEEEHGHIJIIJAHCE<CC??DEEF
@4828704/1
ggcagagggaatctgattgtgctgttgtggaactgcttcacctgtggccg
+4828704/1
@@CFFFFFHFFHHIJIJJJHIJJJIJIGIIIIIIJJJFIIJIJHHGJJJJ
@7914105/1
tctcttaataattatgctatgttacctactgcttaattatttaagtttca
+7914105/1
???DDDDBD8:AD<A:223AFACBAF>?CFEBBCBFBEEEEE@9?1:D9?
@6853634/1
gatggcttggtttattcccatcagtttggagttcacctttagaagtatgt
+6853634/1
@@@DDDDDDFDCF9EFHBEHHA:C<FHEEBFGBGABGIDBDHGGAB>?DF
@3804424/1
gtggaagttttatttctccattttgagtaactgtgaaaatgacatcttat
+3804424/1
CCCFFFFDFHHFHIIDHICEHGIIGGGBFHIII@BGIEFABGHGIIIIGH
@2777945/1
gggaagtaaatgcatctgtccttatttccgacccacaaacaattaagcct
+2777945/1
CCCFFFFFHHHHHJJJJJJJJJJJJJJJJIJJJJJJJJJJJIJJJJIIJJ
@3804906/1
atggtaagaaggtggcggccagaatctagacatgcacagctcttgcagcc
+3804906/1
BBCFDFFFHHHHHIJJJJJJIJJJJJJJJJJJJJJJJJJJJJJJJJJJIJ
@7914705/1
attcatcagggcttcttgatgtatatgggtattttgttacacgttgtata
+7914705/1
?1;:B?;D3=DCDFIFFE9C?E:A<<C>G22A?9<?1?1:9CCGFG:DD9
@3804988/1
aaacgaatacctgtttatattagttggtgaatacggtctaaccgactaat
+3804988/1
C@CFFDFFHHHGGJJJJJJJJJJJJIJJJIJJJJIIFHHGIIIIGJIJJI
@3279641/1
gtgaatataagtggcaaaggtagtaagtcagctgttccacttcatcatca
+3279641/1
CBCFFFFFHHHHHJJIJIJJIHHHIJJJJJJJIJJJJJJJJJJJJJJJJI
@3279691/1
gacgcaagaagtaccagaaacgggacttagccacaatctggtctggagag
+3279691/1
@<@DDDDDAFH<DEGD<EDFGIIIAHIIGEGHC>FHGIIGG@FIG;8BBH
@5826330/1
tgttaagaggtgttacctgcaacttggccaggttagggccaacagattgt
+5826330/1
CC@FFFFFHHCFFHJJJJJJIGIJJJJJJGIJJJJJJJJJJJJIIIIJJH
@6354638/1
ctcagatacaccgtcacggaatacaaatatcttcttcggcaatctgcctt
+6354638/1
CCCFFFFFGHHHHHIJJJJJJJJJJJJJIJJJJJJJJJJJJJJJJIJJJJ
@1226077/1
ctcttgtatgcgaaggtgttgaggcgcttgtggtggtgcacgcgcttggg
+1226077/1
CCCFFFFFHHHHHJJJCGHIJJJIJJJJJJHIIHJJHHHJJJJJHFFFDD
@6355241/1
gccgtttctgagattagcgcgcacagacgaacagacaaacagacaaacag
+6355241/1
CCCFFFFFHHHHHIJJJJJJJJJJJJJJJJJJJJJIJJJJJJIJJHHHHE
@193785/1
agttcctcgacgagcaagtagttcttgaagcacagacacaggtgtcttca
+193785/1
<@@FDDFFHHHDHEGIGIGH@CECHEHIFHIEHGDHHIIIII9??BFCGG
@702452/1
gccgtttctgagattagcgcgcacagacgaac
+702452/1
@8@DAAD;?AFD??FGB?<<<ED:6:DD<6?7
@2264944/1
aatcattataactgcgaagaacaatgtttatcaactacaagagggctgtt
+2264944/1
?;1:?DD;=C?:2:::@@CD?EG;?E?11:9E49?B@DF@FA>;0DF@8/
@1227619/1
gcgtccgtctgattctgtgatagtgaatacaagatcgtggggtgggccca
+1227619/1
@CCFFFFFHHHHHJJJJJJJJJJIIJJJJJJJJJJJJJJJJJHIJJJJJJ
@194969/1
gctgtctgtacattgaaaataaaaataaaaaaaatagcaggggccattgt
+194969/1
CCCFFFFFHHHHHJJJJJJJJJJIJJJJJJJJJJJIJJJJIFHIJJIJJI
@703330/1
agcatacataataaaattagaggaagtaggtgctgggcctcttgtatgcg
+703330/1
CCCFFFFFHHHHHJJJIJJJHIJHJJJJJJHHJJJJJIJJJJJJIJIJJJ
@7394609/1
gtgctgtctgtacattgaaaataaaaataaaaaaatagcaggggttattg
+7394609/1
CCCFFFFFHHHHHJJJJJJJJJJJJJJJJJJJJJJJJJJJJJJJFHIJJJ
@3280755/1
cagcatacataataaaattagaggaagtaggtgctgggcctcttgtatgc
+3280755/1
CCCFFFFFHHHHHJJJJJJJJJJJJJJIIJJHIJJJJJJJJJJJJJJJJJ
@3281023/1
cctaaatctatggggcgggatggtcgtttgaaaaattgacggccagcctt
+3281023/1
CCCFFFFFHHHHHJJJJJJJJJJDHHHFFFEEEEEEDDDDDDDDDDDDDD
@4302570/1
aggcgcttgtggtggtgcacgcgcttgggcagagggaatctgattgtgct
+4302570/1
CCCFFFFFHHHHHJIIGIIJJJJJJJJIIIIJHIIJGIJJJJIJJIGHGF
@1228511/1
ctggtgggttgtcctgcagagcttgccacatcttgtaagcagcctgacgc
+1228511/1
@BBFBDFFFHHHHJJJJJJJJJJJJJJIJJIJJJJJJJJJJJJJJJJJJJ
@5337929/1
cgtgtcctttatacatttcggcatggcgatcatgtcgatggcttggttta
+5337929/1
BCBFFFFFHHHHHJJJJJIJJJJJJJIJIJJJJJJJJJJJJJJJJJHIIG
@1228720/1
gtgaaactgcgacaccttgtggctgtgacttgtagtcaaggtggagattt
+1228720/1
CCCFFFFFHHHHHJJJJJJJJJJJJHIIJJJJHJJGIHIJJDGIIJGIJJ
@1228989/1
cgtatgattatttgtctgtagtggtcctgctgtttcgtatattctaaatt
+1228989/1
@@@DFFDFHFFHHGDGGHHHHIJJHEDEGDGGEEHGIJCHEHIJJIIDGG
@1229089/1
cctttgatttcttttgtaaatttaactctctgtgagtccgtcagtggctt
+1229089/1
?7?;BD4BDD<BDBE:<?FE>::?<AAE?EFCFEBE??E;CDDDA<?@DD
@3805888/1
agaaatgttacaacctctatactttgcattaaaataatgcccattttcac
+3805888/1
CCCFFFFFHHHHHJJJJJJJJJJJJJIJJJJJJJJJJJIIJJJJJJJJIJ
@7395682/1
gaactcccgtcgatgaccagcagaaggcgtgttaccgaccagagtagcaa
+7395682/1
C@CFFFFFHHHHHJJJJJJJJJJJJJIIJJJJJJJJHIJJIJIIHIJJJI
@3805994/1
gttgtggaactgcttcacctgtggccggcggcacgcagacgccttgatga
+3805994/1
@@CFDFFFGHHHGJIJIJJJJJJJJJJIIJJIJJDHFFDEDDDDDDDDDE
@3281865/1
cccacttcacgacgcttcagcagagtgcacacaatggtgaactggcgttc
+3281865/1
CCCFFFFFGHHGAHIJGJJJIJIIJFFHCHGIGIJJJHIJJJGIIJJHIH
@7396172/1
gccagatgccaaagttcttgatcttcactgggctcttctctgggatttcc
+7396172/1
CCCFFFFFHHHHHJGIJJJJJJIJJJJIJJJIIJJJJJJJJJJJIIJIJJ
@1229650/1
ccgattgacatgaaacaaacactaaatgtaaatttaagcatcccacaata
+1229650/1
CCCFFFFFHHHHHJJJJJJJJJJJJJJJIIJJJJJJJJJJJJJJIJJJJJ
@7916324/1
gctgtctgtacattgaaaataaaaataaaaaaaatagcaggggttattgt
+7916324/1
BB@FFFFFFHHHHJJJJJJJJJJJIJJIJJJJIJJJJJJJJIJFHHIJJF
@4831463/1
gttctttggctgtctctggtggaggtttctcctgtgacggcatagccgca
+4831463/1
@@CFFDDEHABHFHEHIGGBFH?FGAFDHBHGG@??@FCAEGBDCBCAGB
@4303941/1
cacagttcctcgacgagcaagtagttcttgaagcacagacacaggtgtct
+4303941/1
CCCFFFFFHHHHHJJJJJJJJJJJJJJJJJIJJIIJJJJJJJJJJGHIJJ
@2780266/1
ggagcacgtgcagtaggaaccacagccgttggcgtcgatt
+2780266/1
?:::DDDAF;?F8:BFCCH:CF1CF?F6GG:39@8@D:FF
@1230085/1
cttggttcgtcttttgaagattctgatattgatagttttttcattccctg
+1230085/1
B@@FFDDFHCFHFIJJJJJIJJIIJIIIIJJJJJJEHGIJJJJJIJJJJJ
@5827254/1
ggatggagtgagcacgggctctgtgcctggctcccatgtcacggtagcac
+5827254/1
CCCFFFFFHHHFHIJIGIJJJJJDGIIJJJIIJJJJJIGHIJJJ<FHIII
@1230261/1
ctcatcttgtatagaggaggcttgggctcgctctccgaagggagcttgcg
+1230261/1
CCCFFFFFHHHHHJJJJJJJJJJGEIIJJJJJIIJIGGIIJJEHIJHIGI
@5827429/1
ggccagccttaacgtacgactccaacgccccctggcgtaaaataacgtca
+5827429/1
CC@FFDDDHDAFFHFHHJJEGHGEFBEGGIJIIICHGIJGIJIII@EHEE
@4832267/1
cgctcatcgggaggtgtggcagcctccttgaccattttagatatttgttg
+4832267/1
CCCFFFFFHHHHHJAFGHIJJJJJJJJJJIJJJJJJJJJJJJIIJJJIJG
@1230675/1
aggtgctgggcctcttgtatgcgaaggtgttgaggcgcttgtggtggtgc
+1230675/1
@BCDFFFFHHHHHJJJJJJJJJJHIIJEGGHJJJJJJJJJJFHI@GIGII
@1230770/1
ggcgcacagggcacgcttgcgcatgacatctatacatgccattggcgttc
+1230770/1
CC@FFFFFHGHHHJJJJJJJJJJJJJJJJJJJJJJJJJJJJJJJJJJIJJ
@2266052/1
ctcataacgcagccagatgccaaagttcttgatcttcactgggctcttct
+2266052/1
@<@<DBD>;:DFAFHGGDFHCGGGEEFHCG@?D9DDFBFHGHB?;?D<BF
@6357384/1
gtcacggtagcactgagtgacggcacctccgacactgaggtcacggtact
+6357384/1
@CC@DFFADDFHFGHIGAA>F=?CEDHDBB@DEGIGIGEE8=FGGBEEEH
@2266246/1
ctctaatatatcgctgaggaccttagggacttcgacatattcggcgatga
+2266246/1
CCCFFFFFHHHHHJJJJJJIIJIJJJJJJJJJJJJJJJJJJJJJJJJJJJ
@1231341/1
ctgacacctcacccagggcgggatatggaattttaatttatgcccccttt
+1231341/1
CCCFFFFFHHGHHJJJIIJJJIGEIIIJIGJHHHHHHHFFFFFFEDDDDD
@6357689/1
ggcataacggggtgggttttacagactagaacccacc
+6357689/1
;?@DDDDD;@AF0@@8FCD@GAFBFD@FB<BBFFIFI
@2266410/1
caggaactccaccaccgcgtcacccaggaactccagtcgttcattgtgct
+2266410/1
CCCFFFFFHHHHHJJJJJJIIJJJJJJJJJJJJJJJIJJJJJJJJJJJJJ
@6855125/1
ggggttattgttatgtcgatgtcgaacccaaaaatgtaattaactttttt
+6855125/1
BCCFDDFFHHHHHJJIJJIJJJIJIIIJJIJHIIHIFIJIJJIHHIJHIJ
@4833053/1
cgcaagaagtaccagaaacgggacttagccacaatctggtctggagagaa
+4833053/1
CCCFFFFFHHHHHJJJJJJJJJJJJJJJIJJJJJJJJJJJJJJIJJIJIJ
@196750/1
cctgaatgcgtagggaggtcctcatggactagtaaggtcccgataggtac
+196750/1
@CCFDFFFHHHFGJJIIJHIJJJJJIICEHCFGIIIJDHHGIEHIIICGH
@2266666/1
caagaagtaccagaaacgggacttagccacaatctggtctggagaga
+2266666/1
CCCFFFFDFFHHHJJJIJJJIIJIJJIIIJIJJFGIIJJJJJJJHIG
@5338765/1
cacaatctggtctggagagaagatcctcatcttgtatagaggaggcttgg
+5338765/1
CC@FFFFFHHHHHIIFIHJJGIEHEHHJEHIJJJHIIIJJJJIJJJJJ?D
@6855758/1
cccacttcacgacgcttcagcagagtgcacacaatggtgaactggcgttc
+6855758/1
CCCFFFFFGHHHHJJJJJJJJJJJJDHIJJJJIIJJJJJJJJJJJJJJJI
@197507/1
gtgctgggcctcttgtatgcgaaggtgttgaggcgcttgtggtggtgcac
+197507/1
CCCFFFFFGHHHHJJJJJJJJIIJJEGHHIJJJJIJJIJHIIIJIEHIJJ
@3282564/1
cagcacaatcagattccctctgcccaagcgcgtgcaccaccacaagcgcc
+3282564/1
CCCFFFFFHHHHHJJJJJJJJJJJJJJJJJJJJJJJJJJJJJJJJJGIJJ
@3282585/1
cttgttagcttgccattgacctttcctaggagtgactttcccgtttccaa
+3282585/1
CCCFFFFFHHHHHJJJJJJJJJJJJJJJJJJJFHIJJJJJJJJIJJJJJJ
@197748/1
ccctgctattttttttatttttattttcaatgtacagacagcacttttct
+197748/1
@@@DDD<DFADA?@?CGBD1:?GHGGGIBDEG?B4400BBAGHGGCBF<@
@3282655/1
gttgtggaactgcttcacctgtggccggcg
+3282655/1
???BDDDB:D?DAB922CFEAEB3<A@E?:
@1232843/1
gcctttgtgcgccacatcaatgttgataaaggctttattggtaaatatgg
+1232843/1
=??DDDDADFD8DAC;C>FHI?<<FDHG9?9CG@@DGGICAHG@B>BDBB
@6358910/1
gtgctgggcctcttgtatgcgaaggtgttgaggcgcttgtggtggtgcac
+6358910/1
C@@FFFFFGFDHFGIGIJJIJGHII?EFFCHGJIGGGGCFHGFGHEHIIG
@4834112/1
gaatctgattgtgctgttgtggaactgcttcacctgtggccggcggcacg
+4834112/1
CCCFFFFFGHHGDHIIIIIJJJJJJIJJIJJJIIJDEEEGIJGIJJHFDC
@3282931/1
cgcaagaagtaccagaaacgggacttagccacaatctggtctggagagaa
+3282931/1
CCCFFFFFHFFFFHIIGGGIIIJGIGIJIJJGIGIIIJJJJIJJEIHIJG
@5828465/1
ctcatcttgtatagaggaggcttgggctcgctctccgaagggagcttgcg
+5828465/1
CCCFFFFFHHHHHJJJJJJJJJJIIJJJJJJJJJJJJIJJJJGIIJIIII
@6856421/1
atcagactatagttagtatagttataagactcagattgccatctcagaaa
+6856421/1
CCCFFFFFHHHHHJJJGIJJJIIJJJJIJJJJJJJJJJJJIJJJJIJHIJ
@6856560/1
aggcgcttgtggtggtgcacgcgcttgggcagagggaatctgattgtgct
+6856560/1
CCCFFFFFHHGHHIGHGIGJIJJJJJIJJJIJEIIJIJIJIGIGIJEEHE
@7917529/1
atctgattgtgctgttgtggaactgcttcacctgtggccggcggcacgca
+7917529/1
@@<DBAD8DDDH:CGHGIICGIGB@C?EF?@HFBFCFGHEGG@AHB?883
@2781189/1
cccgtacccatagcaacaagatcagcgactgtcacacggtagcggaaggt
+2781189/1
CCCFFFFFHHHHHJJJJJJJIJJJJJJJJJJIJJJJJJJGIJJJJJJJH=
@4307383/1
caaagagttgtcgatatgtggatgtagctgccattatgtagactgttgtg
+4307383/1
@@@DD;D2CDFDHIIGHIHIIIIHIFGEBHHHIG@FHIIIIIIIIFEHFC
@3808223/1
gcaggggttattgttatgtcgatgtcgaacccaaaaatgtaattaacttt
+3808223/1
@@CFFFFDHFHHGIGIIIHIHDFEHEGGIJIJIJIIIHG?FIIJEIDGGH
@3283823/1
ggcacgcttgcgcatgacatctatacatgccattggcgttcaaaaggtta
+3283823/1
CCCFFFFFHHHHHJJJJJJJJJJJJJJJJJJJJJIJJIHIJIJJIJJHHI
@3283827/1
cctctattgagctactgctgttaagcagaataaaactgaaaaataa
+3283827/1
CCCFFFFFHHHHHJJJJJJJJJJJJJJJJJJJJJJJIJIGJJJJJI
@1757151/1
gcttcagcagagtgcacacaatggtgaactggcgttcatgcggcaaacgc
+1757151/1
CCCFFFFFGGFHDGHGJJJIHIJJIJJJIJJIJIGIJIJJJJJIJJJJJJ
@3284192/1
ggaatagtgacttccggcaaatttttggttttaaccacatagttcccgat
+3284192/1
CCCFFFFDHHHHHJJJJJJIIJJJJJJJIJJJJJJJJJJJIJJJJJJJIJ
@3284266/1
cctgatagagacgatttcaccagtggtcttcttgaacttcttcaattgac
+3284266/1
CCCFFFFFHHFHGGIJJJJJJIJIIIIJJFGIGJGIJJJIIIJIIJGIIJ
@3808662/1
ggggagggtcattcaatgtctccttccgtcttgggtgaggcataacgggg
+3808662/1
CCCFFFFFFHHHHJJJJJIJJJJJJJIF?BGGIIIHIIJIIIIIJIJIJJ
@3284337/1
gcaacatcttctttggtttgtcaggggtaatgctaacgtcatagcgataa
+3284337/1
@@@DFFFFAHHFAAGEIEHGHIIHHIIEFEHEEHFHGGDGGDEHEEBHAH
@7397119/1
gttggtcttggttgaacggaactccaatcctttactcgaatagtcttttc
+7397119/1
@?@DDBDDHBBFDHBGABFEGGEG>FGG??FH<D?BDH9FEHGB?FGIG?
@705726/1
ggcatctatagatgtcggtggcgcacagggcacgcttgcgcatgacatct
+705726/1
BCCFFFFFHHHHHJJJJIIJJIIJJJJJJJJIJJJJJJJJJJJJJJJJHH
@1235063/1
ctctgtgcctggctcccatgtcacggtagcactgagtgacggcacctccg
+1235063/1
CCCFFFFFHHHHGJJJJJJJJJJJJJHIJJJIJJJJHHIJJIIJJJJJJJ
@1758126/1
gtcgatagattacggtctatgtctatcggctccgatttgtcgtcccaagg
+1758126/1
CCCFFFFFHHHHHJJIIJJJJJJJJJIJJJJJJJIJIJIIIIIIJJIJJI
@6359379/1
gggcaggttgaactcacaccattcaatttaaaagaaactgggtgcgtgca
+6359379/1
@<8DDDDAFDH?DCCFGBFGC@CF?HBEBCFHEFGA?D<FGF:@?F?D<F
@6359705/1
agcgtgcacagacgaacagacaaacagacaaacagacaaacagacaaaca
+6359705/1
@B@FDFFFHGHHHJIIJJJJJIJJIJHIHJJJJJGJJIJIJJJJJJJIII
@4310023/1
tgtgcatccttgctagtaagtcctgagccatagcaaacagccactggcaa
+4310023/1
@@?DFFDDFHHFFGIIDGHHIIHEFHGHIGGGGGGGHHGGGGHFEGGICD
@1236244/1
ccaacagattgtttgagatgtttgtgaaactgcgacaccttgtggctgtg
+1236244/1
CCCFFFFFHHHHHJJIJJJJJJJJJJJJJJJJJJJJJJJJJJJJJJJJHI
@6360112/1
ctcatttttgaagagatcccgcgagatcgggaactatgtggttaaaacca
+6360112/1
CCCFFFFFHHHHHJJJJJJJJJJJJJJJJJJJJJJJJJIJJJJJJJIJJH
@4310228/1
ggcgtcgattgcggtatcggcgtcgcttgcggtaccggcgtcggttgcgg
+4310228/1
@@@FFFF?DFHDDBFGIIGGIIIIHIIIHGGEAEH>>DCDDBDB:BDDDD
@1236925/1
cgcgcgttctcatgtaatttttaatgttttccaaatcgacgactcctgtg
+1236925/1
CCCFFFFFHHHHHJHJJJJJJJJJJJIJJJJJJIJJIJIJJIIJJJJJJJ
@5341689/1
gtctgtttgtctgtttgtctgtttgtctgtttgtctgtttgtctgtttgt
+5341689/1
?:??DBADAHHFHHIEIF>DHAFFC<CH@CHD>??CG?EFF?CBFBGCGI
@4311463/1
gtacacctgagcgagactcataacgcagccagatgccaaagttcttgatc
+4311463/1
BBBFDEFFHHHHHJJJJJJJJJJJJJJJJJJJJJJJJJJJJHIJJJJJJJ
@6361202/1
ctcccatgtcacggtagcactgagtgacggcacctccgacactgaggtca
+6361202/1
???D??;BDBDB??22@BFFEEIICFFFE<DADD@?DD?DA@C7CCD.7.
@4311690/1
ctgggcctcttgtatgcgaaggtgttgaggcgcttgtggtggtgcacgcg
+4311690/1
C@CFFDDFGHHHFGJJIJHIJIFGFGGEHIJIIIIEGGIIE?FGHIGGGG
@3284877/1
gaggaagtaggtgctgggcctcttgtatgcgaaggtgttgaggcgcttgt
+3284877/1
CCCFFFFFHFHHHIIJIIJJJJJJJIJJJJIFHHI?DDGIHIJJJJFJJD
@4311715/1
gcctttttctttttaggcttcttctttctagtgcctgataagcccagacc
+4311715/1
CCCFFFFFHHHHHJJJJJJJJJJJJJJJJJJIIJJJJJJJJIJJJJJIJJ
@4311759/1
gtcggcataacgggccgcgactccgccctcttcctcgggttggaatgatt
+4311759/1
<@@A?DDDFFFD8@@FGGBD<FH@CF;@BCHAEHH;<DA659;3;;::@B
@6858170/1
agtctacagtctaaaataaccgttattcttatcctaaagatatcaac
+6858170/1
@@@FFFFFHFFHDGGIJIJJIJIJJJIJGIIJJIIIJIGHIHIIJIJ
@6361408/1
cttctcttttttctcctttcttttgcgagctgctgccgaaagattagagt
+6361408/1
=?@DDDDFHFHGHIIGGGIGGHDHBEFHIGGB>?B<?:@EHGGGEEH<@C
@3285180/1
gacgcaagaagtaccagaaacgggacttagccacaatctggtctggagag
+3285180/1
CCCFFFFFHHHHHIIJJJJIJJJJJJJJJJJJJJJJJJJJJIIJJJJJJJ
@4312072/1
cctcttggcattgatatttggaaatgattagctcgcagcattatgggtct
+4312072/1
@@@FBBDDAFADHAHFEGHGIFGHIICCHHBHIIIAGHGIIIIFGDFGII
@4312309/1
gtcggtggcgcacagggcacgcttgcgcatgacatctatacatgccattg
+4312309/1
CCCFFDFFGHHHHIJJJJJJJJJJJJIJJJJJJJJJJJJJJJJJJJJJJJ
@3809982/1
gttgtggaactgcttcacctgtggccggcggcacgcagacgccttgatga
+3809982/1
CCCFFFFFHHHHHJJJJJJJJIIJJJJJJJJJJJHHFFDEDDDDDDDDDE
@5829558/1
gcgggatggtcgtttgaaaaattgacggccagccttaacgtacgattcca
+5829558/1
CCCFFFFFGDHHHJJIJJIJIGIIJJIIJJIJJIJJJJJJJGIJJIIJIH
@5829578/1
catgaaacaaacactaaatgtaaatttaagcatcccacaatatattcgtg
+5829578/1
CCCFFFFFHHHHHJJJJJJJHHJIJJJJJJJJJJJJJJJJJJJJJJJJJJ
@4312487/1
tctgtacattgaaaataaaaataaaaaaatagcaggggttattgttatgt
+4312487/1
BCCFFFFFHHHHHJJJJJJJJJJJIJJJJJJJJJJJJJHIJJJJIJJJJC
@1238711/1
cgcaagaagtaccagaaacgggacttagccacaatctggtctggagagaa
+1238711/1
CCCFFFFFHFHHHJJJJIJJJJJJJJJJJJJJJJJJJJJJJJJJJJIJIJ
@7398283/1
cacaaacattataatagcgttgtctaacgtcggattcagttcggaacata
+7398283/1
CCCFFFFFHHHHHJJJJJJJJJJJJJJJJIIJJHIJJJJIIJJJIJJJJI
@7920559/1
gtgctgggcctcttgtatgcgaaggtgttgaggcgcttgtggtggtgcac
+7920559/1
CCCFFFFFGHHHHJJHIJJJJHFHICFHHGIJJGIJJJJJJJIIJGHIJJ
@5829902/1
atgaggttcaccaagctagtggcgttgatgtcgcaagatagtgagacatt
+5829902/1
@CCFFEBDHGHHGGDHJJJFHIIJIJJJJJIJIJJJJJJJJDGHHHIGJI
@3810472/1
gttgtggaactgcttcacctgtggccggcggcacgcagacgccttgatga
+3810472/1
CCCFFFFFHHHHHJJJJJJJJJJJJJJJJJJJJJHHFFDEDDDDDDDDDE
@707524/1
gctgtctgtacattgaaaataaaaataaaaaaatagcaggggttattgtt
+707524/1
CCCFFFFFHHHHHJJJJJJJJJJJJJJJJJJJJJJJJIJJJJHIJJJJIJ
@7398869/1
aacgaaaccaatttagaatatacgaaacagcaggaccactgcagacaaat
+7398869/1
@@@FFDADHFFHHJJID@HIEGGIGHGGGJJECBB?DHFFHIGGGIJIIE
@7398999/1
ctcatcattagacttgacctcgtccaacaccttgaactctctcagcctct
+7398999/1
@@?B:ADDFFFBBEGGFF@F3CAFFFFIFGI>EE9<CDCFCFA<BCEGFI
@4313496/1
gccagatgccaaagttcttgatcttcactgggctcttctctgggatttcc
+4313496/1
?@@AD?DDDHHHBEGHE@HHIEEIIGEFHBEAGHE;GGGEHCG@BG;?GC
@1239842/1
cggcaatttccgagagcagttcgtgtgataccaataacatgaacaccctg
+1239842/1
BCCFFFFFHHHHHIGIJJJJJJJFGGHGIEIIGIIJIJJJJJJJJJIJGJ
@708302/1
ccttggtccacacgtccagcaggtcgggctggttgtgccagagcgct
+708302/1
CCCFFFFFHHHHHJIJJJIJJJJJJJJJJJJJIJJJJJJJJJJJJJJ
@7921625/1
aaggtgttgaggcgcttgtggtggtgcacgcgcttgggcagagggaatct
+7921625/1
@@BFDDFFHHHGHJJJJJJJJIJJIHJJJJJJJJIJJJJJJHHHFFFFEE
@201138/1
cttgccacaagtttctttcacacatagaccagtactggatatttaggtta
+201138/1
@???DB?DDBFCDFEEBGIICC<AA<A9AA?C:EDGCHBCGHII9??GIG
@5831228/1
gggttggaatgattctggtgggttgtcctgcagagcttgccacatcttgt
+5831228/1
?@@=BDDFDFHBFGBGHGFGA@@EGIIJIEHIGDG;GGIIIIJJJEHIGG
@201298/1
ctttcaagtcggcataacgggccgcgactccgccctcttcctcggg
+201298/1
?@@DDDADFHD>HGADE@;1@FGA@@@FFFGHDHGDFCBCCECCBB
@7399942/1
gtgctgggcctcttgtatgcgaaggtgttgaggcgcttgtggtggtgcac
+7399942/1
CCCFFFFFHHHHHJJJJJJJJHGIJCGGGIHIJJJJJJJJJJHGHGHIJI
@1240859/1
ctcttgtatgcgaaggtgttgaggcgcttgtggtggtgcacgcgcttggg
+1240859/1
CCCFFFDFHFHHHJGIAEHHGGHIJGIJJJHIGIIIFGIIJJIIHFFFCB
@202119/1
atacataataaaattagaggaagtaggtgctgggcctcttgtatgcgaag
+202119/1
@CCFFFFFHHGHHIJJJIIIGIJJIHIIIIJJIIJIJJJJJIIJIGIHIJ
@4315563/1
ctcatcttgtatagaggaggcttgggctcgctctccg
+4315563/1
@@?DDDDDH?FFHDEEG;C@FHGF8;BF=<@GHI<??
@202869/1
tagcactgagtgacggcacctccgacactgaggtcacggtactcgcggta
+202869/1
@@@DDDAD<CAB?C:@1@<8AB3EGFGAFE>F7FEAFFI;CEFFEBA:9<
@5343921/1
ctacgatcatcactgtcgtgtcctttatacatttcggcatggcgatcatg
+5343921/1
=@@DDDDDHHHHHIGIIIE?<AFGHIFH@CFEGBG;DHBG;G;???;;B<
@202962/1
cgccaattcactgttcattacctgtgaaaactgcccctcagatacaccgt
+202962/1
CCCFFFFFHHHHHJJJJJJJJJJJIJJJJJJJJJJJJJJJJJJJJJJJJH
@1242336/1
agagaagatcctcatcttgtatagaggaggcttgggctcgctctccgaag
+1242336/1
CCCFFFFFHHHHHJJJJJJJJJJJJJJJJJJJJIIJIJIJJIJJJJJIJI
@5832810/1
ctcttgacctacttgtagacacggcagatgaggatacctcaacttcatct
+5832810/1
CCCFFFFFHHHHHJJJJJIJJJJJJJJGHIIIIEEEHHGJJJJJJJJIIJ
@1242815/1
gttagaaatgttacaacctctatactttgcattaaaataatgcccatttt
+1242815/1
CCCFFFFFHHHHHJJIJJJJJJJJJJJJJJJJJJJJJJJJJJJJJIJJJJ
@6363657/1
aaactattggcgattcatacagtcgaattacatgacatcaggcttccgta
+6363657/1
?@@DDFFFFHHHFA@4CBHEGIIIIJGHGHFHGGEGIIIIIJIIGHGFDF
@4838691/1
tcataatcttcagatactccaaagcattctgggctgcagatgactgtgca
+4838691/1
CCCFFFFFHHHHHJJJJJJJJJIJJJJJJJJJJJJJJJJJJJJJJIIJJI
@3287236/1
ctcatcttgtatagaggaggcttgggctcgctctccgaagggagcttgcg
+3287236/1
CCCFFFFFHHHHHJIJJIJJJJJGHIGIJGGIJIIJIHIJJJIJGGIIII
@3287461/1
ccgtctgattctgtgatagtgaatacaagatcgtggggtgggcccaccag
+3287461/1
CCCFFFFFHHHHHIJIJJJJJJJJJJJJJIJIJIJIIDGGIDHJIJIJJI
@1243456/1
cgacgtgattctttaatttgacataacttttttatttatgaaccgattga
+1243456/1
CCCFFDDFHHGHFIEHEHIGGGIJIJEHJHJJJGIJJGIIJJIJIIIIIE
@1243486/1
ggtgctgggcctcttgtatgcgaaggtgttgaggcgcttgtggtggtgca
+1243486/1
BCBFFFFFHHHHHJJJIJJJJJHHIJCGGGIIJJJJJJJJJJIFGHHHIG
@3287786/1
cggtggcgcacagggcacgcttgcgcatgacatctatacatgccattggc
+3287786/1
@@@FFFDDFDHHA@E=GGHGGDDCGIIGGCEFHAFHFCDHIECFHIAHGD
@4317173/1
gtcctgctgtttcgtatattctaaattggtttcgttgtatttgtcaatta
+4317173/1
CCCFFFFFHHHHHJGIJIIJJJGIJJJJJJJJJIHIJIJJJJJJJJJJJJ
@7400121/1
gcgcttgggcagagggaatctgattgtgctgttgtggaactgcttcacct
+7400121/1
@@CFFFFFHHHHHIJJFGIJJJIGGJGIIJIHIJGIFIGJJJIJJJIIJD
@3287985/1
agcgggtcggacgagccgtgccttttattgcttggtgagacacgagataa
+3287985/1
CCCFFFFFHHGHHJJJJJIJIJJJJJGJJJIJJJJHHIHGHHHFEDBDCD
@1243882/1
gggtgggcccaccaggccgttacagatgaactcccgtcgatgaccagcag
+1243882/1
BCCFFFFFHHHHHJJJJIJJJJJJJJJJJJJJJJJJIJJJJJJJJJJIJG
@7922594/1
tgtacacctgagcgagactcataacgcagccagatgccaaagttcttgat
+7922594/1
CCCFFFFFHHGHHIHJHIJJJJJJIJJIJJJIIIIGGIJJJJHIJJJIJJ
@7922614/1
cctcttgtatgcgaaggtgttgaggcgcttgtggtggtgcacgcgcttgg
+7922614/1
CCCFFFFFHHHHHIIJJFGHIJIJJJJJJJJIJJJJJHIJJJJJJHFFFD
@1761109/1
ccacaatctggtctggggaaaagatcctcatcttgtatagaggaggcttg
+1761109/1
CCCFFFFFHHHHHJJJJJJJJJJJJJJJJJJJJJJJJJJJJJJIJJJJJG
@4317974/1
gccagatgccaaagttcttgatcttcactgggctcttctctgggatttcc
+4317974/1
@CCFFFFFHHFHHJHIJIJJIJJJJJJJJJJJJIJJJJJJJJJJJIJJJJ
@709846/1
cggtactcgcggtacatgttgtgtacacctgagcgaaactcataacgcag
+709846/1
CCCFFFFFHHHHFHJJJJIJGHIHGHIJGIJIJJJJJIJIJIJJJHIJJJ
@2271207/1
ctatatgaaacgcgagtggggccgtcagaacctgatagaaacggttggcg
+2271207/1
CCCFFFDDFDFHDHGGFGIBH6@DHBHHIGHIEHIIGIGHGCGHHHEFFD
@3288934/1
cttggttgaacggaactccaatcctttactcgaatagtcttttctaactt
+3288934/1
CCCFFFFFHHHHHJJJJJJJJJJJJJJJJJJJJJJJJJJJJJJHHIJIIJ
@2787137/1
gcaacatcttctttggtttgtcaggggtaatgctaacgtcatagcgataa
+2787137/1
CCCFFFFFHHHHHJJJHGIJJIIJJJJCFHIIJJJIJJIIJJJJJJJJJJ
@710354/1
ccctgctattttttttatttttattttcaatgtacagacagcacttttct
+710354/1
@@?BDBAADDFFAGI@?EEHDHIIB?BCGIGD??:??B?GAHHDGFIEIG
@1762099/1
gtgcacgcgcttgggcagagggaatctgattgtgctgttgtggaactgct
+1762099/1
CCCFFFFFHHHHHJJJJJIJJJIJJJJJJIJJJJJJJJJJJJJJJJJJJJ
@1762195/1
tcttcttcagccggctttggtggttctttggctgtctctggtggaggttt
+1762195/1
CCCFFFFFHHHHHJJJJJJJFHIHIJJJJJJJJJJJJJJIJHIJJJJFHI
@203869/1
gtgtgttcaaggggatctgagaatggtttagattcacaattttgtccgct
+203869/1
@@@DDDEFHHHHGIIIJIIIJJIJIJCHIJIIIIIJIJJJIJJJHHIJJJ
@7401643/1
gtagcctgtaatttttgtctttcgcgaaatattccgcgacagatgtcttt
+7401643/1
CCCFFFFFFHHHHJJJJIHIJJJJJJJJJJJJJIJIJJIJJJJJJHHHHH
@3289696/1
ctacagtacattctactgtttgtccattttctaactgaagaggaaacgat
+3289696/1
CCCFFFDFHHHHHJIJJJIJJJIJIIIJJJJJIIJJIIJJJJJJJJJIIJ
@6364277/1
gggcatagtaggtaggcgtagggtaagacacggatcgcatacaccgtgaa
+6364277/1
CCCFFFFFDFHHCFHIGIGHHIJCFHGIJJJJJJGIIJJHIJIJJJCHGI
@5345146/1
gtggtgcacgcgcttgggcagagggaatctgattgtgctgttgtggaact
+5345146/1
??8D?D?DBDDFDEHIIICHG?:?:FHCDBB?BB??BBFDBCHCDHD@@@
@6861245/1
gtgctgggcctcttgtatgcgaaggtgttgaggcgcttgtggtggtgcac
+6861245/1
@@?BBD>D8CFHHBF?ACEEFB8FE?EGG;CCGGG>HHCFGE@AGHIIIB
@4839689/1
ggttattgttatgtcgatgtcgaacccaaaaatgtaattaactttttttt
+4839689/1
BC@FFFFFHHHHHJJJJJJJJJIJJJJJJJJJJJHIJJJJJJJJJJJJJJ
@6861380/1
gctattttcattaatcacaattacatgtttactttaaaagttgctcatgc
+6861380/1
@@@DDDDFDHHGHJJIIIIGJIIJIJJ?FIGIJJJJJIJJIJGHIHIJJH
@4319624/1
tgtacacctgagcgagactcataacgcagccagatgccaaagttcttgat
+4319624/1
@C?DDFEFHHHGGGEHFFGGIIIJIIJGEHIJGIIIJIIJIJJIIIIJIJ
@4319739/1
cagccattcccaactgtcctccggtactaacgatcaaatcgatcatgggt
+4319739/1
@@@DBDD?FBBFHIBGFE<BHG@@FFHHHIGGEHG@AD?BFHDBGGGE?F
@5345828/1
gatgccgtttctgtaccaataggaacaatacttcgggcttattctgcata
+5345828/1
CCCFFFFFGHHHHIJIJIJIIIJJJJIJJJJJJJFIIJJJJJJJIJJJIJ
@6365223/1
ggttaatcagactatagttagtatagttataagactcagattgccatctc
+6365223/1
@@@DDDEFDHHFFEGGHFHHHFHIGGBHGIHIIGGHIJJIGGHEHIJIII
@3290867/1
ggtcgtttgaaaaattgacggccagccttaacgtacgactccaacgcccc
+3290867/1
BC@DFFFFHHHHHJJIJJJIJJJJJJJJJJJJJHHIIJJJJJJJJIJJHH
@4840444/1
cagttccagtctcaggcacattgccattagtagactgatcagccggagca
+4840444/1
CCCFFFFFHHHHHJJJJIIJIJJIJJJJIJHIGIJJJJJJJJJJJJGJJI
@1763491/1
cacagaattcagcgacaaatacttctgcgaagcccctgtttgttttatcg
+1763491/1
CCCFFFFFHHHHHJJJJJJJJJJJJJJJJJJJJJJJJJIJJJHIJJJJJJ
@2787769/1
gttgcggcgcttgtggtggtgcacgcgcttgggcagagggaatctgattg
+2787769/1
?=?BB@DAFFDHF???GHI?BD@GD@;@4AD=;??B;??8955>>@@C@C
@3291307/1
cagccagatgccaaagttcttgatcttcactggg
+3291307/1
@@@DDDDDAFBFDF;F<AAIF?<EHEFEDHB<<3
@711381/1
agcactgagtgacggcacctccgacactgaggtcacggtactcgcggtac
+711381/1
CCCFFFFFGFHFHIIIIJJJJJJIIJJJJJIJHIIJJJHIIJIJJIHDFF
@711544/1
gccagatgccaaagttcttgatcttcactgggctcttctctgggatttcc
+711544/1
CCCFFFFFHHHHHJHIJJJJJJJJJJJJJJIJJJJJJJJJJJJJJJJJJJ
@6366588/1
ctcacccagggcgggatatggaattttaatttatgccccctttaaaaaaa
+6366588/1
CCCFFFFFHHHHHJJHIIIJJIJIJJJGIIJJJJJGHHHFFFEEEEEEDD
@712084/1
gctattaattcattagcgaaaaacttatttttcacttttaaaaatacatc
+712084/1
CCCFFFFFHHHHHJJJIJJJJJJJJJJJJJJJJIIJJJJIJJJJJJJJJJ
@3293158/1
cgggaattttgtttggtatctgataccgacacatggtaggctccatggat
+3293158/1
@CCFFFFFHGHHHIJJFHHGIJGIIGHJIIGIJJJJDHGGGHIIIIJJIJ
@2789546/1
gccagatgccaaagttcttgatcttcactgggctcttctctgggatttcc
+2789546/1
CC@DFFFDDFHFDHEEHFHCGHDIGEEHHE2CG?EHC?DFGG<B8BFIGC
@1247228/1
gtgtgttcaaggggatctgagaatggtttagattcacaattttgtc
+1247228/1
BB@DDDEFGHHHHIIJJJJJJIIJJJHFGIGIJJJGIJIJJJJJIJ
@1247301/1
ctgttgtggaactgcttcacctgtggccggcggcacgcagacgccttgat
+1247301/1
CCCFFFEFHHGHHIJJJJIJJIJJJJJJJJJIJIJHHFFFDEDDDDDDDC
@6367865/1
gtctgtttgtctgttcgtctgtgcgcgctaatctcagaaacggctgatcc
+6367865/1
CCCFFDFFHBFHHBEGGIDFBFHEHGIIFIEGIJHIEIICHJJIIIAHGH
@2790045/1
gccagatgccaaagttcttgatcttcactgggctcttctctgggatttcc
+2790045/1
CCCFFFFFHHHHHIHIIJJJJJJJJIJJJIHIJJJJJJJJJIJJIJJIJI
@6368099/1
ggaacattcgactgatccggtgagggatgcgtgacgtcagcccctacgat
+6368099/1
B@@FFFFFGGHHHJJJJJJJGIIGIIJJJJJIJJJJJJJIJJJJJHHJII
@6368240/1
agcgcgcgttctcatgtaatttttaatgttttccaaatcga
+6368240/1
??@DDFDFCFHDHIGGHIIGHGIIGIII?GHDFB>FDDADG
@2790383/1
gctgcgctttataaaaggcagttgcagaaacatcaatattaagcatcatt
+2790383/1
CCCFFFFFHHHHHJJJJJJJJGIJJJJIJJJJJJJJJJJJJJJJJIJJJJ
@4320860/1
ttcttctataacgctcgtcgatatcaaacagttcaagtcattgttcttaa
+4320860/1
CCCFFFFFHHHHHIJJIGHGJJJJJGIIJJJJJJJGIGHIJJJIIIIJII
@1248353/1
gggggtaatgctaacgtcatagcgataaattttaagggatttaaattcca
+1248353/1
CCCFFDDEFHHHHJJJIJJ3FHIJJJJJJJJIJJJJJJJJJJJJIJJJJJ
@3294563/1
tgctgggcctcttgtatgcgaaggtgttgaggcgcttgtggtggtgcacg
+3294563/1
CCCFFFFFHHHHHJJJJJJJJJJJEGGHJIJJJJJJJJIJJIJJHIJJJH
@7924427/1
tgggtatcggccgagcgcttcggtactgttgtggaaatagtgtactataa
+7924427/1
?@?D4ADFDFFHHGGIIICHEGDBDDBFBGBHIGGCHAGC=@;CGGCG7?
@5346750/1
gccgtcagaacctgatagaaacggttggcgttaggtatatacaagaacaa
+5346750/1
CCCFFFFFHHHHHJJJJJIJJJJJHIJJJIIJJJJFHIJJJJJJJJJJJJ
@3814590/1
ctctagccgacacgattatgaagacgaagcggacgtcacggtaagcattc
+3814590/1
CCCFFDFFHHGAHIGEGIIGGGHGGGIHGGGIIJIGGIHHHDDFFFDEDE
@5346889/1
ggttttttaaactcatattttcatggtaccaagttatgaatttttcaaat
+5346889/1
@CBFFFFFHHHHHJIJJJJIJJIJJGIGJIEGGHHJJJJIIJJIJJJIHJ
@5346981/1
cacgcgcttgggcagagggaatctgattgtgctgttgtggaactgcttca
+5346981/1
CCCFFFFFHHHHHJJIJJJJJJJJJJJJJHIJJJIIJIIJJJIJJJJJJJ
@4322426/1
gtggtcttcttgaacttcttcaattgacgcaagaagtaccagaaacggga
+4322426/1
@CCFFFFFHHHHHJJJJJJJJJJIJJJJIJJJJJJJFHGJJJJJJJJJJG
@715352/1
ctgtggccggcggcacgcagacgccttgatgacctccactttgatgatct
+715352/1
BC@FFFFFHGFHHJJJIGIJJIJJHHHHFFFFFFEEDEEDDDDCCDDFDE
@3815856/1
ctgcaaagttaaccatcttgtattcaaaagaaaacctagaatcactggtt
+3815856/1
CCCFFFFFHHHHGIIJJJJJIJIJIJJJJFGCGIJIJJIJJIIIIIHFIJ
@7925892/1
ggagttcacctttagaagtatgtttttagctgtcatctggttcatacggc
+7925892/1
@C?DFFDFHHFHHJIFEHIGGGHIGGGHIGHGHHEIIJJJGHIGIIIJIH
@715741/1
ccggcaaatttttggttttaaccacatagttcccgatttcgcgggatctc
+715741/1
CCCFFFFFHHHHHJJFGIJIJJJJJJIJJIGJJJJJJJJJJJJIJHHFFF
@2274437/1
ccctgctattttttttatttttattttcaatgtacagacagcacttttct
+2274437/1
<@@FDDFDBDHHGIJFGGGIHIJJFIHBDDHGFIGGI>GGHDBHGGGIBG
@5348343/1
gatccctctattgagctactgctgttgagcagaataaaactgaaaaataa
+5348343/1
CCCFFFFFHHHHHJJJJJJJJJJJJJJJIJJJJJJJJJJJIJJJJJJJJJ
@716327/1
ggcctcttgtatgcgaaggtgttgaggcgcttgtggtggtgcacgcgctt
+716327/1
CCCFFFFFHFHHHJJGGIJCFHHIGIJJJIJJJGHGFGHHHIIIJJHHFC
@3816856/1
cttcacctgtggccggcggcacgcagacgccttgatgacctccactttga
+3816856/1
@@@FDEDFHDFHFGGIII@GBFEEAEHIHHDDBECACEEC>@B<AACC@C
@7926840/1
gttagtttttttaataaaattgtaagtctaatttataaattaattagatt
+7926840/1
BCCFFFFFHHHHHIJIJIJJJJIJIIHIJJJJJJJJFIHIIJEIJIIIIJ
@206466/1
gacatcttcaacaatctcgtggttcctctgcacttggtggtccacaaaca
+206466/1
CCCFFFFFHHHHHJJJJIJIIJIIJJJJJJJJJJJJJGHIIJJJIJIJJJ
@716695/1
gtctgttcgtctgtgcgcgctaatctcagaaacggctgatccgagttgga
+716695/1
CCCFFFFFHHHHHIIJJJJJJJJJJJJJIIJJJJJJJJIJJJJHHIIHH?
@7927082/1
gtgacggcacctccgacactgaggtcacggtactcgcggtacatgttgtg
+7927082/1
CCCFFBDDFADHBGBHIIIII<GA:?DF@??D@F<;@AABAAEEE7?B;?
@3817272/1
agatgccaaagttcttgatcttcactgggctcttctctgggatttccctg
+3817272/1
?@;DDB3BA?DAD>FB?EH<FBA@HHEADCCGI@HGGGG<C3?DHG@FGC
@6368872/1
aggcgcttgtggtggtgcacgcgcttgggcagagggaatctgattgtgct
+6368872/1
@C@FFFFFHBHFFGHGIIJJJIJIIJJJJIDGFGGGFHIGIIECGHCEEH
@5350281/1
cgggcttattctgcatacctgccatgcgctggtaagcgctatggactgcc
+5350281/1
CCCFFFFFHHGHHJJJJJJJJJJIJIJGJGHJHGIIJIJIGJJJJJJIIJ
@6863152/1
gtctggagagaagatcctcatcttgtatagaggaggcttgggctcgctct
+6863152/1
<@?DDDBDABDHFHIGGEHCHGBHH>HGHCCEGCHHDCG6;FHGBHIIAG
@6863211/1
ttgatgacagcgtagttaacttcaatggaagtggcgacctctccgactga
+6863211/1
@C@DFB?DFDHFDFHFFGGGAHHIEFHHEGI:CGAEGIIIIGHHIGHGGD
@6863651/1
gcctttcatattcgcatctttttcgctcatactctcgcctttcatcaa
+6863651/1
@@@FFD>DHHFHDHIBHGHHHEG<@CF?FF>DFGI<@1?@:0940BB?
@4322643/1
ctgcagatgactgtgcatccttgctagtaagtcctgagccatagcaaaca
+4322643/1
CCCFFFFFHHHHGJIIIJJJJJJJJJJGIIJHGIJJJJJJJJJJJJIIJI
@7928803/1
gtggtgcacgcgcttgggcagagggaatctgattgtgctgttgtggaact
+7928803/1
CC@DFFFFHHHHGJJJIIIJJJIIFEGIIJIGCHGDEHIGGIJGHHIGEI
@3819918/1
tcttggttgaacggaactccaatcctttactcgaatagtcttttctaact
+3819918/1
CCCFFFEFHHHHHJHIJIJJJJJJJJJJJJJJJIJJJIIJJJJJJJJJIJ
@4842357/1
cagcctttttctttttaggcttcttctttctagtgcctgataagccc
+4842357/1
CCCFFFFFHHHGHJJJJJJIIJIJJJJJJJJIJJJIJJJJJIJJIII
@3819952/1
gctttttctttctagtgcctgataagcccagacctagcccaaattcttct
+3819952/1
CCCFFFFFHHHHHJJIJJJJJJJJJIJJJJJJJJJJJJJJJJIJJJJJJJ
@4323200/1
tgggcctcttgtatgcgaaggtgttgaggcgcttgtggtggtgcacgcgc
+4323200/1
@@@FFDFFHHHHFGIIBEGHIHGHHJEIIGGGIIIIIIHGIAGHGHIEHE
@3820026/1
ctgtgatctgtttcttggcatctatagatgtcggtggcgcacagggcacg
+3820026/1
@@@DDFADFFFHFIDH>GDHIIIIGADEHGIIDH?FGAHIBHGGEIGEHE
@2274787/1
ccaaattcttcttcttcagccggctttggtggttctttggctgtctctgg
+2274787/1
CCCFFFFFHHHHHJJJJJJJJJJJJJJJJFHIGHJJJJJJJJJJJJJJJJ
@3820225/1
atttcttttgtattttttattagatttttttttgtgtgtgcattattaca
+3820225/1
CCCFFFFFHHFHHJJJJJIJJJJIJJJJJJJJJJIIHIIIJJJJJJJJJI
@3820457/1
cggtactaacgatcaaatcgatcatgggtccataatcattcctggaatcc
+3820457/1
@@CDDFFFHHHHHJGGHFAEHHIIIJIF@FHHJJJJGIGIJJJGIJIIIJ
@3820477/1
tgattgtgctgttgtggaactgcttcacctg
+3820477/1
?@?B=:AB<=A<?F2ABFD>AGHEHCDE>?9
@7405844/1
ggtggtgcacgcgcttgggcagagggaatctgattgtgctgttgtggaac
+7405844/1
=?:B:02BF<F?FDGIIA=3F?1?@:FABBFFF>FF?DCBB=CF=CCE@C
@4842944/1
cagccagatgccaaagttcttgatcttcactgggctcttctctgggattt
+4842944/1
CCCFFFFFHHHHHJJIGIJJIJJIJJJJJJJJJJJJJJJJJJJJJJGGII
@6864915/1
cagcatacataataaaattagaggaagtaggtgctgggcctcttgtatgc
+6864915/1
CCCFFFFFHHHHHIIJJGIJJHIGIJJJJJIHHIJJGGDHIJJIGHHIJI
@2793061/1
cagagggaatctgattgtgctgttgtggaactgcttcacctgtggccggc
+2793061/1
@@@FDFDDHGFHFEGGIFEFHHEHHIGIIIJJIIJJIIHJJBFHHGEHIH
@3821166/1
cgaaagattagagtcgtcttctacttctgcttctggcacatcaggagaag
+3821166/1
CC@FFDDFHDHFFJIJIIHIJJHIJJGHGEHIGIFHJGIJJIJJJGHHIE
@7929842/1
cagcatacataataaaattagaggaagtaggtgctg
+7929842/1
@<=B?D;DBCB?A::?EHB?EEH>3CEAFHEHBAG?
@1248887/1
cgtggtagtgcgacggacgcgacgtgccttgaattccttgatgactgcat
+1248887/1
CC@FFFFFFHGHHIJJIJIJJJJIIJJIIHHHHHGFFFFFFFEEEEEEDD
@207819/1
cacctgtggccggcggcacgcagacgccttgatgacctccactttgatga
+207819/1
CCCFFFFFHHHHHIJIJJIJGGHJGBEHHFFFFFEDEEEDDDDDDDDDDA
@2275648/1
ctcacatgattcatccacaaattccaacccttgcgtttcaaaacaattca
+2275648/1
CCCFFFFFHHHHHJJJJJJJJJJJJJJJJJJJJJJHIJJJJJJJJJJJJI
@6865383/1
gccagttataaagcatagcccgaagtgctattggcacacaggcataatgc
+6865383/1
@@CDFEFFHHGHHJJIJJJJJIJJJGIGIJJGGHIGGIIIIJJIJJJIJJ
@6865446/1
gggctatgccatttatcctcgcacgttggcagtaatagta
+6865446/1
;@@DDDDDH3DFFBGGEHEIIIEIEF>A8:C7?9BDB?00
@717336/1
gcacgcgcttgggcagagggaatctgattgtgctgttgtggaactgcttc
+717336/1
CC@FFFFFFGHFHGIIGHIIGEGIGGGIGGGHIIIBGHHIICGHGGGHGH
@7406840/1
agcgaaatagtcacacccacgttggttatcaagtggcttggtaggatcca
+7406840/1
@@@FDDADHHDHFGHIJJIJJGIJJHHGJIGIIBFGGIIDG?BDC8CEEE
@7406893/1
cacataagtaacttcaaatgattgctcagatgcaatttcttgcaagaatt
+7406893/1
CCCFFFFFHHHHHJJJJJJJIJJJJJJIIJJJIJJJJJJJJJJJJJJJJJ
@717705/1
gggctgcagatgactgtgcatccttgctagtaagtcctgagccatagcaa
+717705/1
@@CFFFFFGGHFHJJJGIIIJHIJGJJIIJJGGGFGHIIGGIJIFIJJJI
@6369398/1
cagggatcttgccgtcattgcagacggtgtggtagcgggtcggacgagcc
+6369398/1
CCCFFFFFHHHHHJJJJJJJJJJIJIJGHHIJHIIIJJJJJJJHHFDDDD
@1249767/1
aggtgctgggcctcttgtatgcgaaggtgttgaggcgcttgtggtggtgc
+1249767/1
@@CDFFFFHHHHHJJIJIJJJJJIEHICGIIIIJJIIJJIJHIJIIIEHH
@1249782/1
atgaggttcaccaagctagtggcgttgatgtcgcaagatagtgagacatt
+1249782/1
@@@AA>2ABFHDAFFGDADHHGGGDAA3:?:CDG:6?9BDF/BDF@F>FC
@6370739/1
gaggaagtaggtgctgggcctcttgtatgcgaaggtgttgaggcgcttgt
+6370739/1
@@BFFFFFHHHHHJJJIIIJJJJJJIIJJJJHGHIHGHIIHIJIJJJJJH
@6371159/1
gggcatagtaggtaggcgtagggtaagacacggatcgcatacaccgtgaa
+6371159/1
CCCFFFFFBFHGHIIJJIHIIIIEFHGGGGIJJJIHIIIJJGIJGJIIDH
@3296938/1
cttgtattcaaaagaaaacctagaatcactggttcaaattcaaataaaat
+3296938/1
CCCFFFFFHHHHHJJJJJJJJJJJJJJJJJJJIIJJJJJJJJDCFHIJJH
@719923/1
gttgaggcgcttgtggtggtgcacgcgcttgggcagagggaatctgattg
+719923/1
@@BFFFFFHHHHHHGIIGIHIGJJJJJJGHHIJGHIIIJJBEHHFFFFF@
@1250790/1
gttgaggcgcttgtggtggtgcacgcgcttgggcagagggaatctgattg
+1250790/1
BB@FFFFDFFHHHHGGJJJEGHJIGIJIIGGIGGGGEHGGBAEEEFFFFE
@6371706/1
cctggttccacgttatattggacattaggaccgtcattgaacaatctcgt
+6371706/1
CCCFFFFFHHHHHJJJJJJJJJJJJJJJJJJJJJJJIJJJJJIJJIJJJH
@720021/1
gccagatgccaaagttcttgatcttcactgggctcttctctgggatttcc
+720021/1
CCCFFFFFHHHHHJHIJJJJJJJJJJIJJJIJJJJJJJJJJJJJJJJJJJ
@3297317/1
cctgtggccggcggcacgcagacgccttgatgacctccactttgatgatc
+3297317/1
@CCFFFFFHHHHHJJJJIJJJIJJJHHHFFFFFFEEEDEDDDDCDDDEED
@6371929/1
gtgaaaactgcccctcagatacaccgtcacggaatacaaatatcttcttc
+6371929/1
@@@D<DBA:CD;BBFGGHHIGIGI@BHFBHGEEHECC>GIDHEEBFDBF8
@2793599/1
gatgaggttcaccaagttagtggcgttgatgtcgcaagatagtgagacat
+2793599/1
@@@DDDDB?CFDBEHI<EH<AEC=BCAGEHB?CGGGHIID<FDAFGEHIC
@3821766/1
cttcaattgacgcaagaagtaccagaaacgggacttagccacaatctggt
+3821766/1
@@@DDFFFDFBDHGIG>FCFCH9FACFHEGIEEHHIGGGHICGCACHGI=
@1251250/1
cgccatgccatgtaccacgcctgggatgccacccggcaccactcccgggt
+1251250/1
CCCFFFFFHHHHHJJJJJJJJJJJJJJJJJJJJJJJJJJJJJJJJJJJJ;
@1251392/1
agtgagcacgggctctgtgcctggctc
+1251392/1
@C@DFBDFFH?FFHIGIGIIIIGCGHH
@2276904/1
tcataacgcagccagatgccaaagttcttgatcttcactgggctcttctc
+2276904/1
@CCFFFDFHHFFFIIGGJJIJIJIJIGHIIGGGIIJJJIJGGHJIIJGHH
@1765806/1
gtccattttctaactgaagaggaaacgattgcatctgtgaggggcgtcgg
+1765806/1
@@@FDFFFFHHFFGIG@FHBHEGBEGH@@FHIGIJIIEHDHIIHGIHGHF
@1251770/1
gggctctcaggcaggcaagatgggcatagtaggtaggcgtagggtaagac
+1251770/1
CCCFFFFFHHHHHJJJJJJIIJJJJJJJJIJIJDHIGIIHGIJJDFHIIJ
@6373129/1
gtttacgagaaaatcttttttttgtatgtattttactgtagacttattta
+6373129/1
CCCFFFFFHHHHHJJJJJJJJJIJGIIJIIJJJJJJJJJJJIJJJJJJJJ
@1766406/1
cggaaagattataatatttctttagtttaagtccgtttttaaactatttt
+1766406/1
CCCFFFFEHHHHHJJJJJJJJJJJJHIJJJJIJJJIJJJJJJJJJJJJJJ
@7408073/1
agcatacataataaaattagaggaagtaggtgctgggcctcttgtatgcg
+7408073/1
?<@BDDDBBFD<<EFHIEED9?EABFFHFDCF>GD@E?AHG@FCBDACHI
@2277513/1
ggttcaccaagctagtggcgttgatgtcgcaagatagtgagacattcact
+2277513/1
B@BDFFFFHHHHHJJHIJJJJJJJJJIJIJJJJJJJJHIGIIIJJJIIII
@6373392/1
gccacaatctggtctggagagaagatcctcatcttgtatagaggaggctt
+6373392/1
@C@FFFFFHHHGHHIIIJJGGGCHIGIIJJHIFIGIGGIJJHICGHIGGI
@1252648/1
gcctggttccacgttatattggacattaggaccgtcattgaacaatctcg
+1252648/1
CCCFFFDDHHHHHHIJJJJJJIJJIJJJJJJJJJJJJJJJIJJJJJJJJJ
@1766824/1
catggatttaggagcacgtgcagtaggaaccacagccgttggcgtcgatt
+1766824/1
B?BDDDDEHHFHHIIIHGEHIJIIIJIIGHEGHGGIJJEHIBFGGHIIIG
@1252737/1
agagaagatcctcatcttgtatagaggaggcttgggctcgctctccgaag
+1252737/1
@CCFFFFFHHHHHJJJJJJIJJJJJJJJJJJJJHHJJJJJIJJJJJJJJG
@211429/1
gctacttctcgcacggcctttgctctgtatgtatgaccggtactctaagg
+211429/1
CCCFFFFFHHHHHGIIIHIIJJIJIJJJJJJJJIJIGJIJFGIIIJIHIJ
@2278001/1
atacaagtcagtgttgaaattcgcccgtcgcaccagattattgatttctc
+2278001/1
CCCFFFFDHHHHHJIJJJJJJJJJJJJJJJJJJJJJJJJJJJJJJIJJJI
@7930766/1
agcatggtaagaaggtggcggccagaatctagacatgcacagctcttgca
+7930766/1
C@CFFFFDHHHGHIJIIIJJGGIIJJIJIJJHJJJJJJJJIJJJJJJIJI
@7930820/1
ctttgatcatagtagatgtttgcatgtcagttagctttttaatacatctc
+7930820/1
@C@FDDDFHHHHFDHIFIIHGIGGIJGHGJHGIJJJJEHIIIJIIJIJJJ
@721318/1
gtttaagagaagttcagtgacatacacacgtacagaagaattatatatat
+721318/1
CCCFFFFFHHHHHJJJJJJJJJJJJIJJJJJJJJJJJJJIJJIJJJJJJI
@7931933/1
ctcttgtatgcgaaggtgttgaggcgcttgtgg
+7931933/1
@@@DDDDDDHH?AGHAA<CCFIB@1?D@FBD3B
@5354673/1
ctaaattctatcagagagaataataaaatcctaaagtcattattctccgc
+5354673/1
@CCFFFFFHHHGHGIGIIIJIIJEGHGGIIJJIIIJGHIIJJJJJJJIGI
@3298892/1
ctcggactaaattgttctatcttcatcctaccagccagattgaacctttc
+3298892/1
CCCFFFFFHGHHFJIIJJJJJJJJJJJJJJJJIIJJJJJJJIJJJJJJJG
@5354752/1
actgagtgacggcacctccgacactgaggtcacggtactcgcggtacatg
+5354752/1
CCCFFFDFHHHHHJJJJJJJJJJJJJJJJHIJJJJHGJJJJJJHHFFFFF
@1253031/1
gtggtgcacgcgcttgggcagagggaatctgattgtgctgttgtggaact
+1253031/1
CCCFFFFFHHHHHJJJJJJJJJJJJIJJJJJJJJJIJJIJJJJJJJJIJJ
@1768143/1
atccacataagtaacttcaaatgattgctcagatgcaatttcttgca
+1768143/1
CCCFFFFFHHHHHJJJJJIJJJJJJJJJJJJIJHIIIIJJJJJJJIJ
@7933155/1
agcgagactcataacgcagccagatgccaaagt
+7933155/1
@@@DDDDDCDFDB@?C6@?@FHDGEHIF99:B:
@6866891/1
gccattcccaactgtcctccggtactaacgatcaaatcgatcatgggtcc
+6866891/1
CCCFFFFFDFHHHIIJJJJJGIGGIJJJJGIJJ@FHDGIIJJIJIJJFGI
@1768344/1
cttcaattgacgcaagaagtaccagaaacgggacttagccacaatctggt
+1768344/1
CCCFFFFFHHHHHJJIJJIFHIJJJJJJJJJIJJJJJJJJIJJIIIJIIB
@7933235/1
cagccagatgccaaagttcttgatcttcactgggctcttctctgggattt
+7933235/1
@<@DFDBDHDHDAFCFIICHGIIGGGIIIC<9CFG9FGGHBDGG@BHIEG
@1768498/1
aggtgctgggcctcttgtatgcgaaggtgttgaggcgcttgtggtggtgc
+1768498/1
=;?=BDFFD??DF@GHFIAHGHHGAGE9CDFD@BAAFDHGHFH1@@C;C>
@6373845/1
catttcattgttctcattcgcgtacttttcaaggaacatttgagtggttc
+6373845/1
@@<DDDDDHD?CFHHE<E@IBHFGGEDEF@@CGGGGEHGGHHCHBGDFGG
@5838380/1
gccagatgccaaagttcttgatcttcactgggctcttctctgggatttcc
+5838380/1
C@CFFDDDDFDFDFAFEGE@BH?FE@FEHIEHCEHGAFEHGIG>BGHFBG
@212947/1
gcctgataagcccagacctagcccaaattcttcttcttcagccggctttg
+212947/1
CCCFFFFFHHHHHJJJJJJJJIJJJJIJJJJJJJJJJJJJJJJJJJJJJI
@1253964/1
cggcaacagacttatctgcaacagcttgagaatgcacgtacagttgcata
+1253964/1
C@@FFFFFHHHHHIIGGGIGIIIJJJJJJJJJJJJJJJGIIJIIHCHIJJ
@2278807/1
ctgttgtggaactgcttcacctgtggccggcggcacgcagacgccttgat
+2278807/1
BCCFFFEFHDHHHJJJJGIJIJJJIIJJJJJJJJJGHFEFCBBDDDDDCD
@4326970/1
ggggttgacatcggacttaatacaaggaaactgtttagactggttacatt
+4326970/1
BBCFDDDFHHHHGGIIGGIIJJJIGIGHIJIJGFHIJJIJIIJGHIGJJJ
@3824221/1
gctgggcctcttgtatgcgaaggtgttgaggcgcttgtggtggtgcacgc
+3824221/1
CC@FFFFFHHHHHHIIJJJGGHG:CFHIHGIJIJJJJCGIDHHAGIJJJH
@4845880/1
gtcgaacactattctatgcttataccattaatctccgcaactatttgacg
+4845880/1
CCCFFFFFHHHHHJJJJJJJJJJJJJIJJJJJJIJJJJJJJJJJJJI@GI
@4327028/1
gttcaaattcaaataaaatcactctgcaatcctgcctcacatgattcatc
+4327028/1
CCCFFFFFHHGHHJJJJJJJJJJJJGIIJJJJIJJJJJIJJJJJJJJJJI
@6374216/1
cagccagatgccaaagttcttgatcttcactgggctcttctctgggattt
+6374216/1
CCCFFFFFHHHHHJJJJJJJJJJJJJJJJJJJIIIIJJJJJJJJIJIJJJ
@2279101/1
ctcgtcattgcctggcatacaaggcaaagcaccgacgacgacactgtaca
+2279101/1
@CCFDDFFFFHHFGEIIIJJJJJGGIBEHIIJJJIIJGIIGIGGHHFHFF
@2796330/1
tgaggcgcttgtggtggtgcacgcgcttgggcagagggaatctgattgtg
+2796330/1
@@@DDDDD?FFAFB<;CEEEABBGAHGHDGGEEG<DCEHHCEECBCEE@C
@2279189/1
actctttaagttgtctagtgtgtgtaggggaagggttaggcaacttaatt
+2279189/1
@CCFFFFFGHFHHIGGDHIFAIAF?EHIJJFGIJJFGHIJJJIJJJIJJI
@2279315/1
tggtggttcaatctccgcagtactgtcgtttgcaaatttgtccctcacca
+2279315/1
CCCFFFFFGHFFHIIJGGIGHIJJIIGJHHIEGCGIJJJIJGGIIIJJGI
@4327589/1
gttgtggaactgcttcacctgtggccggcggcacgcagacgccttgatga
+4327589/1
@BCFFFFFHHGHGGIIIJJIIIJJJJJIJJJIGJHHFFDEDDDDDDDDCE
@7410630/1
tgaagaagaggagcaaatggaaaaaaaaattggtgaaaagaatcacaagt
+7410630/1
CCCFFFFFHHHHHJJJJJJJJJIJJJJJIIJJJGHIJJIJJJJJJJJJJA
@3300731/1
ctcataacgcagccagatgccaaagttcttgatcttcactgggctcttct
+3300731/1
CCCFFFFFHHHHHJJJJJJJJJJJJGHJJJJJJJJJJIJJJGJJJJJJJI
@1255311/1
cttgttgttaagaggtgttacctgcaacttggccaggttagggccaacag
+1255311/1
CCCFFFFFHHHHHJJFHIJJJJJJJJJJJJJJJJJJJGIJJJJJJJJJJJ
@724033/1
ggcttattctgcatacctgccatgcgctggtaagcgctatggactgccgc
+724033/1
CCCFFFFFHHHHHJJJJJJJJJJJJJJJJJHIJJJJJJJJJJJJJJJJJJ
@7934044/1
cagccagatgccaaagttcttgatcttcactgggctcttctctgggattt
+7934044/1
CCCFFFFFHHHHHJJJIIIJJJJJJJJJJJJJJJJJJJJJJJJJJJIJJJ
@724163/1
gtcaccttccatgcaaaatcttatcatgcaaattgttacatttatattaa
+724163/1
CCCFFFFFHHHHHJJJJJJJJJJJJJJJJJJJJJJJJJJJJJJJJJJJJJ
@3825863/1
gtggtcttcttgaacttcttcaattgacgcaagaagtaccagaaacggga
+3825863/1
;=?DFFDBFHHDFGIIIIIEIIIIGIIIFGIGIIIIHIGIEGGGHGGCHB
@5357779/1
cttggttgaacggaactccaatcctttactcgaatagtcttttctaactt
+5357779/1
<@?DDDD=;DFFD:CGAFEE;EEFHIEEF@F;??FFDFIFFFFFB<B<9?
@3301652/1
gcctcttgtatgcgaaggtgttgaggcgcttgtggtggtgcacgcgcttg
+3301652/1
CC@FFFFFFHFHGIGGHDACFGHIIJJJIIJJIIGHIIGIIIIJBIHEFC
@3301709/1
gcggccagaatctagacatgcacagctcttgcagccatccaacgggattg
+3301709/1
@@@DDFFFDDHHHJGJIIJJJGIIIEI@GFICEGBFHIEGHEEEEEDAFH
@6869013/1
cctgcaaagttaaccatcttgtattcaaaagaaaacctagaatcactggt
+6869013/1
@@BFFFFFHHHHHJIJIGIJJJIIJJJIJJJGIJJJGIIJGIJJIJJJJG
@3301872/1
gcacagctcttgcagccatccaacgggattgcccatcaatttatcttcaa
+3301872/1
CCCFFFFFHHHHHJJJJJJJJJJJJJIIJJIJJJJJJJIIJJJJJJJJIJ
@1256399/1
gtcggcataacgggccgcgactccgccctcttcctcgggttggaatgatt
+1256399/1
CCCFFFFFHHHHHJJJJJJIJJJJJJJJJHHHHHHFFFD=ADDACDDCDE
@725078/1
agcactgagtgacggcacctccgacactgaggtcacggtactcgcggtac
+725078/1
<@@DDDBB?2<AAG:?EFC>F???CFEFIE9FBFBFB>CFFFFIEEFDDD
@6869221/1
tgaaaaattgacggccagccttaacgtacgattccaacgccccctggcgt
+6869221/1
@@@FFFDDHHFGHFFIIJIGGEGHGIDFIGIDGGIEGGGHIIJJIJJGH9
@7934964/1
gccatgccttttggtattctgggttcccggcataactgagttgtgggggc
+7934964/1
CCCFFFFFHHHHHJHIIJJJJJJGGIIJJJJJJJJIJJHHGIJJJIIJJJ
@3302187/1
gtttattttgtttttctctgtgatctgtttcttggcatctatagatgtcg
+3302187/1
BCCFDFFFHFHHHJJIJHIJJJGHIJJIJJJJJJIJIIGGHIIIIJIIJJ
@2281656/1
gtcaaattaaagaatcacgtcgaacattctatgcttataccattaatctc
+2281656/1
CCCFFFFFHFHGFIIGIHIGHGFHHJJIIJIJGGIIGGGJGHIIIIJJJI
@6869623/1
cttggtacaaagcaaaggtcgggcagttcgtcaacaagacattactagct
+6869623/1
B@CFFDFFHHHHGJJIIJJJJJJGIG@FHJ?B=:BFGGGIIBFEHIJHII
@2281814/1
agcgcgcacagacgaacagacaaacagacaaacagacaaacagacaaaca
+2281814/1
<@;DADDA?FH>DA::CFBCD?;B;DG8?;FEBFFF9=CFGB==AECC?D
@6375449/1
ccacaatctggtctggagagaagatcctcatcttgtatagaggaggcttg
+6375449/1
CCCFFFFFHHHHHJJIJJJJJJJJJJJIJJJJJJJIIJJIJJIJJJJJJG
@2797351/1
gtccttgttgttaagaggtgttacctgcaacttggccaggttagggccaa
+2797351/1
@@@DDDDDHFH;DGHIIG<AHHHIIIGIIIIHIGGGG@AGBDDHIGIIII
@6375983/1
ctgtttttaatatttaaataaccgctttttactacatgcataaacataca
+6375983/1
CCCFFFFFHDDHFGIIIIIHEEHHIIJJJIIHIIIIJJJJIFFHGIJHHI
@6376340/1
ctcttgtatgcgaaggtgttgaggcgcttgtggtggtgcacgcgcttggg
+6376340/1
@CCDFFEFHD?HFGHIGGIIGIJJGIIGIIDHIHEGFGGHJGJIHFFEDD
@726546/1
atctggactaattaataaaattggactgtttttaatatttaaataaccgc
+726546/1
@@@DDFADBFFFHIBGIGJIIJJIE@?BEEHJBGHIBGHGFEGGGJIEH<
@4847979/1
ctcatgtaatttttaatgttttccaaatcgacgactcctgtggctttcag
+4847979/1
:??ADDDDHHHFHIIEDECEHHIIIIGH:<22CFGDD?BGHGG9DDEDGH
@6377033/1
gcagagggaatctgattgtgctgttgtggaactgcttcacctgtggccgg
+6377033/1
@@@FDDDA?FDHHI9FGCAEEDBCGGCFGEHBHI9GGG@DD@FFBFHIGI
@6377237/1
ctgacacctcacccagggcgggatatggaattttaatttatgcc
+6377237/1
@@@ADDEDHADFDFDCEFGGGA5@FHIEE>CEEHHGFHFFFB7@
@4848747/1
gtgctgttgtggaactgcttcacctgtggccggcggcacgcagacgcctt
+4848747/1
C@CFFFFFHHHHHJJJJJJJJJJJJJJJJJJJJJJJJHHFFDDDDDDDDD
@728010/1
ctcagatgcaatttcttgcaagaattgcacaaagttgaagtccttgttgt
+728010/1
@@@FFFFFDDDFHIIJIJFIGEGHIJIIGGIIIIGHGGCHFDFDHHGGIG
@3827347/1
atcgttctcagcatggtaagaaggtggcggccagaatctagacatgcaca
+3827347/1
@@@DD:BDDFDHDHGHIJDGIGGIIGGGEFIG>GFHGGHGEGIIIJJAEH
@3304624/1
cttcgttcgtgtggaatagtgacttccggcaaacttttggttttaaccac
+3304624/1
@CCFFFFFHFHHHJIJJJJHIJJJJJJJJJJJJJJJJJJJHIJJJIIJJH
@7413369/1
ctgtgatctgtttcttggcatctatagatgtcggtggcgcacagggcacg
+7413369/1
CCCFFADFGHCFHIJJHGDGHIJFIIIIJJEGE:EFGCHAFDDGGHIIJG
@5359347/1
cgacgcttcagcagagtgcacacaatggtgaactggcgttcatgcggcaa
+5359347/1
@@@DDDADFHBHDG@:FHHCEHGECFBF1???CFEHGH?@FBCD>A;@AB
@728545/1
ctcagatgcaatttcttgcaagaattgcacaaagttgaagtccttgttgt
+728545/1
?@@DD;DBFBBDHIGGGIIDGHCCDDHIHEHBHH9CE9?<???FHHGHGG
@3305042/1
ataacgcagccagatgccaaagttcttgatcttcactgggctcttctctg
+3305042/1
CCCFFFFFHHHHHJJJJJJJJJIJJJJJJJJJJJIJJJIJJJJJJJJJJJ
@1259729/1
gtcttcttgaacttcttcaattgacgcaagaagtaccagaaacgggactt
+1259729/1
CCCFFDFFHHHHHJJIIJJIJIIGJJJJJIGIJDFGGIJJJIJJJJIJGI
@5359770/1
gcacgcgcttgggcagagggaatctgattgtgctgttgtggaactgcttc
+5359770/1
@C@FDFFFGHHGFJGHHIJJDGGIIGIIIJIJJJFGIIGIJJJJJJJJJI
@5359850/1
ctgacacctcacccagggcgggatatggaattttaatttatgcccccttt
+5359850/1
CCCFFFFFHHHHHJJJJJJJJJGIJIJJJJJHHHHHHHFFFFFFEDDDDD
@5360208/1
cgcaagaagtaccagaaacgggacttagccacaatctggtctggagagaa
+5360208/1
CCCFFFFFHHHHHJJJJJJJJJJJJJJJJJIJJJJJJJJIJJJJJJJJJJ
@7414336/1
atcgttctcagcatggtaagaaggtggcggccagaatctagacatgcaca
+7414336/1
CCCFFFFFHHHHHJJJFHJJJJJJGIJJJJJJJJJJJJJJJJJJJJJJJI
@3305559/1
ctcatcttgtatagaggaggcttgg
+3305559/1
CCCFFFFFHDHHHIIIIIIIHII@A
@1260197/1
gggctctgtgcctggctcccatgtcacggtagcactgagtgacggcacct
+1260197/1
CCCFFFFFHHHHHJJJJJJJJJJJJJJJJIJJJJJJJJJHIIJJJIJJJI
@7414435/1
cacataagtaacttcaaatgattgctcagatgcaatttcttgcaagaatt
+7414435/1
CCCFFFFEHHHHHJJJJJJJJJJJJJJJJIHIIJIIJJJJJJJJJJJJJJ
@7414452/1
gcgcaggttcaggcatctgcaccaagactggagctcctgctggagatgtg
+7414452/1
CCCFFFFFHHHHHJJJJJJJJJJJJJJJJJJIJJJJJJJJJJJJJIIJJJ
@7937049/1
tggtgcctctgtaggagtttcgggctcgggtttactagcctcctccttag
+7937049/1
?@@AB;BDFHHHHGFGHEFHAGGH?FG@FG:BGBG>GGAGGGFHGHGGIG
@3305802/1
agaggaagtaggtgctgggcctcttgtatgcgaaggtgttgaggcgcttg
+3305802/1
CCCFFFFFHHHHHHJJJJJJJJJJJJHIIJJJHGHIBFFHIGJJHIJJJI
@2799567/1
ctgcatacctgccatgcgctggtaagcgctatggactgccgccaattcac
+2799567/1
@CCFFDFFHHHHHGIJIJJIJJHHHJIJJJIJJIJIIIJIJJIGGGIGII
@1261060/1
gcaagaagtaccagaaacgggacttagccacaatctggtctggagagaag
+1261060/1
CCCFFFFFFHHHGJJJIJJJJJJJJJJJJIIJJJJIJIGHIJIJJCHJIE
@5840554/1
gggcacagttcctcgacgagcaagtagttcttgaagcacagacacaggtg
+5840554/1
CCCFFFFFFHHHHJJJJJJJJJJJHIJIJJJJJJJJJJJJJIJIJJJJFH
@2285850/1
gtagggtaagacacggatcgcatacaccgtgaatataagtggcaaaggta
+2285850/1
B@@FFF?DHHHHGJJIIJJJJIJIJJJJJJJJJJJJJIJ?BEHIJIJICH
@3306680/1
gtggtgcacgcgcttgggcagagggaatctgattgtgctgttgtggaact
+3306680/1
BCCFFFFFHHHHHJJGEIJJJJJJJIIIIJJJJJJGHIJJIIJFGIIIJJ
@1772154/1
gtgctgggcctcttgtatgcgaaggtgttgaggcgcttgtggtgg
+1772154/1
@@<D?;DDDHDDDEHEGIHF@;@@F:CB;?<@D16@F<FFFB=@A
@2286199/1
cgatatgtggatgtagctgccattatgtagactgttgtgttgaccaataa
+2286199/1
C@@FDFFFHHDHHFHHIEGHIGHHHFHIHHGHIJGHIHGIIJIGIGGGII
@3306992/1
cccaactgtcctccggtactaacgatcaaatcgatcatgggtccataatc
+3306992/1
CCCFFFFFHHHHHJJJIIJJIIIJIIJACADDHBGHIIIJJDHIJIGIJI
@4850276/1
gacgatttcaccagtggtcttcttgaacttcttcaattgacgcaagaagt
+4850276/1
BBCFFFFFHHHHHIIIJIIJJJJJJJJJJJIJJJJIJJJJJJJJJJJIJI
@1772518/1
agcacgtagttctcagcttccctgcaaagttaaccatcttgtattcaaaa
+1772518/1
@@CFFFFDFHGHHIGDFFHGIIIIIGGHIIBGGIIIIIECHIIIIGGGGG
@4330730/1
cctaaatctatggggcgggatggtcgtttgaaaaattgacggccagcctt
+4330730/1
CCCFFFFFGHGHHGJJJJJJJJJCHHHFFFEEEEEEDDDDDDBDDDDDDD
@4330773/1
gtagcactgagtgacggcacctccgacactgaggtcacggtactcgcggt
+4330773/1
CCCFFFFFHHHFHHIIGGHJJJIIJIJIIGGGGGHIJIJJCGIJJIIGFB
@6379183/1
caagaagtaccagaaacgggactta
+6379183/1
?@<AA=D:A<A?:AA@GEBG8C?CF
@4331406/1
gtcggtggcgcacagggcacgcttgcgcatgacatctatacatgccattg
+4331406/1
CCCFFFFFGHHHHJJJJJJJJJJIJJJJJJJJJJJJJJJJJJJJJJJJJG
@3829149/1
gtcttggttgaacggaactccaatcctttactcgaatagtcttttctaac
+3829149/1
@@@DFFFFFAFFFGI?GGGCHGHHCDGGGIIIIGHIIFICGGGGGHGGC?
@7937684/1
cagcgaaatagtcacacccacgttggttatcaagtggcttggtaggatcc
+7937684/1
CCCFFDFFGGHHHJJJIIJJJJIJJJDHIJJJJJIJJJJJDH?FFHGEDH
@3829208/1
tccacatccaacaaggtcacagtcgatagattacggtctatgtctatcgg
+3829208/1
<;?;DDD?DHHFDEHEAEDGBHAGGEHGH>FCHIIBH;GHG@??DFDFGG
@7937772/1
ctcggttttgcgagtacttcatattagaaatcacttctttgattttcttc
+7937772/1
?@@DDB@DHHHD1?<39<FHHCDEHGHCCFGIIDG@DFACE<B@CBFBAB
@732575/1
ggggttattgttatgtcgatgtcgaacccaaaaatgtaattaactttttt
+732575/1
@@@FBDDFHHHDFHIEG@HIIFHIGFHJIIIIIGIHBGGHIIIIIEHIGI
@7415739/1
cgggaattttgtttggtatctgataccgacacatggtaggctccatggat
+7415739/1
@C@FFFFFHHDDFHIJEBHIIIIJJIGHHJGHJIIG?DHIHJJIJJJGHG
@3308501/1
cgccattcctagtacggtatctcccacacgtttcacttcagcatagacag
+3308501/1
@@@DFFFFHADDDHGHGFBFHIGHGIIIII??DDHFFH@DFGIIFIGEGE
@5361887/1
ctctatactttgcattaaaataatgcccattttcacaggcaagggatcct
+5361887/1
@CCFDFFFFHDHHJIIJIIJJJJJIGHIIJJJIJGIIIGIIIIGIIJIJH
@6873320/1
cgagtagagccttagctgcggaatgcttagcttccttcttagagcgtccc
+6873320/1
CCCFFFFFHHHHHJJJJJJJJIJJJIJJJJJJJJJJJGJJJIJJJJJJJJ
@733358/1
catacataataaaattagaggaagtaggtgctgggcctcttgtatgcgaa
+733358/1
@C@FFFFFGGHHGGHIIIHGIGHGGGEGACFHGGIIIIIIIIJJJJJICF
@3830376/1
ggtggtgcacgcgcttgggcagagggaatctgattgtgctgttgtggaac
+3830376/1
BCBFFFFFHHHHHJIJJJIJJJJJJJJIJJJJJJJJIIJJJIJJJJJJJJ
@2288362/1
aggtgctgggcctcttgtatgcgaaggtgttgaggcgcttgtggtggtgc
+2288362/1
@??BDDADFB8AFFHEGIIIHIIDE?E:?FGHGGEBGEGHH8C@FAAHDG
@733747/1
ctcgctctccgaagggagcttgcggccgatgacctcatactccttcaact
+733747/1
@C<DDDDDHDHDFIGG@GAGHIGGGFHGFHG=CFHGGHGGGDEHICEEEH
@7416725/1
ggtggtgcacgcgcttgggcagagggaatctgattgtgctgttgtggaac
+7416725/1
CCCFFFFFHHHHHJJJJJJJJJJJJJJJIJJJJJJJJJJJJJJJJJIJJJ
@734170/1
cgcttagcaagtttcttagacttgccagttcccacttcacgacgcttcag
+734170/1
CCCFFFFFHHHHHJJJJJJJJJJJJJJJJJJJJJJJJJJJJJJJJJJJJJ
@2288928/1
cgcaagaagtaccagaaacgggacttagccacaatctggtctggagagaa
+2288928/1
@@@FFFFFD<CDFEEGIBDAE<FDE>E94:DBBGADHE@GCHGGCGAGEH
@3831109/1
gccctaagtgagtatacatctattaaattcaaacgcagagctcattatgt
+3831109/1
CCCFFFDFFHHHFHIJIIJIJJJJJJIJJJIJJJJJJJJJIIJJJJIJJH
@3309889/1
gtacacctgagcgagactcataacgcagccagatgccaaagttcttgatc
+3309889/1
CB@FFFFFHHHHHJJJJJJJJJJJJJJJJJJJJJJJJJJJJHIJJJJJJJ
@2801905/1
agcatacataataaaattagaggaagtaggtgctgggcctcttgtatgcg
+2801905/1
@CCFFFFFHHHHGJJJJJJJIJJJJJHIJJIIIJJIJJJJJJJJIJJJJJ
@1264902/1
gtcggatccaatgtaaaacattccaaaatcaacaactactaataagttaa
+1264902/1
CBCFFFFFHHHHHHJIJJJJJJJJJJJJJJJIJJJJJJJJJJJJJJDHIJ
@6380368/1
ctcgacgagcaagtagttcttgaagcacagacacagg
+6380368/1
?@@DADD<?FFDBG4EGF<?FECFBCG9FFF;FFIIE
@3310471/1
cagccagatgccaaagttcttgatcttcactgggctcttctctgggattt
+3310471/1
@C@DFDBFFDHFFIDGAEHIHGIIGGHIGIJCGA@GHICBGIIE@DBGGD
@735227/1
gcttattctgcatacctgccatgcgctggtaagcgctatggactgctgcc
+735227/1
CCCFFFFFHHHHHJJJIJJJJJJJJJJJJJJJJJJJJFJJIIIJJJJJJJ
@3310878/1
gcctttgtgcgccacatcaatgttgataaaggctttattggtaaatatgg
+3310878/1
@C@DDFBBFFHGFIGIIIDCHIFHGIJGBGADBHHGGIJGJIG@BFGIB<
@1774104/1
gtctttctagtgcgtccgtctgattctgtgatagtgaatacaagatcgtg
+1774104/1
C@@FDEDFHDFFAGFHGDFHEIJJGEGIDF@GGIGEE@GIIGHIGIIIHF
@3310961/1
cggtactaacgatcaaatcgatcatgggtccataatcattcctggaatcc
+3310961/1
@CCDFFFFHHHHHJ@FHECGHJJJJJJJEEHGIJJIIGJJJJJJJJJJIJ
@4852382/1
gtttactaatataacgaagcttgactcgctacttctcgcacggcctttgc
+4852382/1
@@@FDDFFHHFHFGIIIGGIIJJFIJJIIIHHGJJGIIIIJGGHIIEHGI
@5841968/1
ggcgcacagggcacgcttgcgcatgacatctatacatgccattggcgttc
+5841968/1
B@<DFFFFHHHHHJJJJJJIJJJIJJJIJJJJJJJJJJJJJJJJJJJJJJ
@4332838/1
ctgggcctcttgtatgcgaaggtgttgaggcgcttgtggtggtgcacgcg
+4332838/1
CCCFFFFFHHHHFHIJJJFGHI9FGIJIJJJJJIJJHIJFGGHHGIIJHH
@736075/1
caaatagttgaccatcactcttatatgggcagcccgaacacggttaccgg
+736075/1
@@@FFFDDHDHHHGGHGGIHGHJIHIEEHGIJIJIIGFFHHIGFGGHGHI
@4852828/1
gtgttgaggcgcttgtggtggtgcacgcgcttgggcagagggaatctgat
+4852828/1
BBBDFFFFHHHHHJJIJJJJJHIIJJJJJJJJJJJJJJJJHHEHFFFFFF
@3311872/1
cacctgtggccggcggcacgcagacgccttgatgacctccactttgatga
+3311872/1
CCCFDDDFGHHGFGIEGHIJGJEGGIHHHFFFFFEEEEEDDDDDDDDDDD
@5363604/1
cgcaagaagtaccagaaacgggacttagccacaatctggtctggagagaa
+5363604/1
@BCFFFFFHHHHHJJJJJJJJJJJJJJJJJJJJJJJJJJIJJJJIJHJHI
@7940277/1
ggacgtcttccgctttcatcatctataggattgtttatcctgtcaact
+7940277/1
????;0@DDDD888<CEDFEDFIEECDBA<CEEEFIFDDCC>9?DEI<
@7940283/1
cggcataacgggccgcgactccgccctcttcctcgggttggaatgattct
+7940283/1
CCCFFFFDHHGHHJHIJJJJJIJJJJJJJJJJJHHGFDFDDCDDDDDEFD
@219734/1
gccttttgtatgcgaaggtgttgaggcgcttgtggtggtgcacgcgcttg
+219734/1
CCCFFFFFHHHHHJJJJJAFHHIJJIJJJGHIIJIHJJHIFHIIIIHFFD
@7418411/1
gtctgtttgtcggtttgtctgtttgtctgtttgtctgtttgtctgtttgt
+7418411/1
CCCFFFFFHHHHHHIJJIJJJIJJJHGJJGIJJIIJJJJJIIJJJJJJJH
@3312894/1
ctgggctgcagatgactgtgcatccttgctagtaagtcctgagccatagc
+3312894/1
BBCFFFFFHHHHHJJJJJJJJJJJJJJJJJJJHIJJJJJJJJJJJJJJJI
@3832366/1
agccagatgccaaagttcttgatcttcactgggctcttctctgggatttc
+3832366/1
CCCFFFFFHHHHHIJEBHIJIIJJJJJJJJIJIJJJJJJJJJJJJGJJJI
@7941441/1
gccttgagaagcagacacaagcttcttctgtttgtccgtcaaagcattta
+7941441/1
CCCFFFFFHHHHHJJJJJJJJJJJJJJJJJIJJJJJJJJJJJIJJJJJJJ
@7941530/1
ccacaatctggtctggagagaagatcctcatcttgtatagaggaggcttg
+7941530/1
@@?DFDEFD>FDFHGGEH>FCEG9FGHHH>F@BGC9C@?F<DF3:@BFD0
@7419000/1
ctaattaataaaattggactgtttttaatatttaaataaccgctttttac
+7419000/1
@@@DDFDFFHHHHJIEDGEHGCHGGDHGHIGIGHIJJIIIGGIJFJJJGD
@6874423/1
cagcttcatccagaggcaagcgctccaagttgcttggaggcttgggcctg
+6874423/1
CCCFFFFFHHHHHJJJJJJJJJJJJJJJJHIJIIJJJJJJJJJIJJJJJI
@3313347/1
atagaacaaacaaaacttaagccttattataaaaggtataaatattcctg
+3313347/1
CCCFFFFFHHHHHIJJJJJJJJJJJJJJIJIJJIJJDGIIIIJJJJJJII
@7941707/1
ggcctcttgtatgcgaaggtgttgaggcgcttgtggtggtgcacgcgctt
+7941707/1
CCCFFFFFHHHHHJIIJIIAFHIJJJJIJJJJFGIJIJIJFGIJJJHHFD
@6874554/1
ggctcgctctccgaagggagcttgcggccgatgacctcatactccttcaa
+6874554/1
@@@FFFFFBFHHGEHJGJIIGIJJJGJJIJIGGGHGDGCCHHHHFFFEDE
@2292624/1
aaggtgttgaggcgcttgtggtggtgcacgcgcttgggcagagggaatct
+2292624/1
@@@DADEDFFDHFIJJJIFGGFGG@DFHHEGHIIJJJJJGGCCEEB@EEE
@738646/1
tgtacattgaaaataaaaataaaaaaatagcaggggttattgttatgtcg
+738646/1
CCCFFFFFHHHHHJJJJJJJJJJJIJJJJJJJJJJJHIJJJJJJJJJJJJ
@6874791/1
cccagacctagcccaaattcttcttcttcagccggctttggtggttcttt
+6874791/1
C@CFFFFFHGHHHJJJJIJGJJJJJIJIJJJJJJJIJIJJJDHIGHGJJJ
@1266500/1
gtgctgggcctcttgtatgcgaaggtgttgaggcgct
+1266500/1
@@;DBBADCFD:DG<F<:FF<1@FF:?::??FH1?F6
@3313868/1
agtaccagaaacgggacttagccacaatctggtctggagagaagatcctc
+3313868/1
@BBFFFFFHHHHHJJJJJJJJJJJJJJJJJJJJJJJJIJIIHJJJJJJJI
@1266601/1
cacgagataaaagtctaattcagacgagtgcacaatatccgtgtcgacca
+1266601/1
=8:BDA8:<DBAC<ACGIE>H?HAC:8:EEF<??:?GB9:?089??2776
@6382165/1
gaataatcgtatggtggtgcatagtagggtggcggcggtgaatgcacatc
+6382165/1
CCCFFFFFHBHHHJHIJHHIIJIJHIIJGFIJJJJJJFCBDCECDDDDDD
@2293030/1
ctgggcctcttgtatgcgaaggtgttgaggcgcttgtggtggtgcacgcg
+2293030/1
@CCFFFFFHHHHHJJJJJGIIJFHHHJIJJJJJJJJJJJIIHHJJJJJHH
@2293139/1
cagcatacataataaaattagaggaagtaggtgctgggcctcttgtatgc
+2293139/1
CCCFFFFFHHHHHJJJJJJJJJIJJJJHHIJHHIJIIJJJJJJJJIJJJI
@739264/1
tctacttctgcttctggcacatcaggagaagttggctcctcaacagacac
+739264/1
CCCFFFFFHHHHHJJJJJJJJJJJJJJJIJJIIJJJJJJJJJJJJJJJJJ
@2804471/1
atacataataaaattagaggaagtaggtgctgggcctcttgtatgcgaag
+2804471/1
@@@DDDDDHFHBHA?AE?CEBAB?H>>FHHEGHGGHHIEHIIEGCG?B6D
@6875346/1
cctcagactaaattgttctatcttcatcctaccagccagattgaaccttt
+6875346/1
@@@DDDDBAD:D?EEEGHGIGIEEHEDE@DE?FGHAHIICHGG@DA=DDF
@1266942/1
ctcataacgcagccagatgccaaagttcttgatcttcactgggctcttct
+1266942/1
CCCFFFFFHGHHHJJJJJJJJJJJJHHGIIJIJJJJJJJJIGDGIJJJJJ
@5842821/1
cttgtagtcaaggtggagattttactatctttcaagtcggcataacgggc
+5842821/1
:=?;=:ADDB=CDCE1AF3:?A:AEE@HHB9EA?CC1:;CF@@E9?DEII
@6875684/1
aatttatcttcaaatgacgacaccacagttccagtctcaggcacattgcc
+6875684/1
CCCFFFFDHFGHHJJJJJJJJJ8HJJJGHGIEGGHGIJJJJICHFGGIID
@6383094/1
ctgggcctcttgtatgcgaaggtgttgaggcgcttgtggtggtgcacgcg
+6383094/1
@CCFFFFFHHHHHJJJJJGHIJFGHIJIJJIJJJJJIIJIJJJJJJJJHH
@2805267/1
cccagtcaacggatggccaaataggaaacactacgctttacacgcatgag
+2805267/1
CCCFFFFFHHHHHJJJJJJJJJJJJJJJJJJJJJJJJJJJJJJJJJJJIJ
@740247/1
cttaacgtacgattccaacgccccctggcgtaaaataacgtcaatacatt
+740247/1
@@@DDDDDFFFDFH@?GB?CHIGIIDEAC@HBEHIICG>;FHFAEC=4=E
@2805613/1
agcatacataataaaattagaggaagtaggtgctgggcctcttgtatgcg
+2805613/1
CCCFFFFFHHHHHJJJJJJJJJJJJJJIJJHIJJJJJJJJJJJJJJJJJJ
@4854791/1
cttggcaaagagttgtcgatatgtggatgtagctgccattatgtagactg
+4854791/1
C@CFFFFFHHFHFHIJJJGIHIJJJJJJJJJIJIJGIJJJIJJIIIIJHI
@1776367/1
gacccttctacagatttattatagcctgcgacttcgttcgtgtggaatag
+1776367/1
CCCFFFFFHHHHHIJJJJJJJJJIJJJJJJJJJJJJJJJJHIHIJJJJJJ
@4334762/1
tgtacatcatggaaggaagatgcctcatcacaacatctaaagctaagatg
+4334762/1
@@=?D?DDA<C<DDGIADGEHII:A<ACCEEF>GH?C?CGHIGID>FEH<
@2294353/1
ttacaattacctgattcgtttctagctcagtgtcccatttggct
+2294353/1
@@@ADDDDHHFH?2CACDBGIC9?@>C9CA22AEEEFGGHHAD9
@3315762/1
cgcaagaagtaccagaaacgggacttagccacaatctggtctggagagaa
+3315762/1
@@@DDDDDD22A?EFBEFEEHGEDFFGIIIEIDCHGHGGBDBGFDGIICG
@4855494/1
gtcacggtagcactgagtgacggcacctccgacactgaggtcacggtact
+4855494/1
CCCFFFFDHHHHHJJJJGHJJJJJJJJJJJJJJJJJJJJJIJIJJJHIHH
@741336/1
ccggtagaactgcaccatttcatttggattcgtagagtaatctaagactt
+741336/1
BCCFDDFDHHHGHJJJJJJJJJJJJJJIJJJJHIIIIDHIJJJJIJJJJJ
@741476/1
gtttattttgtttttctctgtgatctgtttcttggcatctatagatgtcg
+741476/1
CCCFFFFFHHFHHJJJJJJJIHIIJJJIJJJJJHGGIIIIEIGICI@BFF
@3833717/1
atacataataaaattagaggaagtaggtgctgggcctcttgtatgcgaag
+3833717/1
@@@FFDEBHHFHHJJJIFICGFHHEECFGHFGHBCHIGIGIHCCICHEDF
@221104/1
gtgaactgatcgtgtgggagtactgagcagtatctattcagtaaacttat
+221104/1
??@DDFFFGHHHDGDGHIIJFGIHGGGDGEFGIGHIJJHEGIHEHGDGDH
@3833965/1
gccagatgccaaagttcttgatcttcactgggctcttctctgggatttcc
+3833965/1
@CCFFFFFGHHHHJIJJJJJJJJJJIIJIIIJIIJJJJJJJJJJGIIIJJ
@6876222/1
gccagatgccaaagttcttgatcttcactgggctcttctctgggatttcc
+6876222/1
@C@BDFFFHGHH?HGFHGHIIIGIIIIGEGFG?HEHIIIIIHIIDGIIII
@3316500/1
cttcaggtgaagagaaaaatgaacgtcccacaggggtgtacatcatggaa
+3316500/1
@@@DDD?2A43CFFGHIC>FHGHHIIDGEGH@GGHG6?FHIFBBFCGGHC
@2295916/1
ggcagagggaatctgattgtgctgttgtggaactgcttcacctgtggccg
+2295916/1
CCCFFFFFHFHHHJJIJJJHIJJJHJJJIJJJJIJJJJJJJJIJJJJJJJ
@7943875/1
ggagctgatgcttgctgggcctcagctgttggagctggttcagccttttt
+7943875/1
@@;DDFFFHGHHGIHGGDFGGHIIJJIJEHIIGJIJGIDFHIIIJIIJJJ
@3317235/1
gtttgtctgtttgtctgtttgtctgtttgtctgtttgtctgtttgtctgt
+3317235/1
@@@DDDDDDHFFHAFG?ACC?ACD?AB<9<?FF@EB9:CD<CDHHHGGE@
@6877158/1
gtggattttaatgttattattacagcatacataataaaattagaggaagt
+6877158/1
C@CFFFFFHHHHHHIJJJJJJJJJJJJJJJJJJJJJIJJJJIJHIJIJJG
@5367853/1
gcatccaactcggatcagccgtttctgagattagcgcgcacagacaaaca
+5367853/1
CCCFFFFFHHHHHJJJJJJJJJJJJJJJJJJJJJJJJJJJJJJJJJHHHG
@743451/1
acgtagttctcagcttccctgcaaagttaaccatcttgtattcaaaagaa
+743451/1
@CCDFFFFHHHHHHJJJIJIJIIJJIJJJJJIJIJIIJHGIJJFIJJIIH
@6384468/1
gttcggaaacattataatatttctttagtttaagtccgtttttaaactat
+6384468/1
@@@FDFFFH;FFHGGIFHJIJJIJJIII9FHIHIIIIGHGIJJJIIGGHI
@1268637/1
ggcgttgatgtcgcaagatagtgagacattcactttttagtcataatctt
+1268637/1
CCCFFFFFHHGHHJJJJIJJJHIJJIJJJJJJJJJJJJIJJJIJJJJJJJ
@2806809/1
gtacattcttttttcctcctttcttttttg
+2806809/1
?=?BDDD?AD?C<E22C?E3AE<9CC<B@C
@3318007/1
gccgataccagatttaaaaaaaaagaaattgtgattttaataaatatacg
+3318007/1
@?@D?DDDH?DHFAGBGIEFEGIGGEFFGIIBGGGIIGHIIEH@GEGEEH
@1268732/1
cttctacttctgcttctggcacatcaggagaagttggctcctcaacagac
+1268732/1
@CCFFFFFHHHHHIJJJJJIJJJJJJJJHIIJJJJJJJJJJJIGJJJJIH
@6384690/1
atgaagaagaggagcaaatggaaaaaaaaattggtgaaaagaatcacaag
+6384690/1
@@CFFFFFHHHHHJIJJJJJJIJIJJJJJIHGIIHIIJJIJIJJIJIIIH
@6384802/1
cgcgacttcgttcgcgtggaatagtgacttccggcaaatttttggtttta
+6384802/1
@@?DDDD?FFFHFGGH?F@BGDFGFFHIGGDHGBHIH@FCHAGHIHCHHB
@2296966/1
tgggcctcttgtatgcgaaggtgttgaggcgcttgtggtggtgcacgcgc
+2296966/1
@@<?=DDBHFHCFHHIHBHGGCFFHHGHGGGHGHEDDBHCG@587@CEFF
@4335652/1
ctcggacatttcaattttatttagttg
+4335652/1
??<D?D@DDDE<?E@CDBBF:CDCCB<
@4335841/1
cctgtagtgttttgacacgtttgtatggtttgaaatcatatcgatatgcg
+4335841/1
CCCFFFFDHHHHHJJJJJJHIIJHGIIGHHIJJJJJIJJJJJJIJJJJJJ
@6385208/1
gcttcacctgtggccggcggcacgcagacgccttgatgacctccactttg
+6385208/1
@@;DDDFFGBB>AFDHIIGIGGAHIIIDCEHDFACCCEE@CCCBCCCCCC
@6385515/1
gtctgtttgtctgtttgtctgtttgtctgtttgtctgtttgtctgtttgt
+6385515/1
@@@FDADEHDAFB<EGD<C@ACDH@CF<F<F9CFHFHDEGDHCFB9DGBB
@4336314/1
cacggtagcactgagtgacggcacctccgacactgaggtcacggtactcg
+4336314/1
@@@DDDADF?AFHAHBD:AG@DHF=?::?D0DDDGH8DCGHIIG@=8C=1
@745214/1
gtaatattattaaacgaagaacatgcggctgaattgcagcatcttgtcga
+745214/1
CBCFFFFFHHHHHJJIJJIIJJJJJJJIJJJIJJJJJIJJJJJJJJHIJJ
@6386093/1
ggcaaaggtagtaagtcagctgttccacttcatcatcagggatcttgccg
+6386093/1
CCCFFFFFCFHHHJJIJJJIJJHJJJBHJIJJJJJJJJJJIIJJJJJJIJ
@3319247/1
ccacagttccagtctcaggcacattgccattagtagactgatcagccgga
+3319247/1
CCCFFFFFHHHHHIIJJIJJJJJJJJIJJJJIJCGIIJIJJJIIJJJJGH
@4857611/1
cctgcagagcttgcaaagcttgcaaag
+4857611/1
@@@FFFF?CFHHHJGGHGHGIEHIICG
@4336947/1
gtagcactgagtgacggcacctccgacactgaggtcacggtactcgcggt
+4336947/1
B@BFFFFFHHHFHIJJIJJJJJJJJJJJJJJJIIGGHJJJFGHJJIIHF=
@745981/1
ctggagagaagatcctcatcttgtatagaggaggcttgggctcgctctcc
+745981/1
CCCFFFFFHHHHHJJJJJJJJJJJJJJJJJJJJJJJJGHIIJJJJJJJJJ
@2298802/1
acgcgaagaccgacatccgcgcggacggagtcgcgggcggaagctagtta
+2298802/1
CCCFFDFFGHHGHIDIIIJIJJJIEFFCBD=>;@BBD@@D19B?CDD@CA
@746428/1
gcagccagatgccaaagttcttgatcttcactgggctcttctctgggatt
+746428/1
CCCFFFFFGHFHHIJIIHIJIJJJIJGJIIGHHIFIIIEIHIJJIJIJJJ
@7945070/1
atcaatttatcttcaaatgacgacaccacagttccagtctcaggcacatt
+7945070/1
@CCFDFDFGFFBHIJJIJHIGHGGGHBGHGEHIIGGGIJGJJJJJDDFHH
@1269005/1
cttcgttcgtgtggaatagtgacttccggcaaatttttggttttaaccac
+1269005/1
CCCFFFFFHHHHHJJJJJJHIJJJJJJJJJJJJJJJJJJIJJJJJJJJJE
@2299254/1
ctttctaaggttctagactatatctgtaccaaatttcaaccaaatccgtc
+2299254/1
C@CFFADEHHFHHFGIGIIIFIJIGJIHJJJJIJJJGIIIIGHIJGIIII
@5369132/1
agaaaagtgctgtctgtacattgaaaataaaaataaaaaaaatagcaggg
+5369132/1
@@@DDDADBBHDDG:AGGBHCE@HHICHIGIEHIE>FHGGGFG>GGGBBG
@3836622/1
tcagcatggtaagaaggtggcggccagaatctagacatgcacagctcttg
+3836622/1
??@D;D?BC=<DFCG>>G@FEI8DGD8BD9FFD@F@FB8CG>B@A@CGF=
@7423006/1
cccgcctagcgaggaaacgcggccgccatactgtagcttgggtggtggca
+7423006/1
CCCFFFFFHHHHHJJJJJJJJJIJJJJJJHHHHHHFFFFFFD=AB?BDDC
@223769/1
ttcactctagcacgtagttctcagcttccctgcaaagttaaccatcttgt
+223769/1
CCCFFFFFHHHHHJIJJJJJJJJJJJJJJJJJJJJJJJJJJJJJJJJJJH
@7946017/1
ggcacctccgacactgaggtcacggtactcgcggtacatgttgtgtacac
+7946017/1
B@BFFFFFHHHHHJJIJJI?FHIJIGGIJJHIJJHHIEIIIJJGHGHJHH
@7946459/1
cttgttgttaagaggtgttacctgcaacttggccaggttagggccaacag
+7946459/1
CCCFFFFFHHHHHJJEGHJJJJJJJJIJJJJJJJJJJGHJJJJIJJJJJJ
@1270391/1
gacgcaagaagtaccagaaacgggacttagccacaatctggtctggagag
+1270391/1
CCCFFFFFGHHFHIJJJJJJJJJJJJJJJJJJJJJJJJJJJIJIJJGHHJ
@6879221/1
ctcttgtatgcgaaggtgttgaggcgcttgtggtggtgcacgcgcttggg
+6879221/1
CCCFFFDFHHHHHIJJFGHHJIJJGJJJJJIJJJJJJIJJJJJJHFFFDD
@6386839/1
aggaagtaggtgctgggcctcttgtatgcgaaggtgttgaggcgcttgtg
+6386839/1
@@CFFFFFHHHHHJJJJJJJJJJJHHIJJJIIJJHGGHIJJJJJJIJJIJ
@2809403/1
ctggttcatacggcgcgcggtcgcctccttgatgcattgcgtcagaatgc
+2809403/1
@B@ADFFFHHHGHJIIIGJIHHHGGGIJIJJJIHFFHHGHFEDD>CDCCC
@2300932/1
gccagatgccaaagttcttgatcttcactgggctcttctctgggatttcc
+2300932/1
CCCFFFFAHHFHFGEEGGHHFHIIHFHHIEEHECHGGIIIIIIGHIIGII
@1778535/1
tacataataaaattagaggaagtaggtgctgggcctcttgtatgcgaagg
+1778535/1
CCCFFFFFHHHGHJJJJJJIJJIJJJIIIGIJJIJJJJJJIJJJJJJJJJ
@748935/1
cggctcttcttctttctgtacattcttttttcctcctttcttttttggtg
+748935/1
CCCFFFFFHHHHHJJJJIJJJJJJJJJJJJJJJJJJJJJJIJJJJJIIHI
@4858887/1
gtcgaacccaaaaatgtaattaacttttttttttgtctgtttgtctgttt
+4858887/1
CCCFFFFFHHHHHJIJHIJJJJJHHIJJJJJJJJ;C@EEHIICEAEEHHF
@3322767/1
cctgtacgttcaaacgtatcacacattttctggtcaccttccatgcaaaa
+3322767/1
?@?:4==:A?BA?B?DEG<ECEEGEBFHIICFF1C?F???DFAFIIIIFI
@749465/1
ctgggcctcttgtatgcgaaggtgttgaggcgcttgtggtggtgcacgcg
+749465/1
CCCFFFFFHHHHHJJJJJIIJJCGFHIJJJJIJJJJJJJHHHHIJJJJHH
@4859408/1
gttctttgcttgaacacactgtgtcgccattcctagtacggtatctccca
+4859408/1
CCCFFFFFHHHHHJJJJJJJJJJJJJJJJJJJJJJJHIJJJHIIJJJJJJ
@5847379/1
gcgtagttaacttcaatagaagtggcgacctctccgactgacatgaacat
+5847379/1
@;?DBDDDF?FBBFEEFIIFFIEBG;CCGFBEGEEBDDFICBBFCFEFDA
@6388151/1
atacataataaaattagaggaagtaggtgctgggcctcttgtatgcgaag
+6388151/1
@C@FFFFFGHHGGIJJJJJJIIJ>HHGHGIGEIGIJJJIJJHIJJIIEHI
@6388164/1
ctgcgacaccttgtggctgtgacttgtagtcaagg
+6388164/1
?@?1ADF>AHHDDHHIIIIEGEGEIIACFBFB?FH
@749778/1
actgagtgacggcacctccgacactgaggtcacggtactcgcggtacatg
+749778/1
CCCFFFDFHGHHHJIJJJJJJJJJIJIJJHIJJJJHIJJJJJJHEEFFFD
@3323115/1
gtacgttcaaacgtatcacacattttctggtcaccttccatgcaaaatct
+3323115/1
?@?=DBDFHHHHHCGHHFIIGIBHHIEHIHBEGHIIGGHEHIIIIIIIII
@3323252/1
atgtcacggtagcactgagtgacggcacctccgacactgaggtcacggta
+3323252/1
@@@ADDDDD:CFHCFEHGEF@BABBHGIIHIAHAGDFCBCFE;CFCHE5?
@224011/1
gcctggccctcagcgacatgtaagagttcaatggggaagtaaatgcatct
+224011/1
@@@DFBFFHHGGA@GIGHIJGGGIIJ@FHCFGIJJJGIIIJGBBF@FDHI
@224080/1
agacacaggtgtcttcaacggaagagattccatttcccgtttagcagctt
+224080/1
CCCFFFFFHHHHHJJJJJJJJGIIJJJJJJJJJJJJJJJJJJJIIJJJJJ
@1271038/1
tgtggaactgcttcacctgtggccggcggcacgcagacgccttgatgacc
+1271038/1
CCCFFFFFHHHHHJJJJJIHIJJJJJJJJJJJJHHHFFDDDDDDDDDDDD
@1780041/1
cgtgattctttaatttgacataacttttttatttatgaaccgattgacat
+1780041/1
B@@FFFFFHGHHHJJJJJJJJIJJIJJJJIJJJJJJJJJJJJJJJJIJII
@6879951/1
gtttcatttaaatttcggtacctggttaaatagtttatttcgtgtttttg
+6879951/1
CCCFFFFFHFFHHJJIIIIIJJJJGHHJJIIGHBFIGJIJJJGGDHHJJI
@4339485/1
ctaggagtgactttcccgtttccaatctccaagacaggaggctccagtac
+4339485/1
CCCFFFFDFHHHHJJIJJEFHIIJGJJJJJGCHJJJJIHIGIJJJEIHII
@751043/1
gggacagctatcttcataaaagctaaacaacatttataaaattagactat
+751043/1
CCCFFFFFHFHHHJJJJJJJJJJIJJJJJJJJIIJIJJJJJJJJJJJIJH
@6880267/1
tgctgggcctcttgtatgcgaaggtgttgaggcgcttgtggtggtgcacg
+6880267/1
CCCFFFFFHHHHHJJJJJJJHIIJCGHIJIJJJJJJJJJJJJJIHHIJJH
@5370821/1
ctgggcctcttgtatgcgaaggtgttgaggcgcttgtggtggtgcacgcg
+5370821/1
CCCFFFFFHHHHHJJJJJIJJJCHGIJIJJJJJJJJJJJIJJHHIJJJHH
@5370865/1
cataatcattcctggaatccgtgtcgacggcgatgagagcccacgatgta
+5370865/1
CCCFFFFFHGHGHJJJIJJJJFHJIJIJGGIJJJJJJJJJJJJJHHFFFF
@1271938/1
gcactgagtgacggcacctccgacactgaggtcacggtactcgcggtaca
+1271938/1
CCCFFFFFHHHHGIJJJJJJJIIJIJJJJJJIIJJJIJJJJJJJJHEEFD
@1271942/1
cccgtcttcaccgctgtaaccaccaacagtgacagcacagcgttgttcga
+1271942/1
CCCFFFFFHHHHHJJJJJIJJJJJJJJJJHIJJJJJJJJJJJIJJIJJJJ
@1780929/1
gtgtgatcaagttgtacggtatgaaacaaccggcggcgtccaacggcgtc
+1780929/1
BCCFFFFFHHHHHJJJJJJHIIJJJJJJJJJJJJJJJFDDDDDDDDDDDD
@6880809/1
tttagaagtatgttcttagctgtcatctggttcatacggcgcg
+6880809/1
@B@BDFFD2CFFHIHHIIIJJJIIGCHBEC<FBADFD>GDHG>
@7424914/1
catagtaatggagacaagaaatggagttttaatacaaatcagtactaaaa
+7424914/1
CCCFFDEFHHHHHJJJJJHJIJJJJIFHIJJJJJIJJJJJJJJJJIJJJJ
@6880891/1
aggtaatattattaaacgaagaacatgcggctgaattgcagcatcttgtc
+6880891/1
?@@?BDDFFFHHDIBFGIEHGGIJIJFIEGIIIDHHGGHGGGECHGHBBB
@1781114/1
agaaacgggacttagccacaatctggtctggagagaagatcctcatcttg
+1781114/1
?=;=DDBD?F@F<<<ACFBB;FGFB<FGIBGGE;6DG@????BF9?B?F>
@1272366/1
atcttgccgtcattgcagacggtgtggtagcgggtcggacgagccg
+1272366/1
;?@;DD:DA0CFDFFEFE4CFF<?C?;:?CBDBE?@FB84:BDCC@
@6881015/1
tgacaaacttaggtttgcttacagccattcccaactgtcctccggtacta
+6881015/1
CC@FFFFFHHGHHJJJJJJJJJJJJGJJJJJIJJJJIIJJJJJJJGIIJJ
@6881276/1
gagctggttcagcctttttctttttaggcttcttctttctagtgcctgat
+6881276/1
@@@FFFFAFHBDHGHIJGGHIJJJJJGGGGIJJIDHHJIHGHG>GHHIGD
@1272762/1
gtggaactgcttcacctgtggccggcggcacgcagacgccttgatgacct
+1272762/1
@??DBDADFHFFFIG?@CIGCGGEDGGGIIIGIGBBDDCC=@CCCADCAC
@4340846/1
gattgaaagtgcgggggtgacatcggacttaatacaaggaaactgtttag
+4340846/1
CCCFFFFFHHHHHJJJJFEHHIIHHHFFFEEEEEEDDDDDDDDDDDDDDD
@1781695/1
cgggctatgccatttatcctcgcacgttggcagtaatagtacaagtgaaa
+1781695/1
@@CFFFFFHGHHHJIIJIIJJIIJJJHHIIIIIJGIJIJIIJJGIFGIJJ
@7946707/1
tttgtctgttcgtctgtgcgcgctaatctcagaaacggctgatccgagtt
+7946707/1
CCCFFFFFHHHHHJJJIIJJJJJJJJJJJJJJIJJJJJJJJJJJJJEHHH
@6881765/1
agtggtcttcttgaacttcttcaattgacgcaagaagtaccagaaacggg
+6881765/1
?@=DDD>AFDBF8FGGHIIEHIIIIIIDGEGGEFEF?1:D@DHGDHH?DG
@3837875/1
catacataataaaattagaggaagtaggtgctgggcctcttgtatgcgaa
+3837875/1
=@?DADDDHHBFABFHII@ECFHI?E:EAFEFHG?FBFEHIGIIIIIG<F
@6882180/1
gggaatctgattgtgctgttgtggaactgcttcacctgtggccggcggca
+6882180/1
@CCFFFFFHHHHHIJIJJJJJHIJJJJJJJJJJJJJJJIJJJJJJIJHFD
@7947313/1
ggtggtgcacgcgcttgggcagagggaatctgattgtgctgttgtggaac
+7947313/1
@@@BD@BDF>FFDFBEFIIIFB1B;DFGFBFFCCFCFFFEEFIFFFECE@
@7947420/1
ggcaaagagacgaagcgcgcgttctcatgtaatttttaatgttttccaaa
+7947420/1
?<?DD?>?DADAF>FG>FGI808?FHIGIIICCHFFDG@GG77@GCDC@A
@4861455/1
ctcagatgcaatttcttgcaagaattgcacaaagttgaagtccttgttgt
+4861455/1
CC@FFEFFHHFHHJIGIIIFHHGGIIJJIJJIIEIIIIHIHIIJIJHIJI
@4861471/1
ctccaattcaaccttatcattaccaatcggtaaaggatctcttgtataca
+4861471/1
CCCFFFFFHHHHHJJJJJJJJJJJJJJJJJHJJJJJJJJJJJJJJJJJJJ
@3324794/1
gtggcagcctccttgaccattttagatatttgttgttcattcaactgtct
+3324794/1
@@@DDFDDHGHHHGIIGIIGHGIIJHGIJFIJJJBFHGIIIHDHGIGHGI
@3324874/1
gtacggatctgttctgcaatccttttgtcaatttccttctgcttttcttc
+3324874/1
CCCFFFFFHHHHHJJJJJJJJJJJJJJJJJIIJJJJJJJJJJJJJJJJJJ
@3838694/1
ggaactgcttcacctgtggccggcggcacgcagacgccttgatgacctcc
+3838694/1
CCCFFFFFHHHHHJJJIJJJJJJJJJJJJJIJHHFFFDEDDDDDEDDDDD
@4861754/1
cctggcgtaaaataacgtcaatacattggatctcctcagtaggatggcaa
+4861754/1
CCCFFFFFHHHHGIJIJIJJJJJJJJJJJJJJJJJJJJJHIIJJJJJJJJ
@225619/1
tctatgctttctattgtgatctggccatctttaaactctagttcgtctgt
+225619/1
CCCDDDFFHGFHHJJJFGDJIFIGIGEHJJGIJGIICHHGGIGIJFFHIG
@6390502/1
ctagcttctgcccgcgactccgtccgcgcggatgtcggtcttcgcgtgga
+6390502/1
@@CFFFFFHGGHHJJIJJFJJJJGIGJJIIIFEFEFDD9BDDCDBB8<B?
@226025/1
gtaagaaggtggcggccagaatctagacatgcacagctcttgcagccatc
+226025/1
CCCFFFFFHDHHFIFDGHHIJJJJJJJJIJJJJJJIJJIJJJJJIDIJJJ
@5848599/1
gcgctaatctcagaaacggctgatccgagttggatgcggttttcacgaat
+5848599/1
CC@FFFFDHHHHHJIJJIIIHIJIIJJGHDHGGGBFHHG7@AHIJGGHGE
@1273349/1
gccttgggaagcctttgtgcgccacatcaatgttgataaaggctttattg
+1273349/1
CCCFFFFFHHHHHJJJJIJJJJJJJJJJJIJJJJJJJJJJJJJJJJJJJJ
@1782247/1
cccgtttccaatctccaagacaggaggctccagtactttagctttgacag
+1782247/1
CCCFFFFFHHHHDIJJIGIIJJGIIJJJJJJHIHHIIGHFHIIIGIIIII
@1273557/1
gcatacataataaaattagaggaagtaggtgctgggcctcttgtatgcga
+1273557/1
CCCFFFFFHHHHHJJJJJJJJJJJJJIIJHIJJJJJJJJJJJJJJJJJJH
@2811766/1
cactgagtgacggcacctccgacactgaggtcacggtactcgcggtacat
+2811766/1
CCCFFFFFHHHFHJJJJJIIIGIIIJIHJJDHIJJIFGHIJJJJGBDEFC
@752783/1
cttgaacttcttcaattgacgcaagaagtaccagaaacgggacttagcca
+752783/1
@@@D7DBDFAFHHGCHCF@>GE?CE>FF:??:C?D?DDD=<GA8/BBGAH
@6885084/1
gacgcaagaagtaccagaaacgggacttagccacaatctggtctggagag
+6885084/1
CCCFFFFFHHHHHJJJJJJJJJJJJJJJJJJJIJJJJJJIJIIJJJJJHI
@1783157/1
cccaactgtcctccggtactaacgatcaaatcgatcatgggtccataatc
+1783157/1
@CCFFFFFHHFHHJJIGIJJJJJIJJIDFGFCFHIIJJJJJBFHIJJJJG
@7950445/1
ctcagatgcaatttcttgcaagaattgcacaaagttgaagtccttgttgt
+7950445/1
CCCFFFDFHGHHHJJJJJJJJIIJJJJIJGIIIJHIIHHG?DHIJJIIHI
@4342427/1
cgcaagaagtaccagaaacgggacttagccacaatctggtctggagagaa
+4342427/1
???DDD>DDACD?CEEII33:?FEEEEEEDE@DBDDE?909?BB@DECCD
@2812900/1
ccaagtttcatcgaaatcaaaccgttagttttcacgtgatgcctgaacat
+2812900/1
CCCFFFFFHHHHHJJJJJJIJJJJJJJJGIJJJIJJHIJJJJJJJJJJJJ
@1783722/1
ggcctcttgtatgcgaaggtgttgaggcgcttgtggt
+1783722/1
?@<;D?A?B2:<<C<:E@:AFF?C<BF;<@DGA0?79
@4342975/1
ttctcatgtaatttttaatgttctccaaatcgacgactcctgtggctttc
+4342975/1
CCCFFFFFHHFHHJJJJJJJJJJJJJJJJJJJJJJJJJJJJJIJJJJJJJ
@7425817/1
gtaggtgctgggcctcttgtatgcgaaggtgttgaggcgcttgtggtggt
+7425817/1
@@CDFDDDHHHGGJJJJJIHGIJGJJGIJ:DFGHIJJIIIJJIEHGDEGB
@7425894/1
cacgcgcttgggcagagggaatctgattgtgctgttgtggaactgcttca
+7425894/1
<@@FFFFFHHHHHJJJJJJJJJJJJJJJJIJJJJJJJJIJIJJJJJJJJJ
@3840073/1
ccgcgactccgccctcttcctcgggttggaatgattctggtgggttgtcc
+3840073/1
CCCFFFFFHHHHHJJJJJJJJJJJJFHIJJIJJJJJJJJJIIJJBHHFFF
@6391747/1
tgccaattcactgttcattacctgtgaaaactgcccctcagatacaccgt
+6391747/1
C@CFFFFFHHHHGIIIJIIJGIIJHIIHJEEHIIJIIIIIJDIJIGJIIH
@3840185/1
agcatacataataaaattagaggaagtaggtgctgggcctcttgtatgcg
+3840185/1
@@<AABDFHA<D<G>GGG>EEBABAFHB99ACGHHHI?:D?DDGB<DGHH
@2813704/1
gggatctgctgtctgtggagctgatgcttgctgggcctcagctgttggag
+2813704/1
BCCDFFFFHHHHHJJJJJJJJJIHIJGIJJJJJIJJJJJIIIJIJJJIII
@754742/1
cgcaagaagtaccagaaacgggacttagccacaatctggtctggagagaa
+754742/1
CCCFFFFFGFHHHIJGIJJIIGIIIJJJIJJIIIJIJIIHIIFIIIGIJI
@1784550/1
ctggagagaagatcctcatcttgtatagaggaggcttgggctcgctctcc
+1784550/1
CCCFFFFFHGHHHJJJJIJJIJJJJJGIJJIIJIIIJGHIIDHIJJJIII
@3326114/1
tgggcctcttgtatgcgaaggtgttgaggcgcttgtggtggtgcacgcgc
+3326114/1
<@?DDBDFHHHHHIIIGIIHGACHGIAHHEEHBHGHII=FG;@FDHGIHD
@227371/1
ggacaagcgattggcattacgattgtgacaagttttcgtgagccgtgatt
+227371/1
@@<DDDDDFFDHDHGEHIIEBG;E@:ECHGGGIBDFHGBFAHGGIIIIIG
@6392599/1
agagggaatctgattgtgctgttgtggaactgcttcacctgtggccggcg
+6392599/1
CCCFFFFFHGHHHJJHHIJJJJJJJJIJJJJIJJJIJJJJHIJJJJJJJJ
@7427227/1
gtggattttaatgttattattacagcatacataataaaattagaggaagt
+7427227/1
:1=;DDADFFFDFIF:EF>IAEAFHGFCFEIFHFH??<E??EBAA@?D>0
@6886286/1
gtagcactgagtgacggcacctccgacactgaggtcacggtactcgcggt
+6886286/1
CCCFFFFFHHHHHJJJJJJJJJJJJJJJJJJJJJHIJJJJHJJJJJJHF<
@4343046/1
gccagatgccaaagttcttgatcttcactgggctcttctctgggatttcc
+4343046/1
@@@DDBDDFB?A?F2AAFF@BHIIIBEHDFHIGBHGHGEHB?FGDDGHBH
@756336/1
cacagttccagtctcaggcacattgccattagtagactgatcagccggag
+756336/1
CCCFFFFFHHHHHJJJJJJJJJJJJJJJJJJJGIGJJJJJJJJJJJJJII
@756370/1
cacaagaacatgtaaaaccaagactcactaaacataaaaataatacatta
+756370/1
CCCFFFFFHHHHHJJJJJJJJJJJJJJJJJJJJJJJJJJJJJJJJJJJJJ
@3327223/1
ttcccgtttagcagcttcatccagaggcaagcgctccaagttgcttggag
+3327223/1
CCCFFFFFHHHHHJJJJJJJJJIJJIJIJJJIJJJJJJJJJJJJJJJJJJ
@4863445/1
agggaatctgattgtgctgttgtggaactgcttcacctgtggccggcggc
+4863445/1
CCCFFFFFGHHHHIAHIJJHIJJJJJJFIJJIGGGGFGEIGIIJJJIGFD
@5372510/1
acgggctctgtgcctggctcccatgtcacggtagcactgagtgacggcac
+5372510/1
?8?DDADDDDBAD>B?9DFFII9FE:?CEAD?@@D<BDEDADDEDD?ADD
@5372561/1
gtcctttctaaggttctaaactatatctgtaccaaatttcaaccaaatcc
+5372561/1
CCCFFFFFHHHHHEFHIJJJJJJJJJJJJIGIIJJJJJJIJJGJJJIJJJ
@4344118/1
cgacataacaataacccctgctattttttttatttttattttcaatgtac
+4344118/1
<@@FFFFFHFFHDIBEGGFGGFFGIIIIIIIFIIGIIGDHHIIIIEFHGE
@5372672/1
ccctaagtgagtatacatctattaaattcaaacgcagagctcattatgtt
+5372672/1
@CCFFDFADFHFFHGJGIIJJJIJJIJIJIJJJFIIJGGHHHIGIJGIGI
@2304574/1
gggcacagttcctcgacgagcaagtagttcttgaagcacagacacaggtg
+2304574/1
@CCFFFFFHHHHDIIBHGIIJJJJIJJIJJJJIGIGJJJJJGIEHHGH=C
@5849986/1
gttgtggaactgcttcacctgtggccggcggcacgcagacgccttgatga
+5849986/1
@?@DDFDFFHDHGJBEHIGI@CHAFHEEGF<F6@<E>DDAABDA;@>ACD
@6887873/1
gcaagaagtaccagaaacgggacttagccacaatctggtctggagagaag
+6887873/1
CCCFFFFFFHHHGJJIIGJF8EFHIGJGIIJJIIJGIJJIIIIHJFHFGH
@4344984/1
tggcgcacagggcacgcttgcgcatg
+4344984/1
?@@=DFFDFDDHAFGHGGHHHEGHAC
@2304798/1
gcccattttcacaggcaagggatcctaacttcgcaaccactaattccagt
+2304798/1
<@@DFDDDDHDDHBFIJIIBIIGGIHIBFHIIJII@D?BFHGGGEICEEF
@5373002/1
tgtgatggtgcctctgtaggagtttcgggctcgggtttactagcctcctc
+5373002/1
@C@FFFFFCFFHHJJJIJJJGIFHJJIIJJGIIJGFHIIJJIGIJJJJII
@7428167/1
ctttgatttcttttgtaaatttaactctctgtgagtccgtcagtggcttt
+7428167/1
CCCFFFFFHHHHHJJJJJJJJJJJJJJJJJJIIJJHJJIHIJJGHJJJIJ
@4865061/1
gtcaatacattggatctcctcagtaggatggcaaagagacgaagcgcgcg
+4865061/1
@@@DDFFFGFHFFGIIIJAIGHICHIJJJIJJGJGDBHGGIGJHBGGIBH
@7428336/1
cactgagtgacggcacctccgacactgaggtcacggtactcgcggtacat
+7428336/1
CCCFFFFBFBFHAD@EHIIIIJJJIIJCHGHGIJIJFGIJJJJIFEFFDB
@4865249/1
gcatagtagtcggcaaacgttaagtaagagtccgagtcgaattgagattg
+4865249/1
CCCFFFFFHHHHHJJJJJJJJJJJIJJJJJJJJJJJHIJIJJJIHJJJJD
@5851147/1
agcatacataataaaattagaggaagtaggtgctgggcctcttgtatgcg
+5851147/1
CCCFFFFFHHHHHJJJJJJJIIJJJJJJJJJJIJJJIJIIJJJJJJJJJJ
@3329730/1
gcgactgtcacacggtagcggaaggtgggttcgtgaatcatgccctcaat
+3329730/1
CCCDFFFDFFHGHJJEHIJJJGDGIBFGIDFHIFHIJJGGIEGIJGIIGG
@4865620/1
ggcgatcagattgacagaagaaatgtttcgtaatattagcgagggatccc
+4865620/1
CCCFFFFFHHHHHIJJJJJJJJJJJIJJJJJJJJJJJJJJIJJJJJJJJJ
@5851819/1
ctttcagtgaaacatcaaaatttatcgatctttgattctgat
+5851819/1
CCCFFFFFHHHHHJJJJJJJJJJJJJJJJJJJJJJJJJJJJJ
@4866170/1
cagcatacataataaaattagaggaagtaggtgctgggcctcttgtatgc
+4866170/1
CCCFFFFFHHHHHJJJJJJIIJJJJJJHHIJHHIJJJJJJJIIJJHIIJJ
@6394806/1
gaagtaggtgctgggcctcttgtatgcgaaggtgttgaggcgcttgtggt
+6394806/1
CCCFFFFFFHHHHJJJJJJJJJIJJJJJIIIJCDDHIJJJJJJJJJGIJE
@6395269/1
catacataataaaattagaggaagtaggtgctgggcctcttgtatgcgaa
+6395269/1
CCCFFFFFHHHGGJIJIJGIIIIIGJIJHGJIJJJIJJJJJJJIIIJIIH
@4346389/1
catttccaaatagttgaccatcactcttatatgggcagcccgaacacggt
+4346389/1
CCCFFFFFHHHHHHHGJIJJJJJJJJJJJJIJJJJJJJJJJJJJJJJJIE
@4346439/1
ctcatgtaatttttaatgttctccaaatcgacgactcctgtggctttcag
+4346439/1
@CCFFFFFHGDHFIIJIGHJIGJIJJJIJJJJIIIIJJJJJJJJJJJIGI
@6395400/1
tcgggctctcaggcaggcaagatgggcatagtaggtaggcgtagggtaag
+6395400/1
CCCFFFFFHHGGHJJGIIJJIJJIJJIJIFHHGGIFHIJJJFHHJJFHIJ
@6395691/1
cgggaacttatggtataggtagagactggctgcaaatttcaggaaggagt
+6395691/1
CCCFFFFFHHHHHHIJJJJHHIJJJJJJJJJJIJJJJJJJJJJIJJJJJD
@758987/1
tgggcctcttgtatgcgaaggtgttgaggcgcttgtggtggtgcacgcgc
+758987/1
CCCFFFFFHHHHHJJJJJJJJFGHHJJJJJJJJJJBGHIJIGHIIJJJHF
@231695/1
gtccgtttgttctggtgaatctctgaaatggctggagtgattttgacggg
+231695/1
C@BFFFFFHFHHHJJFHJIJJJJJJJJJJJJJJJJIG:DCIIIJGIIIJJ
@4346819/1
gtctgtatctagctaaaagtagatgcaaatatctctacctcagaaaaagg
+4346819/1
C@@FFFFFGHDB2CGGEHIDHIIHIJIJGHBHGIGI@GHIIIIIHIJFGG
@6396044/1
gacgatttcaccagtggtcttcttgaacttcttcaattgacgcaa
+6396044/1
@?@D?DDDFBD<FGIBED3AFBHHF<AFEH<F<99?B@399?F:0
@3843537/1
ggaagtaggtgctgggcctcttgtatgcgaaggtgttgaggcgcttgtgg
+3843537/1
@@@DD?DDD?DFHGG?HIIGIIIHGHFHGGBHICFDFGGIIIIIGGG=EH
@2817436/1
gtgctgttgtggaactgcttcacctgtggccggcgacacgcagacgcctt
+2817436/1
@C@BDEFFHHHHGIJJCHJIIIIJGHHHJGIIJJJ?AFGIJJHFHFFAED
@759496/1
ctcgtccacttccatcttctataaatctgttaagtcttttaaagtagatg
+759496/1
CCCFFFFFHHHHHJJJJJJJJJJJJJJJJJJJJIGIIJJJIIJJGIJJIJ
@6890885/1
ggtgcacgcgcttgggcagagggaatctgattgtgctgttgtggaactgc
[truncated: 1,753,961 more chars]
