# Supplementary material for: Identification and comparison of key RNA interference machinery from western corn rootworm, fall armyworm, and southern green stink bug
Source: PLoS One. 2018 Sep 5;13(9):e0203160. doi: 10.1371/journal.pone.0203160 (PMC6124762; doi:10.1371/journal.pone.0203160)
Supplement: S2 File — (TGZ) [file pone.0203160.s012.tgz › data/fastq/faw/9_Adult-female_AF_Rep1_aligned.fq]

@7180103/1
cgtagttgggctcgttgtggcgcgccttgtcttgtagcagagtgatctgc
+7180103/1
CC@FFFFFHHHHHJIJIIGIJJJJJJGIJHIIJJIJIJJJJJCFEHIJGF
@414/1
gtgccactgaacgaaaagggtacaataattaataattatgtcgcaatacc
+414/1
@@@FFFFFHHHHHJJJJIGJFFHIIJJJJJJJJJJJJJJJIJJJJJJJJJ
@3599143/1
aggcgcttgtggtggtgcacgcgcttgggcagagggaatctgattgtgct
+3599143/1
CCCFFFFFFHHDHGEGFIGGHHHEHIGEGGGB;FEHEHHDEHIIIJGEEE
@7180252/1
gctcagatgcaatttcttgcaagaattgcacaaagttgaagtccttgttg
+7180252/1
CCCFFFFFHGHHHJJJJJJJJJJJJJJJJJJJIJJIIIJIJFGIJJJGIJ
@2577680/1
ctcacatgattcatccacaaattccaacccttgcgtttcaaaacaattca
+2577680/1
@CCFFFFFHHHFGIIIGIJIJJIIIHIGHIJJJIJGIJIGIIIJJJIIII
@4625587/1
cgtctaccgggcagttctcgaaatgtttcataacgagccgcataggatga
+4625587/1
CCCFFFFFHHHHHJIJJJJJJJJJJIJJJJJJJJJJJJJJJJJJJJJJJI
@2577728/1
ctatgccatttatcctcgcacgttggcagtaatagtacaagtgaaaagtc
+2577728/1
@@@DDDDBHHDDBEHDBECFAAAFHE@HH?FBHII?BFGDG9?BFDHFIB
@1043617/1
ccacttcacgacgcttcagcagagtgcacacaatggtgaactggcgttca
+1043617/1
CCCFFFFFHHHHHIIJIJJIIIEGFGHGIJJIJIJJGGGIJJJIJJJIJJ
@7180510/1
caaagataagatgaagaagaggagcaaatggaaaaaaaaattggtgaaaa
+7180510/1
@@@DD?DDFADDFGE<F>GGHIGFGGIGIEG<?GDCDEHBCDEH=@@CCH
@2577944/1
ggtgcacgcgcttgggcagagggaatctgattgtgctgttgtggaactgc
+2577944/1
1=:B?D?DFFHHHII=>EG7BFGGDFGHIDGGGGBB?FBGGIIIIIIGC@
@4625823/1
cacataagtaacttcaaatgattgctcagatgcaatttcttgcaagaatt
+4625823/1
@C@DFADEFHDBFGGIDFCIIGEHHGHEGHHIEGGHEAAD<FHIDE@3BB
@5140533/1
ggtggtgcacgcgcttgggcagagggaatctgattgtgctgttgtggaac
+5140533/1
@@@DFDDDFDDDHIB@EHA>GGBBG<?BD<???FG@8DGGC==B@FHG<D
@5140540/1
gttaatgcctggccctcagcgacatgtaagagttcaatggggaagtaaat
+5140540/1
CCCFFFDFHHGHHIIIIGJIIGIJIEFGFHIICFGBGIIJJIIBGD<FGI
@3600031/1
atgaggttcaccaagctagtggcgttgatgtcgcaagatagtgagacatt
+3600031/1
CCCFFFFFHHHHGJJJIIJHHHIIHIJIJGIJJJJJJJIJJFIJJHIGGI
@2578431/1
tgttattaggcaatgttatatattttgtcttttctgacattggtctctat
+2578431/1
CCCFFFFFHHHHHJJJJJJJJJJJJJJJJJJJJJJJIIIJJJJIIJJJJJ
@2578434/1
catgagcgtacgtgtgggtgtagtgcctgtagtatagactgggaagctcg
+2578434/1
CCCFFFFFHHHHHIHIJJIIIJIIJJJJJJJJIJJJJJJJJIJJJJJJJJ
@4626258/1
ctgggcctcttgtatgcgaaggtgttgaggcgcttgtggtggtgcacgcg
+4626258/1
CCCFFFFFHHHGHIIEGIGIIIGGHIJIJIIIIJJIJJIHEHGGIGIIGG
@5141026/1
tcagctcgatcttttggtactccagtttcttcatctcagtatgtatgtgt
+5141026/1
@@@DDEDFGDHBHGHG<AFHIHEHIHIIJGJGGIIJGJIIJGGHIIGD>B
@5141166/1
aaagataagtataggctcaaaacctaacgacatcaatcaccagcttaaaa
+5141166/1
?<@DDDDBFFBFHGIIIGEGIIGIIHI;GHGIIIIIICEGHIIIIGHIGI
@4626700/1
atttcaaccaaatccgtcaaatagttgcggagattaatggtataagcata
+4626700/1
CC@FFFFFDHDFDGEGAB@FFGDHEHEHIGHF@GIGIIGGFHGIDE>FGD
@3600757/1
cagtggtcttcttgaacttcttcaattgacgcaagaagtaccagaaacgg
+3600757/1
@@@DDFEDHHGHHIIIJIGDHHGGHIIJJJJJJIIJGGFHJJIIEGFHIG
@2579073/1
ggttgaacggaactccaatcctttactcgaatagtcttttctaacttgaa
+2579073/1
CCBFFFFFHHHHHJJJJJJJJJJJJJJJJIJJJJJJJJJJJIJJJJJJJJ
@2579143/1
tgttgattttggaatgttttacattggatccgacaaatgttcaaattaaa
+2579143/1
CC@FFFFFHHHHHJJIJJIJJJIJJJJJJJJJIJJJIJJGIIJJJJJJJI
@3601131/1
gctggacaaggcactggcaacgacc
+3601131/1
@?@DFADDF?HABAEFHGHEHHIG@
@4627187/1
ctgcaacttggccaggttagggccaacagattgtttgagatgtttgtgaa
+4627187/1
CCCFFDFFHHGHHIJJEGIIJJJJIJJIGBGIIGHIGIJJJJJIJJGHIH
@3601229/1
ctgtgatggcatagccgcagcctccgattg
+3601229/1
?@@A:BADAFBAFHCFE>@H:?@@G:0CG?
@521259/1
agcaaattgaaataaaaaattggtgaaaagaatcacaagtaagatactgc
+521259/1
@@?DDDDDD4=DH>CF<FHHI@?F;9A?G?;F?DCD@GD?@?F?9D?B9?
@1554256/1
ggttcgtgaatcatgccctcaatctgcaccagttcatacttgggcacagt
+1554256/1
@@@DFFFFHHHHHJIJGIIIJJJIJJJJJIIIGHIIJJJJJJJJIIJJJB
@2065415/1
ctctgtgcctggctcccatgtcacggtagcactgagtgacggcacctccg
+2065415/1
CCCFFFFFHGHHHJJJJJJJJJJJJJFIJJJJJJJJHHIJJJJJJJJJJJ
@1554970/1
ctatactttgcattaaaataatgcccattttcacaggcaagggatcctaa
+1554970/1
@B@FFDFFHGHHHJIJIIGIHIJJJGIGJGIHIJEGIHGAFEBF@HDBGI
@522233/1
catacataataaaattagaggaagtaggtgctgggcctcttgtatgcgaa
+522233/1
CCCFFFFFHHHHHJJJJJJJJJJJIJJJHIJJJJJJJJJJJJJJJJJJHG
@1555288/1
gtacgattccaacgccccctggcgtaaaataacgtcaatacattggatct
+1555288/1
CCCFFFFFHHHHHJJJJJJJJJJJHJJJJJJJJIIJJJIJJJJJJJJJJJ
@3088382/1
gtttacgttccagttctcgattatcgaacttttcgccatgagtaagcgat
+3088382/1
@@BFFFFFHGHHHIIHIIJGIJGHJJJJIIJJJIJJJIIJJIJJIGGHGI
@5651852/1
tcgcaagatagtgagacattcactttttagtcataatcttcagatactcc
+5651852/1
@@@FADDFGHFCD<G@F>HHBHFHIIDGIIIGGIIHGIIGIIIEHIGIHI
@1555405/1
gccatattcaaatgggaagtggtgataaagataagtataggctcaaaacc
+1555405/1
CCCFFFFFHHHHHJJJHJJHIJHHJIJJJJJJJJJIJJJJJJJJJJJJJJ
@522415/1
gcctcttgtatgcgaaggtgttgaggcgcttgtggtggtgcacgcgcttg
+522415/1
CCCFFFFFHHHHHJJJJJHGHHIJJJJJJJJJJJJJJJIIIJJJJJHFFC
@6160227/1
ccttcttagagcgtcccgtacccatagcaaca
+6160227/1
@<@DDDDBDBD<C<AEFGFGFGD>CBFBDAAF
@7689991/1
ccaatcctttactcgaatagtcttttctaacttgaacagtgcgatgtttt
+7689991/1
CCCFFFFFHHHHHJJJJJJJHJJJJJJJJJJJJJJJJJJIJJJJJJIJJJ
@3089042/1
gcattattacattttttataaacggtacatctagagtataaaaaactgat
+3089042/1
CCCFFFFFHHHHHJJJJIJJIIJJJHIIIJJJIJJJGIHIIIJIJJJJGH
@1555889/1
ggtcgtccttttgaggatctcaatccgatcgttgtattcagctggtggag
+1555889/1
BC@DFDFFHHHHHJJJJJJJJJJJJJJJJJJIJJHHJJJJJJJJJDGIHI
@3089293/1
ctcgcacgttggcagtaatagtacaagtgaaaagtcacttgccgatggta
+3089293/1
@@@DDDDDHFHFHEIIIJJJJHHHIGIIIJJIJJJFIIIJIJIIGIIE=@
@6160760/1
catggtaagaaggtggcggccagaatctagacatgcacagctcttgcagc
+6160760/1
@CCFFDFFHHHHHFHIJJJJJIJIJJJJJJJJJJJJJJJJIJJJJJJJJJ
@523140/1
ggacagttttcgcttgtcacgtatttgtgaccctgacgaaaatgaaaata
+523140/1
CCCFFFFFHHHHHJJJJJJJJHJJJJJJJJJJJJJJJJJJJJJJJJJJJJ
@6671645/1
gacgatttcaccagtggtcttcttgaacttcttcaattgacgcaagaagt
+6671645/1
CCCFFFFFFHHGGIFHIGIHGIIIIIJGHIGHIGGIJIJJJJJEHIIJJ9
@1556342/1
cgaccatttttttctacatttcattatttttgatcaagaagtacaagata
+1556342/1
CCCDFDFFFHHGHJIJJEGIIHGIIGGIJJJGHIIJJGDHIBFHGBFDGC
@7690786/1
gttaagaggtgttacctgcaacttggccaggttagggccaacagattgtt
+7690786/1
C@CFFFFFHDHHHJJJJJJJJJJJJJJJJJJHIJJJJJJJJJHJIJJJJJ
@3089775/1
gcctattaacattatcatcgttctcagcatggtaagaaggtggcggccag
+3089775/1
1:1ADBDDBF<CBGGEBHH?<C@B@HFGG@EG21CFBEH@F?F9::@F;@
@4112846/1
ggagcaaatggaaaaaaaaattggtgaaaagaatcacaagtaagatactg
+4112846/1
CCCFFFFFHHHHHJJJJJJJJJJJFHGJJJJJJJJJJJJJGIJJJJJJJJ
@3601611/1
ctggagagaagatcctcatcttgtatagaggaggcttgggctcgctctcc
+3601611/1
@CCFFFEFFFHGHIIGIGIIIIJFHIIJGHICGIIIIGIJJFIJGGGECD
@523834/1
gctggacaaggcactggcaacgaccaatcatggacttttcttcaatatcc
+523834/1
@@@DD8:BFD?DFEH>BEEGHHCHF@GCCDE?<FFGGEGEGFFHGFDHEI
@5143111/1
cgtagaaaagtgctgtctgtacattgaaaataaaaataaaaaaaatagca
+5143111/1
CCCFFFFFHHFHHIJJJJJHJIJJJJJJJJJJJJJIJJJJJJJJJJJJJJ
@4113129/1
acgtgcagtaggaaccacagccgttggcgtcgattgcggtatcggcgtcg
+4113129/1
@BCDDFFFHHHHHJJJIJJJIJJGIIIGIFGIIJJIJJJIJIIIJHFFDD
@3601911/1
gagtcatttagctgaagttttaatattacttgaattacactacatcacta
+3601911/1
@;<BDDDA<CFFHC?FHFFIEGIIIGI>HHHIIEGBH>FHIGG@FGBFH>
@4113296/1
atccacataagtaacttcaaatgattgctcagatgcaatttcttgca
+4113296/1
CCCFFFFFHHHHHJJJJJJJJJJJJJJJJJJJJJJJJJJJJJJJJJJ
@524257/1
cttggttgaacggaactccaatcctttactcgaatagtcttttctaactt
+524257/1
CCCFFFFFHHGHGHIJJJJJJJJJJJJJJJJJJJJIJIJJJJJJIJJJJJ
@5143578/1
ccatcaggacctgcaccatgcaccgccatgccatgtaccacgcctgggat
+5143578/1
CCCFFFFFHGHHHJJJJJJJJJJJJJJJJJJIJJJJJJGIJJJJJJJJJJ
@3090725/1
gggttgtcctgcagagcttgccacatcttgcaagcagcctgacgcttagc
+3090725/1
@@CFFFFFHHHGHIJGIGIIIIIJGIJIJJ@HHHIJJIJJIJGGIJHIJJ
@3090820/1
gggttgtcctgcagagcttgccacatcttgtaagcagcctgacgcttagc
+3090820/1
@CCDFFFFHHHHHJJJGIJJJJJJJJJJJJJJJJJJJJJJJJJJJJJJJJ
@3091027/1
tattaacagtcttaaacttgaacaggcgtctgcagtattcgttaatctgt
+3091027/1
@CCFDEDDHHGHHJIJJIJJIIGGIFHIHHBFIIIFIIJJIJJIJIIGIH
@7181853/1
atctcctcagtaggatggcaaagagacgaagcgcgcgttctcatgtaatt
+7181853/1
CCCFFFFFHHHHHJJJJJJJJJJJIGJJJIJJIJJJJHHIJJJJJHHHGH
@1045754/1
taatcttcagatactccaaagcattctgggctgcagatgactgtgcatcc
+1045754/1
CC@FFFFFHHHHGIJGIGGGGGGIIJJJJJIIJJJJIJJJJJJJGIJJJH
@6160903/1
gtttattttgtttttctctgtgatctgtttcttggcatctatagatgtcg
+6160903/1
BBCFFFFFHHFHHIJJJJJJJIIIIJJHIJJJJJJJIJJJJJIJJJJJIJ
@524506/1
gttggtcttggttgaacggaactccaatcctttactcgaatagtcttttc
+524506/1
:88;BDBBF?3<222ACB::FC?A9::E@?FCGDGE>G@D9F@B9B9??4
@524813/1
cttatttccgacccacaaacaattaagccttgggtaccgtagcctgtaat
+524813/1
@CCFFFFFHHDHHJJJJIJJIIJJJJGJJFIJIIGGHIJFHJJJJJGJIJ
@3603396/1
agatgtttgtgaaactgcgacaccttgtggctgtgacttgtagtcaaggt
+3603396/1
@@CFFEFDHFBHHIGHGEIJJIAGHGGIIEHGHGGFGHIIIJJD??DFF0
@1046420/1
ccactgtttacctaccacgttaagtacgtaactttaaaatattgactgga
+1046420/1
CCCFFFFFHHHHHJJJJIJHJJJHIIJIJJIJJJJJJJJJJJJJJJJJJJ
@1046509/1
gagcttggtacaaagcaaaggtcgggcagttcgtcaacaagacattacta
+1046509/1
CCCFFFFFHHHGHJJJJJJJJHHJJJJJJJJIJJJJJIJJJIJGIIHJJC
@2580116/1
cttagagaaactgtgttttctttctctttctcgcttagagaaactgtgtc
+2580116/1
CCCFFFFFHHHHHFGFHIJIJIJJJJJJJJJJJJJIJJIJJJJIIIHIIJ
@1046526/1
cttggttgaacggaactccaatcctttactcgaatagtcttttctaactt
+1046526/1
@@<ADDBD?FFFFGBABE@E9ADFHGIIIIIIBHIFIHEGGFCGDCEGGG
@4627931/1
tgataaagataagtataggctcaaaacctaacgacatcaatcaccagctt
+4627931/1
@CCF@EFFGFDHGJCHJEIJIIIHIJJJJGIIJJGGICGIIGIJIGGHGI
@1046563/1
cacagttccagtctcaggcacattgccattagtagactgatcagccggag
+1046563/1
@@@DFDDFHFFHHIGDEGGIIGIJJIBEFHEHHIDCGHIIIJJCDDHGFE
@2580169/1
cggctttttccagatccactcttgctccatggtccaggagcagcagcgtg
+2580169/1
CCCFFDFDFFDFHIGGIGHIEHIEIJEIEHE>EFHEGEFHIJJJGGGHIE
@2580266/1
cccgtttagcagcttcatccagaggcaagcgctccaagttgcttggaggc
+2580266/1
CCCFFFFFHHHHHJIJJIJJJJJGIIGIJJIIIGIJIJJIJIIJJJJJIJ
@1046693/1
ctttcatattcgcatctttttcgctcatactctcgcctttcatcaaatct
+1046693/1
?@@FDFFDHFHGFIJJJJJIIIIGGHIIJFIGIHGCDHGIIGIGDEGFFH
@6161616/1
ctcatcttgtatagaggaggcttgggctcgctctccgaagggagcttgcg
+6161616/1
CCCFFFFFHHHHHJJJJJJJJJJ@GHGGHGGIGGJJJIJIIJGIIGIGGH
@2580889/1
atgaaacaaacactaaatgtaaatccaagcatcccacaatatattcgtga
+2580889/1
CCCFFFFFHHHHHJJJJJJIIJIJJJJJJJJJJJJJJJJJJJJJJJJJJJ
@1047356/1
gatggagtgagcacgggctctgtgcctggctcccatgtcagggtagcact
+1047356/1
CCCFFFFDHHHGGJJJJJJJJJJJJJJJJJJJJJJJJJJJJJJ?FHIJJJ
@525863/1
cgacgggcaagtagttcttgaagcacagacacaggt
+525863/1
@@;DDD??@DHHHIHB9B@FC>F@EFAAEG>D;DC9
@2581093/1
catcattttgtcaacgaactcttctgaagtatttgtttacaagacaacac
+2581093/1
CCCFFFFFHHHHHJJJJJJJJJJJJJJJJHIJJJJIJJJJJJJJJJJJJJ
@4628953/1
ggaagtggtgataaagataagtataggctcaaaacctaacgacatcaatc
+4628953/1
CC@FFFFFHHGHHJJJJJJJJIHIJJJJJJJJJJJIJJIIGIJJJJIJJJ
@1047763/1
cacagctcttgcagccatccaacgggattgcccatcaatttatcttcaaa
+1047763/1
CCCFFFFFHHBFFFHIGJIGHJGIJJJJGHHIGIJJIJGIIIIIIGIIJG
@7691786/1
accagttcatatttgggcacagttcctc
+7691786/1
=??;A==BDD?DDBE>@<FBCBFI4FF9
@5652608/1
cctgagcgagactcataacgcagccagatgccaaagttcttgatcttcac
+5652608/1
CCCFFFFFHHHHHJJJJJIJJJJJJJIIIJJJJJJJIIJJJJJJGHJJJI
@4521/1
cccatttggctttgtcccagtaatctaccccgtcttcaccgctgtaacca
+4521/1
@??B?DFDABFADHHEGGEHIHHGHBHHIG=FEG?B<DBDB6?FHGGACB
@1556913/1
catcattttgtcaacgaactcttctgaagtatttgtttacaagacaacac
+1556913/1
CCCFFFFFHHHHHJJJGIJJJJJJJJIJJHHJJJJJJJJJIJJIJIJJJJ
@1556981/1
tcaaattcaaataaaatcactctgcaatcctgcctcacatgattcatcca
+1556981/1
CCCFFFFFHDFFHIJJJJJJJJJJJJJJJJIJJJJJIJIJJJJJJJJJJJ
@1557113/1
tcttggttgaacggaactccaatcctttactcgaatagtcttttctaact
+1557113/1
CCCFFFDDHBFHHJIIGGIJJJIJGIGIEEHHIJIJJGIEFCHHHIIJJI
@5653791/1
agaggaagtaggtgctgggcctcttgtatgcgaaggtgttgaggcgcttg
+5653791/1
@CCFFFFFBFHGDGHIJJJIGGJJIJHGIIJGEFHI?DBDHIGICFGGII
@7693167/1
ggtaagtttgtcgagtagagccttagctgcggaatgcttagcttccttct
+7693167/1
@?@DDDD?FB=D:2C<E?:3CCGBGB??A9:?8?FGEDBFDGECDBBD?C
@3091933/1
cactgagtgacggcacctccgacactgaggtcacggtactcgcggtacat
+3091933/1
CCCFFFDBFHHHHJJJGJJJIJJJIJJIJJHIDHJJFHIIJJIIHEFFFF
@7693817/1
ctctgtgcctggctcccatgtcacggtagcactgagtgacggcacctccg
+7693817/1
@CCFFFFFHDHFFGIIJIJJIIHJIIHGIJIJJIJIJJIIIHGGGGGGE>
@4114222/1
gccagatgccaaagttcttgatcttcactgggctcttctctgggatttcc
+4114222/1
<@@BDDDDDBFDDBCFDE4A@FGHEHGEH@GGEGGIIIIGDGIGEGGGII
@6162563/1
gccattagtagactgatcagccggag
+6162563/1
;<@DD?DDC<2:DC<::AEA3C<C<G
@3093066/1
gttaaccgcaatgttggagcttggtacaaagcaaaggtcgggcagttcgt
+3093066/1
CCCFFFFFHHHHHJJJJJJJJJJJGIJJJJJJIJJJJHIJJJJIIHJJJI
@4114371/1
ggataggttgtaatatagtttcttttttaattgttataaattcgtaattc
+4114371/1
?@?;BBBDDDHBCFBGIIHHICHIEHJJABEIIICDHGDCDFHIDGCFFI
@2069520/1
gtcaatgaaacggtgggtagtaagcgcacgaccatttttttcctacattt
+2069520/1
C@@FFFFFHHHGGHIJIFEHIIGIJJIIJJJJJJJJJJJJJIHHHHHHFF
@6674613/1
gttcgtctgtgcgcgctaatctcagaaacggctgatccgagttggatgcg
+6674613/1
@B@FFFFFACFHHHJJJJJIJJJJJJIIJJJJJJJIJJJCHGHGIIJHGH
@4114777/1
gtcgagtagagccttagctgcggaatgcttagcttccttcttag
+4114777/1
?@1ABDBDF<D4CG@@@:<EDFIIAFE<9D@FFAFFC>DGC?94
@7184657/1
ctgcaaacatgccagttataaagcatagcccgaagtgctattggcacaca
+7184657/1
CC@FFFFFHGGHHJJJJJJJGGIJJJIJJJJFGGIJJIJJIJJIIIIIJJ
@4114878/1
gttctcagcatggtaagaaggtggcggccagaatctagacatgcacagct
+4114878/1
CCCFFFFFHHGGDEFHBHGIGACDFHDDHIJIJIJJJGJJJHGGGIJEED
@5144605/1
gcaagtttcttagacttgccagttcccacttcacgacgcttcagcagagt
+5144605/1
@@?D=DDDBFFFB??F?A:AIHIGEHGEH@HGGGIII>EHI0B<>@FCFG
@4114887/1
gggaagtggtgataaagataagtataggctcaaaacctaacgacatcaat
+4114887/1
@@CFDFDDDFFFFDECFGGEABCEDE@A>>FGGIJII<@FDAFDAGGHDG
@3605132/1
gcacgtagttctcagcttccctgcaaagttaaccatcttgtattcaaaag
+3605132/1
CCCFFDFFHFHHHJGGIGGGHIIJIJJJIGIJJJJJJJJJIIJJJJGIJJ
@3605668/1
tttttatattttttttaagtaatttccacgctgggaaaattacactaatt
+3605668/1
CCCFFFFFHHHHHJJIJGGHGGHIGIIIEIIIIJIHIJJHIHGIJIGGGI
@5145772/1
cttcagcagagtgcacacaatggtgaactggcgttcatgcggcaaacgcc
+5145772/1
CCCFFFFFHHHHHJJJJJJIJJJJJJJJJJJJJJJJJJJJJJJJJJJJJJ
@2583362/1
tccacatccaacaaggtcacagtcgatagattacggtctatgtctatcgg
+2583362/1
CCCFFFFFHHHHHJJJHIJJJJJJJJJJJJJJJJJJFHIJJJJJJJJJJJ
@7694842/1
tgttgaggcgcttgtggtggtgcacgcgcttgggc
+7694842/1
@C@FFFFFFHHAFAFHGIHHAGHGIJJJJJJJIJI
@3605758/1
aggaagtaggtgctgggcctcttgtatgcgaaggtgttgaggcgcttgtg
+3605758/1
CCCFFFFFHHHHHIIJJJJJJJJJIJJJJJIJJJDGGHJIJJIJJJIJHI
@3605851/1
cgaagaacatgcggctgaattgcagcatcttgtcgagaacatgaagccgc
+3605851/1
@CCFFFFFHGHGHJIJIGHGIJFIEFHGIIGIIG@GHIGCFEBFGEGEGG
@2583776/1
gtcgcaagatagtgagacattcactttttagtcataatcttcagatactc
+2583776/1
CCCFFFFFHHHHHIIJJJJJJJJJJJJJJJJJJJJJJJJJJJJJJJJJJJ
@527250/1
gcgcttgtggtggtgcacgcgcttgggcagagggaatctgattgtgctgt
+527250/1
@@@FFDFDBCFDBFHIIIG>HHHIGBGHEHEGGG<CFCGGBHGEDDGAAC
@2584057/1
taataaaattggaccgtttttaatatttaaataaccgctttttactacat
+2584057/1
CCCFFFFFHHGHHJEHHIIJJJJJJJJJIIJJJJJJJJJJJJJJJJJJJJ
@5146577/1
cctagaatcactggttcaaattcaaataaaatcactctgcaatcctgcct
+5146577/1
;??D?BDDFFDFF@G3<EHIEA<C<ACHF>?FG><4?@?FEFFCGCFGC9
@527438/1
caaggggatctgagaatggtttagattcacaattttgtccgctggacaat
+527438/1
CCCFFFFFHHHHHJFGHIIHIIIJCHIJJJJJIJIIJHHIJJJJJIGIJI
@5146753/1
ctgcaaagttaaccatcttgtattcaaaagaaaacctagaatcactggtt
+5146753/1
C@CFFFFFFHHHHIJIJIJJHHIJJJIJJIIJJJJJJJJIJJJJJIJIGI
@5146962/1
gtttattttgtttttctctgtgatctgtttcttggcatctatagatgtcg
+5146962/1
CCCFFFFFHHFFHJJJIIIIJIGIJJJJIJJJJJJJJJJJJJJJJIIIJJ
@4631137/1
cctgcctcacatgattcatccacaaattccaacccttgcgtttcaaaaca
+4631137/1
@@@FFFFFGFFHHIJJJIIIIJJIIIJJIGGGHHHIIJIIFGHHGGGDGH
@3607523/1
ggattttaatgttattattacagcatacat
+3607523/1
;@1A?DDD<CDAC?<<<CADGE9EGBDAB<
@1558997/1
tacataataaaattagaggaagtaggtgctgggcctcttgtatgcgaagg
+1558997/1
=?@?DD>BHFHHHGFEGI>FEFHIIEHHIICE?@@?BDBBFHFCHGGIIG
@1559058/1
gggctgcagatgactgtgcatccttgctagtaagtcctgagccatagcaa
+1559058/1
CCCFFFFFHHHHHJJJJJJJJIJJIJJJJJIJJJJIJJJIJJJJJJJJJJ
@3607763/1
cagctcttgcagccatccaacgggattgcccatcaatttatcttcaaatg
+3607763/1
@<@DDDDDFFD?BEHHIIIEIB:GFCEHIIII;DADGHIIIDHBGFGAGG
@8960/1
tgggcctcttgtatgcgaaggtgttgaggcgcttgtggtggtgcacgcgc
+8960/1
CCCFFFFFHHHHHJJJJHIIJFHHIJHIJIJJJJJJJJIJJHIJJJJJHF
@9094/1
taacgctttatggctacacttcttgacatagtactcttccctcgtgttct
+9094/1
CCCFFFFFHHHHHJJJJJJJJJJJJJJJJJJHIJJJJJJJJJJJHIHJJJ
@7695021/1
gccaacagattgtttgagatgtttgtgaaactgcg
+7695021/1
?@@DDDFF8BFFCCFEHIC>FBHHGHJIEHDBGCE
@7186039/1
cacaaagttgaagtccttgttgttaagaggtgttacctgcaacttggcca
+7186039/1
CCCFFFFFHHHHHIJJJJJJJIJJJJJJJJGIJIIIJJJJJIJJJJJJJJ
@1052066/1
agcaaatggaaaaaaaaattggtgaaaagaatcacaagtaagatactgca
+1052066/1
@CCFFFFFHGGHHJJJJIIJJJFHGGIIIJJJJJJJIJHHGIIJIIJJJJ
@4115600/1
ggtgtcttcaacggaagagattccatttcccgtttagcagcttcatccag
+4115600/1
@@@FDEFFGGHHGJJJJJJIIJJJIJJJJJJJIJJJJJIJJJJJGIIGIJ
@7695151/1
cgacaccttgtggctgtgacttgtagtcaaggtgga
+7695151/1
@@@DDDDDFBHHBHIICFHIAHGF9C2A?GHG:CGC
@7695179/1
gttatgtcgatgtcgaacccaaaaatgtaattaactttttttttgtctgt
+7695179/1
CCCFFFFFHHHHHJJJJJJJJJJJJJJFGIIIJJHGIJIJJJJJIHIHHE
@7695346/1
gagcaaatggaaaaaaaaaattggtgaaaagaatc
+7695346/1
@@CFFEAEHHBHFGH?:?DHHHIIDDGGIIIIGGE
@6163852/1
ggcactggcaacgaccaatcatggacttttcttcaatatccacataagta
+6163852/1
CCCFFFFFHHHHHIIJJJJJJJIJIJIJJJIJJIIGIJJJIGJJIJGHIH
@7695854/1
cgtaggtatttgcggtgaatttgtggcctggcgttgagggcaagttcatg
+7695854/1
CCCFFFBDHHHHHJJGIIJJJJJIJJJJJJJJJIIJJJJIIJJJFGGJJI
@3095635/1
ctgcagatgactgtgcatccttgctagtaagtcctgagccatagcaaaca
+3095635/1
CCCFFFFFHHHHHIJJJJJJJJJJJJJHIIJHIJJJIJJJJJJJIIJJJG
@6164163/1
cactgagtgacggcacctccgacactgaggtcacggtactcgcggtacat
+6164163/1
CCCFFFFDHHHHHJJJJJJIJJJJJJJJJJIIJJJJIJJJJJJJHHFFFF
@1053239/1
tccaaagcattctgggctgcagatgactgtgcatccttgctagtaagtcc
+1053239/1
CCCFDFFFHGHHHHGIJJIIFGEGHFIJIIJG@HHIJJIIIJJIJJJDHH
@1053343/1
gcttggtttattcccatcagtttggagttcacctttagaagtatgttttt
+1053343/1
CCCFFFDFHHHGHJGIJIIJHGIJGFGFFHGIJJJJIGBGE?CDGIIIII
@2072038/1
acccgtcaaaatcactccagccatttcagagattcaccagaacaaacgga
+2072038/1
@CCFFDDDHFGHHIIIIGIJJJGIIIJJHJGJIIGHIIJJEHIJGIIIIG
@7187731/1
catctttttcgctcatactctcgcctttcatcaaatctttgtctgta
+7187731/1
CCCFFFFFHHHHHIJJJJJJJJJJJIIJJJIJJJJJJIEGHGGHIHI
@9325/1
caccagtggtcttcttgaacttcttcaattgacgcaagaagtaccagaaa
+9325/1
@@;ADFADFBHHHIIEHIIDHGGIIGIG@EH>HIG>FEBGGHG<DADDDH
@5656037/1
ggcgcttgtggtggtgcacgcgcttgggcagagggaatctgattgtgctg
+5656037/1
@CCFFFFFFFFFFGHGIJJIIJBHIJEGH<DGHHJAHGHEGGIIIIGGIC
@3096990/1
tagaaatgttacaacctctatactttgcattaaaataatgcccattttca
+3096990/1
@@@?DDDEHHHFGGBDHGCEBCHGEGGHHIGC@>HGIIIHGFHIIGDEBD
@5656241/1
caacgggattgcccatcaatttatcttcaaatgacgacaccacagttcca
+5656241/1
CC@FFFFFHDHFHJIJIJIJJJIJIIJIGGIIJEHIIEHEGIJEIFCEHI
@529588/1
cggtagcggaaggtgggttcgtgaatcatgccctcaatctgcaccagttc
+529588/1
@BCFFFFFHHHHHCGIJHIIJHJJIJIIIJJJJJJJIJJJJJJJJJJIJJ
@5656386/1
gtctgtatctagctaaaagtagatgcaaatatctctacctcagaaaaagg
+5656386/1
C@CFFFFFHGHGBHIJJJJIHGIJJJJJJJIJJJJJJJJJJJJJIIJJIH
@3097264/1
cctcggactaaattgttctatcttcatcctaccagccagattgaaccttt
+3097264/1
CCCFFFFFHHHHHJJJJJJJJJJJJJJJJJJJJJJIJJJJJJJJJJJJJJ
@3608843/1
gcgactgtcacacggtagcggaaggtgggttcgtgaatcatgccctcaat
+3608843/1
C@@FFFFFHHHFBGGACGHGHIGGDDDBH:FFH;C=F@GDDGHCEHGGEE
@6676483/1
ctggtctggagagaagatcctcatcttgtatagaggaggcttgggctcgc
+6676483/1
CCCFFFFFHHHHHJJJJJJJJJJJJJJJJJJJJJJJJJJJJIIIJIJJJJ
@10106/1
ctgacgcttagcaagtttcttagacttgccagttcccacttcacgacgct
+10106/1
@@@FFFFFGHHFHIBCGIIIIFHEHBFHEF>CCFBCHEIGIIGII@@DHG
@6676596/1
gtgatggtgcctctgtaggagtttcgggctcgggtttactagcctcctcc
+6676596/1
@<@DFEEBFFHHH<ECGHEHGCGIHIIIIGEHGI?DGGIIIIIIIGGFHI
@3609195/1
caccagtggtcttcttgaacttcttcaattgacgcaagaagtaccagaaa
+3609195/1
@@@DDDDADF?FFEDEBDE?CIHHGIIFGHEEHBEHIIHIHHHCGIIIIE
@3609211/1
caaccactaattccagtgataaattcactctagcacgtagttctcagctt
+3609211/1
CCCFFFFFHHHHHJJJHIIJJIJJJJJJJJJJJIJJJHIJGIJIJJJJJJ
@530115/1
gctaccaaaacccacttatatacgacaacttaactacagtttaaagc
+530115/1
CCCFFFFFHHHHHJJJJJJJJJJJJJJJJJJJJJJJJJJIJJJJJJJ
@3097777/1
ctctttctttggagtttgtatacttaattcgatgttatacatatagcatt
+3097777/1
@@CFFFFFHHHGFIHIIJGJIDGGIIJJJJIIIIIJJJJJJJJJJJFHIJ
@6677054/1
cttaaacttgaacaggcgtctgcagtattcgttaatctgttcagcgg
+6677054/1
@CCFFDFDGHGHHIJFIJIIGGGIJGIIIJIIGHIJJJJIJJFHIJF
@1560898/1
gtaggtgctgggcctcttgtatgcgaaggtgttgaggcgcttgtggtggt
+1560898/1
C@CFFDDEFHHHGJJJJJJJJJJJJJJJJHHHHIIJJGIJJJJGIIGGJE
@4631480/1
cttatcaatataaagggctccgaggaaagcttcaagtaaatcagccttgt
+4631480/1
@@@FFDDDHDFHFIIEE?GGHHGIGIJCHAGFFGGIBFHGIJJJJIIJGD
@4631485/1
gtcgaaatcaaacagttcaagtcattgttcttaaacttcaataacgcttt
+4631485/1
@@@DDDDDHBDHHGHBGIICHE<?CFHAECCHAGHFCEHEGHEGE@DGGE
@5147992/1
ccctaagtgagtatacatctattaaattcaaacgcagagctcattatgtt
+5147992/1
CCCFFFFDHHHHHJJJJJJJJJJJJJJJJIJJJJJJJIIJJJJJJJJJJJ
@10689/1
ggcatagtaggtaggcgtagggtaagacacggatcgcatacaccgtgaat
+10689/1
CCCFFFFDFHDCFFIJJGIHJJGHIJIJIJIIJIIIIJIHJJJJIJJJJI
@5148100/1
cacatttcataaccaaagcctaaatctatggggcgggatggtcgtttgaa
+5148100/1
CCCFFFFFD<D>CBA?GHGHHECEFEHIICEC;CDBBCCCB>;??;?<:A
@3609858/1
gggcacagttcctcgacgagcaagtagttctt
+3609858/1
@@<?1B=BFFADF4@F<CFFI:CCGEBCDBGC
@4631765/1
gtagcggcggcgcggtccgtgaggagcatgctcgccatcaggacctgcac
+4631765/1
@@@FFFFFHHHFAGH=EDDBBA?B<@?BCC<ACBBC?BCC>AC???CBC>
@3610012/1
ggattgtgtaggtaatattattaaacgaagaacatgcggctgaattgcag
+3610012/1
CCCFFFDDFHHHHHIJJJJJJJIJIGIIIIJJIJJJIJJIJIGJEIGIJI
@4632031/1
gcctcttgtatgcgaaggtgttgaggcgcttgtggtggtgcacgcgcttg
+4632031/1
CCCFFDFFHFFF>FFHIHADFGGHIH7DGDGIHGG@BB<BFG@FIGFDF<
@3610384/1
catacataataaaattagaggaagtaggtgctgggcctcttgtatgcgaa
+3610384/1
CCCFFFFFHHHHHJJJJJJJJJJJJJJJHHIJJJICHIJJJJHIJJJJHH
@3098935/1
gataaagataagtataggctcaaaacctaacgacatcaatcaccagctta
+3098935/1
CCCFFFFFHHHHHHJJIJJJJJJJJJJJJJJJJJJJJIIJJJJJJJJJJJ
@7188360/1
cctccatcatattgtttgagatcgtcaaaccaaattccttcacatacaag
+7188360/1
CCCFFFFFHHHHHJIJJJJIJJJJHJIJJJJJJIIJIJJJJIJIJJJJIJ
@6165815/1
gcggtctttgtacaccttcaggtgatcgaacatcatgtcttcaaactcca
+6165815/1
B@@FDDFFHHHHHJJIJJJJJJHGJIJJJJIJIIEGGGFIIGGHIIIIIF
@3099196/1
tgggaaaattacactaattctatgcaaagtatagcttgtatttgttatgt
+3099196/1
BBBFFFFFHHHHHJJJJJJJJJJJJJJJJIJJJJJJJJIJJJJJJJJJJI
@6678646/1
gggctgcagatgactgtgcatccttgctagtaagtcctgagccatagcaa
+6678646/1
CCCFFFFFHHHHHJJJHJJHIIJJJJJJJJJIJJIJJJJIJJJJJJIJJJ
@7189013/1
accagtggtcttcttgaacttcttcaattgacgcaagaagtaccagaaac
+7189013/1
CC@FFFFFHHHHGJJJJJJJIIJIJIIIIJJJJIIIJGGJFGHJJJJGII
@4633318/1
aacaaaatgaaaaaatatgactggctatgccatgattataatatacatta
+4633318/1
CCCFFFFFHHHHHJJJJJJJJJJJJJJJEHIJJJIJJJJJJJJJJJJJJI
@7697703/1
cagcatggtaagaaggtggcggccagaatctagacatg
+7697703/1
@BCFFFFFCFHHGJJJGIJJJJJJJJJJJJJJJJJJ<0
@7697819/1
atatctttatatatataattcttctgtacgtgtgtatgtcactgaacttc
+7697819/1
CCCFFFFFHHGHHJJJJJJJJJJJJJJJJJHIEGGIIJJJJJJJJIIJJI
@2586374/1
agcaaatggaaaaaaaaattggtgaaaagaatcacaagtaagatactgca
+2586374/1
@CCFFFFFHHHHHJJJJIJJJJGHIJJJJJJJJJJJJJIIJJJJJJJJJJ
@1054290/1
ctgcaacttggccaggttagggccaacagattgtttgagatgtttgtgaa
+1054290/1
@@<1A;BDFFFFBBC3EGAFFI>DEEG=B3?DG?FFE@FCBGFADDBFAF
@2073958/1
ggcctcttgtatgcgaaggtgttgaggcgcttgtggtggtgcacgcgctt
+2073958/1
BC@FFFFFHHHHHJJHIIJFGHHJIJJJJJJIJIJJJJIHHIJJJJHHFD
@4633973/1
ctcctccttagaagttggttcctctttacaagtagactcatctttagcac
+4633973/1
CCCFFFFFHHHHHJJJJJHIJJJJJJJIJJJJJJJJJIJJJJJJJJJJJJ
@2074171/1
cagtggtcttcttgaacttcttcaattgacgcaagaagtaccagaaacgg
+2074171/1
CCCFFFFFHHHHHGIJJJJJJJJJJJJIJJJJJJJJJJGHGIHJJJJJJJ
@2587143/1
atctgattgtgctgttgtggaactgcttcacctgtggccggcggcacgca
+2587143/1
CCCFFFFFHFHFFHGHGDGGGHHIJJIHJJJIGGIIJIJJIJIGHFFDB@
@2074334/1
ccttagtacacctaatgaggactatttggcgttactgcttaatactactc
+2074334/1
CCCFFFFFHHHHHJJJJFIGFHHGGHIJGGIIIIGIGJIIJJGGIJJJJH
@5148751/1
aggaagtaggtgctgggcctcttgtatgcgaaggtgttgaggcgcttgtg
+5148751/1
@C@BFDFFFAFHBGIFBGGAFFHIHHIIIIBEFB?DGFG<DGIIII@FH>
@2587475/1
gtggattttaatgttattattacagcatacataataaaattagaggaagt
+2587475/1
CBBFFFFFHHHHHIJJJJJJJJJJJJJJJJJJJJJJJIJJJJJJJJJJJF
@1055525/1
ccacaatctggtctggagagaagatcctcatcttgtatagaggaggcttg
+1055525/1
8?@?D=BBFBFFDG;C>GCF=GEBDHFEEHIB>EDCFGFGCCG8B@8B30
@7699484/1
ctgacgcttagcaagtttcttagacttgccagttcc
+7699484/1
@CCFFDF?FFFHDGGIEFHGEC@@AEFHHECHEHII
@2587953/1
cagaggcaagcgctccaagttgcttggaggcttgggcctgttttggtagc
+2587953/1
CCCFFFFFHHGHHJJJJJJIJJJJJGIIJJJJJJJJGIIJIIJJGIFHI@
@2587960/1
ggggttattgttatgtcgatgtcgaacccaaaaatgtaattaactttttt
+2587960/1
@CCFDFFFHHHHHJJJJJIJJJJJJJJJJJJJJJJJIIJJJJJJJJJJJJ
@5657115/1
atacataataaaattagaggaagtaggtgctgggcctcttgtatgcgaag
+5657115/1
@BCFFFFFHHHHHJJJJJJJJIJGHIJHHIJJJJJJJJJJJHJJIJJIJJ
@4117567/1
atacaacttgaaaacgttgagtagcttcgtctacacaacaaatatctatc
+4117567/1
CCCFFFFFHAFHHGIIFG9EFHIGBHIIIGGHIIIIIIIIIIIIIIIGII
@2588024/1
cgattatgaagacgaagcggacgtcacggtaagcattcatcagaatgcta
+2588024/1
@?=DDDFDBFDFFEIIE>AAEGGDGHEFB?DGGIFGG@=FHIEEHAHII;
@1055762/1
gtaaccactccatactttgtttcatttaaatttacgggctatgccattta
+1055762/1
@@@FFFDDDHDBFEEGHGIHHIGGIE@HHEEHIIEHDA?@G>FECHIIGG
@2075255/1
ctctccaggtaatataacctccaattcaaccttatcattaccaatcggta
+2075255/1
?@@DA?BDF?<<CDH@BHHIEHCHB?F?HGIGIGGIGGHGCGBBGIIADE
@2588328/1
gcacgcgcttgggcagagggaatctgattgtgctgttgtggaactgcttc
+2588328/1
CCCFFFFFHHHHHJJJIJJJHJIIJIGJJGFHIJJIIJIIJJJIIJJJJI
@531016/1
cagcctgacgcttagcaagtttcttagacttgccagttcccacttcacga
+531016/1
CCCFFFFFHHHHHJJJJJJJJIJJJJJJJIJJIJIJJIJJJJJJJJJJJJ
@2588886/1
atctgattgtgctgttgtggaactgcttcacctgtggccggc
+2588886/1
@B@FFFFFHHHHFIGHEEHIJFJJJJIJJJJIHIJJIGIJJI
@2588954/1
acgcaagaagtaccagaaacgggacttagccacaatctggtctggag
+2588954/1
CCCFFFFFGHDFHIJJJJJIJJJJIJJJJJJJJIJJJJJJIJJIJIJ
@1056739/1
gtccataatcattcctggaatccgtgtcgacggcgatgagagcccacgat
+1056739/1
@CCFFFFFHFFHHJJIIGGHJJIJF?ECHEGGADGEAGHIJIFHIHFBED
@5658402/1
agcaaatggaaaaaaaaattggtgaaaagaatcacaagtaagatactgca
+5658402/1
CCCFFFFFHGHHGIIJGGIJJJFHIJIJJJJIJJJJIJGIGIIIJIJJIJ
@2589304/1
ggctgaattgcagcatcttgtcgagaacatgaagccgctttggtttacgt
+2589304/1
@CCFFFFFHHGHHJJIJJJJHHJJJIJJJIJJJJIIJIJJJJJHIIJJJF
@12015/1
ttcaattgacgcaagaagtaccagaaacgggacttagccacaatctggtc
+12015/1
CCCFFFFFHHHHHJJJJJHHJJJJJJJJJJJJJJJJJJJJJJJJJJJJHJ
@531782/1
ctccgtattgcatgccgccgataaatactgtcgcctggtatggtgttgac
+531782/1
CCCFFFFFHHHHHJJJJJJJIJFJJJJJJJJJJJJJJJHIIJJHIJJJJJ
@531914/1
agactgggaagctcgctgcttggccatcttcttgttcttgctgatgaccg
+531914/1
@@@DBDDBBDHHHI<GFEEHIIGHCBHGIIIHIIHFIGGIGIGIH<AHHD
@5148979/1
gtcttggttgaacggaactccaatcctttactcgaatagtcttttctaac
+5148979/1
CCCFFFFFHHGHHIIJIJJJJJJJJJJJJJJJJJJJJJJJJJJJJHHJJG
@532070/1
gattatttgtctgtagtggtcctgctgtttcgtatattctaaattggttt
+532070/1
@@@DDEFFHBDFHGHGCFHAIGGHGGGHIJIJBEHCHGIIGDG@F>GBBG
@532071/1
ctgcaacttggccaggttagggccaacagattgtttgagatgtttgtgaa
+532071/1
CCCFFFFFHHFHHHGIJIJGGJJJIJJJJGHIGHIGGIIIIJJJJIHGIJ
@5149088/1
cagcatacataataaaattagaggaagtaggtgctgggcctcttgtatgc
+5149088/1
C@CFFFFFHHHHHJJJJJJJJJJJGIJHIJJHHIJJJJJJJJJJJIJJJJ
@2590104/1
gtgatgaggttcaccaagctagtggcgttgatgtcgcaagatagtgagac
+2590104/1
CCCFFFFAFFHHHJJIJJJJGIHIJJJIJJIJJJJJJIJIJJJJGHIIIJ
@7700691/1
tggttatcaagtggcttggtaggatccaagttgaaat
+7700691/1
@@@ADDDDHAFDFHGIIBF3<AF@C?F@FGHGEHI9C
@6679330/1
actgagtgacggcacctccgacactgaggtcacggtactcgcggtacatg
+6679330/1
@@@DDDD??F;FHIIGIIIHGIIIIIEIIFFGIIIIIIIIEGIF=BEEEE
@6679350/1
gtcctgcagagcttgccacatcttgtaagcagcctgacgcttagcaagtt
+6679350/1
CCCDFFFDHDHDFHEGIIIGGIIIIIGBBFFEEDEHGIEGIJFGGGIIGG
@5149560/1
gtagcgggtcggacgagccgtgccttttattgcttggt
+5149560/1
@?@DDDDDHHFF<?D@@<?@;;;=@@FCAC@=;=@CE.
@5149700/1
ccgacgacgacactgtacagttagaaatgttacaacctctatactttgca
+5149700/1
@CCDFFFFGHHGHJJJJIJJJJIIJGIIJHIIGIGGJJJJJJJJIJJJJI
@5149749/1
agcactgagtgacggcacctccgacactgaggtcacggtactcgcggtac
+5149749/1
@@<DDADDF4ADHBEHHIGIGAFHIIEGGIIDBD<?DHHG@FGIIIH<8B
@532986/1
gtctgattctgtgatagtgaatacaagatcgtggggtgggcccaccaggc
+532986/1
CCCFFFFFHHHHHIJJJHIJJJJJIJJJJJIJIJJJIHIJJIIJJJJJJI
@1563136/1
gtgtgcattattacattttttataaacggtacatctagagtataaaaaac
+1563136/1
C@@FFFDEHDDHFBGHHGIJJIJFIIBHHJIHAGIGIIGGIIHG>FEAED
@13980/1
atttcggatctatagaggctgtcactgcagcaatgctgggaacattcgac
+13980/1
@CCFFFFFHHHDHGHGGHIJJJJJJIJJJJJJJJJJJJJIIJJJJJJJJJ
@6680757/1
tgctgggcctcttgtatgcgaaggtgttgaggcgcttgtggtggtgcacg
+6680757/1
CCCFFFFFHHHHHJJJJJJJJJJJCFFHIJJJJJJJJJIIJHIIIHIJJG
@3100740/1
cacctgagcgagactcataacgcagccagatgccaaagttcttgatcttc
+3100740/1
B@@DFFFFHGHHHIIIIIIJJIIIJJJJJJIJJIJJIJIIJJIGGIJEGF
@6680903/1
ggcactagaaatatttcggcgatttaatttttttatgtttttattatgca
+6680903/1
CCCFFFFFGHHHHIIJJJJIIGIIIJGIJJJJJJJJJJJJJJJJJJJIJJ
@7702681/1
gttgcaagacatgtaggaactgtccctcggagatgccgtcccggtacata
+7702681/1
@@CFFDFFDFHHHGIJJJJHC@BFGIHIFGIJIJIEG:GHIIGJHIBHGF
@7702743/1
gcaagaagtaccagaaacgggacttagccacaatctggtctggagagaag
+7702743/1
CCCFFFFFFHHHHJJJJJJJJJJJJJJJJJJJJJJJJIDHIIGFHHIIJI
@533801/1
ccaatcatggacttttcttcaatatccacataagtaacttcaaatgattg
+533801/1
CCCFFFFFHHHHHJIJJJJJJJJJJJJJJJJJJJHIIIJJJJJIJJJJJJ
@7702762/1
ctcaataattaataatataacacggtcgctacagtcgtacttgtttgaag
+7702762/1
@@CDFDFDHGFFGGGGHGIBEIIIIEFHIGEGIHDHHBFHIIIHIIGA@F
@7702778/1
ccgcgacttcgttcgcgtggaatagtgacttccggcaa
+7702778/1
CCCFFDFFGHHFHIJJJFHJJJJJIIGIJJJJJJJ<4@
@533880/1
cggtagcactgagtgacggcacctccgacactgaggtcacggtactcgcg
+533880/1
BCCDFFFFHHHHHHIJJJJJJJJJJJJJJJJJJJJJHIJJJJGIJJJJJH
@3100993/1
cggctgaattgcagcatcttgtcgagaacatgaagccgctttggtttacg
+3100993/1
@CCFFFFFHHHHGIJIJJJJIHIJJJIJJJIIIJIJJIIJIJGGGHIJJJ
@3101207/1
ctaatctcagaaacggctgatccgagttggatgcggttttcacgaatat
+3101207/1
CCCFFDFFHGHHFBFGIIIGGIHIEGGBEHIFIIII@@FI>FHGC8@GH
@7703377/1
gcctgacgcttagcaagtttcttagacttgccagttcccacttcacgacg
+7703377/1
CCCFFFFFHHHHHJJJJGIJJJJJJJJHIJJJJIGHIJJJJJJJJJJJJJ
@7703458/1
tcctgcaccatgctgctcatctcgtgcactatctcttgtctgtgttgttg
+7703458/1
CCCFFFFFGHGFFIJIJJJJJJJJJJJJJJJJJJJJJJJJJJIIJJJJIF
@2076376/1
gtttattttgtttttctctgtgatctgtttcttggcatctatagatgtcg
+2076376/1
CCCFFFFFHHHHHJJJJJIJHIJJJJJIIJJIJIGHIIJJJJJJJJJIII
@7703486/1
aggcgaagtacatgaccttcttggtgacggcgtgcacggtgatggcgcgc
+7703486/1
CCCFFFFFHHHHHJJJJJJJJJJJHIJJJJJJJJJJJJJIJJJJJJHHFD
@7703590/1
gatagagacgatttcaccagtggtcttcttgaacttcttcaattgacgca
+7703590/1
@@@DFFFFHHFHHIGIJJJJJIIJJIJHIJGGEGHGIJIIGIFIIDGHGH
@1057321/1
ttcaaattcaaataaaatcactctgcaatcctgcctcacatgattcatcc
+1057321/1
@@@DDDDDDHBBFDHG?FECCFI@A?AAHEHIGGHGBEAB@CDFFHDHFI
@2076738/1
gcctcttgtatgcgaaggtgttgaggcgcttgtggtggtgcacgcgcttg
+2076738/1
CCCFFFFFHHHHHJHIJJGHHIIIJJIJJJJJHIIGGJHHJJJJIJHFFC
@7191434/1
ctgcaaacatgccagttataaagcatagcccgaagtgctattggcacaca
+7191434/1
CCCFFFFFGHGHHJJGGHHIJIJHIJIJFGEGIGDHHIJIJIIJGIEHHG
@2076841/1
gtcacggtagcactgagtgacggcacctccgacactgaggtcacggtact
+2076841/1
CCCFFFFDHHHHHJJJJGHIJJJJJJJJJJJJJJJJJJJJIJJJJJHIHH
@6168747/1
agacgatttcaccagtggtcttcttgaacttcttcaattgacgcaagaag
+6168747/1
<@@DD@DDFDFDDHHCGCFHHGGDHI@D<EE?FHGCCFHI@HIGIGIBHI
@4636976/1
gcaagaagtaccagaaacgggacttagccacaatctggtctggagagaag
+4636976/1
CCCFFFFFFHHHHJJJJJJJJJJJJJJJJJJJJJJJJJHHJJJJJJJJJJ
@4637002/1
cccaactgtcctccggtactaacgatcaaatcgatcatgggtccataatc
+4637002/1
@@BFFFFFHHHHHJJJIIJJJJJJJJIDHIIFHIJJJJJJJHIIJIJJJG
@2077437/1
tagcacgtagttctcagcttccctgcaaagttaac
+2077437/1
@@@DDDDBDHB?AAAEHGI@CEDFBDHGCCFGA?G
@7192056/1
cgtgaatcatgccctcaatctgcaccagttcatatttgggcacagttcct
+7192056/1
C@CFDFFFHHHHHJJIIJJJJJJJIIIIHDHGIGIIJIJIIIJJJFHGGH
@3102785/1
ctccaatcctttactcgaatagtcttttctaacttgaacagtgcgatgtt
+3102785/1
CCCFFFFFHHHHHJJJJJJJJJJJJJJJIIIJIIJJIJJJIGHJJIJIHI
@1058276/1
cttcacgacgcttcagcagagtgcacacaatggtgaactggcgttcatgc
+1058276/1
@CCFFFDFHHADFGIEGHIGHICEHGIGGGFHGBFAABDHIIIFEFHGEH
@2077638/1
gtgtaacaaaaagggggtatacatatcaattgcacggtttctagataaca
+2077638/1
CCCFFFFFGHHGHJJJJEGIJJJJJJJJJJJJJJJJJJJJJJJJJJJJJJ
@1058402/1
tgccagttcccacttcacgacgcttcagcagagtgcacacaatggtgaac
+1058402/1
CCCFFFFFGHHGHJIJHEIIGIEGGIGIJGJGIDHGIJGIIHIIEIGIGI
@7192321/1
ctgcaacttggccaggttagggccaacagattgtttgagatgtttgtgaa
+7192321/1
@CCFDFFFHHGHHIJIGIIIJJGIJIJGEDCHIDGHJIIHIIGHIJIIDI
@7192361/1
ctaaatacatgaaatggctattacaatagacagacatacagtaattcatt
+7192361/1
@@@DDEDDHHHFAEHGGGCHJJJIIJJJGCGEHJJJJJIIIHGIJIIJGJ
@6169544/1
tttattttgtttttctctgtgatctgtttcttggcatctatagatgtcgg
+6169544/1
CCCFFFFFHHHHHJJJJJJJJJJJJJJJJJJJIGJJJJIJJJJJJJJJJJ
@2591096/1
gcatacataataaaattagaggaagtaggtgctgggcctcttgtatgcga
+2591096/1
CCCFFFFFGGHHFHIIJJJJJJJIJHGIJJJIJJJJJIJJJJJIJJJIIF
@2077866/1
cacagttccagtctcaggcacattgccattagtagactgatcagccggag
+2077866/1
CCCFFFFFHHHHHJJJJJJJJJJJJJJJJJJJIJIIJJJJJJJJJJJJJJ
@2591155/1
ctccaatcctttactcgaatagtcttttctaacttgaacagtgcgatgtt
+2591155/1
@@CFFFFFHHGHHIIGIIGIJJHIJJJJIJIIIIIJIJJIHFGHIIJJHI
@2077885/1
atcgtgtgggagtactgagcagtatctattcagtaaacttatagctgaca
+2077885/1
?@@FDDDDHHFHDGHIJIJJJJGIJJIIJIIIIHIJJIGIIIGGGHJJIJ
@7192696/1
gttggagcttggtacaaagcaaaggtcgggcagttcgtcaacaagacatt
+7192696/1
B@BFFFFFHHHHFHIJJJJJJJJJIHIJJIJJJHIIIJJJJJJJJIJJJJ
@2591477/1
ctcgaatagtcttttctaacttgaacagtgcgatgttttacaagggcagg
+2591477/1
C@CFFFFDA=CFFGGGCHGHGGDCG?ADC<CGHCA??FECCGG<B?DHEE
@5659333/1
agcatacataataaaattagaggaagtaggtgctgggcctcttgtatgcg
+5659333/1
@@@BDB??DHDHHDADGGEF@DG?FDGCHC<CDBCF7FHGIIGHDDGHIE
@3613643/1
ctcagcatggtaagaaggtggcggccagaatctagacatgcacagctctt
+3613643/1
CCCFFFFFHHHHHJJJJJEHIIIIIJJIGIIIJJJIJJJJJIJIIJJJJJ
@2591889/1
gtgctgttgtggaactgcttcacctgtggccggcggcacgcagacgcctt
+2591889/1
CBCFFFFFHHHHHJJJJJJJJJJJJJJJJJJJJJJJJHHFFDDDDDDDDD
@2591922/1
atgcacgcaaagtttcagattcaacatctataagcaaaaattataataca
+2591922/1
@CCFFFFFHHHHFHGHGGIJJJJJIIGGIIJJJJJJIGGGHGJIGFIIIH
@2078638/1
ctacgatcatcactgccgtgtcctttatacatttcggcatggcgatcatg
+2078638/1
@BBDFFFFHHHHGIJJJJGICGHGIJJJJJJJJJIFIIJJJIIIHHIIIJ
@2078687/1
cacgggctctgtgcctggctcccatgtcacggtagcactgagtgacggca
+2078687/1
CCCFFFFFHHHHHJJHIIJJJJJJJJIGJJJJDHIJJJJJJJHIJJJJJJ
@2078718/1
gtggcgcacagggcacgcttgcgcatgacatctatacatgccattggcgt
+2078718/1
?@=7BDDAHHHHFDEGIIE@DH@G@GGHGA??DGHGE@GB<=CGDHIGIH
@1059530/1
gttgtggaactgcttcacctgtggccggcggcacgc
+1059530/1
;@@DBBBAF?BFADGGGH@<CAFGD@GGA<644;4:
@5660005/1
caccagtggtcttcttgaacttcttcaattgacgcaagaagtaccagaaa
+5660005/1
CCCFFFEFGHHHHJJJJJJJIJJJJJJIJJJJJJJJJJJJJFHIJJJJJJ
@14371/1
gcatcatcttgtaaagactacagattaatgaaaaacagtggatacttact
+14371/1
C@CFDDFFHHDHHIJGGJIIGJICHIJIIJJJJGCHIIHIGJJJIJIHHH
@4121066/1
gacgatttcaccagtggtcttcttgaacttcttcaattgacgcaagaagt
+4121066/1
?@@DFFDBDHDFAFIIFFHGGEHHFHGIJJJJIIGGGIJGFIIIJDGHGD
@4121076/1
ggcgcttgtggtggtgcacgcgcttgggcagagggaatctgattgtgctg
+4121076/1
CCCFFFFFHHHHHJHIJJJJJJJJJJJJJJJIJJJIIJJJIIJJJHIJJH
@3614475/1
ctgatctatcatctatgtgtggtacacatattttttgcttttcaatagac
+3614475/1
CCCFFFFFHHHHHJJJJHJJIJGHHJJJIJJJJJJJJJJJJJJJJJJJJJ
@1563745/1
gttcaaggggatctgagaatggttttgattcacaattttgtccgctggac
+1563745/1
BBCFFFFFGGHDHGIHIIEIJIEHHGIHIIGIJIJJJJJJHIJJJJJJHI
@4121301/1
atctgtaccaaatttcaaccaaatccgtcaaatagttgcggagattaatg
+4121301/1
BBBDFFFFHHHHHJJGIIIJJJJIHJIJJJJJJJJJJJJJJFHGIIFHHI
@3614663/1
agacgatttcaccagtggtcttcttgaacttcttcaattgacgcaagaag
+3614663/1
CCCFFFFFHFHGHIEHIIFGHHGIIIIIGGIHIIIHGHIFIDHIIIIFII
@3614679/1
cttttgaacgccaatggcatgaatagatgtcatgcgcaagcgtgccctgt
+3614679/1
CCCFFFFFHHHHHIJIJJJJJJJIJJJJJIIIJJJJJJJIJGIIGIIJIG
@5660415/1
tgtgcatccttgctagtaagtcctgagccatagcaaacagccactggcaa
+5660415/1
@@?DDDFFFHHHFJIJIJJJJJJIIGJJJEIIGGGIJIIIIEFDHIBHDG
@1060145/1
ccatgaagcaaatacaaagagatgtcataactgcattttcctttaatata
+1060145/1
@@@DDEDB>?CDDEFHBE>DEEHG4CHHEHIICHIIEHGIDGI>BE@HAG
@4121576/1
cacagttccagtctcaggcacattgccattagtagactgatcagccggag
+4121576/1
CCCFFFFFGHHHHJIIJJJIGIJIIJIIJJIJJJJJJJJJJJJJGIJJIJ
@1564220/1
gtacagttaatacctggcatcagttacaatgtttgagtacttag
+1564220/1
@@@FDFFFADDF?<GEHBEHCHIIIGG@FFHHH>FHG?BGHIGE
@534479/1
gttttacaagggcaggttgaactcacaccattcaatttaaaagaaactgg
+534479/1
@@@DDDABHBHHDEAEHBGBE@HCDFCHGBFGHE@DFGDDDDDFHGCCGI
@5660760/1
agaagatcctcatcttgtatagaggaggcttgggctcgctctccgaaggg
+5660760/1
CCCFFFFFHHHHHJJJJJJJJJJJJJJJJJJHGIJIJJIJJJJJIJJIJJ
@3615045/1
agtttgtatacttaattcgatgttatacatatagcatttcggatctatag
+3615045/1
@CCFFFFFHHHHHJIJJJIIJIHIJJJIJJJIJIJGGGGIIGGIJJIGII
@4121772/1
gttgtggaactgcttcacctgtggccggcggcacgcagacgccttgatga
+4121772/1
CC@FFFFFH;FHGIJJJJIGGHHHIJJIGGHEIJHHB?BABBDDDCCDCD
@7703930/1
ccacaatatattcgtgaaaaccgcatccaactcggatcagccgtttctga
+7703930/1
CCCFFFFFHHHHHJJJJJJIJJJJJJJJJJJJJJJJJJJJIJJJJJJJJF
@2079286/1
ggacatttcaattttatttagttggtcttggttgaacggaactccaatcc
+2079286/1
CCCFFFFFHHHHHJJGIIJIIHIJJGIIJJJJJJJIJJJIJJIGHIJIIJ
@1564538/1
gcctaaataatgctgaatattaaactggaaatatccacacgtattttttt
+1564538/1
CCCFFFFFHHHFHIJIIIJJJJJJJIJJGIJJJIJGGIGIIDFGGIHJGI
@4122139/1
cttcacctgtggccggcggcacgcagacgccttgatgacctccactttga
+4122139/1
CCCFFFFFHHHHHJJJJJJJJJJJIJJIHHFFFEEEEEEEDDDDDDDDDC
@4122150/1
ggatggagtgagcacgggctctgtgcctggctcccatgtcacggtagcac
+4122150/1
CCCFFDFFCFFHHJJJJIJJJJJGIIIHEHJIJJJJJJIJIIIJFHIJJJ
@1564779/1
tattagtgttggattttacaaagtttaccagatacattaacttcctatca
+1564779/1
C@CDFFFFHHHGDHIIIJJIIFHDDHHIGIHGHIGIJGIFHIIJGHGHHI
@6169804/1
cagagggaatctgattgtgctgttgtggaactgcttcacctgtggccggc
+6169804/1
CCCFFFFFGGHHHIJJJIJJJJJJIIJJIJJJJJJJJJJJJJIJIJJJJG
@4122365/1
ctcagcatggtaagaaggtggcggccagaatctagacatgcacagctctt
+4122365/1
@@@DDEDF?F<DFHGGG@DFHHBGAGDHGAAHGEHGEGHIIIGDHIICHE
@4122383/1
cttgtattcaaaagaaaacctagaatcactggttcaaattcaaataaaat
+4122383/1
@CCFFFFFHHHHHJJJJJJJJJJJJJJJJJJJIJJJJJJJJJGIIJJJJJ
@4122445/1
ctcatcttgtatagaggaggcttgggctcgctctccgaagggagcttgcg
+4122445/1
@CCDFFFFHHFFHJJJJJJGIJJEFHIIIJIJGIIIIAFFHGCFGGHEGG
@4122454/1
acaacctctatactttgcattaaaataatgcccattttcacaggcaaggg
+4122454/1
@@CADDFFHHDDFFDBHFEIEDDHDHDHHFDB@FGHIIIIEEFIIGIB7B
@6682792/1
ctggatggagtgagcacgggctctgtgcctggctcccatgtcacggtagc
+6682792/1
CCCFFFFFHHHHHIJJJJJJJJJJJJJJJJJJJJJJJJJJJJJJJJFHIG
@2080170/1
gtcacggtagcactgagtgacggcacctccgacactgaggtcacggtact
+2080170/1
?@@DDDDDB@FFHGIGDE<HGCAG@0C?CDGHIGE@BBGGGIIGIFGCEH
@3103378/1
ctgcaatcctgcctcacatgattcatccacaaattccaacccttgcgttt
+3103378/1
?@@ABABAAFHDHFCBCEFHHIIIII4CFEHGHGHG>GG9:?B@G@F?@@
@3103586/1
ctcggacatttcaattttatttagttggtcttggttgaacggaactccaa
+3103586/1
CCCFFFFFHHHHHJJJJJJJJJJJHGIJGIJJJJJJJJJJJIJJJJJJIJ
@7194404/1
gtctgttcgtctgtgcgcgctaatctcagaaacggctgatccgagttgga
+7194404/1
CCCFFFFFHHHHGFGIIIIJJJJJIIIJGIJIJIIJJJJJJJJGIEGEHC
@5151462/1
gtgctgtctgtacattgaaaataaaaataaaaaaaatagcaggggttatt
+5151462/1
CCCFFFDDHDHHHJJIJEHJJJIIJJJJJIJJJJJJJJJJJIJJIGIIIG
@3615828/1
cctgtttcaaccacagacaaatcata
+3615828/1
?@<D1BDDDBDFDD;FFI;3AFAH<C
@6171024/1
gttgaacggaactccaatcctttactcgaatagtcttttctaacttgaac
+6171024/1
CCCFFFFFHHHHHJJJIJJJJJJJJJJJJJJJJJJJJJJIJJJJJJJJJI
@4638144/1
gctgcacgaaccggagaagggaatgacaacgacaa
+4638144/1
?18ADBAD<@F:0?8<ECC3811?BFDEDBDF@A6
@4638184/1
gtccgtcacaagaagttatttgttcaaataacttattaaaattaatatgc
+4638184/1
BBC:DDFFHHHHHJJGGIJJJJIJJJJJJJJJJJJJJJJJJJJJJJJJJI
@3104120/1
gcggaaggtgggttcgtgaatcatgccctcaatctgcaccagttcatatt
+3104120/1
@@@DDDDFCDHFDHHIJJIJJJJHIIIJIJIJJIJGHGIGGHFHIJJJIJ
@5151729/1
ctgtacagttagaaatgttacaacctctatactttgcattaaaataatgc
+5151729/1
BCCFFFFFHHHHHJJJJIJJJJJJJJJJJJJJJJJJIJJJJJJJJIJJJJ
@4638268/1
cagcatacataataaaattagaggaagtaggtgctgggcctcttgtatgc
+4638268/1
CCCFFFFFHHHHHIGGIJJJJJJGIJIFHIIIIIJJIIIJJJJIJJIJJJ
@4638346/1
cttcacgacgcttcagcagagtgcacacaatggtgaactggcgttcat
+4638346/1
;?@DDB=;?DFDFFEDG<A3?:C<FBGDFDB9:09B?DGBF=;FF;=;
@1566228/1
ctctgtaggagtttcgggctcgggtttactagcctcctccttagaagttg
+1566228/1
@@@DDFFFHDHHFEGIJIJIGIGHBFGEDHGCHIGGGIIJIJJJJJJGGG
@3616414/1
tcttgacatagtactcttccctcgtgttcttcaatgggttcacgttgaaa
+3616414/1
8?@DDDDDD?FDBFIEBD:3CIEFA@?CHH@BDFGC>>BD8BGFIABDE@
@6171647/1
cacagacacaggtgtcttcaacggaagagattccatttcccgtttagcag
+6171647/1
CBBFFFFFHHHHHIGIJJJJJJJJIJJJJIIIJJIJJJJJJJHIJJJIJJ
@14865/1
gcgtttcaaaacaattcattttaggttcaagttaaccgcaatgttggagc
+14865/1
@@BDFFFFHFHHHJJJJJJIJJJJJHHJJIJIIJJJJIIJJIJGHHIJJJ
@5152162/1
ctcatcttgtatagaggaggcttgggctcgctctccgaagggagcttgcg
+5152162/1
@C@FFFFFHFHFFGGIGJIJIJJE=;EBFG>GHEGCEGGGIIGGFGGCC@
@1060409/1
gatggagtgagcacgggctctgtgcctggctcccatgtcacggtagcact
+1060409/1
CCCFFFFDFHHGHJJJJIJJJJJJIJIHJJJJJJJJJJJJJJJDGIJJJI
@1060497/1
cttgtattcaaaagaaaacctagaatcactggttcaaattcaaataaaat
+1060497/1
@@@FDFFFHBFHHGGJJJJGGIIIJJEGIJJIFHIIJIJJJJIIGGGGII
@3104866/1
agcaaatggaaaaaaaaattggtgaaaagaatcacaagtaagatactgca
+3104866/1
@@@DFDFFDHBDFDDHHDDGDGFGHFHBGGIB<DCGHGHFHCAHGI@EHI
@5152506/1
ggcgcttgtggtggtgcacgcgcttgggcagagggaatctgattgtgctg
+5152506/1
CC@FFFFFHGFHHJGHGGHIIBHHIIIJGIIGJJJIGHJJJIIIJJJJGE
@4639023/1
ccacaatctggtctggagagaagatcctcatcttgtatagaggaggcttg
+4639023/1
CCCFFFFFHHHHHJJGDHGIBHIJJIIJJIHIIIJIJIIIGII@GHIJJ:
@3616987/1
gtttgtgaaactgcgacaccttgtggctgtgacttgtagtcaagg
+3616987/1
@?@DDBDDHHBHH@?8<CF8CCHFHIIGHII@F@GBH<DBBDHHB
@3617133/1
ctcatcttgtatagaggaggcttgggctcgctctccgaagggagcttgcg
+3617133/1
CCCFFFFFHHHHHJJJJIJJJJJHHIJJJJJJJJJJJIJJJJIJJIJIJI
@15528/1
gcaccgccatgccatgtaccacgcctgggatgccacccggcaccactccc
+15528/1
8@@DDDDDA??CFFHGDHGDHFGGHIG=FBBDBFGFDDF@AHIIGGADDE
@5153051/1
cgcaagaagtaccagaaacgggacttagccacaatctggtctggagagaa
+5153051/1
C@@DFFFDHDBHDGGHGJJGEHDFFFHHGGGGHIGJGIC?DGIJBHII@B
@1061276/1
ctcgtcattgcctggcatacaaggcaaagcaccgacgacgacactgtaca
+1061276/1
CCCFFFFFHHHHHJJJJJIJJJJJJJJJJIJIJJJJEGIJJIJHHGFEEF
@3105654/1
gccagatgccaaagttcttgatcttcactgggctcttctctgggatttcc
+3105654/1
CCCFFFFFHHHHHJIIJJJJJJJJJJJJJJJJJJJJJJJJJJJJJJJJJJ
@4639841/1
aaattatggtctgtatctagctaaaagtagatgcaaatatctctacctca
+4639841/1
CCCFFFEFHFHFHJJJJJJI<HJJJJJFJJJJJJIJJJIJJJJJGHIJJJ
@5662082/1
gtttttaatttgtgctccaaattgtatctgacgacgcattgaatctgaat
+5662082/1
BB@FFFFFHHHHDGIJJJJIIGIJJJIJJJJIIJJJJJJIJJJJJJIJJG
@535932/1
tgatcagccggagcagctccggtaagtttgtcgagtagagccttagctgc
+535932/1
@@@DDBDDFDHHH?FB@CBFHIHI@DHCHIFH@?@?B@DA@FCG@CGDG@
@5662273/1
gcacaactttggtaggtatatagatttataatgtcattctcttaataatt
+5662273/1
CCCFFFFFHHHFFGIJCGJIHHIHHHHHIECHIIIJIJIIGIIJEIFFFG
@5662369/1
tgtggtggtgcacgcgcttgggcagagggaatctgattgtgctgttgtgg
+5662369/1
@C@FFFDDHDHHHGJJJJJJIJIJIIJIIFHIIJJIJJIHHJJJIJJEHI
@5662380/1
gcgcttgggcagagggaatctgattgtgctgttgtggaactgcttcacct
+5662380/1
?;?DDADD=:CD;CF61CF?B<BF@CEFGIF9<D:BB@GFBFBG@FBFFI
@536256/1
gtggattttaatgttattattacagcatacataataaaattagaggaagt
+536256/1
CBBFFFFFHHGHHIJJJJJJJJJJJJJJJJJJJIJJJJJJJJJJJJJJJG
@5662712/1
gctcgctctccgaagggagcttgcggccgatgacctcatactccttcaac
+5662712/1
CCCFFFFFHHHHHIJJJJJJJJJJJJJJJIIJFHHIJJJJJJHHHHHHFF
@16901/1
tgggcctcttgtatgcgaaggtgttgaggcgcttgtggtggtgcacgcgc
+16901/1
@CCFFFDDHHHHFGIIJBGIJAFHIGGIIHGGIJJFHHIGGJGCHGGGE>
@4123448/1
cataatcttcagatactccaaagcattctgggctgcagatgactgtgcat
+4123448/1
@??A?DDDDFHAHE<AEHIIBBBGBHCHI>HIDHF=BD4?DHHCHBGBFB
@4123469/1
catagaacaaacaaaacttaagccttattataaaaggtataaatattcct
+4123469/1
CCCFFEDFHFHHDGGEHHFHEGCHEHADGIGIJGEH?DDGFDDH9>BDII
@7706158/1
agcgagactcataacgcagccagatgccaaag
+7706158/1
@;@DDD<@A:<<D?GB@ED68C@8EGEFG<1:
@536611/1
gccgataccagatttaaaaaaaaagaaattgtgattttaataaatatacg
+536611/1
CCCFFFFFHHHHHJJJJJJJJJJJJJIJJJJHHIJJJJJJJJJJJJJJJJ
@1062545/1
aatacaccgccgcttaaaagataggtaccgatgagcgcttccacgcaatc
+1062545/1
@@@FFFFDDDFDHBGGIIJIIGGIHHIHHJGIJJJIJIIGGHIGGEEE>D
@5663215/1
gtcttttctaacttgaacagtgcgatg
+5663215/1
@@@DDD;=CFFHHIIB<?CFI9B882<
@4123873/1
gacggcactgtacagttagaaatgttacaacctctatactttgcattaaa
+4123873/1
@@BFFFFFHHHHHJJHIJJJJJJJHIJJJJJJJJJJJJJJJJJJJJJJJJ
@536982/1
gtacacctgagcgagactcataacgcagccagatgccaaagttcttgatc
+536982/1
?=@DBDDDHHGDHGEBFHIIIIGJIGEIGAGHIIIIIGGGG?BHIGICHG
@4123967/1
atccactcttgctccatggtccaggagcagcagcgtgcgcaggttcaggc
+4123967/1
@@?DDFDDHDHDHGIGGGEHJIJIGFEHIGGFIGG?DBFHGGIBGHIGEG
@1566705/1
gtcacggtagcactgagtgacggcacctccgacactgaggtcacggtact
+1566705/1
@@@DFFFFFFHHHJIGI<FAFHGHIFBHIIGEHJIJGGGH=C@GHICHHE
@4124311/1
cagagatgaacggagcaaagacagatgcccttcatgatgatcagggaagt
+4124311/1
C@CFDDFFHHHHHGIJGIJIIJJJJIIJJJJJJJJIJJJJJJIJJJIJJB
@7707158/1
ctctatactttgcattaaaataatgcccattttcacaggcaagggatcct
+7707158/1
<@@FFFDDFDAFBHIIGHIEGIGHGGIGEHEHIIIIIIIIIFIIIIIIII
@5664385/1
ctcatcttgtatagaggaggcttgggctcgctctccgaagggagcttgcg
+5664385/1
CCCFFFFFHHHHHJJJJJJJJJJGEIJJJIIIJJJJIJJIJJHIIJJIJG
@2082005/1
gtccattctatgcacctcctccaatgtgtctggtgctatcagtaaaccac
+2082005/1
CCCFFFFFHGHHGJJIJJJJJJJJJJHIIJJJJJGJIIIIIJIIJJJIJJ
@2082187/1
cgcgacagatgtctttctagtgcgtccgtctgattctgtgatagtga
+2082187/1
CCCFFFFFHHHHHJJJJJJJJJJJJJJJJJJJJJJJJJJJJJJJIJJ
@4125022/1
accaagctagtggcgttgatgtcgcaagatagtgagacattcacttttta
+4125022/1
@@BFFDFFHHAFFGIJJIIIGHIIFIJIIIJJFGIGHIIIJIJGIJIJJC
@2082471/1
cacgcatgaggtaatatttattgctctcctccgattattattatacttat
+2082471/1
@@@FFDFFHGGHFIIHGJJJJJJJIJIIIJJIGGIJJGIIJJJJIIJJJI
@6172876/1
ctcgaatagtcttttctaacttgaacagtgcgatgttttacaagggcagg
+6172876/1
CCCFFFFFHHHHHJJIJJJJJJJJJJJJHIJJJJJHJJJJJJJJIJIJJI
@7708446/1
catacataataaaattagaggaagtaggtgctgggcctcttgtatgcgaa
+7708446/1
@CCFFFFFHHHHHJJJJJJJJJJJIIJJHHIJJJJIJJJJJJIJJFIJHI
@1567805/1
cactctagcacgtagttctcagcttccctgcaaagttaaccatcttgtat
+1567805/1
@@@DDAD:CFHFAFB?EECH@9<FEH>FAAFDF@;9CF@BFGHIIBD?FG
@7708627/1
cgcaagaagtaccagaaacgggacttagccacaatct
+7708627/1
@@@DDDDD?FFFDGI@G@GH?:1CGEDGHIIAC?GGH
@7197241/1
gggaatctgattgtgctgttgtggaactgcttcacctgtggccggcggca
+7197241/1
@CCDDFDFFFHHHGGHIJGGGHJIEHIJGHIIGIIJIJJIIGGIEHGGFC
@1568125/1
tagtaagtcctgagccatagcaaacagccactggcaatgtggatagctgg
+1568125/1
BCCDDFFFHHHHGIJJJJJJJJJJJJIJJJJJJJJIIJIHIJJJIJJJJJ
@3106259/1
aggggatctgagaatggtttagattcacaattttgtccgctggacaatgt
+3106259/1
CCCFFFFFHHHHHJJJJIJJJJ3FHIJJJJJJJJJIJJJJJJJIJJJJJH
@17773/1
ctacatttccgtccatcattttgtcaacgaactcttctgaagtatttgtt
+17773/1
@B@DFFFFHGHHFGGIJIJGIIIJJGIJIHIIGIJJIHIGHIBGFIJJFH
@3106392/1
atgtcactgaacttctcttaaacgactgg
+3106392/1
;?@DD;B?CHD<<AFFHABA?FHGEF@CF
@6685836/1
ggcgatgatgcattcttcctcgtcaagcaaataaaggacatcttcaacaa
+6685836/1
@@@DBDADF?FFFFFGFFFFIEAED@FDBFEGCDBC>FGFFGIIF@DFFE
@5154147/1
ctttactcgaatagtcttttctaacttgaacagtgcgatgttttacaagg
+5154147/1
@CCFFFFFHHHGFJIJIIIJGHIJIJJJIGHIIHIGIIGIHGIIHIIJJJ
@7197564/1
ctcgaatagtcttttctaacttgaacagtgcgatgttttacaagggcagg
+7197564/1
CCCFFFFFHHHHHJJJJJJJJJJJJJJJHIJJJJJHIJJJJJJJJJJJJJ
@1568522/1
catacataataaaattagaggaagtaggtgctgggcctcttgtatgcgaa
+1568522/1
CCCFFFFFHHGGHJJJJJJJJJJJFHHIFFHIJJJIIJJJJJGHIIJJIG
@6173907/1
gtgataaagataagtataggctcaaaacctaacgacatcaatcaccagct
+6173907/1
@@CFFFDDHDHHHJEGBH@HHHGGHE>>GHEHGGEHBECFFICGIDHIBA
@5154401/1
cttccttcttagagcgtcccgtacccatagcaacaagatcagcgactgtc
+5154401/1
@@@DFDFFDHFDABHHHHIIIIICHFGIIFDBGIIEDHIIII<GBHIEGG
@1568581/1
ccgcaatgttggagcttggtacaaagcaaaggtcgggcagttcgtcaaca
+1568581/1
@@@FDDDDHHDHAGIIIIIHGIGGEGHEHCGIDHGGIIIIHIIHGIIIII
@5154460/1
agaggaagtaggtgctgggcctcttgtatgcgaaggtgttgaggcgcttg
+5154460/1
@@@FFFFFHHHGFGBFIGHCHIGIEEHIIGJJGHGJFHDFGCEHDIJJGI
@4125349/1
gtgacggcacctccgacactgaggtcacggtactcgcggtacatgttgtg
+4125349/1
?@@BD;ADAFFHFHHGIIIIIEEH:BGFFF??FHIIGGFAEEEEE;CDBB
@2082763/1
gcctcttgtatgcgaaggtgttgaggcgcttgtggtggtgcacgcgcttg
+2082763/1
8??DDDDDDDF<<GFE<@AA<<84AEC80@GI?DF8BFAFF@@F<@EDD;
@2082989/1
agagcgtcccgtacccatagcaacaagatcagcgactgtcacacggtagc
+2082989/1
@@CDDFDFGFHHDGGGEEEGIGHIFIJJEIHHIJEIGIIJIIIJJI;=A@
@2083264/1
cttccgtcttgggtgaggcataacggggtgggttttacagactagaaccc
+2083264/1
CCCFFFFFHHHHHGHIJJJJJJJJJJIJ:BGH7BGIGHIIHIIJIIJEHH
@6686815/1
cttcacctgtggccggcggcacgcagacgccttgatgacctccactttga
+6686815/1
CCCFFFFFHHGHHJJJJJJJJJJJJJJJHHFFFEEEEEEEDDDDDDDDDD
@5155329/1
ctaggagtgactttcccgtttccaatctccaagacaggaggctccagtac
+5155329/1
CCCFFFFDHHHHHJJJJJJJJJJJJJJJJJJJJJJJJJJJJJJJJJJIJJ
@5155489/1
cctcttcctcgggttggaatgattctggtgggttgtcctgcagagcttgc
+5155489/1
CCCFFFFFHHHHHGHJJJJJJJJJJJJJCHIJHIJJJJJJJJJJJJJJJJ
@538571/1
ctcgacgagcaagtagttcttgaagcacagacacaggtgtcttcaacgga
+538571/1
CCCFFFFFGHHHDHFHBFFHIJIJJIIEHBHHJGEIGFGDGHGGIJJIII
@3619081/1
ttctgggctgcagatgactgtgcatccttgctagtaagtcctgagccata
+3619081/1
CCCFFFFFHHHHHIJJJJJJFHHIJHJJJJJJJJIJJJHIIJJJJJJJJI
@538713/1
ctcgccatcaggacctgcaccatgcaccgccatgccatgtaccacgcctg
+538713/1
CCCFFFFFHHHHHJJJJJJJJIJJJJJJJJJJJJJJJIJIIJJJJJJJJJ
@3619326/1
cgagcgacgaatcacatgaaagggggagggggg
+3619326/1
@CCFFFFFAHAHFGHIDHGIIGIIIGFHH<A<1
@5666299/1
gtcgtttgaaaaattgacggccagccttaacgtacgactccaacgccccc
+5666299/1
@B@DDFFFDHHGHJJJJJJJJJJJJJJJJJGIHIIIIJJJIIJIJJJJHF
@3107341/1
cctaggagtgactttcccgtttccaatctccaagacaggaggctccagta
+3107341/1
CCCFFFFFFHHHHJJJIIIIJJIJJJJIJIJJJJJJJJIIJJIJJJJJHJ
@2084385/1
cagccagatgccaaagttcttgatcttcactgggctcttctctgggattt
+2084385/1
@CCFFFFFHHHHHJGIFGJIJIAHHIHGGIJJJJJJIHHGHIJIJIIIJJ
@3107636/1
agttggtcttggttgaacggaactccaatcctttactcgaatagtctttt
+3107636/1
CCBFFFDDHHHHHIIJJJJJJJJJJJJJJJJJJJJJJJJJJJJJJJJJJJ
@539370/1
cttctttctagtgcctgataagcccagacctagcccaaattcttcttctt
+539370/1
C@CFDDDFHDFHGGHIIFGIJJGGIIIGHIGHEEGHJJGIIGIGIIJJIH
@5666849/1
gcctcacatgattcatccacaaattccaacccttgcgtttcaaaacaatt
+5666849/1
?@@DDDFFBBBHFGHIIIGGHI?AECHHHEHAAFBGHDFHBHGGEEEEHI
@4640785/1
gcgtagggtaagacacggatctcatacaccgtgaatataagtggcaaagg
+4640785/1
CCCFFFFFFHHHHJJJJJJJJJJJJJJJJJJIJIIJJJJJJIIJJJJJJJ
@3108092/1
gtcacggtactcgcggtacatgttgtgtacacctgagcgagactcataac
+3108092/1
CCCFFFFFHHHHHJJIFHHJJJIJJJJJJJHHHHIJJJJJJIHJJJJJJI
@4127146/1
ccgcgagatcgggaactatgtggttaaaaccaaaaatttgccggaagtca
+4127146/1
CCCFFFFFHHHHHIGJJJJJIJJGIIIIJJJJJJJJJJJJJJJJJJJIHG
@18597/1
ctttctttggagtttgtatacttaattcgatgttatacatatagcatttc
+18597/1
CCCFFFFFHHHHHJJJIJJJJJJJJJJJJIJJJJJJJJJJJJJJJJJJJJ
@18728/1
cggttgcggaatcagcctcgcgggtgggtctggcatggtgcctagaggga
+18728/1
CCCFFFFFHHHHHJJJJJJJJJJJGHIJHIHHHHFFFFEEEEEEEDDDDD
@18764/1
acgttctttgcttgaacacactgtgtcgccattcctagtacggtatctcc
+18764/1
CCCFFFFFHHHHHJJJJJJJJJJJJJJJJJJJJJJJIJJJJJJHIIJJJJ
@2599566/1
cccgtttccaatctccaagacaggaggctccagtactttagctttgacag
+2599566/1
@CCFDFFFHHHHHJJJJJJJJJJJJJJJJJJJJHHIJJJJJJJJJJIJJI
@2599613/1
agatgccaaagttcttgatcttcactgggctcttctctgggatttccctg
+2599613/1
@C@DFFFFDDHDFHIIIJJJIJJJJIJIGGIGIJIJIIJJJIIJGIJIII
@1569556/1
gtaggtgctgggcctcttgtatgcgaaggtgttgaggcgcttgtggtggt
+1569556/1
@C@FFFFFHHHHHJJJJJJIJJJJJIIHI?FFHJHIJJJJJJJJJJHIJ@
@1064085/1
gtggtatgtttcttttgtctctggtagg
+1064085/1
=:?DABDDDFFDHIBF>AFEFEFFA??:
@19095/1
tgggaacattcgactgatccggtgagggatgcgtgacgtcagcccctacg
+19095/1
C@@DFBDDHHDFFFHIGGHIIEIIIIIIFHEGDFGDFGHEFHGHGIIIII
@1569993/1
gtttattttgtttttctctgtgatctgtttcttggcatctatagatgtcg
+1569993/1
CCCFFFFFHHHHHJJJJJJJJJJJJJJJJJJJJJJJJJJJJJJJIJIJJJ
@6175758/1
gtgcacgcgcttgggcagagggaatctgattgtgctgttgtggaactgct
+6175758/1
BB@FFFFFGHFHHJJJJJIGIGHIJJIJJJJJGIIJIHIGGHJJJJJJJJ
@7711566/1
gccatatcccgtgtcatcggcaatttccgagagcatttcgt
+7711566/1
@@@DDDDDB3CFFIIBGICGEF1CECGIEFFFFEB09?9?D
@1570481/1
gcaccagttcatatttgggcacagttcctcgacgagcaagtagttcttga
+1570481/1
@@CFFFFADFHFHHGGFIJJJJIJCFHHEIGIJJJIIIIJ?FHBFFGGHI
@5156369/1
cgccaattcactgttcattacctgtgaaaactgcccctcagatacaccgt
+5156369/1
CCCFFFFFHHHHHJJIJJIJJJJJJJJJJJJJJJJIJJJJJIJJJJJJJI
@3108497/1
ggcacagctggtacgtcaggcactgcagctcgt
+3108497/1
@@7?BD;D=<?2CGA<CF:F9<<AA?9C9C3?0
@7711905/1
ggcaaacgttaagtaagagtccgagtcgaattgag
+7711905/1
CCCFFFFF?AFHDEGGIHHHHIIIIHHIIIIIIII
@3108674/1
cggagaataagaactcgtgctcgtcgtgagctattatagttggagatttt
+3108674/1
;@@D?8D?<AF??EFHI?FHEEGCDFHA9;B9:?FGGDG??GEB?8998C
@2085161/1
cacctttagaagtatgtttttagctgtcatctggttcatacgccgcgcgg
+2085161/1
CCCFFFFFHHHHFIJJHJJJJJJJJJJJJJJJJJIJJJJJJJJJJJJJJJ
@6177050/1
gtgggttgtcctgcagagcttgccacatcttgtaagcagcctgacgctta
+6177050/1
CBCFFDFFHHHHHJJJJJJJJJJJJJJJJJJJJJJJJJJJJJJJJJJJJJ
@6688954/1
gttgtggaactgcttcacctgtggccggcggcacgcagacgccttgatga
+6688954/1
CCCFFFFFHHHHHJJJJJJJJJJJJJJJJJJJJJHHFFDEDDDDDDDDDE
@2600663/1
aggcaagggatcctaacttcgcaaccactaattccagtgata
+2600663/1
@@<DDBD;FFDDF<@@E>>BC@?8CG;CFFBBDD<FD?DG?D
@2085531/1
cccacttcacgacgcttcagcagagtgcacacaatggtgaactggcgttc
+2085531/1
CCCFFFFFHHHHHJJJJJJJIJJJJHIJJJJJJJJGJHIIIJIIJJJJJI
@4642189/1
agtcactttataaaggagttcctcttccttagtcacagcttttcgtttta
+4642189/1
CCBFFFFFHHHHHJIGJJJJJJJJJJJJJJJJHIIJJJJJJJJJIIJJJJ
@2085726/1
cttatttccgacccacaaacaattaagccttgggtaccgtagcctgtaat
+2085726/1
CCCFFFFFHHHHHJJJJJIJJGJJJJJJJJJJJJGHIJJIIJJJJJIJIJ
@7199868/1
caccagtggtcttcttgaacttcttcaattgacgcaagaagtaccagaaa
+7199868/1
@C@FFFFFFHHHHJJJJJIIIEHJIJIJJJGEDGIDHIIGH?DGIIJIJJ
@2085958/1
ctgcaacttggccaggttagggccaacagattgtttgagatgtttgtgaa
+2085958/1
CCCFFFFFHHHHHJJJGGIJJIJJJJJJJFHIJIJJJIJJJJJJJJJJJJ
@6689450/1
ctagagggacgggagtccatccacggctttttccagatccactcttgctc
+6689450/1
@@@BADD81CDFFGEACGIGEGHGIEA@@BDGGHIFHIGIIIAHIF@CDG
@4642626/1
gtgacaagttttcgtgagccgtgattatctaggacgtcttcttgaatcca
+4642626/1
B@@DFFDFCFFHHJIIIJJJIGHHGDIJJJGIGGIJFDGHIIJIIIIJJI
@6689651/1
cccatgtcacggtagcactgagtgacggcacctccgacactgaggtcacg
+6689651/1
CCCFFFFFHHHHDGIIIJJJIJHHIJIJGIJJJJJJIJJJIJJJJHHIJJ
@5667777/1
tgggcctcttgtatgcgaaggtgttgaggcgcttgtggtggtgcacgcgc
+5667777/1
@CCFBFFFHFHHFIIIIIJJJAFFHIJJJJIEHIJFHGHJIIIJJJJJHF
@5668220/1
cacttatatacgacaacttaactacagtttaaagcacgttgtatatattt
+5668220/1
CCCFFFFFHHHHHJJJJJJJJIJJJJJIIGJJJJJIJIFHICHIIIGIJJ
@5668327/1
agggaatctgattgtgctgttgtggaactgcttcacctgtggccggcggc
+5668327/1
?@@A?DEAHHFFHIFDGHGFGHEGFGIIIIEGHE@FEDDGGE;BGH@GE>
@6690262/1
ctgtgatctgtttcttggcatctatagatgtcggtggcgcacagggcacg
+6690262/1
CCCDDDEDDDHHHJIGIIJJJIJJJJJBHIIIIICBGIHGIJJJJJIIIJ
@541263/1
gctgttgtggaactgcttcacctgtggccggcggcacgcagacgccttga
+541263/1
@CCFFFFDHHHHHJJJJJJJJJJJJIJJJJJJJJIJHHDDDDEDDDDDDD
@5158652/1
gtggtgcacgcgcttgggcagaggg
+5158652/1
@@@DDDDD<;CFHGDEFEHEFBDDH
@2086809/1
ctagtaaataaataaatatatccgaggaaataaactttcttaaaatttca
+2086809/1
CCCFFFDBHFHHHJJJJJJJJJJJJJJIJJJJJJJIJJJJJJJJJJJJJI
@6177861/1
cagtggtcttcttgaacttcttcaattgacgcaagaagtaccagaaacgg
+6177861/1
CCCFFFFFHHHHHJJJJJJIJJIJJJJJJIJJJJJJJJJJJJJJJGJJIJ
@7712733/1
gctgtgacttgtagtcaaggtggagattttactatctttcaagtcggcat
+7712733/1
@@CFBD>DFHHDDHIGIIIICGH?FCFHHIFIIIIIIIIIIIBCFHGGBG
@4644014/1
gcggtatcggcgtcgcttgcggtaccggcgtcggttgcggaaccagcctc
+4644014/1
CCCFFFFFHHHHHJJJJJJJJJHIJJJJJJHHFDDDDDDDDDDDDDDDDD
@6178194/1
ctctcctccgattattattatacttatacatcaaataattgtcaacgatt
+6178194/1
CCCFFFFFHHHHHJJJJJJJJJJJJJJJJJJJIJJJJJJJJIIJJJIIJJ
@2087504/1
gctcgttgaacaccttaggacgaagtgatggcaccaggatagagttaatg
+2087504/1
CCCFFFFFHHHHHJJJJJJJJJJJJFHIJJJJJJJJJJIJJJJJGHIJJJ
@7713337/1
tccatcatattgtttgagatcgtcaaaccaaattccttcacatacaagtc
+7713337/1
CCCFFFFFHHHHHJJJJJJJJJJJJJJJJJJJJJJJJJJJJJJJJJJJHI
@1066402/1
ctacgatcatcactgtcgtgtcctttatacatttcggcatggcgatcatg
+1066402/1
B@CFFFFFHHHHHJJIJJGHIIIIJGCFBC@HIECFD<@DGCDG:7BFFB
@3110387/1
ctgcaaagttaaccatcttgtattcaaaagaaaacctagaatcactggtt
+3110387/1
CCCFFFFFHHHHHJJJJJJJIJJJJJJJJJJJJJJJJJJJJJJJJJJJIJ
@6178512/1
aggtgctgggcctcttgtatgcgaaggtgttgaggcgcttgtggtggtgc
+6178512/1
BCCDFDFFHHHHHJJJJJJJJJJHDHJCGHIJIIJIJIIJJGIJHIIHIE
@4644383/1
ggagtaagatagtccacaactagcgatggaacttaaaatccaatgtgtat
+4644383/1
@CCFFFDFFHDFFGIIIGGHCHGGHIIIHIIJIIJFJIGIIJGHGGHFHI
@2087853/1
cattgatatttggaaatgattagctcgcagcattatgggtcttccttcat
+2087853/1
?@@FFFFFHHHHGIIIIIGGIDIIIIIIIGG@DGEFHHI?:?DFHHIIGF
@4644555/1
cttcaaactgaacctaggtaatccctttatttcttctttaataggacaag
+4644555/1
@BCFFFFFHHFGHJJJJJAHHIJJIIJJJJJJJJJJJJIIJJJJJHJJJJ
@4644829/1
gttatacatatagcatttcggatctatagaggctgtcactgcagcgatac
+4644829/1
CCCFFFFFHHHHHJJIJJJIJIIJJJJJJJJJJJJIJJJJJJJJJJGJJJ
@4644983/1
ggcacctccgacactgaggtcacggtactcgcggtacatgttgtgtacac
+4644983/1
@@CFD?DDF@<FFFF>FHEFGHI<F?DGGGF6FBBEHGIGF@F7;.@DA=
@4644989/1
gcagtgagttcgtgttgcaagacatgtaggaactgtccctcggagatgcc
+4644989/1
C@CFFFDDAFHGDGF@GBB>FGGGEIBGGHHHIJID@9CGFGIDFHGGGG
@542793/1
tgacgcttagcaagtttcttagacttgccagttcccacttcacgacgctt
+542793/1
CC@FFFFFDDFFFDAEBGIIGDFHGGBDEDHFGBECGDFDFHGGEEFGIG
@1067111/1
ctccaattcaaccttatcattaccaatcggtaaaggatctcttgtataca
+1067111/1
CCCFFFFFGHGHHIJJJJDHGJJJJJJJJIFHIIJJIJIIJJJIIIJJII
@1572256/1
cagccagatgccaaagttcttgatcttc
+1572256/1
?<@1BDDDF<:CD3EFGFDFEFH94CEC
@6179475/1
acgcaagaagtaccagaaacgggacttagccacaatctggtctggag
+6179475/1
CCCFFFFFHHFHHJIJJJJJJJJJJJJJJJJJJIJJJJJJJIJJJJJ
@542945/1
ggcgcttgtggtggtgcacgcgcttgggcagagggaatctgattgtgctg
+542945/1
CCCFFFFFHHHHHJHHIJJJJJJIJJIJIJJJJJJHIJJJIIJJIJJJJF
@6179704/1
caaagataagatgaagaagaggagcaatggaaaaaaaaaattggtgaaaa
+6179704/1
C@CFFDFDHHHFFGIIBFFHJIIJJJJJJJHJIJJJJJJJIJJJDAEHHG
@543072/1
ctcagcatggtaagaaggtggcggccagaatctagacatgcacagctctt
+543072/1
@CCFFDDEDH?DFIGGIBCF;CFGBGIIFGIIIGIGGGGGGIIIIIGIIG
@3111739/1
cattcaattgtttatgattggtgttattaggtaatgttatatattttgtc
+3111739/1
BCCFFFFFHHHHHJJJIIJJJHHIJJJIJJJHIJJJIJJJJJJJJJJJII
@2088768/1
catacataataaaattagaggaagtaggtgctgggcctcttgtatgcgaa
+2088768/1
CCCFFFFFHHHHHJJJJJJJJJJJHJJJHHIJJJJJJJJJJJHIJJJJIJ
@1067642/1
gactgatcagccggagcagctccggtaagtttgtcgagtagagccttagc
+1067642/1
CCCFFFFFHHHHHJHJIJJJJJJJJHIJJIJJIJJJIJHIJGIJJJJJJJ
@5668938/1
gttgttaagaggtgttacctgcaacttggccaggttagggccaacagatt
+5668938/1
CCCFFFFFHHGHDHIIBGIJJJJJJJJJJJJJJJHHIIIJJJJJIJIGII
@4128875/1
cactattctaggattgtgtaggtaatattattaaacgaagaacatgcggc
+4128875/1
CC?DDFFFHHHFFGIDIEIIIIAFHEGGHHHGHCHHEHIIGCFGIIIIII
@4129139/1
gtacagttagaaatgttacaacctctatactttgcattaaaataatgccc
+4129139/1
@@@DFDFFGDFHHIJJEIFIGGIIJJHIJEHHIGIDIIJJJJJJIJIIGG
@6690996/1
ctcatcttgtatagaggaggcttgggctcgctctccgaagggagcttgcg
+6690996/1
@@@DDDDDFFFFDIFFIIIBFFG:1CGG88CGIEFFIIIIIIIIFEIECE
@21501/1
gagcgagactcataacgcagccagatgccaaagttcttgatcttcactgg
+21501/1
CCCFFFFFHHHHHJJJJJJJJJJJJJJJJJJJJIJJJJJJJJJJJJJJJI
@2602920/1
ggcgcttgtggtggtgcacgcgcttgggcagagggaatctgattgtgctg
+2602920/1
CCCFFFFFHGHHGGCGHIJJIJJIJJJJJGJIIJJIIIJJJJJJJHIHGH
@5669821/1
caacgaactcttctgaagtatttgtttacaagacaacacaaggaaaattg
+5669821/1
CCCFFFFFHHGHHIJIJJCEHIJIHJJJGGIGIIJGJJJJJIIGGIGIJI
@6691572/1
cgatgattttggacgtatttttgttgttttttcataccgtcattatccct
+6691572/1
CCCFFDFFHDFFDHHFGHGHIHGHIIFEHIIGHIIGEFHHIGIIJIGGID
@2603276/1
gcgacagccaatatgtgttaaaataaaaatccatttcattgttctcattc
+2603276/1
CCCFFFFFHHFHHJIGHGHIIJGJJGJGGGGEGGIJIJJIGIIIIJIIHB
@6691722/1
gccagttataaagcatagcccgaagtgctattggcacacaggcataatgc
+6691722/1
@?@DDDBDBHHFHGGHCAEBB@F@CGDDHIGIIE>FCFDBGEECGEDHC@
@6691748/1
cagcaatgctgggaacattcgactgatccggtgagggatgcgtgacgtca
+6691748/1
C@CFFFFFHHHHHJJJJJJJJJIJJJJJJJJHIJJJJJJJJJGIJJJIJJ
@7201673/1
ggggatctgagaatggtttagattcacaattttgtccgctggacaatgtt
+7201673/1
CCCFFFFFHHHHGJJJHIJJJIJJJJJJJJJJJJJJJJJJJJJJJJJJHJ
@5670259/1
gggcgtttatcctatatagcacacatggtagc
+5670259/1
@?<DA@??BFDBDH@AH<<:C<EDGGHHIG49
@5160222/1
atcttgtatagaggaggcttgggctcgctctccgaagggagcttgcggcc
+5160222/1
CCCFFFFFHHHHHJJJJJJJHHJJIJIJJJJJIJJJJJJGIJIJJJJHHF
@7201785/1
gtgctgggcctcttgtatgcgaaggtgttgaggcgcttgtggtggtgcac
+7201785/1
CCCFFFFFHHHHHJIHJJIJJJJJJEGHIJJJJJJJJJIIJJIJJEHIJJ
@22240/1
agaaatgttacaacctctatactttgcattaaaataatgcccattttcac
+22240/1
CCCFFFFFGHHGHIJJJJIGIJJJJJJIJJJJJJJIJIIJJIIJJGIEGG
@2603679/1
ccgtattgcatgccgccgataaatactgtcgcctggtacggtgttgacgc
+2603679/1
@@CADDFFHHHHGIJJJIGHGIJJJJJJIIJJJJJIFHDHGFHHGHIIIG
@4130209/1
cgcgttctcatgtaatttttaatgttctccaaatcgacgactcctgtggc
+4130209/1
CCCFFFFFHHHHFIJJJJJJJJJJIIJJJIJJJJJJJJJIJIJJJJIJJJ
@3624086/1
tgaggcgcttgtggtggtgcacgcgcttgggcagagggaatctgattgtg
+3624086/1
CCCFFFFDAHGFCDA1CGHHIIIFGGHGGIIGGGEEHHBEHHHH@CEF;C
@3624304/1
ggaatctgattgtgctgttgtggaactgcttcacctgtggccggcggcac
+3624304/1
CC@DDFFFHHHFHJIIJHIIHCBAHIIGHGGGEHIJGIEGIHBHJIJEFD
@7202229/1
gtagcactgagtgacggcacctccgacactgaggtcacggtactcgcggt
+7202229/1
CCCFFFFFHGHHHJJJJJJIJJJJJJJJJJJGJIIIIJIJFGHJJJJHFE
@5160770/1
cacattaataatagggatgatgactaatgactatatttgtccagaacacg
+5160770/1
@@@DDDBDBFDFFGGGIIIIIIIH>GHIICH>HHIGIGEHIIIFGEHFII
@7202574/1
ctgcaaacatgccagttataaagcatagcccgaagtgctattggcacaca
+7202574/1
CCCFFFFFHHHHHJJIJJJJJJJJJJJJJJJJJJJHIJJJJJIJJJJJJJ
@7202641/1
gactgatcagccggagcagctccggtaagtttgtcgagtagagccttagc
+7202641/1
@CCFFFFFHHHHHJIJJJJIJJJJJHIJJIJIJIJJJJHIJJJDIGIIJI
@2604584/1
gaactgcacaccaatcaggaatattggacggatctgcttttcgttaatga
+2604584/1
CBCFFFFFHHHHHJJJJJJFHIHHJJIIIJJCGHJJJJJJIIIHIJIIJI
@23211/1
agcgtagttaacttcaatggaagtggcgacctctccgactgacatgaaca
+23211/1
@BBFDFFFHHHHHJJJJJJJJJJJIJJJJJJJJJJJJJJJJJJJJJJJJJ
@1068219/1
cgcagaaataattcatagcaaaaattaaagttagtctattatagtttcaa
+1068219/1
@@@FFFFFHGHHHIIFHIJJJIJIEFHGHHCEEE?EFFFGHGIJHIGIIJ
@2089331/1
caccattcaatttaaaagaaactgggtgcgtgcaggatcctcgtcattgc
+2089331/1
CCCFFFFFHHHHHJJJJJJJJJJJJJHIJJGGIJGIIIJJJJGHIIIJHI
@6180489/1
cagcatacataataaaattagaggaagtaggtgctgggcctcttgtatgc
+6180489/1
CCCFFFFFHHHHHJJIJJJJJJJJJJJHIJJHIIJJJJJJJJJJJJJJJJ
@5162199/1
gttattgttatgtcgatgtcgaacccaaaaatgtaattaacttttttttt
+5162199/1
?=?BBBDDFHA?AE?FF<GHGIIIIEGGIEBGG:?DDGHIHIGHHHGAHH
@4131830/1
gtgctgttgtggaactgcttcacctgtggccggcggcacgcagacgcctt
+4131830/1
CCCFFFFFHHHHHJJJJJJJJJJJJJJJJJJJJJJJJHHFFDDDDDDDDD
@3113454/1
ccgtcattgaacaatctcgtatgatgccgtttctgtaccaataggaacaa
+3113454/1
CCCFFFFFHHHHHJJJJJJHJJJGEHGIGJGHFEDIEG@HHHJIIJJJJJ
@4131919/1
cctcttggcattgatatttggaaatgattagctcgcagcattatgggtct
+4131919/1
CCCFFFFDGHDHFEIGIJJJJJIGIIGIJIJIJIIIHIJIIJGJJIII@H
@2090032/1
ctttgattctgtccacaaacttttgccaagtataatggtccattctatgc
+2090032/1
CCCFFFFFHHHHHJJJJJJJJJJJJIJJJJIJJJJJJJIIJJJJJJJJJJ
@6181092/1
ctgcaacttggccaggttagggccaacagattgtttgagatgtttgtgaa
+6181092/1
@CCFFFFEHHGHHIIJCFEECEHGGGIEEBFHIDGHICHFHIFHJJEHHD
@5162400/1
ctgcagggatccctcgctaatattacgaaacatttcttctgtcaatttga
+5162400/1
@C@FFFFFGHHHHJJJJJJJJJJJJJJJJJJJJJJJJJJJJIJJJJJJII
@6181150/1
agcatacataataaaattagaggaagtaggtgctgggcctcttgtatgcg
+6181150/1
CCCFFFFFHHHHHJJJJJJJJJJJJJGHIJFHIJJJIJJJJJJJHIJJJJ
@5162521/1
cgttgatgtcgcaagatagtgagacattcactttttagtcataatcttca
+5162521/1
CCCFFFFFHHHHHIIJJJJHIIIIHIGIHIHIJJJJJJJJJJJJJIJJJJ
@6181474/1
gggcctcttgtatgcgaaggtgttgaggcgcttgtggtggtgcacgcgct
+6181474/1
CCCFFFFFHHHHHJJJJJJJFGHGIIJJJJJJJJJJJIJIEHIJJJJHFF
@4132294/1
gggctatgccatttatcctcgcacgttggcagtaatagtacaagtgaaaa
+4132294/1
CCCFFFFFHHHHHJJJJJJJJJJJJIIJJJJJJJJJJJHIJJJJGHIJJJ
@6181639/1
gcacagttcctcgacgagcaagtagttcttgaagcacagacacaggtgtc
+6181639/1
@@@DD?D??FF:?FEHGDEIIIFAD?9?DEE@9FGH;???DADCD9.8=B
@3626874/1
cctgcctcacatgattcatccacaaattccaacccttgcgtttcaaaaca
+3626874/1
???DBDFB?HBHAE@FFG@BHEHEGGGB@FGEBHGAGEEBGHICHIIIIE
@1069510/1
aatatattcgtgaaaaccgcatccaactcagatcagccgtttctgagatt
+1069510/1
CCCFFFFFHHFHHJJJJIJJJIJJJJJJJJIJGHJJJJJHJIIJJJJJJJ
@3114383/1
ggcagagggaatctgattgtgctgttgtggaactgcttcacctgtggccg
+3114383/1
B@@FFBFFHHHGGIIGIIIHHGIJFGGAEGIJJIIIGIJJJIJGFHIIII
@3114471/1
tccaaattgtatctgacgacgcattgaatctgaatacgaaaatgaattca
+3114471/1
CCCFFFFFHFHHHJJJJJJJJJJJJJJJJJJJJJJIIJJJJJJJJJJJJJ
@1069822/1
atagcaacaagatcagcgactgtcacacggtagcggaaggtgggttcgtg
+1069822/1
CCCFFFFFHHHHHJJJJJJJJJIJJJJJJJHIJJJJIJJJFHIJGIHHFF
@4132708/1
cggcgtcgcttgcggtaccggcgtcggttgcggaaccagcctcgcgggtg
+4132708/1
CCCFFFFFHHHHHJJIIJJJJJJJJJJIHHHFDDDDDDDDDDDDDDDD@D
@3114636/1
ggcgcttgtggtggtgcacgcgcttgggcagagggaatctgattgtgctg
+3114636/1
CCCFFFFFHHHHHJIIJJJJJJJJJIJJJIJIJJJHIJJJJIJJJIJJIH
@5163308/1
gtagcactgagtgacggcacctccgacactgaggtcacggtactcgcggt
+5163308/1
@@@DDDDBFFH<ABFGEHGEGGGE<:DFHFG@GCBDFHBEFHEGFHG<D?
@3627401/1
ctcgattatcgaatttttcgccatgagtaagcgatcgggctctcaggcag
+3627401/1
@@@DDDBDHHHF:AGFHIGGBGGB?GIDDHAE@?FHIGEFAFEECDDFCF
@3114793/1
cagcgactgtcacacggtagcggaaggtgggttcgtgaatcatgccctca
+3114793/1
CCCFFFFFHHHGHJJJJIJJJJJJJJJBGHJFGIJIJJJJIJIJJHHHHF
@2091226/1
cgccctcttcctcgggttggaatgattctggtgggttgtcctgcagagct
+2091226/1
CCCFFFFDHFHHHJIICFHIHGHIIJJIIJJFHIIIJIFHIIIIIJIICF
@1573500/1
ctgtgatttctatttcccaattaaaccttatattaatacaatggtgacta
+1573500/1
CCCFFFFFHHHHHJJIIHGIIJJGEHHJGEGIIJJEHGHIGGIJGIJEGH
@2091397/1
gcattattacattttttataaacggtacatctagagtataaaaaactgat
+2091397/1
CCCFFFFFHHHHHJJJJJJJJJJJJIJJJJJJJJJJIIIJJJJJJJJJJJ
@3628247/1
tttgcattaaaataatgcccattttcacaggcaagggatccta
+3628247/1
@@@FFDFFDHFHFIHHII<CEEHHJIEIBDGCHEGGE?3CDGC
@23490/1
cattttcacaggcaagggatcctaacttcgcaaccactaattccagtgat
+23490/1
CCCFFFFFHHHHHJJJJJJJJJJIJJJJJJJJJJJJJIJJJJJJJJHIJJ
@1574201/1
cctgagcgagactcataacgcagccagatgccaaagttcttgatcttcac
+1574201/1
?@@DDFDAH?FHGIIIIIEDEFFHEGIEHEHGIIIIIIIIGIIGGAHIII
@5672196/1
gacaaacttaggtttgcttacagccattcccaactgtcctccggtactaa
+5672196/1
@@@FADDFFHDAFGHGEBAHIGHGHGIJGGGIJIDFHBHGHED<6?@BFH
@4646278/1
cattttctaactgaagaggaaacgattgcatctgtgaggggcgtcgggtc
+4646278/1
@@@DDDFDHFFDHHGIGEGEHIDCEGGIHCGIIIEGCEGIBHG@EAED?<
@5672322/1
ctcggagatgccgtcccgggacataatgatacgatgcggcttgaaccc
+5672322/1
@@@DDDDDFF><@@C8EG:1:????FGIICFGIC?FFEBF<@/.=3?8
@2605519/1
catcaatttatcttcaaatgacgacaccacagttccagtctcaggcacat
+2605519/1
CCCFFFFFHHHHHJJJJJJJJJJJJJJJJJJJHIJJJJJJJJJJJJIJJJ
@6693729/1
ccagaggcaagcgctccaagttgcttggaggcttgggcctgttttggtag
+6693729/1
@@@DD?=DHHH8B@CGHICBAC???CB@HB;GEHA?F9B?B?B8BBA=F;
@1574688/1
ccaaaatattttttacgatttttgtctgtctgtctgtctgtccgtttgtt
+1574688/1
@<?DDDFDHHHDFEI@GFAGHIGEHIGGFH?GHHGIBFGIGICHIIGGFG
@1574716/1
cccacatcttcgtcgcgccaatttaggaagcatgttttcacttgttcgtc
+1574716/1
@@@DDDDDHH>FHII<HIIGHHIIIGGIEEDHIG?GGEHIAHGGGHICCH
@7716843/1
gtttcatgtcaatcggttcataaataaaaaagttatgtca
+7716843/1
CCCFFF4BF<DHHIIIIIIIIIIIIIIIIIIIGHII4DGE
@2606024/1
acataataaaattagaggaagtaggtgctgggcctcttgtatgcgaaggt
+2606024/1
CCCFFFFFHHHHHJJJJJJJJHIJJJJJJJJJIJJJJJJIJJJJJIIJJ?
@4647001/1
cactgagtgacggcacctccgacactgaggtcacggtactcgcggtacat
+4647001/1
@C@FDDBBFHFHHII<HGFGHBHIIIIGHGIGIGIIFGHIIIIBEHEDFE
@4647012/1
cgatggtagaataaggattaaaaataaacttaaagattattaataagaaa
+4647012/1
@CCFFFDDHAHHDIIGIGGIJJIJIJJJJJJGIHJIGIJFJJJJIEIIJI
@5673121/1
gccagccttaacgtacgattccaacgccccctggcgtaaaataacgtcaa
+5673121/1
@CCFFFFFHHHHHHIJJHIIJJIJJJJJJJJJJIJJJIJIJJJJJIIIHH
@5673208/1
atcactttgacagcacctaatacaccgccgcttaaaagataggtaccgat
+5673208/1
=@?DDDADHFDFFIIIGHGHGE?FHCFGGGGGIIIIAFGGGGGFECFBHI
@24612/1
aagtagttcttgaagcacagacacaggtgtcttcaacggaagagattcca
+24612/1
@@CFFFFFHHHHHIJJJJJJJJJJJJJHIIJJJJJJJJJJJJJJJJJJJJ
@24633/1
ctattaattcattagcgaaaaacttatttttcacttttaaaaatacatca
+24633/1
CCCFFFFFHHHHHJJJJJJJJJJJJJJJJJJJJJJJJJJJJJJJJJJJJJ
@7717518/1
ctcgaatagtcttttctaacttgaacagtgcgatgttt
+7717518/1
@BCFFFFFHFHHHFIJJJIIGIJJJJJJHIIJJIH8DG
@4647465/1
gtgcaacccatttgatgctgacacgaaacactcggtccttaccctctcca
+4647465/1
@@@FFEFFHHHHHIIIJGEHEGDGHIJIFEHIJJIDBEFHGGGCDGIJGI
@6694767/1
ctggaatatattctagctcgaataaatagttataccttacttgactacta
+6694767/1
B@BDFFFFHGHHHJIJJJJJGJJJJJJJGDHGIJIIJGIJJJIJJIIJII
@5674041/1
gctgggcctcttgtatgcgaaggtgttgaggcgcttgtggtggtgcacgc
+5674041/1
CCCFFFDDHHHHHHJJJJJHHII@EGHIIJJJJJJIJIJIHJIIIGIJIH
@2607233/1
actgatcagccggagcagctccggtaagtttgtcgagtagagccttagct
+2607233/1
CCCFFFFFHHHHHJJJIJJIJJJJCGHJGIJJIIJJJFFGGIJJGIJJJI
@2607304/1
gcctgttttggtagcggcggcgcggtcc
+2607304/1
@@@BDDDDFFDAF@BG:@C?<549=39;
@4648141/1
ggtactaacgatcaaatcgatcatgggtccataatcattcctggaatccg
+4648141/1
CCCFFFFFHHHHHEGGG?HGHIJJJJJHIJJJJJJJJJJJJJJJGIJJJI
@1576222/1
tctgtttgtctgtttgtctgtttgtctgtttgtctgtttgtctgtttgtc
+1576222/1
?;;?=B?DHH4D??E@EA<FCBFFCFFH22AFEFC@FGHHB?DHC9<?0?
@6695546/1
cggacgcgttaacatacgagatcttcgtgcggagataatattttaaagta
+6695546/1
@@@FDFFDFHHGHJJJJJJJJJJJJIIJIIJJIIIIJJJIIJHHHHHHED
@7718832/1
cgcaagaagtaccagaaacgggacttagccacaatctggtctggagagag
+7718832/1
CCCFFDFFF?DFHIIJJJIJIIIIGIIIJIIJIGEHIIIGGHJJBHIJJI
@2607974/1
cagtaggatggcaaagagacgaagcgcgcgttctcatgtaatttttaatg
+2607974/1
BCCDFFFFHHHHHJIJJJJJJJIJJJJJJJFIIJJJJJHIIJJJJJHGHD
@2091671/1
gacgtaccataactcgtgtttaccctgcacgaagaaatttgaatctattt
+2091671/1
@CCFFFFFHHHHHJJJGHIJJJJJJJJJJJJIJJIIJJJJJJJJJJIIJJ
@5674896/1
agcgtgagacaatgcctccaataagaatgaggggtcattgaacttatagt
+5674896/1
CCCFFFFFFHHHHIHIJJJJJIIIIGHHGDGGIJHIJIJJJJIJIIGIJI
@5674963/1
ggtaagtttgtcgagtagagccttagctgcggaatgcttagcttccttct
+5674963/1
@@@DDEFFHHHHHEGEEG<FFHGIGIIJIJJIGIGHIEIJIJGIIIIJIJ
@25799/1
cttagaagttggttcctctttacaagtagactcatctttagcacttggtt
+25799/1
CCCFFFFFHHHHHJJJJJJJJJJJJJIJJJJJJJJJJJJJJJJJJJJJHI
@1576348/1
cagccagatgccaaagttcttgatcttcactgggctcttctctgggattt
+1576348/1
@@CDDEFDFBHHHGIICFGDHHGHBHHIGGHIIIIIIIGIHIGFGGGHGI
@1576374/1
ccctgcaaagttaaccatcttgtattcaaaagaaaacctagaatcactgg
+1576374/1
?@@DDFFFFFHHHJGGHIIJJJFGIJJIJJIIJJJIJIJIJJJJJJJIIJ
@7204436/1
cgtgaaaaccgcatccaactcggatcagccgtttctgagattagcgcgca
+7204436/1
CCCFFFFFHFHGFEGIJGHIIJJJJJIJGFHGIIIJIJJGJJIIIIIJHF
@25915/1
gtggtgcacgcgcttgggcagagggaatctgattgtgctgttgtggaact
+25915/1
@CCFDFFFHHGHHIGEGGGCGFGG>@BGHGJGIJJGHDGHJGIGHDGGGG
@7204705/1
cttagacttgccagttcccacttcacgacgcttcagcagagtgcacacaa
+7204705/1
==;A;=BDFBBFAEFHBDH>B>EGB<DHG?@FG6?F9?8F=??8B8BFHI
@26632/1
cggcataacgggccgcgactccgccctcttcctcgggttggaatgattct
+26632/1
CCCFFFFD?FHHHIHIGBFFFHGBGGHGHGD@=CEEE=?AAECCC>ADBC
@1577358/1
ggctgaattgcagcatcttgtcgagaacatgaagccgctttggtttacgt
+1577358/1
CCCFFFFDDHGHHGDGHIIIGGGEHGHGGIIIIIIIIIIIIIIGIGIIIF
@26747/1
agcatacataataaaattagaggaagtaggtgctgggcctcttgtatgcg
+26747/1
@@BFFFFFHHHHHJJIJJJJJIJJJJIIIJHJIIJJJJJJJJJJJJJJIJ
@5676240/1
ggcatagtaggtaggcgtagggtaagacacggatcgcatacaccgtgaat
+5676240/1
???D?B4ACAD2AEEBE@FIIE<9BEEDCEIDIDDD=DDAEDEID=CCC@
@7205435/1
cctgtggccggcggcacgcagacgccttgatgacctccactttgatgatc
+7205435/1
@CCFFFFFHHHHHJJJJJJJIJJJJHHGFFFEFFEEEDCDDDDDDDDEED
@26880/1
ctgggatgccacccggcaccactcccgggtgaggatgcactacatttccg
+26880/1
CCCFFFFFHHHHHJJJJJJJJJJJJJJJJFHIIJIJJJJJJJJJJJJJJJ
@26925/1
gtcgaacattctatgcttataccattaatctccgcaactatttgacggat
+26925/1
C@CFFFFFHHHHHJJJJJJJJIIJJJJJJJJJJJJJJIJIJJIJIIIJGI
@1577650/1
gccagttataaagcatagcccgaagtgctattggcacacaggcataatgc
+1577650/1
CCCFFFFFHHHHHJJJJJJJJJJJJIJJJJJJJJJJJJIIJJJJJJJJJI
@5676778/1
gtagcactgagtgacggcacctccgacactgaggtcacggtactcgcggt
+5676778/1
CCCFFFFFHHHFHJJJJIJJJJJJJJJJJJJJJJGIJJJJGIJJJJJHFB
@27284/1
tacatctagagtataaaaaactgataaattccgtcactattctaggattg
+27284/1
CCCFFFFFHHHHHIJJJJJJJJJJJJJJJIJJJJJIJJJJJJIIJJIIJI
@2610079/1
cctgtggccggcggcacgcagacgccttgatgacctccactttgatgatc
+2610079/1
BCCFDFFFHHHHHJJJIJJJJJJJJHHHFFFFFFEEEDEDDDDDDDDEED
@7205925/1
ctcgaatagtcttttctaacttgaacagtgcgatgttttacaagggcagg
+7205925/1
CCCFFFFFGFHGGJJJIJJJJJJJJJJJCBHIGGHDHIJJJIJJIJJJII
@1577995/1
ggctatgccatttatcctcgcacgttggcagtaatagtacaagtgaaaag
+1577995/1
@@CFFFFFHHHHHJJIJJJJJIJJJJJJJJIGHGHJJIIJIJIHIJIIJI
@4650303/1
cgaacatcatgtcttcaaactccactatcatctctttctttggagtttgt
+4650303/1
CC@FFFFFGHHFHIIGGIIJJIFEGHGIHEHIGJGIJEHJJIJGH:DGGF
@1072451/1
atacataataaaattagaggaagtaggtgctgggcctcttgtatgcgaag
+1072451/1
CCCFFFFFHHHHHJJJJJJJJJJHJJJHHJJJJJJJJJJJJIJJJJJIJJ
@4650331/1
ggccgcgactccgccctcttcctcgggttggaatgattctggtgggttgt
+4650331/1
CCCFFFFFHHHHHJJJJJJJJJJJIJJGIJJHJJJJJJJJJHHHHFFDD@
@3115577/1
ccgacgacgacactgtacagttagaaatgttacaacctctatactttgca
+3115577/1
CCCFFFFFHHHHHJJJJJJJIIJJIJJJJIJIJJJJJJJJJJJJJJJJJJ
@7720026/1
ctgcggaatgcttagcttccttcttagagcgtcccgtacccatagcaaca
+7720026/1
CCCFFFFFHHHHHJJJJJJJJJJJJJJJJJJJJJJJIJJJJJJJJIJJJJ
@5677330/1
ctatggactgctgccaattcactgttcattacctgtgaaaactgcccctc
+5677330/1
CCCFFFFFHHHHHJJJJJJJJJJJJJJJJJJJJJJIJJJJJJIJJJJJJJ
@3115946/1
gtggcacagctggtacgtcaggcactgcagctcgtccgacccgaagtggt
+3115946/1
C@CFFFFFDDDDHFGFHGAEEHGHGGIGHI@BFGECEEHHHII85@5@E=
@5164024/1
ctcgggttggaatgattctggtgggttgtcctgcagagcttgccacatct
+5164024/1
CCCFFFDFHHHHHJJJJJJJJHHJJHIJIIJJJGJIJJJJJJJJJJJJIJ
@3116209/1
acagcatacataataaaattagaggaagtaggtgctgggcctcttgtatg
+3116209/1
@@@FFFFFHHHHHJJJJJJJJJJJJJJJGIJJHIJJJJJJJJJJJJJJJJ
@3116238/1
gggcaggttgaactcacaccattcaatttaaaagaaactgggtgcgtgca
+3116238/1
C@CFFFDDFDHHDIGIJIJJIIIJJFIIJGGIJIIJIIIIJIJJJIDHII
@6696048/1
catcaatttatcttcaaatgacgacacca
+6696048/1
@@@FFFFFFHHGHEHIEHIGEIGIJIGD?
@5164740/1
ctactgacatcacttgcattttcgattttattttgttctataacaacgat
+5164740/1
CCCFFFFFHHHHHJJJJJJJJJJJJJJJJJJJJJJJJJJJJJJJJJJIJJ
@3116610/1
gtggtggtgcacgcgcttgggcagagggaatctgattgtgctgttgtgga
+3116610/1
CCCFFFFFHHHHHJJJJJJJJJJJIJIJIJJIJJJJJJJJJJJIJJIJJI
@3117035/1
tgggctgcagatgactgtgcatccttgctagtaagtcctgagccatagca
+3117035/1
@@@DB?DDBHFHHIIFGGFIGBEGHI@HHHIAGGIGHEGHGIIIIHIDIH
@4134078/1
cacagttccagtctcaggcacattgccattagtagactgatcagccggag
+4134078/1
CCCFFFFFHHHHHJJJJJJJJJJJJJJJJJJJJJJJJJJJJJJJJJJJJJ
@6696807/1
cttgttgttaagaggtgttacctgcaacttggccaggttagggccaacag
+6696807/1
BCCFDFFEHHHHHJJAFGHHIJIIJIJJHHJJIJJJJ?GHHIJJJJJJJI
@2092651/1
agaggaagtaggtgctgggcctcttgtatgcgaaggtgttgaggcgcttg
+2092651/1
CCCFFFFFHHHHHIJJJJJJJJJJJJIJJJJJJJIJGHGHJJJJJJJJJI
@3117461/1
ggcagagggaatctgattgtgctgttgtggaactgcttcacctgtggccg
+3117461/1
@@@DDDFFFDDDFGGJGJJHHIGGIJIBHHGJGGDGHGIGIDDFFGGCGE
@3117557/1
gttcaagttaaccgcaatgttggagcttggtacaaagcaaaggtcgggca
+3117557/1
CCCFFFFFHHHHHJJJJJJIJJJJJJJJJJHIJJJJJJJJJJIHHIIJJJ
@2093051/1
gccagatgccaaagttcttgatcttcactgggctcttctctgggatttcc
+2093051/1
C@CFFFFFHHHHGIHIJJJJIJJJJIGJIIFGIHJJGHIIJJJJGHIIIJ
@2093070/1
gtgacatttataaacagtctttcctcataagaagttggttgaactggtgc
+2093070/1
CCCFFFFFHHHHGJJJJIJJJJJJJJJJJJJJJJIJJJJJJJJJJJIGHH
@3629879/1
ccacggttccagtctcaggcacattgccattagtagactgatcagccgga
+3629879/1
@<?DDADFGDHFBGBABEGCHGHIG@EEHCG@BEHFEHHI9<DFHB?FH?
@3118213/1
ctgcaacttggccaggttagggccaacagattgtttgagatgtttgtgaa
+3118213/1
CCCFFFFFHHHHHJJJHHJIJJIJJJJJJIJJJIIJJIJJIJIJJJJIJJ
@3118242/1
ctgcaatccttttgtcaatttccttctgcttttcttcctcttcaagagct
+3118242/1
CCCFFFFFHHHHHJIIJJJJJJJJJJJJIJJJJIJJJJJJJJJJJJIJJI
@546352/1
ctgatttctatttcttttgtattttttattagatttttttttgtgtgtgc
+546352/1
BBCDDFFFHHHHHJJJJJJHIJJJJJJJJJJJHIJJJJJJJJ>HIIJIJI
@546407/1
cggctttggtggttctttggctgtctctggtggaggtttctcctgtgacg
+546407/1
CCCFFFFFHFHHFHIJJJJJJJJIJJJJJJHIJIJJBGHIJJJJJIIJJJ
@546456/1
agcacgtgcagtaggaaccacagccgttggcgtcgattgcggtatcggcg
+546456/1
@CCFFFFFHHHHHJJJJJJJJJJJJJHIJJJIGIJJJJJJJJHGIIHHFD
@3118540/1
ggcgttgatgtcgcaagatagtgagacattcactttttagtcataatctt
+3118540/1
CCCFFFFFHHHHHJJJJJJJJHHIJIJJJJJJJJJJJJJJJJJJJJJJJJ
@5166544/1
tgggcctcttgtatgcgaaggtgttgaggcgcttgtggtggtgcacgcgc
+5166544/1
@@CFFFFFGGHFHJJEIFFHHAFHHIFHIGIJIJIGIIJIIJJGHJIIHF
@3118763/1
gcataacgggccgcgactccgccctcttcctcgggttggaatgattctgg
+3118763/1
CCCFFFFFHHHHHIJJJJJJJJJJJJJJJJJJJHHHEFDEEEEDDEEDED
@3630785/1
gcccgttcatgttcatcacccagtcgcgcttggtcgtcttaccaccaccc
+3630785/1
CCCFFFFFBHHHHIJJIJIHHIIGHJJJJIJJJFHIIJJJJIJJJJJJJJ
@2093911/1
caggattgaaacgtcttttatgttgggacagctatcttcataaaagctaa
+2093911/1
CCCFFFFFHHHHHIJJJJJJJJIIJJJJJJJJJJJJJJJJJJJJJJJJJJ
@2093995/1
cgggttggaatgattctggtgggttgtcctgcagagcttgccacatcttg
+2093995/1
BCCFDFFFHHHHHJJJJJJHHJJFHJJJJJJJJJJJJJJJJJJJJJJJJI
@6698545/1
caagtaggtaacttcgccagtttatagtgagagaacatcgaaaaccc
+6698545/1
CCCFFFFFHHHHHJJJJJJJIJJJJJJGJJJJJIGIJJJJJJJJJJJ
@6186556/1
cgcaagaagtaccagaaacgggacttagccacaatctggtctggagagaa
+6186556/1
@@@DFFFFHDHDHHIJGEGIGIGIIIIGIBGHIJIJCFGDEHIGIJGGII
@547176/1
cactttttagtcataatcttcagatactccaaagcattctgggctgc
+547176/1
CC@FFFFFGHHHHJJJJJJJJJJJJJJJJJJJJJJJIJJJJJJIIJJ
@1578557/1
tcgcaagatagtgagacattcactttttagtcataatcttcagatactcc
+1578557/1
@@@DBDDFGFF<<EB@FHIHHHDHIGGGHGGHGGF>GCHIG@?BGAHEDF
@2610430/1
ccacaatctggtctggagagaagatcctcatcttgtatagaggaggcttg
+2610430/1
@@@DDDDDDA<FBGHGFG;ABA;FHIBHCHHGIIHCHEGEGEG@DBGIG0
@6186688/1
tggaattttaatttatgccccctttaaaaaaagctcgatctcaatttaaa
+6186688/1
@@@DDDFFFFHHHIIIJIIJJIJJIJJJJJIIJJJJJJJJIJJJJIIJJG
@1578678/1
gccggccttgattttataatttagagacacgtgtacatttcgagagaaca
+1578678/1
C@@FFFFFHGDHFJGGGHDFHGIGCDBEHHGCF?DGGIJGICDFEDGHIJ
@6186893/1
gcagcgttgagtttgatgacagcgtagttaacttcaatggaagtggcgac
+6186893/1
CCCFFFFFHHHHHJJJIJJJJJJJJJJJJJJJJJJJJJIJJIJCHIIJJG
@547638/1
ggatggagtgagcacgggctctgtgcctggctcccatgtcacggtagcac
+547638/1
CCCFFFFFFHHHHGJJIJJJJJIJJJJJGHIIIJJGGJIJIGJIFHIJJJ
@3631866/1
ggcgcttgtggtggtgcacgcgcttgggcagagggaatctgattgtgctg
+3631866/1
CCCFFFFFHHHHFEFGHGIJJJJJJJJJJJJJJIJJJJJJJGIJGEHEHE
@4651529/1
cgtcactattctaggattgtgtaggtaatattattaaacgaagaacatgc
+4651529/1
@CCFBDFFHHHGHJJFIIJIIHHHJCHIJJJJIJJJIJGJJJJJJIIJJE
@1073850/1
cgatgttttacaagggcaggttgaactcacaccattcaatttaaaagaaa
+1073850/1
CCCFFDFFHHHFHHJIJJIJJIGJJIJGGGHIHIJJGDDGGGGIIGGIJI
@6188080/1
aggtagtaagtcagctgttccacttcatcatcagggatcttgccgtcatt
+6188080/1
BCCDDFFFHHHHHJJJJJJJJJJJJJJJJJJJJJJJIJJJJJJJJJJIJJ
@548511/1
acctgatccagtttatcttggggaaatgaggagtcactgtcaaggcc
+548511/1
@BCFFFFFHDHHHIHJGIJIJIIGHJJJIJJGIEHIJJIJICGGIGI
@1580034/1
cccaattaaaccttatattaatacaatggtgactattaaattctgtctct
+1580034/1
B@CFFFFFHHDHHIIIGHIIIJIJJJJGGHHHIJGFGGJJIJGCHIJIJJ
@1580081/1
gcaaaggtagtaagtcagctgttccacttcatcatcagggatcttgccgt
+1580081/1
C@CFFFFDFHHHHJGHIIJIJJIJIJJIJJJJIJJJJJJIICHIJJJJJF
@7722419/1
ctgcgacctcgagcgacgaatcacatgaaaggggga
+7722419/1
@@@DD?DDHFH?0<@:CGHGIIBHIIIFEGHIIGIA
@29533/1
tggtgataaagataagtataggctcaaaacctaacgacatcaatcaccag
+29533/1
;@@DD<DDA:C?CGBGACFACBFBGCBFFGGG<CFHEGDGHGIGGIIIIA
@548742/1
ccaaagcattctgggctgcagatgactgtgcatccttgctagtaagtcct
+548742/1
CCCFFF>DFHHHHIIFEFFHIFIBHHIEHGGII4?CDDHGHIHIGGHI<H
@7722704/1
actgtttttaatatttaaataaccgct
+7722704/1
@@@DDDDDDBDF?FDDCG9IHHII>GH
@548904/1
gccatgagtaagcgatcgggctctcaggcaggca
+548904/1
@@@DD?>D===<AFEBDHEHHHIIGGE@FG=F<D
@7722715/1
cttgtggtggtgcacgcgcttgggcagagggaatctgattgtgctgttgt
+7722715/1
BCCFFFFFHGFFHIJJJJJJJIIIJJJGIJJGJIJJJJIJIGHIIJIJIE
@1074968/1
catagtagatgtttgcatgtcagttagctttctaatacatctctgtccag
+1074968/1
88?DDDDA<CD=DB?DBDF<FDEEE@EFIIC?BF9FEBDFFDEEEI<D4?
@6188985/1
ctgtggccggcggcacgcagacgccttgatgacctccactttgatgatct
+6188985/1
BCCFFFFFHHHHHJJJJJJJJJJJHHHHFFFFFFEEDEEDDDDDDDEFDE
@3119424/1
gtcctccggtactaacgatcaaatcgatcatgggtccataatcattcctg
+3119424/1
CCCFFFFDFCFHHIIIIIIIFEHE?CFHIEHIIIBHIIIIIIIIIIIIII
@29986/1
gtcttcttgaacttcttcaattgacgcaagaagtaccagaaacgggactt
+29986/1
CCCFFFFFHHHHHJJJJJJJJJJJJJJJJJJJJGHIJGJJJJJJIJJFIE
@3119667/1
ggcgcttgtggtggtgcacgcgcttgggcagagggaatctgattgtgctg
+3119667/1
?<?DDDDDDDB2CE@A<<38FA>DA;DB?97?DCD0=6===4.=@==AC;
@3119722/1
gatggagtgagcacgggctctgtgcctggctcccatgtcacggtagcact
+3119722/1
CCCFFFFDHHHHHJJJJJJJJJJJJJJIIJJJJJJJJIJJJJJHIJJJJG
@7723240/1
cactaattctatgcaaagtatagcttgtatttgttatgtaaccactccat
+7723240/1
@@CFFEFFHHHHHJJJJJFHIJIJIIIHJJJJJJJJJIHIJJGJIJJJJI
@1075372/1
cacagttccagtctcaggcacattgccattagtagactgatcagccggag
+1075372/1
CCCFFFFFHGHDFIJJJJJJJJJJJJJJJJJIJIJGHIJJJJGJJJJJGG
@7723557/1
ggccgtcatactgtagcttgggtggtggcaatactcggccgcgaacctcc
+7723557/1
CCCFFDFFHFHHHJIJJJJIJJHJICFHIJIJJJJJJIJIIIIGFEDCED
@7723675/1
ggtagcactgagtgacggcacctccgacactgaggtcacggtactcgcgg
+7723675/1
BC@DFFFFHGDHFHIJJIIGHHHIJIJJJJ@HIJIHIJJJJIJJIJIJHF
@1581009/1
ctgatcagccggagcagctccggtaagtttgtcgagtagagccttagctg
+1581009/1
CCCFFFFFHHHHHJJJIJJJJJJDHIJJJIJHJJJJIJIIIIJJJIIJJJ
@7206706/1
gccatttatcctcgcacgttggcagtaatagtacaagtgaaaagtcactt
+7206706/1
CCCFFFFFHHHHHJJJJJIJJJJJJJJJJJJIJJJJJJJJJJJJJJJJJJ
@1075825/1
cctcaatctgcaccagttcatatttgggcacagttcctcgacgagcaagt
+1075825/1
CCCFFFFFHHHHHJJJIJJJJJJJJJJJJJJJJHIJJJJJIJJJJJJJJE
@30583/1
atttgaataactaatttaataataaagccggccttgattttataatttag
+30583/1
@BCFDDFFHHHHHJJJJJJJJJJJJJIJJJJJJJJJGJJJJJJJJJJJJJ
@7206845/1
gcctcttgtatgcgaaggtgttgaggcgcttgtggtggtgcacgcgcttg
+7206845/1
CC@FFFFFHHHHHJFFHIEFHHIHIIEDHIJJGIEFHGHIIIJJIJHFFD
@3120941/1
cctctatactttgcattaaaataatgcccattttcacaggcaagggatcc
+3120941/1
CCCFFFFFHHHHHJIIJJJJIJJIJJJJJJJJJJJJJJJJIIJIIJJJJI
@3120968/1
cgggacttagccacaatctggtctggagagaagatcctcatcttgtatag
+3120968/1
@@@??DDFDHFHHIEBGEFICABEHFHI>GGIIIIGIIGFCGIIIBDDCG
@3120971/1
cttcacgacgcttcagcagagtgcacacaatggtgaactggcgttcatgc
+3120971/1
CCCFFFFFHHHHHJJJJJJJJFHIJJJJJJJJJHIIIJJJJJJIIJJJJJ
@3121078/1
cacagttccagtctcaggcacattgccattagtagactgatcagccggag
+3121078/1
CCCFFFFFHHHHHJJJJJJIJJJJIJJIJJJJHIJJJJIJJJJJJJJJII
@7724815/1
ctgcaaagttaaccatcttgtattcaaaagaaaacctag
+7724815/1
@@CFFF;DCDDDBE>CGHIBEEGGHIIIIICGGGHEAEH
@2095107/1
ggaactgcttcacctgtggccggcggcacgcagacgccttga
+2095107/1
?=@DB?DD<DBDFGIDCEE@GEHI>:@;F<GGEE;?<A63;@
@3121510/1
gtccttgttgttaagaggtgttacctgcaacttggccaggttagggccaa
+3121510/1
CCCFFFFFHHHGHJJJJJGHHIJJJJJJJJJJJJJJJGJJIJJIIJIJII
@4136890/1
cgggttggaatgattctggtgggttgtcctgcagagcttgccacatcttg
+4136890/1
BCCFDDFFHHHHHJJJJIJHIJJHIJIJJJJJJJJJIJJJJJJIIJJJJI
@6699897/1
gcctgggatgccacccggcaccactcccgggtgaggatgcactacattcc
+6699897/1
@@@FDDFDDDHADHGGGGGHIAHHIIEIEGH@GEABCCHDGHIII@=@@E
@2095416/1
cacaaacaattaagccttgggtaccgtagcctgtaatttttgtctttcgc
+2095416/1
CCCFFFFFGHHHHJJJJJJJJGHJJJIJJJJJJIJJJJJJJJJJJJJJJJ
@3121888/1
caagaaatattttgctacagtacattctactgtttgtccattttctaact
+3121888/1
CCCFFFFFHHHHHJJJJJJIJJIHJJJJJIJJGIJJIJJJIJJJJJJJJJ
@3121948/1
cgctgtcaaacctaggactcgaggttggtcgtctaccgggcagttctcga
+3121948/1
CC@FFFFFDHGHHJGIGIHJJGIIEHIIIIIJJJJIJJJJIIJGGGIJJE
@3633157/1
atacataataaaattagaggaagtaggtgctgggcctcttgtatgcgaag
+3633157/1
?@;DDDDDH>??BG>F>EAG>BFEFH>FGFGGEHEAFHC@?:<BBFI7@F
@6700236/1
agcatacataataaaattagaggaagtaggtgctgggcctcttgtatgcg
+6700236/1
CCCFFFFFHHHHHJJJJJJJJJJJJJIIJJIIJJJJJJJJJJJJJJJJJJ
@3633337/1
ggttcgtgaatcatgccctcaatctgcaccagttcatatttgggcacagt
+3633337/1
BCBFFFFFHHHHGJIJJJJJJJJJJJJJJJIJIJJJJJJJJJJJJJJJJG
@5680302/1
cttctctaacagttctctgtggtgcaaagcaagcaattgcccacacccgt
+5680302/1
@BCFFFFFGHHHHJIIHJJJJJGHIJIJJIJGIIJJJJJJJJJIEGFGGJ
@3633486/1
gcgatgttttacaagggcaggttgaactcacaccattcaatttaaaagaa
+3633486/1
@@@DFFFFHFHHGJIGIFIJIHHIIHGIJGIJJJJEGHGIIGIIJGGIJI
@5168928/1
ctcgagcgacgaatcacatgaaagggggaggggggagggtcattcaatgt
+5168928/1
CCCFFFFFHHHHHJJIJJJJIJJJJJJJGIJJHFD@BDD8?BCDEEEEDD
@3633688/1
cacaggcataatgccatattcaaatgggaagtggtgataaagataagtat
+3633688/1
CCCFFFFFHHHHHJJJJJJJJJJJJJJJIJJIJJHHJJJJJJJJJJJIJJ
@3633791/1
gtagcactgagtgacggcacctccgacactgaggtcacggtactcgcggt
+3633791/1
CCCFFFFFHHG?DHGGI8FHIIIEHIIIIIIIIIIGIIFIHGIIIIIHF?
@3633844/1
gcgcttgtggtggtgcacgcgcttgggcagagggaatctgattgtgctgt
+3633844/1
CC@FFFFFHHHHHIJJJIJJJJIJJIJJJIGIJJJJJJJJJJJJJJIJJJ
@2096307/1
cgtttttaatctattttttcaatgccctaagtgagtatacatctattaaa
+2096307/1
@@@BBDDBBD?DBFGGHIHGFBEA?<FHGGGIGEGGCHIHECEIIIIIIG
@6189385/1
ggcacagttcctcgacgagcaagtagttcttgaagcacagacacaggtgt
+6189385/1
CCCFFFFDHHHHHJJJJJJJIJJHIJIIJIJJJIIJJJJJIJJJJJJBFB
@4137987/1
gccagttataaagcatagcccgaagtgctattggcacacaggcataatgc
+4137987/1
CCCFFFFFHGHHHJJJJIJJJIIIJGHJJIJJJJJJJJJJJJJJJJJJJI
@5169515/1
agtaggtgctgggcctcttgtatgcgaaggtgttgaggcgcttgtggtgg
+5169515/1
CCCFFFDDHHHHHGIJJJJJIJJJJIGHIJCGHHJHIJDHIIIJGIIHGI
@5169568/1
ggttcaaattcaaataaaatcactctgcaatcctgcctcacatgattcat
+5169568/1
CCCFFFFFHHHGFGIIIJJJJJJJJJJJJIJHGIJJIIJIJJJJJJJJJI
@3634447/1
ctttagttttaagttagttttcatcttaagttcggaaagattataatatt
+3634447/1
CCCFFFDEHHHHHGHIHJJJJJGJJJJJJJGIJJJGIJJGIIIJJJJJJJ
@4138224/1
gtgatgaggttcaccaagctagtggcgttgatgtcgcaagatagtgagac
+4138224/1
CBCFFFFFHHHHHJJJJJJJJJHHJJJJJJJJJJJJJJJJJJJJGHHIII
@6189786/1
cccgtttccaatctccaagacaggaggctccagtactttagctttgacag
+6189786/1
CCCFFFFFHHHHHJJJJJJJJJJJJJJJJJJJJFHIJJJJJJJJJJIJJJ
@4138323/1
gggctatgccatttatcctcgcacgttggcagtaatagtacaagtgaaaa
+4138323/1
CCCFFFFFHHHHHJJJJJJJJJJJJHIJJJJJJJJJJJIJJJJJHIJJJJ
@6701449/1
ctcataacgcagccagatgccaaagttcttgatcttcactgggctcttct
+6701449/1
CCCFFFFFHHHHGJJJJIJJJJJJJIJJJJJJJJJJJJJJJJJJJJJJJJ
@4138417/1
gaatctgattgtgctgttgtggaactgcttcacctgtggccggcggcacg
+4138417/1
CCCFFFFFHHHHHJJJJJJIJJJJJJJJJJJJJJJJIJJJJJJJJJHFDD
@2096933/1
gctggacaaggcactggcaacgaccaatcatggacttttcttcaatatcc
+2096933/1
@@@FDD?DDFBDHIGGGGGIHIIGGHIIEEHIGHDDHIIEEHGIIIIIII
@6189940/1
gtgataatgtcataaagttgacaataatctataattaattactttaaatc
+6189940/1
CBCFFFFFHHHHHIIIJHIIJJJJJJJJJJJJJJJJJIJIJJJIIIJJJG
@6190045/1
gtgctgttgtggaactgcttcacctgtggccggcggcacgcagacgcctt
+6190045/1
CCCFFFFFHBFHHJJIIEIIIJJIJIHICHIJJIGIIHHFFDDDDDDBBD
@4138550/1
ataagactcagattgccatctcagaaattagcggatggatcaagagcctg
+4138550/1
CCCFFFFFHHHHHJGIIJJJIIJJHHGIIIGIIIJIJJJJJIJJIJJJJJ
@2614188/1
ctgtgatctgtttcttggcatctatagatgtcggtggcgcacagggcacg
+2614188/1
:@@BDDD?ADAADH@<:C@<?<AHHC:EE?FE@G1?CGF@6@DHEGIIII
@1581269/1
caccagtggtcttcttgaacttcttcaattgacgcaagaagtaccagaaa
+1581269/1
@@<DDDDDD?FHFBHIIEGECHADHHI@HGG99CFEHGEGIGECGHII;9
@6701892/1
gctgggcctcttgtatgcgaaggtgttgaggcgcttgtggtggtgcacgc
+6701892/1
CCCFFFFFHHHHHIIJJJJCGHIEGGGIGIJIJJIIJHIJJJJFGIJJJH
@3635202/1
gtcctttatacatttcggcatggcgatcatgtcgatggcttggtttattc
+3635202/1
CCCFFFFFHHHHHJJJJJJJJJJIIIJJJJJJJJIJJJJJJJJFHJJJJH
@1076169/1
cattttttataaacggtacatctagagtataaaaaactgataaattccgt
+1076169/1
BCCFFFFFHHGHGJJIIJJJJJJJJJJBFFGIJJJJJIJIGJJIJJIIJJ
@4653923/1
gtgaaactgcgacaccttgtggctgtgacttgtagtcaaggtggagattt
+4653923/1
@@@DDDFFHHDADIIIGIIGGIGCGEDIIHGIBB>BD@DHGBBGFHIIII
@2614777/1
cggccttgattttataatttagagacacgtgtacatttcgagagaacaaa
+2614777/1
C@CFFFFFHGHHHJJJIJIJJJJJJJJJJIIHHIIJJJJJIJJIJJJJJJ
@3635512/1
gtggtgataaagataagtataggctcaaaacctaacgacatcaatcacca
+3635512/1
8==BDD;DFFFB4E>FGFBIH::EBDEIHIIEFC9CEBGFFBC@DD>BDF
@2614872/1
cagagggaatctgattgtgctgttgtggaactgcttcacctgtggccggc
+2614872/1
CCCFFFFFHHHHHJJJIIJIIJIJJIIJIJJJJJJJJIJJJJHIJJJJJG
@3635627/1
agctgttccacttcatcatcagggatcttgccgtcattgcagacggtgtg
+3635627/1
CCCFFFFFHHHHHJJJJJJJJJJJIJJJJJJJJJJJJIIJJJJJIJDGFH
@31293/1
atttaaataactaatttaataataaagccggccttgattttataatttag
+31293/1
@@CFAEFFFHHHGIIIJJIJJIIGHHIJGIIJJJJJGIIJIJJIJJJJII
@4654354/1
cagcatacataataaaattagaggaagtaggtgctgggcctcttgtatgc
+4654354/1
C@@FFFFFHGHHHJJIGIIIJGGEGEGGEFH4FFAFBFFHCIIJJBEBF@
@3635989/1
cgtcactctgttgcgaatatatgaagcgtgagacaatgcctccaata
+3635989/1
@@@??BDADH>DFGFCGA@E>BF>E>BF?CCA>BFGGHG>GECGGGI
@3636145/1
atcggctaaaaaagcatgttctctcgcgccaatggcatgtatacatgcct
+3636145/1
CCCFFFFFDDDDAG9EFECHBHIIIIIGEDFE??FHGCFIG@GBFA>@FH
@6191683/1
cgcaagaagtaccagaaacgggacttagccacaatctggtctggagagaa
+6191683/1
?@@DDD8?<<C<DHIIHIHEE>FGEHGGGGEDF?BFFEHBF@?3BBDD1B
@550212/1
gcctgggatgccacccggcaccactcccgggtgaggatgcactacatttc
+550212/1
=?@DBDDDCDFHHIG<FFGEIGHB?DFGI>:FEHBB.8=@@FDAHGCGGA
@1077554/1
ggaagtaggtgctgggcctcttgtatgcgaaggtgttgaggcgcttgtgg
+1077554/1
@@CFDBBDBFDBAGB;EHIGCHHB?EHHIBGDH1?9BFDEEEHIIII;CC
@6192183/1
cccaactgtcctccggtactaacgatcaaatcgatcatgggtccataatc
+6192183/1
CCCFFFFFFHHHHJJJHIIJJJJJJJJDGHFFHHJJJIJJJBDHIJJGIG
@6192284/1
ctacttccacgattgtcatcagtataagaacatacaaatcccagtatcat
+6192284/1
@@@DDB;;CFFHHIF>CFCBFHCCCBDC>DECAEFAF<?F9?DE?BDFIG
@550700/1
gtgcacacaatggtgaactggcgttcatgcggcaaacgcctattaacatt
+550700/1
CBCFFFFFHHHHHFHGJJJIJJIJJJGJJIJJJJJJJJIJJIJJJJJJJJ
@6192491/1
tgttaagaggtgttacctgcaacttggccaggttagggccaacagattgt
+6192491/1
?@@DDFABFHBFBDDGEFGIIHIFEHIIDG@?9?@DGGGBDDH<F?9BF/
@4655394/1
ctttctagtgcgtccgtctgattctgtgatagtgaagacaagatcgtggg
+4655394/1
CCCFFFFFHHGGHIIJIJJDEFIIJJFGHIIJHGEIJJJJIJJBHHFGBH
@5680974/1
gtcgtttgaaaaattgacggccagccttaacgtacgactccaacgccccc
+5680974/1
CCCDDFFFHBDHHGIGIIGAHHIIIGGHIIHIGGIGGIDIGIIIHIIIED
@5681247/1
gggtgtagctttaaggggatctgctgtctgtggagctgatgcttgctggg
+5681247/1
B@CDDDFFHHHHHJJJJJJJJJJJJJJJJJJJJJJJJJJJJJJJJJJJJJ
@32734/1
cattagtagactgatcagccggagcagctccggtaagtttgtcgagt
+32734/1
@@;DDDBA<BDBBCGD<CDCGHHG:ECGFHIIIDGGHIIEEECFH@F
@1583608/1
cgactggttgttaactccgaaaattatatcataatcattataactgcgaa
+1583608/1
@@@FDA=DFBHHGGGD@GHEIAEH>BFGGGIIIII@FEHDFFFGHICGDG
@32925/1
caagttaaccgcaatgttggagcttggtacaaagcaaaggtcgggcagtt
+32925/1
CCCFFFFFHHHHGJJJIJJJIIJIJJJGHJJJJJJJJJJJFHIIJJJJHJ
@1078428/1
gtcactattctaggattgtgtaggtaatattattaaacgaagaacatgcg
+1078428/1
CCCFFFFFHHHHHIHIJJIIHHHJFHJJJJJJJJJIIJJJJJJJJJGIJJ
@7727340/1
cctaaataatgctgaatattaaactggaaatatccacacgtatttttttt
+7727340/1
@BCFFFAFHGBBHIJJJJICJIIJJJJJJJJJJJJEGGIDHJ@GIEIJAH
@4138948/1
cttcgggcttcaacagcttgttagcttgccattgacctttcctaggagtg
+4138948/1
CCCFFFFFHHHHHIJJJJJJJJIJJJJJJJJJJIJJJHJJJJJJJJJJDH
@5682256/1
cgcaagaagtaccagaaacgggacttagccacaatctggtctggagagaa
+5682256/1
@@BFFFFFDFFHHIIIIIGHIGIHIGIGIJJJJIJJJJIHHIJJIIEHIG
@7209541/1
cacagttccagtctcaggcacattgccattagtagactgatcagccggag
+7209541/1
@@@DDDDDBFH<FHIABBGDGAGGGEIIGIIC29CFGGEDG>G@GC<G@A
@5170557/1
gtagcactgagtgacggcacctccgacactgaggtcacggtactcgcggt
+5170557/1
CCCFFFFFHHHFHHIJJIJJJJJJJJJJJJJJJJHIJJJJHIJJJJJHFD
@6702470/1
cgacgacgacactgtacagttagaaatgttacaacctctatactttgcat
+6702470/1
?;?DDDDDDDDDD<???EEC4C4??DEDEDDDE>DBD@<????D?8BDEI
@5682795/1
cttggttgaacggaactccaatcctttactcgaatagtcttttctaactt
+5682795/1
C@CFFFFFHHHHGIIJIIIGIICHIJJIJIJJJIIJJJIJJJJGIGIIJJ
@4139464/1
gtcttcttgaacttcttcaattgacgcaagaagtaccagaaacgggactt
+4139464/1
CCCFFFFFGHHHHJJJJJJJJJJIJJJJJJJJJHIIIIJIIJJJJJJIJJ
@7210138/1
ggggaagtaaatgcatctgtccttatttccgacccacaaacaattaagcc
+7210138/1
CCCFFFFFGHHHHJJJJJJJJJJJJJJJJIJJJJJJJJJJJJJJJJJJIJ
@4139541/1
gctgggcctcttgtatgcgaaggtgttgaggcgcttgtggtggtgcacgc
+4139541/1
?@@DDD;BCBFHHIIEEHI@CFD1?FGIFHGFHGGHE==CHEG5@==DCA
@5171277/1
ctcgaatagtcttttctaacttgaacagtgcgatgttttacaagggcagg
+5171277/1
CCCFFFFFHHHHHJJJJJJJJJJJJJJJEHHJJHIGIJJJJJJJJJJJJJ
@3636887/1
ctctatactttgcattaaaataatgcccattttcacaggcaagggatcct
+3636887/1
@@CFDEDDHHFDFGGH>FHHHGCGCEFHIIIIIHIGEBGEFEFEDGHIGI
@3637023/1
ggatgaggttttcacgaatatattgtgggatgcttaaatttacatttagt
+3637023/1
@@@DFDDFDHHHFJJIC@FDHIIJJIJJJJJIHIFIIIJJJDGIIJJIJ9
@2098618/1
ctcgacagtggcatggaaccgctctgtcgtcgtaatgttcttaagtgcat
+2098618/1
CCCFFFFFDHHHHIJJJJJJJJJJJJHIJFGIGHIIJIIIJJJJHBGHIH
@2099145/1
gtgttatcaaaaaccagtttaaactggtattaaaaacctgtttcaaccac
+2099145/1
CCCFFFFFHHHHHJJJJJJJJJJJJJJHIIJIJJJJJJJJHIJJJJJJJI
@6703858/1
aggtgctgggcctcttgtatgcgaaggtgttgaggcgcttgtggtggtgc
+6703858/1
?@@;DDDDFHDBHEHCHIE@FDFAFHGHHFAHEHIEGHGIIFHGEHI<CH
@2099332/1
tgcgaaggtaacattattgacgagtgctgatcttaagtctgtcatctcac
+2099332/1
CCCFFFFFDHFHHJJJJJJJJJJJFHIJJJJJJJIIIIJJJJJJJJJJJJ
@5172248/1
gtcctgagccatagcaaacagccactggcaatgtggatagctggacaagg
+5172248/1
@??DDDDDHHDDDGGEIEFGGHECGFGCAB?FG?FFIEEHIIIE??GDDG
@5172412/1
cattattacattttttataaacggtacatctagagtataaaaaactgata
+5172412/1
CCCFFFFFHHHHHJJJJJJJJJJJGIJJJJJJJJJGHJJIJJJJJIJJJJ
@2617345/1
gtttgtttcatgtcaatcggttcataaataaaaaagttatgtcaaattaa
+2617345/1
@@@DD;DA?CCA<<AFH>DGGBEBEGGBFCDE?F8D?FH@FGHGFDHIAG
@6193284/1
tgggcctcttgtatgcgaaggtgttgaggcgcttgtggtggtgcacgcgc
+6193284/1
CCCFFFFFHHHHHJJJJJIJJCHFHIIJJIJJJJJIJJJJIHHJJJJJHF
@3638404/1
ggattttaatgttattattacagcatacataataaaattagaggaagtag
+3638404/1
@?1BDDDDDDFDFFGEEDHBFHC>EHH::CHGGGIIIIG@F>@DFII@DG
@1584153/1
ccaacagattgtttgagatgtttgtgaaactgcgacaccttgtggctgtg
+1584153/1
CCCFFFFFHGHHHJJJJJJJIJJJHHIJJJJJJJJJJJJJJJIJJJIJGH
@4656441/1
agcatacataataaaattagaggaag
+4656441/1
CC<DFDDDHHHHFGGGHICG@B:?;3
@2100508/1
gcaaccactaattccagtgataaattcactctagcacgtagttctcagct
+2100508/1
CCCFFFFFHHHHHJJJJJJJJJJJJJJJJJJJJJJJJJJJJIJJIJJJIJ
@33345/1
ccgtttttaaactattttttcaatgccctaagtgagtatacgtctattaa
+33345/1
CCCFFFFFHHHHHIJJJJJJGEIGFGIJGGIH?FCFCFDFGGFFGGGIGI
@1584703/1
gttcattacctgtgaaaactgcccctcagatacaccgtcacggaacacaa
+1584703/1
@@BFFFFFHHHHHJIJJJJJJJJJJJJJIJIGJIIJIJJJJJIFIJIJJJ
@1584837/1
aggaagtaggtgctgggcctcttgtatgcgaaggtgttgaggcgcttgtg
+1584837/1
CCCFFFDDHHFHFIJJIIGHIIJECHHGIHG@GGHHGIJCHIIIIJIIGG
@2619030/1
gcccaatgatcggcattccggcgtcattcgatatcttctgtagctgctgt
+2619030/1
CCCFFFDFHGHFDHEEEFIGIBE@@GDCDFECBFFEHIICHECFGIHGH7
@1079727/1
cggcataacgggccgcgactccgccctcttcctcgggttggaatgattct
+1079727/1
?@?DDDDDFD>:DHGGE:FGEHB@FBFHGE@EEHBEE;?BC>>A>CC@CC
@1079784/1
tcagcatggtaagaaggtggcggccagaatctagacatgcacagctcttg
+1079784/1
CCCFFFFFHFHHHJJJJGIJJIJIJJJJJJJJJJJJJJJJJJJJJJJJJJ
@7729012/1
atcatgacgccgagtattgcccgatccaagaaagt
+7729012/1
<@@FFFFFG8FH?8CDHHFHIFFHIBHIIIIIIII
@4657387/1
gggcagagggaatctgattgtgctgttgtggaactgcttcacctgtggcc
+4657387/1
CCCFFFFFHHHHHJJJJJJJIJJJJJJJGHI?DDHIJIJIHIIDG?GHFH
@7729240/1
cgtcaggcactgcagctcgtccgacccgaagtggtttgcttcccac
+7729240/1
;@@FFDEFGHHHGJIJJGGIJJJIIIJJIGHDHIGHB7>=CFHJJJ
@34343/1
cgtcaaatagttgcggagattaatggtataagcatagaatgttcgacgtg
+34343/1
@C@FFDFFHGHHAGHHGHGEHGIIIFEGHHHIIIIIIIIIIIIIIIGGHH
@2619514/1
ctgcaaacatgccagttataaagcatagcccgaagtgctattggcacaca
+2619514/1
CCCFFFFFHFHHHIIFHIIJGIIGHGIGIJJJJJJHHHIJJJJIIJJJJJ
@1585563/1
cctggctcccatgtcacggtagcactgagtgacggcacctccgacactga
+1585563/1
C@@FFDFFHHHHFIJJIJJHJJJJJJIJJHJJIJIIJJJIJJJJJJJIIG
@7729464/1
gtactggagtgccgtatcccgtgtcatcggcaattt
+7729464/1
CC@FFADDFHHFDHI:EHIIIIGIIIIIGIIHHIII
@6195519/1
gtcgagtagagccttagctgcggaatgcttagcttccttcttagagcgtc
+6195519/1
CCCFFFFFHHHHHJJJJJJJJJJJJJJJJJJJJJJJJJJJJJJJJJJJIJ
@3125466/1
gttggtcttggttgaacggaactccaatcctttactcgaatagtcttttc
+3125466/1
C@@DFBDFHHHHHIJJJJGHHHIIGGIGIGIJJJJJIGDGHGGBGHIJIE
@4657915/1
cttacagattggtggaaaccaaaccaaacttctctgccaccaccaagggg
+4657915/1
CCCFFFFFGHHHHIJJJJJJJJIJJJJJJJJJJJJJJJJJJJJJJJJIIJ
@4657941/1
ctcttcatggtgccacagtgagtgatttcaattttgagacctttgatttc
+4657941/1
@<@DDDDDDDADBGGEEHAIHH3AFHIGB?FCHIGI;8:CCFGIGD4::?
@7729885/1
ctgcaaacatgccagttataaagcatagcccgaagtgctattggcacaca
+7729885/1
@@@DFFFFHHHGFIJHIJIHJJIIIGGGGIDHIJIGGIIIJIEIGIJJEH
@3125852/1
ctctcatgtcccatactccttgatttggtaaagcttgctgcccgcctaac
+3125852/1
CCCFFFFFHHHHHJJJJJJJJJIJJJJIHIJJJJJJDHIJJJJJJJJIJJ
@7210779/1
ccttcgtttcgtagtgccggggcgggcgg
+7210779/1
<<@DDDDDDF:CB=AGGGF@FHGGG>>@6
@5684485/1
gccgacacgattatgaagacgaagcggacgtcacggtaagcattcatcag
+5684485/1
@@@FFDFDHHDDHDGGGIGJJIJIGBEAAA@8;CEEIGGH9>ABDEDFFC
@4658253/1
cacgcctgggatgccacccggcaccactcccgggtgaggatgcactacat
+4658253/1
@@@FFFFFHHHHHIJIJJJIJI:GHIJCHIJJJJIHIGIIIIJJJJGFFH
@5684723/1
gtatatcgaataacatttattaaacaaattacataaagcatttaaataac
+5684723/1
CCCFFFFFHHHHHJJJJJJJJIJJJJJJJJJJJJJJJJJJJJJJIJJJJJ
@7730312/1
cacggttaccgggaattttgtttggtacctgataccgacacatggtaggt
+7730312/1
CCCFFDFFHHHHHIIJJJJJJJJJJJIJJIJIJJJJJIJJJJJIIHIIJD
@3126277/1
cttgggtataatagcatatctttatatatataattcttctgtacgtgtgt
+3126277/1
CCCFFFBDHHHHHJJJJJJJJJJIJJJIJJJJJJJJJJJJJJJJJIJHGH
@551892/1
gtctgtttgtctgtttgtctgttcgtctgtgcgcgctaatctcagaaacg
+551892/1
??<DDBDDFH<CFHIIEHIIIIGCHGFEG9?F:??GHIGHGDHEGGCHIF
@7730407/1
cctctatcaagtgctcgttttgttagacttcagtgt
+7730407/1
CCCFFAEADBFHHIEHG?EFFAFGEHEGHIIGECGI
@7730741/1
cttagcgttcacattgacaaacttaggtttgctta
+7730741/1
;@@FFFFDBBDHBHIJJJJJJJJJIJJIJIJJJJJ
@35511/1
cacacatggtagcgctacggtagcgaaccatagcggcgcggcgaagggg
+35511/1
@@@FDFDDHFDHHGACFHIGFGIGIIIIIIGIIGGGIHFDDDD78:BD@
@3126834/1
gttaaccgcaatgttggagcttggtacaaagcaaaggtcgggcagttcgt
+3126834/1
@@CDFDDFHHHHHJJHIIIJJIJJGHGGEIIIJJJHJ?FHIJJIGHEEII
@7731011/1
ctagaatcactggttcaaattcaaataaaatcactctgcaatcctgcctc
+7731011/1
CCCFFFFFHHHHHJJJJJJJJJJJJJJJJJJHJJJJJJJFFGGHJJJJJJ
@3127217/1
cttgttgttaagaggtgttacctgcaacttggccaggttagggccaacag
+3127217/1
CCCFFFFFHHGHGJJGHIIJJJJJJJIJJJJJJJIIJIIJJJJHIJJJJJ
@7731534/1
ctcagcttccctgcaaagttaaccatcttgtattcaaaa
+7731534/1
@B@FFFFFHHGHGJJJJJIIIJJJJJIJJJIJJJIBGH3
@7211832/1
gtggaactgcttcacctgtggccggcggcacgcagacgccttgatgacct
+7211832/1
CCCFFFFFHHHHHJJJJJJJJJJJJJJJJJJJJHHFFFDDDDDDDDEDDD
@5685966/1
cttttgaacgccaatggcatgtatagatgtcatgcgcaagcgtgccctgt
+5685966/1
CCCFFFFFHHHHGIIGHIIIJIIJHDFIGGHHGIIJIJJFGHHGGIIGIG
@2100644/1
ggctatgccatttatcctcgcacgttggcagtaatagtacaagtgaaaag
+2100644/1
@CCFFFFFGHGHHJJJJJIJJIJJIJJJJJJHIJJJIIIJJJJHIIIIJJ
@2100835/1
cagcagagtgcacacaatggtgaactggcgttcatgcggcaaacgcctat
+2100835/1
CCCFFFFFHHHHHJJJJJIIIIJJJJJJIJGIJJJJJIJJJJJJJJJJJI
@2100872/1
cagcatggtaagaaggtggcggccagaatctagacatgcacagctcttgc
+2100872/1
CCCFFFFFHHHHHJJJGHJJIJJJJJJJJJJJJJJJJJJJJJJJJIJJJG
@5173469/1
gtacattctactgtttgtccattttctaactgaagaggaaacgattgcat
+5173469/1
C@CFFFFFHHHHHHIJJJIIJIJJJIJJIJJIIJJJJJJJIGJIJJJIJJ
@553349/1
ctttactcgaatagtcttttctaacttgaacagtgcgatgttttacaagg
+553349/1
CCCFFFFFHHHHHJJJJJJJJJJJJJJJJJJJJHIJJIJJIJJJJJJJJI
@7212760/1
aatctatttcgcaagttccctactgacatcacttgcattttcgattttat
+7212760/1
CCCFFFFFHHHHHJJHIJJJJJJJJJJJJJJJJJJIIJJJJJJJJJJJJJ
@553698/1
cctgagccatagcaaacagccactggcaatgtggatagctggacaaggca
+553698/1
CCCFFFFFHHHHHJJIJJJJHJJJJJJJJJJGIJFHGJIJIIIJIIJI@G
@2101784/1
attttaataaatatacgtaaacaaaacaattaattatcacataaaaccaa
+2101784/1
CCCFFFFFHHHHHJJJJIJJJJJJJJJJJJJJIJJJJJJJJJJJJJJJJJ
@5687539/1
ggcaagcatccaagatagtattcaggtgcccactacatcgagatggtaag
+5687539/1
@@@DDD8BFDDFHIIIIGCIGD>FHGFGG@FBFGGGHEC?CDBBFG9?BD
@5687622/1
cgcagccagatgccaaagttcttgatcttcactgggctcttctctgggat
+5687622/1
CCCFFFFFHHGHHJJJJJIJJJJJJJJJJJJJJJIJJJJJJJJJIIJJIJ
@554219/1
caaaaaagaaaacatttgtcaccaactcctaaag
+554219/1
CCCFFFFFHHHHHJIJJJJJJJJJJJJJJJJJJJ
@554255/1
agagccttagctgcggaatgcttagcttccttcttagagcgtcccgtacc
+554255/1
?BBFFFFFGHHHHJJIJJJJIIJJJJEHJGIJEGIJJGJEHIJJIJIIJJ
@554391/1
cttttgaacgccaatggcatgtatagatgtcatgcgcaagcgtgccctgt
+554391/1
CCCFFFFFHHHHHJJJJJJJJIJJJJJJJJJJIJJJJJJJJJJJJJJJJG
@2620683/1
ctccaattcaaccttatcattaccaatcggtaaaggatctcttgtataca
+2620683/1
CCCFFFFFFDHHHJJJJJIIJJJJJJJIJJJJJIJIGIGIIJJJHGIJII
@5688227/1
ggatgcactacatttccgtccatcattttgtcaacgaactcttctgaagt
+5688227/1
CCCFFFFFHHHHHJJJJJJJJJJJJJJJJJJJJJJJJJJJJJJJJJJJJB
@1588129/1
ctccttagaagttggttcctctttacaagtagactcatctttagcacttg
+1588129/1
CCCFFFFFGHHHHJJHJJJJJJJJJJJHEACEFEDDBGFHIIGHGBDGGI
@3129448/1
ttactttaaatcttgagattaatcacaagaacatgtaaaaccaagactca
+3129448/1
CCCFFFFFHHGHHJJJJJJJJJJJJIJJJJJJIJJJJIJJJIIJJIJJII
@3129784/1
cctctatactttgcattaaaataatgcccattttcacaggcaagggatcc
+3129784/1
CCCFFFFFHHHHHJJJJJJJJJJJJJJIJJJJJJJJJJJJJJIJJJJJJJ
@555815/1
agcagagtgcacacaatggtgaactggcgttcatgcggcaaacgcctatt
+555815/1
CCCFFFFDHHHHHJJJJJJHHJJJIJJJJIHIJJIIJJJJJIIJJJJIIJ
@555957/1
ccagtactttagctttgacagtgtaaaacttctccgaaatctccaatcca
+555957/1
CCCFDFFFHHHHHJJJJJJJJIJJJJJJJJJJJJHJIJJJIJJJJIJJJJ
@6195989/1
gccagttataaagcatagcccgaagtgctattggcacacaggcataatgc
+6195989/1
CCCFFFFFHHHHHJJJJJJJJJJJJHIJJJJJJJJJJJJJJJJJJJJJJJ
@6196011/1
agcttttcgtataatatgatatgatgccgacagttagaatttaaaagaaa
+6196011/1
CCCFFFFFHHHHHJJJJJJJJJJJJJJJJJJJJIIJJJJJJJJIJJJJJJ
@36422/1
tcataatcttcagatactccaaagcattctgggctgcagatgactgtgca
+36422/1
CCCFFFFFGHHHHJJJJJJJJJJJJJJJJJJJJJJJJIJJIJJJJJIJJJ
@6196339/1
cttcttctcttttttctcctttcttttgcgagctgctgccgaaagattag
+6196339/1
CCCFFFFFHHHHHJJJJJJJJJJJJJJJIJJJJJJJJJJJJIJIJJJJJI
@6196454/1
agcaaatggaaaaaaaaattggtgaaaagaatcacaagtaagatactgca
+6196454/1
CCCFFFFFHHHHHJJJJIIJJJGHIJJJJJJJJJJJJJHIJJJJJJJJJJ
@6707053/1
agagcgtcccgtacccatagcaacaagatcagcgactgtcacacggtagc
+6707053/1
@BCFFFDFHHHHHJJJJJJJJJJJJJJJJJIJIJJJJJJJJJJJIJIIII
@6707537/1
gccatgtaccacgcctgggatgccacccggcaccactcccgggtgaggat
+6707537/1
BCCFFFFFHHHHHJJJJJJJJJJJJJJJIIJJJJJJJJJJJJJFHIHGHG
@7213774/1
cacctaatgaggactatttggcgttactgcttaatactactcactgattt
+7213774/1
CCCFFFFFHDFGHIJJJJJIJJJJEGJJJIIIEGIJJJJJIJJIJIEIIJ
@7213783/1
ccctgctattttttttatttttattttcaatgtacagacagcacttttct
+7213783/1
CCCFFFFFHHGHHJJJGGIIIIGIJJIIJGIJEGGJIIJJIIIJGIJIII
@6707810/1
atcattttgtcaacgaactcttctgaagtatttgtttacaa
+6707810/1
@@@DDDDD?2CF?GFIIE;<AFHI><@CHC?FFG4:9D@49
@6707819/1
ctggagagaagatcctcatcttgtatagaggaggcttgggctcgctctcc
+6707819/1
?@@FBD?DFFHAHIJJJGCHGHHHHGIIJGIEIIJCCGFHGIGGDFIHGI
@37683/1
ttgagatgtttgtgaaactgcgacaccttgtggctgtgacttgtagtca
+37683/1
=@;;=2BDAFF?F;C@<GE@A8<@@DBGFFIIICBGDF9BFGF99B??<
@4660760/1
gggctctatgggacaaagtagctgtatttctttggattttaatttagaaa
+4660760/1
C@CFFFFFGHHHHIJJJJFHIGFGHIIJJJJJJJJJJIJ@IIJJGGGIJJ
@7214275/1
ttcgtgaaaacctcatccaactcggatcagccgtttctgagattagcgcg
+7214275/1
@@CFDDDDFHFFDHGGIGIIJJIIIJGIJGIGI@GGIJGJIIJGIGGHGG
@5690198/1
gttgagtttgatgacagcgtagttaacttcaatggaagtggcgacctctc
+5690198/1
@@?DBDBDHFDHD>EHIIIIIIECHH>FDEHIGEGGGG?C@HIGIIIIIG
@6197587/1
gttgcggtctttgtataccttcaggtgatcgaacatcatgtcttcaaact
+6197587/1
C@CFFFF@DFAFHIIIIIEHIIIIGAFHHIIGEGIGEEHHGHIGIGIGIG
@4661160/1
gttagaaatgttacaacctctatactttgcattaaaataatgcccatttt
+4661160/1
CCCFFFFFGHFHGIGJJJJJIJDIJEJIJGJIIJJJIHIIJIJGIIEIGH
@5690442/1
cgacgacgacactgtacagttagaaatgttacaacctctatactttgcat
+5690442/1
CCCFFFFFHHHHHJJIJIJJJJJJJJJJJJJJIIJJJJJJJJJJJJJJJJ
@6197808/1
gatcttgccgtcattgcagacggtgtggtagcgcgtcggacgagccgtgc
+6197808/1
CCCFFFFFHHHHHJJJJJJJJJJHGGHIDHIJJJJJJJJIJHDDDDDDDD
@7214673/1
gtaggtgctgggcctcttgtatgcgaaggtgttgaggcgcttgtggtggt
+7214673/1
C@BFFDDEHHHHHJJJJJJJIJIIIGIJJGGHGIIJJJJJJJJFIJGII@
@5690643/1
ccggctcgttgaacaccttaggacgaagtgatggcaccaggatagagtta
+5690643/1
CCCFFFFFHHHHHJJJJJJJJJJJJJJJFHIJJJIJJJJJJIJJJJJIIG
@38730/1
cttggttgaacggaactccaatcctttactcgaatagtcttttctaactt
+38730/1
CCCFFDFFHDHHHJJJJJJJJJJJIJJIJJIJJJJJJFIIJJJJIJJJIJ
@4661840/1
gctcagatgcaatttcttgcaagaattgcacaaagttgaagtccttgttg
+4661840/1
CCCFFFFFHHHGHJJJJJJJJJIJIGIJIJJIGHJICGEHIGIJJJJGHJ
@6709030/1
gtccataatcattcctggaatccgtgtcgacggcgatgagagcccacgat
+6709030/1
CCCFFFFFHHFHHHJJJIIJJJJJIIIIJIGHIJJJIJJJGJJIIHGHFF
@7215383/1
cttcatcttagcgttcacattgacaaacttaggtttgcttacagccattc
+7215383/1
CCCDFFFFHHHHFGGIJJIJJEEHHGIJJJJIIGGIJJJJJJJIJJIJJI
@6709252/1
caaaagctgcgctattcatttgcgcaggaaggcgtcaatatttttttaaa
+6709252/1
@CCFDADDHFHDFHIIEFHIIGGBD@@@1DGDEHIGAGEGEGGHIJGHC>
@5691223/1
cgttctcagcatggtaagaaggtggcggccagaatctagacatgcacagc
+5691223/1
@CBFFFFFHHHHHJHIJIJJJJHJJJJJJJJJJJJJJIJJJJJJJJJJJJ
@5691225/1
cttgaattccttgatgactgcatagatagaaatcgaactcggtcggatgc
+5691225/1
@@@:D;DDDD>?CAF@BCBH<BHAHEB@B9CC<AGEGA@GHH6:@?:/@8
@2103498/1
cgcaagaagtaccagaaacgggacttagccacaatctggtctggagagaa
+2103498/1
@CBFFFFFHHHDHHIJJIJJJJFIJJIJHIIJJJJJIJJJJJIJHIGIGI
@5691675/1
gtggtgcacgcgcttgggcagagggaatctgattgtgctgttgtggaact
+5691675/1
@CCFFFFFHHHHHJJJJJIJIHIJJGHIIJJIJJIHIJJJJJJJJJJIJJ
@6709749/1
tggaactgcttcacctgtggccggcggcacgcagacgccttgatgacctc
+6709749/1
CCCFFFDFDHHHHJJJJIIJJJJJJGIGIIIJHHFFFDDEDDDDDEDDDD
@7215907/1
ttgttgttaagaggtgttacctgcaacttggccaggttagggccaac
+7215907/1
@@@DDDDDHHHHHJ<CEGEEHFIIIGIGGGIIIGIJ?FHIIGIGIGI
@4662847/1
cctcaatctgcaccagttcatacttgggcacagttcctc
+4662847/1
?;<;;;BBDD:?CEEECE<3<AFFCEC3<?F9C:94@DB
@6199451/1
accacagttccagtctcaggcacattgccattagtagactgatcagccgg
+6199451/1
CCCFFFFFHHHHHJJJJJJJJJJJJJJJJJJJJJHIJJJJJIJJJJJJJJ
@7216350/1
tggctgtctctggtggaggtttctcctgtgacggcatagccgcagcctcc
+7216350/1
B@@FFFDDHGHHGHHIGHGGHJIJJIGIEGGIIIIIIHIDHIFIGGIJGJ
@5692314/1
ttccacttcacgacgcttcagcagagtgcacacaatggtgaactggcgtt
+5692314/1
???DDBDDDD?:?EEIIEDDB>EC9CCB4CBCDDADDDDEECEEE>B:@D
@5692443/1
ccttgttgttaagaggtgttacctgcaacttggccaggttagggccaaca
+5692443/1
CCCFFFFFHHHHHJJJGHIJJJJJJJJJJJJJJJJJJJHIJJJJJJJJJJ
@7216694/1
tcgggcagttcgtcaacaagacattactagctgagaatatttttttccgt
+7216694/1
8?<DD?D@C:A<CDEABBFB9DE@EEEEDA9C9?B9:?@BDDICDDCC=@
@5692669/1
caaccttatcattaccaatcggtaaaggatctcttgtatacaaattattt
+5692669/1
CCCFFFFFHGHGHJJJIJJJIJGGJIJIHIIIIJJJJIJJJJIIIJIJJJ
@2104843/1
gtcggcataacgggccgcgactccgccctcttcctcgggttggaatgatt
+2104843/1
CCCFFFFFHHHHHJJJJJJJJIJJJJJJJHHHHHHFFFDACDDDDDDDDF
@1590182/1
cgcagccagatgccaaagttcttgatcttcactgggctcttctctgggat
+1590182/1
C@@FFFFDHHHHGHGJIJEGHIIGEIJHICGEHJJIIIJIJJJJIJDGFH
@6200626/1
ctcagcttccctgcaaagttaaccatcttgtattcaaaagaaaacct
+6200626/1
CCCFFFFFHHHHHJJJJJIIJIJJJJJJJJJJJJJJJJJJJJJJJJJ
@2105132/1
gggcacagttcctcgacgagcaagtagttcttgaagcacagacacaggtg
+2105132/1
CCCFFFFFHFFHHJIFIJJJJIIIJJIIIJJJJGHGGIJIJIIGIJGJFG
@6200716/1
cttgtatgcgaaggtgttgaggcgcttgtggtggtgcacgcgcttgggca
+6200716/1
CCCFFFFFHHHHHJCFGHJHJJIJJJJJHJJIJJIIIJJJJJHHFFFFEE
@3131493/1
ctcagatgcaatttcttgcaagaattgcacaaagttgaagtccttgttgt
+3131493/1
@@@D?DBDFDD<DHIGGGG?>HGEAHGH>GGIIIGHDE?DFFHIIIGFGG
@5176478/1
ttgagatgtttgtgaaactgcgacaccttgtggctgtgacttgtagtcaa
+5176478/1
?@?DDFFDDFHFFD@CBGGHCHADGGDDDDHDGBGGGHIIIIIIIGFGFB
@557756/1
agagacgatttcaccagtggtcttcttgaacttcttcaattgacgca
+557756/1
CCCFFFFFHHGHHJIJJHJJIJJJJJJJJJJJJJJJJJJJJJIJIJJ
@557759/1
gcggaaggtgggttcgtgaatcatgccctcaatctgcaccagttcatatt
+557759/1
CCCFDFFDFHFFHHIJJIJIGIIHGIJJJJJIJJJJGGGHIGIIJGJJJJ
@2105449/1
gtaacttcaaatgattgctcagatgcaatttcttgcaagaattgcacaaa
+2105449/1
CCCFFFFFFHHHHHJJGIIJJJJJJJGGHIJIIIIGIHGIIIIIEFGHGH
@5176684/1
cactaaacataaaaataatacattacgttaaatgccacgacgctcggaca
+5176684/1
CCCFFFFFGHHHHIIJJJJJIJJIJJJIGHGEIIGHHJIJJJIJJJIIJG
@2105683/1
ctgtttttaatttgtgctccaaattgtatctgacgacgcattgaatctga
+2105683/1
@CCDFFFFHHHHHGGHIGIJJGGIIJHIIIGHCHIJIIJIJJIIIIIIIC
@6201283/1
cagtaggaaccacagccgttggcgtcgattgcggtatcggcgtcgcttgc
+6201283/1
CCCFFFFFHHHHHJJJJJJJJJJJHJJJJJJJJJHIJJJJJHHFDDDDDD
@1590847/1
gcagcttttgacagagcgggagccgtacagacggagtagcgagccccatg
+1590847/1
@??DBDDDHHHFBHIIGDF::C?;FGH=FF??FH6F;;@@GII>4?9=AC
@1082403/1
gagacaagaaatggagttttaatacaaatcagtactaaaaaagtgttggg
+1082403/1
@@@DDBDDDHDHBHGH<;FEHIGGGEGHGGEGDHFCDGCHCDF9?BFGGI
@1082673/1
gtgatgttattaggaagtccaatatcgcatcgccaagaaactctaggcgt
+1082673/1
@@@DFFDDBHBBHIIJIIIIHIHHIHGGEHAHGBHGHGEGGIJJIDEGGI
@1083328/1
caaagcaaaggtcgggcagttcgtcaacaagacattactagctgagaata
+1083328/1
@@@DFFFFGDHHFHHIIIHGHEGIIEGH@GHIJIG@FHGIG;DGIIEHCE
@39578/1
aggtgctgggcctcttgtatgcgaaggtgttgaggcgcttgtggtggtgc
+39578/1
@CCDFFFFHHHHHJJJJIJJJJJIIIJHGGIJHIJGIIJJJIJJIJJIIG
@6710104/1
gccagatgccaaagttcttgatcttcactgggctcttctctgggatttcc
+6710104/1
@@CFFDFFBFHHDE<AF<IHIGHHIGIIGEHGGEIIGFEHIIII@<FGHH
@5177420/1
cggggatatttccagactttcccgactgctcctttttgtcagcacagaat
+5177420/1
@@@DDDDDHDD?DEGEBCEEIEDG?DHGGGGGGEHIIGGCDFGHIHICGD
@4663242/1
agacgatttcaccagtggtcttcttgaacttcttcaattgacgcaagaag
+4663242/1
@CCFFFFFHHHHHJJHIJIJJJJJJEIIJIJIJIIIIIJJIJIIGGEHHH
@6710374/1
caccagtggtcttcttgaacttcttcaattgacgcaagaagtaccagaaa
+6710374/1
CCCFFFFFHHHHHJJJJJJJJJJJJJJIJJJJJJIJJJJJJGHJJJJJJJ
@4663370/1
gagggaatctgattgtgctgttgtggaactgcttcacctgtggccggcgg
+4663370/1
CCCFFFFFHHHHHJJJJJJJJJJJJJJJJJJJJJJJJJJJJJJJJJJJJH
@5177624/1
cgtaaccattgtcttctttgacgggcacaacgtacatacaattgactgca
+5177624/1
@CCFFFFFHHHHHJJJJJJJJJJJJIJJJJJJIJJJJJJJJJJIJJJIJI
@5177824/1
taataaaattagaggaagtaggtgctgggcctcttgtatgcgaaggtgtt
+5177824/1
CCCFFFFFHHHHHJJJJJHIJJHHJJJJJJJJJJJJJJJJJJGHHJDGHI
@4663580/1
cgctaatctcagaaacggctgatccgagttggatgcgg
+4663580/1
@@@?DDDDFFADFDGIGHG?EACHEH1?C8CFE4DGF@
@6710744/1
gtcgagtagagccttagctgcggaatgcttagcttccttcttagagcgtc
+6710744/1
BBCDFFFFHHHHHJJJJJJJJJJJJJJJJJJIJJJJJJJJJJJIJJIJIJ
@4663726/1
gtagaaattatggtctgtatctagctaaaagtagatgcaaatatctctgc
+4663726/1
@@CFDDFFHHHFHAFGHHEIIIII@GHFGJIHGIJJJJJGHGGEIJIIJI
@6710870/1
ggctttctttgatcattaatgtctcgtatgtcaaggacttcacacataaa
+6710870/1
CCCFFFFFHHHHHIIJJIJJJJJJJJJIJJJJJJJJJJJJJJJJJJJJJJ
@6710876/1
cttgtattcaaaagaaaacctagaatcactggttcaaattcaaataaaat
+6710876/1
@@@DDDDDFFFHBBC@<EFCEDFGGHEDG<FG:?BEEGDFBFD?DBGCHE
@4664227/1
gttgttaagaggtgttacctgcaacttggccaggttagggccaacagatt
+4664227/1
C@@FFFFFHGHHCGHHJIIJGJGEHIII@GIGIEGIIC@FHIGIHIIHFI
@5178553/1
tagcactgagtgacggcacctccgacactgaggtcacggtactcgcggta
+5178553/1
C@CDFFFFGBFHHIGIGGGECHIJGHIEHIGCGDDEGG;BDFHIIGFE9B
@6203670/1
ggcttggctttggggttgttgtatatcgcgtacgaggacatgtccaggtc
+6203670/1
@@@AD?DDHHHHAHB8CF@?FHGGIIGGGGFFGGBGEG@FGCHHCDEH=A
@6711540/1
catataacactttgacaggctgctgtgggatacggctggagaacaaatgt
+6711540/1
CCCFFFFFHHHHHJJJJJJJJJIJJJJJIIJJJJIJJJJ9D???;FICD=
@4664473/1
ctttagttaaagtccgtttttaaactattttttcaatgccctaagtgagt
+4664473/1
??@ADDDDFHDF2CGGHGH?GGAECHHHIIIIIIIIIIIIIIIEGDGCF?
@6711611/1
ctggcaagcatccaagatagtattcaggtgcccactacatcgagatggta
+6711611/1
CCCFFFFFHHHHHJJJHIIJHHIJJJJJHHIJJIJJJJJJJJJJJJJJGI
@3643172/1
gcctaagtacagtacctacttggcgataaatattgcacatctacctttgg
+3643172/1
@@@DDDDADDDFACCAEEFGGB<DFEHHGGIFHFEHIEFHGGHDFGDHE>
@6711922/1
gcgaatatggtgttgttgacgagcgcggagcggaggtcggtgagcgcgcc
+6711922/1
CCCFFFFFHHDFHIIJJJIJJIJJJJJJIJJJJHHF@CCDBDDDDDDDDD
@3643324/1
catacataataaaattagaggaagtaggtgctgggcctcttgtatgcgaa
+3643324/1
CCCFFFFFHHHHHJJJJIJJJJIJHJIJHIHIJJJJJJJJJJHIJJJJJI
@5179263/1
atcgttctcagcatggtaagaaggtggcggccagaatctagacatgcaca
+5179263/1
@CCFFFFFHHHGHJJJFHIIJJJJHIJJJJIJJIIJJJJJJJJJIJJJJI
@6712168/1
ctcgcacgttggcagtaatagtacaagtgaaaagtcacttgccgatggta
+6712168/1
CCCDFFFFHFHHHJJIJJJIJHGIIIIFHGJIJJHIJJJJJJJJHGIJFH
@7218686/1
cgaaggtgttgaggcgcttgtggtggtgcacgcgcttgggcagagggaat
+7218686/1
CCCFFFDDHHHHHIIJJJJIIIJJJIIGGIJJJJJJJJIJJHHHFFFBAE
@3643549/1
cctcacgttccgccaattgcttcaccttatgatagtcatcgcggcctcta
+3643549/1
@8?DBDDDFADFDEB@FFF<?9AFFFCE91?B9<CCFDBFGCEEIIEEEC
@6712271/1
gccgtttctgagattagcgcgcacagacgaacagacaaacagacaaacag
+6712271/1
@@@DDFFDFDBFFDGFHGIEHGGHEECBDADFHC@FGFGHIJGHGHFHH@
@5179565/1
ctagtaagtcctgagccatagcaaacagccactggcaatgtggatagctg
+5179565/1
@CCFFFFFHHHHHGIJJJJJJJJJJJJJJJJJJJJJJJJJGIIJJIJIJI
@5179610/1
gccacatcaatgttgataaaggctttattggtaaatatagcggattggaa
+5179610/1
CCCFFFFFHHHHHJIJJJJJHIJJJJJJJJJHHGIJJJJIIJIJJIJIJJ
@5179776/1
gaacatttaattacacaatagtaaatataacgcaaattgagcgctacttc
+5179776/1
CCCFFFFFHGHHGJIJJJJJJJJJIJJJJJJJJJJJJJJJIIJJJJJJJJ
@4665424/1
ctcatcttgtatagaggaggcttgggctcgctctccgaagggagcttgcg
+4665424/1
C?@DFBDFFDFHFIIHIGEGIIIFFE<CHIFIIIIIIGAFGH9FHEHEGB
@4665605/1
ctgcttcacctgtggccggcggcacgcagacgccttgatgacctccactt
+4665605/1
C@@FFDEDHGFDFIIEIGDGIJGHGE6@E>AHBDECEDDECCDCCA?CDD
@2622383/1
cccaaattcttcttcttcagccggctttggtggttctttggctgtctctg
+2622383/1
CCCFDFFFHHHGHJJJIIIIIJJIJIJJJJCGGDFHIIJJJJIIIHGGIJ
@2622431/1
cttcatcgttgctgtcctcatcgttagacttgacctcgtccaacaccttg
+2622431/1
CCCFFFFFACCFHIADGGGEFDHFHF=FGIEGFDGIFCIGEIIIIIIG@D
@7219289/1
cttcacgacgcttcagcagagtgcacacaatggtgaactggcgttcatgc
+7219289/1
@CCFFFFFHHHHGIJJJJJIIEGIJIJJJJJJJGHIGHIJJIJIJJJJJE
@5180298/1
aacgagtagaaattatggtctgtatctagctaaaagtagatgcaaatatc
+5180298/1
CCCFFFDEHHHHHJJJJJIIJJJJJJJJJ@HIJJJJHGJJJJIJJJJJJI
@7219555/1
ggcagagggaatctgattgtgctgttgtggaactgcttcacctgtggccg
+7219555/1
@C@DDFDDDHHFBFGAGHGHIIIIJGHHGGEGIGHJFIGGGGIGFGGCDH
@6713110/1
gtccgaaacatcaaatatcttgacttggcaaagagttgtcgatatgtgga
+6713110/1
CCCFFFFFHHHHHJJJJIJIGIJJHJJIJJJIIJJFIIFFHIIIJJGIJI
@4144397/1
caacagattgtttgagatgtttgtgaaactgcgacaccttgtggctgtga
+4144397/1
@@@FFFDDHFCCFFBEFHHEHGICC@<FHGICEHBHIDDEHDBGGGIHHC
@6205656/1
gttggaatgattctggtgggttgtcctgcagagcttgccacatcttgtaa
+6205656/1
@@@FFFFFHHGHFIIJEHIIIGIIIIIIIGIHJGIJJIJIJJJIHIJJIJ
@3133734/1
cacattttaataagtcactttctgagcacttataacctatctacacctag
+3133734/1
@@CFFFFFHHHGHIIJJJJJJJJIJJJJJJJJJJJJJJJJJJJJJJJJJJ
@4144873/1
gccttagctgcggaatgcttagcttccttcttagagcgtcccgtacccat
+4144873/1
CCCFFADAHDFHFGGIJJGIFEHECFGEHEHIIIII>G@H@FFDFGIGGA
@4666764/1
gcaagaagtaccagaaacgggacttagccacaatctggtctggagagaag
+4666764/1
@@@?DFDFDBCDBDEBHBGHI1@GHEHGEEIDGGEDBHHIICHIHGH;BF
@5693606/1
cacataagtaacttcaaatgattgctcagatgcaatttcttgcaagaatt
+5693606/1
CCCFFFFFFHHHHIJIJJJJJIJJJJJJJJJIJ<HIIJGJIIJJJIJIGI
@2108099/1
ctcttgtatgcgaaggtgttgaggcgcttgtggtggtgcacgcgcttggg
+2108099/1
CCCFFFFFHHHHHJJJFHHHJJJJJJJJJJJJJIJJIIJIJJJJHFFFDD
@3644181/1
gccgaataccaaaatgtactatctctgggtagtaaggtttatttgacgag
+3644181/1
CCCFFFFFHHHHHJJJIJJJJIJJJJIIJIJIFIGIIGHIJJJJIIIGIJ
@1592207/1
gtgctgggcctcttgtatgcgaaggtgttgaggcgcttgtggtggtgcac
+1592207/1
CC@FFDDDGHHHHIJGHJJJJEIII?EGGIIIIJIJJGJIJIEHGHGHII
@41070/1
gggaagggttaggcaacttaatttcgtggattagtagctgtagcttcgtc
+41070/1
@@CDFFFFCFHHGJJIJIJJJJJJJJFHIIJJJJHHJJJJJJJJJJJJIJ
@2108701/1
gttctcagcatggtaagaaggtggcggccagaatctagacatgcacagct
+2108701/1
CBCFFFFFHHHHHHHIIJJJJHIJJJJJJJJJJJJJJJJJJJJJJJIJJJ
@1084594/1
cctccttgatgcattgcgtcagaatgcccacctcacgttccgccaattgc
+1084594/1
CCCFFFFFHHHHHJJJJJJJJJJJJJJJJJJJJIIJJJJJJJJJJJJJJJ
@1084641/1
tcataacgcagccagatgccaaagttcttgatcttcactgggctcttctc
+1084641/1
CCCFFFFFHHHHHJIJJJJJJJJIEHIGIJJJJJJJIJJIIIGIHHJIHJ
@1592792/1
gcgaatatatgaagcgtgagacaatgcctccaataagaatgaggggtcat
+1592792/1
CCCFFFFFGHHHHJJHFGIJJJJJIIFIJJJIIJJIJJIJJJJJJI@FGG
@1592840/1
ctcgccatcaggacctgcaccatgcaccgccatgccgtgtaccacgcctg
+1592840/1
CCCFFFFFHHHHHJJJJJJJJJJJJIJJJJJJJIGIJJGJIJJJJJJJJJ
@1592921/1
gcaagaagtaccagaaacgggacttagccacaatctggtctggagagaag
+1592921/1
@CCFD;DDHADHFGGBHIGGHGGIJJGEFHIJFIJGIIBFHIHCG@BFGA
@41569/1
gctgtctgtacattgaaaataaaaataaaaaaaatagcaggggttattgt
+41569/1
@CCFFFFFHHHHHIJIIJJJJJJJJJJJJJIJJJJJJIIIIJJAGDHJJJ
@6206130/1
cttccttcttagagcgtcccgtacccatagcaacaagatcagcgactgtc
+6206130/1
CCCFFFFFHGHHHJJJJJJJJJJJJJJJJJJJJJJJJJJJJJJJJJJJJJ
@561186/1
aaggattaaaaataaacttaaagattattaataagaaaaaaataatgcaa
+561186/1
??@DDEDFGHHFGIGGDHGHHDHCHGFHDIGIHEEIJIJJJFGHHGEGIJ
@3135503/1
ggctctgtgcctggctcccatgtcacggtagcactgagtgacggcacctc
+3135503/1
CCCFFFFFHHHHHJJJJJJJJJIJJJJJGIJJJJJJJJHIJJJJIJJJJJ
@6206309/1
attgaacaatctcgtatgatgccgtttctgtaccaataggaacaatactt
+6206309/1
CCCFFFFFGHHHHJJJJJJJJIJJJIJJJJIJJIJJJJJJJIJJJJJIJJ
@561444/1
cacacggtagcggaaggtgggttcgtgaatcatgccctc
+561444/1
=@@DBDDB?FFF<1<C;??CD@F8@GFC=<@9DDFFFE;
@6206364/1
gtgctgggcctcttgtatgcgaaggtgttgaggcgcttgtggtggtgcac
+6206364/1
@@CFFFFFGHHHHJJJIJJJJJEGG?EHGHIJIJJJIJJEHJ@AHEHGCH
@3135862/1
gtcctgctgtttcgtatattctaaattggtttcgttgtatttgtcaatta
+3135862/1
@@@DDDD;C=CFHGHDBFIEHDHFE>FFE9CCEHAEB:9CDH@BGEFGDD
@1593549/1
ggtgcacgcgcttgggcagagggaatctgattgtgctgttgtggaactgc
+1593549/1
@@@FDDDFHHDHFGGIGHI?D@????FHC@BFHDGIIID?C=C@=FFHG>
@7220470/1
ggtggtgcacgcgcttgggcagagggaatctgattgtgctgttgtggaac
+7220470/1
@@?DFDDDDFHAAF:GEEGGIIIIBEBBFGGIGFGGDFHGIBEGCGGEHH
@561853/1
ggacgtcttccgctttcatcatctataggattgtttatcctgtcaactga
+561853/1
CCCFFDFFHFHFHJEIJIJJJJJJIIJJJHIJGGIJJJIGIIIJEIJIHE
@42371/1
ctcttgtatgcgaaggtgttgaggcgcttgtggtggtgcacgcgcttggg
+42371/1
CC@FFFDDHDHDHADE<C?CFBGGGHIGH<?F7FDFFHG@FCHIHFFFCC
@6206931/1
gtcttgtttgactgtagttgtatccagaataatcgtatggtggtgcatag
+6206931/1
C@CFFFEFHHHHHJGHIIJJIJJIJJJJJJIJJIIFIIJJGIIIHIHGII
@561988/1
atgcgaaggtgttgaggcgcttgtggtggtgcacgcgcttgggcagaggg
+561988/1
@CCFFFFFHDFFHIIJIIJJIIJGIJJJJFFHIJFIIJGHGHFFFFDDDD
@562133/1
cttggttgaacggaactccaatcctttactcgaatagtcttttctaactt
+562133/1
;@@DDBDDFFHHHII<?GCG9AD@FHF@9??G?CGB9BGHIII?@?FEHB
@1593890/1
cggtagcactgagtgacggcacctccgacactgaggtcacggtactcgcg
+1593890/1
@@CDFFDBDCABC<AFGGD@FEDBFHGDDFGGIBBD9BFFHG5CFGGC@5
@7220862/1
ctgtgcctggctcccatgtcacggtagcactgagtgacggcacctccgac
+7220862/1
@@?FDBDDBD?FBHEGGID@DCDGI;@<E<EFCDFDHI=66DB=FC=AHE
@562281/1
cggaaggtgggttcgtgaatcatgccctcaatctgcaccagttcatattt
+562281/1
CCCFFFFDHFHDHIJHIJIJGIIIEIJJJJJJJJJJIJJJJIJJDGIJIJ
@562416/1
gtgctgggcctcttgtatgcgaaggtgttgaggcgcttgtggtggtgcac
+562416/1
CCCFFFFFHHHHHJJHJJJJJIIJJCGHHJJJJIJJJJJJJJJJJIIJJJ
@42793/1
tggtttgtcaggggtaatgctaacgtcatagcgataaattttaagggatt
+42793/1
?@@ADFFEGHHFFI<CEGCHIIGIJHIGIGJIJGIJCEIEHIJJFIFIIG
@6207363/1
cttcactagttggcaaatcgcgcgtatagacattttgctaccaaaaccca
+6207363/1
CC<DFFFFGHFFFIIJIGHJGIJJHHGIGIIIJJJIIIIJJGJJIGIGGI
@6207445/1
attcttttttcctcctttcttttttggtggcttccccattttgacagcgt
+6207445/1
BCCFFFFFHHGHHJJJJJJJJJJJJJJDHIJJJIJJJIGIJJJIJJJJJ@
@6207649/1
gttcgtgaatcatgccctcaatctgcaccagttcatatttgggcacagtt
+6207649/1
CCCFFDFFHHHHHJJJJJJJJJJJJJJJJJJIIJJJJJJJJJIJJJIJJJ
@7221603/1
ctctagcacgtagttctcagcttccctgcaaagttaaccatcttgtattc
+7221603/1
CCCFFFFFHHHHHHHIJJIJJJJJIJJJJJJJJJIJJJIIGJJJJJJJJJ
@6714273/1
gtacatgttgtgtacacctgagcgagactcataacgcagccagatgccaa
+6714273/1
@?@?DDDDFBFDFHGDECFGIJIGHGGHGIEHGGIBHBGIGFGIBF@FGE
@43501/1
ggacaagcgattggcattacgattgtgacaagttttcgtgagccgtgatt
+43501/1
CCCFFFFFHHHHHJJJJJJJJJJJJJJJJJJJIJJJJJJJJJJJJHJJJI
@4146213/1
gcctgtagtatagactgggaagctcgctgcttggccatcttcttgttctt
+4146213/1
CCCFFFFFHHHHHJJJJJJIJJJJJIJJJJIJJJJJJJIJJJJJJIJJJJ
@5694807/1
gtgcatccttgctagtaagtcctgagccatagcaaacagccactggcaat
+5694807/1
:??7DDD?CFB<DD@2AEEH?CFEHGEE@CEGFHC;FFCGI3BF?>BFCG
@7733155/1
gttctcagcatggtaagaaggtggcggccagaatctagacatgcacagct
+7733155/1
CCCFFFFFHHHHHFGIJJJIJIIJJIJJJJJJJJJJJJIJJJJJIJJJJJ
@4146458/1
gtgctgttgtggaactgcttcacctgtggccggcggcacgcagacgcctt
+4146458/1
CB@FFFFFHHHHHJJJJJJJJJJJJJJJJJJJJIJIJHGFFDDDDDDDDD
@43949/1
ggccaggttagggccaacagattgtttgagatgtttgtgaaactgcgaca
+43949/1
@@@DDDD=DFHHFGIIGGIG>CFHCHHC@HGEGD>FHFFGIIGGIGHEGG
@5695168/1
acgtagttctcagcttccctgcaaagttaaccatcttgtattcaaaagaa
+5695168/1
@@CDDEFFHHHHHJIJJJJJJIJGIJIIIJJIJJJJJJIJJJJJJJJJJJ
@43987/1
gtgggttgtcctgcagagcttgccacatcttgtaagcagcctgacgctta
+43987/1
@CCFF<DFHHFFHGGGGEHCFHJIIIIGEEHJIICDHIJJJJIIIJJIJI
@44117/1
ggatataatagcatggattatacattacacttactaatatagtaaaagca
+44117/1
@<?BB?DFHFFFAFHE@EGAHBGFEHECEHGHE9FH<EFHIIIIB@FHDG
@44538/1
gcttcacctgtggccggcggcacgcagacgccttgatgacctccactttg
+44538/1
@CCFFFFFBDCCFHGEEGHIIAGHIIIHHFFFBCCCEDDEC>CDACCDCC
@7734151/1
ggaggcttgggcctgttttggtagcggcggcgcggt
+7734151/1
@@@D7D8D@CF3DDFFFBBGFFHH9CFGII8B?673
@6715865/1
ctctatactttgcattaaaataatgcccattttcacaggcaagggatcct
+6715865/1
CCCFFFFFHHHHHIJJJIJJJJJJJJJJJJJJJJJJJJJJJJJJIIJIJJ
@5696242/1
ccagttcatacttgggcacagttcctcgacgagcaagtagttcttgaagc
+5696242/1
CCCFFFFFHHHHHJJJJJJJJIJJJJJJJJJJJJJJJIIJHIJJJJJJJJ
@1085762/1
gtagagaacatttaattacacaatagtaaatataacgcaaattgagcgct
+1085762/1
CCCFFFFFHHHHHJJJJJJJJJJJJJJIJJJJJJJJJJJJJJJJJJJIJJ
@1085771/1
gcagggggaatctgattgtgctgttgtggaactgcttcacctgtggccgg
+1085771/1
@CCFFFFFCDHFHJGHJJJJJJJHGGHJJJIIJJIJJIJIJJJJCHJJII
@7734878/1
cacataagtaacttcaaatgattgctcagatgcaatttcttgcaagaatt
+7734878/1
CCCFFFFFHHFHHJJJJIJJJJJJJJJJJJFIJJIIJJJIIIJJJJJJJJ
@3136959/1
ggtgcctctgtaggagtttcgggctcgggtttactagcctcctcctt
+3136959/1
BCBFFFFFHHHHHJIJHIJJJJJJJJJJJDHIJJJJJJJJJJJJJJJ
@2109324/1
cccgtacccatagcaacaagatcagcgactgtcacacggtagcggaaggt
+2109324/1
?@?D=@DFHDHFAGGEHIGIECE@DDEHIIIIIICEE<>/??DGAHIEE7
@5696669/1
ggagagaagatcctcatcttgtatagaggag
+5696669/1
?@1DD;1B<CD<FEGII@AEB<3CEB<?38C
@1594536/1
ctaggattaagtctgcttcgtacaataataattaataatatgtacctaca
+1594536/1
CCCFFFFFHGGFHIJJJJGIEHIJIJJJIIIJIJJIIJJJJJJIIIIHII
@5180920/1
ccaacagattgtttgagatgtttgtgaaactgcgacaccttgtggctgtg
+5180920/1
CCCFFFFFHHHHHJJJJJJJJJJJJJJJJJJJJJJJJJJJJJJJJJJJHI
@7222915/1
cacagttccagtctcaggcacattgccattagtagactgatcagccggag
+7222915/1
@@@DBDDBBBH<CGEGGIIEEGEGBHHIB?F<AFGGGBGFHIEGIGDF:D
@3137525/1
gtacatgttgtgtacacctgagcgagactcataacgcagccagatgccaa
+3137525/1
C@CFFFFFHHFHHIJGHHIJJJJJIIJJJJJJJJJJJIIGJJJJIJJJIJ
@5696866/1
agtaggtgctgggcctcttgtatgcgaaggtgttgaggcgcttgtggtgg
+5696866/1
@C@FFFEFGHHHHJJJJJJJJJJJJJIJJJFGHHJIJJIJIJJJJJJJJJ
@5180994/1
cacaaattccaacccttgcgtttcaaaacaattcattttaggttcaagtt
+5180994/1
@@@DFFDFFBDDHB8EB><<EGGEGCGHGBBDFHGGIIGIGEBGF>?FBG
@5181071/1
ggagattaatggtataagcatagaatgttcgacgtggttctttaatttga
+5181071/1
BC@FFFFFHHHHHIJJJJJJJJJJJJJIJJJJJJJJJIJJJJJJJJJJJI
@1594690/1
gtcaaattaaagaatcacgtcgaacattctatgcttataccattaatctc
+1594690/1
@?@DDFFFGGFFFIJIIGGJIIJIJJJJIJIIIJJJJJJGGHGIIJJIII
@562702/1
gtgctgttgtggaactgcttcacctgtggccggcagcacgcagacgcctt
+562702/1
C@CFFFFFHHHHHJIJJJJIJJGIHJJJJJJJJJ08DGIJJJJIJJJHEH
@1594728/1
tggcaatacaacaacgacaagctgcaactgtacgaatgtgctcttgaggt
+1594728/1
CCCFFFFFHHGHHIJJJJJJJJJJJJJJJJJIJJJJJJIJJJJJJJJJJC
@4147474/1
ccctaagtgagtatacatctattaaattcaaacgcagaggttctcattat
+4147474/1
<@CFDDFDFHHCFHGIHIIGIGIIIIIIIIIIIIIIIIIIDGIIIHIIGI
@4147491/1
cctggatattcgtatttgacacagaattcagcgacaaatacttctgcgaa
+4147491/1
CCCFFFFFHHHHFHIJJJJJJJIJJJJJJJJIJIJJJJJJJJJJJJJJJI
@5697037/1
gtcattgaacaatctcgtatgatgccgtttctgtaccaataggaacaata
+5697037/1
CCCFFFFFHHHHHJJJJIJJJJJJJJJJJJJJJIJJJJJIJJJJJJJJJJ
@2626087/1
tatagtttcaaaaaaactgtttcacataaataggtgagaagtgtgataat
+2626087/1
CCCFFFFFHHHGHJJJJJJJJJJJJIJJJJJJJJH@FHJJJHIJJIJJJJ
@6208420/1
ccttaacgtacgattccaacgccccctggcgtaaaataacgtcaatacat
+6208420/1
@@@DFFDFDFFFDIGDHIGIDGEGGIIGGIIIGFGGEIIIIGI@AECHGH
@1595141/1
ctagagtataaaaaactgataaattccgtcactattctaggattgtgtag
+1595141/1
CCCFFFDDHHHHHIIJIIIIJIIJGIJJJJJJJHIIIIIJJHIIHFHGEH
@3646436/1
tgacccttctacagatttatatagcccgcgacttcgttcgtgtggaatag
+3646436/1
@B@DFDFFHHGHHJIIGIGGGJIIHIIBGD@DFGGCBFBGFGIIJGDHIC
@4147890/1
cctagtacggtatctcccacacgtttcacttcagcatagacaggtgtctt
+4147890/1
CCCFFFFFHHFHHJJJJJJJJJJHIJJJJJJJJJJJIJIJIJJJFHGHIJ
@4668348/1
gccagttataaagcatagcccgaagtgctattggcacacaggcataatgc
+4668348/1
C@CFFFFFHFHFCHHJJJJIIIGEG?@GEHIIF>9CGGDGHJJEB<DGIH
@5181947/1
gggtggtagtacccttcaggtgaagagaaaaatgaacgtcccacaggggt
+5181947/1
BBCBDFDDHHHHHJJJJJJJHHIIIJJJJJJJJJJJJJJJJJJJJJIJJ<
@1595604/1
ctgagtgacggcacctccgacactgaggtcacggtactcgcggtacatgt
+1595604/1
CCCFFDFFHHHHHJJJJJJJJJJJJJJJGHIJJJHGJJJJJJHEEFFFFF
@563717/1
gtttcatttaaatttacgggctatgccatttatcctcgcacgttggcagt
+563717/1
C@CFFFFFHHHGHIJIJJJJJJJFIJJJJJJJJJJJJJIIIIJJJDIGII
@5697748/1
ccagttcccacttcacgacgcttcagcagagtgcacacaatggtgaactg
+5697748/1
@@@?DD?DFAHF<FAFHEFEEHIF<DDB9FD9:BD@F@G1BFEH<CG=C3
@563966/1
cacggtagcactgagtgacggcacctccgacactgaggtcacggtactcg
+563966/1
CCCFFDDFHGHHHJJFHIJJJJIJJJ@FHIHIIJJHIJFHGIFJHIJJJF
@564097/1
gtggaactgcttcacctgtggccggcggcacgcagacgccttgatgacct
+564097/1
@CCADDDEDFHHHH@GIDHFHIIJEGDHHGAHBH/9BBDDBDDDCDCCDD
@1596032/1
agactgatcagccggagcagctccggtaagtttgtcgagtagagccttag
+1596032/1
CCCFFFFFHGHHHJJGIJJJIJJJJJCFGIIIJIIJJJJHHIJJGJJJJI
@7224781/1
ttttaaaatctcccgcctttttctgaggcagagatatttgcatctacttt
+7224781/1
CCCFFFFFHFHHHJJIJJJJJJJJJIJJJJJJJIIJIIJJIJJIJGIIJJ
@6209455/1
gcaagaagtaccagaaacgggacttagccacaatctggtctggagagaag
+6209455/1
CCCFFFFFHHHHHJJJJJJJJJJJJJJJJJJJJJJJJJIJJJJJJIJJJJ
@7735323/1
gtaacaaaaagggggtatacatatcaattgcacggcttctagataacata
+7735323/1
CCCFFFFFHHHGHJJEGIJJJJJJJJJJJJJJJJJJJJJJJJJJJJJJJG
@7735385/1
gtacaaagcaaaggtcgggcagttcgtcaacaagacattactagctg
+7735385/1
CBCFFFFFHHHHHJHHJIJJJJIJJJIJJJJJJJJJJJJJJEIIJIE
@6716837/1
ggagtttgtatacttaattcgatgttatacatatagcatttcggatctat
+6716837/1
??<D=:DDA:CBFEHBFEGC=FHA?F>HG:FHHHHE9?ED@EGF=FGIGF
@3647749/1
catcagtttggagttcacctttagaagtatgtttttagctgtcatctggt
+3647749/1
CCCFFFFFHHHHHIIJJJJJJJJJJJJHHIJIJJJJJJJJJIJIJJJJJG
@6209920/1
gtcggatgcgtgatgccgaggtcgacagtagtgcctgcggggatatttcc
+6209920/1
@@@DDDDAHHDDHIIIIIGIIGHI@@DHGHGGCGHIGIGGIC8>ACDEEE
@2109942/1
attaaaactaaactaaaactacttcttatgatttaaagtcgaatattccc
+2109942/1
CCCFFFFFHHHHHJJJJJJJJJJJJJJJJJJJJJJJJJJJJJJJJJJJJJ
@2627990/1
cacttcacgacgcttcagcagagtgcacacaatggtgaactggcgttcat
+2627990/1
CCCFFFFFHHHHHJJJJJJJJIJHIJJJJJJJJJJIJJJJJJJJJJJJJJ
@3648105/1
ctcagcatggtaagaaggtggcggccagaatctagacatgcacagctctt
+3648105/1
?@@DDDADHFHBBGH<EAFA;F<FBBBED@G@@DHCB>FGGIGGEGHGGH
@6717231/1
ccacagttccagtctcaggcacattgccattagtagactgat
+6717231/1
?@@DD;ADDF?CACBEGGEC=@FHIGII@HEHF:?C9:CC9?
@6717247/1
cttcatggccgaggttggggcggcgcgggcatgtgagtgttggtaaatcc
+6717247/1
@BCFFFFFHHHHHGEGHJIJJJIJDDDDDDBDDCDDDCCCDBDDDDDDDD
@7735851/1
tgtacattgaaaataaaaataaaaaaaatagcaggggttattgttatgtc
+7735851/1
=:1BDFADHDDHHGHIIIGFHGHHGGBGCGHGGGIEG?@GICHHIGGHGG
@2628201/1
tgacgcaagaagtaccagaaacgggacttagccacaatctggtctgg
+2628201/1
@@CFFFFFHGHHHIIJJIIGJJJJJJJJJJJJJJJJJJJJJJGIIJJ
@6210403/1
gtcagctgttccacttcatcatcagggatcttgccgtcattgcagacggt
+6210403/1
@@BDFFFFHHHHHJJJJJIJIIJJIJJIGHIIIJJJIJJJJJJJJJIJJ@
@2628322/1
gggcagtgctggggactccgggcgcagcaccagtcgtgctcgcagccgcg
+2628322/1
BBCFFFFFHHHHHJJJJJJJJJJJJJJJJJJJJJJJJJJJJJHFFFDDDD
@6717412/1
agcgggtcggacgagccgtgccttttattgcttggtgagacacgagataa
+6717412/1
@CCFFADDHHF>FGIBHGIIIIIIIIGGIIIGHIG@EGFFFHHFFDCDED
@7736046/1
cttcatccagaggcaagcgctccaagttgcttgga
+7736046/1
@@@DD4DAD?FHHGHHAFHICHHIAHGHIIIIHIG
@7225650/1
cgttgatgtcgcaagatagtgagacattcactttttagtcataatcttca
+7225650/1
CCCFFFFFHHHHGJJJJJJHIIIIJJJJJJJJJJJJJJJJJJJIJJJJJJ
@3648625/1
cgctaatcggtatatcatgacgccgagtattgcccgatccaagaaagtaa
+3648625/1
CCCFFFFFHHFHHJJJJJJJJJJJJJJGHIJJJJJJJJJJJJJJJJJDHI
@46934/1
gttgaggcgcttgtggtggtgcacgcgcttgggcagagggaatctgattg
+46934/1
BBCFFFFDHHHHHGGIJJGHHIJJIJJJJJJJJJJJIJJIDHHHFFFFFF
@6210882/1
gccagatgccaaagttcttgatcttcactg
+6210882/1
18?DA?D;?<D<C@<2CCE:<AF@D@EEE9
@47101/1
tgacatgaaacaaacactaaatgtaaatttaagcatcccacaatatattc
+47101/1
@@@DD?DDHDHFBFFHII@BCBFAEDGIIIECGHACFHC>HIHIIGCGCH
@47136/1
gttggattttacaaagtttaccagatacattaacttcctatcaaatatag
+47136/1
CCCDFDDEFHF?FGGE@@CIEHGI?HHEFHIIEHGIEG>GHHIICGEIIE
@6211237/1
gtcataatcttcagatactccaaagcattctgggctgcagatgactgtgc
+6211237/1
@@@DDFFFHHGHFIIJEIEIGHHIIJJJJJJJHIJIJJJJJGHIJIJHIJ
@6211267/1
cgcctattaacattatcatcgttctcagcatggtaagaaggtggcggcca
+6211267/1
@CCFFFFFHHHHHJIJIJJJJHIJIJJJJJJJJHIJJJIIJHIJJIIIJI
@47368/1
ccagaaatttcgcacgctcgactaacattacctcgaaggcgcggcgtgcg
+47368/1
C@CFFFFFHHGHHJIJJJJIIJIIIJJIIIJJJJJIIJJIJIIHFD8?BD
@2629472/1
ggtacatgttgtgtacacctgagcgagactcataacgcagccagatgcca
+2629472/1
CCCFFFFFHHHHHJIJGHHIJJJJJJIGIJJJJJJIJJJIGIJJJJJJJJ
@6718417/1
gcagcctccgattgagtttgtgatggtgcctctgtaggagtttcgggctc
+6718417/1
CCCFFFFFHHHHHJHIHIJJIJJJJJHHIJJJJJJJJJIJIIJJJJJJJJ
@3649777/1
gttgtggaactgcttcacctgtggccggcggcacgcagacgccttgatga
+3649777/1
CCCFFFFFGHHGGIJJJIJJIJJJJIJJIIJJFJGHFFCEDDDDDDCDDC
@7226639/1
gtttattttgtttttctctgtgatctgtttcttggcatctatagatgtcg
+7226639/1
CCCFFFFFHHFHHJJJJJJIJJJJJJJJJJJJJIJJJJJJJJJJIJJJJJ
@7737055/1
gcttggtacaaagcaaaggtcgggcagttcgtcaac
+7737055/1
@@CD??BDA4CFDDBHI>GFG8CDHIEBF>FHFGGG
@7226767/1
aagatgaagaagaggagcaaatggaaaaaaaaattggtgaaaagaatcac
+7226767/1
CCCFFFFFHFHHHIJJJJIJJIJJJJIJJJJJIIIJJCGIIJJJJJJJJG
@2629902/1
cgttgtattcagctggtggagcagatatagcggtggaggggaacacagtt
+2629902/1
@@CFDDDDHHDFFIGGFGIE?CHGGGCHH<B6?FADHGCE>FHIIIEGFG
@48024/1
ggtgctgggcctcttgtatgcgaaggtgttgaggcgcttgtggtggtgca
+48024/1
@@?DDDADAADFFGGIEHIB@GFE@@GDCDH@FEIAFDEH=8F@;F4;;=
@2630143/1
gtttgtctgttcgtctgtgcgcgctaatctcagaaacggctgatccgag
+2630143/1
CCCFFFDFHFHAFIGGICFHBHGGHJJGIJJIIGGIIIAHGG@FGHI@@
@7227007/1
gcaagaagtaccagaaacgggacttagccacaatctggtctggagagaag
+7227007/1
@@<DDFFFHFHHHJIJJJJJGHIJJJJJJJJJJJJJJJHIJJJJJIJIJJ
@1596183/1
cgacgtgattctttaatttgacataacttttttatttatgaaccgattga
+1596183/1
C@CFFDFFHHHHGJJIGGJJIIJJJIHFGIJJJJIJJJJIJJGIJJJJII
@2111856/1
tgcatacctgccatgcgctggtaagcgctatggactgctgccaattcact
+2111856/1
@@@BDDDDFHDHHIGGGIIIIFDHIFIBHGIIGEBFBBFEBG@EGGGIII
@5182923/1
ggttcaaattcaaataaaatcactctgcaatcctgcctcacatga
+5182923/1
=@1A:B8B:D:C<<<ACACCC<<ECCB>HBHA9F9?:?F?F?FE?
@1596588/1
gttggagcttggtacaaagcaaaggtcgggcagttcgtcaacaagacatt
+1596588/1
@BBFFFFFHHHHFGIIIJJJJIHHIHHGIJJJJJJIGIJJJJJJIJJJIJ
@5183088/1
gccagatgccaaagttcttgatcttcactgggctcttctctgggatttcc
+5183088/1
@@@DBDADHHGHFICCEHHIGIGE<EHIIG9FHG@FEGIG@BGHAFH<<F
@3139171/1
gtcgagtagagccttagctgcggaatgcttagcttccttcttagagcgtc
+3139171/1
CCCFFFDDHHHHHIGGIJGIJJJJIJJJGIIJJFGIJJJJIIIJJGJJGH
@3650867/1
ccacaatctggtctggagagaagatcctcatcttgtatagaggaggcttg
+3650867/1
CCCFFFFFHHHHHJJJIIGIGJJJJJJJJIIJJJJEHJJJJJJIJJJJJ@
@6212868/1
ctcgctgcttggccatcttcttgttcttgctgatgacggtagccgtgtgt
+6212868/1
@@@DDD?:D?F?D@BGHHI@FHICHHHIIEHGHGHGI=:?:03?@?FHIC
@564863/1
attgaaagtgcgggggtgacatcggacttaatacaaggaaactgttt
+564863/1
CCCFFFFFFHHHHJJJFHIIJJJHHHFFFEEEEEEDDDDDDDDDDDD
@6212988/1
gtacgaagcattgtctgtttataaaataattaacaactaatgttttccaa
+6212988/1
?@@DDBD;DFHHHGIEIEEHEGDHIGGH<F@BBEDFEFGFHGIGGHEGAD
@3139436/1
gctacacttcttgacatagtactcttccctcgtgttcttcaatgggttga
+3139436/1
CCCFFFFFHHHHHJJJJJJJGJIHIJIJJJJJIJIIJJJJJJJJIIGHII
@1596959/1
gccttagctgcggaatgcttagcttccttcttagagcgtcccgtacccat
+1596959/1
BBCFFFFFHHHHHJJGIIIHHIIJJJJJJJIJIIIJJJFHIJJFHIJJJI
@565380/1
gccagatgccaaagttcttgatcttcactgggctcttctctgggatttcc
+565380/1
CCCFFFFFHHHHHJHIJJJJJJJJJJJJJJJJJJJJJJJJJJJJJJJJJJ
@2631284/1
gtgactacaaacggcgctatataacaaaacaattcatttcatatatactt
+2631284/1
@@<DDDDDAFBFHE@8EEGHIAGA?DGDHIGGI89DGD@FFAGIIEEBFF
@7228442/1
ggtacatgttgtgtacacctgagcgagactcataacgcagccagatgcca
+7228442/1
BCBFFFFFHHHHHHJJFFFHIIJJJJJJJJJJJJJJJIJJIJJJJJJJJJ
@2631683/1
ctgctgtctgtggagctgatgcttgctgggcctcagctgttggagctggt
+2631683/1
CCCFFFFFHHHHHJJJJJHJJJJJJJJJIJJJJJJJJJJJJJIIJJJJJD
@3140392/1
gcctcttgtatgcgaaggtgttgaggcgcttgtggtggtgcacgcgcttg
+3140392/1
CCCFFFFFHHHHHJJJJJFGHHIIIJIJJJJJJJJHGHHHIJJJJJHFFD
@1087049/1
ctgcggggatatttccagactttcccgactgctcctttttgtcagcacag
+1087049/1
CCCFFFFFGHHHHJJJJJIJJJJJJJJGIJJJJJJJJJJJIGHHHHGHFF
@3652176/1
tgatgaggttcaccaagctagtggcgttgatgtcgcaagatagtgagaca
+3652176/1
?<?DDADD:CF>BB?CC=G?AFHCHAFGDDHHFHAGFFHGHEG?DCGBAB
@4669029/1
cttgtatacaaattatttctcccatc
+4669029/1
@@@DDD??:A<<:A4<EAHA?E9A<A
@3652235/1
gtgtacatttcgagagaacaaattacattcacttgacatcataatacgat
+3652235/1
@@@DDADDDBD8A<:1<EFC@GHIHA?HA@@9E?:@CGGBB?BBFEGECF
@5184646/1
accaaatacttgatatcgcatatcgatatgatttcaaaccatacaaacgt
+5184646/1
CCCFFFFFHHHHFFFFHIIIJJJJIJGIFGIJIIGFGGIIJCEGGGHJI?
@4669283/1
ctatagaggctgtcactgcagcaatgctgggaacattcgactgatccggt
+4669283/1
@@@DDD>DBA:ACCFB4E>FB@FF@EHIGHHE?@?CF<4:B@FFHCB2?.
@1087433/1
gtggaactgcttcacctgtggccggcggcacgcagacgccttgatgacct
+1087433/1
@?@DFFFFF?FHFGGICHIIGHIGGEGHGGBEEHGF;BAABDDCDDCC:>
@3652591/1
ctcatcttgtatagaggaggcttgggctcgctctccgaagggagcttgcg
+3652591/1
;@?:A=DDDFFDFBEEFFEE1FGDFC3EBCDFEG3DFGE<F>;FEEFECA
@2112101/1
gctgcagatgactgtgcatccttgctagtaagtcctgagccatagcaaac
+2112101/1
CCCFFFFFHHHHHJJJJJJJIJJJJJJJJJIJIJJJJIIJJIJJJJIJJJ
@48058/1
ggcatagtaggtaggcgtagggtaagacacggatcgcatacaccgtgaat
+48058/1
CCCFFFFDHHHHHJJJJIJJJJGHIJJJJJJJJJJJJJJJJJJJJIJJJI
@48127/1
cagcatacataataaaattagaggaagtaggtgctgggcctcttgtatgc
+48127/1
CCCFFFFFHHHHHJJJJJJJJJJJJJJHIJJHIJJJJJJJJJJJJJJJJJ
@6214815/1
atcctaacttcgcaaccactaattccagtgataaattcactctagcacgt
+6214815/1
CCCFFFFFHHHHHJJJJJJJJJJJIJJJHIIJJJJJJJJJJJJJJJJJJG
@6719431/1
atataatcttaccaacgttatttggttcaaaatttgataataaatattgc
+6719431/1
<??DDDDDHDFF;EBAAGH9FFHEEAF@H9?1??E?GFHGC9CBG@FE4B
@5698942/1
tgttgaggcgcttgtggtggtgcacgcgcttgggcagagggaatctgatt
+5698942/1
@?@BDDAB:8@<?C2AF9:1C:?DFIIEFFA;BFI@;;=;8/???BD3?>
@6214868/1
atacataataaaattagaggaagtaggtgctgggcctcttgtatgcgaag
+6214868/1
CCCFFFFFHHHHHJJJJJJJJJJHJIIHIIJJJJJHJJJJJJJJJJJIIJ
@1087938/1
tgaatacaagatcgtggggtgggcccaccaggccgttacagatgaactcc
+1087938/1
CC@FFDDEHHHHGII@FHBH:@GGH<FFHFBCDHBBFDGICIDAEHEEEC
@7230184/1
gagaagatcctcatcttgtatagaggaggcttgggctcgctctccgaagg
+7230184/1
@@@FDAFF<DBFHGIGEHHEHAIHDHCEGHIGFCHHDDGEGHIGCHFEAH
@6719789/1
ggcagttcgtcaacaagacattactagctgagaatatttttttccgttta
+6719789/1
@@@DFDDFGHHGGJJIGGGHEH@HI?FEEEGIHGIIJJJJIIIIIGHCGH
@5699312/1
caggcataatgccatattcaaatgggaagtggtgataaagataagtatag
+5699312/1
@CCFDFFFHHDHFEHGJJIGHIJJIIHGHHIJGHHIJIJJJJFGCFIHII
@6215339/1
gtagcactgagtgacggcacctccgacactgaggtcacggtactcgcgg
+6215339/1
=?8A:B?;:AACFHEAH<EBHGHBGDHHIGIHCEHGCG@F1BF;=@/49
@6720141/1
cgacgacactgtacagttagaaatgttacaacctctatactttgcattaa
+6720141/1
CCCFFFFFHHHHHJJJJJJJJJJJJJJJJJJJJJJJJJJJJJJJJJJJJJ
@4670562/1
cgacataacaataacccctgctattttttttatttttatttttaatg
+4670562/1
:?<:B1?D?DD?DEBEBAE7EF@AFBE>ED<DDDED4?<DD=BCCB4
@7738698/1
gtcgtcttctacttctgcttctggcacatcaggagaagttggctcctcaa
+7738698/1
@C@FFDFFHGDDFHEFEFHIIIIEAFHIHIGGIEHBGH@DHIIIIIHGGI
@4149028/1
tgtcaactgaagcgacctgaggtggttcttcaacttgggctagcagggaa
+4149028/1
CC@FFFFDHDHBFH@EHHIFHH?EH@FHHIIGECFHGIEFFEGIIGIIFG
@6720229/1
ggttcaccaagctagtggcgttgatgtcgcaagatagtgagacattcact
+6720229/1
@@=;BDFDHHGFHEGCFHIGIIIGIGHIEGDHIIGGIDFBGHGGECGGII
@2113318/1
cctcttcatggtgccacagtgagtgatttcaattttgagacctttgattt
+2113318/1
@CCFFFFFHHHHFIJJIIJJJJIFHGIJJJEGIJJGJJJGIJJJJIDHIJ
@6215830/1
caccttgtggctgtgacttgtagtcaaggtggagattttactatctttca
+6215830/1
CCCFFFFDHHHGHHIIJJJJHHIIHIJJJEGHHIDHIJIIHIJJFHHIJI
@7739221/1
gcccattttcacaggcaagggatcctaacttcgcaaccactaattccagt
+7739221/1
@@@DBDDDHH>F?:CEGFB7CGHIGE@DHG@B=AGBA@HI9?DBFG<?80
@2113695/1
gcgtcccgtacccatagcaacaagatcagcgactgtcacacggtagcgga
+2113695/1
CCCFFFFFFHHHHJJJJJJJJJJJJJJJJHJJJJJJJJJJJJJFHJJJJF
@3654501/1
ctgatagagacgatttcaccagtggtcttcttgaacttcttcaattgacg
+3654501/1
CCCFFFFFHHHHHJJJJJJJJGHGIIJIJJJJIJIJJJJJJJHJJJJJIJ
@1598637/1
ggaggcttgggcctgttttggtagcggcggcgcggtccgtgtggagcatg
+1598637/1
CCCFFFFFHHHHHJJGIJJJJFGHGIJIIJHF8?D?=BDBBBDDDDCBDD
@3654930/1
gcgatgttttacaagggcaggttgaactcacaccattcaatttaaaagaa
+3654930/1
CCCFFFDFHHHHHJJJJJJJJGHIJJJJJIJJJJJJJJJJJJJJJJJJJJ
@50120/1
gtcggtcaccgaaggcggcggccgcattcggtttcacagaaaccgaatta
+50120/1
CCCFFFFFHHHHHJJJJJJJJHHDDDDDDEDDDDDEDDDDDDDDDDDDDD
@7232185/1
tcttggttgaacggaactccaatcctttactcgaatagtcttttctaact
+7232185/1
CCCFFFDFHHHHHJHIJJJJJJJJJJJJJJJJJIIJJJJJJJJJIIIIJJ
@3141597/1
ggcagtagacacacgcctgtgtaaatattcagcaaattcgtcctgtggag
+3141597/1
?@;DD?DDFAF?>C??@@F3?FC<FB9?E449C9;?FHGEDDFEG?BCB@
@2633335/1
gttaagaggtgttacctgcaacttggccaggtta
+2633335/1
?;@DD>D3:2A:<F:<<2<?FDF>@?@FFB@?EC
@1599459/1
ctgagcgagactcataacgcagccagatgccaaagttcttgatcttcact
+1599459/1
CCCFFFFFGHHGHGIJJIGIJIJJJJJIJJJJJIGDHHIJJIJJJJJIJJ
@7232595/1
gtggattttaatgttattattacagcatacataataaaattagaggaagt
+7232595/1
@?@FFFDFHFBDHEFAFHHGIIJEIGIJGIEIEEIGGCGD@GDGIGHEI?
@3655783/1
ggagcaaatggaaaaaaaaattggtgaaaagaatcacaagtaagatactg
+3655783/1
CCBFFFFFHHHHHJJJJJJJIJJJGHJJJJJJJJJJJJJJGHJJJJJJJJ
@1599703/1
ctccaggtcgctggccttcttctcctccgtgtgctggtagatcagctcca
+1599703/1
@@@BFFBDFDADHG@FGHIEHHHFFHIIIFDHIGIGGBFG>GBAHIIIGI
@6217731/1
gccgacagttagaatttaaaagaaacaccttcataataaggaccaa
+6217731/1
B@CFDFFFHHHHHJJJJJJIIJJJJIJJIJJJIIJJJJJJJJJJJJ
@567836/1
aactgcttcacctgtggccggcggcacgcagacgccttgatgacctccac
+567836/1
@@@DF;DDFFFHCGCGGGGIDHIEIBHHBHGGGDFCCBCCCCACCCCBCC
@3142053/1
ctctatactttgcattaaaataatgcccattttcacaggcaagggatcct
+3142053/1
@@CDFFFFGHDFHIBGHJFIJGIJGEHGGHIJIIJIGGDGHCDDHIJJJJ
@6217872/1
gttcgacatcgatataacaataacccctgctattttttttatttttattt
+6217872/1
@@@D?;;@FH?FHIHIIIIHHIIIIIIGCHICGDHIIIIIGHIIECCGHI
@2633913/1
gtagcactgagtgacggcacctccgacactgaggtcacggtactcgcggt
+2633913/1
CBCFFFFFHHHHHJJJJJJJJJJJJJJJJJJJJJIJJJJJGGJJJJJHFB
@5186312/1
gatggagtgagcacgggctctgtgcctggctcccatgtcacggtagcact
+5186312/1
@@@FFFDDDHDFHIIGIDGHIIIIIIIHBHGIGHIGIIGGHGEFGIIIIG
@6218275/1
gtgcttcgggcttcaacagcttgttagcttgccattgtcctttcctagga
+6218275/1
CCCFFFFFHHHHHJJGJJJJJJIJJJJJJJJJJJJJJJJJJJJJJJJJJH
@3142535/1
tgtcgccattcctagtacggtatctcccacacgtttcacttcagcat
+3142535/1
CCCFFFFFHHHHHJJIJJJJIJIJJJJJJJJJJHIJJJJJJJJJJJJ
@5186972/1
ctctatactttgcattaaaataatgcccattttcacaggcaagggatcct
+5186972/1
@@CFFAABFBDFF<FFHGEHIGIGIIIIGIGGIIIII<@FFHIFCEHGBG
@5186983/1
ccacataagtaacttcaaatgattgctcagatgcaatttcttgcaagaat
+5186983/1
CCCFFFFFHHHHHJJJJJJJJJJJJJJJJJJJJJJJJJJJJJJJJJJJJJ
@2634525/1
ggaggcttgggcctgttttggtagcggcggcgcggtccgtgaggagcatg
+2634525/1
CC@FFFFFGHHGHJGFHIJGGHIIJJGGIJI>9/;22;78?8<A>?<83>
@1089059/1
gatttctatttcccaattaaaccttatattaatacaatggtgactattaa
+1089059/1
@@CFFBDFHFFHHJJJIJJIIHEIJIHIJIGIHHGCBHHGCCFHIIIIJJ
@1600805/1
tgtagctttaaggggatctgctgtctgtggagctgatgcttgctgggcct
+1600805/1
@@@DDFADFHFD>FFFHGGIIIGHFHEHGG>FHEIGHIIIGDGGCCEAFG
@6721249/1
tggtcttcttgaacttcttcaattgacgcaagaagtaccagaaacgggac
+6721249/1
CCCFFFFFHHHHHJJJJJJJJJJJJJJJJJJJIJJIJJJJJJJJJJJJJJ
@7234057/1
gcactgagtgacggcacctccgacactgaggtcacggtactcgcgg
+7234057/1
@@@DD<DB2AFDHAHHEHGEGIA@FGHEIEHBFDBFFHBBGE=BHH
@4671499/1
cgcgttaactgtcaacattacccca
+4671499/1
??@ADDDDHHBFFGE@FHGC<33<C
@50204/1
tgcggagattaatggtataagcatagaatgttcgacgtgattctttaatt
+50204/1
CCCFFDDDHHHHHIJGHIJJJJJJJJJJJJFIJJJJJGIJJJJJJJIJJJ
@50318/1
atttaaataactaatttaataataaagccggccttgattttataatttag
+50318/1
CCCFFFFFHHHHHJJJJJJJJJJJJJJIJIJJJJJJGJJJJJJJIJJJJG
@50396/1
cttccctggcaatacaacaacgacaagctgcaactgtacgaatgtgctct
+50396/1
CCCFFFFFHHHHHJIGIJJJJJJJGJJJIIJJJIJIIJIIIIJJJJJJJJ
@3657243/1
gcggagattaatggtataagcatagaatgttcgacgtgattctttaattt
+3657243/1
@CCFFFFFHHHHHJGHIJJJJJJJJJJJJHIJJJJIHIJJJJJJJJJJJJ
@4671899/1
gcctcgcgggtgggtctggcatggtgcctagagggacgggagtccatcca
+4671899/1
@CCFFFFFHHDFHJIIJJJJJJJJHGIJJIJJJJJIJHFFDDDDDDEDDD
@4671917/1
gtcatggtagcactgagtgacggcacctccgacactgaggtcacggtact
+4671917/1
CCCFFFFDHHHHHJJJJGIIJJJJJJJJJJJJJJJJJJJJHIJJJJFHJJ
@4671970/1
gggaagggttttttaaactcatgttttcatggtacca
+4671970/1
@@@FFFFFCFDHHIEE@FHB<CECCFIGEFHEGEGIG
@6219556/1
ctgattccacattaataatagggatgatgactaatgactatatttgtcca
+6219556/1
CCCFFFFFHHGHHJIIJIGIJIIGJJJJIIIJJGIJGIJGHGIJJIJJJJ
@2114966/1
gcatcctcgctagtaagtcctgagccatagcaaacagccactggcaatgt
+2114966/1
CCCFFFF3CFHHHHHIJHIJJJIJJJJJIIJJIJIJJIJIJJIIIJIJJJ
@7234904/1
gggaggggggagggtcattcaatgtctccttccgtcttgggtgaggcata
+7234904/1
@@@ADDFFHD5BBD8>BCEEEDDDDDDCCDDDCDCBDDDDD8:BBBBDDC
@7740693/1
catcattttgtcaacgaactcttctgaagtatttgtttaca
+7740693/1
@CCFFBFBFFDHHGIGBGIJEIIHJJIJJHIJJJJJJE<H?
@6722290/1
gcgtcggttgcggaatcagcctcgcgggtgggtctggcatggtgcct
+6722290/1
@@@BDDDDFFDFHJGHIICGIGIGGHGGAEDDACCCDCDDBDDDDDC
@51273/1
gtgaaaagaatcacaagtaagatactgcaaacatgccagttataaagcat
+51273/1
CCCFFFFFHHHHHJJJJGHJJIIJJJJJJJJIJJJJJJJIIHJJJIJJJH
@2115673/1
ctaagtgagtatacatctattaaattcaaacgcagagctcattatgttga
+2115673/1
CCCFFDEFHFFHFJIIJJJIJJJJJJJJJJJJJIJIGIJJFIJJJJHIIE
@7741209/1
gcttcatctctctcccgtagcttacgcatctcgtt
+7741209/1
@@@DDDD>DD82AFCF<CGFIEFDEGIIIIIIIGF
@6220717/1
cgagcaagtagttcttgaagcacagacacaggtgtcttcaacggaag
+6220717/1
@@@DDDBDA4<2<EFDG?CA<CGFFFEFB;EE:EG@FFGIIFFIEFE
@6220833/1
ctgtgacttgtagtcaaggtggagattttactatctttcaagtcggcata
+6220833/1
BCCDFFFFHHHHHJJIJJJFGGIIHGJJJIJJJJIIJJJJJIIJJJJJJI
@51917/1
ctgcagatgactgtgcgtccttgctagtaagtcctgagccatagcaaaca
+51917/1
CCCFFFFFHHHHHIJJGJJJJJJJJJJHJJJHIJJJJJJJJJJJJJJJJJ
@2634707/1
gcagcatcttgtcgagaacatgaagccgctttggtttacgttccag
+2634707/1
@CCFFFFFHHHFHGIIFIGIIIJGIGIIIIJIIFDGIJFIIIJEDH
@2634736/1
cgtcattcgatatcttctgtagctgctgtgtgaagttcttcaaagcgtct
+2634736/1
;@@D;DDDFFBBDEFHGDGFEIEGCCEHBFCCHGHCE<FEBB?DHDHDHG
@51954/1
gttggtcttggttgaacggaactccaatcctttactcgaatagtcttttc
+51954/1
CCCFFDFFHHHHHJJJJJJJJJJJJJJJJJJJJJJJJJJJJJJIJJJJJC
@3659228/1
ggcctcttgtatgcgaaggtgttgaggcgcttgtggtggtgcacgcgctt
+3659228/1
?<@DDDDDFFFFFIFF1CG<C<FFCGFFFFFEFEIDFIA@F@8CAEFFBC
@6221311/1
gctttttccagatccactcttgctccatggtccaggagcagcagcgtgcg
+6221311/1
B@BFFFFFGHHHHIIJJJJJJJJJJJJJJJHIJJJJGIIJJJJJJJFHFH
@3143140/1
gcaagaagtaccagaaacgggacttagccacaatctggtctggagagaag
+3143140/1
CCCFFFFFHHHHHJJJJJJIJIJJJJIIJJJJJJJJJJIJJJJIJIJDHI
@4152582/1
ttcttctataacgctcgtcgatatcaaacagttcaagtcattgttcttaa
+4152582/1
CCCFFFFFHHHHHJJJJJJJJJIJJJJJJJJGIJJJJIJJJJJJJJJJJG
@3143230/1
ctgtatttcctcttcatggtgccacagtgagtgatttcaattttgagacc
+3143230/1
BCCDDFFFHHHHHJJJJJJGJJJJJJJHHJJHHHJJJJJJJJJJJJJIJJ
@3143262/1
ctggtggcgcggtgcatgtagatgggcatcccgctgatgtgacgcaccat
+3143262/1
@C@FDDBFFDFFDEGGIIFHGGHGGIIGIJIJJJIGIGIHHGCGIIIFHG
@569413/1
gcaatttcttcatgtgtggtcattacactccaatctatatcgtaaccatt
+569413/1
CCCFFFFFHHHHHJIJHIJJJJJJJJJJIJJJJJJJIJJJJIIJIJJJJJ
@569423/1
ccagtgataaattcactctagcacgtagttctcagcttccctgcaaagtt
+569423/1
CCCFFFFFHHHHHIIJJJJJIJJJJHIJJJJJJJJJIJJJJJJJJJJJIJ
@4152743/1
cttgtattcaaaagaaaacctagaatcac
+4152743/1
=8?D:ADDFFFDFFEFD;FDE?ACCC<D@
@7236517/1
gtcactctgttgcgaatatatgaagcgtgagacaatgcctccaataagaa
+7236517/1
CCCFFFFFHHHHHJJJJJJJJJJJJJJJJJJJJJJJJJJJJJJJJJJJII
@569553/1
ggcagagggaatctgattgtgctgttgtggaactgcttcacctgtggccg
+569553/1
CCCFFFFFHHHGHIJJIIHHHHIJHHHIJJIJJIIJJJJEIJIGHGCHII
@2635358/1
ggtttgcttacagccattcccaactgtcctccggtactaacgatcaaatc
+2635358/1
@@<DDDFFHHHDHJGHIIJJIIIJJIJJJCHHIIHGGJJJIEEHJDHGBC
@3143600/1
atcaatttatcttcaaatgacgacaccacagttccagtctcaggcacatt
+3143600/1
CCCFFFFFHHHHHJJJJJJJJJJJJJJJJJJIJJJJJJJJJJJJJJJJJJ
@7236928/1
gtcgaacattctatgcttataccattaatctccgcaactatttgacggat
+7236928/1
BBCFFFFFHHHHHJJJJJJJJJJJJIJIJJJJJJJIIIIJJJJJIJJJGG
@6221804/1
attcaatttaaaagaaactgggtgcgtgcaggatcctcgtcattgcctgg
+6221804/1
;?@FDDDFHHDFFHIBBFHIIGAFEGFHGCA;?DGGG?GHGE@GIGGCHA
@2635572/1
gttgtgtacacctgagcgagactcataacgcagccagatgccaaagttct
+2635572/1
CCCFFFFFHHHHHJJJJJIJJJJJJJJJJJJJJJJJJJJJJJJJJJHIJJ
@570544/1
ctcatcttgtatagaggaggcttgg
+570544/1
@@?BBDDD?:=A<CGIIDB6FA;F8
@2636027/1
cacgcaatcggcaacggacttatctgcaacagcttgagaatgcacgtaca
+2636027/1
CCCFFFFFHHHHHJJJJJJJJJJJJJJJJJJJJJJJJJJJJJJJJJJJJJ
@6222398/1
ctgcaaagttaaccatcttgtattcaaaagaaaacctagaatcactggtt
+6222398/1
CCCFFFFFHHHHHJJJJJJJIJJJJJJJJJJJJJJJJJJJJJJJJJJJGI
@3144292/1
gtcctaacgaaacagcgcaaatgagaaagctatctatttcaaataaaggc
+3144292/1
CC@FFFFFHGHHGIHGGIGGIIJGHGGHIGIJIJIJJJIJJDGGIIEIIG
@1602734/1
gcgatgttttacaagggcaggttgaactcacaccattcaatttaaaagaa
+1602734/1
???D>D=:23C<4CAEE13@:2ABFB1?EE;?D1D<?::?9?B>@>DB1?
@570819/1
tggatggagtgagcacgggctctgtgcctggctcccatgtcacggtagca
+570819/1
@@@DDD;DFADHBEGII<GGIEEGIE@FHIFIII1DBFGGDDGHICCHEH
@6222526/1
ggcctgttttggtagcggcggcgcggtccgtgaggagcatgctcgccatc
+6222526/1
CCCFFFFFHHHHHIIJJJJJJIIBBD<?BBA@@BDCDB@DDCDD@@DDDD
@2636254/1
atgtcgaacccaaaaatgtaattaactttttttttgtctgtttgtctgtt
+2636254/1
@C@FFFFFHHHHHJJJJJHIJIJJJIHIJJJJJJJIHGJIJJJIIJJIHH
@7238099/1
ctgtttttaatttgtgctccaaattgtatctgacgacgcattgaatctga
+7238099/1
@@@DFBDDFFHHFEHBFHIGCHEGHICHFHHIGGGGGGFGGHFEGHIIJH
@5703422/1
tatcggccgagcgcttcggtactgttgtggaaatagtgtactataagtcg
+5703422/1
@B@FFFFFHHHHHJJJJJJGJJJJIIJGIJJJJJIICFGIJJJJJJJGIJ
@4153119/1
gcacaaagttgaagtccttgttgttaagaggtgttacctgcaacttggcc
+4153119/1
CCCFFFFFDHHHHJIJJJJIIIIJHJJJIJJCGFHIJJIJJIIJJJJJJJ
@4673614/1
agcatacataataaaattagaggaagtag
+4673614/1
?@1DDDDDFFFFB4EFFIEEE?<3333AB
@4673638/1
cagcttccctgcaaagttaaccatcttgtattcaaaagaaaacctagaat
+4673638/1
CCCFFFDDHHBHAGGGIHGBFGHIJJCHH9E9AEG9198?CDGFBBAGEF
@3661080/1
agcactgagtgacggcacctccgacactgaggtcacggtactcgcggtac
+3661080/1
CCCFFFFFGFHHHIJJJJJJJJJJJJJJJJIJHIIJJJHIIJJJJJHFEF
@7238609/1
gggtaatccacttatcgagaaaggctataaaacatcactttcagataaat
+7238609/1
@@@BDDDDHHGHHIGIFHIIGGIGIJJIEIJJGGHIIJJIJJJIGIJJJI
@5703941/1
gtcttctttgacgggcacaacgtacatacaattgactgcaccttcaaacg
+5703941/1
CCCFFFFFHHHHHJJJJJJJJJIJJJJJJJJJJJIJJJIJJJIJJJJJJJ
@7742250/1
aaagataagtataggctcaaaacctaacgacatcaatcaccagcttaaaa
+7742250/1
CCCFFFFFHFHHHJJJJJJJJJJJJJJJJJJJJJJJJJJJJJJJJJJJJJ
@2117120/1
cggtagcactgagtgacggcacctccgacactgaggtcacggtactcgcg
+2117120/1
BCCDFFFFHHHHHHIJJJJJIJJJJJJJJJJJJJJJHJJJJJHIJJJJJH
@6223706/1
ccagtggtcttcttgaacttcttcaattgacgcaagaagtaccagaaacg
+6223706/1
BCCFFFFFHHHHHJJJIJJJJJJJJJJJJJJIJJJJJJJFGIJJJJJJJJ
@7742414/1
gtggattttaatgttattattacagcatacataataaaatta
+7742414/1
??@DDDFFHFFHABFHIGGIGGGI@EGG@CE@C?FFD?FBH<
@5704490/1
cttggttgaacggaactccaatcctttactcgaatagtcttttctaactt
+5704490/1
CCCFFDFFHHHHHIJJJJJJJJJJJJJJJJJJJJJJJJJJJJJJJIIJIJ
@5704589/1
cacagttccagtctcaggcacattgccattagtagactgatcagccggag
+5704589/1
CCCFFFFFFHHHHJJIJJJJJJJJJJJJJJJJIIJJIIJJJIJJJJJIJI
@2117405/1
gcgtcgcttgcggtatcggcgtcgcttgcggtaccggcgtcggttgcgga
+2117405/1
CCCFFFFFHHHHHHIJJJJJJJJJJJIJJJJHFHHFFDDDDDDDDDDDDD
@5704868/1
ggtagcactgagtgacggcacctccgacactgaggtcacggtactcgcgg
+5704868/1
@@=DD>DDHFHHACADEIIIGGEIHIEDGHIIHIIIIFIIHHGGIIIIFE
@6224255/1
ggcaacatcttctttggtttgtcaggcgtaatgctaacgtcatagcgata
+6224255/1
@@@DDD>DHHHFHGGIIFGHIIC?FEGEHGEHHHIGEFHIGIIIGDEEHG
@5705096/1
tggagctgatgcttgctgggcctcaactgttggagctggttcagcctttt
+5705096/1
C@@DFFFFHHHHHIIIIJJIJIIIGIJJJGGHHIIJIJGGEIIGAHICHE
@53364/1
gcaacatcttctttggtttgtcaggggtaatgctaacgtcatagcgataa
+53364/1
CCCFFFFFHHHHHJJJHIJJJJIJJJJFHIJIJJJJJJIJJJIIJJJJJJ
@3662190/1
agcactgagtgacggcacctccgacactgaggtcacggtactcgcggtac
+3662190/1
@C@FFFFDFHHHHJIGIDIIGIIEIIJIIGIJBGGIIJHGHJJJJIHBDD
@2117781/1
gtcagttagctttttaatacatctctgtccaggcactatattgcagacct
+2117781/1
BB@FFFFFHHHHHJJJJIJJIIIIJJIHIIJJJJIJJJJIJJJJEHIIIJ
@6224524/1
ggttaatcagactatagttagtatagttataagactcagattgccatctc
+6224524/1
CCBFFFFFHHHHHIJIJJJJJIJJJJIIJJJJJJJJJJJJJJJJJJJJJJ
@53556/1
gctgacagtctcgacccgcggcggcggcatcactatacctcccggcagta
+53556/1
CCCFFFFFHHHHHJJJJJJJJJJJHDDDDDDDDDDDDDDDDDDDDDDDCD
@3662359/1
cttgtatagaggaggcttgggctcgctctccgaagggagcttgcggccga
+3662359/1
@@@FDDFFHHHGDHIIIJI=FHCHIJJIIIII<GHGIJJIIIIIIIEDA=
@6723398/1
gtacacctgagcgagactcataacgcagccagatgccaaag
+6723398/1
:1=AA=2BFFA8@FHFEHACBEHEGGHI6;FBE9?BDDFD9
@6224864/1
gtcttcttgaacttcttcaattgacgcaagaagtaccagaaa
+6224864/1
?@@DDDDD>BFFHGGBBGHIIEEE4CCGHIEI>?CFFCCHID
@7240050/1
gcaccgacgacgacactgtacagttagaaatgttacaacctctatacttt
+7240050/1
???DDD<DDDDA80C@<?:?B?D99?B?DEB<098B@B=;3=CCADII@;
@5705882/1
gtcaaattaaagaatcacgtcgaacattctatgcttataccattaatctc
+5705882/1
@CCFFDDFDHHHGII@EHIJJJIGIIJGIGIJJJJIJIJJJJEHGEHJJE
@2118314/1
acaagaagttatttgttcaaataacttattaaaattaatatgcgtgatga
+2118314/1
CCCFFFFFHFFHHJJIJJJJJIIIIJIGIJJJJJJJJIJJJIJJGHIGJE
@6723945/1
agcaaatggaaaaaaaaattggtgaaaagaatcacaagtaagatactgca
+6723945/1
CCCFFFFFHHHHHJJJJIIIIJFHIJJJJJJJJJJJJJHIJJJJJJJJJJ
@7240574/1
ctcataacgcagccagatgccaaagttcttgatcttcactgggctcttct
+7240574/1
CCCDDFFFHHHHHGGIIIJIJJJIICGIIGGCHEEGAGGGG@GGGIJJIJ
@6225467/1
gtggattttaatgttattattacagcatacataataaaattagaggaagt
+6225467/1
@@@DDDEFHBAFBGFEHHIIGHIBHGGIIECDHCHDB?:EFCGFD9DFF?
@3145135/1
caattgacgcaagaagtaccagaaacgggacttagccacaatctggtctg
+3145135/1
@@@FFDBDDFFDFIGIDGCHGIIIHGBHHIIGHIGGIIIIGHGIBGHIIG
@5706526/1
gcatacataataaaattagaggaagtaggtgctgggcctcttgtatgcga
+5706526/1
CCCFFFFFHHHHHJJJJJJJJJJJJHIJJHHIJJJJJJJJJJJJJIJIIG
@6225603/1
tccatctagcggtcccatactacaaaaacgttgccaattgtccacatttt
+6225603/1
CCCFFFFFHHHHHJJJJHIJJJIJJJJJJJJJJJJJIIJJJJJJJJJJJJ
@5706673/1
ctcataacgcagccagatgccaaagttcttgatcttcactgggctcttct
+5706673/1
CCCFFFFFHHHHHJJJJJJJJJJJJIIIJJJJJJJJJJJJIHIJJJJJJJ
@7240898/1
catcgttctcagcatggtaagaaggtggcggccagaatctagacatgcac
+7240898/1
CCCFFFFFHHHHHJJJJIJJJJJJJHIJJJJJJJJJJJJJJJJJJJJJJJ
@6724279/1
agcatacataataaaattagaggaagtaggtgctgggcctcttgtatgcg
+6724279/1
@@@FFFFFHHHGHIJIJIIGGHIIGJEHIJEEGGIGIDIGIJJIGIJJJI
@7241202/1
ctcatcttgtatagaggaggcttgggctcgctctccgaagggagcttgcg
+7241202/1
CCCFFFFFHHHHGJJJJHIJJJJIIJIJJJIJIJJIJEIJJJGIIIJIJG
@6226085/1
gacgatttcaccagtggtcttcttgaacttcttcaattgacgcaagaagt
+6226085/1
@@@DFFDDDHHFFDCFHHFHIGIIEHIHHIIGIIIEGHIDGGHGDHIIID
@6724631/1
aggttcaccaagctagtggcgttgatgtcgcaagatagtgagacattcac
+6724631/1
CCCFFFFFHHHHHJJJGHJJJJJJIJJJJJJJJJJJJJIJIIIJJJJJJJ
@5707294/1
gcgggatggtcgtttgaaaaattgacggccagccttaacgtacgattcca
+5707294/1
@@@DDD6D=<DDFHIIGEDAEGHC?C?@6@D=FFGDB=CDFGIGGII@DC
@6226350/1
agaggaagtaggtgctgggcctcttgtatgcgaaggtgttgaggcgcttg
+6226350/1
@CCFFFFFFHHHFHIJJJJJJJJJJJJJJJJJGHHJBGHIJIIJEHIJJI
@5190461/1
agtggtcttcttgaacttcttcaattgacgcaagaagtaccagaaacggg
+5190461/1
;@=1ADD8A>?D?DFBDGIDHHFGIIC@HGGEGEF@D:DFGHCEGGIIAG
@5190539/1
ccgacactgaggtcacggtactcgcggtacatgttgtgtacacctgagcg
+5190539/1
C@CFFFFFHGHHHJJJJJGHIIJIGIJHIIJJJJJJJJHIJEHFGIIIII
@2119766/1
cgcgcttgggcagagggaatctgattgtgctgttgtggaactgcttcacc
+2119766/1
CCCFFFFFHHHHHJJJJIJJJJJIJJJHJJJJJJJIJJJIJJJJJJJJJJ
@3146272/1
agcaaatggaaaaaaaaattggtgaaaagaatcacaagtaagatactgca
+3146272/1
C@@FFDFFHBDHGJJJJGJJIIGGIGGIIJJIJGIEHGFFHHJIJJIJJJ
@6226631/1
agtgcttcgggcttcaacagcttgttagcttgccattgtcctttcctagg
+6226631/1
BCBFFFFFHHHHHJJJJJJJJJJJHJJJJJJJJJJJJJIJJJJJJJJJJJ
@3146324/1
cacctttttataccaacggtttacatttgtaacatatttttctctttcct
+3146324/1
CC@FFDFFHHHHDGGBHGFGGIJEIIJJJFHGIIIIJIIIIIJIIJGHIJ
@5707635/1
cgatgttttacaagggcaggttgaactcacaccattcaatttaaaagaaa
+5707635/1
@?7BDDDDF>FF<GEE;;FEFF;?<ADEEFDF;CDGG@BDHBFGGCFB@?
@1092237/1
gcgacaccttgtggctgtgacttgtagtcaaggtggagattttactatct
+1092237/1
CCCFFFFFHHHHHJJJJHIJJJJJHGJJJJJJJGHIIJIIJJJJJJJJIJ
@4674809/1
gcgcttgggcagagggaatctgattgtgctgttgtggaactgcttcacct
+4674809/1
@C@FFFDDFDHAHIJJIIDICHIIGIEHJIIHIIDG=GGCHJGJJJJJJJ
@571703/1
cttgtctgtgttgttgcacgcgcacggtggcggc
+571703/1
@CCFDDDDHHHFFGHIGCEGBGADGHH?=FHFHG
@3146472/1
cctcaacttcatcttatacttatccaagaaatattttgctacagtacatt
+3146472/1
CCCFFFFFHHGHHJJJIJJJJJJJJIGHHJJJIJJIJIJIEHIJIJJJJJ
@1604338/1
accgtgtatcctaagctcactggttgtaataataatattcgttcctgaaa
+1604338/1
@@@DDDDDFH4CDCGGIIIIIIIBFHHIEHFDGBHIEGIEIGGEBGGIGG
@7242043/1
gttggagctggttcagcctttttctttttaggcttcttctttctagtgcc
+7242043/1
@@@FDDDDFFH?DGIIDEFGGGCHHIIIIIIIIIIIIIIIGHEHIGBFHI
@572109/1
gtgctgggcctcttgtatgcgaaggtgttgaggcgcttgtggtggtgcac
+572109/1
@@CFFFDFGHHHHJIGHIJJJJJJJCFGHHHJGDHGIJIHIJJJIIJJIJ
@572139/1
tctgtcactaacattttctttttctagtttcaaatgacgataaaatatcc
+572139/1
CCCFFFFFHHHHHJJJJIJJJJJJJJJIJJJJJJJJJJJIJIJJJJJJIG
@2120357/1
cagtggtcttcttgaacttcttcaattgacgcaagaagtaccagaaacgg
+2120357/1
BC@DDFFFHGGHGJJJIJJJJJJIIIJIIJJJJJJJJJHIHIIJJGIJJI
@4675338/1
tcccacttcacgacgcttcagcagagtgcacacaatggtgaactggcgtt
+4675338/1
CCCFFFFFGFHHHJJJIJIJJJIJJDFDFHIJIIIJJJGHFGIIJJIHHJ
@572294/1
cacgtagttctcagcttccctgcaaagttaaccatcttgtattcaaa
+572294/1
@@CFDBEBFHHHHIIIIIHIIIIGHBHGHGCHIIGIGGIHIIIIHII
@572325/1
gtcactattctaggattgtgtaggtaatattattaaacgaagaacatgcg
+572325/1
@CCFFFDFFHHHHDCCEDIGCE@B3:ACHDDF>H@HDCCAHGHED?GDE<
@7242418/1
gtgacggcacctccgacactgaggtcacggtactcgcggtacatgttgtg
+7242418/1
CCCFFFFFGHHHHJJJJJJJJJJJIJJJJJHIJJJJJJJHHHHHHFFFFF
@6724953/1
accagtggtcttcttgaacttcttcaattgacgcaagaagtaccagaaac
+6724953/1
CCCFFFFFHHHGHJJJJJJJJJJJJJJJJJIJJJJJJJJJFHIJJIJJJJ
@3662874/1
gtacattgaaaataaaaataaaaaaaatagcaggggttattgttatgtcg
+3662874/1
CC@FFFFFHHHHHJJJIJJJJJJGIJJJIJIJJJIJ@FHIJJFHIJJIIJ
@4156078/1
tgggcctcttgtatgcgaaggtgttgaggcgcttgtggtggtgcacgcgc
+4156078/1
CCCFFFFFHHHHHJJJJJJJJGHIIJJJJJJJJJJIJJJJJIIJJJJJHF
@3663124/1
ctctacgatcatatacaacttgaaaacgttgagtagcttcgtctacacaa
+3663124/1
?@@DBADDHH8DDHBFGBEHDGEIIGFHFHIEG?DFDGHGHHIGFGEHEH
@5192192/1
gtagttctcagcttccctgcaaagttaaccatcttgtattcaaaagaaaa
+5192192/1
BBBFDFFFHHHHHJJJBHIJJJJJIGJJJJJJJJJJJJJJJJJJJJJJJJ
@5192221/1
gttgattttggaatgttttacattggatccgacaaatcttcaaattaaag
+5192221/1
B@@FDFFFHHHHGIJGHJJGJJJJIJIIFEGHJJJJJGHIIIIJIJJJII
@4156425/1
gttggcgttaggtatatacaagaacaaaccagaaaataggcggagtccta
+4156425/1
CCCFFFFFHHHHDFHJJJJJJJJIJJJIJJJJJJJJIJJJJJIHIEHIJJ
@2120956/1
gtgggttcgtgaatcatgccctcaatctgcaccagttcatatttgggcac
+2120956/1
CBCFFFFFHHHHHJJJJJJJJJJJJJJJJJJJJJJIJJJJJJJJJJIJJJ
@6228748/1
ccctcttcctcgggttggaatgattctggtgggttgtcctgcagagcttg
+6228748/1
?@@ABDDFHDBHDBHHHDFEHG<HCGG4E9?@AFF<@9BB98DFGCCHC@
@7243812/1
gttcaaggggatctgagaatggtttagattcacaattttgtccgctggac
+7243812/1
@@@BDD?DBADHDDAAGGEC<C<CEGG<FGAFDHDFCEGDG<DGG@DEDC
@5193006/1
tggtgcacgcgcttgggcagagggaatctgattgtgctgttgtggaactg
+5193006/1
B@@FFFFFHHHHHJJIJIJJJJJJJJJJJJJJJJIIIIJIJJJJIJIJJI
@2121652/1
gttcaagttaaccgcaatgttggagcttggtacaaagcaaaggttgggca
+2121652/1
CCCFFFFDHFHHHJJGGGGFHGHEHGHHGIGGHIJJIIJJJJIFBFHJIB
@3664298/1
gtttgtttcatgtcaatcggttcataaataaaaaagttatgtcaaattaa
+3664298/1
C@CFFEFFHHHHHJJJJJJJHIJJJJJJIJJJJJJJIJJJJJJJJJJJJJ
@3146922/1
gtcaaaataatgttatcctgagtcaacgaacaaatttttatgtgccaaaa
+3146922/1
?@@DFEEFHHHGFIJJIJJJIIEGIIHGHGIJI>FHIIJGIIGIIJIJII
@3664409/1
gtccttgttgttaagaggtgttacctgcaacttggccaggttagggccaa
+3664409/1
CCCFFFFFHHHHHJJJJJHGHIJJJJJJJJJJJJJJJJJJHIJJJJJJJJ
@3147021/1
attattacattttttataaacggtacatctagagtataaaaaactgataa
+3147021/1
C@@FFFFFDHHHHIIIIIIIIA@AFFEHIIIGIICFHGIIBHIIICGIHH
@4157442/1
ccgttacagatgaactcccgtcgatgaccagcagaaggcgtgttaccgac
+4157442/1
CCCFFFFFHHHHHJJJJJJJJJJJJJJJJJJJJJIJJJJJIIJJJJJJJJ
@4677761/1
gtggtgcacgcgcttgggcagagggaatctgattgtgctgttgtggaact
+4677761/1
CC@FFFFFHHHHHJJJIJJJJHIJJGHIJJJJJJJHIJJJJJJJJJJJIJ
@4677797/1
agcaaatggaaaaaaaaattggtgaaaagaatcacaagtaagatactgca
+4677797/1
@@@DDDDDHHDHFB@GGHEG@B??BFHIIIIEEFHIIG8=CGIIII<CAD
@1092955/1
gagtgacggcacctccgacactgaggtcacggtactcgcggtacatgttg
+1092955/1
@@CBDFFFHHHHHJJJJIIIJJJIJJGIJJJJHHIJJJJJJHHHFFFFFF
@54286/1
atgattcatccacaaattccaacccttgcgtttcaaaacaattcatttta
+54286/1
@@@DDDFFHHDFHJFGIGGIIGGHIIJ;BF?CFHGGGGHGCHIIIJIII@
@7244718/1
gcgactgtcacacggtagcggaaggtgggttcgtgaatcatgccctcaat
+7244718/1
CCCFFFFFHHHHHJJIJJJJJJJJJBGGGIJJJIJIJJJIJIIJJJJIGG
@6229633/1
attgacatgaaacaaacactaaatgtaaatttaagcatcccacaatatat
+6229633/1
CCCFFFFFHHHHHJJJJJJJJJJJJIIJJJJJJJJJJJJJJIJJJJJJJI
@2122209/1
gcaagaagtaccagaaacgggacttagccacaatctggtctggagagaag
+2122209/1
CCCFFFFFHHHHHJJJJJJJJGIJJJJIJJJJJJJJJJJJJJJJJIJIJI
@3147412/1
ggcactggcaacgaccaatcatggacttttcttcaatatccacataagta
+3147412/1
CCCFFFFFHHHHHIJJJJJJJJJJJJIJJJJJJJJJJJJJJJJJJJJJIJ
@6229880/1
ctgggtgcgtgcaggatcctcgtcattgcctggcatacaaggcaaggcac
+6229880/1
CCCFFFFFHGHHHJJJJJJJJJJJJJJJJJIJJJJJJJJJJJJJJJJIJJ
@2122593/1
agccgatacgattatgaagacgaagcggacgtcacggtaagcattcatca
+2122593/1
CCCFFFFFHHGHHGGJGIJIIIGIIJIFGIJHIJIJJJFFHHHFFFFFFF
@7744511/1
cctaacttcgcaaccactaattccagtgataaattcactctagc
+7744511/1
<@@DDDDDFDHF8CEB?G?ACFIEHIIIGIFIIII4CGH>FGIB
@2639660/1
cgagtagagccttagctgcggaatgcttagcttccttcttagagcgtccc
+2639660/1
CCCFFFFFGGHHHIJJJJIIJJJJJJJJJJIIJJJJJJJJJJJJJJJJJJ
@5708825/1
gactgatcagccggagcagctccggtaagtttgtcgagtagagccttagc
+5708825/1
CCCFFFFFHHHHHJGIGHEHEHJJJHIJIBFIJHIJJJBFHHGGIJJJJI
@6230271/1
gaggaagtaggtgctgggcctcttgtatgcgaaggtgttgaggcgcttgt
+6230271/1
CCCFFFFDHHHFHIJJJJJJJJJJJIJJJJJHHIJBFGIJIJJIJJJJJH
@3148165/1
tatcaagtggcttggtaggatccaagttgaaatctttgatcatggcatca
+3148165/1
CCCFFFFBFHFHGGIFA>EFF;CFFECC@FGH<CFHIGGAGDCFHI9BFH
@572941/1
gttggaatgattctggtgggttgtcctgcagagcttgccacatcttgtaa
+572941/1
CCCFFFFFHDHHHJJJFHIJHIJJJJJJIJJJJJJJJJJJJJJJJJJJJJ
@1605432/1
cagttgaaggtgaaggagatggcgccggctgggtgagcttgtccacatat
+1605432/1
@<?DD?DDDBFBAGGBGHGD<@BBBFA@AFBB??@F;>7@@F;DCG;7==
@1605582/1
cgatgttttacaagggcaggttgaactcacaccattcaatttaaaagaaa
+1605582/1
CCCFFDFFHGHHHJJJJJIJGHIJIHGIJJIJJJIIIJJIJJIGIJJJJJ
@6230759/1
gttcgtgctgggtattataccttgtcctttctgagatagagtttaaacaa
+6230759/1
@@@FF;DDFFFFHGHFAGIIIIIIHGHIIIIIGFHGIIIDHHHIIIIIII
@573257/1
ctggaatatattctagctcgaataaatagttacaccttacttgactacta
+573257/1
CCCFFFFFHHHHHJJJJJJJJJJJJJJJJIIIHIJJJJJJJJJJJJJJFI
@5709520/1
taataaaattagaggaagtaggtgctgggcctcttgtatgcgaaggtgtt
+5709520/1
@@@DDDDAAHFFHGE@FBEH<FHGGIIBGGGIBEGCHIIAEDB@@A0/9D
@3148723/1
ctaattaataaaattggactgtttttaatatttaaataaccgctttttac
+3148723/1
CCCFFFFFHHHGHJJJJJJJJHIJJJJJJJJJJJJJJJJJJJJJJJJJJJ
@1094410/1
aagagattccatttcccgtttagcagcttcatccagaggcaagcgctcca
+1094410/1
CCCFFFFFHHHHHJJIJJIGIIJJJJJJJJJJJJJIIJIJJIIIJIJIJG
@573366/1
attcatttcgctgtatattatcacgagatatggtgtgtctatattaccat
+573366/1
CCCFFFFFHHHHHIJJJJJJJJJJJJJJJJJJJFGGHJJJJJJJJJJJJJ
@1605913/1
ggtgttgaggcgcttgtggtggtgcacgcgcttgggcagagggaatctga
+1605913/1
BBBDFFFFHHDHHJJIHIIGHI<GHIJJJJJJJJJJIJJJHHHFFFFFEE
@3148979/1
cttgaattccttgatgactgcatagatagaaatcgaactcggtcggatgc
+3148979/1
CCCFFFFFHHHHHJJJJJJJJIJJJJJJJIJJJHIIJJJJJJJIIJJJJJ
@6231335/1
ctggagagaagatcctcatcttgtatagaggaggcttgggctcgctctcc
+6231335/1
CCCFFFFFHHHHHJJJJJJJJJJHGJJJJJJIJJJJJEHGIIJJJJIIJJ
@1094781/1
aaccgattgacatgaaacaaacactaaatgtaaatttaagcatcccacaa
+1094781/1
@@??DDFFHFHHHIGEFHIIIIIIGIIIII@GGGHIIIGIDIIIGIIIGG
@5710237/1
accgataacttctaatttgtatttgtcagcatagtagtcggcaaacgtta
+5710237/1
@@@DDD<DFFDHHHHFHAH:<FHBHCC??CFGCB???FGHHIBHCHG9B=
@6231841/1
gccagaatctagacatgcacagctcctgcagccatccaacgggattgccc
+6231841/1
B@@DDFFFHHHHHJJJJJJJJJJJJJIJJJJJJJJJJJJJJIJGIIIIJJ
@1606725/1
tgacagtgtaaaacttctccgaaatctccaatccaaaccgtttgaaatct
+1606725/1
1=@D?DD;D<CFFFGII4A:C1FGD@FCACF???F9@GFI;8BBB<DFC@
@5193822/1
gttcatcttttgaagattctgatattgatagttttttcattccctgc
+5193822/1
CCCFFFFFHHHHHHIHIJJJJHJIHIGHJJJHJJJJJJJJJJJJJJI
@574524/1
ggcctcttgtatgcgaaggtgttgaggcgcttgtggtggtgcacgcgctt
+574524/1
@@@D=DDFFFHDB<F?:CGEGAED>GHGGIA:FBFC@FH:C8=8;/:E<A
@6727084/1
caccagtggtcttcttgaacttcttcaattgacgcaagaagtaccagaaa
+6727084/1
CCCFFFFFGHGHHJJJJJJJJJIGIIJJJJEGIIIGIGJJI?FHIIJJJJ
@6727319/1
ggcagttcgtcaacaagacattactagctgagaatatttttttccgttta
+6727319/1
CCCFFFFFHHHHHJJJJJJJJJJJJJJJJJJJJJJJJJJJJJJJJJJJJJ
@7245188/1
gccacatcttgtaagcagcctgacgcttagcaagtttcttagacttgcca
+7245188/1
CCCFFFFFHHHHHJJJJJJJJJJJJJJJJJJJJJJJJJJJJJJJJJJJJI
@4678618/1
gtggtgataaagataagtataggctcaaaacctaacgacatcaatcacca
+4678618/1
@@@FDDFFHHHHHJJJJHJJJJJJJJJJIJJJJGJJJJJJJJJJJJJJJI
@4158741/1
cttcaaatgacgacaccacagttccagtctcaggcacattgccattagta
+4158741/1
BCCFFFFFHHHHHJJJJJJIJIJIJJIIJJJJJJJJJJJJJJJJJJJJII
@4158777/1
gtgctgttgtggaactgcttcacctgtggccggcggcacgcagacgcctt
+4158777/1
??@BDDFDHDFFBHHHGGIGEHJGGHHGGGEGGGG<BHEBDDDCB@BDDD
@4678777/1
ccccagactagcatagcacagcacactacggatgaacagacacaatatca
+4678777/1
@CCFFFFFHHHHHJJJJJJJJJEGGIJJJJIIJIJJJIJJHJJJIIIIIJ
@6233131/1
ctctatactttgcattaaaataatgcccattttcacaggcaagggatcct
+6233131/1
CCCFFFFFHHHHHJIJIIIJJJJJJJJJJJJJJJIJJJJJJJJJJJJJJJ
@5194700/1
cggctttttccagatccactcttgctccatggtccaggagcagcagcgtg
+5194700/1
CCCFFFFFHHHHHIJIIGHJJJJJIIJJJJIJIJJIJGHIJIJJIJJIFG
@7245605/1
gctcagatgcaatttcttgcaagaattgcacaaagttgaagtccttgttg
+7245605/1
@@@DDB<DDFF<:AFEGF?FD:<<AHHIEHII9?BGFB@CF?D<F?G?B?
@6233197/1
acacgcatgaggtaatatttattgctctcctccgattattattatactta
+6233197/1
CCCFFFFFHHHHFHIJJJJJJJJJJJJJJJJJJJJIJJJJJJJJJJJJJJ
@5195046/1
ggcggccagaatctagacatgcacagctcttgcagccatccaacgggatt
+5195046/1
CCCFFDFDHHHHHJJIIJJIJJJJIIJJJJJIJJGIJJJJJJJJJJIGHJ
@2639938/1
gctgattatattataatcccagaaaacatacaaaataatgtcactttact
+2639938/1
C@@FFFFFHHHHHJIIJJIIGEHGJIJJJJJJJJJJJJJIIIIIIIIJJJ
@3666031/1
gacgcaagaagtaccagaaacgggacttagccacaatctggtctggagag
+3666031/1
C@CFFFDFFFHCDGIEHIIIJJGIJGIJGC?DGHGIIIIIJJIJJJCGBG
@5195186/1
ggggccgtcagaacctgatagaaacggttggcgttaggtatatacaagaa
+5195186/1
CCCFFFFFHHHHHJJJJIJIJJJJIJJHIJJJJJJJJJFGHJIJJJJJJJ
@4679621/1
ctcgtggttcctctgcacttggtggtccacaaacattataatagcgttgt
+4679621/1
@@@DDDDDHHHHHIGGIIIIB:CE;FHIEIABBHAFDC9DB@FFHGHIEF
@2640463/1
atttaaataactaatttaataataaagccggccttgattttataatttag
+2640463/1
@@<DDDDDHHFH?FBEGHGIEGGBCEHCHGIIFGIIIIA?FFGGBEHGIH
@6234076/1
ccgtacccatagcaacaagatcagcgactgtcacacggtagcggaaggtg
+6234076/1
1:;BAA7BDD?<C::E>ACF>DFC3:EEDDICE>09668/./6@@A@@DD
@2123566/1
ctggaagccgggcatcgtgtggtcattgatcttcggtatacccaggccca
+2123566/1
CCCFFFFFHHHHHJJJJJJJJJHIIJJJIJJJJJJJGIJJJIJJJJJJJJ
@3666513/1
gtgctgttgtggaactgcttcacctgtggccggcggcacgcagacgcctt
+3666513/1
CCCFFFEFHHGHGJJJIGIHHHIJJJHGGIIIFJIJJHHFFDDDDDDDDB
@2640787/1
cgaaggtgttgaggcgcttgtggtggtgcacgcgcttgggcagagggaat
+2640787/1
@@@FFFDEHHHFHIIIIJJJEHIFEHDGGIIIIJIJJJJJJHHEFFFDDE
@3666758/1
atcgttctcagcatggtaagaaggtggcggccagaatctagacatgcaca
+3666758/1
CC@FFFFFHHGGHJJJJIJIJJIIFGHIIHIJJJJJJJIJJJJJJJIIIJ
@2640814/1
cctggatggagtgagcacgggctctgtgcctggctcccatgtcacggtag
+2640814/1
@@@DDD4A1C>FAFBDF?EEAF@BCFF@?D@G=FFI1DFF;FFFD;ABC@
@5195948/1
gggaactgtattctatgtttcctaacccgtttctttgtccctgggtaagg
+5195948/1
@CCFFFFFFHHHHJIJJJJJJJJJJJJJIFHIJJJJJHIJJJJJJDGHIJ
@3149115/1
ctgcaccatgctgctcatctcgtgcactatctcttgtctgtgttgttgca
+3149115/1
@@@DBDDAHFBFCHH@FH@BHHFHDHIIII>FEGII@GGHHIIIIGHHGI
@6234602/1
gtgcgatgttttacaagggcaggttgaactcacaccattcaatttaaaag
+6234602/1
C@CFFFFFHHHHHJJJJJJJJJJIIJGIJJJJJJJJJIJJJJJJJJJJJI
@2124113/1
gctattttttttatttttattttcaatgtacagacagcacttttctacga
+2124113/1
CCCFFFFFHHHHHJJJJJJJJJJIJJJJIJJJJJJJJJJJJJJJJJJJJG
@1095174/1
cgggagcggagcgcgctgtagctttgatcatagtagatgtttgcatgtca
+1095174/1
CCCFFFFFGHHHHJJJJJIJJJJJJJJJJJJJJHIJJJJIJIJJHHHHHG
@574803/1
tgctgggcctcttgtatgcgaaggtgttgaggcgcttgtggtggtgcacg
+574803/1
CCCFFFFFHHHHHJIJJJJJJIJJFHHIJJJJJJJJJJJJJJJJHIJJJH
@5711543/1
caccagtggtcttcttgaacttcttcaattgacgcaagaagtaccagaaa
+5711543/1
@CCFFFDEFHDHHIIIHGJJJJIJJIIHIJJIJJJIJJIIJIJIJGJJJJ
@3149691/1
cacggtagcactgagtgacggcacctccgacactgaggtcacggtactcg
+3149691/1
??@FFDDDHHHHGJIEGGIIIIJJGJJJIIGIJECGII=CFIGI@DHGGA
@56548/1
ccaaagcattctgggctgcagatgactgtgcatccttgctagtaagtcct
+56548/1
CCCFFFFFHHHHHJJJJJJJJJJJJJJJJJJJJIJJJJJJJJIIJJIJJJ
@2641672/1
aataaaattagaggaagtaggtgctgggcctcttgtatgcgaaggtgttg
+2641672/1
@@@BBFDDFDFDHFG:CFBEHFGGHHIIEHIEGGGBHGIIIIGGIHHGHE
@6728784/1
aggaagtaggtgctgggcctcttgtatgcgaaggtgttgaggcgcttgtg
+6728784/1
@<?BDD==??:CAGFHFGHIGCHEFHHCGHIHGI?BDGH@GGDHIIG==@
@3150267/1
tattttgtttttctctgtgatctgtttcttggcatctatagatgtcggtg
+3150267/1
CCCFFFFDHHHHHJJJJJJGIJJJIJJIIJHGHIIDG<FCHD@FFDHHFF
@1608026/1
tggagtgagcacgggctctgtgcctggctcccatgtcacggtagcactga
+1608026/1
CCCFFFFFHHHHHJJJJJJJJJJJJJJJJJJJJJJJJJJJJHIJJIJJJJ
@5712274/1
aggatgtggattttaatgttattattacagcatacataataaaattagag
+5712274/1
;@@BDDDDAFHHHIDEGHIIFGHGIJJJJJJJJHIHGIJIJG>HCGABBG
@57075/1
cacgcgcttgggcagagggaatctgattgtgctgttgtggaactgcttca
+57075/1
@@@BDDDFFA?FFGIDIIIEGGHHHEHI<BGGIGGHIFHGIDGIIAHIIG
@1608229/1
ggtgcacgcgcttgggcagagggaatctga
+1608229/1
=?:=BD>;DD:C8AE?;?11?D<?DDDA?D
@1096728/1
cccattttcacaggcaagggatcctaacttcgcaaccactaattccagtg
+1096728/1
@@@FFFFDBBFHHIGGIEHIG:C?FFB;CFGDBFDFHI@9D@DDF??@FG
@1096978/1
gtgcattcaacgaataacagttcttcatctgatcaaacgctattaattca
+1096978/1
CCCFFFFFHHGGHJHGGGGHFHGGIJJJFEEDHCGHIIIIJIIJGIDGII
@576507/1
gcccagtcaacggatggccaaataggaaacactacgctttacacgcatga
+576507/1
CCCFFFFFHHHHHJJJJJJJJJJJJJJJJJJJJJJJJJJJJJJJJJJJJG
@58052/1
gaagaagaggagcaaatggaaaaaaaaattggtgaaaagaatcacaagta
+58052/1
C@CFFFFFHHHHHJJJJJJJJJJJJJJJIIIJFHIJJJJJJJJJJJIJHE
@58117/1
caccagtggtcttcttgaacttcttcaattgacgcaagaagtaccagaaa
+58117/1
@@@DDDDB;AA?CFDEHGBFFHIIGIIIIGGEFHGGGHFGGBBFB@<BBD
@2124534/1
ctcagcatggtaagaaggtggcggccagaatctagacatgcacagctctt
+2124534/1
CCCFFDFFHHDFHGGIGJ:CGGGGGIIFEIIIJJIJJGIGGIJJIHHGJJ
@3667155/1
cgtgaatcatgccctcaatctgcaccagttcatatttgggcacagttcct
+3667155/1
CCCFFFFFHHHHHJJJJJJJJJJJJJJJJJJJJJJJJJJJJIJJJIJJJJ
@1097725/1
cgtttgaaaaattgacggccagccttaa
+1097725/1
??:DDDD?ADD;<:<A8CCE?E?8CD<1
@6235314/1
ccacatcttgtaagcagcctgacgcttagcaagtttcttagacttgccag
+6235314/1
@@@FFDFFHHHGHJJJGGIJJJGIJJIJIIJEHGGIJIJIGIJJGGIIJG
@1097869/1
agacaggacaacgtctgtcgggtccgctagtatactatattttcaatatt
+1097869/1
CCCFFFFFHHHHHJJJJJJJJJHIJJJJJJGIJJJJJJJJJJJJJJJJJJ
@3667599/1
caagaacatgtaaaaccaagactcactaaacataaaaataatacattacg
+3667599/1
@@@FDFFFHHHHHJGHIJIGIIIJIIJGGGGGGIGGIIGJIGGIIJIIIJ
@58725/1
gttggtaaatccgctagcggtgcagcaggtgacacgaggctcatggcgcc
+58725/1
@@@FFDDDFHHHHJIJJIJJFFGGHIGJJGGIIIJJGEHHIIIEHGEBHH
@58765/1
cacgacgcttcagcagagtgcacacaatggtgaactggcgttcatgcggc
+58765/1
CCCFFFFFHHHHHJJJJJHIJJJJJJJJJJHIGGIJJJJJIJJJJJJJJJ
@1098365/1
cgggctatgccatttatcctcgcacgttggcagtaatagtacaagtgaaa
+1098365/1
@@@FDDFFHFFHDHGBGHBIHG@GEG?@FHHCG@BBGGG@@GABDBFFCD
@3667969/1
ccgcaatgttggagcttggtacaaagcaaaggtcgggcagttcgtca
+3667969/1
CCCFFFFFHHHHHIJIJJJHGIIIIGIJJJIJFHIJJIJIHIIJGII
@1610240/1
attttcacaggcaagggatcctaacttcgcaaccactaattccagtgata
+1610240/1
CC@FFDDD?HFFAHIHEG3CCFGIGGIDHGA@FHIBFDHIGCDHHGGCBD
@6236107/1
gggctcgttgtggcgcgccttgtcttgtagaagagtgatctgctgttctt
+6236107/1
C@CFFFFDHDFHFGIJJJJGGIGEHGGGDGIIJFG?CFCHIGIII@FECH
@3668377/1
ctgcaatcctgcctcacatgattcatccacaaattccaacccttgcgttt
+3668377/1
CCCFFFFFHHHHHIJJJIJJJJJJJJJJJJJJIJJJJJIJGIIJGJGDGI
@1098920/1
gtgctgttgtggaactgcttcacctgtggccggcggcacgcagacgcctt
+1098920/1
C@CFFFFFGHHHGJJJJCHIIEHIIEGHJGJIJGGIFHHFFCBABBDDDD
@1610778/1
gtcgaacccaaaaatgtaattaactttttttttgtctgtttgtctgtttg
+1610778/1
<@@DDDDDFFF;F=<EFEFBCEE?CF@GC?D@AHB=F@=@A@GGGIHGGF
@1610848/1
cgcaagaagtaccagaaacgggacttagccacaatctggtctggagagaa
+1610848/1
CCCFFFFFHFHHHJIJJJJIHIJJJJJJJJJJJJJJJIIHHJJJJJJJJJ
@5715257/1
catacataataaaattagaggaagtaggtgctggg
+5715257/1
<?@DADDDBFFAFEHGGHEGCGCECFHHAFHH>GC
@1099669/1
gttgtgtacacctgagcgagactcataacgcagccagatgccaaagttct
+1099669/1
@@7DDDFFHHHBHIIIEGFHGIIHIIEHGGJJG@GHII<DFGIEGH8BFE
@5715695/1
gcacgcgcttgggcagagggaatctgattgtgctgttgtggaactgcttc
+5715695/1
CCCFFFFFHHHHHJJJJJIIJJIIIJJJJJGHFFIGIJGGJJJJIJJGGI
@6237344/1
atgtaaatcaaaatccgtcaatgtgtgccccacagacaattttctagtgt
+6237344/1
@@CDFFDFHHBHFGGFHIIJGIJJIHEGHIJIJIJIJIJJJJJJJEGHJI
@2126799/1
ctctgtgcctggctcccatgtcacggtagcactgagtgacggcacctccg
+2126799/1
CCCFFFFFHHHHHJJJJJJJIJJJJJHIJJJJJJJJHIIJJJJJJJJJJJ
@6237508/1
cgacaccttgtggctgtgacttgtagtcaaggtggagattttactatctt
+6237508/1
CCCFFFFFHHHHHJJJFHIJJJIHIJIIJJJJ?FHGIHIIJJJJJJJJJJ
@5716043/1
ggtagaataaggattaaaaataaacttaaagattattaataagaaaaaaa
+5716043/1
BCBFFFFFHHHHHJJJJJJIJJJJJJJJJJJIJJJJJIJJJJIHGJJJJJ
@5716097/1
ccacagttccagtctcaggcacattgccattagtagactgatcagccgga
+5716097/1
CCCFFFFFHHHHHJJJIIJJJJJJIJIJJJIJIGIJGIIIJJJJJJIIIG
@7247686/1
ctgagtgacggcacctccgacactgaggtcacggtactcgcggtacatgt
+7247686/1
CCCFFEFFHHHHHJJJJJJJJJJJJJJJIJJJJJIJJJJJJJHHHFFFFF
@5716473/1
cctcgcccgagtcgtgctccttctccaccaggtggtagcgcgcgcgg
+5716473/1
@@<DBADDAFCFBEGG?F??FHI@<D>???@AGDFFHB3@FIA8899
@6238170/1
gtcattcaatgtctccttccgtcttgggtgaggcataacggggtgggttt
+6238170/1
@@@FFFFDGHHDFHEIIIJIIEHIIIGIFGGIIIIJGEIIJGE?@FHHEH
@5716625/1
cggcgtcacgacacagtccttgtaattctctggtgtgacatttataaaca
+5716625/1
@@@DDDADFFDHHA<A<?EHFHEHDGEDDGHIIBGFDFFBFHGGICFGFF
@2127514/1
cacggtagcactgagtgacggcacctccgacactgaggtcacggtactcg
+2127514/1
CCCFFDDDHHHHHJJEHIIJJJJJJJJJIIJIJJJJJJCGHGIJIJIIJH
@3151423/1
gcccattttcacaggcaagggatcctaacttcgcaaccactaattccagt
+3151423/1
CCCFFFFFHHHHHIJJJIIJJJJJJJJIGJJJJJJJJJJJJIIJJJIIJF
@3670161/1
gggtcattcaatgtctccttccgtcttgggtgaggcataacggggtgggt
+3670161/1
CCCFFFFFHHHHHJJIJJJIJJJHJJJJJJFHGIJJJJJJJJJJJFFHI@
@4160718/1
ggcagagggaatctgattgtgctgttgtggaactgcttcacctgtggccg
+4160718/1
CCCFFFFFHGHHHJJJJJJJJJJJIJJJJJJJJJJJJJJJJJJIJJJJIJ
@3670396/1
ccacacttttgacaggtcaccgccggtgtccaggtaaattgcaccgatta
+3670396/1
CCCFFFFFHHHHHIJJHJIJJJJJJJIJJIJJJJGHIJJJJJJJJJJJHH
@3151836/1
ggtacatgttgtgtacacctgagcgagactcataacgcagccagatgcca
+3151836/1
@CBFFFFFHHHHGGGIFGGGJJJJJJJJJJIIJJJJJJIJJJJJJJJJIJ
@3670544/1
ctcatcttgtatagaggaggcttgggctcgctctccgaagggagcttgcg
+3670544/1
CC@FFFFFHHHFHIIGEIIIJIIEGHGIIIJIGEGIBHAFHIHBGGIEGB
@4161343/1
aggtgctgggcctcttgtatgcgaaggtgttgaggcgcttgtggtggtgc
+4161343/1
@@CADEFFFHFHFGJJFGHHJGIJGII?FDGGEHIGIGIIIGGIHIJGHC
@4161440/1
tcctaacttcgcaaccactaattccagtgataaattcactctagcacgta
+4161440/1
CCCFFFFFHHHHHJJJJJJJJJJJJJJHIJJJJJJJJJJJJJJJJJJJHI
@1100885/1
cagttagctttttaatacatctctgtccaggcactatattgcagacctcc
+1100885/1
BCCFFFFFHHHHHJJJIJIJJJJJJJJJIJJJJJJJJJJJJJJJIJJJJJ
@1101104/1
ctccaaagcattctgggctgcagatgactgtgcatccttgctagtaagtc
+1101104/1
CCCFFFFFGHHHHJJJJJJJJJJJJJJJJJGIJJJIJJJJJJJJJJJJJJ
@3671257/1
cttggttgaacggaactccaatcctttactcgaatagtcttttctaactt
+3671257/1
CCCFFEDA?DFDFEHIIIHHGHIIIIJEIGIDHIIIIFGHIJGHIIIIBI
@4162233/1
gtctggagagaagatcctcatcttgtatagaggaggcttgggctcgctct
+4162233/1
CBBFFFFFHHHHHJJJJJJJJJJJJIJJJJJJJJJIJJJHIJIJJJIJJG
@1101790/1
cccggatgtccctccaacacgggttgaaagtcaaaatcaaactctttccc
+1101790/1
CCCFFFFFGHHHHJJJJJJJJJJGHIGIGHDHIJJJIJJJHIIJIJJJHI
@2643531/1
gccattgacctttcctaggagtgactttcccgtttccaatctccaagaca
+2643531/1
@C@BDEFFD8DFHGHGIFGEHCG>HHHGGDFGB@CGIFHIIEICEHIIIG
@576923/1
ggcctcttgtatgcgaaggtgttgaggcgcttgtggtggtgcacgcgctt
+576923/1
CCCFFDFFGHFHD@G@:CF<AHGGEHG@DDAGHHGGICCHEEHCFGBBFC
@7249855/1
gggcctcttgtatgcgaaggtgttgaggcgcttgtggtggtgcacgcgct
+7249855/1
C@CFFFFFHHHHHJJJHGGHACCGHGHIGHIIJIJGGIJGHHIIJJIHFF
@7249999/1
gccacgcctgggatgccacccggcaccactcccgggtgaggatgcactac
+7249999/1
CCCFFFFFHHHHHJJJJJJJJJJJJJJJJJJJJJJJHHJJJJJJHHHHHG
@6731851/1
ggaactgcttcacctgtggccggcggcacgcagacgccttgatgacctcc
+6731851/1
@@@DFDD?DFDD?EEEDE@HEGGFIIEHIII8B<>=?BCDC;;A@>CC>A
@5716812/1
catggtaagaaggtggcggccagaatctagacatgcacagctcttgcagc
+5716812/1
@CCFDDDEHHHGFHGGIIEEHIIIEGIIGIEIIIIIIIIGCH@GGECGGI
@5716837/1
aaagcattctgggctgcagatgactgtgcatccttgctagtaagtcctga
+5716837/1
@@@FFFD?HHHFBGGEFHGG@HCEHGFCEEG@GGEHHCHG?DDEGFGGG?
@3154015/1
ggtaatgctaacgtcatagcgataaattttaagggatttaaattccattt
+3154015/1
CCCFFFFFHHHHHIIJJJJJIJJIGJJJJIHJJJGGIIJJJIJJGJGIIJ
@1102741/1
gcattctgggctgcagatgactgtgcatccttgctagtaagtcctgagcc
+1102741/1
CCCFFFFFHHHHHJIJJJJIHIIIIIIJJJJJJIJGIHGIIFIHIGCHHI
@60928/1
cttcacgacgcttcagcagagtgcacacaatggtgaactggcgttcatgc
+60928/1
@@@D@DD?@DF<FFHDAD;??:CBGGIIICDE@?BADAGGDFG@FGEE=;
@2644586/1
cctgagccatagcaaacagccactggcaatgtggatagctggacaaggca
+2644586/1
CCCFFFFFHGHHHJJJJJJJJIJJJJJJJJJIJJIJIJIGJJIJJJIIJI
@4163482/1
ctcatcttgtatagaggaggcttgggctcgctctccgaagggagcttgcg
+4163482/1
CCCFFFFFHHHHHJJJJJJJJJJJIJJJJJJJJJJJJIJJJJGIJIJIJI
@4163498/1
ctgggctgcagatgactgtgcatccttgctagtaagtcctgagccatagc
+4163498/1
@@@FFFFFHAFBAHIHIECHGGIHIGGFEIHIE@GE?CGHG?FCHIIGGF
@578107/1
gtgctgtctgtacattgaaaataaaaataaaaaaaatagcaggggttatt
+578107/1
CCCFFFDDDFFFHGIJJGGEGIGGEGBHGIGHIEHHGHBAHGGGG@FHII
@61561/1
ccagtctcaggcacattgccattagtagactgatcagccggagcagctcc
+61561/1
CCCFFFFFHHHHHJJJJJJJIIJJJJJJJJJJJJJJJJJJJJJIJJJJJJ
@2645208/1
gggaaaattacactaattctatgcaaagtatagcttgtatttgttatgta
+2645208/1
CCCFFFFFHHHHHJJIIJJJJJJJJJJJHIJJJJJJJIJJJJJIJJJJJJ
@4163901/1
aattactttaaatcttgagattaatcacaagaacatgtaaaaccaagact
+4163901/1
CCCFFFFFHHHHHJJJJJJJJJJJJJJJJJJJJJJJJJJJJJJJJJJJJJ
@61755/1
gttgtgtacacctgagcgagactcataacgcagccagatgccaaagttct
+61755/1
CCCFFFFFHHFFHIIJIJIJIIIJJJJJGGGIIIJJJIIJJJJJJGHIJJ
@61762/1
cgcaagaagtaccagaaacgggacttagccacaatctggtctggagagaa
+61762/1
@@@DDDBD?<A?FDFF3AAB<?@ECBA><??DFDBFEHG?B@GBGEII=;
@2128860/1
gcgaaggtgttgaggcgcttgtggtggtgcacgcgcttgggcagagggaa
+2128860/1
CCCFFFFBFFHHHJJJJJJJJIJJJJJIGIJJJJJJJJJJHHHFFFFDAE
@2128886/1
cagcatacataataaaattagaggaagtaggtgctgggcctcttgtatgc
+2128886/1
CCCFFFFFHHHHHJIIIJJIJJJJJJJIIJJIIJIIJJJJJJJJJJJJJJ
@1612617/1
gcacgaaccggagaagggaatgacaacgacaatcgg
+1612617/1
@@@DD>@DF@>AFDFD>FGHGGIE@HIIIAFH@=F8
@61913/1
ggtgggttgtcctgcagagcttgccacatcttgtaagcagcctgacgctt
+61913/1
CCCFFFFFHHHGHJJJIIJJJJJJJJJJJJJJJJJJIJJJJJJJJJJJJJ
@2129066/1
gtttcttagacttgccagttcccacttcacgacgcttcagcagagtgcac
+2129066/1
CCCFFFFFHGHHHJJJIJIJJJJJJJJJJJJJJJJJJJIJJJJGIHIIJJ
@5718350/1
gtagaaaagtgctgtctgtacattgaaaataaaaataaaaaaatagcagg
+5718350/1
@@@DD?B?DH<FFHFEHGEDFBBFHHHAHGGDHIEIIHG@FH@FGIGIII
@6239515/1
ttgtgaaactgcgacaccttgtggctgtgacttgtagtcaaggtgg
+6239515/1
CCCFFFFFHHHHHJJJJJJJJIJJJJJIJIJJJJIJJJJJJJJBGH
@4164271/1
caatttagaatatacgaaacagcaggaccactgcagacaaataatcatac
+4164271/1
CCCFFFFFHHHHHJJJJJJJJJJ>GHJJJJJJJJJJJJIJJJJJJJJJJJ
@2129210/1
gccaatggcatgaatagatgtcatgcgcaagcgtgccctgtgcgccaccg
+2129210/1
CCCFFFDDFHFHHJGGGHGI<FHIIIIIJGIGHGIJIJIJEHIIGHIGIH
@5718412/1
gtcgtttaagagaagttcagtgacatacacacttacagaagaattatata
+5718412/1
CCCFFFFFHHHHHJJIHGIJHIIJJJJJIJJJIJIIJJJJJBFHIGIGIF
@1612951/1
cctaaatctatggggcgggatggtcgtttgaaaaattgacggccagcctt
+1612951/1
CCCFFFFFHGHHHJJJJJJGIJIGHHHFFFEEEEEEDDCDDDDDDDDDDD
@2129307/1
cagcatacataataaaattagaggaagtaggtgctgggcctcttgtatgc
+2129307/1
@@@ADDDDHFHFFF@GIIEIIIIE<FGCHBF<@FAHCEFGGIIIGDEHGB
@4164589/1
tggtcttggttgaacggaactccaatcctttactcgaatagtcttttcta
+4164589/1
@CCDFFFFHHHHHJIJJJJIJJJJJJJJJJJJIJJJJJJIIIJIJJJIJJ
@5719187/1
agcggaaggtgggttcgtgaatcatgccctcaatctgcaccagttcatat
+5719187/1
CCCFFFFFHCFHHHIJJIJJJJJJJJJJJJIJJJJJJJJJJIIIIJJJJJ
@62937/1
attggctgggtcttacagattggtggaaaccaaaccaaacttctctgcca
+62937/1
CCCFFFFFHHCFFIIIJJEHIJJEHIIJJJJJJIDHDGICGIIIIJIJJ@
@2130107/1
caaattcaaataaaatcactctgcaatcctgcctcacatgattcatccac
+2130107/1
CCCFFFFFHHHHHJJJJJJJJJJJCCHEHIIJJJJJJJJJIJJJJJJJJJ
@2646408/1
gtagcactgagtgacggcacctccgacactgaggtcacggtactcgcggt
+2646408/1
CBCFFFFFHHHFHIJJJJJJJJJJJJJJJJJJJJIJJJJJHHHJJIJHFD
@2130192/1
ctgtctgtctgtctgtccgtttgttctggtgaatctctgaaatggctgg
+2130192/1
@@<DDD:AFA>CBEF@>F?33<AAA@HD9FE?FC1??FGAF9B<39BGD
@2130203/1
gcagcttcatccagaggcaagcgctc
+2130203/1
@@@FDDFDHHHDHIGGHDFGGEHEG<
@7250220/1
ccaggatagagttaatgccgccaagtttgacgtttatcttcaagcacaaa
+7250220/1
CCCFFDFFHHGHHJJJJIJJJJJJJIIJJJJJHJJJJJJJJJJJJJJJJJ
@3672391/1
gcttgcggtaccggcgtcggttgcggaatcagcctcgcgggtgggtctgg
+3672391/1
CC@FFFFFHHHHHJIJIJIJIIJJJJJJJHHHHHHFFDDDD@BDDBCDDD
@4683567/1
cgtttttaaactattttttcaatgccctaagtgagtatacatctattaaa
+4683567/1
8?@DDDDDFHHFHIHIHIEHD<EHIGHI?DADDDEGDD9:BADHGHICD?
@6240879/1
gaaagggggaggggggagggtcattcaatgtctccttccgtcttgggtga
+6240879/1
CCCFFFFFHDHHHJJDBDDD<CDDEEEEEDDEEDDDDDDDCBDDDDD?@?
@6732572/1
agcatggtaagaaggtggcggccagaatctagacatgcacagctcttgca
+6732572/1
CCCFFFFFHHHHGJJHIJJJJJJJJJJJJJJJJJJJJJJJJJJJJJJJJJ
@4166043/1
actgcttcacctgtggccggcggcacgcagacgccttgatgacctccact
+4166043/1
CCCFFFDEHHHHHGHGJJIIIJIIJJIGIJHHHFFEDEECCEDDDDDDCC
@7250848/1
ccatcaatttatcttcaaatgacgacaccacagttccagtctcaggcaca
+7250848/1
@@@F?DBDHDAFDEBEEHGHI>FFCBHGHIGAH?F??BDGHHEFG<38BB
@579847/1
ctttatacatttcggcatggcgatcatgtcgatggcttggtttattccca
+579847/1
@CCFFFDFGGG<CGGGIIGE@@EEHHGIBGHBCHIE>2@FFHIIGIEFH@
@6241620/1
ggttcaaattcaaataaaatcactctgcaatcctgcctcacatgattcat
+6241620/1
BCBFFFFFHHHHHJJJJJJJJJJIJJJJGJJIIJIGIJJJJJIJJJJJJI
@6732835/1
gccagatgccaaagttcttgatcttcactgggctcttctctgggatttcc
+6732835/1
CCCFFFFFHHHGHJHHIJJJJJJJJJJJJIJIJJJJJJJJJJJIIJJJJJ
@579994/1
cgcaagaagtaccagaaacgggacttagccacaatctggtctggagagaa
+579994/1
@B@DFFFFHHHFFHIJHIJJFGGHGGGGGIIIIGJJJJIFHIIGHJGHIJ
@7251056/1
cttccccattttgacagcgtcttacttcacgtggtagcgttatcactgtc
+7251056/1
CCCFFFFFHHHHHJJJIJJJJJJJJJJJJJJFHIGFHJIHIJJJJJJJHI
@4684641/1
ccgataccatacaccaaaatattttttacgatttttgtctgtctgtctgt
+4684641/1
CC@FFDFDHHHHFJGIGIIHHIIIJJIJJJFIJJIIIFGIJIJJIHIJJJ
@580265/1
gggcagagggaatctgattgtgctgttgtggaactgcttcacctgtggcc
+580265/1
CCCFFFFFHHHFHJJIGGIIHHIIIJJJJGEEHIJJIIIJJIIIIE?BDG
@4166630/1
cgcttttgcaccacaataaacgtgattcccggcttatactccgcctccaa
+4166630/1
CCBFFFFFHHHGDIJJJJIIJIHGJGJJJJGHGGGIIGJIGIIJJIJJGI
@580458/1
cggctaaaaaagcatgttctctcgcgccaatggcatgtatacatgcctac
+580458/1
CCCFFFFFHHHHHJJJGIHIJJHIJJJJIIIGHIGHIGGIEIJIEGHHGH
@4685029/1
agcggaaggtgggttcgtgaatcatgccctcaatctgcaccagttcatat
+4685029/1
@BCFFFFFHCFHHIIJJJJJJJJJJJJJJJJJJJJJJJJJJJIGIJJJJI
@4167054/1
ctttggcattcccacgacttttatgtccgcttaaataaaatattaatcga
+4167054/1
CCCFFFFFHHHHHJJJJJJJJJJJJJJJJJJJJJJJJJJJJJJJJJJJJH
@4685357/1
gcacctccgacactgaggtcacggtactcgcggtacatgttgtgtacacc
+4685357/1
BCBFFFFFHHHHHJJJJJHIJJJJGIJJJIJJJFHIIJJIJJIIIJJGHH
@1104604/1
gtcacggtagcactgagtgacggcacctccgacactgaggtcacggtact
+1104604/1
CCCFFFFBFDDFDHGIJCHGIJIJIJIJJJJJJJJJJIJJIJIJIJIIHH
@1104645/1
ggcataacgggccgcgactccgccctcttcctcgggttggaatgattctg
+1104645/1
@CCFFFFFHHGHHIJJIGIGGHIJJJJJIIJIIGGGBDFDCDEDDDFEDE
@6242678/1
agggaatctgattgtgctgttgtggaactgcttcacctgtggccggcggc
+6242678/1
CCCFFFFFHGHHBGFHIIIIHIGHIGIIIIIIJIIIGGIFHGIJJIIJHF
@7252102/1
gcgcttgtggtggtgcacgcgcttgggcagagggaatctgattgtgctgt
+7252102/1
@@CFDFFDFDFBF?FGHIIJJJJJJIIJIIIIIGIGHIJIJJJJJIJJJI
@6733936/1
ggcacacaggcataatgccatattcaaatgggaagtggtgataaagataa
+6733936/1
CCCFFFFFHHHHHJJJJJJJJJJJJJJJJJJJJJJGIJGHIIJJIJJJJJ
@1104907/1
gactcataacgcagccagatgccaaagttcttgatcttcactgggctctt
+1104907/1
CCCFFFFFHFHGFHJIJIEGEGEGGEG:CEDFGHIJIGGGGJIA@GDFGI
@4167421/1
cttatgatagtcatcgcggcctctagccgatacgattatgaagacgaagc
+4167421/1
@@@;BD?BBF?DBBGA1E@F:@FEGH??F067:F;2BFCF@F;==BAEHD
@581168/1
ctcggatcagccgtttctgagattagcgcgcacagacgaacagacaaaca
+581168/1
CCCFFFFFHHHHHIJJJJJJJJJJIJJJJJJJJJJJJJJIJHHHHFFFFF
@5200703/1
gatctgtttcttggcatctatagatgtcggtggcgcacagggcacgcttg
+5200703/1
@@@DDDDDHHHHFH;EEEHCFE@BBBDFHI<EHBFD<DF>EH;=DBBFG;
@6734006/1
gtggaactgcttcacctgtggccggcggcacgcagacgccttgatgacct
+6734006/1
?:?BBDBDFAD?FEGFBGC33<ACG@FFEFFEEEEBDBC?;;BA;55:>3
@3154344/1
ctccaatcctttactcgaatagtcttttctaacttgaacagtgcgatgtt
+3154344/1
CCCFFFFFHHHHHJJJJJJJJJJJJJJJJJJJIJJJIJJJJHIJJGIIHJ
@6734058/1
cgaacattctatgcttataccattaatctccgcaactatttgacggattt
+6734058/1
CCCFFFFFHHHHHJIJJIJIIHJJGJJGJIJIJIIGIHIIIIGGGIGIIJ
@581286/1
ctcgaatagtcttttctaacttgaacagtgcgatgttttacaagggcagg
+581286/1
CCCFFFFFHHHHHJJJJJJJJJJJJJJJHIJJJJJJJJJJJJJJJIJJJJ
@1105126/1
ggaatatattctagctcgaataaatagttacaccttacttgactactaac
+1105126/1
C@@FFFFFHHFHHJJIIJGHIFEEHIIGIEFACEHHGHIJFEGHGHHGIF
@581369/1
ctggagagaagatcctcatcttgtat
+581369/1
@CCFFFFFHGGGGIJJIHIJIJJHIJ
@4167633/1
atagtttcaaaaaaactgtttcacataaataggtgagaagtgtgataatg
+4167633/1
@?@DB>DADFDHFGAHIEHGIIIIIHGGCFHGI?DHIIEHFGHGI<FDEG
@581405/1
tcacggtagcactgagtgacggcacctccgacactgaggtcacggtactc
+581405/1
C@@FFDDDHFDHDEGEHG@HEEAEEFDFHGGGGEGGDFE8=BC@B@EHIE
@63138/1
ctgtgatctgtttcttggcatctatagatgtcggtggcgcacagggcacg
+63138/1
CCCFFFFFHHHHHJJJJJIIJIIGIIIJIGBHHJEEHIIJIJJIIJJJJF
@63152/1
gggctgcagatgactgtgcatccttgctagtaagtcctgagccatagcaa
+63152/1
CCCFFFFFHHHHHJJIJJJJJJJJJIJJIJHJIJIJJJJJJJJJJJJJJJ
@1613958/1
ggtgctgggcctcttgtatgcgaaggtgttgaggcgcttgtggtggtgca
+1613958/1
B@@DDFFFHHHHHJJJIJJJJJIJJJEFGHIIJJJJJJJJHJJHIIEHIH
@7751083/1
cacgaaacactcggtccttaccctctccaggtaata
+7751083/1
CCCFFFFFHHHHHJIJAGHIJJJJJJJJIJJFHIIJ
@3155119/1
gaggcgcttgtggtggtgcacgcgcttgggcagagggaatctgattgtgc
+3155119/1
CCCFFFFFHHHHHHJHEBHIIIJJJJIJJJJGIHIJJEGHGHHHGFFDEE
@5720170/1
ctgcaatcctgcctcacatgattcatccacaaattccaacccttgcgttt
+5720170/1
CCCFFFFFHHHHHJIJJJJJIJJJJJGIJIIIGIJGGGIIJJJJJJJHIJ
@4168605/1
gcgcttgtggtggtgcacgcgcttgggcagaggg
+4168605/1
<??DD81ADD:AD8C<@EFD<:DDDCD@??;;BD
@4168822/1
catcaatttatcttcaaatgacgacaccacagttccagtctcaggcacat
+4168822/1
CCCFFFFFHHHHHJJJJJJJJJJJJJJJJJJJJJJJJJIJJJJJJJIJJJ
@64413/1
gtcacacggtagcggaaggtgggttcgtgaatcatgccctcaatctgcac
+64413/1
CCCFFFFFHFHHHJJJJJJCGIJFHIJIJJJJJJIJJJJJJJJJJJJJJJ
@3155846/1
gctgtgacttgtagtcaaggtggagattttactatctttcaagtcggcat
+3155846/1
@@CFDDDDHFDHFGFHIBHGAEBGHIGIJIIJJIIJJIJGEDHFHIIGBH
@6244591/1
cactggcaacgaccaatcatggacttttcttcaatatccacataagtaac
+6244591/1
C@CFFFFFHHHHHJJIJJJJJJJJJJJJJIJJJIJJJJIJJJJJIJIIIJ
@4686211/1
gggctctcaggcaggcaagatgggcatagtaggtaggcgtagggtaagac
+4686211/1
CCCFFFFFHHHHHJIJJJJJJJJJJGJJJGIJJGHJJIJHIIJJDHIJJJ
@7752584/1
gtgcgtgcaggatcctcgtcattgcctggcatacaa
+7752584/1
@@@DDDDDDD3::CDFB?AFAHCE<GIIG@DHBFED
@7252779/1
cctgttttggtagcggcggcgcggtccgtgaggagcatgctcgccatcag
+7252779/1
CCCBDFFFHHFHGIIBFIIE4<=DDAB8;=??B:<??@@CC>@7:?BDDC
@1615714/1
gaagacgaagcggacgtcacggtaagcattcatcagaatgctatgcaaca
+1615714/1
CCCFFFFFHHHHHJFIIJJJJJHIGIJJJJJJJJJJJIJJJJIJJJJJJJ
@64891/1
gagagaagatcctcatcttgtatagaggaggcttgggctcgctctccgaa
+64891/1
@@@ADBBDABFFHGIDHGGIEHCHGJJIICHGCH:FHHIGFHGD=CBAHI
@2647297/1
ctgtgatctgtttcttggcatctatagatgtcggtggcgcacagggcacg
+2647297/1
CCCFFFFFHHHHHJJJIJJJJJJJJJJJJJJJJJIJJJJJJJJJIJJJJI
@7253180/1
ggttgtcctgcagagcttgccacatcttgtaagcagcctgacgcttagca
+7253180/1
BC@FFFFFHHHHHJJJJJJJJJJJJJJJJJJJJJJJJJJJJJJJJJJJJJ
@1616410/1
cacagttccagtctcaggcacattgccattagtagactgatcagccggag
+1616410/1
CCCFFEFFHHHHHIJJJJJJJJJJJJJJIJJJHIIJIJJIJJJJJJJJJJ
@5721793/1
ctcgaatagtcttttctaacttgaacagtgcgatgttttacaagggcagg
+5721793/1
CCCFFFFFHHHHHJJJJJJJJJJJJJJJHIJJJJJHJJJJJJJJJJJJJJ
@7753266/1
cagttttttcatctcagtatgtatgtgtcggtcccca
+7753266/1
@@@DDDBBHDDACAEEA<CEHFBFHHCHFHGEDGIG>
@7253610/1
gcctcttgtatgcgaaggtgttgaggcgcttgtggtggtgcacgcgcttg
+7253610/1
C@@FFFFFHFHHHJDEHGAFHFHHIGGIIIJJIIIGIIGHGIGIIGGFFC
@4169954/1
gtcgagtagagccttagctgcggaatgcttagcttccttcttagagcgtc
+4169954/1
CCCFFFDDHHHHHJJJJJJJJJJIJJJJJJJJJJJJJJJJJJJJJJJJIJ
@65743/1
ctcataacgcagccagatgccaaagttcttgatcttcactgggctcttct
+65743/1
@@@DBDAD?:D:8ACFHFE<F@CGH9:EFHI4DFDEHDBBB9DB308B99
@582744/1
ctgttgtggaactgcttcacctgtggccggcggc
+582744/1
@@@?DDDDHHHDAG@HIBAFHGHACHDGHBDGIG
@582806/1
ggctccagtactttagctttgacagtgtaaaacttctccgaaatctccaa
+582806/1
CCCFFFFFHHHHHJJJJJJJJJJJJJJJJJJJJJJJJJJJJJJJJJJJJJ
@7253848/1
gtaatccacttatcgagaaaggctataaaacatcactttcagataaataa
+7253848/1
@@@FFFFFHGHHHJIJJJJIJJJJJJJJJIJIIJIIGJJIIJIJJIJJIJ
@1616859/1
gcaaacatgccagttataaagcatagcccgaagtgctattggcacacagg
+1616859/1
@@CFFFFFHHHGHGIIJJIGGIJJJIIJIAHBG?FGEHGGIIIIIJJIEH
@582964/1
gagtgattttgacgggtagctgatgtactaatgagtaataaaataataaa
+582964/1
@@@FFFFFGFFHFIII@DADHHFCHFHIFGGICAD?DGGEGEB?DCGHCH
@66194/1
ccctcatgtaaatcaaaatccgtcaatgtgtgccccacagacaattttct
+66194/1
CCCFFFFFHHHHHJJJIIIGGHFHJIIIHICFHIGIIHIJJJJGGIJJIJ
@66276/1
cctgacacctcacccagggcgggatatggaattttaatttatgccccctt
+66276/1
CCCFFFFFHHHHHJJJJJJJJJJFHIJJJGGHHHHFFHFFFFFFEEDDDD
@583249/1
cactaattctatgcaaagtatagcttgtatttgttatgtaaccactccat
+583249/1
CCCFFFFFHHHHHJJJJJHJJJJJJJJJJJJJJIJJJJJJJIJJJJJJJJ
@7754039/1
cacagctggtacgtcaggcactgcagctcgtccgacccgaag
+7754039/1
CCCFFFFFGBFFFFEHGIJJIEGJJJJJJFGIGGIGIIJ@FE
@4170657/1
cccgcgacttcgttcgcgtggaatagtgacttccggcaaatttttggttt
+4170657/1
CCCFFFFFHHHHHJJJJJHIJGIJJJGIJJJJJJJJJJJFHHHHHFFDDE
@2648991/1
ctaaaccacatcttggatatctcatcttcatctgactggtgttcttt
+2648991/1
@@@DDDDDHAFFDF:??EA<CFH>HEHIIHIGDD:CEEGIE?DEDFG
@5201640/1
ctcttgtatgcgaaggtgttgaggcgcttgtggtggtgcacgcgcttggg
+5201640/1
CCCFFFFFHHHHHJJJEHHIJIJJJJJJJJIJJIJJGJJJJJJJHFFFDD
@3674129/1
tggattttaatgttattattacagcatacataataaaattagaggaagta
+3674129/1
CCCFFFFFHHHHHJJJJJJJJJJJJIJIJJJJJJJJJJJJJJJJJJJJJJ
@6734818/1
tgggtgcgtgcaggatcctcgtcattgcctggcatacaaggcaaagcacc
+6734818/1
:??D=@7<<@<;A3:AE>BHIBF;@B9CAFDFFIICFBDFFFFIAF@DCF
@3674237/1
ctgctaccatattacttactgctttcacaatcttcgtgggactagtagtc
+3674237/1
CCCFFFFFHHHHHJJJJJJJJJJJJJJJJJJJJJJJJJJJJIJJJIJJJJ
@1105644/1
gggtgcgtgcaggatcctcgtcattgcctggcatacaaggcaaagcaccg
+1105644/1
@@@D?DDD??DFHGGB@@CCC=DEGIGIIIGGEGEEHGIIGHHGHIEGGI
@5202123/1
cttttggtactccagtttcttcatctcagtatgtatgtgtcggtccccag
+5202123/1
@@@DDDDDHHGHHJJGHIGIGIGIIJJG@AEFHIGGGFIHGBHIJIGIHG
@3674684/1
gcgacaccttgtggctgtgacttgtagtcaaggtggagattttactatct
+3674684/1
CCCFFFFFHHHHHJJJJIJJJJJJIJJJJJJJJCGHGIEIIJJJJJJJHJ
@5202203/1
gcgactgtcacacggtagcggaaggtgggttcgtgaatcatgccctcaat
+5202203/1
CCCFFFFFHHHHHJJHHIJJJJJJJDHIJGHIJHJJJJJJJJJIJJJJHF
@4171644/1
ctagcttccgcccgcgactccgtccgcgcgg
+4171644/1
@@@DDDDDFDF?8:C:GAGF9BBFG60;/55
@3674967/1
gcggagattaatggtataagcatagaatgttcgacgtgattctttaattt
+3674967/1
CCCFFFFFHHHHHJGHIJJJJJJJJJJJJHIJJJJJHHJJJJJJJJJJJJ
@6735644/1
taattaatttacttatatgttgggcgaattttgcgatctgcgtggtagcg
+6735644/1
?@@DBDDDDF?FHGEHBGFBFFHIGE@:EFHGIEG>HIIHEGIAH=FHFG
@2650026/1
gcaacatcaaatttatttaaattagcgcagaaataattcatagcaaaaat
+2650026/1
CCCFFFFDDF>FHIEHGGEIGHIIGGGHIIGGHHIIGGGGIGGIIIIIII
@2132779/1
cttgggcagagggaatctgattgtgctgttgtggaactgcttcacctgtg
+2132779/1
@@@FFFFFHHHGAHGIIIIJJIHEEGIJIJJIJGIIJJJJJJJJJIJGGF
@6735837/1
ctcgcacgttggcagtaatagtacaagtgaaaagtcacttgccgatggta
+6735837/1
CCCFFFFFHHHGHJJIIIIIIHHFHJIGGHGGIJHHIIJJJJJJHIIJFC
@2650341/1
ataagtaacttcaaatgattgctcagatgcaatttcttgcaagaattgca
+2650341/1
CCCFFFFFGHHHHJIIGIJJIIJJJIBEHIGIIIJJJJJJJJJJJJJJJJ
@6736079/1
cttctttctgtacattcttttttcctcctttcttttttggt
+6736079/1
@@@DD;B?D42<2<C<GFIACAG;9F@CFFGIIIFCFF:68
@4172290/1
gagaagatcctcatcttgtatagaggaggcttgggctcgctctccgaagg
+4172290/1
@@@DDDBDDAFHFHIIHIIIEHBCBE@<@FHI113C?80608?8?F6BGI
@5203386/1
catgcgcaagcgtgccctgtgcgccaccg
+5203386/1
@@@A=DDAAFFHFGH?GCHFGD:?FHD;6
@6736602/1
gcaaagataagatgaagaagaggagcaaatggaaaaaaaaattggtgaaa
+6736602/1
@@?DFFBDHFDHGGGDGHIGGIGEFGGB9EFG?EGGGBHGIE@HD=@=@H
@3676103/1
gtctgtttgtctgtttgtctgttcgtctgtgcgcgctaatctcagaa
+3676103/1
@@@DDDDDB=ADF<BFG?AFHAEFFHBGHA@??FHGIIIIDH<B<3=
@6736705/1
cggaaagattataatatttctttagtttaagtccgtttttaaactttttt
+6736705/1
CCCFFFFFHHGDHJJJJJJJJJJJJHJJJIIIJJIIJJJJJJIJIJJJJJ
@1107275/1
ccaataagaatgaggggtcattgaacttatagttcaaaatcgtttccaca
+1107275/1
CCCFDFFFHHHHHJJJJHIJJJJJJJJJJJJJIJJJJJJJJJIJJJJJJJ
@1107276/1
ccaaaaagaatgaggggtcattgaacttatagttcaaaatcgtttccaca
+1107276/1
@@@D?D?D?CDFDHIIGHGCHFEBGFGHGGGHCFDDC@DHGHEFHGHAHD
@5203863/1
ggctgaattgcagcatcttgtcgagaacatgaagccgctttggtttacgt
+5203863/1
@@@FD<DDHDFFAGHEGHIH:CCCGEHHHCHBGE<DHI>@FIE?8DFCG=
@3676431/1
cgcaagaagtaccagaaacgggacttagccacaatctggtctggagagaa
+3676431/1
@@CFFFFFGCFHHHIJJJJJJJJJJIJJJJJJJIJJJJJIIIJJGIHIIJ
@2133891/1
cttctacttctgcttctggcacatccggagaagttggctcctcaacagac
+2133891/1
CC@FDEFDHHHFHGIJIEFHDHEEEGHICG?GFCGFBDFBGCBGIGJJIE
@1107490/1
ctcccatgtcacggtagcactgagtgacggcacctccgacactgaggtca
+1107490/1
CCCFFFFFHHHHHJGHJJJJJJJJHHJJJJJJJJJJJJJJJJJJJJJIIJ
@6737058/1
gttgtaatatagtttcttttttaattgttataaattcgtaattcgtagct
+6737058/1
@CCFFFFFGHHHFHGIIHIJJJGGIIIJJJIGIGGIGGJJGGIIIIGJJJ
@7254854/1
tgttaagaggtgttacctgcaacttggccaggttagggccaacagattgt
+7254854/1
CC@FFFFFHHDHHHIJJJJJJJJIJJJJJIJJFGIJIJJJIJJJJIIJJI
@6737336/1
tctgtgatctgtttcttggcatctatagatgtcggtggcgcacagggcac
+6737336/1
CCCFFFFFHHGFHIJJJIGGJJJJIIGGHJJIJIJGCHJIIIJIIJJIJJ
@1108201/1
gtttgataagtatacattttattaatatgaatgcaaaaatcatgcctaaa
+1108201/1
CCCFFFFFHHHHHJJJJJJJJJJJJJJJJJJJJJJJJJJJJJJJJJJIIJ
@5724033/1
gcaagaagtaccagaaacgggacttagccacaatctggtctggagagaag
+5724033/1
@@@DFDEFADHDHIGHJJIJFBEHIJIIEGIGHHGGGHGEIJI@G@A6?B
@7255462/1
ggcagagggaatctgattgtgctgttgtggaactgcttcacctgtggccg
+7255462/1
@@@DDDDDHAFFFEE>?@F:?CHDHC?AD;FHIGCDEGEHD?B99DF@BG
@7754974/1
caccgacgacgacactgtacagttagaaatgttacaacctct
+7754974/1
@CCFFFFFHHFFHEHJJIGJJJHGIJJJIJJIIIJ4BGE@F3
@7255589/1
agaggaagtaggtgctgggcctcttgtatgcgaaggtgttgaggcgcttg
+7255589/1
CCCFFFFFFDHHHGIIIJIIIIIJJICFIIIJJJIIDFFHIIIIJJGGGI
@5205344/1
ccctcttcctcgggttggaatgattctggtgggttgtcctgcagagcttg
+5205344/1
CCCFFFFFHHHHGJGHIJIJJJJJJJJJJFHIIHHGIJJIJIJJIJJIJJ
@5724630/1
ctcgcacgttggcagtaatagtacaagtgaaaagtcacttgccgatggta
+5724630/1
CCCFFFFFHHHHHJJHIJIJJIJJJJJGHJJJJJHJIJJJJJJJIJJJHG
@1618249/1
ggtggtgcacgcgcttgggcagagggaatctgattgtgctgttgtggaac
+1618249/1
@@CFFFDDFDDHHJJJJIIJIIGIIIFHJIIIIGHIFHHHJHGIHHGIJJ
@7256229/1
ctgcagatgactgtgcatccttgctagtaagtcctgagccatagcaaaca
+7256229/1
CCCFFFFFHHHFHHIJIJJJJJJIHHIHHFICHHEFHIIJJGIJJJJGIJ
@4688409/1
cgcaagaagtaccagaaacgggacttagccacaatctggtctggagagaa
+4688409/1
?@@FDFFFF?DBFGIJJIJJIIGIGICHIIIJIIIIIJIIIIJIIIGIGI
@5725503/1
ccgtcattgaacaatctcgtatgatgccgtttctgtaccaataggaacaa
+5725503/1
@@@DDDDDHHHHHIIIIIIIIII4<C<GBHGHFC<GGGAGIDHGHIIIII
@3157568/1
cttgaccattttagatatttgttgttcattcaactgtcttgttaatgcct
+3157568/1
CC@FFFFFHHHHHJJJJJJJJJJJJJJIJJJIJJJJIJJJJIJJIJIJJJ
@1619454/1
ctgtgatctgtttcttggcatctatagatgtcggtggcgcacagggcacg
+1619454/1
@@CDDDDFHGFFHIJHFDEEHHIJIIJFDIIIJJFGHIIJJJFHIG;BFH
@4688780/1
cacctgtggccggcggcacgcagacgccttgatgacctccactttgatga
+4688780/1
CCCFFFFFHHHHHIJJJJJJJJJJJJHHHFFFFFEEEEEDCDDDDDDDDD
@584266/1
cacagttccagtctcaggcacattgccattagta
+584266/1
CCCFFFFFHHHHHJJJJJJJJJJJJJJJJJJIHI
@4688919/1
ctagcacgtagttctcagcttccctgcaaagttaaccatcttgtattcaa
+4688919/1
@@@BBDDDHDHFHFHGGIIIIJIIIIGEGHHEHGIE>@FDFHGFFIIJJE
@1619809/1
ctccgattgagtttgtgatggtgcctctgtaggagtttcgggctcgggtt
+1619809/1
@@CFD?DBDFF<DAFF:CFG@AAFHGGBGCGFH>FCFGHIGIEGGIIG6C
@4689099/1
gttggtcttggttgaacggaactccaatcctttactcgaatagtcttttc
+4689099/1
8=?DDB>BFFDDBGFIG;@;FE@HIFFI9EGFB@FCFGCDG=D??DBDFD
@7757165/1
ctatactttgcattaaaataatgcccattttcacaggca
+7757165/1
@@@DDDDDHD<F?EGIFGHIEEFEEEEFGFHD?AD<:CF
@584737/1
ggagattttactatctttcaagtcggcataacgggccgcgactccgccc
+584737/1
@@@DDDDEHBBHHIIIIB<<9A<<EB68CEE<?FA0?@:;8/59CBB;/
@584746/1
ctgagtgacggcacctccgacactgaggtcacggtactcgcggtacatgt
+584746/1
@C@ADADDFHHHHJJIIJJIJJJJIEGGFHHIJJFGHIJGGJGHFDDEF@
@6246900/1
gttgaggcgcttgtggtggtgcacgcgcttgggcagagggaatctgattg
+6246900/1
BBBFFFFFHHHHHHJJJJJHIIJJJJJJJJJJJJJJIJJJHHGHFFFFFF
@6246953/1
tcatgataaaaatgtgtcattggagtcatattatgtgagtacgaagcatt
+6246953/1
CCCFFDFFHHHHHJJJIGIJJJJJJEHJGGIIJJJIIIJFHIJJJJIJJI
@3158439/1
tgcaacttggccaggttagggccaacagattgtttgagatgtttgtgaaa
+3158439/1
CCCFFFFFHHHHHJJGHIJJJJJJJJJJJJJJHIJJJJJJJIJJJJJJJJ
@4173308/1
ctgcaccatgcaccgccatgccgtgtaccacgcctgggatgccacccggc
+4173308/1
CCCFFFFFHDHHHGIIJJJIIIJJIGIJJIEGIIJJJJJIGJJIJJJIGG
@3158770/1
ggcgttgatgtcgcaagatagtgagacattcactttttagtcataatctt
+3158770/1
CCCFFFFFHHHHHJJJJJJJJHHJJJJJJJJJJJIJJJJJJJJJIJJJJJ
@6247431/1
cacacggtagcggaaggtgggttcgtgaatcatgccctcaatctgcacca
+6247431/1
CCCFFFFDHHHHHIJJJEHIJHIJJIJJJJJJJJJJJJJJJJJJJJJJJH
@6247547/1
agtcgtttaagagaagttcagtgacatacacacgcacagaagaattatat
+6247547/1
CCBFFFFFHHGHHJJJHIJJJIJIJJJJJJJJJJJJJJJJJJJJJJJJJJ
@6738222/1
gcaaagataagatgaagaagaggagcaaatggaaaaaaaaattggtgaaa
+6738222/1
CCCFFFFFHHHHHJJJJIJJJJJJJJJJJJJJJIJJJJJJJJIGIFGIJJ
@66474/1
gccaatatgtgttaaaataaaaatccatttcattgttctcattcgcgtac
+66474/1
CCCFFFFFHHHHHJJJJJJJJIIJJJJJJJJJJJJJJJJJJJJJJJJIJJ
@6738410/1
cccagacctagcccaaattcttcttcttcagccggctttggtggttcttt
+6738410/1
CCCFFFFFHHBHFHIIGIIJJJIIIJJJIGIJJJIJJJJJJIGIHIIIJJ
@2652669/1
caccagtggtcttcttgaacttcttcaattgacgcaagaagtaccagaaa
+2652669/1
CC@DFFFFGHHHHIIIEGGIIGEIIJEHGGEHHIEGIHEHGHGIJJIIEI
@66646/1
gacgatttcaccagtggtcttcttgaacttcttcaattgacgcaagaagt
+66646/1
CCCFFFFFHHHHHJJJJJJJJJJJJJJJJJJJJJJIIJJJIJJJJJJJJD
@66689/1
cgattgaaagtgcgggggtgacatcggacttaatacaaggaaactgttta
+66689/1
CCCFFFFFHHHHHJJJJJHGEGFHHHFFFDEEEEEDDDDBDDDDDDDDDD
@3676798/1
gagcaaatggaaaaaaaaattggtgaaaagaatcacaagtaagatactgc
+3676798/1
CCCFFFFFHHHHHJJJJJIHIJJFHJJJJJJJJJJJJJJHHJJJJJJJJI
@2134919/1
cggcagatgaggatacctcaacttcatcttatacttatccaagaaatatt
+2134919/1
CCCFFFFFHHHHHIJJJJJJIJJJJIJJJJJJIJJJJJJJJIIIJJJIJJ
@67083/1
acgccaatggcatgaatagatgtcatgcgcaagcgtgccctgtgcgccac
+67083/1
CCCFFFFFHHHHHJJJJJJJJJJJJJJJJJJJJJJIJJJJJJJJJJJJJJ
@6739294/1
gccagatgccaaagttcttgatcttcactgggctcttctctgggatttcc
+6739294/1
CCCFFFD?FDHHBHAEFHGGICEDEHHIEIDEGIIIIIHIIIBGHIIIIE
@4175091/1
gtttgtttcatgtcaatcggttcataaataaaaaagttatgtcaaattaa
+4175091/1
CBCFFFFFHHHHHJJJJJJJIJJJJJJJJJJJJJJJHJJJJJJJJJJJJJ
@67551/1
ctgtttttaatatttaaataaccgctttttactacatgcataaacataca
+67551/1
CCCFFFFFHHHHHJJJJJJJJJJJJJJJJJJJJJIJJJIJJJJJJIIJIJ
@3159374/1
agcaaatggaaaaaaaaattggtgaaaagaatcacaagtaagatactgca
+3159374/1
CCCFFFFFHHGHHJJJJJJJIJFHIJJJJJIJJJJJJJIJJJJJJJJJJJ
@6739383/1
tggatggagtgagcacgggctctgtgcctggctcccatgtcacggtagca
+6739383/1
CCCFFFFDHFFHHJJJJJJJJJJJJJJJJJJJJJJJJJJGIJJJJFHJJI
@2135489/1
gcttgggcagagggaatctgattgtgctgttgtggaactgcttcacctgt
+2135489/1
@@@DDD?AFHF;CH6FHGBCHHICE4E?EFF>1?;9?BBDBD<DGGBD?/
@67736/1
gagcaaatggaaaaaaaaattggtgaaaagaatcacaagtaagatactgc
+67736/1
CCCFFFFFHHHHHIJJJJJJJJJFHIJJJJJJJJJJJJJGGHGIJJJJJJ
@2653675/1
gcaaagataagatgaagaagaggagcaaatggaaaaaaaaattggtgaaa
+2653675/1
CCCFFFFFHHHHHJJJJJJJJJJJJJJIJJJJJJJJJJJJJJJJJHIJJJ
@2653736/1
gtgcgtgcaggatcctcgtcattgcctggcatacaaggcaaagcaccgac
+2653736/1
CCCFFFFFHHHHHJJJJJJJJJJJJJJJJJJJJJJJJJJJJJJJIJJJJJ
@1109982/1
gcctccttgatgcattgcgtcagaatgcccacctcacgttccgccaattg
+1109982/1
CCCFFFFFHHHHHJJJIJIIJIIJJIJJJJJJJJIIJIGIIJJJJJJGII
@4175549/1
gcctcttgtatgcgaaggtgttgaggcgcttgtggtggtgcacgcgcttg
+4175549/1
CCCFFFFFHHHHHJEHIIAFFHIIIIIIDFIIJJJGIGHHCEHGGHF>BA
@6248336/1
ggtagcactgagtgacggcacctccgacactgaggtcacggtactcgcgg
+6248336/1
@C@DDEEFHHDBAABF@@AGHIIIIIHIIGIGIIIGGHGIIHGEEFGGHD
@68517/1
ctaaacataaaaataatacattacgttaaatgccacgacgctcggacatt
+68517/1
CCCFFFFFHGHHHJJJJJJJJJJJJJJJJJJJJJJJJJJJJJJJJJJJIJ
@68621/1
ctgggctgcagatgactgtgcatccttgctagtaagtcctgagccatagc
+68621/1
B@CDFDFFHGHHGIJJJJIIIHJGHJJIJJGGFGFGIGGIHHJJIADBFG
@6248659/1
gccagatgccaaagttcttgatcttcactgggctcttctctgggatttcc
+6248659/1
CCCFFFFFGHHHHIBHIJJJDHIIJJJJJIIJJJJJJJJJJJJIGIJJJJ
@5726628/1
gtcttcaacggaagagattccatttcccgtttagcagcttcatccagagg
+5726628/1
@@@DDDDDF?DFAH@F<FH@F9EHIIB?8E@G@D9FADDGI@GHIG>98B
@7758157/1
ggctagtaaacccgagcccgaaactcctacagaggcaccatcacaaactc
+7758157/1
@@@FFFFFDHFHHJIAGIJIJGIGGGHIIIGHIGGGHJJIIHGIJGGIEE
@1110875/1
tgggctgcagatgactgtgcatccttgctagtaagtcctgagccatagca
+1110875/1
CCCFFFFFHHHHHJJJIIJJJJJJJJJJJJJJJJJIJJIJGJJJJJJJJJ
@6249032/1
gtccttgttgttaagaggtgttacctgcaacttggccaggttagggccaa
+6249032/1
@C@FFDFFGFHDHGE@ABAFHHIEIIIIIIIIIGEGIIGIHHGHEHIIIG
@5727030/1
gtgcgcgctaatctcagaaacggctgatccgagttggatgcggttttcac
+5727030/1
CCCFFFFFHHGHHJJJJJJJJJJJJJJJJJJHIDGIJHJIGIJAGHHHHF
@7257802/1
cggccttcaaactgaacctaggtaatccctttatttcttctttaatagga
+7257802/1
CCCFFFFFHHHHHJIJJJJJJJHIJIJIJIJJJJJJJJJJJJJIJIJJJH
@5727054/1
cggcataacgggccgcgactccgccctcttcctcgggttggaatgattct
+5727054/1
CCCFFFFFHHHHHJIIJIJIJIIJJJJJJJJJJHHHF?BDDEDDDDDEFD
@7257939/1
cacgtttatacatttttttttaatttttgtgttacgattcgaatactgga
+7257939/1
CCCFFFFFHHHHHJJJJJJJJIIIIIJJJJJJJJIJEGHIJGIIJJJJJH
@1111224/1
atcctcgcacgttggcagtaatagtacaagtgaaaagtcacttgccgatg
+1111224/1
<@@FFFDFDFHFHHJJIIHIGIJGEFEGGHGHGGHIJIJJJIGGIIG>HE
@1111262/1
ggttcatacggcgcgcggtcgcctccttgatgcattgcgtcagaatgccc
+1111262/1
@@BDDDFFHHHHHJJJJJJIJJIJJIJJJJIGGHHHHHFFFDDDDDDDCD
@5727267/1
gtgcaggatcctcgtcattgcctggcatacaaggcaaagcaccgacgacg
+5727267/1
CCCFFFFFHHDHHJIJJJJIJIJJIIJJJJJJJJJJJJIIHIDHIJJIHE
@5727327/1
aacagattgtttgagatgtttgtgaaactgcgacaccttgtggctgtgac
+5727327/1
CCCFFDFFHHHHHJJJJJJJJJIJJJJJJJJJIJJJJJJJJJJJJJHIIG
@6249521/1
gggctatgccatttatcctcgcacgttggcagtaatagtacaagtgaaaa
+6249521/1
CCCFFFFFHHHHHJJJJJJJJJJJJIJJJJIJIJJJJJJJJJJJHIJJJI
@7258235/1
atcagtttggagttcacctttagaagtatgttcttagctgtcatctggtt
+7258235/1
CCCFFFFFGHHHHJIGHHJJJJIIIGEHIGHIIIIIGIJIGGHHIJJIHI
@6249571/1
ccacaatctggtctggagagaagatcctcatcttgtatagaggaggcttg
+6249571/1
CCCFFFFFHHHHHJIJHIHJHIJJJJJJJJJJJJJFGHGJIIIJIIIIIG
@1111678/1
gtccgtttttaaactattttttcaatgccctaagtgagtatacatctatt
+1111678/1
CBCFFFFFHHHHHJJJJJJJJJJJJJJJJJJIJJIIJJIJJJJJJJJJJJ
@70111/1
ccagtggtcttcttgaacttcttcaattgacgcaagaagtaccagaaacg
+70111/1
CCCFFFFFHHHHHJJJJJJJJJJJJJJJJJJJJJJJJJIGIJJJJJJJJJ
@7759191/1
tcctcatcttgtatagaggaggcttgggctcgctctcc
+7759191/1
@@@DDDDD?C?<AEFEE9B3EFIIGF=FFBGDEDA;FE
@1112077/1
ctcgggttggaatgattctggtgggttgtcctgcagagcttgccacatct
+1112077/1
CCCFFFDDHHHHHJJJJJJIJHJJJJJJIJJJJJJJJJJJJJJJJJJJJJ
@1112413/1
gcactgagtgacggcacctccgacactgaggtcacggtactcgcggtaca
+1112413/1
CCCFFFFFFHHHHJJJJJJJJJJJJJJJJJJHIJJJJGIJJJJJJHFFFF
@6250482/1
cttatttccgacccacaaacaattaagccttgggtaccgtagcctgtaat
+6250482/1
@@@DDFFDFHHHDGIIIIIII?GIIIIGIBHGCHIIIIIIIIIIIIIIHI
@5728472/1
cccttcagatacaccgtcacggaatacaaatatcttcttcggcaatctgc
+5728472/1
C@CFFFFFHHHHDHIJHIIJIEIIJJJJIIIIJJJJJJJJJJJIGHIIJJ
@5728500/1
ctgcttcacctgtggccggcggcacgcagacgccttgatgacctccactt
+5728500/1
CCCFFFFFHHHHHJJJJJJJJJJJJJJJJHHHFFEDEEEEEDDDDDDDDD
@6250596/1
gcactacatttccgtccatcattttgtcaacgaactcttctgaagtattt
+6250596/1
CCCFFFFFHHHHHJHIIJJJJJIJJJHIJIJJJJJJJJJJJJJJJFHIJI
@5728560/1
gtgggttcgtgaatcatgccctcaatctgcaccagttcatatttgggcac
+5728560/1
@C@FFFFFFHHHHJGIGBHIIIGGIGEEIGGIJHGCGGEIIGIIGEBHGJ
@1112681/1
ctcattcgcgtacttttcaaggaacatttgagtggttccttttagtaaaa
+1112681/1
CCCFFFFFHHHHHJJJJJJJJJJJJJJJJJJJHIJHIJJJJJJJJIJJJJ
@586923/1
gtacattgaaaataaaaataaaaaaaatagcaggggttattgttatgtcg
+586923/1
CCCFFFFFHHHHHJJJJJJJJJJJJJJJJJJJJJJJHIJJJJJJJJJJJJ
@1112781/1
gctgtttctcactagtaagagcttttcgtataatatgatatgatgccgac
+1112781/1
CCCFFFFFHGHHHHJHIJIJJJJJJJJJHGIIJJJJJIJJJJIGGIJJIJ
@4691096/1
gcaagaagtaccagaaacgggacttagccacaatctggtctggagagaag
+4691096/1
CCCFFFFFHHHHHJJJJJJJJIJJJJJIJJJIIIIJJJIIJIJIJFHHIJ
@5728790/1
cacgcgcttgggcagagggaatctgattgtgctgttgtggaactgcttca
+5728790/1
@@CFFFDFGFFHHJJJJJIGIIJJJIIJJJJJJJJIJIJJJIJJJIJJJJ
@6250972/1
gagggaatctgattgtgctgttgtggaactgcttcacctgtggccggcgg
+6250972/1
B@CFFFFFHHHGHJIIIIJJHIJHIJJJJJJJJJJJJJIIJJJJJJJIJH
@6251069/1
ccggccttgattttataatttagagacacgtgtacatttcgagagaacaa
+6251069/1
CC@FFFFFGDHHHICII@IJJJJIJIJJJJGEIIDIEIIJJFH@GIIJCH
@4691593/1
gtgctgggcctcttgtatgcgaaggtgttgaggcgcttgtggt
+4691593/1
=8?DB;AB3?ACCBD<?<<FFF:C:1?:?FFCEFFF@FCCCF7
@587754/1
gcctgggatgccacccggcaccactcccgggtgaggatgcactacatttc
+587754/1
8=<DDDDBB?F?FH@GHIIIIBGGEHHEGDG?FF8==8@FHIAECAECAA
@4691992/1
gtttggagttcacctttagaagtatgttcttagctgtcatctggttcata
+4691992/1
@@@DDDDDHDD?ACGGGB?FD9C<FBB<FADBFHE@?CFFGCFIDDBFA@
@6741074/1
gaatctgactggtcattacaattacctgattcgtttctagttcagtgtcc
+6741074/1
CCCFFFFFGDFHDGIIJGIHJIGJIIJIGIIHIHIJJJIIIGIJJIIJJJ
@588511/1
gttgttaagaggtgttacctgcaacttggccagg
+588511/1
CCCFFFFFHHHHCGHIJJJJJJJJJJJIIJJHJJ
@588547/1
gttcgacatcgacataacaataacccctgctattttttttatttttattt
+588547/1
CBCFFFFFHHHHHJJIJJJJJJIJJJJJJJJJJJJJJJJJJJJJJJJJJJ
@588579/1
cgtcattcagatttgctgggctagtctttggagagaatgaatctaacttt
+588579/1
@@?DD?A;DBBFABGGHBD@E;ACAACDBBHC?1?FAGBDADHEH@BD@F
@588763/1
ctcttgtatgcgaaggtgttgaggcgcttgtggtggtgcacgcgcttggg
+588763/1
CCCFFFFFHHHHHIJJGHHIJJJJJJJJJJJJJJJJIJJJJJJJHFFFDD
@4176990/1
gtcgagtagagccttagctgcggaatgcttagcttccttcttagagcgtc
+4176990/1
@@CFFDADFBHHDHIIGIIIHHIIIIIIIIGHIIIIIIIIIIIGEHEGGG
@588872/1
aagcgagtcatttagctgaagttttaatattacttgaattacactacatc
+588872/1
CCCFFFFFHHHHHJJJJJJJJIIJJJGJJJJJJJJJIIJJJJIJJJJJJI
@3678850/1
ctgggcctcttgtatgcgaaggtgttgaggcgcttgtggtggtgcacgcg
+3678850/1
@@@DBADDFFFFHBGHGGIIII<A@DEHIECHEGHGHIBCC;FAHHGIBA
@6252436/1
gcaacttgaatgtgagtttttatcggaagccaatcttcagtatttttgcg
+6252436/1
CCCFFFFFFGFHHGHGCGGJGIHIJIJIGGHIGIIIJJJJ?DIIJJJJJJ
@3161473/1
gttgaactcacaccattcaatttaaaagaaactgggtgcgtgcaggatcc
+3161473/1
CCCFFDDDHHHHHJJJJJJJJJJJJJJJJJJJJJJJGIIJHIJJJJJJJJ
@2137591/1
cacctgtggccggcggcacgcagacgccttgatgacctccactttgatga
+2137591/1
CCCFFFFFHHHHHJJJJJJJJJJJJJHHHFFFEFEEEEEDDDDDDDDDDD
@4177302/1
gtggtgcacgcgcttgggcagagggaatctgattgtgctgttgtggaact
+4177302/1
@CCFDDDDFHHDHIJEGGIIGFHIJFHGIIIIIIJ@GGIJFHIGIGIIHI
@2137649/1
ctgtggagctgatgcttgctgggcctcagctgttggagctggttcagcct
+2137649/1
?@??1DDA;FDFD>BDHGCH9?CCEGHIEHCHEHGHDCECA909BG@HAF
@3161617/1
ctgcacttggtggtccacaaacattataatagcgttgtctaacgtcggat
+3161617/1
@@@DFFFFDFFHFIGGIIJHJGIJFGIHIGIBHGHGGIJEHIJGFHIIGH
@2656012/1
agagccttagctgcggaatgcttagcttccttcttagagcgtcccgtacc
+2656012/1
CCCFFFFFHHHHHJJJJJJJJJJJJJJJJJJJJJJJJJJJJIJJJJHJJJ
@6252929/1
accactaataatcaaatacctaataattttataatataagtgtatatcga
+6252929/1
=?=BDDDFHFFHFIGIJIGIHHIEHEIGGGHFHIIHIIGG?FFFHFDIBD
@6253035/1
cccattttcacaggcaagggatcctaacttcgcaaccactaattccagtg
+6253035/1
CCBFFFFFHHHHHIIJJJJJJJJJJJJJJJJI@HIGJIJJJJJJIJJJGI
@4177667/1
gtccttatttccgacccacaaacaattaagccttgggtaccgtagcctgt
+4177667/1
CCCFFFFFHHHHHJJJJJJJJJJJIJJJJJJJJJJJJFFHIJHIJJJJJH
@6253165/1
cgaccaatcatggacttttcttcaatatccacataagtaacttcaaatga
+6253165/1
@CCFFFFFHGGDDGGHIJJJJJJIJJJJGIJJJJJIHHGIIJIJIIJIJG
@4177775/1
agcatttcggatctatagaggctgtcactgcagcaatgctgggaacattc
+4177775/1
CCCFFFFFGHBHHIIIJIIJJJJJHIIJJJJIJJJJJJJJJJJIJJJJJJ
@3162171/1
ctttaatttgacataacttttttatttatgaaccgattgacatgaaacaa
+3162171/1
CCCFFFFFHHHHHJJJJJJJJJJIJJJJJJJJJJJJJJJJJJJJJJJJJJ
@4177957/1
gatactccaaagcattctgggctgcagatgactgtgcatccttgctagta
+4177957/1
CCCFFFFFHHHHHJJJJJJJJJJJJJJJJJJJJJJJJJJJJJJJJJJJIJ
@5207701/1
tccacatccaacaaggtcacagtcgatagattacggtctatgtctatcgg
+5207701/1
@CCFFFFFHFHGFJJIGIGIJJGIIIJIJGGJJJIIGGHIJIJJIJJJJJ
@3679876/1
ttcaaggggatctgagaatggtttagattcacaattttgtccgctggaca
+3679876/1
CCCFFFFFGDHHHIJJGHIIJIIJJJIJJJJIIJJJJJJHIJIJJJJJJI
@7760479/1
gctgtcatctggttcatacggcgcgcggtcgcctc
+7760479/1
@@@FDEFDH<FHFHIIJJJJID<FHBIJJJJGGIE
@7760540/1
ggattttaatgttattattacagcatacataataaaatta
+7760540/1
CCCFFFFF8F>CDGGBHIIIIIIGIEGI9FFHIIAFHIGI
@1624268/1
ctgtgatctgtttcttggcatctatagatgtcggtggcgcacagggcacg
+1624268/1
CCCFFFFFHHGHGJJJJJJJJJJJJJJJIJJJJJHJJJJJJJJJJJJJJJ
@1113227/1
ggacttagccacaatctggtctggagagaagatcctcatcttgtatagag
+1113227/1
@<;BBDDDFHFHHEGGIIFFFHII@GGGGICGHGIIGGIHIGIDEHGDHG
@590217/1
gttctcagcttccctgcaaagttaaccatcttgtattcaaaag
+590217/1
???DDBADBDDB?DAEI3FCFFF:AABFFFEEIIEEFEED4DE
@3680185/1
gtgggttcgtgaatcatgccctcaatctgcaccagttcatatttgggcac
+3680185/1
C@@FFFFFHHHGGIIJJJJJJJJJJJJJJJJJJJJGIJJJJIJJJIJJJJ
@3680193/1
gatgaagaagaggagcaaatggaaaaaaaaattggtgaaaagaatcacaa
+3680193/1
CCCFFFFFHHHHHHIJJJJJJJJJJJJJJJIHIIJCHIIJJJJIJJJJJH
@590315/1
ggttaatcagactatagttagtatag
+590315/1
BCBFFFFFHHHHHJJJJHJIJHIIJJ
@70844/1
caatcctttactcgaatagtcttttctaacttgaacagtgcgatgtttta
+70844/1
@@@FDEBDFBDHFGIDG@HEHIDHIFHGBHGGIIEH>;C?4C?FFBGIC<
@3680256/1
cgttgatgtcgcaagatagtgagacattcactttttagtcataatcttca
+3680256/1
@<?DBDDADDF;DGHDGABFHCBBAFHHFADFB@GFICFDDHGAHEGGB9
@7761054/1
ggcgcttgtggtggtgcacgcgcttgggcagagggaa
+7761054/1
CC@FDDFDHHHFDBEFHIJJJJJJJGGICGD=GIHHG
@6253911/1
ttgctagtaagtcctgagccatagcaaacagccactggcaatgtggatag
+6253911/1
CCCFFFFFHHHHHJJJJJJJJJJJJJJJJJJJJJJJJJJJJJJHIJJJJJ
@5729802/1
gcaggggttattggtatgtcgatgtcgaacccaaaaatgtaattaacttt
+5729802/1
CCCFFFFDFHHHHJGIIJHIJJJJJJJJJJJJJJJJJJJGIJJJJJJIJJ
@1625000/1
ataataaaattagaggaagtaggtgct
+1625000/1
?@;DDDDDBFFHAHBHBDAFII9<A:A
@1114117/1
gtggaggtttctcctgtgacggcatagccgcagcctccgattgagtttgt
+1114117/1
BBBFFFFDHHHHHJJJIJJJJJJJJIIIJJJJJJJJJJJHIJJCHCHHHE
@6254378/1
ggcctgttttggtagcggcggcgcggtccgtgtggagcatgctcgccatc
+6254378/1
<@@FFFFFHHGGFIIGIIDGGGIFFDABB8AD<ABDD9ACDCCDBB8B8>
@591197/1
gtggattttaatgttattattacagcatacataataaaattagaggaagt
+591197/1
BBBFFFFFHHHHHIJJJJJJJJJJJJJJJJJJJJJJJJJJJJJJJJJJJF
@5730477/1
gtaggatccaagttgaaatctttgaccatggcatcaagcaaactctggtg
+5730477/1
C@@FFDEDFDHHFFHGIIGHJGIEHGJIJJIJGGIIIJIIJJIIJIEIGI
@1114510/1
tgggcacagttcctcgacgagcaagtagttcttgaagcacagacacaggt
+1114510/1
@@@FDBDDFDFBFGGGBHHGGBGCFI9DH@FGHI9GICHFAHE@GIIE==
@7762045/1
gttgtattcagctggtggagcagatatagcggtggaggggaacacagttt
+7762045/1
BBBFDEFFHHHHHJJAEHHJJJJJJJJJIIJJCGHHIJJJJJJJJIJFHI
@7258826/1
gtgggttgtcctgcagagcttgccacatcttgtaagcagcctgacgctta
+7258826/1
@@@FFFFDDDFFFIGIEHGJGIGHGIGIJJJJJJIJJGGGIJIGIJJJIG
@5730665/1
gtgatgaggttcaccaagctagtggcgttgatgtcgcaagatagtgagac
+5730665/1
CCCFFFFFHHHHHJJJJJJJJJHJJJJIJJIJJIJJJIIJJJJJHGIJIG
@72010/1
gtttgttttatcgtcgccttgagaagcagacacaagcttcttctgtttgt
+72010/1
@@@FFFFFHGHHHGIIIIIIIEHHGEFDFFEFCFHGJJJJJIIIGHJIIC
@1625897/1
ccacaatatattcgtgaaaaccgcatccaactcggatcagccgtttctga
+1625897/1
@@@DDDFF?DFHDGHGHHIGGCAFE?GGHGH;DGB6?@FFBHHBGHGAH@
@7259123/1
agtgacggcacctccgacactgaggtcacggtactcgcggtacatgttgt
+7259123/1
@CBFFFFFGGHHHJJJJJJJJJJJJIJJJJJHJJJJJJJJHHHHHFFFFD
@72221/1
ctttaacataatgcgtgacactttacggggagcgcggggcgttacaaacc
+72221/1
CCCFFFFFHHHHHJJJJJJJJJJJJJJJJJJJIJJJJJDDDDDDDDDDDD
@7762483/1
ctgtgatctgtttcttggcatctatagatgtcggtggcgcacagggcacg
+7762483/1
CCCFFFFFHHHHHJJJJJIIJJJJJJJJIJHIJJIIJIJJJJJJJJJJJJ
@1115021/1
gccagatgccaaagttcttgatcttcactgggctcttctctgggatttcc
+1115021/1
@CCDFFFDHDFHFGJIJJJFGIIJJJCHHIIIIEDHIJIDHGIIBBFGHJ
@6255467/1
ggctgcagatgactgtgcatccttgctagtaagtcctgagccatagcaaa
+6255467/1
CCCFFFFFHHHHHJJJJJJJJJJJJJJJJJJJJIIJJJJJJJJJJJJJJJ
@6255489/1
gtgttgaggcgcttgtggtggtgcacgcgcttgggcagagggaatctgat
+6255489/1
@=?BDDBEHFHDFGBHGIFEGGGBGIIIIIHIIGIEIIIHEE=A>BCDBD
@1626564/1
ctcagatgcaatttcttgcaagaattgcacaaagttgaa
+1626564/1
@<;7AA;DFFD?D4AFFGH@HB;FH4E<F9E;FFG41C9
@1626653/1
gtcttttctaacttgaacagtgcgatgttttacaagggcaggttgaactc
+1626653/1
@BCFFFFFHHHHHJIJJJJJHHIJFIJJJJJJJJIJJJJIJJJIIIGHII
@1115536/1
caacttggccaggttagggccaacagattgtttgagatgtttgtgaaact
+1115536/1
CCCFFFFFHHHHHHIJJJJJJJJJJJIJJJJJJJJJJJJJJJJJJJJIJJ
@7259712/1
ccctaatagagacgatttcaccagtggtcttcttgaacttcttcaattga
+7259712/1
@@CFFFFDHHHGHJIJJJJJJJJJGHIJJJJJJJIJJJJJIJJJJHIJIH
@5731777/1
gacgcttagcaagtttcttagacttgccagttcccacttcacgacgcttc
+5731777/1
BC@FFFFFHHHGHIJJIJJIIJJJJIJGJJIJJIJJIJGIJIGGGIIJIJ
@6255853/1
gaggcgcttgtggtggtgcacgcgcttgggcagagggaatctgattgtgc
+6255853/1
@?@FDFFFHHFFFJGHFHGEEHIIJHHIJJIJIGIIIEGHFHHHHFFFFD
@5731843/1
cacgtagttctcagcttccctgcaaagttaaccatcttgtattcaaa
+5731843/1
C@CFFFFFHHHHHJJJJJJJJJJJJJJIJJJJJJJJJJJIJIJJJJI
@592717/1
actgagtgacggcacctccgacactgaggtcacggtactcgcggtacatg
+592717/1
CCCFFFDDHHHHGIJJJJJJJJJJJJJJJHIJJJJGHJJJJJJHHFFFFF
@7260174/1
gttccacttcatcatcagggatcttgccgtcattgcagacggtgtggtag
+7260174/1
@B@DFFFFHHGHHIJJJJGGHHHJJJJJIGHGIIEHGGGGIJFIIIIHIJ
@4693394/1
catagatagaaatcgaactcggtcggatgcgtgatgccgaggtcgacagt
+4693394/1
CCCFFFFFHHHHHGIGHIJJJJHIIJIJJJJIHHIIIJIIJIBGHFHFFC
@593023/1
gggacaaagtagctgtatttctttggattttaatttagaaaattaaatga
+593023/1
@@CDDFFFFAFDBGGCEGGIIGFGHGGEHIIGGGIIJGIEIGIEIIJJJG
@2657196/1
ctgtgcctggctcccatgtcacggtagcactgagtgacggcacctccgac
+2657196/1
BCCFFFFFDHHHHJJJJJJJJJJJGHJJJJJJJJHJJJJJJJJJJJJJJJ
@6256617/1
ccctaagtgagtatacatctattaaattcaaacgcagagctcattatgtt
+6256617/1
CCCFFFFDHHHFHJJJJJJJJJJJJJJJJJJJJJJJJJJJJJJJJJJJJJ
@3680620/1
gtgttgaggcgcttgtggtggtgcacgcgcttgggcagagggaatctgat
+3680620/1
@BCFFFFFHHHHHJJJJJJJJIJJJJJJJJJJJJJJJJJJHHHHFFFFFF
@2139046/1
gcgggtcggacgagccgtgccttttattgcttggtgagacacgagataaa
+2139046/1
CCCFFFFFHHHHHJIJJIJJJJJJIJJIJJIJJIHIIJJJIHGFFFDEEE
@593478/1
ccgcaatgttggagcttggtacaaagcaaaggtcgggcagttcgtcaaca
+593478/1
CCCFFFFFHHHHHJJJJJJHHJJJJJJJJJJJGHIJJJJJHJJJJJJJJJ
@6743699/1
cacggtagcactgagtgacggcacctccgacactgaggtcacggtactcg
+6743699/1
CCCFFDFFHHHHHJJIIJJJJJJJJJJJJJJJJJJIJJHIJJJJHIJJJH
@7260956/1
gatgaggttcaccaagctagtggcgttgatgtcgcaagatagtgagacat
+7260956/1
CC@FFFFFHHHHHIGHIJEHFHIIJIIGHIIIJJIIIJJJIIFGIGGIII
@2657746/1
cactgtacagttagaaatgttacaacctctatactttgcattaaaataat
+2657746/1
CCCFFFFFHGBHHIJJIJJHJJJJJJJJJJIIIJJJJJJJJJJJJJJJJJ
@2657929/1
gactcataacgcagccagatgccaaagttcttgatcttcactgggctctt
+2657929/1
CCCFFFFFHHHHGJJJJJJJJJJJJJJIJJJJJJJJJJJJJJJIJJJJJJ
@6744076/1
gcactgagtgacggcacctccgacactgaggtcacggtactcgcggtaca
+6744076/1
@<@B?DDDCDFHHAEFE@EAEH@DADHGIIG?FHGHEHHIEHGIFE5?BD
@593978/1
gtggtcttcttgaacttcttcaattgacgcaagaagtaccagaaacggga
+593978/1
@C@FFFFFHDHBAHGHG?IHIGEHHGIIIIIEIIII<FDDHIIIIIIG>A
@3162741/1
gtcctttctaaggttctaaactatttctgtaccaaatttcaaccaaatcc
+3162741/1
?@@BDDDEHHG>AGGIIIIIIIIGGIGHHHEC9FFHIII@B@BDHIIGGG
@594556/1
ctggagatgtgggtgtagctttaaggggatctgctgtctgtggagctgat
+594556/1
@@@FDDEFGCBBFIG?EGGHCHHEGIIIIFIGAFHIGGHIIGGBFGGGFG
@594566/1
aaggtgttgaggcgcttgtggtggtgcacgcgcttgggcagagggaatct
+594566/1
@BBFBDEFHHHHHJJJJIIJJIJJHHJJJJJJJIJJJJJJJHHHFFFFED
@5208671/1
gtggatacttacttgtgtgataccacaataatttagatcattacaaaata
+5208671/1
CCCFFFFFHHHHHJJIIIJJJJJJJJJJJJJJJJJJJJJJJJJJJJJJJI
@2658745/1
tggatctcctcagtaggatggcaaagagacgaagcgcgcgttctcatgta
+2658745/1
CCCFFFFFHHHHHHIIIJJJJJJJJJJJJJJJJJJJJJIJFHIIHHHHHG
@7763186/1
atcttgtatagaggaggcttgggctcgctctccgaagggagcttgcggcc
+7763186/1
CCCFFFFFHHHHHJIJJJJJGIIIJIJIJJIJJJJJIJJHGIJJJJJHBD
@7763266/1
ctgagccatagcaaacagccactggcaatgtggata
+7763266/1
@@@DDDDFHG?FFIIDAEAEEHHIIIIIIIFHDG@B
@3163448/1
ttttttaaagcaatatggcttacatgctaaaactaaactactatacctgt
+3163448/1
CCCFFFFFHHHGHJJJJJJJJJJJJIJJIIJJJJJJJJJJJJJJJJJJJF
@7763276/1
cctcacgttccgccaattgcttcaccttatgatagtcatcgcggcctcta
+7763276/1
:=@DDDDD;DFFDF?E;DHBEFHBAFFGFFF>FF<GBEFE>GIAF@@FE@
@6258354/1
gaatgattctggtgggttgtcctgcagagcttgccacatcttgtaagcag
+6258354/1
@@@DDBDDHHGGHIJIFFEIJIJIGIIIGIEGGIIIGGIJJJJJJJIEIJ
@595407/1
gtagcgggtcggacgagccgtgccttttattgcttggtgagacacg
+595407/1
@?<BDA?DDFHFDDHG@FH@FAA@FHIIII@9CGGFH7ACEEEECB
@5732510/1
cttctacttctgcttctggcacatcaggagaagttggctcctcaacagac
+5732510/1
CCCFFFFFHHHHHJJJJJJJJJJJJJJJJJHIJIIJJJJJJJJIJJJJHI
@6258670/1
gtacagttagaaatgttacaacctctatactttgcattaaaataatgccc
+6258670/1
@@@DDDAAFHBBHEGCECE<AC;AAFHE?HFBBAH>CGE9:?CGIE@HD?
@6258795/1
cttgttaatgcctggccctcagcgacatgtaagagttcaatggggaagta
+6258795/1
CCCFFFFFHHHHHJJJJJJJJJJJJJJJJJJJJGIFIIIIJJJJJJJJIJ
@595774/1
cagcatggtaagaaggtggcggccagaatctagacatgcacagctcttgc
+595774/1
CCCFFFFFFHHHHJJIHIJJJJJJJJJJJJJJJJJJJJJJJJJJJJJJJI
@1116492/1
caccggtggtcttcttgaacttcttcaattgacgcaagaagtaccagaaa
+1116492/1
CCCFFFDFHHGHDIIIGGIIJCHIGIIJJIGIIJJJJJGII?FHGIIJJJ
@4180959/1
ctcatcttgtatagaggaggcttgggctcgctctccgaagggagcttgcg
+4180959/1
CCCFFFFFHHHHHIIJJIJJJJJGHIJJJJJJIJIIJJJJJJIIIJJGII
@595955/1
gggatatggaattttaatttatgccccctttaaa
+595955/1
CCCFFFFFHHHHHJJJJJJJJJJJJJJJJJJJJJ
@5210073/1
cttggcttgagatttgttgcgaccgatgccataaacagtgtgctgggcat
+5210073/1
CC@FFDFDHDHDHIJIJJJGGIJIIGGGJIBGBBHFEHHECHIIIGIIHE
@1628191/1
caggtgtcttcaacggaagagattccatttcccgtttagcagcttcatcc
+1628191/1
@@BBDEEFHHGHHIJJJJJIJJJJJJJJJGIJJJIJJJJIJIJGIJJJJI
@596282/1
cgggctctcaggcaggcaagatgggcatagtaggtaggcgtagggta
+596282/1
CCCFFFFFHHHHHJJJJJJJJJJJJJJJJJHIJJHHIJJJGIJJJCG
@7764201/1
gcgttgtctaacgtcggattcaattcggaacat
+7764201/1
???;?DD4ACDDA2AEE<FEEICCEEII8CD@D
@1628312/1
ggccaacagattgtttgagatgtttgtgaaactgcgacaccttgtggctg
+1628312/1
CCCFFFFFHHHHHIIJJJJGIJIGIJGIIJJJJIJJJJJJJJJIIIJJJJ
@596426/1
gtgctgggcctcttgtatgcgaaggtgttgaggcgcttgtggtggtgcac
+596426/1
CCCFFFFFHHHHHJJJJJJJJIHIJHHIIJJJJJJJJJJHJJJIJHHJJI
@3164575/1
atcaagtgctcgttttgttagacttcagtgtagctttgtattatgttcac
+3164575/1
@@@FFFFFFHHHHJIIGIIHGJJJJJIIIIHGGIIIJJGHIIIHIJJHGG
@596583/1
cctgatagagacgatttcaccagtggtcttcttgaacttcttcaattgac
+596583/1
CCCFFFFFHHHHHJJJJJJJJJJJJJJIJJJJJJJJJJJJJJJJJJJJJJ
@1628590/1
ctcgaatagtcttttctaacttgaacagtgcgatgttttacaagggcagg
+1628590/1
CCCFFFFFGHHHHJJGHJJHIJJIJJJJFEIJJJJIJJJJJJJJIIJIJJ
@4694769/1
ctctgcaatcctgcctcacatgattcatccacaaattccaa
+4694769/1
@@?B?DBBABDFHIIIIIIEHGGCBHBAFE@<C=3EG:9??
@5733439/1
cggacgcgacgtgccttgaattccttgatgactgcatagatagaaatcga
+5733439/1
CCCFFFFFHGGFFGIJJGGIIJJJJJJJIIJIJJJGHIJJIIIIJJIEHE
@5733479/1
gcactgagtgacggcacctccgacactgaggtcacggtactcgcggtaca
+5733479/1
?<?DDDDDDADDD1<1CEEEEECDADEDBDDIDEEDDDDACEAADD<<?>
@1117396/1
gctttttccagatccactcttgctccatggtccaggagcagcagcgtgcg
+1117396/1
CCCFFFFFHHHHHJJJJJJJJJJJIJJJJJHIJIJJJIJIJJJJJJHIJJ
@597176/1
acagcagtgagttcgtgttgcaagacatgtaggaactgtccctcgg
+597176/1
CCCFFFFFHHHHHIIFHHIIJJJJJJJJJIJJJJJJIJHIJJJJJJ
@4695222/1
gttggaatgattctggtgggttgtcctgcagagcttgccaca
+4695222/1
@@@?DDFFHHHHFIIJFGGHCGHAFGHIHGGIJGDCDHGGG8
@597522/1
tgctgggcctcttgtatgcgaaggtgttgaggcgcttgtggtggtgcacg
+597522/1
CCCFFFFFHHHHHJIHIJJJJIJJ?FFHIJJJJJJJJJHJJJJJGHHJJH
@72599/1
gtacgattccaacgccccctggcgtaaaataacgtcaatacattggatct
+72599/1
CCCFFFFFHHHHHJJJJJJIJJJJHIGJJJJJJGHIJGGIJJJJJJIIII
@6745514/1
gagggaatctgattgtgctgttgtggaactgcttcacctgtggccggcgg
+6745514/1
@;?D=1?D>>B:ACG:<A?DHGCDEC<@FGIG@<@G@DBFHF>AHGGDHF
@7262466/1
cttcaggtgaagagaaaaatgaacgtcccacaggggtgtacatcatggaa
+7262466/1
CCCFFFFFHHHHHJJJJJJJJJJJJJJJJJJJJIJJGHHIJJJJJJJJJJ
@6745646/1
cataaataaaaaagttatgtcaaattaaaaaatcacgtcgaacattctat
+6745646/1
@@@DDDD?=D><@ECAGGIHHIIIIIIIIIGGEEGIIGIIGEAGGFHGGH
@4695882/1
ggcatcagctggttatctagctcgccggacttgtgtagaatcctgcacgc
+4695882/1
@@CFFADDDFFDDGFHEDFEGJCGGJII?@FHFDBB<F@ACGGFHC8FHG
@597933/1
ctcatcttgtatagaggaggcttgggctcgctctccgaagggagcttgcg
+597933/1
CCCFFFFFHHHHHJJJJJJJJJJEHIIIIJJIJGIJJIJGIJGIIIIJIH
@7262621/1
gcttcacctgtggccggcggcacgcagacgccttgatgacctccactttg
+7262621/1
@@@DDDDFH?HHFGHA@GIIGIIIIIIIHDHFBCEECCACCCCACDCDDC
@2659655/1
ccatgtaccacgcctgggatgccacccggcaccactcccgggtgaggatg
+2659655/1
CCCFFFFFGHFHHJJJJJJJJIGIJJJJJJIJJJJJJJJJJJFHIJJHHG
@6260923/1
cgggcagttcgtcaacaagacattactagctgagaatatttttttccgtt
+6260923/1
CCCFFFFFHHHHHJJJJJJIGIJJJIJIJJJJJJJJJBIJJJJJJJJJJJ
@6261023/1
gttacctgcaacttggccaggttagggccaacagattgtttgagatgttt
+6261023/1
CCCFFFFFHHGHHIJJJJIJJHIJJJJJJJJJJJIJJJJIJJJJJJJJJI
@2660092/1
gccctcaatctgcaccagttcatatttgggcacagttcctcgacgagcaa
+2660092/1
@@@FD=DDFFHHHIGIDGIIICBFGAFHIIGIGGIE?F@CBDBHHIGEGI
@2141736/1
caccagtggtcttcttgaacttcttcaattgacgcaagaagtaccagaaa
+2141736/1
@@@DDDBBFFHFHEHGIIGGIIEGHEHCHGHEHIEHFGEHGFD<?DHGFE
@5210407/1
ggtgcgtcacgtccacgcccaggaatatcaccggctcgttgaacacctta
+5210407/1
@CBFFFFFHHHHHJJJJJJJJJJJJJJJJJJJJJJJJGAHEDHGHGHEH>
@6261546/1
gtacacctgagcgagactcataacgcagccagatgccaaagttcttgatc
+6261546/1
@?@DFDDFHFHFHJIGIGIJGEGHIJIJBGGGGJJJIIJIIFHGGIIIJI
@7263242/1
cgtcgcaccagattattgatttctctttccctgtcgggagcggagcgcgc
+7263242/1
CCCFFFFFHHHHHJJJJJIJJJJJJJJJJJJJJJJJJJIJJJJIJJHHFD
@3683410/1
ctgtggccggcggcacgcagacgccttgatgacctccactttgatgatct
+3683410/1
CC@FFFFFFAHDDGGIGEEGIIJJHGHHFDDDEDEEDCCCCDCCDDECDD
@4183877/1
cctactataaatgccatacaaggtctataaaaatataatttgcctgacaa
+4183877/1
C@@FDFDFHHHHGGGEGHGGIIGAFEHGHEGIIGFEGIIIIIIIJIIJII
@3683576/1
gacatttcaattttatttagttggtcttggttgaacggaactccaatcct
+3683576/1
CCCFFFFFHHHHHJGJJJJJJJJFGHGJJJJIIJIIJIGGJJJJJJJIIJ
@6262179/1
gcaagaagtaccagaaacgggacttagccacaatctggtctggagagaag
+6262179/1
@@@FFFFDACFHHJIHIIJJJJFGIGIIJIJIJJIHGIBDHIIEGGHIHH
@2142725/1
cctaagtgagtatacatctattaaattcaaacgcagagctcattatgttg
+2142725/1
CCCFFFDDHHHHHJJIJJJJJJJJJJJJJJJJJJJJJJJJJJJJJJJIJJ
@74053/1
gtcttttctaacttgaacagtgcgatgttttacaagggcaggttgaactc
+74053/1
CCCFFFFFHHHHHJJJJJJJFIIJJJJHGIJJJJJJJJJJJJJJJJGJIH
@6262306/1
gtcgaagaaggtgaagtcaggctcattagcatcgttgggcgcattgttag
+6262306/1
CCCFFFFFGHHHHJJJIGHIJJJJJJJJIJJJJJJJJJJJIIIJJJJIJG
@599185/1
gtagcactgagtgacggcacctccgacactgaggtcacggtactcgcggt
+599185/1
CCCFFFFFHHHHHJJJJJJJJJJJJJJJJJJJJJHIJJJJHGIJJJJHF?
@4184510/1
ccgcgacttcgttcgcgtggaatagtgacttccggcaaatttttggtttt
+4184510/1
CCCFFFFFHHHDHIJIJGHIIIIJIFHIJJFIHJJIJJJIJJJJHH;BEF
@5211197/1
cagatactccaaagcattctgggctgcagatgactgtgcatccttgctag
+5211197/1
CCCFFFFFHHHHHJJJJJJJJJJJJJJJJJJJJJJJHJJJJJJJJJJJJJ
@74316/1
cttgtattcaaaagaaaacctagaatcactggttcaaattcaaataaaat
+74316/1
CCCFFFFFHHHHHJIJJJJJIJJIIJIJJJJJFHIJJJJJJJHHIJJJJH
@5733884/1
gccagttataaagcatagcccgaagtgctattggcacacaggcataatgc
+5733884/1
CC@FFFFFHGHHHGIIJJIJJJHEHHGJIIJJJJJJJJIIJIJGIIJIIE
@1629522/1
cttcatcttagcgttcacattgacaaacttaggtttgcttacagccattc
+1629522/1
CCCFFFFFHHHHHHIJJJJJJJJJJJJJJJJJJEHIJJIJJJJIJJJJJJ
@7765414/1
ggtgctgggcctcttgtatgcgaaggtgttgaggc
+7765414/1
@@@DDDDD?=CHHGA>H@HHBGBCDH:CGH?FB9B
@74509/1
ccaatcctttactcgaatagtcttttctaacttgaacagtgcgatgtttt
+74509/1
CCCFFFFFHHHHHJJIJJJJIJJJJJJJJJJJJJJJJJJIIJJJJJHIJJ
@1118060/1
gcctcttgtatgcgaaggtgttgaggcgcttgtggtggtgcacgcgcttg
+1118060/1
CCCFFFFFHHHHHJJJJJFGHHJHJJJJJJJJJJJJJJHIJJJJJJHFFD
@5734117/1
cgaaggtgttgaggcgcttgtggtggtgcacgcgcttgggcagagggaat
+5734117/1
CCCFFFBDFFHFHIIIJIJJFHIHIIEHGIJJJIJJJJJJJFFHFFFCDE
@5734241/1
ccgtttccaatctccaagacaggaggctccagtactttagctttgacagt
+5734241/1
@@CDDFFDFFDFHGHIIIIIIIEGHGGIGAFGIGGIGGIAGFGIIEGHGH
@7765715/1
ggtaagtttgtcgagtagagccttagctgcggaatgcttagcttccttct
+7765715/1
BC@DFFFFHGHHHIJJJJJJJJJJJIJJJIIJIJJJJJGJJJIJJJJJJJ
@1630006/1
gttgaggcgcttgtggtggtgcacgcgcttgggcagagggaatctgattg
+1630006/1
@@@FFFFFHHHHGGHBHEGEGGIHIIGIIJJDHIIIJIIFHFHHFCCCFC
@4185194/1
gttgaggcgcttgtggtggtgcacgcgcttgggcagagggaatctgattg
+4185194/1
CCCFFFFDHHHHHHJJJJJHIJJIIIIJJJJJJGGHHIIJEEHHFFDFFD
@5734536/1
cactaattctatgcaaagtatagcttgtatttgttatgtaaccactccat
+5734536/1
CCCFFFFFHHHHHHIJJJIJJIJJJJJEEIIJIHGIJJHIJJJJJJJIJJ
@5211994/1
gtgctgttgtggaactgcttcacctgtggccggcggcacgcagacgcctt
+5211994/1
CCCFFFFFHHHHHJJJJJJJJJJJJJJJJJJJJJJJJHHFFDDDDDDDDD
@600164/1
gttggttatcaagtggcttggtaggatccaagttgaaatctttgatcatg
+600164/1
C@CFFFFFHHHHHHIJJJJGIEHHIEHGIEIIDGBDHIGEFHICDEGHGG
@5734617/1
gccagatgccaaagttcttgatcttcactgggctcttctctgggatttcc
+5734617/1
CCCFFFFFHHHHHJIJJJJJJJJJJJJJJIGIJJIJJJJJJJJJJJJJJJ
@1118708/1
gttcgtgttgcaagacatgtaggaactgtccctcggagatgccgtcccgg
+1118708/1
CCCFFFFFHHHHGJJJJJJJJJJJJJJJJJJJJJJJIIIIJJIIJJJJJJ
@600333/1
ccgtagcctgtaatttttgtctttcgcgaaatatt
+600333/1
:?@:BBDDFDCD<E?EFF6AFBBFEFB6FA?BDFD
@6263473/1
cagattgtttgagatgtttgtgaaactgcgacaccttgtggctgtgactt
+6263473/1
BCCFFFFFHHHHHJJJJJJJJJJJJJJJJJJJJJJJJJJJJJJJIIIJJJ
@600414/1
ggcatctatagatgtcggtggcgcacagggcacgcttgcgcatgacatct
+600414/1
@;@BDDDDFDB?FGHEGGFEAAF>GGIIGG=DFHD6?BGIBEGG;CGG>A
@4696365/1
gttgtgtacacctgagcgagactcataacgcagccagatgccaaagttct
+4696365/1
@CCFFDDFHHHHHJJJJJIJIJJJJJJJJJJJJJJJJIIJJJJJJJFHII
@4696371/1
ctggttcaaattcaaataaaatcactctgcaat
+4696371/1
1?@BB;?DFH<<<C?CCGHIIEEH<EHH@9CH>
@5734840/1
cataataaaattagaggaagtaggtgctgggcctcttgtatgcgaaggtg
+5734840/1
@@@DFFDDFBFFFIGG>GHBHHDCEE@CEGCB@GAGHDHGHIGIIDAEB@
@6263598/1
cgcagccagatgccaaagttcttgatcttcactgggctcttctctgggat
+6263598/1
CCCFFFFFHHHHGJJJJJJJGIGIIIJJJJIJJJHIJIIJJJJJJJIIDH
@5734948/1
caagaagtaccagaaacgggacttagccacaatctggtctggagaga
+5734948/1
CCCFFFFDHHHHHJJJJJJJJJJJJJJJJJJJJJJJJHHJJJJJJJJ
@4185799/1
catcaatttatcttcaaatgacgacaccacagttccagtctcaggcacat
+4185799/1
CCCFFFFFHHHHHIIJEHIIIJGIJJIHIIGHIJ@GIJHIJJJJJJJJIC
@75483/1
tgaggttcaccaagctagtggcgttgatgtcgcaagatagtgagacattc
+75483/1
CCCFFFFFHHHHHJJJIJHIJJJJJJJJJJJJJJJJJJJJHIGHHIIHJI
@600668/1
ggcgcttgtggtggtgcacgcgcttgggcagagggaatctgattgtgctg
+600668/1
CCCFFFFFHHHHHGGGIIJJJJJJJJJJJJJIJJJHJJJJJIIJJGIIIH
@4185967/1
ctgcaatcctgcctcacatgattcatccacaaattccaacccttgcgttt
+4185967/1
BBBFDDDDHHHHHJJJJJJJJJJJJJJJJJJJJJJJJJJJJJJJJJJIJJ
@4185988/1
cttggtacaaagcaaaggtcgggcagttcgtcaacaagacattactagct
+4185988/1
CCCFFDFFHHHHHJJJIJHIJJJJJJHIJJJJJJJJJJJJJJJJJJJJJJ
@600980/1
gtgcttttatacaatgcgttatagtcactttataaaggagttcctcttcc
+600980/1
CCCFFFFFHHHHHJJJJJJJJJJJJJJJJJJJJJJJJJJJJIJJJJJJIJ
@7263649/1
gaggaagtaggtgctgggcctcttgtatgcgaaggtgttgaggcgcttgt
+7263649/1
CCCFFFFDHHHHHJIJJJJIJJJJJIJJJJJIIJJ?FFGIIJJJJJJJJH
@1119322/1
ctcgaatagtcttttctaacttgaacagtgcgatgttttacaagggcagg
+1119322/1
CCCFFFFFHHHHHJJJJJJJJJJJJJJJHIJJJJJHJJJJJJJJJJJJJJ
@4697084/1
cgccattcctagtacggtatctcccacacgtttcacttcagcatagacag
+4697084/1
CCCFFFFFHHHHHJIJJHIIIIJJJIIJIJHIJJJJJJJJJJJJJJJIJJ
@6264348/1
ctcataacgcagccagatgccaaagttcttgatcttcactgggctcttct
+6264348/1
CCCFFFFFGHGHHJJJJJJJJJJJJIIJJJJJJJJJJJJJJJJJIJJJJJ
@7263985/1
cacacgtatttttttttttacattttattattttatattttttttttt
+7263985/1
CCCFFFDDHHHHHJJJJJJHIGHIJIGHI@FHJIGHGHIJJJHFDDDB
@3166215/1
ctccaatcctttactcgaatagtcttttctaacttgaacagtgcgatgtt
+3166215/1
CCCFFFFFHHHHHJJJJJJJJJIJJJJJHIJJJJJJIIJJJIJJJJJJHJ
@6747493/1
ctccgattgagtttgtgatggtgcctctgtaggagtttcgggctcgggtt
+6747493/1
CCCFFFFFGHHHHJJJJJJJJHIJJJJJJJJJJJJHIJJJJJJJJJJJCG
@4697789/1
gtgggttcgtgaatcatgccctcaat
+4697789/1
@?@DDDDDACD?FH44CECFEGDDB>
@3166349/1
ggtgcacgcgcttgggcagagggaatctgattgtgctgttgtggaactgc
+3166349/1
@@BFFFFFHHHHHJJJJJJIJJJJJJJJJJIJJHIIIJJJIJJJJJJJJJ
@2661857/1
ggttgaactcacaccattcaatttaaaagaa
+2661857/1
:=::4=D8::<:?FB?G><<:<AE@<H@<?B
@2661933/1
gatggcttggtttattcccatcagtttggagttcacctttagaagtatgt
+2661933/1
CCCFFFFFHHFHHJJJJJJJJJJJJJJJJJJHHJJJJJJJIJJJJGIJJG
@4698076/1
cctgacacctcacccagggcgggatatggaattttaatttatgccccctt
+4698076/1
CCCFFFFFHHGHHIIIIGGGEDB5;;@CDEGHEFEHHHFFDFFFEACDDD
@2143697/1
gtacacctgagcgagactcataacgcagccagatgccaaag
+2143697/1
?;?DAB22CDDBD1CADEEIIIIII1?CDCCBBEEEEEDBD
@4187442/1
gtgacatttgctttaaatgctcaataattaataatataacacggtcgcta
+4187442/1
B@@FFFFFHHHHHJJJJJJJIJJJJJIIJGJJJJJJJJJJJJIJHIIJJI
@3166755/1
aggtgctgggcctcttgtatgcgaaggtgttgaggcgcttgtggtggtgc
+3166755/1
@BCDFEFFHHHHHJJJJJJJJJJJJJJFHHIJJJJIJJJJJIJJJJJHHI
@4187544/1
ggttaatcagactatagttagtatagttataagactcagattgccatctc
+4187544/1
CCCFFFFFHHHHHJJIJIJJJIJJJJJJJJJJJJJJJJJJJJJJJJJJJJ
@4187676/1
cactgagtgacggcacctccgacactgaggtcacggtactcgcggtacat
+4187676/1
CCCFFFFDHHHHHIJJJJJJJJJJJJJJIJFHIJJJGIJJJIJJHEDFFF
@4187684/1
ctcttgtatgcgaaggtgttgaggcgcttgtggtggtgcacgcgcttggg
+4187684/1
@??DFFDFHGHH=EGHHHGIIIIIBHIJIIHIICHIHIEHGEHIBEEDCC
@3166991/1
tgacgcaagaagtaccagaaacgggacttagccacaatctggtctgg
+3166991/1
@@@DDD?DFB;D2AEEBBFIDEF?:?DFGECEFCFG90094B?DFIF
@2662493/1
gggctgcagatgactgtgcatccttgctagtaagtcctgagccatagcaa
+2662493/1
CCCFFFFFHHGHHJJJJJJJJJJJJJJJIJHIHJGGIJJJJJJJJJJJJJ
@4188050/1
agcatacataataaaattagaggaagtaggtgctgggcctcttgtatgcg
+4188050/1
?@BFDDFFHHHHDEGIHGHIIIJJJIHJIIIJJJJIJGIHIIJJIHIIII
@4188209/1
cgtccatcattttgtcaacgaactcttctgaagtatttgtttacaagaca
+4188209/1
?@=DDDDDH?FHAGIGEDEHDDDHECDAEEEGCHGIIIIIIDGAFD?DGF
@3167539/1
gcggagattaatggtataagcatagaatgttcgacgtgattctttaattt
+3167539/1
CCCFFFFFHHHHHJIJJJJJJJJJJJJJJJJJJJJJIJJJJJJJIJIJJJ
@2144638/1
cgacgctcggacatttcaattttatttagttggtcttggttgaacggaac
+2144638/1
CCCFFFDFHHGHGJIJIIIJJJJIJJJIJFGIJFFIJIIGHI>BHIIIJI
@4188341/1
gtggtgcacgcgcttgggcagagggaatctgattgtgctgttgtggaact
+4188341/1
C@CFFFFFFHDHHJJIIJIGHAFHJAFFFGHBGHGHGGIIIJJIIGFHIJ
@3167603/1
tgggtagtaaggtttatttgacgagtcatcagacgtggtcggcggactcc
+3167603/1
@CCFFFFDFFDH<FGHHIIHHIGJJGGIJIIIJJI?GGGHGGGJJHFFCC
@603451/1
gtaagtcagctgttccacttcatcatcagggatcttgccgtcattgc
+603451/1
@CCFFEFFFHHDDGGGIJGGIHIIGJJIJIJIJHJJGIJIDGGBDIE
@6749056/1
gtccttgttgttaagaggtgttacctgcaacttggccaggttagggccaa
+6749056/1
@@@FFFFBCFFDFAHGIIAFHHIIEEHIIHIGEEHCHIGGGGDHIGCHGG
@2144755/1
caatcggttcataaataaaaaagttatgtcaaattaaagaatcacgtcga
+2144755/1
CBCFFFFFHHHHGIIJIJJJIJJHHJJJJIIJJIIHIJIJJJJJJJGIIJ
@2144842/1
gtagctttaaggggatctgctgtctgtggagctgatgcttgctgggcctc
+2144842/1
@C?DBBBDDHD?F@HBEGGIGGHHGHIIGFEGHHIICGFHDGIE?F???D
@5735718/1
gtgctgttgtggaactgcttcacctgtggccggcggcacgcagacgcctt
+5735718/1
CCCFFFFFHHHHHJJJJJJJJJJJJJIJJJJJJJJJJHHFFDDDDDDDDD
@5735859/1
ataacgcagccagatgccaaagttcttgatcttcactgggctcttctctg
+5735859/1
@CCFFFFFHHHHHJJJJJJJJJIJJJJJJJJJJJJJJJHJJIJJJJJJJJ
@1120005/1
gtgctgggcctcttgtatgcgaaggtgttgaggcgcttgtggtggtgcac
+1120005/1
@@@FFFFFHHHHHJJHHIGHIFEHH:C?CDFHIBGGGFGFGC=;CHIIEI
@1631844/1
gttgtggaactgcttcacctgtggccggcggcacgcagacgccttgatga
+1631844/1
CCCFFFFFHHHHGJJJIJJJJEHIJJJJIJJJJJHHFF?CDBDDDDCDDE
@3686154/1
ggagagaagatcctcatcttgtatagaggaggcttgggctcgc
+3686154/1
?@?D;BAB:?<FAGGGFFB4A<AEEECHG;FFB3BFG<DBG0?
@7767745/1
agtaatagtacaagtgaaaagtcacttgccgatggtagaataaggattaa
+7767745/1
C@@DDFFBC?DHHGFFHGGIIFBHHIIIIII@FHBGHBDHCGIHIGHICG
@604270/1
gcgagactcataacgcagccagatgccaaagttcttgatcttcactgggc
+604270/1
CCCFFFFFHHHHHJJJJJJJJJJJJJJJJJJHIJIJJJJJJJJJJJJJIJ
@5736260/1
gcatgaggtaatatttattgctctcctccgattattattatacttataca
+5736260/1
CCCFFFFFHHHHHJJJJJJJJJJJJIJJJJJJJIIJJJJJJIJJJJJIJI
@4189276/1
gacgactcctgtggctttcagtgaaacatcaaaatttatcgatctttgat
+4189276/1
C@CFFFFFHHHDHIJJJJJIJHIJIJHIJJJJJJJJJJIGIJJJJJJJJI
@1632150/1
ctgtgatctgtttcttggcatctatagatgtcggtggcgcacagggcacg
+1632150/1
@@@AB4ADH>ADDGA?4CGFIHG@HFG?FBHIEHFHBHDFHIDBF1BGFE
@4189357/1
ctcatcttgtatagaggaggcttgggctcgctctccgaagggagcttgcg
+4189357/1
CCCFFFFFHHHHHJJJJIJJJJJGCGGHGGHJJJIIJJIGIIIJJIIIGG
@4189363/1
gggctctgtgcctggctcccatgtcacggtagcactgagtgacggcacct
+4189363/1
@C@FFFFFHFHGDIJIIIGIIJJHIIIIJCFGDHIGGIJGHHHHJIJIJI
@5736470/1
ctcgttcagtccgggcgacatgtgccggaaatatttatggaagccgtgcc
+5736470/1
@CCFDFFFHHHHHJJIJJIJJJGGIIJJJJJJIJJJJIJJJJIJJHHFFF
@1632301/1
tcttggttgaacggaactccaatcctttactcgaatagtcttttctaact
+1632301/1
@@@FDFFFGDDFHDDHIGGGGGGIIIIIIIIGHGIGEDBFDAHGIIIGGI
@1120520/1
tgatcaaacgctattaattcattagcgaaaaacttacttttcacttttaa
+1120520/1
CCCFFFFFHHHHHJJJJJJJJJJJJJJJJJJJJJJJJJJJJIJJJJJJJJ
@5736817/1
aggagcacgtgcagtaggaaccacagccgttggcgtcgattgcggtatcg
+5736817/1
@@@FFFFFHHFFHJIIGDGIJJJJIJJJIIJJIIJIIIJJJJJJG;BEHH
@7768453/1
cgactgtcacacggtagcggaaggtgggttcgtga
+7768453/1
1?@BDDDDHHFHFIAEHIIGGHGEFG@F?FHGGC@
@5737093/1
caatcctttactcgaatagtcttttctaacttgaacagtgcgatgtttta
+5737093/1
CCCFFFFFHHGHHJJJJJJJJJJJJHJJJJJJJJJJJJGHJJIJJHJIJJ
@4698817/1
gcagcttcatccagaggcaagcgctccaagttgcttggaggcttgggcct
+4698817/1
CCCFFFFFHHHHHJIIJJJJJJJJJJJJJJFHIJIJJJIJJIGJJJJJJG
@6268004/1
cctgcaacttggccaggttagggccaacagattgtttgagatgtttgtga
+6268004/1
CCCFFFFFHHHHHJIJJHIJJJJJJJIJIIHEHIFHIJHIGJJJJJJHII
@77500/1
tgctgggcctcttgtatgcgaaggtgttgaggcgcttgtggtggtgcacg
+77500/1
CCCFFFFFHHHHHJJJIJJJJJJJFHHHJJJJJJJJIJJJIHIIGHIJIG
@7769191/1
cgcatacaccgtgaatataagtggcaaaggtagta
+7769191/1
@@@DD7BDHHHH:AEHHGH>?CFGIIIIIICDGHI
@6268452/1
ataataaaattagaggaagtaggtgctgggcctcttgtatgcgaaggtgt
+6268452/1
CCCFFFFFHHHHHJJJJJJHJJJHHJJJIJBGHJJJJJJJJJJJJJJFHH
@1633413/1
agattttactatctttcaagtcggcataacgggccgcgactccgccctct
+1633413/1
@@<DDDFFHHHHHGIJEGHIDBGGGIIJJIIJJJJIJIGGHHEFFFDBBD
@3167979/1
ctccaatcctttactcgaatagtcttttctaacttgaacagtgcgatgtt
+3167979/1
@C@DFFFFHHHHHJJJGHIJIIIIJJJJHHIHGHIIIJJEEBGHIHIIFH
@3167991/1
gttgggcagtagtgtgagtgcatcaagttctcctgcttcatacaacaact
+3167991/1
BBCFFFFFHHHHHIJJJJIJJJJJJJJJIJJJJJJJJJJJJJJJJJJJJJ
@1633770/1
gccagatgccaaagttcttgatcttcactgggctcttctctgggatttcc
+1633770/1
@@<DDFBADBAAFGIIGBFCAHHHHGABAHGFGGHGECFHHDDHIGEAFH
@2663585/1
gtggaaaccaaaccaaacttctctgccaccaccaagggggtggtagtacc
+2663585/1
CCCFFFFFHHHHHJJJJJJJJJJJJJJJJJJJJIJJJJJJ<FHBHHHHHH
@6269066/1
cctgcctcacatgattcatccacaaattccaacccttgcgtttcaaaaca
+6269066/1
CCCFFFFFHHHHGIIIJIIJJJJJJJJIJJJIJGIIJJJJHGIIJJJJIG
@7266347/1
gtggaactgcttcacctgtggccggcggcacgcagacgccttgatgacct
+7266347/1
CCCFFFFFHHHHHJJJJJJJJJJJJJJJJJJJJHHFFFDDDDDDDDEDDD
@6269201/1
ttctcttttttctcctttcttttgcgagctgctgccgaaagattagagtc
+6269201/1
@@?BBBDFHDFHHIE?CEHEBHGIDH?C?CFEEE<FAGGGEDH=@==FF;
@7266484/1
ctcagatgcaatttcttgcaagaattgcacaaagttgaagtccttgttgt
+7266484/1
@@@DBB>AFF8CDFB<FGCG@IAAEHHC>F@EGGGGEHIEIIIIGHFGEH
@606333/1
gtagcactgagtgacggcacctccgacactgaggtcacggtactcgcggt
+606333/1
CCCFFFFFHHHHHJJJIJJJJJJJJJJJJJJIJJHHIJJJFHIJJJJHFB
@1634115/1
ggcaggttgaactcacaccattcaatttaaaagaaactgggtgcgtgcag
+1634115/1
CCCFFFDEHFHHHJJJJJJJJJJJJJJJJJJJJJJJJJJJJFIIJHIJJJ
@4191557/1
agcaaatggaaaaaaaaattggtgaaaagaatcacaagtaagatactgca
+4191557/1
CCCFFFFFHHHHHJJJJJJJJJFHIIJJJJJJJJJJJJIHIJJJJJJJJJ
@4700253/1
tgacgcaagaagtaccagaaacgggacttagccacaatctggtctgg
+4700253/1
@C@FFFFFHHFG<EAGHJIGIJIJJJJJGEIIHGIIIIIEIJDHCII
@4700327/1
cccgtatctcaacacccataaagaactgtttgcctctcatgtcccatact
+4700327/1
CCCFFFFFHHHHHJJJJJJJJJJJJJJJIJJJJJJJJJJJJJJJJJJJJJ
@7266876/1
tcttcctcgggttggaatgattctggtgggttgtcctgcagagcttgcca
+7266876/1
@@@DFDEFFFD<CDDEFCFGHGGGGECGHIIEHIGCCEHGFGID=CFEGI
@7266916/1
ctcataacgcagccagatgccaaagttcttgatcttcactgggctcttct
+7266916/1
CCCFFFFFHHHHHJJJJJJJJJJIJIJJJJJJJJJJJJJJJJJJJJJJJJ
@2664326/1
cggcaaacgcctattaacattatcatcgttctcagcatggtaagaaggtg
+2664326/1
CCCFFFFFHHHHHJIJJJJJJJJJJJJJJJJJJJJJJJJJHIJJJJJIHI
@2146071/1
gctaagcctaataaatgccatacaaggtctataaaaatataatttgcctg
+2146071/1
@C@DFFFFHDHHHIJJIJJGIBHICHGGIHGIJJCGHIJJJJIIIIEGGE
@6269869/1
cccgagatcgggaactatgtggttaaaaccaaaaatttgccggaagtcac
+6269869/1
@??DFADDD?DHFBFHCGICH9:?EHGBDHGGHEAFCGGGHHGBBHIIGI
@6750774/1
gcctgacgcttagcaagtttcttagacttgccagttcccacttcacgacg
+6750774/1
@@@DDADDF8D?FHHC@AEHHIICDCC?EBF><??@:CFHDHIEGCIGGF
@4191940/1
ggcgtcgcttgcggtatcggcgtcgcttgcggtaccggcgtcggttgcgg
+4191940/1
CCCFFFFFHHHHHJHIJJJJJJJJJJJJJJJHHHFFFDDDDDDDDDDDDD
@2146223/1
ggggcacattaattggagtataagttgtcacaggggcgtaagcagttgaa
+2146223/1
CCCFFFFFHHDHFJJJIJCDHCHH?EEFHHIHIIEGFI67FHCAGF;CAH
@2664552/1
cgtacccatagcaacaagatcagcgactgtcacacggtagcggaaggtgg
+2664552/1
CCCFFFFFHHHHHJJJJJJJJJJJJJJJJJJJJJJJJGHJJJJJJJJ@GH
@3169214/1
ttgcgtttcaaaacaattcattttaggttcaagttaaccgcaatgttgga
+3169214/1
@@<BDDDDFFF??E?GGIEHCCACEFCBFEEAEFH>DHGEHBAGCFFG?8
@4192244/1
ggagagaagatcctcatcttgtatagaggaggcttgggctcgctctccga
+4192244/1
CCCFFFFFHHHHHJJJJJJJJJJJJJJJJJJJJJJGIJJJIIIGGHIJIH
@2664836/1
caatgagacggtgggtagtaagcgcacgaccatttttttctacatttcat
+2664836/1
B@@FFFFFHHHHFIJHIJIIJJJJIEHJJJIJJJJJJJJJJHHHHHHHFF
@7267524/1
gtgctgttgtggaactgcttcacctgtggccggcggcacgcagacgcctt
+7267524/1
@@@FFFFFHFGHHIIIEGGGBHEBGHHHIIIIIGGIHHHFFCCCBCCCCC
@3687438/1
ggacttttcttcaatatccacataagtaacttcaaatgattgctcagatg
+3687438/1
CCCFFFFFHHHHHJJJJJJJJJJJJJJJJJJJJJJJJJJJJJJJJJJJJJ
@77992/1
ctccggtactaacgatcaaatcgatgggggtccataatcattcctggaat
+77992/1
CCCFFFDDHHHHHJIJJJJJJJJIIJJJJJFGIIJJJJJJJJJJJJJJIJ
@607695/1
gccttagctgcggaatgcttagcttccttcttagagcgtcccgtacccat
+607695/1
CCCFFFFFHHHHHJJJJJJJJJJJJJJJJJJJJJJJJJIJJJJHJJJJJI
@3169772/1
caccagtggtcttcttgaacttcttcaattgacgcaagaagtaccagaaa
+3169772/1
?=?BDBDDBFDHBFG@BGDHCIGHIGIIHGAHHEHI>HADB:BBFG?FDH
@3687864/1
ccgcatcaaaaatgtagctattttcattaatcacaattacatgtttactt
+3687864/1
=;@DDADDFD?BDH2AGGDHICDFGGGGHIGIGEG>EH@C?FFHCG?B@B
@3169914/1
ccgacactgaggtcacggtactcgcggtacatgttgtgtacacctgagcg
+3169914/1
CCCFFFFFHHHHHJIJJJHHJJJJJJJIIIIJJJJJJJJJJJJJJJJJJJ
@2665305/1
gtgctgggcctcttgtatgcgaaggtgttgaggcgcttgtggtggtgcac
+2665305/1
CBCFFFFFHHHHHJJJJJJJJIIIJEHGHJJJJJJJJJJIJJHGIIIJJJ
@5215562/1
cctgaatgcgtagggaggtcctcatggactagtaaggtcccgataggtac
+5215562/1
CCCFFFFFHHHHHJJJJJHHJJJIJJJIJJJJIGIIJJJJJJJJJJJGHI
@78899/1
ctgtgacttgtagtcaaggtggagattttactatctttcaagtcggcata
+78899/1
BBCDDEFFHHFHHGIJIIJCFHHJGHJJJJJJJJJJJJJJJJIIJJJJJJ
@7770379/1
gttggtcttggttgaacggaactccaatcctttactc
+7770379/1
=??ADAD4AC3<CEED:E@DDEDEFE;?E?ED?DDFC
@2665800/1
ggtggtgcacgcgcttgggcagagggaatctgattgtgctgttgtggaac
+2665800/1
BCBFFDFFHHHHHJJJJJJJJJJJIJJJJJJJJJJJJJJJJIIJGIJIII
@78982/1
aaggggatctgctgtctgtggagctgatgcttgctgggcctcagctgttg
+78982/1
@CCFFFFFHHHHHJIIJIIJJJJIJJGIGJGJIIGIJJJIJJJJJJJJJJ
@2666026/1
cgcgcgttctcatgtaatttttaatgttttccaaatcgacgactcctgtg
+2666026/1
@@@FDAD?FDHAHHHBAFHIIIEGHIBEGIFEHIEGGCC>EDAGGHIA=F
@4701163/1
aaagataagtataggctcaaaacctaacgacatcaatcaccagcttaaaa
+4701163/1
@CCDFFFFHHHHHIIJIJJJIFGG@AEBGCCE?D?FHDFGHGIJIIIECG
@3171038/1
gccgataccagatttaaaaaaaaagaaattgtgattttaataaatatacg
+3171038/1
CCCFFFFFHHHDHIJIJJIJJJJIJIJJJJIIIJJIJJIIIJFIJIJIJJ
@2666979/1
ggtggtccacaaacattataatagcgttgtctaacgtcggattcaattcg
+2666979/1
@CBFFFFFHHGHHJJJJJJJIIJJIJJJJJJJJJJIJJIJHEIHHJJJJI
@2667098/1
cgggtcggacgagccgtgccttttattgcttggtgag
+2667098/1
@@CFDDFFGHHHAHIIFD6GHIIGGGICDHGGHFC4@
@608014/1
gctgtgacttgtagtcaaggtggagattttactatctttcaagtcggcat
+608014/1
??@DD??DFHDADGABFA?F<CF?CACEGGGIEIIE<FGF@>FF<F@F@@
@6751847/1
gcacgcgcttgggcagagggaatctgattgtgctgttgtggaactgcttc
+6751847/1
CCCFFFFFHHHHHJJJJJJJJJJJJJJJJJIJJJJJJJJJJJJJJJJJJJ
@3172061/1
cacataagtaacttcaaatgattgctcagatgcaatttcttgcaagaatt
+3172061/1
CCCFFFFFHHHHHJJJJJJJJJJJJJJJJJIJIJHIJJJJJJJJJJJJJJ
@4193010/1
ctgcaatcctgcctcacatgattcatccacaaattccaacccttgcgttt
+4193010/1
:BBFBBBDFHHHHJJJJJJJJJJJJJJJJJJJJJJJJJJJJJJJJJJIJJ
@2667669/1
gcaaagataagatgaagaagaggagcaaatggaaaaaaaaattggtgaaa
+2667669/1
CCCFFFFFHHHHHJJJJIJJJJJJJJJJJJJJJJJJJJJJJIJJJFHIJJ
@6271156/1
gcagatgactgtgcatccttgctagtaagtcctgagccatagcaaacagc
+6271156/1
CCCFFFFFHHHHGIJJJJJIGIJJJJJJJIIJIGIIJJIJIJJJJJJJJI
@608560/1
gattgtttgagatgtttgtgaaactgcgacaccttgtggctgtgacttgt
+608560/1
@@BFFFFFHHHHHJJJJJJJJJJJJJJJJJJJJJJJJJJJJJIJIIJJJE
@5737893/1
ctacttcttatgatttaaagtcgaatattccctgacacctcacccagggc
+5737893/1
CCCFFFFFHHHHHJJJJJJJJJJJJJJJJIJJJJJJJJJJJJJJJJJJJJ
@6271370/1
cgagactcataacgcagccagatgccaaagttcttgatcttcactgggct
+6271370/1
@@<DDFFDFFBAFHHIB@CGG;HEDGIGGIIHGD@FCGHIIGA@@FB=AG
@6271406/1
atacataataaaattagaggaagtaggtgctgggcctcttgtatgcgaag
+6271406/1
CCCFFFFFHHHHHJJJJJJGJJIGHJHHHIIIJJIIJJJJIHIJJJIJHI
@1638632/1
ggctatgccatttatcctcgcacgttggcagtaatagtacaagtgaaaag
+1638632/1
C@CFFFFFGHHHHJJHIJJJJJJJIIJIJJJJJJJJIGIIHJJJJJIJJJ
@1122153/1
cagcatacataataaaattagaggaagtaggtgctgggcctcttgtatgc
+1122153/1
CCCFFFFFGFGHHIJIJJJJJIJIJJJJIIIHHJJJJJJJJJJJIJJJJJ
@1638913/1
gtgctgggcctcttgtatgcgaaggtgttgaggcgcttgtggtggtgcac
+1638913/1
C@CFFFFFFHHHHJJJJJJJJIHHICGHHJIJJJJJJJJHJJIJJIIJJI
@6752974/1
ctgagcgagactcataacgcagccagatgccaaagttcttgatcttcact
+6752974/1
CC@FFFFFGDHHHJIJJJIIJJJJJJIIGEIFIIJJJJIGGHGIIJJJII
@609217/1
cttgtattcaaaagaaaacctagaatcactggttcaaattcaaataaaat
+609217/1
CCCFFFFFHHHHHJJJJJJJJJJJJJJJJJJJHIJJJIJJJJJJJJJJJJ
@5216191/1
tagaactctataccacggcgtcacgacacagtccttgtaattctctggtg
+5216191/1
CCCFFFFFHHHHHGJJJJJJJJJJJJJJJJJIJJJJJJJIJJJJJJJJHI
@6271985/1
cccattctcttgattctctttgaacatataggtagtactggcctggctac
+6271985/1
CCCFFFFFHHHHHJJJJJJIJJJJJJJJJJJJGHIIGJJJJJJJJJJIJJ
@1639372/1
ccaaaagctgcgctattcatttgcgcaggaaggcgtcaatatttttttaa
+1639372/1
@<?DDDDDHF>DHEFHEGHHIIICEEIEH6BBDDHHIIAFCGFGIGIHBD
@1639426/1
gtcgaatttcgggttgttcaccgctgccccgtcctgtgggctgttgttgc
+1639426/1
@@@AA7:BF<CDAFH@@EHGIIGIII>GDAGHCDHCBFBFGAG@HCDDA9
@4194072/1
agcactgagtgacggcacctccgacactgaggtcacggtactcgcggtac
+4194072/1
CCCFFFFFHFHHHJJJJJJJJJJJJJJJJJJJGHIJJJFHJJJJJJHFFF
@3688994/1
ggctcgctctccgaagggagcttgcggccgatgacctcatactccttcaa
+3688994/1
@@@DFFFFGHFFDHGIDGIIFIGCEHF6DHEGBAGHGIHEGGHFFFFFFE
@5216969/1
gggctcgctctccgaagggagcttgcggccgatg
+5216969/1
@@@DDDDDHDFDBFGHAFGEFGIHIGIIJJJBHE
@1639899/1
caacagattgtttgagatgtttgtgaaactgcgacaccttgtggctgtga
+1639899/1
CCCFFFFFHHFHHJJJJJJJJJJJJJJJJJJJJIJIJJIJJGIJJJJHIH
@3173634/1
gtgtgctcaaggggatctgagaatggtttagattcacaattttgtccgct
+3173634/1
@@@DDADDFAHHG:CFHEHHADHGIIHHGIIIH@FHHGIIFGHG?DAGGB
@7268823/1
gcgactgtcacacggtagcggaaggtgggttcgtgaatc
+7268823/1
=;==DDD<D<ACF88EGICG@F:FB0:??FFF@FFFFI;
@5739140/1
cacagctcttgcagccatccaacaggattgcccatcaatttatcttcaaa
+5739140/1
CCCFFFFFHHHHHJJJJJJJJJJJJJJJJJJJJJJJJJJJJJJJJJJIJJ
@4194527/1
cccgtttccaatctccaagacaggaggctccagtactttagctttgacag
+4194527/1
CCCFFFFFHHHHHJJJJJJJJJJJJJJJJJJJJGIJJJJJJJJJJJJJJJ
@5217207/1
gaggaagtaggtgctgggcctcttgtatgcgaaggtgttgaggcgcttgt
+5217207/1
@?@DADDDF?A2A?C?3:<CAAGHHIG@CAF?FFH:?GHICHC=FGGIG6
@1123499/1
aggtgctgggcctcttgtatgcgaaggtgttgaggcgcttgtggtggtgc
+1123499/1
=?@=DDDD<?F=DHGHFE:FBACG>8?:??CC4<;6@BDHBB;FF;;EE9
@80556/1
gtcataatcttcagatactccaaagcattctgggctgcagatgactgtgc
+80556/1
;@<?DDDDD:CFA@C??AED@GFHIF<EEF@HEBFBF?FCGFEEFCGDFE
@2667828/1
ctggttcatacggcgcgcggtcgcctccttgatgcattgcgtcagaatgc
+2667828/1
=<@F?;DDDFD?FGHGGDGG?DAE@G;@@;DAE@;AECHA8BBA<CC>AA
@610161/1
cggcgtcattcgatatcttctgtagctgctgtgtgaagttcttcaaagcg
+610161/1
CCCFFFFFHFHHFGIJIJJJIJHIDIGFHIJIGHGIJJHGEGGIIJJJCG
@2668055/1
cgactgtcacacggtagcggaaggtgggttcgtgaatcatgccctcaatc
+2668055/1
CCCFFFFFHHHHHJCFHIIBHIGIEHGGHIJG;FGIJIHHJJJJJJJIJE
@1640904/1
gtcttcttgaacttcttcaattgacgcaagaagtaccagaaacgggactt
+1640904/1
@CCFFFDDDHGFHGEGIGGGHIIIIIGHGIJIIDFHIIJJJJIJGEEGGG
@5218055/1
ccgacgacgacactgtacagttagaaatgttacaacctctatactttgca
+5218055/1
CCCFFFFFHHHHHJJIGJGJIIJJGIIJJGGIIIJJJJIJJJJJJFJJJI
@2668129/1
ggacgaagtgatggcaccaggatagagttaatgccgccaagtttgacgtt
+2668129/1
CCCFFFFFDFHHHJJJJJIJJJJJJIIGIJJJJJJJIJJIIFHIJJJIHI
@2668138/1
ctgtcatctggttcatacggcgcgcggtcgcctccttgatgcattgcgtc
+2668138/1
@C@DDFFFHHHFDIGGHGIIIJJGIGJFGIJJJJHHHHGGFFFFFFEDDD
@7773348/1
cggacttacgaagtaaattcaattgttgatatagagg
+7773348/1
?@@AFFFFHHHGFGGDIJJJICHIIIIJJJIJJGH??
@610641/1
ggttcaccaagctagtggcgttgatgtcgcaagatagtgagacattcact
+610641/1
@7?DDD??FFDABA@<C??E@EGIDGE?GEHGIBDD??D</?F?BF@DCH
@7773512/1
gttttttaaactcatattttcatggtaccaagttatgaatttttcaaatc
+7773512/1
CCCFFFFFHHHHHJJEIJJJJJJJJHIJJJJJIJJJJIJJJJJJJJJJJI
@1641786/1
gttttgaataaatattcgagctgcaaacctattttagtagaaagctttcc
+1641786/1
CCCFFFFFHHHHHJJJJIJJJJJIJJJJJJJIJJJJJFIIIJJJJJJJJJ
@611041/1
ctcataacgcagccagatgccaaagttcttgatc
+611041/1
CCCFFFFFHHHHHJJJJJJJJJJJJGIJJJJJJJ
@7774033/1
ctggttcatacggcgcgcggtcgcctccttgatgcattgcgtcagaatgc
+7774033/1
;;;DABDDAFHD?HI>CGGHFA:;CAGGHCEGHHACEE>;?8AACC3>@@
@4195937/1
tcctcatcttgtatagaggaggcttgggctcgctctccgaagggagcttg
+4195937/1
CCCFFFFFHGGHHIIJJIIGIIJJJIIGGIJGGIHIGHHHIGGEEGHEID
@4195938/1
atcttcaaatgacgacaccacagttccagtctcaggcacattgccattag
+4195938/1
?@<DDDDFBHFHDHIGHGAHIBB:?CEEHDFGEGDHIIDE?D@B<BFFH<
@7270589/1
tcggttcataaataaaaaagttatgtcaaattaaagaatcacgtcgaaca
+7270589/1
CCCFFFFFHGDHHIHIIJJJGFHIJJICHHGGIGIIGGIHGGIDGHEHHI
@2151398/1
cgatttatttcgattgttccatcact
+2151398/1
@@@DDDBDDDFFFF?F@F:IFF?@3A
@611787/1
ccagatgccaaagttcttgatcttcactgggctc
+611787/1
@@@DDDFDFHHHGFHHGGIGIIJIGHGIIHGGIH
@1124118/1
gtccgcgcggatgtcggtcttcgcgtggaagttttatttctccattttga
+1124118/1
@@@DBDD>CDF?D?DF<:@D<DB<F@AHCEH7@DHEAEHEEEE;@;BCCC
@1124216/1
gggcagagggaatctgattgtgctgttgtggaactgcttcacctgtggcc
+1124216/1
CCCFFFFFGGDHHJJJJJJJIIJJJIJJIIJJJJJJJJJJJJJJJHIIIJ
@5739915/1
cgccatcaggacctgcaccatgcaccgccatgccatgtaccacgcctggg
+5739915/1
@@@=BDBDF>??DG>;EA?EHDDFEHEADDGG?DBFGG@??BD?@FIC<1
@5739951/1
cgatgtcgaacccaaaaatgtaattaacttttttttttgtctgtttgtct
+5739951/1
CCCFFFFFGHHHHJJJJJJJHHIIIJJJJJJJJIJJJJIJJJHHGHHEFF
@612317/1
cacgcctgggatgccacccggcaccactcccgggtgaggatgcactacat
+612317/1
?;?DDDDD=1?DD?B?DGB6C?CGIIEIIIBFA07@F=C@=8=;EFFA;=
@2151924/1
ctcttgtatacaaattatttctaccatcaaatacaggttttagtgcgcca
+2151924/1
CCCFFFFDHHHGGIIIJJJJJJJJJJJJJJJJJJIJIFGIJJJGIJJJJJ
@1643514/1
gtttattttgtttttctctgtgatctgtttcttggcatctatagatgtcg
+1643514/1
?@@FDEFFHFHGHCHIIIICCFBHHHGIIIII@ACFEGGHEFIIIIGHC3
@81265/1
ctatgccatttatcctcgcacgttggcagtaatagtacaagtgaaaagtc
+81265/1
@@?ABADBHDDBFHIGBGGIIIIGG=GGGFGBFFIII@B<B??DFGHIDE
@5740570/1
ggtcacggtactcgcggtacatgttgtgtacacctgagcgagactcataa
+5740570/1
@@@DBD?DFBCCDD:F>CCFHIG:DF?B:BFGDDACDHGEEHAAC=DECC
@81356/1
tgtacattgaaaataaaaataaaaaaaatagcaggggttattggtatgtc
+81356/1
@CBFFFFFHHGHGJJJJJJJJJJJIJIJJJJJFJJJIDGHGIJJEHGIIJ
@6753822/1
gtcgaacattctatgcttataccattaatctccgcaactatttgacggat
+6753822/1
@@CFFFFFFGDFHJGGIJJJIGEGGHIIIJIIJJJJJJIGIJIIIGIDDF
@6753825/1
ctccaatcctttactcgaatagtcttttctaacttgaacagtgcgatgtt
+6753825/1
CCCFFFFFHHHHHJJJJJIJJJGHIJJJHIJJEHIJJJJJJHIIJIJJIJ
@1644252/1
gctgcagatgactgtgcatccttgctagtaagtcctgagccatagcaaac
+1644252/1
CCCFFFFFHGHHHJGHJJJIIIIIIJIJIJJJIIIJJJJIJIJIIIJJJJ
@2670737/1
ctctatactttgcattaaaataatgcccattttcacaggcaagggatcct
+2670737/1
CCCFFFFFHHHHHIJJJJJJJJJJIIJJIIJJJJJJJJJJJIJJJJJJJJ
@4704406/1
gggctgcagatgactgtgcatccttgctagtaagtcctgagccatagcaa
+4704406/1
CC@FFFDEHHDHHGIECGEFFHGIHDFHDFCFFHIEHGEDHGGIIIGCGE
@4704475/1
ccttagtacacctaatgaggactatttggcgttactgcttaatactactc
+4704475/1
CCCFFFFFHGHHHJJJJJIGHIGGJJJJJJJIIJJJJJIIJJJJIJJJII
@6754060/1
cctcaatctgcaccagttcatatttgggcacagttcctcgacgagcaagt
+6754060/1
CCCFFFFFHHHHHJJJGHJJJJJJJJJJJJJJJHIJJJJJJJJJJJJJJF
@6273259/1
gtcggcataacgggccgcgactccgccctcttcctcggg
+6273259/1
?:=DDDFFDHGFFIGHIGIIIIEIIIIGGACEEHHED<A
@4704609/1
cttgtatgcgaaggtgttgaggcgcttgtggtggtgcacgcgcttgggca
+4704609/1
CCCFFFFFHHHHHJEGGHJJJJIJJJJJJJJJJJHIJIJJJJHHFFFFEE
@1644618/1
cgacgacgacactgtacagttagaaatgttacaacctctatactttgcat
+1644618/1
@CCFFFFFHHHGHJHFHIJIIIIIJJJJJJIJJJJJJIIGGIGJJJIHIJ
@5741313/1
caccagtggtcttcttgaacttcttcaattgacgcaagaagtaccagaaa
+5741313/1
CCCFFFEFHHHHGIJJIJJJJJIJJJIIIJJIJJJJIJJIJGHIJJIJJJ
@6273501/1
accagcagaaggcgtgttaccgaccagagtagcaaccaccttcaatcctt
+6273501/1
@@CFFFFFHGHHHJHIIIJIJJJJJJJJJHIIJJJJJJJJJJJJJJJJJI
@6273567/1
attttagatatttgttgttcattcaactgtcttgttaatgcctggccctc
+6273567/1
<@@DFDFDFHHHFGHHIIIHIIIDEIIIIHGIIJIIFBDHBFEHEGHGI?
@82146/1
ttcaaattcaaataaaatcactctgcaatcctgcctcacatgattcatcc
+82146/1
CCCFFFFFHHFHHJJJJJJJJJJJJJJJJJJJJJJJJJJJJJJJJJJJJI
@1644853/1
cattagtagactgatcagccggagcagctccggtaagtttgtcgagt
+1644853/1
CCCFFFDFGHHHHJJJJJJJJJGJJJJJJJJJJHIJJHIIIHIJJJH
@82325/1
ggcctcttgtatgcgaaggtgttgaggcgcttgtggtggtgcacgcgctt
+82325/1
CCCFFFFFHHHHHJJJJJJFFHIJJJJJJJJJJJJIHIIHIIJJJJHHFD
@1645057/1
gtacgtttctgttcctgtccccatctgaggaatagtattgttaaatcaaa
+1645057/1
CCCFFFFFHHHHHJJJJJJJJJJJJJJHIJJJJJJIIJJJJJJJJJJJJJ
@1645175/1
gtgctgggcctcttgtatgcgaaggtgttgaggcgcttgtggtggtgcac
+1645175/1
@CCFFFFFFFHFHIIIIJHIJIJII?EGHIGGICGHGIJHHIHCGIGIEH
@6754866/1
ggtgcgtgcaggatcctcgtcattgcctggcatacaaggcaaagcaccga
+6754866/1
@@@DDD:@?<D?FHGIHGIIICIGIGIGGGGGCFFDHIGGC;GHBBDCHE
@6754982/1
ctccgattgagtttgtgatggtgcctctgtaggagtttcgggctcgggtt
+6754982/1
CCCFFDDFFHHHHIIGHIIJJHIIIJIJJIIJJIIHIJIJJJJJJJJJ=C
@1126364/1
ctgcagatgactgtgcatccttgctagtaagtcctgagccatagcaaaca
+1126364/1
;:;BDBDD?DC:<<CB>BFC:FEFH@E3A<CCDHE@FF3;D9?D3?:3B;
@1645403/1
ctagccgacacgattatgaagacgaagcggacgtcacggtaagcattcat
+1645403/1
CCCFFFFFHHFHHIJJJJJJJJJJIJJJJJIJJHIIJHHHGFFFFFEEEE
@1645404/1
cacagttcctcgacgagcaagtagttcttgaagcacagacacaggtgtct
+1645404/1
CCCFFFFFHHHHHJJJJJJJJHIJIIJJJJIJJJIIJJJJJJJJJCHIIJ
@4705553/1
gttgtgtacacctgagcgagactcataacgcagccagatgccaaagttct
+4705553/1
?:;D:?DDA?FBFBB:C?:F<DAC9C@DECAFAFAGFIFEI>DFFCBF8B
@6755140/1
acagattgtttgagatgtttgtgaaactgcgacaccttgtggctgtgact
+6755140/1
<@?DDDFF=BFDAHEIIEGHIHHIEGIGIIIIGIIIIIIHIGIIIBGDFH
@1645524/1
cctgcagagcttgccacatcttgtaagcagcctgacgcttagcaagtttc
+1645524/1
?@@ADD;DFADFFGGGIIDEDHC??DB3FEAFGBG>8DHHB?BDHG?DDB
@82905/1
gcggtacatgttgtgtacacctgagcgagactcataacgcagccagatgc
+82905/1
@@@DDDDDFF<?FAEGBFHE?EEFIIIEFEFIIFIEEDF>GFIFFF9CEC
@2672156/1
catcttgtaagcagcctgacgcttagcaagtttcttagacttgccagttc
+2672156/1
CCCFFFFFHHHHGIJJJJGGIJJJJIJJIIGIJIJJJJJIJJJJJJGHIH
@1645910/1
gaatctgattgtgctgttgtggaactgcttcacctgtggccggcggcacg
+1645910/1
?8:BBDBDFFDDFDGHAFCHI<AEEBFGIIIGIIC@?DAAFGAAGABB<A
@83238/1
caccagtggtcttcttgaacttcttcaattgacgcaagaagtaccagaaa
+83238/1
CCCFFFFFHHHHHJJJJIJJJJJJJJJJJJIJJJJJJJJJJGDHIJJJIJ
@3174801/1
catcgttctcagcatggtaagaaggtggcggccagaatctagacatgcac
+3174801/1
?@@DBDFDFHHFHEGGECFCHGIGH9CFGDABHEHGAFGIIGIGHH>CHG
@2672497/1
cgcaagaagtaccagaaacgggacttagccacaatctggtctggagagaa
+2672497/1
CCCFFFFFHFHHHJJJJJJIIJIIJJIJIJGJJJJJJJJJIIJIIJIJII
@5220374/1
gctgggcctcttgtatgcgaaggtgttgaggcgcttgtggtggtgcacgc
+5220374/1
CCCFFFFFHHHHHJIIJJJIGHICFEHIEGIIJJJJJIIJGIIGHGIIJE
@3691670/1
gtggcgcacagggcacgcttgcgcatgacatctatacatgccattggcgt
+3691670/1
CB@FFFFFHHHHHJJJJIJJJJJIJJJJJJJJJJJJJJJJJJJJJIJJJH
@3175276/1
attgaggataggttgtaatataatttcttttttaattgttataaattcgt
+3175276/1
BCCFDFFDHHHHDHIHIJJJJJJJJJIJJJJJJIIJJJJJJJJJIIJJJH
@5220908/1
aatttcttcatgtgtggtcattacactccaatctatatcgtaaccattgt
+5220908/1
C@@FFFFFHGHHFHHIJEEHHJJIIJJJJJIJGIJGJJJJHIIJJIIGIG
@7270824/1
gccacatcttgtaagcagcctgacgcttagcaagtttcttagacttgcca
+7270824/1
@@BFFFFFHHFFHIFHIIJJJIJIIJJGIGGIIIBEIIIGHGIIJJIJJG
@613099/1
gccgtttctgagattagcgcgcacagacgaacagacaaacagacaaacag
+613099/1
@@@FDDDFHFHFFHGGHGGIJJJIGGJJIIGIGIHHGGIJJGGIJHHHHF
@7270874/1
gtttattttgtttttctctgtgatctgtttcttggcatctatagatgtcg
+7270874/1
CCCFFFFFHHHHHJJJJJJJJJJJJJJJJJJJJJJJJJJJJJJJJJJIJJ
@7271118/1
tgtacacctgagcgagactcataacgcagccagatgccaaagttcttgat
+7271118/1
BCBFFDDDHHHHHJIJJJJJJJJJJJJJJJJJJJJJJJJJJJFIJJJJJJ
@1647285/1
gttgttaagaggtgttacctgcaacttggccaggttagggccaacagatt
+1647285/1
CBCFFFFFHHHHCGHIIJJIJJJJJJJJJJJJJJDHHIJJJJJJJJJIJJ
@5221821/1
gtcggatccaatgtaaaacattccaaaatcaacaactactaataaattaa
+5221821/1
CCCFFFFFHHHHHIIJJJJIJJJJJJJJJJJJJJJJJJJJJJJJJJJJJJ
@5221885/1
gttttaataacctatctatcagttttggctaacagagagaaattttgaca
+5221885/1
@@@DDDFFDHDHF?FFEHIGGGEFHGIIIJJIIHE@FDF@GGHIJJJFEH
@613964/1
catcactatacctcccggcagtaccaccggctgtctccgatgtaggtctc
+613964/1
CC@FFFFFGFFFHGIJJJJJJHIIJJJJJJIJIIJJJII<FHDGHHEGGG
@2153154/1
tggaactgcttcacctgtggccggcggcacgcagacgccttgatgacctc
+2153154/1
CCCFFFFFHGHHHJJJJHGIIJJIJJJJJJJIHHFFFDDADDDDDEDDDD
@1647685/1
gctcagatgcaatttcttgcaagaattgcacaaagttgaagtccttgttg
+1647685/1
;;@DD:DA?:D?F@EB:CBBFEB@C@CEH@??BB:FBD?9:F?11000::
@614047/1
tgacgcaagaagtaccagaaacgggacttagccacaatctggtctgg
+614047/1
CCCFFFFFHHHHFHIJJJJJJJJJJJJJJJJJJJJJJJJJJJIJJJJ
@614520/1
agtgacggcacctccgacactgaggtcacggtactcgcggtacatgttgt
+614520/1
B@BDFFFFHHHHHJJJJJJJJJGIJFHJIJJFHIIJJJJJJHHHHFFFFD
@2153732/1
ctctatactttgcattaaaataatgcccattttcacaggcaagggatcct
+2153732/1
CCCFFFFFHHHHHJJJJJJJJIIEAHHGJIHIJIJIIGIJBAHGIGHGIJ
@4196827/1
gcactgagtgacggcacctccgacactgaggtcacggtactcgcggtaca
+4196827/1
CCCFFFFFFHHHHJIJJJJJJJJJJJJJJJJHIIJJJHIJJJJJJHHFFC
@5741409/1
ctcttcttctggcagaccgtcagagctatcagattcttcatcgttgctgt
+5741409/1
CCCFFFFFGHHGGIIGIGIHIIJJJIIJIJIJJIIGHJIGHIJFHGIGIA
@4705816/1
gtacattcttttttcctcctttcttttttggtggcttccccattttgaca
+4705816/1
@=?DDFFFFHGBHJJJDGGIIGGIGGIIGIG?DFBHEGHGIGFEIJIIII
@2153886/1
ctccaatcctttactcgaatagtcttttctaacttgaacagtgcgatgtt
+2153886/1
@@@DFEFFHHHHHIJJJJIJJIJJJJJJHIJJJJJGIJJIJJIJIEHIFH
@2674555/1
tgggtcgtagcgaactactagcagacactgtggtatgtctattccttctt
+2674555/1
@CCFFFFFHHHHHJJJJJJJJJJJIJJJJJJJJFBGHHIJBDIHIJJJIJ
@4196998/1
agtcgtatgattatttgtctgtagtggtcctgctgtttcgtatattctaa
+4196998/1
@C@FFDFFHFHHHJJJJIJJJJIJHJJHIIJJJJJIJJJJIJJJJJJJJI
@2154096/1
ctgcaatcctgcctcacatgattcatccacaaatcccaacccttgcgttt
+2154096/1
@CCFFFFDHHHDHJIGIJJIEGGIIC<CAHGHIJBCFC@H@AGHIGIIJI
@1649012/1
cttcattgagggtcgggaacttatggtataggtagagactggctgcaaat
+1649012/1
CCCFFFFFHHHGBFHIJDGIJJIJJJDGIIIIBFHGGIIIGJIJJHDGFE
@615394/1
cccacaatatattcgtgaaaaccgcatccaactcggatcagccgtttctg
+615394/1
CCCFFFFFHHHHHJJJJJJJJJJIJJGJJJJJJJJJJJJJJJJJIJJJJJ
@4706281/1
gcaaagataagatgaagaagaggagcaaatggaaaaaaaaattggtgaaa
+4706281/1
CCCFFFD?FHGHFEEHIDDFFFGGHIGGIIIEGGIJJGGIJHIGIIIJIG
@615478/1
gcattcaatgaataacagttcttcatctgatcaaacgctattaattcatt
+615478/1
@@CFFFDDHHHHFIJJJIIIJIJJJJJIJIJJJJGJDHICFGEHGIIJJJ
@2675003/1
ccatcttgtattcaaaagaaaacctagaatcactggttcaaattcaaata
+2675003/1
@@@DDFFDCFFHFGGHGGHIIEGIGHGGGGFIIIJIEGHIBFHJIJIJJI
@1127283/1
ccactccatactttgtttcatttaaatttacgggctatgccatttatcct
+1127283/1
CCCFFFFFHHHGHJJJJJHHJJJJJJIJJJHIIIIJJJJIJJJJJJIGJJ
@4706487/1
ctccatactttgtttcatttaaatttacgggctatgccatttatcctcgc
+4706487/1
CCCFFFFFFHHHFHGIJJJJGJJIGGGEIJJHGIJIGGGGHIIIIIJIHH
@4197455/1
gttcaaggggatctgagaatggtttagattcacaattttgtccgctggac
+4197455/1
CCCFFFFFHHHHHJJJJIIIJJHHIIJHJJJJJJJJJJIJIIJJJJJIIJ
@1127639/1
cagttataaagcatagcccgaagtgctattggcacacaggcataatgcca
+1127639/1
?;?=BDB>F<FHFBB9F?B@EFECECHEICC9C@>F8D?D7;DE@GGI@D
@2675443/1
cttgccgtcattgcagactgtgtggtagcgggtcggacgagccgtgcctt
+2675443/1
CCCFFFFDHHHHFIJIJGIIIGCFGGHIJIJIJJJIJJJHBEFDCDDDDD
@4197847/1
ctaacgctgacttgtaccaatccaaattaaatacatattatttaacctaa
+4197847/1
CCCFFFFFHHHHHJIJJJJJJJJJJJJJJJJJJJJJJJJJJJJJJJJJJJ
@1649959/1
gtccataatcattcctggaatccgtgtcgacggcgatgagagcccacgat
+1649959/1
@?@DDFFDFHDDFHIIIIGGJGGHGGFBFGAGEHIIJGIIEDCHGEAEEB
@7776825/1
tattattaaacgaagaacatgcggctgaattgcagcatctt
+7776825/1
@@CFFFFFHHHHDGIHIJJJIJHIGHIFIHGJIGJJJEHEH
@6756909/1
cgcttgtggtggtgcacgcgcttgggcagagggaatctgattgtgctgtt
+6756909/1
@@@DFDFDAA?DDGGIIBFGIIIGGIIGHIIGGIIIIIGIICGIIIIFHI
@2676035/1
cattaaaactatgtaaagtgcaaaatatatgcttgaaggatag
+2676035/1
?@@ADDD>FDHA<<C<CGFEHGC>GHII@HHHIGFAAG@;CDC
@7777301/1
cttttatatttgttaactgtccttcattgagggtcggg
+7777301/1
CCCFFFFFHHHHHJJJJJJIJJJJJJJJJIJIJHHJJG
@1128534/1
tgtagctttaaggggatctgctgtctgtggagctgatgcttgctgggcct
+1128534/1
BC@FFFFFHHGHHJJHIIIJJJJIIIJHIJJIJJJJJJJJJJJJJIJJJJ
@3692071/1
tttgtctgtttgtctgtttgtctgttcgtctgtgcgcgctaatctcagaa
+3692071/1
@CCFFFFFHHHHHJJIGIJJJGEHEFIIHGIGEGHIIJIJIJIJJJFIIE
@3692248/1
cctttcttttgcgagctgctgccgaaagattagaatcgtcttctacttct
+3692248/1
@<@DDDDDHFDHH@G>GGGGIGHB<F@F9FEIC<BFHIIBGHA@>BB=C;
@1650920/1
gtccaatatcgcatcgccaagaaactctaggcgttcgtaggaacgcgtca
+1650920/1
CCCFFFFFHHHGHJJIJJIJJJJJIJJJIIIFIHGJJIJJJJIJJJJIHH
@7777644/1
cgattgacatgaaacaaacactaaatgtaaattta
+7777644/1
@CCDFADDHBHGBEGHIEHICGIIGJJHCHGIGGG
@7777896/1
agatactgcaaacatgccagttataaagcatagcccgaagtgctattggc
+7777896/1
@@@DDDD;CFDAFFFIF@:FEBHHFIEEHICHBGEFFFFFFFIEFFEGFI
@1651425/1
cacataagtaacttcaaatgattgctcagatgcaatttcttgcaagaatt
+1651425/1
??@??ADDAFHHHGEGHGICHHIIIGIGI<<FHHIGFFGHIGGIBFDHHF
@3692825/1
cccgtcttcaccgctgtaaccaccaacag
+3692825/1
@@?DBDADHB?:<@<@GA?F@AA8E?C88
@5223012/1
tcatcttgtatagaggaggcttgggctcgctctccgaagggagcttgcgg
+5223012/1
@<@DDFDFHHBHDGGBAF>EBF:;CAF@F<GDHEHEAFHG8B@F=@@;;:
@1651713/1
ggctgtctctggtggaggtttctcctgtgacggcatagccgcagcctccg
+1651713/1
@@@DDDDDFAF<F:CDGD3AFCCHIHIHB@BE8ADG<FGBF@GEG?7=@B
@6276343/1
gtcaagtatcatcatcaaaataaaaaattaaaagccactatctacactta
+6276343/1
CCCFFFDFHHHHHJJJJJJJJJJJJJJJJJJJJJJJJJJIJJJJJJJJJJ
@1651752/1
tttcaaaacaattcattttaggttcaagttaaccgcaatgttggagcttg
+1651752/1
?@@DD?DDHBF?FBFHGIGHGG?FHBBHHIIGG@@E<DHHIGEIIIGGFC
@2677588/1
acgctttatggctacacttcttgacatagtactcttccctcgtgttcttc
+2677588/1
;=@D;BDD?<D?;CGG><<AEAE:<AFH>C>EGEFIB9CGF6BAB??F??
@6276631/1
ctttcattacaatgtcacattgtagctctaaagcatcgccagtcgttgct
+6276631/1
CCCFFFFFHHHHHJIJJJJJJJJJJJJJJJJJJJJJJJJJIJIJJJJJJJ
@5223583/1
gtggaactgcttcacctgtggccggcggcacgcagacgccttgatgacct
+5223583/1
BB@FFFFFHHHHHJJIIIJJIHIIIIJ@GIHGGHFFFFDDDDDCDDEDDD
@3693471/1
gctgggcctcttgtatgcgaaggtgttgaggcgcttgtggtggtgcacgc
+3693471/1
B@CFFFFFHHHHHFHIJJJIHIIFHGGIIIJIIJIJJIJJGIJBGGIGIH
@3177881/1
gagaagatcctcatcttgtatagaggaggcttgggctcgctctccgaagg
+3177881/1
CCCFFFFFHHHHHJJJJJJJJIJJJIGHJJJJFFIHIIGHIIJHJIIIGE
@6276845/1
cgcgagatcgggaactatgtggttaaaaccaaaaatttgccggaagtcac
+6276845/1
CCCFFFFFHHHHHJJJJJJHIJIIJJJJJJJJJJJJJJJJJJJIJJIJJJ
@7272248/1
cacaaattccaacccttgcgtttcaaaacaattcattttaggttcaagtt
+7272248/1
C@CFFFFFHGHHHJIIJFJJFHIJJJJJIJJJJJJJJJJJJJDDHGGIJI
@1652620/1
atcgacataacaataacccctgctattttttttatttttattttcaatgt
+1652620/1
<@?DDFDDHHHFGIIIIEHIJIIHIIIJIG><GHHHGJJIJJG@GHGIIF
@6759292/1
gtgttgaggcgcttgtggtggtgcacgcgcttgggcagagggaatctgat
+6759292/1
@CCBDFFFHGHHHJJHIIGEHDHIIIIGIJJJJJJJIIGIHHHHFFFFFE
@2155085/1
aaccgattgacatgaaacaaacactaaatgtaaatttaagcatcccacaa
+2155085/1
CCCFFFFFHHHHHJIJJIJGIIJJJJJJJJIGIIJJIJJJIJJIJJJJJJ
@6277424/1
tgtacattgaaaataaaaataaaaaaaatagcaggggttattgttatgtc
+6277424/1
CCCFFFFFHHHHHJJJJJJJJJJJJJJJJJJJJJJJJHHIJJJJJJJJIJ
@5224447/1
cgcaccgtcaaggagttcgtctcttgggaactgcacaccaatcaggaata
+5224447/1
CCCFFFFFHHHHHJJGHIIHIIJJJJIJJJJJJJJJJJJJJIJJIIJIJE
@6277672/1
ccgctggacaatgtttttttaataaatttttaatttattagtagttgttg
+6277672/1
CCCFFFFFHHHHHJJJJJJJJJJJJJJJJJJHIJJJIJJJJHIIHIJIJJ
@4198554/1
tgacgcaagaagtaccagaaacgggacttagccacaatctggtctgg
+4198554/1
CCCFFFFFHHHHFHJJIJIJJIJJJJJJJJJJJIJJJJJJJJJJJJJ
@6277807/1
cgcgcttgggcagagggaatctgattgtgctgttgtggaactgcttcacc
+6277807/1
CCCFFFFFHHHHHJJJJJJJJJJJJJJJJJJJJJJJJJGJIJJJJJJJJJ
@7778698/1
gttatgttatctagaagtcgtgcaattgatatgtataccccctttttgtt
+7778698/1
CCCFFFFFHHHHHJJJJJJJIIJJJJJJJJJJJIJJJJJJJJJJJJJJJJ
@86860/1
gtaagaaggtggcggccagaatctagacatgcacagctct
+86860/1
?@@:=BA?FAF<C1@6CGF>B9B:D?B@F@GE9DF9BBDB
@4709065/1
gcttcacctgtggccggcggcacgcagacgccttgatgacctccactttg
+4709065/1
CCCFFFFDHHHHDEGHGGIGDEHGGIGGEFFEFDEEECD@CCCBDDDCA>
@1654596/1
gccattcccaactgtcctccggtactaacgatcaaatcgatcatgggtcc
+1654596/1
CCCFFFFFHHGHHJIJJJJJJJHHIJJJJIJJIFGFGDHHIJIJJJJGHI
@87142/1
tgtttcttggcatctatagatgtcggtggcgcacagggcacgcttgcgca
+87142/1
@CCFFFFFHHHHHJJJJJIJJJJJJJIIJJJJJJJJJJJJJIJJJJJJJG
@3180435/1
caccatgcaccgccatgccatgtaccacgcctgggatgccacccggcacc
+3180435/1
CCCFFEEFFHHHHIJIGIJIJJHHIJJJIIJIIJIJGIIJJJIJJGIIHI
@2680445/1
gtcttttctaacttgaacagtgcgatgttttacaagggcaggttgaactc
+2680445/1
CCCFFFFFHHHHHJJJJIIJIIJJJJJGIJJJJJJJJIJIJJHGIJJJJJ
@7779785/1
ccatcttgtattcaaaagaaaacctagaatcactggttcaaattcaaata
+7779785/1
C@@DFFFFHHHFBGHGEHGGDGHGHGGIIIJJIIGIGHHIIJJJIIBBBF
@1655212/1
ctcgggttggaatgattctggtgggttgtcctgcagagcttgccacatct
+1655212/1
@@@FFFDD>HHHDIIGGHIHHBGGBGHEGGIIFCHGGGIDGGGHHIGGII
@2680532/1
gatctgagaatggtttagattcacaattttgtccgctggacaatgttttt
+2680532/1
CCCFFFDBHFBHHDGIEHCCHIJIGIGJIJIHIJJHIJIGIIIIHHGIFI
@87799/1
ggcgcttgtggtggtgcacgcgcttgggcagagggaatctgattgtgctg
+87799/1
CCCFFFFFHGHHDEHGHIJIGGIIJFIGGHGEGGIFFGHIIEH<C@DHIE
@7779938/1
acgcgcttgggcagagggaatctgattgtgctgttgtggaactgcttcac
+7779938/1
@@@DFDFFGHFFFIDIIIDIGIJIIGGHGHIJJEFGHIJBHIJJJIIIIJ
@88126/1
caaatgacgataaaatatccacttattaaattaatcgcacttctttgttt
+88126/1
CCCFFFFFHHHHHJJJJJJJJJJJJJJJJJJJJJJJJJJJJJJJJJJIJJ
@2680959/1
cgcacgttggcagtaatagtacaagtgaaaagtcacttgccgatggt
+2680959/1
@@@FFFFFHHGFFJJIJJHIGIIIGFGHHHIIDFEHCGHGIEIJIII
@5744885/1
gtgcgatgttttacaagggcaggttgaactcacaccattcaatttaaaag
+5744885/1
@@@DDDDDHHHHDGHIG=DEEAFEB;FFHEGIIGIDBHGAHGHIIBHICC
@2681120/1
gttgtggaactgcttcacctgtggccggcggcacgcagacgccttgatga
+2681120/1
@@@DDDDEF?DDH>FEHGIIEHGGGIIIBFHIIIHEFDCECBB?>@ACAA
@4710667/1
atacataataaaattagaggaagtaggtgctgggcctc
+4710667/1
CCCFFFFFHHHHHHIHIIIIEDHEGIIGGGHHGD3C8?
@1656037/1
ggctatgccatttatcctcgcacgttggcagtaatagtacaagtgaaaag
+1656037/1
CCCFFFFFHHHHGJJJJJJJJJJJIJJJJJJIJIJJJHJJJJJHIIJJJJ
@2681263/1
tcagcttccctgcaaagttaaccatcttgtattcaaaagaaaacctagaa
+2681263/1
CCCFFFFFHHHHHJJJJIJJIJIIJJJJIJIJJIEGGGIIIIJJGIIIJJ
@5745176/1
cacgcctgggatgccacccggcaccactcccgggtgaggatgcactacat
+5745176/1
@@@DDFFDHFHHHIGIIIJIGBHGGEIGIJIIGF@AFHGIIGGGGJIEHF
@1656146/1
ggcgaattttgcgatctgcgtggtagcgtactaccagcgttgatagattc
+1656146/1
B@@FFFFFHHHHHIIIIJJJIJJFGIGHHCHIIIIIIIJHIGGGIIDGGC
@1656505/1
tgggcagagggaatctgattgtgctgttgtggaactgcttcacctgtggc
+1656505/1
CCCFFFFFHHHHHJJIJJJJJIJJIJHIJJJIJJIJJJJJJJJJJGHGCH
@6760273/1
ggtctggagagaagatcctcatcttgtatagaggaggcttgggctcgctc
+6760273/1
@@BFFFFFHHHHHJJJJJJJJJJJJJJIJJJJJJIJJJJJEGIJIJIIJG
@2681831/1
ggcacctccgacactgaggtcacggtactcgcggtacatgttgtgtacac
+2681831/1
@?<DDFEDDDDHHIGEAGGHIIBGICBGGD?DA@;AFGIEFHECEGHIEE
@1128994/1
gttcctctttacaagtagactcatctttagcacttggttcgtcttttgaa
+1128994/1
CCCFFFFFFHHHHIJHIJJJJJJIHIJIJIJIJJJJJHGIIIIIJJJIDE
@1129007/1
tctgtgatctgtttcttggcatctatagatgtcggtggcgcacagggcac
+1129007/1
@CCFFFFFHHHHHJJJIIGGIIIJIGIIGGGCHHIHGHGGIJJEEGII?H
@7273053/1
cagcatggtaagaaggtggcggccagaatctagacatgcacagctcttgc
+7273053/1
CCCFFFFFFHHHHJJJFHIJJJIJJJJJJJJJJJJJJJJIJJJIJJJJJJ
@617592/1
gtgctgggcctcttgtatgcgaaggtgttgaggc
+617592/1
CCCFFFFFHHHHHJJJJJJJJIIIJCFFHIIJJJ
@5225535/1
ctcggacatttcaattttatttagttggtcttggttgaacggaactccaa
+5225535/1
CCCFFFFFHHHFHGHIJJJJJIJJGHIJFHIJJIJJIEEHIIJJJIJIJJ
@5225571/1
ctgtgatctgtttcttggcatctatagatgtcggtggcgcacagggcacg
+5225571/1
CCCFFFFFHHHHHJJJHHIJJJJJJJJJIIGIJJHIGIIJJJJIJJIJJG
@617872/1
ctcttcttctttctgtacattcttttttcctcctttcttttttggtggct
+617872/1
=@7BDDDBB<4?CEH<@A?<FGI@CHAH;FC<FEHEDBGHBBFGH8?FHG
@5225638/1
acataataaaattagaggaagtaggtgctgggcctcttgtatgcgaaggt
+5225638/1
CCCFFFFFFDDDHGIGFECFICHHCHEHDEHIIHIIJFFDECHIJIIGH8
@3694308/1
cagcggacaaaattgtgaatctaaaccattctcagatccccttgaacaca
+3694308/1
CCCFFFFFHHHHHJIGHIJJJJIJJJGHGIIJJJJJJJJIIIJJJIJJJJ
@5225671/1
gttattattacagcatacataataaaattagaggaagtaggtgctgggcc
+5225671/1
@@@DDFDFHFHBHHIIIJJIJEIEFEHHIGIHIIGJJJJJIJJJGJCGHI
@1129561/1
gatggagtgagcacgggctctgtgcctggctcccatgtcacggtagcact
+1129561/1
CCCFFFFDHHHHHJJJJJJJJJJJJJJJJJJJJJJJJJJJJJJGHJJJJI
@3694381/1
ccagaggcaagcgctccaagttgcttggaggcttgggcctgttttggtag
+3694381/1
@<?DA?==FFFBD?@<@FFECAHIFIE?EC1FGBABFEEFDBDFEIB@FF
@1129645/1
cttcttctcttttttctcctttcttttgcgagctgctgccgaaagattag
+1129645/1
@@CFFFFFHHFHHJJJIIEHHJHIJJJJBGEGIJJJGGIJJHGGICHHHI
@5225839/1
gcaacgaccaatcatggacttttcttcaatatccacataagtaacttcaa
+5225839/1
CC@FFFFDFFFDHGEFCFCGCHGIIIJJIIJIJGGGIGIGGBFGGGIGGI
@7273684/1
aaattgaattaaatcccgtgaagtgaattggagacatttgttttatcaaa
+7273684/1
CCCFFFFFHHHHHJJJJJHIJJJHHIJJJJJJJJJJJJJJIIJJJJIJJJ
@7273807/1
gtcacggtactcgcggtacatgttgtgtacacctgagcg
+7273807/1
??<DDA>DD0AD;:EE?:@4?<:D9?:0:BDDD?D33?D
@1129851/1
ctctaacagttctctgtggtgcaaagcaagcaattgcccacacccgtatc
+1129851/1
CCCFFFFFHHHHHJJJJJJJJJJJJJJJIJJJJJJJJJJJJJJJJJIJJJ
@4200152/1
gcagccagatgccaaagttcttgatcttcactgggctcttctctgggatt
+4200152/1
CCCFFFFFHHHHHJJJJIJJJJJJJJJJJJJJJJJJJJJJJJJJJJJJJJ
@618428/1
cttcactagttggcaaatcgcgcgtatagacattttgctaccaaaaccca
+618428/1
CCCFFFFFHFHHHJEGEGHGJJJJGIIJIJJJJJJJJJJJJJJJJJJJJJ
@5226245/1
taaggattaaaaataaacttaaagattattaataagaaaaaaataatgca
+5226245/1
CCCFFFFFHHHHHJJJJJJJJJIJIJJJJJJJJJJJJJJJJJJJJJJJJJ
@618655/1
ctgataccgacacatggtaggttccatggatttaggagcacgtgcagtag
+618655/1
CCCFFFFFHDFFHJIIIGHIGCFHIJJJJEGHIJII@GGGGJHIIHJGEG
@5746891/1
cgcacgttggcagtaatagtacaagtgaaaagtcacttgccgatggt
+5746891/1
CCCFFFFFHHHHHIJJJJJHIJJJJIJJJJJJJJJJJJJJJJIJJJF
@3695089/1
gttggttatcaagtggcttggtagg
+3695089/1
@B@ADFFF3DHFHGHIIJIJJEHGH
@7781868/1
ggacatttcaattttatttagttggtcttggttgaacggaactccaatcc
+7781868/1
CCCFFFFFHHHHHJJJJJJJJIJJJHIJJJJIJJIJJJJJJJJJJJJJIJ
@5747087/1
agcaaatggaaaaaaaaattggtgaaaagaatcacaagtaagatactgca
+5747087/1
CCCFFFFFHGHHGIJJJJIEHIFEGHJJJJIJJJIJJJDHIJIJIIJJJI
@2157130/1
catttttttcctacatttcattatttgatcaagaagtacaagatatcatc
+2157130/1
CCCFFFFFHHHHHJJJJJJJJJJJJJJJJJJJJJJJGHIIJJJJJJJJJJ
@2682190/1
ccgcgggcgacagccaatatgtgttaaaataaaaatccatttcattgttc
+2682190/1
CCCFFFFFHHHHHJJJJJJJJIJJJJJJJJJJJJJJJJHHHHHHHHFFFF
@619177/1
agctgcggaatgcttagcttccttcttagagcgtcccgtacccatagcaa
+619177/1
CCCFFFFFHHHHHJJJJJJJJJJJJJJJJJJJJHJJJJIJJJJJJJJJJJ
@5226845/1
ctgtggccggcggcacgcagacgccttgatgacctccactttgatgatct
+5226845/1
BCCFFFFFHHHHHJJJJJJJJJJJHHHHFFFFFFEEDEECDDDDDDCDCD
@88805/1
gcacgtgcttgggcagagggaatctgattgtgctgttgtggaactgcttc
+88805/1
CCCFFFFFDHHHHJJJJJJJJJJJJJGJJJJIJJJJJJJJJJJJJJJJJJ
@2157311/1
ccgattgacatgaaacaaacactaaatgtaaatttaagcatc
+2157311/1
CCCFFFFFHHHGHIIIII3FFGGBCFHEHHIDHGGIG9DADH
@5226922/1
gtggtgataaagataagtataggctcaaaacctaacgacatcaatcacca
+5226922/1
B@BFDDFFHHGHHJJJJHJJJJJJJJJJJJJJJJJJJJJJJJJJJIJJJJ
@2157381/1
cgatgttttacaagggcaggttgaactcacaccattcaatttaaaagaaa
+2157381/1
CCCFFDFFHHHHFEHGIIIICFHGIIGGHJJDHIJIIIIIJJIIJGGGII
@2157417/1
ccacacgtttcacttcagcatagacaggtgtcttccctggcaa
+2157417/1
C@CFFFABFHAFHEGFHICHGHCBHF3CAFGF@>CGGEHIGH<
@2157478/1
cgaacattctatgcttataccattaatctccgcaactatttg
+2157478/1
@@@DDDDDHHFFBBH@BF<IGHIII<CHIIE@DEIIGG@?:D
@3695809/1
gggctgcagatgactgtgcatccttgctagtaagtcctgagccatagcaa
+3695809/1
@@7DDDDDHDDH?GEHIIACHHBFHHIIADEBBFEFFGIHGIG;GDFHHI
@89082/1
tgttgaccaataatgggttaatcagactatagttagtatagttataagac
+89082/1
??@DABDDBH8FBGHDH?CCBHIEHBHHEHHI<<CDE??D11CBFHFFHI
@5747605/1
ccgatacctggttacacttaactgtaccgctgcatctatgtattataaaa
+5747605/1
?;?DDDD;AFF<A?ABG@HICFHIEHDEGEEFDFFIFFIDIFFFEIEI@F
@2682654/1
gcgcgttctcatgtaatttttaatgttctccaaatcgacgactcctgtgg
+2682654/1
CCCFFFFFHHHHHGHIJIJJJJJJIJJJJJJJJJJJJIJJJJJJJIJJJJ
@5747769/1
gtcataatcttcagatactccaaagcattctgggctgcagatgactgtgc
+5747769/1
CC@FFFDFHHHHHJIJJJJIGIIJJIGJJIJJIIIGIIJJJJIIIGIHHG
@6278998/1
gtgaaactgcgacaccttgtggctgtgacttgtagtcaaggtggagattt
+6278998/1
CCCFFFFFHHHHHJJJJJJIJJJJJGIIIJJJHIJIIJJIJBGIIIIJJJ
@5747844/1
ctgggctgcagatgactgtgcatccttgctagtaagtcctgagccatagc
+5747844/1
CCCFFFFFHHHHHJGIJIHIJIJJJJJJJJJJGHIJFIIJJJJJJJJJJJ
@5747983/1
gcgataaatattgcacatctacctttggaaagatactgtcgaccaagtca
+5747983/1
CCCFFFFFHHHHHJJJJJJJJJJJIJJJJJJJJIJJGIGGIIJJJJJFHI
@6279270/1
cacacggtagcggaaggtgggttcgtgaatcatgccctcaatctgcacca
+6279270/1
C@@FFFFFFHHHHJJIJCGGG?FHGHIIIJIIIGJJIJIJJJJJIJIJJI
@4712274/1
cgggcatgtgagtgttggtaaatccgctagcggtgcagcaggtgacacga
+4712274/1
@@@DFFFFFD>FAGHGIGHHIGGIEHIIIIFEG@FG@GHGII;CCBGABF
@6279428/1
catacataataaaattagaggaagtaggtgctgggcctcttgtatgcgaa
+6279428/1
@@@DDDDBF?CBDBFFGG<EGFFC:C?F<<?HBGEFADFEGFGF@>GG10
@4712368/1
cgtgacgtcagcccctacgatcatcactgccgtgtcctttatacatttcg
+4712368/1
BC@DFFFDHHHHHJJJFGHJJIJIIJJJJJJJFHGGIJJHIJJJJJJJJJ
@4712382/1
cactaaacataaaaataatacattacgttaaatgccacgacgctcggaca
+4712382/1
CCCFFFFFHHHFHGGIIJHJIHHGIIGHEHGGIEEHIJGIIIJHIIIGIG
@6279761/1
ctcatcttgtatagaggaggcttgggctcgctctccgaagggagcttgcg
+6279761/1
CCCFFFFFHHHHHJJJJJJJJJJGIJIJJJJJJJJJJJJJIJJJJJJIJJ
@2683873/1
ctcataacgcagccagatgccaaagttcttgatcttcactgggctcttct
+2683873/1
CCCFFFFFHHHHHJJJJJJJJJJJJHIJJJJJJJJJJJJIIHIIJJJJJJ
@7274675/1
ctcgaatagtcttttctaacttgaacagtgcgatgttttacaagggcagg
+7274675/1
CCCFFFFFHHHHHJJJJJJJJJJJJJJJHHJJJJJHIJJJJJJJIJJJJJ
@3183772/1
ctcttgtatgcgaaggtgttgaggcgcttgtggtggtgcacgcgcttggg
+3183772/1
CCCFFFDFHHHHHIIJCGIJJJJJJJJJJJJJJIJIHHIJJJJJHFF=AD
@1658950/1
agttggtcttggttgaacggaactccaatcctttac
+1658950/1
;@?DDDDDHDHHCFHGEGC:?FHG<<EBHII4CBHG
@5749625/1
gtagcactgagtgacggcacctccgacactgaggtcacggtactcgcggt
+5749625/1
=??BBAABC?D:DGI@CGEGIHEGGA@<DFHHHIIIIBHIHIGGEHGHE9
@7782158/1
gctgggcctcttgtatgcgaaggtgttgaggcgcttgtggtggtgcacgc
+7782158/1
=;@DDDDDDDDFHI<<C@FEFGHGHCGHDGH;FDDFHFFB8CC5;7.@EE
@4714458/1
cacctcctccaatgtgtctggtgctatcagta
+4714458/1
@8?BDDDDD;BFH>GDG?AFBHGBGGBFBHH@
@4714474/1
actgagtgacggcacctccgacactgaggtcacggtactcgcggtacatg
+4714474/1
?@@DDDDDF>;18C@G@GFA?:0:BF9?F?GFFIFB=@FFF@E8ED<BBD
@7782203/1
gtcgaatattccctgacacctcacccagggcgggatatggaattttaatt
+7782203/1
C@@FFFFFHHFHHJJJJJIJFIJIJJIGGIIJIIEHFFFFFFE@@EDCCD
@5750372/1
ccgtatctcaacacccataaagaactgtttgcctctcatgtcccatactc
+5750372/1
@@@D=BDEBHDDHIHGBHGIFHICEHEIGIIGGEHIIIEEHGBFGIIIII
@4201117/1
cagtggtcttcttgaacttcttcaattgacgcaagaagtaccagaaacgg
+4201117/1
@@@FFDFFHFDHFIJIHHGEHHHHIIJJEHGGIGIJCH?BBGGHHHGIIG
@1131088/1
cttctaccggcacgcatcgtgaggtctttggagccctgtccaacggt
+1131088/1
CCCFFFFFHHHHHJJJJJJJJJJJJJJJJJJJJJJJJJJJJJJJJJE
@3696159/1
gcgacgaatcacatgaaagggggaggggggagggtcattcaatgtctcct
+3696159/1
CCCFFFFFHHHHHJJIIJJJJJJGIJJJJD9BDD<CDDEEEEEDDEEDDD
@6763231/1
gcaagaagtaccagaaacgggacttagccacaatctggtctggagagaag
+6763231/1
??<DDD?B=C2:ACBEIBE;E1@A@E9C<EDDDB;DEIIIIIDC@E?DCD
@5227594/1
cactaattctatgcaaagtatagcttgtatttgttatgtaaccactccat
+5227594/1
CCCFFFFFHHHHHIIIJJIIJJJJJIJIHIJJIIIJJJIJIIJGJJIJJG
@7276175/1
ggcagagggaatctgattgtgctgttgtggaactgcttcacctgtggccg
+7276175/1
CCCFFFFFHHHHHJJIJJJHJJJJJJJHIJJJJJJJJJJJJJJJJIIIJI
@5227700/1
cctttatacatttcggcatggcgatcatgtcgatggcttggtttattccc
+5227700/1
CCCFFFFFHHHHHJJJJJJJJJJIJJJJJJJJIIJJJJJJJHIJHIJJJJ
@1131262/1
gcctccttgaccattttagatatttgttgttcattcaactgtcttgttaa
+1131262/1
CCCFFFFFHHHHHJJJJJJJJJJJJJIJJJJJIJJJJJJJJIIIJJIJJJ
@1131387/1
gaaatattttgctacagtacattctactgtttgtccattttctaactgaa
+1131387/1
CCCFFFFFHHHHHJJJJJJJJJJJJJJJJJJJJJJJJJJJJJJJJJJIIJ
@620210/1
ctgcaaacatgccagttataaagcatagcccgaagtgctattggcacaca
+620210/1
CCCFFFFFHHHHHJJJJJJJJJJJJJJJJJJJJJJIIJJJJJJJJJJJJI
@5228055/1
gttattgttatgtcgatgtcgaacccaaaaatgtaattaacttttttttt
+5228055/1
CCCFFFFEFHHHHIJJJJIIIJJJJJJJJJJJJIJJJJJGIGJJJGIIIH
@7276524/1
gctgggcctcttgtatgcgaaggtgttgaggcgcttgtggtggtgcacgc
+7276524/1
CC@FFFFFFHHHHJJJIIJIGHH:CGGIEEEGHGHIIHIIHHDHGIIGJH
@5228068/1
caatttatcttcaaatgacgacaccacagttccagtctcaggcacgttgc
+5228068/1
<?@D?DDD<FFFDGIIEBD;@:@?FHIGC<B@GHF?BGGD<;BDCFHIGG
@1131646/1
atccactcttgctccatggtccaggagcagcagcgtgcgcaggttcaggc
+1131646/1
@@@DDBDDDHHDFHIGIGICADGIAFE@GGEIGEGDGHIEIII=CBHGGC
@5228238/1
agcgagactcataacgcagccagatgccaaagttcttgatcttcactggg
+5228238/1
CCCFFFFFHHHHGJJJJJJJJJJHJJJJJIJIHIIJJJJJIJJJJJJIGH
@7276681/1
gccacaatctggtctggagagaagatcctcatcttgtatagaggaggctt
+7276681/1
CCCFFFFFHHHHHJIIJIIGHGGIGIGEHFEHIJJIHIHJIIJJGHIJJI
@5751327/1
ctccttccgtcttgggtgaggcataacggggtgggttttacagactagaa
+5751327/1
CC@FFFFFHHHHHGIJIIJJJIJIJJIJI<GDGHGFHGJGIJEJIIJIHE
@5228337/1
gacgacactgtacagttagaaatgttacaacctctatactttgcattaaa
+5228337/1
CCCFFFFFHHHHHJJHHIJJJJJJIJJJJJIJJJIJJJJJJJJIJJJIGI
@620734/1
gggaagtggtgataaagataagtataggctcaaaacctaacgacatcaat
+620734/1
CCCFFFFFHHHHHJJJJJJJJJHJJJJJJJJJJJJJJJJJJJJJJJJJJJ
@2158588/1
cttttgaacgccaatggcatgaatagatgtcatgcgcaagcgtgccctgt
+2158588/1
CCCFFFFFHHHHHJIIJJJJJJJJIJJJJJJJJJJJIJJJJJJJGIHIJF
@2158634/1
ggtcattacactccaatctatatcgtaaccattgtcttctttgacgggca
+2158634/1
CCBFFFFFHHHGHJIIJJJJJJJJJGHJJJJJJJJJJJIIJJJIJIJIJJ
@5751485/1
gcaagtagttcttgaagcacagacacaggtgtcttcaacggaagagattc
+5751485/1
CCCFFFFFFHGHHJJJJJJJJIJJJJJJJHHHIJJJIJJJJJJJJJJJJI
@2158690/1
gttgtggaactgcttcacctgtggccggcggcacgcagacgccttgatga
+2158690/1
CCCFFFFFHHHHHJJJJJJJJJJJJJJJJJJJJJHHFFDEDDDDDDDDDE
@3697719/1
gtggtgcacgcgcttgggcagagggaatctgattgtgctgttgtggaact
+3697719/1
B@CFDDFFHHHHHJJJIJJJIDHIJFHIJJJIJJJJJJJJIIJGIJJJJJ
@2159129/1
caggattgaaacgtcttttatgttgggacagctatcttcataaaagctaa
+2159129/1
@@CADFDDHHHHFHIJJJJJJIAEBDAGBBDHICHIFGJEIA<<FFFGGH
@3697851/1
cctgacgcttagcaagtttcttagacttgccagttcccacttcacgacgc
+3697851/1
@CCFFFFFHBHBHJJJHIJJJGIEI@HHIGGDHHCHIGGIJIGEGHIJJE
@5751970/1
gcctggttccacgttatattggacattaggaccgtcattgaacaatctcg
+5751970/1
@@@BDFDDHFHHHEHIJJGHDDHIJGHIDFEHGHFHEHGGIIEHIIGI<D
@5752024/1
ggctgatccgagttggatgcggttttcacgaatatattgtgggatgctta
+5752024/1
CCCFFFFFHHFHFHIJGGIJJJHHIJJJJIHIJJJJIJJGIGIIIGJIJI
@2684044/1
cccattttcacaggcaagggatcctaacttcgcaaccactaattccagtg
+2684044/1
CCCFFFFFHHHHHJJJJJIJJJJJJJJJJJJIJJJJJJJJJJJJJJJJHJ
@3184960/1
cgacaccttgtggctgtgacttgtagtcaaggtggagattttactatctt
+3184960/1
CCCFFFFFHHHHHJJJGIJJJJJIJJIIJJJJEGIHJGIJJJJJJJJJJJ
@5752226/1
gttaaaataaaaatccatttcattgttctcattcgcgtacttttcaagga
+5752226/1
CCCFFFFFHHHHHJIJJJJJJJJJJJJJJJJJJJJJJJJJJJJJJJJJJI
@6281566/1
cacctgtggccggcggcacgcagacgccttgatgacctccactttgatga
+6281566/1
CCCFFFFFHHHGHIJJJJJIIJJJIJHHHFFFFFEEEEEDDDDDDDDDDA
@3185334/1
gggtgggttcgtgaatcatgccctcaatctgcaccagttcatatttgggc
+3185334/1
=@@=B>DDDDDDFGGGIDGICBFFGIIHIIIGGIGGEFDGDGGDGICGHI
@6282200/1
ctcgggttggaatgattctggtgggttgtcctgcagagcttgccacatct
+6282200/1
@@@FDDFFFHHFHHHJGGI<BAEHIEGHJGFHG@GGEGGIIIIHEGGIIJ
@3185731/1
ggcacagttcctcgacgagcaagtagttcttgaagcacagacacaggtgt
+3185731/1
CCCFFFFFHHHHHJJJJJJJJJJHIIHIIJJJJJJJJJJHIJJJJJICHI
@91778/1
tagcactgagtgacggcacctccgacactgaggtcacggtactcgcggta
+91778/1
CCCFFFFFGHFHFIJJJJJJJJJJJJIJJJJJJIJJJJIFHGIJIJHHBF
@6766100/1
cagtaatctaccccgtcttcaccgctgtaaccaccaacagtgacagcaca
+6766100/1
@@CDDFFFHHHGGJIEGIJIJJJJJJIFGGHIJJIIIJJJHIJJJJJJJI
@1661182/1
caatgttcttcatgaaaattgataattcattttcttttctaatctgtgtc
+1661182/1
@?<DDFFDHHFHHGEHIIEIGIIIIJGHEHIGJJJIGHIIIIGGIIHHIH
@92047/1
gtagagccttagctgcggaatgcttagcttccttcttagagcgtcccgta
+92047/1
BCCFFFFFHHHGHJJJJIJJJJJJJIHIJJJJJJJJJJJJJJJIJIIIIJ
@3186323/1
cctcacgatcgattactactgctttcccaaagacaggacaagcgtgaatt
+3186323/1
CCCFFFFFHHHHHJJJJJJJJJJJJJJJJJJJJJJJJJJJJJJJHIIIIJ
@92241/1
cacgacgcttcagcagagtgcacacaatggtgaactggcgttcatgcggc
+92241/1
CCCFFFFFGHHHHJJJGGEHHGHIJIIJFGDHIJJIJJJIGHIJJJJIIH
@2685491/1
ccctaagtaagtatacatctattaaattcaaacgcagagctcattatgtt
+2685491/1
@?;?BDB=:DAFFEGHGFGH?ACF@F?ECHI@H>E:?C=DCB099DFG?9
@5753510/1
gctttggtggttctttggctgtctctggtggaggtttctcctgtgacggc
+5753510/1
CCCFFFFDHHHHHJJJJJJJJJJJJJJJGHIJJJFHIIIJJJJGIJJJII
@2685621/1
tgggaagtggtgataaagataagtataggctcaaaacctaacgacatcaa
+2685621/1
CCCFFFFFHHHHHIJJJJJJJJJIJJJJJJJJJIJJJJJJJJJJJJJJJI
@1661842/1
ctcatgtaatttttaatgttctccaaatcgacgactcctgtggctttcag
+1661842/1
CCCFFFEFHHHHHJJJJJJJJJJJJJJJJIJJIJJJJJJJHIJJJJJJJJ
@1661928/1
gtacacctgagcgagactcataacgcagccagatgccaaagttcttgatc
+1661928/1
?=?BDDBDHABFHGGGGIIGHIIIGIIIIIIIIGHIGGGIIEFGIIIGII
@7784140/1
ctgacgcttagcaagtttcttagacttgccagttcccacttcacgacgct
+7784140/1
@@@FDDDDHHFHHIIJJIIJGGJDDHIJIGIIIJIIIIJGHDDHEIIJIE
@92777/1
ctcggagatgccgtcccggtacataatgatacgatgcggcttgaacccgc
+92777/1
CCCFFFFFHHHHHIJJJJJEHHJJJJJIJJJJJJJJJJJIJJBEGCHH<?
@2686082/1
gcctgataagcccagacctagcccaaattcttcttcttcagccggctttg
+2686082/1
C@@FFFFFHHHHHJJJJJJJIJJJGJIJJJIJJJJJJJIGIJJJJJJJJJ
@3187022/1
agcgtcccgtacccatagcaacaagatcagcgactgtcacacggtagcgg
+3187022/1
C@CFFFFFFFHHHIJJJJJIJJIJGIJJJJJJGIJJGHJIEHIJGHHJIJ
@7784331/1
attaacattatcatcgttctcagcatggtaagaaggtggcggccagaatc
+7784331/1
CCCFFFFFHHHGGJJJIJJJJJJJJJJIFHIIJJJJFHJJJJJIIJJIJE
@4716789/1
gtcgccttgagaagcagacacaagcttcttctgtttgtccgtcaaagcat
+4716789/1
@C@FFFFFHHHHHJJJJJJJJIGIJJJJJJJJJGIJJJJJJJJIIGGIHI
@7784454/1
gcccatcaatttatcttcaaatgacgacaccacagttccagtctcaggca
+7784454/1
@CCFFFFFHHHHHJJJJJJIIJJHHIIJJJJJJIJHIJJGJHIJJJJJJJ
@4716916/1
agcatggtaagaaggtggcggccagaatctagacatgcacagctcttgca
+4716916/1
@@@DDDDBDHH8CF>EHIBEHDFBGGHGBGCBGGGFGHIHI@G>AFG>@G
@5754385/1
gtgtatgtcactgaacttctcttaaacgactgga
+5754385/1
@@7DDDDBF>??AD>FGAHGHEAI?FFCEH>F@A
@5754651/1
cttggtacaaagcaaaggtcgggcagttcgtcaacaagacattactagct
+5754651/1
CCCFFEFFHHHHHJJIJIHIJJJJJJHIJJJJJJJJJJJJJJJJJIGIJJ
@6767799/1
gcgttgatgtcgcaagatagtgagacattcactttttagtcataatcttc
+6767799/1
CCCFFFFFHHGHHIJJIJJJEHHHGIIJJJJJJJJJJIJJHGIJJJJJJI
@5754884/1
actatctacacttaaaaaaaactcactagtcatcatcagaatc
+5754884/1
?@@?ADDDHHDHHECF@EE@GGEHICHBGGGII@AEGFEEGGG
@4202902/1
gtcacggtagcactgagtgacggcacctccgacactgaggtcacggtact
+4202902/1
CCCFFFFDHHGHHJJJJHIJJJJJJJJJJJJJJJJJJJJJHIJJJIEGHH
@3698325/1
ccatactttgtttcatttaaatttacgggctatgccatttatcctcgcac
+3698325/1
@@@DDDEDHDFABGGGIGGGHFFBHDFHIIABCFDCGB@GGHGIIDHDBF
@5755151/1
gtcgcgtacttgcagaagcatggctgcccaatgatcggcattccggcgtc
+5755151/1
CCCFFFFFHHHHHJJJJJJJJJJJJJJJJJJJJJJJJJJIJJJJJJJHFF
@622189/1
gtcacggaatacaaatatcttcttcggcaatctgccttggttgcggtctt
+622189/1
CCCFFFFFHHHHHJJJJJJJJJJJJJJJJJJJJJJJJJJJIJJJJJJIJJ
@5755171/1
ggcagagggaatctgattgtgctgttgtggaactgcttcacctgtggccg
+5755171/1
CCCFFFFFHHHHHJJIJJJHIIIJHJIHIJIJJGIJJJJJJJJIJJJJJJ
@4203266/1
gtgcacttagcttcgggttggacgaccaaaactgatataagtaaatctgg
+4203266/1
CCCFFFFFHHHHHJJJJGIJJJJJJJJJJJJJJJJJJJJJJHHJJJJJJJ
@3699124/1
ctgggctgcagatgactgtgcatccttgctagtaagtcctgagccatagc
+3699124/1
CCCFFFFFGHHHHJJJJJJJJJJJJJJJJJJIIJJIHIJJJJJJJJJJJJ
@6284229/1
tggcaatgtggatagctggacaaggcactggcaacgaccaatcatggact
+6284229/1
CCCFFFFFHHHHHJJJJJJJJJJJJJJJJJJJJJJJJJJJJJJJJJJJJJ
@1133606/1
gtgggtggctgaagggaacgaggagtccggagtcaggttccaacatatct
+1133606/1
=1=D;DADADA??CC:3<A88:1?D::0:687/0BBB.B=BCEDAAA@D@
@6769246/1
tctatactttgcattaaaataatgcccattttcacaggcaagggatccta
+6769246/1
CCCFFFFFHHHHHJJJJJJJJJJJJJJJJJJJJJJJJJJJJJJJJJJJIJ
@1133906/1
tgggcagagggaatctgattgtgctgttgtggaactgcttcacctgtggc
+1133906/1
@@CFFFFBHHG:DGIIGGH@FEHFBHFHI@EG<FE?C@GIIIGHGGFHHH
@1133936/1
cctcaatctgcaccagttcatatttgggcacagttcctcgacgagcaagt
+1133936/1
CCCFFFFFHHHHHJJJJJJJJJJJJJJJJJJJJHIJJJJJJJJJJJJJJB
@2160792/1
caatactcggccgcgaacctccatcatattgtttgagatcgtcaaaccaa
+2160792/1
@CCFFFFFHHHHHJIIIIJJJJIJJJJJJJJGGIGIJJJIIGHHHHFFFF
@1133999/1
agctgcggaatgcttagcttccttcttagagcgtcccgtacccatagcaa
+1133999/1
@??D?A@1DFF?AGBFHHHGEGGIIIIICCHGIDHIGGGIIGGHIIIG>@
@1134130/1
tcttgaacttcttcaattgacgcaagaagtaccagaaacgggacttagcc
+1134130/1
B@CFDDFFHGHHHJFGHGIGIJJIGIGIIEHEHGHIGIIGIIIEHHIGGI
@2160987/1
gggctctgtgcctggctcccatgtcacggtagcactgag
+2160987/1
@@@DDDDBHDHH?DB?AEFHIID<?CCDBHGEDGGF?BD
@5231154/1
aggaagtaggtgctgggcctcttgtatgcgaaggtgttgaggcgcttgtg
+5231154/1
@@CFFFFFGHFHHJIJJJJJJJJJHIIJIJFHHIBGGHIGIJJJJJJJJI
@623692/1
cttgttgttaagaggtgttacctgcaacttggccaggttagggccaacag
+623692/1
@@CFDDFDHFDFHIG<CEFHHGEGGGIJGGEGGIDGIHEHJIGBGFCHDH
@5231324/1
caccagtggtcttcttgaacttcttcaattgacgcaagaagtaccagaaa
+5231324/1
CCCFFFFFHHHHHJJJIJJIJJJJJJJJJJJIJIJJIIIIIHHIJGIJJJ
@1134402/1
gtgggttcgtgaatcatgccctcaatctgcaccagttcatatttgggcac
+1134402/1
CCCFFFFFHHHGHJJJJJJJJJJJJJJIIJJJJJJIJJJJJJJJJJJJJJ
@2161260/1
gtcgcaagatagtgagacattcactttttagtcataatcttcagatactc
+2161260/1
@?@DFFFFGHHFCFHICGGHHIJHIIHIIGGHIIIIIJGIIJJGGIIGHH
@7279444/1
gccagttataaagcatagcccgaagtgctattggcacacaggcataatgc
+7279444/1
CCCFFFFFHHHHHJJJJIIIIJJJJHIJJJJJJJJJJJJJJJJJJJJJJJ
@6769920/1
gtcgcaagatagtgagacattcactttt
+6769920/1
?;;BDDDD<??B??FGII9ACFA4<AED
@4204036/1
cagcatacataataaaattagaggaagtaggtgctgggcctcttgtatgc
+4204036/1
CCCFFFFFHHHHHJJIJJJJJJJJJJJIJJJIJJJJJJIJJJJJJIJJJI
@3701120/1
tctgtgagtccgtcagtggctttctttgatcattaatgtctcgtatgtca
+3701120/1
CCCFFFFFHHHHHJJJIJJJJJJJJJJJJJJJJJJJJJJJJJJGIIIDGF
@4717959/1
gaacagacaaacagacaaacagacaaacagacaaacagacaaacagacaa
+4717959/1
CCCFFFFFHHHHHIJJJJJJJJJJJJJJJJJIJIJJJJJJJJJJJJJJJJ
@6285272/1
gccctcttcctcgggttggaatgattctggtgggttgtcctgcagagctt
+6285272/1
CCCFFDFFHHHHFFGAAGHHCHIJJIJIIJ?FEIHHGIEGIGEGEGG@GI
@4718062/1
gacggcacctccgacactgaggtcacggtactcgcggtacatgttgtgta
+4718062/1
@C@FDFDAHHHHGHIIJJJIIJGHIGII?DHIJJIJJAAGHFHHGDABBD
@1135575/1
cttcacctgtggccggcggcacgcagacgccttgatgacctccactttga
+1135575/1
CCCFFFFFHHHHHJJIIIJIIJJJJIIGHHFFFEDEEEDEDDDCDDDDDC
@625234/1
ctcagatgcaatttcttgcaagaattgcacaaagttgaagtccttgttgt
+625234/1
CCCFFFFFHFDFHIIJJJJJIJJIJJJJJJJJIJ1:EHGGHHIIJJJJFI
@1135681/1
gtcgcaagatagtgagacattcactttttagtcataatcttcagatactc
+1135681/1
CCCFFFFFHHHHHIJJIJIJJJJJJJJJJJJJJIJJJJJJJJJJJJJJJJ
@625341/1
gtgttgaggcgcttgtggtggtgcacgcgcttgggcagagggaatctgat
+625341/1
??@DDD;D?BFHHIE<CBHGGDDGCCHIIIIAFAHGIIDHHHHFEEEEE9
@4205447/1
ctccaatcctttactcgaatagtcttttctaacttgaacagtgcgatgtt
+4205447/1
CCBFFFFFHHHHHJJJJIJJJJJJJJJJIIJJJJJJIJJJJHIJIIJIHI
@1135852/1
tatgactatgacgacttggactgcggctgtatcttcgttcactacggtgt
+1135852/1
CCCFFFFFHHHHFBHHIIIGGIIJGEGGGIIIJJJJJJJIJIHIIIF=CH
@6285998/1
ccagaatctagacatgcacagctcttgcagccatccaacgggattgccca
+6285998/1
CCCFFFFFHHHHHJJJJJJJJJJJJJJJJJJJJJJJJJJJJJIJJJJJJJ
@1135944/1
cttcttagagcgtcccgtacccatagcaacaagatcagcgactgtcacac
+1135944/1
CCCFFFFFHHHHHJJJJIJJJJJJJJJJJJJJJJJJJJJJJJJJIJJJJJ
@4205801/1
gtgctgttgtggaactgcttcacctgtggccggcggcacgcagacgcctt
+4205801/1
C@@FFFDFHDDDDHJEIJIIHEHIHIHIDGHGEHIGAEHEFDDDDBBDBD
@3702609/1
gcagcatcttgtcgagaacatgaagccgctttggtttacgttccagttct
+3702609/1
CCCFFFFFHHHHHJJJJJJJIJJJJJJJJJJJJJHIIIJJJJJJJJIJJJ
@4719357/1
cttggttgaacggaactccaatcctttactcgaatagtcttttctaactt
+4719357/1
CCCFFEFFHHHHHJIJJIIIJIGGHHIIJJJJJJJJIGGGIJJGHJDFHH
@4719369/1
ctgtggccggcggcacgcagacgccttgatgacctccactttgatgatct
+4719369/1
CCCFFFFFHHHHHJJJJJJIJJJJHHGHFFFFFFEEDEEDDDDDDDEFDE
@1136366/1
gcttggtacaaagcaaaggtcgggcagttcgtcaacaagacattactagc
+1136366/1
CCCFFFEFHHHHHJJJJJJIIJJJJJJHJJJJJIJJJJJIJJJJJJJJJJ
@7281334/1
agaagaggagcaaatggaaaaaaaaattggtgaaaagaatcacaagtaag
+7281334/1
CCCFFFFFFHHHGJJJJJIJJIIJJGIHIJFHIJJJJJJJJJJJJJIHIJ
@626257/1
gcgtagacatagtaatggagacaagaaatggagttttaatacaaatcagt
+626257/1
BCCDDFFFHHHHHIIIJJJJJIIJJJJJJJJJJGHIIIJJIJJJJJJIJB
@6286688/1
tgaggttcaccaagctagtggcgttgatgtcgcaagatagtgagacattc
+6286688/1
?@@FFDEFHBFFDFGHII?DEBFHGGIIIGIIGGIIGHGIDF?B?F@DHD
@4719773/1
ataaaattagaggaagtaggtgctgggcctcttgtatgcgaaggtgttga
+4719773/1
@CCFFFFFHHHHHJJJIJJJIHIJJJJJJJJJJJIJJJJJJJJJFHHHJH
@6286835/1
gtggattttaatgttattattacagcatacataataaaattagaggaagt
+6286835/1
BBBFFFFFHHHHHIJJJJJJJJJJJJJJJJJJJJJJIJJJJJJJJIJJJF
@4719838/1
cccgaacacggttaccgggaattttgtttggt
+4719838/1
@@@DDDDDD?FHFACFGHB@DFAA@FHBFFC8
@626573/1
cttctacttctgcttctggcacatcaggagaagttggctcctcaacagac
+626573/1
@@@DDDBDHHGHFHGGGIIJIGHIFIIGAHFHIGGIIGFCHHGIJJEHGH
@6286998/1
gaggaagtaggtgctgggcctcttgtatgcgaaggtgttgaggcgcttgt
+6286998/1
CCCFFFFFHHHHHIJJJJJJJJJJJIJJJJJIJIJBGHHJJJIJJJJJJH
@626650/1
caaagatgtataataaagaatctatttcgcaagttccctactgacatcac
+626650/1
@@?AD?BDADAFBEABFHB;E@HEHAHG@DD:@CGB?FGG?GHEGCCG<F
@5756664/1
ccacgatgtaagtgcttcgggcttcaacagcttg
+5756664/1
?1??DDDB2AC?<A>DHEF>GEDCGGGGG@FHG@
@2161720/1
gcgcttgtggtggtgcacgcgcttgggcagagggaatctgattgtgctgt
+2161720/1
CCCFFFFFHHHHHIIJJJJJJJJJJJJJJJJJJJIJJJJJJJJJJJJJJI
@1663193/1
atagagacgatttcaccagtggtcttcttgaacttcttcaattgacgcaa
+1663193/1
CC@FFFFFHGHHHJJJJJJIIJJJJJJJJJJJJJJJJJJIJJJJJJJJJI
@3187905/1
tgtcaatcggttcataaataaaaaagttatgtcaaattaaagaatcacgt
+3187905/1
CCCFFFFFHHHHHJJJIIIJJJJJJJHIJJJJJJJIJJJGJJJJJJJJJH
@5756808/1
ctcgaatagtcttttctaacttgaacagtgcgatgttttacaagggcagg
+5756808/1
CCCFFFFFHHHHHJJJJJJJJJJJJJJJIIJJJJJHJJJJJJJJJJJJJJ
@1663505/1
cgtttccaatctccaagacaggaggctccagtactttagctttgacagtg
+1663505/1
@CCFFFFFGHFHHGFHIJIIGIGHIJGGGJJFHEIHIJIIIJJJJJJJJJ
@7785565/1
gccaaataggaaacactacgctttacacgcatgaggtaatatttattgct
+7785565/1
CCCFFFFFHHHHHJJJJJJJJJJJJJJJJJJJJJJJGIJJIJJJJJJJJJ
@3188170/1
gtgacggcacctccgacactgaggtcacggtactcgcggtacatgttgtg
+3188170/1
@@@DDDDAFFFFF@D>EG:DCFI;:?B@DFF?7<DF>AEFFFFFEBDDDD
@5232275/1
cctcaatctgcaccagttcatatttgggcacagttcctcgacgagcaagt
+5232275/1
CCCFFFFFHHHHHJIGHIIJJJJJJJJJJJJIIHIJJJJIGIJJJJJJJC
@3188279/1
atctcttgtctgtgttgttgcacgcgcacggtggcggcgtaccgcgaggg
+3188279/1
CCCFFFFFHHHHHIIIGJJIEGIJJIJJJJJGGIIJJJDDDDDDDDBDDD
@1663679/1
ggcctcttgtatgcgaaggtgttgaggcgcttgtggtggtgcacgcgctt
+1663679/1
@C@FFFFFHHHHHJJJGHICEHIJGGIEHJJJJIJJJIIHHGIJJJHHFD
@6770603/1
cctcgacgagcaagtagttcttgaagcacagacacaggtgtcttcaacgg
+6770603/1
CCCFFFFFDGFHDE<ACAHDHGEEEEDHHCGGIIGGIFGGFICGGEHIIJ
@3188364/1
cgggctctcaggcaggcaagatgggcatagtaggtaggcgtagggta
+3188364/1
@CCFFFFFHHHHHJJJIIGIJHJJIJFIGIIIIIHGEGGIHIJJJFE
@5232679/1
tgacgcaagaagtaccagaaacgggacttagccacaatctggtctgg
+5232679/1
@C@DFFFFHFHHCGFEEGGGIIGHGIGIJIIIJJJJIIIIGGDGGGI
@94599/1
cctgtccccatctgaggaatagtattgttaaatcaaaccaaatatgctat
+94599/1
B@CFDDFFHFFHHJGIIHGIJIHIIJFIJJJJIJJFGGGIIIIIIIGIJH
@2687907/1
caggatgtggattttaatgttattattacagcatacataataaaatt
+2687907/1
@@@FDDFDFHHHHJJIGIIIJIJJJJJIIGIIJIIIIIHHHIHIIIJ
@94916/1
ttggcatctatagatgtcggtggcgcacagggcacgcttgcgcatgacat
+94916/1
@CCFFFFFHHHHHIJIHJJJEHIJJJIJJIGJIIJJJJJJJIJJJJJJHG
@6771429/1
gccagatgccaaagttcttgatcttcactgggctcttctctgggatttcc
+6771429/1
CCCFFFFFHHHHHJIIJJJJJJJJJJIJJJGJJJJJJJJJIJJJJJJJJJ
@5233260/1
cccctgctattttttttatttttattttcaatgtac
+5233260/1
?@@BD??=ADFAHGB<?FBFGDB8CGH<?::?B:BF
@3189132/1
caggggtaatgctaacgtcatagcgataaattttaagggatttaaattcc
+3189132/1
CCCFFFDFHHHHHJJJJJJJJIJJIIJJJIJJJJJJJJJIJJJJJJJJJI
@2688211/1
agcaaatggaaaaaaaaattggtgaaaagaatcacaagtaagatactgca
+2688211/1
CCCFFFFFHHHHHJJJJIHIJJGHIJJJJJJJJJJJJJGGHJJJJJJJJJ
@3189264/1
ggccaggttagggccaacagattgtttgagatgtttgtgaaactgcgaca
+3189264/1
CCCFFFFBFHHHHJIJJJJJIJJJIIIJJJJJJGIJGGIGEEHIJJJIIJ
@3189329/1
cggctgaattgcagcatcttgtcgagaacatgaagccgctttggtttacg
+3189329/1
CCCFFFFFHHHHHJJJJJJJJIJJJJJJJJJJJJJIJJJJJJJJGHJJJJ
@7786904/1
cctggatggagtgagcacgggctctgtgcctggctcccatgtcacggtag
+7786904/1
@@@FDDFDA>FFHIEGGH@?:@FHIGDHIIIGHBFHIGGIIIGEB@B;BF
@1665385/1
caccagtggtcttcttgaacttcttcaattgacgcaagaagtaccagaaa
+1665385/1
@@CFFFADDDFDHIIIJJIHIJEIIHIHICCHIJJJJIGIEHGIBAHIGH
@4720102/1
tacataataaaattagaggaagtag
+4720102/1
C@CFFFFFHHHFGGIJJJGCHIBEH
@4206651/1
gtaaccactccatactttgtttcatttaaatttacgggctatgccattta
+4206651/1
B@BDDDFFHHHGHJJJJJJJIIIJJJJJGIIJJJJJGIJJIJJJIJIJJE
@2689131/1
gtcctttctaaggttctaaactatatctgtaccaaatttcaaccaaatcc
+2689131/1
CCCFFFFFHHHHHGHJJJJJJJJJJJJJJJJJJJJJJJJJJJJJJJIJJI
@2163903/1
gcaaccactaattccagtgataaattcactctagcacgtagttctc
+2163903/1
@@@DDD?DFDBHB@FGGEBAH?A4A::<AFH4<AF@GGDD31::??
@6287546/1
cgcaagaagtaccagaaacgggacttagccacaatctggtctggagagaa
+6287546/1
CCCFFFFFHHHHHJJJJJJJJJJJJJJJJJJJJJJJJJJJJJJJJJJJJJ
@2164148/1
ctggagagaagatcctcatcttgtatagaggaggcttgggctcgctctcc
+2164148/1
CCCFFFFFHHHHHJJJJJJJJJJIIJJJJJJJJJJJJHHIIIIIIIIIIJ
@627522/1
cacacgtttcacttcagcatagacaggtgtcttccctggcaatacaacaa
+627522/1
@C@FFFA?FFHFHEGGBHIIEHEEHIGCGCFGGIIIGGEHIIIGEICHDE
@7787265/1
ggctcgttgtggcgcgccttgtcttgtagaagagtgatctgctgttcttc
+7787265/1
BBCFFFDFGHHHFJJJJJIIJIIJJJIGIHIIGG?FFGIIJIIJGIIIJG
@7787434/1
tgtggaactgcttcacctgtggccggcggcacgcagacgccttgatgacc
+7787434/1
CCCFFFFFHHHHHJJJJJJJJJJJJJJJJJJJJHHHFFDDDDDDDDDEDD
@3190689/1
gccgtttctgagattagcgcgcacagacgaacagacaaacagacaaacag
+3190689/1
CCCFFFFFHHHHHJJJJJJJJJJJJJJJJJJJJJJJJJJJJJJJJHHHHF
@7787450/1
ttaacattatcatcgttctcagcatggtaagaaggtggcggccagaatct
+7787450/1
CCCFFFFFHHHHHJJIJJJJJJJJJJJHIJJJJJJIJJJJJJJJJJJJJJ
@3190916/1
cgtttttaaactattttttcaatgccctaagtgagtatacatctattaaa
+3190916/1
CCCFFFFFHHGHGJJJJJJJIGHIIIIJGIJJJIJCDGFHGIIJIJGHII
@627987/1
ccaaattgtatctgacgacgcattgaatctgaatacgaaaatgaattcag
+627987/1
CCCFFFFFHHHHHJIJJJJJJJJIIJJJJJJJIIJJJIIJJIGIIIIJII
@4721472/1
tgataaagataagtataggctcaaaacctaacgacatcaatcaccagctt
+4721472/1
CCCFFFFFFHHHGHIJJIGIJJJJJJJIIHJJJJEEGIHIJJJEGICFHH
@2165000/1
cttgttgttaagaggtgttacctgcaacttggccaggttagggccaacag
+2165000/1
@@@DDFFDFDFHDGGAEGGGIIIGHHJIIJFGI@E?GHJ@DBCGHB;FGG
@628597/1
gctattttttttatttttattttcaatgtac
+628597/1
CCCFFFFFHHHHHJJJJJJJJJJJJJJJIIJ
@3191564/1
gtcggcataacgggccgcgactccgccctcttcctcggg
+3191564/1
@@@DFFDFGHDHHJJGGIIJIIIIIEIIBCAAECAD>DD
@3191586/1
ctcagatgcaatttcttgcaagaattgcacaaagttgaagtccttgttgt
+3191586/1
CCCFFFFFHHHHHJJJJJJJJJJJJJJJJJJJJJIJJJJJJJJJJJJJJJ
@4722183/1
ccattttcacaggcaaggggtcctaacttcgcaaccactaattccagtga
+4722183/1
<?@DDDDDB<BDA@DEBAF@<8?DFGGAGECAFH@FEFBFF<4?@FDFGH
@3191791/1
gctgtgacttgtagtcaaggtggagattttactatctttcaagtcggcat
+3191791/1
@@@FDDBDHHHFFFCEHEHI:AFHIEHCGHIIGGIIIII?FGG?DGGDFA
@4208428/1
cacataagtaacttcaaatgattgctcagatgcaatttcttgcaagaatt
+4208428/1
CCCFFFFFFHDHHJJJIGIJJJJJIJJJJJJJGIIJIIJJJJJIJIJJJJ
@3705926/1
gagactcataacgcagccagatgccaaagttcttgatcttcactgggctc
+3705926/1
@@@DDDDDDFHAF<EGGBDE;B?9EGEGGDGGIGCBFHGHDHIGEDHEGE
@7282637/1
gtcttcttgaacttcttcaattgacgcaagaagtaccagaaacgggactt
+7282637/1
CCCFFFFFHHHHHJJJJJJJJJJJJJIJJJJJJGGIJIJJJJJJJIJJII
@3706400/1
gggcatagtaggtaggcgtagggtaagacacggatcgcatacaccgtgaa
+3706400/1
@CCFDEFFHFHGCDHGHIG@FGIGEG@GGHHIFE<GDDHHEFEHHBF@FD
@7282794/1
gagaagttggctcctcaacagacacagagctctatgacggctcttcttct
+7282794/1
CCCFFFADFHHHHJJJJJJJJJJJJJJIJIJJJJJJDIJIJIJIJGIIJI
@3706460/1
ctgggctgcagatgactgtgcatccttgctagtaagtcctgagccatagc
+3706460/1
CCCFFFFFHGHHHJJJJIHIGIJJJJJJJJJIIHGIGIJJJJJJJJJJJG
@4723201/1
tttagatatttgttgttcattcaactgtcttgttaatgcctggccctcag
+4723201/1
CCCFFFFFHGHHHIIGHIIJJJGHHHIHIIJECGIGJIJGGFHEHIJJIH
@3706535/1
cactgagtgacggcacctccgacactgaggtcacggtactcgcggtacat
+3706535/1
C@CFFFFFHHHHGJJJJJJJJJJJJJJJJIFHGJJJFHIJJIGJHBDEFF
@629768/1
cttgattttataatttagagacacgtgtacatttcgagagaacaaattac
+629768/1
@@@;?BDDHHFFDGBGGG@<@FECGEGEEF@@CE9EH??01BGF9?9B?F
@7282970/1
cagtggtcttcttgaacttcttcaattgacgcaagaagtaccagaaacgg
+7282970/1
C@@FFFDEFBHFDGHIIFHIEHGI>DEH>C??GHD>DCG@DD4BD@BDCH
@629798/1
gtcgaacccaaaaatgtaattaactttttttttt
+629798/1
C@@FFFDDHHHGHIIIEHIHHIGJIJJJJJJIJ8
@1137159/1
ccctaagtgagtatacatctattaaattcaaacgcagagctcattatgtt
+1137159/1
CCCFFFFDHHHHHJIJJJJJJJJJJJJJJJJJJJJJJIIJJJJJJJJJJJ
@96005/1
ctgaggctgatcctggttcctataccagggcgtgacgaccgcctccttgt
+96005/1
@@@FFDFDFFDFFIBGEEEFGGHHFEHGGBEHIBHEGH6@FBHHAAEHCH
@1137367/1
gagtcaacgaacaaatttttatgtgccaaaatgctattaacatttaagaa
+1137367/1
CCCFFFFFHHHHHJJJJJJJJJJJJJJJJJJJJJJJJJJJJJJJJJJJIJ
@7283580/1
gggttactttcttctgagctttcgtactgagtgtcgagtctgtaggcttt
+7283580/1
BCCDFFFFHHHHHJJJIIJJJJJIHJJJJJJGIJJJFHGHIIIIIJJJJI
@1137476/1
ggcctgttttggtagcggcggcgcggtccgtgaggagcatgctcgccatc
+1137476/1
CCCFFFDFHHGGHIIJJJJJIIGHDDABBBADDBDCDBDDDDDDDBDBDC
@5759216/1
cttgttgttaagaggtgttacctgcaacttggccaggttagggccaacag
+5759216/1
CCCFFFFFHHHHHJJEGIIJJJJJJJJJJJJJJJJJJHIJJJJJJJJJJJ
@6289606/1
cgcgttctcatgtaatttttaatgttctccaaatcgacgactcctgtggc
+6289606/1
CCCFFFFFHHHHHJJJJJJJJJJJJJJJJJJJJJJJJJJJJJJJJJJJIH
@5234591/1
ctgagtgacggcacctccgacactgaggtcacggtactcgcggtacatgt
+5234591/1
@CCFDDD>FHGHFGHGIIGGIHJIGGGEHHIIIJFFGIHDHIHBEDDFDC
@96309/1
tgggcctcttgtatgcgaaggtgtt
+96309/1
@@@A7DDBFFBF?GC<1<?CCGB<C
@7283752/1
gccagatgccaaagttcttgatcttcactgggctcttctctgggatttcc
+7283752/1
CCCFFFDBFFHDFIHGIGGGIEDHIDHGEHFGHIIIIIIIEGIIGIGIII
@1666202/1
atacataataaaattagaggaagtaggtgctgggcctcttgtatgcgaag
+1666202/1
CC@FFFFFHDHFFIJJIIIHGHIFFHJFHHJJJJIJJIJJJJJJJJJHIJ
@6772972/1
ggacaatgtttttttaataaatttttaatttattagtagttgttgatttt
+6772972/1
B@@FFFFFFHHHHJIIIIIGHGIIIJIGHIIGIIEIHGIFIIHJIFHJHI
@1666355/1
gcataacgggccgcgactccgccctcttcctcgggttggaatgattctgg
+1666355/1
BC@DFFFFHHGHHJJJJJJIJJJJJJJJJJJJJHHEDFDEEEEDDEFDDD
@1137777/1
atcttctcaatctcttcttctggcagaccgtcagagctatcagattcttc
+1137777/1
CCCFFFFFHHHHHJJJJJJJJJJJJJJJJJJJJJJJJJJJJJJJJJJJJG
@6289969/1
ctcagattgccatctcagaaattagcggatggatcaagaggctgacaccg
+6289969/1
CCCFFFFFGHHHHJJJJIIJJJJJJJJJJIJJIJJJJJJJJJJJJJJJJG
@7284107/1
tttgaccatggcatcaagcaaactctggtgccttgggaagcctttgtgcg
+7284107/1
@@@BDEFFDFDFHIGIGFGIIJJJJIJIHGGIIJJJIHEGEGIEGIIGEE
@7788179/1
gttggaatgattctggtgggttgtcctgcagagcttgccacatcttgtaa
+7788179/1
@@BFFFFFHGHHHJJJCFHIGHIIHJGIJJJJIJIIIJJJJJJJJJJJJJ
@1138132/1
cgacgccacagttccagtctcaggcacattgccattagtagactgatcag
+1138132/1
CCCFFFFFHHHHHJJJJJJJJJJJJJJJJJJJJJJJJJHIIJJJJJJJJJ
@6773568/1
cacataagtaacttcaaatgattgctcagatgcaatttcttgcaagaatt
+6773568/1
CCCFFFFFHHHHGIJGHHIGIGHFIIJGH?FHHDHIIJIIGIJJIEGGHI
@2690197/1
cgccatgccttttggtattctgggttcccggcataactgagttgtggggg
+2690197/1
CCCFFFFFHHHHHJJGHIJJJJIJEFHJJIJJJJJJIJIGJFGIFGHIJJ
@5760018/1
ctgtgatctgtttcttggcatctatagatgtcggtggcgcacagggcacg
+5760018/1
CCCFFFFFHHHHHJJJHJJJJJJJJJJJJJIJJJFHJJJJJJJJJJJJJJ
@5760057/1
ttgtgctgttgtggaactgcttcacctgtggccggcggcacgcagacgcc
+5760057/1
B@@FDDFFHHHHHIIJJIJIJIJJJJIHGHIJIIIGGIJGFFFDDDDDDD
@97243/1
gcacgcgcttgggcagagggaatctgattgtgctgttgtggaactgcttc
+97243/1
CCCFFFFFHHHHHJJJJJJJJJJJJJJJJJIJJJJIJJJJJJIJJJJJJJ
@6774228/1
gttttttacttccagcaaaggttgtgatttttcaccgataacttccaatt
+6774228/1
CCCFFFFFHHHHHJJJJJIIJFHIHIGJJJJJJJJJJJJJJJJJJJJIIJ
@5760525/1
cacgcctgggatgccacccggcaccactcccgggtgaggatgcactacat
+5760525/1
CCCFFFFFHHHHHJJJJJJJJJJJJJJJJJJJIJFHIJJJJJJIJJJHHH
@7789074/1
ctcatcttgtatagaggaggcttgggctcgctctccgaagggagcttgcg
+7789074/1
CCCFFFFFGHHHHJIJJIIJIGIHGHHIJIEGHIIIBHIGIJAGGIIIGH
@2691186/1
cagacgaacagacaaacagacaaacagacaaacagacaaacagacaaaca
+2691186/1
CCCFFFFFHHHGHJIJJJIJJJJIIJJJJJFGHHJIIJJJIJIBHGEHGG
@4723523/1
ggtgctgggcctcttgtatgcgaaggtgttgaggcgcttgtggtggtgca
+4723523/1
B@BFFFFFHHHHHIJJIJJJJJGJJJCGEHIJJIJJJJIJFHIGHIHGIG
@4723530/1
gttagaaatgttacaacctctatactttgcattaaaataatgcccatttt
+4723530/1
@@@FFFFFHHHHHJJJJJJIJBCD?BEHG99AHH<F>FHG<DHDGD?GIG
@4723716/1
gtggcgcacagggcacgcttgcgcatgacatctatacatgccattggcgt
+4723716/1
@@@DDFFFHHHGHJJJJJJIIIJJIIIIJJIJIEBGIGH=BHGGF@FHIH
@7789670/1
ctcacatgattcatccacaaattccaacccttgcgtttcaaaacaattca
+7789670/1
@@@DDDBDBFF<DEFFHGEC?EFB?FHB?@F@GAF:FHGB?DDFGAGBDH
@3707282/1
gcgcttgtggtggtgcacgcgcttgggcagagggaatctgattgtgctgt
+3707282/1
C@CFFABACFACFEGGGEHGEHHDF=BGGGDFHIFGGHGIDA@F@CG@GI
@7789828/1
ttcgtgaatcatgccctcaatctgcaccagttcatatttgggcacagttc
+7789828/1
BCCFFFFFHHHHHJJJJJJJJJJJJJJJJJIJJJJJJJJJJJJJJIJHIJ
@7789936/1
aagcaacatcaaatttatttaaattagcgcagaaataattcatagcaaaa
+7789936/1
CCCFFFFFHHHHHJJJJJJJJJJJJJJJJJJJJJJJJJJJJJJJJJJJJJ
@3707501/1
ctccaattcaaccttatcattaccaatcggtaaaggatctcttgtataca
+3707501/1
CCCFFFFFHGHHHJJJJJJJJJJJJJJJJJHHJJJJJJJJJJJJIIIJJJ
@3193550/1
ggctgcagatgactgtgcatccttgctagtaagtcctgagccatagcaaa
+3193550/1
CCCFFFFFHHHHHJJJJJJJJJJJJJJJJJJJJJJJJJJJJJJJJJJJJJ
@7285318/1
gttcctctttacaagtagactcatcttt
+7285318/1
=@;A:A;DF>BB<EG?:<:ACG>FGH@H
@6774867/1
attatttgtctgtagtggtcctgctgtttcgtatattctaaattggtttc
+6774867/1
@BBDDFFFHHGFFHIFHIIHHIIJJJHIIJJJIIGGIGGHGHHHJIIJJI
@4724487/1
ctcagcatggtaagaaggtggcggccagaatctagacatgcacagctctt
+4724487/1
@@<DDDADDFF?FEG<DGAEFGIDGGECBFH4DD?DDED=@3/=CAAH;=
@6290050/1
ctcgacgagcaagtagttcttgaagcacagacacaggtgtcttcaacgga
+6290050/1
@@@FFFFDFGFFHBFHCGHIIIIIIIIGIGIGIIIII??DGHIIGHGIGI
@7285591/1
gtggattttaatgttattattacagcatacataataaaattagaggaagt
+7285591/1
CBCFFFFFHHHHHJJJJJJJJIJJJJJJJJJJJJJIHIJIJJJJJJJJJG
@3194133/1
tgagtgacggcacctccgacactgaggtcacggtactcgcggtacatgtt
+3194133/1
@CCFFFFFHHFDHIJIHGHJGIIJHGGBFHIJFFGIIIIJJJAEFFFFFF
@7285876/1
aggtgctgggcctcttgtatgcgaaggtgttgaggcgcttgtggtggtgc
+7285876/1
@@?BDDEFFGFDHJJJJFICGIJGGGI:CCFHHEHCHGFHGFGICCE8CG
@4210594/1
cccattcccaactgtcctccggtactaacgatcaaatcgatcatgggtcc
+4210594/1
CCCFFFFFHHHHHJJJJJJJJJJJJJJJJJJJJFHIIFGIJJJJJJJIJJ
@4210621/1
gtcatgcgcaagcgtgccctgtgcgccaccgacatctatagatgcca
+4210621/1
???DDEFDHHGHGIGHGGEEHGIIIIIIGGGDFHIIEGIIIJGIIAG
@6775483/1
gttggaatgattctggtgggttgtcctgcagagcttgccacatcttgtaa
+6775483/1
CCCFFFFFHHHHHJJJHHJJGIIIJJJJJJJJJJJJJJJJJJJJJJJJJJ
@4210750/1
ccacaatatattcgtgaaaaccgcatccaactcggatcagccgtttctga
+4210750/1
CCCFFFFFHHHHHJJJJJJJJJJJJJJJJJJJJJJJJJJJJJJJJJJJJI
@3194551/1
agcacgtagttctcagcctccctgcaaagttaaccatcttgtattcaaaa
+3194551/1
BCCFFFFFHHHHHJJJJJJJJJJJJJJIJHIIJJJJJJJJJJIJJJJJJJ
@4211139/1
cgtaaacaaaacaattaattatcacataaaaccaaacctctggttcgatt
+4211139/1
CCCFFFFFHHHHHJJJJJJJIJIJJJJIJJJJJJIJJIJJIIJGHIJGHJ
@4211181/1
cccacttcacgacgcttcagcagagtgcacacaatggtgaactggcgttc
+4211181/1
CCCFFFFFGHHGHJIIJIJIIGHGHFGHIIIIJIHJJFHGIJIIIJIAGH
@4211219/1
cacaaacattataatagcgttgtctaacgtcggattcagttcggaacata
+4211219/1
@@@FBDFFHHFFFGHGHIGHEGFGHGIJGEHGAGIIDFHDFEHE?CBHEG
@3195137/1
ctcccatgtcacggtagcactgagtgacggcacctccgacactgaggtca
+3195137/1
<@@FFFFFHFFHHIFFGGJJJJGIEEHIGGGHJIIIJIEGGGHGHJJIGI
@6776504/1
gtgcctggctcccatgtcacggtagcactgagtgacggcacctccgacac
+6776504/1
@@@FFEDDHHBDBGGHJJGJGICCHIEEEGIJ?DFHIBGF@=GIJJIJIG
@6291454/1
ccatccaacgggattgcccatcaatttatcttcaaatgacgacaccacag
+6291454/1
CCCFFFFFHHHHHJJJJJJJJJJJJJJJJJJJJJJJJJIJJJJJJJJJJJ
@3195473/1
gtgcactatctcttgtctgtgttgttgcacgcgcacggtggcggcgtacc
+3195473/1
CCCFFFFFHHHHHJJJJJJIJJIJJJJJJJJJJJJJJJHJJJJJFDDDDD
@6776810/1
gtggatgtagctgccattatgtagactgttgtgttgaccaataatgggtt
+6776810/1
@@CFFFFDHFHHHIIGHIHIIHIJJJJIEHGHGHHGIJIJJIJJJJIJGH
@1668051/1
tgttgcacgcgcacggtggcggcgtaccgcgaggggtgcgcgtccatgga
+1668051/1
?:??DDADFHHF<@D>FGBCGEGEAEE?EBA>=667:9?@BB7BBBD<AA
@5760884/1
gtttcttggcatctatagatgtcggtggcgcacagggcacgcttgcgcat
+5760884/1
???DDDBB3:<C;2<A<CDF?3<CFFAF;?8??::??;???A:;@@@6;A
@4726536/1
gtcgggtagagccttagctgcggaatgcttagcttccttcttagagcgtc
+4726536/1
B@@FFF?DFHHHHJJGIJJJJJJIJJJJJJJJJJJJJJJJIJJJJJJJHI
@6292062/1
gttctcattcgcgtacttttcaaggaacatttgagtggttccttttagta
+6292062/1
CCCFFFFFHHHHHIIJJJJJJJJJJJJJJJJJJJJGIJIIJJJJJJJJJJ
@1139600/1
gtttgtctgttcgtctgtgcgcgctaatctcagaaacggctgatccgagt
+1139600/1
CCCFFFFFHHHHHIJIJIIJJJJJJJJJJJJJJJJJJJJJJJIJJJJHHE
@1668593/1
ggaagtaggtgctgggcctcttgtatgcgaaggtgttgaggcgcttgtgg
+1668593/1
CCCFFDDBHHFHHIIIJIIJJJIHHIIJJIIJI?DGHHJJJGJJIJJFGI
@2691914/1
caatatattcgtgaaaaccgcatccaactcggatcagccgtttctg
+2691914/1
@@@DDD>DDBFC?:CGBEF8?EGIFFFFIEFFIEFEF>DF?ABEFI
@1139911/1
caccagtggtcttcttgaacttcttcaattgacgcaagaagtaccagaaa
+1139911/1
CCCFFFDFHHHHHJJIJJJIIJJJJJJIJJJJJJJJJJJIIDFIJJJ;GH
@98528/1
atcattttccattggctgggtcttacagattggtggaaaccaaaccaaac
+98528/1
CCCFFFFFHHHHHJHIIIJICEHGJGIJIIIIIEHIEHIJJJJJJJJJJG
@6777680/1
tcaccattctccttattagttattaaactgactagttgtgtttcgttctt
+6777680/1
CCCFFFFFHHHHHJJJJJJIIJJJJJIJJJJJJJJHIJHIHJJJJHJJJJ
@1140064/1
gtcgaaatcaacttcagtgtatcggttgggcagtagtgtgagtgcatcaa
+1140064/1
CCCFFFFFHHHHHJJJJJJJJJJJJIJJJJJJJIJJIIGHIJHGJJIIJJ
@630803/1
cctggctcccatgtcacggtagcactgagtgacggcacctccgacactga
+630803/1
@CCFFFFFHHHHHGIJJJJFHIJJJJJJJHIIJJJJJJJJJJJJJJJIJI
@1669064/1
cgcaagaagtaccagaaacgggacttagccacaatctggtctggagagaa
+1669064/1
@C@FFDBFHDFD?EEGHIIJFIIGIIJIJGGIGJIJIJI<FGHIGIGIIJ
@7790222/1
gcgttgatgtcgcaagatagtgagacattcactttttagtcataatcttc
+7790222/1
CCCFFFFFHHHHHJJJJJJJHIJJJJIJJJJJJJJJJJEHJIJIJJJJJJ
@5236958/1
cttttcgccaatcatgcgcatccctagcatactaccgatatgcgatccct
+5236958/1
CCCFFFFFHHHHHJJJJJJJJJJJJJJJJJJJJJJJJJJJJJJJJJJJJJ
@5762166/1
ctccttgatgcattgcgtcagaatgcccacctcacgttccgccaattgct
+5762166/1
BC@DFFFFHHHHHJJJJIJJJJJJJIJJJJJJJJJJJJJIJJJIIJJJJJ
@2692611/1
cgtgaatataagtggcaaaggtagtaagtcagctgttccacttcatcatc
+2692611/1
@C@FFFFFHHHHFIIJJIJJJHIIJJJJIIJJJJJJJJJJJJJJJJIJJI
@5237193/1
gtaccacgcctgggatgccacccggcaccactcccgggtgaggatgcact
+5237193/1
CCCFFFFFHHHHHIGJJJJJJJJJJJJJJJJJJJJJJJFHGGIJJJHHHH
@2167676/1
gtcgagtagagccttagctgcggaatgcttagcttccttcttagagcgtc
+2167676/1
@@@DBD2AC><DFFEGEBEEFGDFA;D>FDCD>DGIEGFFCDFEGIIF@F
@2167782/1
actgagtgacggcacctccgacactgaggtcacggtactcgcggtacatg
+2167782/1
CCCFFFDDFHGHHJJJJIIJIJJJIJJJIIIJJJJDHIJIJJJHBDEEFC
@1670272/1
gtggatagctggacaaggcactggcaacgaccaatcatggacttttcttc
+1670272/1
CCCFFFFFHHHHHJJJJJJJJIJJJJJJJJJJJJJJJJJJIJIJJJJJJJ
@5762783/1
acagattgtttgagatgtttgtgaaactgcgacaccttgtggctgtgact
+5762783/1
@CCBFADDHDHH>EHE@GIEACEHEBF@DHHIHIBDDFHDBGG>D9BGEC
@5237925/1
cctgacgcttagcaagtttcttagacttgccagttcccacttcacgacgc
+5237925/1
CCCFFFFFHHHHHJJJJJJJJJJJJJJJJJJJJJJJJJGIJJJJJJJJJI
@2693370/1
cccagcttcgggaaattgctgcacgaaccggagaagggaatgacaacgac
+2693370/1
CCCFFFFFHHHHHIJJJJJJJJJJJJJJJJJIJHIJJJJJJJJJJJJHHH
@100104/1
cactgagtgacggcacctccgacactgaggtcacggtactcgcggtacat
+100104/1
CCCFFFFDHHHHHIJJJJJJJJJJJJJJJJGHIJJJFGIJJJJJHHFFFF
@632364/1
aaagcattctgggctgcagatgactgtgcatccttgctagtaagtcctga
+632364/1
CCCFFFFFGHHHDGEHIGJIGIJIIGHHGIEIGHIJJJJJHGIIAIHIJE
@100266/1
atacataataaaattagaggaagtaggtgctggg
+100266/1
@@?BDBD?A:D<<CBDBH4:AGCHIIECADBE3?
@6292806/1
tgcgaaggtgttgaggcgcttgtggtggtgcacgcgcttgggcagaggga
+6292806/1
CCCFFFFFADDHGIJJIJJJJJHIJFHIBFHJJJIJIIIHHHHFFFDDDB
@632740/1
caccacagttccagtctcaggcacattgccatta
+632740/1
@@@FDDFFFBBFFGIIIGIGGECHIIGHICGBEF
@1670967/1
gtggcgttgatgtcgcaagatagtgagacattcactttttagtcataatc
+1670967/1
B@@FDFFFHHHHHJIJJJJJJIJFIGHEHIIIIIIIIJJJHIGHIIIJJE
@1670987/1
gccattagtagactgatcagccggagcagctccggtaagtttgtcgagta
+1670987/1
CCCFFFFFHHHFHJJJJJJJJJJJJJIJJJJJJJJDGGIHIIIIJGJJGJ
@6293161/1
tgttgaggcgcttgtggtggtgcacgcgcttgggcagagggaatctgatt
+6293161/1
CCBFFFFFHHHHHJIJJIJJGHIIJJIJJJJIJJJJJJJJHGGHFFFFFF
@1671179/1
ccacgacgctcggacatttcaattttatttagttggtcttggttgaacgg
+1671179/1
CCCFFFFFGFHGGDHGHGHHIGHIJIIIIJHGGGHHBGGGHICHIIIEHG
@6293297/1
cactggttcaaattcaaataaaatcactctgcaatcctgcctcacatgat
+6293297/1
BC@DFFFFHHHHHIIIEFHGIJJJJJIJJJIJJJJJJJGIIJIJJJJJGI
@6293413/1
cttcgacatattcggcgatgatgcattcttcctcgtcaagcaaataaagg
+6293413/1
CCCFFFFFHHHHHJJJJJJJJJJJIJJJJJJJJJJIJJJJJJJJJJJJJJ
@1142287/1
gcctggctcccatgtcacggtagcactgagtgacggcacctccgacactg
+1142287/1
@<?:B8;AFDFFFBGEEIII<F1FAHFGEF:CDFF86:FF>?;FF@@EFE
@1671501/1
gttgtggaactgcttcacctgtggccggcggcacgcagacgccttgatga
+1671501/1
CCCFFFFFHHHHHJJJJJJJJJJJJJJJJJJJJJHHFFDEDDDDDDDDDE
@633353/1
tgggttcgtgaatcatgccctcaatctgcaccag
+633353/1
:=<DABBDFA>BFEEF<E<;CEG<<EH@?@FE@B
@1142686/1
gttacctgcaacttggccaggttagggccaacagattgtttgagatgttt
+1142686/1
CCCFFFFFHHHHHJJJJJJJJFHIIIJJJJJJJGIJJJHIIJJJJIJIJJ
@1672188/1
ccctgacacctcacccagggcgggatatggaattttaatttatgccccct
+1672188/1
CCCFFFFFHHHHHJJJIJJIJJJJGIIJJJJHHHHHHFFFFFFFEEEDDD
@7289123/1
ctcataacgcagccagatgccaaagttcttgatcttcactgggctcttct
+7289123/1
CCCFFFFFHHHHHJJJJJJJJJJJJJJJJJJJJJJJJJJJJHIJJJJJJJ
@1143410/1
ggtgctgggcctcttgtatgcgaaggtgttgaggcgcttgtggtggtgca
+1143410/1
CCBFFFFFHHHHHJJJJJJJJJFGHIFHHHJGIJIJJJJJJJJJJJHHJG
@102034/1
atctgattgtgctgttgtggaactgcttcacctgtggccggcggcacgca
+102034/1
@CCFFFFFGFHHHJHGJHIJJIJJIIIGIJIIJBGHJIIJIGJJHFFDDB
@1143464/1
cttgttgttaagaggtgttacctgcaacttggccaggttagggccaacag
+1143464/1
@@@FDDFDHBDHDIGEFGHJGHIGIIEGGIJIII@GIJIJIGGIIJGIDH
@1143525/1
gtcggcataacgggccgcgactccgccctcttcctcgggttggaatgatt
+1143525/1
?=??=8?@:CDFAC1@A<DEFF:8;AFBEEEFFEE@B>9;@@B<;@A@@B
@6294932/1
gtgctgggcctcttgtatgcgaaggtgttgaggcgcttgtggtggtgcac
+6294932/1
CCCFFFFFGHHHHJJJJJJJJHHHIGHHIJJJJIJJJJJIJJJJJHHIJI
@5763235/1
gtggaactgcttcacctgtggccggcggcacgcagacgccttgatgacct
+5763235/1
<@@DDBBDDADFAEGB:<CA<AFDFB@@F/@AEEF9@DC?BB@B@>3@A:
@2168826/1
gtaggtaatattattaaacgaagaacatgcggctgaattgcagcatcttg
+2168826/1
@@@FFFFDHFHHFGHEIIIEBHHEHHIGGGDHGJJIGGIEGIIEHIGIIC
@7791781/1
ctcgaatagtcttttctaacttgaacagtgcgatgttttacaagggcagg
+7791781/1
CCCFFFFFHHFHHJJJIJJJJJIGGJJJHHGIGEFGHIGHIIIE?DHHGE
@1673399/1
cagaaacatcaatattaagcatcattttccattggctgggtcttac
+1673399/1
@@@DFFFFHHHGHIIIJIJJJIIJIJIIIIJJJIIIIJJJCHJJIJ
@5763771/1
ggcctcttgtatgcgaaggtgttgaggcgcttgtggtggtgcacgcgctt
+5763771/1
@7?DDDDD?HADA>G@DFA:C<CEDDFHIEE?FB<F9BF6BA@@CHHD<>
@6778333/1
gtgctgggcctcttgtatgcgaaggtgttgaggcgcttgtggtggtgcac
+6778333/1
CCCFFFFFHHHHHJJJIJIJIIHJIGHHHIHIJIIJJJJIJJIJJHHIJJ
@2169403/1
gtggaactgcttcacctgtggccggcggcacgcagacgccttgatgacct
+2169403/1
CBBFFFFFHHHHHJJJJJJJJJJJJJJJJJJJIHHFFFDDDDDDDDEDDD
@5764219/1
aggaagtaggtgctgggcctcttgtatgcgaaggtgttgaggcgcttgtg
+5764219/1
@CCFFFFDHHHHHIIIJIIJIJJJIJIJJJIGHJHIGHIHIJIIJJJJGH
@3710756/1
cttctacttctgcttctggcacatccggagaagttggctcctcaacagac
+3710756/1
@BCFFFFFHHHHHJJJJIGIGIIJJGIIGHIIIFHIGGIIIGIJIJIIJJ
@3710785/1
cctggcaatacaacaacgacaagctgcaactgtacgaatg
+3710785/1
@@@1DDDDFDFFFEFFEABGFII9EGBFFCCDBDF=FFEB
@3710853/1
agtgacggcacctccgacactgaggtcacggtactcgcggtacatgttgt
+3710853/1
@@=DDDDAFAHHDAFEGHGGGGGHHHEGEHGIFGG@HGGGAAE9=;;@DC
@5238761/1
ctttaaaaaaagctcgatctcaatttaaagataagatctgcgacctcgag
+5238761/1
CCCFFFFFHHHHHJJJIIJJJIJJJJJJJJJJJJJJJJJJJIJJJJJJJJ
@6778813/1
gcttgccattgtcctttcctaggagtgactttcccgtttccaatctccaa
+6778813/1
CCCFFFFFHHHHHIIIIIIIDIGDHEDHFHHGIIGHGIIIGHHGIIIDII
@5764633/1
ctgagtgacggcacctccgacactgaggtcacggtactcgcggtacatgt
+5764633/1
CCCFFDFFHGGHHJJJJJJJJJJJJJJJHHJJJJHIJJJJJJHHHFFFFD
@4729004/1
gtgattttaataaatatacataaacaaaacaattaattatcacataaaac
+4729004/1
BC@FFFFFHHHHHJJJJJJJJJJJJJJJJJJJJJJJJJJJJJJJJJIIJJ
@5239305/1
gggtgcggctacgcattcgagattctctgcttggtgatctacaactttgc
+5239305/1
@BCDDFFFHHHHHIIIJJJGIHHJJJIJJJIJJJFGIIIJGIIIJJJJII
@5239344/1
gtcttttctaacttgaacagtgcgatgttttacaagggcaggttgaactc
+5239344/1
CCCFFFFFHHHHHJJJJJJJHIJJJJJHJJJJJJJJJIJJJJIJJJJJJJ
@3197257/1
cgcaagaagtaccagaaacgggacttagccacaatctggtctggagagaa
+3197257/1
CCCFFFFFHHHHHJJJJJJJJJJJJJJJJJJJJJJJJJJIJJJJIJJJJJ
@2170467/1
ctcccacacgtttcacttcagcatagacaggtgtcttccctggcaataca
+2170467/1
BCCFFFFFHHDHHIIJJIIJIJJIJJJJJJIEGEGHIJHJJFIIIJIJII
@2170535/1
tttttttgtatttttttatattttttttaagtaatttccacgctgggaaa
+2170535/1
CCCFFFFFFHHHHJJJJIJJJJJIJJIJIJJHHIJIJJIIIEHFFFDEED
@5239720/1
ctcagcatggtaagaaggtggcggccagaatctagacatgcacagctctt
+5239720/1
@CCFFFFFHHHFHIIIJJGHGGJJIIJJIGIJJJJIJJJJIIGIJJIHIJ
@3711887/1
cactctagcacgtagttctcagcttccctgcaaagttaaccatcttgtat
+3711887/1
CCCFFFFFHHHHFIJHGJJJJJJJJJJJJJJJJJJIJJJJJJJJJJJJJI
@2693959/1
cgaccaatcatggacttttcttcaatatccacataagtaacttcaaatga
+2693959/1
CCCFFFFFHHHHHGIJJIJJJJJJIJJJJJIJJJJJJHIJIJJJJIIJJF
@3712054/1
ggaagtaggtgctgggcctcttgtatgcgaaggtgttgaggcgcttgtgg
+3712054/1
CCCFFFFFHFHHHIJJJJJJJJJJJJJJJHHIJCFGHJJJJJJJJJJGIJ
@5239879/1
cgggctatgccattcatcctcgcacgttggcagtaatagtacaagtgaaa
+5239879/1
:?@DD>D?FAABFHHEH@HHHGHGDGEHDHGDG??DFEE<?DF?B?FFHH
@3712083/1
gtgcattattacattttttataaacggtacatctagagtataaaaaactg
+3712083/1
@@<DFDFDHDHBFBFEHGB?D@DAHG11@?B?DEHBDHGHEHGDHEFFDG
@3198051/1
ctttctaatagaacaaatatgaaaactataaaataaagcttcttatgaca
+3198051/1
@@@A?BDADF>CFBDD>FEB<FD<BBEEFHDEHG?EEBEDGFHIIIIEHG
@4730145/1
gttcaagttaaccgcaatgttggagcttggtacaaagcaaaggtcgggca
+4730145/1
CCCFFDDFBHFD?FG@@EFAHHEBGIGIIIDDHIICHGGHIIGHHBGEB<
@5240528/1
gcccacctcacgttccgccaattgcttcaccttatgatagtcatcgcggc
+5240528/1
CCCFFFFFHHHHHJJJJJJJJJJJJJJJJJJJJJJJJJJJHIJJJJJJJJ
@5240550/1
ctttcttttgcgagctgctgccgaaagattagagtcgtcttct
+5240550/1
@@@DDBDDBDDFHGEHIGHIEI@?:?G@H@<BGH9B@B?8<F8
@4730419/1
cccgtttccaatctccaagacaggaggctccagtactttagctttgacag
+4730419/1
CCCFFFFFHHHHHJJIJJIJJJJJJJJJJJJJJIJJJJJJJJJJJJJJJJ
@4730460/1
cacggtagcactgagtgacggcacctccgacactgaggtcacggtactcg
+4730460/1
@@<DDDD:3D<FF@DGEF<GF6CEEFF@@FF@DFE@AF8BAF@BC@6@;?
@6780867/1
ctcctttcttttgcgagctgctgccgaaagattagagtcgtcttctactt
+6780867/1
@@CFFFFFFHHGHJJIIIIJIJJJIJJIJGJJIJIJJDFGIIJJGBAFHG
@6780881/1
ctagcacgtagttctcagcttccctgcaaagttaaccatcttgtattcaa
+6780881/1
CCCFFFFFHHHHHJJJJJJJJJJJJJJJJGIHIIJJJJJJJJJIIJJJJJ
@4730615/1
gttattgttatgtcgatgtcgaacccaaaaatg
+4730615/1
@?=BDAD?FHHFCEGFGB<AAEA:11::1?8CB
@2171690/1
atacataataaaattagaggaagtaggtgctgggcctcttgtatgcgaag
+2171690/1
CCCFFFFFHHHHHJJIJJJJJJJGEJGHHIJEHI<GIJJJJDDBFGHCHI
@4730867/1
gtccatccacggctttttccagatccactcttgctccatggtccaggagc
+4730867/1
@@CFFFDFHGHHHJJJJJIJJJJJJJJJJJIJJJIJJJIJJJIIIJJEII
@3198842/1
agtttcttctctttgcagcttttgacggaacgggagccg
+3198842/1
<@@DDDDDAAFF?BEGGIIDFHIIBHGB@FGEBEGD6B@
@3713438/1
gtgctgggcctcttgtatgcgaaggtgttgaggcgcttgtggtggtgcac
+3713438/1
C@CFFFFFHHHHHJJHIJJJJHIHJ@FHIJIJJHIJJJJIIJJJJIHIII
@4731038/1
cccattttcacaggcaagggatcctaacttcgcaaccactaattccagtg
+4731038/1
@CCFFFFFHHHGHJJJJIIJIJJJJIGGHJJJJJJJJJJJJIJJEHGIGI
@634958/1
gtgggttgtcctgcagagcttgccacatcttgtaggcagcctgacgctta
+634958/1
@@@FF?DDHFHHHJGIEIJIIEIHGIJJJJJJII1:?DHIJJIJGHIJJG
@102462/1
gtcgtatgattatttgtctgtagtggtcctgctgtttcgtatattctaaa
+102462/1
CCCFFFFFFHHHHJJJJJJJJJJJJJHJIJJJJJJJJJJHGHHIIIIGII
@1144428/1
gactagagtaagaaggactgcgacaagcatgattacgatgactgcttgag
+1144428/1
@@@DDD?AAFDHBGGGIIGEE1@EGG@CHGIGHIEIEIIIIIIIICHIII
@102844/1
gtttctagctcagtgtcccatttggctttgtcccagtaatctaccccgtc
+102844/1
CBCFFFFFHHHHHJJJJJJJJJJJJJJJJJJJJJIJIIJJJJJJJJJJHJ
@1673439/1
cacagttcctcgacgagcaagttgttcttgaagcacagacacaggtgtct
+1673439/1
@@@DFBDEHHHHDGGDDHGGGHJEFGDHGIBFIIIIEEGIGIGIJCFDHG
@635697/1
gggagtccatccacggctttttccagatccactcttgctccatggtccag
+635697/1
CCCFFFFFHHHHHJJJJJJJJJJJJJJJJJJJJJJJJJJJJJJJJJJJJJ
@635805/1
gccctcaatctgcaccagttcatatttgggcacagttcctcgacgagcaa
+635805/1
CCCFFFFFHFFHHGIIHIHHIIIIIIIIIJJJII11:DFGHIIJIIDGGG
@7792850/1
ataggaaacactacgctttacacgcatgaggtaatatttattgctctcct
+7792850/1
CCCFFFFFHHHHHJJJJJJJJJJJJJJJJJJDHIJJJJJJJJJJJJJJJJ
@4731833/1
ggttcaccaagctagtggcgttgatgtcgcaagatagtgagacattcact
+4731833/1
??;D=B;:CDBDBE@EEE3<<C<?9?1@B?CADI<<D9?4B?DBDD9<=8
@6781359/1
ccactccatactttgtttcatttaaatttacgggctatgccatttatcct
+6781359/1
CCCFFFFFHHHHHJJJJJJJJJJJJJJJJJJJIJJJJJIIJJJJJJJJJJ
@1145147/1
gattcgtttctagctcagtgtcccatttggctttgtcccagtaatctacc
+1145147/1
@@@DADABFFHFHIIIBHHAFHGFHGBF>HGCHIA?EEGIIIIIIIEGIG
@6781431/1
gcaaagagttgtcgatatgtggatgtagctgccattatgtagactgttgt
+6781431/1
CCCFFFFFFHHHHJIJGIJIIJJJJJJIJIIJJJJJJJJIIJJJJJGIJH
@1673919/1
cttggttgaacggaactccaatcctttactcgaatagtcttttctaactt
+1673919/1
CCCFFDFFDHHHGIJJGBHHHIIJJJJIIJJJJIJIEFIIJIJJJIIIIJ
@6297182/1
ctcataacgcagccagatgccaaagttcttgatcttcactgggctcttct
+6297182/1
CCCFFFFFHHHHHJJJJJJJJJJJJHIJJJJJJJJJJJJJJHIJJJJJJJ
@6781575/1
gtcacggaatacaaatatcttcttcggcaatctgccttggttgcggtctt
+6781575/1
CCCFFFFFHHHHHJJJJJJJJJJJJJJJJJJJJJJJJJJJIJJJJJIIJJ
@7793174/1
gcctccttgaccattttagatatttgttgttcattcaactgtcttgttaa
+7793174/1
CCCFFFFFHGHHHJGIJEIIIIJJJIHGIHIJIJJGGIIJJFHIIJIIGI
@4732239/1
gtcgaacccaaaaatgtaattaactttttttttgtctgtttgtctgtttg
+4732239/1
CCCFFFFFHHHHHJIJGIJJJIIIJJIJJJJJJJIIGJIIJJGGIJIJJH
@1674297/1
atacataataaaattagaggaagtaggtgctgggcctcttgtatgcgaag
+1674297/1
@@@FFFADHFFGHIIHIIJJJIJBHHICDGHHIFJIGGGIJIJJJJICFG
@4732432/1
tgtagctttaaggggatctgctgtctgtggagctgatgcttgctgggcct
+4732432/1
CCCFFFFFHHHHHJJJJJJJJJJJJJJJJJIJIIJJJJJJJJJJJJJJJJ
@1145754/1
gttgtggaactgcttcacctgtggccggcggca
+1145754/1
@@@=DDD?FDHHDEH?EDC<??FFEGHG@?@6;
@6297945/1
cttgccgatggtagaataaggattaaaaataaacttaaagattattaata
+6297945/1
@@@DFFFDDHG<AGIEHHIJIEHIIIJGIJJFIGGIIIJGGHGHHGF9B>
@7793567/1
atgccatttatcctcgcacgttggcagtaatagtacaagtgaaaagtcac
+7793567/1
CCCFFFFFHHHHGJIJJJJJIJJJJJJIJIJJJHIJJJJGHJJJIJIIJJ
@1145841/1
gtgagaagtgtgataatgtcataaagttgacaataatctataattaatta
+1145841/1
?1:ABA;DHAFDDGIIFIC@HGHIECCB>HE>EHHIGIIEGHHHIEGGII
@5765346/1
cgagaaagtctatcatgagaatctcttcgggatctttcatccttctc
+5765346/1
CCCFFFFFHHHHHJJJJJJJJJJJJJJJJJJJJJJJJJJJJJJJJJJ
@4732726/1
gtcttcttgaacttcttcaattgacgcaagaagtaccagaaacgggactt
+4732726/1
@@;BDD?BCCF??G<CEBBHFFHE<F@CEFEG;:DHGIGB;GHB?FD@B=
@7290643/1
gtgatttgatagttgttagtgctgctaatatgtctcgtaactcaggacta
+7290643/1
@=@DFFFFBHFGFGGHIIICHDHCGIGGIJJGGIIJIGHECDCGGAGHGH
@6782911/1
gagggaatctgattgtgctgttgtggaactgcttcacctgtggccggcgg
+6782911/1
CCCFFFFFHHHHHJJIJJJJJJJJJJJIJJJJJJJJJJJJJJJJJJJIJH
@5765890/1
gtccttgttgttaagaggtgttacctgcaacttggccaggttagggccaa
+5765890/1
CCCFFFFFHHHHHJJJJJFHIJJJJJJJJJJJJJJJJJJJHHJJJJJJJJ
@6783190/1
gcgatgttttacaagggcaggttgaactcacaccattcaatttaaaagaa
+6783190/1
CCCFFFDDHHHHHIIJJIIJJFHIHIIJJIJIIJJIJJIGIIJJIJJJJJ
@4733424/1
gtcttcttgaacttcttcaattgacgcaagaagtaccagaaac
+4733424/1
@@CDAD8?FDHHFGGGGHCHH>DCBGHA<DHGI??C94BD@@?
@4733493/1
gcatggtaagaaggtggcggccagaatctagacatgcacagctcttgcag
+4733493/1
CCCFFFDFHHHHHJGHJJIJJJJJJJJJJJJJJJIJJJJJJJJJJJJJJJ
@2173488/1
gtactggatatttaggttacctgcagaagatcactagaataggaagacag
+2173488/1
@@@FFFFDDBFHHIIIFHGIIJIJGGHIIIJJHJJEIGIIJJJ>FHHIIJ
@5242143/1
atcagtttggagttcacctttagaagtatgtttttagctgtcatctggtt
+5242143/1
C@CFFFFFGFHHHIIJJJJJJJJJFECHIGIIIJJIHJIIDFIIGIJJHI
@1676132/1
cttcagcatagacaggtgtcttccctggcaatacaacaacgacaagctgc
+1676132/1
CCCFFFFFHHHGHJJJGHHIIJJJJJIJJJJJJJJJJJJJJEHIJJJJJJ
@6783771/1
ctagtttcttctctttgcagcttttgacggaacgggagccgtacagacgg
+6783771/1
CCCFFFFFHHHHHJJJJJJJJJJJJJJJJJJJJJJJIJJJJHIJJJJJJJ
@3200005/1
cactgagtgacggcacctccgacactgaggtcacggtactcgcggtacat
+3200005/1
CCCFFFFDHHHHHJJJJJJJJJJJJJJJJJGGIJJJHIJJJJJJHHFFFF
@6783885/1
cttgtatttgttatgtaaccactccatactttgtttcatttaaatttacg
+6783885/1
CCCFFFFFHHHHHJJIJJIIIJJJJJIJJJJIIJIJJJJJJIIJJJJIII
@102958/1
ctcatcttgtatagaggaggcttgggctcgctctccgaagggagcttgcg
+102958/1
CCCFFFFFHFFHHIIIIIIIIIIDFFEHIIIJJIEHJIIIIIGHIGIIJH
@7291792/1
tgctgggcctcttgtatgcgaaggtgttgaggcgcttgtggtggtgcacg
+7291792/1
CCCFFFFFHHHHHJJJJJJJHIIJHGHIJJJJJJJJJJIJJIJJHHIJJG
@2695452/1
tgatatttggaaatgattagctcgcagcattatgggtcttccttcatggc
+2695452/1
CCCFFFFFHHFGGIIGIJJIIJJIIIJJJIIJIHIGFFFHIJJJJIJGGG
@5242656/1
ggtgctgggcctcttgtatgcgaaggtgttgaggcgcttgtggtggtgca
+5242656/1
@CBFFFFFHHHHHJJJIJIJJJHHIJEGHHIIJJJJJJJJIIJJIJHHJG
@5242733/1
ctatgatgtcttgtttgtgttgggtgactgctgtacggaatttttctatg
+5242733/1
@@@DDDDDHFDHFIII@FGHDEBFFBEGHIGIEFC@GIIECGEHIIIIII
@3715027/1
cccagacctagcccaaattcttcttcttcagccggctttggtggttcttt
+3715027/1
CCCFFFFFHHHHHJJJJJJJJJJJJJJJJJJJJJJJJJJJJHIJHIIJJJ
@5243350/1
ggttcaaattcaaataaaatcactctgcaatcctgcctc
+5243350/1
???DDDD8C2ADDDE<::A:FA<?@F>EC3<2CF<CC?1
@3715244/1
agcgagactcataacgcagccagatgccaaagttcttgatcttcactggg
+3715244/1
@@@FFFDFHHHHHJJJIIGGIJGIIGGJJG@FDGIIJJJJIIIGEIIHII
@3715780/1
ggtgcgtgcaggatcctcgtcattgcctggcatacaaggcaaagcaccga
+3715780/1
BB?DDFFFHGHHGIIJJJJIJJJJIIGIIJIJJJJJIJJJJIIGHGGGIH
@3715868/1
ggctcttcttctttctgtacattcttttttcctcctttcttttttggtgg
+3715868/1
@7@ABDDBHHFDDHEHGHCBHHGGIEGGHIIIBHIIEH<DGHGGI:FGG=
@3201560/1
ccgcaatgttggagcttggtacaaagcaaaggtcggtcagttcgtcaaca
+3201560/1
@@CDFFFDHHBHDIGIIIIHAFHFHHIIIIIIIIII@FGIFHIGGHGIII
@637501/1
catacctgccatgcgctggtaagcgctatggact
+637501/1
CCCFFFFFHHHHHJJJJJJIJJJJJJJJJJJJJJ
@6298620/1
ggcaggttgaactcacaccattcaatttaaaagaaactgggtgcgtgcag
+6298620/1
@<@DD:DDHFFAABDBHIHDIGHECHCDECDHI@F;?FHGHHH6D?FFHG
@637827/1
cacctcacgatcgattactactgctttcccaaagacaggacaagcgtgaa
+637827/1
@@CFFFFFHHGFHGGIIJJIJJJIJJIIHJJGBHIGHJIIIIJJJJJJJI
@6298726/1
ctccaatcctttactcgaatagtcttttctaacttgaacagtgcgatgtt
+6298726/1
CCCFFFFFHHHHHJJJJJJJJJJIJJJJIJJJJJJJGIJJIHIJJIIJIJ
@6298836/1
caccagtggtcttcttgaacttcttcaattgacgcaagaagtaccagaaa
+6298836/1
CCCFFFFFHHHHHJJJJJJJJJJJJJJJJJJIJJJJJJJJJIJJJGIJIJ
@6298934/1
ctttcaagtcggcataacgggccgcgactccgccctcttcctcgggttgg
+6298934/1
BCCFFFFFHHHHHJJJJJJJJJJJJJJJJJJJJHHFFFFEEEEDDDBDDD
@7795103/1
gtccttgttgttaagaggtgttacctgcaacttggccaggttagggccaa
+7795103/1
CCCFFFFFHHHHHJJJJJFHHIIJJJJJJJJJJJJJJJJJGHIJJJIJIJ
@2697586/1
caggcaacatcttctttggtttgtcaggggtaatgctaacgtcatagcga
+2697586/1
@@@FFDFAFFHHHIIIGIIIIJGJIIJJDHHIIIJJGIIJIIGGIIGIJF
@638509/1
gacaccacagttccagtctcaggcacgttgccattagtagactgatcagc
+638509/1
CCCFFFFFHFHDHGHHAEEHGEGGGIGFGGHIGDGIJGHGGHHGIIHIGG
@1676548/1
gttattgttatgtcgatgtcgaacccaaa
+1676548/1
@@@BADD4A=:C<A3AFDA<A;<;FAFF8
@4214948/1
gtggattttaatgttattattacagcatacataataaaattagaggaagt
+4214948/1
@?@FDFFFHHDHHHIIJIJJJJJJGIJJIIJIJGIJJIJJJJJJIJJIJF
@1676730/1
atctgattgtgctgttgtggaactgcttcacctgtggccggcggcacgca
+1676730/1
@C@FFFF;FFHHHJJJJIJJJIJIJIJJJJJJIFHIIJJJJJIJHFFDDD
@4736561/1
cacctcacgttccgccaattgcttcaccttatgatagtcatcgcggcctc
+4736561/1
CCCFFFFFHHHFHJJJJJJJJJJJJJJJJJJJJJJJJIJJJJIJJIIJJJ
@105576/1
gccagatgccaaagttcttgatcttcactgggctcttctctgggatttcc
+105576/1
CCCFFFFFHHHHHJHIJJJJJJJJJJJIJJJJJJJJJJJJJJJJJJJJJJ
@105646/1
aacgcagccagatgccaaagttcttgatcttcactgggctcttctctggg
+105646/1
CCCFFFFFHHHHHJJJJJJJIIJJJJJJJJJJJJJIJJJJJJJJJJJJJJ
@6784260/1
gtctgtttgtctgtttgtctgtttgtctgttcgtctgtgcgcgctaatct
+6784260/1
CBBFFFFFHHHHGJJJIIJJJHIJJJJJJJJJJIJJIJJIIJJJIJJIJJ
@1146357/1
gcttattgtttcgatcttgttatacgtaaaacaaactcgtactaag
+1146357/1
@@@DDDDABFD?DBG?CEGIHGGII;C?EC>CD??GGH;D=8?GID
@6300310/1
ctcgagcgacgaatcacatgaaagggggaggggggagggtcattcaatgt
+6300310/1
CCCFFFFFHHHGHJJJJJJJJJJJJIJJGIJIHFDDDDD2?BDEEEEEDD
@1677401/1
accactgcagacaaataatcatacgacttatagtacactatttccacaac
+1677401/1
@CCFFFFFHHHHHJJJJJJJJJJJJJJIJJJJJHIJJJJJJJJJJJJJJJ
@5766774/1
tggcaaaggtagtaagtcagctgttccacttcatcatcagggatcttgcc
+5766774/1
CCCFFFFFHFFHHHJJHJIJJJJIJJJJJJJJJJJJIJJJJIJJJJJJJI
@6784825/1
gtagctattttcattaatcacaattacatgtttactttaaaagttgctca
+6784825/1
BBBFFFFFHHHHHJJJJJJJJJJJJJJJJJJJJJJJJJJJJJJIJJJJJJ
@1677658/1
ccgacgacgacactgtacagttagaaatgttacaacctctatactttgca
+1677658/1
@CCFFFFFHHHHHJJIHIJJHIIIJJJJJIJJJJJJJJJJIJJJJJJJJJ
@1146691/1
gcacgcgcttgggcagagggaatctgattgtgctgttgtggaactgcttc
+1146691/1
@@@FFADDFHD?DGGIBGHGBHGHIIIIIIDGGB9DGC?DGBGGIB@C=C
@4215811/1
gaggaagtaggtgctgggcctcttgtatgcgaaggtgttgaggcgcttgt
+4215811/1
CCCFFFFDFHHFHIJJJJJJJJJJJIJJJJJHIIJBFHIJIJJJJJJJJH
@1678042/1
ctcatcttgtatagaggaggcttgggctcgctctccgaagggagcttgcg
+1678042/1
CC@FFFFAFFFFHIIJIIGDIJIGCHIJCEGHHGAHFGGAFHHAA6=@D@
@2174300/1
ctggagatgtgggtgtagctttaaggggatctgctgtctgtggagctgat
+2174300/1
@@CFAEDDFHGAF@EFDGHIIIIIIA>GIIIIIIIIHGIIFHIGIIIIEG
@4737576/1
gcttgggctcgctctccgaagggagcttgcggccgatgacctcatactcc
+4737576/1
@<@DADAEBHHHGIEBFDEEHIGCFEHGFGII6;@;EA=.77?>B@;>>;
@1678144/1
cacgcctgggatgccacccggcaccactcccgggtgaggatgcactacat
+1678144/1
CCCFFFFFGGGHHJIJGGJJIIHHIIIJJGJIIJHIJJJIJJIIJJJHHH
@1678276/1
gtaacactccacatccaacaaggtcacagtcgatagattacggtctatgt
+1678276/1
CCCFFFFFGHHHHJJJJIJJJJIEHHIJIJJJGIJIIJJJIIJJIIIJJH
@6301438/1
cttgaacttcttcaattgacgcaagaagtaccagaaacgggacttagcca
+6301438/1
CCCFFFFFHHHHHJIJJJJJJJJJJJJJGIJJIJJJJJIJJJJJJJJIJJ
@5767584/1
ccatactttgtttcatttaaatttacgggctatgccatttatcctcgcac
+5767584/1
CCCFFFFFGGFHHIJJJJIJJJJJJJJJJJJJJJJJIIJJIIJJJJJJIJ
@6785790/1
ctcatcttgtatagaggaggcttgggctcgctctccgaagggagcttgcg
+6785790/1
CCCFFFFFHHHHHJIJJJJJJJJAGHIJIJIJGIGJJJJJJJIIIGIGIG
@5767793/1
cttttgaagattctgatattgatagttttttcattccctgcagagcttgc
+5767793/1
CCCFFFFFHHHHHJJHIJJJJJJJJHJJJJJJJJJJJJJJJJJJJJJJJJ
@6786117/1
ctcttgtatgcgaaggtgttgaggcgcttgtggtggtgcacgcgcttggg
+6786117/1
CCCFFFFFHHHHHJJJCGHHIJJJJJJJJJJJJJJJIHJIJJJJHFFFDD
@1679416/1
aaatttttggttttaaccacatagttcccgatctcgcgggatctcttcaa
+1679416/1
@<?=AADD??C=:C<FGHIHGH<CHB92?AGG@???D?FGB<C7C>EH@>
@6786473/1
gcgcgctaatttcagaaacggctgatccgagttggatgcggttttcacga
+6786473/1
@??DFFFDAHFFHIIGABHIEGEHIIIII@?8?<DDGEGHB4@GGIAGHE
@5768536/1
gcgtgatgaggttcaccaagctagtggcgttgatgtcgcaagatagtgag
+5768536/1
BCCDFFFFHHHHHJJJJJGIJJJJHHIJJJJJJJJJJJJJJJJJJJGIJJ
@6786873/1
cgggcttattctgcatacctgccatgcgctggtaagcgctatggactgcc
+6786873/1
CCCFFFFFHHHHHJJJJJIJJIJJJJJJJJJJJJJJJJJJJJJJJJJJJI
@4738961/1
ctcagcatggtaagaaggtggcggccagaatctagacatgcacagctctt
+4738961/1
CCCFFFFFHHFHHJJIIJGHIJJJJJJJIJJJJJJJJJJJJJJJJJJJJJ
@2697963/1
gtcacattacatactctgtatttcctcttcatggtgccacagtgag
+2697963/1
??@DDDEFGHHHHIJJJJHIJJJIIIJJIJIIGIHHIJDFIJDGHI
@4738974/1
aatcattcctggaatccgtgtcgacggcgatgag
+4738974/1
@@@D?DDDDH??FGHECHA;C>FG>FH>G@AA@=
@6786982/1
gagagaagatcctcatcttgtatagaggaggcttgggctcgctctccgaa
+6786982/1
CCCFFDFDFHGHHIIJJJIGIJJIJIEGIJFGGI@GGAHGGGGGAFEGAH
@5768617/1
ctccaaagcattctgggctgcagatgactgtgcatccttgctagtaagtc
+5768617/1
CC@FFFFFHHHHFIFGIJGIIGGIJJHGGHBGEGHGIIJGGIGEHIJJII
@4739107/1
cttcaattgacgcaagaagtaccagaaacgg
+4739107/1
@@7DBDDDDBDHHIII>DGCHHEHIII>HC<
@7292390/1
ctgatcagccggagcagctccggtaagtttgtcgagtagagccttagctg
+7292390/1
CCCFFFFFGHFFHGHGJJIIJFJDBHHDFGGIIJIJJIIJJJJIJGJIJI
@5768789/1
gctcgttgaacaccttaggacgaagtgatggcaccaggatagagttaatg
+5768789/1
CCCFFFDFFBDFDHGGGGIFHIGAE:CHIIIIIIIGGEFGIIIG?BDHII
@2698275/1
gcaccgtgcaccgccatgccatgtaccacgcctgggatgccacccggcac
+2698275/1
@C@FDDFFFHHHHIIJJJIIIIJJJIGIIJIJIIIJIIIIIHHEHIJJJF
@7796882/1
ctccaaagcattctgggctgcagatgactgtgcatccttgctagtaagtc
+7796882/1
@C@FFFFDDDFBFHGDEBFFCGGHIGGHIIFGEGGGIGGIIIIIDDHGBF
@2698391/1
ccatactttgtttcatttaaatttacgggctatgccatttatcctcgcac
+2698391/1
CCCFFFFFHHHHHJJJJJJIJJJJJIBFEHIIJJJIJJJJJJIJJJIDII
@7292671/1
cccatgtcacggtagcactgagtgacggcacctccgacactgaggtcacg
+7292671/1
;?@DDDDD<FA>B;@2A?F9EB<CCHFF<BEGEEEG?FEFECCEEFFEA/
@639886/1
gcagcatcttgtcgagaacatgaagccgctttggtttacgttccagttct
+639886/1
11:BDBDBDD<<2CEE3<<:?<9?<FA?:DDI<?0:90??D8?89?8B==
@639939/1
ccgacgacgacactgtacagttagaaatgttacaacctctatactttgca
+639939/1
CCCFFFFFGDHGHIJIGHGIFHIJJJJJJHIJJJIJJJJJJJJJJJJJIJ
@5245632/1
gcagatgactgtgcatccttgctagtaagtcctgagccatagcaaacagc
+5245632/1
C@@FFFFFHHGHHJJIIJJJJIJJJHJJJIJJJJIJJJIJJJJJGJJJHI
@4739801/1
caatgttggagcttggtacaaagcaaaggtcgggcag
+4739801/1
@<?D?A:ADADHHGBC2?EACCGAF@?FH<4CFDHEE
@5246089/1
ctggttcaaattcaaataaaatcactctgcaatcctgcctcacatgattc
+5246089/1
@@@F?DBDF?DFHGBFFGHIGEIIGHGII@B<BGHIGGEIGGIIIIIGGH
@3203759/1
gtctgtttgtctgttcgtctgtgcgcgctaatctcagaaacggctgatcc
+3203759/1
@@@DFBBDBHBDHGDFHIIIGBEHEGB?DGHIIIIIGGGGGIHIIIIIID
@7293105/1
tgtaccacgcctgggatgccacccggcaccactcccgggtgaggatgcac
+7293105/1
CCCFFFFFHHHHHIJIJJJJJJJJJJJJJJJJJJJJJJJIJJIIJIHHHH
@7797382/1
ggagtttgtatacttaattcgatgttatacatatagcatttcggatctat
+7797382/1
B@@DDFFFHHHGHJJIIJIJJJJJJIGIIJJJJJIJJIJJJJIJAHIGHI
@3203857/1
ctcagcatggtaagaaggtggcggccagaatctagacatgc
+3203857/1
@;@BDA??C><<<CFGDF3:::?C:DD;0BGD?89D<F888
@7797448/1
ccacgcctgggatgccacccggcaccactcccgggtgaggatgcactaca
+7797448/1
CCCFFFFFHHHHHJJJJJJJJJIJJJJJJJJJJJJFHIJJJJJJJJHHHE
@106838/1
cgaattttttagctattgctagtacttgctcgaataggaagtaatggaat
+106838/1
CCCFFFFFHHHHHJJJJJJJJJHGJJIJIJJJFHIJIJGHIBGGIIJJIJ
@4740381/1
gccttttatatttgttaactgtccttcattgagggtcgggaacttatggt
+4740381/1
@C@FFFFDFFHHFGEGHIIII<FHEIDFHHG9CEC?ED:D:6?BFAGHE?
@2699288/1
cattttcacaggcaagggatcctaacttcgcaaccactaattccagtgat
+2699288/1
@@CFDEDDDHHHGEGHDHGGICHGCEGHFHIGGIIIIIGIIICCHGBFCB
@2699292/1
cttagagcgtcccgtacccatagcaacaagatcagcgactgtcacacggt
+2699292/1
@@CFFFFFHHHHHJGGIJJIJJJIIJJJJJIJJJJIJDIIJIJIIIGII@
@7293643/1
cagtggtcttcttgaacttcttcaattgacgcaagaagtaccagaaacgg
+7293643/1
B@CDDDFFHHHHHJJJIJJJJJJJJJJJJJJJJIJJJJFGIJIIJJJJJI
@3720088/1
cccgtcgcgtacttgcagaagcatgg
+3720088/1
@@@DDDAAD0<C8E??:CF?@CD???
@6302521/1
ttatcatcgttctcagcatggtaagaaggtggcggccagaatctagacat
+6302521/1
CCCFFFFFHHHHHJJJJJJJJHHJJJJJJFHJJJJJJIJJJJJJJJJJJI
@1679810/1
cagcatacataataaaattagaggaagtaggtgctgggcctcttgtatgc
+1679810/1
CCCFFFFFHHHHHJJJJJJJJJJJIIJHJJJHIIJJJJJJIJJJJJJJJH
@4740896/1
ggtatctgcctggttctaccttcaagagcctcttctaaagcaaacaatga
+4740896/1
B@@DFFFFDHHHHIIIJJJJIGGHIJJJIJIGIJJJJJIIGGGDFHHJJI
@1680159/1
ctccgacactgaggtcacggtactcgcggtacatgttgtgtacacctgag
+1680159/1
?@@FFFDDDHHGHIDFGGIIFG@EDHGIIIIEHGIF8CHGHIIEGGGHGH
@4741275/1
ctcctttcttttttggtggcttccccattttgacagcgtcttacttcacg
+4741275/1
CCCFFDFDFHHHHIJIGHDIIJGICHGGEIJIIIIIJJAGIIIJ@GHGDE
@1680338/1
cttagtacacctaatgaggactatttggcgttactgcttaatactactca
+1680338/1
CCCFFDDFGGHGHJJJIJJIJJIJIJJGIJFIJJJJJJJJJJJJJJJJJI
@1148955/1
gttccttttagtaaaaaattctaatattataacattccctgtacgttcaa
+1148955/1
CCCFFFAFFFHHDIEEEHGIFEHEHFE@HIGAFCCGD<CDGGGBGBGHFH
@1680374/1
gctgggcctcttgtatgcgaaggtgttgaggcgcttgtggtggtgcacgc
+1680374/1
CC@FFFFFHHHHGGIJJJJGGFHEFFGHGJJIIJJJJJIEHGGADHHGIG
@1149335/1
ggggaagtaaatgcatctgtccttatttccgacccacaaacaattaagcc
+1149335/1
@@@DDDDFD?FHFIIIGBFIAGGHIIEHBDFBGHFGIC?GIIIGGGCGGD
@1680853/1
gtggtcttcttgaacttcttcaattgacgcaagaagtaccagaaacggga
+1680853/1
@@@AD;DDFHHHGGHHEDFHIG@EF@CAGDHGHHGG??FDHEHED?G@<<
@2176713/1
cccggcttatactccgcctccaacttgatacaa
+2176713/1
@@1DD@AAFDBFFAB7GH@GHCGF31?@B9FHE
@2176775/1
ggggttattgttatgtcgatgtcgaacccaaaaatgtaattaactttttt
+2176775/1
;?<DDADDHAFFHIIIIIIIIIGI<@EHEDHDHGIE?FGIII<FHGI@DH
@6788320/1
cgcaagaagtaccagaaacgggacttagccacaatctggtctggagagaa
+6788320/1
CCCFFFFFHFHHHJJJJJJJJJJIJJJJIJJJJJJJJJJJJJJJJJHJIJ
@4742464/1
agtgacggcacctccgacactgaggtcacggtactcgcgg
+4742464/1
=8:?DDDDFHFFBA?DGGIGI@F?BFFGGGA7?F<C7@@@
@2177029/1
gctgcagatgactgtgcatccttgctagtaagtcctgagccatagcaaac
+2177029/1
CCCFFFFFHHHHHJJJJJJJJJJJJJJJJJJJIJJJJJJJJJJJJJJJJI
@6788788/1
ctggaatccgtgtcgacggcgatgagagcccacgatgtaagtgcttcggg
+6788788/1
@@CFDDFFFGFHFGIIIIIJIJJJJJJAFGBCFBEGEGEHCHHFHFEFFD
@1681892/1
gtttgtcgagtagagccttagctgcggaatgcttagcttccttcttagag
+1681892/1
CBCFFFFFGHHHHJJJJJJJJJJJJJJJJJJJJJJJJJJJJJJJJJJJJJ
@5769784/1
cagtggtcttcttgaacttcttcaattgacgcaagaagtaccagaaacgg
+5769784/1
CCCFFFFFHHHHHJJJJJJIJJJJJJJJIJJJJJIIJJGHIJIJJJJJJJ
@2177554/1
ggaagtaggtgctgggcctcttgtatgcgaaggtgttgaggcgcttgtgg
+2177554/1
CCCFFDFFHHGHHJJJJJJJJJJHIJJJJEHII?HHGHIIIIJJJJJJII
@6789384/1
gtgctgttgtggaactgcttcacctgtggccggcggcacgcagacgcctt
+6789384/1
CCCFFFFFHHHHHJJJJJJJJJJJJJJJJJJJJJJJJHHFFDDDDDDDDD
@4743231/1
cttcttagaagatagtaaatagcccagtcaacggatggccaaataggaaa
+4743231/1
@@?BB?DDHHFAABDFFHBBGE4CFHEEHGGIEEGGBHHGGIEGICEGEC
@2177809/1
ccttgttgttaagaggtgttacctgcaacttggccaggttagggccaaca
+2177809/1
CCCFFDFFHGHHHJJJEGIIIJIIIIJJJJJJJJJGIJGGGIEHIJIJJJ
@4219516/1
ctataatcttaccaacgttatttggttcaaaatttgataataaatattgc
+4219516/1
CCCFFFFFHHHHDGIIJFIJJJJJJJJJJJJJIJJJJJJJIHHJJIIJGH
@6789719/1
gagcgagactcataacgcagccagatgccaaagttcttgatcttcactgg
+6789719/1
CCCFFFFFHHHHHIJJJJJJJJJJGJJJJJJJJDHJJJJIIJJJJJJIJJ
@2699697/1
gtagcactgagtgacggcacctccgacactg
+2699697/1
@?@DADDDDAFAC?F=@BHEGIFH<AHGB<3
@7293939/1
gatgaggttcaccaagctagtggcgttgatgtcgcaagatagtgagacat
+7293939/1
CCCFFFFDHHHHHJJJJJJJFHIJJIIIJJJIJJJJJJJIJJFIIJIJIJ
@5770353/1
ggacttttcttcaatatccacataagtaacttcaaatgattgctcagatg
+5770353/1
CCCFFFFFHHHHHJJJJJJJJJJJJJJJJJJJJJJJJJJJJJJJJJJJJJ
@3204845/1
gttttggtagcggcggcgcggtccgtgaggagcatgctcgccatcaggac
+3204845/1
CCCFFFFDHHHHHIJJIIIFF?ACD?B?BB>??BDCCACB@BDDDCDDD?
@3721003/1
cttgtttgactgtagttgtatccagaataatcgtatgg
+3721003/1
CCCFFFFFHHHHFGHGHJIGHJJJJIJJJIIJJHHIJ9
@3721058/1
ataatcttcagatactccaaagcattctgggctgcagatgactgtgcatc
+3721058/1
CCCFFFFFHHHHHEIIIIJJJJIIJJJJJGGHFHHIIIIJJIJIGHIGJJ
@3721234/1
cagcggacaaaattgtgaatctaaaccattctcagatccccttgaacaca
+3721234/1
CCCFFFFFHHHHHJJHIJJJJJJJJJJJJJJJJJJJJJJJJJJJJJJJJJ
@5770765/1
gttgtggaactgcttcacctgtggccggcggcacgcagacgccttgatga
+5770765/1
CCCFFFFFFHHHHJJJJJIIJJJJIIJJJJJEIIHGFFDEDDDDDDDDCD
@108480/1
atacataataaaattagaggaagtaggtgctgggcctcttgtatgcgaag
+108480/1
CCCFFFFFGGHGHIJIGHIJJJJBHIJGIIIIIIFHIJJJJIIIJJJJIJ
@2700233/1
cctggctcccatgtcacggtagcactgagtgacggcacctccgacactga
+2700233/1
CCCFFFFFGHHHHIHGJJJIJIJIJJIJICGGGIGGIIIIIJJJJJJGJC
@5248348/1
cagccagatgccaaagttcttgatcttcactgggctcttctctgggattt
+5248348/1
@<@DDDDDDHBDHIEC:CECHHBFBHCHGHHCA8EFG;@FHGGHGDA>FG
@5248718/1
gacgaacagacaaacagacaaacagacaaacagacaaacagacaaac
+5248718/1
C@CFFFFFHHHHHJJJJIJIJJJJIJJJJJJJJGIJJJJJJIJJJJJ
@5248722/1
ctttggacgtcttccgctttcatcatctataggattgtttatcctgtcaa
+5248722/1
@C@FFFFFGFHAFGIJIIIIIIJIGJJIJJIIHDGGHHGIGIGIJJIIEG
@7294913/1
atacataataaaattagaggaagtaggtgctgggcctcttgtatgcgaag
+7294913/1
@@@DADDFHHFFHGHGIGHIJBEHGJG?ACEA?BCHGDGGH:?D>FHEAH
@108952/1
tccaggcactatattgcagacctccagtggtaggtatgtatgtttatgct
+108952/1
CCCFFFFFHHHHHJJJJJJIJJJJJJJIJJHHIJEHIIIJJJJIJJJJJJ
@7294949/1
gacggcacctccgacactgaggtcacggtactcgcggtacatgttgtgta
+7294949/1
CCCFFFFFHHHHHJJJJJJJJJIJJJJJGHJJJJJJJIJIJHHHHHHFFF
@7799371/1
ggcgttgatgtcgcaagatagtgagacattcactttttagtcataatctt
+7799371/1
CCCFFFFFGHHHHJJJJJJJJCHIJIJJJJJJJJIJJJJJJJJJJJJJJJ
@643344/1
gccagatgccaaagttcttgatcttcactgggctcttctctgggatttcc
+643344/1
@CCFDFFFHHHHHHCGGIIGJIJJJJJJJGIJJJJJJJJJJIJJJJJJJJ
@3205894/1
ggcgttgatgtcgcaagatagtgagacattcactttttagtcataatctt
+3205894/1
CCCFFFFFHHHHGJIJJJJJJIJIJJIHIIJIHHIIJJJJJJJJJJJGIJ
@109167/1
ccataataattaaggagatccctctattgagctactgctgttgagcagaa
+109167/1
CCCFFFFFHHHHHJJJJJJJJJJJJJJJJJJJJJJJJJJJJJJJJJJJJJ
@3722704/1
ggcggatgtatggcagtagctaactcgtccgagggtcaattcaatatact
+3722704/1
@@@DD<DDHBHFHBBF<AHCG@B?ECCGIIGBEHIDBFGGGGFHIGCGIA
@5249466/1
cgacactgtacagttagaaatgttacaacctctatactttgcattaaaat
+5249466/1
CCCFFFFFHHHHHGIJJJJJJJJJJJJJJJJJJJJIIJJIJJJJJJIJJJ
@643731/1
gcagagcttgccacatcttgtaagcagcctgacgcttagcaagtttctta
+643731/1
CCCFFFFFHHHHHJJJJJJJJJIJIIJJJJJJJJJJJIJIJJJJJJJJJJ
@643782/1
gcaaagataagatgaagaagaggagcaaatggaaaaaaaaattggtgaaa
+643782/1
@CCFFFFDFDDFHJIJJIIIJJJGHIIGIJJJIIJJJJIIGHIIJHIJJJ
@5249608/1
cagatgcaatttcttgcaagaattgcacaaagttgaagtccttgttgtta
+5249608/1
@@CFFFFFGHHHGIIGGIGJJIJJJJJIJJGHHGHIGGDFGIIJEHIJGI
@5249617/1
gccgtcattgcagactgtgtggtagcgggtcggacgagccgtgcctttta
+5249617/1
C@CFFFFFFDHHHJIIFJJJIIHIJIIJJDHGIJJJIJHHFFFDDEEED@
@3722852/1
ccagaaatttcgcacgctcgactaacattacctcgaaggcgcggcgtgcg
+3722852/1
CCCFFFFFHHHHHJJJJJJJJJJJJJIJJJJJJJJJJJJJJJJHFDDDDD
@5249653/1
ggctgatccgagttggatgcggttttcacgaatatattgtgggatgctta
+5249653/1
CCCFFFFFHHHHFHIJIJJJJJIJJJJJJJIJJJJJJJJGIIJJJJJJJJ
@2701178/1
ctgttgtggaactgcttcacctgtggccggcggcacgcagacgccttgat
+2701178/1
@@@DDB?BFHFGHIIJJJIEEGGHCHIEHGBGGIIHEFFBAB?@B=B:@C
@7799943/1
ctatgccatttatcctcgcacgttggcagtaatagtacaagtgaaaagtc
+7799943/1
CC@FFFFFHHHGGGFHGHJEGHBEEGGGGIIJIGGGIGGGIDFHGGHGDG
@6305519/1
cttgaacttcttcaattgacgcaagaagtaccagaaacgggacttagcca
+6305519/1
CCCFFFFFHHHHHJJIJJJJJJJJJJJJIJJJJJJJJJJJJJJJJJJJJJ
@6305725/1
atctgtttcttggcatctatagatgtcggtggcgcacagggcacgcttgc
+6305725/1
CCCFFFFFHHHHHJJJJJJJJJJJJJJJJHJJIJJJJJJJJJJJJJJJJG
@7800293/1
cctgtacgttcaaacgtatcacacattttctggtcaccttccatgcaaaa
+7800293/1
CCCFFFFFHHHHHIJJGIJJJJJJJJJJJJJJJIJJJJJJJJJJJJJJJJ
@4220208/1
tgctgggcctcttgtatgcgaaggtgttgaggcgcttgtggtggtgcacg
+4220208/1
@@@DFFFFDHDDFGIEIIIGGGHI1:CFGHIIGIIIB@B=C@FFHIGGCE
@1151749/1
gccctgtgcgccaccgacatctatagatgccaagaaacagatcacag
+1151749/1
CCCFFFFFHHHHHJJJIJIJJJJJJJIJJJJJJJIJJJJJJJJJJIJ
@6790362/1
gagcattctttgtatgtgcgcatgatatatttcaaatcttcatccttgta
+6790362/1
CCCFFFFFHHHHHIJIFHIJJJJJJJJJJJJJJJJJJJJJJJJJJJJJIJ
@4220362/1
gtgctgggcctcttgtatgcgaagg
+4220362/1
@@@DBEDDBHFHHEGFHDHHIIGGD
@1684203/1
ctccaatcctttactcgaatagtcttttctaacttgaacagtgcgatgtt
+1684203/1
CCCFFFFFHHHHGJJJIJIIGIIJIJJJEHIJIJJJJJJJJGIIJIJJIJ
@6307344/1
cgttgatgtcgcaagatagtgagacattcactttttagtcataatcttca
+6307344/1
CCCFFFFFHGHGHJJJJJJCHGGFGGHIJIGIIJJJJJGGIGIJIJIIJJ
@2179360/1
cctaacttcgcaaccactaattccagtgataaattcactctagcacgtag
+2179360/1
CCCFFFFFHHHHHIJJIJJJJJJJJJFHFGFGHIJJJJJIIJJIIIJEHG
@6791710/1
acaaagttgaagtccttgttgttaagaggtgttacctgcaacttggccag
+6791710/1
CCCFFFFFHHHHHJJJIJIJJJJJJJJJJCGHIJJJIJJJIJJJJJJJJJ
@7802118/1
ctcgttttaataaagactactacatctatccaaaaaaagccccgtttgca
+7802118/1
CCCFFFFFDDHHHIJJJJJJJJJGIJJGJJJJJJJJJJJJJJJJFHIJJJ
@6307748/1
gccacaatctggtctggagagaagatcctcatcttgtatagaggaggctt
+6307748/1
CCCFFFFFHHHHHJJJJJJIJJJJJJJJJJJJJJJJIJJJJJJJJJJJJJ
@5771691/1
gcagtcaatgagacggtgggtagtaagcgcacgaccatttttttcct
+5771691/1
CC@FFFFFHHDHHIIJDHIJFHIJIIJJJJIIJHIJJJIJJJJHHHH
@1153481/1
gcaaagagttgtcgatatgtggatgtagctgccattatgtagactgttgt
+1153481/1
CC@DDDADDFFDDBGHGGHIJIIJIFFEHHIJGIIJGGGIIGEHGGIJI@
@4221974/1
gaggttcaccaagctagtggcgttgatgtcgcaagatagtgagacattca
+4221974/1
B@BFFFFFHHHHHJJJJGIGJJJJJJJJJJJJJJJJJJJHIJJJJJJJJI
@4745725/1
tgtacattgaaaataaaaataaaaaaatagcaggggttattgttatgtcg
+4745725/1
<@@?DFFAHFBA8@??AFFHBAHFF<:@<?9<9?@GIIEE>?FHHG<8B.
@7802574/1
catacataataaaattagaggaagtaggtgctgggcctcttgtatgcgaa
+7802574/1
CCCFFFFFHHHHHJJJJJJJJJJJHIJJHHIJJJJJJJJJJJJJJJJJHI
@5771859/1
ccgcgggcgacagccaatatgtgttaaaataaaaatccatttcattgttc
+5771859/1
CCCFFFFFHHHHHJJJJJJJJHIJJJJJJJJJIJJJJJHHHHHHHHFFFF
@2701204/1
gccagaatctagacatgcacagctcttgcagccatccaacgggattgccc
+2701204/1
@7??D>DDHH>FHGGGB@?IHHDGIIGC4C9@BEAFFG@HFGEFGGBGGH
@3206566/1
agaataaatgtttcgtaatattagcg
+3206566/1
;?7;B;;B:CCA:<CCE@C43<F@>:
@6308801/1
gtcacacggtagcggaaggtgggttcgtgaatcatgccctcaatctgcac
+6308801/1
CCCFFFFFHDHHHJIJIJJCGHJFHIIHJJIJJJIJIJJ3FGIIJJJJJJ
@6308911/1
ctttctccttctgcttgggagcacccttgaagtcctctggaaggtcttcc
+6308911/1
CCCFFFFFHHHHHJJJJJJJIJIJJJJJJJJJJJJJJJJIJJJJJIHJHJ
@3723869/1
ggttattgttatgtcgatgtcgaacccaaaaatgtaattaactttttttt
+3723869/1
@@@DDDDDDBFFFFGEBFIBFDA:<FF@CB8?DDC@DF<BFCFIIFGFE8
@6309126/1
gtcgggcagttcgtcaacaagacattactagctgagaatatttttttccg
+6309126/1
CCCFFFFFHHHHGJJJJJJJJIJJJJJJIIJIJJJJJIJJJJJJJJJHFG
@3207080/1
ctgttgtggaactgcttcacctgtggccggcggcacgcagacgccttgat
+3207080/1
CCCFFFEFHHFHGJJJJJJIIJJJJJIJJJIJJIJHHFFFDEDDDDDDDC
@3207144/1
cttcacctgtggccggcggcacgcagacgccttgatgacctccactttga
+3207144/1
CCCFFFFFGDHGFIIIIIIBHFGIGIIIGBDEFEDDEE>ACCACDDDDDD
@110378/1
cgccacgtaaaaaggggtagtgttagtaaaaaaaaagatagttcttcaat
+110378/1
?@?DFDDDBFHBDFFGIHAGAFFB?FHC<<FGEG?FAFHEHEHIGHHHEH
@6309948/1
gaggaagtaggtgctgggcctcttgtatgcgaaggtgttgaggcgcttgt
+6309948/1
?@<A=DD?DHBFDHGAGHI?FAHH@AF>?@G?<CG0?:B?<DF7FBAFE2
@3725072/1
ggcctcttgtatgcgaaggtgttgaggcgcttgtggtggtgcacgcgctt
+3725072/1
BCCBDFFFHHHHHJJGHHI<CCFHHIJGIJJJJJI@BDHFHIGJIIHHFA
@7297308/1
ggtgctgggcctcttgtatgcgaaggtgttgaggcgcttgtggtggtgca
+7297308/1
@CBFFFFFHHHGHJJJJJIJJJIJJJCGGHJJJJJJJJJJIJIIJJHHII
@2702527/1
cctgagccatagcaaacagccactggcaatgtggatagctggacaaggca
+2702527/1
@CCDFFFFHHGGHGGHGIJJJJJJJJJJJIJGGIHIJIIIGIGIGDHGII
@3725259/1
cagtggtcttcttgaacttcttcaattgacgcaagaagtaccagaaacgg
+3725259/1
CCCFFFFFHHHHHIJJJIJIJJHJIJJJJIJJIJJIJJHIJJJJJIJJIG
@111120/1
gttgaggcgcttgtggtggtgcacgcgcttgggcagagggaatctgattg
+111120/1
@@@DFDFFDHAFBCGGFHGIIIIGHGEE<BCEHDCHIHIGHFFGFFFFFD
@6310402/1
gcctcttgtatgcgaaggtgttgaggcgcttgtggtggtgcacgcgcttg
+6310402/1
CCCFFFFFHHHHHJJIJJAFFHIIJJJJJJJJHIJFHIGGIJJJJJHFFC
@4747700/1
gctcagggtctgtggcgaagttttgttcacgttctttgcttgaacacact
+4747700/1
CCCFFFFFHHHHHIJJJJJJHIJIJJJJJJJJJJJJJJJJJJJJJJJJJJ
@111442/1
ctgtatattatcacgagatatggtgtgtctatattaccatttcgtacaaa
+111442/1
CCCFFFFFHHHHHJJJJJJJJJJHHHIIJJJJJJJJJJJJJJJJHJJJIJ
@7297932/1
ctgcagatgactgtgcatccttgctagtaagtcctgagccatagcaaaca
+7297932/1
CCCFFFFFHHHHHJJIJJJJJJJJJJJJJJJIJJJJJJJJJJJJJJJJJJ
@4747999/1
gctggacaaggcactggcaacgaccaatcatggacttttcttcaatatcc
+4747999/1
CCCFFEFFHHHHHJJJJJJJJJIJJJJJJJJJJHIIJJJJJJJJJJJJJJ
@4748058/1
ccgttacagatgaactcccgtcgatgaccagcagaaggcgtg
+4748058/1
CCCFFFFFHHHHHJJJJJJJGIJIJJJJJJJJJJJJJJJJGH
@111783/1
cgacataacaataacccctgctattttttttatttttattttcaatgtac
+111783/1
@88BDDDDADAFHGGIFGHHCEGHHGHEGHBFGEHCD;FGIGCFHC<BF7
@3726199/1
agcatggtaagaaggtggcggccagaatctagacatgcacagctcttgca
+3726199/1
CCCFFFFFHHHGBGI<EHHHIAHGI<DGGGIIGJCHJIHIGIG3C@FHCA
@2703626/1
gttgtgtacacctgagcgagactcataacgcagccagatgccaaagttct
+2703626/1
C@@FFFDEHHHHHHGIJJIJJJJJJJJJJJIJIIIJJJJJJJJJIGHIIJ
@2703660/1
ctcatcttgtatagaggaggcttgggctcgctctccgaagggagcttgcg
+2703660/1
CCCFFFFFHHHHHJJJJHHEHJJEFHIJIIIIJJJIIBHHIJGIIGIIJJ
@6311692/1
cttcaattgacgcaagaagtaccagaaacgggacttagccacaatctggt
+6311692/1
CCCFFFFFHHHHHJJJJJJHIIJJJJJIJJJJJJJJJJJJJJJJJJJJJC
@4222517/1
gtagcggaaggtgggttcgtgaatcatgccctcaatctgcaccagttcat
+4222517/1
@@@D?DDDAFF;DE8C?88CGCF4DDFG?DDFDF9?DCCC=BFFIFFIFF
@6311907/1
gggaactatgtggttaaaaccaaaaatttgccggaagtcactattccacg
+6311907/1
@@@?DDFDFHHHHJJIIJJIJJIJIHIIJJGIJJJIGIIJJIJJGIJIIE
@3727034/1
cagcgaaatagtcacaaccacgttggttatcaagtggcttggtaggatcc
+3727034/1
CCCFFFFFHHHHHIIJJJJJJJHGIJGHJJJIJJHHIIJJAF??BD==BG
@7805728/1
gtactcgcggtacatgttgtgtacacctgagcgagactcataacgcagcc
+7805728/1
C@CFFFDFHHFHDEHJIIJJJIJJFDGDBDHIIIJJJIIGFHGICHIJIH
@6793144/1
ataatcttcagatactccaaagcattctgggctgcagatgactgtgcatc
+6793144/1
@@@FDDDDHFHD?CBGHGCDCGGHEB<AFE;EFE?FCBHC@FFEDHE>FG
@3727191/1
gtgaattattaactatcttaatcgattacactaagcaattaataattatt
+3727191/1
@CCFFFFFHHHDHJGGHGIEJJJJGJJIIJIJJDCGFFFE>FHGGIIGII
@112699/1
gtgcatccttgctagtaagtcctgagccatagcaaacagccactggcaat
+112699/1
@@@ADFDDHHHFHHGBFHHAEFHBFH<CGHGGCHIGBCHGHGGGGEEGHE
@2704428/1
gtctgattctgtgatagtgaatacaagatcgtggggtgggcccaccaggc
+2704428/1
@@CFFDFAHHHHFEHGHDHBFIIIGIJGJIJBEHIJ@DHGBDHGIJEDHG
@112791/1
gcaatttcttcatgtgtggtcattacactccaatctatatc
+112791/1
@@@DDBDDHHFH?GAEEDCEHI<CE3CH@B?GGGHEIHFDE
@4223112/1
ccacagttccagtctcaggcacgttgccatta
+4223112/1
??8?4ADD8DDD:<?E@EDD?FE<C31A9EE9
@7806191/1
ggcttccatgtcacggtagcactgagtgacggcacctccgacactgaggt
+7806191/1
@@@AA;BDHFHDBGGIAEFAA<F;CGGHBHGB@DABB@FA@DBGIG@GG7
@113031/1
gaacggaactccaatcctttactcgaatagtcttttctaacttgaacag
+113031/1
@@@FDDFFDHFFFEEHIHIJHGIIJIFHIGBEFHGIDGBGBHIIGEGHH
@4223403/1
cttcaattgacgcaagaagtaccagaaacgggacttagccacaatctggt
+4223403/1
CCCFFFFFHHHHHJJJJJJHIJJJIJIJJJJJJJJJJJJJJJJJJJJJJG
@6793998/1
ccgcaatgttggagcttggtacaaagcaaaggtcgggcagttcgtcaaca
+6793998/1
CCCFFFFFHHHHHJJJJJJHHJJJJJJJJIJJFHIJJJJJHIJJJJIIJJ
@2181062/1
ctcagcgacatgtaagagttcaatggggaagtaaatgcatctgtccttat
+2181062/1
CCCFFFFFHHHHHJJJJJHHJJJJJJJJJJJGHIJJIJJJJIJIJJJIJJ
@6794182/1
cttcacctgtggccggcggcacgcagacgccttgatgacctccactttga
+6794182/1
CCCFFFFFGDHHHIJJJJIJJJJJJJJJHHFFFEEEEEEEDDDDDDDDDD
@646047/1
cagccagatgccaaagttcttgatcttcactgggctcttctctgggattt
+646047/1
C@CFFFDDBFFFHHDHHHIIIIIIIGIEGIIG;BFGFHHIGIIGGIIIIG
@6794213/1
ctgtcacacggtagcggaaggtgggttcgtgaatcatgccctcaatctgc
+6794213/1
CCCFFFFFGHGFHHIIHJJJICFGHGHIJFHGIGGHHJIJJIIIIJJJGI
@646357/1
ggctgcccaatgatcggcattccggcgtcattcgatatcttctgtagctg
+646357/1
CCCFFFFFHHHHGJFGJJJJJJJIJJJGIIIGIJGJIJJJIJJJJJIJJJ
@2181488/1
ctgttgtggaactgcttcacctgtggccggcggcacgcagacgccttgat
+2181488/1
CC@FFFFFGG?DFIIIGIIHGHGFFHIIIIGIJJIHFFFFDEBBBBDCC>
@6794591/1
gttttacaagggcaggttgaactcacaccattcaatttaaaagaaactgg
+6794591/1
CCCFFFFFHHHHGIJIFGGIIJJIJJJJJJJJJJJJJJJJJIJJJJJGHI
@3208087/1
ccatcttgtattcaaaagaaaacctagaatcactggttcaaattcaaata
+3208087/1
CCCFFFFFHHHHHIJGGHIIGGHGHGIJIIIFIJJIBFHIIEHHGGIGIG
@3208247/1
ggcttgggctcgctctccgaagggagcttgcggccgatgacctcatactc
+3208247/1
CCCFFFFFHHHHHIJJJJJJJIJJIIIJJJJJJJJIGHHHFFEFFFDEEE
@646937/1
gccatgtaccacgcctgggatgccacccggcaccactcccgggtgaggat
+646937/1
CCCFFFFFHHGHHJJJJJJJJJJJJJJJJJJJJJJJJJJJJJJFHJJHHH
@646972/1
gctcggacatttcaattttatttagttggtcttggttgaacggaactcca
+646972/1
CCCFFFFFFHFFGIEHIJJHGIJIJJIJJIIIAGGIGGGGJJJJJIIEGG
@647004/1
cttgaacttcttcaattgacgcaagaagtaccagaaacgggacttagcca
+647004/1
@@@FDDDEHHFHFBHHIHHIIIIEHIIGHGFHIIG9@FH<DDHG@GCGCG
@647009/1
gtcttcttgaacttcttcaattgacgcaagaagtaccagaaacgggactt
+647009/1
?=@BDDDDFHDFHGIIHDBHGEBHGEHIGGCH@1?D?DGGAEHIDBD@GH
@1153754/1
gaggaagtaggtgctgggcctcttgtatgcgaaggtgttgaggcgcttgt
+1153754/1
CCCFFFFDHHHFHIJJJJJJJJJJJIJJJJJJJJJDGHHJIIJJJJJJJE
@647163/1
tgtcactgaacttctcttaaacgactggaccgattttgatgatttttttt
+647163/1
@C@DFFFFHHHHHIJIJJIIJIIIGIIJIJJJGIIJIGHIIDIIJJJJJH
@647227/1
ctcataacgcagccagatgccaaagttcttgatcttcactgggctcttct
+647227/1
CCCFFFFFHHHHHJJJJJJJJJJJJHIIJJJJJJJJJJJJJHJJJJJJJJ
@1687235/1
caccagtggtcttcttgaacttcttcaattgacgcaagaagtaccagaaa
+1687235/1
CCCFFFFFHHHHHJJJJJJJJJJJJJJJJIJJJJJJIJJJJIIJJJJJJJ
@5252942/1
cttgtaattctctggtgtgacatttataaatagtctttcctcataagaag
+5252942/1
CCCFFFFFHHHHHJJHIIJJJJJJJJJJJJJJJIIIIJJJJJJJJJJJJJ
@1154003/1
cttgggcagagggaatctgattgtgctgttgt
+1154003/1
@7=D?BD>:F<=6?EAFD<@EH@<F?HHGA<?
@647409/1
ctggacaaggcactggcaacgaccaatcatggacttttcttcaatatcca
+647409/1
CCCFFFFFHHHHHJJJJJJJJJJJJJJJJJJJJJJJJJJJJJJJJJJJJJ
@647486/1
gttttgaataaatattcgagctgcaaacctattttagtagaaagctttcc
+647486/1
@@@F;DDFHAFAFGGIIIIEHIIGGIGGGIJIGIGGGCFGHEGGCHAGHC
@1154151/1
tgcgaaggtgttgaggcgcttgtggtggtgcacgcgcttgggcagaggga
+1154151/1
@CCFFFFFFFADFHJJJJIIIGIII;DF?FGHIGIJJHIHHHHFFFDDB>
@5774403/1
cgggttggaatgattctggtgggttgtcctgcagagcttgccacatcttg
+5774403/1
@CCFFFFFHHHHHIJJJJJHHJJHIIJJJJJJJJJJJIJJJJJJJJJJJJ
@3209017/1
tccatactttgtttcatttaaatttacgggctatgccatttatcctcgca
+3209017/1
CCCFFFFFHHHHHJJJJJJJJJJJJJJJJJ>HIJJJJJJJJJJJJIJJII
@1687651/1
ggtactcgtacatacaatatacatatataaacgaaagtatttagttgcga
+1687651/1
B@@DFFFFFDHBFGIGIGGIEIFGGJJJEFFIIIIIIFHHIIGHFEHGIB
@2182656/1
ctcagaaattagcggatggatcaagagcctgacaccgaaggcagctctcc
+2182656/1
CCCFFEFFHHHHHJJJIJJIIJJJJJJJJJJIJJJJJIJJJJJJIJJJJI
@1687817/1
caaatggaaaaaaaaattggtgaaaagaatcacaagtaagatactgcaaa
+1687817/1
CCCFFFFFGHHHHJJJJJJJHHJIJJJJJIJJJJIJHIJJJJJJJJIJJJ
@5774845/1
gacgggtagctgatgtactaatgagtaataaaataataaaatcctaaatt
+5774845/1
@CCFFFFFHHHHHIIHIJJHIIJGGFHGIJJJJJJJJIJJIJJJJJIGIJ
@648179/1
cttcatcttagcgttcacattgacaaacttaggtttgcttacagccattc
+648179/1
CCCFFFFFHHHHHIJJJIIJJJIJIIGIIFGIIJJIIJJJIJIIJJJJJI
@1688109/1
gtcctgcagagcttgccacatcttgtaagcagcctgacgcttagcaagtt
+1688109/1
CCCFFFFFHHHHHIJJJJJJJJJJJJJJJJJJJJJJJJJJJJJJJJJJGI
@5774953/1
gctcgccatcaggacctgcaccatgcaccgccatgccatgtaccacgcct
+5774953/1
CCCFFFFFHHHHHJJJJJJJJJJJJJJJJJJJJJJJJJJJJJJJJJJJJJ
@1688257/1
ctggttcatacggcgcgcggtcgcctccttgatgcattgcgtcagaatgc
+1688257/1
@@CFDDFDFDDHFGIIIEGBFFB6@<AGIIGEGFHCEFHHDD?BCEDDDC
@2183519/1
cttgggcagagggaatctgattgtgctgttgtggaactgcttcacctgtg
+2183519/1
CCCFFFFFHHHHHIJJJJJJJJJJJJJJJJJJJJJJJJJJJJJJIJJJJJ
@4748439/1
taataaaattagaggaagtaggtgctgggtctct
+4748439/1
?@@DDD??CBFFFGBGIIF4A3<FFHC9?3A:EF
@2183649/1
ctctgtgcctggctcccatgtcacggtagcactgagtgacggcacctccg
+2183649/1
@CCFFFFFHHHFFIJIJIJJJJJJJJJJJJIIJJIJGJJJIGIIJIJJIG
@4748498/1
ccgacgacgacactgtacagttagaaatgttacaacctctatactttgca
+4748498/1
?@@DFFFFHFDHDIGHIJJIGEGGHHGIGFAFGGJJJJJIFIGGIEIIJG
@1155448/1
ctcacatgattcatccacaaattccaacccttgcgtttcaaaacaattca
+1155448/1
@@@DDDDA<DFBDEBDHHGGIIGGBHHEEAGFGHGEFBHHEGGIGGIII@
@1689055/1
agtgacggcacctccgacactgaggtcacggtactcgcggtacatgttgt
+1689055/1
@@@DDD?@1CFBDFHABGGGAFFAGH>FCHGDDFG@CFEGAAAAC@?BDD
@5775793/1
gttacgattcgaatactggactagtaaaatacatagtttcactacacaag
+5775793/1
@@@DADDD;ADD?CFEFFCE3:FFBEAEDFEFFDBCCDDGEDCFFIIIIF
@6312986/1
cttggttgaacggaactccaatcctttactcgaatagtcttttctaactt
+6312986/1
CCCFFDFBH>FFFAG@FI@DDHGHHEGGHIGGHGGGHIIIIIIGIIIIII
@2184093/1
ccagtcgtttaagagaagttcagtg
+2184093/1
@@@?DDDDFFF:C<A::EAC:?4C@
@7806729/1
caggcaacatcttctttggtttgtcaggggtaatgctaacgtcatagcga
+7806729/1
CCCFFFFFHHHHHJJJJJJHJJJJJJJJJJFHIJJJJJJJJHJJJJJJJJ
@6313111/1
cacggtagcactgagtgacggcacctccgacactgaggtcacggtactcg
+6313111/1
?@@DDDDDHFHH?EHAEHGC:FBHIII9@EFFGIGCGDBFHIGHIAGGDE
@113329/1
gaggaagtaggtgctgggcctcttgtatgcgaaggtgttgaggcgcttgt
+113329/1
@@CFFDFFDFFHHHIIGIJIJJJJJHHGHGIIIIJ?DBGHHIJIJJIIJH
@6313421/1
cttgagatttgttgcgaccgatgccataaacagtgtgctgggcatcattc
+6313421/1
@@@D?BDDHHHFH@HGIIEEIGGIHHIGGGFIGGG8?DGHBFGHIJFIDH
@4749384/1
ccctactgacatcacttgcattttcgattttattttgttctataacaacg
+4749384/1
@CCFFFFEHDFFFIIIJIJIIIIIHIEIHGHFGIIIIFHIJGJIJGGGHJ
@113645/1
gcgtgatgaggttcaccaagctagtggcgttgatgtcgcaagatagtgag
+113645/1
@@CDDDEFHGH?FGHIIJIIGHII<F?FHFBGCGH?BFHIJIIIHHBFH@
@6313722/1
gtgttgaggcgcttgtggtggtgcacgcgcttgggcagagggaatctgat
+6313722/1
BBBDFFFFHHHHHJJJJJJJJIIIIJJIGIJJJJIJIIIJHHGHFFFFFF
@7807375/1
ggcactagaaatatttcggcgatttaatttttttatgtttttattatgca
+7807375/1
@@?DDFFFDDFFBGHJIIIJIIGIGIJJJIJJJFGIJHIGJIIJJJJJJJ
@3729234/1
gttgtggaactgcttcacctgtggccggcggcacgcagacgccttgatga
+3729234/1
CCCFFFFFHHHHHJJJJIJJJHJJJJJJJJJJJJHHFFDEDDDDDDDDDE
@2706305/1
gtgggttgtcctgcagagcttgccacatcttgtaagcagcctgacgctta
+2706305/1
C@CFFFFFHFHHHIIIJJJIJEIIJJJJJJIJHIIIJIIIIIJJIJJIIG
@4750093/1
cagtggtcttcttgaacttcttcaattgacgcaagaagtaccagaaacgg
+4750093/1
CCCFFFFFHHHHHIIIIJJGIJJJIJJIJJIIJIJJIJHGIGHHIGIJIJ
@6314252/1
tggaactgcttcacctgtggccggcggcacgcagacgccttgatgacctc
+6314252/1
CCCFFFFFHHHHHJJJJJJJJJJJJJJJJJJGHGFFFDDEDDDDDEDDDD
@2706518/1
gtggattttaatgttattattacagcatacataataaaattagaggaagt
+2706518/1
B@@FFFFFHHHHHIJIJJJJJJJIJIJJJJJJJJJIIIGIJJIJJIIJJD
@2706526/1
ctctgcaatcctgcctcacatgattcatccaca
+2706526/1
@@@DDADFHDFB>AFFHGHIIG><BFHIGEFHC
@2706589/1
catcaatttatcttcaaatgacgacaccacagttccagtctcaggcacat
+2706589/1
CCCFFFFFHGHHHJJJJJIIIJJJJJJJJJJJGHHIJJIJJJJJJJJIII
@7300274/1
gggtgaggcataacggggtgggttttacagactagaacccaccccgctat
+7300274/1
@@@DD;;DDFBBDE=<:F@:<:DGGGGCGG>FHGB@ABGBGIIEIBDB@A
@3729856/1
caccgccatgccgtgtaccacgcctgggatgccacccggcaccactcccg
+3729856/1
BB@FFFFFHHHHHIJJJJIJJJJJJJJJJJJJJJJJJJJJJJJJJJHHHH
@1155744/1
gtgctgggcctcttgtatgcgaaggtgttgaggcgcttgtggtggtgcac
+1155744/1
CC@FFDDDHHFGHJGHGHJGHF@FFGH?FDDFGHHGHHGFGICGB5@DAG
@1155752/1
ggcagtaatagtacaagtgaaaagtcacttgccgatggtagaataaggat
+1155752/1
CCCFFDDEHFFFHIGIJEHGIJJJGHIHIGIJJJJJJJHGIHIIIJJJIH
@7300861/1
gaaaagaatcacaagtaagatactgcaaacatgccagttataaagcatag
+7300861/1
?;?DFADBFAFBDHIAFFBHIEHIIIIIEGCGEEBGHGHIHIGGAFHIG?
@115047/1
cttgtattcaaaagaaaacctagaatcactggttcaaattcaaataaaat
+115047/1
@@@FDBDDHHHHFGHIGEEGHGGEHIGGHIIIGDFHGGHGGGHHIIIIIH
@3730363/1
ggcagagggaatctgattgtgctgttgtggaactgcttcacctgtggccg
+3730363/1
CCCFFFFFHHHHHJJJJJJIJJJJJJJJJJIJJJJJJJJJJJJJJJJJJJ
@3730666/1
ctccaatccaaaccgtttgaaatctcggttttgcgagtacttcatattag
+3730666/1
CCCFFFFFHHHHHJJIJJJJJIJJJJJJFHIIJJJJJDHIJJJJIJJJJJ
@2707497/1
ctgcacgaaccggagaagggaatgacaacgacaatcggacgcgttaacat
+2707497/1
CCCFFFFFHHHHHIJIJJJJJJJJJJJJJJJJJJJJJJJJHFDDDDDDDD
@7301295/1
atgaggttcaccaagctagtggcgttgatgtcgcaagatagtgagacatt
+7301295/1
@BCFFFFFHHHHHJJJJJJHHJJJJJJJJJJJJJJJJJJJJFIIJIJJJJ
@7301338/1
ctcagatgcaatttcttgcaagaattgcacaaagttgaagtccttgttgt
+7301338/1
CCCFFFFFHHHHHJJJJJJJJJJJJJJJJJJJJJIJJJJJJJJJJJJJJJ
@115587/1
cagttactcaaaatggagaaataaaacttccacgcgaagaccgacatccg
+115587/1
CCCFFFFFHHHHHJJJJJIJJJJJJJJJJJJJJJJJJJFHIJJJJJHHHH
@4225284/1
gctgttgtggaactgcttcacctgtggccggcggcacgcagacgccttga
+4225284/1
??<DBDD:CDBDAEEIIIIDE:FFC@@FEIDADD>DDA>?@@A?A???AA
@5254967/1
gttggttatcaagtggcttggtaggatccaagttgaaatctttgaccatg
+5254967/1
@@@FFFDFHHGHHFHIIIH1CAFDEEGBFEHHCFAGGEDGCGH4BGH>FD
@1689403/1
gccgggcggatgtatggcagtagctaactcgtccgagggtcaattcaata
+1689403/1
@@@DDFFFDAFHBGHGIJJIIGEEIAEAGHIIIGG<EHF;@BEDECCDDC
@5776023/1
ggcaaagagacgaagcgcgcgttctcatgtaatttttaatgttttccaaa
+5776023/1
CCCFFFFFHHHHHJJJJJJJJIJIJJJJJIIJJJJJJIJJJHJIJJJJIH
@1689414/1
gacgtgattctttaatttgacataacttttttatttatgaaccgattgac
+1689414/1
=@?DBADDHHHHHIIIIIGICCHIFHEIIGGHIGEGIIGGGIIIGIIEHG
@6795386/1
gggtaatccacttatcgagaaaggctataaaacatcactttcagataaat
+6795386/1
@CCDFFFFHHHHHJJJJJJJJJJJJJJJJJJJJJJJJJJJJJJJJJJIII
@4751076/1
aggtaatccctttatttcttctttaataggacaagcgattggcattacga
+4751076/1
?@@ADDDFGHHDFFBEGIIIGIIJJJIJIIEIDGHIEEEHGG@GIIJFII
@5776448/1
ggtaagaaggtggcggccagaatctagacatgcacagctcttgcagccat
+5776448/1
:??DBDB?CA3CD;EE@F6B?B@>?:?9?BDAF3BBD;BFFFB>78@6=@
@7810225/1
cttcaatatccacataagtaacttcaaatgattgctcagatgcaatttct
+7810225/1
CCCFFFFFHHHHHJJJIJHJIJJJJJJJJJJJJJIJJJIJJJJIJJIJJJ
@650167/1
ggtatgttattagtgttggattttacaaagtttaccagatacattaactt
+650167/1
CCBFFFFFHHHHHGHIJJJJJJJJJJJJJIJJJJJJJJJJJJJJJJJJIJ
@6796025/1
gtagaaaagtgctgtctgtacattgaaaataaaaataaaaaaaatagcag
+6796025/1
?<=D?D??BDD:CFHIIBHH?CHIH4<?BCHCGHCGFBCDGHDGGIIEBH
@6796420/1
ctttggtttgtcaggcgtaatgctaacgtcatagcgataaattttaaggg
+6796420/1
CCCFFFFFHHHHHIJJJIIJJGIJJJJJHIJJJJIJJJJJJJJJJJJJJI
@1156714/1
catcgacataacaataacccctgctattttttttatttttattttcaatg
+1156714/1
CCCFFFFFHHHHHJJJJJJJJJJJJJJJJJJJJJIJJJJJJJJJJJIJJJ
@1156909/1
gtggtggtgcacgcgcttgggcagagggaatctgattgtgctgttgtgga
+1156909/1
@B@FFFFDHFHGHIJJJJJIJIIIHIJJGHHGGIGIIJJJJJJJJIHGID
@4752716/1
gcgcttgggcagagggaatctgattgtgctgttgtggaactgcttcacct
+4752716/1
CCCFFFFFHGHHHJJJIJJJJJJJJJIJIJJIIJIJJIGIIJJJJJJJJJ
@7811220/1
ctgcaacttggccaggttagggccaacagattgtttgagatgtttgtgaa
+7811220/1
CCCFFFFFHHHHHIIJBGIJJJJIJIJFHFHGIGIJJIJIJJJJJJHIIJ
@1691459/1
gcgcacagggcacgcttgcgcatgacatctatacatgccattggcg
+1691459/1
?<?DDDDD?D??DAA?8@?:1CG@F<<0?DFGDGEGDCFD<8BDFG
@2186238/1
gtttcaacaatttctctattcacctttctaggacatttatctggctgtat
+2186238/1
CCCFFFFFHHHHHJJJ4EHJJJJJJJJJJJJJJJJJJJJJJJJJJJJJJJ
@7811470/1
ctcatcttgtatagaggaggcttgggctcgctctccgaagggagcttgcg
+7811470/1
CCCFFFFFHFFHHIJJJJJJJIJIJJJIHIJIJIJJIJJIJJJJJIJIJI
@651705/1
ccacaagtttctttcacacatagaccagtactggatatttaggttacctg
+651705/1
CCCFFFFDHHHHHJJJJJJJJJJGJIJJHIIJJJJJJJJJJJJHIJJJJJ
@4753159/1
gtggattttaatgttattattacagcatacataat
+4753159/1
@@@D?DDD<F?BFAFBGGAFCICA@@FEBGFH>AF
@1691859/1
gtcttcttgaacttcttcaattgacgcaagaagtaccagaaacgggactt
+1691859/1
CCCFFFFFHHHHHJIJJJJJJJJJJJJJJJJJJHGIJJJJJJJJJJGIJJ
@6797380/1
gaggaagtaggtgctgggcctcttgtatgcgaaggtgttgaggcgcttgt
+6797380/1
CC@FFFFFHHHHHIJFEI?GHIGIIJJJJJJIIII:DFGHEIJ?HIIGID
@651959/1
agcaggggttattgttatgtcgatgtcgaacccaaaaatgtaattaactt
+651959/1
CCCFFFFFDFHHHJIJJJJIJJJJJJJJJIJJIJJJJJJJGIIJJJJJJJ
@4753400/1
ggcagagggaatctgattgtgctgttgtggaactgcttcacctgtggccg
+4753400/1
CCCFFFFFHHHGHJJJJJJJJJJJJJJJJJJJJJJJJJJJIJJIJJJJJJ
@3210721/1
actctagcacgtagttctcagcttccctgcaaagttaaccatcttgtatt
+3210721/1
CCCFFFFFHHHHHJJJJJJJJJJJJJJJJJJJJJJJJJJJJJJJJJJJJJ
@1157657/1
gtcgaacccaaaaatgtaattaactttttttttgtctgtttgtctgtttg
+1157657/1
@@@FFFFDHHDHFIIIFEBHHIGIIIIIIIIIIE=BFC=FH7CAD7=DG7
@2708047/1
tcgggcttcaacagcttgttagcttgccattgacctttcctaggagtgac
+2708047/1
@?@A?D?BDFFHDHHDGEIGIICHEHIIIBEGEHGCHIGIIIIIEHFGDF
@5255217/1
gtaggtgctgggcctcttgtatgcgaaggtgttgaggcgcttgtggtggt
+5255217/1
@@@DDDDDHDFHDFHH@FEAFFDFHCCCFFGFGIIIIDGIIGHFGGCHE4
@1692668/1
gggctatgccatttatcctcgcacgttggcagtaatagtacaagtgaaaa
+1692668/1
@CCFFFFFHHHHHJJJJJIJJJJJJHIJJJJJJJJIIIJJJJJJHIJJJJ
@2708202/1
cccattttcacaggcaagggatcctaacttcgcaaccactaattccagtg
+2708202/1
CC@FFFFFHHHDFEGGIGIIDHHHIJJJGIJEHIJJIJIJJJIIJJJJGI
@6798124/1
gttctcagcatggtaagaaggtggcggccagaatctagacatgcacagct
+6798124/1
@@@FFDFDFDDDHHHIIGDGFC<CFA@FDEHGCGEBBHDGICHGAHIIFG
@6798173/1
gtgcaggatcctcgtcattgcctggcatacaaggcaaagcaccgacgacg
+6798173/1
@B@FFFFFHHHGHJIJJJJJJJJJIIIIJJJJJJIIIIJIJJJJJIIJJF
@652737/1
gtcacggtagcactgagtgacggcacctccgacactgaggtcacggtact
+652737/1
@@@=DD?:?@?4C>:EGFA9EF<AADBDFDB@DFEFE3=C=FFF:@@CE9
@3211426/1
cccgaacacggttaccgggaattttgtttggtatctgataccgacacatg
+3211426/1
CCCFFFFFHHHFHJJJJJJHGJJJJJJJJJJIJJJJJJJJJJJHIIHHHH
@6798269/1
agaatctagacatgcacagctcttgcagccatccaacgggattgcccatc
+6798269/1
CCCFFFFFHHHHHJJJJJJJJJJJJJJIJJJJJJJJJJJJJJJJJJJJJJ
@3211613/1
aggagcaaatggaaaaaaaaattggtgaaaagaatcacaagtaagatact
+3211613/1
@@C?DFFFGGHHGIIGIJJJGGDHGBGEIIGFGHHJIIEHIHGHHIJJJG
@2708631/1
ggcgcttgtggtggtgcacgcgcttgggcagagggaatctgattgtgctg
+2708631/1
CCCFFFFFFFDHHIFGHIIJJJJIJJJJJJJJJJJJJJJJJIJJJIJJIH
@3211759/1
gtcgggcagttcgtcaacaagacattactagctgagaatatttttttccg
+3211759/1
CCCFFFFFHHHHHIJJJJJJJJJJJJJJJJIJJJJJJJJJJJJJJJJJJJ
@5255953/1
attttctaactgaagaggaaacgattgcatctgtgaggggcgtcgggtca
+5255953/1
@@@DDFEDHDDFDAGDHHIEGFGGCCHBHEGGGFGCGGHIGIIBGFF?>B
@2187508/1
cataaaaccaaacctctggttcgattgggcctcaaaaaatcacgtttata
+2187508/1
CCCFFFFFHHHHHJJJJJJHIIJIJJJJJJJJJJIJJJJJJJJJJJJJJJ
@5256003/1
cagccagatgccaaagttcttgatcttcactgggctcttctctgggattt
+5256003/1
@@@DFFFFHHGHHIJIDFHIIICHIJJHIJJIIEGGGGJJJIIIIIAHHG
@1693478/1
cgtagttctcagcttccctgcaaagttaaccat
+1693478/1
@@??BBBBB8?AFAG>EFECGGB??HCAF4<C?
@5256096/1
aggtgttacctgcaacttggccaggttagggccaacagattgtttg
+5256096/1
?@@DDDDFHHHHFGHGGICFGIGGAGHEGGG3?F@FDBFHIGHHIE
@2709022/1
cgttgatgtcgcaagatagtgagacattcactttttagtcataatcttca
+2709022/1
@@<DFFFDADHHFHIIIGICFBFBFHIEGGIIIIII?;DGHIEGHGEEIH
@1693576/1
atcaaatacaggttttagtgcgccaaatattttattgtaacaatgaacca
+1693576/1
@@<DDDEFHFDBDFHGIIIFGGAEHIGIIIIIEIIGGHDHE?FHIB?GHI
@3212143/1
acgacactgtacagttagaaatgtta
+3212143/1
??14BD?DDADD42CE:A4??B?:CF
@1693833/1
ccataactcgtgtttaccctgcacgaagaaatttgaatctatttatcatc
+1693833/1
@@<DDDDDHDDFAEDGEHGIIIIGIFHGEC9:CDHEEGDFHHIHGEGEH?
@116491/1
gggaactatgtggttaaaaccaaaaatttgccggaagtcactattccacg
+116491/1
@@@FDDDDFFFHH:BFHGGIIDHGHICHHIHIGIJEH9BDGGIJCGGFGG
@116533/1
ctgacatacgaccaattaaaacaccaaaaagcataatttatgataaaaaa
+116533/1
?@@DFDFFDAHDHIBGIIIGGGI@EABEDAD@;FFGGFGHIIGHIIIIFG
@1694147/1
cattattgacgagtgctgatcttaagtctgtcatctcaccaggcttcaat
+1694147/1
CCCFFFDFHHHHHAEFGIIJJJJIGHHEHIHEHGEFGGHIJJGIIIIIII
@1694395/1
gtggatagctggacaaggcactggcaacgaccaatcatggacttttcttc
+1694395/1
@B@FFFFFHHHHHJJJJJJJJJJJJJIIJJJJJJJJJJJJJJJJJJJJJJ
@6316340/1
attgtcctttcctaggagtgactttcccgtttccaatctccaagacagga
+6316340/1
CCCFFFFFHHHHHJJJJJEHIJJIJJJJJHJJJJJJJJJJJJJJJJJJJH
@5257091/1
ggagagaagatcctcatcttgtatagaggaggcttgggctcgctctccga
+5257091/1
CCCFFFFFHHHHHJJJJJJJJIJJJJJJJJJJJJJIIIJJJJIJJJJJJB
@7811689/1
ctcgaatagtcttttctaacttgaacagtgcgatgttttacaagggcagg
+7811689/1
@CCFFFFFGHHHHJJIJIJGIJEHJICHEHIIIIHDDGHGIIJJJJJIIJ
@3731732/1
gcggaatcagcctcgcgggtgggtctggcatggtgcctagagggacggga
+3731732/1
CCCFFFFFHHHHHJJJJIJHIIJGHIJJJJJJJHHJIHHHHHFFFDDDDB
@5778977/1
ctggactagtaaaatacatagtttcactacacaagtgatacactgatttc
+5778977/1
CCCFFFFFHHHHHJJJJJJIJHJJJJJJJJJJJJJHIIJJJJJJJDHGJI
@117856/1
gtgaaaactgcccctcagatacaccgtcacggaatacaaatatcttcttc
+117856/1
CCCFFFFFHHHHHJJJJJJJJJJHJJJJJJIIJIJJJIJJJJJJJJJJJJ
@7812171/1
cgggctatgccatttatcctcgcacgttggcagtaatagtacaagtgaaa
+7812171/1
CCCFFFFFHHHGHJJJJJJJJJJJJJIJJJJJJJJJJJJIJJJJJHHIJJ
@6317365/1
gtggtgcacgcgcttgggcagagggaatctgattgtgctgttgtggaact
+6317365/1
@@<;B?DDDFFHFIEFEHIGGCFB@FICDFF<FGEDFEGHIIIHHA=FCH
@1158294/1
ggtgggttgtcctgcagagcttgccacatcttgtaagcagcctgacgctt
+1158294/1
BCBDFFDFHHHHHJJJJJJJJJJJJJJJJJJJJJJIJJJJJJJJJJJJJJ
@4754449/1
gtggcggccagaatctagacatgcacagctcttgcagccatccaacggga
+4754449/1
CBCFFFFFGHGHHJIJIIJIIIJJJJFIJJJJJGIIJJJJIIJIJIGIJA
@6317523/1
acctttcctaggagtgactttcccgtttccaatctccaagacaggaggct
+6317523/1
CCCFFFFFHHHHHJFHIIJJJJJJIJIJJJJJJJJJJJIHIJJJIIJFHJ
@7302759/1
gtcgaacccaaaaatgtaattaactttttttttgtctgtttgtctgtttg
+7302759/1
BBCFFFFFHHHHHJJJEGGIJIIIJJJJJJJJJIJIIIIIJJHGJJIJJA
@5779429/1
cctgcctcacatgattcatccacaaattccaacccttgcgtttcaaaaca
+5779429/1
CCCFFFFFHHHHHJJJJJJJJJJJJJJJJJJJJJJJJJJJIJJJIJJJJJ
@3732793/1
gtcctttctaaggttctaaactataatatctgtaccaaatttcaaccaaa
+3732793/1
?@<DD>DFHHHHHHGIIHIIIIJJIIJJJJJJJIGJJJJJJJJIJGJJED
@7303030/1
ctcttgtatgcgaaggtgttgaggcgcttgtggtggtgcacgcgcttggg
+7303030/1
CCCFFFFFHHHHHJJJCGHHJIJJJJJJJJJIJJJJHIIJJJJJHFFFDD
@4755071/1
gggcacaacgtacatacaattgactgcaccttcaaacgcaacgaattttt
+4755071/1
?@@FFFDDDAFFHIGFHDFGECHIIEIGDHHIGIBHHG><GFG@CBF<DH
@1158856/1
gtgtataatgctgggtaacatgatagccttgtaccacagtactcctggat
+1158856/1
BCCFFFFFHHHHHJIIIJJIJJJJJJJJIJJJJJJJJJJHIIJJJJJJII
@1159001/1
ccaatttagaatatacgaaacagcaggaccactacagacaaataatcata
+1159001/1
8?;B?DDDABFFHIHCB@GDG@FDG>FHGGGHG@FBGBGGEDGH9DDDBF
@4755499/1
gccacagtgagtgatttcaattttgagacctttgatttcttttgtaaatt
+4755499/1
CCCFFFFFHHHDFIIJJJJJJIJJJJJIJJJJJJHJJJJJJJJJHIIJJJ
@7813185/1
cgcagaaataattcatagcaaaaattaaagttagtctattatagtttcaa
+7813185/1
CCCFFFFFHHHHHJJJIJIJJJJJJIIHIJHHIJJJJJJJJJJJGIIJGI
@3733300/1
ctgggcctcttgtatgcgaaggtgttgaggcgcttgtggtggtgcacgcg
+3733300/1
CCCFFFFFHHHHHIJJJJJIIJCHGHJJJJJJJJJJIJJJJJGGIJJJHF
@7813281/1
gtatgatgccgtttctgtaccaatag
+7813281/1
:=?4=?D;4AD?D;<:<E:C333<A<
@1159309/1
acggcacctccgacactgaggtcacggtactcgcggtacatgttgtgtac
+1159309/1
BCCFFFFFHHHHGJJJJJJJIHIJJJJGIJIJJJJJHIIJJJIJJHHHHH
@1694506/1
ccgtttagcagcttcatccagaggcaagcgctccaagttgcttggaggct
+1694506/1
C@@FFDDFGHHHHJIGIGGIDHGE;EBHGHEEHGGIJIGIJGI>BDGHEH
@1694995/1
gttttgaataaatattcgagctgcaaacctattttagtagaaagttttcc
+1694995/1
@@@FFDFFHGHGHJJIIJHIJJIJJGIHDHBGGGIIICGHIJJJGIGIIB
@4228174/1
gctgtgacttgtagtcaaggtggagattttactatctttcaagtcggcat
+4228174/1
CCCFFFFFHHHHHJJJJJJJCHIJJJJJJJJJJJJJJJJJJJJIJJJJJJ
@5257812/1
gtgctgggcctcttgtatgcgaagg
+5257812/1
@@<DDDDDFFDDH:<AEF>HHFEEG
@2711038/1
ccattttagatatttgttgttcattcaactgtcttgttaatgcctggccc
+2711038/1
@;?DDBD>??DFCEHB2<ECGGIIC9CHIIIDHGHHIIECH<ACHB9DFH
@5257908/1
gggcacagttcctcgacgagcaagtagttcttgaagcacagacacaggtg
+5257908/1
CCCFFFFFHHHHHJJJJJJJJJJJHIJIIIJJJGIJJGHIIIIJJJJJGG
@5258048/1
ggcaacatataagttcttttagatatcatacacttctagaggccatagaa
+5258048/1
@@@DDDDDFDFFD<EGIB<C:FEAACDEHIFBF<B?GD<GB3;?FGE?<?
@4228549/1
aggcgcttgtggtggtgcacgcgcttgggcagagggaatctgattgtgct
+4228549/1
CCCFFFFFHHHFFIJIIJJJJJJJJJJIIJJJIJJJIJJJIJHJIJIHHH
@2188818/1
caccagtggtcttcttgaacttcttcaattgacgcaagaagtaccagaaa
+2188818/1
?BCFFFDFHHGHHJJJJIIGIIIIJJIJIIJGJJIGGIIJJFHIFIIJII
@6801045/1
ctcgagtatccttgggctccgcgaacgcagttttcgaccttattatgtgt
+6801045/1
CCCFFFDFHHHHHJJJJJJJJJJJIJJJJJIJJJJJIJJJJIJJJHHHHH
@3214575/1
cacaaagttgaagtccttgttgttaagaggtgttacctgcaacttggcca
+3214575/1
CCCFFFFDHDDHDFEHIJJHIIHHJIIEHH<AEFCGGGIIJIJCFHGGHH
@2711805/1
gtgcgttattacattttttataaacggtacatctagagtataaaaaactg
+2711805/1
CBCFFDFFHHHHHJJJJJJJJJJJJJJGIJJJJJJJJJFHIJJJJJJJJJ
@5258830/1
gggctatgccatttatcctcgcacgttggcagtaatagtacaagtgaaaa
+5258830/1
CCCFFFFFHHHHHJJJJJJJJJJJJHIJJJJJJJIJJJHIJJIJIJJJJJ
@1696256/1
cacaatcttcgtgggactagtagtcatttctttctgccactctttaagtt
+1696256/1
CCCFFFFFHHHHHIJGHHIJHIIHIJJJJJJJJJIJGHJJJJJJJJJIHI
@2712210/1
gcggtcagaatctagacatgcacagctcttgcagccatccaacgggattg
+2712210/1
?8?ADADFBFHHAFHEHGGIICHBEECBHH1?EFGECE@GGGGGDIBBDA
@1696494/1
cacgcctgggatgccacccggcaccactcccg
+1696494/1
@@@D??DA?F?FF@CDFFBFFGB6DFEHIG??
@6801911/1
gcctcttgtatgcgaaggtgttgaggcgcttgtggtggtgcacgcgcttg
+6801911/1
CCCFFFFFHHBHGIHGHJ<CFHIIGIJJIIIEHJJGB@@;FGGIJJFFFD
@2712322/1
gtcacggtactcgcggtacatgttgtgtacacctgagcgagactcataac
+2712322/1
CCCFFFFDFHHHHJJJHIIJJJJJIJJJJJIIHIJJJJJIJGIJJJJJJI
@1696592/1
cagcagaaggcgtgttaccgaccagagtagcaaccaccttcaatccttta
+1696592/1
CCCFFFFFHHGHHGIIJJJJIJJJIJJFHIJJIJJJJJJJJJJJJJJJJJ
@6802073/1
gttgtaatatagtttcttttttaattgttataaattcgtaattcgtagct
+6802073/1
BCCFFFFFHHHHHIJIJJJJJJIIJJJJJJJJJHIIJJIJHGIJJIJJJJ
@6802248/1
cgatgttttacaagggcaggttgaactcacaccattcaatttaaaagaaa
+6802248/1
@@@FFFDFDHHFACCCBFHIEHGEE9C??FGHEHGGGIDHGEFHCHBDFG
@2190261/1
cacgcgcttgggcagagggaatctgattgtgctgttgtggaactgcttca
+2190261/1
CCCFFFFFHHHHHJJJJJJJJJJJJJJJJJJJJJJJJJJIJJJJJJJJJI
@1159345/1
gcaacatcaaatttatttaaattagcgcagaaataattcatagcaaaaat
+1159345/1
@@@DDDD?CCDD<CF@AHIIEIGHC@FGEGBEDH>FHDFGHIIB@HGICG
@4755871/1
cttgttgttaagaggtgttacctgcaacttggccaggttagggccaacag
+4755871/1
CCCFDFFFHHHHHJJGHIJJJJJJJJIJJJJJJJJJJHHJJJJJJIJJJJ
@654206/1
ctcagatacaccgtcacggaatacaaatatcttcttcggcaatctgcctt
+654206/1
CCCFFFFFHHHHHJJJJJJJJJJJJJJJJJJJJJJJJJJJJJJJJJJJJJ
@4756051/1
gtatgcgaaggtgttgaggcgcttgtggtggtgcacgcgcttgggcagag
+4756051/1
CBCFFFFFHHHFHHIJJJJIJJJJJHHIHIJIIJIJJJJJHHHFFFFDDD
@119180/1
ctcctgtatcttcacatacttcgttagcacctcgttcagtccgggcgaca
+119180/1
CCCFFFFFHHHHHJJJJJJJJJJJJJJJJJJIJJIJJJJIIJJJJJJJJJ
@7303911/1
ggcactagaaatatttcggcgatttaatttttttatgtttttattatgca
+7303911/1
@@@D?D>DBFHH?HHIHGIIIHIBBD@FEHGGIIIGHFHGGGIGHEHIGI
@119198/1
taataatagggatgatgactaatgactatatttgtccagaacacgtatta
+119198/1
CCCFFFFFHGHGHJJJJJIJJIJJJJFIJJJIJEFHIJIJIJJJJFGIII
@3734138/1
atgcaatttcttgcaagaattgcacaaag
+3734138/1
1?@FFADDHHGHGIIIGADBAADC>BAEE
@119496/1
cacggtagcactgagtgacggcacctccgacactgaggtcacggtactcg
+119496/1
CCCFFADDHHHHHJJCGHIIJIHIJIJJJJJJJIJJJJCFGIJJCEHGHF
@7304429/1
cctgttttggtagcggcggcgcggtccgtgaggagcatgctcgccatcag
+7304429/1
CCCFFFFFHHHFHJJJJJJJIGHFCDDB?@BDBCD@BDDDDDBDDDDDDC
@5781168/1
gggttggaatgattctggtgggttgtcctgcagagcttgccacatcttgt
+5781168/1
BCCDDFFFHHHHHJJJJJIIJJHJJJJJJJJJJJJIJJJJJJJJJJJJJI
@5781172/1
cgacgagcaagtagttcttgaagcacagacacaggtgtcttcaacggaag
+5781172/1
CCCFFFFFHHGHFEHIJJJJHIIIGIJJGIJJIGGGHHIJJJIIJGHHIJ
@7814405/1
cacagttccagtctcaggcacattgccattagtagactgatcagccggag
+7814405/1
@@@DBDDAFFD<BGH>EEGGHGEBHHHH?EDHC@EAC4CG9CGGGH0@:F
@7814479/1
cacgcctgggatgccacccggcaccactcccgggtgaggatgcactacat
+7814479/1
CCCFFFFFHHHHHJJJJJJJJIJJJJJJJJJJJJFIIJJJJJJJJJJHHH
@4757107/1
tgctgggcctcttgtatgcgaaggtgttgaggcgcttgtggtggtgcacg
+4757107/1
B@@FDDFFHHHHHJIGIIJIJIGIGGGGIEHIGGIHGGBFE=CFFGHIJE
@4757183/1
ggttgtcctgcagagcttgccacatcttgtaagcagcctgacgcttagca
+4757183/1
CCBFFFFFHHHHHJJJJJJJJJJJJJJJJJJJJJJJJJJJJJJJJJJJJJ
@120028/1
gtggattttaatgttattattacagcatacataataaaattagaggaagt
+120028/1
BBCFFFFFHFGHHHHIIIIJJJJJGJJJJJIJIJIGGHIGIHIJJIIJJI
@5781409/1
ctctaacagttctctgtggtgcaaagcaagcaattgcccacacccgtatc
+5781409/1
CCCFFFFFHFFHHIFJJIGGGIIEIJFIGIIIIIJIEGGGGIJFHIHIJI
@7814660/1
gggtgcgtgcaggatcctcgtcattgcctggcatacaaggcaaagcaccg
+7814660/1
@C@DFDDDDFDFABDFEGI@AEFCCGGG@GGEHEAHEGHIIIIICGHGIE
@655576/1
atcaatttatcttcaaatgacgacaccacagttccagtctcaggcacatt
+655576/1
?BBFFFFFHHHFHJJIJJJIJJJJJJJJJJJGIJJJJIIIJIJIJJJJJJ
@120225/1
ccgcatccaactcggatcagctgtttctgagattagcgcgcacagacgaa
+120225/1
@@?DDFDFHHDFD@FFFGGG@FHIHECFH<DHIIII@DGGEB@;=@DEAE
@4757483/1
gcttcgggcttcaacagcttgttagcttgccattgacctttcctagg
+4757483/1
@@<BDD<:FDF?D?<AA3C?AF<??FEHDG999DDEFFD?DFHD@DB
@655727/1
gccagatgccaaagttcttgatcttcactgggctcttctctgggatttcc
+655727/1
C@@FFFDFHFHHHJIJGGIIJJGGGIJIGHGIIGJIJJIJJJJJEIIJIG
@120444/1
agtcaatgaaacggtgggtagtaagcgcacgaccatttttttcctacatt
+120444/1
@B@DFFFFHHHHGIIJJJEHIIJJIJJJIIJIJGIJJIIJJJFCHGHHFF
@7305143/1
cttcaatatccacataagtaacttcaaatgattgctcagatgcaatttct
+7305143/1
@@@ADDDDFCB<?FGH<F<CHGIGIGC<FFFFC>@?F@HGBGGHICAFE>
@4757943/1
gtgctgggcctcttgtatgcgaaggtgttgaggcgcttgtggtggtgcac
+4757943/1
@@@DFDDFDBFHDHGJGHEHHHDEH1?:CG@DGBGIHHIIJGFGE4CEEI
@656161/1
atacataataaaattagaggaagtaggtgctgggcctcttgtatgcgaag
+656161/1
CCCFFFFFHGHGGJJJJJJJJJJHIJJHHIJJJJIJJJJJJIJJJJJIII
@1161094/1
atcaggacctgcaccatgcaccgccatgccatgtaccacgcctgggatgc
+1161094/1
CC@FFADDHHHGFEH3?FCHCGHIIIIGICFFDGIHGIGIGHIIEDGGEG
@3736088/1
cggtggcgcacagggcacgcttgcgcatgacatctatacatgccattggc
+3736088/1
BCCDFFFFHHHHHJJIIJJJJJJJJJJJJJJIJJJJJJJJJJJJJJJJJI
@1161179/1
ctctatactttgcattaaaataatgcccattttcacaggcaagggatcct
+1161179/1
CCCFFFFFHGHHHJJJJJJJJJJJGJJJJJJJJJJJIJJJJJJJGJJJJJ
@4758196/1
gccagttataaagcatagcccgaagtgctattggcacacaggcataatgc
+4758196/1
@@@DDEFFGDDBHCG@HGGGG<DGGFFF@?FH@>GEGIEDDF;BADHEG>
@120893/1
gagcttggtacaaagcaaaggtcgggcagttcgtcaacaagacattacta
+120893/1
CCCFFFFFHHHHHIIJJJJJJHHIIJJJJGIIJJJIHIIIIIIJIJJJJI
@656471/1
gttgtggaactgcttcacctgtggccggcggcacgcagacgccttgatga
+656471/1
@@@FFDDDBHFHHIJGIJIICHFHGHJJJJJE<AE>BB>ABBBB@A>>AD
@656478/1
tgggcctcttgtatgcgaaggtgttgaggcgcttgtggtggtgcacgcgc
+656478/1
CCCFFFFFHHHHHJJJJJJJJFGHIJJJJGHJJJIJJJHGHHHHGIJJHF
@5782253/1
gtgggtgtagctttaaggggatctgctgtctgtggagctgatgcttgctg
+5782253/1
BBBFFDDDHHHHHJJJJIJJJJJJJJJJJJJJIJJHJIJJJJJJJJJJJJ
@5782281/1
gtaagtttgtcgagtagagccttagctgcggaatgcttagcttccttctt
+5782281/1
CCCFFFFFHHHHHJGGIJJJJIIJIJJJJJJJJJJJJJJIJGIJJJIIIJ
@3215789/1
gacaagaaatggagttttaatacaaatcagtactaaaaaagtgttgggag
+3215789/1
CCCFFFFFHHHHHJFHIJJJJJJJJJJJJJJJIJJJJJJJJFHIIJJJJJ
@3736571/1
gttcctctttacaagtagactcatctttagcacttggttcgtcttttgaa
+3736571/1
CCCFFFFFHHHHHJJJJJJJJJJJJJJJJJJJJJJJJHIJJJJJJJJJHH
@656960/1
catacataataaaattagaggaagtaggtgctgggcctcttgtatgcgaa
+656960/1
CCCFFDDDFFB>BFGHCEDIGHIJGGBHHHIHHGIFGGIHHIHGGGIJDF
@3736869/1
ctgcaaacatgccagttataaagcatagcccgaagtgctattggcacaca
+3736869/1
CCCFFFFFHHHHHJJIJIJJJJJJJJJJJJJJJJJGIJJJJJJJJJJJJJ
@5259812/1
acataataaaattagaggaagtaggtgctgggcctcttgtatgcgaaggt
+5259812/1
CCCFFFFFHHHHHJJJJJJJJHHIIHHJJJJJJJJJJJJIJIJJJF6?F0
@6802716/1
ggcgcttgtggtggtgcacgcgcttgggcagagggaatctgattgtgctg
+6802716/1
CCCFFFDFFHFHHEFGIHIIIJJJJIJJJIJHHGI@GIJJJJJGGEHIIF
@6802722/1
tggcaatactcggccgcgaacctccatcatattgtttgagatcgtcaaac
+6802722/1
@@@DDDDDF?FDD=FGDGEGGGIEHDE@BFGHG7/@@FEGGHIAAHHEB>
@657126/1
gaagctagccgggcggatgtatggcagtagctaactcgtcc
+657126/1
@<?;DDBDAA??AG>B@DFF<BDC=CAC7@>78=;@ED65A
@657320/1
ggtgcgtgcaggatcctcgtcattgcctggcata
+657320/1
BCBFFFFFHHHHHJJJJJJJJJJJJJJJJJJJJJ
@6803125/1
ctcagatgcaatttcttgcaagaattgcacaaagttgaagtccttgttgt
+6803125/1
CCCFFFFFHHHHHJJJJJJJJJJJJJJJIIJJJJHIIIJJHIJJJJJJJI
@2713602/1
gcaagaagtaccagaaacgggacttagccacaatctggtctggagagaag
+2713602/1
CCCFFFFFCDHHGIHJJJIGGIJJJJFIJJJJJJJIJIIIJIJJJJJIIF
@4230774/1
cagccggagcagctccggtaagtttgtcgagtagagccttagctgcggaa
+4230774/1
CCCFFFFFHHHHHJJJJJGHIJHIJJIJJJJIIIJJJJJJJJJJJJJJJH
@5260406/1
cagcatacataataaaattagaggaagtaggtgctgggcctcttgtatgc
+5260406/1
CCCFFFFFHHHGHIIIJJJJJJJFIJIGHIIJIHHIIJGIJIIJJHHGIJ
@2713722/1
ctccaatcctttactcgaatagtcttttccaacttgaacagtgcgatgtt
+2713722/1
CCCFFFFFHHHHHJJJJJJJJJIJJJJJJIJJJIIIJJJJJHHIIJJJGI
@2191366/1
gcagactgtgtggtagcgggtcggacgagccgtgccttttattgcttggt
+2191366/1
CCCFFFFFHHHHHIIJJJJJIJJJJJJJJJJJJJHHHHFFFFFFFEEED@
@6803529/1
gaggaagtaggtgctgggcctcttgtatgcgaaggtgttgaggcgcttgt
+6803529/1
@@@DDDDD?C82<?EEE@@FGDFEH@FHGHGHBHH0?DFE<DFIBABF5=
@2191557/1
ccgtacccatagcaacaagatcagcgactgtcacacggtagcggaaggtg
+2191557/1
@@@DDDDFHGHHHJJIGIJGIJJJIIIGIIJIJEHIIJF@FGJJIIJJ=C
@658130/1
cttccatgcaaaatcttatcatgcaaattgttacatttatattaactacc
+658130/1
CCCFFFFFHHHHHJJJJJJJJJJJJJJJJJIJIJIJJJJJJJJJIJJIJI
@658318/1
gttaagaggtgttacctgcaacttggccaggttagggccaacagattgtt
+658318/1
CCCFFFFFHFFHHJJJJIJJJJJJJIJJJJJDGIIIJIJJJJJJGIIJII
@2714415/1
gggcctcttgtatgcgaaggtgttgaggcgcttgtggtggtgcacgcgct
+2714415/1
@CCFFFFFHHFHHJJJDGHJFFFGIGIJIIIIIIGIJHIGGHIIHIJHFF
@658423/1
aagtttcttagacttgccagttcccacttcacgacgcttcagcagagtgc
+658423/1
CCCFFFFFHHHHHJJJJJJJJJJJJJJJJJJJJJJJJJJIJJJJJIIHII
@2714531/1
ggaagtaaatgcatctgtccttatttccgacccacaaacaattaagcctt
+2714531/1
CCCFFFFFHHHHHJJJJIJJJJIJJJJIJJJJJJJJJJJJJJJJJJJJJJ
@6804144/1
agcatacataataaaattagaggaagtaggtgctgggcctcttgtatgcg
+6804144/1
?@@FDFFFHFDBFEGGGGIGGHIJIE<CHIACEHGCDBAHIGGHDBFGHG
@3217676/1
gatgaggttcaccaagctagtggcgttgatgtcgcaagatagtgagacat
+3217676/1
C@CFFFFFHHHHGIJJJIIJJJJJJGHJHIJGIIJJJIIGIIDGIIEGCH
@2714631/1
ctcgggtttactagcctcctccttagaagttggttcctctttacaagtag
+2714631/1
@@@DDD2AFDBFHHGGGHIIIIAHD9<ECHGGGIIG<?GHCBFFFGC<BF
@658563/1
gtgcgtcacgtccacgcccaggaatatcaccggctcgttgaacacctt
+658563/1
@@@DFFDDFFHFHB@GBGEHIGHIGIIIIIIGGIIDBAD;;CDAGHE=
@4231753/1
cctgttttggtagcggcggcgcggtccgtgaggagcatgctcgccatcag
+4231753/1
@@@DDDDDHHHHHIIIIGIHGF<D9>BBABBBBC<5<>8@ACB@BB@CCA
@4232041/1
attattacagcatacataataaaattagaggaagtaggtgctgggcctct
+4232041/1
CCCFFFFFHHGHDIIIIIGIJJIIJIIIJIIGJIFHIJEHHGIEIIJIII
@4232088/1
tggaatgattctggtgggttgtcctgcagagcttgccacatcttgtaagc
+4232088/1
CCCFFFFFHHHHHJGHJJHIJIJJJJJJJJJJJJJJJJJJJJJJJJJJJJ
@5261832/1
cccgtttagcagcttcatccagaggcaagcgctccaagttgcttggaggc
+5261832/1
@?@DBDDBHDCACE@?CFFE<3FF?<C;;??CG:D<??B?G?@??B3BD1
@5782689/1
actgagtgacggcacctccgacactgaggtcacggtactcgcggtacatg
+5782689/1
@@@FFFDFHHHGDGAGHJIIGJIGIJJJJFHIJIJFGGGHHGGHEEFFFF
@6322030/1
ctgtcacacggtagcggaaggtgggttcgtgaatcatgccctcaatctgc
+6322030/1
CCCFFFFFHHHDFGHIJIIIJ?FHGBGHJHIJJJJJIJJJJIJJJIJGEH
@7306226/1
ggatagctggacaaggcactggcaa
+7306226/1
???B;?D4DB:??AEEF3F??98<<
@4759065/1
gttcgtgaatcatgccctcaatctgcaccagttcatacttgggcacagtt
+4759065/1
CCCFFFFFHHHHHJJJJJJJJJJJJJJJJJJEIJJJJJIJJJIJJJJJHI
@6322104/1
atgattttggacgtatttttgttgttttttcataccgtcattatccctat
+6322104/1
?@@DDDDAF<FBDCBGFGCGGIGIB?CGGHGGCHGIDF67BDEFEEGH>C
@7816533/1
gccacaatctggtctggagagaagatcctcatcttgtatagaggaggctt
+7816533/1
CCCFFFFFHHHHHJJJJJJJJIIJJJJJJJJJJJJJIJJJJJJJIJJJJJ
@6322407/1
cttagcttccttcttagagcgtcccgtacccatagcaacaagatcagcga
+6322407/1
CCCFFFFFHHHHHJJJJJJJJHJJJIJIJJJJJJJJJJJJIJJJJJJJIJ
@5783191/1
gggccaacagattgtttgagatgtttgtgaaactgcgacaccttgtggct
+5783191/1
CCCFFFFFHHHHHJIJJJJJJJJJJJJJJJJJJJJJJJJJJJJJJJJJJJ
@122784/1
tacataataaaattagaggaagtaggtgctgggcctcttgtatgcgaagg
+122784/1
CCCFFFFFHHHGHJJJJJJJIJHHGIEGHIJJJJJJJJJJIJJIJJJJJI
@5783214/1
tgttaagaggtgttacctgcaacttggccaggttagggccaacagattgt
+5783214/1
@@@FFFFDFH<AAFGIIGGHGAHGEHGEFBBHC?EHGEBGFBFHGBGHGB
@5783258/1
cccatgtcacggtagcactgagtgacggcacctccgacactgaggtcacg
+5783258/1
CCCFFFFFHHHHHHIIJJJJJJHIJJJJIJJJJJJJJJJJJJJJJGIIJJ
@3737163/1
ctgggctgcagatgactgtgcatccttgctagtaagtcctgagccatagc
+3737163/1
=@@@DD?DFFFFFIDFII?AH?FHFHIIII@GGFIFFGFFIIEFFI<G@B
@7816726/1
aggaagtaggtgctgggcctcttgtatgcgaaggtgttgaggcgcttgtg
+7816726/1
@@@FFFFFHHCFHIIJJJJJJJJJGHIJIJGGGIBFFHGGIJIJJIJJHI
@7816770/1
ccctgctattttttttatttttattttcaatgtacagacagcacttttct
+7816770/1
CCCFFFFFHHHHHJIJIIJJJJJJJJJJJJJJIIIIJIIJJIIIIJJJJJ
@3737295/1
atctgattgtgctgttgtggaactgcttcacctgtggccggcggcacgca
+3737295/1
CCCFFFFFHHHHHJJIJJJJJJJJJIIIGGIIIGHIIJJJJIJJGFFDDB
@7816908/1
gggtgcgtgcaggatcctcgtcattgcctggcatacaaggcaaagcaccg
+7816908/1
=;==42@DDFADD1C:<A?FAF???<9??988DG@B???;8;?B;;FFI@
@1162308/1
ccgattagtgcctctaatatatcgctgaggaccttagggacttcgacata
+1162308/1
@@@FFFFFHFDHHGIGIJJHJEGGGIHGIEGGIJJIGCDHIJJJJJJJJI
@5783622/1
gccagatgccaaagttcttgatcttcactgggctcttctctgggatttcc
+5783622/1
CCCFFFFFHHHHHJHIJJJJJJJJJJJJJJJJJJJJJJJJJJJJJJJJJJ
@7307144/1
cgacgctcggacatttcaattttatttagttggtcttggttgaacggaac
+7307144/1
CCCFFFFFHHHHHJJJJJIIJJJJJJJJJJIJJHJJJJJIJJJJJJJJIJ
@6323317/1
ggtggcttccccattttgacagcgtcttacttcacgtggtagcgttatca
+6323317/1
?@;DDFFFBFFHDEGGIFEHEIHI?GHIEHIIE@DFGEEFEHIIGIEEH=
@7817365/1
gtttattttgtttttctctgtgatctgtttcttggcatctatagatgtcg
+7817365/1
CCCFFFFFHHFHHJJJJJJJJJJJJJJJJJJJJIIJJJJJJJIJJIIIJJ
@3738109/1
gcccagacctagcccaaattcttcttcttcagccggctttggtggttctt
+3738109/1
CCCFFFFFHHHHHJJJJJJJJJJJJJJJJJJJJJJJJJJJJIGIJHHJJJ
@4760529/1
cgctgggaaaattacactaattctatgcaaagtatagcttgtatttgtta
+4760529/1
CCCFFFFFHHHHHJJJJIIIJJIJJJJJJJJJFHHIJJJJJDHIJJJIJH
@7817504/1
tgctgggcctcttgtatgcgaaggtgttgaggcgcttgtggtggtgcacg
+7817504/1
CCCFFFFFHHHHHJHIJJJJIJJJEGHHJIJJJJJJJJIJJJJJHIJJJH
@4760588/1
gtcttggttgaacggaactccaatcctttactcgaatagtcttttctaac
+4760588/1
CCCFFDDEH?FFFHIIIFEDGHIIJ@BG@EFHIGHGGHGIIIIIJFIIIE
@1162817/1
ccgtttttaaactattttttcaatgccctaagtgagtatacatctattaa
+1162817/1
@@@DDFFFHHDHHIIJJIIJIIGHGGGGIGGGDFHGHGIJIGIIJCHIJJ
@5784083/1
gataaattcactctagcacgtagttctcagcttccctgcaaagttaacca
+5784083/1
C@CFFFFFHDHHHJJJIJJJIJJIJIJJIJJJJJJJJJIJJIJHIIIIGI
@3738338/1
gcggaaggtgggttcgtgaatcatgccctcaatctgcaccagttcatatt
+3738338/1
CCCFFFFFCFHHHIJJIJJJJJJJJJJJJJJJJJJJJJJJJJHIJJJJJJ
@7817825/1
gctgtctgtacattgaaaataaaaataaaaaaatagcaggggttattgtt
+7817825/1
CCCFFFFFHHHHHJJJIJJJJJJJJJJJJJJJJJJJJJJJJJHHIJJJIJ
@7817830/1
ggatggagtgagcacgggctctgtgcctggctcccatgtcacggtagcac
+7817830/1
@@@=DDFFHFHHHDGHJIIEGGII>EGIIGGEHIJGIIGHEIGIFGHJJI
@5784439/1
caggcaacatcttctttggtttgtcaggggtaatgctaacgtcatagcga
+5784439/1
@@@D<DDFGHGHGIIIIIIGIIGDACHGFIFBDGHGHIEGGGGIIGHEHG
@2192401/1
atacggtctaaccgactaatgtaaatgcgccattagactagttaattaaa
+2192401/1
@@@FDFFFHGHHHGGIEIBHGIGIIIIGDADDBFCDHIJIE<FDBGIHII
@5784595/1
cgtcattgaacaatctcgtatgatgccgtttctgtaccaataggaacaat
+5784595/1
C@@FFFFFGFHHHJIIJIFHIGGGIGIJJIIHIIGIHBEGIIGIJJJJJC
@1163342/1
ctgtggccggcggcacgcagacgccttgatgacctccactttgatgatct
+1163342/1
CCCFFFFFHGHHHJJJJIJIIIJJHHHHFFFFFFEEDEEDDDDDDDCFDD
@1163363/1
ggtgcacgcgcttgggcagagggaatctgattgtgctgttgtggaactgc
+1163363/1
@BBDFFFFHHHHHJJJJJJJJJJIIJJJJJJJJJJJJJJJJHJJJJJJJJ
@658815/1
gtggtgcacgcgcttgggcagaggga
+658815/1
B@@DDFFFHHHHHIIJEHGHJGGHIG
@2192752/1
cttattatgtgtagatagtaaacgttttcgtctggcacactgttcagaag
+2192752/1
CCCFFFFFHHHHHIIIJIIGIIHIEHIIJGHIJJJJJJJIIJJIIJJGIH
@7308315/1
gaatgattctggtgggttgtcctgcagagcttgccacatcttgtaagcag
+7308315/1
CCCFFFFFHHHHHIJJHIJIJJJJJJJJJJJJJJJJJJJJJJJJJJJJJI
@5784888/1
agcatacataataaaattagaggaagtaggtgctgggcctcttgtatgcg
+5784888/1
CCCFFFFFHHFHFHAEFHJJJJJJJJGI@HHIGIIGIGIIIJJJJJJJJJ
@7818385/1
cttccacgcaatcggcaacagacttatctgcaacagcttgagaatgcacg
+7818385/1
CCCFFFFFHHHHHJJIJJJJJJJJJJJJJJJJJJJJJJJJIIJJJJJJJJ
@6324482/1
gtaaacaaaacaattaattatcacataaaaccaaacctctggttcgattg
+6324482/1
CC@FFFFFHHHHHJIGGIJJJJIIIJJEIJJIJJJJJJJGJJHHIJJJII
@7308598/1
catgcggcaaacgcctattaacattatcatcgttctcagcatggtaagaa
+7308598/1
@@@B;ADDAF>F:C138EAGAD?FDF>H>@<B?DEGD89??BFDBFDHDC
@7818705/1
gacgcaagaagtaccagaaacgggacttagccacaatctggtctggagag
+7818705/1
@@@?DDDDHFHHHIGGBEGBCD;@FGEFGDBB??:BHDHEE?BFGGIGEG
@1700128/1
gcgttgatgtcgcaagatagtgagacattcactttttagtcataatcttc
+1700128/1
<7?DDDAD8CCF;GAF@2:AF4<GCEGE4CBF<?FFFB3D4DGEFF<999
@5785544/1
gttcgacatcgacataacaataacccctgctattttttttatttttattt
+5785544/1
CCCFFFFFHHHHHJJJJJJJJJJJJJJJJJJJJJJJJJJJJJJJJJJJJJ
@5785881/1
aatcttcagatactccaaagcattctgggctgcagatgactgtgcatcct
+5785881/1
CCBFFFFFHHHHHJJJJJJJJJJJJJJJJJJJJJJJJJJJJJIIJJJJJJ
@123791/1
tgagcacttataacctatctacacctagaatatcattgggcagggcggtt
+123791/1
?@@B7?A:DDFFFG9?FG?IHGHIA;EB?<CACGHEDECEDGDGEGBA;@
@5785981/1
cccattttcacaggcaagggatcctaacttcgcaaccactaattccagtg
+5785981/1
CCCFFFFFHHHHHIJJJJJJJJJJJJJJJJIJGHIIJJJJIJJIJJJJIJ
@5786007/1
ctaacttcgcaaccactaattccagtgataaattcactctagcacgtagt
+5786007/1
CCCFFFFFHHGHHJJJJIJJJJJJJHGIJJJJJJJJJJJJJJJJJJHIJD
@7309476/1
gtgctgggcctcttgtatgcgaaggtgttgaggcgcttgtggtggtgcac
+7309476/1
@@@DDA?AHFHD?FHGIGG9EHAEFGG:?B?DC@FEIGGGH7CDH@AAEC
@7819501/1
ggcctgttttggtagcggcggcgcggtccgtgaggagcatgctcgccatc
+7819501/1
@BCFFFFFHHHHFHJJJIJJJDIHFDADDBAB@?BCBABDDDDCDDDDDC
@1700971/1
cattttcacaggcaagggatcctaacttc
+1700971/1
@?@DDD?DB?A;DHFB;?;FGEEHCHHA?
@4233512/1
gttggcagtaatagtacaagtgaaaagtcacttgccgatggtagaataag
+4233512/1
BB@FFFFFGHHHHJFGIJIIFHJJJJGEHIJJIJJIIEGIJBGHIIIEHI
@1701138/1
caagaagtaccagaaacgggacttagccacaatctggtctggagaga
+1701138/1
CCCFFFFDFHHHHIIJJJJJJJJJIJJJIJJJJJJJJGIJJJIJIJJ
@4233696/1
gtgggttcgtgaatcatgccctcaatctgcaccagttcatatttgggcac
+4233696/1
CCCFFFFFHHHHHJJJJJJJJJJJJJJJJJJJJJJJJJJJJJJJJJJJJJ
@7819815/1
ctgcaacttggccaggttagggccaacagattgtttgagatgtttgtgaa
+7819815/1
@C@FFFFFFDHHHIJFCFHGGFJJJEGGIGGIGGGHGIGCFHHGIIFHIH
@1701733/1
ataaagataagtataggctcaaaacctaacgacatcaatcaccagcttaa
+1701733/1
BC@FFFFFHHHDHHJJJJIJJJJJJJJJJJJJJGIIIIJJIJIGIJJJJJ
@4234256/1
atgtcggtggcgcacagggcacgcttgcgcatgacatctatacatgccat
+4234256/1
@CCFFFFFHHGHHJJJJJJJJJJJJJJJJJJJJJJJJJJJJJJJJJJJHH
@7820274/1
ctagtctttggagagaatgaatctaactttggaagttatgtgttacaatc
+7820274/1
BCCFFFFFHHHHHIJIJJJJJJIJJJJJJJJJHJJGHIIJGHIJJJFJJI
@7310363/1
gccagttataaagcatagcccgaagtgctattggcacacaggcataatgc
+7310363/1
@<@DFBDBFHHDBBGEEFGHIIDBHCCDGGIIGGIJEHEHBDEGGIIGGF
@6326258/1
gtctgtttgtctgttcgtctgtgcgcgctaatctcagaaacggctgatcc
+6326258/1
@@@DD?DDBACC?GH>B<CFHHHGEHIGBDBGGEFHBDCBFD;<AAA7=@
@5786990/1
ctattttagttaattagtaatgtgcattgtaaaattctagacacacatgc
+5786990/1
CCCFFFFFHHHHHJJJJIJJJJHJJJJJJJIJJJJJJJJJJJJJJJJJJJ
@124984/1
gccaaatattttattgtaacaatgaaccatggtttcaacaatttctctat
+124984/1
CCCFFFFFHHHHHJJJFHIJJJIJIJJJJJJIHHIJJIIJJJJJJJJJJJ
@5787066/1
gccgtttctgtaccaataggaacaatacttcgggcttattctgcatacct
+5787066/1
CCCFFFFFHHHHHJJJJJJJJJJJJJJJJJJJJJJJJJJJJJJJJJJJJJ
@7820453/1
gaccaatcatggacttttcttgaatatccacataagtaacttcaaatgat
+7820453/1
CCCFFFFFHHHHHJJJJJJJJ>HJJJJJJJJJJJIJIJJJIJJJJIJJJI
@6326510/1
caacctctatactttgcattaaaataatgcccattttcacaggcaaggga
+6326510/1
@@@FDBDFHHGHHGIIIGIGEFEGIIIIIIE?EGGIIIEHIEHGIIIIIG
@7820538/1
ggcaggttgaactcacaccattcaatttaaaagaaactgggtgcgtgcag
+7820538/1
CCCFFFFFHHHHHJJJJJJJJJJJJJJJJJJJIJJJJJJJJHIIIHHHIH
@6326778/1
cagtggtcttcttgaacttcttcaattgacgcaagaagtaccagaaacgg
+6326778/1
CCCFFFFFHHHHHJJIJJJJJJJJJJJJJJJJJJJJJJGHJJJJJJJJIJ
@7820854/1
caaatggaaaaaaaaattggtgaaaagaatcacaagtaagatactgcaaa
+7820854/1
CCCFFFFFHHHHHJJIIJJJGHJJJJJJJJJJJJJJHHIJJJJJJJJJJJ
@7310977/1
cagatgactgtgcatccttgctagtaagtcctgagccatagcaaacagcc
+7310977/1
CCCFFFFFHHHHGJJJJJJJJJJJIIJJJJJJJIJJJJJIJJJIGIJGJI
@7820908/1
ctctgatgaagaacttccatcttcagatttatgtttgcacatagcaactt
+7820908/1
CCCFFFFFHHGHHJJJJJJJJJJJJJJJJJJJJJJJJJJJJJJIJJJJJJ
@7311093/1
ccacaatctggtctggagagaagatcctcatcttgtatagaggaggcttg
+7311093/1
@CCDFFFFHHFHHJJJIIGHIIIJG>FFIDEFBEHBAFGIIJIEIEHG@6
@7311278/1
ccctgtttgttttatcgtcgccttgagaagcagacacaagcttcttctgt
+7311278/1
==?DDDDDHCFFBCEHI@FHGHIGCEGIEDHIGGGGIIIIIGIIEGIGIC
@2715830/1
ctcagatgcaatttcttgcaagaattgcacaaagttgaagtccttgttgt
+2715830/1
CCCFFFFFHHHHHJJJJJJJJJJJJJJJJJJJJJJJJIJJHIJJJJJIJI
@125801/1
acataataaaattagaggaagtaggtgctgggcctcttgtatgcgaaggt
+125801/1
CCCFFFFFHGHHHJJJJJJJJHIJIHJIJJJJJIJJJJJHJJJJJIIJJ?
@659483/1
gtggattttaatgttattattacagcatacataataaaattagaggaagt
+659483/1
CBCFFFFFHHHGHIIIJJJJJJJJJJIJJJJJJJJJJJJJJJJJJJJJJG
@5262942/1
gcccattttcacaggcaagggatcctaacttcgcaaccactaattccagt
+5262942/1
@@CFDDFEHHHGHJJGJEIGGEHIIIIJIJGIJJJIIGGHHIJJJGHIJF
@1164424/1
ctgtgatctgtttcttggcatctatagatgtcggtggcgcacagggcacg
+1164424/1
CCCFFFFFHHHHHGJIJIGGIGIIIIJJJJJJIJHGIFHIJJJJJJJJJG
@1164450/1
gtcggtcttcgcgtggaagttttatttctccattttgagtaactgtgaaa
+1164450/1
CCCFFFFFHHGHHJJJJJJIJJJJJJJJJIJIJJJJJIJHIIJJJIIJJJ
@3740335/1
aattagaggaagtaggtgctgggcctcttgtatgcgaaggtgttgaggcg
+3740335/1
CCCFFFFFHHHHHJIIIJJJJJJJJIJJJJHGGJJJGGHJGHGHIIJJIJ
@5263202/1
gtcatttagctgaagttttaatattacttgaattacactacatcactagt
+5263202/1
@@@BDDDD<D?D3:AGH@EEAHGE@H@H@?F@FHIIGH@AF<FBEHHGC0
@6805731/1
tgtttgtctgtttgtctgtttgtctgtttgtctgtttgtctgttcgtctg
+6805731/1
CCBFFFEFHHHHHJHIJJJJJJIJJJJJJJJJJJJJJJJJJJJJJJJJJG
@5263300/1
ctggttcaaattcaaataaaatcactctgcaatcctgcctcacatgattc
+5263300/1
=@@FABDFHFHHHHIIEEDDFHGDEHHEHC<CCGFHGEGGGGIIIIHGHB
@660433/1
gggatatggaattttaatttatgccccctttaaaaaaagctcgatctcaa
+660433/1
CCCFFFFFHHHHHJJJJJJJJJJJJJJJJJJJJJJJJJJJJJJJJJJJJJ
@3219473/1
tgtgacttgtagtcaaggtggagattttactatctttcaagtcggcataa
+3219473/1
BCBFFFFFHHHHHHJJJJCFHIJFIGJJJJJJJJJJJJJJJHIIJJJJIJ
@660616/1
gtcttcttgaacttcttcaattgacgcaagaagtaccagaaacgggactt
+660616/1
CCCFFDFFFHHHHJJJJJIEJJJJJJJGHJJJIHHIJJIIIIIIJFJIIJ
@3740952/1
ccgtttagcagcttcatccagaggcaagcgctccaagttgcttggaggct
+3740952/1
CCCFFFFFHHHHHIJJJJJJJJIGIJJIJJJIIJJIJHIJJGJIJIJIIC
@2194465/1
atacataataaaattagaggaagtaggtgctgggcctcttgtatgcgaag
+2194465/1
@CCFFFFFHHHHHIGIJJIGGIIGJJJHIIJJJJIJJJJJJIIJJIJIEG
@3741014/1
cttgattttataatttagagacacgtgtacatttcgagagaacaaattac
+3741014/1
@CCFDFFFHHHHHJJJJJIJGIJJJHJJJJJJJJJJJJGGHIIIJJJJJJ
@6806311/1
gtgggttcgtgaatcatgccctcaatctgcaccagttcatatttgggcac
+6806311/1
@@@FDDDFHHHHHJIIJGHJIHIJIJJJIJEIJGFFGDCFFIIJIGEHEH
@2717478/1
cttttctaacttgaacagtgcgatgttttacaagggcaggttgaactcac
+2717478/1
CCCFFFFFGHGHHIJJJJJGIIIJJJJJJJJJJJJIGGHJIJIFHIGIJJ
@661094/1
gtcgacggcgatgagagcccacgatgtaagtgcttcgggcttcaacagct
+661094/1
CC@FFFFFHHHGHIIEIEHGIIIIGGIIIIGCHGIIIIIHGHFFFEFEED
@6806582/1
ggcgcttgtggtggtgcacgcgcttgggcagagggaatctgattgtgctg
+6806582/1
;?1:A@DDH>;<CFGFGG@G:CGAG;1D;9@DFC:FHG9CE@;D=DH@CC
@3741819/1
ccactggcaatgtggatagctggacaaggcactggcaacgaccaatcatg
+3741819/1
CCCFFFFFHHHHHJJJJJJJJJJJJJJJJJIJJJJJJJJJJJJJJJJJJJ
@6807091/1
ctggactagtaaaatacatagtttcactacacaagtgatacactgatttc
+6807091/1
CCCFFFFFHHHHHJJJJJJJJJJJJJJJJJJJJJJGHGIJJJJJJHIJJJ
@4235415/1
gcaaagataagatgaagaagaggagcaaatggaaaaaaaaattggtgaaa
+4235415/1
?@;BB?ADBACFHHBFF<AC:AF;FGEC?FHIDFG@HGBHBECGH8@@D=
@4235674/1
gtcttcttgaacttcttcaattgacgcaagaagtaccagaaacgggactt
+4235674/1
@@@DFDFFHAHHGIJIDGIEICCHA<FFEDGCH<CDFGGHI@?DCHDGG<
@662601/1
ccttgttgttaagaggtgttacctgcaacttggccaggttagggccaaca
+662601/1
CCCFFFFFHHHHHJJJHHHIJJJJJJJJJJJJJJJJJJIIIJJJIJJJJJ
@4236149/1
tgtacattgaaaataaaaataaaaaaaata
+4236149/1
@@@ADDDDFD8CFGB@EFCDFH@EGHIFHG
@662781/1
aattggagacatttgtgttatcaaaaaccagtttaaactggtattaaaaa
+662781/1
CCCFFFFFHHHFHJIGGGHIJJJJJIGIIIIIIJIJIJJJJHHIJIIJJJ
@4236588/1
ctcgaataggaagtaatggaattttttgaccaactggaacatagcagcgt
+4236588/1
@@?DDDBB?A<:?FAHGHIIGGHHGHIIC9??DCFGDIG@GIADHGI@FH
@3743444/1
cactgagtgacggcacctccgacactgaggtcacggtactcgcggtacat
+3743444/1
@@CFFFFDHHHHHJJJJJJJJJJJJJJJJJHIJJJJHHJJJJJJHHFFFF
@1167249/1
gttcgtcaacaagacattactagctgagaatatttttttccgtttaatgc
+1167249/1
@@@BDDDDHHDFFHGGBE@EHIIGIG>ECGH>EGC@DFGB<BBD@CHIG@
@3743615/1
ggatggagtgagcacgggctctgtgcctggctcccatgtcacggtagcac
+3743615/1
@@@FDDFD:CF?DFFIIIIIIIIFHGGGHIIIIIGGHGGHGHHGBF@<AE
@6808623/1
gggatctgctgtctgtggagctgatgcttgctgggcctcaactgttggag
+6808623/1
CCCFFFFFHHHHHJJJJJIJJJJJJJJJJIJJIJJJJJJJJJJJJJGIJJ
@663835/1
tctgattgtgctgttgtggaactgcttcacctgtggccggcggcacgcag
+663835/1
CCCFFFFFHHHGHJJJIIIDHIIIJJJJJJJIJJJJJJJJJJJHFFDDDD
@3222332/1
gtcttcttgaacttcttcaattgacgcaagaagtaccagaaacgggactt
+3222332/1
CCCFFFFFHHHHHJIIJJJJJJJJJJJJJIIJJGHJJJJJJIJJJJJJJJ
@2718967/1
gcaccgacgacgacactgtacagttagaaatgttacaacctctatacttt
+2718967/1
@CCFFFFFHHHHHJJJJJIJJJJJJJJJJJJJJJJJJJJJJJJJJJJJJJ
@2719019/1
gccatattcaaatgggaagtggtgataaagataagtataggctcaaaacc
+2719019/1
@@@FFDDEHHHGHIEIJGGG@F:ABFIHHHEHIIJIGIGI9DGIGIJJGC
@7821513/1
ctccgattattattatacttatacatcaaataattgtcaacgatttattt
+7821513/1
CCCFFFFFGHHHHJJJJJJJJJJJJJJIJJJJJJJJJJJJJJIJJJJJJJ
@3222427/1
ctgatcagccggagcagctccggtaagtttgtcgagtagagccttagctg
+3222427/1
CCCFFFFFHHHHHJJJJJJJJJJGIIJIIJJJJJIJHIJJJJJJJJJJJJ
@5264893/1
ctcggatcagccgtttctgagattagcgcgcacagacg
+5264893/1
:?;DD?D@FHH?D112A<F?A9<FH<FH<:0@6AHI@;
@7821687/1
gtggtcttcttgaacttcttcaattgacgcaagaagtaccagaaacggga
+7821687/1
@C@FFFDDHHHHGJJJJJJJJIIHIJJIJJIJJJJJIGGIIEIGIGIIJI
@7821715/1
ctgcaatcctgcctcacatgattcatccacaaattccaacccttgcgttt
+7821715/1
1:?ABADA:CFHHEEHIGHD<?BECFBHEAD?CFHGECHIGEGHEGE?DH
@4237833/1
gtgagaagtgtgataatgtcataaagttgacaataatctataattaatta
+4237833/1
@@BFFFFFFHHHHJJJIIHIJJJJJIFHGJIICHIJJJJIJJIJJJIIJJ
@1703747/1
ccggtactaacgatcaaatcgatcatgggtccataatcattcctggaatc
+1703747/1
?@?DADDDHFFGFIG@BCC?FA;FHFGII?FEIIIGGGIIIIIDGGGEGE
@1704190/1
ctgggcctcttgtatgcgaaggtgttgaggcgcttgtggtggtgcacgcg
+1704190/1
CCCFFFFFHHHHHIJJIJIJIIAFEHIGIIIJJJJJJIJHIIFHIJJJHH
@2196050/1
gggctgcagatgactgtgcatccttgctagtaagtcctgagccatagcaa
+2196050/1
?;;DBD7;F?DFFF@EFAB><ADHEHIEB9CCD@91CFGF93?FEA@?<B
@1704699/1
catacataataaaattagaggaagtaggtgctgggcctcttgtatgcgaa
+1704699/1
@CCFBEFFGHBFHGHIBHFEGIGIIIFIIHIIIFGEHEHIIEGEHIIIGB
@7312645/1
gctttctccttctgcttgggagcacccttgaagtcctctggaaggtcttc
+7312645/1
CCCFFFFFGHHHHJJJJJJJIJJIJJJJIJJIJIIJJJJIIIIJJGIIJI
@1704769/1
ccaggatagagttaatgccgccaagtttgacgtttatcttcaagcacaaa
+1704769/1
CCCFFFFFHHHHHGIJJJJJJJJJJJIJJIJIIJJJJHHJIJJJJIJJII
@4765615/1
cgcagccagatgccaaagttcttgatcttcactgggctcttctctgggat
+4765615/1
C@CFFFDDFFHDFIGGEGIIGIJGIJIII@GHJEHIIIHGIJIJJIJJCG
@5789347/1
ctgcttcacctgtggccggcggcacgcagacgccttgatgacctccactt
+5789347/1
@@CFFFFDHHHFFFDHIIGGIIJJJJFIIHHHEFEDCCEEEDDDDDDDDD
@2197117/1
gggctatgccattcatcctcgcacgttggcagtaatagtacaagtgaaaa
+2197117/1
CCCFFFFFHHHHHJJJJJIJJJJJJHIJJJJJIJJJJJIIJJJJGIJJJJ
@1705335/1
gtgggttcgtgaatcatgccctcaatctgcacca
+1705335/1
???DDDDD12A?DEEEE4<?<E=F@ECEEC@DB:
@4765913/1
gaaatgtagtgcatcctcacccgggagtggtgccgggtggcatcccaggc
+4765913/1
CCCFFFDFHFHHGJJIJJJJJJJJJJJHIJGHIIIJIDFHIIJJJJJHHH
@5789764/1
aggggggaggggggagggtcattcaatgtctccttccgtcttgggtgagg
+5789764/1
@@CFFFDBDDDDDDBDDD<CDDEEEEEDDEEDDDDDDDDDDDDDD8@DDD
@6329684/1
ggcacctccgacactgaggtcacggtactcgcggtacatgttgtgtacac
+6329684/1
@B@DFFFFHHHHGJJJJJJHIIJJJGIJJJIJJIHIIIJJHGIGGHIJ??
@6329858/1
cttgtggctgtgacttgtagtcaaggtggagattttactatctttcaagt
+6329858/1
CCCFFFFFHHHHHJJJJGIJIJJJJJFGHIJEIIJJJJJJJJJJJIJIJH
@7823847/1
gttcatacggcgcgcggtcgcctccttgatgcattgcgtcagaatgccca
+7823847/1
CCCFFFFFHHHHHJJJIHIJJJJJJJJJJJJJJJHHHHFFDDEEEEDDDD
@7313798/1
gtaggtgctgggcctcttgtatgcgaaggtgttgaggcgcttgtggtggt
+7313798/1
CCCFFDFFHHGHHJJJJJJIJJJJJIJJJGHHHIIJJJJJJJJJIJIJJA
@7823891/1
cagcatacataataaaattagaggaagtaggtgctgggcctcttgtatgc
+7823891/1
?<;DDDD;?=DD?<F?<2CIFIEG;A:FHEBH<CDGFC?GBBFG@?FGDG
@664158/1
cttaatacaaggaaactgtttagactggttacattgctcacgtacagcta
+664158/1
@C@BD?DFHFHFFHGGHHIIJIIFHHIICGBFGDDH@GGDHEHBBDF@DB
@128443/1
ccgacgacgacactgtacagttagaaatgttacaacctctatactttgca
+128443/1
@@@DDDDA?DADA?EG@F<DGHBBGHHCE?GGI@@BDDHHEIDECHIIIG
@4766955/1
tctgtttgtctgttcgtctgtgcgcgctaatctcagaaacggctgatccg
+4766955/1
CCCFFFFFHGHHFIJJGIHHIJJJJJIJIIJEGGIJJJBGIJJJJGHGGI
@4766961/1
gtcctttctaaggttctaaactatatctgtaccaaatttcaaccaaatcc
+4766961/1
CCCFFFFFHHHHHIIJJJJJJJJJJJJJJJJJJJJJJJJJJJJJJJJJJJ
@3222851/1
cacgcctgggatgccacccggcaccactcccgggtgaggatgcactacat
+3222851/1
CCCFFFFFHHHHHJJJJJJJJJJJJJJJJJJJJJFHJJJGIJJJJJJHHH
@128859/1
gttcttcaatgggttcacgttaaaaccaacaacgaaatcgtgttttagaa
+128859/1
CBCFFFFFHHHHHIJJJJJJJJJJJJJJJJJJJJJJJJJJIIIJJJJJJJ
@3222889/1
tatactttgcattaaaataatgcccattttcacaggcaagggatcctaac
+3222889/1
@C@DFFFDHFDHGGGEEHJIJGIJJJGIGIIJJJGHIGGB?DBHIIJJIE
@4238148/1
gtcacggtagcactgagtgacggcacctccgacactgaggtcacggtact
+4238148/1
@?@DDDDBFFADHHIICF<@FGGAFHGGHIFIIGIIGI@;88@;@GD?AE
@6809883/1
ctgggcctcttgtatgcgaaggtgttgaggcgcttgtggtggtgcacgcg
+6809883/1
@?@DDDD?DFHFFGEHIHBAF?<9CFFGIG;F6?@GDGCHIIAFA;CEHB
@7824663/1
cctggctcccatgtcacggtagcactgagtgacggcacctccgacactga
+7824663/1
@@@DDDDDHFHFFFBFGFB<AE>DCGEF@?EFBDA@FHEHIGE:@FEGHG
@665052/1
gcctcttgtatgcgaaggtgttgaggcgcttgtggtggtgcacgcgcttg
+665052/1
CCCFFDDFHHHHGJIJJJFHHIJGJJJJJIJJFHGHIGIGIJJJIJGFFC
@7824763/1
tgttcgtctgtgcgcgctaatctcagaaacggctgatccgagttggatgc
+7824763/1
CCCFFFFFHHHHHIJJJJJJJJJJJJJJJJJJJJJJJJJJHIGHIJIHHH
@665121/1
gttggtcttggttgaacggaactccaatcctttactcgaatagtcttttc
+665121/1
@;?DDBDFGHFFFHGIGHIGEHIGGGIEIIIEHHIIIEIGGDHGGIIIGH
@665124/1
gtcgcaagatagtgagacattcactttttagtcataatcttcagatactc
+665124/1
@@<DDDDDDFHHAECGHGGHEHH?@EHFHHHI@FEHG>DGGG@FEHGIII
@665132/1
cggtagcactgagtgacggcacctccgacactgaggtcacggtactcgcg
+665132/1
@@@DDDFFGHHHHIGHIGIIHEG@HJJFGIJJGIJD?FHFGGD@@DHIIF
@3223351/1
cgtcattgcagactgtgtggtagcgggtcggacgagcc
+3223351/1
?@?DDDD?<DFCFIEGECFG<AF><CGGI@ABFFF<>E
@4238516/1
ggctgcagatgactgtgcatccttgctagtaagtcctgagccatagcaaa
+4238516/1
@@?DDDDDDC4CFIIAF@FGGIIIIIIIIIGHIIIIFIIGIDHAFIGIGI
@665341/1
gtggtagcgggtcggacgagccgtgccttttattgcttggtgagacacga
+665341/1
@@@FFFFFHGHFHIGBHBEHGIGHGIJEGIJJJJIHFHEE@DFFFDAED:
@3223435/1
gcaagaagtaccagaaacgggacttagccacaatctggtctggagagaag
+3223435/1
@@;BDDDDACC<FEHCHEIIHBIGIIGGCGIFHIIIIIIIIIFGG;FGBD
@7825041/1
caccgacgacgacactgtacagttagaaatgttacaacctctatactttg
+7825041/1
CCCFFFFFHHHGHJJJJGGFFIGHIIJJJJJJIIJJJJJJJJJJJJJJIJ
@3223554/1
gccagatgccaaagttcttgatcttcactgggctcttctctgggatttcc
+3223554/1
CCCFFFFFHHHHGJHHIJJJIJJJJJIJJJJIJJJJJJJJJJJIIIJJJJ
@665601/1
cacctaatgaggactatttggcgttactgcttaatactactcactgattt
+665601/1
@@@DBDDDF?D;ACEDHIGF9G@E8CC@EBEDDFHGGHIIIGIGGEGIIC
@129770/1
gcgcaggttcaggcatctgcaccaagactggagctcctgctggagatgtg
+129770/1
CCCFFFFBFFBDFHIJGIIIJIGIJIIJJIIIIJJFGIIJJIJ@DHIIHH
@7825496/1
gatttcaccagtggtcttcttgaacttcttcaattgacgcaagaagtacc
+7825496/1
CCCFFFFFHHHHHJIJIIJJJJIJJJJHJJJIJJJJIJJJJIJJJJDGII
@3746403/1
tggtagcgggtcggacgagccgtgccttttattgcttggtgagacacgag
+3746403/1
@@@DDFFFHGHHHGIJJIIJJIJFIJJJIJEIIGGEHEH?BCEFFEDCDD
@6810897/1
cgggcttcaacagcttgttagcttgccattgtcctttcctaggagtgact
+6810897/1
CCCFFFFFHHHHHJJJJJJJJJJJJJJJJJJJJJJJJJJJJJJJJHHJJJ
@2720451/1
cttgtattcaaaagaaaacctagaatcactggttcaaattcaaataaaat
+2720451/1
@@@DDDDDFDFGGIIIBDEGIEHIIGC<EHHBFHGHIGHICHGHIIFCH@
@6810966/1
ctcgcacgttggcagtaatagtacaagtgaaaagtcacttgccgatggta
+6810966/1
CCCFFFFFHHHHHJJJJJJJJGIJJJJGIIJJJJHJJJJJJJJJIJJJFH
@5266663/1
ctcgaatagtcttttctaacttgaacagtgcgatgttttacaagggcagg
+5266663/1
CCCFFFFFHHHHHJJJJJJJJJJJJJJJHHJJIJJHIJJJJJJJJJJJJJ
@5266664/1
ctgacgcttagcaagtttcttagacttgccagttcccacttcacgacgct
+5266664/1
CCCFFFDFGHHHHIHAEGHIIIDHGIIIIIIIIIIIIIIIIIEGHIIIII
@6811117/1
ggggatctgctgtctgtggagctgatgcttgctgggcctcaactgttgga
+6811117/1
CCCFFFFFHGGHHJIIHIGHIIJJJIJGIJJIJIIGGGIIIIIHIDHGI@
@4767021/1
ctcggttttgcgagtacttcatattagaaatcacttctttgattttcttc
+4767021/1
@@@FFBDDHHGFHJHGHIIJGIJJJIIIIEFFCGHIJJJIJIJJJIIIJF
@7314172/1
caggttgaactcacaccattcaatttaaaagaaactgggtgcgtgcagga
+7314172/1
CCCFFEDFHHHADGGHGIIIGGIHHGIIIIIIGIIIIFIHI7DGGGAGIG
@4239748/1
catcaatttatcttcaaatgacgacaccacagttccagtctcaggcacat
+4239748/1
CCCFFFFFHHHHHJJIJJJJIJJJJJJJJJJJJJJJIJIJJJJJJJJJJJ
@1705686/1
gcaagaagtaccagaaacgggacttagccacaatctggtctggagagaag
+1705686/1
C@CFFFFEFF?DFGIGIHBBFBHIGIIIEHIIIIGHDEIIFGIIGIIDEB
@7314416/1
cagctcttgcagccatccaacgggattgcccatcaatttatcttcaaatg
+7314416/1
@C<BFFFABDFDDBGIIIEHFGEGAHHHIEGIIEHHIIIGGHGGG>GHBB
@4767307/1
gttgttaagaggtgttacctgcaacttggccaggttagggccaacagatt
+4767307/1
@@@DFFFFHDHHHICFHHIIEGGHFGHHGGGIIIFHIIIIIIIIIIIBGI
@7314760/1
ctgtatactcgtccacttccatcttctataaatctgttaagtcttttaaa
+7314760/1
@CCDFFFFHGHHGJJJIJGIGIJJJJJJJJIJJGIJIJJIJJIHJIJIIH
@5267518/1
gcttggtacaaagcaaaggtcgggcagttcgtcaacaagacattactagc
+5267518/1
@C@FFFDDFHHHHIJGDIIHHEIIHFGIGBGFHIJIIIHEGHGIIIIIJJ
@7314967/1
ctttggtttacgttccagttctcgattatcgaatttttcgccatgagtaa
+7314967/1
CCCFFFDFHHHHHIJJJJJJJJJJHJJJJJJJJJJJIJJJJJJJJIJIHH
@4768055/1
acgcgcttgggcagagggaatctgattgtgctgttg
+4768055/1
??@DDDADFBHD?CBHDH??BGGAFGCC9DFG@?:?
@1706547/1
ccctaatagagacgatttcaccagtggtcttcttgaacttcttcaattga
+1706547/1
CCCFFFFFHGHHHJJJJJJJIJJJJJJHHJJJJJJJIJJJJJJJIJJJII
@2198883/1
cactgagtgacggcacctccgacactgaggtcacggtactcgcggtacat
+2198883/1
@@@?DDBD<B>CDGGB7;E?F<FHBGH@GIHBFH::7B;FC;FG=/9?B;
@2198891/1
cgttcatgcggcaaacgcctattaacattatcatcgttctcagcatggta
+2198891/1
CCCFFFFFGHHHHJJJJJJJJJJJJJJJJIJJJJJIIJJJJJJJIJJJJJ
@1706632/1
atgcgaaggtgttgaggcgcttgtggtggtgcacgcgcttgggcagaggg
+1706632/1
CCCFFDFFHDFHHIIJJJJJJJJJIIIJJHHHJJJJJJJHHGFFFFDDDD
@5791721/1
cggaatacaaatatcttcttcggcaatctgccttggttgcggtctttgta
+5791721/1
CCCFFFFFHHHHHJJJJJJJJJJJJJJJJJJJJJJJIJJJJJFHJJJJJJ
@4241018/1
ctcgtactaaggcctaagaacagtacctacttggcgataaatattgcaca
+4241018/1
CC@FFFFFHHHBHFGIGHIJJIJEHIJEEIIIJJJJIFHIIGIBBGEIHI
@5791929/1
gcttgtatttgttatgtaaccactccatactttgtttcatttaaatttac
+5791929/1
CCCFFDFFHHHHHJJJIJJJJJJJJJJJJJJJJJIJJJIJJJJIJJJJJJ
@1169789/1
atcgttctcagcaggtaagaaggtggcggccagaatctagacatgcacag
+1169789/1
@C@FFFFFHHHGGIJBFHIDHGGFHIJIFIJJIJJJJIJJJJJJJIIJJG
@5268394/1
cgacgcttcagcagagtgcacacaatggtgaactggcgttcatgcggcaa
+5268394/1
CCCFFFFFHHGHHJIJHHJJJJJJJJJJGIIJJJJJJJIJJJJJJJJJJJ
@1707183/1
agcatacataataaaattagaggaagtaggtgctgggcctcttgtatgcg
+1707183/1
;?@FDDEFHHFHDEEHHICGIICHHHGGHI@EHIJCHGHJJGGHDEIJJJ
@4768652/1
agtttgtcgagtagagccttagctgcggaatgcttagcttccttctt
+4768652/1
8?:DDDDDHHHCCCFHEEEHCHEHH@FGGEGGIGGHGGGDGIIIIEE
@6811279/1
cctaacttcgcaaccactaattccagtgataaattcactctagcacgtag
+6811279/1
CCCFFFFFHHHHHJJIJJJJJJJJJJHIHJJJJJJIJJJJJJJJJJJJJJ
@666594/1
gttggtcttggttgaacggaactccaatcctttactcgaatagtcttttc
+666594/1
CCCFFDEFHHHFHJJIJJJHIJJJJJJJJJJJJJJJJJJJJJJJJIJJJG
@1707426/1
gccgtttgtaacagcgctctttgcttgaacacgtagccaatcttattctc
+1707426/1
CCCFFFBDHHHHHJJJJJIJJJJJIJJJJJJJJIJJIJIGIJJJJIJJJI
@4241569/1
cacttcacgacgcttcagcagagtgcacacaatggtgaactggcgttcat
+4241569/1
CCCFFFFFHGFHHIIJIJJGHJHEGIGJJIIJIIFHIJIJJJIIIAHGIE
@666711/1
gtaagagttcaatggggaagtaaatgcatctgtccttatttccgacccac
+666711/1
BC@FFEFDDHDFHIIJIIJIIIIIJIDIIHIJFHHIIIJJJJIJJIHIIJ
@666745/1
gtcttggttgaacggaactccaatcctttactcgaatagtcttttctaac
+666745/1
@BCFFFFFHGHHHJJJJJJIJJJJJJJJJJJJJJJJIJJGJIIJJGIJII
@6811536/1
ggcgtcgattgcggtatcggcgtcgcttgcggtaccggcgtcggttgcgg
+6811536/1
CC@FFFFFHGHFHJCEHGGGJIJJJJHJIJJJHHHFFFDDBDDDDDDBDB
@7825807/1
gggagtactgagcagtatctattcagtaaacttatagctgacactga
+7825807/1
CCCFFDEFHHHHGJIHIJJIJJJJJJHIJJJJJJJJJJJJJJIJIII
@4241974/1
ctagagtataaaaaactgataaatt
+4241974/1
@@@DA?DDFAAA<G1CEFC<@BE<C
@5792996/1
cagcatacataataaaattagaggaagtaggtgctgggcctcttgtatgc
+5792996/1
CCCFFFFFHHHHHJJIJJJJJJJJJJJGHIJHHIJIHHHHIJGJIHIIJJ
@2200266/1
gtggatgtagctgccattatgtagactgttgtgttgaccaataatgggtt
+2200266/1
CCCFFFFDFGHHHJJJJJJJJHHIJIJJJEGHGHGIJJJJJJJJJJJJIJ
@2200281/1
ccactatctacacttaaagcttataaaaactcactagtcatcatcagaat
+2200281/1
CCCFFFFFHHHGHJJJJJJJJJJJJJJJJJIJJJIIJHHHJIJIJIJGGI
@5268830/1
atacataataaaattagaggaagtaggtgctgggcctcttgtatgcgaag
+5268830/1
<?=DDBBDHHHFFFHIEGG@FHEAEFHCFHEEFGCGHGEHEFEHIIIGHI
@4242219/1
gttcaaattcaaataaaatcactctgcaatcctgcctcacatgattcatc
+4242219/1
C@CFFFDFGAF?>FGEGHICHIIEHGHACFGGHGIIGIIIIIIEIIHGHI
@2721107/1
ctcagaaattagcggatggatcaagagcctgacaccgaaggcagctctcc
+2721107/1
@@@FFFFFHGHGHJJIGAGGIGGEHIIGIJJJHHIHGGIIIIIJJJJIIJ
@6331465/1
ggttggaatgattctggtgggttgtcctgcagagcttgccacatcttgta
+6331465/1
BC@FFFFFHHGGHJJJIHIJJGHJIJJJJJJJJJJJJJJJJJJJJJJIJI
@7826275/1
gtgacttgtagtcaaggtggagattttactatctttcaagtcggcataac
+7826275/1
CBCFFFFFHHHHHJJJJFGIJJIJJJJJJJJJJJJJIJJJIJJJJIJJJJ
@2200691/1
ggcataatgccatattcaaatgggaagtggtgataaagataagtataggc
+2200691/1
CCCFFFFFHHHHHJJJJJIJIJJJHIIFHIFHIIJJJJJJJJJIIJJIJI
@3747651/1
gtggtagcgcgcgcggaacgccaccaggtgcgcgtagtacgcgggcgccg
+3747651/1
CCCFFFFFHHHHHJJJJJJJJJJJJJJJHHGFFDBDDDFEDDDDDDDDDD
@5269291/1
actacatcgagatggtaagcctttcattattagacatcgacaaaacatca
+5269291/1
@@@FDFFFHFHHHJGACFHHHIJJHGJJJJJJIGGCHIJIEHIIGGGIGJ
@6331795/1
atacattacgttaaatgccacgacgctcggacatttcaattttatttagt
+6331795/1
CBCFFFFFHHHHHJJJJJJJJJJJJJIJJJJJJJJJJJJJJJJJJJJJJH
@2721695/1
cggtagcactgagtgacggcacctccgacactgaggtcacggtactcgcg
+2721695/1
????BD;;D?CF>AB@FBFGH@GEBG@:DHA99F@F98=FBAHA;EH=AH
@6331871/1
gttatattggacattaggaccgtcattgaacaatctcgtatgatgccgtt
+6331871/1
@@@DFDDFBDFDFFHGGEEGGHIIDCH@GIGEBHIHGHFBGHGIIGGG@F
@5269583/1
caaatggaaaaaaaaattggggaaaagaatcacaagtaagatactgcaaa
+5269583/1
@?<DDABDFFFFDEAFF?930:?F?FF;BFFFIAFE=@CEEFADEEFFFF
@3748182/1
gttctcagcatggtaagaaggtggcggccagaatctagacatgcacagct
+3748182/1
C@CFFFFFHHHHHHIJJJJJJHJJJJJJJJJJJJJJJJJJJJJJJJJJJJ
@7827086/1
gatgaggttcaccaagctagtggcgttgatgtcgcaagatagtgagacat
+7827086/1
@@@FDDDAFFDFHIIGIGDDACEGGF?CFBFGDHIIIIIGGGFHFGFFCB
@4243161/1
gttattattacagcatacataataaaattagag
+4243161/1
CCCFFFFFHHHGHJJJJJJJJJJJJJJIJ@GI>
@6332358/1
gtcctgcagagcttgccacatcttgtaagcagcctgacgcttagcaagtt
+6332358/1
CCCFFFFFHHHHHJJJJJJJJJJJJHJJJJJJJJJJJJIJJJJJJJJJIJ
@2201537/1
aactgcgacaccttgtggctgtgac
+2201537/1
@@CFDFDDHHHHFEFAAE8CG8CE>
@7827287/1
tggatggagtgagcacgggctctgtgcctggctcccatgtcacggtagca
+7827287/1
@CCDFFFDHCDFHIGGHGGGHHEHDHDIJEGHIIIIIJIGHIGGEHGGII
@5270007/1
gtccgtttttaaactattttttcaatgccctaagtgagtatacatctatt
+5270007/1
CBCFFFFFHHHHHJJJJJJJJJJJJJIIJJJJJJIIJJHIJJJJJJJJJJ
@7827314/1
ttttaaactcatattttcatggtaccaagttatgaatttttcaaatcgcg
+7827314/1
@@?DDEDEFFFDBHIGIIIEGBAIHIIIIHIIIHGEHHFHHGIGIICHIG
@3225340/1
cgggtcacattacatactctgtatttcctcttcatggtgccacagtgagt
+3225340/1
BBCFDFFFHHHHHJJHJJJJJIFJIJJJJJJJJJJJJIJJJJJJJHIJJB
@7316160/1
ggatggagtgagcacgggctctgtgcctggctcccatgtcacggtagcac
+7316160/1
CCCFFFFFDFHHHJJJJJJJJJJIJJJIIJIJJJJJIJIJJJJJCGIJJJ
@5270262/1
gcttggtacaaagcaaaggtcgggcagttcgtcaacaagacattactagc
+5270262/1
@@@FFDBDDAF?BFGGIIHCEF>GHIICDDGHDHIIHHGBHH>B<FHIIG
@2201857/1
gccggctttggtggttctttggctgcctctggtggagg
+2201857/1
C@CFFFFFHHHFHIHGIJFHG@E?EG8DBCFEHICGFC
@4769006/1
gccagttataaagcatagcccgaagtgctattggcacacaggcataatgc
+4769006/1
CCCFFFFFHHHHFIIIJJIJJIJIIEGIJJJJJIJJIJJJJJJIIJJJII
@3225602/1
cggacatttcaattttatttagttggtcttggttgaacggaactccaatc
+3225602/1
CCCFFFFFHHHHHJJJJJJJJJIIJJHIJJJJJJJJJJJIJJJIJGHIJJ
@1708071/1
ctttcaagtcggcataacgggccgcgactccgccctcttcctcgggttgg
+1708071/1
@@CFFFFFHHHHHJJJJJJJJJJJIJJJJJJJJHHFFFFEEEEDDDBDDD
@130513/1
gtgctgttgtggaactgcttcacctgtggccggcggcacgcagacgcctt
+130513/1
CCCFFFDFHHHHHJJJJJJJJIJJIIJJJJJJJJJJJHHFFDDDDDDDDD
@130603/1
ctcatcgggaggtgtggcagcctccttgaccattttagatatttgttgtt
+130603/1
@@@DDDDDHDFF<ACEGHHIIIAHGAHCDHGBBFGGHIGIGDHIIFHHHG
@4769566/1
ctatactttgcattaaaataatgcccattttcacaggcaagggatcctaa
+4769566/1
<@@FFFFED?FDHIJIIJIIIJICGIGIHHHIGHIHHDHCHIIIJJIJHE
@1708462/1
ggtctttgtacaccttcaggtgatcgaacatcatgtcttcaaactccact
+1708462/1
BCBFFFFFHHHHHJJJJIJJIHJJJJFHJJJJJJJJJJJIIJJJJJJJJJ
@2202617/1
gcttcacctgtggccggcggcacgcagacgccttgatgacctccactttg
+2202617/1
CCCFFFFFHHHHGJJJJJJJIJJJJJJJHHHFFDEEEEEEDDDDDDDDDD
@7317050/1
gtcgattgcggtatcggcgtcgcttgcggtaccggcgtcggttgcggaat
+7317050/1
CCCFFFFFHHHHHJJJJJJJJJJJJJJJIIJJJJIHFDDDD@DDDDDDDD
@131036/1
ctggtttaacaaaatgaaaaaatatgactggctatgccatgattataata
+131036/1
B@CFDDFFHHGHHJIIGHJIJIJIIJJJJJJJJJIHHIIJIGIIJJJJJJ
@1708829/1
cttgtatttgttatgtaaccactccatactttgtttcatttaaatttacg
+1708829/1
CCCFDFFFHHHHHJJJJJHIJJJJJJJJJJJJJJJJJJJJJJJJJJJJJJ
@4244884/1
ccgacgacgacactgtacagttagaaatgttacaacctctatactttgca
+4244884/1
@@@FFDFFH>HFDHGDGHIJIGIIGGJIIFEGIIIIIIIIJJJJIJJJIG
@1709203/1
cgggtgaggatgcactacatttccgtccatcattttgtcaacgaactctt
+1709203/1
BCCFDFFFHGHHHJJJJJJJJJJJJJJJIJJIJJJJJJJIIJJJJJJJJJ
@4245229/1
aagaggtgttacctgcaacttggccaggttagggccaacagattgtttga
+4245229/1
CCCFFFDDHHHHHJJJJJJJJJJJJIJJGHIJJJJJJJJJJFHJJHIJJH
@4245392/1
ggtgctgggcctcttgtatgcgaaggtgttgaggcgcttgtggtggtgca
+4245392/1
@@@FFFDDDBHHAHBFHGIIGICGEFFH?DHEEDDHEHIIBBC@FB@@AD
@1172074/1
cctcttgtatgcgaaggtgttgaggcgcttgtggtggtgcacgcgcttgg
+1172074/1
CCCFFFFFHHHHHJHHJEFHHJIJJGJJJJJIJJIIHFHIJJJIJHFFFD
@7318124/1
tgtggaactgcttcacctgtggccggcggcacgcagacgccttgatgacc
+7318124/1
@@@DFFFFGGHHFJIIGGHEHIHIIIIFDGDIBHFHFFCDDDDDDCDEDD
@131836/1
gtttctgagattagcgcgcacagacgaacagacaaacagacaaacagaca
+131836/1
CBCFFFFFHHGHHJJJJJJJJJJJJJJJJJJJJJJIJJJJJIJIJHHHHG
@1709898/1
gtgggttgtcctgcagagcttgccacatcttgtaagcagcctgacgctta
+1709898/1
@@@DDDDDHFBHH@GII@FHIIIIBFHGHIIIIGGICCGAGFGGHIIIII
@1172297/1
gtctgtttgtctgtttgtctgtttgtctgtttgtctgtttgtctgttcgt
+1172297/1
C@@FFEFFHFFHGGHGIFHIIHHGGIIJJHIIJHHGIJIJIJJJHIJJIJ
@4245696/1
gtcgagtagagccttagctgcggaatgcttagcttccttcttagagcgtc
+4245696/1
CCCFFDDDAHHFHEIIECAFFEEFHIGIGGGBHEH@@FHGICHFBDDHFH
@7318311/1
acaagaacatgtaaaaccaagactcactaaacataaaaataatacattac
+7318311/1
CCCFFFFFHHHHHJJJJJJJJJJIJJJJJJJJJJJJJJJJJJJJJJJJJI
@132092/1
tcctgcctcacatgattcatccacaaattccaacccttgcgtttcaaaac
+132092/1
@CCFFFFFHGHHHJIIGIJIHJIJJJEIIJEIIIIGIJJJJHIIJGIIII
@4771368/1
caaatggaaaaaaaaattggtgaaaagaatcacaagtaagatactgcaaa
+4771368/1
CCCFFFFFHHHHHJJGHHIIFHIJJIIJJJJJJJIJFCGIJJJJJIJJJJ
@7318591/1
gtcctgcagagcttgccacatcttgtaagcagcctgacgcttagcaagtt
+7318591/1
CCCFFFFFHHHHHJJJJJJJJJJJJJJJJJJJJJJJJJJJJJJJJJJJIJ
@2204141/1
atcattcctggaatccgtgtcgacggcgatgagagcccacgatgtaagtg
+2204141/1
CCCFFFFFHHGHHJJIJGHJIJIJIJIJGGHIIIIGJIJIJFHHFFFFAD
@1710610/1
cttgtatgcgaaggtgttgaggcgcttgtgg
+1710610/1
?;??AAD?:@=<AAEA2CE<BD1:CD<DD3?
@1710653/1
acgccaatggcatgaatagatgtcatgcgcaagcgtgccctgtgcgccac
+1710653/1
CC@FFFFFHHHHHJIIIIIIJJJJJJJJIJGIJJJJJJJJJJIJIJJJJJ
@6813605/1
attatttgtctgtagtggtcctgctgtttcgtatattctaaattggtttc
+6813605/1
@@@FFFFFFHFFHGICGHIIIJJJJJBFGIIFGGIJIJJGIJIIJJIJII
@1173053/1
ccctaagtgagtatacatctattaaattcaaacgcagagctcattatgtt
+1173053/1
CCCFFFFDHHHHBFIIIJJJJJJJIIIIIJIIIJIJJAEEHIIJJIIJJJ
@4246449/1
ctggaatccgtgtcgacggcgatgagagcccacgatgtaagtgcttcggg
+4246449/1
CCCFFFFFHHHHHIJJJJJJJIJJJJJJJIJJJJJJJJHHHHHHHFFFFD
@132843/1
ctcttgtatgcgaaggtgttgaggcgcttgtggtggtgcacgcgcttggg
+132843/1
@BBDFFFFGGHHHGGGFGHGHIIJGIFIJIFEEBDH@BGIJGIIHFFFDD
@2204890/1
gtaagaaggtggcggccagaatctagacatgcacagctcttgcagccatc
+2204890/1
@@@D;DDBDCFDHI<GHIGHIIIIFHGIIIHIGG@?D@@GEBDFEE26@D
@6332836/1
gcttgtatttgttatgtaaccactccatactttgtttcatttaaatttac
+6332836/1
CCCFFFFFHHHHHJJJJJJJJJJJJJJJJJJJJJHIJJIJJIJJJJJJJJ
@2722748/1
gccggctttggtggttctttggctgcctctggtggaggtttctcctgtga
+2722748/1
CCCFFFFFHHHCFHEFHIGIJJJJIJIJGIJJFHIGHI?FIIJIIIJHHB
@3749007/1
gcctgttttggtagcggcggcgcggtccgtgaggagcatgctcgccatca
+3749007/1
@@@FFDFFHHHHHIIJJJJI@E6<A<A@658<?BC<<BA88ACB8BD?C9
@7827772/1
cctcttcatggtgccacagtgagtgatttcaattttgagacctttgattt
+7827772/1
CCCFFFFFHHHHHJJJJJJIIIJHHHJGJJJJJJJJJJJHIJJJJJHIJJ
@3225944/1
cacagttcctcgacgagcaagtagttcttgaagcacagacacaggtgtct
+3225944/1
CCCFFFFFHGHHHJJDIGIJJHIJHIJJJJJJJJIIIGJJJJJHICGHCH
@669639/1
ccgccctcttcctcgggttggaatgattctggtgggttgtcctgcagagc
+669639/1
@@<DFAD;DBHBHBHIGC;DGE@AEDC@FGHI?DEH??D@F=<=BFHIII
@4247516/1
gttgtggaactgcttcacctgtggccggcggcacgcagacgccttgatga
+4247516/1
@B@FDDFFGHDHFHIGJJIGHGHGIJIJI>GIIBEBEDABDBBDDDDDCE
@2723412/1
ctttggtcgtccttttgaggatctcaatccgatcgttgtattcagctggt
+2723412/1
CCCFFFDFHHHHHJJJJJJJJJJJJJJJJIJJJJJJJJJJJJJJJJJJJC
@6333828/1
caacgatttatttcgattgttccatcactatcaaaacttctcaggattga
+6333828/1
CCCFFFFFHFHHHJJJJJIJJIJJJJJJJIJJJJJJJJJJJJIJJJJJII
@670374/1
gcacttggttcgtcttttgaagattctgatattgatagttttttcattcc
+670374/1
CCCFFFFFFHHHHJJJJJJJJJHJIJJJIJJIJJJJJJGIIJIJJIJJJJ
@4248006/1
gtgctgttgtggaactgcttcacctgtggccggcggcacgcagacgcctt
+4248006/1
@@@DA?A?<=CF8DBHGI:EHGECBBAFGDGHIIBHGHEE>>C@BBBB?B
@4248036/1
agggcacgcttgcgcatgacatctatacatgccattggcgttcaaaaggt
+4248036/1
@@CADDFFDFDHFD:GHIBHFGGGCGGICHDGDBGHGGDIFIICGGGGI=
@4248156/1
gacgacaccacagttccagtctcaggcacattgccattagtagactgatc
+4248156/1
@<@FBDFDHHADDHIAEHIIGB?A@F@FDFCHGGGGBGII?BAGHIIIIB
@7829088/1
ggcacacggacttacgaagtaaattcaattgttgatatagaggataccga
+7829088/1
@@@FFFFFHHHHHJJJJIJFHIJJJJJJJJJJJJGJJIIJIJJJJJGJJI
@2724064/1
caaagataagatgaagaagaggagcaaatggaaaaaaaaattggtgaaaa
+2724064/1
CCCFFFFFGHHHHJJJJJJJIIEHIIJIJJJJGGIJIIJIHHEGCHIJJJ
@7829254/1
caaacatgccagttataaagcatagcccgaagtgctattggcacacaggc
+7829254/1
CCCFFFDFHHGGFFEHGGGGGGIHHGIJJJIIDFGGGGIIGHHGIJJIAG
@2206595/1
tcaccattcaatttaaaagaaactgggtgcgtgcaggatcctcgtcattg
+2206595/1
CCCFFFFFHHGHHJIJIJJJJIIJJJIGHIIHJJJJJJJJJJJJIJJJIG
@133401/1
ccacaatctggtctggggaaaagatcctcatcttgtatagaggaggcttg
+133401/1
CCCFFFFFGHHFHGIIIJIJIGIJJJDEFHEIJJIJIIJIIJJIIFIIJB
@4772422/1
ctgcaacttggccaggttagggccaacagattgtttgagatgtttgtgaa
+4772422/1
@@@DF>DFHBDDFAEBHGHICFCHADE?FDHEEFGIHIIBDGDAGHDHEH
@2206943/1
ggcgcacagggcacgcttgcgcatgacatctatacatgccattggcgttc
+2206943/1
=?@BDDFFGFFHHGIJJJ1@GGGEGG@@GFHIIIJI>FEAHGICHIIFHI
@4772435/1
cccaactgtcctccggtactaacgatcaaatcgatcatgggtccataatc
+4772435/1
CCCFFFFFHHHHHJJJJJJJJJJJJJJGGHHFHIJJJJJJJIIJJJIJJI
@1711911/1
caagtagttcttgaagcacagacacaggtgtcttcaacggaagagattcc
+1711911/1
B@CFDFFDHHHHHJJJJIIJIJJJJJJJFHHIJJJJJJIJJJJIIIJJIJ
@4772534/1
cttgggcagagggaatctgattgtgctgttgtggaactgc
+4772534/1
;:=?D3DBDFBFF6;CBFA4CFEHHCEE?FDGCF>FEFF@
@7319593/1
cggtgtggtagcgggtcggacgagccgtgccttttattgcttggtgagac
+7319593/1
@CCDFFFFDFHHHGGHHIJJJJGIIIJHIJHGHHHHHFFFFFFCCCDEDD
@4249202/1
aactgcttcacctgtggccggcggcacgcagacgccttgatgacctccac
+4249202/1
@@@DDDDDHF?FFGDHDEGHIG8@FB/AABAEH>DCC>@CCCDCCCCB9A
@133890/1
ctcattttaatatgacgagtttaaataattaggtatatacttagtgcaca
+133890/1
CCCFFFFFHHHHHIIJJGIEGHIHJGGIIJJJJCGIJJJJIJEHIIGGIH
@4249737/1
cagccagatgccaaagttcttgatcttcactgggctcttctctgggattt
+4249737/1
CCCFFFFFHHHHGJJJJIIJJJIJJJJJJJJJGHGIJJJJJJJJJJIJJJ
@133958/1
gttctcatgtaatttttaatgttctccaaatcgacgactcctgtggcttt
+133958/1
@@@FFFDFHHHFHGJJJJJJJHIJIJGIJJJIIJJJIIIIGIJGGIGJJI
@7320200/1
gtctcgacccgcggcggcggcatcactatacctcccgg
+7320200/1
@@@DBDFFGAFHHIBGGID@3;?CAACC>>A8@A?26:
@134105/1
agagccttagctgcggaatgcttagcttccttcttagagcgtcccgtacc
+134105/1
CCCFFFFFHHHHHJJJJJJJJJJJJJJJJJJJJJJJJJJJJHJJJJIJJJ
@4773367/1
gcacagttcctcgacgagcaagtagttcttgaagcacagacacaggtgtc
+4773367/1
@@@FFEFFHHHHHJIJIJJIJIHIIFIIIJJGIIIIIJJIJJIIHJGGFH
@4773512/1
ccactccatactttgtttcatttaaatttacgggctatgccatttatcct
+4773512/1
@@@FAEFFFHHFDG@AEHHJJJJJJJJGHHIHGGGIIHIJIJGIIIIIIH
@134343/1
gccggccttgattttataatttagagacacgtgtacatttcgagagaaca
+134343/1
CCCFFFFFHHHHHJJJJJJJJJJIJJIJJJJHIIIJJJJJJJJJJIJJJJ
@7320578/1
gtgaatttgtggcctggcgttgagggcaagttcatgcgtttttgctctgg
+7320578/1
@@@DB?BDHHD=FHG;;?FFEEFGCEAE;FD<FEGGIIGBF@CA@FHGID
@2208022/1
ctgggcctcttgtatgcgaaggtgttgaggcgcttgtggtggtgcacgcg
+2208022/1
CC@FFDFFHHHHHJJIIJJHIJFFCGFFGHIIIJJIIJGEBHBHHIJJFH
@2208346/1
ctctatcaagtgctcgttttgttagacttcagtgtagctttgtattatgt
+2208346/1
@@CFFFFFFHHHHJIGEGBGHIJIIDGHJIIIIGIIGIJIIJIGIIJJEH
@2208440/1
cctggctcccatgtcacggtagcactgagtgacggcacctccgacactga
+2208440/1
?@@DDEFAHHHHHBGAGIECGHIIGJGGGHIHIF@FFFED???@;@ECDD
@2208508/1
cctttatacatttcggcatggcgatcatgtcgatggcttggtttattccc
+2208508/1
CCCFFFFFHHHHHJJJJJJJIJJJJJIJIJJJHIJJJJJJIDGIHIIIJJ
@4250796/1
cctgggtaaggtatttcaggatcgtcacgacccacatcttcgtcgcgcca
+4250796/1
@CCFFFBDHHHCFGIJJJJIFHIJJIJJJJJJJJJJJJJJJJICHIJJJB
@1713874/1
aagcgattggcattacgattgtgacaagttttcgtgagccgtgattatct
+1713874/1
@<@DBBDDDFDHHIIGIIIICAEEHICHFGDHGGIIIIEBFFHEHICGIH
@1175881/1
ggaatgattctggtgggttgtcctgcagagcttgccacatcttgtaagca
+1175881/1
CCCFFFFFHHHHHGHIJHHJIJJJJJJJJJJJJJJJJJJJJJJJJJJJJJ
@1175943/1
gttattattacagcatacataataaaattagaggaagtaggtgctgggcc
+1175943/1
@@@DFFFFGHHHHIJDGIJGJGHIIJJEHGIIJJJJJ?EHE:CFDBADFG
@670743/1
gcaaatggaaaaaaaaattggtgaaaagaatcacaagtaagatactgcaa
+670743/1
CCCFFFFFHHHHHJIIGHIGIDGIJJJJJJJJJJJJJIGIJIIIJJJJII
@4251352/1
ctctttctttggagtttgtatacttaattcgatgttatacatatagcatt
+4251352/1
CCCFFFFFHHHHHJHIIJIJJJJJJJJJJJJJJJJJJJJJJJJJJJJJJJ
@670856/1
cgacgacactgtacagttagaaatgttacaacctctatactttgcattaa
+670856/1
CCCFFFFFHHHHHIIJJJJJIJGIIHIIJIJJJJJJJJJJJJJJJJJJII
@1714358/1
attcattttaggttcaagttaaccgcaatgttggagcttggtacaaagca
+1714358/1
@@CFFFFFHHFFDGGIIIJHIIJGIJI>FGBFEGCGEDGHIFGHIJJCHH
@670909/1
cttaattcgatgttatacatatagcatttcgg
+670909/1
??@DDDDDD4CC<<EE<ACEIFCIB:CHH?;F
@1714366/1
gtgctgggcctcttgtatgcgaaggtgttgaggcgcttgtggtggtgcac
+1714366/1
@@@FFDDDBHHHHJJGIIIJIIGGH:ECFHIIJEIIIJJGGIDDGBDHIG
@6816097/1
cctaacttcgcaaccactaattccagtgataaattcactctagcacgtag
+6816097/1
@@@FFDDFFHHFFGHJIGIGIGJIGIJGGIGEHIIIIICFGGCHGHEFDG
@7829400/1
gtcacgtccacgcccaggaatatcaccggctcattgaacaccttaggacg
+7829400/1
CCCFFFFFHHHHHJJJJJJJJJJJJJJJJJJJJJJJJJJJJJJJJJEIJJ
@2724503/1
gcgatgttttacaagggcaggttgaactcacaccattcaatttaaaagaa
+2724503/1
@@@FFFFFHFHHHJJGDGIGIHHGIHEHIIJIIIGIEIEGGIIGGGGHJH
@671458/1
gtggattttaatgttattattacagcatacataataaaattagaggaagt
+671458/1
@BBFFFFFHHHHHHIJJJJJJJJJJJJJJJJJJJJJJJJJJJJJJJJJJF
@2724618/1
ctttcatcaaacctttgtctgtaagacttttctcgttccctgtgact
+2724618/1
CCCFFFFFHHHHHJIJJJJJJJJJJJJJJJJJJJJJJJJJJJJJIJJ
@671686/1
ctctcctccgattattattatacttatacatcaaataattgtcaacgatt
+671686/1
@CCFFFFFHHHHHJJJJJJJJJJIJIJJHJJIIIIJJJJJJIJJJJJIJJ
@7829805/1
tgtggaactgcttcacctgtggccggcggcacgcagacgccttgatgacc
+7829805/1
@C@FDFBDFFFDHIGEIIDIGEIGDEEFHGGGBHHEFDDB9?@D>C;@@:
@3227862/1
cccagttattacataattgtacacagtgaacaaaattgcaatatagttat
+3227862/1
CCCFFFFFHHHHHJJJJJJJJJJJJJJJJJJJJJJJJJJJJJJJJJJJJJ
@3227922/1
gtagcactgagtgacggcacctccgacactgaggtcacggtactcgcggt
+3227922/1
C@@FFFFFDBFCFIIIGGEHEHEEFFHGHGG?@D9BFHGAHIIGGAHHD9
@2209940/1
tgggtattcagttcttaagatacatcaataaaacacgtgaaagtaatgat
+2209940/1
BCCFDFFFHHHHHJJJJJJJJJJJJJJJJIJJJJJJJHIJJJJFHJJJII
@2724961/1
tcgggcagttcgtcaacaagacattactagctgagaatattttttttccg
+2724961/1
@CCFFFFFFHHHBGHGJIGIGHIIIIGEGDHIIGGGEHIJJJJJJJJGGE
@7830033/1
ctatgggacaaagtagctgtatttctttggattttaatttagaaaattaa
+7830033/1
CCCFFFFFHHHHHGIJJJJIJJJJJJJJJJJJJJJJJJJJJJJJJJJJJJ
@6335388/1
gtgcgcgctaatctcagaaacggctgatccgagttggatgcggttttcac
+6335388/1
@?@DDFDDHAFHFGIJIGGBGGIDHGCGD@GDHFHEHHBHCHIAAEEHFF
@5795802/1
cgtagttctcagcttccctgcaaagttaaccatcttgtattcaaaagaaa
+5795802/1
CCBFFFFFHHHHHJJJJJJJJJJJJHHIJJJJJJJJJJIJJJJJJJJJJJ
@5795882/1
ataataaaattagaggaagtaggtgctgggcctcttgtatgcgaaggtgt
+5795882/1
CCCFFFFFHHHHHJJJJJJHJJJHJJJJJJJJJJJJJGIJJJJIIJIBFE
@6817316/1
ctgtgacttgtagtcaaggtggagattttactatctttcaagtcggcata
+6817316/1
CCCDFFFFHHHHHJJJJJJFHIJJHJJJJJJJJJJJJJJJJJJJJJJJJJ
@672318/1
cagcatacataataaaattagaggaagtaggtgctgggcctcttgtatgc
+672318/1
@@@FFFDDFHHDFIGIIIIGGADGAHGIGHAAFFGHGG<GHGIJGJJGIE
@2725335/1
gattcgaatactggactagtaaaatacatagtttcactacacaagtgata
+2725335/1
CCCFFFFFHHHHHJJJJJJHJJJJJJJJJJJIJJJJJJJJJJJJJHIIJI
@6335735/1
gtgcgtccgtctgattctgtgatagtgaatacaagatcgtggggtgggcc
+6335735/1
@CCFFDDDFHHHHGIJGIGCDEGIIHGEGCHIFIIJJIJICEGG@@BEEG
@5796038/1
gtgctgttgtggaactgcttcacctgtggccggcggcacgcagacgcctt
+5796038/1
CCCFFFFFHHHHHJJJJJJJJJJJJJJJIJJJJJJJJHHFFDDDDDDDDD
@672476/1
ctgcagatgactgtgcatccttgctagtaagtcctgagccatagcaaaca
+672476/1
@@@DDBD;CF?FF:CFHGIIIIIIIGGEH@EF<FBH@CFGCFIIIEBHGB
@6335892/1
gccaaataggaaacactacgctttacacgcatgaggtaatatttattgct
+6335892/1
CCCFFFFFHHGHHJJJJJJJJJJJJJJJJJJJJJJJFHGIJJIJJJJJJJ
@6335947/1
cttgtattcaaaagaaaacctagaatcactggttcaaattcaaataaaat
+6335947/1
@BCFFFFFHHHHHJJJJIJJJIIJJJJIJJIIIJJIJJJJJJDDGHIJJG
@5796262/1
gtgcgatgttttacaagggcaggttgaactcacaccattcaatttaaaag
+5796262/1
@BBFFFFFFHHHHJJJJIJIIJJHIJJJJJJJJJJJIIJJJIJJJIIJJI
@2725719/1
gggatgcttaaatttacatttagtgtttgtttcatgtcaatcggttcata
+2725719/1
@@@FDDDEHFDAFHBHIEHIIBIAECHGFGGIGAEEHIGCHFBAHHCHH@
@2210893/1
ggaagtaggtgctgggcctcttgtatgcgaaggtgttgaggcgcttgtgg
+2210893/1
@@@DBDDBDFF?FHG@E=@EHH9A4?HHIG:DE?CFHIFEH=ABHIIGIB
@3228899/1
gtgctgggcctcttgtatgcgaaggtgttgaggcgcttgtggtggtgcac
+3228899/1
CCCFFFFFGHHHHJJIJJJJJJIIJEGHHJHJJJJJJJJJJJIJJIIJJI
@6336275/1
cacagttccagtctcaggcacattgccattagtagactgatcagccggag
+6336275/1
@@;DDADD?BFFFIIE@:?AACCFH@DFHBAHACFBEDGEGEIIIE@AGF
@2725876/1
ggcgtcgcttgcggtaccggcgtcggttgcggaatcagcctcgcgggtgg
+2725876/1
CCCFFDFFHHGGHJIIJJIJJIFHIJHIJHHFFDDEDDDDDDDDDDD7@B
@4253599/1
atcctgcctcacatgattcatccacaaattccaacccttgcgtttcaaaa
+4253599/1
@@@DDFFFHFHHAHEHGIIAI?<EFIGGHDA<GFGG@F@ECHAGGC??<<
@1176513/1
atacataataaaattagaggaagtaggtgctgggcctcttgtatgcgaag
+1176513/1
CCCDFFFFHHHHHIGIJJJJJJIGGIIHIIJJJJJJJJJJJJJJIGJHHJ
@5796919/1
cggcacctccgacactgaggtcacggtactcgcggtacatgttgtgtaca
+5796919/1
CCCFFFFFHHHHHJJJJJJJHIJJJJGHIJJJJJJFHIJJJJJJIIHHHH
@4775264/1
gcaagaagtaccagaaacgggacttagccacaatctggtctggagagaag
+4775264/1
CCCFFFFFDFHHHJJBHIJJIIIIJIJHIGJJJJJJJJFHIJIIJHJIIJ
@1176752/1
ggaagtaggtgctgggcctcttgtatgcgaaggtgttgaggcgcttgtgg
+1176752/1
CCCFFDFFHHHHHIJJJJJJJJJHGIJJJIJIJCGHHIIJJIJJJJJIJJ
@136322/1
ctggatggagtgagcacgggctctgtgcctggctcccatgtcacggtagc
+136322/1
CCCFFFFFGHHHHJJJJJJJJJJJJIJJJJJJJJJJJJJJJJJJJJFHJJ
@1176946/1
ctagcacgtagttctcagcttccctgcaaagttaaccatcttgtattcaa
+1176946/1
@CCDDDDDCFADFHHGGGIGIIGGIGIIIIIFFHIHGGHHIIIGHIIGGE
@7322533/1
ggcagtaatagtacaagtgaaaagtcacttgccgatggtagaataaggat
+7322533/1
C@@FFFFFFDADFGGHHFFEHGIIHGIIIJIIHIAHHI?CFGHGGG@>GI
@4254808/1
gtttatacattttttttttaatttttgtgttacgattcgaatactggact
+4254808/1
CCCFFFFDHHHFHGEHIEIIGDGDH?G8?/?BBF;DFHAGI@EEAGECEE
@1716024/1
gtcttcttgaacttcttcaattgacgcaagaagtaccagaaacgggactt
+1716024/1
CCCFFFFFFHHHGAHIEIHGIJJIJJGGGHHHIGHGGEHIJJGGIGJIID
@7323176/1
attacgttaaatgccacgacgctcggacatttcaattttatttag
+7323176/1
?@@?D=DD>??:A4A<:CAFF1E@GFF:DB>?BDBF@=BFFFI@E
@4776692/1
atcttgtattcaaaagaaaacctagaatcactggttcaaattcaaataaa
+4776692/1
<@@BD?DAHHBFAGGIHIIGDHIIIIIH>CEEC>1:?D@?BFDHBFHIGG
@2212868/1
gtgttgaggcgcttgtggtggtgcacgcgcttgggcagagggaatctgat
+2212868/1
B@@FFFFFHHHHHJJHIJHIJIHIJJJJJJJJJJJIJJJJHHGHFFFFFF
@4776884/1
cctctatactttgcattaaaataatgcccattttcacaggcaagggatcc
+4776884/1
CCCFFFFFHHHHHJJJJJGJJJJJJJJJJJJJJJJIIIIJJJJJIIJJJI
@1178137/1
ctgtgacttgtagtcaaggtggagattttactatctttcaagtcggcata
+1178137/1
CCCFFFFFHHHHHJJJJIJHGIHJHJJJJJJJJJJJJJHIJJJJJJJJJJ
@1716760/1
cacgcctgggatgccacccggcaccactcccggggaggatgcactacatt
+1716760/1
CCCFFFFFHHHHHJJJJJJJJJJJJJJJJJJJJJJJJJHHHHHFFFFFEF
@7323614/1
gggtaccgtagcctgtaatttttgtctttcgcgaaatattccgcgac
+7323614/1
BCCDDFFFFHHHHJJIJJJJJJJJJJJJJJJJJJJJJJJJJJJJJJH
@137974/1
gcgttgtctaacgtcggattcagttcggaacatagaaatttgtgtaaccc
+137974/1
CCCFFFFFHHFHHJJJJHIJIIIIIJJJEHIJIJJJJJIJJJIJIJJJJJ
@672755/1
gctcatcgggaggtgtggcagcctccttgaccattttagatatttgttgt
+672755/1
BCCDDFFFGHFHHGHFHHIIJIIJIJJJIGIIGHIIJGIGIIJJIGHGII
@7831398/1
ctcatcttgtatagaggaggcttgggctcgctctccgaagggagcttgcg
+7831398/1
@@@FFFFFHHHHHJIJJIJJJJJ:CFFHIIIFDFGGF>HEGFGGECGHGG
@7831432/1
cgttgtattcagctggtggagcagatatagcggtggaggggaacacagtt
+7831432/1
CCCFFFFFHHHHHJJJHIJJJJJJIJJJJJJJJHHIHHJJJHIIIJJJIJ
@138245/1
ggagtgagcacgggctctgtgcctggctcccatgtcacggtagcactgag
+138245/1
@;<BDFFFHFHHHHIIIIGEFHFGDDCDHIGIEIFHIIGGGHGIIIIIIG
@672947/1
agcaaatggaaaaaaaaattggtgaaaagaatcacaagtaagatactgca
+672947/1
@@<DDDDFHHHHDDHGIGGGDHFFHDHHIGGCDGHBEEHGAGGIIGGG=D
@4256225/1
gtctgattctgtgatagtgaatacaagatcgtggggtgggcccaccaggc
+4256225/1
CCCFFFFFFHHHHIJJJIIJJJJJJJJJJJJIJJJJHGIJJJIJJJJGHI
@1717713/1
gagagaagatcctcatcttgtatagaggaggcttgggctcgctctccgaa
+1717713/1
CCCFFFFFHGHHHJJJJJJJJJJJJJJJIJJJJJGIIIJJJJJIJJJJJJ
@2726124/1
cctcaatctgcaccagttcatatttgggcacagttcctcgacgagcaagt
+2726124/1
CCCFFFFFDHHDHIJJIJJJJJJIIIFIGIJJJHJJJJJIJJJJJJJIGF
@6818395/1
gtttcatttaaatttacgggctatgccatttatcctcgcacgttggcagt
+6818395/1
B@CFFFFFHHHHHJJJJJJJJIJJJJJJJJJJJJJJJJJJJJDGHIIJJE
@6818416/1
tcgtgttcttcaatgggttcacgttaaaaccaacaacgaaatcgtgtttt
+6818416/1
BCCDFFFFHHHGHJIJJGHIJJJJJJJJJJJJJJIJJJJJJJJJJJIIJI
@6337228/1
ctaacttgaacagtgcgatgttttacaagggcaggttgaactcacaccat
+6337228/1
CCCFFFFFHHHHHHIJJJJJHIJJJJJJJJJJJJJIJJJJJJJJJJJJIJ
@7832076/1
ctgtgatctgtttcttggcatctatagatgtcggtggcgcacagggcacg
+7832076/1
CCCFFFFFHHHHHJJJGIJIIJJJIIEGHGIJJI@GHGIGGGHCFHGHII
@4256701/1
aatgattctggtgggttgtcctgcagagcttgccacatcttgtaagcagc
+4256701/1
@CCFFFFFHGGDDBHEGIHGHIIIGIGGGGHIGGGIIJGIJJJJIJJFJC
@1179459/1
gggttattgttatgtcgatgtcgaacccaaaaatgtaattaacttttttt
+1179459/1
@@@BDDFFHHHFFBGGGHIGGHIIGGIIIGJEGGH?BBGIIIGIIDHIDH
@673640/1
ctcggttttgcgagtacttcatattagaaatcacttctttgattttcttc
+673640/1
CCCFFADDHFHHD<@BGHIIEHHIIHGBHGIGACBDHFIEDGIJJJHIJJ
@7832219/1
tatatatttaccctagactgtactcgtacttactattaaaacatctgaca
+7832219/1
CCCFFFFFHHHHHJIJIJJJIHJJJIGGIJJJJJJJJJJJJJIJJJJJJJ
@2214295/1
gttggtcttggttgaacggaactccaatcctttactcgaatagtcttttc
+2214295/1
CCCFFFFDHGFDFIJJJIIJJIJIJJIIIGHIGGIJHIEGHIEIIIIJJE
@3229663/1
ctagcggacccgacagacgttgtcctgtctacacgttaatttgaaaattt
+3229663/1
CCCFFFFFHHHHHJJJJJJJIJJJJJJJJJIJJJJJJIJJJJIIIIJJJJ
@2726509/1
ataagtaacttcaaatgattgctcagatgcaatttcttgcaagaattgca
+2726509/1
@@@DDDDDFHHHHJGBEGJIGGHGGHCHIJIJGGHEIIIJIGIDGIJJIJ
@2214434/1
gcaggttgaactcacaccattcaatttaaaagaaactggg
+2214434/1
@<@DDBD;FDAD:CHFHICHG@D@?EF9HBHIHGEH@F9D
@3753416/1
gtcgagtagagccttagctgcggaatgcttagcttccttcttagagcgtc
+3753416/1
@@@BFFFFHHHDHIJIEGHIGIJ>HHIFGIGIJIGDHIGFGGIJHJFHFG
@4257506/1
cggtagcactgagtgacggcacctccgacactgaggtcacgg
+4257506/1
??<BBD>DDBH?FFGG>FEEGHGGGBFBG0@FG<F<99=@A<
@2727124/1
ctcgaatagtcttttccaacttgaacagtgcgatgttttacaagggcagg
+2727124/1
CCCFFFFFHHHHHJIJJJJJJJJJJJJIFHIIGJIGHIJJJJJJIGIJJJ
@2214969/1
gtagctttaaggggatctgctgtctgtggagctgatgcttgctgggcctc
+2214969/1
CCCFFFFFHGHHHJIJJJIJIJHHIJJJJFIJIGIJIJJJJJJJIJIJIJ
@2214977/1
tggctacttgatgcttcaccatcattcagtcttagcttttttgccgctgg
+2214977/1
CCCFFFFFGHDFHJJJIAHHIHIEDHGFCCFCH?CHGAHHIGADDDHHII
@1180269/1
cttgaacttcttcaattgacgcaagaagtaccagaaacgggacttagcca
+1180269/1
CCCFFFFFHHHHHIIHJJJJJJJJJJIJEFHIIJJIJIJJJJJJJIJJII
@3754028/1
cttggttgaacggaactccaatcctttactcgaatagtcttttctaactt
+3754028/1
@@@DDDDDFDFHAF?FDG@GDHIGHIEFGGIHIHIGIIEGHEGEG@?GHG
@5275476/1
tgtggaactgcttcacctgtggccggcggcacgcagacgccttgatgacc
+5275476/1
CCBFFFFFHHHHHJJJJIJJJJJJJJJJJJIJJHHHFFDDDDDDDDDEDD
@3754146/1
cgtgaatcatgccctcaatctgcaccagttcatatttgggcacagttcct
+3754146/1
@@?DDFDBC<BDHDBGADCFCHIHGI@FFCFHBGGGEG<FGGGGDBBDB@
@5798336/1
ccagtggtcttcttgaacttcttcaattgacgcaagaagtaccagaaacg
+5798336/1
@C@FFFFFHHHHHJGJIIIJFHIFIJHEIEHJIGIJJGGFGHIJJJ@GHJ
@2215296/1
gaatctgattgtgctgttgtggaactgcttcacctgtggccggcggcacg
+2215296/1
B@@FFFFFGGHHHIIJJJJGIJGIIIJJJIJJJJJJJJJJIJJJJIHFDD
@3230645/1
ctccaatcctttactcgaatagtcttttctaacttgaacagtgcgatgtt
+3230645/1
CC@FFFFFGHGHHJIJJGIJJJHGIJJJIJIJJJIJIJJHJIIIGIGHGG
@2727544/1
tattgttatgtcgatgtcgaacccaaaaatgtaattaactttttttttgt
+2727544/1
CCCFFFFFHHHHHJJJJJJJJJJJJJJIJJJFIJJJJJJJJJJJJJJJHH
@1180678/1
cggtagcggaaggtgggttcgtgaatcatgccctcaatctgcaccagttc
+1180678/1
CCCFFFFFGDHHHAFGIGGGHFHGIGHIJJIJIJIJIJIJGJJIIGHHEH
@2727576/1
aacgaaaccaatttagaatatacgaaacagcaggaccactacagacaaat
+2727576/1
@@@DFFFDHDHADDHEEGIIGHICGIIECFG?GFIECGF;FDHEHGIII@
@5275940/1
gtgcaggatcctcgtcattgcctggcatacaaggcaaagcaccgacgacg
+5275940/1
CCCFFFFFHHHHHJJJJJJJJJJJJJJJJJJJJJJJIJJIJJJJIJJJJH
@6819517/1
cttgtatagaggaggcttgggctcgctctccgaagggagcttgcggccga
+6819517/1
CCCFFFFFHHHHHJJJJJGGIIJJIJJJIJJJJJIJJIJIJJJJJJHFD>
@1717874/1
gttggtcttggttgaacggaactccaatcctttactcgaatagtcttttc
+1717874/1
CCCFFFFFHHHHHJJJJJJJJJJJJIJJJJJJJJJJJIJJJJJIIIJJJI
@1717927/1
gccatgagtaagcgatcgggctctcaggcaggcaagatgggcgtagtagg
+1717927/1
CCCFFFFFHHHHHJJJJJJJJJJJJJJJJJJJIJJIHIJJJJJIJJDHIJ
@7324635/1
ctcttcctcgggttggaatgattctggtgggttgtcctgcagagcttgcc
+7324635/1
=@?D?DBDDFFF<ACECFHGAFG?EFD?CFGHBB@??DFHG<4?CGBGGG
@6819689/1
tgagggatgcgtgacgtcagcccctacgatcatcactgccgtgtccttta
+6819689/1
CCCFFFFFHGGHHIIJIJJGGGIJJHHIIJJJJJJIJIIJJGGIJIJJJE
@4258861/1
cttctttctagtgcctgataagcccagacctagcccaaattcttcttctt
+4258861/1
B@BDFFFFHHHHHJJJJJJJIIJIGFIEHGIIIDFFGC>DGGHIEIHJJH
@139226/1
cgccaattcactgttcattacctgtg
+139226/1
@?@ADDBDBFBHHHG@C?AEHE@A3:
@4778665/1
ctgtttttaatttgtgctccaaattgtatctgacgacgcattgaatctga
+4778665/1
CCCFFFFFHHHHHJHJJJJJJJJJJJIIJJJJJJJJJJJJJJJJJJJJJJ
@6820061/1
cttagagcgtcccgtacccatagcaacaagatcagcgactgtcacacggt
+6820061/1
CCCFFFFFHHHHHJIJJJJJJJJJJJJJJJJJJJJJJJJJJJJJIJJJJ@
@4259062/1
tgtcgatgtcgaacccaaaaatgtaattaactttttttttgtctgtttgt
+4259062/1
?@=BDA?BCFFBHGEHGIIEFGGHGGCEGGGGGGIIGIGH8EAHIHICAC
@4778868/1
cgacgctcggacatttcaattttatttagttggtcttggttgaacggaac
+4778868/1
@CCFFFFFHHHHHJJJJJJJJJJIJJJJJIJJJIIJJJJJJJJJJJJIJJ
@1719057/1
tgctgggcctcttgtatgcgaaggtgttgaggcgcttgtggtggtgcacg
+1719057/1
CCCFFFFFHHHHHJIIJJIJJJJJGHGHIIJJJJJJJJGIJJJIFHIJJH
@7832825/1
gctcattttaacacatttcacattgaaaaataggtcaaaaccttcattat
+7832825/1
CCCFFFFFHHHHHJJJJJJJJJJJJJJJJJJJJJIIIJIJJJJJJJJJJI
@7325660/1
ctctttgcggccttcaaactgaacctaggtaatccctttatttcttcttt
+7325660/1
@@@DDDDDDHAF?FHGDHGFA?:CEFADB1?CFHEHGHIGGIHIIEGHGI
@139940/1
ctggttgttaactccgaaaattatatcataatcattataactgcgaagaa
+139940/1
CCCFFFFDHHHHHJJIHEGIIJIJJJGHIJIJJJIJJIJJIJJJIJJJJJ
@139999/1
cgcaagaagtaccagaaacgggacttagccacaatctggtctggagagaa
+139999/1
CCCFFFDFHHDHHJJJJJJJJJJJJIIJJIJJJJJIJJJGGIIJJJIJII
@140014/1
cctggctcccatgtcacggtagcactgagtgacggcacctccgacactga
+140014/1
BCCFFFFFHHHHHIJJJJJFHIJJJJJJIEHHIJJJJJJJJJJJIJJJJG
@4259782/1
taaggattaaaaataaacttaaagattattaataagaaaaaaataatgca
+4259782/1
@CCFFFFFHGHHGJJJJJJJJJJJIJIJJJJJJJJJJJJIJJJJJJJJJJ
@4259799/1
agttagtatagttataagactcagattgccatctcagaaattagcggatg
+4259799/1
;@@DDFFEH?FAF@FFH@HGIIG>C<:<:CHHGEEDGGHGAEHIBD<0@F
@140147/1
gtcatggtagcactgagtgacggcacctccgacactgaggtcacggtact
+140147/1
CCCFFFFDFHHHHJJJJGHIJJJJJJJJJJJJJJJJJIJJHJJJJJIIJJ
@1719392/1
cagccggctttggtggttctttggctgtctctggtggaggtttctcctgt
+1719392/1
@CCFFFFFHHHHHGHJGHJJJJJJIJJIIIJJJJIIJGIJBFHJJJJJJF
@6821053/1
ggtgcgtgcaggatcctcgtcattgcctggcatacaaggcaaagcaccga
+6821053/1
CCCFFFDDHHHHHJJIJJJHJJJJIJJJJJIJJIJJJIJJJJJJJJJJJG
@1719705/1
gactagagtaagaaggactgcgacaagcatgattacgatgactgcttgag
+1719705/1
@@@FFDDDDHHHHIB3;C@CFHIIIFIGIIIIIGIIFEIGGIHGCGGHIG
@6821298/1
attatttgtctgcagtggtcctgctgtttcgtgtattctaaattggtttc
+6821298/1
CCCFFFFFHHHHHJJHIJHIIJJJJJHIJJJGHHIIJJJJIIIJJJIIJI
@4260462/1
caagaagtaccagaaacgggacttagccacaatctggtc
+4260462/1
CCCFFFFDHHHHHIJJJIJJJIIGGJGFIBHGEIJJJGB
@5276047/1
ggatagctggacaaggcactggcaacgaccaatcatggacttttcttcaa
+5276047/1
CCCFFFFFHGFFHJJJJJIJJJJJJIIJJJJJJJJJJJIJJJJJJJJJII
@7833777/1
gtgctgggcctcttgtatgcgaaggtgttgaggcgcttgtggtggtgcac
+7833777/1
@CCFFFEFHFGFFGHJFEGGICGIE:?CFFGEGDGHJFIHHJGHG@;@E=
@7833893/1
ctcgattatcgaatttttcgccatgagtaagcgatcgggctctcaggcag
+7833893/1
@<@DD??D:AC?22<A<2<<3C;<<E?1:?FDF?BBF@GF:FBF887CCF
@4260845/1
ccacttattaaattaatcgcacttctttgttttatttaaaaagcttaagt
+4260845/1
@@@DDFFFHHHHFJJJJJJJJJJJJJJJJIJJJIJJJJJIGIJJJIIJJG
@675952/1
cccgtttagcagcttcatccagaggcaagcgctccaagttgcttggaggc
+675952/1
CCCFFFFFHHHHHIJJJJJJJJJJJJJJIJJIJJJJJJIJJJGJGIJJJJ
@676029/1
ggcagagggaatctgattgtgctgttgtggaactgcttcacctgtggccg
+676029/1
CCCFFFFFHHHHHJJJJJJJJIJJIJJJJJJJJJJJJJJJJJJJJIJJJI
@5276665/1
cactggttcaaattcaaataaaatcactctgcaatcctgcctcacatgat
+5276665/1
B@@DFFFFGHHHHJHHDFHIIJJIHJJEHIIJJGHIJJIJJGIIIJJIJI
@5276739/1
gcctgttttggtagcggcggcgcggtccgtgaggagcatgctcgccatca
+5276739/1
CCCFFFFFHHHHGIJJJJJJHIHEDACDB=@@BDCBDDDDCDDDBDB@CC
@676166/1
ggtagcactgagtgacggcacctccgacactgaggtcacggtactcgcgg
+676166/1
BC@FFFFFHHHHCGGGGIJIJIJJJJJJJIJJIJJFHGGFHBCGGIJJHF
@5276878/1
gtgtgttcaaggggatctgagaatggtttagattcacaattttgtccgct
+5276878/1
C@@FFFFFHFFDFIHHIIJHIEHHGJHHIHGDGGIIIIJJIJJJGIGIJJ
@2728485/1
ctgctcaacagcagtagctcaatagagggatctccttaattattatgggc
+2728485/1
CCCFFDFFHHHHHJJJJJJJHIIIJJJJJGIJJJJJJIJIJIIJJJJIJJ
@676624/1
cactgagtgacggcacctccgacactgaggtcacggtactcgcggtacat
+676624/1
@@@FDFFEFFH?AHHDGEHIIJJIJIGHIF?DEHJIJJ@AGCGHFABDBE
@3755606/1
cccgtacccatagcaacaagatcagcgactgtcacacggtagc
+3755606/1
;?<DBDDBHHH??3?2AA@?FEGGG<E8CFF@B<GDFG>FFB<
@3755613/1
tgttgaggcgcttgtggtggtgcacgcgcttgggcagagggaatctgatt
+3755613/1
@@@FFDEDHHHHHIDEHIGIGHICGIGGIGIFGIIIICHGBEHHEEFBEF
@676848/1
gttgaggcgcttgtggtggtgcacgcgcttgggcagagggaatctgattg
+676848/1
CCCFAFFFHGHHHHIJFHIGGIJIJJJIJJHIIJJJIGIIHEHHFFFFFE
@2216522/1
cctaacttcgcaaccactaattccagtgataaattcactctagcacgtag
+2216522/1
B@BFFFFFHFHHGJJJJJIIIJHIIIIIIIJJJJJJJJJJJJJJJJJHJJ
@6339126/1
gctcgcacaatgcccgtggtcttcactagttggcaaatcgcgcgtat
+6339126/1
CCCFFFFFHHHHHJJJJJJIJJJJJJJJJIJJJJJJJJJJJJJJGIH
@2729132/1
tatagatgtcggtggcgcacagggcacgcttgcgcatgacatctattcat
+2729132/1
CCCFFFFDFHHHFHIJIJJJJJIJIIJJJJJJIJJJIJJIJIJJJJJJIH
@3231823/1
gggtaagacacggatctcatacaccgtgaatataagtggcaaaggtagta
+3231823/1
@BCDDFFFHHHHHJJJJJJJJJJJJJHJJJJJJJJJGHJJJJJJJFHIIJ
@5277955/1
agagggaatctgattgtgctgttgtggaactgcttcacctgtggccggcg
+5277955/1
1::BDDDDHDF>FD@FBEH?FEFG?F?2<CEF<<GGGGFEBFB;?G@AE<
@5278118/1
gaggaagtaggtgctgggcctcttgtatgcgaaggtgttgaggcgcttgt
+5278118/1
CCCFFFFDHHHHHJJJJJEIJJJJJJJJJJJHIJJDGHIJJJJIJJIJJE
@6823228/1
cacgcgcttgggcagagggaatctgattgtgctgttgtggaactgcttca
+6823228/1
CCCFFFFFHGHHHJIHEEHJJJJJJIJJIIJJJJGIIHIJJJJJJJJJIG
@6823324/1
cttagagcgtcccgtacccatagcaacaagatcagcgactgtcacacggt
+6823324/1
CCCFFFFDHHHGGD?EEGGIGHGGGGHJGIJIIIIIIIIJJHIIJJJJG@
@3756759/1
gtggtgcacgcgcttgggcagagggaatctgattgtgctgttgtggaact
+3756759/1
@@@DBDDB?CF?FFHEHIIBF=GCH@;DGDEFDFG?FGFGGCHFAAG7=;
@3232326/1
agaggaagtaggtgctgggcctcttgtatgcgaaggtgttgaggcgcttg
+3232326/1
CCCFFFFFHHHGHJJJJJJIJJJJJJJJJJJJIHHJDGHHJIIJIJJJII
@1182522/1
cctgacgcttagcaagtttcttagacttgccagttcccacttcacgacgc
+1182522/1
CCCFFFFFHHHHHJJJHGIJHIJIJJGJJIJIJJJJJIHIJIHJJGIIII
@3232547/1
gtgtggcacagctggtacgtcaggcactgcagctcgtccgacccgaagtg
+3232547/1
B@@DDFFFFHHHHJIHIJJIIJJJJJJJJIJJJJJIJJJIIJJJJGGIEH
@2217672/1
gtccgtctgattctgtgatagtgaatacaagatcgtggggtgggcccacc
+2217672/1
==?BADDBD?:DD@B2AA<A<3ACFIIEBCFEAFE?:D?D6@DAB;;CC@
@6823770/1
cagttctcgattatcgaatttttcgccatgagtaagcgatcgggctctca
+6823770/1
@@<DFFFFHHHHHJIJJIIIIIG;FBHGHIICHIJEGBEEHIJI6@AGGH
@4780712/1
gggcctcttgtatgcgaaggtgttgaggcgcttgtggtggtgcacgcgct
+4780712/1
CCCDFDFFG?FDHIAFACFG<CFEE@GHHHIIGBDFGIII@@FGFHFHFF
@6823827/1
tcttgaacttcttcaattgacgcaagaagtaccagaaacgggacttagcc
+6823827/1
CCCFFFFFHHHHHJJJJJJJJJJJJJIJJHIJJJJJJJJJJJJJJJJJJJ
@6340788/1
gtacatgttgtgtacacctgagcgagactcataacgcagccagatgccag
+6340788/1
CCCFFFFFHHHHHIJGGHIJJJJJJJJJJJJJJJJJJJJJJJJJJJJJJ3
@4780937/1
gtggacctattgctacataatatatgaaacgatctgctttggtataggta
+4780937/1
CCCFFFFFFFHFHIJIDIIIGCHIJIIICHGEHIGIGGHHIGD>GIGEDF
@5800770/1
agcatacataataaaattagaggaagtaggtgctgggcctcttgtatgcg
+5800770/1
@BCFFFFFHHHHHJJJJJJJJJJJJJGHJJHIIJJJJJJJJJJJIJJJJJ
@7327289/1
ctcctccggaaggtcttcctccagcatcttctcgatctcttcttctggca
+7327289/1
CCCFFFFFHHHHHFHIJJJJJJJJJIJJJJJJJJJJJJJJJJJJJJIJJJ
@7327442/1
cagagggaatctgattgtgctgttgtggaactgcttcacctgtggccggc
+7327442/1
@@@?DFADDDFHHEED@2ACAHFHBCFEBED<EEHEHIGEEEBFGHGEGD
@1721595/1
agcatacataataaaattagaggaagtaggtgctgggcctcttgtatgcg
+1721595/1
CCCFFFFFHHHHHJJJJJJJJ<FHIJJJJJHIJJJJJIJJJJJJIJJJJJ
@4261620/1
ggcaatgtggatagctggacaaggcactggcaacgaccaatcatggactt
+4261620/1
CCCFFFFDHHFHHJJJJJJJJJIIJIJGIIIIJJIJJJJIJJJJJFIHIJ
@141888/1
ttcaaattcaaataaaatcactctgcaatcctgcctcacatgattcatcc
+141888/1
CCCFFFFFHHHHHIIIJJIJJJJJIJJJJJJJIJJJJJIJJJJJJJJJJJ
@7327850/1
cccaccttcatcgtcagctcgatcttttggtactccagttttttcatctc
+7327850/1
@@@DDDDDDDFHHFE?@EEGI6AF@FGGAA1CFGGICGFBFGHIHGICFG
@4262090/1
gttgagtttgatgacagcgtagttaacttcaatagaagtggcgacctctc
+4262090/1
CCCFFFFFHHHHHJJJJJJHHJIJJJJJJJJJJJJJJJGHJJJJIJJJJJ
@677314/1
cgtcttttgaagattctgatattgatagttttttcattccctgcagagct
+677314/1
CCBFFFFFHHHHHJJJJJIJJJJJJJJJHIIJJJJIJJJJJJJJJJIJJJ
@5801805/1
gtgcgatgttttacaagggcaggttgaactcacaccattcaatttaaaag
+5801805/1
CBCFFFFFHHHHHJJJJJJJJJJHIJJJJJJJJJJJJJJJJJJJJJJJJJ
@5801816/1
gctctactatgactcctgtagtctctgctacgagatggactgtgccgcct
+5801816/1
CCCFFFFFHHHHHJJJJJJJJJJJJJJJJJJJJJJJIJJJJJIJJJJJJJ
@142595/1
tgggaacattcgactgatccggtgagggatgcgtgacgtcagcccctacg
+142595/1
:8;DD?DDADFDBB=GGGGCHBF:8?FEBHAB?FF1DDDFGGEHIIE@E@
@1722800/1
ataacttccaatttgtatttgtcagcatagtagtcggcaaacgttaagta
+1722800/1
@@@DDDDD?FHHHIICFGII9<BIHGIGI>HBE24CGGGGIIIDFGGGFD
@7835642/1
gcctactataaatgccatacaaggtctataaaaatataatttgcctgaca
+7835642/1
CCCFFFFFHHHHHJJJJJJJJJJJHHIJJJJJJJJJJJJJJJJJJJJJJJ
@3234495/1
aacctctatactttgcattaaaataatgcccattttcacaggcaagggat
+3234495/1
<??ADDDFHFFHHGHGEFGHIHDHGHIGGHIEGGHGICHG@=EDCHHIHH
@4262904/1
tatagttagtatagttataagactcagattgccatctcagaaattagcgg
+4262904/1
CCCFFDEFHFHHHJIIJJJJJJJJJJIJJJJJJIIIJJJJJIJJJJJJJJ
@2729674/1
tgtgacttgtagtcaaggtggagattttactatctttcaagtcggcataa
+2729674/1
CC@FFFFFHHHHHJIIIJCGHGHEHJJJJJJJJJJJJGGJJIJJJJJJJJ
@678123/1
agccagatgccaaagttcttgatcttcactgggctcttctctgggatttc
+678123/1
CCCFFFFFHHHHHIJJJJJJJJJJJJJJJJHIJJJJJJJJJIJJJHIJJJ
@5278677/1
gcaccgacgacgacactgtacagttagaaatgttacaacctctatacttt
+5278677/1
CCCFFFFFHHHHHJIIIJDFHGIBGGIIJIJIGFIIJIJJGIIJJJJJGH
@7835956/1
gctgatccgagttggatgcggttttcacgaatatattg
+7835956/1
=;=BB;DDDFAA?<<AB:CCA118CFDGEAGG7GAFF@
@7835987/1
caagaaatattttgctacagtacattctactgtttgtccattttctaact
+7835987/1
CCCFFFFFHHHHHJJJJJJJJJJJJJJJJJJJJJJJIJJJJJJJJJJJJJ
@3757555/1
gtgagcacgggctctgtgcctggctcccatgtcacggtagcactgagtga
+3757555/1
CCCFFFFFHHGHHJJJJJJJJJIJJJJJJJJIJJJJJDHIJJJJJJJCGI
@678679/1
ttcgtgaatcatgccctcaatctgcaccagttcatatt
+678679/1
;;:DABA?F?<AFG<@FDGGIEHB<C@;CFGG9?F99?
@7836516/1
gtcacggtactcgcggtacatgttgtgtacacctgagcgagactcataac
+7836516/1
@CCFDFFFHGFHGGIJCFEEHIJGIEGGCIBDFGICHBGAFHGHJEGHC@
@5279282/1
gggtgcgtgcaggatcctcgtcattgcctggcatacaaggcaaagcaccg
+5279282/1
@CCDFFFFHHHHHJJJJJJJIJJJJJJJJJJJJJJJJJJJJJJJJJJJJI
@678945/1
gtcattgttgctctgcgtcggtatacacttggggaaagcctcctcactgg
+678945/1
@@@DDADDFDFDFGEHIEGGG8CCEGHECGGDDG@:BGHHIDIEIII;=@
@6341326/1
gtcacggtagcactgagtgacggcacctccgacactgaggtcacggtact
+6341326/1
CC@FFDDBFHHFDGHFGADHHI@DEFGGDDD<GHGGGGGIFGIIIIGIFE
@2218201/1
ctttagctttgacagtgtaaaacttctccgaaatctccaatccaaaccgt
+2218201/1
CCCFFFFFHHHHHJJIJJJJJJJJJJJJJJJJJJJJJJJJJJJJJJJJJH
@1183599/1
caccacagttccagtctcaggcacattgccattagtagactgatcagccg
+1183599/1
CCCFFFFFHHHHHJJJJJJJJJJJIJJJJJJJJJJHGIGIJJJJJJJJJI
@5279868/1
cgttgatgtcgcaagatagtgagacattcactttttagtcataatcttca
+5279868/1
CCCFFFFFHHHHHJJJJJJHIJJJJJJJJJJJJJJJJJJJJJJJJJJJJJ
@6825183/1
acttcacgacgcttcagcagagtgcacacaatggtgaactggcgttcatg
+6825183/1
CCCFFFFFHHGHFIJIIJJJIHGHIIJIJJJJJJDGHIJJJJJJHIIJJI
@2731010/1
cgcttgtggtggtgcacgcgcttgggcagagggaatctgattgtgctgtt
+2731010/1
@C@FFFDDHFFFHEHGIBHHIIJJJIGGIGACHGIGHHIIIIJFHGGIHI
@2731015/1
catcgttctcagcatggtaagaaggtggcggccagagtctagacatgcac
+2731015/1
CCCFFFFFHHHHGIJJJHHIJJJJJHIJJJIIJJIIIIJJJJJJJJIJIJ
@6825411/1
gtagcactgagtgacggcacctccgacactgaggtcacggtactcgcggt
+6825411/1
CB@FFFFFHHHFHIJJJJIJJJJJJJJJJJJ@HIHIIJJJHGJJJJJHFB
@6825419/1
caaacgcaacgaattttttagctattgctagtacttgctcgaataggaag
+6825419/1
B@@FDDFFHHFHGJIJJJJIIJJGIIEGIIGDEIIIJIJIIJJIEGHHID
@5280376/1
gtgctgggcctcttgtatgcgaaggtgttgaggcgcttgtggt
+5280376/1
<@@FDFFDHHHHHEGIGIIGG1CGE?EECF@GEEIIGIIGG?=
@6825534/1
ccatactttgtttcatttaaatttacgggctatgccattcatcctcgcac
+6825534/1
CCCFFFFFHHHHHHIIIJJJIJJJJIJJJJJJJJJJJJJJJJJJJJJJJJ
@5280442/1
cgacaccacagttccagtctcaggcacattgccattagtagactgatcag
+5280442/1
CCCFFFFFHHHHGGGGJIJJJJJJGIJJJJIJJJJIGJIJIIGGIJIJIJ
@144488/1
ccgatatttttagcagcttgtccacttataagataaccgggcgattattt
+144488/1
@C@FFFDFDHBDHGD?FEHCEGCHGAEHHHIIHIIIIIBDAHE@FG;DEG
@2219112/1
gcgaccgatgccataaacagtgtgctgggcatcattcttagtgattgtaa
+2219112/1
@@CFDFAAHHBFDFHIIDEGCFFD@FAFGEBFEGHCHIDDB/?8BFGHII
@6342398/1
ctgtggccggcggcacgcagacgccttgatgacctccactttgatgatct
+6342398/1
BCBFFFFFHHHHHJJJJJJJJJJJHHHHFFFFFFEEDEEDDDDDDDEFDE
@1184400/1
cccgcgactccgtccgcgcggatgtcggtc
+1184400/1
?81ADD>?DFBD;F<B>GG?@GI87@D6:4
@4782615/1
caaattcttcttcttcagccggctttggtggttctttggctgcctctggt
+4782615/1
1?@DDDFDHHGHHIIIIFGHGEEGIIID??F@DHICHGCGHIIFIHIIF=
@5802153/1
gttacgattcgaatactggactagtaaaatacatagtttcactacacaag
+5802153/1
CCCFFFFFHHHHHJJJJJJJJJJJJJJJJJJJJJJJIJJJJJJJJJJJJJ
@2219550/1
ccgatatttttagcagcttgtccacttataagataaccgggcgattattt
+2219550/1
@@@DA?@D?FDBB<F?:CEGD@HIICD4:9CGABG@?F:F:@A55@57.C
@1185041/1
cgatcatgggtccataatcattcctggaatccgtgtcgacggcgatg
+1185041/1
CCCFFFFFHHHHHJJJIJJJJJJJJJJJJJJIGIIIIJIJJIIJJJH
@1723400/1
gtgctgttgtggaactgcttcacctgtggccggcggcacgcagacgcctt
+1723400/1
C@@FFFDFFHGGFIJJIJJJGIHIIGG@@GGIFB@FBHHDFDDDDDDDAB
@3235120/1
ccttgttgttaagaggtgttacctgcaacttggccaggttagggccaaca
+3235120/1
CCCFFFFFHHHHHJJJFHIJJJJJJJJJJJJJJJJJJJIJJJJJJJJJJH
@7837030/1
gtcggcataacgggccgcgactccgccctcttcctcgggttggaatgatt
+7837030/1
CC@FFFFFHHHHHIIJJIIJJJJJJIJJJHHHHHHFFFDCDDDDDDDDDE
@145755/1
ctaaataatgctgaatattaaactggaaatatccacacgtattttttttt
+145755/1
CCCFFFFFHHHHHIIJIJJJJJJJJJHJIJJJJJIJJJJFGIJJJJJJJJ
@3235495/1
ctcggacatttcaattttatttagttggtcttggttgaacggaactccaa
+3235495/1
;?@FDDDDFHHFFAFHFFEHIEEHCHHHHHGIGEFEBHHGGE?FEHGDGI
@4784226/1
gaggagcaaatggaaaaaaaaattggtgaaaagaatcacaagtaagatac
+4784226/1
@@BFDFFFFHHGHGGIGGIJJJJJJJHGJJJJGIJJDHGIEI@FCEIGGG
@1724566/1
ggtggtagtacccttcaggtgaagagaaaaatgaacgtcccacaggggtg
+1724566/1
CC@FFDDFHHHHHJJJJJJIIJJJJJIJJJJJJJJJJJJJJJJJJJJJHI
@2220253/1
tcttggttgaacggaactccaatcctttactcgaatagtcttttctaact
+2220253/1
@@@DDF?DFDHBHGEGIGEHGGDFGIIIHDGGCGGHIIEGGGIIIHIIII
@146574/1
catgtcacggtagcactgagtgacggcacctccgacactgaggtcacggt
+146574/1
@CCFDDEFHADAFGIIIHGGHA@@F8:FHHHIGDHEIGHGEAAHGIIIF@
@146590/1
gtgctgggcctcttgtatgcgaaggtgttgaggcgcttgtggtggtgcac
+146590/1
CCCFFFFFHHHHHJJIHIJJJHHIJ?HFGIJJJJJIIJJJJGHEGAEEHG
@680257/1
gcaagaagtaccagaaacgggacttagccacaatctggtctggagagaag
+680257/1
CCCFFFFFFHHHHJJJJJJJJJJJJJJJJJJJJJJJJJGHJJJJIHJJJH
@1724843/1
atagagacgatttcaccagtggtcttcttgaacttcttcaattgacgcaa
+1724843/1
@@@DDF?DHDFHHIEIIGHGGHIGHIHIIJIGIHJHIJJIIHGGHIIJGH
@7330239/1
cccagttattacataattgtacacagtgaacaaaattgcaatatagttat
+7330239/1
CCCFFFFFHHHHHJJJJJJJJJJJJJJJJJJJJJJJJJJJJJJJJJIJJJ
@146914/1
ggagagaagatcctcatcttgtatagaggaggcttgggctcgctctccga
+146914/1
@@@D?D?ABFHBDHIIIGHIGIIGIBH@FDGACGG6CAFB;D@G?FCFA8
@1725237/1
cccataaagaactgtttgcctctcatgtcccatactccttgatttggtaa
+1725237/1
CCCFFFFFHHHHHJJJJJJJJJJJJJJJJJJJJJJJJJJJJJJJJJJIIJ
@3236682/1
cccattttcacaggcaagggatcctaacttcgcaaccactaattccagtg
+3236682/1
CCCFFFFFHHHHGJJJJJJJJJJJJJJJJJJJJJJJJJJJJJJJJIJJGI
@1725356/1
ctcataacgcagccagatgccaaagttcttgatcttcactgggctcttct
+1725356/1
@B@DFFFFHHGHHJIJIJIIJIJJJEHGJJJHIGIJJIJJIGIGIIIJJI
@2220987/1
gtgctgggcctcttgtatgcgaaggtgttgaggcgcttgtggtggtgcac
+2220987/1
CCCFFFFFHHHHHJJIJJJJJGIIJHHHHIIJJJJJJJJIIGHIHIIJJI
@1725455/1
ccatgaagcaaatacaaagagatgtcataactgcattttcctttaatata
+1725455/1
[truncated: 3,175,818 more chars]
