# Supplementary material for: Identification and comparison of key RNA interference machinery from western corn rootworm, fall armyworm, and southern green stink bug
Source: PLoS One. 2018 Sep 5;13(9):e0203160. doi: 10.1371/journal.pone.0203160 (PMC6124762; doi:10.1371/journal.pone.0203160)
Supplement: S2 File — (TGZ) [file pone.0203160.s012.tgz › data/fastq/faw/8_Adult-male_AM_Rep3_aligned.fq]

@1389045/1
ggagagaagatcctcatcttgtatagaggaggcttgggctcgctctccga
+1389045/1
CCCFFFFFHHHHHJJJJJJJJJJJJJJJJJJJJJJHHJJJJJJJJJJJJI
@1389116/1
gtcggtcttcgcgtggaagttttatttctccattttgagtaactgtgaaa
+1389116/1
CCCFFFFFHHHHHHIJJJJHIJJJJJJJJJJJJJJJJIJGIJJJJJJJJJ
@1389130/1
aggaagtaggtgctgggcctcttgtatgcgaaggtgttgaggcgcttgtg
+1389130/1
@CC@FFFFGGAFHHIHGIGIGIIHHGHIIIGGGG?BDGHIGIIIIIIEDG
@1389222/1
tgctgggcctcttgtatgcgaaggtgttgaggcgcttgtggtggtgcacg
+1389222/1
CCCFDDD=FFFFHIBGGFIIGEHG?GFGHGGIAHBHIJ;FHHIJFCGA@E
@1389294/1
ggttattgttatgtcgatgtcgaacccaaaaatgtaattaactttttttt
+1389294/1
B@?DFFFFHHGHHIJJGJJJJJJJJJJJJJJJJJFIIIJJJIIJJJJGIJ
@2757313/1
caccagtggtcttcttgaacttcttcaattgacgcaagaagtaccagaaa
+2757313/1
@CCDDDDFGHGDDFFGHGEFEHHIJIGIIGHJJJJIEFGGI?BFHGIGAF
@2070745/1
atccactcttgctccatggtccaggagcagcagcgtgcgcaggttcaggc
+2070745/1
CCCFFFFFHHHHHJJIJJIIIJJJJGIJJJJIJJIJJJJIIIIHIIIHIG
@1390408/1
ctcgtatgtcaaggacttcacacataaactctatgactggctgcgcttta
+1390408/1
@@@DDDDBH??<<E;C?EB?CHI7FEGIGDEGGHIGGDED;GGBGDGGE8
@2757904/1
gtggcgcacagggcacgcttgcgcatgacatctatacatgccattggcgt
+2757904/1
BB?DFFFFHHHHHJJJIJIIJJJJJIJJJJJJJJJJJJIJJIJJJJIJJI
@2071152/1
cccagttattacataattgtacacagtgaacaaaattgcaatatagttat
+2071152/1
CCCFFFFFHHHHHGIIJJJEHJJJJJJJIJJJJIIIIIIJJIJIIIIIJJ
@1391080/1
gttctcatgtaatttttaatgttctccaaatcgacgactcctgtggcttt
+1391080/1
@@@DFFBBDCFHHI9CFHIEII?CFH<EH@9ECAGE<DFGH<B?F>FHHG
@2071293/1
gtccacatttcataaccaaagcctaaatctatggggcgggatggtcgttt
+2071293/1
CCCFFFFFHHHHHJJJJJJJJJJJJJJJJJJJJJJJJJJFDDDDDDDDDD
@1392133/1
gtacttttcaaggaacatttgagtggttccttttagtaaaaaattctaat
+1392133/1
@CCFFFFFHHGHGJJJIJJJJJJJJJIIIIJJJJJIHIGIJJIIJIJJJJ
@671/1
gtcacggtagcactgagtgacggcacctccgacactgaggtcacggtact
+671/1
CCCFFFFDFHGHHJJJJHHIIIJJIJJJJIIIHIJJJJJJHIJJJJGHHH
@1554/1
ggcacgtcttcgtctttgtacagttcgcgagcgatctccgctgtagtcgg
+1554/1
CCCFFFFFHHHHHJJJJJJJJJJJJJJJJJJJJJJJJJJJJJJIJJIHHH
@4122623/1
cactcttgctccatggtccaggagcagcagcgtgcgcaggttcaggcatc
+4122623/1
?@<DDD;DFHDFFIBGGG@GHCAFGE>@GGGH?DE>A@@</B<CGEGEHI
@3440455/1
gacgatttcaccagtggtcttcttgaacttcttcaattgacgcaagaagt
+3440455/1
CCCFFFFFHHHHHJHJJJJJJJJJJIJJIJJJJJJJJJJJJJJIJJJJJE
@3440487/1
ggagtttgtatacttaattcgatgttatacatatagcatttcggatctat
+3440487/1
@@CDDEFFHHGAHGGGHGGICHIHGHFHIIIIIHIIIIIIFIIIIIIIHC
@6172200/1
ctggtttaacaaaatgaaaaaatatgactggctatgccatgattataata
+6172200/1
BCCFDFFFHHHHHJJJIJJJJJJJJJJJJJJJJJJGGHJJJJJJJJJJJI
@6172375/1
gtacgaatgtgctcttgaggtacttgaacatgggctccacttggtcaggc
+6172375/1
@B@FFFFFHFHHHIJJIIJJFDHIJJJIJJJJJIJJJJIJJJJJHIJJJI
@6172500/1
cctcaatctgcaccagttcatatttgggcacagttcctcgacgagcaagt
+6172500/1
C@@DFFFFHFHHHIJJGHGHJGIJIJIJCGGIIFHIJJJJIIJHIJIJJG
@6862498/1
cgtcagagctatcagattcttcatcgttgctgtcctcatcattagacttg
+6862498/1
@???DD?;DAFFFEEHHGEFHIIECEEE9EEBFB?DGGBGCEFDAADHGI
@2623/1
gcaagaagtaccagaaacgggacttagccacaatctggtctggagagaag
+2623/1
CCCFFFFFCFHHHJJJJJJJJJJJJJJJJJJJJJJJJJIIJJIJJIJJJI
@6864796/1
gtggctgtgacttgtagtcaaggtggagattttactatctttcaagtcgg
+6864796/1
CBCFFFFDHFHHHJIJJJJJJIJAGHIJGIIJJJJJJJJJJJJJJJIJJJ
@3442133/1
gtttattttgtttttctctgtgatctgtttcttggcatctatagatgtcg
+3442133/1
C@@FFFFFHHFFHIJJJIJJIIJJJJJHHIJJJIJJJIJJJJJJIJJJJJ
@3342/1
ctcagatgcaatttcttgcaagaattgcacaaagttgaagtccttgttgt
+3342/1
CCCFFFFFGHHHHJJJJJJJIJJJJJJJIJJJIJHIIJJIIJJJJJJJJJ
@6865690/1
gcctggttccacgttatattggacattaggaccgtcattgaacaatctcg
+6865690/1
CC@FFFFFHHHHHIJIIGIIIGHJIIJIJIGIJIJIIIIJJJJJJJJJGE
@1394932/1
agaggaagtaggtgctgggcctcttgtatgcgaaggtgttgaggcgcttg
+1394932/1
CC@FFDFFHHHHHIJJJJJJJJJJJJIJJIJJHIHI?FGHIGIJJJJJJJ
@3695/1
ggtggtgcacgcgcttgggcagagggaatctgattgtgctgttgtggaac
+3695/1
BC@FFFFFHHHHHJHIJJJJJJJJJJJIJJJJIJJJIIIJJFGGHJIIIJ
@1396310/1
cttatgatagtcatcgcggcctctagccgacacg
+1396310/1
@@@DD?DDF<=?F:AEFFIFIIIIEEEED>F?F@
@1397238/1
gccggctttggtggttctttggctgtctctggtggaggtttctcctgtga
+1397238/1
@<<DDDDDHHDH?@?BECHEBGGI=GGG@FHIDDHG?F?D4?BEHD=.=4
@1397947/1
gcctcttgtatgcgaaggtgttgaggcgcttgtggtggtgcacg
+1397947/1
@@@?DDDDFHHHDH2@EDFEHHGHHGEDDHBA8B?B?FGCHIG@
@2761452/1
cctttatacatttcggcatggcgatcatgtcgatggcttggtttattccc
+2761452/1
@CCDDFFFHHFHFIIIIEGHDGH<FHGIEGFFBEGEGCGEC?DFICGIGI
@5486968/1
gtctggtacaatgcaatttaatttgatacaaaaatattataataataggt
+5486968/1
@=@DDAEEHHFDFHGGHIEHGEGHHAHAHAAHH;GGCGIJGC<?BBFBDE
@702041/1
cttggtttattcccatcagtttggagttcacctttagaagtatgttttta
+702041/1
@@@DDDDDHH<DFHGHIGIHHHIG3CFDHIBGIIIIBGCBCGIA0?D?FG
@5202/1
cgcaagaagtaccagaaacgggacttagccacaatctggtctggagagaa
+5202/1
CCCFFFFFHHHHHJJJJJJJJJIJJJJJJJJJJJJJJJJGHJJJJJIJJJ
@5907/1
caatcggttcataaataaaaaagttatgtcaaattaaagaatcacgtcga
+5907/1
@@?B?BD=@FBBFGIGEEHIIEIIGGFED@D@F@<DCFEGGDFEDDDD@A
@6172900/1
cttggcttgagatttgttgcgaccgatg
+6172900/1
@@<B7DD?6CF?FFIB2<AE1@@?@0@?
@7232/1
agcatacataataaaattagaggaagtaggtgctgggcctcttgtatgcg
+7232/1
CCCFFFFFHHHHHJJIJJJJJJJJIJHGJJHIIJJHJJJJJJJJIIIJJJ
@4805470/1
cgagataaaagtctaattcagacgagtgcacaatatccgtgtcgaccact
+4805470/1
?@?BD?DDDBDDAHBBCFFGGGGIIG8?CGGGGICD@CGDGC@@F@:@GG
@2762969/1
tgttgaggcgcttgtggtggtgcacgcgcttgggcagagggaatctgatt
+2762969/1
@@@DDDDDD?DAFHEGDA?E1??DBBFGIIIIIIFCBEHCABCEBEDEEE
@4805810/1
cttcttctcttttttctcctttcttttgcgagctgctgccgaaagattag
+4805810/1
?@@FDDFF?DFFHIGFEFEHHG@B>HHGEEHIIIIIIGGIEDGHIIGGIE
@7975/1
atcgttctcagcatggtaagaaggtggcggccagaatctagacatgcaca
+7975/1
@BBFDDFFHHHHHJJJGHIIJJJJDHGJJJJJJJJJJJJJJJJJJJJJJI
@4125228/1
ctttccttcttctcttttttctcctttcttttgcgagctgctgccgaaag
+4125228/1
1:BDDFFFHHHHHJJJJJJJJJJJJJJJJJJJJJJJJJJJJJJJJJJIJH
@4125286/1
agcaacttgaatgtgagtttttatcggaagccaatcttcagtatttttgc
+4125286/1
@BCFFFFFHHHHHIJJJHJJJJJJJJJJJJJJJIIJJJJJJIJJJJJJJJ
@4125303/1
gtctgtttgtctgtttgtctgttcgtctgtgcgcgctaatctcagaaacg
+4125303/1
BBBFFFFFHHHHHIJJJIJJJJJJJIJJIHIJJJJJJJJJJJJJJJJJJJ
@8132/1
gaagtaccagaaacgggacttagccacaatctggtctggagagaagatcc
+8132/1
@@@DBD2BFDFFFFII>8@GGIC<BGGIIIIICDFEGEIE@?FCF@FFCF
@4805973/1
gccagatgccaaagttcttgatcttcactgggctcttctctgggatttcc
+4805973/1
?@<DBBDD?FBFD>:AC?F@?EBBBHDG<EDGBC@BAGFGGH93?GHIBD
@4806142/1
gggctctgtgcctggctcccatgtcacggtagcactgagtgacggcacct
+4806142/1
@?<?;;DDFD??BEFA;CAFFHDE4FAC:1??3CBGB?B?DHC=@<DAC3
@4126071/1
ctgcaactgtacgaatgtgctcttgaggtacttgaacatgggctccactt
+4126071/1
CCCFFFFFHHDHHIIJIJIJJJJHEHGIHHIJIIJEHGIJJIIIIJJJJH
@2763756/1
gggaagtggtgataaagataagtataggctcaaaacctaacgacatcaat
+2763756/1
@@C?D?DD?FAFDGHFBGIIIIEEHIIGIDHGHICEEGDDBFEGHIGHIH
@4126273/1
gcagagtgtgggcaaagggttttgggttaagaaaccatacccttcaccgc
+4126273/1
???DDD:A:?B8?EEBEDF3:FEFEDICDEDDDC@BBDEIIIIICDCEI@
@9130/1
taataaaattagaggaagtaggtgctgggcctcttgtatgcgaaggtgtt
+9130/1
CCCFFFFFHHHHHIJHIIJJIIIJJIIIJEHIJJJJJJJJJJJIJJDFHI
@2764043/1
gcacacaatggtgaactggcgttcatgcggcaaacgcctattaacattat
+2764043/1
C@CFFDB??BBHGIGIGICGFFGBFFFHHGIAGEAFHIGHCA@CHHHIIG
@4806636/1
gttcaagttaaccgcaatgttggagcttggtacaaagcaaaggtcgggca
+4806636/1
CCCFFFFFHHHHHJJIJJJJJJJIJJJJJJHIJJJJJJJJJIJHIJJJJJ
@6174235/1
cagccagatgccaaagttcttgatcttcactgggctcttctctgggattt
+6174235/1
CCCFFFFFHGHHFIIJIIJIJJJJJJJJJJJJFEGIJJJJJJJJIJJGIJ
@6174542/1
ctggtcaccttccatgcaaaatcttatcatgcaaattgttacatttatat
+6174542/1
C@@FDFDDHGHDFIGIIHFEDF?FHGHGIIIIIIIIIIIIIIEHIICHEG
@6174636/1
gccagatgccaaagttcttgatcttcactgggctcttctctgggatttcc
+6174636/1
CCCFFFFFHHHHHJHJJJJJJJJJJJJJJJJJJJJJJJJJJJJJJJJJJJ
@6174775/1
ctcggatcagccgtttctgagattagcgcgcacagacgaacagacaaaca
+6174775/1
CCCFFFFFHHHHHJJJJJJIJIJJJJJJJJJJJIJIJJGIJHHHHFFFFF
@6175468/1
ccacaatatattcgtgaaaaccgcatccaactcggatcagccgtttctga
+6175468/1
CCCFFFFFHHGHHJJJJIJIJEHJJJJIJJJJJIGIJJJJIJIIGJJJJH
@3444311/1
gttcgtgaatcatgccctcaatctgcaccagttcatatttgggcacagtt
+3444311/1
CCCFFFFFHHHHHJJJJJJJJJJJJJJJJJJIJJJJJJJJJIJJJJJJII
@5489482/1
agagcttgcaaagcttgcaatgatctttccttcttctcttttttctcctt
+5489482/1
@CCFDFFFDHHBHJIIIGAHEHHHFFHHIHBHGIFHHEHIIJJJEHGFHJ
@2076445/1
ggtacatctagagtataaaaaaatgataaattccgtcactattcta
+2076445/1
CCBFFFFFHHHHHGIIJJJJJJJJJJJJJJJJJJJJJJJJJJJJJJ
@2076803/1
ggcgccagcacccccagcagcaccaggagcggttgctccggtggcggggg
+2076803/1
CCCFFFFFHHHHFGFHIIJCHIIIJGEGGIGHGHHHIJJEIABHHDC=@B
@2076958/1
ccactcttgctccatggtccaggagcagcagcgtgcgcaggttcaggcat
+2076958/1
CCCFFFFFHHHHHIJJJJJJJJJIJJJJJJJJJHHIJJJJJFHIJIIJJJ
@2076960/1
gtggattttaatgttattattacagcatacataataaaattagaggaagt
+2076960/1
CBCFFFFFHHHHHIJJJJJJJJJJJJJJJJJJJJJJJJJJIJJJJJJIJG
@3445654/1
cgtcacggtaagcattcatcagaatgctatgcaacatcttcatcttagcg
+3445654/1
CCCFFFFFHHGHHJJJIJJJJIIIJJJJJJJJIJGIJIJIGAHGIIIGHG
@3445674/1
cgaatagtcttttctaacttgaacagtgcgatgttttacaagggcaggtt
+3445674/1
CCCDFFFFHFDFHBHHIGIIGEHJJJHGGJJJJHJIDGIJJIGGHCIGFH
@5491605/1
agactcataacgcagccagatgccaaagttcttgatcttcactgggctct
+5491605/1
CCCFFFFFHHHHHJJJJJJJJJJJJJJJIIJJJJJJJJJJJJJIJJJJJJ
@5491805/1
ctcgtttatgttttgagactagctacgatcactataaactatgtaatatt
+5491805/1
CCCFFFFFHHHHHJJIJGIJJJJJJJJJIJJJJJJJJJJJIJJJIJJJJJ
@7542727/1
atacataataaaattagaggaagtaggtgctgggcctcttgtatgcgaag
+7542727/1
CCCFFFFFHGHHHJJJJJJJJJJIJJJHIJJJJJFIJJJJJJJJJJIJJJ
@6866078/1
cttacgcaaaaatgtagataaaaagttatgtcataattttatttaaaaac
+6866078/1
CCCFFFFFHHHHHJGHIJJJJJJJJEHIIIGGHIHIJIIGIJIJJJJJJJ
@6866552/1
ctcagatgcaatttcttgcaagaattgcacaaagttgaagtccttgttgt
+6866552/1
CCCFFFFFHHHHHJJJJJJJJJJJJJJJJJJJJJJGJJJJJJJJJJJJJI
@7544135/1
ggtgcgtgcaggatcctcgtcattgcctggcatacaaggcaaagcaccga
+7544135/1
@@=BBDDDHHHHHGIHFHGHGIGGHEF?BGIIHHGIIGGHBFHIJIJGF<
@7544264/1
gttcctctttacaaatagactcatctttagcacttggttcgtcttttgaa
+7544264/1
CCCFFFFFHHHHHJJJJJJJJJJJJJJJJJJIJJJJJIJJJIJJJIJJJJ
@4127995/1
gggatggacacggagcgcgtgcagcgcacgtacgtgtggcacagctggta
+4127995/1
CCCFFFFFHDHHGIGGHIIJIJJJJIJJJJJIIHDHHGHGFFFFCEEEEE
@7544730/1
gcctcttgtatgcgaaggtgttgaggcgcttgtggtggtgcacgcgcttg
+7544730/1
@@@DDFFFHHFDHE@EFG<CCFGGGI?HGGGHJIGIBB7BCEGIEGH>?A
@6868610/1
cgggctatgccatttatcctcgcacgttggcagtaatagtacaagtgaaa
+6868610/1
C@CFFFFFHHHHHJJJJJIJJJIJJJHIJJJJJHIIJJJIIJJJJHIJJJ
@1399408/1
gctattttttttatttttattttcaatgtacagacagcacttttctacga
+1399408/1
C@CFFFFFHHHHFGIJIGIJJJJJJJJJHDFIJJIIGIIJIJJJJGJGGH
@7545365/1
gtctggagagaagatcctcatcttgtatagaggaggctt
+7545365/1
=??B;A:B222CAEEI:E?F@CEF<FFCB<<9::EDD;D
@7545460/1
tgcgtccgtctgattctgtgatagtgaatacaagatcgtggggtgggccc
+7545460/1
CCCFFFFFHHGHHJJJJJHIJJJJFIIJJJJJJJJJJJJJJJJIIIJJJJ
@6869746/1
gcacacaatggtgaactggcgttcatgcggcaaacgcctattaacattat
+6869746/1
CCCFFFFFHHHFHIJJJJJIHHIIIJJJGIIIIFIIIJJJJJJIIIIIII
@1400123/1
gacgcaagaagtaccagaaacgggacttagccacaa
+1400123/1
@@@DDD@<?AF<?GHIHGG<GCHG1?D9CC<<FGHD
@6870779/1
cttcaatcctaatgtattgatgggtcagcatgtcgcatagaatctgactg
+6870779/1
CCCFFFFFHHHDDGC<CFHD@H@CAB@FEEGGEHAD@DFFHCHGHGEGGI
@703060/1
gcgatgttttacaagggcaggttgaactcacaccattcaatttaaaagaa
+703060/1
CCCFFFDFGHGHHJJJJJIJJGHIJJIJJJJJJJIIJJIIJJJJJJJJHJ
@2766089/1
ggcttatgacaaggaggtagccagttgtcatgcggttcgaatttggac
+2766089/1
@@@F?DBDHFGHBGBGGEDGAB?EDEHBHHFEFGIHGDAG@HGE<B@B
@10639/1
agcaaatggaaaaaaaaattggtgaaaagaatcacaagtaagatactgca
+10639/1
@BCFDFFEHHHHHIIJJJJIJIGHGIGIJIGIJJJJJJHIGHFIIJJJJE
@703419/1
cgcaagaagtaccagaaacgggacttagccacaatctggtctggagagaa
+703419/1
@@@FFFFFDFHHFGJJIJJJGJJJJIIGGIJJJIJJJJIJJAGGIEHIJJ
@2766299/1
ctcgaataggaagtaatggaattttttgaccaactggaacatagcagcgt
+2766299/1
CCCFFFFDHHFFHEGGHGGGJJJJJJJJJIIIJJIIIJJIGIIJIIJJJI
@10863/1
cgtcactattctaggattgtgtaggtaatattattaaacgaagaacatgc
+10863/1
@@@DFFFFHGGHHJJEHIJHGCHHIFEFHIIIIIJJJJJJEGIGIJJGIJ
@3447425/1
catacataataaaattagaggaagtaggtgctgggcctcttgtatgcgaa
+3447425/1
@@CFFFFFGHHHHJHJJJJJJEFHGHGGEFGFIGF?GHGEHGFBDGGHGI
@6176896/1
gtccttgttgttaagaggtgttacctgcaacttggccaggttagggccaa
+6176896/1
C@CFFFFFHHHHHJJJJJCGHHJJJJJJJJJJIJJJJIJJDGHIJJJJJJ
@704257/1
caccactcccgggtgaggatgcactacatttccgtccatcattttgtcaa
+704257/1
@@<DD;BADDHHFDDGD@AFAGGHEBHBGHCAHGHIEH@F@B@GGHGHIG
@11717/1
cgtctgtgcgcgctaatctcagaaacggctgatccgagttggatgcggtt
+11717/1
?@::BDADBFHD?FFHIEHHGG@FHIIBH>@?BB@B;AFFGH@7CHDH8B
@2767462/1
ctaaaattgaattaaatcccgtgaagtgaattggagacatttgtgttatc
+2767462/1
BCCFFFFFHHHHHJJJJJJJJHIIIJCHHIJJJJJJJJJJJJJJJIJJJI
@3448317/1
gacgcaagaagtaccagaaacgggacttagccacaatctggtctggagag
+3448317/1
CCCFFFFFHHHHHJJJJJJJJJJJJJJJJJJJJJJIJJJJJJJJJJIJHJ
@6177734/1
gttgaggcgcttgtggtggtgcacgcgcttgggcagagggaatctgattg
+6177734/1
?=;DDDD?CFFHAGGGHGDCGGGEGEGGG0CCBGAA;;;@/?>=@@D@BD
@3448690/1
ccacaatctggtctggagagaagatcctcatcttgtatagaggaggcttg
+3448690/1
C@@FFDEFHFFFDBGGHIEGFIDGHICHGGIIIII>FGIDCGGDGEGGDH
@12419/1
ctccttctaccggcacgcatcgtgaggtctttggagccctgtccaacggt
+12419/1
C@CDFDDFGHHFFIIJJIIEHEIIGA@??DGICGD;BFHIG<FHIIJII@
@2768283/1
catacataataaaattagaggaagtaggtgctgggcctcttgtatgcgaa
+2768283/1
CCCFFFFFHHHHHJIJJJIJJIJJJJJJJJJJJJJJJJJJJJJJJJJJGG
@705022/1
gcccctacgatcatcactgtcgtgtcctttatacatttcggcatggcgat
+705022/1
1?@;=:ABF?FBDFFB@EHECGCDEEGIGGCEF@GG@GHIIIGDEHIIGH
@2768416/1
ccggtacataatgatacgatgcggcttgaacccgccgg
+2768416/1
?@@FBDDFHHHGHFGHIJIIIJJJGIJD@FGIJDGI8A
@7545723/1
cgatagattacggtctatgtctatcggctccgatttgtcgtcccaaggaa
+7545723/1
CC@FFDDDHFHFFCFFEEHIIGHGGHIGEGIG8FEG???FFEFHIGHG9@
@7545829/1
cggcacctccgacactgaggtcacggtactcgcggtacatgttgtgtaca
+7545829/1
CCCFFFFFHHHHHJJJJIJJHIIIJJJIJJJJJJJGIIIJJHJJJIHHH?
@2769231/1
gtacatctagagtataaaaaactgataaattccgtcactattctaggatt
+2769231/1
@@@DBDDDFF>F:AEAF>EGEGFB9E4?HGIFFEGFF8CDGIFEAGB<FE
@6178934/1
tcacagatcgacattatttagatttgaccctgaatgcgtagggaggtcct
+6178934/1
@C@DDFBFFHFDDGCBGIIGI9FFHC@FHHGIGCHGGGFGECFAEG?;FF
@7546188/1
tattagtcttgaaacatgaaatgagagcattcttaacgccacgtaaaaag
+7546188/1
@@@FFFBDFHHGGIIJJIEIJGGEHIJIIFIJJJJEIJJJJGIJIIIJGI
@6179655/1
catcactcttatatgggcagcccgaacacggttaccgggaattttgtttg
+6179655/1
CCCFFFFFHHHHHJIIJJIJHJJIJIIJJJIGIJJJJIIH8FGEHHHIJE
@706562/1
gtggctttcagtgaaacatcaaaatttatcgatctttgattctgatctag
+706562/1
CCCFFFFFGHHHHJJJJIIJJIJJIJIJIJJIEHIFIJGIIIJJJJJJIG
@7546991/1
cctgtattcatcagggcttcttgatgtatataggtattttgttacacgtt
+7546991/1
BCCFDFFFHHHHHJJJJJJJJJJJJJFEHIIJJJAGIJJJJIJJJJJJGH
@4128984/1
cttcttgaatccacattggtgtgataaccgtgaactgatcgtgtgggagt
+4128984/1
CCCFFFFFHHGHFJJJJJJIIHIIJIJJIJIJJJJJJJJJJGIHHIJHGB
@14604/1
ctccgacactgaggtcacggtactcgcggtacatgttgtgtacacctgag
+14604/1
CCCFFFFFHHHHHJGHIJJJHHIJJJJJJGGIJJJHIJIJIII@BCDHHH
@14763/1
cacggctttttccagatccactcttgctccatggtccaggagcagcagcg
+14763/1
@@@?DFFFGHHHHGIJJJEHIIJJHJIJJJIJIFHIJJJJHIIJJJIJJI
@4129386/1
cttaagttcggaaagattataatatttctttagtttaagtccgtttttaa
+4129386/1
@CCFFDFFHHHHHIJGHHFHGHHIIJJJJIJJJHIIJIJJJJIHIJJJJJ
@4129433/1
gtgtacacctgagcgagactcataacgcagccagatgccaaagttcttga
+4129433/1
B@BDDDABACFHHJIIIIIJJGIJJJJJJJIJJJJJJIJJJIJGIJJJJH
@7547390/1
agggcacgcttgcgcatgacatctatacatgccattggcgttcaaaaggt
+7547390/1
CCCFFFFFHHHGHJJJJIIIJJJJJJIIJJJJJJJJIGJJHIJJJJJJJF
@4129675/1
gcaacatcttctttggtttgtcaggggtaatgctaacgtcatagcgataa
+4129675/1
CCCFFFFFHHHHHJJJJJJIJJJJJJJEGIJJJJJIJJJJJJJJIJJJJJ
@7547517/1
ctgcaaagttaaccatcttgtattcaaaagaaaacctagaatcactggtt
+7547517/1
@@@F?ABDFHHGDGGGEHEHFDHHIC@HHDDGGIGBEGGCG@HIGID;?F
@4129812/1
ctgtgatctgtttcttggcatctatagatgtcggtggcgcacagggcacg
+4129812/1
@@CDDDDDHFHHHJJIFGGGIJIJIGIIJIIIIGCGGGGGIGGIJIDGGG
@4129858/1
cgtctgattctgtgatagtgaatacaagatcgtggggtgggcccaccagg
+4129858/1
CCCFFFFFHHHHHJJJJJIJJIJJJJJJJJJJHGIIIDFIJJIJJJJJHI
@4129862/1
ctgtgatctgtttcttggcatctatagatgtcggtggcgcacagggcacg
+4129862/1
CCCFFFFFHHHHHJJJHIJJJJJJJJJJJJJJJJGIIIJIJJJIJJIJJI
@4811209/1
cttagaagttggttcctctttacaagtagactcatctttagcacttggtt
+4811209/1
?@@:BDDDHDHDFHIIHIIIACDHIHA4ACACGGIAEGHG@EFHBBFH?B
@7548292/1
tgtcactaacattttctttttctagtttcaaatgacgataaaatatccac
+7548292/1
@CBFFFFFHHHHHJJJJJJJJJJJJJJJJJJJJJJJJJJJJJJJJJJIJJ
@4811768/1
cccctgtttgttttatcgtcgccttgagaagcagacacaagcttcttctg
+4811768/1
@@@FDFBDHHFFDHIEHGGCGIIJJIIGHEGII>GIIIGGDHGIIJJJIJ
@2077806/1
ccggtactaacgatcaaatcgatcatgggtccataatcattcctggaatc
+2077806/1
B@CFDFFFHHHGHJGEEFFFHHIJJJIGJDFGIIJJJJJJJJJJJJIJJJ
@1402647/1
gtgatctgtttcttggcatctatagatgtcggtggcgcacagggcacgct
+1402647/1
@C@DDDEFFABHGGGHGDCGHHIJJJGE<HGHGH6FDBHIIIIGGIGIB@
@2078320/1
ctttttgtcagcacagaatagtcgcgtgtgatgccgcttttgcaccacaa
+2078320/1
CCCFFFFFHGHGHJJJJJJJJJJIFIGIIIJIIJFGGIJJJJJIJIIJGJ
@6871040/1
cacacaatggtgaactggcgttcatgcggcaaacgcctattaacattatc
+6871040/1
CCCFFFFFHHFHHGJIJJIJIJIJJJJJJJJJJJJJJJJJJIJJJJJJJJ
@2079061/1
ggtgcacgcgcttgggcagagggaatctgattgtgctgttgtggaactgc
+2079061/1
CCBFFFFFHHHHHJJJJJJJJJJJJJJJJJJJJIJIJJJIJJJJJJJJJJ
@6871759/1
gggggatctgctgtctgtggagctgatgcttgctgggcctcagctgttgg
+6871759/1
CCCFFFFFHHHHHJJJJJJJIJJJJJJJJJJJJJJJJJJJJJJJJJJJJJ
@2079157/1
cttcacctgtggccggcggcacgcagacgccttgatgacctccactttga
+2079157/1
CCCDFFFF?CFFBFEGACGEHIGIIGIGFEFFFCCCCEECCCCCCCCCCA
@6871997/1
ccacagttccagtctcaggcacattgccattagtagactgatcagccgga
+6871997/1
@@@ADDDD:DFDC<?FDB;FGF@HHEIHFHIFIFFI@BB<CG<DF<FBE0
@1403928/1
catctcagaaattagcggatggatcaagagcctgacaccgaaggcagctc
+1403928/1
CCCFFFFFGHHHGJIJJJIIJJJJJJJJJJGIIJJJIIJJJIIJJJIJII
@4813766/1
gggtaaggtatttcaggatcgtcacgacccacatcttcgtcgcgccaatt
+4813766/1
@BCDFFFFAFHHHJJJJIJJJJJJJJJJJJJJJJJJJJJIJJJJJIIGHH
@6872563/1
agtgcttcgggcttcaacagcttgttagcttgccattgacctttcctagg
+6872563/1
CCCFFFFFHHHHHJJJJJJJJJJJJJJJJJJJJJJJJJJJJJJJJJJJJJ
@2079668/1
ctgcacgaagaaatttgaatctatttatcatctatgaaaaaatg
+2079668/1
@?@?DAD?DDFAAFA>G<FH@FE@BHHDBDE9EFECGBADEE>B
@6873353/1
gctgatccgagttggatgcggctttcacgaatatattgtgggatgcttaa
+6873353/1
CCCFFFDFHFHHHJIEGGHGIEIIIIIGIJIJIIJJGGFGIIGGHIJJIH
@4814560/1
tcggacatttcaattttatttagttggtcttggttgaacggaactccaat
+4814560/1
CCCFFFFFHHGDHHIIJGIJJIIIJJJGHGJJJIJFGIIJIIGGJIGIII
@2080270/1
ttgcggaatcagcctcgcgggtgggtctggcatggtgcctagaggg
+2080270/1
@@@DD8DDHHHFAGIGIB?GDGBF6FI9=@@@CCCHHHBED@DB;8
@2080708/1
tgctgttgtggaactgcttcacctgtggccggcggcacgcagacgccttg
+2080708/1
CCCFFFFFHHHHHJJJJJJJJJJJJJJJJJJJJJIJHHHFFDDEDDDDDD
@4815017/1
cttggcttgagatttgttgcgaccgatgccataaacagtgtgctgggcat
+4815017/1
CCCFFFFFHHHHHJJJIIIJJJJJJJJJJJJJJJJIJICHHIJJJJJIJJ
@4815173/1
gtcgaacattctatgcttataccattaatctccgcaactatttgacggat
+4815173/1
CCCFFFFFHHHHHJJJJJJJJJJJJJJJJJJJJJJJJJJJJJJJJJJJHI
@2081117/1
gtaccaaatttcaaccaaatccgtcaaatagttgcgg
+2081117/1
?@?D7DDD8FBFFFFE7EEF@CDFFCFEE<FEF<?D<
@6875116/1
cttcctagtacctgataagcccagacctagcccaaattcttcttcttcag
+6875116/1
CCCFFFFFHHHHHJJJJJJJGIJJIJIJJJJJJJJIIIHJIJIJJJJJJI
@5497033/1
ggcaacatcttctttggtttgtcaggggtaatgctaacgtcatagcgata
+5497033/1
CCCFFFFFHHHHHJJJJHIJJIIIJJJJEGIJJJJJJJIJJJJJJJJJJJ
@707916/1
ggattaagtctgcttcgtacaataataattaataatatgtacctacatta
+707916/1
@C@FFFFFDFDHHIGIJIJGJJJJIJIIJJIIGIIIJIJGGGHIGGHIIE
@5498199/1
ctttggtttacgttccagttctcgattatcgaatttttcgccatgagtaa
+5498199/1
CCCFFFDDHHHHHJJJIIHJHJJJIIJJJJJJHIJJJJIIJJJJJIIGCG
@3450221/1
gttgttaagaggtgttacctgcaacttggccaggttagggccaacagatt
+3450221/1
CCBFFFFFHHHHFHJJJJJJJJJJJIJJJJJJIJHHHJJJJJJJJJJHIJ
@17125/1
ctccggtaagtttgtcgagtagagccttagctgcggaatgcttagcttcc
+17125/1
CCCFFFDDFHHHHJJJIJJHHJEHIJIJGIJJJJIJJJJJJJJJJJJJGI
@3450350/1
cgggaattttgtttggtatctgataccgacacatggtaggttccatggat
+3450350/1
@C<DDDDFFFHFHGHECFHFFHEHGDHGGIIIIII>B?DGDFEHB>EI<C
@6179872/1
cagggatcttgccgtcattgcagacggtgtggtagcggg
+6179872/1
@;:D?DDAD??:DC@E?A<<FH?HH:F1:::B?B?9?6:
@3450711/1
ctgtttcttggcatctatagatgtcggtggcgcacagggcacgcttgcgc
+3450711/1
CCCFDFFFHDHFHJGHJJIIIJJJGHBGIGDHIIJIJJJEGIJJJFIJJA
@709265/1
aatcattcctggaatccgtgtcgacggcgatgagagcccacgatgtaagt
+709265/1
@@@DBDDDFD>FDGCG3@:CAE?A<8::@:@FECCCC=;AAH<CE?>;;.
@17793/1
cagctaaatgactcgcttattttttgtaataactattaaaaagtatatat
+17793/1
CCCFFFFFDHHGHJJIJIIJJJJJJJIIJJJEGHGGJIJJJJJDGGIIGG
@3451144/1
ataacttccaatttgtatttgtcagcatagtagtcggcaaacgttaagta
+3451144/1
?@;DDDDDFB?BFGEC<CCDHEECBFHEGGI?H<ACGF@FHII?B?DFBG
@18370/1
gtcttcttgaacttcttcaattgacgcaagaagtaccagaaacg
+18370/1
@@@DD>DDD<FFABFE9EBFE9C@4@C81CC@FD@DGE3?;DF7
@2772325/1
gtaaaatacatagtttcactacacaagtgatacactgatttctatttctt
+2772325/1
C@@FFFFFGHHDHFHFGIJIJIJJJIIIIIJJJIGIGFEHHEDBFHIIGI
@6181338/1
ggctgtcactgcagcgatactgggaacattcgactgatccggtgagggat
+6181338/1
CCCFFFFFHHHHHJJIJJJJJJJJGJIJJJJJJJJJJIJJJJIIIJJJJJ
@6181586/1
tgtacattgaaaataaaaataaaaaaaatagcaggggttattgttatgtc
+6181586/1
@@??DFEFHDHHBHII@GCFADHIIHGBGFGE@FC>G@6BGIIIEHIDFF
@6181745/1
ctgtttgtctgtttgtctgtttgtctgtttgtctattcgtctgtgcgcgc
+6181745/1
CCCFFFFDHHHHHIJJJJJHJJJJJJJJJJJHGI4?FIIGHJGIJJJJJJ
@710479/1
tgtacgttcaaacgtatcacacattttctggtcaccttccatgcaaaatc
+710479/1
@CCFFFFFHHHHGJJIJJIGJJJJJJJJJJJHIIJGIJJJJIJJJJJJJI
@7549336/1
cttcatcttagcgttcacattgacaaacttaggtttgcttacagccattc
+7549336/1
CCCFFFFFHHHHHJJJJJJJIJJJJJJJIJJJJIJJJJJJJIJJJJJJJJ
@710599/1
gtccatccacggctttttccagatccactcttgctccatggtccaggagc
+710599/1
@@CDADBD>;FADHDBEHGHIGFH?CAGEECBGGI<?9DG@0?DGG;FHB
@19339/1
tgctgggcctcttgtatgcgaaggtgttgagg
+19339/1
???DADDDDDDDDECEEDBD31@:EE:??::C
@7549772/1
caaacagacaaacagacaaaaaaaaagttaattacatttttgggttcgac
+7549772/1
@<@DDDDDHHFBDBHIGGGBDHGBGGID@GGGICHIGBFHIIBH@CEA;?
@19989/1
accaatttagaatatacgaaacagcaggaccactacagacaaataatcat
+19989/1
@@<B;DD>DA<DAC@GH>FH@@@GH@FBE;CFH@HGB@@BFB9??BB@G@
@7550267/1
gggctctgtgcctggctcccatgtcacggtagcactgagtgacggcacct
+7550267/1
CCCFFFFFHHHHHIIJJJJJJJJGJJIJJEHIJJJJJJJGHHIIJGIJIJ
@20976/1
gccacaatctggtctggggaaaagatcctcatcttgtatagaggaggctt
+20976/1
C@CFFFFEHHGGAEHHJJIGIJJJIHIJIHIGHEGIDDHIIIGFGIJJGH
@7551185/1
gtgacttgtagtcaaggtggagattttactatctttcaagtcggcataac
+7551185/1
@@@DDFFFFHHFFIIIJACFGHFHGHIGIJGIHGIJHGEHDHHIJJJIJF
@7551249/1
gtcctttctaaggttcaaaactatatctgtaccaaatttcaaccaaatcc
+7551249/1
CCCFFFFFHHHGGIIJJJJIJJJJJJJJJIIJJJJJJJJJIJJJJJJJJJ
@4816401/1
cattattctccgcgggcgacagccaatatgtgttaaaataaaaatccatt
+4816401/1
C@@FFFFFHGHFHIGGIIJIIJJJGHIIIJCEEHHFEHHEDD@@BD>>>@
@7551566/1
catcatcagaatcagatcgtcgacatttttccttcaacttttcatattca
+7551566/1
CCCFFFFFHHHHHIIGGHGHHIJJJJJJJJIJJJJGGIIIIJIIJJJJJI
@7551574/1
gttgaggcgcttgtggtggtgcacgcgcttgggcagagggaatctgattg
+7551574/1
@@@DDDFFHGHHHHIIIIGHIIJIIJJJJJIFGGGIGIIJHHHHFFFDCB
@7551585/1
cagcatacataataaaattagaggaagtaggtgctgggcctcttgtatgc
+7551585/1
CCCFFFFFHHHHHJJIJJJJIJJJHIGIHIGJJJJJGHEHIJJJJHJJJJ
@4816827/1
ctgggaacattcgactgatccggtgagggatgcgtgacgtcagcccctac
+4816827/1
@@CFFDFFHHHHHIJJJIIIIIIIIGGIIJJIIJHGIJGBFGGGGIIJJG
@4134069/1
ctgcatacctgccatgcgctggtaagcgctatggactgccgccaattcac
+4134069/1
CCCFFFFFHHHGHJJIIJIJJGHIJJFIIIIJEIIIIJJJJJJJJJJJJI
@7552149/1
ggcgtcgcttgcggtaccggcgtcggttgcggaatcagcctcgcgg
+7552149/1
@@7DD?DDDDC:CF@C<9?:?@DAFE;@B@:?D>?@A3>?BB8@80
@4134554/1
cctttatacatttcggcatggcgatcatgtcgatggcttggtttattccc
+4134554/1
CCCFFFFFHGHHHJJJJJJJJJJIJJJJJJJJIJJJJIJIJGIJIJJJJJ
@1405563/1
ctaacgatcaaatcgatcatgggtccataatcattcctggaatccgtgtc
+1405563/1
CCCFFFFFHCDFCBGGGIJHIIJGGIJJJJJJIIJJJJJJJJIJJJDGBG
@2082241/1
caccgataacttccaatttgtatttgtcagcatagtagtcggcaaacgtt
+2082241/1
@?@DFFDFDDHHH<<AEGHGCEHIIIG@FHBCFFFGHGFDHGB66?DFCG
@4818411/1
tgcagactgtgtggtagcgggtcggacgagccgtgccttttattgcttgg
+4818411/1
CCCFFFFFHFHFHGFHIIJJIIGHIIJJIJJIJGHFHHFFFFFFCEDEED
@2082607/1
tgttgtggaactgcttcacctgtggccggcggcacgcagacgccttgatg
+2082607/1
CCCFFFDFHHHHHJIJGIJIJIHJGGGGIJJIIJGHHFFDEDDDDDDDDC
@1406379/1
gctgggcctcttgtatgcgaaggtgttgaggcgcttgtggtgg
+1406379/1
:=@1A?B?FCBBF<EGAAB?@8FCCGAH>B@8?DFDE=FHGD;
@2773630/1
taaactaaaactacttcttatgatttaaagtcgaatattccctgacacct
+2773630/1
CCCFFFFFHHHHHJJJJJJJJJIJJJJJJJJJJJJJJJJJJJJJJJJJJJ
@2773734/1
ctgtggccggcggcacgcagacgccttgatgacctccactttgatgatct
+2773734/1
CCCFFFFFHGHHHIJIIIIJIJJJHHHHFFFFFFEEDCEDDDDDDDEFDE
@6182791/1
cataaaaccaaacctctggttcgattgggcctcaaaaagtcacgtttata
+6182791/1
CCCFFFFFHHHHHJJJJJIFHIJIIIJJJJIJJJJJIJIDHEHJJJIJJG
@6182857/1
tcttcttgaacttcttcaattgacgcaagaag
+6182857/1
@@@DDDDAH?FB:ACFHCHEG<<FAGG?EGGB
@6183949/1
ataagtaacttcaaatgattgctcagatgcaatttcttgcaagaattgca
+6183949/1
@CCFFFFFHHHHHJJJJJJJJJJJJJIJJJJJJJJJJJJJJJJJJJJJJJ
@2775489/1
cactagaaatatttcggcgatttaatttttttatgtttttattatgcaat
+2775489/1
CCCFFFFFHHHHHJJJJJJIJJJJJJJJJJJJJJJJJJJJJJJJJJJIIJ
@2775723/1
gttcacattgacaaacttaggtttgcttacagccattcccaactgtcctc
+2775723/1
CCCFFFFFHGHHHIJIIJJGIHHJIJJJJIIGIIJJJJIJJIJJJJJJJJ
@7555515/1
gtcccggtaatctaccccgtcttcaccgctgtaaccaccaacagtgacag
+7555515/1
@@<DD??DFFDDHBFGGGHCGEG>DCCDGIGIEBBFD?BAGGGIHI>@>E
@6877315/1
ctccaaattgtatctgacgacgcattgaatctgaatacgaaaatgaattc
+6877315/1
CCCFFFFFHHHHHJJJJJJJJJJJJJJJJJJJJJJJJJJJJJJJJJJJJG
@3452937/1
cagcatacataataaaattagaggaagtaggtgctgggcctcttgtatgc
+3452937/1
CCCFFFFFHHHHHIIJJJJIJIJJHIJIJJJHIIIJJJIJJJJJJIJJJJ
@6877733/1
gcttattctgcatacctgccatgcgctggtaagcgctatggactgctgcc
+6877733/1
CCCFFFFFHHHHHJJJJJJJJJJJJJJJJIJJJJJJJJJJJJJJJJJJJJ
@713502/1
cgtcttttatgttgggacagctatcttcataaaagctaaacaacatttat
+713502/1
CCCFFFFFHHHHHJJJJJJJJJJJJJJJJJJJJJJJJJJJJJJJJJJJJJ
@4137159/1
ccacatcttcgtcgcgccaatttaggaagcatgttttcacttgttcgtcg
+4137159/1
;;?ADBDDDBAFC:@?E@C<FABA9<???BDBFGCBFFEFCD>B8BFBC<
@6878744/1
gagacgatttcaccagtggtcttcttgaacttcttcaattgacgcaagaa
+6878744/1
:?@DDDDDAD?CFAAEFEAEBH>?DHDCAHDG?EGDHBGBBGG@F@@GHE
@714166/1
ttcaagcgctcatcgggaggtgtggcagcctccttgaccattttagatat
+714166/1
CCCFFFFFGHHHHJJJJGIJEGHIJIIJJIJJIJJJJJJJJJJJJJJJJI
@2082992/1
ctccaagacaggaggctccagtactttagctttgacagtgtaaaacttct
+2082992/1
@@@DDD??F?AAA:1CGBG@E2<FCCB:FGEEDFBGIICG??BBDDBDDD
@5498645/1
cttgaacttcttcaattgacgcaagaagtaccagaaacgggacttagcca
+5498645/1
=??DDDBDHAFHFGHGGG>IHIIBHICF1?:?DFFFCHGCHGHIIIGIGG
@22472/1
cagccagatgccaaagttcttgatcttcactgggctcttctctgggattt
+22472/1
CCCFFFFFGGHHHJJJIJIJJJIJJJJJJIIJJIJJJJJIIJIIJGHGGI
@2084399/1
gctcgggtttactagcctcctccttagaagttggttcctctttacaagta
+2084399/1
CCCFFFFBFHHHHJGIIIJIJIIJJJGHGIIHIJHGGIIHIJJGIIIJEH
@2084487/1
ggttcaggcatctgcaccaagactggagctcctgctggagatgtgggtgt
+2084487/1
@CBFFFFFHGHHHJJIJIIIJJJJJIJJJJJJJJJJJJGHCHIFHIIEHF
@23033/1
ctcccacacgtttcacttcagcatagacaggtgtcttccctggcaataca
+23033/1
CCCFFFFFHHFHFJJJJJJJJJJJJJJJJJJEGHIJJJJJJJJJIJJJJJ
@2084864/1
agggaatctgattgtgctgttgtggaactgcttcacctgtggccggcggc
+2084864/1
@@@DDEDFHDHAFHFEHIGFGBGEEEHEHFH@F<EHFF?GAEGIE:DEBD
@6883196/1
agcatacataataaaattagaggaagtaggtgctgggcctcttgtatgcg
+6883196/1
CCCFFFFFHHHHHJJJJJJJJJJJJJJJJJHIJJJJJJJJJJJJIJJJJJ
@6883255/1
tactaatcaatcggccttttatatttgttaactgtccttcattgagggtc
+6883255/1
@@@FFFDDHHFHHG<GHIJJJJCHDHHIII>GGHGIGIJJAFGE>FFGDD
@2086510/1
gttggtcttggttgaacggaactccaatcctttactcgaatagtcttttc
+2086510/1
CCCFFFFFHHHHHJJJJJJJJJJJJJJJJJJJJJJJJJJJJJJJJJJJJD
@2777685/1
agtaagtcagctgttccacttcatcatcagggatcttgccgtcattgcag
+2777685/1
@CBFFFFFHHGHHJJJJJJJJJJJJJJJJJJJGJIIJJIJJIJIJJJJJJ
@5501180/1
gcacgcgcttgggcagagggaatctgattgtgctgttgtggaactgcttc
+5501180/1
CCCFFFFFHHHHHJJJIIJJIJJJJJJJJJJJJJJJJJIJJJJJJJJJJI
@3454345/1
ggattcaattcggaacatagaaatttgtgtaacccaagtttgacgacata
+3454345/1
@<?BDDFAHHHHHGIIJIIIIFIGCGEFHB?@GB?DHIHEGGIIIJIIDG
@3454677/1
cttggttgaacggaactccaatcctttactcgaatagtcttttctaactt
+3454677/1
??@DDABDHBF?DD;FG<GGHIHFBBDGGIIGICDGEB4DFDEDFDDHIG
@23897/1
aggggttattgttatgtcgatgtcgaacccaaaaatgtaattaacttttt
+23897/1
CCCFFDFFHHHHHJJJJJJJJJIIJIJJJJJJJJJJJFIIJJJJJJJJJJ
@3455642/1
tgggcctcttgtatgcgaaggtgttgaggcgcttgtggtggtgc
+3455642/1
@B@FBDDFHHHHHIJJJHIIJFHHHIJJJIJJJIJIIIHGI@GH
@3455904/1
gtcgtatgattatttgtctgtagtggtcctgctgtttcgtatattctaaa
+3455904/1
?==DDBDD?FHBFIJJHIJJHJIIGHFH?CH<FHFHIEFCAG>DFFG>>D
@3456213/1
agctttaaggggatctgctgtctgtggagctgatgcttgctgggcctcag
+3456213/1
@@@DFFFFFHDAHGIJJJGIHGIIGHIGGIIIJJGGCGGGHIJGIGIJEH
@25658/1
ctttatttcttctttaataggacaagcgattggcattacgattgtgacaa
+25658/1
CCCFFFFFHHHHHJJJJJJJJJJJJJJJJJJJJJJJJJJJJJJJIIJJJI
@3457325/1
gtcacggtagcactgagtgacggcacctccgacactgaggtcacggtact
+3457325/1
CCCFFFFFHHHHHJJJJHIJJJJIIJJJJJJJIHJJJJJJIJJJJJHJHH
@3457845/1
agtgaacaaaattgcaatatagttattctaatatttgattgataaaaaca
+3457845/1
@<@DDBDDHHHHDE@HGHGIIGIGHGGHHGGGHHIIEC<FEHIIIGIIBF
@26857/1
atccaactcggatcagccgtttctgagattagcgcgcacagacgaac
+26857/1
CCCFFFFFHHHHHJJJJJJHJJJJJIJJJJJJJJJJJJJJJIJJHHF
@714796/1
gccattcccaactgtcctccggtactaacgatcaaatcgatcatgggtcc
+714796/1
@@@FADFEHHHFDFHIIJJIIJJJJFJJIJIIG@BFD??@DDDFEHICGC
@6883436/1
ccttcttctcttttttctcctttcttttgcgagctgctgccgaaagatta
+6883436/1
:=BDDBEFHGHHHJJJJJJJJJJJJIJJIIIJJJJJJJJJJJIJJIJJJG
@715071/1
cttggcatctatagatgtcggtggcgcacagggcacgcttgcgcatgaca
+715071/1
@@@DDDD?FFHFHIIIIGIIF@FGIAD@FHDGGHIIIIIGIIIABAEHFH
@6884023/1
gcctggctcccatgtcacggtagcactgagtgacggcacctccgacactg
+6884023/1
BCCFFDAEHHGHHJJJJIJJGIIJJIJIHIHIIIJIJJIIJJJJJJJJJI
@6187641/1
gtaatttttgtctttcgcgaaatattccgcgacagatgtctttctagtgc
+6187641/1
@?=DDBDAFADHHIG@E@FGEDHEHHD@?GGAEHBGIEGGGIADCGCAE?
@6884739/1
gcagagggaatctgattgtgctgttgtggaactgcttcacctgtggccgg
+6884739/1
CCCFFFFFHHHHHJJJJJJJJJJJJJJJJJJJJJJJJJJJJJJJJJJJJI
@7557517/1
cctaagtgagtatacatctattaaattcaaacgcagagctcattatgttg
+7557517/1
CCCFFFDEHGFHHJJJJJJJJJJJJJJJJJJJJJIJIJIIJJJJJJJIII
@6188866/1
cggtagcactgagtgacggcacctccgacactgaggtcacggtactcgcg
+6188866/1
@BCFFFFDHHHHHFGGIJIDHIJJJJIIIIJJJIIJFHJJJJIGIJIJJH
@716473/1
acaggggtgtacatcatggaaggaagatgcctcatcacaacatctaaagc
+716473/1
@@@FFFF@DFFHFHIIJJJJJJJIJJEGIJIJIHIJIGIJJJJJJEHIJJ
@716824/1
cacataagtaacttcaaatgattgctcagatgcaatttcttgcaagaatt
+716824/1
CCCFFDFFHGHHHJJJJJJJJJJJJJJJJIJJJJIJJJIJJJJJJJJJJJ
@6189747/1
agcatacataataaaattagaggaagtaggtgctgggcctcttgtatgcg
+6189747/1
CCCFFFFFHHHHHJJJJJJJJJJJJJHIJJHIIIJJJJJJJIJJIJJJJJ
@7558722/1
cacagggcacgcttgcgcatgacatctattcatgccattggcgttcaaaa
+7558722/1
@C@DDDFFFHHHFIGGHIIJJGIIGIJIJIGIJJJJIIIIJGH@FHIGIG
@6886440/1
gcaacgaccaatcatggacttttcttcaatatccacataagtaacttcaa
+6886440/1
CCCFFFFFHHHHHGJIIJEGIJIIJIGJJJJIIGHIJJJJIGGGHGJJIJ
@7559615/1
ggcagagggaatctgattgtgctgttgtggaactgcttcacctgtggccg
+7559615/1
CCCFFFFFHGHHHJJJJJJIJJJJJJJIJJJJJJJJJJJJJJIJHJJJJJ
@4819967/1
gtcgatatgtggatgtagctgccattatgtagactgttgtgttgaccaat
+4819967/1
BCCFDFFFGHDFHDHIJJIJIJIJIJJIGHIIJJJGJJJGGGHIJJJJII
@6888425/1
gcaacatcttctttggtttgtcaggcgtaatgctaacgtcatagcgataa
+6888425/1
CCCFFFFFHHGHHJJJFHIIJIIJJJJHJJIGIJJJJJJJJJJJJJJJIJ
@6888617/1
cgactggttgttaactccgaaaattatatcataatcattataactgcgaa
+6888617/1
CCCFFFFDFHHHHIJJJJJIJJIJJJIIIGIIIIJJIJIGIIIIJJJJGF
@4820860/1
cactggttcaaattcaaataaaatcactctgcaatcctgcctcacatgat
+4820860/1
CCCFFADFHDHHHJJJJJJJJJJJGJJJJJJJDFGFHIHJJJJJJJJJIJ
@6889497/1
gttacctgcaacttggccaggttagggccaacagattgtttgagatgttt
+6889497/1
@@@FDDFDHFHFDEHFGGEGIFDEEGHHIIIIIICBFHHIIG@?BFD???
@2089917/1
cgggcttcaacagcttgttagcttgccattgtcctttcctaggagtgact
+2089917/1
CCCFFFFFHHHHHJJJJJJJJJJJJJJJJJJJJJJJJJJJJJJJJIIIJJ
@5505208/1
gctatcagtaaaccactctcgtcaatcaaatacttcagcacttcacacat
+5505208/1
CCCFFFFFHHHHHJJJJJJJJIJJJJJJJJJJJJJJJJJJJJJJJJJJJJ
@5505213/1
gggctctgtgcctggctcccatgtcacggtagcactgagtgacggcacct
+5505213/1
@@?DDDDDFD>D?C:AFHGGGHDCHFGGE?FBHIIGHHEIICCCGFGF@>
@2780269/1
ggtggcgcacagggcacgcttgcgcatgacatctatacatgccattggcg
+2780269/1
@C@DDFFFHHGFDHIGHJFIJJJJJIJIEHIJJJIJIGJIIGGIJIJIJI
@2780769/1
caggcattatgtaacaagatttttttctttctttcatctttctaatagaa
+2780769/1
@CCADADDDHDHDDHIJIGIGIIIIIJJIJCHHJDEHIIII@HGGIGH>B
@2781745/1
tcttcaattgacgcaagaagtaccagaaacgggacttagccacaatctgg
+2781745/1
@@@FFFFFHHHHHBGBHIGIEEBHGIJIEGIIIGGIGHIFIGGGIJJJIJ
@1414064/1
cccaactgtcctccggtactaacgatcaaatcg
+1414064/1
;?;?D?DDFF<ACBC1213C9<CE@?:??C?F?
@1414099/1
ggtgcacgcgcttgggcagagggaatctgattgtgctgttgtggaactgc
+1414099/1
@@@DFFFFHHHHHJJJJJJJJJJJJJJJJJJJJJJJJJJJJHJJIJJJJJ
@4144074/1
gattcgaatactggactagtaaaatacatagtttcactacacaagtgata
+4144074/1
@@@FDDDBFFFDDCEHIJJHGIJIJJJHFHI@HIIIIJJIHGIGGBFCHB
@27390/1
tggagcttggtacaaagcaaaggtcgggcagttcgtcaacaagacattac
+27390/1
?@@DDBDDGHDDHJGIJIGGGEAFFHJIIIIFHGGGGGGHGGIIJIIFIE
@4144725/1
gccagatgccaaagttcttgatcttcactgggctcttctctgggatttcc
+4144725/1
CCCFFFFFHHHHHJHIJIJJJJJJJJJJJJIJJJJJJJJJJJJJIFGGII
@1415407/1
gtcaagtcaagatatttgacgttccgacgtccgaaacatcaaatatcttg
+1415407/1
@@@DDDDD?DD??C?GFGHIGIF;:C:FFIIIBDBD:??8B<FF<FAFFI
@28148/1
cttcaattgacgcaagaagtaccagaaacgggacttagccacaatctggt
+28148/1
C@CFDEDDHHFHDHIIGIGAFHGHGGIGGIJJBHHGGJJIGFHHGGGIGH
@3460299/1
atccagtcgtttaagagaagttcagtgacatacacacttacagaagaatt
+3460299/1
CCCFFFDFHHHHHJJJJIGIJIIJJHHGJIIJJJJJJJJGHGIJIJJIJJ
@1415634/1
aagaagtaccagaaacgggacttagccacaatctggtctggagaga
+1415634/1
CCCFFFDFHHHHHJJJJJJJJJJJJJJJJJJJJJJJIJJJJIJHIJ
@4146217/1
gacgcaagaagtaccagaaacgggacttagccacaatctggtctggagag
+4146217/1
CCCFFFFFHHHHHJJJJJJJJJJJJJJJJJJJJJJJJJJJJJJJJJJJIJ
@3461093/1
catcacaagaagttatttgttcaaataacttattaaaattaatatgcgtg
+3461093/1
CCCFFFFFHHHHHIIJJJJJJJJJJJJJJJJIJJJJJIJJJIJJJJJJHI
@3461328/1
atcaatcggccttttatatttgttaactgtccttcattgagggtcgggaa
+3461328/1
CCCFFFFFHGHHHJJIJJJJIJFHIJIJJIJIIJIEIIJHIIIGHGIJGH
@6190104/1
ccttgggaagcctttgtgcgccacatcaatgttgataaaggctttattgg
+6190104/1
CCCFFFFFHHHHHJJIGIGHIJGHIIHCFGHHIJIGGGIJJIJJIGIJJJ
@6890783/1
cgctaatattacgaaacatttcttctgtcaatttgatcgcctagtacctg
+6890783/1
CCCFFFFFHGDHDGIIJJIIJJJJIJJHHIIJIGGHHHHIJJIJGHIJII
@6190767/1
attgacatgaaacaaacactaaatgtaaatttaagcatcccacaatatat
+6190767/1
CCCFFFFFHHHHHJJJJJJJJIJJJIIIJJJJJJJJJJJJJJJJJJJJJJ
@6191050/1
cgactggttgttaactccgaaaattatatcataatcattataactgcgaa
+6191050/1
CCCFFFFFHHHHHJJJJJJJJJJIJJJJJJJJJJJJJJJJJJIJJJJJIJ
@6191450/1
gtgcctctgtaggagtttcgggctcgggtttactggcctcctccttagaa
+6191450/1
CCCFFFFFHHHHHIJHIIJFGIJJJJJJ@FHIJI09DHGIJJIIIJIJHI
@7560208/1
gttcaagttaaccgcaatgttggagcttggtacaaagcaaaggtcgggca
+7560208/1
CCCFFFFFHHHHHIJIJJJIIJJHIJJJJJHIIGIJJJJDHIJGHIJJIJ
@6191859/1
caaaattgtgaatctaaaccattctcagatccccttgaacacacacaaaa
+6191859/1
CCCFFFFFHHFFHEHJJJJIIJJJIJIIJJIIIJIJJJJJJJIJJJJJJJ
@2784712/1
agccagatgccaaagttcttgatcttcactgggctcttctctgggatttc
+2784712/1
@@@FDDFDFHFHHIIHHH@IIDH@EHIEEHIAGHCFHGCHIIIIIIIGIG
@6192410/1
agcgagactcataacgcagccagatgccaaagttcttgatcttcactggg
+6192410/1
CC@FFFFFHHHHGJGGIIJIJJGGIJJJIJJIGIJJIGIJJJJJGHFDHG
@2785376/1
ggatctgagaatggtttagattcacaattttgtccgctggacaatgtttt
+2785376/1
@<@F@DEFDHHHHIAEFEHGEEHHIIGIIIIIGGGIIIEHHGIIEHHGDH
@2785558/1
gtttctgagattagcgcgcacagacgaacagacaaacagacaaacagaca
+2785558/1
C@CFFFFFHGHHHJJGJJJJJJJJJIIIIJJJJJJJJJJJJIIIJHHHHH
@6893398/1
accaaacctctggttcgattgggcctcaaaaaatcacgtttatacatttt
+6893398/1
CCCFFFFFHHHHHEGIIIIJJJJJJJJJJJJJJJJJJJGIJJJJIJJJJJ
@6893669/1
aggtgctgggcctcttgtatgcgaaggtgttgaggcgcttgtggtggtgc
+6893669/1
@@@BDDFBB?DDFGIIIIIIGCBHHHH?EDDF?GGGIGGHICFAFHIBGH
@6893684/1
tgagaaaaaaggtaaatatactatattttaaactgaaaaattcttgggta
+6893684/1
@@@DDBADHAD;AEHHEFGHB>CHDFHHIIHIEEBGIICBBFHCCDHC8?
@6894119/1
tgctgggcctcttgtatgcgaaggtgttgaggcgcttgtggtggtgcacg
+6894119/1
C@CFDFFDFGGHFGIAFHII?@EHHGEEHCCGGIIIIFHGFDDFGGIEEE
@6894215/1
gacgatttcaccagtggtcttcttgaacttcttcaattgacgcaagaagt
+6894215/1
8?;DDDBDBF?:D?CGEFEHFHEEE?BGCHEFDBFBBCCFDFE<?DFIE/
@5507513/1
cgcgctaatctcagaaacggctgatccgatttggatgcggttttcacgaa
+5507513/1
CCCFFFFFHHHHHJIJJJJJJJJIJJJJHJJJIJGIIJJJGHIJHHIJEH
@717831/1
cctcagcgacatgtaagagttcaatggggaagtaaatgcatctgtcctta
+717831/1
CCCFFFFFHHHHHIJJJIJFHIJJJJJJJJJJHJJJJJJJJJJJIJJJJJ
@717893/1
atacataataaaattagaggaagtaggtgctgggcctcttgtatgcgaag
+717893/1
@@@FFFFDDFFHFHJHGDGGHDHAFHEIJGIIJJDHHJIJJHIIJJJJJJ
@6895417/1
agcatacataataaaattagaggaagtaggtgctgggcctcttgtatgcg
+6895417/1
CCCFFFFFHHHHFIJJJJJJJJJGIJIIJJJJIIJJJDHIJJJJJIIJJJ
@4147977/1
gcagccagatgccaaagttcttgatcttcactgggctcttctctgggatt
+4147977/1
?@@FBDFDFFHHHIGIJEGHEHGIGHIIEHBEHHAHGJJIIBBDGGGGGI
@6896708/1
cgccacatcaatgttgataaaggctttattggtaaatatagcggattgga
+6896708/1
CCCFFFFFHHHHHJJJJJJJJIJJJJJJJJJJHHJJJJJJJIIJJJJJJI
@5509866/1
aggtaatattattaaacgaagaacatgcggctgaattgcagcatcttgtc
+5509866/1
BBCDDFFFHHHHHJJJJJJJJJJJJJJJJJJJJJJJJJJJJJJJJJJJII
@720126/1
cagctgttccacttcatcatcagggatcttgccgtcattgcagacggtgt
+720126/1
@CCFFDDDHHHHBHIFIJGFCGDCHDAAAFHCGGCGGIIHHCGGCHI7B7
@6898498/1
gcctcttgtatgcgaaggtgttgaggcgcttgtggtggtgcacgcgcttg
+6898498/1
CCCFFFFFHHHHHJIIIJAFFHIGJJJJJIJJGIJHIJIIIJIJJJHFFC
@4824219/1
cccgtcttcaccgctgtaaccaccaacagtgacagcacagcgttgttcga
+4824219/1
?@@DDDDD?DFHHIHHIEFG9DEA?EHDCHHCFG@GIGEFGH?@FBFHG2
@1418488/1
cttcaattgacgcaagaagtaccagaaacgggacttagccacaatctggt
+1418488/1
@@@DDDDDBBBFDFAGEBA2A@?F?FHIGIEIIGHEHDHGFGGGCHIHB8
@4151799/1
gtcacggtagcactgagtgacggcacctccgacactgaggtcacggtact
+4151799/1
CCCFFFFFHHHHHJJJJHIJJJJIIJJJJJJIJJJJJJJJIJJJJJJGHH
@31153/1
gtttgtgaaactgcgacaccttgtggctgtgacttgtagtcaaggtggag
+31153/1
CCCFFEFFHHHHHJJJJJIJJJJJIIJJJIJHGIJJFFHGGHHHI?DHEH
@4152672/1
gaatctgattgtgctgttgtggaactgcttcacctgtggccggcggcacg
+4152672/1
C@@FFFFFHHHHHJJJJJJIJFGIJJJJJJJJJIJJJJJJJIGJJIHFDB
@3463285/1
ggagattttatcaagaagtttgttggtggtgatactgttatcctgtaatg
+3463285/1
CCCFFFFFHHHHHJJIJIIHJJJIJJEGGHIJJJJJJJJJJIIJJJIGII
@4152996/1
ctaacgatcaaatcgatcatgggtccataatcattcctggaatccgtgtc
+4152996/1
CCCFFFFFHFFHFEHIJJJJJJJHHJJJIJJJJJJJJJJJJJJJJJJJII
@3463431/1
cggagattaatggtataagcatagaatgttcgacgtgattctttaatttg
+3463431/1
@C@DFFFFHHHHHEGHHIJJIJJJJJJJIIJJJIJJJJJJJJJJJJJJJH
@4153147/1
ggcaaagagacgaagcgcgcgttctcatgtaatttttaatgttctccaaa
+4153147/1
C@@FFFFFHHFHHGGGHJJIIGEHJJJJJGIHHHIJJGIIJHHIJJJGGE
@1420575/1
ctagtgtgtgtaggggaagggttaggcaacttaatttcgtggattagtag
+1420575/1
@@@DDDDECDFBFGGIGHGEHCEFHJIJIJJIEH<BFFHBFEEDGEHGGI
@1420982/1
gtgcgcgctaatctcagaaacggctgatccgagttggatgcggttttcac
+1420982/1
@@CFFFFFHFHHHJJIGJIGHGGHGI@FGDE7@FCFHCHCCHIEBEEFC@
@3466051/1
gcagcatcttgtcgagaacatgaagccgctttggtttacgttccagttct
+3466051/1
@@@DDDDDFDFCD8:<FEDCEGIE<<AF:FGFIF8BBGFIDF@?BFFI=>
@6195692/1
gccaaatattttattgtaacaatgaaccatggtttcaacaatttctctat
+6195692/1
@<?DFDEFHHHHHIIIFHGDIIGCGHEFGIGIIGGIIIGIHGIIIIEHII
@2787377/1
gaggcgcttgtggtggtgcacgcgct
+2787377/1
?=8ADD@DAD?DAAE12?E?:C0@DA
@6196583/1
cagagggaatctgattgtgctgttgtggaactgc
+6196583/1
CCCFFFFFHHHHHJJJJJJJJJIJJJJJJJJJJJ
@2788016/1
ggtcattcaatgtctccttccgtcttgggtgaggcataacggggtgggtt
+2788016/1
CCBFFFFFHGHHHJJJJJJJJJIJJJJJJGHIJJJJJJJJJJIJDAHIGG
@7563915/1
gtcttcttgaacttcttcaattgacgcaagaagtaccagaaacgggactt
+7563915/1
CCCFFDFFHGHHHJIJIIGGHJCHIJJIJJJGHDFHIJIIJJJJIJJJIJ
@7563951/1
ccagaatctagacatgcacagctcttgcagccatccaacaggattgccca
+7563951/1
CCCFFFFFHHHHHJJJJJJJJJJJJJJJJJJJJJJJJJJJJJJJJJJJJJ
@6197000/1
gcgggatggtcgtttgaaaaattgacggccagccttaacgtacgattcca
+6197000/1
@@@FFFDFHHHHFGHIGGIJIGIIIIFGGHJJJIJJIIIGCFHIHIIIJC
@2093830/1
cctcatcttgtatagaggaggcttgggctcgctctccgaagggagcttgc
+2093830/1
CCCFFFFFHHHGHJJJJJJJJJJJIIJIIIIIEHHJJJJJIIJIIIIJEG
@7564400/1
ccttcttctcttttttctcctttcttttgcgagctgctgccgaaagatta
+7564400/1
BBCFFFFFHHHHHJJJJJIIJJJIJJJJJJJJJJJJJJJJJJHIJJJJJJ
@2789047/1
ctgcagagcttgcaaagcttgcaatgatctttccttcttctcttttttct
+2789047/1
CCCFFFFFHHHHHJJJJJJJJJGCHHCHHHHIJJJJJJJJJJJJJJJJJJ
@7565159/1
gcgctatggactgctgccaattcactgttcattacctgtgaaaactgccc
+7565159/1
@@@DFFFDFHGHDGIJIJJIIJJJJJIFGGIIIGIJJJIGCDHIJIGEGI
@7565194/1
cgacgtgattctttaatttgacataacttttttatttatgaaccgattga
+7565194/1
@CCFFDFFGHHHHJIEHGJIJJIJJ>CHHHIJJGHJJJJAHHHIJJJIFH
@5512186/1
gtcttcttgaacttcttcaattgacgcaagaagtaccagaaacgggactt
+5512186/1
CCCFFFFFHHHHHJJJJJJJJJJJJJJJJJJJJFHIJJJJIJJJJJIJJJ
@7565271/1
atcttgtatagaggaggcttgggctcgctctccgaagggagcttgcggcc
+7565271/1
?@@FFDFDDHDFDGGBHIIC1;FFGGIBG=BDF6086D:;FG@@@FGH8=
@2789625/1
cttgccgtcattgcagacggtgtggtagcgcgtcggacgagccgtgcctt
+2789625/1
CCCFFFFFHHHHHJIJJJJJFHIIIFHJJIJJIJIJJJHFFDDDDDDDDD
@7565799/1
ggcgggatggtcgtttgaaaaattgacggccagccttaacgtacgattcc
+7565799/1
CCCFFFDFHHFHHIJJJIJJJJJJJJJJJJJJJJJJJHHHHHFFFDDDEE
@5512895/1
gtacagtacctacttggcgataaatattgcacatctacctttgg
+5512895/1
@@@DFDDE?FHDFHGIJIGBHGGIGGHIEGCHEDDD?CFFHI4B
@7566019/1
agtcaacggatggccaaataggaaacactacgctttacacgcatgaggta
+7566019/1
CCCFFFFFHHHHHJJJJJJJJJJJJJJJJJJJJJJJJJJJJJJJJJJJFH
@5513296/1
ggcacacaggcataatgccatattcaaatgggaagtggtgataaagataa
+5513296/1
CCCFFFFFHHHHHJJJJJJJJJJJJJJJGJJJIJIFHIGHIIJJJJJJJJ
@2096114/1
gcccaatgatcggcattccggcgtcattcgatatcttctgtagctgctgt
+2096114/1
CCCFFFFFHHHGHJJJJJJJJJJGHIJJJJJJIIJJJJJIJJIJJJJJJG
@5514665/1
gatcctaacttcgcaaccactaattccagtgataaattcactctagcacg
+5514665/1
CCCFFFFFGHHHDGGIIJJJJJJJJJJIIHIJJJJIJJJJJJJJIGIGII
@3467163/1
tgggcctcttgtatgcgaaggtgttgaggcgcttgtggtggtgcacgcgc
+3467163/1
@@@DDDFFHGHHGJJJGGHEH<CAFHHIJJIJJJEAFGHGG@FHH@GGHF
@721946/1
ccctaagtgagtatacatctattaaattcaaacgcagagctcattatgtt
+721946/1
@;:BDD32AD?FFFDBBFFH@H>CFCH@E<EAB<F@G?DD99DFDFFBBG
@6197958/1
cagtggtcttcttgaacttcttcaattgacgcaagaagtaccagaaacgg
+6197958/1
CCCFFFFFHHHHHJJJJJJIJJJJJJJJJJJJJJJJJJHIJJJJJJJJIJ
@3467837/1
tggagctgatgcttgctgggcctcagctgttggagctggttcagcctttt
+3467837/1
CCCFFFFFHHHHHJJJJJJJJJJJJJJJJIJJJJJJJIJFHIJJJJJJJJ
@6901093/1
tgcctggctcccatgtcacggtagcactgagtgacggcacctccgacact
+6901093/1
CCCFFFFFHHHHHJJJJJJJJGHIJJJJJJJGHIJJJJJJJJJJJJJJJI
@3468337/1
cagtgctttagctttgacagtgtaaaacttctcggaaatctccaatccaa
+3468337/1
@CCDFFFFHGHHHJJJJJIIFHHIJJJJJJJJJJJJJJJJJJJIJGJJJI
@6901467/1
gtcacacggtagcggaaggtgggttcgtgaatcatgccctcaatctgcac
+6901467/1
@@@FDFDFHCFHDGIGGGGCFDHDHDADGGIJJJIECHGGJJJIIJJEIJ
@6199026/1
gataaagataagtataggctcaaaacctaacgacatcaatcaccagctta
+6199026/1
CCCFFFFFHHHHFHIJJJJJJJJJIJJJJJJJIJJJJJJJJJJJJJJJJJ
@6199206/1
tcaccttccatgcaaaatcttatcatgcaaattgttacatttatattaac
+6199206/1
@@@FDDFDBHAFHDEGBGFHICGGGICH<HHIGIIIDHGIIIIGGG9??4
@6902392/1
gcgggatatggaattttaatttatgccccctttaaaaaaagctcgatctc
+6902392/1
CCCFFDDFFHGHHIJJJJIIJJJJJGIJDIIJJJJGJHJIIIIGJGHJJJ
@3469173/1
ggcacctccgacactgaggtcacggtactcgcggtacatgttgtgtacac
+3469173/1
CCCFFFFFHHHHHJJJIJJHIIJIJDHIJJJIJJFHHIJIIIIHIHIJ?=
@723834/1
cacggtagcactgagtgacggcacctccgacactgaggtcacggtactcg
+723834/1
C@CFFDDDGHGHHJJEEGIGGBFGEGHGIIIIGIICHICGHIII@GGIIF
@3469271/1
gccagatgccaaagttcttgatcttcactgggctcttctctgggatttcc
+3469271/1
CCCFFFFFHHHHHJGHIGJJJJJJJJJJJJJIIIJJJJJJJJIJJJJJJJ
@6902571/1
ccgtcgatgaccagcagaaggcgtgttaccgaccagagtagcaaccacct
+6902571/1
BCCDDFDFHHHHGGIJJIJJEGIIGHIJJJJJJJJJJJDGGIIJIJJJJJ
@3469697/1
ctacgatcatcactgccgtgtcctttatacatttcggcatggcgatcatg
+3469697/1
@@@DDDDD<?<CDFFEIGIGEC<FHIDHHBHICHFEBGBGB>FGGHIBE=
@6200432/1
gtgcattcaacgaataacagttcttcatctgatcaaacgctattaattca
+6200432/1
CCCFFFFFHHHHHJJIJJIIHJJJJJJJJJJJJJJJJJJJJJJJJJJJJJ
@3470052/1
agcatacataataaaattagaggaagtaggtgctgggcctcttgtatgcg
+3470052/1
@C@FFFFFGHGHHIGIJJIIHGIGJIHHIEHGIIJIIIIIGIJG<BFGEI
@4825564/1
gtcacggtagcactgagtgacggcacctccgacactgaggtcacggtact
+4825564/1
CC@FFFFDFHHHHJJIICEHDGBGFGBDGIJGHJJJICGGCFHIIF@EHH
@4825834/1
ctacagtacattctactgtttgtccattttctaactgaagaggaaacgat
+4825834/1
@@@FFFDFDHHDHIIIIIIIIIGIEHIHHIHIIIFHEBFEFHGBGEIHHI
@4154615/1
gcctttggcattcccacgacttttatgtccgcttaaataaaatattaatc
+4154615/1
CCCFFFFFHHHHHJJJJJJJJJJJJJIJJJJJJJJJIJJIJJJJJJJJJJ
@1422428/1
cccgtttccaatctccaagacaggaggctccagtactttagctttgacag
+1422428/1
@C@FFFFFHHHHHJIJJJJJJIJJJIIJJJJJJJJJJJJJIJJJJJJJJI
@4826898/1
caaattcttcttcttcagccggctttggtggttctttggctgtctctggt
+4826898/1
CCCFFFFFHHGFHJJJJJJIJJJJJJJIDGIGHIJJIJGJJJJJJJJJJC
@4155794/1
ctaggactcgaggttggtcgtctactgggcagttctcgaaatgtttcata
+4155794/1
CCCFFFFBHHHHHIBHHIIIIIIIIIIEIIIIGIIIIIIIIIIHIIIIII
@34516/1
ctggcgttcatgcggcaaacgcctattaacattatcatcgttctcagcat
+34516/1
CCCFFFFFHHHHHJJJJJJJJJJJJJJIJJJJJJJJJJJJIJJJJJJJJJ
@34963/1
gggcagagggaatctgattgtgctgttgtggaactgcttcacctgtggcc
+34963/1
CCCFFFFFHHHHHJJJJJJJJJJJJJJJJJJIJIJIJJJJIJJIJJJIJJ
@5515488/1
acggctttttccagatccactcttgctccatggtccaggagcagcagcgt
+5515488/1
CCCFFFFFHHHHHJJJJJJJJJJJJJJJJJJJJIJJJJJJJJJJJJJJJD
@1423831/1
gcgatgttttacaagggcaggttgaactcacaccattcaatttaaaagaa
+1423831/1
?<?BDDFFHGFFHIIGHGBC<FHHFFHDHGIGHIIG@DHIIIIGIIC<DD
@2791062/1
aagtaacttcaaatgattgctcagatgcaatttcttgcaagaattgcaca
+2791062/1
CCCFFFFFHHHHHJJJJJJJJJJJJJJJJJJIJJJJJJJJJJJJJJJJJJ
@1424294/1
ctcatcttgtatagaggaggcttgggctcgctctccgaagggagcttgcg
+1424294/1
CCCFFFFFHHHHHJIIJJJJJJJGGHIIIJIIIIJIGHIJJJIJJJJJIJ
@1424573/1
gcggttttcacgaatatattgtgggatgcttaaatttacatttaatgttt
+1424573/1
??@B4@DDBFHFFGGHGIIFDDE=AEFGBF?DGHBFGICHIIGGBCHDHF
@4827952/1
gctgatctctttgcggccttcaaactgaacctaggtaatccctttatttc
+4827952/1
CCCFFFFFHHHHHJJJJJJJJJGIJJJJJJJJJJIDHIJJJJJJJIJJJG
@36492/1
gttaaatgccacgacgctcggacatttcaattttatttagttggtcttgg
+36492/1
CCCFFFFFHHHHHJJIJJJJJJJJJJJIJJJJJJJJJIJJJJJJHIIJJJ
@36519/1
cggaactactgattccaatttaactattctttttgtgttgggtaatccac
+36519/1
CCCFFFDFHHHHHIIJGIIJJJJJIIJIJJJJJJJFHIIJJI?DGHJJJI
@36540/1
gtcttcttgaacttcttcaattgacgcaagaagtaccagaaacgggactt
+36540/1
CCCFFFFFHHHHHJJJJJJJJJJJJJJJJJJJJFHIJJJJIJJIJJJJJJ
@1425434/1
atattacttactgctttcacaatcttcgtgggactagtagtcatttcttt
+1425434/1
CC@FFFFFHGHGHJJJJJJJJJJJIJJJJIJJIJJJJIJIIIJJJJIJJJ
@1425469/1
ctggggagaagatcctcatcttgtatagaggaggcttgggctcgctctcc
+1425469/1
CCCFFFFFGHHGHJJJJJJJJIJIIJJJJJJIIIGGIDCCEIJJJJJIIG
@37140/1
cttcgcaaatcaaataatcctctatcaagtgctcgttttgttagacttca
+37140/1
CCCFFFFFFDFHFJIGIIJIIJIIIIHGGHHGIIIIIIIJJJIICHJJJH
@6903987/1
gtcattgaacaatctcgtatgatgccgttt
+6903987/1
@@@DDDDDHFDFHGHBECFFE<FEHG8F<E
@2098514/1
gttcgacatcgacataacaataacccctgctattttttttatttttattt
+2098514/1
CC@FFFFDHFHFHBGGGIIJJHIGJJJIIIIGIIJIJIJJIJJJJJIIIJ
@2792552/1
gtgggtgtagctttaaggggatctgctgtctgtggagctgatgcttgctg
+2792552/1
@@@FFFFDHHHHHJIJJJIJGIIIIIJJIIJJIIJGIIIIJJJJJJJJIJ
@37389/1
ggtaagacacggatcgcatacaccgtgaatataagtggcaaaggtagtaa
+37389/1
@@?DDFFEHHHFHIHIIJIGHGIJJDGGHIFHIGIIIJJEBEFH9BCCFH
@2099115/1
ctcagaaacggctgatccgagttggatgtggttttcacgaatatattgtg
+2099115/1
CCCFFFFFHHHHHJJIJJJFFGHIJIJJHHJHHIJFHIEHGGGIIGIEHG
@2099420/1
atacataataaaattagaggaagtaggtgctgggcctcttgtatgcgaag
+2099420/1
CCCFFFFFHHHHHJJJJJJIEHIHJJJHIJJJJJJJJJJJJHIJJJJGIJ
@2793112/1
cttggttattatagcatagaggataggttgtaatataatttcttttttaa
+2793112/1
@CCFFDFFHHHHHJJJIIJHIJIJJJJHHIHIIJJJIJJJJJJJJJJJJJ
@5516445/1
tagaaatatttcggcgatttaatttttttatgtttttattatgcaattca
+5516445/1
CCCFFFFFHGHHHJJJJIJJJGIJJJJJJJJJJJJJJJJJJJIJJIJJJJ
@7568355/1
gggctctgtgcctggctcccatgtcacggtagcactgagtgacggca
+7568355/1
:@?=;DD8ACDDB@;;CBGH@9BACCH@@FBGCDG<C@?0:DCH:6.
@7568414/1
cttgctcgaataggaagtaatggaattttttgaccaactggaacatagca
+7568414/1
CCCFFFFFHHHHHJHIJHIIJJJJJJJIJJJJJJJJJJJJIJJJJJJJJI
@2100328/1
cccacatcaggatgtggattttaatgttattattacagcatacataataa
+2100328/1
CCCFFFDFBDFFHIIIEBGBEHFHFHFBFAAEHHGGGIGIIIIIIEHHIG
@5517652/1
aaattaatatcaaatacaataaaaaatacagaggcactagaaatatttcg
+5517652/1
CCCFFFFFHHHHHJJJJJJJJJIJJJJJJJJHJJJJJJJJJIIJJIJJJJ
@7568945/1
ccctaagtgagtatacatctattaaattcaaacgcagagctcattatgtt
+7568945/1
CCCFFFFDHHHHHJJJJJJJJJJJJJJJJJJJJJIHJIIJJJIJJJJJIJ
@6906636/1
gtggggtgggcccaccaggccgttacagatgaactcccgtcgatgaccag
+6906636/1
CCCFFFDFHHHHHJJJJIJJJJJJJJJJJJJJJJJJJJJFGHHHHHFFFF
@6906737/1
cttgcattttcgattttattttgttctataacaacgatcttgaacatatt
+6906737/1
CCCFFFFFHHHHHJJJJJJJJJJJJJJJJJJJJJJJJJJJJJIIJJJJJJ
@728002/1
gcgcaaatgagaaagctatctatttcaaataaaggcgtcaactgggtgtg
+728002/1
CCCFFFFFHHHHHJJJJJIJJJJJJJJJJJJJJJJIJHJJJJJJJJHHIJ
@6907036/1
gtcctttatacatttcggcatggcgatcatgtcgatggcttggtttattc
+6907036/1
@BCFFFFFHHHHHJIJJJJIJJJJJIJJJJJIJIGIJIJJJJIJJIGHIH
@5518482/1
aggtgctgggcctcttgtatgcgaaggtgttgaggcgcttgtggtggtgc
+5518482/1
@@CDFFFFHHDHHJJJJJJJJIJIIIICGHHIGJJHIJIJJIJJJJJGGG
@6907281/1
atctatttcaaataaaggcgtcaactgggtgtgctagttacataatatct
+6907281/1
@CCFFFFFHHHHHJJJJJJJIJJJJJJIJIIJJJJJJJJJJJJJJJJJJJ
@7570021/1
gtcacggtagcactgagtgacggcacctccgacactgaggtcacggtact
+7570021/1
@@@DD?DDDDHFHGEBBHCHE??EGHIGIGFHHIICFHIE=@GHIIHHHH
@5519227/1
agtaggtgctgggcctcttgtatgcgaaggtgttgaggcgcttgtggtgg
+5519227/1
@@?DDDABDCFDC?EDDDFHIIGHDGA:CC:?FFE?DG8@@FFE8=F=DH
@7570192/1
gcatggtaagaaggtggcggccagaatctagacatgcacagctcttgcag
+7570192/1
CCCFFFDDHHHHHJHIJJJJJHIJJJJJJJJJJJJJJIJJJJJJJJJJJJ
@5519609/1
ggtgaatctctgaaatggctagagtgattttgacgggtagctgatgtact
+5519609/1
B@?DFFFFHHHHHJJJJJJJJJIJEHHGGIJJIJJJJCFIIJJJIJHIIG
@6908234/1
gtgaaaactgcccctcagatacaccgtcacggaacacaaatatcttcttc
+6908234/1
@@@FFFFDHHGHBIIJJIIJEIJGGHGIJIIGEHJIJIIJGGIGIIIJIG
@7570716/1
tctgtttgtctgttcgtctgtgcgcgctaatctcagaaacggctgatccg
+7570716/1
@@CFDDEDDBFFHJGGHIIIFEHHGGEHIGHIIJGCIJGIIJIJHCHIJG
@7570772/1
atctgtttcttggcatctatagatgtcggtggcgcacagggcacgcttgc
+7570772/1
CC@FFEFFDDFDFFDEGGCCHGHGBHBFH?CFCH8@F>>GED@FHGHG?6
@4160946/1
gccaatggcatgtatagatgtcatgcgcaagcgtgccctgtgcgccaccg
+4160946/1
CCCFFFFFHHHHHJJJJJJJJJJGJJJJJJJIJJJJJJJJJJJJJJJJIG
@6204321/1
aataagaatgaggggtcattgaacttatagttcaaaatcgtttccacatc
+6204321/1
CCCFFFFFHHHHHJJGIIJJJJJJJJJJJJIJJJJDCHFHGIIJJJJJJI
@7573036/1
gtcgcaccagattattgatttctctttccctgtcgggagcggagcgcgct
+7573036/1
CCCFFFFFHHHHHJJJJJJJJJJJJJJJJJJJJJJJJJJJJJIJIJHFDD
@2101119/1
gtacacctgagcgagactcataacgcagccagatgccaaagttcttgatc
+2101119/1
::BDAABDHHHHHJJIIJJJJJJJJJIJIJJJJJJJJJJJJHIIJJJIJJ
@2794282/1
cgccaattgcttcaccttatgatagtcatcgcggcctctagccgacacga
+2794282/1
;;;B7DDD8A:ACAFFG@CCDHIIIAEEHIAEF<DFFBFEDFEAEBFF>=
@2794322/1
gcactgagtgacggcacctccgacactgaggtcacggtactcgcggtaca
+2794322/1
@@@DD?B?2ABFB:AFHHHHBEFEHGGIEEH@FHHIDBFBBC@F@AEBDC
@2794462/1
ggtgctgggcctcttgtatgcgaaggtgttgaggcgcttgtggtggtgca
+2794462/1
@B@DFFFFHHHHHJJJIJJJJJJJJJ?EEGIJJJIJJGIJJJJGIHHHII
@2794478/1
tctggttcgattgggcctcaaaaagtcacgtttatacatttttttttaat
+2794478/1
CCCFFFFFHHHHHJJJJJJJJJJJJGHIIJIJJJJJJJJJJJJJJJJHHH
@1427281/1
agcatacataataaaattagaggaagtaggtgctgggcctcttgtatgcg
+1427281/1
CCCFFFFFHHHHHJJJJJJJJJJJJJHIJJIJJJJJJIJIJJJJIIJJJJ
@2101606/1
cggtagcactgagtgacggcacctccgacactgaggtcacggtactcgcg
+2101606/1
BCCDFFFFHHHGHHIJJJJJJJJJJJJJJJJJJJJJHJJJJJHIJIJJJH
@6908548/1
gttcattcaactgtcttgttaatgcctggccctcagcgacatgtaagagt
+6908548/1
CC@FFFFFHHHHHHHIJIGIJJIIIJJJIIIIIGIIJHJGIEIIIJJJI?
@6909064/1
tacctgtgaaaactgcccctcagatacaccgtcacggaatacaaatatct
+6909064/1
CCCFFFDFHHHHHJJJJJJJJJJJJJJJIJJIJIJJJJJJJJJJJJJJJJ
@2795658/1
agacaaacagacaaacagacaaaaaaaatgttaattacatttttgggttc
+2795658/1
@@@FFADDHHFDFHGHIIIGCEFHEEGBGIDHGGIGIIGIJJIJJJBIJG
@2795736/1
gcgttgatgtcgcaagatagtgagacattcactttttagtcataatcttc
+2795736/1
@@@BDDDFHHHGHIGGEHGACE<C9<9?EFHGGHIIIEHBFGII@<FFDE
@6205878/1
gtccgtttttaaactattttttcaatgccctaagtgagtatacatctatt
+6205878/1
CCCFFFFFHHHHHJJJJJJJJJJJJJJJJJJJJJGHIJHHIJJJJIJJJJ
@38564/1
gcctcttgtatgcgaaggtgttgaggcgcttgtggtggtgcacgcgcttg
+38564/1
@@@DDBDDDFHDDHHHHI<CFEHCHIIGIGEGF9D9D@;BGHIGGAEBB;
@4830930/1
gcggttttcacgaatatattgtgggatgcttaaatttacatttagtgttt
+4830930/1
@@@FBDFFHHDFHFGGIGHGGIDHJJJIJIJIJIIJJEIIJJIJFHIFGH
@4831050/1
gccggctttggtggttctttggctgtctctggtggaggtttctcctgtga
+4831050/1
CCCFFFFFHHHDFIHIJJJJJJJJJJJJJJJJGHIIIJFHHIIJJJJHIH
@6910915/1
gacgatttcaccagtggtcttcttgaacttcttcaattgacgcaagaagt
+6910915/1
CCCFFFFFHHHGHJJJJJIJJJJJJJJJIJJJJJJJJIIIJIJJJJJJJ?
@6911040/1
gtaatttttgtctttagcgaaatattccgcgacagatgtc
+6911040/1
@<@B?DD8BDH>FGIGGIIIBCC@HHI@HIGFHDEG9C8B
@4831181/1
tccaaattgtatctgacgacgcattgaatctgaatacgaaaatgaattca
+4831181/1
CCCFFFFFHHHHHIIIIIJJJJJIJJJJIJJJIJJIJJJJJJIJJJJIHI
@2105033/1
atcttgtatagaggaggcttgggctcgctctccgaagggagcttgcggcc
+2105033/1
@@@DDDAA<C?DF@3CGEFFE:C?C=ABFGIFFBGDEFI;AFADCFEFED
@729438/1
cactattctaggattgtgtaggtaatattattaaacgaagaacatgcggc
+729438/1
CCCFFFFFHHHHGIGIFHFCEGCHHGIJJJJJIJJJIJJGIIJJGIJJJI
@6911464/1
ccatcactatcaaaacttctcaggattgaaacgtcttttatgttgggaca
+6911464/1
CCCFFFFFHHHHHJJJJJJJJJJJJJJJJJJJJIJJJJJJJJJJIIJIIG
@5521647/1
aaatagttgaccatcactcttatatgggcagcccgaacacggttaccggg
+5521647/1
CCCFFFFFFHHHHJJJJJJJJJJJJJJJJJJJJJJJJJJJJJIJJJJJJJ
@5521723/1
ctgtgatctgtttcttggcatctatagatgtcggtggcgcacagggcacg
+5521723/1
CCCFFEFFHHHHHJJJJJJIJJJIJJJGGJIIJJGIJIJIJIJJJJJIJI
@730390/1
cggcaatctgccttggttgcggtctttgtataccttcaggtgatcgaaca
+730390/1
@CCFFFFFHHHHHJJJFHJJJIHHJIIJJIJGIJJJJJJJFIJJJJJJJI
@730615/1
gtcggtggcgcacagggcacgcttgcgcatgacatctatacatgccattg
+730615/1
CCCFFFFFHHHHHJJJIIJJJJJJJJJIJJJIJIJJJGGIHHIJIJJJJI
@1427944/1
cataacgcagccagatgccaaagttcttgatcttcactgggctcttctct
+1427944/1
CC@FFFFDFHFHDHIJGGIIJFIIGGIJGGGICHGIGHGDGDGHGIGIGG
@41126/1
ctatactttgcattaaaataatgcccattttcacaggcaagggatcctaa
+41126/1
CCCFFFFDHHHHHIIIJJJIHJIJIJJJJJIJJJJJIIIIJIJJIJJJGF
@5523566/1
ggcgcttgtggtggtgcacgcgcttgggcagagggaatctgattgtgctg
+5523566/1
CCCFFFFFHHHHHJJHIJJJJJJJJJJJJIJJJJJHIJJJJJJJJGIJJH
@5523716/1
gtgcattcaacgaataacagttcttcatctgatcaaacgctattaattca
+5523716/1
CCCFFFFFHHHHHJJJJJJJIJJJJJJJJJJJJJJJJJJJJJJDIJJJJJ
@1428487/1
cactgagtgacggcacctccgacactgaggtcacggtactcgcggtacat
+1428487/1
CCCFFFFDHGHHHJJJJJJJJJJJJJJIJJGHIJJJHIJJJJJJHEEFFF
@731743/1
agcagcctgacgcttagcaagtttcttagacttgccagttcccacttcac
+731743/1
CCCFFFFFHHFHHJIIIJIIJHHIJJJIHJIIIJJJEIBFEHGJIIGGII
@41953/1
cgcagccagatgccaaagttcttgatcttcactgggctcttctctgggat
+41953/1
CCCFFFFFHHHHHJJIJJIIJJJJJJJJJJJJJJJJJJJJJJJJJJJJJJ
@1429516/1
tcttctttggtttgtcaggcgtaatgctaacgtcatagcgataaatttta
+1429516/1
?8?DDADD?F:A:CE@4<BFB<@2<F9??C?DDB;DA4BGEFBFEFCAD8
@732844/1
cgcgccaatggcatgtatacatgcctactagtgatgtagtgtaattcaag
+732844/1
?@@BDDDFHDHHGGICEFHIIIGIIIIIIICEECHGHHIFB?FDGICHIE
@6206928/1
gtgggatgcttaaatttacatttagtgtttgtttcatgtcaatcggttca
+6206928/1
@@CFFDFFHHHFHGIHJ4CIHIJGEHGGGIGCFHEHIJJGIJJGGDHICG
@6207117/1
caggtaaattgcaccgattagtgcctctaatatatcgctgaggaccttag
+6207117/1
CCCFFFFFHHHHHJJJJJJJJJJJJJJJJJJJJJJJIJJJJJJJJJJJJJ
@4165367/1
cacggtagcactgagtgacggcacctccgacactgaggtcacggtactcg
+4165367/1
@@@FF=B?FHFHHIDAFDHHGEE@EFCFGHGIHEI@GG=BFHGG@CGIIA
@4165643/1
cttctcttttttctcctttcttttgcgagctgctgccgaaagattagagt
+4165643/1
@@@DDDEFHHHHHJEIJJJJIJJJIIJJIJJIJJJJDGEGIGIFIJIJJG
@1431350/1
cagtggtcttcttgaacttcttcaattgacgcaagaagt
+1431350/1
<@@DDDDADFBAFGFG9BFB>AHEH>FEGGI@FH<?DD0
@7576104/1
gtggattttaatgttattattacagcatacataataaaattagaggaagt
+7576104/1
BBBFFFFFHHHHHJJJJJJJJJJJJJJJJJJJJJJJJJJJJJJJJJJJJF
@6207984/1
cttattgtttcgatcttgttatacgtaaaacaaagtcgtactaaggccta
+6207984/1
CCCFFFFFHHGHHJJJJJIJJJJJJJJJJJJIII1:CHIJJJJJIJJJJJ
@4166078/1
cgggaattttgtttggtatctgataccgacacatggtaggctccatggat
+4166078/1
CCCFFFFFHHHHHJJJIIJJJJJJIJJJJJJJJJJJHIIIJJJJJJJJJJ
@6208350/1
ggcagagggaatctgattgtgctgttgtggaactgcttcacctgtggccg
+6208350/1
@@CDDDDBHHHHDAHIGHEHGDEHEECGEGBBGHBBFHADGG<?FFHHGB
@6208554/1
cgatctttgattctgatctagtagctcgacagtggcatggaaccgctctg
+6208554/1
CCCFFFFFHHHHHJJJJJJJJHJJJJJJJJJJIJJJJJJJJJIJJJJJJI
@4166741/1
gtttattttgtttttctctgtgatctgtttcttggcatctatagatgtcg
+4166741/1
CCCFFFFFHHHHHJJJJJJJJJIJJJJJJJJJJIJIJJIIIJJJIJIIIJ
@4166837/1
gccagccttaacgtacgattccaacgccccctggcgtaaaataacgtcaa
+4166837/1
CCCFFFFFHHHHHIIJJJJJJJJJJJJJJJJJJJJJIJJJJJJJJJGGHE
@3475281/1
ggcagagggaatctgattgtgctgttgtggaactgcttcacctgtggccg
+3475281/1
CCCFFFFFHHHHHJJJJJJJJJJJIJJJJJHJJJJJJJJJJJJJJJJJJJ
@6913822/1
ggcgatttaatttttttatgtttttattatgcaattcatgtttatttcac
+6913822/1
CCCFFFFFHHHHHJJJJJJJIJJJJJJJJJJJJIJJJJJJJJJJJJJJIJ
@5526134/1
gtctattatagtttcaaaaaaactgtttcacataaataggtgagaagtgt
+5526134/1
CCCFFFFFHHHHHJJJJJJJJJJJJJJJJJJIJJJJJJJJFGIJJJJIIF
@6914631/1
gcccattttcacaggcaagggatcctaacttcgcaaccactaattccagt
+6914631/1
CCCFFFFFHHHHHJJIJJJJIIJJJJJJJJJJJJJJJJJJJJJJJJJJJH
@6914633/1
gtcttgggtgaggcatagcggggtgggttttacagactagaacccacccc
+6914633/1
@@@DDDFFHGHHHGHJIEHHHBF?AEG4CCHAHEE@E>B@CCB?CA?BDD
@6210312/1
caggtaatataacctccaattcaaccttatcattaccaatcggtaaagga
+6210312/1
BBCFBDFFHHHHHJJJJJJJJJJJJJJJJJJJIJIJJJIJJJJHIIIJJI
@5526849/1
ctgacgcttagcaagtttcttagacttgccagttcccacttcacgacgct
+5526849/1
CCCFFFFFHGHHHIJJJJJJIJIJJJJJJJGIJJJJJJJJJJJJJIJJJH
@3476022/1
gctggagatgtgggtgtagctttaaggggatctgctgtctgtggagctga
+3476022/1
@@CFF:BADDFFBFFGFEHCGHHEGGHGGA?FEHEHIJGGGIGI<DHGIJ
@6211042/1
cgggtccgctagtttactatattttcaatattatcgacatccccttttcg
+6211042/1
@@@FDDDFHGAHHIIIGJJJGGIJIIGHIIHIIGGGJJFIGGIIJJJJII
@6211727/1
ggcagcccgaacacggttaccgggaattttgtttggtatctgataccgac
+6211727/1
CCCFFFFFHHHHHJJJHIJJJJJJIJJJJJJJJJJJIJIJJIJJJJJJHH
@43913/1
ccctgtccaacggtagatggaactctgtcgccgataccagatttaaaaaa
+43913/1
CCCFFFFDHHHGDEEHGIIIIIBGIIIIIIIIIIBHIIIIIIIIIGIGII
@6916432/1
gctatttattttttctatattttcaatgaacagaattgacccttctacag
+6916432/1
CCCFFFFFHHHHHIJJJJIJJJJJJIJJIIJJJGIIJJJJJJJJJJIJJJ
@1432834/1
catattacttactgctttcacaatcttcgtgggactagtagtcatttctt
+1432834/1
CCCFFFFFHHHHHJJJIJIJJJIJJJJJJFHGHIIIJJFHIIJJJJJJJJ
@44449/1
gtagctttgatcatagtagatgtttgcatgtcagttagctttttaataca
+44449/1
CCCFFFFFHHHHHJJJIJJJJJJJJJJJJJIIIJIJJJJJJJJJJJJJJJ
@732983/1
ggttggacgaccaaaactgatataagtaaatctggattttagccgatagt
+732983/1
@@@DDFBFHHGHFGGIIIGGIIFGGG?HHEDHIGEEHGGIIII@GGGIJJ
@6917763/1
tgtctttacttttaattttcactgatttgcaataatattacagtcaattt
+6917763/1
BCBFFFFFHGHHHJJJJJJJJJJJIIIJJJJIJJJJJJJJJJIHIIJJJJ
@4167306/1
atccactcttgctccatggtccaggagcagcagcgtgcgcaggttcaggc
+4167306/1
@CCFDFFFHHHHHJJJJJJIIIIJGHGJIIJJJJJDHIJJJJJFHIIJIG
@6213819/1
ggcgtcggttgcggaatcagcctcgcgggtgggtctggcatggtgcctag
+6213819/1
@<<DDDFDHHHBDIBHIGCGGIIGHIIII:ABBAEDDDCCABD5>CCDDD
@6918206/1
ggatgcttaaatttacatttagtgtttgtttcatgtcaatcggttcataa
+6918206/1
CC@FFDFFHBHHDEFEBGHJGFAFEHHJGGIGGIJIIGGGHIB?FGGGGD
@7577133/1
gtctttgtataccttcaggtgatcgaacatcatgtcttcaaactccacta
+7577133/1
BBBFFFFEHHHHHJJJJIJFGHJJJJJJJJJJGIIJJJJJJJJJJJJJIJ
@4169587/1
cccgcgacttcgttcgcgtggaatagtgacttccggcaaatttttggttt
+4169587/1
CCCFFFFFHHHHHJIJIIGHIEGGGIHIIJJJJJIJGEHFHHHHHFFACE
@2799600/1
ctacgatcatcactgtcgtgtcctttatacatttcggcatggcgatcatg
+2799600/1
@@@DDADDHDFHFGGCBEFBDGHGHIIIIGEDGEHIBGIIIIIIGGGBEG
@2107623/1
agcatacataataaaattagaggaagtaggtgctgggcctcttgtatgcg
+2107623/1
CCCFFFFFHGHHFIJJJIJJJJJGEBGHAHHIIIIHIIGIIJGJHJJGIG
@7579133/1
cacatccaacaaggtcacagtcgatagattacggtctatgtctatcggct
+7579133/1
@@@DDB==C:DF?GFGEGEH?<CFGDE@@@G<DD?DD@GHBFFGD?G@GI
@4834103/1
gcatctgtccttatttccgacccacaaacaattaagccttgggtaccgta
+4834103/1
CC@FFFFFHHHHGJJJGIJIJJIJJJJJJIGIJJJJJJJJJJJGHGIJIG
@4170490/1
agacaaacagacaaacagacaaaaaaaaagttatttacatttttgggttc
+4170490/1
CCCFFFFFHHHHHJJJJJJJJJJJJJJJJJHIJJJJJJJJJJJJJJJHHH
@4834388/1
catcaatgttgataaaggctttattggtaaatatggcggattggaacaat
+4834388/1
B@CFFFFFHHHHHJJJJJJJJJJJJJJJJHHJJIJJJJIGGIGGEHGIJ@
@4171624/1
acggcgtcacgacacagtccttgtaattctctggtgtgacatttataaac
+4171624/1
@C@FFFFFHHHHHJJJJIJJJJJIJJJJJJJJJJHIJJJJJJJJJJJIIJ
@4171890/1
attgatttgtgcacttagcttcgggttggacgaccaaaactgatataagt
+4171890/1
CCCFFFFFHHHHHJJJJJJJJJJJJGIJJIJJJJJJJJJJJJIJIJJJJG
@4171936/1
gtgcattattacattttttataaacggtacatctagagtataaaaaactg
+4171936/1
CCCFFFFFHHHHHJJJJJJJJJJJJJJIJJJJJJJJJJGHIJJJJJJJJJ
@6215513/1
gtcaaattaaagaatcacgtcgaacactattctatgcttataccattaat
+6215513/1
CCCFFFFFHHGHHJJJJJJHJJJJJJIJJJJJJJJJIJJJJIJJJJJJIJ
@5529765/1
gcaggggttattgttatgtcgatgtcgaacccaaaaatgtaattaacttt
+5529765/1
CCCFFFFDHHHHHHIJJJHIJJJJHIJJJJJJJJJJJJJDHIJJJGIJJJ
@6216892/1
atcctaacttcgcaaccactaattccagtgataaattcactctagcacgt
+6216892/1
CCCFFFFFHHHHHIIJJIJJJIJJHIJJJJJJJJJJJJIJIJIJIJIJJF
@48240/1
ccacaatatattcgtgaaaaccgcatccaactcggatcagccgtttctga
+48240/1
1:?7=?DDAFDAFGGIBEAHIIE<GB@C??D9CGE?FGEGHGBA0==FH;
@49598/1
tctgcatacctgccatgcgctggtaagcgctatggactgccgccaattca
+49598/1
@CCFFFFFHHHGHJJJJJJJJJJGIJJFIJJJJJJJIJJIJJJJJJJJGI
@6918548/1
agaggaagtaggtgctgggcctcttgtatgcgaaggtgttgaggcgcttg
+6918548/1
CCCFFFFFHHHHHGHIIIIGFGJJJJIJIGHJJIJJ?FDGIIJJJJJJJG
@4836781/1
ataatcattcctggaatccgtgtcgacggcgatgagagcccacgacgtaa
+4836781/1
CCCFFFFFHHHHHJJJJJJJHIHJJIJJJJJJJJJJJJJJJJJHHFFDDD
@6919338/1
gacgcgttaacatacgagatcttcgtgcggagataatattttaaagtata
+6919338/1
??8BA@@D@?DD4CADAE8CEED>DDBDDDDDACCCCBAEEIA;=7.=@C
@2111957/1
cataacgcagccagatgccaaagttcttgatcttcactgggctcttctct
+2111957/1
CCCFDDDFGGGHGIIIGEHIJJJ<EGGGIIIJIGIIIGGCGGHGBDHIH?
@4837438/1
attcagttcttaagatacatcaataaaacacgtgaaagtaatgatttaat
+4837438/1
CCCFFFEFHHHHHJJJJJJJJJJJJJJJJJJJHIJJJJGHIJJJJJJJJJ
@2801727/1
ggttattgttatgtcgatgtcgaaccc
+2801727/1
@@:ABDDDADABHCCG;GIIBC@DEFG
@3477207/1
caggactagtgcctttggtcgtccttttgaggatctcaatccgatcgttg
+3477207/1
@@?DDFDDAADFFBFFHBADFCGFFBFGEGIIIIEGGDGFGIIGADHCCF
@2802299/1
gttcacattgacaaacttaggtttgcttacagccattcccaactgtcctc
+2802299/1
@@@=DDDDF>FFDHGIIGEGFCDHGGIHEIED<:?<@FHGDGGCFDH<FH
@3477787/1
gttgtggaactgcttcacctgtggccggcggcacgcagacgccttgatga
+3477787/1
CCCFFFFFHHHHHJJJJJJJJJJJJJJJJJJJJJHHFFDEDDDDDDDDDE
@6920962/1
cggtgaatttgtggcctggcgttgagggcaagttcatgcgtttttgctct
+6920962/1
@CCDFFFFHGGHHJJJJJJJJJJJJIJJIJJJHHJJJIJJJJJJJJJJJJ
@3478424/1
caggggttattgttatgtcgatgtcgaacccaaaaatgtaattaactttt
+3478424/1
CCCFFFDFHHHHHJJJJJJJIJJJJJIIJJIIIGGIHHHGGIIIJHGIJJ
@2803288/1
gcgaccgatgccataaacagtgtgctgggcatcattcttagtgattgtaa
+2803288/1
C@CFFFFFHHGHDIEHGIFFCFHCDHIC=DDHIGIGGIGHGHGGBGHIJI
@4173307/1
accgcatccaactcggatcagccgtttctgagattagcgcgcacagacga
+4173307/1
CCCFFFFFHHHHHJJJJJJJJJJJIJJJJJJJJJJJJJJJJJJJHHHHFE
@2804921/1
gcttcacctgtggccggcggcacgcagacgccttgatgacctccactttg
+2804921/1
;<@BDDDDHH<C??EF>GAFGGA;FEEGHH8BDCCCCCEC9>C@CCCC>>
@3479912/1
gtgcattgtaaaattctagacacacatgccacatattcaggcattatgta
+3479912/1
CCCFFFFFHHHHHJJJJJJJJGIJJJJJIJJJJJJIJJJJJJJJJJJJII
@7581299/1
ggtgttgaggcgcttgtggtggtgcacgcgcttgggcagagggaatctga
+7581299/1
?@:BDDDDFHFHDHGGIEIGEGHGGIGHEHIIHGGIIGIHGFHDBDFFCE
@7582034/1
gtttcgatcttgttatacgtaaaacaaactcgtactaaggcctaagtaca
+7582034/1
@@@DDBDDDHHDHIBGI<FA?BFGEGBBAFBBE?DGGF>FGCHHHD?FHI
@737864/1
ctggatggagtgagcacgggctctgtgcctggctcccatgtcacggtagc
+737864/1
@@@A=?BDDBHD>GHIGIFGGIHDHEHEBHG9?FDGHDDDHIEHIEIEGE
@1437091/1
gtgctgggcctcttgtatgcgaaggtgttgaggcgcttgtggtggtgcac
+1437091/1
CBCFFFFFHHHHHJJJJJJJJHDGH?FHIIGIJHGIJIJFHIGIIBHIJI
@7582788/1
gtgggatgcttcaatttacatttagtgtttgtttcatgtcaatcggttca
+7582788/1
CBCFFFFFHHHHHIJJJJJJJJJJJHHHIJJHJJIJJJJJJJJJJJJIJJ
@1437298/1
actgcttcacctgtggccggcggcacgcagacgccttgatgacctccact
+1437298/1
CCCFFFFFFHHHFEEEGIGGIJIIJIJIHJFHGFFEDECEDEDDDDDCDD
@7583046/1
gcgatgttttacaagggcaggttgaactcacaccattcaatttaaaagaa
+7583046/1
CCCFFFDFHHHHHJJJJJIJJIJJJJJJJJJJJJJJJJJIJJJJJJJJJJ
@4176548/1
tctttgtataccttcaggtgatcgaacatcatgtcttcaaactccactat
+4176548/1
@?@ADDDFFHHHFGIIIIAFHEHGDDHGE?FHCHGIEIIFHIHDGGGD??
@2112054/1
tgtagctttaaggggatctgctgtctgtggagctgatgcttgctgggcct
+2112054/1
CCBFFFFFHHHHHJJIJJJJJJJJJJJJJJIJJJJJJJJJJJJJJJJJJJ
@1438433/1
tcctcaacagacacagagctctgtgacggctcttcttctttctgtacatt
+1438433/1
CCCFFFFFHHHHHJIJJJJJJIJHHIIJIGIHIICHGIJJJIIJJJIJJJ
@6218948/1
gtggaaacgtagatgtcttactagtaccgggatcaacattgcgtgctgaa
+6218948/1
C@CFFFFFHHHGHJJJJJJJJJIJJJJJJJJJJJJJJJJJJJJIJJJJJJ
@50727/1
ggaagtaggtgctgggcctcttgtatgcgaaggtgttgaggcgcttgtgg
+50727/1
@CCFFFFFD=DDHG@CEGIIIIGHGIIIGCHGIDFGGIIHIIIIIIIHHI
@1438869/1
atcaggacctgcaccatgcaccgccatgccatgtaccacgcctgggatgc
+1438869/1
CCCFFFFFHHHHHJJIIJJJJJJJJJJJJJJIJJJJJJJJJJJJJJJJJJ
@6219253/1
cacagacgaacagacaaacagacaaacagacaaacagacaaacagacaaa
+6219253/1
C@CFFFFFFHHHHGIJJJJJIJIJJJJJHIIJIJJGIGJIIJJJHIIIII
@2113639/1
gtgcattgtaaaattctagacacacatgccacatattcaggcattatgta
+2113639/1
CCCFFFFFHHHHHJJJJJJJJGIJJJJJJJJJJJJJJJJJJJJJJJJJIJ
@6220126/1
ccacacgtttcacttcagcatagacaggtgtcttccctggcaatacaaca
+6220126/1
@C@FFFFDHHHHHJJJJJJJJJJJJJJJFGGIIJIFJJIJJJIJJJIJJJ
@1440225/1
ctgtatgtttacatcataatgatgaacaaatcctcttggcattgatattt
+1440225/1
@@CDDEFFHGDHHIGIJGGIJIJGIIIIHIIGIGIEGJIJGHGIJJCHGG
@4840125/1
ctgtattctatgtttcctaacccgtttctttgtccctgggtaaggtattt
+4840125/1
CCCFFFFFHHHHHJJJJIJJJJJJHJJJJIJJJJJJJJIJFHIIJBGIII
@6222084/1
tgggcagctcgaacacggttaccgggaattttgtttggtatctgataccg
+6222084/1
@@?DDDDDC?DDABEGEEA@CEBD<F@?GGIGHDGH@GHEIEGEAGIEEG
@1441736/1
tctgtctctaaagcattgctaaacaagcaatgtaagaacaaaccacaaat
+1441736/1
CCCFFFFFHHHHHJJJJJJJJJIJJJJJJJJJJJJJJJJJJJJJJJJJJI
@3480827/1
cctggcaatacaacaacgacaagctgcaactgtacgaatgtgctcttgag
+3480827/1
==@DD;BBBAFFFGGBGGABBHIGGIIGHEHGIIIIC@FEHGGHI?FHCG
@53670/1
gtcacggtagcactgagtgacggcacctccgacactgaggtcacggtact
+53670/1
@C@FFFFDDDDHHGICG<CDHIGAGGCGCHIEFHIIIIEGB=CGHEHGAH
@3481536/1
ctgctgccgaaagattagagtcgtcttctacttctgcttctggcacatca
+3481536/1
CCCFFFFFHHHHHJJJJJIJHIIHJJJIGJJJJJJJJIJJJJJJJJJJJI
@3481750/1
gtggtggtgcacgcgctagggcagagggaatctgattgtgctgttgtgga
+3481750/1
@@@DFFDDHFFHFAGHIGEIIEIIJGDHHIIJEIHIJIIJIIIIJIJGHH
@3481874/1
ttttgtttttctctgtgatctgtttcttggcatctat
+3481874/1
;@@DD:DDD;?:::<2AGC@IACE9CE@HGIAHF@>F
@3482329/1
ggtggttcaatctccgcagtactgtcgtttgcaaatttgtccctcaccat
+3482329/1
?@=BADDA>FFHDG@GGEE??HHGECGBFHEGE>BFHGGBABBFCGEHH@
@4178893/1
tcataacgcagccagatgccaaagttcttgatcttcactgggctcttctc
+4178893/1
CCCFFFFFGHHHHJJJJJJJJJJJGHIJJJJJIJJJJJJJIJJJJJJJJJ
@7584613/1
ggcctcaaaaaatcacgtttatacattttttttttaatttttgtgttacg
+7584613/1
CCCFFFFFHHHHHJJJJJJJIJJJJJJJJJJJJJJIAGIJJJE=AHDDEB
@7584646/1
gaccagtctgcttcgtctagcatttcatgccgtatctcaaaattccatca
+7584646/1
CCCFFFFFHHHHHJJJJJJJJJJJJJJJJJJJJJJJJJJJJJJJJJJJJJ
@3484317/1
gtcgtgtcctttatacatttcggcatggcgatcatgtcgatggcttggtt
+3484317/1
BCCFFFFFHHHHGJJJJJJJJIJIJJJJIJIJJJJJGJJJJJJJJJIJFG
@2806635/1
gccgaccaatcagagcgcctttgttttgttttcgttcaacgtaaagccaa
+2806635/1
C@@DFFFFHFFDDHBGHBHIBEGGIJJIHBFDDEBFGHGGDFHIJGGGGI
@2807397/1
gtgacggcacctccgacactgaggtcacggtactcgcggtacatgttgtg
+2807397/1
CCCFFFFDHHHHGJJJJIJIIJIFBGHHGIHGHJJIIJG@EEHCHFFFFD
@2807506/1
gggactagtagtaatttctttctgccactctttaagttgtctagtgtgtg
+2807506/1
@@@ABDD?DAFHH@GGIGCHHHFH<<BEF?FHEIHC9CH?EGH@GG:CD>
@2808341/1
gttgtatatattttaagatgaaatgttaccccaaaagctgcgctattcat
+2808341/1
@C@DDEBDHDFHHIIIIAHIH?EHECEHIIIIIICEGIIGEGIEABEIHE
@7586599/1
gcggctgaattgcagcatcttgtcgagaacatgaagccgctttggtttac
+7586599/1
CCCFFFFFHHHHHJJJJJJJJJIJJJIHIJJJJJJIGIJJJJJJJHIJII
@7586855/1
gagggaatctgattgtgctgttgtggaactgcttcacctgtggccggcgg
+7586855/1
CCCFFFFFHGHFHAGFGGHHEHIIGIIJJEIIIGIJIIHIBHIGEHIIJF
@741136/1
atacgatgcggcttgaacccgccggtgctcttgtagaacatgatgagtag
+741136/1
<@@DBDB;BFFA6C:<?1?F:FAAF6<@B@;@=.77=77@@337===?B;
@2809919/1
ccggcaaatttttggttttaaccacatagttcccgatctcgcgggatctc
+2809919/1
@@@DDFFDBHHGHIIAAGHIIGHHIIIIIDGHGCFHGHIGIIIFIGFFFF
@741626/1
cagcatacataataaaattagaggaagtaggtgctgggcctcttgtatgc
+741626/1
8=@ADDDDB:AD?AB?ACEEE?FH@FH<HHEHGG<GGDIGEHGII@GIII
@5535608/1
catgagcgtacgtgtgggtgtagtgcctgtagtatagactgggaagctcg
+5535608/1
CCCFFFFFHHHHHIIJJJHJJJJIJJJJJJJJIJJJJJJJJJJHGHJJJJ
@1442872/1
tgttcaaggggatctgagaatggtttagattcacaattttgtccgctgga
+1442872/1
CCCFFFFFHHHHHJJJJJHIJJJHHIJJIJJJJJJJJJJJJJJJJJJJJE
@1442902/1
cacggagtaaacataatactattgtttattctaagctctgagcccatacc
+1442902/1
CCCFFFFDHHHHHJJJJJJJJJJJIJJJJJJJJJJJJJJJJIJJJJJJJJ
@6224351/1
gtctcatttctctttctctatcacgttctcgatcatagtgtctatcgtga
+6224351/1
@@@DDBDDD<4:CFHHEECDEAEFE<FF?HG?;;CDCE?CFCCF@AFBBD
@1443672/1
gggtagtgttagtaaaaaaaaagatagttcttcaataaa
+1443672/1
@@@ABDDDHHADAFBH@DHDGGED<DCGG9DC4D@B>BG
@4842185/1
atcactcttatatgggcagcccgaacacggttaccgggaattttgtttgg
+4842185/1
CCCFFFFFHHHGGIGJIJIJJJJJJJIJJJGHGIIJIJIIIIJJJHIJHH
@1444735/1
ggtccacaaacattataatagcgttgtctaacgtcggattcaattcggaa
+1444735/1
CCCFFFFFHHHHHJJJJJJJJJJJJJJJJJJJJJJJJIJJJJJJJJJJJJ
@1444772/1
cggctgaattgcagcatcttgtcgagaacatgaagccgctttggtttacg
+1444772/1
B@BFFFFFHHHHHJJJJJJJJHJIJJIJJJJJJJJIJJJJJJJJGHIJJI
@1444798/1
gtttattttgtttttctctgtgatctgtttcttggcatctatagatgtcg
+1444798/1
CCCFFFFFHHHHHJJJJJJJJJJJJJJJJJJJJJJJJJJJJJJJJJJIJJ
@6226194/1
ctttgacaggctgctgtgggatacggctggagaacaaatgtatttcctta
+6226194/1
CCCFFFFFHHHHHIJJIJJJIJJJJJJJJJ@D?GCHGIDABFFGICIEH<
@6226401/1
gtgatttctatttcccaattaaaccttatattaatacaatggtgactatt
+6226401/1
CCCFFFFFGHHHHJJJJIJJJIJJJJGIIIIJJJJJJIGGGIFGGGIGJJ
@6227044/1
catcaagcaaactctggtgccttgggaagcctttgtgcgccacatcaatg
+6227044/1
CC@FFFFFHHFHHJJIJGHIJJJJJJHIJJJJJJIGHIJJJHIJJJIIIJ
@6227201/1
gacaaacagacaaacagacaaacagacaaacagacaaacagacaaac
+6227201/1
?@@7:?:BC<BDAFIE@EBC>?FA@ADCGEFFECFB@FFEGIID;DC
@2119016/1
gccctgatgaatacaggttgaatagaatctgtacacaaagtttcagctta
+2119016/1
@@@DDDDDFF?DDBBFGAAFFH9AEB@HHFBFDHDHHIIE:?DGEDBDGG
@6924062/1
ctcggagatgccgtcccggtacataatgatacgatgcggcttgaacccgc
+6924062/1
CCCFFFFFHHHHHHIHJJJIIIJJJJJJJIJJJJIJIJIIJJ>EEEHHD<
@3486504/1
ccacaatctggtctggagagaagatcctcatcttgtatagaggaggcttg
+3486504/1
CCCFFFFFHHHHHJJJGIHIJJJJJJJJJJJJJJJJJJIJIJJHIJJJJ@
@6924570/1
ctagactaattaataaaattggactgtttttaatatttaaataaccgctt
+6924570/1
@@@DDDDFFGFFHIFGIGIIIJJGIIEHEHFGGIGEIJIJFGIJEAHBHI
@3486831/1
ctgcttcacctgtggccggcggcacgcagacgccttgatgacc
+3486831/1
?;@ABD??B:DFFGGGHGBF<0:A;;A/@AC<?BC>AC;;@@;
@2810719/1
agatgccaaagttcttgatcttcactgggctcttctctgggatttccctg
+2810719/1
@CCFFFFFHHHHHJJJJJJJIJJIJJIHIJJIJIJJJJIJJJJJJJJJJJ
@2811046/1
cgtgattctttaatttgacataacttttttatttatgaaccgattgacat
+2811046/1
CCCFFFFFHHHHHJJJJJJJJJJJJJJJJJJJJJJJJJJJJJJJJJJJJJ
@2811212/1
cgggatatggaattttaatttatgccccctttaaaaaaagctcgatctca
+2811212/1
@C@FDAFFFG?FHEHGGGIJIEGHJIIEHGHIGGEEHGGHCGIJJJIJJI
@6928156/1
ctgctattttttttatttttattttcaatgtacagacagcacttttctac
+6928156/1
CCCFFFFFHHHHHJJJJJJJJJJJJJIJJJHIJJJJJJJJIJJJJJJJIJ
@6928352/1
gcctcttgtatgcgaaggtgttgaggcgcttgtggtggtgcacgcgcttg
+6928352/1
@C@DFFFFHFHHGJEBHG3AAFHHICEGHJJHBA@??;<CF;FEHGEFEA
@6928636/1
cccgtttccaatctccaagacaggaggctccagtactttagctttgacag
+6928636/1
?@@DDEFFHGDHHIEGIHIGGIIIGGBCGIIII?GEEEEFHIIGCGHGGG
@4842997/1
gtgggttgtcctgcagagcttgccacatcttgtaagcagcctgacgctta
+4842997/1
@@@FFADFHDFHHIIJIJJJJJJJGIJJIJJJJJJJGIIGIIGIGIJFIE
@6228251/1
aggcgcttgtggtggtgcacgcgcttgggcagagggaatctgattgtgct
+6228251/1
CCCFFFFFHHHHHJIEHIJJJJJJJJJJJJJJJJJJIJJJJJJJJJHHHF
@5537842/1
gccagccttaacgtacgattccaacgccccctggcgtaaaataacgtcaa
+5537842/1
C@CFFFFDFHFGHCGGHBFBHHG@GEGGHGHHEGII@@FGHGHGEIHIHH
@6228332/1
gtggagctgatgcttgctgggcctcagctgttggagctggttcagccttt
+6228332/1
CCCFFFFFHHHHHJJJJJJJJJJIJJJJJJJJJJJJJJJJIIJJJJJJJJ
@4843105/1
cccacctcacgttccgccaattgcttcaccttatgatagtcatcgcggcc
+4843105/1
@@@FFFFFHHHDHIGJGIJGIIGJGCHCIIHGIJJIJGGDIIJBHIIJJJ
@4181071/1
gcctaagaacagtacctacttggcgataaatattgcacatctacctttgg
+4181071/1
@C@FFDDDFDBFCFFEEGBEI>FACFGFGEHIIIIDCHGEGHGGHIHG@H
@4843859/1
gtagcttcgtcagttgggtaataacatcattggataccggtgacggtgtt
+4843859/1
@CCFFFFFFFHHFBFFHGAHHIHGIIIHIGHJIJJJIIJJIGIIEIFHFE
@4181839/1
ctaacttcgcaaccactaattccagtgataaattcactctagcacgtagt
+4181839/1
CCCFFFFFFHGHHIGJJJJJJIJJJHHIIJJGIGGGIJJJJJJJJJFHJH
@4844099/1
agcggtgcagcaggtgacacgaggctcatggcgccagcacccccagcagc
+4844099/1
@?@FFDDFFHDHFGHJIJJJIIJJJJJIIIJIJIEGHIIIGIJJJGHGFB
@4182159/1
gtttcctttgcagctccagcatgatcctatccgtgtagccttggagacca
+4182159/1
?=@BBBDDD>DF<GHG9E9ACBFGFHF>@FHGHFGDAFHHD@DF>@9@BE
@4182297/1
cacctgtggccggcggcacgcagacgccttgatgacctccactttgatga
+4182297/1
@@@FDFABHHHGD<FFIIIIGGIGGEHFH>D7?BCC>CABC?CDCDA@C5
@4844894/1
tctaaggttctaaactatatctgtaccaaatttcaaccaaatccgtca
+4844894/1
==?DDA?=A?D?2<222C:<FB<FB:3A:F>FC94CEI=E?DD36D?0
@6230458/1
gtgaggcataacggggtgggttttacagactagaacccaccccgctatgt
+6230458/1
CCCFFFFFHHHHHJJJIHIJDFIJJJJJJJJJJJJJJJJJJJJJHFFFEE
@4183568/1
gggttttttaaactcatattttcatggtaccaagttatgaatttttcaaa
+4183568/1
=<@=BDDDFFFDFI<:CEEHH@<FC@F?<EFACC?C9DFEFGIEGIE>GD
@6231253/1
cggcagttttcgaatatgtgtgatgttattaggaagtccaatatcgcatc
+6231253/1
CCCFFFFFHHHHHJJIJJHIHIHJJIHIJJJJJJJJJJJJJJJIJJJJJJ
@4183912/1
cttcacctgtggccggcggcacgcagacgccttgatgacctccactttga
+4183912/1
@CCDFFFFGHFHHJIJIIJIJJJJJJJJHGFFBEEEEEEEDDDDDDDDDC
@1449991/1
cgggaactatgtggttaaaaccaaaaatttgccggaagtcactattccac
+1449991/1
CCCFFFFFHHHHHJJJJJJJJJJJJJJJJJJJJJJJJJIIJJJIJJJJJJ
@2120838/1
agaggaagtaggtgctgggcctcttgtatgcgaaggtgttgaggcgcttg
+2120838/1
CCCFFFFFHHHHHJIJJJJJJJJJJJJJJJJJJJJJHGHGIJJJJJJIJJ
@1450508/1
gggcatagtaggtaggcgtagggtaagacacggatcgcatacaccgtgaa
+1450508/1
@CCFFFFFFHHGDHIJJJHGIJI<FHIGIJJIIJFGJIECHIJGIJDHHI
@2121457/1
gtcgagtagagccttagctgcggaatgcttagcttccttcttagagcgtc
+2121457/1
CB@FFFFFHHHHHJJJJJJJJJJJJJJJJJJJJJJJJJJJJJJJJJIJIJ
@2121506/1
gtgtcgaccactgtgcctggttccacgttatattggacattaggaccgtc
+2121506/1
@@@DDADFHHFHDFAFHHIIBFAFBFGEGGIGHGIGGHGGHGIIGIIIFB
@3488368/1
ctttgatcatggcatcaagcaaactctggtgccttgggaagcctttgtgc
+3488368/1
CCCFFFFFHHHHHJJJJJJJJJJJJJIJJFHIJJJJJJJJJJJJJJJIJI
@58569/1
gcttcacctgtggccggcggcacgcagacgccttgatg
+58569/1
@@@DDD:?F3<C332@<F@@A;AFEI66.5=?;@B96;
@1451313/1
ttttaaaaatacatcaggcaacatcttctttggtttgtcaggggtaatgc
+1451313/1
CCCFFFFFHHHHHJJJJJJJJJJJJJJJJJJJJGIJJJJJJJJJGHIJJJ
@6233336/1
ggcagagggaatctgattgtgctgttgtggaactgcttcacctgtggccg
+6233336/1
CCCFFFFFGGHFHJJJJJJGHIIIIIIHIIJJJJIIIIJJJIJJHIIGEG
@2122669/1
cgcaagaagtaccagaaacgggacttagccacaatctggtctggagagaa
+2122669/1
@@@:DDDBH<D>CHG;CEFDEGEGFGBEEHEHGEFGBHCHGIIIC?8B;C
@59567/1
ccagatgccaaagttcttgatcttcactgggctcttctctgggattt
+59567/1
CCCFFFFFFHFHHHIIJIIIJI9CHIGJJGIIJJJJJJGIJIICHHI
@2123453/1
gcgtagggtaagacacggatcgcatacaccgtgaatataagtggcaaagg
+2123453/1
BCCFFFFFHHHHGJIJJJJJJJJJJJJJJJJIJIJJJJJJJHIIJJJJIJ
@7588151/1
agacaggacaacgtctgtcgggtcc
+7588151/1
?;8DDB13CBDFFHGEGH<C6ECFH
@2124651/1
cgacataacaataacccctgctattttttttatttttattttcattgtac
+2124651/1
CCCFFFFFHHHHHJJJJJJJJJJJJJJJJIJGHJJJJJJJJJJIJJJHIJ
@7589044/1
cactggttcaaattcaaataaaatcactctgcaatcctgcctcacatgat
+7589044/1
CCCFFFFDFHHHHIIJBCCHGIIJGGGCGHIIJJIGIJIGHGIJIJIJFH
@2125016/1
gtcctgcagagcttgccacatctagtaagcagcctgacgcttagcaagtt
+2125016/1
@??DDD?:ABF;F@GHIGGIIIIGGICFEDDEGGGCGDFH@DGIIGAEGE
@3491659/1
ctgcacgaagaaatttgaatctatttatcatctatgaaaaaatggaaacc
+3491659/1
CCCFFFFFHHHHHJJJJJJJJJJJJJJJJJJJJJJJJJJJJJJJIJJJJJ
@2125676/1
ggaacattcgactgatccggtgagggatgcgtgacgtcagcccctacgat
+2125676/1
CCCFFFFFHHHHHJJJJJJJIJJJJJJJJJJIJJJJIJJJJJJJJJJJJJ
@4846402/1
ctgtgatctgtttcttggcatctatagatgtcggtggcgcacagggcacg
+4846402/1
CCCFFFFFHHHHHJJJIIIJIJJJJJJJJJJJJJIJJIJJJJIJIIIIJI
@4846405/1
gtagcactgagtgacggcacctccgacactgaggtcacggtactcgcggt
+4846405/1
@@CFD??BDHDFFBFHGBDFGDEHGBF?@DEFDH9BFHIG;=ADGGEHF9
@4846461/1
caagcaaataaaggacatcttcaacaatctcgtggttcctctgcacttgg
+4846461/1
CCCFFFFFHHGFDEHIJJJJJJJJJJJJJJJJIJJHIJJJJJJJJJJJJJ
@4846775/1
gtcgagtagagccttagctgcggaatgcttagcttccttcttagagcgtc
+4846775/1
CCCFFFDFHHHHHJJJJJJJJJJJJJJJJJJJJJJJJJJJJJJJJJIJJJ
@2815349/1
cgtctgttcgtctgtgcgcgctaatctcagaaacggctgatccgagttgg
+2815349/1
@@@DFFDFHHFHHGIIIJJIIJJJJIJIJJJIJJJJJJIIJJJIDGCCEH
@7590791/1
ggcctcttgtatgcgaaggtgttgaggcgcttgtggtggtgcacgcgctt
+7590791/1
@@@DFFFFHBFHFIIGHHDCFHIIIIIIIIIGIBHIDHGFGIIIIIHH<A
@7590859/1
gcggtatcggcgtcgcttgcggtaccggcgtcggttgcggaaccagcctc
+7590859/1
:?@DA@D?B<AA@EHBG?DHAG@@?F:@FBEEE6=>6@=;=872?<?BC<
@2816363/1
gacataaaataggttacttattatcctggaaaaatacgtagaaaaaaaaa
+2816363/1
@@@?BBDAFFDD<EFFAGIBFHFI@FHEFIFFIECFIIEFF1?<DEFBF<
@2816491/1
gtgactttcccgtttccaatctccaagacaggaggctccagtactttagc
+2816491/1
?=??=D?>F?<C:E?FEF<HIG4C<?EHHGF;CHBFGHHICD4BDCB???
@2816668/1
cttgggtaccgtagcctgtaatttttgtctttcgcgaaatattccgcgac
+2816668/1
@@@DDDD2=CF:C1CAGF4CHBFH@@:GGID9FFAFF<@FF@>FEFEE>5
@2816796/1
gatttgtgcacttagcttcgggttggacgaccaaaactgatataagtaaa
+2816796/1
C@CFFFEDFHHHHIGIJIGGIIGHGGIJJJJJJJIJJJJJJIJIJGHHIJ
@4849174/1
gttcttgaagcacagacacaggtgtcttcaacggaagagattccatttcc
+4849174/1
C@@FFFFFHHHHHHIJJJJJIJFHIJIJJJIJJJJIJIJCHIJJJJJJJJ
@2817615/1
cgtcattgcagactgtgtggtagcgggtcggacgagccgtgccttttatt
+2817615/1
CCCFFFFFHHHGHJJJJIIJHIIJJIIJJJJGJJIJIJHHFFFFEEEEEE
@5539961/1
caccgccatgccgtgtaccacgcctgggatgccacccggcaccactcccg
+5539961/1
@@@DFFFFHFFHHGHBFHGGGIGHIJJJIJIJGIJIJEGIIJJJJJGGHH
@4849853/1
tggatgtggattttaatgttattattacagcatacataataaaattagag
+4849853/1
CCCFFFBDFDDFHJIJGJFHHIIIIJGIEIGIGIIHIIGIGJIJJJJIJJ
@5540485/1
ccaaatcgacgactcctgtggctttcagtgaaacgtcaaaatttat
+5540485/1
CCCFFFFFHHHHHJJJJJHIJJJJJJJJIJJJJJJHIJJJJJJJJJ
@7593424/1
cataaataaaaaagttatgtcaaattaaagaatcacgtcgaacattctat
+7593424/1
CCCFFFFFHGHHHJHJIIJHIGJJJJJIJJJJJIJJJJJJJJJIJJJJJI
@6233863/1
gcattttcaaaagattcacaacaaaaagagatagacgaactaactttagg
+6233863/1
CCCFFFFFHHHHHJJJJJJIIJJJJGHIIIHGIJIIJJIIIGJJJJJIIJ
@6233958/1
attgacatgaaacaaacactaaatgtaaatttaagcatcccacaatatat
+6233958/1
CCCFFFFFHHHHHJJJJGJJJJJJJGIJIJJJJJJJJJJJJJJJJJJJIJ
@2820042/1
actttgtttcatttaaatttacgggctatgccatttatcctcgcacgttg
+2820042/1
CCCFFFDDHHHHHIJJJJJJJIJJJJJJJIHJJJIJJJJJJIJIJJJHIJ
@6929917/1
gggtttactagcctcctccttagaagttggttcctctttacaagtagact
+6929917/1
@@@DDFFFHFFHHJIJJJJGIBHEHGHHGIHHGHJIIIJJJJIJFIHHII
@747579/1
caaaaggttaacaaatattaccctacgttcaaaatattttaaaagcacca
+747579/1
@@@BDDD3ADHDHI>FDHHBDAGBBF@2ABFHCEE@DDHGIADHEHIBDF
@747685/1
cgcgtggaagttttatttctccattttgagtaactgtgaaaatgacatct
+747685/1
CCCFFFF<FHFHHJJJJJJJJJJJJJJJIJHJJIJJHIJJJJJJJIIJJJ
@2125954/1
ccatgtcacggtagcactgagtgacggcacctccgacactgaggtcacgg
+2125954/1
CCCFFFFFGGHDHIJJJJJJJIIJJJJJIJJJJJJJJJJJJJJJGIJJJJ
@747896/1
tagaaattatggtctgtatctagctaaaagtagatgcaaatatctctgcc
+747896/1
CCCFFFDDHHGGFHIIHDHGJII<H<?CFDEFHIJEHJJJJEIJIJGCGH
@748062/1
ggtactctaagggtgggtcgtagcgaactactagcagacactgtggtatg
+748062/1
?@=DBEFFGFHGHFBHI@FG@FA?DGEHIIIIGECBDD8BFGCC4CG7=7
@4185052/1
gtcgatgtcgaacccaaaaatgtaattaactttttttttgtctgtttgtc
+4185052/1
??@;1AD?=CAD?H?BBF=GHI<9??@?@@FDHH>DAFGGIIGG;@=??;
@2126823/1
gtgcacgcgcttgggcagagggaatctgattgtgctgttgtggaactgct
+2126823/1
CC@FFFFDFDDDHIIBGECFHI:BDFGGIEAHFFFGEB9BCFBB>CGC@D
@748680/1
cgcgtttacattaggtcggtcaccgaaggcggcggccgcattcggtttaa
+748680/1
BCCFDFFFHHHHHJJHIIJHHIIJJJJJJJJJGHDDDDDDDDDEDDDDCD
@6930933/1
gcctcttgtatgcgaaggtgttgaggcgcttgtggtggtgcacgcgcttg
+6930933/1
@@?FADDAFHGGHHFAEFHGDFHIIIIIIII@9D;FBEFGCFA@@BHBD=
@2127748/1
gctcgctctccgaagggagcttgcggccgatgacctcatactccttcaac
+2127748/1
CCCFFFFFHHHHFIIIIHIJIJGHIIGJJIDI<GHHIJJIGIHHHHGHFD
@4186267/1
attcccatcagtttggagttcacctttagaagtatgtttttagctgtcat
+4186267/1
?@@DDDDDHHD<FHHIGHEHGHIEGEGIIIGICEGI?E@DGBFEHEIGGG
@4187250/1
gtcacacggtagcggaaggtgggttcgtgaatcatgccctcaatctgcac
+4187250/1
BBCFFFFFHFHHHJIJJJJEHIIHIIIJJJJJJJJJJJJJJIJJJJJJJJ
@2129376/1
gtcggcataacgggccgcgactccgccctcttcctcgggttggaatgatt
+2129376/1
CBCFFFFFHHHHHIJJJJJJJJJJJJJJGHHHHHHFFFD=ADDCDDDDDE
@751051/1
caggcactatattgcagacctccagtggtaggtatgtatgtttatgctct
+751051/1
CCCFFFFFHHHHHJJJJJJJJJJJJIJJHIIJCFIIIJJJIJJJJJJJJJ
@4188210/1
gcctgggatgccacccggcaccactcccgggtgaggatgcactacatttc
+4188210/1
CCCFFFFFHHGHHJJJJJJJIIJJJJJJJJIFHHIJIJIJJJJJJJJJJE
@2130737/1
agcatacataataaaattagaggaagtaggtgctgggcctcttgtatgcg
+2130737/1
@BCFFFFFHHHHHGGIIJIJJJIGIIBHHIBGHJGHIJIGHIIJFHIJIG
@3492738/1
cgaacattctatgcttataccattaatctccgcaactatttgacggattt
+3492738/1
CCCFFFFFHHHHHJJJJJJJJJJJJJJJJJJIJJJJJJJJJJJJJJHIJJ
@5542394/1
gcctgggatgccacccggcaccactcccgggtgaggatgcactacatttc
+5542394/1
CCCFFFFFHHGHHJJJIJIJJJIJJJJJJJJ@GEHHGGIGIIGJIJIJIH
@3493526/1
cgatgttatacatatagcatttcgggtctatagaggctgtcactgcagcg
+3493526/1
BBBDFFFEFHGFHIJIJJJIIJIIJIIIJJJJJIG<FIJJJJIGIJFJIJ
@2820324/1
gcaactgtacgaatgtgctcttgaggtacttgaacatgggctccacttgg
+2820324/1
CCCFFFFDFHHHHJJHIJJJIJJIJJGHIIJIJIIJJJJJJJJJJIIJJI
@3493784/1
ctccggtactaacgatcaaatcgatcatgggtccataatcattcctggaa
+3493784/1
@CCDFDFFHGBFHIJIJEFHECFFHJIGGIIIJJIIIIIHGHJJJIGIJJ
@3494137/1
cggcgtcggttgcggaatcagcctcgcgggtgggtctggcatggtgccta
+3494137/1
CCCFFDFFHHHHHIJJJJJJIFIIJJJJIJBDDD?CDDDDDDDD>CDDCD
@3494153/1
ctcggatcagccgtttctgagattagcgcgcacagacgaacagacaaaca
+3494153/1
CCCFFFFFHHHHHIJJJJJJJJJJJJJJJJJJJJJJJJJJJHHHHFFFFF
@5543218/1
ctttatacatttcggcatggcgatcatgtcgatggcttggtttattccca
+5543218/1
CCCFFFFFHHHHHJJJJJJJIJJJJJJJIJJJJJJJIIJJFHJFHIJJJI
@5543242/1
gcaatgatctttccttcttctcttttttctcctttcttttgcgagctgct
+5543242/1
BB=ADD?DBFFHHJJJJIJJJJJJJJJJJJIJJJJJJJJJJJJIJJJJJJ
@61458/1
cgtcactattctaggattgtgtaggtaatattattaaacgaagaacatgc
+61458/1
@C@DDDFFHHHHGJGBGHECFHGHGHHCHIJGIIGGHEIIJJJJJJIJJJ
@5543610/1
gctgccattatgtagactgttgtgttgaccaataatgggttaatcagact
+5543610/1
CCCFFFFFHHHHHJJJJJJIJJHIJJJJJJJIIJJJJJJGHIJJJJJJJJ
@61871/1
ccaggataataagttaattataccaagtttcatcgaaatcaaaccgttag
+61871/1
C@@FFFFFHDHFGIIEGHIGIGGGIJJJJJIIIIEHGGIJJGGIJJHJIJ
@61895/1
gggatcttgccgtcattgcagacggtgtggtagcgcgtcggacgagccgt
+61895/1
CCCFFFFFHHHHHIJJIIIJJIIEGGHHGFFHIIJJEHHIIIEEDCDDD;
@61984/1
ctcgtagaatagaaattcctcaaaca
+61984/1
CCCFFDDFADDFFGIGI:EFHIIABF
@2821691/1
agcaaatggaaaaaaaaattggtgaaaagaatcacaagtaagatactgca
+2821691/1
CCCFFFFFHAFHGJJJJJHIJJHHIGGHIJJGHIGGFGHGIIJIIJGGEG
@62119/1
aaaaaacattgtccagcggacaaaattgtgaatctaaaccattctc
+62119/1
@@@;DDFDGFDHHEIIHIBHFHIJIJEGDGGDHDGGECGBEHJIID
@2822309/1
cttgtatacaaattatttctaccatcaaatacaggttttagtgcgccaaa
+2822309/1
BCCFFDFFHHHHHJJJJJJJJJJJJJJJJJJJJJJHIIJIJHIIJJJIJJ
@1455561/1
ctcagatacaccgtcacggaatacaaatatcttcttcggcaatctgcctt
+1455561/1
CCCFFFFFHHHHHIJJJJIJJJJJJJJJJJJJJJJJJJIJJJJJJJJJJJ
@2822561/1
tactcgtccacttccatcttctataaatctgttaagtcttttaaagt
+2822561/1
?=?D;DD?FD<FAEAFHIGHBHBH??C??EDHHBFHEEDDCFG?DGB
@4851700/1
tcactgttcattacctgtgaaaactgcccctcagatacaccgtcacggaa
+4851700/1
CCCFFFFFHHHHHGGJIIJJIJJJJJJJJJJJIJIIJIIJJJJJIJIJJI
@2823070/1
cacggtagcactgagtgacggcacctccgacactgaggtcacggtactcg
+2823070/1
@@@FFDFFHHHHHJJEGHJJJJIJJJJJJJJJJJJIJJHIJJJJH?GIGH
@6237566/1
ctaattctatgcaaagtatagcttgtatttgttatgtaaccactccatac
+6237566/1
CC@DFFFFHHHHHIJIFGIJJJJJJHIJJJJIJJJIHGHIJJJJJJJIJH
@7595270/1
ccgcatccaactcggatcagccgtttctgagattagcgcgcatagacaca
+7595270/1
CCCFFFFFHHHHHJJJJJJJJJJHJJJJJIJJJJJJJJJJJJIJJJHHHH
@2823654/1
cttgcgtttcaaaacaattcattttaggttcaagttaaccgcaatgttgg
+2823654/1
CCCFFFFFHHHHHJJJJJJJJJJJJJJJIIJJJJJJJJJJJJIJJJJJJJ
@2823695/1
cgcttgggcagagggaatctgattgtgctgttgtggaactgcttcacctg
+2823695/1
@@@FBDDFDHGHGIBDGGGDHCBFGCCG@A??C:?DAGIEFCB90?DDHH
@6238078/1
cctggcgtaaaataacgtcaatacactggatctcctcagtaggatggcaa
+6238078/1
CCCFFFFFGGGHHJIJJJJJJJJJJJJJIIJJJIJIJJJIJJJJJJJJJJ
@4852779/1
cgcaagaagtaccagaaacgggacttagccacaatctggtctggagagaa
+4852779/1
@@CFFFFFHHHHHIJJJIJIJJIJJJJJJJJJJJJJIJJGHIJJHIIIJJ
@2823820/1
cgatgtcgaacccaaaaatgtaattaactttttttttgtctgtttgtctg
+2823820/1
@CCFFFDFHHHHHJJJIJJJHHIIJIJIJJJJJJIJJIIIIIHIJJEHFH
@4853445/1
cggcacctccgacactgaggtcacggtactcgcggtacatgttgtgtaca
+4853445/1
CCCFFFFFHHHGHIJJJJJJIIJJJJHIJJJJJJJFHIJIJIJJJJHHH?
@2132908/1
tgtgggagtactgagcagtatctattcagtaaacttatagctgacactga
+2132908/1
BCBFFFFFCFHHHJJJJJHIJJJJJJJJJHIJJJJJJJJJJJJJJJJJJJ
@2132947/1
ttcagatactccaaagcattctgggctgcagatgactgtgcatccttgct
+2132947/1
@@@DDDDDDBH?AGHGEGFHGHIIEIIGBGIGFGHHIG@GEHDGDGH>DH
@4191231/1
cttgtattcaaaagaaaacctagaatcactggttcaaattcaaataaaat
+4191231/1
CCCFFFFFHHHHHJJJJJJJJJJIJJJJJJJJFHJJJIJJJIDHHIJJJJ
@7597478/1
ctcatcttgtatagaggaggcttgggctcgctctccgaagggagcttgcg
+7597478/1
CC@FFFFFGHHGHJJJJJJJIJJEGIIJIJEHIJJIJGHGII?FHIJGEG
@751650/1
cataaaaccaaacctctggttcgattgggcctcaaaaaatcacgtttata
+751650/1
CCCFFFFFHHHHHJJJJJJFHIJJJJJJJJJJJJJJJJJIJJJJHIJJJJ
@751844/1
ctgtgatctgtttcttggcatctatagatgtcggtggcgcacagggcacg
+751844/1
@@CDDBDEHHHHHGAHFGGEI@HHIIG@BDIBFHE@FHFIJBHIHGCHJI
@2133834/1
cctgcaaagttaaccatcttgtattcaaaagaaaacctagaatcactggt
+2133834/1
CCCFFFFFHHHHHJJJJJJJJIIJJJJJJJJJJJJJJJJJJJJJJJJJJG
@2134023/1
ggtctggagagaagatcctcatcttgtataaaggaggcttgggctcgctc
+2134023/1
@@@DDFFDHHFGBGIHDGIHBHHHIIHHHGIIDGGGDGGIIII@FCHIIG
@752134/1
gtctgttcgtctgtgcgcgctaatctcagaaacggctgatccgagttgga
+752134/1
CCCFFFFFHHHHHHHIJJJJJJJJJJJJJJJJJJJJJJIJJJJHIDGHGA
@752226/1
tattcagtaaacttatagctgacactgaagaca
+752226/1
@;@DDBDD?CFFHGIIIC<IECEFIIA3BB42A
@4192658/1
atacataataaaattagaggaagtaggtgctgggcctctt
+4192658/1
@?<4BDADDD??4CCEEB>;E;?FE<@AFE9C9DDC?FFF
@2134743/1
cccaggaatatcaccggctcgttgaacaccttagg
+2134743/1
C@@FFFFFHHHFHIIIIIIIFHI;?C<D;F>GECG
@6935329/1
cgatggcttggtttattcccatcagtttggagttcacctttagaagtatg
+6935329/1
@@@DDD8DDF7CDFEIIFH?FEFEIFHEFCE;:CF<?<@FGF>DB@B>FD
@6935626/1
ccctgctattttttttatttttattttcaatgtacagacagcacttttct
+6935626/1
CCCFFFFFHHHHHJJJJJJJJJJJJJJJJJJIJJJJJJJJJJJJJJJJJJ
@4193315/1
gcctgttttggtagcggcggcgcggtccgtgaggagcatgctcgccatca
+4193315/1
CCCFFFFFHHHHHJJJJJJJIJHEDBCDDADDDDCDDDDDDDDDDDBDDC
@2135493/1
gtcctttctaaggttcaaaactatatctgtaccaaatttcaaccaaatcc
+2135493/1
@@CFFFFFFGHHHIJIJJJJJGGIHIIIJFEGGHGIJJIJJJJJIJCCHG
@6935924/1
gggcagttcgtcaacaagacattactagctgagaatatttttttccgttt
+6935924/1
CCCFFFFFHHHHHJJJJJJJJJJJJJJJJJJJJJJJJJJJJJJJJJJHIJ
@2135883/1
tctatttcgcaagttccctactgacatcacttgcattttcgattttattt
+2135883/1
CCCFFFFFHHHHHIIJJJJJJJJJJJJJJJJJJJJJJJJJJGIJJJIJJJ
@753816/1
cacttcacgacgcttcagcagagtgcacacaatggtgaactggcgttcat
+753816/1
@?@FFFFAFHDFGIIGIGHJGJICFGGIIGGIIGHFGBGIIHHGIIGEGH
@2136166/1
gtagtaggtaggtgtagggtaagacacggatcgcatacaccgtgaatata
+2136166/1
@?@DDDEDFHHHFFFFHHI<FGHHIIIIJJJGGIGGIIIIGGBDDBGEFH
@754336/1
ctttctaaggttctaaactatatctgtaccaaatttcaaccaaatccgtc
+754336/1
CCCFFFFFHHHHHJJJJJJJJJJJJJHJJJJJJJJJJIJJJIJJJJJJJJ
@6936965/1
gtcacggtggcactgagtgacggcacctccgacactgaggtcacggtact
+6936965/1
@?@DDDAD8AFHFHHEH<<FHGEFGGIIIII<FABGIB<;CDGIIIGIE;
@4195536/1
ggcgttgatgtcgcaagatagtgagacattcactttttagtcataatctt
+4195536/1
CCCFFFFFHHHHHJJIJJJIJHIGJIIJJJJIJJJJJJJJIJJJJJJIIJ
@3495171/1
ctgcagatgactgtgcatccttgctagtaagtcctgagccatagcaaaca
+3495171/1
CCCFFFFFHHHHHIJJJJJJJJJJJJJJJJJJJJJIJJJJJJJJJJJIJI
@2824894/1
gccattagtagactgatcagccggagcagctccggtaagtttgtcgagta
+2824894/1
C@CFFFFFHGHFHJJJJJIJJJIJIIIJJIIJIJJJJJIHIIIIIJIICF
@4196062/1
ttcttcaacttgggcgagcagggaattggtagcaacttgaatgtg
+4196062/1
CCCFFFFFHFHHGJJJFGIGIJJGGGHHIDHGHIIJJJJFFHJCG
@6240500/1
gccagatgccaaagttcttgatcttcactgggctcttctctgggatttcc
+6240500/1
C@CFFFFFHHHHGJEHIJJIJJJJJIJJJJJJJJJJJJJJJJJJJJJIJJ
@6240626/1
gttcgtcttttgaagattctgatattgatagttttttcattccctgc
+6240626/1
CCCFFFFFHHHHHIJHJJJJJJJIJJIJJJJHIIJJJJJJJJJJJJJ
@3495737/1
ggtacaatgcaatttaatttgatacaaaaatattataataataggttctt
+3495737/1
@C?DDEFFHHHGHGIGGGHDIHHIIJJJJGIEHJIIIJIIHHGHGGGHII
@4197232/1
ggtagcactgagtgacggcacctccgacactgaggtcacggtactcgcgg
+4197232/1
BCBFFFFFHHHHHJIJJJJJJJJJJJJJJJJJJJJIJJJJJIIJJJJJHF
@5547889/1
caacagacttatctgcaacagcttgagaatgcacgtacagttgcatagcg
+5547889/1
CCCFFFFFHHHHHJJJJJJJJJJJJJJJJJJJJJJFGIJJGHJIJIJGIJ
@4197657/1
gtgtaacccaagtttgacgacataagatgcg
+4197657/1
@@@DBBD?A1ADBGFI@FFCE@CAEF9??:D
@4198090/1
ccatactttgtttcatttaaatttacgggctatgccatttatcctcgcac
+4198090/1
CCCFFFFFHHHHHJJJJJJJJJJJJJJJJJJJJJJJJJJJJJJJJJJJJJ
@1459044/1
gcactgagtgacggcacctccgacactg
+1459044/1
@<@;DAB3ABCFDH:EFH;AF<@FGHG<
@7599320/1
agcactgagtgacggcacctccgacactgaggtcacggtactcgcggtac
+7599320/1
CCCFFFFFHHHHHJJJJJJJJJJJJJJJJJJJIIJJJJFHIJJJJJHDFF
@4198321/1
gtcacggtagcactgagtgacggcacctccgacactgaggtcacggtact
+4198321/1
CCCFFFFDHHHHHJJJJIJJJIJJJJJJJJJJJJJJJGJJHIJJJJHJHH
@4198339/1
actctgttgcgaatatatgaagcgtgagacaatgcctccaataagaatga
+4198339/1
CCCFFFFFHHHHHJJJIJJJJJJJIIJJJJJJJJIJJIIJIJJGIJJJIG
@3497542/1
gtccgaaacatcaaatatcttgacttggcaaagagttgtcgatatgtgga
+3497542/1
CCCFFFFFHHHHHJJJJJJJJJJJJJJJJJJJJJJDFHHHIGIIJJFHID
@7599451/1
gagggaatctgattgtgctgttgtggaactgcttcacctgtggccggcgg
+7599451/1
CCCFFFFFHHHHHJJJJIJJIJJIEIIIJIIJJIJJJJJJJFJJJJJJJH
@2825992/1
tctgtttcttggcatctatagatgtcggtggcgcacagggcacgcttgcg
+2825992/1
BCCFDFFFHHHHGJJIIJJJIIJJIJJJGIJJJIJIJJJJJIJJJJJJHJ
@5549430/1
cgggaattttgtttggtatctgataccgacacatggtaggctccatggat
+5549430/1
CCCFFFFFHHHHHJIJGHJJJJJJJJJJJJJJJJJJGIIJIIHIIIIJHI
@3498841/1
acctttcctaggagtgactttcccgtttccaatctccaagacaggaggct
+3498841/1
@CCFFFFFHHHHHJHIJJJJJJJJJIJJJJJJJJJJJJJJJJJJJJJJJJ
@1460464/1
gcaagaagtaccagaaacgggacttagccacaatctggtctggagagaa
+1460464/1
@@@DDDA?=??B<A;;CFF;<C<FCE9C@>B?DGECGI0BGDB>F96?D
@4854079/1
gggatggtcgtttgaaaaattgacggccagccttaacgtacgattccaac
+4854079/1
@@@DDDDDFHHHFIIIGAHIE99FAEAGHIIIGIIIIIDFFGGGIIIIIC
@5550482/1
cgggatctcttcaaaaatgagatgtggaaaatattctagggaactcctca
+5550482/1
CCCFFFFFHHHHHJJJJJJJJJJJJJJJJJJJJJJJJJJJJJJJJJJJJJ
@5550700/1
ggcgcacagggcacgcttgcgcatgacatctatacatgccattggcgttc
+5550700/1
@CCFFFFFHHHHHJJJJJJJJJJJJJJJJJJJJJJJIJJJJJJJJJJIJJ
@1461441/1
gatacaccgtcacggaatacaaatatcttcttcggcaatctgccttggtt
+1461441/1
CCCFFFFFHHHHHJJIJJJJJJJJJJJJJJJJJJJJIJJJJJJJJJJIHI
@2138587/1
gcacgcgcttgggcagagggaatctgattgtgctgttgtggaactgcttc
+2138587/1
CCCFFFFFHHHHHJJJJJJJIJJJJJJJJJJJJJJJJJHJJJJJJJJJJJ
@1461816/1
gggcgggatggtcgtttgaaaaattgacggccagccttaacgtacgattc
+1461816/1
CCCFFDFFGGGFHHDGGDHGEEEHGCHHIBEHFFFDDCCA@BDDDDDDDC
@2138694/1
ggagagaagatcctcatcttgtatagaggaggcttgggctcgctctccga
+2138694/1
@CCFFFDFGGFHHEIGIIJJJFHIGFAHIGHGEGG>HGGGGGBHJIIIGB
@63733/1
gcgatgttttacaagggcaggttgaactcacaccattcaatttaaaa
+63733/1
CCCFFFDDHHBFHIIEIEDGIE<CC??CFHIII8CDHHGGHIIIIII
@4855815/1
gggagaggctccatcagctcgtcgtactccgaggtctcggggatcgagga
+4855815/1
CCCFFFFFHHGHHJJJJJIJEIIJJIIJJIIIJJIIJJJIGIAHIGFHB<
@5551937/1
ctaaaaaagcatgttctctcgcgccaatggcatgtatacatgcctactag
+5551937/1
CCCFFFFFHGHFHGHHIIJJGGIIGJJJGJFGIIGHGGGIIIGIIIJJIG
@4855939/1
ctcgagactgtccaaggatttgtggaagcgtagatgtcttactagtaccg
+4855939/1
CCCFFFFFHGHHHJJJJJJJJJIHJJJJJJGHIJJJFGIJJJJJJDFHHE
@64420/1
gcgttactgcttaatactactcactgatttatgtagcatcatcttgtaaa
+64420/1
@CC?DDFFGHHHGJJJJJJJJJJJIGGGIIJJJHIIIGIHIJJJJIIJII
@64470/1
gctgcaaatttcaggaaggagtctcctaaggtctcaacacgttctaaatt
+64470/1
?@@BADDDHHHFHIGAGBHGHI@FHIIIIIIFDGIGIDDHIBGIHGGIHI
@65425/1
attaggaagtccaatatcgcatcgccaagaaactctaggcgttcgtagga
+65425/1
CCCFFFFFHDHHFJIIJJJJJJJIIJJBCDEHH<GCEEBBGFHIG@FEHH
@4199110/1
cgatgaagttttggaatccctatttttttcgtaggtatttgcggtgaatt
+4199110/1
BCBFFFFFFHHHHJGIJJJJJJJJJJJJJIJGHIJFHIJJJJJJFHGGII
@65481/1
gccggaagtcactattccacgcgaacgaagt
+65481/1
@?@?DDDD2:<?<CECF?EFFII>DDFEB;0
@2828551/1
gtgaatataagtggcaaaggtagtaagtcagctgttccacttcatcatca
+2828551/1
CCCFFFFFHHGFHJIJJJJIAFHFHHJJJJJJJJIJJJIIJJJJJJJIJJ
@4199689/1
cccatcaatatcttcagccagatccatttggcagcacaactctttctcca
+4199689/1
CCCFFFFFGHHFDIHIJJJJIIIGIJGIHGGGEHIJJIGIIGIGIJJGHG
@6937958/1
cgtcgaacactattctatgcttataccattaatctccgccactatttgac
+6937958/1
@C@FDFDFHHGHBFHIIICHCHIIFIIIIIIII@GHIIGDHIGIIIIGIG
@756190/1
cccgacagacgttgtcctgtctacacgtctttaatttgaaaatttgtcgg
+756190/1
CCCFFFFFHHHHHGFHIJJJJIJIJJJJJIIGJJJJJJJIIIJJJIJIJI
@756532/1
gtctgtttgtctgtttgtctgtttgtctgtttgtctgtttgtctgttcgt
+756532/1
CBCFFEFFHHHHHIJJJIJJJIJJJJJJJIIJJIJJJIJJJJJJJIJJJG
@2831342/1
gttacctgcaacttggccaggttagggccaacagattgtttgagatgttt
+2831342/1
@<@ADFFDADDAHGHFE?GCGBHIIDH9EGFGGHGHHGFHHFHGCHIIGI
@4202209/1
tccaaatcgacgactcctgtggctttcagtgaaacgtcaaaatttat
+4202209/1
@@@FFFFFHHHHHJJIIJJFHIIIIJIIIIIGIJJJIGIJJJIJJJI
@4202555/1
ctcgtgttcttcaatgggttcacgttaaaaccaacaacgaaatcgtgttt
+4202555/1
@CCFD?DDDCFHDHFFAB33CDFCBFBBDEFEHIIIGGGIEBHDF88==B
@6244875/1
gtacaatgcaatttaatttgatacaaaaatattataataataggttcttt
+6244875/1
B@@FFAEFHHHGHJJJJJJJIJJIJJJJIJIJIJIIIJIJIJJJHIIIJJ
@2832095/1
ataatcttcagatactccaaagcattctgggctgcagatgactgtgcatc
+2832095/1
@CCDFFFFHHHGHIJJIJIJJJGIIIIIGHIEGGIJJBGCEGHGGGGIE@
@2832143/1
ttagcgttcacattgacaaacttaggtttgcttacagccattcccaactg
+2832143/1
@@@DFFDB?FFHHGIBHGIGIIAHIIE>AEHBGEAFGHEEEEHIIIIIDG
@4203268/1
tggagagaagatcctcatcttgtatagaggaggcttgggctcgctctccg
+4203268/1
@CCDFFFDHH>FHGIHGIGJJJHIIHIJJJHGIJJIDGHHGHHHGHHIIF
@6940068/1
agcatttcggatctatagaggctgtcactgcagcgatactgggaacattc
+6940068/1
@@CFFDDBHFHHHGGHHIGC@GHHBEFHEFFHCGHBGIIIIIGIGGIIIH
@4203961/1
gctgggcctcttgtatgcgaaggtgttgaggcgcttgtggtggtgcacgc
+4203961/1
@@@DFDDDDHFHBAFH@EGGAGH:??FC>GIFGGIIIFG7FGHHHGGGIG
@6246308/1
gtcgacggcgatgagagcccacgatgtaagtgcttcgggcttcaacagct
+6246308/1
CCCFFFFFHHGHHJJGIIJJJJIIJJFHIJIIJJJJJJIHHHFFFFFEEE
@6246460/1
gtaatttttgtctttcgcgaaatattccgcgacagatgtctttctagtgc
+6246460/1
@BCFFFFFHHHHHJJJJJJJJJJJJJJJJJJJJJJJJJJJJJJJJIJHHH
@1462999/1
cccatatctcaacacccataaagaactgtttgcctctcatgtcccatact
+1462999/1
@<@=BDDD<CFFFB?:8C>C>A:F;AF<<BFBF>FF>1?DC???BB9BF9
@1463020/1
ctccgattgagtttgtgatggtgcctctgtaggagtttcgggctcgggtt
+1463020/1
@@@DDDDDBHDDDGGA;EACGHHIIIGEEHGGHBB:?DF?DDDGHGEGII
@5552528/1
gtggtagcgcgtcggacgagccgtgccttttattgcttggtgagacacga
+5552528/1
@??BBDDDHDHHGGIJGGBHIGIGGHEHGGICDH>ECE>E@BFE;;3@B8
@4204391/1
gtttaagagaagttcagtgacatacacacttacagaagaattatatatat
+4204391/1
CCCFFFFFHHHHHJJJJJJJJIJJJJJJJJJJJJJJJJIJJJJJJJJJJI
@6246697/1
aactgcttcacctgtggccggcggcacgcagacgccttgatgacctccac
+6246697/1
CCCFFFFFHHHHHJIJJJJJJJJJJJJJJJIHHFFDEDEDDDEDDDDDDD
@1463459/1
gacgtcttccgctttcatcatctattggattgtttatcctgtcaactgaa
+1463459/1
CCCFFFFFHHHHHJJJJJJJJJJJJJJJIJJJJJJJJJJJJJJJJJJJJJ
@2140727/1
gtcgaaatcaacttcagtgtatcggttgggcagtagtgtgagtgcatcaa
+2140727/1
BC@FFFFFHHHHHJJJFFHJHIJGGFHIJIGJIDGIBG?FHHDFEHIGIJ
@7602355/1
gtctgttcgtctgtgcgcgctaatctcagaaacggctgatccgagttgga
+7602355/1
BBBFFFFFHFHFHHIJIJIJJJJJJJJJJJJJJJJJJJHGJJJCHEHFHE
@7602451/1
gccttagctgcggaatgcttagcttccttcttagagcgtcccgtacccat
+7602451/1
@@@DDFFDHHDDF>EGGGHIGGGEGIIGHIEGICHHDEHEHIGBADHGJE
@2141430/1
gtcgacggcgatgagagcccacgatgtaagtgcttcgggcttcaacagct
+2141430/1
CCCFFFFFHHHHHJJJIJJJJJJJJJJJJJIIJJJJJJJHHHFFFFFEEE
@7602996/1
ccgtttttaaactattttttcaatgccctaagtgagtatac
+7602996/1
@@@;BDABDHB<AEF@FEHGGFEHFGEEH?FCHG9D?FF9F
@7603100/1
gtggagctgatgcttgctgggcctcaactgttggagctggttcagccttt
+7603100/1
@?@DFDDBHHFFDHGHIIG@GGGFFGGEFHEGHIIGIEGD9BDCHFHIII
@2142094/1
ctttaaaaaaagctcgatctcaatttaaagataagatctgcgacctcgag
+2142094/1
@@@FDFFFHGHHHJJJHJJIIJIIIGGGIGGIJJJIIJJJIJGGJJJJJJ
@4857680/1
ccaaaagctgcgctattcatttgcgcaggaaggcgtcaatatttttttaa
+4857680/1
@@@AAB=DC<D6DGIEIIIIEEHEF>FFIF3B;FFDFBEE9=CFFFA=;B
@4857972/1
gtttccaatctccaagacaggaggctccagtactttagctttgacagtgt
+4857972/1
BBCFFFFFGHHHHJJIGIIJIIIIJJJIIIEHHIJJJIIIHIIIJJJHII
@5554989/1
gcagcgatactgggaacattcgactgatccggtgagggatgcgtgacgtc
+5554989/1
@@@B=D?DFHHFDHEGHII>HHIEG@CFG9CDDGGCGHIIIBFFGEEGHB
@2142944/1
agtggtcttcttgaacttcttcaattgacgcaagaagtaccagaaacggg
+2142944/1
CCCFFFFFHHHHHJJJJJJJJJJJJJJJJJJJJJJIJFFHIJJJJJJJJJ
@1465742/1
gcggcctctagccgatacgattatgaagacgaagcggacgtcacggtaag
+1465742/1
@@@FADDDHHHGF<:E@GIIIIIIIHGIGFFDBEGIIFIFHEFFFCBDDC
@1465827/1
gggtaataacatcattggataccggtgacggtgttaggctccggtagaac
+1465827/1
@@@DDFFFHHHHHIJJJIJJJJJJJEHIJJIHHDHIGGGIIIIJFGIIJJ
@5555334/1
gtggatagctggacaaggcactggcaacgaccaatcatggacttttcttc
+5555334/1
B@BFFFFFHHHHHJJJJJJJJJJJJJJJJJJJJJJJJJJJJJJJJJJJJJ
@5555383/1
gatggagtgagcacgggctctgtgcctggctcccatgtcacggtagcact
+5555383/1
CCCFFFFDHHHHHJJJJJJJJJJJJJJJJJJJJJJJJJJJJJJHJJJJJJ
@4204477/1
gattggcattacgattgtgacaagttttcgtgagccgtgattatctagga
+4204477/1
CCCFFFFFHHHHHJJJJIJJJJJJHIJJJJJJJJJJJJJIJJIJJJJJJJ
@5555595/1
gcctcttgtatgcgaaggtgttgaggcgcttgtggtggtgcacgcgcttg
+5555595/1
CCCFFFFFHDHHHJIGHICGHIJJJJJJIIGHDHIIHG@FFHHIIIHFFD
@4204637/1
gcctccaataagaatgaggggtcattgaacttatagttcaaaatcgtttc
+4204637/1
C@CFFFFDHGHGHJJJHIGIIFHBHIIGHIJIJJJJJIIIJJFHGGDHGH
@4859077/1
caccagtggtcttcttgaacttcttcaattgacgcaagaagtaccagaaa
+4859077/1
C@CFFFDFHFHFHIIJJIJJGJJJJIJGJGIIJJJGHIGJIGGGIIIIIJ
@4859332/1
caatcctttactcgaatagtcttttctaacttgaacagtgcgatgtttta
+4859332/1
?@;DDBBDDDFFA::CDFHCBCDEEIFH9HFEEGC?FEDFEEF?@:BDFF
@5556514/1
gtaacttcaaatgattgctcagatgcaatttcttgcaagaattgcacaaa
+5556514/1
@@@DDDDDF?FHH::ABACAFF>9@FA4AB>FFHGBFF>9DH<?4CGHC;
@5556860/1
cgaacattctatgcttataccattaatctccgcaactatttgacggattt
+5556860/1
C@@FFFFFHHDHGIJJJJJGHGIGGIJGIIIBGHIIJGHIIIADHHDHIJ
@4860216/1
gtggattttaatgttattattacagcata
+4860216/1
?@@D;DA;B:?D?G>F<?F@H943A:F:A
@5557123/1
ctcaatttaaagataagatctgcgacctcgagcgacgaatcacatgaaag
+5557123/1
CCCFFFFFGGGHHJJJJJJJJJJJJJJJJJJJIJJJJJJJJIJJJJIJGH
@1468448/1
gtgtggtagcgcgtcggacgagccgtgccttttattgcttggtgagacac
+1468448/1
@@@BDD=BBHHHHDHIE<DGGE:;F5@6DGCGGEH>=?EC@D;BCCCACC
@5558147/1
gcggcgtaccgcgaggggtgcgcgtccatggagccgaccacggcggcgat
+5558147/1
B@?DFFFFHFHHHHIJJI;FHEIFEEDDEEEEDDDDDDDDDDDDDDDDB9
@67969/1
ccttgggtaccgtagcctgtaatttttgtctttcgcgaaatattccgcga
+67969/1
CCCFFFFFHGHGFIIGIJIJJI@HIHIIIJJCH<?FHIJJJJJIIJJ/BE
@68041/1
gacgacaccacagttccagtctcaggc
+68041/1
@@@DDAADHHHFDC@@D?FHHCB>@D3
@2143553/1
cacaatctggtctggagagaagatcctcatcttgtatagaggaggcttgg
+2143553/1
@@@DDFFFFFD<D@GGBFFHGGIGDAHGIEBFGGDGAGCDD>EG<AHH??
@2833950/1
gctgggcctcttgtatgcgaaggtgttgaggcgcttgtggtggtgcacgc
+2833950/1
@@@FFDAD?HDHHGEHIGG?@GHGIIIEGHIIIGIIIGGGB@CAGIFIIH
@68840/1
ggaagcctttgtgcgccacatcaatgttgataaaggctttattggtaaat
+68840/1
@C@FFBDDHHGCF@FHGGIIGIIEFHIGFGIIIIIBDFGIIGHEGDAFHG
@2834361/1
gtttttaaactattttttcaatgccctaagtgagtatacatctattaaat
+2834361/1
BBCFFFFFHGHHHJJJJJJJIJJJJJJJJJGHIIJJIJJJJJJJJJJIII
@69397/1
gtccgtctgattctgtgatagtgaagacaagatcgtggg
+69397/1
@@@1DDDDFBDHH@CC<ECCD<CFHBEH>GC>9?8??:@
@2834835/1
atacataataaaattagaggaagtaggtgctgggcctcttgtatgcgaag
+2834835/1
CCCFFFFFHHHHHJJJJJJJIJJJJJJHHIJJJJJJJJJJJIJJJJJJJJ
@69700/1
gcgtgttaccgaccagagtagcaaccaccttcactcctttaacgaat
+69700/1
@@@DDDDDHDHHHIIDHIAFHG<1:?CDH?9BB0BDGHIBC<D7BCC
@2145019/1
gttgtggaactgcttcacctgtggccggcggcacgcagacgccttgatga
+2145019/1
C@@FFDDDFFFHFIGIGIIIFCF@FHIIIGBGGGEHFECECB@B@CCDDE
@70435/1
tgtatacttaattcgatgttatacatata
+70435/1
@?=DDDBDBD:CF4AAEEHAHH@D4F9FH
@3499861/1
gtacagttaatacctggcatcagttacaatgtttgagtacttagttactt
+3499861/1
??@DDDEDDHHDHDGI@GHIGD>C@B<C9CDEH@E<CC??HGICH@DGHG
@2146407/1
ccgctttttactacatgcataaacatacataccgataccatacaccaaaa
+2146407/1
?@@BDDFDFFHFAGGDGAFFHGGEEGIIIFGG@FGHID<@D@BGBHBF;F
@2147775/1
gtgattttgacgggtagctgatgtactaatgagtaataaaataataaaat
+2147775/1
B@@FFFFFHHHHHIEGIJJJJJJJJJJJJJJJJGHIJJJJJJJJJJIJJJ
@6942458/1
cgtagggtaagacacggatcgcatacaccgtgaatataagtggcaaaggt
+6942458/1
CCCFFFFDHHHHHJJJJJJJJJJJJJJJJJJJJJJJJJJJGHJJJJJJJ=
@3501868/1
agacaaactgcaatatatgttttaccagaacctgttggtaagtaaatgat
+3501868/1
@CCFFFFFHHHHHJJJJJJHJJJJJJJJJJJJJJIJJJHIIIHIJJJJIJ
@4207633/1
cctgtacgttcaaacgtatcacacattttctggtcaccttccatgcaaaa
+4207633/1
@<;BDDDDHDBHH@FHG@FEHEGGGH?<AF>ADGEBFBF@GGDHEHGCGH
@4207808/1
cccacacgtttcacttcagcatagacaggtgtcttcc
+4207808/1
;;@A;D?@CFH?F>FFAAA><E?EABFAEHCDFCGDB
@6943415/1
ccctgctattttttttatttttattttcaatgtacagacagcacttttct
+6943415/1
CCCFFFFFHHHHHJJJJJJJJIJJJJJJJJJJJIJIIJJJJJJIJJJJJJ
@3502895/1
cttggttgaacggaactccaatccttt
+3502895/1
@@@B?DDBC?BF6;2<C<F?EHCG<EF
@3503006/1
gttggttatcaagtggcttggtaggatccaagttgaaatctttgaccatg
+3503006/1
CCCFFFFFHHHHHHIJJJJEHCHHIGGIIIIGFHGGIJGGGIIGHIIIEF
@759545/1
ccgcaactatttgacggatttggttgaaatttggtacagatatagtttag
+759545/1
CCCFFFFFHHHHHJJJJHIJJJJJJIJJJJJJJJHIIJJHGHIJJIJJJJ
@1468915/1
ctcatcttgtatagaggaggcttgggctcgctctccgaagggagcttgcg
+1468915/1
CCCFFFFFHHHHHJJJJJJJJJJHIJJJJIJJJJJJJJJJJJGIJJJIII
@7606179/1
cttgggaagcctttgtgcgccacatcaatgttgataaaggctttattggt
+7606179/1
CCCFFDDEHDHHGJGFGHIIHIJIJGGHHGGGEIJIHHHGGGIJIJDDDH
@1469400/1
gcgatcgggctctcaggcaggcaagatgggcatagtaggtaggcgtaggg
+1469400/1
CCCFFFFFHGHGHAHIJJIJJJIIIIGIJJJIIIJ?FIIBFHIIIFGHJJ
@5559018/1
gccagatgccaaagttcttgatcttcactgggctcttctctgggatttcc
+5559018/1
@@@DF?BDBDHHFICGFGGGIIIIIEHIGHGHIIIGEIIIGG>@GICFHI
@7607514/1
gcggttttcacgaatatattgtgggatgcttaaatttacatttagtgttt
+7607514/1
BCCFDFFFHHHHHIJIJIIJJHIJJJIJJJJJJJIJJJJGJJJJIFGFIJ
@1470443/1
gctgttgtggaactgcttcacctgtggccggcggcacgcagacgccttga
+1470443/1
@@@DBDDADFD:DBC>FFHH@AEECGG?F?@<FGB68:9=8/.9?@BBC>
@1470647/1
ggcaatctttgcatggaatgttatctccaactcgcggagagtatcttcta
+1470647/1
CCCFFFFFHHHHHJJJJJJJJJJJJJJJJJJJJJJJJHIIJBFHJJJJJJ
@1470997/1
ccaaagcattctgggctgcagatgactgtgcatccttgctagtaagtcct
+1470997/1
CCCFFFFFHHHHHJJJJIJJJJJJIJJJJJJJJJJJJJJJJJIIJJIIJJ
@4862055/1
gtagcactgagtgacggcacctccgacactgaggtcacggtactcgcggt
+4862055/1
CCCFFFFFADHDHIJIHGGEEFHIJIGEIIJEHIFHGIIJHIIJIGJHF<
@6248435/1
actgggtgcgtgcaggatcctcgtcattgcctggcatacaaggcaaagca
+6248435/1
CC@FBB=DFHDFDGGGIIIIIIGFGGHGEGHGDBHIGHIIGGGAHGIIHI
@4862134/1
acaatatattcgtgaaaaccgcatccaactcggatcagccgtttctg
+4862134/1
@@CFFFFFHAHHDFGIIIGGEGBFDCGGIJGCHIIBHJJJIJIIGJJ
@6248694/1
gtgctgggcctcttgtatgcgaaggtgttgaggcgcttgtggtggtgcac
+6248694/1
CCCFFFFFGHHHHJJIJJJJJIHHJCGHHIJJJJJJJJJJJJIJJGGIJJ
@5562096/1
cttacatgctaaaactaaactactatacctgtgaaacgatcaacaataat
+5562096/1
@@@FFFDDDDHGHGHHI@AFEIGHIIHCHGEHGI@HE?AHFBEHE;?DBD
@1472601/1
gtggattttaatgttattattacagcatacataataaaattagaggaagt
+1472601/1
;@@D7DDDBFFBBA<<EG@HHE<EC9ECFFFIF@HEE>FFIBFD<;>DF?
@5562616/1
ctgtatactggaaatcttcgtagcttttcatgaacttctttttattttct
+5562616/1
@CCFFFFFHGHHHJJJGIJJIJIJJJJJJIJJJJJIJJJJJJJIJJJIII
@5562682/1
gtaatattattaaacgaagaacatgcggctgaattgcagcatcttgtcga
+5562682/1
C@CFFFFFHDDFHGHGGIJJJIJJJIJJIJIGIIJEEHIIAGIJIEGAFE
@2836236/1
gccagatgccaaagttcttgatcttcactgggctcttctctgggatttcc
+2836236/1
@@@D?DDFGGHD?EAEHIGIFHCHIGIEGE;B?EEBBFHDHGFH@HGECF
@4863903/1
gcctcttgtatgcgaaggtgttgaggcgcttgtggtggtgcacgcgcttg
+4863903/1
@@@DDDBDFBFFFH=?EF<CAFBEFGCEEHGIDGBG=F;BDFGHIIBEEC
@71542/1
cccacaatatattcgtgaaaaccgcatccaactcggatcagccgtttctg
+71542/1
C@CFFFFFH?HDHGIIIJJJIGIEIJIIJJJGGIGGGGIJJIJIFHIIJG
@3503558/1
atctgattgtgctgttgtggaactgcttcacctgtggccggcggcacgca
+3503558/1
@CCFFFFFHHHHHJIJJIJJJJJJJJJJJJJJJJJJJJJJJJJJHFFDDD
@71681/1
agcatacataataaaattagaggaagtaggtgctgggcctcttgtatgcg
+71681/1
@CCFFFFDHGHGHIIJJJGIIJIGIJJGGHFHGGIIJJJJJJJJHGIIIJ
@3503661/1
agagaagatcctcatcttgtatagaggaggcttgggctcgctctccgaag
+3503661/1
CC@FFFFFFFGHHIIJJJIIHIGIJIJJJIGJI:CFFGGIJIGIDHGEGB
@3503664/1
attggatctcctcagtaggatggcaaagagacgaagcgcgcgttctcatg
+3503664/1
CCCFFFFFHHHHHJJHJJJIJJJJJJJJJJIJJJIJJJJJJIBHIHHHHH
@2836919/1
gtgagggatgcgtgacgtcagcccctacgatcatcactgccgtgtccttt
+2836919/1
@@@ADFFFFFFHBGHIJJGIIJJJJJIJIJIJJJIIJJJJJJJJHIGHIJ
@2837787/1
gcaagaagtaccagaaacgggacttagccacaatctggtctggagagaag
+2837787/1
CCCFFFDACFHHHJJJJJJJJJIJJJJFJJIJJJJJJJIJJJJJJIFHIH
@3505417/1
cccatgtcacggtagcactgagtgacggcacctccgacactgaggtcacg
+3505417/1
@@@DDDD??FDFHE@BEFFHID:<CEHD:DCFHID???FBGGA@;8=@CH
@3505544/1
gtgaaaactaacggtttgatttcgatgaaacttggtataattatgtctta
+3505544/1
@@@DDDDDFDHHDGAFHIEHIIGGGHEFHHIIIII?DFGICGGGGDDGEE
@73854/1
gtggcagcctccttgaccattttagatatttgttgttcattcaactgtct
+73854/1
@@@FDFFFHFGHDHIFFHFHIIGIIJJIHGIIGCHIHIGIIIIEHGCDFG
@2839024/1
cctttatacatttcggcatggcgatcatgtcgatggcttggtttattccc
+2839024/1
CCCFFFFDFFDHHIGIJIIGIIIIJJJJIHIJHIH8GHJIIF@HHIJDHG
@3506072/1
ccaaatttcaaccaaatccgtcaaatagttgcggagattaatggtataag
+3506072/1
<@@DDDBDC?HBFHEHEG@@HIG:?F?CGGGGH<FGH?FDFEBG/BC>==
@3506295/1
gctgggcctcttgtatgcgaaggtgttgaggcgcttgtggtggtgcacgc
+3506295/1
@C@FDDDFHGHGHEGFHIJHEHGCFHIJIIIIJIJIIEGIBFHBEHGIIG
@3506815/1
gtccttatttccgacccacaaacaattaagccttgggtaccgtagcctgt
+3506815/1
CCCFFFFFHHFHHJJIJJJJJJIJFIJJIJJJGIIIJDGGIIF@FHGGI@
@2840881/1
gtagaaaagtgctgtctgtacattgaaaataaaaataaaaaaaatagcag
+2840881/1
=?@D?DDBHCC4AFGAAEIC@IHIHIIFEGG@EHHEGCFEC<DEG@EGEG
@760906/1
ctcgattatcgaatttttcgccatgagtaagcgatcgggctctcaggcag
+760906/1
@@@FBDFFGHHHFHIJJGEHGJIGIGIEHGGIIGGHIGIIIGGIJIGIGG
@2149419/1
ctgcttcacctgtggccggcggcacgcagacgccttgatgacctccactt
+2149419/1
CCCFFFFFHHHHHJJJJJJIJJIJJJIIIHHHFFEDEEDEEDDDDDDDDD
@2149753/1
gtgaatacaagatcgtggggtgggcccaccaggccgttacagatgaactc
+2149753/1
B@@FFFFFHHHHHIIGIGIIHIHJIJJIJJJEGDIJJJDHGJJGHCEHEH
@2841974/1
gtgacggcacctccgacactgaggtcacggtactcgcggtacatgttgtg
+2841974/1
CCCFFFFFHHHHHJJJJJJJJJJJIIJJJJJIJJJJJJJIHHHHHFFFFF
@762246/1
gccagatgccaaagttcttgatcttcactgggctcttctctgggatttcc
+762246/1
CCCFFFFFHHHHGJHIJJJJJJJJJJJJJJIJIJJJJJJJJIJJJJJJJJ
@762353/1
cacgtgcagtaggaaccacagccgttggcgtcgattgcggtatcggcgtc
+762353/1
@@@B?DDFHFFFFIIIGGIIEHCGCFCGEI@GGHG87=F:5;CCCHDFCD
@2152349/1
ggagagaagatcctcatcttgtatagaggaggcttgggctcgctctccga
+2152349/1
CCCFFFFFHHHHHJJJJJJJJJJJJJJJJIJJJJJIEIGIJJJJJJIJJG
@764582/1
catacataataaaattagaggaagtaggtgctgggcctcttgtatgcgaa
+764582/1
CCCFFFFFGHHHHJJJJJJJJHIJHJJJJIJJJJJJJJJJJJJJJJJJGG
@5564517/1
actgagtgacggcacctccgacactgaggtcacggtactcgcggtacatg
+5564517/1
@@@FFFADFHGGHJJJJJJJJJJJJJJJJIJIJJJIJJJJIJJHBDFFFF
@7610275/1
cagggatttatgcgcgtcagcgactgaaatctgtaagtattggtttattt
+7610275/1
CCCFFFFFHGHHHJJJJJJJJJJJJJJJJJJJJIJJJFIIJJJHIJJJJJ
@765065/1
agacaaacagacaaacagataaacagacaaaaaaaagttaattacatttt
+765065/1
CCCFFFFFHHHHGJJJJJJJJJIJJJJJJIIJJJJJJGIJJJJJJJJJJJ
@1475120/1
cccgtttccaatctccaagacaggaggctccagtactttagctttgacag
+1475120/1
@@@DD?DDFDDFHIA9FE?FGCE<EEEFH@FHG??CDFCFD<BDGDAH<?
@7610725/1
tcataacatcatgaaattaatgataatttaaatcattgaaaaataaatac
+7610725/1
CCCFFFFFHHHHHJJJJJJJJJJJJJJJJJJJJJJJJJJJIIHIJJJJJJ
@7610739/1
cctccttagaagttggttcctctttacaagtagactcatctttagcactt
+7610739/1
CC@FFFFFHHHHFHJJFHHJJJJJJJIJJIFHIJJJJJIIHIIIJIJJIJ
@765458/1
ctcagaaattagcggatggatcaagagcctgacaccgaaggcagctctcc
+765458/1
@@@FADDBDHDHFGIIIIICHIIGHI;DEHIGHIIIIIIG@FHIIIIGIG
@1475639/1
aggcaagatgggcatagtaggtaggcgtagggtaagacacggatcgcata
+1475639/1
CCCFFFFFHHHHHJJIJFGGIAHHJJJHJJJIDGIJJJJJJJJJJJJJJJ
@4864444/1
caacgggattgcccatcaatttatcttcaaatgacgacaccacagttcca
+4864444/1
CCCFDFFFGHHGGJIIJGGIJJJJJIGIJJJJIIGIGIJGGGGIIIJIJJ
@6251676/1
gtgctgttgtggaactgcttcacctgtggccggcggcacgcagacgcctt
+6251676/1
CCCFFFFFHHHHHJJJJJJJJJJJJJIJJJJJJJJJJHHFFDDDDDDDDD
@5566087/1
acattattgacgagtgctgatcttaagtctgtcatctcaccaggcttcaa
+5566087/1
CCCFFFFFHHHHHJEHIJJJJJJJJJJJJJJIJJJJJJJJJJJJJJJJJJ
@7612074/1
gggctgcagatgactgtgcatccttgctagtaagtcctgagccatagcaa
+7612074/1
@CCFFFFFGGGGGIJJIIIIJJJJJIJJGIIJJICHIIGHJJJJJIJJII
@4865413/1
gtacttttcaaggaacatttgagtggttccttttagtaaaaaattctaat
+4865413/1
BBBFFFFFHHHHHJJJJJJJJJJHHJHHHIIJJJJJEFIIJJJIGIIJJF
@1476994/1
ttgggaagcctttgtgcgccacatcaatgttgataaaggctttattggta
+1476994/1
CCCFFFFFGHHHHJIJJJJJJJJJJJJGIIJJJJJJIIJJIJJJJJJJHI
@1477293/1
gtcgccttgagaagcagacacaagcttcttctgtttgtccgtcaaagcat
+1477293/1
?@@DDDDDD4CCF?3EGFFIFFDGCEGFGC??<GFGEBBFCBDG@EDFFE
@4214447/1
attaattcggtttctgttaaaccgaatgcggccgccgccttcggtgaccg
+4214447/1
@@CFFFFFHHFHHJJJJJJIIJGIJJJJIJJJJJIJJJHHHHFFDCDEED
@7612997/1
cgcaagaagtaccagaaacgggacttagccacaatctggtctggagagaa
+7612997/1
CCCFFFFFHDFHHIIIJJHIJIJJJJIIIGIJJJJIIIIJIJJJIIGHEI
@4214479/1
tctctgtatactggaagtcttcgtagcttttcatgaacttctttttattt
+4214479/1
CC@FDFFFHGGHHJIIIHHIJIIFFGGHIIIIIIJIJJJJIGIIJIGIII
@1477482/1
caaagagttgtcgatatgtggatgtagctgccattatgtagactgttgtg
+1477482/1
CCCFFFFDHHHHHIJJJJHIJIJJIIIJJJJJIJJJJJHIJJJJJHIIGI
@4866146/1
ctatactttgcattaaaataatgcccattttcacaggcaagggatcctaa
+4866146/1
CCCFFFFFHHHHHJJJJJJJJJJJJJJJJJJJJJJJJJJIJJJJJJJJJJ
@1478082/1
gggatttaaattccatttccaaatagttgaccatcactcttatatg
+1478082/1
@@@DDFFFHHFHHGHGGDFCGBHDGEFFCGIIGIIIIGHGIIECIF
@7613975/1
tgctgggcctcttgtatgcgaaggtgttgaggcgcttgtggtggtgcacg
+7613975/1
@@@DFFF?DFHHHGHGGHIIHAGI:C?CGCHICHIGIHBFIIII;DHIIC
@7614138/1
cgctggtagcagtcggtgagtcggttgctgtggtgggaggcgtgcgtgag
+7614138/1
CCCFFFFFHHHHHJIJHHIJFHIIFHJIJJHHJGHIJGIJIJHIHHBEFD
@7614881/1
gttgtggaactgcttcacctgtggccggcggcacgcagacgccttgatga
+7614881/1
CCCFFFFFHHHHHJJJJJJJJIJJJJJJJJJJJJHHFFDEDDDDDDDDDE
@75093/1
tatagaggctgtcactgcagcgatgctgggaacattcgactgatccggtg
+75093/1
@@@DDDA?FFBDFGI9E9AGGHAEGGIIIIC;FDHGHGIIGIE@GGGH:@
@767227/1
gtaaaattctagacacacatgccacatattcaggcattatgtaaca
+767227/1
CCCFFFFFHHHHHJJJJJJJJJJJJJJJJJJJJJJJJJJJJIHJJJ
@767286/1
ctccaatccaaaccgtttgaaatctcggttttgcgagtacttcatattag
+767286/1
?;@ADD;DF<DADAEAEBFHIFGIIIIE1?DHGBGH>@BBDGH?DCHCHC
@2154955/1
gggctctgtgcctggctcccatgtcacggtagcactgagtgacggcacct
+2154955/1
CC@FFFFFHDHHFIJJJJJJIGIHHEHIHGHJIIJJIIIGHDGIFGHGIG
@768077/1
aggttctaaactatatctgtaccaaatttcaaccaaatccgtcaaatag
+768077/1
;=;B7?DDDFA<DFGHBGHHH?CF>?CHHE9FHGIGACE@F?DFG@DF?
@768132/1
gggaattttgtttggtatctgataccgacacatggtaggttccatggatt
+768132/1
@@@DFFFEHHFFFGGADEDHGBHEBBF@DEGFDGC?FHD??AFHHIGAGG
@77005/1
gtcggatccaatgtaaaacattccaaaatcaacaactactaataaattaa
+77005/1
CCCFFFFFHHHHHGHGIJJJJJJJJJJJJJJJJJJJJJJJJJJJJJIJJJ
@77833/1
cacaaacattataatagcgttgtctaacgtcggattcagttcggaacata
+77833/1
?@@FADD3DD?FDGIIGIIIGEHHHGEGEE@?F:?FEGG9BGHIBDA@F>
@2157494/1
actgagtgacggcacctccgacactgaggtcacggtactcgcggtacatg
+2157494/1
CCCFFFDDHHHHGJJJJJJJJJIJJJJJJHIGJIJDFIJJJJJHEEFFFF
@2157621/1
ccctgatagagacgatttcaccagtggtcttcttgaacttcttcaattga
+2157621/1
@<@B;;AAAFDBHI@?<EE?F?A<FH>A?C<?@EHCD?GB?:9?FBBDGD
@2158488/1
caggcaacatcttctttggtttgtcaggggtaatgctaacgtcatagcga
+2158488/1
CCCFFFFFHHHHHJJJJJJGGIJIJJJJJJCFHJJJJJJJJIJJJJJJJJ
@6949248/1
agaggaagtaggtgctgggcctcttgtatgcgaaggtgttgaggcgcttg
+6949248/1
CCCFFFFFAFFHCFGHIIJJJGHFHICHHHIJJJJI0??GHIIJJJJHJI
@3508041/1
gctgtcaaacctaggactcgaggttggtcgtctactgggcagttctcgaa
+3508041/1
CCCFFFFFHHHHHJJJJJJJIJJFHIJHJJJJJJJJJJJJJJHJJJJJJJ
@6949570/1
aggtgttacctgcaacttggccaggttagggccaacagattgtttg
+6949570/1
@B@DDEFFHGHHHIJJJJIIJJIJJCHHJJIIJJJJJIBGHGDGHI
@3508211/1
gcatccaaatcggatcagccgtttctgagattagcgcgcacagacgaaca
+3508211/1
CCCFFFFFHHHHHJJJJJJJJHJJJJJJJJJJJJJJJJJJJJJJJHHHFF
@5568386/1
ctttcagtgaaacatcaaaatttatcgatctttgattctgatctagtagc
+5568386/1
?@@FFFFAFDFHGIIIIGG>IIIIGCGHIIIIGGGICHIHAFHE<FDEHH
@3508611/1
cactggttcaaattcaaataaaatcactctgcaatcctgcctcacatgat
+3508611/1
CCCFFFFFHGHFHJJJEHJHIJJJJJJJJJJJJJJJIJGIJIJIIJIIHG
@1478996/1
gcacagctcttgcagccatccaacaggattgcccatcaatttatcttcaa
+1478996/1
CCCFFFFFHHHHHJJJJJJJJJJJJJJJJJJJJJJJJJJJJJJJJJJJJJ
@6950732/1
gggatcaacattgcgtgctgaacaacatcacacataagaccagtagtatg
+6950732/1
CCCFFFFFHHHHHJJHIJIJIJJIJJJJJJJIJJJIJIIJJJJJJJIGIG
@6950803/1
gtccttgttgttaagaggtgttacctgcaacttggccaggttagggccaa
+6950803/1
@==DD;DDBFFFDGIBD=FGEHGGCHGEE3?F>?@FF;FH:B?FGCEHGC
@5569507/1
cactgcccccgctacactcactgcaccagcattcgtgtcccccgctggag
+5569507/1
CCCFFFFFHHGHHJJJJJJJJJJJJJJJJJJJJJIHIJJJJJJJJJHHHF
@6951507/1
tgtggaactgcttcacctgtggccggcggcacgcagacgccttgatgacc
+6951507/1
@CBFFFFFHHHHHIJJJJJJJJJJJJJJJJJJJHHHFFDDDDDDDDDEDD
@2845030/1
cttcaattgacgcaagaagtaccagaaacgggacttagccacaatctggt
+2845030/1
CCCFF?DFHBBCFIIGIIIEHFFHHGIGDFHGIBGGHEHIGGIIIIGGCG
@2845096/1
aataaaattagaggaagtaggtgctgggcctcttgtatgcgaaggtgttg
+2845096/1
CCCFFFDFHDDFHJGGHGGHHEGEIDHI<GGGIEGFGGIGGH>FB9?BF;
@5571317/1
gcgatgagagcccacgatgtaagtgcttcgggcttcaacagcttgttagc
+5571317/1
CCCFFFFFGHHHHJJJJIJIJJJIIJJJJJIJJJJJJJJIJJJIJJJJJJ
@5571539/1
gttcttcatctgatcaaacgctattaattcattagcgaaaaacttatttt
+5571539/1
@CCDFFFFHHGHHJIAFEHIIEIIIJGGGIJJJHIGIGHIJIGIIIIIIG
@2845651/1
ggtaccaatttttttttaaacgtattttaagctgaaactttgtgtag
+2845651/1
CCBFFFFFHHHHHJJJJHIJJJHIIJJJIIJIJJGIIJJJJJJJJIJ
@2845711/1
gcggtacatgttgtgtacacctgagcgagactcataacgcagccagatgc
+2845711/1
?@@DDADDHABFFEFAFEA<CGIEBFHIIGIEGFHGGGHGIHEGHDG>HG
@6253999/1
ttcaaattcaaataaaatcactctgcaatcctgcctcacatgattcatcc
+6253999/1
CCCFFFFFHHBCFHIJJJJJJJJJJJJJJJJJJJJJJJJJJJJJJJJJJI
@81505/1
cttcattgagggtcgggaacttatggtataggtagagactggctgcaaat
+81505/1
@CCFFFFFHHDHBBFGDAHHIGCHIJFHGGIIBDBFH?D@FEHGHGIJJH
@3511245/1
gtcgaattgagattgcggcgtcatatgttcgaggacacgagatacgatgt
+3511245/1
@@@DDDDDHBH?FHIGI8@E:?FB?FGFDHFBDDA==@FHGAGACA;BD;
@82517/1
tacaaagcaaaggtcgggcagttcgtcaacaagacattactagctgagaa
+82517/1
;@=DADB;CHDBFHGD:@AFAHIGIFHIHGCGHGHGCEGIIIECHCE@4@
@82574/1
ctgcaatcctgcctcacatgattcatccacaaattccaacccttgcgttt
+82574/1
CCCFFFFFHHHHHJJJJJJJIJJJJJJJJJJJJJJJJJJJJJJIJJJHIJ
@3512045/1
cacctgtggccggcggcacgcagacgccttgatgacctccactttgatga
+3512045/1
@@CFFFDDHHHHGIJJIJIIJIJJJGHHHFFFFFEEEEEDDDDDDDDDDE
@7615805/1
ctcctttcttttttggtggcttccccattttgacagcgtcttacttcacg
+7615805/1
@CCFFFFFHGHHHJIFEHICHGEIIJIJJJIHGIICHJDGIHIIJJGEGG
@3513507/1
cagtggtcttcttgaacttcttcaattgacgcaagaagtaccagaaacgg
+3513507/1
CCCFFFDFHHHHHJGIIIIGIJIJGIGHJIIJJIJJJ>GHGIGIIJJJJI
@6952523/1
cagcatcttgtcgagaacatgaagccgctttggtttacgttccagttctc
+6952523/1
CCCFFFFFHHHHHJJJJJJJJJJJJJJJJJJJJHIJIJJIJJJIJIJJJI
@2160684/1
cgttgatgtcgcaagatagtgagacattcactttttagtcataatcttca
+2160684/1
@C@FFFFFHHDH?FEEHIECF@FAE?EFFCCGGEGIIIEHEDFBDFGHGI
@6954072/1
cagctcttgcagccatccaacgggattgcccatcaatttatcttcaaatg
+6954072/1
CCCFFFFFHHHHHJJJJJJJJIJIFHIJJJJJJJJJJJJJJJJJJJJIJJ
@6954747/1
ccaatttagaatatacgaaacagcaggaccactacagacaaataatcata
+6954747/1
CCCFFFFFHGHHHJJJIJJJJJJJJJJJJJJJJJJJJJJJJJJJJJJJJJ
@6954822/1
gggtgtagctttaaggggatctgctgtctgtggagctgatgcttgctggg
+6954822/1
BCCDDFFFHHHHHJJJJJIJJJJJIJJJJJJJJJJJJJJJIJIIJIJJIJ
@7619299/1
atcactcttatatgggcagcccgaacacggttaccgggaattttgtttgg
+7619299/1
@@<BDFFFHHHHHGECEGHGIGIIIIIIII;D@FHGI>GHHIIGHIGIFH
@3516083/1
gcggtgaatttgtggcctggcgttgagggcaagttcatgcgtttttgctc
+3516083/1
@CCFDDBDHFHHHJIIJJIGIHHIJIJJIJJJJIJJIIIJJJJJJJHIJG
@6954906/1
accagcattcgtgtcccccgctggagcttgaccaacggggtac
+6954906/1
@7=DD8DDBA?AFDHBFB@?<:@8CGGGGC?D?90866;F;@7
@2846988/1
gttgagtttgatgacagcgtagttaacttcaatggaagtggcgacctctc
+2846988/1
CCCFFFFFHHGHHJJJJJJJJJJJJJJJJJJJJJJJJJHJJJIJJJJJJJ
@4869902/1
ggcctcttgtatgcgaaggtgttgaggcgcttgtggtggtgcacgcgctt
+4869902/1
@@7ABDDDFFDFFBFBCCF<CHGB<EB@DFBGEFFC?BF@CFIFFEFBDC
@2847410/1
aggcaacatcttctttggtttgtcaggggtaatgctaacgtcatagcgat
+2847410/1
@@@FDFFDHGGGHIIHJJEGIIJJGGGIJFHGHJJIIJJJDGGGEIJIIG
@1483557/1
gtttgtttcatgtcaatcggttcataaataaaaaagttatgtcaaattaa
+1483557/1
CCCFFFFFHHHGHJJJJJJJHIIJJIIJIJJJJJJJHIJJJJJJJJJJJJ
@4870101/1
agcgcgtcggacgagccgtgccttttattgcttggtgagacacgagataa
+4870101/1
CCCFFFFFGHGHHJJJIJIJJJJJJJHJJIJJJIIJEFHHHHFFFDDDDD
@1483738/1
gacggcacctccgacactgaggtcacggtactcgcggtacatgttgtgta
+1483738/1
CCCFFFFFHHHHHJJJJIJJJJHJJJJJHIJJJJJJJIIJJHHHHHHFFF
@2847855/1
cttcaatcctaatgtattgatgggtcagcatgtcgcatagaatctgactg
+2847855/1
CCCFFFFFHHHHHJGHIJJJJJJJIJJJJJJJJJJJJJJJJJJJJJJJJJ
@5572954/1
ctacgatcatcactgtcgtgtcctttatacatttcggcatggcgatcatg
+5572954/1
@@@DDFFFHHHHHIIIIIIHFEH@HH?E:?@CFH?9DEAD>FBA6@C6F4
@4217994/1
gctgatccgagttggatgcggttttcacgaatatattgtgggatgcttaa
+4217994/1
CCCFFFFFHFHHHJJJJJJJJHIJJJJJJIJJJJJJJJJJJJJJJJJJIJ
@83099/1
ggagattttaaaaactgcttaagacctttagcgccattttggccgcagct
+83099/1
@@?DDADDHBFFFEHF>@EHGHBHIED9FFA4CEEFBGIEBGFBAGA;FE
@4870735/1
ctctatactttgcattaaaataatgcccattttcacaggcaagggatcct
+4870735/1
CCCFDFFFHHHHHIII@HHBHGIJHGGGGHIJJJDHIIF7GHBGGGDDGC
@4218305/1
gtagcactgagtgacggcacctccgacactgaggtcacggtactcgcggt
+4218305/1
C@@FFFFFGGHHFGGGGGHHGHJIJDGDHGHHIHJJIJIFFGGGGIIHF<
@5573520/1
cttgggcagagggaatctgattgtgctgttgtggaactgcttcacctgtg
+5573520/1
@@CDFDFFDBDF8:GBFHD@HIE<AFHHDAGE8??<BG@F?FH>G<B9D@
@2848591/1
gttcgacatcgacataacaataacccctgctattttttttatttttattt
+2848591/1
CCCFFDDFHHHGHJIJJJJHHGIIJCIIIIGGGJIIIJGIJJJJIJJJIG
@4871346/1
gggaattttgtttggtacctgataccgacacatggtaggttccatggatt
+4871346/1
CCCFFFFFHHHHHJJHHIJJJJJJJJJJJJJIJJJHIIJGIIJJJJJJJJ
@84163/1
cgatgttatacatatagcatttcggatctatagaggctgtcactgcagcg
+84163/1
@@<DDDDDFFHBHIIIIG@FHIICBBF>FGIGIGIDDGHHFCFHIHGHIG
@5574400/1
gccagatgccaaagttcttgatcttcactgggctcttctctgggatttcc
+5574400/1
CCCFFFFFHHHHHJHIJJJJJJJJJJJJJJIJJJJJJJJJJIJJIJJJJJ
@771038/1
gtgctgttgtggaactgcttcacctgtggccggcggcacgcagacgcctt
+771038/1
@@BFFFFFHHHHHJJJJJJJJJJJJIJJJJJIJJIJJHHFFDDDDDDDDD
@771040/1
tgtcgggctcctgtctagccatgagtattcctatagcttggctagctagt
+771040/1
CCCFFFFDHGHHGJJJJIJJJJJJI<FHIJJJJJJIJIJJIJIIIJFIIH
@771831/1
gtgctgttgtggaactgcttcacctgtggccggcggcacgcagacgcctt
+771831/1
CCCFFDDDDHHHHJJIIGIJIJIIJJHIIGIIGGEIIHFFBCCBDDBDDD
@6258169/1
gtggaactgcttcacctgtggccggcgg
+6258169/1
@=@DDB?DHDDBFG?<?FCGGGCBEG8:
@771971/1
caaagtttgtaatagcttattcagtgagcatttgtgtgtctgtctgtaag
+771971/1
C@@FFDEDHFHFGJIIJJGJJIGIJJHIJGIIIJCFCGHHIIIIJJJJII
@86745/1
cttctataacgctcgtcgatatcaaacagttcaagtcattgttcttaaac
+86745/1
@@@DDDDDH?;FFF@@AEECBFEH?CFBG?F:B9BG<FDGFDBDG9BFDF
@87657/1
ctcctttcttttgcgagctgctgccgaaagattagagtcgtcttctactt
+87657/1
CCCFFFFFHHHHGIJGIJIIJJIIIJJIJJFIIJIIJHJIJIIIJJJHHI
@6259305/1
gtcagcccctacgatcatcactgtcgtgtcctttatacatttcggcatgg
+6259305/1
CCCFFFFFHHHHGJJJJJIIJIIHHJJJIIIIIGEGIJIGIIIJIIJIJI
@2165219/1
cttcaaagcgtcttctctaacagttctctgtggtgcaaagcaagcaattg
+2165219/1
CCCFFFFFHHFHHJJJJJIJIIJHIJJJJJIIJJJJJJIJJJJJJJJJJI
@6259809/1
gtttctagataacataacaaactacacgggaagggttttttaaactcatg
+6259809/1
CCCFFFFFHGHHHJJGHIJIIJIJJIJJJIJJJII?DHIIIGHIIIJJJI
@6259908/1
ctcacgttccgccaattgcttcaccttatgatagtcatcgcggcctctag
+6259908/1
CCCFFFFFHGFFFIIGIJIJJJJJJIJEGGHIJJGGIIJGFGEGEHJJIB
@773510/1
ggcgcacagggcacgcttgcgcatgacatctattcatgccattggcgttc
+773510/1
@@@DDDFFFFGGFHGGGIJGGIIJGCHHGFHEHIEC?DDDDDH@CCGHGI
@88488/1
gttcggaaagattataatatttctttagtttaagtccgtttttaatctat
+88488/1
CCCDFFDFHFFHFGIIIIJJIHJGGHHGJJGEHHIJJJHGHIJIIJIJGI
@6260373/1
ccatcaatttatcttcaaatgacgacaccacagtgccagtctcaggcaca
+6260373/1
CCCFFFFFHHHHHJJJJJJJIJJJJJJJJJJJJI4DHIJGIJJJJJJJJJ
@2166648/1
ggcgaattttgcgatctgcgtggtagcgtactaccagcgt
+2166648/1
;1?D?@DD?DD3@1;<EE<F1CEB<BD>06@@DD??/?@6
@2166707/1
cataatcattcctggaatccgtgtcgacggcgatgagagcccacgatgta
+2166707/1
CCCFFFFFHHHHHJJJJJJJJIJJIIJJJIJJJJJJJJHIJIIJHHFFFF
@774528/1
gcaacatcaaatttatttaaattagcgcagaaataattcatagcaaaaat
+774528/1
CCCFFFFFGHHHHJJJJJIIIJJIIEHJJJJJJJJJJIJJJJJJIIGIJH
@6261522/1
gattgacatgaaacaaacactaaatgtaaattta
+6261522/1
CCCFFFFFHHHHHJJJJJJJJJJJJJIIJJJJJJ
@6261677/1
agctgccattatgtagactgttgtgttgaccaataatgggttaatcagac
+6261677/1
CCCFFFFFHHHHHJJJJJJJHIJHIJJIIJJIJJIJIJJJGIJJJJJJIJ
@2167183/1
cgagctgctgccgaaagattagagtcgtcttctacttctgcttctggcac
+2167183/1
CCCFFFFFHHHHHIJJJJIJIIJJGIJJJJJJJJJJJJJJJJJJJJJJJJ
@7622124/1
cgcgtttacattaggtcggtcaccgaaggcggcggccgcattcggtttaa
+7622124/1
@@@FFFFDHHHHDGD<EGGCE8EFFEDHGIIIIHC;?BBB@B@><877?C
@6261777/1
gaacattcgactgatccggtgagggatgcgtgacgtcagcccctacgatc
+6261777/1
CCCFFFFFHHHHHJJJJJJGHIJJJJGHIJJIJJJHJJJJJJJJIJJJJJ
@3517349/1
cctggccctcagcgacatgtaagagttcaatggggaagtaaatgcatctg
+3517349/1
=@?B?BDDHB;FHI@G?CHBFBFIICGHADCAGEG@:?DAGBGH<BGHEH
@6956239/1
ctcccatgtcacggtagcactgagtgacggcacctccgacactgaggtca
+6956239/1
CCBFFFFFHHHHHJEHIJJJJIGIIIJIIGIJGIHIIIIJIIIJJJJEHG
@6262784/1
cgtcactattctaggattgtgtaggtaatattat
+6262784/1
CCCFFFFFHHHHHJJDHHHFHHIJJHJGIIGIIJ
@6263101/1
tgacacggcaggaccctgatgccgagccatgacatgaagagcagggctcc
+6263101/1
CCCFFFFFHHHHHJJJJJJIJJJJJJJIIJJJJJJJJJJIJJJJJJJIHH
@2168622/1
ctggttcaaattcaaataaaatcactctgcaatcctgcctcacatgattc
+2168622/1
BCCFFFFFHHHHHIGGHIJJJJJJJJJJJJJJJJJJJJJJJIJJJJIIJJ
@3518124/1
cttgtggtggtgcacgcgcttgggcagagggaatctgattgtgctgttgt
+3518124/1
@@CFDFFDFHFHDBHIIIIIIEEHIIIIIIIIIIIIIIIIIIIIIIIIII
@6956899/1
cggtactaacgatcaaatcgatcatgggtccataatcattcctggaatcc
+6956899/1
BCCDFFFFHHHHHJEFGFFHIJJJJJJJGIJJJJJJJJJJJJJJJJJJIJ
@6263475/1
cactgagtgacggcacctccgacactgaggtcacggtactcgcggtacat
+6263475/1
CCCFFFFDHHHHHJJJJJJJJJIJJJJJJJHJJJJJIIJJJJJJHADFFF
@6957195/1
gaactgcttcacctgtggccggcggcacgcagacgccttgatgacctcca
+6957195/1
CCCFFFFFHHGHHJJJJJJJJJJIJJJJJJJHHHFFDEDDDDDEDDDDDD
@6957236/1
gtagggtaagacacggatcgcatacaccgtgaatataagtggcaaaggta
+6957236/1
C@@FFFADHHGHGJJIJJJIJIJJJIJGIIIJJJJJJJIGGGHIJJJJ=C
@4220128/1
caccagtggtcttcttgaacttcttc
+4220128/1
=???:AD8A=C?D:<?:AFEEFCFFB
@7623811/1
gtgcattattacattttttataaacggtacatctagagtataaaaa
+7623811/1
@??DDDDBDCA?BGBEHIFAB<A@?CF1:11C9??D9?::??B??9
@7623838/1
ccgtttctgagattagcgcgcacagacgaacagacaaacagacaaac
+7623838/1
@@@?DD?DFDDH>BGHIIGIIGGIIIIIFG@.=CDH=AFHHIGIGEE
@6957411/1
cataagtgaactgtcttagtgttacgttgtggactctagttttct
+6957411/1
@@@DFF:BFDHHHJIJIJIEFAIHHIEGHHIG?FGDGHH?FIHGH
@7624128/1
gtctgtttgtctgtttgtctgtttgtctgttcgtctgtgcgcgctaatct
+7624128/1
B@BFFDFFHHHHHHIJJJJJJIJJJJJJIHIJIIJJIJJJIJIJJIJJIJ
@4220791/1
gccgctttggtttacgttccagttctcgattatcgaacttttcgccatga
+4220791/1
@@@FBDFFHGHHFIGIGIIEHGJJH@H;EHG?HI@;DH?GHI<8@DEGBC
@6958289/1
gctgggtcttacagattggtggaaaccaaaccaaacttctctgccaccac
+6958289/1
@@@DDDDDHHFHBEEFBBC?;F@H>FEGGICHH@FHIHIIIIEIF@C@FC
@4221220/1
gcgctatggactgctgccaattcactgttcattacctgtgaaaactgccc
+4221220/1
CCCFFFFFHGHHHJIIJJJJJJJJJJJHIJJJJJJJJJIIIJIJJJJIIJ
@7625078/1
gagaagatcctcatcttgtatagaggaggcttgggctcgctctccgaagg
+7625078/1
CCCFFFFFHHHHHJJIJJHIJIJJJJGIJIJJHGIIJJJIJJJIJGGIII
@1487913/1
cgcgcagatctccggaactactgattccaatttaactattctttttgtgt
+1487913/1
CCCFFFFFHHHHGIIGGHIJJJJJJJIJIIHIJGIJJEIJIIJJJJJHIG
@6959191/1
gagtagaaattatggtctgtatctagctaaaagtagatgcaaatatctct
+6959191/1
@@CDDFFFHGHHGGEDEGIJJJJJIH4CHHIGGAFGGIJJIIIJIIJJGG
@776520/1
cgcttcagcagagtgcacacaatggtgaactggcgttcatgcggcaaacg
+776520/1
CCCFFFFFHHHHHIHIHJIJIIJJJEHHIJJGIIJIJIIIJJJJJJJIIJ
@5576308/1
gcaagaagtaccagaaacgggacttagccacaatctggtctggagagaag
+5576308/1
@@CFFFFFHHHHHJJJEIJDBGGJEGGIJJIIJJJIIJFHGIIIFHIDGG
@2853359/1
cacaaacattataatagcgttgtctaacgtcggattcagttcggaacata
+2853359/1
CCCFFFFFHHHHHIJJJJIIJJJJJJJJJHIJJGIJJJJGIJJJIJJJJJ
@5576601/1
caggcaacatcttctttggtttgtcaggggtaatgctaacgtcatagcga
+5576601/1
@@CFFFFFHHHHHJJIJJIIJJJHIIJJJJ?DHIIJJJJJJJJJJIIIJI
@2853751/1
gtcacggtagcactgagtgacggcacctccgacactgaggtcacggtact
+2853751/1
CCCFFFFDHHHHHIJJJEHGHHIJIJIJIJJIJJJJIIIIJJJIIJHIHE
@777088/1
gcaagaagtaccagaaacgggacttagccacaatctggtctggagagaag
+777088/1
CCCFFFFFFHHHHJIJIJJJIJIIJJJJJJJIGIJJJJ>GIJJJJJJGIG
@5577467/1
gtgacgtcagcccctacgatcatcactgtcgtgtcctttatacatttcgg
+5577467/1
@@@DDBBDB?FFB@GFFG@GEEFGBHIHHGG?:BFFFGHGIGHGGGICHA
@777698/1
gtattgcatgccgccgataaatactgtcgcttggtatggtgttgacgcat
+777698/1
@@@DBBDBDF>CC@GH<EBFGABDFGHIIGDBFD?BFHH8CCHI@HII>C
@7627490/1
gtctaacgtcggattcaattcggaacatagaaatttgtgtaacccaagtt
+7627490/1
CCCFFFFFFHHHGIIJJGIJJJIIEIIJIJJJJIJJJIHHIJJIJGIJII
@777976/1
gggtcattcaatgtctccttccgtcttgggtgaggcataacggggtgggt
+777976/1
BCCDFFFFHHHHHJEHGHHIHIJJJJJJJJFGIIJJIIJJGIIIJ@FHIA
@1490429/1
tttattttgtttttctctgtgatctgtttcttggcatctatagatgtcgg
+1490429/1
<@@DDDADDDDADFFG@<FF@BGG<FEGHEHIIIDFBCCHIGIAFB??B@
@2855040/1
gtgacggtgcctctgtaggagtttcgggctcgggtttactagcctcctcc
+2855040/1
@?@DDDDAFFFHFDGIGGIHIACFHCGAHEFGHE0?DFCBDEHHEGHGGI
@2855623/1
ggtgcctctgtaggagtttcgggctcgggtttactagcctcctcctt
+2855623/1
@C@FDDDDHHCDHIBDGGEEGIJGGGIHJIEHC@DDGGHIGIAHCBF
@3519049/1
gtcacggtagcactgagtgacggcacctccgacactgaggtcacggtact
+3519049/1
CCCFFFFBHHGDHJJJJGHHJJJJJJJJJJJJJJJJJJJJIJJJJIGGEF
@5578930/1
gtggattttaatgttattattacagcatacataataaaattagaggaagt
+5578930/1
@??DDEFFHHFHHGHIGIJJJJH@HGIJJJJJJIIJIIIIJIJGIGGGHB
@3519149/1
ctgtgatctgtttcttggcatctatagatgtcggtggcgcacagggcacg
+3519149/1
CCCFFFFFHHHHHJJJGIJJIJJJJJIIJJHIIJGHGGIJJJJJIJJJJI
@1491632/1
ctatcatctctttctttggagtttgtatacttaattcgatgttatacata
+1491632/1
CCCFFFFFHHHHHJJJJJJHGFHIJJIJIIJJJIIJIIIJJHIJIIJIJH
@1491800/1
gccgctctaggcagcaaacagttcatccttgaacttatgttttttacttc
+1491800/1
@@@FFFFFHHGHHJHHGIIGIFEHIJGIJJJHEGIIIIJGIJJJJJIIJJ
@4224061/1
gagactcataacgcagccagatgccaaagttcttgatcttcactgggctc
+4224061/1
C@@FFFFFHHHHHJJJIJJJJJJIJJJJJHHIJJJGIJJJIJIJJJIIJJ
@89561/1
ctgtgcctggttccacgttatattg
+89561/1
@@@DDD?B?ACAFGF?C<AEG>F?F
@89876/1
cctgatagagacgatttcaccagtggtcttcttgaacttcttcaat
+89876/1
1=@B1BDDFBFAFBD@AC><EAEDH9AAFEFGGIE<?DGDGEHIHB
@4224662/1
ccctctccaggtaatataacctccaattcaaccttatcattaccaatcgg
+4224662/1
CCCFFFFEFHGFHJJJJJJJJJIJJJJJIJIJJJJJJJIIIIJIJJJIJJ
@4224918/1
cttttctaacttgaacagtgcgatgttttacaagggcaggttgaactcac
+4224918/1
CCCFFFFFGGHHHJJJJJFIIIJJIGIJJJJJJJJIJIJJHGGGIIJJJH
@4874705/1
cttgggctcgctctccgaagggagcttgcagccgatg
+4874705/1
BCCDFFFFHHHHHJJJJGGJJJIJIJJJJJJJJJGGG
@2170182/1
gcctcttgtatgcgaaggtgttgaggcgcttgtggtggtgcacgcgcttg
+2170182/1
CCCFFFFFHHHHGJJJJJFGHGGIJJIJJJJJIIJHJJBHIJJJJJHFFD
@4225571/1
gttcaagttaaccgcaatgttggagcttggtacaaagcaaaggtcgggca
+4225571/1
@@@FFFFDHHDFDHIGEHIEHIJGGIIJII@DCFGGDGHGCGG??@GBGI
@6266381/1
gtctgtctgtccgtttgttctggtgaatctctgagatggctggagtgatt
+6266381/1
@?@FFBDDHDFBDEGHGIIIIFG?FHIIIHHIII:BFCHHIGG;F:B0?B
@4226284/1
ggggttattgttatgtcgatgtcgaacccaaaaatgtaattaactttttt
+4226284/1
@@CFDDD8FHHHGJJIJJJJIJJJJJIIGIIIIJJJFHIIIJIGGIJJJJ
@2171533/1
gaaaagaatcacaagtaagatactgcaaacatgccagttataaagcatag
+2171533/1
C@@FFFFFGHHHDGIEHGIIJJIIIIGJJJJJJGIGHIJJJJJIJFEHHG
@2171597/1
gtcagcatgtcgcatagaatctgactggtcattacaattacctgattcgt
+2171597/1
CCCFFFFFHHHHHJJJJJJJJJJJJJIJHIJJJIJJJJJJJJJJIJJJJI
@1492765/1
ttccacttcatcatcagggatcttgccgtcattgcagacggtgtggtagc
+1492765/1
@@CDFDDFHFDDHIIGGGE?GEGGHI@EHHCIIGIIIEGHE0B?FHFHGH
@92578/1
cggttcataaataaaaaagttatgtcaaattaaagaatcacgtcgaacat
+92578/1
BBCDFFFFHHHGHJJJJJJHGIJJJIJJJJJIJIJIIIIJJCHJJIGGII
@3521378/1
ggcaaagcaccgacgacgacactgtacagttagaaatgttacaacctcta
+3521378/1
@@@DDDDDFHAHA:CAGA<?<FGGHIIIIIIEEGGGIIDGHIIIIIGGHH
@6959824/1
ctgtggccggcggcacgcagacgccttgatgacctccactttgatgatct
+6959824/1
CCCFFFFFHHHHHJIJJIIJJJJJHHHHFFDDEFEEDEEDDDDDDDEEDE
@6269318/1
cccttctacagatttatatagcccgcgacttcgttcgtgtggaatagtga
+6269318/1
CCCFFFFFHGHHHJJIJIJJGJIJHGGGIJIIIHIIJDGFFGDGIJIGHE
@7628758/1
accagtggtcttcttgaacttcttcaattgacgcaagaagtaccagaaac
+7628758/1
CCCFFDEFHHHHHJJJJJJJJJJIJJJJJJJJJJIJJJJJDHHJJJJJJJ
@1493299/1
ggcaaagagttgtcgatatgtggatgtagctgccattatgtagactgttg
+1493299/1
CCCFFFFFHFHHHJJHIJJJHIJIJJHIJJJJJJIJJJJJIJJJJJJIJJ
@2174002/1
gtttgtctgtttgtctgttcgtctgtgcgcgctaatctcagaaacggctg
+2174002/1
8:?A:2BBBBADFAEG><FHIIEH=HHE:EF@@H09DFBHG<B<8B;@FH
@4229505/1
ctcagcatggtaagaaggtggcggccagaatctagacatgcacagctctt
+4229505/1
CCCFFFFFGHDFHIIJIJFHGIJGIJIJEGIIIIJJJJJIJJIJIJIJJJ
@2857087/1
gtactaacgatcaaatcgatcatgggtccataatcattcctggaatccgt
+2857087/1
CCCFFFFFHHHHDGGHFHHJJJJJJJHIJJJJJJJJJJJJJJIJJJJJJH
@2175042/1
atgcactacatttccgtccatcattttgtcaacgaactcttctgaagtat
+2175042/1
CCCFFFFFHHHHHJJJJJJJJJJJJJJJGIIJJJJJJJJJJJJJJJJFFI
@1494716/1
gttgaggcgcttgtggtggtgcacgcgcttgggcagagggaatctgattg
+1494716/1
@BBFFFFFHHHHHIIJJJJHHIJJJIJJJJJJJJJJIJJJGGHHFFFFFF
@2175288/1
ctcgatctcaatttaaagataagatctgcgacctcgagcgacgaatcaca
+2175288/1
CCCFFFFFHHHHHJJJIJHIIJJJIJJJGIFIIIJIGJIGIIJIIIJJHH
@1494910/1
ctggagagaagatcctcatcttgtatagaggaggcttgggctcgctctcc
+1494910/1
BCCFFFFFHHHHHJJJJJIJJJJJJJJJJJJIJJJJJGGIIJJJJIJJJJ
@4877304/1
gtggagctgatgcttgctgggcctcagctgttggagctggttcagccttt
+4877304/1
CCCFFFFFHHHGHJJJJJJJJJJJJIJJJJIIIJJJJJJJHHIJJJJJJJ
@5580250/1
cagcgaaatagtcacaaccacgttggttatcaagtggcttggtaggatcc
+5580250/1
CCC?DFDDHHHHGJJIJEIIAGEFHJBFCFHIHE?DHBHEIG//?B8==@
@5580351/1
ggcgggatggtcgtttgaaaaattgacggccagccttaacgtacgattcc
+5580351/1
CCCFFFFDHHHFHIJJIGIJJJJJJJJJJIJJJIJJJHHHHHEDFDDDDE
@5580423/1
ccctgagcgccaacgacacaaatatgtgacaaaaacacgaaataaactat
+5580423/1
CCCFFFFFHHHHHJJJJJJJJJJJJJHIIJJJJJJJJIJIIJJJJJJJJJ
@4878090/1
ggtgcacgcgcttgggcagagggaatctgattgtgctgttgtggaactgc
+4878090/1
B@@DFFFFGHHGHIIIJJIGJIJJJJIJIICGIHGHIIIJJHJJJJJJIJ
@4231344/1
ggcttattctgcatacctgccatgcgctggtaagcgctatggactgccgc
+4231344/1
CC@FFFFEBFHHHIGIIJJIGGIIGGGEGBFHIJJJJJJJJJEGIIDIJI
@2176895/1
tcacgatcgattactactgctttcccaaagacaggacaagcgtgaatttt
+2176895/1
CCCFFFFFHHHHHJJJJJJJJJJJJJJJJJJJJJJIJJJJJJHIJJJJJJ
@4232422/1
cgtggattagtagctgtagcttcgtcagttgggtgataacatcattggat
+4232422/1
@@?DD;DDHHDHHIIIGIIICIEHCFEEAHHI81?DFHIFIIIIIIGIHD
@6270056/1
gttgtgtacacctgagcgagactcataacgcagccagatgccaaagttct
+6270056/1
C@@FFFDDFACCFGIIIJJIJIJJJJJIJIIJIJJIJJJIIJIGGIGHGJ
@2177526/1
ctgggaacattcgactgatccggtgagggatgcgtgacgtcagcccctac
+2177526/1
@CCFFFFFHHHBFEGGDEIIJFGFFGBGBFGIGGHEGGHIJJIIGHIID6
@2177698/1
ctcataacgcagccagatgccaaagttcttgatcttcactgggctcttct
+2177698/1
CCCFFFFFFHHFFIIIGHIIJJFGHHIJIJJJJJIJJJJJGIJIJJJJJI
@6270515/1
taaagaactgtttgcctctcatgtcccatactccttgatttggtaaagct
+6270515/1
CCCFFFFFHHHHHIJJJJJJJIJJJJJJJJJJJJJJJJJJJJJHIJJJJI
@94469/1
tagcactgagtgacggcacctccgacactgaggtcacggtactcgcggta
+94469/1
C@CFFFFFGHCFHJIIJJJJJJJIJIJJJIIIJFHIJJJFHGIIIJHHEB
@2178571/1
gcagagggaatctgattgtgctgttgtggaactgcttcacctgtggccgg
+2178571/1
@@@FDFFFAHHHHJFIJIHGGHIEHIFGHFGFHHGHEIJJIJIGIJJGII
@6271726/1
cattttctaactgaagaggaaacgattgcatctgtgaggggcgtcgggtc
+6271726/1
CCCFFFFFHHHHHJJJIJJJJJJJJJIIIJJJJJJJJJJJJJJIJHHFDD
@2179064/1
agaaagtatctttggacgtcttccgctttcatcatctataggattgttta
+2179064/1
@C@FFFDDHHGHHJIJGIGIJIIJJJJJJJGIIIJIJJJIJJIJIJIIII
@2179725/1
ggtgcacgcgcttgggcagagggaatctgattgtgctgttgtggaactgc
+2179725/1
?@;D?BDDFFFFHHBE@FG=FHI:FHGID>FFGBDGII@BG=FGG>@FF;
@2179901/1
ataatatatgaaacgatctgctttggtataggtacgtttctgttcctgtc
+2179901/1
@@@DFDFFHFHGGIIIIFHHIIIIJCEHECHICEGIHEGFHIGHHIIIIJ
@4235262/1
gtgctgggcctcttgtatgcgaagg
+4235262/1
11=?D?A1AAFFFIIA44BHA:FE6
@6272898/1
ctggagagaagatcctcatcttgtatagaggaggcttgggctcgctctcc
+6272898/1
CCCFFFFFHHHHHJJJJJJJJJJJJJJJJJJJJJJJJGHIIJJJJJJJJJ
@780538/1
gtggctttcagtgaaacatcaaaatttatcgatctttgattctgatctag
+780538/1
B@BFFFFFGHHFHHIGIIIJJJJJJJJJIJJJIJJIIIEHGIIHHIGIGH
@780545/1
ccattcccaactgtcctccggtactaacgatcaaatcgatcatgggtcca
+780545/1
BB@FFFFFHGHHHHIJJJJJJGGHIIIJJIJIAHH@BDFHGAHIJJGHGH
@2181250/1
ctagtacctgataagcccagacctagcccaaattcttcttcttcagccgg
+2181250/1
BCCFDFFFHHGHGJJJJJJJJJJJJIIIJIJIJJJJJJJJJIJJJIJJJJ
@6274059/1
ctgtttgtctgtttgtctgttcgtctgtgcgcgctaatctcagaaacggc
+6274059/1
@CCDDDFEFHFHGGJHIJJGHGGIGIHCHBGHGGIJGJIJIJGGJJGJFE
@2859716/1
cctgtacgttcaaacgtatcacacattttctggtcaccttccatgcaaaa
+2859716/1
CCCFFFFFHHHHHJJJFHJJJJJJJJJJJJJJJJJJJJIJJJJJJJJJJJ
@6962265/1
tacataataaaattagaggaagtaggtgctgggcctcttgtatgcgaagg
+6962265/1
CCCFFFFFHHHHHJJJJJJIJJIIJJJJIIIHIIJIIJJJJJIJJIGGHI
@6962451/1
gtcacggtagcactgagtgacggcacctccgacactgaggtcacggtact
+6962451/1
<@@=BD12<CADFFE<@AE@@;@B:DEFFFIFFIIIF<FC8@FCA@@A8=
@781754/1
gccattcccaactgtcctccggtactaacgatcaaatc
+781754/1
@<@DDDFFBHHF?C<AGDIGGGCEGBCFGDFFHFDGB?
@3523636/1
ctaggagtgactttcccgtttccaatctccaagacaggaggctccagtac
+3523636/1
CCCFFFFDHHHHHJJJJJHJJJJJJJJJJJJJJJJJJJJJJIJJJJJHJI
@2860227/1
tttttttttgttcccacatcaggatgtggattttaatgttattattacag
+2860227/1
CCCFFFFFHGHHHJJIJJIJJJJEHIGHIGIIIJIIJIHHGIJGIJJIGE
@1496629/1
ccagccttaacgtacgactccaacgccccctggcgtaaaataacgtcaat
+1496629/1
CCCFFFFFHHHHHJJJJJJJIIJJJIJJJJJJIJJJJIJJJJGHIHHGHF
@2860249/1
gtcgtttgaaaaattgacggccagccttaacgtacgactccaacgccccc
+2860249/1
@@@FDDDDFHHFHIIDHG@AFHIIIIIAHICHHEIGGIGIBFDBD@GBA?
@3523847/1
tcggaagccaatcttcagtatttttgcgtactggagtgccgtatcccgtg
+3523847/1
=@@1ADDBFBDFFFF?ACFBFFCHI@FEC?FAGGE>GEFFEDFEBDD?CF
@1496729/1
cggctgaattgcagcatcttgtcgagaacatgaagccgctttggtttacg
+1496729/1
CCCFFFFFHHHHGJJJJJJJJJJJJJJJJJJJJJJJJJJJJJJJHIIIJJ
@6275188/1
gggttttttaaactcatgttttcatggtaccaagttatgaatttttcaaa
+6275188/1
BCCDDFFFHHHHFIIJJIHJJJIIIIIFHIFHHIIIGIHIGIJJIJJJJG
@782224/1
gccattgtcctttcctaggagtgactttcccgtttccaatctccaagaca
+782224/1
:?@D;BDDHHFHFIIIIIICC<CHGGHGC<EF?F>F@FGCBGII>BHIED
@6275525/1
gtctgtttgtctgtttgtctgtttgtctgtttgtctgttcgtctgtgcgc
+6275525/1
CCCFFFFFHHHHHHIJJIJJJJJJIHIJJIIJJHIIJIJJIHIJIGIIHI
@2861349/1
tccacatccaacaaggtcacagtcgatagattacggtctatgtctatcgg
+2861349/1
CCCFFFFFHHHHHJJJIGIJJJIJJJJJJJJJJJJJGHJJJJJJJJJJJJ
@6276184/1
tgcaaacatgccagttataaagcatagcccgaagtgctattggcacacag
+6276184/1
CCCFFFFFFHFFHIGHIJEGJJHIJIE>FGCFEACDGIGGIGGHIJFGJA
@2183486/1
agtcgatagattacggtctatgtctatcggctccgatttgtcgtcccaag
+2183486/1
@C@FFFFFGFBHHJJJCEHGIIIIHGIJJJJJIIFBGHIGIGGFB;F@EE
@5583188/1
ggctccagtactttagctttgacagtgtaaaacttctccgaaat
+5583188/1
@@@?DDBD=CDA?EADHICCD@A<@AC?C@HEEBC?EHII:B?;
@4238766/1
gttttgaataaatattcgagctgcaaacctattttagtagaaagttttcc
+4238766/1
CCCFFFFFHGHHHJJJJJJJJJJJJIJJJJJJJJJJJIJJJJJJGIJJJJ
@4879923/1
accagtggtcttcttgaacttcttcaattgacgcaagaagtaccagaaac
+4879923/1
??@DDDEF=DHFFIIGGHGIBCGIIDEHIIHIHIGHHIGGFHIIGGII<G
@6276670/1
gttctaaactatatctgtaccaaatttcaaccaaatccgtcaaatagttg
+6276670/1
@@@DDD?DDHFHDHGGHIIG?CFBHHHHBCHGH@EEGHIFE?6?BGFGG@
@6277012/1
ggcgttgatgtcgcaagatagtgagacattcactttttagtcataatctt
+6277012/1
CCCFFFFFHHHHHJJJJJJJJFHIIHIIIJJJJJJIIJJIJJIIJJJJIJ
@5583691/1
ccgcaatgttggagcttggtacaaagcaaaggtcgggcagttcgtcaaca
+5583691/1
C@@FFFFFFHHFHJJJJJJHHJIJJJGHJJJJDFIJJJIIHIJJIJIIJJ
@2184403/1
cctcgcgggtgggtctggcatggtgcctagagggacgggagtccat
+2184403/1
???DDDDDD:CDD:BDDDEIEDD9BCDEIIICADDCDDD<@?AAAE
@5583840/1
cacctttttataccaacggtttacatttgtaacatatttttctctttcct
+5583840/1
?@@7DDDDDHHFBGDHIIIHC@GIHGBEHHGE<CFHIIIAHEGIIII9FF
@7632809/1
gtttttctctgtgatctgtttcttggcatctatagatgtcggtggcgcac
+7632809/1
BB@DFFFFHHHHGIIIIJJJIIJICEHIJIIGJJIIJJGIIJIJJJGHIJ
@7632865/1
gtctgtgtgtctatgcgcgctaatctcagaaacggctgatccgagttgga
+7632865/1
@@@FFDEBDFHH?EBEBHIIGDEHGIHEIIJJGEGBGIGCHGI=A;DDD@
@7632938/1
cactagaaatatttcggcgatttaatttttttatgtttttattatgcaat
+7632938/1
CCCFFFFFHHHHHJJJJJJHJJJJJJJJJJJJJJJIJJJJJJJJJJJJIJ
@7633114/1
gtgtagacaggacaacgtctgtcgggtccgctagtaggttatataatttt
+7633114/1
B@@FFFFFGHHHHJJJJHJJJHHJJJEGIIJIJJHIIJDHIJJJJJJJJJ
@7633274/1
ggaactgcttcacctgtggccggcggcacgcagacgccttgatgacctcc
+7633274/1
CCCFFFFFHHHHHJJJJJJJJJJJJJJJJJJJHHFFFDEDDDDDDDDDDD
@6278156/1
gtgacgtcagcccctacgatcatcactgccgtgtcctttatacatttcgg
+6278156/1
CC@FFFFFHHGHGIIIJJJGIIJIIJJHJJJJJJJJJIJHIJJIJJJJGI
@7633326/1
gtgctgttgtggaactgcttcacctgtggccggcggcacgcagacgcctt
+7633326/1
@@@FDFDDDHHHFJIJJIGIGIIJJGIGIIJIJJGHIHGFDDDCBDBDDD
@7634025/1
ccgtcaaatagttgcggagattaatggtataagcatagaatgttcgacgt
+7634025/1
CCCDFFFFHGFHHIJJJGJGIIJJJJIGIIJJJJJJJJJJJIIIIJJJJI
@7634397/1
gtcacggtagcactgagtgacggcacctccgacactgaggtcacggtact
+7634397/1
CCCFFFFDHHHHHJJJJHIJJJIJJJJJJJJJJJJJJJJJHJJJJJEHHH
@7634411/1
gcaccttcaaacgcaacgaattttttagctattgctagtacttgctcgaa
+7634411/1
<@@DFFDFGDDFHJGHGEFACCHIIEGEIIGDEDGGHIFGGIJJJIIGA8
@4881937/1
cacggtagcactgagtgacggcacc
+4881937/1
@@@1:ABD?FFF><:<AACBDFB:1
@1497724/1
gtaggtatttgcggtgaatttgtggcctggcgttgagggcaagttcatgc
+1497724/1
CCCFFDFFHHHHHJFHHIIJJJJJJJIJJIIIJJJJJJIJJJJIJJJJJJ
@6962818/1
agaaaagtgctgtctgtacattgaaaataaaaaataaaaaaatagcaggg
+6962818/1
@CCFFFFDHHHHHJJJJJJJJJJJJIJJJJJJJJJJJJJJJJJJJJJJJJ
@6280568/1
ggttaaaaccaaaaatttgccggaagtcactattccacgcgaacgaagtc
+6280568/1
CCCFFFFFHHHHHJJJJJJJJJJJJJJJJJJJJJJJJJJJJJJJJJHHHD
@98890/1
gccgtttctgagattagcgcgcacagacgaacagacaaacagacaaacag
+98890/1
B@CFDFFFHHGFDIGIGIIIJIIIJGHGHGIIJJGHJJGE@HCHIGHHGD
@98944/1
tcattatgttgatttttgaggagttccc
+98944/1
@;=1DDADFBBBDBECE@1ACCHG9A93
@3525246/1
ctgtgacttgtagtcaaggtggagattttactatctttcaagtcggcata
+3525246/1
@CCDFFFFHHHFHJJJJJJAFGGHGIIIJIJJJJGHJJHGHIJJJJJGIH
@2188162/1
ggcgcttgtggtggtgcacgcgcttgggcagagggaatctgattgtgctg
+2188162/1
C@CFFDFFHDHHDHFHEFHIIIIIJIJIGEHGHIIIHGHIIIIIJIIJIH
@4883088/1
aggagcacgtgcagtaggaaccacagccgttggcgtcgattgcggtatcg
+4883088/1
?;@DD;:DFHBDFHACEEAGGG>=;F9FHCEHIGGHBGBC@@@GBBHCAE
@2861878/1
gtggctttcagtgaaacatcaaaatttatcgatctttgattctgatctag
+2861878/1
@@?DDDFDHDB<CDGGBEEHGII@HGGFHIIEGHIAGIBHGFGCGGHIGI
@6281394/1
ctggagagaagatcctcatcttgtatagaggaggctt
+6281394/1
@@@A;B?DFD<DHFGGEI<HE?3CDFHHIIDICDHGH
@4244074/1
attgaaaataaaaataaaaaaaatagcaggggttattgttatgtcgatgt
+4244074/1
CCCFFFFFFHHGHJJJJJIJJJGIIJJJJJJIHHIGIIGIIJIIJIJJEC
@5584640/1
gacgatttcaccagtggtcttcttgaacttcttcaattgacgcaagaagt
+5584640/1
CCCFFFFFHHHHHJIJIIJJJJJJIJJJJJJJJJJJEHIJJJJJJJJJJD
@4244295/1
gtttttaaactattttttcaatgccctaagtgagtatacatctattaaat
+4244295/1
CCCFFFFFHHHHHJJJJJJJJJJJJJJJJJHHIJHHJJJJJJJJJJJJJJ
@5584862/1
tttcaaaacaattcattttaggttcaagttaaccgcaatgttggagcttg
+5584862/1
@BCADDFFHHFFHJIJJJGIIIHEHIIIEHIIIJHIIGIGEIHFGIJGII
@7635572/1
gagcgagactcataacgcagccagatgccaaagttcttgatcttcactgg
+7635572/1
C@CFFFFFHHHHHIJJJIJJIIIJJJJIJJIJJHIIJJJIJJJJJJJJGG
@7635667/1
cagacctagcccaaattcttcttcttcagccggctttggtggttctttgg
+7635667/1
CCCFFFFFHHHHHJJJJJJJJJJJJJJJJJJJJJJJJJJHIIIIIIJJJJ
@6282670/1
ggcgattcatacagtcgaattacatgacatcaagcttccgtacattttat
+6282670/1
@@@FFFFFFDFFFG:EFEGIHGEHIIJIIJJJIGEGGGIGBHHGGGIGIB
@2863691/1
cccctttaaaaaaagctcgatctcaatttaaagataagatctgcgacctc
+2863691/1
@?@DFBDDHGHHFIIIIIIIIIIGGCHHIIIGHCHGIIIIIIIIDIIGIE
@2863758/1
gtcgagtagagccttagctgcggaatgcttagcttccttcttagagcgtc
+2863758/1
@@@FFFADHHHHHGGJJIEHGIIJJJIIIIGGIJJJIJIJJJIGFAFGHI
@4885131/1
ccgcaatgttggagcttggtacaaagcaaaggtcgggcagttcgtcaaca
+4885131/1
CCCFFFFFHHHHHIJJJJJIJJJJJJIIJIJJIJIJJJJJIJJJIJJJJJ
@4245624/1
acttctttgattttcttcaagcgctcatcgggaggtgtggcagcctcctt
+4245624/1
<;?DDDEDHHHBDHBDHGIIG@BGIEHHICGB@FG?DDFGIGICBFHHII
@6283214/1
gtgccttttattgcttggtgagacacgagataaaagtccaattcagacga
+6283214/1
CCCFFFFFHHHHHJJJJJHHHIJJJJJJJJJJJJJJHIJJJJJIJJJJJI
@6283447/1
ctcggttttgcgagtacttcatattagaaatcacttctttgattttcttc
+6283447/1
@@@DB?DDDF:C:C<AEF>DEHAFBFEG<GEFFGGFEFEEIFEFGFDDDD
@4885594/1
ctcgtactaaggcctaagtacagtacctacttggcgataaatattgcaca
+4885594/1
CCCFFFFFHHHHHJJJIJJJJJJJJJJJJJJJJIJJJJJJJJJJJJJJJJ
@6285066/1
attacaattacctgattcgtttctagttcagtgtcccatttggctttgtc
+6285066/1
?@8BADDDHHDFHHGIG@AFA;F<CHCFHGBEBAEECAA<@@DEGEFFH9
@783524/1
tggaattttaatttatgccccctttaaaaaaagctcgatctcaatttaaa
+783524/1
C@@FDFFDFFDFHIIIHDGGHHJIJIGGJIJJHHIIIHGIEGHIIJIJGF
@6285398/1
gcctcttgtatgcgaaggtgttgaggcgcttgtggtggtgcacgcgcttg
+6285398/1
CCCFFFFFHHHGHJIJJJFGHHJJJJJJJJJJJJJGIIIIJJJJJJHFFD
@784161/1
cgggctctgtgcctggctcccatgtcacggtagcactgagtgacggcacc
+784161/1
@C@FFFFFHHHHHIIIIJIJJJIJJJIJJIFHIJJJJJIIDHGIJIJJJJ
@1498817/1
gtccgtttttaaactatttttttcaatgccctaagtgagtatacatctat
+1498817/1
<@@FFFFFHGGHHGJFGIJJIIICHIJAHIJIJJGGHFIGHGCIEGGHIJ
@4248980/1
cactgagtgacggcacctccgacactgaggtcacggtactcgcggtacat
+4248980/1
CCCFFFFFHHHHHJJJJJJJJJJJJJJJJJIJJJJJFHIJJIJJHHFFFF
@2189030/1
gccagttataaagcatagcccgaagtgctattggcacacaggcataatgc
+2189030/1
@C@FFDEDHHHHHIJJJJJIGGHGI@EFIIIIJIJEIJJJIJJGEIIIII
@4249044/1
gtcgtagcgaactactagcagacactgtggtatgtctattccttcttcta
+4249044/1
@@BFFFFFHHGHHJJJJ@GIJHIJJIJJJJIFGHJIJGIIIJJJIJJJJI
@2189045/1
ccggtactctaagggtgggtcgtagcgaactactagcagacactgtggta
+2189045/1
@@@DDDDFFHDDHGIBGHIEGHDHECGEGGIIIIIIIFIGFHIIDHHG=@
@99787/1
gcacgttgtatatattttaagatgaaatgttaccccaaaagctgcgctat
+99787/1
@@CFFDFFHHHHHGIJJIGIJIJJGIHGGIIJJJJJJJIFIIIJJJJGGH
@785143/1
aattttttgaccaactggaacatagcagcgttgagtttgatgacagcgta
+785143/1
<<@ADFDF?=FFBHHEGIGIGGEGGIHIIIEHHIIIIC@GG<4BGGE>;;
@4249644/1
ctctttacaagtagactcatctttagcacttggttcatcttttgaagatt
+4249644/1
CCCFFFFDFFFFHFEH4CHGGHIIJJJHEGIGI<CGAFGGIIII=FGBFG
@2189633/1
gccggaagtcactattccacgcgaacgaagtcgcgggctataataaatct
+2189633/1
CCCFFFFFHHHHHJJJJIIJJJIJJJJGHGFHIJJJHCDDDEDDDDDEDD
@785654/1
cgggaggtcgatgccctcctccagcgctgacgtcgctaggaggaggttgc
+785654/1
CCCFFFFDHHHHHFHJFIJJJJJJIIJJIIIJHIIJJIIGEHIHHG;@DB
@1500188/1
ctgtacattgaaaataaaaataaaaaaatagcaggggttattgttatgtc
+1500188/1
CCCFFFFFHGFHGJIGJJIIJJJJJJJJJJJJJJIFJHGIJJJIJJJJGI
@2865303/1
ggcatggcgatcatgtcgatggcttggtttattcccatcagtttggagtt
+2865303/1
CCCFFFFFHHHHHJJJJJJJJJJJJJJHIJIIJJJJJJJJJIJJJJFHHI
@786118/1
cgatcttgaacatattcgtattaatgtatcacacctagcatcacaacgtc
+786118/1
CCCFFFFFHHHHHJJJJJHIJJJJJJIJJJJJJJJJJJJJJJJJJJJJHI
@1500621/1
ctcacatgattcatccacaaattccaacccttgcgtttcaaaacaattca
+1500621/1
CCCFFFFFGHHHHGJGJJJJGIIJJJJJJGHFGJIGIGIJJGIJIIIIIG
@5586888/1
acaggggtgtacatcatggaaggaagatgcctcatcacaacatctaaagc
+5586888/1
CCCFFFFDHHHHHJJJJJJJJJFIJJJIIJJJJJJJJJJJIJJJJJJJJJ
@101306/1
gtgagttcgtgttgcaagacatgtaggaactgtccctcggagatgccgtc
+101306/1
BBBFFFFFHHHHHJJJJJJJJJJHIJJJJJJJJJIJJJJJJJJIJJJJHI
@1500909/1
cgggaattttgtttggtacctgataccgacacatggtaggttccatggat
+1500909/1
B@CFDDFFHHHHHJJJHIJJJJIJIJJJJJJJJJJJIIJIDHHIIJJJIJ
@1501028/1
ctcggttttgcgagtacttcatattagaaatcacttctttgattttcttc
+1501028/1
CCCFFFFFHHHHHJGIJIJJIJJJJJJIIJJJJJJJJJJJJHIJJJIIJI
@101764/1
cagagactaaggttatatatatactttttaatagttattacaaaaaataa
+101764/1
CCCFFFFFHDHHHIIIIIJJIJIEIJJJJJJJJJIIIJJIIIJIGGIJII
@787263/1
cttaaatttacatttagtgtttgtttcatgtcaatcggttcataaataaa
+787263/1
CCCFFFFFGHHBDIIJJCFIHIIJJJIJJJIIJGJGIIBGGIJJJIJJJJ
@6286057/1
cgtcggtatacacttggggaaagcctcctcgctggcatagacgccatgtc
+6286057/1
@@@DDD8BFFFDFGGGIGIGIIBHGIGGFHIIIGHIIIGGFIIIIGHHDG
@4251903/1
gtttggagttcacctttagaagtatgtttttagctgtcatctggttcata
+4251903/1
CCCFFFFFHHHGHJJJJIJJJJHIJJJIJJJJIJJJJJJJJJJIIIJJJJ
@4252402/1
ctgggctgcagatgactgtgcatccttgctagtaagtcctgagccatagc
+4252402/1
@@@FFDDDFHHFHIJJJI@HGIJJJJIIJJIIEGHGIBHIIIIIIIJJJC
@7639744/1
cgccaattcactgttcattacctgtgaaaactgcccctcagatacaccgt
+7639744/1
CCCFFDFFHGHGGFHJJJJJJJJJHIGIGDHIJJJJJJJJIIJIJJJJJG
@4886905/1
acgcgcttgggcagagggaatctgattgtgctgttgtggaactgcttcac
+4886905/1
@BBFFFFFFFHHHJEIJJEIJIIJJJIIFHGHIJIJHIJDHIJJIGIGGH
@4253779/1
cgggctctcaggcaggcaagatgggcatagtaggtaggcgtagggta
+4253779/1
@CCFFFFFHHHHHJJJJJJJGJJJJJJJJJFIGJBDHIIGDFHIJ=C
@4253808/1
gtcaggggtaatgctaacgtcatagcgataaattttaagggatttaaatt
+4253808/1
??@?D?B:0@?F?<FFBGBG;CGFHCFGFIIFFFEFIIIIFBEFFECFFI
@4887002/1
ggagaagggaatgacaacgacaatcggacgcgttaacatacgagatcttc
+4887002/1
CCCFFFFFHHHHHHIJJJJJJJJJJJJJJJJJJJJJJJJJJJHHHFFFFF
@4887183/1
ggatgcgtgacgtcagcccctacgatcatcactgtcgtgtcctttataca
+4887183/1
CCCFFFFFHHHHHJJJJJJJJIIIJJJJJJJJJJJJJHIIJJJJJJJJJI
@2194090/1
gcctgtaatttttgtctttcgcgaaatattccgcgacagatgtctttcta
+2194090/1
CCCFFFFFHHHHHI3CGHIIIIIJGGIJIIJGHGGHIJIJGIEHIJHHHH
@2194303/1
aggtgctgggcctcttgtatgcgaaggtgttgaggcgcttgtggtggtgc
+2194303/1
BCCDFFFFHHHHHJJJJJJJJJJHIIJCGCGIHJJIJJJJIIIJGHIIHH
@4254643/1
cccagtagcaccctgctatttattttttctatattttcaatgaacagaat
+4254643/1
@@@DD=?BDDD?CGGII@FHBHFFBHIBHG9CBDFDCH@DG@BDGIGB<?
@3528453/1
agacgatttcaccagtggtcttcttgaacttcttcaattgacgcaagaag
+3528453/1
@C@DADFFHHHHHIIFHIIJIIJIFIIGIJIGIJJFHHIIIHHIIGIGIG
@3528621/1
cgccattcctagtacggtatctcccacacgtttcacttcagcatagacag
+3528621/1
@<@DFFFABDHBDGBGGGHHIIIGFBGIGGFHIGHGEIIGIIIII99DCF
@2195627/1
cagcatacataataaaattagaggaagtaggtgctgggcctcttgtatgc
+2195627/1
CCCFFFFFHGHHHJJIGGIHGFHGCGG?FFGIIGIGFHBHIIIJJHHIJI
@4255758/1
gcttcttctttctagtgcctgataagcccagacctagcccaaattcttct
+4255758/1
@@@FFFFFHGHHHJIJGIIIIJJJJJIGHIJGJJJJHIIIJJJJJJJJII
@4888723/1
cctttatacatttcggcatggcgatcatgtcgatggcttggtttattccc
+4888723/1
@@@FFFFFDDDDHGIIIJFIIGGEGHGGIFIGIGGIJGGIGBGGCFHGHI
@2196016/1
cccacgttggttatcaagtggcttggtaggatccaagttgaaatctttga
+2196016/1
CCCFFFFFHHHHHJJJJJIJJJJJGIEGEICCHIGIEDFDBGICDEHIE@
@3529691/1
ggaatctgattgtgctgttgtggaactgcttcacctgtggccggcggcac
+3529691/1
@;=DADDDBFFFAFGDIIIIGCD<<ACFA??BEFIIIFFCEFFFEFFD>>
@1502550/1
gcaccgacgacgacactgtacagttagaaatgttacaacctctatacttt
+1502550/1
@@@FDDFDFHFDDDBDGD?B??DBBFHFHDHCHGFCFHEEHGGGGDEGGE
@2196278/1
gcctcttgtatgcgaaggtgttgaggcgcttgtggtggtgcacgcgcttg
+2196278/1
CCCFFFFFHHHHHJGHIJEGHIJJJJJJJJJJIJJIJJIJJJJJJJHFFD
@2866356/1
gttggttatcaagtggcttggtaggatccaagttgaaatctttgatcat
+2866356/1
?=?DDDDDHFHDHHGIGIIEC:4AFA42?F???<D@9?FCEGIA4B4DD
@7643048/1
ggactagtaaaatacatagtttcactacacaagtgatacactgatttcta
+7643048/1
CCCFFFFFHHHHHJJJJJJJJJJJJJJJJJJIJHIJJJJJJJJDHIJJJI
@4256699/1
acgacatcaatcaccagcttaaaagccaggtgtccatcacaagaagttat
+4256699/1
?@@BDDDDDB<ABC?A;:?CHBDDC>BBCBHA?9FGGCG?BBF?BGB@DF
@2866670/1
agcgagactcataacgcagccagatgccaaagttcttgatcttcactggg
+2866670/1
@CBFFFFFHHHHHJIJJJJIJJJIJJJJJJJJIIJJJJIJJJJJJJJJIJ
@2867175/1
agttcgtgttgcaagacatgtaggaactgtccctcggagatgccgtcccg
+2867175/1
?@?DDDDDHHHHHIJFIHHJIJJJIIJIJIIGIIIJIIJJIJIGGHIIII
@2197250/1
cttgtagtcaaggtggagattttactatctttcaagtcggcataacgggc
+2197250/1
CCCFFFFFHGHHHAFGHIJGGJIJIIIJGGGIJGIIEFHIIIJJIJJJII
@3531132/1
gtcggtatgtggatgtagctgccattatgtagactgttgtgttgaccaat
+3531132/1
CBCFFDDFHFHHHIJFHJJJJJJJJJIJJIIJIIJJGIIFHIJJIIJJJJ
@788357/1
gacgcaagaagtaccagaaacgggacttagccacaatctggtctggagag
+788357/1
CCCFFFFFHHHHHJJJJJJJJJJJJJJJJJJJJJJJJJJJJHIJJJJJHI
@103530/1
ctcctgctggagatgtgggtgtagctttaaggggatctgctgtctgtgga
+103530/1
@@<:AB3=CD;FBFA:EB<@FCEHCHHF@?GEFECA?GCCFGIIIIIICF
@5589905/1
gttaaatgccacgacgctcggacatttcaattttatttagttggtcttgg
+5589905/1
CCCFFFFFDHHHGJJIGBHIJJIJIJJJJJJJJJIJIIIJJJIIIIJIJJ
@3531947/1
gtttattttgtttttctctgtgatctgtttcttggcatctatagatgtcg
+3531947/1
CCCFFFFFHHHHHJJJJJJJFHIIIIJIIJJJJGGIJJJJJJIIIIIBGG
@788922/1
ctcatcttgtatagaggaggcttgggctcgctctccgaagggagcttgcg
+788922/1
CCCFFFFFHHHFHJJJJ@FGIEGFHIGECHJIIGGIGBCFHIHG>GHGAA
@788979/1
gggcacagttcctcgacgagcaagtagttcttgaagcacagacacaggtg
+788979/1
CCCFFFFFHHHHHJJJJJJJJJJJIJJIIIJJJJJJJDGIJJJJJJJJFH
@789191/1
ggcttggtttattcccatcagtttggagttcacctttagaagtatgtttt
+789191/1
CCCFFFFFHHHHHIJIJIJJJIJJGCHIHHIJJJJJJJJIJJDGGIIJJJ
@2198910/1
cccctacgatcatcactgccgtgtcctttatacatttcggcatggcgatc
+2198910/1
@@@DDD>DA3CAFBGB?A<C@@GEGC@FGIECFIFFAF9?@F@;FBF@AE
@6290326/1
gacgatttcaccagtggtcttcttgaacttcttcaattgacgcaagaagt
+6290326/1
CCCFFFFFHHHHHJJJJJJJJJJJJJJJJJJJJJJJIJJJJJJJJJJJJD
@104505/1
cctctatactttgcattaaaataatgcccattttcacaggcaagggatcc
+104505/1
CCCFFFFFHHGGFGGIJIGHIIJIHGGGJIIIDIIDGIIJJIGEEGGEGH
@789663/1
ctggagagaagatcctcatcttgtatagaggaggctt
+789663/1
1???D>D:AF<B?EFEB:CFHHHAFCFHEH9FFBEBB
@6965450/1
cttaattcgatgttatacatatagcatttcggatctatagaggctgtcac
+6965450/1
@@@FFFFFFHDFHDICGIFIIJJEBFIHIGEGEGGGDHIHHHGEIGFHIG
@789764/1
atttgggttcgacatcgacataccaataacccctgctattttttttattt
+789764/1
;??DB4ADDADBDEAE12CEE>C19?CD3DBD@B@;BDDDDI<@AA>DDD
@4259975/1
gtgcgatgttttacaagggcaggttgaactcacaccattcaatttaaaag
+4259975/1
@@@?DDBD<CFDHIAG?;F=FAG<CEADHEG@FIIIIGI>F@GIEHEIGE
@790080/1
cactgagtgacggcacctccgacactgaggtcacggtactcgcggtacat
+790080/1
CCCFFFFDHHHHHJIJJJJJJJJJJJJJJJHIJJJIHJJJJJJJHHFFFF
@790083/1
cttatttccgacccacaaacaattaagccttgggtaccgtagcctgtaat
+790083/1
CCCFFFFFHHGHHJJJGIIJJIJJIIJIJGIJJJIJJJJGEGGHHIHIIJ
@2200213/1
ctcataacgcagccagatgccaaagttcttgatcttcactgggctcttct
+2200213/1
@CCFFFFFHHHHGJJJJJJJIIJJJHIJJJJJJJJJJJJJIJIJJJIIJI
@2200336/1
gtaagtcctgagccatagcaaacagccactggcaatgtggatagctggac
+2200336/1
@@@FFD?DHDAFFIFHGGGIGIIIGIICGIIGGIIGIDGGGGIIIIIGHI
@2200343/1
ctctggtggaggtttctcctgtgacggcatagccgcagcctccgattg
+2200343/1
CCCFFFFEHHGGDHGIIJJJHHHIJIIJGIEIIEG@GHIJIIGBFHHC
@790289/1
ggcttattctgcatacctgccatgcgctggtaagcgctatggactgccgc
+790289/1
;@?DADADADADHGBBBEF@EG<CFFHGIICDHHCG>HIHGEHGHBDG>B
@4260788/1
ccaaaatattttttacgatttttgtctgtctgtctgtctgtccgtttgtt
+4260788/1
C@CFFFFFHHHHHJJJJHIJJJIJIIIJJJJJJJJIIJJJIIIGIJIIJJ
@6291981/1
gaccactgtgcctggttccacgttatattggacattaggaccgtcattga
+6291981/1
@@CFFFFFDFHHHIIIIIJJJIFHGIIJIJJJJJJIJJJIIJJHGJJJJJ
@6292409/1
ctgctcaacagcagtagctcaatagagggatctccttaattactatgggc
+6292409/1
CCCFFFFFHHHHHJJJJJJJJJJJJJJJJJJJJJJJJJJJJJJJJJJJJJ
@7644399/1
cgggtagctgatgtactaatgagtaataaaataataaaatcctaaattct
+7644399/1
@@@FB@?BFHDDDHDFHAHIGIIAC>CDBEHHABEFGGIIIHIGIEHIDF
@4890984/1
gccagatgccaaagttcttgatcttcactgggctcttctctgggatttcc
+4890984/1
CCCFFFFFGHHGHJHIJJJJJJJJJJIJJJJJJJJIJJJJJJJJJJJJJJ
@6292909/1
ggggaaatgaggagtcactgtcaaggccagaatcttcattagacttgtct
+6292909/1
CCCFFFFFHGHHHJIJJJJJJJJJJJJJJJJJJJJJJJJJJJJJJJJJJJ
@1504380/1
ccattgtcttctttgacgggcacaacgtacatacaattgactgcaccttc
+1504380/1
C@@FDFFFFHGHGECIJGHFFIIJIIIGIIJGFHGIEHGGIJIHGGCGHD
@7644809/1
ggatggagtgagcacgggctctgtgcctggctcccatgtcacggtagcac
+7644809/1
CCCFFFFFFFHHHJJJIIJJJJJJJJJIGIIJJJJIJIIIJJJJCHIIJJ
@7644881/1
cttttgaacgccaatggcatgaatagatgtcatgcgcaagcgtgccctgt
+7644881/1
CCCFFFFFHHHHHJJJJJJJJJJJJJJJJGIJJJJJJJJJJJJJJJJIJH
@3532651/1
gttgtcaaaacatagccccattttctgaaacacattacaaaaccgtctta
+3532651/1
B@BFFFDFHGHHHIJIIJJIJJJIJJJJJEIIGGJJIGIGEGHIIHGGII
@105073/1
cctggttccacgttatattggacattaggaccgtcattgaacaatctcgt
+105073/1
CCCFFFFFHHGFHHGGEIGGEHGGHGF?B@FFHGFHGIIJJGIJIIJGGF
@2202715/1
ggaactgcttcacctgtggccggcggcacgcagacgccttgatgacctcc
+2202715/1
@<@DDDDBHA?ABFF?<C:;;FG<@AFHBGG8:/?>DCCB>;>C@@A>:?
@2202751/1
ggcaaagagacgaagcgcgcgttctcatgtaatttttaatgttttccaaa
+2202751/1
@@@DD?D?CFBFF6:@:FHI<@FGH<BFEHEBBHHEHCHICFGHGDCEEH
@1505299/1
gttgtggaactgcttcacctgtggccggcggcacgcagacgccttgatga
+1505299/1
B@BFDDFDHHHHHJJJJJJJJIJJJJJJJIJJJJHHFFDEDDDDBCDDDE
@105594/1
gccggctttggtggttctttggctgtctctggtggaggtttctcctgtga
+105594/1
CCCFFFFFHHHFHJGIJJIJJJJJJJJJJJJJHIJJJJFHIJJJJJJIJI
@7646689/1
atcatctataggattgtttatcctgtcaactgaagcgacctgaggtggtt
+7646689/1
<@BFFFFFHHHHGJJJGIIIJJJIGHJIJJIJIGHIJJJJJJIII?DGIJ
@106858/1
cagccattcccaactgtcctccggtactaacgatcaaatcgatcatgggt
+106858/1
CCCFFFFFHHHHGJJIIIJJJJJIGGIJJIJJJJJFGGHGHIJJJJJIJB
@1506714/1
gtttgtttcatgtcaatcggttcataaataaaaaagttatgtcaaattaa
+1506714/1
CCCFFFFFHHHHHJJJJJJJHIJIJJJJJJJJJJJIIIJJJJJJJJJJJJ
@1506745/1
ggatggagtgagcacgggctctgtgcctggctcccatgtcacggtagcac
+1506745/1
@C@FFDDFHHGGHIJJGGIJIJJHIJICD?GEHIJIJIJJJJJIFGHGIJ
@3534749/1
atcctttactcgaatagtcttttctaacttgaacagtgcgatgttttaca
+3534749/1
@C@FFFFFGHHGHJJJJHJIJJJJJJJJJJJJIJJJEGHIJJIHIJJJJJ
@107197/1
cttcttcagccggctttggtggttctttggctgcctctggtggaggtttc
+107197/1
CCCFFFFFDDDDAHHJJJG8EDHGIIIHIGIIGHIJJIJEHIIIEHHHE@
@7647623/1
cagccttaacgtacgattccaacgccccctggcgtaaaataacgtcaata
+7647623/1
CCCFFFFFHHHHHHIGGIJCHGIIIJIJJJJJJIHGJIJJJJJIJIIGIH
@1507183/1
catctataggattgtttatcctgtcaactgaagcgacctgaggtggttct
+1507183/1
CCCFFFFFGHFHDHFEHGGEHGJJDGHIJJIJJJJJIHGIBGI?DGFHGH
@5592247/1
ccaaatttcaaccaaatccgtcaaatagttgcggagattaatggtataag
+5592247/1
BC@FFFFFHHHHHJJJJJJJIHIHIIIJGIIJIJJIGIIJJJJIFHIJII
@3535557/1
aaatccaaacgagaccgtgttcggtgctctgattggtcgactccaatgaa
+3535557/1
CCCFFFFFGHHGHIJJJIJJIJJIJJJJJJJGJJJJIIJJJFIJJJJJII
@1507829/1
ccacaatctggtctggagagaagatcctcatcttgtatagaggaggcttg
+1507829/1
@@@DDBADFDFFBCF>:A<FAEGF?AACHDFDDEG?DDGDABB?DBEGE:
@2868180/1
caaattttcaaattaaagacgtgtagacaggacaacgtctgtcgggtccg
+2868180/1
CCCFFFFFHHHHHJJJJJJJIHIIGJJJJJJJJJJJJJJJJHIJJJGHJJ
@2205654/1
cggcaacagacttatctgcaacagcttgagaatgcacgtacagttgcata
+2205654/1
@@@FFFDFHHHHFIIIJJJJIIIIJJJJJJIJEGIJJGFHIJJGJJJJIG
@2868724/1
ctcttttttctcctttcttttgcgagctgctgccgaaagattagagtcgt
+2868724/1
CCCFFFFFHHHHHJJJJJJJJJJJIJJJJJJJJJJIJJJJJJJJIJHIJI
@6966891/1
ccgcgactccgtccgcgcggatgtcggtcttcgcgtggaagttttatttc
+6966891/1
CCCFFFFFGHHHHJIIJJJJJJJIHJJHHHHHHFDDDDBCD@CDDDDDED
@2206045/1
tctatgtttcctaacccgtttctttgtccctgggtaaggtatttcagggt
+2206045/1
@@@FFFDDHHHHHFGIIJGGHIJIHBHIIJIGGHCFHIE?BFHIGICBDE
@2207215/1
gagccttagctgcggaatgcttagcttccttcttagagcgtcccgtaccc
+2207215/1
;<@DFDFDDDCFFIIIADHGHIIICHGIIEGGIIIIIIG8?FGIIB@DHG
@2207482/1
gttgtggaactgcttcacctgtggccggcggcacgcagacgccttgatga
+2207482/1
CCCFFFFFHHHHHJJJJJJJJJJJJJJJJJJJJJHHFFDEDDDDDDDDDE
@2870252/1
cgacgtgattctttaatttgacataacttttttatttatgaaccgattga
+2870252/1
CCCFFFFFHHHHHJJJJJJJJJJJJJJJJJJJJJJJJIJJJJJJJJJJJI
@2870785/1
ccgcgacttcgttcgcgtggaatagtgacttccggcaaatttttggtttt
+2870785/1
CCCFFFFFHHHHHJJJJIJJIIJIJJJJJJJGIJJJIJJJJJJJHHEFFF
@793542/1
ctgcttacttgtacctgatccagtttatcttggggaaatgaggagtcact
+793542/1
CCCDDDFFGHHHGJJJJJJJJJJJJJGIIJIJJJIIJIIIGGIJIHIIII
@6969106/1
tcttcttgaacttcttcaattgacgcaagaagtaccagaaacgggactta
+6969106/1
CCCFFFFFHHHHHJJJJJJJJJJJJJJJJIIJGIJJJJJJJJJJJJJJIJ
@2871227/1
ggcataacggggtgggttttacagactagaacccaccccgctatgtcaag
+2871227/1
CCCFFFFFHGHH@EHICGHIJJJJIJJJIJJIJJIJJJJJJHHHFFFFFE
@2208674/1
ctgggcctcttgtatgcgaaggtgttgaggcgcttgtggtggtgcacgcg
+2208674/1
BCCFFDFFHHHHHJJJJJJJJJFGFHIJJJIJJJJJHIGHIIGHIJJJHF
@794683/1
ggcaagatgggcatagtaggtaggcgtagggtaagacacggatcg
+794683/1
??;:ABBB?FFAFEF@2<A9:3<FCFF1?B@:CFGE3BF6DFEFE
@2209689/1
ttattatgttatctagaaaccttgcaattgatatgtataccccctttttg
+2209689/1
@C@DDEAEHHHDHIEBHFGDGEIBHIIIIIGHEHGIGIIGE<?FGCHIGH
@6970467/1
tcttcatcttagcgttcacattgacaaacttaggtttgcttacagccatt
+6970467/1
CCCFFFFFHHHHHJJIGJJGIIGEFGHIGDHIBB@EG=HGIIJJEGEHIE
@2872685/1
gactagttaattaaatgaatttcgttggaaattgtgaaacaagccagaaa
+2872685/1
CCCFFFFFHHHHHJJJJJJJJJJJJJJJJJJJJJIJJJJJJJJJJJJJIJ
@4262437/1
caccagtggtcttcttgaacttcttcaattgacgcaagaagtaccagaaa
+4262437/1
CCCFFFFFHHHHHJJJJJJJJJJJJJJJJJJJJJJJJJGJJGHJJJJJJJ
@4262969/1
gggttcgacatcgacataacaataacccctgctatttttttatttttatt
+4262969/1
@BCDFDFFHHHHHJJJJJJJJJJIJJJJJJJJJIJJJJJJJ8=FHIJ@@G
@4892379/1
cgaacattctatgcttataccattaatctccgcaactatttgacggattt
+4892379/1
@;?DD@DDDBB?C:B@CF@EFBHDBEIFEIIIFEFGC>FFIEBDA@?F>D
@4263660/1
ggcagttttcgaatatgtgtgatgttattaggaaatccaatatcgcatcg
+4263660/1
CCCFFFFFHHHHHJIJJIJHIIJJJJJJJJJJJJJIJJJJJJJJJJJJJJ
@5592858/1
cttttgaagattctgatattgatagttttttcattccctgcagagcttgc
+5592858/1
@@@DDDDDB<DFHEA<CHGAIGGG>AFHHHI@BDA?:DDD3?BB:;FHHC
@4892869/1
ctacgatcatcactgtcgtgtcctttatacatttcggcatggcgatcatg
+4892869/1
@@@FFFFFHHHHHIIIIIIHCBHBFH<FB>AEFH49DD<DDHBD::CAD=
@2874356/1
gtctgtttgtctgtttgtctgtttgtctgtttgtctgtttgtctgttcgt
+2874356/1
BB@FFFFFHHHHHIIJJHIHJIIJJIJJJHCHIIIJJEHIIGHIIHIIID
@3536154/1
gggactagtagtcatttctttctgccactctttaagttgtctagtgtgtg
+3536154/1
CCCFFFFFHHHHHJJJJJJJJJJJJJJJJJJJJJJJIJJJJJIJGHHIHI
@109940/1
ctccaatcctttactcgaatagtcttttctaacttgaacagtgcgatgtt
+109940/1
CCCFFFFFHHHGHJJJJJJJJJIJJJJJJJJJJJJJJJJJIIIJJJGIGH
@5593772/1
ataaaattagaggaagtaggtgctggg
+5593772/1
@@7DD;DDFFADB;;EFG4AFGBHBE=
@4893868/1
gtctgttcgtctgtgcgcgctaatctcagaaacggctgatccgagttgga
+4893868/1
CBCFFFFFHHHHHIJJJJJJJJJJIJJJJIJJJJJJJJJJJJJGIEHHHC
@4893874/1
ccacgttggttatcaagtggcttggt
+4893874/1
@@@DDDD;FCFHHIJIJEFGHJIIGA
@110491/1
agcaaaattaaggcacaactaaccaaacgtaaattatattgaactagaca
+110491/1
@?@DDDDDDFHB:AA;DAFHEGBEHFEGHHHBCFHGHIIIGHIIIDHEHG
@4265120/1
gtctgtttgtctgtttgtctgtttgtctgtttgtctgtttatctgtttgt
+4265120/1
CCCFFFFFHHHHHHJJJJIJJJJJJHIJJHIJJJJJJIJJJJJJJJIJIH
@5594442/1
ggctctgtgcctggctcccatgtcacggtagcactgagtgacggcacctc
+5594442/1
@@CFFFFFFHHFFGGGHJJJEIJIGIJIEGIJIHJJFIFHGJJJDIIGIJ
@110711/1
caattcaaccttatcattaccaatcggtaaaggatctcttgta
+110711/1
@@@DDDDDHFFHHGI?F2AIIIG<AEC22A?1?E??FDD:B:0
@110743/1
catctattaaattcaaacgcagagctcattatgttgatttttgaggagtt
+110743/1
CCCFFFFFHHHHHIJGGIIB@GEGGHHIGEGGHFIHGGIHIJJFIIIJBH
@112260/1
gtccgtttttcaactattttttcaatgccctaagtgagtatacatctatt
+112260/1
@@@DADDDDHHFFB?AE?:AA8CA<?ACECEG>;G>GG?DH>G9BDD<?D
@6293265/1
gtgaatacaagatcgtggggtgggcccaccaggccgttacagatgaactc
+6293265/1
CCCFFFFFHGHHHJJIBGBFGGGGIJJIIJJJGFHG@FHJJJIHHFHHHH
@7648756/1
atgtagactgttgtgttgaccaataatgggttaatcagactatagttagt
+7648756/1
CCCFFFFFHHHHHHIJJIJJJIIJJJIJJJIJJJJJJJIJJJJHJJIIJD
@3539460/1
ctgacacctcacccagggcgggatatggaattttaatttatgcccccttt
+3539460/1
CCCFFFFFHHHHHJJJJJJJJJFIJJJJ@CHHHHHHHHFFFFDFEDDDDD
@3539581/1
gcaagtagttcttgaagcacagacacaggtgtcttcaacggaagagattc
+3539581/1
CCCFFFFFHHHHHJJJJJJJJJIJJJJJJHHJJJJJJJJJJJJJJJFHHI
@6294038/1
cgcaagaagtaccagaaacgggacttagccacaatctggtctggagagaa
+6294038/1
CCCFFFFFHFHHHJJJJJJJJJJJJJJJJJJJJJJJJJJIJJJJIJIJIJ
@5597245/1
gttaatcagactatagttagtatagttataagactcagattgccatctca
+5597245/1
CCCFFFFFHHGHHJIIHIJJHIGGGHIJJJJGIIJJJJIIJJIJJFIHJG
@7649456/1
ctcagatgcaatttcttgcaagaattgcacaaagttgaagtccttgttgt
+7649456/1
@C@FDFDDBFBDFGGGHIIJIFIIIGGGIGH@HG9?@?EH?DDHI@FEHE
@7649470/1
ctttaaaaaaagctcgatctcaatttaaagataagatctgcgacctcgag
+7649470/1
@@@DDDD>FFDHHGGG?DGHHGGHIIIGDDDHGHEBBDGGAHHIEHGIGG
@5597470/1
ggcaacatcttctttggtttgtcaggcgtaatgctaacgtcatagcgata
+5597470/1
@@@D?DD?:ADBFIGIIEEF??FHCDB?EHE8?DEGGCGEBHG@HGHIIH
@3540398/1
cttggttgaacggaactccaatcctttactcgaatagtcttttctaactt
+3540398/1
CCCFFFFFHHHHHJJJJJJJJJJJJJJJJJJJIJJJJIJJJJJJJJJJJJ
@6294722/1
gtcgtttgaaaaattgacggccagccttaacgtacgactccaacgccccc
+6294722/1
B@@FFFFFHGHHHJJJIJJJIJJJJJJJJJJJGIJJIJJJJJJJJGIIHF
@7650026/1
aggtgctgggcctcttgtatgcgaaggtgttgaggcgcttgtggtggtgc
+7650026/1
BCCFFFFFHHHHHJJIJJJJJJJIHIJEHHIJJJJIJJJJJIJJIJJIHI
@6295175/1
cgcaaatcaaataatcctctatcaagtgctcgttttgttagacttcagtg
+6295175/1
CCCFFFFFHHHHHJIIJIJJIJJIIJHHIIIIHIJJJJIJJJJJJJJJHI
@3540940/1
gtcctttctaaggttctaaactatatctgtaccaaatttcaaccaaatcc
+3540940/1
@@@FDFFFHHDHHFHHIIHJJJJIJJIDGIIJGIJJJJIJIIIIJHFGGI
@6295237/1
ctggatattcgtatttgacacagaattcagcgacaaatacttctgcgaag
+6295237/1
CCCFFFFFHHHHGIJJJJJJJGIJJJJIJJJIIIJJIJJJJJJJJFJJIH
@1510368/1
gggaattttgtttggtatctgataccgacacatgg
+1510368/1
@@<:A?:DBFCD?BA<AFCEHDEFH@E:???;GDG
@1510534/1
gccagatgccaaagttcttgatcttcactgggctcttctctgggatttcc
+1510534/1
CCCFFDDDHHDHHHFHHIJJIJJIJIIIJGHIHGIIIIIJJIGGHIJIJJ
@4267152/1
atcgttctcagcatggtaagaaggtggcggccagaatctagacatgcaca
+4267152/1
<??DDDDDFBFF<CE@2:A?EAB><AEF?FEA@BFHFHECH=CA=@C@G@
@4268046/1
gcggttttcacgaatatattttgggatgcttaaatttacatttagtgttt
+4268046/1
@@@FDDFFHFHHHIJGIHHIIIIJFEHGIHIJGHIIJJJJIJJGIGHHIJ
@114097/1
gcatttcggatctatagaggctgtcactgcagcaatgctgggaacattcg
+114097/1
CCCFFFDDHBHHHGJJIIJIJJJHIFJJJIJIJFIIGJIJIIFHIIIJJJ
@1511092/1
ggagagaagatcctcatcttgtatagaggaggcttgggctcgctctccga
+1511092/1
@@@D=DBAFHHHABGE<CDIEIHHEB<AF8FE?CGGIIIIEG?=FBFD;4
@2875104/1
gaggaagtaggtgctgggcctcttgtatgcgaaggtgttgaggcgcttgt
+2875104/1
@@@DDDBDF>FADEFBE1:<FGF<BFECHHFE@FE:BFDFEFIIII@AC@
@2875327/1
gctcgctctccgaagggagcttgcggccgatgacctcatactccttcaac
+2875327/1
@@@DDDFDHDFFAHGGHJIIGIIJEGIAEBEEGIHHGGHEHGEFHHHHD@
@6971536/1
caaggaaactccttgttaagtctcttctgctgcaaatgatataagctttc
+6971536/1
@@@DDDDDFHHDHIIGHIH>AFHFHDHFHGIGHBGAHIEDGIIGGGIIJJ
@2875979/1
aagcatttagagctgctgatctctttgcggccttcaaactgaacctaggt
+2875979/1
CCCFFFFFHHHHHJJJJJJJJJJJJJJJJJIJJJJJJJJJJIJJJJJJJB
@6971821/1
ctgggcctcttgtatgcgaaggtgttgaggcgcttgtggtggtgcacgcg
+6971821/1
BB@FFFDFHGHHHIJJJJJIIJCGHHJIJJJJJJJJJJJGIJHHIJJJHH
@6973904/1
cacgcatgaggtaatatttattgctctcctccgattattattatacttat
+6973904/1
CCCFFFFFHHHCFIJJJJJJJJJJJJJJJIJJJHIIJJJJJJJJJJJJJJ
@2878376/1
aaggtgttgaggcgcttgtggtggtgcacgcgcttgggcagagggaatct
+2878376/1
@@@FDDDDHDDFDDHGGGB?B??D?BDHIGGGDFGIIIIIG7?C>6?BCC
@2215085/1
tcgtgttcttcaatgggttcacgttgaaaccaacaacgaaatcgtgtttt
+2215085/1
@@@DDDDFGHDHHJJEGFHIHGHJJJJIJJBHGGGGIIGGGGEEGGFFHG
@2215101/1
cacctttagaagtatgtttttagctgtcatctggttcatacggcgcgcgg
+2215101/1
C@@DDFFDHHDFDBEGFHJIIJGIGGIJGHIJJHEFGGGGGGIEAHIBEB
@2215926/1
gtttattttgtttttctctgtgatctgtttcttggcatctatagatgtcg
+2215926/1
@@@FFFFFHFCFDHIBEFHCEEGCEFHFEHGIHHGIEFGIE@94CBBFHC
@4895922/1
tcgatgtcgaacccaaaaatgtaattaacttttttttttgtctgtttgtc
+4895922/1
CCCFFFFFHHGHHIJJJJJJJEHGGIJJJJJJJJIJJJJECE?A;EHC?@
@3544820/1
ggccaacagattgtttgagatgtttgtgaaactgcgacaccttgtggctg
+3544820/1
CCCFFFFFHHHHHHIJJJJJJJIJJJJJJJJJJJJJJJJJJJJJJJJJJJ
@1513108/1
cttgttgttaagaggtgttacctgcaacttggccaggttagggccaacag
+1513108/1
CCCFFFFFHHHHHJJCGGHJJJJJJJJJJJJJJJJJJHHJJJJJJJJJIJ
@1513137/1
tttaaatttacgggctatgccatttatcctcgcacgttggcagtaatagt
+1513137/1
@@@DDFEFFHBFDBHGDHGIGEGHIGIAGIGGIGBGB@FIHIJ==FHIIF
@2218083/1
gtgctccaaattgtatctgacgacgcattgaatctgaatacgaaaatgaa
+2218083/1
@?@ADBDFDF?FHCBAGHGBGHHGHGBAFHDHGIBHGIG<BFEGIIGIGE
@4897521/1
cctgtttatattagttggtgaatacggtctaaccgactaatgtaaatgcg
+4897521/1
CCCFFFDFHHHHHJHIIGIJJJJIIJJFHHIIJGIHIIIGIHFHGIGIII
@1514781/1
cagggatcttgccgtcattgcagacggtgtggtagcgggtcggacgagcc
+1514781/1
CCCFFFFFHHHHHJIJJJJJJJJIJJJFHGHJGHJJIJJIJJJHHFDDDD
@4269919/1
gttaatgcctggccctcagcgacatgtaagagttcaatggggaagtaaat
+4269919/1
CCCFFFEFHHHHHJIJJJJIJIJJJJHIIJJJFIGIGJJJIJJJJIGIIJ
@4269983/1
cttttttcagccctcatacaaaccgtaaaggcggaatatccaagtctaat
+4269983/1
1=?DDDFFHDHHDIIDEEHIEHIGGFGGEGGHIIGDHGHGIGIH@EHIIH
@3547114/1
cagctgttccacttcatcatcagggatcttgccgtcattgcagacggtgt
+3547114/1
CCCFFFFFHHHHHJJJJJJJJJJJJJJJJJJJJJJJJJJJJJJJJIJDHD
@6296384/1
gttggaatgattctggtgggttgtcctgcagagcttgccacatcttgtaa
+6296384/1
CCCFFFFFHHHHHJJJFHIJGIJJJJJJJJJJJJJJJJJJJJJJJJJJJJ
@3548170/1
ctgtgatctgtttcttggcatctatagatgtcggtggcgcacagggcacg
+3548170/1
=?@ADDDDBFAAFFHIDHHHGEIEHCHIHHIGHGIG>GEHIGEHGCGDEG
@795313/1
cgggatctcttcaaaaatgagatgtggaaaatattctagggaactcctca
+795313/1
CCCFFFFFHHHHHIJJJJJJJJJJHHIGIJIJIIIGIIGIIGIGGIJJJI
@6299067/1
gtggcctggcgttgagggcaagttcatgcgtttttgctctggcgttcaaa
+6299067/1
C@@FFFFFHHHFHGGIEHIHGGEGIGJ@HIGHJJJJJIJIJJJJIIJJJJ
@797288/1
gatgaatacaggttgaatagaatctgtacacaaagtttcagcttaaaata
+797288/1
CCCFFFFFHHHHHIIJJJJJJJJJJJJJJJJJJJJGHJJJJJJJIJJJJJ
@797963/1
acggcacctccgacactgaggtcacggtactcgcggtacatgttgtgtac
+797963/1
C@CFDFFFHHHHGIJIJGGIJFHIIIJGHIJIJJGIHFHJJJGIIHHHHH
@798081/1
cgttgatgtcgcaagatagtgagacattcactttttagtcataatcttca
+798081/1
CCCFFFFFGHHHHJJJJJFHHJJGHJJJJJJJJJJJJJIJJJJJIJJJJJ
@7653842/1
ctgtgatctgtttcttggcatctatagatgttggtggcgcacagggcacg
+7653842/1
?@@=A:A?FHADDHD@AFCFHEHGHHHCHHHGHG8?@@?D:DD@9FHBB6
@799653/1
ccctgggtaaggtatttcagggtcgtcacgacccacatcttcgtcgcgcc
+799653/1
CCCFFFFBFHHHFHIJJJJJJJHIJJJJJJJJJJJJIJJJJJJIJJJJHH
@7653978/1
aggcgcttgtggtggtgcacgcgcttgggcagagggaatctgattgtgct
+7653978/1
@@@DDDDDBHHDHGGEE@FHE@GHGHICHGFHHIIG@FGHIICHGIC>CH
@799973/1
ctatggggcgggatggtcgtttgaaaaattgacggccagccttaacgtac
+799973/1
@@@DDFF<?DDF=FHGHGA6ACAE@D?B6>3;;>66/;ABBCC>83<8<2
@800056/1
attgacatgaaacaaacactaaatgtaaatttaagcatcccacaatatat
+800056/1
@@BFFFFFHHHGHJJJJJJIJJIJJIIJJJJJJJJJJIJJJJJJJJJJJJ
@6977930/1
tgttgaggcgcttgtggtggtgcacgcgcttgggcagagggaatctgatt
+6977930/1
C@CFFDDFHDHHHAGGIJGI@DGGCHHGHGHHBGD@AEGGFEEFFFD@DF
@2880796/1
ggctaactatagctaaaggaagagaatagcttaaaatcaagtttcgtaca
+2880796/1
CCCFFFFFHHHHHJJJJJJJJJJJJJJJJJJJJJJJJJJJJHJJJJJJJJ
@114324/1
ggacaagcgattggcattacgattgtgacaagttttcgtgagccgtgatt
+114324/1
@@@FDFDDH?<BFEHHIEHGIIIIHCFAGHEIDDBFGEFG;DF?@@BBFH
@114576/1
cccattttcacaggcaagggatcctaacttcgcaaccactaattccagtg
+114576/1
CCCFFFFFHHHGDGGHJIJEIGIGFGGIIIJEGHJJIJJIJIJI@FGIHI
@114896/1
gtcgcttagtagactgcttacttggacctgatccagtttatcttggggaa
+114896/1
@@@DFDFFHHHBHGIGBBHIGH@EGIEDCBGHEHIIIEHHHHHIIEFAAH
@2218627/1
caggcaacatcttctttggtttgtcaggggtaatgctaacgtcatagcga
+2218627/1
C@BFFFFFHHHHHJJJJJJFHIGHHJJJJJ?FHIIJJIJJJHJJJJJJJJ
@2218699/1
gaggaagtaggtgctgggcctcttgtatgcgaaggtgttgaggcgcttgt
+2218699/1
@@@FFBEBF>FBDFFGII=GCGHIGHIIIEDHIIG9DGFIABFHIEHII@
@5601269/1
cgacaccacagttccagtctcaggcacattgccattagtagactgatcag
+5601269/1
@@@DDD?BFDDFFIFEBFBDF<:F;AC?FEFFI@FDBDCFF@EGIIEIFF
@2219517/1
caataaatcgttttaacaactgggctctatgggacaaagtagctgtattt
+2219517/1
@@@FADDEFFFHHIEHACHBCHIGBEHG<FHIIEGEECF??BFBGFFGHG
@3549499/1
ctgacgcttagcaagtttcttagacttgccagttcccacttcacgacgct
+3549499/1
@CCFFFFFHGHHHIIEFHIJIIHIJIJJIJJJFFHIIJJIIIIJJIJJJG
@2219749/1
cgacgagcaagtagttcttgaagcacagacacaggtgtcttcaacggaag
+2219749/1
CCCFFFFFHHHHHJJJJJJJJJJJJJJJJJJJJJJGHHIJJJJIIIJJJI
@116233/1
ccataaagaactgtttgcctctcatgtcccatactccttgatttggtaaa
+116233/1
@@@FDDFFAHBHHIIJJGIIIJIDGGGGIGGG>BGCEHIG9DHGGAGHCG
@3549835/1
cgcttgtggtggtgcacgcgcttgggcagagggaatctgattgtgctgtt
+3549835/1
@@@DDFDDBDFFDFHEFCGEHGGEGIFHGEHGGBDHIHGGHGFCHIIJGI
@2883528/1
cacctgtggccggcggcacgcagacgccttgatgacctccactttgatga
+2883528/1
C@CFDDDDHFHHHIGIIIIIJFIGGIHHHFFFFEEEEDCACCCCC@CDDC
@1515304/1
gccagatgccaaagttcttgatcttcactgggctcttctctgggatttcc
+1515304/1
@@@FFFFFHHHGFJGHIIIIHIGIIGIIGIIJGJJJJJJGIIJIEHIIII
@1516002/1
ctagcacgtagttctcagcttccctgcaaagttaaccatcttgtattcaa
+1516002/1
CCCFFFFFHHHHHJJJJJJJJJJJJJJJJJJIJJJJJJJJJJJHIJJJJJ
@2221250/1
taggagtgactttcccgtttccaatctcca
+2221250/1
???D?BB;?2<DDE>EC;3:EF>ECCADE<
@1516077/1
ggtggtgcacgcgcttgggcagagggaatctgattgtgctgttgtggaac
+1516077/1
;?@BD1A;FH?AFFEH=EEHIBDCCGA>F@DEHIIBF?=BCFEG=557@@
@2221686/1
ggtgttgaggcgcttgtggtggtgcacgcgcttgggcagagggaatctga
+2221686/1
@@?DFFFFGGFHHJJJHIBHHJJJGGIIJJIIJJEGIGIGHGHFFFFFEC
@4274396/1
gtcggtggcgcacagggcacgcttgcgcatgacatctatacatgccattg
+4274396/1
CCCFFFFFGHHHHJJJJJJJJJJJJJJJJJJJJJJJJJJJJIIJJJJJJJ
@4274459/1
tcattgaacaatctcgtatgatgccgtttctgtaccaataggaacaatac
+4274459/1
@@?DDDDDDFDDFGFI<A?FH@<FGEGE@9EDCDFG<?FG>FGIFFEFFF
@2222015/1
caacttgaatgtgagtttttatcggaagccaatcttcagtatttttgcgt
+2222015/1
@@<DDFF;?DFHFGGFFFDEGEHIJJHG@FDCCFDGGGG?DCFGGJIIGG
@1516719/1
cagctgttccacttcatcatcagggatcttgccgtcattgcagacggtgt
+1516719/1
CCCFFFDFHHDFHIIIJJJIJJJJJFGIJJIJIIHIJJJIIJJIIJJ?D@
@2222790/1
cccagacctagcccaaattcttcttcttcagccggctttggtggttcttt
+2222790/1
CCCFFFFFHHHHHJJJJJJJJJJJJJJJJJJJJJJJJJJJJGHJIIJJJJ
@4901977/1
ggcttattctgcatacctgccatgcgctggtaagcgct
+4901977/1
@<<DDDDDF<2:?:AC;<<9CEDFCEFEG:1:CF9D8D
@4902098/1
cccaactgtcctccggtactaacgatcaaatcgatcatgggtccataatc
+4902098/1
CCCFFFFFHHHHHJJJHIJJJJJJJJJGGHHFHIJJJJJJJIJJJJJJJJ
@7656644/1
ctgtgatctgtttcttggcatctatagatgtcggtggcgcacagggcacg
+7656644/1
@CCFFFFFHHHHHJJJHHIJJJJJJJJJJJIJJJHGJIIJJJJJJJJIJJ
@4902444/1
ccaaatttcaaccaaatccgtcaaatagttgcggagattaatggtataag
+4902444/1
CCCFFFFFHHHHHIJJJJJJJJJJGJJJIIIJJJHIHIJJJJJJJIJJJJ
@4902560/1
cttgtagtcaaggtggagattttactatctttcaagtcggcataacgggc
+4902560/1
@CCFDDFDHHGHH<CFGIGIJJJIJIIIGIIJJJJJJIFJJJIJJHIIIJ
@4902700/1
cacatattcaggcattatgtaacaagatttttttctttctttcatctttc
+4902700/1
CC@FFFFFHGHGGJIIJJJIGIHJIJGGJJIJJJGIIJIIIJHGIGIJIH
@4277351/1
cttttctaacttgaacagtgcgatgttttacaagggcaggttgaactcac
+4277351/1
CCCFFDDDHHHHFBEHIIAFDGGGHGIIIIIIHIIIIGIIFHGHIIIIII
@4277711/1
gtcctatctcaaaacatgaagacctcacagggtcactcccagcttcggga
+4277711/1
@@@FFDFDHHHHHIJGGIJGIIJIIJJJJIDHEGFHHFHGGGIIEFGGHI
@6302047/1
gaatgattccggtgggttgtcctgcagagcttgccacatcttgtaagcag
+6302047/1
@@@DD?DDF<DFDFGIGFIIIIIIFIIEGIIIIEIIIIIIIIIIIIIIII
@7660224/1
ctggctcccatgtcacggtagcactgagtgacggcacctccgacactgag
+7660224/1
@@@D=BBDHF?BAAFDGIACGGIACF??:CFG1D@GB;BD@@HBBB@GHH
@802563/1
cccaaattcttcttcttcagccggctttggtggttctttggctgcctctg
+802563/1
CCCFFFFFHHHHHJJJJJJJJJJJJJJJJJGHIHHIJJJJJJJJJJJIJJ
@2884298/1
gttgtgtacacctgagcgagactcataacgcagccagatgccaaagttct
+2884298/1
CCCFFFEFHAAADFHJIGIJIGIJFIJJJJJGIIJJJIJIJJJJJJGIJG
@117286/1
gccagatgccaaagttcttgatcttcactgggctcttctctgggatttcc
+117286/1
@@@DDDDDF<<F>F<ACFGHGIGG?FFIAHGHCGIGCHFIIHDGHHIGHG
@2885320/1
aaaagaatcacaagtaagatactgcaaacatgccagttataaagcatagc
+2885320/1
CCCFFFFFHHHGHJHIJJIJIJJJJJJJJJJJJJJJIJJJIJJJIIIJJI
@7662117/1
ccctgtttgttttatcgtcgccttgagaagcagacacaagcttcttctgt
+7662117/1
CCCFFFFFHFHFHJIEIIJJJJJJJIIDHIJIJIJIJJJJJJJJJJJJJF
@7662120/1
cgtttttaaactattttttcaatgccctaagtgagtatacatctattaaa
+7662120/1
BC@DFFFFHHHHGIJJJJJGHIIIIJJJJJJHIIGGFGJJIJIJJIJJJB
@7662627/1
gccacagtgagtgatttcaattttgagacctttgatttcttttgtaaatt
+7662627/1
CCCFFFFFHHHHHIJJJJJJJJJJJJJJJJJJJJGGJJJJJJJJJJJJJJ
@7662757/1
gtccctcggagatgccgtcccggtacataatgatacgatgcggctt
+7662757/1
@CCBFADDAHHHFGGIEIIIIIIHHGDCHGBGHIIIIIICBHIGBH
@119245/1
gcctcaaaaaatcacgtttatacattttttttttaatttttgtgttacg
+119245/1
CCCFFFFFHHGHHIIJGFHEHGIGEGIIJJIJJGG;EGIHI=E9CC@D;
@119285/1
ctcctttcttttgcgagctgctgccgaaagattagagtcgtcttctactt
+119285/1
CCCFFFFFHHHHHJIIJJJJIJJJJJFGIJJJJJJJJHIJJJJJHJJIIJ
@2223017/1
ggcagtagtgtgagtgcatcaagttctcctgcttcatacaacaacttgca
+2223017/1
CCCFFFFFHHFHHJHIJJIJJJJIJJJJJJIJJJJJJJJJJJJJJJIJJI
@6978964/1
gtacagttaatacctggcatcagttacaatgtttgagtacttagttactt
+6978964/1
CCCFFFFFHHHHHJJJJJJJJJJJJJJJJJJIGJJHJHIJJJJJIIJJJJ
@2223139/1
tcgatagattacggtctatgtctatcggctccgatttgtcgtcccaagga
+2223139/1
@@@BDD<AFBHFHFIJJJGHIJJJED=@HGGEA:6DH9BBFBA7AFHII9
@803356/1
gccagttataaagcatagcccgaagtgctattggcacacaggcataatgc
+803356/1
@@@DDDDDBH<CCFBFE<EAFFGDGGBEFHGH>GHGIGC;DGHIIIDIIB
@6979402/1
gtttattttgtttttctctgtgatctgtttcttggcatctatagatgtcg
+6979402/1
BC@FFFFFHHFHFIIJIJIJHGGIIIJFGGIIJJFIIJJJJJJIJJJIIH
@2223519/1
tgtacacctgagcgagactcataacgcagccagatgccaaagttcttgat
+2223519/1
@<@BDA=2=A;DHEHBEECGGFEH<CCDFH?HGD?@AGGIII//BBBB@B
@803388/1
aacacggttaccgggaattttgtttggtacctgataccgacacatggtag
+803388/1
CCCFFFFDHHHHHIIIIIJJJJHIJIJHGHJJJIJJIJJIJJJJIJJHHI
@5605876/1
gtccgcttccctcctcgtccccatggtttta
+5605876/1
;=<DD?D?1<CDBA@3C<CA8E3CF3?F@B9
@2223761/1
tgtctgtacattgaaaataaaaaataaaaaaaatagcaggggttattgtt
+2223761/1
@C@DFFDDHHHHFEHGBGEHIIGGIIGHIJIIBGGEGCDGIJFHHGIJIG
@2223793/1
gctagtctttggagagaatgaatctaactttggaagttatgtgttacaat
+2223793/1
CCCFFFFFHHHHHJJJIIJJJIJJJJJJJJJJJIJJHIJJJIIIJJJJJJ
@6979844/1
cgcggcctctagccgacacgattatgaagacgaagcggacgtcacggtaa
+6979844/1
@@@DDFDDHDHF>HGIIGFHFHGHGEIIGEHIIIGEHBHHF>AAB@B@AB
@5606461/1
ctcttgtctgtgttgttgcacgcgcacggtggcggcg
+5606461/1
=@@:BAAA?BAAAC;<CGAGF?GB@D?@@GDD?<8A/
@1517610/1
gcctgacgcttagcaagtttcttagacttgccagttcccacttcacgacg
+1517610/1
CCCFFFFFHHHHHJJJJJJJJJJJIJJJJJJJJJJJJJJJJJJJJJJJJJ
@2887865/1
ctccggttgagtttgtgatggtgcctctgtaggagtttcgggctcgggtt
+2887865/1
CCCFFFDDHHHFHJJHIJJJJHHJJJJJJIJJJHIFHJJJJJJJJJJJFH
@4279808/1
gcgacgaatcacatgaaagggggaggggggagggtcattcaatgtctcct
+4279808/1
CCCDDFDDFFHHFHGGGHGGIIE6DHGIID396@8>ACDEE@DCADCCCC
@6981148/1
caggagcagcagcgtgcgcaggttcaggcatctgcaccaagactggagct
+6981148/1
@7?DD?DDBB>FHGHAAAHE>GGGCBGE@?DBBBAH@F?FCDEGHAEG7C
@2225714/1
cactgagtgacggcacctccgacactgaggtc
+2225714/1
@@@FDA?==DCF<??FHHCD<1C?DAB?BEGE
@1518614/1
gtgcaggatcctcgtcattgcctggcatacaaggcaaagcaccgacgacg
+1518614/1
C@@FFBDDHFFHDEGFGGCDAEHIJGEEHGIGEHD@;?:FG@DGGFHABE
@804048/1
cagtgagttcgtgttgcaagacatgtaggaactgtccctcggagatgccg
+804048/1
@@CDFDFDHHHHHHIIJIJJIJIJIIJJJJJIJJHIIJJJJJIG<FGAGF
@7664274/1
accagtggtcttcttgaacttcttcaattgacgcaagaagtaccagaaac
+7664274/1
CCCFFFFFHHHHHJJJIJJJJJJJJJJJJJJJJJJJJJJJHIJJJJJJJJ
@121346/1
ctaattacaaaaaagaaaacatttgtcaccaactcctaaagtcaggacat
+121346/1
CCCFFFFFHHHHHJJJJJJJJJJJJJJJJJJJJJJJJJJJJIJJJJJJJJ
@7665578/1
cgtcactattctaggattgtgtaggtaatattattaaacgaagaacatgc
+7665578/1
CCCFFFFFHHHHHJJIJIIIIHGHIFJIJIJJJJJIIIJJGDGIJIJJJJ
@7665823/1
ggtaagcaaagcatggtatggcgctaatcggtatatcatgacgccgagta
+7665823/1
CC@FFFFFHHHHHJJJFHIJJJJJIJJJJJJDHIIJJJJJJJJIJJIJHI
@122556/1
tcataacgcagccagatgccaaagttcttgatcttcactgggctcttctc
+122556/1
CC@FFFF?DAHHGIIGHEEICC<CEFFHIIEHI>GHIGH>GFIHGGGGGF
@806812/1
cgggaacttatggtataggtagagactggctgcaaatttcaggaaggagt
+806812/1
@@@DBDDDFHDFF<AEBBCHDH<CEGEDFHEBHDFC?CD?F@?BG>DABF
@123435/1
cgcaagaagtaccagaaacgggacttagccacaatctggtctggagagaa
+123435/1
?@@DDD?DHDFHHIIGHIIGBAGIDIIIEHIIGGGIIIIHIIIIFGGICG
@7667263/1
gtgcgatgttttacaagggcaggttgaactcacaccattcaatttaaaag
+7667263/1
@@BFFFFFFFHHFIIJIIJIJJJIJJGHEHIJJJJJJJJJJJJJJJJJIG
@807274/1
ctcggagatgccgtcccggtacataatgatacgatgcggcttgaacccgc
+807274/1
CCCFFDFFHGGGHHJJJJIFDHHJIJJJGHJIJIJJIIJJJJGGDAHHF>
@123764/1
ccagtactttagctttgacagtgtaaaacttctccgaaatctccaatcca
+123764/1
@CCFDDDEHHHGAGIGGCGIIFGCHIGHHHIIIIGHGGBHIIIIIIIIEH
@807686/1
cccaactgtcctccggtactaacgatcaaatcgatcatgggtccataatc
+807686/1
CCCFFFDECFFFHIJJCGIJIJJJIJJDEHDDFHDHIGIIJBFHGIIJHI
@6303869/1
gtattttaagctgaaactttgtgtagagattctattcaacctgtattcat
+6303869/1
CCCFFFFFHHHHHJJJJJJJJIJHJJJJJJJJJJJJIJJJJJJIJJJJJJ
@5609217/1
agcatacataataaaattagaggaagtaggtgctgggcctcttgtatgcg
+5609217/1
@@@DDDDDHFHHB:CFHIEH<F@;EFFHEGAFEIICHEHIIIGIHBDGHH
@5609663/1
cacggtactcgcggtacatgttgtgtacacctgagcgagactcataacgc
+5609663/1
@@C:DDDFHHHGHJHIIJJJJJIHGFGIDDBGHIJIJJIIJJJJJJIIJJ
@3555861/1
gttcaaataacttattaaaattaatatgcgtgatgaggttcaccaagcta
+3555861/1
CCCFFFFFHHHHHJJJJJJJJJGHGJJJJJHJJJJJJJIJJJJJJJJJJI
@6304826/1
gttccacgttatattggacattaggaccgtcattgaacaatctcgtatga
+6304826/1
@@@FADDDFHDFFGFHGFCCHDHCAAFHGIIGHHHIIIEDBDFGDB@FH@
@4904512/1
gcggcaaacgcctattaacattatcatcgttctcagcatggtaagaaggt
+4904512/1
CC@FFDFFHHHGHIIJIJJJIJIJJJJHJFHJJGEHIGGIIFGHIJJJI8
@3556305/1
gttgaggcgcttgtggtggtgcacgcgc
+3556305/1
@CCFDEFFFHHHHGHG?GGAFCGGGGIG
@6305430/1
gtggtccacaaacattataatagcgttgtctaacgtcggattcaattcgg
+6305430/1
CCCFFFFFHHHHHJJJJJJJJJJIJJJJHGGIJJJHIIJIIJJJJJJJJJ
@5611107/1
cgtcaaagcatttattgtggccgctctaggcagcaaacagtt
+5611107/1
@@@:BA8ACF?CF@FDGG>GFA:C@8E91?F@FGH@HICH9?
@6306187/1
cacaaacattataatagcgttgtctaacgtcggattcagttcggaacata
+6306187/1
CCCFFFFFHHHHHJJJJJJHIJJJJHGJJJJJJGIJIJJJIJIJIIJIIG
@5611647/1
gaccttagggacttcgacatattcggcgatgatgcattcttcctcgtcaa
+5611647/1
CCCFFFFFHHHHHJJJJJJJJJJJJJJIJJJIJJJJJJJJJJJJJJHIJJ
@5611672/1
cgatgttttacaagggcaggttgaactcacaccattcaatttaaaagaaa
+5611672/1
CCCFFEFFHHHGHJJIJJJJGHIJJJJJJJJJJJJJJIIJJJJJJJJJJI
@5611707/1
cggctttttccagatccactcttgctccatggtccaggagcagcagcgtg
+5611707/1
CCCDFFFFHHHHHJJIJJJJJJJJIJJIIIJJHIIIJJIGGIIIGJJJBF
@6306304/1
cataatcattcctggaatccgtgtcgacggcgatgagagcccacgatgta
+6306304/1
CCCFFFDAFFGGHIIAHHIGGGFFBFGHIGGEEHBBDCD9CGCHA6??DD
@3557614/1
agacgatttcaccagtggtcttcttgaacttcttcaattgacgcaagaag
+3557614/1
@@@FD<DFHFHGHJGFHIHGIIIJFIDHIIHGIHIGIIIIGGHGGIIIGH
@6984177/1
gtacattcttttttcctcctttcttttttggtggcttccccattttgaca
+6984177/1
BBCFFFFFHHHHHJJJJJJJJJJJJJJJJJJHIJJJJJJJJJJJJJJJJI
@6984231/1
gcctccttgaccattttagatatttgttgttcattcaactgtcttgttaa
+6984231/1
@@CFDFDDHGHGHJJJJIIIIIJIJIJJJJJJJJJJIJJJJDGHIJGIJI
@6306589/1
tctcagaggtggcagttcatccacttcaggtctagcattccgcccccttt
+6306589/1
CCCFFEFFGHHDFIIJJGHGJIIJJGGGHGEEDFGIJJIIJGIJIGJJJJ
@6984658/1
ggttctttggctgtctctggtggagg
+6984658/1
@7@DA;4BA>>FDC:CGICGIF7:<F
@2890435/1
gaggaagtaggtgctgggcctcttgtatgcgaaggtgttgaggcgcttgt
+2890435/1
CCCFFFFFHHHHGJJJIJIJJJJJJJJJJJJIIJJHHHHIIJJJJJJJJG
@4282696/1
gccagatgccaaagttcttgatcttcactgggctcttctctgggatttcc
+4282696/1
CCCFFFFFHHHHHJIIJJJJJJJJJJJJJJJJJJJJJJJJJJJJIJJJJJ
@3558337/1
ccagaaatttcgcacgctcgactaacattacctcgaaggcgcggcgtgcg
+3558337/1
CCCFFFFFHHHHHJJJJJJJJJJJJJJJJJJJJJJJJJJJJJJHFDDDDD
@2226722/1
gttcattcaactgtcttgttaatgcctggccctcagcgacatgtaagagt
+2226722/1
CCCFFFFFGHHHHHIJJJJIJJJJJJJJIJJJJIJJJJIJJJJJJJJJJG
@3558670/1
gcctcaaaaaatcacgtttatacattttttttttttttgtgttgcgattc
+3558670/1
CCCFFFFFHHHHGJJJFHIJJJIJJJJJJJJIJJJHFD/55;59:;/<A9
@2890927/1
caccagtggtcttcttgaacttcttcaattgacgcaagaagtaccagaaa
+2890927/1
@@?DDDBDDBFHHIIGHHEIIIIGGIIIHGHEHIGIHIGIIHIGIGIGII
@1520169/1
cacaaattccaacccttgcgtttcaaaacaattcattttaggttcaagtt
+1520169/1
?@<DDDDD8ADFHFGGHICH@FGDE<<GHB;DGAGHFDHF>3009?9B/?
@2891431/1
cttgtaccacagtactcctggatattcgtatttgacacagaattcagcga
+2891431/1
CCCFFFFFHHHHFHJJJJJJJIJJJJJJGIJJJJJJJJFGGHIIJJJJJI
@6985847/1
cctatgtcctttctaaggttctaaactatatttgtaccaaatttcaacca
+6985847/1
BCBFFFFFHHHHHJIJJJCIHIJJJJJJJJJIJJEHIHIJJJJJJJJJJJ
@2227847/1
gcgacctctccgactgacatgaacattggaaactcgcagagtgtg
+2227847/1
@C@DDFFFHHFHHGHIJIJJJIJEHJIIIIIFIIJJIIJIGFGGH
@4906103/1
tgtacattgaaaataaaaataaaaaaaatagcaggggttattgttatgtc
+4906103/1
?81ADDDAB>D<BEAEDEEF::AEBEEADECDDBDDD6;;8<B==7@C8@
@4906244/1
agcgttcacattgacaaacttaggtttgcttacagccattcccaactgtc
+4906244/1
CCCFFFFFHGHHGEIJJJJJIIJJIJJJJJIIJGEIJJJJJJJJJIJJHI
@2228094/1
gtttgtttcatgtcaatcggttcataaataaaaaagttatgtcaaattaa
+2228094/1
BB@FFDFFHHHHHJGIJJJJHIJJJJJJJJJJJJJJEHIJJJJJJJJJJJ
@2892058/1
ggcagagggaatctgattgtgctgttgtggaactgcttcacctgtggccg
+2892058/1
CCCFFFFFHHHHHJJIJJJIJJJJIJJJJJJIJJIJJJJJJJJIJJJJJJ
@2892187/1
catctattaaattcaaacgcagagctcattatgttgatttttgaagagtt
+2892187/1
@CCFFDFFHHDHHIIIIGGIEH8FHGHIIIIIIHIIIIIIIIIGEHII?D
@4906824/1
agcatacataataaaattagaggaagtaggtgctgggcctcttgtatgcg
+4906824/1
CCCFFFFFHDFFHBHIGIJGGIIJGHEHEIEEGDHIIIIJIIJIGGHIJJ
@1521364/1
cgtcactattctaggattgtgtaggtaatattattaaacgaagaacatgc
+1521364/1
@C@FDFFBFBHHHII<FGIBHFGEG<CHEGIIIIIIGIIIIIIGHIGGIG
@4907236/1
gtttatattagttggtgaatacggtctaaccgactaatgtaaatgc
+4907236/1
@??DDBADHFBHFGC<CEDHBADHACFBFDB@C:AHBFFDDDBFC>
@125499/1
gtccttttaaggttctaaactatatctgtaccaaatttcaaccaaatccg
+125499/1
@C@FFFFFHHHHFHJIJJJJJJJJJJJIHIIJIIJJJJJJJIJGJJJIII
@4907928/1
gtggtggtgcacgcgcttgggcagagggaatctgattgtgctgttgtgga
+4907928/1
BBBFDFFDHHHHHJJJIJJIJJJIIJJIIIJJJJJIJEIIIGIGHJHGII
@4908318/1
ctctgtgcctggctcccatgtcacggtagcactgagtgacggcacctccg
+4908318/1
CCCFFFFFHHHHGJJJJJJJJJJJJJEHIJJJIJJIFHIJJJIJJJIJJJ
@4908340/1
acggcacctccgacactgaggtcacggtactcgcggtacatg
+4908340/1
?@@=DDADFFHFHIFHGIBHIC??DFAHG@GBD@FFIIAGII
@7670253/1
gcaagaagtaccagaaacgggacttagccacaatctggtctggagagaag
+7670253/1
CCCFFFFFHHHHHJIJJJJJJJJJJJJJJJJJJIJJJJJJJJJJJIJJJJ
@7670406/1
gccctgtgcgccaccgacatctatagatgccaagaaacagatcacag
+7670406/1
@??DBD?DHFFFFIDGBHGDEGGIGHIICGGGABHEBBHDDAGGEGI
@7671499/1
gtggttcctctgcacttggtggtccacaaacattataatagcgttgtcta
+7671499/1
@?@DDDD:CFFFB>FFB?EFFGF<9AFG=3??:??BCGAEFFDGC67BD?
@811369/1
agagggaatctgattgtgctgttgtggaactgcttcacctgtggccggcg
+811369/1
@@@FFFFFHHHHFIJIFGIIJHFHEHGJGIJJGIGJIFIJIIJJGIJIJJ
@4909855/1
atcgttctcagcatggtaagaaggtggcggccagaatctagacatgcaca
+4909855/1
@@CFDDDDHDHFHJGICDHFHGGG<CGGGGHIJGGHJIJJIJIJGIIIJE
@7672447/1
ggctgatccgagttggatgaggttttcacgaatatattgtgggatgctta
+7672447/1
CCCFFFFFHHHHHIJJIJJJJJHJJJJJJJIJJJJJJJJIJJJJJJJJJJ
@129022/1
gcaaagagttgtcgatatgtggatgtagctgccattatgtagactgttgt
+129022/1
CCCFFFFFFHHHHJFHIJJHIIIJJIJJJJJJJJJJJJJIJJIJJJIJJD
@129246/1
ggggaacacagtttgagttgggggtcgcacgtcatattccaaggtagtta
+129246/1
CCCFFFFFHGHHHJJJJJJJJJJJCFIIJJJJJJJJJJJJJJJJGEHHHH
@813165/1
atcgggaactatgtggttaaaaccaaaaatttgccggaactcactattcc
+813165/1
@@@FDFD@CDF>FCFHGGFIIGIGGIIGGGFHGGIGA@FDEHIIIEGHGG
@7673649/1
cgtgtgtatgtcactgaacttctcttaaacgactggaccgattttgatga
+7673649/1
@CBFFFFFHHHHHJJJJJJJJJJJJJJJJJJIJJJJIJJJFHHJJJIJJI
@7674387/1
gccaattgtccacattttaataagtcactttctgagcacttataacctat
+7674387/1
CCCFFFFFHHHHHJJJJJJJJJIJIJJJJJJJJJJJJJJJJJJJJJJJJJ
@814091/1
gatatgtggatgtagctgccattatgtagactgttgtgttgaccaataat
+814091/1
C@BFFFFFHHHHHGIJIIGGIJJJJJIJJJJJJIIIFGFHIIIJIIGGDH
@6986109/1
ctggagagaagatcctcatcttgtatagaggaggcttgggctcgctctcc
+6986109/1
@@@FBD>DHHFHHIEDFFHHA?EHGHEHGIIFHIHFGDEGHBDFEFHB=F
@3560044/1
atggaattttaatttatgccccctttaaaaaaagctcgatctcaatttaa
+3560044/1
@@@DD>DDDF<FHIIGGGBHFHHIIIIAHAEFH>HIIBAF>FHG@FDFHI
@6308438/1
gtgttgaggcgcttgtggtggtgcacgcgcttgggcagagggaatctgat
+6308438/1
BBBFFFFFHHHHHJJIJJHIJJJJJJJJJIJJJJJJJJIJHHHGFFFFFF
@814936/1
cttgaacttcttcaattgacgcaagaagtaccagaaacgggacttagcca
+814936/1
@@@BD8=ADBFFDHBEHG>?F6FAFHIGI>?1CFHF?D?=:FGI>??==F
@7675324/1
gggtaccgtagcctgtaatttttgtctttcgcgaaatattccgcgac
+7675324/1
@<<DDDBDFDDBD<@AF4AE@FFI8CBCH4:C<D:6DFFF<D@0@EF
@6986726/1
gttccacttcatcatcagggatcttgccgtcattgcagacggtgtggtag
+6986726/1
CCCFFFFFHHHHHJJJJJJJJJJJJJJJJIJIJJJJJJJJJJFHGHJHHI
@815200/1
cttgggaagcctttgtgcgccacatcaatgttgataaaggctttattggt
+815200/1
@CCFFFFFDFHHHJIHHGIIIGIIIJIIJJJJDIIIHIJJIIGIGIJJJI
@4284807/1
gtctgtttgtctgtttgtctgtttgtctgtttgtctgtttgtctgtttgt
+4284807/1
?:=D=2A?A=ADD<AEAEBEECFFFI>FCFECF?E@BFEEEBDDDBDIE?
@6309206/1
gcctggccctcagcgacatgtaagagttcaatggggaagtaaatgcatct
+6309206/1
CCCFFFFFHHHHHJJJJJJJJJJJJJGIJJJJJJJJHJIGHIJJJJJJJJ
@6309247/1
agtgcgtccgtctgattctgtgatagtgaatacaagatcgtggggtgggc
+6309247/1
??:DDFDFHHHHHIHIIJJJFHHIJIFGIJJIGCHIIJIIIIIIJFAEGF
@2229459/1
caattaatcagcgaacgcttattgtttcgatcttgttatacgtaaaacaa
+2229459/1
@?@DD8DDDCFDABG<8?@FAEGAF9FDE<B?DFBFG@DCDD?FE==CGI
@6309618/1
gtttaagagaagttcagtgacatacacacttacagaagaattatatatat
+6309618/1
CCCFFFFFHHHHHJJIJHIIJJJJJJJJIJIJJJIJIIIIJJJJJJIJJJ
@6309934/1
cgctcatcgggaggtgtggcagcctccttgaccattttagatatttgttg
+6309934/1
CCCFFFFFHHGFHG<CFHHIIIIGIIIGGIDGGFGHJJIJJIIIHIIGHH
@2892845/1
gtcacggtagcactgagtgacggcacctccgacactgaggtcacggtact
+2892845/1
CCCFFFFDHHHHHJJJJHIJJJJJJJJJJJJJJJJJJJJJIJJJJJHIHH
@5612426/1
cctggttctaccttcaagagcctcttctaaagcaaacaatgagacctgtg
+5612426/1
@@CFDEFFHHHHHGJIAHIJIJJJIIJIGJBHDEGIIEFIIEIIIJJJHG
@2893271/1
ctagaatagttcagtaagaagtttatatcttctggagtggtcattttgtc
+2893271/1
CCCFFFDDFDFHBGICGIEHGHIIIIIIIIIIIH<CEC?GEFGGIIHEDE
@2231021/1
gtagccttggagaccatcttcatccaaacattcatcttcactctccgatg
+2231021/1
@@@DFDDDHHHHDH@GHBHCHGIEHIEHHCGHEIIGGIHGHGIIDGABHA
@5613136/1
gtcttcttgaacttcttcaattgacgcaagaagtaccagaaacgggactt
+5613136/1
@?@D7DDDFHGHHIGHCIH@IHHIIIIBGHGGGCFDHHGIIGIIGHEGGG
@2231316/1
ctgtgatctgtttcttggcatctatagatgtcggtggcgcacagggcacg
+2231316/1
@@CDDDDDHHHGHIIIFBAFHFHGGGHIIIEGGGCFEEHIIIIIGIHGEG
@3562812/1
cgcaagaagtaccagaaacgggacttagccacaatctggtctggagagaa
+3562812/1
CC@FDDFFGFFFHHJJGIJJIIGIJJJGEHIJJJIJIIJJIGIGIJIIGG
@6989231/1
gtaggtaggtgtagggtaagacacggatcgcatacaccgtgaatataagt
+6989231/1
C@CFFBDDHAFFHHIJCGIJDIIIJIHIIJJIJIJGHGJGGGJJJIGGE8
@5614215/1
ggcatggcgatcatgtcgatggcttggtttattcccatcagtttggag
+5614215/1
@@@DFDEDDFHDFGBHHIGIHIJGAFDCGHGJIIIIIIIDDBDFEH?B
@5614237/1
gggttgtcctgcagagcttgccacatcttgtaagcagcctgacgcttagc
+5614237/1
=@@4ADDEHHHHHJIJJJJEIIJIGIJJJJJJJJJHIJJJJJJJJJJJJJ
@4288099/1
acgtccggaacatcaaatatcttgacttggcaaagagttgtcgatatgtg
+4288099/1
CCCFFFFFHFHGGIIJJJJGGIGGIJIIIIJJFGHGIDGHBFHIIGIIFH
@1523126/1
gtggattttaatgttattattacagcatacataataaaattagaggaagt
+1523126/1
B@@FFFFFHHHHHHIJJJJJJJJJJJIJJJJJJJJJJJJJJJJJJJIJJF
@5614835/1
cacggtagcactgagtgacggcacctccgacactgaggtcacggtactcg
+5614835/1
@@@?DAADAHAF?EDABGHH8AGGII?CFGGGHIIHHCB@F@HBHCE@EE
@5614897/1
gcacgcgcttgggcagagggaatctgattgtgctgttgtggaactgcttc
+5614897/1
BCCDFFFFHHHHHJJJIJJIIJJJJJJJJJJJJJJJJJHIJIIIIJHIJI
@7676487/1
gtgctgggcctcttgtatgcgaaggtgttgaggcgcttgtggtggtgcac
+7676487/1
CCCFFFFFFHHHHJJIJJJJJJJJJEGIIJJJJJJJJJJIJJHJJIIJJJ
@129887/1
gctttttccagatccactcttgctccatggtccaggagcagcagcgtgcg
+129887/1
CCCFFFFFGDHGHEEEFHHIJJEHIAGHH<CH?CDHCDHJIGGE;DDG6@
@2895486/1
gggatatggaattttaatttatgccccctttaaaaaaagctcgatctcaa
+2895486/1
CCCFFFFFHHHHHJJJJJJJJJJJJJJJJJJJJJJGIJJJJJJJJJJJIJ
@2895575/1
gtcacggtactcgcggtacatgttgtgtacacctgagcgagactcataac
+2895575/1
@@@DDDDADFF?FHEHCFF?EAGB?DG?DF???FG@9?FAHGEHG@GAC=
@4289667/1
gtcctttctaaggttctaaactatttctgtaccaaatttcaaccaaatcc
+4289667/1
CCCFFFFFHGDHBAEHHGFHIIJGGIJJJFIIFHGIIIJHGHEHGIIIHG
@130662/1
gttgaggcgcttgtggtggtgcacgcgcttgggcagagggaatctgattg
+130662/1
CCCFFFFFHHHHHFHIGHJGHIJJJJIJJJJJJJIJJJJJGHHHFFFFFF
@131073/1
cagtaatctaccccgtcttcaccgctgtaaccaccaacagtgacagcaca
+131073/1
@@@DDEDFHFFHHIIIIIIHGG?AFFHFGGDFEFGHGIIIFEI@AEHIII
@4290566/1
cgggacttagccacaatctggtctggagagaagatcctcatcttgtatag
+4290566/1
@?<7B@DAD?DFBFGHEHBG>HHHH<<@@GIIAGIIE@>FFHEBH<?DHG
@131412/1
gttgatgtcgcaagatagtgagacattcactttttagtcataatcttcag
+131412/1
CCCFFFFFHHHHHJJJJJHIJJIIIJJJJJJJJJJJJJJJJJJJJJJJJJ
@7678243/1
gttcaaggggatctgagaatggtttagattcacaattttgtccgctggac
+7678243/1
CC@FFDFFGDHHFGGHIEHGJIHHBFHGHGJIJGIIJJJJJIIJGIGEFI
@131542/1
tgacgcaagaagtaccagaaacgggacttagccacaatctggtctgg
+131542/1
CCCFFFFFHHHHFIJJJJJJJJIJJJJJJIIJJJJJJJJJJJHIJJJ
@4291175/1
caccagtggtcttcttgaacttcttcaattgacgcaagaagtaccagaaa
+4291175/1
@@@DD=DD?DDFHBHGGIBHGICGEA@HIII@CDHGBHDDGFAGGGHHGG
@2897115/1
gttattgttatgtcgatgtcgaacccaaaaatgtaattaacttttttttt
+2897115/1
CCCFFFFFHHHHHHHIJIHHIJJJJJJJJIJJIFIIJJJJGGIJIJIJJH
@816605/1
gcgggtcggacgagccgtgccttttattgcttggtgagacacgagataaa
+816605/1
?@@DDDDAF<DD?C?@?@FGGGFHIBBF@FGHEACGEE;;@?BEDBBC>C
@6310374/1
ggcgttgatgtcgcaagatagtgagacattcactttttagtcataatctt
+6310374/1
@@<DDDADDFCFCFHFGDBEHCFGICGCHIEEHGEGBEHCFIIGIBADDC
@6310447/1
gttggagcttggtacaaagcaaaggtcgggcagttcgtcaacaagacatt
+6310447/1
@CCFFFFFHHHHFEHIJGIIHHJIJHHHIIJJIGIJJGJIIJJIJIJGIJ
@6989441/1
gcggttttcacgaatatattgtgggatgcttaaatttacatttagtgttt
+6989441/1
@@@FBDFFFFHHHIJJIGHIJHIIBFHIIHGJGJIIJIJJJJJJJ?DFHI
@3563241/1
tgtgcctggttccacgttatattggacattaggaccgtcattgaacaatc
+3563241/1
CCCFFFFFHHHHHJJJJJJJJJJJJJJJJJJJJJJJJIJJJJJJJJJJJJ
@818006/1
ccctaagtgagtatacatctattaaattcaaacgcagagctcattatgtt
+818006/1
CCCFFFFDHHHFHIJJJIJJJJJJJJJJJJJJIJJJIGHIJJIJJJIJJJ
@7680974/1
ctggagagaagatcctcatcttgtatagaggaggcttgggctcgctctcc
+7680974/1
CCCFFFFFHHHGHJJJJIJJJJJIIJJJJJJIJJJIJGGIGHJJIIGIJJ
@3564110/1
ctgtcatctggttcatacggcgcgcggtcgcctccttgatgcattgcgtc
+3564110/1
@@<DDDDDHFBFBI@GEGIIIBB:?:@FAB<EGBHHEHHFDDE@?BCA>B
@6990650/1
ctcataacgcagccagatgccaaagttcttgatcttcactgggctcttct
+6990650/1
@@@ADDFFHAA@CF>2<A?BGGHAG@GC<FHE9CFAE9?FCGFAGGICGH
@4294359/1
gttctcagcttccctgcaaagttaaccatcttgtattcaaaagaaaacct
+4294359/1
BBCFFFFFHHHHHJJJJJJJIIIJJJJJJJJJJIJIJJJIJJJJJJJIJI
@6312274/1
gtggctttctttgatcattaatgtctcgtat
+6312274/1
@@@DDB?D?A:2CG9F?BBBH<F?AB:32AF
@6312330/1
gcctcctccttagaagttggttcctctttacaagtagactcatctttagc
+6312330/1
CCCFFFFFHHHHHIJJGHJJHIHJJIIJJJJJJJHHIJJJJJJIIIJJIJ
@2233498/1
tcttgggtgaggcataacggggtgggttttacagactagaacccaccccg
+2233498/1
CCCFFFFDHHHHHJJJJJJJJJ?DGH?FHIJJJJIJJJG@CFGIJJHHHF
@2234112/1
cgggaactatgtggttaaaaccaaaaatttgccggaagtcactattccac
+2234112/1
BCCFFFFFHGHHHJIJJJJJJJJJJJJJJJJJJJJJJJGIJJJJJJIJJJ
@4295339/1
acaacgtacatacaattgactgcaccttcaaacgcaacgaattttttagc
+4295339/1
C@CFFFFFHHGHHJJJJJJJJJIJJJJJJJJJJJJJJJJJJJJJIJJJIJ
@2234304/1
gcgtaaaataacgtcaatacactggatctcctcagtaggatggcaaagag
+2234304/1
@<?ADDDDH?FA?2AF@C4::EHCHF@E>??9E>D?DF@D9BDDEEHCF3
@4295796/1
ggtcgcacgtcatattccaaggtagttactaatggagtcgaaacaaactc
+4295796/1
??:=A8?@@<<DFGFBC:FDDC<9CFD?FG@9DCDCF:?@7DDEDCFCBB
@4295852/1
tgtgtattcaaggggatctgagaatggtttagattcacaattttgtccgc
+4295852/1
@B@DDFFFHHHGHJIGGIJJJJHIIJJFHIIJIJJJJJJJJIJJJHHIJJ
@4913994/1
gtgcgcgctaatctcagaaacggctgatccgagttggatgcggttttcac
+4913994/1
CCCFFFFFHHGHHJJJJJJJJJJJJJIJJJJGIFHIJGIIJJJIJHHFHF
@5617313/1
gttgaccaataatgggttaatcagactatagttagtatagttataagact
+5617313/1
CCCFFFFFGHHGHJJIFGIIIJJJGJJGJJIGIGIHIJJJJIIHJJHIJJ
@5617525/1
cgcaagaagtaccagaaacgggacttagccacaatctgg
+5617525/1
@@?DDDDDA<C<<EB9:CDHBHBGG><:4D9;?0?DF9B
@4914287/1
gcgttactgcttaatactactcactgatttatgtagcatcatcttgtaaa
+4914287/1
BCCDFFFFHHHHHJJJJJJJJJJJJJIJJIJJJIIIJJJJJJJJJJJJJJ
@5617752/1
ccaaaatcaacaactactaataaattaaaaattaattaaaaaaacattgt
+5617752/1
CCCDFFFFHHHHHJJJJJJJJJJJJJJJJJJJJJJJJJJJJJJJJJJJJH
@4296803/1
gacgtcttccgctttcatcatctataggattgtttatcctgtcaactgaa
+4296803/1
CCCFFFFFHHHHHJJJIJJJJJJJJJJJJIJJHIJJJJJJIJJJJJJJIJ
@5618019/1
gtctgtagtggtcctgctgtttcgtatattctaaattggtttcgttgtat
+5618019/1
?=@D:=A;AFF?F?EFHIICFFHHFCFAHGHHB9:?<FH:CFCF:BFG4B
@2898523/1
gtcgaacactattctatgcttataccattaatctccgccactatttgacg
+2898523/1
<@@DDADDH?BCDEGIGHIIIIIGIIIGHHHIIIID@GHGGIHIGIIGGI
@4297199/1
ctccaaattgtatctgacgacgcattgaatctgaatacgaaaatgaattc
+4297199/1
CCCFFFFFHHHGHJJJJJJJJJJJJJJJJJJJJIJJJJJIIIJJJJJJJI
@4914712/1
gcgcgcacagacgaacagacaaacagacaaacagacaaacagacaaacag
+4914712/1
<@@DDDDDA>AFD:FFIGGHABGHIIIIIGIIIIGIIIIGHEIIGGDGH;
@2898956/1
gtgctgggcctcttgtatgcgaaggtgttgaggcgcttgtggtggtgcac
+2898956/1
C@CFFFBDHFGHGJIJIJJIJGEHGEGEGI>FGIEHGGIDHGH;F@DEGG
@7682006/1
gtttcgtgtattctaaattggtttcgttgtatttgtctattaaaaagttt
+7682006/1
BB@FFFDFFHHHHJIIJIJIJHHJJJIJJIJJJJJJJJIIJIIJJJJHHJ
@6313583/1
agtggctttctttgatcattaatgtctcgtatgtcaaggacttcacacat
+6313583/1
BC@FFFFFHHHHHJJJJJJJJJJJJJJJIHGII?G<@CB;HFAE?<:?G?
@133983/1
cccaactgtcctccggtactaacgatcaaatcgatcatgggtccataatc
+133983/1
CCCFFFFFHHHHHJJJHIJJJJJJJJJFHHDCGIIJJJJJJGHIJJJJJJ
@2900561/1
caccatttcatttggattcgttgagtaatctaagacttgtccgagctcat
+2900561/1
CCCFFFFFHHHHHJJJJJJJIJJIJHHIJJJJJJJJJJJJJJJJJJJJJH
@134762/1
gggcttcaacagcttgttagcttgccattgacctttcctaggagtgactt
+134762/1
<@<7D=?DHDDAAGIIEHII@HAHCGCHH<HHDHCGHIEHIIIC?BDDFA
@4299557/1
ccggtactaacgatcaaatcgatcatgggtccataatcattcctggaatc
+4299557/1
CCCFFFFFHHHHHJJEGHHCGGIJJJJJJGHJJJJJJJJJJJJJIJIJJJ
@6315221/1
gtgacggcacctccgacactgaggtcacggtactcgcggtacatgttgtg
+6315221/1
CB@FFFFFHHHHHJJIJJJJJJJJHIJJJJIIJJJJJJJGHHHHHFFFFF
@6315457/1
ccgacgtaccataactcgtgtttaccctgcacgaagaaatttgaatctat
+6315457/1
@@@AB?@DHADFFB?:AEAA<A@@GGFGD=GHI@DF@08?FF9F==CF4=
@6315718/1
gttaaaaccaaaaatttgccggaagtcactattccacgcgaacgaagtcg
+6315718/1
@C@DDDBEDAHHHIIIIIIIIIIIIEFGHGGHIGIIEGIIIIIIG?E?CD
@6316106/1
gggcacagttcctcgacgagcaagtagttcttgaagcacagacacaggtg
+6316106/1
CCCFFFFFHHHHGJJJJJJJJJJJIJIIJJJJIJJJJJIIJJJJJJJJ=F
@820099/1
cgacagccaatatgtgttaaaataaaaatccatttcattgttctcattcg
+820099/1
CCCFFFFFDBHHHGHHIIIHHIJIJEHFHGGIJJJJJJIIIIJJIHIIJJ
@7684985/1
gggaagcctttgtgcgccacatcaatgttgataaaggctttattggtaaa
+7684985/1
CCCFFFDFHHGHHEEIJGIIJJHIHJJIIIJJGGIHIJIJJJJJJJIIJH
@5618737/1
gggatttaaattccatttccaaatagttgaccatcactcttatatgggca
+5618737/1
CCCFFFFFHHHHHJJJJJJJJJIJJIHIIHJJIJJJJJJJJJJJJIHIIJ
@1525733/1
cttcgtaaatattatggctgatagaggcttcctgtgtttattcactttta
+1525733/1
C@@FFDFFFFFFHIIEGGIHEHG9FH>GGFHHECED:CF?BDF?@DDFG9
@6994306/1
gtggattttaatgttattattacagcatacataataaaattagaggaagt
+6994306/1
@@@DDEFFHHFHGBDBGH<FDFHHIIGIJJIJI<D@FFBGHFHGGIB8?F
@5619975/1
gcggctgaattgcagcatcttgtcgagaacatgaagccgctttggtttac
+5619975/1
@@@DDDAADFD?FEHIG?GEHI?CACFHGEHGIADHIHD?0.?FC8=CFI
@5620001/1
ctggagtgccgtatcccgtgtcatcggcaatttccgagagcagttcgtgt
+5620001/1
@@@DD?=BBF@@FCF<EFFAEHGDBGII::?@GH4BDG6@=C9/8CGH5.
@4302567/1
cgttgatgtcgcaagatagtgagacattcactttttagtcataatcttca
+4302567/1
@CCFFDFFHHHHHJJJIJJFHEHHIJJJJJJJJJJJJJHJIJJIIJJJJI
@821579/1
ggagcttggtacaaagcaaaggtcgggcagttcgtcaacaagacattact
+821579/1
@@@DFFFFFCFFBCEGHDEHHGCH:CHFHIHIIIFGCHIEFH=FFGIGII
@1526695/1
ggttgtcaaaacatagccccattttctgaaacacattacaaaaccgtctt
+1526695/1
BCBDFFFFHHHHHJJJJJJJJJJJJJJJJJJJJJIJJJIJJIJJJJIJIJ
@4303323/1
gtggtgcacgcgcttgggcagagggaatctgattgtgctgttgtggaact
+4303323/1
@CCFFFFFHHHHHJIIJGGJJIJGJGHIIJJJFIHFHIJJIJGHIJJJJJ
@822598/1
gtgcgtgcaggatcctcgtcattgcctggcatacaaggcaaagcaccgac
+822598/1
CCCFFFFFHGHHHJJJJJJJJJJJJJJIJJJJJJJJJJJJJJJJJJJJJJ
@2239347/1
gttggcgtcgcttgcggtatcggcgtcgcttgcggtaccggcgtcggttg
+2239347/1
@C@DDBDDFHHHHGEHJ?FDHIGJIJIIJJJFHHDEFBEDDBDBBBDBBD
@2239553/1
ctgcatagatagaaatcgaactcggtcggatgcgtga
+2239553/1
CC@FDDDEHGGHDGGIIHCIGGG:FFFHEBA@B<?@F
@5621923/1
gggggatctgctgtctgtggagctgatgcttgctgggcctcaactgttgg
+5621923/1
@CCFFFFDHHHHHEEHIHIGHIIJJJCIHIGGGIGIHIICHIGIIJHIJI
@822998/1
gcgagactcataacgcagccagatgccaaagttcttgatcttcactgggc
+822998/1
@@@DFFFFHHHHGGJJJGGIJJJJIIJJIIJGGIIIJIIJGIJJJJIJJJ
@4305095/1
cttctacttctgcttctggcacatcaggagaagttggctcctcaacagac
+4305095/1
CCCFFDFFHHHHFIJIJHIIIIIIJIJIIJ=GHGHH9@C<FGHIIGHIEH
@7685614/1
agcgggtcggacgagccgtgccttttattgcttggtgagacacgagataa
+7685614/1
CCCFFFFFHHHHHIJJJJJJJJJJJJJJJJJJJJJIJJHHHHHFFDDDED
@4918029/1
ttcacattgacaaacttaggtttgcttacagccattcccaactgtcctcc
+4918029/1
@@@DBDDD?<DFFIB<FEIEHEEGHB>HEEIII3CEEGFBAG@A?BBGD@
@4306448/1
gtcggatctaatgtaaaacattccaaaatcaacaactactaataaattaa
+4306448/1
CCCFFFFFHHHHHGHGGJIJJJIIIJJJJJJIJJIJJJJJIIIJJJJJJI
@2903597/1
gtggaaaccaaaccaaacttctctgccaccaccaagggggtggtagtacc
+2903597/1
CCCFFFFFGHGHHHJJIGHJIIJJJIIJJJGJIGGGFIJI@FGB@EAEEH
@7687366/1
atcgttctcagcatggtaagaaggtggcggccagaatctagacatgcaca
+7687366/1
@@@DDDDDFHHAFGGIAEHIIIDFGHEG@AHHGIIIIIIIIIIIHEGGHG
@7687402/1
gtgtggtagcgggtcggacgagccgtgccttttattgcttggtgagacac
+7687402/1
?@@?=BBDD<@F>1@@<D:D070:AFF6CCEEE7=C?E>=;?7?ACBA@B
@4307378/1
gccaattcactgttcattacctgtgaaaactgcccctcagatacaccgtc
+4307378/1
CCCFFFFFHHHHHJJJJJJJJJJHGIJJJJJJJJJJJJIJJIJJJJIJHI
@6319274/1
ggcaaatttttggttttaaccacatagttcccgatctcgcgggatctctt
+6319274/1
CCCFFFFFHHHHHJJJJJIJJIJJJJJJJJJJJIJJJJJIJJJJHHHHHF
@3568761/1
tacataataaaattagaggaagtaggtgctgggcctcttgtatgcgaagg
+3568761/1
CCCFFFFFHHHHHJJJIJJJJJIJJJJJJJJJJJJJJJJJJJJJJJHIIJ
@3568875/1
gtcacggtagcactgagtgacggcacctccgacactgaggtcacggtact
+3568875/1
C@@FFFFDFHGGHJJJJFHIJIJGIJJJJIJJIIJIJIIJFGIIJJDHHE
@6995061/1
ctcatcttgtatagaggaggcttgggctcgctctccgaagggagcttgcg
+6995061/1
@@CFFFDFHFAHHJGHGFHHICEHGIEAHIDHGI@FAAFHGEFEBFF>AH
@823891/1
tctcagcatggtaagaaggtggcggccagaatctagacatgcacagctct
+823891/1
CCCFFFFFGHHHHIJJJJJHIIJJJJJJJHIJJJJJJJJJJJJJJJJJJJ
@5623136/1
catcactcttatgtgggcagcccgaacacggttaccg
+5623136/1
@@<D;?BB<DCF4<C@<F;EFI:@F6C@CFDFB@E?0
@6996346/1
gttcacattgacaaacttaggtttgcttacagccattcccaactgtcctc
+6996346/1
@CCFFFFFHHFHHIIIIIJIJHIJJJIIIIJJIJJIIJJJJJJJIHIIJI
@1528926/1
ccagtactttagctttgacagtgtaaaacttctccgaaatctccaatcca
+1528926/1
@CCFFFFFHHHHGJJJIIJJJJJJJIJJJJJJJJJJBHIJJJJJJJJJJJ
@3570533/1
agggaatctgattgtgctgttgtggaactgcttcacctgtg
+3570533/1
;?@DDDDBAHDFDGC<FHCAFHGGHHHIEA@>B?EEB@99?
@1529393/1
gtagcgggtcggacgagccgtgccttttattgcttggtgagacacg
+1529393/1
@@@FFFDFFDHGHGGEHIIGHHGDHHIJIGIIJJIHH=AB@B@CCD
@3571130/1
atcactcttatatgggcagcccgaacacggttaccgggaattttgtttgg
+3571130/1
CCCFFFFFHHHHHHGGIIJJJJJJJJIIJJHGIJJJJJIJJJIJJJJJHH
@6997853/1
gtcagctgttccacttcatcatcagggatcttgccgtcattgcagacggt
+6997853/1
B@BFFFFFHHHHHJJIJJJIJIJJJJIJIJJJJJIIHIIJJJJJIJJJJ?
@6998639/1
ctgtatttgtatttgtatttttgttgtcgttgggtgaatatggtttgacg
+6998639/1
@B@FDEFFHHFHHJJEHIIJJJJJJJJJJIIJJJDGGHIJIJJIJJJIJI
@6998986/1
gtcttcttgaacttcttcaattgacgcaagaagtaccagaaacgggactt
+6998986/1
CCCFFFFFHHHHHJJJJJIJJJJJJJJJJJJJJFHIJJJJJJJJJJJJJJ
@2906564/1
cagtggtcttcttgaacttcttcaattgacgcaagaagtaccagaaacgg
+2906564/1
CCCFFFFFHHHHHJJJJJJJJJJJJJJJJJIJJJJJJJFHIJGJJJIJJI
@6999557/1
cgcatacaccgtgaatataagtggcaaaggtagtaagtcagctgttccac
+6999557/1
@<@DBDDEFFHDHGBGDGGHEFE@GH@>F9EB@?FD4CBB@GHEGHIGCG
@1532382/1
gtcgaacattctatgcttataccattaatctccgcaactatttgacggat
+1532382/1
CCCFFFFFHHHHHJJJIJIJIIJJJJJJJJJJIJJJJJJJJJJJIIJJHI
@7000627/1
gaagtaggtgctgggcctcttgtatgcgaagg
+7000627/1
@@CFDEDFFFHHFIIIGIIGIIHHIIIJEFEH
@2908208/1
ctgacacctcacccagggcgggatatggaattttaatttatgcccccttt
+2908208/1
CCCFFFFFHHHHHJJJJJJJJJGIJJJJGIJHHHHGHHFFFFFFEDDDDD
@1533485/1
gtaatttttaatgttttccaaatcg
+1533485/1
@@@DDDDDDDFB>2<<FFHF<AIE1
@7001733/1
cctgacacctcacccagggcgggatatggaattttaatttatgccccctt
+7001733/1
C@@DFFFDHHHFHIJIJJJJIJJGJJJJJGIHGHHHHGFFFFFFECBDDD
@1533744/1
gcctcttgtatgcgaaggtgttgaggcgcttgtggtggtgcacgcgcttg
+1533744/1
@C@FFFFFHHGHHIEBFHACFHGGHG=FHIJIIIJHIGIJGCHIIIEFFD
@2909062/1
ggtagcactgagtgacggcacctccgacactgaggtcacggtactcgcgg
+2909062/1
@CBFFFFFHHHHHIJJJJJIJJJJJJJJJJJJJJJHIJJJJHIJJJJJHF
@7003296/1
gtctgtttgtctgtttgtctgtttgtctgtttgtctgtttgtctgttcgt
+7003296/1
@C@DFDDDDHHBBIIIG@HHECFHIIIIIBEHIEAGEFCF>DBDH@GIII
@3571712/1
gcatttcggatctatagaggctgtcactgcagcgatactgggaacattcg
+3571712/1
?7;DDBBD:FBFF<EHBAFFBG>GCH>GIIFIIIGBFG<GH;F@GHAHGA
@1535614/1
gcctgttttggtagcggcggcgcgg
+1535614/1
@@@DDAABFFDABGE@@@D@6@E>>
@2910739/1
agcatggtaagaaggtggcggccagaatctagacatgcacagctcttgca
+2910739/1
@<@=DAAD>D?F?:EG>A>F::FGE;BDHEDBG@DGG<C@<8.=FGH@>D
@2910751/1
ccgtttctgagattagcgcgcacagacgaacagacaaacagacaaac
+2910751/1
CCCFFFFFHHHHHJIJJJJJJJJJJJJJIGHJJIJJJJJJIJJJJHH
@1535626/1
cccctacgatcatcactgtcgtgtcctttatacatttcggcat
+1535626/1
@@@DDDDDDD?DHEGGF?F@@?:F99E@EHC9DDGC@FD0<<G
@3572785/1
ctggaaatcttcgtagcttttcatgaacttctttttattttcttcgttta
+3572785/1
CCCFFFFFHHHHHHIJJJJJJJJJJJJJJJJJJJJJJJJJJJJJJIHIJH
@2239929/1
gaactgtccctcggagatgccgtcccggtacataatgatacgatgcggct
+2239929/1
CCCFFFFFHHHHHJJJJJJJJJJJJJJJ@GIJJJJJJJJIIIJIJJJJHH
@4308350/1
ctcatttttgaagagatcccgcgagatcgggaactatgtggttaaaacca
+4308350/1
CCCFFFFFHHHHHJJJJJJJJJJJJJJJJJJJJJJJJJJJJJJJJJJJJH
@826218/1
gcagcgttgagtttgatgacagcgtagttaacttcaatagaagtggcgac
+826218/1
CCCFFFFFHHHHFJJJIJJJJJJIIJJIJJGJJJJJJJJJJJIFHIIJJJ
@6320414/1
ggttccacgttatattggacattaggaccgtcattgaacaatctcgtatg
+6320414/1
C@@FFFFEHFHDHIJJIIGHGGHIIGGICHEGIIIIGHGGGHGHIJJJJG
@4920358/1
gcaagaagtaccagaaacgggacttagccacaatctggtctggagagaag
+4920358/1
@C@FFFFFDFHFHHIIJGGHGIJJJJJFHGHIHIGIJI?FBG9GEGGHGI
@3573970/1
gcaagaagtaccagaaacgggacttagccacaatctggtctggagagaag
+3573970/1
C@@FFFFFADFHHJEHJJIGJJJJJJGIJIJJJJIJIJHIJJIGGHIIIG
@2240787/1
gtctaccgggcagttctcgaaatgtttcataacgagccgcatagggtgat
+2240787/1
CCCFFFFFGHHHHJJJJJJJJJJJHIJJJJJJJJJJJJJJJJJIJJHHIJ
@141133/1
aggaagtaggtgctgggcctcttgtatgcgaaggtgttgaggcgcttgtg
+141133/1
@@CFFDBDFFHGHIBGH@FHHIIIBFHIIIGBEEFGIBHGIIGGHEIICG
@141150/1
agagggaatctgattgtgctgttgtggaactgc
+141150/1
@@@DDDDDHFD>:CFGHGHEHHGBFHIIBHC<E
@2241398/1
cttggttccaattaaactttgggcctgtttcacagtctcgttgacttgct
+2241398/1
CCCFFFFFHHHHHJIJJJJJJIJJJJJJJJJJJJJIJJJJIJIIJJJJJJ
@4921589/1
gtttgcttacagccattcccaactgtcctccggtactaacgatcaaatcg
+4921589/1
@?@DBDEDHDHD?HIIHJJGJEIJGHHGHJJIGIJJJJJEFEHJEEFBDH
@4921681/1
gccagatgccaaagttcttgatcttcactgggctcttctctgggatttcc
+4921681/1
CCCFFFFFHHHHHJHIJJJJJJJJJJJJJJJJJJJJJJJJJJJIIIJJIJ
@141874/1
cttcaacggaagagattccatttcccgtttagcagcttcatccagag
+141874/1
@@@BDBDDFFF1:2<AFEIFHHHHIIIIIFCEFIFF@@FFFFI@DF?
@142266/1
gctgtcactgcagcaatgctgggaacattcgactgatccggtgagggatg
+142266/1
@@@FFFFFHGHHHIJJJJJJJJIGIGHIIJJJJJIJJJHIIFHFHIJIIG
@6322359/1
attctaaatacatgaaatggctattacaatagacagacatacagtaattc
+6322359/1
CCCFFFFFHHHHHJJJJJJJJJJJJJJJJJJJJJJJJJJJJJJJJJJJJI
@828978/1
gcaacatcttcatcttagcgttcacattgacaaacttaggtttgcttaca
+828978/1
@@@DDFFFGHHHGJIIGDHGIIJJJIIHCGGIGGIJGIJJGHIGGIIIGH
@829097/1
ctagcatcacaacgtcatttaatataaaatacatttatatccgatttttt
+829097/1
B@BFFFFFGHHHHJHJJJJJJJJJJIIHIHIIIJIJJJJJIJJHIJJJJI
@1536180/1
cttctcttttttctcctttcttttgcgagctgctgccgaaagattagagt
+1536180/1
@CCDDEFFHHHHHEGHIJJJJIIIGIIIFGIGGIJJIIGGIHEHIJJEIF
@1536241/1
ctcacatgattcatccacaaattccaacccttgcgtttcaaaacaattca
+1536241/1
CCCFFFFFHHHHHJJJJJJJJJJJJJJJJJJJJJJIJJJJJJJJJJJJJJ
@1536292/1
gtgatctgtttcttggcatctatagatgtcggtggcgcacagggcacgct
+1536292/1
CCCFFFFFHHHHHJJIJJJJJJJJJJJJJJJJIIJJJJJJJJJJIJJJJJ
@4311870/1
gtgaacgcccaggctgtccgtttataataatactgccttcgtttcgtagt
+4311870/1
@BCFFFFFHHHHHJJJIJJJHIJJJJJJJJIJJJJJJJIJJGIIJJHIJG
@4311979/1
cttgtatgcgaaggtgttgaggcgcttgtggtggtgcacgcgcttgggca
+4311979/1
CCCFFFFFHHHHHJCGHHJIJJJJJJJJIJJJJJHIJIJJJJHHFFFFEE
@829970/1
atccgagttggatgtggttttcacgaatatattgtgggatgcttaaattt
+829970/1
CCCFFDDDHFHFHIIIGCEGIHBHGEHGCGDGIHCDFIIIIIIIEE@GGI
@2244159/1
gtgcaggatcctcgtcattgcctggcatacaaggcaaagcaccgacgacg
+2244159/1
@=?DDDDDD?CDCEAFBHB<BEEHIIGIIIGGEBCGEEHHABHGEFHIGH
@830265/1
tgattgtgctgttgtggaactgcttcacctgtggccggcggcacgcagac
+830265/1
CCCFFFEFHHHHHJJJIJIGGIJJIIIIJJIHIIJIIGGHIFHFFDDDD@
@1537269/1
gtcacacccacgttggttatcaagtggcttggtaggatccaagttgaaat
+1537269/1
CCCFFFFFHHHHHJJJHHJJJJJJHIJJJJGI@FCHBCGG?FEFFFGGIC
@1537605/1
ctgtgatctgtttcttggcatctatagatgtcggtggcgcacagggcacg
+1537605/1
CCCFFFFFHHHHHJJJJJJJJJJJJJJJJJIIJJHJJJJJJJJJJJJJJJ
@1537739/1
gggatgcttaaatttacatttagtgtttgtttcatgtcaatcggttcata
+1537739/1
@@CFFFFFHHHDHIIJIDIIHHICFHIIIJJGGGIJFGIHHGIIGGHIJG
@2911432/1
gcgatgttttacaagggcaggttgaactcacaccattcaatttaaaagaa
+2911432/1
@CCDFFFFHHHHHJJIIJJJJHHIJJIIGGIJIJIJJJIIIJIIGFHHIJ
@2911511/1
gccgataccagatttaaaaaaaaagaaattgtgattttaataaatatacg
+2911511/1
C@@FFFFFHHHDHJJJGIGIJJJIJJJIJIJIGIJJIIJIJIIIJJJJJF
@5625684/1
gccccctttaaaaaaagctcgatctcaatttaaagataagatctgcgacc
+5625684/1
;=@BB?DDD??FF9:FEGFFBC:?BFFC>BDFFI?<BF<FB9?CDFIF/;
@1538943/1
cggagattaatggtataagcatagaatgttcgacgtgattctttaatttg
+1538943/1
@@@DD?DDDDFFB<CGGIIIICHGHIIIEHEGGGHIIGGIIIGGHEGHHE
@2912382/1
cggtagcactgagtgacggcacctccgacactgaggtcacggtactcgcg
+2912382/1
@@CDDFFFGHHHHEHHDEGHIJJJIJJJIGIIJGIIDGHIIIGIGGIGGH
@2912855/1
gtggtgcacgcgcttgggcagagggaatctgattgtgctgttgtggaact
+2912855/1
@CCFFDFFHHHHHJJJJJJIJJJIJIIIIJJJJJJHHIJJHIJJJJJIJJ
@7692981/1
ttgtaatataatttcttttttaattgttataaattcgtaattcgtagctt
+7692981/1
CCCDFFFFHHHHGJJJJJJJJJGIIJIHGIJFEFIJIJJGGIJJIJJJJJ
@5626611/1
gtccataatcattcctggaatccgtgtcgacggcgatgagagcccacgat
+5626611/1
C@@FFFFFHBHDHGHIEIFEFGGHIGEH@ED?GIGHE@DC;CCCHHHHDF
@6323189/1
ggcgatcatgtcgatggcttggtttattcccatcagtttggagttcacct
+6323189/1
@C@FDDDDGGHHHFEHGGHGII@GHGEGGIGIIGGIHIIJIGGFHHHIII
@5626662/1
ccgggtgaggatgcactacatttccgtccatcattttgtcaacgaactct
+5626662/1
@C@?DDDDFABFFEHGEIIIIFIIGICDFHE@EGHIID?BHCG@BEABDC
@2913532/1
gcgcagatctccggaactactgattccaatttaactattctttttgtgtt
+2913532/1
CCCFFFFFHHHHHJIIJJJJJJGIIJJJJJJJJJJJJJJIJJJJJJIJJJ
@2913535/1
gtcgcgccaatttaggaagcatgttttcacttgttcgtcgtcgaaatcaa
+2913535/1
C@CFFFFFHFHHHJIJIJJJJJJIJJJJJJJJJIJJJIIIHIIJJJJJJJ
@1540334/1
tgatcagccggagcagctccggtaagtttgtcgagtagagccttagctgc
+1540334/1
CCCFFFFFHDHHHJJJIJJJJJFHIIGIIJHIIJJBFHIIIJIIJJJJJI
@3575609/1
cgatgattttggacgtatttttgttgttttttcataccgtcattatccct
+3575609/1
CC@FFDFFHHHHHJJGIJJJJJJJJJHIJIJJJIJJJJJJJJJJJIJJJJ
@6324113/1
ggttattgttatgtcgatgtcgaacccaaaaatgtaattaactttttttt
+6324113/1
@CBFFFFFHHHHHJJJJJJJJJIJJJJJJJJJJJDHIJJJJIJJJJJJJJ
@2913994/1
ctcgcacgttggcagtaatagtacaagtgaaaagtcacttgccgatggta
+2913994/1
CCCFFFFFHHHHHJJFHIJJJHHJJIJFGIIJJJHIJJJJJJJJHJJJHI
@4922843/1
cctttcttttttggtggcttccccattttgacagcgtcttacttcacgtg
+4922843/1
@@@FFDEDHDFHDHE;CEHGFCBCGGIIEDHGCEHDHHIIABGEGCHGID
@2914534/1
gtttgtttcatgtcaatcggttcataaataaaaaagttatgtcaaattaa
+2914534/1
CCCFFDFFHHHHHJJJJJJJHIJJJJJJJIJJJJJJHIJJJIJJJJJJJJ
@4923025/1
cgaaggtgttgaggcgcttgtggtggtgcacgcgcttgggcagagggaat
+4923025/1
@@@DDFDDHHHDHJJJJJJJFHIFHIIIJJJJIJIJJJIJJHHHFFFDED
@143225/1
ctttcttttgcgagctgctgccgaaagattagagtcgtcttctacttctg
+143225/1
@@@FDFFFGAAFABGFEHIIGGIGHIEGHJIIGIBGGBBFBGIGGJG@GG
@4923745/1
atctgatcaaacgctattaattcattagcgaaaaacttatttttcacttt
+4923745/1
@?@DB?4A=?<DAGEFD<BBC?FHFEHICEGAEFF89DCFBFE>BFFFFF
@3577037/1
cttcttctcttttttctcctttcttttgcgagctgctgccgaaagattag
+3577037/1
@@@DBDDD<?DHAHIGI>HIIIDIHDDHII6DGEGGGEHIG@FFFC3CFC
@7005320/1
ccttatcattaccaatcggtaaaggatctcttgtatacaaattatttcta
+7005320/1
CCCFFFFFHHHFHJJJIJJGHJJGHGIIIIJJJIIIIIJJIJIGIIIIJJ
@2246432/1
cccacttttatcttttgcacctcacgatcgattactactgctttcccaaa
+2246432/1
1:?AD3=BADDDDE@BEAFEFEAEFCA8C@>AD;C1?DDD9@DEEIIEEI
@7005802/1
caccagtggtcttcttgaacttcttcaattgacgcaagaagtaccagaaa
+7005802/1
CCCFFFFFHHHHHJJJJJJJJJJJJJJJJJJJJJJJJJJJJGIJJJJJJJ
@2247011/1
ctatctttcaagtcggcataacgggccgcgactccgccctcttcctcggg
+2247011/1
BCCFDFFFHGHHHGHJIGIJJFHIIIIJJIJJJJJHHHFFDEEEEEDDDD
@3577956/1
caaccactaattccagtgataaattcactctagcacgtagttctcagctt
+3577956/1
CCCFFFFFHHHHHJJJIIJJJJJJJJJJJJJJJJIJJHJJIIJJJJJJJJ
@145030/1
gtgcggtcctcgctgcaggccgact
+145030/1
??<D1A@@8DDDDI6@ECEECD0:@
@4925128/1
ctccttgatgcattgcgtcagaatgcccacctcacgttccgccaattgct
+4925128/1
C@CFFDDFDDHHFIIJGEGDHJIHJIIEFGIGIGGG?8:B?GGIIGDHIJ
@4925191/1
gttattgttatgtcgatgtcgaacccaaaaatgtaattaacttttttttg
+4925191/1
CCCFFFFFHHHHHJJJJJJJJJJJJJJJJJJJJGIJJJJJIJJJJJJJJI
@145300/1
ctcatcttgtatagaggaggcttgggctcgctctccgaagggagcttgcg
+145300/1
@CCFFFFFGHHHBIGIGHIGGII<BEBGGHIGIIIIEGHIGHBHIGIEEB
@7006660/1
gcggagattaatggtataagcatagaatagtgttcgacgtgattctttaa
+7006660/1
CCCFFFFFHHGHHJEHIIJJJJJJJJJJJIHIGIJJJJJIIJIJJJJJJJ
@145712/1
tctctattcacctttctaggacatttatctggctgtatgtttacatcata
+145712/1
CCCFFFFFHHHGGJHIIIJIJJJJJJIJJJGJJJIHIIGGIJJJJJJJJJ
@4925700/1
ggctggttgtgccagagcgctagggcgaatacacgatctgctacatcaat
+4925700/1
CCCFFFDFHFHFHGJJJIJJIJJJJIJJIJJJJIJJJJIJIJJIJGJJJG
@7007005/1
aggtgctgggcctcttgtatgcgaaggtgttgaggcgcttgtggtggtgc
+7007005/1
@CCDFFFFHHGHHJJIJIJJJJJJIJJ?FHHJIJJJJJJJJHIJGIJHHG
@3578956/1
catacaccaaaatattttttacgatttttgtctgtctgtctgtctgtccg
+3578956/1
CCCFFFFFHHHHHJJJJJJJJJJIJJJJJJJJJJJJJJJJJJJJJJJJIJ
@7007873/1
ggcagagggaatctgattgtgctgttgtggaactgcttcacctgtggccg
+7007873/1
@@@BD=DDD8AFFHGGGHIEHGGHHHI@GEEEFHHIGGGEGGGEFGGGGH
@147316/1
catcactcttatatgggcagcccgaacacgg
+147316/1
@@@DDDDDB?:DFHEFF@GBB=GA1?FF:@F
@147357/1
cacggcctttgctctgtatatatgaccggtactctaagggtgggtcgtag
+147357/1
@CCFFFDDHHHH>AEHIGIEHHIIGIGG8CFHIGIIIIIDB;GBFHH@=;
@3580454/1
gttgagttgaccaataatgggttaatcagactatagttagtatagttata
+3580454/1
@8=BDADDD<?D<BEFFFCEBCGCHBHHGCD<BF>FHHCF?CGHH?BGHG
@3580961/1
aggaagtaggtgctgggcctcttgtatgcgaaggtgttgaggcgcttgtg
+3580961/1
CCCFFFDFHHHHHJJJJGIJJIJJHIJJJJIJIJ?DBGIIJJJJJIJJHI
@833484/1
caaggatttgtggaaacgtagatgtcttactagtaccgggatcaacattg
+833484/1
CCCFFFFFHHHHHJJJJJIJJJJJHHIJJJJJJHIJJJJJJJJIJJJJJI
@3581116/1
cacaaattccaacccttgcgtttcaaaacaattcattttaggttcaagtt
+3581116/1
@@@F?DDEHHDADFHHGGEGIIIB><?EG=FGFHEGDGGBGG?DHIIIII
@4928088/1
ctctggttcgattgggcctcaaaaaatcacgtttatacattttttttttt
+4928088/1
CCCFFFDFHHHHHJJJJJJJJJJJJJJJJJJIJJJJJJJJJJJJJJJHDD
@3581310/1
tacctgtttatattagttggtgaatacggtctaaccgactaatgtaaatg
+3581310/1
CCCFFFFFHGHHHJJJIJJJFGIIJJJJJGIGIIGJJIJJJIJJIIJIII
@6324930/1
gcaacatcttcatcttagcgttcacattgacaaacttaggtttgcttaca
+6324930/1
CCCFFFDDFFHGHIIGGEHIFGGEHGIDEEEFFA11:C?GD?BD@@FGGH
@833984/1
tgtttcttggcatctatagatgtcggtggcgcacagggcacgcttgcgca
+833984/1
@@@FFFFFDFHGHJJIIGIGGIHIIJ@GIJGIIIJIJIIGJJIJJJIIIH
@833995/1
gagctgctgccgaaagattagagtcgtcttctacttctgcttctggcaca
+833995/1
CCCFFFFFHHHHHJJJJJJJJJJFHGHIIIGJIIIIIIIJIIGHDGGDHG
@6325255/1
gtagctttaaggggatctgctgtctgtggagctgatgcttgctgggcctc
+6325255/1
CCCFFFFFGHHHHJJJIJJJJJJIJJJJJGIJIJJJIJIJJJIIIIIJJJ
@6325430/1
caatagacagacatacagtaattcattgtatttcgtatcgatataaatag
+6325430/1
@@@DFFDDABDHFGEHGIJIGHEDHIIIFEIGJAHFHBH?DFFHGDGHIB
@834534/1
ggcaggcaagatgggcatagtaggtaggcgtaggataagacacggatcgc
+834534/1
CCCFFFFFHHHHHJJJJJJJHIJIHHIJJJIJJJJJGJJJJJJJJJIJJJ
@6325830/1
gtgttacctgcaacttggccaggttagggccaacagattgtttgagatgt
+6325830/1
CBCFFFFFHHHHHJJJJIJJJJJFHIIJJJJJJJIJIIIJJJIJIJJJJI
@834933/1
attgcgtctgatcaagtcttctttaatcttctgcatgtcgcttagtagac
+834933/1
CCCFFFFFHHHHHJJJHIIIJJJJJJJJJJJJJIJJJJJJJJJJJIJJJJ
@6327519/1
cgcaagaagtaccagaaacgggacttagccacaatctggtctggagagaa
+6327519/1
CCCFFFFFHFHHHJJJJJJJJJJJJJJJIJJJJJJJJJJHHJJJJJJJJJ
@150923/1
gtgatctgtttcttggcatctatagatgtcggtggcgcacagggcacgct
+150923/1
B@@FFFFDDFHHHJJGIGJIIJIJJFCHIHGDE?GDHE@DG@@DFEGIGB
@2916296/1
gggccaacagattgtttgagatgtttgtgaaactgcgacaccttgtggct
+2916296/1
CCCFFFFFHHHHHJJJJJJJJJJJJJJJJJJJJJJJJJJJJJJJJJJJJI
@151372/1
ccttttgtcaatttccttctgcttctcttcctcttcaagagctcggcggt
+151372/1
CCCFFFFFHHHHHIIJJJJJJIJJIJIJJIGIJJIIIJJJJJJJIIIIJE
@7694780/1
agacgaagcgcgcgttctcatgtaatttttaatgttctccaaatcgacga
+7694780/1
CCCFFFFFHHHHHJGIJJJJJJJJJJJJJJJJJJIJJJJJJJJJJJJJHF
@5628398/1
ccttatttccgacccacaaacaattaagccttgggtaccgtagc
+5628398/1
???=BDDDCDDDD:CACEEF3C=B<CDD<DEIIIIDEIII?8/6
@7696024/1
ctcataacgcagccagatgccaaagttcttgatcttcactgggctcttct
+7696024/1
CCCFFFFFHHHHHJJJJJJJJJJJJIJJJJJIJJJJJJJJIJJJJJIJJJ
@5630109/1
cctggttccacgttatattggacattaggaccgtcattgaacaatctcgt
+5630109/1
?@?:BADDFFHHCFEHHHGIIGFHBEHDBBFIGD:DBCDGIIIGGGDHEF
@2918251/1
atattattaaacgaagaacatgcggctgaattgcagcatcttgtcgagaa
+2918251/1
CCCFFFFFHHHHHJJJJJIJJJJJJJJJJJJJJJJJJJJJJJJHIJJJJJ
@7696419/1
ccggcattccggcgtcattcgatatcttctgtagctgctgtgtgaagttc
+7696419/1
?@@ADDDDHF?@FH<?@FFDE<FGG@G<GHGHIG<BDHIGHGBBAGFHCA
@5630591/1
aggcaacatcttctttggtttgtcaggggtaatgctaacgtcatagcgat
+5630591/1
CCCFFFFFHHHHGJJIJJJJIJIIEIJIGEFFHIIJIJIJEIGIEIJJJI
@6330169/1
cgattcgaatactggactagtaaaatacatagtttcactacacaagtgat
+6330169/1
??;DDDDDDDFFHDHEGEHGIEHIGIIIIIGIHHIIGIIIIIHIGHDGIG
@6330428/1
ctttatttcttctttaataggacaagcgattggcattacgattgtgacaa
+6330428/1
BBCFFFFFHHHHHIJJJJIJJJJJIJJJJIGJIIGGIIIGIJJIGIIGJJ
@5630918/1
cagcatacataataaaattagaggaagtaggtgctgggcctcttgtatgc
+5630918/1
CCCDFFFFFHHHHJJHIHIJJIIJHIJHGIIGFHHIIGGHIJJJJHIJII
@2248107/1
gccatagaacaaacaaaacttaagccttattataaaaggtataaatattc
+2248107/1
CBCFFFFFFHHHGJIJIIHIJIJIJIJIGIJFJIIIGIICDGHIIIGIIJ
@2248374/1
catcgttctcagcatggtaagaaggtggcggccagaatctagacatgcac
+2248374/1
CCCFFFFFHHHHHJJJJIJIJJJJJIJJJJIJJJJGJJJJJJJJJJJIIJ
@2248732/1
ccataatcattcctggaatccgtgtcgacggcgatgagagcccacgatgt
+2248732/1
C@@FFFFDHHHHHJIJJIJJGIHIJJEEGIJIJJFIGGIGIIIJGF>BFB
@5632107/1
tagaatgttcgacgtgattctttaatttgacataacttttttatttatga
+5632107/1
@@@DDEFFFHDBHH@GEBHHIJIGHHJIGGHIIID@?FHGGHGIIJIIII
@5632693/1
gcctgggatgccacccggcaccactcccgggtgaggatgcactacatttc
+5632693/1
CCCFFFFFHHHHHJJJJJJJJJJJJJJJIJIGGJIGHIJJJJJJJIIJJH
@7698590/1
ggcgtcggttgcggaatcagcctcgcgggtgggtctggcatggtgcctag
+7698590/1
BCCFDDFFFHHHHJJJJJJJJJJJJJJJJ=BED=@CDDDDDDDACDDDDD
@2249930/1
gtcgccttgagaagcagacacaagcttcttctgtttgtccgtcaaagcat
+2249930/1
<@@DDDFAHFFDF9FHIHIGIIIIGGHGHGGCHHGFDHGHCHIEGIIIHI
@4929453/1
atctgtttcttggcatctatagatgtcggtggcgcacagggcacgcttgc
+4929453/1
@@CFFFFFHFHDHIFGGGHIJFGGIHGEG@EHBHHIIGEEHEGGIJIJC@
@4930620/1
gcactgagtgacggcacctccgacactgaggtcacggtactcgcggtaca
+4930620/1
CCCFFFFFHHHHHJJIIJJJJJIJJJJJJIIHIJJJJIIJJJJJJHHFFF
@4930953/1
agtgtgtgtaggggaagggttaggcaacttaatttcgtggattagtagct
+4930953/1
?@=DAD=DAFHD?GEEGGIAFDHIDAHIGHIFGIIIIIIIDGGEH@DGHI
@1542663/1
gttgcgaatatatgaagcgtgagacaatgcctccaataagaatgaggggt
+1542663/1
CCCFFFFFFHHFHIIIJIIHHHJJJIJJJJJJJJIIJIJIIIIJFJJJJ@
@2251833/1
gggctctcaggcaggcaagatgggcatagtaggtaggcgtagggtaagac
+2251833/1
CCCFFFFFHHHHHJJJJJJJJJJJJJJJJIJJJFHIJJJGIIJJBGIJIG
@3584451/1
tgctcgttttgttagacttcagtgtagctttgtattatgttcactttctt
+3584451/1
CCCFFFFFHHHHHIJHHIJJJJIJIIIIJJJJIJJJIJJJJIJJIGIJJJ
@7010172/1
gtggttcttcaacttgggctagcagggaattggtagcaacttgaatgtga
+7010172/1
=?@FBDBDDB?CCED<BCHIGEH@FGI=F9@B<GGG@GGB>DFG@B9DHB
@7010522/1
tctgtgatctgtttcttggcatctatagatgtcggtggcgcacagggcac
+7010522/1
BCCFDFEFHHHHHJIJJIIJJJJJJJJJIJJIJJJJIIJJJJJJJJJJJJ
@835682/1
gtcgaatattccctgacacctcacccagggcgggatatggaattttaatt
+835682/1
@CCFFFFFHHHHHJJIJJJJJJJJJJJJJJJJJJEHFFFFFFEEEEEEEE
@835867/1
cctttcttttttggtggcttccccattttgacagcgtcttacttcacgtg
+835867/1
CCCFFFFFHHGHHJCGIIJJIIJJJJJJJJIIJJJJJJJJEIJJJJJJJJ
@3586161/1
ctaccagccagattgaacctttctccagcatagtaaaggtttctgttact
+3586161/1
CCCFFFFFHHHHHJIJJJJJJJJJJJJJJJJJJGIJJIJGHGIJJJJIJJ
@836139/1
tagttgttgattttggaatgttttacattggatccgacaaatgttcaaat
+836139/1
BCCDFFFFHHHHHJJJJJJJIIJJJJIJJJJJJJJJJJJJJJJIJJJJJJ
@4933239/1
gcagcatcttgtcgagaacatgaagccgctttggtttacgttccagttct
+4933239/1
CCCFFFFFHHHHHJJIJJJJIJJJIHGIJJJJJJGIJJJJJJJJIJGIII
@836512/1
catacataataaaattagaggaagtaggtgctgggcctcttgtatgcgaa
+836512/1
BC@DFDEDHHHDHHBGGIHHJIJIFHCFEGGHICGIIGGHJIFFEIHIGH
@7012028/1
gtgctgttgtggaactgcttcacctgtggccggcggcacgcagacgcctt
+7012028/1
@@BFFFFFHFHHHJJJIJJIJJJJJJIGIJJJJJJJIHHEFDDDDDDDDD
@151888/1
agatacattaacttcctatcaaatataggatatctacaaatgtacaaaca
+151888/1
?@<DD;DAFFAFFD4<4<<AH<B<A:A<EACBBE@HGCFI9F:??FF<?F
@7012341/1
ttttgaacgccaatggcatgtatagatgtcatgcgcaagcgt
+7012341/1
@@@D=DDDCFHHACFIGGHIACAC?ECD1??9:?FHGG6?67
@7012658/1
ggatgcgtgacgtcagcccctacgatcatcactgtcgtgtcctttataca
+7012658/1
CCCFFFFFHHHHHIJJJJJJJIIJJJJJJJJJJJHIJGHIJJJJJJJJJJ
@7699859/1
cgtctttatatgagtacatataaacttacatcatacctacttgtatctat
+7699859/1
CCCFFFFFHHHHHJIHJJJJJJJJJJJJJJJJJJJJJJJJJJJJJJJJJJ
@4935068/1
gttggcgtcgcttgcggtatcggcgtcgcttgcggtaccggcgtcggttg
+4935068/1
@@@DDFFFFFFFHHHHGCFHEIIGHIJJIJC@EEF49ACDBBD?@DBBD8
@7700208/1
gggacttagccacaatctggtctggagagaagatcctcatcttgtat
+7700208/1
CCCFFFFFHHHHHJJJJJJJJJJJJJJIJIJJJJJJJJJJJJJJIJJ
@7700358/1
gtacacctgagcgagactcataacgcagccagatgccaaagttcttgatc
+7700358/1
=B@FDDDDHHHHHIJJJJJJJJJJJJJJJJJJJJJJJJJJJHIIIJJIJJ
@7701588/1
ctacgatcatcactgtcgtgtcctttatacatttcggcatggcgatcatg
+7701588/1
@C@FFFFFHHHHHJJJJJJJGHJGIJGHGIIJJJJJJJJJJJIHGGIGII
@7015368/1
gtctggtacaatgcaatttaatttgatacaaaaatattataataataggt
+7015368/1
CCCFFFDEHHHHHJJJJJJJJJIJJJJJJJJJJJJJJJJJJJJJJJJJJG
@7015668/1
agcactgagtgacggcacctccgacactgaggtcacggtactcgcggtac
+7015668/1
@@@FDD>DDCFFFD<FFFGIHDFFGGHEGGIGFHEFAGCFGGGGIIH8BD
@7016057/1
attttatttaaaaactattgctccctatagacaaacagaactatgtgaat
+7016057/1
CCCFFFFFHHHHHJJJJJJJJJJJJJJJJJIJJJJJJIIJJJJJJJJIHH
@4937328/1
gggcaggcaagatgggcatagtaggtaggcgtagggtaagacacggatcg
+4937328/1
@@@DFDFDHHHHAHIIIEGIIBFHIEHGIIIDFHIIBGHIIIIIIIIFGB
@7016132/1
ccctaagtgagtatacatctattaaattcaaacgcagagctcattatgtt
+7016132/1
CCCFFFFEFHHFHIIJJJJIJJJJJJJJIGIIIHIIJHIIIJJJJJIJIJ
@7017372/1
gcggtgaatttgtggcctggcgttgagggcaagttcatgcgtttttgctc
+7017372/1
@CCFFDDDFFHHDHIJJJJJIIFHGGEB?GBFHHIIEHIHIJIGGGACFC
@7017488/1
ctagcacgtagttctcagcttccctgcaaagttaaccatcttgtattcaa
+7017488/1
CC@FFFFFHHHHHJJJJJJJJJJJJJJJIIJHIJJJJJJJJJJIIJJJJJ
@5633481/1
agccagatgccaaagttcttgatcttcactgggctcttctctgggatttc
+5633481/1
CC@FFFFFHHHGHJJGHIJJJJJJJJIJJJJJJJIJJJJJJJJJJJJJJJ
@3587379/1
gttcggaacatagaaatttgtgtaacccaagtttgacgacataagatgcg
+3587379/1
CCCFFFFFHHHHHJJJJJJJHIIIJJJJJJJJJJJJJJJJJJJJJJJJJJ
@152201/1
gtctgtttgtctgtttgtctgtttgtctgtttgtctgtttgtctgttcgt
+152201/1
CB@FFFFFHFHHHHIJJHIJJIIIJHIJJFHJJIJJJIIJJFHGIHIEGD
@5633643/1
gccggaagtcactattccacgcgaacgaagt
+5633643/1
@@@ADDD<FFD?4CF:AE@4:::FF@:6F;/
@152442/1
ccacaatatattcgtgaaaaccgcatccaactcggatcagccgtttctga
+152442/1
CCCFFFFFHGHHHJHGJJJJJJJIIIIIIGIGGGGGGIIHJIIIGECCCG
@1545288/1
ccaggataaaaagtaacctattttatgtccaggataataagttaattata
+1545288/1
@@@DADEDBCFHGEG@GGFE<CEEFGGHBFEHIFGEEHGEGH9DHDCDBF
@4319117/1
ctcggacagcagtgagttcgtgttgcaagacatgtaggaactgtccctcg
+4319117/1
CCCFFFFFHHHHHJIIHIJJHHGIJJJIJJJJJJIJJJJJJJJJJIIJJJ
@6332770/1
ggtcattacactccaatctatatcgtaaccattgtcttctttgacgggca
+6332770/1
CCCFFFFFHHHHHJJJJJJJJJJJJJJJJJJJJJJJJJJJJJJJJJJJJJ
@6333079/1
ctgtagtcggctcgctacgatagtcactgttcccaacaagtatcctttgt
+6333079/1
CCCFFFFFHHHHHJJJJJJJJJJJJJJJJIJJJJJJJJJJFHJJJJJIJH
@3589479/1
ggagagaagatcctcatcttgtatagaggaggcttgggctcgctctccga
+3589479/1
@@@DDBDFFFHFHJIGHJJIJJJJIJGHGIIEECH:FF9FEDGGGIIJI/
@3589765/1
gtcagcccctacgatcatcactgccgtgtcctttatacatttcggcatgg
+3589765/1
CCCFFFFFHHFHHGIJJJJIJJJJJJJGFFIBHICBDAAFII<BGGGGCE
@4320413/1
ggatggagtgagcacgggctctgtgcctggctcccatgtcacggtagcac
+4320413/1
@@@FFDFFFHFHHJJJIGBHIGGHIIGIHGIIJJJIJJJJIIJIHIJJIJ
@3590127/1
caaaaaaaaagttaattacatttttgggctcgacatcgacataacaataa
+3590127/1
@@@DDDDDHDHFDFGHII>?DHHII:68?DDGFAGHACEAHHHEDDDEDC
@4321123/1
cttcctagtacctgataagcccagacctagcccaaattcttcttcttcag
+4321123/1
@@@DDDDD?D:<<AAFGHGIEGHEGCHCE@FGGIIG>BFGCHHIGGGC@F
@2920884/1
cctcgacgagcaagtagttcttgaagcacagacacaggtgtcttcaacgg
+2920884/1
CCCFFFFFHHHHHJGHIIIJJJJJJJJIIJIJJJJJJJBGDFHIIJJJJJ
@6335989/1
ccagatgccaaagttcttgatcttcac
+6335989/1
@@@DFFFFBFFHHHGIJGGIIIJJJIG
@153027/1
aggtgatcgaacatcatgtcttcaaactccac
+153027/1
@@CFFFFFBHDHFIJJIJIHIJJJGIJJFJIJ
@153161/1
ggaagcctttgtgcgccacatcaatgttgataaaggctttattggtaaat
+153161/1
@C?DF?AEHFHDHIIGIA??EBFHGGECGGEFCH>FCBDFFBFG@9?DDH
@3592766/1
gttacagatgaactcccgtcgatgaccagcagaaggcgtgttaccgacca
+3592766/1
@CCFDD?DDHHHGJIIGHIIGGHIIIEGEEHGEHB@BFGHGIEIIGIIEG
@154075/1
ggtttactagcctcctccttagaagttggttcctctttacaagtagactc
+154075/1
@@=DDDDFFADFDHIDHIIIGIHJGJIGIJJJJIEHGGEIIIHFHHIJIG
@6337034/1
aggaactgtccctcggagatgccgtcccggtacataatgatacgatgcgg
+6337034/1
CCCFFFFFHHGHFIGIHIIGGIGIEFGGII@GFDGGIJGIJJIGJEAGGI
@6337040/1
gcaagaagtaccagaaacgggacttagccacaatctggtctggagagaag
+6337040/1
@@@DDDDDHHHBHFHI@HDG@@FH?BDEHFACHIGGBDB:?DB<BGHB89
@154406/1
agtgcgtccgtctgattctgtgatagtgaatacaagatcgtgggg
+154406/1
?@?DDFDDHHHFHJGFGHDHCHHJJGEGHIJGHIBBBBBDF;@D6
@7017955/1
aggtgctgggcctcttgtatgcgaaggtgttgaggcgcttgtggtggtgc
+7017955/1
B@@BDDDFGHHHHIIIJIJJIJJGIJG?EGGIJJJJJIIJJHGJCGG@DD
@2254974/1
atctgatcaaacgctattaattcattagcgaaaaacttatttttcacttt
+2254974/1
CCCFFFFFHHHGHJJIJJJJIIJIJJJIJJJJJJIJJJIIJJJJJJJJJJ
@2255180/1
cctgggtaaggtatttcagggtcgtcacgacccacatcttcgtcgcgcca
+2255180/1
CCCFFFBDHHHCFIJJJJJJJGIJJJJJJJJJJJJJJJJJJJJJJJJJHH
@7018419/1
ggcgcttgtggtggtgcacgcgcttgggcagagggaatctgattgtgctg
+7018419/1
CCCFFFFFFHHHDI@FHIJJJIJJIJIIJJIJJIJIIIIJJIHIIIGHIG
@2255289/1
gataaagataagtataggctcaaaacctaacgacatcaatcaccagctta
+2255289/1
:?<AD?ABH?AA2A<?C9:<CEBHHI;;FAF=GDD???GHBB?9BF?<BB
@2255383/1
cataaacacatctagactaattaataaaattggactttttttaatattta
+2255383/1
CCCFFFFFHHHHHJJJJJJJJJJJIJJJIJJJJJJJJJJJJJJJJJJJJI
@5635638/1
taaacaaaacaattaattatcacataaaaccaaacctctgg
+5635638/1
@@@D=??A3BF=3CF<EG:FACH><A@E>BGEFFF;DFC?3
@5635933/1
attgacatgaaacaaacactaaatgtaaatttaagcatcccacaatatat
+5635933/1
<?<DADBD?CC?DD9AE?:FB:<AAFAEF?CHF@?9?F??CDD@B?FDD?
@839091/1
gcagagtgtgggcaaagggttttgggttaagaaaccatacccttcaccgc
+839091/1
@C@FDDDDHHGDFHGGIJIEHIJJJJGHGGGIGGHJJJJJIIIJJJJIII
@5636659/1
ctgtccttcattgagggtcgggaacttatggtataggtagagactggctg
+5636659/1
@C@DFFFEHHHHHJIJIHGIJFIJJIJGIIIHEIIIIBFFFHIIJJIIJI
@7020108/1
cccggcttatactccgcctccaacttgatacaagcttctcggacagcagt
+7020108/1
@@CFAADDHHHHFHIAAGHGIIIIIIIE>GGHIGGIIIIGGEFHIIIGI@
@5636856/1
gtggtgcacgcgcttgggcagagggaatctgattgtgctgttgtggaact
+5636856/1
CCCFFFFFHHGHHJJJJJJJJIIJJGIIJJJIJJJIJJJJJJJIJJJJJJ
@5637294/1
ctgtgatctgtttcttggcatctatagatgtcggtggcgcacagggcacg
+5637294/1
@@CDDDFFHGA4AGIGDFEHGAHIIHIIEHGIII@FFG@FHEGDFEGIDH
@7020752/1
gacgatttcaccagtggtcttcttgaacttcttcaattgacgcaagaagt
+7020752/1
@C@DDBDBDDDFDHFHGFHIIHGIIEHGHIIEIEEBGFDEFEDBHDGHIG
@840046/1
ctacaaacggcgctatataacaaaacaattcatttcatatatacttatat
+840046/1
C@CDFFFDHDDFDGGFEHJIJIIGHHGGGIGIJGEFIIGGIIJJGIIJJG
@840456/1
gttgaggcgcttgtggtggtgcacgcgcttgggcagagggaatctgattg
+840456/1
CCCFFFFFHHHHHJJGGHJGHIJJJJJJJJJJJJJJJJJJHHHHFFFFFF
@840712/1
ccattttagatatttgttgttcattcaactgtcttgttaatgcctggccc
+840712/1
CCCFFFFFHHHHHJJJIIJIIJIJJJJJJHJHJJJJJJJJJJJIJIGHJJ
@7022718/1
ctctttacaagtagactcatctttagcacttggttcgtcttttgaagatt
+7022718/1
;@@DDDADHDHHDBF?EFGHHIHIBHGEDFEHC9CG>?F?BBA?6?B>DH
@7023287/1
tctttgtacaccttcaggtgatcgaacatcatgtcttcaaactccactat
+7023287/1
@C@FFFDDHHHHHJJJGIAFGGIIJJJJJIJEIJJIJJJIIJJIJJJJJJ
@7024593/1
gggccgtcagaacctgatagaaacggttggcgttaggtatatacaagaac
+7024593/1
CCCFFFFFHHHHHJJJIIJJJJJJJJGIJJJJJJJJJFHIJJJJJJJJJI
@1552476/1
cacacttttgacaggtcaccgccggtgtccaggtaaattgcaccgattag
+1552476/1
CCCFFFFFHHHHHJJIJJJJJJJJJHIJJJJJJHIJJJJJJJJJJIJJHH
@2924522/1
gcctaaatctatggggcgggatggtcgtttgaaaaattgacggccagcct
+2924522/1
CCCFFFFFHHHHHJJJJJJJJJJJHHHFFFDEEEEEDDCDDDDDDDDDDD
@4324292/1
gcagccagatgccaaagttcttgatcttcactgggctcttctctgggatt
+4324292/1
CCCFFFFFHHHHHJJJJIJJJIJJIJJJJJJJIIJJJJJJJJJJIJJJJJ
@6337895/1
ctttactcgaatagtcttttctaacttgaacagtgcgatgttttgcaagg
+6337895/1
CCCFFFFFHHHHHJIJIJJJJJJJJJJJJJJJJHIJJJJJHIJJJJJJJJ
@6337959/1
ggaactgcttcacctgtggccggcggcacgcagacgccttgatgacctcc
+6337959/1
CCCFFFFFHHHHHJJJHIJJJJJJJJJJJJJJHHFFFDCDDDDDEDDDDD
@4324975/1
gatcaaacgctattaattcattagcgaaaaacttatttttcacttttaaa
+4324975/1
CCCFFFFFHHHHHJJJJJIJJJJJJJJJJJJJJJJJJJJJJJJJJJJJIJ
@3594710/1
gtcagctgttccacttcatcatcagggatcttg
+3594710/1
<?@BFFDFDFB?HIGH>FEDHHBAC>?F;CE9:
@841351/1
cccgtatccgattccattgctgataataatgtggcccgtgcttttataca
+841351/1
CCCFFFFFHHHHHJJJJJJJJJJJJJJJJJJIJJJJJJFHGHHIJGHHII
@6339017/1
ctataccattgaacgaaaacttattgatcggctcgaataaaccataatca
+6339017/1
@CCFFFFFGHGDFFIIJJIJJJJJJIIJJIJJJIEFHA??F<DCG8FC9F
@841745/1
ctctgattggtcgactccaatgaaccaaccaattaatcagcgaacgctta
+841745/1
CCCFFDFFHHHHHIIJJJJJGIIIIJIIIJJJJJJJJIIIIIHIJIIIJJ
@7705383/1
tgaggcgcttgtggtggtgcacgcgcttgggcagagggaatctgattgtg
+7705383/1
@C@FFFFFHHHHHGEGGEGGIJJJJJIJGGIJJJJJJIGHFHEGFEFFFE
@3595828/1
gcgatgttttacaagggcaggttgaactcacaccattcaatttaaaagaa
+3595828/1
CCCFFFDFHHHHHJJJJIJJJHHIGEGHHIJIJJJJIJIJJJJJIJJJJJ
@6339610/1
gcaagaagtaccagaaacgggacttagccacaatctggtctggagagaag
+6339610/1
?<?DDADD=A?DFHHG?GGC:E@ABG?9CEGDAF@@FC?:BGG@GAFG@G
@3596110/1
ggctttttccagatccactcttgctccatggtccaggagcagcagcgtgc
+3596110/1
@CCFFFFFFHHHGJJJJJIJJJJJJJJJJJJIIJIGIIJIJJJJJJJGHI
@3596329/1
gtaatttttgtctttcgcgaaatattccgcgacagatgtctttctagtgc
+3596329/1
CBCFFFFFHHHHHJJJJJJJJJJJJIJJJJJJJJJJJJIJJJJJJJJHHH
@7706267/1
gtcgaacccaaaaatgtaattaactttttttttgtctgtttgtctgtttg
+7706267/1
CCCFFFFFHHGGGBHIEGFGGIIHHIJJGIJJGICHIICHIGA@EC=CHE
@842951/1
ctgttgtggaactgcttcacctgtggccggcggcacgcagacgccttgat
+842951/1
BC@DDFDFGGHHHJJJJJJJJIJJJJIJJJJJJIJHHFFFDEDDDDDDDC
@7706550/1
tttaaattccatttccaaatagttgaccatcactcttatatgggcagccc
+7706550/1
C@CFFFFFHFFHHJJJJJGGIIHHGHIGHIIFHGIJJIJIJG@GGGGIJI
@6340798/1
gtgctgggcctcttgtatgcgaaggtgttgaggcgcttgtggtggtgcac
+6340798/1
CC@FFFFFGHHHGIJHGHJIIDGHI?EEFEFBDGDHIGHCFEFCGADHGI
@3597282/1
cttgccgatggtagaataaggattaaaaataaacttaaagattattaata
+3597282/1
CCCFFFFFHHHFHHIJJJJJJIJJJJJJJJJJJJJJJJJJIJJJJJJJJJ
@4327740/1
ggctgggtcttacagattggtggaaaccaaaccaaacttctctgccacca
+4327740/1
C@CFFFFDHHHHHJJJJJJJHHIIJJJJJJHIIJJIJIJJIJJJJJJJJG
@6341970/1
gggtccataatcattcctggaatccgtgtcgacggcgatgagagcccacg
+6341970/1
BCCDFFFFHHHHGJJJJJJJIJJJJJJJIJIJJJJJJJJJJJJJJJHHHF
@2257048/1
cagccagatgccaaagttcttgatcttcactgggctcttctctgggattt
+2257048/1
CCCFFFFFHHHHHJJJIJJJJJJJJJJJJJJJJJJJJJJJJJJJJJJJJJ
@157419/1
ataaaattagaggaagtaggtgctgggcctcttgtatgcgaaggtgttga
+157419/1
@@@DD;DDAHFHF?DBHGEGACGCECG<E?GGGIIIIGII?FB@0?DGGB
@6342172/1
tcttggcattgatatttggaaatgattagctcgcagcattatgggtcttc
+6342172/1
CCCFFFFFHHDHHIJJJJJIJJJIJJJJIJJJJJJJJJJJIJJJJFHHIH
@6342222/1
gccacaatctggtctggagagaagatcctcatcttgtatagaggaggctt
+6342222/1
CCCFFFFFHHHHHIJJJIJJJJJIJJJJJJJJJJJJFHIIJIJJIJJJJJ
@2257579/1
gtcgaaatcaacttcagtgtatcggttgggcagtagtgtgagtgcatcaa
+2257579/1
CC@DFFFFGHHHHIJIIIIHIJIJJJJJIIGHHGHIBFBGGHBFCGIHHE
@2257893/1
ccatcttcttgttcttgctgatgacggtagccgtgtgtttgcccaccttc
+2257893/1
@CCFDFFFHHHDHHGIIGIIGIIJJFGCFIGHHHGCDBGHGCGICGEHHB
@2258026/1
agcggatggatcaagagcctgacaccgaaggcagctctccttctaccggc
+2258026/1
@@@FF?DAADD>FGIIBHIIIIIEGGHHHHIICB@DBEGHEGIIEHEGIG
@7025959/1
gtcgaatattaagaagtttatgtcttcaatcctaatgtattgatgggtca
+7025959/1
B@CFFFFFHHHHHJJJHIIJJJJJJJJJJJJJJJJJJIJJJJJJJJJHII
@7026440/1
tgacacctcacccagggcgggatatggaattttaatttatgcccccttta
+7026440/1
CCCFFFFFGHHHHIIGIJIJIHIIIIIIIIJJHHHHHHFFFFFFDDDDDD
@7026737/1
cccatcaatttatcttcaaatgacgacaccacagttccagtctcaggcac
+7026737/1
B@CFFFFFHHHHHIGIJIGHIICHIJGIJJIIJIFHIIIJFHIJICHIII
@160108/1
cggcaaacgttaagtaagagtccgagtcgaattgagactgcggcgtcata
+160108/1
CBCFFFFFHHHHHJHHJIJJHHHJJJGHIIJJJJJJJJIJJJJJJHHHFF
@1553491/1
cgtgaactgatcgtgtgggagtactgagcagtatctattcagtaaactta
+1553491/1
CCBFFFFFHHHHHHIHIJJJJFGHIIIJJJJJJJJJJJJJJJIJJJJJJJ
@5644667/1
ccctgtttgttttatcgtcgccttgagaagcagacacaagcttcttctgt
+5644667/1
CCCFFFFFHHHHHJJIIJJJJJIIGHIGGIIJJJJJJJIIJIJJJJJIJF
@5645128/1
cggcacgcatcgtgaggtctttggagccctgtccaacggtagatggaact
+5645128/1
@@@FDDFF<BHHHIIIIIIIIGCGGIIIGIIGIBFEEHIHEGBGIEEIHG
@2926804/1
gtggattttaatgttattattacagcatacataataaaattagaggaagt
+2926804/1
BBCFDFFFHHHHHIJJJJJJJJJJJJJJJJJJIJJIIJIIHJJIJJJIJG
@2927179/1
gttctattcaagttatgtaagtattaaattcgtaccgctttttatgtgtc
+2927179/1
CCCFFFFFHHHHHJJJJJJJJJJJJJJJJJJJJJJJJJJJJJJJJJIJII
@7031476/1
gacaaacagacaaacagacaaaaaaaaaaagttaattacatttttggg
+7031476/1
@@@F=DDFHHHHGDGIEAFGGJJIEEGGIB/8CDDHAGCEEEHEFBEC
@7707863/1
gccttagctgcggaatgcttagcttccttcttagagcgtcccgtacccat
+7707863/1
CCCFFFFFHHHGHJJJJJJJIJIGEGHJJJJJJJJIJJHJJJIFHIJJII
@2260034/1
tggggaagtaaatgcatctgtccttatttccgacccacaaacaattaagc
+2260034/1
@@@DD;@?FDHFDBECHGD?3AFEHBDHIIHI@FAFFCGHCFB?<FCC@H
@6344041/1
ctccagtactttagctttgacagtgtaaaacttctcggaaatctccaatc
+6344041/1
@@@FFFFFHHHHHBHIIJJJHHHBHIIJIIJJJJIJJGHIIJIIJGGHIJ
@2928872/1
agaagatcctcatcttgtatagaggaggcttgggctcgctctccgaaggg
+2928872/1
@@@DFFFFHHGFFJJJGCHIJJJJIJJDIGJ<;FHGGEHIIJIBHBHEGG
@7708317/1
gttgaacggaactccaatcctttactcgaatagtcttttctaacttgaac
+7708317/1
CCCFFFFFGHHHHJJJJJJGJJJJJJJJGGIIIFIIIIJIJJIJIIJHIG
@6344392/1
atcaaacgctattaattcattagcgaaaaacttacttttcacttttaaaa
+6344392/1
CCCFFFFFGHHHHJJJJJJJJIJIJJJJIIJJJIJJJJJJIJJJJJJJIJ
@2929241/1
gcagagtgtgggcaaagggttttgggttaagaaaccatacccttcaccgc
+2929241/1
?@@B1DAADF<?DFIFBGE?FFCDE:1??F<9G@FEFIE>FE>FFDBA;F
@3601413/1
gtgacttccggcaaatttttggttttaaccacatagttcccgatctcgcg
+3601413/1
C@CFFFFFHHHGHJJJJJJIJJIJJJJJJIIJJJJJJJJIIIIJJJJJJJ
@6345172/1
gcatggaaccgctctgtcgtcgtaatgttcttaag
+6345172/1
;?@AADDDDFFFFFII:EF8CEEDFGEAFFIIFII
@7709351/1
caaacagacaaacagacaaacagacaaacagacaaacagacaaacagaca
+7709351/1
@@@DDDD>FHDF?GE@AEADGIICHGIDHIGDHI9BFDHDGIEH=GFHIE
@2261624/1
tgcttctggcacatcaggagaagttggctcctcaacagacacagagctct
+2261624/1
@CCFFFDBHDBFFGIIBGCFGGGHIGGIIIIIEEFHGGHDHIHEIIGGII
@845017/1
ataaccaaagcctaaatctatggggcgggatggtcgtttgaaaaattgac
+845017/1
@C@ADDFFHFDFHGGFFIJHIIJJJJJJJHFFF@CB6>@B>@CCDDDDCD
@3603230/1
cttgtaccacagtactcctggatattcgtatttgacacagaattcagcga
+3603230/1
CCCFFFFFHHHHHIJJJJJJJIJBHJJIHIIIJJJJIJJJGIJEFHIIJG
@7710997/1
cagtggtcttcttgaacttcttcaattgacgcaagaagtaccagaaacgg
+7710997/1
CCCFFFFFHHHHHJJJJJIJJJJJJJJJJJJJJJJJJJGGIJJJJJJJJJ
@4332506/1
gcatcattttccattggctgggtcttacagattggtggaaaccaaaccaa
+4332506/1
CCCFFFFFHHHHGJJIJJJJJJGIJJIIJJJJJIJGHJIJJJJJJIJJJI
@846335/1
gcaacatcttctttggtttgtcaggggtaatgctaacgtcatagcgataa
+846335/1
@CCFFFFFHHHHHJIJGHJIGIIJJJJEEHIJJJJJIIGHIIJIJJJJIJ
@846666/1
cacttttgagaggtcaccgccggtgtccaggtaaattgcaccgattagtg
+846666/1
CCCFFFFFHHHHHHIJJJJJJJJGIJJJJJJGFHIJJJJJJJJJJJJHHH
@163341/1
ccacagttccagtctcaggcacattgccattagtag
+163341/1
@?@??D2B:?:ACG@?F9G;E?F@HH?C9<<9FGB1
@163565/1
tactaacgatcaaatcgatcatgggtccataat
+163565/1
@<?DD?DDD=<@?@??F@D;@FC?;CG39?BEG
@4336286/1
ggctgtatgtttacatcataatgatgaacaaatcctcttggcattgatat
+4336286/1
@CCFFDFFHHHHHJJJGHHIJJJJJGJJIJJJJGIJJIJJJIDIIJIJJJ
@4336600/1
agtgagtgatttcaattttgagacctttgatttcttttgtaaatttaact
+4336600/1
@C@FFFDDHHHHHJIJJJJJJIJJJJJJJIJJJJJJJJJJJJJJJJJJJJ
@4336659/1
gtcaaattaaagaatcacgtcgaacattctatgcttataccattaatctc
+4336659/1
CCCFFFFFHHHHHJJJJJJJJJJJJJJJJJJJJJJJJJJJJJJJJJJJJJ
@5646451/1
ccactccatactttgtttcatttaaatttacgggctatgccatttatcct
+5646451/1
CCCFFFFFHHHHHJJIJJJJJJJJJJJJJIIJJJJJJJJJJJJJJJJJJJ
@4337054/1
gtgttcaaggggatctgagaatggtttagattcacaattttgtccgctgg
+4337054/1
CCCFFFFFHHHHHJJJJIJIJJJJHIJJJJJJJJJIJJJJJJJJJJJJJJ
@4943798/1
cccacgttggttatcaagtggcttgg
+4943798/1
@@@DDFFFGF?DAEFHGGEGHE<A@C
@5646696/1
ggcttcttctttctagtgcctgataagcccagacctagcccaaattcttc
+5646696/1
C@@FFFFFDHGHGJIIIIEIIGIJJGIIGIJJJ@GHCFFGIIIJIIIJJG
@4338330/1
gtccataatcattcctggaatccgtgtcgacggcgatgagagcccacgat
+4338330/1
@@@DBDDFFDDFHGGHIEIICGBGH@HIGCEDHGHIGGEAA@@CGEH<DF
@4945028/1
ctcggaaatctccaatccaaaccgtttgaaatctcggttttgcgagtact
+4945028/1
CCCFFFFFHHHHHJJIJJJJJJJJIIJIJJJJJJJJIHHJJJJJHIAGHI
@1558294/1
gtgatttttcaccgataacttccaatttgtatttgtcagcatagtagtcg
+1558294/1
?=:=A:A?DC?F?G1E@AB<C??AE>@EE:?@1:?:CFD<??9:FBG>GD
@2931712/1
cgcgcttgggcagagggaatctgattgtgctgttgtggaactgcttcacc
+2931712/1
CCCFFFFFHHHHHIJJJIJJJJJJJJJJJJJJIJJJJIJJJJJJJJJJJJ
@1558764/1
tgattatttgtctgtagtggtcctgctgtttcgtatattctaaattggtt
+1558764/1
@C@FFEFFHHHHHJJIJHIIIIJJJJJJJJJJJHIJIJJJJJJJJJJJGI
@4945764/1
agcacgtagttctcagcttccctgcaaagttaaccatcttgtattcaaaa
+4945764/1
CCCFFFFFDHHFHGIEHIIDGGGCBFHEGIGIIGHGBBFHIFEHGDFDDH
@4339371/1
atcaagagcctgacaccgaaggcagctctccttctaccggcacgcatcgt
+4339371/1
CCCFFFFFHHHHHJJJJJJJJJIIJJJJJJJJJJJJJJJJJJJJJJJJHA
@5648964/1
gtttattttgtttttctctgtgatctgtttcttggcatctatagatgtcg
+5648964/1
CCCFFFFFHHHFHJJJJJJJIIJIJIJJJJJJJHIJJIJJIIJJJIJHII
@4946039/1
gttgtggaactgcttcacctgtggccggcggcacgcagacgccttgatga
+4946039/1
BCCFDFFFHHHHHJJJJJJJJIJJJJJJJJJJJJHHFFDEDDDDDDDDDE
@2932341/1
aggtgctgggcctcttgtatgcgaaggtgttgaggcgcttgtggtggtgc
+2932341/1
?@@?DDDDHHFDFHHJIIFGHIIBCGGGHGEHFHIBHGEHICGH=CAAGG
@2932504/1
cggaactccaatcctttactcgaatagtcttttctaacttgaacagtgcg
+2932504/1
CCCFFFFFGHHHHGJJJIJIIJGJIIJGIIJJJHHGIGHJGIJJJJJIJJ
@3604711/1
gtgcgatgttttacaagggcaggttgaactcacaccattcaatttaaaag
+3604711/1
@@@DFDFFFHFHFGHEHB<=EDGEF@FGHHJHBFGEG9?FGIJJCGIGD>
@7031800/1
gcggttttcacgaatatattgtaggatgcttaaatttacatttagtgttt
+7031800/1
@@<DDDDDFFBBACEEFD9F<?@HF>AA?EF@<??D9?FEEFIA4DG?DG
@6348430/1
cacctgtggccggcggcacgcagacgccttgatgacctc
+6348430/1
=@@FDDDEFGHGHIGIIIIIIIIIIIGHHF?BFF.....
@7031906/1
ctcatcttgtatagaggaggcttgggctc
+7031906/1
@@@DDDA82=2A<A<@>CB@D;F<F9F3C
@1559572/1
aggcgcttgtggtggtgcacgcgcttgggcagagggaatctgattgtgct
+1559572/1
CCCFFFFFHHHHHJJHHIJJJJJJJJIJJJJJIJJJGIJJJJJJJJJHHH
@3604924/1
aaggtgttgaggcgcttgtggtggtgcacgcgcttgggcagagggaatct
+3604924/1
@@CFBDDDHGHHHJJJJJIJJHIJDGIIJJJJJJJJJJJJJHHHFDFFEE
@1559625/1
cgttgagtttgatgacagcgtagttaacttcaatggaagtggcgacctct
+1559625/1
@@?DBADAADFBCGDGBGDGCEHFFHFFHHGGGGHGIGHIGGIIGEHGIH
@2932840/1
gtcttgggtgaggcataacggggtgggttttacagactagaacccacccc
+2932840/1
CCCFFFFFFHHHHJJJJJJJJJJEGIJAGIJJJJJJJJJJJJCHIIJHHF
@7032055/1
atcttgtatagaggaggcttgggctcgctctccgaagggagcttgcggcc
+7032055/1
CCCFFFFFHHHGFIEHIGIID;EFAGHIGGHHEGIIEGIEGHIGACHEBD
@2932913/1
gtccacttccatcttctataaatctgttaagtcttttaaagtagatgatg
+2932913/1
CCCFFDFF?FHFFHEHGJJIIJJJJGIGGFGIIGIGGDFGHFHIIJJFIE
@2932927/1
gcgttgatgtcgcaagatagtgagacattcactttttagtcataatcttc
+2932927/1
@CCDDDDFFHHHDBGIIJJJH9CB>FFDHGIIGJJJJIHG@FGIIIIIJG
@6348801/1
ttcacattgacaaacttaggtttgcttacagccattcccaactgtcctcc
+6348801/1
CCCFFFFFHHHHHJJJJJJJIIJJJIJJJJJJIJJJJJJJJJJJJJJIJJ
@7032320/1
gacgatttcaccagtggtcttcttgaacttcttcaattgacgcaagaagt
+7032320/1
CCCFFFFFHHHFFHGGIHIIIJJJIIIGHIEHIJIIGGGIIJJJJJJJJF
@7032773/1
gtccggaacatcaaatatcttgacttggcaaagagttgtcgatatgtgga
+7032773/1
CCCFFFFFHHHHHJJJJJJJJJJJJJJJJJJJJJJGIIIJJHIGIJHIJG
@2933884/1
tcataacgcagccagatgccaaagttcttgatcttcactgggctcttctc
+2933884/1
@<@ADDD?DF?A?<:A:A@GEEE@?BFGI9?FAC<F<>@FBCFFCADAFF
@6350093/1
gttggattttacaaagtttaccagatacattaacttcctatcaaatatag
+6350093/1
CCCFFFFFHHGHHJJJHIJJJJJJJJJJJJJJJJJJJJJJJJJJIHIJJH
@2263617/1
ctcccatgtcacggtagcactgagtgacggcacctccgacactgaggtca
+2263617/1
CCCFFFFFHHGHHJEGHIJJJJIJHHIJIIIIHIJJIIIJJJJJGIJGIJ
@2263718/1
ccgtttctgagattagcgcgcacagacgaacagacaaacagacaaac
+2263718/1
CCCFFFFFHHHHHJJJJJJJJIJJJIJIJJJGIHIJJJJJIIJIJGH
@2263814/1
ctttaaggggatctgctgtctgtggagctgatg
+2263814/1
@<@A=4;DDAAD??FCEE@FGABHDFHEGIHEH
@7712686/1
tgacgcaagaagtaccagaaacgggacttagccacaatctggtctgg
+7712686/1
=?@?DADD?FHDD@EHGGHIICGCBHAFFAG@FG@HGFIDGFBBFHF
@3607081/1
ttggcatctatagatgtcggtggcgcacagggcacgcttgcgcatgacat
+3607081/1
CCCFFFFFHGHHFEGIJJJGCGIGIJGIJE;GFHIJJIJJIJJIJJJIEE
@6350892/1
tcgagtagagccttagctgcggaatgcttagcttccttcttagagcgtcc
+6350892/1
@@@DFDDEHHFFHIIGGGHJJJGGHIJIJIJIGIHGIIJIIIIDHGIHGI
@2264657/1
cgggtgcgctccgacgatactgggagggctacgcccttgcggttcacgta
+2264657/1
?@@F:ABDDHFDFEAEHGFHGCIIGIIIAGHIIHHBHHHHFFCC?ACDBA
@7034414/1
gagaagatcctcatcttgtatagaggaggcttgggctcgctctccgaagg
+7034414/1
@?@DFDFFHFHDHGIIJJFEDHGHIJGIJIJJIHIHGIJICGGIJGBGIJ
@6351350/1
gtacagttaatacctggcatcagttacaatgtttgagtacttagttactt
+6351350/1
CCCFFFFFHHHHHJJJJJJJJJJJJJJJIJJJJJJJJIIJJJJJIIJJJJ
@2264889/1
cttgggtaccgtagcctgtaatttttgtctttcgcgaaatattccgcgac
+2264889/1
CCCFFFDFHHHFHIJJJJHIJJJJJJJJJJJJJJJJIJJJJJJJJJJJJH
@3608056/1
ggcatctatagatgtcggtggcgcacagggcacgcttgcgcatgacatct
+3608056/1
@@?DBFFFFAHBHIEHGGFAHIIFEIIIIDEIIIIGIIDGEGHIGHEHHE
@3608153/1
tgtcgaccactgtgcctggttccacgttatattggacattaggaccgtca
+3608153/1
@C@FFFFFHGHGHJIJJIJGIHIIJJJJIIEHJIIEHIJJIIJJGIHGIH
@848496/1
ccagtactttagctttgacagtgtaaaacttctcggaaatctccaatcca
+848496/1
@@CFDFFFHHHHGJJJIJJIJHIJIJJJJJJJIIGIHIJJJJJJIJJIIG
@6352015/1
ctccaaagcattctgggctgcagatgactgtgcatccttgctagtaagtc
+6352015/1
CCCFFFFFHHGHHJJJJIIJIJJJJIJJJIJIIGGJIJJJJJIIJIJIGG
@7036097/1
tgtggaactgcttcacctgtggccggcggcacgcagacgccttgatgacc
+7036097/1
BCBFFFFFHHHHHJJJJJJIJJJJJJJJJJJJJHHHFFDDDDDDDDDEDD
@7036666/1
atacataataaaattagaggaagtaggtgctgggcctcttgtatgcgaag
+7036666/1
CCCFFFFFHHHHHJJJJJJJJJJJJJJHIIJJJJJJJJJJJJJJJJJHIJ
@4946487/1
agacgatttcaccagtggtcttcttgaacttcttcaattgacgcaagaag
+4946487/1
@@@FDDFFHHHHHJJGGGHIIJGIJJJJJJJJJGHGGGIIJJJIJJIJJJ
@4947773/1
ccataatcattcctggaatccgtgtcgacggcgatgagagcccacgatgt
+4947773/1
CCCFFFFFHHHHHJJJJJJJJJIJIJJJJIJJJJJJJJIJIJJJHHFFFE
@166459/1
gatggagtgagcacgggctctgtgcctggctcccatgtcacggtagcact
+166459/1
B@CDDEFDHFHHHJIIJIJJJJIIJJJHICFIJIJJJJJIIJIDHIJIJJ
@849936/1
ccgcttccctcctcgtccccacggttttagcaatgcttgacgaaatcttt
+849936/1
@@@FFFFFHHHHHJJJJIJJJJJI?FHHGIIGIGGGIIGIJJIJGGEHIJ
@5651253/1
cccaaattcttcttcttcagccggctttggtggttctttggctgtctctg
+5651253/1
@C@DDFBDBDBHHIGAHIEGCEEEH8?GDEIIG?B?FFHEABFGIGB=BD
@5651546/1
cgtcaaagcatttattgtggccgctctaggca
+5651546/1
:==DDD;BB?A??A:<E<AG=:@FC8E?:D??
@850613/1
gttgaggcgcttgtggtggtgcacgcgcttgggcagagggaatctgattg
+850613/1
CBCFFFFFHHHHHIJJJJJHIJJJJJJJJJJJJJJJIJJJHGHHFFFFFF
@7041493/1
cataatcattcctggaatccgtgtcgacggcgatgagagcccacgatgta
+7041493/1
CCCFFFFFHHHFHJIDGIJIJHIIJIGIIJJJGBHGHIGIJJJIHHFFDD
@5652416/1
ctgagtgacggcacctccgacactgaggtcacggtactcgcggtacatgt
+5652416/1
CCCFFDFFHHHHHJJJJJJJJJJJJJJJIJJJJJGIIJJJJJHHHFFFFF
@2265066/1
ggcggcgcgggcatgtgagtgttggtaaatccgctagcggtgcagcaggt
+2265066/1
CCCFFFFFHHHHHJJHIGHHHIIIJIIHHHHHFFFDDEDDBBDDDDDDD<
@2265167/1
gttcacattgacaaacttaggtttgcttacagccattcccaa
+2265167/1
CCCFFFFFHGHHHJJJJJJJJIJJJJIIJJIIGHJJJJJJJJ
@4342825/1
agcgggtcggacgagccgtgccttttattgcttggtgagacacgagataa
+4342825/1
@@@FFFDFHHHHHJJIJJIIJJIJJJJJJIIJJJJGJJHHHHHFFDDDED
@4342995/1
cctattgctacataatatatgaaacgatctgctttggtataggtacgttt
+4342995/1
CCCFFFFFHHHHHJJIJJJJJJJJJJJJJJJJJJJJJHJIJJJIIJJJJJ
@4343076/1
gttctcattcgcgtacttttcaaggaacatttgagtggttccttttagta
+4343076/1
CCCFFFFFHHHHHJJJJJJJJJJJJJJJIJJJJJJGIJIIJJJJJJJJJJ
@5653213/1
gccttagctgcggaatgcttagcttccttcttagagcgtcccgtacccat
+5653213/1
@@CFFFFFHGHHHGIIJJJJJJJJJJJJJJJJJIJIIJIIIIIJJJJJII
@4343218/1
cttcattgagggtcgggaacttatggtataggtagagactggctgcaaat
+4343218/1
CCCFFFFFHHHHHIJJJIGJJJJJJJHIJJJJHHJJJJJJJJJJJIHJIG
@2265639/1
ctgtacattgaaaataaaaataaaaaaaatagcaggggttattgttatgt
+2265639/1
@@@BDDDDHHDHHGIGHIHIIIJIJJIJJIIIJJJJJJFHGIEHIJJIIH
@168465/1
gtgagcacgggctctgtgcctggctcccatgtcacggtagcactgagtga
+168465/1
@@@FFFFFGHHHHGIGEGIJJIJIJJJJJGEIIGGIJ8BGGGHIJGI8B4
@2935498/1
cagcatcttgtcgagaacatgaagccgctttggtttacgttccagttctc
+2935498/1
@@<DDDDDFFA?CFECCEBHFDHI@FFFIFFIIBEEEFFIFFIEIBDE>@
@5654486/1
gcgcagatctccggaactactgattccaatttaactattctttttgtgtt
+5654486/1
CCCFFFFFHHHHHIJJJJIJJIIIIJJIJJJJJJJJJJIIIIJJIJHJHI
@169215/1
cgcctccttgatgcattgcgtcagaatgcccacctcacgttccgccaatt
+169215/1
CCCFFFFDHHHHGJGIJGIJJJJJJJJJIGJJIJIJJJJJJJJBEHIIHH
@169242/1
ttttaatatttaaataaccgctttttactacatgcataaacatacatacc
+169242/1
CCCFFFFFHHHGHJJJJJJJJJJJEHIIJBGIIIIIJIJJJJJJJJJEHJ
@2936308/1
gtacacctgagcgagactcataacgcagccagatgccaaagttcttgatc
+2936308/1
:=BFDBDDHFHHHJIGHIJJJJJJJJJJJJJJJIJIJJJJJHIJJIJJIJ
@2936414/1
acacaatggtgaactggcgttcatgcggcaaacgcctattaacattatca
+2936414/1
@CCFFFEDFDADFIEHJIGHIGGIJIBHHHIGJGIIIEGCGAAHEEGIFI
@5655453/1
gcggcttgaacccgccggtgctcttgtagaacatgatgagtagctcctgc
+5655453/1
CCCFFFFFHHHHGJIJIGHIGIJJJIHIJIJJJIJJJJIJIJIIJIJJJJ
@4948395/1
cttgaacttcttcaattgacgcaagaagtaccagaaacgggacttagcca
+4948395/1
CCCFFFFFHHHHHJJJIJJJJJJJJJJJGHJJJJJJJJJJJJIJJJJJJJ
@5655975/1
tggatggagtgagcacgggctctgtgcctggctcccatgtcacggtagca
+5655975/1
CCCFFFFFHHHFHIJJJJIJJJJJJJJJJGJJIIJIJJJJJIJJIFHJJI
@4948840/1
ggcatctatagatgtcggtggcgcacagggcacgcttgcgcatgacatct
+4948840/1
CCCFFFFFHHHHHJIJJJGIJJJJJJJJJJJIJJJJJJJJJJJJJJJJHH
@170247/1
cttcaggtgatcgaacatcatgtcttcaaactccactatcatctctttct
+170247/1
@@@DDDD=C:CFFBAGIEBCHH:CHIIFHFHGE>GFF@GBFIIIIFGBDD
@170791/1
gtgagacacgagataaaagtccaattcagacgagtg
+170791/1
B@@FFDF?HDFFAFHC<EHFHGGHHFHCFG??CFEC
@171150/1
atacataataaaattagaggaagtaggtgctgggcctcttgtatgcgaag
+171150/1
CCCFFFFFHHHHHJJIJJJJJJJJJJJHHJJJGJIJJJJJJJJJJJJHII
@171628/1
gcatccaactcggatcagccgtttctgagattagcgcgcacagacgaaca
+171628/1
CCCFFFFFHHHHHIJJIJJJJJJJJJJIJIJJJJJJJJJJJJJJJHHEFF
@1563005/1
gtcaaaaccttcattatggcgcgtttacattaggtcggtcaccgaaggcg
+1563005/1
CCCFFFFFHHHHHJJJJGGHIIGFIIJJJJJJIJGIJJGHIJJJJJJJIG
@1563454/1
ctggagagaagatcctcatcttgtatagaggaggcttgggctcgctctcc
+1563454/1
CCCFFFFFHHHHHJJJJJJJJJJHJJJJJJJJJJJJJGIJJIIJIJJIJJ
@7042690/1
tcttaaacgactggaccgattttgatgaatttttttgtgtgtgttcaagg
+7042690/1
CCCFFFFFHHHHHJIJJJHJJJJJJJJJGIJJJJJJJJJIIIIHHHHHHH
@7043516/1
gggaagtaaatgcatctgtccttatttccgacccacaaacaattaagcct
+7043516/1
CCCFFFFFHHHHHJJJJJJJJJJJJJJJJJJJJJJJJJJJJJJJJJJJJJ
@3608786/1
gcagcgaaatagtcacacccacgttggttatcaagtggctt
+3608786/1
@@CFFDDDFFDHFGGGIEFGIGIEFGHJJEHIJIIEHIGEH
@7044239/1
ggcgggggcagtgctggggactccgggcgcagcaccagtcg
+7044239/1
@@@DDDDA<AH7?DEEGEHAB2?CA<B37657BB?BBBCA0
@6356535/1
gggtaaggtatttcagggtcgtcacgacccacatcttcgtcgcgccaatt
+6356535/1
BBCDDDFFFHHHHJJJJJHHIJJJJJJJJJIJJJIJJJJIJJJJJJHHHF
@6356746/1
gaccatcactcttatatgggcagcccgaacacggttaccgggaattttgt
+6356746/1
CCCFFFFFHHHHHJJJJJJJJJJJJJJJJJIJJJHIJJJJJJJJJJJJJH
@7045401/1
aggcaagatgggcatagtaggtaggcgtagggtaagacacggatcgcata
+7045401/1
<BBFFFFFHGHGHJIIFGHIGFFGHIJHIGIJIIJJJJIJJJIIJJJJJG
@3610802/1
ggctgatccgagttggatgcggttttcacgaatatattgtgggatgctta
+3610802/1
CCCFFFFFHHHHFHJJJJJJJJGIJJJJJJIJJJJJJJJJJJJJJJJJJJ
@3611026/1
gtccgtctgattctgtgatagtgaatacaagatcgtggggtgggcccacc
+3611026/1
CCCFFFFFHHHHHJJIJJJJJIJJIJJJJJJJJJJJJJJJJIJJIJJJJJ
@3611142/1
gttattgttatgtcgatgtcgaacccaaaaat
+3611142/1
?:=?BDDDHFDDAC<EG@<<F?FDAHIGABC?
@852267/1
cctcggactaaattgttctatcttcatcctaccagccagattgaaccttt
+852267/1
CCCFFFDFHHHFHJJEGEGIJIJIJJJIJCGIHIJIJJJJJIIJJFEGHI
@7046786/1
cagccatccaacgggattgcccatcaatttatcttcaaatgacgacacca
+7046786/1
CCCFFFFFHHHHHJJJJJJJJJJJJJJJJJJJJJJJJJJJJJJJJJJJJJ
@3611401/1
gtggctttcagtgaaacatcaaaatttatcgatctttgattctgatctag
+3611401/1
?=@FFFFBDDHHDBFGIIIIIIEIGGGGI?EAEGHGI@BGGIIIIIIIII
@4346511/1
tgtttttaatatttaaataaccgctttttactacatgcataaacatacat
+4346511/1
BCBFFFFFHHHHHJJJJIGIIJJJJJJJJJJJJJIJJIJJJJJJJJJJJJ
@5656711/1
agcatacataataaaattagaggaagtaggtgctgggcctcttgtatgcg
+5656711/1
@C@FFDFFGHGHFIFGIJIIJJJGCHHGIJEHHCGHJJJJJJGIHGIIHI
@7047713/1
ggtcattcaatgtctccttccgtcttgggtgaggcataacggggtgggtt
+7047713/1
CCBFFFFFHHHHHJJJJJJJJJHIJJJJJGHIJJJJJJJJJJJJ@FHIAH
@7048152/1
gtcgtttaagagaagttcagtgacatacacacttacagaagaattatata
+7048152/1
@B@FFFFFHHGHHIIFHHJHHHIHIIJJJJJJJJIJJJJJJJJJJJJJJJ
@4347318/1
gtgctgttgtggaactgcttcacctgtggccggcggcacgcagacgcctt
+4347318/1
@@@FFDDDHFHHFGIIJJJIHIIIIEEB9CGHHGGEHFHDDDDDDDBDDD
@4347440/1
gtttattcccatcagtttggagttcacctttagaagtatgtttttagctg
+4347440/1
?=@B?DDDFHDBFII@GHH=:CAACEEHIIGAFGEGBEHHCFHIIDE>FG
@853689/1
attaattcattagcgaaaaacttatttttcacttttaaaaatacatcagg
+853689/1
@@@FFFFFHHHHFIIJIJIIIHHHEIGIJJIGJJIJGJGJJGIIIJGIIJ
@7717205/1
gctgggcctcttgtatgcgaaggtgttgaggcgcttgtggtggtgcacgc
+7717205/1
@@@FFFDFHHHHHIIJJJJIJJJDGFHIIJJCHIJJJIIJHIEGIIEHGH
@5657884/1
gttaaaataaaaatccatttcattgttctcattcgcgtacttttcaagga
+5657884/1
C@@FDDDEDFHHDHGIIJIIGHGHGHHIJGGGIIIE:??DFGIHGEHGEA
@5659097/1
gcttattctgcatacctgccatgcgctggtaagcgctatggactgccgcc
+5659097/1
CCCFFFFFGHHHHJJJJJJJJJJJJJJJJJJIJJJJJJJJJJJJJJJJJJ
@2940941/1
agcgaaatagtcacacccacgttggttatcaagtggcttggtagga
+2940941/1
CCCFDFFFHFFHHHIGJJJIJGIIJHGIJJIIJGIGIJGGH@FBBB
@4349464/1
ggtcacggtactcgcggtacatgttgtgtacacctgagcgagactcataa
+4349464/1
CCBFFFFFFHHHHJJJIHIIIJJIJJJJJJJBBDGIJJJJJJJJJJJJJJ
@2941451/1
gctctgtgcctggctcccatgtcacggtagcactgagtgacggcacctcc
+2941451/1
CCCFFFEFHHHHHJJJJJJJJIIJJJJCGIJJJJJJJHHJJJJJJJJJJJ
@5660115/1
cacacattttctggtcaccttccatgcaaaatcttatcatgcaaattgtt
+5660115/1
CCCFFFFFHHHHHJIIIJJJJJJJJJJJJJJJJJJJJJJJJJJJJIJJIJ
@4350198/1
cgtttttaaactattttttcaatgccctaagtgagtatacatctattaaa
+4350198/1
CCBFFFFFHHHHHJJJJJJJJJJJJJJJJJJIIJJHIIJJJJJJJJJJJJ
@2941789/1
agtaaatgcatctgtccttatttccgacccacaaacaattaagccttggg
+2941789/1
<@@DDDDD8?C?FDAFDDAEDC@HIG@GEEBDBG;BD;<FGHD>CGHIII
@2941846/1
agggaatctgattgtgctgttgtggaactgcttcacctgtggccggcggc
+2941846/1
CCCFFFFFHHHHHJJJJJJJJJJJJJJJJIJJJJJJJJJIIJJJJJJJHF
@174505/1
cccaaattcttcttcttcagccggctttggtggttctttggctgtctctg
+174505/1
CCCFFFFFHHHHHJJJJJJJJJJJJJJJJJFHIFHIJJJJJJJJJJIJJJ
@4350309/1
gcactgagtgacggcacctccgacactgaggtcacggtactcgcggtaca
+4350309/1
CCCFFFFFFHHHHJJJJJJJJJIIJJJJJJJGIJJJJHIJIJJJJHEFFC
@2942079/1
gccttagctgcggaatgcttagcttccttcttagagcgtcccgtacccat
+2942079/1
:=?D::DDHHFAAHFHGHGGIEGIICHHHIGGECGGED@F?FHIGCFGG@
@5660668/1
aaccactccatactttgtttcatttaaatttacgggctatgccatttatc
+5660668/1
@CCFFFFFHHHHHJJJJHJJJJJJJJJJJJJJJJJJJJJJJJJJJJJJJI
@2267244/1
gcgcttgtggtggtgcacgcgcttgggcagagggaatctgattgtgctgt
+2267244/1
@@@DDFDBFDAFDEHDFDHIGFD<BDGIEB;B=@@FGAHFAAFD=7CGG@
@175059/1
gggacttagccacaatctggtctggagagaagatcctcatcttgtat
+175059/1
C@@FFFFFFDBHDIIGGGFEGHHJDHICHBGGGGGGIHBHIIIHIFB
@2942512/1
aggtgctgggcctcttgtatgcgaaggtgttgaggcgcttgtggtggtgc
+2942512/1
CCCFFFFFHHGHHJJJJJJJIJJIJIJFGHHJHIJJJJJJJIJJJJJJJJ
@175361/1
cgtcactattctaggattgtgtaggtaatattattaaacgaagaacatgc
+175361/1
CCCFFFFFHHHHHJJIJJJHIGIIIHHIJJIIJIJJJIIHIIGIEGHGHE
@2267709/1
gcaaatttttggttttaaccacatagttcccgatctcgcgggatctcttc
+2267709/1
@@@DDD;BH?FD<ABAEFFGHHC?FHABEFEGIAGBFIHIIIBAEHF>AC
@175414/1
ccacaatatattcgtgaaaaccgcatccaactcggatcagccgtttctga
+175414/1
<<?DDDDBD8FF<E<C>E?@FC@EHAG?>BGG>DBG;DEEGIIIGG3=F4
@1566420/1
cgtttatacattttttttttaatttttgtgttacgattcgaatactggac
+1566420/1
@CBFFFFFHGHHHJJJJJJJJIIJJJJJHIJJJJJJIJJJIJJJJHHHHH
@1566718/1
gattgtgctgttgtggaactgcttcacctgtggccggcggcacgcagacg
+1566718/1
@CCFF?DEDHHHHFHIIJJJJJIJJJJJCGHIIJJJJJJJGHFFDDDDDB
@2943296/1
ctcctttcttttttggtggcttccccattttgacagcgtcttacttcacg
+2943296/1
@CCFFFFFHHHHHJIJHIJJJJJJJJJJJJJJJJJJJJIIJJJJJJJJJJ
@2268435/1
ggtgcctctgtaggagtttcgggctcgggtttactagcctcctcctt
+2268435/1
@CCFFDDDHACDDCFF<EHICGHGIGGIIIIIIADBF>?DHEHGIFH
@2268507/1
ggcagatgaggatacctcaacttcatcttatacttatccaagaaatattt
+2268507/1
CCCFFFFFHHHHHJIIJJJJJJJJIJJJJGHHJJJIJJJJJJJJJJJJJJ
@6357152/1
gtttattttgtttttctctgtgatctgtttcttggcatctatagatgtcg
+6357152/1
@@@DBDDDHFFHHFIIIIIIIG>HHHHIIHIII<BHCGCHD@?CBHFEGB
@6357269/1
gtttatattagttggtgaatacggtctaaccgactaatgtaaatgcgcca
+6357269/1
CCCFFFFFHHHHHIJFHIJJJJJJHIJJJJIJJJJJJJJJJJJJJJJJJG
@2944018/1
gtagcactgagtgacggcacctccgacactgaggtcacggtactcgcggt
+2944018/1
CCCFFFFFHHGFFIJJIIIIIJJJJJIJJJIJJJFHJJJIEGGJJIIHF@
@1567783/1
gtgactattaaattctgtctctaaagcattgctaaacaagcaatgta
+1567783/1
BBCFFFFFHHHHHJJJJJJJJJJJJJJJJJJJJJJJJJJJJJJJJII
@854610/1
acacgagatacgatgtacctgtccggtagaactctataccacggcgtcac
+854610/1
@@BFFFFFHHHGHJJIJJJJJIJJJJHIIIJIJJJJJJJIIJJJJJHGIH
@3612942/1
gtctgtagtggtcctgctgtttcgtatattctaaattggtttcgttgtat
+3612942/1
@??DDB?D==<AAACGBFEEHGFGHAFGGEHEI?EEFBBHCGDGFHIIAF
@3613288/1
gttcaaggggatctgagaatggtttagattcacaattttgtccgctggac
+3613288/1
@BBFFFFFHHHHHIJJJGIIJJHHIGIFHIIIJJJIJJJJIJJIJJJIIH
@7050685/1
tttagatatttgttgttcattcaactgtcttgttaatgcctggccctcag
+7050685/1
CCCFFFFFHHHHHJJJJJJJJJJJJJJJIIJJJJJJJJJJJJJIJJJJIJ
@855783/1
attgaaagtgcggggttgacatcggacttaatacaaggaaactgttt
+855783/1
@CCFFFFFHHHHHJJGHIIIJJJJJJIIJJIIIJJJJJJJIHHHHHH
@4350652/1
gttattattacagcatacataataaaattagaggaagtaggtgctgggcc
+4350652/1
B@@FFFFFHHHGHJIJJIJJJJJJJHGHHJJGIJGIHGGIJHHIJIJJII
@4350656/1
gtgggttgtcctgcagagcttgccacatcttgtaagcagcctgacgctta
+4350656/1
CBBFFDFFHHHHHJJJJJJJJJJIJJJJJJJJJJJIJJJJJJJJJJJJJI
@7051454/1
gcacctccgacactgaggtcacggtactcgcggtacatgttgtgtacacc
+7051454/1
@CCFFFFFGGHHHJJGIJIEHIJGIJJJJDGIED@FHIIFHHGHHCH=77
@3614764/1
cactgagtgacggcacctccgacactgaggtcacggtactcgcggtacat
+3614764/1
CCCFFFFDHHGHHJIJJJJJJJJJJJJJJJFGIJJJFHIJJJJIHEEFFD
@4351823/1
ctgctggagatgtgggtgtagctttaaggggatctgctgtctgtggagct
+4351823/1
CCCFFFFDHBFHFHIJHIGCHHIJIEHGGGIEIIIGJJJIJJJJJJIIIJ
@3615196/1
tggcaaaggtagtaagtcagctgttccacttcatcatcagggatcttgcc
+3615196/1
@@@DDDDFHADHCFGGDGEGCHGFDHHGGGHIGIIIIGEHGIGIIIGGCD
@857193/1
gtcactctgttgcgaatatatgaagcgtgag
+857193/1
@??DBDDD:A4?F@1<C?:FCF<FHI:?F88
@3615718/1
gtcgatgtcgaacccaaaaatgtaattaactttttttttgtctgtttgtc
+3615718/1
CCCFFDFEHHHHHJJGIJJJJIIJIJCIJ9EGIJJIIJIBHEG>@EIEHC
@857539/1
taggaagtccaatatcgcatcgccaagaaactctaggcgttcgtaggaac
+857539/1
?<@DBDDDHBFHDIEBACAC8FB@DGGEHG?C@DGGI<FDDBD;FGD@F@
@858142/1
ggtgaggcataacggggtgggttttacagactagaacccaccccgctatg
+858142/1
CCBFFFFFGHHHHJJJJEGHJDHIJJJJJJJJJJJJJJJJJJJJHHFFDE
@7054169/1
ctgctgcatcatgtctttaccctcgccattcaacctaggatgtagtgtag
+7054169/1
@CCFFFFFHHHHHJJJJJIIIJJJJJJGIJIGGHHIGHIFHHHIHIIJIJ
@7054178/1
gcatacataataaaattagaggaagtaggtgctgggcctcttgtatgcga
+7054178/1
@CCFFFFFHHHHHJJJJJJIJJHJJHJJJIIJJJJJJJJJJJJJJJJJJG
@4353925/1
cagcatacataataaaattagaggaagtaggtgctgggcctcttgtatgc
+4353925/1
CCCFFFFFHHHHHJJJJJJJJJJJHJJGIJJHIJJJJJJJJJJJJIJJJJ
@858473/1
cagcatacataataaaattagaggaagtaggtgctgggcctcttgtatgc
+858473/1
8=?DDDDDDFAFF4AGFDE>A:A>FFEFHIC?CFGBE1C?CG@FDB>@DF
@7718742/1
cacgcgcttgggcagagggaatctgattgtgctgttgtggaactgcttca
+7718742/1
CC@FFFFFHHHHHJJJJJJJJJJJJJJJJIJIJJIJJJJIJJJJJJJJJI
@2944777/1
cataacgcagccagatgccaaagttcttgatcttcactgggctcttctct
+2944777/1
@CCFFFFFGHHHHJJJJJJIJJJIJJFIIJJIJJJJJIIIIIEIJJJJIJ
@2945891/1
ctccaatctatatcgtaaccattgtcttctttgacgggcacaacgtacat
+2945891/1
CCCFFFFFGFHHFGHHHIHIJJJIJGIIAHIIJBHGIIJJEEHEGFDHII
@2946021/1
ggcacgcttgcgcatgacatctatacatgccattggcgttcaaaaggtta
+2946021/1
@@CFDFFFHHHHHJJJGIIJIJJJIIIIJJJJJJIJJJIJJEIJIHIJJG
@6359715/1
atgtcacggtagcactgagtgacggcacctccgacactgaggtcacggta
+6359715/1
CCCFFFFFHHHHHJJJHGIECHGEGIJIJJIJJIJJJJGIGGGGIIJIJF
@177971/1
ccccctttaaaaaaagctcgatctcaatttaaagataagatctgcgacct
+177971/1
CCCFFFFFHHHHHJJJJJJJJJJJJJJJJJJJJJJJJJJJJJJJJJJJJJ
@4355851/1
accgggaattttgtttggtatctgataccgacacatggtaggttccatgg
+4355851/1
@@@DDDADHFAHFAGIGGHEEHAH9?CFDGGHEGDGGGGHIIIIIIIGGG
@2271027/1
gagggatgcgtgacgtcagcccctacgatcatcactgtcgtgt
+2271027/1
@@@BBD???ADF?GG;FF@<F@DBC@@?D?D<GGG<B98?7;8
@178754/1
cttgttgttaagaggtgttacctgcaacttggccaggttagggccaacag
+178754/1
@CCDDFFDFFFHBHHGIIIHGIJJJIDHJICBGG>DFFGEHIJIIGGF;@
@7721018/1
tgtacattgaaaataaaaataaaaaaatagcaggggttattgttatgtcg
+7721018/1
CCCFFFFFHHHHGJJJJJJJJJJJJJJJJJJJJJJJGHJJJJIJJJJIJJ
@6361750/1
cagtggtcttcttgaacttcttcaattgacgcaagaagtaccagaaacgg
+6361750/1
@CCFFFDFHHHHHJJJJJJJJJJIJJJJJJJJJGIJIJDGHIJJJJJJGI
@4953309/1
ctggccctcagcgacatgtaagagttcaatggggaagtaaatgcatctgt
+4953309/1
@@@DBDDFHFHHHJJIIIFHIJHIBDGIIIGIJGCHIGHGGEIIEHIJJ@
@2273155/1
gcgacttcgttcgtgtggaatagtgacttccggca
+2273155/1
;<1=:1AB?ACFFAB?A;CEBD>CEH<GHGDDDF?
@4953539/1
tccagatccactcttgctccatggtccaggagcagcagcgtgcgcaggtt
+4953539/1
@@@DBDFDFHHFGGIGGDEGICEHIHCHFHEGGGIIIIII?GHGGGII=@
@4953864/1
caggcatctgcaccaagactggagctcctgctggagatgtgggtgtagct
+4953864/1
CCCFFFFFHHHHHJJJJIJJJJJJJJJJJJJJJJHIHIIDHIIDGFHHII
@1569461/1
actcttgctccatggtccaggagcagcagcgtgcgcaggttcaggcatct
+1569461/1
CCCFFFFFFHGFHJJGIJJIJGIIIJIIJJJFHGIJJJIFGGIJJIJEIG
@4953944/1
gcggaatcagcctcgcgggtgggtctggcatggtgcctagagggacggga
+4953944/1
C@CFFFFFHHGHHHHIHII?FBH<FHIIIIIIICDHIGHGHHFFDCDBD=
@181121/1
tccagaggcaagcgctccaagttgcttggaggcttgggcctgttttggta
+181121/1
@@@D?DDDDHDHHGAFH@A9<AFGIIIEGFGHIIIGBFFGAEDFFH8AFE
@2273786/1
gtgagcacgggctctgtgcctggctcccatgtcacggtagcactgagtga
+2273786/1
CCCFFFFFHHHHHJJJHIJJJJIJJJJJJJJJJJJJJDHIIJJJJJJHHG
@181527/1
gctgtctctggtggaggtttctcctgtgacggcatagccgcagcctccga
+181527/1
@<@D?BDDABFACE9EGFEEIEHEIG?BHH?@?FFII@@GFEF>FCFFA@
@1570757/1
atttgttatgtaaccactccatactttgtttcatttaaatttacgggcta
+1570757/1
@@@DDDBBHDDB>FIIIIGGIGB?CHHHFHGCHIIHEFHIIIGBF0DGGG
@2274986/1
cttttattgcttggtgagacacgagataaaagtctaattcagacgagtgc
+2274986/1
CCCFFFFFHHHHHJHIJJJJJJJJJIJJJJJJIJJJJJJJJJJJJJJHII
@5664574/1
ggcgctaatcggtatatcatgacgccgagtattgcccgatccaagaaagt
+5664574/1
CCCFFFFFHHHGHIJIIIIJJJJJJJIGGFGHIIGIJIJJGIJIIGGHH?
@5664606/1
ccgtgaatataagtggcaaaggtagtaagtcagctgttccacttcatcat
+5664606/1
CCCFFFFFHHHHHIIJJJJJJJCHIJJJIJJJJJJJJJJIFHHIJJJJJJ
@5664984/1
catcaatttatcttcaaatgacgacaccacagttccagtctcaggcacat
+5664984/1
CCCFFFFFGHHBFGGIIIGBHGIGIIIIIIIEHIIIIIGHHIIIIIIIII
@1572357/1
ggtgcacgcgcttgggcagagggaatctgattgtgctgttgtggaactgc
+1572357/1
@@@DDD?D6??HH=GGH9CHIIGBFGHE<GBA@??FHGBBFFE=GDGGH7
@4356399/1
gtccataatcattcctggaatccgtgtcgacggcgatgagagcccacgat
+4356399/1
@CCFFFFFHHGHHJJJIJJIIJJJIJHIGJIGIJJJJIIJEIDIGHFHFF
@7723177/1
gcggtatcggcgtcgcttgcggtaccggcgtcggttgcggaatcagcctc
+7723177/1
@CCFDFFFHHHHHJJJJJIJJJIJJJJJJJHHFDDDDDDDDDDDDDDDDD
@7055652/1
ataaagataagtataggctcaaaacctaacgacatcaatcaccagcttaa
+7055652/1
BCCFFFFFHHHHHJIHIJJJJJJJJJJJIJJJJIIIJJJJJJJIJJJJIJ
@7056038/1
gtagcactgagtgacggcacctccgacactgaggtcacggtactcgcggt
+7056038/1
CCCFFFFFHHHHHJJJJJJJJJJJJJJJJJJJJJHIJJJJHHIJJIJHFB
@7723894/1
ctcgttttgttagacttcagtgtagctttgtattatgttcactttcttat
+7723894/1
;?@DBDD?BFHFDDGEFHAHEBADFEFHGHHEHHIIFFFBEFHB@DHGGI
@7723943/1
aggacatcttcaacaatctcgtggttcctctgcacttggtggtccacaaa
+7723943/1
@CCFFFDD8DBDDB@FHIHIIEHEGE>GFGGGGGIIIECHIFHH@FGGGG
@4357848/1
cggaaggtgggttcgtgaatcatgccctcaatctgcaccagttcatattt
+4357848/1
@C@DFFDDDFA?FHECFBFEEFFHEDGHIIIGIGDAHIGGFHIEADDBDG
@4358555/1
cagacagacaaaaaaataataatcacatatttgggtttggtatcgaccca
+4358555/1
CCCFFFFFHHHHHJJJHIIIIJIJJJJJJJJJJJJGIJJJFGIJJJJJJI
@4358653/1
gtcgtatgattatttgtctgtagtggtcctgctgtttcgtatattctaaa
+4358653/1
CCCFFFFFHHHHHJJJIJJJJJJJJJIHJJJJJJIJIJJHIJJJJJJJJJ
@7057726/1
gcagtagctcaatagagggatctccttaattattatgggcctagctgtat
+7057726/1
@@CFDDEFHHFFGIJHIGG8AFEFGIHHHIJJJJIJJJIJIGHIJJJGHI
@4358882/1
ctccttccgtcttgggtgaggcataacgggggggg
+4358882/1
CCCFFFFFHHHHHJJJCGIJJJJJJJIJGCG07@B
@861580/1
tcgtttactaatataacgaagcttgactcgctacttctcgcacggccttt
+861580/1
CCCFFFFFHHHHHJJJJJJJJJJIJJJJJJJJJJJJJJJJJJJJJJJJJJ
@4359057/1
cgacatctatagatgccaagaaacagatcacagagaaaaacaaaataaac
+4359057/1
CCCFFFFFHHHHGJJJJJJJIJIJJJIIJJJJJIJJIIJJJJJJJJJJJJ
@2275172/1
gcggttttcacgaatatattgtgggatgcttaaatttacatttagtgttt
+2275172/1
@CCFDFFFHHHHHJJJJJJJJIJJJJJJJJJJIJJJJIJJJJJJJFHIIJ
@3619285/1
cttgaaaagattttttgaacgcgcagatctccggaactactgattccaat
+3619285/1
CCCFFFFFHGHHGJJJJIIIIHIJIJIJJIJJIJIIJJJJJJ@GHIHHHH
@5665633/1
gactgatcagccggagcagctccggtaagtttgtcgagtagagccttagc
+5665633/1
@@?DBD?DBHAHHIGHGEIEGGIII@FBD@BGIIIGGHFHIGGBGHIIGI
@6362629/1
ggatatctacaaatgtacaaacaaaaacataaacacatctagactaatta
+6362629/1
CCCFFFFFHHHHHJJIJJJJJJJJJJJJJJJJJJJJJJJJJJJJJJJJJJ
@6362769/1
ctttaatttgacataacttttttatttatgaaccgattgacatgaaacaa
+6362769/1
CCCFFFFFHHHHHJJJJIJJJJJJJJJJJJJJJJJJJJJIJJJJJJJJJJ
@6363511/1
tgcacgcgcttgggcagagggaatctgattgtgctgttgtggaactgctt
+6363511/1
@@CFDDDDHHHHFHIGGEHIJGGGHIGEFDHBFFBFIJJGGHJIJJIGHH
@2950373/1
gaactgcttcacctgtggccggcggcacgcagacgccttgatgacctcca
+2950373/1
@@@DDFDFFFFHHIJEEHEGIIGGGIF@FHIHEEBFDED@CDDDADDCB<
@5666735/1
atacataataaaattagaggaagtaggtgctgggcctcttgtatgcgaag
+5666735/1
?@<D?DDFAFBDFFBEH<BBEAHFHHGFGIEHEAHIHIGGEDFGIIID?F
@6363740/1
cgtagaaaagtgctgtctgtacattgaaaataaaaataaaaaaaaatag
+6363740/1
CCCFFFFFHHFHHJJJJJJJIJJJJJJJJJJJIJJJ8FHGIJJIEH@DG
@6363899/1
gcttaaaatacgtttaaaaaaaattttgtaccaaatacttgatatcgcat
+6363899/1
CCCFFFFFHHHHHJJJJJJJJJIIJIIJIIJIJJHIJIJJJIIJJJJJIJ
@6364071/1
catgcacagctcttgcagccatccaacgggattgcccatcaatttatctt
+6364071/1
CCCFFFFFHHHHHJJJJJJJJJJJJJJJJJJJJJJJJJJJJJJJJJJJJJ
@4957257/1
gtctgtatctagctaaaagtagatgcaaatatctctacctcagaaaaagg
+4957257/1
CC@DFDDDHFFH?EFHDGHAEIHHGGIJJIIJGIJIEGGHIJJIBEHIGI
@5667086/1
ttcccaactgtcctccggtactaacgatcaaatcgatcatgggtccataa
+5667086/1
@@@FFFFFHHBDFHIIIG@FHHIIIIGII?BGB?DBFDGEGGHGGIIIII
@5667235/1
ctaatattacgaaacatttcttctgtcaatttgatcgcctaggacctgtc
+5667235/1
CCCFFFFFHHHHGJJIJJJJJJIJGIIIIJJJJJIJIIJJJJJJJJJJIJ
@7726966/1
atacataataaaattagaggaagtaggtgctgggcctcttgtatgcgaag
+7726966/1
CCCFFFFFHHGHGJJIJJJJJJJHHGIAEGHIHIIHIJJJJJIJIJIIFJ
@5667785/1
cgggtagctgatgtactaatgagtaataaaataataaaatcctaaattct
+5667785/1
C@CFFDDDHGHHHBBHIJGIHHAACHHIJJJJJIGEGIIIJIJGIJJIJH
@7727262/1
agcgcgcgttctcatgtaatttttaatgttctccaaatcgacgactcctg
+7727262/1
@@@FADADHDDFDHGIGIEHCCAFBGGG?D4?G9DAHGGG@BHGBGHCEH
@5668754/1
cttggaaatgataatgatatttgaacaagaacaatacacggagtaaacat
+5668754/1
CCCFFFFFHHHHHJJJJJJJIJJJJJJJJJJJJJJJJJJJJJJGHIIJJJ
@7728249/1
agtaggtgctgggcctcttgtatgcgaaggtgttgaggcgcttgtggtgg
+7728249/1
CCCFFFDFHHHHHJJJJJJJJJJJJJGIJJDGHIJIJJIJJJJJHIJIJJ
@5669552/1
gtctgtttgtctgtgcgtctgtgcgcgctaatctcagaaacggctgatcc
+5669552/1
@@@DDDDDHBBFFAE<F<:EFHIHGHEG@F?FFHCBHIEHIECGHGCEEH
@7728953/1
gtgcaaagcaagcaattgcccacacccgtatctcaacacccataaagaac
+7728953/1
CCCFFFFFHHHHHJJJJJJJJJJJJJJJIJJJIJJJJJJJJJJGJJJJJJ
@7730291/1
gtgtgacatttataaatagtctttcctcataagaagttggttgaactggt
+7730291/1
@@@FDDFDHHDFHGGIHHHAFGHIHIEBGHEGGCHIIIIIHI;FFDH@G?
@5671723/1
gttcacattgacaaacttaggtttgcttacagccattcccaactgtcctc
+5671723/1
CB@FFFFFFDHGHIJJJJIIGIJJDHIIJIGIJJIGIJJJJJJIJHIIGI
@5671921/1
agcatacataataaaattagaggaagtaggtgctgggcctcttgtatgcg
+5671921/1
?@?DDBDDDDF>C>FHGGHC<HB;C@<ACH?B9:<<C=?;CG9B9?GCCD
@7730998/1
gccgacacgattatgaagacgaagcggacgtcacggtaagcattcatcag
+7730998/1
C@CFFFDFH6AFDGHGHCFGIIJJJIJGIJIGIABGCGEHECA?CCFF@?
@2277381/1
cttctttctagtgcctgataagcccagacctagcccaaattcttcttctt
+2277381/1
@@CDDDDDHHGHGEEHHGIIJIEIIGHEHGHI@<FGIEGHIJJJIJIIJJ
@185093/1
gttattaggtaatgttatatattttgtcttttctgacattggtctctata
+185093/1
@=?D=DDDFD???AEEGIGEHDHHI@FGHGIGBHF<EGIIII?EGCGGED
@5672971/1
ccagttattacataattgtacacagtgaacaaaattgcaatatagttatt
+5672971/1
CCCDDFFFHHGHHJJJIIIIGFIIJIIIGHIIDHGGCGGGEHIIIHGHGH
@2950867/1
gtcatattatgtgagtacgaagcattgtctgtttataaaataattaacaa
+2950867/1
B@@DFDFFGHHFHEGCFHIJJJJJIJIIEAHHHIGIJIIJJJJJJIJIJJ
@2951142/1
gtcatgcgcaagcgtgccctgtgcgccaccgacatctatagatgcca
+2951142/1
@@CFFFFFHFFHGJIJIJJJIGIJJJJIJJGGJEIIJIJJIJJIJJJ
@2278117/1
cttggttcatcttttgaagattctgatattgatagttttttcattccctg
+2278117/1
@CCDF=BBFHHHGJJIGIGCGGHGIGHGIIGIJIGCGHGIIIJIIHGIJG
@185626/1
atctgattgtgctgttgtggaactgcttcacctgtggccggcggcacgca
+185626/1
@@@FFDFFBFHFGIJJJEGIGGIJJIIGIEGIGHHIIIHJJJGIHBFAAB
@3621504/1
gacggatttggttgaaatttggtacagatatagtttagaaccttataaag
+3621504/1
@<@FD?DAFDDFDB>E@GBHBFIGEHGIIDGAB:BFHHGEFHHIEEI?BF
@4361829/1
gggaatctgattgtgctgttgtggaactgcttcacctgtggccggcggca
+4361829/1
CCCFFFFFHHHHHJJJJJIJIIJJJJJJJJJJJJJJJJJJJJJJJJJHFD
@2952146/1
gtcggacgagccgtgccttttattgcttggtgagacacgagataaaagtc
+2952146/1
CCCFFFFFHHHHHHIIJJJJJIIIIJJJIJGHGHGGGIIBHGIJJIJJDF
@7061216/1
cgcaagaagtaccagaaacgggacttagccacaatctggtctggagagaa
+7061216/1
@<?DDDB?:2A:DHIIGBEBGBHAHHH9CCGEGE@GIAE?DGIIGHDGBB
@187533/1
ggcctcttgtatgcgaaggtgttgaggcgcttgtggtggtgcacgcgctt
+187533/1
@@<DFFFFHHHHGIGIJJJFGHIJJJJJIIJJIJGGGGD7CFGGGAEEDC
@2953700/1
gcctcttgtatgcgaaggtgttgaggcgcttgtggtggtgcacgcgcttg
+2953700/1
CCCFFFFFDBHBHIIGIIACFGEFGH?GDGII?FHH@GGCG>DF>EHFFC
@1576063/1
gtttgcctctcatgtcccatactccttgatttggtaaagcttgctgcccg
+1576063/1
@=@DFFDAFHHBD@EHGGGHAHIIGIGIFHIGGHIIIIIGDEHIIIIIII
@863175/1
catcgacataacaataacccctgctattttttttatttttattttcaatg
+863175/1
1:?D1AD?ADDD?EEBEAAEFC=A9?CEC??D@DIDEACCDECED@AEAE
@3622442/1
gtgcattattacattttttataaacggtacatctagagtataaaaaactg
+3622442/1
CBCFFFFFHHHHHJJJJJJJJJJJJJJEGHJJJJJJJJBGHIJJJJJJJI
@864097/1
cggattcaattcggaacatagaaatttgtgtaacccaagtttgacgacat
+864097/1
@@@DDDFFGHHFFGHGIIIJIIIEHEEIJJGIIGGGHGADGCEHGHJJIG
@3622654/1
gtctgtttgtctgttcgtctgtgcgcgctaatctcagaaacggctgatcc
+3622654/1
B@BFFFFFHHHGHIJIFFHIGFHGIGIJJIJJJJJIJJJIIIIJJIIIIJ
@5673878/1
gtttgttttatcgtcgccttgagaagcagacacaagcttcttctgtttgt
+5673878/1
CCCFFFFFHHHHHIJJJJJJJIIGIJJJJIIIJJJIJJJJJJJJJJJIJI
@5674066/1
tgataacttctcattcctgttacatcacaatttaatttaccaatttctgt
+5674066/1
CCCFFFFFHHHHHJJJJJJJJJJJJJJJJJJJJJJJJJJJJJIJJJJJJI
@5674642/1
ggggttattgttatgtcgatgtcgaacccaaaaatgtaattaactttttt
+5674642/1
B@@FBDDDHHHGGJJHHIJJIIIJIIJGIJJJHIJIBDFGIGGDFIIIJI
@5674998/1
gtgaagttcattgaatcaatgtgcaaaaattaaacgaagcattgaaaata
+5674998/1
C@CFFDDFHHFGFIJGGEGIIHGGIGGGIEFHGIJJIJJJCHGIEGFHIJ
@5675262/1
gtttttaaatgcggggaagttgcaaaaaatattttatcgagtacctacat
+5675262/1
@@CFFFFFHHHHHJJJIJJHIJJJJJJJJJJJJJJJJJJIJHHHHHHFFF
@865408/1
cccgtatccgattccattgctgataataatgtggcccgtgcttttataca
+865408/1
?@@DDDDDFHDHDEGBGG>>FEHEIFGGIJJIIIGGIIHHJIEFHGICDD
@865442/1
ctctatactttgcattaaaataatgcccattttcacaggcaagggatcct
+865442/1
@@@BDD?AA=DDBFFGIG>HFEIIA?AAFF@?HC9<9E=?CGCD7F@;BF
@4962157/1
tatagttataagactcagattgccatctcagaaattagcggatggatcaa
+4962157/1
CCCFFFFFHHHHHJJJJJJJJJJJJJJJJJJJJJJJJJJJJJJJJIJJJJ
@5676330/1
ccttattataaaaggtataaatattcctgccaccaataaatcgttttaac
+5676330/1
@@@?D?B;C:C?F>B:<<A?DIHHGHBHCG@B28<C?C>FFEGG;D???9
@6366622/1
agcacgtagttctcagcttccctgcaaagttaaccatcttgtattcaaaa
+6366622/1
@<@DDDBBFFFFDGIGBHCHIAH@FB9AGHGG@CDG<FCCDDHHCFB@GC
@4364473/1
gtttttaaactatttttttcaatgccctaagtgagtatacgtctattaaa
+4364473/1
C@CFFFFFHHHGHJJJJJJJJJJJJJJJJJJGHGIFHIJJJJIJJJJJII
@2280033/1
cgtaaacaaaacaattaattatcacataaaaccaaacctctggttcgatt
+2280033/1
CCCFFFFFHHHHHJJJJJJJJJJJJJJJJJJJJJJIJJJJJJIFHIIGJI
@6367268/1
gcttctggcacatcaggagaagttggctcctcaacagacacagagctctg
+6367268/1
@C@FFFFFHGHFFCGGIGEDFGGG@>EGCAHG@GG>BFC?G@FHGGIDIB
@6367529/1
ggcactagaaatatttcggcgatttaatttttttatgtttttattatgca
+6367529/1
CCCFFFDDFHGHHJJJJJJJJGIIJIHIJJJJJJIJJJJJJJJJJGIGGH
@2280922/1
gacggcacctccgacactgaggtcacggtactcgcggtacatgttgtgta
+2280922/1
@CCFFFFFHGHHHJJJJJJJIJFHIIJGFGIJIIJJIFEHJHHHHHHFFF
@2280924/1
cagtggtcttcttgaacttcttcaattgacgcaagaagtaccagaaacgg
+2280924/1
?@@BBBBDFDHDFHGHHIIIIGIHGHIIIIIIHIIBFHBDHHIIIIGGIG
@6368185/1
actcataacgcagccagatgccaaagttcttgatcttcactgggctcttc
+6368185/1
CCCFFFFFHHHHHJJJJJIJIJIJIJIIJJJJGGIJJJJJIHHIIJJJJJ
@2281332/1
gatggagtgagcacgggctctgtgcctggctcccatgtcacggtagcact
+2281332/1
?<?D:DDD?HHHGGGIGBHE@EC@FDFGIIG9FAGAHBBHHDBB@GGB>F
@4366197/1
tgcaaacatgccagttataaagcatagcccgaagtgctattggcacacag
+4366197/1
@@@ABDF?HHFH?FCCBGEEHGIGGHGEGHDF>D?D:D?GEHEEEGGII;
@4964833/1
cgcgtcctattttagttaattagtaatgtgcattgtaaaattcta
+4964833/1
CCCFFFFFDHHFHGIIHIIJJBGFJGJIIJHE?EHII9?HIEHII
@2281775/1
gtatgattatttgtctgcagtggtcctgctgtttcgtatattctaaattg
+2281775/1
C@CFFFFFHHHHHJJJJIGHHHIIHIIJJIJIJJJJGHIGHIJJIIIIIJ
@4965238/1
gtgctgggcctcttgtatgcgaaggtgttgaggcgcttgtggtggtgcac
+4965238/1
@@@DFB:B:CFHHIIIIGIIIG<FH?CHGGHGIGGEGHGFGI@FE@EHGE
@4965308/1
agcatacataataaaattagaggaagtaggtgctgggcctcttgtatgcg
+4965308/1
@BCFFFFFHHHHHJJJJJJJJJJJJJJIIJIJHHIIJGIJJJJJJJJJJJ
@6369137/1
gcctgggatgccacccggcaccactcccgggtgaggatgcactacatttc
+6369137/1
CCCFFFFFHHHHHJJJIJJJJJIJJJJJJJJHIJIIJJIJIJJJJJJJJG
@6369487/1
gtgcattattacattttttataaacggtacatctagagtataaaaaactg
+6369487/1
B?@FFFFEBBFHHGHGIJJIGHJJJJJEGGGFHHIJJJ:BGHIJJJJJIJ
@4966077/1
ggtcacggtactcgcggtacatgttgtgtacacctgagcgagactcataa
+4966077/1
@@<DDDFFHHFGHBHGGHGGBG@FGG@FHIE???DFHIIIIGIIGIIGIA
@865727/1
actaaatgtaaatttaagcatcccacaatatattcgtgaaaaccgcatcc
+865727/1
CCCFFFFFHGHGHJJJJJJJJJJJJIJJJJJHIIIJHIJIJGIJIJIIIJ
@866201/1
gtcgccattcctagtacggtatctcccacacgtttcacttcagcatagac
+866201/1
C@CFFFFFHHHHHJIJJJJHIJJJJJJJJJJJGIJJJJJJJJJJJJIJJJ
@7064863/1
ggcatctgcaccaagactggagctcctgctggagatgtgggtgtagcttt
+7064863/1
@<@DDFDFBHFHFDGBEHEGAEHHGGDFEBGHEFFGGFHED?D@GGIGHH
@866508/1
gttcaaattcaaataaaatcactctgcaatcctgcctcacat
+866508/1
??@1BABBFDFBFIADFGB3A:C:C<?CEBFBAF<?FGG8?F
@7065242/1
cagcgatactgggaacattcgactgatccggtgagggatgcgtgacgtca
+7065242/1
CCCFFFFFHHHHHJJJJJJIJJJJJJJJJJJHIJJJIJJJJJJJIJJIIJ
@7065340/1
agaggcactagaaatatttcggcgatttaattttttttatgtttttatta
+7065340/1
CCCFFFFFHHHHHJJJJJJJJJJJIJJJJGIJJJJJJJJJJHIJJHHHHH
@7065499/1
gtttgtctgtttgtctgtttgtctgtttgtctgtttgtctgtttgtctgt
+7065499/1
CB@FFDFFHHHHHHHIJFGIIFHJJHCHIHIIIIJJJHIJIHIIIHIGIG
@2285138/1
cacggaatacaaatatcttcttcggcaatctgccttggttgcggtctttg
+2285138/1
CCCFFFFFHHHGHJJJJJJJJIJJJJJJJJJJJJJIJJJJJJJJGIJJJI
@867437/1
gtgaatataagtggcaaaggtagtaagtcagctgttccacttcatcatca
+867437/1
@=@DFADDFBHADGGCHIIGABGEFHIHHEHGHHIGIIGGGDHGEDHEGB
@867737/1
tggagcttggtacaaagcaaaggtcgggcagttcgtcaacaagacattac
+867737/1
@@@FD?BDHHHDBGGGFHIE?EGHGIGE<@F?DHGFAFIFE@BHFBCD@F
@7066236/1
aggcaccataaaatctttcctcggactaaattgttctatcttcatcctac
+7066236/1
@CCFFFFFHHHHHJJJJJJJJJJJJJJJJJJJJIJJJJJJJJJJJJJJJJ
@2286354/1
ccgccaattcactgttcattacctgtgaaaactgcccctcagatacaccg
+2286354/1
CCCFFFFFHHHHHJIJJJJJJJJJJIJJJJJJJJJJJJJJJJJJJJJJJJ
@2286513/1
tggtcattacaattacctgattcgtttctagctcagtgtcccatttggct
+2286513/1
CCCDFFFFHHHHHJJJJJJJJJJJHJJJJJJJJJJJJJIJJJJJJJJJJJ
@2954127/1
gtttgtctgtttgtctgttcgtctgtgcgcgctaatctcagaaacggctg
+2954127/1
?BBDFDFFHFFHHGHIIHJJIEHJJJGIHIJJJJJJJIJJJIJGJJJJJJ
@869067/1
ggattatattctttcaatatatttaacatcagtaacactttttcagatga
+869067/1
@@<DDEFBHHGHHGGIIIGGHIJJFJJJJIJJIGHHJIJIJJJJIHBHGD
@5680930/1
ctcgcacaatgcccgtggtcttcactagttggcaaatcgcgcgtatagac
+5680930/1
???DDDFA>D?FBHHFEGCFFGE>EGCHDD9CDDGHCF?FEEH@BCEH@=
@869316/1
gcggttttcacgaatatattgtgggatgcttaaatttacatttagtgttt
+869316/1
@@@DD<DDHHHAFGHIIEHICH@;8CAHGIIIIIIIIIGIGGIIA?BGHG
@4967077/1
ggtcattacaattacctgattcgtttctag
+4967077/1
@@=DDDFDHHGFHIGHIJC<DIGIJHDBFH
@2955731/1
ggttcaccaagctagtggcgttgatgtcgcaagatagtgagacattcact
+2955731/1
CCBFFFFFHHHHHJJGHIGIJJJJJJJJJJJJJJIJJHGGIIJJJJJJJJ
@4967179/1
aagatgaagaagaggagcaaatggaaaaaaaaattggtgaaaagaatcac
+4967179/1
CCCFFFFFHHHHHIJHIJJJJJJJIJJJJJJJGHHHJFHIJJIIJJJJJJ
@7733341/1
ataaccaaagcctaaatctatggggcgggatggtcgtttgaaaaattgac
+7733341/1
CCCFFFFFHHHHHJJJJJJJJJJJJJJJJHFFFEEDDDDDDDDDDDDDDD
@2956721/1
ggattgggtaggtaatattattaaacgaagaacatgcggctgaattgcag
+2956721/1
@@BBDD?DDHHHCGGGGIIJJJJJJJHEFIJIGIHJJIIIJJGGGJJJII
@7733886/1
ctccacttggtcaggccccgtcgcgtacttgcagaagcatggctgcccaa
+7733886/1
CCCFFFFFHGGHHJJJJJJJIIJJJHIJJJJJJIIIJJJJJJJJJJJJJH
@4968671/1
ccagttttcttcttgaacttcttcaattgacgcaagaagtaccagaaacg
+4968671/1
B@CFFF2BDFHBHIJJJJJJJJJJJ9CF@HCFDHIJJJJBGGGIJIIJJJ
@3624649/1
gtgattctttaatttgacataacttttttatttatgaaccgattgacatg
+3624649/1
CCCFFFFFHHHHHJJJJJJJJJJJJJJJJJJJJJJJJJJJJJJJJJJJJJ
@2959040/1
cagtggtcttcttgaacttcttcaattgacgcaagaagtaccagaaacgg
+2959040/1
@CCFFFDDHHHHHJJJJJJJJJJJJJJJJJJJJJJJJJGIJJIJJJJJJJ
@2959258/1
ctcagatacaccgtcacggaatacaaatatcttcttcggcaatctgcctt
+2959258/1
@C@FFFFFHHHGHHHGGGGJDHGGGIIIJJIIEGGIGIEEFFHGIEIEIG
@188093/1
ctgttgtggaactgcttcacctgtggccggcggcacgcagacgccttgat
+188093/1
C@CFFDDDFDHHHIJIGIGIIIGIIGIIJGGIJIHHHFFFCEDBDDDDDD
@6370228/1
gatttctatttcccaattaaaccttatattaatacaatggtgactattaa
+6370228/1
CCCFFFFFHHHHHJJIJJJJJIJIJJJJJJIGIIJGIJJJFGGIIIIJJI
@2287028/1
gcggttttcacgaatatattgtgggatgcttaaatttacatttagtgttt
+2287028/1
@@@F=DDFHHFFDHFGIGIJJGHGGEGGGHEGIJIGIIJJGIIIIBFDGI
@4369260/1
gcgaaggtgttgaggcgcttgtggtggtgcacgcgcttgggcagagggaa
+4369260/1
???;BDD2<2ADBBE:CAEEDIB=?D?@;<3?D@7;@ACCCCC@=?D@@@
@4369530/1
cagatgtctttctagtgcgtccgtctgattctgtgatagtgaataca
+4369530/1
@@CFFFFFHHHHHJJEGBHJJAHHIIIIDGGGGDFIGJJFGIGGJJI
@2287660/1
tggagagaagatcctcatcttgtatagaggaggcttg
+2287660/1
@@@AD?ABCF?DCBE<CFEHIEFHFFHIBE@FEIEI:
@870793/1
ggcacctccgacactgaggtcacggtactcgcggtacatgttgtgtacac
+870793/1
CCCFFFFFHHHHHJJJIJJGIHJJJFHIIJIJIJHIIIGIHIIHHEGH??
@6371534/1
ggtacatctagagtataaaaaactgataaattccgtcactattctaggat
+6371534/1
@C@FFFFFHHHHHGHIJJJJJJJJJIJJJJJJJJJJJJJJJJJJJIJJHJ
@4370367/1
gcacactgttcagaagtattgggaactgtattctatgtttcctaacccgt
+4370367/1
@@@=DBDEDHAFHH@DGHGIEFHCEHIIAFFDEH><?FHGGGGFIDHII?
@2288745/1
ggcaccataaaatctttcctcggactaaattgttctatcttcatcctacc
+2288745/1
@@@DFFFFGHHGHJIIIJJJJJJJJJJJIHIGGGIIGJIIJIJJIJJIJJ
@2288854/1
cttggttattatagcatagaagataggttgtaatataatttcttttttaa
+2288854/1
CCCFFEFEHHHHHJJJJJJIIIHIJJJEFHHIIJJJIGHIJIJJJJJJGG
@2289186/1
cctccacatacaagatagtgtactcgatattgaatcttattactttgcaa
+2289186/1
CCCFFFFFHHGHHJJJJIHJJJJJJJJJJJJJJJJJJJJJJJJJJJJJJJ
@4371944/1
tgtacattgaaaataaaaaataaaaaaatagcaggggttattgttatgtc
+4371944/1
BCBFFFFFGHHHGJJJJJJGIIJJJJJJFIJIIJFIJDGHIJJIIIJJJJ
@2290044/1
gtcggactcgtgacgtcgtaagcgcgtgccgtgtttttaaatgcggggaa
+2290044/1
CCCFFFFFHHHHHJJHIJJJJIJJJJHIJJJHHHIIJJJJJIHHHFF@D2
@4373154/1
gttgtgtacacctgagcgagactcataacgcagccagatgccaaagt
+4373154/1
@??DDDDDA=222A?CAB6?1@F<<BG<<C8C:0?FFF>DB8BDFF=
@5681996/1
gtggtagcgggtcggacgagccgtgccttttattgcttggtgagacacga
+5681996/1
BCCFFFFFHHHHHJJJJJJJJJJGIJJJJJJIJJJHHHHHFFFFFEEEDB
@2291518/1
caccttccatgcaaaatcttatcatgcaaattgttacatttatattaact
+2291518/1
?@@BDEDFHDFBDGDHIIIGGIIIFHIHHIGEECCGHGGHIF<FHGECGG
@5682555/1
tttcctaggagtgactttcccgtttccaatctccaagacaggaggctcca
+5682555/1
@@CDFFFDAHFADFIIIJJGIGFGHIIGHIGJCHIIJJJIIJIGGIIIIJ
@190222/1
cttagccacaatctggtctggagagaagatcctcatcttgtatagaggag
+190222/1
CCCFFFFFHHHHHJJJIJJJJIJHIGIJJJJJJJJJJJJJIJJJJJJJJJ
@5682819/1
gtaagttaattctaatttaatgtcagatgttttaatagtaagtacgagta
+5682819/1
8?<DBBBD?CDFHB<EE?EAAIHHGG@EC?FGGCHAHHCE9E?E<??FBD
@191080/1
gtctgtttgtctgtttgtctgtttgtctgtttgtctgtttgtctgttcgt
+191080/1
CCCFFFFFHHHHHHJJJJJJJIJJJHHJJIJJJJJJJJJJJJJJJFHJJG
@5683790/1
aacaaataaactttttaatagacaaatacaacgaaaccaatttagaatat
+5683790/1
CCCFFFFFHHHGHJJJJJJJJJJJJJJJJJJJJJJJJJJJJJJJJIJJJJ
@2961049/1
tccagtaaaggttgtgatttttcaccgataacttccaatttgtatttgtc
+2961049/1
@@@FFFFFAHFDFHFH@G4IAHEEIGFDDGGIIGHIGBDGHIFFIIIDHE
@2961284/1
ccggtagaactctataccacggcgtcacgacacagtccttgtaattctct
+2961284/1
CCCFDFFFHGHHHJJJJIJJJIJJJJJHIIIEIIJHIJJIJHIJJJJJJI
@191851/1
gggaactgtattctatgtttcctaacccgtttctttgtccctgggtaagg
+191851/1
@@@?AAADD><C<AEFFBBI44C:FG:C@@8?FECF@F>DDGIBB??BGF
@2962292/1
ggatgcgtgacgtcagcccctacgatcatcactgtcgtgtcctttataca
+2962292/1
CCCFFFDDFFHHFGIIJJJJJJIJJJJJJJJJJJJJJIIHIJIJEGBHGG
@4970862/1
cgcaagaagtaccagaaacgggacttagcca
+4970862/1
@??DB@ADD2<4DEHGH@FBDHEG;C4:999
@4971300/1
gcgatgttttacaagggcaggttgaactcacaccattcaatttaaaagaa
+4971300/1
CCCFFFFFHHHHHJHIIJJJJGHJJGHIHIJJJJJJIJJJJJJJJJJJJJ
@5685997/1
cacatatttgtgtcgttggcgctcagggacagttttcgcttgtcacgtat
+5685997/1
???=DDDDEB2<C?@<@E9338CE:EED?;BBECDEADDDBA@CDCDB@A
@1581341/1
gtgaaaagaatcacaagtaagatactgcaaacatgccagttataaagcat
+1581341/1
@@@FDDFDHBFHHJIGHEGHIGCGGIIIIJIJJJIJJEHHIIJHGIJHI<
@7737241/1
ctgtcatctggttcatacggcgcgcggtcgcctccttgatgcattgcgtc
+7737241/1
CCCFFFFFHHHHHJIJIIJJJJJJJJJJJJJJJJHGHHGHFFFFFFEDDD
@3627356/1
ctgggcctcttgtatgcgaaggtgttgaggcgcttgtggtggtgcacgcg
+3627356/1
CCCFFFFFHHHHHJJJJJHIJJFGHIJIJJJJJJJJJJJIJJJHJJJJHH
@4974415/1
cgactaacattacctcgaaggcgcggcgtgcggttaggcgaagtacatga
+4974415/1
CCCFFFFFHHHHHJJJJJJJJJJJJJJJHJJJHAHFFFFDDDDBDDDFDD
@2292526/1
ttcgtcttttgaagattctgatattgatagttttttcattccctgcagag
+2292526/1
@C@DFFFFHHHHDG@HHGHIHHFHIIHJIJHFIIHGIFGIGGIJIGEGEB
@3628688/1
gttaaccgcaatgttggagcttggtacaaagcaaaggtcgggcagttcgt
+3628688/1
CCCFFFFFHHHHHIIJJJJJJJJJGHIJJJJJJJIJJFHIJJIJJHJJIH
@873102/1
atctgtttcttggcatctatagatgtcggtggcgcacagggcacgcttgc
+873102/1
CCCFFD?DHDHHHJJJJJJJIIGIIIJIJEGG@HGIHIIJJFGHIJIIJE
@3628854/1
gcttcttctttctagtgcctgataagcccagacctagcccaaattcttct
+3628854/1
CCCFFFFFHHHHHJJJJJJJJJJJJJJIJJJJJJJJJJJJJJJJJJJJJJ
@2293424/1
ggcgtgttaccgaccagagtagcaaccaccttcaatcctttaacgaatgc
+2293424/1
CCCFFFFFHGHHFIIJGGHGIIHGIIJIJAGHIIGIHIIJJJIJJIJJJG
@3629372/1
gtcacggtagcactgagtgacggcacctccgacactgaggtcacggtact
+3629372/1
CB@FFFFDHHGHHIJJJHIJJIJGIJJJJJJJJJJJJJJJIJJJJJHIHH
@2293545/1
gtgttcaaggggatctgagaatggtttagattcacaattttgtccgctgg
+2293545/1
BBCDFFFFHHHHHIJJJHJJJJJJIIJJJJJJJJJJJJJJJJJJJJJJJJ
@2293779/1
caagcaaactctggtgccttgggaagcctttgtgcgccacatcaatgttg
+2293779/1
@@@FDFFFHHHHHJIJJJJJJJJIJJJJJJJJJJJJJJBIJJJIJJIIIJ
@2294299/1
gtataggtacgtttctgttcctgtccccatctgaggaatagtattgttaa
+2294299/1
CCCFFFFDHHHHHJJJJIJIJJJJJJJJJJJJJJJIJJJJJGIJJJIJJJ
@5688820/1
gggatcttgccgtcattgcagactgtgtggtagcgggtcggacgagccgt
+5688820/1
@@@?DDEFHBHFFFHJGEEHGHGIGAHCEHGGIEIIE0@GI<EAHDDCC;
@3630816/1
tctcagcatggtaagaaggtggcggccagaatctagacatgcacagctct
+3630816/1
CCCFFFFFHHHHHJJJJJJFIJJJJIJJJJJJJJJJJJJJJJJJJJJJJJ
@3630999/1
gttcaaggggatctgagaatggtttacattcacaattttgtccgctggac
+3630999/1
BBBFFFFFHHHHHJIJJIIJJJHIJJJJJJJIJJJJJJJJJJJJJJJJHH
@192561/1
cgttactgcttaatactactcactgatttatgtagcatcatcttgtaaag
+192561/1
CC@FFFDFHGHHHIIIJHIGIHGJGJJIJJIGJIJJIJJIJJEIIFHIJH
@5689647/1
gtgttcaaggggatctgagaatggtttagattcacaattttgtccgctgg
+5689647/1
BB@BDEFFFHHHFIIJJIJHHHIJHIIIJHIIJFIJJJJJIJJJJJJJJJ
@193170/1
gggcgggatggtcgtttgaaaaattgacggccagccttaacgtacgattc
+193170/1
@@@DDDD<DFHHH<DHHIGBFHGHIHA;AEEHEEECCCCCCB?AA@@BBC
@7070647/1
gcgcaggttcaggcatctgcaccaagactggcgctcctgctggagatgtg
+7070647/1
@@@DDDDDDFDH:3;C@EA4C>FHIEIICHG3CFFGGHI<FGB/=38B/7
@193328/1
gttggttccaaagttctccctgtacgatggatgagttagggccgtttgta
+193328/1
@CCFFDFEHFDFHFGBFHIJJJHIIJGIIFIIJJGJIJJGGGGHHEHGFG
@6377544/1
gcttattctgcatacctgccatgcgctggtaagcgctatggactgccgcc
+6377544/1
C@CDFFFDHHDHHGHIIHIGIJGEHIJII?CGHIIGHIEHHIJJIEHIFI
@7071463/1
gtcagatgttttaatagtaagtacgagtacagtctagggtaatagataca
+7071463/1
@@@FFDEDCFFHHJJIJIJGIIFJIHICFHHGIIJJJJJDHHIJJIJIJI
@6377580/1
gtcctctctaaggttctaaactatatctgtaccaaatttcaaccaaatcc
+6377580/1
@?@FFDFFHFFAB<CGEEEIHIDHEDHGIIGDHGE@FHGBGFBFDFBFBF
@6377907/1
ggacaatgtttttttaattaatttttaatttattagtagttgttgatttt
+6377907/1
CCCFFFFFFHHHHJJGHHIJIJJJJJJJJJJJJJJJHIJIIJIJJJJIJJ
@6377944/1
gttatgtcaaattaaagaatcacgtcgaacattctatgcttataccatta
+6377944/1
CCCFFFFFHHHHHJJJJJJJJJJJJJJJJJJJJJJJJJJJJJJJJJJJJJ
@5691631/1
aggtgctgggcctcttgtatgcgaagg
+5691631/1
@@<BDDDD8?3ADE3:<EIFFF>FEFE
@4374972/1
atctgattgtgctgttgtggaactgcttcacctgtggccggcggcacgca
+4374972/1
CCCFFFFFGHHHHJIJJIIJJJJJJJJJJIJIJIJJJJJJJJJJHFFDDB
@195002/1
gcaagaagtaccagaaacgggacttagccacaatctggtctggagagaag
+195002/1
CCCFFFFFFHHHGJIJJJJJJJJJJIJJJJJJIJJJJJJJJJJIJIJJJJ
@7072685/1
gctgggcctcttgtatgcgaaggtgttgaggcgcttgtggtggtgcacgc
+7072685/1
CCCFFFFFHHHHGJJJJJJHIJJHHHIJIJJJJJJJJIJJIJJGHIJJJH
@1585823/1
ggaaatcccagagaagagcccagtgaagatcaag
+1585823/1
?;?;DDBDHHHDH@CDFD>FE@F?AFHGHIII@?
@4375935/1
gttgcggtctttgtataccttcaggtgatcgaacatcatgtcttcaaact
+4375935/1
CCCFFFFDFHHHGIHIJJJJJJJJIFHGHIJJJJJJJJJJIHJJJJJJJJ
@7073499/1
gaaacaaacactaaatgtaaatttaagcatcccactatatattcgtgaaa
+7073499/1
@??DDEFFFHGGHIIIFFIGHIIIIGHCGIEEGGG8?DFDHIIGHDGHII
@7073765/1
gtggtgcacgcgcttgggcagagggaatctgattgtgctgttgtggaact
+7073765/1
@@?DDFDFHHHGFBHHEGIIGHIJJIJJGIGIIJJJJGGIHGH@DHIIIJ
@1586472/1
caccagtggtcttcttgaacttcttcaattgacgcaagaagtaccagaaa
+1586472/1
@@@DDDFFBFFFDHJJGGI>HHGHGHCG@DFHGGGIBGIHI?FBFHDFCH
@6379928/1
ggcaggttgaactcacaccattcaatttaaaagaaactgggtgcgtgcag
+6379928/1
CCCFFFFFHHHHHJJJJJJJJJJJJJJJJJJJJJJJJJJJJHIIJIJJJJ
@3632255/1
gtctgattctgtgatagtgaatacaagatcgtggggtgggcccaccaggc
+3632255/1
CCCFFFFFHHHHHJJJJGJIJJJJJJJJJJJJJJJJJIJJJJJJJJJIJI
@3632293/1
cccagacctagcccaaattcttcttcttcagccggctttggtggttcttt
+3632293/1
CCCDDADFHFFBDHGDGGHCHFAHHIHIAEHHHHIIGE;DGFHIGIGH=F
@6380482/1
ggccgcgactccgccctcttcctcgggttggaatgattctggtgggttgt
+6380482/1
CCCFFFFFHHHHHJJJJJJJJJJJJJJHHJJHIJJJJJJJIHHHHFBCDD
@3632713/1
cttctcttttttctcctttcttttgcgagctgctgccgaaagattagagt
+3632713/1
CCCFFFFFHHHHHJIJJJJJJJJJJJJJIJJJJJJJIIIIHHEIJJJIJC
@1588104/1
cgcaagaagtaccagaaacgggacttagccacaatctggtctggagagaa
+1588104/1
@@CFFDFFHHHGHJJEHIJIGGJIJJIGHIGIJJIJIGJGHIIFJIEGGG
@4976245/1
cagcgaaatagtcacaaccacgttggttatcaagtggcttggtaggatcc
+4976245/1
@@@FBAADHGGCFGHIGDGGIIHIIICDEEGGIGDFGCHI:BFCCGCGCG
@7737898/1
gtggattttaatgttattattacagcatacataataaaattagaggaagt
+7737898/1
@@@FFFFFHHFHFEHJIJIJJJIIJJIJJJIJJHIIIIIIJHJHJIJGIJ
@1588616/1
gcacttggttcgtcttttgaagattctgatattgatagttttttcattcc
+1588616/1
CCCFFFFDHHHHFHIIGJIHHHEGHIJJIJJJJJJJJJDHGJIIJHIIJI
@7738270/1
ggaagcctttgtgcgccacatcaatgttgataaaggctttattggtaaat
+7738270/1
CCCFFFFFHGHHHJJJJJJJJJJJJJIJJJJJJJJJJIIJJJJJJJIJJI
@1588949/1
gtcactattctaggattgtgtaggtaatattattaaacgaagaacatgcg
+1588949/1
CCCFFFFFHHHHHJFHIIIHHIIJHHIJJJJHIIIIIJJJIIIGIJIEGD
@4977188/1
ctcagcgacatgtaagagttcaatggggaagtaaatgcatctgtccttat
+4977188/1
CCCFFFFFHHHHHJJJJIHHIJJJJJJJIJJHIJJJJJJJJJJJJJJJJJ
@7738777/1
agccggctttggtggttctttggctgtctctggtggaggtttctcctgtg
+7738777/1
CCCFFFFFHHHHFHIHIJJJJJJJJJJJJJJJJHIJIJJDGIJJJJJJJI
@4977583/1
cttatttccgacccacaaacaattaagccttgggtaccgtagcctgtaat
+4977583/1
@CCFFFFFHHHHHJJJJJJJJIJJJJJJJJJJJJHIJJJGIJJJJJHIJJ
@7739545/1
cttggttgaacggaactccaatcctttactcgaata
+7739545/1
@@@?:=B?ADFF1:AEGAG@B<;FB?BFDGI18C9B
@7740216/1
atacataataaaattagaggaagtaggtgctgggcctcttgtatgcga
+7740216/1
?@;;D?BABBB<D@FDC@FGGAGAB?CFFCH49?3?CC9:9D<FB@?B
@4978872/1
gtcctttctaaggttctaaactatatctgtaccaaatttcaaccaaatcc
+4978872/1
CCCFFFFFHGHHHFHIJIJJJJJJJJJJJJIIIJJJJJJIIJJJJJIJJJ
@4978884/1
gctagcagggaattggtagcaacttgaatgtgagtttttatcggaagcca
+4978884/1
CCCFFFFFHHFHHIJJHJJJJEHIJJHIJJIIIHFIIJJIJIIJJJJIJG
@4979046/1
atacataataaaattagaggaagtaggtgctgggcctcttgtatgcgaag
+4979046/1
7?@FFFFDHHFHDHIIIBHGDHGEHEHHHIIG>D?CFGHHIFGGHEHGDH
@5691719/1
cttaagttcggaaagattataatatttctttagtttaagtccgtttttaa
+5691719/1
CC@DF8DDD?<FBEGCFFEHFIEIIGB<EH@?E9?EF?<DHADBDDHIHI
@2296106/1
ttccatcttctataaatctgttaagtcttttaaagtagatgatgcaagaa
+2296106/1
@@@DDDDDFFDDDGBH@<I?ACFH<<3AFDHC3<AAF@FEHDFFEGEGIC
@4979395/1
gccattcccaactgtcctccggtactaacgatcaaat
+4979395/1
@@@DDDDDHFH=FHHIEHHEBEF<11CGIIAGE@BFF
@4979514/1
gtcggattcagttcggaacatagaaatttgtgtaacccaagtttgacgac
+4979514/1
CBCFFFFFHGHHHJJJJJJJIJJJJJJJJJGGHJJJJJJJJIJJJJJJJI
@4979588/1
gatggagtgagcacgggctctgtgcctggctcccatgtcacggtagcact
+4979588/1
CCCFFFFFHHHGHJJIJJJJJJHIIGIIIIJDHGIIIHIJJJJGIIJJJJ
@2296400/1
gcagcagcgtgcgcaggttcaggcatctgcaccaagactggagctcctgc
+2296400/1
@@@FFDFFHDFHHJGIJBHGIJJIJJJJIJJJIIJIEHGIJIGHGGGIGG
@5692153/1
catcgacataacaataacccctgctattttttttattttttatttcaatg
+5692153/1
CCCFFFFFHHGHHGJIIIJIIIIHIGIJIJJJJJGIJIIIGIIJJIIGIG
@5693206/1
cgatgattttggacgtatttttgttgttttttcataccgtcattatccct
+5693206/1
CCBFFFFFHHGHHIIFHIJDIJJFGIFGHJJIIIJJJGHIIIJJJJJJJJ
@7742346/1
aaacagacaaacagacaaacagacaaacagacaaacagacaaacagacaa
+7742346/1
@CCFFFFFHHHHGJJIJJIIIGGJJJJIGGJJJJJJIIIJJHGIJIEGHI
@876465/1
atttcaccagtggtcttcttgaacttcttcaattgacgcaagaagtacca
+876465/1
@?@DDEFFGFFDAEGGEGIIDHGEHIGIIEICHHEIIIGI>@FEA?FHGI
@876501/1
gtgcctggttccacgttatattggacattaggaccgtcattgaacaatct
+876501/1
CCCFFFFFHHHHHIJGHIJIJIGIIGIIIJIJJIJJGHJJIJJIJJJJIJ
@4379048/1
ctcataacgcagccagatgccaaagttcttgatcttcactgggctcttct
+4379048/1
CCCFFFFFHHHHHJJJJJJJJJJJJIIJJJJIJJJJIJJJJJJJJJJJJJ
@7743078/1
gtcgcccgccggcgggtgcgtcacgtctacgcccaggaatatcaccggct
+7743078/1
C@CFFFFFHHHHHJJJ:ABDBDDDDBD=BDDDDDBDDBDDDEDEDDDDD@
@5694254/1
gtttgttttatcgtcgccttgagaagcagacacaagcttcttctgtttgt
+5694254/1
CCCFFFFFHHHHHJJJJJJJJIJIIJJJJJJJJJJJJJJJJJIJJIJJJJ
@4379430/1
atttcaccagtggtcttcttgaacttcttcaattgacgcaagaagtacca
+4379430/1
@@@DFFFFGHFDHIGGHGIFHHGHIJJIJJGIIGHGGGGIGGGIGDHGIJ
@6381908/1
ataccatacaccaaaatattttttacgatttttgtctgtctgtctgtctg
+6381908/1
CCCFFFFFHHHHHIJIJJIJIJJJJJJIJJJJJIJJJJJJJJGIJJIIJJ
@2299141/1
cctgctattttttttatttttattttcaatgtacagacagcacttttcta
+2299141/1
C@CFFFDFHGHHHJJIIJJJJJJJJJJGGIIIIIIIIIIJIJJIJIJIIG
@4380232/1
cttgttattgctttatgattggttgcatattatggcaacatacacatttg
+4380232/1
CCCFFFFFHGGHHJJJJJJJJJFHIJJJJJJJJJJJIJJJJJJJJJJJJJ
@5695283/1
ttccagttctcgattatcgaatttttcgccatgagtaagcgatcgggctc
+5695283/1
CCCFFFEFHHHGHIGJJJJJJJFIJJGIJJIIJIJJJIIIEHIJJJJIIG
@2299896/1
ccacaggggtgtacatcatggaaggaagatgcctcatcacaacatctaaa
+2299896/1
CCCFFFFFHFFHHJJJJJJJJJJJJJJJJJIJJJJJJJJJJJJJJJJJJJ
@4381056/1
agcgggtcggacgagccgtgccttttattgcttggtgagacacgagataa
+4381056/1
@@@DDA<@DFHAHD:DEG@@?BFBFHCGIIHIIGGIIFEBCEEE<>>ACC
@7744800/1
gctgtgacttgtagtcaaggtggagattttactatctttcaagtcggcat
+7744800/1
@@@DDDFFGFHDFGBGGFGGAFGII>FFCGIIIJGAGFHBFHEBHGIDGG
@4382408/1
gcgcgttctcatgtaatttttaatgttctccaaatcgacgactcctgtgg
+4382408/1
@@@DBD<AFDF?:A?<A2<FHIEFCF>FCFFG;CBDF>FGEDEDFF=8=8
@4382653/1
gttccagttctcgattatcgaacttttcgccatgagtaagcgatcgggct
+4382653/1
@@@DDFDDFHHHA>FGGDHHIHGGGGIIIGGHIIGG@BHIIICAFGIIEB
@198211/1
tgtggaactgcttcacctgtggccgg
+198211/1
???DD;DDC<B<??EC:<EC<;AC1@
@2301675/1
ctcaaaaaatcacgtttatacattttttttttaatttttgtgttacgatt
+2301675/1
@@@DDDFDHFHHHGCFGGHGIEHGIIIGGHG@68=CHGEAH<EH>>?BBB
@199269/1
gcgcttgtggtggtgcacgcgcttgggcagagggaatctgattgtgctgt
+199269/1
CCCFFFFFHHHHHJJJJJJJJJJJJJJJJJJJJJGIJJJJJJJJJJJJJI
@2302574/1
gtgacttgtagtcaaggtggagattttactatctttcaagtcggcataac
+2302574/1
BB@FFFFFHHHHHJJJJEGIIJHJJJJJJJJJHJJJJJJJIJJJJJJJJJ
@7746772/1
catcttgtattcaaaagaaaaccta
+7746772/1
???AD:BDDDB>DBE@:?3CAE;C3
@199486/1
ccgcaatgttggagcttggtacaaagcaaaggtcgggcagttcgtcaaca
+199486/1
CC@FFFFFDFHHBHGIJJJHI<FGHGEIIJJI?CFHIGGJGGIJHBHHII
@200035/1
gccttgggaagcctttgtgcgccacatcaatgttgataaaggctttattg
+200035/1
CCCFFFFFHHHGHJIJJJJJGIGIJJJJJJJIHIJJJJJGICHGGIJIJI
@2303468/1
ctgtagtctctgctacgagatggactgtgccgcctttcatattcgcatct
+2303468/1
CCCFFFFFHHHHHJJJJJJJJJJJJIJJJJJJJJJJJJJJJJJJJJJJJJ
@4384964/1
ggcgaattttgcgatctgcgtggtagcgtactaccagcgttgatagattc
+4384964/1
=@@ADDFFHGFFFIDDFGHGCGGH@DDDEAFGG9FEGGE;CG?EGIGICH
@200342/1
attaaattctgtctctaaagcattgctaaacaagcaatgtaagaacaaac
+200342/1
@@CFFFFFHGHFHEIJJIIJJGIJHHICHHIJIJJGIJJGIFGIIIIJJJ
@2967642/1
cttcaggtgatcgaacatcatgtcttcaaactccactatcatctctttct
+2967642/1
@@@DD?DDFHHHDHIGIIIIIBAFHHHIEHIIGIIFHHGGGIBGHHIIGG
@2967678/1
ggttattgttatgtcgatgtcgaacccaaaaatgtaatcaactttatttt
+2967678/1
B@@DDFFFHHHHHIJIJJIIJIJJJJJJIJGJJIGIGIJGIIJJJJJJJJ
@201026/1
tctgcatttgaatttaatagatgtatactcacttagggcattgaaaaaat
+201026/1
?@@D?DFFHBDBFHGIIIIBGGIFEIH@HEGDHIGGI9FAGHHHIHCBHI
@2968119/1
ctccgcgaacgcagttttcgaccttattatgtgtagatagtaaacgtttt
+2968119/1
CCCFFFFFHHHHHJHIJJJJIJJJJIJJJJJHIHJJIJJJHIJJJJHIJJ
@6382531/1
agaagatcctcatcttgtatagaggaggcttgggctcgctctccgaaggg
+6382531/1
@C@DFDDDFDHDFHIIIECIHFHHJCHGGGEHICHEGHIIGICHEHGGHJ
@201382/1
atcaaacgctattaattcattagcgaaaaacttatttttcacttttaaaa
+201382/1
CCCFFFFFHHHHHJJJJJJJJJJJJDHIIIJIJJJJJJJJJGIIJJJGIJ
@879053/1
gtgttgaggcgcttgtggtggtgcacgcgcttgggcagagggaatctgat
+879053/1
@B@DDFDFGHHHDIGGHIFGHFGIIIJJIJJJJIGGIGGIGHGHFDFFFF
@7075591/1
ctcggcggtaagcgaagcatggtatggcgctaatcggtatatcatgacgc
+7075591/1
;?@DDD?DFDDFBFBGGIEFFF?DEFEEAFI@BEEDE5?=?>BDBACC@<
@6383039/1
cagtaatctaccccgtcttcaccgctgtaaccaccaacagtgacagcaca
+6383039/1
B@CDDFFFHHHFHIIFIIJJIJIIIJIIGIIIJJJJJJIGFGHIIJJIIJ
@7076185/1
cacgcttgcgcatgacatctatacatgccattggcgttcaaaaggttaaa
+7076185/1
CCCFFFFFHHHHHJJJJJJJJJJJJJJJJJJJJJJJIJJJJJJJJHIJJJ
@1592467/1
caaacagacaaacagacaaacagacaaacagacaaaaaaaaagttaatta
+1592467/1
@@@DFFD;CC>>BFHFHGGDFGIIGGGGIGC@GGGC;DAGB;E7@7AAEA
@1592486/1
ccaacaaatactaataataaaaacgatagaaaacaaataaaaactatcct
+1592486/1
CCCFFFFFHHHHHJJJJJJJJJJJJJJJJJJIJJJJJJJJJJJJJJJJJJ
@6385359/1
gcacgcgcttgggcagagggaatctgattgtgctgttgtggaactgcttc
+6385359/1
CCCFFFFFHHHHHJJJIJJJIJJJJJJJJJJJJJJJJJIJJJJJJJJJJJ
@7077597/1
gtacagttaatacctggcatcagttacaatgtttgagtacttagttactt
+7077597/1
CCCFFFFFHHHHHJJJJJJJJJJJJJJJJJJHGJJJJHIJJJJJIJJJJJ
@6385546/1
gtgggtgtagctttaaggggatctgctgtctgtggagctgatgcttgctg
+6385546/1
B@BFFDFFGHHHHJJJJJJJJJJJJJJJJIJJJJJIJJJJJJJJIJJJJJ
@6386706/1
gtttgtctgtttgtctgtttgtctgttcgtctgtgcgcgctaatctc
+6386706/1
CCCFFFFFHHHHHHJJJIJJJJJJJHJJJIIJJGIIJJJJJJJJJJJ
@4982628/1
ctttaacgaatgcagcgaaatagtcacacccacgttggttatcaagtggc
+4982628/1
@CCFFFFFGHHHHJJJIJJJJIJJJJJJJJJJJJHJJJIIJJJIIJFHIJ
@6387275/1
ggcatctatagatgtcggtggcgcacaggg
+6387275/1
;?<DD;DDFHDHF@AEBEGIIIEHGGBEDD
@4982806/1
ggagggtcattcaatgtctccttccgtcttgggtgaggcataacggggtg
+4982806/1
=@@FFFDDHHHHHJJIGIJJJIJJJJIJJJJJJ@FBHIGGIIJJJEHH;@
@3640355/1
gcaagtttcttagacttgccagttcccacttcacgacgcttcagcagagt
+3640355/1
CCCFFFFFHHHHHJJJJJJJJJJJJJJJJJJJIJJJJJJIJJJJJJJJI=
@3640521/1
gaggaagtaggtgctgggcctcttgtatgcgaaggtgttg
+3640521/1
@<@DDDDAFADAFEH>FG<BGGECHIGAHHI8?DG?D9??
@7749675/1
gtggagctgatgcttgctgggcctcagctgttggagctggttcagccttt
+7749675/1
@CCFDDDFHHGHGIGIIJJJJIJJJJJJJJIJJFIIGIIJBEGIJJJJJI
@4984272/1
tataagcatagaatgttcgacgtgattctttaatttgacataactttttt
+4984272/1
CCCFFFFFHHHHHJJGIJJIJIJJIJIJIJIJIIJJIIIJJJJJIIJJJJ
@2970049/1
ggtggagcagatatagcggtggaggggaacacagtttgggttgggggtcg
+2970049/1
@CBDFFFFGHHHHJJJIJJEGIIIJJJGHIJJJJGIIJJJIJJIJHFACD
@4984852/1
ggagtactgagcagtatctattcagtaaacttatagctgacactgaagac
+4984852/1
@CCFDFFFHGHHHJIJJJJJJJJJJJJJJIJJJIIJIJJJJJJIIJJJJJ
@4985678/1
ctcatataaagacgactcattttaatatgacgagtttaaataattaggta
+4985678/1
CCCFFFFFHHHHHJJJJJJJJJJJJJJJJJJJIJHIJJIJJJJJJJJJGI
@4985729/1
agctgttccacttcatcatcagggatcttgccgtcattgcagacggtgtg
+4985729/1
@@@DD?DDHH>FFIDFE?IBEFHIAF?BHFECGCFHDHECBFHIIBHGII
@7751515/1
ggcagcccgaacacggttaccgggaattttgtttggtatctgataccgac
+7751515/1
CCCFFFFFHGHHFHHGEGHIGGIGGHIIGHIFGHEIHHGFHICHIJJJ<A
@7751570/1
ctcacatgattcatccacaaattccaacccttgcgtttcaaaacaattca
+7751570/1
CCCFFFFFHHHHHJJJJJJJJJJJJJJJJJIJJJJHJJJJJJJJJJJJJJ
@5697597/1
cactgagtgacggcacctccgacactgaggtcacggtactcgcggtacat
+5697597/1
@@<?D?DBDHHBFAEFFGIDBHHADGIIIEFGHEHA7BGGGGGIH8=B@E
@881897/1
gggcacgcttgcgcatgacatctatacatgccattggcgttcaaaaggtt
+881897/1
@@@FFFDAHFF=DDHGGHIGGIIEHIEEGDHGIGIIGGH?FHGGIIGGII
@7753039/1
gggcgggatggtcgtttgaaaaattgacggccagccttaacgtacgattc
+7753039/1
@@@DDDDADDF?9@?DHBADBBFF=FADHIBBBB?C@CCCCB?@BBBBBA
@1594360/1
ctgtgatctgtttcttggcatctatagatgtcggtggcgcacagggcacg
+1594360/1
@@@DDDFFHHFHHDGI<DFFFCHDHIEGIIH?FH?FDCGBGAFFFGGGIE
@5698827/1
gtcggttgcggaatcagcctcgcgggtggg
+5698827/1
???BD=?ADDDFD?FHB?CHE@AAAA5@@B
@7753796/1
ccacaatctggtctggagagaagatcctcatcttgtatagaggaggcttg
+7753796/1
CCCFFFFFHHHHHIJJJJJJJJJJJJJJJJJJIJJHIJJJJJJJJJJJJG
@7078122/1
ggcataatgccatattctaatgggaagtggtgataaagataagtataggc
+7078122/1
CCCFFFFFHHHHHJJJJ@EHHIJJIJJHJJHHJJJJJJJJJJJGIIJJJJ
@883281/1
cctggcgcttagcaagtttcttagacttgccagttcccacttcacgacgc
+883281/1
CC@FFEFFHHHGHIGIGHIIIIJJJJJIIIIJJJIIIHIJJJJJJIJJJH
@1594929/1
ctgttgtggaactgcttcacctgtggccggcggcacgcagacgccttgat
+1594929/1
CCCFFFFFHHHHHJJIJJJJJJJJJJJJJJGGIIIHHFFFDEDDDDDDDD
@883496/1
gacgatttcaccagtggtcttcttgaacttcttcaattgacgcaagaagt
+883496/1
B@CFFFFFHHHHHJJJJJJJJJJJJJJJJJJJJJJJJJJIJJJJJJJJJD
@4385829/1
ctctccaggtaatataacctccaattcaaccttatcattaccaatcggta
+4385829/1
@@@DDDDBH=DFDEEIBAHIGGHBHHHGIIICHHIIIIHIDHG>EEHEHE
@7079365/1
cacactccacatccaacaaggtcacagtcgatagattacggtctatgtct
+7079365/1
CCCFFFFFHHHHHIIJIIJIIFFHIIJJIJHIJGEIIHGGFDBFIJIJIJ
@6388775/1
tgaagaagaggagcaaattgaaataaaaaattggtgaaaagaatcacaag
+6388775/1
CCCFFFFFHGHGHJJJJJJJJJIJJIIIIGHHIIHIJIJJJIJJJJJIIJ
@6388838/1
caccagtggtcttcttgaacttcttcaattgacgcaagaagtaccagaaa
+6388838/1
@@@FFFFDFHFHHIGIDGCGHIJJIJHGIIIIIEIGIJJJI?DFHHIJIJ
@2304131/1
ggctatgccatttatcctcgcacgttggcagtaatagtacaagtgaaaag
+2304131/1
CCCFFFFFHHHHHJJJJIJIJJJJJJJJJIJHIJJJJIIJIJJFHIJIHI
@2304426/1
gtcacggtagcactgagtgacggcacctccgacactgaggtcacggtact
+2304426/1
CBCFFFFBFHHHHJJJJFIIIHIIJJJJJJJJJJJJJJJJHIJJJJDHHH
@4987190/1
gtggtcttcttgaacttcttcaattgacgcaagaagtaccagaaacggga
+4987190/1
CCCFFFFFHHHHHJJJJJJJJJJJJJJJJJJJJJJJFHIJJJJJJJJJJI
@4987330/1
cttatgttttttacttccagtaaagg
+4987330/1
?@@;DDADDFD:?EECFB:AE?F<E@
@3642535/1
cttagtacgagtttgttttgcgtttaacgaaatccaaacgagaccgtgtt
+3642535/1
CCCFFFFFHHHHHJJIJJJJJJJJJJJJJJJJJJJJJJJJJJJJJJIJJJ
@6389891/1
gctgatccgagttggatgcggttttcacgaatatattgtgggatgcttaa
+6389891/1
@@?D=DFFBFDACFHIIDBEGCFGHACEFFAGGGGI@GHIGGF9CG@FH=
@3642776/1
catcgcatttttgaagagatcccgcgaaatcgggaactatgtggttaaaa
+3642776/1
CCCFFFFFHHHHHJJJJJJJJJJJJJJJJJJJJJJJJJJJJJJJJHHHHH
@3643032/1
agcatacataataaaattagaggaagtaggtgctgggcctcttgtatgcg
+3643032/1
@@@DDEFFHHHHHJGJIGIIIJGFGHJGGIJGHHFBEHGIGIGHFHIJII
@6390312/1
gggggatctgctgtctgtggagctgatgcttgctgggcctcagctgttgg
+6390312/1
CCCFFFFFGHHHHJJJJIIJIJJJJIJJJJJJJJJJJJJJJJJJJJJJIJ
@7080838/1
ctggtgggttgtcctgcagagcttgccacatcttgtaagcagcctgacgc
+7080838/1
BBCFDDFFFHHHGIJJJJJIJJJJJJJJJJJJIJJJJJJJJJJJJJIJFJ
@4988521/1
cacccgtatctcaacacccataaagaactgtttgcctctcatgtcccata
+4988521/1
@@@FFFFFGHHFHGJFIIEGGIHHIJEHGGHGHGGGJIIGIGHHGGIIJI
@6390753/1
gatcatagtagatgtttgcatgtcagttagctttttaatacatctctgtc
+6390753/1
CCCFFFFFHHHHHJJJJJJJJJJJJJJJJJJJJJJJJJJJIJJJJJJJJJ
@7081239/1
ctcatcttgtatagaggaggcttgggctcgctctccgaagggagcttgcg
+7081239/1
@@CDFFFDHDHFHHEHIGHIIIIFEH9F@CDHHGHGH@FHIG9AAHH@AE
@7081272/1
cgagtagaaattatggtctgtatctag
+7081272/1
@@@FDDBDHDFFBHIGFBHHFDIIDHH
@3643885/1
gtcggtcaccgaaggcggcggccgcattcgg
+3643885/1
@?@DD@8D<CFF<GD@EG:@6BA6<6;>>B?
@6391267/1
gccattcccaactgtcctccggtactaacgatcaaatcgatcatgggtcc
+6391267/1
CCCFFFFFHHHHHJJJJJJJJJGGHIJJJIIJJFHIHDGIJJJJJJJGGJ
@7082065/1
gcattccacaatatattcgtgaaaaccgcatccaactcggatcagccgtt
+7082065/1
CCCFFFFFHHHHHIIJJIJHJJIIJIJGGGIJIJJJJJIJHIHJJJJJII
@6391723/1
ggcgcttgtggtggtgcacgcgcttgggcagagggaatctgattgtgctg
+6391723/1
CCCFFFFFHHHHHJIIJJJJJJJJJJJJJJJJJJJIJJJJJJJJJJJJJH
@2306642/1
acgttatattggacattaggaccgtcattgaacaatctcgtatgccg
+2306642/1
BCCDDFFFHHHHHJJIJJJJJJJJIIIJJIGGIJJJJJJJHJJJ40B
@204499/1
gtgactacaaacggcgctatataacaaaacaattcatttcatatatactt
+204499/1
@@@FFFFFHHHGGJJJJJJIJJIIIIIIIIJIJJJJJJJJJIIJJJJJIJ
@6393068/1
gttcgtttgttctggtgaatctctgaaatggctggagtgattttgacggg
+6393068/1
@@@DFDEFHDHHHJJIIIGIGIGIJJJGGIJJIIJIG:CFGGIIIGJJIJ
@4990430/1
cgtaatgttcttaagtgcattcaacgaataacagttcttcatctgatcaa
+4990430/1
;@@?DBDDDHFHHIGFFAEHIEFEHGGGGE<EBE??CGGIIIEHDCEHII
@204838/1
gaggtgggtatgttattagtgttggattttacaaagtttaccagatacat
+204838/1
@@@7BDDD?DFDHHBHB<CEEACFCDH3CEFCFCHICFIIIIIEIIDGHI
@4990544/1
gtcacggtaagcattcatcagaatgctatgcaacatcttcatcttagcgt
+4990544/1
CBCFFFFDHHHHHJJJJJJJJJJJJJJJJJJJJJJJJJJJJJJJJJJJJI
@2307680/1
actgagtgacggcacctccgacactgaggtcacggtactcgcggtacatg
+2307680/1
CCCFFFBDHHHHHJJJJJJJJJJJIJJHIDFHJGHBFHIIIJJHEDFFFF
@4990648/1
ctagtagtaatttctttctgccactctttaagttgtctagtgtgtgtagg
+4990648/1
@@@DDDDADDFHHIGGIIGGIJIGHGGEGIGGFEGGHHJGEFHICFDDGD
@4991167/1
gtccttatttccgacccacaaacaattaagccttgggtaccgtagcctgt
+4991167/1
1==DDDDFHHHHHIIIGGIIIGIIFGIIIIIIIIIIIGHIIIGHIIIIIH
@206024/1
cgggcagttcgtcaacaagacattactagctgagaatatttttttccgtt
+206024/1
CCCFFFFFGGFHHJIJJJJJJJJJJIJJJJJJJJIIJJJJJJJJIHJJIJ
@1597355/1
atagagacgatttcaccagtggtcttcttgaacttcttcaattgacgcaa
+1597355/1
CCCFFFFFHHGHHIHIHJJHIEHIIIIIJJJHFIIFGIIHGHIJJJJJFH
@4992001/1
gccgctttggtttacgttccagttctcgattatcgaacttttcgccatga
+4992001/1
CCCFFFFFHHHHHJJJIJJJJJIJJIJJJIJJJJJIJJJJJJJJIJJJJJ
@4992041/1
tgggcatcattcttagtgattgtaacacccacttttatcttttgcacctc
+4992041/1
CCCFFFFDGHHHHJJJHIIJGHIGIGGHJJGDFFHGHGFHHIBHIDFGIE
@5702005/1
gtgcgtccgtctgattctgtgatagtgaatacaagatcgtggggtgggcc
+5702005/1
@@@FFFFFHHHHHJJJJJJHIIJJJHIIJIJJJJJJJJJHJIIIIHGJJJ
@4992901/1
ctagaatcactggttcaaattcaaataaaat
+4992901/1
;;?BD:ADDDDDD:ACE?F>CC@<<3<3<<F
@6395709/1
gcgattcatacagtcgaattacatgaca
+6395709/1
?71B=DD;ADDD?<<@FBG=<FEC:CF9
@4993115/1
gtggaactgcttcacctgtggccggcggcacgcagacgccttgatgacct
+4993115/1
CBCFFFFFHHGHHJJJJJJJJIJJJIJJJJJIIFHFFFDDDDDDDDDCCD
@1598726/1
gccatgagtaagcgatcgggctctcaggcaggcaagatgggcatagtagg
+1598726/1
@CCFFFFFFHHHGJJJJJJJJJJJJIJJIJJJJJJJJJJJJJJJJJGIIJ
@2976544/1
gttatacatatagcatttcggatctatagaggctgtcactgcagcgatac
+2976544/1
CCCDFDDDHAHDHI<CCGHGDEHIIIIGCG>>F??:DCFDBGG@DGDFAG
@6396243/1
cctaaatctatggggcgggatggtcgtttgaaaaattgacggccagcctt
+6396243/1
CCCFFFFFGHGHGFIIIIJHIJJHHFHFFFEEEEBACDDDDDDBDDDDCD
@1598988/1
ctccggtactaacgatcaaatcgatcatgggtccataatcattcctggaa
+1598988/1
@@CFFFFFFHHFHHGHGFHEDFIEFHHFGGGBDE>FGIHIGGIGGHIJHI
@1599892/1
gttaatgcctggccctcagcgacatgtaagagttcaatggggaagtaaat
+1599892/1
CCCFFFFFHHHGHJJJJIJJJJJJJIHGIJJJGIIIIIJJJJJJJFGIJG
@3644926/1
gtagcactgagtgacggcacctccgacactgaggtcacggtactcgcggt
+3644926/1
C@@FFFFFHHHHHGIIGJIJJIIIIGGIIIJHIJDHIGIIIGIIJJIHF?
@7082775/1
gtgctgggcctcttgtatgcgaaggtgttgaggcgcttgtgg
+7082775/1
@@@7DB;:=DFDA?BAA<:<:F?<?FB:??9:3??:?DC=8;
@4387687/1
cctaggagtgactttcccgtttccaatctccaagacaggaggctccagta
+4387687/1
CCCFFFFFFHHHHJJJJJJIJJJJJJJJJJJJJJJJJJJJJJIJJJJJHI
@886465/1
gtggtgcacgcgcttgggcagagggaatctgattgtgctgttgtggaact
+886465/1
<@<DA:DDHFHHFIJJIJJGGEFHGAGGGHGHGGEFHGIJHEG=FGC==E
@7083065/1
atctgtttcttggcatctatagatgtcggtggcgcacagggcacgcttgc
+7083065/1
CC@FFDDFGHHDDGGGHJJJJIIHIFHCGFGEHGIEIIIIJJIFIJIIIC
@7083126/1
gccagatgccaaagttcttgatcttcactgggctcttctctgggatttcc
+7083126/1
CCCFFFFFHGHHHJIIJJJJJJJJJJJJJJJJJJJJJJJJJJIJJIJJHJ
@1600927/1
gctctgcgtttgaatttaatagatgtatactcacttagggcattgaaaaa
+1600927/1
CCCFFFFFHHHHHJJJIJJJJJIJIIJIIJJJJJJJJJJJJJJJJJJJJJ
@4388404/1
gtgaatacaagatcgtggggtgggcccaccaggccgttacagatgaactc
+4388404/1
@@@DDDDBHFFDFFHEFH:6FFD:?0@GG??BFD6;AFD;CAGEE>E7A=
@3646039/1
ctcccatgtcacggtagcactgagtgacggcacctccgacactgaggtca
+3646039/1
@@@FDDDFHFHHHJFHJGGIIJIJHIEIJJGHGFGHJJJIIIJGGHIEGG
@4388621/1
gggctctgtgcctggctcccatgtcacggtagcactgagtgacggcacct
+4388621/1
CCCFFFFFHHGHHIJJJJJJJJJJJJJJJIJIJJJJJJJGHIJJJIIIJJ
@3646281/1
ggcgcgtttacattaggtcggtcaccgaaggcggcggccgcattcggttt
+3646281/1
@@@DDDDDHHHH>FGDFEBGIE:?G>CA<:F<?FG<>=?:8B6BCDB?@B
@4388801/1
aagcaaataaaggacatcttcaacaatctcgtggttcctctgcacttggt
+4388801/1
CCCFFFFFHHHHHJIJJJJIJGIHIJJJJJJJIJIJIJJJJIJJJJJJJI
@3646365/1
gtcattgaacaatctcgtatgatgccgtttctgtaccaataggaacaata
+3646365/1
@@CDFFFFHGHGHJIJJFGIIIGJJIICGGIIJJIIEDGGGIIJJJJJIH
@3646671/1
gccgtttctgagattagcgcgcacagacgaacagacaaacagacaaacag
+3646671/1
?@@FD@DDHDFHFIEHIEEEHBG@DDGHGHBHIHGHGEHGHGHIIAEAEE
@7756684/1
gttgcgaatatatgaagcgtgagacaatgcctccaataagaatgaggggt
+7756684/1
CCCFFFFFHGHHHIJJJJJJIJJGIHGIGJJJJJJIJIIJIJJIJIIJJA
@3646969/1
cagtggtcttcttgaacttcttcaattgacgcaagaagtaccagaaacgg
+3646969/1
CCCFFFFFHHHHHJJJJJJJJJJJJJJJJJJJJJJJJJFHIJJJJJJJJJ
@7084852/1
cttggttgaacggaactccaatcctttactcgaatagtcttttctaactt
+7084852/1
@@@FFEDDDBFFGBGEHGGIGIACFEGGEGEC=GBFIIEIGIIGHIGHII
@4390611/1
atacggtgtaacaaatggcggcacgtcttcatctttgtacagttcgcgag
+4390611/1
@@CFFFBDHFBFFIIIGBCDEDGHD9?FHAFED<FBFFCEIGCDGGIIFB
@7085818/1
gtggtggtgcacgcgcttgggcagagggaatctgattgtgctgttgtgga
+7085818/1
BCCFDFFFHHHHHJJJJJJJJJJJHIJJJJJJJJJJJJIIJJJJJJJJJJ
@7086883/1
gttcgtctcttgggaactgcacaccaatcaggaatattggacggatctgc
+7086883/1
CCCFFFFFHHHHHJJJJJJJJJJJJJJJJJJJJJJJJJJJJJJJIJJJJJ
@3649463/1
ctgtccttatttccgacccacaaacaattaagccttgggtaccgtagcct
+3649463/1
CCCDFFFFHHHHHGHHJIIJJJIJIJJJJJJJIJJJJJJHHIJJHGIJJJ
@7759421/1
gcatcacaacgtcatttaatataaaatacatttatatccgatatttttag
+7759421/1
CCCFFFFFHHHHHGJJJIJJJJIJIIJJJJJJJJJJJJJJJJJJJJJJJI
@7759533/1
cactgagtgacggcacctccgacactgaggtcacggtactcgcggtacat
+7759533/1
@CCFFFF:C?FHHIGGIIIGHHIIBGIIIIHIIHFHBCHIGIIIGB?<CA
@7087683/1
gcgtccgtctgattctgtgatagtgaatacaagatcgtggggtgggccca
+7087683/1
CCCFFFFFHHHFHJJJJIJIJJJHIJIJIJJJJJIJIHJJJJJIJJJJJJ
@2309359/1
ccttagtacacctaatgaggactatttggcgttactgcttaatactactc
+2309359/1
CCCFFFFFHHHHHJJJJJJJJJJJJJJJJJJJJJJJJJJJJJJJJJJJJJ
@206871/1
cgctaatctcagaaacggctgatccgagttggatgcagttttcacgaata
+206871/1
@CCFFFFFHFHAHHIJIIIIG>CEGE?GCFHIIIHIJIGJJIJ>FGGFGG
@7087913/1
cgcaagaagtaccagaaacgggacttagccacaatctggtctggagagaa
+7087913/1
CCCFFFFFHFHHHJJJJJJJJJJJJJJJJJJJJJJJJJJJJJJJJJIJJJ
@2309548/1
gtcgatatgtggatgtagctgccattatgtagactgttgtgttgaccaat
+2309548/1
CCCFFFFFHHHHHJJJJJJJJJJJJJJJJGJJJJJJIIJHIIJJJJJJJI
@2309603/1
atagcatttcggatctatagaggctgtcactgcagcgatactgggaacat
+2309603/1
@CCFFFFFHHHHBHIJHIJJJIJJJJHIJJJJJJJJJIIIJJJJJJJJJJ
@2309649/1
gtaagtgcttcgggcttcaacagcttgttagcttgccattgacctttcct
+2309649/1
;@@DDFDFDFHDFGHIIGCGIE@GHIIGHIII@HGEEG@FBDGGIBHEG?
@2309823/1
gggcacgcttgcgcatgacatctatacatgccattggcgttcaaaaggtt
+2309823/1
CCCFFFFFHHGGHJDIIJGGIIHEIIHIIIIGIJIIIJIGIGEEIIJICH
@207439/1
cagggatcttgccgtcattgcagactgtgtggtagcgggtcggacgagcc
+207439/1
CCCFFFFFHHHHHJJJJJJJJJJJJJJFHGHJFHIJJJJHIJJJJHFFDD
@3649963/1
ctgtttcttggcatctatagatgtcggtggcgcacagggcacgcttgcgc
+3649963/1
?@@FFAFDD<FDDHIIGGIIABCAE;CCC<EHGIIF;DG7?FG;AAE@BG
@3649970/1
ctcatgtaatttttaatgttctccaaatcgacgactcctgtggctttcag
+3649970/1
CCCFFFFFHHHHHJJJJJJJJJJJJJJJJJJJJIJJJIJJJJJJJJJJJI
@6398061/1
cttggttccaattaaactttgggcctgtttcagagtctcgttgacttgct
+6398061/1
CCCFFDFFHHGHHJIJJJJJJJJJJJJHIJJJJJJDGHIIHIJJJJJJJG
@4996647/1
cctcatcttgtatagaggaggcttgggctcgctctccgaagggagcttgc
+4996647/1
@?@?DDDDDDC<DFEAE3:FDEHDGHC>EBDF?BBFBDFFEGG2;FHEG9
@4996711/1
ccacacttttgagaggtcaccgccggtgtccaggtaaattgcaccgatta
+4996711/1
CCCFFFFFHHHHHJIJHHIJJIJJJIHGIJIIIJGHIIIJJIIJJIHJHE
@2312333/1
cgcaagaagtaccagaaacgggacttagccacaatctggtctggagagaa
+2312333/1
@@@A????D<<D:CBEBG@F@G?F>?B??C?BBBF90B@9B?FH?F;?FH
@209956/1
ctgtgatctgtttcttggcatctatagatgtcggtggcgcacagggcacg
+209956/1
@@@DFFFDHHHHHIG<EHGIIGIGIIG?FHEHHICHEIIIIIGHGIIIII
@210030/1
gttgaggcgcttgtggtggtgcacgcgcttgggcagagggaatctgattg
+210030/1
@@@DDFFAFHFFH?EGHGEGGGIHIIIIIEIIJIGHIIIJECHEFFFDE>
@1601847/1
gattcatccacaaattccaacccttgcgtttcaaaacaattcattttagg
+1601847/1
@@@DDFDDFFFFHIJIGAHEHHIIIIGHEGGDIIGIIGGIEIJGIJGDHI
@4997445/1
tcacggtactcgcggtacatgttgtgtacacctgagcgagactcataacg
+4997445/1
CCCFFFDFHFFHHJIIJJIIIEGIGHCFF??BGHGIDGGGIIIJIGGHHH
@1602138/1
gtgttcaaggggatctgagaatggtttagattcacaattttgtccgctgg
+1602138/1
CCCFFFFFHHHHHJJJJJJHHIJJFHIIJJJJJJJJJJJJJJIJJJJJJJ
@4393198/1
gtcgtaatgttcttaagtgcattcaacgaataacagttcttcatctgatc
+4393198/1
CCCFFFFFHHHHHJJIJGJJJJJJJJJJJJJJJJJJIJJJJJJJJJJJJJ
@5706266/1
cagctgttccacttcatcatcagggatcttgccgtcattgcagacggtgt
+5706266/1
CCCFFFFFHHHHHJJJJJJJJJJJJHJJJJJJJJIJJJJJJJJJJJJFIF
@4393932/1
ctgtacattgaaaataaaaataaaaaaaatagcaggggttattgttatgt
+4393932/1
@C@FFFFFHGFGGJIIIJJJJJIJJIIIJIIIGGGIIG@FHIIIIHGIGC
@2978808/1
gcccagacctagcccaaattcttcttcttcagccggctttggtggttctt
+2978808/1
CCCFFFFFHHHHHJJJJJJJJJJJJJJJJJJJIJJJJJJJJJHIJGIIJJ
@2978872/1
atacataataaaattagaggaagtaggtgctgggcctcttgtatgcgaag
+2978872/1
CCCFFFFFHBHFHJIHIEHIHHIJGHIHGGIIEGIJJJJJJIGIJJJHIJ
@6400341/1
ggttccatggatttaggagcacgtgcagtaggaaccacagccgttggcgt
+6400341/1
BCBDFFFFHHHHHJJJJIJJJJJHIJJJIJJJIJJJJJJJJJJIJJJJJG
@5707173/1
agacgatttcaccagtggtcttcttgaacttcttc
+5707173/1
;???DDDDFDDFFE=2:<<A?CB<<AB99FEAABE
@4394607/1
cccacttttatcttttgcacctcacgatcgattactactgctttcccaaa
+4394607/1
@@@DDDDDHBDBFCCEG@HHGIB?FDDBGHG;FFGDGCFHIGIIGBFDCG
@1604051/1
gtcatcagcaagaacaagaagatggccaagcagcgagcttcccagtctat
+1604051/1
CBCFFFFFHHHHHJJJJIJIJJJJJJJJJJJJJJJJJIIJJJJJJGHIII
@7089176/1
gccagatgccaaagttcttgatcttcactgggctcttctctgggatttcc
+7089176/1
@<@DDDD?FFFHHGFFGIIHIDIIIIIGHCGGGEHEGHHIGIEGIHBGEG
@4395142/1
ccctaagtgagtatacatctattaaattcaaacgcagagctcattatgtt
+4395142/1
CC@FDDFBFFHDFF@HDGIIIIGH>FFGHGDEFEHHGADDGGIHIIGGGG
@5707953/1
cttggcatctatagatgtcggtggc
+5707953/1
1=;;;;:BCD??DA:C>:<A833<A
@2980095/1
gtgtgacatttataaacagtctttcctcataagaagttggttgaactgg
+2980095/1
?=?:?;B?CDB?DEBGFFIHFIIBEE:CHE?CFCHEFGI<EC;3DDG<9
@4395513/1
ggatggagtgagcacgggctctgtgcctggctcccatgtcacggtagcac
+4395513/1
CCCFFDDF:CFDHJGIGHGGIGIHGGHIEGGIEGGIIIFHIJIGHIIEGI
@5708325/1
cacgtttatacatttttttttaatttttgtgttacgattcgaatactgga
+5708325/1
CCCFFFFFHHHHHJJJJJJJJJHIIJJJFIJJJJJJJJJJJIGHIIJIIH
@7760346/1
gtaatatagtttcttttttaattgttataaattcgtaattcgtagctttc
+7760346/1
@@@DDDFFDHGHHGIJJJIEHGGHHHDIBC?CFHIFIDGHGGIIIIJIJI
@2980358/1
aacgcttattgtttcgatcttgttatacgtaaaacaaactcgtactaagg
+2980358/1
CCCFFFFFHHHHHJIJIJJJJJHIJJJJJJIJJJJJJJIJGIHIJJJJIJ
@7089766/1
gtcccaaggaaactccttgttaagtctcttctgctgcaaatgatataagc
+7089766/1
CCCFFDFFHHDHHJGJIJIHHHIGIIIJIGGHEGIGHIIIIGIJJGGIFH
@7760668/1
cccgtatccgattccattgctgataataatgtggcccgtgcttttataca
+7760668/1
C@@FFFDDHHHGDFFAGHEHIHIIEIHGCIGIGCDGHGFBBHHGDHHIHG
@2981807/1
gtgctgggcctcttgtatgcgaaggtgttgaggcgcttgtggtggtgca
+2981807/1
::=DBD?B?;DBFEG:?FF9@<@C6C@?C?F@@FFF:DFF<68@F;@C9
@211157/1
cggtggcgcacagggcacgcttgcgcatgacatctatacatgccattggc
+211157/1
@BCDDFFFHDHHFAGIJIJJJJJIJIJJJJIIIJJJJIJJJJJJJJJJJH
@2982414/1
gtagcgggtcggacgagccgtgccttttattgcttggtgagacacg
+2982414/1
CCCFFFFFHHHHHJJGJJJJGHIJIJJJJJJJJJCEE?EFFFFFED
@7762620/1
ctggttcgattgggcctcaaaaaatcacgtttatacattttttttttaat
+7762620/1
;8?DDD?:2A<DB;;EG?AC?F?C;<::CF@B?FF?FG@?BB@AABB?3@
@7762841/1
gtgctgggcctcttgtatgcgaaggtgttgaggcgcttgtggtggtgcac
+7762841/1
@@@FFFFFHGHHHJJGGIJJJ=FGB:CEGIGIIIJIJGIHIJFHEA@D@D
@2982748/1
ggcgcacagggcacgcttgcgcatgacatctatacatgccattggcgttc
+2982748/1
CCCFFFFFHHHHGJJJIIIIIIJGIIJIJJJJJJJJHIIJJJJJJJJFIJ
@3652503/1
cttaatacaaggaaactgtttagactggttacattgctcacgtacagcta
+3652503/1
C@@FFFFFHHHHGIIJIGHIJJJIIIIHHHIJIIIGJIIJIIIIIIJGIJ
@212081/1
ctcggagatgccgtcccggtacataatgatacgatgcggcttgaacccgc
+212081/1
CCCFFFFFFHHFHFHEHJJFH@GIJJJIGIIIHIIIFJIJIJIJJGHHDD
@212497/1
tttattttgtttttctctgtgatctgtttcttg
+212497/1
=@@7DDAD:=C?DF@F@F>CA?A:?FC<99CC<
@212859/1
acggtagcactgagtgacggcacctccgacactgaggtcacggtactcgc
+212859/1
@@@DDDDDHHHHHB<CGCG@<FAEII9DGIIIIIIID?CFHIGFGEIIDH
@3653648/1
agcatacataataaaattagaggaagtaggtgctgggcctcttgtatgcg
+3653648/1
<?1BDDDDFFFF?A<EDBCF?ICFFIB<CDCBF?BEG?FIIFEGFEFFEG
@2985786/1
gtgccgcctttcatattcgcatctttttcgctcatactctcgcctttcat
+2985786/1
1=@1D=@DFFFFFIIIFIIIIIIIIIIIIIIIIIIIIFIIIIIIIIIIIF
@1605371/1
taaactttgggcctgtttcacagtctcgttgacttgctgttagctcattt
+1605371/1
CCCFFFFFHHHHHJJJJJJIJJJJJJJJHIIGJJJIJIIGIIJJJIIIJJ
@5001574/1
cgggaagggttttttaaactcatgttttcatggt
+5001574/1
?@@DDDADHAFD?EFGG>BCEEC@C?DGCH@F3D
@5001581/1
gtcacggtactcgcggtacatgttgtgtacacctgagcgagactcataac
+5001581/1
CCCFFFFFHHHHDIJJGHHIJJHJJIIHII???DGHIJIIJIIJJIIJIH
@2986519/1
cgggcttattctgcatacctgccatgcgctggtaagcgctatggactgcc
+2986519/1
C@CFFFFFHHHHHJIJIJJJJJJJJJJJJJIJGHJJJJJJIJJJIJJJIJ
@6403979/1
cctaagtgagtatacatctattaaattcaaacgcagagctcattatgttg
+6403979/1
=@@?BD;?DFCAFGGIGB@HGIIIAHIGIGII<CFE8DEGHB9<FAGGII
@889882/1
ccccgttggatatagcgctgttagttacataaacaataggaaacttatat
+889882/1
CC<DFFFFHGFHHJGGIEIJIIIGFHIGIIJJJIIEHIIJIJGIIGIJEG
@6404539/1
tgcacatctacctttggaaagatactgtcgaccaagtcaagtcaatttag
+6404539/1
C@CFDDDDHHHHFGGHDHIIGIGIIJJJGIJJGEEHIGCFHBBGDFIGHI
@5711045/1
cgatttatttcgattgttccatcactatcaaaacttctcaggattgaaac
+5711045/1
@@@FFFFFGFFFHFIIHHIIFJHIIIIJIBEFH;<CEFFGCHGFIGIJI>
@2987806/1
catacataataaaattagaggaagtaggtgctgggcctcttgtatgcgaa
+2987806/1
CCCFFFFFHHHHHJJJJJJJJIJJHIJJHIIJJJJJJJJJJJJIJJJJJJ
@6405038/1
gctcgctctccgaagggagcttgcggccgatgacctcatactccttcaac
+6405038/1
@@@DDFFFFDHDHJIB@FHHGGIIGGIJIJ@@C@FGEGGGGGHECEHEFD
@6405530/1
atcagggatcttgccgtcattgcagacggtgtggtagcgggtcggacgag
+6405530/1
@C@FBEFBFHFHFDH@@FHGGEIICIIII?GFFHDGIIIIGAFAEEFCCB
@891227/1
cccaactgtcctccggtactaacgatcaaatcgatcatgggtccataatc
+891227/1
CCCFFFFFHHHHHJJJHIIIJJJGJJJFEGC?DHIIJJJJJIHHIJJJJI
@5002171/1
gtgctgggcctcttgtatgcgaaggtgttgaggcgcttgtggtggtgcac
+5002171/1
CCCFFFFFHHHHHJJIJJJJJHHIJCHEGIJJJJJJJJJIJJFHIGHIJJ
@5713012/1
gggaatctgattgtgctgttgtggaactgcttcacctgtggccggcggca
+5713012/1
C@@FFFFFHHHHHJJIJJHIGGHJIJJIJJIFHIJIJIIGEGHIIJJHFD
@3656364/1
aggtgttacctgcaacttggccaggttagggccaacagattgtttg
+3656364/1
BCCDFFFFHHHHHJJJJJJJJJIJJHHJJJJJJJJJJJGJJJHIJJ
@3657043/1
gtcacggtagcactgagtgacggcacctccgacactgaggtcacggtact
+3657043/1
CCCDFDDDAHAHFGDFHHGIJJGIIJJIJG>HIIGHE<FHCCFGGBHCEC
@3657051/1
cttgtatttgttatgtaaccactccatactttgtttcatttaaatttacg
+3657051/1
??@FDE;DHA?FFGCHIHIEIGEBHIIGGGDHDAFFBEGGHDH<FCGH@D
@2316114/1
ggtgcgtgcaggatcctcgtcattgcctggcatacaaggcaaagcaccga
+2316114/1
BCBFFFFFHHHHHJJJJJJJJJJJJJJJJJIJJJJJJJJJJJJJJJJIJJ
@5714532/1
ctttggagccctgtccaacggtagatggaactctgtcgccgatacc
+5714532/1
?@@FDA??;FAFFEBFHGHIIAA8?FHIEGI@@>FFGC?FDDHHGG
@5714870/1
cttgatttggtaaagcttgctgcccgcctagcgaggaaacgcggccgcca
+5714870/1
CCCFFFFFHHHHHJJJJJJJJJJJIJJJJJJJJJJJJJJIJIIJHFDDDD
@4400313/1
gcaacatcttctttggtttgtcaggcgtaatgctaacgtcatagcgataa
+4400313/1
CCCFFFFFHHHHHJIJIJJJHIIGIJIGIIJJJIIJJJIIIJJJIJJIII
@2317223/1
agcttcatccagaggcaagcgctccaagttgcttggaggcttgggcctgt
+2317223/1
?B@DFFFFHHHHHJIJJJJJJJJIJJJJHHIJJJJJIJJJJJJJJIJJGA
@5715969/1
cactgagtgacggcacctccgacactgaggtcacggtactcgcggtacat
+5715969/1
CCCFFFFDHHHHHIJJJJJJJJJJJJJJJJHIJJJJGIJJJJJJHEFFFF
@2318163/1
aggtaatattattaaacgaagaacatgcggctgaattgcagcatcttgtc
+2318163/1
@@@BBBDBFFDDFBBBFH>GIGIAFHDHII>D@;:?G@HIG>?BBBFHH8
@7764651/1
gccagatgccaaagttcttgatcttcactgggctcttctctgggatttcc
+7764651/1
CCCFFFFFHHHHHJIJJJJJJJJJJJJJJJJJJJJJIJJJJJJJIJJJJJ
@7094587/1
gagcggtcctggaaccggtactgcagggtgcgctccagggcgtcgtagcc
+7094587/1
CCCFFFFFHHHHHJJJJJIJJJJJJJJJHIJJJJJJJJJJJJHHFDEDDD
@3660331/1
gaatctgattgtgctgttgtggaactgcttcacctgtggccggcggcacg
+3660331/1
CCCFFFFFHHHHHJJJJJJIJJIJJJJJJJJJJJJJJJJJJJIIJJHFDD
@1609019/1
ctggttcatacggcgcgcggtcgcctccttgatgcattgcgtcagaatgc
+1609019/1
?<@DDDDDHHFDDIGEEAG08@AGGB6FEGCCHA?A>>EHEBBB@>CC>;
@7095657/1
gccgccaattcactgttcattacctgtgaaaactgcccctcagatacacc
+7095657/1
CCCFFFFFHHHHHJJIJJIIJJJJJJHIIJJIJJIJJJJJJJJJJJJJJJ
@4403044/1
tccgtttttaaactattttttcaatgccctaagtaagtatacatctatta
+4403044/1
CCCFFFFFHHHHHJJJJJJJJJJJJJJJJJJJJIJIJIIJJJJJJJJJJJ
@1610534/1
ctgcaatcctgcctcacatgattcatccacaaattccaacccttgcgttt
+1610534/1
CCCFFFFFHHHHHJJJJJIJJJJJJJJJJJJJJJJJJJJJJJJJJIJGIJ
@7097186/1
ctgtgatctgtttcttggcatctatagatgtcggtggcgcacagggcacg
+7097186/1
CCCFFFFFHHHHHIIHJJIJIIIJJJJJJJIHGGGIIHHHIJJGGIIIJI
@4404533/1
gcaaagagttgtcgatatgtggatgtagctgccattatgtagactgttgt
+4404533/1
@@@DDF:B=CFHDHBHIEIHB>FEEAEFBH9CFEHE@CDCDHGGHGHCHE
@7097379/1
gtatttttgcgtactggagtgccgtatcccgtgtcatcggcaatttccga
+7097379/1
@BBFFFFFGHHHHIJJJJJIIJJJGIIJJJJFGFHJJJJJJJJJJJJJJH
@891593/1
gtcaactgaagcgacttgaggtggttcttcaacttgggctagcagggaat
+891593/1
CCCFFFFFHGHHHJJJJJGIJFHIIJIJJIIJJJJIJJJJIJJJJJJHIJ
@6406082/1
ccgctttggtttacgttccagttctcgattatcgaatttttcgccatgag
+6406082/1
@CCFFFFFGHHHFIJIFIJIJGHHFHHDHIIJIJJGIIIJJIJIIIJIII
@5004994/1
gtctgtctgtcactaacattttctttttctagtttcaaatgacgataaaa
+5004994/1
CBCFFFFFHHGFHGIGHGJIJJIJJJJIIJGIIIJJJJJGGIIIGJIGGI
@216481/1
cgtcactattctaggattgtgtaggtaatattattaaacgaagaacatgc
+216481/1
CCCFFFFFHHHHHJJFIJIHJHIJJCHHJJJJJJJJJJJJJIJIJJJJGH
@216654/1
cctaagtgagtatacatctattaaattcaaacgcagagctcattatgttg
+216654/1
CCCFFD:DFBCHFJIJJJJJJJJJEIICHIJIIJIJIIJIJEHIGIJHIG
@6407619/1
atcgcatcgccaagaaactctaggcgttcgtaggaacgcgtc
+6407619/1
@;?DDDFFHDDDDBEGIGBDHFHGEGCF?DBGGEEGIIIEIB
@216848/1
atccaattaaaacattccaaaatcaacaactactaataaattaaaaatta
+216848/1
CCCFFFFFHHGHFIIFHIJJIIJIJJJJJJJJJJJJJJJJJJIJJJJIIJ
@216968/1
ctttgtttcatttaaatttacgggctatgccatttatcctcgcacgttgg
+216968/1
CCCFFFFFGHHGHJIIIGIIJJHIIJJJIJJIJJJIJIGJJJIJJJHJJJ
@894915/1
gtcgtttgaaaaattgacggccagccttaacgtacgactccaacgccccc
+894915/1
@@@FFFFFGHGFHJJIGGGHIIIIJIJGGFHHIIIGEHGEGGHIEGAHHF
@5007676/1
ctaggacgtcttcttgaatccacattggtgtgataaccgtgaactgatcg
+5007676/1
CCCFFFFFHGHHGJJIIIJJJJJJJJJIGHFGIIJJJJJIJIJJGIIIJI
@218790/1
cagtactttagctttgacagtgtaaaacttctccgaaatctccaatccaa
+218790/1
@<@?D>DDAHBFHGE@AEIHGI<CCDHFGIIEHIIEGG?D@F@@FHGHED
@6409724/1
gttggtcttggttgaacggaactccaatcctttactcgaatagtcttttc
+6409724/1
CCCFFDFFHHHHHJJJJJJJJJJIJJJIJJJJJJJJJJHIJJJIIJJJJI
@5008207/1
tggagagaagatcctcatcttgtatagaggaggcttgggctcgctctccg
+5008207/1
CCCFFFFFHHHHHJJJJJJJJJIJJJJJJJJJJJJJIIJJJIJJJGHIJG
@6410136/1
ctcatcttgtatagaggaggcttgggctcgctctccgaagggagcttgcg
+6410136/1
CCCFFFFFHHHHHJJJJHIJJJJGIJIIJJJIIIJJJJJJJJFIJJJIJJ
@5008624/1
gtgtaattcaagtaatattaaaacttcagctaaatgactcgcttattttt
+5008624/1
BBCFDFFFHHHHHJJJJJJJJJJJJJJJJJJJJJJJHJJJJJJJJJJJJJ
@6410443/1
gccatcaggacctgcaccatgcaccgccatgccatgtaccacgcctggga
+6410443/1
@C@BDDBDAFFHHHAGHGGGGFEFGHIGEGIIGIEHDDF<BFGGGIIGFF
@6410600/1
ccggtactctaagggtgggtcgtagcgaactactagcagacactgtggta
+6410600/1
@@CFBDFFHHGGHJJGHIJGIJHIIIGIJIJJJIIIJJJJJJJJJGHICD
@6411303/1
ctggttcagcctttttctttttaggcttcttctttctagtgcctgataag
+6411303/1
@@CFDDEDHHHHHJJJJIJJJHEE<EEHEHIIBGIIGEGBCGIIIGGHII
@1610945/1
agatagtaaacgttttcgtctggcacactgtttagaagtattgggaactg
+1610945/1
@CCFFFEDHHHHHJJJJJGIJJJJIJIJJIJJJGGEHJHGIIIIIGIIJI
@6411518/1
cgcagccagatgccaaagttcttgatcttcactgggctcttctctgggat
+6411518/1
CCCFFFFFHHHHGIIJBGFHIIGHGIJJJJIJJGGIGHIJJJJJJJIIGI
@7097468/1
cgggaattttgtttggtatctgataccgacacatggtaggctccatggat
+7097468/1
CCCFFFFFHHHHHJJIJIJIIIJJGIIJJJIJJJJJIJJIIJGICGGIFI
@3663419/1
ggcaacatcttctttggtttgtcaggggtaatgctaacgtcatagcgata
+3663419/1
CCCFFFFFGFHHHJJJJGHIJJIJJIIJEFIIIJGHGHIJJIJJJGJJJI
@1612223/1
cccatcaatttatcttcaaatgacgacaccacagttccagtctcaggcac
+1612223/1
CCCFFFFDHHHHHJJJJJJJJJJJJJJJJJJJJJJJJJJJIJJJIJJJJJ
@4405503/1
gcctcttgtatgcgaaggtgttgaggcgcttgtggtggtgcacgcgcttg
+4405503/1
@@<DDDDDHDDHDH@?FH<FAFHDHIHAHGHGHI<GAFAFAF@@@EHEEC
@3663724/1
gggggcagtgctggggactccgggcgcagcaccagtcgtgctcgcagccg
+3663724/1
CCCFFFFFHHHHHJJJJJJJJJJJJJJJJJJJJJJJJJHHHFFFDDDDDD
@2319418/1
ctgcaatcctgcctcacatgattcatccacaaattc
+2319418/1
@@@B?DDD>?CFHGGGGEBECHGFBCHEGGGBECG>
@4405634/1
ggcggtcatgtcgatggcttggtttattcccatcagtttggagttcacct
+4405634/1
CCCFFFFFHHHHHJJJJIJJJIEGIGIJJJJJJJIGFIIHIGHHHIJJJI
@3663901/1
ctggttcatacggcgcgcggtcgcctccttgatgcattgcgtcagaatgc
+3663901/1
@@@DDDBBF?DFHGGHIG?F@FA6CHGIIIIG=;;AEEH@BBABACCCCC
@2994793/1
cgcaagaagtaccagaaacgggacttagccacaatctggtctggagagaa
+2994793/1
@CCDFFFFHAFFHJEBHGHHGIGHIIIHCBFHGGGIGIIHGHGGIJJIBG
@2320292/1
gccggaagtcactattccacgcgaacgaagtcgcgggctataataaatct
+2320292/1
CCCFFFFFHHHHHJJJJJIJJJJJIJJIJJIJJJJJHDDDDEDFEDDEDD
@7099522/1
tcgggcttcaacagcttgttagcttgccattgacctttcctaggagtgac
+7099522/1
CCCFFFFFHHHHHJJJJJJJJJJJJJJJJJJJJJJJJJJJJJJJJJFHIJ
@5011032/1
cgtagaaaagtgctgtctgtacattgaaaataaaaataaaaaaatagcag
+5011032/1
CCBFFFFFGHFHHJJJJJJJJJIJJJIJJJJJIJJJJJJJJJJJJJIJJJ
@7100546/1
ggcctcttgtatgcgaaggtgttgaggcgcttgtggt
+7100546/1
@@@ADDDDD??ACA@;CEB3<<?EBEFD6@GFFFD;D
@7100671/1
gtcacggtagcactgagtgacggcacctccgacactgaggtcacggtact
+7100671/1
@?@?DADDFDAFFI@>FEA@CF>D@DBG9FE?FHAGF9CE=C7=@AC=AH
@7100678/1
gtgctgggcctcttgtatgcgaaggtgttgaggcgcttgtggtggtgcac
+7100678/1
CC@DFDA?FFHFHIIFHIIJGDGGIEFFGIFIGFGHJJCGHEHIIHGEHE
@6412347/1
gccgctttggtttacgttccagttctcgattatcgaatttttcgccatga
+6412347/1
CCCFFFFFHHHHHJJJHJJJJJHJJJJJIJJJJJJJJJJJJJJJJJJJJI
@7770351/1
cccacaatatattcgtgaaaaccgcatccaactcggatcagccgtttctg
+7770351/1
@@@DDADDDD?DFHGHIFIEGCHBGHGIGCHGHIBFFDGIGIFEGHG@FF
@7101725/1
gaggcgcttgtggtggtgcacgcgcttgggcagagggaatctgattgtgc
+7101725/1
CCCFFFFFHHHHHAFHEGGGIIIJIJJJIGIIGIIIJHIFHHHHHFFEFF
@5718444/1
gcgaaatagtcacacccacgttggttatcaagtggcttggtaggatccaa
+5718444/1
CCCFFFFFHHHHHJJJJJJJHIJJIJJJJJJJHIJJJJEIFGAHFCHHHI
@7770843/1
gtttattttgtttttctctgtgatctgtttcttggcatctatagatgtcg
+7770843/1
@@?DFFFFGBHHHIIHIAGIHGHIFHH4CHFB@<DGCH>FHIHHFEGHH@
@1614847/1
gtagaacatgatgagtagctcctgcaccatgctgctcatctcgtgcacta
+1614847/1
CC@FFFFFHHHHHJJIIJJJJJJJJJJJJJJJJJJJJJJJJJJIIJJJJJ
@1614934/1
cacatcttcgtcgcgccaatttaggaagcatgttttcacttgttcgtcgt
+1614934/1
@C@DDDFFGFHHHJIIH>CGHCGCGFGGHIGHGHIGGIIIIIIJJJJJJI
@5718657/1
gtgacatcggacttaatacaaggaaactgtttagactggttacattgctc
+5718657/1
@@@DDDDFHHHHHJJJJJJJJJJJJJJJJJJJJJJJJJJHIJJJJJJJJJ
@3665759/1
tgaggcgcttgtggtggtgcacgcgcttgggcagagggaatctgattgtg
+3665759/1
CC@FFDFDHHHFDECFFIIIIGDFGHIHCGIIEIIGIDGAECHHEFFC@B
@5718825/1
ggtacatgttgtgtacacctgagcgagactcataacgcagccagatgcca
+5718825/1
@C@DBDE>ADFHHFG:AACEFHICHGBEHE>?G>GHHGGHIGHIGGEDCG
@1615259/1
gccattcccaactgtcctccggtactaacgatcaaatcgatcatgggtcc
+1615259/1
CCCFFFFFHHHHHJJJJJJJJJHIIJJJJJJJJGHIHFHIJJJJJJJHIJ
@5719107/1
ctggagaacaaatgtatttccttatgcatgataccgtatataacagacca
+5719107/1
@?@FFDE?FHFHFEC<FGHIIFC@HHHCEHIIIIGD;EHGFIGHIEHIIH
@6414401/1
cagcatagtaaaggtttctgttactaatcaatcggccttttatatttgtt
+6414401/1
?;1BBB;BDDDDDIIAEA4<AD<C3A<ACBEEDDAA>?DE>CD0:BDDDD
@2996220/1
gtttagcagcttcatccagaggcaagcgctccaagttgcttggaggcttg
+2996220/1
C@CFFFFFHFFHHJIIJJGGFAEGHICIIGIIIGIHIGIJJGGHEHAGGB
@2996242/1
gccagatgccaaagttcttgatcttcactgggctcttctctgggatttcc
+2996242/1
CCCFFFFFGHHGGJHHIJJJIGHJJJJJJJJJIIIJIJJJJJJJGHGIIJ
@5719566/1
ggggatctgagaatggtttagattcacaattttgtccgctggacaatgtt
+5719566/1
@@@DDADEBFHDDHGDEGHII<HBFFHIGGEIBGCGGBFHAHGGGDGGHH
@3666755/1
gtcacggtaagcattcatcagaatgctatgcaacatcttcatctta
+3666755/1
@=8BDD?DFFF<?CE@@GH>:C<F4C<E@HFCFEEGFEFIE@CFI@
@1616145/1
cagagggaatctgattgtgctgttgtggaactgcttcacctgtggccggc
+1616145/1
@@BDFFFDFHHHHGJIJJJJJJJJIJIJGIJJJJJJJIIEIGJGIIIJJG
@3666869/1
tgggcctcttgtatgcgaaggtgttgaggcgcttgtggtggtgcacgcgc
+3666869/1
@@@B7DDDDHFFDHIIIIIII<CFHIGHGIIIIDGHHICFD;FCFCEHFF
@5719793/1
gccagatgccaaagttcttgatcttcactgggctcttctctgggatttcc
+5719793/1
@@@DDBDDHDHDDG?EGGHGCBEH?EEBHBFGIIGDHGBFHGIG>FC?GG
@3666930/1
cctttatacatttcggcatggcgatcatgtcgatggcttggtttattccc
+3666930/1
CCCFFFFDFHGGDHIIGIJJJJJJGIJJJIGHGIJIJJGGIJIJFHIIGI
@2996700/1
agtaagtcagctgttccacttcatcatcagggatcttgccgtcattgcag
+2996700/1
CCCFFFFFGBFHGHHJGHIIEIIIIJJIJIJGEGHHIGGHIGIIEGHAHI
@5720131/1
ccataatcattcctggaatccgtgtcgacggcgatgagagcccacgatgt
+5720131/1
CCCFFFFFHHGHHJJJGJIJJJIJJIIJIIGGIGJGIGGG@DEEHHDFFB
@220963/1
ggtgctgggcctcttgtatgcgaagg
+220963/1
@@?DDFDBDDFHHIJJJIJEHIIIHG
@2997964/1
gctgaattgcagcatcttgtcgagaacatgaagccgctttggtttacgtt
+2997964/1
CCCFFFFFHHHHHJJJJJJIIJJJJJJJJJIJJJJJJJJJJJGHIHIJIJ
@2998171/1
ccgtttctgagatcagcgcgcacagacgaacagacaaacagacaaac
+2998171/1
@CCDDFFDHHHHFHIEGGBHJIIJIIIBGIGIJIIJIIJIHGICCHA
@7102550/1
cggaatacaaatatcttcttcggcaatctgccttggttgcggtctttgta
+7102550/1
CCCFFFFFHHHHHJJJJJJJJJJJJJJJJJJJJJJJHJJJJJHIJJJJJJ
@4409826/1
ggttattgttatgtcgatgtcgaacccaaaaatgtaattaactttttttt
+4409826/1
@C@BDFFDFFHFHGIIGIIIIJJJIGIGGIEGHIIGJIJIIGIJJJJIJJ
@7102761/1
ctcgaatagtcttttctaacttgaacagtgcgatgttttacaagggcagg
+7102761/1
CC@DFFD=BFF<ACGDDGIAF@HCGGHDCEGBHIID@FCBGDGE@DGAFF
@2998822/1
ctcataacgcagccagatgccaaagttcttgatcttcactgggctcttct
+2998822/1
CCCFFFFFHHHHHJJJJJJJJJJJJIJJJJJJJJJJJJJJJJJJJJJJJJ
@7103620/1
ccacaatctggtctggagagaagatcctcatcttgtatagaggaggcttg
+7103620/1
@@@DFFFFHGHHHJJDHGIGIIJJIJIIJFIJJIIEDFFIGG>BCGHHH@
@899583/1
cagtcttagcttttttgctgctggcacatccaattgggtttcttcactca
+899583/1
@@@ABBDDHGHDDGFDEBHHIIIIGIIIIEGBGEHFHIGGGHCE@GHHHG
@7104113/1
gcagggaattggtagcaacttgaatgtgagtttttatcggaagccaatct
+7104113/1
CCCFFFFFHHHHHIIJJJJJJJHGIJIIJIEHIJJJJJIJJJJJJJJIJJ
@4411187/1
cgtcactattctaggattgtgtaggtaatattattaaacgaagaacatgc
+4411187/1
@@?DDDFAFBFHDII@EHIBDFHGEHCEG>H<DHID@GBFA=F:D@FH<D
@899820/1
gaggcgcttgtggtggtgcacgcgcttgggcagagggaatctgattgtgc
+899820/1
CCCFFFFFHGFHHIJJFGGIIJJFHHIJJJJJJHIIJEIHHGHHHFFFFF
@3000172/1
attggatctcctcagtaggatggcaaagagacgaagcgcgcgttctcatg
+3000172/1
CCCFFFFFHGHHHIJIIJJGHJJJJIJJJJIJJJIJIJJJJJHIJHHHHH
@5013517/1
cgggttggaatgattctggtgggttgtcctgcagagcttgccacatcttg
+5013517/1
@CCFFFFFHHHHHJJJJIJHI<G@FHJIJF>GHIGIIJIJJJJGIJIIJG
@2322922/1
taataaaattagaggaagtaggtgctgggcctcttgtatgcgaaggtgtt
+2322922/1
CCCFFFFFHHHHHJJHGIHJIJHHJJJJJJJJJJJJIJIGHIIIIF?DFE
@3000889/1
caaatcgacgactcctgtggctttcagtgaaacgtcaaaatttat
+3000889/1
@B@FFFFFHGGHGIIIJJJCGIIIGIJIIIIJJJFHIJJIGGIIJ
@3001784/1
gcctcttgtatgcgaaggtgttgaggcgcttgtggtggtgcacgcgcttg
+3001784/1
CCCFFFFFHHHHHJHIIJFGIIJJJJJJJJJJGIJJIJHIJJJJJJHFFD
@5015749/1
gcaggggttattgttatgtcgatgtcgaacccaaaactgtaattaacttt
+5015749/1
;?;DDDDDHH><CGHHHE@<ABDEEE9C?G:D@;38DGG4?8BD@@B48B
@5015793/1
gtcatattatgtgagtacgaagcattgtctgtttataaaataattaacaa
+5015793/1
@C@FFFFFHHHFHJJIHGGGIDHJJJGEHHIHGIIIJECHIGFFI<DDHI
@5015925/1
gtcttcttgaacttcttcaattgacgcaagaagtaccagaaacgggactt
+5015925/1
CCCFFFFFHHHHHJJJJIIGJJJJJJJJJJJJJGHGIJJJJJJJIIIIJI
@3002624/1
ggcgcttgtggtggtgcacgcgcttgggcagagggaatctgattgtgctg
+3002624/1
CCCFFFDFHFBCFGEGGGIHIIIJIGIJGEHGHGHDEHJGE@CEE=@DHH
@3002771/1
ctgtacgttcaaacgtatcacacattttctggtcaccttccatgcaaaat
+3002771/1
@@@BB?BDH?FFHEC<<CFBHGGEGIIGGHB<CFEHDEG;FHEHIGIIIG
@7772227/1
gtcctttctaaggttctaaactatatctgtaccaaatttcaaccaaatcc
+7772227/1
CCCFFFFFHHHHHHHJJJJJJJJIJJJJJIJJJIIJJJJJJJJJJJJJJI
@7107261/1
gcagcatcttgtcgagaacatgaagccgctttggtttacgttccagttct
+7107261/1
C@CFFFFFHHHHFGHGHBHGIIGBEEIGGIIIIIDHHIGGHIIIIIIIII
@7107395/1
ggaagcctttgtgcgccacatcaatgttgataaaggctttattggtaaat
+7107395/1
@@?DFFFFHHHDFHIHGGIAHIIIGIGHGGIIIIIIIGIGIIIGE??BEG
@7772508/1
agctcctgctggagatgtgggtgtagctttaagggg
+7772508/1
@<?DDDD:DDDBBF3AEDE3:3@FB<DGFEFI9FB:
@7772724/1
ccggctttggtggttctttggctgtctctggtggaggtttctcctgtgac
+7772724/1
CCCFFFFFHHHHHGIJJJJGJJJJJJJJJJJ?GGFHIGHDECGGHIDHCD
@7772865/1
gcacagctggtacgtcaggcactgcagctcgtccgacccgaagtggttgt
+7772865/1
CCCFFFFFHHHHHJGGEHJJJIGGEIJJJJJEEHIJJJJJIGIFHHEHGE
@7772886/1
gcttgagaatgcacgtacagttgcatagcgttctgaaccttctctggtgg
+7772886/1
@@@FFDDDDHGFDHBEGIIIEHIIIIIIGIHHGGDGGIGHHGIDHGGHGG
@1617783/1
gtcatttagctcaagttttaatattacttgaattacactacatcactagt
+1617783/1
@CCFFFFFDFFFGJIEGGIJGIGJIJJJIIGBHIGHIGGCDDGIGJIJJ?
@1617798/1
gtcttcttgaacttcttcaattgacgcaagaagtaccagaaacgggactt
+1617798/1
@@CFFFFFHHHHHJJJJJJIHJIIJJJJIJJJJGGIJIJJJJJJJJIJJJ
@5017151/1
gtcgatgtcgaacccaaaaatgtaattaacttttttttttgtctgtttgt
+5017151/1
CCCFFFFFGHHHHJJJJIIIIJHFIIIJJJJJJJJJJJJJIHFHGHHHFE
@5017623/1
aggtgctgggcctcttgtatgcgaaggtgttgaggcgcttgtggtggtgc
+5017623/1
?@@DDFFFBHFHHJJIJJJJJJGGIIJFHIIIJIJJJJJJJGGGGGIEHI
@7774432/1
aactgcttcacctgtggccggcggcacgcagacgccttgatgacctccac
+7774432/1
CCCFFFFFHHHHHEIGHHIIIJGIJJIJJJJHGFFDEDEDCCDCCCDDDD
@5018893/1
ggatggagtgagcacgggctctgtgcctggctcccatgtcacggtagcac
+5018893/1
CCCFFFFFHHHHHJJJJJJJJJJJJJJJJJJJJJJJJJIJIJJJFIIJJJ
@1619644/1
gacgtcagcccctacgatcatcactgtcgtgtcctttatacatttcggca
+1619644/1
CCCFFFFFHHHHHGGHHIJJIJJJJJGIJGHIIIJJJJJJJJJJJJJJJI
@7774990/1
ggagctggttcagcctttttctttttaggcttcttctttctagtgcctga
+7774990/1
@CCFFFFFCFHHHJJJIJJJJJJJJJJDGIJJJJIIJJIJJJJJIJJJIG
@5722409/1
ggacggatctgcttttcgtttatgaatttttcgacttcttgcggcgcgaa
+5722409/1
CCCFFFFFHHHHHJJJJJGHIJJJJJJJJJJJIIIJJJJJJJJJJJHFDD
@5722441/1
aatttctgtagatagctgattatactataatcccagaaaacatacaaaat
+5722441/1
CCCFFFFFHHHHHJJJJJJJJJJJJJJJJJJJJJJJJJJJJJJJJJJJJJ
@5722541/1
aacaatatctaaatttatttaaattgtaaacaagcaataaaagcttttct
+5722541/1
@C@DFFFFHDHFHIIIGGGJIIHIIJIIJJJJJIIIGGJJJIJJFJJJGI
@3005902/1
ctggggagaagatcctcatcttgtatagaggaggcttgggctcgctctcc
+3005902/1
CCCFFFDFHGGHHJJJJJJJIJJGIJJJJJIJJJJJJDFHIJIJIJJJIJ
@1620010/1
aggaccttagggacttcgacatattcggcgatgatgcattcttcctcgtc
+1620010/1
C@@FFFFDHHGHHJJJIJJGHIIIJIJFJIJJJJJIJGIIIJIIHIJJGI
@3668027/1
cgagcgacgaatcacatgaaagggggaggggggagggtcattcaatgtct
+3668027/1
CCCFFFFFHGHHHIJJJIIJJJIJJJIJJJJHD:BDD<?BCEEEEEDDEE
@5019508/1
gtcctttctaaggttctaaactatatctgtaccaaatttcaaccaaatcc
+5019508/1
@@@FFFDF?DHFD2ABFFCDEIG>CHGGIAFHIIGBGGCHGGGGHGHIGI
@1620648/1
cgttcacattgacaaacttaggtttgcttacagccattcccaactgtcct
+1620648/1
@C@DFFFDHDFHFGJJIIJGIIJJJJJIJJIJGGIJIGGIJGIJHGIIJI
@4411889/1
gagagaagatcctcatcttgtatagaggaggcttgggctcgctctccgaa
+4411889/1
CCCFFFFFGHHHHJIJJIJJIJJJJJJJJIJJJJGCHGIJJIJFGEGDGI
@4411916/1
gtggcatgtccaaccgtggcggaggtacactataatttattgtaggtagc
+4411916/1
CCCFFFFFHHHHHJJJHIJIJJGHIBGHIJJJJJJJJJIIJJHIIIDHII
@1621050/1
ctacgatcatcactgtcgtgtcctttataca
+1621050/1
@CCFFFFFHGHHHJJGIJHB<CDFHI<EFCE
@6418053/1
gcatttcggatctatagaggctgtcactgcagcgatactgggaacattcg
+6418053/1
@@@DFDFAFFFHDGHGIJEGGIIHGHJBEHIDGIGIIJJJEDGGGIIJGH
@1621461/1
ctcatcttgtatagaggaggcttgggctcgctctccgaagggagcttgcg
+1621461/1
CCCFFFFFHHHHHJJJJJJJJJJFHIJJJJJCHIIJJJJJJJGIIGIIJI
@222389/1
gacggcacctccgacactgaggtcacggtactcgcggtacatgttgtgta
+222389/1
@@CFFFFDDDHDFGHIIIGCHIIIJJIBBDHIIBDHH;BGGHFCHHCB@D
@3007276/1
cgtgtgtatgtcactgaacttctcttaaacgactggaccgattttgatga
+3007276/1
@BBFDFFBHDFDHIIIGIJIIJJIIIIJJJJIIJJJHHJJ@FIIHICHIH
@1621974/1
agacgatttcaccagtggtcttcttgaacttcttcaattgacgcaagaag
+1621974/1
CCCFFFFFGHHHHJJHIJHIIIGJJGCHHIIJJJGEIIJJGHIIJGJGIH
@3670901/1
ctgttgtggaactgcttcacctgtggccggcggcacgcagacgccttgat
+3670901/1
CCCFFFFFHHHHHJGGJIJIIIJGHIAGDGHIJIJHHFFFDEDDDDDDDD
@6419017/1
cagcatacataataaaattagaggaagtaggtgctgggcctcttgtatgc
+6419017/1
@?@FDDADAHHHGJJJJJIEHIIJEIJFHCHCFGCEGGCGGGIJJIIHGI
@6419443/1
agatactccaaagcattctgggctgcagatgactgtgcatccttgctagt
+6419443/1
@@@FFFFFHHHHHJJJJJJJIJIIJEHIIJJJJEEGIJIJ>GIJIJHJJE
@1623732/1
acaatatattcgtgaaaaccgcatccaactcggatcagccgtttctg
+1623732/1
@CCFFFFFHHGGHIIIIJIJJJJJJIIJIJIJJEIIIGJGIFIJIJJ
@6420376/1
tgatagaaacggttggcgttaggtatatacaagaacaaaccagaaaatag
+6420376/1
@@@DFFDFFH;BAEHEGEFGBHICFHIIIHIIIIIIEHEHFGHIIGIGHC
@1625413/1
gtcataatcttcagatactccaaagcattctgggctgcagatgactgtgc
+1625413/1
CCCFFFFFHHHHHJJJJJJJJJJJJJJJJJJJJJJJJJJJJJJJJJJHJI
@1625428/1
gcagactgtgtggtagcgggtcggacgagccgtgccttttattgcttggt
+1625428/1
@@?=BDDDDF<DA2AEFFF81C@@D@DAAFEF;@<EEC@@;@DB;@ACCB
@1625609/1
ctgtgatctgtttcttggcatctatagatgtcggtggcgcacagggcacg
+1625609/1
CCCFFFFFHHHHHJJJHIIJIEHIIGGHGGFGHJGIICHIIIGGIJGIJE
@6421787/1
ctgtgatctgtttcttggcatctatagatgtcggtggcgcacagggcacg
+6421787/1
@@@DDDDDFHFHFHII9FCFIC<EG@C>HI9CBF?CF8DGHGIIII771;
@3674305/1
gtgctgggcctcttgtatgcgaaggtgttgaggcgcttgtggtggtgcac
+3674305/1
CCCFFFFFBHHHHJJJJJJJJIIIJCHFHIIIJJJJJJJHIJIJJHHIJI
@1626547/1
cgtttatcttcaagcacaaattgctcagggtctgtggcgaagttttgttc
+1626547/1
=@??DBDDFDFFHHBDHIAFHGEHCBHGDEHCEGFHCGHIBG8?FHGFI<
@1626690/1
ccggctttggtggttctttggctgtctctggtggaggtttctcctgtgac
+1626690/1
CCCFFFFFHHFHHFHJJJJJJJJJJJJJJJJGHJIJJ?GHJJJJJJHIJJ
@7107911/1
tgagacacgagataaaagtccaattcagacgagtgcacaatatccgtgtc
+7107911/1
CCCFFFFFHHHGHJJJJJIJJJJJJJJJJJJIJIJJJJJJJJJJJJJJJJ
@3008097/1
gatttttgatggaattttttgtgtgtgttcaaggggatctgagaatggtt
+3008097/1
@?@FFFFFDDHHBBHIIIIIBCGGGIIFGGDFIIIBDGIIIIIGCGGG8E
@3008350/1
cccgtttagcagcttcatccagaggcaagcgctccaagttgcttggaggc
+3008350/1
CCCFFFFFHGHHFIJIJJIJIIFJJJJJJIJJJJJJJIFHIJJIJIIJIG
@7775697/1
gtcagggatttatgcgcgtcagcgactgaaatctgtaagtattggtttat
+7775697/1
??@DDEDDDFDFFGIHGHFGEIEFEGGG@FHHHGIGDEGFHEHJI=@C>@
@7108491/1
ggcctcttgtatgcgaaggtgttgaggcgcttgtggtggtgcacgcgctt
+7108491/1
@@=DDEFFHHFHGIJIJJIAFHHJJJJGIJIJJJIIHGHGHIJFIJHHFD
@7108529/1
gtgggatgcttaaatttacatttagtgtttgtttcatgtcaatcggttca
+7108529/1
@C@FFDDDBFHD?BFHGHEECDHBHHIGHIIHGGHIIIIIGIFGHGDHGG
@3008663/1
tttgattctgatctagtagctcgacagtggcatggaaccgctctgtcgtc
+3008663/1
@@@F?DFDHFHHFIJGDGFGHIIDBGHA?F@GH@GGIAB<GHJCHHFG6B
@4414383/1
acggcacctccgacactgaggtcacggtactcgcggtacatgttgtgtac
+4414383/1
@C@FFFFFHHHHHJIJJJIJJJJJIJJHIJJJJJJJFHIIJJIJIHHHFE
@4415353/1
ctacaagattgtttgtggacctattgctacataatatatgaaacgatctg
+4415353/1
CCCFFFFFHHHFHIIGGGIIJJJIIJIIIJJIJJJJJJIJIJIJJIJJIH
@225337/1
ctgtgatctgtttcttggcatctatagatgtcggtggcgcacagggcacg
+225337/1
BCCDFDFFHHHHHJJJHIIIJGJJJIGEIIIJJJFGIIJJJJJJIJJJJJ
@5019751/1
gcgagactcataacgcagccagatgccaaagttcttgatcttcactgggc
+5019751/1
CCCFFFFFHHHHHJJJJJJJJJJJJJJJJJJHIJJJJGIJJJJJJJJJJJ
@225708/1
gtgtggtagcgcgtcggacgagccgtgccttttattgcttggtgagacac
+225708/1
BBBDFFDEHHHHHJJJJJJJJJJJJHJIJJJJJHHHHHHFFFFFEEEEED
@7110444/1
gtcacggtagcactgagtgacggcacctccgacactgaggtcacggtact
+7110444/1
@CCFFFFDFHFFHJJIJFDHIEGIGIGGJGIJGGHGGEDGFFGHIJDHEC
@5020392/1
gctgcacgaaccggagaagggaatgacaacgacaatcggacgcgttaaca
+5020392/1
@C@DDFFDHHHFFGHGIJJJIIJJJHDGFIEIJIJJIIGIJHFDBBBDCC
@7111057/1
atcactttgacagcacctaatacaccgccgcttaaaagataggtaccgat
+7111057/1
CCCFFFFFHHHHHJJJJJJJJJJJIHIJJJJJJJJJJIJJJJJIIJJJJI
@3010885/1
cgcgccaatggcatgtatacatgcctactagtgatgtagtgtaattcaag
+3010885/1
CCCFFFFFHHHHHJJJJJJJJJJJJJJJJJJHHIJJGIIGHGIIJJJJJJ
@3011007/1
gccctaagtgagtatacatctattaaattcaaacgcagagctcattatgt
+3011007/1
CCCFFFFFDF?FFBGIJIIJIJIJJJHEHEHH@H@@?GEFHIJIJJIJIF
@7111582/1
gtgggtcgtagcgaactactagcagacactgtggtatgtctattccttct
+7111582/1
CC@FFFFFHHHGGJJIJIJIIJGGJIIIIJJFHIB?DFBDG?BFGIGGIG
@5727165/1
ggcgcacagggcacgcttgcgcatgacatctatacatgccattggcgttc
+5727165/1
@CCFFFFFHHFHFIGIDHJEHGGIGIIIGIGIIIIGIGHIIJJJIGIFHE
@2327534/1
ccttgggaagcctttgtgcgccacatcaatgttgataaaggctttattgg
+2327534/1
CCCFFFFFHHHFFIJJIJIJIJJJJJJJIGIGHGHIJJJJJFJIJIJIIJ
@5727377/1
cacgttggcagtaatagtacaagtgaaaagtcacttgccgatggtagaat
+5727377/1
@@@ADDDBDDFDHEGIDGFB:?FC>FCDE@FGGEEHGIGG?DFHIBGIFI
@2327740/1
gggctctcaggcaggcaagatgggcatagtaggtaggcgtagggtaagac
+2327740/1
CCCFFFFFHHHHHJJJJJIIIJJJJIJJJGGGIHHIJJIGIIJJDFIIGJ
@5727579/1
actgagtgacggcacctccgacactgaggtcacggtactcgcggtacatg
+5727579/1
@CCDDEFFHHHFFGIGGIIIEGIJIIJIIDFHJGGFBFHEGHIEHFFFFD
@903279/1
cttgtattcaaaagaaaacctagaatcactggttcaaattcaaataaaat
+903279/1
@@@DDFFFHGDFHGHGGFFHFGBAFFHIIIIIHGGHGIIHIIDDDHGIJI
@5728584/1
gtcctttctaaggttcaaaactatatctgtaccaaatttcaaccaaatcc
+5728584/1
C@CFFFFFGHHHHEGGJIJJJJJIJJJJJHIIJIJIIIJIIIJJJJGIJI
@904085/1
cggatggatcaagagcctgacaccgaaggcagctctccttctaccggc
+904085/1
@@<B:ABD<DCFD4A@FH>EHAFFGEG@>HE?GDF?DFBGHIGCF;A;
@2329338/1
gtggtccacaaacattataatagcgttgtctaacgtcggattcaattcgg
+2329338/1
CCCFFFFFHHHHHJJJJJJJJJJJJJJJJJJJJJJHJJJGGJJJJJJJJJ
@904761/1
gcacgggctctgtgcctggctcccatgtcacggtagcactgagtgacggc
+904761/1
@@@BDDDFFH?FFHGHHGGGIIEHGIIGHBFHB:BDHGFGIBH??CGE@B
@4417603/1
cagccagatgccaaagttcttgatcttcactgggctcttctctgggattt
+4417603/1
;@@FFFF?HFFHBA@GGGGIIIIIIIEGEHIEE9;CFEGHAGHGCHGIEI
@4418085/1
cccagacctagcccaaattcttcttcttcagccggctttggtggttcttt
+4418085/1
CCCFFFFFHHHHHJJIJJJJJJJJJJJJHIIJJJJJJJJJJFHIFHIJJI
@227805/1
ccactcttgctccatggtccaggagcagcagcgtgcgcaggttcaggcat
+227805/1
@@@DDDD>ADFD?FGDBG:AFHGHHEHGGIFIICDDFEGHG=CEGIEHDH
@228277/1
ctgtttttaatatttaaataaccgctttttactacatgcataaacataca
+228277/1
@CCFFFFFHHHHHJJHGIIJJIIJJJJJJJIJJJJJJJJJJJJJJJJJJJ
@3014324/1
atcgggaactatgtggttaaaaccaaaattttgccggaagtcactattcc
+3014324/1
CCCFFFADHHHHHFHIGIJJIJJJIJIIJIJJJJJJJIJJHIIJJJJJJJ
@4420323/1
agctggttcagcctttttctttttaggcttcttctttctagtg
+4420323/1
CCCFFFDDHFGHFGIJIJIIIJJIIIIIJIIIJGGHI<<9:11
@7781227/1
gatcaagagcctgacaccgaaggcagctctccttctaccggcacgcatcg
+7781227/1
CCCFFFFFGHHHHJJJJJJIJJJJJJJJJJJJJJJJJJJJJJJJJJJJHH
@5022995/1
gtagcactgagtgacggcacctccgacactgaggtcacggtactcgcgg
+5022995/1
@@@DDEFFHFBCF<FGGG@DDEHIE@FGGHEGH;9BFEEH;C;>FHG<9
@3015263/1
gtcgggcgagccgtgccttttattgcttgg
+3015263/1
@@=DD@?DFDFDHIIGE@?DG@FH99BD??
@3015397/1
gttaatcagactatagttagtatagttataagactcagattgccatctca
+3015397/1
C@CFFFFFHFHHHJHIIJJJIHJJIIJIJIJJJJJJJJJJJJIJJJJJJJ
@230125/1
gcgagactcataacgcagccagatgccaaagttcttgatcttcactgggc
+230125/1
CCCFFFFFHHHHHJJJJJIJJIIJJJIJJJJHIJJJJJJJJJJJJJJJJJ
@3016082/1
ctaggagtgactttcccgtttccaatctccaagacaggaggctccagtac
+3016082/1
CCCFFDEDFHHFDGIIIIIJIJGIIJJIGFHHJGIGIJJIGGGGIGHDFG
@3016534/1
ggggatctgagaatggtttagattcacaattttgtccgctggacaatgtt
+3016534/1
?@@FFADDFBFF?CFHFFFGHCEHECEDGHEHIIIIGIIIII@FH@BFDH
@3016556/1
gtgggtgtagctttaaggggatctgctgtctgtggagctgatgcttgctg
+3016556/1
CBCFFDDFHHHHHJJJJJJJJJJJJJJJJJJJIJJJJJJJJIJJJJJJJJ
@905768/1
gtctggagagaagatcctcatcttgtatagaggaggcttgggctcgctct
+905768/1
C@CFFFBDFFFDHJGIIJJJIJJJJHIIJJIJJGGGIGGBHGGIIIJDGG
@5025208/1
gaggaagtaggtgctgggcctcttgtatgcgaaggtgttgaggcgcttgt
+5025208/1
CCCFFFFFHHHHHJJJJJIJJJJJJJJJJJJIIIJBHHHJJJJJJJJJJD
@5729295/1
gtccacttataagataaccgggcgattatttactttgacaccactttttt
+5729295/1
@@BFFFFFHHGGHIJGGGGHIIIJHJIGIJJGGHIJJIAHHIJIGIIJGI
@5729326/1
ctaaaaaagcatgttctctcgcgccaatggcatgtatacatgcctactag
+5729326/1
CCCFFFFFHHHHHJJJJJJJJJJJJJJJIIJJJJIJJIJJJJJJJJJJJJ
@3017307/1
gggaagcctttgtgcgccacatcaatgttgataaaggctttattggtaaa
+3017307/1
CCCFFFFFHHHGHIJJJJJJJJJJJJJIJJJJJJJJJJJJJJJJJJJJIJ
@3674881/1
gacctttcctaggagtgactttcccgtttccaatctccaagacaggaggc
+3674881/1
@@@FFFFFHHGHGGIGHIJGJJJJJJFGHJJIIIJJJJJEIIJJIIFHGG
@6422866/1
ggagtgagcacgggctctgtgcctggctcccatgtcacggtagcactgag
+6422866/1
?<@DBDBDDBDHHIIGGIIJJJEHFCFGIJIIJGHIIGDD?FHHGHGJJI
@6423617/1
gccagatgccaaagttcttgatcttcactgggctcttctctgggatttcc
+6423617/1
CCCFFFFFHHHHHJIJJJJJJJJJJJJIJJGIJIJJJJJJJJJJJJJJJJ
@6424018/1
ctcatcttgtatagaggaggcttgggctcgctctccgaagggagcttgcg
+6424018/1
CCCFFFFFHHGHHJJJJIJJJJJGHIIJJJJJJJJJJIJJJJIJIJJJJG
@6424119/1
gttcaagttaaccgcaatgttggagcttggtacaaagcaaaggtcgggca
+6424119/1
CBCFFFFFHHHHHJJJJJJIJJJJJJJJJJHIJJJJJJJJJJJGHJJJJJ
@3677279/1
ctcttgtatgcgaaggtgttgaggcgcttgtggtggtgcacgcgcttggg
+3677279/1
CCCFFDDDHHHHHEGG:AACGHHIIFEIII;BFDEG;C@AFEAGHFDBBB
@2334050/1
ccagtactttagctttgacagtgtaaaacttctcggaaatctccaatcca
+2334050/1
CC@FFDDFHHHGFIJJIIIGIFIFHGFHIIGIJJJFIIJIJIJIHGIGGF
@1627007/1
gccaattcactgttcattacctgtgaaaactgtccttcagatacaccgtc
+1627007/1
CCCFFFFFHHHHHJJJJJJJJJJJJJJJJJJJJJJJJJJJJJJJJJJJJJ
@3678787/1
atcagtttggagttcacctttagaagtatgtttttagctgtcatctggtt
+3678787/1
@BCFFFFFHHFHDGIJJJJJJJJIJJEHIIHIJJJJJIJJHIGIJIJJHH
@3678830/1
tttttaaactcatattttcatggtaccaagttatgaatttttcaaatcgc
+3678830/1
CCCFFFFFHHHFHJJJJJJJJJJFHJJJJJHIIJJJJJJJJJJJJJJJJI
@3678866/1
gttcctctttacaagtagactcatctttagcacttggttcgtcttttgaa
+3678866/1
CBCFFFFFHHFHHJIFHJIJJJJIIJIIIJJIIIIIJFHFHIIIIGIEED
@7118886/1
gtaccgtagcctgtaatttttgtctttcgcgaaatattccgcgacagatg
+7118886/1
CBCFFFDDHHHHHFHGIJJJJIHIJJJJIJJJJJJJJJJJJJJJJHHFFF
@232271/1
atctgtttcttggcatctatagatgtcggtggcgcacagggcacgcttgc
+232271/1
CCCFFFFFHGGHFHGGIJJIJECIIEHGIGHIIHIJJJJIJJIJIJIIJJ
@232505/1
attgtcctttcctaggagtgactttcccgtttccaatctccaagacagga
+232505/1
@@CFFFFFHHHHGGJJJJHGHJJJJJJJJGHIJJJJJJIJJJIJJJJJJI
@232665/1
ttcattacctgtgaaaactgcccctcagatacaccgtcacggaatacaaa
+232665/1
@@@;DDDDDFF2A4CGFIG@IF;EEGEGHIE>??CFIIIDF0:?BF>FBB
@232679/1
tgtggaactgcttcacctgtggccggcggcacgcagacgccttgatgacc
+232679/1
@C@FFFFFHHHHHJJJJJJJJFIIJIJJJIJIIFHHFFDDDDDDDDDEDD
@907345/1
cgtcgtcgaaatcaacttcagtgtatcggttgggcagtagtgtgagtgca
+907345/1
@@?DD@DDFFDFHGGGIIGIIGIHCGIII@CGGGIIJHGJ@FBCEG.=CA
@232871/1
ggatggagtgagcacgggctctgtgcctggctcccatgtcacggtagcac
+232871/1
@@@DDDAD2A?FHGGHGH<AGGFCBGG<FBFFAGIIIIIIIBGIIIGIIG
@232904/1
cgcttgggcagagggaatctgattgtgctgttgtggaactgcttcacctg
+232904/1
CCCFFFFFHHHDHJJJIJIJJJEIJGIHIJIJIIHIJJJJJJJJJJJJJH
@7119985/1
agcatacataataaaattagaggaagtaggtgctgggcctcttgtatgcg
+7119985/1
@@CFFFFFGGHHHJJJJJJJJJIIIJCHIJCGHHIIJJJJJGJJHHIJJJ
@233167/1
ccaatttacatgatgatcttataaccaaagaccagttttaataacctatc
+233167/1
CCCFFFFFHHHHHJJIJJJJJJJJJJJJJJJJIJIFIIJJJJJJJJJJJJ
@5025671/1
gtgcctggctcccatgtcacggtagcactgagtgacggcacctccgacac
+5025671/1
CCCFFF=DBHHHHJJJJJIJIJGGIJJIJJHJHIJIJJJJJJJJJJGGIJ
@908313/1
ccttatttccgacccacaaacaattaagccttgggtaccgtagcctgtaa
+908313/1
@@@DFFDFFFHGHIJJJIIJIJCDHIFIIJGGIHI?BFHI??FGIIJHGC
@5730507/1
ataaaattagaggaagtaggtgctgggcctcttg
+5730507/1
CCCFFFFFHHHHHJJJGIJJIHIJJJJJJJJJJJ
@5731057/1
gtggctttcagtgaaacatcaaaatttatcgatctttgattctgatctag
+5731057/1
CCCFFFFFHHHHHJJJJJJJJJIJJJJJJJIIJJJJIJJJJJIJJJJJJI
@7782720/1
cacaatctggtctggggaaaagatcctcatcttgtatagaggaggcttgg
+7782720/1
CCCFFFFFHGHFDBGGIBGIGGBH<EHHIIGGHGFHIIGIIFHIFGIIHE
@5027418/1
gccttgggtaccgtagcctgtaatttttgtctttcgcgaaatattccgcg
+5027418/1
CCCFFFFFFDHHHIGIJJJJJIGIIHJJJJIIJJJJIIJJJJJJJJIJJI
@6426764/1
ctttagaagtatgtttttagctgtcatctggttcatacggcgcgcggtcg
+6426764/1
CCCFFFFFHHHHHHIJJJJJJJJJJJJJJJJIJJJJJJJJJJJJIJIEHF
@6427225/1
cctatgtcctttctaaggttctaaactatatctgtaccaaatttcaacca
+6427225/1
CCCFFFFFHHHHGIJJJJEHIJJJIJJGJJJJGIHIJJJJGHIJHGGGJJ
@5733388/1
ctcgtactaaggcctaagtacagtacctacttggcgataaatattgcaca
+5733388/1
?@:A?DDD?D<DDHHIBH?EBC<ACAHHBCEGHDGDHIEHEGCHIHGEEH
@5733740/1
cacggtagcactgagtgacgggacctccgacactgaggtcacggtactcg
+5733740/1
@CCDFDDFGHHHHIJGHIJJHGIIJIJJJJJJJJJJJJIIJJIJFHIJJI
@5030050/1
gcagcgttgagtttgatgacagcgtagttaacttcaatagaagtggcgac
+5030050/1
CCCFFFFFHHHHHJJJJJJJJJJJHJJIJJJJJJJIJJJJJJJGGIJIJI
@3018206/1
gctgtctgtacattgaaaataaaaataaaaaaatagcaggggttattgtt
+3018206/1
CCCFFFFFHHHHHJJJJJJJJJJJJJJJJJJJJJJJJJJJJJHIJJJJIJ
@5030658/1
tcacaatcttcgtgggactagtagtcatttctttctgccactctttaagt
+5030658/1
CCCFFFFFHGHFHGIGJIIIIDHI>HEGIGIJJGIJEFFGHGIJJJIGIB
@3018928/1
cccaactgtcctccggtactaacgatcaaatcgatcatgggtccataatc
+3018928/1
CCCFFDFFHHGHGGIIIIGIIIIGIIIDEGGDGGBFHHJGG?FFGCHIGH
@3019745/1
gcttaaatttacatttagtgtttgtttcatgtcaatcggttcataaataa
+3019745/1
@@@DDBDDHFDFHIIIIIEHIIHIGHGHIGBHCDBHBF<FGG@FHI@FII
@238359/1
gtttcatgtcaatcggttcataaataaaaaagttatgtcaaattaaagaa
+238359/1
@@@DDFFFHHHFHIIIGHHIICHHHAHHIGIJGGEEFBGIJJIIICGGII
@239106/1
aagggctccgaggaaagcttcaagtaaatcagccttgtgcttcttggtgg
+239106/1
CCCFFFFFHHHHHIJJJJJJJJJJJJJJJJJJJJJJJGHJJJJJJJJ?FH
@7120998/1
gaaaccaatttagaatatacgaaacagcaggaccactacagacaaataat
+7120998/1
CCCFFFFFHHHHHJJJJJJJJJJJJJJJJJJJJJJJJJJJJJJJJJJJJG
@239929/1
ggcctcttgtatgcgaaggtgttgaggcgcttgtggtggtgcacgcgctt
+239929/1
CCCFFFFFHHHHHJJJJJJCGEGIIJJIJJJJJIJJJJJFHIIJJJHHFD
@5034015/1
cctgtgtaaatattcagcaaattcgtcctgtggaggtatgattctcatcc
+5034015/1
@@@DDDDDDHAFFGFEIIIIGGGIGFGDHGBC@AGC?FGIHJGGIDFGIE
@240339/1
gtcgaatattccctgacacctcacccagggcgggatatggaattttaatt
+240339/1
CCCFFFFDHHAHHJJIJGJIJIIIIIJJIIJIIJEEDFEDFBEEEEFEDE
@3022572/1
cactgaacgaaaagggtacaataattaataattatgtcgcaataccgtag
+3022572/1
CCCFFFFFHHHHHJJJGFIIJJJJJJJJJJJJJGIIJJJJJIJJIJJJJJ
@5034398/1
aagtgcttcgggcttcaacagcttgttagcttgccattgacctttcctag
+5034398/1
CCCFFFFFHHHHHJJJJJJJJJJJJJJJJJJJJJJJJIJJJJJJJJJJJJ
@5034772/1
ggacgagccgtgccttttattgcttggtgagacacgagataaaagtctaa
+5034772/1
CCCFFFFFHHHHHJJJJJGJJIJJJIIIIIJIJIIJHIGIJJJJJFHIGI
@3023037/1
gtgggttgtcctgcagagcttgccacatcttgtaagcagcctgacgctta
+3023037/1
CCCFF@DDHHHHHIGIJIJIJIIIIJJJHIJJJJICFHFFHIJJJIJJJI
@7783482/1
gcagtagctaactcgtccgagggtcaattcaatatactacaagattgttt
+7783482/1
CCCFFFFFHHHHHJJJJJJJJJJFHIIJJJIJJJJJJJJJJJJJJJJJJJ
@7122888/1
ctcagcttccctgcaaagttaaccatcttgtattcaaaagaaaacct
+7122888/1
CCCFFFFFHHHGHJJJIJJIJJJJJJJJJJHIIJJJIJJJJJJJJJJ
@7783776/1
gctgtctgtacattgaaaataaaaataaaaaaatagcaggggttattgtt
+7783776/1
CC@FFFFFHHHHHJJJJJJJJJJIJJJJJJJJJJJJJJJJJJ@FHIJIIJ
@7123577/1
gcacgggctctgtgcctggctcccatgtcacggtagcactgagtgacggc
+7123577/1
CCCFFFFFHHHHHJJJJJJJJJJJJJJIJJJJJGIJJJJJJJJGHJJJJG
@6429268/1
ctcactagtcatcatcagaatcagatcggcgacatttttccttcaacttt
+6429268/1
CCCFFFFFHHHHHJJJJJJJJJJJJJJJJJJJJJIJJJJJJJJJJJJIJJ
@6429290/1
ctctagccgacacgattatgaagacgaagcggacgtcacggtaagcattc
+6429290/1
CCCFFFFFHHHHHJEHJGIJJIIJJJJIIIJIIJJEHGHHHDFFFFEEEC
@2335858/1
gtctctctgtatactggaaatcttcgtagcttttcatgaa
+2335858/1
@@@DFDDFHFFFDGDFDCGIGFFHGICCCDHGHIGIIEIC
@5738072/1
ttttataaacggtacatctagagtataaaaaactgataaattccgtcact
+5738072/1
CCCFFFFFHHHHFGIJJJJJJIJEHIJJJJJJJIJHIJJJJJJIJJJJJJ
@2336563/1
ttcgtgaaaaccgcatccaactcggatcagccgtttctgagattagcgcg
+2336563/1
@C@FFFFFFDHHADHIGE>FH>FIGIIIIIIIIIIIIIIIIIIIIHHHGH
@7126734/1
gtcgctacagtcgtacttgtttgaaggagtctatgcaagcttactataaa
+7126734/1
CCCFFFFFHHHHHJJJJJJIJJJJJJJJJIIJJJJJJJJJJJJJJJJJJJ
@7126814/1
gggatgcttaaatttacatttagtgtttgtttcatgtcaatcggttcata
+7126814/1
CCCFFFFFHHHHHJJJJJJJJJJEHFHHJHIJJJJJIIJJJJJJFHIJJI
@911485/1
ccttcttctcttttttctcctttcttttgcgagctgctgccgaaagatta
+911485/1
??@D?DDDDHFHFEIIFIGFHIJJJJJIGGIIIGIJIIGGGG>HBHGJEC
@2337181/1
gtcctccggtactaacgatcaaatcgatcatgggtccataatcattcctg
+2337181/1
@@@FFFFFDFHHHJJIJIJJGIII@GIJEEHGII?FHGIIGIIJJJJGGH
@1632239/1
cttagaagttggttcctctttacaagtagactcatctttagcacttggtt
+1632239/1
@@@FDDADHHGGDAFIIIIIEHIHIIHGGEHIIFGIGIIGHFGHEHIEDG
@5739960/1
gtaggtgctgggcctcttgtatgcgaaggtgttgaggcgcttgtggtggt
+5739960/1
CCCFFDDFHHHHHJJJJJJHIJJJJHIHJCFGHIJJJJJJJJJIJJHIJG
@912868/1
ccatcactatcaaaacttctcaggattgaaacgtcttttatgttgggaca
+912868/1
CCCFFFFFHHHHHJJJJJJJJJJJJJJJJJJJJIIJJJJIJJJJIJJJJI
@5740432/1
gggcagcccgaacacggttaccgggaattttgtttggtatctgataccga
+5740432/1
CCCFFFFFHHHHHJJJJGHJJJJJJIIJJJJJIJJJJGGIGIIJJJIIHF
@913073/1
gtttgcttacagccattcccaactgtcctccggtactaacgatcaaatcg
+913073/1
C@CFFFFFHHDHFIIJJJJJJIJJJIIIJJJJJGIIJIIIJJIJGHHGEH
@4424986/1
cttcacctgtggccggcggcacgcagacgccttgatgacctccactttga
+4424986/1
CCCFFFFFHHHHHJJJJJJJJJJIJJJJHHFFFECEEEEEDDDDDDDDDC
@242106/1
gggcatagtaggtaggcgtagggtaagacacggatcgcatacaccgtgaa
+242106/1
CCCFFFEEHHHHFIIJJJJJJIIFCGHDIGIIDHJJJFIIJJIGJJIIIJ
@242369/1
cttgttgttaagaggtgttacctgcaacttggccaggttagggccaacag
+242369/1
@@@ADDDDFHBDFHECFCEHGGHG>D<<FHI9FHIJB1?B8?>BB;DFGH
@242636/1
cacccgtggtcttcttgaacttcttcaattgacgcaagaagtaccagaaa
+242636/1
CCCFFFFFHHHHHJJIJIJJJJJJJJJIIJJJJJJJJJJJJGIJJJJJJJ
@2337427/1
gtctgtttgtctgtttgtctgtttg
+2337427/1
???ABDDDDD<?4CE?DAFE33ACC
@915716/1
cccacttttatcttttgcacctcacgatcgattactactgctttcccaaa
+915716/1
=@@D;DDDF?<<AAB?::CGI;AAFGGBG@??BC<F9B?9BBBB?9?D3?
@7788200/1
aattacctgattcgtttctagctcagtgtcccatttggctttgtcccagt
+7788200/1
CCCFFFFFHHHHHJHJJJJJJJJJJGJIIJJJJJJJIJJJJJJJIJJJJH
@243714/1
ggcgcttgtggtggtgcacgcgcttgggcagagggaatctgattgtgctg
+243714/1
CCCFFFFFHHHHHJJJJJJJJJJJJJJJJJJIIIJGIIJJJIJJJJJJJH
@7788629/1
tcttgaacttcttcaattgacgcaagaagtaccagaaacgggacttagcc
+7788629/1
CCCFFFFFHHHHHJIJJJJIJJJIJJJIJIIJJJJJJJJJIIHJJJIJJI
@244550/1
ctgcagagctcggcgcacatactcgtggaacacagacaggtagctgcgcc
+244550/1
CCCFFFFFHHHHHJJJJJJJJJJJI0BGHJJJJJJJJJJJFHJJJJJJHH
@7789288/1
gaggaagtaggtgctgggcctcttgtatgcgaaggtgttgaggcgcttgt
+7789288/1
CCCFFFFFHHHHHIJJJJJJJJJJJJJJJJJJJIJGIJIJJJJIJJJJJG
@2339494/1
ctgtcatctcaccaggcttcaattcccggcagttttcgaatatgtgtgat
+2339494/1
B@@?DEFFFGHGHJIJIIJIJIJJJIIIIIJIIIGGIIGGHHGGBFHFCC
@7789632/1
gtcttctacttctgcttctggcacatcaggagaagttggctcctcaacag
+7789632/1
@@@ADDDDBFFFHG@GHII@CFHC@HEIIIAEHGGGFCCHGHIGGGGECH
@7789892/1
ggcgcttgtggtggtgcacgcgcttgggcagagggaatctgattgtgctg
+7789892/1
CCCFFFFFHHGFHIHIJIJGIJJJJIGGIJJHGGIGIIJJJJIJJJIJJH
@245645/1
ctgagccatagcaaacagccactggcaatgtggatagctggacaaggcac
+245645/1
@@@BFFFDHHHAFIBFHIG@FFHIIGGIJGIIJJGGEGGIGGIGCGGEG>
@7127069/1
gttcacgttgaaaccaacaacgaaatcgtgttttagaaaaccaaactcct
+7127069/1
CCCFFFFFHHHFFHIJJJJJJJJJIJJJJJIIJJIJJJJJJJJJJJJJJG
@7790614/1
gctgtctgtacattgaaaataaaaataaaaaaaatagcaggggttattgt
+7790614/1
CCCFFFFFHHHGHJJJJJJJJJJJJJJJJJJJJJJJJJJJJJJFHIJJJJ
@7790661/1
cgtaacactccacatccaacaaggtcacagtcgatagattacggtctatg
+7790661/1
CCCFFFFFHHHHHJJJJJJJJJJIIJJJJJJJJJJJJJJJJJJJHIJJJI
@7791126/1
gccagatgccaaagttcttgatcttcactgggctcttctctgggatttcc
+7791126/1
CCCFFFFFHHHHHJJJJJJJIJJJJJJJJJIJJIJJJJJJJJJJIJIJJJ
@6430686/1
gccagttataaagcatagcccgaagtgctattggcacacaggcataatgc
+6430686/1
CCCFFFFFHHHHHJJJJJJJJJJJJHHIJJJJJJJJJJJJJJJJJJJJJJ
@7791179/1
gtttattttgtttttctctgtgatctgtttcttggcatctatagatgtcg
+7791179/1
@CCFDDDDFHFHHJJJJGHGHHAIGIIHIIJJIGEIJJEHGEIEGIIGHI
@7128065/1
ctcccatgtcacggtagcactgagtgacggcacctccgacactgaggtca
+7128065/1
CCCFFFFFHHHHHJEHIJJJJJJJHHIJIIIJJJJJJJJJJJJJJJJJJI
@7128385/1
cctggttccacgttatattggacattaggaccgtcattgaacaatctcgt
+7128385/1
1=<DDBDDHHFFCED@GGHIIGIDHHHGGIIIIHFGIIGGGCHIGICG@D
@6431690/1
ctggttcatacggcgcgcggtcgcctccttgatgcattgcgtcagaatgc
+6431690/1
@@CFDDDEFHHHGIJIIIGIFHIIHJJJGCHCAHGEHFFHFBCADEDCCC
@7129052/1
attctgggttcccggcataactgagttgtgggggccgaataccaaaatgt
+7129052/1
BB@DFFFFFHHHHJJJJJJJJJJJJIIJHGIJFIJJJJJJHHHHHFFFFB
@7129257/1
ggccatagaacaaacaaaacttaagccttattataaaaggtataaatatt
+7129257/1
CCCFFFFFHHHHHJJJJJJJJJJJJJJJJJJJJJJJJJJJFGIJJJJJJJ
@5740873/1
ctagagtataaaaaactgataaattccgtcactattctaggattgtgtag
+5740873/1
@CCFFFDFHHHHHJJJJJJJJJJJJJJJJJJJJJJJJJJJJGHIJHIHIJ
@7793018/1
caacgaccaatcatggacttttcttcaatatccacataagtaacttcaaa
+7793018/1
CCCFFFFFHHHHHJJJJJJJJJIJJJJJJJJJJJJJJJJJJJJJJJJJJI
@3681700/1
ctccaataagaatgaggggtcattgaacttatagttcaaaatcgtttcca
+3681700/1
CCCFFFFFHHHHHIIJJJJFHIJJGIJJJJJJJJJJJJIIIJIJIJJJIJ
@3023431/1
tcttgacctacttgtagacacggcagatgaggatacctcaacttcatctt
+3023431/1
@C@FFFFFGHHHGIFHIJJJGHEIIJJGEIEIIIIDGIIGIJJIIJJIEH
@3023977/1
gtttcatttaaatttacgggctatgccatttatcctcgcacgttggcagt
+3023977/1
BCCFDFFFHHHHHIJJJHIJJJJJJIJJJJIJJGGIIIJJIJIJI?HIJB
@5742265/1
acggcacctccgacactgaggtcacggtactcgcggtacatgttgtgtac
+5742265/1
?@?1DDDDHH?FCAEE>FBHGFGE>G8?BFDA1DHG@F>HGG==@EEACE
@3682831/1
ccacatttcataaccaaagcctaaatctatggggcgggatggtcgtttga
+3682831/1
B@CFFFFFHHHHFIJJJJJIJIJIHJJJJIJJJIJJJFCDDDDDDDDDDA
@3024701/1
cccgtttccaatctccaagacaggaggctccagtactttagctttgacag
+3024701/1
CCCFFFFFHHHHHJJIJJJJJJJJJJJIJIIJJHEIJJJJJJJJJJIJII
@3024739/1
cgtcaatatttttttaaatcaaagacgtaatttgtatgagtgttttgaat
+3024739/1
CCCFFFFFHHHHHJJIJJJGIJJJJJJGHIJJJJHIIIIJIJJJJJJJJI
@5742987/1
gtgaatacaagatcgtggggtgggcccaccaggccgttacagatgaactc
+5742987/1
CBCFFFFFHHHHHJJJJJJIIIJJJJJJJJJJJJJJJJJJJJJHHHHHHH
@3684226/1
gggggagggtcattcaatgtctccttccgtcttgggtgaggcataacggg
+3684226/1
CCCFFFFFHHGHHJIJIIHFGGIJJIIJIHHIJJJI8DGGGHGIJJJIJB
@916822/1
gtagcactgagtgacggcacctccgacactgaggtcacggtactcgcggt
+916822/1
@@@DADFEH?HHFGGIAEHBGEIGGBHBEHIGIIBDHEHGHHICHIIFF9
@4425967/1
cgattgcggtatcggcgtcgcttgcggtaccggcgtcggttgcggaatca
+4425967/1
@@@DDDDFHFHHDBHGGEDEHIIIFIIHHIEIIGFCDDDBBDDDD@BDDC
@4426582/1
ctgcaccagcattcgtgtcccccgctggagcttgaccaacggggtacatc
+4426582/1
CCCFFFFEHGHHHJJJIJIIJJJJJJJJJIIIJIJIJIIJJIJJ;BHGHH
@4427042/1
acggaatacaaatatcttcttcggcaatctgccttggttgcggtctttgt
+4427042/1
@@@FFFFFHHHHHJJJJJJJJJIJJJIJJJJJJJJJJHJJJJJHIJJJJG
@5035404/1
cagtaggatggcaaagagacgaagcgcgcgttctcatgtaatttttaatg
+5035404/1
CCCDFFFFHHHHHIIJJIJJJJJJJJJJGI@@FGGHGIJJJJIIIJHGHB
@5035664/1
gcgcgttctcatgtaatttttaatgttctccaaatcgacgactcctgtgg
+5035664/1
CCCFFFFFHGDHGHGGIJIGHIHIJHIIGGIGHGGIJJJJGIIJJIICHG
@5746163/1
cgtcgcgccaatttaggaagcatgttttcacttgttcgtcgtcgaaatca
+5746163/1
CCCFFFDFHGHHHJIIJJIGHJJJJJIIJJIJJJHIIJHIJHIGIIIJJJ
@5746867/1
cccgtttccaatctccaagacaggaggctccagtactttagctttgacag
+5746867/1
CCCFFFFFGHHHHJJJJJJJJJJJJJIJJJJJJIJJJJJJJJJJJJJJJJ
@4429686/1
ggcgcatttacattagtcggttagaccgtattcggtcaccaactaatata
+4429686/1
@CCFFFFFHGHGHJIJHIJJBHIJIJJIFEHJGEIJIJIIGGGIIJJJJI
@1635995/1
ctcttcctcgggttggaatgattctggtgggttgtcctgcagagcttgcc
+1635995/1
@@@DDDBDHDHAHBGGIE<F<<FHHHGHGFGCGGFEHCGI>FGIHGGGIG
@7133263/1
ggagtgagcacgggctctgtgcctggctcccatgtcacggtagcactgag
+7133263/1
CCCFFFDFHHHHHJJJJJJJJJJJJJJJJJJJJJIJIJIJBFHJJJJJJJ
@1636617/1
ctcaacctgaatttaaagataagatctgcgacctcgagcgacgaatcaca
+1636617/1
CCCFFFFFHHGHHJJGHJHIJIJIJFIIIIJGIIJIJJJJGIGIGEGEEE
@5039907/1
ccctaagtgagtatacatctattaaattcaaacgcagagctcattatgtt
+5039907/1
CCCFFFFEHHHHHIJJJJJJJJJJJJJJJJIJJJJJJGHIJJJJJJJJIJ
@7133739/1
ccaacttggatcagccgtttctgagattagcgcgcacagacgaacagaca
+7133739/1
CCCFFFFFHHHHHJJJJIJJJJJJJJJJJJJJJJJJJJJJJIJJJHHHHF
@5040099/1
ctgtgttgttgcacgcgcacggtggcggcgtaccgcgaggggtgcgcgtc
+5040099/1
BCCDFFFFHHHHHJJJJJJJJJGIJJJJJHFFDDDDDDDDDD:BDDDDDD
@7134646/1
ctgagaatggtttagattcacaattttgtccgctggacaatgttttttta
+7134646/1
CCCFFEFFHHHHHJJJIJJJJJJJJJJJIJJJJJJIIIIJJJHIIJJJJI
@3028162/1
ctcatcttgtatagaggaggcttgggctcgctctccgaagggagcttgcg
+3028162/1
CCCFFFDFHFHHHJIIHIIJGGI@EHG@FGFGI?FHB:BFGBCEH>GEGA
@1637925/1
gttaaaataaaaatccatttcattgttctcattcgcgtacttttcaagga
+1637925/1
CCCFFFFFHHFFFGHHGJJJJJJJJJJJJJJJJJJJJJJJJJJJJJIJJI
@246413/1
gggaacattcgactgatccggtgagggatgcgtgacgtcagcccctacga
+246413/1
;@?DDDDDDBFHHBCEDDBFAE@CCD;GHBD?GFIE=FGHHEHEAFG=@A
@6435335/1
gctgaattgcagcatcttgtcgagaacatgaagccgctttggtttacgtt
+6435335/1
CCCFFFFFHHHHHJJJJJJIIJJJJJJJJJIJJJJJJJJJJJIJIHIJHI
@7135573/1
gctgggaaaattacactaattctatgcaaagtatagcttgtatttgttat
+7135573/1
@@@FFFDEFFHHHHJJJIJJJJGIJIIIIJJHHIIIIIJGGHGJIJJJIJ
@6435378/1
gtcgcacatcatattccaaggtagttactaatggagtcgaaacaaactcg
+6435378/1
BBCFFFFFHHHHHJJJJJJJJHHHHGJJJJJJJJJJGHIJJJJJJJJJHI
@6435415/1
ccttggttgcggtctttgtacaccttcaggtgatcgaacatcatgtcttc
+6435415/1
@CCFFFFFGGHHFHGJJJIJJJCHIJJGEIGCGIJGGHJIJIJIIHIJBG
@1638835/1
atacgatgcggcttgaacccgccggtgctcttgtagaacatgatgagtag
+1638835/1
@@@FFFFFDHHHGID@G3?FGDHGG?F;FFFE@H>EG@@;DH;CHDH@@C
@1639335/1
gtacaattatgtaataactgggtattcagttcttaagatacatcaataaa
+1639335/1
CBCFFFFFHHHHHJIJJIJJJJHIGJIJIIJJJJJIJJJJJJJGJJJJJJ
@7136565/1
ctaaggttctaaactatatctgtaccaaatttcaaccaaatccgtcaaat
+7136565/1
CCCFFDADHBHHGIJJIIIJJIIIJJJIIHIJGIEHIIGIHIGIGHIHHI
@7136601/1
gtttggagttcacctttagaagtatgtttttagctgtcatctggttcata
+7136601/1
CCCFFFFFHHHHHJJJJJJIJJHIJJHHIJIJJJEHIGGIJJIIFIJJJJ
@7136632/1
tgcacgaagaaatttgaatctatttatcatctatgaaaaaatggaaaccc
+7136632/1
@@@FFFFFFAFDHGIGGIJGHJJJIJJHIIIIJJIIJIIIJJJIJEIGDH
@7136811/1
ctaggagtgactttcccgtttccaatctccaagacaggaggctccagtac
+7136811/1
CCCFFFFDHHHHHJJJJJIJJJIJJJHJJIJJJJJJJJJJIIJJJJJJJJ
@2341352/1
gtccgtttgttctggtgaatctctgaaatggctggagtgattttgacggg
+2341352/1
@=;DDDDDHHD?DBGIEAFHIIIIGIHHIFIIGGG;F9CC9DHDB@?@BG
@6436883/1
cctagaggcacgggagtccatccacggctttttccagatccactcttgct
+6436883/1
@@@DDD;BF=FHHEEHHGDEBDHHHI>@F@FDG;BGBDDBF@BDC>;@F;
@7137828/1
gagttcgtctcttgggaactgcacaccaatcaggaatattggacggatct
+7137828/1
C@CFFFFDHDHHHGHJFGHHGIIIJGIJGIIJJIJJJIJCDGEGGHHFHI
@5749052/1
tgtataccttcaggtgatcgaacatcatgtcttcaaactccactatcatc
+5749052/1
BCBFFFFFHHHHHIEGGIJJJJJJJJJJJJJJJJJIJJJJJJJIJJIJII
@2342884/1
caaacagacaaaaaaaaagttaattacatttttgggttcgacatcgacat
+2342884/1
CCCFFFFFHHHHHJJJIIJHHIJJJJJIJJJJJIJJJJJIIIHHHHFFFD
@7794968/1
tgacgcaagaagtaccagaaacgggacttagccacaatctggtctgg
+7794968/1
CCCFFFFFHHHHDGIJJJJJJJJJJJJJIIJJJJJJJJIIJJFFGIJ
@5749768/1
cacggagtaaacataatactattgtttattctaagctctgagcccatacc
+5749768/1
CCCFFFFDHHHHFIJGIIJJIJJJJJJIJJJJJJJIJJJJIFGJJIJJJJ
@2343359/1
gatggagtgagcacgggctctgtgcctggctcccatgtcacggtagcact
+2343359/1
@CCFFFFDHHHHGJJJIJJJJJHJJJJIJJJJJJJJJJJJJJJHIJJJJJ
@7795410/1
cgccatcaggacctgcaccatgcaccgccatgccatgtaccacgcctggg
+7795410/1
CCCFFFFFHHHHHJJJJJJJIIIHJJJIJJJJJJJJJJIJJJJJJJJJJJ
@5750700/1
gtacacctgagcgagactcataacgcagccagatgccaaagttcttgatc
+5750700/1
=?@F?ABDFFH?FAG@EEEHIIDGFHEHBGEHIIIFGGHHDFGIGGGIII
@7796256/1
cttcgggcttcaacagcttgttagcttgccattgacctttcctaggagtg
+7796256/1
CCCFFFFFGHHGHIGIJIJJHGIJIJGIJIJGIIJJIJJIJJIJJJIJFE
@6440952/1
gtgctgttgtggaactgcttcacctgtggccggcggcacgcagacgcctt
+6440952/1
@@CFFFEFHHHHFIJJIIAHIIIIIHHIGIIJGIIIJHGFFDDCBDDBDD
@2345549/1
atgcaatttaatttgatacaaaaatattataataataggttcttttttca
+2345549/1
CCCFFFFFHHHHHJJJJIIIIJJJJJJJJJIIJJJJJJGIJIIJJJJJIJ
@921098/1
agctccggtaagtttgtcgagtagagccttagctgcggaatgcttagctt
+921098/1
@;@A?DDD::DDFBBHCGA?CEGCH<FGC>?<DB@@?DHIIIFGCHF@CD
@5042226/1
gcgaaatagtcacacccacgttggttatcaagtggcttggtaggat
+5042226/1
@CCDDDFFHHHFHIGGIIIICFBFCFGHIIHICDHIGGAF?B@F34
@921657/1
atacataataaaattagaggaagtaggtgctgggcctcttgtatgcgaag
+921657/1
@C@FFFFDFDABDHIIGGHIIJIEHIIIIIIIJIGGHIIIJGHIIJJIGG
@5043211/1
cgcaagaagtaccagaaacgggacttagccacaatctggtctggagagaa
+5043211/1
CCCFFFFFHHHHHJJJJJJJJJJJJJJJJJJJJJJJJJJIJJJJJJJJJJ
@922896/1
gcgacggacgcgacgtgccttgaattccttgatgactgcatagatagaaa
+922896/1
CCCFFFFFHHHHHJJHIJJJJJIJJJIJJJJJJJJHHHHHHFFFFEFEEE
@3687975/1
cttcattgagggtcgggaacttatggtataggtagagactggctgcaaat
+3687975/1
CCCFFFFFHHHHHHIJJJJJJJJJJJFIIJJJHGIJJJJJJJJJJJIJJH
@5044006/1
tcggacatttcaattttatttagttggtcttggttgaacggaactccaat
+5044006/1
@@@BDDDDHHF?<EEEHIDIG@CHGII?FFFGICFGGHIGIIGGEHGCHF
@5044476/1
ctgtggccggcggcacgcagacgccttgatgacctccactttgatgatct
+5044476/1
BCCFFFFFHHHHHJJJJJJJJJJJHHHHFFFFFFEEDEEDDDDDDDDEDE
@923851/1
ccgtttttaaactattttttcaatgccctaagtgagtatacatctattaa
+923851/1
@@@?DDDDDHHHHCCHGGHGHGEFGAGFGI>BHGIIHIEGIIIIIIIIHC
@923953/1
ctaataagactatgtacgacaaaatgcccaaggaaccgccatatagacct
+923953/1
CCCFFFFFHHHHHJJIJJJJJJJJJIIJJJJJJJJJJJJJJJJJJJJJJJ
@5045623/1
gtagcactgagtgacggcacctccgacactgaggtcacggtactcgcgg
+5045623/1
@@<D=?DD?C?F::AFFIF:;??FE@FGIDFFEA09<B;6CC;@FIIA<
@3689916/1
gttcgtctgtgcgcgctaatctcagaaacggctgatccgagttggatgcg
+3689916/1
CCCFFFFFHHHHHJJJJJJJJJJJJJJJJJJJJJIJJJJHIAEGIHIHHH
@7139697/1
ggtagcactgagtgacggcacctccgacactgaggtcacggtactcgcgg
+7139697/1
BC@FFFFFHHHGDHHIJJIJJIJJJJJJJJJJJJJHIJJJJIJIJJJJHF
@5045988/1
ggcctcttgtatgcgaaggtgttgaggcgcttgtggtggtgcacgcgctt
+5045988/1
CCCFFFFFHHHHHJJIJJJHGHHIGJJJJJJJJJJJHIIHHJGIJJHHFD
@7797760/1
gtgcacgcgcttgggcagagggaatctgattgtgctgttgtggaactgct
+7797760/1
@@@BDF=<?DFAHDBGB@EDEIIIIICECHGA9BCHH?DFFGDCHHGIIC
@5046580/1
ctatagaggctgtcactgcagcgatgctgggaacattcgactgatccggt
+5046580/1
CCCFFFFFGHHHHJJJJJJJIJIHIJIJJJJIJJIJIJJJJJJIIIJJF@
@7140504/1
cacgtttatacattttttttttaatttttgtgttacgattcgaatactgg
+7140504/1
BCCFDFFFHHHHHJJJJJJJJJJHIJJJJJHIJJJJJIJJIIJIIFHHHH
@4431193/1
cctgcaaagttaaccatcttgtattcaaaagaaaacctagaatcactggt
+4431193/1
CCCFFFFFHHHHGIIJIJJJJIJJJJJJJJIJIJJJJJJJJJJJJJJJJG
@7799175/1
agcaaatggaaaaaaaaattggtgaaaagaatcacaagtaagatactgca
+7799175/1
@@@DADDDHFB?C?@GBA@?GHIAFDF@GDG>BGGECF=BFG@GGGHGEG
@4431867/1
gtcacaaccacgttggttatcaagtggcttgg
+4431867/1
@?@DDFFFHHDHCEEGACFHIEHGACFHD@:D
@6441175/1
gcgttgatgtcgcaagatagtgagacattcactttttagtcataatcttc
+6441175/1
CCCFFFFFHHHHHIJJJJJJHIHJIJJJJJJJJJJJJJJJJJJJJJJJJI
@7142034/1
cgtttttaaacttttttttcaatgccctaagtgagtatacatctattaaa
+7142034/1
@@?DDFFFHDDFHGHJJJJIGGJGIGIIIIJDFGGIGHIIJJJJJIJJIE
@6441698/1
ctggattgatttttaagatttttttgtgtgtgttcaaggggatctgagaa
+6441698/1
@CCFDFFFHHHHHJJJJJJJJJJJJJHIIIHHIJJJJJJJJJJJJJJJJJ
@7142287/1
gtttattttgtttttctctgtgatctgtttcttggcatctatagatgtcg
+7142287/1
CCCFFFFFHHHHHJJJJJJJJJHIIJJIIJJJIJJJJJJJJJJJJJJHIJ
@2346729/1
gtcttgggtgaggcatagcggggtgggttttacagactagaacccacccc
+2346729/1
CBCFFFFFCFHHHJJJJJIIJJJGHIJ@GHIJHHHHHFFFFFFDDDDDDD
@3032123/1
gcatcgtgaggtctttggagccctgtccaacggtagatggaacttagtcg
+3032123/1
CCCFFFFFHHHFHJJJJJJJJJJJJIJJJJJJJGHIIIJJJJJIJJJFIH
@2347211/1
gcatacataataaaattagaggaagta
+2347211/1
8;;A?2=A===DD@E?A?FF<33AAF>
@7143974/1
acggctttttccagatccactcttgctccatggtccaggagcagcagcgt
+7143974/1
CCCFFFFFHHHHHJJJJIJIJIIJIJJGGGIJJIHGIHGGGIGGGIJGID
@3033154/1
ctcatcttgtatagaggaggcttgggctcgctctccgaagggagcttgcg
+3033154/1
CCCFFFFFGHHHGIIIJGHJFIJDGHIGHJIJIIIJGGDGIIGGIJIIIJ
@5753521/1
cacgacgctcggacatttcaattttatttagttggtcttggttgaacgga
+5753521/1
@C@FDADDHHGGHIIIIIIGAHIIIHHIIADFHEHHIIIIIIIIIGIGII
@5753573/1
gcttcgtcagttgggtaataacatcattggataccggggacggtgttagg
+5753573/1
CCCFFFFFHHHHHIJHIJJJJJJJJJJJJJJJJJJJJJJGIIIBGHGHHH
@5753677/1
gaaacatcaaaatttatcgatctttgattctgatctagtagctcgacag
+5753677/1
=@@DDDD?<BFBDBD:22AACBD?FAHC><A91?@?F?GGIBB<?F6D0
@6445392/1
gcaagaagtaccagaaacgggacttagccacaatctggtctggagagaag
+6445392/1
CCCFFFFFADHHHJJJJJIJIJIHHHHIJJJJJHHGIIFDFHIJJJJIJG
@4433039/1
gcagcgaaatagtcacatccacgttggttatcaagtggcttggtaggatc
+4433039/1
CCCFFFFFHHHHHJJJJJJJJJJHIJJIJJJJJJJIIJJJJFH9BBGCCB
@6445756/1
gttccttttagtaaaaaattctaatattataacattccctgtacgttcaa
+6445756/1
@@@DDDDDFHHB<EBHHBHG9FHIIIIIFIIIIGGFHGGIF@GHHFGCIC
@7146390/1
attgaaaataaaaataaaaaaaatagcaggggttattgttatgtcgatgt
+7146390/1
?@@DAFFFHGHGHGIJGGJIIJJIJJJJIJII?DAFGIGGGGIIIIIIIJ
@4434575/1
cttccgtcttgggtgaggcataacgggg
+4434575/1
@@@:A@AD?ACAF2@;?<:3CFH>?:G:
@7147246/1
gtggtgcacgcgcttgggcagagggaatctgattgtgctgttgtggaact
+7147246/1
B@BFFFFFHHHHHJJJJJJJJIJJJJIJJJJJJJJJIJJJJJJIJIJJJI
@6448125/1
ctttacaagtagactcatctttagcacttggttcgtcttttgaagattct
+6448125/1
@@@FFADFHFDADHGGGGIIIIF4FHHGHIIHIIGFHIGGC<BGH@FCHI
@6448212/1
gtcaaatagttgcggagattaatggtataagcatagaatgttcgacgtga
+6448212/1
CCCFFFFFGHHHHJJGIDHJJJJJJHIJJJJJJJJJJJJJEGIJJJJIII
@7147891/1
gtgatttctatttcccaattaaaccttatattaatacaatggtgactatt
+7147891/1
8=??DDDDBB<ACBFEFEDFH<BFFIGIGHCDHHBHIEHDHDGHIIIGGE
@5048011/1
caacgaactcttctgaagtatttgtttacaagacaacacaaggaaaattg
+5048011/1
CCCFFFFFGHHHHJJJJJHIIJJJJJJJJJIJJJJJJJJJJJJJJJJJJJ
@5754849/1
cacggtagcactgagtgacggcacctccgacactgaggtcacggtactcg
+5754849/1
CCCFFFFFHHHHHIJHHIJJJIJJJJJJJIJJIJJJJJIIJJJJGGIJJH
@4436901/1
tcgggcttcaacagcttgttagcttgccattgacctttcctaggagtgac
+4436901/1
CCCFFFFFHHHHHJIJJJJJIJIJJJGJJJJJJJJJJJJJJJJJIJFGII
@5755140/1
ctcagatacaccgtcacggaatacaaatatcttcttcggcaatctgcctt
+5755140/1
@CCFFFFFHHHHHHIJJJJJJJJJJIIJIJJGIIIJHGIIGIIIJJJJJJ
@3690692/1
attgctcagatgcaatttcttgcaagaattgcacaaagttgaagtccttg
+3690692/1
CCCFFFFFHHHHHJJJJJJJJJJJJJJJJJJJJJJJJJHIJJJJIJJJJJ
@3690859/1
gtagaaattatggtctgtatctagctaaaagtagatgcaaatatctctgc
+3690859/1
@@@DDBDBHAADD<CCCEFHADHBHEHGIBEGHBHFCHBB?FHA@GC@CD
@7801728/1
gggatgcttaaatttacatttagtgtttgtttcatgtcaatcggttcata
+7801728/1
@@@DDFFFHDFHHIIEDHHFHIIAC<CCDHIGEFIGHH@HEHDDHGEDDH
@7801760/1
ccttgatgcattgcgtcagaatgcccacctcacgttccgccaattgcttc
+7801760/1
CCCFFFFFHGHHHJJJJJIIJJJJJJIJJJJJJGIJJJJJJJJJGIIIJJ
@3036173/1
cctgtttgttttatcgtcgccttgagaagcagacacaagcttcttctgtt
+3036173/1
@CCFFFFFHHHHHJJJJJJJJJJJJJJJJJJJJJJJJJJJJJJJJJJJJJ
@3036231/1
gtcaaattaaagaatcacgtcgaacattctatgcttataccattaatctc
+3036231/1
@@<D7DDDD4ADF;FFDE;AC1CGBGF>9F@F@FC4DFFFCEEFFFICEE
@3036476/1
gtagctttctttagttttaagttagttttcatcttaagttcggaaagatt
+3036476/1
CCCFFFFFHHHHHIHHJJIIJHJJJJIJJJJJJJJHIIJJJJJIJJIHHI
@5050603/1
gcaaaatcttatcatgcaaattgttacatttatattaactacctacttgg
+5050603/1
CCCFFFFFHHHHHJJJJJJJJJJHJIGJJJJJJJJJJJJIJJJJJIJJJJ
@7802824/1
gtgggtttggctttggggttgttgtatatcgcgtacgaggacatgtccag
+7802824/1
CBCFFDDFHGHHHJJJJJFHIHIIIIJJIHIJIJIIIEGEIHCHIIHHHH
@5051160/1
gcaagaagtaccagaaacgggacttagccacaatctggtctggagagaag
+5051160/1
CCCFFFFFHHHHHJJJJIIJJJIJIGEIGIIGIJJJJJHHIJJIIFHGGD
@5051273/1
ggtaagtttgtcaagaagagccttagctgcggaatgcttagcttccttct
+5051273/1
@@?DDFDDHHHHHEIGDFHJIIIJJJGJJIJFIJJGIGIGIGHIGIJJGI
@3037651/1
ctgagcgagactcataacgcagccagatgccaaagttcttgatcttcact
+3037651/1
CCCFFFFFHHHHHJJJJJJIJJIJJJJJJJJJJJJIIJJJJIJJJJJJJJ
@3038222/1
gctccagtactttagctttgacagtgtaaaacttctccgaaatctccaat
+3038222/1
CCCFFFFDHHHHHHIJJJIIFIJJJIIIJJJJIJJJIJJIJJJJJJJJ@H
@7147981/1
tggcaaagagttgtcgatatgtggatgtagctgccattatgtagactgtt
+7147981/1
CCCFFFFFHHFHHHIJIJJJJHIJJJJJJJJJJJJJJJJJJJJJJJJJIJ
@925665/1
gcattttcctttaatataatgcgtgacattacggggagcgcggggcgtta
+925665/1
@<@DDDDBFDHFHEHEHB<A:CEEFCGIGHHHEBEFDGAD@AH</8<7<9
@252942/1
gtctaacgtcggattcagttcggaacatagaaatttgtgtaacccaagtt
+252942/1
CCCFFFFFHHHHAHIGIIFHHIJIJIGIIJJJIJJJGDGHHGIHGIJJHI
@1644259/1
ctcatcttgtatagaggaggcttgggctcgctctccgaagggagcttgcg
+1644259/1
CCCFFFFFHHHHHJJJJJJJJJJHIJIIJJJJJIJJJIJJIJ?GHHJJII
@253200/1
gtgcattattacattttttataaacggtacatctagagtataaaaaactg
+253200/1
CCCFFFDFHBHHHHIIGIGHGHJEHHIEHGIGGHGH4C:BFIGEDBGHHI
@1644348/1
gttccacttcatcatcagggatcttgccgtcattgcagacggtgtggtag
+1644348/1
CCCFFFFFHHHHHJJJIJJJJJJJJJJJJJJJJJJJJJJJJJDGDGIFHI
@927181/1
attattacagcatacataataaaattagaggaagtaggtgctgggcctct
+927181/1
<@@DDD?BFFFHD?CFG@?FDDBHGGGHCHE?CFIIDAEBDGHHIHEEEI
@254773/1
cttgctgttagctcattttaacacatttcacattgaaaaataggtcaaaa
+254773/1
C@CFFFFFHGHHGIJJJJJJIIJJJJIJJHJJJJJIJJJJJJJJHJJIHD
@928151/1
gggtcattgaacttatagttcaaaatcgtttccacatcattcctagaata
+928151/1
@BCDDFFFHBHHGJJJIJJIJJJJJJIIFHIJJGIJJJJJJJIJJIIIGG
@1645993/1
tgatcgccatgccgaaatgtataaaggacacgacagtgatgatcgtaggg
+1645993/1
@C@DDFFFHHHHHJGGIJJHHIJJJJJIIJJJJGGIHIIJJJJJJIJJJI
@928980/1
cgagactcataacgcagccagatgccaaagttcttgatcttcactgggct
+928980/1
CCCFFFFFHHHHHJJJJJJJJIJJJJIJJJGIIJJJJJJJJJJJJJJJJJ
@2350643/1
ggcagagggaatctgattgtgctgttgtggaactgcttcacctgtggccg
+2350643/1
CCCFFFDFAHDHHGBEGDBFHHCHHG<GHII@FD@CGGEE<?FHDFGFHE
@2350648/1
cacgcgcttgggcagagggaatctgattgtgctgttgtggaactgcttca
+2350648/1
;?@DDDDAFBHDHHGIIIAHGAGG@GGGIHAEEGBFH?@DB@FGGIIAGC
@2351362/1
ggcaggttgaactcacaccattcaatttaaaagaaactgggtgcgtgcag
+2351362/1
CCCFFFEFHHHHHJJJJJJJJJJIIJJJJJJJJJJJJJJJJHHIIIJIJI
@2351857/1
cataataaaattagaggaagtaggtgctgggcctcttgtatgcgaaggtg
+2351857/1
C@CFFFFFFHHHHJGIJIIJEHIJHGIGJIJJIJJJJIHJJJJIHGHIFG
@7806916/1
tgggagtactgagcagtatctattcagtaaacttatagctgacactgaag
+7806916/1
@@CF?DFFHHFHHJJIJJJJJEII>HGDFHGIEEHIGIGGGDHGCFFHBG
@2353304/1
gcctcttgtatgcgaaggtgttgaggcgcttgtggtggtgcacgcgcttg
+2353304/1
CCCFFFFFHHHHHJIJJJGHHHJIJJJJJJJJIJJIJJHHJJJJJJHFFD
@7807496/1
tggctttgtcccagtaatctaccccgtcttcaccgctgtaaccaccaaca
+7807496/1
C@@FFFFFHHHHFHIIIGHIHIHIJJFGIIJIJJIIJIGGIIJIIGJJIG
@7807781/1
cttggtttattcccatcagtttggagttcacctttagaagtatgttttta
+7807781/1
@@@DFBDDHDHFHIIIJIIFJHEGFEGHGIEGGIJGIHHGDFGHFGGHGG
@2354077/1
ggtacatctagagtataaaaaactgataaattccgtcactattctaggat
+2354077/1
@;?DBDDAFAFHDCEB@CBH@@FF>?FHGHGIIICFGG;DHCHIF?B@GC
@7808532/1
cctaagtgagtatacatctattaaattcaaacgcagagctcattatgttg
+7808532/1
CCCFFFDFHHFFHJJJJJJJJJJIJJJJJJJJJJJJJJJJJIJJJJJIJJ
@7808560/1
cttggttgaacggaactccaatcctttactcgaatagtcttttctaactt
+7808560/1
CCCFFDFFFDFDDGEGGIEGHIIIIIIIGGIIIGIIIIHGGGGHGHIHGH
@2354677/1
gtagttctcagcttccctgcaaagttaaccatcttgtattcaaaagaaaa
+2354677/1
@@@FDDDFHHHDHBCGHIGFEEHBCF:CHEGHIIIIFGIIGIIGGIGIEI
@7809863/1
cctgagcgagactcataacgcagccagatgccaaagttcttgatcttcac
+7809863/1
CCCFFFFFHHHHHJJJJJJJJJJJJJJJJJJJJJJJJJJJJJJIJJJJJJ
@2356294/1
gtagttactaatggagtcgaaacaaactcgtcgtaacactccacatccaa
+2356294/1
BB@FFDEFHHHHHJJJFGHIIJGIJJJJIJIJJIJJJJJJJJJJJJJHHI
@7810167/1
catgagtaagcgatcgggctctcaggcaggcaagatgggcgtagtaggta
+7810167/1
CCCFFFFFHHHHHJJJJJJJJJJJJJJJJJJJJJIJJJJJJFHIHIIJEH
@256365/1
gtctgattctgtgatagtgaatacaagatcgtggggtgggcccaccaggc
+256365/1
CCCFFFFFHHHHHIJJJGJJJJJJJJJJJJJFHIJJDHIJJJJIJJJHHI
@7810719/1
gccacaatctggtctggggaaaagatcctcatcttgtatagaggaggctt
+7810719/1
CCCFFFFFHHHHDFIIIJJJIJIIJIJJJJJJJJJJGIJJIGIJJJJJJI
@256925/1
cgacgtgattctttaatttgacataacttttttatatatgaaccgattga
+256925/1
CCCFFDFFHHHHHJJJJJJJJJJJJJJJJJJJJJJJJJJJJJJJJIJJJJ
@7811128/1
tggaaatcagaagcacatactgctaaatctaattaagaaggaggtgggta
+7811128/1
@@@DDDD?FHHBBEHIBBBCEHEEHE<FEACHDBF<?GHGI88?0:?6FF
@258259/1
cgtgctgggtattataccttgtcctttctgagatagagtttaaacaaata
+258259/1
CCCFFFFFHDHHHJJJJJJJJJJJJJJJJJJJJJJJIJHIJJJJJJIJJJ
@3039592/1
ggtggttcttcaacttgggcgagcagggaattggtagcaacttgaatgtg
+3039592/1
B@?DDDFFHHHHHJJIJIJJJJJJJIIJIEIJJJGHIGIIJIJIIGIIFH
@3694302/1
cagcatacataataaaattagaggaagtaggtgctgggcctcttgtatgc
+3694302/1
CCCFFFFFGGFHHJJJIJJIIGIGFHGGIJJJIIJGIJJJJJJJJIIGIF
@260486/1
ctgggctgcagatgactgtgcatccttgctagtaagtcctgagccatagc
+260486/1
@C@FFFDDHHHGDGIGEEAFHEHGGCGHEHHIFGGH9CDFCGGCBDHGG@
@260529/1
cttatgcatgataccgtatataacagaccacacttttgagaggtcaccgc
+260529/1
CCCFFFFFHHHHHJJJGGIJJIJJJJIEHHIGJIIIHIJIJJJJJHIIJJ
@7154199/1
gttggtaagtaaatgatagtattatgtttatcggcaatttcttcaagttg
+7154199/1
@B@DFDEFHFDHHIGBHGJHJGIJJJHIJIIIJJIJJIJJHIJJJIIHIE
@5758458/1
gtcacacccacgttggttatcaagtggcttggta
+5758458/1
:?@FDDADFFFFFHGBHGGHGIJJDGHIIJ<F0?
@5758659/1
cccagacctagcccaaattcttcttcttcagccggctttggtggttcttt
+5758659/1
CCCFFFFFHHHHHJJJJJJJJJJJJJJJJJJJJJJJJJJJJDHIGHJJJJ
@3042044/1
ctgcaacttggccaggttagggccaacagattgtttgagatgtttgtgaa
+3042044/1
CCCFFFFFHHHGHJJJHHJIJJJJJJJJJHIJJIIJIJJJJJJJJJIJJJ
@262605/1
cctcatcttgtatagaggaggcttgggctcgctctccgaagggagct
+262605/1
@@@DDDDDDDFHF@E?GG>FB?FG@CEDCGAAFDEHIG6DDFGGH8A
@6449554/1
acggaactccaatcctttactcgaatagtcttttctaacttgaacagtgc
+6449554/1
CCCFFFFFHHHHHJJJJJJJJJJJJJJJJJJJJJJJJJIJJJJJJJJGHI
@2357314/1
cactattctaggattgtgtaggtaatattattaaacgaagaacatgcggc
+2357314/1
CCCFFFFFHHHHHIJJGHHJIJFHJJJJJJJJJJJJJJJJJJIIJJJJJJ
@2357397/1
gtggtgcacgcgcttgggcagagggaatctgattgtgctgttgtggaact
+2357397/1
@@@DDBDDHHH>AHGEAFA>GCDB>DDFGHHCBFDBFGCH=BFB@CFHII
@2357832/1
gcgggatggtcgtttgaaaaattgacggccagccttaacgtacgattcca
+2357832/1
@@@FFFDDHHHHHIJJGIJIIIIEGIJJJJIIJIIJIIGJHIHGIJJJIH
@3044374/1
ggctcgctctccgaagggagcttgcggccgatgacctcatactccttcaa
+3044374/1
@@@FFFFFHHHHHJJJIIIIJGJJJJJJJJIGJGHIIHHHGHHHFFFFFE
@2358425/1
gtagcctgtaatttttgtctttcgcgaaatattccgcgacagatgtcttt
+2358425/1
@@@DFDDFCFHHHIIIIDEGHIEHIG>FEHHIIGIIGHHIIIIIGCEC>E
@3044656/1
caacaaggtcacagtcgatagattacggtctatgtctatcggctccgatt
+3044656/1
?@<DDDFFDFH?FEFHIIIIIGCHGCHBHHFHI<GHGHF>DDEHE?7;CF
@5762558/1
taggtatgtatgtttatgctcttgacctacttgtagacacggcagatgag
+5762558/1
@CCFDFFFHHHHHJJJJJJJJJJJIJJJJJJJJJJJJJIJJJJIJHHJJI
@5763775/1
cttcgggcttcaacagcttgttagcttgccattgtcctttcctaggagtg
+5763775/1
CCCFFFFFHHHHHJJJJJJJJJIJJJJJJJJJJJJJJJJJJJJJJJFJDH
@5052323/1
ccgtcattgaacaatctcgtatgatgccgtttctgtaccaataggaacaa
+5052323/1
CCCFFFFFHHHHHJJJJJJIJJJJJJJJJJJJJJJIJJJJJJJJJJIJJJ
@5052446/1
tacataataaaattagaggaagtaggtgctgggcctcttgtatgcgaagg
+5052446/1
CCCFFFFFHHHHHJJJJJJJJJJJJJIIJJJJJIIJJJJJIJJJJJGHIJ
@5052770/1
tgtggaactgcttcacctgtggccggcggcacgcagacgccttgatgacc
+5052770/1
BCBFFFFFHHHHHJJJJJJHIJJJJIJIIJJJJHHHFFDDDDDDDDDEDD
@5052924/1
agtaggaaccacagccgttggcgtcgattgcggtatcggcgtcgcttgcg
+5052924/1
CCCFFFFFHHHHHJJJJJJEHIIIJIIJIJGGIHIEIIJJHHFDDDDDDD
@2361413/1
gtttattttgtttttctctgtgatctgtttcttggcatctatagatgtcg
+2361413/1
B@@FFFFFHHHHGIJJJJJIHCGIJGIIIIJJJAFHIJJJJIJGGHIGIH
@3696042/1
ctttatacatttcggcatggcgatcatgtcgatggcttggtttattccca
+3696042/1
CCCFFFFFHHGGHIJIJJJIJJGGGIJIIHIIGIIJJJIIFEHHIIIJFI
@5053223/1
ggcttagtacgagtttgttttgcgtttaacgaaatccaaacgagaccgtg
+5053223/1
@CCFFFFDHHHHHFHIJIJJJJJJJJJJIIIJJGGIIIJJJJJJIJEHJG
@5053244/1
gtgctgttgtggaactgcttcacctgtggccggcggcacgcagacgcctt
+5053244/1
CC@FFFFFGFHHHJGIHIIJJJJIGHIEGIJIIIIDIHHFFCDDBDDDAD
@3696168/1
tgggcctcagctgttggagctggttcagcctttttctttttaggcttctt
+3696168/1
CCCFFFFFHHHHHJJJJJJJJJJGIJJJJJIJJJJIJJJJJIIJJJJJJJ
@2362549/1
gccaaacgaatacctgtttatattagttggtgaatacggtctaaccgact
+2362549/1
CCCFFFFFHHHHHJJJIJJJJJJJJJIJJJHIJJJJJJJHIIJJJJJJJJ
@7155793/1
gttgtatatcgcgtacgaggacatgtccaggtcgtcgcacaccatcgact
+7155793/1
CCCFFFFFHHHHHJJJJJJJJJIJJIJJIIJHIJJJJJJJJJJJJJHHHH
@5055280/1
ggggaacacagtttgggctgggggtcgcacgtcatattccaaggtagtta
+5055280/1
BCCFFFFFHHHHHJJJIJJJJJJJGHIJJJJIIJJIJJIJJJJHEHHHFF
@263226/1
cctcctttcttttttggtggcttccccattttgacagcgtcttacttcac
+263226/1
CCCFFFFFHHHHHJJJJGGIJJJJJJJJJJJJIIJIJJJIIIIIGIIJEH
@929831/1
gcggccgccatactgtagcttgggtggtggcaatactcggccgcgaacct
+929831/1
@@C?DFDDHDD<FHGHGHGGHIIGFGGDGCFHG@GFIIDFGEAE>C@@BD
@929978/1
tgataagcccagacctagcccaaattcttcttcttcagccggctttggtg
+929978/1
CCCFFFFFHHHHHJJIJHGIIIJIJJJJJJJJJJJJJJIJJJJJJJJIBF
@930017/1
gcgttgatgtcgcaagatagtgagacattcactttttagtcataatcttc
+930017/1
CCCFFFFFHHHHHIJJIJJJFHEIIIIIJJIIIJIJJIJJJJJJJIJJJJ
@1647655/1
ggagcgcgctgtagctttgatcatagtagatgtttgcatgtcagttagct
+1647655/1
CC@FFFFFHHHHHJJJJJJJJJJJJJJJJJJJJJJJJJJJJJIJJJJJIJ
@7157969/1
gttcactttcttcgtacgttctatgtcgaaggcttcagcctcgtgggctg
+7157969/1
CCCFFFFFHHHHHJJJJJJJJJJJJJJJEFGIJJJJJJJJJJJJJJIIJI
@263785/1
cagtactttagctttgacagtgtaaaacttctccgaaatctccaatccaa
+263785/1
CCCFFFFFHHHHHJJJJJJJJJJJJJJJJJJJJJJJJJJJJJJJJJJIJJ
@264251/1
ccagattattgatttctctttccctgtcgggagcggagcgcgctgtagct
+264251/1
CCCFFFFFHHHGHJJJJJJJJJJJJJJJJJJIJJJJJJJJJJJHFFFFEE
@930866/1
ctttcctaggagtgactttcccgtttccaatctccaagacaggaggctcc
+930866/1
CCCFFFFFHHHHDHIJJJJJJJJHJIIIJJJJJJJJJJIJJJJJJJJJJJ
@7158874/1
gttgaggcgcttgtggtggtgcacgcgcttgggcagagggaatctgattg
+7158874/1
@@BFFFFDHHHHHFIIFGHGGIIJJJJJJJIJJIJJIJJIDFHHFFFFFE
@931203/1
gccattcccaactgtcctccggtactaacgatcaaatcgatcatgggtcc
+931203/1
?@@BDFFDFHFDFHJHGGHIGGEEEGFIFHHIA@EDGDFBFHEGHGIJII
@931224/1
cgtgtttttaaatgcggggaagttgcaaaaaatattttatcgagtaccta
+931224/1
BBBFDFFFHHHHHJJJJJJJJJHIJJJJJJJJJJJJJJJJJJHHEHFFFF
@264873/1
tcacggtactcgcggtacatgttgtgtacacctgagcgagactcataacg
+264873/1
@@@DDDDDHDFHDGH@G:GH@FDHCFGGI?BBBFDGIG>HBHGIGGHIGE
@264909/1
ctggagagaagatcctcatcttgtatagaggaggcttgggctcgctctcc
+264909/1
@@?DDDDDHF?DDHDHFIGIGDHEGCHHHGIFHB=GHC6?DFEEGEECFC
@1649347/1
ggagagaagatcctcatcttgtatagaggaggcttgggctcgctctccga
+1649347/1
CCCFFFFFHHHHHJJJJJJJJJJJJJJJJGIJJJJGIJIIAHGIIIIJJG
@6452794/1
gctgggcctcttgtatgcgaaggtgttgaggcgcttgtggtggtgcacgc
+6452794/1
C@CFFFFFGHHHHJIJJJJIGIJCFHGHHIIFIIJJJFHHGGI@CHIEGF
@932182/1
ggcaattttttggttttaaccacatagttcccgatttcgcgggatctctt
+932182/1
:;1A;DDDHF?FHCBAFGEEEFFHHHCHIHGCAF@FGGGGGGIAEEEEEE
@932196/1
gccagatgccaaagttcttgatcttcactgggctcttctctgggatttcc
+932196/1
CCCDFBEFGHGHHIHIJJJJJJJJJIJJJJJJJJJIJJJJJJJJHIJJJI
@2363862/1
ctcgaggttggtcgtctaccgggcagttctcgaaatgtttcataacgagc
+2363862/1
@@@FFFFDHFHHHIEHGGGIIGIJJJFIGJJIJJJIJBHIGGCHGHGJJG
@266297/1
caacatcttctttggtttgtcaggcgtaatgctaacgtcatagcgataaa
+266297/1
CCCFFFFFHHHHHJJFHJJJJJJJJJIJJJJJJJJJJJJJJJJJJJJJJJ
@4441303/1
gtctgtttgtctgtttgtctgtttgtctgtttgtctgtttgtctgttcgt
+4441303/1
CC@DDDEFHFFDHGFHGICIIFGHGDHGGICHIIIIIIIIIHIIIGGIFI
@2364368/1
gtagctttaaggggatctgctgtctgtggagctgatgcttgctgggcctc
+2364368/1
C@CFFFFFHHHHHJGIIJJJJJJIJJIJIIJJIJGIJJJJIJIJIIJJII
@4441547/1
acataagtaacttcaaatgattgctcagatgcaatttcttgcaagaattg
+4441547/1
@@@DDDDDFFD>DBHEEEEGA?CA>HGEG?BCHHBHAFEEBEGGHGIIIG
@4441631/1
ctgcagatgactgtgcatccttgctagtaagtcctgagccatagcaaaca
+4441631/1
CCCFFFFFHHHHHIJJJJJJJIJJJJIHIJJIJIJGJIIJJJIGIIGIJJ
@4441684/1
gtccgtttttaaactattttttcaatgccctaagtgagtatacatctatt
+4441684/1
@?@DDFFFHGDHHGIJJJJJJJIJJJJJJJJIHHIHHGIIJJGIIHIIIG
@6454062/1
tattattacagcatacataataaaattagaggaagtaggtgctgggcctc
+6454062/1
CCCFFFFFHHHHHJJJJJJIJIJJJJJJJJJJIJJIGJJHIIJJJJJJJJ
@4441895/1
agccatccaacgggattgcccatcaatttatcttcaaatgacgacaccac
+4441895/1
@@@FFFFFHHHGGJBGHGIIIJJJIIIJJJJIJJJJIJJJIJJJJJJIJI
@266927/1
atttagctcaagttttaatattacttgaattacactacatcactagtagg
+266927/1
CCCFFFFFHHHHFHEGJIIJJGJJGJIGGH@ECHCECHIIGGA?FGHJJ@
@267357/1
gtactttagctttgacagtgtaaaacttctcggaaatctccaatccaaac
+267357/1
CCCFFFFFHHHHHJIJJJEHJJJJJJJJJJJJJJIJJJJJJIJIJJJJJJ
@267576/1
cgtgcaggatcctcgtcattgcctggcatacaaggcaaagcaccgacgac
+267576/1
@BBFFFFFFHHHHJJGIIJJJJIJJJJIJJJJJJJJJIJIIJJJJJJJJI
@267591/1
ctctgattggtcgactccaatgaaccaaccaattaatcagcgaacgctta
+267591/1
CCCFFFFFHHHHHJJJJJJJJJJJJJJJJJJJJJJJJJJJJJJJJJJJJJ
@4442576/1
gtcggcataacgggccgcgactccgccctcttcctcgggttggaatgatt
+4442576/1
CCCFFFFFHFHHHJJJJJJIJJJJJIJJJHHHHHHFFFD?CDDDDDDDDE
@3046661/1
ccactatctacacttaaagcttataaaaactcactagtcatcatcagaat
+3046661/1
@<<DDDD?FFB>BG<C::EHHF>D4<<AEG><F?:CDCFGIEGIIEG>FE
@7159045/1
acttcacgacgcttcagcagagtgcacacaatggtgaactggcgttcatg
+7159045/1
CCCFFFFFHHHHHJJJJJJJIJFHIJJJJJJJJJFHIJJJJJJJJJJJJI
@5765572/1
cacctgtggccggcggcacgcagacgccttgatgacctccactttgatga
+5765572/1
CCCFFFFFGGHHFIIIIIJBHEIJIJHHHFFDFFEEEEEDDDDDDDDDD@
@3699190/1
gtttattttgtttttctctgtgatctgtttctt
+3699190/1
@@<DBBDFDDAC?FDHGIIDCHHFHIFHHGGGC
@5765831/1
cctaaatctatggggcgggatggtcgtttgaaaaattgacggccagcctt
+5765831/1
CCCBDDDDHHHDDIDHHIF/@ECHHEHFD?EEC>@AC>@C?;@BBAD?CD
@5766317/1
gaccattttagatatttgttgttcattcaactgtcttgttaatgcctggc
+5766317/1
CCCFFFFFHHHGGIHIJJJJJJJJIJIIIJIIJHHHIIJJJIJJJJJJGI
@3701300/1
aacacggttaccgggaattttgtttggtatctgataccgacacatggtag
+3701300/1
CCCFFFFDHHHHHJJIJJJJJJJJJJJJJJJJJJIIJIJJJJJJJJJ@EH
@5056584/1
ctgggctgcagatgactgtgcatccttgctagtaagtcctgagccatagc
+5056584/1
CCCFFFFFHHHHHJJJJJJJJJJJJJJJJJJJIIJIIIJJJJJJJJJJJJ
@5768620/1
ataataaaattagaggaagtaggtgctgggcctcttgtatgcgaaggtgt
+5768620/1
BCCFFFFEHHHHHIJJEGGHHIIFGIJEHIEHIJJIJGIJJJJIIJJHIG
@1650780/1
ctcctttcttttgcgagctgctgccgaaagattagagtcgtcttct
+1650780/1
@@@DDFEDHDFFF@CFFBHC>FHGGHDD?DHHGBDHD?BF?F87CA
@6456488/1
ggcgcatcgtgcggctgttcccttggctatcctgtagtttctgccgacac
+6456488/1
CCCFFFFFHHHHHJJJJIJJJJJJJIJJJJJJJJIJJJJJJJJJJJJJJH
@5768753/1
ctggcgtaaaataacgtcaatacattggatctcctcagtaggatggcaaa
+5768753/1
@CCFFFFDFHGHHGIJIIIJJJJGIJIHIJIJIGHJDGHJIIEGIGJEIJ
@1650817/1
cgcaagaagtaccagaaacgggacttagccacaatctggtctggagagaa
+1650817/1
CCCFFFFFHFHHHJJJJJJJJJJJJJGJJJJJJJJJIJJIJJJJIJJJGI
@1651067/1
tatacatatagcatttcggatctatagaggctgtcactgcagcgatactg
+1651067/1
CCCFFFFFHHHHHJJJJJIJIJJIJJJJIIJJJHIHJJJJJJJJJJJJJJ
@1651277/1
gggagaggctccatcagctcgtcgtactccgaggtctcggggatcgagga
+1651277/1
@CCFFDDDHGHHGJIIIGIJIIJJGHIGGGIGIFIJIHIIFI;AHFHHF>
@6457277/1
gtttatattagttggtgaatacggtctaaccgactaatgtaaatgcgcca
+6457277/1
CCCFFFFFHHHHHJJHHIJJJJJJJJJJJJJJJJJJIJJJJJJJJJJJJJ
@1651693/1
cacttagcttcgggttggacgaccaaaactgatataagtaaatctggatt
+1651693/1
CCCFFFFFHHHHHIHIJJJJJJJJJJJJJJJJJJJJJJIIIJJJJJJJJJ
@5769855/1
atctgattgtgctgttgtggaactgcttcacctgtggccggcggcacgca
+5769855/1
CCCFFFFFGHGHHJIJGHGIIJGGIJEIGAHHIIHAGHJJIIIHBBDC>8
@932963/1
atacataataaaattagaggaagtaggtgctgggcctcttgtatgcgaag
+932963/1
?@@DDDB?FDDD>GIIIGIIHIGHICFHFH@H>FHGHEIDGGGDIG?;?@
@7159934/1
gtttctttgtccctgggtaaggtatttcaggatcgtcacgacccacatct
+7159934/1
CCCFFFFFHHHHHJJJJIJJJJHHJJJJJJJJJJJJJJJJJJJJJJJJJJ
@933226/1
gcgaaggtgttgaggcgcttgtggtggtgcacgcgcttgggcagagggaa
+933226/1
CCCFFFFDFDHHHJJJJJJJJJJJHIIHHIJIJJJJJJJJHHHFFFFDDE
@268850/1
gccaattcactgttcattacctgtgaaaactgcccctcagatacaccgtc
+268850/1
@@@BDFFDHFHDA@FGHIIIGHGIIHIIIIGIDGBFHIIGIIICGGIE?F
@5060071/1
ctggtctggagagaagatcctcatcttgtatagaggagg
+5060071/1
CCCFFFFFHHHHHJJJJJJJJJJJJJECA<<<C?EB8D?
@2367649/1
gtggcttccccattttgacagcgtcttacttcacgtggtagcgttatcac
+2367649/1
@?@DFFFFGHHBBHIIHIFGFGGGH>GGIEHBAHACDHIIJJG<FGHDDG
@4444217/1
gccagatgccaaagttcttgatcttcactgggctcttctctgggatttcc
+4444217/1
??;?DDEAAFHF?HHBGGGHFHICG@ABBFEGAEHIGEHI<CDGDFB9DF
@7816373/1
atacataataaaattagaggaagtagg
+7816373/1
@;?DDD?DHDFFHDEHGGGHCFHAFHD
@7816699/1
gtcaaaaccttcattatggcgcgtttacattaggtcggtcaccgaaggcg
+7816699/1
CCCFDFDF?>FBFGHIIGIGGBGGGDHGCFDFGH9B<E@GBG@BFH<@@=
@7816897/1
cggtactaacgatcaaatcgatcatgggtccataatcattcctggaatcc
+7816897/1
@@@DDDFFGGDFHJAGGGCDDFIGHIIGCCGGG9DDGGEHGGGGFHGGHH
@3702133/1
cttgtatgcgaaggtgttgaggcgcttgtggtggtgcacgcgcttgggca
+3702133/1
CCCFFFFFHHFHHJFHHHIHJJIIJIJJGHIIJJIHJJJJJJHHFFFFED
@3050691/1
ataattaattactttaaatcttgagattaatcacaagaacatgtaaaacc
+3050691/1
<@@DDFFFHHFFHBHGGEHGIIJGIIJJGGHIJIEGGIIJIGEIGGHIHD
@272360/1
gtctgtttgtctgttcgtctgtgcgcgctaatctcagaaacggctgatcc
+272360/1
@@@DDADDAAAAAGDCGAACGHEHAAFBHEGDH@DDD<???FIGF@@=DE
@936744/1
gtctgattctgtgatagtgaagacaagatcgt
+936744/1
@@@?DADDH>DHFGIBHFGE4AFB;A?E3<A2
@3052797/1
ccgatacccaacaaatactaataataaaaacgatagaaaacaaataaaaa
+3052797/1
?<?DBDDAD3DDDAEAEDE<9C9CC<9<EEEIADD<>DDAD=8BB9BD9B
@938142/1
tgatcaaacgctattaattcattagcgaaaaacttacttttcacttttaa
+938142/1
CC@FFFFFHHHHHJJJJGIIIJJJJIJIIJIIGGIJJGIJJJJGIIJJJI
@938892/1
gtcgaacattctatgcttataccattaatctccgcaactatttgacggat
+938892/1
@??DDDDDFF<AF@GBG<AFBHHCFFIFFHDE@GEEFFIEIFEI<DFFF<
@938907/1
cactctgttgcgaatatatgaagcgtgagacaatgcctccaataagaatg
+938907/1
CCCFFFFEHHHHGJJJJIJJIIJJIIHIJJIJIJIIJJIJJJIJJIIJJJ
@275009/1
ctcatcttgtatagaggaggcttgggctcgctctccgaagggagcttgcg
+275009/1
CCCFFFFFHHHHHJJJJJJJJJJJJJIJIIGGIJJJIGIIJJHIIGIIIJ
@275571/1
ctcggttttgcgagtacttcatattagaaatcacttctttgattttcttc
+275571/1
CCCFFDFFHHHHFIEGIIJJJJJJJJJJIJJJJJJJJJJIJGIIJJJJJI
@275798/1
ggctggagaacaaatgtatttccttatgcatgatgccgtatataacagac
+275798/1
CCCFFFEFHGHFHJJJFGHIJJJIJJJJJJJIIIJJJJGIJJJJJIJJJJ
@940161/1
tagcactgagtgacggcacctccgacactgaggtcacggtactcgcggta
+940161/1
CCCFFFFFHHHHGJIIIIJIJJJIGIJJJJIJJIJJIJIHIIJJIJHHFF
@6458194/1
gggcggttatatgtgtcacagtgcacaattacattactgcatctactctt
+6458194/1
CCCFFFFFGHHHGHIIJJJIGJJJJJJJJJJGIIJJJJJJJJJJJJJJJJ
@3055898/1
gtcgaacactattctatgcttataccattaatctccgccactatttgacg
+3055898/1
@@@DFFFFGFHBFCEFGGIHIGIEGEEHHIIIHGGIIIIIIIGHIHGGEI
@3703018/1
cctgtttatattagttggtgaatacggtctaaccgactaatgtaaatgcg
+3703018/1
CCCFFFFFHHHGHJIJJJHHHHJJJJIHIIJJIIJJJJJJIJJJJJIJIJ
@5774107/1
tagataaaaagttatgtcataattttatttaaaaactattgctccctata
+5774107/1
@@@;DDDBFAD:AFHBFGIHIIIIIIHHIIEDDDHEGBHDEBGHGIGEFI
@941431/1
cctaagtgagtatacatctattaaattcaaacgcagagctcattatgttg
+941431/1
@CCFFFDDHHFHHJJJJJJJJJJJJJJJJJJJJJJIJJJJJJJJJJJJJI
@3703746/1
ggcttattctgcatacctgccatgcgctggtaagcgctatggactgccgc
+3703746/1
CCCFFFFFHHHHHJJJJJJJJJJJJJJJJJIJJJJJJJJJJJJJJJJJJJ
@3703782/1
gacataacttttttatttatgaaccgattgacatgaaacaaacactaaat
+3703782/1
B@@DFFFFHHHHHJJIJJIJJIIIJGJBGIJGIJIIGIIIIIGGGHEHII
@7817341/1
ccctttaaaaaaagctcgatctcaatttaaagataagatctgcgacctcg
+7817341/1
CCCFFFFFHHHHHJJJJJJJJIJJJJJJJIJJJIJIJJJJJJJIIJJJJJ
@2369002/1
gcgtcttctctaacagttctctgtggtgcaaagcaagcaattgcccacac
+2369002/1
@@@DDFDFHGHHHGIIGIEBHIIICHEFHIIIIIIHGGEGII>AGHEGII
@5060958/1
ctcgattatcgaatttttcgccatgagtaagcgatcgggctctcaggcag
+5060958/1
@CCFFFFFHHGHHIJJJIJJJJJJJJJHIJJJJJJJJJJIJJJJJJJJIJ
@5061168/1
cgcgcagatctccggaactactgattccaatttaactattctttttgtgt
+5061168/1
CCCFFFFFHHHHHJJJJJJJJJJJJJJJJJJJJJJJJJJJJJJJJJJIJH
@7817848/1
gtgcacaatatccgtgtcgaccactgtgcctggttccacgttatattgga
+7817848/1
CCCFFFFFHHHHHJHIIJJJJJJJJJJJJJJJJGIJJJJJIJJJJJJJJI
@5061426/1
ctccttagaagttggttcctctttacaagtagactcatctttagcacttg
+5061426/1
CCCFFFFF>FFFHIJFHIGIJJJJIJJJIHIIJJJJIIJJJJGGIIIJJJ
@3704619/1
gtgtatgtcactgaacttctcttaaacgactggattgattttgatgattt
+3704619/1
BB@DFFFFHHHHHJJJIJJJJJJJJJJIIJJJJ?FFGDIIJJJJJJGHIJ
@942366/1
ctggttcatacggcgcgcggtcgcctccttgatgcattgcgtcagaatgc
+942366/1
?@@FA?DB<DFFFGIEGHEE?FBBCGHIIEIEGHHGHHHGFEBBDEDDDC
@7818217/1
gtggcgcacagggcacgcttgcgcatgacatctatacatgccattggcgt
+7818217/1
CB@FFFFFHHHHHJJJJJJJJJJJJJJJJJJJJJJJJJJJJJJJJJIJJH
@6460358/1
cttaaatttacatttagtgtttgtttgatgtcaatcggttcataaataaa
+6460358/1
@@@FDDFFFDHHHJJJJEFEFHCFHG3CHHGHE?HHHECGBFIGEGHDGI
@2370894/1
ctgggctgcagatgactgtgcatccttgctagtaagtcctgagccatagc
+2370894/1
CCCFFFFFHHHHHJJJJJJJJJJJJJJJJJJJJJJIIJJJJIIJJJJJJJ
@7818783/1
agcgaaatagtcacacccacgttggttatcaagtggcttggtaggatcca
+7818783/1
@@CFFFFFGHHHGIIIIAGGAGGIIIIIIEHCDDFGC@D?@F44;/BCH9
@2371146/1
cagtactttagctttgacagtgtaaaacttctcggaaatctccaatccaa
+2371146/1
CCCFFFFFHHHHHJJJJJJJHIJHGJJJJJJJJJJJJJJJJJJJJJJJJE
@5062619/1
gtctgtttgtctgttcgtctgtgcgcgctaatctcagaaacggctgatcc
+5062619/1
@@@DDEDFHHAAFCFEH<<@GCFHGGGGGGGIGIGGHIIIIIGIIIGHHI
@6461163/1
ggcgcttgtggtggtgcacgcgcttgggcagagggaatctgattgctgtt
+6461163/1
@@?DADDBHHH?2ACFA>FHIIEGGGABABGGBCH:62@FEE9====AAC
@943441/1
gaccaatcatggacttttcttcaatatccacataagtaacttcaaatg
+943441/1
CCCFFFFFHH?FHGGHHIG>EHHGHHHGDHIIIIIGIIIIIIIIIIII
@3705831/1
gtccggtagaactctataccacggcgtcacgacacagtccttgtaattct
+3705831/1
CCCFFFDFHHHHHJJJJJJGIIJJJJJJJJJJJJJJJIJJJJJJJJJHHH
@3706056/1
gccagatgccaaagttcttgatcttcactgggctcttctctgggatttcc
+3706056/1
CCCFFFFFHHGGHJGHJJHJJIJJIGJJJJJIJJJJIJJJJJIJIJJJJJ
@276362/1
tactatgactcctgtagtctctgctacgagatggactgtgccgcctttca
+276362/1
@@BFFDFFFFFDHGHGIDEHIJGFJIIII>DHJEGIGIIIJ@EGBGGIIG
@7168548/1
cagaaatttcgcacgctcgactaacattacctcgaaggcgcggcgtgcgg
+7168548/1
CCCDFFFFHDHHHJJIJIGIIIIJIJJJJJIJJIJIIBGBHHEEDDBDDD
@944485/1
gtcggactcgtgacgtcgtaagcgcatgccgtgtttttaaatgcggggaa
+944485/1
@?@DDDDAFHHHFIIEEEFHGDFBH>FGIEIFFFGEGGIGIJJGIEFD??
@7820425/1
cactgaacttctcttaaacgactggaccgattttgatgattttttttgtg
+7820425/1
CCCFFFFFHHHHHJJJJJJJJJJJJHJJJAHIJJJHJJIIJJJJJJHHFE
@277017/1
attatgtttatcggcaatttcttcaagttgggcttggtaaggccttgcct
+277017/1
@@@FFFDDDHFFDEHIGIIIJJIIFBHFGHEGIIIJIJIGIJCHGHGIGH
@1654467/1
aggtgctgggcctcttgtatgcgaaggtgttgaggcgcttgtggtggtgc
+1654467/1
@CCDDFFFHHHHHJJJJJJJJJJIJIJ?GHIJJJJGIJJJJIIJFHIGHG
@2372398/1
ccgatcgttgtattcagctggtggagcagatatagcggtggaggggaaca
+2372398/1
CCCFFFFEHHHHHIIJIIIJJIIIIIHJJHIIIIIJJJFGHFHHJJHGII
@1654800/1
cttgttgttaagaggtgttacctgcaacttggccaggttagggccaacag
+1654800/1
@@@DDDDDBFDFDGG<CBGHIIIBHGEAG??BEGABEIGI>?@GGG?HIE
@6462745/1
gcaaagttaaccatcttgtattcaaaagaaaacctagaatcactggttca
+6462745/1
CCCFFFFFHHHHHJJJJJIJJJJJJJJJJJJJJJJJJJJJJJJJJJHIJJ
@6463191/1
gccgcttaaaagataggtaccgatga
+6463191/1
@;@DDADDBCCFBEDGB2ACH?@?8:
@7821971/1
gcttcacctgtggccggcggcacgcagacgccttgatgacctccactttg
+7821971/1
CCCFFFFFHHFHGIJJJJJJJJJJIJJJHHHFFDEEEEEEDDDDDDDDDD
@6463296/1
aatatattcgtgaaaaccgcatccaactc
+6463296/1
CCCFFFFFFHHHFIIHIGIIJJJJJJ;FG
@7822299/1
cttggttgaacggaactccaatcctttactcgaatagtcttttctaactt
+7822299/1
@@<DADAB?FDFF?G>FGBF>HHIIIGIBGBG<@GHI@BBG@BBFFBDHB
@946425/1
ctcttgtatgcgaaggtgttgaggcgcttgtggtgg
+946425/1
@?@DD?ADHHFD;<@@<AEGG>AC1CG@G;0?7F17
@7822376/1
gtcatgcgcaagcgtgccctgtgcgcca
+7822376/1
@@@DBA::@FFFBG<<82<C811:CDF@
@278954/1
gtgaaaactgcccctcagatacaccgtcacggaacacaaatatcttcttc
+278954/1
CCCFFFFFHHHHHJJJJJJJJJJJJJJJJJJJJJJJJJJJJJJJJJJJJI
@5776567/1
gccgtttctgagattagcgcgcacagacgaacagacaaacagacaaacag
+5776567/1
?@@DD?DDFDFA?<CE:<FBFIFFEFCC60@<FFEFE@FFE37@EFEFF9
@1656614/1
ctggacaatgtttttttaataaatttttaatttattagtagttgttgatt
+1656614/1
CCCFFFFFHHHHHJJJJJJJJJJJJJJJIHIJJJJJJJIJJIJJJJJIJJ
@6464227/1
gtggtgctttgtcctcacgaaagtttccatgttctatttacctatcttga
+6464227/1
??@DD?DFHGFHHGGHEHBEGJGHGGHCGGCIIGIIJJIJIHJEIIJJGG
@947108/1
gggaagtaaatgcatctgtccttatttccgacccacaaacaattaagcct
+947108/1
@@@DFFDEHHGHFIDIGJJJIGGHIIIIGGGIGIIIJIIJJIIGIGGGHF
@279621/1
aggcaacatcttctttggtttgtcaggggtaatgctaacgtcatagcgat
+279621/1
@@@FFDFFHHHGDHEHGG<CGDCHIGHGG:CDDFGEG@DGBFDGHIIIII
@6464470/1
catacataataaaattagaggaagtaggtgctgggcctcttgtatgcgaa
+6464470/1
CCCFFFFFHHGHFIJJJJJJJIJJJJHIHGHIJJJIJJJJJJJJJJJJII
@5777413/1
taacagttctctgtggtgcaaagcaagcaattgcccacacccgtatctca
+5777413/1
?@@ADDBBHFDFHBEFIHGEHGIIGIIICDEHIGE?GHIGEAD8DFGGFC
@4445807/1
gctgggcctcttgtatgcgaaggtgttgaggcgcttgtggtggtgcacgc
+4445807/1
@@CFFFDFHHHHHHHIIJJHIJJEFGIGJJJJJJJJIHIJJJJHIJJJJH
@7823551/1
cccatgtcacggtagcactgagtgacggcacctccgacactgaggtcacg
+7823551/1
@@@DFDDDHDHHHIIGEHIIJJHIII;EHH?BHIGEEGIIIJIGIHIIIJ
@4445898/1
ataaaattagaggaagtaggtgctgggcctcttgtatgcgaaggtgttga
+4445898/1
CCCFFFFFHHHHHIJJJJJJIIJJJJJGIIJJJJJIJJIJHHIJ?FHHGG
@5777722/1
cggtagcactgagtgacggcacctccgacactgaggtcacggtactcgcg
+5777722/1
@CCDDFFFHHHHHHIJJJJJJJJJJJJIJJJJJJJJHIJJJJCGIIJJJH
@948039/1
ccgtcagaacctgatagaaacggttggcgttaggtatatacaagaacaaa
+948039/1
BCCDDFFFHHHHHJJJJJJIIJJCGGIJJHHIIJ9?GIGIIJIJGIJJJJ
@1657115/1
gtttattttgtttttctctgtgatctgtttcttggcatctatagatgtcg
+1657115/1
CBCFFFFFHHFHHJJJJJJJJJIJJJJJJJJJJJJJJJJJJJJJIJJJJJ
@5778145/1
gtatgttattagtgttggattttacaaagtttaccagatacattaacttc
+5778145/1
@@BFFEFFHHHHFGIHIJJIIJIIJJJJJEHIIIJJJIJJIJIIIGHIGC
@7169127/1
gtgaatataagtggcaaaggtagtaagtcagctgttccacttcatcatca
+7169127/1
BBBFFFFFHHHCFHIIJJJJFHHHHJIHIIJJIJJIIGGHJJGGIJJJJH
@3706311/1
ctgggcctcttgtatgcgaaggtgttgagg
+3706311/1
@@@DDD=D>DD:22ACDFEGEE<C:?8?CF
@3706340/1
cttgccacaatcctttagtatcttatttgtattggttgtacccaaagcct
+3706340/1
@@CFFFFFHHBHHJJIIJIHIIIIIJJJIHIHIJJIJJGIJIIIGIJGIE
@5778308/1
tctcgattatcgaacttttcgccatgagtaagcgatcgggctctcaggca
+5778308/1
@@@DDDDDDHHFDG@FGHIHHE@FIGGH:?F@???BGGB<FBCCGCFHGD
@1658493/1
gcaaagagttgtcgatatgtggatgtagctgccattatgtagactgttgt
+1658493/1
CCCFFFFFFHHHHIGIJJJIIJIJJIJJJJJJJJJJJJJJJJJJJJIJJG
@3058766/1
catacataataaaattagaggaagtaggtgctgggcctcttgtatgcgaa
+3058766/1
@@@DDDDDHB?DDEFH>GAH<>E@AAA3FEGH@E@3CDGEHEGHIF@GFG
@950086/1
tggtggtgcacgcgcttgggcagagggaatctgattgtgctgttgtggaa
+950086/1
?@@D;DDDHHFF<<F@FHGEGGGCHIEGHEHIGFIHBHH<FB=@F@AH>@
@950672/1
ctgcaacttggccaggttagggccaacagattgtttgagatgtttgtgaa
+950672/1
CCCFFFFFHHGHHJJJHHJIJJJJJJIIJIJJJGIJJJJJJJIIJJJJJJ
@5067039/1
gtctgtttgtcggtttgtctgtttgtctgtttgtctgtttgtctgtttgt
+5067039/1
@@@DFDEBF?CFF8CAFAEHAFHEEFHHIGHIGDFHEFEHGFFHIIIIII
@2376078/1
ctacaaagtctcaaaaaggcctttggcattcccacgacttttatgtccgc
+2376078/1
CC@FFFFFFBHHGJJIIIJJIJIIIIJFIJJGGIGIIIJJJIGHIIHIIF
@7173944/1
gtagcactgagtgacggcacctccgacactgaggtcacggtactcgcggt
+7173944/1
CCCFFFFFHHHHHJJJJJJJJJJJJJJJIJJJJJHIIJJJHIJJJJJHFD
@952845/1
gtgataaccgtgaactgatcgtgtgggagtactgagcagtatctattcag
+952845/1
CCCFFFDDBFHDBFIIG>HEGAFFBBG;FFEFDGCBFHICGCHIGIIIEH
@5778926/1
caccagtggtcttcttgaacttcttcaattgacgcaagaagtaccagaaa
+5778926/1
CCCFDDFFFHB?DFEGEHHIGG@DHHEDHBHHGA8@FHHC9FHE@B@FB@
@2377752/1
cgcaggttcaggcatctgcaccaagactggagctcctgctggagatgtgg
+2377752/1
CCCFFFFFHHHHHJJJJJJJJIJJJJIJJJJJJJJJJJJJIJGHHIIIIJ
@2377940/1
gtctggagagaagatcctcatcttgtatagaggaggcttgggctcgctct
+2377940/1
C@@FFFDDHHHGGJJJIJJJJIJIGIJJJJHHIHIHIII?BAB;DDFGIJ
@7175762/1
tgttcattcaactgtcttgttaatgcctggccctcagcgacatgtaagag
+7175762/1
CCCFFFFFGHFHHIEHIGIJIDGIJJJJI?EGGGIJJIJIHGIIFIIJIF
@283172/1
aaagataagatgaagaagaggagcaaatggaaaaaaaaattggtgaaaag
+283172/1
@CC?DDDDFBDHGBHHIIGIIIIIGGIIHIDHGGIGIIIF@CF=CAGHIG
@5780183/1
gcaacatcttctttggtttgtcaggggtaatgctaacgtcatagcgataa
+5780183/1
CCCFFFFFHHHHHJJJHIJJIJJJJJJEHIJJJJJJJJIJJJJJJJJJJJ
@2378548/1
ctctggtgccttgggaagcctttgtgcgccacatcaatgttgataaaggc
+2378548/1
C@CFFFDADFHHGJJJGEEGGHIJIIFHIJIIIGIJJJDHIJJJIGGGHH
@2378825/1
gggtaagacacggatctcatacaccgtgaatataagtggcaaaggtagta
+2378825/1
@@@DDBDDHHDDDGEFHIGHGIIIFIFHIFIIIGGGHGIEIIBHH?DHHA
@7827256/1
agcagttccacaacagcacaatcag
+7827256/1
8:<=BDD;DFF?BFA:A:A>GEBG?
@7827479/1
gggcacgcttgcgcatgacatctatacatgccattggcgttcaaaaggtt
+7827479/1
CCCFFFFFGGHFGIGIIJIJJJJJIGHIGEHIIJJIIJJHIJJIIIHI@F
@4448145/1
atctgctgtctgtggagctgatgcttgctgggcctcagctgttggagctg
+4448145/1
1??DDDDDDDHHBGGEE@FE@BCF?CFCH?9CA8CGGHEGE?9BDECGID
@1660205/1
ctcataacgcagccagatgccaaagttcttgatcttcactgggctcttct
+1660205/1
BCCFFFFFGGHFGJJJIJJIIJIJIHIJIIJJJIIGGIGIGIJJJIIIJJ
@3061091/1
agggaattggtagcaacttgaatgtgagtttttatcggaagccaatcttc
+3061091/1
@@@DD>DDHH:ACGGIIFII?FHGCDAF<CB>FHI@FGCGBHG?9BG@DF
@3061092/1
ccaatttacatgatgatcttataaccaaagaccagttttaataacctatc
+3061092/1
CCCFFFFFHHHHFIJHIJJJJJJJJJJJJJJIEGIHIJJJIJGIIJJJJJ
@4448502/1
ccaatttagaatatacgaaacagcaggaccactacagacaaataatcata
+4448502/1
???BDDDBC?D<CF@GIIGB:BF@FHCHI=@FGGIGGIIIGEGGGGBDFG
@4448771/1
cttttgaacgccaatggcatgaatagatgtcatgcgcaagcgtgccctgt
+4448771/1
CCCFFFFFGDFHHFIGGGIJGHIIJGIIJIJIHHHJIIIGGIHGIJIIJ@
@1660929/1
atcgggctctcaggcaggcaagatgggcatagtaggtaggcgtagggtaa
+1660929/1
CCCFFFFFHHHHHJJJJJIJJJJJJJJJJJJJIJJJHIJIJJHIJJJFFG
@3062393/1
gccgtttctgtaccaataggaacaatacttcgggcttattctgcatacct
+3062393/1
CCCFFFFDHHHHHJFIIJGGIIEGGIGHHHGE@@FEFEGDDGIIJJJIBB
@3712086/1
ctgtgatctgtttcttggcatctatagatgtcggtggcgcacagggcacg
+3712086/1
CCCFFFFFHHHHHJJJJJIJJJJJJJJJJJJJJJHJJJJJJJJJJJJIJG
@6468009/1
gggaagtaaatgcatctgtccttatt
+6468009/1
@@@??DBDBFFF>CFIIICBDEFHHI
@1662367/1
ctgactagttgtgtttcgttcttagatgttccaggttgattttccagttc
+1662367/1
CCCFFFFFHHGFHBGGBFGGAGHHH>HD<FAFGGG<DGFHHII<BBFGG4
@5068999/1
gttggttatcaagtggcttggtaggatccaagttgaaatctttgaccatg
+5068999/1
C@CFFDFFHHHHHHJJJJJGJAEAHDGEHHIGBHGGIJGADHIBFHJJIG
@3713039/1
gtcgtatgattatttgtctgcagtggtcctgctgtttcgtatattcta
+3713039/1
???DBD>DDD?DDEEIA:CF@9EE:FC:CEI>BF??CED8?B3<D<DB
@3713057/1
ggggccgtcagaacctgatagaaacggttggcgttaggtatatacaagaa
+3713057/1
@<;?;D:AF??CCGHBHBCC?GFFHIE?DGGIG@D6B=C<FAAFF@G@GA
@5069551/1
gagacgatttcaccagtggtcttcttgaacttcttcaattgacgcaagaa
+5069551/1
CCCFFFDFHHFHHJJIJJJIIIJJJIJJIJJJIIIJJIJIJJIIJJJJJJ
@3713415/1
gtggctttcagtgaaacatcaaaatttatcgatctttg
+3713415/1
@@=D?DDDB<FDDB>F9FHIGE>B@F>H<FGFBFDD?1
@3713574/1
gatggagtgagcacgggctctgtgcctggctcccatgtcacggtagcact
+3713574/1
CCCFFFFFHHHHHJJJJJJJJJJJJJJJJJJJJJJJJIJJJJJFHIJJJJ
@6469967/1
gctgggcctcttgtatgcgaaggtgttgaggcgcttgtggtggtgcacgc
+6469967/1
CCCFFFDFHHHHHIJJJJJJJJJCHHEGHIJJJJJJJIJJJJJIHIIJJH
@3065031/1
cgcaagaagtaccagaaacgggacttagccacaatctggtctggagagaa
+3065031/1
CCCFFFFFHFHHHJJJJJJJJJJJJJJJJJJJJJJJJJJHIJJJJJHJAH
@3714394/1
ctgaacgaaaagggtacaataattaataattatgtcgcaataccgtagcc
+3714394/1
CC@FFDFDHHGFFBEDHFHEG@FGHHDEGIJIIE?FHGGBHIEIGGFEGI
@3714614/1
gtcagatgttttaatagtaagtacgagtacagtctagggtaaatatatag
+3714614/1
CCCFFFFFHHHHHJJJJHJJJIIJJIJHIIJJJJJJJJJHIJJJJJJJJI
@7175988/1
gtgctgttgtggaactgcttcacctgtggccggcggcacgcagacgcctt
+7175988/1
CBCFFFFFHHHHHJJJJJJJJJJJJIIJJJJIJJJJJHHFFDDDDDDDDD
@5071180/1
caaagagacgaagcgcgcgttctcatgtaatttttaatgttttccaaatc
+5071180/1
CCCFFFFFHHGHHIJJIFA@GHIIIJJIIJIJJJJIIIGGHHJGIJJJIA
@3714815/1
atttaaaagaaactgggtgcgtgcaggatcctcgtcattgcctggcatac
+3714815/1
<@@DFFADHAAFFGGBGIGHHIHBHIICEFHGHEGB=D>HGBDHIIDIIF
@956480/1
gtcacggtactcgcggtacatgttgtgtacacctgagcgagactcataac
+956480/1
@@BFFFFDHHGHHJJGFGGIIJHHGIIJIIDBBFHIJJJIJIIJJIEHGI
@7176706/1
cagggatcttgccgtcattgcagacggtgtggtagcgcgtcggacgagcc
+7176706/1
@CCFFFFFHHHGHJIJJJJJJJJJJJJEGGGIHHHIJJJJJJJHHFDDDD
@5071876/1
gtgggtgtagctttaaggggatctgctgtctgtggagctgatgcttgctg
+5071876/1
?@@AD?8D4BF?DFFIBF9AEDFFF4?EGIB@GEF3BD@FBB9?BDB9@F
@3715537/1
cggcagttttcgaatatatgtgatgttattaggaagtccaatatcgcatc
+3715537/1
C@CFFFEFHHHHDGHEHIIJHHJJJIIIJJJJJJJJIJJJJJJJIIJFJJ
@7828197/1
ctcataacgcagccagatgccaaag
+7828197/1
?@;D?BDAFHD?F=C?GH>AE@?A?
@957663/1
catgaaacaaacactaaatgtaaattcaagcatc
+957663/1
?;@D?;D>BDHHDEGFEGHHBE>BBH@>94?C?>
@957887/1
agccggctttggtggttctttggctgtctctggtggaggtttctcctgtg
+957887/1
@@@FBFF>DFHF:EHEAEHEGIIIIIIGIFHIIDHGDGH7?FDDBF.=BF
@284778/1
gcggtctttgtataccttcaggtgatcgaacatca
+284778/1
@<?DDDAD8DCDFBE@<<EF@BFEAE>CCFCGFCD
@7828758/1
gtctgattctgtgatagtgaatacaagatcgtg
+7828758/1
???DDDAB:A4DD>E4ECBD9FF@E<?FC@322
@285091/1
gcggttttcacgaatatattgtgggatgcttaaatttacatttagtgttt
+285091/1
CCCFFFFFHHHHHJJJJJJJJJJJJJJJJJJJJJJJJJJJJJJJJHHHIJ
@285172/1
gctgttcttctagtttcttctctttgcagcttttgacggaacgggagccg
+285172/1
CCCFFFFFHHHHHHIJJJJJJJJJJJJJJJJJJJJJJJJJJJJJJJJJJJ
@7829303/1
gttcacctttagaagtatgttcttagctgtcatctggttcatacggcgcg
+7829303/1
CCCFFFFFHHHHHJJHIJJJJJJJJJJJJJJJJJJJJHIJJJJIJJJJJJ
@7178780/1
agggaatctgattgtgctgttgtggaactgcttcacctgtggccggcggc
+7178780/1
BCCFFFFFHHFHHJGIIJJJJJHIGGHGIJJJJJIIJJGGGHHHIHIJHF
@959100/1
cgacaaaatgcccaaggaaccgccatatagacctagttcctctataaaca
+959100/1
C@CFFFFFAFHDHIJGIIHJGHIIIIGIIJIJJGIJFHIIIJJJJJJIJJ
@5782468/1
cgcaagaagtaccagaaacgggacttagccacaatctggtctggag
+5782468/1
@@@DDDDDF?AC?<GGGFD=BFE<G9C?CCDEDGBG@FGBFG>DH;
@5782747/1
tcaacagacacagagctctgtgacggctcttcttctttctgtacattctt
+5782747/1
@@CDFFFFGHHHGJIIIGHCEAHIHDBAFEIIIJJJJJGGEDFHIIIJJJ
@7830663/1
cagcgaaatagtcacacccacgttggttatcaagtggcttggtaggatcc
+7830663/1
CCCFFFFFHHGHHJJJJJJJJJIJJJIJJJJJJJIIJJJJ<GBDDHC@DH
@7180221/1
ctcatataacactttgacaggctgctgtgggatacggctggagaacaaat
+7180221/1
BBCFFFFFHHHHHJJJJJJJJJJJIGIIIJJCGGIJJJJJJ>??D38BH8
@7831291/1
gtgggttcgtgaatcatgccctcaatctgcaccagttcatatttgggcac
+7831291/1
CCCFFFFFHHHHGJJIIJIJJIJJIJJJJJJJJJJIIJIJJJJJJJJJJJ
@287537/1
ggcagagggaatctgattgtgctgttgtggaactgcttcacctgtggccg
+287537/1
@@@DD?DDD13A<EF<B9:3ABHHIFEG7???FFC>GGFDD>FFG<DCFE
@7831369/1
cttgagaatgcacgtacagttgcatagcgttctgaaccttctctggtggt
+7831369/1
CCCFFFFFHHHHHJJJJJIJJJJJJJJJIHIJJJJJIJJJJJJJJJGGID
@7831414/1
gtcagcacagaatagtcgcgtgtgatgccgcttttgcaccacaataaacg
+7831414/1
CCCFFFFFHHHHHJJHHIJJHIGHIIJJJJJJJJJJJJJIIJIGIJJJJG
@5783855/1
gtggctttcagtgaaacatcaaaatttatcgatctttgattctgatctag
+5783855/1
CCCFFFFFHHHHHJJFGIJJFIJIIJJJIGJIJJJJIJIIIJJGGHIGIE
@7181104/1
tgtacattgaaaataaaaataaaaaaatagcaggggttattgttatgtcg
+7181104/1
@@@=DEFFHHDADGGIIGIIG<<EHBHGI@9FG=:F8@FGGHICFGGIGG
@7181219/1
ctgtcacacggtagcggaaggtgggttcgtgaatcatgccctcaatctgc
+7181219/1
CCCFFFFFHHHFHJJJJJJJJEHIJFHIJIJJJJJJJJJJJJJJJJJJJJ
@1663358/1
gtccattttctaactgaagaggaaacgattgcatctgtgaggggcg
+1663358/1
@?<=DD;BFFB8DEHI@@A<;F>AFAF:<FG?DB@FEH<9?D?@A/
@1664236/1
gtcggcgtcgcttgcggtaccggcgtcggttgcggaatcagcctcgcggg
+1664236/1
CCCFFFFFHHHHHJJJJIJJJJJJJIJHHEFDEDDBDDDDDDDDDDDDDD
@1664500/1
caaagataagatgaagaagaggagcaaattgaaataaaaaattggtgaaa
+1664500/1
@@@FFFFFGHFHHDGIJIIGIIIJJJIIJIJJJJIJJIJJIIEGHGHGHI
@6470531/1
tctgtttgtctgtttgtctgtttgtctgtacgtctgtgcgcgctaatctc
+6470531/1
CCCFDFFFFHHHFGIIHIIIHJJJJJ<FF4FGEHIEHIIJGIGJJJJJJI
@6470677/1
ctgtttttaatatttaaataaccgctttttactacatgcataaacataca
+6470677/1
@@@BDFFFGHHBHHIIDEIEHIJFIJ@GGIIJJJGGIJIIIGHDHIJJJJ
@3067332/1
attagacttgacctcgtccaacaccttgaactctctcagcctctccagtt
+3067332/1
@@@DFFFFHHGHHIIIIIIGCIIICCFHGFGIEIGDBGHIIIIGIGDAHG
@5073792/1
ctcatctttagcacttggttcgtcttttgaagattctgatattgatagtt
+5073792/1
CCCFFFFFHHHHHJJJJJIIJJIIJJJJJHIJIJJJJJIJJJJJJJJJIJ
@2381797/1
cccaaattcttcttcttcagccggctttggtggttctttggctgcctctg
+2381797/1
CCCFFFFFHHHHHJJJJJJJJJJJJJJJJJFHIHIJJIJJJJIJJJJJJI
@3717964/1
gtacacctgagcgagactcataacgcagccagatgccaaagttcttgatc
+3717964/1
:?8A?=DDFBBD<GB8CGF@EHIA=GFG?@8?FD@FII<8BBDFECF@F4
@3717975/1
aacgccaatggcatgaatagatgtcatgcgcaagcgtgccctgtgcgcca
+3717975/1
?@@??D?1CBFFFH@FBFCB<B9AC@BFGHHDHHGD8@A8BBBHIGH:FE
@5074508/1
ctctttacaagtagactcatctttagcacttggttcatcttttgaagatt
+5074508/1
CCCFFFFFHHHFDHHHIJJJJIIIIJJJJJJJJHHIGJGIJJJIDHHGHJ
@3068629/1
ggtgcacgcgcttgggcagagggaatctgattgtgctgttgtggaactgc
+3068629/1
@@BFFFFFHHHHHJJIIIJGGIJHGHIJJIIIJHHGIJIIHIJGIIJJII
@2382558/1
gtggctttcagtgaaacatcaaaatttatcgatctttgattctgatctag
+2382558/1
@@@DD?DDHHHCFBFEEHHGCHBBEGCBFFHGCH@FEEDC?@GCD>:<FC
@3070111/1
cgccaattcactgttcattacctgtgaaaactgcccctcagatacaccgt
+3070111/1
CCCFFFFFHHHHHGIJJIJJJJJJHIJJJJJJIJJJJJIJJJJJJJHIIG
@5076128/1
cttctcttttttctcctttcttttgcgagctgctgccgaaagattagagt
+5076128/1
CCCFFFFFHHHHHJJJJJJJJJJJJJJIJJJJJJJJJJIJJJJJJJJJJF
@962738/1
ggattttaatgttattattacagcatacataataaaattagaggaagtag
+962738/1
@@@FADDFBFHHHIIJIJJIIGIJFIGCGGEEHEGGEIHIG@HHHFIHHI
@7833360/1
cgggagccgtacagacggagtagcgagccccatgagcgtacgtgtgggtg
+7833360/1
@@@DDD<DA@FHHBHHGEII?EDGHGEGGGHGIIGBGH@@GB?C?CDE<A
@3720560/1
gtcacggtagcactgagtgacggcacctccgacactgaggtcacggtact
+3720560/1
:?@BD8D22@FFFBF@FC@@>=DEE?GABBF:DFBF@9BB=@F=F;DAEC
@7182800/1
gcgcacagacgaacagacaaacagacaaacagacaaacagacaaacagac
+7182800/1
@@@DDDAD;BFDDEEF@GGG@?CBDCHEDBFDBBDHGDHIIIEFGGGE@@
@4454088/1
ctcggatcagccgtttctgagattagcgcgcacagacgaacagacaaaca
+4454088/1
CCCFFFFFHHHHHHIJJJJIJJJJJJJJJJJIJJJJJJJJJHHHFFFFFF
@7834011/1
ccgtcagtggctttctttgatcattaatgtctcgtatgtcaaggacttca
+7834011/1
CCCFFFFDHHHHHJJJJJJJJJJJJJJJJIIJJJHJJJCHDDBB;DHGIA
@7834079/1
cccacctcacgttccgccaattgcttcaccttatgatagtcatcgcggcc
+7834079/1
@@??D8BD>=B??@DF<@G<AH9C9:EDG?DD?BDBDFG40?D?DFI>BF
@7834101/1
ctgatcaaacgctattaattcattagcgaaaaacttacttttcactttta
+7834101/1
@CCBDDEDDHFFHIJIJJJIJGIIHG@HHIIIIIJIGIGIIGGIGGIEHI
@1666046/1
tctatactttgcattaaaataatgcccattttcacaggcaagggatccta
+1666046/1
@CCFFFFDFFFHHIGHIIJIJJIJJIIJEIGIJJJIGIJJIJEIGIJGJJ
@7183777/1
gttcatacggcgcgcggtcgcctccttgatgcattgcgtcagaatgccca
+7183777/1
CCCFFFFFHHHHHJJJJHIIIJJJJJJJJJIJJJHHHHFFDDEEEEDDDD
@4454663/1
tgatagagacgatttcaccagtggtcttcttgaacttcttcaattgacgc
+4454663/1
CCCFFFDFFHFHHJIIIIIJIJJFJJIJJJJIGJJJJIJJJIIIGEGGII
@4454741/1
ctgtgatctgtttcttggcatctatagatgtcggtggcgcacagggcacg
+4454741/1
CCCFFFFFHHHHHJJJJJJJJJJIJHJJJJIJJJIJJGIJJJJJJJJJJJ
@7184105/1
gtttcttggcatctatagatgtcggtggcgcacagggcacgcttgcgcat
+7184105/1
CBCFFFFFHHHHHJJJJJJJJIJJJGIIIIJJJIJJJJJJJJJJJIJIGH
@7834903/1
caatgaaggacagttaacaaatataaaaggccgattgattagta
+7834903/1
CCCFFFFFHHHHHHIJJJJIJJJJJJJJIJJJJIIJJJJJJJII
@1666681/1
gtcattacactccaatctatatcgtaaccattgtcttctttgacgggcac
+1666681/1
CCCFFFFFHHHHHJJJJJJJJJJJJJJJJJJJJJJJJJJJJJJJJJJJJJ
@4455168/1
ggagagaagatcctcatcttgtatagaggaggcttgggctcgctctccga
+4455168/1
CCCFFFFFHHHHHJJJJJJJJJJJJJJJJJJJJJJGIJIJJJGJIJJJJE
@4455323/1
ggttcatacggcgcgcggtcgcctccttgatgcattgcgtcagaatgccc
+4455323/1
?@@FDEDDHF?FHIIJJIIGEGGIIJGIJJIEHHHEEED?BAAECA@CCA
@964829/1
gtgctgttgtggaactgcttcacctgtggccggcggcacgcagacgcctt
+964829/1
@@@ADDDDHFB7D?EE>BHE<H@HHCHHGEGII@FHGHBBB>>ABBBBBB
@7835088/1
agtgagtatacatctattaaattcaaacgcagagctcattatgttgattt
+7835088/1
@B?DFFDDHHHHHJJJJJJJJJJJJJJJIJJJHIJJJJJJJJJJJJJJJJ
@290723/1
gtgggatacggctggagaacaaatgtatttcctta
+290723/1
@@@D?DDDHDFHHIF@39CB;?C<?1?:DF9?@D4
@965192/1
cgacataagatgcgaaggtaacattattgacgagtgctgatcttaagtct
+965192/1
@@@DDDDDF>?C?D;8<@FFBB>HHFHF<CG@:DG?F<DHIGHBB<BBG<
@7835530/1
cctgtaatttttgtctttagcgaaatattccgcgacagatgtctttctag
+7835530/1
C@@FFFFFGHDHHJIJJIIGGHGIJJJJGBGEGHGIGHIHGGEFGIIJJF
@7185064/1
tggtcttcttgaacttcttcaattgacgcaagaagtaccagaaacgggac
+7185064/1
@CCFFFFDHGHHDHIIBHIJJJJJIIJJIFIIGGJIGJGGIIJIIIGEAH
@291073/1
gacggcacctccgacactgaggtcacggtactcgcggtacatgttgtgta
+291073/1
B@CFDFDDFHHGHIIJIIJGIJIIIIJIEHGII=FGIHAGIHHAHH=@@D
@7185321/1
gtgctgggcctcttgtatgcgaaggtgttgaggcgcttgtggtggtgcac
+7185321/1
CCCFFFFFHHHHHIJJJJJJJFHGIGGHIIJJJJJIIJJJIGHDFEHGIJ
@1667821/1
agctggttcagcctttttctttttaggcttcttctttctagtgcctgata
+1667821/1
@CCFFFDEHHHGHIJJJJJJJJJJJIJJJJGIJJJIJJJIIIJJIJJJJG
@1667900/1
caaaacaattcattttaggttcaagttaaccgcaatgttggagcttggta
+1667900/1
;<?DDDDAFDHDBGHHIIIEHI<AACFF@EBDEBEGH?FAHGG@89BF/?
@5076685/1
gtctgtctgtccgtttgttctggtgaatctctgaaatggctggagtgatt
+5076685/1
@@@FFFFFDHFHHGIJJJJHIJIFEHGIJJJJJJGICEHIIJG:B0?9?F
@5077203/1
gccatactgtagcttgggtggtggcaatactcggccgcgaacctccatca
+5077203/1
CCCFFFFFHHHHHJJJJJFGIHIJJJJJJJJJJJJJJJJJIHFFFFEEED
@1668543/1
tctgtttcttggcatctatagatgtcgg
+1668543/1
@@@DDDDDFDA:A2<?<FF>9<CF<C??
@5077806/1
gtctgtttgtctgtttgtctgtttgtctgtttgtctgttcgtctgtgcgc
+5077806/1
@C@DDDDA;2CDFCCB@AFHHEEHFFHIIF4CFHCHI<GI?HGG?BB>@F
@2385347/1
tggaactgcttcacctgtggccggcggcacgcagacgccttgatgacctc
+2385347/1
@@@DDDD>DFDHFHGIDHII=GIGIIEBIBHBB:>?BAC@BC>@;;;>CC
@2386149/1
gttatcaagtggcttggtaggatccaagttgaaatctttgatcatggcat
+2386149/1
C@CFFFFFHCFHHHHHJCHFHHBFFHHECGHEHH<FFHIHHAGGEHIIIG
@6476888/1
cgacacgattatgaagacgaagcggacgtcacggtaagcattcatcagaa
+6476888/1
CCCFFFFFFHHFHBGIIGEHJJJIIGIG6DFFEG@CHI>DGG7=EHHEEF
@5078923/1
gttgtggaactgcttcacctgtggccggcggcacgcagacgccttgatga
+5078923/1
?=@B=BB;=<A?FDBC@FBGHCA>FDEA:?F;AAA69BAC>;;;9:AC>C
@5079392/1
cgatcatgtcgatggcttggtttattcccatcagtttggagttcaccttt
+5079392/1
@@@ADABB=CF8DD>;EGGIIII;?HEDBCFGIGHGHI?9?FFDFFCFGD
@3073696/1
gttcacattgacaaacttaggtttgcttacagccattcccaactgtcctc
+3073696/1
CCCFFFFFHHHHHJJJJJIJJHJJJJJJJJJJJJJJJJJJJJJJJHJJJJ
@3723496/1
ctcttcttctttctgtacattcttttttcctcctttcttttttggtggct
+3723496/1
@@@DDDDFHGHGHFIHHGHIJIJIHIIIJIIIJJJJIJIJIJIJJFHGGG
@5080075/1
ggcgtcgcttgcggtaccggcgtcggttgcggaaccagcctcgcgggtgg
+5080075/1
@@@?DDDADFBBHIEGHHGAAH7DBBHHI;B<DC>BDBBBCC?B@8B578
@3723752/1
ccccgctatgtcaagtcaagatatttgacgttccgacgtccgaaacatca
+3723752/1
CCCFFFFFHHHHHJJGJJJJJJJIJJJIGIHIJJIIJJJJJJJ=FHIJJJ
@5080354/1
gttgatgtcgcaagatagtgagacattcactttttagtcataatcttcag
+5080354/1
?=@DDDDDA?F?FGBFC:3A4?FGIDEH???9:1CF;:9CBBBFB?BDGC
@3723980/1
tattttttttatttttattttcaatgtacagacagcacttttctacgatt
+3723980/1
CCCFFFFFHHGHHJIJJJJJJJGIIJHIJIJIGIGIJJJJJJJJJIIIJJ
@7836128/1
ctagtagtcatttctttctgccactctttaagttgtctagtgtgtgtagg
+7836128/1
?@@FBDDFFDDHDHI4CGHIIIIIE;HG<FEEAHE?FHGHBFEFC?CDHI
@3074854/1
gtgacatttataaacagtctttcctcataagaagttggttgaactggtgc
+3074854/1
@@@DBDDDDHDHHIDFD2<CCHGIFGHGIIIE?BAFB?GGE@F@G>FBGH
@966660/1
ctctgtgcctggctcccatgtcacggtagcactgagtgacggcacctc
+966660/1
CCCFFFFDFBFHHIJJJJJJGHIJIJBFHIGIJIIJGGGIIAFHIFHI
@6480123/1
ccgattgacatgaaacaaacactaaatgtaaatttaagcatcccacaata
+6480123/1
CCCFDDFAHDABDGEGIGIIJGIJGJII@FHIIIIJJCHIGCHIIIJIGH
@966797/1
cgctcatcgggaggtgtggcagcctccttgaccattttagatatttgt
+966797/1
<@@DDDDDFDFFHG?EAD=FEHGEGGHGEBHGHEHHGD@FFGIGHGHG
@6480162/1
cgtgaatataagtggcaaaggtagtaagtcagctgttccacttcatcatc
+6480162/1
BCBFFFFFHHHHHIJJJJJJJHHIJJIJIIGJJJJJJJJJJJJJJJJJJJ
@2390259/1
gcgctaatctcagaaacggctgatccgagttggatgcggttttcacgaat
+2390259/1
CCCFFFFFHHHHHJIJJJJJJJEIJJJFHFHIJGGIJIJ@GIJIIJJGHG
@1669723/1
ggctcccatgtcacggtagcactgagtgacggcacctccgacactgaggt
+1669723/1
CCCFFFFFHHHHHJJJHIJJJJJJJJHIIJJJIJJJJJJJFHIJJJJJJD
@6480743/1
ggcacctccgacactgaggtcacggt
+6480743/1
@@@D;AD;FFH:@<EAB?FHG@BGG?
@967396/1
gatgaatacaggttgaatagaatctgtacacaaagtttcagcttaaaata
+967396/1
CCCFFFFDHHGHHJJIIHIIJJIGIIIJJIJJIJIFHIJJIIGGJJJJJI
@1670233/1
ggttgtcctgcagagcttgccacatcttgtaagcagcctggcgcttagca
+1670233/1
CC@FFFFFHHHHHJJJJJJJJJJJJJJJJIJJJJJJJJJJIIJJJJJJJJ
@967936/1
ccgccggcgggtgcgtcacgtccacgcccaggaatatcaccggctc
+967936/1
@@@DDDDDFFF6=DEEA<EDBDC;>=@BB?BBBBBBEEDBBBBBBB
@1670371/1
gctgggcctcttgtatgcgaaggtgttgaggcgcttgtggtggtgcacgc
+1670371/1
@CCFBD8DHHHHHHIJJJJHHHEEGIIIGIIJJIIIJJIBBFEFGGGGIH
@1670454/1
ccctaagtgagtatacatctattaaattcaaacgcagagctcattatgtt
+1670454/1
CCCFFFFBFHHHHIJJJJJJIJJJJGJIIJJJJJIJJEIJIJDIGGIIII
@5789119/1
tataagcatagaatgttcgacgtgattctttaatttgacataactttttt
+5789119/1
CCCFFFFFGHHHHJJJIJJJJJJJJJJJJJJJIJJJJJJJJJJIIJJJJJ
@4458822/1
gttaaaaccaaaaatttgccggaagtcactattccacgcgaacgaagtcg
+4458822/1
CCCFFFFDHGHFHHIIIIIGGGIJJHGIJJJJJJJJEGGEGIIJJHEHGE
@968245/1
ctgtgctgttgtggaactgcttcacctgtggccggcggcacgcagacgcc
+968245/1
@@CFFFFDFHGHFIJBGDEEIIIGIIEFHGGIJIEH<@BEBDECCDDBBD
@7186725/1
cgtcaatacattggatctcctcagtaggatggcaaagagacgaagcgcgc
+7186725/1
CCCFFFFFHHHHHJJJJJJJJJJJHJJJJJJJJJJJJJJJJJJJJJJJJJ
@295484/1
gtgtacacctgagcgagactcataacgcagccagatgccaaagttcttga
+295484/1
@@@DDE===DFFHIEHIDGHIEHGJIHIEGGGHHCBHEGHIIIDEHGGIG
@1671879/1
ttagaatatacgaaacagcaggaccactacagacaaataatcatacgact
+1671879/1
CCCFFFFFHHHHHJJJJJJJJJJJJJJJJJJJJJJJJJJJJJJJJJJJJJ
@7187201/1
cttattctgcatacctgccatgcgctggtaagcgctatggactgccgcca
+7187201/1
CCCFFFFFHGHHHJJJJJJJJJJJJJJJHIJJJIJJJJJJJJJIJJJJJJ
@1671939/1
ggcataacgggccgcgactccgccctcttcctcgggttggaatgattctg
+1671939/1
@CCFFFFFGHHHHJJJJJJJIJIIGIIJJIGGIHHGDDFDEEEDDDEFDE
@7187469/1
ggaagggttaggcaacttaatttcgtggattagtagctgtagcttcgtca
+7187469/1
@@@DFFFDHFHDDIGIJJIJJJJJIHIJHGHIIIJJJJGHIDGIJJJIJH
@7187475/1
gctaacgtcatagcgataaattttaagggacttaaattccatttccaaat
+7187475/1
@@@ADDDD;DF?FE8?GD=HHIIAE@BGEGHIDGB4??FAGGGCGF>49?
@3725171/1
ggcgcttgtggtggtgcacgcgcttgggcagagggaatctgattgtgctg
+3725171/1
CCCFFFFFHHFHHIGHIJJIJJJIJJJIEGIHHIJGGIJIGIJJJDGGIE
@3725573/1
aagaacaatacacggagtaaacataatactattgtttattctaagctctg
+3725573/1
CCCFFFFFHHHGHJJJJHIJJJJJJIJJJJJJJJIJJJJJJJJJJJJJJJ
@7837938/1
gtccgtttttaatctattttttcaatgccctaagtgagtatacatctatt
+7837938/1
@CCDFDFFHFAHH<FBGHGIGIE@BHHGIGGHIEDFBBHCFFHIIIHGHI
@3726173/1
cctctattgagctactgctgttgagcagaataaaactgaaaaataa
+3726173/1
@CCFFFFFHHHHHJJJJJJJJJJJJJJJJJJJJJJJJJJJJJJJJJ
@7189155/1
cttacttgactactaacgtcgaaaccaccaaaataataattgaagctcat
+7189155/1
CCCFFFFFHHHHGJJIIIJJJJJJJJJIJJJJJJIIIJJJJIIIIJJJJI
@7838506/1
ctcgtataggtgccgggttattaggtaatctagtatagcgtctcccagga
+7838506/1
BCCFDFFFHHFHHJJJJDHIJJJJJHHIJIJIJHIJJJJJJJJIIIJJJI
@7838644/1
gtacagttaatacctggcatcagttacaatgtttgagtacttagttactt
+7838644/1
CCCFFFFFHHHHHJJJJJJJJJJJJJJJJJJHGJJJJHIJJJJJIJJJJJ
@3726674/1
gagacattcactttttagtcataatcttcagatactccaaagcattctgg
+3726674/1
@@@DFDDEHHHHHIJIJJJGJIGHIGGIHIJICHIJJJJJEIJIIIJJII
@7189382/1
cggctgaattgcagcatcttgtcgagaacatgaagccgctttggtttacg
+7189382/1
@@@AADD>F?FFFBEHGEHGIDC@9:3:E??CGIEDFFBGGHAG?CF@F;
@7190257/1
gtaggtgctgggcctcttgtatgcgaaggtgttgaggcgcttgtggtggt
+7190257/1
@@<DAABDFDFF;FHGGGGBHHHD@ACGFGBFGD?FHIHIGGACG?@CD4
@5084264/1
ccggcttatactccgcctccaacttgatacaagcttctcgcacagcagtg
+5084264/1
CCCFFFFFHHHHHJJJJJJJJJJJJJJJJJJJJJJJJJJJJJJJJJJJHJ
@7190609/1
gccgttacagatgaactcccgtcgatgaccagcagaaggcgtgttaccga
+7190609/1
CCCFFFFFHHHHHIJJIJJJJIIJJJJJJJIJJJJJJJIIIJJJJJJIJF
@2390473/1
cttgttgttaagaggtgttacctgcaacttggccaggttagggccaacag
+2390473/1
BCCFDFFFHHHHHIIFGGIJJJJJJIIIJJJJJJIJIBGIIIJJJJIJJJ
@2390545/1
gtggtggtgcacgcgcttgggcagagggaatctgattgtgctgttgtgga
+2390545/1
CCCFFFFDHHHHHJJJJJJJJJJJJJJJIJJJJJJJJJJIJJJIJJJJJJ
@2390961/1
gtcctttctaagcttctaaactatatctgtaccaaatttcaaccaaatcc
+2390961/1
CCCFFFFFHHHHHJJJJJJJJJJJJJJJJIIJJJJJJJJJJJJJJJIJJJ
@5085376/1
gccagatgccaaagttcttgatcttcactgggctcttctctgggatttcc
+5085376/1
CCCFFFFFGGHHHJJIGJGIIIIJJJIJIIJJIIIJJGIHGIGIIIJIII
@7841309/1
gtgctgttgtggaactgcttcacctgtggccggcggcacgcagacgcctt
+7841309/1
@@@DFFFFHHFHDIJJIIFGIJJGGIIIFIIJIGGBGEHFDCDDBB@DDB
@3729277/1
gttgaggcgcttgtggtggtgcacgcgcttgggcagagggaatctgattg
+3729277/1
CCCFFFFFHGHHHHIGFHH?EGHJJIJGGIIJIIJJJIJIHHHHFFFFBE
@7841418/1
catacataataaaattagaggaagtaggtgctgggcctcttgtatgcgaa
+7841418/1
CCCFFFFFGHHHHJJJJJIJJIJJJIJJFHHJJJJIJJJJJJJJJJJJIH
@3729577/1
gtcacggtagcactgagtgacggcacctccgacactgaggtcacggtact
+3729577/1
CC@FFFFDHFHHHJIEFHIJJIIIHGIJIJIGHJJJJHIJFGGIIJIIHH
@6482622/1
cacgcgcttgggcagagggaatctgaatgtgctgttgtggaactgcttca
+6482622/1
CCCFFFFFHHHHHJJJJJJHIJJJJJ4DHGIIJJHJJHIJJJJJJJJJJJ
@968662/1
gcaacatcttctttggtttgtcaggcgtaatgctaacgtcatagcgataa
+968662/1
CCCFFFFFHHHHHJJIHJJIAHIJJJJIJJIIJIIJEIIIJJIJIJGJJJ
@6482915/1
ggactccgggagtatccattatagctggattatattctttcaatatattt
+6482915/1
CCCFFFFFHHHHDHIIJJJJJJJJJJ@GGIJIJGIJIJJJJJIIJJIJJJ
@296326/1
atccaactcggatcagccgtttctgagattagcgcgcacagacgaac
+296326/1
CCCFFFFFHHHHHIJJJJJJJJJJJJJJJJJIIJJJJJJJJJJJHHF
@2393219/1
ccgtatccgattccattgctgataataatgtggcccgtgcttttatacaa
+2393219/1
CCCFFFFFHHHGGIIGIJJJJJJJJJJJJJIJJJIJJHIHJIGIIJJJJJ
@6483587/1
cctaaatctatggggcgggatggtcgtttgaaaaattgacggccagcctt
+6483587/1
CCCFFFFFHHHHHJIJJGIHGIGHHHABFFEEEEDEDDDDDDDDDDDDDD
@2393548/1
ggtggtgcacgcgcttgggcagagggaatctgattgtgctgttgtggaac
+2393548/1
@C@FFDDEHHDHHJJJIIIJJJHIIJEHIJJIJJJGJIIJJJJIGGGIJJ
@5790442/1
gtaatttttgtctttcgcgaaatattccgcgacagatgtctttctagtgc
+5790442/1
CCCFFFFFHHHHHJJJJJJJJJJJJJJJJJJJJJJJJJJJJJJJJJJHHH
@296835/1
ctgttgtggaactgcttcacctgtggccggcggcacgcagacgc
+296835/1
???:DDD1<:A22A?EEEEE:::C3CCE??D?:AD6ADDD8;;3
@969635/1
gccatttatcctcgcacgttggcagtaatagtacaagtgaaaagtcactt
+969635/1
@@@DFDFFFDHFF?CGHDHGE@FCGGACDFI??GFEB0:9?B9?9?DHII
@969691/1
tagcactgagtgacggcacctccgacactgaggtcacggtactcgcggta
+969691/1
@CCFFFFFFHFHHJJIIJJJJJJJJJJJJJIIJHIJJJJHEIJJJJHHFF
@2393744/1
gtgctgggcctcttgtatgcgaaggtgttgaggcgcttgtggtggtgcac
+2393744/1
CCCFFFFFHHHHHJJJJJJJJJJJJFHGIJFJJJJJJJJJJJIJJIIJJJ
@297665/1
ctcgcacggcctttgctctgtatgtatgaccggtactctaagggtgggtc
+297665/1
@@@==DDD6CFA?F@GIDDFHIEG?C9CGHIG6?D@DFAGGC8BC;8AGE
@4461148/1
agggaatctgattgtgctgttgtggaactgcttcacctgtggccggcggc
+4461148/1
BCCFFDFDHHDHHIGGIJJFHIIGIGIJIGIGEFIJJIIEHGGEGGDHHF
@970561/1
gcacgcgcttgggcagagggaatctgattgtgctgttgtggaactgcttc
+970561/1
@CCFFFFFHHHHHJJJGIJJGIGIJIIJJJJJJJJJJJJJJJIJJJIJJI
@4461619/1
cttcatggtgccacagtgagtgatttcaattttgagacctttgatttctt
+4461619/1
@CCFFFDFFFBDHJJJGGGHIEHIIIEIJJIJJJIEHIIJGIIHIGGIHJ
@1673983/1
ctttagcacttggttcatcttttgaagattctgatattgatagttttttc
+1673983/1
CCCFFFFFHHHHHHJJJJJJJJJJHJJHIJJJJIIIIJJJJJJIJJJJJH
@970927/1
gtggaactgcttcacctgtggccggcggcacgcagacgccttgatgacct
+970927/1
CCCFFFDEHGHFBHEBEGHGGIIJJGIGHGJDEBHBEDDDBDDDDCDCAA
@1674235/1
ggtgctgggcctcttgtatgcgaaggtgttgaggcgcttgtggtggtgca
+1674235/1
@CBFFFFFHHHHHJJJHIJJJJIJJJCFHIJIJJHJJJJJGIJHIJIIJJ
@971106/1
gccactgaacgaaaagggtacaataattaataattatgtcgcaataccgt
+971106/1
@@CADEDDAHHDHJIJIIEF>HGIIIJJIJIIIJJGIGEGHIGEGGHGGF
@1674375/1
gcgcacagacgaacagacaaacagacaaacagacaaacagacaaacagac
+1674375/1
CCCFFFFFHHHHHJJJIIJJJJJJGIIJJJJJJJJJJJJJJJJIJJJIJI
@1674626/1
ctcatcttgtatagaggaggcttgggctcgctctccgaagggagcttgcg
+1674626/1
CCCFFFFFHHHHHJJJJHJJJJJHHIIJJJJJJJIJJIJJJJGIJJJJJI
@7192437/1
ctcctgcaccatgctgctcatctcgtgcactatctcttgtctgtgttgtt
+7192437/1
CCCFFDFFHHHHHJJJJJJJJJJJJJJJJJJJJJJJJJJIIJJIJJJJJJ
@1674717/1
ggaacattcgactgatccggtgagggatgcgtgacgtcagcccctacgat
+1674717/1
CCCFFFFFHHHHHJJJJJJJIJJJJJJJJJJIJJJJIJJJJJJJJHIJJJ
@7842010/1
cgacactgaggtcacggtactcgcggtacatgttgtgtacacctgagcga
+7842010/1
CCCFFFFFDHHFFHGIIFBFFHGIDHGHGGHIFEGIGDHI===CFGHHIG
@7842142/1
ggcctcaaaaaatcacgtttatacattttttttttttttg
+7842142/1
CCCFFFFFDDHGHJJJJHIJJJJIIIJJIJJJJJJJHDD6
@7842209/1
gccagatgccaaagttcttgatcttcactgggctcttctctgggatttcc
+7842209/1
@@@FFFBDFHDBFFHGGGIHHIIGIIEGEGEGHIIIIEIIIID@B@GCHH
@5087363/1
ctcatcttgtatagaggaggcttgggctcgctctccgaagggagcttgcg
+5087363/1
@CCFDFDFHHHHHIJJJJJJJGGHGHGBHIJGHEHIIHHEGIGIHGGGGG
@7842632/1
ctcatcttgtatagaggaggcttgggctcgctctccgaagggagcttgcg
+7842632/1
CCCFFFFFHHHHHJJJJHJJJIJGHIIIJJIIJJJJJGJGJJCHGIJJJG
@5087918/1
cgagcaagtagttcttgaagcacagacacaggtgtcttcaacggaag
+5087918/1
CCCFFFFFHHHHHJJJJJJIJIJJJJJJJJJJFHHIJJJJJJJJJJI
@3731107/1
cgtctgtgcgcgctaatctcagaaacggctgatccgag
+3731107/1
?@?DDDDDHHFDACEGGHECFDHHII@?DD?F<FHAHB
@7194295/1
aatgggttaatcagactatagttagtatagttataagactcagattgcca
+7194295/1
@@@FDFFFDHHHHGBEGGHJIFHIICDBDIHIGHGGGJJIJJJJJIIIIJ
@3731430/1
gcccgtcgcaccagattattgatttctctttccctgtcgggagcggagcg
+3731430/1
CCCFFDFFHHHHHJJJJJJJJJJJJIJJJJIJJIIJJJJJIJJIJJGHDE
@7194957/1
ctcctcagtaggatggcaaagagacgaagcgcgcgttctcatgtaatttt
+7194957/1
@CCFFFFFFHGHHJJJJJJIJIIJIJJJJJJJIIJHIJJJJJIGIGHHHH
@7844619/1
gtcctttatacatttcggcatggcgatcatgtcgatggcttggtttattc
+7844619/1
@@@BDBD;FF<>?AA<E@?@FH;EGFDEEGHFHHGHIBHIBDG<FCFE@G
@7195432/1
gccagatgccaaagttcttgatcttcactgggctcttctctgggatttcc
+7195432/1
CCCFFFFFHHHHHJHIJJJJJJJJJJJJJIIJJJJJJJJJJJJJIJJJJJ
@5090301/1
gttaatgcctggccctcagcgacatgtaagagttcaatggggaagtaaat
+5090301/1
CCCFFFFFHHHHHJJJJJJJJIJJJJIJJJJJDGIIJIJJJJIJJHIJJI
@7196212/1
gtgatgaggttcaccaagctagtggcgttgatgtcgcaagatagtgagac
+7196212/1
CBCFFFFFHFHHHJJJJJJJJJIJJJJJJJJJJJJJJJJJJJJJGIIJJJ
@7196277/1
cttgagatttgttgcgaccgatgccataaacagtgtgctgggcatcattc
+7196277/1
CCCFFFDFHHHHHJJJJJJJIJJJJJJJJIJJJHIJJJJJJJJIJJIJJJ
@7845875/1
ggacatttcaattttatttagttggtcttggttgaacggaactccaatcc
+7845875/1
CCCFFFFFHHHHHJJJJJJJJIIJJHJJJJJJJJJJJJJJJJJJJJJJJJ
@5091180/1
agaagatcctcatcttgtatagaggaggcttgggctcgctctccgaaggg
+5091180/1
@C@FFFFFHHHHHJJJJHIIHHHJJGIIJJJGGIGGIJGIGIIHEBGFGI
@7196876/1
gccagatgccaaagttcttgatcttcactgggctcttctctgggatttcc
+7196876/1
CCCFFFFFHHHHGIIIIIIIJJJJJEHJIJJIGIGIIGICHEAHHHIIJI
@3733834/1
ctctgtgcctggctcccatgtcacggtagcactgagtgacggcacctccg
+3733834/1
CCCFFFFFHHHHHJJJJJJJJJJJJJHIJJJJJJJJHIJJJJJJJJJJJJ
@5091708/1
gccagccttaacgtacgactccaacgccccctggcgtaaaataacgtcaa
+5091708/1
B@@FFFFFHHHHHFGHIJIJIJJJJIIIIIIGIIJJAEHIIJJIDH?AHD
@3734066/1
ggatggagtgagcacgggctctgtgcctggctcccatgtcacggtagcac
+3734066/1
@C@FFFFDFHHHHJJGGGIJJHIIIJIJIIIJIIIIIIIJJJJJFHIIIJ
@5092124/1
gtctggggaaaagatcctcatcttgtatagaggaggcttgggctcgctct
+5092124/1
CCCFFFFFHHHHGJJIJJJIJJJJJJJJJJJJJJJJJJJGIJIJIJIJIE
@7197595/1
cagcatacataataaaattagaggaagtaggtgctgggcctcttgtatgc
+7197595/1
@CCFFFDFFFDHHJGIIIIIEGHIFHGEHGIHIIGGGF?DBHGCH@GGHH
@3734863/1
ctttgacagtgtaaaacttctcggaaatctccaatccaaaccgtttgaaa
+3734863/1
CCCFFFFFHHHHHJJJJJJJJJJJJJJJJJJJJJJJJJJJJJJJJJJJJJ
@7847437/1
ggagcatgctcgccatcaggacctgcaccatgcaccgccatgccatgtac
+7847437/1
CCCFFFFFHHHHHJJJJJJIJJJJJJJJJJJJJJJJJJJJJJJJJJJJIJ
@7847732/1
tatttatcgtctggtacaatgcaatttaatttgatacaaaaatattataa
+7847732/1
CCCFFFFFHHHHHIAFHIIJJJJIJJJJJIJJJIIJJJJIJJJJJJJJFI
@5093459/1
gttttgaataaatattcgagctgcaaacctattttagtagaaagttttcc
+5093459/1
@@@FFFFFGGFGHIIJGHIJIIJGIIGIIJIJJJIJJHIJGIGIBEIGII
@7848074/1
ggatacttacttgtgtgataccacaataatttagatcattacaaaatatg
+7848074/1
CCCFFFFFHHHHHJJJJJJJJJJJJJJJJJJJJJJJJJJJJJJJJJJJJJ
@3735702/1
tgacaggctgctgtgggatacggctggagaacaaatgtatttccttatgc
+3735702/1
CCCFFFFFHHHHHJIJJEHJJJJIJIJ?D;DDHIJGG?DFHI?FDE@DFC
@3735969/1
cgcttgtggtggtgcacgcgcttgggcagagggaatctgattgtgctgtt
+3735969/1
CCCFFFFFHHHHHHIJJJJJJJJJJJJJJIIJJIIIJJJHIJIIJJJJGI
@1674952/1
cttttgcgagctgctgccgaaagattagagtcgtcttctacttctgcttc
+1674952/1
CCCFFFFFHGHHHJJJJJJIJJJJJJJIHIDHIIIGIGIGIIJIDFGCHC
@1675327/1
ctcatcgggaggtgtggcagcctccttgaccattttagatatttgttgtt
+1675327/1
CCCFFFFFHFHHHIIJJJJJIJJJJJJIGIJHIIJJGJIJJJJJGIIGIJ
@3082206/1
ctcattttaacacatttcacattgaaaaataggtcaaaaccttcattatg
+3082206/1
CCCFFFDDB?FHFHJJIJEHHIGIGJJGIIJJJIGIGGGGIIEIIGGGHI
@3082369/1
aggtgctgggcctcttgtatgcgaaggtgttgaggcgcttgtggtggtgc
+3082369/1
@B@DFFFFHHGHGJJJJIJJJJJJJJJEGGHJJJIJJJJJJHIGGIJEGI
@3082608/1
cctcttcctcgggttggaatgattctggtgggttgtcctgcagagcttgc
+3082608/1
CCCFFFFFHHHHHHIIGJJJJJJJJJJJEGIJHHIGIIJJJJJIIJJJJI
@3737606/1
gtggaactgcttcacctgtggccggcggcacgcagacgccttgatgacct
+3737606/1
CB@FFFFFHHHHHJJJJJHIJJJJJJJJJJJJJHHFFFDDDDDDDDEDDD
@7200747/1
ggcagagggaatctgattgtgctgttgtggaactgcttcacctgtggccg
+7200747/1
CCCFFDFFHHHGHIJJIJJHIHIJHIIHIJJIJJJJJJJJJJJIHJIIJJ
@7200863/1
tggacttttcttcaatatccacataagtaacttcaaatgattgctc
+7200863/1
?@@=DBDFHAHHDBBHEAIIGGIGHBAH@ACAFHHGCF@GHECHII
@4464254/1
ctgcgacaccttgtggctgtgacttgtagtcaaggtggagattttactat
+4464254/1
;?@DB?D8CDDFD<AEEGA<BHCEGG?EG:?<?GGDGIC;9DDADGE8??
@5793253/1
gacgatttcaccagtggtcttcttgaacttcttcaattgacgcaagaagt
+5793253/1
@@@DDDBDFDFBAH@EFGIIGDGGGEGIIGIIIGCGIDE@FAFDFEHCBB
@5793338/1
cagccagatgccaaagttcttgatcttcactgggctcttctctgggattt
+5793338/1
CCCFFFFFHHHHHJJJHJJJJJJJJJJJJJIJJIJJJJJJJJJJIJIJJJ
@4464578/1
gttgaactggtgcaatttcttcatgtgtggtcattacactccaatctata
+4464578/1
CCCFFFFFHHHHHJJJJJJJJJJJJJJJJJJJJJJJJJJJJJJJJJJIII
@301267/1
gtccataatcattcctggaatccgtgtcgacggcgatgagagcccacgat
+301267/1
CCCFFFFFHHHHHJJJJJJJJJJJIIHIIJJJJJJJJJJJJJJJJHHHFF
@5094254/1
ttctggtcaccttccatgcaaaatcttatcatgcaaattgttacatttat
+5094254/1
CCCFFFFFHHHHHJJJJJJJJJJJIJJJJJJJJJIJJJJIIIJJJJJJJJ
@2396363/1
gtgggttcgtgaatcatgccctcaatctgcaccagttcatatttgggcac
+2396363/1
CCCFFFFFHHHHHJJJJJJJJJJJJJJJIJJJJJJJJIJJJJJJJJJJJI
@7849223/1
gttcacattgacaaacttaggtttgcttacagccattcccaactgtcctc
+7849223/1
CCCFFFFFHHHHHJJJJJJJJIJJJJJJJJJJJJJJJJJJJJJJJJJIJJ
@6486748/1
gttacttgttattgctttatgattggttggatattatggcaacatacaca
+6486748/1
CC@FFFFDHHDHHIIIGGH@HEBFHCACF2AA?CEF>EEHGHGEGDG?FF
@6486874/1
ccttttattgcttggtgagacacgag
+6486874/1
CCCFFFFFHHHHHIIFHIJJJJJJIJ
@6487004/1
ggtaagacacggatcgcatacaccgtgaa
+6487004/1
@B?DFFEFHGGHHIIIHGIJJJJJIIJJJ
@2397216/1
cccatgtcacggtagcactgagtgacggcacctccgacactgaggtcacg
+2397216/1
?@@ADDFFBHDDFBFHIGECEG3AEHGFIIGGD@BF<GGAHGCGGFF<CG
@6487311/1
gccttttattgcttggtgagacacgagataaaagtctaattcagacgagt
+6487311/1
CCCFFFFFHHHHHJJJIJJJJJJJJJJJJJJJJJIJJJJJJJJJJJJIJF
@7849853/1
cgaatgtgctcttgaggtacttgaacatgggctccacttggtcaggcccc
+7849853/1
CCCFFFEFHHHHHJJJJFHIJJJJJJJJJJJJJJJJJJJJJGIIJJIJJJ
@5095725/1
gtcacggtagcactgagtgacggcacctccgacactgaggtcacggtact
+5095725/1
@BCDFFFBFHHHHIIIJGHGIGGIIJJJJJJGGIGIJIJJIHIIJIGHHH
@6488385/1
tctgtacattgaaaataaaaataaaaaaaatagcaggggttattgttatg
+6488385/1
@CCFFFFFHHHHHJJJJJJJJJJJJJFIJJJJJJJJJJJFHIJJJJJJJJ
@6489214/1
ctgctcatctcgtgcactatctcttgtctgtgttgttgcacgcgcacgg
+6489214/1
@@@DDD:B:A:<<<C@ABCFE?FFFBH?FCAF:CB9CGGEFF0?66@FF
@5097685/1
catcattcctagaatagttcagtaagaagttgatatcttctggagtggtc
+5097685/1
@@@FFFFFHFHFCFGFGFHHGEEFIHEHIHGGGHCGHIIIHIIHECFGBG
@6489779/1
gtaatgctaacgtcatagcgataaatcttaagggatttaaattccatttc
+6489779/1
CCCFFFFFHHHHHIJJJJIJJJJJJI<FHIJJJJIIJJJJJJIGHHJJIJ
@7852017/1
cgtattttaagctgaaactttgtgtagagcttctattcaacctgtattca
+7852017/1
BCBFFFFFHHHHHJJJJJJJJJHIHIJJJJJJJIJJJIIJJJJJJJJJJJ
@6489840/1
gtgccttttattgcttggtgagacacgagataaaagtctaattcagacga
+6489840/1
C@CFFFFFHHHHHJJJJJIIIJIJJJIGIJJJJJJIIJJJJJJJJJJJJI
@3738640/1
ggtgttacctgcaacttggccaggttagggccaacagattgtttgagatg
+3738640/1
B@?DDFFFHHHHHIIGIGGIJJJJIIIJHGGIGJJIIGIJIJJJJJJJIJ
@7852313/1
cgcaagaagtaccagaaacgggacttagccacaatctggtctggagagaa
+7852313/1
???BDDDDD22<ACEEIEDEDEAEE@EECDDDIIEIECCDDDDDBDDDB;
@7852761/1
ggtgcacgcgcttgggcagagggaatctgattgtgctgttgtggaactgc
+7852761/1
B@BFFFFFHHHHHJJJJJJJJJJJJJJJJJJJJIJIJJIJJIJJJJJJJJ
@304154/1
gcaacatcttctttggtttgtcagggg
+304154/1
??@DDADDDDFFFBEF<<:;<?ECEFE
@1677932/1
ggaccgtcattgaacaatctcgtatga
+1677932/1
@@@DDDDDHFFFAHEGAHII<FABHH4
@3084548/1
gtcggcataacgggccgcgactccgccctcttcctcgggttggaatgatt
+3084548/1
@C@FFFFFHHGGHJIJIGGFGHGGHE@BGFEHEHGFFFDCDDDCDDDDDE
@304711/1
ggcctcttgtatgcgaaggtgttgaggcgcttgtggtggtgcacgcgctt
+304711/1
@@<DFFFFHFHHGIIIGGI<FEGHCGIGIIIGIHIIIIIADGHFGIHGED
@974898/1
gcaatctttgcatggaatgttatctccaactcgcggagagtatcttctac
+974898/1
:;?ADBDDHHFBFEFF<FFIIGIEB?C?CECEBEHH6??B8BCCGEBE@C
@3085239/1
gcgggtcggacgagccgtgccttttattgcttggtgagacacgagataaa
+3085239/1
CCCFFFFDGHHHGGIJJJJJJJJJJJJJIJJIDGHCHJJJJHHHFDDEDE
@7204072/1
accgcatccaactcggatcagccgtttctgagattagcgcgcacagacga
+7204072/1
@CCFFFFFHGHHHJJIJIJJJJJJGHIIJJJJJJIIJJJJIJIJHHHHFF
@1679039/1
cttaagacctttagcgccattttggccgcagctcgcttggcttgagattt
+1679039/1
@@@DDFDDHHDDFBHGGE@FFCFHHIGIGDFHIIDFBGCEDCFGDD@=@A
@1679140/1
cacctttagaagtatgtttttagctgtcatctggttcatacggcgcgcgg
+1679140/1
CCCFFFFFHHHHHJJHHHIJJJIGIGHIJJJJIJEHHIJHEHIIIJJJJH
@4466998/1
acctccgacactgaggtcacggtactcgcggtacatgttgtgtacacctg
+4466998/1
CCCFFFFFHHHHHJJJHIJIJJHIJJJJJJJIIIGIJJJJJIIJI=>BDE
@3086227/1
cggctgaattgcagcatcttgtcgagaacatgaagccgctttggtttacg
+3086227/1
CCCFFDFFHHGHHJIJJJJJJHIJJJJJJJIFIJJIIGJIJJJJEHIIII
@976231/1
ggcaaaggtagtaagtcagctgttccacttcatcatcagggatcttgccg
+976231/1
@@@BDFDDHFFFHIG@FGBAEGIE@FAAHHHIIIEIGIIIIIIIIIGEEH
@3086482/1
aacgaaaccaatttagaatatacgaaacagcaggaccactgcagacaaat
+3086482/1
CCCFDBDDFF=FHGBFHHDHIEH@FIIIGGCED?BH8BFGGEIIGECDEA
@5795668/1
cttgaacttcttcaattgacgcaagaagtaccagaaacgggacttagcca
+5795668/1
CCCFFFFFHHHHHJJJJJIIHHIIJIJIFEHHIIJJIJJJJEIJJJJGJE
@5795758/1
gctgggcctcttgtatgcgaaggtgttgaggcgcttgtggtggtgcacgc
+5795758/1
CCCFFFFFHGHHHHIIJGIHGHIEGCGHHIGJJJJJJIIGHIIGGGIGIE
@2399155/1
caccagtggtcttcttgaacttcttcaattgacgcaagaagtaccagaaa
+2399155/1
@@CFDDBAFAFHHGHIIGGGIIAHHHEGGHHHIIIIIIHEFFG<D?FGGH
@4467668/1
ccgcgggcgacagccaatatgtgttaaaataaaaatccatttcattgttc
+4467668/1
CCCFFFFFHHHGHJJJJJJJJIIJIHIJGIJIJJJJJJHGHHHHHHFFFF
@3087087/1
ctgatagagacgatttcaccagtggtcttcttgaacttcttcaattgacg
+3087087/1
CCCFFFFFGHGHGJJJJJJIJJJJJJJIJJJJJGJIJJJJJJJJJJJJJI
@6490981/1
cagccattcccaactgtcctccggtacta
+6490981/1
CCCFFFBDHHGGHIGGHIJHIJJGEGCFH
@2399793/1
gtctgtacattgaaaataaaaataaaaaaaatagcaggggttattgttat
+2399793/1
C@CFFDDFHBHBHIJIIGJIJJIJJIGIJJIGIJIIIJII@AFGHIJJGG
@2400199/1
agcaaatggaaaaaaaaattggtgaaaagaat
+2400199/1
@@@DDDDDHHHHHIIIIBHDHC::DGI<9D?8
@5100386/1
gggaacattcgactgatccggtgagggatgcgtgacgtcagcccctacga
+5100386/1
@@@DFFFFHGHGHJIJIJJIJEGHHHHFHHHJIGGGIHIIHIJIIIIGIG
@7854528/1
ctcaggcaggcaagatgggcatagtaggtaggcgtagggtaagacacgga
+7854528/1
?@@FDD?DHFFHHIEGHIIIIIJJIIIG?BFGAG@GHIGIGIJICDHIJG
@5100692/1
caaatattttatcactcaacatgtatatccgacctcctgtatattcctat
+5100692/1
B@@FFFFFHGFHHGIIJJIJIIIJIIJJJJJGHGIJJJJIJJCIIJJJIJ
@2400696/1
ggttattgttatgtcgatgtcgaacccaaaaatgtaattaactttttttt
+2400696/1
BCBFFFFFHHHHHJJJJJJJJJJIJJJJJJJJJJHIIJIJIJIJJJJIJJ
@3741533/1
atttctaccatcaaatacaggttttagtgcgccaaatattttattgtaac
+3741533/1
CCCFFFFFHHHHHJJJJJJJJIIJJJJEHIJJJJJJJJJJJJJJJJJJJJ
@2401125/1
gtcgtttgcaaatttgtctctcaccatgctcatactatcttcagacaacg
+2401125/1
@CCFFFFDHHHHHJJJIJJIJJJIJJJJIJJJJJJJJJJJJJIIJJIJJJ
@3742400/1
ccgcgactccgtccgcgcggatgtcggtcttcgcgtggaaattgtatttc
+3742400/1
C@@FFFFFHHGCFHGIGIJIEGIHGIIIHHHGEFACDBDCDDDD@DDFFC
@5102286/1
attgaacaatctcgtatgatgccgtttctgtaccaataggaacaatactt
+5102286/1
CCCFFFFFHHHHHJJJJJJJJJJJIJJJJJIJJJJJJJJIJGJJIJJJJJ
@5102442/1
gataaattttaagggatttaaattccatttccaaatagttgaccatcact
+5102442/1
CCCFFFFFHHHHHJJIJJJJGGIJJGHJJJJJIJJJDIIIJIIJJJJIIJ
@5102602/1
gtgctgttgtggaactgcttcacctgtggccggcggcacgcagacgcctt
+5102602/1
CCCFFFFFHHHHHJJIJJJJJJJJJJJJIJJJIJJJJHHFFCDDDDDDDD
@6493871/1
ctcgatcactttgacagcacctaatacaccgccgcttaaaagataggtac
+6493871/1
@?@FBDADHHFBDBFBGGIIGGFEHEAFFHGAGIEAGAGDGGGF=CC=CF
@3743570/1
ggggagggtcattcaatgtctccttccgtcttgggtgaggcataacgggg
+3743570/1
@CCFFFFFCFHHHHGIJIJJJGHHJGIIJJJIJJJFIIJJIHIIIJJIHG
@5103018/1
gtacattgaaaataaaaataaaaaaaatagcaggggttattgttatgtcg
+5103018/1
B@BFFFFFFHHHHJJJJJIIJJJGJIJFIJGJJJJJ@GHIIJGIHJJIJI
@5103180/1
tgataatgtcataaagttgacaataatctataattactttaaatcttgag
+5103180/1
CCCFFFFFHHFHHJJJHIJJJGHJJJIIJIJJIGHIIIJJJJIIHGIJIE
@7857397/1
ggtgcacgcgcttgggcagagggaatctgattgtgctgttgtggaactgc
+7857397/1
BC@FFFFFGHHHHJJJJJJJJJJHIJJJJJJJJIJJJJJJJIJJJJJIJI
@5104010/1
gttgtggaactgcttcacctgtggccggcggcacgcagacgccttgatga
+5104010/1
@@@FFDFFHHHDFHGIIIJGGHGGGIIIJJJJIJHHFFDCDDDDDDDDCD
@7205808/1
ctcacatgattcatccacaaattccaacccttgcgtttcaaaacaattca
+7205808/1
@@@DDFFFFHF?DBBHIIEDHGHEGCHIIEHFD<CGHGDBB@@FGCHHII
@2404492/1
gtgctgttgtggaactgcttcacctgtggccggcggcacgcagacgcctt
+2404492/1
@?@FFFFFDHFDHEEEGIIII>FGGG?FHHGIE<FGGHHFDCDDB?BBDD
@307425/1
ctgtacattgaaaataaaaataaaaaaaatagcagggg
+307425/1
@@@DDADBFF>FDFEE<?BAC:I<<FCA<FGF9FE?>F
@4467969/1
tgacatgaaacaaacactaaatgtaaatttaagcatcccacaatatattc
+4467969/1
?@?DDDBDBF<CDBG?E:CFE@DHHEH<B<H??9CE>;H<DH?BDBHG<F
@3087561/1
gtgaattattaactatcttaatcga
+3087561/1
?@?BDDDAF?ACCEB42CHH9?FE9
@307682/1
cacggtagcactgagtgacggcacctccgacactgaggtcacggtactcg
+307682/1
CCCFFADD>FFHHEIAEEHDHIJJIIJJGGIIIGIGIJHJJJJJHIIJ4?
@307877/1
attcaaaagaaaacctagaatcactggttcaaattcaaataaaatcactc
+307877/1
CCCFFFFFHHHHHJJJJJJJJJJJJJJIIJIJJJJJIFGHIIJJJJJJJJ
@3088181/1
cgtgaatataagtggcaaaggtagtaagtcagctgttccacttcatcatc
+3088181/1
@@BFFFFFDHHHFHIIJJJIIHIIJJJJIIIGIJJJJJJGHIJIJJJJJJ
@7207240/1
cttcaataaacaataaaatttaattctaataaaactgcaagcgactggtt
+7207240/1
CCCFFFFFHHHHGIIIJJJJJJJIJJJJIJIJIJJJJJJGJIJJJJJJGH
@7859582/1
gtttgtttcatgtcaatcggttcataaataaaaaagttatgtcaaattaa
+7859582/1
CBCFFDFFHHHHHJJJJJJJHJJIJJJIJJJJJIJJHIJJJJJJJJJJJJ
@4468735/1
ccttgtggctgtgacttgtagtcaaggtggagattttactatctttcaag
+4468735/1
CCCFFFFFHHHFHJJJJJGIIIJGHII2CGGIHGHIJIIGGIEGIJGIJ@
@7859682/1
ctacgatcatcactgtcgtgtcctttatacatttcggcatgg
+7859682/1
;?@DDADDA??:<CFEGAHI<:CADH<C?ECDGG>FG<@G2B
@3088588/1
gtgatctgtttcttggcatctatagatgtcggtggcgcacagggcacgct
+3088588/1
@?@DDDB?CFFFHIB<AEBGGDIBHEGHHHII8C?:??DHGAFGGEHHA@
@7207611/1
ctccggtactaacgatcaaatcgatcatgggtccataatcattcctggaa
+7207611/1
C@@DFFDDHFHGDGBHIEGHEEEHIJIJIEGFFHGIJIJJIJIGGIIJHI
@5797558/1
ctccaataagaatgaggggtcattgaacttatagttcaaaatcgtttcca
+5797558/1
CCCFFFFFHGFHHIGIGJJ?FFHIJIJJJJJJJJDHGGGHIGIEIIJIGE
@1682088/1
cgatggtagaataaggattaaaaataaacttaaagattattaataagaaa
+1682088/1
C@CFFDEFDHDHHEHBGGIHIIIGGIAHGHIIIGD>FGEHDB@GHGF<9D
@978269/1
cttggttgcggtctttgtataccttcaggtgatcgaacatcatgtcttca
+978269/1
@@@FAEFDGHGHDHIEHIIJGHIIJJIIGDHCFCGGCHIGIJJIICIJHI
@4469793/1
gtcactattctaggattgtgtaggtaatattattaaacgaagaacatgcg
+4469793/1
CCCFFFFFHHHHFIGIJJHIIJIIHDEHIJJJJJJJJJJJJJJJJJJJIG
@3089608/1
gtgtatgtcactgaacttctcttaaacgactggacctattttgatgattt
+3089608/1
B@@DFFFFGHHHHGIJJJHJJJJIIJJIIJIJDEFHECGIJJJGHIIIII
@6495092/1
ggcttgggctcgctctccgaagggagcttgcggccgatgacc
+6495092/1
@@@DD:DDAHD8?FGHIIIIGGDHEFEEEA@D6;A@4/:?B@
@978874/1
caaacagacaaacagacaaaaaaaaagttaattacatttttgggttcgac
+978874/1
@@@DD?>>DDCFFFFBF;@GEAGI0@@BBF@F<FFF>AFFIIEEFI<EFD
@5798455/1
gcggctgaattgcagcatcttgtcgagaacatgaagccgctttggtttac
+5798455/1
CCCFFFFFGHHHHGIJJJJJJJHGIJIHIJJJIIIJJJJJIJJIJFGHGJ
@4470142/1
atgcgaaggtgttgaggcgcttgtggtggtgcacgcgcttgggcagaggg
+4470142/1
@CCFFFDFFHHFHJIJJIIJJGCGHG;FHGHJJIJIIGIHHHFFDEACDD
@4470384/1
gtggattttaatgttattattacagcatacataataaaattagaggaagt
+4470384/1
@CCFFFFFGHGHGEGIIJJIJJIJJIIJJJJJJJJGGIJJJJIIJIIIFB
@6495885/1
agcggatggatcaagagcctgacaccgaaggcagctctccttctaccggc
+6495885/1
11:DDDAAB8DBH<FBFF>FGEB9?@0:@GGHCF?F<FHGGGGIEGAFHG
@5106169/1
ttttatgttgggacagctatcttcataaaagctaaacaacatttata
+5106169/1
=?@D?BBA>FFAFE;A<:AEBHHEFAEHC@@E9C@>BE;DB?BFFFD
@7208832/1
gcgacgaatcacatgaaagggggaggggggagggtcattcaatgtctcct
+7208832/1
@@@FFFFFHHHHHJIDGIIGHIIIIGGFHD1BDDDDDCDACACCDEEDDD
@4471291/1
gcaacatcttctttggtttgtcaggcgtaatgctaacgtcatagcgataa
+4471291/1
@@??D?DDHDBDHIHGAEFDCBCFDEHHIIIEFFDBGEBGIIIEC@?DHI
@4471620/1
gtcttcttgaacttcttcaattgacgcaagaagtaccagaaacgggactt
+4471620/1
?@@DFEFAFFHHHIEHIHICHIJIGIGBGG>@G?CFGFICGEDHEHGIJC
@4472062/1
ctcgattatcgaatttttcgccatgagtaagcgatcgggctctcaggcag
+4472062/1
@BCFFFFFHHHHHJJJJJIGJJIJJIJHIIJIJJJJJJJJJJJJJJJJJJ
@3747401/1
gcagagggaatctgattgtgctgttgtggaactgcttcacctgtggccgg
+3747401/1
=<;D:B=DDDD<DEBE9<<3A3:<9<ACE>@E9C1??DDEECD?DDDC?D
@3747414/1
ctctggttcgattgggcctcaaaaagtcacgtttatacatttttttttta
+3747414/1
CCCFFFDFHHHHHJJJJJJJJJJJJJHIJJJHIJJJJJJIJJJJJJJJEB
@4472919/1
gttatttggttcaaaatttgataataaatattgccttaaaaaccgcattt
+4472919/1
CCCFFFFFHHHHHJJJJJJJJJIJJFGIJIJIJJJJJJJJIJJJJJIJJJ
@4473288/1
cttgtggtggtgcacgcgcttgggcagagggaatctgattgtgctgttgt
+4473288/1
??;BABDD;FHFDHDBGGBEH;=GFGGHEB::@?DEH9=8</7=@FF3.=
@6498699/1
gcctcttgtatgcgaaggtgttgaggcgc
+6498699/1
CCCFFFFFHHHHHJJIIJ:AACGHJIGHI
@6499211/1
ctccaattcaaccttatcattaccaatcg
+6499211/1
CCCFFFFFHHHHHJJJJJJJJJJJJIJJJ
@6499630/1
ctcatgtaatttttaatgttttccaaatcgacgactcctgtggctttcag
+6499630/1
@C@FFFFFDHGFHJJIJIJJJIEFHHHJIIJIIIJJGHGIEHGHIHIGHJ
@3091458/1
ggatggagtgagcacgggctctgtgcctggctcccatgtcacggtagcac
+3091458/1
@@@DDDABFCDDDHBDABFEFG>HGGHHFCBBFDGDGGDGADGDBFAA=@
@6500485/1
ataatcattcctggaatccgtgtcgacggcgatgagagcccacgatgtaa
+6500485/1
CCCFFFFFHHHHHJJJJJJJHJIJJJIIJIJJJJJJJJJJJJJHHHFFFF
@3092144/1
ggctatgccatttatcctcgcacgttggcagtaatagtacaagtgaaaag
+3092144/1
@@@FFDDDBCFDHHJJFIJJGHGIFHIIJIJFGDEIGBADFHHIIIJIJJ
@6501814/1
gtcagaacctgatagaaacggttggc
+6501814/1
@@@ABDDD?FFFFGA9<A31<FFDAG
@3092877/1
gcgcttgggcagagggaatctgattgtgctgttgtggaactgcttcacct
+3092877/1
CCCFFFFFHHHHHIJJIJJJJJJJJJIJJJJJJJJJJJJJJJJJJJJJJJ
@7864014/1
gcaagtagttcttgaagcacagacacaggtgtcttcaacggaagagattc
+7864014/1
CCCFFFFFHGHHHJJIGIHIIIIJJIIIGCFHIJJJIJJIJGJJDIIJJJ
@6502462/1
gtgtgtatgtcactgaacttctcttaaacgactggaccgattttgatgat
+6502462/1
CCCFFFFFHHHGHJIHJJJJIIJJJIJJJIGIIJJJJJJGIIJJJJJIJI
@6502471/1
agggaatctgattgtgctgttgtggaactgcttcacctgtggccggcggc
+6502471/1
@@CFFFFFHHAFHIHGIIGJIIJIIIIJIIJJJIGGIJIJJIIJIJIJHE
@6503398/1
ggataattaaatattgcttggaaatgataatgatatttgaacaagaacaa
+6503398/1
@@@DADEFHFFHHJJGIJJIIHJHHICHCHEHIICHHIGIGHIJJJGGGI
@6503418/1
gcatcaagttctcctgcttcatacaacaa
+6503418/1
CCCFFFFFHHHHHJJJJJJJJJJJJJJJJ
@3094623/1
gcatcattttccattggctgggtcttacagattggtggaaaccaaaccaa
+3094623/1
CCCFFFFFHHHHHJJJJJJJJJFHGIJJJJIJJJJGHIDIJIJJJJJJJJ
@2406359/1
gtagctttaaggggatctgctgtctgtggagctgatgcttgctgggcctc
+2406359/1
BBCFFFFFHHHHHJJJJJJJJJJJJJJJJJJJJJJJJJJJJJJJJJJJJJ
@2406832/1
tggcacactgtttagaagtattgggaactgtattctatgtttcctaaccc
+2406832/1
@@<DADFFHHHFHGIJJIFAHJJIICHIHHEHIJJIJJJEHHHIEGIJII
@980568/1
gtggattttaatgttattattacagcatacataataaaattagaggaagt
+980568/1
BBBFFFFFHHHHHHJJJJJJJJJJJJJJJJJJJJJIJJJIJJJJJJIJJD
@310426/1
ctgtggccggcggcacgcagacgccttgatgacctccactttgatgatct
+310426/1
@B@DDEFFHHHFHGIIIFGIIIGHFHHHFEFEFEEEDDDCDDDCDDDDDD
@310775/1
tgaagttttggaatccctatttttttcgtaggtatttgcggtgaatttgt
+310775/1
@@;DBDDBFDHAFGFFGEHIIIEBEHIE?@FB?DECF9?DH;@;3=7CF=
@4473624/1
gcgttgatgtcgcaagatagtgagacattcactttttagtcataatcttc
+4473624/1
@C@FFFFFHDHHHIJJIIIJHHEHEGIIIIJJJJJJIGGHIJIJIIGGGH
@7213047/1
ggagtgagcacgggctctgtgcctggctcccatgtcacggtagcactgag
+7213047/1
@CCFFFFFHHHHHJJJJJJJJJJJIJIJJJJJJJJJJJJJDGHIJJJJIJ
@5110932/1
gtcttcttgaacttcttcaattgacgcaagaagtaccagaaacgggactt
+5110932/1
CCCFFFFFHHHHHJJJJJJJJJJJJIJJJJJJJHIJJJJJJJJJJJJJJJ
@5798928/1
ccttatttccgacccacaaacaattaagccttgggtaccgtagcctgtaa
+5798928/1
@@CFDFDFF>BAFGFGIIDGGHIIGIIIIIGGIB=FHID>7?FGHEGFGI
@3749194/1
gtggatagctggacaaggcactggcaacgaccaatcatggacttttcttc
+3749194/1
@@@DD?DDAFHDAEDEGBECD;FHGGEHHBGHAGGEHEGA<DBBAH4BBC
@5111470/1
gttgtggaactgcttcacctgtggccggcggcacgcagacgccttgatga
+5111470/1
CCCFFFFFHGHHHJJJJJIJJJJJJJJJJJJJJJHHFFDEDDDDDDDDDE
@3749972/1
gcgagactcataacgcagccagatgccaaagttcttgatcttcactgggc
+3749972/1
?;?BDDDDBDFHHGFHEIFGGBFBFGDFEHGBHHCGB?FHGDGCHIIGII
@5799811/1
ggccagccttaacgtacgattccaacgccccctggcgtaaaataacgtca
+5799811/1
@1?DDDD?DDDHBAABC:AE;C<AF3:DDFD08?2BF;A@G>=AFHG;@;
@5112631/1
gttgtggaactgcttcacctgtggccggcggcacgcagacgccttgatga
+5112631/1
?@@=D?B>FDDHDIHGHEGGI@@BGGGH6FBB>BA=DE<BCBBBBCCACC
@4476961/1
cccttctgcgccattgacatgtatagatgtcggactcgtgacgtcg
+4476961/1
@;?=DDDDBDFDDE?ABBDHB2AHHFCF<BGI:@FD?FGF>?DF:F
@3750729/1
acaatggtgaactggcgttcatgcggcaaacgcctattaacattatcatc
+3750729/1
@@CFFFFBFHHHHJDG:EFHJIJJJJIIJJGGIGHJGIJGIGHGIGIGGI
@5800667/1
gccagatgccaaagttcttgatcttcactgggctcttctctgggatttcc
+5800667/1
:;@DABDDDHHHFE<C?FGHHGFCCCHIIAC8FGEBDCAHIIIGIGFIIG
@5113223/1
ggttcaccaagcaagtggcgttgatgtcgcaagatagtgagacattcact
+5113223/1
@@@FFFFDFDHGFHIHG@B@EG@GDHIIEGGHHIIGD9?FFGGIIIIIHI
@1684447/1
gccagatgccaaagttcttgatcttcactgggctcttctctgggatttcc
+1684447/1
CCCFFFFFHHHHHJHJJJJJJJJJJJJJJJJJJJJJJJJJJJJJJJJJJJ
@1684589/1
gccgaggtcgacagtagtgcctgcggggatatttccagactttcccgact
+1684589/1
CCCFFFFDHHHHHJJJJJJJJJJJIJJJJJJJJJHHHHHHFFFFFFDDDD
@7866444/1
ctggaatccgtgtcgacggcgatgagagcccacgatgtaagtgcttcggg
+7866444/1
CCCFFFFFHHHHHJJIJJJJJJJJJJJIIJJJJJIJJHHHHHHHHFFFFD
@1684777/1
gttgtcgtcccacagcacgtggtagtgcgacggacgcgacg
+1684777/1
@@@DD?DD?DD?CECFFEE<C;:CE?FEEGEH>FHIGHA>9
@1685792/1
gggaactcttcaaaaatcaacataatgagctctgcgtttgaatttaatag
+1685792/1
CCCFFFFFHHHHHJJJJJJJJJJGHJJJJJJJJJJJIJJJHGHIJIJIII
@7868007/1
ggcatggcgatcatgtcgatggcttggtttattcccatcagtttggagtt
+7868007/1
CCCFFFFFHHHHHJJJJJIJJJJJJJJHIJGIJIJJJJJJJIIJJJFHGH
@6504735/1
ctaggagtgactttcccgtttccaatctccaagacaggaggctccagtac
+6504735/1
CCCFFFFDHHHGHJJGIIHIGGIIGJAAFHHJJJJJIJHCIBHGHJIFHI
@7216690/1
ctctttacaagtagactcatctttagcacttggttcgtcttttgaagatt
+7216690/1
CCCFFFFFHHHFHIIIJJJIJIGJGIIIJJJJIEGHGIIJJJJJFHIHII
@7869454/1
cttcaatcctaatgtattgatgggtcagcatgtcgcatagaatctgactg
+7869454/1
@@@DFFFFHGGDHGCHDHHHIJJGAEEHIIIJHHIGDHIJJJJIIJGIIE
@7217560/1
agctgttccacttcatcatcagggatcttgccgtcattgcagacgg
+7217560/1
???DD?D:ACDDDEE:C:CFB<EADAEB@B>EECDD>D9B<BD?D6
@6506639/1
atcaggagaagttggctcctcaacagacacagagctctgtgacggctctt
+6506639/1
CCCFFDDDDHHFFGGGHIIIHIJIJD@FHIJIJJIJJJJHIIGIGDH@FG
@311723/1
taagtcctgagccatagcaaacagccactggcaatgtggatagctggaca
+311723/1
@CCFDFFFHHHHHIJJJJJJJJJJIIJJJIJIJIJJHEHIJIJJJJGHIJ
@6506739/1
ccttcttctcttttttctcctttcttttg
+6506739/1
@CCFFFFDHHHHHJIIIIHHIJIFIIHGI
@3095226/1
cgatgattttggacgtatttttgttgttttttcataccgtcattatccct
+3095226/1
@@@FFFFFHHHAAEGCGGGIEECGDFEDGGIJEHHGIHIEHGJIJJHIJF
@3095447/1
ctcctttcttttttggtggcttccccattttgacagcgtcttacttcacg
+3095447/1
@@C?DDEFFDFHFIIGFHGDDGICHHGDGBHDDHGGII;?FG@BGBDHHI
@2407989/1
gcgttgtctaacgtcggattcaattcggaacatagaaatttgtgtaaccc
+2407989/1
CCCFFFFFHHGHHFHGIIGIHIIJJJGGIIIJJJJIJIJJJJIGHHIIII
@5113468/1
cgcagagtgtgggcaaagggttttgggttaagaaaccatacccttcaccg
+5113468/1
CCCFFFFBFHHHFBGIIHGHEEHIIIIDDFHGIJJJJIHIJJJJIJJJJG
@312838/1
gtatgtttttagctgtcatctggttcatacggcgcgcggtcgcctccttg
+312838/1
CCCFFFDFHHHHHIJHIIIIIJIJJEHIIIJIIGGHIJGHJHHFEFDCEE
@3096280/1
cggctgaattgcagcatcttgtcgagaacatgaagccgctttggtttacg
+3096280/1
CCCFFFFFHHHHHJJJJJJJJIJJJJJJJJJJJJJIJJJJJJJJHIJIJI
@313476/1
gtgctgttgtggaactgcttcacctgtggccggcggcacgcagacgcctt
+313476/1
B@BFFFFFHHHHHIJJJJJIJJJJJIJJJJJJJJJJJHHFFDDDDDDDDD
@2409650/1
ctcgcggtacatgttgtgtacacctgagcgagactcataacgcagcc
+2409650/1
CCCFFFFDHHHHHJJJJJIJJCCEGHHIJJGIIJIJJJJJJJIJJJJ
@313967/1
gttaattagtaatgtgcattgtaaaattctagacacacatgccacatatt
+313967/1
CCCFFFFFHHHHHJJJJJJJJIJJJJJJJJJJJJJJJJJJJJJJJJJJJJ
@5115219/1
gtgcacttagcttcgggttggacgaccgaaactgatataagtaaatctgg
+5115219/1
@C@BDDFFDDDFFIGIIEFHIGFGGII<D@FGEHHIEGGIH@ECGHHIJG
@2409848/1
cgtgcaggatcctcgtcattgcctggcatacaaggcaaagcaccgacgac
+2409848/1
@@@DDDADDHHHHJIHIIGIIJJJJEGGHIJFIGJGIJIEGIHEGIGIII
@314565/1
cctaaatctatggggcgggatggtcgtttgaaaaattgacggccagcctt
+314565/1
CCBFFFFFGHHGHIJJIJJJJJJHHHEEFFECEEEAD@@CDDDDDBBBDD
@1687670/1
cagcatacataataaaattagaggaagtaggtgctgggcctcttgtatgc
+1687670/1
@C@FFDDFDFHFFGFFEGHHGFIGFAFHDFEEGHHIGGFHGHIIIGIJIJ
@2410645/1
tgctgggcctcttgtatgcgaaggtgttgaggcgcttgtggtggtgcacg
+2410645/1
CCCFFFFFHHGHHJJJJJJJIJJJ?FHIJJJIJJJJJIIJJHIJJIIJJG
@3751774/1
ctcaaaacctaacgacatcaatcaccagcttaaaagccaggtgtccatca
+3751774/1
CCCFFFFFHHHHHJJJJJJJJJJJJJJJJJJJJJJJJJJJJGHIJJJJJJ
@5116860/1
gcgctcatcgggaggtgtggcagcctccttgaccattttagatatttgtt
+5116860/1
CCCFFFFFHHHHHJJEGHIJJJJIJJJJJJJIJJIJJJJJJIJJJJJJJJ
@5801605/1
catggatttaggagcacgtgcagtagg
+5801605/1
@@;?A;DDFFB:DEFFI:<AF?EACE<
[truncated: 1,495,947 more chars]
