# Supplementary material for: Identification and comparison of key RNA interference machinery from western corn rootworm, fall armyworm, and southern green stink bug
Source: PLoS One. 2018 Sep 5;13(9):e0203160. doi: 10.1371/journal.pone.0203160 (PMC6124762; doi:10.1371/journal.pone.0203160)
Supplement: S2 File — (TGZ) [file pone.0203160.s012.tgz › data/fastq/faw/8_Adult-male_AM_Rep2_aligned.fq]

@1549889/1
cagggaattggtagcaacttgaatgtgagtttttatcggaagccaatctt
+1549889/1
CCCFFFFFHHHAFHJJJJJJJHGJJHIIHCHIJJJJIJJGIJIJHIIJJJ
@1550267/1
tggtcttcttgaacttcttcaattgacgcaagaagtaccagaaacgggac
+1550267/1
CCCFFFFFHHHHHJJJJJJJJJJJJIJJIJIJJJJFHJJIJJJJJJJJJJ
@2065318/1
gcatctatagatgtcggtggcgcacagggcacgcttgcgcatgacatcta
+2065318/1
@CCFDFDDFHHGDFHBBGGII>HGIIIIIIIIIIGGGIIIBGGHAEHIGG
@1550356/1
ctcatcttgtatagaggaggcttgggctcgctctccgaagggagcttgcg
+1550356/1
CCCFFFFFHHHHHJJJJIJJJJJHHIIGCHIJJJJJIIIJJJIJJJJIJJ
@1550594/1
gggcacagttcctcgacgagcaagtagttcttgaagcacagacacaggtg
+1550594/1
CCCFFFFFHHHHHJJJIJJJJIJJJJIIIJJJJJIJJJHIJJJIIGIIFH
@1550608/1
gtcgtttgaaaaattgacggccagccttaacgtacgactccaacgccccc
+1550608/1
@?@DFFFFBHBDHIGIGJA@FEGGEBDEHIBG;GHIHGIGGIEIGIGGHD
@2065669/1
cgctaatctcagaaacggctgatccgagttggatgcggttttcacgaata
+2065669/1
CCCFFFFFHHHHGJJJJJJJJJIGJJIJGFIJHGIIJJBFIJIGHIJBHG
@1040126/1
tggaggtttctcctgtgacggcatagccgcagcctccgattgagtttgtg
+1040126/1
B@CFFFDDHGHHHJJIIIIJJJJJJJJJJJJJJJIJIJ@GGHIIHHHIHG
@1040186/1
ccggcttatactccgcctccaacttgatacaagcttctcgcacagcagtg
+1040186/1
@@@FDDFFHGHHAHGI?GGHIJJHJJIGIJGJIIIJJJGGIGIJJGIICH
@1551052/1
cagcttcatccagaggcaagcgctccaagttgcttggaggcttgggcctg
+1551052/1
CCCFFFFFHHHGHJIIJGIJJJIJJJJJJHIIJJJJJJJJJJJIJJFGHG
@2066124/1
ctcataacgcagccagatgccaaagttcttgatcttcactgggctcttct
+2066124/1
CC@DFFFFHGGHHIIDI@HGGIIBHEGEGIGHIIIGIGCH@HHICGHHII
@705/1
gtgctgtctgtacattgaaaataaaaataaaaaaatagcaggggttattg
+705/1
CCCFFFFFHHHHHJJJJJJJJJJJJJJJJJJJJJJGHJJJJJJJGHIJJI
@2066400/1
ctttcttttgcgagctgctgccgaaagattagagtcgtcttctacttctg
+2066400/1
CCCFFFFFHHHHHJJJJJJJJJJJJJJIIJGJJJIJJJJJJJJIJJJJJI
@1040645/1
ctgtacattgaaaataaaaataaaaaaaatagcaggggttattgttatgt
+1040645/1
?@@DDDFFFADHFGHIEEHCHHFGG>EHGGHHIIHGHEGGAHHEHGHCFH
@3094472/1
caccatgcaccgccatgccatgtaccacgcctgggatgccacccggcacc
+3094472/1
CCCFFFFFHHHHHJJJJJJJJJIHIHJJIJJJJJJJIJJJJJJJIJIJJJ
@2577017/1
gtacagttagaaatgttacaacctctatactttgcattaaaataatgccc
+2577017/1
B@?DFFFFHHHHGJJIIEHIJJJJJJJJJJJJJJJIJJIIIJJJJJJJJJ
@1040969/1
ggatggtcgtttgaaaaattgacggccagccttaacgtacgattccaacg
+1040969/1
@@@DADDDFAFHFHHIHGGI<HGEHFG?9DDDGCHH;DBFEIEGE4=CFA
@4633113/1
cttaacgtacgattccaacgccccctggcgtaaaataacgtcaatacatt
+4633113/1
CCCFFFFFHHHHHJJJJIJJJJJJJJJJJJGHIJJJJJJJJJJJJJJJJI
@4633642/1
gtagttctcagcttccctgcaaagttaaccatcttgtattcaaaagaaaa
+4633642/1
CCCFFFFFHHHGHJJJJJJJIIGJIIGIJJJJJIJJJIJJJIJJJJJIII
@2577678/1
cagcatacataataaaattagaggaagtaggtgctgggcctcttgtatgc
+2577678/1
CCCFFFFFHHHHHIJJIIJJJIJIIJJIIIIHDHIGGIIIIJJJJJIJJJ
@2067471/1
gtccggaacatcaaatatcttgacttggcaaagagttgtcgatatgtgga
+2067471/1
CCCFFFFFHHHHHJJJJJJJJJJJJJJJJJIJJJJGIIIIJIJJJJHIII
@2578110/1
cagtgagttcgtgttgcaagacatgtaggaactgtccctcggagatgcc
+2578110/1
@?=DADDDF?FFAGFDFFIBF:CEECD9A@CG@?1?C>GF<AG00B/98
@2578447/1
gcacgggctctgtgcctggctcccatgtcacggtagcactgagtgacggc
+2578447/1
@@CFFFFFGHHHHIIJIJGIIGIJIEHGHIIJJDHIIIJIIJGBGGIEHB
@3603785/1
gatagctggacaaggcactggcaacgaccaatcatggacttttcttcaat
+3603785/1
CCCFFFFFGHHHHJGGIJJJIJIIIJJJJIJJJJJJIIJJJIJJJJJJJI
@3149/1
gcaagaagtaccagaaacgggacttagccacaatctggtctggagagaag
+3149/1
@?@DDFA>:?DDFIGEGIGE6GGIGIHCGGF>DC@9?DBGAFHH@>F7DG
@1043009/1
cctcggactaaattgttctatcttcatcctaccagccagattgaaccttt
+1043009/1
CCCFFFFFHHHHHJJJJJJJJJJJJJJJJJJJJJJJJJJJJJJJJJJJJJ
@4120214/1
gtgatacactgatttctatttcttttgtattttttattagattttttttt
+4120214/1
CCCFFFFFDHH?FHGGIGJHIJJJIJJFIIJJJJJJIJJJGIIJJJJJII
@4014/1
cagcatacataataaaattagaggaagtaggtgctgggcctcttgtatgc
+4014/1
@B@FDFFDHHFHHHGGGHHHJEHHCGGEHEHCFHIIGGIIGJIIJJJJJH
@5660247/1
ggcagagggaatctgattgtgctgttgtggaactgcttcacctgtggccg
+5660247/1
C@CFFADADFFDHIGE>CBFDBCHBGGEFGGHGEHIGEHIEHDHBDFFFH
@4120849/1
ctctggttcgattgggcctcaaaaaatcacgtttatacatttttttttta
+4120849/1
CC@FFDDEHHHHHIJIJJJJJJIIIJJJJJJHIJJJJJIJJJJJJJJHDD
@7706936/1
ccctcagcgacatgtaagagttcaatggggaagtaaatgcatctgtcctt
+7706936/1
CCCFFFFFHHHHHJIIIIIJIJJJJJJJIJJJJIJJIIJJJJJJJIIJJJ
@7197696/1
cttgtggtggtgcacgcgcttgggcagagggaatctgattgtgctgttgt
+7197696/1
CCCFFFFFHHHHHJJJJJJJJJJJJJJIJJJIJJJJJJJJJJJJJJJIJG
@1551873/1
cgccaatttaggaagcatgttttcacttgttcgtcgtcgaaatcaacttc
+1551873/1
@CCFFFFFHFHFHHIIIIIJGFIHHHHIGJJIIGEEHGGAGIGGBDFHIJ
@6171561/1
gctttctttgatcattaatgtctcgtatgtcaaggacttcacacataaac
+6171561/1
C@CFDFDFFGHGFGIIHJJIJGIHHCABHHIJIJJJEGEHGIHIIGGGGA
@6172003/1
gtctggagagaagatcctcatcttgtatagaggaggcttgggctcgctct
+6172003/1
@CCFFFBDHFFDAHGIGIIJIJJJJHIHIIIJIGHIIEF<GCEG;FGHII
@2067697/1
gggcctcaaaaaatcacgtttatacattttttttttttttg
+2067697/1
@1;DD;BDAHBFH9FEGHAEFFHGC@>BF@FGDIDGHB>88
@1553080/1
cgacataacaataacccctgctattttttttatttttattttcaatgtac
+1553080/1
CCCFFFFFHHHHHJJIJJJJJJJJJJJJJJJIJJJJJIJJJJJIIIIIII
@5146111/1
aaattccatttccaaatagttgaccatcactcttatatgggcagcccgaa
+5146111/1
@@@FFFFFHHHHHJJJJJJJJIJJJJJJJJJJJJIJJJJJJJJJJJJJJJ
@7200048/1
gtggtgcacgcgcttgggcagagggaatctgattgtgctgttgtggaact
+7200048/1
CCCFFFFFHHHHHJJJJJJIIGHJJEIIIJJJJJJJJJJJIJJIJJJIJJ
@5146578/1
accaggatagagttaatgccgccaagtttgacgtttatcttcaagcacaa
+5146578/1
@@@DFFFFHHFFHBHIIGIEHIJEFFCDFGEGGFEFHG4?GHIJIIIIJJ
@5146694/1
gaggaagtaggtgctgggcctcttgtatgcgaaggtgttgaggcgcttgt
+5146694/1
@@@DDADDFDFFFG<F>F3CFEIIIIIIIIGIGGG9?GGHGGAFHGGGII
@7707775/1
ctcttcttctttctgtacattcttttttcctcctttctttttcggtggct
+7707775/1
BBBFFFFFGGHHHJJHIJJJJIGIJJJJJJJJIJIJJJJJJJJJJHIGGH
@2578862/1
catcactcttatatgggcagcccgaacacggttaccgggaattttgtttg
+2578862/1
CCCFFFFFHHHHHJJJJJJJIJJJIJJJJJJBGIJJJJJJIJJJJJJJJH
@5662218/1
gttgtgtacacctgagcgagactcataac
+5662218/1
???D;A22=AA<<<<EB?1311C?:E<::
@4123815/1
agcgcgcacagacgaacagacaaacagacaaacagacaaacagacaaaca
+4123815/1
?BBFFFFFHHHHHJJJJJJJJJJJJJJJJJJJJJJJJJJJJJJJHHHHHF
@7708635/1
tattaattcattagcgaaaaacttatttttcacttttaaaaatacatcag
+7708635/1
CCCFFFFFHHHHHJJJJJJJJJJJJJJJJJJJJJJJJJJJJJJJJIJJJJ
@1555261/1
tgaacttctcttaaacgactggaccgattttgatgaatttttttgtgtgt
+1555261/1
@@@DDDDDDDHHBDH@B@FHE9GHEB?DGHEGGEGEIGIHHIAH8===A=
@2579985/1
attgctcagatgcaatttcttgcaagaattgcacaaagttgaagtccttg
+2579985/1
CCCFFFFFHHHHHJJJJJJJJJJJJJJJJJJIJJJJJJHIJJJJIJJJJI
@1046542/1
cggcacctccgacactgaggtcacggtactcgcggtacatgttgtgtaca
+1046542/1
@@@@BDDEHGHHHIGIA@FGEGGGIGFBGGIDGII<FGHCHIEECHHHHG
@6771/1
ctccgattgagtttgtgatggtgcctctgtaggagtttcgggctcgggtt
+6771/1
CCCFFFFFHHHCFHJHIIIIJFHGHGIJJIJJIIIGGIIJJJJJJJIJHI
@2580901/1
gccacaatctggtctggggaaaagatcctcatcttgtatagaggaggctt
+2580901/1
@@@?BDFFHGHHDGHIIFHIGIJJBHIJIIEIGIJJJIIBGGHIJIJIIJ
@2580911/1
ccttttagtaaaaaattctaatattataacattccctgtacgttcaaacg
+2580911/1
@@@DDDDBDHHB>C?FE?F?EHGIEFHIGHGHB?CFHDFEHGHIGGIIGI
@2581137/1
ctttttcggtggcttccccattttgacagcgtcttacttcacgtggtagc
+2581137/1
@@@FFFFDFHFHHIJJIJIGIJIJJJGIJIIFHHIIHIIHIIIGGGIJIJ
@1556264/1
gtcctttctaaggttcaaaactatatctgtaccaaatttcaaccaaatcc
+1556264/1
@@@FDEFFFHFDDAEHIIIJJIJJGIIGIIGHJJIIGIJGHJJJGIGHJJ
@6174053/1
ctgtcttgttaatgcctggccctcagcgacatgtaagagttcaatgggga
+6174053/1
CC@DFFFFHHHHHIJIIIJJJJJIJIHIIHIHIIJJIGHBHIIEHIIIJG
@7200801/1
ctcatcttgtatagaggaggcttgggct
+7200801/1
?@?DFDD?DFHAHIIEEIIBGGG8;@F@
@6174306/1
aagaaacagatcacagagaaaaacaaaataaacacattaaatcattactt
+6174306/1
CCCFFFFFHHHHHJJJJJJIJJJJJJJJJIJJJJJJJJHIHIJJJJJIJJ
@6174371/1
aggtgttgaggcgcttgtggtggtgcacgcgcttgggcagagggaatctg
+6174371/1
@BCDDDFFHHHHHJJJJIJJHIJIHHJJJJJJJJJJJIJJIHHHDDFFEE
@6174933/1
agtgaacaaaattgcaatatagttattctaatatttgattgataaaaaca
+6174933/1
CCCFFFFFHHHHHJJJJJJJJJIJJJJJJJJJJJJJJJJJJJJJIJJJJJ
@5147326/1
gctttgacagtgtaaaacttctcggaaatctccaatccaaaccgtttgaa
+5147326/1
CCCFFFFFFHHHHJJJJJJJIJJIIGIIJJJJJIIJGIJJJJJJJJIJJJ
@6175179/1
gtacgttcaaacgtatcacacattttctggtcaccttccatgcaaaatct
+6175179/1
@@@DDDDDFDHDFAFGHIIIIBGGIIIIIGIIIGEHIIEHGHGII<DFHI
@6686916/1
gtggattttaatgttattattacagcatacataataaaattagaggaagt
+6686916/1
BBBFFFFFHHHHHGHGIJJJJJJJJJJJIJJJJJJJJJJJJIJGIIJJJG
@6687107/1
atcactcttatatgggcagcccgaacacggttaccgggaattttgtttgg
+6687107/1
CCCFFFFFHHHHHJJJJJJJJJJJJJIJJJGHIJJJJJIIJJJJJIJJHH
@5147561/1
ctggagatgtgggtgtagctttaaggggatctgctgtctgtggagctgat
+5147561/1
C@CFFFDDHCFBD<@EGHIIJJJJJIJJIIHGHHGIHGGIHIJIJIIGJG
@7202071/1
aggcaacatcttctttggtttgtcaggggtaatgctaacgtcatagcgat
+7202071/1
CCCFFFFFHHHHHJJJJJHIJJIJJJJJJEHIJJJJJJJJIJIJJJJJJJ
@3607967/1
cggcattccggcgtcattcgatatcttctgtagctgctgtgtgaagttct
+3607967/1
@@@DDDDDFHFDDEHEGIB?GFHIG@HHHIIGHGIF>>DDGIGIG@CHCH
@3098245/1
gtgctgttgtggaactgcttcacctgtggccggcggcacgcagacgcctt
+3098245/1
CCCFFFFFHHHHHJJJJJJJJJJJJIIJJJJJJJJJJHHFFDDDDDDDDD
@6176135/1
ctacttggttccaattaaactttgggcctgtttcacagtctcgttgactt
+6176135/1
CCCFFFFFHHHHGIJJJJJJJJJJGIIJIJJJJJJJJJJJJJIIIGFHIJ
@3608869/1
ctggagagaagatcctcatcttgtatagaggaggcttgggctcgctctcc
+3608869/1
=?@D?DDDHDFBFDBFEGGHIIII@HEHICHCFECHD@1DD;?:FAFH@@
@4635322/1
ggggatctgagaatggtttagattcacaattttgtccgctggacaatgtt
+4635322/1
CCCFFFFFHHHHFIJJHIJJJIJJJJJJJJJJJJJJJJJJJJJJJJJJIJ
@4125697/1
ccgtggtcttcactagttggcaaatcgcgcgtatagacattttgctacca
+4125697/1
B@BDDDFFHHHHGIJIEGGGGGIJJJJGIIIJIJJGIGIIIGIHGIIIHI
@7203832/1
gctacacttcttgacatagtactcttccctcgtgttcttcaatgggttca
+7203832/1
CCCFFFFFHHHHHJJJIJJJIJJJJJJJJJJJHIHJJJJJJJJJJIFHHJ
@2581232/1
ggcgcacagggcacgcttgcgcatgacatctatacatgccattggcgttc
+2581232/1
CCCFFFFFHHHHHJJJJJJJIIJIJFJJJJJJJJJJJJJJJJJJIJJHIJ
@2069567/1
gtggcgcacagggcacgcttgcgcatgacatctatacatgccattggcgt
+2069567/1
CB@FFFFFHHHHHJJJJJJJJJJJJJJJJJJJJJJJJJJJJJJJJJJJJH
@2581326/1
gcgatcatgtcgatggcttggtttattcccatcagtttggagttcacctt
+2581326/1
CCCFFFFFHHHHHJJJJJJJJHIJJJJJJJJJJIJIIJJJJJHIJJJJJJ
@4126071/1
gccggctttggtggttctttggctgtctctggtggaggtttctcctgtga
+4126071/1
CCCFFFFFHHHFHIIJJJJJJIJJJJJJJJJJIJJJJJFHIJJJJIJIJI
@7710747/1
cattcaatgaataacagttcttcatctgatcaaacgctattaattcatta
+7710747/1
?8@BDDF>FDFDDBHIHCFGHAHHC@:FEHEHCHFGIIGDB<CGHGHGGD
@4635672/1
gtggaactgcttcacctgtggccggcggcacgcagacgccttgatgacct
+4635672/1
CCCFFFFFHHHHHJJJJJIEIJJJJIJIJJJJIHHFFFDDDDDDDDEDDC
@7710894/1
ctgatagagacgatttcaccagtggtcttcttgaacttcttcaattgacg
+7710894/1
CCCFFFFFFFHHHIGGIIGIIGIGIH?CHHHIA<?GHHHIIJJJJIIGII
@2581894/1
gtgtttttgtcacatatttgtgtcgttggcgctcagggacagttttcgct
+2581894/1
@@@DDFFFHFHDFGIGIJJJFFGIJJJJJIJJJJIIJJFGCHFGGIIJIH
@4636135/1
atttaaattccatttccaaatagttgaccatcactcttatatgggcagcc
+4636135/1
??@DDFFBHHGHHJJGGGIIIJIAIBEHIGIIIIJJJJFIJJI@;FBHGJ
@2582328/1
ctccttgatttggtaaagcttgctgcccgcctagcgaggaaacgcggccg
+2582328/1
CCCFFFFFHHHHHHJJJJJJJJJJJJJJJJJJJIIJJJJJJJJJJJJHFD
@4127114/1
cgaaaccaatttagaatatacgaaacagcaggaccactacagacaaataa
+4127114/1
@@CFFFFFDCBHFEEIEFCFHHHIIJIFHIJJGGIJJBGHIJIIGJJFGI
@4127490/1
cgaatatatgaagcgtgagacaatgcctccaataagaatgaggggtcatt
+4127490/1
CCCFFFFFHHHHHJJGIJJJJJJJJJIJJJJJJJJJJJJJJJJJJHHHII
@4127509/1
cgtgaatataagtggcaaaggtagtaagtcagctgttccacttcatcatc
+4127509/1
BBBDDFFFHHGHAGGGIJJJJEFHHHJIFIIIJIIGIIJJGIJIHGIIHI
@6690719/1
cacctttagaagtatgtttttagctgtcatctggttcatacggcgcgcgg
+6690719/1
@;?B?DDDFBFD<CDFGEICHGGCEHHA<CCBHE??EGGG4?BF@?@B<=
@524061/1
gttgtgtacacctgagcgagactcataacgcagccagatgccaa
+524061/1
??8A?;AA8CDFBHF@CE?:FF9E?@ACG=:@F6DF@FD>?DB>
@524354/1
cttgagatttgttgcgaccgatgccataaacagtgtgatgggcatcattc
+524354/1
BCCFFFFFHHHHHJJJJJJJJJJJJJJJJJJJJJJIJJJJJJJJJJJJJJ
@4637784/1
tacgtagaaaaaaatctttatttttcagttttattctgctcaacagcagt
+4637784/1
CCCFFFFFHGHHHJJJJJJJJJJJJJJJJJJJJJJJJJJJJJIJJJJJJJ
@3609673/1
gtctgtttgtctgtttgtctgttcgtctgtgcgcgctaatctcagaaacg
+3609673/1
@@CFFDEAHDFHFCGIJEHHHDEFHFGGGDFGGGIGGGIIGIGIIIGIGI
@3610115/1
cccattttcacaggcaagggatcctaacttcgcaaccactaattccagtg
+3610115/1
B@@FFFFFHHHHHJJJJJJJJJJJJJJJJJJJJJJJJJJJJJJJGIJJHI
@3610331/1
ggcagagggaatctgattgtgctgttgtggaactgcttcacctgtggccg
+3610331/1
CCCFFFFFHHHHHJJJJJJIIJJJJJJJJIIIJJJJJJJJJJJJJJJJJI
@7371/1
cagcatacataataaaattagaggaagtaggtgctgggcctcttgtatgc
+7371/1
CCCFFFFFHHHHHJJJIJJJJIJJJIJIHIJFHIJJJJJJJJJJJJJJJJ
@3610446/1
ggaattttaatttatgccccctttaaaaaaagctcgatctcaatttaaag
+3610446/1
CCBFFFFFHHHHHJJJJJJJJJJJJJJJJJJJJJJJJJJJJJJJJJJJJJ
@3099839/1
ctctagccgacacgattatgaagacgaagcggacgtcacggtaagcattc
+3099839/1
CCCFFFFFHHHHHJJJJJJJJJJJJJJJJJJJJJJHIJHHHDEFFFEEEE
@3610945/1
acggcacctccgacactgaggtcacggtactcgcggtacatgttgtgtac
+3610945/1
@@@;BDD?FACA<GGIGBFE<H@C:@F:?FD48:@0@AAHI;7@=7;ACH
@7972/1
ccgtttttaaactattttttcaatgccctaagtgagtatacatctattaa
+7972/1
@CCFFFFFHHHHHIJJJJJJJJJJJJJJJJJJIJJJHHIJJJJJJJJJJJ
@7204670/1
tgttgaggcgcttgtggtggtgcacgcgcttgggcagagggaatctgatt
+7204670/1
@BBFDFFFAHHHGIIJJIIIGFHHGGIIIIIIIIGIIHIIHEHHFFFFFF
@1558798/1
catcaatcaccagcttaaaagccaggtgtccatcacaagaagttatttgt
+1558798/1
?<?BDDD;DDDD:<CE>::AFFDEID<AF@<C:?EDECDD?D0:BDADEE
@7715769/1
cctgtttgttttatcgtcgccttgagaagcagacacaagcttcttctgtt
+7715769/1
@@@DDDDEFHDHHIII?EGEGIHGEGCHIIGHCGHIGGIIGIIIGEGIHI
@8357/1
ctcgatcactttgacagcacctaatacaccgccgcttaaaagataggtac
+8357/1
CCCFFFFFHHHHGJJJJJJJJIJJJJJJJJJJJJJJJIJJJJJJJJJIIJ
@1559179/1
gtcaatcggttcataaataaaaaagttatgtcaaattaaagaatcacgtc
+1559179/1
@@@DDDBDFBCFBGHEHFHG?FEE?E<DEEHGGFBFGHCHCFHIFH@GII
@6693275/1
gcactgagtgacggcacctccgacactgaggtcacggtactcgcggtaca
+6693275/1
CCCFFFFFFHHHHJJJJJJJJJJJJJJJJJJHIJJJJHIJJJJJJHHFFF
@7205487/1
ccacaatatattcgtgaaaaccgcatccaactcggatcagccgtttctga
+7205487/1
CCCFFFFFHHHHHJJJIJJJJJJJJJJJIJJJJJJJJJJJJJJIIJJJJH
@1559342/1
gtcctttctaaggttctaaactataactgtaccaaatttcaaccaaatcc
+1559342/1
?@@DD>DDFAAFD?:AAGBE;EFHGDBDFBFHHHHCFHHHIIBFGHFHAB
@7205588/1
gtcatattatgtgagtacgaagcattgtctgtttataaaataattaacaa
+7205588/1
CCCFFFFFHGGHHHGGHIGGHIJIJDIJIGIJJIIIIIJIGIJIJEGIIJ
@7205786/1
agccagatgccaaagttcttgatcttcactgggctcttctctgggatttc
+7205786/1
?@?DDFDFDFHFHGE?EEGIIIIDHGGIGIB8ABFGGGFHHIGGGGGGGH
@1559610/1
cgtcactattctaggattgtgtaggtaatattattaaacgaagaacat
+1559610/1
???DFAEFHGFH?HHHGHJFHFHHIEDHIAGIDHIBFG<EGGGA9?FF
@6177655/1
ggcacgcttgcgcatgacatctatacatgccattggcgttcaaaaggtta
+6177655/1
CCBFFFFFHHHHHJJJJJJJJIJJJJJJJJJJJIIJJJJIJJJJIJJIGG
@6693838/1
gtcattcgatatcttctgtagctgctgtgtgaagttcttcaaagcgtctt
+6693838/1
C@@FFFFFHHHHHJJJJJIIJJJJJJJJJIIJIHFHIJJJJJGGGIHIJJ
@2072621/1
ctgggatgccacccggcaccactcccgggtgaggatgcactacatttccg
+2072621/1
CCCFFFFFGHHHGJIIJIJIGFHJIIJJJFGGGIIJJEIJJJJJIIJIJI
@6177873/1
ccaaaagctgcgctattcatttgcgcaggaaggcgtcaatatttttttaa
+6177873/1
CCCFFFFFHHHHHJJJJJJJJJJJJJJJJHJJJJJIJJJJJJJJJJJHFF
@1559985/1
agatactccaaagcattctgggctgcagatgactgtgcatccttgctagt
+1559985/1
@CCFDDFFGHHDB@FGGHGGHBEDGEFGBHCHEEIEFHIIIIIIIIA@BH
@7206386/1
tgacatcacttgcattttcgattttattttgttctataacaacgatcttg
+7206386/1
CCCFFFFFHHHHHJJJJJJJHJJJJIJJJJJJJJJJJJJJJJJJJJIJJI
@7206729/1
ggtggtgcacgcgcttgggcagagggaatctgattgtgctgttgtggaac
+7206729/1
@@=AD@DDHFHFGIIIGIIIIIIIFBGIIGIIIIIIIHIIIIIIIIIIII
@6178465/1
ctggagctcctgctggagatgtgggtgtagctttaaggggatctgctgtc
+6178465/1
CCCFFFFFHHHHHJJIHIFHIHHJJFHGIJJJJJIIJJJJIIJJJJIJJI
@7206922/1
gaccagagtagcaaccaccttcaatcctttaacgaatgcagcgaaatagt
+7206922/1
CCCFFFFFHHHGHIIGIJJJJJJJIJJJJJJJJJJJJIJIIJJHIGIJII
@6178625/1
ctccaatcctttactcgaatagtcttttctaacttgaacagtgcgatgtt
+6178625/1
CCCFFFFFHHHHHJJJJJJJJJIJIJJJIIIJGIJCHJJJJIJJJIIJJJ
@4128086/1
gtctgattctgtgatagtgaatacaagatcgtggggtgggcccaccaggc
+4128086/1
CCCFFFFFHHHHHJJJJIIJIJJJJJJJJIJIJJIIHGIJIJJIJGIHGI
@6695356/1
gtcggcataacgggccgcgactccgccctcttcctcgggttggaatgatt
+6695356/1
CCCFFFFFGHHHHHJJJJJJJJJJJJJJGHHHHHHFFFDCDBDCCDDDDF
@1048344/1
gtggtcattacactccaatctatatcgtaaccattgtcttctttgacggg
+1048344/1
BBBFFFFFHGHGHJIJJJJJJIIJJJJIJJJJJJJJIJJJJIJJJJIJJJ
@1048533/1
gggcagagggaatctgattgtgctgttgtggaactgcttcacctgtggcc
+1048533/1
CCCFFFDDDDH>FEHGHJJJBHHHIJJHHIIB?FGIGHIJIIH@FDBFGC
@2585846/1
atctgtaccaaatttcaaccaaatccgtcaaatagttgcggagattaatg
+2585846/1
@C@FFDDEHDHHHJJJJJGIJJJJJIIHHGBHIIJGIHIIIGHIJIIJJI
@4128984/1
gtagtaagtcagctgttccacttcatcatcagggatcttgccgtcattgc
+4128984/1
@BBFDFFFHHHHHJIGJIIIJJJJJJJJJJJJJJJJJIJJJJJJIJJJJJ
@2586536/1
ctgatagagacgatttcaccagtggtcttcttgaacttcttcaattgacg
+2586536/1
@@@DD?DDHDDADGEGIIB>FGIIECFFGGGIGEGEIIGEEBAGGIIGFB
@2586689/1
tgttgaggcgcttgtggtggtgcacgcgcttgggcagagggaatctgatt
+2586689/1
@??AD;DD?FHDFHHHIBFBCC?CDBGGDAGHGICGIEH@E=CA@@B@DE
@6180953/1
ggccctcagcgacatgtaagagttcaatggggaagtaaatgcatctgtcc
+6180953/1
CCCFFFFFHHHHHJIJGIJJJJHIJJJIJJJJIIIGHIIJJJIJJJJJJJ
@1049461/1
cagccagatgccaaagttcttgatcttcactgggctcttctctgggattt
+1049461/1
CCCFFFFFGHHHHJJJIJJJJJJJJJJJJJIIHIJJJIJJJJJJJJJJJJ
@6181191/1
ctccgtactggttgtacttcggcttactgacgggatcgcaccagttcgta
+6181191/1
@@@FFDDFFHHBFHIJGIJJIJJJJGGGGGJIIJJGBFHIIJJJIJJIIJ
@525379/1
ggcatgatttcttcttcagacattgctgggttactttcttctgagctttc
+525379/1
CCCFFFFFHHHHHJJJJJJJJJJJJJJJJJJJJJJJJJJJJJJJJJJJJJ
@2587310/1
ccctgatagagacgatttcaccagtggtcttcttgaacttcttcaattga
+2587310/1
CC@FFFFFHHHDHJDIJJJJIIJIIJGIIIJIGHIJJJJJIJJIIIJJJI
@6696990/1
ttctgcttctggcacatcaggagaagttggctcctcaacagacacagagc
+6696990/1
CCCFFFFFHHHHHJJJJJJJJIJJJJJIIJJJJJJJJJJJJJJJJJJIJJ
@2587431/1
gccgaggttggggcggcgcgggcatgtgagtgttggtaaatccgctagcg
+2587431/1
@CCFDFFDHHGHGFIIIHFDDDDBDDCDDD@CCDDDDDDCDDDDDDDDDD
@7716759/1
gttgaaacttggtacagatatagtttagaaccttagaaaggacataggat
+7716759/1
CCCFFFFFHHHHFGIJJIHIJJJIJJJJJJJJJJJJJJJJJJJJJJJJJI
@3611661/1
ctcagatgcaatttcttgcaagaattgcacaaagttgaagtccttgttgt
+3611661/1
CCCFFFFFHHHHHJJJJJJJJJJJJJJJJJJJJJIIJJJJIJJJJJJJJJ
@6697416/1
atgtcactgaacttctcttaaacgactggaccgattttgatgattctttt
+6697416/1
CCCFFFFFHHHHHJJJJJJJJJJJJJJJIHJJJFHHIJJGGIIIJJIJJJ
@6697521/1
gtgctgggcctcttgtatgcgaaggtgttgaggcgcttgtggtggtgcac
+6697521/1
CCCFFFFFHHHHHJJJIJJJJJIJJGHHIJIJJJJJIJJIJJHIIHIIII
@7718008/1
gcccccctcacgttccgccaattgcttcaccttatgatagtcatcgcggc
+7718008/1
CCCFFFFFGGHHHGGIJJJJJJJIJJJJJIJJJJJIJJJJIIIIJGIJJG
@3612587/1
gtagcgggtcggacgagccgtgccttttattgcttggtgagacacg
+3612587/1
@@@DDDDD:A:D1?GEF?@:;;FEEFIFCEEDEFFEA.?>?@7;@@
@527063/1
ctccaaagcattctgggctgcagatgactgtgcatccttgctagtaagtc
+527063/1
CCCFDEFDDHFHGIGGIIIIIC@CDHHIIIIIIGIIIGIEGGIIDGHIBF
@4641862/1
cttcttctcttttttctcctttcttttgcgagctgctgccgaaagattag
+4641862/1
:?@BDFFFFFHHHJJJJJJIJJJJJJJIIJIJJJJIJJIJIIGJJJJIJI
@5669032/1
tggaactctgtcgccgataccagatttaaaaaaaaaagaaattgtgattt
+5669032/1
@@@DDDDDF<F:<2ACDGFGDFFIIIIFIEFFEEFFBAC@DB@B?ACADE
@4641899/1
tgtcagcatagtagtcggcaaacgttaagtaagagtccgagtcgaattga
+4641899/1
CCCFFFFFHHHHHJHIIJJJJJJJGIJJJIIJJJJHIJJHIDHIGJJJJI
@7209595/1
cacataaattatgttggagtaagatagtccacaactagcgatggaactta
+7209595/1
CCCFFFFFHHHHHJJIJJJJIIIIJJJIIJJJJJJIJIGJJJJJJJJJJJ
@3102779/1
cacggatcgcatacaccgtgaatataagtggcaaaggtagtaagtcagct
+3102779/1
CCCFFFFFHGHHHJIIJJIJJJJJIIJJJIJJJJJJJ?FHHIIJIGIGHH
@5153825/1
ggttcaccaagctagtggcgttgatgtcgcaagatagtgagacattcact
+5153825/1
@@@DDDDDHBHDHAG<CD;FFBHGEGDGBEHEIIIBF99DHGC@GEFGII
@5153852/1
gttaaaaccaaaaatttgccggaagtcactattccacgcgaacgaagtcg
+5153852/1
<@@FF>DDDHGHFBGHIGGIEBIIGI>GHIFI@BHEDGGGIIIDBHC;AB
@7210426/1
gtgcgtgcaggatcctcgtcattgcctggcatacaaggcaaagcaccgac
+7210426/1
CBCFFFFFHHHHHJJJJJJJJJJIJJJJJJJJJJJJJJJJIJJJJJJJJJ
@5153915/1
ctctagccgacacgattatgaagacgaagcggacgtcacggtaagcattc
+5153915/1
CCCFFFFDHHHGHJJJJIJJJJIJFIJJGJIIIFGGHJHHHDFFDEEEEE
@6184430/1
ccgacagacgttgtcctgtctacacgtctttaatttgaaaatttgtcgga
+6184430/1
?@@BDDDFHGFHHHJJIIGEHGGIJJCCGIGGIIHIJJJGIGIHGFHJEH
@1049855/1
gtgaaacgatcaacaataatatataatttggagtacagttaatacctggc
+1049855/1
@@@FFFFFHHGHHJDGIHGHJGIJJFIGEIJJIHGIJJBGHEIIGGIIII
@5154154/1
ctacgatcatcactgtcgtgtcctttatacatttcggcatggcgatcatg
+5154154/1
;@@A?AAAFAFHHBHIGBCEEFFIIGEHIIGGIICC<<@HBDGGI<BFFB
@6184646/1
ccttttattgcttggtgagacacgagataaaagtctaattcagacgagtg
+6184646/1
CCCFFFFBFHHFHIBCCGHEHGIG@FGIIIG?F?BCDFGDCCHDHBGIFG
@7211186/1
gtcgaacattctatgcttataccattaatctccgcaactatttgacggat
+7211186/1
<=?BADBDHHBFBH9?EGDDEAH@HAHGI?<?BA@D?:??9BGI@DAB0D
@7211206/1
ctcagatgcaatttcttgcaagaattgcacaaagttgaagtccttgttgt
+7211206/1
@CCFFFFFGFBHHEHGIHIIGIGGIIHHGIIIIGCGAEGHFHIIGGHHIF
@1050352/1
ctgataccgacacatggtaggttccatggatttaggagcacgtgcagtag
+1050352/1
@@@?DAD?::F:?FFE@2CHG9<CGG@GHBAGGD?F<GBB;GD@B?88=B
@6185120/1
ctgtggctttcagtgaaacatcaaaatttatcgatctttgattctgatct
+6185120/1
BB@BDDFFGHHFGGGIIJJJGJFJGGHIGGGHIEGHEHIJGHIIJIJIHI
@4642985/1
ctcagatgcaatttcttgcaagaattgcacaaagttgaagtccttgttgt
+4642985/1
CCCFFFFFHGHHHJJIJIJJJJJJJJJJJJJJJJIJJIIJHIJJJJHIII
@7718803/1
ctcatcttgtatagaggaggcttgggctcgctctccgaagggagcttgcg
+7718803/1
CCCFFFFFHFHHFHDHGHIIIIIE=DGDHGIIIIGGGIIGIIGGFHHHEG
@6699978/1
ctcaaaacctaacgacatcaatcaccagcttaaaagccaggtgtccatca
+6699978/1
CCCFFFFFHHHHHJJJJJJJJJJJJJJJJJJJJJJJJJJJJHIJIJJJJI
@5670036/1
cacctcacccagggcgggatatggaattttaatttatgccccctttaaaa
+5670036/1
@@CFFFFFGHHHHIGIJJGIJGIJGAGIGICHGHHHHHHHFFFDEEDDDD
@7212319/1
catcacaacgtcatttaatataaaatacatttatatccgatatttttagc
+7212319/1
@@@?DDFFHFHGFJIGIGIGEGHI<F>BEHEICGGBFGGGIJJFEHEHIG
@6186074/1
ccttttagtaaaaaattctaatattataacattccctgt
+6186074/1
8?<DD;ABF?:4:<EFGIFEAEHIEHCB?@GEEFFE411
@7212711/1
gtggtagcgggtcggacgagccgtgccttttattgcttggtgagacacga
+7212711/1
BBBFDEFFHHHFHIIIJJJJIIIIJJIIJIJIJIIHHHHHCDFFDEEED@
@3104613/1
gcagggaattggtagcaacttgaatgtgagtttttatcggaagccaatct
+3104613/1
CC@FFFFFHGHHDBGIJIIJJJGGIJHIHHEFHIJIJGIIIIJDGHJIIE
@6186498/1
cactagtaagagcttttcgtataatatgatatgatgccgacagttagaat
+6186498/1
@@@DDFDDDHFFDHIIGIJHIIIJGIIHIIJJIJIGGIGEGHIGGIJIIJ
@531334/1
ggcatctatagatgtcggtggcgcacagggcacgcttgcgcatgacatct
+531334/1
BCCFFFFFHHHHHJIJJJHIJJJJJJJJIJJJJJJJJJJJJJJJHIJJHH
@3105969/1
cccctcagatacaccgtcacggaatacaaatatcttcttcggcaatctgc
+3105969/1
BB@FFFFFHHHHHJJJJJJIJJJJJJJJJJJJJJJJJJJJIJJJJJJJJJ
@5157369/1
gtgaaaactaacggtttgatttcgatgaaacttggtataattatgtctta
+5157369/1
@@?AB?DAF?FBDE;C@F:FB@9?<CCG@9?BDGI?FFCF<FGF@?BGFF
@7719214/1
ctatatctgtaccaaatttcaaccaaatccgtcaaatagttgcggagatt
+7719214/1
CCCFFFFFHHHHHJJJJJJJJJJJJHEHIIJIJJJJJJJJJJJJJIJJJI
@7719258/1
cggggaagttgcaaaaaatattttatcgagtacctacattataattgcaa
+7719258/1
CCCFFFFFHHHHHIJJJJJJJJJJJJJJJJGHIIJIIJJJJJJJJJJJJJ
@7719372/1
gtagcactgagtgacggcacctccgacactgaggtcacggtactcgcggt
+7719372/1
CCCFFFFFHHHFHJJHHHIJJJJJJJJJJJJJJJHHIJJJFHIJJIJHF@
@9800/1
ctggactagtaaaatacatagtttcactacacaagtgatacactgatttc
+9800/1
CCCFFFFFHHHHHJIJJJJJJJIJJIJJJJJJJJJGHIJJIJJJJGHGJJ
@6700741/1
ctgctgccgaaagattagagtcgtcttctacttctgcttctggcacatca
+6700741/1
CCCFFFFFHFHHHJJIJIJJFHIHIJJJJGIJJJJIJJJJIIJJGIJJJI
@2591114/1
cacaaacattataatagcgttgtctaacgtcggattcaattcggaacata
+2591114/1
CCCFFFFFHHFHGIJJJJJJJJJJJJJJJIJJJGIJJJJJJJJJIIIJJI
@6701348/1
gcctcttgtatgcgaaggtgttgaggcgcttgtggtggtgcacgcgcttg
+6701348/1
@CCFFFFFBDAHHIIIII<CEHHIIGDHIIEIIGIFGGAGBH>@B@B><C
@2591242/1
cccaactgtcctccggtactaacgatcaaatcgatcatgggtccataatc
+2591242/1
CCCFFFFFHHHHHJJJHIIJJJJJJJJDGFFDHIJIJJJJIFHGJJJJJJ
@4130847/1
cttagtctctgagaaaaaaggtaaatatactatattttaaactgaaaaat
+4130847/1
CCCFFFFFHHHHHJJJJJJJJIIJJJJJIJJJJJJJJJJJJJJJJJJJJJ
@2591324/1
ctctagcacgtagttctcagcttccctgcaaagttaaccatcttgtattc
+2591324/1
CCCFFFFFHHHHHGHJIIIIJJJJJJJJJIJJIHIJJJIJJJJJJHIJJI
@10853/1
cgatgttatacatatagcatttcgggtctatagaggctgtcactgcagcg
+10853/1
=@@DD?D8A?::<<<AFCHBIBFDFHHGG???:?1:CCH?BGCBD@9?B?
@11186/1
gtagcgggtcggacgagccgtgccttttattgcttggtgagacacg
+11186/1
CCCFFFFFHHHHHJJJJIJJJJJJJJJJJJJJJJJHHEHFFFFFED
@3615581/1
gtgttcttcaatgggttcacgttgaaaccaacaacgaaatcgtgttttag
+3615581/1
B@@FFFFFHGHHHJJCGHJJJIJJJIIJGJJJJJIJIIJJJJHIGIJJJJ
@7721237/1
gtgtgttcaaggggatctgagaatggttttgattcacaattttgtccgct
+7721237/1
BBBDDFFFGHHHHJGIJJJJJIIJJJFHIJJJIJIJJJJJJIJJHGIJJG
@2592242/1
cttaaactaaagaaatattataatctttccgaacttaagatgaaaactaa
+2592242/1
CCCDFFFFHHGHHJJJIGJJJJJIJJJJJGIIJJJJJJIHIJJJIJJJJJ
@4131744/1
ctgtggctttcagtgaaacatcaaaatttatcgatctttgattctgatct
+4131744/1
CCCFFFFFHGHHHIIJJJJJJJIJJJJJJIJJIJJJJIJJIJJJJJJJJJ
@7721736/1
cttcacctgtggccggcggcacgcagacgccttgatgacctccactttga
+7721736/1
CCCFFFFFHHHGHJIJIGGIJJGBHGHGHHFFFDEEEA@CDDDDDDDDD>
@6702417/1
gtcggatccaatgtaaaacattccaaattcaacaactactaataaattaa
+6702417/1
CCCFFFFFHHHHHFGGIJJJJJJJJJJJJJJIJJJJJJJJJJJJJJJJJJ
@7722314/1
gccttggctgcggaatgcttagcttccttcttagagcgtcccgtacccat
+7722314/1
CCCFFFFFHHHHHJJJJJJJJJJJJJJJJJJJJJJJJJIJJJJIJJJJJJ
@1050986/1
gtcgagtagagccttagctgcggaatgcttagcttccttcttagagcgtc
+1050986/1
CCCFFFFFHHHHHJJJJJJJJJJJJJJJJJJJIJJJJJJJJJJJJJIJGI
@1051024/1
ggattttaatgttattattacagcatacataataaaattagaggaagtag
+1051024/1
@@@DDDDFDHHCFGHEAEIB:CEFHICHDHHBHAHHAFI@G?FHDCGFF>
@2076792/1
gttcaaacgtatcacacattttctggtcaccttccatgcaaaatcttatc
+2076792/1
@@@1BDDDHF?DDGFGGDHHBHGHGGB?F9FAGGGIIDH@D@D@DBGGEH
@4643822/1
gtctttgtataccttcaggtgatcgaacatcatgtcttcaaactccacta
+4643822/1
@@@FFDFDD?FBHGG@FBFFFFHGG=BGGHHCBGHEIIGIIGGIIDEH@G
@1052287/1
cgggaacttatggtataggtagagactggctgcaaatttcaggaaggagt
+1052287/1
CCCFFFFFHGHHHHIJJJJIJJJJHJJJJJJJJJJJJJJJJIJHJJJJJD
@1567025/1
cctctatactttgcattaaaataatgcccattttcacaggcaagg
+1567025/1
?@@DAA8:AC4C4C4ACA??HI@:A::AEDF>DFHC>@CFFC:;7
@2078210/1
gggatgcttaaatttacatttagtgtttgtttcatgtcaatcggttcata
+2078210/1
CCCFFFFFHHHHHJJJJJJJIJJHHJJJJIJJJJJJJJJJJIJJHIJJJI
@6189913/1
taccagccagattgaacctttctccagcatagtaaaggtttctgttacta
+6189913/1
CCCFFFFFDFHDFHGHIEIIHIIIGGGIIIJJJIGJIIFGHHIIGHGGII
@4644655/1
ctagtagggaattggtagcaacttgaatgtgagtttttatcggaagccaa
+4644655/1
B@@FDFFFHHGHHJGFGIJIIIIJJGGIJEHIHGGIJJJJGJIIIJJJGH
@533551/1
tgtggctttcagtgaaacatcaaaatttatcgatctttgattctgatcta
+533551/1
@@@A<BD?FDFHHG>EDHIIACGGAHGHEHDFEGCADCDHIG?BGGGIIE
@6190371/1
caaatacttcagcacttcacacattgataaaacctcacatccaccctctg
+6190371/1
CCCFFDFFHHHHHJJJJIIIJJJJJJJJIJJJJJJJJJJJJJIJJJGIJJ
@4133574/1
ggccgaggttggggcggcgcgggcatgtgagtgttggtaaatccgctagc
+4133574/1
@@@DFFFDFFBA?:FHEHBBCB?BBC?@CDC@ACDBC?CCCDCCCBBBCC
@7723379/1
gcctcttgtatgcgaaggtgttgaggcgcttgtggtgg
+7723379/1
?@<DDDDDHFDHHIE?EG<CABG@EFGGGFIIBFG9BB
@4133904/1
gccagatgccaaagttcttgatcttcactgggctcttctctgggatttcc
+4133904/1
CCCFFFFFHHHHHJIJJJJJJJJJJJJJJIGJJJJJJJJJJJJJJJJJJJ
@7723413/1
aggcaacatcttctttggtttgtcaggggtaatgctaacgtcatagcgat
+7723413/1
@@@DDABBFFDHHIIIIFCGGI@HIIGEIG@BGAHHCAFEHECGGIIGAA
@2594522/1
ggtggcgcacagggcacgcttgcgcatgacatctattcatgccattggcg
+2594522/1
??:DDDDDA8CDFHF=BBGHI?BD<FDGGG@CGGHG=<<FDEHHG@FGIH
@5672719/1
cggctttttccagatccactcttgctccatggtccaggagcagcagcgtg
+5672719/1
??@DDDDDHHDDF<GIIEB>@?FHDHHE@HGIIIIIIIIIIIIGIIGHBD
@13956/1
ggaactgcttcacctgtggccggcggcacgcagacgccttgatgacctcc
+13956/1
CCCFFFFFHHHHHJJJIIJJJJJJJJJJJJJJHHFFFDDDDDDDEDDDDD
@3107210/1
ctctgtaggagtttcgggctcgggtttactagcctcctccttagaagttg
+3107210/1
CCCFFFFFGHHFHJJJJJJJJJJJDGHIJJJJJJJJJJJJJJIJHIJIHG
@2594861/1
tgcacgcgcttgggcagagggaatctgattgtgctgttgtggaactgctt
+2594861/1
C@CFFFFADH????CCFHICBAFHIIGCHGIHBDDHDFHBF;=CFGICGI
@3107316/1
ctacgatcatcactgtcgtgtcctttatacatttcggcatggcgatcatg
+3107316/1
@CCFFFFFHHHHHJJIJJIJFHIGIJGHGGIIJJ@FHEHIGIGHDHGJJG
@3618116/1
gaaaagtgctgtctgtacattgaaaataaaaataaaaaaaatagcagggg
+3618116/1
CCCFFFBDHHHHHJJHIIJJJJJJJJJJJJJJIJJJJJJJJJGIJJJJJJ
@3618166/1
gccacaatctggtctggagagaagatcctcatcttgtatagaggaggctt
+3618166/1
CCCFFFFFHHHHHHJIJIIIJJJIJJJJJJJJJJJJHIJJIIIJHIJIJJ
@5673368/1
ggcttccccattttgacagcgtcttacttcacgtggtagcgttatcactg
+5673368/1
@C@FFFFFDHHFHGGHIIGGIIIJJJIIJJJIJHIJFCGHGDGIIBBFHI
@5673471/1
cctttctaaggttctaaactatatctgtaccaaatttcaaccaaatccgt
+5673471/1
CCCFFFFFHHHHHIIIJIJJJJGJIJJJIIJIJJJJJIJJJIIJEHJIJG
@2595742/1
gctattttttttatttttattttcaatgtacagacagcacttttctacga
+2595742/1
@@@?DDEFBHFHHDGGIGFFFGIGDHHGCDCHIGIEGHGFFGGIBG@BB7
@2595784/1
cacggtagcactgagtgacggcacctccgacactgaggtcacggtactcg
+2595784/1
CCCFFDFFHHHHHIJHHIJJJJHJJJJJJIJJJJJJJJHIJJIJIJJJJH
@2596018/1
cttcagccggctttggtggttctttggctgtctctggtggaggtttctcc
+2596018/1
CCCFFFFFHHHHHJJJGHJGHJJJJJJJJJJJJJJJJHIJJJJFHIJJJJ
@6704292/1
ggagattaatggtataagcatagaatgttcgacgtgattctttaatttga
+6704292/1
BCBFFFFFHHHHHIJJJJJJJJJJJJJJJJJJJJJJJJJJJJJIJJJJJG
@3619007/1
ctcatcttgtatagaggaggcttgggctcgctctccgaagggagcttgcg
+3619007/1
CC@DFFFFHFHHHIFIGFHIJJIIJJJJJJJJGIII><DABHEGHGEAHG
@7726171/1
ggatggagtgagcacgggctctgtgcctggctcccatgtcacggtagcac
+7726171/1
CCCFFFFFFHHHHJJJJJJJJJJJJJJJJJJJJJJJJJIJJJJJFHJJJJ
@5674345/1
atctgtaccaaatttcaaccaaatccgtcaaataattgcggagattaatg
+5674345/1
?<;BDABBCDFFAEFFCFHIIIEGBCGIEGHICHGHG@DFH?:@@BFHGI
@6704768/1
ggccgtcagaacctgatagaaacggttggcgttaggtatatacaagaaca
+6704768/1
CCCFFFFFHHFHHJJJJJJJJJJIJHIJJJJJJJJJHIJJJJJJJJJJJJ
@534246/1
gtcgccattcctagtacggtatctcccacacgtttcacttcagcatagac
+534246/1
CCCFFFFFHHHHHJIIJJJFHIJJJJJJJJJJHIJJJJJJJJJJJJJJJJ
@7726741/1
cgaccttattatgtgtagatagtaaacgttttcgtctggcacactgttca
+7726741/1
@@@FFFFFHFHGHGHHIGJJJJHGIJJIHHIJJJJIGGIIGHIHJJIIJI
@2597097/1
cagtgcgatgttttacaagggcaggttgaactcacaccattcaatttaaa
+2597097/1
?;=B7DA<ADAD<FF@>F3CF8B<6?CE;DFI>FGCCDE@@9?@FEFFDF
@2597172/1
gttgaggcgcttgtggtggtgcacgcgcttgggcagagggaatctgattg
+2597172/1
BBCFFFFFHHHHHHIJGIJGHIJJJJJJJJJJJJJJJJJJHGHHFFFFFF
@2597795/1
ctttcttttgcgagctgctgccgaaaaattagagtcgtcttctacttctg
+2597795/1
@@@BDDFFHHGHFHIIIGIJIIIEGEHGEHGHGGHGDGGFGGGHJIIJII
@1569064/1
ggggagggtcattcaatgtctccttccgtcttgggtgaggcataacgggg
+1569064/1
CCCFFFFFFHHHHJJJJIJJJJJJJIJJHIJJJJJ?GHIJIIJJJIJIGI
@3107786/1
cagaataatcgtatggtggtgcatagtagggtggcggcggtgaatgcaca
+3107786/1
CCCFFFFFHHHHHJJJHIJGHIIJJJHIIJJCGIJJJJJFACDDEDDDDD
@6193310/1
cccctgctattttttttatttttattttcaatgtacagacagcacctttc
+6193310/1
B@@FFFFFHHHHHJJJJIIJJJJJJJJJIIIJGIJJJJJJJJIJJJJJJI
@1569444/1
caaacagacaaaaaaaaagttaattacatttttgggttcgacatcgacat
+1569444/1
CCCFFFFFHHHHHJJJJJJHHIJJJJJIJJJJJJJJJJJJJIIHHHHFFD
@7728525/1
gtcacggtagcactgagtgacggcacctccgacactgaggtcacggtact
+7728525/1
@@CFFFDAFFDFHIGHGEGGFFFGDHIGIGGIJIJIJJEGBFHIIIJCEE
@6193782/1
gggtcattcaatgtctccttccgtcttgggtgaggcataacggggtgggt
+6193782/1
CCCFFFFFHHHHHJJJJJJJJJJJJJJJJJGGJJJJJJIJJJJJJ?BHI;
@5157756/1
gtccggaacatcaaatatcttgacttggcaaagagttgtcgatatgtgga
+5157756/1
@CCFFFFFGGHGHIGIIJJJIJJJJJJJJJJJJGIGHIHIHHIJJJ>FHH
@2080420/1
ctccttccgtcttgggtgaggcataacggggtgggttttacagactagaa
+2080420/1
CC@FFFFFHHHHHJJJFHIJJIJJJJJIIJJGHIIFHIJJJJJIJJJJHH
@3108461/1
ctctaaagcattgctaaacaagcaatgtaagaacaaaccacaaatggctt
+3108461/1
CCCFFFFFFHHHHJIIJJIIIJFGGHJJJIJIJIIGGGGGHJJJJJJJII
@5157887/1
cacgggctctgtgcctggctcccatgtcacggtagcactgagtgacggca
+5157887/1
CCCFFFFFHHHHHJJJJJJJJJJJJJJJJJJJHIJJJJJJJJHIJJJJII
@7728910/1
tgacgcaagaagtaccagaaacgggacttagccacaatctggtctgg
+7728910/1
@C@FFFFFFHGGBGHGHJGHIIGJJGGFHGIIIIIGHGHGIIGFEH9
@2080581/1
gttgtggaactgcttcacctgtggccggcggcacgcagacgccttgatga
+2080581/1
CCCFFFFFGHHHHJJJJJJJIJJJJJJJJJJJJJHHFFDEDDDDDDDDDE
@7219488/1
tgattctttaatttgacataacttttttatttatgaaccgattaacatga
+7219488/1
CCCFFFFFHHHHHJJHJJJJJJIJJJJJJJJJJJJJJJJJJJJJIJJJJJ
@3108635/1
gtggtgcacgcgcttgggcagagggaatctgattgtgctgttgtggaact
+3108635/1
BCCFFDFFHHGHHJJIJJJIJHIJJIIIJJJJJJJHIIJJIJJJJJIIJJ
@6194206/1
ctaataaattaaaaactaattaaaaaaactttgtccagcggacaaaattg
+6194206/1
CCCFFFFFHHHHHJJJJJJJJJJJJIIJJJJJJJJJJJJJJJIJJJIJJG
@3109041/1
gtttcatttaaatttacgggctatgccatttatcctcgcacgttggcagt
+3109041/1
BBCFFFFFHGHHHIJJIJJJJJJJJJJJJJJJJJJIJJJJJJIJJJJIJG
@1570548/1
gccagatgccaaagttcttgatcttcactgggctcttctctgggatttcc
+1570548/1
@@CFFFFFGHHHFHBFDHIIHGDHGCDHE43BEGEEHICHHIGIGIHGID
@2081195/1
gtcggattcagttcggaacatagaaatttgtgtaacccaagtttgacgac
+2081195/1
CCCFFFFFHGHHHJJJJJJJJJJJJJJIJJIJHIJJIJJJJIIIJJJJJJ
@2081269/1
gcactgagtgacggcacctccgacactgaggtcacggtactcgcggtaca
+2081269/1
?@@FFFFFDFDHHJJIJIIGIIIJJIJJJIIHIEEHIFHIJJIGGHHDE@
@7220328/1
agctcgcttggcttgagatttgttgcgaccgatgccataaacagtgtgct
+7220328/1
CCCFFFFFHHHHHJJIIIGIIJIIJGHIIJJJJJJIGIJJGEHIJHHHEH
@7220812/1
cagcatacataataaaattagaggaagtaggtgctgggcctcttgtatgc
+7220812/1
CCCFFFFFHHHGHJJJIIJJIIJJIJJFHJJFGIJIJIJJJJJJJHHIJJ
@5674865/1
agctcctgctggagatgtgggtgtagctttaaggggatctgctgtctgtg
+5674865/1
CCCFFFFFHHHGDGGHIHHIJGIIIGIHJJEGHIJFGIIJJJIJJJJIJI
@4646125/1
gagactcataacgcagccagatgccaaagttcttgatcttcactgggctc
+4646125/1
CCCFFFFFHHHGHJJJJJIJHJJJIIJJIHIJIIIIJIJJIJIIIHIFIJ
@7221252/1
gtggctttcagtgaaacatcaaaatttatcgatctttgattctgatctag
+7221252/1
CCCFFFFFHFHHHJJJJJJJJJJJJJJJJJJIJJJJJJJJJJJJJJJJJJ
@5675226/1
cttcttcttcagccggctttggtggttctttggctgtctctggtggaggt
+5675226/1
CCCFFFFFHHHHHJJIJJJJJJIIJHIJJJJIJIIJIJJJJJIIJJJJJC
@7730826/1
cccacttttatcttttgcacctcacgatcgattactactgctttcccaaa
+7730826/1
@<@D;DDBDDHFBHIBGICHIAFACAFH@@GIGFECEHIEGHIIEGH<?B
@3620199/1
tcctcatcttgtatagaggaggcttgggctcgctctccga
+3620199/1
1=;;BDDDF<4ABD?F:CD@EE=A;@FD@3;CFHBCC9F<
@4137286/1
ggtgcacgcgcttgggcagagggaatctgattgtgctgttgtggaactgc
+4137286/1
@@BDFFFFHHGHGIJJIJJGHIIEGIIIJGJJJGGHJJHIJIIJIJJIJJ
@4137458/1
gtctgtttatctgtttgtctgtttgtctgtttgtctgtttgtctgttcgt
+4137458/1
B@@FFDFFHHHDHFHIJHHIJHHHIEHHIEHIJFHIIHIIIHIJJIJJIG
@2598123/1
gtttccaatctccaagacaggaggctccagtactttagctttgacagtgt
+2598123/1
CCCFFFFFHHHHHJJJJJJJJJJJJJJJJJHIJJJJJJJJJJJJJJJHID
@6705603/1
ttatcacataaaaccaaacctctggttcgattgggcctcaaaaaatcacg
+6705603/1
CCCFFFFFHHHHHJJJJJJJJJJJJFHIJJJJJJJJJJJJJJIJJJJJJJ
@6705619/1
caggcactatattgcagacctccagtggtaggtatgtatgtttatgctct
+6705619/1
CCCFFFFFHHHHHJJJJJJJJJJJJIJJHHIJFHIJIIJJIJJJJJJJJI
@3620931/1
cctggctcccatgtcacggtagcactgagtgacggcacctccgacactga
+3620931/1
CCCFFFFFHHHHHJJJJJJHIIJJJJJJJGHIJJJJJJJJJJJJJJJJJI
@5676193/1
ctgacacctcacccagggcgggatatggaattttaatttatgcccccttt
+5676193/1
@C@DFBDB?CBFFGBEE@7CD<<;C@E@G;DC?AEE>EF@?;;CECCBCC
@3621092/1
ggggttattgttatgtcgatgtcgaacccaaaaatgtaattaactttttt
+3621092/1
=?@D=DDDHF?FHGHIBBBFCFHEGBHAGHEEGGGG:DGGGIEBDGHIGI
@7732840/1
ctccacatacaagatagtgtactcgatattgaatcttattactttgcaag
+7732840/1
CCCFFFFFHHHHHGIIJJJIHHIJJGGGIJJJIIIJJJJJJJJJIIJJJJ
@2599792/1
gtaggtgctgggcctcttgtatgcg
+2599792/1
?:?DD22:DC<1:AA:A<C:FFF@E
@6195417/1
tctaggttcttatcaatataaagggctccgaggaaagcttcaagtaaatc
+6195417/1
CCCFFADDFHHGHIIIJFIFHHEIHIIGFGGH>DGGADDGEFHBGHHHID
@1571724/1
gctgggcctcttgtatgcgaaggtgttgaggcgcttgtggtggtgcacgc
+1571724/1
CCCFFFFFHHHHHJJJJJJJJJJCFFHIJJJJJJJJJIJJIJJHHIIJJG
@1571807/1
ggcaaaggtagtaagtcagctgttccacttcatcatcagggatcttgccg
+1571807/1
@@CFFFFFHHDFFGIEGIIGHGFHCEHI@FHGIIDHGGC@DDHCHGGHIG
@7733592/1
cgtgaggtctttggagccctgtccaacggtagatggaactctgtcgccga
+7733592/1
CCCFFFFFHHHGHJJJJJJJJJJJJJJJJFHIJJJJJJJJJJJJJJJJJF
@6195938/1
gtgaaaactgcccctcagatacaccgtcacggaatacaaatatcttcttc
+6195938/1
@BCFFFFFGHGHGIIJIJIJJJJJJJJJJIJJIGIJJJIGGIJIIIIJJI
@7222122/1
aactacagtaactactaataatcgatatcaaactaaacctacgttaaata
+7222122/1
CCCFFFFFHHHHHJJJJJIJJJDGHHHGIJJJICIIJJJJJJIJJJJIJJ
@3622589/1
gcgtttcaaaacaattcattttaggttcaagttaaccgcaatgttggagc
+3622589/1
@@@BDDBDDHHGHEHGIIFGCHHGGEFFFHGHHGGDFHGHBFBBFEBGHH
@6196825/1
aatcagactatagttagtatagttataagactcagattgccatctcagaa
+6196825/1
?@?DDD8:DHAH8<??FHBHH4FH?F:E?4FAGHH>2CF4EHI@<?C???
@5676517/1
agtgatttcaattttgagacctttgatttcttttgtaaatttaactctct
+5676517/1
@CCFFFFFHHHHHGJJJJJJJJJJJHJIJJJJJJJHJJJJJJJJJIJJIJ
@3623076/1
gcgatgttttacaagggcaggttgaactcacaccattcaatttaaaagaa
+3623076/1
@CCD?DFFGHHDDGHGIJJJIJHGHCFGGGIIJEGHGGIIFHDDIIC>GB
@5676818/1
ctcccatgtcacggtagcactgagtgacggcacctccgacactgaggtca
+5676818/1
CCCFFFFFHHHHHIHHJIJJJJJJIJJIJJJJJJJJJJJJJJJJIJJHJG
@6197509/1
gcggctgaattgcagcatcttgtcgagaacatgaagccgctttggtttac
+6197509/1
CCCFFFFFHHHHGJIJ@HHIJICFFGEIHGIIIIGDFHHIGHIGIHIJIG
@4648809/1
gtcgagtagagccttagctgcggaatgcttagcttccttcttagagcgtc
+4648809/1
?=@DBAEFFHDHDEGIGGHIFFAGGIGHGIIFGIGFDBFFGIDDGHIEA;
@6197620/1
gtggattttaatgttattattacagcatacataataaaattagaggaagt
+6197620/1
@BCFFFFFHHHHHIJJJJIJJJJJJJJJJJJJJIJJJJJIJIJIJJIIJG
@3109188/1
ggcaaaggtagtaagtcagctgttccacttcatcatcagggatcttgccg
+3109188/1
CCCFFFFFHHHHHJJHJJJJJJJJJJJJJJJJJJJJJJJJJJJJJJJIJJ
@4138422/1
ggcttcctgtgtttattcacttttagtaggactccgggagtatccattat
+4138422/1
@CCFFFFFHHHHHJJJJJJJJJJJJJJGIJJJJJJJJJJJGHIJJJJJJJ
@2082193/1
cttgaacttcttcaattgacgcaagaagtaccagaaacgggacttagcca
+2082193/1
@BCFFFFFHHHHHJJIJJJJJIJJJJJJHGIJIJJJIJJJIJJJJJIIBC
@6706109/1
cagccttaacgtacgattccaacgccccctggcgtaaaataacgtcaata
+6706109/1
CCCFFFFFHHHDHGIEHHHHGIJIJJJIJIIGIIIIGIJJJIGIIIGGGG
@3109707/1
tgggcatagtaggtaggcgtagggtaagacacggatcgcatacaccgtga
+3109707/1
@@<DDDDBDFACDAEBEDG<@@;;FH@9EB?BFBGHED=6??CGGCG@F=
@7224274/1
cttagccacaatctggtctggagagaagatcctcatcttgtatagaggag
+7224274/1
CC@FFDFFHHHHHIIIFHIIIIJJJJJIIJJJJJJJJJJJJJICHIIJGH
@5678010/1
tagaaaagtgctgtctgtacattgaaaataaaaataaaaaaaatagcagg
+5678010/1
@@@DFDFFHFHFBEHIIEIIG@CHGHGIIEHIAFIGIDGFHIIIIIIIGI
@5678239/1
ctgtgatctgtttcttggcatctatagatgtcggtggcgcacagggcacg
+5678239/1
@@CBDADDHHDHFIGFBGEHHIIFGDFCHF@FGGEGHGEHBHIJIJGGJI
@2083397/1
ggtgaatttgtggcctggcgttgagggcaagttcatgcgtttttgctctg
+2083397/1
BBBDFFFFHHHHHJJJJJJJIJJJJJJJJIJHIIJJJJJHJJJJJJJJJJ
@2083565/1
cgcttgggcagagggaatctgattgtgctgttgtggaactgcttcacctg
+2083565/1
CCCFFFFFGHHHHJJEIIHIIGJJJIJIJJJIJJJJJJJJJEGIIJJIII
@7225290/1
ccgtcattgaacaatctcgtatgatgccgtttctgtaccaataggaacaa
+7225290/1
?@@AADD??CFH?B@FEDHEFG@B?AF>F?@EDHG9?F@BFHIIECHEHG
@17452/1
ctttgacagtgtaaaacttctcggaaatctccaatccaaaccgtttgaaa
+17452/1
@@@ADDDDF?BCDBFHEHF>F<FCGCECEFGGG@GFAD19?DGGHID@AF
@4140182/1
ggttcatcttttgaagattctgatattgatagttttttcattccctgcag
+4140182/1
@CBFFFFFHHHHHIIIGHIJJJHJIJJJJJJJHIJJJJIJJJIJJJJJJJ
@4140305/1
gccagatgccaaagttcttgatcttcactgggctcttctctgggatttcc
+4140305/1
CCCFFFFFFFHHAFAGHGHGIGGHIIJIIHGIIJJIJIIJJIIEEGJIGH
@3111069/1
aagcaaaggtcgggcagttcgtcaacaagacattactagctgagaatatt
+3111069/1
@@?DDD?BB<A<FD@FGGE?FFGEFFIIE>G>BFF<BFBFDEFFDFIFDF
@6708398/1
gggtgcgtgcaggatcctcgtcattgcctggcatacaaggcaaagcaccg
+6708398/1
@@@BDDDFGDHAAGGIHIIIGHHIIIIIIIIIIIIIGIHIIIGHEEIGII
@2601094/1
gcagagggaatctgattgtgctgttgtggaactgcttcacctgtggccgg
+2601094/1
CCCFFFFFHHHHHJJJJJIJJJJJJJIJJJJJJJJJJJJJJJJJJJJJJJ
@2084110/1
gtcgagtagagccttagctgcggaatgcttagcttccttcttagagcgtc
+2084110/1
=??;?D2ADDDDD;?EE@FC@ED@AE@DEDADEBDDCEEECAEIII<DAD
@3111483/1
ggtagcactgagtgacggcacctccgacactgaggtcacggtactcgcgg
+3111483/1
@@=DDDFFHFHDFHIIBHGHIJIIJBHGGIIIJJIJIEGIBGHIJJJJGD
@6708815/1
ctttcagtgaaacatcaaaatttatcgatctttgattctgatctagtagc
+6708815/1
CCCFFFFFHHHHHJJJIJJJJJJJJJJIJJJJJJJJJJJJJJJJJJJJJJ
@18417/1
cggcgatttaatttttttatgtttttattatgcaattcatgtttatttca
+18417/1
CCCFFFFFGGHHHJJJJIJJJHIJJJJJJJJJJJIJJJJJJIIJJJJJJJ
@3111807/1
cttctctaacagttctctgtggtgcaaagcaagcaattgcccacacccgt
+3111807/1
CC@FFFFADFADHGIIIIIBHDEGEF@HIAHGGIGIHBGGIIIDFFHGI7
@18575/1
gtcaaagatgaaaaagtgccactgaacgaaaagggtacaataattaataa
+18575/1
CCCFFFFFHHHGHJJJHHIJJJJJJJJJJJJJJJJIHJJJJJJJJJJJJJ
@2085028/1
cctggctcccatgtcacggtagcactgagtgacggcacctccgacactga
+2085028/1
CCCFFFFFHHHHGIJJJIJFFGGFHIGIJ?FHGGIIGIIJGIGFHGIHIE
@1573102/1
gttctcattcgcgtacttttcaaggaacatttgagtggttccttttagta
+1573102/1
BB@FFFFFHHHHHHIJJJJJJJJJJIJJIJJJJJJIJJHIJJJJJJJJHI
@6710184/1
gcacagggcacgcttgcgcatgacatctatacatgccattggcgttcaaa
+6710184/1
CCCFFFFFGHHGHJJIJJJJJJJJJJJJJJIJJJJJJJJJIJJJJJJJIJ
@6710293/1
tgatctgtttcttggcatctatagatgtcggtggcgcacagggcacgctt
+6710293/1
CCCFFFFFHHHHHHIIJJIIJJJIJJJFHGJEHIGIGIJJIJJIJJJIIJ
@3112894/1
ggcatctatagatgtcggtggcgcacagggcacgcttgcgcatgacatct
+3112894/1
BCCFFFFFHHHHHJJJJJJJJJJJJJJJJJJJJJJJJJJJJJJJJJJJHH
@6198569/1
cgtcgaacattctatgcttataccattaatctccgcaactatttgacgga
+6198569/1
@@@DFFFFHGHFFIFGJJJJGGIIHIHIIIICHIJJGIIIJIIGEGHII6
@6198614/1
gcgcgttctcatgtaatttttaatgttttccaaatcgacgactcctgtgg
+6198614/1
CCCFFDDFHHHHHGIIJJIJIGJJJIIIJIJJIJIIJIJJJJJJJJJJJJ
@6711255/1
gtagcactgagtgacggcacctccgacactgaggtcacggtactcgcggt
+6711255/1
@@@DDFFFHDHAFHGIIBGIIIIIIEGIIIIEEGBFGHIGBFHIHHIHF?
@7226315/1
cctcttccttagaagttggttcctctttacaagtagactcatctttagca
+7226315/1
CCCFFFFFHHGHHCHHHGGFFIIIJJJGIJJJJIGGIIJJEHIGGIJJJI
@7736382/1
tctctgtccaggcactatattgcagacctccagtggtaggtatgtatgtt
+7736382/1
;?@FFFDDFDFHGHGIIICIGIHIFBFGGGIIG?C??BFHFFFHHGGGHI
@4141143/1
gggatgcttaaatttacatttagtgtttgtttcatgtcaatcggttcata
+4141143/1
CCCFFFFFHHHHHIGAGFGHFHI?EHGGGGGIHIIIGHGIIJIGD@FDGG
@2085653/1
gtggggtgggcccaccaggccgttacagatgaactcccgtcgatgaccag
+2085653/1
@CCFFFDDFHHGHIEHIIIIIGIGIJJGGIGEHIIIFIGCHGHEHFDFEF
@7227102/1
ctggagatgtgggtgtagctttaaggggatctgctgtctgtggagctgat
+7227102/1
CCCFFFEFHHHHHEGIIJJJJJJJJJIJJJJJJJJJIIJJJJJJJJJJJJ
@7227184/1
gtgcggttaggcgaagtacatgaccttcttggtgacggcgtgcacggtga
+7227184/1
CBBFFFDDHHHHHJJJGHJJJJJJJJJJJJJJHIJJJJJJJJJIHHHBED
@19277/1
ccaaatttcaaccaaatccgtaaaatagttgcggagattaatggtataag
+19277/1
CCCFFFFFHGHHHJJIJJJJFHJIJJJJGIIHJJIIIJIIIIJJBFHIIG
@7227291/1
gtgttgaggcgcttgtggtggtgcacgcgcttgggcagagggaatctgat
+7227291/1
@=@DDDDDH=FHHIIAEHCEG@DDHIIIIIEGCFFGGEHE?<AEFFDFFC
@19321/1
gtggattttaatgttattattacagcatacataataaaattagaggaagt
+19321/1
@@@D?;DDHHHHFIIIIICHIIEHHGIIGIGHHFGHEGGIIIIGCEHGIE
@19353/1
taaagataagtataggctcaaaacctaacgacatcaatcaccagcttaaa
+19353/1
B@BFFFFFHGHHFJJJJJJIJJJJJJJIJJIJIJJJJJJJJJJJJJJJIJ
@5680610/1
cgactgatccggtgagggatgcgtgacgtcagcccctacgatcatcactg
+5680610/1
@@@DDDDDFDHH@?GHGFGIIIEEGHGGHIIIEIIIIIGIIIIIIIIIEG
@5680641/1
gtgctgtctgtacattgaaaataaaaataaaaaaaatagcaggggttatt
+5680641/1
CCCFDFFFFHFDHGGGDFHIGGEFEHHJGGFGHIIIIGIEIIJGI@FHHG
@4142276/1
ctcataacgcagccagatgccaaagttcttgatcttcactgggctcttct
+4142276/1
@@@DDDBBB?DHFHII@HC@CHIDHGHDEFGHD9CF@GGIH;@A?GHDBB
@20004/1
aacgcgagtggggccgtcagaacctgatagaaacggttggcgttaggtat
+20004/1
@B@FFFFFFHHGGIJJHHIJJJJJJJJJJJJJJJJJFHIJHHFFDDE@CD
@3113832/1
ggcatggaaccgctctgtcgtcgtaatgttcttaagtgcattcaacgaat
+3113832/1
CCCFFFFFHHHHHJJJJJJJIJJHJJJJJJJJJJJJIIJJJJJJJJJJJJ
@5681323/1
gggtagtgttagtaaaaaaaaagatagttcttcaataaacaataaaattt
+5681323/1
BCCDFFEFHHGHHJJJJJJJJJJJJJJJJJIJJJJJJGIJJJJJJIIJJJ
@541301/1
cttgttaatgcctggccctcagcgacatgtaagagttcaatggggaagta
+541301/1
CCCFFFFFHHHHHJJJJJJJJJJJJJJJJJJJJJJFIIJJJJJJJIIJHI
@7738881/1
ctcagctgttggagctggttcagcctttttctttttaggcttcttctttc
+7738881/1
CCCFFFFFHHHHHJJJJJHIJJJJJJJJJJIJJJJJIJIJJJJJJIJJJF
@2605315/1
gtgcctggctcccatgtcacggtagcactgagtgacggcacctccgacac
+2605315/1
CCCFFFFFGHHHFIIJIIJIIIHGIIJJJIJHCFFGDFHEHJJJJJJJIJ
@3114352/1
ctgtaccaaatttcaaccaagtccgtcaaatagttgcggagattaatggt
+3114352/1
@CCDFFFFHGHHFHIJJJJJJIIJJIIIIJIHIIIJIIIHIJIGJJIJIF
@3114848/1
cccaactatcctccggtactaacgatcaaatcgatcatgggtccataatc
+3114848/1
CCCFFFFFHFHHHJJFFGHIJJJJJEG?DGFGCGGFHHGIGFFHIIJJGI
@3626946/1
acctcacgttccgccaattgcttcaccttatgatagtcatcgcggcctct
+3626946/1
CCCFFFFFHHHHHJJJJJJJJJJJJJJJJJJJJJJJJJJJJJJJJJJJJJ
@3627083/1
ccacacttttgacaggtcaccgccggtgtccaggtaaattgcaccgatta
+3627083/1
CCCFFFFFHHHHHJJJIJIIJJJJJJHIIJJJJJGGIJJJJJJJJJGIHH
@3116296/1
gtgctgggcctcttgtatgcgaaggtgttgaggcgcttgtggtggtgcac
+3116296/1
CCCFFDFFDHGHHJJHIIGIJIGGGFHFHGHIGGGIHJICHGCCGEGIJJ
@543879/1
ataaccgtgaactgatcgtgtgggagtactgagcagtatctattcagtaa
+543879/1
<@@D?DDBF?BFB<?:CE?FCF?F?F:?BDDAGG@GDBF?DDHIIC<BFD
@2608182/1
tgttcattcaactgtcttgttaatgcctggccctcagcgacatgtaagag
+2608182/1
CCCFFFFFHHHHHJJJJJJJJJJJJJJJJJJJJJJJJJJJJJJJJJJJJJ
@3116812/1
cccatcagtttggagttcacctttagaagtatgtttttagctgtcatctg
+3116812/1
@@@DDEDFABFHDHGBFGHIHGIJJJGIHHGHICFBGGIJIJJGDDGHII
@2087622/1
agaggtgttacctgcaacttggccaggttagggccaacagattgtttgag
+2087622/1
CC@FFADDFDFHFIJIJAEIIJIIJJI?FAGIIJJJJGEIGIJIEHJDHI
@7228662/1
cagagggaatctgattgtgctgttgtggaactgcttcacctgtggccggc
+7228662/1
BCCDDFFFHHHHGGIJJGIJJIJJGIIJJJJJIJIJJJJJJIIIGHJJIH
@2087944/1
attttgtttttctctgtgatctgtttcttggcatctatagatgtcggtgg
+2087944/1
CCCFFFDEHHHHHJJJJJJJJJJHIJJIJGIIIJJJJJJJIJJIJJJHGI
@20777/1
tgatagagacgatttcaccagtggtcttcttgaacttcttcaattgacgc
+20777/1
@@@FFFFFHGHHHJJJJIHGGFHG9CHHIDIGBAHDGHIGHIBFFD?DFG
@6200569/1
cactgagtgacggcacctccgacactgaggtcacggtactcgcggtacat
+6200569/1
CCCFFFFDHHHHHJJJJJJJJJJJJJJHIJGHIJJJHIJJIIJJHBEFFF
@21256/1
cgccaatggcatgaatagatgtcatgcgcaagcgtgccctgtgcgccacc
+21256/1
@@@FFFFFFHHGGJGHIJJGGFHIJFCDIGIE@B:DAHHIJHIJIIJIID
@21259/1
ccctaagtgagtatacatctattaaattcaaacgcagagctcattatgtt
+21259/1
CCCFFFFDHHHHHJJJJJJJJJJJJJIJJJJJJJJJJIJJJJIJJJJJJJ
@7229943/1
ctggagaacaaatgtatttccttatgcatgataccgtatataacagacca
+7229943/1
CCCFFFFFHHHHHJGIJJJJJJJJJJJJJJJJJJJJJJJJJJJJJJJJJJ
@6201379/1
agggatcttgccgtcattgcagacggtgtggtagcgggtcggacgagccg
+6201379/1
?@@F?EFFFGHHHHHGIIIJJIJIJIEGDGHHIJIIJJGGIIFEDBDDB@
@6201400/1
gtgtgttcaaggggatctgagaatggtttagattcacaattttgtccgct
+6201400/1
@@@DDDBDDBFHHIEEHHIHFD?FHEHEHEHEGGIGBFGGGGGGIGIIGE
@6201670/1
ccacactccacatccaacaaggtcacagtcgatagattacggtctatgtc
+6201670/1
B@CFFFFFHHHHHJGHGIJIJJIJJJJJJJJIJJIJJJIJJGBGGHIJHG
@21759/1
ggcttattctgcatacctgccatgcgctggtaagcgctatggactgctgc
+21759/1
CCCFFFFFHHHHHJJJJJJJJJJJJJJJJJHJJJJJJJJJJJJJJJJJJJ
@1577921/1
ggtacgtaaatgatagtattatgtttatcggcaatttcttcaagttgggc
+1577921/1
@@?DDFDEHHHGFIIIEHHIIIIIGHIEIIBHGGIJIGIGGGGIDFHIDC
@7230716/1
ctgtggccggcggcacgcagacgccttgatgacctccactttgatgatct
+7230716/1
@C@FFFFFHHFHHJJJJJJJJJJIHHHHFFFFFFEEDDEDDDDDDDEFDE
@7230810/1
ctgagtgacggcacctccgacactgaggtcacggtactcgcggtacatgt
+7230810/1
CCCFFDDFHHHHHJJJJJJJJJJJJJJJHIJJJJFGIJJIJJHHFFFFFE
@22060/1
ccgcaatgttggagcttggtacaaagcaaaggtcgggcagttcg
+22060/1
@@@D?A8<DFBF><;3EGCCCHFFABDA?;EHB@GBEHI@DFD;
@6202440/1
cttcgggcttcaacagcttgttagcttgccattgacctttcctaggagtg
+6202440/1
CCCFFFFFHHHHHJJJJIJJHIJJJJJJJJJJJJJJJIJJJJJJJJJJDH
@7231317/1
cataaaaccaaacctctggttcgattgggcctcaaaaaatcacgtttata
+7231317/1
?@@FFFFBHHHFGEIIIDHCHHG=CHECHABBHGHGIIIIIIIGHII?GG
@7231601/1
tgtgaaaactgcccctcagatacaccgtcacggaatacaaatatcttctt
+7231601/1
CCCFFFFFHHHHHJJJIIJJJJJJJJJJJJJJJJJJJJJJJJIJIJJJJJ
@7231803/1
agcaacttgaatgtgagtttttatcggaagccaatcttcagtatttttgc
+7231803/1
@BCFFFFFHHHHHHHIJGJJJJJJJJJJJJJJJJJJJJJJJIJJJJJJJH
@544500/1
gtcacggtagcactgagtgacggcacctccgacactgaggtcacggtact
+544500/1
CCCFFFFDHHHHHJJJJHIJJJJJIJJJJJJJJJJJJIJJHIJJJJIJHH
@3628722/1
gactagtgtctttggtcgtccttttgaggatctcaatccgatcgttgtat
+3628722/1
@@BFFFDFHHHHHIJHIIJIIJJJIJJIJJIJJJJIJJIJIJJJHJJJJJ
@4653518/1
tcacaattttgtccgctggacaatgtttt
+4653518/1
81:1AB>DF4:A?AEF<BEFD3?<<1:??
@7742785/1
ggcactagaaatatttcggcgatttaatttttttatgtttttattatgca
+7742785/1
CCCFFFFFHGHHHJJJJJJJJHIJJJIIJJJJJJJJJIJJJJJJJJJJJJ
@1058871/1
agcactgagtgacggcacctccgacactgaggtcacggtactcgcggtac
+1058871/1
CCCFFFFFHFHHHJIFHIIJJJJJJJJJJJJIHHIJJJHIJIJIIJHBEF
@2609322/1
ccttgatgcattgcgtcagaatgcccacctcacgttccgccaattgcttc
+2609322/1
B@CDD?DDHHHDHJJJJIJJJIFIJJIJGIJJJIGEHIIIIIJJJJIIJJ
@4653820/1
gtccgtttttaaactattttttcaatgccctaagtgagtatacgtctatt
+4653820/1
CBCFFDFFHHHHHJJGIJIJJJJJJJJJJJJGGJHHHIBGGIIIGHGIJI
@4653842/1
atcgaataacatttattaaacaaattacataaagcatttaaataactaat
+4653842/1
@@@FDFFFHHHHHJIIJIIJJJJHJJJJJJJIJHIJIJJJJJJJJIIEIJ
@3629126/1
gcgagctgctgccgaaagattagagtcgtcttctacttctgcttctggca
+3629126/1
CCCFFFFFHHHGFHCFHIIJJJJIIFEGGHIIJJIIJJIIIH@GGIIJJG
@3629264/1
tgggcctcagctgttggagctggttcagcctttttctttttaggcttctt
+3629264/1
@?@D;DDDFHDFAEG:<BEGGHCEH@DHDEHEGHDDGIB@GGEHHAD;BF
@5683689/1
ttccagttctcgattatcgaatttttcgccatgagtaagcgatcgggctc
+5683689/1
CCCFFFFFHHFFBHIJJIGGGIJJJGIIJIJJIGIJIEHIJGIIJJIIIH
@5683776/1
gttgattttggaatgttttacattggatccgacaaattttcaaattaaag
+5683776/1
CCCFFFFFHHHGGJJHJJJJJJJJJJJJJIJIJJJJJJJJJJJJIJJJJJ
@1059438/1
ctgatcaaacgctattaattcattagcgaaaaacttacttttcactttta
+1059438/1
CCCFFFFFHHHHHJJJJJJJJJJJJJJJJJJJJJJJJJJJJJJJJJJJJJ
@5164657/1
acggtgttaggctccggtagaactgcaccatttcatttggattcgtagag
+5164657/1
@@CFDDDFGFHHHJJJIJEHDEGIJJJJGIJJIJIIJJJIJJJJJJGIJI
@7743800/1
gtgctgtctgtacattgaaaataaaaataaaaaaatagcaggggttattg
+7743800/1
@@@DDBBDADHHHAEGFGHIGABHG?ACBEEHEHGGGGCC?DEB?AGHIH
@5164734/1
cgctcatcgggaggtgtggcagcctccttgaccattttagatatttgttg
+5164734/1
CCCFFFFFHHHHHJEHIJJJJJJJJJJJJJJJJIJJJJIJJJJJJJJJJJ
@545555/1
agaggtcaccgccggtgtccaggtaaattgcaccgattagtgcctctaat
+545555/1
??;D?BDBDDBFHIIDGGIIGGGEGFDHGGEHIIIGHIGGHGIGEHGBHI
@545645/1
ctgttgtgttgaccaataatgggttaatcagactatagttagtatagtta
+545645/1
@@CFFDABFHHHFGGGHDHEHGIIICEHBBCEGCEHI@?C?FBFIGIIGI
@1059741/1
gcttgggtggtggcaatactcggccgcgaacctccatcatattgtttgag
+1059741/1
CCCFFFFDFHHHHJJJJJJJJJJJJJJJJJJJJJHHHHHHFFFFFFEEED
@7744537/1
cgcaagaagtaccagaaacgggacttagccacaatctggtctggagagaa
+7744537/1
CCCFFFFFHHHHHJJJJJJJJJJJJJJJJJJJJJJJJJJHHIJIIJJJJJ
@5165431/1
gccctaagtgagtatacatctattaaattcaaacgcagagctcattatgt
+5165431/1
@@@DD>BDFHHF?CDBFGGIIIIFFEHGGEGGE?EF:F:D9DD<BGAHHG
@5684775/1
gccttagctgcggaatgcttagcttccttcttagagcgtcccgtacccat
+5684775/1
@@@BDDD>?F81DGGEHICGGG@HB<F>FG>9DB@@D?GCEGG?6BFG7@
@3117732/1
attgaaaataaaaaataaaaaaaatagcaggggttattgttatgtcgatg
+3117732/1
?@@DB??AFHHBHEBHIII@CAHHHACFGCGAGDBGHI@=FG@@E7CGHC
@5166189/1
ggcgcttgtggtggtgcacgcgcttgggcagagggaatctgattgtgctg
+5166189/1
=@;BBDD7<<<22A1<?A:C<@0DG?;2D????B@6888@4CC===@;C7
@6715873/1
gtcacggtagcactgagtgacggcacctccgacactgaggtcacggtact
+6715873/1
CCCFFFFDHHHHHJJIJEHJIJJJJJJJJIIJJJJJJIIJIJIJJJAHHH
@6715889/1
ggtctggggaaaagatcctcatcttgtatagaggaggcttgggctcgctc
+6715889/1
@@?DFFFFHHHHHJJJJJJJIJJJJJHIJJJJJJIJJIJJHIIJJJJIII
@5166429/1
cagcatggtaagaaggtggcggccagaatctagacatgcacagctcttgc
+5166429/1
@@CFFDDB=CFDFHFFHBHGIIIIGDHIIGIGDFHGIIIIGGFDHIIIGG
@5685642/1
atgtcactgaacttctcttaaacgactggaccgattttgatgattttttt
+5685642/1
@@@4B;ABFAHFHIGIIIIIIHIGIIIII@EGIBGDFIG=GIEGGHIIII
@1579782/1
gccttttattgcttggtgagacacgagataaaagtctaattcagacgagt
+1579782/1
?;1:BABDF?FFFIBG<CFFH<CA:1@EGEEG@B1?GED@9B<:9B0DD/
@3118669/1
gggatcctaacttcgcaaccactaattccagtgataaattcactctagca
+3118669/1
CCCFFFFFHHHHH<FHIJJJJJJJJJJJJJJHIJJJJJJJJJJJJJJJJI
@2613814/1
ctgtggaggtatgattctcatccactcgatcactttgacagcacctaata
+2613814/1
B@BDFFFFHAFHHIJJJJJJHIJJJHJJJJJJJJJJJJJJJJJJJJJJJJ
@23590/1
gtagctttaaggggatctgctgtctgtggagctgatgcttgctgggcctc
+23590/1
BBCDDDEFFHHGGFGGGJFIJIGGGGHHIGHIIIGIIFIJJGHI<EEHIF
@2613864/1
tacatgttgtgtacacctgagcgagactcataacgcagccagatgccaaa
+2613864/1
CCCFFFDFHHHHHJHFHIIIIJJJJJJJJJJJJIJJIJIJIIHJJJJJJJ
@4147208/1
cagtggtcttcttgaacttcttcaattgacgcaagaagtaccagaaacgg
+4147208/1
?@@DDD=:DDFFD4FDEFFHFFHHEHFHCHGIIEEII@:BFG@FF@FFBF
@4147384/1
attatattaatttgaagcaatattatgttagaatttaatttaatgaacat
+4147384/1
CCCFFFFFHHHHHJJJJJJJJJJJJJJIJHJJJJJJJJJJJJJJJIJJJI
@2614570/1
gacagcacctcatacaccgccgcttaaaagataggtaccgatgagcgctt
+2614570/1
CCCFFFFFHH>FHIIJJIJJJJJJJIJIJJIJJJIFHIJJJJJIJJJHFH
@6717736/1
cgctcatcgggaggtgtggcagcctccttgaccattttagatatttgttg
+6717736/1
CCCFFFFFHHHHHJCGGHJJJJJJJJJJJJIJJGIIJJIJIJJJJJJHHF
@6717869/1
ctccgacactgaggtcacggtactcgcggtacatgttgtgtacacctgag
+6717869/1
CCCFFFFFHHHHHJHIIJJJGIJJJJJJJGGHIJJIJJJJIHIIJJJJJJ
@6205590/1
gcagtgagttcgtgttgcaagacatgtaggaactgtccctcggagatgcc
+6205590/1
@C<FFDDFADDFHIDHHCHDHGIIHGHEHIIIIIIBGCGHG@FBGGIIGI
@7232876/1
tgtgtgttcaaggggatctgagaatggtttacattcacaattttgtccgc
+7232876/1
BCBFDFFFHHHHHJJIJJJJJJHGHIJHJJJJJJJJJJJJJJJJJJJJJJ
@6718264/1
tggaactgcttcacctgtggccggcggcacgcagacgccttgatgacctc
+6718264/1
CCCFFFFFHHHHHJJJJJJJJJJJJJJJJJJJHHFFFDDEDDDDDEDDDD
@5167783/1
gttcacattgacaaacttaggtttgcttacagccattcccaactgtcctc
+5167783/1
@@@D?DDAHDFFHEDDECH4A<<CBFGDFEHBA;EHEFBDGGIIGICBCH
@5167841/1
gacgagtgcacaatatccgtgtcgaccactgtgcctggttccacgttata
+5167841/1
CCCFFFFFHHHHHJJJJJJGIHHJJJJJJJJIJJJJJJGHIJJJJFHJJI
@3119979/1
gtgctgggcctcttgtatgcgaaggtgttgaggcgcttgtggtggtgcac
+3119979/1
CC@FFFFDDHFHHIIIHHIHIFGGG9C?CGHHIJJJGGGC=DFHCAECDH
@2092211/1
tgcaaacctattttagtagaaagttttccacaagaacttcacgtcaagta
+2092211/1
@@@BDFADDHBFDHBBGGHIFGIHDDBBHEGGGGGGHIIEHIGGHIIIBD
@6719334/1
cttcagccggctttggtggttctttggctgtctctggtggaggtttctcc
+6719334/1
@CCFDFFFDHGFGJJIGIIFGIGIJIJIJIJJJJJJG?DDFGH6CGBG@F
@5168446/1
ctgggcctcttgtatgcgaaggtgttgaggcgcttgtggtggtgcacgcg
+5168446/1
CCCFFFFFHHHHHJJIJJHJJJEGGHIJJJIJJIJJIJJJJJEGIJIJHH
@1062033/1
agcaacttgaatgtgagtttttatcggaagccaatcttcagtatttttgc
+1062033/1
CCCFFFFFHFFHHHIIHGJJJJJJIJIIIJIJJJIJJJJJJGIIJJJJII
@6719733/1
gccacaatctggtctggagagaagatcctcatcttgtatagaggaggctt
+6719733/1
CCCFFFFFHHHHHIJJJJJIJIJJJJJJJJGIJJJJJJJJJJJJIJJJJJ
@6719906/1
gggttgtcctgcagagcttgccacatcttgt
+6719906/1
CCCFFFFFHHHHHJJJJJJJJJJJJJHIJ<:
@4655076/1
tcgcaagatagtgagacattcactttttagtcataatcttcagatactcc
+4655076/1
@CCFFFFFHHHFHIJJJJJJJJJJJJJJJJJJIJJJJJJJJJJJJJJJJJ
@4655271/1
ctgcttcacctgtggccggcggcacgcagacgccttgatgacctccactt
+4655271/1
CCCFFFFFHHHHHJJJJIJJJJJJJJJJJHHHFFEDEEEEEDDDDDDDDD
@24357/1
ctgtgacttgtagtcaaggtggagattttactatctttcaagtcggcata
+24357/1
CCCFFFFFHHHHHJJJJJJEGIJJIJJJJJJJJJJJJJJJJJJJJGJJJJ
@24397/1
ctttgatcatggcatcaagcaaactctggtgccttgggaagcctttgtgc
+24397/1
CCCFFFFFHHHHHJJJJJJIJJJJJJJJJFGHIJJJJJJIJJJJJJJHII
@2617847/1
cggtggcgcacagggcacgcttgcgcatgacatctatacatgccattggc
+2617847/1
CCCFFFFFHGHHHJJJJJJJJJJJJJJJJJJJJJJJJJJJIJJJJJJJJJ
@4656121/1
ccctgtcgggagcggagcgcgctgtagctttgatcatagtagatgtttgc
+4656121/1
C@CFFFFFHHHHHJJGHIJJGIIGHJJJJJJIIJJJHHFHFHFFFFEFFE
@2618338/1
ggattgtgtaggtaatattattaaacgaagaacatgcggctgaattgcag
+2618338/1
CCBFFFDFHHHHFHIJJJJJJJJJJJJJJJJJJJJJJJJJJJJJJJIJJJ
@4149025/1
ccttgaccattttagatatttgttgttcattcaactgtcttgttaatgcc
+4149025/1
CCCFFFFFHHGHGIGGIJJJJJIHJHIJJIJJJJJJJHHJJIEGGIJIIG
@3632317/1
tcgatgtcgaacccaaaaatgtaattaacttttttttgtctgtttgtctg
+3632317/1
@@@BDDDDHHFHHIBCFEHIIHA?FDGHGGIIIIIEHGB=CHCHG>FGE=
@25458/1
tggctgtatgtttacatcataatgatgaacaaatcctcttggcattgata
+25458/1
CCCFFFFFHHHHHJJIJIJJJJJJJJJJJJJJJJJJJJJJJJJJJJJJJI
@4656681/1
catttattgtggccgctctaggcagcaaacagttcatccttgaacttatg
+4656681/1
?<=DDDDDFHHAHIGGBCFDG<GBDGG@FDGGD?9<DFGG9<>>DGGGCF
@2618978/1
tctgatcaaacgctattaattcattagcgaaaaacttatttttcactttt
+2618978/1
CCCFFFFFHGHHGJJJJJIJJIJJJIIJJJIHIJJGHIJJJJJJIJGIJI
@2619018/1
caacatcttcatcttagcgttcacattgacaaacttaggtttgcttacag
+2619018/1
@@@DDDDDHHHFDH@FHGBG@FFHHIIBEHHICF>BFHB:C?DGIIGIID
@1063027/1
gtcgatgtcgaacccaaaaatgtaattaactttttttttgtctgtttgtc
+1063027/1
@@@FFFFFHFDFHIIIJJJIJIHIIHHIGIJGGIJJJIJJJJJJJIJEHE
@25687/1
ggtcggacgagccgtgccttttattgcttggtgagacacgagataaaagt
+25687/1
CCCFFFFFHHHHHJJJJJJJJJJJJJJJJJJFHIJJJJJJIJGIIJHHF?
@2619433/1
ggcatagtaggtaggcgtagggtaagacacggatcgcatacaccgtgaat
+2619433/1
CCCFFFFDHHHFHIJJJIJJJJFGHJJJJJJJJJJJJJJJJJJJJIJJJI
@4657129/1
gtgctgggcctcttgtatgcgaaggtgttgaggcgcttgtggtggtgcac
+4657129/1
@?@DFFFFDFDHFHJCFHHIGEHIJCFEDHGHJGIJEGIIIIFHIGHIJI
@26048/1
gccagatgccaaagttcttgatcttcactgggctcttctctgggatttcc
+26048/1
C@CDFDDDHHHGHJGHGGHGGIJIJJIGID>GHIGIJJIIIIIJJGIJJI
@5686404/1
gcacctaatacaccgccgcttaaaagataggtaccgatgagcgcttccac
+5686404/1
CCCFFFFFHGHHHJJJJJJJJJJIJJJJJJJGFHIJJJJJJJJJJJJHHH
@2620237/1
gtttggctttggggttgttgtatatcgcgtacgaggacatgtccaggtcg
+2620237/1
@@<DDDFFHHHGDGIGHIIIFGHIHIHCEFGHGDFB8B@GGC@DGHHIIE
@7235488/1
gtctgttcgtctgtgcgcgctaatctcagaaacggctgatccgagttgga
+7235488/1
CCCFFFFFHHHHGJJJJJJJJJJJIJIJJJJJJJJJJJIJJJJGHGHHHE
@3121387/1
cattgacatgtatagatgtcggactcgtgacgtcgtaagcgcgtgccgtg
+3121387/1
C@CFFFFFHHHFHJJIJIJIJJJJJJJJIIIJJJJJIIJIIIIJGJJHHH
@548336/1
ccacagttccagtctcaggcacattgccattagtagactgatcagccgga
+548336/1
CCCFFFEF?FFFHHIIIIJIJJGIJIHGIJJJIHIDHGHIGIGEEIIIB:
@6209074/1
gccggaagtcactattccacgcgaacg
+6209074/1
@@@DD11<?FF??BDHCHE?1<FA<GG
@1581638/1
tggcacactgtttagaagtattgggaactgtattctatgtttcctaaccc
+1581638/1
CC@FFFFFGGHHHJJJJJIJIJJJJJFJIJHGGJJJJIJJJJJJJJJIJI
@7236547/1
gcgaagttttgttcacgttctttgcttgaacacactgtgtcgccattcct
+7236547/1
@CCFFDDFHHGFFFHIHFIJIJJGIIIIJJJIIJ6FGDGBDGHIJFIJJG
@7236653/1
gccttgggaagcctttgtgcgccacatcaatgttgataaaggctttattg
+7236653/1
CCCFFFFDHHHGFIGIIHIEIIFHGIIIJJJIIJJGIIHIJGIJFIIJIH
@3122190/1
cagcatacataataaaattagaggaagtaggtgctgggcctcttgtatgc
+3122190/1
CCCFFFFFHHHHHJJJJJJJJJJJIJJIIJJHHIJJJJ;DGHJJJJIJJJ
@6722410/1
tcctaacccgtttctttgtccctgggtaaggtatttcagggtcgtcacga
+6722410/1
CCCFFFFFHHHHHJJJJJJJJJJJJJCGIJJCHIJJJJJJJDGIIJJJJJ
@2623335/1
ctatgccatttatcctcgcacgttggcagtaatagtacaagtgaaaagtc
+2623335/1
@@@FFFFDFFAD?FDBHIGBEGHGDEHIIIEACFADHG@9DHGAGGDHDB
@5170053/1
ccacaatctggtctggagagaagatcctcatcttgtatagaggaggcttg
+5170053/1
CC@FFDDFGHHHDHHGEFFEACDHGBCEFEGGIGIIGIEGGGHBGGIIFF
@4658001/1
caaggggatctgagaatggtttagattcacaattttgtccgctggacaat
+4658001/1
C@CFFADFDHFDDHEHIIICHIJJIIJJJJFGIIIIIGHCHGGIGHIJEE
@1582890/1
caacagattgtttgagatgtttgtgaaactgcgacaccttgtggctgt
+1582890/1
::?D:BDDFFFDFE<EGFEEE?3CF<BHEFE<?1?FGCGCEGIF;B?0
@4658136/1
caggggttattgttatgtcgatgtcgaacccaaaaatgtaattaactttt
+4658136/1
CCCFFFDDFHHHHJJIJIJJIJJJJJIJJJJJJIJJJJHIJIJJJJIJJJ
@1583016/1
ccgattgacatgaaacaaacactaaatgtaaatttaagcatcccacaata
+1583016/1
CCCFFFFFHHHHHJJJJJJJJJJJJJJJIIJJJJJJJJJJJJJJJJJJJI
@7750720/1
tgtacattgaaaataaaaataaaaaaaatagcaggggttattgttatgtc
+7750720/1
@@CDD;ADFD?<AA<<AE9A:A?F38CFB?DD@DEBHFF8BFHII=CGI8
@5170753/1
gttgaacggaactccaatcctttactcgaatagtcttttctaacttgaac
+5170753/1
CCCFFFFFHHHHHJJJJJJJJJJJJJJJJJJJJJJJJJJIJJJJJJJIJJ
@2624274/1
ctgtatattatcacgagatatggtgtgtctatattaccatttcgtacaaa
+2624274/1
CCCFFFFFHHHHHJJHJJJJJJJHHHIJIJJJJJJJJJJJJJJIJJJIJJ
@2624446/1
cgacgactcctgtggctttcagtgaaacatcaaaatttatcgatctttga
+2624446/1
@<<D?AA<AFBFC@:A:;EHHDB1?BGG@FAGE@GFFII>DB?DFDF@FF
@1583763/1
gtgataaagataagtataggctcaaaacctaacgacatcaatcaccagct
+1583763/1
CCCFFFFFHHHHHJHIJJJJJJJJJJJJJJJJJIJJJJJJJJJIJJJJJJ
@7751345/1
gtggattttaatgttattattacagcatacataataaaattagaggaagt
+7751345/1
CCCFFFFFHHHHHHIJJJJJJJJJJJJJJJIJJJJJJJJJJJJJJIJJJH
@1583976/1
caccagtggtcttcttgaacttcttcaat
+1583976/1
;=?DDDDDAD3CD4ACB@D3:FBEE<EEI
@5171230/1
ctcagatacaccgtcacggaatacaaatatcttcttcggcaatctgcctt
+5171230/1
C@CFFFFFHHFHHGGIJJGIJIIHJGIGGIJJIJIEGGIIIJJIJJGIIJ
@7751492/1
ggctctcaggcaggcaagatgggcatagtaggtaggcgtagggtaagaca
+7751492/1
@CCFFFFFHGDHHJJEHIHFDCHEGIIICFHIFGHIGIHHHII?DHHHGE
@7751650/1
cctggctcccatgtcacggtagcactgagtgacggcacctccgacactga
+7751650/1
??@DDFFFFGHFHEGGHFIDHHGIGIIJJ??EDFAGGDHGGIGGHGGIJJ
@1064465/1
tcacacctagcatcacaacgtcatttaatataaaatacatttatatccga
+1064465/1
@CCFFFFFGHHHHIGIIIIIGHGIJJIGIJJJGIIIIIJJJJIJJIJIGJ
@6209493/1
ctggtatactatgctgtgtgatcaagttgtacggtatgaaacaaccggcg
+6209493/1
@CCFDFFFHHHHHJJJJJIJIJJJIJIJJJJJJJHIJJJJJJJJJJJJJJ
@1064783/1
cgtgaaaaccgcatccaactcggatcagccgtttctgagattagcgcgca
+1064783/1
@@@FFADFFHHGHIIIIIIIIII>BFHGGGF@DGGGEGHGGDGHIIIGH?
@6209956/1
ctgtacattcttttttcctcctttcttttttggtggcttccccattttga
+6209956/1
CCCFFFFFHHHHHJJJJJJJJJJJJJJJJJJJJIJJJJJJJJJJJJJJJI
@27447/1
gcacgtgcttgggcagagggaatctgattgtgctgttgtggaactgcttc
+27447/1
C@@FFFFFHHHHHIJJGHGIHGIJIIJJJJIIJJJJJJHIIHGIGGIJIH
@5688246/1
gttggcgttaggtatatacaagaac
+5688246/1
@@@DDDDA1<C<<CC<E?EC<CG@E
@1065467/1
cttgtatttgttatgtaaccactccatactttgtttcatttaaatttacg
+1065467/1
@@<DBDDDF?=<2AGGBGB?FGAG@CHCEFEHD<?C>GGFECFC?9?B@F
@6210907/1
ctctaatatatcgctgaggaccttagggacttcgacatattcggcgatga
+6210907/1
CCCFFFFFHFHHHJIIB=EGHIIIIJIJGGIJIJJJJJJJJIIIIIJIJI
@2626983/1
gtttgtctgtttgtctgtttgtctgttcgtctgtgcgcgctaatctc
+2626983/1
B@BFFFFFHHHHGIJJJJJJJJJJIHJJJIJJJHIJJJJJJJJJJJJ
@6211482/1
gctgtctgtacattgaaaataaaaaaataaaaaatagcaggggttattgt
+6211482/1
BCCFDFFFFHHHGJJJJJJJJJJJJJJJJIJJIJJJJJJJIJJFHIJJJI
@6211484/1
ctcatgtaatttttaatgttctccaaatcgacgactcctgtggctttcag
+6211484/1
C@@FFFEDFHFHHGGHGIIJIGDEIJGGIJHIEGGIJJEFDGHIIHCIHI
@6211489/1
ctttaataggacaagcgattggcattacgattgtgacaagttttcgtgag
+6211489/1
@@@DDD;D<FFFFIFFFI;AE@GDHIHD@EBDDBC?FFFCGGF>GA?@B7
@6211557/1
gttcgtatgtgattctttaatttgacataacttttttatttatgaaccga
+6211557/1
@BBFFDFFHHHHHJJJJJJJJJJJGJJJJJJJJJJJJJJJJJJJJJJJJI
@28640/1
ctgtttcttggcatctatagatgtcggtggcgcacagggcacgcttgcgc
+28640/1
@@CDDFFFHDBHHIHHIIIG@HHIIIIGHGGIGGGIIIIIIIIFGGGGII
@550816/1
cgctaatctcagaaacggctgatccgagttggatgcggttttcacgaata
+550816/1
@CCFFFFFHHHHHJJJJIGJJJJJIJGHGHGG@DHIJIGHIJIJIIGIJG
@1066199/1
aatttttgtctttcgcgaaatattccgcgacagatgtctttctagtgcgt
+1066199/1
CCCFFFFFHHHHHJJJJJJJJJJJJJJJJJJJJJJJJJJJJJJJJJHHHH
@4152467/1
gcggctgaattgcagcatcttgtcgagaacatgaagccgctttggtttac
+4152467/1
????DA?3C?DD?EEEBEBEFB2CEC?1:CDCE>:DDDAD@DDEE;=AC@
@6723851/1
gtcggatcctatgtaaaacattccaaaatcaacaactactaataaattaa
+6723851/1
CBCFFFFFHHHHHJIJJJJJJJJJJJJJJJJJJJJJJJJJJJJJJJJJJJ
@5689326/1
ctgtttgtctgtttgtctgtttgtctgttcgtct
+5689326/1
@CCDFFFDHHHFHIGIGGJJJGHHIJJFHIIHIJ
@4152854/1
gccagccttaacgtacgattccaacgccccctggcgtaaaataacgtcaa
+4152854/1
CCCFFFFFHHHHHEFHHGHGJIGIJJIJJJIJJIJI@FEAFHHIGIHHHB
@2628714/1
gccattcccaactgtcctccggtactaacgatcaaatcgatcatggg
+2628714/1
CC@FDDDFFFBFFIEGHDFDHEFIIEIIEGGIG@GA?<BDFG@CDFH
@3635652/1
agagggaatctgattgtgctgttgtggaacagcttcacctgtggccggcg
+3635652/1
@@CDFFADFHHHDHHIEBIG@EGIIG?EHC8?EHHIGGIGFFGGHEEABF
@1584969/1
cagtggtcttcttgaacttcttcaattgacgcaagaagtaccagaaacgg
+1584969/1
CCCFFFFFHHHHHIIJJJJJJJJJJJJJJJJJJJJJJJHJJJIJJJJJJJ
@5172313/1
gttttttcattccctgcagagcttgcaaagcttgcaaagatctttccttc
+5172313/1
CCCFFFFFHHHHHJJJJGIJJJJJJJJJJJJJJJJJIGHBGFGHIJIJJI
@3635782/1
ctcttgtatgcgaaggtgttgaggcgcttgtggtggtgcacgcgcttggg
+3635782/1
@@@DD>BDFFFADDFE2AFF=BBFF@F@DFBD;D;B;FGCFHIIHEE?=A
@6725011/1
ggcttgctctccgaagggagcttgcggccgatgacctcatactccttcaa
+6725011/1
?<@:BDBDFBFFHEEHBG=FEFEHGDGBFF<F;@==8@CH;=DCHEHEEA
@5172906/1
cctaaattctatcagagagaataataaaatcctaaagtcattattctccg
+5172906/1
CCCFFFFFGHHHHJJJJJJIJJJJJJJJJJJJJJJJJIJIIJJJJJIJJJ
@3636438/1
cctcacgttccgccaattgcttcaccttatgatagtcatcgcggcctcta
+3636438/1
CCCFFFFDHHHGHIJIIJJJIJJJIJGIIJJJJJJIJJJJJJJJJJJJJJ
@2630078/1
gcacattaattggagtataagttgtcacaggggcgtaagcagttgaaggt
+2630078/1
?<@DDDD:ACFHA3E<EDFAHIFDAH@HE?A@HIIIABFF<FCBFH@F>F
@1586076/1
ccgggaattttgtttggtacctgataccgacacatggtaggttccatgga
+1586076/1
CCCFFFFFHHHHHJJIJIIJJJJJJJJJJJJJJJJJJHGIJGIJJJJJJH
@3125134/1
gtcaatcggttcataaataaaaaag
+3125134/1
;??>:=BBD21DDDEEI?EFI@FID
@3637331/1
ctcataagaagttggttgaactggtgcaatttcttcatgtgtggtcatta
+3637331/1
CCCFFDFFHDFFFIJJJJJJJJJIHHIIJJJJHIJIJJIHIFHIGIIJGE
@4155206/1
ttcataaataaaaaagttatgtcaaattaaagaatcacgtcgaacattct
+4155206/1
CCCFFFFFHHHFDIGIGHIGIHIJIIIJJJJIJJJJJJJJJJIJIIIJJI
@1586724/1
aggtgctgggcctcttgtatgcgaaggtgttgaggcgcttgtggtggtgc
+1586724/1
?@<=ADDDDDDHDFDFCGGGDHGCEGD??::CFC>GGE:7BFDCFEG5@;
@6211933/1
gcgagactcataacgcagccagatgccaaagttcttgatcttcactgggc
+6211933/1
CCCFFFFFHHHHHJJJJJJJJJJJJJJJJJJHIJJJJJJJJJJJJJJJJJ
@6211942/1
atcacgtcgaacattctatgcttataccattaatctccgcaactatttga
+6211942/1
BBBFFFFFHHHHHJJJJJJJJJJJJJJJJJJJJJJJJJJJJJJJJJJJJH
@550905/1
ctttctaaggttcaaaactatatctgtaccaaatttcaaccaaatccgtc
+550905/1
<8:A?DDDHFAFAEFEGEHIGIIIIG<HECHH=FHIGGGIIGGEHHIGHG
@3637819/1
ggaacatagaaatttgtgtaacccaagtttgacgacataagatgcgaagg
+3637819/1
CCCFFFFFGHHGHJIJGHHGGGHJJJGEHIIIJJJJIJJJJIIJIJIJJI
@3637936/1
tttattttgtttttctctgtgatctgtttcttggcatctatagatgtcgg
+3637936/1
CCCFFFFFHHHHHJJJJJJJJJJJJJJJJJJJJJJJJJJJJJJJJIIJJJ
@29278/1
cattagtagactgatcagccggagcagctccggtaagtttgtcgagt
+29278/1
CCCFFFFFHHHHHHJJJJJJJJJJIJJJJJJJJHIJJIIJJJJJJJI
@6212511/1
tgcgaaggtgttgaggcgcttgtggtggtgcacgcgcttgggcagaggga
+6212511/1
@CCFFDFFFHHHHHJJJJJJJJIIIHJJFGIIGIGIJJJHHHHEFFDDD@
@7755358/1
gtgcattattacattttttataaacggtacatctagagtataaaaaactg
+7755358/1
CCCFFFFFHHHHHJJJJJJJJJJJJJJGHJJJJJJJJJGIIJJJJJJJJJ
@2632474/1
ctcatgtaatttttaatgttctccaaatcgacgactcctgtggctttcag
+2632474/1
CCCFFFFFHGHHHJIIJIJIJJIGIIJJIJIIJIGGIJJJDHIIJIIJJG
@6213250/1
ctcataacgcagccagatgccaaagttcttgatcttcactgggctcttct
+6213250/1
@B@FFFFFHHHHHIHHGIJJJIIIJIIJJIIIJJJJGGIJIIIJIGIIJI
@1067159/1
gtagcactgagtgacggcacctccgacactgaggtcacggtactcgcggt
+1067159/1
CBCFFFFFHHHFHIJJJJJJJJJJJJJJJJJJJJGHIJJJFHHIJJJHF@
@6213347/1
gctgtctgtacattgaaaataaaaataaaaaaaatagcaggggttattgt
+6213347/1
@BCFDFFFHHHHHJJJJJJJJJJJJJJJJJJJJGIJJJIIGJJ@FGIIJI
@7755912/1
gacgcaagaagtaccagaaacgggacttagccacaatctggtctggagag
+7755912/1
CCCFFFFFHHHFHJJJJJJIJJJJJJJJJJJJJJJJJJJJJIIJJJJJJJ
@6213367/1
cacttatatacgacaacttaactacagtttaaagcacgttgtatatattt
+6213367/1
@@@FDDDFHFD>FHIJGIIIGEIEGIEIDGGIBEFCDDHGIFHIFDD?FG
@2632977/1
cagctgttccacttcatcatcagggatcttgccgtcattgcagacggtgt
+2632977/1
@C@FFFFDHFHDFFHIIJIEGHGIIFHHJIJJIJIIIJJJIIIGGIFGI?
@2633038/1
ctgataagcccagacctagcccaaattcttcttcttcagccggctttggt
+2633038/1
?@?DDDD3A;FF8:C@GBFFACFFF@<9???:?DFF<DFCFGBF<FFC9F
@30169/1
cgggaattttgtttggtatctgataccgacacatggtaggctccatggat
+30169/1
@@CDFFDEHGHFFHGGJ?HGHHIJGIGGIIJJGGEEGGHGJJJIGGIIDG
@2633401/1
gtaatttttgtctttcgcgaaatattccgcgacagatgtctttctagtgc
+2633401/1
BBCFFFFFHHHHHJJJJJJJJJJJJJJJJIJIJJJJJJIJJJJJJJJHHH
@2097726/1
cgctaatctcagaaacggctgatccgagttggatgcggttttcacgaata
+2097726/1
@@@DFFFDHHHHHGEHIJGGIHHGHGGG@FGGAGG;FH:DFGIJIIC;FG
@7756713/1
gtagctttaaggggatctgctgtctgtggagctgatgcttgctgggcctc
+7756713/1
@:?DDFFDHFHHGDFEHGEHHIHHIGEHIFHGEHGGHGJIIGEHGIJIGI
@1067828/1
cccgtacccatagcaacaagatcagcgactgtcacacggtagcggaaggt
+1067828/1
@C@BDDFDBFBFCHIGGHHCGGEHE<EHGIGD>DA:DFA7BDC:4@GEF7
@5690359/1
ttcatcttagcgttcacattgacaaacttaggtttgcttacagccattcc
+5690359/1
@@@DDDDDAHFDH;C;EGIIIGDHI@GEIIHI9CGIIIIIIIIIIIIFCH
@4661692/1
gccgtttctgagattagcgcgcacagacgaacagacaaacagacaaacag
+4661692/1
@C@FD6DBHHBHHAAGHHG>GHHHECIEHGEGBGCGGFHGIGGHDEHHH9
@552703/1
cacgcatcgtgaggtctttggagccctgtccaacggtagatggaactctg
+552703/1
CCCFFFFFHHHHHIHIIJJJJIJJJJJJJJJJIJJJGHIIJJJGGIJJEG
@2633930/1
ccctcagcgacatgtaagagttcaatggggaagtaaatgcatctgtcctt
+2633930/1
CCCFFFFFHHHHHJHIJJIJHIJJJIIJJJJJJHIIJJJIIJJJJIJJJJ
@7241158/1
cgcctgggatgccacccggcaccactcccgggtgaggatgcactacattt
+7241158/1
CCCFFFFDHHHHGGJHJGIIJJJIJGJJJJJJFHJJJJEGIIIIJIJIHH
@552925/1
gttggcgtcgcttgcggtatcggcgtcgcttgcggtaccggcgtcggttg
+552925/1
@@@BDFDDFHGHHGGHI@CGAGH>@6@FGIIGFGE?DACA>?B=7BB5@8
@5690593/1
gggttttttaaactcatattttcatggtaccaagttatgaatttttcaaa
+5690593/1
BCCDFFFFHHHHHJJJJJJJJJJJJJJIIJJIJIIIJJJJJJJJJJJJIJ
@553023/1
cagcagagtgcacacaatggtgaactggcgttcatgcggcaaacgcctat
+553023/1
@@@BDDDDHDFFHGIIIBBD?F?<FE@@EFFD?DFBHIGDF@F=;AGH@C
@553049/1
gcaggttcaggcatctgcaccaagactggagctcctgctggagatgtggg
+553049/1
CCCFFFFFGHHHHJJJJIIJGIJJJJIGJJJJDIJJJJJJIBGFHIGHIJ
@7757624/1
cgccaattcactgttcattacctgtgaaaactgcccctcagatacaccgt
+7757624/1
CCCFFFDDHHHHHEHGIHJHJJHJHJJIJJJIIIJJJJIJJIHIJJJJJG
@7757631/1
ctgcttaatactactcactgatttatgtagcatcatcttgtaaagactac
+7757631/1
CCCFFFFFHHHHHJJJJIJJJJJJJJJIJJGIJJJJJJJJIIJJJIJJJJ
@7242015/1
ccgacacatggtaggttccatggatttaggagcacgtgcagtaggaacca
+7242015/1
C@@FDDDBDFFHHCBFFHCBBEF>DHHCGFAGDCGGBF?HGHHG>BFHHG
@7757900/1
gtgatttctatttcccaattaaaccttatattaatacaatggtgactatt
+7757900/1
CBCFFFFFHHHHHJJJJJJJJJJJJJIJJJJJJJJJJGIJJJHIIJJJJJ
@6727986/1
tcgacatttttccttcaacttttcatattcattgcgtctgatcaagtctt
+6727986/1
CCCFFFFFHHHHHJJJJJJIJJJJJJJJJJJJJJIJJJJJJJJIJJJJJJ
@1068709/1
gcacaatgcccgtggtcttcactagttggcaaatcgcgcgtatagacatt
+1068709/1
CCCFFFFFHHHHHIJHIJIJJJJIIJJIJIJJJJJJJJIJGIJJJJJJIJ
@2635665/1
gaactgcttcacctgtggccggcggcacgcagacgccttgatgacctcca
+2635665/1
CCCFFFFFHHHHHJJJJJJJJJJJJJJJJJJHHHFFDEDDDDDEDDDDD?
@4155857/1
agggaatctgattgtgctgttgtggaactgcttcacctgtggccggcggc
+4155857/1
CCCFFFFFHHHHHJJJJJJJJJIIJJJJJJJJJJJJJJJJJJJJJJJJHF
@2636258/1
agctggttcagcctttttctttttaggcttcttctttctagtgcctgata
+2636258/1
CCCFFFDFHHHHHJJJJJJJJJJJIJJJJJJJJJJJIJJIIIJJJJJJJI
@1069353/1
gtcactattctaggattgtgtaggtaatattattaaacgaagaacatgcg
+1069353/1
CCCFFFFFHHHFHJFHJIHIHIJJHHIJJJJJJJJJJJJJJJJJJJJJJJ
@6214774/1
ctgggcctcttgtatgcgaaggtgttgaggcgcttgtggtggtgcacgcg
+6214774/1
@@<DDDDFFHHHFIHJJIJJJJFGGFGHIGIHIIJIIIGGHIJJJEIIHG
@4662318/1
gtgatctgtttcttggcatctatagatgtcggtggcgcacagggcacgct
+4662318/1
?=??DDDDHHF<CBC>AFCGGIIGHH<EDHCHH1CA@BGGGG9DE;;0/@
@5692043/1
ccacttattaaattaatcgcacttctttgttttatttaaaaagcttaagt
+5692043/1
CCCFFFFFHHHGHIHIJJJJIJJJJJJJJIJJJJJJJJJJJJJJJJJJJI
@2637437/1
cttccctggcaatacaacaacgacaagctgcaactgtacgaatgtgctct
+2637437/1
@@@=DDDDD?DFBHICEBFGGIGIIED=BGFGHCCG?BDGGHEDBBFF@B
@5175651/1
ggtgcacgcgcttgggcagagggaatctgattgtgctgttgtggaactgc
+5175651/1
??:BDDDDFD?@0CFGBIGEFGH@GHCHG<FDH9BBFHIIICDHEGEEGG
@2637844/1
gcacgcgcttgggcagagggaatctgattgtgctgttgtggaactgcttc
+2637844/1
@@@ADDDDHHHD=EBFGGIIFGEFHID>@F?BHHH?DEDFFBBGADAHGA
@7245271/1
ggatggcaaagagacgaagcgcgcgttctcatgtaatttttaatgttttc
+7245271/1
BC@FFFFFHHHHHGIJIGIJJJJJJIJGIIGIJHIJJIJJJJIJJHIFHE
@2638455/1
cactgagtgacggcacctccgacactgaggtcacggtactcgcggtacat
+2638455/1
@7?DDDD?CBBFD@DHEGIII<FDGGGGDCGHHIGHFFGHGEB;B:?B@7
@6728986/1
ccaaatttcaaccaaatccgtcaaatagttgcggagattaatggtataag
+6728986/1
BCCFFFFFHHGHHJGIJJJIHIJJIIJJFIIJJJFIFHHHHIJJGIIJII
@2640981/1
attgacatgtatagatgtcggactcgtgacgtcgtaagcgcgtgccgtgt
+2640981/1
@@@DFDBDDDHHFFBDEEBGIJIHGFFAFHCDBAHIDFGHJB;FBCEEE=
@3639360/1
cccagaaatttcgcacgctcgactaacattacctcgaaggcgcggcgtgc
+3639360/1
C@@FFDEFGAFDDEIIEEHIDHIBFF>BGHIGHIIHIIGG=@;@<BB;?B
@34424/1
cacggctttttccagatccactcttgctccatgatccaggagcagcagcg
+34424/1
C@BFFFFAHHGGFIGIJJJJJJJJIIIIGIGI@GIGGGIJEHJJIIJIGH
@1070919/1
cggggaagttgcaaaaaatattttatcgagtacctacattataattgcaa
+1070919/1
CCCFFFFFFHHHHJJJJJJJJJJJJJJJJJIHJJJJJJJJJJJJJJJJJJ
@34711/1
aaggtgttgaggcgcttgtggtggtgcacgcgcttgggcagagggaatct
+34711/1
B@CFDEFFHHHHGJJJJJIJJIJJHHHIJJJJJJJJJJIJJHHHFFFFEE
@1591281/1
gtcggttgcggaatcagcctcgcgggtgggtctggcatggtgcctagagg
+1591281/1
@@@DA@DDHHHDHIIIEHG@FHIEIG@GB<4=DEFFFEDE>>CCAA?AC<
@4662737/1
gcgcgtttacattaggtcggtcaccgaaggcggcggccgcattcggttta
+4662737/1
CC@DFDDFGHHHHIJJIJJJJJIIJJJIJIGIJIHDDDD@BDDDEDBDDD
@7761855/1
ttcagtgtatcggttgggcagtagtgtgagtgcatcaagttctcctgctt
+7761855/1
@@@DFDEFHFDHFGGHIIJBHEEH?E?F@FGHJIJIJFIHGDFHIEGI@G
@2098750/1
ctgtgatctgtttcttggcatctatagatgtcggtggcgcacagggcacg
+2098750/1
BBCFFEFFHHHGHJJJHGHIGGJJJIJIIJGIJJGIIGGGGIJIJJJJJI
@1071481/1
gcaagaagtaccagaaacgggacttagccacaatctggtctggagagaag
+1071481/1
CCCFFFFFHHHHGJJJJJJJJIJJIJJJJJIGHIJJJIHIIJJJIIJDII
@7245911/1
gtttattttgtttttctctgtgatctgtttcttggcatctatagatgtcg
+7245911/1
CCCFFFFFHHHHHJJIJJJJJJJJJJJHHIJJJCHIIIJJJJGGIJJJIJ
@6216707/1
gcattggaaatcagaagcacatactgctaaatctaattaagaaggaggtg
+6216707/1
CCCFFFFDHHHHHJJJJJJJJJJJJJJJIJIIIIHGIJIJIIGIIGIIDG
@1591677/1
cctgggtaaggtatttcagggtcgtcacgacccacatcttcgtcgcgcca
+1591677/1
CCCFFFFFHHGDHIGHIHECGFHGHIIIGIJGIIGHIIIIGIIFGHGGFE
@3127781/1
ctagtataatgtatccttctatcaccatactcaggttgccgtataccaca
+3127781/1
@@@ABDFDFFFFGJGHGGGHIGGIJIJJIIIEIIIGGIGIIIIIIICFGG
@1592050/1
ccaaattcttcttcttcagccggctttggtggttctttggctgcctctgg
+1592050/1
CCCFFFFFHHHHGJJIJJIJJIIIIJJJJGIJFHIIJJJJJJJJIIIIIJ
@1592093/1
caaggacttcacacataaactctatgactggctgcgctttataaaaggca
+1592093/1
<@@FDDDDFDHHDHHGDHGGGHGFFIDFDEFGFGCCD@GDGBCDG??;FD
@5176307/1
ctggctcccatgtcacggtagcactgagtgacggcacctccgacactgag
+5176307/1
CCCFFFFFHHHHHJJJJJGHIJJJJJJJHIIJIJJIJJJJJJJJJJIJJI
@6734435/1
catcgttctcagcatggtaagaaggtggcggccagaatctagacatgcac
+6734435/1
@@@D?ADDDDDHF<EHIGIIIIIIIFHIGHEEHHEEHHAHGEECFHGE@E
@4157272/1
gcctctgtaggagtttcgggctcgggtttactagcctcctccttagaagt
+4157272/1
CCCFFFFFHHHHHGHJJJJJJJJJJJFHIJJJJIJJJJJJJJJJJJHIIH
@2099642/1
ggcgcttgtggtggtgcacgcgcttgggcagagggaatctgattgtgctg
+2099642/1
CCCFFFFFHHHHHJGHJJJJJJJJJJJJJJJJJJJJJJJJJJJJJHJJJH
@5692818/1
gtgcaatttcttcatgtgtggtcattacactccaatctatatcgtaacca
+5692818/1
@@@DFFFADFHDDBHIFI:EFIGHICEEDHGGGIHHIJGEGIGFC?D;FD
@6217907/1
gttcaccaagctagtggcgttgatgtcgcaagatagtgagacattcactt
+6217907/1
CCCFFFFFHHHHHJHIJJJJJJJJJJJJJJJJJJJJGIJJJJJJJJJJJJ
@1592389/1
cgtcttttgaagattcagatattgatagttttttcattccctgcagagct
+1592389/1
CCCFFFFFHHHGFHHIHIHIIIIJHJJIEHIJJJJJJJJJGIGEIGIIJG
@2643222/1
ctttggtttgtcaggggtaatgctaacgtcatagcgataaattttaaggg
+2643222/1
CCCFFFDDHHHHHIJJJFGIJJJJJJJJCHIJJJJJJJJJIJIJJJJJJJ
@4158000/1
gtgaaaactgcccctcagatacaccgtcacggaacacaaatatcttcttc
+4158000/1
8@@ADDD:CFFAFIEGFIEFFHEFFEEAFEFEFAAFIDFFEFFBFFFEE@
@5693443/1
taaaatctgtctctaaagcattgctaaacaagcaatgtaagaacaaacca
+5693443/1
CCCFFFFFHHHHHIJJJJGIJIJJJJIJIJGHJJFIJHHIGIIIJJIJ=H
@2100356/1
gtccaggtaaattgcaccgattagtgcctctaatatatcgctgaggacct
+2100356/1
@CCFFFFDGHFHHIIIIJIIJJIHGIJJJJIJJJJIJJJJJJJGJJIJHG
@2100512/1
gggcatagtaggtaggcgtagggtaagacacggatcgcatacaccgtgaa
+2100512/1
C@CFFFFDFHGGBGHJJIGGIIICFHHJJJJJJJGIGIIBGGIIJIFGCG
@2100519/1
gtcgcctccttgatgcattgcgtcagaatgcccacctcacgttccgccaa
+2100519/1
C@@FFFFFHHHGFIHGIIJJGHGHGGFHIJHIIJJJIHGIIGGGIIJJIH
@2100623/1
ggagattaatggtataagcatagaatgttcgacgtgattctttaatttga
+2100623/1
BCBFDFFFHHHH<CGIJJJJJJJJJJJHIJJJJJHIJJIJJJJJJJJJJJ
@4158377/1
aaccgattgacatgaaacaaacactaaatgtaaatttaagcatcccacaa
+4158377/1
@?@??<DB?B<BF@::BFHGGEGGH3E>FHHGG9?4?DFG@D@3D=@A;@
@5177915/1
gtcaaagcatttattgtggccgctctaggcagcaaacagttcatccttga
+5177915/1
CCCFFFFFHHHHHIJJJJJIIJIJIIIIJJJJJJJJJIIGIJJJJJIIGF
@556548/1
ctccgcagtactgtcgtttgcaaatttgtccctcaccatgctcatactat
+556548/1
<@;DDDD>DFHH?CGEA?FGCEHGDGGEGGIIIIGGGIIIIGIIIIIGIG
@2644396/1
cgggcttcaacagcttgttagcttgccattgacctttcctaggagtgact
+2644396/1
CCCFFFFFHHHHHJJJJJJJJJJJJJJJJJJJJJJJJ@GIJJJJJFHIJJ
@2101297/1
ggtaccgtagcctgtaatttttgtctttcgcgaaatattccgcgac
+2101297/1
BCBDFFFDFHGHHJFGIJJJIJGHIJJJJGIJIJJIJIJJIJJIGH
@5178638/1
gcgtgccctgtgcgccaccgacatctatagatgccaagaaacagatcaca
+5178638/1
CCCFFFFFHHHHHJJJJJJJGJJJJJJJJJJJJIJJJJJJJJJJJJJJJI
@5694626/1
tgtacgtgtgtatgtcactgaacttctcttaaacgactggaccgattttg
+5694626/1
CCBFFFDFHHFHHJHIJJJJJJJJJIJJJJIJJJJGGIJJGHIJDGHJJJ
@2644805/1
gggtcattcaatgtctccttccgtcttgggtgaggcataacggggtgggt
+2644805/1
BBCDDFFFHHHHHHIJJJJJJJJIJJJJJJCGIJJJJJJJJJJIJ?BHI;
@2644829/1
cgtcactattctaggattgtgtaggtaatattattaaacgaagaacatgc
+2644829/1
CC@FFFFFHHHHHJJJJJJHHGHJJEHHIJJJJJJJJJJJJJJJJIJHHI
@1072916/1
ctctacacaaagtttcagcttaaaatacgtttaaaaaaaaatttgtacca
+1072916/1
CCCFFFFFHHHHFIJJJJJJJJJJJJJJJIJJJJJJJJJJJJJJJGHJJJ
@5178866/1
ccaggcaccataaaatctttcctcggactaaattgttctatcttcatcct
+5178866/1
??1B1BD:CBDDDBEE<:AE@AF?EE@EECA>DDCCDCDDEECDEADEDD
@5694745/1
gtttgacgtttatcttcaagcacaaattgctcagggtctgtggcgaagtt
+5694745/1
CCCFFFFFFHHHHJJJJJJJJJJJJJJJJJJJJJJJDHHJHJJJJJJJGH
@5694814/1
ctctatactttgcattaaaataatgcccattttcacaggcaagggatcct
+5694814/1
CCCFFFADHHFHHIIBHEHAH?HHIIIIIIIGIIIIIIIEIHIIIIGGIC
@557279/1
cttctacttctgcttctggcacatcaggagaagttggctcctcaacagac
+557279/1
BBCFFFFFHHHHHJJJJJJJJJJJJJJJIJIJJJJJJJJJJJJJJJJJJJ
@1073231/1
ctgcgtttgaatttaatagatgtatactcacttagggcattgaaaaaata
+1073231/1
CCCFFDDFHGHHHJIIJJJIIJHIIJJJJJJJJIJJJJJJJJIJJJJIJJ
@2645675/1
caggcatctgcaccaagactggagctcctgctggagatgtgggtgtagct
+2645675/1
CCCFFFFFGGHHHHIGIFGHEHHIIJJJJJJJJJGHFGGFGGHDGDFHII
@36505/1
gcggtctttgtataccttcaggtgatcgaacatcatgtcttcaaactcca
+36505/1
@@?DBDDFHHHHHIIIIJGGHIIJCHHIIGJJIIJJIJIIIJGGIJIHIJ
@1073519/1
atcaagcaaactctggtgccttgggaagcctttgtgcgccacatcaatgt
+1073519/1
@@@FFDFBBBFHDBFHECEHBAFGEGIDCECBHB1CD@DHFHICDADDDB
@7763449/1
atacataataaaattagaggaagtaggtgctgggcctcttgtatgcgaag
+7763449/1
CCCFFFFFHHHHHJJJJIJJJJJJJJJHHIJJJJJJJJJJJJJJJJJJGI
@6218827/1
gcaggttcaggcatctgcaccaagactggagctcctgctggagatgtggg
+6218827/1
C@CFFDFFHHHHHJJJJJJIIJJJIJGHIIJJIJJJIJJJJHGHGIIIIJ
@7763680/1
ggttgcggtctttgtacaccttcaggtgatcgaacatcatgtcttcaaac
+7763680/1
CCCFFFFFHHHHHJJJJJJJJJJJJJHHIJJJIJJIJJJJJJJJJJJJHH
@1593925/1
ctttgattctgatctaatagctcgacagtggcatggaaccgctccgtcgt
+1593925/1
CCCFFFFFHHHHHJJJJJJJJJJJJJJJHIJJJJJJJJJJJJJJJJJJJF
@7247099/1
cggctgaattgcagcatcttgtcgagaacatgaagccgctttggtttacg
+7247099/1
@CCFFFFFHGHHHIJJIIJIGEGHGGBGIIIIIJIJJJI>GGIJGGGIIJ
@6219574/1
cccacacccgtatctcaacacccataaagaactgtttgcctctcatgtcc
+6219574/1
CCCFFFFFHHHHHJJJJJJJJJJJJJJJJIJJJJJJJJJJJJJJJJJJJJ
@6735814/1
cgcaagaagtaccagaaacgggacttagccacaatctggtctggagagaa
+6735814/1
CCCFFFFFHHHHHJJJJJJJJJJJJJJJJJJJJJJJJJJHHIJJJJJJJJ
@4160690/1
gtcgtttgaaaaattgacggccagccttaacgtacgattccaacgccccc
+4160690/1
CCCFFFFFHHHGHIJIIIJIJJJJJJJJJJJJIIIJHIJJIGJIIJIJJH
@2102896/1
gtcctttctaaactatatctgtaccaaatttcaaccaaatccgtcaaata
+2102896/1
@C@DFFFFHHFDHJIJJJIJIHGGHHJDHHIHIJIJJIGGGJJGIIIGIG
@558843/1
tccgtcactattctaggattgtgtaggtaatattattaaacgaagaacat
+558843/1
@CCFDDDFHHHHHJHIJJJJJEGEHHIHHIJJJJJJJJJJJJJJJIIJJG
@2103061/1
ggaagcatgttttcacttgttcgtcgtcgaaatcaacttcagtgtatcgg
+2103061/1
CCCDFFFFHHHHHJIJJIJHIGIJIIJJJJJJJJIIIIDHIJHGFHIJJJ
@1074667/1
atagtaggtaggcgtagggtaagacacggatcgcatacaccgtgaatata
+1074667/1
BBBFDFFFFHHHHJHIJJJFHIJJJJJJJFIIJJJJJJJJJJIJJJJJJJ
@7248365/1
caacctctatactttgcattaaaataatgcccattttcacaggcaaggga
+7248365/1
CCCFFFFFHHHHHJJJJJJJJJJJJJIJJJJIJIJJJIIJJJJJJJJIJJ
@6737024/1
gttttattgacgtatcttaagaactgaatacccagttattacataattgt
+6737024/1
CBCFFFFFHHHHHIJJJJJIJJJJJJIJJIJGIJJHIJJJEHIJJJJJIH
@7248798/1
cgtgaggtctttggagccctgtccaacggtagatggaactctgtcgccga
+7248798/1
CCCFFFFFHHHHHJJJJJJJJJJJJJJJJGHJJJJJJJJJJJJJJJJJJJ
@4665012/1
acccaaatacggcgaggcccataataattaaggagatccctctattgagc
+4665012/1
@C@BDDFFDHFHHJIJIJDIIGCDHADIGBEDHGGGH>FHIJEIGDHGGE
@4665049/1
ccctgcagagcttgcaaagcttgcaaagatctttccttcttctctttttt
+4665049/1
@CCDDFFFFFHFHGGGIGIIFHGJC9FCC@CE9?99:CCB?FGDGGIEGD
@6737762/1
gggaaattgctgcacgaaccggagaagggaatgacaacgacaatcggacg
+6737762/1
CCCFFFFFHHHHHJJJJJJJJJIJIIIJJJJJJIJJJJJJJJJJJJHHHF
@1594639/1
ctccaaagcattctgggctgcagatgactgtgcatccttgctagtaagtc
+1594639/1
@@@DFFFFGHFHFJJIHGIBEHGHJGIIGGGGIGDHEGHGIJJIIGDEID
@4665559/1
cgcaagaagtaccagaaacgggacttagccacaatctggtctggagagaa
+4665559/1
;@<DDDDDFHFFHIIIIIII7GDHGEGE??CFCCH@BBEHFHGIIIBFAF
@6738403/1
gcgttgatgtcgcaagatagtgagacattcactttttagtcataatcttc
+6738403/1
@<@DD:;B?AABFAFEBE:FA?B9EDGBDFG>D<FFEGFEF@BGEFIIIE
@7249958/1
cctgacgaaaatgaaaataaaattgattatcgatgaagttttggaatccc
+7249958/1
CCCFFFFFHHHHGEGEGGIJIGGHGIGGIGIIGIIGGHHHIIGBEBEHII
@1595035/1
cctcttcctcgggttggaatgattctggtgggttgtcctgcagagcttgc
+1595035/1
CCCFFFFFBFHGFCGIFGHIJJGHIJJGJJIJ:?FFHIJIJJJJIEIIJI
@7765555/1
gtggaactgcttcacctgtggccggcggcacgcagacgccttgatgacct
+7765555/1
CCCFFFFFHHHHHJJJJJJJJJJJJJJJJJJJJHHFFFDDDDDDDDEDDD
@7765737/1
gtttcttggcatctatagatgtcggtggcgcacagggcacgcttgcgcat
+7765737/1
CBCFFFFFHGHHHJJIIJIJJJJJJFHJJJJJJJJJJIJJJJJJJJJJJH
@38352/1
gtcgaacccaaaactgtaattaactttttttttgtctgtttgtctgtttg
+38352/1
CBBFFFFFHHHHHJJJGHJJJJJJJJJJJJJJJIIIJJIJJJIIJJIJJJ
@7250908/1
attagaaatcacttctttgattttcttcaagcgctcatcgggaggtgtgg
+7250908/1
CCCFFFFFHHHHHJJJJJJJJJJJJJJJJJJJJJIJJJJJJJJJJGHIJJ
@4666579/1
cgtttttaaactattttttcaatgccctaagtgagtatacatctattaaa
+4666579/1
@@@DFFFFDHFHGIIIIIEGIHIHGIIIIIIHG>D?DGHIIHGHHGIIIG
@6739765/1
ccctggcgtaaaataacgtcaatacatt
+6739765/1
??@?DDDDDFDCFBH@B:<C=FAC?@FC
@38742/1
gtttccaatctccaagacaggaggctccagtactttagctttgacagtgt
+38742/1
CCCFFFFFHHHHHJJJJJJJJHIJJJJJJJGJJJJJJJJJJJJJJJJHIE
@5696228/1
ggtcacggtactcgcggtacatgttgtgtacacctgagcgagactcataa
+5696228/1
CCBFFFFFHHHHHJJJJHIJJJJIJJJIIIJJJHJJJJJJJJJJJJJJJJ
@6740185/1
cactgagtgacggcacctccgacactgaggtcacggtactcgcggtacat
+6740185/1
CCCFFFFDHHHHHIJIJJJJJJJJJJJJJJGIJJJJGIJJJJJJHHFFFF
@7766601/1
gtgagtttttatcggaagccaatcttcagtatttttgcgtactggagtgc
+7766601/1
CCCFFDDFHHGHHJJJIJJJJJGIJIJJJFGIJJJJIIJIIJJJJJJDHI
@2646805/1
accgtagcctgtaatttttgtctttcgcgaaattccgcgacagatgtctt
+2646805/1
BCCFFFFFHHHHHJJJJJJIJJJJJJJJJJJJJJJJJJJJJJJHHHHHHF
@2103596/1
ggttgaacggaactccaatcctttactcgaatagtcttttctaacttgaa
+2103596/1
@@@DDFFDHDDBFHJHGIJIFIJJJJGIGGGIGIIIJHJJJIGIHIIHJJ
@2103657/1
tcctcatcttgtatagaggaggcttgagctcgctctccgaagggagcttg
+2103657/1
@@@FFFFFHHGHHJJJIIJJIIIIJ@GGCADGGD@BAHFGHDHIHBBGHH
@6222298/1
tttcaaaacaattcattttaggttcaagttaaccgcaatgttggagcttg
+6222298/1
CCCFFFFFHHHHHJJJJJJJJJHJJJJJJJJJJJJJIHIIIIJJJJJJJG
@559793/1
gccagatgccaaagttcttgatcttcactgggctcttctctgggatttcc
+559793/1
CCCFFFFFHHHHHJHIJJJJIJJJJJJJJJJJJJJJJJJJJJJJJJIJJJ
@7767759/1
gtagcaacttgaatgtgagtttttatcggaagccaatcttcagtattttt
+7767759/1
BBCFFFFFHHHHHJJIIJICIHJJJJJJJJJJJIJJJJJJJJJFIJJJJJ
@7767818/1
atgatgccgtttctgtaccaataggaacaatacttcgggcttattctgca
+7767818/1
@@@FFFFFHFHHHIIFBGGGHIJJJJJJIJJIIIHGIIIJJJJJJIJIII
@7768168/1
cagcatacataataaaattagaggaagtaggtgctgggcctcttgtatgc
+7768168/1
CCCFFFFFHGHHHHGIIHEEGIGHHIIIGJJHGHIIIJGGGIIIJHCHII
@7768802/1
cagacgagtgcacaatatccgtgtcgaccactgtgcctggttccacgtta
+7768802/1
CCCFFFFFFHHHHJJJJJJJJHHIJJIIJJJJJIJJJJJJIIJJJJJIJI
@2648677/1
tcacggtactcgcggtacatgttgtgtacacctgagcgagactcataacg
+2648677/1
CCCFFFDDHHHHHJJBHIJJJJIJIJIIJIIJJJJJJJIJJIJJJJJJJJ
@6223821/1
tgataaagataagtataggctcaaaacctaacgacatcaatcaccagctt
+6223821/1
?@@DFFFFHHHHHHHJJJJJJJJJJJJJJJJJJJJJJJJJJJJJJJIJJJ
@4163365/1
gatcaagagcctgacaccgaaggcagctctccttctaccggcacgcatcg
+4163365/1
@<@DDAADDBABDGGGH@FCEEG??E7DDD@FAEHIBFH@GGHI/88;:E
@6224509/1
attaaaaataaacttaaagattattaataagaaaaaaataatgcaa
+6224509/1
CCCFFFFFHHHHHIJJIIIIIJJJJJJJIJJIJIJJJJJJJJJJJJ
@7251786/1
gggctctcaggcaggcaagatgggcatagtaggtaggcgtagggtaagac
+7251786/1
<@@DDDD?BDFHDBGIIGHGGIEDIGIIGFGFGFEDHIDGFGIGFABCBG
@3132619/1
ctgtacattgaaaataaaaataaaaaaatagcaggggttattgttatgtc
+3132619/1
CCCFFFFFHHHHGGIIJIIJJJIJIJIGIIIIJJJIIFHGIJJIIIJIHI
@6740900/1
gccagttataaagcatagcccgaagtgctattggcacacaggcataatgc
+6740900/1
CCCFFFFFHHHHHJJJJJJJJJJJJHJJJIJJJJJJJJJJJIJJJJJJJJ
@5183645/1
gcctcttgtatgcgaaggtgttgaggcgcttgtggtggtgcacgcgcttg
+5183645/1
CCCFFFFFHHHHHJIIJJHGHHIJJJJJJJJJIIJJJJIIJJJJJJHFFD
@39565/1
ctcatcgggaggtgtggcagcctccttgaccattttagatatttgttgtt
+39565/1
CCCFFFFFHHHHDGHIJJJJJJJJJJJJIJJGIJJJIIIJJJJJJIJJJJ
@7253072/1
cgtcaaagcatttattgtggccgctctaggcagcaaacagttcattcttg
+7253072/1
@@@DDDFFHHGHHGHI@HIGI@FGGGIGHIIGIIGIHIIIFHIGIICHGI
@5183986/1
cataacttttttatttatgaaccgattgacatgaaacaaacactaaatgt
+5183986/1
?@@DFEDEHDH?HEHDIGHIIGHIIICHEHIIIDGBAH@?DHEDCGFHE=
@4164403/1
gcctcttgtatgcgaaggtgttgaggcgcttgtggtgg
+4164403/1
@@@DADD?=DDF4EAEFGAFEFF93C;?F?:FG@BD?B
@4164430/1
ggaagctagccgggcggatgtatggcagtagctaactcgtccgagggtca
+4164430/1
@@CDDDFFHHHHGJIIGIHJHIGGIEGGIFGIJIIJIIGHHHFFDDDDDB
@5184741/1
tgtagctttaaggggatctgctgtctgtggagctgatgcttgctgggcct
+5184741/1
@CBFFFFFHHHHHJJHIJJJJJJJJJJJJJFHJJJJJJJJJJJJJJJJJJ
@7254036/1
ggtagcactgagtgacggcacctccgacactgaggtcacggtactcgcgg
+7254036/1
BCBFFFFFHHHHHJJJJJJJJJJJJIGIJJJJJJJIJJJJJJJJJJJJHF
@7254288/1
ccgtcattgaacaatctcgtatgatgccgtttctgtaccaataggaacaa
+7254288/1
CCCFFFFFHHHHHJJJJJJIJJJJJJJJJIJJJJJJJJJJJJJJJJJJJJ
@3645003/1
gtgctgttgtggaactgcttcacctgtggccggcggcacgcagacgcctt
+3645003/1
CCCFFFFFHHHHHJJJJJJJJJJJJJJJJJJJJJJJJHHFFDDDDDDDDD
@40615/1
gcaagaagtaccagaaacgggacttagccacaatctggtctggagagaag
+40615/1
@@@DDBDBACDHHIFIIGGIIGIGIEHGIIIGIIGIHIBDCGHDHEHGG?
@7254865/1
gccatggcgtgtcgcatgaccacctcgcgacataagtccgagccgtgagc
+7254865/1
CCCFFFFFHHHHHJJJJJJJJIIJJJJJJIJJJJJJIJJJJJHHFFDDDC
@3645485/1
gcaagacatgtaggaactgtccctcggagatgccgtcccggtacataatg
+3645485/1
CCCFFFFFGHHHHJJJJJJIIJJIJJJIJIJJIJJIJJIJJEAHIJJJJJ
@7769770/1
ctgggcctcttgtatgcgaaggtgttgaggcgcttgtggtggtgcacgcg
+7769770/1
CCCFFFFFHHHHHJJJJJJJJJFHHIJJJJIJJJJJIJJJJJGHIJJJHG
@4165246/1
cccgtgtcttcttctgtgctcttctgcgagtccgcttctgtcttctcttt
+4165246/1
@@@FDDDEFHHHHIHGEGEB9CEHGHHI1E?;DFDDGIIHIGIIGGIIII
@4668310/1
cttgaacttcttcaattgacgcaagaagtaccagaaacgggacttagcca
+4668310/1
CCCFFFFFHHHHHJJJJJJJJJIJJJJJHJJJIJJJJJJIJIJJJJJIII
@4668316/1
ctcatgtaatttttaatgttctccaaatcgacgactcctgtggctttcag
+4668316/1
CCCFFDDFHHHHGJJGIIIHGGGIJGIIHHCGHFIGDHIJFGHHHGIIGI
@5185961/1
agcgaaatagtcacacccacgttggttatcaagtggcttgg
+5185961/1
CCCFFFFDHGFFHIGIJJJJJFHIJIIJGGGII@FGGIJ:B
@1598706/1
atcttctgtagctgctgtgtgaagttcttcaaagcgtcttctctaacagt
+1598706/1
@BBFFFFFHHHHHJJJJIJIJJJJHJJJJJJIJJJJHJJJJJJJJJJIJH
@5186147/1
gtgcattattacattttttataaacggtacatctagagtataaaaaactg
+5186147/1
@?@DDDDD?FA:2A:<2ACGIHHFF;B1::BFCGFF>BDBGEFFEFB:DF
@2107037/1
ctgggcctcttgtatgcgaaggtgttgaggcgcttgtggtggtgcacgcg
+2107037/1
@C@FFFFFHHHHHJJJJJHGIIFGIIIJJJIIJJJJHIIIJGFGHJIJHH
@562541/1
gctcggacatttcaattttatttagttggtcttggttgaacggaactcca
+562541/1
CCCFFFFFDHHHHJIJJJJJJJJJJJJJJJJJJJJJJJJJJJJJJJJJJJ
@1079308/1
ctcttttttctcctttcttttgcgagctgctgccgaaagattagagtcgt
+1079308/1
BCBFFFFFHHHHHJJJJJJJJJJJJJJJJJJJJJJJJJJJJJJJJJIJIH
@5698900/1
gcccctacgatcatcactgtcgtgtcctttatacatttcggcatggcgat
+5698900/1
CCCFFFFFGHHHHJIJJJJJJJHHHGIJJJIJJJJIJJIIJJJJJJIHGH
@6226660/1
ctttctagtgcgtccgtctgattctgtgatagtgaatacaagatcgtggg
+6226660/1
?@;A?BDDCB<:<<?CAABFDEA@@A9?BFGIIGHGHIDCHE9B<D?BG:
@4669367/1
gtcctttatacatttcggcatggcgatcatgtcgatggcttggtttattc
+4669367/1
@@@DDFFFFHHHHIIGGGGJJIIJJIIIIJIJGIJIJIHIGIGHIIFGGI
@5187609/1
cttggttgaacggaactccaatcctttactcgaatagtcttttctaactt
+5187609/1
CCCFFFFFGHGHDBHJJIIIJJIGJIJJJJIIIGJIIGIJIIJJJJIJIJ
@7255377/1
gtggctttcagtgaaacatcaaaatttatcg
+7255377/1
@@?DD;BD???<A?AA??AC<?<3<A:<AFH
@7255438/1
cccaaattcttcttcttcagccggctttggtggttctttggctgtctctg
+7255438/1
CCCFFDFFHHHHHJJJJIIJJJIJIEIIJJ@FHDGGGJJJJJJJJJIJJE
@7770164/1
gggcctcttgtatgcgaaggtgttgaggcgcttgtggtggtgcacgcgct
+7770164/1
CCCFFFFFHHHGGJJIIJIJAHHHJHIIGIJJJIIJJCHIBGHIJJJHFB
@7770460/1
gcgcgttctcatgtaatttttaatgttctccaaatcgacgactcctgtgg
+7770460/1
CCCFFFFFHHHHHJJIIJJJJIIJJIIJJJJJJJJIIJJJJJGJJJJIJI
@7256084/1
aacgaaaccaatttagaatatacgaaacagcaggaccactacagacaaat
+7256084/1
CCCFFFFFHHHHHIIJJIJIJJJJJJJJJJIJJJJJJJJJJJJJJJIIJI
@7770940/1
ctctattcacctttctaggacatttatctggctgtatgtttacatcataa
+7770940/1
@@?DDDDDBHFHBBDBEB3ABBHHGHGIIB@EHGHIIIIFIIGEGIGGGG
@6745572/1
tagtaagtcctgagccatagcaaacagccactggcaatgtggatagctgg
+6745572/1
CCCFFFFFHHHHHJJJJJJJJJJJJJJJJJJIJJJJJJJJJJJJJIJJJJ
@5701090/1
ctccaaagcattctgggctgcagatgactgtgcatccttgctagtaagtc
+5701090/1
CCCFFFFFHHHHHJJIIJFIJJJJJJJJIJHIJJJJJJJIIJJIIHIIGI
@4165360/1
cgtcgatgaccagcagaaggcgtgttaccgaccagagtagcaaccacctt
+4165360/1
@<@;DDDA8C:<;E;;9FG@FA@EFFF>FD0@?@BFB/98B8.8@;C5=E
@5701396/1
gtctgtttgtctgtttgtctgtttgtctgtttgtctgttcgtctgtgcgc
+5701396/1
@CCFFEFFGGGF?CGGHFHGIICHGHIIIJIJIJJIJBF@HFHH1?DGHD
@7772804/1
ggagcagatatagcggtggaggggaacacagtttgggttgggggtcgcac
+7772804/1
CCCFFFFFHHHHHJJJFHIGIJJJHIJJJJJHIJJJJIJJJJJHDDDDDD
@2108172/1
cgaccactgtgcctggttccacgttatattggacattaggaccgtcattg
+2108172/1
@@@D?ADAAF>:CC3CEEEAC:C<AGEFFGED<DDGECIFIFB6@@FEFF
@4165903/1
cccgtttccaatctccaagacaggaggctccagtactttagctttgacag
+4165903/1
@CCFDFFFHGGHGIJJJJJJJIIIIJJJIGIIIGHIJJJIJJJJJIIJHI
@2108594/1
gggatgcttaaatttacatttagtgtttgtttcatgtcaatcggttcata
+2108594/1
@C@FDDDFHHHHHJJJJJIGGIGCEHIIHCGHJJIJIIIJIIIJGGHIIJ
@5187924/1
cataaataaaaaagttatgtcaaattaaagaatcacgtcgaacattctat
+5187924/1
@@@DDEFBHHDH?A<<CCDHEHIEHIAHG9EEFEBHGBBGICCGEFBGEG
@1599524/1
gtccataatcattcctggaatccgtgtcgacggcgatgagagcccacgat
+1599524/1
CCCFFADFHFHHFGHGIEAFIIGGCFFEGGGBGIJGIIIBFEGIHEHEF?
@2108994/1
gatgttttacaagggcaggttgaact
+2108994/1
;1?BDDDDFFFDDGGDFGHDA;CCG9
@2109004/1
cattttcacaggcaagggatcctaacttcgca
+2109004/1
??@D;=B>FFDFFDGBG@?3CA?FHEE41:1:
@3648423/1
gtaaatttaagcatcccacaatatattcgtgaaaaccgcatccaactcgg
+3648423/1
CBCFFDFFHHHHHJJJJJJJJIJJJIJIJHIJJJJJJIJJJJJJJJIIJI
@2109208/1
cacatggtaggttccatggatttaggagcacgtgcagtaggaaccacagc
+2109208/1
@<@ADAB:C>?FDBEAGC@FIEH@AAAE@?CE:EGIDFCA<3DFBFFHI;
@6228680/1
gtcgccattcctagtacggtatctcccacacgtttcacttcagcatagac
+6228680/1
@@@DDFFFHHHGHIIIHIIFGIHGIIGIJJJJDGHHIJGGGIIIJJIHEH
@3649038/1
cgcaggttcaggcatctgcaccaagactggcgctcctgctggagatgtgg
+3649038/1
@CCFFFFFHHHHHIJJJJJJJGIJJIJJIIIJJJJJJJIJIJDHCDGFHI
@3649564/1
ctgcttcacctgtggccggcggcacgcagacgccttgatgacctccactt
+3649564/1
@@CFFFFFHHHHHIIIJJJIJJIJIIGJIHHHFFBBEEECDDDDDDDDCC
@2110245/1
ctcatcgggaggtgtggcagcctccttgaccattttagatatttg
+2110245/1
@@?DDDADDHD>CBB=7;A?GCGGHGI@EFH<??DBBF39/?B<?
@1601729/1
agcatacataataaaattagaggaagtaggtgctgggcctcttgtatgcg
+1601729/1
CCCFFFFFHHHHHJJJJJJJIJJIJJJJJJHHIJJJJGIJJJJJIJJJJJ
@1601746/1
cataaaaccaaacctctggttcgattgggcctcaaaaaatcacgtttata
+1601746/1
@@@DDDDDBFB?FHGEHFHHIGIDFHHIIIGHIIIIIIIFIGGHCGHGG@
@6230921/1
atccaagttgaaatctttgaccatggcatcaagcaaactctggtgccttg
+6230921/1
@C@DFFFDHHGGHIIJIJJIIJJJJJJJJJJJJIJIJJJJJJJ?FHIJJJ
@4672123/1
ccctaagtgagtatacatctattaaattcaaacgcagagctcattatgtt
+4672123/1
@@???DD=CFFFFGGIHIGHGEGDHIIIIGFHBHAGHAHEHGGGHHGIFG
@3136641/1
atctggttcatacggcgcgcggtcgcctccttgatgcattgcgtcagaat
+3136641/1
@@CFFFBDHFHHFGBGEFAF>@@FFHGHGGGEGEA=?EHE@DDDDDDACD
@43541/1
gcgttgatgtcgcaagatagtgagacattcactttttagtcataatcttc
+43541/1
@C@FFDDFGHHGHJJJJJJIHHIJBGHHJJIJJJJJJIJJGIJJJIJJII
@6747495/1
atctatagaggctgtcactgcagcgatactgggaacattcgactgatccg
+6747495/1
CCCFFFFFHHHHHJJJJJJJJJJJJJJJJJJJJJJJJJJJJJJJJIJJJJ
@2656717/1
aggcgcttgtggtggtgcacgcgcttgggcagagggaatctgattgtgct
+2656717/1
CCCFFFFFHDFHHIIEFHGJJGIFHIIJIIJIIJIIGGHIJJGIIJIHHH
@2656908/1
cacggtagcactgagtgacggcacctccgacactgaggtcacggtactcg
+2656908/1
CCCFFDFFHHHHHIJGIIJJJJJJJJJJJJJJJJJIJJIJJJJJFHJJJF
@3137123/1
gccagatgccaaagttcttgatcttcactgggctcttctctgggatttcc
+3137123/1
CCCFFFFFHHHHHJHIJJJJJJJJJJJJJIIJJJJJJJJJJJJJJJJJJJ
@3137219/1
cggtagcactgagtgacggcacctccgacactgaggtcacggtactcgcg
+3137219/1
@CCDDFFFHHGHDAEHIIJIIJJJJIIFIIGIJHIJGIIJJGF@GGHIJH
@2657406/1
tctgtttcttggcatctatagatgtcggtggcgcacagggcacgcttgcg
+2657406/1
@C@FFFFFGFDHFIGEEGFFEFGEEHIJBGIDHGHD:GHJBEHDBEHGEG
@564589/1
gtagcaacttgaatgtgagtttttatcggaagccaatcttcagtattttt
+564589/1
CCCFFFFFHHHHHJJGHIJIJJJJJJJJJJJJJJJJJJJJJIJFFHIJJJ
@5702588/1
cagggatttatgcgcgtcagcgactgaaatctgtaagtattggtttattt
+5702588/1
@@@DDD??FFHHHIAFGH>GGHCGGGIIBHHGIFFHIFCHGHIIICEGFG
@7775161/1
gcttccccattttgacagcgtcttacttcacgtggtagcgttatcactgt
+7775161/1
CCCFFFFFGHGHHJIIJJJJHIJJIGJJJJJIHHJDGHCGGHIJIIIJJF
@7775188/1
gctgggcctcttgtatgcgaaggtg
+7775188/1
@@@DBADD?A<FBEEGEBEEE<@11
@5703568/1
cgtagttctcagcttccctgcaaagttaaccatcttgtattcaaaagaaa
+5703568/1
CCBFFFFFHHGHGJJJJJJJJJJJJHIJJJJJJJJJJHIJJJIJJJIJJJ
@3138518/1
cccattttcacaggcaagggatcctaacttcgcaaccactaattccagtg
+3138518/1
CCCFFFFFHHHHHJJJJJJJJJJJIIJJJJJIJIJJJJJJJJJJJJJJIJ
@1082635/1
gaggaaacgattgcatctgtgaggggcgtcgggtcacattacatactctg
+1082635/1
@@@FFFFFHHHHHJJJJJJHIJIIIIJJHJIJJCHIHHHHFHDFFFFFEC
@4168413/1
cagacaaacagacaaacagacaaaaaaaaagttaattacatttttgggtt
+4168413/1
CCCFFFFFHHHHHJJJJJIJJJJJIIJJJJIHIIJJJJJIJGJJJJJH?E
@1082798/1
cgtttaacgaaatccaaacgagaccgtgttcggtgctctgattggtcgac
+1082798/1
@@@DFFFFFFFHFIJJGGIJBHIJCHFGHHGGBDGHIJIIGGGGGHIHBH
@4168458/1
gtccgtcaaagcatttattgtggccgctctaggcagcaaacagttcatcc
+4168458/1
CCCFFDFFFHHHFIJIJJJIIJIJIJJIJIIJIIIJJJJJJJIHGIIJJJ
@7259327/1
ctggttcatacggcgcgcggtcgcctccttgatgcattgcgtcagaatgc
+7259327/1
BCCFFFFFHHHBFGEGBHHIGIIHHJGGHJJJJHHHHHFHFFDCACDCAC
@1082947/1
gtagcactgagtgacggcacctccgacactgaggtcacggtactcgcggt
+1082947/1
CCCFFFFFHHHHHJJJJIJJJJJJJJJJJJIJJJFHIJJJFGIJIDHHF?
@6231724/1
cggctttggtggttctttggctgcctctgg
+6231724/1
:??DB?D;F<AA<<:AGH>GIC;;CGC?E@
@3651148/1
gggcgtgcggtcctcgctgcaggccgactggtggctgccctcgcccgagt
+3651148/1
CCCFFFFFHHHFHJJJIJJJJJJIJJIJJJJHIIIJGFIIIGGFFFDCB?
@3651152/1
atcaatttatcttcaaatgacgacaccacagttccagtctcaggcacatt
+3651152/1
CCCFFFFFHHHHHJJJJJJJJJJJJJJJJJJJJIJJJJJJJJJJJJJJJJ
@4169265/1
tgcaaattgttacatttatattaactacctacttggttccaattaaactt
+4169265/1
CCCFFFFFHHHHHJJJJJJJJJJJJJJJJJJJJJJIIJJJJJJJJIJJJJ
@3651344/1
cagccagatgccaaagttcttgatcttcactgggctcttctctgggattt
+3651344/1
CCCFFFFFHHHHHJJJHIJJJJJJJJJJJJJIHJIJJJJJJJJJJJJJJJ
@3651579/1
atcgggctctcaggcaggcaagatgggcatagtaggtaggcgtagggtaa
+3651579/1
BC@FFADFHHHHHJJJJJJIJJIJJJJJJJJJGHIIBGHIJIGGJIJ@FH
@5189951/1
cataattttatttaaaaactattgctccctatagacaaacagaactatgt
+5189951/1
@@@FDFFFHGHHHGJGGIJJJJIJIJIIJJIIJIEIIEIIIGGGIHHIIG
@6233463/1
aggcaacatcttctttggtttgtcaggggtaatgctaacgtcatagcgat
+6233463/1
CCCFFFFFHHHHHJJJJJHIJJJJJJJJJCGIJJJJJJJJJJJJJJJJJI
@7261300/1
ggcttattctgcatacctgccatgcgctggtaagcgctatggactgctgc
+7261300/1
CCCFFFFFHHHHHJJJJJJJJJIIIJJJJJGGJJIJJJJJJJJJJJJJJI
@5190417/1
cgtaacactccacatccaacaaggtcacagtcgatagattacggtctatg
+5190417/1
@C@DFFDFHGHHHIJDIIEIIIIGCECFIGHGGGCBAHIGGGGJFFHHIB
@3139745/1
cgccaattcactgttcattacctgtgaaaactgcccctcagatacaccgt
+3139745/1
<@@DDFFFFFHGHJJFIJJJJJIJJJIIJJJIGIGEIIJIEHJJGHHHGH
@7776349/1
cacgcccaggaatatcaccggctcg
+7776349/1
@@@DFFFFGFFFH@GHDHGIJJJGA
@7262454/1
ggaaaattacactaattctatgcaaagtatagcttgtatttgttatgtaa
+7262454/1
BCCFFFFFHHHHHJJIIJJJJJIIGHIFHIIGIJIJGHIJJJJJJJIDGI
@7776549/1
ggcctcttgtatgcgaaggtgttgaggcgcttgtggtggtgcacgcgctt
+7776549/1
@@8BDDDFHFHFHIIIGGIHGDGGIEEADDHIIIIEFHEGGGHGIGHFDC
@6751170/1
cttataaatatctattggacccaaatacggcaaggcccataataattaag
+6751170/1
CCCFFFFFHHHHHJJJJJJJJJJJJJJJJJJJJJJJJJJJJJJJJJJJJJ
@7262678/1
ggccgagcgcttcggtactgttgtggaaatagtgtactataagtcgtatg
+7262678/1
@CCFDDDDHHHGHJJFEHGIDHIGGIIIIJGHIIFGHIJJCBHBGGBFHI
@45935/1
gcagcttttgacagagcgggagccgtacagacggagtagcgagcc
+45935/1
@??DDDDDFHBFDGG;?E<BHEHBF?FDFGHBDFFEHFFA;4A89
@5191227/1
ccacaatatattcgcgaaaaccgcatccaactcggatcagccgtttctga
+5191227/1
CCCFFFFFHHHHHJJJJJJJJJJJJJJJJJJJJJJJJJJJJJJHHHHFFF
@1603496/1
tgtagctttaaggggatctgctgtctgtggagctgatgcttgctgggcct
+1603496/1
@CBFFFFFHHHHHJJIJJJJJJJJIJJJJJJJJJIJJJJJJJJJJJJJJI
@7263022/1
gtcgggaacttatggtataggtagagactggctgcaaatttcaggaagga
+7263022/1
CCCFFFFFHHHHHJJGHHIJJHIJJJJJJJJJJJJIIJJJJJJJJIGIJG
@1603817/1
ggggttattgttatgtcgatgtcgaacccaaaaatgtaattaactttttt
+1603817/1
@@CDADBDFFDFDFGIGECEHEHGGGGGGHIHIGDGBFEC@BHHIIIIEG
@1603957/1
gggttggaatgattctggtgggttgtcctgcagagcttgccacatcttgt
+1603957/1
:?@ADDFFHHHHHJJJJJHHIJCFHFHIIJJJGGGGIJJJJJHAHFHGII
@46752/1
gttcatgagctctactatgactcctgtagtctctgctacgagatggactg
+46752/1
@@@DFFD?FHHGHCEGBHIGIIIIIGFBEFFHIIFIGIIIGIIIIIGGHH
@46922/1
cacataaaaccaaacctctggttcgattgggcctcaaaaaatcacgttta
+46922/1
CCCFFFFFHHHHHJJJJJJJJHIJJHJJJJJJJJJJJJJJJJJJJJHIJJ
@5192602/1
gtcaaattaaagaatcacgtcgaacat
+5192602/1
@@@=DDDAHFF<DFD@<EF<?E:FHAE
@2114137/1
gggagtactgagcagtatctattcagtaaacttatagctgacactga
+2114137/1
@@@DDFFD?ADFDFGFEHBIIIIEHIFCGH?FGEHGAHHII@DDEGD
@2114288/1
cggcacctccgacactgaggtcacggtactcgcggtacatgttgtgtaca
+2114288/1
@@@DDADDHFHHFIIII>AD:EBGGG@FGHIGDGFAEAECE=DHCGACHF
@6234053/1
gtcagctgttccacttcatcatcagggatcttgccgtcattgcagacggt
+6234053/1
CCCFFFFFHHHHHJHIJJJJJJJJJIJJJJJJJJJJIJJJJJIJIJJJJE
@6234075/1
gtacagttagaaatgttacaacctctatactttgcattaaaataatgccc
+6234075/1
@@@DFFBDHFFHHJIGBGIIBCHBGHGIJJ@BHGGGGGGJ<EGIHIHHIJ
@4170619/1
ccctaagtgagtatacatctattaaattcaaacgcagagctcattatgtt
+4170619/1
CCCFFFFDHHHHHJJJJJJJJJJJJJJJJJJJJIJJJJJJJJJJJJJJJJ
@3652921/1
tcgtgaatcatgccctcaatctgcaccagttcatacttgggcacagttcc
+3652921/1
CCCFFFFFHHHHHJIJJJJJJJJJJJIJJJIJJIGIJJJIJJJJJIIGJJ
@6234217/1
ctgagtgacggcacctccgacactgaggtcacggtactcgcggtacatgt
+6234217/1
CCCFFEFFHHHHHJJJJJJJJJJJJIJJIHIJJJJJJJJJJJHHHFFFFF
@4170900/1
atacaaggcaaagcaccgacgacgacactgtacagttagaaatgttacaa
+4170900/1
CC@FFFFFHHHHHJJJJJGJJJJJJJJJJJGHJJJIJJJJJJJJHIJJHH
@2114842/1
aggaagtaatggaattttttgaccaactggaacatagcagcgttgagttt
+2114842/1
@@CDDFDDFFFHGJIIJIJAEGIIJJJGIEIJIGIICGGIJJGHEEEGHI
@4675846/1
ccacagttccagtctcaggcacattgccattagtagactgatcagccgga
+4675846/1
CCCFFFFFHHHHHJJJJJJJJJIJJJJJJJJJJIJJIJJJJJJJJJJJIG
@2660086/1
gccgacacgattatgaagacgaagcggacgtcacggtaagcattcatcag
+2660086/1
CCCFFFFFHFGHHJJJJJJJJJJJJJJIJJFHIJJJHIHHHHHFFFFFFF
@2660198/1
cccaaatacggcaaggcccgtaataattaaggagatccctctattgagct
+2660198/1
CCCFFFFFHHHHHJJJIJJJHIIJJJJJJJJJJJJJJIJJJJJJJJJIJJ
@4676062/1
gtcgcttgcggtaccggcgtcggttgcggaatcagcctcgcg
+4676062/1
@@@FDADDDFHC?GAFAC@?DAGIAHCBH@E?EB7;BBC9>8
@2115186/1
ataatcattcctggaatccgtgtcgacggcgatgagagcccacgacgtaa
+2115186/1
CCCFFFFFHHHHHJJJJJJJIIHIJJJJJJJJJJIJJJJJJIIHGFFDDD
@4676090/1
catactttgtttcatttaaatttacgggctatgccatttatcctcgcacg
+4676090/1
C@CDFDFFFFHHHJJJIIIGIIJJJJJIJIIJIGHHIJJJIIJJJJJJII
@6235671/1
gtcctttatacatttcggcatggcgatcatgtcgatggcttggtttattc
+6235671/1
BB@FFFFFHHHHHJJJJJJJJJJJJJJJJJJJJHFIJJJJJJJFHIJJJH
@5705202/1
caaagagacgaagcgcgcgttctcatgtaatttttaatgttctccaaatc
+5705202/1
@@@ADDDDD=DFDDEGEIIGGDDHHEEED?BFHGIF=CFCDFGGHICGG>
@2661286/1
ctttcttttgcgagctgctgccgaaagattagagtcgtcttctacttctg
+2661286/1
CCCFFFFFHHHHHJJJJJJJJJJJJJIJJJJJJJHIJJJJJJJJJJJJJI
@6236224/1
ccacaatatattcgtgcaaaccgcatccaactcggatcagccgtttctga
+6236224/1
@@@FDFFDHHHDDIGGE@BIGIHGIEDGAFHCFGG>GDABEGHIIIEGE@
@4676680/1
agggaatctgattgtgctgttgtggaactgcttcacctgtggccggcggc
+4676680/1
?@@FFFDEFHDHHIEGDBHIIECFHCCGCHGEHIIIIDGDHGIIGIDGGF
@4676830/1
ctagtgcgtccgtctgattctgtgatagtgaagacaagatcgtggggtgg
+4676830/1
@CCFDFFFHGHHFHIJGJJIJJHGHJJJHIHGGHIGIJJIIIGGGJGIHI
@4173288/1
cgcaagaagtaccagaaacgggacttagccacaatctggtctggagagaa
+4173288/1
CCCFFFFFHHHHHGHIJJJJJJJJJIJJJJJJIJJJJJIDGHIIGIHIIJ
@568870/1
ggcaggttgaactcacaccattcaatttaaaagaaactgggtgcgtgcag
+568870/1
@@@FFFEFHHFBHIIJIGGIJJIIJJJJJJGGJJGGGJGIIDGGGHIIGI
@6753034/1
gtccgtttttaaactattttttcaatgccctaagtgagtatacatctatt
+6753034/1
CCCFFFFFHHHHHJIJJJJJJJJJJJJJJJJJJJFHGIGHIJJJJJJJJJ
@6753251/1
cagtggtcttcttgaacttcttcaattgacgcaagaagtaccagaaacgg
+6753251/1
CCCFFFFFHHHHHJIJJJJJJJJIIJJJJJIJIIJIJJGHIJIJJJJJJI
@4174025/1
gtggattttaatgttattattacagcatacataataaaattagaggaagt
+4174025/1
BBBFFFFFHHGHHHJJJJJJJJJJJJJJJJJJJJJIJJJJJJJJJJJJJF
@1606014/1
gtctgtagtggtcctgctgtttcgtatattctaaattggtttcgttgtat
+1606014/1
CCCFFFFFHHHHHJJJJJJHJJJJHJJJJJJJJJJJJJJGHJJJJJJIJJ
@569578/1
gttcgacatcgacataacaataacccctgctattttttttatttttattt
+569578/1
@@@DFFDFDHHHHGIGEDFHGIGGHGGHGGIEGIIIIIGG?FGHGIEGEH
@7265300/1
gccccctttaaaaaaagctcgatctcaatttaaagataagatctgcgacc
+7265300/1
@@@FFFFFHHHHHIIHGIIIJHIJJIJJJJIHIIJJJIIFGIJEIJJJJJ
@4174424/1
cacatatttgtgtcgttggcgctcagggacagttttcgcttgtcacgtat
+4174424/1
C@@FDBDDHHFHFGGFFHIGIIEHGHGGDHGF?DGGHDF@FGDDHEIBGG
@1606706/1
agaacaaacaaaacttaagccttattataaaaggtataaatattcctgcc
+1606706/1
C@@DFDDDHHHDHIIIGIJJJIJIIIJJJIGJIECFIGIIIJJJJIJJGE
@2115920/1
cctgatagagacgatttcaccagtggtcttcttgaactt
+2115920/1
@@@DDBDDFFD;28CFE>DF3:CFGCF3BC?CB?EDB91
@1086549/1
cgtttttaaactattttttcaatgccctaagtgagtatacatctattaaa
+1086549/1
CC@FFFFFHHHHGJJJJJJJJJJJJJJJJJJHHIJHIJJJJJJJJJJJJJ
@3141833/1
tacttttcaaggaacatttgagtggttccttttagtaaaaaattctaata
+3141833/1
BCBFFFFFHHHHHJJJJJJJJJIJJHHJJJJJJJJJJJJJJJJJJJJJJI
@7266555/1
cgtgcttttatacaatgcgttatagtcactttataaagaagtt
+7266555/1
?<?;7BDDDDFHFGBFDHGED>;EHADHGC?GHGDGEFA?91:
@7779383/1
tctgattgtgctgttgtggaactgcttcacctgtggccggcggcacgcag
+7779383/1
@@CDFDDADFHDAHGECFGIGEGGIEE>FGIJAFGCAFCHIBBEDD39;;
@5195166/1
caacgggattgcccatcaatttatcttcaaatgacgacaccacagttcca
+5195166/1
@@@FDDDDDFHGHIIEHJJIJJJJJJIIIJIIJJJJJJJIIJJJJIJJJI
@7779663/1
acccccagcagcaccaggagcggttgctccggtggcgggggcagtgctgg
+7779663/1
CCCFFFFFHHHHHJJJIIIJJJJIJJJJJJJJIJJJJJDDDCDDDDDEDD
@3654959/1
ctattatagttggagattttatcaagaagtttgttggtggtgatactgtt
+3654959/1
CCCFFFFFHHHHHJJHJJJJJJJJIJJJJHHIJJJJJHIJHIJJJJJJJJ
@7780226/1
gtggtgcacgcgcttgggcagagggaatctgattgtgctgttgtggaact
+7780226/1
C@CFDDFFHHHHHJJIJIIJJIJJIHIJJCFHGIJHIIGIFHICHGGHII
@7780254/1
ctcgctacttctcgcacggcctttgctctgtatatatgaccggtactcta
+7780254/1
@@@DFDDDHHGHHIFHIHAGHDDGIIIGIIBDHHIIIIIIGII<AHEGGC
@2662798/1
cttcttctttctgtacattcttttttcctcctttcttttttggtggcttc
+2662798/1
BBCDFFFFHHHHGFHJJIJJJIJIIJJJJJJJJJJJJJJJJGHHIJIJJI
@4678668/1
cttcatcttagcgttcacattgacaaacttaggtttgcttacagccattc
+4678668/1
?@@?BDD;FFDFFEHGIGIIBHGIEHEEHEIGI9CGGFGEHFG<<DGIGI
@4678941/1
atccactcttgctccatggtccaggagcagcagcgtgcgcaggttcaggc
+4678941/1
@@?DFFFFHHHHGJGGBGHCAGFHIGHGIGHIIIHCFGHIGJG=CGGIJG
@4678975/1
ctccgacactgaggtcacggtactcgcggtacatgttgtgtacacctgag
+4678975/1
CCCFFFFFHHHHHJIJIJJJHIJJJJJJJHIJJJJIJJJJJJJIIIJJJJ
@3656198/1
gccctgtatacatctattaaattcaaacgcagagctcattatgttgattt
+3656198/1
CCCFFFFFHHGHHJJIJJJJJJJIJJIJJJIJJIJJJFIJJJJIJJBHJJ
@4679250/1
tggtgataaagataagtataggctcaaaacctaacgacatcaatcaccag
+4679250/1
@@@ADDEDHBF>FHGIGGIGHHGGHHGHIGHGGIIGGHGHCHHHIGGEHG
@4174957/1
acctacttggttccaattaaactttgggcctgtttcacagtctcgttgac
+4174957/1
CCCFFFFFHHHHHJJJJJJJIJIJJIJIJJJJIJJJJJJJIJJJJJJIIJ
@4175227/1
tcgtgaatcatgccctcaatctgcaccagttcatatttgggcacagttcc
+4175227/1
@@CFFFAFHHHFHIIJJIJIJHIIJJJHIEEGIGIIJJIDGFGIHIBGGI
@7267822/1
cctcatcttgtatagaggaggcttgggctcgctctccgaagggagcttgc
+7267822/1
CCCFFFFFHHHHHJJJJJIJJJJJHIJJJJJJJJJJJJIJJJICHIJJJG
@3144536/1
gttaccaacaagtatcctttgtatcaatctctctgtatactggaagtctt
+3144536/1
@@@DD>?;CDDBBB<BBFEB<AAFBHIDH4CFGFHGBD>FE<@BCG0:?F
@3144744/1
tatacatatagcatttcggatctatagaggctgtcactgcagcgatactg
+3144744/1
CCCFFFFFHHHHHJJJJJJJJJJJJJJJIJJJJIJIJJJJIJJJIJJJJJ
@3145249/1
agctggttcagcctttttctttttaggcttcttctttctagtgcctgata
+3145249/1
@<=DDDA?CBFHBGHHIG@IHA@AE>@F9<AECGI<9BF@HFI<D?DB><
@2664590/1
ggagtttgtatacttaattcgatgttatacatatagcatttcggatctat
+2664590/1
BCCFFFFFHHHHHIJJJJJJJJJJJJJJJJJJJJJJIJJJJJJJJJJJJJ
@5199560/1
ccgctttttactacatgcataaacatacataccgataccatacaccaaaa
+5199560/1
CCCFFFFFHHHHFJIJJIJJJJJIIGIJJJJJJIIJIJIIGGGIJIJJIE
@5199655/1
gggatcttgccgtcattgcagacggtgtggtagcgggtcggacgagccgt
+5199655/1
BCCFFFFFHGHHHIJJIIJJJJJJJFHDHIHGIIJGI@FHIIGFFDCDD@
@4176767/1
agccgcccaaatttataatcatcaaaaataatgcatgaagattgcgc
+4176767/1
@<@DDDDDDDAF?CEGI<FB?CAHFBGC;GHHGCD9?BGHICDA>D@
@50595/1
ccctgggtaaggtatttcagggtcgtcacgacccacatcttcgtcgcgcc
+50595/1
CCCFFFFDFHHHFHIJJJJJJJFHIIJJJJJJJJJJJJJJJJJJJJJJHH
@4176961/1
ctcttgtatgcgaaggtgttgaggcgcttgtggtggtgcacgcgcttggg
+4176961/1
@CCFFFFFHHHHHJJJ?CCGIEHJIJJIIGGHIGIIGHIJIEGIGEEDCD
@7782082/1
gcgctcatcgggaggtgtggcagcctccttgaccattttagatatttgtt
+7782082/1
@@@FFFFFDFHHHGECFEFHIGGHGIIIHGF4BBFGHIJJGIIJJGIE@G
@3145891/1
cttcaaactgaatctaggtaatccctttatttcttctttaataggacaag
+3145891/1
CCCFFFFFHHHHHJJJJJHJJJJJJJJJJJJIJJJJJJJJJJJJJJJJJJ
@4680763/1
gcaagaagtaccagaaacgggacttagccacaatctggtctggagagaag
+4680763/1
C@@DFFFDHHHHGEGHIED=FAEGGIIJJJIJGGIIIIFHIGI<GBHD@@
@5710401/1
gcctcttgtatgcgaaggtgttgaggcgcttgtggtggtgcacgcgcttg
+5710401/1
CCCFFFFFHHHHHJGIJJCEHHIJJJIIJJJJJJIGIIHIJJJJJJHFFD
@7782495/1
gtcggtggcgcacagggcacgcttgcgcatgacatctatacatgccattg
+7782495/1
CCCFFDDDHDHHHIIJJJJIGGIGGHGJJJJGIHIJJJIJJJIIJJJJIH
@4681072/1
cgctaatctcagaaacggctgatccgagttggatgcggttttcacgaata
+4681072/1
@CCFFFFFDHHHGFIJJJIIFDHGIJCG?GHIEHHHIIGIIJGAHIGIIG
@4681197/1
gtgaagttcttcaaagcgtcttctctaacagttctctgtggtgcaaagca
+4681197/1
CCCFFFDFGHHGGJIGJJFGIIJJIIHIJJJGIIIJJJDHBDHHIIJIII
@5710835/1
gctgtcatctggttcatacggcgcgcggtcgcctccttgatgcattgcgt
+5710835/1
CCCFFFFFHHHHHIJJJJJJJGJIJJJJJJJJJIJHHHHHFFFFFFDEDC
@3146644/1
gcctcttgtatgcgaaggtgttgaggcgcttgtggtggtgcacgcgcttg
+3146644/1
CCCFFFFFHGHHHJJJIJAFHGIJJAHIJJJJJJJJJJFHIJJJIJHDFD
@6756801/1
atttcaaataaaggcgtcaactgggtgtgctagttacataatatctacta
+6756801/1
CCCFFFFFHHHHHJJJJJJJJJJIIGHIHJIJJIJJJIJIJJJJJIJJJJ
@5200815/1
cacgattatgaagacgaagcggacgtcacggtaagcattcatcagaatgc
+5200815/1
@8?DDDDDHFAFHGIGIAGAFGBGF?@B@@BFFAHGIHHGGHI@GG@HFF
@5200971/1
cacggtagcactgagtgacggcacctccgacactgaggtcacggtactcg
+5200971/1
CCCFFFFFHHHHHJJHIJJIIIJJJJJJJJJJJJJJJJIIJJJJGIJJJH
@2666210/1
aaagagacgaagcgcgcgttctcatgtaatttttaatgttttccaaatcg
+2666210/1
<?@FFFDBDHDHHGIIIG?FHIIIGIHGFIGIIIIIIIFEHIEIGGHIEH
@51522/1
catgtcaatcggttcataaataaaaaagttatgtcaaattaaagaatcac
+51522/1
CCCFFFFFHHHHHIIJJIIIJJHJJJJIHHIJJFHIJJIJJIIJJJJHIJ
@4178225/1
gggatctgctgtctgtggagctgatgcttgctgggcctcagctgttggag
+4178225/1
@@@DDFFFHHHHHIJEIGIGJIEHIIIIIJIJJEGIIIJEDHHIGGIIIG
@2118099/1
ccttgtggctgtgacttgtagtcaaggtggagattttactatctttcaag
+2118099/1
@C@ABBDDFDHHD<EFHHIIIHEFDHH9C7ECGGIGGFHAEFHCFCFEHD
@51928/1
ggtacatgttgtgtacacctgagcgagactcataacgcagccagatgcca
+51928/1
@C@DFFFFHHHHHJIJHIHIJJJJJJIIJIJIJJJJJJIJIJJJJJIJJJ
@3658366/1
gtctgtttgtctgttcgtctgtgcgcgctaatctcagaaacggctgatcc
+3658366/1
C@CFFFFFHHHHHJJJJIIJJHIJJJJJJJJJJJJJJJJJJJJJJJJJJJ
@1609258/1
ccttcattgagggtcgggaacttatggtataggtagagactggctgcaaa
+1609258/1
=@@ADDFDFHFFHCCFGGHIGIIBFGC1?DHIIGHGGI<FFHHIIIIIGI
@6757964/1
gctttttccagatccactcttgctccatggtccaggagcagcagcgtgcg
+6757964/1
@?@FFFDFBFHHHBGHIIIIIIIIIIGIIIIIIIIIIIIIIIIIIIHIII
@2118553/1
cgcaagaagtaccagaaacgggacttagccacaatctggtctggagagaa
+2118553/1
@CCDFFFAFAFFFHHGHECGFADHGHIDHDHEGIGGHGIHHIIIEH>GBG
@572256/1
ctcagatgcaatttcttgcaagaattgcacaaagttgaagtccttgttgt
+572256/1
???D72=?2A2ACEIEEE:3A:ACEFAEFEEAEBE?EE4CDFI9?BDD@?
@5202317/1
cttcttctcttttttctcctttcttttgcgagctgctgccgaaagattag
+5202317/1
@@@DDDD?F4AFBEFIBHHIIGGHGHIIGBHIEGHIFGGHGHIHHDF@GD
@6758375/1
gcctcttgtatgcgaaggtgttgaggcgcttgtggtggtgcacgcgcttg
+6758375/1
CCCFFFFFHHHHHJIIJJEGFGIIJIEIJJJJHIIFHIAHHGIJJJHFFD
@1609766/1
cgccaattcactgttcattacctgtgaaaactgcccctcagatacaccgt
+1609766/1
CCCFFFFFGGHHHJJJJJJIJJJJJJJJJJJJJJJJJIJJJJJJJIIIJG
@52806/1
gtcaaattaaagaatcacgtcgaacattctatgcttataccattaatctc
+52806/1
CCCFFFFFHHHHHJJGGIJHIGHGIGHIIIJJJIJJJIIJJJIJHGIHII
@1609891/1
gttagttttcacgtgatgcctgaacatatacaacgtgtaacaaaatacct
+1609891/1
C@@FFDDEHFDHDCFBHGGHIJIFGDHGIGIGIHGEGDFGHJCDHGGGHI
@4681494/1
gtcctttatacatttcggcatggcgatcatgtcgatggcttggtttattc
+4681494/1
CCCFFFFFHHHGHGJIJJJIJJJJJIJJIIJIJJJJEIJJJIJFHGIJJG
@1089990/1
ccacgatgtaagtgcttcgggcttcaacagcttgttagcttgccattgac
+1089990/1
CCCFFFFFHHHHHIJJJJJJJJJJJJJJJJJJJJJJJJJJJJJJJJJJJI
@4180054/1
ctgttggtaagtaaatgatagtattatgtttatcggcaatttcttcaagt
+4180054/1
@?@DBDB=C?D?D:ABGCF<CC>@CCHD<CHHIFIEFIEEFEFFGFCGG9
@2668318/1
gtagcactgagtgacggcacctccgacactgagg
+2668318/1
@@@?:==DA3A<<EA@GFEACEGAE0CD?DBD?B
@4180233/1
atttaaagtcgaatattccctgacacctcacccagggcgggatgtggaat
+4180233/1
@@CFFFDFHHHFGIDHJCIHIIGGCHGHIGIEGEHGIJJJGBC1;ACCDD
@6241939/1
ggtgtggtagcgcgtcggacgagccgtgccttttattgcttggtgagaca
+6241939/1
B@BDDFFEHHHHGJJJJJJJJJJIJJIJJJJJHHGHHHFFFFBEDECEED
@5711559/1
cggcaatttccgagagcagttcgtgtgataccaataacatgaacaccctg
+5711559/1
CCCFFFFFHHHHHJJJJJJIJ@GGHIIJJJJJJJJJIHJJJJJJIJGIIJ
@2668640/1
gcactgagtgacggcacctccgacactgaggtcacggtactcgcggtaca
+2668640/1
@@@BDDDDFHBHH?:C<<AAFHBCFDHDGDHHHGEG@CBFHIIGEH:BB@
@2668977/1
cccatgtcacggtagcactgagtgacggcacctccgacactgaggtcacg
+2668977/1
CCCFFFFFGHFHDGGIJJJJIEFEHIIBGGHGIJJIIIIIJJJJJFHIIJ
@1090862/1
gtcctttctaaggttctaaactatttctgtaccaaatttcaaccaaatcc
+1090862/1
@=@BBA;DHHDDBFGCGBHI@ABHHIEECHGGGHGIICHGECD@?GBBBD
@4180892/1
cgcaagaagtaccagaaacgggacttagccacaatctggtctggagagaa
+4180892/1
CCCFFFFFHFHHHJIJJJJJIJJJJJJJJJJJIJJJJJJHIJJJJJJJJJ
@4682558/1
atttatcttcaaatgacgacaccacagttccagtctcaggcacattgcca
+4682558/1
@@@DDDDDF<FBFCFGBGIIII;FGCEEECGFIFGICII>GFIFIGEFDF
@5712358/1
ctgagcgagactcataacgcagccagatgccaaagttcttgatcttcact
+5712358/1
CCCFFFFFHHHHHJJJJJJJIJJJJJJJJJJJJJJHIJJJJJIJJJJJJJ
@3147495/1
gtgaatacggtctaaccgactaatgtaaatgcgcc
+3147495/1
?1;;4B=A2A<ADFI<C@EAG<>FF?FFB>@F:@:
@4682983/1
gatggagtgagcacgggctctgtgcctggctcccatgtcacggtagcact
+4682983/1
CCCFFFFEHHHHHJIJJJJJJJJJIJJJJIJIIJJJJIJJJJJFGIJJJJ
@1091457/1
caccttcaaacgcaacgaattttttagctattgctagtacttgctcgaat
+1091457/1
CCCFFFFFHHHHHJJJJJJJJJIIJJJJJJJJJJJGIIJJJJJJJJJGII
@3147843/1
cttaattcgatgttatacatatagcatttcggatctatagaggctgtcac
+3147843/1
CCCFFFFFHHHHHJJJJJJJJJJJJJJJJJJJJJJJJJJJJJJJJJJJJJ
@4683183/1
agctggacaaggcactggcaacgaccaatcatggacttttcttcaatatc
+4683183/1
@@@DFBDEHHGGHJJJJGIIJJIJJJJJJJJJJIIJHGIJJJJJIIJJJI
@6758496/1
cccataccgtccttcagatttgctgggctagtctttggagagaatgaatc
+6758496/1
CCCFFFFFHHHHHJJJJJJJJJJJJIJJJJJJJJJJJJJJJJJIJJHGJI
@7784656/1
cgacgacgacactgtacagttagaaatgttacaacctctatactttgcat
+7784656/1
@@@F=DDDGHFGFHGFEGIGHIGHG9FHFFCGIGIGGIGHIGIJJIEGHG
@53000/1
cggcataacgggccgcgactccgccctcttcctcgggttggaatgattct
+53000/1
CCCFFFFFHHHHHJJJJJIJJJJJJJJJJJJJJHHHFBEDDDDDDDDFED
@3659230/1
ctgtgatctgtttcttggcatctatagatgtcggtggcgcacagggcacg
+3659230/1
BCCDFFFFHHHHHJJJJJJJJJJJJJIJJJHHIJEHIDIIIIJJJJJJJJ
@3148520/1
cgcaagaagtaccagaaacgggacttagccacaatctggtctggagagaa
+3148520/1
CCCFFFFFGDFFHIGIIGIIJJIHIHIJJJJGGIIJJJIHHGIJEIGIJG
@6759125/1
ctttcacaatcttcgtgggactagtagtcatttctttctgccactcttta
+6759125/1
CC@FFFFFGHHGHJJIJJJIIJIJHHJHIJIJJIIJJJJJJGGIJJJJJG
@2670519/1
ccattgacctttcctaggagtgactttcccgtttccaatctccaagacag
+2670519/1
@@@FFDFFGH<FHEGGICEH:?FCH>HHAGGHGGH9FGGICDH@FHGGEH
@2119785/1
cggagattaatggtataagcatagaatgttcgacgtgattctttaatttg
+2119785/1
@CCDFDFFHGHHGGIJJIIGIEIIIJIGHCHIIJJACGHIIHDIGIIJJJ
@1610760/1
ctggtctggagagaagatcctcatcttgtatagaggaggcttgggctcgc
+1610760/1
CCCFFFFFHHHHHJJIJJJJJJJJJJJJJJJJJJIJIJJJJJGJJIGIIG
@5205492/1
gtgtgtgcattattacattttttataaacggtacatctagagtataaaaa
+5205492/1
;?;ABDDDBBFFBEF9F@FA:CEFE@CDFHAF?C<?GDG>?FBFBDD@?F
@3660073/1
gtccataatcattcctggaatccgtgtcgacggcgatgagagcccacgat
+3660073/1
@?@D?D8DFHHBF@FFHGIIDGIIFHIGIEGGEBHHBGHC@C9=EHEEB?
@7785669/1
ggcaacatcttctttggtttgtcaggggtaatgctaacgtcatagcgata
+7785669/1
CCCFFFFFHHHHHJJJJFH@GHHIJJJIFHIIIJJJJJJJJJJIJJJJJJ
@4683391/1
gaggcactagaaatatttcggcgatttaatttttttatgtttttattatg
+4683391/1
C@@DFDFBDFFCDHGIDEEHBGGHHIII@GGIIIAEGBEGIHIHIGIIII
@7786038/1
gttccagttctcgattatcgaacttttcgccatgagtaagcgatcgggct
+7786038/1
CCCFFFFFHHHHHJJJJJJJJJJJJJJJJJJJJJJJJIJJJJJJJJJJJJ
@6243344/1
ggctaaaaaagcatgttctctcgcgccaatgg
+6243344/1
@@;DDADDHHAHBDG?F:AFHDDFEFD@@BHC
@2120249/1
cccccagctccgaagttcctgagcagacaggtgcgcagtatggcgtgcgg
+2120249/1
@@@DFDFFGFDHHGGHGAHGGGHJIDBE>FH??FGHFG?DIGIGHEGGG<
@2671246/1
cccagtcaacggatggccaaataggaaacactacgctttacacgcatgag
+2671246/1
CCCFFFFFHHHHFJJJJJIJJJJJJJJJIJJJJJJJJJJJJJJJJJJJJJ
@6243582/1
gggctatgccatttatcctcgcacgttggcagtaatagtacaagtgaaaa
+6243582/1
CCCFFFFFHHHHHJJJJJJJJJJJJIJJJJJJHIJJJJIIIIJJGHJJJJ
@3149265/1
cggcgatgagagcccacgatgtaagtgcttcgggcttcaacagcttgtta
+3149265/1
CCCFFFFFHHHHHJJJJJIJJHJJJIIJJJJJJJJJJJJJJJJJJJJJJI
@4683820/1
aatatatgttttaccagaacctgttggtaagtaaatgatagtattatgtt
+4683820/1
CCCFFFFFHHHHHJJJJIJJJJJIJJJGHJJIJJJJJJJIJHIJJJJJJJ
@7786797/1
ctcgcacgttggcagtaatagtacaagtgaaaagtcacttgccgatggta
+7786797/1
CCCFFFFFHHHHHJJJJJJJJHIJJJJHIJJJJJJJJJJJJJJJJJJJFH
@2121081/1
ggcctcttgtatgcgaaggtgttgaggcgcttgtggtggtgcacgcgctt
+2121081/1
CCCFFFFFHHHHHIJIJIJFGHHIJJJGIJIJJJJJFHHGHJIJJJHHFD
@7787070/1
tagcaaacagccactggcaatgtggatagctggacaaggcactggcaacg
+7787070/1
=:?DD?DDDDH?DHE@@;A?CGAEEF9<2?C>BG??@BAAAGB@ADDBFG
@7271037/1
acaatatattcgtgaaaaccgcatccaactcggatcagccgtttctg
+7271037/1
CCCFFFFFHHHHHJJJJJJJJJJJJJIJJJJJJJJJJJJJJHJJJJJ
@5207290/1
gcttgccattgtcctttcctaggagtgactttcccgtttccaatctccaa
+5207290/1
@;=:BADDHBFDC<EDH>BBIEC>FCF>CHHHIABHFGIEG>DFGED@FG
@7787681/1
atttagctgaagttttaatattacttgaattacactacatcactagtagg
+7787681/1
CCCFFFFFHHHHHIJJJJJJJJJJJJJJJJJJJJJJJJJJJIJJJIHIIH
@7787695/1
ctcatgtaatttttaatgttttccaaatcgacgactcctgtggctttcag
+7787695/1
@@@DFFFFFHFHHJBBHGAEIIIIIIJGHHGHHHGGJGIFF9FFGGCCGG
@5207503/1
gcacgcgcttgggcagagggaatctgattgtgctgttgtggaactgcttc
+5207503/1
CCCFFFFFHFHFGGGG;GGHGDHDFIIGJIIHGIIEHIHEHECBFG;@FA
@574588/1
ctgggatgccacccggcaccactcccgggtgaggatgcactacatttccg
+574588/1
CCCFFFFFHHHHHJJJJJJJJJJJJJJJJDGGIJJIJJJJJJJJJJJJJJ
@7272416/1
atggtataagcatagaatgttcgacgtgattctttaatttgacataactt
+7272416/1
@CCFFFFFHHHHHJJJJJJIJJJJJIIJJJJJJJJJJJIJJJJJJJJJJJ
@3661296/1
gttcacattgacaaacttaggtttgcttacagccattcccaactgtcctc
+3661296/1
CCCFFFFFHHHHHJJJJJJJJIJJJJJJJJJJJJJJJJJJJJJJJIJJJJ
@4183379/1
ctcataacgcagccagatgccaaagttcttgatcttcactgggctcttct
+4183379/1
@@CDFFFDAFH@DHGDC?CHFEI@FIBHHIEGGGBDFHIIH@BBEEICG@
@574798/1
tcctgctgtttcgtatattctaaattggtttcgttgtatttgtcaattaa
+574798/1
CCCFFFFFHHHHHJIHHIJIJJGHHJJJHIJJJHIJJJJIJJIJJJJJJJ
@6760565/1
tgcaattttgttcactgtgtacaattatgtaataactgggtattcagttc
+6760565/1
@@CDDEDFHHFHDHIJEFIHCEFHIIIIIJJJJIEGGGHDGGIEIHIHHH
@4183506/1
cgttggttatcaagtggcttggtaggatccaagttgaaatctttgatcat
+4183506/1
CCCFFFDFHHHGHIIIIIII?GAEDHBCHGAHHFF@FHIGDHIIBBGFGF
@3661643/1
gtcttccctggcaatacaacaacgacaagctgcaactgtacgaatgtgct
+3661643/1
CCCFFFFFHHHHHJJJJJJJJJJJIJJJJJJJJJJJJJIJJJJJJJIJJJ
@4183784/1
gtcttgggtgaggcataacggggtggg
+4183784/1
@=@ADDBDA<CAF?CFEHG;1E:GGHD
@2674128/1
gtccgtttttaaactattttttcaatgacctaagtgagtatacatctatt
+2674128/1
@@CFFFFFHGHHHIJIJIIJGIJJIGGGGIIIJI?GHIBFHIIGGGIJJJ
@4183957/1
gacgggcacaacgtacatacaattgactgcaccttcaaacgcaacgaatt
+4183957/1
@CCDDFFDFDHHHCGHIIJJGHHGIEHIIIJJIJGIGHIJJJHIIIIGIJ
@4184089/1
cttttgaacgccaatggcatgaatagatgtcatgcgcaagcgtgccctgt
+4184089/1
CCCFFFFFHHHHHIJJJJJJJJJJJJJJJIJJJJJJJJJJJJIIIJJJJI
@575486/1
gggcttcaacagcttgttagcttgccattgacctttcctaggagtgactt
+575486/1
CCCFFFFFH>FFHIHIJGGHIIJJIJJJJJIFFHIDHGHHEDIJGGHJJJ
@575510/1
atcaggcttccgtacattttatactaagctgtaaagtaccgactgttgag
+575510/1
CCCFFFFFHHHHHIJJJJJJJJJJJJJJJJJJJJJJHIJJJIIJJIIJJJ
@4184331/1
cgtccgtctgattctgtgatagtgaatacaagatcgtggggtgggcccac
+4184331/1
@@@FFFFDHDBHFGGIFGB@FCHHGBCHEGGCGIIGCFE6DGHGEHIGCI
@1093747/1
ggttattgttatgtcgatgtcgaacccaaaaatgtaattaactttttttt
+1093747/1
CC@FFFFFHHHHHJJJJJJJJJJJJJJJJJJJJIIJJJJJJJJJJJJJJJ
@2674638/1
cacggtactcgcggtacatgttgtgtacacctgagcgagactcataacgc
+2674638/1
@@@DFFFFHHDDGECDFAHIIIHIJJFGGHGGBDGGHGHFHGJIIJGECH
@1093913/1
gtatgtttcttttgtctctggtaggatttctgtgatgtcgtcatctttgg
+1093913/1
CCCFFFFFHHHHHJIIJJJJICHHIGJJJIJJJIHIGJJIHIIIJJIIIJ
@6761672/1
cttggcatctatagatgtcggtggcgcacagggcacgcttgcgcatgaca
+6761672/1
@C@DFFFFFGHGGJIJJJJJJHJFCHIIJJIIJIJIJIIIJIJGJJGIHG
@576049/1
cacttattaaattaatcgcacttctttgttttatttaaaaagcttaagtt
+576049/1
CCCFFFFFHHHHHJJJJJIIJJJJGIGHEGIJJJJJJIIJIJJJIJHIHJ
@55469/1
ctcacatgattcatccacaaattccaacccttgcgtttcaaaacaattca
+55469/1
CCCFFFFFHHHHHJJJJJJJJJJJJJJJJJJJJJJJJJJJJJJJJJJJJI
@55636/1
ccttgttgttaagaggtgttacctgcaacttggccaggttagggccaaca
+55636/1
C@CFFDFFHHHHHJJJCGIHJJJJJJJJIIJJJJJJJJHHIJJJJJJJJE
@55765/1
gtctgtttgtctgtttgtctgtttgtctgttcgtctgtgcgcgctaatct
+55765/1
CBBFFFFFHHHHHIJJJJJJJJJJJJJJJJJJJJJJJJIJJJJJJJJJJJ
@3663170/1
ctgtgatctgtttcttggcatctatagatgtcggtggcgcacagggcacg
+3663170/1
@@@DBADAFFBBFFFI<<;EIGIEFCHAE@HEFICAD;FEFD0?B@@FEF
@7790713/1
gcggtctttgtataccttcaggtgatcgaacatcatgtcttcaaactcca
+7790713/1
@CCFDFFFHHHHHJJJJJJJJJHIJJJJJJJJJJJJJJJJJJJJHIIJJG
@3663380/1
gccttcttgaccattttagatatttgttgttcattcaactgtcttgttaa
+3663380/1
C@CFFFFFHHHHHJIJJJJJJIJJJJCEFFEGHGGFIGGIIGHIIIGIEI
@2675815/1
gttgaggcgcttgtggtggtgcacgcgcttgggcagagggaatctgattg
+2675815/1
@@CFDFFFHGHDHIIIHG?8?@GIIIIIIIIGGIGIHIIIEEEHFFFFFF
@7790885/1
cgacagccaatatgtgttaaaataaaaatccatttcattgttctcattcg
+7790885/1
??@ADAAD;CF>FH?<<C?:A@EH?FHGGHCHDBEEEHIIGIGHAHEHGF
@2675941/1
ccctcagcgacatgtaagagttcaatggggaagtaaatgcatctgtcctt
+2675941/1
CCCFFFFFHHHHHJJJJJJJHHJIJJJJJJIJJHHJJJJJJJJJJJJJJJ
@6246181/1
cgggcttattctgcatacctgccatgcgctggtaagcg
+6246181/1
<@<?;?DDFB<DFFHDDFH>HGIIACC@E<DFHHIGHE
@4185773/1
gtcccaaggaaactccttgttaagtctcttctgctgcaaatgatataagc
+4185773/1
CCCFFFFFHGHHHJJJJJJJJJJJJJJJJJJJJJJJJJJJJJJJIJJJJI
@6246442/1
cttggttgaacggaactccaatcctttactcgaatagtcttttctaactt
+6246442/1
CCCFFFFFHHHHHIJJJIJIGIJJJJJJGIJIFHIJGFHGIIJJJGEHIJ
@3152228/1
ctgggcctcttgtatgcgaaggtgttgaggcgcttgtggtggtgcacgcg
+3152228/1
CCCFFFFFHHHHHJJJJJIJIJFHHIJIJJJJJJJJJJJIIIHIJJJJHH
@6246583/1
gataagtataggctcaaaacctaacgacatcaatcaccagcttaaaagcc
+6246583/1
CCCFFFFDHHFHHJJJJJJJJJJJJJJJIJJJJJIJJJIJJIIIIJIHFH
@56940/1
gcgggagattttaaaaactgcttaagacctttagcgccattttggccgca
+56940/1
CCCFFFFDHHHHHJJJJJJJJJJJJJJJJJJJJJJJJJJJJJJJJJJJJJ
@3152487/1
ctctggtggaggtttctcctgtgacggcatagccgcagcctccgattgag
+3152487/1
CCCFFFDFHHHHDHIJJJJJJJJIIJJJJJJJJJJJIJJJJJJJ4CGIHI
@5717082/1
gactgatcagccggagcagctccggtaagtttgtcgagtagagccttagc
+5717082/1
CCCFFFFFGHHGHJHHIEIJJIIIJHHJJJJIJIJJIJIIIGJJJIJJJJ
@577645/1
ccacaatctggtctggagagaagatcctcatcttgtatagaggaggcttg
+577645/1
CCCFFFFFHHHFHJJJJJIJJJJJJJJJJJJJJJJIIJJJJJJJJJJJJD
@57091/1
cggtcaccgaaggcggcggccgcattcggtttcacagaaaccgaattaat
+57091/1
@@<DDDBDHAFHAG@@DGHG69AA66;;=5=65@ACCCC5><7@5?8A9A
@7273841/1
gtggaggtttctcctgtgacggcatagccgcagcctccgattgagtttgt
+7273841/1
CCCFFFFDHHHHHJJJGJJIJIJJJJJFIJJJJIJJJJJHJJJIEFGIIG
@57287/1
ctaggactcgaggttggtcgtctaccgggcagttctcgaaatgtttcata
+57287/1
@C@FFFFFHHFHGIIII=HHIIIIIGIIHIIIGHGIIIGIIIIHGIIIII
@2122544/1
tgcaccagttcatacttgggcacagttcctcgacgagcaagtagttcttg
+2122544/1
;?@DFBDDHDHHHCGGGGGHBFGIGGEBHECHGGHIGIGGI?DG?DFGGI
@5208004/1
ttcagtatttttgcgtactggagtgccgtatcccgtgtcatcggcaattt
+5208004/1
@@CFFBDDHHFHGEHIJIJJJGGAFGHIIJIJGIJGHFGHGGIIIJJJJJ
@3153177/1
gcaagaagtaccagaaacgggacttagccacaatctggtctggagagaag
+3153177/1
CCCFFFFFFHHHHJIJJJJJJJJJJJJJJJJJIJJJJJIJJJJIJJJJJJ
@3153221/1
tttcacgaatatattgtgggatgcttaaatttacatttaatgtttgtttc
+3153221/1
BCCFFFFFHGHHGIJJIJJJGIIJJJJIJJJJJJJJJJJJJJJJJJIIJI
@5208114/1
ccacaatctggtctggagagaagatcctcatcttgtatagaggaggcttg
+5208114/1
CCCFFFFFHGHHHJJJJJJJJJJJJJJJJJJJJJJJJJJJJJJJJJJJJE
@2677294/1
cataacgcagccagatgccaaagttcttgatcttcactgggctcttctct
+2677294/1
CCCFFFDFGAFHFFFIJJJJJIJFGIGGHEHHGIJIJIEAGGIJIIIIJG
@6762211/1
gccggctttggtggttctttggctgtctctggtggaggtttctcctgtga
+6762211/1
CCCFFFFFHHHFHJHIJJJJJJJJJJJJJJJJHIJJJJBGGJJJJJJIJJ
@3153368/1
ctcatctttagcacttggttcgtcttttgaagattctgatattgatagtt
+3153368/1
CCCFFFFFHHHHGIJJJJIIJJIJJJJIJJIJGIIJJJGIIJJIJJJJGI
@6762241/1
ccggtactaacgatcaaatcgatcatgggtccataatcattcctggaatc
+6762241/1
@@CFDDDDFDHF?GIBEEFBCFABFHCHIGDFGGFHHGIGIIIIDHFHGG
@7792276/1
ctcatcttgtatagaggaggcttgggctcgctctccgaagggagcttgc
+7792276/1
@?@DDAABDHD<C@EA;A@FBDGGEGHEC?DEB9DE?DF6FE9AB;@CC
@4685820/1
cttctacttctgcttctggcacatcaggagaagttggctcctcaacagac
+4685820/1
@CCFFFFFHHHHDEHGHEAGHIGGGGGF>FFDG?EHGIEHIIIIIJJIIG
@1094886/1
gggatctgctgtctgtggagctgatgcttgctgggcctcagctgttggag
+1094886/1
B@@FFDFFHHHHHJIJJIIJIJJJJIGIJJJIJJJJJJJJJJJIJJIEII
@3153745/1
gtcttggttgaacggaactccaatcctttactcgaatagtcttttctaac
+3153745/1
CCCFFFFFHHHHHJJJJJJJJJIJJJJJJJJJJJJJJJIIJJJJJJJJJI
@4686287/1
cgctaatctcagaaacggctgatccgagttggatgcggttttcacgaata
+4686287/1
@C@DFFF>FFHFHEHIIJIJJIGGGGFFDDAHFHIJIJJGGH<<=F1@C@
@1613412/1
gcactgagtgacggcacctccgacact
+1613412/1
@@@DDDDDDF?FFIFFFGCGGE1FG:F
@2678167/1
cccaaattcttcttcttcagccggctttggtggttctttggctgtctctg
+2678167/1
?@@FBDDDFHDDFGIIIHBFIGG>HGGIIEHEH@FHFIIIIFIIIGIIGE
@5209412/1
gtagcactgagtgacggcacctccgacactgaggtcacggtactcgcggt
+5209412/1
C@@FFFFFHHFCFHCIGBGGGIIJIJIIIIHIJJIJIIJGCGHIIJIGFB
@5209448/1
gcctctagccgacacgattatgaagacgaagcggacgtcacggtaagcat
+5209448/1
@@@?DDBDHF8FFEGG>HAHGFC@G@FH8@=FHEHGII@AEHD;?B>CC>
@5209469/1
cgaacactattctatgcttataccattaatctccgccactatttgacgg
+5209469/1
@@CDDD?DFDHHFIBGIEEHGEH@AHGGHHEHDHHIIGECEE@D@BA@?
@3664546/1
gcacactgtttagaagtattgggaactgtattctatgtttcctaacccgt
+3664546/1
CCCFFFFFHHHHHJJJGHIJJJJJIJJJHIJJJJJJJJJJJJJIJJIJJH
@2679034/1
gggcatagtaggtaggcgtagggtaagacacggatcgcatacaccgtgaa
+2679034/1
@@@DDDBBCBDF<?EBGHCGECHEFEHHGHIIGIIGIEGGDFGIBFFFHH
@57644/1
ggcaacatcttctttggtttgtcaggcgtaatgctaacgtcatagcgata
+57644/1
B@@FFFFFHGHHGJJJGHIIJHHIIJIIEEHGJJJIJJIIIGIIIJIIJI
@578143/1
gttggattttacaaagtttaccagatacattaacttcctatcaaatatag
+578143/1
CCBFFFFFHHHHHJJJIJJJJJJJJJJJJJJJJJJJJJJJJJJJJJJJJJ
@1614773/1
gtatacaagaacaaaccagaaaataggcggagtcctatctcaaaacatga
+1614773/1
C@CFFFFFHHHHHJJJIGIIJIJJJIJJJIHIFHHIJJIIJJJJJIJJJJ
@3665595/1
tgttggggcgcttgtggtggtgcacgcgcttgggcagagggaatctgatt
+3665595/1
CCCFFFFFGHHGHIGGIGIJGFDHICGGGHIGHHHFFBDDDDDDDDECDC
@7794962/1
tgagtgacggcacctccgacactgaggtcacggtactcgcggtacatgtt
+7794962/1
BCCFDFFFHHHHHJIJJJJJJJJJIJJGIJJJJFHIJJJJJJEHFFFFFF
@58591/1
gttacaacctctatactttgcattaaaataatgcccattttcacaggcaa
+58591/1
CCCFFFFFHHHHHJJJJJJJJJJJJJJJJJEIJJJJJJJJJJJJIJJJJJ
@3665878/1
tattaattcattagcgaaaaacttatttttcacttttaaaaatacatcag
+3665878/1
CCCFFFFFHHHHHJJJJJJJJJJJJJJJJJJJJJJJJJJJIJJJJJJJJJ
@3665900/1
tcataacgcagccagatgccaaagttcttgatcttcactgggctcttctc
+3665900/1
CCCFFFFFHHHHHJJJJJJJJJJJHIJJJJJJJJJJJJJJJJJJJJJJIJ
@4187911/1
aggaagtaggtgctgggcctcttgtatgcgaaggtgttgaggcgcttgtg
+4187911/1
@@CFFFDDGFHHHIJJJJJJJIJJIIJJJJJIJJGHHAFIJIFIIIJIHI
@2680415/1
cgattatcgaatttttcgccatgagtaagcgatcgggctctcaggcaggc
+2680415/1
BC@FFFFFHHFHHJJJIJJJIJJJJHIJJJJJJJJJJJJJJJJJJJJJJI
@2126410/1
ggcgacctctccgactgacatgaacattggaaactcgcagagtgtgggca
+2126410/1
CCCFFFFFHHHHGJFIIGJIJJJIIHHIIJIIIIJGGIGH:FBFFHIJJG
@3666272/1
cggttcataaataaaaaagttatgtcaaattaaagaatcacgtcgaacat
+3666272/1
@BCDFFFFHHHHHJJJJJJJJJJJJJIJJJJJJJJJJJJJJJJJJJJJJJ
@6248761/1
cctttcttttgcgagctgctgccgaaagattagagtcgtcttctacttc
+6248761/1
:?@BABDBFF8A?<EFACA<ACB?E?GIF39:DDH??F0B?;C=CB88C
@59286/1
tttgagatgtttgtgaaactgcgacaccttgtggctgtgacttgtagtca
+59286/1
CCCFFFFDFDFHGHIGIIIEIJJIJJJIJJJIJIIJIGHIIJIJEHDBGH
@2126729/1
caggggtaatgctaacgtcatagcgataaattttaagggatttaaattcc
+2126729/1
CCCFFFADHHHHGIJJJJJJJJJJJJJJJJJJJJJJJJJJJJJJJJJJJJ
@4687418/1
ggtgttgaggcgcttgtggtggtgcacgcgcttgggcagagggaatctga
+4687418/1
B@?DDFFFHHHHHJJJIJJIJJHIJJJJJJJJJJJJJJJIHHHFFFFFEE
@7276069/1
gggctctgtgcctggctcccatgtcacggtagcactgagtgacggcacct
+7276069/1
@@<DDDDDHDADD@;BBEHGHGHEHGCHIF@DFHIIIGA?DGHEB<DFCA
@6763924/1
gggggcagtgctggggactccgggcgcagcaccagtcgtgctcgcagccg
+6763924/1
CCCFFFFFHHHHHJJJJJJJJJJJJJJJJJJJJJJJJJHHHFFFDDDDDD
@1096961/1
ctcggtcggatgcgtgatgccgaggtcgacagtagtgcctgcggggatat
+1096961/1
@CCFFDDFFFHHHJFHIJJIIJBGIHIJJJJJGGHGGHJJJJHHFDD?CD
@4687860/1
cggcaaacgttaagtaagagtccgagtcgaattgagattgcggcgtcata
+4687860/1
CCCFFFFFHHHHHJHIJJIJHHHHIIFHIIJJJJIJJJJJJIJJJHHGFF
@6764142/1
gggatctgctgtctgtggagctgatgcttgctgggcctcaactgttggag
+6764142/1
CCCFFFFFHHHHHJJJJJIJJJJJJJJJJJJJJJJJJJJJJJJJIJJJJJ
@5718586/1
ggtaagacacggatctcatacaccgtgaatataagtggcaaagg
+5718586/1
??==DDBD?D6F8?C:CGFHH@<F:EFB?GFF>@GDF3?DFBFF
@2127535/1
gggaacattcgactgatccggtgagggatgcgtgacgtcagcccctacga
+2127535/1
@C@DFDDEFHFDHDGDIBHHGCEHHGIIJJFGHGIJJIIHBHGIJIGGGI
@1617458/1
aaccgctttttactacatgcataaacatacataccgataccatacaccaa
+1617458/1
CCCFFFFFHHHHHJJJJJJJIJJIJJIJJJIJJJIJJJJJJIJJIJJJIJ
@1617559/1
gtgcattgtaaaattctagacacacatgccacatattcaggcattatgta
+1617559/1
CBBFFFFFHHHHHJJJJJJJJJJJJJJJJJJJJJJJJJJJJJJJJJJJII
@7797369/1
ctggagagaagatcctcatcttgtatagaggaggcttgggctcgctctcc
+7797369/1
@;?D=?8D1AF>FGAF>:AFHH>HE?4C@9A1CFC@FABF398?DG9;B>
@5211144/1
ccttcttctcttttttctcctttcttttgcgagctgctgccgaaagatta
+5211144/1
@@@FFFFFHHHGDGIIIIDHIJJGBHHGHI6DHIJJJJGAEG>GEHIIGH
@6765184/1
gtagaataaggattaaaaataaacttaaagattattaataagaaaaaaat
+6765184/1
BB@FFFFFHHHHHJJIJJJJJJJJJJIJGIIJJJJJJJJIJJIJJJIJII
@5719490/1
tggaattttaatttatgccccctttaaaaaaaagctcgatctcaatttaa
+5719490/1
@CCFFFFFHFHHHJJEIJJJJAHIJIDHJJJJJJJJJJJJJJJJJJJJJJ
@7277620/1
gtcatattatgtgagtacgaagcattgtctgtttataaaataattaacaa
+7277620/1
@C@DDFFFGGFFFIJIEHGGJJJIJJIIIIGIIIIJIIIHIIIIIIEHHI
@5211344/1
gggcatagtaggtaggcgtagggtaagacacggatcgcatacaccgtgaa
+5211344/1
CCCFFFFFFHHHHIJJJJGIJJIFHHIJJJJJJJJJJJJJJJJJJJHIHI
@2128310/1
ctcatactttgttgtgatacatgagacatttcacgggtgcggctacgcat
+2128310/1
CCCFFFFFHHHHHJJJJJJJJJJJJJJJJJJJJJJJJFHIJJJJJJJJJJ
@7797840/1
ctggagagaagatcctcatcttgtatagaggaggcttgggctcgctctcc
+7797840/1
BCCFDFEFDHGFHHIIIJJJIJHJIIIIGIIGGIGIIDHCEDDHEHGIGH
@2128602/1
gtgaaagtaatgatttaatgtgtttattttgtttttctctgtgatctgtt
+2128602/1
CCCFFFFFFHHHHJJJJJJJJJIJJJJJJJJIJJJJJJJJJIJJJJJJIJ
@7278110/1
cttgagatttgttgcgaccgatgccataaacagtgtgctgggcatcattc
+7278110/1
CCCFFFDFHHHHHJJJJJJJJJJJJJJJJJJJJIJJJJJJJJJJJJJJJJ
@7278111/1
ctggctcccatgtcacggtagcactgagtgacggcacctccgacactgag
+7278111/1
@@<FDDDFHBFDHEGGHGAFHCHEHGEE9CCCDHAGGGGHGGHGIGGIGG
@4188986/1
gcaagaagtaccagaaacgggacttagccacaatctggtctggagagaag
+4188986/1
CCCFFFFFFHFHHIJJIHHGIJJJJJJIIFHCFIIHHIHIGDGIIGIIGI
@4189093/1
cacggtagcactgagtgacggcacctccgacactgaggtcacggtactcg
+4189093/1
@@CFFDDFHDFH?EIHGHGHIIIIIIIGEDF<FCEGCGFEFGGG@CBDHC
@5720506/1
ggcaatctttgcatggaatgttatctccaactcgcggagag
+5720506/1
@<@DDDDFGFDAA@G9>@IDECFEHGIBFDFEEAGG<DEHG
@6249998/1
gagtcatttagctcaagttttaatattacttgaattacactacatcacta
+6249998/1
??@BDDFDHDHBFIIBGGIGHIEIIIIIIFIIGFHIIIEGHE@?DI>?F<
@60402/1
agagggaatctgattgtgctgttgtggaactgcttcacctgtggccggcg
+60402/1
CC@FFFFFHHHHHJJJJIJJJJIJJIJIIJJJJJJJIIJGGHJIJJJJJI
@3667503/1
gtcgtatgattatttgtctgtagtggtcctgctgtttcgtatattctaaa
+3667503/1
BCCFDFFFHHHHHJJJJJJJJJJIJJJJJJJJJJIJJJJIJJJJJJJJII
@60640/1
caggcaagatgggcatagtaggtaggcgtagggtaagacacggatcgcat
+60640/1
CCCFFFFFFHHHHJJJJJHIJJHGHIJJHIJJJHHHJJDHGGJIHIJJI;
@2682253/1
cgcatccaactcggatcagccgcttctgagattagcgcgcacagacgaac
+2682253/1
C@@FFFFFHHFHHGGHIGFIIGIJJJIIIJIGGFGGGGHIGGBHGHFFFD
@3667807/1
gttctttggctgtctctggtggaggtttctcctgtgacggcatagccgca
+3667807/1
@BCFFFFFHHHHHIIJJJJFHIJJJCGHIJJJHIFHIJJJJJGHJJJJJJ
@5721304/1
cacttcttgacatagtactcttccctcgtgttcttcaatgggttcacgtt
+5721304/1
@BCFFFFFHHHHHJJHJIJBFIIJJIJJHIHIIJJJJJJJJJFHIJJJJJ
@2130075/1
cgcaagaagtaccagaaacgggacttagccacaatctggtctggag
+2130075/1
CCCFFFFFHHGHHIJIIJJJIIJJJIGIJJIGIJJJJIGJJJIIGI
@3156076/1
gtttttaatatttaaataaccgctttttactacatgcataaacatacata
+3156076/1
CBCFFFFFHHHHHJJJJJJJJJJJJJJJHHIIJJJJJIJJJJJJJJJJJJ
@3668328/1
ctgtttcttggcatctatagatgtcggtggcgcacagggcacgcttgcgc
+3668328/1
CCCFFFFFHHHHHJJJJJJJJJJJJJJHJJIJJJJJJJJIJJJJJJJJJI
@6251140/1
ccagtactttagctttgacagtgtaaaacttctcggaaatctccaatcca
+6251140/1
?@?DDDDFHHGHHIJIJIIGGHIJIIGIIIJJJJJIIEGIGHJJIIGGHE
@2130701/1
ctgagcgagactcataacgcagccagatgccaaagttcttgatcttcact
+2130701/1
CCCFFFFFHHHHHJJJJJJJJJJJJJJJJJJJJJJIJJJJJJJJJJJJJJ
@4689607/1
ctccttaattattatgggtctagccgtatttgggtccaatagatatttat
+4689607/1
CCCFFFFFHFHHHII<DFAFGHIHIICFEHGGGIFFGDHGGEHHIIIIIE
@2130881/1
gcagcttcatccagaggcaagcgctccaagttgcttggaggcttgggcct
+2130881/1
CCCFFFFFHHHHHJJJJJJJJJJJJJJJJJHIIJJJJJIJJJIJJJJIIG
@61919/1
gatctctttgcggccttcaaactgaacctaggtaatccctttatttcttc
+61919/1
CCCFFFFFHHGHGJIIJJJIIJJGEGIGIJJIFHIIIEHIJJHHGGEIIF
@5722679/1
caggattgaaacgtcttttatgttgggacagctatcttcataaaagctaa
+5722679/1
CCCFFFFFHHHHHIJJJJJJJJJJJJJJJIJJJJJJJJJIJGIHIJJJIJ
@5212137/1
ctagcttctgcccgcgactccgtccgcgcggatgtcggtcttcgcgtgga
+5212137/1
CCCFFFFFHHHHHJJJJJJJJJGJJJJJJJJEFFFFDDDDDDDDDDBDDD
@5212144/1
gtgcaaagcaagcaattgcccacacccgtatctcaacacccataaagaac
+5212144/1
C@@FFFFFGHHHHJJJJJJJJJJJIJJJIJJJJJJJJJJJJJJJJJJJJJ
@62160/1
gccgtgattatctaggacgtcttcttgaatccacattgg
+62160/1
?;=D=:1BF8CFDBEEEAE1@?DHHHE?FFIE@G<FFII
@3157289/1
gtacacctgagcgagactcataacgcagccagatgccaaagttcttgatc
+3157289/1
@??DDDBDFHB?FGHIIHIGIIEBA:?DDB;FF9BFGHDHCGDEGGGGBC
@3157340/1
ataatacgatactgattccacattaataatagggatgatgactaatgact
+3157340/1
CCCFFFFFHHHHHGGHIGHGIIGIJJJIIJJJJIJJJJJIIJIJGIGGIJ
@5723138/1
acgatcttgaacatattcgtattaatgtatcacacctagcatcacaacgt
+5723138/1
CCCFFFFFHHHHHIHJJJJIJJJJJJJHIJJJJJJJJIJJJJJJJJJJJH
@5212809/1
taataaattaaaaattaattaaaaaaacattgtccagcggacaaaattgt
+5212809/1
@CCFFFFFHHHHHJJJJJJJJJCHIJJJJJJJJJJJJJJJJJJJJJJJJH
@5723548/1
cgtgaatataagtggcaaaggtagtaagtcagctgttccacttcatcatc
+5723548/1
@B@FFFFFHHGHHIJIIIJJJCEHIGIJIEIIJJIFGHIJGIJJJJJIIH
@7799232/1
ataaagataagtataggctcaaaacctaacgacatcaatcaccagcttaa
+7799232/1
<@?DDD4DFHHFHGBBHIE@BGFFAEEG?ECCFHHEHEHIEGHGAAEHGG
@4690898/1
cgtttctgtaccaataggaacaatacttcgggcttattctgcatacctgc
+4690898/1
@C?DFFFFHDHFHGIIIIJIJIJJIJIJHJJIIIJIJIIIGGIIJJJIIJ
@3158086/1
cactcactgcaccagcattcgtgtcccccgctggagcttgaccaacgggg
+3158086/1
@@@DFFDDDFHFHIJIJIIJIGHGHAFGGGGGIIGIIJJIIJGIIIGBGG
@5213090/1
gttgtggcgcgccttgtcttgtagaagagtgatctgctgttcttctagtt
+5213090/1
@@@F?BDFDAFHAEGBGGHIIHGD?FHGE:BDFIIIGHIFHIIIIGGGCH
@5213158/1
ctcatcttgtatagaggaggcttgggctcgctctccgaagggagcttgcg
+5213158/1
@C@DFFDFHHGHDIFHGEGIIJIFAGHIIIBHGEIIIBDGGIBFGAGEAH
@1099167/1
ggctaaaaaagcatgttctctcgcgccaatggcatgtatacatgcctact
+1099167/1
CCCFFFFFHHHHHJJJJJJJJJJJJJJJJJIJIJJIIJJJJJJJJJJJJJ
@4691133/1
gttgattttggaatgttttacattggatccgac
+4691133/1
?@@DDDDDHF<CFHI<EBFIII@HIEH49CDE@
@5213332/1
gacataacaataacccctgctattttttttatttttattttcaatgtaca
+5213332/1
CCCFFFFFHHHHHJJJJJJJJIJJJJJJJJIIJJJJIJJJJJJIIJIGIJ
@7799690/1
cgcacttctttgttttatttaaaaagcttaagttgaattctacaaatgct
+7799690/1
CCCFFFFFHHHHHJJJJJJJJJJJJJJJJJJJJIJJJJJJJJJIIJJJIJ
@7279852/1
gataaagataagtataggctcaaaacctaacgacatcaatcaccagctta
+7279852/1
CCCFFFFFHHHHHHJJIJJJJJJJJJJJIJJJJJJJJJJJJJJIJJJJJJ
@7279896/1
ctcatactatcttcagacaatgcaccgtcaaggagttcgtctcttgggaa
+7279896/1
CCCFFFFFHHHHHJJJJJJJJJJJJJJJJJJJJJJGHJJIJJJJJIJJII
@7280013/1
gttcacattgacaaacttaggtttgcttacagccattcccaactgtcctc
+7280013/1
CC@FFDFDFFDFFIIEHFIHHFHHH<EEEGCDHGIIIIB?GDBDEFGHCG
@2132666/1
gctgtcatctggttcatacggcgcgcggtcgcctccttgatgcattgcgt
+2132666/1
CCCFFFFFHHHHFHIIJJJJJJJJJJJJJJJJJJJHHHHHFFFFFFEEDC
@7800037/1
gcttcgggcttcaacagcttgttagcttgccattgacctttcctaggagt
+7800037/1
?@@FDDFFHFDDFHIIIIIIIIIICGIIGGGHIIGGGFHIIIIIIIIGG9
@1099646/1
tgtggaactgcttcacctgtggccggcggcacgcagacgccttgat
+1099646/1
:?1A;D?DAB<DCBBE9DDIGEBGGA@@AG<@A<ABBDC8>?@C;;
@1100013/1
gccagttataaagcatagcccgaagtgctattggcacacaggcataatgc
+1100013/1
@CCFDDEEDHDFFGIJJIJIJJIJJFGIGJJIJIIJIJJJIEHIJGIGGH
@1100113/1
ctgccattatgtagactgttgtgttgaccaataatgggttaatcagacta
+1100113/1
CCCFFFFFHHHHHJJJJJIIJIIJJJJJJJJJIJJJJJIIJJJJJJGIJG
@3669440/1
ccgagttggatgcggttttcacgaatatattgtgggatgcttaaatttac
+3669440/1
BBCDFFFFHGHHHJJFHJIJIJJHIJJJJJJJJJJJIJJJJJJIJJJJII
@3669547/1
ggtgcacgcgcttgggcagagggaatctgattgtgctgttgtggaactgc
+3669547/1
BBBDFFFFHHHHHJJJJJJJJJJJJJJJJJJJJJJJJJJJJHIIJJJJJJ
@582901/1
gccttttattgcttggtgagacacgagataaaagtccaattcagacgagt
+582901/1
BCCFFFFFHHHHHJJJGIHHIJJJJJJJJJJJJJHIJJJJJJJJJJJJJC
@5725490/1
gacgatttcaccagtggtcttcttgaacttcttcaattgacgcaagaagt
+5725490/1
CCCFFFFFHHHHHJFHIJJJJJJJJIJJJJJJCHIJJJJIJJJJIJJJIG
@2134077/1
ggatggagtgagcacgggctctgtgcctggctcccatgtcacggtagcac
+2134077/1
CCCFFFFFFHHHHJJJJJJJJJJJJJJJIJJJJJJJJJJJJJJJHIJJJJ
@583354/1
gtcagcatagtagtcggcaaacgttaagtaagagtccgagtcgaattgag
+583354/1
@@@FFFFFGDCFHCFHIIIHIGGFGGHIDGEGHHEFIGGGGGBHHGHGIH
@5725987/1
cttcaggcttattctgcatacctgccatgcgctggtaagcgctatggact
+5725987/1
CCCFFFFFHGHHHJJGIHIJJJJJJJJIJIJJJIIIEGIIJIJIIJJGIJ
@2684856/1
gccagatgccaaagttcttgatcttcactgggctcttctctgggatttcc
+2684856/1
CCCFFFFFGHHGGJGHIJJJIIJJJJJJJIHJJIJJIIJJIIJGHEIJJJ
@3160239/1
gtggaactgcttcacctgtggccggcggcacgcagacgccttgatgacct
+3160239/1
CCCFFFFFHHHHHJJJJJIJJJJJJJJJJJJJJHHFFFDDDDDDDDEDDD
@583585/1
gtccggaacatcaaatatcttgacttggcaaagagttgtcgatatgtgga
+583585/1
CCCFFFFFHHHHHJJJJJJJJJJJJJJJJJJJJJJGGIIJJJJJJJIIJF
@4192529/1
gttggtcttggttgaacggaactccaatcctttactcgaatagtcttttc
+4192529/1
@@@DDDDDFHFFFIGEGEHGGHA?<EEFGIIIHIIIID=FFHEDFFGEGB
@583836/1
gtttcttggcatctatagatgtcggtggcgcacagggcacgcttgcgcat
+583836/1
CCCFFFFDHGHHHJJIJGHGIGIIE@FHGIIJJJIJJJJIJIGIIJJJJE
@2685253/1
cgtctgattctgtgatagtgaatacaagatcgtggggtgggcccaccagg
+2685253/1
CCCFFFFFHHHHHJJJJJHJIJJJJJJJJJJJHIIJJIJIIJJGIJIJII
@4691742/1
agccgcccaaatttataatcatcaaaaataatgcatgaagattgcgc
+4691742/1
@BBFFFFFHHHHHJJJJJJJJJJJJJJJJJJJJJJJJJJJJJJJJJJ
@6767882/1
gcgctatggactgccgccaattcactgttcattacctgtgaaaactgccc
+6767882/1
@@@DDDDAHDHDBG>@<:FF@E?CBFDHGHGBCHIAGF??9?9?BFB>FH
@3160993/1
gtccgtttttaaactattttttcaatgccctaagtgagtatacatctatt
+3160993/1
CCCFFFFFGHHHGIIGGGIIIIJJHGIJHGI@GG?DFGBGAHIIJIIEGD
@2685609/1
gccgtttctgtaccaataggaacaatacttcgggcttattctgcatacct
+2685609/1
?@@DDDDFFGFHHIGGEHGHIGGIIJJGGEHGAEDEHHIGEGGGHGIIGI
@6768072/1
ggtgcacgcgcttgggcagagggaatctgattgtgctgttgtggaactgc
+6768072/1
=??DDFFFFFGHHIIGGGI?FEHGHICFG@FHIIIIIGFGGFDAHGIICG
@2686057/1
aggtgctgggcctcttgtatgcgaaggtgttgaggcgcttgtggtggtgc
+2686057/1
BCCDFFFFHGHHHJJIGFHIIJJHHHICFGGIHJJIJJJJJIIIJJIGGE
@3161720/1
cggcacctccgacactgaggtcacggtactcgcggtacatgttgtgtaca
+3161720/1
CCCFFFFFHHHGHIIJJJIJGIIJJJFGIJJJJJJHFHIIJIJJJJHHHH
@2686210/1
gcaacatcttctttggtttgtcaggggtaatgctaacgtcatagcgataa
+2686210/1
C@@FFFFFHHGHHJJJHHIIHIFJJJICGHIJJJIJIJIHGHGGIJJJJJ
@64350/1
tgtcattggagtcatattatgtgagtacgaagcattgtctgtttataaaa
+64350/1
CCBFFFFFHHHHHJJIJJJJJIJJJHJJJJJJJJJJJJJJJJJJJJJIJJ
@64537/1
ggatctcctcagtaggatggcaaagagacgaagcgcgcgttctcatgtaa
+64537/1
CCCFFFFFHHFHFGGIIJJJJIIFIJJGHIIJJJIJJJJJJJJJIHHHHH
@6768953/1
ctctttacaagtagactcatctttagcacttggttcgtcttttgaagatt
+6768953/1
@@@DDDAAC4ACAF>C?AFBEHBH?C@HDHGEFA??E?DDBBFHGBD9B?
@4693181/1
ctcctttcttttgcgagctgctgccgaaagattagagtcgtcttctactt
+4693181/1
@CCBDFFDHAFDFIIFHEAHHGIGHHBGAFEGEFHIJ9BFHIEHCFACD@
@2686866/1
tgctgggcctcttgtatgcgaaggtgttgaggcgcttgtggtggtgcacg
+2686866/1
@@CFFFFFHGHHHJIJJJJJHHIJFHIIJJJJDIJIJJHIIFHIHHIIJF
@5728546/1
ggcggcacgtcttcgtctttgtacagttcgcgagcgatctccgctgtagt
+5728546/1
CCCFFFFFHHHHHIJGIJIIIIHJJIJJJIJJJJIJIJJJHHHHFFDEDD
@585981/1
ccacttatatacgacaacttaactacagtttaaagcacgttgtatatatt
+585981/1
?@@FFFFFHHHHGIJIJJJJJJJGHGDFIIJGGHJGIJJDFHHIEGJGII
@5728867/1
cctcctcgtccccacggttttagcaatgcttgacgaaatcttttaatgag
+5728867/1
CCCFFFFFHHHHHJJJJIIIJIIJJJJIJHGIGIJGHIJJJJJJJIIIGI
@586404/1
gtcggatctgatgtaaaacattccaaaatcaacaactactaataaattaa
+586404/1
BBBFFFFFHHHHHIIJJJJJJJJJJJJJJJJJJJJJJJJJJJJJGIJJJJ
@1101988/1
ccggcgtcattcgatatcttctgtagctgctgtgtgaagttcttcaaagc
+1101988/1
@@@FFFDDFDHHHIJJIJIJIJIIGIJJJJJJHIGHIJJHIJIBGIIIJH
@65727/1
gtcttcttgaacttcttcaattgacgcaagaagtaccagaaacgggactt
+65727/1
?@@FFFFFHHHFHIHGIJJEJIGIGHIJIJGIIHICHGEICIGGJFIGII
@3671263/1
ctggcgtaaaataacgtcaatacattggatctcctcagtaggatggcaaa
+3671263/1
@@@B:D@?DBBFHIBHHEHHIBBEH<EHD?DFEGIGHDFHEGBFDDE@BF
@66018/1
ccagatgccaaagttcttgatcttcactg
+66018/1
?;@D?DADAFHAHEBHGGHDICHHEECEB
@66031/1
cccctgctattttttttatttttattttcaatgtacagacagcacttttc
+66031/1
CCCFFFFFHHHHHJJJIIJJJIIJJJJJJJJJJJIIJJJJJIEHIIJIJH
@3163952/1
cttggttccaattaaactttgggcctgtttcacagtctcgttgacttgct
+3163952/1
CCCFFEFFHHHGHJIIJJJJJIIIJJJJJJJIJJJHIJJJIJIGIJJJII
@6254692/1
cggtgtccaggtaaattgcaccgattagtgcctctaatatatcgctgagg
+6254692/1
@@@DDFFFHHHFFHIHGIGIJIJJJEHJGHGIJJIIJJGIGIJJJIIJJI
@66401/1
ccagaaatttcgcacgctcgactaacattacctcgaaggcgcggcgtgcg
+66401/1
CCCFFFFFHGHHHJJJJJJJJJJJJJJJJJJJJJJJJJJJJJJHFDBDDD
@1621505/1
cggcacgtcttcgtctttgtacagttcgcgagcgatctccgctgtagtcg
+1621505/1
CCCFFFFFHHHHHIJJJJJIHIJJJJJJJJJJJJJJJJJJJJJJHHHHHF
@7282073/1
catcgttctcagcatggtaagaaggtggcggccagaatctagacatgcac
+7282073/1
CCCFFFFFHHHHHIIJIHIIIGHHJHIJJIJJJJJJJIJJJJJJJJJJGG
@3164743/1
gtttattttgtttttctctgtgatctgtttcttggcatctatagatgtcg
+3164743/1
CCCFFFFFHHHHHJJJJJJJHIJJJJJJJJJJJJJJJJJJJIJJIJIIIJ
@1622108/1
ccagtactttagctttgacagtgtaaaacttctcggaaatctccaatcca
+1622108/1
CCCFFFFFHHGHHJJJJJJIJIJJIJJJJJJJJJJJJJIJJJIJJJJJJJ
@5729183/1
ctacgatcatcactgtcgtgtcctttatacatttcggcatggcgatcatg
+5729183/1
@CCFFFFFHHHHHJJHIJHIIJJJJJJJJJJJJJJJJJJJJJJJIJJJJJ
@67337/1
ctgtgatctgtttcttggcatctatagatgtcggtggcgcacagggcacg
+67337/1
CCCFFFFFHHHHHGIJJIGIGIIIIGCHIBHGIJFGGAGHIIJFGGGDGG
@2137060/1
ccatcttgtattcaaaagaaaacctagaatcactggttcaaattcaaata
+2137060/1
<;;DDBDDFBDDBBDGHGGCAHI?::<E>CEFHCHG4?CFG@F@?<@DH<
@4195089/1
cctctttacaagtagactcatctttagcacttggttcgtcttttga
+4195089/1
@@BFFFFFHHHHFIJJJJJJJJJJJJJJIIJJJJHIJJIJIJJIJI
@4195190/1
cttacatgctaaaactaaactactatacctgtgaaacgatcaacaataat
+4195190/1
@@CFDFFFHHGFHIJIEHGIGEGGEH@BHGHHGHGIIEIGJGIJIDIC?F
@6770154/1
ggcgtagggtaagacacggatcgcatacaccgtgaatataagtggcaaag
+6770154/1
CCCFFFFFHFHHHJJJJJJJJJJJJJJJJJJJIJJJJJJJJJHIJJJJJJ
@2137378/1
gtggattttaatgttattattacagcatacataataaaattagaggaagt
+2137378/1
B@BDDEFFHHHGHHIJJJJJJJIJJJGJIJJJIJJIIIIIIJJJIIGHII
@2137391/1
gtcacggaatacaaatatcttcttcggcaatctgccttggttgcggtctt
+2137391/1
CCCFFFFFHHHHHJJJJJJJJJJJJJJJJJJJJJJJJJJJIJJJJJIJJJ
@67805/1
acaatatattcgtgaaaaccgcatccaactcggatcagccgtttctg
+67805/1
CCCFFFFFHHGHHJIIGIGIJJJJIJIIJGHGFDEDEHGGHJIJJJI
@4195424/1
gggactagtagtcatttctttctgccactctttaagttgtctagtgtgtg
+4195424/1
CCCFFFFFFHHHHJJJJJJJJJJJJJJJJJJJJJJJIIJJIJJJGIHIGI
@4195505/1
cccgtttccaatctccaagacaggaggctccagtactttagctttgacag
+4195505/1
BCCFDFFFHHHHHJIJIJJJJJJJJJJIJJJJJIJJJJJJJJJJJJJIIJ
@5729938/1
ttatcttcaagcacaaattgctcagggtctgtggcgaagttttgttcacg
+5729938/1
<@@FFFD>FAFHHIIGGHHEEHIIBGGFFFHCFGG@@@FBFHHHGIGH@D
@4195583/1
ggtgcgtgcaggatcctcgtcattgcctggcatacaaggcaaagcaccga
+4195583/1
?@:BDDDDHHDFGJIIIIJJJIIIIIIGIJGIJJJJGJIIEGGHGGHIGE
@4694953/1
gccagatgccaaagttcttgatcttcactgggctcttctctgggatttcc
+4694953/1
CCCFFFFFGHHHHJJIJJIJJJJJJIJJJIHGGGIGIJJJJJIIHJIIGI
@5730401/1
gtaatttttgtctttcgcgaaatattccgcgacagatgtctttctagtgc
+5730401/1
C@BFFFFFHGHHHJJIHIGIIJDIJJ<DHIJIHIJJJJJIIJJJJJJHHH
@3166336/1
ccaattcactgttcattacctgtgaaaactgcccctcagatacaccgtca
+3166336/1
CCCFFFFFHHHHHJJJGIJJJJIEJIJIJJGIIJJIIIIIJIJJGIJJIG
@3166378/1
gctcgctctccgaagggagcttgcggccgatgacctcatactccttcaac
+3166378/1
@@@DFFFD?FFDFGIIIGIIGHAE>GGH@;;FGCECGEHCGIGEGGHHED
@4196027/1
ggacaagcgattggcattacgattgtgacaagttttcgtgagccgtgatt
+4196027/1
CCCFFFFFHHHHHJJIJJJJJJJJJHIJJJJJIJJJJJJJIJJJJHIIJJ
@5730481/1
gtgctgggcctcttgtatgcgaaggtgttgaggcgcttgtggtggtgcac
+5730481/1
C@CFFFFFGHHHHJJJJJJJJIIIJFGHHIJIJJIJJJJIJJHIJHIJJJ
@4695171/1
atcacgtcgaacattctatgcttataccattaat
+4695171/1
;@@DDDDD8@BDFFF<EFCF4FFEF<:1??F<<D
@5216004/1
ccttaaaaaccgcatttcatatttgtttgtttgtatataacgtgtattac
+5216004/1
CCCFFFFFHGHHFIIJEHJJGIJIJJJJJGGHIIJJJIGIIJEGIIIJJJ
@1103607/1
gtgctgttgtggaactgcttcacctgtggccggcggcacgcagacgcctt
+1103607/1
@:;DB?D?D:2CFFFIBEHC@EHH@@C<FFEFIIIIB8:B4=@BB?>;?=
@1622381/1
gtggaactgcttcacctgtggccggcggcacgcagacgccttgatgacct
+1622381/1
;@@ADFFFAHDDHIGFEBH@FGHIBHEGIGEHAEHB;B/>?9>>A;@:CA
@7282712/1
gaaggaagatgcctcatcacaacatctaaagctaagatggcatcatatgg
+7282712/1
@@@DDEEDHFHHHJEHGHIJJIJJGIJGGHAGEHIHIGEHHIGGGFEFGF
@3167198/1
ggcgcttgtggtggtgcacgcgcttgggcagagggaatctgattgtgctg
+3167198/1
@@@FFFFDHHGCHIGEGIHHJJIIIIJJJGHDGIIHIGIJIJGIJEHIJH
@590301/1
attacaattacctgattcgtttctagttcagtgtcccatttggctttgtc
+590301/1
C@@FFFFFHHHHHIEIJJJJJJIJJJJEIGDIJFEHGJJIJIGGIJJIJI
@2687736/1
cccacttttatcttttgcacctcacgatcgattactactgctttcccaaa
+2687736/1
CCCFFFFFHHHHHJJJJJJJJJJJJJJJJJJJJJJJJJJJJJJJJJJJJJ
@69778/1
agttctcgattatcgaatttttcgccatgagtaagcgatcgggctctcag
+69778/1
@??BDDDDFBFDFHBBDGAAEGIBGGBFHEHBGAGBHGIHFHHBHIIGG@
@1104953/1
ggctgtttctcactagtaagagcttttcgtataatatgatatgatgccga
+1104953/1
CCCFFFFFHHHHHJJJHJJJJJJJJJJJJJJJJJJIIJJJJJJJJJJJJH
@3167895/1
ctcgaatagtcttttctaacttgaacagtgcgatgttttacaagggcagg
+3167895/1
@@@FFFFDDFACFGHIEHIHIHIDEGHIA@FFHIIHGEDHFBHA=GHE?F
@5217628/1
ccgtcattgaacaatctcgtatgatgccgtttctgtaccaataggaacaa
+5217628/1
CCCFFFFFHGHHGJJJJJJFHIJJJJJJIHIJJJJIJJJJJJIIIJJJJJ
@6257498/1
catgagcgtacgtgtgggtgtagtgcctgtagtatagactgggaagctcg
+6257498/1
@@@FDE?DDFHHDFAEGGFHEHGIIEGGHHGIFEFHGGGHIIGJCGGHGG
@3168120/1
gttcttttagatatcatacacttctagaggccatagaacaaacaaaactt
+3168120/1
CCCFFFFFHHHHHJJJJJJJJJJJJJJJJJJJIJJJJJJJJJJJJJJJJJ
@591779/1
gcggaatcagcctcgcgggtgggtctggcatggtgcctagagggacggga
+591779/1
@?@DDDDDHDHDHEIGI@AH@@F6=CHACDHIE7=CGEHAHHEBDB8??B
@7804270/1
ctgggcctcttgtatgcgaaggtgttgaggcgcttgtggtggtgcacgcg
+7804270/1
CCCFFFFFHHHHHJJJJJIJJJFFHIJJJJJJJJJJJJJIIJIGIJIJHH
@70822/1
atgaaacaaacactaaatgtaaatttaagcatcccacaatatattcgtga
+70822/1
CCCFFFFFHHHHHJJJJJJIJJJJJJJJJJJJJJJJJJJJJJJJJJJJJI
@70982/1
gtcgtttgaaaaattgacggccagccttaacgtacgattccaacgccccc
+70982/1
B?BFDFFFFHDHHJIIIIGIJJJJJJJIJIIFHHHIGIJGGGIICHGIJH
@7804518/1
ctcgggttggaatgattctggtgggttgtcctgcagagcttgccacatct
+7804518/1
CCCFFFDDHHHHHJJJJJJJJHHIJFHIIJJJJJJJJJJJJJJJJJJIJJ
@6771687/1
gtcgcggtcaaacctaggactcgaggttggtcgtctaccgggcagttctc
+6771687/1
CCCFFFFFHHHHHJJJJJJJJJIIIJIJJJHIJIJJJJJJIJJHHHFFFF
@2138925/1
attttagatatttgttgttcattcaactgtcttgttaatgcctggccctc
+2138925/1
CCCFFFFFHHHHHIGHJIIJJJIHGHJJIJIJJJHHHIIHGIJJGIIIII
@4196619/1
gtcgaatattccctgacacctcacccagggcgggatatggaattttaatt
+4196619/1
@@@FFFFDHGDDFIIIGGGGGIJJJIIIJIGIII8BBBCFB?ACEEEACE
@4196638/1
gtcgagtagagccttagctgcggaatgcttagcttccttcttagagcgtc
+4196638/1
CCCFFFDEHHHHHJJJJJJJJJJJJJJJJJJJJJJJJJJJJJJJJJJJJJ
@71698/1
ctttctttagttttaagttagttttcatctta
+71698/1
?@@7=D;AFF:<<::?<2:3<<C:C<43<AA2
@6772529/1
gtcgatgaccagcagaaggcgtgttaccgaccagagtagcaaccaccttc
+6772529/1
CCCFFFFFHHHHHJJJJJJJJJJJJJJJJIJJJJJJHIJJJJJJJJJJJJ
@72061/1
tacataataaaattagaggaagtaggtgctgggcctcttgtatgcgaagg
+72061/1
CCCFFFFFHHHHHJJJJJJIJJJJJJHHJIJIJJJJJJJJIIJJJJHHHI
@72269/1
gtgggcttggctttggggttgttgtatatcgcgtacgaggacatgtccag
+72269/1
CCCFFFFFHHHGHIJJJIGHJIHJIJJJJJJJJJJJJIJJJJJJJJJHHH
@4696679/1
cgcaagaagtaccagaaacgggacttagccacaatctggtctggagagaa
+4696679/1
CCCFFFFFHFHHHJJJJJJJJJJJJJJJJJJJJJJJJJJHJJIIHIIJII
@3676492/1
cacacccacgttggttatcaagtggcttggtaggatccaagttgaaatct
+3676492/1
CCCFFFFFHHHHHJJJJJJJJJHIJJJJGIGGGIDEHHGIGDGGEHICFH
@7284203/1
atcgcatacaccgtgaatataagtggcaaaggtagtaagtcagctgttcc
+7284203/1
CCCFFFFFHHHHHHIIJJJJJJJIJJJIJJJJGHIIJJJIJJIJJIJJIJ
@72726/1
ccgcgctttaatctaatgcttataagtaggtaataaacatattcttataa
+72726/1
C@CFFFFFHHHHHIIJJIJIJGIHGHHIIIGHGIIHJJJJIIJJJIGIJJ
@7284361/1
cttccctgcaaagttaaccatcttgtattcaaaagaaaacctagaatcac
+7284361/1
CCCFFFFFHHHHHIIJJJJJJJJJJHHJJJJIJJJJJJJJJJJJJJJIJJ
@5733179/1
ctaaagtcattattctccgcgggcgacagccaatatgtgttaaaataaaa
+5733179/1
CCCFFFFFHHHHHJJJJJJJJJJJJJJJJJJJJJHHHHHHHFFFFFFEEE
@4697258/1
cacctttagaagtatgtttttagctgtcatctggttcatacggcgcgcgg
+4697258/1
CCCFFFFFHHHGFHGHHIJIJIIJIJIJFIGIJJHIGIJJJIJJJJJJIH
@2689424/1
agcactgagtgacggcacctccgacactgaggtcacggtactcgcggtac
+2689424/1
CCCFFFFFHFHHHJJJJJJJJJJJJJJJJJJJHIJJJJHIJJJJJJHEFF
@4697451/1
gttttagaaaaccaaactcctcgggattcgtatctttcacatcttttaaa
+4697451/1
C@CFFFFFHHHHHJJJJJJJJJIIHJJJJJIIJJJJJJJJJJJIJJJJJJ
@2689679/1
gtaattcgtagctttctttagttttaagttagttttcatcttaagttcgg
+2689679/1
BBCFFFFFHGHHHJJJJJJJJHHJJJJJIIIJJJJJJJJJJJIJJJJJJJ
@5733877/1
ctccggtactaacgatcaaatcgatcatgggtccataatcattcctggaa
+5733877/1
<@@BD@DDAF?DCCBGCCBEC?C>F1CGB??GBAG@DHIIIIE?BDDHBF
@73693/1
catactataaaaacgtgccaattgtccacattttaataagtcactttctg
+73693/1
CCCFFFFFHHHHHJJGHIJIJJJJGIGHIGIJJJJJJJIEDHGIIJJHIH
@5218942/1
gccagatgccaaagttcttgatcttcactgggctcttctctgggatttcc
+5218942/1
CCCFFBEFHFHGFHBGHIIJIIEIIIGHGJGIFIIIJJIIIJEGGIIIHG
@5734194/1
gctgccattatgtagactgttgtgttgaccaataatgggttaatcagact
+5734194/1
@?@DDBDDBDHHHIIGGGIGEGEGHIGE@C>GIIJAGIIHGC@GGCFIJJ
@4697732/1
gtcgacggcgatgagagcccacgatgtaagtgcttcgggcttcaacagct
+4697732/1
?==B:A8ADDADD9DDI=D7;;DDDD.=B>CCA78CD</4=AA;>?>26@
@6259042/1
cggtggcgcacagggcacgcttgcgc
+6259042/1
@@@DFFFDHDFHHEGEBHBCFBHGG<
@1105458/1
gccagatgccaaagttcttgatcttcactgggctcttctctgggatttcc
+1105458/1
CCCFFFFFHHHHGJDGIJJJIJIJJGJJIIIJJJJJJJJJIJJJCIJJEH
@2690389/1
cccgtttccaatctccaagacaggaggctccagtactttagctttgacag
+2690389/1
CCCFFFFFHHHHHJJJJJJJJJJIJJJJJJJJJHJIIJJJJJJJJJJJJJ
@3169579/1
gctgggcctcttgtatgcgaaggtgttgaggcgcttgtggtggtgcacgc
+3169579/1
CCCFFFFFHHHHGJJJJJJGJJJCGHIJJJJIIJIJJHIJFIJHGHIJJH
@7806109/1
gcgattcatacagtcgaattacatgacatcaggcttccgtacattttata
+7806109/1
CCCFFFFFHHHHHIJJJJJJJJJJJJJJJJIJJJJJJJJJGIJJJJJIJH
@3169872/1
caacaagacattactagctgagaatatttttttccgtttaatgctcagca
+3169872/1
CCCFFFFFHHHHHJJJJJJJJJJJJJJJJJJJJJJJJJJJJJJIJJJJJJ
@3678726/1
ctcataacgcagccagatgccaaagttcttgatcttcactgggctcttct
+3678726/1
CCCFFFFFHHHHHJJJJJJJJJJJJHIJJJJJJJJJJJJJIIJJJJJJJJ
@5735139/1
gctgtcatctggttcatacggcgcgcggtcgcctccttgatgcattgcgt
+5735139/1
@@@FBD>BFHHDFGGBGFEEFHIIIFA>6@GBGIGHHHEHBBBCFCC@<3
@4198627/1
tgtgggtgtagctttaaggggatctgctgtctgtggagctgatgcttgct
+4198627/1
BCBDFFBDFHHHHJJJJJJJJIJIJJJIJIHIJJJJJJJJJJJJJJJJJI
@5735360/1
agaaactctaagcgttcgtaggaacgcgtcactctgttgcgaatatatga
+5735360/1
CC@DFDFFHHHFHIIIGIJJJIIIGEHHGGGIJJJJFIIJGFHFGHIIJG
@1106630/1
ggcgcggcgtgcggttaggcgaagtacatgaccttcttggtgacggcgtg
+1106630/1
CCCFFFDFGFHHHJ@GHGIGHIJIDHIJGHFHHHGFFFFEFDCCBBBBDD
@7286392/1
gccagatgccaaagttcttgatcttcactgggctcttctctgggatttcc
+7286392/1
CCCFFFFFHHHHHJJJJJJJJJJJJJJJJHGJJJJJJJJJJJJJIJJJJJ
@6774550/1
gtgccctgtgcgccaccgacatctatagatgccaagaaacagatcac
+6774550/1
CCCFDFFFHHHHHEGFGIGGAHGIIJIG>BFGGIIIIIJIJIIJIIJ
@75643/1
gggcacagttcctcgacgagcaagtagttcttgaagcacagacacaggtg
+75643/1
@CCDFFFFFDFFHIIJIGIJJJIJJIJJJIJJJEFHHIGIEHGIGIJH=F
@3679632/1
ctactcactgatttatgtagcatcatcttgtaaagactacagaataatga
+3679632/1
CCCFFFFFHHHHHJJJJJJJJJJJJJJJJJJJJJJJJJJJJJJJJJJJJJ
@3171174/1
cccaattaaaccttatattaatacaatggtgactattaaattctgtctct
+3171174/1
B@CFFFFFHHGHHJJJJJJJJJJJGJJJJJJJJJJJJJJJJJJJJJJIJJ
@75920/1
gttttttaaactcatattttcatggtaccaagttatgaatttttcaaatc
+75920/1
CCCFFFFFHHHHHJJJJJJJJJJJJHIJJJJJJJJJJJJJJJJJJJJJJI
@3679855/1
gcctagagggacgggagtccatccacggctttttccagatccactcttgc
+3679855/1
CCCFFFFFHGHHHJJIIJJIIHGHIJJJHIIJJJIEHIGGJIGJIJJJJG
@3679964/1
ggtacatgttgtgtacacctgagcgagactcataacgcagccagatgcca
+3679964/1
@@@DDDDDFFCACGGEH?AEFGIIIIIIIIIEHIIGAEGF:FH@B=FGHI
@2690947/1
ctcctttcttttttggtggcttccccattttgacagcgtcttacttcacg
+2690947/1
CCCFFFFFHHHHHJJIHIJJJJJJJJJJJJJJJJJJJJHIJJJHGIIJJJ
@597732/1
taataaaattagaggaagtaggtgctgggcctcttgtatgcgaaggtgtt
+597732/1
CCCFFFFFHHHHHJJIJJJIJJHHJJJJJCGIJJJIHIIJJJGHIJFGFH
@7287201/1
atagtaggtaggcgtagggtaagacacggatcgcatacaccgtgaatata
+7287201/1
BCCFDFFFFHHHHJHJJJJFHIJJJJJJIJJJJJJJJJJJJJHIGIIJJJ
@2142608/1
gtccttttgaggatctcaatccgatcgttgtattcagctggtggagc
+2142608/1
@@@DFFFFDHHHHIIIIIBHHFHEHGGIIGFEFHGBBFHGGHHIBFD
@2691504/1
cttccggcaattttttggttttaaccacatagttcccgatttcgcgggat
+2691504/1
CCCFFFFFHHHHHJJJJJIIJJJJJJJJJJIJIJJJJJJJJJJJJJHFDD
@3681360/1
tgatagttttttcattccctgcagagcttgcaaagcttgca
+3681360/1
@@@DDDDDFFHFA4A?ACEEFFHECGIII@FGHADGFEIBG
@3681652/1
atacattggatctcctcagtaggatggcaaagagacgaagcgcgcgttct
+3681652/1
CCCFFFFFHHHHHJJJJIJIJJJJJJJJJJJJJJJJJJJJJJJJJJGHHH
@7807953/1
gccagatgccaaagttcttgatcttcactgggctcttctctgggatttcc
+7807953/1
C@@FFFDFFHHHGJJIGFHGHGGGGIIJIIIGGGGIGGIJIJJJGGIJJJ
@3681941/1
ggtaaatatatagatacaagtaggtatgatgtaagtttatatgtactcat
+3681941/1
BC@DFFFFHHHHHJJJJJJJIIJJFHJJJJJIJJJJJJJJJJJIJJJJIJ
@3681964/1
gtggctttctttgatcattaatgtctcgtatgtcaaggacttcacacata
+3681964/1
CCCFFFFFHHHHHJJJJJJJJJJJJJJJIJJJJJJJIJJJJJJJJJJJJJ
@78012/1
ctccaattcaaccttatcattaccaatcggtaaaggatctcttgtataca
+78012/1
CCCFFFFFHHHHHJJJJJJJJJJIJJJJJJIJJJIIJJJJJJJJIIJJII
@6775469/1
caacgaataacagttcttcatctgatcaaacgctattaattcattagcga
+6775469/1
CCCFFFDDHHFHHIHHJJJJJIJIGJGJJJGJIHIJJJIGIJIJJIJFII
@1627671/1
cctcgcgggtgggtctggcatggtgcctagagggacgggagtccatccac
+1627671/1
CCCFFFFFHHHHHHIIJJJJJJJHHJJJJJJJJJJJHFFFDBDDDFDDDD
@2144500/1
ctaggagtgactttcccgtttccaatctccaagacaggaggctccagtac
+2144500/1
@@@FFDF?FHBHHIGIGGBAGGIIGGIGEHIIGGHGIIGIBHGGEHGB<4
@3173716/1
gtcgtttgaaaaattgacggccagccttaacgtacgattccaacgccccc
+3173716/1
CCCFFFFFHHHHHJJJJJJJJJJJJJJJJJJJJJJJJJJJJJJJJJJJJH
@78305/1
ggatggagtgagcacgggctctgtgcctggctcccatgtcacggtagcac
+78305/1
CCCFFFFFFHHHHJJJJJJJJJJJJJJJJJJJJJJJJJIJJJJJFHJJJJ
@5222450/1
cgcagccagatgccaaagttcttgatcttcactgggctcttctctgggat
+5222450/1
@;?DD1A?F;DF8C@>FEAFH@FCCF9CA@ECE9?;1?DFFEDEGGFCD9
@5222506/1
acgcgcttgggcagagggaatctgattgtgctgttgtggaactgcttcac
+5222506/1
CCCFFFFFHHHHHJJJJJJGHJJJIJJJJJJIJGIJJJIIJIJJJIJJJJ
@78668/1
aggtaggcgtagggtaagacacggatctcatacaccgtgaatataagtgg
+78668/1
?@@DDDDDDFAADHGIGBH@EACCAFHBAHCDDB@DDHCF?EGHI>G=C@
@5739390/1
gcttgcggtaccggcgtcggttgcggaatcagcctcgcgggtgggtctgg
+5739390/1
@@@;ADDAFHH<FHAFGIBHDEGEHIBGGAA>EHFE>?B@?06785<C??
@2145292/1
ctcctgcttcatacaacaacttgcaagcatttagagctgctgatctcttt
+2145292/1
C@CFFFFFHHHHGGGIIJIIIJIGHGIGIIJJJGGIJJIIJIGGGIIIJI
@599712/1
tatcaagtggcttggtaggatccaagttgaaatctttgatcatggcatca
+599712/1
CCCFFFFFHHHHHEGAECFBCHHGHGHHEGHIGHIIIICGIEIEAFHIGC
@7288816/1
gcgaaatagtcacaaccacgttggttatcaagtggcttggtaggatccaa
+7288816/1
CCCFFFFFHHHHHJJJJJJJJJJJHIJJJJJJIIJJJJAH9?BFEEFHHI
@599759/1
ctctggtggaggtttctcctgtgacggcatagccgcagcctccgattgag
+599759/1
CCCFFFDFHHHHFHIJJJJJJJJJJJJJJJJJJJJJJJJJJJJJJJJJJJ
@79744/1
ctctgcacttggtggtccacaaacattataatagcgttgtctaacgtcgg
+79744/1
CCCFFFFFHHHHHJJIJJJJJJJJJJJJJJJJJJJJJJJJJJJJJJJJJJ
@3175323/1
atcttgtatagaggaggcttgggctcgctctccgaagggagcttgcggcc
+3175323/1
@@@FFFDDHHHHFIGIIIJJIJHBHEHGGGHJGGGIAGG=AFFDHGGHAD
@2145845/1
gtctgtcactaacattttctttttctagtttcaaatgacgataaaatatc
+2145845/1
CCCFFFFFHHGHHJIJJJJGIJJJJJJJIJJJJJJJJAHIJJJJJJJIJI
@7289185/1
tccagatccactcttgctccatggtccaggagcagcagcgtgcgcaggtt
+7289185/1
CCCFFFFFHGHHHIIIJIJIJJJJJGJGJIIJJJJJJJJJHIIJIJJJHI
@600224/1
ggttaatcagactatagttagtatagttataagactcagattgccatctc
+600224/1
@@@DFFDFHHHHHGIIECJGGCFIIIJIJJJIJGIEIJIJGIJIIJJJJI
@4700677/1
cgtgcttttatacaatgcgttatagtcactttataaaggagttcctcttc
+4700677/1
@@?DFFFFHHHHHJJJJJJGIIJJJIIIJJJJIJIIIJJJJHIJJJIIJI
@4202470/1
gtttgtctgttcgtctgtgcgcgctaatctcagaaacg
+4202470/1
?@<DDDDDHADFAAEBABHG?6CFAHEDBD<9B<DHC=
@2146685/1
gtctggtacaatgcaatttaatttgatacaaaaatattataataataggt
+2146685/1
C@CFFFDDHHHHHJJJJJJJJJJJJJJJJJJJJJJJJJJJJJJJJJJJJH
@5224536/1
gtttattttgtttttctctgtgatctgtttcttggcatctatagatgtcg
+5224536/1
@@BFFFFFHHFHDJJJJJJJJIJJIJJJJJJJJIJJJJIIJJIJIIIDIJ
@7809332/1
ctggagagaagatcctcatcttgtatagaggaggcttgggctcgctctcc
+7809332/1
CCCFFFFFHHHHHJJJJJJJJJJJJJJJJJJJJJJJJGIJJJJJIJJJJJ
@4202711/1
tgccttggttgcggtctttgtataccttcaggtgatcgaacatcatgtct
+4202711/1
8=?DDD??AF=BDG?CAAF>CEHGFAGG?B?EH@ACEGDC28DFGIFHEH
@4701102/1
ggggagggtcattcaatgtctccttccgtcttgggtgaggcataacgggg
+4701102/1
CCCFFFFFADHHHJJJJIJIJJJJJGIJHHIJJJI?DGIJJIIJIJDGHJ
@2147148/1
cacattgacaaacttaggtttgcttacagccattcccaactgtcctccgg
+2147148/1
CCCFFFFFHHGHHJJJJJGIIJJJJIJIJJJJJJJJJFGIJIIJJJJJIJ
@3176759/1
gtctgtttgtctgtttgtctgtttgtctgttcgtctgtgcgcgctaatct
+3176759/1
CBCFFFFFHHHHHIJJJJJJJIJJJIJJJJJJJJJJJJJJJJJJJJJJIJ
@1108885/1
tgtacacctgagcgagactcataacgcagccagatgccaaagttcttgat
+1108885/1
?<:ADBDDHHHBHAFH<FCECGHHG@DHHBDG>DHFEGIGCGBGHB=@CC
@6777359/1
tccacttccatcttctataaatctgttaagtcttttaaagtagatgatgc
+6777359/1
@@@FDFFFDHHFFGHIJJJFGAIHIGHIJGBBFHGHEDEG?BFGIHIIBF
@4203747/1
ctcgggtttactagcctcctccttagaagttggttcctctttacaagtag
+4203747/1
CCCFFFDFHHHHHJJJJJJJJJJJJJJJJIIJJIJJJJJJJJJJJJJIJJ
@6262880/1
accacgcctgggatgccacccggcaccactcccgggtgaggatgcactac
+6262880/1
@@?DDDAFFHDFFIIEHGE?FHIHGIII?HHIIIEI:AEHHIEE;?EEEE
@3685996/1
cgaacattctatgcttataccattaatctccgcaactatttgacggattt
+3685996/1
CCCFFFFFHHHHHJJJJJJJJJJJJJJJJJJJJJJJJJJJJJJJJJIJJJ
@6263432/1
ccatcttgtattcaaaagaaaacctagaatcactggttcaaattcaaata
+6263432/1
CCCFFFFFHHHHHJJJJJJJJJJJIJJJJJJJJJIJIJJJIJJJJIGHII
@3686399/1
gtgtgtgttcaaggggatctgagaatggtttagattcacaattttgtccg
+3686399/1
B@CDDFFFHHHHHJJJJJJJJJJJJIJJDGHIJIIJJJJJJJIJJJIJJJ
@5742928/1
ctcctcagtaggatggcaaagagacgaagcgcgcgttctcatgtaatttt
+5742928/1
CCCFFFFFHHHHHJJJJJJJJJJJJIJJJJJJJJJHIJJJJJJJJJHHHH
@2694927/1
tattctaggattgtgtaggtaatattattaaacgaagaacatgcggctga
+2694927/1
CCCFFFFFHFHHHHIHIJJEJGHJJJJJJJJJJJJJJJJJJJJJJJJJJI
@6263788/1
atcacgtcgaacattctatgcttataccattaatctccgcaactatttga
+6263788/1
BBBFFFFFHHHHHJJJJJJJJJJJJJJIJJJJJJJJJJJIJJJJJJJJJI
@2695116/1
cgggctctgtgcctggctcccatgtcacggtagcactgagtgacggcacc
+2695116/1
CCCFFFFFHHHHHJJJIJJJJJJJJJJJJJFHIJJJJJJJFHIIJJIIJI
@2149129/1
gccgtcattgcagactgtgtggtagcgggtcggacgagccgtgcctttta
+2149129/1
CCCFFFFFHHHHHIJJJHIHHIFHIJIJJHHIJIJJJJHHFFFDDDECDC
@601795/1
gtaaaatacatagtttcactacacaagtgatacactgatttctatttctt
+601795/1
CCCFFFFFHHHHHJJJJJJJJJJJJJJHIJJJJJJJJHHIJJJJJJJJJJ
@83094/1
gcacgcttgcgcatgacatctatacatgccattggcgttcaaaaggttaa
+83094/1
CCCFFFFFHHHHHJJJJJJIIJJJJJJJJJJJJJJJJGIJJJJJJJFHII
@5227033/1
ggagattaatggtataagcatagaatgttcgacgtgattctttaatttga
+5227033/1
@@CD?DFDFHDDBGFGIGGIGGHGEHGCHGGIGGIAHIGBFIGHJIJGFA
@2695447/1
ggccttttatatttgttaactgtccttcattgagggtcgggaacttatgg
+2695447/1
CCCFFFFFGHHHHJJJJIJJJJIJJJJJIJIIJJJJIJIJJGIIJJGIGI
@602034/1
ggcctcttgtatgcgaaggtgttgaggcgcttgtggtggtgcacgcgctt
+602034/1
CCCFFFFFHCFHFBHHAFH<AAFHBFHEHIIIIEHGEHFAFGIIGGEEDD
@602246/1
ccgtcattgaacaatctcgtatgatgccgtttctgtaccaataggaacaa
+602246/1
8??ADBDBH<<BCEF3<E?EDFEHE@EC@EFCGHI??BGCGIACG@FGGH
@2149689/1
aggaagtaggtgctgggcctcttgtatgcgaaggtgttgaggcgcttgtg
+2149689/1
CCCFFFDFHHCFHGIJJFHGIIJJHHIJJJJJJJ?DDGHIJJJJJHIJEH
@4205792/1
ttttttttaaacgtattttaagctgaaactttgtgtagagcttctattca
+4205792/1
CCCFFFFFGHHHHCFHGJJGHFFIIIGIHIJIGFGIIJIG@GHGHIJJII
@602611/1
taatcttcagatactccaaagcattctgggctgcagatgactgtgcatcc
+602611/1
CCCFFFFFHHHHHJJJJJFIJIIJJJJJJJJJJJJJIJJJJJJIJIJJIJ
@6265118/1
ggcgcacagggcacgcttgcgcatgacatctatacatgccattggcgttc
+6265118/1
BCCFFFFFHHHHHJJJJJJJJJJJJJJJJJJJJJJJJJJJJJJJJJJJJJ
@1109768/1
ctcataacgcagccagatgccaaagttcttgatcttcactgggctcttct
+1109768/1
CCCFFFFFHHHHHJJJJJJJIJIIJGHJJJJJIJJJJIJJJIJJJJJJJJ
@4206437/1
tgtgaaactgcgacaccttgtggctgtgacttgtagtcaaggtggagatt
+4206437/1
@C@DDFEFHHGHHIIIIJEFHIDHIGDFIIJIIDDHAF@FGG9B6DHE@G
@7810910/1
ccatgtcacggtagcactgagtgacggcacctccgacactgaggtcacgg
+7810910/1
??@?AADDFDH<CCEFFFFHD<AFBG@GH@DHIGHAHAHGBGDH8=@@EE
@3688502/1
caacggatggccaaataggaaacactacgctttacacgcatgaggtaata
+3688502/1
CCCFFFFFHHHHHJJJJIJIJJJJJJGHIJJJJJJJJJJJJIJJJFHIJI
@4702370/1
cttttctaacttgaacagtgcgatgttttacaagggcaggttgaactcac
+4702370/1
C@@DFBDDHHHHFEGGIGCBHGEGEHCHIIIFHEGH=FHGGHGGGBHIGI
@7290247/1
gccagatgccaaagttcttgatcttcactgggctcttctctgggatttcc
+7290247/1
@@@FADFDHHHGFGGFHGGEHECD@DEHBA@FGGGGEGHGFF@GDDFIIH
@6265777/1
ctcccacacgtttcacttcagcatagacaggtgtcttccctggcaataca
+6265777/1
CCCFFFFFFHHFHGIIJGIIIJJIJIFHJIJ?FCBFGIIJJIHGEHIEHG
@4702712/1
cacctttagaagtatgtttttagctgtcatctggttcatacggcgcgcgg
+4702712/1
@@@DDDDDBFFF?2CFGIFIIIFIIIHCCHHIFFGIIFIIFEEAFFFFIE
@1629360/1
ctgtaatttttgtctttcgcaaaatattccgcgacagatgtctttctagt
+1629360/1
CCCFFFFFHHHHHJJJJJJJJJJJJJJJJJJJJJJIJJJJIJJJJJJJIG
@5228983/1
gtcctttctaaggttctaaactatatctgtaccaaatttcaaccaaatcc
+5228983/1
CCCFFFFFGHGHH<CFGGIIIIGIDHHHHEHEEHIHGAFBFIIDHHGG>E
@3689142/1
gccattatttagtttaaaaagtgacttgtacttgaaagaaaaataaagga
+3689142/1
CCCFFFFFHHHHHHIIJJJIJIJIJJJJJJJJJJHIJJGBHIIIJJJJII
@7811748/1
ggcgcttgtggtggtgcacgcgcttgggcagagggaatctgattgtgctg
+7811748/1
@@@DFFFFFHBFFGEGGHJIIEEIJIFGGGHJJGGIJIIJGJIIIIIIIA
@3689291/1
ccccactccgtattgcatgccgccgataaatactgtcgcctggtatggtg
+3689291/1
CCCFFFFFHHHHHJJJJJJJJJJJJJJJJIJJJJJJJJJJJJJFHIJJCH
@85622/1
gtgcgccacatcaatgttgataaaggctttattggtaaatatagcggatt
+85622/1
CCCFFFFFHHHHHJJJJIJJJJJJIJIJJJJJJJJHIIJJJJIJJIJJJJ
@3689676/1
cacgcccaggaatatcaccggctcgtt
+3689676/1
?@@D?BDDD??FBGB?@>CCHIIE0@B
@2150278/1
atcaggacctgcaccatgcaccgccatgccatgtaccacgcctgggatgc
+2150278/1
@@@DDDDDBDHHBE@CFC?DC?GEFDBHGHEFGIGHBDDHBDBDHGDHEG
@2696487/1
cagccagatgccaaagttcttgatcttcactgggctcttctctgggattt
+2696487/1
@@@DDFABHDBABH>CAEHHGGHIIGCCHHHH@GGH?DFCHIHHGEBCGH
@2696808/1
cgagataaaagtctaattcagacgagtgcacaatatccgtg
+2696808/1
BCCFFFFFGHHHHIJGIJGIJIGIJJBGHIJIJJIJHIIFG
@2150634/1
cggtgagggatgcgtgacgtcagcccctacgatcatcactgccgtgtcct
+2150634/1
CCCDFFFFHHHHHJHIJJJIJJJJJJJJJJJJJJJJJJJJJJJJIJHIJJ
@86467/1
gcctcttgtatgcgaaggtgttgaggcgcttgtggtggtgcacgcgcttg
+86467/1
C@@FFFFDHHGDFHGIGIAFFGIHHIGGIJJFIJIGEGBDEHIIIIHFFD
@86779/1
gggctctgtgcctggctcccatgtcacggtagcactgagtgacggcacct
+86779/1
CCCFFFFFHHHHHJJIJJJJJJJJJJJJJIJJJJJJJJJFGIJJJJJJJJ
@2151429/1
aggaagtaggtgctgggcctcttgtatgcgaaggtgttgaggcgcttgtg
+2151429/1
CCCFFFFFHHFHHJJJJHIJJJJJIJJJJJGFHJBFGHIIJJJJJJJJJJ
@5230800/1
gtgccctgtgcgccaccgacatctatagatgccaagaaacagatcac
+5230800/1
@=@;DDDDHD?HDHGEDFFHIIII<DBFGIAGIH<80BGGGGBFHGE
@1110906/1
cagcatacataataaaattagaggaagtaggtgctgggcctcttgtatgc
+1110906/1
CC@FFEFDBDFHHIIHIEGGIIJICGBHGF<FBGGGAGGGIJDDFGGHIJ
@7812078/1
caggatagagttaatgccgccaagtttgacgtttatcttcaagcacaaat
+7812078/1
@@@FDFFFHBADFHIIIIIIIIGGHHIICIIHIIIIIIIIIIIIIIIIII
@3180367/1
gcctcttgtatgcgaaggtgttgaggcgcttgtggtggtgcacgcgcttg
+3180367/1
??<BA?D:C<?<C:E1CE3<CAEDEE??@@D=99DB=BDDEDCA<A:491
@87707/1
cgccaatttaggaagcatgttttcacttgttcgtcgtcgaaatcaacttc
+87707/1
CCCFFFFFHHHHHJJJJJJJJJJJJJJJJJJJJJJJIJJJJJJJJJJJJJ
@4703838/1
ctcataacgcagccagatgccaaagttcttgatcttcactgggctcttct
+4703838/1
CCCFFFFFHHHHHJJJJJJJJJJJJIIJJJJJJJJJJJJJJJJIJJJJJJ
@4207801/1
tacataataaaattagaggaagtaggtgctgggcctcttgtatgcgaagg
+4207801/1
CCCFFFFFGDHHHIGHHHGGGIGEHHHJIJJGIGHIJJJJIIJJIHCGGJ
@6268929/1
cgcgacagatgtctttctagtacgtccgtctgattctgtgatagtga
+6268929/1
CCCFFFFFHHHHHJJJJJJJIJJJJJJJJJJJIJJJJJIIJJJJHIJ
@3181041/1
gggatctgagaatggtttagattcacaattttgtccgctggacaatgttt
+3181041/1
@@?BBDDDA8:A?EH:CFFHGGIIBG@HHIICGC?<E@GGEGGGCEGGGH
@4208035/1
gtgacatttataaacagtctttcctcataagaagttggttgaactggtgc
+4208035/1
B@@FFFFFHHHHHJJJJFHJJJJJJJJJJJJJJJHIIJJJJJJJJJJFHI
@7292559/1
gtcttcttgaacttcttcaattgacgcaagaagtaccagaaacgggactt
+7292559/1
CCCFFFFFHHHHHJJJJJJJJJJJJJJJJJJJJIIJJIJJJIJJJJJJJJ
@1112080/1
ggcaggttgaactcacaccattcaatttaaaagaaactgggtgcgtgcag
+1112080/1
CCCFFFDFHHHHHJIJJJJIJIJJJJJJJJJIJJJJJJJJJHIJJJJJJJ
@7813501/1
caggttgaactcacaccattcaatttaaaagaaactgggtgcgtgcagga
+7813501/1
@@@FDDDDFFHGFIIIBFHHGHIHIJIGHJJIJJJJIJIIIJJHHGGGEG
@3692545/1
cgcttgggcagagggaatctgattgtgctgttgtggaactgcttcacctg
+3692545/1
@CCFFFFFHHHGHJJJJJJJJIGGIIJJJJJJJGIHIJIJJIGIIIIIIG
@6780792/1
ggcaacatcttctttggtttgtcaggggtaatgctaacgtcatagcgata
+6780792/1
@@CFDDDDFFFDFIIII;?DFGHGGCGD?FCHGCGIFEHFGBHHIEHIDE
@6780995/1
cctattgctacataatatatgaaacgatctgctttggtataggtacgttt
+6780995/1
CCCFFFFFHHHHHJJJJJJJJJJIJJGIJFIJJJJJIHHHJIGHHIIIJJ
@3692949/1
gcatgtcagttagctttttaatacatctctgtccaggcactatattgcag
+3692949/1
CCCFFEFFHHHHHJJJJJJIJJJJJJJJJJJJJJJJJJJJJJJJJJJIJJ
@6781095/1
ctgtttgtctgttcgtctgtgcgcgctaatctcagaaacggctgatccga
+6781095/1
CCCFFFFFHHHHHJJHHJJIJJJJJJJJJJJJJJJJJJJIJJJJJJJJJ@
@6781110/1
cccgtttccaatctccaagacaggaggctccagtactttagctttgacag
+6781110/1
CCCFFFFFHHHHHJJJJJJJJJJJIJIJJJJJJIJJJJJJJJIJJJJJJJ
@1631982/1
gtgaactgatcgtgtgggagtactgagcagtatctattcagtaaacttat
+1631982/1
@@CFFDDDHHHHDHFGAGGIICHJI@@GIIFBCGGEIIIAHHIGIIIJGE
@6269938/1
gtagaaaagtgctgtctgtacattgaaaataaaaataaaaaaaatagcag
+6269938/1
C@@FFFFFHFHHHJJIIJIJIJJJJJJJJJJJJJJJJJJJJJJJGIJJIJ
@606866/1
cctctatcaagtgctcgttttgttagacttcagtgtagctttgtattatg
+606866/1
CCCFFFFFHHHHHJJJIIIJJJIJIIGHIJJGIIIHGHIJJJJIGIIJJH
@89337/1
gtccgaaacatcaaatatcttgacttggcaaagagttgtcgatatgtgga
+89337/1
CCCFFFFFHHHHHJJJJJJJJJJJIJJJJJJJJIJFGIJJJIJJJJJJJI
@3693369/1
ccacaatctggtctggagagaagatcctcatcttgtatagaggaggcttg
+3693369/1
CC@FFFFFHHGHHIJJGGHIEEIGIGHJIIIIHJJJIJGGIGIIIIGIG@
@5745690/1
cacgcctgggatgccacccggcaccactcccgggtgaggatgcactacat
+5745690/1
CCCFFFFFHHHHHJJIJJJJJJJJJJJJJJJJJJFHIJJJIJJIJJJHHH
@1632405/1
cttgggcagagggaatctgattgtgctgttgtggaactgcttcacctgtg
+1632405/1
@@@FFFFDHDFHHGHHJFICHHGHHIIIEF<GHIIEIFGICGHHIIIHHI
@5745833/1
gcctaagtacagtacctacttggcgataaatattgcacatctacctttgg
+5745833/1
CCCFFFFDDHBFDGGIIICHHHIGIEIGBGHGIGGFGGBGGII@GHEHHE
@5746207/1
cacctttagaagtatgtttttagctgtcatctggttcatacgccgcgcgg
+5746207/1
?@@FD?DDD>DF?EBGEFEGEHGGHICFGHIGGC??FBGCICEIIIIIGB
@89997/1
cctgagccatagcaaacagccactggcaatgtggatagctggacaaggca
+89997/1
CCCFFFFFHHHHHJJJJJJJJJJJJJJJJJJIIJJJJJJJJJJJJJJJJJ
@4208485/1
gcccgaacacggttaccgggaattttgtttggtatctgataccgacacat
+4208485/1
CBCFFFFFHHHHFIJJJJJJIJJIJJJHJJIJHHGJJJJJJJJJJEGHHH
@5746426/1
cttaaatttacatttagtgtttgtttcatgtcaatcggttcataaataaa
+5746426/1
CCCFFFFFFHHGGJJIICIIIHIFHIJGJIFGIJIIJJIJJIJJJJJJJJ
@2152072/1
gacgatttcaccagtggtcttcttgaacttcttcaattgacgcaagaagt
+2152072/1
B@CFFFFFHHHHHJIJJJJJJJJJJJJJJJJJJJJJJJJJJJJJJJJJJH
@2152148/1
cagggatttatgcgcgtcagcgactgaaatctgtaagtattggtttattt
+2152148/1
CCCFFFFFHHHHHJJJJJJJJJJJJJJIIJJIJJJJJIGIJJIGHIIJJJ
@90507/1
ctcttttttctcctttcttttgcgagctgctgccgaaagattagagtcgt
+90507/1
@@@?DDDDFFAFDGII<CAAF?<C@DDFDECDC9D@:?AFEFDFFFIIIE
@90546/1
gctacgatcactataaactatgtaatattgagcgaaaattcaactaaagt
+90546/1
CCCFFFFFHHHHHJJJJJJJJJHGJJJJJIJJJJJJJJJIIJJJJJGIID
@2699414/1
gttcctctttacaaatagactcatctttagcacttggttcgtcttttgaa
+2699414/1
CCCFFFFFHHGHHJJJJJJJJJJJIJJJJJJJJJJJIGHHIHIJJJJJJI
@5746930/1
gccaaatattttattgtaacaatgaaccatggtttcaacaatttctctat
+5746930/1
CCCFFFFFHHHHHJJIIHGHIJIIJIGJGIJJHIIJJIIJJJJJJJGIJI
@5747103/1
aaaccgtttgaaatctcggttttgcgagtacttcatattagaaatcactt
+5747103/1
@@CFFFFFHHGHGJJJJJJIJJJJIIHIDHIIJJIIJJJJJIJJJJCIIJ
@2152601/1
gtgatctgtttcttggcatctatagatgtcggtggcgcacagggcacgct
+2152601/1
@@@DDEDEFFGFHIEEEDDHBEHBHAFHBHHA:C?DFE@GH>GGCDDHGI
@4209425/1
cgcaatgttggagcttggtacaaagcaaaggtcg
+4209425/1
@@@BB8A=?2CBBFEB;;E??F<FGEFI@GF:??
@6782971/1
ctgtggccggcggcacgcagacgccttgatgacctccactttgatgatct
+6782971/1
CCCFFFFFHHHHHJJJJJJJJJJJHHHHFFFFFFEEDEEDDDDDDDDFDE
@91321/1
ctagtacctgataagcccagacctagcccaaattcttcttcttcagccgg
+91321/1
CCCFFFFFHHHHHJJJJJJJJJJJJIJJJJJIJJJJJJJJJJJJIJIJJJ
@7295597/1
cggcacctccgacactgaggtcacggtactcgcggtacatgttgtgtaca
+7295597/1
CCCFFFFFHHHHHJJJJJJJHJJJJJHIJJJJJJJIIJJJJJJJIIHHHH
@6783713/1
gaagatcctcatcttgtatagaggaggcttgggctcgctctccgaaggga
+6783713/1
@@@FDDFDHFDFHEIIIIIII>B@BGEIIIEEHF@FFHHGGGEEEGIGIC
@3181763/1
ctctgtaggagtttcgggctcgggtttactagcctcctccttagaagttg
+3181763/1
@@@DDDDDBDDABG@DFBGIFGEG;?D@HGHA;BBA;BACEGHIGG9=F=
@5233020/1
ctgatctctttgcggccttcaaactgaatctaggtaatccctttatttct
+5233020/1
@@@DDFFDFDHBFEGBHIIJDEHHGI@EGHFGIIFCBDHIBFHJGHEH<D
@1633455/1
gtttattttgtttttctctgtgatctgtttcttggcatctatagatgtcg
+1633455/1
@BCFFFFFHHHHHJIJIJJJJGHGIIJJIIJIJJJIJJJJJJJIIJJIIJ
@7296281/1
gggctctcaggcaggcaagatgggcatagtaggtaggcgtagggtaagac
+7296281/1
CCCFFFFFHHHHHJJJJJJJJJJJJJJJJHIIJGIIJJJHIJJJFHIJJI
@1113592/1
ggcagagggaatctgattgtgctgttgtggaactgcttcacctgtggccg
+1113592/1
CCCFFFFFHHHHHJJJJJJJJJJJIJJIIJJJJJJJIJJJJJJJJJJJJJ
@92437/1
gccagaatctagacatgcacagctcttgcagccatccaacgggattgccc
+92437/1
@@@FFFFFHHGHGIJJJJIIIJIIGGIJJJJHIIIJHHIJJIJIIJJIJJ
@3182345/1
gaggaagtaggtgctgggcctcttgtatgcgaaggtgttgaggcgcttgt
+3182345/1
CBBFFFFDHHHHHJJGHHJIIIJJJJIJJJJHIHJ?DFHGHIIIJJJJJH
@607412/1
cacaatctggtctggagagaagatcctcatcttgtatagaggaggcttgg
+607412/1
CCCFFFFFHHHHHJJIGHGGIIIJJJJJJJJIJIJJJJGIJIIGIJJJDG
@607420/1
agcaacttgaatgtgagtttttatcggaagccaatcttcagtatttttgc
+607420/1
C@@DFAEBFHBFHHIGDHHGGHIIIIGIDHIGGGHIIIIGGBGHIG@G@<
@3182419/1
gtcggccactgtgcctggttccacgttatattggacattaggaccgtcat
+3182419/1
@=@FFFFFHHHHHIIHIJEHFIJIIEGHIJJJJJIJIJIJJJJJIJDGII
@3182478/1
ctcacgatcgattactactgctttcccaaagacaggacaagcgtgaattt
+3182478/1
CCCFFFFFHHGHHJJJJIJIJJJJJJJIIJJJJJJJJJJJJJJHIJGIJJ
@92677/1
tgtacattgaaaataaaaataaaaaaaatagcaggggttattgttatgtc
+92677/1
@?@DFBDDHFHD8GAFGEAFFFFGDHGGDF<DBD;FEHFCAHGIIEIIIE
@4211118/1
cgcaagaagtaccagaaacgggacttagccacaatctggtctggagagaa
+4211118/1
@<@ADDDBD:?DFGGGBHGCB:CC?BABADF;CGGAFDBHCHGIIIH;;F
@1634230/1
ccacgatgtaagtgcttcgggcttcaacagcttgttagcttgccattgac
+1634230/1
CCCFFFFFHHHHHIJJJJJJJJJJJJJJJJJJIJIJJJJJJJJJJJJJJJ
@6785167/1
cttttatgttgggacagctatcttcataaaagctaaacaacatttataaa
+6785167/1
CCCFFFFFFHHHGIJJIJJJJHIJIJJJJIJJJJJIJJJJJJJJJJJJJJ
@6273653/1
gctgtctgtacattgaaaataaaaataaaaaaatagcaggggttattgtt
+6273653/1
C@@FFFFFHFHFHIGHGGIIGHGGIGGIIJGBGIIIIIHIJJDBGGHIGI
@3182965/1
gctgcacgaaccggagaagggaatgacaacgacaatcggacgcgttaaca
+3182965/1
CCCFFFFFHHHHHJHIIIJJJJJJJGHIJJJJJJJJIJJJJHFDDDDDDD
@2700662/1
ggattgtgtaggtaatattattaaacgaagaacatgcggctgaattgcag
+2700662/1
BCBFFFDEFHHHDGIJJJJJJJJJIJJJJJJJJJJJJJJJJJJJJJJJJI
@3183373/1
tctgtctgtctgtctgtccgtttgttctggtgaatctctgaaatggctgg
+3183373/1
BC@FDFFFHGHHHIIJHGGHJJIJHIJJJJIIIJJJJJJJJJIIFJIJJI
@6785634/1
cgtttctgagattagcgcgcacagacgaacagacaaacagacaaacagac
+6785634/1
CCBFFFFFHHHHHJJJJJJJJJJJJJJJJJJIIHHJJJJJJJJJJHHHHH
@3696150/1
cggtactaacgatcaaatcgatcatgggtccataatcattcctggaatcc
+3696150/1
@@<D?DDDBFHGHIGHFH<E@?FBHGBA1?F9DGDBD@@FEGHG3BGHCG
@7297909/1
gccacaatctggtctggagagaagatcctcatcttgtatagaggaggctt
+7297909/1
@CCFFFDDHHHHHIIJJIJHIIJJIJJJJJJJJJJJGIIIJJJJJJIIJJ
@2701003/1
gccggctttggtggttctttggctgtctctggtggaggtttctcctgtga
+2701003/1
CCCFFFFFHHHHHJGIIJJJJJJJJJJJJJJJHIJHJJFHIIJJJJJJJG
@3696246/1
ctccgattgagtttgtgatggtgcctctgta
+3696246/1
???BD:BDD8ADC<422AA?F3332<<CEE<
@94158/1
ggcaaaggtagtaagtcagctgttccacttcatcatcagggatcttgccg
+94158/1
??<?D;?B2CDDDID<CEE@D<CA:ACA9CBFEEDIEFB?D83C@DBDD?
@3183997/1
agcaaatggaaaaaaaaattggtgaaaagaatcacaagtaagatactgca
+3183997/1
CCCFFFFFHHHHHJJJJIIJJJGHJJJJJJJJJJJJJJIJJJJJJJJJJJ
@2153925/1
cttcatctgatcaaacgctattaattcattagcgaaaaacttatttttca
+2153925/1
CCCFFBDEDFHHAEHEGGGIGEIAEHEDHH@HHI6?D???D??DDEHGGI
@2154054/1
gggctctcaggcaggcaagatgggcatagtaggtaggcgtagggtaagac
+2154054/1
BC@FFFFFHFHHHIIIIIJIJJJIJIGFHCFGI?FHIII@GHIJFHIIGG
@94767/1
ctgcaaagttaaccatcttgtattcaaaagaaaacctagaatcactggtt
+94767/1
@@@DB??DD>>F4:CEFHEAHA<?<C<<C;1ABBH;EGC<:DDFEDE90?
@2702054/1
gtgaaaaccgcatccaactcggatcagccgtttctgagattagcgcgcac
+2702054/1
CCCFFFFFHHHHHJJIJJIJJJJJIJJJJJJJJIIJIJIJJJJIJIJHFF
@5233713/1
ccttgccttgagctgatctccagcctctgtatactcgtccacttccatct
+5233713/1
@CCFFFFFHG?DHJJIGIJGGIIIJIJJJFIGIJJIIIHEGHJGIIIIEG
@4706527/1
gcggtctttgtacaccttcaggtgatcgaacatcatgtcttcaaactcca
+4706527/1
CCCFFFFFHHHHHJJJJJJJJJIJIJJJJJJJJJJJJJJIJIJJIIJJJI
@4706775/1
atctgatcaaacgctattaattcattagcgaaaaacttatttttcacttt
+4706775/1
CCCFFFFFHGHHGIIJJJIJJJGHIJJJIJJJIIIIJJIHIJIJJJIJJJ
@7299552/1
gtcacggtactcgcggtacatgttgtgtacacctgagcgagactcataac
+7299552/1
CCCFFFFDFGHHHIIJHGIGIIHIJIIHIJHIIIIJJJJIJJJGIJJJJE
@3185207/1
gacgatttcaccagtggtcttcttgaacttcttcaattgacgcaagaagt
+3185207/1
CCCFFFFFHHHHHJIJJJIJJJJJJJJJJJJJJJJJJJIIJJJJJJJJJG
@7299622/1
cttcaaacgcaacgaattttttagctattgctagtacttgctcgaatagg
+7299622/1
@CCFFFFFHGHDHIGIJJJJIIHJEGGEGHIJEIGIIIGJIFHHGCGIHG
@6787690/1
cggggatatttccagactttcccgactgctcctttttgtcagcacagaat
+6787690/1
CCCFFFFFHHHHHIJJJJJJJJJJIJJJJJJJJJJJJJIJJJJJJJJJJJ
@95569/1
ctggagagaagatcctcatcttgtatagaggaggcttgggctcgctctcc
+95569/1
CCCFFFFFHHHHHJJJJIJJJJJJJJIIJJJIJIEIJFGJIIIIJIGIIJ
@2154940/1
caacaaatactaataataaaaacgatagaaaacaaataaaaactatccta
+2154940/1
C@CFFFFABDHHHIIGGGIIGIIIIIIIIIIIIIIIIGIIFIIGGIGIIH
@95753/1
ggcgcttgtggtggtgcacgcgcttgggcagagggaatctgattgtgctg
+95753/1
CCCFFFFFDHGHGIHGHIIJJJJJIJCIIHGGHJIFGIJJIGHIGIIJJC
@6788048/1
gtagctttgtattatgttcactttcttattaaactatgtttgaaattaac
+6788048/1
B@@DDDFFGFHFGJJJHIIJJJIJJJJIIJGIIIJGIJBGHIIIJJGJHI
@95803/1
ctaagtgagtatacatctattaaattcaaacgcagagctcattatgttga
+95803/1
@@?AB?B4CDDAFGDAGGGEHEHGEHIHIIAEGIG<?GHECGHGIGFHIA
@6788214/1
cacactgtttagaagtattgggaactgtattctatgtttcctaacccgtt
+6788214/1
CCCFFFFFHHHHHJJHIJJJJJIJJJJIJJJJJJJJJJJJJJJJJJJJIJ
@5234789/1
attttatttaaaaactattgctccctatagacaaacagaactatgtgaat
+5234789/1
@CCFFFDFHHDDHIJJJIJGCHIJIIJIIJJIJJJFEGIIGIJIJHGFGI
@4707545/1
gctgggcctcttgtatgcgaaggtgttgaggcgcttgtggtggtgcacgc
+4707545/1
CCCFFFFFHHHHHGIJJIJHGHICGHHIIGHEIJJJJIJJFHIIGIIJJG
@4707552/1
ccgccaattcactgttcattacctgtgaaaactgcccctcagatacaccg
+4707552/1
@<?D?DD?FDDB?:2CC@@FEDDEH<CEH@AC9?C9C?:?DBD?BGGAFF
@6788586/1
cctttatacatttcggcatggcgatcatgtcgatggcttggtttattccc
+6788586/1
CCCFFFFFHHHHHJJJJJJJJJJJJJJJJJJJJJJIJJJJJGHJJJJJJJ
@6788609/1
catctgtgaggggcgtcgggtcacattacatactctgtatttcctcttca
+6788609/1
CCCFFFFFHHHHHJJIJJJJHIIIJJJJJJJJJJJJJIJJJJHHHHHHFF
@4707918/1
gtccgagtcgaattgagattgcggcgtcatatgttcgaggacacgagata
+4707918/1
C@CFFFFDHHHHHJJJJJIIJGJIJIHIJIGIIDHIJIJIJJIHHHFFFE
@96523/1
cgattgacatgaaacaaacactaaatgtaaatttaagcatcccacaatat
+96523/1
CCCFFFFFHHHHHJJJJJJJJJJJJJJHIJJJJJJJJJJJJJJJJJJJJJ
@4213140/1
catggatttaggagcacgtgcagtaggaaccacagccgttggcgtcgatt
+4213140/1
@@@FDDFDHHHFHIIIJJIIJIIJIJFAGGHJGGHJJIGGGIJIFGIGJH
@3697283/1
ctcataacgcagccagatgccaaagttcttgatcttcactgggctcttct
+3697283/1
CCCFFFFFHHHHHJJJJJJJJJJJJHIJJJJJJJJJJJJJJJJJJJJJJJ
@609066/1
ctccgattgagtttgtgatggtgcctctgtaggagtttcgggctcggg
+609066/1
CCCFFFFFHDFDFHHHIIIIJAFHIIIIJHIGIFHDFFGGIIIJJIII
@5748920/1
cttcaatcctaatgtattgatgggtcagcatgtcgcatagaatctgactg
+5748920/1
?@@BDDB?FB?:AC?CEEEHEE>CG@@FHIAHHI@FDFH?4:9??FH@<?
@609179/1
ctcgcttattttttgtaataactattaaaaagtatatatataaccttagt
+609179/1
@@<DDFFAFHFFHGHFFIJJJGGGGHGGIGGG?CBFHHIIDGEIIGHGBD
@7816533/1
gacgatttcaccagtggtcttcttgaacttcttcaattgacgcaagaagt
+7816533/1
CCCFFFFFHHGFFIHIJJJJJIJGHHGGIJGJIJGGJIIJIJJJJJIJIH
@4708601/1
ctttggtttacgttccagttctcgattatcgaacttttcgccatgagtaa
+4708601/1
C@CFFFDDHHHHHJJJHGHGIJIJJJJIJJIJGJGGIJIIIJJGGGIFHG
@4213760/1
gccagatgccaaagttcttgatcttcactgggctcttctctgggatttcc
+4213760/1
?@?DD;DBFBFD8FCCEBCHEHH@DHHIIICH@??CC?CDHGGGEGBGHI
@5236247/1
ccagcatagtaaaggtttctgttactaatcaatcggccttttatatttgt
+5236247/1
CCCFFFFFHFHHHIJFHHIJJIJJJJJIJJIGIIJJGJJJJJJJJJJJIF
@6276205/1
gttgtggaactgcttcacctgtggccggcggcacgcagacgccttgatga
+6276205/1
CCCFFFFFHHHHHJJJJJJJIIJJJJJJJJJIIJHGFFDEDDDDDDDDDE
@4213986/1
gtggtgcacgcgcttgggcagagggaatctgattgtgctgttgtggaact
+4213986/1
@CCFBDBDDFFHDGGBBGHBFHGCGIGBDGFHGIIHIHGGFBC8CAC=@C
@2157172/1
gtataatgctgggtaacatgatagccttgtaccacagtactcctggatat
+2157172/1
BB@FFFFFHHHHHHHJJJJJJJJJJJJJJJJJJJJJJGIJJJJJJJIJJJ
@6276542/1
aaacagacaaacagacaaacagacaaaaaaaagttaattacatttttggg
+6276542/1
@@CFFFFFGHHHHJIJJIJJJJJJJIIIJJJJJGFGIJJJJIIJJJJJJJ
@4214236/1
gtcaaattaaagaatcacgtcgaacattctatgcttataccattaatctc
+4214236/1
@?@DBDB>DFBHD>CCBG@FBFF@AEFCHGIIIDHEIDDDBDDFGDFGGB
@6276648/1
gtggattttaatgttattattacagcatacataataaaattagaggaagt
+6276648/1
C@CFFFFFHGHHHHIJJJJJJJJIJJJJJJJJJJJJJIJJJJJJJJIJJI
@3187557/1
tctgtttgtctgttcgtctgtgcgcgctaatctcagaaacggctgatccg
+3187557/1
CCCFFFFFHHHHHJJJIJJJIJJJJJJJJJJJJJJJJJJJJJJJJIJJJJ
@3698675/1
agctgatgtactaatgagtaataaaataataaaatcctaaattctatcag
+3698675/1
@@@FFDFFDDHHGEFHIGFHGHIJGGHHHHHGICGHIJGFEHI@HHIJJ?
@610643/1
tgtaggtaatattattaaacgaagaacatgcggctgaattgcagcatctt
+610643/1
@C@FFFEFHHHHHJJJJJIJEHIJJJJJJIJJJJJJJIJJGIIJIJJJJJ
@1115635/1
ggtagcactgagtgacggcacctccgacactgaggtcacggtactcgcgg
+1115635/1
@@@ADFDFHGH?FA>BEIGGHHGHEEIBHIJGGHE;FDHB><FEEH=EB>
@5750469/1
ggaagctagccgggcggatgtatggcagtagctaactcgtccgagggtca
+5750469/1
@@@DDFFFGGFH8GIIIBGGDBHGGGHIFDGEHDEHIIHHFHFFDDD5?A
@5237560/1
gttgaggcgcttgtggtggtgcacgcgcttgggcagagggaatctgattg
+5237560/1
@CCDFFFDFDAHHHHJJEEFFGHGGBFHBGIEHIIJJGGIBEHHDFFFCD
@6277335/1
actgaggtcacggtactcgcggtacatgttgtgtacacctgagcgagact
+6277335/1
@CCFFFFFHHHHHHHJJJJJJJHIIJJJIJJJJJJJJJIJJJJJJHIHJJ
@98338/1
gccgtttctgagattagcgcgcacagacgaacagacaaacagacaaacag
+98338/1
CCCFFFFFHHGHHJJJJJJJJJJJJJJJJJJJJJJJJJJJJJJJJHHHHF
@2704083/1
gtactgagtgtcgagtctgtaggcttttggtactttatcgtcgaatttcg
+2704083/1
@??BDDDDFFBFFII:AEHFIIEI?ABEHF1?EADDGDCB9DGAB?FD?B
@1115798/1
ctcagatgcaatttcttgcaagaattgcacaaagttgaagtccttgttgt
+1115798/1
CCCFFFFFGHFHGIIJIJEGHGEGIIIIGJJGGJGHGGEEDGGHGHGIJF
@5751121/1
cctttgtgcgccacatcaatgttgataaaggctttattggtaaatatggc
+5751121/1
BBBFFFFFHFDDHJIJIIIJJIIIJJJIJJJJJJIIJJJJIJJJJEIGEG
@3699419/1
ggagaagggaatgacaacgacaatcggacgcgttaacatacgagatcttc
+3699419/1
BCBFFFFFHHHHHJJJJJJJJJIJIJJJJJJJIIIIJJJJJJHHHFFFFF
@1116364/1
cgatgggcgtgcggtcctcgctgcaggccgactggtgg
+1116364/1
@@<DB??D?@@<FHEFEGHIGHGHIIGBDDFGAFCCAH
@6278121/1
gtccataatcattcctggaatccgtgtcgacggcgatgagagcccacgat
+6278121/1
CCCFFFFFHHHHHJJJJJJJJJJJIJIJJJJJJJJJJJJJJJJIJHGHFF
@6278209/1
cctgtggctttcagtgaaacatcaaaatttatcgatctttgattctgatc
+6278209/1
@@@DFDDDHFGHHGAEHIEHGIGIAHEFGEHIEEHJJGHHGIIGFFG<DB
@611718/1
gagccgtgccttttattgcttggtgagacacgagataaaagtccaattca
+611718/1
CCCFFFFFGHHHHJJJJJJJJJJJJJJJJIJJIJJJIJJJJIIJJIJJJJ
@5751460/1
gtggattttaatgttattattacagcatacataataaaattagaggaagt
+5751460/1
BBCFFFFFHHHHHJJJJJJJJIHIJJJJJIIIIIHIGHIHJJJBHIEHJH
@2157780/1
ccacaatatattcgtgaaaaccgcatccaactcggatcagccgtttctga
+2157780/1
CCCFFFFFHHHHHJJJJJJJJJJJJJJJJJJJJJJJJJIJJJJHIJJJJH
@5238824/1
caggataataagttaattataccaagtttcatcgaaatcaaaccgttagt
+5238824/1
CCCFDEFFHHHHFHGIIJJJJJEHJIFHIJJJJIJIJIIIJJIJJJJIJD
@1116950/1
gtgctgggcctcttgtatgcgaaggtgttgaggcgcttgtggtggtgcac
+1116950/1
B@@DFFFFHHHGHJFHGHIIJJFEBCGFHIGGGHIJJIIHDC@;CEECEG
@99531/1
tggagagaagatcctcatcttgtatagaggaggcttgggctcgctctccg
+99531/1
CCCFFFFFHHHHHJJJJJJJJJIJJJJJJJIJJJJJGHIGIJIJIIJJJG
@2157946/1
gtcacggtagcactgagtgacggcacctccgacactgaggtcacggtact
+2157946/1
CCCFFFFDHHHHHJJJJGIJJJJIJJJIJJIJJJJJJJJJHIJJJJHIHH
@2157995/1
caccagtggtcttcttgaacttcttcaattgacgcaagaagtaccagaaa
+2157995/1
CCCFFFFFHHHHHJJJJJJJJJJJJJIJJJJJJJJJJJGJJHIJJJJIJJ
@1636158/1
ctgcttcacctgtggccggcggcacgcagacgccttgatgacctccactt
+1636158/1
7@@FFFFFHHHHHHIJJJJIJ6FFHHIJJHEEDBCAECACD>@;CADDDD
@6279032/1
gctggacaaggcactggcaacgaccaatcatggacttttcttcaatatcc
+6279032/1
CCCFFFFFHHHGHJJIIJIJGIJIJJJGIFIJJGIIIJJIJJJIIJJJJI
@7819264/1
gtggtcttcttgaacttcttcaattgacgcaagaagtaccagaaacggga
+7819264/1
@B@FDFFFHHHHHJIJJJJJJJIJJIDHIIJJJJJJFHIIIJIJJJJJJI
@4709740/1
ctaggattgtgtaggtaatattattaaacgaagaacatgcggctgaattg
+4709740/1
CCCFFFFFHFHHHJIFHIJJJJJIJJJJJJJJJJJIJJJJJJJJJJJJJJ
@4710002/1
gggaattttgtttggtatctgataccgacacatggtaggttccatggatt
+4710002/1
@@@DDDDFHDF>DFHGHGEEHIFADHGGG><FHGFGCFD9DDCHGGG?FF
@1636631/1
cagaaattagcggatggatcaagagcctgacaccgaaggcagctctcctt
+1636631/1
@CBDFFFFHHHHHJJJJJJJJJJJJIJJJJJJJJJJJJJJJJJJJJJJJJ
@4710176/1
gtgacatcggacttaatacaaggaaactgttt
+4710176/1
?:??;B?;DAHHFGGGHAHB<GCC>G;><:CF
@4215480/1
gacagtgtaaaacttctcggaaatctccaatccaaaccgtttgaaatctc
+4215480/1
CCCFFFFFHHGHHJJJIJJJJJJJJJJJJJJJJJJJJJJIJJJJJJJJJJ
@7301657/1
gttgaggcgcttgtggtggtgcacgcgcttgggcagagggaatctgattg
+7301657/1
CBCFFFFFHHHHHHIJJJJHHIIJJJJJJJJJJJJJGIJJHHHHFFFFFF
@4215656/1
gccactctttaagttgtctagtgtgtgtaggggaagggttaggcaactta
+4215656/1
BCCFFFFFHHHHHHIJJJJJJIJJHHIHJJJJJFHIJJHIJJJJJJJJJJ
@6789995/1
catacataataaaattagaggaagtaggtgctgggcctcttgtatgcgaa
+6789995/1
;;?;A?DDFF?<CDHEAE?DAHIGECEA<<?CEC8FDFHECH?DGCFEAF
@7302219/1
ggttattgttatgtcgatgtcgaacccaaaaatgtaattaactttttttt
+7302219/1
CC@FFFFFHHHHHJJJJIJJJJJIJJJJJJJJJJGIJJJIJJJJJJJJJJ
@3191247/1
gcctcttgtatgcgaaggtgttgaggcgcttgtggtggtgcacgcgcttg
+3191247/1
CCCFFFFFHHHHHJJJJJFHHHIIJJJJJJJJJJJHIJHHIJJJJJHFFD
@5752139/1
gcttcgggcttcaacagcttgttagcttgccattgacctttcctaggagt
+5752139/1
CCCFFFFFHHHGHJJJJJJJJJJJJJIIGIJJJJJJGJIJJCHHGHBDHF
@3191663/1
gttcgtcttttgaagattctgatattg
+3191663/1
@?;DDBDD1DFFCD<<AFHEH4C<FEF
@2706060/1
ctcataacgcagccagatgccaaagttcttgatcttcactgggctcttct
+2706060/1
@@@DDBDFDGHFAFGIIGGIJIEGJCBFIIEIGGHIEIIJGEEIEIJJJE
@4216294/1
gtctctggtggaggtttctcctgtgacggcatagccgcagcctccgattg
+4216294/1
CCCFFFFFHHHHHJCFHIIJJJJHHJJJJJJJJJJJJJJJJJJJJJJJJI
@5239742/1
atctagtagctcgacagtggcatggaaccgctctgtcgtcgtaatgttct
+5239742/1
@@@FFDDDFHDHHGIFHIIBCCFHIIIIEIIIIEIHGGHIIHIGGGDEHI
@102588/1
gctctgtatgtatgaccggtactctaagggtgggtcgtagcgaactacta
+102588/1
::;1B=A;<CC?FFFFF@G:?FFHCFEDE@:CCF?B@@A1B:@EE2CD97
@613414/1
gtttattttgtttttctctgtgatctgtttcttggcatctatagatgtcg
+613414/1
CBCFFFFFHHHHHJJJJJIJJJJJJJJIIIJJJIJJJGHJIJJIIJIEHI
@6282192/1
ggacagctatcttcataaaagctaaacaacatttataaaattagactata
+6282192/1
CC@FFFFFHHDHHGIJJJJJIIGHIHIIJJIJIIJIJJJJJJJIIJJJJJ
@2706858/1
gttacgattcgaatactggactagtaaaatacatagtttcactacacaag
+2706858/1
CCCFFFFFHHHHHJJJJJJJJJJJJJJJJJJJJJJJJJJJJJJJJJJJIJ
@5240510/1
gcggttttcacgaatatattgtgggatgcttaaatttacatttagtgttt
+5240510/1
B@BFFFFFHHHHHJJJJJJJJIJJJJJJJJJIGIIJJJJJJJJJJGHIJJ
@613878/1
gtctgtacattgaaaataaaaataaaaaaaatagcaggggttattgttat
+613878/1
CC@FFDDDHHGHHJJIGHGIIIGHHHGIGHGGGGGHGIIJ?AHHGIDFHG
@3192937/1
tcgatattgaatcttattactttgcaagtaggtaactttgccagtttata
+3192937/1
CCCFFFFFHHHHHJJJJJJJJJJJJJJJHHIJHHJJJJJJJJJJHIIJJJ
@1639275/1
gggggatctgctgtctgtggagctgatgcttgctgggcctcaactgttgg
+1639275/1
CCCFFFFFHHHHHJJJJJJJJJJJJJJJJJJJJJJJJJJJJJJJJJJJJJ
@103888/1
gtcctttctaaggttctaaactatatctgtaccaaatttcaaccaaatcc
+103888/1
CC@BDEFFHGGHGAFHIICFHIIIIIIGGFHIIIGEFGHCHHIGIIGGIH
@104192/1
ccgtttttaaccaattttttcaatgccctaagtgagtatacatctattaa
+104192/1
CCCFFFFFHGHHHJJJJJJJJJJJJJJJJJJJIIJJGHIJJJJJJJJJJJ
@4712435/1
ggcaagatgggcatagtaggtaggcgtagggtaagacacggatcgcatac
+4712435/1
@<@DFFDFFHHDDE?FEDE>FBED<C@CFDH;;DDFH;DH<:<ABCCGG3
@7823940/1
gttcggtgctctgattggtcgactccaatgaaccaaccaattaatcagcg
+7823940/1
CCCFFFFFHHHHHJJJJJIJJJJJJJJJJJJIJJGIJJJJJJJJJJJJJJ
@6791598/1
cttgggctcgctctccgaagggagcttgcggccgatgacctcatactcct
+6791598/1
?@@B;D?DF@C?FHI>@@CGGGIIIIIGHGGBGHEBEAECHEDEEEEDCC
@3701429/1
gacgcaagaagtaccagaaacgggacttagccacaatctggtctggagag
+3701429/1
CCCFFFFFHHHHHJJJJJJJJJJJIJJJJJJJJJJJJJJJJJJJJJIJHI
@2161357/1
ccagaaattaaattggcttattctagcgataacaatatctaaatttattt
+2161357/1
CCCFFDFFHFHGHIEGIIJJJJIJJJJIIJGGIJJJJJJJIGJJJIJJIC
@6792021/1
cgcgcgtttacattaggtcggtcaccgaaggcggcggccgcattcggttt
+6792021/1
@?@DDD@DFHFHGGGIJFEHICGG@GHGGEIIGIGFDBBBBDDDCDD?8B
@4713049/1
ctcatcttgtatagaggaggcttgggctcgctctccgaagggagcttgc
+4713049/1
?8;B?DDDFFBABF?B;GEEHEE68;?DGDDDH9BGEE=FBAAGGCF@@
@4713096/1
cttcatcttagcgttcacattgacaaacttaggtttgcttacagccattc
+4713096/1
CCCFFFFFHHHHHIJJJJJJJJJJJJJJJJJJJJJJJJJJJIJJJJJJJJ
@7304170/1
gccagatgccaaagttcttgatcttcactg
+7304170/1
?@@DDDDDHFH>FHIIBHIE>C:AB<FHE9
@6284600/1
cccgtttccaatctccaagacaggaggctccagtactttagctttgacag
+6284600/1
CCCFFFFFHHHHHJJJJIIGHGIGHGIIIJJJIFFHIJIIJJJJJJIIII
@1118773/1
cgtcacggtaagcattcatcagaatgctatgcaacatcttcatcttagcg
+1118773/1
BCBFFFFFHHHHHJJJJJJJJJJJJJJJJIJJJJJJJJJJJJJJJJJJJJ
@1118825/1
gtccataatcattcctggaatccgtgtcgacggcgatgagagcccacgat
+1118825/1
CCCFFFFFHHHHHJJJJJIJJJJJJJIJJJJIIJJJIJIJJJJIJHHHFF
@6285322/1
cataatcattcctggaatccgtgtcgacg
+6285322/1
@@@DD?D>FF?FD>E>EF>CC:<<?CFF:
@7304734/1
gctgggcctcttgtatgcgaaggtgttgaggcgcttgtggtggtgcacgc
+7304734/1
B@CDDDFDHHHHHJGJJJJFFGIEGGHIFHIGJJJIIHHIIIIIIFEIHE
@3702664/1
cactgagtgacggcacctccgacactgaggtcacggtactcgcggtacat
+3702664/1
CCCFFFFEHHHHHJJJJJJJJJJJJJJJJJHIJJJJHJJJJJJJHEFFFF
@5753622/1
ctcggaaatctccaatccaaaccgtttgaaatctcggttttgcgagtact
+5753622/1
CCCFFFFFHHHHHIIJJJJJJJJJIJJJJJJJJJJJJHIJJJJJJJFHIJ
@6793002/1
tcccatgtcacggtagcactgagtgacggcacctccgacactgaggtcac
+6793002/1
CCCFFFFFHHHHHHIJJJJJJJJHIJJJJIJJJJJJJJJJJJJJJJHIJJ
@5753691/1
gttcttttttcagccctcatacaaaccgtaaaggcggaatatccaagtct
+5753691/1
BCCDFFFFHGHHHJJJJJJIIJJJJJIJGIIGIJJJJJJIJJJGIIIHJH
@1119479/1
cttgtaggagtgtccccttgctgcagctagcctctgtcctctgaagtaaa
+1119479/1
?@?DBD:BCD2<<:CFE;FEEEEEFGFIEAFF<E@<1?DDAFEBDF:??D
@1119593/1
cactcttatatgggcagcccgaacacggttaccgggaattttgtttggta
+1119593/1
CCCFFFFFHHHHHJJJJIJJJJJJJJJJDHIJJJIIIIJIJJJIIIIJHH
@5753938/1
gcgttcacattgacaaacttaggtttgcttacagccattcccaactgtcc
+5753938/1
BCCDDDFFHHHFHJJJJJJJJJJHHJJIGHJJJJJJJJJJJGIFIGIIJI
@3702992/1
cctgttttggtagcggcggcgcggtccgtga
+3702992/1
@?@DBDDDFDCF<:C@@FH@G6BD93;35=8
@3703027/1
ccgtgaactgatcgtgtgggagtactgagcagtatctattcagtaaactt
+3703027/1
@CCFFFFFHHHHHJIIHIJIJJFGIJJJJJJJIJJJJJJJJIJFIIJJJJ
@7305186/1
gcttgggcagagggaatctgattgtgctgttgtggaactgcttcacctgt
+7305186/1
CCCFFFFFHHHHHJIGGIJJJJJJIJIIJHIJJJIIHIJIJJIJJJJJJG
@6286036/1
ctcgggttggaatgattctggtgggttgtcctgcagagcttgccacatct
+6286036/1
@@CFFFDFGHHHAHGHIJJIIHHGIJIIGHIIJJIIGIIJJJJJJJIIJJ
@7826290/1
cagatgttttaatagtaagtacgagtacagtctagggtaaatatat
+7826290/1
CCCFFFDDHHHHHJJIHHIHGJJIJFHJJJJIJJJJJHGIIJJJJJ
@2162611/1
cccgtttccaatctccaagacaggaggctccagtactttagctttgacag
+2162611/1
CCCFFFFFHHHHHJJJJJJJJJJJIJJJJJJJJJJJJJJJJJJJJJJJJI
@7305612/1
ggtaagacacggatcgcatacaccgtgaatataagtggcaaaggtagtaa
+7305612/1
BC@DFFFFHHHHHJJJJJJJJJIJJHIIIJJJJJJGIJJJJJJJBGHHII
@1120414/1
ccgcaatgttggagcttggtacaaagcaaaggtcgggcagttcgtcaaca
+1120414/1
CCCFFFFFHHHHHJJJJJJHIJIJJJJJJJJJHHJJJJJJHJJJIJJJJJ
@1120676/1
aggcgcttgtggtggtgcacgcgcttgggcagagggaatctgattgtgct
+1120676/1
@CCFFFFFGFBHDHIDFHJJJIIJIJJIJJIJIJJJ<FEIIJGGIJGHHH
@2163390/1
gtggattagtagctgtagcttcgtcagttgggtaataacatcattggata
+2163390/1
@BBFFFFFHHHHHJJJJJJJJJJJJJJJJJIJEHIJJJJJJJIJJJJJJJ
@4714165/1
cagatgccaaagttcttgatcttcact
+4714165/1
:=;??;DBCDDFF@FFA>I?<BC4AE4
@4217917/1
gtcctttctaaggttctaaactatatctgtaccaaatttcaaccaaatcc
+4217917/1
CCCFFFFFHHHHHHIJJJJJJJJJJJJJJJJJJJJJJJJJJJJJJJIJJJ
@2164075/1
gtctgtgcgcgctaatctcagaaacggctgatccgagttg
+2164075/1
@@;ADBDD88@D:?FDGI9>G<:CC?@@F@BBD?F=;C@=
@1642318/1
gcaggggttattgttatgtcgatgtcgaacccaaaaatgtaattaacttt
+1642318/1
CCCFFFFDHHHGHIJJJIHIJIIIIIJJIJJJJJJJJJJIJIJJJJJJJJ
@2164455/1
ctcagcatggtaagaaggtggcggcca
+2164455/1
:??>134=CDA:B<<4<333?CF1?:D
@3705558/1
tttgtttcatgtcaatcggttcataaataaaaaagttatgtcaaattaaa
+3705558/1
CCCFFFFFHHHHHJJJJJJGIJJJJJJJJJJJJJJIJIIJJJIIJJJJJJ
@3196665/1
ggtagcgggtcggacgagccgtgccttttattgcttggtgagacacg
+3196665/1
=@:B?BDAAHFAFE?@D@GEDFA@GCFHIDEHHBGFEEA?@?D9@@A
@2165044/1
gtttattttgtttttctctgtgatctgtttcttggcatctatagatgtcg
+2165044/1
B?@DDFDFHHHGHJJIJJJBHGGIIGIJIIJJIADEGCGIJGIIGIEGGI
@6287330/1
cggcagttttcgaatatgtgtgatgttattaggaagtccaatatcgcatc
+6287330/1
@@@DFFFFHHHHHIJJJJHGHIIJJGJJIIIJJJJJJJJJJJIJJIJJJJ
@7829132/1
ggtctggggaaaagatcctcatcttgtatagaggaggcttgggctcgctc
+7829132/1
@C@FFFFFHHHHHJJJJJJJJJJJJJIJJJJJJJJJJJIJIIJJJJJJJG
@3197019/1
cctattgctacataatatatgaaacgatctgctttggtataggtacgttt
+3197019/1
CCCFFFFFHHHHHJIJJJJJJJIIJJGIHIHIJJJJJIJIHIIIIIIIIJ
@5755811/1
gtcacggtactcgcggtacatgttgtgtacacctgagcgagactcataac
+5755811/1
CCCFFFFBFHHHHJJJIIIGGJIJJJJJJJIIIJJJIJJJJIJJJIJJJG
@3706306/1
caccagtggtcttcttgaacttcttcaattgacgc
+3706306/1
CCCFFFFFHHHHHIHJGGHIHJHHJJJJJJJIJJJ
@4219767/1
gtcagcatagtagtcggcaaacgttaagtaagagtccgagtcgaattgag
+4219767/1
@@@DDDDDHHFDHGHGGIII@FG?EEFBDGGGGG?FGHDFHHGHGHIGFE
@4219988/1
ttcacattgacaaacttaggtttgcttacagccattcccaactgtcctcc
+4219988/1
CCCFFFFFHHHHHIJJJJJJIIJJJJJJJJJJJJJJJJJJJIJJIJJJJJ
@617034/1
caccagtggtcttcttgaacttcttcaattgacgcaagaagtaccagaaa
+617034/1
@@CDDDADDDAFHHEGHHBBFGGHGGFHIIGIGHABDGIGG?GHIGIDII
@1121535/1
caataatctataattaattactttaaatcttgagattaatcacaagaaca
+1121535/1
@@@BBBDDDHA<FGG@G:EDGGIGHIIFIGIG>DE>FEHGIBGB<CB?DB
@617515/1
tgtggatgtagctgccattatgtagactgttgtgttgaccaataatgggt
+617515/1
CCCFFFFFHHHHHJJJJJJJJJJJJJIJJJJJIJJJJJIJIIJJJIJJJB
@1644406/1
gtggtgataaagataagtataggctcaaaacctaacgacatcaatcacca
+1644406/1
@?@DADDDHHHHDHIGIFHIJJIGIJIIIJGIIJJIGIJJJJIEHIJJHF
@5243413/1
gaagcctttgtgcgccacatcaatgttgataaaggctttattggtaaata
+5243413/1
@<=BDEFDFH??D@EEEIEHIDBB@<CBFGGHG<FH@B>BF@F?9?DGII
@6794834/1
gtaggatccaagttgaaatctttgatcatggcatcaagcaaactctggtg
+6794834/1
CCCFFFFFHHHHHIJJJJJJJJJJJJJJJJJJJJJJJJJJJJJJJJJJHJ
@5243601/1
gcaagaagtaccagaaacgggacttagccacaatctggtctggagagaag
+5243601/1
@@@FDEDFHFHGGIHGIIJJIIIIJJJBHGEHIIJJGGDGHIFFHFHGHI
@4715758/1
gggggtcgcacgtcatattccaaggtagttactaatggagtcgaaacaaa
+4715758/1
CCCFFDDFHHHHHJJJJJJJJJJJJFHIIIJJJJJJJJJJHHJJJJJJJJ
@6795141/1
ccattttctaactgaagaggaaacgattgcatctgtgaggggcgtcgggt
+6795141/1
CCCFFFFFHHHHHJIJJIJJJJJJJJJJJJJJJJJIJIJJJJJJJJHFF?
@6289597/1
agagaaaaacaaaataaacacattaaatcattactttcacgtgttttatt
+6289597/1
@??BDDDBCDHHGIIGGGGEII?EBDFC4CFGGBDGIIIIE?DBFEEGHG
@5244101/1
gccagatgccaaagttcttgatcttcactgggctcttctctgggatttcc
+5244101/1
CCCFFFFFHHHHHJIIJJJJJJJJJJJJJJJJJJJJJJJJJJJJJJJJJJ
@1645270/1
gctagtagggaattggtagcaacttgaatgtgagtttttatcggaagcca
+1645270/1
CCCFFDFFHHHHHIJJHJJJJJJJJJHIJJJIIIDHIJJJJIJJJJIJJG
@4716333/1
gtcggcataacgggccgcgactccgccctcttcctcgggttggaatgatt
+4716333/1
C@CFFFFFHHHHHJJJJJJJJJJJJJJJJHHHHHHFFFDACDDCDDDDDE
@3197744/1
gccctgtgcgccaccgacatctatagatgccaagaaacagatcacag
+3197744/1
CCCFFFFFHHHHHJJJJJJJJJJJJJJJJJJJJJJJJJJJJJJIJJJ
@7309205/1
agcaaatggaaaaaaaaattggtgaaaagaatcacaagtaagatactgca
+7309205/1
@@CFDFFFHFHHHJIGIGGIGIFFHGGIJIGIHIJJIIIIJIIJJJJJJJ
@6795729/1
tgtatacttaattcgatgttatacatatagcatttcggatctatagaggc
+6795729/1
@CBFFFFFHHHHHJIJJJIJJJJJJJJIJJJIIJJJJJJJJIJJJJJJJJ
@2167700/1
cttcacctgtggccggcggcacgcagacgccttgatgacctccactttga
+2167700/1
CCCFFFFFHHGHHIJJIJJJJJJJJJJJHHFFFEEEEEEEDDDDDDDDDD
@4221863/1
cttcaggcttattctgcatacctgccatgcgctggtaagcgctatggact
+4221863/1
CCCFFFFFHHHHHJJJJJJJJJJJJJJJJJJJJJJHIJJJJJJJJJJJJJ
@6796437/1
gtttgtctgtttgtctgtttgtctgttcgtctgtgcgcgctaatctc
+6796437/1
CCCFFFFFHHHHGJJJJJJJJHJJJJJJJJIJIIJJIIJIJIIJJJJ
@1646431/1
gtgggtgtagctttaaggggatctgctgtctgtggagctgatgcttgctg
+1646431/1
CC@FFDDFGHHGHJIJIJGHGIJIJJJ>GHJEHGHGHJEHEHIGDDHGEH
@6796613/1
ggatgcttaaatttacatttagtgtttgtttcatgtcaatcggttcataa
+6796613/1
CCCFFFFFHHHHHJJJJJJJJJIIFJJJHIJJJJJIIJJIJJJHJIJJJJ
@1646532/1
ctggtctggagagaagatcctcatcttgtatagaggaggcttgggctcgc
+1646532/1
CCCFFFFFHHHHHIJJJJJJJJJJJJJJIJJJJJJJIJJJJJGIJIJJJI
@2168641/1
agaggaagtaggtgctgggcctcttgtatgcgaaggtgttgaggcgcttg
+2168641/1
CCCFFFFFHHHHFHIJJJJIJJJJJJIJJJJJIIIJBGGHIIIJIIJJJI
@2711415/1
tccgagttggatgcggttttcacgaatatattgtgggatgcttaaattta
+2711415/1
CCCFDFDFHHHHHJJJIJJJJJJJJJJJJJJJJJJJJJIJIJJJJJJJJI
@6796783/1
ggcgcacagggcacgcttgcgcatgacatctatacatgccattggcgttc
+6796783/1
B@CFFFFFHHHHHJGIHIIJJJJIIJJJIJIJJJIJJIJJJHHIIJJAHH
@1122427/1
ctcaaaaaatcacgtttatacattttttttttaatttttgtgttacgatt
+1122427/1
@@@BBDBDFFD?CB2A;E@<A>E<C<FFEAF;CFFAF>CBEE?;ACD;;?
@6797006/1
agtagctcgacagtggcatggaaccgctctgtcgtcgtaatgttcttaag
+6797006/1
BC@FFFFFHHHGGIIJIJJJJFGIIIJGGGGBGEHIIGHIJJHIJIJEGI
@2711637/1
gtctaacgtcggattcaattcggaacatagaaatttgtgtaacccaagtt
+2711637/1
CB@FFFFFAFHHHHIJJJJJJIJJIJJJJJJJJIJJJGHHHIJJJJJJHI
@6797141/1
cgggaactatgtggttaaaaccaaaaatttgccggaagtcactattccac
+6797141/1
@@@FFFDDDFDBAB@GHGBBHBFGC=FGG<ECHGB6@FF>B?DAGI@G@=
@3199279/1
gccagttataaagcatagcccgaagtgctattggcacacaggcataatgc
+3199279/1
CCCFFFFFHHHHHJJJJJJJJJJJJIJJJJJJJJJJJJJJIJJJJJJJJJ
@4222475/1
ccttgggaagcctttgtgcgccacatcaatgttgataaaggctttattgg
+4222475/1
@;?DDD?BABFFFGAGAC?GH<GBBFHIIBHI@FCE@HI9?;DGHDDHIH
@5756997/1
gctttctttagttttaagttagttttcatcttaagttcggaaagattata
+5756997/1
CCCFFFFFHHHHHJJIJJIIJIIIJJJJJJJJJJJIJJJJJJJJIJJJJG
@1647595/1
tctgttgcgaatatatgaagcgtgagacaatgcctccaataagaatgagg
+1647595/1
CCCFFFFFHHHHHJJJJJJJJJIJJJJJJJJJJJJJJJJJJJJJJJJIJJ
@1123288/1
aaggtgttgaggcgcttgtggtggtgcacgcgcttgggcagagggaatct
+1123288/1
?@@F:BDDHFHHGJJJIECGHFHGHGHGHHJJJIEHIIJIIAEHFBDDDC
@110327/1
gaaaaaatggaaaccctacttaaagacatcatgataaaaatgtgtcattg
+110327/1
CCCFFFFFHHHHHJJJJJJJJJJJJJJJJJJJJJJJJJJJJJHIIHJJJJ
@5244718/1
gggctgtttctcactagtaagagcttttcgtataatatgatatgatgccg
+5244718/1
@@@BDDB?A<<::AC<:24AA<C33CH><EF;CG9EGB9::1??90BFFF
@7310753/1
gcgactgtcacacggtagcggaaggtgggttcgtgaatcatgccctcaat
+7310753/1
CCCFFFFFHHHHHJJEHIJJJHIJJDGIJHIJJIIJJJJJJJJJJJJJHG
@110653/1
atggtataagcatagaatgttcgacgtgattctttaatttgacataactt
+110653/1
@CCFFFFFHHHGHJIJJJJIJJIJJJIJIJJJIJJJJJJJJJJJIJJJJJ
@110840/1
gtaacaaatggcggcacgtcttcgtctttgtacagttcgcgagcgatctc
+110840/1
@?@FFFFFHGHFDIJIIJGIIJIIJIJIIJCGGIJGGIIJGGFFFDDCAD
@6797838/1
ctctatgggacaaagtagctgtatttctttggattttaatttagaaaatt
+6797838/1
@@CFFFFFGHDFFGHHIJGGIHHGJEEHGHGHIJEGIIFHJIJJIJFHIH
@4718307/1
aggcatctgcaccaagactggcgctcctgctggagatgtgggtgtagctt
+4718307/1
?<@?DDFFHGHHGIJGIGEGIJGIG<EEGIGBHBBGBGBBDG.?ADHHGG
@111232/1
cgcagaaataattcatagcaaaaattaaagttagtctattatagtttcaa
+111232/1
CCCFFFFDHHHHHJJJJJJJJIJJJJJJJJIIIJJJJIJJJJJJGIJJHI
@1648525/1
gggaatctgattgtgctgttgtggaactgcttcacctgtggccggcgg
+1648525/1
?;;4AD:=?:CD<E::AC3AC?CFEC@EEEEFCCBEA3CDC@DD@D65
@6292896/1
ccctaagtgagtatacatctattaaattcaaacgcagagctcattatgtt
+6292896/1
CCCFFFFFHHHFHIJJIJJJJJJJJJJJJJJJJIJGJJJJJJJJJJJJIJ
@111581/1
acgggaagggttttttaaactcatgttttcatggtaccaagttatgaatt
+111581/1
@@CFFDDFFHADFHIJFFGGHJIJJJJIJJJEIJHIGIIIIGHGGIJJJJ
@111623/1
gttagcttgccattgtcctttcctaggagtgactttcccgtttccaatct
+111623/1
CCCFFFFFHHHHHJJIIJJIIGIGIJHJJFFHIIJJJIJJDHIIJIJIGI
@2713433/1
tcgatgtcgaacccaaaaatgtaattaactttttttttgtctgtttgtct
+2713433/1
@@CFFDDDFHHHFIIIIGDEFAEBHGFHIIFHHHGGGG;=FH=EGG7DEH
@2713469/1
ggcagagggaatctgattgtgctgttgtggaactgcttcacctgtggccg
+2713469/1
CCCFFFFFHHHHHJJJJJJJJJJJJJJJJJIJJJJJJJJJJJJJJJJJJJ
@4718806/1
gttcgacatcgacataacaataacccctgctattttttttatttttattt
+4718806/1
@@@DDFFDHHHH?HGGIIABHHAEHGGIIIGHGIIIGIGIGHGIIIIIGI
@7833105/1
cggcacctccgacactgaggtcacggtactcgcggtacatgttgtgtaca
+7833105/1
@@@FFFFFGGH?HGIIIIIIEGFHIGF9FGIIIII@FHGHGAEG@E?CEF
@112010/1
ctaggagtgactttcccgtttccaatctccaagacaggaggctccagtac
+112010/1
CCCFFFFDHHHHHJJJJJJIJJJJJJJJJJJJJJJJJJJFJGIJJJJIII
@7311997/1
ctttatttcttctttaataggacaagcgattggcattacgattgtgacaa
+7311997/1
CCCFFFFFHHHHHJJJJJJJJJJJJJJJJJJJJJJJJJJJJJJJJJJJJJ
@6293625/1
gccagatgccaaagttcttgatcttcactgggctcttctctgggatttcc
+6293625/1
BBCFFFFFHHHHHJGIIIGIIJJJJJJJJIIJJIIJJJJJJJJJJJJJJJ
@3710999/1
tgtggagctgatgcttgctgggcctcagctgttgga
+3710999/1
@@@DDD8BCBCDFHGH3:A<EGIIIIIIIGIHGC;D
@112858/1
cgattatgaagacgaagcggacgtcacggtaagcattcatcagaatgcta
+112858/1
CCCFFFFFHHHHHJJJJJJJJJJHJJJJJIJJJJJJJIJJJJJJJJJJJH
@1124662/1
atgaagttttggaatccctatttttttcgtaggtatttgcggtgaatttg
+1124662/1
@CCFDFFFHHHGHIIJJJJJJJJIJJJJJGHHIGHIJJJJJJ;FGIIIIG
@7834016/1
cttccttcttagagcgtcccgtacccatagcaacaagatcagcgactgtc
+7834016/1
CCCFFFFFHHHHHJJJJJJJJJJJJJJJJJJJJJJJJJJJJJJJJJJJJJ
@6799799/1
tgttatgtcgatgtcgaacccaaaaatgtaattaacttttttttttttgt
+6799799/1
CCCFFFFFHHHHHHIJJIJJJJJJJIJJFIIIJJJJJJJJJJJJJHFD/5
@5757804/1
cacatcaatgttgataaaggctttattggtaaatatggcggattggaaca
+5757804/1
C@@FFFFDFHHGFJJIHIJIIIJJJJJJJIIJJIIIJJJIIF<G>FBB;C
@6294547/1
aggggatctgctgtctgtggagctgatgcttgctgggcctcagctgttgg
+6294547/1
?@@DDFFFGDHHHIGIJIII>CGHIH<CH@FIHIBGGGHIIIIJIGHEDG
@6294678/1
ccggtactaacgatcaaatcgatcatgggtccataatcattcctggaatc
+6294678/1
?@@DBDD?FHHFHAGCGI@ACFBAGGGCG:?CFF>F@DEHC@BDDBHGHG
@1649839/1
ggcgcacagggcacgcttgcgcatgacatctatacatgccattggcgttc
+1649839/1
@@@DDFFFHGHHGJJJJJJJJIJJIGIIIJJJJJJJIJJJIJJIIJJJIJ
@620206/1
gttacattgctcacgtacagctaagttattagcgatattataattatcta
+620206/1
CCCFFFFFHHHHHJJJJJJJJJJJJJIJJJJJJJJJJJJJJJFIIFHHI9
@5758323/1
gttgtggaactgcttcacctgtggccggcggcacgcagacgccttgatga
+5758323/1
@@@BDDDBHHGFFIJJIHIEGHEHIIEHIIEEHIEEEFDEDBDBBDDDDE
@6295069/1
ctaccgatatgcaatcccttctgcgccattgacatgtatag
+6295069/1
@@@=D<D:D8AD?CH?EGGGB<FBHBFDGEBDFCGGGCFG@
@1125004/1
ctgtacctggctcccatgtcacggtagcactgagtgacggcacctccgac
+1125004/1
@BCF;DEFHHHHHJJJJJJJJJJJHIJJJJJJJJGHJJJJJJJJJJJJJJ
@6800596/1
gattatcgatgaagttttggaatccctatttttttcgtaggtatttgcgg
+6800596/1
@@CFBDFFAFHDBFHGHEEHGCGIFBHHHGGIGIJEBBDGGGGGGIGCHI
@620784/1
gccagatgccaaagttcttgatcttcactgggctcttctctgggatttcc
+620784/1
BCCFFFFFHHHGGIIJIGEHIJJJIJJJJF@GHII@GHHIJJIGHIHHHJ
@2171500/1
atccactcttgctccatggtccaggagcagcagcgtgcgcaggttcaggc
+2171500/1
CCCFFFFFHHHHGIIIIJGIGIGGCGHIGHEDFHIDHGIJIIJHGGHHIG
@4224598/1
tgggaacattcgactgatccggtgagggatgcgtgacgtcagcccctacg
+4224598/1
CCCFFFFFHHHHHJJJJJJJJJHIJIJJJJJJJIJJJJHJJJJJJJJHII
@6295531/1
gtccataatcattcctggaatccgtgtcgacggcgatgagagcccacgat
+6295531/1
@@@DDFDDDHGHGIIIB<FGHC@FFE;?@GGIG6FABHGGGGGCGHHFE?
@7835080/1
gtcctgcagagcttgccacatcttgtaagcagcctgacgcttagcaagtt
+7835080/1
@B@FFFFFHHHHHJJJJJJJJJJJJJJJHIJJJJJJIJJJJJJJJJJJHJ
@6800990/1
attgcgtctgatcaagtcttctttaatcttctgcatgtcgcttagtagac
+6800990/1
@@@D?DDDHHFFFG>FCDHHIIIIIGEHAFEHGIIIIHCFFHGGGIIIGH
@7835282/1
cgagtggggccgtcagaacctgatagaaacggttggcgttaggtatatac
+7835282/1
@@@DDDDFFGHHCFGIJIIJJJGIIJGIJFIJFDHIIIIIJEC=CHEHHG
@2171849/1
gtctgtttgtctgttcgtctgtgcgcgctaatctcagaaacggctgatcc
+2171849/1
CCCFFFFFGHHHGHGJIGGIIFHIHHIJJIGGEHIIIJJIIJJIIIGIIJ
@621252/1
tctgtttgtctgtttgtctgtttgtctgtttgtctgtttgtctgtttgtc
+621252/1
@@@FDFFFHHGHHGEIJHHHAHGGCE>FFHGHA?GEEFHFHHIIHIIIGG
@3201320/1
ccagtggtcttcttgaacttcttcaattgacgcaagaagtaccagaaacg
+3201320/1
CC@FDFFDFFFFHIIIIJIIIJIJJJIJJIJIIIJIIJG?FHIJIGGIJI
@4225079/1
tgatggtgcctctgtaggagtttcgggctcgggtttactagcctcctcct
+4225079/1
@@@DFDDDFHHHHJJJJJJJGGIIIIJJJJJJJHIICHIJIJJJGGJIJI
@2172020/1
ggtacatgttgtgtacacctgagcgagactcataacgcagccagatgcca
+2172020/1
BCBFFFFFHHHHHIIJJJJJJJJJJJJIJJJJJJJJJJJJJJJJJJJJJJ
@621445/1
gttattgttatgtcgatgtcgaacccaaaaatgtaattaacttttttttt
+621445/1
CCCFFFFFHFHHHJJJJJJJJJJJJJIIJJJIJFGIIJJJJIJJJJJJJH
@1651633/1
cacagctggtacgtcaggcactgcagctcgtccgacccgaagtggttgtc
+1651633/1
@@@DBDDBFFFHHD@FGH@GIIIC@CAGCGI11?DEHIBAH<FHC=DCH>
@6801593/1
ccgtcattgaacaatctcgtatgatgccgtttctgtaccaataggaacaa
+6801593/1
@@@DDDFFHHHGHIGHIJIIJIIJIAFGHCFGGIIIGEEGIJGIJFHGHJ
@2715174/1
ctgtcatctggttcatacggcgcgcggtcgcctccttgatgcattgcgtc
+2715174/1
@CCFFFFFHDFFFGIIJGHGGGIIIGIIJGIJIIFHGFEHDFFFFFDDAB
@114805/1
aggcgcttgtggtggtgcacgcgcttgggcagagggaatctgattgtgct
+114805/1
CCCFFFFFHFHHFDHGHIJJJJJJJJJJJJJJJJJJJJJJJJJJJJHHHH
@3202335/1
gtacattttatactaagctgtaaagtaccgactgttgagccagtacttta
+3202335/1
CCCFFFFFHHHHHJJJJJJJJJJJJJIJJJHJJJJJJIJJJJJJIJIJJE
@622291/1
gtagctttaaggggatctgctgtctgtggagctgatgcttgctgggcctc
+622291/1
@@@DFFFFHHHHHJ@GGHJIGGHHGGHHG3CFEHDFGEHJGIIJGGIGGD
@6802363/1
gcctccaataagaatgaggggtcattgaacttatagttcaaaatcgtttc
+6802363/1
CCCFFFFFHHHHHJJJJJJJJGHIJJJJJJJJJJJJJJJJJGGHHJJJJJ
@6297278/1
ttattttgtttttctctgtgatctgtttcttggcatctatag
+6297278/1
=:8=D:=BHDFHFGIHGICFCB?CF<C:2ABCGEAGBFGCFE
@1652848/1
gccccatgagcgtacgtgtgggtgtagtgcctgtagtatagactgggaag
+1652848/1
CCCFFFFFHHHHFIIJIIHHIIHHCHIIIIJJJHIJIIJJJJJJIIIHJI
@4720230/1
ctctttgcagcttttgacggaacgggagccgtacagacggagtagcgagc
+4720230/1
CCCFFFFFHHHHHJJJJJJJJJJJJJJJJJJIJJJJJJJJJJFGIJJHHF
@6802661/1
gtaccaaatttcaaccaaatccgtcaaatagttgcggagattaatggtat
+6802661/1
@@<DDFFDFHHHDGEFHEGEGDGIIIHIICH?EGGII6DFDFGGIIFGGH
@1653202/1
ccggtactaacgatcaaatcgatcatgggtccataatcattcctggaatc
+1653202/1
?<?BD6:DDBDDABECEBE?EC8B?<CEEIDDB??DEC@BDD?DD@9B@D
@7837051/1
gtcctactaaatttactttccactcgttaagcgtattagtttcttgtgac
+7837051/1
@?@ADEDFGHHFFGIGGGJJJIJIGIFGDGHIJHFDFGIHIIJJJIIIJJ
@2173031/1
gttttttaaactcatgttttcatggtaccaagttatgaatttttcaaatc
+2173031/1
CCCFFFFFHHHHHJJJIIJJJJJJJHIJJJJJHIHJJJIJJJJJJJJJJI
@3712133/1
ctctttacaagtagactcatctttagcacttggttcatcttttgaagatt
+3712133/1
@@CFFFFFGDHHHJIJJJGGIIJJIJGGHIIJGACGIIGGIIII?EGGGH
@2716320/1
gttgattttggaatgttttacattggatccgacaaatcttcaaattaaag
+2716320/1
?::D;DBDF8DF<FBAFBFA4AEHFIFEGB;DGIBBFBFCE9<<FFDADF
@2716499/1
ctgtgcgccaccgacatctatagatgccaagaaacagatcacagagaaaa
+2716499/1
CCCFFFFFHHHHHJJJJJJGJJJJIJJJIJJJJJJJJJIJJJJJJJIJJJ
@3712630/1
caagttaaccgcaatgttggagcttggtacaaagcaa
+3712630/1
@@@DDDD;C2C<18EEEF<F<B;GB@CCGA??<C;?B
@7313736/1
gtctgtttgtctgttcgtctgtgcgcgctaatctcagaaacggctgatcc
+7313736/1
CCCFFFFFHHHHHJJJJIIJJIJJJJJJJJJJJJJJJJJJJJJJJJJJJJ
@1126567/1
acgaaaccaatttagaatatacgaaacagcaggaccactacagacaaata
+1126567/1
;@@BDDDD?DADHAE3<CCHBCFFEBGHGGGHGCDGBFGCBEHGD>ECHC
@4721650/1
cccgaacacggttaccgggaattttgtttggtatctgataccgacacatg
+4721650/1
@@@FFFFDHHHHHIJJJIJ8FHGGIIGGHEGGHGIIJJIBFHHBGGFGHE
@4721717/1
ggacttagccacaatctggtctggagagaagatcctcatcttgtatagag
+4721717/1
CCCFFFFFHGHDFBHEEHJFHIIGEF@EGIEGHHEHGGIGIGIHIGEHGH
@624136/1
tgtagatagtaaacgttttcgtctggcacactgtttagaagtattgggaa
+624136/1
@@@FFFFDHDBHHIEGHIIJIIJJJJIIJJJJJJIGGDFFHHDGHIFFGG
@3713611/1
cattgatacagagtgtgctaaacattttgacgaattcttgccacaatcct
+3713611/1
C@CFFFFFHHHFHGHGGIHJIJJGJJJJJJJJIIJIJJJJIJJIJJJIJI
@1655033/1
caaaaaatcacgtttatacattttttttttaatttttgtgttacgattcg
+1655033/1
CCCFFFFFHHGHHJJIJJJGIJJJJJJJJIGEHIJJIA@CH9?AA=BB;A
@4722420/1
gtcgatatgtggatgtagctgccattatgtagactgttgtgttgaccaat
+4722420/1
@@CFDDDFHBHHHDGGHBHIIEIGHIGIIHHIJJJIBGHHIHGIJIJIJI
@3203608/1
acataataaaattagaggaagtaggtgctgggcctcttgtatgcgaaggt
+3203608/1
<@@DFDEFHHGHHIJJGHHIHGHJGHHHEIGIDGCHGIJGIIIIIFFGH0
@2717715/1
catcactcttatatgggcagcccgaacacggttaccgggaattttgtttg
+2717715/1
CCCFFFFFHHHHHJJJJJJJJJJJJJJJJJJHIJJJJJJJJJJJJJIJJH
@1655402/1
ctgtggccggcggcacgcagacgccttgatgacctccactttgatgatct
+1655402/1
BCCFFFFFHHHHHJIJIFIJGIIIHHHFEFFFFFEEDEEDDDDDDDDFDE
@2174986/1
gtccgttctatgcacctcctccaatgtgtctggtgctatcagtaaaccac
+2174986/1
@??DDDDFHHGGFGBGHJJIGEEDHHHGIEHGD?@@GBFCEIFBBDFHGG
@6803316/1
gtggattttaatgttattattacagcatacataataaaattagaggaagt
+6803316/1
@BBFFFFFHGHHHHIIJJJJJJJJJJJJJJJJJJJJIJJJJJJIJJJJJF
@2175063/1
gtcgaacccaaaaatgtaattaactttttttttgtctgtttgtctgtttg
+2175063/1
@@@DDDFFHHHDHJIFBFGHIIGEIIIIGIJIIJJIIGHIIDFEGIHJGF
@4723146/1
gccagatgccaaagttcttgatcttcactgggctcttctctgggatttcc
+4723146/1
?8@D?=ADFFAD?EGE<FIE4CHHIICDHF?FFCEFFAGCFIBD9D?FEF
@5247791/1
gtcgaacccaaaaatgtaattaactttttttttgtctgtt
+5247791/1
?@@D=DBDH=CD=3<:E<?ED4FHDB@B?:?:7:BFBD@A
@6298405/1
gttcattacctgtgaaaactgcccctcagatacaccg
+6298405/1
??<BDD::C<ABD?:C<<EED9:C?;CCEEEEDEEDD
@3204416/1
cgagcaagtagttcttgaagcacagacacaggtgtcttcaacggaag
+3204416/1
@@@FFDFDHFHHGIIJJHIGIIHFJCEGHHGE1CFGHIIGIIJJEGI
@4723284/1
ccatcttgtattcaaaagaaaacctagaatcactggttcaaattcaaata
+4723284/1
CCCFFFFFHHHHHJJJJJJJJJJJJJJJJJJJJJJJHIJJJJJJJIEGHH
@5248653/1
tgctgggcctcttgtatgcgaaggtgttgaggcgcttgtggtggtgcacg
+5248653/1
CCCFFFFDHHHHHJGIIIHHFFHHEHHEHHIIEHIJJJIGJFHIFHIIJH
@4227103/1
ttacgattcgaatactggactagtaaaatacatagtttcactacacaagt
+4227103/1
CCCFFFFFHHFHHJJJIJIIIJIJJJJJJJJJJJJJJJIJJIJJJJJJJH
@2719071/1
ggggttattgttatgtcgatgtcgaacccaaaaatgtaattaactttttt
+2719071/1
@@@FDDDDFFHHDGGEGHIGGGHGIJJIIHEHIJGG?FFIGGDDGGIEHI
@5762694/1
aggtgctgggcctcttgtatgcgaaggtgttgaggcgcttgtggtggtgc
+5762694/1
?@BBDEFFHHGHHJJJJIJJJJJIJJJHHHHJIJJJJJJJJIJJHIJIHG
@2719228/1
gcaagaagtaccagaaacgggacttagccacaatctggtctggagagaag
+2719228/1
CCCFFFFFHGHHHJJJIJJJJJJJJJJIJJJJJJJJIJHIJJJJJJJJJI
@6299557/1
ctccgattattattatacttatacatcaaataattgtcaacgatttattt
+6299557/1
CCCFFFFFHHHHHJIJJJJJJJJJIJIJJJJJJJJJJJJIJJJJJJIJJJ
@1657653/1
cagacaaacagacaaaaaaaaagttaattacatttttggg
+1657653/1
?;?;?B>DBHA8;??FGGB@@?@BFHIDHGH<FBDF=FII
@626853/1
ggttattgttatgtcgatgtcgaacccaaaaatgtaattaactttttttt
+626853/1
@CBDFFFFHHHHHIJJIJJJJJJJJJJJJJJJJJHIJJJJJJIJJJJJJJ
@626953/1
ctctggtgccttgggaagcctttgtgcgccacatcaatgttgataaaggc
+626953/1
CCCFFFFFHHHHGJJJIIJJJJJJJJJJJJAGIJJJIJJJJJJJJHHGG?
@119059/1
gccagatgccaaagttcttgatcttcactgggctcttctctgggatttcc
+119059/1
CCCFFFFFHHHHHJHIJJJJJJJJJJJJJIIJJJJJJJIJJJIJJJJJJJ
@4228268/1
cagcatctaagaagagtgcgcccatgagagcttcaaagcagtttgccatg
+4228268/1
CCCFFFFFHHHHHJJJGIJJJJJJJJJJJJJJJJJJJJJJJJIJJIJGII
@5763667/1
cacagacgaacagacaaacagacaaacagacaaacagacaaacagacaaa
+5763667/1
CCCFFFFFGGHHHJJJJJJJJJJJJJJJJJJJJJJJJJJJJIJJJJJIII
@5763764/1
gacgcaagaagtaccagaaacgggacttagccacaatctggtctggagag
+5763764/1
@@CFFFFFHHHDHIIIGIGHGIGIJIJIGIIJJJICHEIHIFEGGGEHDF
@4724140/1
ctacacttcttgacatagtactcttccctcgtgttcttcaatgggttcac
+4724140/1
C@CFFFFAHH?FDGIIGIFHIGIIIIIHEHG<CCCDGIEHGIIIIIIIII
@119507/1
gttgtaatatagtttcttttttaattgttataaattcgtaattcgtagct
+119507/1
@BCFFFFFHHGHHJJJJJIJJJJJJJJJJJJIIGIIJJDGFGHIJIIJJJ
@7839976/1
atctggttcatacggcgcgcggtcgcctccttgatgcattgcgtcagaat
+7839976/1
CCCFFFDEHHHHGJJJJJJJIJIJJJJJJJJJJHHHHHHHFFFDDDDDCD
@2720385/1
ctccgattgagtttgtgatggtgcctctgtaggagtttcgggctcgggtt
+2720385/1
CCCFFFFFHHHFHIJHIIJJJHHHJIJJIJJJJIJGHIJJJJIJIJJJFH
@3205404/1
tcctcatcttgtatagaggaggcttgggctcgctctccgaagggagcttg
+3205404/1
CCCFFFFFHHGFHIIJJJJJJIJIJGHIIGIGGIIEHGGHIIJJHIIIJG
@2720539/1
ctgggcctcttgtatgcgaaggtgttgaggcgcttgtggtggtgcacgcg
+2720539/1
@CCFFFDFHHHGFBGHHD?@FHFGCGGIGGHHGIIIIGIBHGFCHIFAEH
@119955/1
cgggctctcaggcaggcaagatgggcatagtaggtaggcgtagggta
+119955/1
@<@D=D:DBF?B<;FGGBCDFGHH?GGGII?FGHB?DHB@?@@FDHE
@627816/1
gcctgggatgccacccggcaccactcccgggtgaggatgcactacatttc
+627816/1
CCCFFFFFHHHHHJJJJJJJJJJJJJJJJJJFHIJJJJJJJJJJJJJJJH
@7315688/1
cgccaattcactgttcattacctgtgaaaactgtccttcagatacaccgt
+7315688/1
@@?DDADBDBB>A2AEF?FH@BBAC@<EHCGH@:?FGIEDGH@D?BDDE?
@120320/1
cttaattcgatgttatacatatagcatttcggat
+120320/1
CCCFFFFFHHHHHJIJJJJJJIJIIJJJIJJJJJ
@1659300/1
cgtcaaagcatttattgtggccgctctaggcagcaaacagttcatccttg
+1659300/1
CC@FFFEDFDHFGJIJJJJJIIGHIIGIJJ@HGHIJFGIJFHJJGCAFHG
@4725057/1
atctgattgtgctgttgtggaactgcttcacctgtggccggcggcacgca
+4725057/1
@CCFFFFFHDHHHJGIIFEHJIJIJJJJJJJJIIJGIJJIJJGIHFFDDB
@1659356/1
gcctcttgtatgcgaaggtgttgaggcgcttgtggtggtgcacgcgcttg
+1659356/1
CCCFFFFFHHHHHJJJJJFHIIJJJJJJJIJJJJJIJJHIJJJIJJHFFD
@7316202/1
tcttcatcttagcgttcacattgacaaacttaggtttgcttacagccatt
+7316202/1
CCCFFFFFHHHHHJJJJJJJJJJJJJJJJJJJJJJJJJJJJJJJJJJJJJ
@120768/1
tcccacttcacgacgcttcagcagagtgcacacaatggtgaactggcgtt
+120768/1
CCCFFFFFHHHHHJJJJJJJJJJJJJHHIJJJJJJJJJHIJJJJJJJJIJ
@5251298/1
ggtagatggaactctgtcgccgataccagatttaaaaaaaaaagaaattg
+5251298/1
BCBFFFFFHHHHHJJJJJJJJJJJJJJJJJJJJJJJJJJJJHFFFEEEEE
@628862/1
ctcttcttctttctgtacattcttttttcctcctttcttttttggtggct
+628862/1
=BBDFDFFHHHHHJJJJJJJJJJJJJJJJJJJJJJJJJJJJJJJJIJJJJ
@3715989/1
cttcttctttctagtgcctgataagcccagacctagcccaaattcttctt
+3715989/1
@@?BDBDEFFDDBGHBBHIGEFFC<CCGFD@EHFF@B?CBHBDFEG@BBH
@6300499/1
gtccttcattgagggtcgggaacttgtggtataggtagagactggctgca
+6300499/1
CCCFFFFDHGFFHFIHHIIJFIJIIIDGHFGIIJJJJGIJGHIJJIGGGG
@5251620/1
aggtaataaacatattcttataaaattttactgtttttaatttgtgctcc
+5251620/1
@BCDDFFFHHHHHJJJJIJJJJJJJJJJJJJJJIJJJJJJJJJJIJJJJJ
@3716217/1
cagtggtcttcttgaacttcttcaattgacgcaagaagtaccagaaacgg
+3716217/1
@@@DDFDEFHHHHJIJGHIJIGIJGGJIIHGHGGIJFG?BGHHIJGGHIJ
@121198/1
cacagttccagtctcaggcacattgccattagtagactgatcagccggag
+121198/1
;?@BDDBD?CAADFB@E@CFGIE4FHF@B@BH@EFGCFF?DD4C@DFF<F
@121288/1
cccgtttccaatctccaagacaggaggctccagtactttagctttgacag
+121288/1
CCCFFFFFHHHHHJJJJJJJJJJJJIJJJJJJJIJJJJJJJJJJJJJJJJ
@2722524/1
gttgaggcgcttgtggtggtgcacgcgcttgggcagagggaatctgattg
+2722524/1
@=@DDFFDHFHFHIBGEGHEGGIEFHIIIIIGHGGGIIIIEHEECFFFFD
@121448/1
gtgctgttgtggaactgcttcacctgtggccggcggcacgcagacgcctt
+121448/1
CC@FBDDFFADDDEFGHJIGIIGIGFHJGHHIIAGGBHADDCDDD3?BBB
@6806658/1
gtacgtgtgtatgtcactgaacttctcttaaacgactggaccgattttga
+6806658/1
CCCFFFFFHHHHHIJJJJJJJJJJJJJJJJJJJIIJJJJHHJJGIJJJJF
@3208239/1
cagtgaacaaaattgcaatatagttattctaatatttgattgataaaaac
+3208239/1
CCCFFFFFHHHHHJJJJJJJJJJIJJJJJJIJJJJJJJJJJJJJJJJJJJ
@6301443/1
tgtgcctggttccacgttatattggacattaggaccgtcattgaacaatc
+6301443/1
CCCFFFFFGHHHHJJJIJJJJJJJIJIJJIJJJIJJJHHIJJJJJJJJJI
@2722794/1
ttggcatctatagatgtcggtggcgcacagggcacgcttgcgcatgacat
+2722794/1
CCCFFFFFHHHHHJJJHJJIJJJIIJJJJJJJIJJJJIJJJJJJJJHJGH
@3208381/1
ccctcagatacaccgtcacggaacacaaatatcttcttcggcaatctgcc
+3208381/1
CCCFFFFFHHHHHJJJJJJJJJJJJJJJJJJJJJJJJJJJJJJJJJJJJJ
@2722907/1
ctttaatataatgcgtgacattacggggagcgcggggcgttacaaaccgc
+2722907/1
@CCFFDFFHHGHFHHCGHIIHHHJIJJJGIEHIIFB@B@D@DDC>>A?@<
@121952/1
aggtaatattattaaacgaagaacatgcggctgaattgcagcatcttgtc
+121952/1
@BCDDFFFHHHHHJJJJJJJJJJJJJIJJJJJJJJJIJJJJJJJJJJJIH
@6806955/1
ctttgtttcatttaaatttacgggctatgccatttatcctcgcacgttgg
+6806955/1
CCCFFFFFHHHHHJJJJJJJJJJJIJJJJJJJJJJJJJJJJJJJJJIJJJ
@6807037/1
ctcccgtcgatgaccagcagaaggcgtgttaccgaccagagtagcaacca
+6807037/1
CCCFFFDFHFHHHJJJJJJJJJJJJJJJJJJJJJJJJJIIIGIJJJJJJJ
@4726036/1
ctcatcttgtatagaggaggcttgggctcgctctccgaagggagcttgcg
+4726036/1
@CCFFFFFHHHHHJJJJJJJJJJGIJJJJJJJJIJJIIJJJJIJJIJJJJ
@122378/1
ctgcttcacctgtggccggcggcacgcagacgccttgatgacctccactt
+122378/1
CCCFFFFFHHHHHIJJJJJJJJJJJJJJJHHHFFEDEDEDEDDDDDDDDD
@4726196/1
gttcctctttacaaatagactcatctttagcacttggttcgtcttttgaa
+4726196/1
CCCFFFFFHHHHHJJJJJJJJJJJJJJJJJJJJJJJJHIJJIJJJJJIJJ
@4230477/1
tccaattaaactttgggcctgtttcagagtctcgttgacttgctgttagc
+4230477/1
CCCFFFFFHHHHHJJJJJJJJJJJJJJJJJJJJJHJJIIIJJIJHHIIJG
@7317266/1
gtcggtggcgcacagggcacgcttgcgcatgacatctatacatgccattg
+7317266/1
CCCFFFFFGHHHHJJJJJJJJJJJJJJJJJJJJJJJJJJJJJJJJJJJJI
@3209707/1
cagcgaaatagtcacacccacgttggttatcaagtggcttggtaggatcc
+3209707/1
CCCFFFFFHHHHHJJJJJJJJJFIJJGIIJJJJJFHJIJJBHBFGIGAGG
@1660861/1
gtcgatgtcgaacccaaaaatgtaattaactttttttttgtctgtttgtc
+1660861/1
@@@FDDFDFH?FHHIGIJGHHGCHIIGIIBFFHHIGJJJGFHGIHGGCAE
@4231654/1
cagctagattgaacctttctccagcatagtaaaggtttctgttactaatc
+4231654/1
C@CFFFFFHHHHHIJJJJJJJJJJJJJJIIIHHIIEGHIJIHIJJJJIJI
@2724485/1
tcgatatgtggatgtagctgccattatgtagactgttgtgttgaccaata
+2724485/1
CCCFFFFFFHHHHJIJJJJJJJJJJJIJIIJJJJJIJJHIJJJJJJJJJJ
@2178585/1
gccgtacagacggagtagcgagccccatgagcgtacgtgtgggtgtagtg
+2178585/1
CCCFFFFDHHGFFFECGIJIJIHIJIJIIJJIGFFHHBF=CHI@EBHHHF
@5254598/1
ccgtttttaaactattttttcaatgccctaagtgagtatacatctattaa
+5254598/1
@<@BDDFFGHHFHGIGHIJJJIJGIGIIGGEDCGHGDGEIIIIIEGIIIG
@2178738/1
gtgtgttcaaggggatctgagaatggtttagattcacaattttgtccgct
+2178738/1
BB@DDFFFHHHHHJJJJJJJJHIJJJEHIJJHJIJJJJJJJJJJIJJJJJ
@123007/1
gcttcatccagaggcaagcgctccaagttgcttggaggcttgggcctgtt
+123007/1
@C@FFFDDHHHHHJIIIGDGGFHHIIIEFHIIJGCHHGGCHIJJAFHHHI
@7841358/1
ggatgcggttttcacgaatatattgtgggatgcttaaatttacatttagt
+7841358/1
CCCFFFFFHHHHHJJJIIIIIIIJJHIJJGIJJJJJJJIJJJJJIIJJJF
@4232186/1
gggctgcagatgactgtgcatccttgctagtaagtcctgagccatagcaa
+4232186/1
CCCFFFFFHHHHHJGCGGHGIIHHGIIIHGEFGGHIJJIIJIIJIHIIIH
@632110/1
gaatgttttacattggatccgacaaatttttaaattaaagacgtgt
+632110/1
@@CFFFFFHFHHHJJCHIJIIDGHHGHIJJJIIIIJIIIHGIIFGH
@2725073/1
aagcaaactctggtaccttgggaagcctttgtgcgccacatcaatgttga
+2725073/1
@@CFFFFFHHHHHHHIIIJIIJJJJIJJJJJHIIJJJJJJJJJJJJHIJI
@3211190/1
ggaagctagccgggcggatgtatggtagtagctaactcgtccgagggtca
+3211190/1
@@@FFFFFHGHHGIJJJFHIGHIIJGIJHHGHHIGGIIJIHHFFFDD?CB
@4232847/1
gtaatttttgtctttcgcgaaatattccgcgacagatgtctttctagtgc
+4232847/1
CBCFFFFFHHHHHJJJJJJIJJJJJJJJJJJJJJJJJJIJJJJJJJJHHH
@4232979/1
gtcggactcgtgacgtcgtaagcgcgtgccgtgtttttaaatgcggggaa
+4232979/1
CCCFFFFFHHHHHJJJJJJJJJJJJJIIIJJHHHIJJJIIJJHHHFFDDD
@5255486/1
cgaatagtcttttctaacttgaacagtgcgatgttttacaagggcaggtt
+5255486/1
@@@BDDDBHHGHFIIGEFHIJIIIHIJIIIIGGGGIJJJJEEIGGIJJAG
@6302825/1
cagtactttagctttgacagtgtaaaacttctcggaaatctccaatccaa
+6302825/1
@?@ADDEFHHDFHIGGBGIE<C?FEEHIIIIIIII6@FHHGGIIHIBCAH
@4233213/1
gaatctctgaaatggctggagtgattttgacgggtagctgatgtactaat
+4233213/1
CCCFFFFFHHHHHJJIJJJFHFGHIJJJIJJJJJCFCFHIGG@FEIIIJH
@1132253/1
gaatattccctgacacctcacccagggcgggatatggaa
+1132253/1
???A1B;ABDD<D@<2<AEF;@>BDE1C::4/:ACDC;;
@124488/1
gcccgaacacggttaccgggaattttgtttggtatctgataccgacacat
+124488/1
CCCFFFFFHHHHHJJJJJJIJJIEIJJHJJJJIJJIJJJJJJIJJJIHHH
@124490/1
gcctgtttcacagtctcgttgacttgctgttagctcattttaacacattt
+124490/1
CCCFFFFFHHHHHJJJJJIJJJJJJJJJJIJIJJJJJJJJJIJJJJDIJJ
@633093/1
gtccgtctgattctgtgatagtgaatacaagatcgtggggtgggcccacc
+633093/1
@@BFFFFFGHFHHJIJIGIIJGIJJJGIGJIJJJDHIFGJJIJJIJJJIG
@7318183/1
ggcgcttgtggtggtgcacgcgcttgggcagagggaatctgattgtgctg
+7318183/1
CCCFFFFFHHHHHJJJJJJJJJJJJJJIJJJJJJJJJJJJJJJJJJJJJF
@3212990/1
gggtgtagctttaaggggatctgctgtctgtggagctgatgcttgctggg
+3212990/1
BCCDDFFFGHHHHJJJJJJJJJJJJJJJJJJJJIJJJJJJJJJJJJJJIJ
@3718295/1
tctgtttgtctgtttgtctgtttgtctgttcgtctgt
+3718295/1
@@@DDDDAFFHF:EFBHBHIIICHEHIIHGIIFGIII
@7318713/1
gtgctgtctgtacattgaaaataaaaataaaaaaaatagcaggggttatt
+7318713/1
CCCFFFFFHHHHHJJJJJJJJJJJJJJJJJJJIJJJGJJJGIJJJFHIJJ
@5767163/1
gccagttataaagcatagcccgaagtgctattggcacacaggcataatgc
+5767163/1
C@CFFFFFHHHHHIJJIJJJJIJEHHIJ9EHIJGIJJJJJJJJJJJJJIF
@1662029/1
ctggaatatattctagctcgaataa
+1662029/1
?@@DDBDAHBFF?FGG4CHE>@FGD
@6809326/1
ctgctgtctgtggagctgatgcttgctgggcctcagctgttggagctggt
+6809326/1
CCCFFFFFHHHHHHIJJJJJJJJJJJJJJJJJJJJJJJJHJJIJJJJJJF
@5767398/1
cattcccaactgtcctccggtactaacgatcaaatcgatcatgggtccat
+5767398/1
CCCFFFFFHHHHHJJJJJIJGHIJJJJJJJJFHIDDGIIJJJJJJFHIJI
@4235285/1
cccaactgtcctccggtactaacgatcaaatcgatcatgggtccataatc
+4235285/1
CCCFFFFFHHHHHJJJJJJJJJJJJJJHGIHFGGJJJJJIIFGHIJJJJC
@1662883/1
gccgtactgtagcttgggtggtggcaatactcggccgcgaacctccatca
+1662883/1
@CCFDFFFHHFDHIIGGJAFGFDEGHIJJJIJJIIJGJIGEHFFEDEEEE
@6304228/1
cccgtttccaatctccaagacaggaggctccagtactttagctttgacag
+6304228/1
BCCFDFFFHHHHGJJJJJIJJJJJJJJJJJJJJIJJJJIIJJJJJJJJJJ
@4728811/1
tcataatcttcagatactccaaagcattctgggctgcagatgactgtgca
+4728811/1
CCCFFFFFHHHGHEHGGIGGGGI@FGIIIIIGEIIIIIIIIIGEFEHBHI
@7842772/1
cttctctaacagttctctgtggtgcaaagcaagcaattgcccacacccgt
+7842772/1
CCCFFFFFFHHHHJJJJJIHHFIIIIIIJJJJJIJIJIJJIGHIGGIDDF
@6810240/1
gtttcaaaacaattcattttaggttcaagttaaccgcaatgttggagctt
+6810240/1
CCCFFFDDHFHGHJJJJJJJJJJ<FHGJG@HHIIJJJGHJJGGGIIIIHH
@1663221/1
cttggcttgagatttgttgcgaccgatgccataaacagtgtgctgggcat
+1663221/1
CCCFFFFFDFHHDI>DCFGIIGIJJGHF=EEHGHIJIJFHHIEI@HGGGA
@6304808/1
gatgtaagtgcttcgggcttcaacagcttgttagcttgccattgaccttt
+6304808/1
@@@=DDDDAFHDFGE:EGGEHIIGGHIIGDFHGCFDGGHHIHGHHGIGGG
@7843281/1
cactttttagtcataatcttcagatactccaaagcattctgggctgc
+7843281/1
CCCFFFFFHHHHHJJJJJJJJJJJJJJJJJJJJJJJJJJJJJJJJJJ
@3215121/1
gcccaattgcccgtacggatctgttctgcaatccttttgtcaatttcctt
+3215121/1
@CCFFFFFHHHHHHGIIJJJJJJJJJJJJJJJJJJJJJJJJJJJJJJJJJ
@4236374/1
gtggtgcacgcgcttgggcagagggaatctgattgtgctgttgtggaact
+4236374/1
CCCFFFFFHHHHHJJJJJJJJJJJJIIIJJJJJJJJJJJJJJJGIJHGIJ
@2727079/1
gtggatgtagctgccattatgtagactgttgtgttgaccaataatgggtt
+2727079/1
CCCFFFFFHHHHHJJJJJJJJJJJJJJJIJJIJJJJJJJJJJJJJJJJIJ
@1133132/1
gtagctttaaggggatctgctgtctgtggagctgatgcttgctgggcctc
+1133132/1
@=@BDDFFHFDDBGBFHIIGCDHIIGEHGIIIGGEHGGDHGEGGEG;DGF
@1133297/1
ggtcttcttgaacttcttcaattgacgcaagaagtaccagaaacgggact
+1133297/1
CCCFFFFFHHHGHJJJJJJJJJIJIJJJJJJJJJFHJJIIJJJJJJJJJJ
@4236780/1
ctgcttctggcacatcaggagaagttggctcctcaacagacacagagctc
+4236780/1
BBCFFFFFHHHHHJJJJJJJJJJJHIJJJJJJJJJJJJJJIJJJJJJJJJ
@3719523/1
gccagatgccaaagttcttgatcttcactgggctcttctctgggatttcc
+3719523/1
CCCFFFFFHHHHGJGHIGIJIIHJJJJJJHIIJJJJJJJJJJJJJIJJHI
@2727431/1
ggtagcactgagtgacggcacctccgacactgaggtcacggtactcgcgg
+2727431/1
BCBDFFFFHHHHHIGIGHDEIJJJIJIHIGIJIJJJJJJJJHGIIJIIHF
@4237179/1
caaacagacaaaaaaaaagttaattacatttttgggttcgacatcgacat
+4237179/1
CCCFFFFFHHHGHJJGGIIFHIGIJIJIIIIJJIIBGFHJHJIHHHHFFD
@1133946/1
acacagtgaacaaaattgcaatatagttattctaatatttgattgataaa
+1133946/1
CCCFFFDDHFHGHIIJJJJJJJIJIJHIIJJJJJJJJJJJJJJJJJJJJI
@7321075/1
gtttatattagttggtgaatacggtctaaccgactaatgtaaatgcgcca
+7321075/1
CCCFFFFFHHHHHJJGHJJJJJJJJJIJJJJJJJIJJIJJJJJJJJJJJI
@4237797/1
tggaactgcttcacctgtggccggcggcacgcagacgccttgatgacctc
+4237797/1
CCCFFFFFHHHHHJJIHIIIJJGHHGHIJJJIHHFFDDDEDDDDDEDDDD
@1134577/1
attgctcacgtacagctaagttattagcgatattataattatctactcta
+1134577/1
@@CFFDFDAHHHHIIIIGIIGH>FHHEBGGGIIICGGFHIIIIIIIIEGH
@7321676/1
gagggaatctgattgtgctgttgtggaactgcttcacctgtggccggcgg
+7321676/1
@@CFFDFFHHHHHJIJJJJJJJJIJIJJJJGIJJJJGIJGIHIJGIJIJH
@5258111/1
gccatgtaccacgcctgggatgccacccggcaccactcccgggtgaggat
+5258111/1
@CCFFDFFHFDHBGGGGHJDHCGIIJJJGHGEIIIJJIJJEF>5@DCHFA
@6306565/1
ccctaagtgagtatacatctattaaattcaaacgcagagctcattatgtt
+6306565/1
@C@FFFFFHFHFDFIIJJJIJJIJIGIJJIIG<FHIJIJJIIGIJIJJHG
@3217021/1
gcgtcacgtccacgcccaggaatatcaccggctc
+3217021/1
@CCDDFFFHGD?HGD@<CFBHEFHEGE99C@:DA
@6812381/1
ggggaagtaaatgcatctgtccttatttccgacccacaaacaattaagcc
+6812381/1
@@@DDDDDFDHHB@GHIIGIEHDHHIIIEBEHGGBGGGIGGIIGHBFFEH
@3720765/1
ctgtgcctggctcccatgtcacggtagcactgagtgacggcacctccgac
+3720765/1
CCCFFFFFHHHHHJJJJJJJJJJJGHIJJJJJIJHIJJJJJJJJJJJJJJ
@6306758/1
ctggcaacgaccaatcatggacttttcttcaatatccacataagtaactt
+6306758/1
@@@DFFFDFHDHFGIJGJIEHIJFJGGGGHIIIIIJIIGIJJJJHIIJII
@4238527/1
gcgacaccttgtggctgtgacttgtagtcaaggtggagattttactatct
+4238527/1
@C@DDDFDHHHFAEEHICAFHIIGGIIEFBGHE:?D?F@BFGHCGGHGGE
@5768997/1
ccgtttttaaactattttttcaatgccctaagtgagtatacatctattaa
+5768997/1
BCCDFFFFHGHHHJJJJJJJJJJJIJJJJJJJHIGIGHIJJJJJJJJJJJ
@4238912/1
aaggtgttgaggcgcttgtggtggtgcacgcgcttgggcagagggaatct
+4238912/1
@@@FBDDDFDHHHJJJJJHIIHGIAFHFIIIIFGIJJJIIIEFHFBBBCC
@2181273/1
ctcggagatgccgtcccggtacataatgatacgatgcggcttgaacccgc
+2181273/1
CCCFFFFFFHHHHJJJJJJ@GIJJJJIJJJJJJJIIJJJJJJGGHEHHDB
@5769254/1
gccggctttggtggttctttggctgcctctggtggaggtttctcctgtga
+5769254/1
CCCFFDDDHGFDHIIJGHGHIIABFHIJJJ@FFCA<FEHI<FHJAHHFF9
@4730465/1
gtctgtttgtctgtttgtctgttcgtctgtgcgcgctaatctcagaaacg
+4730465/1
C@@DFBDEHFFFHJGJJIGIGHHIEIIIEIIIJGIIIFIJJJJJEGEIFF
@2729205/1
gtggctttcagtgaaacatcaaaatt
+2729205/1
CCCFFFFFHHHHHJJJJJJJJJJJJJ
@6813208/1
ctcatcttgtatagaggaggcttgggctcgctctccgaagggagcttgcg
+6813208/1
CCCFFFFFHHHHHJJJJJJJJJJ:CEF>F@DGG=FGADDBHIBGA@>EEB
@126489/1
gtcacggtagcactgagtgacggcacctccgacactgaggtcacggtact
+126489/1
CCCFFFFBFHHHHJJIJGIIJJFJJJJJJJJIJJJJJJJIJJJJJJHIHH
@126684/1
cttggtggtccacaaacattataatagcgttgtctaacgtcggattcagt
+126684/1
@@@DDDDB@DHHHCGEHEGGGHIEHHHIHGIE?FHDHHGIIDGAAEH48/
@6813476/1
gttgtaatataatttcttttttaaatgttataaattcgtaattcgtagct
+6813476/1
@@@FDFDDFFBHGIIIGICHHHI>FEHHHGGDGGHGIIGADFFCGGEGGI
@6813529/1
ggattttaatgttattattacagcatacataataaaattagaggaagtag
+6813529/1
@@@FFDFDDHHHHJJIGJIIEHEHHGGGHGGGIGHHHGIIGIIJEHJGHI
@4239856/1
cgtcgatgaccagcagaaggcgtgttaccgaccagagtagcaaccacctt
+4239856/1
CC@FFFFFHHHHHJJJJJJIIIJJIJJJIJIIJJJJJIJJJJIJJIJJJJ
@1136121/1
gccattgtcctttcctaggagtgactttcccgtttccaatctccaagaca
+1136121/1
CCCFFFFFHHHHHJIJIIJIJFHIJHJJJIJJJJJJJJJJJJJJIJJJJJ
@5259762/1
gtggtgcacgcgcttgggcagagggaatctgattgtgctgttgtggaact
+5259762/1
?@@DBDEFGFFHHIGGEHIGBCHBHIIIIHGGIGIFGHG@FHJFHIGGGI
@6813946/1
ggcttggtaggatccaagttgaaatctttgatcatggcatcaagcaaact
+6813946/1
CCCFFADDFGHHHGJJJIHHIEGEHGEHJJIJJIJCHIIGIGBHGIGII<
@2182285/1
agtaagtcagctgttccacttcatcatcagggatcttgccgtcattgcag
+2182285/1
CCCFFFFFHHHHHJJJJJJJJJJJJJJJJJJJJJJJJJJJJHIJJJJJJJ
@6814123/1
gcacagaatagtcgcgtgtgatgccgcttttgcaccacaataaacgtgat
+6814123/1
CCCFFFFFHHHHHJJJIIHIJJJJJJJJJJJIJJJJIJJIJIJJJJJJJJ
@7323611/1
cactggttcaaattcaaataaaatcactctgcaatcctgcctcacatgat
+7323611/1
@@@DFAFDDDHHHGAFDGHIIIGIECCE@FE?AA?:??CCGCGFEHGGHC
@1664528/1
ctccgacactgaggtcacggtactcgcggtacatgttgtgtacacctgag
+1664528/1
CCCFFFFFHHHHHJHIJJJJHIJJJJJJJHIJJJJJJJIJJJJHHEIIII
@2182593/1
ctggatggagtgagcacgggctctgtgcctggctcccatgtcacggtagc
+2182593/1
@@@DFDDAF?FBFGIGGHEH<FHGAGGDEFGCHIGIE@FGGHIIIGH=FE
@1664892/1
ctcgcgggtgggtctggcatggtgcctagagggacgggagtccatccacg
+1664892/1
CCCFFFFFFHHHHJJJJJJJJJHIIJJJJJJJJJJJHFFDDEEEEDDDDD
@2182720/1
tcgggaactatgtggttaaaaccaaaaatttgccggaagtcactattcca
+2182720/1
CCCDFFFFHHHHHJGHHGGJJJJIJJIJJIJJJJJIGIIDGIIJIHGIJE
@4241283/1
ctgtggctttcagtgaaacatcaaaatttatcgatctttgattctgatct
+4241283/1
@CCDFFFFHHHHHHIIJIIGIJJJIJJJJJJIGIJJIJJJIJJJJIBGIJ
@636226/1
ggcctcttgtatgcgaaggtgttgaggcgcttgtggtggtgcacgcgctt
+636226/1
CCCBFDDDHHHFHGIDEEH<C<FCEHGBHGEFD?FDHCH:CHGIEHFH>A
@7324062/1
ggagccctgtccaacggtagatggaactctgtcgccgataccagatttaa
+7324062/1
@@@DDDFFDHFHGIJJJCBFHGIJGIHGHGIGGIJGGDHGGIGIGIIGIG
@6308939/1
ggcctgttttggtagcggcggcgcggtccgtgagg
+6308939/1
@?<BDDDDDHHAACFHIIIID@@/=A9>;?AB815
@2182947/1
gctgggcctcttgtatgcgaaggtgttgaggcgcttgtggtggtgcacgc
+2182947/1
CCCFFFFFHHHHHIJJJJJJJJJEGHIJJJJJJJJJEHIIGIJFGIJJJH
@1665542/1
cgaggaaataaactttcttaaaatttcatttgg
+1665542/1
?@@DD6DDFD??<A?E>>EHF>F?CEHBCH><@
@6814946/1
ctttggctgtctctggtggaggtttctcctgtgacggcatagccgcagcc
+6814946/1
@@@DDADDDDH>DEHB2<A;FDG;C?BHHG<GEBFFGFDDDDDHHBF<FI
@4241912/1
cccctggcgtaaaataacgtcaatacactggatctcctcagtaggatggc
+4241912/1
CCCFFFFFHFHHHJJJJJJIJJJJJJJJJJJJJJJJJJJIJIJJJJJJJJ
@1665806/1
cgatcatgtcgatggcttggtttattcccatcagtttggagttcaccttt
+1665806/1
@@@DDDDFHFHDHHGFGIHIFFHHJJJJJIIIGGIGIJIIJGGIIIJJGI
@4242105/1
ttctacgtatttttccaggataaaaagtaacctattttatgtccaggata
+4242105/1
CCCFFFFFHHHHHJJJJJJIJJIJJJJHHIJJJJJJJJIJJJJJJJJIJJ
@636868/1
ccccaattaacttcacacaagaaatcttaccacaaactcacttcattgca
+636868/1
CCCFFFFFHHGHHJJJJJJJJJJJJJJJJJJJJJJJJJJJJIJIJJJIJJ
@5771679/1
ggattttaatgttattattacagcatacataataaaattagaggaagtag
+5771679/1
CC@FFFFFHGFFHJJJJJJJJJJJJJJJJJJGIIJIJJJJIIJJGIJIGI
@7324974/1
ggagcaaatggaaaaaaaaattggtgaaaagaatcacaagtaagatactg
+7324974/1
@CBFFFFFHHHFHJJJGJJJIGIIHGHIJJJJJJJIIJIGGHJJGEIJIJ
@6309948/1
cacagggcacgcttgcgcatgacatctatacatgccattggcgttcaaaa
+6309948/1
CCCFFFFFHHHHHJJJJJJJJJJJJJJJJJJJJJJJJJJJJJJJJJJJJJ
@4731908/1
gtgggttcgtgaatcatgccctcaatctgcaccagttcatatttgggcac
+4731908/1
CCCFFFFFHHHHHJJJJJJJJJJJJJJJJJJJJJJJJJJJJJJJIJJJJJ
@7845342/1
gcggctgaattgcagcatcttgtcgagaacatgaagccgctttggtttac
+7845342/1
C@CFFFDDDAFBHGGIIIIIIGB@D@E;FHBGC@GBFGGHBAH@GFGHHG
@3722641/1
ctaccatcaaatacaggttttagtgcgccaaatattttattttaacaatg
+3722641/1
CCCFFFFFHFHHGJJJJIIJIJJHJJIJJJJJJJJJJ@GGJ0?DH?FD<E
@637602/1
cttgggcagagggaatctgattgtgctgttgtggaactgcttcacctgtg
+637602/1
CCCFFFFFHHHHHJJJJJJJJJJIJJJJJJJJJJJIJJJJIJJIJJJJJI
@3219350/1
gcctcttgtatgcgaaggtgttgaggcgcttgtggtggtgcacgcgcttg
+3219350/1
@@?DADBDADHFH:<EEGAEFFDGIIIGDGEGHDHHBG;;F>F=GHHEBC
@4243575/1
caaacagacaaacagacaaacagacaaacagacaaacagacaaacaaaca
+4243575/1
CCCFFFFFHHHHHJJJJJJJJJJJJJJJJJJJJJJJJJJJJJJIJJGIJJ
@6310501/1
gtccaacggtagatggaactctgtcgccgataccagatttaaaaaaaaag
+6310501/1
CCCFFDDDD<CDBGCBEBGIIIIEGCHIIGDGHIIG<DDFCEBCGGHBBC
@637871/1
gtacattgaaaataaaaataaaaaaatagcag
+637871/1
??<DDDDDBF?:42<ACECB@HE9C11CC@<?
@3219538/1
gcgatgttttacaagggcaggttgaactcacaccattcaatttaaaagaa
+3219538/1
CCCFFFDFHHHHHJJJJJJJJHHIJJJJJJJJJJIJJJJJJJJJJJJJJJ
@2184333/1
taacgatcaaatcgatcatgggtccataatcattcctggaatccgtgtcg
+2184333/1
CCCFFFFFHFGHFHIJJJJJJJIJJJJJJJJJJJJJJJJJJJJJJJJJJJ
@7325870/1
taaacattatcatggctgctaccatattacttactgctttcacaatcttc
+7325870/1
CCCFFFFFHHHHHJJJJJJJJJJJJJJJJJJJJJJJJJJJJJJJJJJJJJ
@638250/1
ggcgcgtttacattaggtcggtcaccgaaggcggcggccgcattcggttt
+638250/1
CCCFFDDDHHHBAFHEGAFHI?FGH>DDHGG?DGBBBBBBBBBBC@A@BB
@7326076/1
gggaagtaaatgcatctgtccttatttccgacccacaaacaattaagcct
+7326076/1
@@@ADDBD>FBHHGIIGHICHHHHIHIIEHGEHIDGIII@GGIIIAFGC<
@2184926/1
ctgagcgagactcataacgcagccagatgccaaagttcttgatcttcact
+2184926/1
CCCFFFFFHHHHHJJJJIIJJIFIIJIJJJJJIIJFFICIIIJJIJJIJH
@3724178/1
tgggcctcttgtatgcgaaggtgttgaggcgcttg
+3724178/1
@@@DDD?DDA<::<?9FECFF2A<:C4EH;0@?D;
@1137683/1
cgaaacactcggtccttaccctctccaggtaatataacctccaattcaac
+1137683/1
CCCFFFFFHHHHHJJJJJJIJJJJJJJJJHJJIJJJIJJJJJJJJJJJJJ
@7326476/1
gggtgcgcgtccatggagccgaccacggcggcgatggacggcttcttgtt
+7326476/1
@@CBDFFFHFHGHJJJJJCGHIIJJJJJIJHDDDDDDDDDDBDDDDDDDD
@2730596/1
gccagatgccaaagttcttgatcttc
+2730596/1
<@@ADD?DFDDD?FEEGFEHHCFHBH
@5260374/1
gaggaagtaggtgctgggcctcttgta
+5260374/1
@<@DDD?ADFFDFG@4<:<CAFBEFA<
@6311565/1
ctcatcttgtatagaggaggcttgggctcgctctccgaagggagcttgcg
+6311565/1
CCCFFFFFHHHHHJJJJIJJJJJGHJIJJJJIJIJJIIIJJJGHIIJJJG
@5773293/1
cagcatacataataaaattagaggaagtaggtgctgggcctcttgtatgc
+5773293/1
@@@DFDDDFFHGHGIIGIICAAIA:CGDHE@AFGBE@HEGIGGIGHDHGG
@3220868/1
ctgcaacttggccaggttagggccaacagattgtttgagatgtttgtgaa
+3220868/1
CCCFFFFFGHHGHGIGFHIIGIIJJJJIJGHIJGHJIIIJGGHIIIAGIJ
@6311661/1
atcttcatcttagcgttcacattgacaaacttaggtttgcttacagccat
+6311661/1
CCCFFFFFHHHHHGIGHIIJJIJIIJJJJJJJIIIEHIJJJJJGIIEEGI
@7846224/1
caagttttcgtgagccgtgattatctaggacgtcttcttgaatccacatt
+7846224/1
@@CD=ADDFFCFHIGIGCEHGIGIIIGIIIIICGGHIGIEGHIEGHIEHG
@6817858/1
cgtttagcagcttcatccagaggcaagcgctccaagttgcttggaggctt
+6817858/1
?@?DFFFDFFDHHIIIIIIGCGAHGIIIIFIIIGHIIIIEHGIGGIIIII
@4246054/1
ctccaatcctttactcgaatagtcttttctaacttgaacagtgcgatgtt
+4246054/1
@@@FFFFDFHBF?GGHIHCGGGFECFCEAEHCEBA@DHIGH?BDFHGGG@
@2185261/1
tttagatatttgttgttcattcaactgtcttgttaatgcctggccctcag
+2185261/1
CCCFFFFFHHHHHJJJJJJJJJJJJJJHIJJJJJJJJJJJJJJJJJJJJJ
@6818158/1
gttgtgttgaccaataatgggttaatcagactatagttagtatagttata
+6818158/1
<=@DA?DDBDDB?BBHBHIGGHIGIGEHGH@G?C?B?C:?1CBG9:?D9B
@4733777/1
gtgctgggcctcttgtatgcgaaggtgttgaggcgcttgtggtggtgcac
+4733777/1
CCCFFFFFGHHHHJJHIIJJJHIJJ?EEGIIJJIJJJIJGHJFHIBEGGI
@2731749/1
ctgcttttcgtttatgaatttttcaagttcttgcggcgcgaagaagccag
+2731749/1
CCCFFFFFHHHHHIJJIJJJJJJJJJ2<HHIJJJJJJJIIGHHHHFFFFF
@7846758/1
gttacgattcgaatactggactagtaaaatacatagtttcactacacaag
+7846758/1
?@@?BDDDF?A>F<EEFFE>FFB;C<AEH4CGFGGD?CD9CGIEGIIIII
@6818448/1
ctgtgcctggctcccatgtcacggtagcactgagtgacggcacctccgac
+6818448/1
@B@DDDFDHHHHHIJIIIHIJJJJEGHGGHIIGHIJIGJFHHEIGJIJHI
@6818568/1
gttcaaattcaaataaaatcactctgcaatcctgcctcacatgattcatc
+6818568/1
CCCFFFFFHHHDFHIJJJJJJJJJJJJJJJJJJJJJJJJJJJJJJJJJJJ
@7327967/1
ggctccagtactttagctttgacagtgtaaaacttctcggaaatctccaa
+7327967/1
CCCFFFFFHHHHHJJJJJJJJJJJJJJGJJJJJJJJJJJJJJJJJJJJJJ
@3726111/1
cctcacgatcgattactactgctttcccaaagacaggacaagcgtgaatt
+3726111/1
@@@FFFFFHHGHHJEHHGIIJJJJJIIJJIIJJJJJJJJJJJIJHIIJJJ
@4246947/1
gtcactgcccccgctacactcactgcaccagcattcgtgtcccccgctgg
+4246947/1
=:?DDDDDHGHHHGGEGHGGIJJJJJJJHGHIIHGGID?BFGGIEHIFHF
@639351/1
ccacgatgtaagtgcttcgggcttcaacagcttgttagcttgccattgac
+639351/1
CCCFFFFFHHHHFIJJJJJJJJJJJJJJJJJJIJJJJJJJJJJJJJJJJJ
@2186018/1
ggaattttaatttatgccccctttaaaaaaagctcgatctcaatttaaag
+2186018/1
@@;DDADDFHHFHIIIIGI?GHIEBHIIGBDGEH>FDGGGGICDHII@GG
@2732334/1
gttctattcaagttatgtaagtatta
+2732334/1
CCCFFFFFHHHHHJJGIIIHHEHJJJ
@129722/1
gcttcacctgtggccggcggcacgcagacgccttgatgacctccactttg
+129722/1
?@@ADDDDFH:<?BHIBGEEGGGIGAAA6=E?DCC@CCA>;ACBA?C3@:
@1139329/1
agcatacataataaaattagaggaagtaggtgctgggcctcttgtatgcg
+1139329/1
@BCFFFFFHFHHDFGIIIGGGIJGIIFHHIHHHIIGIIIIIIJJHIIJJJ
@639669/1
cagcatacataataaaattagaggaagtaggtgctgggcctcttgtatgc
+639669/1
?@@DDDDDHDHBFIF>C?FH>AACGGIBDHI<CFHGA=FHGGEB:09?BF
@3726586/1
gtcgaacccaaaaatgtaattaactttttttttgtctgtttgtctgtttg
+3726586/1
CCCFFFFFHHHHHJJJFHIJJJJJJJJJJJJJJGHIIJJJJJJIJIIJJG
@639768/1
agtcgtttaagaggagttcagtgacatacacacgtacagaagaattatat
+639768/1
CCCFFFFFHHHHHJHIIIIIIHGHIJJJJJJJJJIJJIJIGGGHHIJJJI
@3726733/1
ttcacattgacaaacttaggtttgcttacagccattcccaactgtcctcc
+3726733/1
CCCFFFFFHHHHHJJJIJJJIJJJJJJJJJJJJJJIJJJJJIJJIJJJJJ
@4247608/1
tccagttttttcatctcagtatgtatgtgtcggtccccagctccgaagtt
+4247608/1
@@@FFDEFHHHHHJJJJJJDHHHHEIIIIHHDGHGGIJJHIJJJIJJJIJ
@640214/1
gtagaataaggattaaaaataaacttaaagatt
+640214/1
?@<B=ADBDFH<F>AFA@FCFHH:CE@@2AFHG
@130683/1
gttacgattcgaatactggactagtaaaatacatagtttcactacacaag
+130683/1
@BBFFFFFHHHHFIGJJJJGHIIIIJJJJIHJJJJJIIJJJJJJJJJJII
@6819759/1
cttcttctcttttttctcctttcttttgcgagctgctgccgaaagattag
+6819759/1
@@@BDD?D?FDBFGHII@<FEEGHGIGHHIIIGDHHGGEIII@HIIACCH
@6819818/1
aaagagttgtcgatatgtggatgtagctgccattatgtagactgttgtgt
+6819818/1
CCCDFFDFHHHHHIJJJFHGHIJHGIHIIJJJIJJJJIHJJJIIHHIIII
@5774012/1
gcactacatttccgtccatcattttgtcaacgaactcttctgaagtattt
+5774012/1
CCCFFFFFHHHHHJIJJJJJJJJJJJJJJJJIJJJJJJJJJJJJJGIJJJ
@4734480/1
tttagcacttggttcatcttttgaagattctgatattgatagttttttca
+4734480/1
@CCDDDDDFHHHFFHGIJIJJIJGHHHIJJJIAHGGIJGHGIIJJGIGF<
@5774219/1
cactgagtgacggcacctccgacactgaggtcacggtactcgcggtacat
+5774219/1
CCCFFFFADFHFAHIJJHIJIIJIEIJGII?DBGHGGHHGJJJIF:?EFF
@4734665/1
gtcgggaacttatggtataggtagagactggctgcaaatttcaggaagga
+4734665/1
@@@DDDDDFHHHHFI?GHDHIIIIAHGGIIIFGGHID@FGH@FHG<GGG;
@4248831/1
gggaatctgattgtgctgttgtggaactgcttcacctgtggccggcggca
+4248831/1
CCCFFFFFHHHHHJJJJJJJJIJJJJJJJJJJIGJJJGHIGJJIIIJHFC
@640960/1
gattcatacagtcgaattacatgacatcaggcttccgtacattttatact
+640960/1
CCCFFFFFHHHHHJJIJJJJJJJIJJJJJJJJJJIIIJJJJIJJJJJJJJ
@4734973/1
accacccgcattctcttctcccgtgttggctggctgcgcagggatag
+4734973/1
@@@FDDFAHADDHHIGHAFH@GE:C?CFA@D=?19?D@D;@FH;C3=
@3728108/1
ggcttattctgcatacctgccatgcgctggtaagcgctatggactgctgc
+3728108/1
CCCFFFFFHHHHHJJJJJJJJJJJJJIJJJHIJJJJJJJJJJJJJJJJJJ
@1669699/1
gccacaagtttctttcacacatagaccagtactggatatttaggttacct
+1669699/1
@@@BDBDEHHHFFIIIIIIGHIGICHB@EHGGGIIIIE@>DGHB?<DDFA
@4735246/1
gtagcactgagtgacggcacctccgacactgaggtcacggtactcgcggt
+4735246/1
@C@D?DDFFHDFHGGGGAAGGHHFIIIIIIIEIGGHEIIIIIIIIEGEE=
@3728434/1
ccacagttccagtctcaggcacattgccattagtagactgatcagccgga
+3728434/1
@<@FFF?DHDDFHEGGIEHIIIIIIGEHGEHCHIIFGGGGGIGIIIAGGG
@2187822/1
gttgtggaactgcttcacctgtggccggcggcacgcagacgccttgatga
+2187822/1
@CCFDDDFHGFADHGGHGIHIJJIIIJIDGGEHGEEDFDCDDDCBCDCCD
@2733084/1
ctgacacctcacccagggcgggatatggaattttaatttatgcccccttt
+2733084/1
@@@DDEFDHHBFBGFGIBG@GA/5FA..=;=AEEEFHH@E@D>CACCBAC
@6821408/1
ggcttattctgcatacctgccatgcgctggtaagcgctatggactgctgc
+6821408/1
CCCFFFFFHHHHHJJJJJJJJJJJJIJJJJIIJJJJJJIJJJJJJJJJJJ
@4250127/1
ctccgattgagtttgtgatggtgcctctgtaggagtttcaggctcgggtt
+4250127/1
CCCFFDFFHHHHHIIGIJJJJHHJJJJJJJJJJJJHHJJ9GIJJJJJJDG
@131631/1
attttagatatttgttgttcattcaactgtcttgttaatgcctggccctc
+131631/1
;@<DDDDBFF<:CECCFAF4CAH@FEHBDHII@CB?BCDFFIEFFDFF@@
@131834/1
aatccacttatcgagaaaggctataaaacatcactttcagataaata
+131834/1
CCCFFFFFHHHHHJJJJJIJJJJJJJJJJJJJJJJJJJJJJJJJJJJ
@5774940/1
gttgattttggaatgttttacattggatccgacaaattttcaaattaaag
+5774940/1
BBCFDFFFHHGDHGIIIJIJJJJIJGFHDCGGIJGGGHIIGHIIHHIBH@
@7330059/1
cggtacataatgatacgatgcggcttgaacccgccggtgctcttgtagaa
+7330059/1
?@@:DDDDD?FHDIIGEGICH<@FBFHGGG=A6FHGBGBB3?=ACHCC@D
@1141555/1
gcgaaggtgttgaggcgcttgtggtggtgcacgcgcttgggcagagggaa
+1141555/1
CCCFFFFDHFHHHJJJJJJJJHIJIJJHGHHJJJJJJJJJHHHFFFFDCC
@3223508/1
agggatttatgcgcgtcagcgactgaaatctgtaagtattggtttatttc
+3223508/1
CCCFFFFFHHHHHJJHJJJJJJJJJIJJJJJJJJJJIIJJJJHIJJJJJJ
@1141803/1
gtcacggtagcactgagtgacggcacctccgacactgaggtcacggtact
+1141803/1
CCCFFFFDHHHHHJJJJIIJJJJJJJJJJJJJJJJJJJJJHIJJJJEHHH
@5775513/1
ccatactttgtttcatttaaatttacgggctatgccatttatcctcgcac
+5775513/1
@CCFFFFFHHHHHGGIJJIHGHIJJIJJJJJJJJIJJIJIHIJJJJJIGI
@4735556/1
gggaagcctttgtgcgccacatcaatgttgataaaggctttattggtaaa
+4735556/1
?@?;DDB?FBC?AB<@AEDEEHIB?E@??<GHCCFCDCHHGIIII?0BGF
@5262910/1
ctcaataattaataatataacacggtcgctacagtcgtacttgtttgaag
+5262910/1
@@@DFFDDHFDDDEFIGGGJJIJJJJGAEBCGHEFGEFHIBGHDFGHGII
@3224152/1
cgtgattctttaatttgacataactttcccatttatgaaccgattgacat
+3224152/1
CCCFFFFFHHHHHJJJJJJJJJJJJJJJJJJJJJJJJJJJJJJJJJJJJJ
@3731410/1
tgaagaagaggagcaaatggaaaaaaaaattggtgaaaagaatcacaagt
+3731410/1
CCCFFFFFHHHHHJJJJJJJJJIJIJJJIIIIJHIJJJIJJJJJJJIIJE
@7850033/1
tgataataatgtggcccgtgcttttatacaatgcgttatagtcactttat
+7850033/1
=;1BD?DDDFFBFF=@:E<@:ECC<4<ED<ED@G8?B@?D99DG4B<B<@
@3731808/1
cttcacctgtggccggcggcacgcagacgccttgattacctcc
+3731808/1
CCCFFFFDHHHHGIIIJJJJJJIJJJJJHHFFFEE>.6>@>CB
@2190357/1
ggtgctgggcctcttgtatgcgaaggtgttgaggcgcttgtggtggtgca
+2190357/1
CCBFFFFFHBFHHJJJIJJJJJIIJJCGGHJJJIJJJJJJIIJIIJGHII
@7850422/1
ctccgatttgtcgtcccaaggaaactccttgttaagtctcttttgctgca
+7850422/1
@@<DADDDDBBBDGGEAGFGGA@?FEEHGIHGHHBGDHGIDBFGF@DGHG
@2190565/1
atgtaagagttcaatggggaagtaaatgcatctgtccttatttccgaccc
+2190565/1
CCCFFFFFHFHHHJJJJJJJJJHHJJJIJIJJJJIIJJIIJJJJJJIJJJ
@4736626/1
gtagcactgagtgacggcacctccgacactgaggtcacggtactcgcggt
+4736626/1
CCCFFFFFHFBADHHIBHGIIIGGIIHIGGGCGGDGGGGG6BFHIIIFF5
@4736704/1
cttgatgactgcatagatagaaatcgaactcggtcggatgcgtgatgccg
+4736704/1
C@CFFFFFFDFFHHIIJJIIJJJJJIDEFGIHHCGGGIGIGHDGGEHIGI
@132475/1
agctttctttagttttaagttagttttcatcttaagttcggaaagattat
+132475/1
CC@FFFFFFFDFHIIJIIIGJGEABHGIEIIIEEHICHGGBGHGI@FDHI
@7330257/1
cattggctgggtcttacagattggtggaaaccaaaccaaacttctctgcc
+7330257/1
BBBFFFFFHHHFHIJIJJJJIJJJFGIJJJJJJJJIJJJJJJJJJJJJJJ
@1671178/1
cctaaatctatggggcgggatggtcgtttgaaaaattgacggccagcctt
+1671178/1
CCCFFFFFHHHHHJJJJJJJJJJHHHHFFFEEEEEEDDDDDDDDDDDDDD
@4737119/1
tgattatttgtctgtagtggtcctgctgtttcgtatattctaaattggtt
+4737119/1
CCCFFFFFHHHHHJJJJHIJIHJJJJJJJJJJJIJJJJJJJJIJJJJJJJ
@1671358/1
cctggcaatacaacaacgacaagctgcaactgtacgaatgtgctcttgag
+1671358/1
CCCFFFFFHHHHGJJJJJJJJIJJJIJJJJJJHIIJJJJJJJIIJJJJJI
@1671458/1
ctcctttcttttttggtggcttccccattttgacagcgtctta
+1671458/1
@?@;BDBDC?FFF@@F2<F;ACB?C91:C???0:BBGF6?:BD
@7330626/1
ttacattacattgattttgagttcaaaactagacaaaatacatgacctat
+7330626/1
CCCFFFFFHHHHHJJJJJJJJJJJJJJJJJJJJJJJJJJJJJJJJJJJJJ
@4253474/1
ctcatctttagcacttggttcatcttttgaa
+4253474/1
?@@D;;BDFFFF<GEFIIFE<FHI4<AA?E<
@2191089/1
ctactgacatcacttgcattttcgattttattttgttctataacaacgat
+2191089/1
CCCFFFFFHHHGHJJJJJJJJJJJIJJJJJJJJJJJJJJJJJJJJJJJJI
@6824739/1
gcaggtgacacgaggctcatggcgccagcacccccagcagcaccaggagc
+6824739/1
@<@DF=BDDHHFDHIGGGF@?BDEGDGDGIIEHHEGCGHGGFHICDCEFH
@1671816/1
gtagaactctataccacggcgtcacgacacagtccttgtaattctctggt
+1671816/1
@@C?DFBBBDFHHG<EEHEEEEFGDGEH>HGGBFGGEE@FHGHEIIEHCE
@6316033/1
gtccgtttttaaactattttttcaatgccctaagtgagtatacatctatt
+6316033/1
?=?DDDDFGHFHGGHHHIIIIIIGEGDHGCCHGE?FGIHGHEHHGHGGIE
@6825063/1
cggctgaattgcagcatcttgtcgagaacatgaagccgctttggtttacg
+6825063/1
CCCFFFFFHHHHHJJJJJJJJFIJJJJJJJJIJJIJJJJIJJJJHGIJJJ
@4254130/1
gttcgacatcgacataacaataacccctgctattttttttatttttattt
+4254130/1
CCCFFFDFHGHHHDGIJJIJIJIGIJGIJJJHIJJJIGGBDGHIJIGIJJ
@3733745/1
ctgatcagccggagcagctccggtaagtttgtcgagtagagccttagctg
+3733745/1
@@@DA?DDBFDCF<<CFAGGHAHHHCGHGGHIABGHIGIIHFHIIIGGGE
@646005/1
gctccggtggcgggggcagtgctggggactccgggcgcagcaccagtcgt
+646005/1
CCCFFFFDHHHHHJJFDDDCCDEDDDDDDDDDDDDDDDDDDDDDBDCDDB
@7331907/1
tccgtttttaaactattttttcaatgccctaagtgagtatacatctatta
+7331907/1
@CCFFFFFHFHHAGHHIIIIIIIAHHGIGHGFHGHIIIIIIGIIGIIIHG
@1143123/1
cgaacattctatgcttataccattaatctccgcaactatttgacggattt
+1143123/1
C@@FDDFDFDDHDGGGIGHJIJIGGIIIEHHIIIIHHIIIIC@FHE@@AD
@5776640/1
ggcaagcgctccaagttgcttggaggcttgggcctgttttggtagcggcg
+5776640/1
CCCFFFFFHHHHHJJIIJJJJJJJIJJJJIJJIJJJHIJJJJFGGIIJJF
@6825747/1
cccctcagatacaccgtcacggaacacaaatatcttcttcggcaatctgc
+6825747/1
CCCFFFFFHHHHHJJJJJJJJJJJJJJJIJJJJJJJJJJJJJJJJJJJJJ
@1143244/1
aatctggtctggagagaagatcctcatcttgtatagaggaggcttgggct
+1143244/1
@CCFFFFFHHHHFJHIIJJJJJJJJJJJJJJJJJJIJJJIJJJJJFGIIG
@4255285/1
ctccgattattattatacttatacatcaaataattgtcaacgatttattt
+4255285/1
@@@DDDD;D?FBB:CFGI?@FEFGIFHGHIHGHA<B9CGHGIEHBFHGGA
@5777024/1
accagtggtcttcttgaacttcttcaattgacgcaagaagtaccagaaac
+5777024/1
CCCFFFFFHHHHHJJJJJJJJJJJJJJJJJJJJJJJJJJJHJJJJJJJJJ
@3735236/1
caccagtggtcttcttgaacttcttcaattgacgca
+3735236/1
@@@DDDADF??FFIIIIBHIIIIIIHIIIIIIIIGH
@3226383/1
ctgtttttaatatttaaataaccgctttttactacatgcataaacataca
+3226383/1
@@CFFFFFHHHGHJJIIJJJIIJJJIJJJJJJIJJJJJJJJJJJJJJJJJ
@7851609/1
gcatctgtccttatttccgacccacaaacaattaagccttgggtaccgta
+7851609/1
CCCFFFFFHHHHHJJJJIJJJJJJJJJJIJIIJJJJJJJJIJJHHIJIIH
@2193165/1
caagaagtaccagaaacgggacttagccacaatctggtctggagaga
+2193165/1
?;?BDBD=A<ACFBEEE;GA@FHEFBGFBD@BBGBHF?BDGIIIGI;
@1672421/1
cttggttgaacggaactccaatcctttactcgaatagtcttttctaactt
+1672421/1
@@@ADDBBFFHHHB?EGHGIIEGIDFCFHGIG?GEHIIDGIIGAFHHIII
@2735984/1
cgctaatctcagaaacggctgatccg
+2735984/1
CCCFFFFFHHHHHJJIIIJJIGGIJJ
@4738441/1
cccaactgtcctccggtactaacgatcaaatcgatcatgggtccataatc
+4738441/1
@@@DDDDDHHHHHIGECF@HG@D=;FHCBCCDGEFGHDAF?GHII>FEEH
@1672622/1
gtttgtgatggtgcctctgtaggagtttcgggctcgggtttactagcctc
+1672622/1
CCCFFFFFHHHFHJJIJJJJIJJJJGGIJJJJJJJJJJFGIIJJJJJJJJ
@647517/1
caccagtggtcttcttgaacttcttcaattgacgcaagaagtaccagaaa
+647517/1
CCCFFFFFHHHHHJJJJJJJJJJJIJJJJJJJJJJJJJJJJIJJJJJJJJ
@1672749/1
gggtaatccacttatcgagaaaggctataaaacatcactttcagataaat
+1672749/1
8?@DAD?:CD;CDGBEB3?CF3AEGD>FDG@?FFAFF?C?@?D?DFCG>?
@647619/1
cggctgaattgcagcatcttgtcgagaacatgaagccgctttggtttacg
+647619/1
BCCFFFFFHHHHHJJJJJJJJIIJJJJJJJJJJJJJJJJJJJJJGIJIJI
@1672799/1
accaatttagaatatacgaaacagcaggaccactacagacaaataatcat
+1672799/1
CCCFFFFFHHHHHJJJJJJJIJJJJJJJJJJJJJJJJJJJJJJJJJJJJG
@5265119/1
cgccacatcaatgttgataaaggctttattggtaaatatagcggattgga
+5265119/1
@@?DFDFDDHFHGDCEGFGIIGIIIIIEHII@CCC?FHDHB>GHFHIG>G
@4738869/1
cgcaagaagtaccagaaacgggacttagccacaatctggtctggagagaa
+4738869/1
CCCFFFFFFHHHHGIIIJJIJJJJJJJJJJJJJJJJJIJIHIJGGEIJJI
@6317050/1
gcatcacgtgaaaactaacggtttgatttcgatgaaacttggtataatta
+6317050/1
@CCFFFFFHHHHHJJJJJJJJJJJJJJJJJJIJJJIJJJJJJGIIJJJJI
@4739033/1
gatattgatagttttttcattccctgcagagcttgcaaagcttgcaa
+4739033/1
@B@FFFFFHHHHHJJJJJJJJJJJJJJJJJJJJJJJJJJJJJJJJGH
@6827600/1
ctcgtatgatgccgtttctgtaccaataggaacaatacttcgggcttatt
+6827600/1
@<<DD?D:CDDF>FFFGAFHH@FDBFEHCGIEIGIIIBGFDFHBGGI8DF
@2194014/1
cactgagtgacggcacctccgacactgaggtcacggtactcgcggtacat
+2194014/1
CCCFFFFDHHHHHJJJJJJJJJJJJJJJJJIJJJJJIJJJJJJJHHFFFF
@6827696/1
ctcataacgcagccagatgccaaagttcttgat
+6827696/1
<<?=BDDDF:@D1A@EF?AFAF?3CC?49CB9?
@7332477/1
cacaatctggtctggagagaagatcctcatcttgtatagaggaggcttgg
+7332477/1
CCCFFFFFHHHHHJJJJIJJJJJJJJJJJJJJJJIJJJJJJJJJJJJJGI
@7332688/1
gcacgcatcgtgaggtctttggagccctgtccaacggtagatggaactct
+7332688/1
@CCFDADDFGBHFIIF>GGHHGGEEGG>GFGIFIIIEGEGGHHGDGDHGC
@6317659/1
ggtcattcaatgtctccttccgtcttgggtgaggcataacggggtgggtt
+6317659/1
BB@FDFFFHHHHHJJJJJJJJJIJJJJJJGHJJJJJJJJJJJJJFFIJBH
@3736979/1
cccgtttagcagcttcatccagaggcaagcgctcca
+3736979/1
1?@FFFFFHGGH<HIIEH@HHIHIIIIIIIIIIIII
@648691/1
ctttaaggggatctgctgtctgtggagctgatgcttgctgggcctcagct
+648691/1
CCCFFFFFHHHGFFHHHHFHFGHHFEIHHIIIJIIGIHFIJJIIGJJJJG
@4739947/1
gggcacgcttgcgcatgacatctatacatgccattggcgttcaaaaggtt
+4739947/1
CCCFFFFFHHHHHJJJJJJJJJJJJJJJJJJJJJJJJJJIJJJJJJJJHI
@4257858/1
ctgtttcttggcatctatagatgtcggtggcgcacagggcacgcttgcgc
+4257858/1
@@@:BDDFHFHHHJJIJJIJIJGIJJJFCGEHJJJJIIIFIGJJJJJJJJ
@2194744/1
cccgtttccaatctccaagacaggaggctccagtactttagctttgacag
+2194744/1
BCCFDEFFHHHHHJJJJJJJJIJJIJIJJIICHFHIJIJJJJJJIJIIJI
@649013/1
ccctcaatctgcaccagttcatatttgggcacagttcctcgacgagcaag
+649013/1
CCCFFFFFHHHHHJJGJJIIIIIGJIIDIJGJJJHIJIIJIIJJJJJJJJ
@5777794/1
cggttaccgggaattttgtttggtatctgataccgacacatggtaggttc
+5777794/1
@CCFFFFFHHGFDIJJJJGIJJFFHGIJJIIJJIIHJIIJJJIHIIIHGG
@3227146/1
ctcggacatttcaattttatttagttggtcttggttgaacggaactccaa
+3227146/1
CC@FFF@FHFFFFFHIGHGIIIEG?CHHEFCGEGFDFGHIIGIIIIIIII
@3227339/1
gttgtaatatagtttcttttttaattgttataaattcgtaattcgtagct
+3227339/1
BBCFFFFFHHHHHJJJJJJJJJIJJJJJJJJJJIIJJJIJFGIJJIJJJJ
@649481/1
ccctgacacctcacccagggcgggatatggaattttaatttatgccccct
+649481/1
CCCFFFFFFHHGHJIJJIIJJJIJGHDHIJGFHHHHHDEEFFFFEEEDDD
@1144126/1
gccagatgccaaagttcttgatcttcactgggctcttctctgggatttcc
+1144126/1
CCCFFFFFHHHHGJHHJJJJJJJJJJJJJJHJJJJJJJJJJJJJJIJJJJ
@4258640/1
gtctccttccgtcttgggtgaggcataacggggtgggttttacagactag
+4258640/1
CCCFFFFFHHHHHJJJJJFGIJJJJJJIJJIJJ?FGI@GHJJJJJEIJHG
@7852278/1
gttcaagttaaccgcaatgttggagcttggtacaaagcaaaggtcgggca
+7852278/1
@@@FFFFAFHHBHGEAEHIHGHCEHIIIIIAFHIIGHIIIBGCFCGEH8A
@649589/1
cattcccaactgtcctccggtactaacgatcaaatcgatcatgggtccat
+649589/1
@@CDFFFFHGDFHJJGIIGICGHHGGHIJGIGHHFFHDDHIEDFG;BFGF
@1144638/1
caccataaaatctttcctcggactaaattgttctatcttcatcctaccag
+1144638/1
CCCFFFFFHHHHHJJJJJJJJJJJJJJJJJIJJJJJJJJJJJJJJIJJJI
@3227910/1
agcgtagttaacttcaatggaagtggcgacctctccgactgacatgaaca
+3227910/1
@CCFDFFFHHHHHJJJJJJJJJJHJJJJJJJJJJJJJJJIJJJJJJGHIJ
@3228014/1
gcctcttgtatgcgaaggtgttgaggcgcttgtggtggtgcacgcgcttg
+3228014/1
CCCFFFFFHHHHHIIJJJHGHHIJJJJJJJJJJIJJJJHHJJJJJJHFFD
@1144959/1
ccaatatgtgttaaaataaaaatccatttcattgttctcattcgcgtact
+1144959/1
CCCFFFFFHHHHHJJJJIIIIIJJIJJJJJJJJJIJJJJJJJJJJJIJJJ
@1145026/1
ctttgacagtgtaaaacttctcggaaatctccaatccaaaccgtttgaaa
+1145026/1
CCCFFFFFHHHHHJIIIIJJJJJJJJJJJJJJIJJJJJJIJJIGIJJJJJ
@1674676/1
gtgctgttgtggaactgcttcacctgtggccggcggcacgcagacgcctt
+1674676/1
CCCFFFFFHHHHHJJJJJJJJJJIIJJJJJJJJIHIJHHFFDDDDDDDDD
@6830340/1
ctgtgatctgtttcttggcatctatagatgtcggtggcgcacagggcacg
+6830340/1
CCCFFFFFHHHHHJJJHIJJJIIJJIIJJJIJJJHJJIHJJJJJJJGGIG
@6830347/1
gtgctgggcctcttgtatgcgaaggtgttgaggcgcttgtggtggtgcac
+6830347/1
@@@DDDDD=FH8CG@CFBGHIIIII1?9CFHHGH>HIIIIIHCFGIF@CH
@3739822/1
ggggaacacagtttgagttgggggtcgcacgtcatattccaaggtagtta
+3739822/1
@@@FFFDDHHHHFHFFHFHEGGII?DHGIIIIIIIIGGGAH>DC=AEHEH
@7333856/1
ggcaaagagacgaagcgcgcgttctcatgtaatttttaatgttttccaaa
+7333856/1
CCCFFFFFHHHHHJJJJJJIJGHJJJJJJIJJJJJJJJJJJHIJJIJJJH
@136274/1
ggtctttgtataccttcaggtgatcgaacatcatgtcttcaaactccact
+136274/1
@@=DDDDD=D?FFEFGEEII<AFHFFFBEDEA?GGCBE@9DDD@?BBB99
@7853726/1
agactgatcagccggagcagctccggtaagtttgtcgagtagagccttag
+7853726/1
@C@FFFFFHGHGGIEGIEGIIIIIIJGHHI<DFHFIFII@FCFHFGIIIJ
@6830761/1
cgaaagattagagtcgtcttctacttctgcttctggcacatcaggagaag
+6830761/1
CCBFFFFFHHHHHHIJIJJJJJIJJJJJJJJJJJJJJJJJJJJJJIJIJJ
@651180/1
gagggaatctgattgtgctgttgtggaactgcttcacctgtggccggcgg
+651180/1
@@@FFDDFHHHGHJBFEHHHHIJIIIIHIJIGJIGIIJJIHHIHIJJIGF
@651308/1
gtgctgggcctcttgtatgcgaaggtgttgaggcgcttgtggtggtgcac
+651308/1
CCCFFFFFHHHHHJJJIJJJJIHHJCHHHJHIJIIJJJJIJIIJJIIIJI
@4741186/1
gtaataaacatattcttataaaattttactgtttttaatttgtgctccaa
+4741186/1
CCCFFFFFHHHHHJJJJJJJJJJJJJJJJJJGJJJJJJJJJJJJJJJJJI
@7334435/1
ctcagcatggtaagaaggtggcggccagaatctagacatgcacagctctt
+7334435/1
CCCFFFFFHHHHHJJJJJHJJJJJJJJJJJJJJJJJJJJJJJJJJIJJJJ
@6319324/1
ctcgacagtggcatggaaccgctctgtcgtcgtaatgttcttaagtgcat
+6319324/1
CCCFFFFFHHHHHJJJJJJJJJJJJJJJJJJJJJJJJJJJJJJJJHIJJJ
@6831339/1
cttcaatcctaatgtattgatgggtcagcatgtcgcatagaatctgactg
+6831339/1
CCCFFFFFHHHHHJHIJJJJJJJJJJJJJJJJJJJJJJJJJJJJJJJJJJ
@7334717/1
atcttcatcttagcgttcacattgacaaacttaggtttgcttacagccat
+7334717/1
@CBFFFFFHHHHHJJHIJJJJJJJJJJJJJJJJJJIJJJJJJJJJJJJJJ
@6831704/1
cttgtatagaggaggcttgggctcgctctccgaagggagcttgcggccga
+6831704/1
@CCFFFFFHHHHHIJJJJHJJIIJJIJJGGIJJJIJJEHIIJJIJJFFD<
@652176/1
ctttcaatcagctgctggtagaatgtttcacagatcttctccaacttagc
+652176/1
CCCFDFFFHHHHHJJJJJGHHIJIJHHJJJJJJIIJJJJJJJIJJIJJIG
@137758/1
gtaatttttgtctttcgcaaaatattccgcgacagatgtctttctagtgc
+137758/1
CCCFFFFFHHHHHJJJJJJJJJJJJJIJJJJIIGJJJJIJJJJJJJJJJJ
@5266983/1
gtctgtagtggtcctgctgtttcgtatattctaaattggtttcgttgtat
+5266983/1
CCCFF?BBHHFHHGEHIGHCGEHII@EB@<F@CF<@GHI9C@GGDDGDDH
@5267169/1
attaattcattagcgaaaaacttatttttcacttttaaaaatacatcagg
+5267169/1
CCCFFFFFHHHHHJJJJJJJJJJIIJJJJJJJJJJJJJJJJJJJJJJIJJ
@6832566/1
ctcttgtatacaaattatttctaccatcaaatacaggttttagtgcgcca
+6832566/1
@@?DDFDDHBCDHDGGEHIIIIGGEGEGEHGH@FHGGGIHIIGIIIGIGB
@7853973/1
cagcatacataataaaattagaggaagtaggtgctgggcctcttgtatgc
+7853973/1
CCCFFFFFHHHHHJJJJJJJJJJJIJJJJJJJJIJJJJGHJJJJJIJJJJ
@1146019/1
gtacaaagcaaaggtcgggcagttcgtcaacaagacattactagctg
+1146019/1
@@@FFFFFGHHHHGHIJJJJIJHIGIGGIIJJJIGIJJJJIJJJJII
@5780104/1
gcacgtagttctcagcttccctgcaaagttaaccatcttgtattcaaaag
+5780104/1
CCCFFFFFHHHHHJJJJJJJJJJJJJJJJJJJJJJJJJJJHIJJJJJJJJ
@653368/1
tggagattttactatctttcaagtcggcataacgggccgcgactccgccc
+653368/1
@C@DFFFEFHHHHJJGIJIEEHEIGIJIJIGJIJJIIGGIGEEHFDEDDD
@4263615/1
gtgagaagtgtgataatgtcataaagttgacaataatctataattaatta
+4263615/1
C@@FFFFFFHHHHJJJJJJJJIJJJJIHJFIJJJJJJJJIJJJJJJJJJI
@1146730/1
acagcgtcttacttcacgtggtagcgttatcactgtctttacttttaatt
+1146730/1
CCCFFFFFHHHHHJJJJJIJJHIJJJHIJJJIJJJHIJIJJJJJJJJJJJ
@653910/1
ctcctttcttttttggtggcttccccattttgacagcgtcttacttcacg
+653910/1
CCCFFFFFHHHHHJJJHIJJJJJJJJJJJJJJIJJJJJIIJJJJJJJJJJ
@4264201/1
ttttaaactattttttcaatgccctaagtgagtatacatctattaaattc
+4264201/1
CCCFFFFFHDHHHJIJJIIJJIIIIIGI?FGGGGGIIIIJIIJJJJGIJF
@654070/1
ggcttggtttattcccatcagtttggagttcacctttagaagtatgtttt
+654070/1
CCCFFFFDHHHHHJJJJJJJJHIJJJJJHIIJJJJJJJJJJJHHIJIIJJ
@1676785/1
gtagcctgtaatttttgtctttcgcgaaatatt
+1676785/1
?@;1?;DDBB4:AGDEDGGHCHBHDEED@DEBB
@3743697/1
gccagttataaagcatagcccgaagtgctattggcacac
+3743697/1
CCCFFDDFHGFFFHDHGCFHIIJGIGHIJJJIJJIJGII
@2200119/1
gcgtcatatgttcgaggacacgagatacgatgtacctgtccggtagaact
+2200119/1
@CCFFFFFHHHHFIJGIJJJJJIIJIJJJJIIGIIJJJJJIIJHEHGGIJ
@3743761/1
cctacttaaagacatcatgataaaaa
+3743761/1
@@@=BDD;D>C<BFEHEHGEE?C?A3
@7336002/1
ggtgtggtagcgggtcggacgagccgtgccttttattgcttggtgagaca
+7336002/1
?@=DDDFFHHHHHJFHIJGJJIJJJJJJJJIJHHHHHGFFFFFBBEECCC
@138917/1
cataaataaaaaagttatgtcaaattaaagaatcatgtcgaacattctat
+138917/1
CCCFFFFFHHHHHJHIJJJJJJJJJJJJJJJJJJJJJJJIJJJJJJJJJJ
@6834850/1
cagcacagaatagtcgcgtgtgatgccgcttttgcaccacaataaacgtg
+6834850/1
CCCFFFFFHHHHHGIJJJHIFGIIIEIIGJIJJIJIJJJJJIJIIGJIGI
@7336732/1
cctgacacctcacccagggcgggatatggaattttaatttatgccccctt
+7336732/1
CCCFFFFFHHHHHJJJJJJJJJJHIIIJJGIHHHHHHHFFFFFFEEDDDD
@139309/1
gggctctgtgcctggctcccatgtcacggtagcactgagtgacggcacct
+139309/1
CCCFFFFFHHHHHJJJJJJJJJJJJJJJJHIJJJJJJJJHHHIJJJJJJJ
@655525/1
attttttattagatttttttttgtgtgtgcattattacattttttataaa
+655525/1
?@@FFFFDHFHHBGHIJJJJJJJDHJFEGBGHHIJIJHGHGIIIJEHEEH
@1147827/1
ctcgtgttcttcaatgggttcacgttgaaaccaacaacgaaatcgtgttt
+1147827/1
CCCFFFFFHHHHHJJJJJGIJJJJJJJJIIIJJJJJIJJJIJJJJIJIIJ
@5268563/1
gcacagctcttgcagccatccaacgggattgcccatcaatttatcttcaa
+5268563/1
CCCFFFFFHHHHHJJJJJJJJJJJJJJHJJJJJJIJJJIJJJJJIJJJJJ
@4266652/1
gatccggtgagggatgcgtgacgtcagcccctacgatcatcactgccgtg
+4266652/1
CCCFFFFDHHHHHJJJJJHIIJJIJJJJJJJJJJJJJJJJJJJJJJJJBH
@2202075/1
atcggccgagcgcttcggtactgttgtggaaatagtgtactataagtcgt
+2202075/1
CCCFFFFFHHHHHJJJJJDHIIJIIJGHIJJJJJJIHFHIIIJIIIDHH@
@1148307/1
ccagtactttagctttgacagtgtaaaacttctcggaaatctccaatcca
+1148307/1
CCCFFFFFHHHHHJJJJJJJJHIIJJJJJJJJJJJJJJJJJIJJJJJJJJ
@1678412/1
atacataataaaattagaggaagtaggtgctgggcctcttgtatgcgaag
+1678412/1
CCCFFFFFHHHHHJJJJJJJJJJIJJJHHIJJJJIJJJJJJJJJJJJIII
@2202399/1
aggcggagtcctatctcaaaacatgaagacctcacagggtcactcccagc
+2202399/1
@@@FFFDDFFHHHJIJJJIIJJIIJJJIGIJJJJIGJGFBFBEHIHHEGH
@1678921/1
gggttattgttatgtcgatgtcgaacccaaaaatgtaattaacttttttt
+1678921/1
BCCDFFFFHHHHHJJJJJJJJJJJJJJJIJJJIJJHIIJJJJIIJJJJJJ
@5269266/1
gtgctgggcctcttgtatgcgaaggtgttgaggcgcttgtggtggtgcac
+5269266/1
@@@?DDDDHFBFDEGBDGIIEGIB6?3?C?CFG@DE8:C=B6=;=@CGCE
@1149503/1
gggctctgtgcctggctcccatgtcacggtagcactgagtgacggcacct
+1149503/1
CCCFFFFFHHHHHJJJJJJJJJJJGJJJJGHJJJJJJJJGHIJJJJJJJG
@1149636/1
ctctagcacgtagttctcagcttccctgcaaagttaaccatcttgtattc
+1149636/1
@@@DFEDDHFBFDACFHGHFGGEHFHGDHIIEDHGEGDFEHIEIGBFHEF
@657127/1
gtattcttccaaaattttttcacgatctgataatggtttaggttcttgtc
+657127/1
@@@DFFFFHADFAFGIGIIH;FGCHIIIIAFEBFHC:?DCHGBDHIEBDD
@6836812/1
tattgttatgtcgatgtcgaacccaaaaatgtaattaactttttttttgt
+6836812/1
CCCFFFFFHHHHHIJJIJJJJJJJJIJJJJJHIJIJJJJJJJJJJJJJHH
@4268260/1
ggggcggcgcgggcatgtgagtgttggtaaatccgctagcggtgcagcag
+4268260/1
BB@DFFFFHHHHHDDDDCDDD@CCFDB8@CDDDDDDDDDDDD@BBCDDDD
@2741115/1
cgacacgattatgaagacgaagcggacgtcacggtaagcattcatcagaa
+2741115/1
CCCFFFFFHHHHHJJJJJJIJJJJJJJJJJJJJIIIJJJJJJHHHHHHHF
@2203306/1
agtttgacgacataagatgcgaaggtaacattattgacgagtgctgatct
+2203306/1
CCBFFFFFHHHHHJJJJJJJJJJJJHIJJJJJJJJJJJJJJHHJJJJJJJ
@4268881/1
cctgttttggtagcggcggcgcggtccg
+4268881/1
@C@DFAFFHGHFDIGGGEE6;A<B9A;>
@6837411/1
ggcttattctgcatacctgccatgcgctggtaagcgctatggactgctgc
+6837411/1
<@@DFEFFHHHHHJJIEHIJJJHIJJIIJIEHGIIIJJIJJJJJIGIJIJ
@7337774/1
ggctcctcaacagacacagagctctgtgacggctcttcttctttctgtac
+7337774/1
CCCFFFFFHHHHHJJJJJJJJJJJJJIJIJJJJJIJJIIJJJJJJJJJHH
@2741834/1
ggcctcttgtatgcgaaggtgttgagacgcttgtggtggtgcacgcgctt
+2741834/1
@<?DDDDDHFFDHEIB@FD3ACGB<F1?EG>GHDGHHIIIIEHDHHIIFH
@2204061/1
ccgtttttaaactattttttcaatgccctaagtgagtatacatctattaa
+2204061/1
CCCFFFFFHHHHHJJIJJJJJJJJJJJJJJJJBGHIFHEHJJJJJIJJJJ
@1681224/1
gtaggtgctgggcctcttgtatgcgaaggtgttgaggcgcttgtggtggt
+1681224/1
CCCFFDFEHHFHDHIJJJIIJJJJJIIJICGIIJJJJGIJJJJIJJGIJA
@4269693/1
gttttttaaactcatattttcatggtaccaagttatgaatttttcaaatc
+4269693/1
CCCFFFFFHHHHHGIJIJGJJJIJJCEHGIIIGHJJJIGIIJJJJJIJJI
@4269912/1
gcaggttgaactcacaccattcaatttaaaagaaactgggtgcgtgcagg
+4269912/1
C@@FFDDDHHHHGGIIIGHDHEFIIIIIIIIIIIIIIIIIDFIIIIIIII
@141438/1
atcggcgtcgcttgcggtaccggcgtcggttgcggaaccagcctcgcggg
+141438/1
?@@FDFFDFGFHGIGHIGIEHGGGH@GHEBBCA@B>@B@?BDDDDDDDDD
@7338763/1
accgcatccaactcggatcagccgtttctgagattagcgcgcacag
+7338763/1
;<?7BDADBFAFHG==6BAGE3?FCGHGF9?BDFG4B9D@FAHB47
@7857180/1
gtcgatgtcgaacccaaaaatgtaattaactttttttttgtctgtttgtc
+7857180/1
BBBFDFFDFHHGHJJIJJJJJJFGHIIJJJJIJJJJJIJJHHGIHIJHHF
@4744418/1
atatgaaacgcgagtggggccgtcagaacctgatagaaacggttggcgtt
+4744418/1
BCCFFFFFHHHHHJGIJJJJJJJJJJJJJJJJJJJJJJJJJJHHHFFDDD
@5270417/1
ccgtcattgaacaatctcgtatgatgccgtttctgtaccaataggaacaa
+5270417/1
CCCDDFFFGHHHHJIJJJJHIJJIJJIJJIIJJJJDGIJJJJGIIGIJIJ
@3232418/1
cctctattgagctactgctgttaagcagaataaaactgaaaaataa
+3232418/1
;?@DD?DDD>CB<A@EGHGGFGGFHEHHE@FFGEHIHIIBFBDGII
@3746535/1
cccgtttctttgtccctgggtaaggtatttcaggatcgtc
+3746535/1
@C@DDDFFFHHD?FIJJJIJCFHHHHIIIIIIJJGIJ@HB
@7857787/1
gcctcacatgattcatccacaaattccaacccttgcgtttcaaaacaatt
+7857787/1
CCCFFFFFHGHHGJJJJJJJJJIIIHIEGHGGIJIIIGIIJIJIJJIIII
@2205856/1
ggttattgttatgtcgatgtcgaacccaaaaatgtaattaactttttttt
+2205856/1
@CBFFFFFHHGHHIJJJJJIJJJIIJJJJJIGIIJIJJJJJJJIJJJJJI
@2743975/1
ctctgtgatctgtttcttggcatctatagatgtcggtggcgcacagggca
+2743975/1
CCCFFFFFHHHHHJJJJJJJJJIIJJJIJIJJJJJJGIJJJJJJJJJIJI
@2205962/1
gctgcagatgactgtgcatccttgctagtaagtcctgagccatagcaaac
+2205962/1
CCCFFFFFHGHHHJIJJJJJJJJJJJJJJJJJIJIIJJJJJJJJJJIJJJ
@1153740/1
gttccacgttatattggacattaggaccgtcattgaacaatctcgtatga
+1153740/1
CCCFFFFFHHHHHJJJJIJIJJJJJJJJJJJJJJJJJJJJJJJJJIJJJI
@7858397/1
gtaatttttgtctttcgcgaaatattccgcgacagatgtctttctagtgc
+7858397/1
@??DDEFDHFFFFGHIGHIIGIIIIIIIGIIIIHGGIIGGGIGGIGIHHE
@2206581/1
aaccgattgacatgaaacaaacactaaatgtaaatttaagcatcccacaa
+2206581/1
CCCFFDFFDBFFFGFHHEHEIJJIJJJJIJIIIEHIIIIGBHHIGGGHJJ
@6325769/1
gccccctttaaaaaagctcgatctcaatttaaagataagatctgcgacct
+6325769/1
CCCFFFFFHHHHGIJJJJJJIJJJJJJJJJJIIJJJJJJJJJJJIJJJJJ
@6325870/1
gccagatgccaaagttcttgatcttcactgggctcttctctgggatttcc
+6325870/1
CCCFFFFFHHHHHJHIJJJJJJJJJJJJJJJJJJJJJJJJJJIJJJJJJJ
@7339365/1
ggcagagggaatctgattgtgctgttgtggaactgcttcacctgtggccg
+7339365/1
CCCFFFFFHHHHHHJJHIJHHIIJHIJIIJJJJGIIGIIIJJGFFHHHII
@3234017/1
tgtggaactgcttcacctgtggccggcggcacgcagacgccttgatgacc
+3234017/1
@C@FFFFFHHHHHJJJJJJIJJJJJJJJJJJJJHHHFFDDDDDDDDDEDD
@7339883/1
ccaaattcttcttcttcagccggctttggtggttctttggctgcctctgg
+7339883/1
@@CDDFFFHGHHHIIHGGFFHGJIIIIJGGGGFGHIGIJIHIIIIGIJGG
@7340119/1
ccctggcgtaaaataacgtcaatacactggatctcctcagtaggatggca
+7340119/1
CCCFFFFFHHHHHJJJJJJJJJJJJJJJJJJJJJJJJJJJHIJJGIJJJJ
@660241/1
ctcgtcgatatcaaacagttcaagtcattgttcttaaacttcaataacgc
+660241/1
CCCDFFFFHHHHHJJGIGHHHJJIIIIJJJJJJJJJIJJIJJJJJJGGGI
@660284/1
gcgggatggtcgtttgaaaaattgacggccagccttaacgtacgattcca
+660284/1
CCCFFFDFHDFHHIJJIIJIJJIGGIIIJJIJJGIJIHIGGHGIJJJJDE
@7858701/1
agcgatactgggaacattcgactgatccggtgagggatgcgtgacgtcag
+7858701/1
@@@DDDFDHDFFHIIIBHGIEDGGIE>FG@C@EFDBGGGAF7@CGGHIG<
@6327308/1
gtgatctgtttcttggcatctatagatgtcggtggcgcacagggcacgct
+6327308/1
CCCFFFFFHHHHHJIJJJJJJJJJJIIJGJJJGIIIJJJJJIJJGIJJIF
@5271662/1
gaaagattataatatttctttagttcaagtccgtttttaaactatttttt
+5271662/1
81?DDD>AFFFDFIAFFFIEEFE:CF9<CA<@C<C@EFI<FF@FGEEFII
@1682757/1
ctgagtgacggcacctccgacactgaggtcacggtactcgcggtacatgt
+1682757/1
@@@DDDDDDF6DAEF>3C8:E<<C?<???BDC?@FF:==CAEEEF<?B9B
@142891/1
ctcagcgacatgtaagagttcaatggggaagtaaatgcatctgtccttat
+142891/1
CCCFFFFFHHHHHJJJJJHIJJJJJJJJJJJIJIJJJJJJJJJIJJJJJJ
@2746755/1
ctgtgatctgtttcttggcatctata
+2746755/1
@@@;DDDFDFAFAHGGABAHHCCHGC
@1683478/1
ctctcgagtatccttgggctccgcgaacgcagttttcgaccttattatgt
+1683478/1
<@?BDDD:C?<2ABAFGBD@FB<AEDDH?@A?FEHHHBH5;BE3?E==A.
@6328154/1
tggagagaagatcctcatcttgtatagaggaggcttgggctcgctctccg
+6328154/1
CCCFFFFFHHHHHJJJJJJJJJIIJJJJJJJJJJJJGHJIJIIIJJJJJG
@4272354/1
gggctctcaggcaggcaagatgggcatagtaggtaggcgtagggtaagac
+4272354/1
CCCFFFFFGHHHHJJJJJJJJJJJJIJJJFIIJGHJJJJDHJJJFHIJJJ
@2747225/1
gaggaagtaggtgctgggcctcttgtatgcgaaggtgttgaggcgcttgt
+2747225/1
@@@DFFFDHHFCDFHGGH;CGHIJHHGIJIJGGIIGHGGGIIJHJGIGGH
@6328663/1
cgtcgaacattctatgcttataccattaatctccgcaactatttgacgga
+6328663/1
@???DDA?FDHHFI<FHGIGFHGGGDGHIIEIIIIIIBHICHGIIEHHI<
@5273449/1
ccaaaaatgtaattaactttttttttgtctgtttgtctgtttgtcggttt
+5273449/1
@@@FDDFDHFHDFHHIHHCHIIIIIIIHHGIIIGIGDGGHHIIBGHI;BE
@3235944/1
gtcgccattcctagtacggtatctcccacacgtttcacttcagcatagac
+3235944/1
CCCFFFFFHHHHHJJJJJJGIJJJJJJJJJJJJJJJJJJJJJJJJJJJIJ
@4749240/1
gctctgtgcctggctcccatgtcacggtagcactgagtgacggcacctcc
+4749240/1
CCCFFFFFHHHHHJJJJJJJJJJJJJJGIJJJJJJJJGIJJJJJIJJJJJ
@661329/1
tgcttttcgtttatgaatttttcaacttcttgcggcgcgaagaagccagg
+661329/1
;@<DDFDDAAFFDFG>ACHHGGHHCHEEDHHIGIIDHIIIGG<?AEDDEC
@7341472/1
ccagtctgcttcatctagcatttcatgccgtatctcaaaattccatcaca
+7341472/1
BCCFDFFFHHHHHJJIFIEIJJJJIIJGIIIHJJJJJJJJJIIJIJJIII
@3236264/1
atcgggaggtgtggcagcctccttgaccattttagatatttgttgttcat
+3236264/1
CCCFFFFFHCFFHJJJJIJJJJJJJGJJJJJJJJJIJJJJJJIJJIJIJJ
@1158547/1
cagagggaatctgattgtgctgttgtggaactgcttcacctgtggccggc
+1158547/1
CCCFFFFFGHHHHIJJJJJJJJGJIGGIIJJIJJJJIIIJJJGJJJJJEG
@5785182/1
aacaaaaagggggtatacatatcaattgcacggcttctagataacataac
+5785182/1
C@CFFFFFGHFHDHAEGIIJGGJJJJJGEIIJFIIIGIIGIGC@@FGGA@
@6331080/1
cactgagtgacggcacctccgacactgaggtcacggtactcgcggtacat
+6331080/1
CCCFFFFDHHHHHJIJJJJJJJJJJIJJJJFHIJJJHIJJJJJJHEFFFF
@6331316/1
ctctggtgtgacatttataaacagtctttcctcataagaagttggttgaa
+6331316/1
@CCDFFEFFHHFHIJJJJJJJJJJHHIIJJJJJJIIGIIBGHGJGEHIIJ
@145211/1
cgtaccataactcgtgtttaccctgcacgaagaaatttgaatctatttat
+145211/1
CC@DFFFFGHHHHJGHHIIJJIJJJIJJJHGGJJJJJJIIJJJJJJJJJJ
@3750328/1
gtgatctgtttcttggcatctatagatgtcggtggcg
+3750328/1
@CCFFFFFHHHHHJJJJJJIJJIIIGIJJHIJEFHIH
@145655/1
gccagatgccaaagttcttgatcttcactgggctcttctctgggatttcc
+145655/1
CCCFFFFFHHHHHJJJJJJJIJJJJJJJJJGGIJJJJJJJJIIJJJJJJJ
@146023/1
gtgctgggcctcttgtatgcgaaggtgttgaggcgcttgtggtggtgcac
+146023/1
CCCFFFFFHHHHHJJIJJJJJIIIJCFFHIIJJJJJJJJHIJFHIGHIJJ
@7861237/1
ggctaaaaaagcatgttctctcgcgccaatggcatgtatacatgcctact
+7861237/1
CCCFFFFFGFHGHJIHIJIIIJIIIIJJIHIIGGGHDHFHIJIGFHGIHD
@6841501/1
ctgggctgcagatgactgtgcatccttgctagtaagtcctgagccatagc
+6841501/1
CC@FFFDFHHHHHJJIJJJJJJJJJJJJJJJJIIIJJJJJJIJJJIJJJG
@146784/1
ccctaagtgagtatacatctattaaattcaaacgcagagctcattatgtt
+146784/1
CCCFFFFEHHHHHJJJJJJJJJJJJJJJJJJJJJJJJJJJJJJJJJJJJJ
@5786046/1
cgaacccaaaaatgtaattaacttttttttttgtctgtttgtct
+5786046/1
@?@DDDDDHB?AF?FBBFH?FB??F<CEDDHA@===.CGC>@C=
@1687147/1
ctctacacaaagtttcagcttaaaatacgtttaaaaaaaatttgtaccaa
+1687147/1
CCCFFFFFHHHHFHIJJJIJJJJJJJJJJIJJJJIIGIJJJJJJIJJJJI
@5274956/1
agctgttccacttcatcatcagggatcttgccgtcattgcagactgtgtg
+5274956/1
@@CDDDDDFDFHH@HGBHHHJIIGJGDHEGDHIEDBFIGGGD@GGHJIBF
@1687253/1
gccttggctgcggaatgcttagcttccttcttagagcgtcccgtacccat
+1687253/1
CCCFFFFFHHFHHIJJJJJJJIIJJJJJJJJJJIJJJJHHIJJJIJJJJI
@2752126/1
caaagagttgtcgatatgtggatgtacctgccattatgtagactgttgtg
+2752126/1
CCCFFFFDHHHHHJIJJJIJJJIJIJ9HHJIJJJJJJJIJJIJJJIJJII
@1687859/1
ctcagcgacatgtaagagttcaatggggaagtaaatgcatctgtccttat
+1687859/1
?@@?D>DAHAFHFHEGIIAFFB>FEHII?:GBFHGHGEGICGEFBFHIIH
@7343250/1
ctcgtatgatgccgtttctgtaccaataggaacaatacttcgggcttatt
+7343250/1
BCCFDFFFHHHHHJJJJIJJJJJGJJJJJJJJJJJJJJJJJJIJJJJJJJ
@7343523/1
gtcttcttgaacttcttcaattgacgcaagaagtaccagaaacgggactt
+7343523/1
CCCFFFFFHGHGHJJJJJJJJJIIJJJJIJJJJDFHHGIJIIJJJJJJJI
@6842979/1
gctctttgcttgaacacgtagccaatcttattctcgagactgtccaagga
+6842979/1
??@FFFFFHHGFGIIIIGGIEGHGCDFHHGGIIGGGIIIIIGGDFCGGGG
@4751741/1
ggaactgcttcacctgtggccggcggcacgcagacgccttgatgacctcc
+4751741/1
CCCFFFFFGHHHHJJJJHIIJJJJJJJJJJJJHHFFFDEDDDDDCCDDDD
@2212322/1
cttctacagatttatatagcccgcgacttcgttcgtgtggaatagtgact
+2212322/1
CCCFFFFFHHHHHJJJJJJJJJJJJJJJJJJJJJJIJHHJIJJJJHIJJJ
@5787371/1
gccagatgccaaagttcttgatcttcactgggctcttctctgggatttcc
+5787371/1
@@@DDD?DFFFD?A22A<3CHH>FHFIHC4<?C9:E?F?G<CGF>30:?B
@2753348/1
ctgctgtctgtggagctgatgcttgctgggcctcagctgttggagctggt
+2753348/1
CCCFFFFFHHHHHJJIJJJJJJJJIJIIJIJJJJIJJJJIJJJJJJJJJD
@5787501/1
cgcttgtggtggtgcacgcgcttgggcagagggaatctgattgtgctgtt
+5787501/1
CCCFFFFFHFHHHIJJJJJJJJJJJJJJJJJJJJJJJJJIJJJHIJJIIJ
@4752595/1
gtggaggtttctcctgtgacggcatagccgcagcctccgattgagtttgt
+4752595/1
C@@FFFFDHHHFHJJJIIIJGIJJIJJJHIJIJIJJJIJGHIGGGGHIHD
@7344505/1
gttcaaggggatctgagaatggtttacattcacaattttgtccgctggac
+7344505/1
BB@FFFFFHGHHHJIIIIGIIJJIJIIHIJIIJIIIJIJJIJIIJIJIHI
@146872/1
gcgctaatctcagaaacggctgatccgagttggatgcggttttcacgaat
+146872/1
@@@FFFFFDFHHHIIIIIIIIIEDHIIGIFHABGEHGIEDFHIAFHGIGI
@1689637/1
cctcaatctgcaccagttcatatttgggcacagttcctcgacgagcaagt
+1689637/1
@@@DADFFHHHDHIIGCFHGDAFDHFHDIIIIIFF@GHIIIIIGGIIGHB
@4753447/1
cctaaagtcattattctccgcgggcgacagccaatatgtgttaaaataaa
+4753447/1
BCCFFFFEHHHHHJJJJJJIJJJJJJJJJJJJJJHHHHHHHFFFFFFEDE
@7345169/1
ccctcagatacaccgtcacggaatacaaatatcttcttcggcaatctgcc
+7345169/1
CCCFFFFFHHHGHIJJJJJJJJJJJJJJJJJJJJJJJJJJJJJJJJJJJJ
@4753703/1
cacatctcgggatgtagtctcctagggtgactctgtttcctttgcagctc
+4753703/1
@CCFDFFFDHHGHIIIIGHIIHJGIIJCECHGJJIFIJGHGHGGGIJFIJ
@5788822/1
gttcgtctgtgcgcgctaatctcagaaacggctgatccgagttggatgcg
+5788822/1
CCCFFFFFHHHHHJJJJJJJJJJJJJJJJJJJJJIJJJJGHGHIJHIHHH
@1159767/1
ctagtacctgataagcccagacctagcccaaattcttcttcttcagccgg
+1159767/1
@@CFDDDFHHDHFIJIJIJJGIIIIAGHIJIIGIIIIIJGGIGJJJJIJJ
@7862439/1
cttcttctcttttttctcctttcttttgcgagctgctgccgaaagattag
+7862439/1
@CCFFFFFHHHHHJJJJJJJJJJJJJJJJIJJJJJJJJIJJJJJJJJJJJ
@5275360/1
cttggttgaacggaactccaatcctttactcgaatagtcttttctaactt
+5275360/1
<<?1B2BA:DDD<BDA3AFFA9C;?4?CBE>BDDA@B?<?B@?D99?DD9
@148618/1
cagcatacataataaaattagaggaagtaggtgctgggcctcttgtatgc
+148618/1
CCCFFFFFHHHHHIIIJJJIJJJJIJJHIJJJJJJIJJIIJJJIJIJJJI
@7863083/1
ccagtactttagctttgacagtgtaaaacttctcggaaatctccaatcca
+7863083/1
C@CFFFFFHGHHHJJJJJJIJJJJJJJJJJJJJJJIJJJJJJIJIIJJII
@3238510/1
ctggcatacaaggcaaagcaccgacgacgacactgtacagttagaaatgt
+3238510/1
CCCFFFFFHHHHHJJJJJJJJJJJJJJJJJJJJJJJIJJJIIJJJJHHHH
@6333982/1
gacactgaggtcacggtactcgcggtacatgttgtgtacacctgagcgag
+6333982/1
C@@FFFABFBHHDIGJFF@FFDFHB:?DAGGIJJIJBDHIIBGHGGEA<@
@6334141/1
ggacttcacacataaactctatgactggctgcgctttataaaaggcagtt
+6334141/1
C@CFFAFFHGHGHJJJJIGIIJJFIIIIJGIGGIGJJEHEHIJIGJJC?F
@149119/1
gtagggtaagacacggatcgcatacaccgtgaatataagtggcaaaggta
+149119/1
BB@FFFDEHHHHHJJJJJJJJJJJJJJJJHIIIJJJJJJHIJJJJJJJBG
@2756016/1
gggaagtaaatgcatctgtccttatt
+2756016/1
@@@==BD>:?<<FF9FGICA?C:AF?
@3752839/1
gataaagataagtataggctcaaaacctaacgacatcaatcaccagctta
+3752839/1
@?@DDDB4?DBD:CGGGGDHGIIGGHGIEHGEHIGH@CEHIIIIIEGGHI
@1161402/1
cttgggaagcctttgtgcgccacatcaatgttgataaaggctttattggt
+1161402/1
CCCFFFFFHHHHHJJJJIJJJJJJJJIIIJJJJJJJIJJJJIJJJJJJIH
@1161491/1
ctcatcttgtatagaggaggcttgggctcgctctccgaagggagcttgcg
+1161491/1
CCCFFFFFHHHHHJJJJJJJJJJGHJIJJIIIIJJJJIJJJJHIJIIIIJ
@4277209/1
cagcatacataataaaattagaggaagtaggtgctgggcctcttgtatgc
+4277209/1
@@@FFFFFHHHGHJBBEHIGGEIIJJJGIEI9FGIIJBIGIJJJJFGGIG
@5790678/1
atcttgtatagaggaggcttgggctcgctctccgaagggagcttgcggcc
+5790678/1
@CCFFFFFHHHHHGIJJJJJHIJIIJIIJJIJJIIJIJJIJIJJIJJHGF
@7345548/1
gggaatctgattgtgctgttgtggaactgcttcacctgtggccggcggca
+7345548/1
CCCFFFFFHHHHHIIIJJIJJJJJJJJJJJJJJJJJJJJJJJJJJJJHFD
@3753577/1
ctccaataagaatgaggggtcattgaacttatagtt
+3753577/1
@BBFFFFFHHGHHIIJJIFEHGJJJIJIJJJJJJII
@3753701/1
gtttcatgtcaatcggttcataaataaaaaagttatgtcaaattaaagaa
+3753701/1
BBCFFFFFHHGHHFIJIIJIJJJJJJJJJIJJJJJJJJIJJJJJJJIJJJ
@6335535/1
accgcatccaattcggatcagccgtttctgagattagcgcgcacagacga
+6335535/1
@CCFFFFFHHHHHJJJJJJJJJJJJJJJJJIJJJJJJJJJJJJJJHHHHF
@6335557/1
tggtagcgggtcggacgagccgtgccttttattgcttggtgagacacgag
+6335557/1
@CCDFFFFHHHHHJJJJIJIIJJJIJGIJJHIJEGHHHHADDFFFEEDBD
@4754612/1
cgttgatgtcgcaagatagtgagacattcactttttagtcataatcttca
+4754612/1
CC@FFFFFHHHHGIJJIIIHIJJFGIIJJJJJJIJJIJIJJJJJJJIJHI
@6845424/1
cgtgccttttattgcttggtgagacacgagataaaagtccaattcagacg
+6845424/1
?@@DDADEBFDHDEEEAGB?FH?FHIIIGIFGGGIII?BFHGGGHIIGIG
@6336049/1
ctctgtgatctgtttcttggcatctatagatgtcggtggcgcacagggca
+6336049/1
?@@DDDDDFHHBHBFGIIIE;CC@?<C<<?ECGG;1:8??FADGB@@G<A
@5791674/1
ggagtgactttcccgtttccaatctccaagacaggaggctccagtacttt
+5791674/1
?<?DDDBD?FH?CGAHGBEBC?FHGBBFHEHEGGGCGBDBDHIG9BFB<F
@6845908/1
cgccaattcactgttcattacctgtgaaaactgcccctcagatacaccgt
+6845908/1
CCCFFFFFHHHHHHJJJJJIJJJJIIJJJHJJJJJJJIJJJJJJJJJIJH
@1692129/1
ctgttccacttcatcatcagggatcttgccgtcattgcagacggtgtggt
+1692129/1
CCCFFFFFHHHHHJJJJJIJJJJJJJJJIJJIJIJJIJJJIGIJDFDGHC
@6845930/1
ggagtgagcacgggctctgtgcctggctcccatgtcacggtagcactgag
+6845930/1
CCCFFFFFHHHHHJJJJJJJJJJJJJJJJJJJJJJJJJJJHIJJJJJJJJ
@6846050/1
agaggaggcttgggctcgctctccgaagggagcttgcggccgatg
+6846050/1
<;?DD;1@DFD<:BGEF:11C3?GE6BDEG;7@;=;CFB6:=?CC
@5792232/1
ataacactttgacaggctgctgtgggatacggctggagaacaaatgtatt
+5792232/1
CCCFFFFFHHHHHJJJJJJJJJIJJJIJJJJJIJJJ;??F@FHIG>B<CF
@149344/1
accagtggtcttcttgaacttcttcaattgacgcaagaagtaccagaaac
+149344/1
@B@FFDFFHHHGHIJJJJJJJJJJJJJJJJJJIJJJJJJJDGIIIIJJJH
@149447/1
gtcaaattaaagaatcacgtcgaacattctatgcttataccattaatctc
+149447/1
CCCFFFFFHHHHHIJIJJIHIIGGIJJIIJIJJIIJJJJJIJJJJJJIII
@6336894/1
ggtctttgtacaccttcaggtgatcgaacatcatgtcttcaaactccact
+6336894/1
CC@FFFFFHHHHHJJJJJJJIIJJJJJJJJJJJJJIJJJJJJJJJJJJJI
@2759082/1
gtccgtctgattctgtgatagtgaataca
+2759082/1
CCCFFFFFHHHHHJJHIJJJJHIJJJEHJ
@6337495/1
gtatgattatttgtctgtagtggtcctgctgtttcgtatattctaaattg
+6337495/1
@@@FFFFFHHGGHJJJIJJFJHIHIIJJJJIIJGIIGHEIIIIIIEHIIE
@4277687/1
gcgttgtaaaactaaagattaaataaataaaaaaaaatattg
+4277687/1
@@@B?AD?2<CF:<:EBF@FEHEHHDHC@BD?BAD@F9F=88
@3753989/1
atagaatgttcgacgtgattctttaatttgacataactttttta
+3753989/1
@CCFFFFDFHHH?FFFEHGGIIIJ><EFCGIJJGDEEHI4?GG2
@3754250/1
cgattatttactttgacaccacttttttccacgaaaaagctatttgagta
+3754250/1
CCCFFFFFHHHHHJJJJJIIJIIJJJJJJGIJJJJJJIJJJJJJJJJJJJ
@3240387/1
ctccagcatagtaaaggtttctgttactaatcaatcggccttttatattt
+3240387/1
@CCFFFFFHGHFHJJJJHIIIJJGIIJJJIJIIJIGJJJJJJJIIIGIJI
@4278270/1
gttaatcttaagactcagattgccatctcagaaattagcggatggatcaa
+4278270/1
@??DDD>DFHFBHGGIIG>HAHHEFHIIIGI>CBEFBHGAADH@FDDH;B
@4278330/1
caaaccgtttgaaatctcggttttgcgagtacttcatattagaaatcact
+4278330/1
CCCFFFFFHHHHHJJJJJJJJJJJJJJJJHHIIIJIIJJJIJIIIJJJJJ
@3240612/1
ccgtgtttttaaatgcggggaagttgcaaaaaatattttatcgagtacct
+3240612/1
?@@BDDDDHHFDFFFEHB><FGGBBGGHEHIGIFHGIC7=EHHCE7?@@;
@2214923/1
gggtcacattacatactctgtatttcctcttcatggtgccacagtgagtg
+2214923/1
CCCFFFFFHHHHHJHIJJJJJIJJJJJJJJJJJJJJHIJJJJJJIJJJGH
@665109/1
tcattgaacaatctcgtatgatgccgtttctgtaccaataggaacaatac
+665109/1
CCCFFFFFHHHHHJJJIJJJJJJJJJJJJJJJJJJJJJJJJJJJJJJJII
@4278670/1
gtggctttctttgatcattaatgtctcgtatgtcaaggacttc
+4278670/1
CCCFFFFFHHHHHJJJJJJJJJIIJJIJIJJJHIBGDHCHJIJ
@665214/1
gtggttcttcaacttgggctagcagggaattggtagcaacttgaatgtga
+665214/1
@?@FDDEFFFHFHGBEEHIJJJJFIJGGGIHGIHHGGHGGIJICHIG?BF
@3755135/1
ggcgaagtacatgaccttcttggtgacggcgtgcacggtgatggcgcgcg
+3755135/1
CCCFFFFFHHHHHIIJJJJJJJJHIIJJJJJIIIIJJJFHIJGJGHJHFD
@4279181/1
ctttaatttgacataacttttttatttatgaaccgattgacatgaaacaa
+4279181/1
CCCFFFFFHHHHHJJJJHJJJJJGHJJJJIJJIIIGJJJIIJHIGHJIJJ
@1162766/1
gctgtctctggtggaggtttctcctgtgacggcatagccgcagcctccga
+1162766/1
@<@DDDDBFHHFHD@FG<CHABHC@9FCCEEGHIBBHIIDFDHEGDGDH/
@2760487/1
cttttgaggatctcaatccgatcgtt
+2760487/1
CCCFFFFFHHHHHJJJJJJJJJJJJJ
@5277942/1
cccgcattctcttctcccgtgttggctggctgcgcagggatagtgattag
+5277942/1
1??A?@61AF?FB>F:C<C3CCB;BG@@FAF@DGE0@B<FFFIICEF7@;
@152542/1
ccaaaatattttttacgatttttgtctgtctgtctgtctgtccgtttgtt
+152542/1
@@@FFFFEHHHHHIJJJGIIJIJJFHJIHIIGIJJJHHIJJJIIFIJJIJ
@2760835/1
gcttctggcacatcaggagaagttggctcctcaacagacacagagctctg
+2760835/1
CCCFFFFFHHHHHJJJJIIJJJIIJJIJJJJJJJJJJJJJJJJJJJJJJJ
@1163298/1
cccgtacggatctgttctgcaatccttttgtcaatttccttctgcttctc
+1163298/1
CCCFDFFFHHGHHJHHIIJIIJJJGJJJEIHGIIGIJJIIJJJJJJIJJG
@6339413/1
actaaatgtaaatttaagcatccgacaatatattcgtgaaaaccgcatcc
+6339413/1
@CCFFFFFHHHHHJJJJJJJJJJJJJJJJJJJJJJJJJIJJJJJJJJJJJ
@6339416/1
cgctgtcaaacctaggactcgaggttggtcgtctactgggcagttctcga
+6339416/1
CCCFFFFFHHHHHJJJJJJJJJJJIIJJIIJJJJJJJJJJJJJJJJJJJJ
@1163690/1
ctcgcacgttggcagtaatagtacaagtgaaaagtcacttgccgatggta
+1163690/1
CCCFFFFFHHHHHJJIJJJJJIJJJJJHIJJJJJJJJJJJJJJJHIJJEH
@2761517/1
ctgagccatagcaaacagccactggcaat
+2761517/1
CCCFFFFFHHHHHJJJJJJJJJJJJJFJJ
@3243385/1
gtggcgacctctccgactgacatgaacattggaaactcgcagagtgtggg
+3243385/1
CCCFFFFDHHGHGJJGGGIIGHIJ@GGGIJIEGIGHJJJJIJGI@FEHGH
@6847440/1
caggcaacatcttctttggtttgtcaggggtaatgctaacgtcatagcga
+6847440/1
@<@DA=D;C:<CFAGFG@EFCFFFHFEEBFFF?FA?DGIFE9BDB?F>@;
@1165494/1
ctcttaaacgactggattgattttgatgatttttttgtgtgtgttcaagg
+1165494/1
@C?DDDEDAFCFFHG?AFGHHHIGG?FH?FFHHGGIIIIHGCFHHIEHII
@6847759/1
gtttattttgtttttctctgtgatctgtttcttggcatctatagatgtcg
+6847759/1
CCCFFFFFHHHHHJJJJJJJJJJJJJJJJJJJJIIJJJJJJJJJIIJIIJ
@1165894/1
ggcacgcttgcgcatgacatctatacatgccattggcgttcaaaaggtta
+1165894/1
CCCFFFFFHHGHGIJJIJJJJJJJJIIIIFJJJJJJJJIIIJJJIJJHHI
@3756381/1
ctctataaacattatcatggccgctaccatattacttactgctttcacaa
+3756381/1
CCCFFFFFHDFHFIGIJIJJIIJIIIIGHIIIIJJIJIJJJJJIJJIJII
@3756675/1
cctgtacgttcaaacgtatcacacattttctggtcaccttccatgcaaaa
+3756675/1
@<@DDDDD=ACFFGG6<CD@FD@HG@G@HHAHICFHGBD>D0BDB@DFEA
@4279636/1
tcgtattaatgtatcacacctagcatcacaacgtcatttaatataaaata
+4279636/1
@C@DDFDFGHHHHGGIIIGIIGIIJJJIJIGIIHIJIIGIJJGJIJIIJJ
@5794809/1
gctgtttctcactagtaagagcttttcgtataatatgatatgatgccgac
+5794809/1
CCCFFFFD?FHDHEHGHGIGHIJJJJIJHIIIJJIIJGIJIJJGHIIIIJ
@1694990/1
gtacagttaatacctggcatcagttacaatgtttgagtacttagttactt
+1694990/1
@@@FDFD:DFHHHIIIDGIIIFIIIGIGEABHICGHHCFHIIIIIIIGDH
@6848779/1
ccttcattgagggtcgggaacttatggtataggtagagactggctgcaaa
+6848779/1
=@@FFADDFB?HHGBFHIEFEGGGHHEHDCDAF?DG<?<DD>?BFGCGGG
@1695393/1
cacgcgcttgggcagagggaatctgattgtgctgttgtggaactgcttca
+1695393/1
CC@FFFFFHHGGHIJIIJJHJJIIIJJJJJJJJJIIJHJIIJJGJJJJJE
@4280318/1
cctggctcccatgtcacggtagcactgagtgacggcacctccgacactga
+4280318/1
CCCFFFFFHHHHHHIJJJJGIIJJJJJIJFHGJJJIIIJJJJJIJJJJJI
@4280334/1
acctcacgatcgattactactgctttcccaaagacaggacaagcgtgaat
+4280334/1
CCCFFFFFHHHHHJJJJJJJJJJJJJJJJJJJJJJJJJJJJJJJJGHJJJ
@3757776/1
ccctgctattttttttatttttattttcaatgtacagacagcacttttct
+3757776/1
CCCDFFFFHHHHHIJIIJJJJIIJJJIJJIIIGHHGJJIJIGIIJJIJJI
@666029/1
ctcagcatggtaagaaggtggcggccagaatctagacatgcacagctctt
+666029/1
@@CFDDEFHHDFHJJIIIHIJIEGHIIJJJJJJJJJJJJJJJIIIIIJIJ
@5796078/1
tataattcttctgtaagtgtgtatgtcactgaacttctcttaaacgactg
+5796078/1
@CCFFFFFHHGGHFGIIEHIICFIJFIGHIJIJJIJJJJJJJIEIIFHGI
@4757046/1
catcaatttatcttcaaatgacgacaccacagttccagtctcaggcacat
+4757046/1
CCCFFFDFHHHDHIIJJJJJIJJJIIIEHHIIGICHIIFHIJJIIJIJJI
@3758962/1
tgggtatgttattagtgttggattttacaaagtttaccagatacattaac
+3758962/1
@B@FADFFHHHHHJJIJIJJJJJJJJJJJJJJIJJIJJJJJJJJJJJJJJ
@156404/1
cttgaattccttgatgactgcatagatagaaatcgaactcggtcggatgc
+156404/1
CCCFFFFFHHHHHJJJJJJJJJJIJJJJJJIIIEHIJJJJJJGIJJFGGH
@3759169/1
gcggtctttgtacaccttcaggtgatcgaacatcatgtcttcaaactcca
+3759169/1
B@CFFFFFHHHHHJJJJJJJIJFHHIJJJJJIJJJJJJIIJJIGHIJJJA
@4757738/1
gcctcttgtatgcgaaggtgttgaggcgcttgtggt
+4757738/1
@@@DDDDDHAHHFIHIII:CCFH@AE@@DHID?DD9
@3759261/1
ccacgacgctcggacatttcaattttatttagttggtcttggttgaacgg
+3759261/1
@CCFFDFDHFHHGIIIIJJJJJJJJIGHJJIIHGIJJGIJJJFHIJJJJI
@156998/1
gtagcgttatcactgtctttacttttaattttcactgatttgcaataata
+156998/1
CBCFFFFFHHHGHJJHIJJJIJIJJJJGJJJJIIJJJJJJJIIIIIJJJJ
@157128/1
ctaagtgagtatacatctattaaattcaaacgcagagctcattatgttga
+157128/1
CCCFFEFEHFHHHJJJJJJJJJJJJJJIJJJJJJJJJJJJJJJJJJIJJH
@157272/1
caggtaaattgcaccgattagtgcctctaatatatcgctgaggaccttag
+157272/1
@@@FDDDFHDBFHJJJJGIIHFHIIIIJIGIIGIIIIJJJIJJIIIIGHE
@2217564/1
cttttatatttgttaactgtccttcattgagggtcgggaacttatggtat
+2217564/1
CCCFFFFFHHHHHJJJJJJIJJJJJJJJJJJJJHJJJJHJJJJGIIJDHH
@157691/1
gggcttcttgtatgcgaaggtgttgaggcgcttgtggtggtgcacgcgct
+157691/1
CCCFFFFFHHHHHJJJIJJJFGHIJJJJIJJIIJHJJHJJIIIJJJJHFF
@5280201/1
tgagcgagactcataacgcagccagatgccaaagttcttgatcttcactg
+5280201/1
@@@FFFFFHDFHHJIJIJIJIEGIGHHGGIJJJIGHICGHICHIGIJIEF
@6340331/1
gggtaatgctaacgtcatagcgataaattttaagggatttaaattccatt
+6340331/1
B@CDFFEFHHHHHIJIIGGIIJJJIIGHGIIJIIJJGGJJIJJIJIIJJJ
@3244239/1
ctgtgctgttgtggaactgcttcacctgtggccggcggcacgcagacgcc
+3244239/1
BCCDFFFFHHHHHJJJJJJJIJIJJJJJJIGIHJJIIIIHFFFDDDDDDD
@158071/1
cccaaattcttcttcttcagccggctttggtggttctttggctgtctctg
+158071/1
@@@DDDDDDDFDHGHHGGFHI;<CGHEHII8DF?DHHIIIIEIIIEHGHG
@3244546/1
gtcacggtagcactgagtgacggcacctccgacactgaggtcacggtact
+3244546/1
C@CFFFFDHHHHHJJJJGHJJJJIJJJJJJJJJJJJJJJJHHJJJJDHHH
@6340904/1
gtagcaaccaccttcaatcctttaacgaatgcagcgaaatagtcaca
+6340904/1
@@@ADDBB;;C?CAC2<A<<CHIBAA?1?EB<:9C000@FHE9B<F?
@3244870/1
gatttctatttcccaattaaaccttatattaatacaatggtgactattaa
+3244870/1
C@CFFFFFHHHHHJJJJJJJJJJJJJJJJJJJJIJIJJJJGHIGJJJJJJ
@5280898/1
ccaacaagtatcctttgtatcagtctctctgtatactggaaatcttcgta
+5280898/1
CCCFFFFFHHHHHJJJJHJIJJJIIJJJJJJHHJJJJJIJJIJJIJJJHJ
@2762845/1
ttgtgatggtgcctctgtaggagtttcgggctcgggtttactagcctcct
+2762845/1
@@@ADBFDHCDDFGIIIIEICAEAEEHGGGIIIGII?DFHEIIIHE=FCF
@7352321/1
cacactaattacaaaaaagaaaacatttgtcaccaactcctaaagtcagg
+7352321/1
CCCFFFFFHHHHHJJJJJJJJJIJJIJJJIJGIGIJJJJJJJJIGFHIII
@3762227/1
ctgtcatctggttcatacggcgcgcggtcgcctccttgatgcattgcgtc
+3762227/1
CCCFFFFFHHHHHHIJJJJJJJIJJJJJJJJJJJHHHHHHFFFFFFEDDD
@5281525/1
catggttttagcaatgcttgacgaaatcttttaatgagacaaactgcaat
+5281525/1
@@@FFDDDHHFFDGEHIJGIGIJJJGGJJJJJEGGDGG<DGGDCHIIIJI
@7352840/1
gtcctttctaaggttctaaactatttctgtaccaaatttcaaccaaatcc
+7352840/1
CCCFFFFF4CHHHEGIJIJJJJIJJJJJJHIIJJJGIIJJJJIJJJJJJJ
@3246216/1
tgacatttataaatagtctttcctcataagaagttggttgaactggtgca
+3246216/1
CCCFFFFFHHHHGJJJIJJIJJJJJJJIJJIJJJJJJIJJIJJJJJHGHJ
@3763368/1
atttctatttcccaattaaaccttatattaatacaacggtgactattaaa
+3763368/1
CCCFFFFFHHHHHJIJJJIJJJIJJJJJJJJJIHIIJJJGHIIJJJJJII
@3246467/1
ccacaatatattcgtgaaaaccgcatccaactcggatcagccgtttctga
+3246467/1
CCCFFFFFHHHHHJJJJJJJJJJJJJJIJJJJJJIIJJJJIJJJJJJJJH
@1696986/1
gtcgaatattccctgacacctcacccagggcgggatatggaattttaatt
+1696986/1
CCCFFFFFHHHHHJJJJJJJJJJJJJJJJJJJJJHHFFFFFFEEEEFEEE
@3764841/1
gtcgaacccaaaaatgtaattaactttttttttgtctgtttgtctgtttg
+3764841/1
@@<DADDDFHHDHGGEACHGEGGDHIGGIIGIGIHGEGGEHDCEECHGEA
@5798405/1
tcttgaacttcttcaattgacgcaagaagtaccagaaacgggacttagcc
+5798405/1
CCCFFFFFHHHHHJJIJJJJJJJJJJJJIJJIJEIJJJJJJJIJJJJJJJ
@1697268/1
gaatctgattgtgctgttgtggaactgcttcacctgtggccggcggcacg
+1697268/1
CCCFFFFFHHHGHJJJJJJJJJJJJJJJJJJJJJJIJJJJJJIIJJHFDC
@4283768/1
ggcatagtaggtaggcgtagggtaagacacggatcgcatacaccgtgaat
+4283768/1
CCCFFFFDHHHHHJJJJHJJJJFHIJJJJJJJJJJJJJJJJJJJJJJIJG
@3765299/1
ggacatttcaattttatttagttggtcttggttga
+3765299/1
CCCFFDFFDDHFHIIIGBHABCFHIIIIIIIHIII
@668267/1
aaccaatttagaatatacgaaacagcaggaccactacagacaaataatca
+668267/1
?@@DBADD?FHDF?GGDGGGGA@FF>?FDHHIGHADGBFDEGHIIIIHCD
@4283860/1
gttgttaagaggtgttacctgcaacttggccaggttagggccaacagatt
+4283860/1
CCCFFFFFHHHHFHJJJJJJJJJJJJJJJJJJJJHIJJJJJJJJJIJHIJ
@5798987/1
gggatttaaattccatttccaaatagttgaccatcactcttatatgggca
+5798987/1
CCCFFFFFHHHHHJJJJJJJJJJJJJIJGHJJJJJJJJJJJJJJJJJJJJ
@3765886/1
ttaaattccatttccaaatagttgaccataactct
+3765886/1
?@@DD?BAHBD>FGBDGEG?CF9CHG:FADEC?FA
@2218404/1
gacactgtacagttagaaatgttacaacctctatactttgcattaaaata
+2218404/1
CCCFFFFFHHHHHIJJJJJJJJJJJJJJJJJJJJJJJJJJJJJJJJJJJJ
@668966/1
tattaattcattagcgaaaaacttatttttcacttttaaaaatacatcag
+668966/1
CCCFFFFFHHHHHJJJJIJJJJJJJJJJJJJJJJJJJIJJJJJJJJJJIJ
@4284491/1
cacggtagcactgagtgacggcacctccgacactgaggtcacggtactcg
+4284491/1
??@DB=?::CBA<<:2AFFF1EFGI@FCF>?GI@FDFD==FFA8@A@A@A
@5799411/1
gtgggtgtatctttaaggggatctgctgtctgtggagctgatgcttgctg
+5799411/1
@@@AD0A@F?FFFII<BGIE@E8AEHBGE?GE?CC?FG>;3?FG<BBFDF
@161564/1
ccctattgaaaacaactctacacatacatacatatttacttagattaaca
+161564/1
CCCFFFFFHHHHHJJJJJJJJJJJJJJJJJJJJJJJJJJJJJJIJJJJJJ
@4761653/1
agtggtcttcttgaacttcttcaattgacgcaagaagtaccagaaacggg
+4761653/1
@@?BDDBDHFHHHGEHIIIIGGGDHHGHGIIIIIGIGCGBEGHIGGGEEB
@5799663/1
ggaaactgtttagactggttacattgctcacgtacagctaagttattagc
+5799663/1
CCCFFFFFHHHHHIIJJJIJJJJJJJJJJJJJJJJJJJJJJJIIJJJJJJ
@4285141/1
ttagactagttaattaaatgaatttcgttggaaattgtgaaacaagccag
+4285141/1
@@@FFFFDHHFDHJGIJGHHIGHIGIIGGIGGIEHJIGFIIGHGIEBFBH
@162224/1
ggcatctatagatgtcggtggcgcacagggcacgcttgcgcatgacatct
+162224/1
BBCFFFFFHHHHHJJJJJGIIJJIJJJJJJJJJJJJJJJJJJJIJJJJHH
@3246834/1
gtcgtgtcctttatacatttcggcatggcgatcatgtcgatggcttggtt
+3246834/1
C@CFFFFFHGHFFHIIIBHIGGBGHIGIHIIJGHGIGFGFGGGIIJJJGG
@3768026/1
cgtcgaaatcaacttcagtgtatcggttgggcagta
+3768026/1
@C@DDADDHHHHHJJJJJJIJJJIEIIJGGIGHGIJ
@162922/1
cgacgacactgtacagttagaaatgttacaacctctatactttgcattaa
+162922/1
CCCFFFFFHHHFHIIJHIJJIJJJJJJJJJJJIJIJGIGGIIEIIEIIJJ
@4763381/1
cgattgacatgaaacaaacactaaatgtaaatttaagcatcccacaatat
+4763381/1
@?@=BDDD8F3CFF<FEGFFFDCFFEAEFDFFF@DFGII@G9CAFFIFEI
@5282434/1
ccccattttgacagcgtcttacttcacgtggtagcgttatcactgtcttt
+5282434/1
@@<DDBBDH8;FF9?@;EGEEHGHHI3CEG?:?FFD@FEE@9@FG?9?>G
@7353824/1
tcctaacttcgcaaccactaattccagtgataaattcactctagcacgta
+7353824/1
CCCFFFFFHHHHHIIJJJJJJJJJJJJCGIIJJIJJGIJJIJJGGIJGFH
@7869403/1
gtgggttcgtgaatcatgccctcaatctgcaccagttcatatttgggcac
+7869403/1
@@@F@DFDHHHFHIIIIBGBEGHEFDHIEHHGGCACFFIIHGGIGGBGGG
@3768631/1
ccctgtgtataatgctgggtaacatgatagccttgtaccacagtactcct
+3768631/1
CCCFFFFFHHHHHJJJJJJGIIJJJJJJJJJJJJJJJJJJJJJIJJJJJJ
@5282667/1
gtttgtttcatgtcaatcggttcataaataaaaaaagttatgtcaaatta
+5282667/1
BBBFFFFFHHHHHIJJJJJJIIIJIJIJJGHJIJJJJGHGIJJJIIJJJI
@2763905/1
gttcacctttagaagtatgtttttag
+2763905/1
C@CFFFFFHHHHHJJHIJJJJJJJJI
@3768978/1
gacaagcgattggcattacgattgtgacaagttttcg
+3768978/1
C@@FFFFF?FFFFGHIGGGHICGGCEFGGIIJJJIIA
@4764047/1
gcgagggtgttgaggcgcttgtggtggtgcacgcgcttgggcagagggaa
+4764047/1
@@CDFDDDHFFDDGHEEHEIHIIHDBG6BGIJIIGIFHGFFFF>ABCD8=
@6342375/1
ctgtgacttgtagtcaaggtggagattttactatctttcaagtcggcata
+6342375/1
CCCFFFFFHHHHHFHIIJJFGIIJIJJJJJJJJJJJJJJJJJJJJJJIJJ
@2764138/1
atctttagcacttggttcgtcttttgaag
+2764138/1
CCCFFFFFHHHHHJJHJJJJJJJJJJFGH
@7869879/1
cctggccctcagcgacatgtaagagttcaatggggaagtaaatgcatctg
+7869879/1
CCCFFFFFHHHHHJJJJJJJJJJJJHIJJJJJJJJIJJHGIJJJJJJJJJ
@7354584/1
ctctgtaggagtttcgggctcgggtttactagcctcctccttagaagttg
+7354584/1
<@@FFFFEHDHDFHHHIGBCFFGGHGHIJ@FFCCHGGHGIII@F=FG;C9
@7870246/1
gtcgaatttcgggttgttcaccgctgccccgtcctgtgggctgttgttgc
+7870246/1
@@CFDDFFHGFGHHIGHIHGHGIIJJIIIJJJIJI>DHIIEGJIIIGJJI
@164173/1
ggcacatcaggagaagttggctcctcaacagacacagagctctgtgacgg
+164173/1
@<@FFFFFGHHBHIIIHHGIIIJJIJJIJJIGIGIIIIIJJGIIHIGFDH
@3770214/1
gatgtatggcagtagctaactcgtccgagggtcaattcaatatac
+3770214/1
@@CFDDFFHHHHFHIHGHIIHIJHIJJJJJJ?BGIIJJJJI4B<B
@7354941/1
aggacatttatctggctgtatgtttacatcataatgatgaacaaatcctc
+7354941/1
@CCFFFFFHHHHHJJJJIJJJJJJJJJJIGGIIGJJIIIIIJJJGIGCHI
@1171004/1
gtcgagcactttccttaaaaaaaataaaaagaataacttttgtataaata
+1171004/1
CCCFFFFFHHHHHJJJJJJJJJJJJJJJJJJJJJJJJJJJJJJJJJJJJJ
@5283792/1
gcacgtcttcgtctttgtacagttcgcgagcgatctccgctgtagtcggc
+5283792/1
CCCFFFFFHHHHHJJJJIJJJJJJJIIJJJJJJJJJJJJJJJJJJHIHHF
@5283818/1
gtcgattaagagaagttcagtgacatacacacgtacagaagaattatata
+5283818/1
CBCFFFFFHHHHHJJHIJJJJJJJJJJJJJJJJHIJJIJJJIIJJJJJJJ
@164864/1
cagcgaaatagtcacacccacgttggttatcaagtggcttggtaggatcc
+164864/1
CCCFFDDFHHHHHJJJJJJJJJHIJJHIJJJJJJIJIIJJFG?BAHBFHH
@7870527/1
cgcaccatgatccagtccaagggtagcacctcgaagtggttcacaccctt
+7870527/1
CCCFFFFFHHHHHJJJJJJJJJJGHIJJJJJJJJJJIJJIIJJJJJJJJJ
@1171943/1
ccgattgacatgaaacaaacactaaatgtaaatttaagcatcccacaata
+1171943/1
@@BDFFFDHHHHGIIIIIJJJJJJJFIIIHIGGIIGIJJJJJJJJJJIJJ
@4286260/1
gcaccagattattgatttctctttccctgtcgggagcggagcgcgctgta
+4286260/1
CCCFFFFFHHHGDIIJJJJJJJJJJJJJJIIJJIJIIGGIIIJJJHFFDD
@3249004/1
cgtcactattctaggattgtgtaggtaatattattaaacgaagaacatgc
+3249004/1
CCCFFFFFHHHHHJJHIJJIIHIIJFHHJJJJJJJJJJJJJIIIJJJJIJ
@4286465/1
cctcatcttgtatagaggaggcttgggctcgctctccgaagggagcttgc
+4286465/1
CCCFFFFFHHHHHJJJJJJJJJJJFGIIGIGIHIIIJIGIHJJGIGGJII
@1698128/1
cagcaggtgacacgaggctcatggcgccagcacccccagcagcaccagga
+1698128/1
CCCFFFFDHHHHHJJJJJJJJJJJIJJJJJJJJJJJJJJJJJJJJJHHHG
@1172916/1
ctccgattattattatacttatacatcaaataattgtcaacgatttattt
+1172916/1
CC@DFDDDFHHFHEIGHGIGIIJHIJIJJIJEIIJGFFFIGIGCDGDGII
@3772653/1
gttcacattgacaaacttaggtttgcttacagccattcccaactgtcctc
+3772653/1
CCCFFFFFHHHHHJJJJJJJJJJJJJJJJJJJJJJJJJJJJJJJJJJJJJ
@1698740/1
atcgggaggtgtggcagcctccttgaccattttagatatttgttgttcat
+1698740/1
@@@DDDDDHFHHHHHIIDH;FH;CFHIIIHIIIIIIGHGGIIHHCHIIGA
@4287183/1
ggtggtgcacgcgcttgggcagagggaatctgattgtgctgttgtggaac
+4287183/1
@@?DFDFFHHHHHJJJJJJIIJIIJIHIJIJJIIIIHIGIJHIJHIJJJJ
@4287360/1
gtggaactgcttcacctgtggccggcggcacgcagacgccttgatgacct
+4287360/1
CCCFFFFFHHHHHJJJJJJJJJJJJJJJJJJJJHHFFFDDDDDDDDEDDD
@3773195/1
tggatggagtgagcacgggctctgtgcctggctcccatgtcacggtagca
+3773195/1
CCCFFFFFHHHHHJJJJJJJJJJJJJJJJJJJJJJJJJJJJJJJJHJJJJ
@7872147/1
ctccttgatgcattgcgtcagaatgcccacctcacgttccgccaattgct
+7872147/1
CCCFFFFFHHHHHJJJJJJJJJJJJIJJJJJJJJJJIJJJJJJJJJJJJJ
@3251060/1
ctccaatctatatcgtaaccattgtcttctttgacgggcacaacgtacat
+3251060/1
:?@DDBDD4CBDDFFBBGCCH@HE?BHBAFHIFCF<FEEFFEGC:8?BF@
@7872331/1
agcgaaatagtcacacccacgttggttatcaagtggctt
+7872331/1
<@@DDD?DFB?CDCC:CGBDCAFFFIAFDBCD>09??DB
@166962/1
ctgctgccaattcactgttcattacctgtgaaaactgcccctcagataca
+166962/1
CCCFFFFFHHHHHJJJJJJJJIJJIJJJIJJJIJJIIIJJJJJJJJJJJJ
@2220747/1
caaaaccttcattatggcgcgtttacattaggtcggtcaccgaaggcggc
+2220747/1
CCCFFFFFHHHHHJJJJJJIJGIIIIJJJIIJBHIJFHIIJJJJIJIGF>
@7355315/1
cccaaattcttcttcttcagccggctttggtggttctttggctgtctctg
+7355315/1
@@@DDDDDD:??<ECEAAHH<?@?FH6E<FC?FDBDGEHIC<FHBGHGII
@4765302/1
gcacgcgcttgggcagagggaatctgattgtgctgttgtggaactgcttc
+4765302/1
CCCFFFFFHHHHHJJJIHJJGIIJJIJIJJIIIJJIJJHIIJGIJJJJJI
@3774179/1
gttgtggaactgcttcacctgtggccggcggcacg
+3774179/1
???DBD;DFHAFBBDF?EEHEFHGHD6@:@:@@84
@3774526/1
ctcgggttggaatgattctggtgggttgtcctgcagagcttgccacatct
+3774526/1
?@@DDDFFF>?DFGEHHFDHCCAFHHGGDHGHGGEHHIEGHAHECGHGIG
@6852374/1
gcggtacatgttgtgtacacctgagcgagactcataacgcagccagatgc
+6852374/1
@B@FBDDDHHFHHFHEFHHJHIIJJIJJJFIJJJJIJJIJJJJJJJIIII
@167827/1
agagacgatttcaccagtggtcttcttgaacttcttcaattgacgca
+167827/1
CC@FFFFFHHGHHGJJGEBHHHIJJIIJIGIGEHIIGIGGHIIJJJJ
@4766527/1
caacaaatactaataataaaaacgataggaaacaaataaaaactatccta
+4766527/1
@@CFFFFFHHHHHJJJJJJJJJJJJJJJ9FHIJJJJJGIJJIJIIIJJJJ
@168215/1
ggtaatattattaaacgaagaacatgcggctgaattgcagcatcttgtcg
+168215/1
@B?DFFFFHHHHHJJJJJJJJJJJJJJJJJJJJJJJJJJJJJJJJJJJJJ
@2221990/1
ctgtgatctgtttcttggcatctatagatgtcggtggcgcacagggcacg
+2221990/1
CCCFFFFFHHHHHIJJHIFGEEDEGEIGGCEHEI:CFDGGDGGEGGEHGE
@5285067/1
tgattgtgctgttgtggaactgcttcacctgtggccggcggcacggagac
+5285067/1
CCCFFFFFHHHHHJHGIFHIIJJIIFGGIIIIIJJIJIIGGHHFFDCD@B
@4766730/1
cgacgtgattctttaatttgacataacttttttatttatgaaccgattga
+4766730/1
@@CFD@DDHHFFFHJJIJIGEFIJIIGGHJCHIJIJJJIIGIIJGIJIIE
@3775767/1
cctcgacgagcaagtagttcttgaagcacagacacaggtgtcttcaacgg
+3775767/1
CCCFFFFFHHHHHJHJJHHJJJJHIJJJJJJJJIJGIJFHGGGIJIJJJI
@168663/1
agttatatcaacaacaaagtatgagagatataaaagattggaagctagcc
+168663/1
@CBFFFFFHHHHHJJJJJIFHIJHJHJHIJIJJJJJJJJJJHIJJJJJJJ
@5285590/1
ggcctcttgtatgcgaaggtgttgaggcgcttgtggtggtgcacgcgctt
+5285590/1
@C?DFFFFHHHHHJJJJJJFGHHIIJJJJJJJJHIJIJJGHIJJJJHHFD
@6344174/1
gctggagatgtgggtgtagctttaaggggatctgctgtctgtggagctga
+6344174/1
CCCFFFFDHHHHHJEHHIJJJJJIJJJJJHJJJJJJJJJJJJJJJJJJJG
@5802220/1
ctctttctttggagtttgtatacttaattcgatgttatacatatagcatt
+5802220/1
CC@DD?DEHDHHFGGHIIIIJIIIIIGGGGEHHGHII>FGAF?F<:FHAG
@7357086/1
ggcctgtttcagagtctcgttgacttgctgttagctcattttaacacatt
+7357086/1
CCCFFFFFHHHHHJHIJJJIIIGJJJIJJIJJIJJJIJIJJJIJIGJEHJ
@169046/1
cactgagtgacggcacctccgacactgaggtcacggtactcgcggtacat
+169046/1
@@@DDDBA?FDD<EEAGHIIGIIGIG@FHG?BGGGB?FFGIIGHBABDEE
@169058/1
ggtaatgctaacgtcatagcgataaattttaagggatttaaattccattt
+169058/1
@@?BDDDDFFDHFHHGHGGHIEGEHGIGIHGIIDIBGGHEIGC@BGIE??
@3777033/1
gtcgaacattctatgcttataccattaatctccgcaactatttgacggat
+3777033/1
CCCFFFFFHHHHHJJIJJJJJJJJJJJJJJJJJIJJJJJJJJJJIJIIHI
@5802669/1
gaggaagtaggtgctgggcctcttgtatgcgaaggtgttgaggcgcttgt
+5802669/1
BBCFFFFFHHHHHIIJJJFHJIJJJIJJJJIIJJI?FGGIIJJGJJJJIC
@5802679/1
gtgcgggggtgacatcggacttaatacaaggaaactgtttagactggtta
+5802679/1
C@CFFFDDD?==FGIIID@EHHHCEFFFFFBEECECCCCCCCCCCCBCCC
@3777461/1
attaaaccttatattaatacaatggtgactattaaattctgtctattaaa
+3777461/1
CCCFFFFFHHHHHJJJJJJJJJJJJFHIJJJJJJIIJJJJJJJJJJJIJJ
@4768564/1
ctttggtttacgttccagttctcgattatcgaatttttcgccatgagtaa
+4768564/1
@@CFFFFFHHHHHGJGGIHIIGGIHIJIJCHGEH?HGH3@FGIIGIGIIB
@5286625/1
cataactcgtgtttaccctgcacgaagaaatttgaatctatttatcatct
+5286625/1
CCCFFFFFHFHHHJJJIJJJIJJJHJIHJJJJJIIJIJJIJIIHIJJJJJ
@4768841/1
ctaggagtgactttcccgtttccaatctccaagacaggaggctccagtac
+4768841/1
CCCFFFFDHHDHHJGJIJJJGICIIJGIGDHIIJJJJJFIJIIHIHIIJJ
@1699200/1
attttagatatttgttgttcattcaactgtcttgttaatgcctggccctc
+1699200/1
@@@FFDFFHHHFHJFHGGGIIJJJFIIJJHHIJJJIJIJJJIIGGFHIJH
@4288636/1
ctgtggcgaagttttgttcacgttctttgcttgaacacactgtgtcgcca
+4288636/1
?@@?D>?D@1@<ABFBGB<E<CBDFEFEFFE>FFEG@FDFA9BF??68C@
@3778589/1
gtggctttcagtgaaacatcaaaatttatcgatctttgattctgatctag
+3778589/1
CCCFFFFFHHHHHJJJJJJJJJJJJJJJJJJIJJJJJJJJJJJJJJJJJJ
@7873122/1
cgcacttctttgttttatttaaaaagcttaagttgaattctacaaatgct
+7873122/1
=@@BDDDDFDFBDCG?FF?CAB@B??EHEA9CEEGE>@GC@?DFEBFDGC
@4289232/1
aaccgattgacatgaaacaaacactaaatgtaaatttaagcatcccacaa
+4289232/1
@C@FDDDDFFHDFBDD?DHGGCDHIB?CFH?CG@G@FEHGHHEGIIAFFD
@1175731/1
cccactacatcgagatggtaagcctttcattattagacatcgacaaaaca
+1175731/1
@;@DDDDDFFHBHE=GGBHI@<AEHEHH?FCGCGF@>FHFGGIGEGIEGG
@171411/1
gcctcctccttagaagttggttcctctttacaagtagactcatctttagc
+171411/1
CC@FFFFFHHHGGIIIHIJJGGGIJJIJJIJGGIGIIJIJJJIJJJJIGG
@171462/1
gccctgtccaacggtagatggaactctgtcgccgataccagatttaaaaa
+171462/1
CCCFFFFFHHHHHJFHGJIJJIIJJJJJIJJJJJHJJJJIIHIIJJJJJJ
@7874155/1
ggggcgtcgggtcacattacatactctgtatttcctcttcatggtgccac
+7874155/1
C@@FFFDFHHHDFIJJJJJJJJIJJJJJJHIIIIJJJJJJJJIIGHJIJH
@3252763/1
agaggaagtaggtgctgggcctcttgtatgcgaaggtgttgaggcgcttg
+3252763/1
@CBFFFFFHHHHFIJJJJJIJJJJJJIIJJJJHIJJBGGHJJJJIJIJJI
@5803355/1
tctgagaatggtttagattcacaattttgtccgctggacaatgttttttt
+5803355/1
CCCFFFFFHHHFHJJJIIJJIJJJJJJJJJJJJJJJJIIIIJIHIJJJJJ
@2222483/1
gtgattctttaatttgacataacttttttatttatgaaccgattgacatg
+2222483/1
CCCFFFFFHHHHHJJJIIJJJJJJJJJJJJJJJJJJJJJIJJJJJJJJJI
@2768776/1
actcataacgcagccagatgccaaagttcttgatcttcactgggctcttc
+2768776/1
CCCFFFFFHHHHHJJJJJJJJJJJJJFHIJJJJJJJJJJJJIHIIIIJJJ
@4770463/1
ggccaaataggaaacactacgctttacacgcatgaggtaatatttattgc
+4770463/1
CCCFFFFFHHHHHJJJJJJJJJJJJJJJJJJJJJIJJBGIJJJJJJJJJJ
@1701786/1
aggcgcttgtggtggtgcacgcgcttgggcagagggaatctgattgtgct
+1701786/1
CCCFFFFFHFHGHJJFGIIJJJJJJJJJJJJJIJJJIIJIJJJIJJHHHH
@3253130/1
ccgctttttactacatgcataaacatacataccgataccatacaccaaaa
+3253130/1
CCCFFFFFHGHHHJJJJJJJJJJJJJJJJJJJJJJJJJJFGIJJJJJJJJ
@6854584/1
ccacaatatattcgtgaaaaccgcatccaactcggatcagccgtttctga
+6854584/1
CCCFFFFFHHHHHJJJJJJJJJJJJJJJJJJJJJJJJJJJJJJIJJJJJG
@6855160/1
agcacgtagttctcagcttccctgcaaagttaaccatcttgtattcaaaa
+6855160/1
@BCFFFFFHHHHHJJJJJJJJJJJJJJJJIIIIJJJJJJJJHIJJJJJJJ
@6855175/1
cgcacagggcacgcttgcgcatgacatctatacatgccattggcgttcaa
+6855175/1
@CCFFFDDDAHDFHIIIIIFAFGDGFFEIGGGIGGGEIIIIIIEHBHHGH
@2769629/1
ctcgatctcaatttaaagataagatcggcgacctcgagcgacgaatcaca
+2769629/1
CC@FFDDDHHHDFHGBEFFHDEFDEE3<@GAHGGGFA@ABHG8B8BEEE@
@4290367/1
gttgcgaatatatgaagcgtgagacaatgcctccaataagaatgaggggt
+4290367/1
BCCFFFFDHHGHHJJIJJIJIGIIJIJIJJIIJJJJJJIJJJIIHJIII@
@6345833/1
gacgcaagaagtaccagaaacgggacttagccacaatctggtctggagag
+6345833/1
CCCFFFFFHHHCFIJJJIIJJIJJGIJJJJJJJJIIJJJIJHIJJJJIII
@6855507/1
gttcctctttacaagtagactcatctttagcacttggttcatcttttgaa
+6855507/1
@@@D?BDDH??FHGIFBE@@FFEEGGGIEH>BHHFGI?EEDDFFCAHEFD
@672731/1
gaattttgtttggtacctgataccgacacatggtaggttccatggattta
+672731/1
CCCFFFFFHHHHHIIJJJJJJJJJJJJJJJJJJIIJIHIJJJJJJIJJJJ
@173696/1
ggcctcttgtatgcgaaggtgttgaggcgcttgtggtggtgcacgcgctt
+173696/1
CCCFFFFFHHHHHJJGIIJFGHIJJJJJJJJJJIJJIJJHIJJJJJHHFD
@5287354/1
ccttgaattccttgatgactgcatagatagaaatcgaactcggtcggatg
+5287354/1
@CCFFFFFHHHHHEEHIAHHGBHIDHIHHIIIII@EFACDFGG:@:DAHF
@4290983/1
gtttggagttcacctttagaagtatgtttttagctgtcatctggttcata
+4290983/1
C@CFFFFFHHHHHJJJJJJGHIFHIIHIJJIIJJJJJJJJIIIIFHIGII
@1176434/1
ccctgggtaaggtatttcagggtcgtcacgacccacatcttcgtcgcgcc
+1176434/1
C@@DFFDDAHHDCDHGBHHI<BCFEHHGGHJGIIGDHGGIJIJIDGEIHB
@5805470/1
tggaattttaatttatgccccctttaaaaaaagctcgatctcaatttaaa
+5805470/1
@@81ADDDC<FDBGBFF><ACFGIIIEGDCAAFEGIG6?FH<B=CFGGCE
@1176663/1
catcgacataacaataacccctgctattttttttatttttattttcaatg
+1176663/1
C@CFFFFFHHHHHJJJJIJJJJJJJJJJJJJJJJJJJJJJJJJJJJGIJI
@2770539/1
gtcccatactccttgatttggtaaagcttgctgcccgcctagcgaggaaa
+2770539/1
CCCFFFFFHHHHHJJIJJIJIJJJJJJJJJJJJIJJJJJJJJIIIIIJJJ
@673639/1
ggcagctcgaacacggttaccgggaattttgtttggtatctgataccgac
+673639/1
CCCFFFFFHHHHHJJJHIIJJIJJHJJJJJJJJIIICHIJJJJJJJJJJI
@3782108/1
ggcttattctgcatacctgccatgcgctggtaagcgctatggactgccgc
+3782108/1
CCCFFFFFHHHHGJJJJJJJJJJJJJJJJJHIJJJJJJJJJJJJJJJJJJ
@174453/1
ccgagctcatcgactgtggcaatctttgcatggaatgttatctccaactc
+174453/1
CCCFFFFFGHGDFHIIGIFJIIJEHIIJJJIIIGGHIHIGIJJIGHIJIJ
@4291650/1
ctccgcgggcgacagccaatatgtgttaaaataaaaatccatttcattgt
+4291650/1
CCCFFFFFHHHHHJJJJJJJJJJHHJJJJIHIJIJHHHGFFFFFFFFEEE
@1702396/1
ctgggctgcagatgactgtgcatccttgctagtaagtcctgagccatagc
+1702396/1
@CCFFFFFGHHDHIIIGGFHGIHGGHIGIJIJJIIJHHHIIIJJIJIIIH
@5288494/1
gtggaactgcttcacctgtggccggcggcacgcagacgccttgatgacct
+5288494/1
CC@DFFBFDDHFG<FFHGHGGFEHGEIIBHEGIHGFFFDDBDC>ACDDDD
@2224252/1
gttcctctttacaagtagactcatctttagcacttggttcatcttttgaa
+2224252/1
CCCFFFFFHHHHHJJHIJJJJJJJJJJJJJJJJJJJJIIJJJIIJJJIGH
@4772370/1
gggatgcttaaatttacatttagtgtttgtttcatgtcaatcggttcata
+4772370/1
CCCFFFFFHHHHHJJJJJJJJJJHHJIJJJJJJJJJJJJJJIJJJJJJJJ
@7358972/1
ctcataacgcagccagatgccaaagttcttgatcttcactgggctcttct
+7358972/1
CCCFFFFFHHHHHJJJIJJJJJJJJIJJJJJJJJJJJJJJJIJJJJJJJJ
@4772397/1
ctctgtgatctgtttcttggcatctatagatgtcggtggcgcacagggca
+4772397/1
CCCFFDFFHHHHHIJJJJBFBHGGHIFEHGHG9ACH:?FEG@@F>BGHB7
@7875464/1
ggcagagggaatctgattgtgctgttgtggaactgcttcacctgtggccg
+7875464/1
=1?::=BDDDDDBEEEEE<A:CFEEEE@E?DEEEECD>D@DD<B9??@DD
@7875579/1
cagagggaatctgattgtgctgttgtggaactgcttcacctgtggccggc
+7875579/1
BCCFFFFDHHHHHJJJJIJJJJGIJHIIJJJJJJJJJJJJJJHIJJJJJG
@7875672/1
gtttgtttcatgtcaatcggttcataaataaaaaagttatgtcaaattaa
+7875672/1
CCCFFFFFHHHHHJJJJJJJJJJJJJJJJJJJJJJJHIJJJIJJJJJJIJ
@7359258/1
gtgacggcatagccgcagcctccgattgagtttgtgatggtgcctctgta
+7359258/1
@C@FFFFFGHHHHIHIIJJIIIIJHHIGGHDGIIJIEIJJCHGGGGIIGI
@3255738/1
ccctgggtaaggtatttcaggatcgtcacgacccacatcttcgtcgcgcc
+3255738/1
@@@FFFF:CFFHAGGHIGIIJFHHIJJIGIIJJJIIIIIJIJJGHIJJJH
@5289914/1
gtcaaattaaaaaatcacgtcgaacattctatgcttataccattaatctc
+5289914/1
@<?D??DD?DBAD1EFG@EEGD:=GAG@F<DDDFGCF@@BBBD?<BBBFE
@3256611/1
ctttgacagtgtaaaacttctccgaaatctccaatccaaaccgtttgaaa
+3256611/1
@@@DDBDDHHDHHEGHIIIEFHHGIGIHHIGHD9EGIGGIIJHHCH=?B<
@7360362/1
ccaggaactccagtcgttcattgtgcttgatatccgactccgtttcgctg
+7360362/1
CC@FFADFHHGDHIIIEIHCDHGFGIIIIIIIIIIGGHFGBGIGIEAGGI
@3256952/1
cccgtatccgattccattgctgataataatgtggcccgtg
+3256952/1
??@DA@DDHH?A:2A<EFEIIHHCHHDCHDHDDHA@GG:?
@1705130/1
cggtgagggatgcgtgacgtcagcccctacgatcatcactgccgtgtcct
+1705130/1
CCCFFFFFHHHHHJHIJJJJJJJJJIJIJJJJJJJJJJJJJJIJGHHIJJ
@1177697/1
gtccttgttgttaagaggtgttacctgcaacttggccaggttagggccaa
+1177697/1
CCCFFFFFHHHHHJJJJJCGHIJJJJJJJJJJJJJJJJJJCHIIIJJJJJ
@4774553/1
tggttcttcaacttgggctagcagggaattggtagcaacttgaatgtgag
+4774553/1
BCCDFFFFHGHHHJJJJJJJIJJJJJGIIJIJGHIJJJJJJJIJJJIJGI
@2226519/1
ctgggcctcttgtatgcgaaggtgttgaggcgcttgtggtggtgcacgcg
+2226519/1
C@CFFDDDDBHHBDFHIIGDHG2ACGHBGGFHGHIIBFACFHAGHIIHHH
@1178022/1
ccgctgtagtcggctcgctacgatagtcactgttaccaacaagtatcctt
+1178022/1
<;?ADADA<ACF6CB:?@FGFDAGF@BFE94BFFFFBFEEBF@CDFII@F
@174904/1
gccactggcaatgtggatagctggacaaggcactggcaacgaccaatcat
+174904/1
@@@DFDDDHFHHHHHGGIIGHEGIJIIJFGIC?FFHEEGGGGGFHIJJII
@1178167/1
gaggaagtaggtgctgggcctcttgtatgcgaaggtgttgaggcgcttgt
+1178167/1
BBBFFFFFHHHFHIJJJJJJJJJJJIJJJJJJJJJBHHHJIJJIIJJJJD
@4292304/1
ctgcgacctcgagcgacgaatcacatgaaagggggaggggggaggg
+4292304/1
@@@ADDDDHB=FF>DHHGGBBEIGGFG@?FGGIEI>B>AA>B07B8
@5806429/1
ggcccataataattaaggagatccctctattgagctactgctgttgagca
+5806429/1
@@CFFBFDFHGGGFGGHHCHHCGIFEIGGIGJJJJIGIIJJJGHIJIIEI
@1178597/1
ctccaaagcattctgggctgcagatgactgtgcatccttgctagtaagtc
+1178597/1
CCCFFFFFHHHHHJJJJJJJJJJJJJJJJJIIJJJJJJIJJJ4BGHGJIJ
@1178800/1
gcaaacatgccagttataaagcatagcccgaagtgctattggcacacagg
+1178800/1
CCCFFDFFHHGAHFFGHFHJHIIJIHGGHEGGI?:DGEHIG<FAFGGIIJ
@6348538/1
ctcattttaacacatttcacattgaaaaataggtcaaaaccttcattatg
+6348538/1
@@@FFDFDHHDACFGHIBGHGHIGGIIIIIGIF?FDDE?F=DGGCHGHDH
@175809/1
gccatctcagaaattagtggatggatcaagagcctgacaccgaaggcagc
+175809/1
CCCFFDEFBFCDFFGGGHEGGIIIEGCGIIFEHCGGECDHHBHEDDFGEB
@2772333/1
cagcccgaacacggttaccgggaattttgtttggtatctgataccgacac
+2772333/1
CC@DDADDHHDFAHF=D9CGGGF>D@GHGHHAHD=BFEFGEEHDGHIFEE
@674826/1
ccgcgactccgtccgcgcggatgtcggtcttcgcgtggaagttttatttc
+674826/1
CCCFFFFFHHHHHJJJJJJJFHIIJJJJHHHHHFDBDDDDDCDEDDDDEC
@5807530/1
cgacgacactgtacagttagaaatgttacaacctctatactttgcattaa
+5807530/1
CCCFFDFDHHFHAEFHEHGIIIIJJGIFEHGIJJJJJJJJJGJJFICHFH
@4293517/1
ggaagtaggtgctgggcctcttgtatgcgaaggtgttgaggcgcttgtgg
+4293517/1
@CCFFEEFFADFHJJJIIJIJJJHGIHIJ?FGHCGDFHGIJGGGGIJDHI
@3783252/1
gtcgatgtcgaacccaaaaatgtaattaactttttttttgtctgtttgtc
+3783252/1
@?@DDBDDDFBHDIIIGEHIII<EFGIIHAFDGIGGHAF8@@HHIIGHE>
@2772622/1
ctcggtcggatgcgtgatgccgaggt
+2772622/1
CCCADBD?FHFDHGIIIGHIGGAFGI
@3783375/1
tgtcctttatacatttcggcatggcgatcatgtcgatggcttggtttatt
+3783375/1
CC@FFFFFHHHGFJJJJJIJGIJJIJIIJJJJIGIFGIIIJJJJHIJJJJ
@176591/1
tccactcttgctccatggtccaggagcagcagcgtgcgcaggttcaggca
+176591/1
@@@DDD?DDH>CFB<GGGAFGGH@BA<@D>EGCGI@DDEBDGFGECGCGH
@3783923/1
ggcgcttgtggtggtgcacgcgcttgggcagagggaatctgattgtgctg
+3783923/1
CC@FFFFFFDHHHGIJJGHHIJJJJIIIIJJJJJJHIIIJICHGIJJIIG
@3784036/1
gacgcaagaagtaccagaaacgggacttagccacaatctggtctggagag
+3784036/1
CCCFFFFFHHHHHJJJIJJJJJJJJJJJIJIJJJJIJJJJJGHJJJHIGJ
@3784062/1
ctggagagaagatcctcatcttgtatagaggaggcttgggctcgctctcc
+3784062/1
CCCFFFFFHHGHHJJJJJJJJJJJJJJJJJJJIJJJJIGIJJJJJIJJJJ
@5290976/1
gccgctttggtttacgttccagttctcgattatcgaacttttcgccatga
+5290976/1
@@CFFFFFHHCFHIJJHIIIIIIJJJGGGGHJIJIJIIJJJIJJJJJJII
@3784399/1
gacgcattgaatctgaatacgaaaatgaattcagacgccaggcacacgga
+3784399/1
CCCFFFFFHHHHHJJJJJJJJJJJJJJJJJJJJJJJJJJJJJJJJJJJJH
@676095/1
tgtttgtgaaactgcgacaccttgtggctgtgacttgtagtcaaggtgga
+676095/1
@C@FFFEFHFFGHJJJIIIJJJJJJJJJJJJIJJJJJJIJHIIJJJBFHC
@7361219/1
gccatattcaaatgggaagtggtgataaagataagtataggctcaaaacc
+7361219/1
CCCFFFFFHHHHHJIJIJJJJIIIHIJJJJIJJJICGIGJHGHIJJJJGI
@6860642/1
cgcacagacgaacagacaaacagacaaacagaca
+6860642/1
@C@FFFFFDFA?FHIGIIGGHFDHHCDGHIHGGH
@1181282/1
tgtctttctagtgcgtccgtctgattctgtgatagtgaatacaagatcgt
+1181282/1
CCCFFFFFHHHHHJJIJJJJJJJJJJJIJIIJJJJHIIHJJJJJJIIJJF
@7877314/1
cggaaagattataatatttctttagtttaagtccgtttttaaactatttt
+7877314/1
@@@FFFFAHHHHHGIIGEHHJIJJJEHIGIJBHHHFHHIJIJIIHGHGIJ
@2227598/1
caccagtggtcttcttgaacttcttcaattgacgcaagaagtaccagaaa
+2227598/1
CCCFFFEFHHHHHJJJJIJJJJJJJJJJJJJJJJJJJJJJJHIJJJJJJJ
@1707281/1
gtcggacgagccgtgccttttattgcttggtgagacacgagataaaagtc
+1707281/1
@CCFFFFFHHHHHHIIIJJJJJJJJJJJJJHGJJJJJJJJJJJJJJJIEH
@4775966/1
ctttcttttttggtggcttccccattttgacagcgtcttacttcacgtgg
+4775966/1
BCCFFFFFHHHHGIJJJJJGIIIJJJJJJHGIIIJFHHIIIJJJJIJHII
@3259275/1
cagctgttccacttcatcatcagggatcttgccgtcattgcagacggtgt
+3259275/1
CCCFFFFFHHHHHJJJJJJJJJJJJJJJJJJJJIHIJJJJJJJJJJJHID
@6348682/1
gcggttttcacgaatatattgtgggatgcttaaatttacatttagtgttt
+6348682/1
@@@DDFFFHHHHFGHGIIJIIIGIIJIIJIJJGGJJIGGEIJIJJGGFII
@1182917/1
gcctcttgtatgcgaaggtgttgaggcgcttgtggtggtgcacgcgcttg
+1182917/1
CCCFFFFFHHHHHJJIJJGHHHIIJJIJJJJJHIJJJIHIJJJJJJHFFD
@4294074/1
gtatgtatgaccggtactctaagggtgggtcgtagcgaactactagc
+4294074/1
@CCFDFDD?FDDHG8CFHIIEBHGC?EGB?@FDGEHEGHFCDCGHGI
@5808308/1
ctgcaatcctgcctcacatgattcatccacaaattccaacccttgcgttt
+5808308/1
=BBFABDDFHHHHJJJJJJJJJJJJJJJJJJJJJJJJJJJJJJJJJJJJJ
@2228677/1
cgccaattcactgttcattacctgtgaaaactgtccttcagatacaccgt
+2228677/1
CCCFFFFFHHHHHIJJJJJJJJJJJJJIJJJJJJJJJJJIIJJJJJJJJH
@5808665/1
gttaatgcctggccctcagcgacatgtaagagttcaatggggaagt
+5808665/1
@@@DDBA4C<A;DB<AFFGFDGA?FDGFGG>?1?DCBD9?D=;?D?
@3260385/1
gctgggcctcttgtatgcgaaggtgttgaggcgcttgtggtggtgcacgc
+3260385/1
@CCFFFFFHHHHHGIJIJJGGHG?FFHIHIJIGIIIIFHICHI@DDDHHB
@5808969/1
ccttcttctataacgctcgtcgatatcaaacagttcaagtcattgttctt
+5808969/1
?@@DDDDDF8FDCGG<GEHE;@EGBGGIEGEGGFB>HD>?G<FG@GBBDH
@3261148/1
ctgggcctcttgtatgcgaaggtgttgaggcgcttgtggtggtgcacgcg
+3261148/1
CCCFFDDFHHHHHJJJJJJJJJHHIIJJJJJJJJJJIJJJJJJJJJJJHG
@178107/1
ccggaagtcactattccacgcgaacgaagtcgcgggctataataaatctg
+178107/1
CCCFFFFDHHHHHJJJJJJJJJJJJJJJJFHJJJJHFDEEEDEEDDEDDE
@4296130/1
gttcgacatcgacataacaataacccctgctattttttttatttttattt
+4296130/1
B@@FFFFFFHFFHJIJIEHGGIIIJIGIGFHGIIJGHIGGHHIJGJEHIG
@4296265/1
gttgttaagaggtgttacctgcaacttggccaggttagggccaacagatt
+4296265/1
CCCFFFFFHHHHFHIJIJJJJJJJJJJJJJJIJIGHIJJJJJJIJJJIJI
@6862522/1
ctccgcaactatttgacggatttggttgaaatttggtacagatatagttt
+6862522/1
@CCFFFFFHHHHHJJJJJJHIJJJJIIJJJJJJJJJHIIIIIIJJJJHIJ
@5810556/1
gtggtcctgctgtttcgtataattattctaaatgtttcgttgtatttgtc
+5810556/1
BBBFDFFFHHHHHJJJJJJJJJJJJJJJJJJJJJJJJJJJJJJJJJJJJJ
@6862759/1
cacggttaccgggaattttgtttggtatctgataccgacacatggt
+6862759/1
@@@DDDD?FFAH>A@B<@HCCG@@F?FGIIEBAG??D?@@FHGII=
@3787159/1
ctctcctccgattattattatacttatacatcaaataattgtcaacgatt
+3787159/1
CCCFFFFFHHHHHJJJJJJJJJJJJJJJJJJJJJJJJIJJIJJJJJJIJJ
@2776253/1
ctggttcatacggcgcgcggtcgcctcctagatgcattgcgtcagaatgc
+2776253/1
BCCFDFFFHHHHHIJJJJJJHIJJJIGII3@EIHHHHHHFFFDDDDDDDD
@6863647/1
gcgtcgcttgcggtatcggcgtcgcttgcggtaccggcgtcggttgcgga
+6863647/1
@@@D?DDDHFHGHGHIIIIIIIGGGGIIHGIBEHHFFDDDDCBBB8DDDB
@1708213/1
ctataaacattatcatggctgctaccatattacttactgctttcacaatc
+1708213/1
CCCFFFFFGHHHHGIIIJJJIIIGIIGIHJJEEHIGGHIJHIJHJJJBFB
@3787578/1
cataaataaaaaagttatgtcaaattaaagaatcacgtcgaacattctat
+3787578/1
CCCFFFFFHHHHHJFHIJJJJJJJJIJJJJJJJJIJJJJJIJJJJJJJJJ
@6863772/1
gtgctgttgtggaactgcttcacctgtggccggc
+6863772/1
@@@DDDADF?FFFGAHII@H?C?HC?HBGCFD6?
@3787681/1
ctctgtgcctggctcccatgtcacggtagcactgagtgacggcacctccg
+3787681/1
CCCFFDFFHFHGHJJJJJIJJJJJJJCGHIJJJJJJCFFHHIIIIIIJJI
@6863890/1
ccatttggctttgtcccagtaatctaccccgtcttcaccgctgtaaccac
+6863890/1
CCCFFFFFGHHHHJJJIIIHHIJJJJJJJJJIJJJIJJJJJJJHJIHIJJ
@3787811/1
gtcctgtctacacgtctttaatttgaaaatttgtcggatccaatgtaaaa
+3787811/1
@@CFFFEDFHHHFEHJJJJIGHGIJIHHIGIIGFHIFGIGB>FHGHFIEG
@3788129/1
gcatcccacaatatattcgtgaaaaccgcatccaactcggatcagccgtt
+3788129/1
CCCFFFFFHGHHHJIIJJJIJJJJJJJJJJJJIJJJJIJJJJIJIJJJIJ
@1708773/1
gtatcggccgagcgcttcggtactgttgtggaaatagtgtactataagtc
+1708773/1
@@@DDDDDFF<D>EEGHGI<6BFHCHCBDFGHI8CADFCGA@EEHGCE7=
@1708897/1
atctgcttttcgtttatgaatttttcaacttcttgcggcgcgaagaagcc
+1708897/1
@BCFFFFFHHHHFIJJJJJJJJJJJJJJJJJJJJJJJIJJJJJHHFFFDF
@5294193/1
ccctaagtgagtatacatctattaaattcaaacgcagagctcattatgtt
+5294193/1
CCCFFFFDFDHHHJIJJJJJJJIJJJJJJIJJIIJJHGIIJJIIJJIJJJ
@6864917/1
ctacgtatttttccaggataaaaagtaacctattttatgtccaggataat
+6864917/1
CCCFFFFFHHHGDHIGDHIGGGHCFHEEBFDEGDBGCBDHCHGID;DFFF
@7364052/1
gtcctccggtactaacgatcaaatcgatcatgggtccataatcattcctg
+7364052/1
CCCFFFFFHHHHHJJJJJJJFGHHFHIJJIJJJJGHIIJJJJIJJJJJJJ
@7878354/1
gtcacggtactcgcggtacatgttgtgtacacctgagcgagactcataac
+7878354/1
????=?=2A?FADE@F:CGFFA?<CGEFF?FBGEFE>@?;FE;FEFIDE@
@7364173/1
tcgctacttctcgcacggcctttgctctgtatgtatgaccggtactctaa
+7364173/1
@CCFFFFFHHHDHJIJGGEAFGHHEHGHIGGHHFGGEEGIIIIIGHGHGI
@1709422/1
gtttattttgtttttctctgtgatctgtttcttggcatctatagatgtcg
+1709422/1
@@BFFFFFHGFHHIJJJJJJHHHIJJJJHIJJJIJIIJGIIJIJEHIHII
@2229726/1
ctctttacaagtagactcatctttagcacttggttcgtcttttgaagatt
+2229726/1
BCCFFFFFHGHHGJIJJJIJJJIJJJJJJJJJJIIJJIJJJJJJHGJIJJ
@7878750/1
gtgctgggcctcttgtatgcgaaggtgttgaggcgcttgtggtggtgcac
+7878750/1
CCCFFFFFHHHHHJJHIJJJJHJJJEGHHJJJJIJJJJIIIIFEHHHIII
@7364612/1
gacacggatcgcatacaccgtgaatataagtggcaaagg
+7364612/1
@@@DDD<DD8D?;EBGGDFFG;CCGGABBB?FBGAGIFF
@2230048/1
ccagagatgaacggagcaaagacagatgtccttcatgatgatcagggaag
+2230048/1
@@CFFFFFGHGHFIGBGGGGHIJIJJGIHHIJIJGIECHIGIIIIJJIGI
@7364707/1
gcctgggatgccacccggcaccactcccgggtgaggatgcactacatttc
+7364707/1
CCCFFFFFHHHHHJIJJJJJJJJJIJJJJJJFHIIJJJIJJJJJJJJJJH
@7364717/1
gctgggcctcttgtatgcgaaggtgttgaggcgcttgtggtggtgcacgc
+7364717/1
CCCFFFFFHHHHHJIIJJJGHIJFHFGIIIJGHHIJJIIJGIIEGIIJIG
@3263415/1
ctcatcttgtatagaggaggcttgggctcgctctccgaagggagcttgcg
+3263415/1
CCCFFFDFHHHHAGIIIGHGGII<@FDHGIGHBDEEG@GHIGGGHHIIGB
@1710235/1
catctgtgaggggcgtcgggtcacattacatactctgtatttcctcttca
+1710235/1
CCCFFFDEFHFHHIJHJJIIFGHIIJJIJJJIIJIIJ@EHGIFGHHHHFF
@7879531/1
cagaaataattcatagcaaaaattaaagttagtctattatagtttcaaaa
+7879531/1
CCCFFFFFHHHHHJIJJJJIJJJJJJJJJJJJJJJJJJJJJJJJJJJJJJ
@4779313/1
atagaatgttcgacgtgattgtttaatttgacataacttttttatttatg
+4779313/1
@B@FFFFFHHHHHJJJIAHIJJJGIJIIJIEEIJJJIGIIJJJJIIJIJ<
@1183912/1
ccgcaatgttggagcttggtacaaagcaaaggtcgggcagttcgtcaaca
+1183912/1
CCCFFFFFHHHHHIJJJJJHJJIJJJJJJJJJHIJJJJJJIJJJJJJJJJ
@5296044/1
gtgtagctttaaggggatctgctgtctgtggagctgatgcttgctgggcc
+5296044/1
@=@DDFADFHFFFIGEHIEHIIJJFHCGGGIIIICHIIJJEIJIJJCHEH
@3264517/1
gtcaaaaccttcattatggcgcgtttacattaggtcggtcaccgaaggcg
+3264517/1
@@@FFFFFGDDHHGGGGHBEGIHFHGIJGGIIGE:BFD@DFGCAGGIGIH
@2231400/1
tcataacgcagccagatgccaaagttcttgatcttcactgggctcttctc
+2231400/1
CCCFFFFFHHHHHJJJJJJJJJJJHIIGJJJJJIJJJJJIIJJIGIJJJI
@6350584/1
gtcctttctaaggttctaaactatatctgtaccaaatttcaaccaaatcc
+6350584/1
CCCFFFFFHHHHHHIJJJJJJJJJJJJJJIIJJJJIJJJJJJJJJJJJJJ
@5811539/1
aaccgctttaatacacccgcaggataccacctcgggcagc
+5811539/1
@@@DDD?@?FHHFDHA?FG<FDGHECC3?GGDGG6D<GG?
@180373/1
gtcttcttgaacttcttcaattgacgcaagaagtaccagaaacgggactt
+180373/1
CCCFFFFFHGGHHIJJJJIIJJJIJJJJJJJJJIJJIHIJJJJJJIJJJJ
@4780685/1
gtctgtttgtctgtttgtctgtttgtctgtttgtctgtttgtctgtttgt
+4780685/1
CCCFFFFFHHHHHJJJJJJJJIJJJJJIJJJJJIIJJJJJJJJJJJJJJH
@2776983/1
ggacatttcaattttatttagttggttttggttgaacggaactccaatcc
+2776983/1
CCCFFFFFGHDHHIJIJIJJJJJJJJ3AFHJJJJJJJJIGIJIJIIJJJJ
@4781555/1
gttgcaagacatgtaggaactgtccctcggagatgccgtcccggtacata
+4781555/1
@@@FDDFFHHHDHFGGIIIIJJHHIIIJJJJJGBFHIGJIDGHG;;FGII
@6865035/1
gtgctgtctgtacattgaaaataaaaataaaaaaaatagcaggggttatt
+6865035/1
CCCFFFFFHHHHHJJJJJJJJJJJJJJJJJJJJJJIJJJJJJJJJFHJJJ
@6865092/1
atcgttctcagcatggtaagaaggtggcggccagaatctagacatgcaca
+6865092/1
@C@FFFFFHGGHGIJJGIIIJJJJFGHJJGIIIJJJJJHJIJJJJIIJJI
@2232168/1
cgagcaagtagttcttgaagcacagacacaggtgtcttcaacggaag
+2232168/1
CCCDFFDFFFFHFIIGHJJGHIIJIJJJIIIJHJGIJJJJJIHGGII
@1711326/1
ggcaagatgggcatagtaggtaggcgtagggtaagacacggatcgcatac
+1711326/1
CCCFFFFFHHHHHJJJGHIJGIIIJJIJJJJGHIJJJJJIJJIHJJIJJG
@6865535/1
ctccaaattgtatctgacgacgcattgaatctgaatacgaaaatgaattc
+6865535/1
@@CFDFFFHD<AFGGE@EHDHGIBHGHHIGGIIIIIIIIIFIGGGEGGGG
@3266657/1
ccattttctaactgaagaggaaacgattgcatctgtgaggggcgtcgggt
+3266657/1
CCCFFFFFHHHHHJIJJJIJJJJJJJJJJJJJJJJIIIIJJJJIHJHFF@
@3266789/1
ctcgggttggaatgattctggtgggttgtcctgcagagcttgccacatct
+3266789/1
@@@=;DDDFD>F>>4AFBCHC:CE@GCE?<DGEFFD@B>BFA?BF@FFDF
@2232452/1
taacaaaatacccatatacatcaagaagccctgatgaatacaggttgaa
+2232452/1
81?D?D>DBF>?F?FFFEH<<EE4C?AAA@;EFF1?DGDGF@FCBBFED
@5297304/1
attttagatatttgttgttcattcaactgtcttgttaatgcctggccctc
+5297304/1
@@@FDFFBBFHHFGEHGFEEFHHGIIGHIJJIIIHGGIIIJIGGHIGGIJ
@5297376/1
caccagtggtcttcttgaacttcttcaattgacgcaagaagtaccagaaa
+5297376/1
@?@DFDDAHHHFAHGGIIIICFHEDHCGEGEHCGGHHBGGDBFFEBGGII
@3267846/1
ctgcgctttataaaaggcagttgcagaaacatcaatattaagcatcattt
+3267846/1
CCCFDDFFDGHHGIJJJJIIHGHIIJIJJJJJJJJJJJJJJJJJJJJIIJ
@3792202/1
cactgagtgacggcacctccgacactgaggtcacggtactcgcggtacat
+3792202/1
@?@FDDFFBDDHDGDDEGHGIGIIIIGHGEIIIIII?FHII;AAB=?BDD
@6352218/1
cgattatgaagacgaagcggacgtcacggtaagcattcatcagaatgcta
+6352218/1
@@@DDFFFDFHGGJJJJIIE<DHFHIIGGHIIJJIJJJIHIGIGCHGIJH
@7882045/1
gtgtaaaacttctcggaaatctccaatccaaaccgtttgaaatctcggtt
+7882045/1
CCCFFFFFHHHHHJIFJJJIJJIIGIIIIIGHIJIHIJJIJGIJJJJJFH
@3268508/1
ctccaaagcattctgggctgcagatgactgtgcatccttgctagtaag
+3268508/1
?@@D=;?;DBFHHHB>FGEGGIGGE?B>C?CF4EE<BGHD3CG@DG<9
@6352561/1
catttccaaatagttgaccatcactcttatatgggcagcccgaacacggt
+6352561/1
CCCFFFFFHHHHHJJIIIJIJJIJJJJJHIHIIJJJJJJJJJJGJGIIIC
@2233742/1
cggtagcactgagtgacggcacctccgacactgaggtcacggtactcgcg
+2233742/1
BCCDFFFFHHHHHHHJJJJJJJJJJJJJJJJJJJJJIJIJJJHHJJJJJH
@6352600/1
gcccacttttatcttttgcacctcacgatcgattactactgctttcccaa
+6352600/1
CCCFFFFFHHHHHJJIJIJJJJIIJJJHHIJJIJHGGIJJGIJJIJJJJE
@6867642/1
tggctcccatgtcacggtagcactgagtgacggcacctccgacactgagg
+6867642/1
@BCFFFFFHHHHHJJJJHIJJJJJJJJIIIJJJJIJJJJJJIJJJJJJJJ
@3792799/1
ccctcagcgacatgtaagagttcaatggggaagtaaatgcatctgtcctt
+3792799/1
@@CFDFFFHGHHHJHIJJIICFFHIFIJIJHJJJIIJIGIJJIJJIIHGI
@6867734/1
gtcttcttgaacttcttcaattgacgcaagaagtcccagaaacgggactt
+6867734/1
C@CFFFFFGHHDHJIIIIIJJJJJJIJJIJJJJI?CFHIIJJJIJJJJJJ
@181545/1
cctctatactttgcattaaaataatgcccattttcacaggcaagggatcc
+181545/1
@?@DDDDDBBDDB<@EGBIIAFEDAHHAGHB?FHEF>F@EAHDFGHDFHB
@4298421/1
gtacattgaaaataaaaataaaaaaaatagcaggggttattgttatgtcg
+4298421/1
CCCFFFFFHHHHHIJJJJJJJJJJJJJJJJJJJIJJFHIJJJIJJJJIJJ
@181860/1
gaggctgtcactgcagcgatactgggaacattcgactgatccggtgaggg
+181860/1
@@@DFFFDFHHHFIJICGGIIGGGHJHIJJIJIGFIJJJJJJJIIJIJJJ
@6353156/1
gtcgaacccaaaaatgtaattaactttttttttgtctgtttgtctgtttg
+6353156/1
@C@FFFFFHFDFFGGGAC?FEFHHIIGDHGHHGBFD<8CEHGGGGGCGG=
@3269520/1
gttccatcactatcaaaacttctcaggattgaaacgtcttttatgttggg
+3269520/1
@?@DDDFFFGDHHGGGEIIIH>HHIIGGIGCHHG?FEHBDFEGGIIGCGG
@6353723/1
ctttcagataaataagagccaagcagcggttgagaccgcgcaataatagc
+6353723/1
CCCFFBDDHDHHHIJIIHIGIIGIII3FGHIIEHGIIJJJJIAEGGGEEH
@3270069/1
acgggctatgccatttatcctcgcacgttggcagtaatagtacaagtgaa
+3270069/1
@@@ADDFFDGHGFIIIIIJJJJFDHEGGGHIJGIIGIJGHGGGIJIFGGG
@3270634/1
cgaacactattctatgcttataccattaatctccgcaactatttgacgga
+3270634/1
CC@FFFFFHHHHHJJJJJJJJJJJJJJJJJJJJJJJIJJJJJJJJJJJJ@
@5814194/1
aggcgcttgtggtggtgcacgcgcttgggcagagggaatctgattgtgct
+5814194/1
;?@DFFFFHDBFHAGGFDFHGGHIGHEIGIGIAFHGAAF@=C7@AA=CCH
@4784115/1
gtaggtgctgggcctcttgtatgcgaaggtgttgaggcgcttgtggtgg
+4784115/1
@@@DD:BBF?FF3?B:AEHCEFHFFB@?ECDGED<DF@FFEEF@FF85;
@2778008/1
cttccatgcaaaatcttatcatgcaaattgttacatttatattaactacc
+2778008/1
@@@DFFFDFHHGBIJJGIJIJJIGGIIIIIHHGEHIJIJJIIJJJJJJJH
@2778133/1
cacacccacgttggttatcaagtggcttgg
+2778133/1
@@@DD=D?CDA?CD<CFFAFFFAFAGHG01
@1188323/1
ccaggtgcgcgtagtacgcgggcgccgggatggacacg
+1188323/1
@@<DDDD;FFF?D@<CCGIGAGE@HEEB6@6??CCCB=
@680258/1
ggatggagtgagcacgggctctgtgcctggctcccatgtcacggtagcac
+680258/1
CCCFFFFFHHGHHJJJJJJJJJJJJJJJIJJJJJJJJJJJJJIJFGIJJI
@3271623/1
gtggctttcagtgaaacatcaaaatttatcgatctttgattctgatctag
+3271623/1
CCCFFFFFHHHHHJJJJIIJJJJJJJJJJJJIJJJJJJJJJJJJJJJJJJ
@3271818/1
ggcaacatcttctttggtttgtcaggggtaatgctaacgtcatagcgata
+3271818/1
C@CFDFFFHHHFDGHGIGGIIIIIIIIJDFHIFIGBHIJJIJHIIJIGJI
@4300637/1
ccaagtttcatcgaaatcaaaccgttagttttcacgtgatgcctgaacat
+4300637/1
CC@FFBDEDHHHGGGGHGIIJJGIFIGHGGEHIGJJBHIJJJGIFHEGGC
@4300807/1
ctctatactttgcattaaaataatgcccattttcacaggcaagggatcct
+4300807/1
CCCFFFFFHHHHHJJJJJJJJJJJJJJJJJJJJJJJJJJJJJJJJHIJJI
@7882865/1
ggcgtcattcgatatcttctgtagctgctgtgtgaagttcttcaaagcgt
+7882865/1
CCCFFFFFHHHHHJJJJJJJJJJJJJJJJJIJJJJJJHIJJJJJJJJJJG
@3793666/1
gggtattcagttcttaagatacatcaataaaacacgtgaaagtaatgatt
+3793666/1
@@@BBDAD8DCDFHGHGGFH>HHIIIGGIIIIIIIGCGGHGHIIGHHD<@
@2234461/1
agcaaatggaaaaaaaaattggtgaaaagaatcacaagtaagatactgca
+2234461/1
CCCFFFFFHHHHGJJJJIHHIJFHIJJJJJJJJJJJIJFGGIJJIJJJJJ
@3793723/1
ggtacatgttgtgtacacctgagcgagactcataacgcagccagatgcca
+3793723/1
@@BDDEFDHHHFHHIJGIGHIJJJJGIGHHIIJJJIGGIIAEHIIIJJII
@2234491/1
ccagtggtcttcttgaacttcttcaattgacgcaagaagtaccagaaacg
+2234491/1
@@@FDDDDFHHHHJGIJEGIJGJGGGHHIEHHJIIEFFFIGDFHIEIGJH
@2234564/1
ctgatactttgtgtagagattctattcaacctgtattcatcagggcttct
+2234564/1
@@<ADDDDFDHFHIFH>@:CECEDDHEHHDGBFHFIGEEDGIICH?DDDF
@1713769/1
gttgaggcgcttgtggtggtgcacgcgcttgggcagagggaatctgattg
+1713769/1
@@@??DA=DAAFDAFFGG=@?DFE8@AFHIBF<G3AGHGBHFE>CCCECB
@2779457/1
cctacgatcatcactgtcgtgtcctttatacatttcggcatggcgatcat
+2779457/1
BBCFFFFFHHHHHJJJJJJIJIJJJJJJJIJJJJJIIJJJJJJJJIJJIJ
@6869635/1
ctcatcgggaggtgtggcagcctccttgaccattttagatatttgttgtt
+6869635/1
CCCFFFFFHFHHAEFHIJJJJIJJJJJJBHHIJJJJIJJJFIIJIIJIII
@4784841/1
tgacgaaatcttttaatgagacaaactgcaatatatgttttaccagaacc
+4784841/1
CCCFFFFFHHHHHJJJJJJJJJJJJJJJJJJJJJJJJJJJJJJJJJJJJJ
@4784952/1
ggcgcttgtggtggtgcacgcgcttgggcagagggaatctgattgtgctg
+4784952/1
CCCFFFFFHHHHHJIIJJJJJJJJJJJJJJJJJJJIJJJJJJJJIIJJJH
@2780054/1
cagcatacataataaaattagaggaagtaggtgctgggcctcttgtatgc
+2780054/1
@@CFFFFFHHHHHIJIJIJIJGIGHIBGHIIHHIJGIJ;DFHIIJIJJJI
@184343/1
cccagacctagcccaaattcttcttcttcagccggctttggtggttcttt
+184343/1
@@<DDDDDHFHBHGBHGGGIFHEHIEHIJEBAFIIJJGBGGF;BHGHGGI
@5815647/1
gggctctcaggcaggcaagatgggcatagtaggtaggcgtagggtaagac
+5815647/1
@@@DDD?;CCF?;CGBHFE;3<A3F@CGG4CD>F@GHIE?8:@GFA3B83
@5815771/1
agtttgtatacttaattcgatgttatacatatagcatttcggatctatag
+5815771/1
CCBFFFFFHGHHHJIIJJJGIJHHIJJJIIJJJJJIIJJJJJIIJJJJIG
@3274842/1
cgggctctcaggcaggcaagatgggcgtagtaggtaggcgtagggta
+3274842/1
?;?A:ADBF?AFHGEGEHI@?CHBFEBGIHHFE@09DGGG<FHEG8@
@184583/1
cctggcgtaaaataacgtcaatacattggatctcctcagtaggatggcaa
+184583/1
@@<DA?DDAFFBHHIBBHBDFHIIFE@>FBGHGGGIIIDDDHIHCCEDHI
@5815933/1
gtggattttaatgttattattacagcatacataataaaattag
+5815933/1
?=:;;BBDFF8FD<C?CG@?EFHBCHGI><??<9<E:9?CA?:
@4785833/1
gacgatttcaccagtggtcttcttgaacttcttcaattgacgcaagaagt
+4785833/1
@@@DADDDBBF?AG<AEHEHIIIICHI@EEBFHICFFHF?H@FBFGGAH8
@4785921/1
cttgctagtaagtcctgagccatagcaaacagccactggcaatgtggata
+4785921/1
?@@DDDDDDFDB<AEGGGCCFEDHBDEGEHG@CBGGGHIIEGHCHEF@??
@4786185/1
gggatgcgtgacgtcagcccctacgatcatcactgtcgtg
+4786185/1
@@@<DDDDD?DFD<C=@<FBEGGEGFH?:DB9B?B9BGF@
@681561/1
cttgggaagcctttgtgcgccacatcaatgttgataaaggctttattggt
+681561/1
@@@DDFFDFDHF?EFHBDGGGGHIJEGEEE?FGAGGHI@BBFHHIJIHFB
@2781170/1
cgcatcgtgaggtctttggagccctgtcc
+2781170/1
CCCFFFFDHHHHAFFIIJJGIJJJJJJJJ
@185226/1
cccaactgtcctccggtactaacgatcaaatcgatcatgggtccataatc
+185226/1
CCCFFFFFHHHHHJJJGIJJJJJJJJJFHIHDHHIJJJJJJIJJJJJJJG
@4786662/1
cacacacaaaaaaattcatcaaaatcggtccagtcgtttaagagaagttc
+4786662/1
CCCFFFFFHHHHHJJJJJJJIJJJJJJJGHJJJHIJJJJJJJJJJJJHIJ
@1190702/1
ctttaacgaatgcagcgaaatagtcacacccacgttggttatcaagtggc
+1190702/1
CCCFFFFFHHHGHIJJJIIIJIIIIGIJGIIGJJGGGIDGIIJGIJIIJJ
@1190799/1
cgctcatcgggaggtgtggcagcctccttgaccattttagatatttgttg
+1190799/1
CCCFFFFFHHHHHI;EFHIJJJIIIIJIJJIJJJJIJJIJHIIHGJIIJD
@185388/1
gctgggtcttacagattggtggaaaccaaaccaaacttctctgccaccac
+185388/1
CCCFFFDFHHHHHJIJJJJIIJJJIJJJJJJJJJJJJJJJJJJJJJJJJJ
@2236763/1
cgttgatgtcgcaagatagtgagacattcactttttagtcataatcttca
+2236763/1
?;:BDADDFB;;<?EGHGG:CACFEGGIAE4CACEGHEA4<DF@FFFGCF
@1190950/1
cttggttcgtcttttgaagattctgatattgatagttttttcattccctg
+1190950/1
@@@FFFFFGHHHGIII;GC?EEFCC9C@HHC?FCFEFGIII9?FGBFHGE
@1191087/1
gaggaaacgattgcatctgtgaggggcgtcgggtcacattacat
+1191087/1
?;?D;A:=CCD??E4CDBEF<4C311?8?DDDD6;6?7==;7;?
@1191158/1
cgaagtggttgtcgtcccacagcacgtggtagtgcgacggacgcgacgtg
+1191158/1
CCCFFDDFHHHHHHJJJJJJJJJJJJHIJGHJHHIJJJJJJJHHFDDD@D
@1191345/1
catgctcatactatcttcagacaatgcaccgtcaaggagttcgtctcttg
+1191345/1
CCCFFFFFHGHHHJIJJJJJIJJIJJIJJJIJJJJIJJJGHIJIIJJJJJ
@1191607/1
cgagaacatgaagccgctttggtttacgttccagttctcgattatcgaat
+1191607/1
CCCFFFFFGHHHGJJIJGIJJJHIJJJJGHIJJJJJJJJIHIJJJJJJGG
@1191709/1
tgaggcgcttgtggtggtgcacgcgcttgggcagagggaatctgattgtg
+1191709/1
CCCFFFFFHFHFHIJJJGGHIJJIJJJJJJJJJJIJJJJHHHHHFFFFDF
@6870409/1
ctgacgcttagcaagtttcttagacttg
+6870409/1
??;=ADAD<D?<CEB<CEAFIEE9AEC9
@7884567/1
gtgcgatgttttacaagggcaggttgaactcacaccattcaatttaaaag
+7884567/1
CBCFFFFFHHHHHJJJJJJJJJJIIJJJJJJJJJJJJJJJJJJJJJJJJG
@4302437/1
gtgcgccacatcaatgttgataaaggctttattggtaaatatagcggatt
+4302437/1
BB@FFFFFHHHHHJJJJJJJJJJJIIJJJJJJJJIHIJJJJJJB>GHIJJ
@1192325/1
gacgtcagcccctacgatcatcactgccgtgtcctttatacatttcggca
+1192325/1
@CCFFFFFHHHHHGIJJIIJJIJIIJJJJGGFHIIIIGIJIIIJJGHIBH
@4788379/1
ctgggaacattcgactgatccggtgagggatgcgtgacgtcagcccctac
+4788379/1
@@@D=D?DFFH<FHGGGDHHEHGGG@DGGIABDG@D;FG?D;;@@@@FDG
@4788434/1
ctccttagaagttggttcctctttacaagtagactcatctttagcacttg
+4788434/1
;@?DDBDA???:AF?<EEHIBE@FBCEFBHB?<FB?9:CD>@:?94:DDH
@6870838/1
gacgatttcaccagtggtcttcttgaacttcttcaattgacgcaagaagt
+6870838/1
CCCFFFFFHHFHBHHEIHIIIIJJIIGJIJJIGIGGJIJIIIBEAHIIG9
@682650/1
cctggcgtaaaataacgtcaatacattggatctcctcagtaggatggcaa
+682650/1
CCCFFFFDHGHHHJJJJJJIJJJJJJJJJJJJJJJJJJJIJJJIJJJJJJ
@2782636/1
gagatgtttgtgaaactgcgacaccttgtggctgtgacttgtagtcaagg
+2782636/1
C@CFFFFDHFHHHIIIIJFJBGIJIIIIFGHIJJIJCGEHDHGEGIIJJJ
@4789600/1
ctcagatacaccgtcacggaatacaaatatcttcttcggcaatctgcctt
+4789600/1
CCCFFFFFHHHHHJJJJJJIJJJJJJJJJJJJJJJJJJJJJJIJJJJJJI
@4303546/1
ctcccatgtcacggtagcactgagtgacggcacctccgacactgaggtca
+4303546/1
CCCFFFFFHHHHHJJIJJJJJJJJHHIIJJJJJJIGIIIIIJJJIJJHII
@683251/1
ctcccacacgtttcacttcagcatagacaggtgtcttccctggcaataca
+683251/1
CCCFFEFFHHFHHJJJJJJJJJJJJJIIJJJCGHIJIIIJJJGGJJJIIG
@5301085/1
gggtttactagcctcctccttagaagttggttcctctttacaagtagact
+5301085/1
@@@FFFFD>F?CD?EHEHEGFHFCHEHHHIDFGIIIGGDHIIIG::DGHG
@683495/1
acgggctctgtgcctggctcccatgtcacggtagcactgagtgacggcac
+683495/1
CC@FFFFFHGFHHIIJIIJJJJIIJGGIJJJJIJJJIJJJIFGGGDHIGI
@2783382/1
gtcagcatagtagtcggcaaacgttaagtaagagtccgagtcgaattgag
+2783382/1
CCCFFFFFHHHHHHJJJJJJJJJIJJJJIDGHJJHIJJJJGHIIJJJJJJ
@6872733/1
acgatcttcgtgcggagataatattttaaagtatagagaagccccagaaa
+6872733/1
CCCFFFFFHHHHHJJGIIJJJJJJJJIIIJJHHIJJJIJIJJJJIJIJJJ
@6872953/1
cacttttaaaaatacatcaggcaacatcttctttggtttgtcaggggtaa
+6872953/1
CCCFFFFFHHHHHJJJJJJJJJJJJJHIIJIJJJJJFHIJJHIJIJJ@FH
@2783639/1
cttttgcgagctgctgccgaaagatt
+2783639/1
@BCFFFFFGFHHDIIIHIIGGJJJII
@6355449/1
ctgttgtggaactgcttcacctgtggccggcggcacgcagacgccttgat
+6355449/1
@@@DDD;DAF?DHIIGGIIIGGGIGGGJIAFEG@@=EEFB@BDDDADCDD
@6355655/1
cgtttttaaactattttttcaatgccctaagtgagtatacatctattaaa
+6355655/1
??:BDDDDDAFD?FFGGBBFEH>HHG9EHGI:?BGB4BDBDBDDGADHHG
@6355721/1
tgaccatcactcttatatgggcagcccgaacacggttaccgggaattttg
+6355721/1
CCCFFFFFHHHHHJJJJJJJJJJJJJJJJJJJJJJIJJJJJJJJJJJJJG
@2238637/1
ctcatcttgtatagaggaggcttgggctcgctctccgaagggagcttgcg
+2238637/1
CC@FFFFFHHHHHJJJJJJJJJJJJJJJJJFGJJJJIJJIIJFHFIIIIG
@3796182/1
caggacaagcgtgaattttctcgtataacactttgacaggctgctgtggg
+3796182/1
@@@DBDDBF?FHFGBHHGIIIGHIIIGGGGHIIIIIGIIIIEIHGIDHII
@7885621/1
cagtactttagctttgacagtgtaaaacttctcggaaatctccaatccaa
+7885621/1
@@@BBDBEBDDHFGIHIEIGGICFHGGIICG><2:?CEC?CGEHHDHEH9
@2239132/1
gttgcggaatcagcctcgcgggtgggtctggcatggtgcctagagggacg
+2239132/1
CCCFFFFFHHHHHIIJJJJIIJFGHIHIJJJHHHHH@DFFFFEEEEDDDB
@2239500/1
gtatgattatttgtctgtagtggtcctgctgtttcgtatattctaaattg
+2239500/1
@C<DDEFDDFBDFFGGIHDHFHEIIIBHGGGIGFHGIAF?DFGIABDGHH
@6356844/1
gctttaaggggatctgctgtctgtggagctgatgcttgctgggcctcagc
+6356844/1
CCCFFFFFHGHHHJJJJJJJJJJJJJJJJJJJJJJJJJJJJJJJJJJJJJ
@2240066/1
gttggttatcaagtggcttggtaggatccaagttgaaatctttgaccatg
+2240066/1
@CCFFFFFGGHFHCGGIIGBH<B<G9C>F<GE9D<CCGA?FGHGHHGFBD
@1717376/1
ctgctggagatgtgggtgtagctttaag
+1717376/1
@@@DDDDBFHDFAEGI@FEEEHGIIGGI
@1717545/1
cacgcgcttgggcagagggaatctgattgtgctgttgtggaactgcttca
+1717545/1
@@@DDD6DFFFF;EF=FFI<8CGFFFIIDBBFFFIEFFFEBFFFIIFFFI
@6873526/1
gtgacggtgcctctgtaggagtttcgggctcgggtttactagcctcctcc
+6873526/1
CCCFFFFDHHHHHJJJJJJJJHIJJIJJIJJJIJDGHIJJJIIIIJJJJJ
@684242/1
cccaactgtcctccggtactaacgatcaaatcgatcatgggtccataatc
+684242/1
@?@BDFBDCFHHHIEEFGGGCGIIIIIDHHB?GGFHGIGGI?BDHHIIHG
@684381/1
ggagcacgtgcagtaggaaccacagccgttggcgtcgattgcggtatcgg
+684381/1
@C@DFFFFHDHDHGGIBBH@FHGII<??DGEECHGIIICHDHGH5;CHHF
@6358478/1
agtgaatacaagatcgtggggtgggcccaccaggccgttacagatgaact
+6358478/1
@@@DFFFFHHHHHJJIJIJIJHIJIJJJJJJJIJHJHIJJJJIIGHHHHF
@5819923/1
gacggcacctccgacactgaggtcacggtactcgcggtacatgttgtgta
+5819923/1
B@BFFDDFHHHHHJJJJJJJJJCFHJJJHIJEIIJJFIIGIHHHHHHFBE
@6874694/1
ataaaattagaggaagtaggtgctgggcctcttgtatgcgaaggtgttga
+6874694/1
CCCFFFFFHHHHHIJJIIJJIGIJJJJEHJJJJJIJJJJJHIJJDFHIJI
@1193948/1
ggagcaaatggaaaaaaaaattggtgaaaagaatcacaagtaagatactg
+1193948/1
CC@FFFFFHHHHHIJJJIJJJJJJGHGIJJJJIJJJJJJJGHIJJIJJJJ
@5820110/1
attcaacctgtattcatcagggcttcttgatgtatatgtgtattttgtta
+5820110/1
CCCFFFFFHHHHHJJJJJJJJJJJJJJJJHIIJJJJJJJJIJJJJJJIJJ
@4306172/1
gtggtgcacgcgcttgggcagagggaatctgattgtgctgttgtggaact
+4306172/1
CCCFFFFFHHHHHJJJJJJJJJJJJIJJJJJIJJJJJJJJJJJIIJJJJJ
@4306179/1
ggcaaagagttgtcgatatgtggatgtagctgccattatgtagactgttg
+4306179/1
CCCFFFFFHFHHHIJIJJJJHIJJJJIJJJIJJJJJJJJJJJJJJJJIJJ
@6876016/1
cccgtttccaatctccaagacaggaggctccagtactttagctttgacag
+6876016/1
CCCFFFFFHHHHHJJJJJJJJJJIIJJJJJJJJJJJIJJJJJJJJJJIJJ
@1195351/1
cggtagcactgagtgacggcacctccgacactgaggtcacggtactcgcg
+1195351/1
CCCFDFFFHDHHDHIIJDIGIJGHIGIHGIIHJIJJFFHGGICGHGIGIE
@1195410/1
ggcgtcaatatttttttaaatcaaagacgtaatttgtatgagtgttttga
+1195410/1
@@@BD?@<A<C<FDFGDGBCEC@G9:::?::BGBDG?GBBFB99FFCCB;
@3281305/1
ctactctttgtacctgcttcatggaagcatcactcatcaactcgttacat
+3281305/1
?@@FFDFFHDFFH@FFGIIIIGIGCGGIGIGIIIGIGDGEHIIIFHGGGH
@2241018/1
atgaagttttggaatccctatttttttcgtaggtatttgcggtgaatttg
+2241018/1
CCCFFFFFHHHHHJJJJJJJJJJJJJJJJGHIJGHIJJJJJJFHIIJJJI
@2241086/1
ctcataacgcagccagatgccaaagttcttgatcttcactgggctcttct
+2241086/1
CCCFFFFFHHHHHJJJJJJJJJJJJIIJJJJJJJJJJJJJHHJJJJJJJJ
@1717872/1
ccaagttgaaatctttgaccatggcatcaagcaaactctggtgccttggg
+1717872/1
CCCFFFFFHHHHHIJJJIJJJJJJIJJIJJJIJIJJJJJJJFGIIJJJJJ
@2241198/1
gtcaaacctaggactcgaggttggtcgtctaccgggcagttctcgaaatg
+2241198/1
CCCFFFFFHHHHHJJJJJJJHIJJIJJJJJJJJJJJJJJIJJJJJJJJJI
@2784351/1
gggctctgtgcctggctcccatgtcacggtagcactgagtgacggcacct
+2784351/1
CCCFFFFFHHHHHJJJJJJJJJJIJJJJJGHIJIJJJJJFHJJIJJJJJI
@7888047/1
accgcatccaactcggatcagccgtttctgagattagcgcgcacagacga
+7888047/1
CC@FFFFDHHHHGJJIJJJJGIGJJJIJIHJJJIIJGEGGHIIIHFGHDE
@2784457/1
gtctgtttgtctgttcgtctgtgcgcgct
+2784457/1
CCCFFFFFHHHHHJJJJIJJJJJJJJJJJ
@189362/1
gggaatctgattgtgctgttgtggaactgcttcacctgtggccggcggca
+189362/1
CCCFFFFFHHHHHJJJIJIJJJJJJIJJIJIJJIJJJJIJJIJIIJJHFD
@1718438/1
cgtaaatattatggctgatagaggcttcctgtgtttattcacttttagta
+1718438/1
CCBFFFFFHHHHHJJJJIIIJJIJJJJGHGIEDFHIGHIGDHCHIJCE?D
@2785171/1
cgtaaacaaaacaattaattatcacataaaaccaaacctctggttcgatt
+2785171/1
CCCFFFFFHHHHHJJJJJJJJJJJJJJJJJJJJJJJJJJJJJJFIJJHIJ
@190243/1
gcctcttgtatgcgaaggtgttgaggcgcttgtggtggtgcacgcgcttg
+190243/1
CCCFFFFFHHHHHJHIIJCHHHJIJJJJJJJJHIJHJJ6BGIJJJJHFFD
@2785664/1
cgggaattttgtttggtatctgataccgacacatggtaggctccatggat
+2785664/1
CCCFFFFFHHHHHJJJIJJJJJJJJJJJJJJJJJJJHIJJJJJJJJJJGG
@2785744/1
tcgatatcttctgtagctgctgtgtgaagttcttcaaagcgtcttctcta
+2785744/1
CCCFFFFFHHHHHJJJJJJJJJIJHIIJJIJIGJIJJIIJIJJJJJJJJJ
@3283625/1
cgtcacggtaagcattcatcagaatgctatgcaacatcttcatcttagcg
+3283625/1
CCCFFFFFFFHHHJJJJJJJJJJJJJJJIJJJJIJJJJJJJJJJJJJIJJ
@3801772/1
tttcacaggcaagggatcctaacttcgcaaccactaattccagtgataaa
+3801772/1
CCCFFFFFHHHHHJJJJJJJIJJJJJIJJJJJJJJJJJJJJJJIJJJJJJ
@5303681/1
gcgatgttttacaagggcaggttgaactcacaccattcaatttaaaagaa
+5303681/1
@@CFFFFAFHDFDEFEHIGHEHIIIGIEFEGGGG?FGGIIIGHEDFGEBG
@2786425/1
caccagattattgatttctctttccccgtcgggagcggagcgcgctgtag
+2786425/1
@@@FFDDEHFDHDGIJJJGHIJIIGG<?@FADEDAGGD<FEHD=?AABCC
@7373940/1
catctggttcatacggcgcgcggtc
+7373940/1
????B=;D<2A<CDE;EDD@?:D7.
@3802882/1
actcttgctccatggtccaggagcagcagcgtgcgcagg
+3802882/1
?@@;BDDDFFFHHIIDGEBHIA;3CFEGIIGCGIGIBHG
@7374173/1
agctgatgtactaatgagtaataaaataataaaatcctaaattctatcag
+7374173/1
CCCFFFFFHHHHHJJJJJHIJJJJIJJJJJJJJJJJJJJJJJJJJJJJJH
@4793181/1
ggggtgacatcggacttaatacaaggaaactgtttagactggttacattg
+4793181/1
B@@FBDFFHHHHHJJJJJJJJJJJJJJJIJJJIIJIJJJJJJIJJJJJJJ
@7374276/1
gtcgaacccaaaaatgtaattaacttttttttttttgtct
+7374276/1
CCCFFFFFHHHHHJJJHIJJHIJHIJJJJJJJJJJG/67;
@6876483/1
cttcacctgtggccggcggcacgcagacgccttg
+6876483/1
CCCFFFFFHHHHHJJJJJJIJIJJJIJJHHFFFE
@6876677/1
aggaggcttgggctcgctctccgaagggagcttgcggccgatgacctcat
+6876677/1
@@@FFFFFHHHHHJJJJJJJJJIJIJJJGIJJJJJJJIJHFFFCEEEEED
@686804/1
gctcgacagtggcatggaaccgctctgtcgtcgtaatgttcttaagtgca
+686804/1
CCCFFFFFHFHHHJJJJJJJJHIJJJJJJJJJJIJIJJJJJJJIJJGIIJ
@5304976/1
agaggaagtaggtgctgggcctcttgtatgcgaaggtgttgaggcgcttg
+5304976/1
@@@FFDDFDFHH?@FGIEE9FEHHIIH>HGEHIGIG:BFDHIGIIIJJII
@4794542/1
gcgattcatacagtcgaattacatgacatcaagcttccgtacattttata
+4794542/1
CCCFFFFFHHHHHJJJIJJJJJIJJJJJJJIJJJJJJJJIJJIJJJJJJJ
@5305324/1
cctttatacatttcggcatggcgatcatgtcgatggcttggtttattccc
+5305324/1
CCCFFFFFHHHHHJIJJJJJJJJJJJJJJJJJIJJJJIJJJFHJIJJJJJ
@6361240/1
gcagcgaaatagtcacaaccacgttggttatcaagtggcttggtaggatc
+6361240/1
CCCFFFFFGHHHHJJJJJJJJJJIJJJGIJJJJJJIJJJJJGH?CDHCA=
@6877842/1
gtcgaacactattctatgcttataccaataatctccgcaactatttgacg
+6877842/1
CCCFFFFFHHHHHJJJJJJJJJJJJGJJJJJJIIJJJJJJIJIJJJGGHH
@4795163/1
ctcatcttgtatagaggaggcttgggctcgctctccgaagg
+4795163/1
?@@FFFFFGFFFD@@GICGHEII6BEEH=:FFEGCGGDAE7
@6878031/1
ctcttttgctgcaaatgatataagctttccttcatagaaagtatctttgg
+6878031/1
CCCFFFDFGGGHGEIJJJJJIGJIGIEHIIIGIIJJJJJII?DHHJJIIJ
@6361532/1
ctcataacgcagccagatgccaaagttcttgatcttcactgggctcttct
+6361532/1
@@@DDBDD;DF?8EG;BEFFFHEFFC?GFDFFEFEGC?DDBF?=DDFFBF
@5823124/1
gcgctgtagctttgatcatagtagatgtttgcatgtcagttagcttttta
+5823124/1
CCCFFFFFHHHHHJIJJJJJJIIJJJJIJJJJJJJJJIIHIJJJJJJJJJ
@2243462/1
cacggtagcactgagtgacggcacctccgacactgaggtcacggtactcg
+2243462/1
CCCFFDDFGHHHHJJGHIJJJIJJJJJJJJJJJJJJJJHIJJJJHJJJJH
@1197788/1
cttaattcgatgttatacatatagcatttcggatctatagaggctgtcac
+1197788/1
CCCFFFFFGHHHHJJJJIIJIJJIJJJJJJJIGGIJJJJIJJJIJJJJJJ
@1198018/1
gcctactataaatgccatacaaggtctataaaaatataatttgcctgaca
+1198018/1
?@@DDFDFDHFHHAEFHJJGJJJICEHHGHIGEHGHIJJEHIGIGIEGIJ
@2244061/1
atacataataaaattagaggaagtaggtgctgggcctcttgtatgcgaag
+2244061/1
CCCFFFFFHHHHHJJJJJJJJJJJIJJHIJJJJJGHIJJJJJJJJJJJJJ
@3803545/1
tgtaacaaaatacccacatacatcaagaagccctgatgaatacaggttga
+3803545/1
BBBDFFFFHGHHHJJJJJJJJJJJJIJJGGGJGIIJJIIGIJGGIJIIIG
@2787264/1
cgaacattctatgcttataccattaatctccgcaactatttgacggattt
+2787264/1
@CCFFFFFHHFHHJIJIJJHIIHIIJIIJGHIIJJIIJJJJIIGGI@D@E
@3285824/1
ctggagagaagatcctcatcttgtatagaggaggctt
+3285824/1
=?@DBDDD=CFHDC??FBBABACA:AFA4A3?C1:C;
@192040/1
ctccttgttaagtctcttctgctgcaaatgatataagctttccttcatag
+192040/1
CCCFFFFFHHGHHGIJJJJJJJJJJJGIIJIJJJJJJEIIGHIJJJJJIG
@3803710/1
gttcttcatctgatcaaacgctattaattcattagcgaaaaacttatttt
+3803710/1
CCCFFFFFHHGHHJJJJJJJIJJJJJJJJJJJJIJJJJJJJJJJJJJJJJ
@192081/1
ggtatatactacttagtgcacaactttggtaggtatatagatttata
+192081/1
??8:B?DBFBFFDFAE:CEHAHEF<AEADAAFGGFFFGII4:C<C9?
@2787395/1
ggatggagtgagcacgggctctgtgcctggctcccatgtcacggtagcac
+2787395/1
CCCFFFFFDFHHHJJJJJJJJJJJJJJJJJJJJJJJJJJJJJJJFHJJJJ
@3803968/1
gtttgtctgttcgtctgtgcgcgctaatctcagaaacggctgatccgagt
+3803968/1
CCCFFFFFHHHHHJJJIIJJJJJJJJJIJJJJIJJIIJEGEHBFHDD@EA
@1721873/1
cctgtttgttttatcgtcgccttgagaagcagacacaagcttcttctgtt
+1721873/1
@CCFFFFFHHGHHJJJJJJJJJJJJJJJJIJJJJJJJIJJJJJJJJJJIJ
@3286696/1
ctggagagaagatcctcatcttgtatagaggaggcttgggctcgctctcc
+3286696/1
CCCFFFFFHHHHHJJJJIIJJJJJJJJJJJJGGIIJJBGGGIGJIIJJII
@7891645/1
ctggagtgccgtatcccgtgtcatcggcaatttccgagagcagttcgtgt
+7891645/1
CCCFFFFFHHHHHJJJJIJJJJJJJJJJJJJJJJJJJJIJJJJHIJJIJE
@1722329/1
ccgtcaaggagttcgtctcttgggaactgcacaccaatcaggaatattgg
+1722329/1
CCCFFFFFHHHHHJJIIJJIJJJJIJJJJJIJJJJJIJJIJJHGIJJJJI
@2245405/1
ggctttggtggttctttggctgtctctggtggaggtttctcctgtgacgg
+2245405/1
CCCFFFFFFHHHHJJJJJJJJJJJJJJJJHIJJJJGHIJJJJJJIJIJJJ
@3805341/1
gtgactattaaattctgtctctaaagcattgctaaacaagcaatgta
+3805341/1
B@BFFDDFHHGHHJJJJJJJJJJJIJJJJJJJJJIHIJJJJJJJJJJ
@2788706/1
ccttggtccacacgtccagcaggtcg
+2788706/1
CCCFFFFFFDFHDHHHGGFGIIIFFH
@2789261/1
caagcatccaagatagtattcaggtgcccactacatcgagatggtaagcc
+2789261/1
@@@FDFFFBFHDFGIJAFHIFGIIFEEHGGIIIIJIGIIIIJIG?FGEGG
@2789333/1
ggtggtgcacgcgcttgggcagagggaatctgattgtgctgttgtggaac
+2789333/1
CC@FFDFFHHHHHJJJJIIJIJIJJIFHGGIJJJJJJJJJJJJJIJJEHG
@6879705/1
cttcaaactgaacctaggtaatccctttatttcttctttaataggacaag
+6879705/1
@CCDDDDEHFHHGIGGD@<<IHGHGIIGGIIHGGGIGIIIIIIICHGIIG
@4309309/1
ccacgcaatcggcaacggacttatctgcaacagcttgagaatgcacgtac
+4309309/1
CCCFFFDDHBHHAHHIIIIIFAGFHIHIIIIGIGIGIGIGIDCCFHGFFE
@689067/1
gtggtgcacgcgcttgggcagagggaatctgattgtgctgttgtggaact
+689067/1
@@@FBDBDFHHGHIGBEGHBGHIIIAGHDEGGIIGBBFFDFIIGGHHEGG
@6880675/1
gtctagtgtgtgtaggggaagggttaggcaacttaatttcgtggattagt
+6880675/1
BBCFFFDFFHHHHHJJJJGGIJJHHJIJJJJJJJJJJJJJIHIJIIJJJD
@4310141/1
gggagtactgagcagtatctattcagtaaacttatagctgacactga
+4310141/1
CCCFFDFFHHHHHJJIIJJJJJJJJJIIIJJJJJIJJJJJJJIJJIJ
@2790813/1
ccacaatatattcgtgaaaaccgcat
+2790813/1
@CCFFFAEFDHFGHIIGGG?CA@GHH
@6881978/1
gtccgcatttcataaccaaagcctaaatctatggggcgggatggtcgttt
+6881978/1
CCCFFFFFHHHHHJJJJJJJJJJJJJIIJJJJJJJJJJJDDDDDCDDDDD
@3806882/1
gtgagacacgagataaaagtctaattcagacgagtgcacaatatccgtgt
+3806882/1
C@CFFFFFHHHHGJJJJJJFHHIJJJJIJIJJJJFHIJJJJJJJGHIHIH
@2791636/1
gtgctgggcctcttgtatgcgaaggtgttgagg
+2791636/1
??<DBDAD=BDDHC@FHFI9FHDFF?CEFGEHC
@1199909/1
ggtcaattcaatatactacaagattgtttgtggacctattgctacataat
+1199909/1
@@@FDFFFHHHGFIJJIIIGIIGIJHIIJEIDCEHIJIIJIJJFIGIIJI
@3807242/1
attttgtttttctctgtgatctgtttcttggcatctatagatgtcggtgg
+3807242/1
CCCFFFFFHGGFDIGHJGFEEHHHHJHHJGEGHGGHIIGGEIGIJEBGBD
@4798071/1
atctgtgaggggcgtcgggtcacattacatactctgtatttcctcttcat
+4798071/1
@BBFFFFFHHHHHJJJJJJHIJJJJJJJJJJJJJJJJJJJJJHHHHHHFF
@5306032/1
gggatcactcgctaatattacgaaacatttcttctgtcaatttgatcgcc
+5306032/1
CCCFFFFFHHHHHJJJJJJJJJJJJJJJJJJJJJJJJJJJJJJJJJJJJJ
@1723657/1
agcgtgcacaccctggtggcgcggtgcatgtagatgggcatcccgctgat
+1723657/1
@CCFFFFFHGHHHJJJFHIDHIJJIIJEIFIIIIJJIJJJIJJGIJJHHH
@4798966/1
gtctggagagaagatcctcatcttgtatagaggaggcttgggctcgctct
+4798966/1
CCCFFFFFHHHHHJJJJJJJJJJJJIJJJJJJJJJJJJJIJJJJJJJJJJ
@6362949/1
gccagatgccaaagttcttgatcttcactgggctcttctctgggatttcc
+6362949/1
@@@DFBDDHGFHFHAEFGGIIIIIIHGGHIIDEHIIIIIIIIIIEHGEHH
@3289794/1
ggactatttggcgttactgcttaatactactcactgatttatgtagcatc
+3289794/1
BCCFFFFFHHHHHJJJJJJJJJJJJJJJJJJJJJIJIJJJJJJIIJJJJJ
@6363326/1
cctggcgtaaaataacgtcaatacactggatctcctcagtaggatggcaa
+6363326/1
CCCFFFFFFHHHHJJJIHIJJJJIIJJJIIGJIJJJIJJJJJJGIIIJJJ
@6363643/1
tccacaaacttttgccaagtataatggtccattctatgcacctcctccaa
+6363643/1
CCCFFFFFHHHHHJJJJJJIIJJJJJJHJJJJJJJJJJJJGHIJJJIJJJ
@3291458/1
gccagatgccaaagttcttgatcttcactgggctcttctctgggatttcc
+3291458/1
CCCFFFFFHHHGHJHIJJIJJJJJJJJJJIIIJJJJJIJJJIJJJIJJJJ
@2247924/1
gttagtatagttataagactcagattgccatctcagaaattagcggatgg
+2247924/1
@@CFFBDDDCFHHIEFFBGIFHIHHIGIIIGFDEHG>9::CCFDEHADDB
@1725366/1
atggcaaagagacgaagcgcgcgttctcatgtaatttttaatgttttcca
+1725366/1
CCCFFFFFHHHHHJJJJJJJJJJHIJJJJJJIJGHIJJJJJJJGHJJJHH
@1725380/1
ttctactcttgatgtcttaacatttgcattcaaaagagttgctgtcaaac
+1725380/1
CC@FFFFFHGHHHJJIJIJJJIJJJJJJJJJJJJJJJJFHIJJJJJIGIJ
@7378871/1
ctcgggttggaatgattctggtggg
+7378871/1
?@<B=DDDFACDFDGGHG<?<<9<?
@691052/1
gtttatattagttggtgaatacggtctaaccgactaatgtaaatgcgcca
+691052/1
CCCFFFFFHHHHHJJHHIJJJJJJIJJJJJJJJJJJJJJIJJJJJJJJJJ
@2792309/1
gtctgtagtggtcctgctgtttcgta
+2792309/1
CCCFFFFFHHHHHIJJJJJIJJIJHI
@5827585/1
gtaatttttgtctttcgcgaaatattccgcgacagatgtctttctagtgc
+5827585/1
@@CFFFDFHFFDDFHGIJGIJJJDDGCBFHFHGIIJGHFCHHGEGIJHHF
@6884096/1
gcacatactgctaaatctaattaagaaggaggtgggtatgttattagtgt
+6884096/1
?<@BDDEFFHHHFIIIIFEAFGEGIGEGICGH?CCHHI@EGFEHIIIFEH
@6884218/1
ggaagggttttttaaactcatgttttcatggtaccaagttatgaattttt
+6884218/1
CCCFFFFBFHHHHJJJJJJJJJIJJJJIJJIHIIJJJJIIIJJJJJJJJJ
@692182/1
gatctctttgcggccttcaaactgaacctaggtaatccctttatttcttc
+692182/1
CBCFFFFFHHHHHJJJJJJJJJJJIJJJJIJJFHIJJJJJJJIJJJJJJJ
@3810174/1
tcccacttcacgacgcttcagcagagtgcacacaatggtgaactggcgtt
+3810174/1
CCCFFFFFHHHHHJJJJJJJJJJJJJGIIHIJJJJJJJGHIJJIJJJJIJ
@6884658/1
agcatttcgggtctatagaggctgtcactgcagc
+6884658/1
CCCFFFFFHHHFFGIIJIJJJIJJEHGIIIJEII
@5828275/1
cttatgatagtcatcgcggcctctagccgacacgattatgaagacgaagc
+5828275/1
CCCFFFFFHHHHHJJFJJJJJJJJIJJJJJJJJJIJJIJJJJJJJJHHHF
@198373/1
gtcctgctgtttcgtatattctaaattggtttcgttgtatttgtcaatta
+198373/1
@@@FFFFFGHHHHIEHHIJJGIHHGHIIIHIIIIHIGIIJJGIJIHHGGG
@6885157/1
cccgcgacttcgttcgcgtggaatagtgacttccggcaaatttttggttt
+6885157/1
CCCFFFFFHHHHHJJJJJGIJJJJIJIIIJJJJJJIJJJCHHHHHFFDDE
@692910/1
gttcattcagctgtcttgttaatgcctggccctcagcgacatgtaagagt
+692910/1
CCCFFFFFH4DHHIJJJJJJJJJJJJJJJJJJIJJJJJJJJJJJJIJJJE
@1202913/1
gcacgtagttctcagcttccctgcaaagttaaccatcttgtattcaaaag
+1202913/1
CCCFFFFFHHHHHJJJJJJJJJJJJIIJIHIJJJJJJJJJJJJJJJJJJJ
@6364503/1
gtgcattattacattttttataaacggtacatctagagtataaaaaactg
+6364503/1
CBCFFFFFHHHHHJJJJJJJJJJJJJIIJJJJJJJJIJHIIJJJJJJJJJ
@5308676/1
agagaagatcctcatcttgtatagaggaggcttgggctcgctctccgaag
+5308676/1
CCCFFFFFHHHHHJJJJJJJJJJJIJJIJJJJJGIJJJIJIIJJGGIIIG
@1726201/1
ggcgcttgtggtggtgcacgcgcttgggcagagggaatctgattgtgctg
+1726201/1
@?@BD?DD:CCA1;<;:CEH@@FAEF?BB@?B?BHGG@@FG@ECE@=@GH
@1726294/1
ggccctcagcgacatgtaagagttcaatggggaagtaaatgcatctgtcc
+1726294/1
?@<1AD?ACFFAFA<FCF@HCHAFB<@9??DCFGE?BFHEC>GH??BFEC
@7379854/1
gtcgcggtcaaacctaggactcgaggttggtcgtctaccgggcagttctc
+7379854/1
CCCFFFFFHHHHHJJJJJJJJJJJJJHIJJIJJJJJJJJJJJJHHHFFFF
@1726497/1
ggcttattctgcatacctgccatgcgctggtaagcgctatggactgccgc
+1726497/1
@@CFFFFFHFGHHJJJJJJJJJJJJJJJJJGHIJJJJJJJJJJJJJJIJI
@1204198/1
agcatacataataaaattagaggaagtaggtgctgggcctcttgtatgcg
+1204198/1
@@@DFFFFGHHHHJJJJIJJIIIGIIGGIJEFHIHIJIIJJJJJHIIGIJ
@7379988/1
gcagcatcttgtcgagaacatgaagccgctttggtttacgttccagttct
+7379988/1
@@@FDFFDDFHACEHIIEGHGCHGCFIIIIIIIIHGGGIGBGG>FGCHDH
@2249152/1
gtttgactgtagttgtatccagaataatcgtatggtggtgcatagtaggg
+2249152/1
CCCFFFFFHHHHHJJIJJJJJJJJIJJJJJHIJJJIJJIIJIJIJGIJJJ
@2249286/1
cttattataaaaggtataaatattcctgccaccaataaatcgttttaaca
+2249286/1
CCCFFFFFHHHHHJGHJJJJJJJJJJJJJJJJJJJJJJJJJJHIJJJJJJ
@1204569/1
caccgattagtgcctctaatatatcgctgaggaccttagggacttcgaca
+1204569/1
CCCFFFFFHHHHHJJJJJJJJJJJJJJJJJJJJJJJJJJJJJJJJJJJJJ
@1205328/1
gtggaactgcttcacctgtggccggcggcacgcagacgccttgatgacct
+1205328/1
CCCFFFFFHHHHHJJJJJJJJJJJJJJJJIJJJHHFFFDDDDDDDDEDDD
@6365985/1
ctcctccttagaagttggttcctctttacaagtagactcatctttagcac
+6365985/1
CCCFFFFFHHHHHJHIJJIJIJJJJJJJJJJJJJJJJJJJJJJJJJJIJJ
@2249893/1
cttggcgataaatattgcacatctacctttggaaagatactgtcgaccaa
+2249893/1
CCCFFFFFHHHHHJJJJJJJJJJJJJJJJJJJJJJJJJJJJJIJJJJJJJ
@3810672/1
tgtttgtctgtttgtctgtttgtctgttcgtctgtgcgcgctaatctcag
+3810672/1
BCBFFFFFHHHHHJIJJJIJJJIJJJJJJJIJJJIJJJJJJJJJJJJJJI
@3810856/1
gccttgggaagcctttgtgcgccacatcaatgttgataaaggctttattg
+3810856/1
CCCFFFFFHHHHHJJJJHIJJJJJJJJJIIIIHIJJJJJJIJJJJJJJJJ
@5310258/1
tcccacaggggtgtacatcatggaaggaagatgcctcatcacaacatcta
+5310258/1
@@@DFFFDHF<<CGH?FGGIIICFHIDEIIICHGGHI@FHGIIIIIEEHF
@4313857/1
cttttttcagccctcatacaaaccgtaaaggcggaatatccaagtctaat
+4313857/1
@CCFFFFFHHHHHJJJJJJJJJJJJJJJIJJJJJIIJJJJJGIIGGHJIH
@4314025/1
ctagtttcttctctttgcagcttttgacggaacgggagccgtacagacgg
+4314025/1
BCCFDFFFHHHHHIJJJJIJJJIJJJIJJJJJJJJJHIIJJJJJJIJJJJ
@1728054/1
cctggcgtaaaataacgtcaatacattggatctcctcagtaggatggcaa
+1728054/1
CCCFFFFDHHGHHIJJJGIJJJJJJJJJJJJJJJJJJJJFIIJJJJJIII
@5310975/1
gtaagtcagctgttccacttcatcatcagggatcttgccgtcattgc
+5310975/1
CCCFFFFFHHHHHJJJGIJJJJJJJJJJJJJJJJJJJJJJHIIIJJI
@3294040/1
gccagatgccaaagttcttgatcttcactgggctcttctctgggatttcc
+3294040/1
CCCFFFFFHHHHHJIIJJJJJJIJJGJJJIGIJJJJJJJJJJJJHGIJJJ
@3812228/1
ggacaatgtttttttaataaatttttaatttattagtagttgttgatttt
+3812228/1
CCCFFFFFFHHHHJJJJJJJJJIJJJJJJJJJJJJJGIJIJJJJJIIJJJ
@1728646/1
cacccgtatctcaacacccataaagaactgtttgcctctcatgtcccata
+1728646/1
C@CFFFDDHHHHFIJJHJJJJJJJIJJIJJGHIIJJJIJJJJJIIIJIIG
@6367347/1
tgtacattgaaaataaaaaaataaaaaatagcaggggttattgttatg
+6367347/1
;11=B?44ACA<CE<<E>3@8A<?E>E6D9DAD>B@DDA;B<C8===;
@1728838/1
ggacttagccacaatctggtctggagagaagatcctcatcttgtatagag
+1728838/1
CCCFFFFFHHHHHJJJJJJIIJJJJJJJJJJJJJJJJJJJJJ<GHIJJJJ
@1207726/1
tgtacattgaaaataaaaataaaaaaaatagcaggggttattgttatgtc
+1207726/1
CCCFFFFFHHHHHJJJJJJJJJJJJJJJJJJJJJJJJFHJJJJJJJJJJJ
@3294769/1
gcccgtgcttttatacaatgcgttatagtcactttataaagaagttcctc
+3294769/1
C@CFFDDFHHHHHJJJJIEAHHJIIIIGFIIIJJIIJJJJGIIIJJJIJI
@1207931/1
gtgccttttattgcttggtgagacacgagataaaagtccaattcagacga
+1207931/1
CCCFFFFFHHHHHJJJJJJJJJJJJJJIJJJJJJJJHIJJIJJJJJJJJJ
@3813281/1
ctttatggctacacttcttgacatagtactcttccctcgtgttcttcaat
+3813281/1
CCCFFDDDBHHHHDGGGEIIIC@HHCAEEHEEHGIIIIHGGFGGGHIBCH
@3295123/1
ctgttgtggaactgcttcacctgtggccggcggcacgcagacgccttgat
+3295123/1
@C@DDFDDHHFHFGGHIHGGIJJEGDGIIJDHIBGHA>BDDE?DDDDCDD
@3813561/1
gcctcttgtatgcgaaggtgttgaggcgcttgtggtggtgcacgcgcttg
+3813561/1
C@CFFFFFHHHHHJIJJJAGHHJJJJJJJIJJHJJJJJIIIIJJJJHFFD
@2794326/1
gtcacggtagcactgagtgacggcac
+2794326/1
@@@DDDDDB?BFFFHEFH@HHF68?:
@3814124/1
gtagtcatttctttctgccactctttaagttgtctagtgtgtgtagggga
+3814124/1
@@@DADDFFFHHFGIGGBFEHGGHIGBEHCHEHGIFGHHIGFGCBGHIE:
@3296220/1
tgtcaatcggttcataaataaaaaagttatgtcaaattaaaaaatcacgt
+3296220/1
CCBFFFFFHHHHHJJJJJJJJJJJJJHIJJJJJJJJJJJJJJJJJIIJIH
@3296497/1
gccagccttaacgtacgactccaacgccccctggcgtaaaataacgtcaa
+3296497/1
CC@FFDBDFFFFHAFEFGIIEIGGGIIGIGIIIIII@AFGGGGHDHEEEF
@5829724/1
ctttggtttgtcaggggtaatgctaacgtcatagcgataaattttaaggg
+5829724/1
CCCFFFFFHHFHDEGIGCGHHIJJIJJIFGIJIJJIIGHIJJJJJJJJIJ
@694369/1
gtcgcttgcggtaccggcgtcggttgcggaatcagcctcgcgggtgggtc
+694369/1
CCCFFFDDHHFFFIIIIJJGGHIIIJGHGEHEEEDFFFEDDDBD7<BBBC
@4804194/1
cagtcgtttaagagaagttcagtgacatacacactaaccgaagaattata
+4804194/1
BCCDFFDDHHHHHJJJJFHIJJHHIIJJJJJJJJIIJJJJJJJJJJJJJJ
@4804366/1
ggcttattctgcatacctgccatgcgctggtaagcgctatggactgctgc
+4804366/1
CCCFFFFFHHHHHJJJJJJJJJIJJJJJJJHIJJJJJIJJJJJJJJJJJJ
@2795210/1
tgtacattgaaaataaaaataaaaaaatagcaggggttattgttatgtcg
+2795210/1
CCCFFFFFHHHHHJJJJJJJJJJJJJJJJJJJJJJJHIJJJJJJJJJJJJ
@1210640/1
cacggtagcactgagtgacggcacctccgacactgaggtcacggtactcg
+1210640/1
<<<DDDB1CDFDB?:CH@>FAFGIIC;DFDHGH@>DF=FE<<@<5@@A95
@7382844/1
cataacttttttatttatgaaccgattgacatgaaacaaacactaaatgt
+7382844/1
@?@D;ADDHHHHFGIIBHIFCHFHEIIGIGIG>A>@@DGDBHGGIGGHD=
@694875/1
ggcagttgcagaaacatcaatattaagcatcattttccattggctgggtc
+694875/1
CCCFFFFFHHHHHJJJJJJJJJJJJJJJJJJJJJJJJJJJJJJJJJJJFH
@694884/1
ggacagttttcgcttgtcacgtatttgtgaccctgacgaaaatgaaaata
+694884/1
CCCFFFFFHHHGHJJJIJJJJHIJJJJJJJIJJJJIIJIJJJJJJJJJJJ
@7383004/1
gtgctgttgtggaactgcttcacctgtggccggcggcacgcagacgcctt
+7383004/1
B@@FFFFFHHHHGJJJJIIIIIJIIJHHIJIHJIJIIHGFFDDCDDDDDD
@2795840/1
atactttgtttcatttaaatttacgggctatgccatttatcctcgcacgt
+2795840/1
CCCFFFFFHHHHHJJJJJJJJJJJJJJJJIJJJJJJJJJJJJJJJJJJJH
@2251853/1
aggtgctgggcctcttgtatgcgaaggtgttgaggcgcttgtggtggtgc
+2251853/1
BCCDFFFFHHHHHJJJJJJJJJJIIIJ?HF8CGIJIJJJIJHJJJIIHHI
@5312506/1
agcactgagtgacggcacctccgacactgaggtcacggtactcgcggtac
+5312506/1
@<@DAD?DAHD<F@<1EBBFCFEGEEAFG9BFGHGEFBB=FEGE>EF949
@5312549/1
ctcgattatcgaatttttcgccatgagtaagcgatcgggctctcaggcag
+5312549/1
@BCFFFFFHHHHDHIJJIGIGHIIJJJJJIIGHFHIJJIIGIJJJIIIHI
@6368911/1
gttggaatgattctggtgggttgtcctgcagagcttgccacatcttgtaa
+6368911/1
CCCFFDFFHHHHHGIJGIGIGIJHHIIJJJJJJIGHCGIGIHJGIJJJIJ
@1730231/1
ctcatcttgtatagaggaggcttgggctcgctctccgaagggagcttgcg
+1730231/1
CCCFFFFFHFFFHJJJJJJJJIIIJGJDGIIIJJIJ@@FEGGEGIFIGHF
@1212539/1
atcgttctcagcatggtaagaaggtggcggccagaatctagacatgcaca
+1212539/1
=@@D?DB?DFHABFGEAAEFHCC?3ACGGFHDGG@AHIIIEGHHGEHIII
@4316614/1
tatcgttctcagcatggtaagaaggtggcggccagaatctagacatgcac
+4316614/1
CCCFFDFFHHGHHIIJJIIIGHIJIEGIGIJIJJIEIGIJJJJJIIIIJF
@4316692/1
gtcgatgaccagcagaaggcgtgttaccgaccagagtagcaaccaccttc
+4316692/1
@@@FADDDHHHDHGIHGHGHIFGGGEHGFHJJJJJJBFDDHHIJJIGJIG
@6369329/1
ccactgtttacctaccacgttaagtacgtaactttaaaatattgactgga
+6369329/1
CCCFDEFFHHHGHJEHIJJJJJIJJIJJGHIJJJJJJGIIIJJEGIIIEG
@3298552/1
gcttcgggcttcaacagcttgttagcttgccattgtcctttcctaggag
+3298552/1
???>?DD1?@CABE:CEEEEEEEC@>CE33BC?C?9BDCCD@DDDEB<?
@1730789/1
ggagtaaacataatactattgtttattctaagctctgagcccataccgtc
+1730789/1
@@CFDDDEHDAFBGEEEGEHEIIIIIGJHA?CGH?FEDHCGHIHGEB@DF
@5313592/1
ctcataacgcagccagatgccaaagttcttgatcttcactgggctcttct
+5313592/1
BBCFFEFEFHHHHBHJGIJJJJJJIHGIJJJJJJJJJ@GIIHJJJJIJFI
@7899287/1
cactcaacatgtatatccgacctcctgtatattcctatttgtgtaaacta
+7899287/1
CCCFFFFFGHHFHIHJJJJJJJJJJJJIJJIIJIJJJJJJJIIHIIIJJJ
@3299241/1
tctgtatctagctaaaagtagatgcaaatatctctgcctcagaaaaaggc
+3299241/1
CCCFFFFFHHHGHJJJJJIHIIJJJJIIJGIJJJJIIJGJJJJJJJJIII
@5314159/1
gccgtttctgtaccaataggaacaatacttcgggcttattctgcatacct
+5314159/1
@<@F?AD>DFBF?<FEGEHBGGGEHIGHIIHG>:GHIIBHGGEBBDCHII
@200790/1
cacgttggttatcaagtggcttggtaggat
+200790/1
@@@D??DDD:CBFBF@CGGFEB8<2C<;3?
@6889195/1
ctggctcccatgtcacggtagcactgagtgacggcacctccgacactgag
+6889195/1
@@@DDFFFFFFHHJIJJIGHIJJIIIJIEGGHJIIIJIJJJIJJJJJJGI
@7899987/1
gttgaggcgcttgtggtggtgcacgcgcttgggcagagggaatctgattg
+7899987/1
BBBFFFFFHGHHHJJJIGIEGHIJJJIIGIIJJJIJEHIIFFHHFFFFFF
@1214578/1
gttaagaggtgttacctgcaacttggccaggttagggccaacagattgtt
+1214578/1
CCCFFFFFGDFFHIIJJJJIIJJIIJJJIJJHIJFHDIJIJJJJGIHIHI
@6889680/1
atccactcttgctccatggtccaggagcagcagcgtgcgcaggttcaggc
+6889680/1
?<8ADDDDDHHFAFEGGEHCHHIGHIEEHEHIIII7?DDHDHI=BHIGIH
@5831182/1
gtgctgggcctcttgtatgcgaaggtgttgaggcgcttgtggtggtgcac
+5831182/1
C@CFFFFFHHGHHIGGHIJIGGIJJCGHHIIJIGIJGIIJJJJIIEHIII
@6889795/1
tctgtctgtctgtctgtccgtttgttctggtgaatctctgaaatggctgg
+6889795/1
CCCFFFFDFHHHHJJJIIGHHIIJGHGJFI@GGIIGIIIJGCIJFIIIII
@696081/1
gtggattttaatgttattattacagcatacataataaaattagaggaagt
+696081/1
B@@FFFFFHDHHHGHGJIIJJIJJJJIJIJJJJJJJIIGGIIJJIIGGII
@6890027/1
gttaaaataaaaatccatttcattgttctcattcgcgtacttttcaagga
+6890027/1
CCCFFFFFHHHHHJJJJJJJJJJJJJJJJJJJJJJJJJJJJJIJJJJJJI
@2796578/1
agcgagtcatttagctgaagttttaatattacttgaattacactacatca
+2796578/1
@BCFFFDEHHHHHJJJJJJJIJJJJJ@FIJJJJJJJJJJJJIJJJJJJJJ
@7383961/1
gttcgacatcgacataacaataacccctgctattttttttatttttattt
+7383961/1
CCCFFDFFHHHHHJJJJJJJJJJJJJJJJJJGJJJJJJJJJIJJJJGIJJ
@7384037/1
tgctaaaactaaactactatacctgtgaaacgatcaacaataatatataa
+7384037/1
CCCFFFDFHHHHHJJJJJJJJJJJJJJJIIJJIJJJJJJIJJJJJJIJJJ
@7384096/1
caccagtggtcttcttgaacttcttcaattgacgcaagaagtaccagaaa
+7384096/1
CCCFFFFFHHHHHJJJJJJJJJJJJJJJJJJJJJJJJJJJJIGJJJJJJJ
@6890423/1
cgttccagttctcgattatcgaacttttcgccat
+6890423/1
CCCFFFFFHHFHHJHIJJJJJJIJJJJJJJJIIJ
@5831754/1
ctctgtgatctgtttcttggcatctatagatgtcggtggcgcacagggca
+5831754/1
CCCFFFFFHHHHHIJJJJIIGIGIJIHHG@HFIIIGCGHIGIIIIJJIGH
@6890772/1
ttctttaatttgacataacttttttatttatgaaccgatttacatgaaac
+6890772/1
CCCFFFFFHHHHHJJJJJIIJJJJJIJJJJJJIIIIHIJJJJJIIGHIJJ
@2252146/1
catcaatttatcttcaaatgacgacaccacagttccagtctcaggcacat
+2252146/1
CCCFFDFFHHHHHJJJJJJJJJJJJJJJJJJJFHIIIJIIHIGJJJJJJH
@7384475/1
ggcgataaatattgcacatctacctttggaaagatactgtcgaccaagtc
+7384475/1
CCCFFFFFHHHGHJIJIJJJJJJIDHHHIIJIIIIJJJJFHJJJJJIJGI
@1216340/1
tctcagcttccctgcaaagttaaccatcttgtattcaaaagaaaacctag
+1216340/1
@CCFFFFFHHHHHJJGJFIHIIIJIJJIIIIJIJJGJIJJIJIIJJIJIH
@2797297/1
gctgggcctcttgtatgcgaaggtgttgaggcgcttgtggtggtgcacgc
+2797297/1
CCCFFFDDHHHHHJJJJJJIJJJFHHHIIJJJJJJJIGIJJJJHHJJJJH
@2252422/1
agcatacataataaaattagaggaagtaggtgctggg
+2252422/1
@@CFFDFDH?FHDIIICEGHEA>GHICFE@AFHCFIG
@2252473/1
cttcagcagagtgcacacaatggtgaactggcgttcatgcggcaaacgcc
+2252473/1
CCCFFFFFHHHFHIIJJJJJJJJHHJJJJJJJJIJJJJJJJJJJJJJJJJ
@1216686/1
ggagctgatgcttgctgggcctcaactgttggagctggttcagccttttt
+1216686/1
@CCFFFFFHHHHHJJJJJJJJJJJJJJJJJJJIIJJJIFHIJJIIJJJJJ
@6891558/1
tgcttcacctgtggccggcggcacgcagacgcctggatgacctccacttt
+6891558/1
CCCFFFFFHHHHHJJJJJJJJJJJJJJJIHHFFF.;AEEDDDDDDDDDDD
@3817498/1
agggaatctgattgtgctgttgtggaactgcttcacctgtggccggcggc
+3817498/1
@@@FD?DFFHBFDGDEGIIHGIGGIHIGIICGGIIIIIIAHGIGDGAG8B
@7385153/1
gataatgtcataaagttgacaataatctataattaattactttaaatctt
+7385153/1
CCCFFFFFHHHHHJJGHIJJJIJJJJJJJJJJJJJJJJJJJJJJJJJJJJ
@1731668/1
gtgatttgatagttgttagtgctgctaatatgtctcgtaactcaggacta
+1731668/1
B@BDFFFFGHHHHJJJJJJFGIJJJJJJIJJJIJJJJIIJJJJJJJJJJH
@1731725/1
gtcactattctaggattgtgtaggtaatattattaaacgaagaacatgcg
+1731725/1
@@CFFFFFDGHHFGGIIIHHBH@HCDHIIIGIIIIIIIIIIIIIIIGIII
@3299644/1
ctgctatttattttttctatattttcaatgaacagaattgacccttctac
+3299644/1
@@?DD?D?FFFHFFFFEGHACEHH@FGIIIDE@GFHDB?9DC??DDGDDH
@2253184/1
acataagaccagtagtatgaaacccttcagacgatatagcgacagtgaca
+2253184/1
CCCFFFFFHHHHHJIGIIJJJJJGIJJJJIJJJJJJJJJJIJJJJHHIJJ
@1217630/1
ctcatcttgtatagaggaggcttgggctcgctctccgaagggagcttgcg
+1217630/1
@@?DDFFFGFHFDHJJJGBDEHIEHIHIJJBIGCGHIEHIIH=@8CGGE@
@2798282/1
gccttgaattccttgatgactgcatagatagaaatcgaactcggtcggat
+2798282/1
@C@DDDDBDBBFDHGG@F@FHGGEDHIIBEHEHIAG=;EBCDBBBDHHII
@1217828/1
gcatcaagcaaactctggtgccttgggaagcctttgtgcgccacatcaat
+1217828/1
CCCFFFFFHHHHHJJJJJFGIJJJJJJIIJJJJJJJHJJJJJIJJJJJJJ
@698065/1
ctcatcttgtatagaggaggcttgggctcgctctccgaagggagcttgcg
+698065/1
CCCFFFFFHHHHHJJJJJJJJJJIIJIJJJIJJJIJJHIIJJFHIJJJJJ
@3300480/1
gacttagccacaatctggtctggggaaaagatcctcatcttgtatagagg
+3300480/1
B@BFFFFFHHHHHJJJJJHIIJJJIIGJJJJJJJJJJJJIJJJJJIJFIJ
@2799071/1
cgtcgatgaccagcagaaggcgtgttaccgacc
+2799071/1
???DDD;B?<ADD@E2C@BF3@1:1:CD<:060
@3819150/1
cttgctagtaagtcctgagccatagcaaacagccactggcaatgtggata
+3819150/1
CC@FFFFFHHGDHGIJJJJJJJJJJIJJJJJJIJJJJJJJIJJJIJJIII
@3301260/1
aaggggatctgagaatggtttagattcacaattttgtccgctggacaatg
+3301260/1
CCCFFFFFHHHGHIJJJJIIJIJJJJJJJJJJJJJJJJJJJJJJJJJJJJ
@2799439/1
gtggattttaatgttattattacagc
+2799439/1
BBCFFFFFHHHHHJJJJJJJJJJJJJ
@202551/1
ggccttttatatttgttaactgtccttcattgagggtcgggaacttatgg
+202551/1
CCCFFFFFHHHHHJJJJIIJJJJJJJJJIJJJJJJJIJJJJIIJJJIJJJ
@4319586/1
cgattccaacgccccctggcgtaaaataacgtcaatacattggatctcct
+4319586/1
@@@DDFBBFBCFDEHEHGIGHFDGIIIIBBGHGIIIFIGDEHI@F=@@AC
@2799654/1
ggaacattcgactgatccggtgagggatgcgtgacgtcagcccctacgat
+2799654/1
@CCDFFFFHHHHGIEGIBGIEFHIII:1?8C?DGHGGHIIIICGGFFBEA
@202796/1
gtggctttcagtgaaacatcaaaatttatcgatctttgattctgatctag
+202796/1
BBCFFFFFHHHHHJJJJJJJJJJJJJJJJJJIJJJJJJIJJJJJJJJJJJ
@3301720/1
gttacgattcgaatactggactagtaaaatacatagtttcactacacaag
+3301720/1
CCCFFFFFHHHHHJJJJJJJJJJJIJJJJJJJJJJJIIJJJJJJJJJJJJ
@4320343/1
ggtgtggtagcgcgtcggacgagccgtgccttttattgcttggtgagaca
+4320343/1
BBBDDDFDFHHHHJIIJJIJJJJJJJFHIJJJHHHHHHFFFFFCDEEEED
@7901764/1
ggcgcacagggcacgcttgcgcatgacatctatacatgccattggcgttc
+7901764/1
::1BDADDFBFBFGIIGHGGBGGGHIGIIGGEEHGGIIIGIIIIGIB;AD
@4810955/1
aggtgctgggcctcttgtatgcgaaggtgttgaggcgcttgtggtggtgc
+4810955/1
@@CDFFFFGHGHHJJJJHJIJJJHJJJFHHHIJJJIGIJJJIJIHJIGHG
@1732504/1
ccgcagtactgtcgtttgcaaatttgtccctcaccatgctcatactatct
+1732504/1
CCCFFFDFHHHHHJHGHIIJIGHIIIGIJJIJIIGIGIJJIJJJJIIIJJ
@1732537/1
cctttctaaggttctaaactatatctgtaccaaatttcaaccaaatccgt
+1732537/1
?@@DDFDDDFHADGHDFIIIIJJJGIGBHDAHEFHHHEHGIGEHJGCHGI
@3820951/1
gggaagtggtgataaagataagtataggctcaaaacctaacgacatcaat
+3820951/1
CCCFFFFFHFHHHJJJJJJJJJHJJJJJJJJJJJJJIJJJJJJJJJJJJI
@203899/1
tcttcttcttcagccggctttggtggttctttggctgtctctggtggagg
+203899/1
CCCFFFFFHHHHHJJJJJJJJJJGHIFGIJJJIJJJJJJIJJJJHIIGIJ
@203921/1
cctctatactttgcattaaaataatgcccattttcacaggcaagggatcc
+203921/1
CCCFFFFFHHHHHJJJJJJJJJJJJJJJJJJJJJJJJJJJJJJJJJJJJJ
@1732724/1
gggaagtggtgataaagataagtataggctcaaaacctaacgacatcaat
+1732724/1
@@@B?DDEHHHDHGIGGIJGGHBFEFHIGGIJJJIJEHHGGGGHGIGIJJ
@1220891/1
agggaatctgattgtgctgttgtggaactgcttcacctgtggccggcggc
+1220891/1
CCCFFFFFHHHHHJJJJJJJJJHJJIJJJJJJJJJJJJJIIJJJIIJJHF
@7386317/1
cacgcctgggatgccacccggcaccactcccgggtgaggatgcactacat
+7386317/1
CCCFFFFFHHHGGJJJJIIJJJJIJJJIJIIJGGGHIJJGIGIGJJJHGH
@5316291/1
accgcatccaactcggatcagccgtttctgagattagcgcgcacagacga
+5316291/1
@BCFFFFFHHHHHIJJJJJJJJJJHIJJJJJJJJJJIJJJJJJJHHHHFF
@1221255/1
tcttcagccggctttggtggttctttggctgtctctggtggaggtttctc
+1221255/1
@@@FFFDDFFGHHIJJGCGGGGHHGIIGGHIFGHHHIGDGGFFH7=@CGI
@7386701/1
tggcaaagagttgtcgatatgtggatgtagctgccattatgtagactgtt
+7386701/1
CCCFFFFFHHFHHJJJJJJJJHIJHJJHJJJJJJJJJJJJJJJJIJJJJJ
@698866/1
ccctgatagagacgatttcaccagtggtcttcttgaacttcttcaattga
+698866/1
@@@BDBDFHHFHFGGGGIBEHHHDFGBFGGGIIGHCHIII@FGEHBBDHF
@698895/1
caggatgtggattttaatgttattattacagcatacataataaaatt
+698895/1
==?B?DD=CFD<ADB<<FHHEIFE>FFHIIIFF<HC@DGFIIFDBGF
@6893459/1
ggcgcttgtggtggtgcacgcgcttgggcagagggaatctgattgtgctg
+6893459/1
C@@FFFFFHDHDBGEGHIJJJJJJIJIJJJJGGIIBHIIJJIJJJJJJJH
@1221693/1
cccatgtcacggtagcactgagtgacggcacctccgacactgagg
+1221693/1
@@7D=>:AD>D<CAA>>AFFDF3CAF78ED@G;D;@F8DAFB;CC
@5316994/1
catggatttaggagcacgtgcagtaggaaccacagccgttggcgtcgatt
+5316994/1
CCCFFFFFHGHHHJJIJJIJJIJJJJJJJJJJJJGIJJHIIJIJFGIHII
@2800093/1
aggaagtaggtgctgggcctcttgta
+2800093/1
CCCFFFFFHHFHHJJJJJJJJJJJJJ
@5317110/1
actgagtgacggcacctccgacactgaggtcacggtactcgcggtacatg
+5317110/1
CCCFFFDEHHHHHJJJJJJJJJJJJJJJJGHJJJJHIJJJIJJHEFFFFF
@2255489/1
gtcttggttgaacggaactccaatcctttactcgaatagtcttttctaac
+2255489/1
CCCFFFFFHHHHHJJIIJJJJJJJJJJJJJJJJJJJJJJJIIJJJIJJJG
@4813225/1
ctctttacaagtagactcatctttagcacttggttcgtcttttg
+4813225/1
;@@FFFFFHBD>DD?EGHCHHGGFEHIHGEA@ACFGCDFABBDF
@2800789/1
ctgcagagcttgcaaagcttgcaaagatctttccttcttctcttttttct
+2800789/1
CCCFFFFFHHHHHJJJJJJJJJJHHF<CFHHHIJJJJJJJJJJJJJJJJJ
@700197/1
ggcgcttgtggtggtgcacgcgcttgggcagagggaatctgattgtgctg
+700197/1
CCCFFFFFHHHHHJIIJJJJJJJJJJJJJJJJJJJJJJJJJJJJJJJJJH
@700209/1
ggctttttccagatccactcttgctccatggtccaggagcagcagcgtgc
+700209/1
CCCFFFFFHGHHHJIGIJJIJIIJJJIIIJIHIGIJIJJJJIJJJIJIJI
@5835316/1
agccaatatgtgttaaaataaaaatccatttcattgttctcattcgcgta
+5835316/1
@@CFFFFFHGFHHJJJJJJJIJJIIJJJJIJJIGIJIIJJJJJJJJJJHJ
@4321323/1
atctggttcatacggcgcgcggtcgcctccttgatgcattgcgtcagaat
+4321323/1
CCCFFFFFHHHHHJJJJJJIJJJJJJJJJJJJJHHHHHHHFFFDDDBDDD
@3303544/1
gtcctttatacatttcggcatggcgatcatgtcgatggcttggtttattc
+3303544/1
CBCFFFFFHHHHHJJJJJJJJJJJJJJJJJJJJJIJJJJJJJJIJJJJJJ
@6372343/1
ccgaaagattagagtcgtcttctacttctgcttctggcacatcaggagaa
+6372343/1
CCCFFFFFHHHHHJHIJJHIJIIGIIJIJIJIJIJGJGIJJIJIIJ>GGI
@4321747/1
gtgtacacctgagcgagactcataacgcagccagatgccaaagttcttga
+4321747/1
BBCDDEFFHHAFHGGEGIJJJIIIJEEHJJJIEIJGGGGGIJJDHIIIGI
@5836009/1
acacgtttcacttcagcatagacaggtgtcttccctggcaatacaacaac
+5836009/1
@@@FFFFFHHHHHJJJJJJJIIJIIJEFHIIJJGGGIIJJJJJJJJJIHI
@6372641/1
caaaatttgataataaatattgccttaaaaaccgcatttcatatttgttt
+6372641/1
CCCFFFFFGHHHHJJIJJJJJJJJJJJJJJJJJJJJJJJJJIIJJJJJJJ
@3824716/1
caggcaacatcttctttggtttgtcaggggtaatgctaacgtcatagcga
+3824716/1
CCCFFFFFHHHHHJJJJJJGHGGHIGHIJJ@GIJJIJJIJIHIJJJJJJI
@205186/1
ctttggaaagatactgtcgaccaagtcaagtcaatttagacaagctagtc
+205186/1
@CCFFFFFHGGFBHHIIIIIGIDGHCGIIE9CDHFEHIGIAEGJIICGHG
@5836446/1
cagttctcgattatcgaatttttcgccatgagtaagcgatcgggctctca
+5836446/1
BCCFFFFFHHHHHJJJJJJJJJJIJJJJJJJJHIJJJJIJJJJJJJJJJJ
@4815181/1
cttgggcagagggaatctgattgtgctgttgtggaactgcttcacctgtg
+4815181/1
?@@BDDDDD7FFHEGGBEEIIIIHFDHE?EHCFHEHEHGHGHBCFEGFHG
@205602/1
gtagagccttagctgcggaatgcttagcttccttcttagagcgtcccgta
+205602/1
@:?;D?DDBDDHFCHEGFHIIIEGDFHDHIGIIIGHGIIIIIIGIHG:BF
@205650/1
ctgtggccggcggcacgcagacgccttgatgacctccactttgatgatct
+205650/1
CCCFFFFFHHHGHJIHIJJJIJHJHEHGFFEFFFEEDEECDDDDDDEEDC
@205856/1
gccgtttctgtaccaataggaacaatacttcgggcttattctgcatacct
+205856/1
CCCFFFFFHHHHHJJJJJJJJJJJJJJJJJJJJJJJJJJJJJJJJJJJJJ
@3825704/1
cctgaatgcgtagggaggtcctcatggactagtaaggtcccgataggtac
+3825704/1
CCCFFFFFHHHGHJJIJJEHIJJJJJJJJJJJIJIJJJJJIIIJJJJCHI
@206166/1
ccctgctattttttttatttttattttcaatgtacagacagcacttttct
+206166/1
@@@DFADDHGHGFEGIEEGHHIGIDH<CGGBABGHGIIIIEF?FHEHIII
@700372/1
ctcagcttccctgcaaagttaaccatcttgtattcaaaagaaaacct
+700372/1
@@?DB;DDHDFBDGGBCFACDFGHEGHIEE<C@@F@B??DDBCG?FG
@1735047/1
accagatacattaacttcctatcaaatataggatatctacaaatgtacaa
+1735047/1
?@@DDFEFHBFHHGJJJJJIHIGGGHIDHGIJEHHICHFIIGGHIDHIFI
@2256292/1
ggcctcttgtatgcgaaggtgttgaggcgcttgtggtggtgcacgcgctt
+2256292/1
@@@DDDDDHHAADGE?GGGCECA?BEAGGIIIGBFGIGI7BFHC@@<EDA
@700605/1
agaggaagtaggtgctgggcctcttgtatgcgaaggtgttgaggcgcttg
+700605/1
@@@DDD;D2CC:<AB?4CEFBAGIIBC<E9?EGEFF0?GEF9>B7A4AE;
@1735322/1
ggcttattctgcatacctgccatgcgctggtaagcgctatggactgccgc
+1735322/1
@C@DDDFFFGGHGJIIIIJIGIIJDEHJBGCGGIIIGJJIJIGGGIGGII
@6374281/1
gatatttgttgttcattcaactgtcttgttaatgcctggccctcagcgac
+6374281/1
CCCFFFFFHHHHHJJJJJJJJJJJJJJJJIHIJJJJJJJJJJJJGIJJJI
@3826657/1
cttggtgagacacgagataaaagtctaattcagacgagtgcacaatatcc
+3826657/1
@@@DDB?>D<DFFD6EH;EFHGB2AEGGH@GGIHIIDI:BFFFDGIIFHG
@6374550/1
atgtcactgaacttctcttaaacgactggaccgattttgatgaatttttt
+6374550/1
CCCFFFFFGHHHHJJJJJJJJJJJIJJJIIIJJHIIIJIJJJGIJJJIJJ
@5836929/1
ctttcagtgaaacatcaaaatttatcgatctttgattctgatctagtagc
+5836929/1
@@BFFFFFHHHHHJJJJIJIIJJJJJJIJJJJJJJJJJJJJIJJJJIJJJ
@4817225/1
ccatcactcttatatgggcagcccgaacacggttaccgggaattttgttt
+4817225/1
C@@DBDDDHHHDHGIJGGGIHBEEFGH@@C?D?FFGHFGIHJIEHIJGHH
@5837072/1
tctaggattgtgtaggtaatattattaaacgaagaacatgcggctgaatt
+5837072/1
@@CAFABDHHFAAFGHAFFHHGGGHICHIGIGEDGGFHICDHHIGEGGGH
@3827544/1
gcaaatggaaaaaaaaattggtgaaaagaatcacaagtaagatactgcaa
+3827544/1
CCCFFFFFHHHHHJJJIIIIJIIHIJJJJJJJIJJJJHIJJJJJJJJIIJ
@4323053/1
gcgacaccttgtggctgtgacttgtagtcaaggtggagattttactatct
+4323053/1
CCCFFFFFHHHFHJJJJJJIJJJIIGIJJJIJJGHHGICHIJJJJJJIII
@7904608/1
aatctgattgtgctgttgtggaactgcttcacctgtggccggcggcacgc
+7904608/1
CCCFFFFFHHHHHJJIJJJJJJJJJJJJJJJJJJJJJJJJJJJJJHFDDD
@6375357/1
gttggtcttggttgaacggaactccaatcctttactcgaatagtcttttc
+6375357/1
CCCFFFFFHHHHHJJJJJJIJJJJJJJJJJJJJJJJJJJJJJJJJJJJJI
@4818109/1
gcctgttttggtagcggcggcgcggtccgtgaggagcatgctcgccatca
+4818109/1
CCCFFFFFHHHHHJJJJIJJIIHFDACDBBBDDBCBBBCDDCDDDDBDDC
@1227655/1
ggctttctttgatcattaatgtctcgtatgtcaaggacttcacacataaa
+1227655/1
CCCFFFFFHHHHHJJJJJJJJJJJJJIJJJJJJJJJIJJJJJJJJJJJJJ
@1227695/1
acagcgtcttacttcacgtggtagcgttatcactgtctttacttttaatt
+1227695/1
@@@FFFFDDHHFHIIIIIFGGCFGHG@E0?FDEGIHGIGGHIIGFHE@FG
@2802188/1
ggagtccatccacggctttttccagatccactcttgctccatggtccagg
+2802188/1
@@@DFFFEHHGHHIEGDEHDHDBD9ECFGEHGHIDHIIDGHIHGDHGGEH
@3305836/1
gttgaccaataatgggttaatcagactatagttagtatagttataagact
+3305836/1
<@@DBDDBDFFBHGEAGAHDG?CH?ECEH>HHHIHHCDEFCGDDHIABDF
@4818346/1
ctccgattgagtttgtgatggtgcctctgtaggag
+4818346/1
=@@AA:DDHHHHHEGI9<FHI:CDFCDG>G@CB9F
@6375862/1
gggcacgcttgcgcatgacatctatacatgccattggcgttcaaaaggtt
+6375862/1
CCCFFFFFHHHFHJIJJJJJJJJJJJJJJJJJJJJIIJJJJJIJGJJJHI
@3306052/1
ccatcagtttggagttcacctttagaagtatgttcttagctgtcatctgg
+3306052/1
@@@DDDDDDFDH<FCCEFH<CFH@HGHHCBHHHIIGHIHIIG<DCFG@EG
@7905413/1
cctttttataccaacggtttacatttgtaacatatttttctctttcctat
+7905413/1
CCCFFFFFHHHHHJJJJJJJIIJJJJJIJIJJJJJJJJJJJJJJJJJIIJ
@4324207/1
gaggaaataaactttcttaaaatttcatttggtatacgcgaatttcgttt
+4324207/1
CCCFFFFFHHHHHJJJJJJJJJJJJJJJJJJIHIJJJJJJJJJJJJJHIJ
@2802918/1
gtgattctttaatttgacataacttt
+2802918/1
@CCFFFFFGHFHHJJIIIJJJJJJJJ
@3306941/1
gtgatctgtttcttggcatctatagatgtcggtggcgcacagggcacgct
+3306941/1
CCCFFFFFHHHHHJHGIIJJJJJJIJJJJJIJJJJIJJJJJGIIIGJJJJ
@207628/1
ataggaaacactacgctttacacgcatgaggtaatatttattgctctcct
+207628/1
CCCFFFFFHHHHHJJJJJJJJJJJJJJJHHJFHJJJJJJJJJIJJJJJJJ
@207689/1
gacgcttcagcagagtgcacacaatggtgaactggcgttcatgcggcaaa
+207689/1
CCCFFFFFHHHHHJJIIJIJJJIJJJJGIJJJJJJJJJJJJJJJJJJJJJ
@1736130/1
cgtgattcccggcttatactccgcctccaacttgatacaagcttctcgga
+1736130/1
@@@D;ADDDH?@@FHDHGH@F@E:E@?F9DCBDHDEGEGED28BFHGBE<
@6896879/1
atggtataagcatagaatgttcgacgtgattctttaatttgacataactt
+6896879/1
BCCFDFFFHHHHHJJJJJJJJJJJJJHIJJJJJJJJJJJJJJJJJJJJJJ
@4819558/1
gtcacggtagcactgagtgacggcacctccgacactgaggtcacggtact
+4819558/1
@;@DDDD?D?FFDBFBB<CFCGEIF?BGF36DAF?DBC>F=CFFFICEFF
@5319735/1
ggatgcggttttcacgaatatattgtgggatgcttaaatttacatttagt
+5319735/1
@@@DFFFF@FFFDHIJIABHGFGIGIIJICDEGDGIIJJIJIIIIIJIII
@3830386/1
ctctatactttgcattaaaataatgcccattttcacaggcaagggatcct
+3830386/1
CCCFFFFFFDHHHJJJIEGHIJJJHIEHGIHIIHIJJFFCHGIGHIJIJI
@3308230/1
cagcgaaatagtcacacccacgttggttatcaagtggcttggtaggatcc
+3308230/1
CCCFFFFFHHHHHJJJJJJJJJIJJJHIJJJJJJGIJJJJDGBADHB@FH
@1737055/1
ggttattgttatgtcgatgtcgaacccaaaaatgtaattaactttttttt
+1737055/1
CCCFFFFFFHHHHIJJJIJIIJIJJJJGIJJJJJGIJJJIJHIJJJJJJJ
@4324629/1
ccccctttaaaaaaagctcgatctcaatttaaagataagatctgcgacct
+4324629/1
CCCFFFFFFHFFHJIDGIIJIIJJIFGHIJADAA<DCHFIIIJJBFGHBH
@3309071/1
ctcctgtggctttcagtgaaacatcaaaatttatcgatctttgattctga
+3309071/1
@@CDDD?ADBH;DFGGF>?<@HEFHH9<AFH@AHGCCGGIIEGHIIFGIC
@3309190/1
ggagagaagatcctcatcttgtatagaggaggcttgggctcgctctccga
+3309190/1
@@<DDFDFFFGHHHEHIIIGIEHGHIIIFIG>=EG:DFGHGGIBCECD>H
@207948/1
gatggatcaagagcctgacaccgaaggcagctctccttctaccggcacgc
+207948/1
BCCFFFFFHHHHHIJJJJJJJJJJIGGGIJJJJJJJJJJJJIJJJJJJJI
@3832575/1
agaggaagtaggtgctgggcctcttgtatgcgaaggtgttgaggcgcttg
+3832575/1
CCCFFFFFHHHHFHIJJJJHIJJJJJJJJJJJHIIJDGHIJIJJIJJJJJ
@6898975/1
gtcgtcgaaatcaacttcagtgtatcggttgggcagtagtgtgagtgcat
+6898975/1
BBCFFFFFHHHHHJJJJJJJJJIIJJJJIIJJJGIGFHGFHIGGGBFGII
@4325441/1
gggaatctgattgtgctgttgtggaactgcttcacctgtggccggcggca
+4325441/1
CCCFFFFFHHHHHHIJJJIIJHIIJGJJIJJJJJJJJGHIJJJJJJJHFD
@208313/1
ccctaagtgagtatacatctattaaattcaaacgcagagctcattatgtt
+208313/1
CCCFFFFEHHHHHJJJJJJJJJJJJJJJJJJJJJJJJJJJJJJJJJJJJJ
@6899116/1
gcttagtgtaatcgattaagatagttaataattcacaggatcaacataca
+6899116/1
@@@FFFDDDHFHHJJIJIIJIIJIHIJJIJJGIJJIIJJGIJIGIJJJJI
@3310601/1
cttcacctgtggccggcggcacgcag
+3310601/1
???BBBD3DF?CD>E:1::DFA@6AA
@3310647/1
gattgacatgaaacaaacactaaatgtaaatttaagcatcccacaatata
+3310647/1
CCCFFFFFHHHHHJJJJJJJJJIJJJHIIIJJJJJIJJJJJJJJIJJJJJ
@5840143/1
ccttgggaagcctttgtgcgccacatcaatgttgataaaggctttattgg
+5840143/1
CCCFFFFFHHHHHJJJHIIJJJJJJJJJIJJJJJJJJIJJJJIJJJJJJJ
@6379828/1
gcaagaagtaccagaaacgggacttagccacaatctggtctggagagaag
+6379828/1
CCCFFFFFFHHHHIIJIJJJJIJJJJJJJIJJJJJJJJHJJJJFJGHIJI
@1737564/1
gatggagtgagcacgggctctgtgcctggctcccatgtcacggtagcact
+1737564/1
CCCFFFFFHHHGGJIIJJJJJJJJIJJJJIIIJJIJJGHIIIGIIIIIJJ
@2258840/1
gtagcactgagtgacggcacctccgacactgaggtcacggtactcgcggt
+2258840/1
CCCFFFFFHHHHHJJJJJJJJIJJJJJJJJJJJJHIJJJJHIJJJJJHFB
@3311381/1
cataaataaaaaagttatgtcaaattaaagaatcacgtcgaacattctat
+3311381/1
@@@DDDDDHABFFB<EBFIHHIDHIHEIIIIAHCDBGCDFBHDGDH@DAH
@4823696/1
ccccgctatgtcaagtcaagatatttgacgttccgacgtccgaaacatca
+4823696/1
CCCFFFFFHHHHHJJIJJIIJIJJJJJJJJHJJIJJJJHIJJJJJJJJJJ
@1737973/1
gtgcgatgttttacaagggcaggttgaactcacaccattcaatttaaaag
+1737973/1
@@@FFFBDFHHHDEGHIGCEHEICGGIGGIIIHHIGGHGGIBEGGIHHII
@3834421/1
gttgtggaactgcttcacctgtggccggcggcacgcagacgccttgatga
+3834421/1
BBCFFFFFHHHHHJJJJJJJJJJJJJJJJJJJJJHHFFDEDDDDDDDDDE
@7908253/1
cgcgacagatgtctttctagtgcgtccgtctgattctgtgatagtgaata
+7908253/1
CCCFFFFFHHHHHJJJJJJIHIJJJJJJJJJJJJJJJJIJIJJJHIJJJJ
@6380754/1
atccgattccattgctgataataatgtggcccgtgcttttatacaatgcg
+6380754/1
@CCFFFFFHHHHHJJJJJJJJJJJJJJJJJJJJAHGGIJJGHGGGIIIJJ
@3312243/1
ccaatttgtatttgtcagcatagtagtcggcaaacgttaagtaagagtcc
+3312243/1
CCCFFFFFDHHHHJIJJJJJJJJJJJJJJJJJJJJJHIJJJIJJJJJHIJ
@2259732/1
gacgtcttccgctttcatcatctataggattgtttatcctgtcaactgaa
+2259732/1
CCCFFFFFHHHHHJJJJJJIJJJJJJJJIJJJIIJJJIJJJJJJJJJJJJ
@2260194/1
ggcaaagagacgaagcgcgcgttctcatgtaatttttaatgttctccaaa
+2260194/1
CCCFFFFFHHHHHJJJJIJJJFIIJJGJJIJJJJJJJJIJIIJJJIJIIH
@1230818/1
gcaccataaaatctttcctcggactaaattgttctatcttcatcctacca
+1230818/1
C@BFFFFFHHHHHIJIIJJJJJJIJGGHGHGHIJFIIIIIIIIJGHGGGI
@4825221/1
tccataatcattcctggaatccgtgtcgacggcgatgagagcccacgatg
+4825221/1
??@DDDDDDFBFHG?G@HHFGCD<CC?EBBHIIG<6AHIIGACEEHHDDE
@1230924/1
cacctttagaagtatgtttttagctgtcatctggttcatacggcgcg
+1230924/1
@@@AAAD?DDFFFHII<<EFGDEEGHEFEAFGHIFFHBFG>D=?@07
@7391673/1
gagcgagactcataacgcagccagatgccaaagttcttgatcttcactgg
+7391673/1
CCCFFFF?FFHDFIIIIIIIIIDGGIIIIIGGIBFGIIIGIIIIIIIIIG
@5322633/1
gcacagctggtacgtcaggcactgcagctcgtccgacccgaagtggttgt
+5322633/1
CCCFFDFFHHHHHJIJJJIJJJJJJJJBHJIJJJIJJJJJIIJHIJIJHG
@703231/1
ccaaattcttcttcttcagccggctttggtggttctttggctgcctctgg
+703231/1
CCCFFFFFHHHHHJJJJJJJJJJJJJJJJHIJIJJJJJJJJJJJJJJJJJ
@4326558/1
ggcaaaggtagtaagtcagctgttccacttcatcatcagggatcttgccg
+4326558/1
@CCFFFFFCFFHHIJJJFIIIJIGIGJJJJJJJJJJJIIIJJIIIIJIIJ
@4825610/1
aaccaatttagaatatacgaaacagcagga
+4825610/1
@@@FDDDDD?BDDHIIIICEHGIIIIFHCD
@4326717/1
gacctccagtggtaggtatgtatgtttatgctcttgacctacttgtagac
+4326717/1
C@CFFFFFDFCFDHHHCCFCEFHHHIIJJJJJJJJGIJJJJJJJJJIJJJ
@4825775/1
ctgtgcaacccatttgatgctgacacgaaacactcggtccttaccctctc
+4825775/1
@@@DDDDDDHDHHEHHIIIIIIIIIIGGHGICHEEHIDDGIGDHIIGEGI
@1231543/1
gtctgattctgtgatagtgaatacaagatcgtggggtgggcccaccaggc
+1231543/1
CCCFFFFFHHHHHIJJJJJIJJJJJJJJJJJJJJJJHHJJJIJJJJIJJD
@2805099/1
ccacagttccagtctcaggcacattgccattagtagactgatcagccgga
+2805099/1
CCCFFFDDHHHHHIIJJJJJJJJEIIHHHHIHIEGFHIGGJHIJIJJJJI
@4326930/1
gaggcactagaaatatttcggcgatttaatttttttatgtttttattatg
+4326930/1
@?@FDFFDHFFHHIGGGAFHGIIIJJJJIJJIJJIJJIJHIIJJJJIIJI
@3836790/1
ctttggagtttgtatacttaattcgatgttatacatatagcatttcggat
+3836790/1
CC@FFFFFFFDFHEHEHHJHIIJHCEIIGGHIJGIIIJIIIIIJIGGI?H
@3314297/1
cgcaagaagtaccagaaacgggacttagccacaatctggtctggagagaa
+3314297/1
CCCFFFFFHFHHHIJJJJJJJJJJJJJJJJJJJJJJJJJHHJJJHIIJIJ
@209929/1
gcctggttccacgttatattggacattaggaccgtcattgaacaatctcg
+209929/1
CCCFFFFFHHHFHGIIIIJJJJGIJJJJJJIJJJJJJJJJJJJJJJJJJJ
@1232191/1
gcctggttccacgttatattggacattaggaccgtcattgaacaatctcg
+1232191/1
@C@FDDDDHFBFHFHGHIJIGBCGCHIJIIJJIJGGIJJIJIGHEHHJJI
@4826513/1
ccatcactcttatatgggcagcccgaacacggttaccgggaattttgttt
+4826513/1
?<?DBDDDHHH?FBABB;:C:?CDFCGD?CAG?;?@<?@@5AGEH;C27?
@4826583/1
cctcatcttgtatagaggaggcttgggctcgctctccgaagggagcttgc
+4826583/1
CCCFFFFFHHHHHJJJJJIJJJJJFIJJJJIJJJJJJIJJIJJJJIIJII
@4826654/1
gtcactgttcccaacaagtatcctttgtatcagtctctctgtatactgga
+4826654/1
CCCFFFFFHHHHHJJJJJHIJJJIJJJJIJJJJIJJJJJJJIJJJJJJJI
@4327404/1
agcgacatgtaagagttcaatggggaagtaaatgcatctgtccttatttc
+4327404/1
CCCFFFFFHHHHHJJEHIJJJJJJJJJJJGJJJJJJJJJJJJJJJJJJJI
@704178/1
ctgtgcctggctcccatgtcacggtagcactgagtgacggcacctccgac
+704178/1
CCCFFFFFHHHHHJJJJJJJJJJJHIJJJJJJJIIJJJJJIJJJJJJJJJ
@3314529/1
agacaaaaaaaaagttaattacatatttgggttcgacatcgacataacaa
+3314529/1
@CCFFFFFHHHGHJIIJIIIGIIFHIJHIGGDFHJJJGIJJJIIHHHHHF
@3837873/1
gcaagaagtaccagaaacgggacttagccacaatctggtctggagagaag
+3837873/1
@@@DDDDD=CDFH>FGIIHEIIIEFGGDGEDHGGHIIIHIICHHEB;BFG
@2806209/1
ggtggtgcacgcgcttgggcagagggaatctgattgtgctgttgtggaac
+2806209/1
@@@DFDDFHHHHHJJJJJJJJJJIJJDHIJJJIJJJHIIJJJIIJJJIJJ
@6383241/1
ctttctagtgcgtccgtctgattctgtgatagtgaatacaagatcgtggg
+6383241/1
CCCFFFFFHHHHHJJJIIJJJJJJJJIJJJJJHIJJJJJJJJJJJIIJIJ
@7391731/1
gccagatgccaaagttcttgatcttcactgggctcttctctgggatttcc
+7391731/1
@CCFFFDEHHHGHIHIJJJGIJJIIIJIJJJIJJJJJIJJGJIJDGGIJJ
@3315777/1
ggtacagatatagtttagaaccttagaaaggacataggatagtttttatt
+3315777/1
CC@FFFFDHHHHHIIJJJJJJJJJJJIJJJJJJJIIJJJJJJGIJJJIJJ
@5323029/1
ggtggttcaatctccgcagtactgtcgtttgcaaatttgtctctcaccat
+5323029/1
@@?D?DFDHHHDHIGGGBFBFHFHIHIGIIIIGIIIIIIFBGIIIEHGII
@5323178/1
ctcagatacaccgtcacggaatacaaatatcttcttcggcaatctgcctt
+5323178/1
@@@DDD?DFHFHACGGFH?EGIIIEGHIEF>9DDGIDEEGBEHGHCHIG@
@2261030/1
ggttattgttatgtcgatgtcgaacccaaaaatgtaattaactttttttt
+2261030/1
BCBDFFFFHHHHHJJJJJJJJJJIJJJJJJJJJJHIJIJJJJIJJJJJJJ
@5841636/1
ccgataggtacaacagcttcatctctctcccgtagcttacgcatctcgtt
+5841636/1
CCCFFFFFCDHHHJJJJIJJJJJJJIJJJJJJHIJJJJJJJJJJJJJJHI
@7909923/1
ctccaatccaaaccgtttgaaatctcggttttgcgagtacttcatattag
+7909923/1
CCCFFFFFHGFHHJJGHGIJJJJJJJJJGHIJJJJIJFGGHIIIIJJJJJ
@5323360/1
agactgttgtgttgaccaataatgggttaatcagactatagttagtatag
+5323360/1
C@@FFFDDFFDDFGDHHIGGEDG<EEGGHGFFHIEHJJDGIB<FGIGGBF
@6902001/1
cagtactttagctttgacagtgtaaaacttctccgaaatctccaatccaa
+6902001/1
CCCFFFFFHHHHHJJJJJJJIJIJJJJJJJJJJJJJJJJJJJJJJJJJJJ
@5323405/1
gtgggtcgtagcgaactactagcagacactgtggtatgtctattccttct
+5323405/1
CCCFFDFFHHHHHGHEIJJJIJGHHIJIJJIFHIFGHJIJJGIJJJJJJI
@7392469/1
agcactgagtgacggcacctccgacactgaggtcacggtactcgcggtac
+7392469/1
@@@DBDDA?2A<?F@@@<CGGHGAGA@BFIIIBFHEHG;=4@FDBGB4=D
@5323499/1
cccctgctattttttttatttttatttttaatgtacagaca
+5323499/1
@@@DD?DDHHHHHIIGIHHD?CGIIIIIIICFH9?FGEHGE
@5841903/1
gttcaaggggatctgagaatggtttagattcacaattttgtccgctggac
+5841903/1
@?@DDFFDFFFHHHIGI@FHGGIBEHHI<BCCGHEHIJGIBB@GGDGIIG
@3316641/1
ccaaaaatgtaattaactttttttttgtctgtttgtctgtttgtctgttt
+3316641/1
@@CFFFFFHH?HHGIIJIJJEIJIJJJDBHIHIIIGIJGIJJIHIIIHCH
@3316929/1
gggtgggcccaccaggccgttacagatgaactcccgtcgatgaccagcag
+3316929/1
CCCFFFFFHHHHHJHJJJJIIJJJJIJJJJJJJJJJIIJJJJJJJJJJJH
@2261675/1
cgtcaagcaaataaaggacatcttcaacaatctcgtggttcctctgcact
+2261675/1
CCCFFFFFHHHHHJJJJJJJJJJJJJJJJJJJJJJIJJJJIJJJJJJJJJ
@7393107/1
gggatctgagaatggtttagattcacaattttgtccgctggacaatgttt
+7393107/1
CCCFFFFFHHHHHJJHIJJJJJJJJJJJJJJJJJJJJJJJJIJJJJJHIJ
@5324165/1
ttgcaaagatctttccttcttctcttttttctcctttcttttgcgagctg
+5324165/1
@@CFFFFFDBFFHIIGHDHHIJJBHIIJIJGIGHJIIGJIJG@GGHDGIG
@4328012/1
cacataaaaccaaacctctggttcgattgggcctcaaaaagtcacgttta
+4328012/1
CCCFFFFFHHHHHJJJJJJJJHHJJIJJJJJJJJJJJJJJJGIJJJHIJI
@1740995/1
ggcgcttgtggtggtgcacgcgcttgggcagagggaatctgattgtgctg
+1740995/1
CCCFFFFFDHHAFHEFGHIJJJJJIJJIGIIGJJJEIIGIJIJJGGHIIH
@1233233/1
gtcgaacattctatgcttataccattaatctccgcaactatttgacggat
+1233233/1
CCCFFFFFHHHHHJJJJJJJJJJJJJJJJJJJJJJJJJJJJJJJJJJJIJ
@6385248/1
caaggggatctgagaatggtttagattcacaattttgtccgctggacaat
+6385248/1
CCCFFFFFHHHHHJIJJJJIJJJJJJJJJJJIJJJJJJJJJJJJJHIJJJ
@4829903/1
gcgccacatcaatgttgataaaggctttattggtaaatatggcggattgg
+4829903/1
CCCFFFFFHHHHHJJJIJJJJJIJJJIJJJIGIHHGIJJIEEHIJDHIGI
@3840823/1
ctcacgatcgattactactgctttcccaaagacaggacaagcgtgaattt
+3840823/1
C@@FFFFFHGHHHIJIIJJIIJJIIGIIJJJGIJFIIJJJJJJHIJGHII
@211157/1
ctcctttcttttgcgagctgctgccgaaagattagagtcgtcttctactt
+211157/1
:?@A=DDAFD>DCHIIIIHE@?@HFGHBDHGCEDFHI9?0DCEEE>A@47
@6903023/1
gtcgaacccaaaaatgtaattaactttttttttgtctgtttgtctgtttg
+6903023/1
CCCFFFFFHHHHHJJJFEHIIIHIIJGJJJJJJGIJJIJJJIIIJJIJJA
@3318235/1
attacatactctgtatttcctcttcatggtgccacagtgagtgatttcaa
+3318235/1
CCCFFFFFHHHHHIJJJJJJJJJJJJJJJHHJJJJJJHIJJHIIJJJJII
@6903433/1
ctgcttttcgtttatgaatttttcaacttcttgcggcgcgaagaagccag
+6903433/1
CCCFFFFFHHHHHIJJJJJJJJJJJJJJJJJJJJJJJJJJIJHHHFFFFF
@6903488/1
ctgggcctcttgtatgcgaaggtgttgaggcgcttgtggtggtgcacgcg
+6903488/1
C@@FFFFFHHHHHIJJJJGFHIFHHHIIJJIIIJJJIJJGHHFHIJIJFE
@6903878/1
ctcttgtatgcgaaggtgttgaggcgcttgtggtggtgcacgcgcttggg
+6903878/1
@C@DDEFDHHGHDIJG<AFGEHHIGGGHII;BFF?6ADCH@;AHH><B;A
@5842349/1
ctacacttcttgacatagtactcttccctcgtgttcttcaatgggttcac
+5842349/1
CC@FFFFDHFHHHIGICHIGEI:CHEHIJIJHIHIFDGGEEHIIGFHGHG
@4329591/1
ctattaaattcaaacgcagagctcattatgttgatttttgaagagttccc
+4329591/1
CCCFFFFFHHHHHJJJJJJJJJJJJJJJJJIJJJJJJJJJJJJJJGIIJJ
@3842146/1
ctcgattatcgaatttttcgccatgagtaagcgatcgggctctcaggcag
+3842146/1
@CCFDBEFHHHHHJIIJIIGIJJJJJGGGIGGIJJIJIJJJJIJJIIJJJ
@6386549/1
gtcttcttgaacttcttcaattgacgcaagaagtaccagaaacgggactt
+6386549/1
CCCFFFFFHHHHHJJJJJJJJJJJJJJJJJJJJIIJJJJJJJJJJJJJJJ
@5324752/1
agaggaagtaggtgctgggcctcttgtatgcgaaggtgttgaggcgcttg
+5324752/1
CCCFFEFFHHHHHJJJJJJGIJJJJJIIJJJJIIJJ?HHHJIJJJJJJII
@2262557/1
cagcgaaatagtcacatccacgttggttatcaagtggcttggtaggatcc
+2262557/1
CCCFFFFFHHHHHIIJJJJJJJJJJJHIJJJJJJIJJJJJEH?BFHAEFH
@1234234/1
ctcggagatgccgtcccggtacataatgatacgatgcggcttgaacccgc
+1234234/1
CCCFFFFFHHHHHJJJJJJGHIJJJJJJJJIJJJJJJJJJJJGGIEHHDB
@5843200/1
gtctgattctgtgatagtgaatacaagatcgtggggtgggcccaccaggc
+5843200/1
CCCFFFFFFHHHHIJJJIJJJJJIJJJIJJJGIIIADGFHIJJIIJJJJJ
@7393985/1
tggcaaagagttgtcgatatgtggatgtagctgccattatgtagactgtt
+7393985/1
@@@FFFFFFHDFFFGIGIIJJJIJGGHIIGIJJJJIJJJJJHGIGHIJII
@1234481/1
cacctgtggccggcggcacgcagacgccttgatgacctccactttgatga
+1234481/1
@@<DB8DDDCC@A<HA6FB<>6FACBA:66@?;3>6>965;?CCC@>AA5
@3320907/1
atcacgtttatacatttttttttta
+3320907/1
8?@D<B=BDFFD4<EDGEHE18@DD
@5843532/1
atcacataaaaccaaacctctggttcgattgggcctcaaaaaatcacgtt
+5843532/1
CCCFFFFFHHHHHJJJJJJJJJJHHIJIJJJJJJJJJJJJJJJJJJJJHI
@7394234/1
gtctgattctgtgatagtgaatacaagatcgtggggtgggcccaccaggc
+7394234/1
@@@BDFDABFHHFIGIIECBHGHIIBFAHCF?8C::CFEECHHGBAC=CA
@5325954/1
ggacctgcaccatgcaccgccatgccatgtaccacgcctgggatgccacc
+5325954/1
?7;ADDBB3A3CFFEDF9:1@GE>CABGFFGBG<FAF;D;BFFFFC<=.B
@7395081/1
cttcttagaagatagtaaatagcccagtcaac
+7395081/1
@@@DDDDAD<F?D@G4A<IEFBBA@FFHGDHC
@706645/1
ctgtttttaatatttaaataaccgctttttactacatgcataaacataca
+706645/1
CCCFFFFFHHHHHJJJIJJJJJJJJJJJJJJGJJJJJJJJJJIJJJJJJJ
@3842464/1
gtggaatagtgacttccggcaaatttttgcttttaaccacatagttcccg
+3842464/1
?@?ABBDBHHDADBABFDBBFA>BHICHDDGHIIFID@BBDGCFFHDDGG
@3842615/1
gtggattttaatgttattattacagcatacataataaaattagaggaagt
+3842615/1
@@@FDB>BFHHAD<<C<BIC:?IGGGG?FGEHCDHHHGBHIIBCHD8DB?
@1742353/1
ctgtcatctggttcatacggcgcgcggtcgcctccttgatgcattgcgtc
+1742353/1
CCCFFFFFHHHFHJHJJJJJJJJJJJJJJJJJJJHHHHHHFFFFFFEDDD
@1236914/1
gtttattttgtttttctctgtgatctgtttcttggcatctatagatgtcg
+1236914/1
CBCFFFFFHHHHHJJIJJJJHIIJJJJJJJJJJDG@EE@FAFD>@CADBA
@6388912/1
gtaaacttatagctgacactgaagacaaacgagctccatacggtgtaaca
+6388912/1
@==DDDDFDFHHGEGBEHGGHEHIIIE;GHIIHBEHGCEHHHH?DGCCG@
@3323368/1
cttttctaacttgaacagtgcgatgttttacaagggcaggttgaactcac
+3323368/1
@;;DB?BDFDCAC:EGCB<CCE?A@<FC????FB;??DDD?B93B?D??8
@2808587/1
tgaccatcactcttatatgggcagcccgaacacggttaccgggaattttg
+2808587/1
CCCFFFFFHHHHHJJJJJJJJIJJJJJJJIJJJJJHIJJJJJJJJJIJJH
@4330583/1
cgcgatgattttggacgtatttttgttgttttttcataccgtcattatcc
+4330583/1
CCCFFFFFHHHHHJJJJGHIJJJJJJJJGHJJJJJJJJJJJHIJJJJJII
@1743038/1
tccaaatcgacgactcctgtggctttcagtgaaacgtcaaaatttat
+1743038/1
CCCFFFFFHHHHHJJJJJJIIJIJJJHJJJJIIGHGIFCGEGFHIFH
@3323730/1
gtcgaatattccctgacacctcacccagggcgggatatggaattttaatt
+3323730/1
@@@DDDFFGHFFFGBAHGEGIJJIJIEGE<EG:@::?CCD@B>CECDACC
@2808821/1
ctcatcttgtatagaggaggcttgggctcgctctccgaagggagcttgcg
+2808821/1
CCCFFFFFHHHHHJJJJJJJJJJGIJJJIJIJJJJIJGJJJJGIJJJIJI
@3843865/1
gcacctccgacactgaggtcacggtactcgcggtacatgttgtgtacacc
+3843865/1
@@@DFFFFHHGHHJIGGGFF>CFH?CDD?BGHI@AFGHJFHICHCHDAC?
@3324099/1
atcgggaggtgtggcagcctccttgaccattttagatatttgttgttcat
+3324099/1
CCCFFFFFH:DFHIJJJJJJJJIJIJIJGIIIJIEGIGIIJGFHGGHHJI
@3324219/1
ggagcacgtgcagtaggaaccacagccgttggcgtcgattgcggtatcgg
+3324219/1
CCCFFFFFFHHFHHHIJJIJGIIIJIJJJGIJJJHIIJIJIJIJAGHGHF
@2809307/1
gtgagacacgagataaaagtctaattgagacgagtgcacaatatccgtgt
+2809307/1
CCCFFFFFHHHHHJJJJJJHIJJJJJ9FHIJJJJHHJJJJJJJJJJJIJI
@2809405/1
gccgccaattcactgttcattacctgtgaaaactgcccctcagatacacc
+2809405/1
;??DDDDD?A<D4CE<A23C?FCEFEFI9411CC?D??;D<@?B?D?9?D
@2809515/1
ctcaaaaagtcacgtttatacatttttttttaatttttgtgttacgattc
+2809515/1
CCCFFFFFHHHHHJGHIIJJJEHJJJJIJJJJGJJJJJJGIHGIIJJJIH
@7395162/1
gcttcacctgtggccggcggcacgcagacgccttgatgacctccactttg
+7395162/1
CCCFFFFFHHHHHJJJJJJJJJJJJJJJHHHFFDEEEEEEDDDDDDDDDD
@1238984/1
ttccgcgacagatgtctttctagtgcgtccgtctgattctgtgatagtga
+1238984/1
CCCFFFFFHHHHHJIJJJJJJJJIIJJJJJJIJJJJIJJJJJJJIJJHHI
@3325142/1
ggtgcacgcgcttgggcagagggaatctgattgtgctgttgtggaactgc
+3325142/1
@?=DDEDFHHDFHGEHIFI=GDD@FHIIIIIIIDFFGC?DFCFD>FDHGG
@1239237/1
ataattttatttaaaaactattgctccctatagacaaacagaactatgtg
+1239237/1
?@CDFDEFFAFFHIEDGGEGHGHHGIIIIIIIIIIIIIIIIBEFEGGCBF
@2264414/1
ctcagagactaaagttatatatatactttttaatagttattacaaaaaat
+2264414/1
@CCFFFFFHHHHHJIJJJJJIJJJGHIJJJJIJJJJIJJJJJJJJJJJJJ
@6905877/1
ggttcataaataaaaaagttatgtcaaattaaagaatcacgtcgaacatt
+6905877/1
@@@DFDFFHHDHDGGGIJIGHIJJIIIIJJJJIHIJIG@CGBGBEFIICG
@6390810/1
cctggcatcagttacaatgtttgagtacttagttacttgttattgcttta
+6390810/1
CCCFFFFFGGHFHIIIJJJJIEICHCEHIIIJJGJIJJJHHIJJIJJJJG
@5845302/1
ctgatagagacgatttcaccagtggtcttcttgaacttcttcaattgacg
+5845302/1
@@CFFDFFDHHHHIIHGHGFHJFHIHH>HHIIGGGGEGGHHIEGGIDBFH
@2264674/1
cagatgttttaatagtaagtacgagtacagtctagggtaaatatat
+2264674/1
B@CDFFDFHHHHHIJHIJJHHJJIJHIJIJIJIIJJJGHJJJJJJJ
@1239941/1
ggcgattcatacagtcgaattacatgacatcaagcttccgtacattttat
+1239941/1
CCCFFFFFHHHHHJHIJJJJJIJJJJJGIIJJJIJJJJJJHGIIIJJIJJ
@4834811/1
ctatactttgcattaaaataatgcccattttcacaggcaagggatcctaa
+4834811/1
CC@FFDFFHHHGHIIDEHIIIJJHJJIJJJJGJJJJJIJJJJIJJIJIHI
@5845426/1
tagtaaacgttttcgtctggcacactgtttagaagtattgggaactgtat
+5845426/1
@CCDDFFFHHHHHJIIIJJIIIJJIJJIJJJJJJJIHJIJJJFGHIJFII
@7396036/1
ccctaagtgagtatacatctattaaattcaaacgcagagctcattatgtt
+7396036/1
1??D?D?D:CDDADFFIIFC@HHFIAHHHAHHH6EFGGCDFFFGCFFEFF
@1240120/1
gccagatgccaaagttcttgatcttcactgggctcttctctgggatttcc
+1240120/1
CCCFFFFFHHHHGJHIJJJJJJJJJJJJJJJJJIJJJJIJJJJJIJJJJJ
@5327756/1
cagacaaacagacaaaaaaaaagttaattacatttttgggttcgacatcg
+5327756/1
CCCFFFFFHHGHHJJJJJJIIJJCHGIIJIIIIJJIIJJJ@GHJHHHFFF
@4835312/1
gtaggatggcaaagagacgaagcgcgcgttctcatgtaatttttaatgtt
+4835312/1
@@@D=BAD;C>BDHGAAGIIIBGAHIIAD@@=CFGCC@7CH@EIGCHF=C
@5327877/1
gtgctgttgtggaactgcttcacctgtggccggcggcacgcagacgcctt
+5327877/1
@@@DDDDDAFFFDH;CBFDHGIGBHIIIBEHBHEIDEHHEE6<>BBBBBB
@7914068/1
gcgggaataagcacgcgttgcagaacgcttggcagtagtctaggttctta
+7914068/1
?@@DDA@ADHBFD;C?GCGHD@FA;BGADHBDBBF88=FHIEIE8@HAHI
@7914168/1
ctttaacgaatgcagcgaaatagtcacacccacgttggttatcaagtggc
+7914168/1
CCCFFFFFHHHHHIJJJGIJJJJHIJJJJJIJJJGGIJIIJJJJJJHGII
@5846115/1
ccttgggctccgcgaacgcagttttcgaccttattatgtgtagatagtaa
+5846115/1
?:?DDDDDD8A@@FH<ED??F?BDGFHF7@AC8B;8FAG@=7=@@EG7?A
@7914231/1
cagcatacataataaaattagaggaagtaggtgctgggcctcttgtatgc
+7914231/1
?<;7;D;B8=AFHGI>B?FDB9>93;DC><CCFHHGCBDCCHHHHB4?9B
@5846320/1
cgagtcgaattgagactgcggcgtcatatgttcgaggacacgagatacga
+5846320/1
?@7D4AAD?DDD??CFFBFAHA@?:FG<D@/BGI=FGG;=DG8B=5?@B=
@1241038/1
agacggtgtggtagcgggtcggacgagccgtgccttttattgcttggtga
+1241038/1
CCCFFFDFFHHHHJJJJJHJJJIJJJJIJIHHBHBCFFBCE6>AC>B5=5
@1241100/1
gctacacttcttgacatagtactcttccctcgtgttcttcaatgggttca
+1241100/1
@@@FFFDDHHHHHIFGIJJIEDBAFCHGGHIICGGIIGIHJIJIIG:DHI
@4836056/1
cctcaatctgcaccagttcatacttgggcacagttcctcgacgagcaagt
+4836056/1
8?1BD;DDFFF8FDBBGBHEH><E@:?FFCFFD4C??F?::@6??D@=C=
@214282/1
gcgtttcaaaacaattcattttaggttcaagttaaccgcaatgttggagc
+214282/1
?7<DDD>DA>D:DDEB<C>F?3:C>AFD49FFII<EE0C0@DBDCD9BBD
@4836173/1
cttcatcttagcgttcacattgacaaacttaggtttgcttacagccattc
+4836173/1
;<8B?:AD8FDBF?AC><FFC4C?:C@BHDCGC1???>G<CFEBDGFA?B
@6908109/1
gtaggtgctgggcctcttgtatgcgaaggtgttgaggcgcttgtggtggt
+6908109/1
C@CFFDDFHFGDHIJJIGGHIJIIJEHIIHHHGI>GIJJIGGEIJIGEH;
@2265982/1
cccgtttccaatctccaagacaggaggctccagtactttagctttgacag
+2265982/1
CCCFFFFFHHHHHJJJJIIJIJIJJJJGIJJJICGHIIIG>DHIIIIIJJ
@3845587/1
caggataataagttaattataccaagtttcatcgaaatcaaaccgttagt
+3845587/1
@CCFDEFDHGGHHIIIIJIGGIIJIIHHIJJJJJIJIIIIGIIGIHIJIE
@5328738/1
cccaattaaaccttatattaatacaatggtgactattaaattctgtctct
+5328738/1
CCCFFFFFHHHHHJJJJJJJJJJJJJJJJHIJIJJJJJJJJJJJJJJJJJ
@708904/1
ccacaatctggtctggagagaagatcctcatcttgtatagaggaggctt
+708904/1
CC@FFFFFHBDFBHGC9CEHGGG<HHGE@CFEGIHIGF>?FEGEHBC@D
@2810473/1
gtgctgggcctcttgtatgcgaaggt
+2810473/1
BBCFFFFFGHHHHIJIIJJJJJJIJ?
@6908858/1
cccacctcacgttccgccaattgcttcaccttatgatagtcatcgcggcc
+6908858/1
@@<DDDFFDD:CDGFGGFBF@GIGHIFIEHIHEEC@GFH?BDFGHGII<G
@5329125/1
ggtcgggcagttcgtcaacaagacattactagctgagaatatttttttcc
+5329125/1
@@??D?:<C?<?FBHBGGHBB;FHGHIG9DFBF9DHGBBBF<FDGGII>C
@5847493/1
tctgattgtgctgttgtggaactgcttcacctgtggccggcggcacgcag
+5847493/1
CC@DFFFDHDDFHJJJGHIGJIIGIJJIJIGIGGECCCGHIFGE8B>>BB
@3846535/1
cacggtagcactgagtgacggcacctccgacactgaggtcacggtactcg
+3846535/1
CC@FFDDFFHGHHHHEGIIJGBGGIGFHGIIGGJJJIJFFEHIIGGHII;
@4837758/1
ggatggagtgagcacgggctctgtgcctggctcccatgtcacggtagcac
+4837758/1
CCCFFFFFFHHHHJJJJIJJJJJIJJJIGIJJJJJJJJJJJJJJGIJIJJ
@7397134/1
caccaataaatcgttttaacaactgggctctatgggaca
+7397134/1
:?@1ADDADAFF?22AAC<A<C3C9CCE>8?DGB<AGB;
@3327335/1
ccctaagtgagtatacatctattaaattcaaacgcagagctcattatgtt
+3327335/1
CCCFFFFDHHHFHIJJJJJJJJJJJJJJJJJJJIJJJJJJJJJJJJJJFG
@4838576/1
agcggaaggtgggttcgtgaatcatgccctcaatctgcaccagttcatat
+4838576/1
@@@DDADDHA?FAFFA@:?;CG<DFGCEEFBFGGIEHIIIIDH=CBCHEH
@7397381/1
cactcaatcactttgacagcacctaatacaccgccgcttaaaagataggt
+7397381/1
@<@?DDD?DHHBHH<B@BEFFHGBG@CBHC>980C68@FDHEHIHC>@E7
@1744661/1
gtgcacaccctggtggcgcggtgcatgtagatgggcatcccgctgatgtg
+1744661/1
CCCFFFFFHHHHHEGIJJIIJHIJJJJGIJIJJJJJJIJJJJJJIIJJIH
@4332240/1
gcgcgttctcatgtaatttttaatgttttccaaatcgacgactcctgtgg
+4332240/1
CCCFFFFFHHHHHJJJJJJJJJJJJIJJJJJJJJJJJJJJJJJJJJIJJJ
@2812537/1
gtcacggtagcactgagtgacggcacctccgacactgaggtcacggtact
+2812537/1
@@@DFFDDFHHHHIIIIIIGB@EHAGGHIIJEGIJIJIFJCFGIIBC@BH
@215588/1
gtcgaacccaaaaatgtaattaacttattttttgtctgtttgtctgtttg
+215588/1
CC@FFFDFFHHFHJGIFHBEFHIHHJGEGEFGGGB?BDFGEHGGHIG@G>
@3328811/1
gtgcacgcgcttgggcagagggaatctgattgtgctgttgtggaactgct
+3328811/1
@@@DDDDDDDHHHIEBHEHGGIBFGGGGBHICFHHIIBFHIIG>FEGEGE
@3848300/1
tgagcgagactcataacgcagccagatgccaaagttcttgatcttcactg
+3848300/1
CCCFFFFFDHHHHIJJIIIJJJJJJIJIIJIJIIHIJIIJJJJJJIIJJH
@7915258/1
cgaacattctatgcttataccattaatctccgcaactatttgacggattt
+7915258/1
?@@DDFFFGBHDHGGI@FHEDGCHGIIBBHBAB@FBECEHHBFI:D?D@F
@3329198/1
gtctgtttgtctgtttgtctgttcgtctgtgcgcgctaatctcagaaacg
+3329198/1
CCCFFFFFHHHHHHIJJIJJJHJJJJJJJHIJJJJJJJJJIJJJJJJJJJ
@3329260/1
ggatgtagctgccattatgtagactgttgtgttgaccaataatgggttaa
+3329260/1
CCCFFFFFHHGHHEHIIGHJJIJIJJIJJFGHEGCGIJJIJJJJJJJGIJ
@4332847/1
agtgacggcacctccgacactgaggtcacggtactcgcggtacatgttgt
+4332847/1
CCCFFFFFHHHHHJJJJJJJJJJJJGHJJJJGHJJJJJJJHHHHHFFFFE
@4333005/1
cgaatatattgtgggatgcttaaatttacatttagtgtttgtttcatgtc
+4333005/1
@@@DDDFFHHFHFHDBGEHIIIGAHBHII>HHGIG?EGHGHCGGIIIEIB
@7915816/1
cacataagtaacttcaaatgattgctcagatgcaatttcttgcaagaatt
+7915816/1
CCCFFFFFFHHHHJJJJJJJJJJJJJJJJIJJJJJJJJJJJJJJJJJJJJ
@4840716/1
attttgtttttctctgtgatctgtttcttggcatctatagatgtcggtgg
+4840716/1
@CCFFFFFHHHHGIJJIJIJJJJJJJIIIGIJJJJJIJJJIJIIJIJJJJ
@3329894/1
gcctgttttggtagcggcggcgcggtccgtgaggagcatgctcgccatca
+3329894/1
CCCFFFFFHHHFHIJIIIIJIGGBC3=B>=8?8AC@@@AACCD?:BDBC@
@3849449/1
cttgattttataatttagagacacgtgtacatttcgagagaacaaattac
+3849449/1
CCCFFFFFHHHHHJJJJJJJJJJJJGHGIJJJJJJJJJIJDHIJJIIJJH
@2813666/1
gcacgcgttgcagaacgcttggcagtagtctaggttcttatcaatataaa
+2813666/1
?@@?DFF@FHFFDIGCGGIIIIIGIHCDHBFBGGGFFHHEHGECHGHI@@
@2813691/1
ctctagccgacacgattatgaagacgaagcggacgtcacggtaagcattc
+2813691/1
CCCFFFFFHHHHHIIJJJJJJJIJJJJJJIJIJJJHJJHHHFFFFFEEEA
@216746/1
gggttattgttatgtcgatgtcgaacccaaaaatgtaattaacttttttt
+216746/1
BCCDDFFFHHHHHJIJJJJJJIJIJJJJJJIJJJJGIJJJJJJJJJJJJJ
@4333666/1
ctccttgatgcattgcgtcagaatgcccacctcacgttccgccaattgct
+4333666/1
@CCDFFDFHHDDDGEDFIGHHFGHIGHGGIIGHIGIDDFGHHEGEGGIC@
@6392348/1
cttcatcttagcgttcacattgacaaacttaggtttgcttacagccattc
+6392348/1
@@@FFFDFFHBHHEEHGJJJJJIIGJGIIGGIGHEGIIJJJJJIJJJFGE
@4333894/1
gctgggcctcttgtatgcgaaggtgttgaggcgcttgtggtggtgcacgc
+4333894/1
CCCFFFFFHHHHHJJJJJJJJJJEGHIJJJJJJJJJJHIJGIJFHIJJJG
@7916641/1
gacatcgacataacaataacccctgctattttttttatttttattttcaa
+7916641/1
CCCFFFFFHHHHHJJJJJJJJJJJJJJJJJJJJJJJJJJJJJJJJJJJJJ
@7916654/1
ctgtgatctgtttcttggcatctatagatgtcggtggcgcacagggcacg
+7916654/1
CCCFFFFFHHHHHIIJIIJJJIIJJJJCIJJJJJHHIIIIIJJJIJJJJJ
@1241866/1
gctcgctctccgaagggagcttgcggccgatgacctcatactccttcaac
+1241866/1
CCCFDFFFHHHHHHGIJDGEHGIIGGJIJFIH./=@ECGGGGHHGHHHFC
@1241996/1
cactctgcaatcctgcctcacatgattcatccacaaattccaacccttgc
+1241996/1
CCCFFFFFAAACFHHJJJJJJJJJJJJJJJJJJJJJJJJJJJJJJJJJJJ
@3332241/1
ctactaataaattaaaaattaattaaaaaaacattgtccagcggacaaaa
+3332241/1
CC@FFFFFGHHHHJIIIIIJJJIIIJJJJIIHGIJIGIJJJIGJJJIIIJ
@7399059/1
attaggtaatgttatatattttgtcttttctgacattggtctatataatc
+7399059/1
@@@ADDFDDDDCCGHBEBEDIGGCCEEFDHE@AACHGIGDGHAD?CC?C<
@7399215/1
ccatggtccaggagcagcagcgtgcgcaggttcaggcatctgcacca
+7399215/1
@CCFDFFDFHHFHGGGIEGIEGGG:FGGGGFFHGGIIIIIHAECBHG
@3333008/1
cggagattaatggtataagcatagaatagtgttcgacgtgattctttaat
+3333008/1
CCCFFFFFHHHHHHIIJJJJJJJJJJJJJIJIJJJJJJJJJJJJJJIJIJ
@5331252/1
gatccggtgagggatgcgtgacgtcagcccctacgatcatcactgtcgtg
+5331252/1
@?@DDDDDDDF8?1?EGFAF1EFF:F@>F;FDC8?DFA0.78@D;/7@CE
@6394028/1
atcgtagaaaagtgctgtctgtacattgaaaataaaaataaaaaaaatag
+6394028/1
@@@FDDFFHHHDCGGIIBFHIIJIJIJJIGIIIJJJIJJIJJJJJJJIII
@4335524/1
gtttgtctgttcgtctgtgcgcgctaatctcagaaacggctgatccgagt
+4335524/1
C@CFFFFFHFHHHHIJJHIJIJJJJJJJJJJJJJJJJJJJJJIIJJJGIA
@2267891/1
gacggcacctccgacactgaggtcacggtactcgcggtacatgttgtgta
+2267891/1
BCCFFFFFHHHHHJJJJJJJJJHIJJJJHIJJJJJJJHIIJHHHHHHFFF
@3850350/1
gccagatgccaaagttcttgatcttcactgggctcttctctgggatttcc
+3850350/1
;?@ADBB;?CFD?A<?E@HHHIIEEE?A@HCE?@G>?BDGBGFH@BGIGH
@5848770/1
ctgtgatctgtttcttggcatctatagatgtcggtggcgcacagggcacg
+5848770/1
CCCFFFFFGHHHHJJJIJJJJJJJJJJJIIHIJJEHJIJJJJJJJIIJJI
@3850987/1
gggcctcttgtatgcgaaggtgttgaggcgcttgtggtggtgcacgcgct
+3850987/1
@@@DDFFFHHHHHGBGHIJBAAFHIGGIHIIJJIDH?GIJJJGGIIJGFF
@712737/1
gcggaatcagcctcgcgggtgggtctggcatggtgcctagagggacggga
+712737/1
CCCFFFFFHHHHHIJJJJGHHIJIIJJJJJJJJCDHIHHHHHFFFDDDD=
@3851206/1
attcaaataaaatcactctgcaatcctgcctcacatgattcatccacaaa
+3851206/1
CCCFFFFFHHHHHJJJJJJJJCCHFHJHIIIJJJJJJJJJJJJJJJJJJJ
@218047/1
gggtgcgtgcaggatcctcgtcattgcctggcatacaaggcaaagcaccg
+218047/1
BCCDDFFFHHHHHJJJJJJJJJJJJJJJJJJJJJJJJJJJJJIJJJJJJI
@3334824/1
accacaataaacgtgattcccggcttatactccgcctccaacttgataca
+3334824/1
CCCFFFFFFHHGHIIIIJJIJIIIJJGIJJJJJJJJJJIJJJJJIJJIJI
@3851526/1
gtgtgttcaaggggatctgagaatggtttagattcacaattttgtccgct
+3851526/1
CCCFFFFFHHHHHJIJJJJJIIJJJJHHIIJHJJJJJJJJJJJJIJJJJJ
@3851535/1
ccacaatctggtctggagagaagatcctcatcttgtatagaggaggcttg
+3851535/1
CCCFFFFFHHHHHJJJJJJJJJJJJJJJJJJJJJJJJJJIJJJJJJJJJ@
@3851655/1
gctcctgctggagatgtgggtgtagctttaaggggatctgctgtctgtgg
+3851655/1
CCCFFFFFHHHHHHJJHIJJGHHJJJJJJJJJJJJJIJJJJJJJJJJJJJ
@6912263/1
cccacgttggttatcaagtggcttggtaggatccaagttgaaatctttga
+6912263/1
B@BFFFDDHGFFHIIJJIHHGIJIBE:EHGDGGHGFDDGGEIIEEBGIBA
@3851831/1
tgtttgtctgtttgtctgtttgtctgttcgtctgtgcgcgctaatctcag
+3851831/1
@?@DDDFDHHFHHJJJJJGHHJGHHEHIJGEEGEGHHJJIJJJJJIGIEG
@3851945/1
gttgaggcgcttgtggtggtgcacgcgcttgggcagagggaatctgattg
+3851945/1
BBBFFFFFHHHHHIIJHIJGIJJJJJJJJJJJJJJJJJJJHHHHFFFFFF
@2269494/1
ctggcaagcatccaagatagtattcaggtgcccactacat
+2269494/1
@@@ABDBDHHHHHIIIGHGCHIIHIHGACEG@F<;EGHGE
@2269637/1
caccagtggtcttcttgaacttcttcaattgacgcaagaagtaccagaaa
+2269637/1
CCCFFFDFHHHHHJJJJJJJJJJJJJJJJJJJJJJJJJJJJIJJJIJIIJ
@3852554/1
gtccattttctaactgaagaggaaacgattgcatctgtgaggggcgtcgg
+3852554/1
CCCFFFFFHHHHHIIIJJJJJIJJJJIJJJJJIJJJJIIJGIJJJJIIHF
@219026/1
aggtgttacctgcaacttggccaggttagggccaacagattgtttg
+219026/1
???4ADDDHHHDHGEFBD>@EFGD@<AFHBECBGCGBBDHAB?GDF
@3336143/1
cacagttccagtctcaggcacattgccattagtagactgatcagccggag
+3336143/1
CCCFFBDEDDHFHIIDHIGIGGHIGGIIEICEAFHACFHEEHIIIIGH:D
@2815653/1
gccatgagtaagcgatcgggctctcaggcaggcaagatgggcgtagtagg
+2815653/1
CCCFFFFFHGHHHJJJJJJJJJJJJJJJJIJJJIIJJJJJJJJHIIGIIJ
@2815869/1
aacctctatactttgcattaaaataatgcccattttcacaggcaa
+2815869/1
@CCFFFBEFHBHDHIIIHHIJJGGHBIDHHIECFHHGGIECBHCD
@4844789/1
ctcatgtaatttttaatgttttccaaatcgacgactcctgtggctttcag
+4844789/1
CCCFFFFFFHHFHIJDGFJIJJHHEHAHDHAHBGGGGEGGGG>BDFG<EF
@4844798/1
ccgcttactggacccgtgccccactccgtattgcatgccgccgataaata
+4844798/1
CCCFFFFFHHGHHIJJJJJJJIJJJJJJIJIJJJJJJGIJGIGBHHGHFH
@7399837/1
cacctgtggccggcggcacgcagacgccttgatgacctccactttgatga
+7399837/1
@?@D?;=A?AAC:FGGGGIH>FH;;AHHEEE?CDDA>>C@?CCC@>C;A;
@7400216/1
gcaccatgcaccgccatgccatgtaccacgcctgggatgccacccggcac
+7400216/1
CCCFFFFFHHHHHJJJJGJJJJIGIIEHIJIJJJIJJJJJJJJJJJJJJJ
@3337819/1
aagatgcgaaggtaacattattgacgagtgctgatcttaagtctgtcatc
+3337819/1
CCCFFFFFHHHHCFHIJJIIJJIJJIIIHIIJJIIJJJJIJJJJJHIIIJ
@7400447/1
cgacgtccgaaacatcaaatatcttgacttggcaaagagttgtcgatatg
+7400447/1
CCCFFFFFHHHHHJJJJJJJJJJJJJJJJJJJJJJJJJJHIJIJJIJJJJ
@3338246/1
tccataatcattcctggaatccgtgtcgacggcgatgagagcccacgatg
+3338246/1
CCCFFFFFHHHHHJJJIJJJJIIIIJFGIJJJIIJIIIJJJIJJJHFFFF
@4846073/1
cccaacaaataaactttttaatagacaaatacaacgaaaccaatttagaa
+4846073/1
BCCFFFFFHHHHHJJJJJJIIJJJIJJIJJJJJJJJJJJJJJJJJJJIII
@3854169/1
aactgcttcacctgtggccggcggcacgcagacgccttgatgacctccac
+3854169/1
8:=BDDD>AACFDDA:EBGAHDCGHF6FA@A<HEECCBCA>>>;;>>?<?
@1749774/1
ggatttggttgaaatttggtacagatatagtttagaaccttagaaaggac
+1749774/1
CCBFFFFFHHHHHJIIJJIHIIJJHHHIGIIJJJJJIJJJJJJIJJJJIJ
@713831/1
cggtagcactgagtgacggcacctccgacactgaggtcacggtactcgcg
+713831/1
BCCFFFFFHHHHHHIJJIJIIJJJJJJJJJJJJJJJIJJJJJIIJJJIJH
@1750173/1
ccgtcattgaacaatctcgtatgatgccgtttctgtaccaataggaacaa
+1750173/1
@CCDDBEFDFFDFIGIIIIAFHGD<HHEGEHIBHHGGHGGIID?DBBGHI
@6913875/1
aataaaattagaggaagtaggtgctgggcctcttgtatgcgaaggtgttg
+6913875/1
CCCFFFFFHHHHHJIIJJJJJFHJJJIJJJJIJJJJJJJJJJIJJFGFHG
@3339314/1
cgggcatgtgagtgttggtaaatccgctagcggtgcagcaggtgacacga
+3339314/1
CCCFFFFFHHHHHIIIJJIDGHHHIIJJIJIIJIIJJJJJJJHIIIJJJI
@2270283/1
cgtaaaataacgtcaatacactggatctcctcagtaggatggcaaag
+2270283/1
@@@DFFDDFFHFFGHGIGFEHJJHIJIDHJIIBEHIFDDHDDD9DDE
@2816649/1
gtcggcataacgggccgcgactccgccctcttcctcgggttggaatgatt
+2816649/1
CCCFFFFFHHHHHJJJJJJJJJJJJJJJJHHHHHHFFFD?BDDDDDDDDF
@2270818/1
ccaaacgaatacctgtttatattagttggtgaatacggtctaaccgacta
+2270818/1
@?@DDBDD??FHDDGHIIEGGGGFGGGHGIFEFHGHBA:BDHGGBFGH<A
@6914802/1
ctcgtcaagcaaataaaggacatcttcaacaatct
+6914802/1
CCCFFFFFHHHHGJJJJJJJJJJJJJJJJJJJJJJ
@3341049/1
gaggcgcttgtggtggtgcacgcgcttgg
+3341049/1
;<@D781AFFDB<AC=EBE<BB8:::0?D
@2271693/1
gttacgattcgaatactggactagtaaaatacatagtttcactacacaag
+2271693/1
CCCFFFFFHHHHHJJJJJJIJJJJJJJJJJJJJJJJJJJJJJJJJJJJJJ
@713941/1
cctggcgtaaaataacgtcaatacattggatctcctcagtaggatggcaa
+713941/1
@@@?DA?DFF;FBGBCFGIIEH<C@B:1C<:?DDDDGC@B?BB9?BFDFE
@5852673/1
caccagtggtcttcttgaacttcttcaattgacgcaagaagtaccagaaa
+5852673/1
CCCFFFFFHHHHHJJJJJJJJJJJJJJJJJJJJJJJJJIJJHJJJJJJII
@3857327/1
aggtgatcgaacatcatgtcttcaaactccactatcatctctttctttgg
+3857327/1
@@@DDFFFHHHHHJIJJIIIJJIIJJJJJIJJJJJJJJJJJIJJJJJIII
@5333806/1
gggatatggaattttaatttatgccccctttaaaaaaagctcgatctcaa
+5333806/1
@C@FFFFFHHHHHJJCBHIJJJIJGIJJJJIJIJJGIIGHHIJIJJIIJJ
@6396777/1
gggtaatgctaacgtcatagcgataaattttaagggatttaaattccatt
+6396777/1
B@@BDFFFHHHHHJHIJJJJIJJJIJGJJIJJJJIJJJIJJJJJIJJJJJ
@3343086/1
ccgccatactgtagcttgggtggtggcaatactcggccgcgaacctccat
+3343086/1
@@@FFFFFHHHHGJIGGIIIHHGBFHGIJIIIJJFHHIEIJJGEFECDE>
@1247554/1
ctgagaaaaaaggtaaatatactatattttaaactgaaaaattcttgggt
+1247554/1
CCCFFFFFHHHHHHIJJJJJJJJJJJJJJJJJJJJJJJJJJJJJJJJJJ?
@7402449/1
gtccgtttttaaactattttttcaatgccctaagtgagtatacatctatt
+7402449/1
CBCFFDFFHHHHHJJJJJJJJJJJJJJIJJJJIJFGHIGHIJJJJJJJJJ
@5854182/1
cggacatttcaattttatttagttggtcttggttgaacggaactccaatc
+5854182/1
CCCFFFFFHHHHHJJJJJJJJJIIJJHJJGIJHHIJJJIIJJJJJJJJJJ
@3858969/1
agacaaacagacaaaaaaaaagctaattacatttttgggttcgacatcga
+3858969/1
@@@DFFDFHHHHHGIGIEGHJJJIHGIJJJIIIIIEIGIDHGJIHHFFFF
@3859211/1
gtctgtttgtctgtttgtctgttcgtctgtgcgcgctaagctcagaaacg
+3859211/1
CCCFFDFFHHHHHIJJJJIJIJJJJJJJIFHHHIIJJGIJIJJJJIJJJJ
@1750621/1
gtttatttcactaaattttcatagc
+1750621/1
@=?DDD?B?FHHDHBF?E<CBIGBG
@222953/1
gtggattttaatgttattattacagcatacataataaaattagaggaagt
+222953/1
CCCFFFFFHHHHHHIJIJIJJJJJJIIJJJJJJJJJIIIJJJIIJJGIJI
@223010/1
caggcatctgcaccaagactggagctcctgctggagatgtgggtgtagct
+223010/1
CCCFFFFFHHHHHHIJJJJJJJIJJJJJJJJJJJGHCGGBGIJ@GFHIII
@4850111/1
gtcaatacattggatctcctcagtaggatggcaaagagacgaagcgcgcg
+4850111/1
BBBFFFFFHHHHHIJJJJJJJJJHIIJJIJJJJJJJJJIJJJJJJJJJJJ
@7922673/1
ctaagaacagtacctacttggcgataaatattgcacatctacctttggaa
+7922673/1
CCCFFFFFHHHHHJJJJJJJJJJJJJJJJJJJIJJJJJJJJJJJJJJJJJ
@2820018/1
ccgatggtagaataaggattaaaaataaacttaaagattattaataagaa
+2820018/1
CC@FFFFDBHHDHGGGGGIGIIGHIGJIJJIIGJIJ@HIEIGGGIIIIGG
@223831/1
aatcagactatagttagtatagttataagactcagattgccatctcagaa
+223831/1
CCCFFFFFHHHGHIJIJHGJIJJJJJJJJIJJJJJJJJJIJJJJJJJJII
@3861892/1
gtgacgtcgtaagcgcgtgccgtgtttttaaatgcggggaag
+3861892/1
@@@DDDBDF@BCFBFB::?GCD:?0BGII;FFE48;@@>>;;
@4850581/1
ggatgtagctgccattatgtagactgttgtgttgaccaataatgggttaa
+4850581/1
CCCFFFFFHHHHHJJJIJJJIJIJJJHJJIJJJJIJJJJJIJJJJJFHIJ
@4850651/1
ctcgcgggtgggtctggcatggtgcctagagggacggga
+4850651/1
:?<DDD<?@C8??D?F3DB9?DD9@?DB;<C>;@CEE99
@1752962/1
ctagtgtgtgtaggggaagggttaggcaacttaatttcgtggattagtag
+1752962/1
@@@FBDBDCFFHFGIJGIBEEBEHCDHICHIIEBBDFD?9BG7FGCHG@B
@7402652/1
aggcgcttgtggtggtgcacgcgcttgggcagagggaatctgattgtgct
+7402652/1
?@<D?D>D;FFBBAFFFF@F8EBF6?BGDFA@@FEBAF>DE@CEFFI?EE
@3863093/1
cacggctttttccagatccactcttgctccatggtccaggagcagcagcg
+3863093/1
@@CFFFFFHHHHHIIJJJJJJJJJJJJJJJJJJIIJJJJJIJJJJJJJJJ
@4340697/1
gccttggagaccatcttcatccaaacattcatcttcactctccgatgaag
+4340697/1
CCCFFFFFHHHHHJJIJJJJJJJJJJJJJJJJJJJJJJJJJJJJIJJJJJ
@1753366/1
gtgcattattacattttttataaacggtacatctagagtataaaaaactg
+1753366/1
@=@DF?BDD<DAFEHHFHGFHIIIIHF1?FHHFFDGIG?BDFGIIIFHE?
@6918517/1
ggttattggtatgtcgatgtcgaacccaaaaatgtaattaactttttttt
+6918517/1
BC@FFFFFHHHHGIJJJJJIJGIJJIJIIIJJJJCDGGIIIGIIJJJIJJ
@715506/1
gtgcacgcgcttgggcagagggaatctgattgtgctgttgtggaactgct
+715506/1
CCCFFFFFHHHHHJJJJJJJJJIJJJJJJJJIHIJJJJJJIJJJJJJJJJ
@3863546/1
tgagtgacggcacctccgacactgaggtcacggtactcgcggtacatgtt
+3863546/1
@CCFDDFEHGDAFGGGIHGGIGIIJJIHGJJJGHIJIIIIBEBHEDDC?D
@3344308/1
ggcctcttgtatgcgaaggtgttgaggcgcttgtggtggtgcacgcgctt
+3344308/1
CC@FFFFFHHHHHJJJJIIFGHJJIJJJJIIJJJJJIIJGGIIJIJHGFD
@1248542/1
gacggcttcttgttgtcgcccgccggcggg
+1248542/1
CCCFFFFFHHHHHIJJJJIJJJJJJJJJHD
@3863766/1
gtggcgcacagggcacgcttgcgcatgacatctatacatgccattggcgt
+3863766/1
?@?DDDDDFHBHHAGEHIGHEHED:@FGHEGBGAHIIIEGGEAG>CHGHA
@1248649/1
cttcttcagccggctttggtggttctttggctgtctctggtggaggtttc
+1248649/1
CCCFFFFFHHHHHJJJJJJGIIIJJIJJIJJJJJJJJJJJHIJJJJHHII
@2274191/1
ggatggagtgagcacgggctctgtgcctggctcccatgtcacggtagcac
+2274191/1
CC@FFFFFFHHHHJJJJJJJJJJJJJJJJJJJJJJJJJIJIJJJHIIJJJ
@1248913/1
ggaactgcttcacctgtggccggcggcacgcagacgccttgatgacctcc
+1248913/1
CC@FFFFFHFBDFGHIHIIIIGIFGAGEBEGHEEDDBB>BACA@CCC>CB
@7403757/1
gtccacaaacattataatagcgttgtctaacgtcggattcagttcggaac
+7403757/1
@?@DBDDBHBFFDHIGBCIB4FHHIFEGIIIIHAFHIBFD89DFDBFB;8
@5335491/1
gggctctgtgcctggctcccatgtcacggtagcactgagtgacggcacct
+5335491/1
@@@DFFFDFABDHEHHIEGHHICEFEA<G?GHHGCGGGHGBAHGHDDGIG
@1753965/1
tgagacacgagataaaagtccaattcagacgagtgcacaatatccgtgtc
+1753965/1
@@@DD?DDDDHDDHIIGIIGIH?FHHHIAEGGHDGCGGIIGII<FBDHGE
@5335631/1
ctcgtgacgtcgtaagcgcatgccgtgtttttaaatgcggggaagttgca
+5335631/1
BCBFFFFFHHHHHJJJJJJIJJJIJGHHIIJIGHGIIJGIJFDDDDDDDD
@3864605/1
accgacgacgacactgtacagttagaaatgttacaacctctatactttgc
+3864605/1
CCCFFFFFHHHHHJJJJJJJJJJJJJJJJJJJJJJJJJJJJJJJJJJJJJ
@3345488/1
gataagtataggctcaaaacctaacgacatcaatcaccagcttaaaagcc
+3345488/1
CCCFFFFFHHHHHJJJJJJJJJJJJJJJJJJJJJJJJJJJJJJJJIIJIJ
@5336286/1
acgcgagtggggccgtcagaacctgatagaaacggttggcgttaggtata
+5336286/1
CCCFFFFDHFHHFJJIIGHGJJJJJJJFJIJJJJCGIGGEIHHFFFECDE
@716608/1
ccttgtaccacagtactcctggatattcgtatttgacacagaattcagc
+716608/1
CCCFFFFFHHHHHIJJJJJJJJJJJJJJJJJJJJJJJJJJJJJJJJJJJ
@716894/1
gctgggcctcttgtatgcgaaggtgttgaggcgcttgtggtggtgcacgc
+716894/1
BBCFFFFFHHHHHIIJJJJJJJJCGFHIJJJJJJIJJHHJFIIHHIJJJH
@7924960/1
cgaacacggttaccgggaattttgtttggtatctgataccgacacatggt
+7924960/1
CCCFFFFFHHHHHJJJJJJJJJJJJJJJJIJJJJJJJJJJJJJJJJJJJ@
@4341229/1
gtcaccttccatgcaaaatcttatcatgcaaattgttacatttatattaa
+4341229/1
@@@D?=BBH??A?G<<A:CGBHBCAEFD?FE<FHC:??G?DDGD@?DHBG
@3865957/1
tgatagagacgatttcaccagtggtcttcttgaacttcttcaattgacgc
+3865957/1
CCCFFFFFHHHHGJJJJJJJJIJJIJJJJJJJJJJJJJJJJJJJJJIJJJ
@717491/1
agagtagcaaccaccttcaatcctttaacgaatgcagcgaaatagtcaca
+717491/1
@@@FDDDFDHHGHEFHIIIIJIIJIJJGGIJGIJIJJIIGGEIJEIHIJI
@226352/1
gtttattttgtttttctctgtgatctgtttcttggcatctatagatgtcg
+226352/1
CCCFFFFFHHHHHJJJIJJJJIGGIIIHIIIJIFGCHEHJGIFGCIIDGE
@7926734/1
gtgctgttgtggaactgcttcacctgtggccggcggcacgcagacgcctt
+7926734/1
CC@FFFDFHFFGHEHIJGGJHBFHGGJJJFIIBFHGIFGFFDCDBDBDDD
@4853950/1
cctaacttcgcaaccactaattccagtgataaattcactctagcacgtag
+4853950/1
CCCFFFFFHHHHHJJJJIJJJJIJJJIJJJJJJJJIJJJJJJJJJJJJJJ
@4854078/1
attttccattggctgggtcttacagattggtggaaaccaaaccaaacttc
+4854078/1
@@@DDBDDHDAAFEEHBFF?AF9FCEFHBFHG<3DCFDDFHAG?BBGIG?
@7926872/1
gccagatgccaaagttcttgatcttcactgggctcttctctgggatttcc
+7926872/1
@<@?=DDBFFDBBG@??DC><FCFHE9CBC33CGFFCCGCDD<DHIG<DD
@4854384/1
attcccaactgtcctccggtactaacgatcaaatcgatcatgggtccata
+4854384/1
@CCFFFFFHHFDHJJJIIJHIJJIIIIIJJHIIGCFIGIIIIJIFHGIJJ
@2821317/1
gtgtgttcaaggggatctgagaatggtttacattcacaattttgtccgct
+2821317/1
BBBDFFFFHHHHHJJJJJJJJJJJJJHIJJJJJJJJJJJJJJJJIJJJJJ
@2278127/1
ggcctgtttcacagtctcgttgacttgctgttagctcattttaacacatt
+2278127/1
CCCFFFFFHHHHHJIJJJJFIHGJJJJJJJHJJJIIIIJJJJIJIIJJIJ
@2821682/1
gcgaaggtgttgaggcgcttgtggtggtgcacgcgcttgggcagagggaa
+2821682/1
@@CFFFFDFFHFHJIIIIJJIHIGDFHBFHGIJGJIJIJJHHEF?DFD@A
@5855488/1
ggggatctgctgtctgtggagctgatgcttgctgggcctcagctgttgga
+5855488/1
@@@FBDFFHGHHHGIIIIIIJJI@FHGJJJJGGIIJIJJJGGIIGHGGH>
@5855512/1
tgtttttaaatgcggggaagttgcaaaaaatattttatcgagtacctaca
+5855512/1
@C@FFFFFHHHHHJJJIIJJIIJJJIJJJJJJJJJJJJJJJHCHHHHFFF
@2278654/1
cgaacattctatgcttataccattaatctccgcaactatttgacggattt
+2278654/1
CCCFFFFFHHHHGJGIJJJJJJJIJJJJJJJIJJJIIJJJJFIIIIGGGI
@1754872/1
gtccggaacatcaaatatcttgacttggcaaagagttgtcgatatgtgga
+1754872/1
CCCFFFFFHHGHHJJJJJJJJJJJJJJJIIFGIGGDGGJIJIIJJIIIJG
@1754930/1
ggattttaatgttattattacagcatacataataaaattagaggaagtag
+1754930/1
CCCFFFFFHHHHHJJJJJJJJJJJJJJJJJIJIIJJIIJIJIJIIJIJJJ
@1250281/1
gggctcgctctccgaagggagcttgcggccgatgacctcatactccttca
+1250281/1
@<@DDFDDHFFHDGIIIIG;DBAFGCGHGGBBH@7CGHEHA;ACB@DFDE
@2822525/1
gtctgtttgtctgtttgtctgtttgtctgtttgtctgttcgtctgtgcgc
+2822525/1
B@BFFDEFHHHHHJJJJJJJJIJJIJJJJJEHIIIIIHIJGGGIGDGIJI
@5856196/1
gggctctgtgcctggctcccatgtcacggtagcactgagtgacggcacct
+5856196/1
@@@B;ADDH??FDC;FEGEGGHGFHEHGG?EGHIIII?FBDFHB6DFAA=
@5338071/1
ctcagatacaccgtcacggaatacaaatatcttcttcggcaatctgcctt
+5338071/1
@?@FFDDDFHHFFIIIE@@EBGDHIGIGCHGHHIIIIGHIHHIIIIIGDF
@1755766/1
gtggaactgcttcacctgtggccggcggcacgcagacgccttgatgacct
+1755766/1
CC@FFDDFHHGHHFGGIHGHGIIJGEGHIIEIGHHFFFCDDDDCDACCDD
@5856752/1
atctgattgtgctgttgtggaactgcttcacctgtggccggcggcacgca
+5856752/1
@@CFFFFFBFFFHIBGBHGG>DGIJJJGGHGEEGIIJHII@@FGFEFBBD
@4343046/1
cttgttgttaagaggtgttacctgcaacttggccaggttagggccaacag
+4343046/1
CCCFFFFFHHHHHJIEGIIJJJJIJJJJJJJJJJJJJHHIIJJJJJJJJJ
@7404435/1
gcatgataccgtatataacagaccacacttttgagaggtcaccgccggtg
+7404435/1
CCCFFFFFGHHHFHJJJJIJJJJJIJGGIIIJJIIGHIFBGIJIGJJJAH
@3347710/1
caacgaataacagttcttcatctgatcaaacgctattaattcattagcga
+3347710/1
CCCFFFFFHHHHGHIIIIIIIJJJJJJJJFIJJJJJJJIIJJJIJJIIGG
@3347954/1
gcacctccgacactgaggtcacggtactcgcggtacatgttgtgtacacc
+3347954/1
BCCFFFFFHHHHHJJJJJIIJJJJHJJJJJJJJHIJJJJJJJJJHJJJJH
@3348161/1
gacggcacctccgacactgaggtcacggtactcgcggtacatgttgtgta
+3348161/1
CCCFFFFFHHHHHJJJJJJJJJIJJJJJIJJJJJJJJGIIIHHHHHHFFF
@7405360/1
ctttaaaaaaagctcgatctcaatttaaagataagatctgcgacctcgag
+7405360/1
CCCFFFFFGHGHHJJJIJJIIIIJJJIJJJJJIJJIJJIJIJJJIJJIJI
@1757177/1
cctgtttcacagtctcgttgacttgctgttagctcattttaacacatttc
+1757177/1
<@@DDDD??DHBHBHAHEHG?:CCACEGI<<A>GCFGI@CGCC@1?BBG0
@7405445/1
ggactgctgccaattcactgttcattacctgtgaaaactgcccctc
+7405445/1
CCCFFFFFHHHHHJJJJJJJJJJJJJJJJJJJJJJJJJJJJJJJJJ
@5858295/1
caggaaaacccaacaaataaactttttaatagacaaatacaacgaaacca
+5858295/1
@@CFFFFFHHHHFIJJJJJJJJJJIJJJJJJJJJJJJJJJJJJJIJJJJJ
@3869302/1
cgttaaaataaatatttcaaataaagatcgctgagtaaaacaatccgaat
+3869302/1
CCCFFFFFHHHHHJJJJJJJJJJJJJJJJJJJJJJGHIJJJJJJJJJJJJ
@3869531/1
ctgtcatctggttcatacggcgcgcggtcgcctccttgatgcattgcgtc
+3869531/1
@@@DFFFFHDHFDGDGIIIIJJJJEHIHIIIIIHHHGHFHFFFFFFDD>>
@7406055/1
cccaaatacggcaaggcccgtaataattaaggagatccctctattgagct
+7406055/1
CCCFFFFFHHHHHJJJJJJJJJJJJJJJJJJJJJJJJJJJJJJJJJJJJJ
@3869654/1
gtaagtgcttcgggcttcaacagcttgttagcttgccattgacctttcct
+3869654/1
CCCFFDDEHFFFFGGHIIIJGIIJIJJDHHCDEHGIJJJJJJJJIJJIIH
@6924837/1
ggcacaactaaccaaacgtaaataatattgaactagacataagattgaac
+6924837/1
@;<DDDDDDHHBHIIIHGCFHEGIGHHHGGGEGEDEHHIIIIGGGGIIII
@6925321/1
ccctaagtgagtatacatctattaaattcaaacg
+6925321/1
C@@FFDDBFCFHHGGGIIIIIIBHGHIIIIHIIF
@2279407/1
gctccgcgaacgcagttttcgaccttattatgtgtagatagtaaacgttt
+2279407/1
CCCFFFFFHHHFHJIGHIJJJIIJJJJJJJJJHJHIJGGIJFHIJIJEGG
@6925979/1
ctggagtgccatatcccgtgtcatcggcaatttccgagagcagttcgtgt
+6925979/1
CCCFFFDFHHHHHJJJJJIJJJJJJJIIJJJJJJJJJJJJJJJIJJJIII
@228912/1
tgaggcgcttgtggtggtgcacgcgcttgggcagagggaatctgattgtg
+228912/1
CC@FFFFFHHHHHJJJJIIJJJJJJJJJIJJJJJIIJJGHHHHHFFFFFF
@6927243/1
cagatgccaaagttcttgatcttcactgggctcttctctggg
+6927243/1
@@@DDB;D?=CB2CFFFEHI>H<CB3FH3<CGCDGEF4CCD?
@4856406/1
ccggtactaacgatcaaatcgatcatgggtccataatcattcctggaatc
+4856406/1
@@@FBDFFHFHFHGJ@FEFAGGEHIGGIJIGGGGGGHIIGGIJIGHJJII
@3870219/1
ggtcagcatgtcgcatagaatctgactggtcattacaattacctgattcg
+3870219/1
CCBFFFFFHHHHHJJJJJJJJJJJJJJJJHIJJJJJJJJJJJJJJJJJJJ
@6927794/1
ccagcttaaaagccaggtgtccatcacaagaagttatttgttcaaataac
+6927794/1
CCCFFFFFHHHHHJJJJHIJJJJJJJJJJJJIJGHIJJJJIJJJJJJJJJ
@3870693/1
gttcctctttacaaatagactcatctttagcacttggttcgtcttttgaa
+3870693/1
CCCFFFFFHHHHHJJJJJJJJJJJJJJJJJJJJJJJJHIJJIJJJJJJEH
@2824078/1
gtgcattattacattttttataaacggtacatctagagtataaaaaactg
+2824078/1
CB@FFFFFHHHHHIJJJJJJJJJJJJJFIJJJJJIIGIFHIJJJJIJJII
@3353459/1
gggtcgttccaatcctggttcatgatgaactcttgcaggcgcgggaacaa
+3353459/1
@?<DD>DD:ADFFII>:?CDAHHFD994C@EG>9?FEE8?@>@FAAE5?B
@3353584/1
ctcgtatgatgccgtttctgtaccaataggaacaatacttcgggcttatt
+3353584/1
BBBFBDDFHHHHHJGIJJJJHIIJJJJJJJJJJJJIJJIJJJJJJJJJJJ
@2824870/1
cacggcgtcacgacacagtccttgtaattctctggtgtgacatttataaa
+2824870/1
CCCFFFFFHHHHHJJJJJIJJJJJJJJJJJJJJJJHGIIJJJJJJJJJJJ
@3353802/1
gtcgcaagatagtgagacattcactttttagtcataatcttcagatactc
+3353802/1
CCCFFFFFHHHHFHIJIJJJJJJJJJJJJJJIJJJJJJJJJJJJJJJJJJ
@3872025/1
cccgtttccaatctccaagacaggaggctccagtactttagctttgacag
+3872025/1
CCCFFFFFHHHHHJJJJJIJJJJJIJJJJJJJJGHIJJJJIJJIJJJJJJ
@6930069/1
gctcgctctccgaagggagcttgcggccgatgacctcatactccttcaac
+6930069/1
CC@FFFFFFHHFFIIJBEHHJJJIJGGIJIIEIIJJIIGIJJHHHHHHFE
@4857180/1
gtagcactgagtgacggcacctccgacactgaggtcacggtactcgcggt
+4857180/1
@?@FFFFFDBFHHGIJ8HHGGJGHHGGIIIIFJDBFGIGEGIEHGGJBEF
@6930610/1
tcctcatcttgtatagaggaggcttg
+6930610/1
;=?DDDDDFFFFDG>EGG3:?GHGI1
@4857732/1
gtggattttaatgttattattacagcatacatgataaaattagaggaagt
+4857732/1
B?@FDDFFHFHHHFGHHHJGHHJJIIJIIJIIBHGIIJIJJJJIIJGGID
@6931160/1
ctctacacaaagtttcagcttaaaatacgtttaaaaaaaatttgtaccaa
+6931160/1
@@@DFDDADFBADGGH@G>E<FE@BEHGIF>GGIGEEDBHCBFECBG@<=
@4858108/1
gccattcccaactgtcctccggtactaacgatcaaatcgatcatgggtcc
+4858108/1
CCCFFFFFHHHHHJHIJJJJJJGHIJJJJIIJJJIIHBFHIIJJGGIFHI
@5340270/1
cgccaccgacatctatagatgccaagaaacagatcacagagaaaaacaaa
+5340270/1
C@CFFFADADDDHGHGIJIDHJGIJIJGGDFGGFHBHBHHJJCHHGEFGE
@4858781/1
cccgtttccaatctccaagacaggaggctccagtactttagctttgacag
+4858781/1
@@@FDDDEFDFHBHIJIEGGGIGHIJJJJJGJIHIIIJIJJIJJIIFIIJ
@4346516/1
gtccggtagaactctataccacggcgtcacgacacagtccttgtaattct
+4346516/1
C@CFFFFFHGGHGJJJJJJJJJJJIEFHHIJIJJJJJHIIJJJJIJIGHH
@1759665/1
ctcgtatgatgccgtttctgtaccaataggaacaatacttcgggcttatt
+1759665/1
CCCFFFFFHGHHGIGIGIJGEFHHGGG<@A9BFGCCCFDHHIJIIJJJII
@3354055/1
ctgtgctgttgtggaactgcttcacctgtggccggcggcacgcagacgcc
+3354055/1
CCCFFFFFHHHHHJJJJJJIJJJJJJJJJJJJJJJJJJJHFFFDDDDDDD
@4860060/1
tggtgggttgtcctgcagagcttgccacatcttgtaagcagcctgacgct
+4860060/1
1?;DDDDDFAHBHIGIIGHDHGGGEBHIGHBGHGHIHIGGBHGGHEAFHH
@2826068/1
ctggagagaagatcctcatcttgtatagaggaggcttgggctcgctctcc
+2826068/1
@CCFDFFFFDHHHIJIJHIHEHIHHIJJJFIFIIICGBDF@GGGGGGDFG
@7929304/1
catacggcgcgcggtcgcctccttgatgcattgcg
+7929304/1
;?@D?:=D:@8?FA6?@@FAFEEF===C=E>=EFF
@4347934/1
gttatcaagtggcttggtaggatccaagttgaaatctttgatcatggcat
+4347934/1
CCCFFFFFHHHGHIIGIGGIJBGCHAGGHIIIIJIEHIJ<>@FGGGGIII
@7929606/1
gcacgcgcttgggcagagggaatctgattgtgctgttgtggaactgcttc
+7929606/1
?;=;==@8D<FH?B;C7BD<F@DCE>BGCHDGHI@/9??CHIEG<C;7=7
@1256713/1
tgtaaaacttctcggaaatctccaatccaaaccgtttgaaatctcggttt
+1256713/1
@@@DFFFFHHHDFHIGEDHIJIGIIJJIJGJJJIIGIJGIJJIJJIJFGI
@4348338/1
ctggcaagcatccaagatagtattcaggtgcccactacatcgagatggta
+4348338/1
CCCFFFFFHHHHHJJJIJJJHJJJJJJJHIJJJJJJJJJJJJJJJJJJHG
@5342337/1
gtctgtacattgaaaataaaaataaaaaaaatagcaggggttattgttat
+5342337/1
@?@DDD?DDHHHFGGIIGEFDDCHEGHGGHIGGEHHGIFEFEGHIII;FC
@4348581/1
ctccttgatgcattgcgtcagaatgcccacctcacgttccgccaattgct
+4348581/1
CCCFFFFFFHHGHIJJIGHIJHIIGIGGHHHIIJJJGIGHGIJJJGIJJJ
@2827019/1
ggctcccatgtcacggtagcactgagtgacggcacctccgacactgaggt
+2827019/1
CCCFFFFFHHHHGIJJCGHJJJJJIGCEFIGEHGGGGIJIJJIJIIGHJ@
@723748/1
tgacataacttttttatttatgaaccgattgacatgaaacaaacactaaa
+723748/1
CCCFFFFFHHHHHJJJJJJJJJJJJJJJJJJJJJJJJJJJJJJJJJJJJI
@6934100/1
cccacaatatattcgtgaaaaccgcatccaactcgaatcagccgtttctg
+6934100/1
CCCFFFFFFHHHHJJJJJJIIIIGJJJIJJEHIGIIGJJJIJIGHIJIIH
@7930534/1
cgatgattttggacgtatttttgttgttttttcataccgtcattatccct
+7930534/1
=@?DDA=BFAFF3EF<<C;A@FD8?C<CCCFDEBFFEEFIFII<?CF@FA
@7407955/1
aggaccttagggacttcgacatattcggcgatgatgcattcttcctcgtc
+7407955/1
CCCFFFFFHHHHHJJJJJJJJJJJJJJJJJJJJJJJJJJJJJJJJJJJIJ
@6934855/1
caacatcttctttggtttgtcaggggtaatgctaacgtcatagcgataaa
+6934855/1
CCCFFFFFHHHHHJJHIJJJJJJJJJGHJJJJJJJJJJJJJJJJJJJJJJ
@6935076/1
cggtagaactctataccacggcgtcacgacacagtccttgtaattctctg
+6935076/1
BCCDDDFFHHHHHJIIIJIGJJJIIGIJJIJIJJIIJJJJIJIJJJIGIG
@7931729/1
taataaattaaaaattaattaaaaaacattgtccagcggacaaaattgtg
+7931729/1
CC@FFFFFHHHHHIIIIIIJJJJIJJJJJIJJJJJJJJIGHIJJJIJIII
@7931829/1
gcgttgatgtcgcaagatagtgagacattcactttttagtcataatcttc
+7931829/1
@@CFFFFFHHHHFIGIIJJJCHEFHIIJJIIIIIJJJIGHGIIJJJJJJJ
@4860811/1
ggcgttgatgtcgcaagatagtgagacattcactttttagtcataatctt
+4860811/1
@C@FDDD<FF<ADDGFGHGGECHIIC@?DFBFIIIGGEIGFD?B>DGIIC
@7932379/1
gctgggcctcttgtatgcgaaggtgttgaggcgcttgtggtggtgcacgc
+7932379/1
CCCFFFDFHHHHHIJJJJJFHHIEGHIJHJIJJJJJJIJJCHI@DHIJJH
@2286296/1
ttcacattgacaaacttaggtttgcttacagccattcccaactgtcctcc
+2286296/1
?@@ABD?D?F:CFBACBBE<<<<:3<<A<22<FDE@???F@G>B000BG?
@4861044/1
ctatgctttctattgtgatctggccatctttaaactctagttcgtctgtg
+4861044/1
@@7DDDEFHFHA4CEHIBFHIIGGCHICHGHC9FC@CGGHICDGDEHID@
@7932653/1
ctcgcacgttggcagtaatagtacaagtgaaaagtcacttgccgatggta
+7932653/1
CCCFFFFFHHHHHJJJJIJJJHHJJIJHIJJIGIIGIIJJJJJJHIIJFH
@7932752/1
ataatcattcctggaatccgtgtcgacggcgatgagagcccacgatgtaa
+7932752/1
<@@;?DB>C?<DF>FFEGHBFC3AFBC@@F::@:=;F;FH1=;A6A;?B>
@230603/1
gctgggcctcttgtatgcgaaggtgttgaggcgcttgtggtggtgcacgc
+230603/1
@CCFFFFFHHHHHJJJJJJHIJJCGGHIIJJIJJJJJIJJHIJGHIJJJF
@6404307/1
ggcctcttgtatgcgaaggtgttgaggcgcttgtggtggtgcacgcgctt
+6404307/1
CCCFFFFFHHHHHJJGHHJHGHIJHIJIJJJJJJJJIJJGHIJJJJHHFD
@4861425/1
gtcaagcaaataaaggacatcttcaacaatctcgtggttcctctgcactt
+4861425/1
BBCFFFFFHHHHHJJJJJJJJJJJJJIJJJJJJIHIJHIJJJJJJJJJJJ
@7933095/1
agtgcttcgggcttcaacagcttgttagcttgccattgacctttcctagg
+7933095/1
@CBFFFFFHHHHHJJJJJJJJJJJJJJJJJJJJJJJJJJJJJJJJJJJJJ
@7933268/1
cctccggtactaacgatcaaatcgatcatgggtccataatcattcctgga
+7933268/1
CCCFFFFDHHHHGIJJIJFFHFEDHIJJFIJIDGHGGIIIJIJJJJJJGI
@4861815/1
atacataataaaattagaggaagtaggtgctgggcctcttgtatgcgaag
+4861815/1
CCCFFFFFHHHHHJJJJIIJHJJIJJJHHIJJJJJJJJJJJJJJJJJJJJ
@4861835/1
cgtgaatataagtggcaaaggtagtaagtcagctgttccacttcatcatc
+4861835/1
CCCFFFFFHHHGFHIJJJIIJHHIJIIJHIJIJJJIIJJJJJJJJJIJJI
@1762418/1
cagtgaacaaaattgcaatatagttattctaatatttgattgataaaaac
+1762418/1
@@@DDDDDB?BFFGHGHGHEI<H3CECBHH4ACAEFGG>C@FDEGEED@G
@4862496/1
atgaaaacatgagtttaaaaaacccttccc
+4862496/1
;?@DDDAD:CAFAFEDHIGIBEGGD;@9;?
@2287572/1
cggactaaattgttctatcttcatcctaccagccagattgaacctttctc
+2287572/1
CCCFFFFFHHHHHIJJJJJJJJJJJJJJJJJJJJJJJJJJIJHJJJJJJI
@2287733/1
gtcggttgcggaatcagcctcgcgggtgggtctggcatggtgcctagagg
+2287733/1
@@@FF@DDDHGFFIIJGEGGGBG?@A5;@AECBEDD@>>A;>@ACCCACB
@3875529/1
gtgcattattacattttttataaacggtacatctagagtataaaaaactg
+3875529/1
CCCFFFFFHHHHGJJJJJJJJJJJJJJGHGIJJJJJJIGIIJJJJJJJJJ
@5342905/1
gtctgtatctagctaaaagtagatgcaaatatctctgcctcagaaaaagg
+5342905/1
CBCFFFFFHHHH<FGHJJJIHJJJJJJJJHJJJJJIJJJIIJJJJJJJIJ
@725866/1
cgtgccctgtgcgccaccgacatctatagatgccaagaaacagatcacag
+725866/1
CC@FFFFFHHHHHJJJJIIIJIJJJJJJJJJJJJJJJIJJJJJIJJJJII
@3876347/1
cacggctttttccagatccactcttgctccatggtccaggagcagcagcg
+3876347/1
CCCFFFFFHHHHGJJJJJJJJHIJJJJJJJJJJJIIJJJIJJJJJIJJIJ
@7936142/1
cgggctctcaggcaggcaagataggcgtagtaggtaggcgtagggta
+7936142/1
CCCFFFFFHHGGGGIIIJIIJJ>HGGIGHHFEIIDHIJJJFHIIJ@C
@4350962/1
gcctgataagcccagacctagcccaaattcttcttcttcagccggctttg
+4350962/1
CCCFFFFFHHHHHJJJJJJJJJJJJJJJJJJJJJJJJJJJJJJJJJJJJJ
@3356986/1
atcaagttctcctgcttcatacaacaacttgcaagcatttagagctgctg
+3356986/1
BCBFFFFFHHHHHJJJJJJJJJJJJJJJJJJIJJJJJJJJJJJJJJJJIJ
@2827772/1
cagcgactgtcacacggtagcggaaggtgggttcgtgaatcatgccctca
+2827772/1
C@@FFFFFGHGGHGHFHAE@CHHGFEGFGIIIBGF;FGEGH9EEHFHFHE
@6405332/1
ctcttgtatgcgaaggtgttgaggcgcttgtggtggtgcacgcgcttggg
+6405332/1
CCCFFFFFHHHHHJIJAFFHIGIJJJJGJIHIIGIJAFHIJIJGHFFFDD
@6405431/1
ctcagatgcaatttcttgcaagaattgcacaaagttgaagtccctgttgt
+6405431/1
CCCFFFFFHHHHHJJJJJJJJJJJJJJJJJJJJJFIIIJJHII3DGHJJH
@7409559/1
gtctgtctgtccgtttgttctggtgaatctctgaaatggctggagtgatt
+7409559/1
CCCFFFFFHHHHHJJJJJJJJJIIJIIJJJJJJJIJJJJJJJJFGDGDGH
@7937764/1
gtgaaacgatcaacaataatatataatttggagtacagttaatacctggc
+7937764/1
CBCFFFFFGHHHHJJIIJJJJIJIIJJJJJJJJHHIJJHHIIJJJJJJJJ
@2290531/1
ggctgctgtgggatacggctggagaacaaatgtatttccttatgcatgat
+2290531/1
CCCFFFFFHHHHHJJJJJJJJJBGEHGGIIDGBGGIIGIIJGGGGIGGIA
@6936290/1
caccagtggtcttcttgaacttcttcaattgacgcaagaagtaccagaaa
+6936290/1
CCCFFFFFHHHGHJJJJJJJJJJGIJJJJJJIJJJJJJJJJIIJJGIJJJ
@2828627/1
gacgtccggaacatcaaatatcttgacttggcaaagagttgtcgatatgt
+2828627/1
BCCFFFFFHHHHHJJJJJJJJJJJJJJJJJJJJJJJIJFIIIIJHIJJJB
@7409807/1
tgtttatattagttggtgaatacggtctaaccgactaatgtaaatgcgcc
+7409807/1
CCCFFFFFHHHHFHIJGHIJJJJJJIJJJJJJJIJJJJJJJJIIJJGIJJ
@3358358/1
ctgcaaagttaaccatcttgtattcaaaagaaaacctagaatcactggtt
+3358358/1
CCCFFFFFHHHGHJJJJJJJIJJJJJIJJJJIIJJJJJJJJJJJIIJJHG
@2828819/1
ctcatcttgtatagaggaggcttgggctcgctctccgaagggagcttgcg
+2828819/1
CCCFFFFFHHHHHJJJJIJJJJJJJJJJJJJJJJJJJJJJJJGIJIJJII
@2828886/1
cccaaattcttcttcttcagccggctttggtggttctttggctgcctctg
+2828886/1
CCCFFFFFHHHHHJJIJJJIJJJJJJJJJJIJJGHJJJIJJJJIJIJJJI
@231973/1
ctccagccacggactcgaacaggtcgcccaacgctttgggaacctccaca
+231973/1
@C@FFFFFHBDFDGHHGBHHEGGIGIIGIIJIGJJJJIDHGGHIJGIFFC
@7938903/1
ctctggttcgattgggcctcaaaaaatcacgtttatacatttttttttta
+7938903/1
@@@DD<DDDA;FHHG?FEEEG>CHIIGABDD?BFH@G<909DCGIIHFC9
@7939213/1
gagaagtgtgataatgtcataaagttgacaataatctataattaattact
+7939213/1
C@@FFFBDFFHHDIIGIIJJJJJFIIIJJJJIJIJIIJJJIJJIGIIIIJ
@7939293/1
cccgtttccaatctccaagacaggaggctccagtactttagctttgacag
+7939293/1
CCCFFFFFGGHHGJJGGEHIGHIGHGIIJGGII?CGIIJIIJJJJJJJIG
@5344358/1
caacaaataaactttttaatagacaaatacaacgaaaccaatttagaata
+5344358/1
@CCDDDFEHHHHHIJJJGJJJJJJJJJJJJJJJIJJJJJJJJJJJJGEGJ
@4865380/1
gggatctgctgtctgtggagctgatgcttgctgggcctcagctgttggag
+4865380/1
CCCFDDDFGFD?FEGFGEBGHHGIGFGHHGGEIGECDFHGFHIGGFAFHG
@2829695/1
ctcgtatcccgtatccgattccattgctgataataatgtggcccgtgctt
+2829695/1
C@CFDDDABFFDFEHGHBBFDEHIGCEGIDHIFHAGHDHDHIHIIIGB;C
@3878981/1
gtagcgcgtcggacgagccgtgccttttattgcttggtgagacacg
+3878981/1
?:=A1=0@@@FFAFHAHEEEGG@=4CHEIII=7CE=;.;;;@@;63
@3360648/1
gccacgacgctcggacatttcaattttatttagttggtcttggttgaacg
+3360648/1
CCCFFFFFHHHHHJJJJJJJJJIJJJJJJJJ?FGHJJHHJJJJIJJJJJJ
@727027/1
tgtttgtctgtttgtctgttcgtctgtgcgcgctaatctcagaaacggct
+727027/1
@@CFFFFFHG?FHGIIJJGCIGFHIIHFGGIIJIJFIGIIIJGIIJJDIG
@727034/1
gtatgattatttgtctgtagtggtcctgctgtttcgtatattctaaattg
+727034/1
CBCFFFFFHHHHHJJJJJJJJIJJJJJJJJJJJJJJIJJJJJJJJIIIJJ
@3879473/1
ctcgcacaatgcccgtggtcttcactagttggcaaatcgcgcgtatagac
+3879473/1
CCCFFFFFHHHHHJJJJJIJJJJJJJJJJJJJJJJJJJJJJJJIJJJJJG
@3361105/1
cgcttgggcagagggaatctgattgtgctgttgtggaactgcttcacctg
+3361105/1
CCCFFFFFHHHHHJJIJJJJJJJJIIJJJJJJJIJJJJJJJJJJJJJJJI
@233842/1
gcattattacattttttataaacggtacatctagagtataaaaaactgat
+233842/1
?@@FFDFFDAFHBGIGIIICFHEGHCCAHIEGGICC?FGGIGIGIGIIJJ
@3879991/1
gtgattctttaatttgacataacttttttatttatgaaccgattgacatg
+3879991/1
CCCFFFFFHHHHHJJJJJJJJJJIJJJJJJJJJJJJJJJJJJJJJJJJJJ
@3880268/1
cattattacattttttataaacggtacatctagagtataaaaaactgata
+3880268/1
CCCFFFFFHFHHHJJJJJJIJJJJHIJIJJJJJJJHIIJJJJJJJJJIIJ
@1259264/1
gtaggtgctgggcctcttgtatgcgaaggtgttgaggcgcttgtggtggt
+1259264/1
CCCFFDEFHHHHGIJJJJJJJJJJJJJIJCGHIJJJJIJJJJJIJJHJJ;
@1260008/1
ctcctttctttttcggtggcttccccattttgacagcgtcttacttcacg
+1260008/1
CCCFFFFFHHHHHJJJHIIJJJJJJJIJIJJJJGIJJJGHJJJIJJIJJE
@1260554/1
ctcagcatggtaagaaggtggcggccagaatctagacatgcacagctctt
+1260554/1
CCCFFFFFHHDFHHIIJICGHJIJJJJJJJJJJJIIJJIIIIJJJIJIIJ
@2295090/1
cttgggtgaggcataacggggtgggttttacagactagaacccaccccgc
+2295090/1
CCCFFFDFHHHHHJJJJJJJJ:DHI8BHIGGIIIGGIGHICHIJIJHHDB
@2295250/1
cccatcaatttatcttcaaatgacgacaccacagttccagtctcaggcac
+2295250/1
CCCFFFFFHHHHHJJJJJJJJJJJJJJJJJJJJJJJJJJJJJJJJJJJJI
@6408682/1
ctcgctctccgaagggagcttgcggccgatgacctcatactccttcaact
+6408682/1
CCCFFFFFHGHHHIIJIJJJJJJJIIIJGEHG=CCGII@HIJIJJHHHHH
@7411942/1
ggaattttgtttggtatctgataccgacacatggtaggctccatggattt
+7411942/1
CCCFFFFFFHHGHJFHGIJIIJJJJIIGJJJJJJHGGF<FFHIGAGFHII
@6409149/1
ccatgctcatactatcttcagacaatgcaccgtcaaggagttcgtctctt
+6409149/1
CCCFFFFFHHHHHJJJJJJJJJJJJJJJJJJJJJJJJJJJGHIJHIJJJJ
@2295875/1
gtggattttaatgttattattacagcatacataataaaattagaggaagt
+2295875/1
BBBFDFFFHHFHHIIJJJJJJJJJJJJJJJJJIJJJJJJJJJJIJJHGIG
@1767614/1
accagtggtcttcttgaactacttcaattgacgca
+1767614/1
@@@DDD;3ACDFFEGFIEEEF<BHH>@<@<CHDE8
@1767713/1
aggtgctgggcctcttgtatgcgaaggtgttgaggcgcttgtggtggtgc
+1767713/1
CCCDFFFFHHHHHJJJJJJJJJJHHHJEGGIJGIJGHJJJJHIJHIJHIG
@728241/1
ctcctttttgtcagcacagaatagtcgcgtgtgatgccgcttttgcacca
+728241/1
CCCFFFFFHHHHHJJJJJJJJJJJIIJJJHIIJJIJJJJJJIJJJJIJJJ
@4351868/1
gtggtgcacgcgcttgggcagagggaatctgattgtgctgttgtggaact
+4351868/1
CCCFFFFFHHHHHJJJJJJJJJJIJIJJJJJJJJJIIJJJJJJJJIIIJJ
@4351896/1
cgataacttccaatttgtatttgtcagcatagtagtcggcaaacgttaag
+4351896/1
CCCFFFFFHHHHHJJJJHIJJJJJJJJJJJJJHJJJJJJJJJJJJJJJIJ
@5865722/1
gcggatgtatggcagtagctaactcgtccgagggtcaattcaatatacta
+5865722/1
CCCFFFFDFHHHHJJIIJJJJJJJJJJJJJJJJJGIIJIJJJJJJJJJJJ
@4352210/1
gcttataccaataatctccgcaactatttgacggatttggttgaaatttg
+4352210/1
CCCFFFFFHHHHHJJJJJJJJJJJJJJJJJJJJJGIJJJJIJJJJJJJJJ
@3881294/1
gtcttgggtgaggcataacggggtggggtttacagactagaacccacccc
+3881294/1
C@CFFFFFDFHGHJIJJGGIG@HGHII6FHECGHHGGGCHCH@AHEEFDD
@3363206/1
cagcatacataataaaattagaggaagtaggtgctgggcctcttgtatgc
+3363206/1
CCCFFFFFGHHHHJJJJJJJJJJJHJJJJJJIJJJJJJCHIJJJJJJJJJ
@4352403/1
gttgtggaactgcttcacctgtggccggcggcacgcagacgccttgatga
+4352403/1
CCCFFDFFHGHHHIGIEGEHEACAFGGHIIFGIGBHFFDDABBDDDDD@D
@235289/1
gccaattgcttcaccttatgatagtcatcgcggcctctagccgatacgat
+235289/1
CCCFFFFFHHHHHJJJJJJJJJJJJJJJJJJJJJJJJJJJJJJJJJJJJJ
@3881693/1
ccctaagtgagtatacatctattaaattcaaacgcagagctcattatgtt
+3881693/1
@@CFFDFBFHFADGHFBGHGIGGIIEHFFHGIGBGGEIIIIGBDFGFHII
@2832310/1
gtcgaaatcaacttcagtgtatcggttgggcagtagtgtgagtgcatcaa
+2832310/1
CBCFFFFFHHHHHJJJJHJIIJJJJHIJJJJJJIJJIJHIJJHIJJJJJJ
@5866708/1
attgtcctttcctaggagtgactttcccgtttccaatctccaagacagga
+5866708/1
@C@DFDFEHGGHHEHHIGFGIHHGEFFHEHIEHJFIGCGDECGHIG@FEG
@5346690/1
ccctgctattttttttatttttattttcaatgtacagacagcaattttct
+5346690/1
@?BFDFFFHHHGGJJJIIIJJJIGIIIJIJJJIIGGIJIGHJJJJJJIIJ
@729701/1
ctgtttcgtatattctaaattggtttcgttgtatttgtctattaataagt
+729701/1
BBCDFFFFHHHGHJJJJIIIJJJHJJJJHJIHGIJJJJJIGIJGEIIIJG
@5346934/1
cataaataaaaaagttatgtcaaattaaagaatcacgtcgaacattctat
+5346934/1
CCCFFFFF?CFHHJHIIJJJJJJJJJJJJJJJJIJJJHJJJIJJJJJJJJ
@3883183/1
cttgctgttagctcattttaacacatttcacattgaaaaataggtcaaaa
+3883183/1
CC@DFFFFHFHHFHIHGIJGCHIIIIJIJIIJJJIIJJJJIIJIHIJJJJ
@2833636/1
gtttgttttatcgtcgccttgagaagcagacacaagcttcttctgtttgt
+2833636/1
CCCFFDFFHHHGHGIJIIJFGIIEHIIJGIIJJJJJJJJJJIJJJJJIIG
@3883609/1
ctctaattaatttacttatatgttgggcgaattttgcgatctgcgtggta
+3883609/1
CCCFFFFFHGHHHJJJJIJJIJHJJJIJJJIJJJJJJIIJIJJJJHIIHE
@7943407/1
gagggagtaggtgctgggcctcttgtatgcgaaggtgttgaggcgcttgt
+7943407/1
@@@FDDDBFHHFHGIIIEHIJJJJJIGIJIJGHGJHIGGGGCGHIJJJJI
@6410309/1
ccttagaagttggttcctctttacaagtagactcatctttagcacttggt
+6410309/1
CCCFFFFFHHHHHIJJJJJJJJJJJJIIJJJJJJJJJJJJIJIJJJJJJG
@1262579/1
catcactcttatatgggcagcccgaacacggttaccgggaattttgtttg
+1262579/1
CCCFFFFFHHHHHJJJJJJJJJJJJJJJJJJHIIJJJJJIIJJJJJJJJG
@7414144/1
cagataatatagtctagaaccttagaaaggacataggatagtttttattt
+7414144/1
??@DDDB:ADACDBGBCAIBHAFBHCBHGIEGIG@EECDHH?DHHIIIIG
@1768679/1
gtcatatgttcgaggacacgagatacgatgtacctgtccggtagaactct
+1768679/1
B@@FFFFFHHHHHJJIJIJJIJIIIJJJIIJJJJJJIJIJJHIJIJIJJJ
@1263141/1
cgcttattttttgtaataactattaaaaagtatatatataaccttagtct
+1263141/1
CCCFFFFFHHHHHJIJJJJJJJJJJJJJJJCGIIJJJJJJJJJJJJJJJJ
@7944536/1
gtcgaatattccctgacacctcacccagggcgggatatggaattttaatt
+7944536/1
CCCFFFFFHHHHHJJJJJJJJJJJJJJJJJJJJJEHFFFFFFEEEEFEEE
@7944752/1
cgtcactattctaggattgtgtaggtaatattattaaacgaagaacatgc
+7944752/1
@@@DDDDDFDFHFGIBBDHCHHGHIHIEHHIIGFIIAFGIECHHGGEDHH
@2298009/1
atacactggatctcctcagtaggatggcaaagagacgaagcgcgcgttct
+2298009/1
@@@DFEDEHGHFHIJJJJJDDEHFHGIGEEHGHEGIHEFGIIJGAB@:;5
@2298082/1
ggcactggcaacgaccaatcatggacttttcttcaatatccacataagta
+2298082/1
CCCFFFFFHHHHHJJJIJIJIJJIIIJIJJJJJJJJJJJJJJJJJFIJHI
@2298222/1
gagactcataacgcagccagatgccaaagttcttgatcttcactgggctc
+2298222/1
@??DDABDFHDHFEII:DFCHIIIII@F@:?FHICGHIGIIIIGDFGHIH
@7415816/1
ccttaacgtacgattccaacgccccctggcgtaaaataacgtcaatacat
+7415816/1
CCCFFFFFHHHHHJJJJJJJJJJJJJJJJJJJJJJJJJJJJJJJJJJJJH
@5868503/1
gtaggatccaagttgaaatctttgatcatggcatcaagcaaactctggtg
+5868503/1
CCCFFFFFHHHHHIJJJJJIJJJGJJJJJJJIJJJJJIJJIJJJJJJIBG
@1770512/1
gtgctgggcctcttgtatgcgaaggt
+1770512/1
@??D;D;D;CDF?DGCFFFH<A11?1
@6412753/1
ctgacatgaacattggaaactcgcagagtgtgggcaaagggttttgggtt
+6412753/1
CCCFFFFFDHHHHJJJIJJIJJIIJJHGEHGIJJJJIJJJJ?FHIGIJFH
@3365161/1
cgtaacactccacatccaacaaggtcacagtcgatagattacggtctatg
+3365161/1
@CBFFFFFHHHHHJJJJJJJJJJJIJJJJJIJJJJJJJJJJJJJHHIJJJ
@5869229/1
cataacgcagccagatgccaaagttcttgatcttcactgggctcttctct
+5869229/1
@@@FDDD<FHFBFGCGHEGGGHGHHIIGGIGDHGEHGHB>FIIIIGGII@
@3365636/1
gtgctgggcctcttgtatgcgaaggtgttgaggcgcttgtggtggtgcac
+3365636/1
??@DDBD?:CFAD@EHGAB@?FCG6GHIIIDHEHGIIG;BBF@@;E@GCC
@5869388/1
gacgcaagaagtaccagaaacgggacttagccacaatctggtctggagag
+5869388/1
CCCFFDDFDFHD?GHGHIIEIIIJGHJIIGIJIIIIGGGJJBFHGGHIDE
@5347748/1
cttgttgttaagaggtgttacctgcaacttggccaggttagggccaacag
+5347748/1
@@@DDDBDHHGGHIIFGIGGEGFH@BFHHH@9F?EDB?FBHBA?1BHGDC
@6942505/1
gtggctttcagtgaaacatcaaaatttatcgatctttg
+6942505/1
CCCFFFFFHHHHHIJJJGJJJJIJJJIIIIIJJJJJA4
@3884112/1
gttttttaaactcatattttcatggtaccaagttatgaatttttcaaatc
+3884112/1
CCCFFFFFHHHHHJJJJJJJJJJJJJIGIIJJJGJJJJIIJJJJJJIIJH
@3366277/1
cccgtttccaatctccaagacaggaggctccagtactttagctttgacag
+3366277/1
?@@D:BD?B:CFFEFDFIE9:AG@GIF@FFFFG<:?C9BD<@?DAF@B?D
@6942856/1
caccttcaatcctttaacgaatgcagcgaaatagtcacacccacgttggt
+6942856/1
CCCFFFFFHHHHHJJJJJJJJJJJJJIIIJJJJJJJJJJJJJJJJIJJJI
@3366960/1
cggctgaattgcagcatcttgtcgagaacatgaagccgctttggtttacg
+3366960/1
CCCFFFFFGHHGGIJIIJJJJHIJGIIIJJJIJIIIJJJJJJJJHIJIJJ
@2834672/1
ctcataacgcagccagatgccaaagttcttgatcttcactgggctcttct
+2834672/1
CCCFFFFFHHHHHJJJJJJJJJJJJHIJJJJJJJJJJJJJHHIJJJJJJJ
@238189/1
aggtgctgggcctcttgtatgcgaaggtgttgaggcgcttgtggtggtgc
+238189/1
BBCBDFFFHHGHHJJJJJIJJJJHHHIEGFGIGGIIIJJJJFFHFHI@DA
@3885590/1
gcaggatataatagcatggattatacattacacttactaatatagtaaaa
+3885590/1
CCCFFFFFHGHHHIJJJJJIJJJJJJJJJJJJJJJJJJJJJJJJJJJJJJ
@238318/1
tcccatgtcacggtagcactgagtgacggcacctccgacactgaggtcac
+238318/1
@@@DDDDBFFFHHEF?C@H<FHHCHE4?@0C:FFICFAHIGIEGGG=C@3
@4355955/1
gtccgtctgattctgtgatagtgaatacaagatcgtggggtgggcccacc
+4355955/1
CC@FFFFFHHHHHJIGDBHHHAFHHIGHIJIEGJGEFE:DHGGEEHIGII
@5349438/1
ctctcaggcaggcaagatgggcatagtaggtaggcgtagggtaagacacg
+5349438/1
?@@BDBDADFFHFIEE9C@EFE3<<C:?CGFGCCGH?D@HI?DDHHGCG@
@5349467/1
tggatacttacttgtgtgataccacaataatttagatcattacaaaatat
+5349467/1
??@DDEFDHHHFBGFFCFHGGIIIHDIIE9CHFGHAHGHIIIGGGFGHGH
@5349474/1
gtctgtttgtctgtttgtctgttcgtctgtgcgcgctaatctcagaaacg
+5349474/1
BB@FFDFF:DFFHIJJJHIJJJJJJHIJIIIIJJJJJJJJJJJJJIJJJJ
@1771427/1
gggtaatctagctacccacgtaaatgtaaacctggcaagcatccaagata
+1771427/1
@@CBDDFFHHGHHJJJJJJJJJJDHIHEGGGHIIJJJIIIIJIJJJJIJJ
@5349624/1
gggggtaatgctaacgtcatagcgataaattttaagggatttaaattcca
+5349624/1
CCCFF?@DHHHHHJJJIJJJJJJIJJJJGGGIJIIIJJJJJJIJHIJJIJ
@1771480/1
cgctcatcgggaggtgtggcagcctcc
+1771480/1
CCCFFFFFHDDHHI<CAGH;9?EHHHG
@7947108/1
agcgtagttaacttcaatggaagtggcgacctctccgactgacatgaaca
+7947108/1
CCCFFFFFHHHHHJJJJJJJJJJJJJJJJJJJJJJJJJJJJJJJJJJJJJ
@7947160/1
gtcaccttccatgcaaaatcttatcatgcaaattgttacatttatattaa
+7947160/1
@@@DDFEBFHFHFEGGGIIBHIIIIEGIEGIIHGEEHEHEGGHIIGHGGI
@7416534/1
catcgttctcagcatggtaagaaggtggcggccagaatctagacatgcac
+7416534/1
@CCDFFFFHHDFHIIGIFGIIIIIIHCGGIGGHHGIGFHIECCCHHIIIG
@2299913/1
ggcttgctctccgaagggagcttgcgg
+2299913/1
@<@BDDDDDA>CFCFHIGBAFBB;F@?
@6943776/1
gatttaaattccatttccaaatagttgaccatcactcttatatgggcagc
+6943776/1
CCCFFFFFHHHHHJJJJJJJJJJJJIJJJJJJJJJJJJJJJJJGGIJJJI
@7416827/1
ccattttgacagcgtcttacttcacgtggtagcgttatcactgtctttac
+7416827/1
@@@DD?=BBFDFDHAEFIDHIAHHIGFCHCEFFHHHGHBFHII@FEHGBF
@6413735/1
gaccattttagatatttgttgttcattcaactgtcttgttaatgcctggc
+6413735/1
@@CFFFFFHHHFHIJJJJJIJIJIJJIIJIIIIHIJJJJIIJJJJJJHIH
@6413936/1
ctcgtcaagcaaataaaggacatcttcgacaatctcgtggttcctctgca
+6413936/1
CCCFDFFFHHHHHJJJJJJJJJJJJJJJJJJJJJJJJJJJIJJJJJJJJJ
@1772594/1
ctcagaaacggctgatccgagttggatgcggttttcacgaatatattgtg
+1772594/1
@@@FDAFFGHHHHIGBHII@FFHIGEHCEEGF@GGGHHEAAHCHCAEC@G
@7417409/1
gtttccaatctccaagacaggaggctccagtactttagctttgacagtgt
+7417409/1
CBCFFFFFHHHHHJJJJJJJJDGJJJIJJJIIJJJJJJIJJJJJJJJGIG
@5870581/1
cttgttaatgcctggccctcagcgacatgtaagagttcaatggggaagta
+5870581/1
@@@FFFFFDBHHHIGIGIJJJJIJFGHIIHIJJJJGGGGIJJJJJIIJJJ
@5870863/1
tgggtgagcttgtccacatatggcacaggcggtggcatgaacgtcggcgg
+5870863/1
:??D4=BDFHHBHBFHEGGEHGA9EGFDHCHI88?;9DDBFFE8=@A8:?
@6414640/1
aaggtgttgaggcgcttgtggtggtg
+6414640/1
@@@D=B=BDFB8CF@@CFCEG9CG0B
@5871217/1
ctagactaattaataaaattggactttttttaatatttaaataaccgctt
+5871217/1
BBCFFFFFHHHHHJIJEHIIHJIJIJJIJIIIGIGIIJIJJJIJJJJJJJ
@732542/1
ctccttccgtcttgggtgaggcataacggggtgggttttacagactagaa
+732542/1
CCCFFFFFHHHHHJJJGHIJJJJJJJJJJJJGGII@GIJJJJJJJJJIHH
@6415170/1
cgtggattagtagctgtagcttcgtcagttgggtgataacatcattggat
+6415170/1
CCBFFFFFHHHHHJJJJJJJJJJJJJJJGJJJJGIJJJJJJJJJJJJIJJ
@7418541/1
cttcaaatgacgacaccacagttccagtctcaggcacattgccattagta
+7418541/1
CCCFFFFFHHHHHJJJJJJJJJIJJJJIJJIJJJJIJJJIIIHIIJJJGI
@7418564/1
caccagtggtcttcttgaacttcttcaattgacgcaagaagtaccagaaa
+7418564/1
@@CFFFFBFCFFHEIIIIGIIIIIIIIIIIIFIIHGIGGII:DD@GIIII
@7418604/1
gttggtcttggttgaacggaactccaatcctttactcgaatagtcttttc
+7418604/1
CCCFFDFFHHHHHJJJJJJJJJJJJJJJJJJJJJJJJJJJJJJIIJJJJJ
@3369005/1
gcgagactcataacgcagccagatgccaaagttcttgatcttcactgggc
+3369005/1
@?@FFDDFHHBHFGJJIGGGHGIIGHIGICHHGGGIFHCHJGHJII@HGG
@4870842/1
cactgagtgacggcacctccgacactgaggtcacggtactcgcggtacat
+4870842/1
@@@DD;DACFHHF>EFHIEHIEGHGHEFGH?GGGGIBBACHIAEEHFFDF
@4870894/1
gcgagactcataacgcagccagatgccaaagttcttgatcttcactgggc
+4870894/1
CCCFFFFFHHHHHJJJJJJJJJJJJJJJJJJIJJJJJJJJJJJJJJIIJJ
@4871158/1
ctgtgatctgtttcttggcatctatagatgtcggtggcgcacagggcacg
+4871158/1
CCCFFFFFHGHHHJJJGGIGJIJJJJJHJGIHIJGGHIJIIJJJIJIJJI
@3887241/1
gggtaatccacttatcgagaaaggctataaaacatcactttcagataaat
+3887241/1
?@?4==D?::DDHIEABB=BH?F@HA>GHCGI<EC?CDFGIIGGIADGGG
@3887443/1
agccaatcttcagtatttttgcgtactggagtgccgtatcccgtgtcatc
+3887443/1
C@@FFFFFHFGHGHIJJJJJIGIIGHHJJJJIIJIGGHIIGIEIIIJJJG
@239887/1
cttataaatatctattggacccaaatacggcaaggcccataataattaag
+239887/1
@<=BB?DD>FHHHIHI@GIEBFGGGIIGG=@GD=1B;F=GHDHBBDDGDB
@734093/1
ctcagattgccatctcagaaattagcggatggat
+734093/1
@@@BD3DDA<D>BBBGIF>H@:F@?3<C:8C@GB
@5351323/1
agacaaacagacaaacagacaaaaaaaaagttaattacatttttgggttc
+5351323/1
CCCFFFFFGHHHHJJJJJJJJJJJJJJJJJGHIJJJJJJIJJJJJJJEHH
@734291/1
cgaaggtgttgaggcgcttgtggtgtgcacgcg
+734291/1
CCCFFFDDHHHHHJJJJJJJIJJIJ8?90000.
@240841/1
gtgctgggcctcttgtatgcgaaggtgttgaggcgcttgtggtggtgcac
+240841/1
CBCFFFFFHHHHHJJHIJJJJHHHICHGHIGIIIJJJJIHIICFHBGGII
@1773926/1
gtcacggtagcactgagtgacggcacctccgacactgaggtcacggtact
+1773926/1
@@@FFFFDHHDFHJJGJHGIIIGIJIJJIJJGIJIJJIIJBGIJJJDGHG
@6946460/1
gtggttcttcaacttgggctagcagggaattggtagcaacttgaatgtga
+6946460/1
BBCFFFFFHHHHHJJJJJJJJJJJJJJIIJJJJGIJJJIJJJJHIIJHII
@6946605/1
cttcatcttagcgttcacattgacaaacttaggtttgcttacagccattc
+6946605/1
@BCFFFFFHHHHHHIJJJJJJIJJJIIIJJJIIGIGJJJJJJJJIJJJJJ
@2302262/1
aactgatcgtgtgggagtactgagcagtatctattcagtaaacttatagc
+2302262/1
CCCFFFFFHFHHHJJJJFGIJJJJJJJJJJJJJJJJJJIJJJJJJJJJJJ
@2302479/1
gggaactatgtggttaaaaccaaaaatttgccggaagtcactattccacg
+2302479/1
@@CFDFFFHFHDFDGEHIIBFHIJJIJIJJGGGIJJJGIJIIIJIIIIGF
@6415900/1
cttggttgaacggaactccaatcctttactcgaatagtcttttctaactt
+6415900/1
CC@FFEFFHHHGHJIJJGJIJFHHIJEHJJJJFHHGIGIIJIIJJJIIJJ
@2302663/1
ccaagtttcatcgaaatcgacccgttagttttcacgtgatgcctgaacat
+2302663/1
CCCFFFFFHHHHHIJJJJIGIJJJJJJJIJJJJJJJGHGIHGIJJJJJJI
@1774905/1
caatggcatgaatagatgtcatgcgcaagcgtgccctgtgcgccaccgac
+1774905/1
@@@FDDDFHHGDDHGJIECFEFHIGIEGA3DFE<@GHDGHEHJBGADH@;
@6416177/1
gtcgggcagttcgtcaacaagacattactagctgagaatatttttttccg
+6416177/1
CCCFFFFFHHFHHIJJIJJJJIJJJJIJJJJIJIJJJJJJJJJJJJJJII
@3372341/1
ggcgtgcggtcctcgctgcaggccgactggtggatgccctcgcccgagtc
+3372341/1
?<<4AAADH?FFHGEGEHGCHDIIG0?F@G9=1.8@FHG9C8:A89AC5;
@7420045/1
cgggaactatgtggttaaaaccaaaaatttgccggaagtcactattccac
+7420045/1
CCCFFFFFHGHHHIJJJJJJJJJJJJIJJJJJJJJIJJHIJJJJJJIJJI
@5874948/1
ctcctcaacagacacagagctctgtgacggctcttcttctttctgtacat
+5874948/1
CCCFFFFFHHHHHJJJJJJIJJJJIJIGJJIGHJJGIJJJJJJJJIJIGI
@2304213/1
gtggaactgcttcacctgtggccggcggcacgcagacgccttgatgacct
+2304213/1
?;8;BBDDBD?DD:CDE;C@EF:8@:D@65A@88A?DD@@>;AAA>3>A9
@2304251/1
gtcactattctaggattgtgtaggtaatattattaaacgaagaacatgcg
+2304251/1
?@@DDFEFGHHHGIGIJIHEGHIIHGHIIIJJIIJIIJBHGHHIJGIJJG
@4358762/1
cagctggctttggtggttctttggctgtctctggtggaggtttctcctgt
+4358762/1
@8?DDADDFDDB8:EGE:FHFEFCF<CE:CDB?<CD=G8:8BGFI@?<?9
@3889577/1
gtgaaaactgcccctcagatacaccgtcacggaatacaaatatcttcttc
+3889577/1
?@@DFDDFDHDFFGGGBFEHHAEDHEHIIGFFHEFEHIIIIIGFHGGIHH
@3889590/1
cctgtacgttcaaacgtatcacacattttctggtcaccttccatgcaaaa
+3889590/1
@@@?DDDFACFFHIIGAEFHIIGAFHIIGIGGIBGEHIDGFHH@GCHHGI
@1776709/1
gcaagaagtaccagaaacgggacttagccacaatctggtctggagagaag
+1776709/1
CCCFFFFFHHHHHJJJJJJJJJJJJJJJJJJJJJJJJJJJJJJJJIJJJI
@6947769/1
cttggttcgtcttttgaagattctgatattgatagttttttcattccctg
+6947769/1
@@CFFDDFHFHDHGJIGIIGHIIGG<HHIGIDCFCHEIHIIAEDGDDHG<
@1776849/1
gccatattcaaatgggaagtggtgataaagataagtataggctcaaaacc
+1776849/1
@@<DDBDFHHHDFHIIFHIIAHDGHHIIIIIIIIGCGGHGHIIIIHIIII
@3374758/1
gttgaggcgcttgtggtggtgcacgcgcttgggcagagggaatctgattg
+3374758/1
@?@DADBFFHGGGHDAHEGCFHIIJIIGBHIGGJIIJIIGFFHHFDDFF;
@5352652/1
atgtaagagttcaatggggaagtaaatgcatctgtccttatttccgaccc
+5352652/1
?@@BDDB?BC?C<CFBHGIGGIIGGIDHIDHGHGEEGIIEGEHGEHGIGI
@3890016/1
ccctaagtgagtatacatctattaaattcaaacgcagagctcattatgtt
+3890016/1
CCCFFFFFHHHHFIIJJJJJJJJJJJJJIJJJJIGIJJJJJJJJJJJJJJ
@1777224/1
gttgtgtacacctgagcgagactcataacgcagccagatgccaaagttct
+1777224/1
@@;DDDBDHDDFDGGIIIII6E9FHHHIEH8@DGIGIG<DF@DCHIBDHE
@7952852/1
gtcacggtactcgcggtacatgttgtgtacacctgagcgagactcataac
+7952852/1
CCCFFFFFHHHHGJJJHIJJJJIJJJJJJJJJJJJJJJJJJIJJJJJJJJ
@7952886/1
gcactggcaacgaccaatcatggacttttcttcaatatccacataagtaa
+7952886/1
CCCFFFFFHHHHGIJIHIJJJJJIJIJJJIJJJJJJJJIJJJJJIJIIGH
@3376164/1
gataaagataagtataggctcaaaacctaacgacatcaatcaccagctta
+3376164/1
?;?DDDDDHDHHHHFBGEGIIGIIFHG<ECEAFDGHIIIJGIGBD=BHFG
@5875455/1
cttcatacaacaacttgcaagcatttagagctgctgatctctttgcggcc
+5875455/1
BCCFFFFFHHHGBHJGJFGIJHDHHJHGCCHHJJIJIJIIJJJJJGIIJJ
@2304446/1
gtgcgggggtgacatcggacttaatacaaggaaactgtttagactggtta
+2304446/1
CCCFFFFFHFFFHJJJJJJJHHHHFFFFFFDEEEEDDDDDDDDDDDDDDD
@1778447/1
cccaaattcttcttcttcagccggctttggtggttctttggctgcctctg
+1778447/1
@@@DDDDDDFBFHIICGIAIHIIGIIIIGHCDH@EHE>DGE<BDDBCHBF
@5875767/1
ctggagagaagatcctcatcttgtatagaggaggcttgggctcgctctcc
+5875767/1
CCCFFFDFHHHHHJJJJJJJJJJJJJJJJJJJJJJJJEIJIJJJJIJJJJ
@1778527/1
gtttattttgtttttctctgtgatctgtttcttggcatctatagatgtcg
+1778527/1
CCCFFFFFHHHHHJJIGJJJJIIJIJIEHGCHGD?;FHFGCFHIIIIFHA
@6949841/1
gccttttattgcttggtgagacacgagataaaagtccaattcagacgagt
+6949841/1
CCCFFFFDHHHHGJHGCEEHIIIJIIIJJIIJIGIJJIJJJIEHIGGIIH
@1778871/1
atggagtgagcacgggctctgtgcctggctcccatgtcacggtagcactg
+1778871/1
CCCFFFDBDDFFHHGIIIIGHFHBEG<FHGHHHGIEGIGEHJFHHGHGD@
@5876776/1
cgcaagaagtaccagaaacgggacttagccacaatctggtctggagagaa
+5876776/1
CCCFFFFFHFHHHJJJJJJJJJJJJJJJJJJJJJJJJJJHIJJJJJJJJJ
@5877102/1
cgaacattctatgcttataccattaatctccgcaactatttgacggattt
+5877102/1
CCCFFFFFHHHGHJIIJIJJGIIJGJIIIHIJJJIJJJJJJJEIIJJJIJ
@1779618/1
gtcttggttgaacggaactccaatcctttactcgaatagtcttttctaac
+1779618/1
CBCFFFFFHHHHHJJJJJJJJJJJJJJJJJJJJJJJJJJJJJJJJJJJJI
@6951069/1
cagggatcttgccgtcattgcagacggtgtggtagcgggtcggacgagcc
+6951069/1
CCCFFFFFHHHHHJIJJJJJJJJJJJJHIHHJHIJJJJJHIJJHHFDDDD
@2305998/1
gcgaatatatgaagcgtgagacaatgcctccaataagaatgaggggtcat
+2305998/1
CCCFFFFFHHGHHJGJJIIIIJJIJJGJJGFHJJIIJICHHIIIJJDGHI
@2840849/1
gggttattgttatgtcgatgtcgaacccaaaaatgtaattaacttttttt
+2840849/1
?@@=BDEFHHBDFFEHGHIIEHBBEHIIICGGGIIGAGBHIIGIIIIGII
@5877832/1
acctgagcgagactcataacgcagccagatgccaaagttcttgatcttca
+5877832/1
@@?BBDDEDFD:FHIIHIIGFBFGBGIGIIIEGHGIGGHIIEFCGGGHHD
@1780040/1
cactgagtgacggcacctccgacactgaggtcacggtactcgcggtacat
+1780040/1
CCCFFFFDHHHHGJJJJJJJJJJJJJJJJJHIJJJJDHIJJIJJHHFFFE
@5878158/1
cctcttgtatgcgaaggtgttgaggcgcttgtggtggtgcacgcgcttgg
+5878158/1
CCCFFFFFHHHHHIJJJFGHHJJJJJJJJJJIJJIJJGHIJJJJJHFFFD
@1269488/1
gtcttcttgaacttcttcaattgacgcaagaagtaccagaaacgggactt
+1269488/1
CCCFFFFFHHHHHJJJJJIIJJJJJJJJJJIIIHIJJJJIIIJJJJJGIJ
@7423173/1
atacataataaaattagaggaagtaggtgctgggcctcttgtatgcgaag
+7423173/1
CCCFFFFFHHHHHJJJJIJIIIJHJJJHHHIJIJJJJJJJJIJJJJJHGI
@2306484/1
caatatattcgtgaaaaccgcatccaactcggatcagccgtttctg
+2306484/1
@<@FDF?DDDDDD>BDCFG>BFHIIGCGCHHIHGICA9FG?6CBFE
@1780567/1
gtagctttaaggggatctgctgtctgtggagctgatgcttgctgggcctc
+1780567/1
@?@DDFDEFHHFHEAFHIGGGIHHHIIIFEHIIIECGEFGEAGGC??DBF
@1780572/1
tcacacctagcatcacaacgtcatttaatataaaatacatttatatccga
+1780572/1
CCCFFFFFHHHHHJJJJJJJJJJJJJJJJJJJJJJJJJJJJJJJJJJJIJ
@3891570/1
gtgctgggcctcttgtatgcgaaggtgttgaggcgcttgtggtggtgcac
+3891570/1
CCCFFFFFGHHHHJJJJJJJJIJIJGHHHJIJJJJJJJJIJJIJJIIIII
@5878597/1
gttgattttggaatgttttacattggatccgacaaattttcaaattaaag
+5878597/1
CCCFFFFFHHHHHJJHIJJJJJJJJJIJJJJJJJJJJJJJJIJJJJJJJJ
@3891728/1
acgtcggattcagttcggaacatagaaatttgtgtaacccaagtttgacg
+3891728/1
CCCFFFFAFHHFHJIEIEGCHGHGHEGGEH>FFHDDGGHHIIA??F@GIH
@7954103/1
ccctgctattttttttatttttatttttaatgtacagacagcacttttct
+7954103/1
CCCFFFFFHHHHHJJJIJJIJJJJIIJGIJIIIIJJIJJJIJJJJJJJJJ
@7954107/1
ctcgtgttcttcaatgggttcacgttaaaaccaacaacgaaatcgtgttt
+7954107/1
BCCFFFDFHHHHHJJIIJIIJGIJJJIIJJJJJJJJJJJIGJJGIFFFHI
@3892171/1
ctcagatacaccgtcacggaatacaaatatcttcttcggcaatctgcctt
+3892171/1
CCCFFFFFHHHHHIJJJJJJJJJJIJJJJJJJJJJJJIJJJJJJJJJJJJ
@6418450/1
gctcattatgttgatttttgaggagttccctagaatattttccacatctc
+6418450/1
CC@FFFFDHHHHHHIHIJJGDHEEFIIEGGGGBFGHIFHGIIIJBGIIHI
@243474/1
caccagtggtcttcttgaacttcttcaattgacgcaagaagtaccagaaa
+243474/1
CCCFFFDFHHHHHJJJJJJJJJJJJJJJJJIJJJJJJJJJJFHIJHIJJJ
@4361228/1
gagaagatcctcatcttgtatagaggaggcttgg
+4361228/1
@@@DDFDFDDFDHIIIIIECGHE?HDHEEEGGC1
@4361360/1
gtgtgtgtaggggaagggttaggcaacttaatttcgtggattagtagctg
+4361360/1
@@@DDFEDHHGGHGIHIJFGIJJIIIJJJJIJGIGIGGIDGGGIGGIJJF
@6418800/1
cacggtactcgcggtacatgttgtgtacacctgagcgagactcataacgc
+6418800/1
C@CFFDDDHHGHHIFEGIIJCBGFH?FFIGGIIFEGGII<AGIAHCHEHH
@2842665/1
gtcgcaagatagtgagacattcactttttagtcataatcttcagatactc
+2842665/1
BBCFFFFFHHHHFHIIJJJJJJJIJJIJIJIIEFIJIJJJJIJJJJGGIJ
@6419038/1
ggacgtcttccgctttcatcatctataggattgtttatcctgtcaactga
+6419038/1
@C@FFFFFHGFHHJJJJDIIIJIIJJIBHEIGJJHIEGFIIIIJGGGIIH
@7955611/1
ctccgattgagtttgtgatggtgcctctgtaggagtttcgggctcgggtt
+7955611/1
CCCFFFFFHBFHFHECFHCFCAHGGGGFIFFHG?E?GGIIGIDHIBHI=F
@1780643/1
ggtgctgggcctcttgtatgcgaaggtgttgaggcgcttgtggtggtgca
+1780643/1
BB@DDFFFGDHHHJJJIIJJJJJJIJEFHHIIJJJIJJJJGIJGHI@EHE
@738154/1
gttgttgtggaactgcttcacctgtggccggcggcacgcagacgccttga
+738154/1
@C@FFFFDHHGGGIGIJJJJJJIIJJIJJJJJJIIHHGFFDDCDDDDDDC
@738236/1
cgcgagatcgggaactatgtggttaaaaccaaaaatttgccggaagtcac
+738236/1
CCCFFFFFHHHHDHJJJJJHIJJJJIJJJJJJIJJJJJJJIJJJJJHHGG
@5880929/1
cctctttacaagtagactcatctttagcacttggttcgtcttttga
+5880929/1
CCCFFFFDHHHHFHJJIJJGJIIJJIIIGIIIJJGIJJIIJJJJJI
@738548/1
gccgggatggacacggagcgcgtgcagcgcacgtacgtgtggcacagctg
+738548/1
CCCFFFFFHHHHHJJJJJIJJJJJJJJJJJJJJHHHFFFFDDDEEDDDDD
@5881203/1
gtctgttcgtctgtgcgcgctaatctcagaaacggctgatccgagttgga
+5881203/1
CBCFFFFFHHHHHIIJJJJJJJJJJJJJJJJJJJJJJJJJJJJGIGHHHC
@738701/1
ggtagcgggtcggacgagccgtgccttttattgcttggtgagacacg
+738701/1
BC@FFFFFHHHHHJJJIJJJJJJIJJJJJJJJIJJHHHHFFFFFFED
@6953606/1
cactgagtgacggcacctccgacactgaggtcacggtactcgcggtacat
+6953606/1
CCCFFFFFHHHGHIJJJIJJIGHHIIJJJJIJJJJIHHJJJEJIHHFFFF
@5881952/1
cttggttcgtcttttgaagattctgatattgatagttttttcattccctg
+5881952/1
CCCFFFFFHHHHHJJJGGIHIJJJJHIIJJJJJJJIIJJJJJJJJJIJJJ
@2844492/1
acaacttaactacagtttaaagcacgttgtatatattttaagatgaaatg
+2844492/1
@CCFFFFFHHHHHJJIJJJJJJJJJJIJJIJJJJJJJJJJJJJJJJJJJJ
@7423434/1
caccaagctagtggcgttgatgtcgcaagatagtgagacattcacttttt
+7423434/1
@@@DDDDDFFFHH>FFGGHG4AF>EGEHIIII>0?9BGGGGIEGIGIIII
@6419562/1
ttttaatgttattattacagcatacataataaaattagaggaagtaggtg
+6419562/1
CCCFFFFFHHHHHJJJJJJJJJJJJJJGJJJJJIJJJJJJJIJJJJJJII
@3894217/1
gtcggtggcgcacagggcacgcttgcgcatgacatctatacatgccattg
+3894217/1
CCCFFDDDHHHHGIIIIJJIJJJJJGIIJIGIGIIIIIIIJIJJJJJJJI
@7956397/1
gtacgttcaaacgtatcacacattttctggtcaccttccatgcaaaatct
+7956397/1
11:AD=ADFFHDDHHIIGHIICFGGGAFHHEHEHIIIIGHCHIIIIGIIE
@3894408/1
ctcttcaagagctcggcggtaagcgaagcatggtatggcgctaatcggta
+3894408/1
CCCFFFFFHHHHHJJJJJJIJJJJJJJJJJJJJHJJJJJHHFFFEEDDBD
@5357803/1
gtggattttaatgttattattacagcatacataataaaattagaggaagt
+5357803/1
CBCFFFFFHHHHHHIIJIJJJJIJJJJJIIIHIGHIJJIIJIIJJJIJJI
@7424089/1
aggtgctgggcctcttgtatgcgaaggtgttgaggcgcttgtggtggtgc
+7424089/1
BCCDFFFFHGHHHJJJJIGIJIIGHHJCGGHIIJJGIIJJJGIJGJIEHH
@3894662/1
gtgactattaaattctgtctctaaagcattgctaaacaagcaatgta
+3894662/1
CCCFFFFFHHHHHJJJJJJJJJJJJJJJJJJJJJJJJJJJJJJJJJJ
@1272212/1
taatattattaaacgaagaacatgcggctgaattgcagcatcttgtcgag
+1272212/1
CCCFFFFFHHHHHJJJJJJJJJJJJJJJJJJJJJJJJJJJJJJJJHIJII
@7957071/1
gtgaactgatcgtgtgggagtactgagcagtatctattcagtaaacttat
+7957071/1
@@@?DDDFAF?FFGHGGE9E<AFGCCHHIE:?CHIBFDDFEBD@FD@FGG
@5358245/1
ggggaagttgcaaaaaatattttatcgagtacctacattataattgcaaa
+5358245/1
CCCFFFFD:DHHHJIJIIGIJGIIGIEGHGGIJIIJJJJJJJJIJGIJGI
@7957313/1
ccgaaacatcaaatatcttgacttggcaaagagttgtcgatatgtggatg
+7957313/1
CCCFFFFFHHHHHJJJJJJJIJJJJJJIJIJHIFHIIJJIJJJJIIJIJJ
@5358458/1
ctggaatccgtgtcgacggcgatgagagcccacgatgtaagtgcttcggg
+5358458/1
@C@FFFFFGHFHCDHGIGIEGGFHIIEHIJEGGEGHGJHHH?CEECDEFD
@6421121/1
gcgtccgtctgattctgtgatagtgaatacaagatcgtggggtgggccca
+6421121/1
CCCFFFFFHHHHHJJJJJJJJJJJJJJJJJJJJJJJJIJJJJHIJJJJJI
@6421645/1
cccacaatatattcgtgaaaaccgcatccaactcggatcagccgtttctg
+6421645/1
C@CFFFDFGHFFHGJGIBGHIIIIJBHJIIJJJJEEEIIIICIG@FHIJC
@5359546/1
gttgcggaatcagcctcgcgggtgggtctggcatggtgcctagagggacg
+5359546/1
CCCFFFFFHHHHHJJJJJJJJJ@FHJIIJJIHHHHHCFFFFFEEEDDDDD
@3896904/1
ctcataacgcagccagatgccaaagttcttgatcttcactgggctcttct
+3896904/1
CCCFFFFFHHHHHJJJJJJJJJJJJIJJJJIJJJJJJJJJJHIJJJJJJJ
@3896935/1
ctcttgtatgcgaaggtgttgaggcgcttgtggtggtgcacgcgcttggg
+3896935/1
CCCFFFDDHHHHHJGJAEHHIICHEGDHIIHIIGIEAFHIIIIJGFFFDD
@2844794/1
gtgccttgggaagcctttgtgcgccacatcaatgttgataaaggctttat
+2844794/1
CCCFFFFFHHHHHJJJJJJJJJJJJJJJJJJJJJJJJJJJIIJJJJJJJJ
@2844931/1
aaggggatctgagaatggtttagattcacaattttgtccgctggacaatg
+2844931/1
@@@FFADDFDHBDEHIIIFHGHICDHEFHGGHGGIIIIIIIIGIBFGHGI
@4879235/1
gttctctcgcgccaatggcatgtatacatgcctactagtgatgtagtgta
+4879235/1
CCCFFFFFHHHHHJJIIIIJJJJJJJJJIJJJJJJJJJGHIJJIIIJJJJ
@740362/1
catctattaaattcaaacgcagagctcattatgttgatttttgaagagtt
+740362/1
CCCFFFFFHHFHHGJJJJJJJJIIIJJJJJJJJJJJIJJJJJIJJIJJIJ
@1782388/1
tgtgaaactgcgacaccttgtggctgtgacttgtagtcaaggtggagatt
+1782388/1
@C@DFFFFFHHDFGIGEGIIIJJIJIDGC@EHHFDGFGG>DGBBGDGGHI
@2307829/1
cggccttcaaactgaatctaggtaatccctttatttcttctttaatagga
+2307829/1
CCCFFFFFGHHHGJJJJJJIJJCHHGJJJJJJJJJJJJJJJJJJJJJHIH
@5883743/1
cctctatcaagtgctcgttttgttagacttcagtgtagctttgtattatg
+5883743/1
CCCFFFFFHHHHHIJJJIJJJJJJJIIJJJJJJHIIJJJIJJJIJJJJJJ
@4364894/1
gttctcagcatggtaagaaggtggcggccagaatctagacatgcacagct
+4364894/1
@?@DFDDDADDDHACGCFEDHCGCHI:@DAGBFF?DBDGHIGFECGBC@H
@3381114/1
gaggtgcttgtggtggtgcacgcgcttgggcagagggaatctgattgtgc
+3381114/1
BBCFDFFFHHHHHJJJIIJJJJJJJJJJJJJJJIJJJIJJJJJJJJJIJJ
@5884292/1
tagtaagtcagctgttccacttcatcatcagggatcttgccgtcattgca
+5884292/1
BCCFFFFFHHHHHJJJJJJJJJJJJJJJJJJJJJJJJJJJJJJJIJJIJI
@5884405/1
gaggtctcggggatcgaggacgccatgtcgttgctccacgtacctatttc
+5884405/1
BBCFDFFFHHHHHJJJJJJJJJJIJJJJJJJJJJJJJJJJHIJJJJHHHH
@2846605/1
ggcttatactccgcctccaacttgatacaagcttctcggacagcagtgag
+2846605/1
CCCFFFFFHHHHHJJJJJJJJJJJJJJJJJJJJJJJJJJJJJJJJJHIIJ
@741498/1
ataacgcagccagatgccaaagttcttgatcttcactgggctcttctctg
+741498/1
[truncated: 1,393,354 more chars]
