# Supplementary material for: Identification and comparison of key RNA interference machinery from western corn rootworm, fall armyworm, and southern green stink bug
Source: PLoS One. 2018 Sep 5;13(9):e0203160. doi: 10.1371/journal.pone.0203160 (PMC6124762; doi:10.1371/journal.pone.0203160)
Supplement: S2 File — (TGZ) [file pone.0203160.s012.tgz › data/fastq/faw/1_Early-egg_EE_Rep3_aligned.fq]

@1552888/1
tggaccgtcattgaacaatctcgtatgatgccgtttctgtaccaatagga
+1552888/1
8?@DDDD8D?BD8FGEIBIEDECCF>FEGIACCGBFB<9DDGIEDF89@<
@1552980/1
ccagtggtcttcttgaacttcttcaattgacgcaagaagtaccagaaacg
+1552980/1
CCCFFFFFHHHHHJJJJJJJJJJJJJJJJJJJJIJJJJJHHIJJJJIJJJ
@2065673/1
ataatcttcagatactccaaagcattctgggctgcagatgactgtgcatc
+2065673/1
CC@FFFFFHFHHHJIHIGHGGGIJIJJJJJJJIIGJJJJIJIIJGIIIJI
@1041534/1
gttattattacagcatacataataaaattagaggaagtaggtgctgggcc
+1041534/1
CBCFFFFFHHHHHJJJJJJJJJJJIJJJJJJIJIJJJIJIJHIJJJJJJJ
@1553115/1
ggcgatcatgtcgatggcttggtttattcccatcagtttggagttcacct
+1553115/1
@C@DBFDAHFFBFEDFGIIID@CGGGIGBF@BG@<BFGGHIDG?FFCFHG
@484/1
ggtgctgggcctcttgtatgcgaaggtgttgaggcgcttgtggtggtgca
+484/1
@C@FFFFFHGHHHJJJJJJJJJIJIJCHHIJJJJJJJJJJIJJFHIEHHG
@1553387/1
tggcagtaatagtacaagtgaaaagtcacttgccgatggtagaataagga
+1553387/1
CCCFFFEFHHHHHIJJJJIIJJJJJJJJJJJJJJJIJJJDHIJIJJJJJH
@543/1
tggagattttactatctttcaagtcggcataacgggccgcgactccgccc
+543/1
CCCFFFFFHHHGHJIJJJJIJJJIIGHIIJGIIJGIHJJIGGGHFCFDDD
@654/1
caagttatgaatttttcaaatcgcgc
+654/1
=1?D=:A=D4:<FF?CGBEHHIFIB<
@6178702/1
tgctgggcctcttgtatgcgaaggtgttgaggcgcttgtggtggtgcacg
+6178702/1
@@@DD?ADBFFHFIFBF@CH=@EE?EFEGIIGFEGIICCFIIIG4;CA@A
@6692145/1
gtgaattattaactatcttaatcgattacactaagcaattaataattatt
+6692145/1
@@@?DDDDF<?FHGHB<:E?CACD:AFC9AFHDBCCDFCGH<DACGHFFB
@5145307/1
cgtgattctttaatttgacataacttttttatttatgaaccgattgacat
+5145307/1
;?@DDDBDHBDBFGDGHGEIIHE>BHCGHIGHHCIIIIIIGFGAFCBBDF
@6179087/1
gggctctgtgcctggctcccatgtcacggtagcactgagtgacggcacct
+6179087/1
CCCFFFFFHHHHHJJJJJJJJJJJJJJJJEHIJJJJJIJGHJJJJJJJJJ
@4628805/1
cttttcgccaatcatgcgcatccctagcatactaccgatatgcaatccct
+4628805/1
CCCFFFFFHGHHHJJJJJJJJJJJJJJJJJJJIJJJJJJJJJJJJJJJJJ
@4117467/1
gtcttttctaacttgaacagtgcgatgttttacaagggcaggttgaactc
+4117467/1
CCCFFFFFHHHHHJJJJJJJIJJJJJJHIJJJJJJJJJJJIJIIJJHIJJ
@6692821/1
ctgtggcgaagttttgttcacgttctttgcttgaacacactgtgtcgcca
+6692821/1
BCCDFFFFHHHHHJJJJJJJJJHIJJJJJJJJJJJJJJJJJJHIIJJJJJ
@6692822/1
caacgatcttgaacatattcgtattaatgtatcacacctagcatcacaac
+6692822/1
@<@DDDDDHHD<BFEEFHHE9GHHDHGHGCAEHGGEH;D<DC3:B:DHBD
@4628954/1
agaggaagtaggtgctgggcctcttgtatgcgaaggtgttgaggcgcttg
+4628954/1
CCCFFDDFDHHGHJJIIJJIJIJJJJHIIJGJFIIIDGHIIGHJHHIJJI
@4629056/1
cgcttgtggtggtgcacgcgcttgggcagagggaatctgattgtgctgtt
+4629056/1
C@@FFFBDFADFFG<GIIGHIIIIIIIGH@FFA6=FHIICGHGA@CHIDH
@6693048/1
gtcgagtagagccttagctgcggaatgcttagcttccttcttagagcgtc
+6693048/1
CCCFFFFDHHHHHJJJJJJJJJIJJJJJJJJJJJJJJJJJJJJJJIJJHJ
@4629351/1
tgggcctcttgtatgcgaaggtgttgaggcgcttgtggtggtgcacgcgc
+4629351/1
CCCFFFFFHHHHHJJJJHIIJCHHIJJJJIJJJJJHIJFHJFHIJJJJHF
@5146224/1
gctgggtcttacagattggtggaaaccaaaccaaacttctctgccaccac
+5146224/1
CCCFFFDEHHHHHJJJJJJIHIJJIJJJJJJJJJJJJJJJJJJJJJJJJJ
@4118007/1
cagcatacataataaaattagaggaagtaggtgctgggcctcttgtatgc
+4118007/1
BC@FFFFFHHHHHJJIJIIJJGIIIHJFHIIEGGGHGGGHHIIIIDHIJJ
@6693475/1
ggcacagctggtacgtcaggcactgcagctcgtccgacccgaagtggttg
+6693475/1
CCCFFFFFHHHFHJJJJJJJJJJJJJJJJJJJJJJJJJJJIHIJGHJHHG
@5146321/1
gttcggaacatagaaatttgtgtaacccaagtttgacga
+5146321/1
?88AD???FHHHF9FF>:ACFFFGG4A;CDHFGFD4?@B
@4118154/1
aggaagtaggtgctgggcctcttgtatgcgaaggtgttgaggcgcttgtg
+4118154/1
@@@DDDDDF??DBFDCDHIIIGIC?F>EAG7@DH?FBDFDHG@FAFHI@@
@7720626/1
gtccgggcactatattgcagacctccagtggtaggtatgtatgtttatgc
+7720626/1
@@@D?D@?FHDHA9AF9<ACBDA?CFHIIAGF?D?BFG@:FH>999D?BF
@6694111/1
ccgcgatgattttggacgtatttttgttgttttttcataccgtcattatc
+6694111/1
@<@DD<DD<:AB?<@>EG@8ACGHIIDBFGCBAFGBFBD<8;;FCFFGAF
@4118564/1
gggaatctgattgtgctgttgtggaactgcttcacctgtggccggcggca
+4118564/1
@C@DFFFFHHHHGHGIGGHHJIIJJJJJJJIJJIJJJIGIJJJJJJJHFD
@4118640/1
gttggggcttggtacaaagcaaaggtcgggcagttcgtcaacaagacatt
+4118640/1
==?DDDADAFHFFHI>G3CEFD;C?::D>BHAF??BFFCBAE@CH3@==@
@7721012/1
gcactggcaacgaccaatcatggacttttcttcaatatccacataagtaa
+7721012/1
@@CDBDDFFDHDFGGBBGIHEACBHEHDHB<DFAHCGEHGIGIIGGHFHI
@6181054/1
gcggccagaatctagacatgcacagctcttgcagccatccaacgggattg
+6181054/1
CCCFFFFFHHHHHJJJJJJJJJJJJIJJJJJJJJJJJJJJJJJIJJJJJJ
@6694402/1
ctctatactttgcattaaaataatgcccattttcacaggcaagggatcct
+6694402/1
?@@FD?DEDHGHHIIGIGGEHEHIGDFGEHAFCGGIDFGDFGGGCGIGEH
@3606881/1
ctctagcacgtagttctcagcttccctgcaaagttaaccatcttgtattc
+3606881/1
CCCFFFFFHHHHHHIJJJJJJJJJJJJJJJIJJHJJJJIJJJJJJHJJJJ
@5147017/1
ggatggagtgagcacgggctctgtgcc
+5147017/1
@@1=DDDDADAFDBDHIBHBHHH41?9
@3607116/1
cctcgagcgacgaatcacatgaaagggggaggggggagggtcattcaatg
+3607116/1
C@@FFFFFDAHHHHGGHGIIIEHAEGGHG;ABEEFB3@DD<?ACDEEEEC
@5662419/1
ttcattgttctcattcgcgtacttttcaaggaacatttgagtggttcctt
+5662419/1
;@@DDDDDDDFDAFFGAFGGDHGD@AGHIFHBFDBGHIDBDDD7BFEHIG
@4119017/1
taacgcagccagatgccaaagttcttgatcttcactgggctcttctctgg
+4119017/1
@@CFFFFDHHHHHIJJJJJIJCHIHIJIJIJIJJJIJHIGHIIJJJJJIG
@6694977/1
ggcctcttgtatgcgaaggtgttgaggcgcttgtggtggtgcacgcgctt
+6694977/1
CCCFFFFFHHHGHIIGIJJAFHGIGHJGGGIIIIII?FGAEHIIIIHFED
@6181658/1
ataacgggccgcgactccgccctcttcctcgggttggaatgattctggtg
+6181658/1
@@@DADDDFH?DHAD@0BFHIIBH@GGFGHHDA=??BC>>CCCCDC>@A;
@6181730/1
cagtggtcttcttgaacttcttcaattgacgcaagaagtaccagaaacgg
+6181730/1
B@BBDEDFHHHHGJGJJIHIIJJJJIIJJJJJJIJJJJIHIHIIIIIJII
@6695223/1
gtaatataacctccaattcaaccttatcattaccaatcggtaaaggatct
+6695223/1
CCCFFFFFHHHHHJJIJIIJJJJJJJJJJJJJJJIGIJJJAFEGJIIFHJ
@741/1
gtacgtttctgttcctgtccccatctgaggaatagtattgttaaatcaaa
+741/1
CBCFFFFFHHGHHJJJJIJJJJJJJJJJJJJIJJIEGIIJJJJJJJJJII
@2581863/1
ctctcatgtcccatactccttgatttggtaaagcttgctgcccgcctaac
+2581863/1
BCCFFFFFHHHHHJJJJJJJJJJJJJJJGHIJIJIJJJJJJJJJJJJJJJ
@1109/1
ggcacgcttgcgcatgacatctattcatgccattggcgttcaaaaggtta
+1109/1
@CCFFFFFHHGHHJJJJIJJJJIJJJJJJJJJJJJJJJIIJJJJJJJGHI
@2066590/1
gtggattttaatgttattattacagcatacataataaaattagaggaagt
+2066590/1
B@BFFFFFHHGHHIIIJJJJJJJJJJJJJIJJJIJJJJJIJIJIIJIGIB
@1164/1
gtttattttgtttttctctgtgatctgtttcttggcatctatagatgtcg
+1164/1
CCCFFFFFHHHHHJJJJJJJJJJIJIJHIIJJJHJJJJJJJJJIJJIJJI
@7204432/1
tttttttttgttcccacatcaggatgtggattttaatgttattattacag
+7204432/1
CCCFFFFFHDHFBHIEGGHIGGIDGG?BG@GHIJGGGGHIGHIAHGHGGH
@1424/1
gtgttgaggcgcttgtggtggtgcacgcgcttgggcagagggaatctgat
+1424/1
B?@DFFFFHHHHHGIJJJCGGDGGIIJJJIJJIJJIJJIJHHHGEFFFFF
@3094900/1
ggcagagggaatctgattgtgctgttgtggaactgcttcacctgtggccg
+3094900/1
CCCFFFFFHHHHHJJJJJJJJJJJJJJHIJJJJJJJJJJJJJJJIJJJJJ
@1042491/1
gtcaaatagttgcggagattaatggtataagcatagaatgttcgacgtga
+1042491/1
C@CFFAFDHHGHFIFDDGEEHEGEEGDGGGGGEFGIIGHIGGGIGGGHGG
@1578/1
ctcgaatagtcttttctaacttgaacagtgcgatgttttacaagggcagg
+1578/1
CCCFFFFFHHHHHJJJJJJJJJJJJJJJIIJJIJJGIJJJJJJJJJJJJJ
@1042527/1
ataagtaactgtcttagtgttacgttgtggactctagttttctcttttaa
+1042527/1
@@CFFDDDDHHHFGIECCFIGIHIEGGHHIFHIEHGE<DFCGHJE>DHIE
@3095044/1
gctaatattacgaaacatttcttctgtcaatttgatcgcctagtacctgt
+3095044/1
@@@DDDDDHDHBFHHGHGIEIIH9HH@HEFBHHGIGEGB?D@GHGGHIGB
@5663427/1
gcagagggaatctgattgtgctgttgtggaactgcttcacctgtggccgg
+5663427/1
@@@DDD;@:DFFDECFHGBCFGBHCG@FEHIG@CBGBCGFE<G?D@BDHB
@2067117/1
gtcggacccaaaaatgtaattaacttttttttt
+2067117/1
CCCFFFFDHHHDDCFHEFHHIIIHGHECHJJG0
@1971/1
ctcacatgattcatccacaaattccaacccttgcgtttcaaaacaattca
+1971/1
@CCFFFFFFHGFFHGIIJIIJJIEHHIJGGJGHGIHIIJJIIGIJJJJJI
@522938/1
cttttaaaaatacatcaggcaacatcttctttggtttgtcaggggtaatg
+522938/1
CCCFFFFFHHHHHIIJJJJIJJJIJJJJJJJJJJEHIIIJJJJJJ@GHIH
@523087/1
tttgatgaacttttttgtgtgtgttcaaggggatctgagaatggttt
+523087/1
@B@DFFFFHHHHHJJJJFGIHHIFHGIGIJJJJJGGIGIBDFHIBDH
@7205491/1
gaagtaccagaaacgggacttagccacaatctggtctggagagaagatcc
+7205491/1
@C@FFFFFHHGHGIJIIEIIJGFGIIIIJJJIIGJIJJIGIJIGGIGJIJ
@2417/1
gttggaatgattctggtgggttgtcctgcagagcttgccacatcttgtaa
+2417/1
@@@FFFFFGHGHGIJJGGHICGGHIJIJJJJIIJJJJJJJJIIJJJJIJI
@5663797/1
gtcacattacatactctgtatttcctcttcatggtgccacagtgagtgat
+5663797/1
C@CFFFFFHHHHHJJJJJIJJJJIJJJJJJIJJIIJJJJJIIHHIIDHHI
@523295/1
cctgcacgaagaaatttgaatctatttatcatctatgaaaaaatggaaac
+523295/1
@@CFFFFFHDHAHIGIIJJJGIJGHHIIIEIIJJJJIGIJIGDEGIIGHG
@3096491/1
agtggtcttcttgaacttcttcaattgacgcaagaagtaccagaaacggg
+3096491/1
@C@FFFFFHHHHHJJJJJJJJJJJJJJJJJJJJJIJJDGHJIIJJJJJJI
@2583485/1
agcatacataataaaattagaggaagtaggtgctgggcctcttgtatgcg
+2583485/1
<@@A;DA>F?FFBDBEFFEH4<ECF;39C9A<FE43C;DHCHIGDFGB<G
@2583657/1
atcagcgactgtcacacggtagcggaaggtgggttcgtgaatcatgccct
+2583657/1
CC@FFFFFHHHHHJJIJJJGHIGHJAHGI?DHIGHHICECIJHHHECHHD
@2583692/1
cttgggcagagggaatctgattgtgctgttgtggaactgcttcacctgtg
+2583692/1
CCCFFFFFHHHHHJJJJJJJJJJJJIJJJJJJJJJJJJJJJJJJJJJJIJ
@7206971/1
ggagcgcgctgtagctttgatcatagtagatgtttgcatgtcagttagct
+7206971/1
CCCFFFFFHHHHHJJJJJJJJJJJJJIIJIJJJJJJJJJJIIIJJJJJJJ
@2583921/1
attggagtcatattatgtgagtacgaagcattgtctgtttataaaataat
+2583921/1
@@@BDDDADFDHFIBHGAFHIHIGGHCGGIGIIHDHGIIIEIHDIIIIGI
@524227/1
gttattggtatgtcgatgtcgaacccaaaaatgtaattaacttttttttt
+524227/1
CCCFFFFFHHHHHJJJJJJJJJJJJJJJJJJJJGIJJJJIIJJJJJJJJG
@6695410/1
gtgggtgtagctttaaggggatctgctgtctgtggagctgatgcttgctg
+6695410/1
@?@DDDDDFAFFDHIIIECG1F?HFAHI??FED?FH33B9DDGGHH@;DH
@3607876/1
gtcttcttgaacttcttcaattgacgcaagaagtaccagaaacgggactt
+3607876/1
@=?DDDDD?AC<AF<?FF>DCI@HEGG@DDHGD?C?DG?DGECDD@6DGG
@6182588/1
ctcatcttgtatagaggaggcttgggctcgctctccgaagggagcttgcg
+6182588/1
CCCFFFFDDFDHFG@GIBGIIEHF=@@GIH>DFDEDAACEEECHDFGD=B
@7722103/1
tgtcttctttctctttctcgcttagagaagttgtgtcttctttctctttc
+7722103/1
@CCFFFFFHHHHHIJJJJJJJJJJIJIJIIHHIHIJJJJIIJJIJIIGIG
@6182792/1
gcggcgatggacggcttcttgttgtcgcccgccggcggg
+6182792/1
CCCFFFFFHHHHHJIJJJJJJJJGJJIIJIJJJHFDDDD
@7722336/1
cgtcccgtacccatagcaacaagatcagcgactgtcacacggtagcggaa
+7722336/1
@@CFFFFDFHFHDEHHGGFFGGDFGDGIEDBAHGHICHEG<F6BACG@HH
@6182916/1
gagggaatctgattgtgctgttgtggaactgcttcacctgtggccggcgg
+6182916/1
CCCFFFFFHHHHHJJIJJJJJJJJJJJJJJJJJJJJJJJJJJJJJJJJJH
@6183103/1
cgggctctgtgcctggctcccatgtcacggtagcactgagtgacggcacc
+6183103/1
@CCFFFFFGHHHHJIIIJJJJJIJIIJJJIGHIIJIIHIJDFHIJIIJJJ
@2585236/1
gggtgcgtcacgtccacgcccaggaatatcaccggctcgttgaacacctt
+2585236/1
@@@DDDDDHHHGHJEIJJIIGIICHGIHHIIJIGGIIJI5C96@@CEEEH
@3608617/1
cctcgccattcaacctaggatgtagtgtagggggcggcttatgacaagga
+3608617/1
CCCFFFFFHHHHHJJJJJJHIJGIJHHHIIJJJJIJFDDDDDDDDDDDDA
@2068274/1
tgtggattttaatgttattattacagcatacataataaaattag
+2068274/1
1=:=BDDDFHFHHIA?AC@IICBGGBHIGIIDFHGHGEBF?F>F
@2068318/1
gtcgagtagagccttagctgcggaatgcttagcttccttcttagagcgtc
+2068318/1
@C@DD?DDDHDAFBHEIGGGBFFAAFGGIIIGFDHIIIIIIIGHGDAGFC
@3098882/1
tttgtttttctctgtgatctgtttcttggcatctatagatgtcggtggcg
+3098882/1
@@@FDDFFHHHHFIFHGFHFGHIHIIHIJJIJJIJJJFIIHGIII?FGIG
@3099204/1
gcgacaccttgtggctgtgacttgtagtcaaggtggagattttactatct
+3099204/1
CCCFFFFFHGHHHIIDIII>HGIIFDGFGAFHI?FHGIGGHIIIIIIIGI
@6184688/1
tgggcctcttgtatgcgaaggtgttgaggcgcttgtggtggtgcacgcgc
+6184688/1
@<@D?DDDFHFFFIIIIIGGE<ACFHEFGIGGIIIIIIIII8CGGHIFFE
@3100091/1
tagaaattatggtctgtatctagctaaaagtagatgcaaatatctctgcc
+3100091/1
CCCFFFFFGHHHHGIJIJJJJJJ@HIJIJIBHHGIIJJJJGGIIJJIIIJ
@5664776/1
cgtttctgtaccaataggaacaatacttcgggcttattctgcatacctgc
+5664776/1
@@@DFFFFHHHHFIJJJJIJJJJGIJJCHIIIIJJJJJJJJJJIIJJJHI
@3609845/1
gcgtcaatatttttttaaatcaaagacgtaatttgtatgagtgttttgaa
+3609845/1
CCCFFFFFHHHHHJJJJJJJJJJJJJJJIIJJJJJIJJJJJFHHIJJJJJ
@3609886/1
gatggagtgagcacgggctctgtgcctggctcccatgtcacggtagcact
+3609886/1
CCCFFFFFHHHHHJJJJIJJJJJJJJJJJIJJJJJJJJJJJJJDHIJJJJ
@3609912/1
gcacgcgcttgggcagagggaatctgattgtgctgttgtggaactgcttc
+3609912/1
CCCFFFFFHHHHHJJJJJJJJJJJJJJJJJIJJJJJJJIJJJJJJJJJJJ
@526037/1
gccagatgccaaagttcttgatcttcactgggctcttctctgggatttcc
+526037/1
CCCFFFFFHHHHHJHIJJJJJJJJJJJJJJJJJJJJJJJJJJJJJJJIII
@2585506/1
gcgttgatgtcgcaagatagtgagacattcactttttagtcataatcttc
+2585506/1
@CCDDADFF?FHGIIIGDHGIICHIEDFE9EGGEGGHCDHDFGDFHIICG
@7207677/1
gtccttgttgttaagaggtgttacctgcaacttggccaggttagggccaa
+7207677/1
@?@DDDDBFFFHHHIIGF<AFEFGGCHHICHIIIIIGGGH:DEGIIGIII
@3610298/1
cgcttgtggtggtgcacgcgcttgggcag
+3610298/1
:?=ABDDDD2A=0AEBEB:F??CDCDC>D
@7723167/1
gtgctgttgtggaactgcttcacctgtggccggcggcacgcagacgcctt
+7723167/1
CB@FFFFFHHHHHJJJJJJJHIJJJJJJIJJJJJJJIHHFFDDDDDDDDD
@4746/1
ctcttgtatacaaattatttctaccatcaaatacaggttttagtgcgcca
+4746/1
CCCFFFFFHHHHHJJJJJJJJJJJJJJJEHIJJJJJJJIJJJJGHIJJJJ
@7207911/1
tgttgaggcgcttgtggtggtgcacgcgcttgggcagagggaatctgatt
+7207911/1
@@@DDDDDFHDHHJIIDAFE?CFGGGIIEGGGEHCFGIGGEEEFDFFEDC
@2586230/1
gcttttggtactttatcgtcgaatttcgggttgttcaccgctgccccgtc
+2586230/1
CCCFFFFFDFHHHJJJJJIIGIGIJJJJJIFHIJIIIGJGFIIIJJJIGI
@2586460/1
ctcatcttgtatagaggaggcttgggctcgctctccgaagggagcttgcg
+2586460/1
CCCFFFFFHHHHHJJIJJJJJJJIHIIJJIJJJJJJJJIJIJGIIJJIII
@3611137/1
cactctttaagttgtctagtgtgtgtaggggaagggttaggcaacctaat
+3611137/1
CCCFFFFFHHGHHJIIIJJJIHIGHIIJJJJJJJJJFGIJJIJJJJJJJJ
@7724421/1
gtagcactgagtgacggcacctccgacactgaggtcacggtactcgcggt
+7724421/1
CBCFFFFFHHHHHJJJJJJJJJJJJJJJJJJJIJJIJJJJHIIJJJIHF=
@1556559/1
gggaatctgattgtgctgttgtggaactgcttcacctgtggccggcggca
+1556559/1
@@@BDDDDHFDDDHHIEHIIIIIIDDEHHIGGGCGDEIIIIIGGGIHHFD
@1556711/1
gcactgagtgacggcacctccgacactgaggtcacggtactcgcggtaca
+1556711/1
CCCFFFFFDFHHHJJJJJIJJJJJJJJJJJIFGHIJJGHJJIJJJHEFFF
@2586863/1
tggagagaagatcctcatcttgtatagaggaggcttgggctcgctctccg
+2586863/1
C@@DFBDDFDFHGGGHIIIIJIBBHHIGGIBFGHGGF7;FEHIFHEBHI>
@7209630/1
gcaaatggaaaaaaaaattggtgaaaagaatcacaagtaagatactgcaa
+7209630/1
@@@BDDDA<FDFHEHEFGDEHB@FB<?D@BF@GBDDFFGHEGGIAG@FCD
@3611699/1
gggaggggggagggtcattcaatgtctccttccgtcttgggtgaggcata
+3611699/1
CCCFFFFFHDBDDD8ABDEEEEEDDEEDDDDDDDDDDDDDD@BDDDDDDD
@7209843/1
gggtaagacacggatcgcatacaccgtgaatataagtggcaaaggtagta
+7209843/1
CCCFFFFDDFDFHIJGIGGIGGIGHIDFFEAFIIIEIGGEGFFGCCGHHI
@3611786/1
agaggataccgatacctggttacacttaactgtaccgctgcttctatgta
+3611786/1
CC@FFFFFHHHGHJJIJFJHIJJJJJJJJJJJGIJJFIHIHGIICHIJGG
@6785/1
gtgtgggtgtagctttaaggggatctgctgtctgtggagctgatgcttgc
+6785/1
BBBDFFFDHFHHHJJJJJJJJJIJJJJJJJJJJJJJJIJJJJJJJJJJJJ
@7725288/1
ggctcgctctccgaagggagcttgcggccgatgacctcatactccttcaa
+7725288/1
@@@FFFFFGHHHHJJJJJGIJJJJJJJIJJBHI=EHIIHGHHHHFFFFFE
@1557208/1
ggcctcttgtatgcgaaggtgttgaggcgcttgtggtggtgcacgcgctt
+1557208/1
CCCFFFFFHHHHHJJIIHIFGHHJHJJIJJJJJIJJHIJFFIIJJIHHFD
@4121520/1
gatggagtgagcacgggctctgtgcctggctcccatgtcacggtagcact
+4121520/1
@@CFD?DDBDFHDIEHGGGDHABGCEHGGDGGGEIIJIGIJIG68@GEHG
@3100403/1
ccctgctattttttttatttttattttcaatgtacagacagcacttttct
+3100403/1
CCCFFFFFHHHHHJIJJJJJJJJJJJJJJIIJGGIJJJJJJIJJJJJJJJ
@6698924/1
gtggtagcgggtcggacgagccgtgccttttattgcttggtgagacacga
+6698924/1
B@CFFFFFHHHHHJJJJJJJJJJJJIJIJJIIJJJHHHHHDFFFFEEEDB
@7210460/1
ctgttgtggaactgcttcacctgtggccggcggcacgcagacgccttgat
+7210460/1
CCCFFFDFHHHHHIJJJJJJJJJJJJJJJJJJJJIHHFFFDEDDDBDDDD
@7210550/1
atttcggcatggcgatcatgtcgatggcttggtttattcccatcagtttg
+7210550/1
CCCFFFFFHHHHHJJJJJJJJJJIJJJJJJJJFHJJJJJJJJJJJJIJJJ
@3612416/1
agcatacataataaaattagaggaagtaggtgctgggcctcttgtatgcg
+3612416/1
CCCFFFFFHHHHHIJJJJJJHIIJJJHIJJHHIJJIJJJJJJJJIJJJJJ
@3100881/1
gtagcactgagtgacggcacctccgacactgaggtcacggtactcgcggt
+3100881/1
@@@DFFFFHHD<CEDGIIGEHGGGIBHHIIGEHFFGHIID<FGIIGGHDB
@6699355/1
ctggttgtgccagagcgctagagcgaatacacg
+6699355/1
?=@7A?==A??C<CFDAD<@1CEGAG6GDF>BD
@6699570/1
gcactgagtgacggcacctccgacactgaggtcacggtactcgcggtaca
+6699570/1
@@@DDDD>AFAFA?C@:G@EFH@FHIIIDDG?BBFGI;FFFAG<GH:<?B
@6700170/1
ggaatctgattgtgctgttgtggaactgcttcacctgtggccggcggcac
+6700170/1
@<=?DDDD?HDH<EAHHGD?<C@HCB?@EHHIII<9??3CFHEBGGIB<A
@5665246/1
cttgaacttcttcaattgacgcaagaagtaccagaaacgggacttagcca
+5665246/1
CCCFFFFFHHHHHJJJJJJJJJJJJJJJGHJJJJJJJJJJJJJJJJJJJJ
@6186156/1
gcgagactcataacgcagccagatgccaaagttcttgatcttcactgggc
+6186156/1
CCCFFFFFHHHHHJJJJJJJJJJIJJJJJJJHJJJJJJJJJJJIJJJJJJ
@5150173/1
gcaaagataagatgaagaagaggagcaaatggaaaaaaaaattgg
+5150173/1
@@@@BDD<FCFBHG>FFEEEHGGIGGE3AEDGEHIIFI:DH6CCH
@526809/1
tcgctgcaggccgactggtggctgccctcgcccgagtcgtgctccttctc
+526809/1
CCCFFFFFHHHHHJJJJJIIIIIJJJJIJIJJJJJJHHIIHEHEH7A@@?
@6186663/1
gtcacggtagcactgagtgacggcacctccgacactgaggtcacggtact
+6186663/1
CCCFFFFDHHHHHJJJJGHJJJJJJJJJJJJJJJJJJIJJHIJJJJHIHH
@6186741/1
ggcgaattttgcgatctgcgtggtagcgtactaccagcgttgatagattc
+6186741/1
@@<DDFFFHHHDF6EFGFCE@FGHCEBF@GG8BB@GGIIDC@@FGG;;@D
@7726085/1
ctggatggagtgagcacgggctctgtgcctggctcccatgtcacggtagc
+7726085/1
CCCFFFFFHFHHHJJIIJJJJJJJIHIJJJIJJJJJJJJIJJIJIJBFHF
@7726093/1
ctcgaaggcgcggcgtgcggttaggcgaagtacatgaccttcttggtgac
+7726093/1
=?@DDDB?FHFHFIGFBGGE7@AFBCE<6<?C;CB@CCCCCCC>@@58A>
@1045422/1
cagcatacataataaaattagaggaagtaggtgctgggcctcttgtatgc
+1045422/1
?@<:?B?DFF<F?>EEGFBFCFE;<<;<ABA9<BFEGIADDGEDAFBBDA
@6187467/1
gtgctgttgtggaactgcttcacctgtggccggcggcacgcagacgcctt
+6187467/1
C@@FFFDEHFHHBHHIIEEHGIIJJCCEFDCFFEEHGFBB<9=>BBBDDD
@2070123/1
cctgtttgttttatcgtcgccttgagaagcagacacaagcttcttctgtt
+2070123/1
@@@DDFDDDDFDHIEHCE@FHIIEFHEAFAGGIGGIGIABBGHEHIIECH
@3103304/1
ggtaagaaggtggcggccagaatctagacatgcacagctcttgcagccat
+3103304/1
CC@FFFFFHHFHHIJJJJJJIJJJIJJJJJJIJIJIJJJJJJJIJJJIJJ
@7158/1
cccgtttagcagcttcatccagaggcaagcgctccaagttgcttggaggc
+7158/1
CCCFFFFFFHHHHJJJJJJJJJJJJJJJIJIJJIJJJJIGJJJJIJAGII
@1558436/1
ccagtggtcttcttgaacttcttcaattgacgcaagaag
+1558436/1
??<14==BD4D?FBC??GIAAHBFEFHFI>4FAF<DFBB
@3104286/1
gctgtctgtacattgaaaataaaaataaaaaaaatagcaggggttattgt
+3104286/1
CCCFFFFFHHHHHJJIJJJJJJJJJJJJJJJJJJIJIIJJJJJBGIJJJI
@7211920/1
ccacaggggtgtacatcatggaaggaagatgcctcatcacaacatctaaa
+7211920/1
CCCFFFFFHDFFHJJJJJJJJJJJJJJJJJJJJJJJJJJJJJJJJJJJJJ
@7930/1
ctgatcagccggagcagctccggtaagtttgtcgagtagagccttagctg
+7930/1
?@@D?DDD?FHAFG:FAE?ECGE?D@DBDDD??@FD?DDDEGE==FHIID
@527710/1
aacgaaaccaatttagaatatacgaaacagcaggaccactacagacaaat
+527710/1
@@@FFFFFGHHGFIIGIJJIJIGJJJIIJIIJJIGIIIIIJIGGFFIJII
@7212353/1
gtcttcttgaacttcttcaattgacgcaagaagtaccagaaacgggactt
+7212353/1
@@@DBDDBCAC?AA<AFDIBBI?:F@G@HE@ED1:9?C?BDDBHIAH@=F
@527854/1
ctgtttcttggcatctatagatgtcggtggcgcacagggcacgcttgcgc
+527854/1
@@@DBFFFFDFBHGIHHIEHFIGIGAB@GBHHGIIIJJIBBEFGGHG=@A
@3613983/1
cccagctccgaagttcctgagcagacaggtgcgcagtatggcgtgcggcg
+3613983/1
CCCFFFFFHHHHHHGIIJJJJJCHIIIJJ?FHIJIJIJJJJJIJJFBHGA
@3614065/1
cacgcctgggatgccacccggcaccactcccgggtgaggatgcactacat
+3614065/1
@@@D7DDDFHHFDGGB>FCFABFHHGHIEGIBEH@;=6;3CC@DDEICAE
@8928/1
ccaggatagagttaatgccgccaagtttgacgtttatcttcaagcacaaa
+8928/1
CCCFFFFFHHHHHIJJJIJJJJIHHHHIJJJIGIJJJJJJJJJJJIJJJJ
@528419/1
gtacaaagcaaaggtcgggcagttcgtcaacaagacattactagctg
+528419/1
CB@FFFFFHHHHHJGIJJJJJJIIJJJJJJJJJJJJJJJJJJJJJIJ
@528623/1
gtggcgcacagggcacgcttgcgcatgacatctattcatgccattggcgt
+528623/1
CC@FFFFFHHHHHJJJJJJJJJJJJJJIJJJJJJJJJJJJJJJJJJJJJG
@528788/1
gtggtggtgcacgcgcttgggcagagggaatctgattgtgctgttgtgga
+528788/1
@@@FBDFFHGHHHJJJJJJIJJDGGHGJJJJJJJJJJJIIIJJJGIGJIH
@3614814/1
aggtgctgggcctcttgtatgcgaaggtgttgaggcgcttgtggtggtgc
+3614814/1
@CCDFFFFHHHHHJJJJIJJJJJIIIJCHGHJIJJIJJJJJHIJHIJBGG
@529081/1
agcatacataataaaattagaggaagtaggtgctgggcctcttgtatgcg
+529081/1
CCCFFFFFHHHHHJJJJJJJJJJJJJHIJJHIJJJJJIJJJJJJJJJJIJ
@5666485/1
ggttcaaaatttgataataaatattgccttaaaaaccgcatttcatattt
+5666485/1
B@@DFFFFGHHGHGIIHIIHGJEHIIIJJJJIJIIJJJJJJJJIIHIJJJ
@3615089/1
cttgtatagaggaggcttgggctcgctctccgaagggagcttgcggccga
+3615089/1
@CCFDFFFHDHHBGIIHIHIIJGGGIIIIJJJGJJJJGHIHIGGIJHFDD
@4634042/1
cacggagtaaacataatactattgtttattct
+4634042/1
??<:DDDDDBDD<EE@4CEE<A??FEI>FEA?
@7727205/1
tctggagagaagatcctcatcttgtatagaggaggcttgggctcgctctc
+7727205/1
<@@FFBDBDHHGFG<FHGHHHDHFHBHEDHIIIGDCGI>DHGH?F<B2BA
@4634176/1
ctcataacgcagccagatgccaaagttcttgatcttcactgggctcttct
+4634176/1
CCCFFFFFHHHHHJJJJJJJJJJJJFHIJJJJJJJJJJJJJIJJJJJJJI
@7727367/1
ctgtgctgttgtggaactgcttcacctgtggccggcggcacgcagacgcc
+7727367/1
@@@DBDBDFBFHDBGGIEHIIGHIIGH@F@?EGGBF66<ADFDDCDD:@B
@6188146/1
gtagcactgagtgacggcacctccgacactgaggtcacggtactcgcggt
+6188146/1
BBCFFFFFHGHHHJJJJIJJJJJJJJJJJJJJIJFHIJJIHJIJJJJHFB
@2070456/1
tggcgcgtttacattaggtcggtcaccgaaggcg
+2070456/1
??7DDDDDHFHFGGE@2A<C?ACDDBCHHED0?;
@1558658/1
gttcgattacttttttctgttggtttaccaatggtacattgttgacc
+1558658/1
CCCFFFFFHHHHFIIJJIJFHIGFGIGIGIGJIEHCFGGIJIIIJJJ
@6188507/1
ccttgcgtttcaaaacaattcattttaggttcaagttaaccgcaatgttg
+6188507/1
C@CFFFFDHGHHHJJJJJJJJJJJJJIIJEHJJJJJIJIJJIIJJJJGIJ
@6702565/1
gtagcactgagtgacggcacctccgacactgaggtcacggtactcgcggt
+6702565/1
@@<DDEDFFHBFFGHGGGEDBGGGGGHHIJFHFC?BDHGGGHGIICBBB5
@6188637/1
agaagatcctcatcttgtatagaggaggcttgggctcgctctccga
+6188637/1
1?@1:BD?CFFBFFIF<EAEFHIFE3CG?8:8C3?@;@DF2BEFB6
@4123517/1
gtcgccattcctagtacggtatctcccacacgtttcacttcagcatagac
+4123517/1
@?@DFFFDHGHBHGIIIGBCGGGGGEHIIIIIIIIIIGIIIIEIIIIFII
@5667468/1
cgaaacattaaaataaaatagaatatttttgttcccacatcagg
+5667468/1
;?@DDDD?FFAHFIEEHG<FHCH:EHG>BB<HB<?CED;FHG<9
@4123592/1
gtgttgaggcgcttgtggtggtgcacgcgcttgggc
+4123592/1
?:?DDDB?BDF?8@FA@G9??DG>@GGIA?6@FFFA
@2070954/1
aggtgctgggcctcttgtatgcgaaggtgttgaggcgcttgtggtggtgc
+2070954/1
CCCFFFFFHHHHHJJJJJJJJJJHHHJCGFHIIJJIJJJJJFHIFHJBHI
@1559071/1
cacggtagcactgagtgacggcacctccgacactgaggtcacggtactcg
+1559071/1
@@@FFBDAHDHHGEEEFEGHFGG<GHFHIGGIGGIJJICEHIJI;@GIHH
@6703195/1
tcttgaacttcttcaattgacgcaagaagtaccagaaacgggacttagcc
+6703195/1
@@@FDDDADHHGDGGHIJIIHGIIIJJIIFCHIJIJJGGGIIIGGIGHGI
@4123762/1
ctgttactaatcaatcggccttttatatttgttaactgtccttcattgag
+4123762/1
CCCFFFFFHHHHHIJJJJJJJJJJJJJJJJJJJJJJJJJJJJJJIJJJJJ
@1559180/1
gctagccgggcggatgtatggtagtagctaactcgtccgagggt
+1559180/1
@@@A?DBD8F:CF0@?99BB><D9CEFFFC9FFIFE?EF649=5
@1559287/1
tgattgtgctgttgtggaactgcttcacctgtggccggcggcacgcag
+1559287/1
@@@DDDBADADDFEHE?BHGB<D4CHC@FAHC<EEDD0?@F8A=D<89
@7728879/1
agcaaatggaaaaaaaaattggtgaaaagaatcacaagtaagatactgca
+7728879/1
CCCFFFFFHHHHHJJIIJHIJJGHIIJJIJJJJJJJIJHIIJJJIJJJJJ
@6189759/1
cccacttatatacgacaacttaactacagtttaaagcacgttgtatatat
+6189759/1
@@@FFFFDBFHHHIEHIEGHIIEFHEGGHIHIEBGHIEGGDGEHCGGGFF
@2071396/1
cttgatgactgcatagatagaaatcgaactcggtcggatgcgtgatgccg
+2071396/1
CCCFFFFFHHHGHJJJJJJJJJJJJJGIIHJJJJJJJJJIJJFHHIIJJJ
@6703828/1
cgagctgctgccgaaagattagagtcgtcttctacttctgcttctggcac
+6703828/1
@@@FFFFFHHHHHJJJJJJJJJJJHHJJJJJJJJJIJJJJJJJJJJJIJG
@6189823/1
gacggcacctccgacactgaggtcacggtactcgcggtacatgttgtgta
+6189823/1
CCCFFFFFHHHHHJJJJJJJJJFHIIJJDFHIJJJJJFHIJHGHHHHFEF
@1047253/1
agaagatcctcatcttgtatagaggaggcttgggctcgctctccgaaggg
+1047253/1
CCCFFFFFHHHHHIJJJHHIJJJJJIJJJJJHIJJIJJFIJJIJJIJ>HG
@7729498/1
cgcacgtacgtgtggcacagctggtacgtcaggcactgcagctcgtccga
+7729498/1
CCCFFFFEHHHHHJJJJJJJJJJJIIJJJJJJJJJJJJJJJJJJJJJJJI
@4124320/1
gtttattttgtttttctctgtgatctgtttcttggcatctatagatgtcg
+4124320/1
@?@D?DEDDHBFHIGHIIIIIIFHIIIHFHI@HFGGGGIIEHCDHGAFGI
@6190320/1
gttcaaccaaacgcgaggtaatcgcacacaaacattcatacatacaggtc
+6190320/1
CCCFFFFFHHHGHJHHIJCGIJJJJJJJJJJJJJJJJJJJJJJIJJJJHH
@10664/1
cagtggtcttcttgaacttcttcaattgacgcaagaagtaccagaaacgg
+10664/1
@@@DDFFFHHHHHJJJJJJHIJJJJIJJFHIJJJJJIIDGGIIJJJJJJJ
@7730320/1
ctcataagaagttggttgaactggtgcaatttcttcatgtgtggtcatta
+7730320/1
CCCFFFFFHGGHHJJHIJIJIJJJHHHIDEHIJJJJIIIHIFGIJIJJJI
@11140/1
cttcactagttggcaaatcgcgcgtatagacattttgctaccaaaaccca
+11140/1
CCCFFFFFHHHHHJJJJJJJJJJJHIJJJJJJJJJJJJJJJJJJJJJJJJ
@7214931/1
agcatacataataaaattagaggaagtaggtgctgggcctcttgtatgcg
+7214931/1
CCCFFFFFHHHHHJIJJJJJJJJJJJJJJJHHIJJJJJJJJJJJIIJJJJ
@11225/1
gcaagaagtaccagaaacgggacttagccacaatctggtctggagagaag
+11225/1
CCCFFFFDFFDHHEGIIJIEAGIIHGEHGIEGIIIJGIGGIIAGGCG=FE
@7215176/1
gctgggcctcttgtatgcgaaggtgttgaggcgcttgtggtggtgcacgc
+7215176/1
CCCFFFFFHHHHHHIIIIIFADG:CEFGGGIHGHIIIFHI=@F4@DCHGF
@7215296/1
ctcatcttgtatagaggaggcttgggctcgctctccgaagggagcttgcg
+7215296/1
@@@DDDDDB=?F?EEGBCEA?FEHE=BGIBFGG;?BGE1@<FBF@GFG=B
@11720/1
ctacggtgtaaacgcgagtattggttggacccaggcactcgatcaccttg
+11720/1
BC@DDFDDHHHHHJJJIICGHHIIIIIJIJIJIIIIIJJJJJJIJJJJJF
@1048575/1
tgctgggcctcttgtatgcgaaggtgttgaggcgcttgtggtggtgcacg
+1048575/1
CCCFFFFFHHHHHJIIJJJJHHIJ@HGHIIJJIJJJIJGHJFHIEHGIIG
@1048608/1
ggtgcacgcgcttgggcagagggaatctgattgtgctgttgtggaactgc
+1048608/1
B@?DFFFFHHHDHIGIJJJIJJJIJJIJJIIJJJJJIJGGJFHJJJIJII
@3108095/1
gcgaaggtgttgaggcgcttgtggtggtgcacgcgcttgggcagagggaa
+3108095/1
@@CFFFFBFFHHFIIIJIJIGCCHBAGDGHIJJGHGGHGIHFFFFFFD>E
@4125727/1
gccagatgccaaagttcttgatcttcactgggctcttctctgggatttcc
+4125727/1
B@CFFFFFHHHHHJIJJJJJIJJJJJJJJJJJJJJJJJJJJJJJJJJJJI
@1048823/1
cgtcggctatcaggagggcgtttatcctatatagcacacatggtagcgct
+1048823/1
BCCFDFFFHHHHHJJJJJIJGHIJJJJJJJJJJJJJJJJJJJJHJJEIIH
@3108229/1
gccagttataaagcatagcccgaagtgctattggcacacaggcataatgc
+3108229/1
CCCFFFFFHHHHHJJJJJJJJJJGHFHIJJJJJIJJJJJIJJJJJJJJJI
@12232/1
gtgctgggcctcttgtatgcgaaggtgttgaggcgcttgtggtggtgcac
+12232/1
C@CFFFFDHFHDFIJFHIJGIIFGIHGHHIGIJCHGIIGBFH=FEEGHGG
@12292/1
gcgctatataacaaaacaattcatttcatatatacttatattggttgtat
+12292/1
@;<=DDDDFHD?FFHBGIIGIHGGGDFCBHHACEGGIIEBHEBC:BFFGF
@4635531/1
ggtggtgcacgcgcttgggcagagggaatctgattgtgctgttgtggaac
+4635531/1
BCBFFDDFHHHHHJJJJJJJJJJJJJJJJJJJJJJJHGGGJIJJJJJJJJ
@7216200/1
gtttgtgaaactgcgacaccttgtggctgtgacttgtagtcaaagtggag
+7216200/1
@@??BDDAFBF<CFGEEBFFBFH9CCGFIFIIIIFGIEFFG>FBGFACCE
@7216261/1
ctgtgccgcctttcatattcgcatctttttcgctcatactctcgcctttc
+7216261/1
CCCFFFFFHHHHHJIJHJJJJJJJJJJJJJJJJJJJJJJJJJJJJJJJJJ
@7216334/1
gtgcacgcgcttgggcagagggaatctgattgtgctgttgtggaactgct
+7216334/1
@;?DDB?:@<DCF?ECFH=GG?@@3BDGC<BDHC<B?9?B8C;CF@=CH4
@5152609/1
gtcacggtactcgcggtacatgttgtgtacacctgagcgagactcataac
+5152609/1
CCCFFFFDHHHHHJJJIJJJJJIJJJIHIJDFGHJIJJJJJIJJJJJJJI
@5152611/1
cttcttgaacttcttcaattgacgcaagaagtaccagaaacgggacttag
+5152611/1
@CCFFFFFHHHHHJJJJJJJJJJJIJJJJIJGGIJJJIJIJIJJHIJJJJ
@3109234/1
cttcttgaacttcttcaattgacgcaagaagtaccagaaacgggacttag
+3109234/1
@@@DDBDEH>CFCBHIIIICBCEGAFDGHGBFEBG@DHGIEFA@DFGBCB
@5152822/1
ggcaggttgaactcacaccattcaatttaaaagaaactgggtgcgtgcag
+5152822/1
CCCFFFDFHHFFDHGIGIJ9HHIIGJIJIJIIIJJIJJJIIJJIJGHHGG
@3615412/1
cttcacctgtggccggcggcacgcagacgccttgatgacctccactttga
+3615412/1
CCCFFFFFHHHHGIIGIIJJGGIEGIJJDEFFFACAEEEEDDDCDDDDDC
@5152968/1
ccggcttatactccgcctccaacttgatacaagcttctcgcacagcagtg
+5152968/1
=@?D7@DD>F?AC;EF@F@A9?E9??EHGHG?@F?B?GG;?DF@>BCC==
@7217128/1
gcctcagcatcctccttctcctgcagtatatcgttgatagtcttctcagc
+7217128/1
CCCFFFFFHHHHHJJJJJJJJJJJJJHJJJJJJJJJJJJJJJJJJJJJJJ
@13539/1
gcacctaatacaccgccgcttaaaagataggtaccgatgagcgcttccac
+13539/1
CCCFFFFFHHHHHGHIIGGGIHGIJIJJJJIGGIIIJJIJJJJGIIIHGH
@7217292/1
gggctatgccatttatcctcgcacgttggcagtaatagtacaagtgaaaa
+7217292/1
@CCFFFFFDHBFHJJJGIIIIJIIJIJJJJJIGGIJJJIIIIJJHHGIJJ
@2071539/1
agcactgagtgacggcacctccgacactgaggtcacggtactcgcggtac
+2071539/1
@BCFFFFFHFHHHJJIJJJJJJJJJJJJJJJJGHIJJIHIIJJJJJHBDF
@3615597/1
cctctttcgcagccaacttctggcgctccttgaacgaaggtttcgccatg
+3615597/1
@@@FFFFFFHFHHJJJJJJJJGIJIIIIJJJCEHIJJJJJBCGHHGGGHJ
@7217378/1
gcaccacaataaacgtgattcccggcttatactccgcctccaacttgata
+7217378/1
@@@FFDFFBHDHHGIGG?GIJDHEHIGGIIIIDHGIJJIIEGHGGHIGGG
@2071804/1
gtgctgttgtggaactgcttcacctgtggccggcggcacgcagacgcctt
+2071804/1
BB@DFFFFHHHHHJJJJJJJJJJJJJJIJJJJJJJJJHHFFDDDDDDDDD
@2071839/1
ggcgttgatgtcgcaagatagtgagacattcactttttagtcataatctt
+2071839/1
????DDDD?DDDAEEEEBBD92AB?EE>EIDEIEIIIIDDEEDEDCECED
@5668646/1
gcgatctgcgtggtagcgtactaccagcgttgatagattctaccgcgctt
+5668646/1
@@@FFFFFHHHHGIIGIJFEHGIHIFGGGJJJGIGIFGGHGGII@FHJIH
@3110193/1
gataaattttaagggatttaaattccatttccaaatagttgaccatcact
+3110193/1
@@@AFFDEHFHFDDGBFGIBEFIIJJIIIGIIJJEHGIGGAFIIIGECCE
@5153837/1
ctctaacagttctctgtggtgcaaagcaagcaattgcccacacccgtatc
+5153837/1
?@@DDDDDDHDDHAHI@HC:ACE?HDHECC@GIIGGEGAB?FGHGD@DDB
@5153851/1
cttgatttggtaaagcttgctgcccgcctaacgaggaaacgcggccgcca
+5153851/1
CCCFFFFFHHHGHJJIJJIJJJJJJJIJJJIJJJJJJJJJJJJJJHFDDD
@2072618/1
agctgctgtgtgaagttcttcaaagcgtcttctctaacagttctctgtgg
+2072618/1
@@@FDFFFFFFHFCHFGIIIIJJJJIJFHEIIIGIIGIIIGGHIGJJJJI
@6704838/1
gtaggttccatggatttaggagcacgtgcagtaggaaccacagctgttgg
+6704838/1
@?@BBD?BAFHHGADEEDFHGEEEGGIGGHH?FHHIABBHGGIGDH?BFF
@14829/1
ccttgttgttaagaggtgttacctgcaacttggccaggttagggccaaca
+14829/1
@@<DD?BDFDDCD>GG<CCFGGCGHHGGIGHIGGGBGIGCG?;FEHEHI;
@5669245/1
agcatacataataaaattagaggaagtaggtgctgggcctcttgtatgcg
+5669245/1
@@@DDDDDDB4CFB@@GGGHCGCDCBHC@@?FGIEGHIIHGIIIFEGD9:
@2072762/1
cctcatcttgtatagaggaggcttgggctcgctctccgaaggg
+2072762/1
<@@ADD?AAD?DBF@9F;<<@FFIE;C9EG<DBD8DHAFAFHE
@3616657/1
gggctctcaggcaggcaagatgggcatagtaggtaggcgtagggtaagac
+3616657/1
CCCFFFFFHHHHHJJJJJJJIJJJJJJJJGIIJFHJJJJGHIJJFHJJJE
@2072921/1
gctgggtcttacagattggtggaaaccaaaccaaacttctctgccaccac
+2072921/1
BCCFFFDFHGHHHJIJJJJCFIIJJJJJIIIIJJJDHJGIJIJIIJJJIJ
@15036/1
tgcgtgcaggatcctcgtcattgcctggcatacaaggcaaagcaccgacg
+15036/1
CCCFFFFFHHHHHJIJJIJJJJJJJJJJJJJJJJJJJJIJJJJJJJJJJI
@3111318/1
tctgtttcttggcatctatagatgtcg
+3111318/1
<@@BDDBBDA:ABFFE<CHH::?<33<
@1561056/1
ctggcaatgtggatagctggacaaggcactggcaacgaccaatcatggac
+1561056/1
CCCFFFFFHFFFHJIJIJJIGIJJJJJJIIJIIJIJJJJJJJJJJJJIIJ
@1561059/1
ggcggatgtatggtagtagctaactcgtccgagggtcaattcaatatact
+1561059/1
CCCFFDDFHDHHHCGEHIIJJJJJJJJJJJJJJIJBGHIJJJJJJJJIJJ
@6705264/1
gtgttgaggcgcttgtggtggtgcacgcgcttgggcagagggaatctgat
+6705264/1
@BBFFFFFHHHHHJJHIJHIJHHJJJJJJJJJJJJJJJJJHHHHFFFFFF
@2073249/1
cacacggtagcggaaggtgggttcgtgaatcatgccctcaatctgcacca
+2073249/1
CCCFFFDBFHHH?FHGGC>EGHHHGHC00009?9DGIGIHGGGGAHEGIG
@1561203/1
gtcactctgttgcgaatatatgaagcgtgagacaatgcctccaataagaa
+1561203/1
CCCFFFFFHBHHDGAHEGGGHGIGHFGII=CGIGIIIGGIFIEIGIIGGI
@6705412/1
gttgaacggaactccaatcctttactcgaatagtcttttctaacttgaac
+6705412/1
@?@DBDDFHHGHDGGGIJJIIGHHGGIIGGIEGGIIGIJGIIIJJJJHHH
@2590269/1
cggcacctccgacactgaggtcacggtactcgcggtacatgttgtgtaca
+2590269/1
B@7DDFFFHHHHHJJJJJJJGHIJJJIJJIJJJJJAGIIIIIJIIIHHHE
@3617146/1
gtggagctgatgcttgctgggcctcagctgttggagctggttcagccttt
+3617146/1
@CCFFFFFHHHHHIJJJJJJJJJJJJJJJJIJJJJJJJJJGIIJJJJJIJ
@6705564/1
gtgctgggcctcttgtatgcgaaggtgttgaggcgcttgtggtggtgcac
+6705564/1
@@@DDDDFHBHF?EE2<FFHEIG@<FGC:CHHHGIIIIIIEE7;F4;C@7
@3617212/1
cccgtttagcagcttcatccagaggcaagcgctccaagttgcttggaggc
+3617212/1
CCCFFFFFHHHHHJJJJJJJJJJJJIJJJJJJJJJJJJGIJJJJIJHIJI
@15627/1
tctagaaaattattgactgaattttattggtacacgtttctaatgcactg
+15627/1
@@CFDFBDHHFFBHGHIJIJJEJIEI@FCEIEHIJIDFEDHIJJJGHGIF
@1561505/1
cgcccgccggcgggtgcgtcacgtccacgcccaggaatatcaccggctc
+1561505/1
@@@BDDDDHHHFHG5AAB5=ACCABBBCBBBBBBBBBCCEEECCBBB@B
@6192478/1
tgggcctcttgtatgcgaaggtgttgaggcgcttgtggtggtgcacgcgc
+6192478/1
@@CFDFDEFABDFBGGIIHIFFGFGGGHHGGIIGIBDHFAFI?GHEIJBD
@1049775/1
agtggtcttcttgaacttcttcaattgacgcaagaagtaccagaaacggg
+1049775/1
@@?DFFFFHHHHHJJJJJJIJJJJJJJJJIIJJJIGJFHGIJJJJIIGII
@5670238/1
gcgtgatgaggttcaccaagctagtggcgttgatgtcgcaagatagtgag
+5670238/1
@?@BDDFFFDDAFHGGGIIIIICDHEGIIHGGIEHFGGGE@FFHGDHGII
@531009/1
gcgtattagtttcttgtgactacaacggcgctatataacaaaacaattca
+531009/1
CCCFFFFFHHHHHJJJIJJJJJJJJJJIIJJJIJJJJJJJJJJJJJJIIH
@5670406/1
gcaagaagtaccagaaacgggacttagccacaatctggtctggagagaag
+5670406/1
@@@FFDEFFHHHHJJIIHGGIIGHHIIIJJJJGGGHIIFHIJIIJJJJJJ
@6706301/1
gccagatgccaaagttcttgatcttcactgggctcttctctgggatttcc
+6706301/1
???D=D?BDA:ACEEEEB:3CEDEEE>DFB?EEEEEIDFIEDDA;DDECE
@531218/1
cttttcgccaatcatgcgcatccctagcatactaccgatatgcaatccct
+531218/1
BBCFFFFDHHHHHIJJIJJJJIJJJJJJJJJJJJJIJJJJJJJJJJJIJJ
@6706687/1
ccctgatagagacgatttcaccagtggtcttcttgaacttcttcaattga
+6706687/1
@@BFFFFFHHHHHJIJJJIJGGIHHHEHGHIGIJIIJGHIGHJJGGHHHI
@7731611/1
ctttgatttcttttgtaaatttaactctctgtgagtccgtcagtggcttt
+7731611/1
CCCFFFFFHHHHHJJJJIJJJJJJIJJJJIIHIIGHDHGJJJIJGIJJJJ
@6706866/1
cgcaagaagtaccagaaacgggacttagccacaatctggtctggagagaa
+6706866/1
CC@FFFFFFDHHHGGHGIGAEHIIJEHGEGHEGHHIIIHHIGIIIJJIIC
@1050797/1
atacataataaaattagaggaagtagg
+1050797/1
@@@DDDDDDHFHDF?FFFCFHEEAFA?
@1051232/1
gtgctgttgtggaactgcttcacctgtggccggcggcacgcagacgcctt
+1051232/1
@CCFFFFFHHHHGJJJJGJJJJJJJJJJJHJJIJJIIHHFFDDCBDDDDD
@7219037/1
ggcgaatacacgatctgctacatcaatcccagcatctaagaagagtgcgc
+7219037/1
CCCFFFFFHHHHGJJJJIJJJJJJJJJGGIJJIGIJJIJJJJJJJFHIIJ
@7732810/1
ccggcgtcattcgatatcttctgtagctgctgtgtgaagttcttcaaagc
+7732810/1
CCCFFFDFHHHHHIJJJJJJJJJJJJJJJJJJJIHIJJJHIJJJJJJJJJ
@5154825/1
caccagtggtcttcttgaacttcttcaattgacgcaagaagtaccagaaa
+5154825/1
@C@DFDFDHB?FFIHIGAGHGHCHII<?4<F@H:?:DAEH>?D>FH<BDH
@18136/1
ggctcgctctccgaagggagcttgcggccgatgacctcatactccttcaa
+18136/1
CCCFFFFFHHHHHJJJJJIJJJJJJJJJJJIJJHJJJJHHHHHHFFFFFE
@7219725/1
ggagagaagatcctcatcttgtatagaggaggcttgggctcgctctccga
+7219725/1
BCCFFFFFHHHHHJJJJJJJJJJJJJJJJJJJJJJIIJJJJJJIJJJJJF
@7733398/1
tgattctttaatttgacataacttttttatttatgaaccgattgacatga
+7733398/1
CCCFFFFFHHHHHJJJJJJJIJJJJJJJJJJJJJJJJJJJJJJJJJJJJI
@1051985/1
gccagatgccaaagttcttgatcttcactgggctcttctctgggatttcc
+1051985/1
CC@FFDDBHDHFHIFGHDEHIIJIIGJJEC;D9FFHIJJJJGGIEHHEII
@18759/1
gcaccatgctgctcatctcgtgcactatctcttgtctgtgttgttgcacg
+18759/1
CCCFFFFFHHHHHJJJJJJJIJJJJJJJJJJIJJIJJJHIIJIHJJJJJI
@18802/1
taaaaaaataatctttacttttatacttgaaaagattttttgaacgcgca
+18802/1
CCCFFFFFHHHHHJJJJJJJJJJJJJJJJJJJJJIJJJJJJJJJJJJJJH
@3617476/1
cagtggtcttcttgaacttcttcaattgacgcaagaagtaccagaaacgg
+3617476/1
@CCFFFDFHHHHHJJJJJJJJJJJJJJJJJJJJJJJJJIJJJJJJJJJJJ
@4129193/1
ctgtggccggcggcacgcagacgccttgatgacctccactttgatgatct
+4129193/1
BCBFFFFFHHHHHIGIHIIJJIJJHFHHFEFFFFEEDEEDDDDDDDEEDD
@7220570/1
ggaatctgattgtgctgttgtggaactgcttcacctgtggccggcggcac
+7220570/1
@@@FFFFFHDFBHIIHGEFHIGIEGGGEH?EFGHIJJCHIIJJJEIJFF?
@2073797/1
gcaagaagtaccagaaacgggacttagccacaatctggtctggagagaag
+2073797/1
CCCFFFFFFHHHHJJJJJJJJJJJJJJJJJJJJJJJJJHIIIJIIJJJJJ
@3617727/1
gctgggcctcttgtatgcgaaggtgttgaggcgcttgtggtggtgcacgc
+3617727/1
CCCFFFFFHHHHHJJJJJJHIIJCGHIJJJJIJJJJJHIIFHIGHIJJJG
@3617805/1
cgtagttctcagcttccctgcaaagttaaccatcttgtattcaaaagaaa
+3617805/1
CC@FFFFFHFHHHJIJIJJJJJJJJHHIJJJJIHHIIJIJJJGJJIJJIJ
@7220895/1
cccttctgcgccattgacatgtatagatgtcggactcgtgacgtcgtaag
+7220895/1
CCCFFFFFHHHHHGIJJJJIJIIIJJJIJJJJBGIJJGHGIJJDEHFHII
@7733936/1
ccgcgactccgtccgcgcggatgtcggtcttcgcgtggaagttttatttc
+7733936/1
CCCFFFFFHHHHHJJJIJJJJJJJJIIJHHEHHFDA@DDDDACDDDDDED
@2074398/1
ggcgcttgtggtggtgcacgcgcttgggcagagggaatctgattgtgctg
+2074398/1
C@@DFDDFHFFHHIEGGIEGFIGJJGBEHJI?GCEGGHGJFCGHGE@DHH
@2591626/1
gctgggcctcttgtatgcgaaggtgttgaggcgcttgtggtggtgcacgc
+2591626/1
CCCFFFFFHHHHHJJJJJJJIIJFHIHJIJJJJJJJJGGIFHIFHIJJJG
@5670704/1
cagccagatgccaaagttcttgatcttcactgggctcttctctgggattt
+5670704/1
CCCDFFFFFGFHFICGCEHIIIGGHIJIJIIGIJIJIJGJJJEIBGEGHI
@20160/1
gcggtcccatactataaaaacgtgccaattgtccacattttaataagtca
+20160/1
@CCFFFFFHHHHHJJJJJJJJJFHJJJIGJJJJJJJJIJJIJJJIJJJJJ
@7734878/1
caaatggaaaaaaaaattggtgaaaagaatcacaagtaagatactgcaaa
+7734878/1
CCCFFFFFHHHHHJJJIIJJFGHIJJJJJJJJJJJIJJIJIJJJJJJJJJ
@5671105/1
acggcacctccgacactgaggtcacggtactcgcggtacatgttgtgtac
+5671105/1
BCBDFFFFHHGHHJIGJGIIIGHIJJJGIIJJJJJJJJIIJJGIJHHHHH
@2075296/1
cggcacctccgacactgaggtcacggtactcgcggtacatgttgtgtaca
+2075296/1
@@@DDDDDFDFFHJJHGGHJBFGHIB?DDGHEBHGFAGIIIJJIJIEFE?
@7735160/1
ggcactggcaacgaccaatcatggacttttcttcaatatccacataagta
+7735160/1
CCCFFFFFHHHHHJJJJIJJJJJIGIIJJJJJJJGGIJJJJJJIJJJIJJ
@6194224/1
cgtgattcccggcttatactccgcctccaacttgatacaagcttctcgga
+6194224/1
CCCFFFFFHHHHHJJJJJJJJJJJJJJJJJJJJJJJIJJJJJJJJJJJJG
@7735554/1
tgggcctcttgtatgcgaaggtgttgaggcgcttgtggtggtgcacgcgc
+7735554/1
CCCFFFFFHHHHHJJJJHIJJCGIJIIJJJIJJJIHHIFGIGGIJJJIHF
@21006/1
gtctgtctgtcactaacattttctttttctagtttcaaatgacgataaaa
+21006/1
@@@DDDDDDAFFHIGGI@HHGIIGGIGGIIIIHIIIGGEGHGHGGGGG@H
@6707748/1
actgagtgacggcacctccgacactgaggtcacggtactcgcggtacatg
+6707748/1
@CCFDFFDDHHHGIIIJJGGIIGGIGGEHGFDHIGDGGIIJJIHHFFDFF
@7735636/1
ccggcttatactccgcctccaacttgatacaagcttctcggacagcagtg
+7735636/1
@@@DDD:BAAFFFHC<E:FEHGIIIBEGBHGDDC>B?FEFG6FDHGGBF9
@6707793/1
cttgattttataatttagagacacgtgtacatttcgagagaacaaattac
+6707793/1
@CCFDDFFGGFFFIJIJFGHIIIJJFHIIBFGIIJIJGIIJJJJJIGIII
@6707919/1
gtgctgttgtggaactgcttcacctgtggccggcggcacgcagacgcctt
+6707919/1
@BCFFFFFHHFHFIIJEIIJJIIIHJEHGIJJJGGIIHGFFDDCDDDDBB
@6707956/1
ggattttaatgttattattacagcatacataataaaattagaggaagtag
+6707956/1
@@?DD?D?DHHDF:CGFBHCC<H<:F@GGBFHI@?HCEH<?41??D89??
@21316/1
caagtagttcttgaagcacagacacaggtgtcttcaacggaagagattcc
+21316/1
B@BFDFFFHHHHHJJJJJJJJJJJJJJJFHIIJJJJJJJJJJJJJJJJJJ
@1052274/1
gtgctgttgtggaactgcttcacctgtggccggcggcacgcagacgcctt
+1052274/1
CCCFFFFFHHHHHJJJJJJJJJJJJJJIJJJJJJJJJHHFFDDDDDDDDD
@1052503/1
gtgctgggcctcttgtatgcgaaggtgttgaggcgcttgtggtggtgcac
+1052503/1
CCCFFFFFHHHHHJJIJJJJJIIJJCFHHIJJJJJJJJJJJJIJIHHJIJ
@5672294/1
ggtacatctagagtataaaaaactgataaattccgtcactattctaggat
+5672294/1
BC@DFFFFHHFHGFHIJJJJJGIJGHIJIJJGIIIGGIIIJJIIIGGGEG
@6708530/1
atcagaatcagatcgtcgacatttttccttcaacttttcatattcattgc
+6708530/1
CCCFFFFFHHHGHJJJJJJJJJJJJJJJJJJJJJJJJJJJJJJJJJJJJJ
@6195482/1
ctgggcctcttgtatgcgaaggtgttgaggcgcttgtggtggtgcacgcg
+6195482/1
CCCFFFFFHHHHHJJJJJHJIJHGHHIJJJJJJJJJHIIFHIAGIIJJHH
@6708572/1
ggagtgagcacgggctctgtgcctggctcccatgtcacggtagcactgag
+6708572/1
@@@D?A>DD?DH<FHHGIGIGHHHED>?GBBBBFBFHIII?B?<BD>F@@
@4638898/1
ggcaaatacaaagcgcatgaacctgcgtataagtttcccccggcgcggcg
+4638898/1
CCCFFFFFHGFHHJJIGIGIIJJJJJIGIIJGIFGIJJIIIBHJIGED@D
@3113167/1
gtttttaaactattttttcaatgccctaagtgagtatacatctattaaat
+3113167/1
@CCFFFFDHBHHHGBEHDIHCHGHHGIGIJGAHGGGGHGIFHIIGIGIHC
@4638953/1
gcagccagatgccaaagttcttgatcttcactgggctcttctctgggatt
+4638953/1
CCCFFFFFHHHGHJJJJHJJJJJJJJIJJJJIJIJJJJJJJJIIJJJHJJ
@22084/1
tacataataaaattagaggaagtaggtgctgggcctcttgtatgcgaagg
+22084/1
CCCFFFFFHHHHHJIJIIJJIJJFJJHHHGIIJJIIIJJJIIGIJJGGFI
@6708757/1
gtggattttaatgttattattacagcatacataataaaattagaggaagt
+6708757/1
@@@DDADDDHDHDI@GHEBAIBIIIEGHEDHHFBEEHDFCHGGG>@@?FF
@1052835/1
cagcatacataataaaattagaggaagtaggtgctgggcctcttgtatgc
+1052835/1
@@@FFFDFHHFHFJGIIIEHHHHGCHGCHFDCCFGGIIGHIIJJJFHIGI
@6708843/1
gccatattcaaatgggaagtggtgataaagataagtataggctcaaaacc
+6708843/1
CCCFFFFFHHHHHJJJJJJCIICFHHIJJJJ3EHIEGIIJJJJJJJJJJJ
@5156434/1
agcatacataataaaattagaggaagtaggtgctgggcctcttgtatgcg
+5156434/1
CCCFFFFFHHHHHJJJJJIIJIJJJJIIJJHHIJJIJJJJJJJJIJJJJJ
@2076309/1
cctaacgaaacagcgcaaatgagaaagctatctatttcaaataaaggcg
+2076309/1
@@?DDBADBF63?EHIIIGBC9:<@?:@BD9?9BD@FHGGCDGIGF>F;
@3619377/1
gtgctgggcatcattcttagtgattgtaacgcccacttttatcttttgca
+3619377/1
CCCFFFFFHHHHHJJJJJJJIIIJJJJJJJJJJJJJJJJJJJJJJJJJJJ
@3619618/1
tggcaatactcggccgcgaacctccatcatattgtttgagatcgtcaaac
+3619618/1
?@@BDDDBCFCC?G@@GEHGDF?9?FD=CFHII@=FHI@@277=7?E>E>
@2593928/1
gctgtgacttgtagtcaaggtggagattttactatctttcaagtcggcat
+2593928/1
@@@DDDDFHHGHFIHIIGIJGHIGIGHIIIIIIIIHHIJHHGHIGJIJIJ
@2076918/1
cgtcctactaaatttactttccactcgttaagcgtattagtttcttgtga
+2076918/1
@@CFFFFFHHHGHJJIJJJJJJJIJJJJJJJJJJGHIJJIHIJJJJIJJJ
@2594172/1
cagcatacataataaaattagaggaagtaggtgctgggcctcttgtatgc
+2594172/1
@@@?DDDFGFDAHCHIIGIJIGIFGIIJEIIFFGIJDCEGGIJGHDCFIG
@6196849/1
cttgtatacaaattatttctaccatcaaatacaggttttagtgcgccaaa
+6196849/1
CCCFFDFFHHHHHJJJJJJJJJJGIJJJJJJJJJJGHJJJJGIJJJJJJJ
@7735881/1
catacataataaaattagaggaagtaggtgctgggcctcttgtatgcgaa
+7735881/1
@@?DDBDDHFHHFEGEEE@ADHIBFFE<2ABHGHEIIBFCCGFGHGDGFH
@5673372/1
ggtgagtctgttgctgtggtgggaggcgtgcgtgagggcctgcaggagga
+5673372/1
B@?DBEDEHHHHGJJJHIJGHIJIJJIIFHHIFHGJJJIIIJJJJJGHH;
@2077733/1
gtcgagtagagccttagctgcggaatgcttagcttccttcttagagcgtc
+2077733/1
@@BFFFFFHHHHHJJJJIIJJJJJJJIJIJJJJJJJJGIIJHIHIJJIHJ
@7736534/1
gtgctgggcctcttgtatgcgaaggtgttgaggcgcttgtggtggtgcac
+7736534/1
CCCFFFFFHHHHHJJJIJJJJGIIJCGGHHIJJJJJJJJIJJGIJHHIJJ
@3620586/1
cacttattaaattaatcgcacttctttgttttatttaaaaagcttaagtt
+3620586/1
CCCFFFFFHHHHHJJJJJJJJJJJJJJJGJJJJJJJJJJJJJJJJJJJIJ
@3620764/1
gcctcttctaaagcaaacaatgagacctgtgcaacccatttgatgctgac
+3620764/1
C@@FDBEFHDDDFHGIIIHGHEB>HHGDFEC4?FH>:DHHGDDED4BFGI
@6197900/1
agcagcttgtccacttataagataaccgggcgattatttactttgacacc
+6197900/1
@@<BD?BD?FFFABEECFEII@DEDEB@DFG@6@A;B?BBCFDHG>@CHG
@7737000/1
gtgctgggcctcttgtatgcgaaggtgttgaggcgcttgtggtggtgcac
+7737000/1
CCCFFFFFHHHHHJJIJJJJJHIIJHGHIJJJJJGHIJJIIJCHIEGIJJ
@2595315/1
tgcccatcaatttatctacaaatgacgacaccacagttccagtctcaggc
+2595315/1
C@CFFFFFHHHHHJJJJJJJJJIIJIJJJJJJIJJJHIJJJJJJJJJJII
@7737582/1
gcctcttgtatgcgaaggtgttgaggcgcttgtggtggtgcacgcgcttg
+7737582/1
@@@DDDDDCF??CFAGHICE<CFFEDHGEHIIBGH8?C<CBGGGFBB=BC
@3621443/1
gtctggagagaagatcctcatcttgtatagaggaggcttgggctcgctct
+3621443/1
CCCFFFBDHHHHDBHFHFHGGHEFHH>FGHEGGEGDGEDDBBD9?FEGDC
@533884/1
ctgagcgagactcataacgcagccagatgccaaagttcttgatcttcact
+533884/1
@@@?BD:DAHAFB<CGBHD<E?ADGGA?@<GG<?DHH@HI@<F?FHD<=B
@6708975/1
gcgttgatgtcgcaagatagtgagacattcactttttagtcataatcttc
+6708975/1
?@@ADDDDHDFFFGFHGGDGH@HGIIIGHGGDGHIGGGIGGGGEEGBFFA
@2595976/1
acctaatgtaaacgcgccataatgaaggttttgacctatttttcaatgtg
+2595976/1
@@@DFDEFHFFHHIIIIJIJCHIGGEIJHGGIHDEDFHIIGIGGICGGHI
@534034/1
gctgttgtggaactgcttcacctgtggccggcggcacgcagacgccttga
+534034/1
C@CFFDFDFFFDHIIJIIJJJGGEHCEHIIIFGIBBHEFDDABBBB??CC
@7738245/1
ggaactgcttcacctgtggccggcggcacgcagacgccttgatgacctcc
+7738245/1
@@@BDDDDHB?FFGHGBGFIIIIIIEEEBBHGEEDBECCBCCCAACCCCB
@4641710/1
cgcaagaagtaccagaaacgggacttagccacaatctggtctggagagaa
+4641710/1
@@@FFFDDHFHBFHIFGIGIJJGGFEEGHIIGIJIJIIJGEGIJHIEHEH
@6709266/1
atactccttgatttggtaaagcttgctgcccgcctagcgaggaaacgcgg
+6709266/1
CCCFFFFFGHHHHJJJHGIJJJJIIJJJJJJJJJJJGGIJJJJJJJIIIE
@7222450/1
cttgaacttcttcaattgacgcaagaagtaccagaaacgggacttagcca
+7222450/1
CCCFFFFFHHHHHFHIEIIJIJJIJJJJEHJIJJJJJJJJJJGIIIJJJI
@23243/1
gtaggtgctgggcctcttgtatgcgaaggtgttgaggcgcttgtggtggt
+23243/1
CCCFFDFFHHHHGJJJJJJIJJJJJHHHJCHHHJIJJIJJJJJHIJFHJA
@6709349/1
atacataataaaattagaggaagtaggtgctgggcctcttgtat
+6709349/1
@@@;DDDDHFDDHHCHE>CDGHEEDDGIHBGG918?;CGGG??B
@1564928/1
gccacaatctggtctggagagaagatcctcatcttgtatagaggaggctt
+1564928/1
@@8B;DB3CFFF<?<CGF>?1;?C;HHF9EC4?C?EFEFFFC>A?DFG?B
@23420/1
cagcatacataataaaattagaggaagtaggtgctgggcctcttgtatgc
+23420/1
CCCFFFFFHHHHHJJJJJJJJJJJJJJHIJJHHIJJJJIIJJJJJJJJJJ
@6709534/1
ccggccttgattttataatttagagacacgtgtacatttcgagagaacaa
+6709534/1
CCCFFFFFGFHHFJIJJJJJJJJJGJJJJJIJHHJJJJJJJJJIJGHJJJ
@5156640/1
gatttcaccagtggtcttcttgaacttcttcaattgacgcaagaagtacc
+5156640/1
CCCFFFFFHHHHHJIJJJJJJJJJJJJJJJJJJJJJJJJJJJJIJJGIJJ
@7222872/1
gtcacggtagcactgagtgacggcacctccgacactgaggtcacggtact
+7222872/1
@?@FFFFAFHFDHJIIJBEHGIEGGHIGIIIJJJIIJIJIFHHGJJGHHH
@6709752/1
gctgggcctcttgtatgcgaaggtgttgaggcgcttgtggtggtgcacgc
+6709752/1
@@@DDDDDBB>ADEGIFII1@@E:1:CD<?DGAGIIDFF18;CFFIID@E
@6709953/1
gtaaaattctagacacacatgccacatattcaggcattatgtaaca
+6709953/1
B@@FFFFFHHGHGJEIJJJJJIJJJJJIJIJJJJJJJJJIJHIJJI
@534813/1
ccgagggtcaattcaatatactacaagattgtttgtggacctattgctac
+534813/1
@@@FFFF?DFHHFIGIJGHIGIGIIIJGGHIGHGIGIGHIJJEHIIJJJJ
@1565516/1
catggtttcaacaatttctctattcacctttctaggacatttatctggct
+1565516/1
@@CFFDFFFFHHHIHIJJJIIHHIGGIGHDHHJJJIGJIHIJJJJJIGII
@7739186/1
gcatctgtgaggggcgtcgggtcacattacatactctgtatttcctcttc
+7739186/1
CCCFFFFFHHHHHJJJJJJJJHIJJJJJJJJJJJJJJJHIIHHHHHHHFF
@7223372/1
cagcatggtaagaaggtggcggccagaatctagacatgcacagctcttgc
+7223372/1
CCCFFFFFGHHHGJJJIIJJJJJJIJJIJJIJIJJJJIJJJIGHIJJJGJ
@6710240/1
cccacacgtttcacttcagcatagacaggtgtcttccctggcaatacaac
+6710240/1
CCCFDFFFDFFHFIIJIJGIIIJGIIJGG?EFEFGGIJGJIGGEGGJJII
@1565693/1
gcgagactcataacgcagccagatgccaaagttcttgatcttcactgggc
+1565693/1
@<@DDDDDFHFB?HGHH<:C@?:CACBFBDFDAFGGEG@F?DDFGHC2BB
@6710303/1
ttttaatattataaatagttatttgatcacacactgatgcaaaccagtgt
+6710303/1
@@@FFDFEFDBHHBFEGIEEHDIIGGDEHFHGHGH@?EBDFDDCGGHIGD
@24248/1
ggcgcttgtggtggtgcacgcgcttgggcagagggaatctgattgtgctg
+24248/1
CCCFFFDFHBFDFGFGGGEIGIGGIJJIGIIIGGIHIIIIJFIIIDGGIH
@7223733/1
gtcgcgtgtgatgccgcttttgcaccacaataaacgtgattcccggctta
+7223733/1
@C@FFDDDHFHHHGHGGGHIJJIIGJJIIIJJGJJGJIFHIIIIHGEBHH
@3114648/1
atggagtgagcacgggctctgtgcctggctcccatgtcacggtagcactg
+3114648/1
@@@BDDDBBFBFHEGGBHEGGFCEGGIFBGEGIIIIIGIIII??AHFGGI
@1566046/1
cgagtcgtgctccttctccaccaggtggtagcgcgcgcggaacgccacca
+1566046/1
CCCFFFFFGHHHGJJJJJJJJJIJJEHIHGGIJJJJJIJHFDDDDDDDDD
@1566074/1
gcctgggatgccacccggcaccactcccgggt
+1566074/1
<@@DDD?DBDDAAG?EA<GH:CFFDGGIGGG7
@7224122/1
gtcacggtagcactgagtgacggcacctccgacactgaggtcacggtact
+7224122/1
CCCFFFFDHHHHHJJJJHIJJJJJJJJJJJJJJJJJJJJJHHJJJJEHHH
@6710915/1
ctgttgtggaactgcttcacctgtggccggcggcacgcagacgccttgat
+6710915/1
CCCFFFFDGGHGHIJGHHDIIEGHIGHIJIIIIIJEHFFFDEDDDDDDCD
@7224425/1
gtagcactgagtgacggcacctccgacactgaggtcacggtactcgcggt
+7224425/1
CCCFFFFFHHHHHJJJJIJJJJJJJJJJJJJJJJHIJJJJHIJJJJJHFB
@6198610/1
gggtcattcaatgtctccttccgtcttgggtgaggcataacggggtgggt
+6198610/1
?@@FFFFFHGHGD@BFEGHIGGHFBEGGFCDGHIFEIIIIGC0@D?@FGA
@1055023/1
tgttgaggcgcttgtggtggtgcacgcgcttgggcagagggaatctgatt
+1055023/1
@CCFDFFFHHHGHIIEGABGCGEGHGIIIIIEGGGHGGIIF>HHDFFFDF
@4131087/1
gccagatgccaaagttcttgatcttcactgggctcttctctgggatttcc
+4131087/1
CCCFFFFFGHHHHJHIJJJJJJJJJJJJJJEHJJJJJHIJJJJJGGIJHI
@3115907/1
gtctgtacattgaaaataaaaataaaaaaaatagcaggggttattgttat
+3115907/1
CCCFFFFFHHHHHJJJJJJJJJJJJJJJJJJJJJJJJJJJFHJJJJIJJJ
@3116081/1
ctgtggccggcggcacgcagacgccttgatgacctccactttgatgatct
+3116081/1
@@@ABBDEHDHHDBGIHDBEBGIIEHGH@DFFFFEEDDEC@CDDDC@CCD
@1567219/1
gtggaactgcttcacctgtggccggcggcacgcagacgccttgatgacct
+1567219/1
@@@DDDDDFF?FD@GEGFHEFFI6:A?@FB6/@EED?<@@BB9>AAABBA
@5159006/1
atacataataaaattagaggaagtaggtgctgggcctcttgtatgcgaag
+5159006/1
@@@DDDDDHFDHD>GEGEIIBAG<FHG9CEDEGE?EHG@FDDBBFGD=?F
@3116430/1
cttactctgggtcctcatctcttgcagtttggcctctttcgcagccaact
+3116430/1
CCCFFFFFHHHHHJJJJJJJJIJJJJJIJJJGIJJJJJIJJJIJJJIJJJ
@2079890/1
ccctaagtgagtatacatctattaaattcaaacgcagagctcattatgtt
+2079890/1
@@@?DBBD:4AFDEACAEH>EIGIIEAECGH@FHGII6?C<<@FD@FABA
@5159230/1
ccttgggaagcctttgtgcgccacatcaatgttgataaaggctttattgg
+5159230/1
@@@FDDA?;DDH?HGFCGA@<FHBB:EACEF9?@@HHGG4B@FH3DEGE@
@2080320/1
gacgacttggactgcggctgtatcttcgttcactacggtgtctcatttct
+2080320/1
@C@FFFFFHHHHHIJIIGGIGIJJJJGIGEHIIJJJJJDFGHHGIJJJJI
@4132032/1
gggcgtcgggtcacattacatactctgtatttcctcttcatggtgccaca
+4132032/1
CCCFFFFFHHDFHIJJJJJJJJJJJJJJJJJJIJJJJJJJJJJHJJJJJI
@3622563/1
gtgcgatgttttacaagggcaggttgaactcacaccattcaatttaaaag
+3622563/1
@@BDFFFFHHHHHJJJJJJIJJJIJIJEHHHIJJJIIJJJJJJJJJJJJH
@4132267/1
gcggcgatggacggcttcttgttgtcgcccgccggcgggtgcgtcacgtc
+4132267/1
B@@FFFFFGGHGGJJJJJJJJIJIJIJJJJJIJHFDDDD0727858BB??
@3117398/1
cgcgtatagacattttgctaccaaaacccacttatatacgacaacttaac
+3117398/1
CCCFFFFFHHHHHJJJJJJJJJJJJJJJJJJJJJJJJJJJJJJJJJJJJJ
@3117461/1
gtctggagagaagatcctcatcttgtatagaggaggcttgggctcgctct
+3117461/1
C@CFFDEFHFFFHJIJJJJJIJJJJHGHHGIIIHIJICHIJJGHIIGIII
@3622803/1
gtttattttgtttttctctgtgatctgtttcttggcatctatagatgtcg
+3622803/1
@@@FFFFFGHCAFGHGIGHIHGGIJIJHHHIIHIGIJJIJGIIIIII@FG
@4132379/1
cttcacctgtggccggcggcacgcagacgccttgatgacctccactttga
+4132379/1
CCCFFFFFHHHHHJJIJJJJJJJIJJJJHHFFFDEECEEEDDDDDDDDDD
@5159983/1
gcgcttgtggtggtgcacgcgcttgggcagagggaatctgattgtgctgt
+5159983/1
CCCFFFFDHHHHHHHIIJIGIIJJJJIIIJJJJJIIIJIJHJJJIJJJJJ
@2081260/1
ctcagcttccctgcaaagttaaccatcttgtattcaaaagaaaacct
+2081260/1
;=?=;D:BA3<C<DDE>@<FFH@:CA;CF4A<CF4EGF@?CGF>3?9
@6201076/1
gggacttcgacatattcggcgatgatgcattcttcctcgtcaagcaaata
+6201076/1
CCCFFFFFGGHGHJJJIJEGIIJIHIGJIJJJIIJJJIJGIIIIJJJJII
@1568572/1
gtcaggcactgcagctcgtccgacccgaagtggttgtcgtcccacagcac
+1568572/1
C@CFFFFFGHHHDEHIJJJJGGGIJJJEGGDHIJIJIJIIIJJIJIHHHH
@7739828/1
ggacatttcaattttatttagttggtcttggttgaacggaactccaatcc
+7739828/1
C@CFFFFFHHDHHJJJJJIIIIIIGIJJJJJHHIJJIJJIJJIIIJIJII
@5674391/1
tggcgcacagggcacgcttgcgcatgacatctattcatgccattggcgtt
+5674391/1
???;DA?D@3;FAEFHIFBFDHGGDHGI>GHHDHEHIDHCHFEGIGHIIG
@1568738/1
caacaatttctctattcacctttctaggacatttatctggctgtatgttt
+1568738/1
@B@FFFFFHHGHHJJHJJJJJIJJIJJJJJJJJIJJJJIJJJJHIJJJJJ
@7740034/1
cagagggaatctgattgtgctgttgtggaactgcttcacctgtggccggc
+7740034/1
@CCFFFFFHHHHHJJJJJJIIIIJJJJJJJJJJJJJJIJJJJIIJIJJJE
@2081778/1
cactggttcaaattcaaataaaatcactctgcaatcctgcctcacatgat
+2081778/1
@@@FFFBDHFFHHJJJJGIIJJJJJJJJJJJJJJJJGIIJJJJJJJJJII
@2081829/1
tgaaacgattgaaagtgcgggggtgacatcggacttaatacaaggaaact
+2081829/1
CC@FFFFDHHHHGJJGHIJJJJJBEECDEFDDDDDDCDEEDDDDDDDDDD
@3623704/1
cctgcaccatgctgctcatctcgtgcactatctcttgtctgtgttgttgc
+3623704/1
@@CFFFFFHHHHHJJJJJJJJJJHIJJJJJJJJJJJJHJJJHIHIJJJJI
@25156/1
cacggtagcactgagtgacggcacctccgacactgaggtcacggtactcg
+25156/1
CCCFFDFFHHHHGJJGHJJJJJJJJJJJJJJJJJJJJJGIJJJJFHIJJH
@5674948/1
gtcagctgttccacttcatcatcagggatcttgccgtcattgcagacggt
+5674948/1
CCCFFFFFHGHHFJJJJJJJJJJGHIJEHIJJGHJIGGJJIJJJJIJJJ@
@25700/1
gaggaagtaggtgctgggcctcttgtatgcgaaggtgttgaggcgcttgt
+25700/1
@@CFFFFDHHFFFHIJJIIIGIJJIIGJCCGFHIIBDDGGIJJIIIHIJI
@25738/1
cagggatcttgccgtcattgcagacggtgtg
+25738/1
1=;DDBD:DCB8CE8:?E>C4<E>E?11:?8
@7741187/1
cacctgtggccggcggcacgcagacgccttgatgacctccactttgatga
+7741187/1
CCCFFFFFHHHHHJJJIJJIJJJIJJHHHFFFFFEEEEEDDDDDDDDDDE
@7225187/1
gtggtgcacgcgcttgggcagagggaatctgattgtgctgttgtggaact
+7225187/1
BCCFDDFFHGHHHHIJIJJJJJJJJIJIIJJJJJJGHHJJIGIHIJJIJJ
@6711678/1
gtttcttggcatctatagatgtcggtggcgcacagggcacgcttgcgcat
+6711678/1
@@CFDFFFABFDHEGEHFIGIDHII8AF@DG<DFGHG=HGG>AGGGGIIB
@25918/1
ggcgcttgtggtggtgcacgcgcttgggcagagggaatctgattgtgctg
+25918/1
CCCFFFFFHHGDHIGHIJJJJJJIJJJIIJIIJJJJJJJJJIJJJHIJJH
@7225327/1
cacacataaactctatgactggctgcgctttataaaaggcagttgcagaa
+7225327/1
CCCFFFFFHHHHHJJJJJJJJJJJJJJJJJJJJJJJJJJJJJHIJJJJJJ
@2597124/1
catagatagaaatcgaactcggtcggatgcgtgatgccgaggtcgacagt
+2597124/1
CCCFFFFFHHHHHIJIJJJJJJFHIIGHIIJHHHDIIJJJJJIJIAEDE?
@4642451/1
tggtggtgcacgcgcttgggcagagggaatctgattgtgctgttgtggaa
+4642451/1
==@A;=?DDFBBCGHDHBACHI<EGEFFHFA9F??DF=8B=>=FHIE?CH
@26036/1
aatctgattgtgctgttgtggaactgcttcacctgtggccggcggcacgc
+26036/1
CCCFFFFFGGHHHJJIIJJJJIIIGIJJGHGIJJGFGIIHJJJJIGFDCA
@7225459/1
tgtacacctgagcgagactcataacgcagccagatgccaaagttcttgat
+7225459/1
BC@DDAABHHHHGJGIJIIJIIJIHIJJIEIJIJIJJJJJGGHHIJJIJF
@6711911/1
tgtacacctgagcgagagtcataacgcagccagatgccaaagttcttgat
+6711911/1
C@@FF=ABDHHHHJJJGIGGIJJJJEHIGIJJJFIIJJJJIIDFHIJJJJ
@7225528/1
ccctgctattttttttatttttattttcaatgtacagacagcacttttct
+7225528/1
CC@FFFFFHHHHHJJJJJJJJJJJJJJJJJJJGIJJJJJJIIIHIJJJII
@7225541/1
gtcgtctaccgggcagttctcgaaatgtttcataacgagccgcataggat
+7225541/1
CCCFFFFFHHHHHJJJIIJIJJJJJJJHIJJJIJJJJJJJJJJJJJJJIJ
@1055475/1
ggcgcttgtggtggtgcacgcgcttgggcagagggaatctgattgtgctg
+1055475/1
CC@FFFFFFFF?DGFHGIHIFIIHHIJJIJIIJJGGGEHGIJGG@CDEEF
@5675684/1
attctggtgggttgtcctgcagagcttgccacatcttgtaagcagcctga
+5675684/1
CCCFFDEDFHDHDICGHIIIIIIIBHIIIGGIGIHHIIIIIIIIIIIIII
@26215/1
cacagttccagtctcaggcacattgccattagtagactgatcagccggag
+26215/1
CCCFFFFFHGHHHJJJJJJJJJJJJJJJJJJJIIIGIJJIJJJJJJIJJI
@6712047/1
gtgagaagtgtgataatgtcataaagttgacaataatctataattaatta
+6712047/1
BBBFFFFFFHFHHJJJJJJJJJJJJJFHJJJJJJJIJJJJJJJJJJJJJJ
@1055719/1
ggctgcgctttataaaaggcagttgcagaaacatcaatattaagcatcat
+1055719/1
CCCFFFFFHHHHHIIJJJJJIJJJJJIIIGJIJJIJJJJJJJJJIJJJJI
@2597598/1
catacataataaaattagaggaagtaggtgctgggcctcttgtatgcgaa
+2597598/1
@@@?DBD;=ACFHIGIAHEHGE?BGHCGEGIGCCGGIIIDGGG>D9B@?@
@1055902/1
gggaatctgattgtgctgttgtggaactgcttcacctgtggccggcggca
+1055902/1
@CCFFFFFHHHFHFGHIIJJHHIJJIJGIIEHGGIHICFGCGGGIIEHEC
@6712538/1
ctcataacgcagccagatgccaaagttcttggtcttcactgggctcttct
+6712538/1
@@@DDDDBAFFFFEEBG<?F9<A??1?:??D3:9C9?BFDEGEFFIIEFF
@1055996/1
ctgtgatctgtttcttggcatctatagatgtcggtggcgcacagggcacg
+1055996/1
@@@FFDDDHHFFHIIHGBFEHIJGGHIEHHIGGBHGHIIJDDEGIJH@FG
@4643102/1
cagccagatgccaaagttcttgatcttcactgggctcttctctgggattt
+4643102/1
CCCFFFFFHHHHHJJJHJJJJJJJJJJJJJJJJJJJJJJJJJJJJJJIJJ
@7226397/1
ataataaaattagaggaagtaggtgctgggcctcttgtatgcgaaggtgt
+7226397/1
=@@AD;BB?FBBAGGI>?CHIB<3<@HEEE3:?EHGIIIIEHD@DG<9?D
@1056246/1
cgcttgggcagagggaatctgattgtgctgttgtggaactgcttcacctg
+1056246/1
CCCFFFFFHHHHHJJJJJJJJJJJJJJJJJJJJJIIJJJJJJIJJJJJIH
@7226603/1
catcatattgtttgagatcgtcaaaccaaattccttcacatacaagtcag
+7226603/1
8;@DBD>?FF==A:ECCFBGEGFEFH@CAAGF9?CFF<?CG<BG39BFF<
@7226638/1
cgtcattcgatatcttctgtagctgctgtgtgaagttcttcaaagcgtct
+7226638/1
@<?DDDDDF8F?DF@GGIEHHGGFHHCGAEFEGEGIGIIIAGGIEII?;@
@4643579/1
ggcaaaggtagtaagtcagctgttccacttcatcatcagggatcttgccg
+4643579/1
@@@FFFFFHDFDFGEIJGGIJJFHIGIGIH?FIHHGEFICDHIIJJIJIH
@535239/1
gcacctccgacactgaggtcacggtactcgcggtacatgttgtgtacacc
+535239/1
CCCFFFFFHHHHHJJJJJGHIJJJGIJJJJJJJHIIJJJHIJJJGGI=7=
@6713247/1
gttgtggaactgcttcacctgtggccggcggcacgcagacgccttgatga
+6713247/1
@@@FFFFDFDFFDHGGEGICGHGEGIGIDIJIHGFHFFDEDBB?BCCDDE
@7226937/1
ctgtgtataatgctgggtaacatgatag
+7226937/1
=@8ADBDBDC>BFIDF?<ABHFHIIHD:
@5161307/1
gcaagaagtaccagaaacgggacttagccacaatctggtctggagagaag
+5161307/1
CCCFFFFFFHHHHIJJJJJJJJJIJJIJJJJJJJIJJJGHIJJGIIJJJI
@5161679/1
gagggaatctgattgtgctgttgtggaactgcttcacctgtggccggcgg
+5161679/1
?;@DDFDBHHFFFGGAFGEGIGEG@@EDGHCBHHIGGEGIDGHGIA>0@E
@7227523/1
gcgctatggactgctgccaattcactgttcattacctgtgaaaactgccc
+7227523/1
CCCFFFFFHHHHHJJJJJJJJJJJJJJHIJJJJJJJJJIJJJJJJJJJJJ
@28053/1
gtagcactgagtgacggcacctccgacactgaggtcacggtactcgcggt
+28053/1
CCCFFFFFHHHFHIJJJJJJJJJJJJJJJJJJJJHIJJJJJJJJJJJHFB
@6713894/1
ctagcatcacaacgtcatttaatataaaatacatttatatccgatatttt
+6713894/1
CCCFFFFFHHHHHJHIJJJJJJJJJJJJJIJIGIJJJJIJIJIJJIJJJJ
@5161807/1
gacgatttcaccagtggtcttcttgaacttcttcaattgacgcaagaagt
+5161807/1
@@@FDDDFH?FFHIGG>ACIAHHIECFHII<EEFGHB9CA<DFADAGB;9
@1057272/1
ggtttcaacaatttctctattcacctttctaggacatttatctggctgta
+1057272/1
?@:DDDBDHF;DFHIGGGIICHGI?FDHHGIIIAFGHIIIIIIGGGBGFB
@1569897/1
ctgttgtggaactgcttcacctgtggccggcggcacgcagacgccttgat
+1569897/1
@@CDADADFHAHFIAGHBHIGIGAHGIIIIBHIIAEHBFFCB>BBCBCC>
@6202279/1
cagcatacataataaaattagaggaagtaggtgctgggcctcttgtatgc
+6202279/1
CC@FFFFFHHHGHIIGIJJIJIIJIJIIHGHCDGIJIJJIIJJJJGHIJF
@28530/1
gtacagttaatacctggcatcagttacaatgtttgagtacttagttactt
+28530/1
@C@DDFFFHHGHBFIGGGGEHIIBEFHGFHGFHHFEHEGGCHEH?HFHII
@1570056/1
gcactgagtgacggcacctccgacactgaggtcacggtactcgcggtaca
+1570056/1
@CCFFFFFCFHHHIJJJJJJJJJJJJJJJJJGHJJJJFIIJJIJJHEFFF
@1570123/1
ggtagcactgagtgacggcacctccgacactgaggtcacggtactcgcgg
+1570123/1
BCBDFFFFGHGHDHIJJJDIJIIJIIGIJIJJJJJHIIJJJHHJJIJJHF
@1057632/1
tggaactgcttcacctgtggccggcggcacgcagacgccttgatgacctc
+1057632/1
CCCFFFFFHHHHHJJJJIIIIJJJJJJIJJJIHHFFFDDEDDDDDDDDDC
@536447/1
atccactcttgctccatggtccaggagcagcagcgtgcgcaggttcaggc
+536447/1
@CCFFFFFHHHHHJJJJJJJJJJJJJJJJJJJJJJHHIJJJJJGIJJJJI
@29094/1
ctctgtgatctgtttcttggcatctatagatgtcggtggcgcacagggca
+29094/1
CCCFFFFFHHHHFIJJJJJJJJJJJJJJJJJJHHIJGHIIJJJJJJJIJI
@3119740/1
gccaggcacacggacttacgaagtaaattcaattgttgatatagaggata
+3119740/1
@<@FDF<DHHDFDIIIIIIIEHGEEHEHHGDHHGGGGGHIDGIIIIIIIG
@29336/1
cactggttcaaattcaaataaaatcactctgcaatcctgcctcacatgat
+29336/1
@@@DD;DADBBAFHGIEE<?<CFH<BAHHDF32ACFDGE<??CGFBB?FF
@536749/1
agacgatttcaccagtggtcttcttgaacttcttcaattgacgcaagaag
+536749/1
CCCFFFFFHGHFDHEAAEHEGHHHDEGGEBFHEGGFIIIEGIDGIB@@GB
@2597938/1
ctgagtgacggcacctccgacactgaggtcacggtactcgcggtacatgt
+2597938/1
CCCF?DDFGDCDFIGIIEFIIGGGIIEIFDGHEG;BHIIIDE<:ADDFF>
@2597944/1
gtcacggtagcactgagtgacggcacctccgacactgaggtcacggtact
+2597944/1
CC@DFFFAFFHHGAGHIEFHHIIIHIIIIIIGIGIIIIIIIIIIGI@GHE
@6203905/1
ctcgttccctgtgactagagtaagaaggactgcgacaagcatgattacga
+6203905/1
@@@DBDDBDFFFDDBF?D<FHH<CCCBFFFFEFFF@A6?@FD9B@DBFDF
@3121008/1
cacgcgcttgggcagagggaatctgattgtgctgttgtggaactgcttca
+3121008/1
@C@DFFDDHHA?DFBEEE@:CD@FG>FHBHE?GGHEHFDAAHGGAFGHGI
@2082779/1
gggggcagtgctggggactccgggcgcagcaccagtcg
+2082779/1
@@@;=?@DFDFDFFF8FFC?1?8DFE6FA@FFCEEIEB
@7743001/1
gtgacggcacctccgacactgaggtcacggtact
+7743001/1
@=?ADDADDDDBHIIAFEFHICFC9??BGGBFGH
@4134527/1
agcaaatggaaaaaaaaattggtgaaaagaatcacaagtaagatactgca
+4134527/1
@<@DDDDDFHFFBEDBEHIECF4:B?BDHG@F8DHEEG=CFG;FEDHA=C
@7743051/1
cagttataaagcatagcccgaagtgctattggcacacaggcataatgcca
+7743051/1
CCCFFFFFHHHHHJJJJJJJJJJHIJJJJJJJJJJJJJJJJJJJJJJJJJ
@3121661/1
gctctgtgcctggctcccatgtcacggtagcactgagtgacggcacctcc
+3121661/1
CCCFFFFFHHHHHIJJJJJJJJJJJIJFHJJJJJJJJHIJJJJJJJJJJJ
@2083245/1
gcggagataatattttaaagtatagagaag
+2083245/1
@<@?D1<AF?B8DEHIBHCHCCH<DE>4EC
@7227592/1
gtagagccttagctgcggaatgcttagcttccttcttagagcgtcccgta
+7227592/1
CC@FFFFFHHHHHJJJGGIIIFIIJJIIIJIIJJIJJIIJJIJJIIJJFB
@3625967/1
cggtagcactgagtgacggcacctccgacactgaggtcacggtactcgcg
+3625967/1
@CCFFFFFHHGHHGHJIGGDHIJJJIJJJJJJJJJGDFHIIIFHIJJIIH
@7227625/1
gtgttacctgcaacttggccaggttagggccaacagattgtttgagatgt
+7227625/1
@CCFFDFFHHHFHIIIIIFIGHIBHHEDFGHIGFHICDHHHIIGGHGIEI
@7227687/1
cggtagcactgagtgacggcacctccgacactgaggtcacggtactcgcg
+7227687/1
B@CDDFFFHHHHHGHIJJJJJJJJJJJJJJJJJJJJHIJJJJHIIJJJJH
@5677076/1
cccgtcgcgtacttgcagaagcatggctgcccaatgatcggcattccggc
+5677076/1
@@@FDDDFHHHFHIIEGIEH@>DGEGBGE=BFGIIGII?CBH/@GGHGEH
@7743541/1
caggcataatgccatattcaaatgggaagtggtgataaagataagtatag
+7743541/1
;@8BDDFDHBHBHHIBHHICIIIIIFCECCDFEEDDGGIIIIGEGGCDHC
@5677293/1
gggggcagtgctggggactccgggcgcagcaccagtcgtgctcgcagccg
+5677293/1
@C@DDDFFGFDGFIGGGGGIJJGGHEIHJACGEGGGGGEHGFFFDDDDDD
@4644650/1
ctttactgagctaaatgctaagcctactataaatgccatacaaggtctat
+4644650/1
CCCFFFFFHHHGHJJJJJJJJJJJJJJJJJJJJJJJJJJJJJJJJIIJJJ
@3122456/1
gtacacctgagcgagactcataacgcagccagatgccaaagttcttgatc
+3122456/1
@BBFFFFFHHHHHJJJJJJJJJJJJJJJJJIJJJJJJJIGIFIIJJJIIJ
@2599780/1
gtgtgcacctgagcgagactcataacgcagccagatgccaaagttcttga
+2599780/1
CCCFFFDDFHHHHJJJJJJJJJJJJJJJJJJJIJJJJJJJJJJHIJJJJH
@3626813/1
gcgtagactctttgctatgactctcttctggtggtccagttgtgggaata
+3626813/1
CCCFFFFFGHHHGJJJJJIJJJJJJJJJJIJFHHHIJIJJJJIIIJ?BDB
@1057986/1
cgcagccagatgccaaagttcttgatcttcactggg
+1057986/1
@=?DDDDACF?AAF?FEECFA:A:?9EEHG9E9EH<
@5677838/1
agctcctgcaccatgctgctcatctcgtgcactatctcttgtctgtgttg
+5677838/1
CCCFFFFFHHHHHIJIJJJJJIJJJIGJJIJJJIIIJJJJIGIIJHGIII
@7228726/1
gaactgatcgtgtgggagtactgagcagtatctattcagtaaacttatag
+7228726/1
?<<A?ABDAD3CFBGH=B<?FH4?A39C1?4CBA@FBFG?@?BHCGHII9
@7228789/1
gcgatgatgcattcttcctcgtcaagcaaataaaggacatcttcaacaat
+7228789/1
@<@FFFDDDFHHHGHIIJJJGFGGGDAFEBEEEBEDEEAG@FGDDGHIHI
@1058112/1
atgaaacgcgagtggggccgtcagaacctgatagaaacggttggcgttag
+1058112/1
CCCFFFFFHHHHFHIJJJJJHJJJJJJJJJJJJJJIJJJJHHHFFFDDDD
@5162781/1
agcatttcggatctatagaggctgtcactgcagcgatactgggaacattc
+5162781/1
<?<DDDDDFA;:CEFFEC:CFCGGCCCEFFDEFBFFG@DCGGEDFC@FF>
@6714987/1
gttggaatgattctggtgggttgtcctgcagagcttgccacatcttgtaa
+6714987/1
CCCFFFFFHHHHGIJJHIJJHIIHIIIJJJJJJJJJJJJIJJIJJJJJJI
@5678131/1
tcataacgcagccagatgccaaagttcttgatcttcactgggctcttctc
+5678131/1
CCCFFFDAHFDAFIGEDGGIHIIGDFFHIHFIIIGIGIIIIDIHIIIIGE
@3123487/1
cgcatcgtgaggtctttggagccctgtccaacgg
+3123487/1
@@@DD:@D??FH:<AC@A?F?@A?FCEE?CDBCA
@30136/1
cacctttctaggacatttatctggctgtatgtttacatcataatgatgaa
+30136/1
@;?BDDDD<DBF<FGEHG>EBHHGIIIH<FHFHHEGIGIIIGIEGHIIII
@7744884/1
ttgtatagaggaggcttgggctcgctctccgaagggagcttgcggccgat
+7744884/1
=?@DDBDFHFHBFIJIBAGGGGGEIGIIIIEDHGIIBFFFDGIJJHF><B
@1058612/1
gtgctgttgtggaactgcttcacctgtggccggcggcacgcagacgcctt
+1058612/1
C@CFFFEFHHHHHJJJJJJJJJJJJJJIJJJJJJJJJHHFFDDDDDDDDD
@1058632/1
gtcttccttcatggccgaggttggggcggcgcgggcatgtgagtgttggt
+1058632/1
@@@DFFFFHHHHHJGIJGHJJIJJJJJJJHDDDDDDDDDDCCCCCCDDD?
@7229507/1
ctcgctctccgaagggagcttgcggccgatgacctcatactccttcaact
+7229507/1
@@@DFDFFHHHFHIIIEIIJJJJGHJIJEHI@GHGHGIGIIJJIIGHHHH
@1571617/1
gccagatgccaaagttcttgatcttcactgggctcttctctgggatttcc
+1571617/1
???BD3A;D?DD;ECCEE<<>C>CFEF@BFCCCEDCEFCEDDIDDCCDAD
@1058917/1
ctgcaaagttaaccatcttgtattcaaaagaaaacctagaatcactggtt
+1058917/1
CCCFFFFFHHHHHJJJJJJJIJJJJJJJJJJJJJJJJJJJJJIGIJJIIJ
@538278/1
gtctgtacattgaaaataaaaataaaaaaaatagcaggggttattgttat
+538278/1
CCCFFFFFHHHHGJJJJJJJJJJJIJJIJJJJJJJJJJJJDHIJJJIHIJ
@4645847/1
ctccagtggtaggtatgtatgtttatgctcttgacctacttgtagacacg
+4645847/1
CCCFFFFFGBFHHHIIJAFIIHJJGHIIJJJIJJGHHIIJJJGIGGHJIJ
@3626848/1
cttgcagtagttcttcctgtattcttccaaaattttttcacgatctgata
+3626848/1
CCCFFFFDHHHHHHIIJJJIGJIJJJIJHGJHIJJGIGGIIJJJJJJAIE
@5163374/1
ccagttttttcatctcagtatgtatgtgtcggtccccagctccgaagttc
+5163374/1
?@@FDDDFHAHHHJJJHIHIIJHIIJJIHIJJHIGIIJJJJGIJIGIGGI
@6716451/1
gtagctttaaggggatctgctgtctgtggagctgatgcttgctgggcctc
+6716451/1
CCCFFFFFHHGHHJJJHHIIHIHHIJHGIJJJJJJJJIIJJJJJJJJJJJ
@538678/1
catactccttgatttggtaaagcttgctgcccgcctagcgaggaaacgcg
+538678/1
CCCFFFFFHHHHHJJJJHJJJJJJJJJJJJJJJJJJJJJJIIJJJJJJJJ
@3124595/1
agcatccaagatagtattcaggtgcccactacatcgagatggtaagcctt
+3124595/1
?@@DDDADDH?FDIAB<EFBEH<CFCHIEHD>FHE?CGDACD:?FBGGHG
@1059595/1
ggcagagggaatctgattgtgctgttgtggaactgcttcacctgtggccg
+1059595/1
CCCFFFFFHHHHHJJJJIJHJJJJJJJHIJJJJJIJJJJJJJJJIJJJJJ
@538806/1
gcaagaagtaccagaaacgggacttagccacaatctggtctggagagaag
+538806/1
CCCFFFFFHHHHGJJJJJJJJJJJJJJJJJJJJJJJJJIJJJJIJGIJJJ
@7230620/1
gctgggcctcttgtatgcgaaggtgttgaggcgcttgtggtggtgcacgc
+7230620/1
CCCFFFFFHHHHHHJJJJJFGHH:EGHJGGIGIIGJJCHGCGIHIIJJJH
@6206615/1
ctcgcggtacatgttgtgtacacctgagcgagactcataacgcagcc
+6206615/1
?@;?DDA@CFH?A<AFBF9A<<:CCG@DHD:F@AEBHGHGB1@AHIA
@3627201/1
ctcgcggtacatgttgtgtacacctgagcgagactcataacgcagcc
+3627201/1
;@@DD@?DCFHHH<BBFGGHHD??CEHE<<:D<AFGGGHEB6:05@D
@6206966/1
cattggagtcatattatgtgagtacgaagcattgtctgtttataaaataa
+6206966/1
CCCFFFADFHHHHGHEIGHHEHFHGGIJJJJJJ@GIEHHGHJJIEECHII
@1060477/1
ccactggcaatgtggatagctggacaaggcactggcaacgaccaatcatg
+1060477/1
CCCFFFFFGHHHHIJIJJJJJJJGIJJJJIJJJJIJJJJJIJJJJJJIJJ
@2601169/1
gtgatctgtttcttggcatctatagatgtcggtggcgcacagggcacgct
+2601169/1
C@@FFFDFHHHHGJJJGJIIJIJIJIGIBHHIIIIIIJJJJIIJJJJJII
@2601245/1
gccagatgccaaagttcttgatcttcactgggctcttctctgggatttcc
+2601245/1
CCCFFFFFHHHHFIHHGIJIJJJJJJJJJJIIIIJJJJJJJJJJIJJJJJ
@6207510/1
gtcactcccagcttcgggaaattgctgcacgaaccggagaagggaatgac
+6207510/1
CCCFFFFFHHHHHJJJJJJJJJJJJJJJJJJJJJJJJHHGIIJJIIJJHH
@2086721/1
ggctcgctctccgaagggagcttgcggccgatgacctcatactccttcaa
+2086721/1
@@@BDDFDHHHHFHIEEHFDHGHHFDGDFHBFG7@E@GHHGHFHFFFFFC
@4136573/1
cctcatcttgtatagaggaggcttgggctcgctctccgaagggagcttgc
+4136573/1
@C@DFDDFHFACHHFGHGIIIG;?:A;;??@F?B?FFGHGGHFHIAFHA?
@1060894/1
ctgtgatctgtttcttggcatctatagatgtcggtggcgcacagggcacg
+1060894/1
CCCFFFFFHHHHHIJJJJJJJJJJJIJJIJJJJJGHJJJJJJJJJJJJJI
@5679353/1
caacgatttattttgattgttccatcactatcaaaacttctcaggattga
+5679353/1
@@@DDDDDHHHHAB@FBGG?@H>FB@ACHHD?EEGHIIIIIIHIIFGGI@
@3628315/1
cataataaaattagaggaagtaggtgctgggcctcttgtatgcgaaggtg
+3628315/1
CCCFFFFFHHHHHJJJJAHIIJJJJIIJJIJIIJJJJJIIJJJJHGHIFH
@4136806/1
gacgatttcaccagtggtcttcttgaacttcttcaattgacgcaagaa
+4136806/1
=:@D<BDDDBFBD9G3E<AIH<FHHH@DHFCE4??@?E<49C>DD03/
@2601909/1
agttacataatatctactaaactataaccaaagtgacatttgctttaaat
+2601909/1
CCBFFFFFHHHHHJJJJJJJJJJJJJJJJIJJJHJJJJJJJJJJJJJJJJ
@1572660/1
tgggcctcttgtatgcgaaggtgttgaggcgcttgtggtggtgcacgcgc
+1572660/1
<@@FFFFFFHHHFJJFBBFHI<CFHIAHEGEGHGIDGC8CG;@DHIIIGB
@3628542/1
cagagggaatctgattgtgctgttgtggaactgcttcacctgtggccggc
+3628542/1
CCCFFFFFGFHHDEBHE?FHIJJEICHGIJIEGEDGIJIH>@:BGBDGH6
@6208156/1
ggtgcgtgcaggatcctcgtcattgcctggcatacaaggcaaagcaccga
+6208156/1
=?1A??:8C?F;<CGFEEF8E=BF?CFIDCGICFDEGCDFGFCF;DDFIF
@3628695/1
gtcgaacccaaaaatgtaattaactttttttttgtctgtttgtctgtttg
+3628695/1
CCCFFFFFHHHHHJJJFHIJJJJJJJJJJJJJJJIJIJJJJJJIJJJJIE
@6717018/1
agtaggtgctgggcctcttgtatgcgaagg
+6717018/1
?;@DDD=A8:<DA?EAAEHAHDDGHI1EGB
@5164213/1
ctcgtgcactatctcttgtctgtgttgttgcacgcgcacggtggcggcgt
+5164213/1
?;:DBDADDDDFBGHGIAEGGGIIIIEEHI<CFIIIIIIIIF;A@@BEB@
@1061531/1
gattatttgtctgtagtggtcctgctgtttcgtatattctaaattggttt
+1061531/1
CCCFFFFFHDHHHHHGHIIDGHIJJJJHIIJJEHIIJJIJJJJJJJJGGI
@5164368/1
ctgttgtggaactgcttcacctgtggccggcggcacgcagacgccttgat
+5164368/1
@@@DDAD<<AF;CFHG9<CEFG@HGFG8CE006@E=B64?>A?69;855>
@6717445/1
ggggcgtcgggtcacattacatactctgtatttcctcttcatggtgccac
+6717445/1
CCCFFFFFHHHHHJJJJJJJIJJJJJJJHIJJJJJJJJJJJJJJGHJJJH
@3125367/1
cattcgatatcttctgtagctgctgtgtgaagttcttcaaagcgtcttct
+3125367/1
CC@FFFFFAFHHFGIIGGIJJIIJJHIHHIJJJIIIJHIEHHEHFHIIII
@32134/1
gtagaatgtttcacagatcttctccaacttagcagtttgctggactccag
+32134/1
CCCFFFFFFHHFHGIEIIJJJIGIJGIJJJJJJJJGHHGIIIFIJIGHII
@6718180/1
ccgatagttgtatgaaaaatattcgagttatccgaaattctaccaatcaa
+6718180/1
CCCFFFFFHHHHHJJJJJJJJJJJJJJHIJJJJJIIJJJJJJJJJJJJJJ
@4648052/1
catagaacaaacaaaacttaagccttattataaaaggtataaatattcct
+4648052/1
CCCFFFFFHHHHHJJJJJJJJIJJJJJJJJJJJJJJJGFHIIIJJJIIJJ
@1062296/1
aacaatttctctattcacctttctaggacatttatctggctgtatgttta
+1062296/1
?@@D;A>DBFHHAHBEFGEGHGEGG@DGGGGBFHGIIGFHEG8?FHFDHI
@6718327/1
gcaagaagtaccagaaacgggacttagccacaatctggtctgg
+6718327/1
<?<DDD>DAD:C?C;?2<?E@DAFDEEEEBDDD<;9?D0B9BB
@6718496/1
ggctgtgacttgtagtcaaggtggagattttactatctttcaagtcggca
+6718496/1
CCCFFFFFFHHHFHIHHIJJJFHGJJGGJJJJJJIJIGJJIJJJHGIIIJ
@3126280/1
tcgcagcattatgggtcttccttcatggccgaggttggggcggcgcgggc
+3126280/1
CCCFFFFFHHHHHJIGHHIJJIJJJIIJHIIEHIHIJJJIJHDDDDDDDD
@3126324/1
gtctggggaaaagatcctcatcttgtatagaggaggcttgggctcgctct
+3126324/1
@@@FFFFFFHFHFHIGGIJIIJJIIHGHHGFHHJJIJJJDEHIEGHIJJG
@6718574/1
ctgatagagacgatttcaccagtggtcttcttgaacttcttcaattgacg
+6718574/1
CCCFFFDDFHHFGJIJJJJGJJHIJDEHGGIGGIGIIIJGGJEIJJGIGG
@3126560/1
ctgtggccggcggcacgcagacgccttgatgacctccactttgatgatct
+3126560/1
@@@FDF@DDFDFFIGEHBHGJIIIHHHE@D@BB;CCC>ACCDDDDCCDCE
@1062932/1
gtcgagtagagccttagctgcggaatgcttagcttccttcttagagcgtc
+1062932/1
@@@=D8D>FFBFFB@ABBC>C8@1??:<DFB>>F9BGGIIFGG???9@;7
@6719539/1
ggagcacgtgcagtaggaaccacagccgttggcgtcgattgcggtatcgg
+6719539/1
B@BFFFFFDHHHHHGIJIJJJJJJJJJJHJJJJJIIJJJIJJIJEIHHHF
@1063249/1
gctgcacgaaccggagaagggaatgacaacgacaatcggacgcgttaaca
+1063249/1
CCCFFFFFHHHHHJJIIJJJJIJJJJJJJJJJJJJJJJJHJHFDDDDDDD
@3127523/1
gctgggcctcttgtatgcgaaggtgttgaggcgcttgtggtggtgcacgc
+3127523/1
CCCFFFFFHHHHHJJJJJJHIHJCFEHIJJJJIJJJJHHJBGIFEIJJJG
@2087952/1
gaactgcttcacctgtggccggcggcacgcagacgccttgatgacctcca
+2087952/1
C@CDFFFFHHHHGJJBHGIJJIIGIJJIJJJHGHFFDDDDCDDEDDDDDD
@2087963/1
gcacagctcttgcagccatccaacaggattgcccatcaatttatcttcaa
+2087963/1
@@@D=DDEBH<DAECEEBGGCCFECEGCAE@GEGEGEBHD9BFHFGHIII
@4649244/1
ctcgtgttcttcaatgggttcacgttgaaaccaacaacgaaatcgtgttt
+4649244/1
CCCFFFFFHHHHHJJJJJGIJJJJJJJJJJJJJJJIJJJJJJJJJIIFHI
@1063643/1
ttgtggaactgcttcacctgtggccggcggcacgcagacgccttgatgac
+1063643/1
?@?DDDDABFFHHIBABBG@HGCGGIIF@BBGBGHGFFFCC@BBCCCCD@
@2602345/1
gccctgtgcgccaccgacatctatagatgccaagaaacagatcacag
+2602345/1
@@@D;DDDBAFHFGHGHG@AFCG>DGGGIGDHGGHIGBFB@FEHGIG
@541481/1
ccagtggtcttcttgaacttcttcaattgacgcaagaagtaccagaaacg
+541481/1
BCCFDFFFHHHHHJJJJJJJJJJJJJJJJJJJJIJJJJJHIJJJIJJJJI
@2602439/1
gagggaatctgattgtgctgttgtggaactgcttcacctgtggccggcgg
+2602439/1
CCCFFDFEHHGFAIJHIJJJGIIGGIIJIJJJJJJJJJJIJEIJIJJIIH
@541749/1
gtacacctgagcgagactcataacgcagccagatgccaaagttcttgatc
+541749/1
:1=DBBB=DHDDFGGHIIDGGHIJJIIIJIIGIJJJJJJGI9FFCCHGFG
@2089260/1
cttgttgttaagaggtgttacctgcaacttggccaggttagggccaacag
+2089260/1
CCCFFFFFHHHHHJJGHIIJJJJJJJIJJIJJJJJJJHIJIIJJIJJJJJ
@2089341/1
gcctcttgtatgcgaaggtgttgaggcgcttgtggtggtgcacgcgcttg
+2089341/1
CCCFFFFFFHHHHJIIJJ<FFGIHGGIIJEHGDFGBFH@FHGIJFIHFFC
@7232578/1
ctgggctgcagatgactgtgcatccttgctagtaagtcctgagccatagc
+7232578/1
CCCFFFFFGHHHHIJJJIHIJJJJJJHIJJIJGGIIHIJIIGJJJJIIII
@2603121/1
cctaacttcgcaaccactaattccagtgataaattcactctagcacgtag
+2603121/1
CCCFFFFFHFGAHIIIJJJJJJIJJJGHIJIJJJJJJIJIGJIJIIIDHF
@4137728/1
gagcaaatggaaaaaaaaattggtgaaaagaatcacaagtaagatactgc
+4137728/1
CCCFFFFFHHHHHJJJJJJJJJJGHIJIJJJJJJJJJJJHHIJJJJJJJJ
@5680243/1
gggaaaattacactaattctatgcaaagtatagcttgtatttgttatgta
+5680243/1
@CCFFFFFHHHGHJJIIIFHEJGIJJHIHHIIBHIJJFEGFIICGGIIFH
@1573925/1
gtcgagtagagccttagctgcggaatgcttagcttccttcttagagcgtc
+1573925/1
CCCFFFEFHHHHHJJJIJJJJJJJJJJJJJJJJJJJJJJJJJJJJJJJFI
@7747922/1
cactgagtgacggcacctccgacactgaggtcacggtactcgcggtacat
+7747922/1
CCCFFFFFHHHFHIIIJJJJJJJJJJJJJJGIIJIJBFHIJJJJHHEEFF
@3129274/1
gcgggtcggacgagccgtgccttttattgcttggtgagacacgagataaa
+3129274/1
@@@DDFFFHFDHHIGEGGGIIIJJIJJJJGIJJI@;EC=DGEEHEBAACE
@2089652/1
gtggtggtgcacgcgcttgggcagagggaatctgattgtgctgttgtgga
+2089652/1
BBBFDDFDHHHHHJJJIJJJJJJJJJJJJJJJJJJJJJHIHHJHIJGIJJ
@2603856/1
gggttgtcctgcagagcttgccacatcttgtaagcagcctgacgcttagc
+2603856/1
CCCFFFFFHGHHHJJJJJJJJJJJJJJJJJJJJJJJIJJJJJJJJIJJJJ
@1574613/1
gtggaactgcttcacctgtggccggcggcacgcagacgccttgatgacct
+1574613/1
?@?D7:AB8<D<FCBHHGHA9@DA?:GD;@GE/=BBEECBBBCCA@CCC9
@1064210/1
gtcgagtagagccttagctgcggaatgcttagcttccttcttagagcgtc
+1064210/1
CCCFFFFFHHHHHJJJJJJJJJJJJJJJJJJJJJJJJJJJJJJJJJJJIJ
@33729/1
gggcagagggaatctgattgtgctgttgtggaactgcttcacctgtggcc
+33729/1
CCCFFFFFHHHHHJJJJJJJIJJJJIJJIJJJJJJJJJJJJJJJIJJJJJ
@33749/1
ggtgctgggcctcttgtatgcgaaggtgttgaggcgcttgtggtggtgca
+33749/1
@@@BDFFFHGHHHJJIJJGIJIHIII:?FHIHGIIIJJIJJGIGGI@DHG
@542079/1
caccagtggtcttcttgaacttcttcaattgacgcaagaagtaccagaaa
+542079/1
CCCFFFDEHFFFHIGIIIJIJJJIJJJIGIGIIJJJJIGII?FFHIJIJG
@34001/1
gtgtggcacagctggtacgtcaggcactgcagctcgtccgacccgaagtg
+34001/1
CCCFFFFFHHHHHJJJJJJJJJJJIJJJIJJIJJJJJJJJJIJJJHJIAH
@6208891/1
catagatagaaatcgaactcggtcggatgcgtgatgccgaggtcgacagt
+6208891/1
CCCFFFFFHHHHHIJJJJJJJJJJJJFJJJJHIJJJJJJJJIJJJHHFFB
@34269/1
ccaaaagctgcgctattcatttgcgcaggaaggcgtcaatatttttttaa
+34269/1
CCCFFFFFHHHHHJJJJJJJJJJJJJJJJIJJJJJJJJJJJJJJJJJHFF
@4649962/1
gcgggcatgtgagtgttggtaaatccgctagcggtgcagcaggtgacacg
+4649962/1
CCCFFFFFFCFFH:CEFGI@CFFFGIIJJIJJJJHFGHHJJGH==@GHGB
@34385/1
actggttacattgctcacgtacagctaagttattagcgatattataatta
+34385/1
CCCFFFFFHHHHHJJJJJIIJJJJJJJJJJJJJJJJJJJJIJJJJJIIJI
@34674/1
gtttattttgtttttctctgtgatctgtttcttggcatctatagatgtcg
+34674/1
@@CFFEFBFHCDHIGIJIIIJIGIJJIFHHHIJGGIJJJJGIIJCIIGHI
@5167112/1
cccgtacccatagcaacaagatcagcgactgtcacacggtagcggaaggt
+5167112/1
@@CDDDFFGFBHHGGIIJIIJIJIIIIJIJJJIJJJIJJFHIIJIIGHE=
@5167140/1
gacgatttcaccagtggtcttcttgaacttcttcaattgacgcaagaagt
+5167140/1
@@@FFFFFDFDFAHIIII@<FHHIIFIGIHIIIIGIGGIIIIIIIIIGI?
@4139344/1
ggggtgggcccaccaggccgttacagatgaactcccgtcgatgaccagca
+4139344/1
B@BDDDFFHHHHHJIHJJJJHIJJJJJJJJIGJIJIIIJJIJJJJHHHHG
@1574723/1
aggtgctgggcctcttgtatgcgaaggtgttgaggcgcttgtggtgg
+1574723/1
?@<=?BDDBDFFABAAEEHFBHF<1?@1:CGE@AFBGBIAFBFC7;@
@1065145/1
gtgctgggcctcttgtatgcgaaggtgttgaggcgcttgtggtggtgcac
+1065145/1
CCCFFFFFHHHHHJJIJJJJJGFHICHHIJHIJIJJJJJHIJFHIGHGGG
@5681165/1
caaggggatctgagaatggtttagattcacaattttgtccgctggacaat
+5681165/1
CCCFFFFFHHHHHJJJJJJFHIJJJJJJJJJJJJJJJIJJJJJJJJJJJI
@5681282/1
gtgctgttgtggaactgcttcacctgtggccggcggcacgcagacgcctt
+5681282/1
CBCDFFFFHHHHHIIJJJJJIIIJJJIJIJJJJJJJJHHFFDDDDDDDDD
@5681303/1
atatattttaagatgaaatgttaccccaaaagctgcgctattcatttgcg
+5681303/1
??@DDDDDD>FH<FG@FHGGCHHIHHGEI@9;BGEGG8DAFFGHGG<<9F
@35588/1
gtagcttttcatgaacttctttttattttcttcgtttactaatataacga
+35588/1
C@@FFFBDBDCFHGGHHGIIIHIHGEIHIGHGGGGGHEGHHEHIEHGIED
@5167672/1
cggcaaacgttaagtaagagtccgagtcgaattgagactgcggcgtcata
+5167672/1
CCCFFFFFHHHHHJIJJJJIHIJJIIFHIHIGIIJJJJIIIIIJJHHGFF
@35633/1
caaatattttattgtaacaatgaaccatggtttcaacaatttctctattc
+35633/1
@@@DDDDFHHFHGGDHIGEADBHEHIEHIIIAHIA@EFHGGIE<DDHEHI
@4139917/1
gagtgacggcacctccgacactgaggtcacggtactcgcggtacatgttg
+4139917/1
CCCFFFFFHHGHGJJJIIJJIJJJJIHIHIJJDGIIIJJIJHFHFEFFCF
@7233175/1
ataataaaattagaggaagtaggtgctgggcctcttgtatgcgaaggtgt
+7233175/1
@CCADDDFHHHGHJJIGIIFHEGHHHJGIIIIJJIGIHIIIJJGIEGBDF
@7233342/1
ggagcttggtacaaagcaaaggtcgggcagttcgtcaacaagacattact
+7233342/1
@@@FDFFDBAFFBFGGIIIIGIDEGE>EEFEHCHIIIIIIHIEHCGHIIG
@7233557/1
ctcatcttgtatagaggaggcttgggctcgctctccgaagggagcttgcg
+7233557/1
@@CFFEFEHDFHHJJJIEGIIIHIGHGIGI<GGGHIIIIIGEEGIAGH=E
@1575563/1
ccgagacattatgtttattagggtcacgatacctttcttcctagtataat
+1575563/1
CCCFFFFFHHHHHHIJJJJJJJJGGIJJJJJJJJJJJHIJIJIJIIJJJJ
@7233889/1
caggatgtggattttaatgttattattacagcatacataataaaatt
+7233889/1
B@CFDFFDHHHHHJJJJJJJIJJJJJJJJJJJJJJJJJJJJJJJJJJ
@1066153/1
gctgccgaaagattagagtcgtcttctacttctgcttctggcacatcagg
+1066153/1
CCCFFFFFHHHHHJJJJJHHIIJJJIJIJJIIJGIJJJJJJJJJJJJJJJ
@6211489/1
ctgagtgacggcacctccgacactgaggtcacggtactcgcggtacatgt
+6211489/1
CCCFFDEFHHHHHJJJJJJJJJJJJJJJGHIJJJHIJJJJJJHEHFFFFC
@2090540/1
cgcaagaagtaccagaaacgggacttagccacaatctggtctggagagaa
+2090540/1
CCCFFFFFHHHHHJJJJJJJJJJJJJJJJJJJJJJIJJJHIJJJJIIJIJ
@6211808/1
cagcatacataataaaattagaggaagtaggtgctgggcctcttgtatgc
+6211808/1
B@CFFFFFHHHHHJJJJJJJJJJJJJJIIIJIJJJIJJJJJJJJJJJJJI
@4650567/1
gccagatgccaaagttcttgatcttcactgggctcttctctgggatttcc
+4650567/1
@@@DD>DDDF?F3ECGBGGIB@BHHIIIIIIDIGIIGEHGHGHI@FGIGI
@7749030/1
tggctcccatgtcacggtagcactgagtgacggcacctccgacactgagg
+7749030/1
@BCFFFFFHHHHHJJJJGIJJJJJJJJGHJJJJJGJJJJJJJJJJJJJJJ
@2604237/1
cgcaagaagtaccagaaacgggacttagccacaatctggtctggagagaa
+2604237/1
@@@D?D>DAFFFAG@HHGGEH<F:@FEGAGEGGGHHHGE?BGH<9?D66=
@2604269/1
catgattcatccacaaattccaacccttgcgtttcaaa
+2604269/1
=;@DDDDDDFHDFEGIBBBDFHHEE?;CFHE8?DCG9:
@4140936/1
tctccttctgcttgggagcacccttgaagtcctctggaaggtcttcctcc
+4140936/1
@@CFFFFFHHHGHIEIEHIIGGIGEHGGICEHGHGIJBDFE:?DGBFGHI
@543165/1
tgctttcacaatcttcgtgggactagtagtcatttctttctgccactctt
+543165/1
CCCFFFFFHHHHHJJJJJJJJJIJJJHIJIJJJJJJJJJJJJJJJJJJJJ
@4141087/1
gtgggttttaatgttattattacagcatacataataaaattagaggaagt
+4141087/1
@B@DDDDFGHFHHIJJIJIJJIGIIIEIJJIJJJIIJFIIIIJGIIJJJF
@2604574/1
cgcaagaagtaccagaaacgggacttagccacaatctggtctggagagaa
+2604574/1
@?@DDFFFFDFFFIIJJIJIGIIIGGIGIDHIIGIIIIIGGGIIEHIGGI
@543328/1
cagccagatgccaaagttcttgatcttcactgggctcttctctgggattt
+543328/1
CCCFFFFFHHHHHJJJFHJIJJJIJJIJJJJIIIJJJJJJJJJJJFIIII
@6212637/1
atggtaagaaggtggcggccagaatctagacatgcacagctcttgcagcc
+6212637/1
@CCFDFFFHHHHFHJJJGIJJJJJJJJJJJJJJJJJJJJJJJJJJJJJJJ
@7750158/1
ggcagttgcagaaacatcaatattaagcatcattttccattggctgggtc
+7750158/1
CCCFFFFFHHHHHJJJJJJJJJJJJJJJJJJJJJIIJJJJJIGHJJJJDH
@7750526/1
gttcaccaagctagtggcgttgatgtcgcaagatagtgagacattcactt
+7750526/1
C@CFFFFFHGGHHIFGHJJJJJIJIJJJJJJJJJJJIJJJJJIIJJJJJJ
@7750765/1
ctcatcttgtatagaggaggcttgggctcgctctccgaagggagcttgcg
+7750765/1
@?@DDDDDHD:CAEDGGIGBEHG@BE3EEBGGADCAFGI8:AE<FGH<24
@544383/1
gtcgagtagagccttagctgcggaatgcttagcttccttcttagagcgtc
+544383/1
@@@FFFFFBDHH?FHIIIIIEHIIIIIIIGGBGHIGIIIIIIIIIFHHIG
@7751084/1
ctgtggcgaagttttgttcacgttctttgcttgaacacactgtgtcgcca
+7751084/1
BCCDFFFFHHHCFIJJJJJGIJFHIIIJJJJJIJIJJJJJHIHIFGIJJJ
@2605853/1
gtacgttcaaacgtatcacacattttctggtcaccttccatgcaaaatct
+2605853/1
BB@FFFFFHHHHHIJJJJJJJJJJJJJJJJJJJJJJJJJJJJJJIJJJJJ
@3629465/1
ctcataacgcagccagatgccaaagttcttgatcttcactgggctcttct
+3629465/1
CCCFFFFFGFHGGIIIGIHIJJJJJGHIIGIJJJIIIJJIHHIJIGIJJH
@3629486/1
gtcgggtcacattacatactctgtatttcctcttcatggtgccacagtga
+3629486/1
@@CFDAFDHHGFHGCHGCGGCHHAFIIIIAHIIGEHIEGDGEGCGBEDDG
@7751463/1
cgcaatgttggagcttggtacaaagcaaaggtcgggcagttcgtcaacaa
+7751463/1
@@@A?DDDH?3::EFEGDHGEAAHECAA@BF?EFEH<@FGGGB77=8FGE
@37255/1
ccttcaaactgaatctaggtaatccctttatttcttctttaataggacaa
+37255/1
CCCFFFFFHHHHHJJJJJJHJJJJJJJJJJJJJJJJJJJJJJJJJJJJJJ
@37503/1
gcgttgtctaacgtcggattcagttcggaacatagaaatttgtgtaaccc
+37503/1
?@@DDDFFFHHGHJIGB8FFEGCEFEFGGGEGHHG@CDHGIF@D=FGCHH
@37710/1
atctgtttcttggcatctatagatgtcggtggcgcacagggcacgcttgc
+37710/1
CCCFFFFFHHHHGGIIIIIJJJGIIIHIGHHIJJJIJJIIJJIJIJGIGG
@3630254/1
ggacatttcaattttatttagttggtcttggttgaacggaactccaatcc
+3630254/1
@@CFFFFFHHHHHJJJJJJJJJJJJIJJJJJIIJJJJJGGIJJIJJJJJJ
@7234045/1
ccctcgtgttcttcaatgggttcacgttgaaaccaacaacgaaatcgtgt
+7234045/1
@@@DFFDDFDHHDGIIIIIICEFEHIEGGIIIIIIIGHHIGIFHFHHGIF
@1575796/1
gcttggtacaaagcaaaggtcgggcagttcgtcaacaagacattactagc
+1575796/1
CCCFFFDEHHHHHJJJJJJHHIJJJJJFHJJJJJJJJJJJJJJJJJJJJJ
@5168430/1
caccagtggtcttcttgaacttcttcaattgacgcaagaagtaccagaaa
+5168430/1
@@CFDDBDFHFHHIJJGGGGIJJIIGJCIIIGHGJJGGIGIIJBFGHHHI
@1575874/1
cttgggcagagggaatctgattgtgctgttgtggaactgcttcacctgtg
+1575874/1
CCCFFFFFHHHHHIJJJJJJJJJIJJJJIJJJJIJJJJJJJJJJJJJJJJ
@3130364/1
cttagccacaatctggtctggagagaagatcctcatcttgtatagaggag
+3130364/1
@CCDFFFFHHHHHJJIFHIJIGIEIIIGGHEGIHHIJJJGDHIIGIII@G
@6722356/1
gtccgtttgttctggtgaatctctgaaatggctggagtgattttgacggg
+6722356/1
CCCFFDFDFFHHHIJ@FGGIHIIEIJGEHIIIEDE?D?CCBGIHEGHGII
@3130536/1
ggcagagggaatctgattgtgctgttgtggaactgcttcacctgtggccg
+3130536/1
CCCFFDFFHHFFHJJIIJJJJJJJJJJGHIIJJJJGIIIJJGIGGIIJIJ
@3130722/1
gcttcacctgtggccggcggcacgcagacgccttgatgacctccactttg
+3130722/1
CCCFFFFFHHHHHJJJJJJJJIJJIJJIHHGFFDEEEEEDDDDDDDDDDC
@1067045/1
gttgttgcacgcgcacggtggcggcgtaccgcgaggggtgcgcgtccatg
+1067045/1
CCCFFFFFHHHHHJJJJJGHIIJJJJHFFFDDDBDDDD7BDDDDBDDDED
@6723198/1
gtacacctgagcgagactcataacgcagccagatgccaaagttcttgatc
+6723198/1
=1=DDDBBFHBFAHEGEI@DHGEB@8D@:DH?@?DGHBHIGFCA=CCFH@
@1067081/1
gagcgagactcataacgcagccagatgccaaagttcttgatcttcactgg
+1067081/1
@??DDDD@@DFDDGIEFEHA@GFBDHGIGIIGHDFHGIE@FDFHIGHIG@
@5169176/1
cccgtttccaatctccaagacaggaggctccagtactttagctttgacag
+5169176/1
@CCFFFFDHHHHDIGGJFIHJIIIHIIGGGGIJFDHIJIJJJJJIJIJII
@3131242/1
gaactgcttcacctgtggccggcggcacgcagacgccttgatgacctcca
+3131242/1
@@@DDFFFGHFHFAHDCDFHIG>FBGHHIIIFHEBECEDDCDCDCDDDDD
@1576735/1
gccagatgccaaagttcttgatcttcactgggctcttctctgggatttcc
+1576735/1
@@@FFFF?DHHDHGIIICGHDHEGIGIIIGGHIIEGHGIGHIGIHGGGGI
@7235399/1
gtcacggtagcactgagtgacggcacctccgacactgaggtcacggtact
+7235399/1
CBBFFFFDHHHHHJJJJFHJJJJJJJJJJJJJJJJJJJJJGHIJJJHIHH
@1577072/1
gaaggtgttgaggcgcttgtggtggtgcacgcgcttgggcagagggaatc
+1577072/1
BBBFFDDDHHHHHJJJJJJHIJGIJHIJIJJJJJIJJJJJIHHHHFDFEE
@1067631/1
gtgttgaggcgcttgtggtggtgcacgcgcttgggcagagggaatctgat
+1067631/1
@?@DDDDA;CFAFGIGHIFHIHHAFHHIIGHIIIIICH?HEE=CBDFFFB
@3131934/1
gcgaaggtgttgaggcgcttgtggtggtgcacgcgcttgggcagagggaa
+3131934/1
CCCFFFFBFFHHHJIJJJJJJFHIHHIFGIIJJJJIGHIJHHHFFFFDBE
@6724074/1
tctcagcatggtaagaaggtggcggccagaatctagacatgcacagctct
+6724074/1
CCCFFFFFHHHFHIJJJJJHIJJIJJJJJJJJJJJJJJJJJJJJJJJJJJ
@7236006/1
ggcatacaaggcaaagcaccgacgacgacactgtacagttagaaatgtta
+7236006/1
CCCFFFFFGHGFHJJIIJJJJJJIJJIIIJJIJJHGIIFHEIGIJJIHHH
@1067780/1
caccatttcatttggattcgtagagtaatctaagacttgtccgagctcat
+1067780/1
CCCFDEDFFHHGHJJJIIJHCBHCGIEGIGIJGHGGIGGDHGH@D@GHIE
@1577359/1
ctttatttattgtaaaccgcgatgattttggacgtatttttgttgttttt
+1577359/1
CCCFFFFFHHHHHJJJJJJJJHJJHIJJJJJJJJHHIJJJJJIJJHIJJJ
@37908/1
ggacatttcaattttatttagttggtcttggttgaacggaactccaatcc
+37908/1
@CCDDDFFFFFBFIGGJIGIIIIGHFHGGIJIJE>BFFE;BFHIIHBEHI
@4144677/1
ccggtaagtttgtcgagtagagccttagctgcggaatgcttagcttcctt
+4144677/1
@@@FBDBDFFHFHFGGHGDHIIGHEEHGGIIFEGBGI@DGGCDHIEEIII
@1067908/1
ctgggcctcttgtatgcgaaggtgttgaggcgcttgtggtggtgcacgcg
+1067908/1
CC@FFDDDDDHHHIIIIIIIII<AFHICDH<FGFFFBFBHIC@@;@EGEE
@6724380/1
ggtggtgcacgcgcttgggcagagggaatctgattgtgctgttgtggaac
+6724380/1
BCBDFDDFHHHHHJHHGGIIJJJJJJJJJJJJJGGIHHIIJHJJFHHIJJ
@4144919/1
gctcgctctccgaagggagcttgcggccgatgacctcatactccttcaac
+4144919/1
??@DDDFDHHHFHIJJJIJJJJJJJIJIJIIIJJIIJJJJJIHEEHHHFE
@5170219/1
ctgtttcttggcatctatagatgtcggtggcgcacagggcacgcttgcgc
+5170219/1
@@@DDFFFHHHABFHEIGGCCFHHIGI1CFGIDIGBHIGEEIJIIIIEHA
@1577855/1
ggacaatgtttttttaattaatttttaatttattagtagttgttgatttt
+1577855/1
=1:ADDD:CDDDDEIE9AE9FEEEEEE<DDCDEEDDD4BDCE<BD98B?@
@5170321/1
ggtgcgtgcaggatcctcgtcattgcctggcatacaaggcaaagcaccga
+5170321/1
B@?DFFDFHHHHHJJJJJJJJJJJJJJJJJIJJJJJJJJJJIJJIJJJJJ
@3631014/1
ctgggcctcttgtatgcgaaggtgttgaggcgcttgtggtggtgcacgcg
+3631014/1
@@@D?DDB??FBHG@BF>FFFB<<@C@FA9D:@@GIHG7FHGEA@HGEFE
@3631040/1
ctgcaacttggccaggttagggccaacagattgtttgagatgtttgtgaa
+3631040/1
@@7?AD=:?FFAFBDE<A<<E;FEC?F@BCBDCFFDED6B@FDD?BFEAF
@7237353/1
ggcataacgggccgcgactccgccctcttcctcgggttggaatgattctg
+7237353/1
?<@DDDDDF>A8?EFFFDFAFC?FFIIDEIID@8<:BDB>;66>>ADE@D
@3631401/1
gtagctttaaggggatctgctgtctgtggagctgatgcttgctgggcctc
+3631401/1
@=?BDDFFGDDHDEH<FHHEHEAHEEEEFICCEG?FCFDB@DFD@BDGHE
@1068914/1
gttgtgtacacctgagcgagactcataacgcagccagatgccaaagttct
+1068914/1
@@@FFFFFHAAACGHHIJJJJJJIJJJJJJJJIIJIGIHGIIJJIGBGIJ
@4653201/1
aggtgctgggcctcttgtatgcgaaggtgttga
+4653201/1
@@@DDDDD?FDBBF?EFHGIIHE7FGGFEDGGE
@2092930/1
cacatctacctttggaaagatactgtcgaccaagtcaagtcaatttagac
+2092930/1
@@@FFFFFHHHHFGGIJJIIJJIJJIIJGIGEIJJGJJJJGIIJJJGICH
@545034/1
ctgagcgagactcataacgcagccagatgccaaagttcttgatcttcact
+545034/1
CCCFFFFFHFHHHIJJJJJJJJJJJJIIIIJJJGHGIJJJJJIEIIIJJI
@3631955/1
aggtgctgggcctcttgtatgcgaaggtgttgaggcgcttgtggtggtgc
+3631955/1
@BCDFFFFHHHHHJJJJIJJJJJIIIJFHHIJJJJJJJIJJIJJFHI@EE
@1069303/1
cttgaacttcttcaattgacgcaagaagtaccagaaacgggacttagcca
+1069303/1
CCCFFFFFHHHHHJJJJJJJJJJJJJJJGHJJJJJJJJJJJJJJJJJJJG
@3632028/1
ggtgtacatcatggaaggaagatgcctcatcacaacatctaaagcta
+3632028/1
@C@FDEFFHFHHHIFIJIJIJGGCDEHIJIJJJJJIJJIIIJJDGGH
@39913/1
gtcagtgttgaaattcgcccgtcgcaccagattattgatttctctttccc
+39913/1
CCCFFBDFHGHHGJJIJJJJJJJJJIIJIIGIIJJJJHJJJIJJJJIIII
@4653750/1
cttggcttgagatttgttgcgaccgatgccataaacagtgtgctgggcat
+4653750/1
@@@DDA>DF>FBFGEEEFE><DE6D6?F@HEGCGGCE@HIHDHHGICHIA
@4653836/1
cctacttggcgataaatattgcacatctacctttggaaagatactgtcga
+4653836/1
@@?BD;BDDB@FAF@@ADHC@HF<HHAC??FGHII9DA@?F>G9DFBFB8
@3132079/1
gtcgttccaatcctggttcatgatgaactcttgcaggcgcgggaacaagc
+3132079/1
???DDADDBDBFHIEFCBHHIIIHBHHEG@DDEH<<CD0?@BFGHGGCHD
@4653891/1
ggggcagtgctggggactccgggcgcagcaccagtcgtgctcgcagccgc
+4653891/1
CCCFFFFDHHHHHJIJJJIIJIIIHJJIJJJJJJIJJHGIIHHFFFDDD@
@2093853/1
gcgggcgccgggatggacacggagcgcgtgcagcgcacgtacgtgtggca
+2093853/1
@@@DFFFFHFHFFHGGJGGGGGGGIJJ>DBCACCDBBBBA?BB?CABBB?
@4654119/1
ctgtgatctgtttcttggcatctatagatgtcgg
+4654119/1
@@@;DDDDHD<=ACGFAE@FCEEEHI@FHG<C;@
@2607719/1
cgatatcttctgtagctgctgtgtgaagttcttcaaagcgtcttctctaa
+2607719/1
@C@FFFFFHHGHHJJJJJJJJIGIJJJJJJJJIJJJJJJJDHIGIIJJJI
@2607866/1
ctttgatttcttttgtaaatttaactctctgtgagtccgtcagtggcttt
+2607866/1
CCCFFFFFHHHHHJJIJJJJJJJJJJJJJJJJJJJJJJJJJJJIJJJJJJ
@4654437/1
gtcgcggtcaaacctaggactcgaggttggtcgtctaccgggcagttctc
+4654437/1
C@@FFFFFHHGHHJIGJJIBHIJIJJFHIIGHIIIIJJJJIJIHHCCCEB
@4654453/1
ggcagagggaatctgattgtgctgttgtggaactgcttcacctgtggccg
+4654453/1
@@@DD=:BAFABFGIGEGEFHGIGHHIFAGAH@HIIIGD?FHHDBC38B@
@6214479/1
gtggcaatactcggccgcgaacctccatcatattgtttgagatcgtcaaa
+6214479/1
@@@ABDDFFHHFHGHIIJGIGIIJIJIJGHIIJIIGHIG@HGIHFHGDED
@6214757/1
ctgagcgagactcataacgcagccagatgccaaagttcttgatcttcact
+6214757/1
CCCFDFFFHHHGHJJJJJIIJJJJJJJJJJJIGIIDGIIJJIJJJJJJJI
@4654786/1
ttattttccatctagcggtcccatactataaaaacgtgccgattgtccac
+4654786/1
CCCFFFFFHHHHHJJJJJIIJJJJJJJJJJJJJJJJIJJJJJJJJJIJJJ
@2095020/1
agacctttgatttcttttgtaaatttaactctctgtgagtccgtcagtgg
+2095020/1
@CCDFFFFHBFHDIJJJJIEFJDBEFDHGIJJGHJIIIGEGGH@DDBHGH
@4654840/1
cgtcgcaccagattattgatttctctttccctgtcgggagcggagcgcgc
+4654840/1
CCCFFFFFHHHHHJJJJJIJJJJJJJJJJJJJJJJJJJIJJJJEHIHHFD
@3133466/1
gccagatgccaaagttcttgatcttcactgggctcttctctgggatttcc
+3133466/1
@@@DFFFFGHGHFIFHIJJJJJJIIJJJJJJJJJJJJIJJJJIJIGJIIJ
@2608490/1
gttcattcaactgtcttgttaatgcctggccctcagcgacatgtaagagt
+2608490/1
CCCFFFFFHHHHHJIJJIJJJJJJJIJGEGIIIJJJGJIJJJJIIJJJJF
@2095661/1
gccagatgccaaagttcttgatcttcactgggctcttctctgggatttcc
+2095661/1
CCCFFFFFHHHHHJHIJJJIJJJJJJJJJJIJJIJIJJJJJJJIJJJJJJ
@2095918/1
ctcagatgcaatttcttgcaagaattgcacaaagttgaagtccttgttgt
+2095918/1
@@CFFFFFGHHHGIHIJGIJJJIGGHHGIHIDHJGGGGGIGHIJIIIJJJ
@1071561/1
ctgcagatgactgtgcatccttgctagtaagt
+1071561/1
1?=BDD;:=FFA<F?GCCAA<I??AHHAAAC<
@7752696/1
taggaccattaacatatcttacaaattacagaatcattatcccttgttta
+7752696/1
CCCFFFFFHHHFFHHIJJJJJJJJJJJJJJJJJJJJJJJJJJJJJJJJJJ
@1071638/1
cagccagatgccaaagttcttgatcttcactgggctcttctctgggattt
+1071638/1
CCCFFFFFHHHHHJJJHIJJJJJJJJJJJJJJIJJJJJJJJJJJJIJJJJ
@1578470/1
ctcatcttgtatagaggaggcttgggctcgctctccgaagggagcttgcg
+1578470/1
CC@FDFFFHFDHDIGGBBHGIJIHIIIJJFIJGIGGGIFEEGCEAGIIEG
@6216481/1
ccacgcctgggatgccacccggcaccactcccgggtgaggatgcactaca
+6216481/1
@?@DDDDDD;?B:EHBHIID?G@@????BGBBF@:FB@=FHDGE4===7A
@7237626/1
gcggtgaatttgtggcctggcgttgagggcaagttcatgcgtttttgctc
+7237626/1
@CCFFDDDHHHHHIIJJJJIHIHHJIJIJIJJJDGIJJJIJDHIJIGIJJ
@7753409/1
gaggaagtaggtgctgggcctcttgtatgcgaaggtgttgaggcgcttgt
+7753409/1
CCCFFFFFHHHHHJJJJJJJJJJJJJIJJJJIJJJGHIIJIIJGIJJJJH
@6724600/1
catacataataaaattagaggaagtaggtgctgggcctcttgtatgcgaa
+6724600/1
CCCFFFFFHHHHHJJJJJJJJIJJJJJJHHJJJJJJJJJJJJJJJJJJII
@1579240/1
gagccttagctgcggaatgcttagcttccttcttagagcgtcccgtaccc
+1579240/1
@@@FFDDDFFDBHHHB:FDFCFDGEGHJJJJIJGGEFGIJGGIIIFEHIG
@4146598/1
ctgcatagatagaaatcgaactcggtcggatgcgtgatgccgaggtcgac
+4146598/1
CCCFFFDFHDDAFHEIJGEGGHGCEFFGG:GAHBBGFAHIEE@GIAA=:5
@1579731/1
cgcttgtggtggtgcacgcgcttgggcagagggaatctgattgtgctgtt
+1579731/1
@BCFFFDEHFHHFGIIHIJIJGIJIIJJIJJIJGGHIJJJIJJIIJIIJI
@40222/1
ccctcgtgttcttcaatgggttcacgttaaaaccaacaacgaaatcgtgt
+40222/1
C@@FFFDDHFHHHIIIJJJJAEGIJJJJIJJGEHIJJJJJJJIJJIJJIH
@7239378/1
gtttgtctgttcgtctgtgcgcgctaatctcagaaacggctgatccgagt
+7239378/1
CCCFFEFFGHHGHGGIIGHHIJJIJJJJJJJJJJIJJJJIJJIJJJI=E;
@40735/1
ctgtgacttgtagtcaaggtggagattttactatctttcaagtcggcata
+40735/1
@@@=DDDDFFCFFCGEGFI<CFIC9CACHHBFEFFIIIB??GDDGBFFFE
@6726512/1
gagacgatttcaccagtggtcttcttgaacttcttcaattgacgcaagaa
+6726512/1
CCCFFFFFHHHHHJJJHJJJJJJJJJJJIJJJJJJJJJJJJJJJJJJJJJ
@7239890/1
cttcttcaattgacgcaagaagtaccagaaacgggacttagccacaatct
+7239890/1
CCCFFFFFHHHHHJJJIJJIIJFHHIJJJJJJJJJJJIJJJJJJJJJJJJ
@4147647/1
gtctgtttgtctgtttgtctgtttgtctgtttgtctgtttgtctgttcgt
+4147647/1
BBBFFFFFHHHHHHJJJHIJJIJJJIIJJIJJJJJJJJJJJJJJJJJJJH
@7239982/1
cggtagcactgagtgacggcacctccgacactgaggtcacggtactcgcg
+7239982/1
BBCDFFFFHHHHHGIJJJJJJJJJJJJJJIJJJJJJGGJJJJJJJJJJJH
@1073806/1
atgtcgtcatctttggtaatgagttggttcttgtctatgatgtcttgttt
+1073806/1
@@@DFFFFBHHHHJGGGEGIIJJHIIIIJJIJFGGHFDGHHIIGIJAFHI
@41188/1
ggtgcacgcgcttgggcagagggaatctgattgtgctgttgtggaactgc
+41188/1
BBBDFFFFHHHHHJJJJJJJJJJJJJJJJJJJJJJJJJJJJIIJJJJJJI
@3134085/1
cttcacctgtggccggcggcacgcagacgccttgatgacctccactttga
+3134085/1
@C@FFFDFDFDFHJGHGGFIIIIIGIIJHGFFFCCEEECEDDDDDDDDD>
@1580545/1
agcaaatggaaaaaaaaattggtgaaaagaatcacaagtaagatactgca
+1580545/1
@CCFFDFFHHHGHDEAGGFGIJICHGHGJ7FHHIIGGIJBHGFFHIJGII
@7240113/1
gccttagctgcggaatgcttagcttccttcttagagcgtcccgtacccat
+7240113/1
CCCFFFFFHHHHHIJJJJIIJJIJJJJJJJJJJJJJJJJJJJIHIJJJJJ
@2609534/1
ggccgcgactccgccctcttcctcgggttggaatgattctggtgggttgt
+2609534/1
CCCFFDFFHFFHHIJIGIIJJIGIJII=CGIGIJJIGIJIIG?EHFBDD@
@1580778/1
tgtggcgaagttttgttcacgttctttgcttgaacacactgtgtcgccat
+1580778/1
@@@FFFDFDHFFHIJFHBHFHIHGIJJIJJJJGGIJGJIJGFGHGHGJJJ
@3633223/1
gtcgcaccagattattgatttctctttccctgtcgggagcggagcgcgct
+3633223/1
CCCFFFFAFHFFHIIIEAHHDHIIIIGIIIIIIIIIA@GIGEB@AGEFDD
@3134513/1
acataataaaattagaggaagtaggtgctgggcctcttgtatgcgaaggt
+3134513/1
CCCFFFFFHHHHHGIHIIJJJIGIJHHIJJJJJJJJJJJHIJJJIGHHJB
@1581018/1
gtagcactgagtgacggcacctccgacactgaggtcacggtactcgcggt
+1581018/1
CCCFFFFFHHHHHJJJJJIJJJJJJIJJJJJJJJHIJJJJFHHJJJJHF<
@4655903/1
cgcatagaatctgactggtcattacaattacc
+4655903/1
?@<DDD?ACFHBF4CCAFCFEEGIABC9FDHH
@2096896/1
gccaaacgaatacctgtttatattagttggtgaatacggtctaaccgact
+2096896/1
@C@F?EFFFHHGGIJJJJIJJIIIIIFHIIIHEHHFHIGHGIICGHJHII
@42155/1
ggttaatcagactatagttagtatagttataagactcagattgccatctc
+42155/1
@@=DDDD>C<ACF?BAFHIIH<ABBHHHECHIEHGICFGIIG<<FGCADG
@5171534/1
gtttgtttcatgtcaatcggttcataaataaaaaagttatgtcaaattaa
+5171534/1
@@@FFEFFFFHHFHI>EF@GCGDBHHC?DFFD?EGG<BFGIJJICFEGGI
@2610195/1
gcctcttgtatgcgaaggtgttgaggcgcttgtggtggtgcacgcgcttg
+2610195/1
CCCFFFFFHHHHHJJJJJCHHIJGJJIJJJJJIJJIJJHHJJJJJJHFFD
@2610529/1
aagaggtgttacctgcaacttggccaggttagggccaacagattgtttga
+2610529/1
BCCFFFDDHHGHGJJJJGGIJJJJJJIJFHIJEEHIIIJIIFGHHDFHIH
@2097437/1
ggcctcttgtatgcgaaggtgttgaggcgcttgtggtggtgcacgcgctt
+2097437/1
CC@FFFFFGHHHHJJHJIIEGHIJIIJIJJJJJHIIFHIHGIJJJJHHFD
@2097696/1
ctggctcccatgtcacggtagcactgagtgacggcacctccgacactgag
+2097696/1
C@@FFFFFHGHHFHHIJJFHGIJIHIGE?EHIGGGGGDEHIJIJJJGHEE
@2097820/1
ctgagccatagcaaacagccactggcaatgtggatagctggacaaggcac
+2097820/1
CCCFFFFFHHHFHJJJIIIJGGCEEGIGGG?FHGGIFEHIJF@BFGHBFH
@2097913/1
ctcttgtatgcgaaggtgttgaggcgcttgtggtggtgcacgcgcttggg
+2097913/1
CCCFFFEFHHHHFEIJGFHHIGIJJJJJJJHJJGHJGHIIIJJJHFFFDD
@1075568/1
ctgggcctcttgtatgcgaaggtgttgaggcgcttgtggtggtgcacgcg
+1075568/1
@@;?DDDDBDBFHGEEEIBDE>GEFGCBGIGHAAFGFHG=CG;@C@@@BB
@6216822/1
ggggtgcgcgtccatggagccgaccacggcggcgatggacggcttcttgt
+6216822/1
B@@FBDDFHHHHHJJJJJIJJJJJJJJJJJJFDDDDDDDDDDDDDDDDDC
@2098199/1
ctctcgagtatccttgggctccgcgaacgcagttttcgaccttattatgt
+2098199/1
CCCFFFDDBFDHDIGIIIIIIIHG@G:GHIGH;CGHIGHGIIIHHGHHHA
@7755757/1
ctcttttaatattataaatagttatttgatcacacactgatgcaaaccag
+7755757/1
BC@DFFFFDFHHHIJHIJJJJHHGJJJJGGIEGHIJIIJGHJJJIIIIIJ
@6217306/1
caccagtggtcttcttgaacttcttcaattgacgcaagaagtaccagaaa
+6217306/1
@@?DDDFDFHHHB@FD>DGIIIIICGHCHEHHIIGGGHF?DFHEEGGIGG
@6217362/1
gcctgggatgccacccggcaccactcccgggtgaggatgcactacatttc
+6217362/1
@@@DDABEHFAFBGEH@EC<FGIGIEHGIGH7?CHIEC@A@EEGIHCA=C
@4657202/1
caccttgtggctgtgacttgtagtcaaggtggagattttactatctttca
+4657202/1
CCCFFFFDHHHHHGIEHIGJEHIIJHJJJCGHIIBDGHIJJJIIJIJJJJ
@7240611/1
atcgctgtctgccatagagaagttcttcgacgctccgtactggttgtact
+7240611/1
CCCFFFFFHHHHHJJJJJGIJJJJJJJJJJJJJJJJJGIJJJJIJJJJJJ
@7240698/1
cggaactccaatcctttactcgaatagtcttttctaacttgaacagtgcg
+7240698/1
@CCFFFFFHHHGHJJJJIJJJJGHIGHHIIIJJIJJJJJJJIJJJJGHIJ
@546886/1
cgcatcaaaaatgtagctattttcattaatcacaattacacgtttacttt
+546886/1
CCCFFFFFHHHHHGHIIJJJJJJJJJJJJJJGIHJJJJJJIJJJJJJFII
@2611664/1
cataataaaattagaggaagtaggtgctgggcctcttgtatgcgaaggtg
+2611664/1
CCCFFFFFHHGHHJJGIGHIHIGIEFHHIEGEGIIGIJGFIHIJGFHJ?F
@7240887/1
gcaagaagtaccagaaacgggacttagccacaatctggtctggagagaag
+7240887/1
@?@BD;ADCFA<DGBFF?FFII:G?EFCGBGEIEIICFDGEFCAEBFFEF
@2611822/1
aggcataatgccatattcaaatgggaagtggtgataaagataagtatagg
+2611822/1
CCCFFFFFBDFHHGIJJJJJIIJJJEGHEFHAGEHFFFHGGGCHIGGGHI
@7240971/1
cgttaacatacgagatcttcgtgcggagataatattttaaagtatag
+7240971/1
CCBFFFFFHHHHHJGIJJJJJHIIJJIIJJIIJJJJJJJJJJGHIJJ
@4657873/1
aaggcggcggccgcattcggtttcacagaaaccgaattaatacggccaaa
+4657873/1
CCCFFFFFHHHHHIJJHHHHBDFFEEEEEEDDDDDDDDDDEEDDDDDDDD
@7241621/1
ccaaaacccacttatatacgacaacttaacta
+7241621/1
@@??DBA?A1AFHD>BG>FHAGGGIGGDFGG1
@4658049/1
tagaaatatttcggcgatttaatttttttatgtttttattatgcaattca
+4658049/1
BC@FFFFFHHHHHJJJJJJJJJJJJJJJJJJJHIJJJJJIJJJJIJJJGI
@6218898/1
ctttcacaatcttcgtgggactagtagtcatttctttctgccactcttta
+6218898/1
@@@DADDDHDFDHEHHGAGIIGHC?FEHGHIGIIGIGCHHABDGEGHGII
@7242044/1
cagtggtcttcttgaacttcttcaattgacgcaagaagtaccagaaacgg
+7242044/1
@@?B?>AD???FF?EEBGHG<IHHEACDHIHEADBHFI?@DB<GGHGEHC
@6219045/1
gcaagcgactggttgttaactccgaaaattatatcataatcattataact
+6219045/1
CCCFFDDFHGHHFHHHIIIJJJJIJJJJBHGGGGHIJJJJJJJJIJJJIJ
@1077445/1
ccggcttatactccgcctccaacttgatacaagcttctcggacagcagtg
+1077445/1
CCCFFFFFHHGHHIIJJJJIGJJJIJIIIJJJJJIJJJIJIIJJJIJIFH
@4149196/1
cacctttctaggacatttatctggctgtatgtttacatcataatgatgaa
+4149196/1
@B@BDFFFHHHFHJGIJJJIIJIJJJIGGGIFIIHIIJIGIIJJJIJJIJ
@7243010/1
gtgagcttgtccacatatggcacaggcggtggcatgaacgtcggcggagg
+7243010/1
C@CFFFFFHHHHHJJJJIIJIIHJJJJJIFHIIIIJIJJJJIIJJGD@BD
@7758612/1
atagagacgatttcaccagtggtcttcttgaacttcttcaattgacgcaa
+7758612/1
CCCFFFFFHGHHGIIJJEGHIJHIIJGIGGGHDFHHIJJIHIIIEIIJJI
@3634985/1
gttgaaattcgcccgtcgcaccagattattgatttctctttccctgtcgg
+3634985/1
@@@FFFFFHHHHHIJJIEHIEGEHCHIIHHGIIIJBHHJJJEIJIIIGEI
@7758660/1
gactgatcagccggagcagctccggtaagtttgtcgagtagagccttagc
+7758660/1
CCCFFFFDHHFGFIEGEHGHCEGFGGGEE?GGGIIDGB<CGGJEHGGEGF
@3635047/1
ggcagagggaatctgattgtgctgttgtggaactgcttcacctgtggccg
+3635047/1
@CCFD?BDDHFHFIGGIIHBDA?CFGGAC@EFFGEDHIIIIIDD?BGFB@
@4149805/1
ctggagagaagatcctcatcttgtatagaggaggcttgggctcgctctcc
+4149805/1
@@CFDFBDFDHHHGIHIIIGEHIHIJIFGGCDHIDHJF?GGIE>EHGEGG
@4149851/1
ctcttgtatgcgaaggtgttgaggcgcttgtggtggtgcacgcgcttggg
+4149851/1
CCCFFFFFHHHHHIIJAFHIJIJJGIIGIJIIJIIJAFGIIIJJHFFFCD
@2099055/1
aatctgattgtgctgttgtggaactgcttcacctgtggccggcggcacgc
+2099055/1
@@@FFFFDFDC?BEGCADHHGGHIGGIIIHCGHBCCFGHIGIIIHEDCCC
@6727930/1
cacccgtatctcaacacccataaagaactgtttgcctctcatgtcccata
+6727930/1
@@@ADFFFHFHDHHIGIIGEHGGGGIIIJJIGCC@DGGIJJJIGGGHIHG
@3136494/1
gccattagtagactgatcagccggagcagctccggtaagtttgtcgagta
+3136494/1
@<?ADDFFFF<?FIGEHHIGHHEHBBGAGHIGGEI8@FE?BBHHFABFDF
@1582064/1
gccctcttcctcgggttggaatgattctggtgggttgtcctgcagagctt
+1582064/1
@@@DDDDDFFFAFII<C@F<B@EF?GFDFG?DFGFFF?B@FIIIE@FEFF
@43461/1
gagatgtttgtgaaactgcgacaccttgtggctgtgacttgtagtcaagg
+43461/1
CCCFFFFFHGFHFIJGIHIJIIEHGHIIJIIGIJIIGFGGIIEIIGHGI@
@43492/1
tgctgggcctcttgtatgcgaaggtgttgaggcgcttgtggtggtgcacg
+43492/1
CCCFFFFFHHHHHJIJJJJJIIJJEGHHJJJJJJJJJJHJJHIJGGIJJF
@3136669/1
gcacgcgcttgggcagagggaatctgattgtgctgttgtggaactgcttc
+3136669/1
@@@DDD<AHDABHGHG?@EHDBHG>F?:B??DAHGGHHIICCGFHGC@G@
@3136681/1
gaggaagtaggtgctgggcctcttgtatgcgaaggtgttgaggcgcttgt
+3136681/1
@@@FFDEFD?FADGIIIIIIGI@HECHHIIIEFFG?FBFFBGHDHGEAH.
@3635734/1
ggccaacagattgtttgagatgtttgtgaaactgcgacaccttgtggctg
+3635734/1
CCCFFFFFHHHHHIJJJIJJJJJJJJJJJJIJJJJJJJJJJJJJHIJJJJ
@1582388/1
agcacagaatagtcgcgtgtgatgccgcttttgcaccacaataaacgtga
+1582388/1
@C@DDFFAFDHFFFGGGDHEGGGHFGHIJJJJEIGIJJIIJIEIHGC@FC
@1582399/1
agggaatctgattgtgctgttgtggaactgcttcacctgtggccggcggc
+1582399/1
=@?DDDEFHHDDDIEEEHIHIIEHIGIIIJJJFIJJJJJHIJIJJJJJH<
@6728338/1
ggtggtagtacccttcaggtgaagagaaaaatgaacgtcccacaggggtg
+6728338/1
BB=DDFFFFHHGHIGIIIJGIIJJJJIJJIJIIIIJIJJJJJJJJJJJ7B
@43842/1
gtgataaagataagtataggctcaaaacctaacgacatcaatcaccagct
+43842/1
@@@DDDDDDDHHHGAFHBE<GGGHHGHEFEGDGHHGIIDGGIIIIGGIIH
@2099725/1
cgcaagaagtaccagaaacgggacttagccacaatctggtctggagagaa
+2099725/1
?@@FFF?DBFHBDHFEHIHCFHHHGIIIEBHEHEGGDBDGBFFBFHE=6B
@3137211/1
cgcaagaagtaccagaaacgggacttagccacaatctggtctggagagaa
+3137211/1
CCCFFFFFHFHHHJJJJJJJJJJJJJJJJJJJJJJJJJJHIJJJJJIJJJ
@3636215/1
ctctctgtgatctgtttcttggcatctatagatgtcggtggcgcacaggg
+3636215/1
CCCFFFFDHHHHHJHJJJJJJIJIJJJJJJJJJJIJJJFHIIIJJJJIJJ
@1582934/1
ctcgccatcaggacctgcaccatgcaccgccatgccatgtaccacgcctg
+1582934/1
@@@DDDDDFDFB?CFEH>E<;@H4<C<EDD:@FHCGGEG@?B8B<FIDHA
@1583202/1
cctaatacaccgccgcttaaaagataggtaccgatgagcgc
+1583202/1
@@@BD>D;D82<<CFEG>8:F:D;?9?F?F<FGDF@D@FB@
@3636586/1
aggtgctgggcctcttgtatgcgaagg
+3636586/1
1:?=;BD;<C;3?AAA?2A@HHF;8?F
@6219253/1
agcatacataataaaattagaggaagtaggtgctgggcctcttgtatgcg
+6219253/1
CCCFFFFFHGHHFGIJIIIIIIIGGEIIGGAFGCHIIIGGIIJIGGIIJJ
@2100296/1
ctcttgtatgcgaaggtgttgaggcgcttgtggtggtgcacgcgcttggg
+2100296/1
CCCFFFEFHHGHFGHIEFEFIEHF?FGEHIIIIIIHGHGIGJIJHFFFCD
@1583340/1
gttcattcaactgtcttgttaatgcctggccctcagcgacatgtaagagt
+1583340/1
BBCFFFFFHHHHHIIJJJHIIJJJJIJJJJIIJIGIGIIJJJJHIJIGJG
@1583341/1
ctggagagaagatcctcatcttgtatagaggaggcttgggctcgctctcc
+1583341/1
CCCFFFFFHDHHHJJJJJJJJJJHJJJJJJJIJIIJJGIIGGIIIGIIDE
@44777/1
cataataaaattagaggaagtaggtgctgggcctcttgtatgcgaaggtg
+44777/1
CCCFFFFFHHHHHJJJJJJJHJJJHJJJJJJJJJJJJJIJJJJJHIIJ9E
@1583706/1
ctcatcttgtatagaggaggcttgggctcgctctccgaagggagcttgcg
+1583706/1
@@CFFDFFHHHHHGHIJIIJJJJABFHIJEGIHGHHIHGGIICHHJIGIG
@3138242/1
cttgtatacaaattatttctaccatcaaatacaggttttagtgcgccaaa
+3138242/1
CCCFDEFFHHHHGJIJJJIIGIIJIJJJJJJJJJIIIIIJJGGEHGGIIJ
@45300/1
gcgacaccttgtggctgtgacttgtagtcaaggtggagattttactatct
+45300/1
:;@D?@?DBFFHFGHGH:AAHHGCFBFHG?FBG:9C@DGGDBF<BFHH<9
@4658915/1
ccggtacataatgatacgatgcggcttgaacccgccggtgctcttgt
+4658915/1
@CCFDDDFHHHHGHIIHGGGHHIJ8FHBGG9BGG6@FF/44=>CE>C
@3138528/1
gtagcactgagtgacggcacctccgacactgaggtcacggtactcgcggt
+3138528/1
C@CFFFFDDHFCDEHIFGEDCBGEIIIJIJJGIIHHIIJJH?GAHGIHF9
@6220155/1
gtgctgttgtggaactgcttcacctgtggccggcggcacgcagacgcctt
+6220155/1
B@BFFFFFHFHHHJJIJIJJJJJJHHHIJJJIIJIJIHHFFDDDDDDDDD
@3138604/1
cgcaagaagtaccagaaacgggacttagccacaatctggtctggagagaa
+3138604/1
CCCFFFFFHHGFHIHJIIIJIHIIJJJJJJJJJIJIJJJHIJJJHIGGGI
@1080689/1
cttgtatagaggaggcttgggctcgctctccgaagggagcttgcggccga
+1080689/1
CCCFFFFFHHHHHJJJJJIIJIJJJIIJJJJJHIIJJHIJIJJJJJHFD>
@5172871/1
tttctttcatctttctaatagaacaaatatgaaaactataaaataaagct
+5172871/1
CCCFFFFFHHHHHJJJJJJJJJJJJJJJJJJJJJJJJJJJJJJJJJIJJJ
@1080746/1
cttgggctcgctctccgaagggagcttgcggccgatg
+1080746/1
?@@D=DDDBADHFIIIGGIIIECCABFFHIEE><;A=
@5173046/1
agcacaaattgctcagggtctgtggcgaagttttgttcacgttctttgct
+5173046/1
@<@DFFFFHHGFHIIIIGCGGHIJJIJHIGGHJJIGJJGJJFGGHGGHIJ
@7759201/1
tgggtctcttgtatgcgaaggtgttgaggcgcttgtggtggtgcacgcgc
+7759201/1
?@@DAADDDBHCFAFEG=HGI9AAFHGDGB@DHHDHGI96BFGCGGGGFB
@2613795/1
ctgatagagacgatttcaccagtggtcttcttgaacttcttcaattgacg
+2613795/1
CCCFFFFFHHHHHJJJJJJIJJHIJIIIJJJJJJJJIJIJJJJJJJJJJJ
@1081096/1
gttcttttagatatcatacacttctagaggccatagaacaaacaaaactt
+1081096/1
@=?DDDDDBFFFHGIIBFEFCH>EHIEGGIBB8CDEE<DFGGGHE@BGHI
@5173255/1
ggtgcacgcgcttgggcagagggaatctgattgtgctgttgtggaactgc
+5173255/1
B@@FDDEFHHHHHIJIIJJHGIIGFIJJJGIJJFHIIJGGIJIGIGIIJH
@7759407/1
gggaggggggagggtcattcaatgtctccttccgtcttgggtgaggcata
+7759407/1
@@@ADDDAHB076B2>@8ADCDEC>CDCCAC>AB8?BBCCB2788@@BCC
@2613946/1
gttccatcactatcaaaacttctcaggattgaaacgtcttttatgttggg
+2613946/1
=@<?AADDFHHDHIIIIIGHBDGHGG@HFGCHHGIFHCHIII>FEBFDGI
@4659813/1
gaggaaacgattgcatctgtgaggggcgtcgggtcacattacatactctg
+4659813/1
@@@FDFFDHDD=DEGGGGIHHEHHJIIJ@FHB>@EGHCEEHFEFCEFFEE
@2614415/1
cgttgatgtcgcaagatagtgagacattcactttttagtcataatcttca
+2614415/1
CC@FFFFFFFDHHIJIJIJEFIJGIIJJJIJGGGIJJIJJIJJJIIIJJJ
@2614437/1
caacgatttatttcgattgttccatcactatcaaaacttctcaggattga
+2614437/1
CCCFFFFFHHHHHJJIJJJJIIJJJIJJJJJJJJJJJJJJJJJJJHIJIJ
@2614442/1
ccctacttaaagacatcatgataaaaatgtgtcattggagtcatattatg
+2614442/1
?@@7BBDDFDF>D@GHIIIIDIIIGGCGIIEHHCCHGIGE??F@CFHHII
@4150523/1
cggatgcgtgatgccgaggtcgacagtagtgcctgcggggatatttccag
+4150523/1
@@@DDDDD;?FFDGI>BGAHHEEGGAGH<GCGFEEGHBHEC;?C>>CD@>
@7760290/1
cccattttctgaaacacattacaaaaccgtcttaactaaatgatagtgat
+7760290/1
C@@FFFFFHHHHHJJJGFGHHGCHHDGHIGJGIIIJJCHIJIIJJJGIIJ
@1081952/1
ggtgcacgcgcttgggcagagggaatctgattgtgctgttgtggaactgc
+1081952/1
@@=DD?DFFHHAHIJJJJIIIIGGHGHIIDGFDHGIGJJJJHHH@HHGHE
@549067/1
ctgcacgaaccggagaagggaatgacaacgacaatcggacgcgttaacat
+549067/1
CCCFFFFFHHHHHHIHIIJJJJJJJJJJJJJJJJJJJJIJHFDDDDDDDD
@7760506/1
gaggaagtaggtgctgggcctcttgtatgcgaaggtgttgaggcgcttg
+7760506/1
C@CFFFFDHHGFFIIGGHIIJIJJJJJCIJJFGHF:BBGGHGHIIJJJJ
@7245192/1
tgctgggcctcttgtatgcgaaggtgttgaggcgcttgtggtggtgcacg
+7245192/1
?@CFDDDDFHHHGJGGGIJIFCFG:?CFHIHJIJDBGIFEE@DHFGBHHE
@7760667/1
agggaatctgattgtgctgttgtggaactgcttcacctgtggccggcggc
+7760667/1
@@@FFFFFHHHHHJJJJJJIJJHIJIJHIJJJJJJIIJJJJGIJJJJGHD
@549299/1
gtgctgggcctcttgtatgcgaaggtgttgaggcgcttgtggtggtgcac
+549299/1
CCCFFFFFHHHHHJJJJJJJJIIIJ?FGHJIIJIJJJIJHIJCHIBHGII
@4151023/1
cccgtatcccgtatccgattccattgctgataataatgtggcccgtgctt
+4151023/1
?@?A=@DDFADAFGI?D=A?@HHD?@FFCGF<F?DBGI?::BEEF@676B
@7245653/1
tacataataaaattagaggaagtaggtgctgggcctcttgtatgcgaagg
+7245653/1
CCCFFFFFHHHHHJJJIJJJJJJJJJJIJJJJJJJJJJJJJJJJJJGHHJ
@7761281/1
gtggtgcacgcgcttgggcagagggaatctgattgtgctgttgtggaact
+7761281/1
BBCFDDFFHHHHHJJJJJJJJJJJJJJJJJJJJJJHIIJJJJJHIJJJJJ
@4660893/1
gccaatcttattctcgagactgtccaaggatttgtggaaacgtagatgtc
+4660893/1
CCCFFFFFHHHHHJJJJJJJJJJJJIJJJIJJJJJJJJJJJJHIJJJJIJ
@7761501/1
ctccaatcctttactcgaatagtcttttctaacttgaacagtgcgatgtt
+7761501/1
?@@ADDDDH>FFD?BGGEEHIBHHI?CHGGGEHIFCG9CDGCFFGH@?8B
@7246310/1
gtcacggtagcactgagtgacggcacctccgacactgaggtcacggtact
+7246310/1
<@@DB@?DBCFHDEFDDAAFFHIDEG??DDHDF@@BFCBFGGGEBHI;=C
@7761842/1
gcctcttgtatgcgaaggtgttgaggcgcttgtggtggtgcacgcgcttg
+7761842/1
CCCFFFFFHFDHGJHIJIAFHHIIIJJJJIGIDHIBFH;CGIIJJJHFFD
@4661294/1
cagagggaatctgattgtgctgttgt
+4661294/1
?<1BDBD@??DDAGEHBEF9FDEGG2
@1083015/1
gcggcaaacgcctattaacattatcatcgttctcagcatggtaagaaggt
+1083015/1
CCCFFFFFHHHHHJJJJJJJJJJJJJJJJIJJJJIJJJJJJJJJJJJJJ=
@7246440/1
ggtgcgtgcaggatcctcgtcattgcctggcatacaaggcaaagcaccga
+7246440/1
CCCFFFFFHHHHHJJJJJJJJJJJIJJJJJJJJJJJJJJIJJJJJIJJJI
@2100938/1
ctgggcctcttgtatgcgaaggtgttgaggcgcttgtggtggtgcacgcg
+2100938/1
@@CFFFFFHGHDHGIIIIGDGIA<@FFGGIIBGGGI?DC=FH@CHHIIGE
@550270/1
acgaagcattgtctgtttataaaataattaacaactaatgttttccaaac
+550270/1
CCCFFFFFHHHHHJIHIJIJJJJJJJJJJJJJIJJJJIJJHIIJJJJJIJ
@2101027/1
cccggcttatactccgcctccaacttgatacaagcttctcggacagcagt
+2101027/1
@@@ADDFFHHHDGIIIGIGGGCCEGHJJEGIGCHGIIJJHHDF<FGIIEC
@6730277/1
gagagaagatcctcatcttgtatagaggaggcttgggctcgctctccgaa
+6730277/1
@CCFFDFFGGHHHJJJIJJJIIJJJIIIIIJJJJEGGJIJIIIIJIJIGI
@1083511/1
ataataaaattagaggaagtaggtgctgggcctcttgtatgcgaaggtgt
+1083511/1
CBCFFFFFHHHHHIJJGIJHJJJAFHHHIJCGHGHJJHGIIJJIJJJBE9
@1083685/1
tcttggttgaacggaactccaatcctttactcgaatagtcttttctaact
+1083685/1
CCCFFFDDHHHHHJGIJJIGIEIIIJJJJJJIJGIJGIIJJJJJGIJIJJ
@45694/1
caaatacaggttttagtgcgccaaatattttattgtaacaatgaaccatg
+45694/1
CCCFFFFFHHFHFGIIHIJJJJIJJJJJJIJJJJJIIIIJJIJJJJJIJJ
@45713/1
cagtggtcttcttgaacttcttcaattgacgcaagaagtaccagaaacgg
+45713/1
BCCDFFFFHHHHHJJJJJJJJJJJJJJJJJJJJJJJJJDHIJGIIJJJJI
@5687386/1
gcatatctttatatatataattcttctgtacgtgtgtatgtcactgaact
+5687386/1
@@@DFDEBDDBFDHAC?<EHIEEFFHHHHAHHGGGA;EHHGB>FHD@FFH
@1083778/1
agcatacataataaaattagaggaagtaggtgctgggcctcttgtatgcg
+1083778/1
@@@DFFFFHHHHGGGGHIGJHJIJFJFHIIFGGHJJJGIJJJJJIJGJJJ
@6730623/1
gaccagtctgcttcatctagcatttcatgccgtatctcaaaattccatca
+6730623/1
C@@FFFEFGGHHHIJGGIJJIGGHIIJIIIGHFHHHJGGGGIJJFGIJJJ
@45784/1
gtcccgtacccatagcaacaagatcagcgactgtcacacggtagcggaag
+45784/1
CCCFFFDFHHHHHJJJJJJJJJJJJJJJJJJJJJJJJJJJJFHJJJJJHH
@4662180/1
ctcgaataggaagtaatggaattttttgaccaactggaacatagcagcgt
+4662180/1
@@@DD?B=DF:<C222<:CEA:FBHDCGG@<?CBDGF@?;BGAF@8F;FC
@1084025/1
cccgagtcgtgctccttctccaccaggtggtagcgcgcgcggaacgccac
+1084025/1
CCCFFFFFHH??FEHDGFHEIGGGCGI?EGCGGGGBFAEEEF>C?BBDBB
@5687679/1
ggaactgcttcacctgtggccggcggcacgcagacgccttgatgacctcc
+5687679/1
CCCFFFFFHHHHHJIIJJJJJJJIJJJJJJJIHHFFFDDDDDDDEDDDDD
@6730975/1
ggtgcacgcgcttgggcagagggaatctgattgtgctgttgtggaactgc
+6730975/1
BC@FFFFFHHHHHJJJJIIJJGIJIJIJJJJJJGHIIIIIJIIFIJJJJI
@46148/1
gtgctgttgtggaactgcttcacctgtggccggcggcacgcagacgcctt
+46148/1
?:=DDDFFHHGFDHGHDHIEIIGHIHCBCCCFDGEEEHHB8ACC=;@B?B
@6731032/1
ccttaaaaaccgcatttcatatttgtttgtttgtatataacgtgtattac
+6731032/1
CCCFFFFFHHHHHJJJJJJJJJJJJIJJJHIIJIIJIJJJJJIIHIJJJJ
@2102098/1
gccagatgccaaagttcttgatcttcactgggctcttctctgggatttcc
+2102098/1
CCCFFFFFHHFHGHEHIIJIJIJJJJJJJJIJJJJJJJJJIJJJJJIJJJ
@6731406/1
gcctacggtgtaaacgcgagtattggttggacccaggcactcgatcacct
+6731406/1
@?@B?D@DAC@<FH@E@@?E:?<C?F:B:D?3DHA@F2=B@DC;=@BCH7
@2102290/1
gtggtgcacgcgcttgggcagagggaatctgattgtgctgttgtggaact
+2102290/1
@@@FDDDFHHFHFDDFGHIFIJJIJJGGGGGIEHG<DFGGG@@FHCGGGI
@1584062/1
gtggcgcacagggcacgcttgcgcatgacatctatacatgccattggcgt
+1584062/1
CB@FFFFFHHHHHJJJJJJJJJJJJIJJJJJJJJJJJJJJJJJJJJJJJG
@1584063/1
agcaaatggaaaaaaaaattggtgaaaagaatcacaagtaagatactgca
+1584063/1
CCCFFFFFHHHHHJJJJJJIJJGHHJJJJJJJJJJJJJFHIJJJJJJJJI
@3638627/1
gtcacagtcgatagattacggtctatgtctatcggctccgatttgtcgtc
+3638627/1
CCCFFFFFHHHHHJJJJIJJJHIJJJJJJJJJJJJJJJJJHJJJGHIJJG
@5688453/1
gtggatagctggacaaggcactggcaacgaccaatcatggacttttcttc
+5688453/1
CC@FFFFFGHHHHJJJJIIIJJIJJJJJIIJIJIJJJJJJJIJJJJJJJI
@2102494/1
cttcagacattgctgggttactttcttctgagctttcgtactgagtgtcg
+2102494/1
@C@DDADEHFHFHHIIG;FGGIHCHHHGGIIGDIGIIECCDHHIIDGHIG
@3638766/1
ctgttgtggaactgcttcacctgtggccggcggcacgcagacgccttgat
+3638766/1
@CCDDDAA?FFFDHIGIGIHGGEIIGDHDEBG@EAEA?9=<A@BB@BC:@
@3140094/1
gttttacaagggcaggttgaactcacaccattcaatttaaaagaaactgg
+3140094/1
BBCFFFFFHHHHHJJJHIJJJIJJJJJJJJJJJJJJJJJJJJIJJJJJJJ
@3638852/1
ggtgggttgtcctgcagagcttgccacatcttgtaagcagcctgacgctt
+3638852/1
BCBDFFDFHHHHHJJJJJJJJJJJJJJJJJJJJJJJJJJJJJJJJJJJJJ
@1085051/1
gtacataatgatacgatgcggcttgaacccgccggtgctcttgtagaaca
+1085051/1
BBBFFFFFFHHFHIGIHIJJJJJJJJJGGIDGH?F5@BEA@CE7?CEHFF
@46964/1
gccagatgccaaagttcttgatcttcactgggctcttctctgggatttcc
+46964/1
@@CFDDDFDAFD>GACGIEGHHBFHG@?F@8EH@?EGCHGIGDCDGGIIH
@2102879/1
cgacgagcaagtagttcttgaagcacagacacaggtgtcttcaacggaag
+2102879/1
@@@DDDDACCFH>BCDEF<HEFIDHABHGGBFCGH0??FFHIIGEDGEHI
@4152740/1
ggggtcgcacgtcatattccaaggtagttactaatggagtcgaaacaaac
+4152740/1
?@@D=@DDDFFHFIJIIIIIIGHIDGGGHGIJJJIFIIGFGIJIIJGJII
@6223348/1
gttgaggcgcttgtggtggtgcacgcgcttgggcagagggaatctgattg
+6223348/1
CCCFFFFFHGHHHHJJHIIGHIJJIJJJEIIJJJJJIJIJGGHHFFF@DF
@4152765/1
gtgttgaggcgcttgtggtggtgcacg
+4152765/1
@?;BDAADDDDHAGGDFGGII?CDBGH
@4153009/1
gtcacggtagcactgagtgacggcacctccgacactgaggtcacggtact
+4153009/1
?@?DD?D2A<D???:EDF><<C<?E@1?DF<@GIDFAF36.8885@EIFB
@1585191/1
gcacgaaccggagaagggaatgacaacaacaatcggacgcgttaacatac
+1585191/1
CCCFFFFFHHGFHGIJJIHIJJJJIIJJJJJJJJJIJJIJHFFDDEEEED
@1585363/1
ccggagaataagaactcgtgctcgtcgtgagctattatagttggagattt
+1585363/1
B@CFDFFFHHGHHGJJJJFHIJIJFHHFHHIJGGJJJJEHIGIIJJHIIJ
@1085999/1
gccttattataaaaggtataaatattcctgccaccaataaatcgttttaa
+1085999/1
CCCFFFFFHHHHHJJJEHJIIJJJJJIJJJJJIJJJIJJJJJIJGIJJJI
@6224088/1
tcatgcgcaagcgtgccctgtgcgccaccgacatctatagatgccaagaa
+6224088/1
@@@BDEFADFAHF1C<EEICGD<@F>@FHIGGHADCHIGGGIIBHC@GIH
@1585534/1
atcgttctcagcatggtaagaaggtggcggccagaatctagacatgcaca
+1585534/1
?@<1BDDFHFB>DBDGFGHCEHI<A<1AEF@G>2DFG9BFHEEAFEA>;;
@7762910/1
acgggctctgtgcctggctcccatgtcacggtagcactgagtgacggcac
+7762910/1
CCCFFFFFHHHHHJJJJJJJJJJJJJJJJJJHHIJJJJJJIGHGIJJIJJ
@4153508/1
ctcatcttgtatagaggaggcttgggctcgctctccgaagggagcttgcg
+4153508/1
@CCFFFFFHHHHHJJJJJJJJJJHIJJJJJIJIIJJJIJJJJGIFGIJJJ
@7763116/1
ttctcattcgcgtacttttcaaggaacatttgagtggttccttttagtaa
+7763116/1
@C@DDDFFDHFAHGIIIIHHIIIGGGHHGICDDGFCF0BFDGIIIIIHII
@7247861/1
cgcaagaagtaccagaaacgggacttagccacaatctg
+7247861/1
@@?DDD;DFACC?G@<<AFHIA?C?E@FE@FBB;??9?
@6224683/1
atcttgtatagaggaggcttgggctcgctctccgaagggagcttgcggcc
+6224683/1
CCCFFFDEHHHHHJDHGIIIHIJIEHGIGIIJJJIIJIJCHHHHIEIGBD
@7763300/1
tttagaagtatgttcttagctgtcatctggttcatacggcgcgcggtcgc
+7763300/1
CCCFFFFFHGHHHIIJIJJJIGHIJJJJJGJJJIJJEHGIJJJIHG@BEF
@1086747/1
gggctctgtgcctggctcccatgtcacggtagcactgagtgacggcacct
+1086747/1
CCCFFFFFHHHHHIJJJJJJJJJJJJJJJFHJJJJJJJJFGIIJJJJJJF
@1086869/1
gtcgaacccaaaaatgtaattaacttttttttgtctgtttgtctgtttgt
+1086869/1
@@<DDDDDFDFF=EGG<CHGHGHIHHIIIIIII@DBDFGGBCFFG@FIIE
@1087013/1
gtcgagtagagccttagctgcggaatgcttagcttccttcttagagcgtc
+1087013/1
@@@FDFDDDHGHHGIIGIGHGIIGIIJIGIAHIFIGIIIJIIIIIJJJGI
@7248602/1
gggcctcttgtatgcgaaggtgttgaggcgcttgtggtggtgcacgcgct
+7248602/1
CCCFFFFFHHHHHJJJHIHJCGHIJJJJJJJJJJIIJFHIFFIGIJJHFF
@1586486/1
cactggcaatgtggatagctggacaaggcactggcaacgaccaatcatgg
+1586486/1
CCCFFFFFHHHHHJJJJJJJJJIJJJJJJJJJJJJJJJJJJJJJJJJJJJ
@551388/1
ccattttcacaggcaagggatcctaacttcgcaaccactaattccagtga
+551388/1
@@?DDDDDHHF?FGBGB:;:AFHHGEEHHIIBGGEIHIFGIGIIEHEHGH
@6225765/1
cagtggtcttcttgaacttcttcaattgacgcaagaagtaccagaaacgg
+6225765/1
@@CDFFFFHHHHGJIHGIIIJJJJHHIIIIHGIHIIJD?DHGGJJIJIEC
@6225868/1
cactgagtgacggcacctccgacactgaggtcacggtactcgcggtacat
+6225868/1
<?@BDDDB>=CA@DDG=@BEEGIGIGICF@09BB<@/8@<C;4;::8BB>
@4154637/1
ctccgaagggagcttgcggccgatga
+4154637/1
?@@DD?D?CFHHHD@@GGHE6@D06/
@6731807/1
ttttttttttgttcccacatcaggatgtggattttaatgttattattaca
+6731807/1
@@@DDDDDHF<FDDHI>FADGHGI9FD9BF8CFHIGEC=@G;CGAEHE;A
@4154846/1
cggcacctccgacactgaggtcacggtactcgcggtacatgttgtgtaca
+4154846/1
@<@FFDFFHHDAHIGIEGIIIIGHHA:BDHDB@DHFGHEGGDH@@@=?C?
@4154932/1
cttgggcagagggaatctgattgtgctgttgtggaactgcttcacctgtg
+4154932/1
CCCFFFADGHFGGGIIIFHHHGIIIIIIEHGFEIJJGJIJJJIJJEIIED
@7765016/1
gcccatcaatttatcttcaaatgacgacaccacagttccagtctcaggca
+7765016/1
CCCFFFFFHHHHHJIJIJJJJJJJJJJJJJJJJIJIJJJJJJJJJJJJJI
@2615888/1
cctattgctacataatatatgaaacgatctgctttggtataggtacgttt
+2615888/1
CCCFFFFFHDHFFIJJJIJJJJJIJJIJIJJIIJJJGFHGIIJGBGGIIJ
@1587338/1
ggcacaactaaccaaacgtaaataatattgaactagacataagattgaac
+1587338/1
;8?DDDAD?DBB:AFEFEABB;FCEH?FDGIBGFFDCFB???DBB?<?B?
@7250208/1
agaggaagtaggtgctgggcctcttgtatgcgaaggtgttgaggcgcttg
+7250208/1
@@?DBDDDFHFDAFGGGIIIIJIGIGGEGIJIGFHI0?DGHIIIJJIEI;
@7250212/1
tcagtgttgaaattcgcccgtcgcaccagattattgatttctctttccct
+7250212/1
CCCFFFFFGHHGHJGIIJGGEHIJGHIGGCGIJIIJFIGIGIJJJJJFHH
@7250260/1
ggattttaatgttattattacagcatacataataaaattagaggaagtag
+7250260/1
CCCFFFFFHHHFHJJJJJJIJIJJJJJJJJJJJJJIGJJJJJJJJJJIHG
@3639570/1
gctgggcctcttgtatgcgaaggtgttgaggcgcttgtggtggtgcacgc
+3639570/1
CCCFFFFFHHHHHIJJJJJHIIJEGHIJIJJIJJJJJIJJGIJFHHJJJH
@5175356/1
cggtgagggatgcgtgacgtcagcccctacgatcatcactgccgtgtcct
+5175356/1
@@@DBDDDHFH???<@??FCFEHII?AADFGHII:B?DFIGCCB5;@GAG
@1088492/1
gcctcttgtatgcgaaggtgttgaggcgcttgtggtggtgcacgcgcttg
+1088492/1
@CCFFFFFHGGHHJIIIJ:FFHGHIIJJIJJJHIJHIJGGGEIIJJHFFC
@47890/1
ataaaatctttcctcggactaaattgttctatcttcatcctaccagccag
+47890/1
CCCFFFFFHHHHHJJJJIIJJJJJJJHIJJJJJJJJJJJJJJJJJJJJJI
@4662720/1
gcgtgttctcatgtaatttttaatgttctccaaatcgacgactcctgtgg
+4662720/1
@CCDFFFFHGHHGHIEHIIJJJIJJFHIJJJIJJJIIGGEHJJIEHIFGH
@5175688/1
gccattcctagtacggtatctcccacacgtttcacttcagcatagacagg
+5175688/1
CCCFFFFFGHHHHJJIGIIIJJJJJJJJJHJJJJJJJJJJJJJJIJJJJJ
@4663059/1
tatgtctattccttcttctataacgctcgtcgatatcaaacagttcaagt
+4663059/1
CCCFFFFFGHHHHJJIJIHIIJJJJJGIJFGHIHHJIJJJJJJ?DFIGH?
@2617103/1
cacggtagcactgagtgacggcacctccgacactgaggtcacggtactcg
+2617103/1
@@@DDADDDHHFHGGHIB@DGGBH=GGGIIIGDCEEHC=CCGABDHHIHH
@5176298/1
cacggtagcactgagtgacggcacctccgacactgaggtcacggtactcg
+5176298/1
@@<?:DBDBFF?FB<<:EBD@@ACEEBF8FAHIG@3??8=CHHG5@@=@;
@1089526/1
ccctgatagagacgatttcaccagtggtcttcttgaacttcttcaattga
+1089526/1
@@@BDDDDFFFDFFDEHGCFE@DF2<FCEFGGGGEGF?<FDFGFD0BFH<
@2617432/1
cttggtacaaagcaaaggtcgggcagttcgtcaacaagacattactagct
+2617432/1
?@@DDBDDFHHFDDGGHGF?CE@AB@?D<?BFGFHE=FECCEC>CF8CEF
@2104208/1
acgcgcttgggcagagggaatctgattgtgctgttgtggaactgcttcac
+2104208/1
@@<DA?DDDAFFHIIIEG:EC?GHE9?<FFGGBBGDHEEGEEH>3=BFBH
@5688930/1
gcaaatggaaaaaaaaattggtgaaaagaatcacaagtaagatactgcaa
+5688930/1
CCCFFFFFFBHGGGIGGBGIIGHGIIIGEDFHIJIIIGCFHIJJEHIJII
@2104682/1
gcctcttgtatgcgaaggtgttgaggcgcttgtggtggtgcacgcgcttg
+2104682/1
@CCFFFFFHHGDHIHBFE<CHHIGGGIGIJJJFGIBFH@FGHIIIJHFFD
@4664179/1
ggtaatgctaacgtcatagcgataaattttaagggatttaaattccattt
+4664179/1
@CBFFFFFHHHHHHIIJJJJJJJJJJJIJJJJJJJJJJJJJIJJJJJJJJ
@5689335/1
gcctgtttcacagtctcgttgacttgctgttagctcattttaacacattt
+5689335/1
CCCFFFFFHHHHHIJJJJHIIHJJJGIJGHIGIJIJGIJJJIJEHIGHIJ
@1090820/1
cacagttccagtctcaggcacattgccattagtagactgatcagccggag
+1090820/1
@CCFFFFFFHHHHJJJJIIJJJJJJIIIIJJJHIJGIEIIIJIJIHIGGI
@4664799/1
atgcgaaggtgttgaggcgcttgtggtggtgcacgcgcttgggcagaggg
+4664799/1
CCCFFFFFHAFHHGIJJJJJIJJHIJIJJIHHIJJIJJJHHGFFFFDDDD
@7250660/1
cttaattatttaagtttcatttaaatttcggtacctggttaaatagttta
+7250660/1
CCCFFFFFHHHFHJHIJJJJJJJIJJIJJJJCGIJJJIGHJIGIIIDHIG
@1091085/1
agcatacataataaaattagaggaagtaggtgctgggcctcttgtatgcg
+1091085/1
@CCFFFFFHHHHHIJJJJIJJJJJIJJIIIFHIJJIJJJJJJJJJIJJJJ
@7766255/1
gggctccacttggtcaggccccgtcgcgtacttgcagaagcatggctgcc
+7766255/1
??@DDDDBDDD??AA@FHIIGAE<CFGGDGB?B>DFBDGIGHFHGIIIIF
@7766287/1
gcactgagtgacggcacctccgacactgaggtcacggtactcgcggtaca
+7766287/1
CCCFFFFFHHHHHJJJJJJJJJJJJJJJGJJGIJJJJIJJJJJJJHHFFF
@1588204/1
gttagtaaaaaaaaagatagttcttcaataaacaataaaatttaattcta
+1588204/1
B@@FFDDFHHHHHIJJJJJJGIJJJJJIJJEIIIHIJJIJJJJJJJJJJF
@6227841/1
cggtctatgtctatcggctccgatttgtcgtcccaaggaaactccttgtt
+6227841/1
CCCFFFFFHHHHHJJJJJJJJJJJJJJIJJJJJJJJJJJJJJJJJJJJHJ
@1588488/1
gtgcctgcggggatatttccagactttcccgactgctcctttttgtcagc
+1588488/1
CCCFFFFFHHHDFIIIIIJIGIIIJJJIIJGIJIEHHEEHHHHGHEBCFC
@1091501/1
cttcaggatcttctatgtaccggagcaaaggcgacggtgg
+1091501/1
@@CFFFFFHGHHGIIIJGDGGIG>FHIGIIIJGIGIIHHG
@6228042/1
agacgatttcaccagtggtcttcttgaacttcttcaattgacgcaagaag
+6228042/1
@@@DBAD=FBFDDIECFG@CACEBFHIIIE?FC>EHIIGD@DFGHEGG@@
@7767006/1
cagccagatgccaaagttcttgatcttcactgggctcttctctgggattt
+7767006/1
@B@FFFFFGHGHHJGJJJJJJJJJIJJIJJJEGG3CGHIIJIJJJIJJJJ
@552667/1
ccttaaaaaccgcatttcatatttgtttgtttgtatataacgtgtattac
+552667/1
CCCFFFFFHHHHHJJJJJJJJJJJJIJJJIJJJIJJJJJJJJIIHIJJIH
@7251974/1
gtcgcgtgtgatgccgcttttgcaccacaataaacgtgattcccggctta
+7251974/1
@@@DFFFFHHHHGJJJJGJJJJIIJJJJJJJJJIJIDHGIJJJJJJJJJJ
@6228589/1
gcggttttcacgaatatattgtgggatgcttaaatttacatttagtgttt
+6228589/1
CCCFFDDBFDBF;FFHAEHBGCHEHBFGEHGCBCFHIBG@DFEDF?B0?B
@1589094/1
cacgggctctgtgcctggctcccatgtcacggtagcactgagtgacggca
+1589094/1
CCCFFFFFHHHHHJJJJJIJJIJJJJJJJJJJIJJIJJJJJJFHJJIJJI
@1589251/1
atctggttcatacggcgcgcggtcgcctccttgatgcattgcgtcagaat
+1589251/1
<@@FFFFFHHHHGIJIJIIJJIHHIJJJJJJJJFEHHHGFFFFDDCDCDC
@7767677/1
cttcacctgtggccggcggcacgcagacgccttgatgacctccactttga
+7767677/1
CCCFFFFFHFHHHJJIGIJIJJJIJJIIGGFFFEDEEEEECDDDDDDDDD
@1092406/1
gtggaactgcttcacctgtggccggcggcacgcagacgccttgatgacct
+1092406/1
CCCFFFFFHHHHHJJJJIJJJJJJJJJJJJJJJHHFFFDDDDDDDDEDDD
@7252929/1
gggctctgtgcctggctcccatgtcacggtagcactgagtgacggcacct
+7252929/1
CCCFFFFFHHHHHIJJJJJJJJJJJJJJJGHJJJIJJJJHHIIJJIHJJI
@7768527/1
gggcgtgcggtcctcgctgcaggccgactggtgg
+7768527/1
@@@DDDDDFF?CAFEFGFFIGFD:?D6@A6=CC@
@2618094/1
gactcataacgcagccagatgccaaagttcttgatcttcactgggctctt
+2618094/1
CCCFFFFFHHHHHJJJJJJJJJJJJJJHGJJJJJJJJJJJJJJJJJJJJJ
@1092959/1
ggagcgcgctgtagctttgatcatagtagatgtttgcatgtcagttagct
+1092959/1
@@<DDDDDDFHHBGGGHIDHGIGGEBHIIGGIIIIEHIIIIIIIFGFEDE
@7253391/1
tgctgggcctcttgtatgcgaaggtgttgaggcgcttgtggtggtgcacg
+7253391/1
CCCFFFFFHHHHHJIJJJJJIIHJEGHIJJJJJJJJJJHIJHIIFHIJJH
@2618253/1
cttgttgttaagaggtgttacctgcaacttggccaggttagggccaacag
+2618253/1
@@@DDDDDBHAB?G@CFAFBHHG@G>FFHGCCFGGGBBGC>BB;FFHGGG
@3641258/1
ggtgcgtgcaggatcctcgtcattgcctggcatacaaggcaaagcaccga
+3641258/1
@B@DFFFFHHHHHIJJJJJJJJJJJJJJJJJJJJJJJJJJJJJJJJJJJI
@3641299/1
gccattagtagactgatcagccggagcagctccggtaagtttgtcgagta
+3641299/1
CCCFFFFFHHHHHJJJJJJJJJJJJJJJJJJJJJJGGIJFIIJJJJJJHH
@1093215/1
cactaacagtaatttatcaaataggacctcacataacattagcactttca
+1093215/1
@CCFFFFFHFHHGJJJJJFGHFIHJJJJJJIJJJJIJJJJJJJJJIJJJJ
@3641432/1
cacgctgggaaaattacactaattctatgcaaagtatagcttgtatttgt
+3641432/1
@<@DDD<DFDF?<4CD?AAFE9E?CHEHF9EGFC1?CFFG>?F?DEFECG
@7253701/1
gctcgctctccgaagggagcttgcggccgatgacctcatactccttcaac
+7253701/1
CC@FFFDDHHHHHJJIJGJIJJJJGIGIIHII@GHGIJIJJJHGHHHHFF
@3641450/1
catacataataaaattagaggaagtaggtgctgggcctcttgtatgcgaa
+3641450/1
CCCFFFFFHHHHHJJJJJJJJJJJHJJJHIJJJJJIIIJJJJJJIJJJGG
@6735389/1
ccgacactgaggtcacggtactcgcggtacatgttgtgtacacctgagcg
+6735389/1
CCCFFFFFHHHHFHHJJJGHGIJJJJJJJJJJJIJIJJHHI==@FHHIJI
@5176623/1
ggtgttacctgcaacttggccaggttagggccaacagattgtttgagatg
+5176623/1
?@:B:DDDAFFHGHHAHGHBHGIGCEACAGGGGGHGD@DGB:?BD<;F@B
@3143885/1
gctgggcctcttgtatgcgaaggtgttgaggcgcttgtggtggtgcacgc
+3143885/1
@@@DDDDDDFDHHCGGGHGF@FGGGFHBAEH=FGEHHBBFCAF4;AGEGH
@1093469/1
gtcgccattcctagtacggtatctcccacacgtttcacttcagcatagac
+1093469/1
@@?BDADDHHGFHGIGHGIDFGGEIGGGIICHCA;GHDHIIEGIGIII>D
@3641714/1
cgtcaactgggtgtgctagttacataatatctactaaactataaccaaag
+3641714/1
CCCFFFFFHGHDFGHIJJJIJJJJJJJJJJJJJJJJJJJJIIJJJJJJJJ
@6735667/1
cagcgactgtcacacggtagcggaaggtgggttcgtgaatcatgccctca
+6735667/1
CCCFFFFFHFHHGJJJJHIJJJJIJIJ?FGH@FIJGGCHHIJIJJHHHHF
@1093762/1
cctcatgtaaatcaaaatccgtcaatgtgtgccccacagacaattttcta
+1093762/1
CC@FFFFFFHHAHIJIJJJJJHIHIGIHIEHIIIJIIJHIJJIIJJJJJJ
@6736007/1
cttaaatttacatttagtgtttgtttcatgtcaatcggttcataaataaa
+6736007/1
CCCFFFFFHHHFHJJJJGHJHIJGJJJJJJIJIIJJJJJIJJJJJJJIJJ
@50707/1
ccagtactttagctttgacagtgtaaaacttctccgaaatctccaatcca
+50707/1
CCCFFFFFHHGHHJJJJJJIJIJJJIIJJJJJJJJJIIJJJIJJJJJIIE
@5177218/1
agccacaatctggtctggagagaagatcctcatcttgtatagaggaggct
+5177218/1
@<@DDDDDHDHFB:CEGIDECB;EGGIHCGBHDGCHIHGG<CDECDHDFB
@2619247/1
ttgtggaactgcttcacctgtggccggcggcacgcagacgccttgatgac
+2619247/1
?@@=A;::CFF8FHGGBEHIAGICGC6DHIEEHGH8B4?=>BBB;@CA35
@1591051/1
gggacatagcgaccgcatcacaacatgacataac
+1591051/1
@<@7DDD?F?<:DHEIIIGHGGGI9DGHEGH@EF
@5177392/1
ggcgttcatgcggcaaacgcctattaacattatcatcgttctcagcatgg
+5177392/1
CCCFFFFFGHGHHJIJIJIBGGIIIJJJGIJJIJJJJJHGIJJJJIGIJG
@1094334/1
aggtgctgggcctcttgtatgcgaaggtgttgaggcgcttgtggtggtgc
+1094334/1
BCCDFFFFHHHHHJJIJJJJJJJHIIJCHFHIIJJJJJIJJIJJFHIAEG
@6736396/1
gacgatttcaccagtggtcttcttgaacttcttcaattgacgcaagaagt
+6736396/1
CCCFFFFFHHHHHJFHJGIJJJJJJJJJJJJJJJJJJJJJJJJJJJJJJ?
@5177580/1
cgaatatattgtgggatgcttaaatttacatttagtgtttgtttcatgtc
+5177580/1
?@@BDDDDBFHC?FG;FGIGHIIIIFCGHIIIIIG9C:FHHDDGHGGIDG
@4665236/1
gcacctaatacaccgccgcttaaaagataggtaccgatgagcgcttccac
+4665236/1
CCCFFFFFHHHHHIJJJJJJJJIJJJJJJJJIIJJJJJJJJJJJHJJHHH
@4665248/1
tgcgcaggaaggcgtcaatatttttttaaatcaaagacgtaatttgtatg
+4665248/1
CCCFFFFFHHHHHJIJJJJJJJJJJJJJJJJJJJJJJJJIJJJJJJIJJJ
@2619761/1
acataataaaattagaggaagtaggtgctgggcctcttgtatgcgaaggt
+2619761/1
<;1DD?D4ABCBBHEHHGGGHEEC>4A<EFCH<BGEHIIHHIIEE7:@@9
@3642817/1
cttgctagtaagtcctgagccatagcaaacagccactggcaatgtggata
+3642817/1
@@CFFFFFHGHHHIJJJJGIJJJJJJIIGIJJIGIIIJJIIIJJJJCEBG
@6736764/1
ggagagaagatcctcatcttgtatagaggaggcttgggctcgctctccga
+6736764/1
CCCFFFFFHHHHHJJJJJJJJHGJJJIJJJJJJJJIJJIIJJIIJIIJIG
@3145294/1
gcttcacctgtggccggcggcacgcagacgccttga
+3145294/1
@;?DD?D?BF?FH=@FGGHHBAG66@GGAA:?;=@@
@2106659/1
gtgcctggctcccatgtcacggtagcactgagtgacggcacctccgacac
+2106659/1
BBCFFFFFHHHHHJIJJJJJJJGHJIJJJJJJGFHIIGIGIJJJIJJJJH
@4665711/1
gtggtggtgcacgcgcttgggcagaggg
+4665711/1
==?D=BDDFFFDHEHIG>FGDG;??DH@
@3642946/1
gcctggctcccatgtcacggtagcactgagtgacggcacctccgacactg
+3642946/1
CCCFFFFFHHHHHJIGIJJJEEIIIJJIJJFHIJJJJGIJJJJJJJIJJI
@6736927/1
ctcccacacgtttcacttcagcatagacaggtgtcttccctggcaataca
+6736927/1
CCCFFFFFHHHHHJJJJJJJJJJJJJJJJJJHHHIJJJJJJJJJJJJJJJ
@5178059/1
gtcgcgagatagtgagacattcactttttagtcataatcttcagatactc
+5178059/1
@=@DFFDDDFHD?EFHEFBHHGIIIIIIIII@BDHIIG4BFHGIIGGCFG
@1095075/1
cacggtagcactgagtgacggcacctccgacactgaggtcacggtactcg
+1095075/1
CCCFFDFFHHHHHJJGIJJJJIJJJJJJJJJJJJJJJJHIJJJJHIJJJH
@2620289/1
aggtgctgggcctcttgtatgcgaaggtgttgaggcgcttgtggtggtgc
+2620289/1
<@@FFFFFDHHFHBHHHBFHCEFH:ED:??DHIIIBGBGHICFGIGGBGC
@6229700/1
cactgagtgacggcacctccgacactgaggtcacggtactcgcggtacat
+6229700/1
CCCFFFFDHHHGHJJJJJJJJJJJJJJJJJJJJJJJIJJJJJJJHHFFFF
@5178257/1
cagtggtcttcttgaacttcttcaattgacgcaagaagtaccagaaacgg
+5178257/1
BCBDFFFFHHHHHJJJJJJJJJJJJJJJJJJJJJJJJJGEIJJJJJJIJJ
@6229799/1
gatggagtgagcacgggctctgtgcctggctcccatgtcacggtagcact
+6229799/1
@@@FDEFDFHHGFIJIGIIGIIJJJGIHDIIHIIGGIJIJIFEHIIJGEF
@52020/1
cagcatacataataaaattagaggaagtaggtgctgggcctcttgtatgc
+52020/1
@@CFFFFDDHDFHIIIJJEHIEHIGEGCFHICGHCDHHGIJIGGIDHIGG
@2620456/1
tgtacgttcaaacgtatcacacattttctggtcaccttccatgcaaaatc
+2620456/1
CCBFFFDDHGHHFJHGGIIJJJJJJJJIJJJHIJJJJJJJJJJJJJJJJI
@7768999/1
ggagagaagatcctcatcttgtatagaggaggcttgggctcgctctccga
+7768999/1
CCCFFFDFHHHHGJJJJJJJJIJJJJJJJIJJJJJGHIIJJJJJJIJJIG
@52136/1
ggtgctgggcctcttgtatgcgaaggtgttgaggcgcttgtggtggtgca
+52136/1
@B?DFFFFHHHHHJJJHIJJIIFIIG?EGHIJGIFHGGIIHIIGIIAEHG
@52181/1
cactaacagtaatttatcaaataggacctcacataacattagcactttca
+52181/1
CCCFFFFFHFHHHJJJJJJJJIJJJIJJJJJJJJIIJJJJJJIJJJJJJJ
@7769235/1
tccatactttgtttcatttaaatttacgggctatgccatttatcctcgca
+7769235/1
@C@BFFFDD<?CAEGADFFIGCFAHE<CGA1?GGHGAFHEFHCHD9FDGD
@6230216/1
ctcttgtatacaaattatttctaccatcaaatacaggttttagtgcgcca
+6230216/1
CCCFFFFFHHHHHIJIIJJJJJECFHIIGHGIIIIJIHIIGECDHGIJJJ
@2620748/1
ctcgaatagtcttttctaacttgaacagtgcgatgttttacaagggcagg
+2620748/1
CCCFFFFFHHHHHJJIJIJJJJJJJJJJHHJIHIIGHJJJJJJJJJJIJJ
@7769524/1
gcacgcgcttgggcagagggaatctgattgtgctgttgtggaactgcttc
+7769524/1
@<@FBDDFFFHGHEFG1?C<?DHCHGI9FHFEBHGFB??C7@FCCDGFEI
@5178781/1
gttgaggcgcttgtggtggtgcacgcgcttgggcagagggaatctgattg
+5178781/1
CCCFFFFFHHGHHHIE<EGCFEFHHIJIHIJIIEGGCHF>HHHHFFFFFE
@6230574/1
tgatctctttgcggccttcaaactgaacctaggtaatccctttatttctt
+6230574/1
CCCFFFFDHGHHHIGIJIJGIGIGGEGGGIJJBFGGIJIJIIIGHIGHHI
@7769747/1
cgcgcttgggcagagggaatctgattgtgctgttgtggaactgcttcacc
+7769747/1
CCCFFFFFHHHHHJJJJJJJJJJJJJJIIIJIJJJJJJIJJJJJJJJJJJ
@7254626/1
gttgtggaactgcttcacctgtggccggcggcacgcagacgccttgatga
+7254626/1
@CCFBDDFDFBHDIIIEIIIIIGIIIIIIIIIIIGEEDCEDBDDDDDDCA
@4666732/1
acggtactcgcggtacatgttgtgtacacctgagcgagactcataacgca
+4666732/1
@CCFFFDFHHGGHFHIIJJIJIIHHGICCBGIIJJJJJJJJJJJJJJIJI
@5691678/1
ccgcatttcatatttgtttgtttgtatataacgtgtattacaaaatagtt
+5691678/1
@@@DF@FFHHHDBFH@FFHIGH@GEHGIIFII??C?DHG>DEFB??FEFH
@3145557/1
ggaagtaggtgctgggcctcttgtatgcgaaggtgttgaggcgcttgtgg
+3145557/1
CCCFFFFFHFHHHJJJJJIJJJJIJJJJJHHIJCHHHJJJJJJJJJJHHI
@7255247/1
cccattttcacaggcaagggatcctaacttcgcaaccactaattccagtg
+7255247/1
CCCFFFFFHHHHHJJJJJJJJJJJJJJJJJJJJJJJJJJJJJJJIJJJGI
@3145923/1
acctccatcatattgtttgagatcgtcaaaccaaattccttcacatacaa
+3145923/1
CCCFFFFFHHHHHJJJJJJJJJJJJJJJJJJJJJJJJJJJJJJJJJJJJJ
@4667320/1
ctcacataacattagcactttcagtattgacatcaaatgcgcagctagag
+4667320/1
1BBA=ADDHHFHHJIJIIJJJJJIHFIIJIJJJJIIIJJJIJJIJJJJIJ
@7255596/1
cgggctctcaggcaggcaagatgggcatagtaggtaggcgtagggta
+7255596/1
CCCFFFFFHHHGHJJJJJJJIJJJJJIJJJJJJJHIIJJJIGIJJFH
@6737600/1
cacggtagcactgagtgacggcacctccgacactgaggtcacggtactcg
+6737600/1
C@CFFDDFHHHHHIJFHGJJJJJJJJJJJIJIJJJIJJGGHIJJFHGJJH
@2621575/1
gtggtgcacgcgcttgggcagagggaatctgattgtgctgttgtggaact
+2621575/1
@=?DD?DDDBDFAF8CGEHGI?CEG@BFGGEGGIC8D@FHDGIBFGEEHH
@7255941/1
aatatattcgtgaaaaccgcatccaactcggatcagccgtttctgagatt
+7255941/1
@BBFFDFFHGDHGJGIIJIJJGIIJJJIIIIIJIIIJJJJIIIJIJJGJI
@554877/1
tgcctgataagcccagacctagcccaaattcttcttcttcagccggcttt
+554877/1
@@@FFFFFHGGHH?BHBGIIJGBHGGAAEHIGEIGGIIIIJJJGIIIBGI
@7256143/1
tgttgaggcgcttgtggtggtgcacgcgcttgggcagagggaatctgatt
+7256143/1
@C@DFEFFFHHGDIIJIHJJGHIIJGIJIIHIIJIJJGIJHGHGFFFFFF
@53227/1
gtccttgttgttaagaggtgttacctgcaacttggccaggttagggccaa
+53227/1
CCCFFFFFHHHHHJJJJJFGHJJJJJJJJIIJJJJJJJJJFHIJJJIJJJ
@2622005/1
aacactttgacaggctgctgtgggatacggctggagaacaaa
+2622005/1
CCCFFFFDGHHHHIJJJGEGIIIGIGGIJJIBDF@B@FEGGH
@2622185/1
agaggaagtaggtgctgggcctcttgtatgcgaaggtgttgaggcgcttg
+2622185/1
CCCFFFFFHHHHCGHJJJJJJIJJJJJJJJIJHIJJ?DFHIIIJJJJJJI
@53642/1
tgttgttaagaggtgttacctgcaacttggccaggttagggccaac
+53642/1
?@?DDDDDDHD?C2<<AFEAHEH><GHEGE>B?1?FBFDG;?GAHH
@2622432/1
aaactattggcgattcatacagtcgaattacatgacatcaagcttccgta
+2622432/1
@?@FFFFFHGHHDIIJIJJJJJHIIGHIJJJJIJIJJJJJJIIJJJJJFH
@3147670/1
ctacaagagggctgtttctcactagtaagagcttttcgtataatatgata
+3147670/1
CCCFFFFFHHHHHJGJJJJJJJJJJHIIJJIJJJJJIJHJIJJJIJIJII
@3643312/1
caccagtggtcttcttgaacttcttcaattgacgcaagaagtaccagaaa
+3643312/1
@@@DFFDEFHDGHIIJJJIBHIHIJJIJJJJJJJJGJJGGIDGGIIJIIJ
@2622945/1
tggaactgcttcacctgtggccggcggcacgcagacgccttgatgacctc
+2622945/1
@@@DFFFFFHHHHJJIHGGIIIEHIDGIIGFEHDDBB6ABDDDCC;@CC>
@6739527/1
gtcgagtagagccttagctgcggaatgcttagcttccttcttagagcgtc
+6739527/1
@?@FDDDDDHGHFIIIGGJJJIGGIEHEIJCFFIIGHIIEGIGGC@FHGH
@3148362/1
aggaagtaggtgctgggcctcttgtatgcgaaggtgttgaggcgcttgtg
+3148362/1
@@<=BDADFDHDFEEEGGEIIIIIAEFIIGIIGIFHFB?BDGBGGIGGHE
@3148446/1
gtgcacgcgcttgggcagagggaatctgattgtgctgttgtggaactgct
+3148446/1
@BBFFFFFHHHHHJJJJJJJJJJJJJJJJJJJJJJJJJJJJJJIJJJJJJ
@4158525/1
ggaagatgcctcatcacaacatctaaagctaagatggcatcatatggtat
+4158525/1
@CCFFFFFHHHHHJJIIJJIJJIJJJJIJIJJJJJIIJGJJJJIJJJFGF
@3643952/1
agcactgagtgacggcacctccgacactgaggtcacggtactcgcggtac
+3643952/1
CCCFFFFFHDHFHJIJJJJJIJJJJJJJJJJJIJJJJJFHIJJJIJHBEF
@4669606/1
gttgtggaactgcttcacctgtggccggcggcacgcagacgccttgatga
+4669606/1
?=?DDDDDHABFF@G?GHIG@H?G;GFGEGGIIGHFDECCCBBBBA::>D
@3149023/1
gcaccatttcatttggattcgtagagtaatctaagacttgtccgagctca
+3149023/1
CCCFFFFFHHHHHJJJJJJJJIJJJJIJJJJJJJJJJJJJIJJJJJJJJI
@4158742/1
acgggctctgtgcctggctcccatgtcacggtagcactgagtgacggcac
+4158742/1
BCCFFFFFGGHHHJIIJJJJJJJJJIIIJJJCGIJJJJJGJDGHIJJJJJ
@3644147/1
gtcatgcgcaagcgtgccctgtgcgccaccgacatctatagatgcca
+3644147/1
CCCFFFFFHHHHGJJJJJIIGHJJJBIHJJJJJJJJJJJJJJJJJJJ
@4158841/1
ggcgcacagggcacgcttgcgcatgacatctattcatgccattggcgttc
+4158841/1
=?@DD@@DD;1ADD@><FD8?C@6?F@DFAGFEF@DCEFFECFFAEEFEI
@3149148/1
ctccagaaccatcctccactgccttatagtataactctgcaggagaactt
+3149148/1
CCCFFFDDFHHHFIJJJJIJIJJJJJJJJIJJJJJJJJJJJJIJJJJIJJ
@3149204/1
tgatggtttaggttttccagagctcatgctagaggagtgagagtctggcc
+3149204/1
CC@FFFDDHHHHFHIJIJIIJIJGHJIIIIJJJJGGH?CGHII?DHIJII
@6231316/1
agagggaatctgattgtgctgttgtggaactgcttcacctgtggccggcg
+6231316/1
B@@FFFFFHHHHHIJJHIGJJJJJHIJJJJJJJJJJJJJJJJJJJJJJII
@6740520/1
attgaaagtgcgggggtgacatcggacttaatacaaggaaactgttt
+6740520/1
CCCFFFFFFHHHHJJJFHIJJJJHHHFFFEEEEEEDDDDDDDDDDDD
@4158980/1
cacaggtgtcttcaacggaagagattccatttcccgtttagcagcttcat
+4158980/1
@CCFDFDEHHHHHJJJJJJJJIJHJJJJJJJJJIIJHIJIJJJJIJJJJJ
@4158981/1
agctcttgcagccatccaacgggattgcccatcaatttatcttcaaatga
+4158981/1
CCCFFFFFGHGHFIJJJJJJJJGEGHIIGIJJJJHIJJHIJJJJJIJIIH
@2107410/1
agcgagactcataacgcagccagatgccaaagttcttgatcttcactggg
+2107410/1
@B@DFFDFHGHHHIIIIIJJJGGIGIIGG<FDGGIJJIGIJJIJDIJIJJ
@3149403/1
ctcgtgttcttcaatgggttcacgttaaaaccaacaacgaaatcgtgttt
+3149403/1
CCCFFFFFHHHHHJJJJJFHIJJJJJJJJJJJJJJJJIJIIIJJJHHHIJ
@5692247/1
ccggtacataatgatacgatgcggcttgaaccc
+5692247/1
=??DDDDDF?DFDFFIEFC=F;681?6:3B::@
@5692474/1
ggcgcttgtggtggtgcacgcgcttgggcagagggaatctgattgtgctg
+5692474/1
@<@FFFFFHFHAFGFDBHGIGJIGEGIIJIHGHJIGIIJJIIJJEIEHIA
@7771374/1
gtcacggtagcactgagtgacggcacctccgacactgaggtcacggtact
+7771374/1
C@BFFFFDHHHHHJJJJHHJJJJJJIJJJJJIJJJJJJJJIIJJJJGIHH
@6231910/1
atagaacaaacaaaacttaagccttattataaaaggtataaatattcctg
+6231910/1
@@@FDBEDBDF?FGGGIEEHGIGIJJIIII<CBHH?:CGBFADDG<DHGG
@3149876/1
gctggtacgtcaggcactgcagctcgtccgacccgaagtggttgtcgtcc
+3149876/1
@@@DFDDEHHDHHIJJJJJJJGGIJIDHGGIGHEE?FHBFHCCG;@A;AC
@555400/1
gctacacttcttgacatagtactcttccctcgtgttcttcaatgggttca
+555400/1
CCCDDDFFDHHGGAGEFFIIHJGGGIHIIJIGCGCFHIJIFBGHBB:BFF
@1097206/1
gacgcgttaacatacgagatcttcgtgcggagataatattttaaagtata
+1097206/1
CCCFFFFFHHHHHJJJIJIIJIJJGHIIJIGIIJJJJJIIIJGGGGDHHG
@6231984/1
cttgtatagaggaggcttgggctcgctctccgaagggagcttgcggccga
+6231984/1
@CCFDDFFHGHHGJJIJJECGHIIJJJIJJJIIIIJIFIIIIGGGJHFDA
@3645021/1
cgatgttttacaagggcaggttgaactcacaccattcaatttaaaagaaa
+3645021/1
@@@FFEFDHHHGDGGGBHHIEHGGGHHIGJJJD?DGDFHIGIGDHGH?GE
@555502/1
ggcgcttgtggtggtgcacgcgcttgggcagagggaatctgattgtgctg
+555502/1
CCCFFFFFHHHDHIHHIJJJJJJIJJJJJJJJJJJEGGIIJJJIJJIIJG
@7771564/1
ctggattgattttgatgatttttttgtgtgtgttcaaggggatctgagaa
+7771564/1
@@@FDDDEDHFDFIIJJDHIJJJIJIGGFHGIGIIIIHIJIHHIJIJJJH
@1592149/1
cattaaaataatgcccattttcacaggcaagggatcctaacttcgcaacc
+1592149/1
C?@FFFBDHFDDHIGIGGIGI@DAEFHGIGIIGIIEGIIGGIHHDGGIID
@2108382/1
caccagtggtcttcttgaacttcttcaattgacgcaagaagtaccagaaa
+2108382/1
@CCFFFDDFHHHGJJIJIIJIJJJJJJJJJIJJJJJIJJJJIIIJJJJJJ
@7771976/1
ctggttgttaactccgaaaattatatcataatcattataactgcgaagaa
+7771976/1
1?=D4B:02CFA:AAB@AC@C@CHGFE@?<CGE<GDGAB?G?BD??F>;B
@6232504/1
caacctctatactttgcattaaaataatgcccattttcacaggcaaggga
+6232504/1
CCCFFFFFHHHHHJJJJJJJJJJJJJJJJJJJJJJJJJJJJIJIIJJHIJ
@1097766/1
ggctgaattgcagcatcttgtcgagaacatgaagccgctttggtttacgt
+1097766/1
@CCFFFFFHHHHHJJJJJJJIJJJJJJJJJJJJIIJJJJJJJJJJJJJJJ
@556230/1
ctagtaatgtatgctttctccttctgcttgggagcacccttgaagtcctc
+556230/1
BCCFFFFFHHHHHJJJJJJJJJJJJJJJJJJJJJJJJJJJJJJJJJJJJJ
@6742283/1
gcattacgattgtgacaagttttcgtgagccgtgattatctaggacgtct
+6742283/1
CCCFFFFFHHHHHJJJJJJHIJJJJHJJJIJJHIJJJJJJJJJJJJJJJJ
@556536/1
ctctgcacttggtggtccacaaacattataatagcgttgtctaacgtcgg
+556536/1
CCCFFFFFHHHHHJJJJJJJJJJJJJJDEHGIJJJIIJJJJJJJJJHIJJ
@1593304/1
gcatcgccaagaaactctaggcgttcgtaggaacgcgtcactctgttgcg
+1593304/1
CCCFFFFFHHHHHJJJJJJHIIJIJJJIJJJJIJJJJJJJJJJJJHIJIH
@2623985/1
ggatggagtgagcacgggctctgtgcctggctcccatgtcacggtagcac
+2623985/1
CCCFFFFFFFHHHJJIJJIIIJJJIJJJIIGIIJJJJIIIIIJJGIJIJJ
@556723/1
ctgcaatcctgcctcacatgattcatccacaaattccaacccttgcgttt
+556723/1
C@@FFFFFGFHAHHGIIIJFHIIHJHFEHGIJGJJ>EGGGGGCFGIIIJI
@556773/1
cccaaattcttcttcttcagccggctttggtggttctttggctgtctctg
+556773/1
CCCFFFFFHHHHHJJJJJJJJJJJJJJJJJFGIGHIJJJJJJJJJIJJJJ
@1098694/1
tgacagtgtaaaacttctccgaaatctccaatccaaaccgtttg
+1098694/1
@<@D;?D;=AC8C:<E?C<F<GCCF9AAFGE@9?93?CDGFGI1
@6743037/1
gccgctttggtttacgttccagttctcgattatcgaatttttcgccatga
+6743037/1
CCCFFDDFGHFDFGGGIGHIEGHHBFHA3?GABDFEBGEGAD>@DDG=CC
@3152195/1
gttaagaggtgttacctgcaacttggccagg
+3152195/1
???DBD>>3A;DDEEEIBF:CE<F:CEF9?E
@6743471/1
gattttaatgttattattacagcatacataataaaattagaggaagtagg
+6743471/1
@?@BDDD8D?HFBGFIGGCFDHIFHDDFHIAE@?AAEEEBFGC@@?FHA?
@4160061/1
gtgctgggcctcttgtatgcgaagg
+4160061/1
@=??BD?D;?;FB<FG?AFEFCE:F
@1593997/1
ctcataacgcagccagatgccaaagttcttgatcttcactgggctcttct
+1593997/1
CCCFFFFFHHHHHJJJJJJJJJJJJIJJJJJJJJJJJJJJJJJJJJJJJJ
@7259690/1
tcttgttatacgtaaaacaaactcgtactaaggcctaagaacagtaccta
+7259690/1
CCCFFFFFHHHHFGIIJJJIJJJJJHHIIJJJJIIJJJHIJIIHFHHGIJ
@55692/1
gttccttttagtaaaaaattctaatattataacattccctgtacgttcaa
+55692/1
C@CFFFFFHHHHHGGJJJJJJJHIJIJJJJIGIIJJIGIJIGIJJJJIJI
@1594256/1
ggagagaagatcctcatcttgtatagaggaggcttgggctcgctctccga
+1594256/1
@CCFFFFFHGGHHJJJIJJIJHHJJJIJJGIIIJJBGIIJIIIIJIJIGH
@5181883/1
cagtggtcttcttgaacttcttcaattgacgcaagaagtaccagaaacgg
+5181883/1
??@DDDDDFDFF<GF>DGHBA:C>?FEHAEHDE6DDFCFEC?:B2?BBFG
@5182127/1
gttgtggaactgcttcacctgtggccggcggcacgcagacgccttgatga
+5182127/1
??@DDDABHDDDHEHGICHGIIIG3C@:CGGBHEA<9BAAABDD@@:A>C
@3645304/1
gttttttaaactcatattttcatggtaccaagttatgaatttttcaaatc
+3645304/1
@?@DDFFFHFHHGJJEHIJJJIJGGIGHIJFHIJJJIJJIJIIJIIJJJJ
@5182379/1
aactgcttcacctgtggccggcggcacgcagacgccttgatgacctccac
+5182379/1
CCCFFFFFHHHHHJIJJJJJJIIJJJIJJJJHHFFDEDEDDDEDDDDDDD
@56482/1
agcaagtcaacgagactgtgaaacaggcccaaagtttaattggaaccaag
+56482/1
CCCFFFEFHHHHHJJJJJJJJJJJJJJIJJJJJJHHIIIJJJJJJJJJJJ
@2109704/1
ggctctgtgcctggctcccatgtcacggtagcactgagtgacggcacctc
+2109704/1
CCCFFFFFHHHHHIJJJJJJJJJJJJJJEGIJIJGJIJIJJJIGGHIJIJ
@5182463/1
ctggagagaagatcctcatcttgtatagaggaggcttgggctcgctctcc
+5182463/1
CCCFFFFFHHHHHIIJJJJJJIIEHJJJJJJJIIIIIIJJIGDDGIGGII
@7261208/1
gggcatagtaggtaggcgtagggtaagacacggatcgcatacaccgtgaa
+7261208/1
CCCFFFFFHFHHHIJJJJHIJJJGHIJJJJJJJJJJJJJJJJJJJJHIGI
@3645700/1
ggtcttcttgaacttcttcaattgacgcaagaagtaccagaaacgggact
+3645700/1
@@BDDFFFHHHHGJIJJJJJJIJIIJJJIIHIIJDHGHIJJJJJJJJJJJ
@5182736/1
ggcataacgggccgcgactccgccctcttcctcgggttggaatgattctg
+5182736/1
@@CFFFFFHHGFHJJJJJJIJGIIJJJJJJJIJHHHBEFDEEEDDDEFDE
@7772281/1
gtataagtaatgagtagaaaagcgatagtgaacacattgttacag
+7772281/1
@@@DDDDAD>FBD<<A<EH<GABE@GHIEH<CHEGHAHIIEG<D3
@5182872/1
ctcatcttgtatagaggaggcttgggctcgctctccgaagggagcttgcg
+5182872/1
CCCFFFFFHHHHHJJJJIJJJJJIJJJJJJIIJJJJJJJIJJGIJHIJJB
@7772337/1
gagcaagtagttcttgaagcacagacacaggtgtcttcaacggaag
+7772337/1
CCCFFFFFHHHHFJJJJJJJHGIJIJIGJJJHHHIGIHJJJJJJJJ
@5693488/1
gcctcttgtatgcgaaggtgttgaggcgcttg
+5693488/1
??@DDDDDDAHHF@F?GG<CHHBHGAE>:?@F
@6745576/1
gcttctgcccgcgactccgtccgcgcggatgtcggtcttcgcgtggaagt
+6745576/1
@@@DDDFFDHHFFGGFHGDIGIEHIBGG/=?ED?<BDDCCDDD@?D8CC3
@7261515/1
ggagattttaaaaactgcttaagacctttagcgccattttggccgcagct
+7261515/1
;??DDBB:CDF?FIF:A<FFC?EHECBFHDHCFIFFEGFIFEEBGFAAFF
@4670681/1
ggggcgtcgggtcacattacatactctgtatttcctcttcatggtgccac
+4670681/1
CCCFFFFFHHHFHJJJJJIGIIIJJJJJIJGIIGGHIJIIHGEIJIIHIG
@2110376/1
agatgccaaagttcttgatcttcactgggctcttctctgggatttccctg
+2110376/1
BCCFFFFFHGFDFFFHIJJIHIJJJGEEGHIIGIJJJJJIJIIGGIJGIH
@2624739/1
cgacagtagtgcctgcggggatatttccagactttcccgactgctccttt
+2624739/1
CCCFFFFFHHHHHJJJJJJJJJJJJJIJJJJJJJJJJJJHIJHHHHFFFF
@3646153/1
gctgggcctcttgtatgcgaaggtgttgagg
+3646153/1
@@@;DD:BF?FH>G@FHGG;FF>FHDGEG@;
@3646321/1
ggtgctgggcctcttgtatgcgaaggtgttgaggcgcttgtggtggtgca
+3646321/1
@<?D?DDDHDHBFEBGA??C??GHGI1:C8DDAHCHIIBCFFG@;;A;DH
@4671231/1
tccaacttgatacaagcttctcgcacagcagtgagttcgtgttgcaagac
+4671231/1
CCCFFFFFHHHHDIIJIJJIIIIIIIJJIJIGFGHDFIIHIDHIFHJGFG
@7773223/1
cagtggtcttcttgaacttcttcaattgacgcaagaagtaccagaaacgg
+7773223/1
BCCDFFFFGHHHHJJJJJJIJJJJJJJJJJJJJJJJJJHIJJJJJJJJJJ
@5694450/1
cgacactgaggtcacggtactcgcggtacatgttgtgtacacctgagcga
+5694450/1
CC@FFDDDDHGDFHIIJFGIJJFIGJFHHIJJHIIIJIIIB=BFHEEHJG
@6234019/1
tttacattggatccgacaaattttcaaattaaagacgtgtagacaggaca
+6234019/1
@CCFFFFFHHHHGIJJJJJCHHIJIEGGIHHEGHGGFFHIIJJGJJJGII
@6234055/1
gactatatgaaacgcgagtggggccgtcagaacctgatagaaacggttgg
+6234055/1
BCCFFFFFHHHHHJJJEHCGIIIJJJHIJJJJJJJJIJJEGGIIJHHGFF
@557659/1
gtggattttaatgttattattacagcatacataataaaattagaggaagt
+557659/1
B@BFFFFFHGHHHHIJJIJJJJJJJJJJJJJJJJIIJIJJJIJJJJIFHF
@1595058/1
ggtggagattttactatctttcaagtcggcataacgggccgcgactccgc
+1595058/1
??1AD;DBHDHHFBHII<<CG@DBAC>F6@FGHIHGGD6:@GBEB9/>?C
@7773958/1
gaggtgttacctgcaacttggccaggttagggccaacagattgtttg
+7773958/1
@BCFDDEFHHHHHJJIJJJJIJJJIJGHIJJJJJJJJJJGIJJIJJJ
@5694984/1
atttatattaactacctacttggttccaattaaactttgggcctgtttca
+5694984/1
@@@DDA?DHFFHHHE@GI@ECHGIIIIG@HHGGGIIII@G@3CEGDHHGH
@2626195/1
catcgttctcagcatggtaagaaggtggcggccagaatctagacatgcac
+2626195/1
?;@DDBDDHFAAHIEDG?HHCHEEH9?E>G8:?DH?FG<<BF>D>@CEHG
@2626210/1
gggaagggttttttaaactcatgttttcatggtaccaagttatgaatttt
+2626210/1
CCCDFFFFCFDHDGHIJJJJIJGGHIJJIJJICFGIGGIGHIGIIIJIJJ
@6234965/1
gtcgacagatgggttactgaaaatggctataaatgattctaaatacatga
+6234965/1
CCCFFFFFHHHHHHHJJJJJJJIJJIJJJJJJJJJJIJJJJJJJJJJJJJ
@3154058/1
gccaaataggaaacactacgctttacacgcatgaggtaatatttattgct
+3154058/1
CCCFFFFFHHHHGJHJHIJIJJJJJJJJJJJJJJJJFGIEIJIIJJJJJI
@4161536/1
gctgggtcttacagattggtggaaaccaaaccaaacttctctgccaccac
+4161536/1
@CCFFFDDHHHHHJHJJJJFHHHIJJIJJJJIJHHIJJIJJJJIJJJJJJ
@1595819/1
gtgcgatgttttacaagggcaggttgaactcacaccattcaatttaaaag
+1595819/1
?@@DDDDDADHFDGGG>BG@@AEADAEDFIG<DGEBGHIGHGIIG>FE>?
@3154135/1
cttggttgaacggaactccaatcctttactcgaatagtcttttctaactt
+3154135/1
CCCFFFFFHHHHHJJJJJJJJJJJJJJJJJJJJJJJJIIJJJJJJJJJJJ
@6748109/1
gcgtcaactgggtgtgctagttacataatatctactaaactataaccaaa
+6748109/1
@C@DFFFFHHHHHI@FHIFIIIJICGFIGIJJGGIIGGGGIIIIIIIJJJ
@558484/1
ctggtctggagagaagatcctcatcttgtatagaggaggcttgggctcgc
+558484/1
BCCFFEFFHHHHHJJJJJJJJJJJJJJIHIJJJJJJJJJJJJIIJJJJIG
@57086/1
gcggtacatgttgtgtacacctgagcgagactcataacgcagccagatgc
+57086/1
@<@DDDDFHHFHHHIFFH<<<CGHGGIJJIEHGIGIIFGIGHIIIIIIJG
@6748308/1
ctctatactttgcattaaaataatgcccattttcacaggcaagggatcct
+6748308/1
@@@FFBDDHFGGHJJJIIGJJGGIIGBHGIIHIEGGHJIJIIIJJGIJII
@4161780/1
cagcatacataataaaattagaggaagtaggtgctgggcctcttgtatgc
+4161780/1
@<<DDFAFDHAHFEHBDBHIGID@D?32<AAF<<FED?DFFGIEHGE>D>
@6748561/1
cttgtatacaaattatttctaccatcaaatacaggttttagtgcgccaaa
+6748561/1
@CCFDFFFHHHHHJJIIIJIIJJJJJJJJJJJIIJFHIJJJGIIIIJIIJ
@1596371/1
gctgcgctttataaaaggcagttgcagaaacatcaatattaagcatcatt
+1596371/1
@@@DFFFFHHGDFGGHIDCHGIIIJJIIJJJJJIJIJJGGEGIIE<BFHI
@57583/1
gggatgatgactaatgactatatttgtccagaacacgtattaattctgtt
+57583/1
@CCFDDFDFDHDHIIJJIJIGGGEGGHGHIIJJGGHIIHIGHIGCGHHFH
@4162215/1
gtccagaacacgtattaattctgttttcacgttgtcaataaactattggc
+4162215/1
1?@DBDDEHFFAHGGFFDFHBHIIEIEDHHIICEHCHBHIIIGGDBBHHC
@559146/1
gttgtggaactgcttcacctgtggccggcggcacgcagacgccttgatga
+559146/1
@@@FDABDHHFDFIIIIIIIBFGGAFGEGBGHIIFHFFCECCCCCCCCCD
@57911/1
catcaatttatcttcaaatgacgacaccacagttccagtctcaggcacat
+57911/1
CCCFFFFFHHHHHJJIJJJJJJJJJJJJJJJJIJJJIJIJJJJJJJIJJJ
@6749604/1
ggggccgtcagaacctgatagaaacggttggcgttaggtatatacaagaa
+6749604/1
@C@FFFFFGHGFDHJIJJIJIEIIGII?DHIIH@?FHI.=FHIIJIJJJJ
@4671670/1
ctggttctgtacaatagaagctctgtaggtggcgagtcctccctcagcca
+4671670/1
??@FDFFFHDHFFGIIEGHIGIHGGEFHIAFHGIIFDGIGIHIIIIIIIC
@4671693/1
tattattaaacgaagaacatgcggctgaattgcagcatcttgtcgagaac
+4671693/1
@@@DFFFFHHHHDHIIJJGGCHIGIJJJIJCGHEGGHGGHJEGGHIGEGI
@6749989/1
gtctggagagaagatcctcatcttgtatagaggaggcttgggctcgctct
+6749989/1
@?@DDDDD3ACBDEBDBHIIIDDHB<CB@HFECFEHDHIH7B@D=DFG@6
@6750024/1
gggctctgtgcctggctcccatgtcacggtag
+6750024/1
<<;?D:D4A?<B?FGD3?E?>B;A9?4@C1:?
@4163239/1
gtgctgttgtggaactgcttcacctgtggccggcggcacgcagacgcctt
+4163239/1
BBCFFFFFHHHHGJJJJJJJJJJJJJJJJJJJJJJJJHHFFDDDDDDDDD
@58696/1
ttatcatctatgaaaaaatggaaaccctacttaaagacatcatgataaaa
+58696/1
CCCFFFFFHHHHHJJJJJJJJJJJJJJJJJJJJIJJJJJJJJJJJJJJIJ
@4672177/1
tgaggttcaccaagctagtggcgttgatgtcgcaagatagtgagacattc
+4672177/1
CCCFFEFFHHHHHIJIIJCHHJJIJJIJJHGIJJIIJJJJFIGHHGGIII
@6750367/1
gtggcaatctttgcatggaatgttatctccaactcgcggagagtatcttc
+6750367/1
C@@FFFFFHHHHHJJJJJHIJJIJJJJJJJJJIJJJJJJHIHICGHIJJG
@58796/1
ggtaaatccgctagcggtgcagcaggtgacacgaggctcatggcgccagc
+58796/1
BB@DDFFFHHHHHJJJJIJIJJJJJJHIJJJJJJJJIJJJJBIIJJHEED
@4672320/1
gcaagaagtaccagaaacgggacttagccacaatctggtctggagagaag
+4672320/1
CC@FFFFFDHGHGJJJJJIJJJJIJJGIIIJJJJJJJIFGIJJGGGIJIJ
@59002/1
gaccacctcgcgacataagtccgagccgtgagcgtatagcatgtactgtt
+59002/1
@@@DDDDEHBAFFIGHIIIHIAHIIIIIIEHIIIGIIIIIIHHFGHGEDF
@59061/1
cgggctatgccatttatcctcgcacgttggcagtaatagtacaagtgaaa
+59061/1
CCCFFFFFHHHHHJJJJJJJJJJJJJHIJJJJJHIJJJJIIJJJJFHJJJ
@6750962/1
gcactgagtgacggcacctccgacactg
+6750962/1
???DD;::2ACCC8C1E?FA2C?CC6B9
@4163969/1
aggtgttgaggcgcttgtggtggtgcacgcgcttgggcagagggaatctg
+4163969/1
;:?DDABDBB?1<C8@<AEG?CFDCBFDDFDFBFA;CDCEEFAED>DD>D
@6751198/1
cgtcagtggctttctttgatcattaatgtctcgtatgtcaaggacttcac
+6751198/1
CCCFFFFFGHHHHJJJJJJJIIJIIIJJIIJJIFHIJHICBB@3BGHGDF
@59612/1
agcgagactcataacgcagccagatgccaaagttcttgatcttcactggg
+59612/1
CCCFFFFFHHHHHJJJJJJJJJJJJJJJJIJJHIJJJJHHJJJJJJJJJJ
@2626449/1
gtctagcattccgccccctttcaatcagctgctggtagaatgtttcacag
+2626449/1
CCCFFFFFHHHHHJJJJIIJJJGIIIJJJJJJJIJHHIJIIJGIGJJIJI
@5185169/1
gtcacggtagcactgagtgacggcacctccgacactgaggtcacgg
+5185169/1
@@@DD?:DD8CFD?<EFCB<?<8:E8??CBD?@@@FBFDCFEFF8/
@2111602/1
acgtagttctcagcttccctgcaaagttaaccatcttgtattcaaaagaa
+2111602/1
@CCDFFFFHHHHHJJJJJJJJJIIJIIJJJJJIIIJJJHIJJJIJJJIJJ
@6751568/1
gcccacctcacgttccgccaattgcttcaccttatgatagtcatcgcggc
+6751568/1
CCCFFFFFHHHHHJJJJJJJJJJIJJJJJJJJJJJJJJJIHIJJJJJJJJ
@5185376/1
tctgtctgtctgtctgtccgtttgttctggtgaatctctgaaatggctgg
+5185376/1
CCCFFDEFHGHHHJJJJJJJHIJJGGJJJJFHHIIGIJJJJIIJGJJJJJ
@1101236/1
gtctgattctgtgatagtgagtacaagatcgtggggtgggcccaccaggc
+1101236/1
CCCFFFFFHHHHHJJJJHIJ<IJJJJJJJJJJJJJJJJJJJJJJJJJJJI
@7775002/1
cagccagatgccaaagttcttgatcttcactgggctcttctctgggattt
+7775002/1
BCCFFFFFHGHHHJJJFFJIJIIIJJJJIJJJJJIJJJJIJJJJJIHIIJ
@1101327/1
cctcgcacgttggcagtaatagtacaagtgaaaagtcacttgccgatggt
+1101327/1
CCCFFFFFHHHHHJJJGEIIJJIJJIIJGHEGIIJJJIJJJJJJJGHII8
@4673720/1
tgaggcgcttgtggtggtgcacgcgcttgggcagagggaatctgattgtg
+4673720/1
CCCFFFFFGHHDFHFGHEGHJJJIJJJIJJJIGHGIJJJGHHHHFFFFFF
@7775158/1
acctgtggccggcggcacgcagacgccttgatgacctccactttgatgat
+7775158/1
CCCFFFFFHHHHHJJIJJJJJJJJIGHHFFFFFFEEEEDDDDDDDCDDEE
@6236210/1
gtaggtgctgggcctcttgtatgcgaaggtgttgaggcgcttgtggtggt
+6236210/1
CCCFFFFFHHHHHJJJJJJJJJJJJGHIJCFFHIJJJJJJJJJHIGFHI@
@3649109/1
cattttctaactgaagaggaaacgattgcatctgtgaggggcgtcgggtc
+3649109/1
=;@ADDDBFF<DF:CA>DEFCCGIAFF?GI>DACG@>BFFEFEFBEA<69
@2112398/1
gttattgttatgtcgatgtcgaacccaaaactgtaattaacttttttttt
+2112398/1
CCCFFFFFHHHHHJJJJJIJJJJJJJJJJJJJJHIJJJJIIJJJJJJJJI
@7775402/1
ctttcagtattgacatcaaatgcgcagctagagctgtcgcttcgttttga
+7775402/1
CCCFFFFDHHHHHJJJJJJJJJJJJJIJJJJIJHIJJJJJJIJJIJJIJJ
@6752489/1
cagtactttagctttgacagtgtaaaacttctccgaaatctccaatccaa
+6752489/1
@@CDFFFFGHHFDGIIJIIGHIJJGFIIIIIJJIIGHGHCHIEIGIIIGG
@7775660/1
gcctcttgtatgcgaaggtgttgaggcgcttgtggtggtgcacgcgcttg
+7775660/1
@CCFFFFFFHHHHJJJIJAFHHJJJJJJJIJJFHIDFHAFHIJJJJHBFD
@59811/1
gttggtcttggttgaacggaactccaatcctttactcgaatagtcttttc
+59811/1
CCCFFFFFHHHHHJJJJJJJJJJJJJJJJJJJJJJJJJIIJJIJJJJJJH
@6752675/1
accagtggtcttcttgaacttcttcaattgacgcaagaagtaccagaaac
+6752675/1
CCCDDBBDFF<DFIGFBHGEDHGGGHIGHAFHGIIIGEGH::BDHGGGI9
@59830/1
cctgccaccaataaatcgttttaacaactgggctctatgggacaaagtag
+59830/1
CCCFFFFFHHHHHJJJJJGIJJJIJJJJJJJJJJJJJJJJJJJJJJJFHI
@5696239/1
cttggaggcttgggcctgttttggtagcggcggcgcggtccgtgtggagc
+5696239/1
@@@DFFFFGHFDDGCGIACAHIIIGHGEIGGIIHD8=@@BBD2880<AB9
@6752802/1
agacctccagtggtaggtatgtatgtttatgctcttgacctacttgt
+6752802/1
@CCFFFFFGHHHHHIHJGHIIGGJGFJJIIGIJIJJJJJIJIJJIII
@6236733/1
gcacgcgcttgggcagagggaatctgattgtgctgttgtggaactgcttc
+6236733/1
@@@DDDDDF:DAA@BFBG7C:D>FAB>?G?DDGIE?DG?CFGAGG>FFEG
@7775820/1
tgtagctttaaggggatctgctgtctgtggagctgatgcttgctgggcct
+7775820/1
CCCFFFFFHFFHHIJHHJJJJJJJJJJIJIHIJJJHIIIJIIJJJIJIJJ
@2113083/1
gcccagtcaacggatggccaaataggaaacactacgctttacacgcatga
+2113083/1
CCCFFFFFHHHHHIJJJJJJJJJJJJJJJJJJJJJJJJJJJJJJJJJJJF
@2113164/1
gtcactgaacttctcttaaacgactggaccgattttgatgattttttttg
+2113164/1
CCCFFFFFHHHHHJJJJJJJJJJJJJJIIJJHIJJJJIJJJJJJJJJJHF
@2113292/1
gtgctgggcctcttgtatgcgaaggtgttgaggcgcttgtggtggtgcac
+2113292/1
@@@FFFFFGHHHHJJIIIJJJHHIJCFGHIHIIJJJIIJHIIHHIEGGEI
@7776419/1
gtggtgcacgcgcttgggcagagggaatctgattgtgctgttgtggaact
+7776419/1
BBCFFDFFHHHHHJJJJJJJJJJJJJJJJJJJJJJIJJJJJJJJJJJJJJ
@6237361/1
cgcttgggcagagggaatctgattgtgctgttgtggaactgcttcacctg
+6237361/1
CCCFFFFFHHHGHJJJJJJJJJJJJIJJJJJJJJJJJJJJJJJJJJJJJI
@7776463/1
ggcatagtaggtaggcgtagggtaagacacggatcgcatacaccgtgaat
+7776463/1
CCCFFFFDHHHDHIJJJFGIIJHGIIIIJJJJJJJJJJJJIJJJJGHGIH
@6237482/1
gcacgcgcttgggcagagggaatctgattgtgctgttgtggaactgcttc
+6237482/1
@@@DFFFFHGHHHIGIGGIIGGJIFGGGGFHJGIIGEIFHG>BEGECGGE
@2628213/1
gtcacggtagcactgagtgacggcacctccgacactgaggtcacggtact
+2628213/1
@@@FFDDDFFFHGHJGIEFGHIGIJIEGGIIJJJJIIJGG@FGIGGCAB?
@2628241/1
ccggtactaacgatcaaatcgatcatgggtccataatcattcctggaatc
+2628241/1
CCCFFFFFHHHHHJJFHHHFHHIJJJJJJHHIJJJJJJJJJJJJJJJJJJ
@5697043/1
ttgtgctccaaattgtatctgacgacgcattgaatctgaatacgaaaatg
+5697043/1
8?;ADDADDHD?CFGDF?BHH@HAGIGIGH>GCGGAF@<?<BF=6BFHIG
@2628391/1
gcggggatatttccagactttcccgactgctcctttttgtcagcacagaa
+2628391/1
CCCFFFFFHHGHHJIJIIIJJJJJIGIJGIJIJJJJJJJJJJJJIIJHHH
@6754390/1
gtgctgggcctcttgtatgcgaaggtgttgaggcgcttgtggtggtgcac
+6754390/1
@@@FDFFDHGFFHGHIBHIIIH>FHFHIJJEIJDGHGIICGGCGI@EHII
@2628425/1
cttctatgtaccggagcaaaggcgacggtggcgccctcaactcgccgaat
+2628425/1
CC@DFDFFFHHBFHEHHIDCGH=GEHIA?D6FGIGB6DEHFE>?<AABBB
@2628443/1
gtcgagtagagccttagctgcggaatgcttagcttccttcttagagcgtc
+2628443/1
@@@DDADD?<C:DBGEFFEEDGIIIGIDAHDFBFDHEHIDFEHIADFH<B
@7264909/1
ctcgctctccgaagggagcttgcggccgatgacctcatactccttcaact
+7264909/1
CCCFFFFFHHHHHJJJGJIJJJJIJJIJGHJCGIIJJJIJJJIJJHFHHH
@561035/1
cagctatcttcataaaagctaaacaacatttataaaattagactatatga
+561035/1
CCCFFFFFHHHHHJJJJJJJJJJJJJJJJJJJJJJJJJJJIJJJJJJJJJ
@6754829/1
aggcgcttgtggtggtgcacgcgcttgggcagagggaatctgattgtgct
+6754829/1
CCCFFFFFHHHHFIJHHIJJJJJJJJJJJJJJJJJJIJJJJJJJJJJHGH
@3158800/1
ttcacgttctttgcttgaacacactgtgtcgccattcctagtacggtatc
+3158800/1
CCCFFFFFGHGHHJIJIGIJJJJIJJHIIJJJIJJJJJJJJHIJJIIHJI
@3159066/1
gtgctgttgtggaactgcttcacctgtggccggcggcacgcagacgcctt
+3159066/1
@??DDEDDHHGDDGIE<DGEEHGGI@9CDFHGEHBAEEEDBCBBBB@B<;
@6755418/1
gaagtaggtgctgggcctcttgtatgcgaaggtgttgaggcgcttgtggt
+6755418/1
BC@FFFFFFHHHGJIIJJJJGIIIIJIIGGHH?DCDHGJIGIIJJIIIJ=
@2629180/1
gccccgtcgcgtacttgcagaagcatggctgcccaatgatcggcattccg
+2629180/1
CCCDFFFDFHHFFHJIIJJJIJIIJJIJJJJIJJJJAHEGGIJDIJHFFE
@2629261/1
caccagtggtcttcttgaacttcttcaattgacgcaagaagtaccagaaa
+2629261/1
CCCFFFFFGHHHHJJJJJJJIJJJJJJJJJJJJJJJJJJ>GFFIJJJJJJ
@6755617/1
gtcatctggttcatacggcgcgcggtcgcctccttgatgcattgcgtcag
+6755617/1
C@CFFFFFHFHHHJJJJJJIIJJJJHIIIJJIIHHHHHHHFFFFFDDDDD
@6755701/1
ctacttggttccaattaaactttgggcctgtttcacagtctcgttgactt
+6755701/1
@@@DDDDDDF<B<CGEBFEGGGEHE@EBBGC@CEFHGIGHIIIF=GHHGH
@6755739/1
gggtggtggcaatactcggccgcgaacctccatcatattgtttg
+6755739/1
B@CADDDDHHHGHJJJJJJJJJIJJIJJJJJJJJJJJHHH=EHF
@6755774/1
gccgaggttggggcggcgcgggcatgtgagtgttggtaaatccgctagcg
+6755774/1
@@@DDDDDHHFFDGGEG<6<36@BCBCC@A3>ACBBBCCCDCCBBBBBCB
@1102831/1
actgagtgacggcacctccgacactgaggtcacggtactcgcggtacatg
+1102831/1
C@CFFB=A?BHGDIIIIIIGAD@DFGHIIBGHGAGDGHGEIIGGBDDEEF
@6756020/1
attttgtttttctctgtgatctgtttcttggcatctatagatgtcggtgg
+6756020/1
@@@FFFDBBFHDHIJIGIIJIJJJGHGJJEHHDGIIIIIIGIIFIGBIEI
@6756046/1
gtggtggtgcacgcgcttgggcagagggaatctgattgtgctgttgtgga
+6756046/1
B@BFDDFDFHHHHJJJJJJJJJJJJJJJJJJJJJJJJJIIJJJHIJHHIH
@1102997/1
gccagatgccaaagttcttgatcttcactgggctcttctctgggatttcc
+1102997/1
CCCFFFFFHHHHHJIIJIJJJIJJJJJJJJIJJJJJJJJJJJJIGIJJIJ
@1597684/1
agcgtcccgtacccatagcaacaagatcagcgactgtcacacggtagcgg
+1597684/1
@B@DDFFFFFHHFIIIJIEGIJJJJJGHIIGIGHIJGIHHIIIJBGGEHI
@5186714/1
ccaggatagagttaatgccgccaagtttgacgtttatcttcaagcacaaa
+5186714/1
@@@DD?DDDDFFDGIIGECHIIJGG?FGGHIGFGHJIGGIEGIF@@GGIG
@1597998/1
aggtgctgggcctcttgtatgcgaaggtgttgaggcgcttgtggtggtgc
+1597998/1
B@@DDFFFHHGHFJJJJGIIJJJIIHI9CGHICGHIEHJJJGHFAGEEAE
@7267063/1
gatagagacgatttcaccagtggtcttcttgaacttcttcaattgacgca
+7267063/1
?@@FFFFFHHHHHJJJJJJIGIIJJJJJJJJIIJIIJJJJJJJJJJJ0@H
@6756900/1
ggcagagggaatctgattgtgctgttgtggaactgcttcacctgtggccg
+6756900/1
CCCFFFFFGDHHHJJJIJJJJJJJIJJHIJJJIJJJJJJJJJJIIJJJJJ
@1103876/1
gtcgcacgtcatattccaaggtagttactaatggagtcgaaacaaactcg
+1103876/1
CCCFFFFFHHHHHJJIIJJJJHGIIIIJJJJJJJJJIIJJJJJJIJJJJJ
@2630635/1
gtcgggcagttcgtcaacaagacattactagctgagaatatttttttccg
+2630635/1
CCCFFFDFHHHFHHIIGHDIGDIIJJGIJEHJIIEIIIJIJIIJJGIIHB
@6238278/1
gcggtacatgttgtgtacacctgagcgagactcataacgcagccagatgc
+6238278/1
CCCFFFFFHFFHHFHIIICACGHJIJJJEHIGHJJIJHGHJFGHIJJGIJ
@5697153/1
gactgatcagccggagcagctccggtaagtttgtcgagtagagccttagc
+5697153/1
CCCFFFFFHHHHHJJJIJJJJJJJJFGGJDHIJIIIJJJHHJJJJIJJHJ
@7776981/1
cagtggtcttcttgaacttcttcaattgacgcaagaagtaccagaaacgg
+7776981/1
@@CDFFFFHHHHHIIBFHIJJIJJJJJJJIJGIJJJJJHIJJJIJJJJGI
@7777082/1
ggcggcgcgggcatgtgagtgttggtaaatccgctagcggtgcagcagg
+7777082/1
@<?DDDADD<FH>F=8B=@@@F>CED@CAAC?>DD<A9?B8=;C>:A9<
@6238508/1
ggagagaagatcctcatcttgtatagaggaggcttgggctcgctctccga
+6238508/1
@@@DFF=DDHHHFHICHIIJIHJIJIFHJJIIJJJFEBGEHIIJIDGIIB
@61094/1
aggtgctgggcctcttgtatgcgaaggtgttgaggcgcttgtggtggtgc
+61094/1
BCCDFFFFHHHHHJJJJJJJJJJJIJJGHHIJJJJJJJJJJHIJHIJGGG
@7777206/1
atcgttctcagcatggtaagaaggtggcggccagaatctagacatgcaca
+7777206/1
@@@DDDDDHHHFDBEGA?IHEAB?<ACGFD?GGHF@FDCFHIGE=@CFGC
@5187846/1
ctcatcttgtatagaggaggcttgggctcgctctccgaagggagcttgcg
+5187846/1
CCCFFDFFHFHFFIHII>GHFHJ<DEHIGEHIFIJIGJIIGJGJJGIJJI
@1598899/1
ctgggcctcttgtatgcgaaggtgttgaggcgcttgtggtggtgcacgcg
+1598899/1
CCCFFFFFHHHHHJJJJJIJJJCHGHJJJJIJJJJJIJJHIIGHIJJJHH
@6757900/1
tgcacgcgcttgggcagagggaatctgattgtgctgttgtggaactgctt
+6757900/1
CCCFFFFFFFHHHJAHIFJIJJJJIIJIIIJGHGGGDFHCCGIIJIJJII
@2114749/1
cttaaaaaccgcatttcatatttgtttgtttgtatataacgtgtattaca
+2114749/1
CCCFFFFFHHHHHJJJJJJIJJJJGGJJFHIIGIJJJIJIIJJGIIJJJH
@5697643/1
atagaacaaacaaaacttaagccttattataaaaggtataaatattcctg
+5697643/1
CCCFFFFFHHHHHJJIJJJJJJJJJJJJJJIIJJJJDHIIJJJIJJIIJI
@2114904/1
agatgccaaagttcttgatcttcactgggctcttctctgggatttccctg
+2114904/1
@@@DDDBDBFH:?EEBHIG@DEGCGB<AB@AGGHE>GFCHIIIGI@DHIG
@6758367/1
gtggattttaatgttattattacagcatacataataaaattagaggaagt
+6758367/1
81=DDADDFHDFFBFFHIFIIIHIIGEGGIIIIHIGIIGIGGGGGCEHG0
@6758390/1
ggtgctgggcctcttgtatgcgaaggtgttgaggcgcttgtggtggtgca
+6758390/1
@@?DBDD?DHFHGGIB?ECHBFIEHGGGIIAG@;DDEBFDHGI85@EGGG
@2115295/1
caggcgtctgcagtattcgttaatctgttcagcggagagatgctgcgtct
+2115295/1
@@@DFADDFHHHHGDDFGIIJHIEGHEIIJJJFHHJIJIJIEGGGGHIGE
@7778177/1
gtaggtgctgggcctcttgtatgcgaagg
+7778177/1
@?<DD:BDHFB?FHGIGIEB@HCHG1<CD
@1599558/1
gacggcacctccgacactgaggtcacggtactcgcggtacatgttgtgta
+1599558/1
CCCFFFFFHHHHHJJJJJJJJJHHJJJJHGIJJIJJJFGIJHHHGHHFEF
@562036/1
atgatgatcagggaagtgtcggtacagtctgtcagacactaccagctgca
+562036/1
@@@BA>>DFFD3?EF@ABEIHECFBAFFDFFGHIGIDE@DEGD>BA??F8
@1599813/1
cttgctgcagctagcctctgtcctctgaagtaaacgcctacggtgtaaac
+1599813/1
CCCFFFFFHHHHHIJJIJJJJJJJJJJJJJHHIJJJJJJJJJJHHHHIJJ
@62280/1
gtgaagagaaaaatgaacgtcccacaggggtgtacatcatggaagga
+62280/1
CCCFFDDFHHHHHJJJJJJJJJJJJJJJJJDGHIJIJJJJJJJJFJJ
@3161349/1
aaattccttcacatacaagtcagtgttgaa
+3161349/1
?<8ADDDDD8=DDEDE?E<3:C@<AE??F<
@3161565/1
gtccttgtaattctctggtgtgacatttataaatagtct
+3161565/1
@@?BBD?DBD?CFE@<FF:CCFBE@ADBFHI@HIG>?E<
@7268595/1
gtggtggtgcacgcgcttgggcagagggaatctgattgtgctgttgtgga
+7268595/1
BBBFDDFDHHHHHJJJJJJJJJJJJJJJIJJJJJJJJJJJJJJJJJIIJI
@6760027/1
ctggtctggagagaagatcctcatcttgtatagaggaggcttgggctcgc
+6760027/1
C@@FFFFFHDDDBGCGGDIIIIEEGHGIIHGGIIGIAGHIDH:BDHHEHB
@3161756/1
ccaatcatggacttttcttcaatatccacataagtaacttcaaatgattg
+3161756/1
CCCFFFFFHHHHHIJIIJJJIJJJJJJJJIJJJJJJJIIIJJIIJJIJJI
@6760146/1
ggaactgcttcacctgtggccggcggcacgcagacgccttgatgacctcc
+6760146/1
CCCFFFFFHHHHHJJJJJJJJJJJJJJJJJJJHHFFFDEDDDDDEDDDDD
@6760179/1
gggacttagccacaatctggtctggagagaagatcctcatcttgtat
+6760179/1
CCCFFFFFHHHHHJJJJJJJJJJJJIJHIJJJJIJJJJJJJJJJIJJ
@6760438/1
cagccagatgccaaagttcttgatcttcactgggctcttctctgggattt
+6760438/1
CCCFFFFFHGHHHJIJFHIJJJJJJJJJJJJIHIJJJJJJJJJJJJHIJJ
@2632529/1
tgtagctttaaggggatctgctgtctgtggagctgatgcttgctgggcct
+2632529/1
@C@FFFFFHHGHHJJFHIJJJJJIIIJIJIEIIJJIJJJJIJJJJIJJJI
@2632580/1
ctgtgatctgtttcttggcatctatagatgtcggtggcgcacagggcacg
+2632580/1
@@@DDDDDFHAFFDEIEBFCG3ACFFH>@FHGAAHG8DF>6@HD27BC@G
@7269285/1
ggcacaactaaccaaacgtaaataatattgaactagacataagattgaac
+7269285/1
C@CFFFFFHGHHHIJJIGFHIJIJJIHJJIIJJJJIGIIGIIIJJFIJJJ
@7269331/1
cccacttcacgacgcttcagcagagtgcacacaatggtgaactggcgttc
+7269331/1
CCCFFFFFHHHHHJJJJJJJJJJJJHHIJJIIGFGHIGIJJJJJJJJJJJ
@6760773/1
gcaaaaattaaacgaagcattgaaaataaaataggtacttatatactgaa
+6760773/1
CCCFFFFFHHHHHJIJJJJJJJJJJJJJJJJJJJJGHIJJJJIJJJJJJJ
@3162600/1
gtagcactgagtgacggcacctccgacactgaggtcacggtactcgcggt
+3162600/1
CCCFFFFFHHHFHJIJIJIJJJJJJJJJJJJJJJHIIJJJHJJJJJIHFB
@3162640/1
gtgcacgcgcttgggcagagggaatctgattgtgctgttgtggaactgct
+3162640/1
@??DDDD?AFHHF=;C>DAFGGIEIBFBHDGIFCABEBFGHGHIGDE>FE
@5699447/1
cccatgtcacggtagcactgagtgacggcacctccgacactgaggtcacg
+5699447/1
<@@FDFFDBFDF?FEGIFGEGE3AADFHDBAB@GGHIEEHGCHGG=FDHH
@3162849/1
gtcgcgtgtgatgccgcttttgcaccacaataaacgtgattcccggctta
+3162849/1
@=?DDDFFFDHHHIBBEHHGGGIIHIIGAFGGHADEDFDDEGHEHGGEG@
@4167891/1
gccgatagttgtatgaaaaatattcgagttatccgaaattctaccaatca
+4167891/1
B@BFFFFFHHHHHJJJJJJJJJJJJIIIFHJJJJJJJJJJJJJJGIIJJJ
@7270063/1
gctgtatgtttacatcataatgatgaacaaatcctcttggcattgatatt
+7270063/1
CCCFFFFFHHHHHJJJJJJJJJJJIJJJJJJJJJJJJJJJJJJJJJJJJJ
@1105083/1
gtcacggtagcactgagtgacggcacctccgacactgaggtcacggtact
+1105083/1
C@CFFFFDHHHHHJJJJGHIJJJJIJIIJJJJJJJJJJJJHIJJJJ@EHH
@7270210/1
ctgacggcacctccgacactgaggtcacggtactcgcggtacatgttgtg
+7270210/1
@@@BDFDAFDHGHGIIIIGGHCAH?BGHDHDGIIGEGIIHFHCCDFFF@B
@2633177/1
agcatacataataaaattagaggaagtaggtgctgggcctcttgtatgcg
+2633177/1
CCCFFFFFHHHHHJJJJJJJJIJJJJJJJJIIJJJJJJJJJJJJGJJJJJ
@7270421/1
ggcctcttgtatgcgaaggtgttgaggcgcttgtggtggtgcacgcgctt
+7270421/1
C@CFFFFFHHHHHJIFFHICGHHIGJJHIIJIIIGDIEGAGEHHJGHHEB
@7270542/1
aactgcttaagacctttagcgccattttggccgcagctcgcttggcttga
+7270542/1
CCCFFFFFHHHHHJJJJJIJJJJJJJJJJJJJJJJJJJJJJGHIJJJJJG
@7270548/1
tggaactgcttcacctgtggccggcggcacgcagacgccttgatgacctc
+7270548/1
CCCFFFFFHHHHHJJJJJJJJJJJIJJJJJJJHHFFFDDEDDDDDEDDDD
@5700040/1
gcactgagtgacggcacctccgacactgaggtcacggtactcgcggtaca
+5700040/1
CCCFFFFFCFHHHIIIJJHIJIJIJJHIIJJ9DGIGICFHGIIIHE=BDC
@3652069/1
gtgatctgtttcttggcatctatagatgtcggtggcgcacagggcacgct
+3652069/1
@@CFFFFFHHHHHJJJJJJJJJJJJIJJJJJJEGIJIJJJIJJJJJJJJF
@1105580/1
cgtagttctcagcttccctgcaaagttaaccatcttgtattcaaaagaaa
+1105580/1
CCCFFFFFGHHHHJJJJJJJJJJIJJJJJJJJJJJJJIJJJJJJJIIJJJ
@5700383/1
ggcgtaagcagttgaaggtgaaggagatggcgccggctgtgtgagcttgt
+5700383/1
@@7AA?DDAFDFFF@@BE3A@GHGGE?GCFF>FEEEEFI@FFEFEEEEI2
@5189212/1
tgttgtggaactgcttcacctgtggccggcggcacgc
+5189212/1
=@=;DD;;CBA>:C<?A?CFE;FH>DBFHDG<//4:8
@6240141/1
ccccgctacactcactgcaccagcattcgtgtcccccgctggagcttgac
+6240141/1
@CCFFFFFGHHHHJJJJIIJGGHIJJIJJGIIIEGHHIIBGGHIGIGHIH
@4168861/1
atcattttccattggctgggtcttacagattggtggaaaccaaaccaaac
+4168861/1
CCCFFFFFHHHHHJJJJJJJFHIJJJJJIJJJJHIJIIJJJIJJJJJJJG
@3652645/1
ggatggagtgagcacgggctctgtgcctggctcccatgtcacggtagcac
+3652645/1
CCCFFFFFHHHHHJJJJJJJJJJJJJJJJJJJJJJJJJJJJJJJHIJIJJ
@6762704/1
aggtgctgggcctcttgtatgcgaaggtgttgaggcgcttgtggtggtgc
+6762704/1
B@CDFFFFHHHHHJJJJJJJJJJHIIJCGHHJJJJIJJJJJHIJHIJHII
@62462/1
ctccgatttgtcgtcccaaggaaactccttgttaagtctcttctgctgca
+62462/1
CCCFFFFFHHHHHJJJJJJJJJJIJJJJJJJJJJIJJJJJJJJJJJJJJJ
@6240630/1
gcagatgaggatacctcaacttcatcttatacttatccaagaaatatttt
+6240630/1
BCCFFFFFGGHGHJIJIIIJJIJJJJIJJJHJJJJJJJGIJJJIJIJJIJ
@3652977/1
gtagcactgagtgacggcacctccgacactgaggtcacggtactcgcggt
+3652977/1
@CCFFFDDHHHCCEGBHGGHGHIGIHEGHJJGHIIGFHGIIGBHGIIHD=
@3653147/1
gtggtgcacgcgcttgggcagagggaatctgattgtgctgttgtggaact
+3653147/1
BBCFDDFFHHHHHJJJIJJJJJJJJJIJJJJJJJJJJJJJJJJJJIJJJJ
@6240825/1
cccgtatctcaacacccataaagaactgtttgcctctcatgtcccatact
+6240825/1
?@@FDAEDFHDDB@FGAFFEHHEHICHHCFEFHCGIIIGEDFHIF@FHGI
@4676916/1
cgagactcataacgcagccagatgccaaagttcttgatcttcactgggct
+4676916/1
@CCFFFFFGHHGHJIIJIJJJJJIIIJJJJHIGIJJJIJJJIJJJJIIJJ
@7779639/1
ctgtgcaacccatttgatgctgacacgaaacactcggtccttaccctctc
+7779639/1
CCCFDFFFHHGGHIIJJJJJJJIJIJIIIGIGGJIJIJJIIIJJIGIJJH
@6763876/1
acgcgcttgggcagagggaatctgattgtgctgttgtggaactgcttcac
+6763876/1
CCCFFFFFHHHHHJIJJJGIJJJJJJJJIIJJJJJJJJJJJJJJJJJJJJ
@5701579/1
gtcctttatacatttcggcatggcgatcatgtcgatggcttggtttattc
+5701579/1
@??BDDDBFHFHHIBFEBAFFFGBDCGHIIGDGDGEGGGEGEGIHICC=@
@7780101/1
ggcgctaatcggtatatcatgacgccgagtattgcccgatccaagaaagt
+7780101/1
CCCFFFFFHHHFC@FHJIIJJIJJJJJJIDGIIDIJJJBHIJJIJJJHG=
@7270787/1
gaagctagccgggcggatgtatggcagtagctaactcgtccgagggtcaa
+7270787/1
CCCFFFFFHHHHHJJJHJJHIJJIJJJFHJIJJJJJIJHHHFEDDD?CDD
@7780451/1
gacgatttcaccagtggtcttcttgaacttcttcaattgacgcaagaagt
+7780451/1
CCCFFFFFHGHGGIHIJJJJJJJJIJJJJJJIJJGGIJJJJJJJJJJJJI
@7781009/1
gtaggtgctgggcctcttgtatgcgaaggtgttgaggcgcttgtggtggt
+7781009/1
@BBFFFFFHHGHHJJIGIHFHHIJIGHGG:CFGHIIIFIHHGHGGIFHI;
@3655908/1
gcaagaagtaccagaaacgggacttagccacaatctggtctggagagaag
+3655908/1
CCCFFFFFFHHHGJJJJJJJJJJIJJIJJJJJJJJJJJHHIJJJJJJIJH
@3656108/1
aaacgattgaaagtgcgggggtgacatcggacttaatacaaggaaactgt
+3656108/1
CCCFFFFFFHHFHIGGHGIJI5AHHHFFFFDDDDDDEEDDCDDDDDDDDC
@3656162/1
ctttggcattcccacgacttttatgtccgcttaaataaaatattaatcga
+3656162/1
@@?DADDA?FDADGGA@EF8<C@<C9?BGB?GACG<?FHB?FGIGI<?DF
@7782563/1
cgcaagaagtaccagaaacgggacttagccacaatctggtctggagagaa
+7782563/1
@@@D?DDDF??<DAABFEAFGE1?BBEHIGIIIIG9@D@9?GFA<FFGBC
@7782617/1
tgctgatcttaagtctgtcatctcaccaggcttcaattcccggcagtttt
+7782617/1
CCCFFFFFHHHHHIJJJJJJJJJJJJJJJJJJJJJJJJJJJJJJJJHIJJ
@7782966/1
gcggtcccatactataaaaacgtgccgattgtccacattttaataagtca
+7782966/1
CCCFFFFFHHHHHJJJJJJJJJIIJJJIJJJJJJJJJJJJJJJJJJJIII
@3656924/1
gacgacactgtacagttagaaatgttacaacctctatactttgcattaaa
+3656924/1
CCCFFFFFHHHHHJJIJJJJJJJJIJJJJJJJJJJJJJJJJJJJJJJJJI
@7783900/1
cccagacctagcccaaattcttcttcttcagccggctttggtggttcttt
+7783900/1
CCCFFFFFHHHHHJJIJJJIIJJJJJJJJJJJJJIJJJJJJHIJHIJJJI
@7783910/1
gtggtaggtatgtatgtttatgctcttgacctacttgtagacacggc
+7783910/1
@@@FDDFFHHHFHGGCHGIIHCAIGGGEIFHJJJJJJJJHIIIGEGI
@7274790/1
aaattgtatctgacgacgcattgaatctgaatacgaaaatgaattcagac
+7274790/1
CCCFFFFFHHHHHJJJJJJJJJJJJJJJJJJJIJJIJJJJIJJJJJJJJJ
@7274791/1
gggtgcgtgcaggatcctcgtcattgcctggcatacaaggcaaagcaccg
+7274791/1
?@@DDFDBFHHHBDHHIJGIIIGIJJJIGIGGHIIGEIJJJJGEDGIIJJ
@7784425/1
cggtactcgcggtacatgttgtgtacacctgagcgagactcataacgcag
+7784425/1
@CCDFFFFHHHHHHIJJJIJJIIHIJCCCHHIJJJJJIIJJJJJJJJJJG
@7275259/1
cgggcttcaacagcttgttagcttgccattgacctttcctaggagtgact
+7275259/1
CCCFFFFFHHHHHIJJJJJJJJGJJJJJJJIJJJJJJJJJJJIGIDGGII
@3658904/1
gcatggtaagaaggtggcggccagaatctagacatgcacagctcttgcag
+3658904/1
CCCFFFDDHHHHHJHJJJJJJJJJJJJJJJJJJJJJJJJJJJJJJJJJJJ
@7785158/1
gtgctgttgtggaactgcttcacctgtggccggcggcacgcagacgcctt
+7785158/1
CCCFFFDFHHHHHJJJJJJJJJJJJJHIIJIJJJJJJHHFFDDDDDDDDD
@7275734/1
gtggtgcacgcgcttgggcagagggaatctgattgtgctgttgtggaact
+7275734/1
B@@DDDDDFFFHFGIIIJJJIGGHIHIGHGIIIIIHIHJIJJJHEHIIJJ
@7785211/1
gtggaactgcttcacctgtggccggcggcacgcagacgccttgatgacct
+7785211/1
@C@FDFFEFFHHHIJGHIEGEHEFGIIJGEHIIFHFFFDDDDDCCC@@A@
@7785326/1
gtcataatcttcagatactccaaagcattctgggctgcagatgactgtgc
+7785326/1
@CCFFFFFGHHHHJIJJJJJJIJIJIJIJGIJJIJIJJJJJJJIGIJIIJ
@7276445/1
gcacgctcgactaacattacctcgaaggcgcggcgtgcggttaggcgaag
+7276445/1
CCCFFFFFHHHHHJJJJJJJJJJJJJJJIJJJJJHDFFDD@DDDDDDDDD
@4677346/1
cagccagatgccaaagttcttgatcttcactgggctcttctctgggattt
+4677346/1
B@@DFFFFGHGHHJJJCGIIIIGGGCHIIIJJIIJJIJJJJJIIIIGHJJ
@563170/1
tgctcagatgcaatttcttgcaagaattgcacaaagttgaagtccttgtt
+563170/1
CCCFFFFFHHHHHJJJJJJJJJJJIIJJJJEIJJJJJIJJJJHIJJJIHI
@4677420/1
gaggcgcttgtggtggtgcacgcgcttgggcagagggaatctgattgtgc
+4677420/1
CCCFFFFFHHHHHFHI@GGGIJJJJIJJJJJJJJJJJIJHHHHHHFFFFF
@6241808/1
ctttcatctttctaatagaacaaatatgaaaactataaaataaagcttct
+6241808/1
CCCFFFFFHHHHHJJJJJJJJJJIJJJJJJJJJJJJJJIJJJJJJJJJJJ
@4170355/1
ataaaattagaggaagtaggtgctgggcctcttgtatgcgaaggtgttga
+4170355/1
??@DDFFDFHHHHGIJJIDBIIIGGIEDFHIGIFHIIIIIJIJI?BFFHI
@563531/1
ggcgaatacacgatctgctacatcaatcccagcatctaagaagagtgcgc
+563531/1
CCCFDFFBHGHGHIIIIIIIIBHHGGIGHIIIEGGGIHIEIIIDHHIF<G
@5190556/1
ttataaaataattaacaactaatgttttccaaacaaacacaagcaatggg
+5190556/1
CCCFFFFFHHHHHJJJJJJJJJJJJJJJJJJJJJIIJJJJJJJJJJJJJJ
@6242540/1
tggcaatacaacaacgacaagctgcaactgtacgaatgtgctcttgaggt
+6242540/1
CCCFFFFFHGHGHJJIJJIJGJIJJIJGHIIJIJGGIJEDHIJJJCEHJB
@4171071/1
ggtgctgggcctcttgtatgcgaaggtgttgaggcgcttgtggtggtgca
+4171071/1
@@@DFFFBHFFFHIIJEHGIIJIAGG:?FEHEHEGIIGIHBDA@FH@@DD
@6243485/1
ccacattaataatagggatgatgactaatgactatatttgtccagaacac
+6243485/1
CCCFFFFFHHHHHJJJJJJJGIJJJJJJJJJJJJJJIJJJJJJJJJJJJJ
@2636035/1
ccaggatagagttaatgccgccaagtttgacgtttatcttcaagcacaaa
+2636035/1
CCCFFFFFHHHHHJJJJIJJJJJJJHHIJJJIFHIJJJIJJJJJJJJIJI
@3166250/1
ggcagagggaatctgattgtgctgttgtggaactgcttcacctgtggccg
+3166250/1
@CCAFDDFHHDFHIGBFGGCBHIEEFEHGGGICHCB@DGFHIGGIIGHGI
@3166286/1
cccagtcgcgcttggtcgtcttaccaccacccgcattctcttctcccgtg
+3166286/1
<@<?B??8CFF?6E;AAE?F?CGFI>F?:FDG@0AG8FFEFHI<AGHF=B
@4678736/1
gtggtcttcttgaacttcttcaattgacgcaagaagtaccagaaacggga
+4678736/1
CCCFFFFFHHHHHJJJJJJJJJJJJJJJJJJJJJJJGHIJJJJJJJJJJJ
@4678802/1
ccattttctaactgaagaggaaacgattgcatttgtgaggggcgtcgggt
+4678802/1
@C<BDFFFHFGDHGHDGGIHH@F@CHEHIIGIIGGII>A<FEHAFEEDB6
@4171458/1
gtcttttctaacttgaacagtgcgatgttttacaagggcaggttgaactc
+4171458/1
BCCFFFFFHHHHHJJJJJJJIGIJJJJGHIJJJJJJJJJJIJIJJJJJJJ
@6244100/1
ctgcaaacatgccagttataaagcatagcccgaagtgctattggcacaca
+6244100/1
@@BDFEFEFHHHHIIGHIGJIIGIGHJJFHIJJJJHHHJJJJIIIIJIJJ
@1106738/1
cctcatcttgtatagaggaggcttgggctcgctctccgaagggagcttgc
+1106738/1
CCCFFFFFHHHHHJJJJJGIJJJJIIJJIJJJJJJJJJJJJJJIJJJJII
@3166993/1
ggtgcgtgcaggatcctcgtcattgcctggcatacaaggcaaagcaccga
+3166993/1
@<:BDDDDFHDBFGGHIGFIIIIIDGBGDGIAF?FCHEDEHIGGD??CG8
@63505/1
gttgtgtacacctgagcgagactcataacgcagccagatgccaaagttct
+63505/1
B@CFFFFFHCCDFIIJJJJJIJJJJJJJJJJJJJJJJJJIJJJJJJHIJJ
@6244474/1
gcctcttgtatgcgaaggtgttgaggcgcttgtggtggtgcacgcgcttg
+6244474/1
CCCFFFFFHHHHHJGHHICFHHJIJIIJJJJJHIJDHIFHHIJJIJHFFD
@3167169/1
attttagttaattagtaatgtgcattgtaaaattctagacacacatgcca
+3167169/1
@CCFFFFDHHHHHJJJJJIJJJJJJJJJJJJIJIJJJJIIJJJJIJJJGH
@1600444/1
cgcaagaagtaccagaaacgggacttagccacaatctggtctggagagaa
+1600444/1
CCCFFFFFHHGHHJJJJJJJJIJJJJJJJJJJJJJJJJJFHIJJIJHIJI
@3660399/1
cgcttattgtttcgatcttgttatacgtaaaacaaactcgtactaaggcc
+3660399/1
C@CFDDFFDFFFDDHIJJJIFHHGIGGJIEHGIIGEFGJIHGIIEBFHIJ
@7277157/1
agttccagtctcaggcacattgccattagt
+7277157/1
@@@DDD;DFFDFA?;BF@BH@ECHH:F>B2
@4172553/1
gcagagggaatctgattgtgctgttgtggaactgcttcacctgtggccgg
+4172553/1
@C@FFDDFHHHBHGGGIHCHHHHHGHH;EHEHGIIGEIIGGHGBFHIIFG
@1600834/1
atcgttctcagcatggtaagaaggtggcggccagaatctagacatgcaca
+1600834/1
@CCFFFFFHHHHHJJJIJJJJJJJGIJJJJJJJJJJIJJJJJJJJIJJJG
@64414/1
gtactaatgagtaataaaataataaaatcctaaattctatcagagagaat
+64414/1
C@CFFFFFHHHDHIJJJJJJJJIJJJJJJIJJJJJJJIIJJJJJJJJIHH
@6765079/1
gtaggtgctgggcctcttgtatgcgaaggtgttgaggcgcttg
+6765079/1
@@@DDD?DDFFFB:A?FAHCH><>E=8:?FFDBBGEA;?F@:C
@1601058/1
gtgctgggcctcttgtatgcgaaggtgttg
+1601058/1
@@<DDDDBFHFHFBC<CGCF?:@FAFEF?8
@7277866/1
cgcaagaagtaccagaaacgggacttagccacaatctggtctggagagaa
+7277866/1
CCCFFFFFHFHHHJJJJJJJJJJJJJJJIJJJJJJJJJIHHIJJIJJIII
@3661481/1
tgattgtgctgttgtggaactgcttcacctgtggccggcggcacgcagac
+3661481/1
@C@FDD??DHFFHIGHIJCFGGHEIIGIJJIICIIGGHHAHEGFFCDDBD
@2117748/1
accatggtttcaacaatttctctattcacctttctaggacatttatctgg
+2117748/1
=8=?DBD2=CADBAEII<FB:AFEE?FFE??FBFCC?<9:DD@C@DBE@D
@2117830/1
gcaccgccatgccatgtaccacgcctgggatgccacccggcaccactccc
+2117830/1
@@C1BDFFGGHHDHIIGHICHIIIIIGHCFHIIIIIIIIIIIIGGIHIHH
@2117904/1
tgctgggcctcttgtatgcgaaggtgttgaggcgcttgtggtggtgcacg
+2117904/1
B@CADEFFHHHHHJJJJJJJGJIJ?FGHJJJJJJJJJJGHH=FHFHIIJH
@3661969/1
caaatggaaaaaaaaattggtgaaaagaatcacaagtaagatactgcaaa
+3661969/1
@CCFFFFFHHHHHJJJFHIJCGGIJJIJJJJIIIIJCHHHIGIJJJJJIJ
@4679611/1
gtgaaacgatcaacaataatatataatttggagtacagttaatacctggc
+4679611/1
CBCFFFFFHHHHHJIJJJJJJJJJJJJJJJJJJJIJJJJJJJJJJJJJJG
@5703861/1
ctgattgtgctgttgtggaactgcttcacctgtggccggcggcacgc
+5703861/1
@@@BDDBAACFAHIGAEGCIGGIIIIIIEHIIDHGHHGIBGBEEBC@
@3662168/1
ctcgcggtacatgttgtgtacacctgagcgagactcataacgcagcc
+3662168/1
CCCFFFFFFHHHHIIJHGIIJJIJJJJJJJJJIIJJJJJJJJJIJIJ
@565025/1
ctcttgtatgcgaaggtgttgaggcgcttgtggtggtgcacgcgcttggg
+565025/1
CCCFFFFFHHHHFIIGAFFHGFHIGIIJIIJIGBGEHGIJGIIIHFFFDD
@565146/1
ctcgtacgtacaatatacatatataaacgaaagtatttagttgcgaattc
+565146/1
CCCFDFFFHHHHHJJJJJJJJJIJJJJJJJJJJFHIJJIJIJJJJJJJJI
@3662482/1
cctaacttcgcaaccactaattccag
+3662482/1
;;?DAD?A:AFAFEGF=AEFE<4CFD
@7279248/1
cagcatggtaagaaggtggcggccagaatctagacatgcacagctcttgc
+7279248/1
@@@FFFFDHFFFDEFGGHGGGGHIGHIJIJIJGIIJJJJJJEIGIIIJJI
@4174353/1
gtctctcaccatgctcatactatcttcagacaacgcaccgtcaaggagtt
+4174353/1
CCCFFFFFHHHHHJJIJJJJJJJJJJJJJJJJJJJJJJJJIJJJJJEIFH
@3167731/1
ctgtggccggcggcacgcagacgccttgatgacctccactttgatgatct
+3167731/1
@@@DDFDFHH@FF?@AHBHGIIEIDHHHDFBCBBCED>CCCDDC@@@;@>
@5194234/1
ctggagagaagatcctcatcttgtatagaggaggc
+5194234/1
@@@?BABDF>DFBD<E<FFCEFCH?AF9<A?F?C=
@6245242/1
tatgatttaaagtcgaatattccctgacacctcacccagggcgggatatg
+6245242/1
@B@FFFFFGFHGHIIJGIJJJJIJHIGJJGGIIIJIGIJJIIIJFDDCDD
@3167897/1
gctgggcctcttgtatgcgaaggtgttgaggcgcttgtggtggtgcacgc
+3167897/1
CCCFFFFFGHHHHHIIIIJGHIJFGGHIJIJEIIJJJHIGCHGFEBHIJE
@5194342/1
gaggcgcttgtggtggtgcacgcgcttgggcagagggaatctgattgtgc
+5194342/1
?;:BDAADHHCF;<AC@?BGIEIIIGIICCF;AHADE@E>?EEE;?;C@@
@5704658/1
gacgatttcaccagtggtcttcttgaacttcttcaattgacgcaagaagt
+5704658/1
CCCFFFFFHHHHHJIJJIJJJJJJJJJJJJJJJJJJJJJJJJJJJJJJJB
@3168086/1
ggcctcttgtatgcgaaggtgttgaggcgcttgtggtggtgcacgcgctt
+3168086/1
CCCFFFFFHHHHHJJGFGHHIIIJIJIJIGJJJIJIGGIIGIJJJJHHFD
@4174688/1
gctgggcctcttgtatgcgaaggtgttgaggcgcttgtggtggtgcacgc
+4174688/1
?@@DDFFDHFGHHFFHGBHHEBE??GHIGBGH:DFAB=BECEHIIGHEGE
@6245745/1
gccttgaattccttgatgactgcatagatagaaatcgaactcggtcggat
+6245745/1
@@@DDFFFHHHHHJJEICGHIJIGCHGDIGCHEHGHIGIGGIGHBGGEBA
@5704991/1
ggcttgggcctgttttggtagcggcggcgc
+5704991/1
@@@?DA??DBDFHIGH@<FHIGI<DDBBB>
@4174960/1
agagacgatttcaccagtggtcttcttgaacttcttcaattgacgca
+4174960/1
B@CFDFFFHHHHHJJJIIJIIHIJJJJIGIJIJJJIIIHJJJIJJJJ
@3168672/1
gggctatgccatttatcctcgcacgttggcagtaatagtacaagtgaaaa
+3168672/1
C@CFFFFFHHHHHJJJJJJJJJJJJGIJJJJJGIJIJJFHIJJJGHIIJJ
@5195361/1
gccctcgcccgagtcgtgctccttctccaccaggtggtagcgcgcgcgga
+5195361/1
@<@AADDDHAAAFF@:<E1CDGGBD<DCHBEHGB9B@?FBF@ABBDCBBB
@6246399/1
tgaggcgcttgtggtggtgcacgcgcttgggcagagggaatctgattgtg
+6246399/1
?@?DD?6@FAHA?GFDE:89?BHGIDEFGIGE@F@FAA/?AEH>BEDDB>
@3169101/1
cccgggtgaggatgcactacatttccgtccatcattttgtcaacgaactc
+3169101/1
CCCFFFADHHHHHJJJJJJJJJJJJJJIJJJJJJJJJJJHJJJJJJJJJJ
@5705403/1
cttcacctgtggccggcggcacgcagacgccttgatgacctccactttga
+5705403/1
@CCBFDDFDHHDDGIIJJJJJIJIJIJJGEFBFEDEEEEEDDDCDDDDDC
@3169230/1
ctcagcatggtaagaaggtggcggccagaatctagacatgcacagctctt
+3169230/1
@@@DFDDDHHDDDEDFHGHBGAFGA@GIIEIDDHBDGC<FEIIII=CGGC
@6246633/1
cactgagtgacggcacctccgacactgaggtcacggtactcgcggtacat
+6246633/1
@@CFDDDDHFHHHJIJIHGGIGIJIHGHDGHGGGGGBBF@HFHJGADFCC
@6247055/1
gtgcggagataatattttaaagtatagagaagccccagaaatttcgcacg
+6247055/1
@@<DDA6DHAAHFEFBGD@BHFAAHHIGBHBE3?D?BF?DAB@GCGHEGB
@4681625/1
ctgtgatctgtttcttggcatctatagatgtcggtggcgcacagggcacg
+4681625/1
B@CDFFFFHHHHHIJJEGGIIIIJJJJJJJHEIJJJGHIJJJBHGHIJII
@1602631/1
ctccttattagttattaaactgactagttgtgtttcgttcttagatgttc
+1602631/1
CCCFFFFFHDHHGIIIJJIJIJJJIJJHHIIJCGHJIGGIJJIIGIIIIJ
@565783/1
aggatgtggattttaatgttattattacagcatacataataaaattagag
+565783/1
<<@ADFFDAFABFHEAFFFHGDGGIIIECBGG>CHIHGGICFHG??DB<F
@6247220/1
ctgagcgagactcataacgcagccagatgccaaagttcttgatcttcact
+6247220/1
CCCFFFFFHHFHHJJJJJJJJJJIJJJJJJJIJJIHIIIJIJJJJJJJIJ
@6247276/1
gtcacggtagcactgagtgacggcacctccgacactgaggtcacgg
+6247276/1
@@;;?@:=:DBAFIIAD:AC@G@EB?DCFEFFD@ABB=BF8=@CFB
@2119801/1
gtgcctggctcccatgtcacggtagcactgagtgacggcacctccgacac
+2119801/1
CCCFFFFFGHHHHJJJJJJJJJFGHIJJJJJJHIIJJJJJJJJJJJIJJJ
@1602787/1
gtcctgcagagcttgccacatcttgtaagcagcctgacgcttagcaagtt
+1602787/1
@C@DFF?DBDFDHHJJGBHFEGHEHIIICGBFGIJGIDFHGIB@BBBF99
@3170103/1
cttcttgaacttcttcaattgacgcaagaagtaccagaaacgggacttag
+3170103/1
@C@FBDDFDFFHFEIEEGHEGBIAGFAFEHJCBDHGIIJIGEHEHEHIHI
@64911/1
taatggtttaggttcttgtctcatacttcgttgtgatacatgagacattt
+64911/1
@@CFFFDDHHHHDHIJJJIIJJJJIJHGJIHIIHGGGHIJJJJJJIJIII
@2120311/1
ggtgctgggcctcttgtatgcgaaggtgttgaggcgcttgtggtggtgca
+2120311/1
CC@FFDFFGBHHHGIIHGGIEI=:FF1?CFGDFHFFHA@FHGI@FHIIIE
@3170665/1
gtcacacggtagcggaaggtgggttcgtgaatcatgccctcaatctgcac
+3170665/1
CCCFFFFFHHHHHJJIIIJCGIJGHIIHIJJJJJJJJJJJJJJJJJJJJJ
@2637433/1
tggcaatacaacaacgacaagctgcaactgtacgaatgtgctcttgaggt
+2637433/1
@CCFFFDFHHHHHJJIIJJIGIGIGIJJGGDCGGHJHIGIGGHFIJIJJ8
@2637583/1
tcatctcttgcagtttggcctctttcgcagccaacttctggcgctccttg
+2637583/1
CCCFFFFFHGGHHIJJJJJGIJJJJIGIJJIIIIJJJJIIGIIJJJIJJJ
@65562/1
cctggctcccatgtcacggtagcactgagtgacggcacctccgacactga
+65562/1
CCCFFFFFHHHHHJJJJJJHIJJJJJJJJHIJJJJJJJJJJJJJJJJJJG
@6248240/1
caccagtggtcttcttgaacttcttcaattgacgcaagaagtaccagaaa
+6248240/1
CCCFFFFFHHHHHJJJJJJJJJJJJJJJJJJJJJJJJJJJJHIJJJJJIJ
@6248451/1
gccagatgccaaagttcttgatcttcactgggctcttctctgggatttcc
+6248451/1
CCCFFFFFHHHHHJHIIJJJIJJJJJJJJIJJJJJJJJJJJJIJ@GIJJJ
@6248564/1
gtggaactgcttcacctgtggccggcggcacgcagacgccttgatgacct
+6248564/1
CCCFFFFFHHHHHJJJJJIIJJJJJJJJJIJJJHHFFFDDDDDDDDEDDD
@5196015/1
gtgatggcaccaggatagagttaatgccgccaagtttgacgtttatcttc
+5196015/1
@@@FFFFFGHHHHJIJJJHIFHIIJJJJJJJIIJHIJJJJJHIIJJGHJI
@66530/1
cttcttgaacttcttcaattgacgcaagaagtaccagaaacgggacttag
+66530/1
@@@=DDDDDBFFHEIIBDIHFACHIGGGEHEIEDBCBHDFCCDHGFH@GE
@2638805/1
ccttagtacacctaatgaggactatttggcgttactgcttaatactactc
+2638805/1
BCCDFFDFHHHHGJJJJIJJJJIJJIIJJJIIIJGJJIJJJJIIIJIIHI
@5196478/1
cctctatactttgcattaaaataatgcccattttcacaggcaagggatcc
+5196478/1
<B@FFFFFHHHGHJJJJJJIIJIJJJJJJJJJJJJJJJJJJJJJJJJJJJ
@66898/1
gggctgtttctcactagtaagagcttttcgtataatatgatatgatgccg
+66898/1
=1?BDDDDADHH>DEHIHIIIIIIIIGIGGGGEIBHIIIGIGIIGIIIII
@2639049/1
ggcagagggaatctgattgtgctgttgtggaactgcttcacctgtggccg
+2639049/1
@@@DDDD?F6CFDHGIIII@FE<FAEHIGEGFGHGGEGADBDFIBDGG@D
@66980/1
gtgctgggcctcttgtatgcgaaggtgttgaggcgcttgtggtggtgcac
+66980/1
CCCFFFFFHHHHHJJJJJJJJIIIJEGHHJIJJJJJJJJIIJFHJHHIJI
@67125/1
gtgttgaggcgcttgtggtggtgcacgcgcttgggcagagggaatctgat
+67125/1
@=BDDDDFHHGHGIJIGGHIGDFHJGIJIGGIFGGGHIGGHHEHDFFFFF
@2639513/1
ggcctcttgtatgcgaaggtgttgaggcgcttgtggtggtgcacgcgctt
+2639513/1
@@@DBDDDFADFFEID@EG<CFEE4CEGABFEE?FFBFEEECEIFEB==?
@5706505/1
cagggatcttgccgtcattgcagacggtgtggtagcgcgtcggacgagcc
+5706505/1
@@@DD<DDBFDDFHCEGGIIEHGHEG<FH:?B:?DE@GGIIAA<=BCDB>
@4176000/1
ctggcatcagttacaatgtttgagtacttagttacttgttattgctttat
+4176000/1
@C@FDFFFGGHHHIJIJJIJJIGHFHJJIFHIIDGIIIGHDCHJIJJJJJ
@6249369/1
gcaaattgaaataaaaaattggtgaaaagaatcacaagtaagatactgca
+6249369/1
@@@DFFD?AFBDHIGGGFECCGAFCEDHEGBHIGIDGHBGHIIEHIICGH
@1603197/1
ctttgatttcttttgtaaatttaactctctgtgagtccgtcagtggcttt
+1603197/1
CCCFFFFFHHHHHJJIJJJJJJJJJJJJJJJHIJJIJJJIJJJIJJJJJJ
@5706833/1
tgtacacctgagcgagactcataacgcagccagatgccaaagttcttgat
+5706833/1
BC?DFBBBFHHHFJJJGIIJIIJJJJJJJJJJJJJJJJJJGJJJJJJJJJ
@6767837/1
cacctgtggccggcggcacgcagacgccttgatgacctccactttgatga
+6767837/1
@@@DD?BDDFHHFGGGIG@BFHGHIIEHFDEEEEDCCCCBCCCCCCCCCE
@5707024/1
gccagatgccaaagttcttgatcttcactgggctcttctctgggatttcc
+5707024/1
;81AD?D?<D<D?C<C?GHIIEGB<3AFHGEHCCFHGGHHGIII<DE9FF
@3662948/1
cagcatgatcctatccgtgtagccttggagaccatcttcatccaaacatt
+3662948/1
CCCFFFFFHHHHHJJJJIJFGHIJJJJIIJJJGIJJJJJJJJJJJJJJJJ
@3172162/1
aggtgctgggcctcttgtatgcgaaggtgttgaggcgcttgtggtggtgc
+3172162/1
@@CDFFFFGHGHHJJJJFIIJJJHIHI:EDGHIJJJJJJJJFHICGHGGH
@4176612/1
gtacggtatctcccacacgtttcacttcagcatagacaggtgtcttccct
+4176612/1
@@@DFFFDGHHHHJIIIHICFGIGJIJJIJJJJJJJJJIFGGHGHIIJJH
@4176769/1
tgctgggcctcttgtatgcgaaggtgttgaggcgcttgtggtggtgcacg
+4176769/1
CCCFFFFFHHHHHJHGIJIIHGHG9C?FHHGIHHJGJJHDG7@F@EHHIH
@2122058/1
ccactgtttacctaccacgttaagtacgtaactttaaaatattgactgga
+2122058/1
CCCFFFFFHHHHGJJIJJJJJJJJIIJIHIIJJJJIJJJIJJJIIJJIJI
@1603858/1
tgtgaaactgcgacaccttgtggctgtgacttgtagtcaaggtggagatt
+1603858/1
@@@FFFBDDFFDDHGGIJJGFHIIJIFDGIIIDBDGHGEHHI9BGFGGHI
@5707340/1
gggttggaatgattctggtgggttg
+5707340/1
?@@A;@:??ABF4EGGBHCA:?CG>
@7280417/1
ctcataacgcagccagatgccaaagttcttgatcttcactgggctcttct
+7280417/1
CCCFFFFFFHFHHGIIJIJJGIIGIFHIJGIJIIJJJJJIIIJJIGGJJI
@67922/1
gccaaataggaaacactacgctttacacgcatgaggtaatatttattgct
+67922/1
CCCFFFFFHHHHHJJJJJJJJJJJJJJJJJJJJIJJDGIJJJJJJJJIJI
@566892/1
cctcacataacattagcactttcagtattgacatcaaatgcgcagct
+566892/1
@@CFFFFFFHFFFHIIEIEGHIBHGHHCHIIGGGIGGGHHIGIGGGH
@3664062/1
agcatacataataaaattagaggaagtaggt
+3664062/1
@@@DDDDBFD8C?D>EGGECCEA;F@<AFAC
@68051/1
cttctgcccgcgactccgtccgcgcggatgtcggtcttcgcgtggaagtt
+68051/1
CCCFFFFFHHHHHJJJJJJJJJJJJJJIHHEFFFCDDDDDDDBDDDDDCD
@7280895/1
caccagtggtcttcttgaacttcttcaattgacgcaagaagtaccagaaa
+7280895/1
CCCFFFEFHHHHHJJJJJJJJJJJJJJJJJJJJJJJJJJJJFHIJJJJJJ
@2123352/1
taataaaattagaggaagtaggtgctgggcctcttgtatgcgaaggtgtt
+2123352/1
@@@DDDDDHFHFDEGGFBA<EC?FEHGAGHIGHIFGIFGGIGEGGIDGHI
@1108061/1
ggacagctatcttcataaaagctaaacaacatttataaaattagactata
+1108061/1
CCCFFFFFHHHHHJJJJJJJJJJJJJJJJJJJJJJJJJJJJJJJJJJJJJ
@5708503/1
ggcgcttgtggtggtgcacgcgcttgggcagagggaatctgattgtgctg
+5708503/1
@@7DDADDHHHC7EGIIEAGGGGGEHD29DDDDEE:D;@FHIGG;7=DGC
@3665121/1
gcactgagtgacggcacctccgacactgaggtcacggtactcgcggtaca
+3665121/1
@@CFFFFDDDFHHGGHBDHIIIDHIJJJJJJJIJJIICEGHIHIEHEFFF
@3665191/1
ataaagataagtataggctcaaaacctaacgacatcaatcaccagcttaa
+3665191/1
@@@DFFDFFDFFHHHGIJJJJIIIEGGEHGIIGGHIJIIIIJICHIEGHJ
@5708631/1
gttggcgttaggtatatacaagaacaaaccagaaaataggcggagtccta
+5708631/1
CCCFFFFFHHHHFHIIIJJIJJJJJJJJJJJJJJJJJJIJJJIIICGIJI
@5708669/1
cgacaccacagttccagtctcaggcacattgccattagtagactgatcag
+5708669/1
@@@FFFFFHHHHHJJIIGGHIIEIJJJJJJGGGIIIJIIGCGGIJIGHIJ
@1604485/1
gcacgcgcttgggcagagggaatctgattgtgctgttgtggaactgcttc
+1604485/1
CCCFFFFFHHHHHJJJIJJJIJJJJJJIJJIGIIJIJJIJJJJJJJJJJJ
@7281430/1
gaggcgcttgtggtggtgcacgcgcttgggcagagggaatctgattgtgc
+7281430/1
@CCFFFFFHHFHHAGGEGHHIIJJJHIIIJJJJJJJJIJHHHHHHFFFFF
@6768622/1
cccggcttatactccgcctccaacttgatacaagcttctcggacagcagt
+6768622/1
@CCFFFFFGHHHGIIJJJJJJJJJIIJJJJIJJJJJJJJJJIIIIIJJJE
@2124293/1
tgggcctcttgtatgcgaaggtgttgaggcgcttgtggtggtgcacgcgc
+2124293/1
<@@7DDDDFFFFADGBBGIBE9A<CCBGE@DD@FFDBFBFF;;F@@=EFD
@3665688/1
tgcacgcgcttgggcagagggaatctgattgtgctgttgtggaactgctt
+3665688/1
CCCFFFFFHHHHHJJJJJJIJJJJJJJJJJJHIJJJJJJJJJJJJJJJJJ
@1108840/1
gaggaagtaggtgctgggcctcttgtatgcga
+1108840/1
?;8=:ADACCF:CGDGEGIA=?CHIFBAAHG;
@567570/1
gtgctgggcctcttgtatgcgaaggtgttgaggcgcttgtggtggtgcac
+567570/1
CBCFFFFFHHHHHJJHIIJIJJIJJ?FGGIJJIIJIJJIGIJGIJHHIIJ
@2124586/1
cgttgatgtcgcaagatagtgacattcactttttagtcataatcttc
+2124586/1
@@BDFFFFFFHFFIHJJIJHIIIJJIJIIJJJIJJJIIJJIIJIJJJ
@2124791/1
ggcagtagacacacgcctgtgtaaatattcagcaaattcgtcct
+2124791/1
<@@ABD:BBBDDFFB>FE=AG9A<<F>DB4?C?FF>9FEBGBFF
@6768962/1
gctgcacgaaccggagaagggaatgacaacgacaatcggacgcgttaaca
+6768962/1
CCCFFFFFGHHHHJFHGIIJJIIGIHHJJIGIJJJJJJIGIHFDBBDDDD
@5709096/1
ccagactttcccgactgctcctttttgtcagcacagaatagtcgcgtgtg
+5709096/1
CCCFFFFFHHHHHHIJJIJJJJJJJJJIJJJJJJJJIJJJJGIJJJHJIJ
@567751/1
ccctgcagagcttgcaaagcttgcaa
+567751/1
C@CFFFFFHHGFHJJJJIIGGHEGHI
@4178659/1
ggcagagggaatctgattgtgctgttgtggaactgcttcacctgtggccg
+4178659/1
?@@DDDFDHHHHHJJIIJJJJJJJHHGIJIGHGIIJIJIIJIJJGHGJJI
@3173671/1
cgcgagatcgggaactatgtggttaaaaccaaaaatttgccggaagtcac
+3173671/1
@CCFDFFFHHHGFHHEIJIHIJIIIIJJJJIIGIJJJGIJJJJIJJJJIJ
@3173812/1
cagataatagagctgtggtatgtttcttttgtctctggtaggatttctgt
+3173812/1
?@@=BDAD?BHHHGDBFGFFFE<AEFH@DFGJGIBHBBEEGEH@?CAGHD
@1604906/1
gtgctgttgtggaactgcttcacctgtggccggcggcacgcagacgcctt
+1604906/1
@?@D?DDDHHFADGGFGEHII<FHIIHBFEEFCG6FBBB>>BCCA@@@<=
@3174060/1
gcactgagtgacggcacctccgacactgaggtcacggtactcgcggtaca
+3174060/1
???=BB?B2:<CDA1<CEB;BEED8@?D<BD90?9@@C=AEEIIIDDDD;
@6769437/1
cgcccgtcgcaccagattattgatttctctttccctgtcgggagcggagc
+6769437/1
CCCFFFFFGHHHHIJJJJJJJJIJJJJJJJJJJJJJJIIIJIIIGIJHHF
@5709557/1
atacataataaaattagaggaagtaggtgctgggcctcttgtatgcgaag
+5709557/1
@CCFFFFFFHHFHJJJIGGGHIJ?EHHHIGGHIJFHIEHEHFEHIHIIGG
@5709716/1
cacaatctggtctggagagaagatcctcatcttgtatagaggaggcttgg
+5709716/1
CCCFFFFFHHHHHJJGIIJIJJJIJJJJJJJJJJIJJJJJJJHIJJJJGH
@4683083/1
agccagatgccaaagttcttgatcttcactgggctcttctctgggatttc
+4683083/1
BC@DFFFFGFHHHGHBFHHIJJJIIIJIIIGEHIJIIEHGHIGIJJFGIJ
@6769856/1
gcacagttcctcgacgagcaagtagttcttgaagcacagacacaggtgtc
+6769856/1
CCCFFFBDFHFHHJJJJIJEEGHIJJGJIJJHIJGGGIGJJJJJJJBFFG
@3667526/1
gctgggcctcttgtatgcgaaggtgttgaggcgcttgtggtggtgcacgc
+3667526/1
@@@B?;DABDFHFIABBGIF?GA1:?ECHHG=@@@AF8BC85@4;;@CGA
@3667557/1
tcgcaagatagtgagacattcactttttagtcataatcttcagatactcc
+3667557/1
CCCFFFFFHHHFHJJJJJJJJJJIJJJJJJJJJJJJJJJJJJJJJIJJJJ
@5710389/1
cgcaagaagtaccagaaacgggacttagccacaatctggtctggagagaa
+5710389/1
???DDA;:<<<2A@DAEA:C@A8C8:C:9BDDDDD;D:0B??D;?9D?68
@4683613/1
ggtcacggtactcgcggtacatgttgtgtacacctgagcgagactcataa
+4683613/1
@@?DDEFFDFHGHJJJJIIEGIGFFGHIIII?BBGGIJGGBGHIJIIJII
@3667868/1
gcagagggaatctgattgtgctgttgtggaactgcttcacctgtggccgg
+3667868/1
CCCFFFFFHHHHHJJJJJJJJJJJJJGIJJJJJJJJJJJJJJJJJJJJJJ
@3175310/1
cgcgttctcatgtaatttttaatgttctccaaatcgacgactcctgtggc
+3175310/1
BCCFDFFFHHHHHIGIJJJJIIJJJJJJJJJIIJJIJJJJJIIJJIJIGI
@3175321/1
gtgtttattttgtttttctctgtgatctgtttcttggcatctatagatgt
+3175321/1
B@@FFFFFHHHHFIJJJJJJJJIJJJJJJIJJJJJJJJJJJJJJJIIJJI
@4179477/1
caccagtggtcttcttgaacttcttcaattgacgcaagaagtaccagaaa
+4179477/1
CCCFFFDDFHGFHJJJGGGGIJJGHIIIIJJGHGGI@CFHGFHIGIIIJJ
@3175548/1
cttgccgtcattgcagacggtgtggtagcgggtcggacgagccgtgcctt
+3175548/1
?@@DDDDDADFFFIIIIII?22C;A9?C>GEI6@7@/A:49=>?B>39>@
@6770765/1
ctatcttcataaaagctaaacaacatttataaaattagactatatgaaac
+6770765/1
@@CFFFFDFFHHHIGEFHFHIJGI?GHIGIEBDCHIGGGHIIJEIGGHHE
@3175650/1
gcggctacgcattcgagattctcggcttggtgatctacaactttgcctac
+3175650/1
CCCFFFFFHHHHHJJHJJJJJJJJJIIJIJ?FBGFIGGFHJJJJGGIIGI
@3175700/1
gtgggttgtcctgcagagcttgccacatcttgtaagcagcctgacgctta
+3175700/1
@?@FFDDDHHHHHIJIIHICHGGIIIIIJJJJGHIIGIIEHIIGIJJJJD
@4179759/1
gtcttcttgaacttcttcaattgacgcaagaagtaccagaaacgggactt
+4179759/1
@@@DDDFFHHGHFHJJJJIEHEGGHIEHGIGGIGHGHIIIGHIIGIGIGI
@7789088/1
tcggtccttaccctctccaggtaatataacctccaattcaaccttatcat
+7789088/1
;?@;A?DD?DFFAFBADGGGCFHEH<CFHI@FBFBFGGH?DGH@@FHIHI
@3668503/1
gcttcacctgtggccggcggcacgcagacgccttgatgacctccactttg
+3668503/1
@CCFDFEFHFFHHJJJIIIJJJJJJJIJHHHFFDDEECCEDDDDDCCDD@
@3176293/1
ctcagcatggtaagaaggtggcggccagaatctagacatgcacagctctt
+3176293/1
CCCFFFFFHHHHHJJJJIFHIJJJJJJJJJJJJJJJJJJIJIJJJJJJJJ
@3176540/1
gcaactgtacgaatgtgctcttgaggtacttgaacatgggctccacttgg
+3176540/1
CCCFFFFFHHHHHJJIJJJJJJIJJJFGHJJJJJJIJJIJJJJJIJJJJI
@1110920/1
gggttattgttatgtcgatgtcgaacccaaaaatgtaattaacttttttt
+1110920/1
@@CDDDFFHHHFHJIBHHIGJGHIJGGIGGEIHHGDHGGGIJIJJIIJJJ
@3668930/1
gtgtagtgcctgtagtatagactgggaagctcgctgcttggccatcttct
+3668930/1
@@@FFFDFDHHHHJJHHJJJJJJJJJGIJJJJJJJJJJJJJJIIJJJJJJ
@5712031/1
ggccgaggttggggcggcgcgggcatgtgag
+5712031/1
@@7DDDDFFHHHHIIIIIHEB@B1BCC@CCC
@6251435/1
gtttttaatttgtgctccaaattgtatctgacgacgcattgaatctgaat
+6251435/1
C@CFFFDDHHHHAHGHHDE@>HEHHGIIJJGJIFIIJJJIIHGHIJJIJJ
@7282058/1
cttcacctgtggccggcggcacgcagacgccttgatgacctccactttga
+7282058/1
CCCFFFFFHHHHHJJJIJJJJJJJJJJJHHFFFEEEEEEEDDDDDDDDDD
@7282162/1
cgacgctcggacatttcaattttatttagttggtcttgg
+7282162/1
@@@DDDFFAF<FFHGG?>EHBGIDAGIIAGE@<DFHHEC
@6251631/1
ccattctcctcctgtatcttcacatacttcgttagcacctcgttcagtcc
+6251631/1
CCCFFFFFHHHHHJIJJJJJJJJJJJJJJJJIJJJIJJJJJJHJIGJIIJ
@2126979/1
ggtgcacgcgcttgggcagagggaatctgattgtgctgttgtggaactgc
+2126979/1
@@;DDDDBHFAFFEEEHGHGDHEIIIIDHB>BDGIHIG9BFCFGGAFFDC
@6252153/1
gcacaactttggtaggtatatagatttataatgtcattctcttaataatt
+6252153/1
CCCFFFFFHHHHHIJIGHIGHJJHIIJIJJJJIHGIJIJJJIJIJJJJJJ
@1111922/1
tggtggtgcacgcgcttgggcagagggaatctgattgtgctgttgtggaa
+1111922/1
BCCDFFDFHHHHHJJJJJJJJJJIJJJJJJJJJJJJJJJJJJJJJHIJJJ
@5201201/1
tggagagaagatcctcatcttgtatagaggaggcttgggctcgctctccg
+5201201/1
?@?BD3A:CBF>BGF<:AIIB<H:F?<<F@FE@1D?G;;;08?6B..8.;
@2127469/1
gtcttcttgaacttcttcaattgacgcaagaagtaccagaaacgggactt
+2127469/1
:=?;A?DDHHD<FGGIGG@DDHIII@BEF<@;@H9A9CFHGCCDGA:@A=
@2127861/1
caggtaaattgcaccgattagtgcctctaatatatcgctgaggaccttag
+2127861/1
BCCFDDFFHHHHHJJJJJJJJHJIJJJJJIJJJJJJJJJJJJJJJJJJJJ
@2641392/1
ctgtatattatcacgagatatggtgtgtctatattaccatttcgtacaaa
+2641392/1
CCCFFFFFHHHHHJJJJJJJJJJHHGHIHJJJJJJJJJJJJJJJHIJJJJ
@2127984/1
gtggtggtgcacgcgcttgggcagagggaatctgattgtgctgttgtgga
+2127984/1
@@@FFFF@DFHHHIIIIIIIGGIGDFHGGIIIIIGIGGGIIIIIIIIIIC
@6252801/1
gtgctgttgtggaactgcttcacctgtggccggcggcacgcagacgcctt
+6252801/1
CC@DFDDEHDFDFIGIIIIIGHGHJJIJIJJIGHIIIHFFFCDCABBDBD
@7283076/1
tgataccacaataatttagatcattacaaaatatgaatctacttatttaa
+7283076/1
@@@BDDDDHHHHADCFGGIGGIIGFEDDDFHGHGHDHGGICGGIEEDGIC
@7791620/1
tttattttgtttttctctgtgatctgtttcttggcatctatagatgtcgg
+7791620/1
@CCFFFFFHFDFHJJJJJIHIIJJJJHJIJIHIJIIIIIIJJJGIJIJII
@5201627/1
gtcacaaccacgttggttatcaagtggcttggtaggatccaagttgaaat
+5201627/1
CCCFFFFFHHHHFHJJFHHIGIGGFHIGHJ8F1?CD9B3?BFC?F@@?F?
@2128193/1
gtggattttaatgttattattacagcatacataataaaattagaggaagt
+2128193/1
=??1ADDBHDBDFGGBBEGII>DGGGC<AFC@HHI@F>B?FBGGEHD>B9
@7791721/1
ggcaggttgaactcacaccattcaatttaaaagaaactgggtgcgtgcag
+7791721/1
CCCFFFDDHHDDHFHIJJJGIIJIGIIJJJJJJJIJJJIFJBGGGDGGIJ
@6253239/1
cacgtttcacttcagcatagacaggtgtcttccctggcaatacaacaacg
+6253239/1
CCCFFFFDHHHHHJJJJJJJJJJJJFHHHIJIGIJJJJJJJJJJJJJJJI
@69519/1
gcctgttttggtagcggcggcgcggtccgtgaggagcatgctcgccatca
+69519/1
CCCFFFFFHHFHHJIJIJJGIEEBC<ABD;<?<BCB@@A>ACCDBBBDDD
@7792152/1
gcagccagatgccaaagttcttgatcttcactgggctcttctctgggatt
+7792152/1
@CCFDDFFGFHGGIIJIGGHGEGIJJJJIJJIIJIJIGGIGIJJEIIAHI
@2641891/1
cagcatacataataaaattagaggaagtaggtgctgggcctcttgtatgc
+2641891/1
CCCFFFFFHHHHHIJJJJJJJIJJJGIHIJJFHIJJJJJJJJIJJIJJJJ
@2128731/1
gttctttgcttgaacacactgtgtcgccattcctagtacggtatctccca
+2128731/1
CCCFFFFFHHHHHJJJJJJJJJJJJJJJJJJIIJJIIJJJJDHHJJJJJJ
@7283489/1
gtggtgcacgcgcttgggcagagggaatctgattgtgctgttgtggaact
+7283489/1
@=@DD=DDFDAHFIIG@F<;:F?@FFDFDHG9DD8DDCBFHIIII=7=D=
@4180226/1
gtgtagctttaaggggatctgctgtctgtggagctgatgcttgctgggcc
+4180226/1
@BCFFFFFHHHHHIJJJJJJJJJJHIIIJIJCHIIJIJJJJJJIJJFIIJ
@6253491/1
cttgttagcttgccattgtcctttcctaggagtgactttcccgtttccaa
+6253491/1
BC@DFFFFHHHHHJJJIJJIJJJJIIJJIGIIAEHIJJJJJJGHIIJIJI
@5202046/1
ggcctcttgtatgcgaaggtgttgaggcgcttgtggtggtgcacgcgctt
+5202046/1
?@@FFFDEBHHHHJGIGIJECFGFFHGGGIJJGBGGHEGAFGGHIIHHFD
@5202106/1
gcccctacgatcatcactgccgtgtcctttatacatttcggcatggcgat
+5202106/1
=??DDDDDHHFBHIGG@C?<?:@1?@GEHGGI@BHIIGF>D>EFE>9:8A
@1605843/1
ggcaatactcggccgcgaacctccatcatattgtttgagatcgtcaaacc
+1605843/1
CCCFFFFFHHHHHJJJJJJJJJJJJJJJJJJJJJJJJJJJIJJHHHFFFF
@1605875/1
gtgctgggcctcttgtatgcgaaggtgttgaggcgcttgtggtggtgcac
+1605875/1
BBBFFFFFHHHHGJJJJJJJJIJJJHGHIJIJJJJJJJJHIJHIJIIJII
@3176895/1
aggtgctgggcctcttgtatgcgaaggtgttgaggcgcttgtggtggtgc
+3176895/1
@BCDDFFFHGHGGJJJJIJJJJIHGIJ?EGHIFHIJIIIJJJIGFGGIHG
@4684637/1
cttcacatacaagtcagtgttgaaattcgcccgtcgcaccagattattga
+4684637/1
@@@ADD>;DF??:EHIE2AA<FDC?????F@CF:1:@DBF;BBGBCBCH>
@1606040/1
gtcgcaagatagtgagacattcactttttagtcataatcttcagatactc
+1606040/1
B@BFFFFFHHHHFHJJJJJJJJJJJJJJJJJJJJJIJJJJJJJIJJJJJJ
@4684856/1
ttcaagttaaccgcaatgttggagcttggtacaaagcaaaggtcgggcag
+4684856/1
BB@DDDEFGHFHHIIIJJJJJJIGIJGJDDEEIJJJJJGJIJFGIJJFII
@7792944/1
gtacccttcaggtgaagagaaaaatgaacgtcccacaggtgtgtacatca
+7792944/1
:::D;DDBDHBBFF9A?@B?CEF@HGIIBAC@;@<?DD?D?D=BDDDH<?
@4180986/1
aatgacgacaccacagttccagtctcaggcacattgccattagtagactg
+4180986/1
BCCFFFFFHHHHHJJJJJJJJJJJJJJJJJJJJJJJJJJJJJJJJIJJJJ
@4180988/1
cagcatacataataaaattagaggaagtaggtgctgggcctcttgtatgc
+4180988/1
C@CFFFFFHHHHHJJJJJJJJHIJJIJGHIJHHHIJJJIJJJJJJIIJJI
@2129886/1
atgcgaaggtgttgaggcgcttgtggtggtgcacgcgcttgggcagaggg
+2129886/1
CCCFDDADHHHFDGGIIBHIHIIHHIFHG?FHEGGIIIDHHHFBDF?BDD
@4181056/1
cgatgttttacaagggcaggttgaactcacaccattcaatttaaaagaaa
+4181056/1
@@CDFDFFHHHGHJJJJJJJFHIJIJJJJJJIJGIJJIJJJJIIJJJJJI
@1606579/1
cacggagtaaacataatactattgtttattctaagctctgagcccatacc
+1606579/1
@C@DDDD2AFBHFHEAFGIAHIGHIICGGCEGHIDE??FHEDGHIDDGBH
@71134/1
acataataaaattagaggaagtaggtgctgggcctcttgtatgcgaaggt
+71134/1
@?@DFFFDHHHFFHGGHJFFHFHIGEFHIJIGIJGHIJGIJGIGGHGHGH
@2130129/1
caagaagtaccagaaacgggacttagccacaatctggtctggagaga
+2130129/1
@CCFFFFFHHHHGIIIIIIIGIIIIHCGGIJJJJJJJHIJJIJIEGI
@5203111/1
cataacgcagccagatgccaaagttcttgatcttcactgggctcttctct
+5203111/1
@@@DDDDDACD;DF@FHC>HFHGIIIGDHIIGIIIDGGGAGCBGGDBDDB
@1112677/1
gcacctccgacactgaggtcacggtactcgcggtacatgttgtgtacacc
+1112677/1
@@?BDDBDD@DDFBE:<E<FFBGI:CGFDGDF@F@FB@F=CF@E====77
@5714294/1
tggtaaatccgctagcggtgcagcaggtgacacgaggctcatggcgccag
+5714294/1
@CCDDFFFHHHHHJJJJJIIIJJJJJJHHIJJJJJJJJJJJJJJJJJHHF
@4181368/1
ctggagagaagatcctcatcttgtatagaggaggcttgggctcgctctcc
+4181368/1
@@CFDDDD1DBFHGIIEHIIGII@AAFBHGEHDG?GGCEEGCCFFEFGGH
@2130348/1
gccaccaggtgcgcgtagtacgcgggcgccgggatggacacggagcgcgt
+2130348/1
@@BFFFFFHFBFHJJIIGGHIJJJIGJHFFDDBBDDDDDDDDBDDDDDD0
@570122/1
tgcaaagttaaccatcttgtattcaaaagaaaacctagaatcactggttc
+570122/1
CCCFFFFDHHHHHJJJJJJIIJJJJJJJJJJJJJJJJJJJJJJJJJJIJJ
@4181517/1
agaaatattttgctacagtacattctactgtttgtccattttctaactga
+4181517/1
@@@FDFDEHFGHFIIJJJIIIJGJJJJIDGIEHGAFBEFHHJJIJJIJJG
@2642559/1
cccgtttccaatctccaagacaggaggctccagtactttagctttgacag
+2642559/1
@@CFDDFD?FFBHGBG@9F@D;AFGA1ACGG@E:<DFFHGB@GHIHDDEB
@570244/1
gtgactttcccgtttccaatctccaagacaggaggctccagtactttagc
+570244/1
CC@FFFFDDHBHFFGIGIFHIJGHIGE>EGGBF@FHIEHIG0BFHIIEHD
@2642763/1
ctttactcgaatagtcttttctaacttgaacagtgcgatgttttaca
+2642763/1
@@@FFFBDD?FH?AGIGIIIGGHFGGH<C@CF@FECGBHGIHDHI@?
@5714896/1
gtagcactgagtgacggcacctccgacactgaggtcacggtactcgcggt
+5714896/1
CCCFFFFFHHHHHIJJJJJJJJJJJJJJJJJJJJHIJJJJHIJJJJJHFB
@4181940/1
tgcacgcgcttgggcagagggaatctgattgtgctgttgtggaactgctt
+4181940/1
?@@DDDFFHHGGDGGIIIJJJGGIJGGIJFIIIGIJIIGCF?HIJGGIEG
@5203733/1
atacataataaaattagaggaagtagg
+5203733/1
8?@D?DB?=?DFHBCB?BB;?AC3<?C
@5715047/1
gttcaaggggatctgagaatggtttagattcacaattttgtccgctggac
+5715047/1
@@@DFFFFGFDDHHHHEBGHHCACGHI<GHEHHI>FGG>DBFHEGIGDCH
@5715065/1
ctcttttcatttccactacttccacgattgtcatcagtataagaacatac
+5715065/1
@@@DDD;DBBHDHHGGIGEGIIGIII6GII@GGHIIIIGGEHGGIIGICB
@570959/1
gtacacctgagcgagactcataacgcagccagatgccaaagttcttgatc
+570959/1
BBBFDDDEHHGHHJJJJJJJJJJJJJJJJJJJJJJJJJJJJIJJIJJJJI
@1113905/1
gcgagctgctgccgaaagattagagtcgtcttctacttctgcttctggca
+1113905/1
CCCFFFFFHHHHHJJJJJIJJJJJJGHJIJJJJJJJJJJJJJJJJJJJJJ
@5204349/1
tgttgaggcgcttgtggtggtgcacgcgcttgggcagagggaatctgatt
+5204349/1
BC@FFFFFHHHHHJHIJGGIHHIJJJJJJJJJJJJJJJJJHFHHFFFFFF
@72775/1
cccattttcacaggcaagggatcctaacttcgcaaccactaattccagtg
+72775/1
@BCFFFFFHHHHHJJJJJJJJJJJJIJJJJJJJJJJJJJJJJJJJJJJGI
@2643716/1
ggtgcacgcgcttgggcagagggaatctgattgtgctgttgtggaactgc
+2643716/1
B8=DDFFFHHHFFIJJIJJJJJJJJJIIJJIIIFGGHHFHHBFHIJIHIJ
@6254232/1
ctcatcttgtatagaggaggcttgggctcgctctccgaagggagcttgcg
+6254232/1
CCCFFFFDHBFHHIIIIGCHGHEDDGGFHIIGIGIGJJJGGEIIJIIGIA
@5715821/1
tctggagagaagatcctcatcttgtatagaggaggcttgggctcgctctc
+5715821/1
CCCFFFFFHHHHHJJJJJJJJJIJHIJJJJJIIIJJIJGHIIIIJIJJJI
@3177672/1
gtggaactgcttcacctgtggccggcggcacgcagacgccttgatgacct
+3177672/1
CCCFFFFFHHHHGJJJJJIJJJJJJJJJJJJJJHHFFFDDDDDDDDEDDD
@3177678/1
gcgcttgtggtggtgcacgcgcttgggcagagggaatctgattgtgctgt
+3177678/1
@@@DDDDDH@2AD@FE>GEGG<FHIIGEEHGIF>@CGIGEEF7@DHGGGI
@4182793/1
ggggaagttgcaaaaagtattttatcgagtacctacattataattgcaaa
+4182793/1
BB@FADDEHHHHHIJJJGHIJJJJJIIJJIJJJJJJJJJJJIJJJJJJJJ
@1114622/1
gtggattttaatgttattattacagcatacataataaaattagaggaagt
+1114622/1
BBBFFFFFHHHHHIIJJJJJJJJJJJJJJJJJJJJJJJJJJJJJJJJJJF
@6254530/1
cgaaggtgttgaggcgcttgtggtggtgcacgcgcttgggcagagggaat
+6254530/1
?@@7DDFFCCFCFAEHHIIG@FGHFHH@?FGHGIHEGCHHIHE=?BFDEA
@3670266/1
tgccattatgtagactgttgtgttgaccaataatgggttaatcagactat
+3670266/1
@CCFFFFFHHHHHGHIJGHIFHGHGGJJJJJIIGIJJDHIIJIJJJJJII
@1114785/1
ccccagctccgaagttcctgagtagacaggtgcgcagtatggcgtgcggc
+1114785/1
CCCFFFFFHHHHHIIJJJJJJJHHJIHIJJCFHJJIIGIJJJJJHIIJJ8
@7283915/1
cccgcggcggcggcatcactatacctcccggcagtaccaccggctgtctc
+7283915/1
CCCFFFFFHHHHFDDDDDDDDDDDDDDDDDDDDDACCCDDDDDDDDBDCC
@4685641/1
cagccagatgccaaagttcttgatcttcactgggctcttctctgggattt
+4685641/1
CCCFFFFFHHHHHJJJHIIJJHJIHIJHIJJJGHIIJFIIJIJJJIHGIJ
@3670555/1
gtttgtctgttcgtctgtgcgcgctaatctcagaaacggctgatccgagt
+3670555/1
CCCFFDFFHHFDHEGGBGGGHIIJJJJIJJJIJGHIJJIJJIIGGII@G?
@1607404/1
ctgagcgagactcataacgcagccagatgccaaagttcttgatcttcact
+1607404/1
CCCFFFFFHGHHHJJJIJJJFJIJJIJJGGIJIGJBGIIIJJJJJJJJJJ
@3178364/1
gcggaaggtgggttcgtgaatcatgccctcaatctgcaccagttcatatt
+3178364/1
CCCFFFFFCFHHFHIIHIIJJJJJJJJJJJJIJIJJJJJJJJHGJIJJIJ
@6772896/1
tgtgtacacctgagcgagactcataacgcagccag
+6772896/1
?;1ADD>BADDHD@HBHICGBGBFBFA@FHB::80
@4183650/1
gctgatccgagttggatgcggttttcacgaatatattgtgggatgcttaa
+4183650/1
BCCFDFFFHHHHHJJIJJJJJGIJJJJJJHIIJJJJJJJJJJJJJJJJJJ
@3670823/1
gcacagctcttgcagccatccaacgggattgcccatcaatttatcttcaa
+3670823/1
CCCFFFFFHHDHHJHIJIGIJJJJIJJJIGIHIJJIJJJJIJIIJJJIJJ
@2132334/1
ttattattacagcatacataataaaattagaggaagtaggtgctgggcct
+2132334/1
CCCFFFFFHHHHGJJJJJJJJJJJJJJJJJJJJJJJJJJJHIJJJJJJJJ
@3670957/1
gtgctgttgtggaactgcttcacctgtggccggcggcacgcagacgcctt
+3670957/1
CBBFFFFFHHHHHJJJJJJJJJJJJJJJJJJJJJJJJHHFFDDDDDDDDD
@1607816/1
gccagatgccaaagttcttgatcttcactgggctcttctctgggatttcc
+1607816/1
;@@DADD?FFFBDEBBE?CFCGCHGIIIIH@8C9CBBFHIIDEGGBDD??
@3671166/1
gtgtacacctgagcgagactcataacgcagccagatgccaaagttcttga
+3671166/1
CCCFFFFFHHHHHJJJJJJJJJJJJJJJJJJJJJJJJJJJJJJHIJJJJH
@1116041/1
atcaatttatcttcaaatgacgacaccacagttccagtctcaggcacatt
+1116041/1
CCCFFFFFHHHHHJJJJJJJJJJJJJJJJJJIJJJJIIJJJJJJIJJJJJ
@4184164/1
agcaaatggaaaaaaaaattggtgaaaagaatcacaagtaagatactgca
+4184164/1
@?@FFDFFGAFFFGHIIB@F<FBDDHEEHFHGBHCGGEGEHDE@FDHBHG
@3671268/1
cagccagatgccaaagttcttgatcttcactgggctcttctctgggattt
+3671268/1
CCCFFFFFHDGHFIGIIJIJJJGIGIJIIJJJCHIIJJJIJJJIGIIIIJ
@6773711/1
cctgtggccggcggcacgcagacgccttgatgacctccactttgatgatc
+6773711/1
CCCFF3BDHDHFGGAGGGIGIIIIIHHGFFFFFEECEDDDCCDCCC>>@C
@7795148/1
agagggaatctgattgtgctgttgtggaactgcttcacctgtggccggcg
+7795148/1
CCCFFFFFHHHHGJJJIIJJJJJJJJJJJJJJJJJJJJJJJJJJJJJJII
@6773800/1
caccacagttccagtctcaggcacattgccattagtagactgatcag
+6773800/1
@@@?BDD:A<ACFA?EBB@F9>;DFEIEA<EHEGFE@EGF<F9?FED
@1116615/1
gggaatctgattgtgctgttgtggaactgcttcacctgtggccggcggca
+1116615/1
CCCFFFFFHHHGH@EGIIHIJEFHHIJJJHJIIIJJEHHGIIJJIGIEB@
@571506/1
cagcatacataataaaattagaggaagtaggtgctgggcctcttgtatgc
+571506/1
@@CFDFFFHHHHHJJGIJJJJIHGIHJJEE@HHIIGJIIGIIIIJGGIIG
@4687610/1
gcgcacagggcacgcttgcgcatgacatctattcatgccattggcgttca
+4687610/1
@@@DDDDD?HF?DGGIBB=?@FHG<BD?FH?BFFAHGAB@@BDHGB4AEG
@2133705/1
cactgagtgacggcacctccgacactgaggtcacggtactcgcggtacat
+2133705/1
@@@FFFFBAFDDFGHGHEICGGIE@DFGII9BFHII;;FHEIII:=BBCD
@3671982/1
gggaacttatggtataggtagagactggctgcaaatttcaggaaggagtc
+3671982/1
CCCFFFFFHHHHFHIJJJIJJJJJJJJJJJJJIJIJJJJJJJHIJJIIHI
@73460/1
cgcaagaagtaccagaaacgggacttagccacaatctggtctggagagaa
+73460/1
@C@<=DDDF?FFFIIIDDFGEGA@EFGE<DGHHIIIIAFBDAGHBD?FGG
@4688049/1
gcctggctcccatgtcacggtagcactgagtgacggcacctccgacactg
+4688049/1
@@BDDDFFHGGHHIGHIIJIIIJIJJJJJJCGEHGIIGGIIIIJIJJJJE
@7795817/1
atgccatttatcctcgcacgttggcagtaatagtacaagtgaaaagtcac
+7795817/1
@@@ADFFFHHHDH>GGIGHHFGGCHDE?FGGGGIGGIIEHGEGHGEDDGF
@3672356/1
gttgtggaactgcttcacctgtggccggcggcacgcagacgccttgatga
+3672356/1
CCCFFFFFHHHHHJJJJJJJJJJJIJJJJJIJJJHHFFDEDDDDDDDDDE
@7284619/1
gcaagaagtaccagaaacgggacttagccacaatctggtctggagagaag
+7284619/1
@@@DDDDD?AC>FGIIEIIGGBHIGIICHGEHGBDGEDGBDFGGGGH@F>
@1117503/1
ggctcgttgaacaccttaggacgaagtgatggcaccaggatagagttaat
+1117503/1
@@CDDA@DDFFHBGIFHHIIIIIIGH1?FCFGHIEHHHGCDDGHF8=FGF
@7795946/1
gccacaatctggtctggagagaagatcctcatct
+7795946/1
CCCFFFFFHHHHHJJJJJJJJJIJJJJJJJJIJJ
@7796019/1
gccagatgccaaagttcttgatcttcactgggctcttctctgggatttcc
+7796019/1
CCCFFFFFHHHGHJFHIIJIIJIJIJJJJJGIJJJJJIJJJJJJGJJJJJ
@7284812/1
cgattcgaatactggactagtaaaatacatagtttcactacacaagtgat
+7284812/1
?<;ADDD?FHFBHEE>9@FGFCG9EFH<EHHBACFHGHICGEGG=@:?FD
@3672586/1
gtggacctattgctacataatatatgaaacgatctgctttggtataggta
+3672586/1
C@@FFFFFHGHHHGGHHIGHIJJJJJJJJIJJJJJJJJJJJJGIIJJIBE
@7796540/1
ttcggcgtgattctttaatttgacata
+7796540/1
@@@DDADD>FFFBBEFBGHEHE<FCHB
@1118307/1
cgtcaactgggtgtgctagttacataatatctactaaactataaccaaag
+1118307/1
@CCFFFFFHHGHHGHIIBHHHIJJJIJGIIJJJJJJIJIJIJJJJJJJIH
@1118321/1
aagaaggtggcggccagaatctagacatgcacagctcttgcagccatcca
+1118321/1
@@@FFFDEHHHHHBBHIGGIIIGICGIIIIIGGIIGGIEIIIIHIG>DEH
@3673210/1
atcctgcctcacatgattcatccacaaattccaacccttgcgtttcaaaa
+3673210/1
?@?DDFDEHDHHGBHIIJIIIJGIHJGJJGDCHGBDHGIGGGHIIJGEHH
@2645049/1
gtttgcatgtcagttagctttttaatacatctctgtccaggcactatatt
+2645049/1
CCCFFFFFHFHGHHIIJJJJJIIHIJJJJJJIJJJJJJGHJJJJIIJGJI
@7285811/1
gcttaagttgaattctacaaatgcttcttagaagatagtaaatagcccag
+7285811/1
CCCFFFFEHHHHHJJJJJJJJJJJJJJJJJJJJJJJJJIIIJJJHIJJJJ
@2645110/1
gctcgctctccgaagggagcttgcggccgatgacctcatactccttcaac
+2645110/1
CCCFFFFFHHHHHJJJJJJJJJJJJJJJJIJJGIIJJJJJJJHHHHHHFF
@7285888/1
cctgagtcaacgaacaaatttttatgtgccaaaatgctattaacatttaa
+7285888/1
CCCFFFDDHFHHHJJJJIJJJJIJJEHIGIIIGGIJJIJJJIJJJJJIIJ
@7286009/1
gtggattttaatgttattattacagcatacataataaaattagaggaagt
+7286009/1
BBBFFFFFHHHHHHIIJJJJJJJJJJJJJJJJJJJJJJJJJJJJJJJIJH
@7797497/1
atcgggaactatgtggttaaaaccaaaaatttgccgg
+7797497/1
<<@DD>?:7C?FF2A3<;F@H@@E?;EA@F<>9DFEE
@7286334/1
ctgcaaacatgccagttataaagcatagcccgaagtgctattggcacaca
+7286334/1
CCCFFFFFHHHHFIJBHIIJJJJJJJJFIJJJIIGGIGIGIJIJJDHGIH
@7797640/1
atcctaccagccagattgaacctttctccagcatagtaaaggtttctgtt
+7797640/1
@CCFFFFFHHHHHIJJJGIJJJJJIIJIJJIJIIGHFFHGHGGGIJJJGH
@4186673/1
aggaccttagggacttcgacatattcggcgatgatgcattcttcctcgtc
+4186673/1
CCCFFFFFHHHHHJJJJJJJJJJJJJJJJJJIJJJJJJJJJJJJJJJJJJ
@3673801/1
ctccaattcaaccttatcattaccaatcggtaaaggatctcttgtataca
+3673801/1
CCCFFFFFHHHHHJJJJJJJJJJJJJJJJJIJJJJJJJJJJJJJJJJJJJ
@7286641/1
gcgctgtagctttgatcatagtagatgtttgcatgtcagttagcttttta
+7286641/1
CCCFFFDFHHHHHIJJJIJJIGHIIJIIIJJJJJJJJGIJJJIIJJIJJI
@3181128/1
ctggagagaagatcctcatcttgtatagaggaggcttgggctcgctctcc
+3181128/1
@CCFDFDFHHHHHJJJJJJJJJJHHIJJJJJIIIIJJGHIIJJIJDGGHI
@6254756/1
ccgggaattttgtttggtatctgataccgacacatggtaggctccatgga
+6254756/1
CCCFFFFFHHHHHJJJJJJJJJJJJJJJJJJJJJJJJHJJJJJJJJJJJF
@1120266/1
gccatattcaaatgggaagtggtgataaagataagtataggctcaaaacc
+1120266/1
CCCFFFFFHHHHHJJJJJJJJJHHJJJJJJJJJJJHIJJJJJJJJJJJJJ
@7798798/1
ctcatcttgtatagaggaggcttgggctcgctct
+7798798/1
CCCFFFFFH<CFHIIJJFGIJJJDCHHIJIJJIE
@5204704/1
ctactgtttgtccattttctaactgaagaggaaacgattgcatctgtgag
+5204704/1
@C@FDFBDHHHFHIJIJIIIIJGIHGEGIIIIIGGGGIIGIIJJJFJIII
@7798916/1
ggctctgtgcctggctcccatgtcacggtagcactgagtgacggcacctc
+7798916/1
CCCFFFFFFHHGHIIIJIGJIJJGHJJJ?GHIJJJJEIDHCHHGDIJJJI
@6255012/1
tgctgggcctcttgtatgcgaaggtgttgaggcgcttgtg
+6255012/1
@@@BD?==FAF:BGFF>B<FE1C<GEEAD<DGAFEFEEFB
@1609050/1
gtacacctgagcgagactcataacgcagccagatgccaaagttcttgatc
+1609050/1
?:@DDBBDHDDADCFFEGE@HFBFDAFEHCGGFGGGICGIEFHII>FAFE
@1609111/1
gcccagtcaacggatggccaaataggaaacactacgctttacacgcatga
+1609111/1
CCCFFFFFHHHHHIJJJJJJJJJJJJJJJJJJJJJJJJJJJJJJJJJJJI
@3181547/1
gtgctgggcctcttgtatgcgaaggtgttgaggcgcttgtggt
+3181547/1
@@@AD8;BAFBDFGIGGHIGIBFGH?CGECGE@F::?:;=.7C
@6255227/1
gcctcttgtatgcgaaggtgttgaggcgcttgtggtggtgcacgcgcttg
+6255227/1
CCCFFFFFHHHHHJHIJJHCHHIJJJIJIJJJFFGBGIIHIJJJIIHFFD
@5716441/1
ccaatggcatgaatagatgtcatgcgcaagcgtgccctgtgcgccaccga
+5716441/1
CCCFFFFFHGHHHIJIJJJJJJJJJJJJJJIJJJJJIJJJIIJJJIJJFF
@5716453/1
gccacaatctggtctggagagaagatcctcatcttgtatagaggaggctt
+5716453/1
CCCFFFFFHHHHHJJJJJJHIGJJJJJJIJJJJIIJHIJJJJJJIJJJIJ
@3674838/1
gtcttttccaacttgaacagtgcgatgttttacaagggcaggttgaactc
+3674838/1
@@@DA;DD??A;FB><E@C>CFD@G=FG?DF<?<C@GGEGGG?DH>?F<D
@572396/1
ctggggaaaagatcctcatcttgtatagaggaggcttgggctcgctctcc
+572396/1
@@CFFFFFGFFAHIIIJIIIIJJHHGIJJJIJJIGIJIEHEGDEGIJJJI
@7288150/1
ctgcgacaccttgtggctgtgacttgtagtcaaggtggagattttactat
+7288150/1
??@ADDAFHHAFFEGBGIIFH@EHCHEDDGGG>D@:DEGG@DFHIIIIGG
@1609434/1
gctcgttgaacaccttaggacgaagtgatggcaccaggatagagttaatg
+1609434/1
CCCFFFFFHHHHHJJJJJJJJJJJJFHIJJJIJJJJJJIJJJJJGIJJJJ
@3674927/1
tcaagcacaaattgctcagggtctgtggcgaagttttgttcacgttcttt
+3674927/1
CCCFFFFFHHHHHJJJJJJJJFGHJHIJJJJJJGIJJJJJJJJIHIJJJJ
@4688673/1
acgcagacgccttgatgacctccactttgatgatctataaataagaaaat
+4688673/1
@@@FFFFFGHHFHIIIJIJJJJIJIJJIJJIJIJIIJJJJJJJJIIJIJJ
@2134156/1
cataaataaaaaagttatgtcaaattaaagaatcacgtcgaacattctat
+2134156/1
@@@ADDDBFBFHHGAFHFEHIGIIIIEHIIIIIIIGGIGIIIGGIIIGGI
@2134253/1
ggagtgagcacgggctctgtgcctggctcccatgtcacggtagcactgag
+2134253/1
B@CF4ADEHHHHHJIJJJJIIJJJJIIJJJIJJJJJJJJJDHIIJJJJJJ
@1609570/1
tcttggttgaacggaactccaatcctttactcgaatagtcttttctaact
+1609570/1
CCCFFFFFHHHHHJJJGIJJJJJIJJJJJJJJJJJJIJIIJJJJHIJJJJ
@3675058/1
agtttgtcgagtagagccttagctgcggaatgcttagcttccttctt
+3675058/1
CCBFFFFFHHHFHIJJJJJJJJJJJJJJJJJJJJJJJJJJJJJJJJJ
@6774986/1
accgctttttactacatgcataaacatacatac
+6774986/1
7=???DD?F8:<AAEBD4C9F<ABF4E9CFE11
@6255874/1
cggcacctccgacactgaggtcacggtactcgcggtacatgttgtgtaca
+6255874/1
<B@FFFFFHHHHHJIJJIJJHIIIIJGIJJJJJJJIIJJJJGIHHIHHHE
@4689159/1
cttggttgaacggaactccaatcctttactcgaatagtcttttctaactt
+4689159/1
CCCBDDDFDFFBDHIII>FEFHE@EFFHIGE@FFHGEFHCH?BFEHGIEH
@1609865/1
gccagatgccaaagttcttgatcttcactgggctcttctctgggatttcc
+1609865/1
CCCFFFFFHHHHHJHIJJJJIJJJJJJJJIDGHIJJJJJJJJIJIJJJJJ
@3182640/1
gttggagcttggtacaaagcaaaggtcgggcagttcgtcaacaagacatt
+3182640/1
C@CFFFFFHHGHFHIJJJJJJJJJJHHIIJJJJIJJJIJJIJJJJJJIJJ
@5718089/1
gccagatgccaaagttcttgatcttcactgggctcttctctgggatttcc
+5718089/1
CCCFFFFFHHHHHJGHJJJJJJJJJJIJHIIJJJJJJJIJJJJJJIJJJJ
@3182908/1
ctgtgatctgtttcttggcatctatagatgtcggtggcgcacagggcacg
+3182908/1
CCCFFFFFHHHHHJJJJJIJJJJJJJJIIHHHIJFEGIJJJJIIJJJJJJ
@3676277/1
ctcatcttgtatagaggaggcttgggctcgctctccgaagggagcttgcg
+3676277/1
CCCFFFFFHHHHHJJJJHIJJJJGHJIEIJIIJJJJIFHIJJFGHHIIIG
@7289514/1
cctcacgaaagtttccatgttctatttacctatcttgagttttacagttt
+7289514/1
CCCFFFFDHHHFFIHJIJJJJJJJJJJIIJJIIGIJJDHIIJJIIJJJIJ
@5718680/1
gtgctgttgtggaactgcttcacctgtggccggcggcacgcagacgcctt
+5718680/1
CCCFFFFFHHHHHJIJJJIJIHIJJJJIJJJJGIJJIGFFFDDDDDDDDD
@7800300/1
cgagactcataacgcagccagatgccaaagttcttgatcttcactgggct
+7800300/1
@@@DFFBD>CDFHDEIBGGDGDHB@BEEGH:C?GHIGIIIDHBE<D>FHH
@3183428/1
agcaaatggaaaaaaaaattggtgaaaagaatcacaagtaagatactgca
+3183428/1
@@@?DDFFGHHGGGIIIIGIIIIJIIEHIIEIGJIGGI==CFGHEHEGEG
@7800587/1
ttcacattgacaaacttaggtttgcttacagccattcccaactgtcctcc
+7800587/1
@CCFFFFFBFHDHJJIJJJEHHGIGHIJIIIJJIIIJJIIJJGIIFGIHI
@7800683/1
ggacgcgacgtgccttgaattccttgatgactgcatagatagaaatcgaa
+7800683/1
@@CFFDFFHHFHHJIJJJIIJJJGIGIGHGIIJIFGHIJJIEHIIHHIGI
@2647634/1
ccgcaatgttggagcttggtacaaagcaaaggtcgggcagttcgtcaaca
+2647634/1
CCCFFFFFHHHFFIIIIIIFHJJJHJJGHJJIHIIJJDHIFHIIIIIIJI
@7800770/1
gacgatttcaccagtggtcttcttgaacttcttcaattgacgcaagaagt
+7800770/1
@@@D?DDDH???>EFGGE<EHEHI><A9CHE@@GFDHGGHFHIIIG?DE0
@3676770/1
gaggcgcttgtggtggtgcacgcgcttgggcagagggaatctgattgtgc
+3676770/1
CCCFFFFFHHHHHHIJHHIJGIJJJJJJJJJJJJJJJHIHHHHHFFFCFE
@7801235/1
gccatactgtagcttgggtggtggcaatactcggccgcgaacctccatca
+7801235/1
CCCFFFFFHHHHHIJJIJFGIFHIIJIJIJJJJJJJJIJIHHFFFFEEED
@3184016/1
ctgacaaataacatctaattattgcaattaaaacatgactaaagatttga
+3184016/1
CCCFFFFFHHGHHJJJJJJJJJJJJJJJJJJJJJJJJJIJIJIIIJJJJI
@3677194/1
gcacgcgcttgggcagagggaatctgattgtgctgttgtggaactgcttc
+3677194/1
CCCFFFFFHHGHHJIJIJJJIJJJJJJJJJJJJJJJIJIJJJJJJJJJJJ
@7290818/1
ccgtttttaaactattttttcaatgccctaagtgagtatacatctattaa
+7290818/1
CCCFFFFFHHHHHJJJJJJJJJJJJJJJJJJJIIJJHIJIJJJJJJJJJJ
@4189588/1
cttcatccagaggcaagcgctccaagttgcttggaggcttgggcctgttt
+4189588/1
CCCFFFFFGDHDFHIIGIJIGJJIIJIGHJGJGGIIJFHJIIIIGGEHJJ
@4189700/1
cgtgaatcatgccctcaatctgcaccagttcatatttgggcacagttcct
+4189700/1
@CCFFFFFHHHHHGIJJJJJJIIJIJJJJJJJJGIIJJJIIIIGIHIGHE
@5206131/1
tggttaaatagtttatttcgtgtttttgtcacatatttgtgtcgttggcg
+5206131/1
BCCDFFFFHGHFHIIDHIIIGGFHIIJJJJJJJJIJJJJIJHJJGHIJJJ
@5720766/1
ggaaggaagatgcctcatcacaacatctaaagctaagatggcatcatatg
+5720766/1
CCCFFFFDHGHGHIJJIJIIJJJJJIJJJJJJJJJJJJBHJIJIIIIJJJ
@6256387/1
ccttgttgttaagaggtgttacctcttcctcgggttggaatgattctggt
+6256387/1
@<@DFDFFHHHHDBBHAEBGGIIGIIIDGIIIGGCGHIDIGGCDHHGII?
@1120596/1
gccatagcaaacagccactggcaatgtggatagctggacaaggcactggc
+1120596/1
CCCFFFFFHHHHHJJJJJJJJJJJJJIIJJJJJJIJJIJJJJJIJJJJJI
@573045/1
acgcagccagatgccaaagttcttgatcttcactgggctcttctctggga
+573045/1
CCCFFFFFHHHHHJJJJJJHIJJJJJJJJJJJJJJIJJJJJJJJJJJJJG
@6256491/1
ctggagagaagatcctcatcttgtatagaggaggcttgggctcgctctcc
+6256491/1
@@@DD?AA;<DB<A3<AF?CAEHCFAF?HE@FFFFFBGA@B38.6CFFDF
@6256518/1
ctggctcccatgtcacggtagcactgagtgacggcacctccgacactgag
+6256518/1
BCCFFFFFHHHHHJJJJJFHIJJJJJJJFHIJJJIIJJJJJJJJJJJJJJ
@4689442/1
gtcattattctccgcgggcgacagccaatatg
+4689442/1
???DDDDD:AD:CA:EEA<66;6A9@>C@=CC
@2135866/1
gtcactctgttgcgaatatatgaagcgtgagacaatgcctccaataagaa
+2135866/1
@?@DFDDDHHDGGBEGGIIIICCEHGIFGHIIIIGIII@FHHIICGIIGG
@2135906/1
gtccaggcactatattgcagacctccagtgg
+2135906/1
???DDD8?8DFFDBAFHHEE9E9@GC;BHC9
@3185257/1
gttgtggaactgcttcacctgtggccggc
+3185257/1
??<DBDBA:<D:D@B:<CB?<AFFFDF?:
@3678450/1
cacttattaaattaatcgcacttctttgttttatttaaaaagcttaagtt
+3678450/1
C@CFFFFFHHHHHJJJJJJIJJJJJJJJHIJJJJJJJIJJJJJJJJIIJJ
@4689901/1
ggcgcttgtggtggtgcacgcgcttgggcagagggaatctgattgtgctg
+4689901/1
CCCFFFFFDBHHHGHGIJIJIJIJJGGHJEH?HIGJJJJJIHIII@DHIE
@75800/1
ctctgtgatctgtttcttggcatctatagatgtcggtggcgcacag
+75800/1
@@@BDD?DHABFFEFHIIIGGGHEGAH@FGHHHIC<?C@G@AGEGG
@3678558/1
attgacatgaaacaaacactaaatgtaaatttaagcatcccacaatatat
+3678558/1
CCCFFFFFHHHHHJJJJJJJJJJJJHIJIJJJJJJJJJJJJJJJJJJIJJ
@75870/1
ggcgtgcggtcctcgctgcaggccgactggtggctgccctcgcccgagtc
+75870/1
C@BFFFFFHHHHHJJJJJJJJJJJJIJJJJIJJJJJIJJJJHHFFFDDBD
@4190926/1
gctgggcctcttgtatgcgaaggtgttgaggcgcttgtggtggtgcacgc
+4190926/1
CCCFFFFFHHHHHJJJJJJJJJJFGHIJJJJJJJJJJHIJGGIFHIJIJG
@76084/1
gtgctgttgtggaactgcttcacctgtggccggcggcacgcagacgcctt
+76084/1
CCCFFFDFHHHHHJJJJJJJJJJJJJHIIJJJJFIJIHHFFDDBDDDDBD
@574390/1
cgcccacttttatcttttgcacctcacgatcgattactactgctttccca
+574390/1
CCCFFFFFHHHHHJJJJJJJJJJJJJJJJJJJJJJJJJJJJJJJJJJJJI
@76478/1
ccgacgtaccataactcgtgtttaccctgcacgaagaaatttgaatctat
+76478/1
@@@DFFFFFHFHFJGIHICFFHIJGFGHHHGIIHGIGHJGGIIIJJIIII
@2136942/1
gacatcttcaacaatctcgtggttcctctgcacttggtggtccacaaaca
+2136942/1
@@BFFFFFHGHHHIGHGHIFHIGGIIJHIIIIIJIJJFGHDGHIJJJJIG
@4191479/1
gtgtagctttaaggggatctgctgtctgtggagctgatgcttgctgggcc
+4191479/1
@CCFFFDFFFDFFCEGDHIIGEIJJIGGHIJCFGCGIHGFGIFIIEHAEG
@4690743/1
atcgtagcaaagtgctgtctgtacattgaaaataaaaataaaaaaaatag
+4690743/1
@@@DDDDDFDFH?BEHHGHIIJEGHIEHGEECHIIIGHGGG@FHB:FEFB
@6257832/1
gggcctcttgtatgcgaaggtgttgaggcgcttgtggtggtgcacgcgct
+6257832/1
CCCFFFFFHHHHHJJJIJJJCFFHIHIJJJJJJJIJJDHIFGHJJJJHFF
@4690751/1
gtcggcataacgggccgcgactccgccctcttcctcgggttggaatgatt
+4690751/1
@CCF@DFFDDDHHJFIGBGFHEI@F@FGGEHEHFEDDFD;A@DCCCCCDC
@6776320/1
gacatttatctggctgtatgtttacatcataatgatgaacaaatcctctt
+6776320/1
@@@FFFFFHHHHHJJJ@EIIHIIIJIJJIJGGHIIJJIJIIEIIJJIJJJ
@2137079/1
tcccatgtcacggtagcactgagtgacggcacctccgacactgaggtcac
+2137079/1
@@@FFFDDDDHHGBGGGBHIIIIFHGIDGHAHIIJJJIJIIIIJIFHHH@
@574655/1
agagaagatcctcatcttgtatagaggaggcttgggctcgctctccgaag
+574655/1
@@@FBDFFGHHHGIIIIIIBFGIIIIIIGHIIIIIIFIIIIGIGFHIIIF
@1122480/1
agaggaagtaggtgctgggcctcttgtatgcgaaggtgttgaggcgcttg
+1122480/1
BC@FFFFFHHHGCGHHIIIJIIJJJJJIHIJIGHII:DDDGIJJIIIJIJ
@4691197/1
ctggacgaaacattaaaataaaatagaatatttttgttcccacatcagga
+4691197/1
CCCFFFFFHHHHHJJIIJJJJIIGIIJJJGIGIJIJHIJJJJJJIJIGID
@575007/1
gcaccctgctatttattttttctatattttcaatgaacagaattgaccct
+575007/1
CCCFFFDFHHHHHJJJJJJJJJIJJJJJJJJJIJJJJJJJJJJJJJJIJI
@575058/1
cgatgttttacaagggcaggttgaactcacaccattcaatttaaaagaaa
+575058/1
@@@DFDDD>FHHDDDHBFHEIIIIGHBF>CGHICHGIIIFHEGCHIGIIF
@4192056/1
cgcagatctccggaactactgattccaatttaactattctttttgtgttg
+4192056/1
CCCFFFFFHHHHHJJJJJJJJJJJJJJJJJJJJJJJJJJJJJJJJHIIIJ
@2137574/1
cctcaatctgcaccagttcatatttgggcacagttcctcgacgagcaag
+2137574/1
@@CDDFFFHHHHHGIIEGGIIGICIIGHIIJJJFGGIIIJGHGGIIJIJ
@7802116/1
gttgaggcgcttgtggtggtgcacgcgcttgggcagagggaatctgattg
+7802116/1
@@CDAEFFHFFHGGGGCCFHFFHIGIIJGHJEGIIJIGIJHFHGFFDCD>
@6776927/1
acgggctctgtgcctggctcccatgtcacggtagcactgagtgacggcac
+6776927/1
C@@FFFFFHBFHDCHIIGHHGHIHCHGIIGI?FAHGIGGHGFHIJIG>HI
@5721148/1
ctcggactaaattgttctatcttcatcctaccagccagattgaacctttc
+5721148/1
CCCFFFFFHHHHHJIJJJJJJJJJJJJJJJJJJJIJIJJJJJJJJJJJJJ
@1610407/1
ggcgttgatgtcgcaagatagtgagacattcactttttagtcataatctt
+1610407/1
CCCFFFFFHHHHHJJJJJJJJHIJJJJJJJJJJJJJJJJJJJJJJGIJJJ
@1610415/1
gtgctgttgtggaactgcttcacctgtggccggcggcacgcagacgcctt
+1610415/1
?@@FDFFFHHHHHJJJJJGIIJIIIGIIDEHJIIJJJHFFFDDDDDDDBD
@5206535/1
cacagacgaacagacaaacagacgaacagacaaacagacaaacagacaaa
+5206535/1
@@<D;DDA?DAFBA;?GECHE@B?8C:69DF@FH;8/=;8.BFH@CHIIE
@5721519/1
gctgggcctcttgtatgcgaaggtgttgaggcgcttgtggtggtgcacgc
+5721519/1
@C@DDDFFHHGDFIIIIII=CGHCEHIGEGCGIIIIIHIIFHHAGHGIIG
@575823/1
atcgttctcagcatggtaagaaggtggcggccagaatctagacatgcaca
+575823/1
CCCFFFFFHHHHHJJJGIGIJJJJHIJJJJJJJJJJJJJJJJJJIIJJJI
@7803094/1
ggcaggttgaactcacaccattcaatttaaaagaaactgggtgcgtgcag
+7803094/1
CCCFFFFFGGHHHJJJJJJJJJIJJJJJJJJJJJJJJIJJJFHJJJJJJI
@7292100/1
ctgatagagacgatttcaccagtggtcttcttgaacttcttcaattgacg
+7292100/1
B@BFDDEDHHHHHHJJIIIJJIAGHHHGHHGJJJJJIGHHIGGIGGIIJI
@7803548/1
gcaaagagttgtcgatatgtggatgtagctgccattatgtagactgttgt
+7803548/1
CCCFFFFFFFHHHJJJJJJHGIJIJIJJIIIJJJJJIIIIIJIIJJIIJB
@7292630/1
gccatactgtagcttgggtggtggcaatactcggccgcgaacctccatca
+7292630/1
CCCFFFFFHHHHHJJJJJEHIHIJJIJJJJJJJJJJJJJGIHFFFFEEEC
@5207200/1
gcacctccgacactgaggtcacggtactcgcggtacatgttgtgtacacc
+5207200/1
CCCFFFFFHHHHHJJJJJHGFIJGDGHJJJJJJHHIJJJHGIIHHIJ@@?
@3186042/1
ctgggtgcgtgcaggatcctcgtcattgcctggcatacaagg
+3186042/1
@<;:DA:;F:DFHGHH<G@BFE??EHIGFCFC<DFGDF>DCH
@5207529/1
tcatcttgtatagaggaggcttgggctcgctctccgaagggagcttgcgg
+5207529/1
@@@=D<DD:DHHBC4EBFGGIGIIEGIIAHCHGG>???:?@CAH===2@<
@7293333/1
ggcgcttgtggtggtgcacgcgcttgggcagagggaatctgattgtgctg
+7293333/1
CCCFFFFFHHHFDICGGIJIJJJJIJJJJJJJJIJIIJJJIJJIIHIIIH
@1611588/1
gtcacggtagcactgagtgacggcacctccgacactgaggtcacggtact
+1611588/1
@?@DBDA2A@F?FBEGEAFHEGGHIIGDGIHIIIEHE>=F8@DFEG1=A?
@3186223/1
cacttcacgacgcttcagcagagtgcacacaatggtgaactggcgttcat
+3186223/1
CCCFFFFFHHHHHJJJJJJJJJJHHIJJJJIIIJJFHJJJJJJJJIJJJJ
@3186469/1
gtccattttctaactgaagaggaaacgattgcatttgtgaggggcgtcgg
+3186469/1
C@@FFFFFHHHHHIIJGIGGHGGIGIIGIIGIJJIJIFGEGHIJIGIJHF
@2649009/1
gaggtgttacctgcaacttggccaggttagggccaacagattgtttg
+2649009/1
@@@@D?DDF?FDBAG<<CAAEDEFF9GDFAEC<F:CD;F;D9?DDGF
@7804953/1
atacataataaaattagaggaagtaggtgctgggcctcttgtatgcgaag
+7804953/1
CCCFFFFFHHHHHJJJJJJJIJJJJJJHIJJJJJJJJJJJJJJJJJJIIJ
@2649130/1
cttctacttctgcttctggcacatcaggagaagttggctcctcaacagac
+2649130/1
@CCFFFFFHHHHHJJJJJJIJJJGJJJIGIGIIIIIIJJJJJJIJJJJJJ
@1612043/1
tacataataaaattagaggaagtaggtgctgggcctcttgtatgcgaagg
+1612043/1
CCCFFFFFHHHHHJJJJIJIJJHJJJEHHIIJJJJJJJJJJJJJJJGHHJ
@5723951/1
gccggctttggtggttctttggctgtctctggtggaggtttctcctgtga
+5723951/1
CCCFFFFFHHFFHHEHHIIJJEIIIJJJJIGGHHJGGIBGIIGIIFGCGC
@5724032/1
cccgtttccaatctccaagacaggaggctccagtactttagctttgacag
+5724032/1
CCCFFFFFHHGHHJJJJJJIJJJJJJJJJJJJJHJJJJJJJJIJJJJJJJ
@3679853/1
tacataataaaattagaggaagtaggtgctgggcctcttgtatgcgaagg
+3679853/1
CCCFFFFFHHHHHJJJIJJJJJHIJJHIIJJJJJJJJJJJJJJJJJJIIJ
@7294399/1
gcgccattttggccgcagctcgcttggcttgagatttgttgcgaccgatg
+7294399/1
CCCFFFFFGHGHHGHJGIIJJJIIJJJGIIJGHFHHIJHIIIJJIJFDDD
@7805653/1
gttcgtagttaaatgaataaaattacataatgcttgaacttaccccacga
+7805653/1
@CCFFDEFHFGHHJIJIIJIIGIJGIJIJGIIJJJJJJJJJJJICGIGGF
@7294609/1
ctgatagagacgatttcaccagtggtcttcttgaacttcttcaattgacg
+7294609/1
@@@DFFFFGHDHAGBHIJEHIEIJEIJIIAAFIEHBFG@DDBBFHBFHGB
@77325/1
gacgtaccataactcgtgtttaccctgcacgaagaaatttgaatctattt
+77325/1
@@CFFDFFHHHHHJJJHIIJJJJIJJJJGJJGGIJJJJJJJ???BFHJJJ
@6258718/1
ccgtttagcagcttcatccagaggcaagcgctccaagttgcttggaggct
+6258718/1
CCCFFFFFHGHHHJJJJJJJJHJJJIJJJIJJJJJJJJIJJJJJJHJJJJ
@2650066/1
gctgtttctcactagtaagagcttttcgtataatatgatatgatgccgac
+2650066/1
CCCFFFFFHHHHGGIFHIJJIJJJJJJJHIGIIJGIIIJJJIIEIJJIII
@1612796/1
cttctctaacagttctctgtggtgcaaagcaagcaattgcccacacccgt
+1612796/1
;@@D=DBD?FFF:CFG>AHHIIFFEFEEEAFFIFIFFFIEFEECF@GF@.
@2650250/1
ggccgaggttggggcggcgcgggcatgtgagtgttggtaaatccgctagc
+2650250/1
@@@FFDFFFHHHGJJJIJHFDDDDDDD@CCCACCDDDBDDDEDDDDDDDD
@1123451/1
ctcatcttgtatagaggaggcttgggctcgctctccgaagggagcttgcg
+1123451/1
CCCFFFFFGFHHHIIJJGIIGJJHHJJJGGIIEGIIJJJIJJGGDIIIDG
@1612977/1
cttgggcagagggaatctgattgtgctgttgtggaactgcttcacctgtg
+1612977/1
CC@FFFFFHHHHFIIJIJJIJJJIJJJIHIJJJJIJIJJJJJJJIIIIIJ
@1613040/1
ctcggacatttcaattttatttagttggtcttggttgaacggaactccaa
+1613040/1
@CCFFDDFGGGHGEGHGHHGIIIHIJJJFHIJJJGHIIIJJIJIJJJJJJ
@4692197/1
tgctgggcctcttgtatgcgaaggtgttgaggcgcttgtggtggtgcacg
+4692197/1
@@@FFFFFHHHHHIJIGIII=EFHCFFFGEGIIIIIGICEGHIEADHGIE
@6778692/1
gcatctgtgaggggcgtcgggtcacattacatactctgtatttcctcttc
+6778692/1
CCCFF?DDDHBHHBHGHGD<F8?B=FGIGGHGAHEGAG@GGEEHEHHFC>
@2138513/1
ggcactgcagctcgtccgacccgaagtggttgtcgtcccacagcacgtgg
+2138513/1
?;<ADDDD<DF?FFEFFGBA?ED860?<DFDFDFEI;FAFH;ED;C=.=;
@2138590/1
cggcacctccgacactgaggtcacggtactcgcggtacatgttgtgtaca
+2138590/1
CC@FFFFFHHHHHJJJJDHJGHHIJJDHIJJIIJJFHIJIICHHIJHHFC
@2650744/1
agcatacataataaaattagaggaagtaggtgctgggcctcttgtatgcg
+2650744/1
@@@DDD?D?FBDHIEBDH<CHH>HE>ACFD2AFBGECBFHHIEFII<?FF
@2650866/1
atacataataaaattagaggaagtaggtgctgggcctcttgtatgcgaag
+2650866/1
CCCFFAEFHHHGHJIJJJJJIJIIIJJFHIIIIIGHIIJIJJGGJJJIIJ
@78632/1
atgaagttttggaatccctatttttttcgtaggtatttgcggtgaatttg
+78632/1
CCCFFFDFHHHHHJJJJJJJJJJJJJJJJGHIJDHIJJJJJJHIJJJJJI
@2651147/1
ctcgggttggaatgattctggtgggttgtcctgcagagcttgccacatct
+2651147/1
@@<BBDDD@HDFHG>CCGHHG<A?EFB@DEBGCHB?FEGGICDHIE@@G=
@78700/1
agctcgcacaatgcccgtggtcttcactagttggcaaatcgcgcgtatag
+78700/1
CBCFFFFFHHHHHJJJJIIJGIJJJJJJJJIIJJJJJJJJJJJJJIHHHF
@577168/1
gtgcgtgcaggatcctcgtcattgcctggcatacaaggcaaagcaccgac
+577168/1
@@<DB=@?DBFD?EE?A@GH=?F<AE??E?D?DDHEDDB>BGC>GHD@AF
@577185/1
ggtcggtcaccgaaggcggcggccgcattcggtttcacagaaaccgaatt
+577185/1
BC@FFFDFHHHHHJJJJJJIJJHFDDDDDDEDBDDDEDDDDDDDDDDDDD
@7806271/1
cgacgtaccataactcgtgtttaccctgcacgaagaaatttgaatctatt
+7806271/1
??@FF@DDHHHFDHJIIFHIIIIGHHGIIJIJIJIJJAHIJGIG@GG@FF
@7295395/1
gtcattcgatatcttctgtagctgctgtgtgaagttcttcaaagcgtctt
+7295395/1
CCCFFFFFHHHHHJJJJJJJJJJJJJJIIHIJJJHIJJJJJJJJJJIJJJ
@5725208/1
ctccaataagaatgaggggtcattgaacttatagttcaaaatcgtttcca
+5725208/1
CCCFFFFFHHHHFIHIGII@FGHIEHGIJJIJEIGIIIIDD?BFBFHIJG
@5210715/1
ggcctcttgtatgcgaaggtgttgaggcgcttgtggtggtgcacgcgctt
+5210715/1
@@@DFFFFHHGHGGIGGGH<FFGHGHHGJGIJJDHIBFG;CHCGIIHHFA
@3187896/1
gttgtattcagctggtggagcagatatagcggtggagggg
+3187896/1
@@@DDD?D?FFFFFEABE3?3F?3FBF<A@AB:?CBDFE:
@5725992/1
gcaagaagtaccagaaacggaacttagccacaatctggtctggagagaag
+5725992/1
CCCFFFFFDHHHHJJJJJJJJJJJJJJJJJJJJJJJJJIHIJJJJJJJJJ
@7807528/1
cttcattatggcgcgtttacattaggtcggtcaccgaaggcggcggccgc
+7807528/1
C@@FFFFFHDHDDEG@E@GEHIB@EH?CFGGHIIIIBHGGIBHFBBBB@B
@7296779/1
tgaggcgcttgtggtggtgcacgcgcttgggcagagggaatctgattgtg
+7296779/1
?@@FDDFFHHGDFHCFHGFHIJJJJJHHIJIJIJGIJJIFHHHHFFFFCF
@3681749/1
gtggtgcacgcgcttgggcagagggaatctgattgtgctgttgtggaact
+3681749/1
BCCFDFFFHHHHHIGIJJJJJJJGIIJJJJJJJJJGHIJJHIJJJJJIII
@3188862/1
cccatcaatttatcttcaaatgacgacaccacagttccagtctcaggcac
+3188862/1
C@@FFDFADFFHHAFHGHIGFHIGGIIBFGFIGIDF@FDHHIIAFHFEFB
@5726801/1
cagcatacataataaaattagaggaagtaggtgctgggcctcttgtatgc
+5726801/1
@@@DDADBDFFDD:AC<CAFGGHBBBGHCA?<BEFE>BGH?@FFGICHEF
@7808706/1
gtcaactgggtgtgctagttacataatatctactaaactataaccaaagt
+7808706/1
CCCFFFFFHHHHHIIIIJJJJJJJJJJJJJJJJJJJJJJJJJJJJJJJJH
@3189325/1
tggcaatactcggccgcgaacctccatcatattgtttgagatcgtcaaac
+3189325/1
CCCFFFFFHHHHHJJJJJJJJJJJJJJJJJJJIJIJJJIJIJJHHHHFFF
@579183/1
gcactgagtgacggcacctccgacactgaggtcacggtactcgcggtaca
+579183/1
@@@FFFFEDFHHFGIGHIGGIIGGIJIIJIJJJIIJIFCHHJJJGFEBBD
@5727526/1
gcagagggaatctgattgtgctgttgtggaactgcttcacctgtggccgg
+5727526/1
CCCFFFFFHHHHHJIJIJHIJJJEHJIGIJIIJIJJJIJJIGB?FFHIJJ
@7808952/1
ccgacccgaagtggttgtcgtcccacagcacgtggtagtgcgacggacgc
+7808952/1
CCCFFFFFHHHDFHHIIIJIIJJIJJIJJJJJGIIHHICHIJJJJFFFDD
@2651464/1
tgttgtggaactgcttcacctgtggccggcggcacgcagacgccttgatg
+2651464/1
?@@:BDDFFHHFHJIJJJJJJIJHIJJJIBHIIJEHHFFDE>BD@BDDDC
@4692945/1
agggaatctgattgtgctgttgtggaactgcttcacctgtggccggcggc
+4692945/1
BCCFFFFFGHHHHJIJJJJIIIIJIJIJJJJJIJJJJJEEHJJJJJJIHF
@1124596/1
cgtttctgagattagcgcgcacagacgaacagacaaacagacaaacagac
+1124596/1
@@?DFFFFBDDHHEHEHGIIIIIJJJIGGGGIGGEHDHIJBHIEGHHGFH
@2651670/1
ctcatcttgtatagaggaggcttgggctcgctctccgaagggagcttgcg
+2651670/1
CCCFFFFFHHHHHJJJJJJJJJJIIIIJJJJJJJJJIJJIJJIIFJJIJI
@4194828/1
aaatggaaaaaaaaattggtgaaaagaatcacaagtaagatactgcaaac
+4194828/1
CCCFFFFFHHHHHJIGGIJDHIJJJJJJJJJJJJJFFHIJJJJJJJJJJH
@1614073/1
ccctaagtgagtatacatctattaaattcaaacgcagagctcattatgtt
+1614073/1
CCCFFFFDFBFHHJJIJJJJJIIJJHJJJJJJJIJJJGIGGJJGIGIJII
@2139369/1
atagagacgatttcaccagtggtcttcttgaacttcttcaattgacgcaa
+2139369/1
CCCFFFFFHHHHHJJJJJIIJJJJIJJJJJJJJJJJJJJJJJJJ@GHJJJ
@2139460/1
gccagatgccaaagttcttgatcttcactgggctcttctctgggatttcc
+2139460/1
CCCFFFFFHHHGGIGEHIJGHGJJJJJIJIJJIJJJJJJJJJJJIIIJHJ
@6260470/1
gccagatgccaaagttcttgatcttcactgggctcttctctgggatttcc
+6260470/1
@@@DDDBAB:AB?CACEHIIIAFBE@>DF@8?8EEB?<DGDFHED@BDHF
@6260727/1
gatgtccctccaacacgggttgaaagtcaaaatcaaactctttcccaccc
+6260727/1
CCCFFFFFHHHHHJJGJJJHIJJIJJIJJJJIJJJJJJJJJJJJJJIJJJ
@79742/1
gctgtgacttgtagtcaaggtggagattttactatctttcaagtcggcat
+79742/1
@@@FFFFDHD?FDGIGJIGG3CFHGGGCHGJDHIIJJJJEHHFHGGGBHE
@2652467/1
gtgcctggctcccatgtcacggtagcactgagtgacggcacctccgacac
+2652467/1
CCCFFFFFGHHHHIJJJJJJJJGIJJJJJJJJFHIJJJJJJJJJJIJJJJ
@2652499/1
gcactgagtgacggcacctccgacactgaggtcacggtactcgcggtaca
+2652499/1
?<<DDDEFADAADGGHHGCGGI8FHBHIIIIIG<FGBGCHIGIEGE:?>>
@4195616/1
cccgtttccaatctccaagacaggaggctccagtactttagctttgacag
+4195616/1
B@CFDFFFHHHHHJJIJJIJIIJJJJJIJJJIJGIIJJJJJJJJGIIJJI
@4195735/1
tgtgtttattttgtttttctctgtgatctgtttcttggcatctatagatg
+4195735/1
=@=DDDFDHHHHHHFHJHGIJIGCF??AFHFHEEHEGIGBHGIGIHHIGE
@1615055/1
gtggattttaatgttattattacagcatacataataaaattagaggaagt
+1615055/1
CCCFFFFFHGHHHGHIIJJGJJJIIIJJEIIIIGJIIIIGGJJJIJGIJD
@4195800/1
ggcagagggaatctgattgtgctgttgtggaactgcttcacctgtggccg
+4195800/1
BCCFFDFFGHHHHIGJIJGHIIJJIJJIHIJJJIIJJJJJIJJJGIIJJJ
@2652818/1
catgactaaagatttgattagtgcttgccacaagtttctttcacacatag
+2652818/1
CC@FFFFFHHHHHJJJJJIJJHHIJJJIJJIJGIHIJJJJJJJJJJIIHG
@1125796/1
accacagttccagtctcaggcacattgccattagtagactgatcagccgg
+1125796/1
@@CFFFFFHHHHHIJJJJJJJJJJJJJJJJJJJJJJJIJJJJJJJJJJJJ
@2140548/1
gacgcaagaagtaccagaaacgggacttagccacaatctggtctggagag
+2140548/1
@@@FFFFFGHHHHGIJIIHJJJIIJJJJJIIIHIJJIJJIIHIJJJJJGG
@2652993/1
gtgctgggcctcttgtatgcgaaggtgttgaggcgcttgtggtggtgcac
+2652993/1
CCCFFFFFHHHHHJJJJJJJJHGHIEGHHIIJJGGIJIIHHJFGIGHIII
@4694459/1
gaagtggtgataaagataagtataggctcaaaacctaacgacatcaatca
+4694459/1
@@CFDDFEHGHHGIGIJJJJHGIJJGGHGGIJJIIHGIIGIIIJII@GF@
@4196167/1
cggtagaactctataccacggcgtcacgacacagtccttgtaattctctg
+4196167/1
@@CFFFDDHHHHHJJJGIJIIJIJIJGIJJJJJJHJJJJJJJJIJJJJJJ
@80573/1
agcactgagtgacggcacctccgacactgaggtcacggtactcgcggtac
+80573/1
CCCFFFFFHFHHHIIJJJJJJJJJJJJJJJJJFHIJJIFHIJJJIJHFFF
@80629/1
gtcacggtagcactgagtgacggcacctccgacactgaggtcacggtact
+80629/1
CCCFFFFDHFFHGIJIIFHIHIGHHGHHIGJIIGJJJICGBFGHIJGHHF
@1615649/1
gaggaagtaggtgctgggcctcttgtatgcgaaggtgttgaggcgcttgt
+1615649/1
CCCFFFFEHHHHHJJJJJJJJJJJJHJJJJJHGHIDFHHJIJJIJJIJJH
@2653284/1
gctgtgacttgtagtcaaggtggagattttactatctttcaagtcggcat
+2653284/1
CCCFFFFFHHHHHJIJJJJJHGIIJJJJJJJJJJJJJJJJJJJHIJJJJJ
@6781243/1
ataaagataagtataggctcaaaacctaacgacatcaatcaccagcttaa
+6781243/1
@CCFFFFFGGHFHIJJJJJJJIJJIIIEHJGGIIJJJJJJIJJJIJJJJJ
@80750/1
caccagtggtcttcttgaacttcttcaattgacgcaagaagtaccagaaa
+80750/1
C@@FDFDDBDHHHIHGEGCFHEBBHCHCGHFCFFA@FHGHG?FHHIIIGH
@2653471/1
gtggattttaatgttattattacagcatacataataaaattagaggaagt
+2653471/1
BBBFFFFFHHHHHIJJJJJJJJJJJJJJJJJJJJJJJJJJJJJJJJJJJG
@2141269/1
ctgcaatcctgcctcacatgattcatccacaaattccaacccttgcgttt
+2141269/1
C@CFFFDDHHHHHJIIJIIIIIJIIJHGHGIIIJJJGIJIIIJIIJJFHG
@2653671/1
tatgtgagtacgaagcattgtctgtttataaaataattaacaactaatgt
+2653671/1
@@@FDDDFHGHHGJJIJIJJHHIIJGIJGIJJJJJJJJGEHIJIJJIGJF
@2653787/1
tgctgggcctcttgtatgcgaaggtgttgaggcgcttgtggtggtgcacg
+2653787/1
@@CFFFFFHHHHHIHJIIJJHFHIFFHHIGHJHIIJJJHHIFHIBDHIIH
@5728409/1
gacggcacctccgacactgaggtcacggtactcgcggtacatgttgtgta
+5728409/1
<@?DD?DDFFH@DIIJHJGIIH?DFHEI1B:BDFHEH@AGIHH>=CHF>C
@580380/1
ccggccttgattttataatttagagacacgtgtacatttcgagagaacaa
+580380/1
CCCFFFFFHHHHHJJJIJJJIJJJJJJJJIHIHGIIHJJJGGGJHIJHHI
@2141943/1
ggtggtgcacgcgcttgggcagagggaatctgattgtgctgttgtggaac
+2141943/1
<@?AD=ADHHGHHIIIIIIIAG@GGBGBGIIIGIEEDGEIGGGGIIIAGG
@2142187/1
ctgggcctcttgtatgcgaaggtgttgaggcgcttgtggtggtgcacgcg
+2142187/1
CC@FFDD1ACDFFHIGGEIG@AFFHGHIBDHIGEH?GIEBCF;@AHGE<A
@3683376/1
gcaccatgcaccgccatgccatgtaccacgcctgggatgccacccggcac
+3683376/1
@?@DFFFDFFFHHEIIJIJIIHIFGIGGEGIGHGGFHIJJIJGIJJJ:EH
@7298374/1
cgcaagaagtaccagaaacgggacttagccacaatctggtctggagagaa
+7298374/1
CCCFFFAEHFHHHJJIJIJJGHIJJJJJIIIIJIJJJIJDHGIIHIFGCH
@2654378/1
gtcctcgctgcaggccgactggtggctgccctcgcccgagtcgtg
+2654378/1
CCCFFFFFHHHGHJJJJJJJJJIIJIJIGIJGJIIIIEHHEHHHH
@2654465/1
cagcggacaaaattgtgaatctaaaccattctcagatccccttgaacaca
+2654465/1
CCCFFFFFHHHHHJJIIJJJJJJJJJJJJJJJJIJJJJJJJJJJJJJJJJ
@7810800/1
ggatggagtgagcacgggctctgtgcctggctcccatgtcacggtagcac
+7810800/1
CCCFFFFFHHHHHJJJJJJJJJJJJJJJJJJJJJJJJJJIJJJJCGHJJJ
@2654708/1
gtggaactgcttcacctgtggccggcggcacgcagacgccttgatgacct
+2654708/1
CCCFFFFFHHHHHJJJJJJIJJJJJJJJJJJJJHHFFFDDDDDDDDEDDD
@5729876/1
gtacatcatggaaggaagatgcctcatcacaacatctaaagctaagatgg
+5729876/1
CB@FFFFFHHHHHJJJJJJ<FHIJIJJJJJJJJJJJJJJJJJJJJJJJJJ
@7299167/1
gcgatgttttacaagggcaggttgaactcacaccattcaatttaaaagaa
+7299167/1
CCCFFFFFHHGHHIJIJJJJJHIJJJJJJJJJJJJJJJJJJJJJJJJIJJ
@7811405/1
gagactcataacgcagccagatgccaaagttcttgatcttcactgggctc
+7811405/1
CCCFFFFFHHHHHJJJJJJJJJJJJIJJJIJJJJJJJJJJJJJJJJJJJJ
@7299390/1
ggatggagtgagcacgggctctgtgcctggctcccatgtcacggtagcac
+7299390/1
CCCFFFFFHHGHHJJJJJJJJJJHJJJJJJJJJJJJJJJJJJJJFHJJJJ
@2142282/1
gtcacggtagcactgagtgacggcacctccgacactgaggtcacggtact
+2142282/1
CCCFFFFDHHHHHJJJJEFHIJIJJJJJIJJIIJJJJHJJGIIJJJHIHG
@6781772/1
ggcgcttgtggtggtgcacgcgcttgggcagagggaatctgattgtgctg
+6781772/1
@C@FFDFDF?F:AD8AEFHGGHIIIIGHIFG?GHIACEHIIIIII@DEIC
@5212806/1
ccactgtgcctggttccacgttatat
+5212806/1
:?@DDDD4CDFF=EFFFFCGF?EF><
@6262136/1
gtctggagagaagatcctcatcttgtatagaggaggcttgggctcgctct
+6262136/1
?@@FDFDDAFBHHIIIJJJJJJJJJIFIGIGIJFHBEHGDDCGIGHIJIG
@4695388/1
gggctgcagatgactgtgcatccttgctagtaagtcctgagccatagcaa
+4695388/1
CCCFFFFFHHHHHJJJJJJJJJJJIJJJJJJJJJIIJJJJJJJIIJJJJJ
@6782384/1
cggtggcgcacagggcacgcttgcgcatgacatctattcatgccattggc
+6782384/1
@@CDDFFFHGHHHJJJJJJJJJIJJJJJJJJJJJJJJJJIJHHJGJIIJJ
@4695607/1
gtcagcacagaatagtcgcgtgtgatgccgcttttgcaccacaataaacg
+4695607/1
B@BDFFDEFHHHHJIGHIJJHJHIIIIJJJJJIIJIJJJJIJJJJIJJJI
@5213270/1
caataattaataattatgtcgcaataccgtagccgcccaaatttataatc
+5213270/1
@B@FFFFFFHHHHIJJJIJIIJDGIIIJIIJJJJIJJJJGJJJJJJIIJI
@1127749/1
gtcttcttgaacttcttcaattgacgcaagaagtaccagaaacgggactt
+1127749/1
CCCFFFFFHHHHHJJJJJJJJJJJJJJIJJJJJHIJJJJJIJJJJJIJJJ
@6782491/1
gcgagactcataacgcagccagatgccaaagttctt
+6782491/1
:=;BDDDDHFHFADGEGHGGCGI>@CEGGBE?DAHC
@1127853/1
gctgcacgaaccggagaagggaatgacaacgacaatcggacgcgttaaca
+1127853/1
CCCFFFFFHHHHHIGJIJGGJJJJIGGIIJJIJJIJIIJJJHFCBDDDDD
@5213426/1
gtgcaggatcctcgtcattgcctggcatacaaggcaaagcaccgacgacg
+5213426/1
?:=7BD>DF??DDGGFIII:CECHE@F<CEBFBBFDF?FFIFGFE6AFI<
@6782678/1
cacactgttcagaagtattgggaactgtattctatgtttcctaacccgtt
+6782678/1
CCCFFFFFHHFHHJIACFHIIGGIGIJIIJJJJEGEFGICGIIJIIJJIJ
@1617135/1
ctcgtacatatcaaaatcatccaaattcttgtaaacgccaatctcctcta
+1617135/1
CCCFFFFFHHHHHJJJJJJJJJJJJJJJJJJIJJJJJJJJHHIJJJJJJJ
@6782762/1
ccttgatttggtaaagcttgctgcccgcctaacgaggaaacgcggccgcc
+6782762/1
CCCFFFFFHHHHHJJJJJJHJJJJJJJJJJJJJJIJJJJJJJJJJJHFDD
@6782793/1
gtctgtacattgaaaataaaaataaaaaaaatagcaggggttattgttat
+6782793/1
CCCFFDDFDHHHFGHJIIJEIIIJJIIGIJIJHIIIIIJJ@GGIGGHHEH
@1617265/1
ataaggattaaaaataaacttaaagattattaataagaaaaaaataatgc
+1617265/1
CCCFFFFFHHHDHIJJJJJJJJJIHHIJIJJJJJJJJIJJIIJJJJIJIJ
@1617532/1
ctccatactttgtttcatttaaatttacgggctatgccatttatcctcgc
+1617532/1
CCCFFFFFHHHHHJJJJJJJJJJJJJJJJJJJJJJJJJJJJJJJJJJJJJ
@6263288/1
gccagatgccaaagttcttgatcttcactgggctcttctctgggatttcc
+6263288/1
CCCFFFFFHHHHHJHIJJJJJJJJJJJJJJJIJJJJJJJJJJJJJJJJJJ
@1617646/1
ggtagaataaggattaaaaataaacttaaagattattaataagaaaaaaa
+1617646/1
B@@DFFFFHHHHHJJJJJJJJJJJJJJJJIIIIJJJJJJJJJJJJIJJJJ
@4696400/1
cttgtatacaaattatttctaccatcaaatacaggttttagtgcgccaaa
+4696400/1
CCCFFFFFHHHHHJJJJJJJJJJJJJJJJJJJJJJGHJJJJHIJJJJJJJ
@3685839/1
gtcacggtagcactgagtgacggcacctccgacactgaggtcacggtact
+3685839/1
@??DDDDDDDHDH@@BEGH?CGIEHAGGEHEHEGEH@3BFHICGBGGGEC
@4696456/1
gtgacggcacctccgacactgaggtcacggtactcgcggtacatgttgtg
+4696456/1
C@@FFFFFHHHGHJJJJJJJJJJJIIJJJJIJJJJIIJJJHHHHHFFFDF
@5214117/1
ctcatcttgtatagaggaggcttgggctcgctctccgaaggg
+5214117/1
@@@DDDDDFHAFHIADE@GGG=EAE?A;:CDEEEGG@<BDE:
@83153/1
gtggtgcacgcgcttgggcagagggaatctgattgtgctgttgtggaact
+83153/1
@@@FFFFFHDFHHEHGGGIIGIIGIJGIIIJJJIIIIJJIJJDFGGGHGH
@1617923/1
tgagtgacggcacctccgacactgaggtcacggtactcgcggtacatgtt
+1617923/1
@@@FDDFFHHHHHGHJJJIJIFJIGIJJIJIIJIJIJJIIIJHHDFFFFF
@1128871/1
gtcacggtagcactgagtgacggcacctccgacactgaggtcacggtact
+1128871/1
CBCFFFFDFHHHHJJJJHIGJJJJIJJJJJJJJJJJJJJJIJJJJJHIHH
@3686126/1
gtgctgggcctcttgtatgcgaaggtgttgaggcgcttgtggtggtgcac
+3686126/1
@@@DDB>DHFFHHIIIIIIIIH@?F:CHHI<FFBAHFBHFGICFGADGII
@5214338/1
cggcacctccgacactgaggtcacggtactcgcggtacatgttgtgtaca
+5214338/1
CCCFFDBBFFHAFIDFHGEEFHHF@<DBAHHEI<AGHEFEGEDDHC??CA
@4696702/1
gttgcagaaacatcaatattaagcatcattttccattggctgggtcttac
+4696702/1
@@CFFFFFDFFHHIIIIJIIG@FGIEHGIDAIGIFIGHIIIJJFBGGGHC
@1618015/1
agcaaatggaaaaaaaaattggtgaaaagaatcacaagtaagatactgca
+1618015/1
CCCFFFFFHHHHHIJJJJFHHIBGEIJJIIJJGFHGJIBFHIIGIGGIIE
@4696728/1
cgagctgcaaacctattttagtagaaagttttccacaagaacttcacgtc
+4696728/1
CCCFFFFFHHGHGJJJJJJJJJIGJIEGHGIJJIGJIIIJJJJJJJGIII
@2144369/1
gcatcccacaatatattcgtgaaaaccgcatccaactcggatcagccgtt
+2144369/1
=;?4=BDDDFHDHIIFGHGIBHGHDHGDFEEHBDHIGGGG<DDFHIAF5@
@581464/1
ctttttttggtggcttccccattttgacagcgtcttacttcacgtggtag
+581464/1
CCCFDDFF:?ADHHHIGIGIDEHGFEGEG@DFBDHGEGIEHGECFGC@D@
@4198123/1
gaggaagtaggtgctgggcctcttgtatgcgaaggtgttgaggcgcttgt
+4198123/1
@<@DFFDFHDBFFEBGDGABEGG@EAA2<AFAGHI?F::?F@ECGBH@C6
@4198151/1
ggctttctttgatcattaatgtctcgtatgtc
+4198151/1
CCCFFFFFHHHHHJJJJJJJJJJJJJIJJJ2C
@7299621/1
cgcaagaagtaccagaaacgggacttagccacaatctggtctggagagaa
+7299621/1
CCCFFFFFHFHHHJEGHIJJJJJJJJJJJJJJJJJJJJJIJIIJIJJJII
@2144790/1
tgttgaggcgcttgtggtggtgcacgcgcttgggcagagggaatctgatt
+2144790/1
BC@FFFFFHHHHHJHIJGIJGGIJJJJJJJJJJJJJJJJJHHHHFFFFFF
@7300042/1
ggtaatataacctccaattcaaccttatcattaccaatcggtaaaggatc
+7300042/1
@CBFFFFFHHHHHJJJIJJJJJJJJJJJGIIIIJJJJIIGIHHIHIJHGH
@2655460/1
gtacagttaatacctggcatcagttacaatgtttgagtacttagttactt
+2655460/1
??;;BDDD<4ACFGBA>3F>;EAHFDFHHBCHHIGEHC<1CFH<CGAFHE
@5730965/1
gtggattttaatgttattattacagcatacataataaaattagaggaagt
+5730965/1
BBBFFFFFHHHHHJJJJJJJJJJIJJJJJJJJJJJJJJJJIIJJJIJJJH
@3191913/1
gatttcttttgtaaatttaactctctgtgagtccgtcagtggctttcttt
+3191913/1
?;:1DDD:CF?A?A?FGBAFHHCEFFFIIDEC<<ACCC:CBGBFEDDE@B
@582340/1
ctgtgatctgtttcttggcatctatagatgtcggtggcgcacagggcacg
+582340/1
CCCFFFFFHHHHHJJJJJJJJJJJJJJJJJIJJJGHIJJJJJJJJJJJJJ
@4198922/1
cttctggtccagccggtcccgcttggcgcgccgggtgcgctctgacgata
+4198922/1
CCCFFFFDFHHFDHGIHIIIJIJJIIIJJJJIIIG:=DDDDDDDDDD?BD
@5731925/1
tgagcacgggctctgtgcctggctcccatgtcacggtagcactgagtgac
+5731925/1
@@@DDADDHADHFIJEGGGGFHGIGIDEGAC@GHIIBGGHAHIJIH=C<B
@3192668/1
gctgtttctcactagtaagagcttttcgtataatatgatatgatgccgac
+3192668/1
CCCFFFFFHHHHHJJIJIJIJJJJJJJJJJJJJJJJJJJJJJJJJJJJJJ
@7301551/1
gtggattttaatgttattattacagcatacataataaaattagaggaagt
+7301551/1
CBCFFFFFHHHHHHIJJJJJJJJJJJJJJJJJJJJJJJJJJJJIJJJJJF
@5732353/1
gccgtcagaacctgatagaaacggttggcgttagg
+5732353/1
:??BB@ADDD;BAA3CFFFHH:2<2?:@9D?0@8D
@2146473/1
ctcagcatggtaagaaggtggcggccagaatctagacatgcacagctctt
+2146473/1
@@@BDFFFFHDDHIJJJDAF?HGEGGIIGGGHIJJJJJJIJJFJJJJJFJ
@3193011/1
gtggggccgtcagaacctgatagaaacggttggcgttaggtatatacaag
+3193011/1
CCCFFFFFGHHHHJJJJJJJJJJJJJJJJHIJJJJJJJJJHIJJJJJJHH
@7811925/1
tgggcctcttgtatgcgaaggtgttgaggcgcttgtggtggtgcacgcgc
+7811925/1
CCCFFFFFHHHGHJJJJHIIJAEHIJJJJJJJJJJFIJIIJGHIJJJJHF
@583363/1
cttggttgaacggaactccaatcctttactcgaatagtcttttctaactt
+583363/1
CCCFFFFFHHHHHJJJJJJIJJJJJJJJJJJJJJJJIJJJJJJJJJJJJJ
@3193247/1
tggcaaaggtagtaagtcagctgttccacttcatcatcagggatcttgcc
+3193247/1
CCCFFFFFHDFHHIJIGIJIIIJHHJJIJJJJJIJIJJGJIJIJJJIJJI
@2147047/1
ctcccatgtcacggtagcactgagtgacggcacctccgacactgaggtca
+2147047/1
CCCFFFFDFHDHFHAEFHDGIEGIHIFHDGIGHIGGIIEHIIJGGGI=CG
@7812269/1
tgtggaactgcttcacctgtggccggcggcacgcagacgccttgatgacc
+7812269/1
CCCFFFFFHHHHHIJJJJIJJJJJJJJJJIIJJHHHFFDDDDDDDDDEDD
@3686275/1
gtcgtaaagaaataggtgatacaaaaagcctactttttttgtcaggtaat
+3686275/1
@??DDDDBB?FFHIIB<AFIEHGFHEHACF@DFFIGGGGEBFDGGI.=@D
@2147501/1
ctggacgaaacattaaaataaaatagaatatttttgttcccacatcagga
+2147501/1
?@@DDBDDFHAFHEEHEDHG@EHGCGBHIG9EDFDABG<??BGEDDHDBF
@5733427/1
cccgtatctcaacacccataaagaactgtttgcctctcatgtcccatact
+5733427/1
@@@BDDDDFFHAACEFGHGICHEHDF<>9CCFHIBADGGGCGC?DGIIGE
@3686384/1
gcaagaagtaccagaaacgggacttagccacaatctggtctggagagaag
+3686384/1
@@@FFFF?FFHDFGGHFGIIJBGHIIGIGGGEGGIIJJFGIGIHI@GGGI
@1618233/1
ctggacgaaacattaaaataaaatagaatatttttgttcccacatcagga
+1618233/1
CCCFFFFFHHHHHJJJJJJJJJJJJJJJJJJJJJJJJJJJJJJJJJJJJH
@4696912/1
gtcgacagtagtgcctgcggggatatttccagactttcccgactgctcct
+4696912/1
?@@FDDDFF>FFFEGIJJJJJJIGIJJJJJFJIIIJGHIJIGFHFBFEFC
@4696935/1
gcctcacatgattcatccacaaattccaacccttgcgtttcaaaacaatt
+4696935/1
CCCFFFFFGHHHHJJJJIGJJJIJJIJIJJJJJJIJIJJIJIGGIJJJJJ
@6783930/1
gctgcagatgactgtgcatccttgctagtaagtcctgagccatagcaaac
+6783930/1
CCCFFFFFHHHGHG<EHGIEGIIIGEIIHHHGCHHHEGGGGIIJJIIIJJ
@3686662/1
attttaatatataaagcagtcaatgaaacggtgggtagtaagc
+3686662/1
=@@FFDDDHFHHDFHIJGIEGEGHCGIBIEEBCEAGECHHGEA
@1618360/1
gtacacctgagcgagactcataacgcagccagatgccaaagttcttgatc
+1618360/1
44=DABBDHHHHHJJIJJJJJJJJJJJJJJJJJJJJJJJIJDHIJJJJJJ
@4697265/1
ggcacctccgacactgaggtcacggtactcgcggtacatgttgtgtacac
+4697265/1
@@@FFDDEHHHHHJJJJGIIIIGJJGHGGGGGJJAGHIJJFGGCHDDHA?
@1618767/1
ttggcattacgattgtgacaagttttcgtgagccgtgattatctaggacg
+1618767/1
@B@FDFFFHGHDHIJIIJJJJJHHHJJJIJGHGJJDHHIIJJJJJJJJJJ
@4697341/1
catagatagaaatcgaactcggtcggatgcgtgatgccgaggtcgacagt
+4697341/1
@CCFFFFFHHHGHIIHIIIJJIFGIJIJIIGDFDDHJJJHGIJEGEBEFC
@2148190/1
ttcacatacaagtcagtgttgaaattcgcccgtcgcaccagattattgat
+2148190/1
@<@1=DBBDFHHDFAE?CIGGAHHII@GGGGHIDFGAGIBH;DFFHECA@
@3194087/1
cgaaggtgttgaggcgcttgtggtggtgcacgcgcttgggcagagggaat
+3194087/1
@@@DFFBBCDFDFGEHEIIIIGIJGFGGHIGIHIEIIJJJJFGHEFDBEC
@1619043/1
gttgtggaactgcttcacctgtggccggcggcacgc
+1619043/1
??@B??;?ACF<?CDB<2C>CF?EFGHB0?;;@EH/
@4697563/1
gggtgtacatcatggaaggaagatgcctcatcacaacatctaaagctaag
+4697563/1
BBCDDFFFHHHHHJJJJJJJJJJJIJJIJJJJJJJJJJJJJJJJJJJJJJ
@1619120/1
agtgacggcacctccgacactgaggtcacggtactcgcggtacatgttgt
+1619120/1
BBBFFFFFGHHHHJJJJJJJJJJJJGHIJJJHIIJJJJJJGHHHHFDFFE
@2148436/1
gccagatgccaaagttcttgatcttcactgggctcttctctgggatttcc
+2148436/1
CCCFDFFFGHHHHJGIJJJJJJJJJJJJJJJJJIJJJJJJIIIJHIIJJJ
@3687447/1
cgcaagaagtaccagaaacgggacttagccacaatctggtctggagagaa
+3687447/1
CCCFFFFFHHHHHJJJJJJJJJJJJJJJJJJJJJJJJJJHIIJJGJGIGH
@1619176/1
ggcgcttgtggtggtgcacgcgcttgggcagagggaatctgattgtgctg
+1619176/1
CCCFFFFDDFDHFHIGGFGGHIIJJCCHCDD;?BBHGCGHF@CGH@=EGE
@6264652/1
gtcgaaatcaacttcagtgtatcggttgggcagtagtgtgagtgcatcaa
+6264652/1
@@@FFFFFHHHHHIJJJJJGEHIIJFHIIIGGHGIJIIFHIIGHIJJJFI
@5215659/1
gtgtgttcaaggggatctgagaatggtttagattcacaattttgtccgct
+5215659/1
@=@BDDFFGDHDDIGIJIJHHIGHGIAEGBFCFGHIHGGIEGFGDHGGIH
@3195112/1
agcatacataataaaattagaggaagtaggtgctgggcctcttgtatgcg
+3195112/1
CCCFFFFFHHHHHIJJJJJJJJJJJJHIJJHIJJJJJJJJJJJJIIJJJJ
@2149257/1
gttcacattgacaaacttaggtttgcttacagccattcccaactgtcctc
+2149257/1
CBCFFFFFHHHHHJJJJJJJJIGJJJJJIJJIJJJIIIJJJJJIJHHIGI
@2657865/1
ccagaacacgtattaattctgttttcacgttgtcaataaactattggcga
+2657865/1
1=?D;DDDHFFBFDFGGH@FFHIIIAHH@A;CGIG@FHEG@FCGGGEGG>
@1620025/1
cttgggcagagggaatctgattgtgctgttgtggaactgcttcacctgtg
+1620025/1
CCCFFFFFHFHHHJJJJJJJJJJHIIJJFHJJJIJJJIJJJJJIIJJIGH
@2657927/1
gacgcaagaagtaccagaaacgggacttagccacaatctggtctggagag
+2657927/1
CCCFFFFFFHHHHIJJJIGIGIJJJJJJJIJJJJJJJJJJJJJJIJHHJD
@1130834/1
acataataaaattagaggaagtaggtgctgggcctcttgtatgcgaaggt
+1130834/1
CCCFFFFFHHHHHJJIJJIJIIJIHHGGGIIIJJIJIJJJJJIIJIGHIF
@4200963/1
ggcacctccgacactgaggtcacggtactcgcggtacatgttgtgtacac
+4200963/1
@?@DDDFD=FFD?@BFHIGGDDBAGIGGGDBDGGHHI@4==F@=CCHHC7
@1620155/1
cccaggaactccagtcgttcattgtgcttgatatccgactccgtttcgct
+1620155/1
;?@D;BDDAFHHFGH@GCFDEHEFCD>AFHGCEGGH=FHBD>FFDF@FAA
@4201012/1
ctggagagaagatcctcatcttgtatagaggaggcttgggctcgctctcc
+4201012/1
BCCFDFDFBFHHHIJJIIJIJJJHHIIIGJIEHGEIJGGIJFIJDIGBBG
@4201019/1
gccagatgccaaagttcttgatcttcactgggctcttctctgggatttcc
+4201019/1
CCCFFFFFHHHHHJIIJJJJJIJJJJJJJJJJJJJJJJJJJJJJIIIJJJ
@4201086/1
ctgcaaagttaaccatcttgtattcaaaagaaaacctagaatcactggtt
+4201086/1
CCCFFFFFFHHHHJJJJJJJIJJJJJJJJJJJJJJJJJJJJJJJJJJJIJ
@584046/1
gtggattttaatgttattattacagcatacata
+584046/1
??@=1BDDFFDFFEGAFFEEFE:A<E?:FGFI<
@3195420/1
acttatttataaatttcataaaatatatttatttgaatgtctgtctgtca
+3195420/1
CCCFFFFFHHHGHJJJJJJJJJJJJIJJJJJJJJJJIJJJHIJGHIHHHI
@3195645/1
gtagcactgagtgacggcacctccgacactgaggtcacggtactcgcggt
+3195645/1
@@@DDADEFDFDDGIIJIIJGGHIGIIIIIGGECFDGDHGFHHIJIGHB5
@4201383/1
agcatacataataaaattagaggaagtaggtgctgggcctcttgtatgcg
+4201383/1
@@@DD???FFBFF@EGGBHGBC;F?F<9FH2<C?C<1DDBHFE<DG@A9@
@2658468/1
gtgctgggcctcttgtatgcgaaggtgttgaggcgcttgtggtggtgcac
+2658468/1
CCCFFDEFHHHGHJJHGGJJJGIJJ?FHIJGIIIIJJIJJJJCGI8CEII
@5734285/1
tggtgttctttagaccactgttccattttctctatgaaatcttcagaagt
+5734285/1
@CCFFFFFHGHHHJJJJJJJJJJJJJIJIJJJJJJJJJJJJJJJJJIJJG
@7303691/1
gtcgcaccagattattgatttctctttccctgtcgggagcggagcgcgct
+7303691/1
CCCFFFFFGHFHHJJIJIJJJJJJJJJJJJJIJJIJIGIJJI@FHHHFDC
@5734566/1
ggggtgcgcgtccatggagccgaccacggcggcgatggacggcttcttgt
+5734566/1
BCCFDFFFHHHHHJJJJIJIJJJJJJJJIJGFDDDDDDDDDDDDDDDDDD
@2659089/1
actttttttgtcaggtaatatacctaaaaccttcttctaagtctgaaaaa
+2659089/1
CCCFFFFFHHHHHJJEHIJJJJJJJJJJJJJJJJJJJJJJJIIJJJJJJJ
@6784702/1
ttgggctcgctctccgaagggagcttgcggccgatgacctcatactcctt
+6784702/1
CCBFFFFFHHHHHJGHIIJJJGIIIIIJJIJJIIJIGFHHHHFFFFFFEE
@7304113/1
cagtggtcttcttgaacttcttcaattgacgcaagaagtaccagaaacgg
+7304113/1
@@CDFFFFHHHHHJJJJJJJJJJJJJJJJJJJJJJJJJIJJJJJJIJJJJ
@7304156/1
ccattttctaactgaagaggaaacgattgcatctgtgaggggcgtcgggt
+7304156/1
CCCFFFFFHHHHHJJJJJJJJJJJJIJJJJJJJJJJJJJJJJJJIJHFF?
@2659223/1
gccccgtcctgtgggctgttgttgccgtttgcccgctttttcttgttgcg
+2659223/1
@@CFFDFDHF?CFEHHDFCFGIIIGGECDEBDB?AFHDHIGDEH<FCCG<
@7304475/1
cccattttcacaggcaagggatcctaacttcgcaaccactaattccagtg
+7304475/1
@@@DDDBA?CFHDEHIGGA;GBGHIA9ACFBBAGH<BF@DHE@DBFGG/?
@585384/1
gccagatgccaaagttcttgatcttcactgggctcttctctgggatttcc
+585384/1
CCCFFFFFHHHHGIIIJJJJJJJJJJJJJIIGIJJJIJJJJJJJGIJIHI
@7304563/1
gtcttaacatttgcattcaaaagtgtcgctgtcaaacctaggactcgagg
+7304563/1
CCCFFFFFHHGHGJIIGIJJIGHHHEJGIIIGHIGIIJIGIIGIGIJFHJ
@2151463/1
gccttgaattccttgatgactgcatagatagaaatcgaactcggtcggat
+2151463/1
CCCFFFFFHHHHHJJJIJJJJIJIIIIHIJIJJIJGIJJJJJIHGHHGJG
@2151554/1
ctcctttcttttgcgagctgctgccgaaagattagagtcgtcttctactt
+2151554/1
CCCFFFFFHHHGHIJIJIJGHIIGGHJJJJJIHBEHGDGHGHJJJJGIGG
@2151860/1
agccattatttagtttaaaaagtgacttgtacttgaaagaaaaataaagg
+2151860/1
@@@D?DDDFFFFHEGHIIGHEH<CEGHHGFHGGGIEIGHCEACHGEI@FF
@585884/1
cggcataacgggccgcgactccgccctcttcctcgggttggaatgattct
+585884/1
@CCFFFFFHHHHGJJIJIJIJJJIJJJJGIGIIGGHFEFDDCDDDDDDDD
@3688009/1
ctcttgtatgcgaaggtgttgaggcgcttgtggtggtgcacgcgcttggg
+3688009/1
@@@DDDDDHFAFDHH>HGIGIDA3??@DHBH<GBFA6BFFGDBEH<<?==
@586007/1
ggaatctgattgtgctgttgtggaactgcttcacctgtggccggcggcac
+586007/1
CCCFFFFFHHHHHJJJJJJJIJJJJJJJJJJJJJJJJJJJJJJJJJJFFD
@586066/1
gctctgtgcctggctcccatgtcacggtagcactgagtgacggcacctcc
+586066/1
CCCFFFFFHHHHHJJJJJJJJJJJJJJHHIJJJJJJJIJJJJIIJJJJJJ
@5736109/1
gtcacggtagcactgagtgacggcacctccgacactgaggtcacggtact
+5736109/1
@@?DDDD=CFFFHHDHI<FBDB:8?GFHIDD>?FGDGD@78=@FAH5=<=
@7814556/1
ggcagagggaatctgattgtgctgttgtggaactgcttcacctgtggccg
+7814556/1
CCCFFFFFHGHHHJJJJJJIIJIJJJJIJJJJJJJJIJJJJJJJJJJJJJ
@7305602/1
ggttattgttatgtcgatgtcgaacccaaaaatgtaattaactttttttt
+7305602/1
@CBFFFFFHHDHHHHJJIJGHIIJJIJIIIJJJIFHIIIIJGIJJJJJJJ
@7305725/1
tgagctttcgtactgagtgtcgagtctgtaggcttttggtactttatcgt
+7305725/1
@@@DFFDDDDDHHIEGGIIGCFCGAEH9:?FGDHII@GGDFIGFHDHA8B
@2152670/1
gctttttccagatccactcttgctccatggtccaggagcagcagcgtgcg
+2152670/1
CCCFFFFFHHGDHGFHGIJJIJJJIJJJIIDDGHGHCFHIGIJIGGBFGG
@3688715/1
ggtagcactgagtgacggcacctccgacactgaggtcacggtactcgcgg
+3688715/1
@<@DFFDDHDHF<CDFC@A@GGHGDHHIF@CGGIIDBGGIF<=@FFCGHF
@7815064/1
gtgtgaagttcattgaatcaatgtgcaaaaattaaacgaagcattgaaaa
+7815064/1
BCCFFFFFHHHHHJJJJJJJJJJHGJJJJJJJJJJJJJJJJJJJJJJJJI
@7815134/1
ggcacagttcctcgacgagcaagtagttcttgaagcacagacacaggtgt
+7815134/1
CCCFFFFDHHHHHJJJJIIJIIJGHIHHIJJJIJJJIIJJJJIJJJJHHF
@6786498/1
ggcctcttgtatgcgaaggtgttgaggcgcttgtggtggtgcacgcgctt
+6786498/1
CCCFFFFFGHHHHJJHFHJHGHHIIJJJJJJJJIJJIIJGHIIJIJHHFD
@1620537/1
ggggcgtcgggtcacattacatactctgtatttcctcttcatggtgccac
+1620537/1
@@@DFFFFHFHHFBDDGHIIEGIGGIIIDGHIIIIIIIIIIICG@EHHIH
@6265880/1
tagggacttcgacatattcggcgatgatgcattcttcctcgtcaagcaaa
+6265880/1
C@CFFFFFHHGHGJJJJJJJJJIJJJJJJJJJJIJJJJJIIHIJJJJJIJ
@6265887/1
gccagatgccaaagttcttgatcttcactgggctcttctctgggatttcc
+6265887/1
CCCFFFFFHHHHHJIIJJJJJJJJJJJJJIJJJJJJJJJJJJJJJJJJII
@3688979/1
ctggagagaagatcctcatcttgtatagaggaggcttgggctcgctctcc
+3688979/1
CCCFFFFFHHHHHJJJJJJJJJJIIJJJJJJIJJJJJGHIIIJJIEHIIJ
@6265940/1
cagtggtcttcttgaacttcttcaattgacgcaagaagtaccagaaacgg
+6265940/1
=??=B>2A:DFDFGBGABHHGIGCFGGEAAC@<GF;;B0:0?<BG@B?DG
@4698934/1
cagcagtgagttcgtgttgcaagacatgtaggaactgtccctcggagatg
+4698934/1
?@@FFFDDFFDDHGFHJJGCGGGGIJJJJIGIJJJEHFGHJJJEGBHEGI
@1620697/1
ggagtgagcacgggctctgtgcctggctcccatgtcacggtagcactgag
+1620697/1
BCCFDDFFHHHHHJJJJJJJJJJJIJJJJJJJJJHIJJJJGHJJJJJJJJ
@85757/1
ctccggtggcgggggcagtgctggggactccgggcgcagcaccagtcgtg
+85757/1
CCCFFFDFHHHHHJHDDD?CDEDDDDDDDDDDDDDDDDDDDDDDDDDDDD
@7815440/1
ttctctgtgatctgtttcttggcatctatagatgtcggtggcgcacaggg
+7815440/1
@@@DFFFFGHGHFIIIGGD<IGHGHGHHIDIGIIHIIGDHGBHIJJIGEE
@1620885/1
ttttgacagagcgggagccgtacagacggagtagcgagccccatgagcgt
+1620885/1
@C@FFFFFHDHHHIIEIJIJDGHGGIIJIFH;CHIJIEHHHHDFFFFEDA
@1131544/1
gacgcaagaagtaccagaaacgggacttagccacaatctggtctggagag
+1131544/1
CCCFFFFFHHHFHJJJJJJJJJJJJJJJJJJJJJJJJJJJJJJJJJIJJJ
@6266201/1
cctccgacactgaggtcacggtactcgcggtacatgttgtgtacacctga
+6266201/1
CCCFFFFFHHHHHJJIJJJJJHJJJJJIJJIJJIJJIJJJJIJJCCDHIE
@5217315/1
ctgtgatctgtttcttggcatctatagatgtcggtggcgcacagg
+5217315/1
@@@DFFFFHHDHHGGGIJJIJJIIIGGII9CFFHE@?DGFEHG;F
@1621070/1
ccagttataaagcatagcccgaagtgctattggcacacaggcataatgcc
+1621070/1
?@?DDDDFFDD??AFAEEFH<DHHAGHDHBDGGGCFHIGFGGEG>4DFGH
@5217392/1
aatttatcttcaaatgacgacaccac
+5217392/1
???DDBD:CDDEA:A:E4AC@FEAC@
@3689543/1
cctcacataacattagcactttcagtattgacatcaaatgcgcagct
+3689543/1
:BBFBDDDHHHHHJJJJJJJJJJJJJJJJJJIJJJJJJJJJJJIIJJ
@3196449/1
cacctttctaggacatttatctggctgt
+3196449/1
8=:BDDA?D>ACD::C?DEAFCE<FFD<
@5217531/1
gtcaatgagacggtgggtagtaagcgcacgaccatttttttctacatttc
+5217531/1
;=@DDD?BFHGHF@CFEFHHIIGGIIGIIGGBGHIIIIGIIHGHFHEFFF
@3196573/1
gtccttgttgttaagaggtgttacctgcaacttggccaggttagggccaa
+3196573/1
@?@D?D?AFFFFFII?FH3AAFFG?FHIE9?D??CGGDGGFGGBGIIGGI
@3196588/1
tgaggcgcttgtggtggtgcacgcgcttgggcagagggaatctgattgtg
+3196588/1
CCCFFFFFHHHHHJEHIGHIJJJJJJJJJJJJJJIJJJGHHHHHFFFFFF
@3196693/1
cctggttctaccttcaagagcctcttctaaagcaaacaatgagacctgtg
+3196693/1
=:?D7:BBF?:DDFB>D:AC9CGFDAAFHH?@>FE>FFGFEEC@DCDB09
@6266598/1
gtgacggtgcctctgtaggagtttcgggctcgggtttactagcctcctcc
+6266598/1
@C@ADDDFGFGHHIIHBBHFGCFHHIIDBHGAAD8DGEHIICADDGGGII
@1132504/1
gtgctgggcctcttgtatgcgaaggtgttgaggcgcttgtggtggtgcac
+1132504/1
BB@FFFFFGHHGHJJJJJJFJIHGH:ECGIGHIGIJJJJFHIHIJADHIC
@2154211/1
gcctcttgtatgcgaaggtgttgaggcgcttgtggtggtgcacgcgcttg
+2154211/1
CCCFFFFFHHHHHJJJJJCGHIJIJJJJJJJJHHIFHIGHIJJJJJHFFD
@6267048/1
agcatacataataaaattagaggaagtaggtgctgggcctcttgtatgcg
+6267048/1
@@@DDFFFHHHHDCDHIIG@EHJJIII@FGIHGHICAGFIIGGGFDFIA?
@2660104/1
gatctgtttcttggcatctatagatgtcggtggcgcacagggcacgcttg
+2660104/1
@@@DDDBDDHDFHGHIIIIIGICHIIEHGG<BGEHGGGHIGGGHIFGIEF
@86996/1
ctgcttctggcacatcaggagaagttggctcctcaacagacacagagctc
+86996/1
@CCFFFFFHHHHHJJJJJJJJIJJJJJJJJJJJJJJJJJJJJJJJGIIII
@87093/1
ggggccgtcagaacctgatagaaacgg
+87093/1
@@@7;@@<CFFFHGFGIHIIGGHG@?8
@3197417/1
gcgatgttttacaagggcaggttgaactcacaccattcaatttaaaagaa
+3197417/1
@@@FFFFDDHHHAFEBD?FGIGHIHIGGIGIIIJGCDGIIJIJJEIIIGG
@87200/1
atagagacgatttcaccagtggtcttcttgaacttcttcaattgacgcaa
+87200/1
CCCFFFFFHGHHHJJJJJJIJJJJGJJJIIJJJJJIJJJJJJJJIJJJJJ
@87252/1
atgcgaaggtgttgaggcgcttgtggtggtgcacgcgcttgggcagaggg
+87252/1
@@@DDDDDFFHHHEIIF7EAAFH?DEGHEIIIIGGIBH@=ECDBCBA?=C
@2154616/1
catcattttccattggctgggtcttacagattggtggaaaccaaaccaaa
+2154616/1
C@@DDFFFFHFFDB<@AFEAGFE@EHG@CCGHEE:?CFAHGIIHI?FHCD
@1133013/1
gtgttgaggcgcttgtggtggtgcacgcgcttgggcagagggaatctgat
+1133013/1
BBBFFFFFHGHHHJJJJJHHIFHIJJJJJJJJJJJJJJIJHHHHFFFFFF
@6267492/1
ctcagatgcaatttcttgcaagaattgcacaaagttgaagtccttgttgt
+6267492/1
CCCFFFFFHHHHHJJJJJJJJJJJJJJJJJJJJJIIJJJJIJJJJJJJJJ
@2155035/1
cttggcatctatagatgtcggtggcgcacagggcacgcttgcgcatgaca
+2155035/1
@;?;BDADBFF?D?2A@<C:@83@FFABEDFG@EC1?@0;B8@FEIAEE?
@5736939/1
gtgctgggcctcttgtatgcgaaggtgttgaggcgcttgtggtggtgcac
+5736939/1
C@CFFFFFGGGHHJJJJFJIJHHHJCEFHIHJJJJIIJIIJF@FHAEGIJ
@7306324/1
gacgcaagaagtaccagaaacgggacttagccacaatctggtctggagag
+7306324/1
CCCFFFFFHHHFHJJJJJIJJJJJJJJJJJJJJJJJIJJJJJJJJJIJIJ
@7306557/1
tccaaattgtatctgacgacgcattgaatctgaatacgaaaatgaattca
+7306557/1
C@CFFFFFHHHHHJJJJJJJJJJJJJJJJJJJJJJJJJJJJJJJJJJJJJ
@2155562/1
ctgggcctcttgtatgcgaaggtgttgaggcgcttgtggtggtgcacgcg
+2155562/1
@C@=DFFFHHHHHIJJIJHIIIAFFHIHIJJJJJJJHIIFHIGEHIJJHH
@5737862/1
gccacagtgagtgatttcaattttgagacctttgatttcttttgtaaatt
+5737862/1
CCCFFFFDHHHFHIJJJJJ@JIJJJJJFIJJJJJJJJJJJJJJJIJJIIJ
@587635/1
gtgactattaaattctgtctctaaagcattgctaaacaagcaatgta
+587635/1
CCCFFFFFHHHHHJFIIJJJJJIIJJJJJJJJJJJIIIJJJJIJJII
@2156179/1
gccagatgccaaagttcttgatcttcactgggctcttctctgggatttcc
+2156179/1
CCCFFFFFDHGHFIFGIIGHIIJJJGEIIJJJIIGGIIIIHGEHIJIGGG
@7307413/1
agggaatctgattgtgctgttgtggaactgcttcacctgtggccggcggc
+7307413/1
CCCFFFFFHHHHHJIJJJJJJJIJJJJJJJJJJJJJJJIJJJJIJIJJHF
@7307496/1
agagaagatcctcatcttgtatagag
+7307496/1
<@@DDD;;:42A<E<ACEFHICEH<E
@7307584/1
cagagcgctagggcgaatacacgatctgctacatcaatcccagcatctaa
+7307584/1
@@@?DD?DHFFFB?FFBEHHIDD@?FHGIABFHIIE@FB>GGIGGIIIIG
@2156419/1
ggggccgtcagaacctgatagaaacggttggcgttaggtatatacaagaa
+2156419/1
@@@DBDADFFF:AAFGB<AHIIE@9CCFGGIBGFI:BB88@;C7CFIFAD
@4204928/1
gcacatctacctttggaaagatactgtcgaccaagtcaagtcaattt
+4204928/1
@CCFFFFFFHHHHJJJJIJJJJIJJJHIFIJJJJJDHHGIIIJIJJJ
@5738764/1
gccagatgccaaagttcttgatcttcactgggctcttctctgggatttcc
+5738764/1
CCCFFFFFHHHHHJIJJJIJJJJJIIJJJJJJJJJJJJJJJJJJHIJJJJ
@5738870/1
ctgcttcacctgtggccggcggcacgcagacgccttgatgacctccactt
+5738870/1
CCCFFFFFHGHHHJJJJJJJJJIIJJJIJGHHFFDDEEEEEDDDDDDDDD
@4205346/1
gtagcactgagtgacggcacctccgacactgaggtcacggtactcgcggt
+4205346/1
@@@DFFFFHHHHGGIIBHHHIIHEGGHIIGIFGHFHIIGIGHGCHGHHF?
@6787941/1
ctgtgctgttgtggaactgcttcacctgtggccggcggcacgcagacg
+6787941/1
??@;ADADD?BD?AEFB@3<CDFHHIII<F3?FGEG:F@EEDEC<3?:
@7816371/1
cgattgacatgaaacaaacactaaatgtaaatctaagcatcccacaatat
+7816371/1
CCCFFDFFFGFHFIIIJIIJIJJGIGJFHGIJAAGIJJJGIHHIIJIJJI
@5739087/1
gtcaaagatgaaaaagtgccactgaacgaaaagggtacaataattaataa
+5739087/1
@CCFFFFFHHHHHJJJGIHJJJJJJJJJJJJJJJJGHIJJJJJJJJJJJJ
@5739376/1
caccttgtggctgtgacttgtagtcaaggtggagattttactatctttca
+5739376/1
CCCFFFFFHHHHHIGHJIJJIHIJJGIJJ<FHGHDGFHJJJJJJIIIJGI
@5739426/1
gtttattttgtttttctctgtgatctgtt
+5739426/1
:=8B;BAD<?ADDEA@AF3AFFEECFH:C
@6788424/1
gcctgttttggtagcggcggcgcggtccgtgaggagcatgctcgccatca
+6788424/1
CCCFFFFFHHHHHIJJJJJJIIFDA3>BBABDBDC?<A@ACDDB@DDBDD
@3690368/1
ggacagctatcttcataaaagctaaacaacatttataaaattagactata
+3690368/1
@C@FDDDDFHFDFGIJEHGFG<HDHGHGGIIIJJIIGGBDFGIG>DCHII
@3690435/1
gtcgaacccaaaaatgtaattaactttttttttgtctgtttgtctgtttg
+3690435/1
CCCFFFFFHHHGHJJJGGIJJJJJJJJJJJJJJBBFHGHIIAHGHIJII>
@3690545/1
cctggctcccatgtcacggtagcactgagtgacggcacctccgacactga
+3690545/1
CCCFFFFFHHHHHJIJJJIEHIJJJJJJJFHIJJJJJJJIJJJIJIJJJG
@1133163/1
taataaaattagaggaagtaggtgctgggcctcttgtatgcgaaggtgtt
+1133163/1
CCCFFFFFHHHHHJJJJIJJIJHIJIJJJJJJJJJJJJJJJJJIJJBFFH
@7817368/1
gggacttagccacaatctggtctggagagaagatcctcatcttgtat
+7817368/1
CCCFFFFFHHGHHJJJJJJIHIJJDHIIJJIIJIJIJJJJJIJJIII
@87630/1
gtaacaatgaaccatggtttcaacaatttctctattcacctttctaggac
+87630/1
?@@?DBDBHFFHGEHIIECGFEEHEHJJGJIGI>DFIJIGIEGHHGEHHG
@2158436/1
cactgagtgacggcacctccgacactgaggtcacggtactcgcggtacat
+2158436/1
CCCFFFFDHHHHHJJJJIJJJIJJJJJIJJIJJJJJHIJJJJJIHEEFFF
@4700939/1
agggaatctgattgtgctgttgtgga
+4700939/1
=??D?ADDF8<CAAFE9A3C33<CD>
@7817687/1
accagtggtcttcttgaacttcttcaattgacgcaagaagtaccagaaac
+7817687/1
CCCFFFFFFFHHHJJJJJJJJJJIJIGJJJIIJJJHIJJJFGIJJJJJJJ
@3198439/1
ggcctgttttggtagcggcggcgcggtccgtgaggagcatgctcgccatc
+3198439/1
CCCFFFFFHHHHHJJJJJJJJIIHFDABDDA@@BB:?<ACDCDCBBD?BC
@1133580/1
cttcaatttaaggacaataaaagaaaagtatttaaaagcagtggtgcttt
+1133580/1
CCCFFFFFHHHHHJJJJJJJJJJJJJJJHHIJJJJJJJJJJIJJIIJJJJ
@2158571/1
tgagtgacggcacctccgacactgaggtcacggtactcgcggtacatgtt
+2158571/1
@@CADDDFDGGFFHHBFGHGGGIIGDCDFGIG@FGGGCGGEEABDBDDDD
@6268076/1
cttagtacacctaatgaggactatttggcgttactgcttaatactactca
+6268076/1
CC@DFFFFHFGDHIEIIIIGIDHF<FGGEGFH:BDEGIGIEHIGIHII9B
@2158618/1
gcgatgttttacaagggcaggttgaactcacaccattcaatttaaaagaa
+2158618/1
@@@DDDADHHBH<AB@FDB6:GHIGGIGE@G@GBBDHEBH@BFHGBG??F
@4701189/1
gcctccttgatgcattgcgtcagaatgcccacctcacgttccgccaattg
+4701189/1
CCCFFFFFHHGHHJJJJJJIJJJIJJJJIJJJJJJJJJIGJJJJJJIGGI
@88048/1
ggatggagtgagcacgggctctgtgcctggctcccatgtcacggtagcac
+88048/1
CC@FFFFFCFHHFIJIIIJJJJJGJGGIGIIIFGIJJJJJJJIJIIIIJI
@5219515/1
gtcgtatgattatttgtctgtagtggtcctgctgtttcgtatattctaaa
+5219515/1
@CCFFFFFHHHHHJJIIJJJJJJIEHHHIJJJIJHJJJJHGIJJJJJJII
@5219554/1
ggcacctccgacactgaggtcacggtactcgcggtacatgttgtgtacac
+5219554/1
CCCFFFFFHHHHHJJJIJJHIHIIJHIIJJJJJJHIJJJJJJJIIHIJ?=
@5219584/1
ctattttagttaattagtaatgtgcattgtaaaattctagacacacatgc
+5219584/1
@@<DBDD?F=ADHGIGG<CBFHHGIIG<FFCHBHHCCHGHIEHIIICFEG
@3691526/1
gcctcttgtatgcgaaggtgttgaggcgcttgtggtggtgcacgcgcttg
+3691526/1
CCCFFFFFFHHFGJGGHIAFFGHHHIGHIIIIFGG?DG;FGIHHFGGBDD
@2158881/1
gaggaagtaggtgctgggcctcttgtatgcgaaggtgttgaggcgcttgt
+2158881/1
CCCFFFFFHHHFHIJJJJIJJJJJJJJJJIJJIJJDGFHJIJJIIJJJJG
@1134042/1
gtggattttaatgttattattacagcatacataataaaattagaggaagt
+1134042/1
B@@DDEFFHBHGGEGEHIIJIJIIJJJJIJJJGHHGCIGIIJIDGHGHH@
@88268/1
ctgcagatgactgtgcatccttgctagtaagtcctgagccatagcaaaca
+88268/1
CCCFFFFFHHHHHIJGJJJJJJJJJJJIJJJIIJJJJJJJJJJJJJJJJJ
@3198952/1
gggtagagaacatttaattacacaatagtaaatataacgcaaattgagcg
+3198952/1
BCCDFFFFHHHHHJJJJJJJJJJIHHGIHIJIJJJJJJJJJJJJIJJJJI
@88428/1
ctggagagaagatcctcatcttgtatagaggaggcttgggctcgctctcc
+88428/1
@@@FDEADDHHGHGHIGGHGGIGFHIGIHHGHJIIJJ>HIGIEGJCHCGG
@1623711/1
cagcgactgtcacacggtagcggaaggtgggttcgtgaatcatgccctca
+1623711/1
@@@DFFFFFDFHHIIIJFHIGIGGIG?9?7F?FGIIIHIHIICE;?CHEB
@6268707/1
gtccattctatgcacctcctccaatgtatctggtgctatcagtaaaccac
+6268707/1
@?@DDDDDFDH?FHGI@GBBDCHE@>EHF@DFBHGGIIIIIE??C1:?BF
@88600/1
gtagcactgagtgacggcacctccgacactgaggtcacggtactcgcggt
+88600/1
@=?DBDDDHHHADHIEHEFEG?GGGFHIIGICGC?BDDHGIGBFHGHE<9
@3199306/1
ctggatggagtgagcacgggctctgtgcctggctcccatgtcacggtagc
+3199306/1
CCCFFFFFHHHHHJJJJJJJJJIJJJJJJJJJJJJJJJJIJJJJJJIIJJ
@6268801/1
gtggtgcacgcgcttgggcagagggaatctgattgtgctgttgtggaact
+6268801/1
@@@FDDFFHHHHHJGJJJJJJIJJJDIJJJJJJJJJIJJJJJJHHIIJJJ
@1623980/1
atgaggttcaccaagctagtggcgttgatgtcgcaagatagtgagacatt
+1623980/1
@@@DDDDDFHBFFDGHGDHEEHIGEFGGEDFHGGGGGIGHGFFEEDFCFG
@4701933/1
cactgtacagttagaaatgttacaacctctatactttgcattaaaataat
+4701933/1
@CCFFFFFHHHHHJIJJJJJJJJJIJJJJJIJJJJJJJJIIJIIJJJJIJ
@6269012/1
gcgacaccttgtggctgtgacttgtagtcaaggtggagattttactatct
+6269012/1
@@CDDFFFHHGHFIHGGEGEHHIHJIG>GIEGGFGAAGG@EHIIJIIJHJ
@5220307/1
gtcgcccgccggcgggtgcgtcacgtccacgcccaggaatatcaccggct
+5220307/1
CB@FFFFFHHHHHJJJ=EDDBDDDDBDDBDDBDDBDDDBCDEEEDDBDD@
@5220591/1
agccttagctgcggaatgcttagcttccttcttagagcgtcccgtaccca
+5220591/1
CCCFFFFFGGHHHJJJJJJJGIJJJJFGGGIJIIJGIJJIGGIJGIIIJI
@2662953/1
gccagatgccaaagttcttgatcttcactgggctcttctctgggatttcc
+2662953/1
CC@FFFDDBDHGHIEFFHHGGHIEIHFHIGDD@GIHH>CDHHGEFEGDGG
@5739895/1
gccagatgccaaagttcttgatcttcactgggctcttctctgggatttcc
+5739895/1
CCCFFFFFHHHHGJHIJJJJJJJJJJJJJJGIJJJJJJJJJJJJHIJJJJ
@5739966/1
ggctcgggtttactagcctcctccttagaagttggttcctctttacaagt
+5739966/1
@@@DDFFFFHFHFIIIJGHIHJGIJJDHDCFCFHIHIJJIIIEGGHJIIF
@3200241/1
ccaaattcttcttcttcagccggctttggtggttctttggctgcctctgg
+3200241/1
CCCFFFFFHHHHHJJJJJJIJJJJJJJJJFGIHIJJJJJJJJJJJJJJJJ
@3200287/1
aggaactcgagtcgctggtagcagtcggtgagtcggttgctgtggtggga
+3200287/1
CCCFFFFFHHHDFHIJJIFIJJIIHGHGCGEGHIJJHIIIJGIHH@FHI6
@589451/1
atttgaacaagaacaatacacggagtaaacataatactattgtttattct
+589451/1
@@@FDEEBDHHDBFDEBBGGGHIIGI>@GHFFDHGEGGGHIIFGGHIIIH
@2663291/1
cgcgcttgggcagagggaatctgattgtgctgttgtggaactgcttcacc
+2663291/1
@CCFFDFFDHFAD=FBBGIIIIIIE@C:CADGCGHHGIEHGHEHGGHIII
@5740384/1
ggcgcttgtggtggtgcacgcgcttgggcagagggaatctgattgtgctg
+5740384/1
CCCFFFFFHHHFHIDGIIJJJJJGHJJIJIJHHJJHIJJJJIJJJIIJJH
@5221150/1
tacataataaaattagaggaagtaggtgctgggcctcttgtatgcgaagg
+5221150/1
C@CDFDEDDHHD?CGGHHIIGIGGHIFGGHIJIJJJJEHHGHIJJIDHGI
@2663441/1
gggctctgtgcctggctcccatgtcacgg
+2663441/1
?@@<DDDDCFHFHIBEIHI=FHHCEGEHG
@7309802/1
gccatattcaaatgggaagtggtgataaagataagtataggctcaaaacc
+7309802/1
@@@FFDFDGHHHHGGGGIIEGGIHGG?CFHGGIAG:?GIG>GHGAGIBFG
@5221205/1
aggcgcttgtggtggtgcacgcgcttgggcagagggaatctgattgtgct
+5221205/1
CCCFDFFFHDFHHFICCGGIIJIJIGEHGGIIEHGBGHGHIJIGIHEHHF
@2160627/1
ctccttgatgcattgcgtcagaatgcccacctcacgttccgccaattgct
+2160627/1
@CCDFFFFHHFHHJIJJHIJIGIIJJJJJIJJJIJJIIJJJJJFGFIIJI
@589749/1
caaaggtagtaagtcagctgttccacttcatcatcagggatcttgccgtc
+589749/1
CCCFFFDDHHHHHJJJJJJJJJIJJJJJJJJJJJJIJJIJJJJJJIEDB@
@2160723/1
gtcacggtagcactgagtgacggcacctccgacactgaggtcacggtact
+2160723/1
CCCFFFFDFGHHHJJJJEHHJJGGIJGIGIJJJJJIJJJJGHIIIDHGFH
@2160839/1
cactgagtgacggcacctccgacactgaggtcacggtactcgcggtacat
+2160839/1
@<<DD?DBFFHD<FGGDFHE><DFHI>?0B09?DHGDCAHDFGHE=DD@@
@2663844/1
ggattttaatgttattattacagcatacataataaaattagaggaagtag
+2663844/1
?@@B?BDDHHHHHIFIIIIAEFCAFGGGIIIEGIBFHECGGEHDAGHFGF
@6789462/1
gtgacggcacctccgacactgaggtcacggtactcgcggtacatgttgtg
+6789462/1
@C@DFDDFDHHGGHFIIIJIJHIIFFIIIJBDHEHJJJIHHGCHHCEDCD
@5741192/1
cacttctttgttttatttaaaaagcttaagttgaattctacaaatgcttc
+5741192/1
C@CFFFFFHGFHHIJJIJJIJAFEGGHHEHHHIGIJJJJIIIIIJIJJIJ
@6789573/1
tgtttcttggcatctatagatgtcggtggcgcacagggcacgcttgcgca
+6789573/1
CC@DFFFDHFFFHIJJJGGHGGCBE@@FDHIJIJGIIJGHIJJIJEGGIE
@590431/1
gtaattaactttttttttgtctgtttgtctgtttgtctgtttgtctgttt
+590431/1
CCCFFFFFHHHHHJJJJJIHGIJHJJJHIJJHJJJHIJJIJIJHHJIFII
@7818358/1
atgaggtaatatttattgctctcctccgattattattatacttatacatc
+7818358/1
CCCFFFBDHHHHHJJJJJJJJJJJJJJJJJJJJJIJJJJJJJJJJJJJJJ
@2161583/1
ggcgcttgtggtggtgcacgcgcttgggcagagggaatctgattgtgctg
+2161583/1
@@@DDFFFFHDFBFHIJJJIIIIFHIGDGIGGIDH:FGGIJGHIGIAGCA
@2161795/1
cgccattcctagtacggtatctcccacacgtttcacttcagcatagacag
+2161795/1
@@C;DFFFHHGHFHIJJEGGIJJJJJJJIJFGIIJJJJJJIIIJJIIIIJ
@4205641/1
ataaaattagaggaagtaggtgctgggcctcttgtatgcgaaggtgttga
+4205641/1
@C@FFFFFHHHGFEHIIIJIJJJJJIJIJJJJJJGIIIIJHHHIBFDGIG
@4205655/1
gagcgagactcataacgcagccagatgccaaagttcttgatcttcactgg
+4205655/1
CCCFFFFFHHHHHJJJJJJJIJJJJJJJJJJJJIJJJJJJJJJJJIJJJJ
@2162074/1
caccagtggtcttcttgaacttcttcaattgacgcaagaagtaccagaaa
+2162074/1
@@@ADFDDHHDHGGIJIEIJGIJGIHHIJIGIJJIHGIGGJDGGGGHJGH
@4205782/1
aggaagtaggtgctgggcctcttgtatgcgaaggtgttgaggcgcttg
+4205782/1
@<?DDDDD>CCD>FIF7BBAGE@HFHIEEE7FBG:???DGGFHEHHI?
@5742136/1
ctgatagagacgatttcaccagtggtcttcttgaacttcttcaattgacg
+5742136/1
CCCFFFFFHHHHHJJJJJJJJJIJJJJJJJJJJJJJJJJJJJJJJJJIJJ
@3692233/1
gccggccttgattttataatttagagacacgtgtacatttcgagagaaca
+3692233/1
CCCFFFFFHHHHHJJJJJJJJJJJJJJJJJJHIHIJJJJJJJIJIJHGIJ
@3692353/1
gtcttacagattggtggaaaccaaaccaaacttctctgccaccaccaagg
+3692353/1
CCCFFFFFHHFDDIAFHIJJIJIIJJIJJJIJJJJJJJIJJJJJJIIGJI
@7819288/1
gagaaaaatgaacgtcccacaggggtgtacatcatggaaggaagatgcct
+7819288/1
CCCDDFDFHHGHGJJIIIIIIIIIJCAGHIEGGFHEG9BDFHBGGEFHGE
@6790783/1
cactgagtgacggcacctccgacactgaggtcacggtactcgcggtacat
+6790783/1
CCCFFDBBFHDHHIIJJIIJIEGIJIGIIJFFGIIJDFGGIIFIEBBDFF
@6270477/1
ctggagagaagatcctcatcttgtatagaggaggcttgggctcgc
+6270477/1
@@@B;B?DFHHDFBGEHEDCB@HCFCHIIIIBCEGEG<:?FG<FF
@7312000/1
atctgattgtgctgttgtggaactgcttcacctgtggccggcggcacgca
+7312000/1
<@@DDD4BFABCFIEGAEGD>3EFH@F@HEGGICBBFFGIEGFIHEE<A@
@6790914/1
gttgaggcgcttgtggtggtgcacgcgcttgggcagagggaatctgattg
+6790914/1
CCCFFFFFFHHHHJJJFGI@GIJJJIJJJJJJJJJJIIJJFGHHFFFFFF
@2162752/1
ccgtttctgagattagcgcgcacagacgaacagacaaacagacaaac
+2162752/1
@@CF@BFDBFHA?DFHGHGEGFFHHIEHGGIBH9CGGHHGAEDEECA
@89492/1
cgccacactccgtcaaacatttacactttttaaccaccgtttttcatgtt
+89492/1
CCCFFFFFHHHHHJJJJJJJJJJJJJJJJJJJJJJJJJJHJJJJJJJJJJ
@1624793/1
agacttttatttgatcaaatattttatcactcaacatgtatatccgacct
+1624793/1
811==AA==:A:A?<AAF?AAACBI@HBBAH>?C???C:ECCFBC?8?@@
@6271004/1
tccgattattattatacttatacatcaaataattgtcaacgatttatttc
+6271004/1
==?D?DDFFHGHGGHIIGHCHIDIIBHGGGIGIIIHGCHIIII3BGIHHA
@4207023/1
caaggggatctgagaatggttttgattcacaattttgtccgctggacaat
+4207023/1
CCCFFFFFHHHHHJIIIJJHHJJJIJJJJJIJJJJJJIJJJJJJJJIJJJ
@1625156/1
gggtcttacagattggtggaaaccaaaccaaacttctctgccaccaccaa
+1625156/1
CCCDFFFFHHHHHJJJHHIIJJJJJJIJJJJJJIJJJJJJJJJJJJJJJJ
@7819981/1
gtcctcatctcttgcagtttggcctctttcgcagccaacttctggcgctc
+7819981/1
CCCFFFFFHHHHHJJJJJIJJJJJJJJJJJJJJJJJJJJJJJJJJJJJJJ
@2163368/1
gctgttgtggaactgcttcacctgtggccggcggcacgcagacgccttga
+2163368/1
;@<DDD?BBBFAHGBGGHICEGH@C?EGGH<?:AG>4=>B8>B@6@B?C:
@1625281/1
gttggtgtcgcaagatagtgagacattcactttttagtcataatcttcag
+1625281/1
=1?DD2AACDDDDIBDBBFDFEEICEDEEEEIEEIIIDDECDADDDEDED
@4207408/1
caccagtggtcttcttgaacttcttcaattgacgcaagaagtaccagaaa
+4207408/1
C@CFDDFDHDFHFDHIEGIIIJGIJGIJGIEIIGHIHIJJIJJGIGIJCI
@1136313/1
ctccaaagcattctgggctgcagatgactgtgcatccttgctagtaagtc
+1136313/1
CCCFFFFFHHHHHJJJJJJJJJJJJJJJJJJJJJJIJJJJJJJJJIJJIJ
@90364/1
ggtaatatttattgctctcctccgattattattatacttatacatcaaat
+90364/1
BC@FFFFFHHHGHIJJJJIJJJJJIJJJJJJJIJJJJJJJIJJJJJIJJI
@1136388/1
gttggaatgattctggtgggttgtcctgcagagcttgccacatcttgtaa
+1136388/1
@@@DDEDDDH?HFEHG<EBF@CG8ADFCGCFEAHG@9BDFHGGIGBGBDH
@5222103/1
gtgtttttgtcacatatttgtgtcgttggcgctcaggg
+5222103/1
@CCFFFDDH?DFBFHCGHEICABHGIIAAHGIIIIHIB
@2163955/1
cagccagatgccaaagttcttgatcttcactgggctcttctctgggattt
+2163955/1
BB@DFFFFHHHHHJIIHIIIJJJJJJJJJJJJHIJJJJJJJJJIJJJJJJ
@3694060/1
ctcgccatcaggacctgcaccatgcaccgccatgccatgtaccacgcctg
+3694060/1
CCCFFFFFHHHHHJJJJJJJJJIJJJJJJJJJFIJIJJJJJJIIJIJJHJ
@3201684/1
acctccgacactgaggtcacggtactcgcggtacatgttgtgtacacctg
+3201684/1
@@@DDA@1CFD??GHIFHGF<@1:?DH?@?@??68=</./8@FH@@777=
@3201737/1
ggcgcttgtggtggtgcacgcgcttgggcagagggaatctgattgtgctg
+3201737/1
@@@FFFFFHDD<<?EDFAHEIGDDGGFEGIEIA@;AHG>CHA;CHGGGEA
@1626155/1
aagaagttatttgttcaaataacttattaaaattaatatgcgtgatgagg
+1626155/1
CCCFFFDEHHHHHIJJJJJJJIJJJJJJIJJJJJIGIJJJJJGIIJJIJJ
@1626176/1
cttggtcaggccccgtcgcgtacttgcagaagcatggctgcccaatgatc
+1626176/1
@@@FFDDFADFHFEHGGHFGDHGGGGGGIHIGBGGEGIIIA@FFIGIHGC
@1626252/1
ataaagaactgtttgcctctcatgtcccatactccttgatttggtaaagc
+1626252/1
CCCFFFFFHHHHHJJJJJJJJJJJJJJJJJJJJJJJJJHIJJJJIJJJIJ
@5222623/1
tgcctctgtaggagtttcgggctcgggtttactagcctcctccttagaag
+5222623/1
@@@DFFFFDHHHHJGHIJJJJJJIJJJ?DHGIIIGIIIJIJJJJJJJGHG
@1626361/1
cttgggcagagggaatctgattgtgctgttgtggaactgcttcacctgtg
+1626361/1
C@@FFFFFHHHHHIIJJJJHJIJIIIJJJJJJJJIIJJIGIJJJIJIIIJ
@1137281/1
ggctcgctctccgaagggagcttgcggccgatgacctcatactccttcaa
+1137281/1
???DDDDDBABDDIIAII3?D3<DDDAD?DIIDCEC>ACDDC>=AAADD@
@4704735/1
attcaatgaatctgtttgctactagctttccgcctgcagcttcagcttca
+4704735/1
@CCFFFFFHHHHHIFHIJJJJJJIJIIJJIJJIJJEIGIGGIJJIIJIJJ
@3202430/1
ggcgcatttacattagtcggttagaccgtattcaccaactaatataaaca
+3202430/1
@@@DADADHDFDDICG<CFGCG6F?CE?1?FG@GFGGGEGGIAG@DHHB.
@1137588/1
ctcataacgcagccagatgccaaagttcttgatcttcactgggctcttct
+1137588/1
CCCFFFFFHHHHHJJJJJJJJJJHJHJJJJJJJJJJJJJJIIJJJJJJJJ
@2665605/1
gtcttcttgaacttcttcaattgacgcaagaagtaccagaaacgggactt
+2665605/1
CCCFFFFFHGGHHJHGIIJIJIJJJJJIGIJJGDGHIIJIIJJJIJJIJJ
@91778/1
taggtgctgggcctcttgtatgcgaaggtgttgaggcgcttgtggtggtg
+91778/1
BCCFDFFFHHHHHJJJJJIJJJJJIIIJCHHHJJJJJJIIJJHIJFHIBH
@2165064/1
gctagccgggcggatgtatggtagtagctaactcgtccgagggtcaattc
+2165064/1
@C@FFDDFHHHADHGGDGGEGBDGHHEIIIGHIIIGDHEHFFDDCBCEED
@5742699/1
tgtatgtttacatcataatgatgaacaaatcctcttggcattgatatttg
+5742699/1
;@:DDD=DFFFFFIIIFEIIIIII>HHEEFFIIIIIIIIEFIFIFEGEIE
@5743047/1
tgggcctcttgtatgcgaaggtgttgaggcgcttgtggtggtgcacgcgc
+5743047/1
@@@DDDFAHHHDFHFEIEIIGAFCACHDHGJJJIIGIJFGGGGHIGGGHD
@5743207/1
gtggtggtgcacgcgcttgggcagagggaatctgattgtgctgttgtgga
+5743207/1
@@@FDFFDHHHHHJJJJJJJJIJJJJJJIJJJJJJIJJJJJJJJJJJJJI
@6792047/1
gatagaaacggttggcgttaggtatatacaagaacaaaccagaaaatag
+6792047/1
@<;DDDDDHH=F;@:@AFGECB??D9FGBGGDHE9DHCEHCC@BEFFAB
@7820392/1
gtcactgtcaaggccagaatcttcattagacttgtctgctggcatgattt
+7820392/1
@@@FDFFBBFBFDAAGHIEHIIIIFIGII@FH<FEHFCEHIIIIIIHIGH
@591817/1
gtgctgttgtggaactgcttcacctgtggccggcggcacgcagacgcctt
+591817/1
CBCFFFFFHHHHHJJJJJJJJJHHHIHJJJJJJJJJJHHFFDDDDDDBA@
@7820470/1
acggcttcttgttgtcgcccgccggcggg
+7820470/1
CBCFFFFFHHHHHJIJJJJJJJJJJJJID
@3694957/1
gtgtacacctgagcgagactcataacgcagccagatgccaaagttcttga
+3694957/1
BCCFFF=AACFFHJIJJJJIJJJGHJIJIIJJIIJJIJJJIIIDHGHIFH
@4208411/1
atctggtctggggaaaagatcctcatcttgtatagaggaggcttgggctc
+4208411/1
CCCFFFDEHHHHGIIIJJJJJIIHIIJJJIGIIJJJJJFIIIJJIGIBCF
@6792476/1
ctccaaagcattctgggctgcagatgactgtgcatccttgctagtaagtc
+6792476/1
@@CDDDDDHHHFBGIIIIIIGI>F<@FADD:?BDFG@DAFHCC4DE4D?B
@92262/1
cttgttgttaagaggtgttacctgcaacttggccaggttagggccaacag
+92262/1
@CCFDDFFHHHHGJIEFIIJJJJIJJJJJJJJJJIIJGCHJJFIIIIIIJ
@1138804/1
cccaactgtcctccggtactaacgatcaaatcgatcatgggtccataatc
+1138804/1
@CCFFFDFFHHGHJGJEFHHGIIGJJJCFFC?FDBFHHIIJGHHIGFFFF
@92278/1
cactgagtgacggcacctccgacactgaggtcacggtactcgcggtacat
+92278/1
@@?DDFFFDDFHHHGGHEGIGIEHEHICFGBFDHIIGIIICAFHHABBDF
@3695206/1
acgcaagaagtaccagaaacgggacttagccacaatctggtctggag
+3695206/1
;@@DD>D?B?F?FEH>GEH@@;1@:F9C>@BGCHHGGIGGGHIG;?F
@1139291/1
caccagtggtcttcttgaacttcttcaattgacgcaagaagtaccagaaa
+1139291/1
CCCFFFFFGHGHHJJJJJIIIJGIJJJIIJJJGIGGEGIIJBFGHJJJIH
@2666177/1
ggatggagtgagcacgggctctgtgcctgg
+2666177/1
@;@BA;D32C>??<BCF8?CFF?GFF>DFF
@592878/1
ctccaaattgtatctgacgacgcattgaatctgaatacgaaaatgaattc
+592878/1
@@@DDFFFHHFFHHIGJIJGJJJIJJJJGHJGGGIIIJJIJJJEHBGHHI
@1139393/1
ccagtggtcttcttgaacttcttcaattgacgcaagaagtaccagaaacg
+1139393/1
@@@FDDFDFHHHFIIIJIGGIIJJJGIIIIJGGGEIGIE?FHHIIJIIII
@1139483/1
ggatagctggacaaggcactggcaacgaccaatcatggacttttcttcaa
+1139483/1
CCCFFFFFHHHHHJJJIJJJJJJJJJJJJJJJJJJJJJJIIJJJJJJJJJ
@6793355/1
ggcagagggaatctgattgtgctgttgtggaactgcttcacctgtggccg
+6793355/1
CCCFFFFFHHHGHJJJJJJHIIJJIJJGIIJJJJJJJJJJJJJIJJJJII
@1139516/1
gacgcaagaagtaccagaaacgggacttagccacaatctggtctggagag
+1139516/1
CCCFFFFFGHHHHJJJJJIJJJJJGJJJJJJJJJJJJJJJJFHIJJJJJJ
@93036/1
agaggaagtaggtgctgggcctcttgtatgcgaaggtgttgaggcgcttg
+93036/1
CCBFFFFFHHHHHIJJJJJJJJJJJJIJJJJJIIIJBGGHIJJIJJJJJI
@4706745/1
tatgtaaccactccatactttgtttcatttaaatttacgggctatgccat
+4706745/1
BCCFDDFFHHHHHJJJJJIJJJJJJJJJJJJJIJJJJJJJJJJIJJJIGI
@93113/1
acgcgcttgggcagagggaatctgattgtgctgttgtggaactgcttcac
+93113/1
@@@ADADAD??DDAFGAGEGIEH<??FGB<?9DGEIBD6?DHGHEBB=FE
@4706902/1
ccgcgacttcgttcgcgtggaatagtgacttccggcaaatttttggtttt
+4706902/1
CCCFFFFFHHHHHIJJJHIJ?::BG?GIIJJJJJJJJJIJJJJJHHBDFF
@7313451/1
ccgccctcttcctcgggttggaatgattctggtgggttgtcctgcagagc
+7313451/1
CCCFFFFFHHHHHJJJJGHJJJJJJJJJJJJJGIJJHIJJJJJJJJJJJJ
@593413/1
agtaggtgctgggcctcttgtatgcgaaggtgttgaggcgcttgtggtgg
+593413/1
@@@DDDADDFB?7FFEG@EEEEFGGEEIIIIIIFEGGGCEBHHIEGHGCC
@4209819/1
ctgtggccggcggcacgcagacgccttgatgacctccactttgatgatct
+4209819/1
CCCFFFFFHHHHHJJJJJJJJJJJHHHHFFFFFFEEDEEDDDDDDDEEDE
@593586/1
ctccggtactaacgatcaaatcgat
+593586/1
@@@D:@@D6DDF<=FB@:F@C28?3
@93654/1
cactctagcacgtagttctcagcttccctgcaaagttaaccatcttgtat
+93654/1
@?;D?BDDDBD@FDDFGGIB?<@A@ABDEGEEGGFFGGGGGDFAGGGBDE
@93687/1
ctgggctgcagatgactgtgcatccttgctagtaagtcctgagccatagc
+93687/1
CCCFFFFFHHHHHJJJJJIJJJJJJJJJJJJJIIJJIJJJJJJJJJJJJJ
@3695727/1
ctacctacttggttccaattaaactttgggcctgtttcacagtctcgttg
+3695727/1
CCCFFFFFHHHHHJJJJJJJJIJJJJJJHIJJJJIJJJIJIJJJJJJIJH
@1140401/1
attgcatgccgccgataaatactgtcgcttggtatggtgttgacgcattt
+1140401/1
CCCFFFFFDHHGHGJJJIJJJJJJIGHIIJIJ?FHIIBFIHIIIIJGIHH
@5223506/1
agcatacataataaaattagaggaagtaggtgctgggcctcttgtatgcg
+5223506/1
@@@DDDDDBCADHIHHGDFB:AC@FFAECHH@FHIIIGGGFHFGF@?<?F
@1627681/1
gtaaccactccatactttgtttcatttaaatttacgggctatgccattta
+1627681/1
@@@D;B2BBFFDFGGGGIEEFGFHEHHI>?FDHHEG<BBAE@FFIIF@A?
@1140697/1
atctgattgtgctgttgtggaactgcttcacctgtggccggcggcacgca
+1140697/1
@CCFFFFFHHHHGIHIJGIJJJJJJJJJJJJJJJJJJJJJJIJJGFFCCD
@5744183/1
tggctgggtcttacagattggtggaaaccaaaccaaacttctctgccacc
+5744183/1
@?@DFFFFDDHHHIIIIIIIICGHIIIIIIEHIIIIGIGIGIIIGIIIII
@1141144/1
gctgggcctcttgtatgcgaaggtgttgaggcgcttgtggtggtgcacgc
+1141144/1
CCCFFFFFHHHGHJJJJJJJJJJCGGHIGJJIJJJJJHGJFHHFEIIJJH
@5744324/1
cccacttttatcttttgcacctcacgatcgattactactgctttcccaaa
+5744324/1
@C@FFFFFHHGHHJJIGIHIIJJJJIIGGGGBGGHJIIHHHIIIJIJIFH
@1628275/1
cgtagttctcagcttccctgcaaagttaaccatcttgtattcaaaagaaa
+1628275/1
CC@FFDFFHHHHHJJJJJJJJJJGIHIIJJJJJJJJJHIJJJJJJJJIJJ
@2166734/1
cgcaagaagtaccagaaacgggacttagccacaatctggtctggagagaa
+2166734/1
@C@FAFFFFFHHFII@GGGHIIGHIGIGG@F@FGIFHIJFGIIJJIHGG@
@2166852/1
gcttactataaaacaaaattaaaaactaaacgcgttaactgtcaacatta
+2166852/1
CCCFFFFFHHHHGIJJJIJJJIIIEIIIJJJJIGHIJIIIJJIJGIJJIH
@5744733/1
gagtggggccgtcagaacctgatagaaacggttggcgttaggtatataca
+5744733/1
?@@DBDDDFADHDIH?FEFGEGHIIGIGAFG8BFBEGAGGG<@CDE@=AH
@2167265/1
gcgagtcatttagctgaagttttaatattacttgaattacactacatcac
+2167265/1
CCCFFDFFHHHHHJJJJJJJIJJJJJJJJJJJJJJJJJJJJJJJJJJJJJ
@5745069/1
gcaaagataagatgaagaagaggagcaaatggaaaaaaaaaat
+5745069/1
@@CFDFFEFGHFHGDEHIIIGEGIIIJIJJJJGEHIIIJJJ<@
@3697096/1
cggcacctccgacactgaggtcacggtactcgcggtacatgttgtgtaca
+3697096/1
CCCFFFFFHHHHHJJJJJJJGIIJJJGIJJJJJJJJJJJJJHJIHIHHHC
@3697211/1
cactgagtgacggcacctccgacactgaggtcacggtactcgcggtacat
+3697211/1
CCCFFFFDHHHHHJJJJJJJJJJIJIJJJIDHHIJJFHIIIJJJHHFFFF
@5224926/1
ctgcaatcctgcctcacatgattcatccacaaattccaacccttgcgttt
+5224926/1
?@@ABADBBCFFHGIHIIJJIIJJJIIGFFIIIJJIJJJGIJJJGGHGHI
@5745669/1
ccctgtttgttttatcgtcgccttgagaagcagacacaagcttcttctgt
+5745669/1
@@@FFFFFHHHHHJJJGHIGIIJJJJJGGIJIJIIIIEGIGGIIIIJJJJ
@2168009/1
agggaatctgattgtgctgttgtggaactgcttcacctgtggccggcggc
+2168009/1
@CCFFFFFHHHHHJIJJJJJJJIJJJJJJJJJJJJJJJJJJJJJJJJJHF
@5225043/1
ggcctcttgtatgcgaaggtgttgaggcgcttgtggtggtgcacgcgctt
+5225043/1
CCCFFFFFHBDF?EGEFGE3AEFHGIFDHIIJIHGC?DFFGICGIJ<EDD
@3697627/1
cgcctattaacattatcatcgttctcagcatggtaagaaggtggcggcca
+3697627/1
CCCFFFFFHHHGHJJIJJJIJJJJJJJJIIJIJFIJJIJIIGHIJJIJIJ
@3697659/1
gagcgagactcataacgcagccagatgccaaagttcttgatcttcactgg
+3697659/1
@;@DDDDFDDDDAE@DED6FEEDFBFGGFGIIG?@DEHHIDGADDEBBGB
@5746471/1
agctgcaaacctattttagtagaaagttttccacaagaacttcacgtcaa
+5746471/1
@CCFDFFDHHGHGIJJJGIJJJJIFIFHIJGJIIGGIIJIJIJJJJFGII
@3203538/1
atgtcacggtagcactgagtgacggcacctccgacactgaggtcacggta
+3203538/1
@@@DDDDDF<CFDIBGIIB3<ACBG?GFIIIIF@GIEFEACCFFIFIF;=
@1143441/1
ctatactttgcattaaaataatgcccattttcacaggcaagggatcctaa
+1143441/1
CC@FFFFDHHHHDEFEGHJJJJGIJIIJJJJIIJC>GCIIJJJJIBHGHJ
@1630013/1
tctgtttgtctgtttgtctgtttgtctgtttgtctgttcgtctgtgcgcg
+1630013/1
??@FFDDFHHDFFGGHFGEIFDHCEHHHFFGBGGGGEHIICGDHHHCHII
@5746649/1
ggcacctccgacactgaggtcacggtactcgcggtacatgttgtgtacac
+5746649/1
@@<DDDD;?F<FAFFHGIFCGFC>:1?DGH<FHG@@BHEG7@;DC@==7=
@1143554/1
cagtggtcttcttgaacttcttcaattgacgcaagaagtaccagaaacgg
+1143554/1
@@CDFFFFGHHHGJJJGIJCHIJJJJIJGIGIJJIIJJIJIGIJIIJJII
@4707693/1
gtgctgtctgtacattgaaaataaaaa
+4707693/1
@@?DD;DAAD=DFF>GF@H<EC3:E:C
@4210395/1
gcaagaagtaccagaaacgggacttagccacaatctggtctggagagaag
+4210395/1
CCCFFFFFHHHHHJJJJJJJJJJJJJJJJJJJJJJJJJIIJJJJJIJJJJ
@93796/1
gtcttcttgaacttcttcaattgacgcaagaagtaccagaaacgggactt
+93796/1
CCCFFFFFHHHHHJJJJJJIJJJJJJJJJJJJJGGIJJJJIJJJJJJJJJ
@93828/1
gtcacggtagcactgagtgacggcacctccgacactgaggtcacggtact
+93828/1
CCCFFFFDHHHHGJJJIHIJIGGIGIJJJJJJJJJJJIJJGHJJJJCGHH
@7823003/1
tggcttggtaggatccaagttgaaatctttgatcatggcatcaagcaaac
+7823003/1
CCCFFFFFHHHHGJJJJJJHHIIJJIJJJIIIEHJJJJHIJJJJJJJJJH
@7314114/1
gccagttataaagcatagcccgaagtgctattggcacacaggcataatgc
+7314114/1
CCCFFFFFHHHHHJJJJJJJJJJJJHIJJJJJJJJJJJJJJJJJJJJJJJ
@93974/1
cactgagtgacggcacctccgacactgaggtcacggtactcgcggtacat
+93974/1
?@@DFFD:CFHFHEFHIIIGGGIIIGFGGG0BFHGD0=ACG@FAA:9BB;
@5747059/1
gaggaagtaggtgctggtcctcttgtatgcgaaggtgttgaggcgcttgt
+5747059/1
@@@?DDD=:CDACBBCED@>BFEHHCCAHIGE@GGFHEFG>GCHIIIGI=
@4210883/1
cacttattaaattaatcgcacttctttgttttatttaaaaagcttaagtt
+4210883/1
CCCFFFFFHHHHHJJJJJJJJJJJJJJJHIJJJJJJJJJJJIJJJJJJJJ
@4211097/1
atgcgaaggtgttgaggcgcttgtggtggtgcacgcgcttgggcagaggg
+4211097/1
@@@DDDD?F:DDFEGHIIIF<FFDDHBBF@FGDHIIIIIEHDBEDDCCCC
@6796167/1
ccggtaagtttgtcgagtagagccttagctgcggaatgcttagcttcctt
+6796167/1
BCCFDDDFHFHHDGHIJEFHGGJIIJJJJJJJJJJJEIJJJJJJIJIGGI
@5747446/1
gtcgcaagatagtgagacattcactttttagtcataatcttcagatactc
+5747446/1
B@?DFFFFGFHHHIEIGIJGIGIGIJJIJGJGGIJFEHIHGIIBHIJGGI
@2169332/1
gaagtaggtgctgggcctcttgtatgcgaaggtgttgaggcgcttgtggt
+2169332/1
@@CFFFFFHHHGHJJJJGHGIJHIGGIIGIJJ?FHEHIJJJJJGIIJJJA
@7314925/1
ctctttacaaatagactcatctttagcacttggttcgtcttttgaagatt
+7314925/1
CCCFFFFFHHHHHJJJJJJJJJJJJJJJJJJJJIIIJHGIJJJIIHGGHI
@3204760/1
cttgtatacaaattatttctaccatcaaatacaggttttagtgcgccaaa
+3204760/1
@CCFDDFFFHBDFHIGGGHIEIEGGIIGHGIHEIIIIIIIIFHIHIIIII
@2169865/1
ggtcttcttgaacttcttcaattgacgcaagaagtaccagaaacgggact
+2169865/1
CC@FFFFFGHGHHJJJJJJJJJJIJJJJJIJJJJFGIIEHIIIIJIIJIJ
@3204831/1
ctagaatcactggttcaaattcaaataaaatcactctgcaatcctgcctc
+3204831/1
CCCFFFFFGHHHHHIJJJJJJJJJJJJJJJJJJJJJJJJJJJJJJJJJJJ
@5226855/1
ttgcaagacatgtaggaactgcccctcggagatgccgtcccggtacataa
+5226855/1
@@@FDFFFHFHHHJJJDHGGH@GIIJIIIBH?DFHIIFHGFGE;A;CHD@
@4212304/1
ctgtacgtgtgtatgtcactgaacttctcttaaacgactggaccgatttt
+4212304/1
CCCFFFFFHHHHHJJHIJJJJJJJJJJJJJJJJJJJJJJJJIIJJIJJJJ
@1631367/1
cggggacttatggtataggtagagactggctgcaaatttcaggaaggagt
+1631367/1
CCCFFFFFHFHHHFAGHGJJGHIIJIIJGGJJGIIGIJJJGFGDHGEHHF
@3204967/1
gtcttctctaacagttctctgtggtgcaaagcaagcaattgcccacaccc
+3204967/1
C@@FFDFFHHHDHJEHIJJJJJGIGHIHIJEIIIJJIIGIGIIJJJJJJJ
@7315228/1
tctgtttcttggcatctatagatgtcggtggcgcacagggcacgcttgcg
+7315228/1
@CCFDFFFHDFHHJJJJJJJJIJJIHGICFHHGGIIIIJJIJJJIIJJGG
@1631406/1
gaggaagtaggtgctgggcctcttgtatgcgaaggtgttgaggcgcttgt
+1631406/1
@CCFFFFFFHDCFHGIJIJJJJJJJHIJJIGEGFGFFGHIDHIIJJIIJ=
@4212445/1
ctagaataggaagacagacattaggataggatagaaaaggaaatagagac
+4212445/1
@CCFFFBDHHFHFIJIJJJF9HCFGEHIIIIJJGGEEIII@DHHCBGEDF
@4212602/1
cctgccaccaataaatcgttttaacaactgggctctatgggacaaagtag
+4212602/1
CCCFFFFFHHHHHJJJJJJJJIJJJJJJJJJJJIJJIJIJJJJJIIIDHH
@1631526/1
gccacatcttgtaagcagcctgacgcttagcaagtttcttagacttgcca
+1631526/1
CCCFFFFFHHHHHJJJJJJJJJJJJJJJJJJJJJHIJJJJJJJJJJJJJJ
@5749134/1
ctttgcagcttttgacggaacgggagccgt
+5749134/1
@@@DDDD8DHH?F@EDBFA?FFEE??@DF@
@2667883/1
gtcatattatgtgagtacgaagcattgtctgtttataaaataattaacaa
+2667883/1
@BCFFDEFHHHFHJJJJJJJJIIJIIJJJJJIIJJJJJIIJJJJJJJIJJ
@2668062/1
cttgaacttcttcaattgacgcaagaagtaccagaaacgggacttagcca
+2668062/1
CCCFFFFFGHHHHJJJJJJJJJJJJJJJGHIJJJJJJJJJJJJJJJJJJJ
@7823330/1
gcagtcaatgagacggtgggtagtaagcgcacgaccatttttttctacat
+7823330/1
CCCFFFFFHHHHHJJJHJJJFHIHIJJJJJJJJJJJJJJJJJJHHHHFFF
@5227708/1
gccagatgccaaagttcttgatcttcactgggctcttctctgggatttcc
+5227708/1
CCCFFFFFHHHHHJHIJJJJJJIJJJJJJJJJIIJJJJJJJJJJIJJJJJ
@5227798/1
gcattctgggctgcagatgactgtgcatccttgctagtaagtcctgagcc
+5227798/1
@@@DDDDDH3;?DHIIFHGHGHIIHIDHG;EEGGEAGH@DD?BGGAAF<9
@7823559/1
aaaatttgataataaatattgccttaaaaaccgcatttcatatttgtttg
+7823559/1
CCCFFFFFHHHGHJJJJJJJIJJJJJIJJJJJJJJJJJJJJJJJJJIIJI
@2668487/1
cgacgacactgtacagttagaaatgttacaacctctatactttgcattaa
+2668487/1
CCCFFFFFHHHHHIJJJJJJJIJJJJJJJJIJJJJJJJJJIJJJJJJJJJ
@6274245/1
cgtgttttagaaaaccaaactcctcgggattcgtatctttcacatctttt
+6274245/1
BBBDDFFFFHHHHJJJJJJJHIJGGHIJHHIHJDHGIIIIIJJJGIHGIJ
@6274246/1
tttaaactcatattttcatggtaccaagttatgaatttttcaaatcgcgc
+6274246/1
@@CFDFFFHFFDHGGHGHJIJCEHEE@GHHIGGG?FGHGIJGHGHBHEGH
@7823686/1
gtggtgcacgcgcttgggcagagggaatctgattgtgctgttgtggaact
+7823686/1
BB@FFDFFHHHHHIIIIIJJJJJIIFIJJJIIIIJHIIIIHJIHIIGIJJ
@4708989/1
ccgctgcataaggtcctagctgttccaaaacg
+4708989/1
;?8BD>DDAFHDDC<EH?IHGDHHH9F4A?CE
@6274599/1
cgggcagttctcgaaatgtttcataacgagccgcatagggtgatcgacga
+6274599/1
???D=@D<CBDDBFABAFFADCDGEIGDBFHIGIIIBHGIFDGBG=H8A8
@5228224/1
ctcatactccttcaactgcaacaaatgtttacacatgaaaccatgcttac
+5228224/1
@@@DDDDDD>FFHDIHIIFEHCE@FBFHCHIB@D<BGDHIBDHHHIIIIG
@4709106/1
ctttggtcgtccttttgaggatctcaatccgatcgttgtattcagctggt
+4709106/1
CCCFFFFFHHHHHJJJJIJJJJJJJJJIIJJIIJJGGIIJJJJJJJJJJC
@5228369/1
cagttataaagcatagcccgaagtgctattggcacacaggcataatgcca
+5228369/1
CCCFFFFFHHHHHJJJJJJJJJJGIJJJJJJJJJJJJJJJJJJJJJJJJJ
@95250/1
gtcgcccgccggcgggtgcgtcacgtccacgcccaggaatatcaccggct
+95250/1
CCCFFFFFHHHHHIJG=EDDAABBBBDDBCBDDD@ABADCDC@DDD?DD8
@6274884/1
aaacattttgacgaattcttgccacaatcctttagtatcttatttgtatt
+6274884/1
<@@D1DDDHCFCD7:AEEGBDAC<FHHHF@BDFHI?DH<FDG@BE<?G>D
@6797533/1
gcttcacctgtggccggcggcacgcagacgccttgatgacctccactttg
+6797533/1
CCCFFFFFHHHHHIIIIJJIJIJJIJIGEHHFFDDEEEEEDDDBCCDDDD
@1145431/1
gcgaaggtgttgaggcgcttgtggtggtgcacgcgcttgggcagagggaa
+1145431/1
CCCFFFFBFFHHHJJJJJIJJHIJFHIFGIJJJJJJJJIJHHHFFFFDCE
@95528/1
ctcatcttgtatagaggaggcttgggctcgctctccgaagggagcttgcg
+95528/1
CCCFFFFFHHHHHJJJJJJJJJJHIJJJJJJJIJJJIJJJJJEIIGIIJI
@1145565/1
cgtgaatataagtggcaaaggtagtaagtcagctgttccacttcatcatc
+1145565/1
CC@FFFFFHHGD?GGIIIIJJFHHEHGHIIIHJJCHHHIJJJJJJJJIJJ
@2669364/1
gtgctgttgtggaactgcttcacctg
+2669364/1
@<@DD8B>CD=BD>AFFE4DA>F3C3
@2669367/1
ctccaaacggtgtaacaaatggcggcacgtcttcgtctttgtacagttcg
+2669367/1
@@@D?DDDHFHH?CFHGIBFF>;:CE@DGBBACFH=CECHIIDHGC=4=A
@2669528/1
gttgaactcacaccattcaatttaaaagaaactgggtgcgtgcaggatcc
+2669528/1
CCCFFFFFHHHHHJJJJJJJJJJJJJJJJJJJJJJJGHIJHIJIJJJJJJ
@5229031/1
ctggggaaaagatcctcatcttgtatagaggaggcttgggctcgctctcc
+5229031/1
CCCFFFFFHHHHHJJJJJJJIJJHIJFIIJIIJJIJIFGGGDHIJEHIJJ
@1146169/1
caccagtggtcttcttgaacttcttcaattgacgcaagaagtaccagaaa
+1146169/1
@@BFFFEEFHHHGJJIJJJGGJIGGJJFIHGIHIJDGGIJJ?GHGJIJII
@2669821/1
ctccaattcaaccttatcattaccaatcggtaaaggatctcttgtataca
+2669821/1
@CCBFFFFHGHHHIJJIJJJJJJIJJJJJIFHIJIGJJJJJJJIHHIIIH
@4710259/1
actaaacataaaaataatacattacgttaaatgccacgacgctcggacat
+4710259/1
;@@DDDBDFFB?D9E:A:CAAEH@EEFGFEHI999EEGEED07?:6AFBE
@6798503/1
actgagtgacggcacctccgacactgaggtcacggtactcgcggtacatg
+6798503/1
@BCFFFDDHHHHGJJJJJJJJJJJJJJJJHIIJJJHJJJJJJJHHFFFFF
@96440/1
tgtttcttggcatctatagatgtcggtggcgcacagggcacgcttgcgca
+96440/1
@@@DFDDDFFHDHIIEFEFEIIHIIIEGGIIBHIIIIIIIGGH@HEEFGI
@2670070/1
gtcaccgaaggcggcggccgcattcgg
+2670070/1
@?==BB1D8?DD11C@EEEA??CCB@2
@1146577/1
gtacaaagcaaaggtcgggcagttcgtcaacaagacattactagctg
+1146577/1
CBCFFFFFHHHHHJIGJIFIIHGIICFHCHIGIJIIIJJJJJJJJJJ
@6798645/1
ccgccggtgctcttgtagaacatgatgagtagctcctgcaccatgctgct
+6798645/1
@@@DDDDDDDHDHEAHE<FHIEF?DDBC@:B<FBB?BDFHB?FB9?F<=B
@1146650/1
cccaggaatatcaccggctcgttgaacaccttaggacgaagtgatggcac
+1146650/1
CCCFFFFFGHHHHGHGGIIIGCDCGDFCCGGHDDFGEBEHA5=87=F>DE
@2670215/1
gtggtgataaagataagtataggctcaaaacctaacgacatcaatcacca
+2670215/1
==?D4AD>FFFFFIIFEBHHE>E3?CEABDEEFFFGIIDFFFDADBF@FF
@6798801/1
agcaaatggaaaaaaaaattggtgaaaagaatcacaagtaagatactgca
+6798801/1
CCCFFFFFHHGHHJJJJJJJJJFHIIJJJJJJJJJJJJHGIJJJJJJJJJ
@97143/1
ccctcttcctcgggttggaatgattctggtgggttgtcctgcagagcttg
+97143/1
BCCFDFFFHGHHGJHIJJIIJJIJJIJIJIIHIFHIIGGIJHIIJJIEGI
@7316270/1
ccacaaattccaacccttgcgtttcaaaacaattcattttaggttcaagt
+7316270/1
@@@ADFDDHDBFHG@CGFHBH?EGGE?FHICFHGGBHGG>F@FFDDHGB?
@3700023/1
gtcctttctaaggttctaaactatatctgtaccaaatttcaaccaaatcc
+3700023/1
CCCFFFFFHHHHHGHJJJIIJJJJJJJJJIIJJJJJJJJJJJJJJJIJJJ
@3205952/1
tgtagctttaaggggatctgctgtctgtggagctgatgcttgctgggcct
+3205952/1
@?<DDDDDFFBFDHH?@FHHEIG<CDDCED9EGGG9BFEGGHIGIII@A@
@3205963/1
gataaagataagtataggctcaaaacctaacgacatcaatcaccagctta
+3205963/1
CCCFFFFFHHHHHHJJIJJJJJJJJJJJJJJJJJJJJJJJJJJJJJJJJJ
@2171505/1
cctctatcaagtgctcgttttgttagacttcagtgtagctttgtattatg
+2171505/1
@@@DFEFFDAAABFHGEFGIIIGHGHAHGIIC>??E?>FFICGDGGGCH<
@3206225/1
cgggaacgcggggatctggagattgtcgggttcttgtctagcc
+3206225/1
@@<D;=?@FFF1:7@BFFBC;3@DF=@E/===;BB;B9AB@9;
@4213970/1
ggagcagatatagcggtggaggggaacacagtttgggttgggggtcgcac
+4213970/1
CCCFFFFFHHHHHJJJGGIFHIJJGIJJJIIGHIJJJHIJJJJHBCDDDD
@4214030/1
ctcttggcattgatatttggaaatgattagctcgcagcattatgggtctt
+4214030/1
CCCFFFFFHHHHHJJJJJJJJJJJJJJJJJJJJJJJJJJJJJJJJJHIIJ
@7316991/1
ccgtcgcaccagattattgatttctctttccctgtcgggagcggagcgcg
+7316991/1
=?8:?@DDA?;DDFA?A4<EHHDDFFEFI@C@>FEGE>@@06;A/;4453
@2671275/1
gtgcacgcgcttgggcagagggaatctgattgtgctgttgtggaactgct
+2671275/1
BBBDFFFFHHHHHJJJJJJJJJJJJJJJJJJJJJJJJJJJJJJJJJJJJJ
@3206650/1
aggcgcttgtggtggtgcacgcgcttgggcagagggaatctgattgtgct
+3206650/1
CCCFFFFFHHHHHIJFHIIIGIGGIHEGGIJIIHJIGIGIIJGGIHHFHH
@2172302/1
gtgctcgcagccgcggtcactgcccccgctacactcactgcaccagcatt
+2172302/1
@@@FFFFFGFAHHIJIJGIIIIGGHGIIJIIJIIHFHFCCFDEDEDDEED
@596214/1
atagagacgatttcaccagtggtcttcttgaacttcttcaattgacgcaa
+596214/1
CCCFDFFFHHHHHJJJJJJJJIJJGJIIJJJJJJJHIIJIIIJJJJIIHI
@98388/1
ggtgggttgtcctgcagagcttgccacatcttgtaagcagcctgacgctt
+98388/1
@C@DFFDFHHHHHJJJIJJJIIJHIJJJHJJJJIIJIJJJJJJJJJJJIH
@2671723/1
ggtgctgggcctcttgtatgcgaaggtgttgaggcgcttgtggtggtgca
+2671723/1
B@?DDFFFHHHHHJJJGIJJJJEFGGCFGHJIJJIJIJJJHIICFGAHIJ
@5229940/1
ctgcaaacatgccagttataaagcatagcccgaagtgctattggcacaca
+5229940/1
CCCFFFFFHHHGHIIHHIJJIJJJJJJJIIGIIJJHHIJJIJJJJFIIII
@596442/1
gtgctgttgtggaactgcttcacctgtggccggcggcacgcagacgcctt
+596442/1
@@@FFFDAHHHGFEIBHIIHJJJIIEHIDHEHDHGGGHHF>ADCBDDBAB
@98852/1
aacgcagccagatgccaaagttcttgatcttcactgggctcttctctggg
+98852/1
CCCFFFFFHHHHHJJJJJJJIJJJJJJJJJJJJJJIIJJJJJJJJJJJJJ
@4215203/1
ctgggctgcagatgactgtgcatccttgctagtaagtcctgagccatagc
+4215203/1
CCCFFFFFHHHHHJJJJJHIJJIJJJJJJJJJIJJJGJJJJIJJJJJJJI
@1633672/1
gtgtaacaaaaagggggtatacatatcaattgcacggcttctagataaca
+1633672/1
C@CFFFFFFHHHHJJJD:CFIIJJJJJJJJJJIIIIJJJJJJJJJJJJJJ
@4215531/1
tcttggttgaacggaactccaatcctttactcgaatagtcttttctaact
+4215531/1
CCCFFFDFHHGHHJGIGIGIGIJJJJJJJJJIIHHIJJJJJJIJIJJJFH
@2672291/1
aagaggagcaaattgaaataaaaaattggtgaaaagaatcacaagta
+2672291/1
CCCFFFFFHHHHHJJJJJJJJJJJJJJJJGHIJJJJJJJJJJIHIGI
@5749432/1
ggacatttatctggctgtatgtttacatcataatgatgaacaaatcctct
+5749432/1
??@DDBDDDFHDDEIIIJE<3AFHHGHGGGEEEGG@GGIIHGHJIGGGHC
@5230520/1
gcagttcgtcaacaagacattactagctgagaatatttttttccgtttaa
+5230520/1
@@CFDD;DHDF<FFHIGHGHIGIIGHIGEHIIGIIIIGIIIGFFHHIIII
@5749624/1
gtcgaacccaaaaatgtaattaactttttttttgtctgtttgtctgtttg
+5749624/1
???DDDDDD;CD3ABC<CFFIECDFFFCEI<DDICDDEIIECACCEEICD
@1147267/1
ccagtactggatatttaggttacctgcagaagatcactagaatagga
+1147267/1
@@CFDFFFHHHHHJJJJJJIJJJJJJJJJIJJIJJJJJJJGIJJJIH
@597252/1
cgcgcgcggaacgccaccaggtgcgcgtagtacgcgggcgccgggatgga
+597252/1
CCCFFFFFHHHHHJJJJJJJJHIJJJJHHHDFFFDDDDDDDDDDDDDDDD
@597368/1
cagtggtcttcttgaacttcttcaattgacgcaagaagtaccagaaacgg
+597368/1
CCCFFFFFHHHHHJJGIIJJJJJJJJJJJJJJJJJJJJHGHJJJJJJJJJ
@5230917/1
gcctcttgtatgcgaaggtgttgaggcgcttgtggtggtgcacgcgcttg
+5230917/1
CCCFFFFF:DHHHJFFGIAFHGHHIJIJEHIJGHIDGGHGIIJJJJHFFD
@7826182/1
ggatggagtgagcacgggctctgtgcctggctcccatgtcacgg
+7826182/1
@@@DD7DBF>DDDDGH6GDG?C:::?9C?@D9?0BB??9??DDA
@7826283/1
tcgtgaatataatggctgatagaggcttcctgtgtttattcacttttagt
+7826283/1
@@@DFFFFHHGHHJJIJJIJJIJIIIIJGIJIBFCFHCFHBCFCGIIAHF
@1147955/1
gtcaaatagttgcggagattaatggtataagcatagaatgttcgacgtga
+1147955/1
CBCFFFFDH?FDHJJDGEEHJJIIJHGJJIIIJIIIJIJIHGIIIIGFGI
@6799793/1
tggcgatcatgtcgatggcttggtttattcccatcagtttggagttcacc
+6799793/1
CCCFFFFFHHHFHJJJJJJJJJJGIIIIJJIJJJIIJIIJIIFIFHHIJJ
@4711871/1
gccacagtgagtgatttcaattttgagacctttgatttcttttgtaaatt
+4711871/1
CCCFFFFDHHHFHIIJJJJJJJIJJJJJJJJJJIJIJJJJJJJJJJJJJJ
@2673440/1
gtgtttttgtcacatatttgtgtcgttggcgctcagggacagttttcgct
+2673440/1
=1:AADFFGFFADBGIHIIIICIGIDFGC?@DHE:GGG=@FFBDHGH@AF
@3700818/1
tgttgtggaactgcttcacctgtggccggcggcacgcagacgccttgatg
+3700818/1
CCCFFDDFGHHHHJJJJJJJJIHIIIJIJJJJJJHHHFFDEDDDDDDDDC
@6278249/1
catacataataaaattagaggaagtaggtgctgggcctcttgtatgcgaa
+6278249/1
@@CFFFFFGHFHHGJJIIHJJHIIJJJJFGHIJIJJJHJJJJIJJJIJGF
@2673922/1
gtcacggtactcgcggtacatgttgtgtacacctgagcgagactcataac
+2673922/1
CCCFFFFDHHHHHJJJHIIJJJJIJIIIIJBBDGIIJIIIJIHJJIJJJI
@6278718/1
cttggactgcggctgtatcttcgttcactacggtgtctcatttctctttc
+6278718/1
CCCFFFFFHHHHHJJIIJJJJJJJJJJJJJJJJDHHHJJJJJJJJJJJJJ
@6278773/1
gcgagactcataacgcagccagatgccaaagttcttgatcttcactgggc
+6278773/1
@CCFFFFFHHHHHJJJJIJIJJJJJIJJJJJJJJJJIGIJJJJIIJIIJI
@1149355/1
gcactatctcttgtctgtgttgttgcacgcgcacggtggcggcgtaccgc
+1149355/1
CCCFFFFFHHHHHIJJJHIHIJHJJJJJJJJJJJJJFIJJJJHDDDDDDD
@1634157/1
gtcaggggtaatgctaacgtcatagcgataaattttaagggatttaaatt
+1634157/1
?:=DDFFDCFDHDGGIBFHHFDBHFHEGGHGGIIGEHAHGBHGGIIIIII
@2674737/1
ggctgatcctggtttctataccagggcgtgacgaccgcctccttgtactt
+2674737/1
<@@FFFFEHHHHHJIHIIHIJIJIEGGGIIIJGG>FHIHJFGGIJEEEEE
@2674760/1
ggtgcacgcgcttgggcagagggaatctgattgtgctgttgtggaactgc
+2674760/1
@B?DDFEFGFFHHJIIIIJIIIIGGIJJJIJIJFFGIADFHFGHIJJIGG
@7827620/1
ttttttttgttcccacatcaggatgtggattttaatgttattattacagc
+7827620/1
CCCFFFFFGHHHHJJJJJJJJJGIIFGIHIJJJJIJJJJIJJJJJJJJJI
@5231624/1
gtagcactgagtgacggcacctccgacactgaggtcacggtactcgcggt
+5231624/1
B@@FFFFFHHGHGGHGDHGHIJJIIIIIJJJJJJFGHJIJBFHIJIJHFB
@1634555/1
gttgtggaactgcttcacctgtggccggcggcacgcagacgccttgatga
+1634555/1
CCCFFFFFHHHHHJJJJJJJJJJJJJJJIJJJJJHHFFDDDDDDDDDDDE
@1150423/1
gccagatgccaaagttcttgatcttcactgggctcttctctgggatttcc
+1150423/1
@@@FDDEDDDFFHICEGHCGGIHIJIJIC?BEFIIIIIJJJJIJBHGGGC
@7828136/1
gaagtaggtgctgggcctcttgtatgcgaaggtgttgaggcgcttgtggt
+7828136/1
CCCFFFFFHHHHHJIHIJJIJJHJIJIJIJJJ?FDHIIJJIJGIJJFHI@
@598281/1
agaagatcctcatcttgtatagaggaggcttgggctcgctctccgaaggg
+598281/1
CCCFFFFFHHHHHJJJJJJJJJJJJIJJJJJGIJJJJJJJJJJJJIJJJJ
@5753737/1
catgttttcacttgttcgtcgtcgaaatcaacttcagtgtatcggttggg
+5753737/1
@@?DDDDFGHDHHIBG?FHGHDHHBHIIIIGHIGIIIIIIIHEIG7@HGI
@1150953/1
ctcttgtatgcgaaggtgttgaggcgcttgtggtggtgcacgcgcttggg
+1150953/1
@@@?DDDBFA4@1<@A2<A<CDGCBGIFBFIFIFBF<BFCFFB8E9B5;@
@6802072/1
ctacttctcgcacggcctttgctctgtatgtatgaccggtactctaaggg
+6802072/1
CCCFFFFFGHHHHGGJJJIJJIJJJJHIJJHGIJIIJJIDFHHJJJIJJJ
@4715126/1
ctgtgatctgtttcttggcatctatagatgtcggtggcgcacagggcacg
+4715126/1
@@<ADDDDFFHFFIIGIII@@DHIGIGHFHIA8E?=A@FEGHIGGGIIII
@4715259/1
gtggtgcacgcgcttgggcagagggaatctgattgtgctgttgtggaact
+4715259/1
@@?DDDDBHF>ADHIIIIIIIGCGH@BEFHIBHIGDFHGGGGHC;AFGD>
@5754199/1
ctcacttataaaaaaatattacactctaaataaagacactatactaaccc
+5754199/1
CCCFFFFFHHHHHJJJJJJJJJJIJJJJIJJJJJJJJIJJIJJIJJJJIJ
@5232402/1
gtaaagttctgtggcgccggttcctccacatacaagatagtgtactcgat
+5232402/1
@@@7DDADDHHDHGDEHIIIIFIGIIIIIBHGIDFGIIEGBGGHGIGGG@
@598715/1
gtggtgcacgcgcttgggcagagggaatctgattgtgctgttgtggaact
+598715/1
@CCFDDFFHHHHHJJJJJJJJJJJJIJJJJJIJJJJJJJJIJJIJJJJJJ
@1635394/1
ctgggtgctgggcctcttgtatgcgaaggtgttgaggcgcttgtggtggt
+1635394/1
?@@DFBDDHDBFBGFGGHIFIHIJIEFEH:??BGHEGEHGHGGCCG=@D4
@598737/1
cgctcatcgggaggtgtggcagcctccttgaccattttagatatttgttg
+598737/1
@<@DDDDDFHFADC2AAFEHEEEHGEHEHH@BF?GDFGIGCBFFGGIGGB
@5232608/1
gtgaaaactgcccctcagatacaccgtcacggaacacaaatatcttcttc
+5232608/1
@?@FFDFFHHHH?GGIFIIIJJJJJJGIIJJJIIJIJIJJJIJJJJJIIH
@4715691/1
gccagaatctagacatgcacagctcttgcagccatccaacaggattgccc
+4715691/1
CCCFFFFFHHHHHJJJJJJJJIJJJJJJJJJJJJJJJJJJJJJJJJJJJJ
@6279150/1
ggtgctgggcctcttgtatgcgaaggtgttgaggcgcttgtggtggtgca
+6279150/1
CCBFFFFFHHHHHJJJHJJJJJIHHJEGGHIGIJIIJJJJFHICGGAEGH
@599100/1
gtcgaaatcaacttcagtgtatcggttgggcagtagtgtgagtgcatcaa
+599100/1
CCCFFFFFHHHHHJJJIIJIJJJJJHHGJJJJJHIJHHFHGIFHIJJIJI
@599121/1
ggggtgcgcgtccatggagccgaccacggcggcgatggacggcttcttgt
+599121/1
B@CFDDFFHHHHHJJJJJJJJJJJJJJJJIJFDDDDDDDDDDDDDDDDDC
@3207725/1
gcaaagataagatgaagaagaggagcaaatggaaaaaaaaattggtgaaa
+3207725/1
CCCFFFFFHHHHHJJJJJJJJJJIJIJJJJJJJJJJJJJJIHHIJFHIJJ
@7318614/1
gcgagactcataacgcagccagatgccaaagttcttgatcttcactgggc
+7318614/1
CCCFFFFFHHHHHJJJJJJJJJJJJJJJJIJHIJJJJJJJJJJJJJJIJJ
@4716286/1
actggacgaaacattaaaataaaatagaatatttttgttcccacatcagg
+4716286/1
@@@DADDA8DC<?GGHGGHGC>HGB?C:C9<9?DHHGDDFCBFHI>FDF@
@599270/1
gtcgagtagagccttagctgcggaatgcttagcttccttcttagagcgtc
+599270/1
CCCFFFFFHHHGHJJJJJJJJJJJJJJJJJJJJJJJJJJJJJJJJJJJFG
@7829330/1
ctttggcattcccacgacttttatgtccgcttaaataaaatattaatcga
+7829330/1
CCCFFFFFHHHHHJJJJJJJJJJJJJIJIJJJIJJJJJIJJJJJJJJJJG
@2173682/1
gtcacggtactcgcggtacatgttgtgtacacctgagcgagactcataac
+2173682/1
C@CFFFFDHHHHHJJJHIIGJJJJJJJIIIB?BGHGHJIJJJJJJJJJJI
@3208065/1
ataaagaactgtttgcctctcatgtcccatactccttgatttggtaaagc
+3208065/1
;?@D?DDDFAFHH@;<FEHIGGIIE<DEEACH@GIIIA<HFEAHIGGEC>
@3208086/1
gtggggtgggcccaccaggccgttacagatgaactcccgtcgatgaccag
+3208086/1
@?@FFFDDGFHHHJJJJIJJJJHIIJIIJJJFIJIIJIJCCHEEHHEFFE
@7829592/1
cgtgaactgatcgtgtgggagtactgagcagtatctattcagtaaactta
+7829592/1
CCCFFFFFGHHHHJJJJJJIJFHIJJJJGJJHJJJJIJJIGIJGIIIJIJ
@6279737/1
caaggggatctgagaatggtttagattcacaattttgtccgctggacaat
+6279737/1
@=;DDDA@CBDFFB<ACFEACFE?CBDGCHGCHIGDFIIIGGDGH;FDAF
@7319049/1
ggtacgtcaggcactgcagctcgtccgacccgaagtggttgtcgtc
+7319049/1
@@?DDDDDHHFDFHIGHIGGGIGGGHIIGGGEGG@7=BB;@GCAHG
@7319123/1
gcgtcattcgatatcttctgtagctgctgtgtgaagttcttcaaagcgtc
+7319123/1
@CCFFFFFHHHHHIJJJJJIGHJJJJGIJHJJJJJIHIIIJJJJJJJJJJ
@1636376/1
ggaagctagccgggcggatgtatggtagtagctaactcgtccgagggtca
+1636376/1
CCCFFFFFHHHHHJJJJJJJGJIJJHGJIJJJJJJJJJJIHHFFFDD@CD
@4216094/1
gccgacagttagaatttaaaagaaacaccttcataataaggaccaa
+4216094/1
@@@DDDDAHFB??AAAC<:F@HCACGIEEC??GIGA?BBB?9?FBG
@7829943/1
ctaacgatcaaatcgatcatgggtccataatcattcctggaatccgtgtc
+7829943/1
CCCFFFFFHDHHDFHGEIJJJIIFGHGIHJJIFIJJJIJJIJJIJIHIHI
@1636622/1
atattacttactgctttcacaatcttcgtgggactagtagtcatttcttt
+1636622/1
@@CFFFFFHHGHGIJJJIIJGJJGIIIGJJIGDHHHGGHIJIJIIJGGII
@99920/1
gttgaggcgcttgtggtggtgcacgcgcttgggcagagggaatctgattg
+99920/1
@@@DDDDAHFDDFEEEA?C:CFHIGGGEAGDEBFGB==CBBHHEDEEEE@
@100059/1
ggactatttggcgttactgcttaatactactcactgatttatgtagcatc
+100059/1
@@@FDFFFGDGHGFHIIJJJIIIJJJJJGHHHIJJJJJHIIJJIEGIIJJ
@3208739/1
ggcctgttttggtagcggcggcgcggtccgtgaggagcatgctcgccatc
+3208739/1
CCCFFFFFHHGHHIJIJIJJIIBE?C9;?89<<?B:<<<AA@88<5B8??
@6280338/1
caccagtggtcttcttgaacttcttcaattgacgcaagaagtaccagaaa
+6280338/1
CCCFFFDFGHHHHJIJJJJGIJJJJJJIIJJJJJIJJJIHIFGHGIJJJJ
@2174753/1
gtcacggtagcactgagtgacggcacctccgacactgaggtcacggtact
+2174753/1
@?@DDFF?DFBADHDDAGBDBGG>@DGHG@@<DADHD<8BFGGGIG5@EH
@2174826/1
aggcgcttgtggtggtgcacgcgcttgggcagagggaatctgattgtgct
+2174826/1
CCCFFFFFHHHHDGIFGHIJJJJJJJJJJJIIIJJJIJIJJJJJJJGHH@
@6280739/1
gtggtcttcttgaacttcttcaattgacgcaagaagtaccagaaacggga
+6280739/1
CCCFFFFFHHHHFIJJJJJJJIJJJJJJJJJJJJIJIJJJJJJJJJJJJI
@4217030/1
gtcacggtactcgcggtacatgttgtgtacacctgagcgagactcataac
+4217030/1
@@@FFFFF?FFHBHJFGGGHIIIIBGGBBFB?DGGEGGGIJGIIIGGJJI
@100871/1
gtgcgcccatgagagcttcaaagcagtttgccatggcg
+100871/1
@=@A=DDDAHFFDGGGEB?BACH>;GCCFGIIG4C;@@
@4217196/1
gggacttagccacaatctggtctggagagaagatcctcatcttgtat
+4217196/1
@@<BDADDFFHDDEGHEGIEH?F>>4C;88E@DGGG9DGEH@BDFGH
@4217521/1
atcgttctcagcatggtaagaaggtggcggccagaatctagacatgcaca
+4217521/1
=@@DDDDDDDA?FBHIEBHI@?EGFEE3?FBG6DFFH>B=F9CFHHEGED
@3703788/1
gtagcactgagtgacggcacctccgacactgaggtcacggtactcgcg
+3703788/1
@?@D7:?D;A<222<A8@FFB;??GADF@GB@BGDB<FAAFC;CFF:=
@2175725/1
ggcctcttgtatgcgaaggtgttgaggcgcttgtggtggtgcacgcgctt
+2175725/1
@@@FDDDFFAHFHGHJGGGHGHIJIGIEHHIGGGFHIEH7BGGIIIHEEA
@3703928/1
cactgagtgacggcacctccgacactgaggtcacggtactcgcggtacat
+3703928/1
CCCFFFFDDFHHHJJIGIJJJJJJIGJJJIGIGFGIIIJJJJIIGHFFF@
@4218002/1
cttggtacaaagcaaaggtcgggcagttcgtcaacaagacattactagct
+4218002/1
CCCFFDFFGHHHHIJJJJHIJJIIJJGHJJJJJJJJJJJJJJJJIJJJJJ
@101707/1
cagattccctctgcccaagcgcgtgcaccaccacaagcgcctcaacacct
+101707/1
B@BFFFFFHHHHHJJJIJJJJIJHIJJIJEHJIJIJIEHJJJJJJJJJHH
@599441/1
ggcgggggcagtgctggggactccgggcgcagcaccagtcgtgctcgcag
+599441/1
@@@DDDDDF8F7?D=CHHHCEEEE?BB/;@9BBBBBBB>@7?:<?C?@@@
@2676280/1
ctttggtttacgttccagttctcgattatcgaacttttcgccatgagtaa
+2676280/1
CCCFFFFFHHHHHIJJJJJJIIJIIIJJJJJJJJJJJJHJJJJJJJJJJG
@599499/1
tgggcctcttgtatgcgaaggtgttgaggcgcttgtggtgg
+599499/1
?@@;DBDDHDHDFIGII7<CFACCFE4CFG@DFHGGGD=;=
@4716679/1
catacataataaaattagaggaagta
+4716679/1
@@@DD;D?A:ABFF<<EFAEFFIII<
@7832013/1
cgcgatgattttggacgtatttttgttgttttttcataccgtcattatcc
+7832013/1
<?@FFFF?FDFHFIGIG@FGHIIIIHIHFHIIIIIIIIIIIGGIAEHGGE
@1636950/1
ctgatagagacgatttcaccagtggtcttcttgaacttcttcaattgacg
+1636950/1
CCCFFFFFGHHHHJJJJJJJJJHJJHIJJJIJIJJJJJJIJJJJJJJJJJ
@7832141/1
tgtggaactgcttcacctgtggccggcggcacgcagacgccttgatgacc
+7832141/1
CCBFFFFFHHHHHJJJJJJJJJJJJJJJJIJIJHHHFFDDDDDDDDDEDD
@1153060/1
tgggtgcgtgcaggatcctcgtcattgcctggcatacaaggcaaagcacc
+1153060/1
BCCFDFFFHHHHGJJJJJJJJJJJJJJJJJJJJJJIJJJJJJJJJJJJJJ
@599970/1
accagcattcgtgtcccccgctggagcttgaccaacggggtacatcttga
+599970/1
CCCFFFFFHHHHHJJJJJJJJJIJEIJJJJIJJJJJJJJJ@GIIJJJJII
@1153202/1
cttgtatgcgaaggtgttgaggcgcttgtggtggtgcacgcgcttgggca
+1153202/1
@@@FDDDFHD?FFHHIGHGHGGEGGJJIIJIFHI?FGGGIJIHFBBDECE
@5233760/1
gcacgttgtatatattttaagatgaaatgttaccccaaaagctgcgctat
+5233760/1
CCCFFEFFHHHHHJJJJJJJJJJJJJJJJJJIJJJJJJIJJJJJJJJJJJ
@5756361/1
ggtgcacgcgcttgggcagagggaatctgattgtgctgttgtggaactgc
+5756361/1
=<=DDEDD:FDHGIIIIGIDHIIGHHGIIDHIIGHFHGFHIBFFEGGHIE
@4717757/1
cacttctttgttttatttaaaaagcttaagttgaattctacaaatgcttc
+4717757/1
@@@FFFFFHHHHHJJJJJJJIJIIJJJJJJIIIJIJJJJJIIJIJJIJJI
@7832566/1
ccctaagtgagtatacatctattaaattcaaacgcagagctcattatgtt
+7832566/1
CCCFFFFDHHHHHJJJJJJJJJJJJJJJJJJJJJJJJIJJIJIJJJJJIJ
@5233983/1
gtgctgggcctcttgtatgcgaaggtgttgaggcgcttgtggtggtgcac
+5233983/1
???DBD3D3CDHHIIGGHGHGCEFH:?:CGDDHIIIGIIBHH8@G@D>DD
@3211129/1
gcaccgacgacgacactgtacagttagaaatgttacaacctctatacttt
+3211129/1
CCCFFFFFHHHHHJJJJJJIJJJIJJJJJJJJJJJIIIJJJJJJJJJJJJ
@5756650/1
gtcacggtactcgcggtacaggttgtgtacacctgagcgagactcataac
+5756650/1
????DDDD;CDDDIEE<EEI<D1?DDDDDEB9?DE;DCDII8AACECEIE
@5234322/1
ccctcttcctcgggttggaatgattctggtgggttgtcctgcagagcttg
+5234322/1
@@CFFFFFHHHHHJEGHGGIJJJJJJJJJEHJJIIJGIJJJJJJIIIJJJ
@5234413/1
agttactaatggagtcgaaacaaactcgtcgtaacactccacatccaaca
+5234413/1
CCCFFFFFHGHHHJHIIIJJJIJJJJEHJGJJJJIJJJJJJJJJJJJJJI
@5757335/1
gcctcttgtatgcgaaggtgttgaggcgcttgtggtggtgcacgcgcttg
+5757335/1
CC@FDFFDFHDHHJDHHJCGIIJJIJIIGFHIBDGGGE7CDEEAGHF>E=
@5757436/1
ttgtgctgttgtggaactgcttcacctgtggccggcggcacgcagacgcc
+5757436/1
?@<:DDDD2ACACGHGBAEFHHGHIIGCHBBGGIIIIGEEDBE>CB=8=B
@4718774/1
gttcaaattcaaataaaatcactctgcaatcctgcctcacatga
+4718774/1
@@@DBBBDBBF>FBHDHIII>AIBH@:AFDEHC9E3E@F@DB9C
@4718884/1
gtcctttctaaggttctaaactatatctgtaccaaatttcaaccaaatcc
+4718884/1
CCCFFFFFHHHHHAFHIIJJJJJJJJJJJFHIJJJJJJJJIJJJJJGIII
@5757627/1
cgggattgcccatcaatttatcttcaaatgacgacaccacagttccagtc
+5757627/1
@@CFFFFADHHHHJJGHJDHJHIJJJGGIGEHGIBHIJJIJJHGGJFGII
@1154890/1
gcacttctttgttttatttaaaaagcttaagttgaattctacaaatgctt
+1154890/1
CCCFFFFFHHHFHHIJJJJJJJJIJJJJJJJIIIJIJJIJIIJJIIJJIJ
@4719200/1
gggctctgtgcctggctcccatgtcacggtagcactgagtgacggcacct
+4719200/1
@?@FFFFFHDHHHGIIIIIIIIJJJIJIIFHGIJIJGII:DHHIJIDHGC
@4719487/1
ggcctcttgtatgcgaaggtgttgaggcgcttgtggtggtgcacgcgctt
+4719487/1
C@BFFFFFDHHHHIIGHHHCFHEHGJJIIHHIIDGIHHIHGEHHJIGHFD
@1155337/1
gtcctatctcaaaacatgaagacctcacagggtcactcccagcttcggga
+1155337/1
CBCFFFFFHHHHGJJJJJJJJIIJJJJJJIIJHIIJJJJJJJJJJJJJII
@5758505/1
atcacgtcgaacactattctatgcttataccattaatctccgcaactatt
+5758505/1
?@@1DDEDCAFDDEHEHIJJGHCHIGIGIJIGGJBHIJAGHIIIFIIJJG
@5758551/1
gcacgcgcttgggcagagggaatctgattgtgctgttgtggaactgcttc
+5758551/1
CCCFFFF?FHHHGEGIHGGIFGHIJGE4BD?FHIJIJIBGHIGIIJJJJJ
@6281748/1
gtcgcaagatagtgagacattcactttttagtcataatcttcagatactc
+6281748/1
C@@FFFFFGHHHFHIJIJIJJJJHIJJJJJJJJIIHJJJJJJJJJJJJII
@6281778/1
ggcgcttgtggtggtgcacgcgcttgggcagagggaatctgattgtgctg
+6281778/1
@@@FFFFFFDHHHGFHGIIJJJIEBCGGIJIIJJIIJIGHIJJJIADGHC
@7834043/1
ttttttttttcatctttctaatagaacaaatatgaaaactataaaataaa
+7834043/1
@@@DDDDDHHAFD9DHG@FHHF>DHHGGHGG?BAHIIGGH@@GEIGGIIG
@3704335/1
gtcgacagtagtgcctgcggggatatttccagactttcccgactgctcct
+3704335/1
==??ADDDFFHFFIIGGGGIGIFEHGIJGJGHJIJIJJJIIGFEFFFFFE
@6281979/1
gcctcttgtatgcgaaggtgttgaggcgcttgtggtggtgcacgcgcttg
+6281979/1
CCCFFFFFHHHHHJIIJJFGHHIHJJJJJJJJIJJHJJHGIIJJJJHFFD
@4218676/1
tctgtatctagctaaaagtagatgcaaatatctctgcctcagaaaaaggc
+4218676/1
CCCFFFFFHHHDFHJIIJHIJIIJIIJIJJJJJIJJJJJJIIGIGIGIII
@6282087/1
cccaaaagctgcgctattcatttgcgcaggaaggcgtcaatattttttta
+6282087/1
CC@FFFFFHHHGHEIEHJJIJJIJIJJJJJFGHIJJGIJIJJIJJJJHFF
@6282207/1
tggtgataaagataagtataggctcaaaacctaacgacatcaatcaccag
+6282207/1
@BCDDFFFHHHHHJJJHHJJJJJJJJJJJJJJJJJJJJJJJJJJJJJJJJ
@3704741/1
gtccattttctaactgaagaggaaacgattgcatctgtgaggggcgtcgg
+3704741/1
?:?BB?BDD?DFFHIGGEDHGB@BB?CG@EGAFC<GGFE<FGG:0;4;BE
@3704888/1
ccaggcactatattgcagacctccagtggtaggtatgtatgtttatgctc
+3704888/1
CCCFFFFFHHHHHJJJJJJJJIJJJJIIJHIJJHJJJIJJJJJJJJJJJJ
@6282402/1
gatgactaatgactatatttgtccagaacacgtattaattctgttttcac
+6282402/1
CCCFFFFFHHHHGJJJJJJJJIEJJJJJJJJJHIJJJIJJJJJIIJJJJJ
@6282545/1
aggtgctgggcctcttgtatgcgaaggtgttgaggcgcttgtggtggtgc
+6282545/1
@@@BDFFFHHHHFHIJJGHIIIIHIIHCFDHIIJJIIIIHIHIIHGH@DE
@4219271/1
ccgagggtcaattcaatatactacaagattgtttgtggacctattgctac
+4219271/1
CCCFFFFADFHHHJJJJJJJJJJJJJJJJJJIJJJHIDHIJJJJJJJJII
@2177231/1
gtagcactgagtgacggcacctccgacactgaggtcacggtactcgcggt
+2177231/1
CBCFFFFFHHHDFIJJJIJJJJJJJJJJJJJIJIGGIJJJGGIJJJJHFD
@7322075/1
gcggggatatttccagactttcccgactgctcctttttgtcagcacagaa
+7322075/1
CB@FFFFFFHHGHIIIHIIJIHGHIFHIJIIIIIIJJJJJIIJIFGIHHH
@7835119/1
gccacaatctggtctggagagaagatcctcatcttgtatagaggaggctt
+7835119/1
@CCFFFFFHHHHFGIJJJJIJIJJJIIIJJJJJIJIGIJJIJJIJJJJIG
@6804855/1
tctgtgttgttgcacgcgcacggtggcggcgtaccgcgagggg
+6804855/1
=?@D:A=DBHHAAGGDGG@8C@D:BDDDHIHECCBBBBBBBBB
@6282931/1
tgcttcacctgtggccggcggcacgcagacgccttgatgacctccacttt
+6282931/1
@@@DDDDDFFBAAGFFFAEFFFI:@@EEIFFDDBCCCC@DBBBB=BBBBB
@6805066/1
atcggctaaaaaagcatgttctctcgcgccaatggcatgtatacatgcct
+6805066/1
@@@DFFFFHHHFHDGGGGCFHIJIIEEGGGHIFDEHIGIFHHBGGHHIGE
@7835339/1
gacgatttcaccagtggtcttcttgaacttcttcaattgacgcaagaagt
+7835339/1
BCCFFFFFHHHHHJHJJJJJJJJJJJIJIJJJJJJJJIJJJJJJJJIIJB
@7322693/1
ctgggcctcttgtatgcgaaggtgttgaggcgcttgtggtggtgcacgcg
+7322693/1
CCCFFFFFHHHHHJJJJJHGHJHGGHIGIJJJJJJJHIJBFHFHIJJJHH
@2678221/1
attttactgtagacttatttataaatttcataaaatatatttatttgaat
+2678221/1
@CCFFEFFHHFHHIJIHIJIIIIJJIJJIIJAFHGHEHFFIIJJIIJJGI
@7322987/1
cggtcaccgaaggcggcggccgcattcggtttcacagaaaccgaattaat
+7322987/1
BCCDFFFFHHHHHJJJJJJIHFDDDDDEDBDDDEDDDDDDDDDDDDDDDE
@7322997/1
gcacttctttgttttatttaaaaagcttaagttgaattctacaaatgctt
+7322997/1
@@@DDDDD<F8DHFBFFFH>@?A<EAEH@FFH>FDF4E?D9FAFHCBBFE
@601561/1
ggtgcacgcgcttgggcagagggaatctgattgtgctgttgtggaactgc
+601561/1
?@@DDDFFDHFDHIIIIIIHGII<GHIIIIIIG?DDGIDFFBFGIAFDDA
@104360/1
cattgatatttggaaatgattagctcgcagcattatgggtcttccttcat
+104360/1
@@CFFFFDHHFHHGGEHHEJIHGIGIJJGIGIIIGIIJIHBFGGIJJIJI
@601608/1
gtgctgggcctcttgtatgcgaaggtgttgaggcgcttgtggtggtgcac
+601608/1
CCCFFFFFBHHHHJJJJJJJJHIIJ:CCFEGGGEGDIJIFHG=FH@C@EG
@601789/1
gccagatgccaaagttcttgatcttcactgggctcttctctgggatttcc
+601789/1
CCCFFFFFHHHGHJGGIIIJIIJJJIIIIIGIIGIIIJJGIIJJGGHDHI
@2178462/1
cactggttcaaattcaaataaaatcactctgcaatcctgcctcacatgat
+2178462/1
@@@DDDADD?DD>FGE@:AFHHGEFBEDHF>>FHIIIIIGGHEGDGGGGB
@4220971/1
ctctgtgatctgtttcttggcatctatagatgtcggtggcgcacagggca
+4220971/1
CCCFFFFFHHHHHIJJJJIJJIJIIHGIJCHIIIGIHHIIJJJJIJJJIJ
@104976/1
catcaatttatcttcaaatgacgacaccacagttccagtctcaggcacat
+104976/1
CC@FFFFFHHHHGJIGIJJG@HEEEFGEHGGIJGGIIFBGAFIHIGHIJJ
@2178805/1
ccggcaaatttttggttttaaccacatagttcccgatctcgcgggatctc
+2178805/1
CCCFFFFFHHHHHJJHIJJJJJJEEGIJJIJJIJJJJJJJJJJJJHFFFF
@2679027/1
gttggtcttggttgaacggaactccaatcctttactcgaatagtcttttc
+2679027/1
CCCFFDFFHHHHHJJJJJJJJJJJJJJJJJJJJJJJJJJJJJIJJJJJJH
@105220/1
gcactgagtgacggcacctccgacactgaggtcacggtactcgcggtaca
+105220/1
CCCFFFFFFHHHHJJJJJJJJJIJJJJJIJJ0BGHIJHIJJIJJJHHFFF
@1156409/1
gtgctgttgtggaactgcttcacctgtggccggcggcacgcagacgcctt
+1156409/1
C@@FFFFFHHHHHIJJJJIJJJJJJJJJJJJJJIJJIGHFFDDDDDDDDD
@2179135/1
ctggagagaagatcctcatcttgtatagaggaggcttgggctcgctctcc
+2179135/1
@@@FDFFFHHGHHAGHIBHFIBHBHHIGHGHAHIIIIHIIA>DB>BFHGI
@1156538/1
caccagtggtcttcttgaacttcttcaattgacgcaagaagtaccagaaa
+1156538/1
CCCFFFFFHHHHHJJJJJJJJJJJJJJJJJJJJJJJJIJIJIIIJJJJJJ
@4221693/1
ggatctccttaattattatgggccttgctgtatttgggtccaatagatat
+4221693/1
@@@DFFADHHHHHIIIGIIEEBGGGGHIIIHAHGHICEHIDACGDHGIGI
@4221703/1
gccctcttcctcgggttggaatgattctggtgggttgtcctgcagagctt
+4221703/1
@@@FFFFFHHHHHJIHHIIBGIIIIDGHGIHJJG@FGDHHGIGAGIIIJG
@2679298/1
gggtaatccacttatcgagaaaggctataaaacatcactttcagataaat
+2679298/1
BCCDDFFFHHHHHJJJJJJJJJJJJJJJJJJJJJJJJJJJJJJJIJJJJJ
@2179393/1
cgatgttttacaagggcaggttgaactcacaccattcaatttaaaagaaa
+2179393/1
BBCDDDFFHHHHHJJJIJJJJJJJJJJJJJJJJJJJJJJJJJJIJJJJJI
@6805874/1
cgtctttggtaatgagttggttcttgtctatgatgtcttgtttgtgttgg
+6805874/1
CCCFFFFFHHHGHJHIEFIIHIJJJJIIIIJJJJJIJJJJIJJJFHHIHJ
@2679415/1
gtatttgcggtgaatttgtggcctggcgttgagggcaagttcatgcgttt
+2679415/1
@@@DDFDDHHCFDEHIJIHIIJJIIGDGGFHGIJIEEEGHGIGIHEICGH
@2679426/1
agtggtcttcttgaacttcttcaattgacgcaagaagta
+2679426/1
?@?;D=22A:AD<4BCGGHGGIIGHH@?F@EG8D@G>HE
@2179516/1
catctatagatgtcggtggcgcacagggcacgcttgcgcatgacatctat
+2179516/1
CCCFFFFFHHHHHJJJHIJJJJJJJJJJJJJJIJJJJJJJJJJJJJJJHH
@6283450/1
gtgcgcaggttcaggcatctgcaccaagactggagctcctgctggagatg
+6283450/1
CBCFFFFFHHHHHJJJJJIJJJJJJJJJIJJJJHHHJJJJJJJJJHIFHI
@2679550/1
gctgggcctcttgtatgcgaaggtgttgaggcgcttgtggtggtgcacgc
+2679550/1
CCCFFFFFHHHHHIJJJJJHEFH@EEGHIJJGIIIJJHIJIJJEEIIJJH
@6283555/1
cctggcgttagggcaagttcatgcgtttttgctctggcgttcaaaaggtt
+6283555/1
C@CFFFFDHHHHGJJJJIJJIJIGIIJJJJIJJJJJJIJIJIGIJJJJIJ
@2179678/1
ctctttcgcagccaacttctggcgctccttgaacgaaggtttcgccatgt
+2179678/1
@@@DFFFBDHHHFIIGIIIJIIIJIHIJJIGDHGGGGIIGGIJEIIEGIC
@3707462/1
gtacaaagcaaaggtcgggcagttcgtcaacaagacattactagctg
+3707462/1
C@CFFFFFHHHHHJGHIJJJJJJJJJJJJJJJIJIJJJJJJJJHIJJ
@106163/1
ctgggcctcttgtatgcgaaggtgttgaggcgcttgtggtggtgcacgcg
+106163/1
CCCFFFFFHHHHHJJJJJIIJJAFGHJJJJIJJJJJHIJFHJGHIJJJHH
@6806336/1
ccgaggaaagcttcaagtaaatcagccttgtgtttcttggtggtgggttt
+6806336/1
@@@FFFFFHGHHHJJJJJJJJJJJJJJJJJHIGHIJJJJJHHHBGHJAGI
@1157346/1
gcacgtagttctcagcttccctgcaaagttaaccatcttgtattcaaaag
+1157346/1
CCCFFDFFHHHHHJJJJJJJJJJJJJJJIGJJJJJJJJJJHJJJJJJJJI
@2679957/1
cctcgacgagcaagtagttcttgaagcacagacacaggtgtcttcaacgg
+2679957/1
@@@DDDDDFHHHBIFF?ACHBDFEB<CCC@CB?DFHCD9BGGIGDFGGHB
@106580/1
aggaagtaggtgctgggcctcttgtatgcgaaggtgttgaggcgcttgtg
+106580/1
CCCFFFFFHGHHHJIJJIJIJJJJJJJJJJJJJJFGHHIJJJIJJJJJHI
@6284306/1
cacggtagcactgagtgacggcacctccgacactgaggtcacggtactcg
+6284306/1
@@@D==?:DDHHFGIFB@AEBFH@HEIIGEFHEIGFG;BCDHID@DGEC;
@2180548/1
gtaagtttgtcgagtagagccttagctgcggaatgcttagcttccttctt
+2180548/1
CBCFFFFFHHHHHJHGIIIJGJJIJIJJIIJJJJJIJJIIIIIIIIIJII
@7323509/1
gtggcgttgatgtcgcaagatagtgagacattcactttttagtcataatc
+7323509/1
@B@FFFFFHHHHHHJJJJJJJJJGIJJJJJJJJJJJJJJJJJIJIIIJJJ
@3212709/1
cagtggtcttcttgaacttcttcaattgacgcaagaagtaccagaaacgg
+3212709/1
@;?DDD?D=CFFFB4<:AEHIEEBHHIBHEFFIIIIIIBDFFFFFIAFAF
@6284536/1
gcaccatttcatttggattcgtagagtaatctaagacttgtccgagctca
+6284536/1
CCCFFFFFHHHHHJJJIJJIJ@HIIIIIJJJJJIJJJJJJJJIJJJJJJI
@2180787/1
gcggagattaatggtataagcatagaatagtgttcgatgtgattctttaa
+2180787/1
@@@BDDDD?BFA?E2<ACH<?ABHAHDBH>CF9EFGI<BDB?<BDGGIEI
@4223320/1
ctccgattattattatacttatacatcaaataattgtcaacgatttattt
+4223320/1
@@@DFFFFDHHGHGIJJJIIIIGHGIIJIIJJIIJGFHIGIIJIJJGGHH
@6284621/1
cttgaattccttgatgactgcatagatagaaatcgaactcggtcggatgc
+6284621/1
CCCFFFFFHHHHGIJJIGJGIJ4FHHIJJIJFHICGHIJIIIJHGIIIGI
@7836897/1
atggagtgagcacgggctctgtgcctggctcccatgtcacggtagcactg
+7836897/1
CCCFFFDFHHHHHJIIJJJJJIJJIJJJIJJJJJJJIJJJJJFHIJJJJJ
@4720033/1
gtggaactgcttcacctgtggccggcggcacgcagacgccttgatgacct
+4720033/1
CCCFFFEDDHGHHIJIGGBHGIIIIJIIIIGGGHGEE<AA?8>AC>CCCA
@1641287/1
cgatatttttagcagcttgtccacttataagataaccgggcgattattta
+1641287/1
CCCFFFFFHHHHHJJIJJIHIJIGIJIIHHHGIJJIIJFIJIIJIJJJJH
@5236208/1
taggtgctgggcctcttgtatgcgaaggtgttgaggcgcttgtggtggtg
+5236208/1
@@CFDDFFDHHHBGIIJIEHIIGIFHGICGDGGHEGCHGIJICFHCGGBG
@7837105/1
gcaagaagtaccagaaacgggacttagccacaatctggtctggagagaag
+7837105/1
CCCFFFFFCFHHHJJJJJJJJIJJIJJJJJJJJJJJJJHIIJJIJIJJJJ
@7837138/1
gcctcttgtatgcgaaggtgttgaggcgcttgtggtggtgcacgcgcttg
+7837138/1
C@@FFDDFHHHHHIE?FBFGGHEHHGCGGEHIJIIIIIJGGIGGGJFFFA
@4720246/1
gcccacctcacgttccgccaattgcttcaccttatgatagtcatcgcggc
+4720246/1
@@<;BD?DFD==FEF:@@G:FFFI>BD?D?9?D9F@DEB499<BGCE<@B
@5236346/1
ccacaatctggtctggagagaagatcctcatcttgtatagaggaggcttg
+5236346/1
@@@FFDDDHFDHHIJI@GIJ;ECFHHIIJIGIIJJJEIEGGGGIGIGHGH
@3213344/1
cgcttgtggtggtgcacgcgcttgggcagagggaatctgattgtgctgtt
+3213344/1
???ADD:A12<A<CEEEI@@6??81DABDD==67BBBABA;7.=CCEE@D
@3213404/1
gcaggttgaactcacaccattcaatttaaaagaaactgggtgcgtgcagg
+3213404/1
@@@DD?DAHHAFFG@GH;AHAGB?C@CEHDEHI>CC<FDG9?GHH<DGDA
@4224310/1
cacggtactcgcggtacatgttgtgtacacctgagcgagactcataacgc
+4224310/1
CCCFFFFFHHHHHJHIIIJJIJJIJHIJCDFGIIJJJGJIJJJJJJJJJI
@7324672/1
caccagtggtcttcttgaacttcttcaattgacgcaagaagtaccagaaa
+7324672/1
CCCFFFFFHHHHHJJJJJJJJJJJJJJJJJJJJJJJJJIJJGHIJJJJJJ
@5236688/1
cagtaagaagttgatatcttctggagtggtcattttgtctgtgatggcag
+5236688/1
CCCFFFFFHHHHHJJJJJJJJJJJIJHHIHJJJJJJJJJJJIJJJJJJJJ
@7324837/1
gcgattggcattacgattgtgacaagttttcgtgagccgtgattatctag
+7324837/1
CCCFFFFDDBHFHIFGHIJHIHHIJJFGHIIIFHIIIIJGGHGIJJJIIG
@7324982/1
gccagatgccaaagttcttgatcttcactgggctcttctctgggatttcc
+7324982/1
CCCFFFFFHHHHHJHHJIJJJJJJJJJJJJJJJJJJJJJJJJJJJJIJJJ
@5236859/1
gggaaaattacactaattctatgcaaagtatagcttgtatttgttatgta
+5236859/1
CCCFFFFFHHHHHJJJJJJJJJJJJJJJHIJJJJJJJIJJJJJIJJJJIJ
@4721046/1
gcgtcttctctaacagttctctgtggtgcaaagcaagcaattgcccacac
+4721046/1
@@@DFFDDHHGFFEGDGIGIGIGGGGGHGIIHIIJ@HGEGIJIJGEHIJJ
@4224991/1
cgcaagaagtaccagaaacgggacttagccacaatctggtctggagagaa
+4224991/1
CCCFFFFFHHGFDEIJIIJJJJJJJJJGIJIHIJJIJGJGGHJIFFCHGJ
@7325295/1
catgaggtaatatttattgctctcctccgattattattatacttatacat
+7325295/1
CCCFFFFFHHHHHJJJJJJJJJJJJJJJJJJJJJJIJIJJJIIJJJJJII
@3214248/1
ctcgctctccgaagggagcttgcggccgatgacctcatactccttcaact
+3214248/1
@@@FFFDDHHHFGEEEHIIIIIIIIIIIIIEBGGGIIIGIGGGGIEHCEH
@7325615/1
gcacgcgcttgggcagagggaatctgattgtgctgttgtggaactgcttc
+7325615/1
CCCFFFFFHHHHHJJJIJJJJJJJJJJJJJIIJJJJJJJJJJJJJJJIJJ
@7838287/1
cggcgatttaatttttttatgtttttattatgcaattcatgtttatttca
+7838287/1
CCCFFFFFHHHHHJJJJIGEHDFIHGIIIIGIIIGIIIJIGIIJIJIIJJ
@4721666/1
gacggcttcttgttgtcgcccgccggcggg
+4721666/1
@C@FFFFDDDFHFGHIF@FHHIGIIGJIHD
@3214686/1
gcagactgtgtggtagcgggtcggacgagccgtgccttttattgcttggt
+3214686/1
CCCFFFFFHHHHHIIJJJJJJJJJIJJJJIJJJJHHHHFFFFFEFEECD>
@1643023/1
cccacttcacgacgcttcagcagagtgcacacaatggtga
+1643023/1
?@7:BDDD>F?DD??EHEH?EBCCC9CDH<DGG1B9?9B<
@4722140/1
cgggctctgtgcctggctcccatgtcacggtagcactgagtgacggcacc
+4722140/1
CCCFFFFFHHHHHJJJIJJJJIIIJJJJJJGHJJJJJJJJFIIJJJJIJJ
@4225994/1
ataaaagattggaagctagccgggcggatgtatggcagtagctaactcgt
+4225994/1
CCCFFFFFHHHHHJJJJJJJJJJJJJJHIJIJJJJJJJGHHHHHFFFFFB
@4226118/1
gcctggctcccatgtcacggtagcactgag
+4226118/1
?1??D?DDD1;;4A:2AA8:<8E@F<3?E>
@2680785/1
ctgtgttgttgcacgcgcacggtggcggcgtaccgcgaggggtgcgcgtc
+2680785/1
@@@ADBDDHHHHBFHHIIIIIBHIGIEGHEFFCAA?BBBBBB5<BB8BB5
@1643417/1
gctgggcctcttgtatgcgaaggtgttgaggcgcttgtgg
+1643417/1
@@<AD1;AD;F>C<CFGIEFBFE9?:CGBEFI6:FF=CD1
@5238230/1
tgtggaactgcttcacctgtggccggcggcacgcagacgccttgatgacc
+5238230/1
@@@DFFEEFFDFHIIGGI;EDFHEHHGHFHAEHFFHDBACC@BDDDDED@
@1158555/1
ctaacgtcggattcagttcggaacatagaaatttgtgtaacccaagtttg
+1158555/1
CCCFFFEFHHHHHIJJHIJJJIIJJJJJJJJJJJJGGHGIIJJIJJIJJJ
@1158565/1
gtgctgggcctcttgtatgcgaaggtgttgaggcgcttgtggtggtgcac
+1158565/1
CCCFFFFFHHHHHJJJJJJJJIIIJHHHIJJJJJJJJJJHIJFHIEHIJJ
@1158605/1
cttcaacggaagagattccatttcccgtttagcagcttcatccagaggca
+1158605/1
@?@B=DDDD?CD?G@GGIIEHHHGIDFIIG?HEEHGIIIIGIIIICEHC1
@5238411/1
gtaggtgctgggcctcttgtatgcgaaggtgttgaggcgcttgtggtggt
+5238411/1
C@@FFDDDDHHGGIIGEHHIHIJJFGHHJ:BGFGEGGIIIJIICHE@GH;
@2681144/1
ggtggtgcacgcgcttgggcagagggaatctgattg
+2681144/1
???;BDBAD:DD>1EED>EDDD7?DDD@B<<D@DEC
@107912/1
gcctcttgtatgcgaaggtgttgaggcgcttgtggtggtgcacgcgcttg
+107912/1
@@@DFFFFCFFDDFFBEH<FCFDHGDHIGHGH?BDFDGAGHGHIIGE<<?
@604351/1
cttccctgcaaagttaaccatcttgtattcaaaagaaaacctagaatcac
+604351/1
@@@DADFDBDHDHEGGIGBFGGGHGFGIGHGHIIGCFHIGHGHECHIIGG
@1644131/1
gtaagtttgtcgagtagagccttagctgcggaatgcttagcttccttctt
+1644131/1
CC@FFFDFHHHFFIBGGEHHCDGHIIIIIIIHHGIGHIIIIGIGIIFIIG
@108473/1
gcagacggtgtggtagcgcgtcggacgagccgtgccttttattgcttggt
+108473/1
@CCFDFFFDFCFDAGHGIJIIJIIIJIHIJJHADFFFFEEEEEDEDDDD@
@108493/1
ggcgcttgtggtggtgcacgcgcttgggcagagggaatctgattgtgctg
+108493/1
@@?DFFFFFHGCFHCFHIIJJJJJJJJJIIJJJIIGIJJIJGIHGCEGIG
@6808347/1
gggtaatccacttatcgagaaaggctataaaacatc
+6808347/1
?@@=BDD?FH?<?F<EGEHIICHBGE?FED9EDE><
@604571/1
ctacttggttccaattaaactttgggcctgtttcacagtctcgttgactt
+604571/1
CCCFFFFFHHHHHJJJJJJJJJJJJJJJJJIJJJJJJJIJJJJGIIFIJJ
@6285736/1
ccccaccccgctatgtcaagtcaagatatttgacgt
+6285736/1
?;?DDDDDAFHHDDAD@DF9EGCGC@G@9CFA9DFG
@1159446/1
gtcttcttgaacttcttcaattgacgcaagaagtaccagaaacgggactt
+1159446/1
CCCFFFFFHHHHHJJJJJJJJJJJJJJJJJJJJHIJJJJJJJJJJJJJJJ
@1644424/1
cttcaattgacgcaagaagtaccagaaacgggacttagccacaatctggt
+1644424/1
CCCFFADFHHHDH6FGGHGIIGGIIIIIGGIFHGEIIIIGIGIIIFHHIB
@108660/1
gttgtggaactgcttcacctgtggccggcggcacgcagacgccttgatga
+108660/1
CCCFFFFFHHHHHJJJJJJJIJJJJIJJJJJJGIHHFFDEDDDDDDDDDE
@1644580/1
cgcagccagatgccaaagttcttgatcttcactgggctcttctctgggat
+1644580/1
CCCFFFFFHGHGHJJJJJHIJJJIJJJJJJJJJJJIJJJJJJJJJJJJJJ
@6808803/1
cgaaggtgttgaggcgcttgtggtggtgcacgcgcttgggcagagggaat
+6808803/1
CCBFFFDDHHHHHJIJJJJJGHIDFHDGIJJJJJJIIJJJJHHHFFFDEE
@4228168/1
tcctcttcatggtgccacagtgagtgatttcaattttgagacctttgatt
+4228168/1
@CCFDEFFHHHHFHGIJJHGFHHIAFDFIGIGHIHIIJHGIHGGHIHGIG
@7838642/1
ctcacgaaagtttccatgttctatttacctatcttgagttttacagtttg
+7838642/1
CCCFFFFFGHHHHJJJJJJJJJJJJJJJJJIJJJJJIJHIJJJJIJJJJJ
@5239076/1
gcagtagtgtgagtgcatcaagttctcctgcttcatacaacaacttgcaa
+5239076/1
@@?DBBBADFFHD:CBEHEFHGBHF@HH@C@CHGGBFGGCHIGHIIGIGF
@3214990/1
gtcggattcagttcggaacatagaaatttgtgtaacccaagtttgacgac
+3214990/1
C@@FFDFFHHHFDIIIHIIJJJJJJIIJIIJJJJIJGIIJJIIJJIIJJG
@5761819/1
gagcaaatggaaaaaaaaattggtgaaaagaatcacaagtaagatactgc
+5761819/1
CCCFFFFFHHGHHJJJJIIIIJJDGGHJJJIJJJJJJJJHHHJJJJIIJI
@7838914/1
ctcccatgtcacggtagcactgagtgacggcacctccgacactgaggtca
+7838914/1
=??DDDD;DDDDAEE;1AACE?AAFEFDEA@ADDEIC??DDAECE>C.7A
@5239290/1
ggagattttactatctttcaagtcggcataacg
+5239290/1
@<@BD3AD?FH<AG<E??EHC4<<:@8@?FED=
@5239658/1
ccctaagtgagtatacatctgttaaattcaaacgcagagctcattatgtt
+5239658/1
CCCFFFFDHFHFFIBFHIJJJHIIJHJJJJJJJJJIIDHHHIJJJJJIHI
@3215750/1
gaggaagtaggtgctgggcctcttgtatgcgaaggtgttgaggcgcttgt
+3215750/1
@@@FADFDDHHADFGDGGIGGGEHHHGFGEGEDFE:??BDDFFHHGIGI6
@5762817/1
catcaatttatcttcaaatgacgacaccacagttccagtctcaggcacat
+5762817/1
CCCFFFFFHGHHHJJIJ4CFHIHIJJIJIJJJHIJJJJHIJJJJJJIJJJ
@5763011/1
gtttttaatttgtgctccaaattgtatctgacgacgcattga
+5763011/1
@@@DDDDDH4A<ACCBEDGBIG@<ACFFB9CCCFF@GDG0B>
@3216038/1
cgcaagaagtaccagaaacgggacttagccacaatctggtctggagagaa
+3216038/1
CCCFFFFFHHHHHJJJJJJJJJJJIJJJJJJJJJJIJJJHIJJJIJIJJJ
@7840057/1
ctggctcccatgtcacggtagcactgagtgacggcacctccgacactgag
+7840057/1
@C@FFFFFHGHHHJJJJI?GHJGIJJJIGGIJIJIIIJJJJIJJJJJJJJ
@4724685/1
cgttaggtatatacaagaacaaaccagaaaataggcggagtcctatctca
+4724685/1
CCBFFFFDHHHHHJIJJJJJJJIJJIJIJJJJJIJJJJIJGIJJJJJJJJ
@7840169/1
cacacggtagcggaaggtgggttcgtgaatcatgccctcaatctgcacca
+7840169/1
CCCFFFFDHHGHHBFGG?CGIHIEGHHHIJJJGIJDHIJJJIJJGGGIGG
@4724800/1
gtttcagtaccgctgatgtgcatattactacctctttagtttc
+4724800/1
@:?DDDB:A?D?::CFHGHH<HE<EDHEHGBHHGIIBCGIGCH
@4724801/1
tctttgtacaccttcaggtgatcgaacatcatgtcttcaaactccactat
+4724801/1
CCCFFFFFHHHHHJJJJJHGIJJJIJJJJJJJJJJJJJJJIJJJJJJJJJ
@2683949/1
tggagagaagatcctcatcttgtatagaggaggcttgggctcgctctccg
+2683949/1
CCCFFFFFHHHHHJJJJJJJJJIJJJJJJJJJJJJIHGIIJJJJJJJJJG
@5763806/1
ggaactgcttcacctgtggccggcggcacgcagacgccttgatgacctcc
+5763806/1
@@@DDDD;AFDFDBFGI2AEBEFIIIIIFEBFFEDDD9@BBBABABBBBB
@3216591/1
gtggtgcacgcgcttgggcagagggaatctgattgtgctgttgtggaact
+3216591/1
@@@DFFFFHHHGDIIJIEIIEGHIIEHIIGGBFHIDFIIIHHGBGIJEGI
@5763828/1
ctcactgcaccagcattcgtgtcccccgctggagcttgaccaacggggta
+5763828/1
C@@DFFFFHGFFHICEIECGFHHIIJIJJIIJJIJIJIGIIJJJJJIIAE
@7328334/1
tctgtatctagctaaaagtagatgcaaatatctctgcctcagaaaaaggc
+7328334/1
@@@FDFFFHGBDHFG4EDAIEEHCEEHIIGCHGIGGEHGIIFICGHIEHI
@7328508/1
gtagcactgagtgacggcacctccgacactgaggtcacggtactcgcggt
+7328508/1
C@@DFFFFHHHHDIJEAGHIIIJJJJJIJJJJIJFGHHJIIGIJJIJHD=
@3708976/1
gcactgagtgacggcacctccgacactgaggtcacggtactcgcggtaca
+3708976/1
CCCFFFFFDHHHHIJJFIGIJIIHIHIIIJJFGIIJJFHIJJJIJHHFFC
@3217126/1
ctgggcctcttgtatgcgaaggtgttgaggcgcttgtggtggtgcacgcg
+3217126/1
CCCFFFFFHHHGHIJJJJIIIJFGHIJJJJIJJJJJIJJFHIFGIIJJHG
@4228240/1
atgataacatgagtttaaaaaacccttcccgtgtcgtttgttatgttatc
+4228240/1
CCCFFFFFHHHHHHIJJJJJJJJJJJJJJJJHIIJJHIIJJJJIJJJJJJ
@3217201/1
ggaactgcttcacctgtggccggcggcacgcagacgccttgatgacctcc
+3217201/1
CCCDFFFFHHHHHIIIFHGGHGIFDGHIIGGEEHDFFD;?CDCCDCCCDD
@7328847/1
actaaatttactttccactcgttaagcgtattagtttcttgtgactacaa
+7328847/1
CCCFFFFFHGFFHIIGGIIIIGHIGGEEGGGHGIDDGBFGGBFEBBFHHI
@4228289/1
cagccagatgccaaagttcttgatcttcactgggctcttctctgggattt
+4228289/1
@@<DDDDDFF8DDDGI?CAEEFDHAHIIEHEFEAFGFGI@GFFDC3??DF
@1645816/1
gcaccgtcaaggagttcgtctcttgggaactgcacaccaatcaggaatat
+1645816/1
?7;DDDADB?<CF3ACGGGHIEGGB9=8CG@CG<FCCGH?F??FGFEHE9
@109230/1
cagcatacataataaaattagaggaagtaggtgctgggcctcttgtatgc
+109230/1
CCCFFFFFHHHHHJJJJJJJJJJJJJJIJIIJJIJJJJJJJJJJJHIJJJ
@6287061/1
atcacaacatctaaagctaagatggcatcatatggtatctgcctggttct
+6287061/1
?@@F?FBDHHGFHEIGDHIACFHEHEGEAHGIFH@:?9DFIIIIGGH@HI
@4228743/1
ctgttgtggaactgcttcacctgtggccggcggcacgcagacgccttgat
+4228743/1
<@@BADADFFFFFIIIIIE<?:AFE>F@E@DHAAB8:9?<6>BB;=;A:5
@1645953/1
ccgacccacaaacaattaagccttgggtaccgtagcctgtaatttttgtc
+1645953/1
@CCFFFDAHHGFHJIJJIGHIJJCHIGFFGDHDGCHI@BDFGHIJJIBB<
@6809207/1
gccaatcttattctcgagactgtccaaggatttgtggaagcgtagatgtc
+6809207/1
CCCFFFFFHHHHHJJJIJIIIJIIJJJJJIIJJJIIJJJJJJFHIJIJGI
@1160229/1
gccagatgccaaagttcttgatcttcactgggctcttctctgggatttcc
+1160229/1
CCCFFFFDFHGHDGHIIHIJEIHIJJJJICIJFIIEEIGDFHGIFCGHI@
@2183257/1
gggaatctgattgtgctgttgtggaactgcttcacctgtggccggcggca
+2183257/1
CCCFFFFFHFHHGIJJJIHHIFCGHGIJJIIGHHHJJIGGGIJJIJJHFD
@2685283/1
ggggtgcgcgtccatggagccgaccacggcggcgatggacggcttcttgt
+2685283/1
?1=?B0??DD<DDEEADEBDDDIDIIDDADD???9:93>>:39::=AAA9
@2685334/1
caccagtggtcttcttgaacttcttcaattgacgcaagaagtaccagaaa
+2685334/1
CCCFFFFFHHHHHJJJJJJJJJHIIIHHIIIIJIJIJJJJJHIGJJJJJJ
@4229095/1
cttgggcagagggaatctgattgtgctgttgtggaactgcttcacctgtg
+4229095/1
CCCFFFFFHHHHHJJJJJJJJJJJJJJJJJJJJJIJJJJJJJJJJJJJJJ
@3709894/1
gcgacaccttgtggctgtgacttgtagtcaaagtggagattttactatct
+3709894/1
@@@FDFFDHHDHHGDGHHGEHBHGHEH?FCBGB1?@FE>GFFHDHHIGEG
@605706/1
gctggtatgactatgacgacttggactgcggctgtatcttcgttcactac
+605706/1
CCCFFDFFHHHHHJJJJJJJJJJJJJJJJJJJJJJJJIIJJJJJJJJJJJ
@6287678/1
gggctctgtgcctggctcccatgtcacggtagcactgagtgacggcacct
+6287678/1
<<@ADFFDFHDHHJGGGEHGIJIHGIJDHHG<GGEGFGG:?:BBADEHHG
@2183591/1
gccacactctgtcaaacatttacactttttaaccaccgtttttcatgtta
+2183591/1
CCCFFFFFHHHHHJJJJJJJJJJJJJJJJJJJJJJJJJHJJJJJJJJJJJ
@6287773/1
caataattaataattatgtcgcaataccgtagccgcccaaatttataatc
+6287773/1
@CCFDFFFGHHHGJJJJIIJJJJJJJJGIGGHGIJIJJJJJJJJJJIJJJ
@3710201/1
cttgacgaaatcttttaatgagacaaactgcaatatatgttttaccagaa
+3710201/1
CCCFFFFFHHHHHJJIJJJEHGHIIJJJIIIJJJJJJJJGIIJJIJIHIJ
@4229614/1
ggcagagggaatctgattgtgctgttgtggaactgcttcacctgtggccg
+4229614/1
CCCFFFFFHFHHHIJIIIGIIIIIHIJGIIJIJIJJIJJIGHIIHIJJJI
@4229643/1
gtggattttaatgttattattacagcatacataataaaattagaggaagt
+4229643/1
B@@FFFFFHGHHHFHIIIJJJJJJJJJJJJJJJJJJJJJJIIJIJIIIJF
@2183907/1
cgattactactgctttcccaaagacaggacaagcgtgaattttctcatat
+2183907/1
@@@BDDDDDF?AFGGHIGHHEFHBEF>GIGGIIII?DFDGDHCE?FEGGD
@2183972/1
gtgctattggcacacaggcataatgccatattcaaatgggaagtggtgat
+2183972/1
@?@DDDDDHDHF?FFEFEH@@@AEEHBBGHIEH9:???@>GGGGD@9BHE
@6288118/1
cataatgatacgatgcggcttgaacccgccggtgctcttgtagaacatga
+6288118/1
@@CFFFFFHHHHDIIGHIIJJGCHEGHHGIII8AFHGGGHIEEFHEHFCB
@2184185/1
gttgtgtacacctgagcgagactcataacgcagccagatgccaaagttct
+2184185/1
@;;DDDDDDCACFGGIIIIIDGIIIGIII<<A?@G@BDEGIHGGCC@FFH
@2184314/1
tcgatgtcgaacccaaaaatgtaattaactttttttttgtctgtttgtct
+2184314/1
@@@FFFDDFHHHHIJIJJIJIFFHIIJGIHIIJIJJJJIIDHJDHJIIEE
@110813/1
gctcgttgaacaccttaggacgaagtgatggcaccaggatagagttaatg
+110813/1
@@CDFDDDFHHFFHIGIGGGGHEHG??DDGEIIGHJJJFHEHFFBFHEIE
@110814/1
gctgcgctttataaaaggcagttgcagaaacatcaatattaagcatcatt
+110814/1
CCCFFFFFHHHHHJJJJJJJJHIJJJJJJJJJJJJJJJJJJJIJJIJIJJ
@1161543/1
gtcttcttgaacttcttcaattgacgcaagaagtaccagaaacgggactt
+1161543/1
CCCFFFFFHHHHHJJJJJJJJJJJJJJJJJJJIFFHJJJJIJJJJJJJJJ
@2184581/1
tgtggaactgcttcacctgtggccggcggcacgcagacgccttgatgacc
+2184581/1
BB@FFFFFHHHHHJJJJJJJJJJJJJJJJJJJJHHHFFDDDDDDDDDEDD
@6810589/1
atcaatttatcttcaaatgacgacaccacagttccagtctcaggcacatt
+6810589/1
CCCFFFFFDHDFHIJGJJJJIIJJIIJIIIJIIGGECDGIJGHIJJJIJJ
@4230442/1
aagccccagaaatttcgcacgctcgactaacattacctcgaaggcgcggc
+4230442/1
CCCFFFFFHGHHHJJJJJJJJJJJJJJJJJJJJJJJJJJIJJJJJJJHFD
@6810720/1
tgggtaatctagctacccacgtaaatgtaaacctggcaagcatcca
+6810720/1
?@@D:AD;DFDBFIGDHEHGHHGEHIIFEGIBF>FGGEFG8DGHII
@2184770/1
tggagagaagatcctcatcttgtatagaggaggcttgggctcgctctccg
+2184770/1
@CCFFDFFHHHHHJJJJJJJJJCFHJJGGJJGIGIJEGDEFGEGBFGHIG
@2686704/1
gaggaagtaggtgctgggcctcttgtatgcgaaggtgttgaggcgcttgt
+2686704/1
@<@DDDDDF?FADGHBHICFFGHHGHEGGGGFHHI0??BCHGGIGGJJJ=
@4726156/1
ggtacatgttgtgtacacctgagcgagactcataacgcagccagatgcca
+4726156/1
;;?DDDDBHAFHHGID@E@FHHGDGEGEEHHIGGGGDHGGGGHIGGEHIG
@4230976/1
ggtagcactgagtgacggcacctccgacactgaggtcacggtactcgcgg
+4230976/1
@C@DFFFFHHHGDHIJIGJJIJJJJJJJIIJJIIJHIJJJJIIIJJIJHF
@3217714/1
ggacagcagtgagttcgtgttgcaagacatgtaggaactgtccctcggag
+3217714/1
CCCFFFFFHHHGHHIJJHHHIJJJJJJJJJJJJJJJJJJJIJJJJJJJIJ
@4231263/1
agcatacataataaaattagaggaagtaggtgctgggcctcttgtatgcg
+4231263/1
CCCFFFFFGHGGHJIJJJJJIJJIJGCHIIHHJJJIG3HGHIJJIJJJJG
@7841428/1
ccaggcactatattgcagacctccagtggtaggtatgtatgtttatgctc
+7841428/1
@C@DFFFFHHGHHIJIJJJJJJGJIJHHIFHHI?EFHFIIJIIIGGEGID
@4231342/1
gtcttcggtgtcttttttcgagttgaatagtgggtaagtaagggcta
+4231342/1
CCCFFFFFFHFHHJJJJJJJGHGHJJIJJJHIJJFHHGHIJJJJJJJ
@7329874/1
tgaacttcttcaattgacgcaagaagtaccagaaacgggacttagccaca
+7329874/1
CCCFFFFFHHFHHJIJJJJJIJJJJJCGFHIJIIJJJJJJJJJJJJJJJJ
@3218064/1
gaggaagtaggtgctgggcctcttgtatg
+3218064/1
?;?DDBD?C:A<C:A<3AEEEE<E>AFE4
@5765678/1
gatagtaaacgttttcgtctggcacactgttcagaagtattgggaactgt
+5765678/1
@@@DFFFF4AFFHIIIICFHHIIJJJJJJGHHIIJJJIJJJJIJJJJJJF
@5765694/1
agaagatcctcatcttgtatagaggaggcttgggctcgctctccgaaggg
+5765694/1
@@BFFFDDHHHGHIFIIGIJJIJGIDIIIGGEGIF3CDGIJJJJGGHEII
@7330032/1
tagggacttcgacatattcggcgatgatgcattcttcctcgtcaagcaaa
+7330032/1
@@@ADDFDFHGHGIFHGEHGIJGGFGIJJJIIJJGIJIGGIBFHIIJJEI
@5241985/1
ctccgattgagtttgtgatggtgcctctgtaggagtttcgggctcgggtt
+5241985/1
@<@DDD?DHBHHHG>GEHGHGCHICHGHEGG>FIG?DHIGHG>FHIIIII
@4231956/1
ggcgttcatgcggcaaacgcctattaacattatcatcgttctcagcatgg
+4231956/1
CCCFFFFFHHHHHJJJJJJJJJJJJJJJJJJJJJJJJJIJJJJJJJJJJJ
@4727205/1
gtcccgtacccatagcaacaagatcagcgactgtcacacggtagcggaag
+4727205/1
@CCDDDDDHHGGHGIIIIJJJGEHGHIIJJJGGGFGHF@@E?CHCGGBEH
@7330296/1
tgaccatcactcttatatgggcagcccgaacacggttaccgggaattttg
+7330296/1
CCCFFFFFGGHHHJJJJHIEEHHHGIJJJJIIJIJHGIIIJGIGIIJJGF
@2687636/1
cgcgttctcatgtaatttttaatgttctccaaatcgacgactcctgtggc
+2687636/1
CCCFFFFFHHHHHIJJJJJJJJJJJJIJJJIJJJJJHJIIJJJJJJJIIG
@4727340/1
cttcaattgacgcaagaagtaccagaaacgggacttagccacaatctggt
+4727340/1
@@@FDFFFHBHHHIBDEHIAE>HHIEHIJJIFIIIHIGGDGIIJJIIIC=
@1647418/1
gtcaatgagacggtgggtagtaagcgcacgaccatttttttctacatttc
+1647418/1
CCCFDFDFFDHDHEGGIEFHHHHIIIHHIJJJGJIJJIIIJHHGHHGFFE
@4727518/1
acgggctatgccatttatcctcgcacgttggcagtaatagtacaagtgaa
+4727518/1
CCCFFFFFHHHHHJJJJJJJJJJJJJJHJJJJJJHIJJJJIIJJJJFGIJ
@3218864/1
ctccatactttgtttcatttaaatttacgggctatgccatttatcctcgc
+3218864/1
CCCFFFFFHHHHHJJJJJJJJGIJJJJIJJIJJJJJJJJJJJJJJJJJJJ
@2688124/1
tgggcctcttgtatgcgaaggtgttgaggcgcttgtggtggtgcacgcgc
+2688124/1
CCCFFFFFHHHHHJJJJHIIJFGHIJJJJJJJJJJHJJGIJBHIJJJJHF
@3219047/1
tgttgaggcgcttgtggtggtgcacgcgcttgggcagagggaatctgatt
+3219047/1
@@?DFFFFFHHGGJGDHEGH?FHGIGIIGIIIGIHGHHGHEACEEFFCDF
@3711171/1
gtgagtacgaagcattgtctgtttataaaataattaacaactaatgtttt
+3711171/1
C@CFFFDFHHHHHJJJJIJIIIJJJJJJJJJJJJJJJJIJJJJJJJIJJJ
@7330951/1
cgagtctgtaggcttttggtactttatcgtcgaatttcgggttgttcacc
+7330951/1
@@CFBDDDHHFGHIIIJJJGCHHGIIECHHGGGGGGGGDEHBFG@FHGCH
@5767093/1
attgcacaaagttgaagtccttgttgttaagaggtgttacctgcaacttg
+5767093/1
???DD?DD;CDDDEEII<EFFEEIIIIIIIIIIIEEIIIIIIIIDIE3DB
@4728195/1
accattcaatttaaaagaaactgggtgcgtgcaggatcctcgtcattgcc
+4728195/1
@@@FDDDDDFDDHGGGEHIIIJGGAFGEH:?8CDECDDHICGHGEHGE@F
@5767118/1
gctcgctctccgaagggagcttgcggccgatgacctcatactccttcaac
+5767118/1
@@@BDA?B?FADA@AEF;F>GHFE<6:?F@:FHCHH@77.=D=?CHHEBD
@6288611/1
cagccagatgccaaagttcttgatcttcactgggctcttctctgggattt
+6288611/1
@<<DDDDDHHHHHIIGFGDFHHIIGIGCHHHDAEFHFBGEHGIC<F>FGH
@3711464/1
ctcgcattctcttgtccattaacagcatcagctgttatatcagctgtgaa
+3711464/1
CCCFFFFFHHHHHGEFHEEHEHGEGIGIHIIIIJFHIJGIIGGGIIHGFE
@5767222/1
cttctgcttctcttcctcttcaagagctcggcggtaagcaaagcatggta
+5767222/1
@??DDDDBHBA?FGHIIFHHFHG:CGBBGD<GEHGA=.8.@@@ACCA9CD
@4728381/1
gtctgtttgtctgtttgtctgtttgtctgtttgtctgttcgtctgtgcgc
+4728381/1
CB@FFEFFHFFFHCGHJGHIIHHIIHHIIEBFGIGGGFHGHCDHCGDHGG
@6288830/1
gggacagctatcttcataaaagctaaacaacatttataaaattagactat
+6288830/1
@@@DFDFDFDHDHIIHHIHIIJJJJJJIIJIJJJJJIIIIJJJJJIGIJI
@3219667/1
tggatggagtgagcacgggctctgtgcctggctcccatgtcacggtagca
+3219667/1
CCCFFFFFHHHHHJJJJJJJJJJJJJJJJJJJJJJJJJJJJJJJJGIJJJ
@7842171/1
cgcaagaagtaccagaaacgggacttagccacaatctggtctggagagaa
+7842171/1
@CCFFFFFGHHDHIGJJJJJIIIJIIIIIJJJJJJIJJJJJJIJJJJJGG
@4729348/1
catcattttccattggctgggtcttacagattggtggaaaccaaaccaaa
+4729348/1
@@@DDFFFGGGGFGI<FGGHJEAHIJIJJ<E<EHIGC=BBDCDGFHHGCG
@3711941/1
catatggtatctgcctggttctaccttcaag
+3711941/1
?@<BDD8DFB?FBEE3EAFFCEDCFI@FF<2
@5768326/1
ccttctgcgccattgacatgtatagatgtcggactcgtgacgtcgtaagc
+5768326/1
@@@DFFFFD6CFFIIEHDHIIGIIGGIIIIIIIIEGGHDHII?FH@BDDH
@5768455/1
cgtacattttatactaagctgtaaagtaccgactgttgagccag
+5768455/1
@@@DDDD4CFD?FFAF<<CHFDFHC93<F@G@@@C:?C?B3?;D
@3712080/1
agtggtcttcttgaacttcttcaattgacgcaagaagtaccagaaacggg
+3712080/1
@@?DFFFDFHHGGDIIGIIIIIEDHGHIHIGIIIFIH?DHHGCFHIIIDG
@4729620/1
gctgggcctcttgtatgcgaaggtgttgaggcgcttgtggtggtgcacgc
+4729620/1
@@@DDDDDFDFDFGGBHHIIDF:1?CEH<DHHEHIIICFCH@FA@@EDE4
@7332457/1
caccagttcatatttgggcacagttcctcgacgagcaagtagttcttgaa
+7332457/1
@@@FFFBDHHHGHJJJJIJIJJIHIIHIIJGIJJJJIIJFGIDGIGJJJJ
@7332702/1
cggtgagggatgcgtgacgtcagcccctacgatcatcactgccgtgtcct
+7332702/1
BCCDFFFFHHHGHJJJJJJJJJJJJJJJJJJIJJJJJJJJJJJJHIIJJJ
@6290188/1
cttgtatacaaattatttctaccataaaatacaggttttagtgcgccaaa
+6290188/1
@@@?4ADDHFBBDEGBHIGIDHEDCGGIICGEHEF9EAFHH9:CFDHGIG
@5768838/1
ctcagcatggtaagaaggtggcggccagaatctagacatgcacaactctt
+5768838/1
@@@DDDDDHHFHFIGIDGHI7EG68@D=GHG?DHDCG>GCHGAFHG>=EG
@5769032/1
ccgcaatgttggagcttggtacaaagcaaaggtcgggcagttcgtcaaca
+5769032/1
CCCFFFFFGHHHHJJJJJJHGHJJJJJJJJJJGIIJJJJJIJIJIJJJJI
@7332994/1
gagactcataacgcagccagatgccaaagttcttgatcttcactgggctc
+7332994/1
?1?;ABDDFHHHFIE<:FFGG@<C<?9EF??D<?1:4DDGBH@G<?9F@G
@6290454/1
gccttagctgcggaatgcttagcttccttcttagagcgtcccgtacccat
+6290454/1
CCCFFFFFHHHHHJJJJIJJJJJJJJJJJJJJJJJIJJJJJJJIJJJJIH
@5769225/1
ctcatataacactttgacaggctgctgtgggatacggctggagaacaaat
+5769225/1
CCCFFFFF<FHHHJJJJIJJJJJJJJJHIJJIJJJJJJJJJ>F@GGGHIA
@4730461/1
cccatgtcacggtagcactgagtgacggcacctccgacactgaggtcacg
+4730461/1
CCCFFFFFHHHHHJJJIJJJJJHIJJJIJJJJJJJJFGJJJJJII@FHII
@4730472/1
ggcacaacgtacatacaattgactgcaccttcaaacgcaacgaatttttt
+4730472/1
CCCFFFDDHBFHHJJJJGJGC@HHIIIIJJIJJJJGGIJIJJIJJIIJJJ
@3712745/1
gtagcactgagtgacggcacctccgacactgaggtcacggtactcgcggt
+3712745/1
CCCFFFFFHHHFHJJJJJJJJJJJJJJJJJJJJJHIJJJJHIIJJJJHFB
@7333400/1
cttccttcttagagcgtcccgtacccatagcaacaagatcagcgactgtc
+7333400/1
@@<?DDDBCF<D:CCF@CEB@GEF=F@;DB@><BG8:D@FADAAEEFA.8
@4730685/1
cgcaagaagtaccagaaacgggacttagccacaatctggtctggagagaa
+4730685/1
@CCFDDFFD?FHHJJJIFIGGIJIJGGIHIJJJGHIIJGDGHJIECADHG
@5243559/1
gtcacattacatactctgtatttcctcttcatggtgccacagtgagtgat
+5243559/1
CCCFFFFFGGHHDHJIJIJJJJJFIIJIIIJIJJIIJGIGIJJIIJ?FHI
@7843258/1
ccagaggcaagcgctccaagttgcttggaggcttgggcctgttttggtag
+7843258/1
CCCFFFFFHHHHHJJIJJJJIJJJJJJJJJJJJJIJJIJJJGJJIJJHHH
@5769780/1
gcgagactcataacgcagccagatgccaaagttcttgatcttcactgggc
+5769780/1
CCCFFFFBFHHHHJJJJJJJCIHJJJJJJJJIJIJJJJJJJJJJJJJJJJ
@7843343/1
gtcgccattcctagtacggtatctcccacacgtttcacttcagcatagac
+7843343/1
CCCFFFFFHHHHHJGHJJJHIJJJJJJJJJJJIJJJJJIJJJJJJJJIJJ
@609194/1
aatttatcttcaaatgacgacaccacagttccagtctcaggcacattgcc
+609194/1
@@@D?BDDHHGFHD@EHG?BGEGGEHEHHBGGIGHG>GHHIIG;BG@FGB
@6291271/1
tcataacgcagccagatgccaaagttcttgatcttcactgggctcttctc
+6291271/1
CC@FFFFFHHGHGJJJJGIIJJJJIJIIJJJJIJJJIJJGGGIJJJJJJJ
@7843513/1
caacgatttatttcgattgttccatcactatcaaaacttctcaggattga
+7843513/1
@@@FDADFHFHFFGIEIGIHE@CHIIIBH<FCFDEGIGIEFGBFGAFHE@
@2185125/1
gggcctcttgtatgcgaaggtgttgaggcgcttgtggtggtgcacgcgct
+2185125/1
:??DDDDFHBDDHFG@?EFHCFHHGGIGGIIHII?DAFFG:@FHIIIEFD
@5243909/1
ggtcaattcaatatactacaagattgtttgtggacctattgctacataat
+5243909/1
BC@DFFFDHHFFHJGIJGIJIJJIJJIJJJGIIIJJIIIJJJJIIHJGDF
@6812756/1
gcctcttgtatgcgaaggtgttgaggcgcttgtggtggtgcacgcgcttg
+6812756/1
CCCFFFFFHHHHHJFGHJFGIIIIJJJJJJJIFHJFHIHIJJJJJJHFFD
@1162264/1
ggcagagggaatctgattgtgctgttgtggaactgcttcacctgtggccg
+1162264/1
@@@DD??D>8AD><F@GIIHIIEAAEHGEI>FHGAEIFCGHGIB?<FAGG
@5244034/1
ccacgatcatctctttctttggagtttgtatacttaattcgatgttatac
+5244034/1
CCCFFFFFFHHHHJJJJJJJEHIJCFIEFIG<HIIIGIIHHFGGIJJJJI
@1162432/1
ggtgcacgcgcttgggcagagggaatctgattgtgctgttgtggaactgc
+1162432/1
@C@DFFFFHAHFHIGEGGIIIGGEFGIIGEGIDIIGJJGGG@FG@FEGHD
@6291612/1
cacagttcctcgacgagcaagtagt
+6291612/1
?;?=DADBFB?CD?@1CCE?BHAE?
@3220029/1
aggtgctgggcctcttgtatgcgaaggtgttgaggcgcttgtggtggtgc
+3220029/1
@BCDFFFFHHHHHJJJJIJJJJJGHGICGGHIIJJJJJJJJIIIIJJGHG
@112063/1
tggtgcacgcgcttgggcagagggaatctgattgtgctgttgtggaactg
+112063/1
BCCDFFFFHHHHHJJJJJJJJJJJJJJJJJJJJJJJJJJHJJIGJIJJJJ
@3220147/1
cttggtacaaagcaaaggtcgggcagttcgtcaacaagacattactagct
+3220147/1
CCCFFDDFHHHHHJJJJJIIIJJJJJGHJJHIIJJJJJJJJJJJJJJJJI
@1163018/1
gtctgtacattgaaaataaaaataaaaaaaatagcaggggttattgttat
+1163018/1
CCCFFFFFHHHHHJJJJJJJIJJJJJJIIGHJJIIIJJIJFHIJIJJJJI
@1163243/1
ccgtttttaaactattttttcaatgccctaagtgagtatacatctattaa
+1163243/1
@@??AD2ABFHHHIIEGIGHEFHHGAEHIIGIC<GECGHB??<BBFFGHE
@4234649/1
gcgtgatgaggttcaccaagctagtggcgttgatgtcgcaagatagtgag
+4234649/1
@CCDFFFFFFHHHIJJJIIJJJIGFHIJJGIIHJJHIIJJJJJJJJFGHJ
@4234675/1
gtgctgggcctcttgtatgcgaagg
+4234675/1
@@<DBB=DFD;DFBG:CDADGG@F<
@2185397/1
caacagattgtttgagatgtttgtgaaactgcgacaccttgtggctgtga
+2185397/1
CCCFFFFFHHHHHJJJJJJIJJJIJJJJJJJJJJJJJJJJJIJJJJJFHG
@1163459/1
gcatacataataaaattagaggaagtaggtgctgggcctcttgtatgcga
+1163459/1
CCCFDABDAHHHHDDFHEGEHG@CFGGHICFEDFHGGGIIIIIFIGIEHB
@2185485/1
gttttttaaactcattttttcatggtaccaagttatgaatttttcaaatc
+2185485/1
CC@FFFFFGGHHHJJJJJJJIIJJJJGIJGGIHHIJIIGIJJIJIJIJJI
@2185616/1
gcaagaagtaccagaaacgggacttagccacaatctggtctggagagaag
+2185616/1
CCCFFFFFFHHHHJJJJJJJJJJJJJJJJJJJJJJJJJHIJJJJIIJIIJ
@3220923/1
atggagtgagcacgggctctgtgcctggctcccatgtcacggtagcactg
+3220923/1
@CCFFFDFHHHHHJJJJJJIJIJJJJIJJJJJJJIJHIJJJIFHIJGJGJ
@4235022/1
gggtcttccttcatggccgaggttggggcggcgcgggcatgtgagtgttg
+4235022/1
BBCDDDEFHHHHHJJJJJJFHJGHJJJJJJHFDDDDDDDDDDDDDACCDD
@4235060/1
ggtgctgggcctcttgtatgcgaaggtgttgaggcgcttgtggtggtgca
+4235060/1
=<?BDD?;CFFDHIIBGHIIGHI<GH:C:8D<FCEDBHBB=CG8@@ADED
@2689297/1
gttttacaagggcaggttgaactcacaccattcaatttaaaagaaactgg
+2689297/1
CCCFFFFFHHHGGJJJGHIIIIIIJJJJIJJJJJJJJJJJJJJJJJJJJJ
@2186033/1
acacgtttcacttcagcatagacaggtgtcttccctggcaatacaacaac
+2186033/1
@CCFFDFFHHHHHJJJIJIJIJJJJJHHIIJJJJJJIGIIIJIJJJJJJG
@1164213/1
gcactatctcttgtctgtgttgttgcacgcgcacggtggcggcgtaccgc
+1164213/1
CCCFFFFDFHFFHIJIJFHHIIGFIGGHGHDGHGHHDFGGIGHDBDDDDB
@2186306/1
cacggaccggagaagggaatgacaacgacaatcggacgcgttaacatacg
+2186306/1
@CCFFDDFHHFHHIJIJHIJJIIJJJIJJJIIJJJJJJHFDDDDDDDDDD
@6293279/1
ctcctttttgtcagcacagaatagtcgcgtgtgatgccgcttttgcacca
+6293279/1
BB@FFFFFHHHHHJJJJIJIJIJJIJJJJIIFHIJJIJJJJJJJJJJJJJ
@6293427/1
gcggccagaatctagacatgcacagctcttgcagccatccaacgggattg
+6293427/1
@@@DFFFFHB?FHIGIIIIICHGIIIIIGHIIDHGGIIIGIGIIDHIHGI
@2186848/1
tctcaggattgaaacgtcttttatgttgggacagctatcttcataaaagc
+2186848/1
CCCFFFFFHHHHHJJJJJJJJJJJJIJJJJJJIJIJJJJJJJJJJJJJJG
@1650475/1
gagaagtgtgataatgtcataaagttgacaataatctataattaattact
+1650475/1
CCCFFFEFHHHHHJJJJJJJJJJJIIJJJJJJJJJJJJJJJJJJJJJJJJ
@2186876/1
ccttagtacacctaatgaggactatttggcgttactgcttaatactactc
+2186876/1
@C@DFFDDHHGGGJJJJGJJIIIIIJJJJIJIIIIJIIJJIJJJJJGIJJ
@6293462/1
tgagtgacggcacctccgacactgaggtcacggtactcgcggtacatgtt
+6293462/1
?@?AAD>BF66@?;ED8EH:EGGGFF7?BDBFD08ABFGIEB:AB;BC?C
@1165048/1
agcatacataataaaattagaggaagtaggtgctgggcctcttgtatgcg
+1165048/1
@@@DD;AAFBFFF>GEHCBECFAF>FAH@CAFEGIII9GBFGAB?:DDA@
@5770244/1
gtcagcacagaatagtcgcgtgtgatgccgcttttgcaccacaataaacg
+5770244/1
CCCFFFFFHGGHHJJFHIJGHIGHIJJJJJJJJJIJJJJJJJJJJJJJII
@2690395/1
cgcccgttcatgttcatcacccagtcgcgcttggtcgtcttgccaccacc
+2690395/1
CCCFFFFFHHHHHJJJJJJJJJJJIJIJJJJJJJIIJGIEIGIJJJJJJJ
@5770508/1
ggcgcttgtggtggtgcacgcgcttgggcagagggaatctgattgtgctg
+5770508/1
CCCFFFFFHHHDHIFGIJIJJIJJIJJJJJJGIJIGIJJJJIJJJJJJFH
@2690454/1
gctccaaattgtatctgacgacgcattgaatctgaatacgaaaatgaatt
+2690454/1
CCCFFFFFHHHHHJJJJJJJJJJJJJJJJJJJJJIJJJJJJJJJJJJJJJ
@5770663/1
gggaatctgattgtgctgttgtggaactgcttcacctgtggccggcggca
+5770663/1
CCCFFFFFHHHHHIIIIJHJJIJJIJJJJJJJIJJJHHHIJIIIIJJHFD
@1165711/1
gcctaggacctgtctacctaattttgaagcgcgcgtcggcgcgatttgaa
+1165711/1
CCCFFFFFHHHHHJJJJJJJJJJJJJJJJJJJJJJHIJJJHFDDDDDDED
@5770859/1
gcttgggcagagggaatctgattgtgctgttgtggaactgcttcacctgt
+5770859/1
@CCFFFFFHGHHHIGFEIJJJJJJAGFEHHEHGHHHHHIJDGGHJJIIHF
@2690831/1
cgccattcctagtacggtatctcccacacgtttcacttcagcatagacag
+2690831/1
@@@FFFF?FDHDBGEGIHIIHGHIIGGEEGGBDH@FHHFG@GIIAH9BBG
@2187933/1
gctcgctctccgaagggagcttgcggccgatgacctcatactccttcaac
+2187933/1
CCBFFFFFHHHHHJJJJJJJIJJJJJJJJHIIFHIJJJJJJJHHHHHHFF
@609406/1
ctcatcttgtatagaggaggcttgggctcgctctccgaagggagcttgcg
+609406/1
CCCFFFFFHHHHHJJJJIJJIJJFHIIIJJIJJJJJJIJJJJGHIIJIHI
@5245004/1
gtgctcttgaggtacttgaacatgggctccacttggtcaggccccgtcgc
+5245004/1
@@CF=DFFDFADFEHHGGIGGIIJGGIIJGHGIIJGJIIBDGGGIIJJJI
@6813388/1
gccactgaacgaaaagggtacaataattaataattatgtcgcaataccgt
+6813388/1
C@CFFFFFHGHHHJIJJJIIJJJIJJJJIJJJJJJJJJJJJJJJJJJJIH
@7334593/1
ggtgcgtgcaggatcctcgtcattgcctggcatacaaggcaaagcaccga
+7334593/1
@@@DDDDD1DD?DG;BCHIIIIGAHGFGAHBEGDFGCFDDHGA??DBFHF
@7334606/1
ggtagcactgagtgacggcacctccgacact
+7334606/1
@<=?DD4BDDDFAEFBE:?D@E@BE@0?F6B
@609963/1
cgacgcttcagcagagtgcacacaatggtgaactggcgttcatgcggcaa
+609963/1
CCCFFFFFHHHHHIJJHIJIIJJIHIJJGIGIJIJJIJIIHIJJJJJIJJ
@1651993/1
gagcatttgtgtgtctgtctgtaagcaacatagattcaaaactgatttcg
+1651993/1
CCCFFFFFHHHFHHIJJJJJJJJJJJJIJJJJJJIJJJJJJJJJIJJJJJ
@1652284/1
ggagcatgctcgccatcaggacctgcaccatgcaccgccatgccatgtac
+1652284/1
@CCFFFFFHHHHHJJJJJJJJJJJJJJJJJJJJJJJJJJIJIIJIJJJJJ
@7334986/1
gttgattttggaatgttttacattggatccgacaaatgttcaaattaaag
+7334986/1
CBCFFFFFHHHHHJJHIJJJJJJJJJJJJJJJJJJJJJGIJJJJJJJJJJ
@610386/1
ataacgcagccagatgccaaagttcttgatcttcactgggctcttctctg
+610386/1
CCCFFFFDFFHHHIIJIIIIHIHHGGGIGIJJJJGGCHHIIIIJJJJJCG
@113389/1
cagcatacataataaaattagaggaagtaggtgctgggcctcttgtatgc
+113389/1
@@@?DDDFHADHFFEGHIGGIHIIIGIGGIGHGIICDGHHGIJIIBDGHG
@113466/1
ggcgcgggaacaagcacgcgttgcagaacgcttggcagtagtctaggttc
+113466/1
CCCFFFFFHHHHHJJJJJJJIJJJJJJJJJJIJHHHHFEFFFFFEEECEE
@113739/1
gggatggacacggagcgcgtgcagcgcacgtacgtgtggcacagctggta
+113739/1
CCCFFFFFHHHHHJJJJJJIJJJJJJJJJJJJJJIIHHHHFFFFDEEEEE
@4732918/1
cagatgttttaatagtaagtacgagtacagtctagggtaaatatat
+4732918/1
@@@FFFDDHHHFHGGEF@ECIEEIGHEGIIFHCFHIF@ACCFDFAG
@7335509/1
cgttgtctaacgtcggattcagttcggaacatagaaatttgtgtaaccca
+7335509/1
CCCFFFFFFHFHHIJJEIHGHIDGIGIDHGGHIIEIIIHIJGCDDGGHIJ
@610944/1
gcctcttgtatgcgaaggtgttgaggcgcttgtggtggtgcacgcgcttg
+610944/1
CCCFFFFFHHHHHJIJJIAFHGIHIJIIJJJJGIJDGI@FHGJJIJHFFD
@7335761/1
aggactgcgacaagcatgattacgatgactgcttgagctggtatgactat
+7335761/1
@@CFFFFFHHHHGJJJIIJJJIJJJJJIJJJJJJJHIJJJJHHIIIIGHI
@611000/1
tgctgggcctcttgtatgcgaaggtgttgaggcgcttgtggtggtgcacg
+611000/1
CCCFFFFFHGHHHJIIJJJJFGHIFHIHIHIIJIJJJJJJICFHAEHIJH
@4236403/1
gacgaaaatgaaaataaaattgattatcgatgaagttttggaatccctat
+4236403/1
@@<DDFFFDDHHDHGEBDHEGFAGHHIDGCEGEHGDFHG<DBDFG@<DGE
@6814953/1
ggcagagggaatctgattgtgctgttgtggaactgcttcacctgtggccg
+6814953/1
=;=:=:A;?<CF<AEG@>F3AFH<<C92??<1?C1:DG<<???:FGIIIA
@6814977/1
gttggggcgcttgtggtggtgcacgcgcttgggcagagggaatctgattg
+6814977/1
C@CFFFFFHHHHHIJJHIGGHIIJIJJJJJJHGHHFFFDDDEDDDEDEDD
@611293/1
ctgtgatctgtttcttggcatctatagatgtcggtggcgcacagggcacg
+611293/1
CCCFFFFFHHHHHJJJJJJJJJJJJJJJJJJJJJGIJJJJJJJJJJJIII
@4236684/1
gtgctgggcctcttgtatgcgaaggtgttgaggcgcttgtggtggtgcac
+4236684/1
CCCFFFFFFHHHHJJJIJJJJIJJJEHHIJJJJJJJIJJHIJFHJHHIJJ
@611497/1
gggcaagttcatgcgtttttgctctggcgttcaaaaggttaacaaatatt
+611497/1
CCCFFFFFHHHGHJJIJJJJIJJJJJJJJHIJJIJJJJGHIIJGIJJJJI
@7336405/1
gtggattttaatgttattattacagcatacataataaaattagaggaagt
+7336405/1
BBCFFFFFHHHHHHJJIJJJJJJJJJJJJIJJJJJIIJJIJJIJJIIJJH
@4237047/1
cgctattaattcattagcgaaaaacttatttttcacttttaaaaatacat
+4237047/1
CCCFFFFFGHHHHJJJJJIJJJJJIJJJJJIIJJJJJJIJJJIJJJJIJH
@7336642/1
ccgcatccaactcggatcagccgtttctgagatcagcgcgcacagacgaa
+7336642/1
CCCFFFFFHHHGHJIIJJJGIJGHIIJJJIIEIGIJIJJIGIGGHHHGDF
@7845018/1
gccagatgccaaagttcttgatcttcactgggctcttctctgggatttcc
+7845018/1
@@@FFDFFFHFD>BEGBHGGHGBHDHHCHGDE9EFDHHHGIEGEHIIIFI
@1165816/1
cagagggaatctgattgtgctgttgtggaactgcttcacctgtggccggc
+1165816/1
C@CFFFF?AFDHFGFE@FGGHHIIE9C=F>?ED9CG@DHIIAD3B?;87:
@6294288/1
gctcgctctccgaagggagcttgcggccgatgacctcatactccttcaac
+6294288/1
CCCFFFFFHHGHHJJJJIJJJJJJJJJJJJJJIJJJJJJJJGHHHHHHFF
@4237373/1
tgctgttgtggaactgcttcacctgtggccggcggcacgcagacgccttg
+4237373/1
CCCFFDFFHHHHHJIJJJJJJJJJJJIJJJJJJJJJHHHFFDDEDDDDDC
@115241/1
ctttactcgaatagtcttttctaacttgaacagtgcgatgttttacaagg
+115241/1
@C@FFAFFDDFFFIGAEGHG>FHGGECH@?CEGEF<EHGH?BDG@FB<9B
@4237463/1
ataaaattagaggaagtaggtgctgggcctcttgtatgcgaaggtgttga
+4237463/1
CCCFFFFFHHHHFGGFGHDCHBGHHEHDHIIIJGEDHCHGFHIBGGGGIG
@4237531/1
cctcttgtatgcgaaggtgttgaggcgcttgtggtggtgcacgcgcttgg
+4237531/1
@@@DDDDDFFHFHGHGI<C<CEHHEGGIIIIIIG9BGAGGCHIIIFEEEC
@1166103/1
cctgcaccatgctgctcatctcgtgcactatctcttgtctgtgttgttgc
+1166103/1
CCCFFFFFHHHHHJIJJJJJJJJHHJJJJJJJJJJJJJIJIJJJGIIJJJ
@3222918/1
ccaacagattgtttgagatgtttgtgaaactgcgacaccttgtggctgtg
+3222918/1
CCCFFFFFHHHHHJJJJJJJJJJJHJJJJJJJJJJJJJJJJJJJJJJJGH
@1166332/1
cggcacctccgacactgaggtcacggtactcgcggtacatgttgtgtaca
+1166332/1
@CCFFFFFGHHHHGGHIGIIHHIIIIIIJJIJJJJAHHIJGGIEGHHHG?
@7845921/1
ggtacaataattaataattatgtcgcaataccgtagccgcccaaatttat
+7845921/1
@@@DFFFFGHGHHJJJJJJGJIHJJJJJIIIIIIIGIIJJJJJGIIHJJI
@6295251/1
ctgtgatctgtttcttggcatctatagatgtcggtggcgcacagggcacg
+6295251/1
CCCFFFFFHHHHHJJJJJJJJJJJJJJJJJIJJJHIJJJJJJJJJJJJJJ
@7846073/1
gttggtcttggttgaacggaactccaatcctttactcgaatagtcttttc
+7846073/1
CCCFFDEFHGHHHGHJJJJJIJJJJIJJJJJJJJJJJJIIJJJCEIIJJG
@1167233/1
ctgatagagacgatttcaccagtggtcttcttgaacttcttcaattgacg
+1167233/1
CCCFFFFFHHHHHJJJJIJIJJIJJJJJJJJJJJJJJJJJJJJJIJJJJJ
@1167486/1
agcaaatggaaaaaaaaattggtgaaaagaatcacaagtaagatactgca
+1167486/1
@CCFFFFFHHHHHJJJJJJJJJHIJJJJJIJJJIJJJJGIJJJJJJJJJJ
@1167504/1
gtcagcacagaatagtcgcgtgtgatgccgcttttgcaccacaataaacg
+1167504/1
@@@BBDDD?F>DFDGEGEHEFCFG@EB9DB<<FH<GA?9??BEEH@HGII
@3223827/1
ctcagatgcaatttcttgcaagaattgcacaaagttgaagtccttgttgt
+3223827/1
CCCFFFFFGHHHHJJJJJJJJJJJJJJJJJJJJJHIJJIJHIJJJJJJJI
@6295619/1
aggtgctgggcctcttgtatgcgaaggtgttgaggcgcttgtggtggtgc
+6295619/1
?@@:BDDDBDDHFGJEIGIJIIIGEHE9CCFAGGEIIIJJJHHJCEG@DG
@116937/1
ggtgcacgcgcttgggcagagggaatctgattgtgctgttgtggaactgc
+116937/1
@@;DBD?DFHFHA;;GGAGHHFH6;FCHHIII<GECHIHGABFA;FHII;
@2692533/1
gcgcttgtggtggtgcacgcgcttgggcagagggaatctgattgtgctgt
+2692533/1
CCCFFFFBFF<CFEGGIIIIIBDFDGGIGIGIEHEGIGII@GHIHGGIGG
@2188642/1
agttaatacctggcatcagttacaatgtttgagtacttagttacttgtta
+2188642/1
CCBFFFFFHHHHHJJJJJJJJJJJJJJIJJJJJHIJJJJJIIJJJJJIJI
@1168359/1
gtcttcttgaacttcttcaattgacgcaagaagtaccagaaacgggactt
+1168359/1
@@@FFDDDDFFHHJIJIJJJIJJHIIJGJJGIJCFCGGGGGIIGGHIJJJ
@3224452/1
ataaagataagtataggctcaaaacctaacgacatcaatcaccagcttaa
+3224452/1
CCCFFFFFHHHHHFHIJJJJJJJJJJJJJJJJJJJJJJJJJJJJJJJJJJ
@5773169/1
gtggtgcacgcgcttgggcagagggaatctgattgtgctgttgtggaact
+5773169/1
@CCFFFF3CFHHHJJJJJJJJJJJJIJJJJJJJJJIJJJJJJJHIJJIJJ
@5773181/1
ccttgatgactgcatagatagaaatcgaactcggtcggatgcgtgatgcc
+5773181/1
CCCFFFFBCFHHHJJJJJJJHGIJIIJJJJIJJJHHJJJJIJJGIJGIJJ
@1168924/1
tgagtagctcctgcaccatgctgctcatctcgtgcactatctcttgtctg
+1168924/1
@@@DDDBDHHAHD>>@AEHBAHEHHGIEHIEIGHGIIIIGHIIIEGBDDF
@6296695/1
ggcctcttgtatgcgaaggtgttgaggcgcttgtggtggtgcacgcgctt
+6296695/1
CCCFFFFFHHDDHIIFGFE<CEGHEGEGIFHGGHDG9?B<CFDHEEFEBB
@5773605/1
gatggagtgagcacgggctctgtgcctggctcccatgtcacggtagcact
+5773605/1
?@@ABDDBCFFFDHBAFHGEBG?FHGHGDHEFHGFHGHIIIGIHIIIIII
@3225161/1
ccattttcacaggcaagggatcctaacttcgcaaccactaattccagtga
+3225161/1
CCCFFFFFHHHHHJJJJJJJJJJJJJJJJJJJJJJJJJJJJJJJJJJJJJ
@3714898/1
gtaggtgctgggcctcttgtatgcgaaggtgttgaggcgcttgtggtggt
+3714898/1
CCCFFDDEHHHGHIJJJJJJJJJIIJJJJCGHIJIJJJJJJIJGIJFHI;
@5774273/1
tgccgccaagtttgacgtttatcttcaagcacaaattgctcagggtctgt
+5774273/1
@@C?DDFAFHADDG@DEABF=EHIIIGIIIGGHHECEDHGGGIII;DDHF
@2190321/1
cactctgcaatcctgcctcacatgattcatccacaaattccaacccttgc
+2190321/1
CCCFFFFFHHHHHJJJJJJJJJJJJJJJJJJJJJJJJJJJJJJJJJJJJJ
@1654246/1
attggataccggtgacggtgttaggctccggtagaactgcaccatttcat
+1654246/1
@@CFFFFFHGGGFHGIGJ?EFEEGHIJIIJI@FHGIJJIJJIIIJIGJCE
@612142/1
atacataataaaattagaggaagtaggtgctgggcctcttgtatgcgaag
+612142/1
@@@FDFA?FDBFDHIGGGEEGIGFEEBABFHIII@FHHIIIDHICHIB?D
@2190452/1
gtcgccattcctagtacggtatctcccacacgtttcacttcagcatagac
+2190452/1
CCCFFFFFHHHHHJGIJIIFGIIJIIJJJJJJFHJJJJJJJJJJJJIIII
@5774674/1
gtgcgggggtgacatcggacttaatacaaggaaactgtttagactggtta
+5774674/1
@BBFFDFDDHHHDHGIJIIIHHHHFFEEDFDDECEDDCDDDDCDDC<CC@
@2190614/1
ggtgcacgcgcttgggcagagggaatctgattgtgctgttgtggaactgc
+2190614/1
BC@FFEFFHHHHHJJIJJJIJIJJIJJJJJIIJGHIJJIGIHJIJJJJJJ
@5774689/1
gtccaggagcagcagcgtgcgcaggttcaggcatctgcaccaagactgga
+5774689/1
CC@FFFFFHHHHHJJJJHHIJJJJJHJJJJJIIJJJJJJJJJJJJJJJJJ
@612333/1
caccagtggtcttcttgaacttcttcaattgacgcaagaagtaccagaaa
+612333/1
CCCFFFFFHHHHHJJJJJJJJJJJJJJJJJJJJJJJJJJJJHHJJJJJJJ
@1654583/1
ctcgatcactttgacagcacctaatacaccgccgcttaaaagataggtac
+1654583/1
CCCFFFFFHFHGHJJJJJIIJIGGGEHIEBHGGIJJIJIJIJJJJJJJJI
@5774964/1
cctcacatgattcatccacaaattccaacccttgcgtttcaaaacaattc
+5774964/1
BCCFFF8DHHHHHJJJJJIJJJJJHJJJJJJIJJJJIJJJJJJJJJJJJI
@1654956/1
gttcacctttagaagtatgtttttagctgtcatctggttcatacggcgcg
+1654956/1
@@@FA?DDFBDDFBG<CGHIIIIIFIIEFHIIGGBEH@GGGGCGGEGGBB
@6296964/1
ctgcagagcttgccacatcttgtaagcagcctgacgcttagcaagtttct
+6296964/1
BCCFFFDDHHHHHJJJJJJJJJJFIJIIJJJIJIJJIJJJJJJIIIJJHJ
@2692988/1
gtccgtttttaaacaattttttcaatgccctaagtgagtatacatctatt
+2692988/1
C@BFFFFFHHGHHJJIJJJJJJJJJJJJJJJJJJIIJJGGIJJJJJJJJJ
@4733684/1
cgcgcttgggcagagggaatctgattgtgctgttgtggaactgcttcacc
+4733684/1
CCCFFFFFHHHHHJJJJJJJJJJJJJJIIIJJIJJIJJJJJJJJJJJJJJ
@4240516/1
accacagttccagtctcaggcacattgccattagtagactgatcagccgg
+4240516/1
@BCFFFFFHHHHHHIJJJJJJJJJJJJJJJJJJJGIIJJJJJJJJJJJJJ
@613024/1
gagggaatctgattgtgctgttgtggaactgcttcacctgtggccggcgg
+613024/1
CCCFFFFFHHHHHJJHIIJJJJJJJJJJJJJJJJJJJJJIIJJJJJJJJH
@1169914/1
gctcgctctccgaagggagcttgcggccgatgacctcatactccttcaac
+1169914/1
@@@BDDDD;<?DAF8C8CFF>FEGIF:0?<A4C>8@EFI<;AE7=A>E;7
@4733977/1
cacataacattagcactttcagtattgacatcaaatgcgcagctagagct
+4733977/1
?@:ABDDDDFDHDGGEH@HIE@FDHIEGGGIEHIGIIIBGGBHGHIICHI
@613362/1
gttcaccaagctagtggcgttgatgtcgcaagatagtgagacattcactt
+613362/1
CCCFFFFFHHHHHJHIJIJJJJJJJJIJJIIJJIJJGHHIIJJJJIJJJJ
@4240972/1
cgacgtaccataactcgtgtttaccctgcacgaagaaatttgaatctatt
+4240972/1
CCCFFDDFHHHHHJJJJHHHIJJJIJHIJJJJHIJJJJJJJJ??BDGIIJ
@7847063/1
cgcaagaagtaccagaaacgggacttagccacaatctggtctggagagaa
+7847063/1
CCCFFFDDBFHH?BFHCHHGCBHHGEHCEGIDDAHC>GE?DGAFHDBF7=
@118333/1
atacataataaaattagaggaagtaggtgctgggcctcttgtatgcgaag
+118333/1
CCCFFFFFHHHHHJJJJIIJJIJGIJJEHIJJJJIJJJJJJJJJJIJHGI
@613558/1
tgctcttgtagaacatgatgagtagctcctgcaccatgctgctcatctcg
+613558/1
@@@FFFFFHFHHHJJJIFIJIJJFDEHIIGGEHJIIGGIJJIJJJIIJJG
@1170575/1
gcctcttgtatgcgaaggtgttgaggcgcttgtggtg
+1170575/1
??@D?BD?ADHDFDH@B<<AF?EHDC1C@??690607
@4241303/1
agcagtcggtgagtcggttgctgtggtgggaggcgtgcgtgagggcctgc
+4241303/1
CCCFFEFDHFHDFGHIJFHJIJJIIJCGHJFHJGIAGGIEHHHGFFFCDD
@3225377/1
gtttattttgtttttctctgtgatctgtttcttggcatctatagatgtcg
+3225377/1
CCCFFFFFHHFHHJJJJJJJJJJJJJJJJJJJJJJJJJJJJJJJJJJJJJ
@1170967/1
cttcacctgtggccggcggcacgcagacgccttgatgacctccactttga
+1170967/1
@@@DDDDBFFA;DGGIBBAA?FGBGIHGEEBDB>CC@;>>;AB=5>CC@C
@6298144/1
ggcagttgcagaaacatcaatattaagcatcattttccattggctgggtc
+6298144/1
CCCFFDEFHHHHHJJJJJJIJJJJJIIJJJJJJIIJIIIIIJIJJJJIFG
@1171118/1
gtcttttctaacttgaacagtgcgatgttttacaagggcaggttgaactc
+1171118/1
BCCFFFFFHHHHHJIGJJIIIJJIIIIGIJJJJIHIIIIJJJHIJ@HIJJ
@6298248/1
gctcatctcgtgcactatctcttgtctgtgttgttgcacgcgcacggtgg
+6298248/1
@CCFFFFFHGHHHJIJIJIGHHGJJJJJHIHHIFEEHIJIIJGJJJGCGH
@119088/1
ggtgcacgcgcttgggcagagggaatctgattgtgctgttgtggaactgc
+119088/1
@CBFFFFFHHHHHJJJJJJJJJJJJJJJJIIJJJJJJJJJJIJJIJJJJG
@3225968/1
ggtaaaggatctcttgtatacaaattatttctaccatcaaatacaggttt
+3225968/1
CCCFFFFFHHHHHJJJJIJJJJJJJJJJJJJJJJJJJJJJJJJJJJJIIJ
@4735340/1
acggcacctccgacactgaggtcacggtactcgcggtacatgttgtgtac
+4735340/1
@CCFFFFFHHHHHGIJJJGJJIIJJJIGIIJJJJJJFHIJIJGIJHHHHF
@614524/1
ctgcaactgtacgaatgtgctcttgaggtacttgaacatgggctccactt
+614524/1
CCCFFFFFHHHHHJJJJJJIJJJJJJJJGGHJJJJIJIJJIJIIJJJJJJ
@4735612/1
gataaagataagtataggctcaaaacctaacgacatcaatcaccagctta
+4735612/1
<@@DDDDD?FHDC@GH?<<EC@?<?BEEDCG@FIIFGIIIEG?B?FGIII
@3226267/1
gttgtatccagaataatcgtatggtggtgcatagtagggtggcggcggtg
+3226267/1
BCCFDFFFHHHHHJJJJJJHJJJJGIJFFHHIIJHIIJJCGIJJJJHD?B
@3226314/1
gctgtctgtacattgaaaataaaaataaaaaaaatagcaggggttattgt
+3226314/1
CCCFFFFFHHHHHJJIJJJJJJJJJJJJJJJJJIJJJJJJJJJFHIJJJH
@4735821/1
cccggcttatactccgcctccaacttgatacaagcttctcggacagcagt
+4735821/1
@@@DDADDDF?DF<CCEDFA?DG9:?EAGEEGBGFEFIIEADFEAFEFBF
@5775811/1
ggtggtgcacgcgcttgggcagagggaatctgattgtgctgttgtggaac
+5775811/1
@@@DA@DDHGHDHIJIIFGIHHEHII@GEGIICIBHDHIGGGIGHGIDHH
@5246955/1
ctagcggtcccatactataaaaacgtgccaattgtccacattttaataag
+5246955/1
?@@DFFFDFFDHGGJIJJFGGIJJDBFHGIJIIIBFGHJJJJJJIGGIIJ
@5776066/1
tgattgtgctgttgtggaactgcttcacctgtggccggcggcacgcagac
+5776066/1
@CCDFFEFHHHHHJHHIHIJJJJJJJJJJJJJJIJJJIHIJHHFFDDDDD
@2191799/1
gtggattttaatgttattattacagcatacataataaaattagaggaagt
+2191799/1
B@BFFFFFHHHHHIJJJJJJJJJJJJJJJJJJJJJJJJJJJJJIJJIJJG
@6817655/1
gaacgccaatggcatgaatagatgtcatgcgcaagcgtgccctgtgcgcc
+6817655/1
CC@FFFFFGHHHHJJJIIJJIJJJJJGIIIJJJJJJJHGIJJJIIIJJJJ
@5247464/1
gtggagattttactatctttcaagtcggcataacgggccgcgactccgcc
+5247464/1
CBCFFFFFHHHHHJJJJJJJJJJJJJJJIJJJJJJJJJJJJJJHFFFDDC
@2192397/1
cagcagcttgtccacttataagataaccgggcgattatttactttgacac
+2192397/1
@@@DFFFFHHDHHIIJJJJIJJJJJJIIIIJJIGHHJGGJCIJJJJJJII
@2192539/1
gcgtcattcgatatcttctgtagctgctgtgtgaagttcttcaaagcgtc
+2192539/1
BCCDFFFFHHHHHJJJJJJJHHJJJJJJJFHHGIJJEHIIJJIJJJJIJJ
@2192669/1
cactgagtgacggcacctccgacactgaggtcacggtactcgcggtacat
+2192669/1
CCCFFFFDHHHFHJJJJJIJJJIIIGIJJJGHIJIIBCHIGEGIHBDDDF
@1655749/1
ggtggtgcacgcgcttgggcagagggaatctgattgtgctgttgtggaac
+1655749/1
@@:BADFFHHGHHIGAFHIIIICHGIGGGEHGGGIGBAFHIIGG=CGIIC
@7339411/1
ctgttgtggaactgcttcacctgtggccggcggcacgcagacgccttgat
+7339411/1
@@@DDFBDHHHAFHFEHIBHGIIIIICHHFGGGGIFEE>BCABBBBCCCC
@6818424/1
gttgaggcgcttgtggtggtgcacgcgcttgggcagagggaatctgattg
+6818424/1
CCCFFFFFHHHHGGHJHGIHHHIJJJJJIJIGIIJJCHIJFHHHFFFFFE
@615693/1
cgcatatcgatatgatttcaaaccatacaaacgtgtcaaaacactgcagg
+615693/1
CCCFFFFFHHHHHJJJJJJJJJJJJJJJJJJJJIIIIJJGJJJJJJJJJJ
@2193058/1
gtcactattctaggattgtgtaggtaa
+2193058/1
8:?BB;?D8FDBFII><EFF<CC9<A3
@7339890/1
aagaggtgttacctgcaacttggccaggttagggccaacagattgtttga
+7339890/1
CCCFFFBDFFFHHJJJJIJJIJJIJHJJHIJJJJIJIJJIGFGIJHHHIH
@6298534/1
cttgaacttcttcaattgacgcaagaagtaccagaaacgggacttagcca
+6298534/1
@BCFFFDFHHHHHGEHJJJJJJJJEIJJEEEHGGIIJJJJIJJIIIIJJJ
@5777853/1
aaggattaaaaataaacttaaagatt
+5777853/1
1?@D7:DD4ADBF?DAEF<FGIABE4
@5248323/1
gcaagaagtaccagaaacgggacttagccacaatctggtctggagagaag
+5248323/1
CCCFFDDFCFHHHJIJJJJFIGFGIGFEIIJIIIJIJJHHIIGHJIJJJE
@1656286/1
gttgttaagaggtgttacctgcaacttggccaggttagggccaacagatt
+1656286/1
CCCFFFFFHHHHDGIIJJJJJJJJJJJJJJJJJJGHIIIJJJJJJJJIJJ
@5777956/1
caggtgacacgaggctcatggcgccagcacccccagcagcaccaggagcg
+5777956/1
@@CFDDEBDHGHFGBGBHIIAFHIIJJGJJGGGGHJJJHIGIGIDHEFEF
@7340159/1
agcactgagtgacggcacctccgacactgaggtcacggtactcgcggtac
+7340159/1
C@@AFFFDHCFDHIGIBHIHHDEHJJIJJJIJJJIG@AFHIGIGEBA59B
@120065/1
gtgctgggcctcttgtatgcgaaggtgttgaggcgcttgtggtggtgcac
+120065/1
CCCFFFFFHHHHHJJJJJIJJIIJJ?GHIJIJJJJJJJJIIJGIJHHJJI
@5248732/1
cagtggtcttcttgaacttcttcaattgacgcaagaagtaccagaaacgg
+5248732/1
@CCDFFEFHGHHAHGIIJJGIJJIIIJJBHIJJIJIJIHIIJJJGHIIJI
@5778443/1
gtcaacggatggccaaataggaaacactacgctttacacgcatgaggtaa
+5778443/1
@CCFFFFDDFGHHIJJJIJJGEGGIIJJJIJJJIJJJJGGIIIIEH@=CG
@616462/1
gggcctcttgtatgcgaaggtgttgaggcgcttgtggtggtgcacgcgct
+616462/1
CCCFFFFFHHFHHJIJGGGG<CAGHIJJJJIIIGFIIJJIIGIIGIJGED
@616531/1
ccacattaataatagggatgatgactaatgactatatttgtccagaacac
+616531/1
CCCFFFFFHHHHHJIJJJJJJJJJJJJJJIJJJJJJJIIIIGIIIIJIJJ
@3716065/1
gcttcttagaagatagtaaatagcccagtcaacggatggccaaataggaa
+3716065/1
CCCFFFFFHHHHGIJJIIJJJIIJJJJJJJJJJJIHIIJJJJJJJJJJJJ
@3716084/1
aggcgcttgtggtggtgcacgcgcttgggcagagggaatctgattgtgct
+3716084/1
?@?DDDFFHBDHFGI<CBEHIBHIEHG=DEHI?EIGIIIIIDIGIE=?>?
@6818581/1
cacctaatgaggactatttggcgttactgcttaatactactcactgattt
+6818581/1
@@@DDD>:?FHFFIICFBI<<A8FGEHHGHEHEGHGCGEDH?@GHD?BBH
@5249184/1
ccacaatctggtctggagagaagatcctcatcttgtatagaggaggcttg
+5249184/1
CCCFFFFFHHHHHGIIHIGGIJJIJIJJEHGIIJICFHIEGIJGGGGIFF
@2193906/1
cacttattaaattaatcgcacttctttgttttatttaaaaagcttaagtt
+2193906/1
<?@DDDFDBFDBFIIBFHCEFGHHGDHHBF@BEHIIEFGGGGIDIE9F9D
@7848923/1
cccgtacccatagcaacaagatcagcgactgtcacacggtagcggaaggt
+7848923/1
BCCFDDFFGGFHHHIJJJIJIJJIJJJJJJJIHJJIIJJDFGIJGIIJH?
@7848948/1
gtttattttgtttttctctgtgatctgtttcttggcatctatagatgtcg
+7848948/1
CCCFFFFFHHHHHJJJJJJJJJJJJJJJJJJJJJJJJJJJJJJJJJJIJJ
@1172702/1
atagagacgatttcaccagtggtcttcttgaacttcttcaattgacgcaa
+1172702/1
@CCFFFFFHGHHHJJJJJJHJJJJIJJIJJJJJJJJJJIIJJJJJJJJJJ
@4243174/1
caaatggaaaaaaaaattggtgaaaagaatcacaagtaagatactgcaaa
+4243174/1
CCCFFFFFHHHHHJJJJJJJFHIJJJJJJJJJJJJJHHJJJJJJJJJJJJ
@5249618/1
gacgtatttttgttgttttttcataccgtcattatccctattgaaaacaa
+5249618/1
@@BFDDFFHHHHFHIFHIJJJIIIJJIIJJJIJJJJIJJJJJJJJJJJJJ
@4736884/1
ctgggaacattcgactgatccggtgagggatgcgtgacgtcagcccctac
+4736884/1
CCCFFFFFGHHHHJJIJJJJJIJHIJJJJJJIJJGIJJJJIJJJJJJJJI
@1172966/1
gtgttgaggcgcttgtggtggtgcacgcgcttgggcagagggaatctgat
+1172966/1
@?@DFFFFHGFHGIIHIIEHG?FCGHGIIIEIGIIGGIEHHHAEEFFFED
@6819312/1
gtggtgcacgcgcttgggcagaggg
+6819312/1
@@@DBB?3AF?@CEC1E;:EB1C?@
@1173030/1
cagtggtcttcttgaacttcttcaattgacgcaagaagtaccagaaacgg
+1173030/1
@@CBBDDDFHFFHGGGIIIIIIIGEHG@DFFH??CDDD?D?B<B;DBFEG
@2194680/1
ttcactctagcacgtagttctcagcttccctgcaaagttaaccatcttgt
+2194680/1
CCCFFFFFHHHHHJJJJIJJJJJJJJJJJJJJJJJJJIIJJJJJJJJJJH
@2194724/1
gcactgagtgacggcacctccgacactgagg
+2194724/1
@@@DD???22C4D?FACCGHFF:DFHIB<?B
@4243587/1
gtgggtagtaagcgcacgaccatttttttctacatttcattatttttgat
+4243587/1
@BBDFADFFHHHHJJJJJJJJJJJJJJJJJJJJJJJJJJJJJJJJJJJJH
@3717029/1
gtcttcttgaacttcttcaattgacgcaagaagtaccagaaacgggactt
+3717029/1
;??ABDDD<?D?FGEH@GEAGGHEHEIII:E?D?DFFGBFBAGEC<D?CF
@4243803/1
cagcatacataataaaattagaggaagtaggtgctggg
+4243803/1
@<@DD?8B<F?>FB<4:C@F:AIBA:C?4<9<A><CFE
@1173373/1
ataaaattagaggaagtaggtgctgggcctcttgtatgcgaaggtgttga
+1173373/1
CCCFFFFFGHHGGFJJIJJJEHIJJIJJIJJJJJIIIJJJHHIJ?FBGII
@4243831/1
cgcaagaagtaccagaaacgggacttagccacaatctggtctggagagaa
+4243831/1
?@@FDFDFHFHDDFEI;FHCGGGAHIFIIIDIEHAGH>D?DDGHCFFEBC
@7849797/1
ctggttccacgttatattggacattaggaccgtcattgaacaatctcgta
+7849797/1
@C@FDDFFHHHFHDHEDEJIJJIIIIHIIJJJ?FHIIJBCHGBFHIIIFG
@3717368/1
gtgctgggcctcttgtatgcgaaggtgttgaggcgcttgtggtggtgcac
+3717368/1
CCCFFFFFHHHHHJJJJJJJJIJJJCGHIJIIIGJIJJJHHJGIJBHHIJ
@4244163/1
gtcgtgtcctttatacatttcggcatggcgatcatgtcgatggcttggtt
+4244163/1
@@CFDFBDFFHHFIFIJIJJEGIIIIIJJIIJJIIIIEEEGGIIIIJJCH
@7850159/1
agcattctctcgagtatccttgggctccgcgaacgcagttttcgacctta
+7850159/1
CC@FFFFFHHHHHJFHIJJIJJJJIIJJJJJJJJJJJJGIJIJJIJHHHH
@6820230/1
atccgattccattgctgataataatgtggcgcgtgcttttatacaatgcg
+6820230/1
CCCFFFFFHHHHHJJJJJJIJJJJJJJJJJJJJIJJJJJJJJJJJJJJJJ
@4244545/1
gaggtgttgaggcgcttgtggtggtgcacgcgcttgggcagagggaatct
+4244545/1
BBBFBDDDHHGGHIJJJJDHGEGIFFHIJJJJGHIIGIJJJHHHFFFFEE
@1174037/1
ctcttgtatgcgaaggtgttgaggcgcttgtggtggtgcacgcgcttggg
+1174037/1
CCCFFFFDHHHHFAFHAEHGGHGICHIIJJHIIIIIGHGIIJBGFFFFDD
@2694536/1
cacaaagttgaagtccttgttgttaagaggtgttacctgcaacttggcca
+2694536/1
CCCFFFFFHHHHHHJJJJJJJJJJJJJJJJEGHJJJJJJJJJJJJJJJJH
@2195847/1
tctggagagaagatcctcatcttgtatagaggaggcttgggctcgctctc
+2195847/1
CCCFFEFDHHHHHJJJJJJJJJJJJJJJJJJJIJJJJJIJJIJJJIJJIH
@4245008/1
ggctcgctctccgaagggagcttgcggccgatgacctcatactccttcaa
+4245008/1
@@@FFFFFHFHHHJJJIJGIGIJJIJJIIJGIGDHHIJHHHHGEFFFFFD
@1657063/1
ccaataaatcgttttaacaactgggctctatgggacaaagtagctgtatt
+1657063/1
CCCFFFFFHHHHHJJJJJJJJJJJJJJJJIJJJJIJJJJIFHIJIJGHIJ
@2694963/1
gttattgttatgtcgatgtcgaacccaaaaatgtaattaacttttttttt
+2694963/1
@C@DFFFBFFHHFFGGIBCFGHIEGFGGICFGD:?DDCEFDGFCHIBHHB
@1657141/1
cagtggtcttcttgaacttcttcaattgacgcaagaagtaccagaaacgg
+1657141/1
@@@DDDDFGDFHGIBCFDDC@HEHGFHHGBF<EDGEB:FDDGECCGFHGI
@616680/1
ggatggagtgagcacgggctctgtgcctggctcccatgtcacggtagcac
+616680/1
<@=DABDA?AFFFIIFEBE>GFC1?9C9DCD3?;DFCFG@FCEBFEABCF
@6299403/1
tgtggattttaatgttattattacagcatacataataaaattagaggaag
+6299403/1
?@=DDFFFFHHHHEHGHHGGHGJIGH<GGHFIGJJIGIJJIIHGHGEGGH
@2695213/1
gcgggagattttaaaaactgcttaagacctttagcgccattttggccgca
+2695213/1
CCCFFFFDHHHHHJJJJJJIJJJJJJIJJJIIIJIJJJIIJJJJJJJIJJ
@120973/1
gggctctgtgcctggctcccatgtcacggtagcactgagtgacggcacct
+120973/1
CCCFFFFFHHHHGIJJJJJJIJJJJJJJJHHIJJJJJJJIJJJJIIJJJJ
@617001/1
gcacggggcacgcttgcgcatgacatctattcatgccattggcgttcaaa
+617001/1
@@@DDDDDFFBDDGEFGGED?B<?D@GDDGI@BBFGEHIGG@CG5AHA?E
@121198/1
ggggcgtcgggtcacattacatactctgtatttcctcttcatggtgccac
+121198/1
@@@DFFFFHHFHHGHCHICHIJGHJJJGHJIIIGIIGGHGGIIG=A@@EH
@1657794/1
cgtgattatctaggacgtcttcttgaatccacattggtgtgataaccgtg
+1657794/1
@@@FFFFFHFHGHBGIJFEHIJIJJGIJJJGHGGCHF???FFIIIIIJFH
@617287/1
gtctgtatctagctaaaagtagatgcaaatatctctgcctcagaaaaagg
+617287/1
=8?AB2AA22=DBBEEBEFDAEDEFII@DBF?EE>EEEEEIEIEA9DD@D
@1657867/1
gctgttgtggaactgcttcacctgtggccggcggcacgcagacgccttga
+1657867/1
CCCFFFFFHHHHHJJJJJJJJJJJJJJJJJJIJJJJHHFFDDEDDDDDDD
@121672/1
cctctatcaagtgctcgttttgttagacttcagtgtagctttgtattatg
+121672/1
CCCFFFFFHHHHHJJJJHJJJJJJJJIJJJJJJIGIJIJJJJJJJJJJJJ
@6300186/1
acataagtaacttcaaatgattgctcagatgcaatttcttgcaagaattg
+6300186/1
@BCFFFFFHHHHHJJJJJJJJJJJJJJJJJJJJJJJJJJJJJJJJJJJJJ
@121850/1
agattttaaaaactgcttaagacctttagcgccattttggccgcagctcg
+121850/1
CCCFFFFFHHHHHJJJJJJJJJJJJJJJJJJJJJJJJJJJJJJJJJJJJI
@617551/1
ggtgctgggcctcttgtatgcgaaggtgttgaggcgcttgtggtggtgca
+617551/1
@@=DDEFFFFHDHJIIGGIIIIFHHI?EFHGGHIHHIIJJIIJFHH;@@@
@6300331/1
gccacaatctggtctggagagaagatcctcatcttgtatagaggaggctt
+6300331/1
@@@DDDDA:AFFF<AB>BAFFAFEEEA<CBGCEBAB:CDBDAFF8BF;GI
@5780254/1
gtagcactgagtgacggcacctccgacactgaggtcacggtactcgcggt
+5780254/1
@@@FFDFF=DDFDHIG>GDBEAFHHBHGGHGGIIGIGIGHBDF@FHIGD=
@122103/1
gcaagaagtaccagaaacgggacttagccacaatctggtctggagagaag
+122103/1
@1=DDD;DDAAC<EHGH?ECBF<;FA<E<91?@GDDDD9??DH?;BD?GH
@617779/1
gccaaataggaaacactacgctttacacgcatgaggtaatatttattgct
+617779/1
CCCFFFFFHHHHHJJJJJJJJJJJJJJJJJJJJIJJBGHJJJJJJJJJJJ
@7342407/1
gtagcttttcatgaacttctttttattttcttcgtttactaatataacga
+7342407/1
CCCFFFFFHHHHHJGIIJHIJJJJJJJJJJJJJIHJJJIIJJJJJJJJJI
@1658431/1
gtctgtctgtcactaacattttctttttctagtttcaaatgacgataaaa
+1658431/1
CCCFFFFFHHHHGJJJJJJJJJJJJJJJJJJJIJJJJJJJJJJJJJJJJJ
@5780619/1
cagccagatgccaaagttcttgatcttcactgggctcttctctgggattt
+5780619/1
@C@FFFFFHHBHHJGHGIIIIHEIIGIIGJJIEIGIJJJJJJJJIIIJJJ
@1658515/1
gctacactcactgcaccagcattcgtgtcccccgctggagcttgaccaac
+1658515/1
CCCFFFFFHHHHHJJJJJJJJJJJJFIJJJJJJJJJJJIJJJJJJJJJJJ
@618140/1
gtgcacgcgcttgggcagagggaatctgattgtgctgttgtggaactgct
+618140/1
CCCFFFFFHHHHHJJJJJJJJJJJJJJJJJJJIIIJJJJJJJJJJJJJJJ
@122707/1
gcgatgttttacaagggcaggttgaactcacaccattcaatttaaaagaa
+122707/1
@@@D=DDDFFDDDFFCC=BE<22ABF<G@GGGGGCHGIIGGIIIBG?BGG
@7343085/1
gcctcttgtatgcgaaggtgttgaggcgcttgtggtggtgcacgcgcttg
+7343085/1
@@@DDDDDFHHDFGAFFGGGAFDEGGGEFDHEBDH8D=<;FGHEGBBBD?
@618344/1
cggtaagtttgtcgagtagagccttagctgcggaatgcttagcttccttc
+618344/1
@CCDFFA2>AFFHIJJIJJJIJJJJJJJJJIJJJJJJJJJJJIJJJJIJG
@618517/1
gcctcttgtatgcgaaggtgttgaggcgcttgtggtggtgcacgcgcttg
+618517/1
CCCFFFFFHHHHHJGIIJGHHHJJJJJJIJJJHHJDHH@FHJJJJJHFFD
@618556/1
gcgaaatagtcacaaccacgttggttatcaagtggcttggtaggatccaa
+618556/1
CCCFFFFFHHHHGJIJJJJJIJJJFHIIJJJJJJJJJIDG9BDE<<DDBF
@123207/1
tggacctattgctacataatatatgaaacgatctgctttggtataggtac
+123207/1
?@@FFFFFHHFFHIIIIICIGGHIGHIIIGEGGGIEIIIGIFEGGGG?EG
@5781735/1
gaagcattgtctgtttataaaataattaacaactaatgttttccaaacaa
+5781735/1
CCCFFFFFGFHHHGIIJJJJJJJJIJJJJJJJJJJJIIFHIIJIJJIJJJ
@1659322/1
ctggatggagtgagcacgggctctgtgcctggctcccatgtcacggtagc
+1659322/1
=@??AB3=:C2:BF@DE@EGG:?FDH?>D>FAGGBDBDH;?BD?@G7.@>
@6301542/1
ggcaaatttttggttttaaccacatag
+6301542/1
@<@D;DDDFFFA822A1A:ACC8FE?A
@619013/1
atttggaaatgattagctcgcagcattatgggtcttccttcatggccgag
+619013/1
@BCFFFFFGHHGHJJIJJJIIGGHIJJJJJJJGDFGHIIJIIIGI@BG@F
@123863/1
ctcagatgcaatttcttgcaagaattgcacaaagttgaagtcctgttgtt
+123863/1
CCCFFFFFHHHHHJJJJJJJJJJJJJJJJJJJJJHIJJJJIJJJJJJJJJ
@5782358/1
ataaagataagtataggctcaaaacctaacgacatcaatcaccagcttaa
+5782358/1
@@@DAD4BFFFFDFIFIFECEEHH;FFIIIIIEGFE?DFCFFFIGIFFEF
@123908/1
gacatcttcaacaatctcgtggttcctctgcacttggtggtccacaaaca
+123908/1
@@@FDFFFHDHDAIIGGIGFCGGIIIIIEHGIIIIIIDGHGHHED<FGI9
@5782463/1
ctgcagtattcgttaatctgttcagcggagagatgctgcgtcttccagct
+5782463/1
<@?D;?D:DDDHFGGGGBIHBFACAFF8BGHBGI<FD9BGGHI<>CFEHF
@124048/1
atgggcgtgcggtcctcgctgcaggccgactggtggctgccctcgcccga
+124048/1
CCCFFFFFHHHHHJHIJJIJJJJIJJJJDIGGIFHIGIIGHHFHBDDDB:
@7344413/1
aaggtgttgaggcgcttgtggtggtgcacgcgcttgggcagagggaatct
+7344413/1
?:?A4?DDDDDD?@:@E8EEA:?11?BDDDDDAA@=AD@;AAC;94?@AA
@1174651/1
ggacgaagtgatggcaccaggatagagttaatgccgccaag
+1174651/1
<<@DA@DDFAFFH<9C<F>EG?2?@9?1::C?@DFB>?DDC
@7850884/1
ccacaatctggtctggagagaagatcctcatcttgtatagaggaggcttg
+7850884/1
CCCFFFFFHHHHHJJJJJIJIJJJJJJJJJJJJJJJJJJJJJJIJJJJJ@
@3228478/1
aagaaggtggcggccagaatctagacatgcacagctcttgcagccatcca
+3228478/1
CCCFFFFDHHHHHJJGIJJIJJJJJJJJJJJJJJJJIJJJJIJJJJGIII
@4738813/1
ctaggtgtaagcagattgagcctggcggaggtatggtcgacgtcgagcag
+4738813/1
CCCFFBDDHHGDDHEHIIIIGGGGEBGIGHG?DHGIBFHGBGGHEHFFCE
@2196551/1
catacataataaaattagaggaagtaggtgctgggcctcttgtatgcgaa
+2196551/1
@@@FFFDFHGHGHJJJIBEHDIGICBFGACFEEGIEGCHJGGHEIGIG?@
@4245530/1
cttctagtttcttctctttgcagcttttgacagagcgggagccgtac
+4245530/1
CCCFFFFFHHHGHJJJJJJJJJJJJJJJJJJJJJJJJJJJJJJJHIJ
@4739056/1
gaagcattgtctgtttataaaataattaacaactaatgttttccaaacaa
+4739056/1
CCCFFFFFHDDFHIIIJGGIIJ@EHGGDHIGCHDHIIECGEGHIJGEEHI
@4245719/1
attgaaagtgcgggggtgacatcggacttaatacaaggaaactgttt
+4245719/1
@BCFFFFFFHHHHJJJFHIIJJJHHHFFFEEEEEEDDBDDDDDDCDD
@6821358/1
gcggtcgccatactgtagcttgggtggtggcaatactcggccgcgaacct
+6821358/1
@CCFBDDFHHHHHIIIIIIIIIII?EHDHIIIIIIIIIIIIIIIHFDDDD
@3228980/1
gggttttttaaactcatattttcatggtaccaagttatgaatttttcaaa
+3228980/1
BCCDFFFFHFHHHJJIJIIJJJJJJJJFHIIJFHFGIIIFGHIIJJJIII
@1175300/1
ccacaatatattcgtgaaaaccgcatccaactcggatcagccgtttctga
+1175300/1
CCCFFFFFHHHHHJIJJJJJJJJJJJJJJJJJJJJJJJJJJJJIJJJJJI
@1175429/1
ccatactttgtttcatttaaatttacgggctatgccatttatcctcgcac
+1175429/1
@@?DDBDDHHD>BHEBFGB<BCB<E:EHDG@@F?FFF@GHEGIIHG@FGG
@7851589/1
tcagggtctgtggcgaagttttgttcacgttctttgcttgaacacactgt
+7851589/1
CCCFFFFFHHHHHJJJJJHIJJJIJJJIJEIIJJJJJJJJJJJJJJJJJG
@4246126/1
gccagatgccaaagttcttgatcttcactgggctcttctctgggatttcc
+4246126/1
CCCFFFFFHHHHHJIJJJJJJJJJJJJJJJIJJJJJJJJJJJJJJJJJJJ
@2197309/1
cgtcaatatttttttaaatcaaagacgtaatttgtatgag
+2197309/1
@<@;DDDDFD<D:EFHI>H<9<E>F9?G=36?9<G<F<BB
@6822032/1
gcaaacatgccagtcataaagcatagcccgaagtgctattggcacacagg
+6822032/1
CCCFFFFFHHHHHJJJJJJJJJJJJJJJJJIGIGIIJJJIJJJJJJJJJI
@2197738/1
gcaagaagtaccagaaacgggacttagccacaatctggtctggagagaag
+2197738/1
CCCFFFFFHHHHHJJJJJJJJJJJJJJIJIJJJJJJJJIIJJJJJJJJJH
@1175987/1
ctttcagtgaaacatcaaaatttatcgatctttgattctgatctagtagc
+1175987/1
@@CFDEDDDDFHFGHBFAGHIIJHICFHIJIIGIJIIAHI>GFIJEIGGE
@2197847/1
gtagcactgagtgacggcacctccgacactgaggtcacggtactcgcgg
+2197847/1
?@@DDDDDDDHHDAFBGA<EBDF?@@GEIIE9DH9?FFHI68@CFEGEB
@6822203/1
tggagagaagatcctcatcttgtatagaggaggcttgggctcgctctccg
+6822203/1
CCCFFFFFHHHHHJJJJJJJJJIJJJJJJJJJJJJJHHJJJJJJJJIIJI
@7852169/1
gtggtggtgcacgcgcttgggcagagggaatctgattgtgctgttgtgga
+7852169/1
B@BFDFFDFFHHHJGHIJJJJJJJJJJJGGIJJIIIJIIJJJJIJJGIGH
@4740197/1
gttgaggcgcttgtggtggtgcacgcgcttgggcagagggaatctgattg
+4740197/1
BBBFFFFFHHHHHHIJEGIEGIJJJJJJIJJJJJJJJJJJHHHHFFFFFF
@5251058/1
gtgtacacctgagcgagactcataacgcagccagatgccaaagttcttga
+5251058/1
B@CDFFDD:DFFHIIIJJJJJIIIJIJJJJIJJIJJJJJIJIJIIJJJJJ
@4246908/1
gggcagagggaatctgattgtgctgttgtggaactgcttcacctgtggcc
+4246908/1
?<<DDD;DB?ABBCFBFEGHI@E?CABDEHEA@GHE>FFGB??9?09BFF
@7852286/1
atacataataaaattagaggaagtaggtgctgggcctcttgtatgcgaag
+7852286/1
@C@FFFFFGHGHHJJIJIDHIJJGEHICFGIIJIJJJGJJIJJIGHIGGI
@2198222/1
atacataataaaattagaggaagtaggtgctgggcctcttgtatgcgaag
+2198222/1
CCCFFFFFHGHHHJIJJJJJIJJIJJIFGIJJJJIIJHIIJGHIEIIGEH
@4740660/1
gtcttcttgaacttcttcaattgacgcaagaag
+4740660/1
:?1B?DDD<D32<B?@EB9EFCE@@F<D@?11:
@5251387/1
cctgtggccggcggcacgcagacgccttgatgacctccactttgatgatc
+5251387/1
@?@DD8DDH8@@DG>?7?:F<BGHEHHF;BC@CECCCA>A@CCC@>@A@C
@2696393/1
gtctgtttgtctgttcgtctgtgcgcgctaatctcagaaacggctgatcc
+2696393/1
@@@DDDDDFFDFDHG>DBH;A<A@EGG<DGBHHIIIDGGIII?HIIDHAA
@1176842/1
ctgagtgacggcacctccgacactgaggtcacgg
+1176842/1
@@<DD2=BB:::DGF@BFD>D:DD><B7GC99D<
@4247816/1
ctctggtgccttgggaagcctttgtgcgccacatcaatgttgataaaggc
+4247816/1
CCCFFDDDFHFHHIIEGIJJIJGG@FEGHGIJJGIIGIJIIJJJIGGHII
@5251887/1
gatgtggattttaatgttattattacagcatacataataaaattagagga
+5251887/1
???D=DD?HFHHFIIIEGH@IHHICEEGEHIHIGHH>EEEHEFFHIGHEB
@619565/1
ggcattgatatttggaaatgattagctcgcagcattatgggtcttccttc
+619565/1
CCCFFFFFHHHHHJJJJJJJJJJJJJJJJJJJJJJJJJJJJGDGHIJJJJ
@7853115/1
ccggcttatactccgcctccaacttgatacaagcttctcggacagcagtg
+7853115/1
C@CFFFFFHGHHGGIIHHIIEIIJJJIIIJIGBGHGIIJIBEHIJJJIFG
@6302438/1
gtcagcacagaatagtcgcgtgtgatgccgcttttgcaccacaataaacg
+6302438/1
@@@DFDDDDGFHFGJCEGGIGHFBGGIIIIGHJIJIIGIIHHIEIJJIJJ
@5252135/1
gcctcttgtatgcgaaggtgttgaggcgcttgtggtggtgcacgcgcttg
+5252135/1
?<?DFDFFFHHDHIBEHIACHGFHGG;D:GHIBGHBFE6BFFGIGGHEFD
@5783367/1
cgcaagaagtaccagaaacgggacttagccacaatctggtctggagagaa
+5783367/1
CCCFFFFFHFHHHIIJJEHIFFHIIJEHIJJJIGHIIIJHIJJJHGGHGG
@7345337/1
gtggtgcacgcgcttgggcagagggaatctgattgtgctgttgtggaact
+7345337/1
@?@ADDDDDHFDHIGGIIIIIIGDGFEEIIEIDEBBFGECFFG=CEHGIE
@6302623/1
gtaatttttgtctttcgcaaaatattccgcgacagatgtctttctagtgc
+6302623/1
@@@DDDFFGGHFHJIHBHIIJIHHIFHIGGGJJJJJCHHHHJIHGII@GH
@125300/1
cgcgcttgggcagagggaatctgattgtgctgttgtggaactgcttcacc
+125300/1
CCCFFFFFHHHHHJJJJIJJJJJJJJJJJJJJIJJJJJJJJJJJJJJJJJ
@5784022/1
ctgttgtggaactgcttcacctgtggccggcggcacgcagacgccttgat
+5784022/1
?@@BD>DDHFDHDCHGIICHGHI:CGBH@CDA@AAABDDDBBDBDDDC@C
@125727/1
cgcaagaagtaccagaaacgggacttagccacaatctggtctggagagaa
+125727/1
@@@DDDDDH<CFCBEBD@G?EG6FCHIG@<@BFECGE40B@FGF8?@FH>
@125829/1
gtggaactgcttcacctgtggccggcggcacgcagacgccttgatgacct
+125829/1
C@CFFFFFHGHHHJJIJJJJJGIIJGJJHJIJIHHFFFDDDDDDDDEDDD
@7346145/1
ctcatcttgtatagaggaggcttgggctcgctctccgaagggagcttgcg
+7346145/1
CCCFFFFFHHHHHJIJIHIIJJIHHIGIIJEGIIJJJGIIIIFHIIJGGH
@620483/1
ggccggcggcacgcagacgccttgatgacctccactttgatgat
+620483/1
B@CFFFFFHHHHHJJJJJJJJJJJJHHHHHHFFFFFEEEDEEEE
@6303207/1
gcgtcattcgatatcttctgtagctgctgtgtgaagttcttcaaagcgtc
+6303207/1
CCCFFFFFHHHHHJGJJJJJJJJJIJJJJHHHHEIGFHIIJJJJIIGIJH
@6303284/1
ccagaaatttcgcacgctcgactaacattacctcgaaggcgcggcgtgcg
+6303284/1
CCCFFFFFHHHHHJJJJJJJJJJJJIJJJIJJJJJIIJJJJJJHFD@DDD
@126394/1
gtccgcgcggatgtcggtcttcgcgtggaagttttatttctccattttga
+126394/1
@@@FFFDDHHHFFFHIJHGGGHJJJHHIHGICDGHHHHHHGFFFFFFFED
@5784865/1
ccctgatagagacgatttcaccagtggtcttcttgaacttcttcaattga
+5784865/1
CCCFFFFFHHGHHJIJJBHJEIJJHIIHJJJJJJIJJJJJJJJJJJJJJJ
@5784892/1
gtccggtagaactctataccaaggcgtcacgacacagtccttgtaattct
+5784892/1
@CC7DDDDFDHHDHIIIIGE@GIIIIIIIIGGIIIHIBFGIIGIIIIIII
@126667/1
cagccagatgccaaagttcttgatcttcactgggctcttctctgggattt
+126667/1
CC@FFFFFF?DFDEDGAEHGGIEEH<FDHGIH@HGIIIIGIIIIGIIIII
@126704/1
ggaatgattctggtgggttgtcctgcagagcttgccacatcttgtaagca
+126704/1
CCCFFFFFHHHHHHIJJHIJIJJJJJJJJJJJJJJJJJJJJJJJJJJJJJ
@6303878/1
gggcacagttcctcgacgagcaagtagttcttgaagcacagacacaggtg
+6303878/1
@CCFFFFDHHHHHJIIJIIIGEGGDBFFHIHII@FEHHIIIGIIJIEG8@
@127089/1
cttcaagagcctcttctaaagcaaacaatgagacctgtgcaacccatttg
+127089/1
CCCFFFFFHHHHHJJJJJJJJJJJJJJJJJJJJJJJJIJJJJJJJJJJJJ
@620710/1
ccctcatgtaaatcaaaatccgtcaatgtgtgccccacagacaattttct
+620710/1
CCCFFFFFHHHHHJJGIHIIIJJJJJJJIJJJJJJJJJJJJJJJJJJIII
@6823074/1
tggctgcgctttataaaaggcagttgcagaaacatcaatattaagcatca
+6823074/1
@@@DDB;ADDHFBGGEGEEGGEG?FGHIIGIEIIGHGIGIIIIIGIIIII
@620783/1
agcatggtaagaaggtggcggccagaatctagacatgcacagctcttgca
+620783/1
CCCFFFFDHHHHGJJHIJJJJJJJJJJJJJJJJJJJJJJJJJJJJJJIII
@6823109/1
agtgacggcacctccgacactgaggtcacggtactcgcggtacatgttgt
+6823109/1
BC@FFFDDHHHHHJJJJJIJJJJJJFGIJJJGHIIJIJJJGHHGHFFFFC
@2698797/1
gctgtctgtacattgaaaataaaaataaaaaaatagcaggggttattgtt
+2698797/1
CCCFFFFFHHHHHJJJJJJJJJJJJJJJJJJJJJJJJJJJJJFIIJJJJJ
@6823366/1
ctcccatgtcacggtagcactgagtgacggcacctccgacactgaggtca
+6823366/1
@@?ADDD??><FD:2<FGIIGBA<AFG4EFHA:BFCFIFHGHIIIIGDDE
@5786136/1
cctaagtgagtatacatctattaaattcaaacgcagagctcattatgttg
+5786136/1
CCCFFFDEHHHHHJJJJJJJJJJJJJJJJJJJJJGIIJJJJJJJJJJJJJ
@4741715/1
gtcttcttgaacttcttcaattgacgcaagaagtaccagaaacgggactt
+4741715/1
CCCFFDFFFGG<CEFIGIIHIEI>ADGIGEE@DHIFEDDHGGCGGHB@BD
@5786321/1
gccagatgccaaagttcttgatcttcactgggctcttctctgggatttcc
+5786321/1
@@@DFFFDHHFHHIGBHHII4FHIIIIIIIIIIIIEHIIIIIIIGIIIII
@7348135/1
cattcattttaaacatataaagttctactgattaaatgctcggaatagaa
+7348135/1
CCCFFFFFHHHHHJJJJJJJJJJJJJJJJJJJJJJJJJJJJIIJJIJJJJ
@2199470/1
gtgctgttgtggaactgcttcacctgtggccggcggcacgcagacgcctt
+2199470/1
@B@FFFFFHHHHGJJJIJIJJJJJJIIJIGHJJJJIJGHFFDDCDDDDDD
@2699416/1
cacaagaacatgtaaaaccaagactcactaaacataaaaataatacatta
+2699416/1
@CCFFFFFHHHHHJJJJJJJJJJJJJJJJJJJJJJJJJJJJJJJJJJJJJ
@2199743/1
catcgttctcagcatggtaagaaggtggcggccagaatctagacatgcac
+2199743/1
@C@DDDFFHHHGHIJGIBHIIGHIIEHIIIEBHIIIIGIJIGCHGIJIJG
@2199953/1
gcgtgatgaggttcaccaagctagtggcgttgatgtcgcaagatagtgag
+2199953/1
@@CBDDFFFHHFFIIJJJJJJJGJFHDGIIIIGIIJIHHIJJJGIEBFHJ
@2699660/1
gtttgagatgtttgtgaaactgcgacaccttgtggctgtgacttgtagtc
+2699660/1
CBBFFFFFHHFFHIIIJHIJJJIJJJJJJIJJGJJIJJDGDHHCHGHIJJ
@621821/1
gtagcactgagtgacggcacctccgacactgaggtcacggtactcgcggt
+621821/1
CCCFFFFFHHHDFIJJJJJJJJJJJJJJJJJJJJIJJJJJGIJJJJJHF=
@5253622/1
agaaatttcgcacgctcgactaacattacctcgaaggcgcggcgtgcggt
+5253622/1
<?<DBDDFDFDFHBE1@AG??DFGIBHGEHCEHGIIGB<B/AEC?@BC=;
@6824328/1
gtggcacagctggtacgtcaggcactgcagctcgtccgacccgaagtggt
+6824328/1
C@CFFFFFHGGHGEGGHFFHGGIIIGEGIJJIJIHGGHHIIIIAHI@CD;
@4742857/1
tgctgggcctcttgtatgcgaaggtgttgaggcgcttgtggtggtgcacg
+4742857/1
@@@DDDDAFHFHFIEDDFHHAGGEFG?@FGEGIIEEGE2BC.5;A@DEGG
@4248224/1
ctgcaaatttcaggaaggagtctcctaaggtctcaacacgttctaaattg
+4248224/1
CCCFFFFFHHHHHJIIJJJJIHJJJJJJJJHHIJJJJJJJHJIJJJJJJJ
@7854767/1
gtggattttaatgttattattacagcatacataataaaattagaggaagt
+7854767/1
@?@FDFFFHBDHDFFBGIIIIIIDIIIIIIGIGBFIIIIIIIIIIIIIIH
@3720547/1
gtggtgcacgcgcttgggcagagggaatctgattgtgctgttgtggaact
+3720547/1
@@@FDDDDHGHHHJJJJJJIIIJJIEIIJGIIIIIJJJJJIGIJIIIIGI
@3230147/1
ggacatttcaattttatttagttggtcttggttgaacggaactccaatcc
+3230147/1
@@@FFDFFHHGHHJJIJJIIJHHGIEHHGIJIJFIJJGIGGIIGIGIFII
@2200817/1
caccatttcatttggattcgtagagtaatctaagacttgtccgagctcat
+2200817/1
@@@FDDFDAHDBHGBFEGHIIGHEGFHHGII4AEBHICHIEGGGGFGGIC
@4743384/1
ggagcaaatggaaaaaaaaattggtgaaaagaatcacaagtaagatactg
+4743384/1
CCCFFFFFHHHHHJJJJJJIHIGIHIJJJJJJJJJIJJIJGHIJJJJJJJ
@4248828/1
tccacttcatcatcagggatcttgccgtcattgcagacggtgtggtagcg
+4248828/1
CCCFFFFFHHHHHJJJJJIJJJJJJJJIJJJJJJJJIJJJHHHIJHIJJJ
@2201119/1
tgccgaggtcgacagtagtgcctgcggggat
+2201119/1
@BCFFFFFFFHFHIIFHIHHIJJJJJJJJJJ
@4248944/1
aagcatccaagatagtattcaggtgcccactacatcgagatggtaagcct
+4248944/1
CCCFFFFFHHHHHJJHIJJJJJIEHJJJJJJJJJJJIJJJIIJJIJJIJJ
@2201312/1
tgtgaaactgcgacaccttgtggctgtgacttgtagtcaaggtggagatt
+2201312/1
@@@D?DD?DAH<DHGGGHI@FE;?GH1??CFGGF<9?BHDGEFC?G;/9B
@3230576/1
atcactatcaaaacttctcaggattgaaacgtcttttatgttgggacagc
+3230576/1
@@?DDDDFHHHHFIIJJJIIJJJIJJIGGHIHIIJGIIIJHIGGIJHIJI
@2201351/1
gtcgtctaccgggcagttctcgaaatgtttcataacgagccgcataggat
+2201351/1
CCCFFFFFHHGFHJJIGIJJJJJIJJJIIJIIJJIJJJJJIJJJJJJJJJ
@2201353/1
gtttattttgtttttctctgtgatctgtttcttggcatctatagatgtcg
+2201353/1
??@F?BFFFHHFDIGIGHEGEEH@F@HAHHGIIJGGGII<FHGGAEFHEH
@3721353/1
catctatagatgtcggtggcgcacagggcacgcttgcgcatgacatctat
+3721353/1
CCCFFFFFHHHHHJJJGHJIJJJJJJIIJJJJJIGJJJJJJJJJJJJJHH
@3230847/1
gtctgctggcatgatttcttcttcagacattgctgggttactttcttctg
+3230847/1
@@@FFFFFHFHHHEGGHFFHEHG@HEEGIIIIGIIIICHC?DFDDGGIHF
@3721580/1
gccctaagtgagtatacatctattaaattcaaacgcagagctcattatgt
+3721580/1
@@?DDAAD?D?FHACEF>C<?IBHHGEH<ADD<9??EEDAG?FBGGGDBD
@3721763/1
gttattattacagcatacataataaaattagaggaagtaggtgctgggcc
+3721763/1
@@@DDFDDHDFHFHGGHGIJIIGAFCHG@HGCHE@FE:?FCH@DFDF73B
@127922/1
atgatgactaatgactatatttgtccagaacacgtattaattctgttttc
+127922/1
CCCFFFFFHHHHHJJJJJJJJJJJJJJJJJJJJJHJJJJJJJJJJHIJJJ
@4250101/1
gtctatgtctatcggctccgatttgtcgtcccaaggaaactccttgttaa
+4250101/1
C@CFFFFFFHHGHJJIJJJIEGGIIHIJIJJIFIIJJIJJGIIJJIHIJJ
@6305199/1
cgtgcggttaggcgaagtacatgaccttcttggtgacggcgtgcacggtg
+6305199/1
@@CFFFFDHHHHGJIIJFHGHGJGIIIIJIJIJDGHIIHIIHIHHHFF?A
@1179492/1
aggtgctgggcctcttgtatgcgaaggtgttgaggcgcttgtggtggtgc
+1179492/1
<@@DDE;DFADFFIIIIIIFGHIFGEG:C?DHGIFIIEGIDHGD=;C5;D
@128096/1
gcctcttgtatgcgaaggtgttgaggcgcttgtggtggtgcacgcgcttg
+128096/1
@@@ADDDDC?HHDGIBHE<A<CGCHHCGE@FG9DG9DF;CEGGGGIEBBC
@4250410/1
cgcaagaagtaccagaaacgggacttagccacaatctggtctggagagaa
+4250410/1
CCCFFFFFGDFHHJJJGJJJIIJIJGIJJJJJJIJJJJJHIJJJJJJIJI
@3722242/1
ggggtgtacatcatggaaggaagatgcctcatcacaacatctaaagctaa
+3722242/1
??@D=@ADFHHDHGGHIIE=BEA@CFHHGIHFFGIIIIIIIGIGGFGGGE
@3722258/1
gtcttctagacccgtgtcttcttctgtgctcttctgcgagtccgcttctg
+3722258/1
CCCFFFFFHHHHHJFHHIJJJJJJJJIJJJGJJJJIHJCGGGGF?@FGFC
@1179991/1
ggcctcttgtatgcgaaggtgttgaggcgcttgtggtggtgcacgcgctt
+1179991/1
CCCFFFFFHHHHHIIHIJIFGHHIGGIJJIIHJGHJJJJIGCCGIJGFFB
@3722304/1
ttcgtgaatcatgccctcaatctgcaccagttcatatttgggcacagttc
+3722304/1
@@@DDBDDHHHHFHIEH:FHIDHHGHIHEGIIHIIHIHHGEGGGFHIDDC
@6305621/1
atagatagaaatcgaactcggtcggatgcgtgatgccgaggtcgacagta
+6305621/1
@C@DFDFDHDHHHJGJEIIGIIJHIIJJGIIIIIIIIJHB<;@HHEEB@B
@4250708/1
gttgtggaactgcttcacctgtggccggcggcacgcagacgccttgatga
+4250708/1
CCCFFFFFHHHHHJJJJJJJJJJJJJJJJJJJJJHHFFDEDDDDDDDDDE
@4250823/1
tgctgttgtggaactgcttcacctgtggccggcggcacgc
+4250823/1
@@@DDDDDHDH?F?E@GGHIIEFHGC?DEHIIIGBGEA=/
@1662693/1
ctcgctacttctcgcacggcctttgctctgtatgtatgaccggtactcta
+1662693/1
@@@DDDDDCC?CF:<E1EE1C@DFCCEEDG:BBFBFDDCGFE;7@@CFFF
@3722506/1
ctcatcttgtatagaggaggcttgggctcgctctccgaagggagcttgcg
+3722506/1
CCCFFFFFHHHHHJJJJJGEHIIHGGIJIIIJJIIIGIJGHIIDEGGCDE
@3231998/1
ccatgttctatttacctatcttgagttttacagtttgtataaaaccctca
+3231998/1
CCCFFFFFHHHHHJJJJJJJJJJJJJJJJJJJJIJJJIJIIJJJJIJJJJ
@3722626/1
gtggatagctggacaaggcactggcaacgaccaatcatggacttttcttc
+3722626/1
??@DFFDDHHFHDHGIDGHIGIIEEGIIIGEGGHHJJEDGEDFEHIIEIG
@3722788/1
gtggttgtcgtcccacagcacgtggtagtgcgacggacgcgacgtgcctt
+3722788/1
BBCFFFFFHHHHHJJJJJIJJJIJIHIJGHJJJJJJJJJJHFDDBDDDDD
@1663023/1
cacgacgctcggacatttcaattttatttagttggtcttggttgaacgga
+1663023/1
C@CFFFFFHHHHHJJIJIJJJJJJJJJJJJIIIJJHGIJJJHIJJIJJGI
@3232317/1
ccggcttatactccgcctccaacttgatacaagcttctcggacagcagtg
+3232317/1
CCCFFFFFHHHHHJJJJJJJJJJJJJIJJJJJJJJJJJJJJJJJJJJJHJ
@6306331/1
cactggttcaaattcaaataaaatcactctgcaatcctgcctcacatgat
+6306331/1
CCCDFFEFGHHGHIIJJHIGIGIJJJIIJJIIIJICHGGIIIIEGGGHGH
@7349575/1
gactcataacgcagccagatgccaaagttcttgatcttcactgggctctt
+7349575/1
@CCFFDFFHHHHHGGHJJIGIIIJJG@:EGIJE<DGEHGIIIGIIIIGIG
@2700287/1
gtcttcttgaacttcttcaattgacgcaagaagtaccagaaacgggactt
+2700287/1
CCCFFFFFHHHHHJJJIJJJJJJGIIIIJJJIJIJJJJIGHIIJJIIIJJ
@1663547/1
gttcacgccttccaattccaccgctctgaagttttctttacctataggca
+1663547/1
CBCFFFFFHHHHHJJJJJJJJJJJJJJJIGIFIIJJJJJJJJJJJJJJJJ
@7350005/1
cgtagttctcagcttccctgcaaagttaaccatcttgtattcaaaagaaa
+7350005/1
C@@FFFFFHDHFHJJI<CFHIIIIEEHIIIEIJJJJJGHIJIHJHGHHGI
@622540/1
tcttggttgaacggaactccaatcctttactcgaatagtcttttctaact
+622540/1
@CCFFFDFFBHFFIAGGHIEHGIIIIIIIIIIIIIIFI?BFBGGIDHEDB
@130179/1
gtgctgggcctcttgtatgcgaaggtgttgaggcgcttgtggtggtgcac
+130179/1
@@@FFFDD3DDFFHGFGIIGIHGEG?FDFHGIIIGIJIG=CEGCG5CCHG
@4744135/1
ctcgacgagcaagtagttcttgaagcacagacacaggtgtcttcaacgga
+4744135/1
CCCFFFFFHHGHHHJJJJJJJJJJJJGGHJIJJJJJJGIIJJJJJJJJJI
@622643/1
ggcgcttgtggtggtgcacgcgcttgggcagagggaatctgattgtgctg
+622643/1
CCCFFFFFFFHHFIFGHIJJIJIIIJIIGIJIJJJIGJIJJJJJJJIIJF
@1663883/1
cgggacttagccacaatctggtctggagagaagatcctcatcttgtatag
+1663883/1
CCCFFFFFHHHHHJJJJJJJJIIJJJIJIJJJJJJJJJJJJJJJJJJJJI
@2700747/1
caccagtggtcttcttgaacttcttcaattgacgcaagaagtaccagaaa
+2700747/1
B@CFFFDFHHHHHJJJJIIJJJJJJJJJJJJJJJJIJJJIJHIJIIIJJJ
@4744397/1
ctttaataggacaagcgattggcattacgattgtgacaagttttcgtgag
+4744397/1
@@@F?DFDHDBFHIBGE=GCBHEGIIFA??GHICFEFHCGH@GDAHII>G
@6825023/1
cctccttgatgcattgcgtcagaatgcccacctcacgttccgccaattgc
+6825023/1
1=@B:BDDD?A?FGFEIE@EFEH?FEHFIF?FF?:?00:8?:FEFIFFF8
@1664038/1
gggctctgtgcctggctcccatgtcacggtagcactgagtgacggcacct
+1664038/1
CC@FFFFFHHHHHJGIJJJJJJJJIJIJJEHGIIIJJJJGHBFFHIIJJG
@622855/1
gttcgtgttgcaagacatgtaggaactgtccctcggagatgccgtcccgg
+622855/1
CCCFFFFFHHHHHIJJJJJJJJJJJJJJJJJJJJJJIIGIIJJJIIJIJJ
@1664127/1
gtgggtttggctttggggttgttgtatatcgcgtacgaggacatgtccag
+1664127/1
CBCFFDFFHHHHHJJJJJHHIIJJJJJJJJJJJJJJJIJJJIJJJHHHHH
@130808/1
ggagagaagatcctcatcttgtatagaggaggcttgggctcgctctccga
+130808/1
CCCFFFFFHHHHHJJIJJJJJIJJJJIJJJJJJJJHGJIJIIIIJJJJIB
@6825276/1
ggtgggttcgtgaatcatgccctcaatctgcaccagttcatatttgggca
+6825276/1
@@??DDDDHDFHHIFIIEBEBCBFGGIGIIGEEDHGBDBBHGHIGDGEGB
@6825289/1
agggaatctgattgtgctgttgtggaactgcttcacctgtggccggcggc
+6825289/1
@CCFFFFFDHHHHJHHHIJHEIGHHGIJJIIJJJJIIGHDGGIIIIIIGB
@4744818/1
ggaagatgcctcatcacaacatctaaagctaagatggcatcatatggtat
+4744818/1
@@@FFFDDDHFHHIJJJJJIJIIHHJJIIDHHIIHIJJJIHJIGJEG?BB
@4745121/1
gccagttataaagcatagcccgaagtgctattggcacacaggcataatgc
+4745121/1
C@CFFDDFHFHHHJJJIJIJJJJJJEHGIJJJJJJIIJJJJJJJJJJJJJ
@2202418/1
cacttcacgacgcttcagcagagtgcacacaatggtgaactggcgttcat
+2202418/1
@@@FBDEFDFHHFIIDBFHIJGICGGHIGHI?BBGBDBHIJIGGGHIGFD
@1180153/1
gttgaggcgcttgtggtggtgcacgcgcttgggcagagggaatctgattg
+1180153/1
@@@DDEFDFHHHHEFG<CCFEDGIIDIIGEGIGGIGDGGBBEHFFFFFFF
@1180323/1
ccggcttctccaggtcgctggccttcttctcctccgtgtgctggt
+1180323/1
@@@?DDDDFA<C<EA@E@GAGFBFEFFI<DFFG;BDFCDFCFFI?
@2202708/1
gagaagatcctcatcttgtatagaggaggcttgggctcgctctccgaagg
+2202708/1
CCCFFFFFHHHHHJJJJJIJJJJJJJJJJJJ1:DGHIJIJIIJJJJIIIJ
@7351652/1
gtgctgggcctcttgtatgcgaaggtgttgaggcgcttgtggtggtgcac
+7351652/1
@@@FFBDDBFFFHIIGDGHIIE:CDFGHHI<FGIDGGGIBFAHCEHIIIG
@5254882/1
gtgcgcgctaatctcagaaacggctg
+5254882/1
1?@DDDDAHHDBHIIIC9<FGI<:FA
@624077/1
gcaggggttattgttatgtcgatgtcgaacccaaaaatgtaattaacttt
+624077/1
CCCFFFFDHHHHHJJHIJHIIFGIJIIHIIIIIJIJGFHGDDFIH>DBGI
@7352054/1
ttcttagaagatagtaaatagcccagtcaacggatggccaaataggaaac
+7352054/1
CCCFFFFFHHHHHJHIJJJJIJJJJJJJJJJJJIJJJJJAHIIJJJJIJI
@2203520/1
cgtttatcttcaagcacaaattgctcagggtctgtggcgaagttttgttc
+2203520/1
BBBFFFFFHHHHGJJJJJJJJJJJJJJJJJGHJJIJJJJJIIGHJJJJJJ
@3723346/1
gtttgagatgtttgtgaaactgcgacaccttgtggctgtgacttgtagtc
+3723346/1
@@@FFDFFDHHHHIFGHJEGHIHIGGGJIJIGHGIJJIFFGGBGEBHGIG
@4252084/1
gtacacctgagcgagactcataacgcagccagatgccaaagttcttgatc
+4252084/1
==BFDBDDHHHHHJJJHIJJJJJJJJJJJJJJJJIJJJJJJHIJJJJJJJ
@7352825/1
agcaaatggaaaaaaaaattggtgaaaagaatcacaagtaagatactgca
+7352825/1
=@@DADDDDDBDDGBEGB@FBD?6?DFHC;??8?<FGDB8=<FGEFHGCG
@6307482/1
ctgcgccattgacatgtatagatgtcggactcgtgacgtcgtaagcgcat
+6307482/1
@@@FFDFFHHHHFEHIJIGGIIJJGJJJJJJJIGDEGDBFEHDH>FGIHI
@7857199/1
catacataataaaattagaggaagtaggtgctgggcctcttgtatgcgaa
+7857199/1
CCCFFFFFGHGHHJJJJJJJJJJJIJJJHHIIJJJJJJJJJJJJJJJJHH
@5256039/1
gttccatcactatcaaaacttctcaggattgaaacgtcttttatgttggg
+5256039/1
@@@FFFDDHHHGFHIIJJJJIJIJJEGGIJBEHJJGHIJJJJJJJJJHHI
@6307562/1
gtcctttctaaggttctaaactatatctgtaccaaatttcaaccaaatcc
+6307562/1
@CCFFFDFHHHHFHIHIIIIIIIJJJIJJIJJJJJIJIIJIJJJJIIJJI
@6307612/1
gccacaatctggtctggagagaagatcctcatcttgtatagaggaggctt
+6307612/1
CCCFFFFFHHHHFHIIJJJGIGJJJJJJJJJJJJJJHGIJJJJJGIJJJJ
@7857334/1
gctggacaaggcactggcaacgaccaatcatggacttttcttcaatatcc
+7857334/1
@@@FFFFDFHHFFHEIIFIJIJHIJJGJIGGII>GEHHGIIJIICHGIHG
@7857339/1
tggtgcacgcgcttgggcagagggaatctgattgtgctgttgtggaactg
+7857339/1
@@CFDBDFFDFHHEG;CFHIHIIJJIJGGI>FHIHHIEHIIIGIHGHIJH
@5256280/1
gccactggcaatgtggatagctggacaaggcactggcaacgaccaatcat
+5256280/1
CC@BFDFDHHHFHCEFAEHHIIIICHGG;EFHHII;FGGI@BAHGH@GGG
@7353853/1
gcgacaccttgtggctgtgacttgtagtcaaggtggagattttactatct
+7353853/1
CCCFFFFFHHHHHJJJJHIHIJJJIJJIJJJJJCFHFIDGHIJJJJJJJJ
@5256663/1
atagaatgttcgacgtgattctttaatttgacataacttttttatttatg
+5256663/1
@BCFFFFFHFHHHJJIJJJJJJJJJJJJJJIIIJJJIIJJJJJIJJJIJJ
@131562/1
gtctggagagaagatcctcatcttgtatagaggaggcttgggctcgctct
+131562/1
CCCFFFFFHHHHHJJJJJJJJJJJJFHJJJJJJHJJJJJIJJIJJIJIJG
@1664925/1
cgggcagttcgtcaacaagacattactagctgagaatatttttttccgtt
+1664925/1
C@CFFFFFHDHHGJJJJJJJIJGIIJIIIJJJJJIJJIJJJJJJJJIJIJ
@6308362/1
gccaagtttgacgtttatcttcaagcagaaattgctcag
+6308362/1
?@?7DBAA?B::C<CG;FII<3<:<AF;G?CGB?BGGF;
@3233691/1
cctgccaccaataaatcgttttaacaactgggctctatgggacaaagtag
+3233691/1
@@@DDBDDFFDFDIGIEIBGHHIIGIGGGIIIHGIGCFHIDGII@FDBGG
@7354270/1
ccgccctcttcctcgggttggaatgattctggtgggttgtcctgcagagc
+7354270/1
@@@DBDFFHBBFF@FHI?BGEE>AGCHHGIIIFECHDEED=FGGIGGIII
@7354292/1
actgagtgacggcacctccgacactgaggtcacggtactcgcggtacatg
+7354292/1
@@CFFFEFHHHGHJJIHJIHHIJIJJGIIHIIIJJGIJIJJIIHHFFEFE
@1665081/1
ggtgcacgcgcttgggcagagggaatctgattgtgctgttgtggaactgc
+1665081/1
BCBFFFFFHHHHHJJJIJJJJJJJJJJJJJJJJIIJJJHIIHGIJJJJJJ
@131959/1
gtgcgatgttttacaagggcaggttgaactcacaccattcaatttaaaag
+131959/1
CBCFFFFFHHHHHJJJJJJJJJJIJJJIJJJJJJJJJJJJJJJJJJJJJI
@1665268/1
gaaatattttgctacagtacattctactgtttgtccattttctaactgaa
+1665268/1
CCCFFFFFHHHHHIJJJJJJJJJJJJJJJJJJJJJJJJJJJJJJJJJJII
@3234130/1
gtcctatctcaaaacatgaagacctcacagggtcattcccagcttcggga
+3234130/1
@@@FFFFFHHGHHBGIGHHGEAFEIIGHIFBF?EFHGDFHCDGHBFHGIG
@132701/1
gtccgtttgttctggtgaatctctgaaatggctggagtgattttgacggg
+132701/1
CCCFFDFFHHHGHJJHIJJJJJJJJIIJJJJJJJJHHDGHIGIIIHGIIJ
@132929/1
ccgcaatgttggagcttggtacaaagcaaaggtcgggcagttcgtcaaca
+132929/1
@CCFDFFFHHFHHIIIIJJIGIIGJJIJJJJJGHIJJJJJFHHIHIIJIJ
@4746206/1
ccgtattgcatgccgccgataaatactgtcgcttggtatggtgttgacgc
+4746206/1
?@@:;DDDHHF<FGEHGIIIIIIIIIIEF@DEHIGC?FACG.==CHIGIB
@4746312/1
gccgcgactccgccctcttcctcgggttggaa
+4746312/1
@@@BBD?DHDH?FBHE=A??DDGIG?BBF8<F
@3234523/1
agcaaatggaaaaaaaaattggtgaaaagaatcacaagtaagatactgca
+3234523/1
@CCFFFFFHHHHHIJJJJJIJJFGIJJJJJJJJJJJJJGHIJJJIJJJJJ
@133190/1
tgggtgctgggcctcttgtatgcgaaggtgttgaggcgcttgtggtggtg
+133190/1
BBBFDDFFHHHHHJJJJJIIJJJJIIIJCFGHJIJJJJJIJJHIJGIJEH
@133287/1
gtcacggtagcactgagtgacggcacctccgacactgaggtcacggtact
+133287/1
@@CFFFFDHHHHHGIGI?FHGIJGGEIIIJIIHGIJJGIIHIJJJJCDHH
@6309475/1
ctcatcttgtatagaggaggcttgggctcgctctccgaagggagcttgcg
+6309475/1
CCCFFFFFHDFHHIIIIGIBFHG?BCEHHGEGGGGHIGGGEGHGGIIGIG
@2204765/1
cttgtatagaggaggcttgggctcgctctccgaagggagcttgcggccga
+2204765/1
@CCFDFFFGGHHHJJJJJJJJGIIGIJIIJJIGIIJJGIHHIIJJIHFDA
@5256789/1
atccactcaatcactttgacagcacctaatacaccgccgcttaaaagata
+5256789/1
@CCDFFFFHHHHHJJJJJJJIGIJJJJAACFGIIIJJJJJJJJIJJJIJJ
@4254139/1
ccgggttggttccaaagttctccctgtacgatggatgagttagggccgtt
+4254139/1
@@@DFFFFGFFDFHIGIGCHCEEGHHEEFGIGA<FD9BD??G@ED3?B6;
@2204919/1
cagtggtcttcttgaacttcttcaattgacgcaagaagtaccagaaacgg
+2204919/1
CCCFFFFFHHHHHJJJJJJJJJJJJJJJJJJJJJJJJJHJJJJJJJJJJJ
@2205332/1
cacttgacatcataatacgatactgattccacattaataatagggatgat
+2205332/1
CCCFFFFFGHHHHIIHIJJJJJJJJIJJJJJJJJJJIJJIJJJJ@FHIJJ
@4254816/1
ggtggtgcacgcgcttgggcagagggaatctgattgtgctgttgtggaac
+4254816/1
@@?DDDDFHHGHHIIJJIIJCGEHGIGIIJJJJIJIDEHEIHJJJIJJJJ
@5257511/1
gtttgagatgtttgtgaaactgcgacaccttgtggctgtgacttgtagtc
+5257511/1
:?@DD:?D:<2?D:EEBGBBC>:<FEFFFFD@:?@;??99?FCBF?8DBF
@5257618/1
cccatgtcacggtagcactgagtgacggcacctccgacactgaggtc
+5257618/1
??<;BDDB:CDDDEE344ABFDA2A>FIEA:B?0:DA67@C<@=ACC
@3726449/1
ctgggcctcttgtatgcgaaggtgttgaggcgcttgtggtggtgcacgcg
+3726449/1
CCCFFFFFHHHHHJJJJJIJJJCGHIJJJIIJJJJJHIJCHI@GIJJJHH
@5257780/1
gcaagaagtaccagaaacgggacttagccacaatctggtctggagagaag
+5257780/1
C@@FFFDFACFDDFBH<CFHGIIIIIIGGIGGIIIIFIEHIIIIHBF=FG
@1183501/1
tgctgggcctcttgtatgcgaaggtgttgaggcgcttgtggtggtgcacg
+1183501/1
CCCFFFFDHHHHHIJIJJIJEHHIFHHGIJIJJJJJJIGII@GG@DHGIH
@4255482/1
gcagccagatgccaaagttcttgatcttcactgggctcttctctgggatt
+4255482/1
@?@FDDDEGGHGHJJEBGEIGIICHHIJIJGHIJJIIIGF>GGHIJIGGH
@1183594/1
agaagatcctcatcttgtatagaggaggcttgggctcgctctccgaaggg
+1183594/1
CCCFFFFFHHHHHJJJJIIJJJJJJIJJJJJIIJJJJJJJJJJJIIJJJJ
@5257979/1
gtcaagtatacagcgtcctaacgaaacagcgcaaatgagaaagctatcta
+5257979/1
@@@DDDABC8DDH@@CGGEG@FHGGGFEEF@FAGGFHIIEACFCGGHGGG
@2206457/1
tcacggtactcgcggtacatgttgtgtacacctgagcgagactcataacg
+2206457/1
@@@DDDAACFHDDAEEEFGC<?BBFCGGHF?;9?DHIG@AGHHGIIIIGG
@6311175/1
gctctgtgcctggctcccatgtcacggtagcactgagtgacggcacctcc
+6311175/1
CCCFFFFFHHHHHJJJJJJJJJJJJJJGHJJJJJJJIGHIJJJJJJJJJJ
@1184432/1
gcgacaccttgtggctgtgacttgtagtcaaggtggagattttactatct
+1184432/1
B@CDFFFFHHHHHJJJJHIHIJJJJIJJJGIIGCGHGIHIIJJJJJJJGH
@1184570/1
gtgggtcgtagcgaactactagcagacactgtggtatgtctattccttct
+1184570/1
CBCFFDFFHHHHHJJJJJJJJJJIJJJJJJJHIJGIJJJIJGGIIIJJJJ
@1184746/1
gggcacagttcctcgacgagcaagtagttcttgaagcacagacacaggtg
+1184746/1
@CCFFFFFFHHHHJJJJJJIIIJGDHGCIIIJJJJJJJHIJIJJJJJJHH
@3727586/1
ccagtggtcttcttgaacttcttcaattgacgcaagaagtaccagaaacg
+3727586/1
@@@DDDFEHHHHHIJJJJJJIJIJJJJJJJJJJIJIJIJFHIJIIJJJJI
@2207567/1
agcttccctgcaaagttaaccatcttgtatt
+2207567/1
?;??D:=D4=AA:EBEE?F?33A::FA22A2
@5258803/1
ctgcaatcctgcctcacatgattcatccacaaattccaacccttgcgttt
+5258803/1
=B@DAAAAFHHGHJIJJJJJIIJIJJJJJJJJJJJFGIIIJJJIJJIIIJ
@7859523/1
gctctcctccgattattattatacttatacatcaaataattgtcaacgat
+7859523/1
CCCFFFFFHHHHHJJJJJJJJJJJJJJJJJJJJJJJJJJJJJJJJJJJJI
@6311851/1
acaaaatattcgtgaaaaccgcatccaactcggatcagccgtttctg
+6311851/1
@BCFFFFFHHHHHJJJJJJJJJJJJJJJJJJJJJJJJJJJJIJJJJJ
@2702762/1
gttgtggaactgcttcacctgtggccggcggcacgcagacgccttgatga
+2702762/1
@@@FFFFADHHBDIJJJIIGJGGDGIIJIJJDGGFGFEDEDDDDDC@CAC
@1185263/1
gctgggcctcttgtatgcgaaggtgttgaggcgcttgtggtggtgcacgc
+1185263/1
@@@DDDFFHHGFDGHGIIJJHHG@EEFGGGIJIIJJJJJIIGHBDHGHIF
@1185393/1
ctttactcgaatagtcttttctaacttgaacagtgcgatgttttacaagg
+1185393/1
@@@DDD>?DFFBF92<AF>HCEACHHEF3?C<B1?<ED;CDFGEA9?BFD
@2702988/1
gacaccttgtggctgtgacttgtagtcaaggtggagattttactatcttt
+2702988/1
CCCFFFFFHHHHHJJIIIJJJJIJJIJIJJJEGIIJFIIJJJJJJJJJJJ
@1666215/1
gtgctgggcctcttgtatgcgaaggtgttgaggcgcttgtggtgg
+1666215/1
@@@DADFBDDFHHIIIGIBEFCEFGFGHHAGI@BFAF@CBFHIIG
@133700/1
gtacacctgagcgagactcataacgcagccagatgccaaagttcttgatc
+133700/1
BBCFDDDEHFHHHIJJIJJIJJJJJJJGIGIIJGIIIJIGHHHJJJIJJG
@3235019/1
tgtacacctgagcgagactcataacgcagccagatgccaaagttcttgat
+3235019/1
CCBFFDDDHHHHHJIJJJJJJJJJJJJJJJJJJJJJJJJJJJHIJJJJJJ
@4747339/1
gtttatattagttggtgaatacggtctaaccgactaatgtaaatgcgcca
+4747339/1
B@@FFFFFGFGHHIJHIGIJJJJFFHIJJJIHGHIGIDIGFGIJIGGEHJ
@7356935/1
ggcaggttgaactcacaccattcaatttaaaagaaactgggtgcgtgcag
+7356935/1
@CCFFFFFHHFFHEHGIJHJJJFIIIFIIIGGJEHHJGGGIFHFHHGBHI
@4747551/1
gtgtggcacagctggtacgtcaggcactgcagctcgtccgacccgaagtg
+4747551/1
???DDDDDDDDDDEI3CDF:AF:AFEEEDC<DEIIDDDDD@DDA;45A5A
@134353/1
cctggttctaccttcaagagcctcttctaaagcaaacaatgagacctgtg
+134353/1
CCCFFFFFHHHHHJJIJJJJJJJJJJJJJJJJJJJJJJJJJJJJJJJJJJ
@2703811/1
gctgcagatgactgtgcatccttgctagtaagtcctgagccatagcaaac
+2703811/1
CCCFFFFFHHHHHJJJJJJJJJJJJJJJHIJJJJJJJJJJJJJJJJIIJI
@5792838/1
agcgactgtcacacggtagcggaaggtgggttcgtgaatcatgccctcaa
+5792838/1
CC@FFFFFHHFHGJJJFFHAHIEHJJBFEIFHHJIIGGIIJIJJJJHHHH
@6827987/1
ctccaattcaaccttatcattaccaatcggtaaaggatctcttgtataca
+6827987/1
CC@FFFFFHHHHHJJJJJJJJJIIJJJJJIEHIJJJGIHIIJJJHIJGIJ
@3235615/1
ctgagcgagactcataacgcagccagatgccaaagttcttgatcttcact
+3235615/1
@@@FFFFFHFFHDIJIJIJJJJIIJIFGEGIJJGIHIIGIFGJJIIGGIJ
@625517/1
acagttccagtctcaggcacattgccattagtagactgatcagccggagc
+625517/1
B@BFDDDFHHHHHJJJJIIJIJJJJJJJJIJJIIJJJJIIGIGEHGGIIE
@134812/1
cgaaattcatttaactaactagtctaatggcgcatttacattagtcggtt
+134812/1
C@@FFDF;FFHGHIGGGGHCHIHHIGIJIGGIEHIGHCDFIHJHDGIEIG
@1667428/1
gtggtgcacgcgcttgggcagagggaatctgattgtgctgttgtggaact
+1667428/1
BB@FDDFFHHHHHJJJJJJJJJJJJJJJJJJJJJJIJJJJJJJIIJIJJJ
@626073/1
ccacaatctggtctggagagaagatcctcatcttgtatagaggaggcttg
+626073/1
CC@FFFBDFBBCFHII@BCE7CFFEFBBFHEGIIHIGG>GCHAFFEEGG0
@135538/1
aataaaattagaggaagtaggtgctgggcctcttgtatgcgaaggtgttg
+135538/1
CCCFFFFFHHFDHIIGIIGEHHHHIJGIIHHIIHGHGIIJGBGHGFGHHF
@5794048/1
gtacgctctatgtcgaaggcttcagcctcgtgggctgttttatattctat
+5794048/1
@CC=DDFFHHDDFHEDHCE9FGGIIIIIGGHBGGDHFFFHGIIIEGEEHI
@6828691/1
gccgtttctgagattagcgcgcacagacgaacagacaaacagacaaacag
+6828691/1
CCCFFFFFHHHHGJJJJJJJJJJIJJJJJJJJJJJJJJJJJJJJJHHHHF
@4748999/1
gttattattacagcatacataataaaattagaggaagtaggtgctgggcc
+4748999/1
CCCFFFFFHGHHHJJJJJJJIJJJJIIJJJJIJJJJJHIJJGHIIIJJJJ
@5794309/1
gcctcttgtatgcgaaggtgttgaggcgcttgtggtggtgcacgcgcttg
+5794309/1
CCCFFFFFFBHHGGIIJI<FHHIJJJIIJJJGGIJGHIIHHJHIIIGFFD
@7358622/1
gcagccagatgccaaagttcttgatcttcactgggctcttctctgggatt
+7358622/1
CCCFFFFFHHHHHJJJJGHJJJJJJJJIJJJJGFIJJJJJJBHIJIJIJJ
@7358874/1
ccacaatctggtctggagagaagatcctcatcttgtatagaggaggcttg
+7358874/1
CCCFFFFFHHHHHJJJJJIJIIJJIJJJJJJJJJJJJJJJJJJJJJJJJG
@1186051/1
atgttgtgtacacctgagcgagactcataacgcagccagatgccaaagtt
+1186051/1
@@@DDDABFHAAAGCEBGGH@FHFHGEH?ECGDG??DFF>FFDGEHFC=@
@2209099/1
tattaaattaatcgcacttctttgttttattaaaaaagcttaagttgaat
+2209099/1
?@@DDDFFFFHHFGIIGHGHHGIJHEGGIIJ:?CEDGGDHHB?FFGEHCH
@5259760/1
gtcgaatttcgggttgttcaccgctgccccgtcctgtgggctgttgttgc
+5259760/1
@@@FFFFFHBHHFHIGHHIJJIJIIJAGGIIHEH@GDHIIJGHFHIGIGA
@6829361/1
cagttctcgattatcgaatttttcgccatgagtaagcgatcgggctctca
+6829361/1
???4ABBDDBBDDBE>3CE:C@C@EFIIA?EDEIF?CDD>CA<0@A=CEC
@7359583/1
cagcatacataataaaattagaggaagtaggtgctgggcctcttgtatgc
+7359583/1
@@@FFFDFHHHDDIIJJJJIDIGGIJ;GHEB<9?GD>BGHJJJJJJIGEF
@6313130/1
gtcacggtactcgcggtacatgttgtgtacacctgagcgagactcataac
+6313130/1
C@@FFFFACCDHHIIIEFIIGGDDHHH?FH::0?DFHIIBHGIGIIIGIG
@7359881/1
atctgattgtgctgttgtggaactgcttcacctgtggccggcggcacgca
+7359881/1
@CCFFFFFGDFAHGAFGFBFCEG3CHDDBHFG@;EDGHHGBHIDHFDCCB
@3729429/1
ggtcacggtactcgcggtacatgttgtgtacacctgagcgagactcataa
+3729429/1
@C@DFFFFFHHHHJIJIHIIJJJIGIIHJJIHGHIJJJJJHJIJJJJJJJ
@2209985/1
acgggacttagccacaatctggtctggagagcagatcctcatcttgtata
+2209985/1
@@CFDDDFHHBHFIJIIIIIIIEEGIIHHGE1:C?<DGHIIIIJIGBFII
@6313715/1
ataaagaactgtttgcctctcatgtcccatactccttgatttggtaaagc
+6313715/1
CCCFFFFFHHHHHJJJJJJJJJJJJJJJJJJJJJJJJJHJJJJJIJJJJH
@3236649/1
cgttgtattcagctggtggagcagatatagcggtggaggggaacacagtt
+3236649/1
CCCFFDEFFHHGHJJIEGGJJCGGHJIJIGIJIDFG@FHIJGGICHHGHH
@1187530/1
gcgactgtcacacggtagcggaaggtgggttcgtgaatcatgccctcaat
+1187530/1
@CCDFFFFFHDBHGHGGIGGIFCEGGHHEIIJGFFBHI@C@CGGICHGE>
@3236707/1
gaccactgtgcctggttccacgttatattggacattaggaccgtcattga
+3236707/1
CCCFFDDEHHFHBHIGHHDHHFHGIIIDHGBEEGHIIIIHICE8DAHGI@
@1187715/1
cttcaattcccggcagttttcgaatatgtgtgatgttattaggaaatcca
+1187715/1
@CCFFFFFHHHHHJJIHIJIJJJJJJJJIIHGHJJIIJJIJJIIJFJJJJ
@7360759/1
ccggcttatactccgcctccaacttgatacaagcttctcggacagcagtg
+7360759/1
CC@FFFFFHHHHHJJIJIJIGIIJJJJJGJGIIIJJJIIHIGJJJJIJDG
@4260058/1
gcaagaagtaccagaaacgggacttagccacaatctggtctggagagaag
+4260058/1
CCCFFFDFAFHFFHHIGIJIGEGGIGIJIIIIJJIIIIIJJJIEIJJIII
@1188043/1
gtgctgggcctcttgtatgcgaaggtgttgaggcgcttgtggtggtgcac
+1188043/1
CBCFFFFFHHHHHJJJJJJJIGHIJEGFHIHIJJJJJJJGIJGIJEHIIJ
@6314222/1
ggaagtaggtgctgggcctcttgtatgcgaaggtgttgaggcgcttgtgg
+6314222/1
@@@DDDDDHFBFFF<:FEGGHGIHHIHAGHEGEIGD?G<BGGGBHHICDC
@2704954/1
ggtgctgggcctcttgtatgcgaaggtgttgaggcgcttgtggtggtgca
+2704954/1
CCCFFFFFHHHHHJJJJJJJJJHIJJEGHHJIJJJJJJJJHIJFIJGHIG
@5794599/1
ccgcgaacctccatcatattgtttgagatcgtcaaaccaaattccttcac
+5794599/1
CCCFFFFFHGHHHJJIIFIIIGIIGHIEHICHIJEEFHIJCFGGIFHGII
@626727/1
ctcataacgcagccagatgccaaagttcttgatcttcactgggctcttct
+626727/1
CCCFFFFFHHHHHJJJJJJJJJJJJHIJJJJJJJJJJJJJJIJJJJJJJJ
@7861713/1
gccagttataaagcatagcccgaagtgctattggcacacaggcataatgc
+7861713/1
CCCFFEFFHFHFBEHEGGEIIJIJJJJDIGGIBHIIGIJIIIIJJIIJIE
@4749443/1
cgggttgtttctgcagagctcggcgcacatactcgtggaacacagacagg
+4749443/1
BCCFDDDDHHHHHJJJJJJJJJJJJJJIJJJJJJJJJJJJJJJJJJJJHH
@137342/1
ggcacctccgacactgaggtcacggtactcgcggtacatgttgtgtacac
+137342/1
CCCFFFFFHHHHHJJJJJJIJJJJJHIIIJJJJJHIIJJJJJJJJJJJ==
@3237602/1
ggcagagggaatctgattgtgctgttgtggaactgcttcacctgtggccg
+3237602/1
@@@DDDDD?DDFFGGEGHGA?H@FCCHAGGIGGIIB@DFHHCEE@F@EGG
@4749711/1
actggttcaaattcaaataaaatcactctgcaatcctgcctcacatgatt
+4749711/1
?:::B2AD?CCD<A>FGGG>C@CFHBEE?CGEGEGFH@DFADF@3D@DHE
@7361949/1
gggagggtcattcaatgtctccttccgtcctgggtgaggcataacggggt
+7361949/1
CCCFFFFBFHHHHJJJJIJJJJJJJJJJJJJJJJFHIJJJJJJJJIJIJ;
@5795222/1
ctgttgtggaactgcttcacctgtgg
+5795222/1
?=?DDD?D?DD8D>EE?E@:AA33:9
@627494/1
gccagaatctagacatgcacagctcttgcagccatccaacaggattgccc
+627494/1
@@@DBBEFHHFHBGGGIGJIGEIGGHHHHEGBHGGGIIGIIIGHFGGEGH
@627706/1
gcactgagtgacggcacctccgacactgaggtcacggtactcgcggtaca
+627706/1
CCCFFFEDFHHHHIJIJJJIJJHGGIIJGIJBFHIJJGHIJIJJJHHFFC
@2706116/1
gcctcttgtatgcgaaggtgttgaggcgcttgtggtggtgcacgcgcttg
+2706116/1
@CCDDDDDHHHDHEHEHI3AHHICHBDGGIDHBGG?;C<FCFFHGGEBFA
@627821/1
gcacgcgcttgggcagagggaatctgattgtgctgttgtggaactgcttc
+627821/1
@CCFDFFFHHHHHJIJIGJIGHIJIJGJGIHIIJIGIJBGIJGIGIIJJI
@1669299/1
ctcatcttgtatagaggaggcttgggctcgctctccgaagggagcttgcg
+1669299/1
CCCFFFFFHAFHHJJJGJIGGGI>HHGHGGIGIIIJIIIEGICAADHCDE
@1669651/1
agaggtgttacctgcaacttggccaggttagggccaacagattgtttgag
+1669651/1
<:;DD=BDHBDDHIIII@GEBFGCBCGHI@?FEBEGIID@FGHGHHIG4?
@5796425/1
ggagagaagatcctcatcttgtatagaggaggcttgggctcgctctccga
+5796425/1
@@CFFF=DHHHHGIIJGIGHGFEIGHIGGGGIGEI@BFDFGFFGHGGGGB
@2706793/1
cctgggtaaggtatttcagggtcgtcacgacccacatcttcgtcgcgcca
+2706793/1
??8AD>D8D>DC<CE><CB@:AC61<?E@D8:D8860??9D9?@D>AAAD
@5796568/1
tgctgggcctcttgtatgcgaaggtgttgaggcgcttgtggtggtgcacg
+5796568/1
CCCFFFF@HHHHHJJJJEHIFGGIFGGHIIJJJJJJJJIJJHIJFHIJJG
@7363281/1
cttgtatagaggaggcttgggctcgctctccgaagggagcttgcggccga
+7363281/1
@@@DBDFEAAFADGGHIGB@D@G?GGIEGEHGGGBDGHEB=CGE;EEBC8
@628703/1
tcggagatgccgtcccggtacataatgatacgatgcggcttgaacccgcc
+628703/1
@@@FFFFFHFFHFDHHIGEFGHDIIJJIJJIJJIJJIIIIJ@9D;EEBDF
@3730117/1
cagatgccaaagttcttgatcttcactgtgctcttctctggg
+3730117/1
@?@7BD4=CDDBACEFG<CEADFH>C:F32<<AECGG91?39
@2211104/1
gtgctgggcctcttgtatgcgaaggtgttgaggcgcttgtggtggtgcac
+2211104/1
@?@DFFFFGHHHHJJJJJJJJHEHICGHIIIJJIIJJIGHIG7@F@EEHI
@3730351/1
gttattattacagcatacataataaaattagaggaagtaggtgctgggcc
+3730351/1
CCCFFFFFDHHGHEHGIJJJJJJJIIIIJIIGIGJJIEGGGDGHIJGIIJ
@7363775/1
tgtgtatgtcactgaacttctcttaaacgactggattgattttgatgatt
+7363775/1
BCBFFFFFHHHHHJJJJJJJJJJJJJJJJIJJJJGIJJFHIJJJHJJIJJ
@6314358/1
cgatatgtggatgtagctgccattatgtagactgttgtgttgaccaataa
+6314358/1
?@CDDFDFDDFFHEHIGGDGFEHIGFHIIIIIIIEHGCGFGE>HGICICB
@5261407/1
ctctaatatatcgctgaggaccttagggacttcgacatattcggcgatga
+5261407/1
CCCFFFFFHHHHHJJJIJJIJJJJJJJJJJJJIJJJIJJJJJJIJJJJJJ
@4260647/1
ggttattgttatgtcgatgtcgaacccaaaaatgtaattaactttttttt
+4260647/1
@@@DFFFFFHFFHBGGIJJIIJJJJJJJJJJJJJDHGIJJIGGIJJJJJJ
@3730654/1
ccagctccgaagttcctgagcagacaggtgcgcagtatggcgtgcggcga
+3730654/1
CCCFFFFFHHHHHJJJJJJJJJJJJIJJCGHIJIJIJJJJIJJJJJJGD>
@5261447/1
cactgagtgacggcacctccgacactgaggtcacggtactcgcggtacat
+5261447/1
C@CFFFFA<FFD><FGEGGHIIIIDGIGEEGBHGGIIIIIIIIIHEEFFF
@3730789/1
gtggcgaagttttgttcacgttctttgcttgaacacactgtgtcgccatt
+3730789/1
@B<DDFFFHFHHHJHHJJGGHIJJJJJJJIJDIIJJIJJJJJJIJJJJIJ
@3730813/1
cactgagtgacggcacctccgacactgaggtcacggtactcgcggtacat
+3730813/1
CCCFFFFEHHHHHJJJJJJJJJJJJJJJJJHIIJJJGIJJJJJJHHFFFF
@5261572/1
gggttattaggtaatctagtatagcgtctcccaggaactcgagtcgctgg
+5261572/1
??@ADDDDFHFA:AFEHEIBFDFICHFGIEIIIII3CGBEFDHBFHGBHG
@1670656/1
tgaaacaaacactaaatgtaaatttaagcatcccacaatatattcgtgaa
+1670656/1
@@@=DFDFHDHFFGBDGF<CBHHIGDEHHGGBGGBE?HIIFDIIGIBGFG
@1670829/1
cagcttcatccagaggcaagcgctccaagttgcttggaggcttgggcctg
+1670829/1
CCCFDDFDHFDHHIGHIIGGGIIJGHIIGHGIJJJBFHIJIGJBB?FHGA
@1188789/1
ctgtgatctgtttcttggcatctatagatgtcggtggcgcacagggcacg
+1188789/1
CCCFFFFFHHFHHJJJJJJIJJJJJJJJJJHHIIFHGJIJIIIJIJJJJJ
@6314870/1
acgggctctgtgcctggctcccatgtcacggtagcactgagtgacggcac
+6314870/1
@@@FFFFDHGFFHIGHIHHGIIJJIGHIIIJDFHGEHIGGIFGHIJIJEG
@5261908/1
gcccgtcgcaccagattattgatttctctttccctgtcgggagcggagcg
+5261908/1
<@@DADBDD6CCDDG9EGFC4?FGGIDEE>FCHFH?DFH>EDF0@GBEBE
@6315051/1
gataagtataggctcaaaacctaacgacatcaatcaccagcttaaaagcc
+6315051/1
CCCFFFEFHHGHHJJJJJJJJJJJJJJJJJJJJJJJJJJJJJJJJJJJJJ
@2212515/1
ctttctattgtgatctggccatctttaaactctagttcgtctgtggtata
+2212515/1
CCCFFFFFHHHHHJJJJJJJJJJJJJJJJJJJJJJGGJJJIJJHIJDHHI
@2212527/1
ggattttaatgttattattacagcatacataataaaattagaggaagtag
+2212527/1
CCCFFFFFHHHHHJJJJJJJJJJJJJJJJJJJJJJJJJJJJJIJJJJHHI
@7365104/1
acggtacctccgacactgaggtcacggtactcgcggtacatgttgtgtac
+7365104/1
CCCFFFFFHHHHHJJJJJJJJHIJJJJHIJJJJJJJHJJJJJJJJJJHGH
@6831618/1
gtcttcttgaacttcttcaattgacgcaagaagtaccagaaacgggactt
+6831618/1
CCCFFFFFHHHHHJJJJJJJJJJJJJJJJJJJJHIJJJJJJJJJJJJJIJ
@7365214/1
gcttgggctcgctctccgaagggagcttgcggccgatgacctcatactcc
+7365214/1
CCCFFDFDHFHHHJJIJJDHJJJIIJJJJGIIJJIIGHEHHDFFDFFEEE
@1189375/1
gatttgtcgtcccaaggaaactccttgttaagtctcttctgttgcaaatg
+1189375/1
@?@FDFDDFDHDHGAHIGGIIIGIGGEFFEHGIGGGGIC@DHGIIGHGII
@7365435/1
gccagatgccaaagttcttgatcttcactgggctcttctctgggatttcc
+7365435/1
CCCFFFFFHHHHHJHIJJJJJJJJJJJJJJJJJJJJIJJJJJJJHJJJJJ
@6315359/1
atcatagtagatgtttgcatgtcagttagctttttaatacatctctgtcc
+6315359/1
CCCFFFFFHHHHHJJJIJIGIHHJJJIJFIJJJJJIJJJJJJJJJIIJJJ
@6831971/1
cagtggtcttcttgaacttcttcaattgacgcaagaagtaccagaaacgg
+6831971/1
BCCDFFFFHHHHHJJJJIJJJJJJJJJJJJJJJJJJJJGIJJJJJJJJJJ
@6315570/1
gattagtgcttgccacaagtttctt
+6315570/1
@@?DDBDDBFHHFHIIIIC?AEHH9
@2213268/1
gcacgcgcttgggcagagggaatctgattgtgctgttgtggaactgcttc
+2213268/1
CCCFFFFFHHHHHJJJJJJJJJJJJJJJJJGIJIJJJJIIJJJJJJJJJJ
@3238469/1
cgatggtagaataaggattaaaaataaacttaaagattattaataagaaa
+3238469/1
CCCFFFDEHHHHHJJJJJJJJJJJJJJJJJJJJJJIJJJJJJJJJJJJJJ
@3238477/1
gtgcctgcggggatatttccagactttcccgactgctcctttttgtcagc
+3238477/1
CCCFFFFFHHHHHHIJJJIJJJJJJJJJJJJGIJJJJIJJJHHHHDFFFE
@5797591/1
gtcgtccgccggcgggtgcgtcacgtccacgcccaggaatatcaccggct
+5797591/1
@CCFFFFAFHHGHIIH5=CD?A>CB;AB=C?6@B6ABBDD8@@ACDDDD8
@4751695/1
gtgctgggcctcttgtatgcgaaggtgttgaggcgcttgtggtggtgcac
+4751695/1
CCCFFFFFHHHHHJJHIIJJJIGHHCHFHIGIJJJJJJJIIJFHIIIGIJ
@2213746/1
cggcagatgaggatacctcaacttcatcttatacttatccaagaaatatt
+2213746/1
CC@FFFFFHFBHHJJIJJJJGJIIHJJIJIGGIEHIEGHGGGHCHGGIJI
@4751843/1
ggttaggcgaagtacatgaccttcttggtgacggcgtgcacggtgatggc
+4751843/1
@C@DFFFFHGHHHIIJJJJJJJJJJJJJEGHGJIJJHIJJJJJCHGHHHH
@3238863/1
tggagcagatatagcggtggaggggaacacagtttgggttgggggtcgca
+3238863/1
@C@DFFFFDHFHBHJJIFHIFFEBEGIGCHCHHIIJIJFGGEBHGE@BDD
@7366402/1
ctggggagaagatcctcatcttgtatagaggaggcttgggctcgctctcc
+7366402/1
CCCFFFFFHHHHHIJJJJJJJJJIJJIJIJJGIIJIJIJJJGIJJJJJIJ
@3238896/1
gtcctattttagttaattagtaatgtgcattgtaaaattctagacacaca
+3238896/1
CCCFFFFFHHHHHJJJJJJJIJJJJJJJJJJJJJJJJJJJJJJJJJJJJJ
@629681/1
aggtgctgggcctcttgtatgcgaaggtgttgaggcgcttgtggtggtgc
+629681/1
@BCDDFFFHHHHHJJJJIJJJJJGHHJCGGHJJJJIJJJJJHIJFHIBEH
@2214071/1
ggtagcactgagtgacggcacctccgacactgaggtcacggtactcgcgg
+2214071/1
B@BDDFFFFHHHCGGJGIDHGGIJJIIGIJJJIGHBFHJJJ=FGEGHIHB
@6832708/1
ggacctcacataacattagcactttcagtattgacatcaaatgcgcagct
+6832708/1
CCCFFFF=AACFHIJJJJJJJJJJJJJJIJJJJJJJJJJJJJJJJJJJJJ
@629749/1
cccatgtcacggtagcactgagtgacggcacctccgacactgaggtcacg
+629749/1
@@@ABEFFDHFFCFG@FHIIEHFHIGGFBDHGGIIFIDGIIIGHIFAHGG
@2214133/1
ggtgcacgcgcttgggcagagggaatctgattgtgctgttgtggaactgc
+2214133/1
@@@FFFFFHGHHHIGGIIJGJJIIGIIGIJJIJJJJGHIGJGGGEIJJIJ
@629851/1
gcaaatggaaaaaaaaattggtgaaaagaatcacaagtaagatactgcaa
+629851/1
C@@FFFFFHHGHHIJJIHIJJHIJJJJJJJJJJJJIJIIJJJJJIJIJJJ
@7366704/1
gtcggcataacgggccgcgactccgccctcttcctcgggttggaatgatt
+7366704/1
@@@FFFFFGDHHHJJIJJIIJJIIIJJJJHGHEHHFFFD=ABDCCCDDDE
@4752235/1
gttgtacccaaagcctgtacgatttttattagttaaagtgtttattttga
+4752235/1
@B@FDFFFHHHHHJJJJHIIIIIJJJJIJJIJJJJJIIIHIGIJJJJJJI
@2707880/1
gccagatgccaaagttcttgatcttcactgggctcttctctgggatttcc
+2707880/1
CCCFFFFFHHHHHJFHIIJJJJJJJJJJJJIJIJJJJIIJJIJIJJJJJJ
@2214410/1
cgcaagaagtaccagaaacgggacttagccacaatctggtctggag
+2214410/1
CCCFFFFFHFHHHJJJJJJJIJJJJJJJJJJJJJJJJJJHIJJJIJ
@6833011/1
gtcgcaagatagtgagacattcactttttagtcataatcttcagatactc
+6833011/1
C@@FFF?DAHFDFHGGHAEHGGEF?FB?FGHG@FBGHIGHIGIIIIIGBG
@4263404/1
aggaagtaggtgctgggcctcttgtatgcgaaggtgttgaggcgcttgtg
+4263404/1
C@@FFDBDAHA?FHIGGHFIIIIIIDIIIEIIIIBBGIIIGEEIHIIIII
@4263425/1
ctcatcttgtatagaggaggcttgggctcgctctccgaagggagcttgcg
+4263425/1
CCCFFFFFHHHHHJJJJJJJJJJHIJJJJIJIJJJJJGJJJJHIIJJJJJ
@5798510/1
cgggatcaacattgcgtgctgaacaacatcacacataagaccagtagtat
+5798510/1
@@CFFFFDDDHHGHGIGGIJFHIDGIGIJJJJJJJJJJJEIJFIHIIHIG
@2214571/1
cagtggtcttcttgaacttcttcaattgacgcaagaagtaccagaaacgg
+2214571/1
CCCFFFFFHHHHHJJJIJJIJJJIJJJJJJIIIJJJJJGHGIJJIIJJJI
@4263508/1
cgcaagaagtaccagaaacgggacttagccacaatctggtctggagagaa
+4263508/1
CCCFFFFFHFHHGJJJJJIJIIIHIJIAHIJIJJIIJJJIIJIJHIGJJJ
@1189969/1
cctcacgaaagtttccatgttctatttacctatcttgagttttacagttt
+1189969/1
@?@DFDDDHHHHHIGEH<BHIIIIIIBBACHIIIIIIIG9CFHGE?BGHC
@6833503/1
gggaatctgattgtgctgttgtggaactgcttcacctgtggccggcggca
+6833503/1
<@7DBDDDAHF><EFHHIF<<G:CBBEHG9CHBHGC9?C9?C;600;<8A
@138886/1
tggtaagaaggtggcggccagaatctagacatgcacagctcttgcagcca
+138886/1
BCCDFFFFHHHFHIIIIJJJJJJJJJIJJJJJJJJJJJJJJJJJJJJJJJ
@5799201/1
ctggagagaagatcctcatcttgtatagagg
+5799201/1
?@@DDD>:ADDAHIEII<CBH<F4AFA2<A;
@6833711/1
ggtctggggaaaagatcctcatcttgtatagaggaggcttgggctcgctc
+6833711/1
@C@FFFFFHHHHHJJJJJJJJJJJJJIJJIJGIJHIJJJJEHIIIJIIJG
@4753104/1
ctgggctgcagatgactgtgcatccttgctagtaagtcctgagccatagc
+4753104/1
@@@FDFBDFHDDDGEEGHEFEHFF9ACCEHIEHDG<:CCFFGGGEAGIB?
@7367764/1
gacgatttcaccagtggtcttcttgaacttcttcaattgacgcaagaagt
+7367764/1
CCCFFFFFHHHHHIFHIJJFHIJJJGFIIJIIJJJIJJJIJJJJJJJJJG
@7864054/1
ttctggagtggtcattttgtctgtgatggcagtagacacacgcctgtgta
+7864054/1
CCCFFFFFFHHHHJJJJJJIIJJHGJJIJJJJIJJJJJJJJIIJJJIIII
@1190531/1
atacataataaaattagaggaagtaggtgctgggcctcttgtatgcgaag
+1190531/1
CCCFFFFFHHHHHJJJJJJIIJJJIIIEFGHJIJFIJJJJJHIJJJJDHH
@5262612/1
ggattttaatgttattattacagcatacataataaaattagaggaagtag
+5262612/1
CCCFFFFFGHHHHJJIJJJJJIJJJJIJJJJJJJJJJJJJJJJJIJJHHG
@6834095/1
cgaaggtgttgaggcgcttgtggtggtgcacgcgcttgggcagagggaat
+6834095/1
@CBFFFDDHHHFHJJJIJJJJJJIJJGHGHJJJJIJJJJJJHHHFFFDEE
@139650/1
gcttcacctgtggccggcggcacgcagacgccttgatgacctccactttg
+139650/1
CCCFFFFFHHFFHIIJJJJJJJJJIJJJHHHFEDEEEEEEDDDDDDDDDD
@1191003/1
gggggcagtgctggggactccgggcgcagcaccagtcgtgctcgcagccg
+1191003/1
CCCFFFFFHHHHHJJJJJJJJJIIJJJJJJJJJJJJJJFGHFFFDDDDDD
@1191157/1
gcctgtttcagagtctcgttgacttgctgttagctcattttaacacattt
+1191157/1
CCCFFFFFHHHHHFHIJJIJIIJJJIJJJIJIJJJJJJJJJGGHJIJIJJ
@3732685/1
tgggcctcttgtatgcgaaggtgttgaggcgcttgtggtggtgcacgcgc
+3732685/1
?;?;;DDDFFHFHDGHI?CF<2AAFEHB@?F<GHAB<CFFCGGDHG14=6
@1191454/1
aggtgctgggcctcttgtatgcgaaggtgttgaggcgcttgtggtggtgc
+1191454/1
@CCDFFFFHHHHHJJJJJJJJJJJJIJCGGHIHIJHIJJJJHHJFHIEHH
@1191511/1
ccgcgacttcgttcgtgtggaatagtgacttccggcaattttttggtttt
+1191511/1
CCCFFFFFHHHHHIJHHIJJ::?DH?GGHIJJIJIJFIIJJJJJJGHHFF
@3732986/1
tccgtcttgggtgaggcataacggggtgggttttacagactagaacccac
+3732986/1
BCCFDFFFHHHFHJJJIIJJJJJJJI?DGI@FIIJJJJJJJJJJJJJHHH
@5800915/1
tattaatacaatggtgactattaaattctgtctctaaagcattgctaaac
+5800915/1
CCCFFFFDHDHHHHEHIIJJIJJJJJJJJJIJJJJJJJJJJJJJJJJJJJ
@7369314/1
gtgtgctcaaggggatctgagaatggtttagattcacaattttgtccgct
+7369314/1
@@@DDFFDHHHHGIFHFHHGIAHHGHCHHHHCGGIGJJIIIIIJHIJIIG
@5801068/1
gcaagaagtaccagaaacgggacttagccacaatctggtctggagagaag
+5801068/1
CCCFFFDDDFFHHIJJIIJJJJIIJIGHJJJJJIIIIJDHIJIJJJJJIJ
@630851/1
gtttattcacttttagtaggactccgggagtatccattatagctggatta
+630851/1
@@@DDDDDFHFFFIGHAE@9CGGIIIIIGGCFEHGIIIFIIICHIBFCBH
@6835100/1
cttgggcagagggaatctgattgtgctgttgtggaactgcttcacctgtg
+6835100/1
@@@DDBDDAFD?FHGGGDHHGHHEHIGGIIIHGGHHIIFGIIIIGDH>B@
@6835120/1
ggcagagggaatctgattgtgctgttgtggaactgcttcacctgtggccg
+6835120/1
CCCFFFFFHHDFHJJIJIIHIJJJJJJHIJIJJJJFIIIJJJJIGIDIHI
@7369631/1
ccggtttatactccgcctccaacttgatacaagcttctcgga
+7369631/1
?@@A=1ADADF?FEEFI<8C22AFEF<EGDEGEED??DB@?@
@6835291/1
gcggacgcccattgttgtgttagcattcctactg
+6835291/1
@@??DA<D:FF?CEFE9FEGI9:B<BDBB@@D9<
@5801460/1
ggcctcttgtatgcgaaggtgttgaggcgcttgtggtggtgcacgcgctt
+5801460/1
@@@FFFFFHFHHHJJIIIIAFHGIIIIJJJIIJFFG?DH<C@FGIJGHFC
@5263818/1
gcttcttatgacataagtgaactgtcttagtgttacgttgtggactctag
+5263818/1
@@@FFFFFHHDFHGIIGDHGHIHIAF?EDHHHIIIIIFGI8CGGDDHHIJ
@3733492/1
cgtagaaaagtgctgtctgtacattgaaaataaaaataaaaaaaatagca
+3733492/1
@CBFFFFFHHFFHJJIJGJIIJJJIJJIIJJJJJJJJJJJJJJJJJJJJI
@7369917/1
agcttaaaatacgtttaaaaaaaaatttgtaccaaatacttgatatcgca
+7369917/1
CCCFFFFFHHGGHIIIJJJJJJJJJJJJJHIJJIJJJJJJJIJJJJIIIJ
@7369921/1
gggagattttaaaaactgcttaagacctttagcgccattttggccgcagc
+7369921/1
CCCFFFFFHHHHHJIJJJJJJJJJJJIJJJJJJJJJJJJJJJJJJJJJJJ
@141333/1
cagtgcgatgttttacaagggcaggttgaactcacaccattcaatttaaa
+141333/1
@BCDFFFFHHHHHJJJIIJJJJIJIFHIJJJJJJJJJJJJJJJJJJJJIJ
@7370104/1
ctgtttcttggcatctatagatgtcggtggcgcacagggcacgcttgcgc
+7370104/1
CCCFFFFFHHHHHJJJJJJJJJJJJJJGIJJJJJJJJJJJJJJJJJJJJJ
@3733776/1
gcccatcaatttatcttcaaatgacgacaccacagttccagtctcaggca
+3733776/1
CCCFFFFFHHHGFGGIJJJJJJHIJIIIJIIJJJJJJJIIIJEHHIIGGE
@2708712/1
cctcatcttgtatagaggaggcttgggctcgctctccgaagggagcttgc
+2708712/1
CCCFFFFFHHHHHJJJJJJJJJJJGGIIJJJJIJJJJJJJIJJGHHIJIG
@5802054/1
ggtggtgcacgcgcttgggcagagggaatctgattgtgctgttgtggaac
+5802054/1
=@=DDDDDFGHHFIIIIGIIIGHGIIFIIIIIIIIIIIIIICHGGHIIII
@4753323/1
tcataatcttcagatactccaaagcattctgggctgcagatgactgtgca
+4753323/1
@CCFFFFFHHHDHEIGBHIGG@EGGIIGIIIGGAHGHIIIIIGHGFIIEG
@2709031/1
ggaactgcttcacctgtggccggcggcacg
+2709031/1
@@?DD;DAFFFBF@FAA2:;<C<EDFFFFA
@7370532/1
ctggatggagtgagcacgggctctgtgcctggctcccatgtcacggtagc
+7370532/1
CCCFFFDDFGHHHJJJJJIJIJJIJJFIIJJJJJIJIJJJJJJJJICFGG
@142117/1
gatggagtgagcacgggctctgtgcctggctcccatgtcacggtagcact
+142117/1
@CCFDFFDHHDFHIJIJJJJJJHIJJJJJJFIJJJIJJJJJJJGIIJIJI
@2709241/1
ccagaacacgtattaattctgttttcacgttgtcaataaactattggcga
+2709241/1
CCCFFFFFHHFFHIJIJJJIJJIJJJJJJJIJJJJJJJJJJJJJJJJJJJ
@3240500/1
gtccaggtcgtcgcacaccatcgactggg
+3240500/1
???ADDA2=<<:8C@EE@BE>9:D@DD<D
@5802540/1
atacataagaaaattagaggaagtaggtgctgggcctcttgtatgcgaag
+5802540/1
@??:DDDD4?<FFB9GGFIIGECC<:AA@>A<CFEDDBBGEDFA<@DF@F
@6836338/1
cgtagttctcagcttccctgcaaagttaaccatcttgtattcaaaagaaa
+6836338/1
BCBFFFFFHHHHHJJJJJJJJJJJJJJJJJIJJJJJJHIJJJJJJJJJJJ
@4264982/1
ctcaacctgaatttaaagataagatctgcgacctcgagcgacgaatcaca
+4264982/1
@@@=DFDEDHHHGJIIGGGCGIJHFEHFHEGEGGIGGGG@D6@GGGDEAE
@2216097/1
gtttgtctgtttgtctgttcgtctgtgcgcgctaatctcagaaacggctg
+2216097/1
@@@DFDDDH?CDDCFEFHIHDADHHCACGGIIGIGFEGBHIIIGGBGGBH
@632453/1
gaccagcagaaggcgtgttaccgaccagagtagcaaccaccttcaatcct
+632453/1
@@@DDDADDFBB?EH<@@EHCHG>GGF>BDGHCB??DGIIICHIGFDEHA
@5802950/1
gtagcactgagtgacggcacctccgacactgaggtcacggtactcgcggt
+5802950/1
@@<DFFFDFFDACGEB8:CCFCHGHIIIGIGIGGIEGIGGIIIGAABBBF
@6836699/1
cctcaatctgcaccagttcatacttggg
+6836699/1
@@@DDDDDD>DHF3<CCC?F@CEGCF@;
@4754114/1
ccgccatgccatgtaccacgcctgggatgccacccggcaccactcccggg
+4754114/1
CCCFFFFFHHHHHJJJJJIJJJJJJJJJIIJJJJJIIJIJJJJJJJJGHH
@7865716/1
gcatctgtgaggggcgtcgggtcacattacatactctgtatttcctcttc
+7865716/1
CCCFFFFFHHHHHJJJIJJJJFHHJJJJJJJJJJJJJJIIJHHHHHHHFF
@4754321/1
cactgagtgacggcacctccgacactgaggtcacggtactcgcggtacat
+4754321/1
@@@DDDDDFFF1<:@?ABGGEDEHIIHCEGFGHIIIGGGHHHIGA:9?BE
@4754489/1
cacacggacttacgaagtaaattcaattgttaatatagaggataccgata
+4754489/1
?@@DDFFDHHHHHJIIGHIJJJJIIIIGIJJ9FFHFGHGEHGIEGEHGIE
@6317156/1
ggtcaattcaatatactacaagattgtttgtggacctattgctacataat
+6317156/1
?@8B?BDDHHFHHEGGGIIIHIGHIIHEFHIIIIEEGEG<FGIIGFHIGI
@6837268/1
gcaaatggaaaaaaaaattggtgaaaagaatcacaagtaagatactgcaa
+6837268/1
CCCFFFFFFHHHHJJJJJJJJDGGIJJJJJJJJJJJJHIJJJJJJJJJJJ
@6837284/1
actaaacataaaaataatacattacgttaaatgccacgacgctcggacat
+6837284/1
CCCFFFFDHHGGHJJIIJEHIJIJJIGIGIJJIIJIJJBHIJJJJJHGGI
@7866153/1
acggtactcgcggtacatgttgtgtacacctgagcgagactcataacgca
+7866153/1
@@?D;ADAD;F:FD?@F?@9:??@;?DFFFFCC;3?@A@F<<FFF=7CB@
@1673235/1
cttatgatagtcatcgcggcctctagccgatacgattatgaagacgaagc
+1673235/1
CCCFFFFFHHHHHJJJJJJJJJJJJJJJJIJJJJGJIJJJJJJJJJIHHF
@6837671/1
gtttggctttggggttgttgtatatcgcgtacgaggacatgtccaggtcg
+6837671/1
@CC?FFDFHDHDAGIHEHGFCFGHH@EHGEEFBCBEGGGGGFGHIC>7@:
@1673326/1
gtcctgagccatagcaaacagccactggcaatgtggatagctggacaagg
+1673326/1
@@@DDDDDFFHFHHGI@?F9GHIDHIIIIIIEIHHIIEHEHDHIGGEIII
@6317860/1
ctccgcggggaccacactccaggagataggcgcctattagggcttccaca
+6317860/1
CCCFFFFFHHHHHJJIJJJJJJJJJIJIJJHHHFFCEEEEEDDDDDDDDD
@1193515/1
tctagcacgtagttctcagcttccctgcaaagttaaccatcttgtattca
+1193515/1
CCCFFFFFHHHHFIJJJJJJJJJJJJJJJJIJIJJJJJJJJJJJGHJJJJ
@6837868/1
gcaggtgacacgaggctcatggcgccagcacccccagcagcaccaggagc
+6837868/1
CCCFFDFFHGHHHJJJIIGIJIJJJIGIIJIJJJIJGIIEGHJCHGHHHG
@3734342/1
atcactatcaaaacttctcaggattgaaacgtcttttatgttgggacagc
+3734342/1
CCCFFFFFHHHHHJJJJJJJJJJJJJJJJJJHIJIJIJJJIIJJGGIJIJ
@6318016/1
gactatttggcgttactgcttaatactactcactgatttatgtagcatca
+6318016/1
C@@FFFFFHDHHHGIIIIHGHIIHHIIIHIIJJII>GIIJJGIHGIIIII
@1193806/1
agggaatctgattgtgctgttgtggaactgcttcacctgtggccggcggc
+1193806/1
CCCFFFFFHHHHHJJJJJJIJJIJJIJJJJJJJJJJJJJJJJJJJJJJHD
@5804985/1
gttcgtgaatcatgccctcaatctgcaccagttcatacttgggcacagtt
+5804985/1
@B@FFFDDHHHFHHJJIIJIHGIJIIJIEGGHGEDGGIIJIIGJGIIIJJ
@3734562/1
gtgtgctagttacataatatctactaaactataaccaaagtgacatttgc
+3734562/1
@@@DDDFDFHHHHJJJIGJIGIIHJIIJIJJJIIIJJJGIFHIIGIJIIG
@7373170/1
ctcttgtatgcgaaggtgttgaggcgcttgtggtgg
+7373170/1
??=DDD?BCCFH??CE<CCBF<A>@F:??B89BD;?
@7373183/1
ggaggcttgggctcgctctccgaagggagcttgcggccgatgacctcata
+7373183/1
@@@DDDDD:CDBBC?@F@E@EGEHIIIAFBGH38@@5@AABBEECCCCA;
@6318222/1
aaccgattgacatgaaacaaacactaaatgtaaatttaagcatcccacaa
+6318222/1
CCCFFFFFHHGGHJIJJJIJJIJJJJJJIIEIJJJJIJJJJJFIJJJJJJ
@6838179/1
ctgcgctttataaaaggcagttgcagaaacatcaatattaagcatcattt
+6838179/1
@@@FFFFDHDFHDCEHBEBFFEHGIIIIIIGGIGIGIIIIIIIGAGIEHE
@7373278/1
cactgagtgacggcacctccgacactgaggtcacggtactcgcggtacat
+7373278/1
@?@DDD?D?DD?FI:CFGAHG>HGE??@DF?DBBFH?@@DFFGIF=55@;
@1673783/1
agaataatcgtatggtggtgcatagtagggtggcggcggtgaatgcacat
+1673783/1
CCCFFFFFHHFHHJJFHIFHHIIJJAFHIICGHHIJHIF=BDDFDDDDDC
@1194207/1
ttcccgtttagcagcttcatccagaggcaagcgctccaagttgcttggag
+1194207/1
?@@FBDDDHHHGHIIIIIIIIIIEIGBDFHGDGGGIGGGGIIGIGGHD@E
@6318481/1
gtgctgggcctcttgtatgcgaaggtgttgaggcgcttgtggtggtgcac
+6318481/1
CCCFFFFFHHHHHJJJJJJJJIJJJCFFHIJJJJJJJJJHIJFHIAGIIJ
@1194488/1
cagtggtcttcttgaacttcttcaattgacgcaagaagtaccagaaacgg
+1194488/1
@CCFFFFFHHHHHJJJIJJJJJJJJJJJJJJJJJJJJJGHJIJJIJJJJJ
@1194646/1
cgcaagaagtaccagaaacgggacttagccacaatctggtctggagagaa
+1194646/1
CCCFFFFFH?DHFIJJJJJJJJIJJJJJIGIJJJIJJIIGHIJJHHDH?F
@7373889/1
gccagatgccaaagttcttgatcttcactgggctcttctctgggatttcc
+7373889/1
@@@FFFFFGGDHFIIIFBIGAHDCGIIIIIGEGIIIGGIIDICAFGHIIF
@7374272/1
ggctgctaccatattacttactgctttcacaatcttcgtgggactagtag
+7374272/1
CCCFFFADHHHHGJJJJJJJJJJIJJJJJJJJJJJJJJIGJBGHIJJIJJ
@1195319/1
ggcggcacgtcttcgtctttgtacagttcgcgagcgatctccgctgtagt
+1195319/1
CCCFFFFFHHHHHJJIJJJJIJJJJJIIIIJJJJIJIIJJHHHHFFDEEC
@5806619/1
gcgagactcataacgcagccagatgccaaagttcttgatcttcactgggc
+5806619/1
??<BDDFFDFDHFIHDFEGHIDGAEDBGGGH??FHGGBBGBBB???F@FE
@6839150/1
gctgggcctcttgtatgcgaaggtgttgaggcgcttgtggtgg
+6839150/1
@C@DDD<DFDHDFEGHGAEGIGDHEEHD?BGHI8DFE@=CBFF
@3735613/1
gcccgaagtgctattggcacacaggcataatgccatattcaaatgggaag
+3735613/1
C@CFFFFFFHHHHJJJJIJJJJGGIJJJJJJJIIJJJJJJJJJJJJJJJJ
@5266051/1
agctcgcagcattatgggtcttccttcatggccgaggttggggcggcgcg
+5266051/1
CCCFFFDFAHGHHIIJFHFHIJHJJJIIGIJFHIGHHFFHIIEEF@DDDD
@5807202/1
ctgggcctcttgtatgcgaaggtgttgaggcgcttgtggtggtgcacgcg
+5807202/1
@CCFFFFFGGHGHGEEGHEFFH<F@FHHIJJIJJJJ@FGFHG@GIJJJHF
@7866399/1
ctcatcttgtatagaggaggcttgggctcgctctccgaagggagcttgcg
+7866399/1
CCCFFFFFHHHHHJJJJJJJJJJIJJIJIJJIIJJJIIJIJJFHGJJJIG
@7866452/1
gttggcgttaggtatatacaagaacaaaccagaaaataggcggagtccta
+7866452/1
@@@FFFFFFHGHFIIIIIJGIJJJJIIJJJIJHIIIIJIJJJIEIEHIJJ
@7375513/1
tgttgaccaataatgggttaatcagactatagttagtatagttataagac
+7375513/1
CCBFFFFFHHHHGJJJJHIJJJJJJJIJJJJJIIJJIJJJJIIJJIJJJJ
@7375529/1
ctgatagagacgatttcaccagtggtcttcttgaacttcttcaattgacg
+7375529/1
CCCFFFFFHHHHHJJJJJJJJJHIJJJJJJJJJJJJJJJJJJJJJJJJJJ
@143941/1
cttgggcagagggaatctgattgtgctgttgtggaactgcttcacctgtg
+143941/1
@CCFDDEFHHHHHGGIIGHIJJIDHIFIIIIIIIGIIIJJJJJIIJJJJG
@7375782/1
ggcagagggaatctgattgtgctgttgtggaactgcttcacctgtggccg
+7375782/1
CCCFFD:=CFHHHIIGIIAHHIIIIIIIGGHIIIIIIIGIIGGFGIIIII
@3242308/1
gcctcttgtatgcgaaggtgttgaggcgcttgtgg
+3242308/1
@@@ADDDBFFBF:@A?@C<AAFCHIBGHIGEGFGG
@2711129/1
gcaccgacgacgacactgtacagttagaaatgttacaacctctatacttt
+2711129/1
CCCDFFFFHHHHGJJJJJJIJIJIIJJJJJIIGHIJJJJJJJJIJJJGII
@4755530/1
ctcatcttgtatagaggaggcttgggctcgctctccgaagggagcttgcg
+4755530/1
@@@FFFDEHHFHDHABGFCHFIIGGGGGBGEHEHIIIIIEHH2@FHHC?B
@3242362/1
ctgcaatcctgcctcacatgattcatccacaaattccaacccttgcgttt
+3242362/1
@@CDDBFDDHHHHJGIGGIJHGIJIIIGCGIIGGJJJGIJBGFHI<@@FG
@7375907/1
cttgagaatgcacgtacagttgcatagcgttctgaaccttctctggtggt
+7375907/1
CCCFFFDFAFFHFIHJJJ<AFAEFHIGGGHHHJJIJIJJJFIIIIEH@EH
@1675533/1
agagccttagctgcggaatgcttagcttccttcttagagcgtcccgtacc
+1675533/1
CCCFFFFFHHHHHJJJGFHIJJJJJJJJJJJJJJJJIJJJJIJJJJHIIJ
@2711360/1
gccagttcccacttcacgacgcttcagcagagtgcacacaatggtgaact
+2711360/1
CCCFFFFFHHHHHJJJJJJJJJJJJJJJJJJJFHIJJIIGGIIJHHIJJJ
@5808337/1
ttgtgtacacctgagcgagactcataacgcagccagatgccaaagttctt
+5808337/1
?;?DFFFBFHFDDEF@<?EHIIGIIGIIGBH@??FHGIF?DGHICHGBGA
@5808371/1
ccatgtcacggtagcactgagtgacggcacctccgacactgaggtcacgg
+5808371/1
@@@DF;ADFAAFFDEHHEGIEHIFIGIBHIDGHIEHIBGHIIIGFDHIII
@1675845/1
gtttgagatgtttgtgaaactgcgacaccttgtggctgtgacttgtagtc
+1675845/1
CBCFFFFFGDHHHJJJJJJJJJJJIJAHIJJJJJJIJJFGEIIIIHEHHI
@1675862/1
tatatctctgcatcagtagaatctataacgggctggcagtccgtgaacgc
+1675862/1
B@BFFFFFHHHHHJJJHHIJJJJIJJJJJJJJJJJJJJJGHIJHIIJJJI
@3242815/1
actcgatcactttgacagcacctaatacaccgccgcttaaaagataggta
+3242815/1
CCCFFFFFHHHHHJJJJJJJJJJJJJJJJJJJJJJJJJJJJJJJJJJJIJ
@4756138/1
ctgcaacttggccaggttagggccaacagattgtttgagatgtttgtgaa
+4756138/1
CCCDFFFBFHDFFHGIAFEC3CGGGHDBGEHGGBDHIHIIEFHGIIEGGH
@5808619/1
cttttgtcaatttccttctgcttttcttcctcttcaagagctcggcggta
+5808619/1
@@@FFFFFFBHDHH@HGJIIIIJEIGGJEHH@FEGGIGIEGIJJIJG>GG
@1676124/1
caccaagctagtggcgttgatgtcgcaagatagtgagacattcacttttt
+1676124/1
C@CFFFFFHHGFHIGIJIEIIIHHJJDHGGGIGDGGIJIIGIIIIGHIJJ
@5809046/1
ctcatcttgtatagaggaggcttgggctcgctctccgaagggagcttgcg
+5809046/1
CCCFFFFFHBFHHJJHJJJJIJJIIJIJJIJJJJJJJJJJJJGIIIIIII
@3243253/1
ctgcaacttggccaggttagggccaacagattgtttgagatgtttgtgaa
+3243253/1
CCCFFFFFHHHHHJJJEHHIIJJJJJJJJGIJIFHIJIJJJJIJJJIJJJ
@3243273/1
gcaagaagtaccagaaacgggacttagccacaatctggtctggagagaag
+3243273/1
CCCFFFFFHHHHGJJJJJJJJIIIJIJJJJJJJJJJJJGIJJJGHIJIII
@2712098/1
gtgctgggcctcttgtatgcgaaggtgttgaggcgcttgtggtggtgcac
+2712098/1
B@@FFFFFHHHHHJJEGGIJJHHHI?CGIJGGIGJIHGHDFGHIJAGEHG
@2712123/1
cttgttgttaagaggtgttacctgcaacttggccaggttagggccaacag
+2712123/1
CC@FFBDDDHHGHJGAEEHGGGGIIIEIJJJFGIGHH1?BADEDGIIIIJ
@5266402/1
ggtgcacgcgcttgggcagagggaatctgattgtgctgttgtggaactgc
+5266402/1
BCBDFFFFHHHGHJJJJJJJJJJIJJJJJIJJJJJJJJJJJJJIJJJJJJ
@6841546/1
gggcctcttgtatgcgaaggtgttgaggcgcttgtggtggtgcacgcgct
+6841546/1
@CCFFFDFHHFDHIHIE:EFAAACFCHGGIIIGHIGIDGAGHIIIGHHFF
@5809807/1
gtagctttgatcatagtagatgtttgcatgtcagttagctttttaataca
+5809807/1
@;@DDFFFHHHDDIIDFGIJJGIIGJJIJJIHGIHHIIJIFIJJIJJIHI
@6841563/1
gtcacggtagcactgagtgacggcacctccgacactgaggtcacggtact
+6841563/1
CCCFFFFBFDDHHIJJJFHEHIIIGJJJJJJGGGIIIJJJHIJIJI@EEE
@7377760/1
ggagataatattttaaagtatagagaagccccagaaatttcgcacgctcg
+7377760/1
@@@DDDDDFHFHHC><EG3ACFHIGEBDC@GDEGEGEHCG@FGHGHEEGI
@635708/1
gtgctgggcctcttgtatgcgaaggtgttgaggcgcttgtggtggtgcac
+635708/1
@@@DFFBDDHFHHIGIIGFHHHAGGHE<CC4??;FGAGIIIIGII@DGG>
@4756810/1
ctcagcatggtaagaaggtggcggccagaatctagacatgcacagctctt
+4756810/1
@@@D?DDA?FHBAFBFB3FCA>F>>AAD;BDAFGBDBBF8B=FC7@GGIG
@5267143/1
cccaggaatatcaccggctcattgaacaccttagg
+5267143/1
@@@FB?DAHDAHFGIIBGA<HGI<FEHGCFDEDDB
@1197498/1
ggggcacagtaattggagtataagttgtcacaggggcgtaagcagttgaa
+1197498/1
@CCFD>DEFHACDEEFBD:?FHHHH@FHGHHI>GGB<@AFHIGII@7C>;
@7378426/1
gtctgtttgtctgtttgtctgtttgtctgttcgtctgtgcgcgctaatct
+7378426/1
@@@DFEFFHFFHHAHIJJJJJIJJJIHHEHGIIDFHIFHIIGIJJIJJGI
@1197724/1
catcgttctcagcatggtaagaaggtggcggccagaatctagacatgcac
+1197724/1
CC@FFDFFHHFHGIJJJFGIJJJJJEEHIGIGGIIGGIIJJJGHIJIJJI
@5810907/1
gggaatagttcatgagcacagctcagtgccttctcagcagcattcatctc
+5810907/1
:?@BBDDFHHHHHJJJJJJJJJJJJJIIJJJJJJJJJJJJJJJJJJJJJJ
@6319194/1
gttctgtggcgccggttcctccacatacaagatagtgtactcgatattga
+6319194/1
CCCFFFDFHHHHHJJJJJJJJJJJJJJJJJJJJJJHIIIJJJJIJJJJJJ
@6319222/1
caccagtggtcttcttgaacttcttcaattgacgcaagaagtaccagaaa
+6319222/1
CCCFFFFFHHHHHIJJJIJJJJIJJJJIIJJJJJJJJJJJJIIJJJJJJJ
@5811048/1
cttgtatttgttatgtaaccactccatactttgtttcatttaaatttacg
+5811048/1
@@;DDDDDHDHHAHHHD?EFHGIG>GFCGG@HHIHIIIIIIGIIIIIIIG
@5811075/1
cactggcaacgaccaatcatggacttttcttcaatatccacataagtaac
+5811075/1
CCCFFFFFHHHHHJIJJJJJJJHGGHHIHIJJIIJJIJJBBDEHGHDHHH
@7867765/1
gtactcgcggtacatgttgtgtacacctgagcgagactcataacgcagcc
+7867765/1
CCCFFFFFHHHHHJJJIJJJJIIJCCHFHIJJJIJJJJJJJJJJJJJIJH
@7867907/1
ctcatcttgtatagaggaggcttgggctcgctctccgaagggagcttgcg
+7867907/1
BCCFFFFFHHHHHJJJJJJJJJJGEIGHIIGIIGHIIIIIJJGIFIIJII
@7379167/1
gtcttcttgaacttcttcaattgacgcaagaagtacca
+7379167/1
@@@FFDDDBFHAFHGIGI>BCIGFG@@?1?GGH9DDD?
@4758140/1
ccggctcattgaacaccttaggacgaagtgatggcaccaggatagagtta
+4758140/1
CCCFFFFFHHHGFIJJJIJIJIIJJJJJ?DGHIIJIIJGIIFHHHFGGHG
@7868075/1
gagcgagactcataacgcagccagatgccaaagttcttgatcttcactgg
+7868075/1
?<@=?DD8<A?DFFH>F?F<@@A>GAGG?DACEGDB?4BDBBBDFEEH>D
@7868212/1
attggctgggtcttacagattggtggaaaccaaaccaaacttctctgcca
+7868212/1
CCCFFFFFHHDFFHGGGGFGHHJFFHEIJIJIIG@FIJIIJGHIGCGGHE
@7379679/1
cacatctttgatatctcatcttcatctgactggtgttctttagaccactg
+7379679/1
@@<DDDBAF<4DFHG@BGFBEHDDEBHHCHHHEICEEFGEHIGEG?;BCH
@5812136/1
ccgcgggcgacagccaatatgtgttaaaataaaaatccatttcattgttc
+5812136/1
CCCFFFDFHHHGHIJJJJJJJFGHIGIIJJHGHIDGHIEEHHHHHHFFFF
@1198966/1
gaccatcactcttatatgggcagcccgaacacggttaccgggaattttgt
+1198966/1
CCCFFFFFHGHHHJJJJIJJJJJJJJJIJJJIJJGIIJJJJJIIJIJJIH
@2218322/1
ctgtggccggcggcacgcagacgccttgatgacctccactttgatgatct
+2218322/1
BCCFFFFFHHHHHJJJJIJJJJJJHHHHFFFFFFEEDEEDDDDDDDEEDE
@637423/1
cgcaagaagtaccagaaacgggacttagccacaatctggtctggagagaa
+637423/1
CCCFFFFFHHHHHJJJJJJJJIIIJJJJJJJJJJJJJJJHHIJJJJJJII
@4268008/1
gcttagtacgagtttgttttgcgtttaacgaaatccaaacgagaccgtgt
+4268008/1
CCCFFFEEHC?FDHIIH@FGHIJJJIIIJJJIGIGHIIJHIIIGIGHBG=
@2712893/1
acgcgcttgggcagagggaatctgattgtgctgttgtggaactgcttcac
+2712893/1
CCCFFFFFBHGFHJIJJJHIJJJJIJJIJGIJJJJJIGJGGJJIJJJJJJ
@5812636/1
tgaagttttaaaaaaacgtttttgattgtggaaataaaccaatacttaca
+5812636/1
@CCDDDFFHHGHHJJJJJHIJJJJEHIBHIIJIGIIEIJGGGGFFGFHIJ
@7380193/1
gttagacactaacagtaatttatcaaataggacctcacataacattagca
+7380193/1
CC@FFDDFHFFFFHGCCFGIIIJIIIIHGEIGGHIJCHGGIJJJJJJIII
@4268119/1
cttgggcagagggaatctgattgtgctgttgtggaactgcttcacctgtg
+4268119/1
CCCFFFFFHHHGHJJJJJJJJJJIJJJJIJJIIJIJJJJJJJJJJJJJHJ
@2218482/1
gtgctgggcctcttgtatgcgaaggtgttgaggcgcttgtggtggtgcac
+2218482/1
CCCFFFFFHHHHHJJHJJJJIGHHJHGHIJHIJGHJJJJIJJCGIBEHII
@6320215/1
gagaagtgtgataatgtcataaagttgacaataatctataattaattact
+6320215/1
@@@DDD=?==ADACGBAGBHFDIG<AC@AHF@AAFECGI@CGH@HB<CH@
@7380465/1
gcatctatagatgtcggtggcgcacagggcacgcttgcgcatgacatcta
+7380465/1
CCCFFFFFHHHHHIJJJGIJJJJJJJJJJJJJJJJJJJJJJJJIJIJJHH
@5813203/1
cttgttgttaagaggtgttacctgcaacttggccaggttagggccaacag
+5813203/1
@@@DDD:DFFFFFEA<CFGHFEHB@GFEICGBFGFE=:CFF@DCEGIIFI
@6844207/1
gagcgagactcataacgcagccagatgccaaagttcttgatcttcactgg
+6844207/1
@@;DD88DFD>DFFFFDF?<CD;DG9D@@BGFE?B?F@?<DBDD4D>FFB
@2713629/1
gaaggtgttgaggcgcttgtggtggtgcacgcgcttgggcagagggaatc
+2713629/1
CCCFFADBFHHHHJJJHIJGGICGI@DGHIJJIIFAGIJJJHHHHFFFEE
@6844254/1
cggacatttcaattttatttagttggtcttggttgaacggaactccaatc
+6844254/1
CCCFFFFFHHHGHJJJJJJJJJHHJJHIJJJJJJJJJJJJEIJJJJJJJJ
@5813607/1
ggaactgcttcacctgtggccggcggcacgcagacgccttgatgacctcc
+5813607/1
=?BDFE=BFHHHHIJJFFHHJJIJIJIGFGIJGBDFFDE8CDDCDDDCDD
@638384/1
atcattttccattggctgggtcttacagattggtggaaaccaaaccaaac
+638384/1
<@CFFBDDFHADDDF9CFHH<CDE<FHC4FED@EFHGGHCHHIHBDDFBB
@638398/1
cccgtacggatctgttctgcaatccttttgtcaatttccttctgcttctc
+638398/1
CCCFFFFFDFHHHJHIIIEHHIIGIGHIIJHHIIJIGFHHCHGIGHIIID
@3737661/1
gccagatgccaaagttcttgatcttcactgggctcttctctgggatttcc
+3737661/1
<<@FFFFBHFHGHIAEHGIIHGEFHIIIGGIHIIIIIIIGHICGIGGHGG
@5813719/1
gcagagggaatctgattgtgctgttgtggaactgcttcacctgtggccgg
+5813719/1
C@CFFFFFHHGDFHGGIIHHIGHGHJAGHE>FGHFHIJGDHDHIIIJJJJ
@5813795/1
ccgacgacgacactgtacagttagaaatgttacaacctctatactttgca
+5813795/1
CCCFFFFFHHHHHJJHGIIJHJJJJJJJJIIJJJJJJJJIJJJJIIJJJJ
@6844644/1
cgcaagaagtaccagaaacgggacttagc
+6844644/1
@@@DBDDA?<AFDE<EBGGGC6<:CBG?C
@146984/1
cacggtttcttgcctgggtacgttactatcatacctttgattctgtccac
+146984/1
CCCFFDFFHHHHHJJJJJFHIJJJJJJJJJJJJJJJJJJJJJJJJJJJIJ
@7868318/1
gccagatgccaaagttcttgatcttcactgggctcttctctgggatttcc
+7868318/1
CCCFFFFFHHHHHJFHJGIJJJJJIJJJJJJJJJJJJJJJJJIJJJJJJJ
@1200657/1
gtcaatacactggatctcctcagtaggatggcaaagagacgaagcgcgcg
+1200657/1
CBCFFFFFHHHHHJJJJJJJJJJHJJJIJJJJJJJJJIGIIIHIJIIIIJ
@6844820/1
gtcttcttgaacttcttcaattgacgcaagaagtaccagaaacgggactt
+6844820/1
@?@DFDFDGHGGHIGIIGIJIJIIGGIJGGGII:CGIGIJGIJGGIAGGG
@5814154/1
ccgggatcaacattgcgtgctgaacaacatcacacataaaaccagtagta
+5814154/1
8==DADDACHABFHAGHIIFHGIIIIC@GEIBF@ABCGI4BBGCGFGI/=
@4758821/1
gtgctgttgtggaactgcttcacctgtggccggcggcacgcagacgcctt
+4758821/1
11:D?DDDFCFDDDFGEB?H9FBH<?A3A?EGEEEF@E89B>>CB/8?9?
@7868600/1
tacattcttttttcctcctttcttttttggtggcttccccattttgacag
+7868600/1
@CCDFFDFHHHHHJJJJGIJIJJIJJIIIIDHHIIIJJJGDGHIIJAFCH
@1200994/1
gtggaagttttatttctccattttgagtaactgtgaaaatgacatcttat
+1200994/1
CBCFFFFDHHHHHJJJJJJJJJJJJJJHJJJJJIIIJJJIJJJJJJJJJJ
@639168/1
actcataacgcagccagatgccaaagttcttgatcttcactgggctcttc
+639168/1
CCCFFFFFHHHHHJJJJJJJJJJJJJIJJJJJJJJJJJJJJJIJJJJJJJ
@5268090/1
gtcacggtagcactgagtgacggcacctccgacactgaggtcacggtact
+5268090/1
CCCFFFFDFHHHHJJJJGIIJJJJJJJJJJJJJIJJJJJJFHGIJJGHHF
@7868740/1
gtttagcagcttcatccagaggcaagcgctccaagttgcttggaggcttg
+7868740/1
CCCFFFFFHHHHHJIIJJJIJIJIJJIJJJJJJJJIIJJJIIJEHIJJIG
@3738432/1
aaaattttttcacgatctgataatggtttaggttcttgtctcatacttcg
+3738432/1
BCCFFFFFHHHGHJHIJJJIJJJJJJIJJJJJGHIJJJJJJJJJJJJJJJ
@5814802/1
gtgctgggcctcttgtatgcgaaggtgttgaggcgcttgtggtggtgcac
+5814802/1
CBCFFFFFHHHHHJJIJJJJJIHIJFGHHJIJJJJJJJJIIJHIJHHIJJ
@1201559/1
gtgttgaggcgcttgtggtggtgcacgcgcttgggcagagggaatctgat
+1201559/1
CBCFFFFFHGGHHJIHIIIIIIHJIJJIJGFIHIIJJIJJHHHHFFFFFF
@7869100/1
gccagttataaagcatagcccgaagtgctattggcacacaggcataatgc
+7869100/1
CCCFFDDFHGHFHJIGIIGIJGIJIHIJJJIJIIJJJGIIIGIIIIJGHG
@5814983/1
gtcttcttgaacttcttcaattgacgcaagaagtaccagaaacgggactt
+5814983/1
BC@FFFFFHFHHHJJJJJIJJIJJJJJJIJJJJHIGIIJJIJJGIJJJJJ
@1201671/1
gtggaatagtgacttccggcaattttttggttttaaccacatagttcccg
+1201671/1
::=D=AADFFHFHGIGIADEGHGIIJJIJBDEHIJF@B??DFHG=FHHGI
@3738802/1
ctgggcctcttgtatgcgaaggtgttgaggcgcttgtggtggtgcacgcg
+3738802/1
CCCFFFFFHHHHHIIJJJIJIJHGFHIJJJIJJJIJGIIHHIAFHGJJHH
@3738860/1
ttgaaagaaaaataaaggaaacaaagaaaagattttatgttcgtagttaa
+3738860/1
@?@FDFDDDHFF?GHIIGEHGGIIIIGEGHIIFIGHHEECGHHBGIGIII
@7869475/1
ctgcaatcctgcctcacatgattcatccacaaattccaacccttgcgttt
+7869475/1
CCCFFFFFHHGHHJJJJJJJJJJJJJIJJIJJJJJJJJJJJJJJJJJHIJ
@6320621/1
gcgcacagacgaaacagacaaacagacaaacagacaaacagacaaac
+6320621/1
@@@F@FDFDHHHHJGIJEGIJIIJFFHIIJGHCHIIE@FEIIIE=FH
@6845967/1
ggacacggagcgcgtgcagcgcacgtacgtgtggcacagctggtacgtca
+6845967/1
CCCFFFFFHFFHHIEFGIGIIGIIBHIIICFGGEGGEHGEFFF7?CBCED
@5815968/1
gcgtgatgaggttcaccaagctagtggcgttgatgtcgcaagatagtgag
+5815968/1
@?@DDAFDFHGFHBHIIEGHHIIIFHIIHI::?<FFHIJJGIGHIJBFBH
@6320856/1
cggtagcactgagtgacggcacctccgacactgaggtcacggtactcgcg
+6320856/1
BCCDFFFFHHHGHHIJJJJJJJJJJJJJJJJJJJJJFHIJJJHIJJJJJH
@640277/1
ccacgatattatatttgacgggacagttgagcggcagccgcagggtacat
+640277/1
=?;DBDFDHHFHHFEHGIIIIIIIAGGHBFFFGGBHIIIIIIGAB7?@CB
@5816067/1
cccagacctagcccaaattcttcttcttcagccggctttggtggttcttt
+5816067/1
CCCFFFFFH3AFHGIJEHIIJJJIIJJJJJICHJIEIIJIIFHJHIJJJJ
@5816094/1
gtgaggtctttggagccctgtccaacggtagatggaactctgtcgccgat
+5816094/1
CC@FFDDDFFHFDFEGHHGGFGEHIJJGHHHIIGIGIIIGJGDFEBGHB@
@5269203/1
ctaaaactaaactactatacctgtgaaacgatcaacaataatatataatt
+5269203/1
CCCFFFFFHHHHGJJJJJJJJIJHJJIJJIJJJIJJJJJJJJJJJJJIJJ
@7383557/1
ggcctgttttggtagcggcggcgcggtccgtgaggagcatgctcgccatc
+7383557/1
@@@BDD2AAFDHAFHDHIFGEGE86>=?;65<8@9:?<<@8>8C?:9@@C
@7869949/1
ctggagagaagatcctcatcttgtatagaggaggcttgggctcgctctcc
+7869949/1
CCCFFFFFHHHHHJJJJJJJJJJJJJJJJJJIJJJJJIJJJGJJIJJJJJ
@5816454/1
gctgggcctcttgtatgcgaaggtgttgaggcgcttgtggtggtgcacgc
+5816454/1
CCCFFFFFFHHHDHIGIIJJDHI@FEGGDGEEGIIGGHIG=;C;CGDEGA
@7383863/1
cgcggtacatgttgtgtacacctgagcgagactcataacgcagccagatg
+7383863/1
CC@FFFFFHHHHHJIIHIIFFHHJHIJJJJHJJIJJJJJJJIGIIIJIJJ
@4269654/1
gcacgcgcttgggcagagggaatctgattgtgctgttgtggaactgcttc
+4269654/1
1=@D?DADFHHHHGIIIEGEEGIIC<FF?BFHHCGHFI;FHIIGIGIEIF
@3245234/1
ggcctcttgtatgcgaaggtgttgaggcgcttgtggtggtgcacgcgctt
+3245234/1
C@CFFFFFHFHHHIJHGHIEHHHJIJJIIIJJJHIGFGHHIJIIJJHHD>
@7870256/1
ggcagagggaatctgattgtgctgttgtggaactgcttcacctgtggccg
+7870256/1
CCCFFFFFHHGGHJJJIJJHHIJIIJIGHJIIJJJJJJJJJJJJJIIJJJ
@640814/1
ggccaacagattgtttgagatgtttgtgaaactgcgacaccttgtggctg
+640814/1
CCCFFFFFHHHHHJIJJIJJJJJJJJJJJJJJJJJIJJJJJJJJIJJJJJ
@6846842/1
ggattttaatgttattattacagcatacataataaaattagaggaagtag
+6846842/1
CC@FFFFFHHHHGIBHHJIIGIEGHHEGEGIJJJH>GIGIJEHG>FB:??
@7870582/1
cccatcaatttatcttcaaatgacgacaccacagttccagtctcaggcac
+7870582/1
@;?ADBABFDFBFEFEFEF@D43ABFFA@?FFIB9B9BD<9B??BF9?BB
@4270114/1
ggaagtaggtgctgggcctcttgtatgcgaaggtgttgaggcgcttgtgg
+4270114/1
CCCFFFFFHHHHHJJJJJJJJJJJJJJJJHIIJFGGHIIJJJJJJJJIJJ
@2220452/1
agctcatgctagaggagtgagagtctggccagtctttagaagatgatggt
+2220452/1
CCCFFFFFHHHHHJJGICGGIAHCHHIJJJJJIIJJJJJJJJJJJJIJJ9
@2220469/1
ggggaggggggagggtcattcaatgtctccttccgtcttgggtgaggcat
+2220469/1
BCCFFFFFHHDBDDD?CDDEEEEEDDEEDDDDDDDDDDDDDD<BDDDDDD
@1203911/1
ctactgcttaattatttaagtttcatttaaatttcggtacctggttaaat
+1203911/1
CC@FFDFFHHHGHJJJJJGIEHHIJJJIIJIJJIIJIFHGGIIFDGHJJC
@1203914/1
ggtggtgcacgcgcttgggcagagggaatctgattgtgctgttgtggaac
+1203914/1
BC@DFFDFHHHGHJJJJIJJJJGIIJIJJIJJJJJJJJJJJJIJHIJJJJ
@7384658/1
gtgggttttaatgttattattacagcatacataataaaattagaggaagt
+7384658/1
CCCFF@DDHHDFHHHGIJJJJIIIIIJJJIJJJJEIJIJJJJIGIIIIHF
@1204008/1
gccagatgccaaagttcttgatcttcactgggctcttctctgggatttcc
+1204008/1
@<@ADDFDAF?FDIEAHGIEEGGHGG@DHFAHEGEIHEIIIIIIGGHIIG
@641525/1
cagtggtcttcttgaacttcttcaattgacgcaagaagtaccagaaacgg
+641525/1
@@@DADDDFHDHHIGIIIHHIIHGEGHFIIIIGGIDFGDGHDGGIIIIII
@7871033/1
acttgaacagtgcgatgttttacaagggcaggttgaactcacaccattca
+7871033/1
CCCFFFFFDHADHIEHHHIIJJJIJIJJJEGIIIDFGJGGGGGJGBHGII
@641584/1
ataataggaaagttgggggttagaaagagacaaaaagtagagcatatctc
+641584/1
CCCFFFFFHHHHFHJJJJJCFGCHJIJIJJJJIJIJJDGHHIIIJIJIJJ
@5817659/1
ggagtgagcacgggctctgtgcctggctcccatgtcacggtagcactgag
+5817659/1
BCCFDFFFGGGHGIIJJJJHIJJJJJGJIJIJJJHHIJJJDGIIJIJJIG
@1678563/1
gtggattttaatgttattattacagcatacataataaaattagaggaagt
+1678563/1
BBBFFFFFHHHHHHIJJJJJJJJJJJJJJJJJJJJJJJJJJJJIJJJJJG
@4270700/1
gctgggcctcttgtatgcgaaggtgttgaggcgcttgtggtggtgcacgc
+4270700/1
CCCFFFFFHHHHHIJJJJJIJIJCFGIJJJJJJJJIJIJJAHIFHIJJJG
@7385068/1
cgtagcctgtaatttttgtctttcgcgaaatattccgcgacagatgtctt
+7385068/1
@CBFFFFFGHFGHJJJJJIJJJJBGGIJGHIIIJIJIJJIIIEHIHHHHH
@4270918/1
gacggcacctccgacactgaggtcacggtactcgcggtacatgttgtgta
+4270918/1
CCCFFFFFHHHHHJJJJJJIJJHIJIJJDHHIJJJJJHIJJHHHHHHFFF
@7385286/1
aggtgctgggcctcttgtatgcgaaggtgttgaggcgcttgtggtggtgc
+7385286/1
?@@ADDEEHHFHDGIIJFAHGHGHGEH:?CFBDAGG>FBHH=FGFEIII>
@1204624/1
acgcaagaagtaccagaaacgggacttagccacaatctggtctggag
+1204624/1
CCCFFFFFHHHHHJJJJJJJJJJJJJJJJJJJJJJJJJJJIIJJJJJ
@1678976/1
gcatacataataaaattagaggaagtaggtgctgggcctcttgtatgcga
+1678976/1
@@@FFEFFHDGHFEEHIIJGGCHEGIHIICDAHGIHIIJIJIGIJIIJF?
@2715260/1
ctgcagatgactgtgcatccttgctagtaagtcctgagccatagcaaaca
+2715260/1
CCCFFEFFHHHHHHHIGHIJJJIIJJJHHIIJJJJIJIJJJJIJJJJIJF
@5818346/1
cagccagatgccaaagttcttgatcttcactgggctcttctctgggattt
+5818346/1
CCCFFFFFDDHHDIIGCBHHIIGGIGJGCHIFAGGGHGHJJJIIIIDIII
@7385720/1
gaagggttttttaaactcatgttttcatggtaccaagttatgaatttttc
+7385720/1
CCCFFFDDHHHHGIHIJJIIHJJIJJI@HGGIJJIGGIIGIDFIIJJJJJ
@5818512/1
ggtgcacgcgcttgggcagagggaatctgattgtgctgttgtggaactgc
+5818512/1
@C@DFF3DFHHHHJJJIJJJJJJJJJJJJJJJJJJHJJIIIIJIJIJJJJ
@5818664/1
cccgtatccgattccattgctgataataatgtggcccgtgcttttataca
+5818664/1
@CCFDFFFHGHHHJJFHIJJJJHJDIJJIJJGIIGJJJ?FHIJJJJIJJJ
@642422/1
gatggagtgagcacgggctctgtgcctggctcccatgtcacggtagcact
+642422/1
C@CFFFFFHHHHHJJJJJIJJJGIIJJJJJJJJJJJJJJJJJJIJJJJJI
@149318/1
gtggtcttcttgaacttcttcaattgacgcaagaagtaccagaaacg
+149318/1
@@<DDDDDFFHDDAGAEAHIHCAHGHG4:FGHII>G1?DGHHICHI=
@6848284/1
ccgtaacgtcgtgcacgcgcactacagcggcacagcggaccaccattcat
+6848284/1
CCCFFFFFHHHHHJJJJJJJJJJJJJJJJJIJJJJHHFFDDDDDDDDFEE
@7386270/1
gtgctgttgtggaactgcttcacctgtggccggcggcacgcagacgcctt
+7386270/1
@@@D?DDDBFFF8@GF@9CH@4FCFDH3F=FGFIIDEEE>8>?BBB@=?@
@5270115/1
gtggaactgcttcacctgtggccggcggcacgcagacgccttgatgacct
+5270115/1
@?@DDBDDDFHHHIFBHIFGHGCF@FGHIEBGBEFFFFCCD;CDDDDDCC
@7386679/1
ggtgctgggcctcttgtatgcgaaggtgttgaggcgcttgtggtggtgca
+7386679/1
@??:?B>=1CFFF?<B?EHHEFIEA<1?:?BFGG?GEFFFCFEF;;@@CC
@7386760/1
gccttagctgcggaatgcttagcttccttcttagagcgtcccgtacccat
+7386760/1
@@CFFFFFHHHHHJJJJJJJJJJJJJJJJJJJJJGICGDFGIIHIIIJJI
@4272465/1
aggcgcttgtggtggtgcacgcgcttaggcagagggaatctgattgtgct
+4272465/1
CCCFFFDFGFFFDEF?EGGIGIIJEHIGJFGIDBGIGHGIGHEHGB.@EA
@5819696/1
catggaaggaagatgcctcatcacaacatctaaagctaagatggcatcat
+5819696/1
@@CF@DFFHHHGGJJIHIIJJIIJJJJJJJIJIIGIGIIIJJJIJJIJJJ
@6848920/1
ggataccgatacctggttacacttaactgtaccgctgcttctatgtatta
+6848920/1
@@@1ADDDFFHHHIH@FHHIIAGGG9EDGF@HIHGIIF<BFHHHIDGIHC
@150315/1
ggcgattcatacagtcgaattacatgacatcaagcttccgtacattttat
+150315/1
@@CFFFFDHHHGDHIGFGIEHGIJGHIIJJJIEIIHIJIEFFHEFHGGII
@4272911/1
tcctgagccatagcaaacagccactggcaatgtggatagctggacaaggc
+4272911/1
@@CFDDDFFHHHHGJJJIJJIGIIIGEHIJEH?DAADGIGJGGIGGDFFG
@7387448/1
cttgattttataatttagagacacgtgtacatttcgagagaacaaattac
+7387448/1
CCCFFFFFHHHHHIJJJJJJJJJJJGHHIJJJJJJJJJJIJJJJJJJJJJ
@643490/1
agctgtcatctggttcatacggcgcgcggtcgcctccttgatgcattgcg
+643490/1
?@@==AD?F8CC>FBFFE<FE7AEFE:AB775/;5:ACAEDDDB37;;><
@150777/1
gccggaaatatttatggaagccgtgccgggcggcgagagtagcgaatatg
+150777/1
CCCFFFFFHHHHHJJJJJJJJJJJJJJJIJJJJHDBDBD@CDDDBBDDEE
@7872412/1
ccagctcggcacccatcaggttcacgtaggatttccacacggcacccagg
+7872412/1
@CCFFFFFFGFHHIJJGGGIIIIFIGIJJI@FGIJJJJJJIJIIJJIJII
@7872501/1
tctgtttcttggcatctatagatgtcggtggcgcacagggcacgcttgcg
+7872501/1
CCCFFFFFHHHHHJJJJJJJJJJJIJJJFHIJJJJJJJJJJJJJJJJJJJ
@4273431/1
gtgctgggcctcttgtatgcgaaggtgttgaggcgcttgtggtggtgcac
+4273431/1
C@CFFFFFGHHHHJJGIIJJJHIIJ?HGHIIJJIJJJJJHIJFGIBGIJJ
@7872583/1
ccacaatctggtctggagagaagatcctcatcttgtatagaggaggcttg
+7872583/1
CCCFFFFFHHHHHJJIEGFHGHIJJJJJJJJJJJJJIJJJFIIIIJIIJ<
@151116/1
gcttcacctgtggccggcggcacgcagacgccttgatgacctccactttg
+151116/1
@CCFF?DEFB?DFEHIEEHIIIHIIIIIDHHFFCEEEEEECCCBACCCCC
@6322502/1
cgatgttatacatatagcatttcgggtctatagaggctgtcactgcagcg
+6322502/1
@;?B?2AAD<CFB>EFG?BBHIFA>6CFFFFEGCFC?CF?>F@DFFFFIB
@151148/1
gcgataaatattgcacatctacctttggaaagatactgtcgaccaagtca
+151148/1
CCCFFFFFHHHHHJJJJJJJJJJJJJJJJJJJJJJJJJIIJJJJJJJHIJ
@151196/1
gtgctgttgtggaactgcttcacctgtggccggcggcacgcagacgcctt
+151196/1
@@BFFFDFHHHHHJJJIJIJJJJJIIHIIJJJIIIJJHGFFDDDDDDDDD
@5820949/1
gcattgatatttggaaatgattagctcgcagcattatgggtcttccttca
+5820949/1
@C@DDDDDCCFHFEAHGIIIIIIII@AFEAGGH<FGGGCGB>BGGCAGED
@5821061/1
cccagactagcatagcacagcacactacggatgaacagacacaatatcaa
+5821061/1
@?@DDABEDFHGDG@HGHIIEH@GHIEHCGGGHGCH@FDCHHIIIIIIEI
@644205/1
ggttggaatgattctggtgggttgtcctgcagagcttgccacatcttgta
+644205/1
CCBFFFFFHHHHHJJJJGHJJHIJJJJJJJJJJJJJJJJJJJJJJJJJJJ
@7872977/1
ctccgattattattatacttatacatcaaataattgtcaacgatttattt
+7872977/1
CCCFFFFFHHHHHJJJJJJJJJJJJJJJJJJJIJJJGJJJJJIJJJJJIJ
@151682/1
gcacttcacacattgataaaacctcacatccaccctctggtaaatatcgt
+151682/1
@@@ADEDDFFGFGIFIIIIE<BAGGAHIIGHG@;1CGH9DGCGIIIIIED
@1205363/1
gtgttgaggcgcttgtggtggtgcacgcgcttgggcagagggaatctgat
+1205363/1
B@BFFFDFHGHHHJJIGIFGHFHIIJJJJJJJJJJIJIJJHHGHFFFFFF
@644322/1
tcacctgtggccggcggcacgcagacgccttgatgacctccactttgatg
+644322/1
CCCFFFFFHGFHHJJJJJFJIJ/@GIIFHFFFEEEEEEEEDCDDDDDDDC
@1205493/1
gagcgagactcataacgcagccagatgccaaagttcttgatcttcactgg
+1205493/1
C@@FFAFDHDFHHIIFHHIJHGIIJIJJIGIJJ@FFIIJIIJJIEGIJJJ
@2221409/1
gcgatgttttacaagggcaggttgaactcacaccattcaatttaaaagaa
+2221409/1
@CCFFFEFHHFHHIJJJJJJJJJIJIGGIJIJIIIJJIJJIJJJJJIGCG
@5821630/1
ggcgcacagggcacgcttgcgcatgacatctatacatgccattggcgttc
+5821630/1
?<?DDDDDD=BDHGGE:E@;EGF<DHHIGGEFHCHGEB<?BFAB@>;@ED
@644511/1
tgtggaactgcttcacctgtggccggcggcacgcagacgccttgatgacc
+644511/1
@C@FFFFFHHHHHJJJJJJJJJJJJIJJJJJJJHHHFFDDDDDDDDDEDD
@6850111/1
taacactttgacaggctgctgtgggatacggctggagaacaaatgtattt
+6850111/1
@@BFFFDDHHHHHGHIGIJIJHIGII<FHGGGGJJ?F;GDDGH4DDGHIB
@1205733/1
gtgctcttgtagaacatgatgagtagctcctgcaccatgctgctcatctc
+1205733/1
?11ADDDDDCD442?EEAD9E>BA<EE:<A93A;EA>BECDCCB?B@<@D
@2221653/1
cagtggtcttcttgaacttcttcaattgacgcaagaagtaccagaaacgg
+2221653/1
B@@DFFDFHHHHGJJJJJJJJJJJJJJJJJJJIGIJJJHIJIJJJJJJJJ
@1205822/1
ctgggcctcttgtatgcgaaggtgttgaggcgcttgtggtgg
+1205822/1
???D?ADDDD>:22<C>?F8@@FCEE8:CDDAD6@D9DB.;@
@5271907/1
ctctgtgcctggctcccatgtcacggtagcactgagtgacggcacctccg
+5271907/1
CCCFFFFFHHHHHJJIJJJJJJJJJJIJJJJJJJJJGGIJJJJJJJJJJJ
@5272197/1
cgcaagaagtaccagaaacgggacttagccacaatctggtctggagagaa
+5272197/1
??<DDD?B?AFD:CGBBG3F:@@FGC?@FIIBGFFFIBG9?BBD?@BD6=
@1206264/1
ctactgtcctggctgttctcgcagtagtctatcttggtagactgtgagtt
+1206264/1
CC@FFFDDFHHGHHGIJGJJGJJI?HHFGHIIJJJGIHGHGIJGEHIIEH
@4762708/1
cgggcgacagccaatatgtgttaaaataaaaatccatttcattgttctca
+4762708/1
CCCFFFFFHHHHHJJJJJIIIJJJJJIJJJJJJJJJJJJJJJJJIJJJJI
@3741159/1
tgttgaggcgcttgtggtggtgcacgcgcttgggcagagggaatctgatt
+3741159/1
@@BDFFFFGHGHGJFHICGHFGIJJJJJIHIJGIJJJIJJHGHHFFFFFF
@1206432/1
ggtcacgatacctttcttcctagtataatgtatccttctatcaccatact
+1206432/1
CCBFFFFFHHHHHJJJJJJJJJJHIJJJJJIIJJJJJJJJJJJJJJIJJH
@1206717/1
gagactcataacgcagccagatgccaaagttcttgatcttcactgggctc
+1206717/1
CCCFFFFFHHGHHIJJIJJIIJJJJJJCGDHGIIGGIJGIHIEGHDIJII
@2222584/1
ctcatcttgtatagaggaggcttgggctcgctctccgaagggagcttgcg
+2222584/1
?@@FFFFFGHHHHFIIIHIGHGIF=E@GF80BFGHBDHB6AF;ABAF;=@
@2222754/1
gtgccctgtgcgccaccgacatctatagatg
+2222754/1
CCCFFFFFHHHHHJJJJJJJJJJJJJJJJJI
@5272784/1
ggcctcttgtatgcgaaggtgttgaggcgcttgtggtggtgcacgcgctt
+5272784/1
CCCFFFFFHHHHGJIHHHIAFHIJJJJGJJJIJFHJBFHFHIJJJJHHFD
@2222995/1
cgtatgattatttgtctgtagtggtcctgctgtttcgtatattctaaatt
+2222995/1
BC@DFFFFHHHHHJGIJJJJJHIJGHIJJJIJJJJJJIIJJJJJIIIIJJ
@5272959/1
gaacagtgcgatgttttacaagggcaggttgaactcacaccattcaattt
+5272959/1
??<DAD=AFFFFFEHIIIIIIIGHIIIIGHGCBGFD?FHIGGHGEHEHIG
@2717607/1
gtgctgtctgtacattgaaaataaaaataaaaaaaatagcaggggttatt
+2717607/1
CCCFFFDFHHHHHJJJJJJJIJJJJJJJJJJJJJIJJJJJJJJJJHIIJI
@5273184/1
catacataataaaattagaggaagta
+5273184/1
@@@DDDDB?DBFAAADBFHCBFEGB4
@5823633/1
gacagtgtaaaacttctccgaaatctccaatccaaaccgtttgaaatctc
+5823633/1
@?@?DDBDHHACDFHEH>CCFH>HBHH<@FHIHIHGHIGH=DFCFGCFCE
@5823675/1
gcctcttgtatgcgaaggtgttgaggcgcttgtggtg
+5823675/1
@<@=DDDD=AF?<C@E?DFEFBFA<:?@@GEIF9;9?
@3247791/1
ccattttctaactgaagaggaaacgattgcatctgtgaggggcgtcgggt
+3247791/1
CCCFFFFFHHHHHJJJJIHIIJJJJIJJJJIIIJJIJJIIIJJJJJHFF6
@3247835/1
gggacagctatcttcataaaagctaaacaacatttataaaattagactat
+3247835/1
CCCFFFFFHHHHHJJJJJJJJJJJJJJJJJJJJJJJJJJJJJJJJJJJJJ
@2717852/1
atacataataaaattagaggaagtaggtgctgggcctcttgtatgcgaag
+2717852/1
CCCFFFFFHHHHHJJJJIJJJIJHJJJHHJJJJJJJJJJJJJJJJJJGHI
@7389043/1
cgtatagacattttgctaccaaaacccacttatatacgacaacttaacta
+7389043/1
@C@DFFFFHHFHHJJJJJJJJFIIJGIGIJJJJIJJIIEHJIJJJIGIJJ
@5824086/1
ggcagagggaatctgattgtgctgttgtggaactgcttcacctgtggccg
+5824086/1
@@@FFFDDFFDHHIJJJJIAFFIIIIJGGHFFHGIIIIGIEIJGIJJIIG
@5273605/1
actgagtgacggcacctccgacactgaggtcacggtactcgcggtacatg
+5273605/1
<@@DDDDDBFA6DGHGGEF:EGEGIG@GHGDFEEHDFBGHIIIF8??DB>
@4274972/1
ctatctttcaagtcggcataacgggccgcgactccgccctcttcctcggg
+4274972/1
@CCFFFFFFHGDHJIIIIJGHIGJIGGHIGIIJIIHHHFFDEEEECCDDD
@154585/1
ggggcacattaattggagtataagttgtcacaggggcgtaagcagttgaa
+154585/1
CCCFFFFFHHHHHJJJIIGIIJJJIJJJJJJJJJJJJJJJJJJIIJJJHH
@7389502/1
gcttcacctgtggccggcggcacgcagacgccttgatgacctccactttg
+7389502/1
CCCFDAEFHFHH?HGIIIJGIJIJJIIIHHFDFDEEEEEEDDDDDDDDDD
@7873890/1
gccagatgccaaagttcttgatcttcactgggctcttctctgggatttcc
+7873890/1
@@@FFFDFGBFDBC<CFFGDIIDHHHFHIGGGEGGFEHIHGDDGHEEICD
@2718639/1
cggcgatgatgcattcttcctcgtcaagcaaataaag
+2718639/1
@?;?DDDDFFFFD<A<?FEC<A?21:8C?D9CDD?DD
@4275657/1
acataataaaattagaggaagtaggtgctgggcctcttgtatgcgaaggt
+4275657/1
CCCFFFFFGHHHHJJJJJJJJFHJIHGGIIGIGIJJJJJHIJJJJGIJJ?
@5274228/1
gcgtgatgaggttcaccaagctagtggcgttgatgtcgcaagatagtgag
+5274228/1
?@@DDFDFGGHHHIJJJJIJIJIJFHIJIJJGJJIFHIIIIJJIJJIIGJ
@2718745/1
gcttcacctgtggccggcggcacgcagacgccttgatgacctccactttg
+2718745/1
@@@D??DDFFACFEGGIHADEGGBBBHIEEFE>ACCCFECCCCB?CCCCC
@155336/1
[truncated: 2,942,221 more chars]
