# Supplementary material for: Identification and comparison of key RNA interference machinery from western corn rootworm, fall armyworm, and southern green stink bug
Source: PLoS One. 2018 Sep 5;13(9):e0203160. doi: 10.1371/journal.pone.0203160 (PMC6124762; doi:10.1371/journal.pone.0203160)
Supplement: S2 File — (TGZ) [file pone.0203160.s012.tgz › data/fastq/faw/7_Female-pupae_FP_Rep2_aligned.fq]

@3604853/1
cagtggtcttcttgaacttcttcaattgacgcaagaagtaccagaaacgg
+3604853/1
@@@DDFFDHHHHHJJJJIJIIJIJJJJJJIIJBHHIGIIIIIJJJIJJJJ
@3090698/1
cccgtcgcaccagattattgatttctctttccctgtcgggagcggagcgc
+3090698/1
@@BFFFFFHHHHHGIIJJJJIIIIJJJJJJJIJIIIIJIJIJJJJEHEEF
@6679951/1
ggccgttacagatgaactcccgtcgatgaccagcagaaggcgtgttaccg
+6679951/1
C@@FFFFFGBHHBHEGEDHEBFEFEHIIFEDBFGGGEHIGIBFGHHGIGA
@522063/1
cttgggctcgctctccgaagggagcttgcggccgatgacctcatactcct
+522063/1
@@@DBBDFFFFGDGEEGAGHGIGGADGGHDDBGIHGHEAAAEDFFFCDC@
@3091080/1
cttgaacttcttcaattgacgcaagaagtaccagaaacgggacttagcca
+3091080/1
CCCFFFFFHHHHHJJJJJJJJJJJJJJJGIJJJJJJJJJJJJJJJJJJJJ
@600/1
gtagcactgagtgacggcacctccgacactgaggtcacggtactcgcggt
+600/1
CCCFFFFFHHHHHJJJJJJJJJJJJJJJJJJJJJHIIJJJJIJJJIJHFB
@2068823/1
gagcgagactcataacgcagccagatgccaaagttcttgatcttcactgg
+2068823/1
CCCFFFFFHHHHHJJIIJJJJJJIJJJJJJJJJJJJJJJJJIJJJIJJGG
@4635668/1
ctggctcccatgtcacggtagcactgagtgacggcacctccgacactgag
+4635668/1
@CCFFFFFHHHHHJJJJJFHJJJJJJJJIJJJJJJJJJJJJJJJJJJJIJ
@522407/1
aagtagttcttgaagcacagacacaggtgtcttcaacggaagagattcca
+522407/1
@BCDDFBDHGHHHJJJIHJIJJJJJJJAFHHIJJJJJJJJJJIJJJJJJI
@4122322/1
aggtgctgggcctcttgtatgcgaaggtgttgaggcgcttgtggtggtgc
+4122322/1
@@CDDFFFHHGHHJJJIIJJIJJIIHH:EGHDFHIJJJJJJFGGFHI@CG
@2069580/1
agcaaatggaaaaaaaaattggtgaaaagaatcacaag
+2069580/1
<?<=D;DDD:DFFIFFIFIBGD?D<GAFICAA@FE@BF
@3091731/1
gactcataacgcagccagatgccaaagttcttgatcttcactgggctctt
+3091731/1
CCCFFFFFGHHHHJIJJJJJJJGJJJJJJJJJJJJJJJJJJJJJJIIJJJ
@522870/1
tgggaaaattacactaattctatgcaaagtatagcttgtatttgttatgt
+522870/1
CCCFFFFFHHHHGJJJJJJJJJJJJJJJJHIIJJJJJJIIJJJJJJJJJH
@3091877/1
gttagaaatgttacaacctctatactttgcattaaaataatgcccatttt
+3091877/1
C@CFFFFFHHHHHJJJJJJJJJJJJJJJJJJJJJJJJJIJJJJJJJJJJJ
@4122986/1
gtagcactgagtgacggcacctccgacactgaggtcacggtactcgcggt
+4122986/1
@@@DDFDDFHGACFEGGGIJIJJIJGIGIJIDEGHIGIIICGGIIHGAB9
@4636480/1
caccagtggtcttcttgaacttcttcaattgacgcaagaagtaccagaaa
+4636480/1
CCCFFFFFGDHHHJJIJJJJJJJJJJJJJJJJJJJJIIJJJDFHIIJJJI
@3606797/1
ccgcaatgttggagcttggtacaaagcaaaggtcgggcagttcgtcaaca
+3606797/1
CCCFFFFFHHHHHJJJJJJHHIJJJJJIJJJJGHJJJIJJHIJJHIJJGH
@2070086/1
catacataataaaattagaggaagtaggtgctgggcctcttgtatgcgaa
+2070086/1
??@BDDDBCDBHAFHHGHFID@FFGIECHG@?A<?EEHGGHFBFIHGHHH
@523103/1
gcactgagtgacggcacctccgacactgaggtcacggtactcgcggtaca
+523103/1
CCCFFFFFHHHHHJJJJJJJJJJJJJJJJJJHIIJJJHIJJJJJJHEFFF
@3607255/1
gctgggcctcttgtatgcgaaggtgttgaggcgcttgtggtggtgcacgc
+3607255/1
@@@=DDFFHGFDDHIJIIIJAGGFHIHIIIGDDEHHICFHBFGIGHIG;A
@3092405/1
agaggaagtaggtgctgggcctcttgtatgcgaaggtgttgaggcgcttg
+3092405/1
;=@DDFFFHHHBHEEGCHEIIIIGHIAHFGGGE@D@0??BB9DFCHGH<;
@4123725/1
gcgatgttttacaagggcaggttgaactcacaccattcaatttaaaagaa
+4123725/1
CCCDDDFFHHGHHGHGIGJJIJGBFHIIDFHIGGGIIGHGGIGBEIAGGG
@3092495/1
cgggacttagccacaatctggtctggagagaagatcctcatcttgtatag
+3092495/1
@@@DDDFDF?FDDGHEGGGGGIHIEGHIIICG@GF<BGHGHIID@GIIEG
@4123863/1
ggcgcttgtggtggtgcacgcgcttgggcagagggaatctgattgtgctg
+4123863/1
@CCBDFFFCFDFHB@EGGGIIIIGI@DHIIIIIIE@AFHGG9CC@@@D>?
@3607870/1
gacgcaagaagtaccagaaacgggacttagccacaatctggtctggagag
+3607870/1
@@CFFFFFGHFDFHGIIGIBEHIGGIHHGIIIIIIFIHIGGGIIDGEGCB
@3092788/1
cctaacttcgcaaccactaattccagtgataaattcactctagcacgtag
+3092788/1
CCCFFFFFHHHHHIJJJJJJJJJJJJJJJJJJJJJJJJJJJJJJJJJHGI
@3608008/1
gtacacctgagcgagactcataacgcagccagatgccaaagttcttgatc
+3608008/1
@??DFFDDFFBFHGH@EABFHGGIIBEIBHIBFGHGIEHBG8?BE@E=FD
@7190103/1
cctggctcccatgtcacggtagcactgagtgacggcacctccgacactga
+7190103/1
@@@FDDDDDHHHHFHGIIJAFGEHHBHEDFFIIIE<DAFHGHIIHEHIJJ
@4637129/1
gcaagaagtaccagaaacgggacttagccacaatctggtctggagagaag
+4637129/1
@@@ADDDD=DAFDFEBFGEHEGEFGGE@BHFGEHBGFFHIIDGECCF?FG
@4637315/1
gtcgcaagatagtgagacattcactttttagtcataatcttcagatactc
+4637315/1
CCCFFFFFHHGHFHGHHJFGEHIIJJIIJJGGGIJJGFIIIIJIJIIJJJ
@7190584/1
ttggtcttggttgaacggaactccaatcctttactcgaatagtcttttct
+7190584/1
BCBFFFFFHHHHHJJJJJJJJJJJJJJJJJJJJJJJJIIJJJIJIJJJJJ
@6170165/1
gtcacggtagcactgagtgacggcacctccgacactgaggtcacggtact
+6170165/1
@BBFFFFDGGHHHJJJJEHIIHIJJJJJIJJJJJJJJJIJHIJJJJIGHF
@1558188/1
gaggaagtaggtgctgggcctcttgtatgcgaaggtgttgaggcgcttgt
+1558188/1
BB@DFFFDHGHFFIGJJJJJJJIJHHIGIIIIEFHBFDGHGGIIIIIBHC
@1558201/1
gaccgatgccataaacagtgtgctgggcatcattcttagtgattgtaacg
+1558201/1
CCCFFFFFHHHHHJJJJJHIHIJJJJJJJJJJJJJJJJJGIJJJJJJJJI
@2072251/1
gcgcagatggagcttcttcatacaaaacatgaattacaaagaagctcgca
+2072251/1
CCCFFFFFHHHHHJJJJJJJJJJJJJJJJJJJIJJIJJIJJJJJJJJJJI
@1558215/1
gtcaccgaaggcggcggccgcattcggtttaaccgaaaccgaattaatac
+1558215/1
@@@FFFFFHHHGGGIIGIIHDDCDEDD@BBDCDDDDDDBD@BDDDDDEEC
@2579189/1
gccagatgccaaagttcttgatcttcactgggctcttctctgggatttcc
+2579189/1
CCCFFFFFHHHHHJJJJJJJJJIIJIJJJJJJJIJJJJJJJJJJJJJJJI
@5148659/1
ctcataacgcagccagatgccaaagttcttgatcttcactgggctcttct
+5148659/1
CCCFFFFFHHHHHJJJJJJJJJJJJHJJJJJJJJJJJJJJJIJJJJJJJJ
@1042583/1
gggacttagccacaatctggtctggagagaagatcctcatcttgtat
+1042583/1
C@CFFFFFHHHHHJJJJJJJHIJJJHIGIGJGIIJJJJIJIJJJGGI
@1042646/1
ggcctcttgtatgcgaaggtgttgaggcgcttgtggtggtgcacgcgctt
+1042646/1
CCCFFFFFHFHHHJJIJJIFGIIJJIGIIJJJJHGIDFHFHIGHIJHHFD
@5659605/1
gggatctgagaatggtttagattcacaattttgtccgctggacaatgttt
+5659605/1
BCCDFDFFHHFHHHIFHIGIIIJJJJJJJJJJJJJJIJJJJIJJIJIGIJ
@2579717/1
gtgaagttcattgaatcaatgtgcaaaaattaaacgaagcattgaaaata
+2579717/1
CCCFFFFFHHHHHJJJJJJJJHJJJJJJJJJJJJJJIJJJIJJJIJJJJI
@2579741/1
gttgaggcgcttgtggtggtgcacgcgcttgggcagagggaatctgattg
+2579741/1
@?@FFFDFHGHHHFHGIBHGHIJJJJIJIGGIJJJJJIGGFHFHDEFFFF
@5149199/1
cagcatacataataaaattagaggaagtaggtgctgggcctcttgtatgc
+5149199/1
CCCFFFFFHHHHHJIJJJJJJJJJJJJIIJJHHJJJJJJJJJJJJIJJJI
@1043087/1
ctgcaacttggccaggttagggccaacagattgtttgagatgtttgtgaa
+1043087/1
CCCFFFFFHHHHHJJJHIJJJJJJJJJJJIJJJIJJJIJJJJIJJJJJJJ
@2580204/1
gcatacataataaaattagaggaagtaggtgctgggcctcttgtatgcga
+2580204/1
CCCFFFFFHHHGFIJIJJJFHGDHJJJJJHHIJIEH;CHIJJJIIIIJJB
@5149733/1
tttgtctgtttgtctgtttgtctgtttgtctgtttgtctgtttgtctgtt
+5149733/1
BCCFDFFFHHHHHJJJIJJJHIJJJJJJIIJJHJJJIIJJJJJJJJIJJJ
@5149737/1
atcgttctcagcatggtaagaaggtggcggccagaatctagacatgcaca
+5149737/1
@C@FFFFDHHHGFIIB?CAAEDFHFCCCFEGGGGGHIFIIEGHC4=FHGH
@3093359/1
tgaagaagaggagcaaatggaaaaaaaaattggtgaaaagaatcacaagt
+3093359/1
@@@FFDADBFAF;FHBEFECFEHHBDHBHEFEG?FE<BFFHGG=@CCEH7
@7192560/1
gtgctgttgtggaactgcttcacctgtggccggcggcacgcagacgcctt
+7192560/1
C@CFFFFFHHHHHJJJJJJIJJJJJJIIIJJIIIIIJGHFFDDDDDDDDD
@6171653/1
cgcaagaagtaccagaaacgggacttagccacaatctggtctggagagaa
+6171653/1
??;?BDADB:CBC@@C@<AF;:CFBF4?EHE;D;BFE>FGGFHEEH?F;=
@6680913/1
agacgatttcaccagtggtcttcttgaacttcttcaattgacgcaagaag
+6680913/1
@CCFFFFFGHGGHJIHIIFHGHGIIIIJJIJJIJJJJJJJIJJJJIJJIH
@5660947/1
ggtggtgcacgcgcttgggcagagggaatctgattgtgctgttgtggaac
+5660947/1
@C@FFDDFHHHHHJJJIJJJJJJJJJJIJJIJIJJJEGHGIGIJGIJIIH
@2580717/1
ctcttgtatgcgaaggtgttgaggcgcttgtggtggtgcacgcgcttggg
+2580717/1
CCCFFFDDHHGHGHIIACCGHHGIJIIJIEHGHGGH:CHGJGIJGDDFDD
@5150450/1
gttctcagcatggtaagaaggtggcggccagaatctcgacatgcacagct
+5150450/1
CCCFFFFFHHHHHHHJJJJJJFHIJJIJJJJJJJJJ4BGHHJJJJJJJJJ
@2603/1
ctggatggagtgagcacgggctctgtgcctggctcccatgtcacggtagc
+2603/1
@@@DFFDDFHFHFJIGIJJHGIJFI@FGIJIFIIGIIJIJJJJJEHGIDH
@5150724/1
tcataacgcagccagatgccaaagttcttgatcttcactgggctcttctc
+5150724/1
CCCFFFFFHHHHHJJJJIIJJJJJJJJJJJJJJJJIJJJJGGIIIJJJII
@3608063/1
cgcaagaagtaccagaaacgggacttagccacaatctggtctggagagaa
+3608063/1
CCCFFFFFHHHHHJJJJJJJJJJJIJJJJIJJJJIJJJJJJJJJJJJJJI
@5661853/1
gagtgacggcacctccgacactgaggtcacggtactcgcggtacatgttg
+5661853/1
@BCDDFFFHHHHHJJJJJJJJJJJJJHJJJJJHIJJJJJJJEHHFFFFFF
@3094357/1
atacataataaaattagaggaagtaggtgctgggcctcttgtatgcgaag
+3094357/1
CCCFFFFDHHHDGIJJIIJJHJJGHGJHGIJJJIIHIIJJJHGJJJIB?F
@7700507/1
gcgatgttttacaagggcaggttgaactcacaccattcaatttaaaagaa
+7700507/1
CCCFFFEFHFHHGIIJJJJJJFHGIJJIIJJJJJJIJJJGJJJIJIJJJI
@6682113/1
ctgcaatcctgcctcacatgattcatccacaaattccaacccttgcgttt
+6682113/1
:=BDBDABFHHHHIJJJJJJJJJJJJJJJJJJJIIJJJIJHIJJJJJHIJ
@3608458/1
acataataaaattagaggaagtaggtgctgggcctcttgtatgcgaaggt
+3608458/1
CCCFFFFFHHHHHJJJJJJJJJIJJHHIIJJJJJJJJ4CFHJJJ<0806?
@3608737/1
cgttaaatgccacgacgctcggacatttcaattttatttagttggtcttg
+3608737/1
CCCFFFFFHHHHHJJJJJJJJJJJJJJJJJJJJJJJJJJJJIJIJHIJJJ
@3608826/1
tgacgcaagaagtaccagaaacgggacttagccacaatctggtctgg
+3608826/1
CCCFFFFFHHHHFHHIJJJJJJJJJJJJJJJIJJJJIJJJJJGIJJJ
@3591/1
cagcatacataataaaattagaggaagtaggtgctgggcctcttgtatgc
+3591/1
CCCFFFFFHHHHHJJJJIJJJJJJJJJIIIJHIIJJJJJJJJJJJJJJJI
@3609089/1
cataataaaattagaggaagtaggtgctgggcctcttgtatgcgaaggtg
+3609089/1
;;?BDBDDF<FBFB4?DGGC<??B:A<A9AFEFFEII<C?GGCBF?DAFE
@5662856/1
ctcgggttggaatgattctggtgggttgtcctgcagagcttgccacatct
+5662856/1
CCCFFFDDHHHHGGGDHJJJJCGHIHJJJJIJEHIIIJGIJJJJJJIJJJ
@524649/1
ggtgttgaggcgcttgtggtggtgcacgcgcttgggcagagggaatctga
+524649/1
?@?DDDFFHHGHGJIGHIIIJGFHIIIIJJIJJJJIIGGIHFHDDFFFEE
@5663072/1
gtacatttcgagagaacaaattacattcacttgacatcataatacgatac
+5663072/1
CC@FFFFFGHGHHJIGIJJJIJJJJJJJJJJJJJJJJJJJJJJJJJJJJJ
@7192932/1
gagcgagactcataacgcagccagatgccaaagttcttgatcttcactgg
+7192932/1
<?;DD@D<FBFAFGIE;GAHIFIEB@DGGEGBEFGFDHGIIIGGIGGGDF
@5663503/1
acgggacttagccacaatctggtctggagagaagatcctcatcttgtata
+5663503/1
C@BFFDFFHHHFHIJJJIJJHIHIJIJIIHGIJJIIGJIGIIIGIJJIJG
@7193229/1
ctctgtgatctgtttcttggcatctatagatgtcggtggcgcacagggca
+7193229/1
BBCDFEFFHHHHHJJJJJJJJJJJJJJJJJJJIIJJGIIIJJJJJIJJJJ
@5151495/1
ggtgcacgcgcttgggcagagggaatctgattgtgctgttgtggaactgc
+5151495/1
@@?DFFFFHHHHHJJJJJJJJJJIIIIJJJJJJIJJJJIIJJJIJ9CHII
@5664058/1
gacgcaagaagtaccagaaacgggacttagccacaatctggtctggagag
+5664058/1
CCCFFFFFHHHHHJJJJJJJJJJJJJJJJJJJJJJJJJJJJIIJJJIJIJ
@6172516/1
cactgagtgacggcacctccgacactgaggtcacggtactcgcggtacat
+6172516/1
CCCFFFFDFFFHHJJJJJJJJJJIJJIIGJHIJJJJIGIJJJIJHEEFEF
@1045153/1
agcaaatggaaaaaaaaattggtgaaaagaatcacaagtaagatactgca
+1045153/1
@@?DFADEB??FFGEIGEHIIIFGGCBHIIIIEGIGHIGGGDHGGEGIHI
@4638361/1
gcgagactcataacgcagccagatgccaaagttcttgatcttcactgggc
+4638361/1
@@@FD?DDDFHD?EFBBDHA@CG@FAGGCHIFHEHIHGHIIIGEHGIGGD
@7194415/1
gtggcttgtagtcaaggtggagattttactatctttcaagtcggcataac
+7194415/1
CC@FFFFFHHHFHHIIJ<FFEGFGHIJGGIGGGIJJGIIJCGGIIGIIJG
@1560161/1
ctggatggagtgagcacgggctctgtgcctggctcccatgtcacggtagc
+1560161/1
CCCFFFFFHHHHHIIJJJIJJJJJJJJJJJJJJJJJJJJJJJJJJJFHJI
@5665241/1
gcacgtgcttgggcagagggaatctgattgtgctgttgtggaactgcttc
+5665241/1
@<@DDDDDHHHHHIEG=CF<ECHGGCH?GG:CD?GCGDDHG@?B?FGHHB
@5153090/1
tcactaaacataaaaataatacattacgttaaatgccacgacgctcggac
+5153090/1
@@@DFFABDHDD8CGHGHIGIIGIGBDH<F;1CFHEGGGDFHGHGIIIB8
@5665579/1
agcatacataataaaattagaggaagtaggtgctgggcctcttgtatgcg
+5665579/1
CCCFFFFFHHHHHJJJJJIJJJJJJJHJJJIJJJJJJJJJJJIJHIIIII
@1560522/1
gatggagtgagcacgggctctgtgcctggctcccatgtcacggtagcact
+1560522/1
CCCFFFFFHHHGHJJIJJIJJJJJJJJJJIJJJJJJJJJJJJJFFHJJJJ
@5665679/1
ggtggtgcacgcgcttgggcagagggaatctgattgtgctgttgtggaac
+5665679/1
@@@DDDDDHHBHHJJGGIIFIJJJJIGIIIJIJJJJGIIJIHIGJIJIIJ
@3933/1
gccagatgccaaagttcttgatcttcactgggctcttctctgggatttcc
+3933/1
CCCFFFDFHGHFHIFGIJIJIJIJIJJIIGGGIIJJJIJHHIJIJJJJIJ
@524781/1
tgtatgcgaaggtgttgaggcgcttgtggtggtgcacgcgcttgggc
+524781/1
@CBFFFFFHHHHAEHGIJJIGGIJIIDHGIIJGGIIJIJGIGHFDEF
@6683225/1
atacataataaaattagaggaagtaggtgctgggcctcttgtatgcgaag
+6683225/1
CCCFFFFFHHHHHJJJJJJJJIJJJJJHIIJJJJIJJJJJJJJJJJJHHI
@6683608/1
gccacaatctggtctggagagaagatcctcatcttgtatagaggaggctt
+6683608/1
CCCFFFFFHHHHHIJJJJJJJJJJJJJJJJJJJJJJIJJJJJJJJJJJJJ
@2073413/1
agcgagactcataacgcagccagatgccaaaattcttgatcttcactggg
+2073413/1
@@CFFA?DDFHHHIB@EBHGHIIIIIIDGH@BGHHGIIEGDH@DFHHEGI
@3610092/1
tgaggcgcttgtggtggtgcacgcgcttgggcagagggaatctgattgtg
+3610092/1
CCCFFDFFHHHHHIGGHFHHIJGHIGGIGIJGIIHEHG@EHHHHFFFFDD
@3610219/1
gctgggcctcttgtatgcgaaggtgttgaggcgcttgtggtggtgcacgc
+3610219/1
@@CFAA=DHHHHHIIIIJIIJIJEEF@GDHIGIEHIIHIJIFIIHIJGHF
@6684187/1
ctggagagaagatcctcatcttgtatagaggaggcttg
+6684187/1
@@@FFAABBB??FFDFEDFBFCFFHGIG<CFBGFGBF?
@3610490/1
gcctcttgtatgcgaaggtgttgaggcgcttgtgg
+3610490/1
@@@DDBDDFDH?<@CG>E3<AA?FHE??@G6D9?F
@7702113/1
gccagttataaagcatagcccgaagtgctattggcacacaggcataatgc
+7702113/1
CCCFFEFFHHHHHJJJJJJJJJJJJHIJJJJJJJJJJIJJJJJJJJJJJJ
@525494/1
tgtacattgaaaataaaaataaaaaaaatagcaggggttattgttatgtc
+525494/1
@C@FDFFFHHHGHIJJJJJJJJJGGGIJIJIGGIIJJAFHIJIIIIJJIH
@4882/1
acggtactcgcggtacatgttgtgtacacctgagcgagactcataacgca
+4882/1
CCCFFFFFHFHHHFHIJJJJJJEHHIIGHIJJJIJJIJJJJJIJJIJJJJ
@525657/1
cagcatacataataaaattagaggaagtaggtgctgggcctcttgtatgc
+525657/1
CCCFFFFFHHHHHJJJJJJJJJJJJJJHIJJIIJJJIJIJJJJJJJJJJJ
@3610811/1
tgtacacctgagcgagactcataacgcagccagatgccaaagttcttgat
+3610811/1
@C@FADD?CFFHFIIIAFHIIIHEHG@FHD=D;B<DGHGHE@49=BFH=F
@5023/1
ctgcttcacctgtggccggcggcacgcagacgccttgatgacctccactt
+5023/1
@@CDF?DDHHB;AFHHGGIFBGGEGAAHGGFHFD@B>;@C3>@@CB?CC>
@2074463/1
cagcatacataataaaattagaggaagtaggtgctgggcctcttgtatgc
+2074463/1
CCCFFFFFHHHHHJJJIJJGIJJIHIIFHHJCFHGIGIJJJJJJJJJJJJ
@7702498/1
gcttcacctgtggccggcggcacgcagacgccttgatgacctccactttg
+7702498/1
CCCFFFFFHHHHHJJJJJJJJJJJJJJJHHHFFDEEEEEEDDDDDDDDDD
@5184/1
agtaatagtacaagtgaaaagtcacttgccgatggtagaataaggattaa
+5184/1
@CBDFFFFFHHHHGGIGJJJJJJJJJJJJJIEIIJCGHIGIIIJJIJJJJ
@6685303/1
ggttttttaaactcatattttcatggtaccaagttatgaatttttcaaat
+6685303/1
?==;DDDDFFDH:CCF9CEHECHCH@<?EDF38:?DHHGCHIIICGFD9B
@5541/1
cgcaagaagtaccagaaacgggacttagccacaatctggtctggagagaa
+5541/1
CCCFFFFFHHHHHJJGIJJJJJJJJJJJJJJJJJJJJJJHHIJJJJIJGG
@1562268/1
cataacgcagccagatgccaaagttcttgatcttcactgggctcttctct
+1562268/1
CCCFFFFFHHHHHJGIJJJJJJJHIJJJJJJJJJJJJJJJJJJJJJJJJJ
@7195374/1
ctgatagagacgatttcaccagtggtcttcttgaacttcttcaattgacg
+7195374/1
?@@DD>DBAFF??1CF<BHGH;E>E<9CB9@94??3DH<CFDE@FHE4?@
@2075592/1
gtcacggtagcactgagtgacggcacctccgacactgaggtcacggtact
+2075592/1
CCCFFFFDHHHHHJJJJHIJJJJJJJJJJJJJJJJJJJJJGIJJJJIJHG
@7195439/1
ctgcaacttggccaggttagggccaacagattgtttgagatgtttgtgaa
+7195439/1
@@?=DDFDHDFGHIGB<CEHBCEHGHGII?9CGGGIGIIHII@FGGHIHH
@2581409/1
gcgaaggtgttgaggcgcttgtggtggtgcacgcgcttgggcagagggaa
+2581409/1
CCCFFFFDFFHHHIJJJJJJJJJJHJIFHIJJJJJJJJJJHHHFFFFDDE
@4124946/1
tgataagcccagacctagcccaaattcttcttcttcagccggctttggt
+4124946/1
<;??DDDDBHDH?GGIDG9CEFHICCHEGEIHEG>FGIII<GGG@;C8.
@2581556/1
ctgtgacttgtagtcaaggtggagattttactatctttcaagtcggcata
+2581556/1
?@@BDFFFHGHDBBCGFGGGHIIIJDHIHGIGIIHIIJICHHD>D@DHEH
@2076163/1
gtctttgtataccttcaggtgatcgaacatcatgtcttcaaactccacta
+2076163/1
CCCFFFFFHHFHHIJJIJECFIIEIJJJIIIIIGFGIJJJJIGIJIJJJJ
@2581798/1
gcggcaaacgcctattaacattatcatcgttctcagcatggtaagaagg
+2581798/1
@@@DDDDEBA<FHIFIGHHIIIIIGIGIGDGIIIIIIEICGFFFDFHEB
@2076513/1
gcggtacatgttgtgtacacctgagcgagactcataacgcagccagatgc
+2076513/1
CCCFFFFFHHHHHJJIJJHIIJJJJJJJJJJJJJJJJJJJJJJJJJJJJJ
@527276/1
gccagatgccaaagttcttgatcttcactgggctcttctctgggatttcc
+527276/1
CCCFFFFFHHHHHJGHJJJJJJJJJJJJJJJJJJJJJJJJJJJJJJJJJJ
@7196555/1
gttgtcctgcagagcttgccacatcttgtaagcagcctgacgcttagcaa
+7196555/1
BCCFFFFFHHHHHJJIJJJJJJJJJJJJJJJJJJJFGGHJIIIIIHIJJJ
@6173895/1
attcgtagctttctttagttttaagttagttttcatcttaagttcggaaa
+6173895/1
?@BFDDFFHHHHHJIIJJHIJIIJJJIIGHIIJJJJJIJJJJJJJJIJJI
@3613369/1
ggaatctgattgtgctgttgtggaa
+3613369/1
???DBBABADDD?CE<AACBFFA3<
@527683/1
gaggaagtaggtgctgggcctcttgtatgcgaaggtgttgaggcgcttgt
+527683/1
@@CFFFFFHHHHHIIIIJIHGIIJJHJJGIIIIHG?DGHIIJJIJJJJGG
@2077267/1
aggaagtaggtgctgggcctcttgtatgcgaaggtgttgaggcgcttgtg
+2077267/1
@@@DDEDDFHDB?FCFBDBFHHDFBFGHEGEHHBDEGGGIGIIIIGGH=D
@2077496/1
gcatacataataaaattagaggaagtaggtgctgggcctcttgtatgcga
+2077496/1
CCCFFFFFHHHHHJJJJJJJIJJJIHGJJBGHIIJJJJJJJJJIJJJJJH
@6174427/1
aggtgctgggcctcttgtatacgaaggtgttgaggcgcttgtggtggtgc
+6174427/1
@@@FFFFFGFGHHIJJIJEIGHICEHH:EEHHIHIHIJJJIJJJGGGIHE
@7197773/1
ccacaatctggtctggagagaagatcctcatcttgtatagaggaggcttg
+7197773/1
CCCFFFFFHHHHHJJJJJJJHIIJJIJJJIGIGGGJJJJJJJJJJJJJJ@
@3614294/1
gataaattttaagggatttaaattccatttccaaatagttgaccatcact
+3614294/1
CCCFFFFFHHHHHJJIJJJIIJJIJJJJJJJIJJJJJJIJIJHIIHJIJJ
@1048046/1
gcttcacctgtggccggcggcacgcagacgccttgatgacctccactttg
+1048046/1
CCCFFFFFHHHHHJJJJJJJJJJJJJJJHHHFFDEEEEEEDDDDDDDDDD
@6174777/1
atctgattgtgctgttgtggaactgcttcacctgtggccggcggcacgca
+6174777/1
?@@FFFFDHFDF?EGGHAFBFHIGGFBBHHIIEGCFBFHHGIEIHFF>A>
@3095197/1
gtagagccttagctgcggaatgcttagcttccttcttagagcgtcccgta
+3095197/1
CCCFFFFFHHHHHJJJJJJJJJJJJJJJJJJJJJJJJJJIJJJIJJJJHI
@4639357/1
tgaacttcttcaattgacgcaagaagtaccagaaacgggacttagccaca
+4639357/1
CCCFFFFFGHGHGJJJIIJJJJJJJJHIHJIJJJIJJJJJIJJJHIJJJJ
@4639366/1
gctgggcctcttgtatgcgaaggtgttgaggcgcttgtggtggtgcacgc
+4639366/1
@C@FDDFFGHHGHJIIIIIHIBG:CFGGADCBFHHIIJAGBFCFHIIIJB
@4639381/1
ctaacttgaacagtgcgatgttttacaagggcaggttgaactcacaccat
+4639381/1
@?@DDDDDDFFFF:CDGEIF<F@FEIEHFEFFEFBDEAFGFCFDBAE7?@
@4639472/1
gtgctgttgtggaactgcttcacctgtggccggcggcacgcagacgcctt
+4639472/1
B@@DFFDEHFHHHIIGHGGGHJJIEEHEGHHJIJIJGHHFFDDDDDDDBD
@4639547/1
ccttgctagtaagtcctgagccatagcaaacagccactggcaatgtggat
+4639547/1
C@@FFDDF?ADBB?FEFGIDHGIEEGHGIEIIIIIIGIIIIIGHIDFBGH
@5666126/1
cgcaagaagtaccagaaacgggacttagccacaatctggtctggagagaa
+5666126/1
CCCFFFFFHHHHHJJJJJJJJJJJJJJJJJJJJJJJJJJIJIJJHIIJII
@1048572/1
gatggagtgagcacgggctctgtgcctggctcccatgtcacggtagcact
+1048572/1
@@@FBDD=CFFFHIFEFHBFEHEHHIGHEGGGGGIFIFHGIIG7BFHIHF
@5666331/1
ggatggagtgagcacgggctctgtgcctggctcccatgtcacggtagcac
+5666331/1
@CCFDFBDFFHBAFAFHIIGJJGFHIIEHGGHIJIIIDDGHIGGB@FEHI
@5153409/1
gcctcttgtatgcgaaggtgttgaggcgcttgtggtggtgcacgcgcttg
+5153409/1
CCCFFFFFHHHHHJEEHIAFHIJIIJIHIIJJJJJJJIGHGIIIJJHFFC
@5666470/1
cctttatacatttcggcatggcgatcatgtcgatggcttggtttattccc
+5666470/1
CCCFFFFFHHHHHJJJJJJJJJJJJJJJJJJJIJJJJJJJJHIJIJJJJJ
@5153573/1
ggaatctgattgtgctgttgtggaactgcttcacctgtggccggcggcac
+5153573/1
CC@FFFFFGHFBDEHIIIIIEGGIIIIGGHGHGIIICIDGGHIIGGIDED
@6685827/1
cactgagtgacggcacctccgacactgaggtcacggtactcgcggtacat
+6685827/1
?=@DDDA:C?FHABBG:CA8CFB>DGGIGI3BFGGBHGDGAC@6BABBDB
@7198393/1
gggacaaagtagctgtatttctttggattttaatttagaaaattaaatga
+7198393/1
@CCFDDFDHHDHFGHCCGIHGICDHEGECBFEDHGID<CEDAGIIIGIIG
@5666906/1
ggtggtgcacgcgcttgggcagagggaatctgattgtgctgttgtggaac
+5666906/1
CCBFFFFFHHHHHJJJJJJJJJJJJJIJJJJJIJJJIJJJJIJJGIJJJJ
@6686336/1
ctcatcttgtatagaggaggcttgggctcgctctccgaagggagcttgcg
+6686336/1
CCCFFFFFHHHHHJJJJJIIIJJGGIJJJGIJJJIJIIJIIJIJIGIIJI
@1049303/1
ccggcttatactccgcctccaacttgatacaagcttctcggacagcagtg
+1049303/1
CCCFFFFFHHHHHJJJJJJJJJJJJJJJJJJJJJJJJJJJJIJJJJJJHI
@5154254/1
gtatatacttagtgcacaactttggtaggtatatagatttataatgtaat
+5154254/1
@@@DDFFFHGHFHJIJHIIIJJIJJGHHGHIHIICHDHIJIIIIGIJJII
@6889/1
gtcttcttgaacttcttcaattgacgcaagaagtaccagaaacgggactt
+6889/1
8::?DDD8?:?32A@E?AAHFEBHHFE6:F>31::BC?>@B9BFC??@88
@4126513/1
gtgcctggctcccatgtcacggtagcactgagtgacggcacctccgacac
+4126513/1
=@;?DDABCF?CCEBBAFHDGB<<<CCCCGIF1?FG??FGFDBBFIFII<
@5667948/1
cactgagtgacggcacctccgacactgaggtcacggtactcgcggtacat
+5667948/1
@@@FBBDBFFDHAHGEHFDBG?FDDFEIGHFGGGGD?FFDC@@EB599BA
@1049928/1
atagagacgatttcaccagtggtcttcttgaacttcttcaattgacgcaa
+1049928/1
CCCFFFFFHHHHHJJJJJJJJJJJJJJJJJJJJJJJJJJJIJJJJJJJJJ
@7199793/1
gttgtggaactgcttcacctgtggccggcggcacgcagacgccttgatga
+7199793/1
CCCFFFFFHHHHHJJJJJJJJJJJJJJJJJJJJJHHFFDEDDDDDDDDDE
@7199850/1
agcatacataataaaattagaggaagtaggtgctgggcctcttgtatgcg
+7199850/1
CCCFFFFFHHHHHJJJJJJJJJJJJJHIJJHHIJJJJJJJJJJJJJJJJJ
@1050133/1
ctccatactttgtttcatttaaatttacgggctatgccatttatcctcgc
+1050133/1
CCCFFFFFHHHHHJJJJJJJJJJJJJJJJJJJJJJJJJJJJJJJIJJJJJ
@5668353/1
gctgggcctcttgtatgcgaaggtgttgaggcgcttgtggtggtgcacgc
+5668353/1
CCCFFFFFHHHHHJJJJJJJJJJCGHIJJJJJJJJJJHIJIIIBGHJJJG
@3096045/1
gccaattcactgttcattacctgtgaaaactgcccctcagatacaccgtc
+3096045/1
BCCFFFFFHHHHHJJJJJJJJJJIJJJJJJJJJJJJJJJJJJJJJJJJJJ
@528410/1
gcaagtttcttagacttgccagttcccacttcacgacgcttcagcagagt
+528410/1
@?<DD?DDHBHDHIIGI<<AAFEGBH>EFGGHIGBGGD<?F@FCHIIGC8
@528454/1
gtcataatcttcagatactccaaagcattctgggctgcagatgactgtgc
+528454/1
@@@BDEFFHHHFDFHIGIJGGIIIGJGHGIIJJJIIIJIJHEGHIIGFFI
@4127260/1
tggtcttcttgaacttcttcaattgacgcaagaagtaccagaaacgggac
+4127260/1
??@DDDDDFFHDFGEIGEGIIAIFGEEB>DAHIIE?DDHIFBFHGHIIIH
@6687832/1
atacataataaaattagaggaagtaggtgctgggcctcttgtatgcgaag
+6687832/1
@BCFFFFFHHDFHGIJJJIJHGIGHIIHHIHIJIJJGJJJJHIJI<FGHH
@8151/1
gtcgagtagagccttagctgcggaatgcttagcttccttcttagagcgtc
+8151/1
CCCFFFFFHHHHHJJJJJJJJJJJJJJJJJJJJJJJJJJJJJJJJJJJJJ
@3096693/1
ctttcagtgaaacatcaaaatttatcgatctttgattctgatctagtagc
+3096693/1
CCCFFFFFHHHHHJJJJJJJJJJJJJJJJJJJJJJJJJJJJJJJJJIJJJ
@3615772/1
gcggagattaatggtataagcatagaatagtgttcgacgtgattctttaa
+3615772/1
@@@D?DDDHBFHDIIEFFDHGIGCHHGIJGCEFIEHH=DFE9B@?FIH>D
@4640934/1
caccagtggtcttcttgaacttcttcaattgacgcaagaagtaccagaaa
+4640934/1
CCCFFFFFHHHHHJJJJJJJJJJJJJJJJJJJJJJJJJJJJGHJJJJJJJ
@1051014/1
ggcctcttgtatgcgaaggtgttgaggcgcttgtggtggtgcacgcgctt
+1051014/1
@@CFFFFFHHHHHJJJJJJAHHHIJJJJJJJIJHIJFHI@FHHIJIHHFD
@3616133/1
gtaatttttgtctttcgcaaaatattccgcgacagatgtctttctagtgc
+3616133/1
@@@BDDDD?D<BFGBHAHHIGDHCFIIIIIIIGI<>FG=FCCF=@C78=A
@1562815/1
ggcgaattttgcgatctgcgtggtagcgtactaccagcgttgatagattc
+1562815/1
CCCFFFDFHHHHHJIJIJJJGIJHFIJJGHIJIJJJJJIFGGIJIIIIIJ
@2079558/1
cagagggaatctgattgtgctgttgtggaactgcttcacctgtggccggc
+2079558/1
B@BDFFFFHHHHHJIJJIJIJIIJJJJJJJJJJJJJJJJJJJIJJJJJJI
@529429/1
gccagatgccaaagttcttgatcttcactgggctcttctctgggatttcc
+529429/1
@;@DD;DDA?<DDF<A@GHI>EBH?@HAA<8;FHHHGGHHGADC@DGHHC
@2079877/1
ctccaatcctttactcgaatagtcttttctaacttgaacagtgcgatgtt
+2079877/1
CCCFFFFFHHHHHJJJJJJJJJHIJJJJJJJJJJJJJJJJJHIIJJJJIJ
@2080075/1
tacataataaaattagaggaagtaggtgctgggcctcttgtatgcgaagg
+2080075/1
CCCFFFFFHHHHHJJJJJJIJJIJJJHHJJJJJJJJJJJJIJJJJJHIIJ
@2080401/1
gtcacggtagcactgagtgacggcacctccgacactgaggtcacggtact
+2080401/1
C@@FFFFDHHHHHJJJJHIJJJJJJJJJJJJJJJJJJHIJIIJJJJHIHF
@3098647/1
atcaatttatcttcaaatgacgacaccacagttccagtctcaggcacatt
+3098647/1
CC@FFFFFHHFHFHIHJIIGIIJIJJJJJJ@HIGEHEHHIEHIDHIIJHG
@2080877/1
cgtaaaacaaactcgtactaaggcctaagaacagtacctacttggcgata
+2080877/1
CCCFFFFFGHHHGJJIJJJJJJJJJJJJJJJJJJJJJJJJJJJJJJJJJJ
@1052051/1
ccacaatctggtctggagagaagatcctcatcttgtatagaggaggcttg
+1052051/1
@@@FFFFFHHHFFIIIIGGGIEHJHIGGEIIIIJDCGFIGGCECGGIIG6
@5157664/1
ctgtttgtctgtttgtctgtttgtctgtttgtctgttcgtctgtgcgcgc
+5157664/1
CCCFFFFEHHHHHJJIIJJHJJJJHIJHJJJIIJJIJJJIIJIIIJJJJJ
@2081571/1
gcctgacgcttagcaagtttcttagacttgccagttcccacttcacgacg
+2081571/1
@@@BD?DDAFHFFDAFE:CH9EBBE@HHEGGECGFGDF@FG>???B?BDB
@6177089/1
cccgtttccaatctccaagacaggaggctccagtactttagctttgacag
+6177089/1
<?@DDDDDBBDDDGAG<GE9BG@C3?DEDHGGCHCGFGEHCCC0?BGAD@
@2584397/1
ctcataacgcagccagatgccaaagttcttgatcttcactgggctcttct
+2584397/1
CCCFFFFFHHHHHJJJGJJJJJJJJHIJIJJJJJJJJJJJJIJJJJJJJJ
@7200846/1
cttgcaagaattgcacaaagttgaagtccttgttgttaagaggtgttacc
+7200846/1
;@?DDFFFFDHFDEEHIIGGHEHIGIIIGIGIHGGFHGHIEGIDHHHHII
@7200893/1
gaccactgtgcctggttccacgttatattggacattaggaccgtcattga
+7200893/1
CCCFFFFFHHHHHJJIJJJJJJIJJJJJJJJJJJJJJJJJJJJIJJJJJJ
@6688070/1
cgacaaatgttcaaattaaagacgtgtagacaggacaacgtctgtcgggt
+6688070/1
CCCFFFFFHDHHFIIIJIJIJJJIHIJJJIGIIJIIJIJJGHGIGGHII=
@1564550/1
cggaacatagaaatttgtgtaacccaagtttgacgacataagatgcgaag
+1564550/1
CCCFFFFFHHHHHJJJJIJIJJJJJJJJHIJJJJJJJJJJJJJJJJJJJJ
@7201132/1
cacctgtggccggcggcacgcagacgccttgatgacctccactttgatga
+7201132/1
?<@DD:2=;?DFFFBFFBFFFBFIEEEEFD@@D>@@@ACB=@BAA>;AB;
@6177550/1
cttgattttataatttagagacacgtgtacatttcgagagaacaaattac
+6177550/1
CCCFFFFFHHHHHJJJJJJJJJJJJJJIIJJJJJJJJJJJJJJJJJJJJI
@1053031/1
atagagacgatttcaccagtggtcttcttgaacttcttcaattgacgcaa
+1053031/1
=?;BDDDDHF7AFHIGCBG::<FEFCHHC99:C>FHHICDD>F<<BG>D@
@1053183/1
tctgtttcttggcatctatagatgtcggtggcgcacagggcacgcttgcg
+1053183/1
CCCFFFFFHHHHHIJIJJJJJJJJJGIIJJJIIJJJIJJJIJJJJJJIJJ
@1053336/1
gccttgggaagcctttgtgcgccacatcaatgttgataaaggctttattg
+1053336/1
CCCFFFFFHHHHHJJJJHIJJJJJJJJJJJJJIJJJJJGIIJJIJJJJJJ
@1053352/1
gtgctgggcctcttgtatgcgaaggtgttgaggcgcttgtggtggtgcac
+1053352/1
8??DB:B;?FFFFFIIIIEEFIIE:GFIGFIFB?GBFFEFIII?D;5.@=
@4127858/1
gtacatgttgtgtacacctgagcgagactcataacgcagccagatgccaa
+4127858/1
@@@DADDDFFBF?FF@A:<C?CEF:E:E@@DF9???@FGIICC9DDFFIF
@8597/1
cactttttagtcataatcttcagatactccaaagcattctgggctgc
+8597/1
@C@DFFFFHHHHHJIGIJGIIIJIJGIJJJJIJJGGIIIIJIJIGIG
@6688827/1
gtgcacgcgcttgggcagagggaatctgattgtgctgttgtggaactgct
+6688827/1
@B@FFFFFHHHHHJJJJIJJJJJJJJJJJJJJIIIJJJJJJJJJJJJJJJ
@7201932/1
tgattgtgctgttgtggaactgcttcacctgtggccggcggcacgcagac
+7201932/1
CCCFFFEFHGHHHJIIJGJJJJJJJIJJJJJJJJJJJGGIJGHFFDDDDD
@8940/1
agatacaccgtcacggaatacaaatatcttcttcggcaatctgccttggt
+8940/1
@C@FFDEFHDFFHBHJJIECHGGIIJJGIIJJBFEADEGEGIIJGDGGI=
@5670385/1
ctgttgtggaactgcttcacctgtggccggcggcacgcagacgccttgat
+5670385/1
@@CDFFFFHHGGHIGGGGHGGHGFHHIJJIJJJJJGHFFFDEDDDDDDCC
@6689251/1
agaggaagtaggtgctgggcctcttgtatgcgaaggtgttgaggcgcttg
+6689251/1
@@@DDDDDHH?CHHHIIGIAFEHIIIBHHEHGDBHI:BFFAGHCGIGGIE
@7705557/1
gcctggttccacgttatattggacattaggaccgtcattgaacaatctcg
+7705557/1
CCCFFFEFHHHHHJJJJJJJJJJGIJIJJJJJJJIIIGIJJJJJJJJJJI
@9260/1
cttcacctgtggccggcggcacgcagacgccttgatgacctccactttga
+9260/1
@@;1?D?DFFFA?EFF<FGIIE;BFB<DBED;<;;>A>CABBB?BABBBB
@4128800/1
gatctttccttcttctcttttttctcctttcttttgcgagctgctgccga
+4128800/1
B?@DDDFFHHHHHJJJIJJJJJJJJIJJJJJJJJJJIJHJJJJJJJJJJF
@7705787/1
cctcgggttggaatgattctggtgggttgtcctgcagagcttgccacatc
+7705787/1
@@@DFFFBD?F?DGIEFGHHIGEAEG@FEFHGIGAGH<GHGG?8C=FGHA
@5670853/1
ggagcaaatggaaaaaaaaattggtgaaaagaatcacaagtaagatactg
+5670853/1
CCCFFFFFHHHHHJIJJJJJJJJJDHIJJJJJJJJJJJJJHIJJJJJJJJ
@3618807/1
gacgatttcaccagtggtcttcttgaacttcttcaattgacgcaagaagt
+3618807/1
@@@DDDDDFDFF?BAFDA:<3<FAHIIIIIEF@FEBE9DG@:::?FFIF9
@4641362/1
cccgtgaagtgaattggagacatttgtgttatcaaaaaccagtttaaact
+4641362/1
@@@BADDDFHHFHIIJIJJ<FFCEI>FHCFHIIECBEGHIJIDAFGIIA4
@9628/1
gtagcgggtcggacgagccgtgccttttattgcttggtgagacacg
+9628/1
@?@FFFFDFFHFAHIEGEIGBGBGIICHGGGGIIIGHCECDFDDED
@530392/1
gcacgcgcttgggcagagggaatctgattgtgctgttgtggaactgcttc
+530392/1
@;@DA>AD<?F?FEGG8EHG6FEHIIIH>FHHICHH8D8;CGGEH@GCDG
@6690075/1
gtggtgcacgcgcttgggcagagggaatctgattgtgctgttgtggaact
+6690075/1
C@CFFDDFHHHHHIGIIIJJJJJJJJJIIJIJGIIGIJIJJJJHIIIIJI
@530510/1
gtgggatacggctggagaacaaatgtatttccttatgcatgatgccgtat
+530510/1
CCCFFFFFHHHHHJJEHDHHHIJGICGIJJIIGIGGIJFGIJJEGHHDGH
@530869/1
cttgtggtggtgcacgcgcttgggcagagggaatctgattgtgctgttgt
+530869/1
CCCFFFFFHHHHHJJJJJJJJJJJJJJJJJJGIJJJJJJJJIJJJJIJJG
@5671881/1
cactgagtgacggcacctccgacactgaggtcacggtactcgcggtacat
+5671881/1
C@CFFFFAFFHFHIJJJJIIIIJJIIIGGG@FHHIEFGIIJEIJF:?BEB
@530986/1
cttgaacttcttcaattgacgcaagaagtaccagaaacgggacttagcca
+530986/1
CCCFFFFFHFHHHJJJJJJJJJJJIIJJFFEGHJIIIIJIJHHIIIGGGG
@1055284/1
atacataataaaattagaggaagtaggtgctgggcctcttgtatgcgaag
+1055284/1
??@F?DDDHHDDFIIIIEIJIIGEHGHHIGGIIJDHIGIJJGHHIJJDHI
@5158295/1
catacataataaaattagaggaagtaggtgctgggcctcttgtatgcgaa
+5158295/1
B@BFFFFFHHHGHJJJJIJJJJJJJIJJFIHIJJJJJJJJJJIJJJJJII
@5672274/1
gggcagagggaatctgattgtgctgttgtggaactgcttcacctgtggcc
+5672274/1
@@@DDDFDHA@FBGHGDFEDAEGEHEBHFGICHGCHGGIIGIIIIIEGHI
@5158810/1
gcagagcttgccacatcttgtaagcagcctgacgcttagcaagtttctta
+5158810/1
@@@D=DDDFH;FHE;E<CHHHHGEFGGEGIIEGHCFFH>FHGIHGIGIEH
@4642429/1
aacagattgtttgagatgtttgtgaaactgcgacaccttgtggctgtg
+4642429/1
;@??D:;BF=CFB:?@4CHEI3A34?EHHE9E<FEFFIIEIEF;DBFB
@5158841/1
cgcaagaagtaccagaaacgggacttagccacaatctggtctggagagaa
+5158841/1
@?;DBD;ACACFDGB>EBE;FG@DEFEGIIGGD;BDFEGIIIIDD?FGGC
@5672813/1
atacataataaaattagaggaagtaggtgctgggcctcttgtatgcgaag
+5672813/1
C@CFFDFBFHDDHGHGIHGGIIIAFGIC<EHH>EC@FEHBDGGIGB@GGE
@6178214/1
cttcaattgacgcaagaagtaccagaaacgggacttagccacaatctggt
+6178214/1
CC@FFAFFHHHGFGHIGGIIJJHIIIIJIJIJHDHJGGGIIJIHIIIEHD
@3101147/1
ggatggagtgagcacgggctctgtgcctggctcccatgtcacggtagcac
+3101147/1
@<??DBDDHBHDACDDA:?DBGGIIIII@C;DHDHEHGIFEHIIGGB@FA
@5159183/1
gtgggttcgtgaatcatgccctcaatctgcaccagttcatatttgggcac
+5159183/1
B@CFFDFFHFHDHJJIJHJJJJJJGIGIGHGIJJJDHHCIEIIJIGBGEH
@5159445/1
gtggtcttcttgaacttcttcaattgacgcaagaagtaccagaaacggga
+5159445/1
CCCFFFFFHHHHHJJIJIJJJIIJJJJJJJJIJJIJHIIJJJJJJJJJJI
@1056054/1
ggcgaattttgcgatctgcgtggtagcgtactaccagcgttgatagattc
+1056054/1
C@CFFDDDFFDDHJIIIDHHFHHHHEGGHIGIGGGCGHHCBAF@F@GDH=
@6178727/1
ctggtctgaagagaagatcctcatcttgtatagaggaggcttgggctcgc
+6178727/1
CCCFFFFFBFHHHIIJJJJJJJJJJJJJIJJJJJJJJJJJJIIIJJJJIG
@1565740/1
cgaatagtcttttctaacttgaacagtgcgatgttttacaagggcaggtt
+1565740/1
@CCF?DDBFHDHFHIIIGIGIEIEHICEHHDGHIHEIIGEGI?BGGIIB?
@2082618/1
gcgacaccttgtggctgtgacttgtagtcaaggtggagattttactatct
+2082618/1
C@@FFFFFDHHHHGIJICFHJIGIHHHFHDHGG:CD=B@FIJIGGIIICG
@2082753/1
tgtaggagtttcgggctcgggtttactagcctcctccttagaagttggtt
+2082753/1
CCCFFFFFHHHHHJJJJJJJJFHIIJJJIJJIJJJJJJJIJIJJIHJJHI
@6179289/1
ggtgcacgcgcttgggcagagggaatctgattgtgctgttgtggaactgc
+6179289/1
@@?DDDFFGHHDHIGIGGHGGBH@FGHIGEHHIEHIIIHEGHGDHEIGII
@6179414/1
agcgagactcataacgcagccagatgccaaagttcttgatcttcactggg
+6179414/1
CCCFFF0@DHHHHJJJJJJJJJJJJJJJJJJJIJJJJJJJJJJJJJJJJJ
@1566481/1
ctttactcgaatagtcttttctaacttgaacagtgcgatgttttacaagg
+1566481/1
@CCFDFADFHHHFGCFHHHGGHIICHEEHIBDFCEGIEHGD@FFIGGEFI
@3619373/1
cggctgaattgcagcatcttgtcgagaacatgaagccgctttggtttacg
+3619373/1
CCCFFFFFHHHHHJJJJJJJIHJJJJJJJJJJJJJIJJJJJJJJFHJIJJ
@1566528/1
tgtttttctctgtgatctgtttcttggcatctatagatgtcggtggcgca
+1566528/1
BCBFFFFFHHHHHJJJJJJJJJJJJIJJJJJJJJJJIJJIJJJHHJIJJI
@7204064/1
ctagtaagtcctgagccatagcaaacagccactggcaatgtggatagctg
+7204064/1
@@@DDEDFHFHGHIGDFHIJEHIEHDCEGBFGGFECFDG@9BBBFE>FHG
@7204179/1
agcactgagtgacggcacctccgacactgaggtcacggtactcgcggtac
+7204179/1
CCCFFFFFHHHHHJJJJJJJJJJJJJJJJIJJHJJJJJHIJJJJJJHEFF
@6690779/1
cgcaagaagtaccagaaacgggacttagccacaatctggtctggagagaa
+6690779/1
CCCFFFFFHFHHHJJJJJJJJJJJJJJJJJJJJJJJJJJJJJJJIJJJJJ
@6690816/1
tggatgtagctgccattatgtagactgttgtgttgaccaataatgggtta
+6690816/1
CCCFFFEFHHHHHJJJJJJJJJJIJIIHGIHIIIJJIJIJJJJJJJG?DG
@2084405/1
gttgtggaactgcttcacctgtggccggcggcacgcagacgccttgatga
+2084405/1
=?@BD?D?CBD?BGD?B:::<FFIIEBF?FBFFB=8B<8>>;@?BBB:AD
@7706189/1
gggaatctgattgtgctgttgtggaactgcttcacctgtggccggcggca
+7706189/1
CCCFFFFFHHHHHIIIJJIIJJJJJJJJJJJJJJJJJJJJJJJJJIJHFC
@3620433/1
ctccaaagcattctgggctgcagatgactgtgcatccttgctagtaagtc
+3620433/1
CCCFFFFFHHHHHJJJIJJJJJJJJJJJJJIIJJJJJJJJJJJJHIJIDG
@10760/1
gcttcacctgtggccggcggcacgcagacgccttgatgacctccactttg
+10760/1
CCCFFFFFHHHHHJJJJJJJJJJJJJJJHHHFFDEEEEEEDDDDDDDDDD
@6691535/1
ttctgtacattcttttttcctcctttctttttcggtggcttccccatttt
+6691535/1
CCCFFFFFGHGGHIJJIIJIJJJJIJJJJJFJJIGFHIIJIJIJJJIIIH
@2084943/1
ctagaatcactggttcaaattcaaataaaatcactctgcaatcctgcctc
+2084943/1
CCCFFFFFHHHHHHIJJJJJJJJDFHHJJJJJJJJJJJJJJJJJJJJJJJ
@7706720/1
gtcgatgtcgaacccaaaaatgtaattaacttttttttttgtctgtttgt
+7706720/1
CC@FFFFDFHDAFHIJIIJJGICHEDF@E9EFBFHEHGIJB=?EE?ECBB
@7706960/1
cgccaattcactgttcattacctgtgaaaactgcccctcagatacaccgt
+7706960/1
CCCFFFFFHHHHHIJJJJJJJJJJJJJJJJJJJJJJJJJJJJJIJJJJJH
@7206055/1
gaaaagaatcacaagtaagatactgcaaacatgccagttataaagcatag
+7206055/1
CCCFFFFFHHHHHIJGGIJJJJJJJJJJJJIJJJJJJJJJJJJJJJJJJI
@6692204/1
cgagtacttcatattagaaatcacttctttgattttcttcaagcgctcat
+6692204/1
@@BFDDEFGHGHHJJIIIJIJJGJJJIHIIGGIIJJIJJJJIGBGGIJJJ
@3621296/1
acgggctctgtgcctggctcccatgtcacggtagcactgagtgacggcac
+3621296/1
??@<DD>DBFDC:EB?BEHGGEGG@4?CFEGCDDGAEHG@GBGDG;F<@@
@3621297/1
ctgtggccggcggcacgcagacgccttgatgacctccactttgatgatct
+3621297/1
@@CFFFFFGFGGHIJJJIIIIJJIHHHHFFFFFFDEDEEDDDDDDDDFDD
@6692221/1
ctggagagaagatcctcatcttgtatagaggaggcttgggctcgctctcc
+6692221/1
@@CFFADD?BHFFGEIIBHBHHIGIGGGIG@EH>GCH<F<DH?DFFCHII
@1058976/1
ctgtgatctgtttcttggcatctatagatgtcggtggcgcacagggcacg
+1058976/1
CCCFFFFFHHHHHJJJJJJIJIJJJJJJIJIJJJHIJJIJJJJJJJJJJJ
@6692609/1
ctgcaatcctgcctcacatgattcatccacaaattccaacccttgcgttt
+6692609/1
@@CADFFDFHHHFHIGIIIJJGIJJIIJJIIGIJIGIJGGGGIIJJJJII
@6692756/1
gggaatctgattgtgctgttgtggaactgcttcacctgtggccggcggca
+6692756/1
CCCFFFFFHHHHHJJJJJIJJJJJJJIJJJJJJIJJJJJJJJJJJJJHFC
@5674611/1
ggcctcttgtatgcgaaggtgttgaggcgcttgtggtggtgcacgcgctt
+5674611/1
???DDDFDAAFFFIHCFEE3<FEG>FHHIEEHIGCGFGGHFGAECEEHDC
@5161183/1
ggtcaccttccatgcaaaatcttatcatgcaaattgttacatttatatta
+5161183/1
@@?DDBDEHHHHHGGDHEGHJJIJJICHHAFHDHIGEEGIIJJIJIIIII
@1059479/1
aggtgctgggcctcttgtatgcgaaggtgttgaggcgcttgtggtggtgc
+1059479/1
??@=DDDFFHFHHIIJJGIIGIJGEGIFFFHHIIGAHFIGGBGA@FI@DE
@3102510/1
gggatctgagaatggtttagattcacaattttgtccgctggacaatgttt
+3102510/1
@@<DD?DDDD<CFEBF?FFEFI<:FAF?FCH@HEFEFEGB6:?DGDFI>?
@2586544/1
gttgtggaactgcttcacctgtggccggcggcacgcagacgccttgatga
+2586544/1
@@@DBBBBFHAF?EFBFHGHCFGAHCGGHGGBHIF<BD@CCBBABC9@C;
@2586567/1
gtgggttttaatgttattattacagcatacataataaaattagaggaagt
+2586567/1
CCCFFDDFHHHGHJJJJJJJJJJJJJIJIJJJJJIIJJJJJIJJJJGIJF
@6180103/1
cctttgtgcgccacatcaatgttgataaaggctttattggtaaatatggc
+6180103/1
CCCFFFDFHHHGHJJJJJJJJHHIJJJJJJJJJJJJJJJIIIJJJJJJIJ
@2586821/1
ccattcccaactgtcctccggtactaacgatcaaatcgatcatgggtcca
+2586821/1
@CCFFFFFHHGHHJJJIJJJJCHHJJJJJJJJDFGBDGHJJIJJJGHGIJ
@2586829/1
atacataataaaattagaggaagtaggtgctgggcctcttgtatgcgaag
+2586829/1
CCCFFFFFHHFFHHIIJIIJHIIJJIIHIJJJJJGIJJJJIJIIIJIIIJ
@1567768/1
gaggcttgggcctgttttggtagcggcggcgcgg
+1567768/1
?;?B?DDDFFBD?EAE:A?E<CFGFFH>F@?396
@7207700/1
ggcctcttgtatgcgaaggtgttgaggcgcttgtggtggtgcacgcgctt
+7207700/1
CCCFFFFFHHHHHJJJJJJCFHHJJJJJJJJJJIJJIJJHIIJJJJHHFD
@6180368/1
gcttggtacaaagcaaaggtcgggcagttcgtcaacaagacattactagc
+6180368/1
CCCFFFDFHGHHHJJJJJJJJJJJJJJGIIJIJGHJJIGGIIJJJJJJJJ
@3103383/1
gtttttaatttgtgctccaaattgtatctgacgacgcattgaatctgaat
+3103383/1
@@@FFFFFHHHGHIIIGIJIGIGIIIIJJJHIJIJIJJIJJIIIIIIBFH
@2086207/1
gtttgatttcgatgaaacttggtataattatgtcttattatcctggacat
+2086207/1
@@@FFBDDHHHFBFHIIGIIGEAEHEBHHGIIIIIIIIIIIEHIGIIIHI
@3622351/1
gccagatgccaaagttcttgatcttcactgggctcttctctgggatttcc
+3622351/1
@@@DFFFFHHHGFIEGDGGIIIAHIIIIIIDGGGGIIIHIIIGGCHIGIG
@2587696/1
gttaagaggtgttacctgcaacttggccaggttagggccaacagattgtt
+2587696/1
CCCFFFFFHCFHHJJJJJJIIJJJJJJJJJIGIJJJJJJJJJIJIJJJHJ
@7209143/1
tcataacgcagccagatgccaaagttcttgatcttcactgggctcttctc
+7209143/1
CCCFFFFFHHHGHJJIJJJJJJJJHIJJJJIJJJJJJJJJJJJJJJJJJI
@6181345/1
tctcagcttccctgcaaagttaaccatcttgtattcaaaagaaaac
+6181345/1
@@@DDD<DA<<CFGBCFGBCFG<E<HHIHIIHHEGCGEHIHG>:BB
@2087583/1
ctaatattataacattccctgtacgttcaaacgtatcacacattttctgg
+2087583/1
CCCFFFFFHHHHHJJJJJJJJJJJJHJJIJJJJIIJJJJJJJJJJJIJJJ
@2087842/1
gtagcactgagtgacggcacctccgacactgaggtcacggtactcgcggt
+2087842/1
CCCFFFFFHHHFHIJJJJJJJJJJJJJJJJJIJIHHIJJJHIJJJJJHFE
@1569059/1
gctgggcctcttgtatgcgaaggtgttgaggcgcttgtggtgg
+1569059/1
?@@D:A?D;DBFFC?EB<<@GEBC9:?CCFCFBEEAFF@FB;;
@3623422/1
ccgcatttcatatttgtttgtttgtatataacgtgtattacaaaatagtt
+3623422/1
@CCFFFFDHHFHHGHIHGIHCGIGFHIIJIGIICEFGIIIJIIJJJGHBF
@1569131/1
gtcacggtagcactgagtgacggcacctccgacactgaggtcacggtact
+1569131/1
CCCFFFFDHHHHGJJJJHIIJJJJJJJJJJJJJJJJIIJJHHJJJJHHHH
@2087968/1
ccctaatagagacgatttcaccagtggtcttcttgaacttcttcaattga
+2087968/1
CCCFFFFFHHHHHJIJJJIJJJJJIIJIJJJIJJJGIJJJIJJJJJJJJH
@1569141/1
gcgcttgtggtggtgcacgcgcttgggcagagggaatctgattgtgctgt
+1569141/1
@;@BFDFBDHHH@FGHIEIDHIGHC?F@EGDGG6FHHIII@EH>=77@DH
@1569163/1
cgtcagaatgcccacctcacgttccgccaattgcttcaccttatgatagt
+1569163/1
CC@DDDFDHHFHFHGGHGIHACBFGIIJFAHEHGIHJAHDHBDHIIJI>G
@6693824/1
gccaggtgccaaagttcttgatcttcactgggctcttctctgggatttcc
+6693824/1
CCCFFFDDHHHHHIIIJJJJJIJJJJJJIHIJJJJJJJIIJIJJIGHIIJ
@2088266/1
gcttcacctgtggccggcggcacgcagacgccttgatgacctccactttg
+2088266/1
@@@FFFFFHDFHFIHHI@EHIGIIGGIIH<EE>AEEEEEEDCCDCCACDD
@5675284/1
ttacagcatacataataaaattagaggaagtaggtgctgggcctcttgta
+5675284/1
@@@?=DDAAFFBAEDCBG<:A<CDCHGBF@FBDF?DE@GCGCFFFA<<?@
@12455/1
caccagtggtcttcttgaacttcttcaattgacgcaagaagtaccagaaa
+12455/1
CCCFFFDEGHHHHIHIGGIJJJJJJJGGIJJJIJJJJJIIJHHIJJJJII
@6694160/1
catagcgataaattttaagggacttaaattccatttccaaatagttgacc
+6694160/1
@@@FFFFDHDADH>FHGBG@CBEHHIHACBHB@FCFFGIEEIGCHF9?DF
@7709387/1
cttaaaaaccgcatttcatatttgtttgtttgtatataacgtgtattaca
+7709387/1
BCCFFFFFHGHHHJIJJIJJJJJJIJJIIJJJIHJJJJJJJIJHIJJJJJ
@6694374/1
cattcaactgtcttgttaatgcctggccc
+6694374/1
@@@BDBDDFFAFHHBAFF?FBHEHGGEG?
@4643360/1
gttacctgcaacttggccaggttagggccaacagattgtttgagatgttt
+4643360/1
@CCDDFFFGHHHHIGIIGHGJGHIGDHGGGDHGIIIIGFHIIFGGHIEHI
@4643424/1
tggtggtgcacgcgcttgggcagagggaatctgattgtgctgttgt
+4643424/1
==;DDBD??A:<<<E:?1C;?9CGBGI??;?8//9?B=====8=C8
@3624504/1
gttgtggaactgcttcacctgtggccggcggcacgcagacgccttgatga
+3624504/1
CCCFFFFFGHHHHIJJJJJJJJJJJJJJJJJJJJHHFFDEDDDDDDDDDE
@4643607/1
gtcttcttgaacttcttcaattgacgcaagaagtaccagaaacgggactt
+4643607/1
CCCFFFFFHHGHGJJFGIJJIJJJJJJIJIIJJCFGHIIFIIJJIJIJJJ
@4643620/1
cacctgtggccggcggcacgcagacgccttgatgacctccactttgatga
+4643620/1
@BCFFFFFHHHHHJJJJJJJGIJJJJHHHFFFFFEEEEEDDDDDDDDDDE
@6694749/1
cttcaattgacgcaagaagtaccagaaacgggacttagccacaatctggt
+6694749/1
CCCFFFFFHHHHHJJJJJJHIJJJJJJJJJJJIJJJJJJJJJJJJJJJJG
@13286/1
ctgggcctcttgtatgcgaaggtgttgaggcgcttgtggtggtgcacgcg
+13286/1
@@@FD?DDFHHHFGIGIIGEFH<<EGHHGGGIIIIGB@FCFG;@FHGIFF
@4133146/1
tatagaggctgtcactgcagcgatactgggaacattcgactgatccggtg
+4133146/1
CCCFFFFFHHHHHJJJJJJJJJJJJJJJJJJJJJJJJJIJIIJJJJIJHI
@4644141/1
gcacgcgcttgggcagagggaatctgattgtgctgttgtggaactgcttc
+4644141/1
@CCFFFFFHHHHFJIJIIJJIIJJJGIJIEFFGIJJJJIJIJIJDHGIII
@1061213/1
ggatggagtgagcacgggctctgtgcctggctcccatgtcacggtagcac
+1061213/1
CCCFFFFFHHHHHIJJJJJJJJJJJJJJJJJJJJJJJJJJJJJJGIJJJJ
@7710344/1
cggcagatgaggatacctcaacttcatcttatacttatccaagaaatatt
+7710344/1
CCCFFFDFHHHHHIFGHHIJJJJJJJJJJJJJIJJJJJJJJJJJJJJJJJ
@3104139/1
gacgataaaatatccacttattaaattaatcgcacttctttgttttattt
+3104139/1
CCCFFFFFHHHHHJJJJJJIJJJJJJJJJJJIJIJJJJJJJJHJJJJJJJ
@5162727/1
cgcaagaagtaccagaaacgggacttagccacaatctggtctggagagaa
+5162727/1
CCCFFFFFHFHHHJJJJJJJJIJJJJJJJJJJJJJJJJJIJJJJIJIJGI
@4644598/1
ggcgcttgtggtggtgcacgcgcttgggcagagggaatctgattgtgctg
+4644598/1
=@<?BDDBCFB<DGFCBGHCGIGGF=@DDDD1BEH@FAF;@GGIG=CGIE
@1061612/1
gcacgggctctgtgcctggctcccatgtcacggtagcactgagtgacggc
+1061612/1
BCCFFFFFGHHHHJJJJJJJJJJJJJJIJJJJJIJJJJJJJJJDHIJIJI
@5677178/1
ttcgactataataataataaaaaacaaacatataattgaaattcaatatt
+5677178/1
@@CDDDDFGFDHHDEHGGIGJGGGHIJJJJJEGJJJIEGHIGIGIIJJIJ
@5163106/1
atcaaacgctattaattcattagcgaaaaacttacttttcacttttaaaa
+5163106/1
CCCFFFFFHHHHHJJJJJJJJJJJJJJJJJJJJJJJJJJJJJJJJJJGIJ
@4645084/1
cactgagtgacggcacctccgacactgaggtcacggtactcgcggtacat
+4645084/1
CCCFFFFDHHHHHJJJJJJJJJJJJJJJJJGHIJJIHIJJJJJJHHFFFF
@1569425/1
gtagaaaagtgctgtctgtacattgaaaataaaaataaaaaaatagcagg
+1569425/1
@BBFFFFFHDHHHJIIIIIJJJJJJIIJJJJJJJIJJJJIJJJJIJJJJJ
@5677725/1
ggttgaacggaactcctatcctttactcgaatagtcttttctaacttgaa
+5677725/1
CCCFFFFFHHHHHJJJ4CHIJJJJJJJJJIJJJJJJJJJJJJJJJJJJJJ
@4645400/1
ctggtctggagagaagatcctcatcttgtatagaggaggcttgggctcgc
+4645400/1
CCCFFFFFHHHHHJJJJJJJJJJJJJJJIJJJJJJJHGIJJJHIJJJJJG
@3105052/1
caaatggaaaaaaaaattggtgaaaagaatcacaagtaagatactgcaaa
+3105052/1
CC@FFFFFHHHGHJJJIJJJGHJJJJJJJJJJJJJJGHJJJJJJJJJIJJ
@3105183/1
gcaagaagtaccagaaacgggacttagccacaatctggtctggagagaag
+3105183/1
CCCFFFFFHHDHHJGGIJIJIGHIIJJJIJJJJIJJDIDGIJJGIHIIHI
@5163776/1
ctcatcttgtatagaggaggcttgggctcgctctccgaagggagcttgcg
+5163776/1
CCCFFFFFHHHHHJJJJIJJJJJGIJJJJJJJJJJJJHJJJJGIGIJJII
@4645600/1
catcgccaagaaactctaggcgttcgtaggaacgcgtcactctgttgcga
+4645600/1
CCCFFFFFHHHHHJJJJJHHIIGHIJHIJJJJJJJJIIJJIJJJGJJJHH
@7210050/1
atacataataaaattagaggaagtaggtgctgggcctcttgtatgcgaag
+7210050/1
CCCFFFFFHHGHGJJJIIJJFHJGHHIAFGHJIIJJJJJIJFHIIIIEHG
@7711492/1
gcacagggcacgcttgcgcatgacatctatacatgccattggcgttcaaa
+7711492/1
CCCFFFFFHHHHGJJJIJJIIJJIJJJJJIJJJJIJIIIJJIIJIJJJJJ
@4645739/1
cagcatacataataaaattagaggaagtagg
+4645739/1
@@@DDDDDFF<CBG<EFFII9<<33332A<3
@1570079/1
gtcggacgagccgtgccttttattgcttggtgagacacgagataaaagtc
+1570079/1
CCCFFFFFHHHHGHIIJJJJJJJJJJJJJJIIJIIJJJJJJIJIJJJIEE
@1570261/1
agtagctcctgcaccatgctgctcatctcgtgcactatctcttgtctgtg
+1570261/1
CCCFFFFFHHHHHJJJJJJJJJJJJJJJJJJJJJJJJJJJJJJJJJJJIG
@6183420/1
ggtacatgttgtgtacacctgagcgagactcataacgcagccagatgcca
+6183420/1
BCBFFFFFHHHHHHIJJIIJJJJJJJJHIJJJJJJJJJJJJJJJIJJJJI
@1570352/1
ctgagtgacggcacctccgacactgaggtcacggtactcgcggtacatgt
+1570352/1
CCCFFDEFFDDHFHGIJJIJJIIIJGGIHIJIIJJFIJJIIJH=EBDFFE
@4646423/1
agagcgtcccgtacccatagcaacaagatcagcgactgtcacacggtagc
+4646423/1
;?<:1@DDDDA<?@EBEIIC?1C:E@BD?DDEBDDDDAECEDIDAAACD@
@1570419/1
ttgtgctgttgtggaactgcttcacctgtggccggcggcacgcagacgcc
+1570419/1
CCCFFFFFHHHHHJJJJJJJJJJJJJJJHIJJJJJJJJJHFFFDDDDDDD
@7210956/1
cccgtttagcagcttcatccagaggcaagcgctccaagttgcttggaggc
+7210956/1
CCCFFFFFHHHHHJJJJJJJJJJJJJJJJJJJJJJJJJHIJJJJJJIJJJ
@7211394/1
cttcttagagcgtcccgtacccatagcaacaagatcagcgactgtcacac
+7211394/1
CCCFFFFBFDBH@FFHHIBGIIIGIGGGEIIJGEGIJG@FHGIIGHIJJJ
@7712567/1
cgccatcaggacctgcaccatgcaccgccatgccatgtaccacgcctggg
+7712567/1
CCCFFFFFHHHHHJJJJJJJJJJJJJJJJJJJJJJJJJJJJJJJJJJJJJ
@4133506/1
gccagatgccaaagttcttgatcttcactgggctcttctctgggatttcc
+4133506/1
@@@FDFFBFHHFDGCBGEEEHGIGIEG<EH<BGHGHIIIHGEGGIGBFHE
@2589809/1
cgcaagaagtaccagaaacgggacttagccacaatctggtctggagagaa
+2589809/1
@?@=BDDAAA?CBBFBFFHEC>AFEBGFGHGIHIIEGGB<DFHGEH;B;B
@7212051/1
ggcagagggaatctgattgtgctgttgtggaactgcttcacctgtggccg
+7212051/1
@@@DDADDF@FFHEGDCBHDEHHIHGGGHGIIIIIIIIIGIIIIFGHIFH
@2089936/1
gtgctgttgtggaactgcttcacctgtggccggcggcacgcagacgcctt
+2089936/1
CCCFFFFFHHHHHJJJJJJJJJJJJJJJJJJJJJJJJHHFFDDDDDDDDD
@4133961/1
cgcaagaagtaccagaaacgggacttagccacaatctggtctggagagaa
+4133961/1
BCCFFFFFFFFBHBGIJJDGFGEGFHJIEGG@FGDEG@BDGGIIFF?@FG
@3626177/1
ttgccattgacctttcctaggagtgactttcccgtttccaatctcca
+3626177/1
?@@?DEDDHFFADGIGIGIIGDHCBHG@FHGCGE;?GHHIIIEH?BG
@6695841/1
ccatgtcacggtagcactgagtgacggcacctccgacactgaggtcacgg
+6695841/1
CCCFFFFFHHHFHIJJJJJIJHHIJJJIHHJJJJJJJJJJJIJJIIIJJJ
@4134133/1
caccagtggtcttcttgaacttcttcaattgacgcaagaagtaccagaaa
+4134133/1
CCCFFFDFHHHHHJJJJJJJJJJJJJJJJJJJIJJJJJJJJHGJJJJJJJ
@2090159/1
ggagagaagatcctcatcttgtatagaggaggcttgggctcgctctccga
+2090159/1
CCCFFFFFHHHHHJJJJJJJJIJJJJJJJIJJJIJGIJIJJJJJJJJJJI
@6696057/1
ccagtggtcttcttgaacttcttcaattgacgcaagaagtaccagaaacg
+6696057/1
B@@FDDDDHGGHHJIHHIIIIJIHHGIIIIJJJJJHGIIFIJIIJJJJJJ
@6696173/1
cagcatacataataaaattagaggaagtaggtgctgggcctcttgtatgc
+6696173/1
CCCFFFFFHHFHGJIIJJIJJJJJIIJCHHEEGHIHFHGJJJJJJGHIJJ
@2090571/1
cctggctcccatgtcacggtagcactgagtgacggcacctccgacactga
+2090571/1
CCCFFFFFHHHHHJJGIJJGIJJJJJJJJGHGGJJJJJJJJJJJJJJJJH
@6696332/1
catacataataaaattagaggaagtaggtgctgggcctcttgtatgcg
+6696332/1
@@@ADDDDDDHFAGFHIG@EEB;ACBHDFGGHD9BHIGBEGA?4?0?D
@4134593/1
ggcagagggaatctgattgtgctgttgtggaactgcttcacctgtggccg
+4134593/1
@@CDFFFFFHFDHIJJJJJFHGIIHGIGHIIIJGGIJJJGJJGIHHIIII
@2090867/1
gatcgttgtattcagctggtggagcagatatagcggtggaggggaacaca
+2090867/1
C@CFFFFFHHHGHIIIJJJIIJFF;AFHIGIJJFIEGHIDGHIIABGGHD
@6696613/1
gtgctgggcctcttgtatgcgaaggtgttgaggcgcttgtggtggtgcac
+6696613/1
CCCFFFFFHHHHHJJJIJJJJHHHIEGIIJIJJIJJJJJIJJHIJHIJJJ
@5678019/1
gacgcaagaagtaccagaaacgggacttagccacaatctggtctggagag
+5678019/1
@@@DDFFFGDHFDFHGGGGIJJIIGGIGIGGHIGGIGIIGIHGHGIDGBG
@535222/1
gtagcactgagtgacggcacctccgacactgaggtcacggtactcgcggt
+535222/1
CCCFFFFFHHHFHGIIIJJIJJIDEEIIIJJHIJFGIJIIFHHIIJJHF=
@6696897/1
gtggattttaatgttattattacagcatacataataaaattagaggaagt
+6696897/1
BBCFFFFFHHHHHIJJJJJJJJJJJJJJJJJJJJJJJJJJJJJJJJJJJJ
@6696949/1
gttattgttatgtcgatgtcgaacccaaaaatgtaattaacttttttttt
+6696949/1
CCCFFFFDHGGHHJJIJJJJJJIIJJJJJJJJJIIIJJIGFGIJJJJJIH
@2091348/1
gttgtgtacacctgagcgagactcataacgcagccagatgccaaagttct
+2091348/1
?=@DA?DBFFHHHIIIIG:FHGEFHGF<?DBGIIIIHIIDHGHEGE=BFH
@2091374/1
cggtgatggcgcgcgccatggcgatgggcgtgcggtcctcgctgcaggcc
+2091374/1
CCCFFFFFGFHHHJJIJIIJJJIJJJJIJJGIIJHHFEFEDDDDDDDDBD
@2591131/1
cacctgtggccggcggcacgcagacgccttgatgacctccactttgatga
+2591131/1
C@@FFFDFHGHHHIJJIIIJJJJJJJHHHFFFFFEEEEEDDDDDDDDDDE
@6697193/1
gtagcactgagtgacggcacctccgacactgaggtcacggtactcgcggt
+6697193/1
CCCFFFFFHHHFHHIJJIJJJJJJIJJIIJJJJIHIJJJJGGIJJGIGFB
@3106038/1
ggcctgttttggtagcggcggcgcggtccgtgtggagcatgctcgccatc
+3106038/1
@@@FDFFFHHHDCFFHGBGIEGEHDC>8@?<@A<?CDC9@CD>CB88B<C
@5164686/1
gacggcacctccgacactgaggtcacggtactcgcggtacatgttgtgta
+5164686/1
CCCFFFFFHHHHHJJJJJJJJJHIGJJJHIJJJJJJJJJJJHHHHHHFFF
@5678736/1
cggcacctccgacactgaggtcacggtactcgcggtacatgttgtgtaca
+5678736/1
CCCFFFFFHHHHHJJJJJJJJJJJJJHIJJJJJJJHIJJJJIJJJJHHHH
@535626/1
acaacctctatactttgcattaaaataatgcccattttcacaggcaaggg
+535626/1
CC@FFFFFHHHHGJIEIJIIIIJJIGIGIJIJJJJIIJIIJIIJIEIJII
@3106241/1
atccacataagtaacttcaaatgattgctcagatgcaatttcttgca
+3106241/1
@@@FFFFFFHHHGEHHIGEIHGHHIIGIIGGHEEHIGAGFEHIIIIG
@5164893/1
ctcatcttgtatagaggaggcttgggctcgctctccgaagggagcttgcg
+5164893/1
CCCFFFFFHHHHHJJIJIJJJJJGIJJJJJIJJJJJJJJIJJIJICHIIJ
@3106348/1
cgcttgtggtggtgcacgcgcttgggcagagggaatctgattgtgctgtt
+3106348/1
@@<DDBAB1A;?FB@?CBGHIGHGIGACHIGI<08BAGG9F>@FGGG>CG
@4647006/1
ctggtctggagagaagatcctcatcttgtatagaggaggcttgggctcgc
+4647006/1
@@@DDDDDDHF>FBBF?FEHFEDHIIIIHGFEHFGIGGEHEIG7FEIEE6
@4647101/1
tgaggcgcttgtggtggtgcacgcgcttgggcagagggaatctgattgtg
+4647101/1
@C@FDDDFHGFFHGHBH@FGGIJIJGHGDEDHGIIIIIGHFEHHDFFFBE
@5165180/1
cctggcgcttagcaagtttcttagacttgccagttcccacttcacgacgc
+5165180/1
@@CFFDDDFFFHFIDEHGIIIJJGGIEGIIGIJGEEHIJGIJJGHHJJGE
@4647150/1
ggcacctccgacactgaggtcacggtactcgcggtacatgttgtgtacac
+4647150/1
CCCFFFFFHHHHHJJJJJJIIJJJJHHIJJJJJJFHIIJJIJJIIHIJHH
@3106730/1
ctgaggtcacggtactcgcggtacatgttgtgtacacctgagcgagactc
+3106730/1
@@@?B;2BFC?DACFFGIEB8GHGEHB:BHHG??GEFHGEGIEH;@;@DH
@6184366/1
cttgtggtggtgcacgcgcttgggcagagggaatctgattgtgctgttgt
+6184366/1
@@CFDFFDHHFHHJJJJJJIGHJIIJJHIIIEIJHJJJJJJIJHIIGGIE
@6184463/1
ttattattacagcatacataataaaattagaggaagtaggtgctgggcct
+6184463/1
CCCFFFFFHHHHHJJJJJJJJJJJJJJJJJJJJJJJIIJJGIIJJJJJJJ
@6184604/1
gttgtgtacacctgagcgagactcataacgcagccagatgccaaagttct
+6184604/1
CCCFFFFFHHHHHJJJJJJJJJJJJJJJJJJJJJJJJJJJJJJJJJIJJJ
@7715299/1
cctcgctgcaggccgactggtggctgccctcgcccgagtcgtgctccttc
+7715299/1
CCCFFFFFHHHHHJJJJJJJHGIIJJIJJIJIJIJJJJEDHHHGEFFFFD
@1573486/1
tgatagagacgatttcaccagtggtcttcttgaacttcttcaattgacgc
+1573486/1
CCCFFFFFHHHHHJJJJJJJJHIJIJJJJJJJJJJJJJJJJJJJJJIJJJ
@3627816/1
ctcgaatagtcttttctaacttgaacagtgcgatgttttacaagggcagg
+3627816/1
@@<DDBBDDAFFHGGAGBEHGIIDGIIIEEDGFGG?FGIIIBCHGDGGHI
@4135440/1
tgtatttgttatgtaaccactccatactttgtttcatttaaatttacggg
+4135440/1
@@@?DD8DCFDBB<AFBAFIIIIIGHHG<B<C?EGH>4?CFHFEHGIIFE
@2591532/1
aatgtgtttattttgtttttctctgtgatctgtttcttggcatctat
+2591532/1
@@@FFDDDBHHHHIIHHEHIGEGHGIIGGIGIFHIIIIHCHGHHGHG
@5681125/1
agaggaagtaggtgctgggcctcttgtatgcgaaggtgttgaggcgcttg
+5681125/1
CCCFFFFFHHHHFIJJJJJIJJJJJJJJJJJJHGHIDHGHIGHJJJJIJI
@3628288/1
caaaaatgtaattaactttttttttgtctgtttgtctgtttgtctgtttg
+3628288/1
@@@DD;DBD<<CFD>HIHCEH6:FHABGIGB><;?BF9FGBFBC9;CECE
@2092238/1
cgatgaagttttggaatccctatttttttcgtaggtatttgcggtgaatt
+2092238/1
CCCFFFFFHHHHHJHIJJJJJJJJJJJJJJJIJJJGHIJJJJJJHIIJJJ
@2092243/1
aggaagtaggtgctgggcctcttgtatgcgaaggtgttgaggcgcttgtg
+2092243/1
@CCFFFFFHGFHHJJIJIJJJJJJJJJJJJJJJJBFHHIHJJIJJIJJJI
@3628620/1
gactcataacgcagccagatgccaaagttcttgatcttcactgggctctt
+3628620/1
@@@FFFFFHHHHHJIJJJJJJJJJJIIEHIIJJJIJJGIJJJHIJIJJJJ
@7716336/1
gtttgtttgtatataacgtgtattaca
+7716336/1
?@<DADAD:FDFBA?GFEACFFGCHD4
@2092729/1
cgcaagaagtaccagaaacgggacttagccacaatctggtctggagagaa
+2092729/1
CCCFFFFFHHHHHIGHIIJJJJIIJIJJJJJJJIIJJJJHIJJJIJIJJI
@4136168/1
cgggctctgtgcctggctcccatgtcacggtagcactgagtgacggcacc
+4136168/1
@@@FFFFFHFHHHGJIIJJJJJJJJJJJJJEGIIJJIIJJHIJJJGIIIJ
@4136411/1
ccagtggtcttcttgaacttcttcaattgacgcaagaagtaccagaaacg
+4136411/1
CCCFFFFFHHHHHIIJJJJGHJJJJJJJJJJJJIIJJJIIIJJJJJJJJJ
@3629459/1
agaagatcctcatcttgtatagaggaggcttgggctcgctctccgaaggg
+3629459/1
@C@FFFFFHHHFHJJJJHIJJJHHEFHIGJJAFGGIIGDGIJJGIEIGHI
@1575002/1
cgtcaaagcatttattgtggccgctctaggcagcaaacagttcatccttg
+1575002/1
CCCFFFFFHHHHHJJJJJJJJJJJJJJJJJJJJJJJJJJJIJJJJJJJJI
@536374/1
ggcgcacagggcacgcttgcgcatgacatctatacatgccattggcgttc
+536374/1
CCCFFFFFHHGHHIIJJJJIJJJJIJJIJIIJJJIIGGIIIJJJJIJJJJ
@5682614/1
agggaatctgattgtgctgttgtggaactgcttcacctgtggccggcggc
+5682614/1
;??DBD;DFD8B>FCFHGGHIIIG??EFHEIEGGAGHCBFEGEF<FDABD
@4648272/1
tggtggtgcacgcgcttgggcagagggaatctgattgtgctgttgtggaa
+4648272/1
@@CDDDFDHHFHHIEEHIJJGGGEHIHDHIIGJJIJJDGHJJHIJGIJIH
@3629781/1
tgtgtacacctgagcgagactcataacgcagccagatgccaaagttcttg
+3629781/1
CCCFFFFFHHHHHJJJJJIJJJJJJJJJJJJJJJJJJJJJJJIJJJJJJJ
@4136952/1
acggcacctccgacactgaggtcacggtactcgcgg
+4136952/1
@@@FBFDD?DAAHHIIBEFGCGCGBGGI?HEADGEI
@7213302/1
tgaggcgcttgtggtggtgcacgcgcttgggcagagggaatctgattgtg
+7213302/1
CCCFFFFFHHHHHJGHIIIIJJJJJJJJJJJJJJJJJJJHHHHHFFFFFF
@536875/1
gcaagaagtaccagaaacgggacttagccacaatctggtctggagagaa
+536875/1
@@?DDDADHFFD?GBFCFFGI<<FG4CCFHBFF@FGGGHCH09999D;;
@4648861/1
tggatggagtgagcacgggctctgtgcctggctcccatgtcacggtagca
+4648861/1
@@@DFFFFHCFHHJGIIJJHIIJIHIFJJIJIIHIJIFIJJJJJIHIJHE
@1063733/1
cagcatacataataaaattagaggaagtaggtgctgggcctcttgtatgc
+1063733/1
CCCFFFFFHHGHHJJJJJJJJIJJJIJGHIJHHIJJJJJJJJJJJHJJJI
@3107991/1
gcaccatgcaccgccatgccatgtaccacgcctgggatgccacccggcac
+3107991/1
CCCFFFFFHHHFHJJJJGHJJJJJJIGIJJIJJIIJJJJIJJJJJJJJJI
@7213886/1
gaggaagtaggtgctgggcctcttgtatgcgaaggtgttgaggcgcttgt
+7213886/1
@@BFDFFDHHHFHHGGHIFGHIJJJFFIIIIEGHJBFHEIIIJEHDHGI@
@537072/1
gggctcgctctccgaagggagcttgcggccgatgacctcatactccttca
+537072/1
BBCFFFFFHHHHHJJJJJJIJJJJJJJJJJJJJJEIHHHHHHHFFFFFFE
@1063927/1
gccagatgccaaagttcttgatcttcactgggctcttctctgggatttcc
+1063927/1
;?@DDDADDBAFDH<EEI@HCHGII>?FHG;EBAGGBHIGHD>FEHHGFG
@1575843/1
gcatcttgtcgagaacatgaagccgctttggtttacgttccagttctcga
+1575843/1
?@<=AB?B==<?CC<BBG:AFGG<:EHIA@CBFDGGC898BAGG@F9<;C
@3108199/1
gcttcttctttctagtgcctgataagcccagacctagcccaaattcttct
+3108199/1
@@CFDDFDHHHHHGIAEHIGIJGHDH@HGGHEIJIJE@HEHGIIIEHGGD
@16762/1
ttctattcaatatttatcgtctggtacaatgcaatttaatttgatacaaa
+16762/1
CCCFFFFFHHHHGJJJJJJIIJJJHJJJJJJJJJJJJJJJJJJIJJJJJJ
@3630836/1
gccagttataaagcatagcccgaagtgctattggcacacaggcataatgc
+3630836/1
CCCFFFFFHHGFHIJJIJIFIJIJJHIIFIJJJIJJIGIJIJJIJIJJJJ
@3108511/1
ggcgcttgtggtggtgcacgcgcttgggcagagggaatctgattgtgctg
+3108511/1
CCCFFFFFHHHHDHGHIJJJJJJJJIJJJJJJJJIFFHIJJIJJJGIJJH
@4138062/1
ctcataacgcagccagatgccaaagttcttgatcttcactgggctcttct
+4138062/1
CCCFFFFDHHFHHIIIIIIJJJJBHGHGIIJIIGIGIIJJHGGGGFGIIJ
@6185713/1
gccagatgccaaagttcttgatcttcactgggctcttctctgggatttcc
+6185713/1
CCCFFFFFHHHHHJIJJJJJJJJJJJJJJJJJJJJJJJJJJJJJJJJJJJ
@7214702/1
cttcaatatccacataagtaacttcaaatgattgctcagatgcaatttct
+7214702/1
CCCFFFFFHHGHHIIIJJIHGIGHIJJJJJJJJJJJIIIJIJIJGIIJJI
@3108978/1
cccatgtcacggtagcactgagtgacggcacctccgacactgaggtcacg
+3108978/1
@@@BDDDDFB@F<A?<AEGICCC@<F@?C?D@?GGDDFBE=F3=@8==DF
@4138404/1
cacggcgtcacgacacagtccttgtaattctctggtgtgacatttataaa
+4138404/1
CCCFFDFFHHHHHJIJJJIIJJJIJJJJJJJJJJIHGHHIJJJJJJJJJI
@1576575/1
ctggagagaagatcctcatcttgtatagaggaggcttgggctcgctctcc
+1576575/1
CCCFFFFFHHHHHJJJJJJJJJJJJJJJJJJJJJJJJFIJJIIIIJJIIJ
@3109055/1
ggcgattcatacagtcgaattacatgacatcaagcttccgtacattttat
+3109055/1
CC@FFDDDHHHHGGEFHGHGFEGIGGIIJJHGGIGGEGHIGIJIGIIHHG
@3631572/1
gacgcaagaagtaccagaaacgggacttagccacaatctggtctggagag
+3631572/1
CCCFFFFFHHHHHJJGJJJJJJJJJJJJJJJJJJJJJJJJJHHIJJJJII
@3109287/1
gacacaggtgtcttcaacggaagagattccatttcccgtttagcagcttc
+3109287/1
CCCFFFFFHHHHHJJJJJJJJJJJJJJJJJJJJJJJJJJJJJIIJJIJJJ
@1065023/1
gaagccgctttggtttacgttccagttctcgattatcgaatttttcgcca
+1065023/1
@;?DD?:?CC?FFHGGBFB<C@GGGIGHIGHDHH?GB?D??FB@?;F@@C
@4138740/1
ccatgtcacggtagcactgagtgacggcacctccgacactgaggtcacgg
+4138740/1
CCCFFFFFHHHDHIJJJJJJJHHJJIIIJJJJJJJJJJJJJJJJHHJJJJ
@1065123/1
cgcaagaagtaccagaaacgggacttagccacaatctggtctggagagaa
+1065123/1
@@@F@DDDHDHFHIDGEIFHBEE@FGBEHBAA@BFDGII?B9FF>F?FHB
@4138869/1
ctcccatgtcacggtagcactgagtgacggcacctccgacactgaggtca
+4138869/1
CCCFFFFFHHHHHJHIIIJJJJJIFHIJJJJJJJJJJJJJJJJJIJJJIJ
@4138893/1
ggcgcttgtggtggtgcacgcgcttgggcagagggaatctgattgtgctg
+4138893/1
CCCFFFFFFHDHHIGIHIIJIGIJIIJIJJJJJJJIJJJIJJJJJHIGHH
@3632017/1
gcctgggatgccacccggcaccactcccgggtgaggatgcactacatttc
+3632017/1
BCCFFFFFHHGHHJIGIIJJIJJEGGIEGHI@DAHHIGHJGIEHECGGHH
@1577243/1
gacgatttcaccagtggtcttcttgaacttcttcaattgacgcaagaagt
+1577243/1
CCCFFFFFHHHHHJIJJJJJJJJJIJJJJJJJJJJJJJJJJJJJJJJJJE
@5684388/1
gctttttccagatccactcttgctccatggtccaggagcagcagcgtgcg
+5684388/1
CCCFFFFDHHHHHIJJJJJJJJJJJJJJJJIJJJJJHIJIJIJJJJGHIJ
@4139816/1
agcaaatggaaaaaaaaattggtgaaaagaatcacaagtaagatactgca
+4139816/1
@@@FFDFFH?BC?EBGIIGICEIEGEHDGFHDEGGGGG=CHAGEEGHIII
@5684857/1
gtacacctgagcgagactcataacgcagccagatgccaaagttcttgatc
+5684857/1
BB@FFEFFHHHHHJJJJJJJJJJJJJJJJJJJJJJJJJJJJIIJJJJJJJ
@4140118/1
cgcagccagatgccaaagttcttgatcttcactgggctcttctctgggat
+4140118/1
@@CFD?D?D?BFFGEE>ACFBFHBCHHG@FHGIC@FD@GGIIIIFHIG@H
@1578307/1
gtggaactgcttcacctgtggccggcggcacgcagacgccttgatgacct
+1578307/1
@@CFFFFFGHHHHJJJJJJJIJJJIGJJIJIIJHHFFFDDDDDDDCDDDD
@4140202/1
gtttgagatgtttgtgaaactgcgacaccttgtggctgtgacttgtagtc
+4140202/1
@@@FFFFFHGHGHJHIIJJJJJEIJIJJJJJIJJJJJJGHGIJJIIIIFG
@7718565/1
gccagatgccaaagttcttgatcttcactgggctcttctctgggatttcc
+7718565/1
@@@FFFFFDHHGHJJJJGIIGIJIJJJJJJCGIJJJJJJJIJJIJJJIJJ
@1578375/1
ggcagagggaatctgattgtgctgttgtggaactgcttcacctgtggccg
+1578375/1
CCCFFFFFHFHHHJJJJJJIJJJJIIJJJJJIJJJJJJJIJJJJIIJJJJ
@1578587/1
ggaagtaggtgctgggcctcttgtatgcgaaggtgttgaggcgcttgtgg
+1578587/1
CCCFFFFFHHHHHJIJIHGIJJJJJJJJJIIJJHGHHJIJJJJJJJJIJJ
@7718864/1
gcaaagagttgtcgatatgtggatgtagctgccattatgtagactgttgt
+7718864/1
@@@DADDDDFDFDIGGIBHCHCGIIIIIIGIIIIIIIIIGHGEEEHAFHB
@6700044/1
ctgtggccggcggcacgcagacgccttgatgacctccactttgatgatct
+6700044/1
BCCFFFFFHHHHHJJJJJJJJJJIHHHHFFFFFFEEDEEDDDDDDDEEDE
@5685687/1
cgcttgtggtggtgcacgcgcttgggcagagggaatctgattgtgctgtt
+5685687/1
CCCFFFFFHHHHHIJJJJJJJJJJJJJJJJJJJJJJJJJJJJJJJJJJJJ
@5168006/1
gcacgtgcttgggcagagggaatctgattgtgctgttgtggaactgcttc
+5168006/1
@@CFFADDFD>DHHBHGGGIIAGHIIIIEEFHI<GDGGDFGIIIIIIIID
@7215275/1
cctttgtgcgccacatcaatgttgataaaggctttattggtaaatatggc
+7215275/1
CC@FFFFFHHHHHJJJJIJJJJJJIJJJJGJJJJJJJJJJJJJGIJJJIJ
@7215302/1
cgcgcttgggcagagggaatctgattgtgctgttgtggaactgcttcacc
+7215302/1
?@8DDDAAD:<AD;;D?12A:?FDFF@:<CFBF<DBB;FGFEFEI<<B<C
@6700811/1
agaggaagtaggtgctgggcctcttgtatgcgaaggtgttgaggcgcttg
+6700811/1
CCCFFFFFFHHHFHIJJJJJJJJJJJHIJJJJHHHI?FDHHHIJIJJJJJ
@5168271/1
cagtggtcttcttgaacttcttcaattgacgcaagaagtaccagaaacgg
+5168271/1
CCCFFFFFHHHHHJJJJJJJJJJJJJJJJJJJJJJJJJJJJJJJJJJJJJ
@5168285/1
gctctgtgcctggctcccatgtcacggtagcactgagtgacggcacctcc
+5168285/1
CCCFFFFFHHHHHJJJJJJJJIJJJJJHIJJJJJJIJFHIJJJIIJJJJJ
@7215515/1
gtaggtgctgggcctcttgtatgcgaaggtgttgaggcgcttgtggtggt
+7215515/1
CCCFFDFFHHHHGJJJJJJJGJJIJIJJJGGGHIIJJIJJJJJHIJFIIG
@4650619/1
attatgttgatttttgaggagttccctagaatatcttccacatctcattt
+4650619/1
@@@ADDBDFF?:CFA6EGF3AEFHEFIDC<C4?FECFF@AFC?9B>4?9D
@4141299/1
cacctgtggccggcggcacgcagacgccttgatgacctccactttgatga
+4141299/1
@@@DDDDDHD;DAAGA<DEGA@F@@EHECDDDEBDACCCBCC@ACCC@C>
@5168436/1
tacaacgaaaccaatttagaatatacgaaacagcaggaccactacagaca
+5168436/1
CCCFFDFDHHHHHEIGIIIIJJIIJJJIJJJJBGHJIDIJIHIJIIJJJG
@1579549/1
gtcccgtacccatagcaacaagatcagcgactgtcacacggtagcggaag
+1579549/1
CCCFFFFFHHHHHJJJJJJJJJJJJJJJJJJJJJJJJJJJJHIJJJJIHH
@7215908/1
gcatgttttcacttgttcgtcgtcgaaatcaacttcagtgtatcggttgg
+7215908/1
CCCFFFFFHHHHHJJJJJJJJJJJJJJJJJJJJJJJJJIJIJJJJJHIGJ
@6701357/1
gttggaatgattctggtgggttgtcctgcagagcttgccacatcttgtaa
+6701357/1
CCCFFFDFGBHFFEHHEGEI@FHGDHIIFIIIJADFHIJIJFIGIGIJII
@6701466/1
tcttcttgaacttcttcaattgacgcaagaagtaccagaaacgggactta
+6701466/1
CCCFFFFFHHHHHJJJJJJJJJJJJJJJJJJJHJJJJJJJJJJJJJJJJJ
@7216142/1
gtgctgttgtggaactgcttcacctgtggccggcggcacgcagacgcctt
+7216142/1
CCCFFFFFHHHHHJJJJJJJJJJJJJJJJJJJJJJJJHHFFDDDDDDDDD
@6187247/1
gagagaagatcctcatcttgtatagaggaggcttgggctcgctctccgaa
+6187247/1
CCCFFFFFHHGHHJIJJJJJIJJJJJJJJJJJJJIIJIDIEHGIJJJJGI
@4141807/1
ggagattaatggtataagcatagaatgttcgacgtgattctttaatttg
+4141807/1
=?@BDDBBFBF<2AEEBA?HFEEA<:AAEDGICH@F?9?BBDBG99?B@
@4141857/1
gtaggtaatattattaaacgaagaacatgcggctgaattgcagcatcttg
+4141857/1
;:<DBBBDHGBFHGGGGIGHIIEHIEHCCB@GGHBGGIGIEFGHGEFHIB
@3634561/1
ggatggagtgagcacgggctctgtgcctggctcccatgtcacggtagcac
+3634561/1
@@@FDDFFDFFHHJIJJJJJIIJJJJJJJGGHIJJJIJJIJJJIFIJJJI
@4141927/1
gcctggctcccatgtcacggtagcactgagtgacggcacctccgacactg
+4141927/1
CCCFFFFFHHHHHJJJJJJJHIJIGIIIIGGGIHIIJIIJJJJJJJJJJJ
@4651789/1
gtcctttatacatttcggcatggcgatcatgtcgatggcttggtttattc
+4651789/1
CCCFFFFFHHHHHJJJJJJJJJJJJIJJJJJJJJJJJJJJJJJHIJGIJI
@3634846/1
cgggtgaggatgcactacatttccgtccatcattttgtcaacgaactctt
+3634846/1
@@?DBDDD?FFBAHIGIIEBHGHHGAC@GB<DHIFGDGCFCEGHGEEBFF
@1580255/1
caagggcaggttgaactcacaccattcaatttaaaagaaactgggtgcgt
+1580255/1
CCCFFFFFHHFHHJJJJJJJJJJJJJJJJJJJJJJJHIJJGIGJJBFGIB
@4142204/1
tgtggaactgcttcacctgtggccggcggcacgcagacgccttgatgacc
+4142204/1
@@@FFFFFHHHHHJJJIJIJIJJJJJJJJIIJIGFHFFDDDDDDCDDEDD
@4142266/1
accagtggtcttcttgaacttcttcaattgacgcaagaagtaccagaaac
+4142266/1
CCCFFFFFHFHHHJJIJJIIJJJJJJIJJJJJJJJJJJJJIJJJIIIIJI
@5169931/1
gcaagaagtaccagaaacgggacttagccacaatctggtctggagagaag
+5169931/1
CCCFFFFFHHHHHJJJJJJJIIIJJJJIJJIHIJIJJJHIJJIIIIIGII
@4142430/1
ggtccataatcattcctggaatccgtgtcgacggcgatgagagcc
+4142430/1
@@@AD3ABF8?8AG@C@GB@FDFI6ACFG1?88@:D@FFE9AE9D
@3635375/1
gccagatgccaaagttcttgatcttcactgggctcttctctgggatttcc
+3635375/1
@@@FFFFFDFDHHJIIGJJGHGGG@FIIIGHG;EFGHIGEBD<DGGBGBF
@6188117/1
ctcgaatagtcttttctaacttgaacagtgcgatgttttacaagggcagg
+6188117/1
CCCFFFFFHHHHHJJJJJJJJJJJJJIJHIJJJJJHJJJJJJJJJJJJJJ
@4142627/1
gccatgcgctggtaagcgctatggactgccgccaattcactgttcattac
+4142627/1
@@CFFEFFHGHGFGHIIJJIJJJIIIGIGHHJIJIIIEGGIGIGIGEHIG
@1067001/1
cgggacttagccacaatctggtctggagagaagatcctcatcttgtatag
+1067001/1
CCCFFFFFHHHHHJJIJJJJJJJJJJIIJJGHJJIIGIIIIGIIJJJJJE
@5686939/1
gcaccgccatgccatgtaccacgcctgggatgccacccggcaccactccc
+5686939/1
@@@FDDDFHHDHHIJJGHJHHIJJJIJIIJJJJGHJJJGGGGIIIIHIJH
@4142951/1
ggatagctggacaaggcactggcaacgaccaatcatggacttttcttcaa
+4142951/1
=?<7BDDD<32ABBEIIIIAEADGCCCFEAEFHIEHGBFAD?FCHDFEHI
@1067423/1
gtggtggtgcacgcgcttgggcagagggaatctgattgtgctgttgtgga
+1067423/1
CCCFFFFFHHHHHGJJJJJIJJJJJJGIJJJJJJIJJJJJJJJJJJIIJJ
@7719868/1
tggtggtgcacgcgcttgggcagagggaatctgattgtgctgttgtggaa
+7719868/1
@CCFFFFFHHHHHJJJJJJJJJJJJJJJIJJJJIJJIIIJJJJJJJJJJJ
@4143413/1
cacggtactcgcggtacatgttgtgtacacctgagcgagactcataacgc
+4143413/1
?@@FFDDFHHHFHIGHGHHICGHIGFIIIIGGIJGIJIEGGIHJJIFIGI
@7217416/1
ctgatagagacgatttcaccagtggtcttcttgaacttcttcaattgacg
+7217416/1
CCCFFFFFHHHHHJJJJJJJJJJJJJJJJJJJJIIJGIIIJIIIIJJIIJ
@3111413/1
ggtgcacgcgcttgggcagagggaatctgattgtgctgttgtggaactgc
+3111413/1
@@@DFFEFHGHHGIIGDGJIIIIAHIJJJGIJJGGIIIIGHJEIIJGIJC
@7217587/1
ctcatcttgtatagaggaggcttgggctcgctctccgaagggagcttgcg
+7217587/1
@??=?DDDFCADDBABFEBGHDHD7A2:E?:?FHGC@:BF>F;@@CCE<A
@4143686/1
tcacctgtggccggcggcacgcagacgccttgatgacctccactttgatg
+4143686/1
@?@DDFEDHBFHGEBFGI><AGGIIIIBBD?@DEEA>@>>ACDDDD>>C5
@4652739/1
cagtggtcttcttgaacttcttcaattgacgcaagaagtaccagaaacgg
+4652739/1
CCCFFFFFHHHHHJJJJJJJJJJJJJJJJJJJJJJJJJGHIJJJJJJJJJ
@4652772/1
cctcatcttgtatagaggaggcttgggctcgctctccgaagggagcttgc
+4652772/1
@@@DADFFDFHHDGHIGIFHDHIG1AED?EB?FCFEHIIGIIGGAGHGG;
@4143732/1
catacataataaaattagaggaagtaggtgctgggcctcttgtatgcgaa
+4143732/1
CCCFFFFFHHHHHJJJJJJJJIJJJJJJJJJJIIJGJJJJJJIJJJIJJJ
@7217929/1
agcgagactcataacgcagccagatgccaaagttcttgatcttcactggg
+7217929/1
CCCFFFDDHHFHGGGIIIIIJJJIIEEIJIIJ?GHIJIIJJJJJGIIIJI
@7218031/1
gtggtcttcttgaacttcttcaattgacgcaagaagtaccagaaacggga
+7218031/1
CCCFFFFFFGHHHJJJJJJJJJJIJHGJJJGGGIJIFGIIIIIIJJJHII
@4653182/1
ctccgacactgaggtcacggtactcgcggtacatgttgtgtacacctgag
+4653182/1
CCCFFFFFHHHHHJHHIJJIHIIJJIJJJGHIJJJGIIHHGHIGIIIJJJ
@18683/1
caccagtggtcttcttgaacttcttcaattgacgcaagaagtaccagaaa
+18683/1
@C@DFFDDDDFHHJGIIGIJJIJGGIECHHGIIJJIGIGHI9DFGGGJJJ
@7218371/1
ctcattttaacacatttcacattgaaaaataggtcaaaaccttcattatg
+7218371/1
@C@BDFFFHHDFHGIJJEJGHJIIIJIGGIHIJEEIJIIJDHHGIGGJJJ
@2098351/1
gcaagaagtaccagaaacgggacttagccacaatctggtctggagagaag
+2098351/1
CCCFFFFFFHHHHJJJJJJJJJJJJJJJJJJJJJJJJJHHJJJJJIJIJJ
@6189058/1
accgataacttctaatttgtatttgtcagcatagtagtcggcaaacgtta
+6189058/1
@@@DDDDBFDFDHIEGHIE<F@FHI?<E@9EBFECGB?DE>DGDHIIDHB
@1582528/1
ggtgcacgcgcttgggcagagggaatctgattgtgctgttgtggaactgc
+1582528/1
8=1=ADDBDAH?FGEBAGIIEHE:BBFHGIII@9BFCG@FFHHG;FGGHC
@3636838/1
gccagatgccaaagttcttgatcttcactgggctcttctctgggatttcc
+3636838/1
CCCFFFFFHHHHHJHIJJJJJJJJJJJJJJIJJJJJJJJJJJJJJJJJJJ
@1582623/1
gaagtaggtgctgggcctcttgtatgcgaaggtgttgaggcgcttgtggt
+1582623/1
@@@DDDDD:CFHFIIG@HIIIIIIIIIIGIII:DGHCGHIGFHIIGHIIE
@2098944/1
gggaacattcgactgatccggtgagggatgcgtgacgtcagcccctacga
+2098944/1
@C@FDFFFHHHHHJIEGGHGIGBHI@FADBHEGEGHGEGIBAGF@FD@GH
@1068130/1
tagcactgagtgacggcacctccgacactgaggtcacggtactcgcggta
+1068130/1
@<@DDDDDBHHDBGGIBFEEH@?FGGHGGEGHIFGHIGIBBFEHAEHF=B
@6189368/1
ctcatcttgtatagaggaggcttgggctcgctctccgaagggagcttgcg
+6189368/1
CC@FFFFFHHHHHJJJJIJJJIJEEGGHIJJIIJJJIIIGIJCGHIJGIG
@19343/1
tgcgaaggtgttgaggcgcttgtggtggtgcacgcgcttgggcagaggga
+19343/1
CCCFFFFFCFFHHIJJJJJJJIIJJIJIHIJJJJJJJJJHHHHFFFDDDB
@5170736/1
gcggagtcctatctcaaaacatgaagacctcacagggtcactcccagctt
+5170736/1
CCCFDFDDHHHHHJJJJIJIJJJIIJFIIIJIJJJIIGFGIJJHIJCHIJ
@541093/1
aattagaggaagtaggtgctgggcctcttgtatgcgaaggtgttgaggcg
+541093/1
@@CFFFFFHHGHHHIJIIIIHGGIIJJJJJGIIGJDGIIJHGGHGGIIII
@6189649/1
cgcagccagatgccaaagttcttgatcttcactgggctcttctctgggat
+6189649/1
@@@DFDDDFFFFDIGIEGHBHHJIIGGHIJIIIGF?EHJJJGHHIIEGII
@1068594/1
gtacacctgagcgagactcataacgcagccagatgccaaagttcttgatc
+1068594/1
BBCFFFFFHHHHHJJIJJJJJJJJJJJJJJJJJJJJJJJJJIJJJIJJJJ
@3637840/1
cctgagcgagactcataacgcagccagatgccaaagttcttgatcttcac
+3637840/1
CCCFFFFFHGFFHIJJJJJIIIIJJJJGIIGHIIJIBDFHIHDHHIHIGI
@19842/1
cccgtttagcagcttcatccagaggcaagcgctccaagttgcttggaggc
+19842/1
CCCFFFFFHHHHHJJJJJJJJJJJJJJJJIJJJJJJJJIIJJJJIJIJJJ
@1068853/1
acgcaagaagtaccagaaacgggacttagccacaatctggtctgg
+1068853/1
???DDD1DD>:D>E:CC;:AB188:?<9C>@@DD9BDE?B?49B;
@541659/1
gacttagccacaatctggtctggagagaagatcctcatcttgtatagagg
+541659/1
@C@FFFFFHHHHGIJJJEIJJJJHJGHGGJJJJJJJJJJJJJIJJJIIJJ
@3638287/1
cgcttgggcagagggaatctgattgtgctgttgtggaactgcttcacctg
+3638287/1
CCCFFFFFHHHHHJIEIJJJJJIJJIIJJJHIGHIJIJIIJIJJJJJIJH
@6190210/1
cccacttcacgacgcttcagcagagtgcacacaatggtgaactggcgttc
+6190210/1
CCCFFFFFHHHGHIIIIJIGIJJGGCGIGIJJJGJJGGGIJJIJJIGIII
@5171835/1
gcaagaagtaccagaaacgggacttagccacaatctggtctggagagaag
+5171835/1
CCCFFFFFHHHHHJJJJJJJJIJJJJJJJJJJJJJJJJGHJJJJJIJJJJ
@2100474/1
ctcccatgtcacggtagcactgagtgacggcacctccgacactgaggtc
+2100474/1
@@@DDDDDDF?FHA<C@>4FECAH?2AACFHHHDFAFGHIIIHIHD1@D
@5687354/1
cttcaattgacgcaagaagtaccagaaacgggacttagccacaatctggt
+5687354/1
=?<BBDDDFBF?FIEHB@GAFHHGGDGGBFEHIICFDHCHHABGEHHIIH
@5172161/1
caccagtggtcttcttgaacttcttcaattgacgcaagaagtaccagaaa
+5172161/1
@@@DD=A?:2<DFADH@E9<FAHBHEGEHIFIGGAFFHBDG0?D<DDGDF
@6190627/1
caccagtggtcttcttgaacttcttcaattgacgcaagaagtaccagaaa
+6190627/1
C@@FFFFFGHHDHIIIHGCHIIHGIIIGGHIIGGHIIIBHHGDHGIIIEG
@5172227/1
ttaaactattttttcaatgccctaagtgagtatacatctattaaattcaa
+5172227/1
CCCFFFFFHHHHHJJJJJJJJJJJJJHIIJHIJJJJJJJJJJJJJJJJJJ
@5687573/1
tgtgcctggctcccatgtcacggtagcactgagtgacggcacctccgaca
+5687573/1
C@@FFDEDDHDHGIGG@FEGHGJ?GHGHIIJIJGGGHIGGHHHJGIJFIG
@5687581/1
gagcactttccttaaaaaaaataaaaagaataacttttgtataaataaat
+5687581/1
@@@FFDFFHHHHHJIJGIJJGIIJJJJJIJJIJIJIJJIGGGGIIJJGIG
@2596370/1
ggtgctgggcctcttgtatgcgaaggtgttgaggcgcttgtggtggtgca
+2596370/1
@@=DDDBDH=FFFHIGFHCHGHIIIIGGFHH<FGHIIIIIEEEDHEEGHG
@7721035/1
gtacattgaaaataaaaataaaaaaat
+7721035/1
@@@=DBBD4:A?D>B<@E:4?<E:FF1
@7721097/1
gtagcactgagtgacggcacctccgacactgaggtcacggtactcgcggt
+7721097/1
CCCFFFFFHHHFFIJIJJJJJJJJJJJJJJIGIJJJJIJJHIIIJJIFFD
@5688240/1
ctgttgtggaactgcttcacctgtggccggcggcacgcagacgccttgat
+5688240/1
CCCFFFFFHHHHHJJJJJJJJJJJJJJJJJJJJJJHHFFFDEDDDDDDDD
@543066/1
ggcacctccgacactgaggtcacggtactcgcggtacatgttgtgtacac
+543066/1
@@@DDDDDHFADADEHFHIEHHDFE??DHHIIIDIFEGIGFHIEHHIHHH
@5688486/1
gaactgcttcacctgtggccggcggcacgcagacgccttgatgacctcca
+5688486/1
???DD>DDDDD>2:C@B2CE<@F:DAA6AI<A=C?69>85>AADAAA:?9
@4144948/1
ctgatagagacgatttcaccagtggtcttcttgaacttcttcaattgacg
+4144948/1
@@@:ADDD?FH?FAFGEGG?CD<<FHCEBEHIGIGCFG??DH@>GHC<DH
@5688594/1
gtttgtgaaactgcgacaccttgtggctgtgacttgtagtcaaggtggag
+5688594/1
CCCFFDEFHHGFGGIIJJJJJJJHIJJIJFGIIJJIIIIIJIJJJBDFHE
@4145359/1
cagcatacataataaaattagaggaagtaggtgctgggcctcttgtatgc
+4145359/1
C@@FFFFADHHHHGIJJIJJIJIIIJJJIIGFHIGIIIJJFIGIGBGFIJ
@6704051/1
gtgctgttgtggaactgcttcacctgtggccggcggcacgcagacgcctt
+6704051/1
BBBFFFFFHHHHHJJJJJJJJJJJJJJJJJJJJJJJJHHFFDDDDDDDDD
@3113852/1
caccagtggtcttcttgaacttcttcaattgacgcaagaagtaccagaaa
+3113852/1
CCCFFFADDDFHFIJJGGGIIIIJGIJIJJJGGEGIGIIIIBGHGJIIGI
@543868/1
gtgagcacgggctctgtgcctggctcccatgtcacggtagcactgagtga
+543868/1
CCCFFFFFHGGHHJIJIIJGIIIIIJIGJJGIIJJJJBHHIJIJJIJBGG
@6704242/1
gcagagcttgccacatcttgtaagcagcctgacgcttagcaagtttctta
+6704242/1
@@<DFD?DFHD?FCBAHEIIIGIHGIGGIG>FGEBEHHICH@B9?GDFIB
@4655507/1
gtcatattatgtgagtacgaagcattgtctgtttataaaataattaacaa
+4655507/1
@@CFFFFDHGHHHIIGJJIJIGBHIIIJJJJIGH@GDFAGIIJJJIEHGH
@3114548/1
ggcgcttgtggtggtgcacgcgcttgggcagagggaatctgattgtgctg
+3114548/1
@@@FFFFFHDHDDEHIIJJJJIIEGEGIJHICGIJAGGHIJIJJIDEGIG
@544523/1
gtccatccacggctttttccagatccactcttgctccatggtccaggagc
+544523/1
CCCFFFFFHHHHHJJJJJJJJJJJJJJJJJJJJJJJJJJJJIJJIJJJJI
@6704891/1
gcaagaagtaccagaaacgggacttagccacaatctggtctggagagaag
+6704891/1
CCCFFFFFHHHHHJJJJJJJJJJJJJJJJJJJIJJJJJIIJJJIJIJJJI
@7220961/1
gtggtcttcttgaacttcttcaattgacgcaagaagtaccagaaacggga
+7220961/1
CCCFFFFFHHHHGGHIJJJIJGBHIGIIJJJIJIJICFFHIJJJIIIJJJ
@7221035/1
gtcacggtagcactgagtgacggcacctccgacactgaggtcacggtact
+7221035/1
CCCFFFFDHHHHHJJJJFHJJJJJJJJJJJJJJJJJJJJJFIJJJJEHHH
@1584584/1
gcaaggcaaagcaccgacgacgacactgtacagttagaaatgttacaacc
+1584584/1
CCCFFFFFHHHHHJJJJJJJIJFJJJJJJIJIJIJIJIIIJJJJIJIJHG
@4656129/1
ctccaaagcattctgggctgcagatgactgtgcatccttgctagtaagtc
+4656129/1
CCCFFFFFHHHHGJJIJJJJIIJJIJIJIGIJIJJJJJHJJJIJHIGHIJ
@20946/1
cccatactataaaaacgtgccaattgtccacattttaataagtcactttc
+20946/1
CC@DDDEFHHHCFHEHEGGHCGHHIICHGGIIIFIIEGHIIEDBFAEDG>
@4656779/1
tttaatgttattattacagcatacataataaaattagaggaagtaggtgc
+4656779/1
@@?DDDDEHHHGHJJGGEHGHIJJIIHIIJJFIIIICGEHGIC?DCGHIF
@4657051/1
gggcaggttgaactcacaccattcaatttaaaagaaactgggtgcgtgca
+4657051/1
CCCFFFFDHHHHHJJJJJJJJJJJJJJJJJJJJJJJJJJJJIHIIJJJJJ
@4657089/1
tgtggaactgcttcacctgtggccggcggcacgcagacgccttgatgacc
+4657089/1
C@@FFFFDHHHHHIJJIJGDEGGHJJJIJIIGIHHHDDDDDBDCDDCCCC
@2598100/1
cataacgcagccagatgccaaagttcttgatcttcactg
+2598100/1
@@@DD??DAC6DD3;AFF@GEC@AD9?<9BB<G?DBC>D
@1070290/1
ctggatggagtgagcacgggctctgtgcctggctcccatgtcacggtagc
+1070290/1
CCCFFFFFHHFHHGGIIJJJIJJJJIIJJJIIEHJIJIJJIIGHIGBFGG
@7724086/1
gttgaggcgcttgtggtggtgcacgcgcttgggcagagggaatctgattg
+7724086/1
CCCFFFFFHHHHHEHEFGEGGHIGHJJIJJJGGIJIIGIJEHHHFF>DFE
@5173968/1
gtggaactgcttcacctgtggccggcggcacgcagacgccttgatgacct
+5173968/1
@CCDDFFFHHHHHIJJJIGHIGGGIGIIFGIGJHFFEFDDDDDCDDEDDD
@4657788/1
gcaagaagtaccagaaacgggacttagccacaatctggtctggagagaag
+4657788/1
?@@:?B3?FABDF<F?C;1<:88CFC9FFDGIIIFID9BFFF3?0BF=9/
@5174297/1
actgcttcacctgtggccggcggcacgcagacgccttgatgacctccact
+5174297/1
CCCFFFFFHHHHHJJJJIHIJJJJIJJJJJHHHFFEDEEEDEDDDDDDDC
@6705118/1
cctaagtgagtatacatctattaaattcaaacgcagagctcattatgttg
+6705118/1
CCCFFFDEHHDHHGHIJIJJJJJJJJJJJJIJIJGIIIIIIJJJJJJJJI
@1071135/1
catacataataaaattagaggaagtaggtgctgggcctcttgtatgcgaa
+1071135/1
CCCFFFFFHHHHHJJJJJJJJJJJJJJJHHIJJJJJJJJJJJJJJJJJHI
@544903/1
ttactcgaatagtcttttctaacttgaacagtgcgatgttttacaagggc
+544903/1
CC@FFFFDHHGHHEFHGIGGJIGIFBEDHHIEGHHHHIJJJJGHIGIJGG
@2101721/1
cactgagtgacggcacctccgacactgaggtcacggtactcgcggtacat
+2101721/1
CCCFFFFBFHHHGIIJIJJIGEHIGIJJJJDFHIIIFGIDHGHJHBBDFE
@2599320/1
acacggtagcggaaggtgggttcgtgaatcatgccctcaatctgcaccag
+2599320/1
CCCFFFBDHHHHHJJJEHIJGHJJIJIJJJJJJJJJJJJJJJJJJJJJIJ
@7725246/1
tggtggtgcacgcgcttgggcagagggaatctgattgtgctgttgtggaa
+7725246/1
@@CFFFFFHHHHHJJIJJJJIJJJJJJIJJIJJGIJJJIJJJJIJIJIJJ
@7221885/1
ggtacatgttgtgtacacctgagcgagactcataacgcagccagatgcca
+7221885/1
BCBFFFFFFHHHHIJJGHHIJIJIIHIHIJJJJJJJJJIJGIJJJJJJJI
@7221974/1
cgcaagaagtaccagaaacgggacttagccacaatctggtctggagagaa
+7221974/1
CCCFFFFFHHHHHJJJJJJJJJJJJJIJJJIJJJJJJJJHIJJJIIIJII
@7222056/1
gcttcacctgtggccggcggcacgcagacgccttgatgacctccactttg
+7222056/1
CCCFFFFFHHHHHIJJJJJJJJJIJJJJHHHFFDEDECEEDDDDDDDDDD
@6706557/1
gtgctgttgtggaactgcttcacctgtggccggcggcacgcagacgcctt
+6706557/1
@@@DDDDDHDFHHIGEII<@FHGEHHHGGGH8?@AA;BE<<<>AA?B=?@
@7222228/1
agcgactgtcacacggtagcggaagg
+7222228/1
C@CFDFFFDDFFHEGGFGIIIIHEGC
@3641124/1
gtgacggcacctccgacactgaggtcacggtactcgcggtacatgttgtg
+3641124/1
CCCFFFFFHHHHHJJJJJJJJHIJHJJJJJGIJJJJJJIHHHHHGFFFFF
@546075/1
ctgatcagccggagcagctccggtaagtttgtcgagtagagccttagctg
+546075/1
@@@?DEFFHHHHHIIIGGHIHGGCFGHFEIGJIJIIGHIIIIJHGHIIGH
@6706974/1
gcctcttgtatgcgaaggtgttgaggcgcttgtggtggtgcacgcgcttg
+6706974/1
CCCFFFFD<CHHHGFHII<CEFHIIGIIIGIHGHIIGIEFFHIIIIGDFC
@3641546/1
gcaagaagtaccagaaacgggacttagccacaatctggtctggagagaag
+3641546/1
CCCFFFFDFHFFHGGIIIDGGIGGIJIJIJJJJIJJGJGIGJHHIIIHHI
@2103209/1
gtcctttctaaggttctaaactatatctgtaccaaatttcaaccaaatcc
+2103209/1
CCCFFFFFHHHHHFHHIJJJJJJJJJJJJIJJJJJJJJJJJJJJJJJJJJ
@6191952/1
gcaagaagtaccagaaacgggacttagccacaatctggtctggagagaag
+6191952/1
@@@DFDBFADHHHDEHIIHIFFHIIIGEHIGHGHDHGE?FHIIIIGGH@H
@546406/1
gaccttcttggtgacggcgtgcacggtgatggcgcgcgccatggcgatgg
+546406/1
C@@FDFFFHDFFHIIIEBHIHDEGGGEGHIJIIIGIJIGFDDCDEB@BDD
@1585870/1
gttgaggcgcttgtggtggtgcacgcgcttgggcagagggaatctgattg
+1585870/1
BBBFFFFFHHHHHJIIGIJGHGJJJJJJJJJJJHIIEHJJEHHHFFEFFF
@4147983/1
gaggtgttgaggcgcttgtggtggtgcacgcgcttgggcagagggaatct
+4147983/1
@BCFDDDDHHHHGIIJJJJIIFGHFGHIJJJJJJJJJJIIJHHHFFFFEE
@4147986/1
gtgttgaggcgcttgtggtggtgcacgcgcttgggcagagggaatctgat
+4147986/1
@BBFFFEFHHGHHJJGGIGIGGIIJIIGIJJJEIGIIJIHHGBEEFFB;C
@3641919/1
atacataataaaattagaggaagtaggtgctgggcctcttgtatgcgaag
+3641919/1
@CCFFFFFHHHFFJIIIIJIJJEGHIJ9CFHGEEGG;FFHGDDBFHIEHG
@546585/1
gatggagtgagcacgggctctgtgcctggctcccatgtcacggtagcact
+546585/1
@@@DFDF=CFHDHGIFAEEDEHCFGFFC=DFFHHIEFDGIGEG?FFGGG;
@6192304/1
aggtgctgggcctcttgtatgcgaaggtgttgaggcgcttgtggtggtgc
+6192304/1
BBBFFFFFHHFHHJJJJIJJJJJJJJJCFHIJJJJJJJJJJHJJJJJGHI
@7725302/1
cagtggtcttcttgaacttcttcaattgacgcaagaagtaccagaaacgg
+7725302/1
@CCFDAFFHGBHHJIJJIGIGIGIGIIJIGHIIGHHIIHIJIGJEHGIIJ
@7725423/1
gtgctgggcctcttgtatgcgaagg
+7725423/1
7:=DD::BDBFDBG@FEF@EAF<FE
@2599538/1
ctagagtataaaaaactgataaattccgtcactattctaggattgtgtag
+2599538/1
CCCFFFDFHHHHHJJJJJJJJJJJJJJJJJJJJJJJJJJJJHIJIIIJII
@5693259/1
actgagtgacggcacctccgacactgaggtcacggtactcgcggtacatg
+5693259/1
@@@FFFDEHHDHHJGEHEEHHIIIJIIGGDGHIGIFFHJAGIJD:BBDCC
@7725642/1
cactgagtgacggcacctccgacactgaggtcacggtactcgcggtacat
+7725642/1
@C@FFFFDHHHGFJGJJIGIIJJJIJJIIIJJFGGGHCGIJIIIFEBBB?
@5693554/1
ctcatcgggaggtgtggcagcctccttgaccattttagatatttgttgtt
+5693554/1
CCCFFFFFHHGHAEEGGFGIJJJIJIJJIJIGIJJJIJJIIJJJIIIGGJ
@6708161/1
gttccagtctcaggcacattgccattagtagactgatcagccggagcagc
+6708161/1
C@CFFFFFHHHHHJJJJJJJJJJJJJJJIIJJJJJJJJJJJJJJJJGJIJ
@1072100/1
gcctctttgatgcattgcgtcagaatgcccacctcacgttccgccaattg
+1072100/1
CCCFFFFFHHHHHJJJIJJIJJJJJJHJJJJJJIJJJJIIJJJJJIEHJI
@6708377/1
agcatacataataaaattagaggaagtaggtgctgggcctcttgtatgcg
+6708377/1
CCCFFFFFHHHHHJJJJJJJIIJJIIHHIJHHJJIIIIIJJJJJIJJJJJ
@1072308/1
agcatacataataaaattagaggaagtaggtgctgggcctcttgtatgcg
+1072308/1
@@@FFFDAHFHHHGIJIIGGIIGGHGIIIJEGHIGEHFICHAFHGIIJJJ
@2600028/1
gcttgggctcgctctccgaagggagcttgcggccgatgacctcatactcc
+2600028/1
CCCFFBBDHHHHHJJJJJGIJJIDHEIIGIJIBEGGGH7AECEFFFFEAC
@547228/1
gttcattacctgtgaaaactgcccctcagatacaccgtcacggaatacaa
+547228/1
@@@DDEFBHDFHCGHGIHIIIIIIIIHGGHACHIHJGDGFHGIGJ?HIII
@547359/1
cgcaagaagtaccagaaacgggacttagccacaatctggtctggagagaa
+547359/1
CCCFFFFFHHHHHIJIIJJJJJIJJJJIJJJJJJJJJJJIJJJJIJIJGI
@5694536/1
tcataacgcagccagatgccaaagttcttgatcttcactgggctcttctc
+5694536/1
CCCFFFFFHHHHHJJJJJJJJJJJHIJJJJJJJJJJJJJJJJJJJJJJJJ
@2103704/1
ggcaaatttttggttttaaccacatagttcccgatctcgcgggatctctt
+2103704/1
CCCFFFFFHHHHHHIJJJJJJJJJJJJJJJIJJJJJJJJJJJJIHHHHHF
@5694679/1
atttcaccagtggtcttcttgaacttcttcaattgacgcaagaagtacca
+5694679/1
CCCFFFFDHAFFHGHIIIGGHIIIIIIIIIIGIHHIGGGGIICEEHGIIE
@2600524/1
ccgcgacagatgtctttctagtgcgtccgtctgattctgtgatagtgaat
+2600524/1
@@@DDA@DHD?CAEGHGHIGDE<FHHDGDBFCHIECGGHDEHIGIFBEHH
@3117875/1
ctcccatgtcacggtagcactgagtgacggcacctccgacactgaggtca
+3117875/1
CCCFFFFFHHHHHJGHIJJJJJJJCHIJJJJIJJJJJJJJJJJJJJJHIG
@7726634/1
aactgcttcacctgtggccggcggcacgcagacgccttgatgacctccac
+7726634/1
CCCFFFFFHGHHHIIJJJJJJJJJJJJJJJJHHFFDEDEDDDEDDDDDDD
@547931/1
gtaagaaggtggcggccagaatctagacatgcacagctcttgcagccatc
+547931/1
@@@FFFFFFADFHHBGGGIIIIJJIIGHJJJJIJJJIIJJJIEHGEGIIJ
@547963/1
cgcggtacatgttgtgtacacctgagcgagactcataacgcagccagatg
+547963/1
?;:BBDDDFHHFFGGBACF?ACCGICGIBHGIIHIIIIEDBHGIGICGCC
@7726887/1
gccagatgccaaagttcttgatcttcactgggctcttctctgggatttcc
+7726887/1
?@@DDAD;?AFHHEDFCHGF<E@FHHI?EF;CCGGHHEGBHEGGEHGGBD
@4148680/1
ccctgatagagacgatttcaccagtggtcttcttgaacttcttcaattga
+4148680/1
@@@=DDDD<FH?FEGHGEFHFHGH<A92?DEHBBHIICDDBDFC<?BFFB
@3118866/1
cagcatacataataaaattagaggaagtaggtgctgggcctcttgtatgc
+3118866/1
@@C@DBDEFHHGFIHIIGGGGHEGGIGHIGB<FEHGCGIICGGGC<:?FG
@7727357/1
ctcgtatcccgtatccgattccattgctgataataatgtggcccgtgctt
+7727357/1
@@@DDDFFHGHFHJJJJJIIEHEHIJIGHIJIIIIGIJHIIIIJGDFADG
@7727419/1
gccagatgccaaagttcttgatcttcactgggctcttctctgggatttcc
+7727419/1
CCCFFFFFHHHHHJHIJJJJJJJJJJJJJJJJJJJJJJJJJJJJJJJJJJ
@2105206/1
catacataataaaattagaggaagtaggtgctgggcctcttgtatgcgaa
+2105206/1
CCCFFFFFGHHHHJIJJJJJJIJJJJJJIJJJJJJIJJJJJJJJJJJJJI
@548842/1
cggcacctccgacactgaggtcacggtactcgcggtacatgttgtgtaca
+548842/1
CCCFFFFFHHHGHIJJJJJJHIJJJJDFHIJJIJJHHIIJJIJJGIHHHH
@2601712/1
acagcatacataataaaattagaggaagtaggtgctgggcctcttgtatg
+2601712/1
@@@ADD?BFHHHAGH@FGIIGC@AEAAAGGBGC?FHGHDCHIIECGF<DD
@7727688/1
ctcccatgtcacggtagcactgagtgacggcacctccgacactgaggtca
+7727688/1
CCCFFFFFHHGHHIFGIJJJJJJJHHJJJJJJJJJJJJJJJJIJJJJIJI
@3119426/1
gtagcgggtcggacgagccgtgccttttattgcttggtgagacacg
+3119426/1
@?@FFFF?C?DHHIIBAFEHHHEHHIGGC=DHCHGFH7AC>>@BCC
@2601775/1
tgtacacctgagcgagactcataacgcagccagatgccaaagttcttgat
+2601775/1
BC?DDDEDHHHHHJJJIIJIIJJJJJFIJGJJJJJGIJJJIIFGIIIJJJ
@5174374/1
aagtaagatactgcaaacatgccagttataaagcatagcccgaagtgcta
+5174374/1
BCCFFFFFHHHHHJJJJJJJJJJJJJJJJJJJJJJJJJJJJJJJJHIJJJ
@7223362/1
agcgagactcataacgcagccagatgccaaagttcttgatcttcactggg
+7223362/1
CCCFFFFFHHHHHJJJJJJJJJJJJJJJJJJJHIJJJJJJJJJJJJJJJJ
@23091/1
cgcaagaagtaccagaaacgggacttagccacaatctggtctggagagaa
+23091/1
@@?DDDFFD<<DFIIIGIGGEAGHIEF4EFFAHGGGGH>BDGIEGEBHE9
@2602274/1
tctgcttcgtacaataataattaataatatgtacctacattaacatatta
+2602274/1
CCCFFFFFHHHHHJJJJJJIJJJJJJJJJJJJJJJJHHIJJJJJJJJJJI
@4149656/1
catgaagcaaatacaaagagatgtcataactgcattttcctttaatataa
+4149656/1
@@@DDDD>FDFBFAF:A;FG;C<<ACF4AEAEEECBDCCDFDGC9<??FD
@4149658/1
ggttattgttatgtcgatgtcgaacccaaaaatgtaattaactttttttt
+4149658/1
@@=DDFFFFDFBHCFHEGHFCHIIIEHFHGIJ>FFEGGIIIJGIIEGGEB
@5696783/1
gcttcacctgtggccggcggcacgcagacgccttgatgacctccactttg
+5696783/1
@@@DDDDDHHHDFIGIG@GGGBHG@@B4AABBB<AACCDCCC>BCCCCC@
@3642756/1
gttcaaattcaaataaaatcactctgcaatcctgcctcacatgattcatc
+3642756/1
CCCFFFFFHHHHHJJIJJJJJJJJJJJAACCEHIJJJJJJJJJGIJJJJJ
@2105951/1
caccagtggtcttcttgaacttcttcaattgacgcaagaagtaccagaaa
+2105951/1
CCCFFFFFHHHHHJJJJJJJJJJJJJJJJJJJIJJJJIJJJDHGJJJJJI
@3642901/1
gccagatgccaaagttcttgatcttcactgggctcttctctgggatttcc
+3642901/1
CCCFFFFFHHHHHJIJJJJIJJJJJJJJJJJJJJJJJJJJJJJJJJJJJJ
@7224212/1
atcctaacttcgcaaccactaattccagtgataaattcactctagcacgt
+7224212/1
BCCFFFFFHHHHHJJJJJJJJJJJJJJJJJJJJJJJJJJJJJJJJJIJJF
@7224252/1
agtggtcttcttgaacttcttcaattgacgcaagaagta
+7224252/1
@@@DDBBDDADC<<A?<C:AID3<<:F?H@1?FF9?DG<
@23913/1
cgtttaacgaaatccaaacgagaccgtgttcggtgctctgattggtcgac
+23913/1
CCBFFFFFHHFHHJIIIJIJJGGIJJHGJJJJIHHIJJJJGGEHIFGGIJ
@6193354/1
cctggctcccatgtcacggtagcactgagtgacggcacctccgacactga
+6193354/1
CCCFFFFFHHHHGHIJJJJEFHIIIIJJJEGGIJIDGIGHIJJIJJJJJJ
@3643249/1
actctagcacgtagttctcagcttccctgcaaagttaaccatcttgtatt
+3643249/1
@<?DBDDDFAF?FHIEBEHH@DD>D?E@AFGEGG?CDGD3C?9<DDDFGG
@6193618/1
ccctgatagagacgatttcaccagtggtcttcttgaacttcttcaattga
+6193618/1
CCCFFFFFHHGHHJJJJJJJJJJJIJJJJJGJJJIIJJJJJJJJJJJJJJ
@4150591/1
ggtgcacgcgcttgggcagagggaatctgattgtgctgttgtggaactgc
+4150591/1
?@?DFFFFHDHHHJJJJJJIJIIHIJJJJJJFGIGIIJJHIHIIIJJJJJ
@4150725/1
tcttggttgaacggaactccaatcctttactcgaatagtcttttctaact
+4150725/1
CCCDFFFFDHHFHIIGIJJGHJIGGGHGGIGIGIGHHIIIJJIJJIIIIJ
@3643555/1
cgcaagaagtaccagaaacgggacttagccacaatctggtctggagagaa
+3643555/1
CCCFFFFFHCDBFHIJJJJJJJEGHIIEHIGGIJJJJGIDHIICHIGIEH
@6194007/1
gggctctgtgcctggctcccatgtcacggtagcactgagtgacggcacct
+6194007/1
CCCFFFFFHHHHGJJIIJJJJIJJJJJJJFGHIJJJJIJGHIJJJJIIJJ
@5697828/1
gtcacggtagcactgagtgacggcacctccgacactgaggtcacggtact
+5697828/1
??=?DAADF?AD<<C@?2:4AA:8??FHIC@F?DHHIED7...@F8;2=3
@2603755/1
cagcatacataataaaattagaggaagtaggtgctgggcctcttgtatgc
+2603755/1
CCCFFFFFHHGFHIJJIIJJIIJJIJJHIIJEGHJJJIDIJJJJJFHIJJ
@7225098/1
tgcacgcgcttgggcagagggaatctgattgtgctgttgtggaactgctt
+7225098/1
CCCFFFFFHHHHHJJJJJJJJJJJJJJJJJJJJJJJJJJIJJJJJJJJJJ
@2106945/1
gtgctgggcctcttgtatgcgaaggtgttgaggcgcttgtggtggtgcac
+2106945/1
@@@DFFFFGHFHFGGFHIJJJIJJJ:EEGHJIJJJIIGJCHICHGAEGGE
@3119606/1
gccagttataaagcatagcccgaagtgctattggcacacaggcataatgc
+3119606/1
CCCFFFFFHHHHHIJJJIJJJJJGJEFHIIJJJFIIJJJJJJJJJJ@HIJ
@2603957/1
gtggtggtgcacgcgcttgggcagagggaatctgattgtgctgttgtgga
+2603957/1
CBCFFFFDHHHHHJJJJJJJJJJJJJJJJJJJJJJJJJHIJJJJJIIIJJ
@7728087/1
cagcatacataataaaattagaggaagtaggtgctgggcctcttgtatgc
+7728087/1
CCCFFFFFHHGHHJGGHIJIIJJJIJJHIJIH>GGIIGIIGGIIJIGJIJ
@7225436/1
tgtcacggtagcactgagtgacggcacctccgacactgaggtcacggtac
+7225436/1
CCCFFFFFFHHHHJJJJJHIIJJJIJJJJJJJJJJJJJJIJHIJJJIHIH
@549543/1
gactgatcagccggagcagctccggtaagtttgtcgagtagagccttagc
+549543/1
CC@FFDADBFDFDEEHGHIAHIGGG?DFIIIHIBFHIGDBCFFGGGIGHI
@1073861/1
catacataataaaattagaggaagtaggtgctgggcctcttgtatgcgaa
+1073861/1
CCCFFFFFGHHHHJIIJJJJJHJJJJEIIIJJJJIIJJJJJJJJJJJJGG
@6710094/1
gtttgtttcatgtcaatcggttcataaataaaaaagttatgtcaaattaa
+6710094/1
CCCFFFFFHHHHHJJJJJJJIIJJJJJJJJJJJJJJHIJJJJJJJJJJJJ
@2604232/1
gccagatgccaaagttcttgatcttcactgggctcttctctgggatttcc
+2604232/1
CCCFFFFFHHHHHJFHJJJJJJJJJJJJJJJJJJJJJJJJJJJJIJJIJJ
@7728377/1
gccagttataaagcatagcccgaagtgctattggcacacaggcataatgc
+7728377/1
CCCFFFFFHHHHHJJJIIJJJJJIJJJJJJJJJJJJJJJJJJJIJJJJJJ
@7225968/1
gcaagaagtaccagaaacgggacttagccacaatctggtctggagagaag
+7225968/1
CCCFFFFFFHHHHJJIJJJIIGIJIJIIIJIJIIJJJJIJIJJJJIIJJJ
@1586907/1
gcctcttgtatgcgaaggtgttgaggcgcttgtggtggtgcacgcgcttg
+1586907/1
@<@DFFFFHDDHGHBAFH:FHGEEGIIEAFGGBDGI?C@FGCGHGIFED;
@7728539/1
ggcgcttgtggtggtgcacgcgcttgggcagagggaatctgattgtgctg
+7728539/1
CCCFFFFFHHHHHJIHJJJJJJJJJJJJJJJIJJJJJJJJJIJJJJJJJG
@6710766/1
ctgggcctcttgtatgcgaaggtgttgaggcgcttgtggtggtgcacgcg
+6710766/1
CCCFFFFFHHHHHJJJJJIIIJFGHIJGJJJJJJJJIJJJIJIIJJJJHH
@3120846/1
gtaggcgtagggtaagacacggatcg
+3120846/1
@@@DDD?D?FHH:CCFFEEFHGG6D0
@1074650/1
cggcataacgggccgcgactccgccctcttcctcgggttggaatgattct
+1074650/1
@CCFFFFFHHHHGJJJGGIJIJJJJJJJJJIDHHHGF?BDDDDDDCDEDD
@7227162/1
gtcctgagccatagcaaacagccactggcaatgtggatagctggacaagg
+7227162/1
CCCFFFFFHHHHHJJJJJJJJIIJJJJJJJJJJHIJJJIJJJJJHIJJJJ
@7227435/1
gggcagagggaatctgattgtgctgttgtggaactgcttcacctgtggcc
+7227435/1
CCCFFFFFHHHHHJJJIJJFJJJJJHHIHIIJJJJJJJJJJJJIIJJJJJ
@1587765/1
cacagttccagtctcaggcacattgccattagtagactgatcagccggag
+1587765/1
@C@FDDDDHHHFHGGGIJJIEIIJGIGGHIICFDGIJJIJHGFGHGHHIG
@7227683/1
gacgatgacactgtacagttagaaatgttacaacctctatactttgcatt
+7227683/1
CCCFFFFFHAHFHJIIGIIHIJJJIJIIJJJIJJJJIJJGHIIJJJJJIJ
@7227827/1
gacgatttcaccagtggtcttcttgaacttcttcaattgacgcaagaagt
+7227827/1
CCCFFFFFHHGHHJGHIIJJIJJJJJJJJJJIJJJJJJJJJJJJJIIJJB
@7729604/1
gccatgacgctcggacatttcaattttatttagttggtcttggttgaacg
+7729604/1
CC@FDFFFFAFFDGGGGIHGIF@FGIIGHGJJIGHEC6DGIIFAGABHED
@7729809/1
gccagatgccaaagttcttgatcttcactgggctcttctctgggatttcc
+7729809/1
@@@FFFDEHHGHDI?CGHIIJIJJJGGIGHIIIIIJIIEIIGIIBEHGGA
@1075295/1
gcttgggcagagggaatctgattgtgctgttgtggaactgcttcacctgt
+1075295/1
CCCFFFFFHHHHHJIJJJJJJJJJIJJJJJJJIJJJJJJJJJJJJJJJJG
@6194503/1
gtcgaattgagactgcggcgtcatatgttcgaggacacgagatacgatgt
+6194503/1
@@@DDDDDBFFAF@BGI<F@8@@AFBFG@?DF;?AD=FB@;@CCAA;DB6
@3645530/1
gaactctataccacggcgtcacgacacagtccttgtaattctctggtgtg
+3645530/1
@@@FFFDDFFHBDIG<GHIGIIGHGIIIEHGGIGGIIEHIIIIIIIIIDG
@4661926/1
gtgatctgtttcttggcatctatagatgtcggtggcgcacagggcacgct
+4661926/1
@@@FFFFFHFHHHGGEHGIEBHHGGIJG@HGGFEFAGGEHIHIIIJJJJJ
@2606333/1
atagagacgatttcaccagtggtcttcttgaacttcttcaattgacgcaa
+2606333/1
CCCFFFFFHHHHHGGIJIGEHIIJJJJJJJJJJJJJJJJJJIJJJJJJJJ
@3645715/1
caccagtggtcttcttgaacttcttcaattgacgcaagaagtaccagaaa
+3645715/1
CCCFFFFFHFFHHHIJFIIIIJIJJJJJFGIIGGHIJGGIJDFHIIIJJH
@1075834/1
agaggaagtaggtgctgggcctcttgtatgcgaaggtgttgaggcgcttg
+1075834/1
@CCFFDFFFFHFCGGIIGHGIIJIIJGHHIIJHIIGFHIIJGIIJJIIJJ
@7229184/1
gccacaatctggtctggagagaagatcctcatcttgtatagaggaggctt
+7229184/1
CCCFFFFFHHHHHIJJJJJJJJJJJJJJJJJJJJJJIJJJJJJJJJJJJJ
@6194863/1
gtttattttgtttttctctgtgatctgtttcttggcatctatagatgtcg
+6194863/1
CBCFFFFFHHHHHJJJJJJJJJJJJJJIJJJJJIJJJJJJJJJJJJJIJJ
@6194908/1
tgtggaactgcttcacctgtggccggcggcacgcagacgccttgatgacc
+6194908/1
?@@DDFFFGFFBDHIIIDCCFFHIHGEGGEFHGHEF6BCDDDDA>C@C>C
@25586/1
ggtgctgggcctcttgtatgcgaaggtgttgaggcgcttgtggtggtgca
+25586/1
BC@FFFFFHGHHHJGJJJIJGHHIHG9CEHIIIJIJJJJJHIIGIJIHII
@1076054/1
ctatgcaacatcttcatcttagcgttcacattgacaaacttaggtttgct
+1076054/1
CCCFFFFFHHHHHJJJJJJJJJJJIGIJJJJJJJJJIJJIIJJJGIJJJI
@6194994/1
gtttgtctgtttgtctgtttgtctgtttgtctgtttgtctgttcgtctgt
+6194994/1
C@CFFDFFHHHHHHIJJJJJJIIJJIIIJIJJIHIJJIIJJIJJIIHIIG
@1076167/1
gcgatgttttacaagggcaggttgaactcacaccattcaatttaaaagaa
+1076167/1
CCCFFFFFHGHHHJJJJJJJJIJIJJJJJJJJJJJJJJJJJJJJJJJJJJ
@2606838/1
gtggtgcacgcgcttgggcagagggaatctgattgtgctgttgtggaact
+2606838/1
BCCFDDFFHHHHHJJJJJJJJIJJJJJJJJJJJJIGIIIJHJJJJJJIJI
@2606882/1
ctcctttcttttttggtggcttccccattttgacagcgtcttacttcacg
+2606882/1
CCCFFFFFHHHHHJJJJJJJJJGJJIJJJJJJJJJJJJIIJJJJJJJJJG
@6195552/1
gcaagaagtaccagaaacgggacttagccacaatctggtctggagagaag
+6195552/1
CCCFFFFFHHHHHJJJJJJJJJJJJJJJJIJJJIJJJJIJJJJIIIJJJJ
@26352/1
gccagatgccaaagttcttgatcttcactgggctcttctctgggatttcc
+26352/1
?@?DF8DDDFHDHIHDGFGDDHGIGFCDDHDHI?CHHD@GHECHGGGIGI
@4151460/1
cagccagatgccaaagttcttgatcttcactgggctcttctctgggattt
+4151460/1
CCCFFFFFHHHHHJJIGIJJJJJJJJJJJJJJJJJJJJJJJJJJJJIJJJ
@1076826/1
gacgatttcaccagtggtcttcttgaacttcttcaattgacgcaagaagt
+1076826/1
CCCFFFFFHHHHHJHJJJJJJJJJJJJJJJJJJJJJJJJJJJJJJJJJJF
@6711942/1
cctctttacaagtagactcatctttagcacttggttcgtcttttga
+6711942/1
CCCFFFFFHHHHHJJJJJJJJJJJJJJJJJJJJJHIJJIJJJJJJI
@5699178/1
ctccaatcctttactcgaatagtctt
+5699178/1
@?@DDDDDFA<FFHHG=AA?D<BE<E
@2109126/1
gtgttgaggcgcttgtggtggtgcacgcgcttgggcagagggaatctgat
+2109126/1
?@@DDDDDBFFFHEDGFHEHGCDHGG?EHJJGIIIJJGECEHEEFCBD;;
@551678/1
ggtgcacgcgcttgggcagagggaatctgattgtgctgttgtggaactgc
+551678/1
BBBFFFFFHHHHHJJJJJJIJJJIJJJJJJJJJJJJJJJJJJJJJJJJJJ
@6712738/1
cttttgaacgccaatggcatgaatagatgtcatgcgcaagcgtgccctgt
+6712738/1
CCCFFFFFHHHHGIIJIIGIIIEIGGIJJIIJJJJJJJGJIIIIJGIIJ=
@7231505/1
gatggagtgagcacgggctctgtgcctggctcccatgtcacggtagcact
+7231505/1
CCCFFFFDHHHHHJJJJJJJJJJJJJJJJJJJJJJJJJJJJJJFHJJJJJ
@551792/1
gtgacggcacctccgacactgaggtcacggtactcgcggtacatgttgtg
+551792/1
CCCFFFFFHHHHHJJIJJJJJIJJIJIJJJIJJJJJJJJBEHHHHEFFFF
@2608337/1
cacggtactcgcggtacatgttgtgtacacctgagcgagactcataacgc
+2608337/1
CCCFFDFFHHHHGJFHIIJJJJIHHGGIIIHIEGJJJIIHIIJJIJJJJJ
@2608346/1
gcaagaagtaccagaaacgggacttagccacaatctggtctggagagaag
+2608346/1
CCCFFFFFHHGHHJJJJJJJIGIIJJJJJJJJJJJJJJHIJJJIJIJJJH
@7231665/1
cactgagtgacggcacctccgacactgaggtcacggtactcgcggtacat
+7231665/1
CCCFFFFFHHHHHJJJJJJJJJJJJJJJJJIIJJJJHIJJJJJJHHFFFF
@2608470/1
agggaatctgattgtgctgttgtggaactgcttcacctgtggccggcggc
+2608470/1
CCCFFFFFHHHHHJIJJJJJJJJJJJJJJJJJJJJJJJJJJJJJJJJJHF
@2608484/1
cttgtattcaaaagaaaacctagaatcactggttcaaattcaaataaaat
+2608484/1
CCCFFFFFHHGHHJJJJIJJJJJJJJJJJJJIHJJJJJJJJJIJJJJJJJ
@2608749/1
ctcttgtatgcgaaggtgttgaggcgcttgtggtggtgcacgcgcttggg
+2608749/1
CC@FFFFFHHHHHIIJAFHIJJJJJJJIJJIJJJJIAFGIGIIGHFFFDD
@5178457/1
gctcagatgcaatttcttgcaagaattgcacaaagttgaagtccttgttg
+5178457/1
CCCFFFFFHHGHHJJJJJJJJIJJJJJJJIIJJJJJJJJIJHIJJJJJJJ
@5178598/1
gccagatgccaaagttcttgatcttcactgggctcttctctgggatttcc
+5178598/1
CCCFFFFFHHHHHJGIJJJJJJJJJJJJJJJJJJJJJJJJJJJJJJJJJJ
@4662762/1
caccagtggtcttcttgaacttcttcaattgacgcaagaagtaccagaaa
+4662762/1
CCCFFFFFHHHHHJJJJJJJJJJJJJJJJIJJJJJJIJJJJGHIJJJJJJ
@4662922/1
gtgctgttgtggaactgcttcacctgtggccggcggcacgcagacgcctt
+4662922/1
CBCFFFFFHHHHGJJJJJJJJJJJJHIJIJJJJJJJJHGFFDDDDDDDDD
@1078462/1
gggcagagggaatctgattgtgctgttgtggaactgcttcacctgtggcc
+1078462/1
CCCFFFFFHHHHHJJJJJJJIIJJJJJJJJJJJJJJJJJJJJJJJJJJJJ
@552539/1
agatgccaaagttcttgatcttcactgggctcttctctgggatttccctg
+552539/1
CCCFFFFFHHHHHJJJJJJJJJJJJJJJJJJJJJJJJIJJJJJJJJJJJJ
@2609024/1
gcatacataataaaattagaggaag
+2609024/1
@@@?DDDB?A>BF<E@GHID@E>FF
@1078502/1
atacataataaaattagaggaagtaggtgctgg
+1078502/1
@@?DD?;2=?F:C?C?A<AB?E<FB?BFA9FF3
@1078555/1
ctgcaaacatgccagttataaagcatagcccgaagtgctattggcacaca
+1078555/1
CCCFFFFFHDHGHJIJJJJJIJJIJJJIJJJIJFJIIJJJJIIJJJIJJJ
@3647050/1
ggtgctgggcctcttgtatgcgaaggtgttgaggcgcttgtggtggtgca
+3647050/1
B@BFDFFFHGHHHIJIHJJJJJEGHIHHHIJGIIGIJIJJHIJJJJJIIJ
@1078587/1
cgcaagaagtaccagaaacgggacttagccacaatctggtctggagagaa
+1078587/1
@?<=D@3DDFD?BEBGGEGDG<E@EFHG@FHHI;DBGH4B?GEGGGG?;C
@3647068/1
gtggcgttgatgtcgcaagatagtgagacattcactttttagtcataatc
+3647068/1
CB@FFFFFGGHHHGIIIJGGJEHGGHG@GHGEHIDHEII@FGGHIG8?FF
@4663172/1
gccagatgccaaagttcttgatcttcactgggctcttctctgggatttcc
+4663172/1
BCCFFFFFHHHHHJIJJJJJJJJJJJJJJJJJJJJJJJJJJJJJGIJIJJ
@26878/1
gtcatttagctgaagttttaatattacttgaattacactacatcactagt
+26878/1
@=@BDDADBBFD<BFEHDI<FI<AE@?<CE@>BC@HDD@FG>HHDGHC<?
@1589839/1
cgtcacggaacacaaatatcttcttcggcaatctgccttggttgcggtct
+1589839/1
C@@FFDFD?FHFFEHIIBDFGHBHEIHIIIIIIIGGIDADH?D?BGA;AB
@3647303/1
ggtacatgttgtgtacacctgagcgagactcataacgcagccagatgcca
+3647303/1
???BBDDB=CD??AABE:<AFCFE@:CCCEDB@DEDD@ADA;D@DCCEEE
@1589897/1
attattacagcatacataataaaattagaggaagtaggtgctgggcctct
+1589897/1
CCCFFFFFHHHHHJJJJJJJJJJJJJJJJJJJJJJJJJHIIJJJJJJJJJ
@2609445/1
gtgctgttgtggaactgcttcacctgtggccggcggcacgcagacgcctt
+2609445/1
@@@DDDDDDBFHF@BAHGIIGIHDEHFCCFHAHIIII8EDEBCCBBBBBB
@5180009/1
gcacgtgcttgggcagagggaatctgattgtgctgttgtggaactgcttc
+5180009/1
CCCFFFFFHHHHHJJJJJJJJJJJJJJJJJHHIJJJJJJJJJJJIIJJJJ
@3648139/1
ccgacactgaggtcacggtactcgcggtacatgttgtgtacacctgagcg
+3648139/1
@@@A???B?FHDHHEID@EEGBGB::6@@AF?@9BB?B=>=BBHGCD@EH
@1079499/1
gttgttaagaggtgttacctgcaacttggccaggttagggccaacagatt
+1079499/1
@@CFFFFFHGHHCEFHGIIJJJIIEHHIIIIIJIDGHIIIHJGJJIJIJJ
@2610044/1
gcaagaagtaccagaaacgggacttagccacaatctggtctggagagaag
+2610044/1
CCCFFFFFFHHHHJJJJJJJJJJJJJJJJJJJJJJJJJJIJJJJJJJJJI
@7731239/1
ggcttgggctcgctctccgaagggagcttgcggccgatgacctcatactc
+7731239/1
@@@BDDDFGHGFDHJFGIJBGEBHCEEGGHGIIJJ@BEB;?BDDDDCECE
@1079610/1
atgaggttcaccaagctagtggcgttgatgtcgcaagatagtgagacatt
+1079610/1
CCCFFFDFHHHHHJJJJJJFHIJJJJJIIIIJIJJJJJJJIHIIIIJIIJ
@4664600/1
ctggagagaagatcctcatcttgtatagaggaggcttgggctcgctctcc
+4664600/1
??@D?DDAFB>FFHGEHBCGHGIHEGIGECFGIGAAD6:BFA=FHG=FED
@2610342/1
ctcatctttagcacttggttcgtcttttgaagattcagatattgatagtt
+2610342/1
CCCFFFFFHHHHHJJJJJJJJJJJJJJJJIIJHIJJJJIJJJJJJJJJHI
@7731497/1
caacgaccaatcatggacttttcttcaatatccacataagtaacttcaaa
+7731497/1
?;@DDAD<?C:2CF?G?<CCCH?F<:?FG@G<F?9?DG??BBA<DBB@<<
@28019/1
gtgctgggcctcttgtatgcgaaggtgttgaggcgcttgtggtggtgcac
+28019/1
C@CFFFFFGHHHHJJJJJJJJJIJJCFHIJJJJJJJJJJHIJJJJHHIJI
@7731573/1
ctgagcgagactcataacgcagccagatgccaaagttcttgatcttcact
+7731573/1
CCCFFFFFHHHHHJJJJJJJJJJJJJJJJJJJJJJHIJJJJJJJJJJJJJ
@5180635/1
acgagaccgtgttcggtgctctgattggtcgactccaatgaaccaaccaa
+5180635/1
@C<DDAFFAFFHHGGIHIJJJIJIGGEG9CDGGABHIGIIIJI@F;;FCG
@1080028/1
cgcaagaagtaccagaaacgggacttagccacaatctggtctggagagaa
+1080028/1
CCCFFFFFHHHHHJJJJJJJJJJJJJJJJJJJJJJJJJJHIJJJJJJJJG
@2109330/1
ctggtgggttgtcctgcagagcttgccacatcttgtaagcagcctgacgc
+2109330/1
<@;?DA?DHF?<<EFE<EB4<99?FEBGDFFDFC?GHIB9B;2?B??DA<
@1080050/1
cgcaatgttggagcttggtacaaagcaaaggtcgggcagttcgtcaacaa
+1080050/1
@CCFFFFFFA??BGHIJIHHGIIJGAFHIII9CDDHGEEHCHAHICFGHI
@4665245/1
gtttgtctgtttgtctgtttgtctgttcgtctgtgcgcgctaatctc
+4665245/1
B?BFFEFFHFHHHIJJJJJJJHIJJHJJJEHIIFHIJGJJJJJJIJJ
@2109633/1
gccagatgccaaagttcttgatcttcactgggctcttctctgggatttcc
+2109633/1
CCCFFFFFHHGGBHGHIIIIIIJJJJJJJJGIGJJJJJIIJJJDHIIJIJ
@4665288/1
gccagatgccaaagttcttgatcttcactgggctcttctctgggatttcc
+4665288/1
CCCFFFFFHHHHHJIJJJJJJJJJJJJJJJJJJJJJJJJJJJJJHJJJJJ
@2109673/1
ataaagataagtataggctcaaaacctaacgacatcaatcaccagcttaa
+2109673/1
CCCFFFFFHHHHHJJJJIJJJJJJJJJIJJJJJJJJJJJJJJJJJJJJJJ
@28602/1
cctaagtgagtatacatctattaaattcaaacgcagagctcattatgttg
+28602/1
BC@FFFDDHHHHHJJJJJJJJJJJJJJJJJJJJJJJGHIIJIIJJJJFII
@6197526/1
actcagattgccatctcagaaattagcggatggatca
+6197526/1
@@CFDFDD?FFFFBEGFAHHFBCEEDHEG?GHIGGAD
@3123508/1
gatctttccttcttctcttttttctcctttcttttgcgagctgctgccga
+3123508/1
?:?DFEFF?FHHHJIIJIJJJJJJJJGIIJGIJJJIJGHIIJIJGIIJJI
@5180811/1
ggaaggtgggttcgtgaatcatgccctcaatctgcaccagttcatatttg
+5180811/1
B@@FFFDEHGHHHJFHJJJJJJIIJJJJIJJJJIJJJJJJJIIIJIJJJC
@5180836/1
cgggacttagccacaatctggtctggagagaagatcctcatcttgtatag
+5180836/1
CCCFFFFFHHHHHJJJJJJJJIJJJJIJIJJJJJJJJJJJJJJJJJJJJJ
@7732190/1
ccgctaaggttcatccatgaagcaaatacaaagagatgtcataactgcat
+7732190/1
CCCFFFFFHHHHHJJJJJJJJJJJJIJJJJJJJJJJJJGIJJJJJJJGIJ
@1589998/1
gggaatctgattgtgctgttgtggaactgcttcacctgtggccggcggca
+1589998/1
CCCFFFFFHHHHHJJJJJJJJIIIJJJJJJJJJJJJJJJIJJJJJIJHFD
@1590057/1
ggtggtgcacgcgcttgggcagagggaatctgattgtgctgttgtggaac
+1590057/1
CCCFFDDFHHHHHJJJJJJJJJJJJJJJJJJJJJJJIIJJJJJJJJJIJJ
@1080773/1
caccagtggtcttcttgaacttcttcaattgacgcaagaagtaccagaaa
+1080773/1
@@BFFFDFHHHHHJJJJJJJJJJJJJJJJJJJJJJJIIIJJGHIJJJJJJ
@1080837/1
ctaatctcagaaacggctgatccgagttggatgcggttttcacgaatata
+1080837/1
?@@DDDADFAFDHEGIIIGG<<FG1ECFGIGHDHIH@HGGFHIIGBFCGE
@5181343/1
ctgggcctcttgtatgcgaaggtgttgaggcgcttgtggtggtgcacgcg
+5181343/1
@@@FDBDFDDHHFFGGD@FFII@ECEFBGDC@DBHGIGF.;;5;CGHGBE
@1590523/1
gtggattttaatgttattattacagcatacataataaaattagaggaagt
+1590523/1
?:?B=ADDDHDFFHHIIIIIIGHIIGIGGIIIEHGFHIIIIIIGIGGHG:
@5182002/1
gttgaggcgcttgtggtggtgcacgcgcttgggcagagggaatctgattg
+5182002/1
BBCFFFFFHHHHHHJJJJJIJJJJJJJJJJJJJJJJHIJJEHGHFFFFFF
@5182190/1
gttgtgtacacctgagcgagactcataacgcagccagatgccaaagttct
+5182190/1
CCCFFFFFHDHHHIJJIJJJIIJJJJIIHIJJJJJJJJJJJJGIJJHIJI
@1590733/1
acctgtggccggcggcacgcagacgccttgatgacctccactttgatgat
+1590733/1
?@@D=DBDFHDHFFHGEEFGFEHGGEH?DEBDFDEECCDACCCDCCCC@@
@1590742/1
ggtgcacgcgcttgggcagagggaatctgattgtgctgttgtggaactgc
+1590742/1
BB@FFFFFHHHHHJJJJJJJJJJJJJJJJJJJJJJJJJHJJHIJJGJIJJ
@5182259/1
gcctggctcccatgtcacggtagcactgagtgacggcacctccgacactg
+5182259/1
BCCFFFDFHHHHHJGIJJJJGHIJIJJJJJHHIJJJIIJJJJJJIIJJJJ
@29680/1
gcttgggcagagggaatctgattgtgctgttgtggaactgcttcacctgt
+29680/1
CCCFFFFFHHHHHIIJJJJJJJJJIJJJJJJJJJJJJJJJJJIJJJJJJG
@3650949/1
gcactgagtgacggcacctccgacactgaggtcacggtactcgcggtaca
+3650949/1
@@@DDDDA2AD<FG@EHGC@HADGGDGH<FCG;9BDBIGGIIAHGHBBDE
@1591226/1
gccagatgccaaagttcttgatcttcact
+1591226/1
:?<DDDD>D<DF?B:AFEHF>F>@H<4<F
@3125570/1
agcactgagtgacggcacctccgacactgaggtcacggtactcgcggtac
+3125570/1
@@?DFFDDFCFBBEEBDEHJHHGDBAHIIG>DFHHHGG;;@9CFHGE9BB
@553880/1
ggtacatgttgtgtacacctgagcgagactcataacgcagccagatgcca
+553880/1
@@BDFFFFHHHHHGHIHIGGIIIFIIJIJIJIJJIJJJJIIJIJFJIIIJ
@1591285/1
aatatccgtgtcgaccactgtgcctggttccacgttatattggacattag
+1591285/1
CCCFFFFFHHHHHJJJJJJJJJJJJJJIIJJJJJIJJJJJJJJJJJJJJJ
@30128/1
cggcaatttccgagagcagttcgtgtgataccaacaacatgaacaccctg
+30128/1
@@?DDDFDHDHFHIIEGGGECHEEFGEGIGHHGGGEGDHGHCHIGIGGGI
@6714311/1
gcaagaagtaccagaaacgggacttagccacaatctggtctggagagaag
+6714311/1
@C@FDFFFFFFHHJ>GIJJHHHGHGHJIHIJIHIJGEGIIIGEGHDF?FH
@5183183/1
cgcagccagatgccaaagttcttgatcttcactgggctcttctctgggat
+5183183/1
CCCFFFFFHHHHGJJJIJIJJJJJJJJJJJJJJJIJJJJJJJJJJJJJJJ
@554080/1
gatggagtgagcacgggctctgtgcctggctcccatgtcacggtagcact
+554080/1
CCCFFFFEHHHHHJJJJJJJJJJJJJJJJJJJJJJJJIIJJJJFHIJJII
@3651662/1
gcaaccactaattccagtgataaattcactctagcacgtagttctcagct
+3651662/1
@@@DDDD;F3:ADEGAEBC9?A@FHHEH9>E<4AFA>@:?CCA?DGGFGH
@1082141/1
ctgtggccggcggcacgcagacgccttgatgacctccactttgatgatct
+1082141/1
BC@DDFFFHHDFHIJJJJJJJJJJHFHHFFFFFFEECEEDDDDDCDEFDE
@6714705/1
cactgagtgacggcacctccgacactgagg
+6714705/1
@<@AD;DDDFF?AF@GGB;BA@EEDGH?BB
@3126105/1
cctgtggccggcggcacgcagacgccttgatgacctccactttgatgatc
+3126105/1
BCCFFFFFHHHHHJJJJJJJJIJJJHHHFFFFFFEEEDEDDDDDDDDEFD
@3126231/1
gccagatgccaaagttcttgatcttcactgggctcttctctgggatttcc
+3126231/1
@@@FFFF?ADFHDGCFBFEE@EFEFBEEFAF?HIGHGGGGDAH@DFGIIG
@6714968/1
ccgaagttcctgagcagacaggtgcgcagtatggcgtgcggcgagggctc
+6714968/1
CCCFFFDEHHHHHJJIJJJJJJAGHIJIJJJJIJIJJJJIIIHDDDDDBD
@30635/1
agaagatcctcatcttgtatagaggaggcttgggctcgctctccgaaggg
+30635/1
CCCFFFFFHHHHHJIJJFIGGJIJJIIJIJJGGJIGGGIJJJJIIGHHIJ
@3126329/1
tctgtgatctgtttcttggcatctatagatgtcggtggcgcacagggcac
+3126329/1
CCCFFFFFHHHHHJJJJIIIJJJJIJJJJJJIIJJJIJIIJJJJJJJJJJ
@5700912/1
gtgtacacctgagcgagactcataacgcagccagatgccaaagttcttga
+5700912/1
BB@FFFFFHHHHHJJJJJJJJJJJJJJJJJJJJJJJJJJJIJJIJJJJJJ
@30772/1
cgatttcaccagtggtcttcttgaacttcttcaattgacgcaagaagtac
+30772/1
CCCFFFFFHHHHHJJJJJJJJJJJJJJJJJJJJIJJJJJJJJJJJIJGII
@1082660/1
tcgtacaataataattaataatatgtacctacattaacatattatatgta
+1082660/1
CCCFFFFFHHHHHIJJJJJJJJJJJJJIIGIIJJJJJJIJJJJJJJJJII
@2110151/1
gtcacggtagcactgagtgacggcacctccgacactgaggtcacggtact
+2110151/1
CCCFFFFDHHHHHJJJJHIJJJJJJJJJJJJJJJJJJJJJGIJJJJGIHH
@2611486/1
gtgcatccttgctagtaagtcctgagccatagcaaacagccactggcaat
+2611486/1
?@@ADDBDHD?FFHIIIBGIIIIFCFF?EFFHCHGIHEH9:DDCDGEIBH
@3652429/1
ccacaatctggtctggagagaagatcctcatcttgtatagaggaggcttg
+3652429/1
@<@D1A?DFA<AAAEG9F@==@:<FB9EA<4CEHGHGGCHDHBBCB1BD?
@30961/1
ccgcggtcactgcccccgctacactcactgcaccagcattcgtgtccccc
+30961/1
@@@DDDFFAHHFHGEIIIIGD@BGH>FEIIIGCGCFHGIIII@GEIIGFE
@6197863/1
aactgcttcacctgtggccggcggcacgcagacgccttgatgacctccac
+6197863/1
CCCFFFFFHHHHHJJJJJJJJJJJJJJJJJJHHFFDEDEDDDEDDDDDDD
@2611561/1
ctctatactttgcattaaaataatgcccattttcacaggcaagggatcct
+2611561/1
CCCFFFFFHHHHHJJJJJJJJJJJJIJJJJJJJJJJJJJJJJJJJJJJJJ
@2110454/1
ggagattttactatctttcaagtcggcataacgggccgcgactccgccct
+2110454/1
@@@DDFFFFHFFHJJJIGHIIEJJIGIGIIJJIJIJEHBHGHHFFFDDC@
@6715472/1
gtggattttaatgttattattacagcatacataataaaattagaggaagt
+6715472/1
C@CFFFFFHHHHHIJIJJJJJJJJJJJJJJJJJJJJJJJJJJJJJJJJJH
@7236051/1
caccagtggtcttcttgaacttcttcaattgacgcaagaagtaccagaaa
+7236051/1
CCCFFFEFGHHHHJJJJJJJJJJJJJJJJJJJJJJJJJJJJGHIJJJJJJ
@6198347/1
cactgagtgacggcacctccgacactgaggtcacggtactcgcggtacat
+6198347/1
CCCFFFFDHHHHHIJJJJJJJJJJJIJJJJJJJJJJHJJJJJJJHEFFFF
@3653058/1
gtagcactgagtgacggcacctccgacactgaggtcacggtactcgcggt
+3653058/1
@@@DDDDDFFHAFDHEH:FDEGD?E@FGGGEAFH?BDDHE6=;@FDEHD=
@31633/1
tgacgcaagaagtaccagaaacgggacttagccacaatctggtctgg
+31633/1
CCCDFFFFHFFFH@GDGHGIGHIGGIGIICFHHIIIGGIIIHDGHGI
@3653316/1
aggtgttgaggcgcttgtggtggtgcacgcgcttgggcagagggaatctg
+3653316/1
@@@=BDDDFBBHHGHIIFGHF==CFHGIIIIIIIIDGGDGAAEA>BEFEE
@7236593/1
cacggtagcactgagtgacggcacctccgacactgaggtcacggtactcg
+7236593/1
CCCFFDDFGHHGHJJFHGIHGEHIJIJJIJIJJJJIJJDHIJJJFGIJJE
@31815/1
tcgacgagcaagtagttcttgaagcacagacacaggtgtcttcaacggaa
+31815/1
CCCFFFFFHHHGHIIIIJJJIIJJJJJJJJJJJIJIDGFHHIJIJIJJJJ
@4667588/1
tcataacgcagccagatgccaaagttcttgatcttcactgggctcttctc
+4667588/1
@@CFFFDDFHHDHEGGBHGGGGIHFBGHEEG@GE@GIIJG>GGEGIGIBG
@5702244/1
cttgtatttgttatgtaaccactccatactttgtttcatttaaatttacg
+5702244/1
??@DBBD;CFHDHGABCBCCBGDEDGHEBEHIGCFHBGEFGGADF<?DHI
@7236834/1
gacgatttcaccagtggtcttcttgaacttcttcaattgacgcaagaagt
+7236834/1
CCCFFFFFHHHHHJJJJJJJJJJJJJJJJJJJJJJGIJJJJJJJJJJJJF
@4154670/1
gtccatccacggctttttccagatccactcttgctccatggtccaggagc
+4154670/1
@@?BBBDBADDD6F@:CEC?AFHI;3CE@FBFD9FHGFEG3B9<B<A2B?
@1084079/1
cgacgctcggacatttcaattttatttagttggtcttggttgaacggaac
+1084079/1
CCCFFFFFHHGHHJJJJJJIJJJJJJJJJIJJIJJJJJIGIIJIIJJIGI
@4668461/1
aaggtgttgaggcgcttgtggtggtgcacgcgcttgggcagagggaatct
+4668461/1
@@BFADDDHHHHGJJJJJIJJJJJHHJJJJJJIJJJJJJJJGHHFFFFEE
@554593/1
ggtagcactgagtgacggcacctccgacactgaggtcacggtactcgcgg
+554593/1
BCBFFFFFHHHHHIIJGGIHIJIJJJIJJJJJJJJFHIIGJFHIIIIJHF
@5703013/1
gaggaagtaggtgctgggcctcttgtatgcgaaggtgttgaggcgcttgt
+5703013/1
CCCFFFFFHGHHHHIIJJIIJJJJJJJJJJJIIJJHHIIIJJJJJJJJIH
@32653/1
agcactgagtgacggcacctccgacactgaggtcacggtactcgcggtac
+32653/1
CCCFFFFFHHHHHJHJJJJJJJJJJIJJJJJJHIIJJIFHIJJIJJHFFF
@1084594/1
agaaaagtgctgtctgtacattgaaaataaaaataaaaaaaatagcaggg
+1084594/1
CCCFFFFDHFFHHIJJIGJIJJJJJJJJJJJJJJIJIJJJJJJJJIJJJJ
@32927/1
gtctggagagaagatcctcatcttgtatagaggaggcttgggctcgctct
+32927/1
CCCFFFFFHHHHHJJJJJJJJJJJJIJJJJJJJJJJJJJIJJIJJGJIJH
@3654733/1
caagaattgcacaaagttgaagtccttgttgttaagaggtgttacctgca
+3654733/1
@?@DDDDDF?FFFGGGGGGGDAACHFDHHGGGCCFHCGD1???FFHGICH
@7734810/1
gtcacggtagcactgagtgacggcacctccgacactgaggtcacgg
+7734810/1
@<;D?DD:A@8AFH>FHFGB@EEGBGG>G@F?FEFHGGHBC=@F@/
@3126965/1
gcaagaagtaccagaaacgggacttag
+3126965/1
??<;DDDBC?DF<GFHFA?:8@:BBE?
@3655164/1
caggtggtagcgcgcgcggaacgccaccagg
+3655164/1
???DBBD=C:A:6EBHD>GGHHIBHIDA?=5
@5184030/1
cctggctcccatgtcacggtagcactgagtgacggcacctccgacactga
+5184030/1
@@?DD;DDFFFFDIIIIII<?FGEIIICEGDBEGBGGFFFFFFFEFIFEA
@5184053/1
gctgggcctcttgtatgcgaaggtgttgaggcgcttgtggtggtgcacgc
+5184053/1
CCCFFFDFHHHHHIJJJJJIGHIEFHIJHIIIJJJJJFHJJJJFHIJJJG
@33451/1
ggtgcacgcgcttgggcagagggaatctgattgtgctgttgtggaactgc
+33451/1
CCBFFFFFHHHHHIJJJJJJJJJIIJJJJJJJJIJJJJJJJIIJJJJJJI
@6716033/1
gcttagcttccttcttagagcgtcccgtacccatagcaacaagatcagcg
+6716033/1
CCCFFFFFHHHHHJJJJJJJJJJJJJJJJJJJJJJIJJJJJJJJJJJJJJ
@1593000/1
agcatacataataaaattagaggaagtaggtgctgggcctcttgtatgcg
+1593000/1
@<@DD>AADFHFHAAACDI><C?:3<3<9?2<???@C8::??BCB9BB9D
@3655557/1
atgcgaaggtgttgaggcgcttgtggtgg
+3655557/1
@@@7DDDDHCFHHIHIIIIFA?GF<FDEF
@3655660/1
gccagatgccaaagttcttgatcttcactgggctcttctctgggatttcc
+3655660/1
CCCFFFFFHHHHHJIJJJJJJJJJJJJJJJJJJJJJJJJJJJJJJJJJJJ
@3127731/1
ggtgctgggcctcttgtatgcgaaggtgttgaggcgcttgtggtggtgca
+3127731/1
@B@DFFFFHGHHHJJJJJJJJJJIIJEGEHIIIJIJJJJIHIJHIIBHII
@33659/1
tcctaaagtcattattctccgcgggcgacagccaatatgtgttaaaataa
+33659/1
CCCFFFFFHHHHHJJJJJJJJJJJJJJJIIJJJIHHHHHHHFFFFFFEEE
@1085488/1
aactgcttcacctgtggccggcggcacgcagacgccttgatgacctccac
+1085488/1
@CCFFFFFHHHHHJJJJJJJJJJJJJJJJJJHHFFDEDEDDDEDDDDDDD
@5184569/1
ttctcagcatggtaagaaggtggcggccagaatctagacatgcacagctc
+5184569/1
CCCFFDDFHHGHDEGIGIIIHIJIGGGHIJGIIJJJJJJIIGIIGGGIJH
@3655789/1
cttgttgttaagaggtgttacctgcaacttggccaggttagggccaacag
+3655789/1
CCCFFFFFHHGHHJJFHIIGHIJJJJEHJJJJJJIJJDGHIGIJIJGIII
@1593252/1
gccagatgccaaagttcttgatcttcactgggctcttctctgggatttcc
+1593252/1
CCCFFFFFHHHHHJGIJJJJJJJJJJJJJJIJJJJJJJJJJJJJJJJJIJ
@3655897/1
gtctgtttgtctgtttgtctgtttgtctgtttgtctgtttgtctgtttgt
+3655897/1
CCCFFFFFHHHHHIJJJIIJJJJJJIIJJJJJJJJJJJJJJIJJJIJJJG
@555765/1
accataactcgtgtttaccctgcacgaagaaatttgaatctatttatcat
+555765/1
@@@DDDDDFHFCFHGGHEFHJJJJJICFEHGDFAHIEHHGI<GIGIIIID
@2613168/1
acagcatacataataaaattagaggaagtaggtgctgggcctcttgtatg
+2613168/1
@CCFFFFFHHGHHJJIIJJDGGHIIIGIFHIIHEHGCGCHIGHGHIJJIJ
@33864/1
catcagtttggagttcacctttagaagtatgtttttagctgtcatctggt
+33864/1
CCCFFFFFHHHHHHIIJJJJJJIIHIJHIJJIJJJJJJJJJJJIJJJJJG
@6716741/1
ggcaggttgaactcacaccattcaatttaaaagaaactgggtgcgtgcag
+6716741/1
@@@FFFFFGHHHFGIIIGIEHHHGIIIHJIJGIJJIJIG@HFHCHBD6DF
@3128247/1
caacaaggtcacagtcgatagattacggtctatgtctatcggctccgatt
+3128247/1
CCCFFFFFHHHHHJIJIJJJJJIJJJJJGHIJJJIJJIJIJJJJJJJIJJ
@3656420/1
acgcaagaagtaccagaaacgggacttagc
+3656420/1
?:;DDDDAFA2<:CEF>EFCDAEFB?9?F<
@1085921/1
ggcagagggaatctgattgtgctgttgtggaactgcttcacctgtggccg
+1085921/1
@@@DD?DDFF;DFFI<CEHEHFCEABHCGB>BFFIFIIE>GFEEG>FFII
@3656478/1
gacgcaagaagtaccagaaacgggacttagccacaatctggtctggagag
+3656478/1
<?@DDAADDFDHDI>GG>?CEFCBHGGFDFEGGCHHIGIGG<BFEEEG@F
@6717099/1
gccagatgccaaagttcttgatcttcactgggctcttctctgggatttcc
+6717099/1
@BCFFFFFHHHHHJHIJJJJJJJJJJJJJJIJIJJJJJJJJJJJJJJJJJ
@7736000/1
ggcagagggaatctgattgtgctgttgtggaactgcttcacctgtggccg
+7736000/1
CCCFFFDFHHHHHJJIIJJHGHHHGIFIIJIIJJGIJJJJJJIHIHIIJI
@7237901/1
taccacagtactcctggatattcgtatttgacacagaattcagcgacaaa
+7237901/1
CCCFFFFFHHHHHJJJJHJJJJJJJJJJJJJJJJJJJJJJJJJJJJJJJJ
@2112114/1
gctcgctctccgaagggagcttgcggccgatgacctcatactccttcaac
+2112114/1
CCCFFFFFHHHHHGJJJJJIIJJIJJJJGAFG;FCHIIIGHDHHHHFFED
@7238109/1
agggaatctgattgtgctgttgtggaactgcttcacctgtggccggcggc
+7238109/1
=:@D;BDBDHDHHIBFHDHFGHCGHCEHGIIFHIIIIGDDGHGFHHIFHB
@4669209/1
ctggacaaggcactggcaacgaccaatcatggacttttcttcaatatcca
+4669209/1
@BCFFFFFHHGBHIJJJJJJJJIIJJJIHIJJJIIIIJGIIJJJJJJJII
@1086458/1
ccgccaattcactgttcattacctgtgaaaactgcccctcagatacaccg
+1086458/1
CCCFFFFFHHHHHJJJJJJJJJJJJJJJJJJIJJJJIJJJJJIJJJIIJJ
@4669451/1
ataataaaattagaggaagtaggtgctgggcctcttgtatgcgaaggtgt
+4669451/1
CCCFFFDFFHGFHIJJGGJCJIGHHHHIIJCGEHGHIGCGIJJIEGI9B8
@4669661/1
gtaagatactgcaaacatgccagttataaagcatagcccgaagtgctatt
+4669661/1
CC@DDDFA?FACFGIIIIEGGGGIIIFEHEIIIHIIGGGBFGGHGIIIEH
@1086739/1
ttgaggcgcttgtggtggtgcacgcgcttgggcagagggaatctgattgt
+1086739/1
CCCFFFFFHHHHHIJHIJHHIJIJJJJIJJJJJJJJJJJGHHHHFFFFFB
@2614346/1
cactgagtgacggcacctccgacactgaggtcacggtactcgcggtacat
+2614346/1
?@@AD;:BD?FFA:EG=@AFF:@GAF>?D7FGFIE>FEAFCCFEAAB<@D
@2112783/1
gacgcaagaagtaccagaaacgggacttagccacaatctggtctggagag
+2112783/1
CCCFFFFFHHHDHIJJJJJJJJJJJJJJJJJJJJJJJJJJJIJJJJIJJJ
@7238838/1
tccagaacacgtattaattctgttttcacgttgtcaataaactattggcg
+7238838/1
CCCFFFFFHGHHHFIJEHIIJGIJJIIGIJHIJIJIIIGDHIJEHIIIJJ
@34473/1
acgggctctgtgcctggctcccatgtcacggtagcactgagtgacgg
+34473/1
@?@D?D@<<DFF<EF<<CFDFF3<<:BEFEFICDFBGIF>B?D4<B0
@7238974/1
acgggacttagccacaatctggtctggagagaagatcctcatcttgtata
+7238974/1
<@@FFFFFHHHHHIIDHHGIIJJJGIIFE>BBGADHFDDCDGGGIJGGIH
@6200477/1
ccatgtcacggtagcactgagtgacggcacctccgacactgaggtcacgg
+6200477/1
CCCFFFFFHHHHHJJJJJJJJHGJJJJJJJJJJJJJJJJJJJJJHHJJJJ
@4156298/1
ctcgcttggcttgagatttgttgcgaccgatgccataaacagtgtgctgg
+4156298/1
CCCFFFFFHHGHHIIJJIIIIIGGIIJJJIIJJJJIJJJHHG@GIEIJIJ
@7239214/1
gtgctgggcctcttgtatgcgaaggtgttgaggcgcttgtggtggtgcac
+7239214/1
@?@ADDDD?FHHHIIGFF@GBDHIG:EEGGIIDCEGHGHBBFC@FGDHGG
@5704422/1
ctgggcctcttgtatgcgaaggtgttgaggcgcttgtggtggtgcacgcg
+5704422/1
CCCFFFFFHHHHHJJJJJJIIJFHHIJJJJJJJJJJHIJJJJIIJJJJHH
@1087372/1
gtaatctagctacccacgtaaatgtaaacctggcaagcatccaagatagt
+1087372/1
BBBFFFFFHHHHHJJJJJJJJJJJJJJJJJIJJJIJJJJJJJJJJJJJJD
@2614894/1
cctcgacgagcaagtagttcttgaagcacagacacaggtgtcttcaacgg
+2614894/1
CCCFFFFFHHHHHJFGHHGHIJJIJIJJIJJIJJJJJIDGIIIJJJJIJJ
@3658211/1
agacgatttcaccagtggtcttcttgaacttcttcaattgacgcaagaag
+3658211/1
@@@DDDD;F4C?AEGGIB<CBFEH>HH@CCE??FFG9FCG4?:@:D0BAC
@7239493/1
gcactgagtgacggcacctccgacactgaggtcacggtactcgcggtaca
+7239493/1
CCCFFFFFHHHHHJJJJIIIGIJIJJJJIJJDHGIJJHIIIJHIIHHFFE
@4156551/1
ccaaattcttcttcttcagccggctttggtggttctttggctgtctctgg
+4156551/1
BBCFFFFFHHHHHJJJIJJJJJJJJJJJJFHJHIJJJJJJJJJJJJJJJJ
@6200853/1
gtcttcttgaacttcttcaattgacgcaagaagtaccagaaacgggactt
+6200853/1
CCCFFFFFHHHHHJJJJJJIIJJJJJJJJJJJJGIIJJJJJJJJJJIJJJ
@1087767/1
cgcagccagatgccaaagttcttgatcttcactgggctcttctctgggat
+1087767/1
@C@FFFDFHDHHGIIJGIHIJJGIJGIJJJGJGIIJIIJJJIJJJJJJFG
@3128647/1
gtggcgttgatgtcgcaagatagtgagacattcactttttagtcataatc
+3128647/1
@@@FFFFFHHHHHJIJJJJJJJJIIJJGIJIJJJJJJJJJJIIGIIJJJJ
@6717577/1
cagccatccaacgggattgcccatcaatttatcttcaaatgacgacacca
+6717577/1
B@CFFFFFHHHHHJIIJJJJJJJJJJJJJJJJJJJJJJJJJJJIJJJJJI
@7736134/1
gtggtagcgggtcggacgagccgtgccttttattgcttggtgagacacga
+7736134/1
@@@FDDBDHFF@FGGIDHFGGI>FHIIIIFIGHIGGHGHGBBC@@CCCC?
@7736202/1
cttgtatttgttatgtaaccactccatactttgtttcatttaaatttacg
+7736202/1
?@@DDDDDFHFBDHGCFEBEHGGEHGIIHIAHGDFHGIGGGIGEHIGIGA
@6201371/1
gcggttttcacgaatatattgtgggatgcttaaatttacatttagtgttt
+6201371/1
BCCFDFFFHHHHHJJJJJJJJHIJJIJIJJJJJJJJJJJJJJJJJFGGIJ
@5185777/1
ggcagttcgtcaacaagacattactag
+5185777/1
@@@ADFDFGF;DF>BEA@GBFD4AF9?
@5185865/1
gcattcttcctcgtcaagcaaataaaggacatcttcaacaatctcgtggt
+5185865/1
CCCFFFFFHHHHHIJJIIJJJJJJJIJIIJJJJJJJGJJJJJJJJJJJJH
@4157385/1
ggtagcactgagtgacggcacctccgacactgaggtcacggtactcgcgg
+4157385/1
@@?BDFFFFDDHDEHEGIDHHGGGHB@FHBCG?FG/?D@FAHGGI@;AA<
@556652/1
cacatcaggatgtggattttaatgttattattacagcatacataataaaa
+556652/1
;?@?D?ADB3DBD:EFGGEF?<E@HFCHFCFFHEFFF@G9CBGAFIEC?<
@3129339/1
attcaactgtcttgttaatgcctggccctcagcgacatgtaagagttcaa
+3129339/1
CCCFFFFFHHHHHJJJJJJJJJJJJJJJJJJJJJJJJJJJIJJJJFIIJJ
@7736723/1
gagtgagcacgggctctgtgcctggctcccatgtcacggtagcactgagt
+7736723/1
B@@DDDDFDHHFHJJGIJIGIHDHHEGIEF>GGIJIIJJGHIIEDH@BB8
@3129421/1
ctttactcgaatagtcttttctaacttgaacagtgcgatgttttacaagg
+3129421/1
CCCFFFFFHHGHGGFHIIJJJJIJHIJJIJJJJFHIIIJJFHIJJIIIJI
@6718530/1
gggaatctgattgtgctgttgtggaactgcttcacctgtggccggcggca
+6718530/1
CCCFFFFFHFHHGIJJJIJJJJJJJJJJJJJJJJJIIDHHHIIJJJIGFD
@5186435/1
ggcgcttgtggtggtgcacgcgcttgggcagagggaatctgattgtgctg
+5186435/1
C@@FFFFFFHGDHJGHIJJJJJJJJJJGJIJHIJJHIJJIJJJJIIIIJG
@3129586/1
gtacatgttgtgtacacctgagcgagactcataacgcagccagatgccaa
+3129586/1
CBCFFFFFHHHHHJJJJJJJJJJJIJIJJJJJJJJJJJJJJJJJJJJJJJ
@4157773/1
acggtactcgcggtacatgttgtgtacacctgagcgagactcataacgca
+4157773/1
CCCFFFFFHHHHHHIJJJJJJJJJHIIIIIJJJJJJJJJJJJJJJJJJJJ
@4157868/1
cttcaaatgacgacaccacagttccagtctcaggcacattgccattagta
+4157868/1
CCCFFFFFHHHHHJJJJJJJJJJIJJJJJJJJJJJJJJJJJJJJJJJJIJ
@5187016/1
ctcatcttgtatagaggaggcttgggctcgctc
+5187016/1
@@<DDDDDD=DDHG<<EGI>EG@:A@31880;8
@6719231/1
tggtcttggttgaacggaactccaatcctttactcgaatagtcttttcta
+6719231/1
@@@DDDDDHCFHHEEDFEHHHIC>DD3?FHGIIIIIEICEDDG<GGIEHI
@4158319/1
ctctatactttgcattaaaataatgcccattttcacaggcaaggga
+4158319/1
=@@DDDBDAF<<B?EACAB>FHHEGIBHI>9B4CABFGIIEFA?ED
@2115484/1
gaagctagccgggcggatgtatggtagtagctaactcgtccgagggtcaa
+2115484/1
CCCFFFFFHHHHHJJJHIIHIJJJFHJIJGIJIJJJJJJJHHFFDD?CDD
@5187278/1
cgggaattttgtttggtacctgataccgacacatggtaggttccatggat
+5187278/1
CCCFFFFFHHHHHJJJJJJJIJJJJJJJJJJJJJJJHHIJGIIJIJJJII
@557742/1
gttgtggaactgcttcacctgtggccggcggcacgcagacgccttgatga
+557742/1
CCCFFFFFHGHHFJGJJJJJGHGHIJIIJIJIHGHHFFDEDDDDDDDDCD
@2115783/1
accagtggtcttcttgaacttcttcaattgacgcaagaagtaccagaaac
+2115783/1
;=BDDDFFHHHHHJJIJIJJJJJJJJJJJJJJJJJJJJJJGIJJJJJJJJ
@3130623/1
gcctcttgtatgcgaaggtgttgaggcgcttgtggtggtgcacgcgcttg
+3130623/1
BCCFFFFFHHHHHJIIJIAFFGIJJJIIJJJJHHJFGIFHIJJJJJHFFD
@558016/1
ggcctcttgtatgcgaaggtgttgaggcgcttgtggtggtgcacgcgctt
+558016/1
CC@FFFFFHHHHHJJGGHIAFHHIGIJIJJJJJIJJJIJJJJJJIJGHFD
@5187637/1
ggcagagggaatctgattgtgctgttgtggaactgcttcacctgtggccg
+5187637/1
CCCFFDDFGHFHHJJJJJJJJJJJJEHIJJJJJJJJJJJJJJJJIJIJJI
@6203172/1
ctggagagaagatcctcatcttgtatagaggaggcttggg
+6203172/1
@@@?DDD?1ADA<C<E@<CF>DHHIGGIABAGGAB8C:;0
@4159017/1
cagcatacataataaaattagaggaagtaggtgctgggcctcttgtatgc
+4159017/1
@C@FFFFFGGFHHIJIGHIGIGGIHGIHIJIEGHIJIJJJIIJIEGGIII
@2116366/1
gcctcttgtatgcgaaggtgttgaggcgcttgtggtggtgcacgcgcttg
+2116366/1
CCCFFFFFHHHHHJJJJJFGHHIJJJJJJJJJJJJJJJHHJJJJJJHFFD
@35247/1
cgtcattcagatttgctgggctagtctttggagagaatgaatctaacttt
+35247/1
@B@FFFFFHHHHHJJJJIJJJJJIHJIJJJJJJIJJIIIIJIJJJJIJJJ
@1593829/1
ggtgctgggcctcttgtatgcgaaggtgttgaggcgcttgtggtggtgca
+1593829/1
BCBDFFFFHHHHHJIJIIJJJJIIIJCHGHJIJJJJJJJJHIJHGIGHIE
@35523/1
ggtagcactgagtgacggcacctccgacactgaggtcacggtactcgcgg
+35523/1
BC@FFFFFHHHHFIJJJJJIJJJJJJJJJJJIJJJHHIJJJFHJJJJJHF
@1088165/1
gccagatgccaaagttcttgatcttcactgggctcttctctgggatttcc
+1088165/1
CCCFFFFFGGGHGJGGGJJJJIJJJJJIJJIJJJJJJJJJIJJGIJJJJJ
@2116881/1
agaggaagtaggtgctgggcctcttgtatgcgaaggtgttgaggcgcttg
+2116881/1
CCCFFDFFFFHDFHGIJIG?FHIIJJEDHGIJHGHI?BDGGIGI?FHBHI
@1594081/1
cctcagtaggatggcaaagagacgaagcgcgcgtt
+1594081/1
@;=ADDD?FH?BFAAA<AE<E;AE:8C::?@@FAG
@5705427/1
ggttggagccgagcgtcagatgcgtgaaccctacggaccggtccgtgaat
+5705427/1
@C@FFFFFHGHGFIIEEGGIGGGIDGHIJIIJ<HBGEHGIBE<?ACBABD
@1594134/1
caagaagtaccagaaacgggacttagccacaatctggtctggagaga
+1594134/1
CCCFFFFDHHHHHJJJJJJJIJJJJJJJJJJJJJJJJIHJJJJJJJI
@1088271/1
gtgcacacaatggtgaactggcgttcatgcggcaaacgcctattaacatt
+1088271/1
@@CDDFFDHHFHDGC>GEECGGGEGGIGGGHIJIHIIIGGDHGIGIJFGE
@7240827/1
gtaagaaggtggcggccagaatctagacatgcacagctcttgcagccatc
+7240827/1
CCCFFFFFHHHHHJJJJJJJHGGHHIGIIGIIJIJGGIGHGHGIGIJJGI
@7240898/1
gaagtaggtgctgggcctcttgtatgcgaaggtgttgaggcgcttgtggt
+7240898/1
B@@FDDFFHHHGHJJJIJIGIIHIIJGIJIII:CGGGBHI=HGIIHCHH=
@2615897/1
gcgaaggtgttgaggcgcttgtggtggtgcacgcgcttgggcagagggaa
+2615897/1
BCCFDFFAFDFHHJJJJJJIJFHIJJJGHGJJJIJJJJIJHGHFDFFDCC
@6204156/1
gggtatcggccgagcgcttcggtactgttgtggaaatagtgtactataag
+6204156/1
B@@BDFFFHGHHFIJJJJJJJJ@FHHJIIJIDIGJIJIICFFGIJJJIIH
@7241086/1
gccagatgccaaagttcttgatcttcactgggctcttctctgggatttcc
+7241086/1
CCCFFFFFHHHHHJIIJJJJJJJJJJIJJJJJJJJJJJJJJJJJJJJJJJ
@3659235/1
ctcaaaatggagaaataaaacatccacgcgaag
+3659235/1
@@@=DDDDBCFAFB;E@FEGECHIEI3C1:06@
@4672392/1
cgacaccttgtggctgtgacttgtagtcaaggtggagattttactatctt
+4672392/1
@@@ADDBDFF:<FEFDA?FB?A>A<CCA49::E9FCG39DBDFFGFG?FF
@7241632/1
gcacgggctctgtgcctggctcccatgtcacggtagcactgag
+7241632/1
:;?DD::@8<2C:EDF?228<C8EB<F?DCGIB??DG>GCF<?
@7241657/1
cggttagacactaacagtaatttatcaaataggacctcacataacattag
+7241657/1
BCCDFFFFHGHHHIJJJGJIJJJGJJIJJJJJJJJJJJJJJJJJJJJJJJ
@2616511/1
gtggtgcacgcgcttgggcagagggaatctgattgtgctgttgtggaact
+2616511/1
@@@DDDDDBDFHDIII?DEFHFFGGIA@G@GFFGGHIGGEEFHHIGIGGD
@36488/1
ttgtggaactgcttcacctgtggccggcggcacgcagacgccttgatgac
+36488/1
CCCFFFFFHHHHGJJJJJJIIJJJJJJJJJJJJJHHFFFDDDDDDDDDED
@1595082/1
gttaagaggtgttacctcttcctcgggttggaatgattctggtgggttgt
+1595082/1
CCCFFFFFHFHHHIJJJJJJJJJJJJJGHJJJIJJJJJDHIIHIJJHHIH
@2118039/1
gggcagagggaatctgattgtgctgttgtggaactgcttcacctgtggcc
+2118039/1
CCCFFFFFHHHHHJJJJJJJJJJJJJJJJJJJJJJJJJJJJJJJJJJJJJ
@4672910/1
gcgcttgtggtggtgcacgcgcttgggcagagggaatctgattgtgctgt
+4672910/1
CCCFFFFFHGHHHIIJJIJJJJJJJJJIIJJJJJICHJJJIJJJJJJJJH
@3130919/1
gagcaagtagttcttgaagcacagacacaggtgtcttcaacggaag
+3130919/1
C@CFFFFFHHHHHJIIIIIJIIIJJJJJJJJEFHIJJJJJJJJHHI
@4159303/1
atacataataaaattagaggaagtaggtgctgggcctcttgtatgcgaag
+4159303/1
@@CDFDFDHHHHGGIIHHGCAFGEHHI@BEHIIIJGGIEGGGFIGHIJGE
@3660124/1
tgtttgtctgtttgtctgtttgtctgttcgtctgtgcgcgctaatctcag
+3660124/1
@@CFFFFDDHHFDHFDEHHAHGHIIEFHIJDHICGHEHGEGGGIJIGGEC
@1595440/1
gctcatcgggaggtgtggcagcctccttgaccattttagatatttgttgt
+1595440/1
@@@FFFDFGGHHHCGGHIJIIHGGGJGIJEGHGIIIJGIFGIGIIGGGIB
@3660248/1
gcacgcgcttgggcagagggaatctgattgtgctgttgtggaactgcttc
+3660248/1
:;<BBFDFHHGHFGIIGEGEGIIIIIECHIIFIIGIIIFH?GGIIGGIII
@6205180/1
cagcatacataataaaattagaggaagtaggtgctgggcctcttgtatgc
+6205180/1
@<@DDDDDFH?DF?:C?EF@F4<CGGG<A<BCCEH9EGEHGIIIIGHIII
@3660356/1
ccacaatctggtctggagagaagatcctcatcttgtatagaggaggcttg
+3660356/1
CCCFFFFFHHHHHJJJJJHJJJJJJJJJJJJJJJJIJJJJJJJIJJJJJF
@5187970/1
gcaagaagtaccagaaacgggacttagccacaatctggtctggagagaag
+5187970/1
CCCFFFFFDHHHGJJJIIJGIJIJJJJJJJJIJJJIJJIJJJJJJIJJJH
@5187995/1
gctgggcctcttgtatgcgaaggtgttgaggcgcttgtggtggtgcacgc
+5187995/1
CCCFFFFFHHHHHGIJJJJHJJJEGGHIJJJJJJJJIHIIHIIIHJJJJH
@1088872/1
cttgtagtcaaggtggagattttactatctttcaagtcggcataacgggc
+1088872/1
CCCFFFFFHHGHHEGIHIHIJJJJJJJJJJJJJJJJIJJJJJJJJJJJJI
@3660518/1
agcatacataataaaattagaggaagtaggtgctgggcctcttgtatgcg
+3660518/1
@@CDFDFDHHHHHHHIIIHGGFHGFEGGFECFGHG<FHHIIHECFGIGDE
@3131619/1
ggacatttcaattttatttagttggtcttggttgaacggaactccaatcc
+3131619/1
CCCFFFFFHHHHHJJIJJJJJJIIJHIJJJJIJJJJJJJJJJIJJJJJJJ
@6720832/1
gcgtgatgaggttcaccaagctagtgtcgttgatgtcgcaagatagtgag
+6720832/1
@@@DDDBDFHHDFHIIGHGIIIGHFH2AGGGHGIIIGGIJJJJJIJJJJJ
@2617636/1
gtcgatgtcgaacccaaaaatgtaattaactttttttttgtc
+2617636/1
?=@DBDDDDH?CA@:EH@;AAC2CCCGA@?FHIG@GEHA;=4
@3131795/1
gtcgaccactgtgcctggttccacgttatattggacattaggaccgtcat
+3131795/1
CCCFFFFFHHHHHJIJJJHIJJIJJJIIJHIIJJGIIJIIJJJJJJIIIJ
@6721051/1
gtagcgggtcggacgagccgtgccttttattgcttggtgagacacg
+6721051/1
C@@FFFFFFDHHDHIEIGHIJJJJGIIJFGHGIJIEGCEEEFFFED
@2119193/1
ccgaggaaagcttcaagtaaatcagccttgtgtttcttggtggtgggttt
+2119193/1
CCCFFFFFHHHHGJJJJHIJJJJJJJJJJJHIHIJJJJIJFGI@GIJFHI
@6721234/1
ggttgaacggaactccaatcctttactcgaatagtcttttctaacttgaa
+6721234/1
?<;DDDFEHFDFFGHBFGHIIIIIGGGIIGIGDGICHHEIHIGEDHHEDH
@6206203/1
actgagtgacggcacctccgacactgaggtcacggtactcgcggtacatg
+6206203/1
@CCFFFDDBBDFFHJJJJJJJIGIIJGEEFFHGIIFGHIJIIIHADBBD>
@2618095/1
aattagaggaagtaggtgctgggcctcttgtatgcgaaggtgttgaggcg
+2618095/1
CCCFFFFFHHHHHIIJHIIIJJJJJJIIJIHIIJJJJGHI?DGGHHIIJI
@5189095/1
ggcaggttgaactcacaccattcaatttaaaagaaactgggtgcgtgcag
+5189095/1
CCCFFFFFHHHHHJJJJJJJJJJJJJJJJJJJJJJJJJJJJFHIJJJJJJ
@6721674/1
tcccatgtcacggtagcactgagtgacggcacctccgacactgaggtcac
+6721674/1
@;@DBBDDFBDHFGBHIIIIIEEAEHFB@8?DFCAGGEHGDGHACDHGCE
@3661627/1
atacataataaaattagaggaagtaggtgctgggcctcttgtatgcgaag
+3661627/1
@@@FFEFFHFHHGIJDGIJIFGGHGGIHBHEHIJJIJJJJGHHGIHIEGG
@2119783/1
gttgaactcacaccattcaatttaaaagaaactgggtgcgtgcaggatcc
+2119783/1
CCCFFDDDHHHHHJJJJJJJJJJJJJJJJJJJJJJJGHJJIJJJJJIJJJ
@6206812/1
gtacccatagcaacaagatcagcgactgtcacacggtagcggaaggtggg
+6206812/1
CCCFFFFFHHHHHJJJJIJJJJIJJJJJJJJJJJJJHIJJJJJJJJCHIH
@6722879/1
tgttgtggaactgcttcacctgtggccggcggcacgcagacgccttgatg
+6722879/1
CCCFFFFFHHHHHJJJJJJJJJJJJJJJJJJJJJHHHFFDEDDDDDDDDD
@7738620/1
gtttggtatctgataccgacacatggtaggttccatggatttaggagcac
+7738620/1
CB@FFFDEHHHHHJJJJJJJJJJJJJIIIJHIJJJJJJHJJJJJJJJIJJ
@7242597/1
aatacattacgttaaatgccacgacgctcggacatttcaattttatttag
+7242597/1
@@@DD;DD??FHFHIBFFHBEH?@:@0:DFGGAD9DHC=8=FHI4=FCCG
@7738811/1
aagaaggtggcggccagaatctagacatgcacagctcttgcagccatcca
+7738811/1
@@<DDDDDD;?<?8EA?DHGH@CBFEGDECIE@HDIGEFIIIGI@@F7=C
@6207961/1
ctgttgtggaactgcttcacctgtggccggcggcacgcagacgccttgat
+6207961/1
BCCDFFDFHHHHHJJJJJJJJJJHJJJJJJJJIJJHHFFFDEDDDDDDDD
@1596839/1
gtgacatcggacttaatacaaggaaactgtttagactggttacattgctc
+1596839/1
@@@FFFFFHHHHHJIGJGJJE<FEHGIIIIIJJIGHIIJFBHIE@GGIEF
@560238/1
gggaagtaaatgcatctgtccttatttccgacccacaaacaattaagcct
+560238/1
CCCFFFFFHHHHHIJIJJJJIJJJJJIIDHIIJJIJIJIJJIJIJJIJJI
@560613/1
ccctcaatctgcaccagttcatatttgggcacagttcctcgacgagcaag
+560613/1
@??DDDDDDAAD?BE@EHHIIICIGB>4@BHEEEIIEGHEGH@FHG@BEH
@5707349/1
gcaagaagtaccagaaacgggacttagccacaatctggtctggagagaag
+5707349/1
CCCFFFFFHHHHHJJJJJJJIIJJIJIJJJJJJIJIIJIJJJJHIJJIJI
@1597352/1
agagggaatctgattgtgctgttgtggaactgcttcacctgtggccggcg
+1597352/1
@@=BD@1?F>FAB<FHFEHEHIGEIEE@EHIGHIIEHBGCFF<D??8DEG
@6208568/1
ctgcaaacatgccagttataaagcatagcccgaagtgctattggcacaca
+6208568/1
CCCFFFFFHHHHHJJIIIIJJJJIJJJIJJJJIIIHIIJJJJJIJJJJJJ
@5707476/1
gactgatcagccggagcagctccgg
+5707476/1
@@@DDDDDH?BD?E6CFHAD@CGE@
@1597426/1
ccacgcgtttcacttcagcatagacaggtgtcttccctggcaatacaaca
+1597426/1
CCCFFFFFHHHHHJJJJJJJJJJJJJJJDGHIJJJJJJJIJJJJJJJJJJ
@5191829/1
gtcttggttgaacggaactccaatcctttactcgaatagtcttttcta
+5191829/1
@?;DADDDHADFFG>?A:EDH3A?D>GGAC9CD1:CFDB?FBHG@<B9
@5707578/1
ttacagcatacataataaaattagaggaagtaggtgctgggcctcttgta
+5707578/1
CCCFFFFFHHHGHIJJJJJJJJJJJJJJJJJIIJIIIIJIJIJJJJJJJJ
@560858/1
tatacatatagcatttcggatctatagaggctgtcactgcagcgatactg
+560858/1
CCCFFFFFHHHHHJJJJJJHJJJJJJJJJJJJJJIJJJJJJJIJJJIJJI
@560896/1
agaatagtgttcgatgtgattctttaatttgacataacttttttatttat
+560896/1
@@@DDDDACFFD?FBGFH@EFHFEHI@HHHGFH@FCEDBBEHIGIIIIIG
@560976/1
gtcttcttgaacttcttcaattgacgcaagaagtaccagaaacgggactt
+560976/1
CCCFFFFFHHHHHJIIJJJIJJJJJJJJJJJJJHIIJJJJJJIIJIJJJJ
@6724553/1
cacgacgctcggacatttcaattttatttagttggtcttggttgaacgga
+6724553/1
CCCFFFFFHHHHGJJJJJJJJJJJJJJJJJJIIJJHGJJJJJJJIJJJJG
@1597825/1
aagaagtaccagaaacgggacttagccacaatctggtctggagaga
+1597825/1
@@@DDDDEBDHDAHBEEBF:FHGHGBGHCGHGHGGIFGC;FBFGB@
@6724612/1
aagaagtaccagaaacgggacttagccacaatctggtctggagaga
+6724612/1
C@BFFFEFFHHHHJIIJJIGIJJJIIGIIJIJJJJJIJIJJIICHI
@2120957/1
tacataataaaattagaggaagtaggtgctgggcctcttgtatgcgaagg
+2120957/1
C@@FFFFFAFHFDFFG@EECHGAEEH?AF>HEG<CGIIGGHIIIIIGGHI
@3664550/1
gttgaggcgcttgtggtggtgcacgcgcttgggcagagggaatctgattg
+3664550/1
CCCFFFFFHHHHHIJJJIJHHJJJJJJJJJJJJJJJJJJJHFHHFFFFFF
@7740096/1
gccagatgccaaagttcttgatcttcactgggctcttctctgggatttcc
+7740096/1
@CCDDDDDGHHHHJHGGIGIJIIEIIIEIJIIGHHJIIIIEHGHGIIJHI
@1597915/1
cccagacctagcccaaattcttcttcttcagccggctttggtggttcttt
+1597915/1
CCCFFFFFHHHHHJJJJJJJJJJJJJJJJIJJJJJJJJJJJHHIFHJJJJ
@6209332/1
gttaatcttaagactcagattgccatctcagaaattagcggatggatcaa
+6209332/1
@@CFFFFFFHHHGJJJJIJJJIIJJIJIJJJIJJJJJIIJJFIJIEGIGI
@3664996/1
ggggtgggcccaccaggccgttacagatgaactcccgtcgatgaccagca
+3664996/1
@C@FDDFFFFHHHJJGFHGIGBHIIJIJJJJJJJIJJIIJIGHIIHHHHH
@2619152/1
gacgcaagaagtaccagaaacgggacttagccacaatctggtctggagag
+2619152/1
CCCFFFFFHHHHHJJJJJJJJJJJJJJJJJJJJJJIJJJJJIIJJJJJJJ
@37138/1
gaagtaggtgctgggcctcttgtatgcgaaggtgttgaggcgcttgtggt
+37138/1
CBCFFFFFFHHHHJJJJJJJJJIJJJJJGHIJDGHHJIJJJJJJJJHIJ@
@2121942/1
agggaatctgattgtgctgttgtggaactgcttcacctgtggccggcggc
+2121942/1
@CCFDFFFHHHHHJJJJJJJJJJJJJJJJJJJJJJJJJJJJJJJJIJJHD
@4161840/1
gtcacggtagcactgagtgacggcacctccgacactgaggtcacggtact
+4161840/1
@?@DFFDDFDFDHEGHH<CEHB<FHIIIIIEEHGIIGGIIBCDHEH;@EC
@2619683/1
cgaatatattgtgggatgcttaaatttacatttagtgtttgtttcatgtc
+2619683/1
@@@BDDDDFDBHHGIBHIFIJIIJJJJ@FFEIIJIFHFGIGIIJIHIGGD
@2122395/1
gtcgcaagatagtgagacattcactttttagtcataatcttcagatactc
+2122395/1
CCCFFFFFHHHHHIIJIJJJJJJIJJJJJJJIJJJJJJJJJJJJIJJJJJ
@2122511/1
cggtagcactgagtgacggcacctccgacactgaggtcacggtactcgcg
+2122511/1
BCCDDFFFHHHHHGHIJIJJJJJJJJJJJJJIJJJJHHJJJJCFHFIJJH
@2122573/1
gcactgagtgacggcacctccgacactgaggtcacggtactcgcggtaca
+2122573/1
CCCFFFFFFHHHHJJIJJJJJJJJJJJJJJJFIIJIJFHIJJJJJHHFFF
@1091764/1
cgttaagcgtattagtttcttgtgactacaaacggcgctatataacaaaa
+1091764/1
@@CFDFFDDFFHF>FAFGBFHGFEHGIGHDGDFGIIIEGIIG>H;AFFHI
@38020/1
agagacgatttcaccagtggtcttcttgaacttcttcaattgacgca
+38020/1
CCCFFFFDFHHHHJJJJGIJJJJIJJJIIIJJJJJJJJJJJJJJJJI
@38084/1
cgcaagaagtaccagaaacgggacttagccacaatctggtctggagagaa
+38084/1
CCCFFFFFHHHHHJJJJJJJJJJJJJJJJJJJJJJJJJJIIJJJJJJJJJ
@1092334/1
gccctctttaaaaaaagctcgatctcaatttaaagataagatctgcgacc
+1092334/1
CCCFFFFFHHGHHJJJJJJJJIJJJJJJJJJJJIJJJJJIIJJJJGIIJJ
@4163109/1
ctgtgatctgtttcttggcatctatagatgtcggtggcgcacagggcacg
+4163109/1
?<;ABDADDFHHHIIEEDEE>FH@FBBCEEAEGG8?@D<DGHE>=FHIII
@4674686/1
cggatggatcaagagcctgacaccgaaggcagctctccttctaccggcac
+4674686/1
@@@DFFFFHFFFFGIIJGJJIJJJIGIIH?GIIJJIIJJFIGGGGIEGHI
@3667410/1
ggattttaatgttattattacagcatacataataaaattagaggaagtag
+3667410/1
@@@FDFFFDBHFFHGHIIIBDHFG>DHGGHD<CA2ACEACG>9?@B:BFF
@4674722/1
gaacggaactccaatcctttactcgaatagtcttttctaacttgaacagt
+4674722/1
@@CDFFFDADHHFJIIJJGHHIJJIJIJJJFHGIIIGIGGIGIJJIIJJ<
@4163221/1
ggagagaagatcctcatcttgtatagaggaggcttgggctcgctctccga
+4163221/1
@@@FDDBDHHHFHJJJJJJIJHIIIIJJJIJJIJIIGAGHIGIIGHEHIB
@561955/1
cttcaattgacgcaagaagtaccagaaacgggacttagccacaatctggt
+561955/1
@@CFDDFFHHHHHJGIIIJHGIIIIIIJIGEHGHGIJIJ>FGIJIIJIIF
@7243455/1
gctgcagatgactgtgcatccttgctagtaagtcct
+7243455/1
??<D;D:AD4<:DB<CEED:A<FCDEE@?BB@CFD9
@4164041/1
gcaagaagtaccagaaacgggacttagccacaatctggtctggagagaag
+4164041/1
CCCFFFFFFHHHHJJJJJJIFGFHEGFGHJGIH>FFHG?DBGDE;?FHGD
@7243538/1
gttgaggcgcttgtggtggtgcacgcgcttgggcagagggaatctgattg
+7243538/1
CCCFFFFFHHHHHHIIHIIIIIJIJJJJJJJJJJJJIJIJHHHHFFFFFF
@7243640/1
gtctgtttgtctgtttgtcggtttgtctgtttgtctgtttgtctgtttgt
+7243640/1
@@@FFDADDHDHDFGIICFEAFCFGFGBHFGHGGGHIGGIIHIGBDEHGF
@7243739/1
tatagatgtcggtggcgcacagggcacgcttgcgcatgacatctatacat
+7243739/1
@@@DBDDDHFDH@BGHEGGDBHGICAGIGICH?G@BGEGGGGIIIIIIH?
@1598464/1
ggtcaccttccatgcaaaatcttatcatgcaaattgttacatttatatta
+1598464/1
CCCFFFFFHHHHHJJIJJJJJJJJJJJJJJIJJJJJJJJJJJJJJJJJJJ
@7243859/1
ccgtttttaaactattttttcaatgccctaagtgagtatacatctattaa
+7243859/1
BCCDFFFFHHHHHJJJJJJJJJJJJJJJJJJJIIJJGHIJJJJJJJJJJJ
@562384/1
cacagttccagtctcaggcacattgccattagta
+562384/1
<?@DDD?DF<?<:EFBF;:AFEFEHF<EFHI@EE
@1598535/1
gtacatgttgtgtacacctgagcgagactcataacgcagccagatgccaa
+1598535/1
@?@FFFDDFFFDCDF@EFHGAGGG>A<FHGHIFGD@BEHGGHECHGIICC
@2123464/1
cactgagtgacggcacctccgacactgaggtcacggtactcgcggtacat
+2123464/1
@@@DDDDDDFHDAAHHGIIEHIIIIIIICHFGGIFG?FBDFCGBHEEEFC
@1598836/1
gccaatatgtgttaaaataaaaatccatttcattgttctcattcgcgtac
+1598836/1
?@@FFFFFF?AFHEGIEIGEGCBHGIIIEHIFACBHHIICEGGGDGGFGI
@3669773/1
cctggctcccatgtcacggtagcactgagtgacggcacctccgacactga
+3669773/1
@CCFFFFFHHHHHJJJJJIFGHJJJJJJJFHIJIHIIJIGIJEGHIJJJJ
@6726172/1
gcaagaagtaccagaaacgggacttagccacaatctggtctggagagaag
+6726172/1
CCCFFFFFFHHHGJJIIJJIIIIJJJGIJJIJIIJIIIFGIJIHJGIDII
@7244734/1
ggaggcttgggcctgttttggtagcggcggcgcgg
+7244734/1
CCCFFFFFHHHGHIEIIIIIGC@CDHA6DH6?63;
@3670055/1
atcagtttggagttcacctttagaagtatgtttttagctgtcatctggtt
+3670055/1
@@@<DADDFBB?CGHHDHI9FA:<CH:CHGHII;GEHIGG4?DH<FHIH>
@563226/1
gcgagagaacatgcttttttagccgatatttaagttgtttttatcaatca
+563226/1
CCCFFFFFHHHHHJJJJJJJJJIIJHIHHJJJJIIIIHGIJJJJJJJJJJ
@6210592/1
gagagaagatcctcatcttgtatagaggaggcttgggctcgctctccgaa
+6210592/1
@@@DDDDFDDFHFIIGHHHDCFFHIIHG@CEFHG@;DBFGEHCDGCH;8@
@2124224/1
ctgttgtggaactgcttcacctgtggccggcggcacgcagacgccttgat
+2124224/1
CCCFFFFFHHHHHJJJJJJJJJJJIJJJJIJJJJJEHFFFDEDDDDDDDD
@1599377/1
ggtctttgtacaccttcaggtgatcgaacatcatgtcttcaaactccact
+1599377/1
BC@FFFFFHHHHHJJJJJJJIHJJJJIIJJJJJJJIJJJJJJJJJJJJJI
@563391/1
gctttctttagttttaagttagttttcatcttaagttcggaaagattata
+563391/1
@<?DDADDFFHDDHI@<ECH:AAE@FCCGEFG@EGHHGGF?;@F??BGHG
@1599613/1
gacgcaagaagtaccagaaacgggacttagccacaatctggtctggagag
+1599613/1
CCCFFFFFHHHHHJJJJJJJJJJJJJJJJJJJJJJJJJJJJIJJJJJJJI
@3670497/1
ctatgcttataccattaatctccgccactatttgacggatttggttgaaa
+3670497/1
C@@FFBFDBHFDHGIGEGIGIIGIEGGBGGIIEGDHHE:@HIIIHIIGFH
@1599682/1
tcaaattcaaataaaatcactctgcaatcctgcctcacatgattcatcca
+1599682/1
CCCFFFFFHHHHHJJJJJIJJJJJJJJJJJJJJJJJJJJJJJJJJJJJJJ
@5709471/1
gaaggtgttgaggcgcttgtggtggtgcacgcgcttgggcagagggaatc
+5709471/1
C@@FFBDFHHFHDHHHIIJGHGFHIDAEDDHIGI8@CGIJDFEHFFBDAE
@7741984/1
gcaagaagtaccagaaacgggacttagccacaat
+7741984/1
@@@DDDDDDDDAFEIFGBGCFD@?FF?D@EDHF<
@3670709/1
gcagagggaatctgattgtgctgttgtggaactgcttcacctgtggccgg
+3670709/1
CC@FFFFFAHHGHIBHIIEHHIIGIIIIIIIIIIIIIIIIIIIIIIIIII
@563800/1
cacaaattccaacccttgcgtttcaaaacaattcattttaggttcaagtt
+563800/1
@@@FFFDFHBHHFIGIIIIGEFEGGGGGIIIGGGIIGGIIEHGHIIADDD
@6211157/1
attcaatttaaaagaaactgggtgcgtgcaggatcctcgtcattgcctgg
+6211157/1
CCCFFFFDHHGHHIEHIGIJJGCFEHIJJIIJGIIIIIIIJIIGGCGGIJ
@7742123/1
ccttgttgttaagaggtgttacctgcaacttggccaggttagggccaaca
+7742123/1
CCCFFFFFHHGHHJJJGHIJJJJJJJJJJJJJJJJJJJIJJJJJJJJJJI
@6727215/1
tcttggttgaacggaactccaatcctttactcgaatagtcttttctaact
+6727215/1
@@@FFFDDHFFHFGDHIIHIIEIJJIJIJJIJJIIJIJHIJJJJJGIJHJ
@1093118/1
tccatactttgtttcatttaaatttacgggctatgccatttatcctcgca
+1093118/1
CCCFFFFFHHHHHIJJJJJJJJJJJJJJJJJJJJJJJJJJJJJJJJJIJI
@6727350/1
accagtggtcttcttgaacttcttcaattgacgcaagaagtaccagaaac
+6727350/1
CCCFFFFFHHHHHJJJJJJJJJJJJJJJJJJJJJIJIHJJFHJJJJJJJJ
@3671174/1
ggtaagcattcatcagaatgctatgcaacatcttcatcttagcgttcaca
+3671174/1
CCCFFFFFHHHHHJJJJJJJJJIJJJJJJJJJJJJJJJJJJIGIIJJJJH
@7742596/1
ccatgtcacggtagcactgagtgacggcacctccgacactgaggtcacgg
+7742596/1
CCCFFFFEHHH?FIJJJIJDGEHFHJJJJIJIJIIIHHIJIHII@FFIHI
@3671513/1
ggcagagggaatctgattgtgctgttgtggaactgcttcacctgtggccg
+3671513/1
CCCFFDBBD:DFFHDEGHHIIIIIEEBFBHIH9DFADDDG@D@BF?BBCB
@3671538/1
cgggcagttcgtcaacaagacattactagctgagaatatttttttccgtt
+3671538/1
CCCFFFFDHHHHDIIGJEBEHAFHEGI?EGIJFIHIHIIJJJJJIJDHHI
@5710343/1
atacataataaaattagaggaagtag
+5710343/1
???DBD:2=D:CCEE<C<BE?AB::A
@7742679/1
catacataataaaattagaggaagtaggtgctgggcctcttgtatgcgaa
+7742679/1
@?@DDBDEFB>FDHGHIEGIIBBF<CHHEHGHGEHIGIIIIIGIDFGGFI
@6211773/1
gcaagaagtaccagaaacgggacttagccacaatctggtctggagagaag
+6211773/1
CBCFFFFFCFDFHJIJJIJJIIJIIIJIJJJJJJIJJIIJIJIGIHIGGG
@1093915/1
gttcccacttcacgacgcttcagcagagtgcacacaatggtgaactggcg
+1093915/1
CBCFFFFFHHHHHJJJJJJJJJJJJJJJGHIJJJJJJJJJGHJJJJJJJJ
@1094061/1
ggcacctccgacactgaggtcacggtactcgcggtacatgttgtgtacac
+1094061/1
@@@DDFEEHHHHHIJJIIJJIIIIJIEBHIGHIJHGGGIJHIIJIHIIFE
@7743037/1
gttcaagttaaccgcaatgttggagcttggtacaaagcaaaggtcgggca
+7743037/1
C@@FDADBDHFHFEHD@GHFIFCHIIGEII?GBDDDHGGGDDFHGGDHGG
@5710900/1
actgagtgacggcacctccgacactgaggtcacggtactcgcggtacatg
+5710900/1
CCCFFFDFHHHHHJJJJJJJJJJJJJJJJHIJJJJIJJJJJJJHHFFFFF
@1094197/1
ggcctcttgtatgcgaaggtgttgaggcgcttgtggtggtgcacgcgctt
+1094197/1
CC@FFFFFHHHHHGIGGIJBGHHIGIJJIIJJIHIJJGGGGIHDHGHHFD
@3672297/1
tcataatcttcagatactccaaagcattctgggctgcagatgactgtgca
+3672297/1
@@@FFAFDHHHHFIIGIIIGIIJEHCCHHIGGIIIJADGGGHHIJDGEGG
@4164554/1
agcatacataataaaattagaggaagtaggtgctgggcctcttgtatgcg
+4164554/1
@BCFFFFFHGHGGIJJJJIJIGIIIGGHACBGHIICIEGIIIJJIJJIIJ
@3137403/1
atacataataaaattagaggaagtaggtgctgggcctcttgtatgcgaag
+3137403/1
CC@FFFFFHHHHHJJJJJJJJJJHGGJEFGIIJJJJJJJJJHIJJJJIJJ
@4676346/1
cgggacttagccacaatctggtctggagagaagatcctcatcttgtatag
+4676346/1
CCCFFFFFHHHHHJJJJJJJJHHIJJJJIJJJJJJJJJJJJJJJJJJJJI
@4676469/1
ctgggctgcagatgactgtgcatccttgctagtaagtcctgagccatagc
+4676469/1
CCCFBDFDFFHGFIIIIGBHHIJGHIJIIJII@FHFFFGGIEIJIJJJII
@2622971/1
acgggacttagccacaatctggtctggagagaagatcctcatcttgtata
+2622971/1
@B@FFFFFHGFHHJJJIIJIJJJJJJJIHHIIJJIJJJIIJJJJJJGHII
@3673658/1
ttttttttttgtgtgtgcattatta
+3673658/1
@@@DDDDDFHD??:;:DHHIE?DHC
@2623024/1
gcccatcaatttatcttcaaatgacgacaccacagttccagtctcaggca
+2623024/1
@@@DADDDBDFHFEBGGGIGHGICE@BEFH;DGGG?FE<FFGIIG>?D88
@4165752/1
ctgtgatctgtttcttggcatctatagatgtcggtggcgcacagggcacg
+4165752/1
CCCFFFFFHHHHHJJJJJJJJJJJJJJJJJIJJJGIJJJJJJJJJJJJJJ
@1095477/1
ctcatcttgtatagaggaggcttgggctcgctctccgaagggagcttgcg
+1095477/1
CCCFFFFFHHHHHIIJIJJJJJJHGIGIJJJJIIGJJJJIJJGIJJJDHE
@7744442/1
ggatatggaattttaatttatgccccctttaaaaaaagctcgatctcaat
+7744442/1
@@?DBEFFGHHHHIIIIBFHIIHHGIIIIIGHEEGHIIIIIIIIHIIIGI
@3674484/1
gtggattttaatgttattattacagc
+3674484/1
??@D;AD?::DA>GG@<BAEIIF@?A
@1095760/1
gcaagaagtaccagaaacgggacttagccacaatctggtctggagagaag
+1095760/1
@C@DDDDFFHHHHIJIJIIGIJJGHIHCHIHIJJJIGIBGHIJJJJIIGH
@1095806/1
gtgcattattacattttttataaacggtacatctagagtataaaaaactg
+1095806/1
CBCFFFFFHHHHHJJJJJJJJJJJJJJHHJIJJJJJIJGIIJJJJJJJJJ
@4166139/1
ctttctagtgcgtccgtctgattctgtgatagtgaagacaagatcgtggg
+4166139/1
@@@FFBDFADDFFHHHFHEGGIIIIGEGFFHIBGHBHCFAGHIGHGDFHH
@39661/1
cagttagaaatgttacaacctctatactttgcattaaaataatgcccatt
+39661/1
@<@:B?BBFCFD<EHGGCHGGHGEI@C?<F@FHGHGEEHBGA?DDFGEHI
@2124739/1
ctgagtgacggcacctccgacactgaggtcacggtactcgcggtacatgt
+2124739/1
CCCFFDFFHGFHGJJJJJJIHJJJGJIIFHGIJJDGGIJGIIHAHFFFFF
@7245465/1
cagcatacataataaaattagaggaagtaggtgctgggcctcttgtatgc
+7245465/1
CCCFFFFFHHHHHJJJJJJJJJJJJJJIGJJHHIJJJJJJJJJJJJJJJJ
@1600858/1
gcctcttgtatgcgaaggtgttgaggcgcttgtggtggtgcacgcgcttg
+1600858/1
CCCFFFFFHHHHHJIIJJFGHHJJJIIJJJJJJJJJJJIIJJJJJJHFFD
@6212108/1
cttaaagacatcatgataaaaatgtgtcattggagtcatattatgtgagt
+6212108/1
@??DDDD??CCFFIIAHGG@F>GIEHHIICHHHIIGHAHIIGIEGHIGIB
@2125082/1
tagaggaagtaggtgctgggcctcttgtatgcgaaggtgttgaggcgctt
+2125082/1
CCCFFFFFHHGHHGHJJJIIIJJJJJJIJJJJJGGIJDFGHJJJJGIJII
@6728493/1
ggggccgtcagaacctgatagaaacggttggcgttaggtatatacaagaa
+6728493/1
CCCFFFFFHHHHHJJJJJJJJIJJJJJGIJJJJJJJJJGHIJJJJJJJJJ
@7245765/1
accagtggtcttcttgaacttcttcaattgacgcaagaagtaccagaaac
+7245765/1
CCCFFFFFHHHHHJJIJJJJJJJJJJJJJJJJJJJJJJJJHJJJJJJJJJ
@40144/1
ctgcaacttggccaggttagggccaacagattgtttgagatgtttgtgaa
+40144/1
@@?DDDDBDFHFH@FEBCC;?:3?BDAG3?EDGBBG9DB?9?BAF3DHIG
@6728915/1
gttggtcttggttgaacggaactccaatcctttactcgaatagtcttttc
+6728915/1
CCCFFDFFHHHHHJJJJJJJJJIJJJJJJJJJJJJJJJGIIJJIJJJJJD
@2125754/1
cgatgtcgaacccaaaaatgtaattaacttttttttgtctgtttgtctgt
+2125754/1
CCCFFDDFHHHHGJJGGJJIHCHGIIIGHIIIIJGHGFHGIGGIIIJJJD
@5194627/1
agcaaatggaaaaaaaaattggtgaaaagaatcacaagtaagatactgca
+5194627/1
CCCFFFFFHHHHHJIJJJJJIJHGIIJJIJJJJJJJJIHHJJJIJJIIJJ
@2125910/1
acctccgacactgaggtcacggtactcgcggtacatgttgtgtacacctg
+2125910/1
??<BA3@10C@DDDEE3A2AE<EED?:?DD<@DDEBDBAC3;8@@AA;@D
@6213020/1
gttgttaagaggtgttacctgcaacttggccaggttagggccaacagatt
+6213020/1
@BBFFFFFGHHHHHGHHIIJIJIJJJJJJJIIIJFGIJJJJJJJJIJHII
@2126181/1
gccagatgccaaagttcttgatcttcactgggctcttctctgggatttcc
+2126181/1
CCCFFFFFHHHHHJHIJJJJJJJJJJJJJJJJJJJJJJJJJJJJIJJJJJ
@1601911/1
ggaatctgattgtgctgttgtggaactgcttcacctgtggccggcggcac
+1601911/1
CC@FFFFFHHGH?FHGIHGIFHIHGGIJJHGIJJJIJHGIGHJJGIJFDD
@40929/1
gggaatctgattgtgctgttgtggaactgcttcacctgtggccggcggca
+40929/1
@@@AAEFBBHDBDH>FH?CFICEE<EGHD<C@FECFEDDB??B@@@HE>A
@7246957/1
agcatacataataaaattagaggaagtaggtgctgggcctcttgtatgcg
+7246957/1
@@@FFFFFHHFHGGIIIJJJJIFEGGCDHDACFHGGGIIJJIIJGEIIJJ
@6213566/1
ctgtgatctgtttcttggcatctatagatgtcggtggcgcacagggcacg
+6213566/1
CCCFFFFFHHHHHJJJIJJJJJJJJJJJJJIJJJIJJJJJJJJJJJJJJI
@6213754/1
gtcctttctaaggttctaaactatatctgtaccaaatttcaaccaaatcc
+6213754/1
CCCFFFFFHHHHHIIJIHHJJJJJIJJJJJJJJJJJIJJJJJJJJJGHHI
@6730534/1
cgcaagaagtaccagaaacgggacttagccacaatctggtctggagagaa
+6730534/1
CCCFDDFFFADBFFGIIHHGCFHGGIIIIIIIHIIGHIGDGHHGIIIIII
@6730674/1
gcctattaacattatcatcgttctcagcatggtaagaaggtggcggccag
+6730674/1
CCCFFFFFHHHGGIJJGGIIGEHIJGHJIIJIHIFEIGIIIIIGIJIHID
@5712510/1
gtcggcataacgggccgcgactccgccctcttcctcgggttggaatgatt
+5712510/1
CCCFFFFFGHHHHIJJIJJIJIJGGJJJJHHHHHFFFFD=ABDDDDCDDF
@3138112/1
gaatcactggttcaaattcaaataaaatcactctgcaatcctgcctcaca
+3138112/1
CCCFFFFDHHDBHHHJGHIIEFCHHIJHIIIGHHFGHIJIIFCHHGHGII
@564775/1
cttcatcatcagggatcttgccgtcattgcagactgtgtggtagcgggtc
+564775/1
CCCFFFFFHHHHHJJJJJJJJJJJJJJJJJJJJJJJHIHIJHIJJJJJHI
@564863/1
ccagtggtcttcttgaacttcttcaattgacgcaagaagtaccagaaacg
+564863/1
CCCFFFFFHHHHHJJJIIJJJJJJIIJJJJJJJJIJJJJIJJJJJJJIJJ
@2623992/1
aggaagtaggtgctgggcctcttgtatgcgaaggtgttgaggcgcttgtg
+2623992/1
@CCFFFFFHHHHHJJJJIJJJJJJJJJJJJJIIJHHHGJIJJIJJJJJHI
@7745008/1
ttggtcttggttgaacggaactccaatcctttactcgaatagtcttttct
+7745008/1
??<;A:DDFFFC;EA@:EGGBF>FCEAC@GFEDHIIIIC<;B?F9BGHAF
@5713179/1
gggacttagccacaatctggtctggagagaagatcctcatcttgtat
+5713179/1
@@CFFFDFHADFDBEGG@CEHGIGE9BFDGED;DHIIIDEHHCE??:
@5713389/1
gtgcatccttgctagtaagtcctgagccatagcaaacagccactggcaat
+5713389/1
@@BFFFFFGGHHHJJHIJJJJJIJIJIJIJJJJJJJJJJJJJJJIIIIGG
@3678342/1
gtgctgggcctcttgtatgcgaaggtgtt
+3678342/1
=18?BDA1;DF>FE><EGCEBGIEGF9:1
@5713578/1
acggtagcactgagtgacggcacctccgacactgaggtcacggtactcgc
+5713578/1
;@@FBDDDHHFHDICGHIIIIIIIIIIIIIIIIIIIIFGGIIIFIIIIIG
@7745415/1
gacgatttcaccagtggtcttcttgaacttcttcaattgacgcaagaagt
+7745415/1
BCCFFFFFHHHHGJJIJJJIJJJJIGIJJJJJIJJJJJJJJJJJGIGIIB
@7745421/1
aggtgctgggcctcttgtatgcgaaggtgttgaggcgcttgtggtggtgc
+7745421/1
@@@DDDD4CF;DFBEFGBHHFHEFEIICCGFGDGFEEFIFIBEE;C?EF;
@4167033/1
tgatgaggttcaccaagctagtggcgttgatgtcgcaagatagtgagaca
+4167033/1
@@@FFFFAHHHGHICHGHGE<<E9FHEFH;??DGBGBFEIGBBBFHFH@C
@5713652/1
gctctgtgcctggctcccatgtcacggtagcactgagtgacggcacctcc
+5713652/1
CCCFFFFFHHHGHJJJJJJIJJJJJJJHIJJJJIJJJDHIJJJJJJJJJJ
@7745486/1
ctctgtgcctggctcccatgtcacggtagcactgagtgacggcacctccg
+7745486/1
CCCFFDFFFHHHHJJJJJJJIIJJJJGHIJJJJJJJGIJJJJJJJJJJJJ
@3678809/1
ttcacctgtggccggcggcacgcagacgccttgatgacctccactttgat
+3678809/1
@@@DFFFDDFDDHHJHHGBHIJJIIICBH?DDDCECECCCD@;ACCCDDD
@565671/1
gacgcaagaagtaccagaaacgggacttagccacaatctggtctggagag
+565671/1
CCCFFFFFFHHDFGIGIIIJIIJIIGIIIJIIIIJJJJJJIGGIJJEIEG
@4167234/1
gcttcacctgtggccggcggcacgcagacgccttgatgacctccactttg
+4167234/1
CCCFFFFFHHHHHJJJJJJJJJJJJJJJHHHFFDEEEEEEDDDDDDDDDC
@2624907/1
tcgggcttcaacagcttgttagcttgccattgacctttcctaggagtgac
+2624907/1
CCCFFFFFHHHHHJJJJJJJJJJJJJJJJJJJJJJJJJJJJJJJJJGHIJ
@7746021/1
tgaagaagaggagcaaatggaaaaaaaaattggtgaaaagaatcacaagt
+7746021/1
@C@DFFBEHHHDAGGEHAEHDHGGCAHIHGHHCDFG@DGEGHIIIJIIG=
@4678130/1
gggacttagccacaatctggtctggagagaagatcctcatcttgtat
+4678130/1
CCCFFFFFHFHGFJJGIJJIGHHJGEHHJJJGGIJJJJJJJIIIHII
@4167820/1
gctggacaaggcactggcaacgaccaatcatggacttttcttcaatatcc
+4167820/1
BC@FFFFFGHHHHIJGIGIJIIJJJJJJJJJJIIJIIGGHJIJJJJIJIJ
@1096774/1
tgttgaggcgcttgtggtggtgcacgcgcttgggcagagggaatctgatt
+1096774/1
CCBFFFFFGHHHHIJJJIIIFHIJJJJJJJJJJIJJJJJJHHHHFFFFFF
@3140544/1
cacaatggtgaactggcgttcatgcggcaaacgcctattaacattatcat
+3140544/1
CCCFFFFFHHHHHJJJJJJJJJJJJJJJJJJJJIJJIJJJJJJJJJJJJJ
@3140615/1
ctggatggagtgagcacgggctctgtgcctgg
+3140615/1
=@@D?4AA2<D?CGEB@G:FG:F9E:?4C190
@4678903/1
gtcttcttgaacttcttcaattgacgcaagaagtaccagaaacgggactt
+4678903/1
@@@FFDBDHGDB?FBGHGIIGIGIIIIAAHIII?FDGHGIIIDFBDHGGI
@3140695/1
gtcgagtagagccttagctgcggaatgcttagcttccttcttagagcg
+3140695/1
@8?DDDDAF4<83A>3CA<?FE8@?CGFEC4CB??4?B9DE<4BB4D?
@3140725/1
ctgatcttaagtctgtcatctcaccaggcttcaattcccggcagttttcg
+3140725/1
@C@DFFFFFFDHHEHEHGIJJGBHEBHC=FGGEEEIIGJIGHGGGGIHIG
@4678990/1
agggaatctgattgtgctgttgtggaactgcttcacctgtggccggcggc
+4678990/1
CCCFFFFFHHHGHJJJIJJJJJJJJJJJJJJJJJJJJJIIJJJJJJJJHF
@2625767/1
catacataataaaattagaggaagtaggtgctgggcctcttgtatgcgaa
+2625767/1
CCCFFFFFHHHHHJJJJJJJJJJJIJJJHIIJJJJJJJJJJJJJJJJJHG
@3140877/1
ggtgagggatgcgtgacgtcagcccctacgatcatcactgtcgtgtcctt
+3140877/1
CCBFFFFFHHHHHJJJJJJJJJJJJJJIIJJJJJJJIJJJJJJJJGHIII
@3140986/1
cagcatacataataaaattagaggaagtaggtgctgggcctcttgtatgc
+3140986/1
@CCFFFFFGHGHHJJIIIIIJIJJHJIEHIICFHJJJJIJJJJJJJJJIJ
@3141001/1
tataaagcatagcccgaagtgctattggcacacaggcataatgccatatt
+3141001/1
CCCFFFFFHHHHHJJJJJJIJJJJJJJJJJJJJJJJJJJJJJJJJJJIJJ
@4679396/1
tgctgggcctcttgtatgcgaaggtgttgaggcgcttgtggtggtgcacg
+4679396/1
@CCFFFFBHHHHHIGBHGIHGFGG?FEGHCHGHIIJBFHIEIDH;C7@D;
@3680749/1
ctgttgtggaactgcttcacctgtggccggcggcacgcagacgccttgat
+3680749/1
;@@DBDD;7FBDC<9AA?CED>3CFBFGEHIDBABHHE88>@@BB??CCA
@3141236/1
gtgaaagtaatgatttaatgtgtttattttgtttttctctgtgatctgtt
+3141236/1
@@CDFFDBDHHHDGIJHGHIJJJIIJJJJJJHIIJIJJJJJJJJJIJIJJ
@7747139/1
tcccgggtgaggatgcactacatttccgtccatcattttgtcaacgaact
+7747139/1
CCCFFFFDHHHHHJJJJJJJJIJJJJJJIJJJJJJJJJJJJJJJJJJJJJ
@7247721/1
gcacgcgcttgggcagagggaatctgattgtgctgttgtggaactgcttc
+7247721/1
CCCFFFFFHHHGHJJJJJJJIIIJJJIJJJGHIJJJJJHIJIJJJJJJJI
@5714615/1
cctgcaccatgcaccgccatgccatgtaccacgcctgggatgccacccgg
+5714615/1
CCCFFFFFGGHHFFDHGIJJJJJIJJIGIIIGIGGIIJIGIIJJIJJJJI
@7247869/1
agcgagactcataacgcagccagatgccaaagttcttgatcttcactggg
+7247869/1
CCCFFFFFHHHHHJJJJJJJJJJJJJJJJJJJIJJJJJJJJJJJJJJJIJ
@5195758/1
gggctctgtgcctggctcccatgtcacggtagcactgagtgacggcacct
+5195758/1
@C@FFFFFHGFHHJGGGIGGEHGIIHIJIEEHHIJGJGG?DHGGIIIGGH
@6214704/1
ccacaatctggtctggagagaagatcctcatcttgtatagaggaggcttg
+6214704/1
CCCFFFFFHHHHHJJJJJJJJJJJJJJJJJJJJJJIIJJJJJJJJJJJJE
@2127923/1
ttcgtgaatcatgccctcaatctgcaccagttcatatttgggcacagttc
+2127923/1
@BCFDFFFHHGHHJJJJJJJJJJJJJJIJJHIJJJJJIJIIJJJJIJFHI
@7248606/1
accacagttccagtctcaggcacattgccattagtagactgatcagccgg
+7248606/1
@;@DDDDBFABBDHGGGGE>EFHGDHBCEGHIBB?EB>FHCGAGHC<FHH
@1603896/1
cttgggcagagggaatctgattgtgctgttgtggaactgcttcacctgtg
+1603896/1
CCCFFFFFHHHHHJJJJJJJJJIJJJJJIJJJJJJIJJJIJJJIJJIGIJ
@565973/1
gggcagttcgtcaacaagacattactagctgagaatatttttttccgttt
+565973/1
@<@DDDDD?BAFA@?:CDEGGEBHFFEE>GF38CDFHECGHIAHAFCCC>
@42930/1
cgatcatgtcgatggcttggtttattcccatcagtttggagttcaccttt
+42930/1
@B@FFFFFHHHHHJJJJJJJHIJFHIIJJJJJJJIJJJJGIIJJJJJJJJ
@5715751/1
gctagtaagtcctgagccatagcaaacagccactggcaatgtggatagct
+5715751/1
?7?=DBD:=2=AD<FABECGCDEAGA;;A9FBACFG3?FDGDCFDD<BDH
@6215437/1
tagcactgagtgacggcacctccgacactgaggtcacggtactcgcggta
+6215437/1
CCCFFFFFHHFHHJIIJIJJJJJJJJJJJJJJJFGIJJJFHIJJHIHHBF
@43267/1
gccggcggcacgcagacgccttgatgacctccactttgatgatct
+43267/1
CCCFFFFFHHHHHJJIJJJJJIJJJJIIHHHHFFFFFFFEEEEEE
@7249306/1
gcgagtacttcatattagaaatcacttctttgattttcttcaagcgctca
+7249306/1
?7;BDDDDF?D?DGEHHGCC<HD:3CH@HHECAFHEI?FHCGED91?DD<
@7249312/1
gtacaaagcaaaggtcgggcagttcgtcaacaagacattactagctg
+7249312/1
CBCFFFFFHHHHHJIIJJJJJJHIJJIJJJJJJJJJJJJJJJJJJJJ
@5716221/1
gccagatgccaaagttcttgatcttcactgggctcttctctgggatttcc
+5716221/1
CCCFFFFFHHGHGIFHIJJJIHIJJJIIJJJJJIJJJJJJJIJJIJJJJJ
@6215698/1
ggtctttgtacaccttcaggtgatcgaacatcatgtcttcaaactccact
+6215698/1
@@@FFFFFFHHFHGIIJJJJFHAHEHGIIJJGIIIHIJJGGEIJJJJJJJ
@2129501/1
caaatagttgaccatcactcttatatgggcagcccgaacacggttaccgg
+2129501/1
CCCFFFFFHGHGHJJJIJJJJJGJJJJJJJJJJJJJJJJIJIJFHIJJJJ
@7249654/1
catcaatttatcttcaaatgacgacaccacagttccagtctcaggcacat
+7249654/1
@@CFFFFFHHDFHIJIJJIIJJJJJIIJIJJJIJJJJJIJIIJJIJJJJJ
@2129706/1
gacgcaagaagtaccagaaacgggacttagccacaatctggtctggagag
+2129706/1
CCCFFFFFHHHFHIJJJJJIJJIJIJJJJIIJJJJJJJJJIIHJJJIIII
@2129759/1
gcctgttttggtagcggcggcgcggtccgtgaggagcatgctcgccatca
+2129759/1
CCCFFFFFHHHHHJJJJJJJJIEBDACBBA@BBBCDDBDDDDDDDDDDDC
@7250002/1
gacgcaagaagtaccagaaacgggacttagccacaatctggtctggagag
+7250002/1
C@CFFDFFHGHHGEHIIGIJIJGIJIJIIGIIIGHHIJJJJGHIJIIIFG
@567019/1
ccacaatctggtctggagagaagatcctcatcttgtatagaggaggcttg
+567019/1
CCCFFFFFHHHHHJJJJJJJJJJJJJJJJJIJJJJHJJJJJJJJJJJJJ>
@6731231/1
cctcatcttgtatagaggaggcttgggctcgctctccgaagggagcttgc
+6731231/1
CCCFFFFFHHHHHJIJJJGIJJJJGHJJJJJJJJJIJIJJGIJHIJJJIG
@6216307/1
ggaactgcttcacctgtggccggcggcacgcagacgccttgatgacctcc
+6216307/1
CCCFFFFFHHHHHJJIJIJJJJJJJJJIGIJIGHFDFDEBDDDDEDDDDD
@3681413/1
aggcgcttgtggtggtgcacgcgcttgggcagagggaatctgattgtgct
+3681413/1
;?@DDDDDFFFAFA?<CBEFHGEGGGGGHIFECEHGAA>FGC=ADEGAH>
@6731673/1
tgttcttctagtttcttctctttgcagcttttgacagagcgggagccgta
+6731673/1
CCCFFFFFHHHHHJJJJIJJJJJJJJJJJJJJJJJHHIJIIJJJJIJJII
@6731682/1
ggcgcttgtggtggtgcacgcgcttgggcagagggaatctgattgtgctg
+6731682/1
CCCFFFFFHHGHHJGIIJJJJIIIIIJJJIJJJJJIFIJJJGHIIGGIJF
@3681667/1
cctgatagagacgatttcaccagtggtcttcttgaacttcttcaattgac
+3681667/1
CCCFFFFFGHHHHJJJJJIJJJJIJJJJJJJJJJJJJJJIJJJIIIIJJJ
@44230/1
ggacttagccacaatctggtctggagagaagatcctcatcttgtatagag
+44230/1
@@@DDDDDDHHHHAEGH<IG<FHCHI>@EEFCHIIGIGEHCBFHIICHGG
@4679944/1
cagcatacataataaaattagaggaagtaggtgctgggcctcttgtatgc
+4679944/1
CCCFFFFFHHHHHJJJJJJJJIJJGIJHIJJHHJJJJJJJJJJJJHIJJI
@6731860/1
ctcatcttgtatagaggaggcttgggctcgctctccgaagggag
+6731860/1
@@<DD?;;A2CC?G@GEE?E?HGB?A8?E:D=DEG??@F:@G9;
@2626873/1
tcggacatttcaattttatttagttggtcttggttgaacggaactccaat
+2626873/1
CCCFFFFFHHHHHJJJJJJJJJJJJJJHHIJJIIIJJJJJJJJJJJJJJJ
@3682267/1
cctgtggccgacggcacgcagacgccttgatgacctccactttgatgatc
+3682267/1
@@@DDFFDHGHHHIIGGEHHGEHIJFJIIJGIGGGIGCCEHHFHFFDED@
@5196452/1
ggcagagggaatctgattgtgctgttgtggaactgcttcacctgtggccg
+5196452/1
CCCFFDDFGFFHHJIFIGDHHHIIFGHJIIJIJJJJJIJIJJJIIJJJJI
@44884/1
ctcttgtatgcgaaggtgttgaggcgcttgtggtggtgcacgcgcttggg
+44884/1
@@@DDDDDHDHF=FFGFFHH?@GGHHIIIIBDGHIH;BFGGGIIHEBBAC
@5196682/1
ctgcttcacctgtggccggcggcacgcagacgccttgatgacctccactt
+5196682/1
@@CBFDDFFHHBHEGIHIJJJIIGIIIJJEFEEDEDEEEDDDDDDDCCDD
@7747403/1
gccagatgccaaagttcttgatcttcactgggctcttctctgggatttcc
+7747403/1
@@@FDDBBDFF:DHFFHIIICHIGFAHIDHIG<CCDFEHHHCH@BDBGHE
@7747446/1
gcttgtggtggtgcacgcgcttgggcagagggaatctgattgtgctgttg
+7747446/1
@@@DDD?D;;FHHIIIIIIIII?GGIGGEDHD:FHIEIIIIIHGHGHIII
@4169860/1
ggtgttacctgcaacttggccaggttagggccaacagattgtttgagatg
+4169860/1
@@@DDDFDFHHHGGGGHGGIC?EFFF>GHHEIIGGFH3BDFDGFHBGEGI
@7747765/1
ggcacagttcctcgacgagcaagtagttcttgaagcacagacacaggtgt
+7747765/1
CCCFFFFFHHHHHJJJJJJJJJJHIIHIJJJJJJJJIIIJJJJJJJJFGF
@2627804/1
gtacagttagaaatgttacaacctctatactttgcattaaaataatgccc
+2627804/1
BBBFFFFFHHHHHJJIJJJJJJJJJJJJJJJJJJJJJJIIJJJJJJJJJJ
@6733617/1
ccctgatagagacgatttcaccagtggtcttcttgaacttcttcaattga
+6733617/1
:=@BD?DDB<A:C;:AFEHIE::C<AA<?FDBCGGI<GFC??GB?9:D?B
@3143754/1
gtagcactgagtgacggcacctccgacactgaggtcacggtactcgcggt
+3143754/1
CCCFFFFFHHHHHJJJJJJJJIJJJJJJJJJJJJJJJJJJHIJJJJJHF?
@4170491/1
gtttattttgtttttctctgtgatctgtttcttggcatctatagatgtcg
+4170491/1
???D7A?DDD:<2ACEEEEEFE><CECC?EEFEAAEEIAFFEEE>FE4BB
@5197730/1
ggctcgctctccgaagggagcttgcggccgatgacctcatactccttcaa
+5197730/1
@@CFFFFFHFHHHDIGJIGHGAHGIJJJJIF@@@DEHHEEEEHHEFFFEC
@4681941/1
cactgagtgacggcacctccgacactgaggtcacggtactcgcggtacat
+4681941/1
B@BFFFFDHHHHHIIJJJJJJJJJJHJJJJDHIJJJBGIHIIJJHHEEFE
@1097733/1
cgcaagaagtaccagaaacgggacttagccacaatctggtctggagagaa
+1097733/1
CCCFFFFFHFHHHJJJJIJJJIIIJJJEIIJIJIGIJGIIIJGGIJIGII
@6734363/1
aatcactggttcaaattcaaataaaatcactctgcaatcctgcctcacat
+6734363/1
@@CFFFFFHHHHHJJJJJIJGJJJJJJJJIJJJHIHIJJJJJJJJJJJJJ
@7748694/1
caccagtggtcttcttgaacttcttcaattgacgcaagaagtaccagaaa
+7748694/1
CCCFFFFFHHHHHJJJJJJJJJJJJJJJJJJJJJJJJJJJJFGHIJJJJJ
@7748751/1
cagagggaatctgattgtgctgttgtggaactgcttcacctgtggccggc
+7748751/1
CCCFFFFFHHHHHJJJJIJJJJJJJHIJJJJJJJJJJJJJJJJJJJJJJI
@6734583/1
ctcatcttgtatagaggaggcttgggctcgctctccgaagggagcttgcg
+6734583/1
@@@DDDDA<FBDFGEEAGGGGHE:8AF9@<@EFHIGD?@D:F=548@DEE
@7748782/1
cgtcacggtaagcattcatcagaatgctatgcaacatcttcatcttagcg
+7748782/1
@C@FFFFFFHHHHJJJJJJJJJJJHJJJJJJIIIJJJJJJJJJJJJJJJJ
@2130458/1
atccacataagtaacttcaaatgattgctcagatgcaatttcttgca
+2130458/1
CCCDBDFFHHGHFGGGIGEHJIGGGGIIIIIJJJIGH@GIGGEGHGD
@7749072/1
tcgggttggaatgattctggtgggttgtcctgcagagcttgccacatctt
+7749072/1
@@CFDDDFHHHHHJJJJJJJFHIJHIIHIIIIIJJJIJJIJJIIJJJIJJ
@567764/1
aattgacgcaagaagtaccagaaacgggacttagccacaatctggtctgg
+567764/1
CCCFFFFFHHHHHJJIJJJJJJJJJJJJJJJJJJJJJJJJJJJJJJJJJJ
@6217186/1
cctgtggccggcggcacgcagacgccttgatgacctccactttgatgatc
+6217186/1
CCCFFFFFHHHHHJIJIJJIJJJIIHHHFFFFFFEEEDEDDDDDDDDEEC
@1605827/1
gccagatgccaaagttcttgatcttcactgggctcttctctgggatttcc
+1605827/1
@@@DFFFFGHHGHIFHGIJJJJIIJJJJJGCHIGIIIJJJJHGHEIIGHI
@6217260/1
gggagggtcattcaatgtctccttccgtcttgggtgaggcataacggggt
+6217260/1
CCCFFFFDHHHHHJJJJIJJJJJJJJJIJJJJJJHHIJJJJJJJJJJII5
@4683279/1
agacaggacaacgtctgtcgggtccgcta
+4683279/1
;??D7AD?:CDD?EEB=2AEA<?EDDDDD
@3685347/1
gaggaagtaggtgctgggcctcttgtatgcgaaggtgttgaggcgcttgt
+3685347/1
CCCFFFFDFHGHHIIIJJIJJIJJJJIGIIIIIGIFHHHIHHIIIJIJIE
@568313/1
tcaccagtggtcttcttgaacttcttcaattgacgcaagaagtaccagaa
+568313/1
CCCFFFFDFHDFHIJJJJJIJIJIIIJIEHHIIGIIIDIJJJDGEHHJJJ
@5717008/1
ggaacattcgactgatccggtgagggatgcgtgacgtcagcccctacgat
+5717008/1
@@@DFFD>FHHHHAFGIIIIFGGHIHGIGIIHIIIGBFIIIIGEIGIIDG
@7251316/1
ggcatctataaatgtcggtggcgcacagggcacgcttgcgcatgacatct
+7251316/1
@@@DADDEHFFBFICFHHIIGBGGBHEFGIBDBGBGGGAFGIIIIIGEHF
@6217722/1
ggcaggcaagatgggcatagtaggtaggcgtagggtaagacacggatcgc
+6217722/1
CCCFFFFFHHGHHJJJJJJIFHIJEHIJJJGHGHIHIIGJJJJJJJJJIJ
@6217771/1
gcaagaagtaccagaaacgggacttagccacaatctggtctggagagaag
+6217771/1
CCCFFFFFCFHHHJIJJIJJJIJJJJJJJJJIJJJJJJGIJJJHJIJIJI
@568678/1
ccacagttccagtctcaggcacattgccattagtagactgatcagccgga
+568678/1
CCCFFFEFHHHHHJJJIJJJIJJJIJJJJJJJJJJJIHJJIJJJJJJJIG
@1606536/1
ggcgcacagggcacgcttgcgcatgacatctatacatgccattggcgttc
+1606536/1
CC@FFFFDHDDBBEFHGGE@FFDHICGBGIBHD@F?BB9BFHGEGII;AH
@7251774/1
atctggttcatacggcgcgcggtcgcctccttgatgcattgcgtcagaat
+7251774/1
CCCFFFEFHHHHHJJJJJJJJJFIIJJJJJJJIHHHHHHHFFFDDDDDDD
@6218027/1
gccacaatctggtctggagagaagatcctcatcttgtatagaggaggctt
+6218027/1
CCCFFDDDHHHHBGHIJIGHIDHGIIIGJJIJJFIJHHIIHIGGIGGIJJ
@1606572/1
gtgcacacaatggtgaactggcgttcatgcggcaaacgcctattaacatt
+1606572/1
CCCFFFFFGHHHHHIJJJJJJJJIIJJJJJJJJJJJJJJJJJJJJJJJJJ
@45719/1
agacgatttcaccagtggtcttcttgaacttcttcaattgacgcaagaag
+45719/1
CCCFFFFFHHHHHJJJJJEHIJJJJIGGJJJIJJJIIJIJJJJJIJJIJG
@6218267/1
gtggaactgcttcacctgtggccggcggcacgcagacgccttgatgacct
+6218267/1
@@7DDDDDFHDDHGGHGI?@9BAF<FGABHE@GEHEE<<A;>>@CC>CCC
@4684530/1
ctggcatacaaggcaaagcaccgacgacgacactgtacagttagaaatgt
+4684530/1
CCCFFFFFFGHHHJIIEHDHGIJJJJIIIDIIGGIGDFGIHGHIJIHHGH
@46144/1
tcataacgcagccagatgccaaagttcttgatcttcactgggctcttctc
+46144/1
?@@DFDDADFHHHGFHGBABDGFHH<CCFEDDHIGHIGGBBBBFHGBBBD
@1607069/1
catacataataaaattagaggaagtaggtgctgggcctcttgtatgcgaa
+1607069/1
CCCFFFFFHHHHHJJJIJJJIJJJJIGGFGIJJIJIIIHIJJJJJIIJJI
@3144882/1
gcaaacatgccagttataaagcatagcccgaagtgctattggcacacagg
+3144882/1
@<@;DB?DBHFBDBBFEFFG<?F<FHICGIBGBDGE?FB?FEDBADHDFF
@6736951/1
tccatactttgtttcatttaaatttacgggctatgccatttatcctcgca
+6736951/1
CCCFFFFFHHHHHJJJJJJJJJJJJJJJJIJJIJJIJGIJJJJJJJJJJJ
@4171464/1
ggcagagggaatctgattgtgctgttgtggaactgcttcacctgtggccg
+4171464/1
C@CFFFFFHDHHHJJJJJJJJJJJIJJIJGJIIJIJEHIIIIGGHJIIIJ
@5198574/1
ggtgataaagataagtataggctcaaaacctaacgacatcaatcaccagc
+5198574/1
B@BFFFFFHHHHHJJGHJJJJJJJIJJJJJJJJJJJJJJJJJJJJJJJJJ
@5718654/1
gttgtggactctagttttctcttttaatattataaatagttatttgatca
+5718654/1
BBCFFFFFHHHHHJHIJJJJJJJIJJJIIJJJJJJJJJIIIJJIJJJJJJ
@3145482/1
ggtgatcgaacatcatgtcttcaaactccactatcatctctttctttgga
+3145482/1
@C@FFFFFGHHHHJJJJIJJJIIJJJJJJJJJJIJGIJJJJJJJJJJIIE
@5718871/1
cagagggaatctgattgtgctgttgtggaactgcttcacctgtggccggc
+5718871/1
@?@BBDFFFFFHDBHHFEIAHIHIIGHGGC@GHGHJGHIHIEIFEGHGGG
@5199299/1
cttcaattgacgcaagaagtaccagaaacgggacttagccacaatctggt
+5199299/1
CCCFFFFFHHHHHJJJJJJHIJJJJJJJJJJJJJJJJJJJIJJHJJJJJF
@5719410/1
gtgcacgcgcttgggcagagggaatctgattgtgctgttgtggaactgct
+5719410/1
CCCFFFFFHHHHHJJIJJEHIJHGIJJJJJFJHIJJIGIJIIIIJJIJEI
@2629800/1
ggcgcttgtggtggtgcacgcgcttgggcagagggaatctgattgtgctg
+2629800/1
CCCFFFFFHHHHHJHHIJJJJJJJJIJJJJJIJJJJJJJJJJJJJIIJIG
@3146014/1
ctgagcgagactcataacgcagccagatgccaaagttcttgatcttcact
+3146014/1
@@@BDDDD?@DF:FHGIGIBGEEGIIIGDEGHDHBFGGEFG>DGHEGIIF
@7749813/1
acagcatacataataaaattagaggaagtaggtgctgggcctcttgtatg
+7749813/1
@@CFFFFFGFHFFFEGGGGIJJIJG>FEAEEGCEHCHFH3CBGIIJIGIJ
@7749838/1
gtgctgttgtggaactgcttcacctgtggccggcggcacgcagacgcctt
+7749838/1
B@BFFFFFHHHHHIJIIGIJJJJJJIHIJIJJJJJJGHGFFDDDDDDDDD
@5719623/1
gtggcgacctctccgactgacatgaacattggaaactcgcagagtgtggg
+5719623/1
CCCFFFFFHHHHHJJJJJJIJJJJJJJJJJJJJJIJJJIJJJJJGIJJJJ
@3146262/1
ggcctcttgtatgcgaaggtgttgaggcgcttgtggtggtgcacgcgctt
+3146262/1
BC@FFFFFHHHHHJJJIJIAFFGIIJJJIIJJIIJJIIIBGIJJIJGHFD
@3146320/1
ctaaattctatcagagagaataataaaatcctaaagtcattattctccgc
+3146320/1
CCCFFFFFHHHHHHJJJJJJJJJJJJJJJJJJJJJJGGJJJJJJJJJJJJ
@5719909/1
acagcatacataataaaattagaggaagtaggtgctgggcctcttgtatg
+5719909/1
C@CFFFFFGGHGHJIJIJJJJJIJJGIIHHIJFFGGIGIIIJJIJJHIIJ
@6738587/1
gcgtcgattgcggtatcggcgtcgcttgcggtaccggcgtcggttgcgga
+6738587/1
@@<BDDADHAHFDFGIIIIIIIIIIIIEHIDAEHCA>DBBBB@:@8?@5@
@2132382/1
atctcttcaaaaatgagatgtggaaaatattctagggaactcctcaaaaa
+2132382/1
CC@FFFFFHHHHHJJJJJIJIHJJJJJJJJJJJJJJIIJJJJJJJJJJJJ
@2132668/1
cagctagatgccaaagttcttgatcttcactgggctcttctctgggattt
+2132668/1
C@CFFFFFHGHHHJJJHIJJJJJJJJJJJJJJJJJJJJJJJJJJJJJJJJ
@4687123/1
ttcacctgtggccggcggcacgcagacgccttgatgacctccactttgat
+4687123/1
CCCFFFFFHHHHHJJJJJJIJJJJJJJHHFFFFEEEEEEEDDDDDDDDDD
@2630890/1
cagtagtctaggttcttatcaatataaagggctccgaggaaagcttcaag
+2630890/1
BBCDDFDDHHHHDGHJJJJJJJJJJJJJJJJJIIJJJJJJJIJJIJIJJI
@4687315/1
ggatggagtgagcacgggctctgtgcctggctcccatgtcacggtagcac
+4687315/1
CCCFFFFFFHHHHJJJJJJIJJJIIJJJJJJJJJJJJJIJGIIJFGIJJJ
@2132947/1
tcataacgcagccagatgccaaagttcttgatcttcactgggctcttctc
+2132947/1
@@8BB?:A<FFFB>FFBEEE?B?EFFFIIFCGFICBFCBADBAFFIFFEB
@5200650/1
cttccttcttagagcgtcccgtacccatagcaaca
+5200650/1
<?@ADDFDHH??FGBGGBEBHIEHBCGHGHIGGHC
@3686475/1
ctgtccttcattgagggtcgggaacttatggtataggtagagactggctg
+3686475/1
@C@DF;DDFBHHFHAHIGGAGHGIIIIIIGIF>GGIIIIHIFGHGIIIIE
@7751114/1
ttcacctgtggccggcggcacgcagacgccttgatgacctccactttgat
+7751114/1
@@@FFFDDHHGHFEGIJJJJJJJJIIIGHFFEFEEEEEEDDBACDDDDDD
@6739930/1
cagagtagcaaccaccttcaatcctttaacgaatgcagcgaaatagtcac
+6739930/1
@CCFFFFFGHHHHIJIJIJJJIGJJJJIIJJJJJIIHJJJIJJJIIIIII
@47074/1
tgagcgagactcataacgcagccagatgccaaagttcttgatcttcactg
+47074/1
CCCFFFDFHHHHGIGIIIJIGIGIJJIJIJJGJJJIIJJJGIIJJIJJJJ
@4687939/1
atttaatgtgtttattttgtttttctctgtgatctgtttcttggcatcta
+4687939/1
<@@FDFFFHFFHFHHIIJJHIIJIIJJJJJJEEHIIGGIIJJJJJJJJJI
@3686802/1
caccagtggtcttcttgaacttcttcaattgacgcaagaagtaccagaaa
+3686802/1
C@CFFFFDHHHFHJJJJJJJJFIJJJIJIJJJJGJJJJIJC?GHIIJJJJ
@1100381/1
tcctcatcttgtatagaggaggcttgggctcgctctccgaagggagcttg
+1100381/1
CCCFFFFFHHHHHJJJJJJJJJJJJHHJIIJIIJJJJJJIJIJJHIIJJG
@7253233/1
cacatatttgggtttggtatcgacccagtagcaccctgctatttattttt
+7253233/1
CCCFFFFFHHHHFGJJIHJJJJJJJJJJIJIJJJJJJJJJJJJJJJJJJJ
@47356/1
gtcacggtagcactgagtgacggcacctccgacactgaggtcacggtact
+47356/1
CBBFFFFDHHFFHIIJICHHIIGIHIIJJJJIHIIJJIJJ=FHHHJ@DHH
@1100668/1
ggcagagggaatctgattgtgctgttgtggaactgcttcacctgtggccg
+1100668/1
CC@FFDDFGHFHFEBB@GHAAFHGCGEHGCIIIGIGIIIGIIE3BBBFHG
@1100684/1
cagccatccaacgggattgcccatcaatttatcttcaaatgacgacacca
+1100684/1
CCCFFEFFHHHHHJJJJJJJJJJJJJIJJJJJJJJJJJJJJJJJJJJJJI
@570025/1
aatgttttacattggatccgacaaatttttaaattaaagacgtgtagaca
+570025/1
B@BFDDFFFHDHHEIJJJJJJIJJJJJJJJJJJJJJJJIJJJJGIIJIII
@7253602/1
cataacgcagccagatgccaaagttcttgatcttcactgggctcttctct
+7253602/1
@CCFFEFFHGFHHJIIJIGIEHICFIIHHEHIIJIIJJIIGGGIIJIJIG
@5720522/1
gctgggcctcttgtatgcgaaggtgttgaggcgcttgtggtggtgcacgc
+5720522/1
CCCFFFFFHHHHHJJJJJJJJJJEGHHJJJJIJJJJJIJJJJJHIJJJJH
@570270/1
ggtgctgggcctctggtatgcgaaggtgttgaggcgcttgtggtggtgca
+570270/1
@@@DDDDDD;FCFG2A<A@?C?<@EAEGDBDDE>;@DFIIF>;85@EFDF
@1101014/1
gccagatgccaaagttcttgatcttcactgggctcttctctgggatttcc
+1101014/1
CCCFFFFFHHHHHJJJJIJJJJJJJJJIIIJIIIJIJJJJJJJIJJJJII
@6219773/1
ctgcaaagttaaccatcttgtattcaaaagaaaacctagaatcactggtt
+6219773/1
CCCFFFFFHHHHHJJJJJJJJJJJJJJJJJJJJJJJJJJJJJJJJJJJII
@5720781/1
ataatcttcagatactccaaagcattctgggctgcagatgactgtgcatc
+5720781/1
CCCFFFFFHHHHHJJJJJJJJJJJJJJJJJJJJJJJJJJJJJJJIJJJJJ
@1101080/1
tgggcctcttgtatgcgaaggtgttgaggcgcttgtggtggtgcacgcgc
+1101080/1
CCCFFFFFHHHHHJJJJJJIJGHHHJJJJJJJJJJIJJJJJGIJJIJJHF
@3146860/1
gttggtcttggttgaacggaactccaatcctttactcgaatagtcttttc
+3146860/1
@@@DDDDDDHFDFFHIGEAHIIIIGIJGIEFHIGHJJIIHHHJDEEIIIG
@4689130/1
tggcgataaatattgcacatctacctttggaaagatactgtcgaccaagt
+4689130/1
CCCFFDFDGFHAHIHJ@GHIIJIIHJIJJIJJIGBGHCEH?DBFE6@?FB
@7254146/1
ttgctagtaagtcctgagccatagcaaacagccactggcaatgtggatag
+7254146/1
CCCFFFFFHHHHHJJJJJJJJJJJJJJJJJJJJJJJJJJJJJJHIJJJJJ
@3147135/1
gtgagggatgcgtgacgtcagcccctacgatcatcactgtcgtgtccttt
+3147135/1
BB@FFFFFHHHHHIJJJIJJJJJJJJIIJIJJJJJJJJJJJJGI@;F9CH
@3147171/1
caccagttcatatttgggcacagttcctcgacgagcaagtagttcttgaa
+3147171/1
CCCFFFFFHHHHHJJJJJJJJJJHJJJJJJJJJJJJJIJHIJIGJJJJJI
@3147212/1
gccagatgccaaagttcttgatcttcactgggctcttctctgggatttcc
+3147212/1
CCCFFFFFHHHHHJIJJJJJIJJJJJJJJJIJJJJJJJJJJJJJJJJJJJ
@48188/1
gccagttataaagcatagcccgaagtgctattggcacacaggcataatgc
+48188/1
CCCFFFFFHHHHHJJJIJJJJJJIJGHJJJJJJJJJJJJJIJJJJJJJJJ
@7254317/1
ccttgggaagcctttgtgcgccacatcaatgttgataaaggctttattgg
+7254317/1
CCCFFFFFHHHHHJIJGIJJJJJJJJJJJJIJIJJJJJJJJIJJJJJJJJ
@7254386/1
gcgaaggtaacattattgacgagtgctgatcttaagtctgtcatctcacc
+7254386/1
CCCFFFFDFHHHHJJJJJJJJJJHJJJJJJJJJJJJJJJJJJJJJJJJJJ
@5721394/1
gcctcttgtatgcgaaggtgttgaggcgcttgtggtggtgcacgcgcttg
+5721394/1
CCCFFFFFHHHHHJGIJJFHHHIIJJIJJIIJHGIFGHIIJJJJIIHEFD
@3687572/1
cagcatacataataaaattagaggaagtaggtgctgggcctcttgtatgc
+3687572/1
@@@DAB:DF=C?DCFGF4<FFIIIFII<FFHEE:?CFG;;?DFDG:?DGE
@4689687/1
gtgctgttgtggaactgcttcacctgtggccggcggcacgcagacgcctt
+4689687/1
@@BFFFFEHHHHDHIJIJGHGIHHHGEHGIHJEIJGGEFFDDACBDDBB@
@3687632/1
gctggacctcttgtatgcgaaggtgttgaggcgcttgtggtggtgcacgc
+3687632/1
CCCFFFFFHHHHHIJJJJJHGIJFGIHJIJJGIJJJJJJJHIIAGIGJJH
@4689864/1
gcaagaagtaccagaaacgggacttagccacaatctggtctggagagaag
+4689864/1
@@@DDDFFHHGGHJJJIIIJIJJJIJGIIJIJJJGIJJIIIGIFHIGDDG
@2632999/1
ggagagaagatcctcatcttgtatagaggaggcttgggctcgctctccga
+2632999/1
CCCFFFFFHHHHHJJJJJJJJJJJJJJJJJJJJJJJJJJJJJJJJJJJJJ
@4690192/1
accagtggtcttcttgaacttcttcaattgacgcaagaagtaccagaaac
+4690192/1
CCCFFDDAFFHHHIGGBGCFHIGGICHIGHEIIIEHGDGH?DGGHGIGIB
@2633208/1
gcggttttcacgaatatattgtgggatgcttaaatttacatttagtgttt
+2633208/1
?=?D=AAAFHGGAFFGHIGIBA<FE=CFHEIGHI<FHBGGHBEII<D<@D
@4690496/1
ggtagcactgagtgacggcacctccgacactgaggtcacggtactcgcgg
+4690496/1
B@BDFFFFGHHGCGHJJJJHJIJJIJJJIJJJGIJBFHIJJHHIJJJJHF
@3148429/1
gcgagactcataacgcagccagatgccaaagttcttgatcttcactgggc
+3148429/1
@@@FDADDDHHHFEHIIF<BBGCBFHFCFFBHGHFGIGIIIGGCDEDGIF
@5722739/1
ctctgtgcctggctcccatgtcacggtagcactgagtgacggcacctccg
+5722739/1
CCCFFFFFHHHHGJJJJJJJIJJJJJEGHIIIJJIJFHIIIJJJJJJJJI
@3148670/1
tccatactttgtttcatttaaatttacgggctatgccatttatcctcgca
+3148670/1
?@;DDDDDF?DH?GG@FEEEHIIIIIFIIGGHIGDI?GGFFGIHHIIIIG
@4691092/1
gccagttataaagcatagcccgaagtgctattggcacacaggcataatgc
+4691092/1
CCCFFFFFHHHHHJJJJJJJJJJJJHJJJJJJJJJJJJJJJJJJJJJJJJ
@4174900/1
cctgtggccggcggcacgcagacgccttgatgacctccactttgatgatc
+4174900/1
CCCFFFFFHHHFHJJJJJIJIIJJJHHHFFFFFFDEEDEDDDDDDDDEED
@2134593/1
gtttattttgtttttctctgtgatctgtttcttggcatctatagatgtcg
+2134593/1
CCCFFFFFHHHHHJJJJJJJJJJIJJJJJJJJJJJJJJJJJJJJJJIIII
@5723365/1
tgatagagacgatttcaccagtggtcttcttgaacttcttcaattgacgc
+5723365/1
CCCFFFFFHHHDHJJJJJJJJJJJJJJJJJJJJJJJJJJJJJJJJJJJJJ
@2134700/1
gacgcaagaagtaccagaaacgggacttagccacaatctggtctggagag
+2134700/1
CCCFFFFFHHHHHJJJJJJJJJJJJJJJJJJJJJJJJJJJJHIJJJIJJJ
@2634331/1
acggcacctccgacactgaggtcacggtactcgcggtacatgttgtgtac
+2634331/1
@@@FDFFFHHHHHJIIJIHIJIJJJJJHIJJJJJIIBFHIIGIIHHHHHH
@4175374/1
ttgtggaactgcttcacctgtggccggcggcacgcagacgccttgatgac
+4175374/1
BCCDFFFFHHGHHGJFIIJJJJIIJIIGIIIFIJHGFFFDDDDDDDDCDC
@5202597/1
cagccagatgccaaagttcttgatcttcactgggctcttctctgggattt
+5202597/1
@@@FFFFDHHHHHIJGFGIEHAHIJJJJJIJIIGIJIIIGHGGEHGJIJI
@5724127/1
cttgggcagagggaatctgattgtgctgttgtggaactgcttcacctgtg
+5724127/1
CCCFFFFFHHHHHGIIJIJIJJIJJJJJJJJIJJJJJJJJJJJJJJJJJJ
@5202852/1
gtaatttttgtctttcgcgaaatattccgcgacagatgtctttctagtgc
+5202852/1
@?@DDDEDHFFFFIEGBGIGD:FHIIIGHEDABGGIIICHHGAADGH7=;
@2635251/1
caccgacgacgacactgtacagttagaaatgttacaacctctatactttg
+2635251/1
CCCFFFFFHHHHHJJJJIIJJJHHJJJJJJJIJJJJJJJJJJJJJJJJJJ
@5724907/1
gtagcactgagtgacggcacctccgacactgaggtcacggtactcgcggt
+5724907/1
@@@FDDFFDHHAFEGHIIGIIIIIJG:@AFHHGIJIIJGJ;FEGIIGFF?
@2635303/1
gtcagctgttccacttcatcatcagggatcttgccgtcattgcagacggt
+2635303/1
CCCFFFFFHHHHHJJJJJJJJJJJJJJGIJJJJJJJIJIJJJJJJJJJJD
@1609118/1
tcccatgtcacggtagcactgagtgacggcacctccgacactgaggtcac
+1609118/1
CCCFFFFFHHHHHGIJJJJJJJJHIJJJJIJJJJJJJJJJJJJIJJIIJJ
@4693047/1
cacgtcaagtatacagcgtcctaacgaaacagcgcaaatgagaaagctat
+4693047/1
CCCFFFFFHHHHHJJJJJJJJJJJJJJJJJJJJJJJIIJJJJJJJJJJIJ
@1102412/1
gtgctgggcctcttgtatgcgaaggtgttgaggcgcttgtggtggtgcac
+1102412/1
@@@DDFFDDFHHHJEFBGHGI@FGGFHIHGFGHBGGIGIHECCHHG5CHI
@4693097/1
gcacgggctctgtgcctggctcccatgtcacggtagcactgagtgacggc
+4693097/1
CCCFFFFFHHHHHJIJJJJJJIJJJJJJJJJJJGHIIJJJJJJHIIIJJJ
@2136616/1
cttcacctgtggccggcggcacgcagacgccttgatgacctccactttga
+2136616/1
CCCFFFFFHHHHHJJJJJJJIJJJJJJJHHFFFEEEEEEEDDDDDDDDDD
@1609333/1
gtacagttagaaatgttacaacctctatactttgcattaaaataatgccc
+1609333/1
CCCFFDFFFGF?BBH<ACEEHEGHGGIIIIIIGIGBFDEBBBBFCF<FGG
@7255559/1
ctgcaaacatgccagttataaagcatagcccgaagtgctattggcacaca
+7255559/1
CCCFFFFFGHHHHJIIIJJJJJJJJJJJJJJJJJJHIJJJJJJJJJJJJI
@4693343/1
gttacaacctctatactttgcattaaaataatgcccattttcacaggcaa
+4693343/1
CCCFFFFFGHGFGIHIJJIGGDHGJGGGHGGIGGDHBFGIGIIIIE;FAG
@7255801/1
caatcctttactcgaatagtcttttctaacttgaacagtgcgatgtttta
+7255801/1
@@@FDFFFHDHFHGIGEFFICBHIJIJGHEH<BCGGGIHGIBGHHI@FGE
@2635793/1
gtgctgttgtggaactgcttcacctgtggccggcggcacgcagacgcctt
+2635793/1
@C@DFFBDHHHHHJJJIJJGIIGEIIHEGIJGHJIFGHHDBDDDDDDDAD
@1609613/1
catggatttaggagcacgtgcagtaggaaccacagccgttggcgtcgatt
+1609613/1
CCCFFFFFHHGH>>GHIJGHJHIHIJJGIJJJJGIJGEHIGEGIFGIIGG
@1609619/1
gtggtggtgcacgcgcttgggcagagggaatctgattgtgctgttgtgga
+1609619/1
BBCFFFFDHHHHHJJJJJJJJJJJJJJJJJJJJJIJJJIJIJJIJJJJJI
@572056/1
ctctatactttgcattaaaataatgcccattttcacaggcaagggatcct
+572056/1
CCCFFFFFHHGHHJJJJJIJJJJJJJJJJJJJJJJJJJJJJJJJJIJJJJ
@7256072/1
gcgcttgtggtggtgcacgcgcttgggcagagggaatctgattgtgctgt
+7256072/1
@@?DDDDBFF?FFFGGHIGIDIGBHIGIHHBFEGIIIIIGGHFFGHEEI@
@1609898/1
ctcggttttgcgagtacttcatattagaaatcacttctttgattttcttc
+1609898/1
CCCFFDDFHHHHHJGHHIJJJJJJJJJJJJJJIJJJJJJJJIIJJJJJJI
@3689943/1
gccagatgccaaagttcttgatcttcactgggctcttctctgggatttcc
+3689943/1
@CCADDFEHFFHGIFGGIJGIJJIJIIJJGGHGIIJJJIJGIJJIGIEHJ
@3690002/1
ctgttcattacctgtgaaaactgcccctcagatacaccgtcacggaatac
+3690002/1
CCCFFFFFHHHHHJHIIJJJJIJJJJJJJJJJJJJJJJJIJJJJJJJJJJ
@3150367/1
cttcacctgtggccggcggcacgcagacgccttgatgacctccactttga
+3150367/1
@<?DBDDD>CFBDCFFHGEAAAH@@GGIHHD>B@;6A@@;;;=?=>@C@;
@7753451/1
gttggtcttggttgaacggaactccaatcctttactcgaatagtcttttc
+7753451/1
CCCFFDFFHHGHHJJJJJJIIJJJJIIJJJJJJJIJJJJJJIJJJJJJJH
@4694947/1
ggagtgagcacgggctctgtgcctggctcccatgtcacggtagcactgag
+4694947/1
B@CFDDDEHHHDHJIIIJJJIJIGHGHIJJJJJJIIIJJJHIIJJJJJJJ
@2636861/1
gttgttaagaggtgttacctgcaacttggccaggttagggccaacagatt
+2636861/1
C@@FFFFFHHHHCGHIJJJJJIJJJJJJJJJIIGDGIJIJJJJJJJJGIJ
@4695026/1
ggatggagtgagcacgggctctgtgcctggctcccatgtcacggtagcac
+4695026/1
@@?;;D;DFADFAEGFHEBG@CFE?@CGGCCEEHCDH@BGH8??FF<HIG
@7753607/1
cccatgtcacggtagcactgagtgacggcacctccgacactgaggtcacg
+7753607/1
CCCFFFDFHGHHDFHIIGJJJJEHIIIIJIJJIJGGGIIHJJJJJHIGIJ
@7753648/1
cagtggtcttcttgaacttcttcaattgacgcaagaagtaccagaaacgg
+7753648/1
@@@DDDFDHHGHHJFJGIIEHIIIGIEGGEIBHAHIEGDDEHIGGGAFAG
@7753702/1
agcaaatggaaaaaaaaattggtgaaaagaatcacaagtaagatactgca
+7753702/1
CCCFFFFFHHHHHJIJJIGEIIIIJIJJIHIJIJJJJJ=FFHGDHHJJJJ
@7753750/1
ggttcgtgaatcatgccctcaatctgcaccagttcatatttgggcacagt
+7753750/1
@@@DFFDDHBH<FFBBHGIIEG>HCHECFHIICGF@GFHIG??@>9?BDD
@4176619/1
cgggctctgtgcctggctcccatgtcacggtagcactgagtgacggcacc
+4176619/1
?@<BBADEDHDAFGEBFG@DGDEGCFBHF:1?DEEHCDEH:BDFDGGBAF
@2637417/1
gtggaactgcttcacctgtggccggcggcacgcagacgccttgatgacct
+2637417/1
@@@FDFFFFHFDFDHIGIEHAHIIIDHIGIAHIEEEFFCCCCC;AAAACC
@4695637/1
tgtacattgaaaataaaaataaaaaaaatagcaggggttattgttatgtc
+4695637/1
@C@FFFFDHDGHHJJJJJJGIJJJJJJIIJIGIGGHJGIGIJIGHIFGCH
@4176847/1
tgacaataatctataattaattactttaaatcttgagattaatcaca
+4176847/1
?@@DFDFFDFDHHJJJJJEGHIGIIIJJIIJGIIHHIIJIJJIIGIJ
@3151216/1
gtcacggtagcactgagtgacggcacctccgacactgaggtcacggtact
+3151216/1
@@@DFFFADDFHGIIGGCFEGGGGEGGIIIIIIIIGHEII@FGIIG@DEH
@2637658/1
gggcctcttgtatgcgaaggtgttgaggcgcttgtggtggtgcacgcgct
+2637658/1
CCCFFFFFHHHHHJJJJIIJFHHHIGIJIIJJJJIGJIJIGHIIJJJHFF
@2637666/1
taggtgctgggcctcttgtatgcgaaggtgttgaggcgcttgtggtggtg
+2637666/1
B?@DDDDDHHHGGGJJIHHHIGIJIJIJ9DDHHGIIJJIEGIIGIGGGBD
@4695987/1
caccagtggtcttcttgaacttcttcaattgacgcaagaagtaccagaaa
+4695987/1
@@@FFF?BFFFHHCHIIEHEFHEHIJGEEGHCHA1C@CDHCGG>GEHH@F
@4177149/1
gcttcacctgtggccggcggcacgcagacgccttgatgacctccactttg
+4177149/1
@@C?DDDFGHBHHAFGGIIIDFGGIIHHHGGFDCC@CCEEDDCDCCACDC
@2136955/1
agcgagactcataacgcagccagatgccaaagttcttgatcttcactggg
+2136955/1
@@?DB@=A<DHFHIFHII6CGGBGDF>GEHAAGHHGEC9B9?DF@F>GHG
@2637773/1
ccatgtcacggtagcactgagtgacggcacctccgacactgaggtcacgg
+2637773/1
=@?DDDDDHFHAC:FGGHFECHHGBGEBHEGEEBGGHIGCHHGG=FAC@G
@4177251/1
gtagcactgagtgacggcacctccgacactgaggtcacggtactcgcggt
+4177251/1
@?@FFFFFDFF:CGGFAGGI@GHIIIIIIIIIGGHCGIBHFFGII;@=DB
@3692220/1
ctttagctttgacagtgtaaaacttctccgaaatctccaatccaaaccgt
+3692220/1
CCCFFFFFHGGFGIGEHIJJIJIIJJIJJJJIIIJJJJJIJJGGIJJGII
@7256776/1
gccagatgccaaagttcttgatcttcactgggctcttctctgggatttcc
+7256776/1
@@@DD>DDBFHDFE2A???ACHFGGIFHIIIGEHHIGHGDB?DBFHADGF
@6743948/1
gatggagtgagcacgggctctgtgcctggctcccatgtcacggtagcact
+6743948/1
CCCFFFFEHHHHHJJJJJJJJJJJJJJJJJJJJJJJJJJJJJJFHJJJJJ
@7754900/1
ctcattttaacacatttcacattgaaaaataggtcaaaaccttcattatg
+7754900/1
@C@FFFFFGHGFHIIIJJIJJJJJJIIJGJIJJFGGHHIJIIIJJIJGID
@4696580/1
cgaaggtgttgaggcgcttgtggtggtgcacgcgcttgggcagagggaat
+4696580/1
CCCFFFBDHHHHHJJJJJJJGIJHIJGGJIJJJJJJIIJJJHHHFFFDEE
@3151774/1
tgcaatatatgttttaccagaacctgttggtaagtaaatgatagtattat
+3151774/1
CCCFFFFFHHHHHJJJJJJJJJJJJJIJJJGHIIGIIJJJJJJJFHIJJD
@3152170/1
ggaactgcttcacctgtggccggcggcacgcagacgccttgatgacctcc
+3152170/1
CCCFFFFFGHHHHJJIJJIJJIIIIIJJGIJIHGFFFDEDDDDDDDDDDD
@7257500/1
ggcatctatagatgtcggtggcgcacagggcacgcttgcgcatgacatct
+7257500/1
BCCFFFFFHHHHHJIJJJIJJJJJJJJJJJJJJJJJJJJJJJJJJJJJHH
@573469/1
atgaggttcaccaagctagtggcgttgatgtcgcaagatagtgagacatt
+573469/1
CCCFFFFFHHHHHJJJJJJHJJJJJJJJJJJJJJJJJJJJJGIIJIJJJJ
@4697111/1
caccagtggtcttcttgaacttcttcaattgacgcaagaagtaccagaaa
+4697111/1
@@@?D?D?:FH??4CBGG>ABIIBFFHBBH<CEGBFDGD>G?FD?9?;?D
@4697481/1
ccagaaacgggacttagccacaatctggtctggagagaagatcctcatct
+4697481/1
CCCFFFFFDGFFHJHGIJJIJIIHIHI>GEHAGGGHIJJJIIAABGHIJJ
@7257906/1
ggtcacggtactcgcggtacatgttgtgtacacctgagcgagactcataa
+7257906/1
CC@FFDFFHDFHHIIEE:CDGGIGGGFDDGHAFHGIIIIIIGGHIIIIII
@2638892/1
gtggtggtgcacgcgcttgggcagagggaatctgattgtgctgttgtgga
+2638892/1
BBCFFFFFHHHHHJJJJJJJJJIJIJJJGIJJJJHIJJJJJJJJJJJIJE
@4697668/1
gacgatttcaccagtggtcttcttgaacttcttcaattgacgcaagaag
+4697668/1
@C@DDDDDHHHFHJIJBHHIJJJJCGHIJIIIIIGHGIGHHGIGDGCHC
@3152882/1
acagcatacataataaaattagaggaagtaggtgctgggcctcttgtatg
+3152882/1
CCCFFFFFHHHHHJJJJJJJJJJJJJJJJJJJHIJJJJJJJJJJJJJJJJ
@6745271/1
cgccaattcactgttcattacctgtgaaaactgcccctcagatacaccgt
+6745271/1
CCCFFFFFHHHHHIJJJJJJJJJJHHJIIJJJJJJJJJJJJJJJJIHIJF
@4697831/1
gtagcactgagtgacggcacctccgacactgaggtcacggtactcgcggt
+4697831/1
CCCFFFFFHHHHGJJJJJHIJJJJJJJJIJJJJJFHGIJJJIJJJJJHFF
@6745318/1
gtgcacgcgcttgggcagagggaatctgattgtgctgttgtggaactgct
+6745318/1
CCCFFFFFHHGHFJJIJJIIJJEIGIJGJJJJGGGIJHIJHIGGIGIIIH
@6745508/1
gtgcctggctcccatgtcacggtagcactgagtgacggcacctccgacac
+6745508/1
@@@D?DDBFFFDFFHE?FFGIGAGGEAHIHBDHHGIIDGGECEHEHDEGG
@7756258/1
gagcgacgaatcacatgaaagggggaggggggagggtcattcaatgtctc
+7756258/1
BBCFFFFFHHHHHJJJJHHJJJJJJHIJJJJD7BDD8CDDEEEEEDDEED
@5728384/1
cgggtgaggatgcactacatttccgtccatcattttgtcaacgaactctt
+5728384/1
??@FADDDFFDH?HGHIGIGIIDEHAEFHI?FGDEGIGGGHFGGIGIIII
@1611947/1
cataacgcagccagatgccaaagttcttgatcttcactgggctcttctct
+1611947/1
@@@DDDDAHD<FDH;AEAHEBAFAGHIII@DHGAFDHI<:?FDDG<DDFD
@4699003/1
atggcgatcatgtcgatggcttggtttattcccatcagtttggagttcac
+4699003/1
@@@FFFDFHHGHFIIIJIGIEEGHBFHFGIJJJGGGIGEGEGJ@GHHGEF
@2137521/1
gcactgagtgacggcacctccgacactgaggtcacggtactcgcggtaca
+2137521/1
CCCFFFFFHHHHHJJJJJJJJJJJJJJJJJJIIJJJJGHIJJJJJHHFFF
@4699099/1
ctcgtatgatgccgtttctgtaccaataggaacaatacttcgggcttatt
+4699099/1
CCCFFFFFHHHHHJIJJJJJJJJJJJJJJJJJJJJJJJIJJJJJJJJJJJ
@4699229/1
gtgctgggcctcttgtatgcgaaggtgttgaggcgcttgtggtggtgcac
+4699229/1
?18;B??D;CADDBECBBDFEI6EE:?EDIIIDDADDICC=1=;@/;CDC
@51546/1
cataatcattcctggaatccgtgtcgacggcgatgagagcccacgatgta
+51546/1
CCCFFFFFHHHHHJJIJIJJJHIJJJJJJJIJJJJJJJJJJJJJHHFFFF
@2137909/1
ctgtaatttttgtctttcgcgaaatattccgcgacagatgtctttctagt
+2137909/1
CCCDFFFFHHHHHJJJJJJJJJIJJJJJJJJJJIIJJJJJJJJJJJJHFC
@4699535/1
gtcacggtactcgcggtacatgttgtgtacacctgagcgagactcataac
+4699535/1
CCCFFFFDHHHHGIJIFGIIJIHGIJIJIJIHHIJJJIJJJJJJJJJJJ@
@3693257/1
tttcagcttaaaatacgtttaaaaaaaaattgtaccaaatacttggtatc
+3693257/1
CCCFFFFFHGHHHIJJJIIJJJJJJJJIJJJJIJIJIJIJJJJGJJFFHI
@5205219/1
cagtggtcttcttgaacttcttcaattgacgcaagaagtaccagaaacgg
+5205219/1
CCCFFFFFHHHHHJCHIJJJJJJIJJJIIJJJJJJJJJIIJIJJJJJJGI
@1103570/1
gaaggtgttgaggcgcttgtggtggtgcacgcgcttgggcagagggaatc
+1103570/1
??1B?2=ADCFHHGIE@1CGHGGGH?D??BB:?FHIBDHIDEA?ED4?@C
@3693764/1
ctcataacgcagccagatgccaaagttcttgatcttcactgggctcttct
+3693764/1
CCCFF>D?FAD:CGEHGIIIGGCGGCFGHIHGGHCDGGBF<?BB??FHII
@4178488/1
ggtagcactgagtgacggcacctccgacactgaggtcacggtactcgcgg
+4178488/1
@@=BDDADHHHHA@AGGIHHIIIIIIGIIIIIIIGFEGIIIFGIIIIIHE
@2139064/1
ctcccatgtcacggtagcactgagtgacggcacctccgacactgaggtca
+2139064/1
@@@DFFFFHHGHGJCFHIIJJJIJGIIJIIIIJJGHIIDHHJIJIJIEGG
@5730448/1
agacgatttcaccagtggtcttcttgaacttcttcaattgacgcaagaag
+5730448/1
CCCFFFFFHHHHHJJIJJJJJJJJJJJJJJJJJJJJJJJJJJJJJJJJJJ
@4178865/1
cccatgtcacggtagcactgagtgacggcacctccgacactgaggtcacg
+4178865/1
@CCDFDADDHDACDGGGIIJJJHIHHHEIIGGHIFFFHGIIIIIJDGEEH
@2139520/1
gcgacatgtaagagttcaatggggaagtaaatgcatctgtccttatttcc
+2139520/1
CCCFFFFFCHHHHIGHIJIJJJJJGJJHJGIJJJJJJJJJJJJJJJJJJI
@5206269/1
attaggaccgtcattgaacaatctcgtatgatgccgtttctgtaccaata
+5206269/1
;;;BDDBDD@@DFFFE@BCH;F3C>;CGEBGF>DF@:@GGEIG<@??B@@
@4701597/1
ctgacacctcacccagggagggatatggaattttaattta
+4701597/1
@@@7ADD?FD<;D;C@A<3<?:1:C?GFDC9@9BB<GG9<
@7758415/1
ggtgctgggcctcttgtatgcgaaggtgttgaggcgcttgtggtggtgca
+7758415/1
BBBFFFFFHHHHGJJJIJJJJJJJJJFHGHIIJJIJJJJJGIJJJIIIJJ
@574850/1
ggtaagacacggatcgcatacaccgtgaatataagtggcaaaggtagtaa
+574850/1
BC@FFFFFHHHHHJJJJJJJJJJJJJJIIJJJJIJGIJJJJJJJBFHGHI
@6225955/1
gggctctgtgcctggctcccatgtcacggtagcactgagtgacggcacct
+6225955/1
CCCFFFFFHHHHHJJJJJJJJJJJJJJJJFHIJIJIJJJHIJJJIJIJJI
@5731473/1
acgccagatgccaaagttcttgatcttcactgggctcttctctgggattt
+5731473/1
CCCFFFFFHHHHHJJIHJJJJJJJJJJJJJJJIJJJJJJJJJJJJJHIJJ
@3154473/1
gcctggctcccatgtcacggtagcactgagtgacggcacctccgacactg
+3154473/1
@@CFDBEEHGGGHJHEHGIIFHIGIIJJGGFGIIJJJJGIGIJIIJJIII
@3154509/1
gccagatgccaaagttcttgatcttcactgggctcttctctgggatttcc
+3154509/1
CCCFFFFFHHHHHJIJJJJJJJJJJJJJJJJJJJIJJJJJJJJJJJJJJJ
@7259260/1
aggaagtaggtgctgggcctcttgtatgcgaaggtgttgaggcgcttgtg
+7259260/1
@BCDDFDDHHHHHJJJJJJJJIIIHGIJJJEEHI:BBGIEHIIJJIJJGG
@2640313/1
ctcatcttgtatagaggaggcttgggctcgctctccgaagggagcttgcg
+2640313/1
CCCFFFFFHHHHHJJJJJJJJJJIJJJJJJJIJIJJIIJJJJIIJIJGII
@4702145/1
acgtacagttgcatagcgttctgaaccttctctggtggttcaatctccgc
+4702145/1
CCCFFFFFHHHHHJJJJJIJJJJJJJJJJJJJJJJGHJIJJJJJJJJJJJ
@6226374/1
gtcacggtagcactgagtgacggcacctccgacactgaggtcacggtact
+6226374/1
@CCDFFFDHDFHHJIJJJJGGGEHFGGGGGGIIGIHGCGGIGG>;B;DHF
@6747348/1
gtcctatctcaaaacatgaagacctcacagggtcactcccagcttcggga
+6747348/1
CCCFFFFFHHHGHJJJJJJJJJJJJJJJJHIIHHIJJJJJJJJJJJJJJJ
@575306/1
gcgtgatgaggttcaccaagctagtggcgttgatgtcgcaagatagtgag
+575306/1
@@BDFFFFFHHFHIIGGHIJJIGJHIIJJHJIJJIJJJJIJJJJJJHGII
@575467/1
tgttgaggcgcttgtggtggtgcacgcgcttgggcagagggaatctgatt
+575467/1
CCBFFFFFGHHHHJHIJIJJIHIIJJJJJJJJJJJJJHIJHEHHFFFFFF
@1612691/1
ggatggatcaagagcctgacaccgaaggcagctctccttctaccggcacg
+1612691/1
CCCFFFFFGHHHGJJJJJIHIIIJJJJGHIJIJJJJJJJIJJJJJJIJJJ
@1612718/1
caaatggaaaaaaaaattggtgaaaagaatcacaagtaagatactgcaaa
+1612718/1
C@@FFDFDAFFHFEHGIIJG?BGGIIIIJJJJJGGEFHIGIIIJIJIIIG
@7759184/1
ctcgattatcgaacttttcgccatgagtaagcgatcgggctctcaggcag
+7759184/1
BCCFDDFFHHGFHIJJIIJIJIIJIJJJJGGGIGIJBDFHHJIIIIGIJI
@6226692/1
gtggtgcacgcgcttgggcagagggaatctgattgtgctgttgtggaact
+6226692/1
@C@FFFFFHHHHHJJJIJJJJHIJJGGIJJJJIJIIJJJJHIJJJIIGIJ
@575659/1
actgagtgacggcacctccgacactgaggtcacggtactcgcggtacatg
+575659/1
CC@FFFADHFDHDH@EFGIIGIIIGIIIIDGHHIFBDHIIIIIH=BDDBD
@6748125/1
cacggtagcactgagtgacggcacctccgacactgaggtcacggtactcg
+6748125/1
CCCFFDDFHHHHHJJGHIIJJIIJJJJJJJJJJJJJJJJJJJJJCHIIIH
@575730/1
ctggacaaggcactggcaacgaccaatcatggacttttcttcaatatcca
+575730/1
BCCFFFFFHHHHHJJJJJJJJJJJJJJJJJJJJJJJJJJJJJJJJJJJJJ
@6748189/1
gcaagaagtaccagaaacgggacttagccacaatctggtctggagagaag
+6748189/1
B@BFFFFDFHDHHJJIJIJFIIIIJGGIIJJFIJIJJIIIIJJHIGIIJI
@5732153/1
gccagatgccaaagttcttgatcttcactgggctcttctctgggatttcc
+5732153/1
CCCFFFFFHHHHHJGIJJJJJJJJJJJJJJJJJJJJJJJJJJJJIJJJJJ
@4703188/1
acccagtcgcgcttggtcgtcttaccaccacccgcattctcttctcccgt
+4703188/1
@@@DFFFFHGHFHGGGJFIJIICHE;FHGHIJDIGIJHIHIJJFIACHH=
@1613196/1
cgaaggtgttgaggcgcttgtggtggtgcacgcgcttgggcagagggaat
+1613196/1
CCCFFFDDHHHHHJIJJJJJIJJIJIHIJJJJJJJJJJJJJHHHFFFDEE
@1613218/1
ctccaatcctttactcgaatagtcttttctaacttgaacagtgcgatgtt
+1613218/1
CCCFFFFFHHHHHJJJJJJJJJJJJJJJJJJJJJJIJJJIJHIJJJJJIJ
@576073/1
gcgaaggtgttgaggcgcttgtggtggtgcacgcgcttgggcagagggaa
+576073/1
CCCFFFFDFFHHHJ<CGIIJJIJJJJJHIJJJJJJJJJJJHHHFFFFDDD
@52656/1
cagtactttagctttgacagtgtaaaacttctccgaaatctccaatccaa
+52656/1
@<?DDDDDHBFFHGHEGGHGHIEHBII@EDHIJGGGJJGGIFGHGEIJIJ
@1613349/1
cgcttgggcagagggaatctgattgtgctgttgtggaactgcttcacctg
+1613349/1
CCCFFFFFHHHHHJIJIJJJJIJJIJJJJJIJJGIJJJJJJJJJJJJJJD
@5732979/1
gtgggttgtcctgcagagcttgccacatcttgtaagcagcctgacgctta
+5732979/1
CCCFFDFFHGHHHJJJJJJJJJJJJJJJJJJJJJJJJJJJJJJJJJJJJJ
@2141318/1
cactgagtgacggcacctccgacactgaggtcacggtactcgcggtacat
+2141318/1
CCCFFFFDHHHHHJJJJJJJJJJJJJJJJJGHJJJJFHIIJIJJHADFFD
@1613571/1
cctcgacgagcaagtagttcttgaagcacagacacaggtgtcttcaacgg
+1613571/1
CCCFFFFFHHHHHJIIIHHJJJJJIIJIJJIJJJJJJJDHIIJJIJJJJJ
@4704190/1
ggcagagggaatctgattgtgctgttgtggaactgcttcacctgtggccg
+4704190/1
CCCFFFFFHGFHHJJIJJJJJIJIIJJIIJGIIJIJJJJJIJJGHIJJGI
@4179320/1
cgcaagaagtaccagaaacgggacttagccacaatctggtctggagagaa
+4179320/1
CCCFFFFFHHHGHJJJJJJJJJJJJJJJJJJJJJJJJJJGHIJJJJJJJJ
@1104993/1
ggaggcttgggctcgctctccgaagggagcttgcggccgatg
+1104993/1
CC@FFFFFA?FDFHDFGEGIHIIIGIIGGDHHFHIIIGHBDE
@3695562/1
gtctgtttgtctgtttgtctgtttgtctgtttgtctgtttgtctgtttgt
+3695562/1
@B@FFFFFHFFDHIIIJHIIJHJCHCHGIIIIJIHIJIIJIIIJJGIJJD
@3695636/1
agaggaagtaggtgctgggcctcttgtatgcgaaggtgttgaggcgcttg
+3695636/1
CCCFFFFFHHHHHIIJJJJJJJJJJJIJJJJJGHIJFGHHIIIIIJJJJI
@5207247/1
gcaacatcttctttggtttgtcaggggtaatgctaacgtcatagcgataa
+5207247/1
CCCFFFFFHGHHHIJJHIJJJJJJJJJAGIJJJJJJJJJJJJJJJJJJJJ
@5207456/1
cttggttgaacggaactccaatcctttactcgaatagtcttttctaactt
+5207456/1
@@@FFFDDACFFHHEFGFCHIIIFHGIEGEHHGIII@HIIDGHDGGGGGH
@4180006/1
gcggtacatgttgtgtacacctgagcgagactcataacgcagccagatgc
+4180006/1
CCCFFFFFHHHHHJJJJJIJIJJJJJJJJJJJJJJJJJJJJJJJJJJJJJ
@5207681/1
tctgcatacctgccatgcgctggtaagcgctatggactgccgccaattca
+5207681/1
CCCFFFFFHHHHHJJJJJJJJIJFHIIIIJJJJJJJJJJJJJIJIIIJJI
@6749848/1
ggcctcttgtatgcgaaggtgttgaggcgcttgtggtggtgcacgcgctt
+6749848/1
CC@FFFFFHHHHHJJJJJJGGHHJIJJJJJJJJJJJJIJIIJJJJJHHFD
@7761280/1
ccacaatctggtctggggaaaagatcctcatcttgtatagaggaggcttg
+7761280/1
CCCFFFFFHHHFHIJIJJJJJJJIJIIIIIGEFGIIIJJIIJJJJJIEGG
@4705882/1
ctagtgcgtccgtctgattctgtgatagtgaagacaagatcgtggggtgg
+4705882/1
@CCFFFFFHHHHHJJIHIJJJJIIJJJJFIIJJJJJIJGJJJIJJJJHHJ
@6750274/1
gtggattttaatgttattattacagcatacataataaaattagaggaagt
+6750274/1
BBBFFFFFHHHHHJJJJJJJJJJJIJJJJJJJJJJJJJJJJJJJJJJJJH
@3156358/1
ctttggtttacgttccagttctcgattatcgaatttttcgccatgagtaa
+3156358/1
CCCFFFFFHHHHFIJJJJGIJJJIJJJJJJJIJJJIJJJIJJJJIJJHHG
@3156380/1
gctcttgaggtacttgaacatgggctccacttggtcaggccccgtcgcgt
+3156380/1
CCCFFFFFHHHHHJJJJJJJJJJJJJJJJJJJJJJJJJJJJJJJJJJJJF
@6750379/1
gccagatgccaaagttcttgatcttcactgggctcttctctgggatttcc
+6750379/1
C@CFFFFFHHGFHHIJJJJCEHIJIGEHGB;GHIIIJJIIIIJIGHHGIJ
@4706460/1
gtcacggtaagcattcatcagaatgctatgcaacatcttcatcttagcgt
+4706460/1
@B@FFFFFHHHHGIJJIJJJIJJJJJJIIJJJJJJJIIJJJJJJIJJJJH
@4706477/1
gtcacggtagcactgagtgacggcacctccgacactgaggtcacggtact
+4706477/1
@@@DFF6BFDAFHGIIIIIEGGGEEHCHGEHIIIIGDAEE8=FHIG;EEE
@3156751/1
ggagagaagatcctcatcttgtatagaggaggcttgggctcgctctccga
+3156751/1
CCCFFFFFHHHHHJJJJJJJJIJJJJJJJJJJJJJGHIJJJJJJJJJJII
@4706559/1
tgaagcacagacacaggtgtcttcaacggaagagattccatttcccgttt
+4706559/1
@?<DDEFDFGGHHIFIICAFGGFAHG>DA1CDDGBFHGF<?DGHGBDFCE
@5733501/1
cctgagcgagactcataacgcagccagatgccaaagttcttgatcttcac
+5733501/1
CCCFFFFFHHHHHJJJJJJJJJJJJJJJIJJJJIJJHIJJJJJJJJJJJJ
@3697766/1
catggatttaggagcacgtgcagtaggaaccacagccgttggcgtcgatt
+3697766/1
CCCFFFFFHHHHBHIJJJHIJIIHIIJIIJJJJJJGJJJJJJIJIJJIJG
@1614101/1
gttccctgcaaagttaaccatcttgtattcaaaagaaaacctagaatcac
+1614101/1
CCCFFFFFHHHHHJJJJJIJJIGJJIJJJJIJJJJIIJIJJJJJIJJJJJ
@2142356/1
gcgttgatgtcgcaagatagtgagacattcactttttagtcataatcttc
+2142356/1
CCCFFFDFFHHHHJJJJJJJJIIIGIHIJJJJJJJJJJJJJJJJIJJJJI
@4707233/1
cgcaagaagtaccagaaacgggacttagccacaatctggtctggagagaa
+4707233/1
CCCFFFFFHFHHGHHIGGIJIJGHJIJGIIIJJIIIIIJGIIJIAFFHHI
@2142499/1
gtcacggtagcactgagtgacggcacctccgacactgaggtcacggtact
+2142499/1
CCCFFFFDHHHHHIJJJFHIIJJJJJJJJJJJJJJJJIJJHIIJJJEIHH
@1614333/1
cgcaagaagtaccagaaacgggacttagccacaatctggtctggagagaa
+1614333/1
BCCFFFFFHFHHHJJJJJJJJJJJJJJJJJJJJJJJJJJIIJJJJJJJJJ
@577679/1
gtcgagtagagccttagctgcggaatgcttagcttccttcttagagcgtc
+577679/1
CCCFFFEDHHHHHJJJJJJJJJJJJJJJJJJJJJJJJJJJJJJJJJJJJJ
@4707602/1
gccagatgccaaagttcttgatcttcactgggctcttctctgggatttcc
+4707602/1
CCCFFFFFGHFFHJFHIIIIIIJIJJJIJJJJJIIIJJJJJIJJEGHIII
@7762820/1
agatgccaaagttcttgatcttcactgggctcttctctgggatttccctg
+7762820/1
CCCFFFFFHHHHHJJJJJJJJJJJJJJJJJJJJJJJJJIJJIJJJJJJJJ
@3698794/1
gttcgtgaatcatgccctcaatctgcaccagttcatacttgggcacagtt
+3698794/1
@@@DDDDADHDDFCFEGHBHHD4AFEFDHCFGGG>BCG@GF@FG9BF@HE
@3698899/1
gtttgtctgtttgtctgtttgtctgtttgtctgttcgtctgtgcgcgcta
+3698899/1
@B@DFDFFHHHGHFHJJFHIIH@HHFHIIHJIJJJJIGIIHHHIIIJJJI
@2143717/1
ctcataacgcagccagatgccaaagttcttgatcttcactgggctcttct
+2143717/1
@CCFFFFFHHHHGJJJJJJJJJJJJGIJJJJJJJJJJJJJGIJJIIJJJJ
@54330/1
gctgggcctcttgtatgcgaaggtgttgaggcgcttgtggtggtgcacgc
+54330/1
CCCFFFFFHHHHHJJJJJJJJJJ?FHHJJJJJJJJJJJJJJJJHIJJJJH
@4708599/1
cttgtatgcgaaggtgttgaggcgcttgtggtggtgcacgcgcttgggca
+4708599/1
CCCFFFFFHHHHHJEFGHIIJJJJJJJJIJJJJJIIJJJJJJHHFFFFEE
@3699770/1
cgcaagaagtaccagaaacgggacttagccacaatctggtctggagagaa
+3699770/1
C@CFFFDFB<?FFIIGGEGICBHIGGIEIGGEIIIGGIG9BFHDBFHECG
@1106544/1
cagccagatgccaaagttcttgatcttcactgggctcttctctgggattt
+1106544/1
CCCFFFFFHHHHHJJJHIJJJJJJJJJJJJJJJJJJJJJJJJJJJJJJJJ
@4708822/1
cttggttgaacggaactccaatcctttactcgaatagtcttttctaactt
+4708822/1
@?@DDDDDBBACC2A@EDEE@CAEAHG?EGEDA??BFBFEGIHHIIGGHH
@54615/1
attaaattctgtctctaaagcattgctaaacaagcaatgtaagaacaaac
+54615/1
CCCFFFFFHHHHHJJJJJJJJJJJJJJJIIJJJJJIJJIHIJIIIIIJIH
@2144492/1
tgaggcgcttgtggtggtgcacgcgcttgggcagagggaatctgattgtg
+2144492/1
@@@DFDFFDDHHGIFHIIIGGDHIIIIIIIFGGHGHIEBEEHGFBDEFDE
@5208626/1
tgcagcgaaatagtcacatccacgttggttatcaagtggcttggtaggat
+5208626/1
CCCFFFFFHHHHHJJJJJJJJJJJJJJIIIJJJJJJHIFIJJ?B?DBGB>
@7763755/1
gcactgagtgacggcacctccgacactgaggtcacggtactcgcggtaca
+7763755/1
@@@FFFAD=CDDDEBEHIIDHEAHGGD??FE??DBGI7=F@G;A@4A??@
@7262984/1
gcctcttgtatgcgaaggtgttgaggcgcttgtggtggtgcacgcgcttg
+7262984/1
C@CFFFFFDBFFHG@@FHAF<CBEGIGGIIICHICHGGFEFECGDAADBB
@7262997/1
ctcttgtatgcgaaggtgttgaggcgcttgtggtggtgcacgcgcttggg
+7262997/1
CCCFFFFFHHHHHIIJFHIIJJJJIJJJJJIJJJJJHIJIJJJJHFFFDD
@5208773/1
tctgtgatctgtttcttggcatctatagatgtcggtggcgcacagggcac
+5208773/1
CCCFFFFFHHHHHJJJJFGDGIHIIIICGIJIIII?FGGGGGIGGHIGGG
@3157215/1
acataataaaattagaggaagtaggtgctgggcctcttgtatgcgaaggt
+3157215/1
CC@FFFFFGHHHHIIEHIJJJIJJIJIGIIJJJJJJJJIJJDIGJIIIJ9
@7763972/1
cgactgacatgaacattggaaactcgcagagtgtgggcaaagggttttgg
+7763972/1
CCCFFFFFHHHHHJJJJJJJJJJJJJJJJIJGIJJJJJJJJJJJFHIJJJ
@3700820/1
atcttgtatagaggaggcttgggctcgctctccgaagggagcttgcggcc
+3700820/1
@@@D?DDD<DHDHIFEBFEE1:FDEG<FGG3BDAFH:FGCAA2==@BHFB
@6751330/1
gccacaatctggtctggagagaagatcctcatcttgtatagaggaggctt
+6751330/1
CCCFFFFFHHHGFHHIJGIGIGGIJJJJIJJJJJJIJJJJJJIGIJIJJJ
@3700902/1
agccagatgccaaagttcttgatcttcactgggctcttctctgggatttc
+3700902/1
?<<DDD;::CCDF@?<<<<A4<3C:33AAA9C@8?C::1:CCGI@0:B<G
@6231999/1
aaccgcaatgttggagcttggtacaaagcaaaggtcgggcagttcgtcaa
+6231999/1
BCCFDFADHHHHHIIJJJIJJBFHGIJJJIIJJIDGHIJIJIHGIJGIHI
@5209401/1
gccagatgccaaagttcttgatcttcactgggctcttctctgggatttcc
+5209401/1
CCCFFFFFHHHHHJHIJJJJJJJJJJJJJJJJJJJJJJJJJJJJJJJJJJ
@7263874/1
gttacctgcaacttggccaggttagggccaacagattgtttgagatgttt
+7263874/1
CCCFFFFFHHHHHJJJJJJJJGHJJJJJJJJJIJGIJJIJJJJJJJJJJJ
@7263893/1
gagggaatctgattgtgctgttgtggaactgcttcacctgtggccggcgg
+7263893/1
@<@DDDDDDDFC?GHAAFHGCBH<AF<<ACEBFB91?FHIFBFDGBHIGH
@4710223/1
gcactgagtgacggcacctccgacactgaggtcacggtactcgcggtaca
+4710223/1
CCCFFFFFHHHHHJJJJJJJJJJJJJJJJJJHIJJJJGGIJJJJJHHDFF
@3701416/1
tgattgtgctgttgtggaactgcttcacctgtggccggcggcacgcagac
+3701416/1
CCCFFFFFHHHHHJJJJJJJJJJJJJJJJJJJJJJJJJJJJHHFFDDDDD
@7264072/1
accgacgacgacactgtacagttagaaatgttacaacctctatactttgc
+7264072/1
CCCFFFFFHGHHHJJJJFHIIGIJIJJJJIFGIJJJJJJJJJJIJJJJJI
@7764700/1
gcccgaagtgctattggcacacaggcataatgccatattcaaatgggaag
+7764700/1
CCCFFFFFHHHHGJJJJJJJJJJJJJJJJJJJJJJJJJJJJJJJJJJJJJ
@7264206/1
gcggtgtcggcgtcgcttgcggtaccggcgtcggttgcggaatcagcctc
+7264206/1
@CCFDDDFHHHHHJJJJJGJJJIJJJJJJJHFDDDDDDDDDDDDDDDDDD
@3701748/1
atcttgtcgagaacatgaagccgctttggtttacgttccagttctcgatt
+3701748/1
@@@DDF?DFHHFFGIGIHIGIIJIJIIIJFGHGHIHGGIJIFHIIJIGII
@7264434/1
gccagatgccaaagttcttgatcttcactgggctcttctctgggatttcc
+7264434/1
CCCFFFFFHHHHHJHHJJJJJJJJJJJJJJJJJJJJJJJJJJJJIJJJJJ
@4710975/1
gcatacataataaaattagaggaagtaggtgctgggcctcttgtatgcga
+4710975/1
@CCFFFFFHHHHHIJJJIIJJJJJJJIIHHGIIJIJEHIJJJJJJJJGJH
@7264725/1
aatcactggttcaaattcaaataaaatcactctgcaatcctgcctcacat
+7264725/1
@CBFFFEFHFHFHJIIJJJHHJIJJJIJJJJJJJJJJJJJJJJJIIJJJH
@3158780/1
gccacaatctggtctggagagaagatcctcatcttgtatagaggaggctt
+3158780/1
CCCFFFFFHHHHHIJJJJJIJIJIGIIJJJJIJJJJHJJJJJJJHGJJJJ
@1108492/1
tcacggtactcgcggtacatgttgtgtacacctgagcgagactcataacg
+1108492/1
CCCFFFDFHHHHHJJHIIIJJIJJJJJIJJJJJJIJJJIJJJJJJJJJJJ
@7765411/1
ggcctcttgtatgcgaaggtgttgaggcgcttgtggtggtgcacgcgctt
+7765411/1
@@@DDFFFDCFHGIIHIGDFFHFH@ECGGBHIEGG=96B;<FHGGDEEDC
@6752943/1
cacaggcaagggatcctaacttcgcaaccactaattccagtgataaattc
+6752943/1
@@@BDDDBHBAFHGEHGHEGIGAHIGGGHCGGIGGIHIECDDHGIG?FHF
@2144884/1
tgagaaaaaaggtaaatatactatattttaaactgaaaaattcttgggta
+2144884/1
CCCFFFFFHHHHFIJJJJJJJJJJJJJJJJJJJJJIJJIJJJJJJJJJGH
@3702668/1
gtgcctggctcccatgtcacggtag
+3702668/1
@@@D=DA:C3:C?CFGC9A<@FF@@
@2145022/1
ggcagagggaatctgattgtgctgttgtggaactgcttcacctgtggccg
+2145022/1
CCCFFFFFHDFHHIJGGIIFHIIJHJHFGGGHJJJIJIJJJJJGIGJJJI
@1615741/1
gcccattttcacaggcaagggatcctaacttcgcaaccactaattccagt
+1615741/1
CCCFFFFFHHHHHJJJJJJJJJJJJJJJJJJJJJJJJJIJJJJJJJJJJG
@1615844/1
ggagagaagatcctcatcttgtatagaggaggcttgggctcgctctccga
+1615844/1
BCCFFFFFHHHHHJJJJJJJJHJJJJJJJJJJJJJGHJJIJJJJJJJJJI
@2145385/1
caggcacacggacttacgaagtaaatt
+2145385/1
@<@=DDDADAHFAHA:AEE@?:?<C4:
@4711925/1
ctggagagaagatcctcatcttgtatagaggaggcttgggctcgctctcc
+4711925/1
CCCFFFFFHHHHHJJJJJJJJJJJJJJIJJJIJJJJJIHIIJJJIJJJJJ
@2145495/1
gcgatgttttacaagggcaggttgaactcacaccattcaatttaaaagaa
+2145495/1
CCCFFFFFHHGHHJIIJJJJJIJJJJIJJJJJJJIJJJJJJJJJJJJJJJ
@4712060/1
tatagacattttgctaccaaaacccacttatatacgacaacttaactaca
+4712060/1
CCCFFFFFHHHHHJJJJJJJJJJJJJJJJIJJJIIIIJJJJJJJJJJJJJ
@5736364/1
gccagatgccaaagttcttgatcttcactgggctcttctctgggatttcc
+5736364/1
@CCFFFFFHHHHHJGIJJJJJJJJJJJJJIJJJIJJJJJJJJJJJJIJJJ
@3703697/1
ggattttaatgttattattacagcatacataataaaattagaggaagtag
+3703697/1
@@CFFFFDHHHHGIJJJJJJIIJIIJIJJJJJJJJJJJGICCDGGEHGGI
@3703783/1
gtttattttgtttttctctgtgatctgtttcttggcatctatagatgtcg
+3703783/1
BB@FFFFFHHHHHJIJJJJJIJJJJJJJIJJJJJJJJJJJJJJJIJJIJJ
@5736755/1
caaagagttgtcgatatgtggatgtagctgccattatgtagactgttgtg
+5736755/1
CCCFFFFDHHHHHJJJJJHIJIJJIIJJJJJJJJJJJJIGJJJJJHIJHJ
@3703924/1
gtcttcttgaacttcttcaattgacgcaagaagtaccagaaacgggactt
+3703924/1
@@;DDDDDCBB:CB@BBH@HHHGGGHGI<@HGHFFD@FHIEH@F=D:@@F
@5736958/1
gaccaataatgggttaatcagactatagttagtatagttataagactcag
+5736958/1
CCCFFFFFHHHHHJJJJJJJJJJJJJJJJIIJIIIJIHIJJJJJJJJJJJ
@2146382/1
ctggcaacgaccaatcatggacttttcttcaatatccacataagtaactt
+2146382/1
CCCFFFFFHHHHHJJJJJJJJJJJJJJJJJIJJJJJJJJJJJJJJJJJJJ
@55827/1
gggctcgctctccgaagggagcttgcggccg
+55827/1
@=?D?BDDFFFD;E<;@E:CF?FF3?:D:?A
@7766514/1
agcatacataataaaattagaggaagtaggtgctgg
+7766514/1
@@CADDDBFHDFABGGGHHFEGHIIC?A9CA@?EHE
@1616736/1
gtgtacacctgagcgagactcataacgcagccagatgccaaagttcttg
+1616736/1
?=?BDBD;:AF8D??1<E<3CAECHFAF<GEFEFI@FF??<9/?CF@B8
@2146808/1
ctgcttcacctgtggccggcggcacgcagacgccttgatgacctccactt
+2146808/1
CCCFFFFFHHHHHJJJJJIJJJJJJJJIJGHHFFEDEEEEEDDDDDDDDD
@4182751/1
gcacagctcttgcagccatccaacgg
+4182751/1
@@<=DBDDB:2<<F?BCGDF@FCGF@
@5738171/1
ctgacgcttagcaagtttcttagacttgccagttc
+5738171/1
@@;BD:1?CAD8?:CFBGHBF<C4BHBHHFBEGAG
@7767110/1
cgttcacattgacaaacttaggtttgcttacagccattcccaactgtcct
+7767110/1
@BCFFFFDHHGGHIJJIIJJJJHJJJJJJIIJJIJJJJHIJJJJJJJJJJ
@6753063/1
cttgaacttcttcaattgacgcaagaagtaccagaaacgggacttagcca
+6753063/1
@@@DADBDHHHGHIEHGGGEBBI@FGCHCFFC?CGHGIBC<FGGIICGHB
@1110471/1
gaggaagtaggtgctgggcctcttgtatgcgaaggtgttgaggcgcttgt
+1110471/1
@CCFDFFEHDDFHIIIGJEGHIJJIHJJJJJIIIJHHGHICGIGIJJJJE
@3159317/1
gcagccagatgccaaagttcttgatcttcactgggctcttctctgggatt
+3159317/1
CCCFFFFFHHHHHJJJJJJJJJJJJJJJJJJJJJJJJJJJJJJJJJJJJJ
@1110523/1
agcatacataataaaattagaggaagtaggtgctgggcctcttgtatgcg
+1110523/1
?@BFFFFFHHHHHHGIHIJGIJIIJJFHIJCGHIC>GIIJJIJJFHIIJI
@3705598/1
atggcatcaagcaaactctggtgccttgggaagcctttgtgcgccacatc
+3705598/1
@@@D?DEFHHHHHEHGHHIIGHGIIIGIIIGGIIIIIIIBGGIIGHIIGI
@4714168/1
ggcaccataaaatctttcctcggactaaattgttctatcttcatcctacc
+4714168/1
CCCFFFFFHHHHHJJJJJJJJJJJJJJJJJJJIJJJJJJJJJJJJJJJJJ
@3705826/1
ctctttacaaatagactcatctttagcacttggttcgtcttttgaagatt
+3705826/1
CCCFFFFFHHHHHJJJJJJJJJJJJJJJJJJJJJJJJIJJJJJIIGJJJJ
@6753589/1
ctctagcacgtagttctcagcttccctgcaaagttaaccatcttgtattc
+6753589/1
CCCFFFFFHHHHHGHIIJIJIIJGIJJJJJJJJHIJJIIJJJJJJHIJJI
@3159809/1
agcatacataataaaattagaggaagtaggtgctgggcctcttgtatgcg
+3159809/1
CCCFFFFFHHHHHJJJJJJJJJJJJJJJIJIJJJJJJIJJJJJJIJJJJJ
@579728/1
gttcgtctgtgcgccctaatctcagaaacggctgatccgagttggatgcg
+579728/1
CCCFFFFFHHHHHJ@FHIJJJJJJJJJIJIJJJJJJJJJGIIHJJHIIJJ
@4715024/1
gtttccaatctccaagacaggaggctccagtactttagctttgacagtgt
+4715024/1
@@@DD?DDFFHDFHGEGBEF;E:EBGGGIC?C?DFH?DAHI@BHGGGGH9
@3160385/1
agggaatctgattgtgctgttgtggaactgcttcacctgtggccggcggc
+3160385/1
C@CFFFFFHHDHHJHIIJJJJJJJJJJJJJJJJJJJJJJJJJJJJJJJHE
@2644658/1
gcgagactcataacgcagccagatgccaaggttcttgatcttcactgggc
+2644658/1
C@CFFFFFHHHHHJJJJJJJJIJJJIJJIJJIJJJJJIIIJJJJIJJIJH
@7768116/1
ctgagcgagactcataacgcagccagatgccaaagttcttgatcttcact
+7768116/1
@CCFFFF:CDFHHJJGIIJGIJGGHIIIIGGJJIJHGGGIGI@GEDCEIF
@7266086/1
cctcatcttgtatagaggaggcttgggctcgctctccgaagggagcttgc
+7266086/1
CCCFFFFFHHHGHGIGJJIGIIJIJGIHIEIIEEIIIJFJJIJBFAHIIE
@1111530/1
aagaagtaccagaaacgggacttagccacaatctggtctggagaga
+1111530/1
CCCFFFBDHHHHHJJJJJJJJJJJJJJJJJJJJJJJHIJJJJJIJJ
@6234162/1
ccgacactgaggtcacggtactcgcggtacatgttgtgtacacctgagcg
+6234162/1
CC@FFFFFHFHGHJIJGGFDEHGFFDHD@GIEEIIIIICHHHGDGGGGII
@7266175/1
ctgcgacaccttgtggctgtgacttgtagtcaaggtggagattttactat
+7266175/1
CCCFFFFFHHHHHJJJJJICGEHIJGFHIHIIJIJBFHHIGHIJJJIJIJ
@6754338/1
gccagatgccaaagttcttgatcttcactgggctcttctctgggatttcc
+6754338/1
BCCFFFFFHHHHFIHIJJJJIJJJJJJJJJJJJJJJJJJJJJJIIIJJJJ
@1111612/1
ctggtctggagagaagatcctcatcttgtatagaggaggcttgggctcgc
+1111612/1
CCCFFFFFHHHHHJJJJJJJJJJJJJJJHIJJJHJJIJJJIJDFHIJJJG
@4715248/1
gttgaggcgcttgtggtggtgcacgcgcttgggcagagggaatctgattg
+4715248/1
?8?DAD;DD?FDFECFEFGCFGBFCDHGIDCBGICGHIIIBAHHEEEDD3
@7768394/1
gtgtacaattatgtaataactgggtattcagttcttaagatacatcaata
+7768394/1
CCCFFFFFHHHHHJJJJJJJJJJJJJJJJJJIJJJJJJJIJJIIJJJJJJ
@3707002/1
gcaagaagtaccagaaacgggacttagccacaatctggtctggagagaag
+3707002/1
@@CF<DFFCCHHHJJJJJJGIIIEIEHGIGIJGIJGIJHGHJIIJIJJJI
@4715571/1
gacggcacctccgacactgaggtcacggtactcgcgg
+4715571/1
@<?BD:ADDDFFC@GHIIG><FHHIGGDHGBGGHGII
@6234542/1
ttcccgtttagcagcttcatccagaggcaagcgctccaagttgcttggag
+6234542/1
@CCFDFFFGHHHHJJIJGEHGIIIGHIGIIHGIJJJJIIIHGDHGIJIIG
@6754884/1
acttcacgacgcttcagcagagtgcacacaatggtgaactggcgttcatg
+6754884/1
CCCFFFFFHGHHHJJJJJJJJJHHIIJJJJJJJJGHGIJJJIJJJJJJJJ
@7266784/1
cagcatacataataaaattagaggaagtaggtgctgggcctcttgtatgc
+7266784/1
CCCFFFFFDHHHHJJJJJJJJJJJJJJHHIJGIIJIIJIJJJJJJIJJJI
@2147436/1
tgttgtggaactgcttcacctgtggccggcggcacgcagacgccttgatg
+2147436/1
@@@DDFBBBFBFD<FHEAFEGCFBFFGHI>GGIIHFHF>>@BBCB@>>A;
@6234773/1
cagccagatgccaaagttcttgatcttcactgggctcttctctgggattt
+6234773/1
CCCFFFFFHHHHHJJJIJJJJEEHJJJEIIJIFEIIJJJIJIIIIJHIIJ
@7266884/1
attttctgaaacacattacaaaaccgtcttaactaaatgatagtgatata
+7266884/1
@@@FFDDDHFHDHGFHFGHHGHEEHEFFGGIHGGIDHCFBD@??BDGIGB
@7266906/1
tcttcatctgatcaaacgctattaattcattagcgaaaaacttatttttc
+7266906/1
CCCFFFFFHHHHHJJJJGJJJJIJJJJJJJJJJJJJJJJJJJJGIJJJJG
@4716048/1
ggcgcttgtggtggtgcacgcgcttgggcagagggaatctgattgtgctg
+4716048/1
CCCFFFFFHFHDFHGHIIGIJIGGIIJJIJJDFHIEHGIIIIIIJIJJJG
@5738587/1
gcttcacctgtggccggcggcacgcagacgccttgatgacctccactttg
+5738587/1
8;@D=?BAD?CFFB?EHBFGEAGHIIBGAE8<B<A;>C;@>AA?=;CCC3
@2645573/1
tgctgttgtggaactgcttcacctgtggccggcggcacgcagacgccttg
+2645573/1
CCCFFFFFHHHGHJJJJJJJJJJJJJJJJJJJJJJJHHHFFDDEDDDDDD
@5738690/1
gacgatttcaccagtggtcttcttgaacttcttcaattgacgcaagaagt
+5738690/1
CCCFFFFFHHHHHJGIJJJJJJJJJJJJJJHIJJJJJJJJJJJJJJJJJB
@2645688/1
gtggattttaatgttattattacagcatacataataaaattagaggaagt
+2645688/1
@@@DDDDDBDHFDE<CCAB?EEBFHGHDEHIDCFE@GCHBFH@H@:?BD?
@4716629/1
gtggaactgcttcacctgtggccggcggcacgcagacgccttgatgacct
+4716629/1
@@@DDDDDBFACDGHBFAFFC@GG6F?6A8@AE>E>2=ABBBCCCCA>@>
@7769221/1
ccacaatctggtctggagagaagatcctcatcttgtatagaggaggctt
+7769221/1
??@DDDEDHHFHDBGDHG;AFHHGDBFFBHIGIIIEHIACHEIDFEBHG
@5211390/1
ctcgaatagtcttttctaacttgaacagtgcgatgttttacaagggcagg
+5211390/1
@CCFAFFFHHHHHGIIGIGIIJJEIIGICHIGIIGFGHIGIJIJIJJIJJ
@4717139/1
ctttactcgaatagtcttttctaacttgaacagtgcgatgttttacaagg
+4717139/1
CCCFFFFFHHHHHJGHJJJJJJJJJJJIJJJJJGHIJJJJHJJJJJJJJJ
@2646137/1
gtgctgttgtggaactgcttcacctgtggccggcggcacgcagacgcctt
+2646137/1
BBCFFFFFHHHHHJJJJJJJJIJJJJJJJJJJJJJJJHHFFDDDDDDDDD
@2148912/1
gcgaaggtgttgaggcgcttgtggtgg
+2148912/1
?@?B?A:<CFD:CF9@D>GEIHIB?DE
@5211569/1
gtgctgtctgtacattgaaaataaaaataaaaaaaatagcaggggttatt
+5211569/1
CCCFFFFFHHHHHJJJJJJJJJJJJJJJJJJJJJJJJJJJJJJJJFHIJJ
@1113043/1
ctcagatgcaatttcttgcaagaattgcacaaagttgaagtccttgttgt
+1113043/1
CCCFFFFFHHHHHJJJJJJJJJJJJJJJJIJIJJFHIJIJIJJJJJJJJJ
@4717450/1
ggatgcactacatttccgtccatcattttgtcaacgaactcttctgaagt
+4717450/1
;1:4ADADFFFFAFAGBAAFEFFBBH@FCH?DGCFFFFGEEDBFGEEEEB
@4717452/1
cgcggtacatgttgtgtacacctgagcgagactcataacgcagccagatg
+4717452/1
CCCFFDDFHHHHHJJJIIIGHHIJJJJJJJJJIJGIJIJJJJJIJJJJJJ
@1113216/1
gtttgaaaaattgacggccagccttaacgtacgattccaacgccccctgg
+1113216/1
@??DDBDDADHHHGGIGGGGGGGDCHGHGIIII@GHEICGHEEHEHIGEG
@1618334/1
accagtggtcttcttgaacttcttcaattgacgcaagaagtaccagaaac
+1618334/1
CCCFFFFFHHHHHJJJJJIJJJJJJJJJJIJJJJJJJJJIFHIJJJJJJJ
@4717822/1
gacgcaagaagtaccagaaacgggacttagc
+4717822/1
@@@FDFFFGDHHFIIJJIJIIJJJJGJ34?F
@5740290/1
ccgacactgaggtcacggtactcgcggtacatgttgtgtacacctgagcg
+5740290/1
CCCFFFFFHFHHHIIJJIHHIIJIJJJGHIIJJIIJJJJJJIHCHIIGJI
@57758/1
catgaaacaaacactaaatgtaaatttaagcatcccacaatatattcgtg
+57758/1
CCCFFFFFGFHHHJJJJJJJGHIJJJIJJIGIJJIJJJIIJJJJJJJJJI
@4184429/1
cgcaagaagtaccagaaacgggacttagccacaatctggtctggagagaa
+4184429/1
@@@DD?DDH<ACDHIIIIFGIB:ECHIIIIFGGIIIIIIHIIIGGGDGFG
@57843/1
gtgaatataagtggcaaaggtagtaagtcagctgttccacttcatcatca
+57843/1
??@DDDDDFHF?FGGG<EFG<BGFGGGFHGEIIDEEGGEFEHCGGGHIED
@57857/1
gtgttgaggcgcttgtggtggtgcacgcgcttgggcagagggaatctgat
+57857/1
B@BFFFFFHHHHHJJIJJJJJHIJJJJJJJJJJJJJJJGIHHHHEFFFFF
@3161276/1
ctcataacgcagccagatgccaaagttcttgatcttcactgggctcttct
+3161276/1
CCCFFFFFHGHHHJJJJJJJJJJJJIIJJJJJJJJJJJJJJIGIJJJJJI
@57912/1
tacataataaaattagaggaagtaggtgctgggcctcttgtatgcgaagg
+57912/1
CCCFFFFFHHHHHJIJIJJHHGHGIJHIIJJJJJJJJJJJHJIJGHHGGG
@6755196/1
tttcgatcttgttatacgtaaaacaaactcgtactaaggcctaagaacag
+6755196/1
CCCFFFFFHHGHHJIJJJIGJJJJJIIIJJJJJIJJJIJJIJIJJJJJJJ
@1618713/1
gccagatgccaaagttcttgatcttcactgggctcttctctgggatttcc
+1618713/1
CCCFFFFFHHGHHJHIJJJJJJIJJJJJJJGGGIJJJJIJJJJJJJJJJJ
@3161475/1
ctttactcgaatagtcttttctaacttgaacagtgcgatgttttacaagg
+3161475/1
@C@FFFFFHFHHHGGHHIGIIIJJIGIGHJJIJCGHGGIJHIIJIIIJJJ
@3161609/1
gaatctgattgtgctgttgtggaactgcttcacctgtggccggcggcacg
+3161609/1
CCCFFFFFHHGDDHGJHGGBGGGGGIGIIEFGIGIEHCEHIGGIIEHDCB
@1113874/1
cagcatacataataaaattagaggaagtaggtgctgggcctcttgtatgc
+1113874/1
CCCFFFFFHGHDFDDHHIGDDEHIFHGIIIIAFFGFEGHHIGIGIIGGHH
@3710204/1
ctgcgccattgacatgtatagatgtcggactcgtgacgtcgtaagcgcat
+3710204/1
CCCFFFFFHHHHHJJJIJJJJJJJJJIJJJJJJIJIJJJJJIJJJIIJJJ
@2646673/1
tgccattggcctttcctaggagtgactttcccgtttccaatctccaagac
+2646673/1
CCCFFFFFHHHHHJJJJJJJJJCGIIJIJJJJJIJJJJJJJJJJJJJJJJ
@4718723/1
gtaggtgctgggcctcttgtatgcgaaggtgttgaggcgcttgtggtggt
+4718723/1
CCCFFDFFHHHHHJJJJJJIIJJJJGIIJCGHIJIJJIJJIIJHJJFHGB
@4185089/1
tgtggaactgcttcacctgtggccggcggcacgcagacgccttgatgacc
+4185089/1
CCCFFFFFHHHHHJJJJJJJJJJJJJJJJJJJJHHHFFDDDDDDDDDEDD
@4718995/1
aggcgcttgtggtggtgcacgcgcttgggcagagggaatctgattgtgct
+4718995/1
?@@DFFFDFADBAEF<EGECGIIIJGCHG;BF7=FEGIIEHEDGHIECAC
@3162273/1
gtagactgatcagccggagcagctccggtaagtttgtcgagtagagcctt
+3162273/1
@CCFFFFDHGGGDGIJJJJJJJJJIJIJ?@FHIBGGGGIIIFHHGIJIIJ
@3710888/1
ccacaatctggtctggagagaagatcctcatcttgtatagaggaggcttg
+3710888/1
@@@DDDDDHHDAAFHE?AE:?;CFBEGII4C?FFHGFBFHBEH;DHI=F?
@7268912/1
agctggacaaggcactggcaacgaccaatcatggacttttcttcaatatc
+7268912/1
CC@FFFEFHHHHHJJJJJJIJIIHGIJJIGIJIIJIJJJJIJJJJIJJJI
@7269115/1
gttgaggcgcttgtggtggtgcacgcgcttgggcagagggaatctgattg
+7269115/1
B@@FFFFFHHHHHEGHGGHGHIIIJJJIJIJIIJGGGGIJHHHHFFFFFF
@3711596/1
ttgtcgagtagagccttagctgcggaatgcttagcttccttcttagagcg
+3711596/1
?@@DBDDDHBABH<E?GEHGGHGEHEDEEHEGGDEFGG??FGHE>B??FI
@5740486/1
cagtggtcttcttgaacttcttcaattgacgcaagaagtaccagaaacgg
+5740486/1
CCCFFFFFHGHHHJJJJJJJJJJJJJJJJJJJJJJJJJHIJJJJJJIJJJ
@581502/1
gtccacaaacattataatagcgttgtctaacgtcggattcagttcggaac
+581502/1
@@CDDFABHDDHHGIJJGGIJJGIIGGGGGIGFHII@BFGIEFGIII;FH
@5740600/1
gccagatgccaaagttcttgatcttcactgggctcttctctgggatttcc
+5740600/1
C@CFFFFFHHGHHJIJJIJJJIIJJJIJJHBHIIIIJIIIJIJIGIIJJJ
@2149915/1
gggctctgtgcctggctcccatgtcacggtagcactgagtgacggcacct
+2149915/1
?<@;DDEFHHFFHGIJJIIGGGIIHIIJJ?FFHGGGHCG?DGGEGIIFGD
@5740659/1
gttgattttggaatgttttacattggatccgacaaattttcaaattaaag
+5740659/1
@@@ADDDDFFFAFAGBFFHI<EHH<@?FGHEEAFHDHFFHGIIEHIIIIE
@2150013/1
gcaagtttcttagacttgccagttcccacttcacgacgcttcagcagagt
+2150013/1
CCCFFFFFHHHHHJJJJJJJJJJJJJJJJJJJJJJJJJJJJJJJJJJIJB
@6235137/1
gttcattcaactgtcttgttaatgcctggccctcagcgacatgtaagagt
+6235137/1
CCCFFFFFHHHHHIJJJJJJJJJJJJJJJJJJJJJJJJJJJJJIJJJIJD
@5213217/1
ccctgatagagacgatttcaccagtggtcttcttgaacttcttcaattga
+5213217/1
@@@DDDDDFFBAA:8EGH>CF@BFGHBCDGHIGG<CCCFEHIIFIGHBA@
@5741009/1
ggaactgcttcacctgtggccggcggcacgcagacgccttgatgacctcc
+5741009/1
@@<FDDDAHHGGHIIIHEBEGGGE<GFEEEHEBEBB?CA@>ACCCCCCCB
@6235341/1
ctcgggttggaatgattctggtgggttgtcctgcagagcttgccacatct
+6235341/1
@@@DBDDFDGGH<CGFEHC>HIBHGGHIIIICBHGC>HHEEEHEEGHGGI
@5213416/1
gcaagaagtaccagaaacgggacttagccacaatctggtctggagagaag
+5213416/1
CCCFFFFFHHHHHIIHJJJJJGIIJJIIJIIJIIIIJIIGIJIIIHJIIF
@2150538/1
ctcagatgcaatttcttgcaagaattgcacaaagttgaagtccttgttgt
+2150538/1
;8?D??DD<F>?<EEGD>EFADECEHC?CFH;F?:?E<E>F@GGFIFFEB
@5741437/1
ctccaatccaaaccgtttaaaatctcggttttgcgagtacttcatattag
+5741437/1
@?@DDDDDHD?<FFAHEBGICBHG?CDB:CAH83?@F?B?FHG@HBFHG@
@2150749/1
gctcgctctccgaagggagcttgcggccgatgacctcatactccttcaac
+2150749/1
@?<DDFFFHHHFFHJJJGGEFHIGIIIGJAAB8@FGHGGGGIHHHHFGFE
@6235650/1
gttcatacggcgcgcggtcgcctccttgatgcattgcgtcagaatgccca
+6235650/1
CCCDDFFDHHFHFEDDHIGIHIIIIECGAHEGIE??EHDB>>@C@CCCDD
@3163327/1
cgggctatgccatttatcctcgcacgttggcagtaatagtacaagtgaaa
+3163327/1
CCCFFFFDFBFHHIIGHIIHJJIIIGJIIIGIJDGHJIABFGHGG?BGEG
@5214088/1
ggaactgcttcacctgtggccggcggcacgcagacgccttgatgacctcc
+5214088/1
CCCFFFFFHHHHHJJJJIIIJJJFIIIIIJIJHHFFFCEDDDDDEDDDDD
@1620402/1
gtcggtggcgcacagggcacgcttgcgcatgacatctatacatgccattg
+1620402/1
CBCFFFFFGHHHHJJJJJJJJJJJJJJJJJJJJJJJJJJJJJJJJJJJJJ
@1620442/1
ctttactcgaatagtcttttctaacttgaacagtgcg
+1620442/1
;?@DDBD;CCA<CB<EE9F@CBC>4?3A9C@<EGI9E
@3163618/1
cagcatacataataaaattagaggaagtaggtgctgggcctcttgtatgc
+3163618/1
;?1BBDADFFFFFIIFBFII@HH;ED>CFHC2ABEEEFFEIIEFB:BDGF
@5742725/1
gtggattttaatgttattattacagcatacataataaaattagaggaagt
+5742725/1
@=@BDDDDHFHFFIIIGIIIEFB<?FHGEHIHGDHGGEHIIIICHIIDHF
@5214687/1
gtcacggtagcactgagtgacggcacctccgacactgaggtcacggtact
+5214687/1
CCCFFFFDHHHHHJJJJFHJJGGJJHIIJJJJJJJJJIIJGIJJJJHIHH
@3164532/1
gcgacctcgagcgacgaatcacatgaaagggggaggggggagggtcattc
+3164532/1
CCCFFFFFHHHHHJJIJJJJJJIJJIJJJJJJJHHHFDDDBDDD8?BDEE
@3164677/1
cttgtggtggtgcacgcgcttgggcagagggaatctgattgtgctgttgt
+3164677/1
CCCFFFFDHHHHHIJJJJJJJJJJJJJJJJJJJJJJJJJJJIIJJJHJJI
@6237040/1
atacataataaaattagaggaagtaggtgctgggcctcttgtatgcgaag
+6237040/1
CCCFFFFFHHHHHJJJJIIJIJJHJJJFHIJJJJJJJJJJJIJJJJJHHH
@2647665/1
caccagtggtcttcttgaacttcttcaattgacgcaagaagtaccagaaa
+2647665/1
CCCFFFFFGHHHHJJJIIJIJJJIJJIIIJJJJJJJJJJJJFHHJJJJJJ
@1621490/1
gttcaagttaaccgcaatgttggagcttggtacaaagcaaaggtcgggca
+1621490/1
BBBFFFFFHHHHHJJJJJJJJJJIIJJJJJGHJJJJJJJJJJJHIJJJJJ
@5743641/1
ggatggagtgagcacgggctctgtgcctggctcccatgtcacggtagcac
+5743641/1
CC@FFFFFFHHHHJJJJJJJJJJJIJJJJFIIJJJJJJJJJJJJCHIJJJ
@5743693/1
ctgttgtggaactgcttcacctgtggccggcggcacgcagacgccttgat
+5743693/1
CCCFFFFFHHHHHJJJJJJJJJJJJJJJJJJJJJJHHFFFDEDDDDDDDD
@5215568/1
cagcgaaatagtcacacccacgttggttatcaagtggcttggtaggatcc
+5215568/1
@CCFFFDFHHHGHJJJJJJJJJJJIJIIJJJJJJJIJJJIABBBF?9B@F
@5744037/1
aagaggtgttacctgcaacttggccaggttagggccaacagattgtttga
+5744037/1
<@@DDDDDDFHHHIIIE@CFFFGGIGIBHIIEIIIIEEHBHFFHFHHHIH
@2648079/1
gcgaaggtgttgaggcgcttgtggtggtgcacgcgcttgggcagagggaa
+2648079/1
CCCFFFFDHHFFFIJGIJJJJFIJHIGFGGJJJJJJGGJJHHHFFFFC@C
@2648101/1
ggtgcacgcgcttgggcagagggaatctgattg
+2648101/1
=;1B?ADDHHHD?;8CG;EEGGI@BBB<D@0?9
@5744316/1
gggaatctgattgtgctgttgtggaactgcttc
+5744316/1
?;@=DBADB4?CFHGE@ECFHCEECEHE@D@B9
@6757929/1
cgggccgcgactccgccctcttcctcgggttggaatgattctggtgggtt
+6757929/1
CCCFFFFFHHHHHJJIJIIIJIJIJJJIJIIGHHHHHFFFFFFF@CCDBB
@1622175/1
aacacatttcacattgaaaaataggtcaaaaccttcattatggcgcgttt
+1622175/1
CCCFFFFFHHGHHJJIJJIGHHIGIIIEGEE@FGGIIJIJJDCHHJIJIJ
@1115862/1
gccagatgccaaagttcttgatcttcactgggctcttctctgggatttcc
+1115862/1
@@@DDABDFDDFFIFGHIIIIIIGHGBHHIIIGIDHIGGIIIIIDCBHIH
@7269253/1
aggaagtaggtgctgggcctcttgtatgcgaaggtgttgaggcgcttgtg
+7269253/1
@BCFFFDFHHFHHJJIJJJJJJJJIJJJJJHGHIBHIIJIJJGIJJJIIJ
@6758337/1
acagcatacataataaaattagaggaagtaggtgctgggcctcttgtatg
+6758337/1
@@?DDDDAHFHDDG<ACGGGII>EGEB?GEIC<E9CBAA8??B>FGG@EH
@4186472/1
cctaaatctatggggcgggatggtcgtttgaaaaattgacggccagcctt
+4186472/1
CCCFFFFFHHHHHJJJJJJJJJJIHHHFFFEEEEEEDDDDDDDDDDDDDD
@7771757/1
gtcacggtactcgcggtacatgttgtgtacacctgagcgagactcataac
+7771757/1
@B@FFFFDHHHHHJJJHIJJJIHGGDGHHGHIGJEGIIIGIBHIJIIIJH
@6758618/1
cctgatagagacgatttcaccagtggtcttcttgaacttcttcaattgac
+6758618/1
CCCFFFFFHHHHHJJJJJJJJJIJIGIJIIJJJJJJJJJHIJIJIJJIJJ
@2648914/1
gcctcttgtatgcgaaggtgttgaggcgcttgtggtggtgcacgcgcttg
+2648914/1
CCCFFFAFCFHHHJGGGIAFFGHHIIIJJJJJJJJDCHGHGGGGIJHBDA
@3713679/1
agtaggtgctgggcctcttgtatgcgaaggtgttgaggcgcttgtggtgg
+3713679/1
@@@DBDBDFHF8?FGIDGHHHGIIIEGIDH?F<DHEEGHDFBHGEHIADE
@3713720/1
gtcacggtagcactgagtgacggcacctccgacactg
+3713720/1
@@@DDDDDADF<BEDF@ACCH1<E11:CFD@067??C
@6759038/1
cactctgcaatcctgcctcacatgattcatccacaaattccaacccttgc
+6759038/1
@?@DDD?;CBFDFHGHIHHIIIGIIICHGGIGIEGEGGIEIIIIIIIIIB
@4186916/1
gcctggctcccatgtcacggtagcactgagtgacggcacctccgacactg
+4186916/1
@CCFFFDDHHHHHJGIGIJJEHIJJJJJIGFHICGIIIJHIJFGIIIJJG
@7270298/1
cgccgtgccatgtaccacgcctgggatgccacccggcaccactcccgggt
+7270298/1
CCCFFFFFHHHHHJJIIJJJJJJJJJGIIJJJJJJJIJJJJJIJJJJJH:
@2649370/1
gctgttgtggaactgcttcacctgtggccggcggcacgcagacgccttga
+2649370/1
CCCFFFFFHHHHHJJJJJJIJJJJJJJJJJIJIJJJHHFFCDDDDDBDDC
@1116751/1
gtcaatacattggatctcctcagtaggatggcaaagagacgaagcgcgcg
+1116751/1
CCCFFFFFHHGDFHIHHGGIJGIHIIJJIJIJJGJFGGGIEGHGGEGGGI
@4187400/1
ggacatttcaattttatttagttggtcttggttgaacggaactccaatcc
+4187400/1
CCCFFFFFHHHHHJJJJJJJJJJJJHJJJJJIIJJIJJJIIIJJEHIJJJ
@6759772/1
agagaagatcctcatcttgtatagaggaggcttgggctcgctctccgaag
+6759772/1
@CCFFFFFHHHHHJJIJJJHIJIJJIJIJJJJJIIJIIJIJJJJIJJJJ<
@2152739/1
gaggcgcttgtggtggtgcacgcgcttgggcagagggaatctgattgtgc
+2152739/1
@@@FFFFFHHFHFI?GHIGEIJJJJJJGIGGEIGIJJHCHGFHCHDFFEB
@4187624/1
gtggtgcacgcgcttgggcagagggaatctgattgtgctgttgtggaact
+4187624/1
=?<ADDD>:2@DFE@F@FE@C@??F609?BG>GFE?D<88=BFBFCF>E@
@6760095/1
gacggcacctccgacactgaggtcacggtactcgcggtacatgttgtgta
+6760095/1
CCCFFFFFHHHHHJJJJJJJJJIJJJJJGHJJJJJJJHIIIHHHHHHFFF
@7271127/1
agcactgagtgacggcacctccgacactgaggtcacggtactcgcggtac
+7271127/1
CCCFFFFFHHHGHJGIIJJJJJJJJIIJJIJJIIJJJJGHIJJIIJHDFF
@7271219/1
ggcaaaggtagtaagtcagctgttccacttcatcatcagggatcttgccg
+7271219/1
C@@FFFFFCDFFBBHIIGIGIIIIIHIIIIHGHHGGHCHGIDGFHIIIHI
@584203/1
gcatacataataaaattagaggaagtaggtgctgggcctcttgtatgcga
+584203/1
?@@DBDED<FDADDEGHFFCHHB;DCHGBCEGGGGCFEFHCHIIGGIGBB
@5215748/1
ggtgttgaggcgcttgtggtggtgcacgcgcttgggcagagggaatctga
+5215748/1
?@?DADDDFFDDDEIGCGE9?C:?FHGEGIG@BFHIFGG;CEHEEDDEC@
@7271473/1
ggcagagggaatctgattgtgctgttgtggaactgcttcacctgtggccg
+7271473/1
CCCFFFFFHGHHHIJIJJCEHHHIHIJJJJJHIJJJIJIJIJHEHGHHII
@2153405/1
gctcgccatcaggacctgcaccatgcaccgccatgccgtgtaccacgcct
+2153405/1
CCCFFFFFHHHHHJJIJJJJJJJJIJJJJJJJJJJJJIHIIJJJJJJJJI
@2153469/1
gcagttgcagaaacatcaatattaagcatcattttccattggctgggtct
+2153469/1
CCCFFFFFHHFHHJIJJJJJJJJJIIIJJJJJJJJJJJJJJIJIJIJHIG
@7773334/1
gtgcgcgcgcttgggcagagggaatctgattgtgctgttgtggaactgct
+7773334/1
@B@FFFFFHHHHHIGIJJGHJGGIIIJJIJJJDHICGGGHHIJGIJHHHH
@7773427/1
gtgctgttgtggaactgcttcacctgtggccggcggcacgcagacgcctt
+7773427/1
CCCFFFFFHHHHHJJJJIJJJJJJJJJJJJJJJJJJJHHFFDDDDDDDDD
@7271798/1
atacataataaaattagaggaagtaggtgctgggcctcttgtatgcgaag
+7271798/1
CCCFFFFFHHHHHJJJJJJJJJJGHJJHHHIJJJJJJJJJJHHIIJJJJJ
@1622363/1
gcctccttgatgcattgcgtcagaatgcccacctcacgttccgccaattg
+1622363/1
CCCFFFFFFHHHHIJJIJHIIIIIJJHIJJGIJJJJJJHIIJEHIJIHIG
@7272038/1
ctttttgttacacgttgtatagacagacagacaaaaaaataataatcaca
+7272038/1
CCCFFFFFHHHHHJJJJIJJJJJJJJJJJJJJJJJJJJJJJJJJJJJJJJ
@584950/1
cgccaattgcttcaccttatgatagtcatcgcggcctctagccgacacga
+584950/1
CCCFFFFFHHHHHJJJJJJJJJJJJHIIIJJJJJJJJJJJJJJJIJJJJG
@6238347/1
ctcggacatttcaattttatttagttggtcttggttgaacggaactccaa
+6238347/1
CCCFFFFFHHHHHJJJJJJJJJJJJJJJIIJJJJJJJJJJJJIIJJJJJJ
@5216592/1
ggcagagggaatctgattgtgctgttgtggaactgcttcacctgtggccg
+5216592/1
CC@FFDFFHHHHGIJHJJJIJIIJIJJHIJJIGGIJJJJJJJJJIIJIJE
@3166441/1
gccagatgccaaagttcttgatcttcactgggctcttctctgggatttcc
+3166441/1
CCCFFFFFHHHHHJHIJJJJJJJJJJIJJJJJJJJJJJJJJJJIIJJJJJ
@6238401/1
tcttcatggtgccacagtgagtgatttcaattttgagacctttgatttct
+6238401/1
CCCFFFFFHHHHHJIJJGHJJFHJJJJJIJJJJJJJJJJJJJJJJJJJJJ
@6761435/1
agcatacataataaaattagaggaagtaggtgctgggcctcttgtatgcg
+6761435/1
??@FFDFBFHHHHIIIIIHAAHHIIGEHEA<CAEE9??DBGHGGHDDED:
@585137/1
gcaagaagtaccagaaacgggacttagccacaatctggtctggagagaag
+585137/1
CCCFFFFFFHHHHJJJJJJJIIJJJJIIJEIGIJJJJJHIIJJJJIIJJI
@585194/1
gccttagctgcggaatgcttagcttccttcttagagcgtcccgtacccat
+585194/1
CCCFFFFFHHHHHJJJJJJJJJJJJJJJJJJJJJJJJJHJJJJJJJJJJI
@6238541/1
ctgtgatctgtttcttggcatctatagatgtcggtggcgcacagggcacg
+6238541/1
CCCDFFFFHHHHHJJJJJJJJJJJJJJJJJHIJJGJJIJJJJJJJJJJJJ
@3715834/1
agggacagttttcgcttgtcacgtatttgtgacgaaaatgaaaataaaat
+3715834/1
CCCFFFFFFHHHHJJJJJJJJJJHJJJJJJJJJJJJJJJJJJJJJJJJJJ
@7272673/1
atacataataaaattagaggaagtaggtgctgggcctcttgtatgcgaag
+7272673/1
@@@FFFFFHHHGFIIIJJJJGHGFHEHHIHIIEGDGHIIJJGHIJJJCEH
@5217065/1
ctggtctggagagaagatcctcatcttgtatagaggaggcttgggctcgc
+5217065/1
@BCFDDFFHFHHHJIJJIJJJJIIJIIIHHIJJJJIGIGIGIGEHGEHHB
@7272854/1
aggtgctgggcctcttgtatgcgaaggtgttgaggcgcttgtggtggtgc
+7272854/1
@CCDDDFDDBDHFIIIJJJIHIJEFHIFHIIJJJIIJIJGIFIJJJIIJI
@3716756/1
tagacatgcacagctcttgcagccatccaacggga
+3716756/1
??=DDDD<DAFHDB@GF3:EEAFEHEBGGIIGGB0
@5217661/1
gggaagtggtgataaagataagtataggctcaaaacctaacgacatcaat
+5217661/1
@C@FFFBDH:CFHIJJJJJJJJHHHJIGIFHJJJJIJIIJJJJJJJJIIF
@5745445/1
atggatttaggagcacgtgcagtaggaaccacagccgttggcgtcgattg
+5745445/1
@CCFFFFFHHHHHJJJJHIJJJJJJJJJJJJJJJJJJJJJJJJJJJJJJJ
@2649805/1
atgcgaaggtgttgaggcgcttgtggtggtgcacgcgcttgggcagaggg
+2649805/1
@CCFFFFFHCFHHJIJJJJJJJJJIIJJJIJJJJJJIIJHHHFFFFCDDD
@4187671/1
ggtctatgtctatcggctccgatttgt
+4187671/1
?<=DBDD?F<CCDBC@?G6A<?<AB9C
@4187687/1
actcataacgcagccagatgccaaagttcttgatcttcactgggctcttc
+4187687/1
CCCFFFFFHHHHHIIJJIJEIIJJJJIGIJJJIJJJIJIJJJBHIIJJJI
@6239665/1
acactgtacagttagaaatgttacaacctctatactttgcattaaaataa
+6239665/1
CCCFFFDDHHHHFIGJJFIJFHIJJJJJJJJIJJJIIJJJJJJJJJJJII
@4187708/1
cccgtacccatagcaacaagatcagcgactgtcacacggtagcggaaggt
+4187708/1
CCCFFFFFHHHHHJJJJJJJJJJJJJJJJJJHHJJJJJJFHIIJJJJJH=
@5746114/1
cgtacccatagcaacaagatcagcgactgtcacacggtagcggaaggtgg
+5746114/1
BC@FFFFFHGHHHJJJJJJJJJJIJJJJJHIJJJJJJHIJJJJJGIICHF
@2155227/1
gcgcttgtggtggtgcacgcgcttgggcagagggaatctgattgtgctgt
+2155227/1
CCCFFFFDHFBFHGHGHHHHIIIJJJJJHG;FHIFHHIJJJEHIIIJIJI
@2155409/1
tgtacagttagaaatgttacaacctctatactttgcattaaaataatgcc
+2155409/1
BC@FFFFFHHHGHJIJIJJJJJJJJJJJIJJJJJJIIHIHIIJJIIIJJJ
@3717794/1
gtcatggtagcactgagtgacggcacctccgacactgaggtcacggtact
+3717794/1
CCCFFFFDHHHGHJJJJGHJIJJJJJJJJJJIJJJIIIIJJJJIJJFHJJ
@6763681/1
ggcgatgagagcccacgatgtaagtgcttcgggcttcaacagcttgttag
+6763681/1
@@@FFFAFDD?FBGGGIJIJJIIIIIJJJJJJJFGIGIIHIIIIIIJIJJ
@60964/1
cgcaagaagtaccagaaacgggacttagccacaatctggtctggagagaa
+60964/1
@@@FDADDBFH?BEGIIHHJGIBHGGJG@DGIIIGEH@GIGGID>FCGDC
@3718286/1
gacgcaagaagtaccagaaacgggacttagccacaatctggtctggagag
+3718286/1
CC@FFFDFHGHHGIGJJIEIJJIGGGIJIGIIIJIIIJJJJIHIIJGIJJ
@7773748/1
gccaatggcatgaatagatgtcatgcgcaagcgtgccctgtgcgccaccg
+7773748/1
CCCFFFFFGHHHHJJJJJJJJJJJIJJJJJJJJJJJJJJJJJJJJIJJJI
@5746931/1
gcgtccgtctgattctgtgatagtgaatacaagatcgtggggtgggccca
+5746931/1
@@@FFFFFH;FFFIJJJHHGHIHFHCGIIIJJJIJJJGGIJEDFFFHIJI
@7773849/1
ccacaatctggtctggagagaagatcctcatcttgtatagaggaggcttg
+7773849/1
CCCFFFFFHHHHHJJJIJGJJJJJJJJJJJJJJJJIJJJJJJJJIJFJIG
@7773899/1
cttggtgagacacgagataaaagtccaattcagacgagtgcacaatatcc
+7773899/1
@;@DDDDD???DFA8?8E@FGB@HDEBBFH<?FFH0:?F;G<9??D?GB8
@3718500/1
ggtaggtaataaacatattcttataaaattttactgtttttaatttgtgc
+3718500/1
=114ABD:FF>A?C?EC?CIII@FF<??C??BH@EDGABBFEDGFAB:?G
@6764244/1
gtggtcttcttgaacttcttcaattgacgca
+6764244/1
=:=BBDDD:ADA<A?AC<:A<?F?A?AH@:E
@6764260/1
cctaaatctatggggcgggatggtcgtttgaaaaattgacggccagcctt
+6764260/1
<?@DD??DFDDA?BHG:@AGGHGD>5=5??3;ACACC;A@B68;@BB<<>
@4188693/1
tgataaccgtgaactgatcgtgtgggagtactgagcagtatctattcagt
+4188693/1
CCCFFFDFHHFHHJJJJJJJGHHIIIGIGIJJJJJJJIJJJJJJJIJJIF
@4724222/1
gtgctgggcctcttgtatgcgaagg
+4724222/1
@@@ADB3DHDADHGBHEHEI@1<@@
@61621/1
ccttgcgtttcaaaacaattcattttaggttcaagttaaccgcaatgttg
+61621/1
CCCFFFFFHHHHHJJJJJJJJJJJJJJJJHIJJJJJJJJJJJJJJJJJJJ
@61674/1
ccacaatctggtctggagagaagatcctcatcttgtatagaggaggcttg
+61674/1
@@CFFFFDFHFDDGGIEB?FEAGFBHIIIFGEGGIICHGIIIIIIIIIID
@2651210/1
ctcatcttgtatagaggaggcttgggctcgctctccgaagggagcttgcg
+2651210/1
@CCFFFFFHHHHHJJJJIJJJJJIJIJJJJJJJJIJJIJIIJDHIGIIIG
@4724343/1
cactaattctatgcaaagtatagcttgtatttgttatgtaaccactccat
+4724343/1
@@@FFFFFHHHHHGIIJJAFHIJJJJJGFIIIIHIJJJFGHHHIJJJJII
@2651369/1
cctggctcccatgtcacggtagcactgagtgacggcacctccgacactga
+2651369/1
@@@D;DA?FHDFHFGHGHGAGHHIICHHG?BEFGEDFFG@HGDHHEGIG>
@4724614/1
atgcgaaggtgttgaggcgcttgtggtggtgcacgcgcttgggcagaggg
+4724614/1
CCCFFFFFHCFHHIJJJIJJJJJIJJHJIHIJJIJJJJJHHHFFFFDDDD
@2651560/1
agaaataattcatagcaaaaattaaagttagtctattatagtttcaaaaa
+2651560/1
@@;DDDADHHFHFIGDGIIDGCHCHHHHIEHDHHDGIHFHCGGHGDFGEH
@6765279/1
ttcatgtcaatcggttcataaataaaaaagttatgtcaaattaaagaatc
+6765279/1
CCCFFFFFHHHHHJHIJJJJJJJJJJJJJJJJJJJJJJJJJJJJJJJJJI
@7774786/1
atacataataaaattagaggaagtaggtgctgggcctcttgtatgcgaag
+7774786/1
CCCFFFFFHHHHHJJJJJJJJJJJJJJHIIJJJJIJJJJJJIJJJJJGIJ
@7273609/1
gttcatacggcgcgcggtcgcctccttgatgcattgcgtcagaatgccca
+7273609/1
@@@FFFFFHHHGGJJIIHHIJJIJJJJJJACHIGFAHEFFDDEEEEDDCC
@586453/1
cataacgcagccagatgccaaagttcttgatcttcactgggctcttctct
+586453/1
CCCFFFFFHHHHHJJJJJJJJJJIJJJJJJJJIJJJJJJJJJJJJJJJJJ
@3168464/1
ggcagagggaatctgattgtgctgttgtggaactgcttcacctgtggccg
+3168464/1
@;@DD?ABFFFDFF<4E?<A??CABEHI@GBGGIC9?@ACFE@B?D>DFB
@62435/1
gactgtcacacggtagcggaaggtgggttcgtgaatcatgccctcaatct
+62435/1
CCCFF;BB?DDHHCFGGHGFAFGGGII6BFHDHICH<CBGBHHC=DCGGG
@1119891/1
tctatactttgcattaaaataatgcccattttcacaggcaagggatccta
+1119891/1
@CCFFFFFHHHHHJJJJJJJJJIJJJJJJJJJJJJJJJJJJJJJJJJJJJ
@7274119/1
agacgatttcaccagtggtcttcttgaacttcttcaattgacgcaagaag
+7274119/1
CCCFFFFFHHHHHJJHIJIJJIJJJICHIHJJJJJIIIJJIJJJJJJIJI
@4725712/1
gtggtgcacgcgcttgggcagagggaatctgattgtgctgttgtggaact
+4725712/1
@@@DDDDFHAFFHGHIIIJIIEHGBECHGJGEIIJIIIIJGHGGEGGGIC
@3168733/1
gctgttgtggaactgcttcacctgtggccggcggcacgcagacgccttga
+3168733/1
CCCFFFFFHHHHHJJJJJJJJJJJJJJJJJJJJJJJHHFFDDEDDDDDDD
@6766307/1
tgaagaagaggagcaaatggaaaaaaaaattggtgaaaagaatcacaagt
+6766307/1
@@@FFFFFFHHFFHEIGGHEIIJJGJIGGFGFHHGGGEIGGGIGEGGIG7
@586959/1
catacataataaaattagaggaagtaggtgctgggcctcttgtatgcgaa
+586959/1
CCCFFFFFHHHGFJJJJJJJJFHGHJJJIIJJJJJIJJJJJJJJJJJJJJ
@4726229/1
cctggccctcagcgacatgtaagagttcaatggggaagtaaatgcatctg
+4726229/1
CCCFFFFFHHHHHJJJJJJHIJJJJFIIIJIJJJJIIJHIIJJJJJJJJJ
@62899/1
atttcaccagtggtcttcttgaacttcttcaattgacgcaagaagtacca
+62899/1
@@@ADDD;?ADCFGAA>GFH:?FCHI@HCFDEHHIIFEFBDGBFEF@?G@
@4726356/1
gccagatgccaaagttcttgatcttcactgggctcttctctgggatttcc
+4726356/1
@@@DFDDDFHDFBGIIGDHHGHIICHHDGEDBBHGHADCHGHGGEGHGII
@7274785/1
ggaagtaggtgctgggcctcttgtatgcgaaggtgttgaggcgcttgtgg
+7274785/1
BC@FFFFFHHHHHJJJIIJJJJJHIJJJJJJJJFGHIJJJJJJJJJJJJJ
@1624932/1
gattttaatgttattattacagcatacataataaaattagaggaagtagg
+1624932/1
C@CFFFFFHHHHHIJJJJJJJJJJJJJJJJJJJJJJJIJJJJJJJJHIIJ
@6240697/1
ccacaatctggtctggagagaagatcctcatcttgtatagaggaggcttg
+6240697/1
CCCFFFFFHHHHHJJJIJJIJJJJJJJJJIJJJJJIIJJJJJJJIIIIJA
@63029/1
acgcgcttgggcagagggaatctgattgtgctgttgtggaactgcttcac
+63029/1
CCCFFFFFHHHHGJJJJJIJJJJJJJJJIJJJJHJJHHIJJJJJJJJJJJ
@587323/1
attgctcagatgcaatttcttgcaagaattgcacaaagttgaagtccttg
+587323/1
CCCFFFFFHHHGHJIIIIIJJJJJJJJJJJJJJJJJJJGHIJIJGIIJJJ
@587407/1
cttcttgaacttcttcaattgacgcaagaagtaccagaaacgggacttag
+587407/1
CCCFFFFFHHHHHJJJJJJJJJJJJIJJJJJEFHIIJJJJJJJJJJJJJI
@2156885/1
actgcttcacctgtggccggcggcacgcagacgccttgatgacctccact
+2156885/1
@@@DFFFEHHHFHHIJJIGIGJJJJIJJJGHHHFFEDEEEDEDDDCDCCC
@6767431/1
cttgtatgcgaaggtgttgaggcgcttgtggtggtgcacgcgcttgggca
+6767431/1
CCCFFFFFHHHHHJEGHIJIJJJJJJJJIJJJJJIIJJJJJJHHFFFFED
@6241306/1
cagccagatgccaaagttcttgatcttcactgggctcttctctgggattt
+6241306/1
@@@AD>?DH?>F>FD?<AC:BHGHHG<BEDCHBBFHE@<FCHGGAA;FH@
@1625812/1
gcactgagtgacagcacctccgacactgaggtcacggtactcgcggtaca
+1625812/1
CCCFFFFFFHHH4CGHJJJJJJJJJJJJJJJHIJJJJGHJJJJJJJHIHH
@4189625/1
agtgagcacgggctctgtgcctggctcccatgtcacggtagcactgagtg
+4189625/1
@@?DBDDDDAFFHADEFEEE?F3E>DH@?GHGB@F@FBH@@GBHCFHEHC
@4189651/1
gctgctgtgggatacggctggagaacaaatgtatttccttatgcatgata
+4189651/1
@@CDDDDFHHGFFHIIGIIJI?E>FFHGIBA?D<DHGIIHI@?DGB?DHD
@1625883/1
ttgttgttaagaggtgttacctgcaacttggccaggttagggccaac
+1625883/1
@@@BD?DD=CD<C@C;:?E<@HH?EHEGGI@FCE;DDGED3??GFFH
@5748731/1
cagcatacataataaaattagaggaagtaggtgctgggcctcttgtatgc
+5748731/1
CCCFFFFFHHHHHJJJJJJJJJJJJJJJJJJHIJJIJJJJJJJJJIJJJJ
@3169632/1
gggaagtggtgataaagataagtataggctcaaaacctaacgacatcaat
+3169632/1
CCCFFFDEHHHHHJJJJJJJJJHIJJJJJJJJJJJJJJJJJJJJJJJJJJ
@1120155/1
ccgattgacatgaaacaaacactaaatgtaaatttaagcatcccacaata
+1120155/1
@?@D?BD?B<CF?<ECGF@G@DHABD?H<<?CDFE?FE<B<9:B<FEFGF
@7775610/1
tgctgggcctcttgtatgcgaaggtgttgaggcgcttgtggtggtgcacg
+7775610/1
CCCFFFFFHHHHHJJJJJJJIIHJCGHHJIJJJJJJJJJJJJJJHIIJJH
@4726911/1
cttgtatgcgaaggtgttgaggcgcttgtgg
+4726911/1
?@?DAADDFFFHFG2ACGHAGDGHGIIIGCH
@4190070/1
gacgcaagaagtaccagaaacgggacttagccacaatctggtctggagag
+4190070/1
CCCFD@DDBHHCDHHIIGGGAGHIGHGGFFHEIGGEHGGGCBFHHGIGHI
@4190095/1
gtcacggtagcactgagtgacggcacctccgacactgaggtcacggtact
+4190095/1
CCCFFFFDHHHHHJJJJGHJJJJJJIJJJJJJJJJJJJJJGHIJJJEHHH
@7775975/1
atacataataaaattagaggaagtaggtgctgggcctcttgtatgcgaag
+7775975/1
CC@FFFFFHHHHHJJJJIJJBHIJHIIBFHIJGGIJJJIJJIGJIJJIGI
@5749381/1
gacgcaagaagtaccagaaacgggacttagccacaatctggtctggagag
+5749381/1
CCCFFFFFHHHHHJJJJJJJJJJJJJJJJJJJJJJJJJJJJHIJJJIJJJ
@5218742/1
ggcgcttgtggtggtgcacgcgcttgggcagagggaatctgattgtgctg
+5218742/1
CCCFFFFFHHHHHJHIIJJJJJJJJJJJJJJJJJJIIJJJJHJJJIJJJH
@5749480/1
attagtagactgatcagccggagcagctccggtaagtttgtcgagtagag
+5749480/1
CCCFFDEFHHHHHJJJJJJJJJJJJJJJJJJJFHIJDGIJJJJIJIHJJI
@5218880/1
gcagccagatgccaaagttcttgatcttcactgggctcttctctgggatt
+5218880/1
CCCFFFFFHHHHHJJJJGHIJJJIJJJJJJJJJJJJJJJJJJJJJJJHIJ
@5749609/1
catccactcaatcactttgacagcacctaatacaccgccgcttaaa
+5749609/1
@??DADDFFADDBHIIGEGIAG<@GGIIFIGIDC9?:GGGGEHIEG
@5218920/1
ccttcattgagggtcgggaacttatggtataggtagagactggctgcaaa
+5218920/1
CCCFFFFFHHHGHJJJJJEIGAGBHGICGBCGIBGHCHCCGIIIJCC9FH
@3170624/1
gcaatctttgcatggaatgttatctccaactcgcggagagtatcttctac
+3170624/1
CCCFFFFFHGHHHJJJJJJJJJJJJJJJJJJJJJJJGIIICHIJJJJJJJ
@1120858/1
ctcgaatagtcttttctaacttgaacagtgcgatgttttacaagggcagg
+1120858/1
@C@FDDDDDFFHBEEBEHHGIHIIIIHEEHHGIIHFHHIIIIIIIEIIII
@3170773/1
gtgcgccacatcaatgttgataaaggctttattggtaaatatggcggatt
+3170773/1
B@@FFFFFHGHHDHJJIGIJJJJJIGIJJJGJJJIIIJJIIJIGCHI<@F
@3170847/1
ctgttgtggaactgcttcacctgtggccggcggcacgcagacgccttgat
+3170847/1
CCCFFFFFHHHHHJJJJJJJJJJJJJJJJJJJIJJHHFFFDEDDDDDDDD
@5219273/1
cttcacctgtggccggcggcacgcagacgccttgatgacctccactttga
+5219273/1
CCCFFFFFHHHHHJJIJJJJJJJJJJJJHHFFFEEECDEEDDDDDDDDDC
@7776526/1
cgcaagaagtaccagaaacgggacttagccacaatctggtctggagagaa
+7776526/1
CCCFFFAEDAFDFGIGIGGHIGIIIIIIIGIIGGGGGIIIIIIIIIIGEG
@3171531/1
ccacaatctggtctggagagaagatcctcatcttgtatagaggaggcttg
+3171531/1
@C@FFFFFFFHFHGHJIJIIIGGDGHIIGIIHJJGGHIHEJJJIIJIJH>
@4728944/1
ggcactagaaatatttcggcgatttaatttttttatgtttttattatgca
+4728944/1
@@@DDA;DDFA::AEFBGD<?1?CD>FBBBC@FGICGFDHGHIIIEGHCD
@5750994/1
gtagcggaaggtgggttcgtgaatcatgccctcaatctgcaccagttcat
+5750994/1
@@@FDDDA@FHCFHH@FGEDEDFGIFHHGEHCHHIIIBDC@FGCH@GGHF
@7777281/1
ctgcttcacctgtggccggcggcacgcagacgccttgatgacctccactt
+7777281/1
CCCFFFFFHHHHHJIJJJJJJJJIJJJJJHHHFFEDEEEEEDDDDDDDDD
@5751214/1
acgtgcagtaggaaccacagccgttggcgtcgattgcggtatcggcgtcg
+5751214/1
BCCDFFFFHGHHHIJJJJJIJJJIJJJJIGIIJJJJIJJFHIJJIHFFDD
@1121879/1
cagtggtcttcttgaacttcttcaattgacgca
+1121879/1
?@?ADADDFDDBFA4:@EHEDHGDE>ECH@><F
@7777305/1
ctctgtgcctggctcccatgtcacggtagcactgag
+7777305/1
@;?DAD;DBFFFFFFFEEIEF@:EEG8?EEGFDFAF
@5220123/1
gcaagaagtaccagaaacgggacttagccacaatctggtctggagagaag
+5220123/1
@@@DB8?22ADFHIIEIGGGBG@FGIGHEHGIG@H@DD:BGFGIGGGIII
@1121988/1
gcaagaagtaccagaaacgggacttagccacaatctggtctggagagaag
+1121988/1
@C@FDDDFHHHHDFFFHDGEFBGIIJJI@HGGCFDHCD?BDHH>GBBD??
@3172395/1
ctagcatactaccgatatgcaatcccttctgcgccattgacatgtat
+3172395/1
CCCFFFDFHGDFHIIIIIJIJIGIGIIIIGIIJHGEGHGIIIIJDIH
@4191997/1
gccgtttctgtaccaataggaacaatacttcgggcttattctgcatacct
+4191997/1
CCCFFFFFHHGHHJJJJJJJJJJJJJJJJJJJJJJIJJJJJJJJJJJJJJ
@5751841/1
ggcagagggaatctgattgtgctgttgtggaactgcttcacctgtggccg
+5751841/1
CCCFFDDDDDCFHGGIIIIHGIIGHHGIIGHAFGIIGGIIIIIIGBFGHI
@6768398/1
gtgctgggcctcttgtatgcgaaggtgttgaggcgcttgtggtggtgcac
+6768398/1
@@@DDBAD?FFDHAHIIIIIIG@FG?CGIIGII?GHIIGDGAC=FAGDHG
@6241788/1
cgcgcttgggcagagggaatctgattgtgct
+6241788/1
CCCFFDFFFHHHHHHIJAHHIJIFIIIFGGH
@2653604/1
tgccagatgccaaagttcttgatcttcactgggctcttctctgggatttc
+2653604/1
CCCFFFFFHGGHHJJCGGHIGHHIJIHHJJIGGHIHIJJFIII@GEHIJI
@6768686/1
gttggaatgattctggtgggttgtcctgcagagcttgccacatcttgtaa
+6768686/1
@@@DDDDDDHDB?GH<FHHI:EFGGHIIGGIIIE?@FGHIGFHIAG?BAF
@7275950/1
ggcgcttgtggtggtgcacgcgcttgggcagagggaatctgattgtgctg
+7275950/1
CCCFFFFFHHHHHJIJIJJJJJJJJJJJJJIIJJJIJIJJJHIJJIIJJH
@7276172/1
gagacgatttcaccagtggtcttcttgaacttcttcaattgacgcaagaa
+7276172/1
CCCFFFFFHHHGHJJJJJJJJJJJJJJJJJJJJJJJJJJJJJJJJJIJJJ
@7276207/1
gcgttcacattgacaaacttaggtttgcttacagccattcccaactgtcc
+7276207/1
@@CFFFFEHHHFHJJGIJJGGHGIJJIIJJIGIGGIFGGHGHIGIGGGHI
@588503/1
ggagtgagcacgggctctgtgcctggctcccatgtcacggtagcactgag
+588503/1
@@CFBDFFHFFHHJGFHHIFHJJEIGHGJIGHIIJJGIJJ?FBHGIHGIB
@3721283/1
cgaaggtgttgaggcgcttgtggtggtgcacgcgcttgggcagagggaat
+3721283/1
@@@FDDDFHHHHGIIHEHIIICHICD@DHIIIIEHGGEHGHEECEEF>@A
@64928/1
atgtaatttttaatgttttccaaatcgacgactcctgtggctttcagtga
+64928/1
@@@FDEFAHFBF?EFGIIGGDIIIIG@B8C@FH@?FGBDHGIIIGGH?FH
@7276911/1
tgtcacggtagcactgagtgacggcacctccgacactgaggtcacggtac
+7276911/1
?@?DDFFFHHHHHJIGHGHHGIDBGGGGGEIJJIGIJIIIICFHIIJ@AA
@2159207/1
cttgaattccttgatgactgcatagatagaaatcgaactcggtcggatgc
+2159207/1
CCCFFFFFHHHHHJJJJJIGIJJJJIJIDGIJJGHIJJIIEIHHIIJJIJ
@7276942/1
gtcacggtagcactgagtgacggcacctccgacactgaggtcacggtact
+7276942/1
CCCFFFFDHHHHHJJJJGHIIIGGHGGGIIIGHH@FGEHGB@HIGEC@BE
@6769848/1
ctggtctggagagaagatcctcatcttgtatagaggaggcttgggctcgc
+6769848/1
CCCFFDFFHFHDFEGGGGIJIHIJIIIIHGGIE>EDFDHIII:?F>GIGD
@7277651/1
acggcacctccgacactgaggtcacggtactcgcggtacatgttgtgtac
+7277651/1
@@@FDFFFHHHDDEHIIGGGECDEHE8?DFHIFFHG@@BGDECGGAHCEH
@2655075/1
cccacatcaggatgtggattttaatgttattattacagcatacataataa
+2655075/1
CCCFFFFFHHHFHIFHIIJJJJJJJJHIJJJJJJJJJJJJIJJJJJJJJJ
@6243532/1
gattgctcagatgcaatttcttgcaagaattgcacaaagttgaagtcctt
+6243532/1
CCCFFFFFHHHHHJJIJJJJJJJJJJJJJJJJJJJJJJJFHIJJJHHJJI
@6243565/1
ctccgccctcttcctcgggttggaatgattctggtgggttgtcctgc
+6243565/1
CCCFFFFFHHHHHJJJJJJHHIJJIJJJJJJJJJIIJJIJJHIJJJJ
@2655308/1
ggtccacaaacattataatagcgttgtctaacgtcggattcaattcggaa
+2655308/1
CCCFFFFFGGHFHIJJJJJIJJJHJJIJJJJJJHIJJGHIGJJIIIJJHI
@6243641/1
cacgcgcttgggcagagggaatctgattgtgctgttgtggaactgcttca
+6243641/1
CCCFFFFFHHHHHJJIIJJIIJJJJIJIJHIIJJJJJIJJJJJJJJJJJJ
@589851/1
ctggagagaagatcctcatcttgtatagaggaggcttgggctcgctctcc
+589851/1
@@CFDDFFFHHHGGGEHGIJIJIHHDGBEHG@HIIEIB1?DCBHIDIIFH
@3723021/1
ctgggcctcttgtatgcgaaggtgttgaggcgcttgtggtggtgcacgcg
+3723021/1
CCCFFBDFHHHHHJJJJIIIGIAFGGHHIJJJJJJIHIIHIIIIJJHJHH
@2160765/1
ccgacgacgacactgtacagttagaaatgttacaacctctatactttgca
+2160765/1
CCCFFFFFHHHHHJJIJJJJIJJJJJJJJJJJJJJJJJJJJJJJJJJJJI
@1626058/1
gtggaactgcttcacctgtggccggcggcacgcagacgccttgatgacct
+1626058/1
B@BFFFFFHHHHHJJIJIHGHJGJIGIJJJIJIHHFFFDDDDDDCDEDDD
@7778160/1
ctgagcgagactcataacgcagccagatgccaaagttcttgatcttcact
+7778160/1
CCCFFFFFHHHHHIJJJJJJIIJJIIGHIJJJJJJGHIJJJJIJIJJJJJ
@5221733/1
cgtctgtgcgcgctaatctcagaaacggctgatccgagttggatgcggtt
+5221733/1
@@@??DEDADAAF<@@GGCDDGGHEEECDH>DFFHI1;;;FE@.7=58BE
@1626496/1
gtgctgttgtggaactgcttcacctgtggccggcggcacgcagacgcctt
+1626496/1
CCCFFFEFHHGHHJJJJJJJJJJJJIJJJJJJJIJJJHHFFDDDDDDDDB
@4192702/1
gaaaagaatcacaagtaagatactgcaaacatgccagttataaagcatag
+4192702/1
CCCFFFFFHHHHHJJHHIJJJJJJJJJJJJJJJJJJJJJJIJJJJJJJJH
@5752742/1
agggaatctgattgtgctgttgtggaactgcttcacctgtggccggcggc
+5752742/1
CCCFFFFFHHHHHJIJJJJJJJJJJJJJJJJJJJJJJJJJJJJJJJJJHF
@3172909/1
gttgaccaataatgggttaatcagactatagttagtatagttataagact
+3172909/1
CCCFFFFFHHHHHJJJIIJJJJJJJJJJJJJIIJJIJJJJIJJJJJJJJJ
@5222289/1
ggcagagggaatctgattgtgctgttgtggaactgcttcacctgtggccg
+5222289/1
;=?DF?DFGAHHFEHDEECC@EHGCGH@DGGIGHIEGIHEHHIIGIGDGG
@5753376/1
caaagataagatgaagaagaggagcaaatggaaaaaaaaattggtgaaaa
+5753376/1
CCCFFFFFGHHHHJJJJJJJJJJJJJJIJJJIJJJJJJJJ@FFH8CCHHJ
@5753459/1
cttcaattgacgcaagaagtaccagaaacgggacttagccacaatctggt
+5753459/1
CCCFDFFFGGHHHJIIJGIJJJJJJJJJJJJJIJJJIJJJJJJJJJJJIG
@4193350/1
gtggattttaatgttattattacagcatacataataaaattagaggaagt
+4193350/1
CBCFFFFFHHHHHIJJJJJJJJJJJJJJJJJJJJJJJJJJJJJJJJJJJG
@4731202/1
ggagtgagcacgggctctgtgcctggctcccatgtcacggtagcactgag
+4731202/1
BCCFDFFFHHHHHJJJJJJJJJJJJJJJJJJJJJHIJJJJGHJJJJJJJJ
@3173669/1
ctccatactttgtttcatttaaatttacgg
+3173669/1
?@@?;BDD><<<CE;C:<AFBF:<?FEH18
@1627396/1
gtgggactgcttcacctgtggccggcggcacgcagacgccttgatgacct
+1627396/1
@?@FFFDDDBHFFGHBGEIIGEGEBBGGBFBAHEEBBA>@D@CCDCDCD@
@4193615/1
gccagatgccaaagttcttgatcttcactggactcttctctgggatttcc
+4193615/1
CCCFFFFFHHHHHJGIJJJJJJJJJJJJJJJJJJJJJJJJJJJJIIJJJJ
@3173874/1
ggcataacgggccgcgactccgccctcttcctcgggttggaatgattctg
+3173874/1
CCCFFFFFHGHHHGIJJJJJJJJIJJJJJJJIJHHHBDFDDEEDDDFEDE
@1627594/1
tgttgaggcgcttgtggtggtgcacgcgcttgggcagagggaatctgatt
+1627594/1
@C@FFFFFHHHHHJHIJGGHFGHGJJJJJJJJJJJJJJJJHHHHFFFFFF
@7779434/1
cgcagccagatgccaaagttcttgatcttcactgggctcttctctgggat
+7779434/1
CCCFFFFFHHHGHJJJJJHIJJJJJJJJJJJJJJJJJJJIJJIJJJJJJJ
@4731694/1
agaggaagtaggtgctgggcctcttgtatgcgaaggtgttgaggcgcttg
+4731694/1
CCCFFFFFHHHHHJJJJIJGHJJJJJIJJJJJIIJJBFGHIIJJJJJJJI
@5222994/1
gccgcttaaaagataggtaccgatgagcgcttccacgcaatcggc
+5222994/1
@@@DDA8<D?<FCG@:EGFBDGC88?:CF80:?B?GB@67A=;A/
@7779721/1
ggggttattgttatgtcgatgtcgaacccaaaaatgtaattaactttttt
+7779721/1
@@@BDDDDHDCFHEHIIH=DHFHC@FGHGA;D?FFHDDCGGCGGGHIIHH
@590100/1
ggattttaatgttattattacagcatacataataaaattagaggaagtag
+590100/1
CC@FFFFFHGHHHIIIJJIJJIIJJIJJJJJJJJIGHHHGIJJJIIJHHI
@4732313/1
caatttatcttcaaatgacgacaccacagttccagtctcaggcacattgc
+4732313/1
CCCFFFFFHHHHHJJJJJJJJJJJJJJJJJJJJJJIJJJJJJJJJJJJJJ
@590427/1
gtggggtgggcccaccaggccgttacagatgaactcccgtcgatgaccag
+590427/1
@@CFFFDDFGHHHIFHIJJGJJHIGJJJIJJJGIIJIJIGGIHGHHFFEE
@3174896/1
acataagtaacttcaaatgattgctcagatgcaatttcttgcaagaattg
+3174896/1
CCCFFFFDHHHHHJJJJJJJJJJJJJJJJJJJJIJJJJJJJJJIJIJJJJ
@65994/1
gcaacgaccaatcatggacttttcttcaatatccacataagtaacttcaa
+65994/1
CCCFFFFFHHHHHIIJIIJJJJJJJJJIJJJJJJJJJJIJJHIJJJJJJJ
@5755237/1
cgcaagaagtaccagaaacgggacttagccacaatctggtctggagagaa
+5755237/1
CCCFFFFFHFHHHIJIIJJJIIJIJJJIIJJJJJJIJJJJJJJJJJIJJI
@5755268/1
cgccaattcactgttcattacctgtgaaaactgcccctcagatacaccgt
+5755268/1
CC@FFFFF?HHHHDFGDEFHEHIGGEGGBHIIG@H8EGDCFEHG@DCEBF
@7780426/1
ccactccatactttgtttcatttaaatttacgggctatgccatttatcct
+7780426/1
C@CFFFFFHHHHHJJIJIJJJJJJJJJJJJJJIJJIJJJJJIJJJJJJJJ
@6243832/1
gtgcgtgcaggatcctcgtcattgcctggcatacaaggcaaagcaccgac
+6243832/1
CCCFFFFFHHHHHJJJJJJJJJJJJJJJJJJJJJJJJJJJIJJJJJJJJJ
@4733176/1
gagggatgcgtgacgtcagcccctacgatcatcactgccgtgtcctttat
+4733176/1
C@CFFFFFHHHHHJJJIJGGJJIIHIJIIJGJJIIJIIIJJJEGIIJJIJ
@7278568/1
aagatagtgagacattcactttttagtcataatcttcagatactccaaag
+7278568/1
CCCFFFFDHHHHHJJJJJJJJJJJJJJJJJJJJJJJJJJJJJJJJJJJJI
@7278709/1
ctttttagtcataatcttcagatactccaaagcattctgggctgcagatg
+7278709/1
CCCFFFFFFHHHHJIJIJJJJJJJJIJJJJIIJJJIIIJJJJJIIJJJJI
@4733398/1
gccagatgccaaagttcttgatcttcactgggctcttctctgggatttcc
+4733398/1
@<@DDD3A?=AACG<AAAI@?AAHBC?E<F?A3ECGIBDGDEDB?9BGD9
@4733406/1
ccagaggcaagcgctccaagttgcttggaggcttgggcctgttttggtag
+4733406/1
CCCFFFFFFHHHHJJJJJJJJJJJJJJJJJJJJJJJJIJGIHIJJJJGIG
@2655784/1
gtacatgttgtgtacacctgagcgagactcataacgcagccagatgccaa
+2655784/1
@@<ADADDFDFFCECAABFF;FGH6@FFHCHDHE@GDF?@9DFAFGCHBE
@66632/1
cctaagtgagtagttatacatctattaaattcaaacgcagagctcattat
+66632/1
CCCFFFFFHHHHHHIJJJJJJJJJJJJJIJJJJJJJJJIIHIJIJJJJJJ
@3175818/1
gtacagttagaaatgttacaacctctatactttgcattaaaataatgccc
+3175818/1
@@@DFFDFH?FFHIGBGHIIJJIFIBHIGHGHIGEHIIJIJIJJJJCIGG
@2655838/1
gaggaagtaggtgctgggcctcttgtatgcgaaggtgttgaggcgcttgt
+2655838/1
CCCFFFFFHHHHHJJJJJIIJJJJJJJJJJJHHIJBGHIJJJJIJJJJJG
@6771461/1
aggcgcttgtggtggtgcacgcgcttgggcagagggaatctgattgtgct
+6771461/1
CC@FFFFFHFHHFHJJJII<GBEIGHIGGEGICFEGAGGGIIGAGHJHHG
@66743/1
cgcgcttgggcagagggaatctgattgtgctgttgtggaactgcttcacc
+66743/1
?;@D?DDDHF?:@?AEE:EEGDEGC<EHEEHEDHG;BGHIGGHIGGGIEC
@6771627/1
aggcgcttgtggtggtgcacgcgcttgggcagagggaatctgattgtgct
+6771627/1
CCCFFFFFHHHGDDFHIGGGHHJJJJGHEGHGIGHGGIGGIEGCHGCEHE
@7279164/1
tggcatacaaggcaaagcaccgacgacgacactgtacagttagaaatgtt
+7279164/1
@@@DFFFFHFHGGIIGGIJJJJJIJJGIIJFIGGHCGHEFEHHGIIJHEE
@1125227/1
ctcccatgtcacggtagcactgagtgacggcacctccgacactgaggtca
+1125227/1
CCCFFFFFDFHHGJEFHIJGIIGJHGIHJGDHHGJJIGJJIGIJGHJJGG
@6772177/1
ctctatactttgcattaaaataatgcccattttcacaggcaagggatcct
+6772177/1
CCCFFFFFHHHHGIJJJJJJJJJJIJJJJJJJIJJIJJJJIJJJJJJJJI
@6244670/1
cttggcatctatagatgtcggtggcgcacagggcacgcttgcgcatgaca
+6244670/1
@@@DDFFFHHGHHIHIIGEHIECFCHGHIIIIIIGGHDHGGIIIIII>C>
@1125301/1
ctcagatgcaatttcttgcaagaattgcacaaagttgaagtccttgttgt
+1125301/1
CCCFFFDFHHHHHJJJJJJIJJJJJJJJIJJIIJGIIHIIHHJJJJJJJJ
@7279708/1
gtctgtttgtctgtttgtctgtttgtctgttcgtctgtgcgcgctaatct
+7279708/1
CBCFFFFFHHHHHJJJJJJJJJJJJJJJJJJJJIIJJIIJJJJJJJJJJJ
@1125499/1
gaggcgcttgtggtggtgcacgcgcttgggcagagggaatctgattgtgc
+1125499/1
@@@DDDDDHF?FHD?FHHGIIBBFGGIGGIAHI@CGB;CCECHHCDDBDE
@6772461/1
gggctctgtgcctggctcccatgtcacggtagcactgagtgacggcacct
+6772461/1
C@CFFFFFHDFHHDEGHIGGIIHJJIJIBCGFEFFGHIIBFB@FHGGGCG
@6244970/1
ggtcaccttccatgcaaaatcttatcatgcaaattgttacatttatatta
+6244970/1
CCCFFFFFHHHHHJJJJJGIIIJJJJJJJJJJJJJJJJJJJJJJJJIJJJ
@6244988/1
gtgctgttgtggaactgcttcacctgtggccggcggcacgcagacgcctt
+6244988/1
BBBFFFFFHHHHHJJJJJJJJJJJJJJJJJJJJJJIJHHFFDDDDDDDDD
@3724943/1
gctgggcctcttgtatgcgaaggtgttgaggcgcttgtggtggtgcacgc
+3724943/1
CCCFFFFFHHHHHIJJJJGIIIJEGGHJIJJIJJJJJIJJJJJHIIIJJF
@2162967/1
ctccgcgaacgcagttttcgaccttattatgtgtagatagtaaacgtttt
+2162967/1
CBCFFFFFHHHHHJGHIJJJJJJJJJJJJJJGHFHIJJJJFGHJJJEHJJ
@2163133/1
gcttgtggtggtgcacgcgcttgggcagagggaatctgattgtgctgttg
+2163133/1
@@@FDDDFAFH1CA??EFGGHHGII??F;FGI6?=CGA9CF@@FCCGEG@
@5755912/1
tgtcactgaacttctcttaaacgactggaccgattttgatgatttttttt
+5755912/1
CCCFFFFFHHHHHJJJJJJJJJJJJJJJHHIJ@GHJJJHIJJJJJJJJJH
@2163572/1
gtcttcttgaacttcttcaattgacgcaagaagtaccagaaacgggactt
+2163572/1
CCCFFFFFHHHHHJIJJJIJJJJJJJJJJJJJJGIIIJIIJJJJJJJJJJ
@3725849/1
gggctatgccatttatcctcgcacgttggca
+3725849/1
@@@ADDDDHD?CHIGIIABEHII:CEEBG<F
@2163630/1
atgcgaaggtgttgaggcgcttgtggtggtgcacgcgcttgggcagaggg
+2163630/1
@@CFFFFFG<DHHHGHIGIIIIIFEB:?=@FE?FEGHGIHFHFDEFDBAC
@5223771/1
cttcacctgtggccggcggcacgcagacgccttgatgacctccactttga
+5223771/1
@B@DDFFFHHGHFIIIIIJIJJIJJJGJFEFFFECECACCCDDCDDDDCC
@1628703/1
gtttattttgtttttctctgtgatctgtttcttggcatctatagatgtcg
+1628703/1
@CCDFFFFHHFHHJIJJJJJHIIIIIJGHJIJIGDEHIGHIIJJJIJIHC
@1628835/1
gcaagaagtaccagaaacgggacttagccacaatctggtctggagagaag
+1628835/1
CCCFFFFFHHHHHJJJJJJJJJJJJJJJJJJJJJJJJJHIJJJJJJJJJJ
@1628857/1
ccaatcctttactcgaatagtcttttctaacttgaacagtgcgatgtttt
+1628857/1
CCCFFFFFHHHHHJJJJJJIIIJJIJJJJJJJJIJJJIJFGIHIJIFHIJ
@4733502/1
gttctaaactatatctgtaccaaatttcaaccaaatccgtcaaatagttg
+4733502/1
@@CFFBEFFGFHHJIIIIIGIIIGGIIEIIJGIIGGFFGGHGIJJIJEGH
@4195259/1
ggcagagggaatctgattgtgctgttgtggaactgcttcacctgtggccg
+4195259/1
CCCFFFFFHHHHHJJJJJJHJJJJJJJJJJIJJJJJJJJJJJJJIJJJJJ
@4195345/1
gacgatttcaccagtggtcttcttgaacttcttcaattgacgcaagaagt
+4195345/1
CCCDFFFFHGHHGJJJJIJJJJJJJJJJJJJJJJJIJJJJJJJIJJJJJB
@7781156/1
gggctctgtgcctggctcccatgtcacggtagcactgagtgacggcacct
+7781156/1
@@CFFFFFDHGGHJIGHJIIGHHHHIGII8EFFGHIGGGFGGGGGDHIGE
@5757227/1
tattattacagcatacataataaaattagaggaagtaggtgctgggcctc
+5757227/1
CBCFFFFFHHHHHJJJJJJJJJJJJJJJJJJJJJJHIJJHIIJJJJJJJJ
@1629327/1
gtcttcttgaacttcttcaattgacgcaagaagtaccagaaacgggactt
+1629327/1
CCCFFFFFHHHHHJJJJJJJJJJJJJJJJJJJJHIJJJJJJJJJJJIJJJ
@4734159/1
gtggattttaatgttattattacagcatacataataaaattagaggaagt
+4734159/1
@?@DD8DDFBAFFE??AFFIFIFIIE;C<FFEECHBC?@?FGEEFGGIG:
@2658209/1
gtggattttaatgttattattacagcatacataataaaattagaggaagt
+2658209/1
@@@FFFFFHH>FHHIIIGIIIIIDHGIIIIGIHHHIIIIIIIIHIID>GB
@2658251/1
ggaatctgattgtgctgttgtggaactgcttcacctgtggccggcggcac
+2658251/1
@@CFDDFFHHHGDGFHDGGHCGHGHHICFIHECFFHIDEGCGFI@AE<?A
@2658289/1
gcctcttgtatgcgaaggtgttgaggcgcttgtggt
+2658289/1
@@@DDA;?FFD4:22@1<AECBF<<CD?0@:F997/
@3176781/1
tgggcctcttgtatgcgaaggtgttgaggcgcttgtggtggtgcacgcgc
+3176781/1
??@F:BDDFHFHFIJIIBEEEFHIIGDCHIBGHDHFH?BFH;@FFEGGEF
@7781502/1
ggcctgttttggtagcggcggcgcggtccg
+7781502/1
?@@DDDDDFBA?<EGG@<DC<6@<=6>>@6
@7781503/1
cggtagcactgagtgacggcacctccgacactgaggtcacggtactcgcg
+7781503/1
@@CDDFFFHHHHHFHIJJGIHFGGGIIJIJJJEGIJFFGGIJGIJJIIJH
@4734580/1
gtgcgcgcgcttgggcagagggaatctgattgtgctgttgtggaactgct
+4734580/1
CC@FFFDDFHHHHIIIIIHHGI@GHDHGCHEHIHIIIIIIIIIIGGFHCH
@2658465/1
ccttcttctcttttttctcctttcttttgcgagctgctgccgaaagatta
+2658465/1
CCCFFFFFHHHHHJJJJJJJJJJJJJJJJJJIJJJJJJJJJJJJJJJJJI
@2658509/1
agtgagcacgggctctgtgcctggctcccatgtcacggtagcactgagtg
+2658509/1
CCCFFFFFHHHHHJJJJJJJJJJJJJJJJJJJJJIJJJIJJJIJJJGJFI
@5758080/1
acataataaaattagaggaagtaggtgctgggcctcttgtatgcgaaggt
+5758080/1
CCCFFFFFHGDHHGHGGIGIIHIJIHJIJJJIIIJJJJJJJJIGGCHIJD
@2658637/1
gctgggcctcttgtatgcgaaggtgttgaggcgcttgtggtggtgcacgc
+2658637/1
CCCFFFFFHHHHHIJJJJJIIIJEHFHJJJJJJJJJJIJJIJJHHIJJJH
@5225106/1
cagcatacataataaaattagaggaagtaggtgctgggcctcttgtatgc
+5225106/1
CCCFFFFFHHHHHIJJIJIIIGJJEIJIIIIEHHIIIJIGIJIJJIIIJH
@7781921/1
caccagtggtcttcttgaacttcttcaattgacgcaagaagtaccagaaa
+7781921/1
C@@DDFDEHDFHHIIHGICGHHEHIIIIIIIIIIIIFGCHIIGGBEGGAB
@4735277/1
ggacatttcaattttatttagttggtcttggttgaacggaactccaatcc
+4735277/1
CCCFFFFFHHHHHJJJJJJJJJJJJGIGJJJIIIIJJJJJJJJJJIJJJI
@3726696/1
gcaaacatgccagttataaagcatagcccgaagtgctattggcacacagg
+3726696/1
?@@BDB=?CBFDDHGIEGGGHE@C@EGG9@EHHF3BGGGCHD9BGG@;;2
@4196469/1
gtctgttcgtctgtgcgcgctaatctcagaaacggctgatccgagttgga
+4196469/1
C@@FFFFFHHHHHHHIJJJJJJJJJJJJJIJJJJJJJJHIJJIFHCEHHE
@2164940/1
gtgctgggcctcttgtatgcgaaggtgttgaggcgcttgtggtggtgcac
+2164940/1
@@CFFFFFHHHHHJJJJJJJJJJJJFHIIJJJJIJJJJJGIJJJJGHIJI
@4735655/1
ggcgcttgtggtggtgcacgcgcttgggcagagggaatctgattgtgctg
+4735655/1
CCCFFFFFHHHHHIHHIIIIJJJJJJIJJJJJJJJIIJJJJJJJJIJIIH
@6773523/1
cagtggtcttcttgaacttcttcaattgacgcaagaagtaccagaaacgg
+6773523/1
BCCDFFDFHHHHHJJJJJJJJJIJJJJJJJJJJJJJJJFGIJJJJJJJIJ
@3177668/1
cagtggtcttcttgaacttcttcaattgacgcaagaagtaccagaaacgg
+3177668/1
?@@DB;ADFHFHBGDEHGDHIGGCGEGIEDGI@?C@CBBFHGEGEGIIGG
@3177804/1
ggcatctatagatgtcggtggcgcacagggcacgcttgcgcatgacatct
+3177804/1
BCCFFFFFHHHHHHDHGIHGIIIIGJJJIJFJJJIJJIJJIIJJJJJJHH
@4736068/1
gggagtactgagcagtatctattcagtaaacttatagctgacact
+4736068/1
@@@DD=A?DAFHFHGH@EHFEC:FFH<ABBHH<EFFHIIII@BGC
@6773880/1
ggtggtgcacgcgcttgggcagagggaatctgattgtgctgttgtggaac
+6773880/1
@<@DD?BDHDFFHIDDBEHGGICHIIFGGHGGEGEDHGEHHGHGFGI;CH
@1127068/1
gccagatgccaaagttcttgatcttcactgggctcttctctgggatttcc
+1127068/1
CCCFFFFFHHHHHJHHIJJJJJJJJJJJJJJJJJJJJJJJJJJJIJJJJJ
@7281734/1
gcgacaccttgtggctgtgacttgtagtcaaggtggagattttactatct
+7281734/1
CCCFFFFFHHGHHJJJIGHIJJJJHIIIJIJHI:?FDF?FHJIIJIJJJI
@7281808/1
ctgtgcctggctcccatgtcacggtagcactgagtgacggcacctccgac
+7281808/1
BCCFFFFFHGFHHJJIJJJJJJJJFFHHIIJIHJFHIIJIIHHIJIIJJI
@5226141/1
gcgcttgtggtggtgcacgcgcttgggcagagggaatctgattgtgctgt
+5226141/1
CCCFFFFFHHHHHJJJJJJJJJJJJJJJJJJJJJJJJJJJJJJJJJJJJJ
@7282199/1
gagatggtaagcctttcattattagacatcgacaaaacatcaagcttgta
+7282199/1
@@?DD?D:AF<3DBGI@4AI?CIBAC?C?BDBFEGGI8??B@G<?BGDBB
@7282328/1
cttcacctgtggccggcggcacgcagacgccttgat
+7282328/1
8??DDDDDDCD?AEA6@ED060<A6AACADD;6@3>
@5226587/1
aacgcagccagatgccaaagttcttgatcttcactgggctcttctctggg
+5226587/1
CC@FFFDFHHDHDIIJJIHIHHIIJJJJJIJJIIGFDFC@DHGGHJGFIJ
@4736818/1
gccacaatctggtctggagagaagatcctcatcttgtatagaggaggctt
+4736818/1
;?@DDD?DHHFH?FBGBEHEEFEEBH?<FEHGIIII??DDDDFHFH6?GH
@7282488/1
gtggtgataaagataagtataggctcaaaacctaacgacatcaatcacca
+7282488/1
@CCFDFFFHHHHHIGIFCIJICEEHIJJIJJJJIJIDHIJJIIJIJJIJI
@4197664/1
ggctcccatgtcacggtagcactgagtgacggcacctccgacactgaggt
+4197664/1
CCCFFFFFHHFHHJJJGIJJJJJJJJHHIJJJJJJJJJJJJJJJJJJJJ@
@7282651/1
caccagtggtcttcttgaacttcttcaattgacgcaagaagtaccagaaa
+7282651/1
CCCFFFFFHHHHHJJJJGJJJJJJJJJJJJJJJJJJJJJJJDGIJJJJJJ
@4197678/1
tgtggaactgcttcacctgtggccggcggcacgcagacgccttgatgacc
+4197678/1
CCCFFFFFHDHFHHIJGGEEGEEHHIIIJGIJIHBED6=AC?BD@ACCDD
@3179118/1
gtggtgcacgcgcttgggcagagggaatctgattgtgctgttgtggaact
+3179118/1
@@@DBDDFFHGHHJJJJJIIIIJIEGIIGIJJIIIIIHJJFGEGHGHEHI
@4737372/1
ggcgcttgtggtggtgcacgcgcttgggcagagggaatctgattgtgctg
+4737372/1
CCCFFFFFHHHFHJHIIJJJIJJJJJJJJJJJJJIJJJJJJJJJJJJJJH
@6775116/1
gacgatttcaccagtggtcttcttgaacttcttcaattgacgcaagaagt
+6775116/1
CCCFFFFFHHHHHJJJIJJJJJJJJJJJJJJJJJJJJJJJJJJJJJJJJF
@7283134/1
gcactgagtgacggcacctccgacactgaggtcacggtactcgcggtaca
+7283134/1
CCCFFFFFFHHHHJJJJJJJJJJJJJJJJJJGIJJJJHJJJJJJJHEDFF
@7283202/1
ctttatacatttcggcatggcgatcatgtcgatggcttggtttattccca
+7283202/1
C@CFFFDEHHDHHHGHGGIJJJDHGIIJGHIJJJIIGIJIBFHAFHGGGH
@4737641/1
cagcatggtaagaaggtggcggccagaatctagacatgcacagctcttgc
+4737641/1
CCCFFFFFFHGFHJJJECFGHDHHEHIJJJJJJIGGIIJJJIGIIJIIJG
@3726903/1
attttagatatttgttgttcattcaactgtcttgttaatgcctggccctc
+3726903/1
@@@FFFFDFGHHHJJIJCFHJJIIGIIJJJJJIHHEIJJIJJIJJIGJJJ
@6775553/1
cggtagcactgagtgacggcacctccgacactgaggtcacggtactcgcg
+6775553/1
?@@ADDDDHHDDHAFBE@GHHIGGGHEGHGGHHB?FFGHGIHFHIIGGIF
@68247/1
ggagattaatggtataagcatagaatgttcgacgtgattctttaatttga
+68247/1
CCCFFFFFGHHHHIJJJJJJJJJJJJJJJJJJJJJJJJJJJJJJJJJJJI
@2658997/1
atagaaatcgaactcggtcggatgcgtgatgccgaggtcgacagtagtgc
+2658997/1
CCCFFFFFHHHHHJJJJIJJJJJJJJHJJJJJJJJJJGIJIHHHHEFEFF
@2659088/1
cggacatttcaattttatttagttggtcttggttgaacggaactccaatc
+2659088/1
CCCFFFFFHHHHHJJJJJJJJJJJJJJJJJJJIJJJJJJJJJJJJJJJJJ
@2165519/1
gtagcactgagtgacggcacctccgacactgaggtcacggtactcgcggt
+2165519/1
CCCFFFFFHHGHHFIIJGGIIIJJJIJJJJJIIJIIFIIIHIJJJJIHF9
@5759079/1
ggaactgcttcacctgtggccggcggcacgcagacgccttgatgacctcc
+5759079/1
;??D;BDAHFFHDHBHAC<?AAHHEHIB/;;BAE@?DC@?C5>@;A@>CB
@5759102/1
ggcatctatagatgtcggtggcgcacagggcacgcttgcgcatgacatct
+5759102/1
B@CFFFFFHHHHHJIJJJIJJJJJJJJJJJJJJJJJJJJJJJJJJJJJHH
@2165612/1
ggtgcacgcgcttgggcagagggaatctgattgtgctgttgtggaactgc
+2165612/1
@BBFFFFFHHHHHJJJJIJJJJJIGJIIJIJJJIJJJJJJJIJIIIJJJE
@68426/1
aggtgctgggcctcttgtatgcgaaggtgttgaggcgcttgtggtggtgc
+68426/1
CCCFFFFFHHHGHJJJIIJIIIJDHHICFFHGIJJIJJJJJJJJIJJIIG
@592743/1
cttgggcagagggaatctgattgtgctgttgtggaactgcttcacctgtg
+592743/1
@?@D=DD?FBFFF?:<A:A<A@H<ABCC<B@;:C9:BBBB?@<BF@@GFF
@3727703/1
gaatctgattgtgctgttgtggaac
+3727703/1
@@@DDDDDH?H<AEHII@>ACG<AA
@2659398/1
atctgattgtgctgttgtggaactgcttcacctgtggccggcggcacgca
+2659398/1
@CCFFFEFHHHFFHFHJGHJJIJHJJHIHJJJHFFHIIIJJJIJHFFDDD
@592870/1
gcaagaagtaccagaaacgggacttagccacaatctggtctggagagaag
+592870/1
CCCFFDFFDFFHHIIJJIJJJIJIJJGIIIIIIGEGCHDDGGHGHGGGHE
@1630900/1
cttcacctgtggccggcggcacgcagacgccttgatgacctccactttga
+1630900/1
CCCFFFFFHHHHHJJJJJJJJJJIJJIJHHFFFEEECEEEDDDDDDDDDD
@2659571/1
cctgagccatagcaaacagccactggcaatgtggatagctggacaaggca
+2659571/1
CCCFFFFFHHHHHJJJJJIJJJJJJJJJJJJIIJJJJJJJJJJJJJJJJJ
@3728032/1
gacgacaccacagttccagtctcaggcacattgccattagtagactgatc
+3728032/1
CCCFDFFDHFHHG<EEHEHIIHJIEHIFJIJIGGHGIIJJBGFHIJFGGI
@68871/1
ggcgcttgtggtggtgcacgcgcttgggcagagggaatctgattgtgctg
+68871/1
CCCFFFFFHHHHHIHHIIJJJJJJJJJJJIJJJJJJJJJJJJJJJJJJJG
@3728095/1
gtgctgggcctcttgtatgcgaaggtgttgaggcgcttgtggtggtgcac
+3728095/1
CCCFFDFBDHHHGHIIIHJIJEHIIFHBGHIJJGIIIJJIJJ@GG@DGII
@68905/1
cagcatacataataaaattagaggaagtaggtgctgggcctcttgtatgc
+68905/1
@C@FFFFFHHHHHJJJJJJJJJJIJJJJJJJGIIJJIIJJJJJIJJIJJJ
@2166474/1
gtggattttaatgttattattacagcatacataataaaattagaggaagt
+2166474/1
BBBFFFFFHHHHHIJJJJJJJJJJJJJJJJJJJJJJJJIJJIJJJJIIJG
@2659747/1
tgaagaagaggagcaaatggaaaaaaaaattggtgaaaagaatcacaagt
+2659747/1
CCCFFFFFDFHFHJJIJIHIJJJIIJIJIIJJIBFGIIJIJJJJJJIII=
@6776458/1
cacggaatacaaatatcttcttcggcaatctgccttggttgcggtctttg
+6776458/1
@@@DDDD:2<?DFGE:C?<CH<FEEFFFIF<FEGFGIAG;DFBDF:6==@
@1631304/1
gccacaatctggtctggagagaagatcctcatcttgtatagaggaggctt
+1631304/1
CCCFFFFFGHHHHIIJJIJGIGCHGIIJFJIIJJJJIIJJJGIIGIIJJI
@5760586/1
gtccaggcactatattgcagacctccagtggtaggtatgtatgtttatgc
+5760586/1
CCCFFFFFHHHHHJJJJJJJJJJJJJJJJJJFHIJFHIJJJJJGIIIJJH
@3728784/1
cgcttgggcagagggaatctgattgtgctgttgtggaactgcttcacctg
+3728784/1
@<@D=DDDFDFDBHG6FGHEG<CFFHD9CBGHHCGGHDGFDGIIGHIIIB
@2167230/1
gtcaggggtaatgctaacgtcatagcgataaattttaagggatttaaatt
+2167230/1
CCCFFFFFDFHHGIJJJJJHIJJJJJJJJJJJJJJJJJIJJJJJJJJJJJ
@3729001/1
gccagatgccaaagttcttgatcttcactgggctcttctctgggatttcc
+3729001/1
@C@:BDDDDHHBDFHHHGGGIGHHEHGDBCEEHIIEHGEGEFGGEHIGIG
@5760871/1
gtcttcttgaacttcttcaattgacgcaagaagtaccagaaacaggactt
+5760871/1
@@@DDBBDHHDBDHEFBFC@BFHEHHBBHG@FBCGGGEHEADHAH@FFHF
@6776886/1
tgggcctcttgtatgcgaaggtgttgaggcgcttgtggtggtgcacgcgc
+6776886/1
@?<DDDDDHHHFFIIGHIIIIAFBCGGGHIIIIIIIIIIGIAEHHIIGHF
@69534/1
tgttgaggcgcttgtggtggtgcacgcgcttgggcagagggaatctgatt
+69534/1
CCBFFFFFGHHHHJIJJHGHGHIIJJJJJJJJJJJJJIJIHHHHFFFFFF
@5761105/1
gtagcactgagtgacggcacctccgacactgaggtcagggtactcgcggt
+5761105/1
BBBFFFFFHHHAFHIJJJIIJIJJJJJJJJJJIJDFHIJIBFHJJIJJG=
@2167798/1
gtagactgatcagccggagcagctccggtaagtttgtcgagtagagcctt
+2167798/1
CCBFFFFFHHHHHJJJJIJJIJJJJJJJGHIJIIJJIJIJJGGIJJIJJJ
@5761513/1
cgcaggttcaggcatctgcaccaagactggagctcctgctggagatgtgg
+5761513/1
CCCFFFDFHHHHHJJJJJJJJJJJJJJJJJJJIJJJJJIJJJHIHIGFHH
@3730271/1
aaaagaatcacaagtaagatactgcaaacatgccagttataaagcatagc
+3730271/1
CCCFFFFFHHHHHJGHJJIJJJJJJJJJJIJJJJJJJGJJJJIJGIJIJI
@70157/1
cggcacctccgacactgaggtcacggtactcgcggtacatgttgtgtaca
+70157/1
CCCFFFFFHHHHHJJJJHJJHIJJJJGHIIJJJJJFHIIJJJJJJJHHHH
@7283378/1
cagctagatgccaaagttcttgatcttcactgggctcttctctgggattt
+7283378/1
@@@DDDDDHFFD?GHI?AC<ACHGFHIHHHFHGC?BFDBH<HDBFDH<B?
@7283405/1
caccagtggtcttcttgaacttcttcaattgacgcaagaagtaccagaaa
+7283405/1
CCCFFFFFHHHHHJJJJJJJJJJJJJJJJJJJJJJJJJJJJHIJJJJJJJ
@6247750/1
gccgctttggtttacgttccagttctcgattatcgaacttttcgccatga
+6247750/1
@@@DDDDDFHCFHIIGCFGCGGAF<FHIGHIEGHICHEHDHGHGHHECHE
@594284/1
tgcgaaggtgttgaggcgcttgtggtggtgcacgcgcttgggcagaggga
+594284/1
CCCFFFFFDFHHHJJJJJJJJJJJJJJIGHIJJJJJJJJHHHHFFFDDD@
@7783055/1
ctaagtgagtatacatctattaaattcaaacgcagagctcattatgttga
+7783055/1
CCCFFDFFHHHHHJJJJJJJJJJJJJJJJJJJJIJJJJJJJJJJJJJJJH
@70377/1
ctgggcctcttgtatgcgaaggtgttgaggcgcttgtggt
+70377/1
=@84:=BDF<DF<CEF<G:8@AFG9CB9?GGFGB:D?D@8
@7783243/1
ctgtgatctgtttcttggcatctatagatgtcggtggcgcacagggcacg
+7783243/1
B@BDDFFFHHHHHJIIGGHIJJJJIJJIJJEHIGCGHIIIIJJIDHIGHB
@70565/1
ccttcttctaagtctgaaaaatactatgctgaaaaccgcatcaaaatcgg
+70565/1
CCCFFFFFHHHHHJJJJJJJJJJJJJJJJJJJJJJJJJJJJJJJJJJJIJ
@7284029/1
gcagagggaatctgattgtgctgttgtggaactgcttcacctgtggccgg
+7284029/1
CCCFFFFFHHHHHJJJJJHIJJJJJJIJJJJJIJJJJJJJJJIJJJJJJJ
@70735/1
gcggtacatgttgtgtacacctgagcgagactcataacgcagccagatgc
+70735/1
@@@FDDDFHHFHHJJHIJHFFHIIJJJGIDIJJIJJJJJJJJJJJJIJJJ
@594850/1
gctctgtgcctggctcccatgtcacggtagcactgagtgacggcacctcc
+594850/1
@@@DDDDDFDAABGHHHIIICE<FHHDHIGGHIGHEG@FEEHBH>FCGGG
@594860/1
cccagacctagcccaaattcttcttcttcagccggctttggtggttcttt
+594860/1
CCCFFDFDHHHHFGGIGGHGHHIJIJJIJIJGJJJIIJJIJFFGFGHIJJ
@7783734/1
gtggaactgcttcacctgtggccggcggca
+7783734/1
<?@AB;D;:DFF8F?B?:<:33<?:1:?@;
@7284749/1
gtagcactgagtgacggcacctccgacactgaggtcacggtactcgcggt
+7284749/1
CCCFFFFFHHHFHJJJJJJJJJJJJJJJJJJJJJHIJJJJHIJJJIJHFB
@7284947/1
cacggtagcactgagtgacggcacctccgacactgaggtcacggtactcg
+7284947/1
CC@FFDDFGGHHGIJFHIJJIJJJJJJJJJJJIJJJIJEHIJJJGEHIJH
@1631717/1
ggtgcacgcgcttgggcagagggaatctgattgtgctgttgtggaactgc
+1631717/1
@@@DFFFFHHGHHHGIGGIFHIIIHHIJJGIJIFGIJIGHGHIJIFIIGG
@6248863/1
gtcttcttgaacttcttcaattgacgcaagaagtaccagaaacgggactt
+6248863/1
CCCFFFFFHHHHHJJJJJJJJJJJJJJJJJJJJJJJJJJJJJJJJJJJJJ
@71278/1
gagactcataacgcagccagatgccaaagttcttgatcttcactgggctc
+71278/1
@CCDFFFDHGHHHJJJJJJJIIJJJJIJJJJJJJGGIJJIIJJJIIIIII
@4739476/1
catacataataaaattagaggaagtaggtgctgggcctcttgtatgcgaa
+4739476/1
CCCFFFFFHHGHHJJJJJJJJJIJHIJJHIIJIIFGHIJJJJHIJJJIHI
@3181179/1
ggtgcacgcgcttgggcagagggaatctgattgtgctgttgtggaactgc
+3181179/1
=?1ABDFBFDH>HIIGHBGCGGGECGHGGGCGHBFGHCFBHIFGGII=AE
@7285148/1
gctgaattgcagcatcttgtcgagaacatgaagccgctttggtttacgtt
+7285148/1
@CCFFDFFHHGGHJJJJJJHGGIIGIIJGHIJJIJJJIJJJIGHGIIIFH
@3181363/1
cctgagcgagactcataacgcagccagatgccaaagttcttgatcttcac
+3181363/1
CCCFFFFFHHHHHJJJJJJJJJJJJJJJJJJJJJJJIIJJJJGIJJJJJJ
@4739759/1
ggtggtgcacgcgcttgggcagagggaatctgattgtgctgttgtggaac
+4739759/1
CCBFFDDFHHHGHJIIIJJIIJJJJJGGHIIJJJJJHEHGGHGGCHIJJJ
@4198455/1
ccctgatagagacgatttcaccagtggtcttcttgaacttcttcaattga
+4198455/1
@@@DD>D?DBHFHEHEHG>:CFHGEHGHDCGFIHEGG@GFBGHI@<FGGG
@6249318/1
gcctggctcccatgtcacggtagcactgagtgacggcacctccgacactg
+6249318/1
CCCFFFFFHHHHHJJJJJJJEHHIJJJJJJHIJJJJJJJJJJJJJJJJJJ
@5227247/1
cttgaacttcttcaattgacgcaagaagtaccagaaacgggacttagcca
+5227247/1
CCCFFFFFHHHHHJJJJJJJJJJJJJJJGIJJJJJJJJJJJJJJJJJJJI
@6249422/1
gctgggcctcttgtatgcgaaggtgttgaggcgcttgtggtggtgcacgc
+6249422/1
CCCFFFFFHHHHHIJJJJJFHHIGHIHJHIJJJJJJJJJJJJJHIJJJJG
@6249475/1
ccgataccagatttaaaaaaaaagaaattgtgattttaataaatatacgt
+6249475/1
BCCFFFFFHHHHHJJJJIJIIHIJJIJJJJIJHJIJJIFHIJJJJIIJDH
@4198741/1
acatgcacagctcttgcagccatccaacgggattgcccatcaatttatct
+4198741/1
CCCFFFFFHHHHHJJJJGIJIIJJJJJJIJJHIJJJJJJJJJJJJJJJJJ
@5227409/1
aggtgctgggcctcttgtatgcgaaggtgttgaggcgcttgtggtggtgc
+5227409/1
@@@BADEDHGAFFBHIGFEGEGHACCA?EHEHCHGCG@DAC=CGFHG@5@
@4198818/1
gcctggctcccatgtcacggtagcactgagtgacggcacctccgacactg
+4198818/1
CCCFFFFFHHHHHJJJJJJJHIJJJJJJJJGIJJJJJIJJJJJJJJJJJJ
@5762119/1
ctggtctggagagaagatcctcatcttgtat
+5762119/1
@@?DDDDA3AF2ACB@CFAEECED@FHEC<F
@5762196/1
acagcatacataataaaattagaggaagtaggtgctgggcctcttgtatg
+5762196/1
@@@DDDDDD?A>FEIEGE@DHGBHEFGBG><AFEABHIIGFHHBDFF<BD
@5762299/1
gagagaagatcctcatcttgtatagaggaggcttgggctcgctctccgaa
+5762299/1
@@?DFFFDHHHGHIDHGHGGHIJIGIHCCFHIJICDCGIAGHGFHHGGGI
@4741002/1
agggaatctgattgtgctgttgtggaactgcttcacctgtggccggcggc
+4741002/1
@C@FFFFFHHHHHFBGGFH<FEAFHIIIAFHIIIIIIEFDCAFHGIGIHF
@5762667/1
agcatacataataaaattagaggaagtaggtgctgggcctcttgtatgcg
+5762667/1
CCCFFFFFHGHHHJJIJJJJGIJGIJHHJJHGHIIJJGIJJJJJJJJJJJ
@5763321/1
cgcaagaagtaccagaaacgggacttagccacaatctggtctggagagaa
+5763321/1
CCCFFFFFHHHHHGIIIIJJJIJJJJJJJJGIJJJIJIIHGIJJJJJJGI
@2168745/1
acggcacctccgacactgaggtcacggtactcgcggtacatgttgtgtac
+2168745/1
@@@FFFFFHHHHHJJJJJIJJEHIJIJFHIJJJJJJJIIJJJIJJHHHHH
@3730871/1
gggaatctgattgtgctgttgtggaactgcttcacctgtggccggcggca
+3730871/1
BCCDDFFFHFHHHHIJJJJJJGIIIJJJJJJIJJJJJJJJJJJJJJIHBC
@6778036/1
gggatctgagaatggtttagattcacaattttgtccgctggacaatgttt
+6778036/1
C@CFFFDFHH:DHGGCGHIIEEHGIJIJJJJJJFHIJGIJJJJJGIJFHI
@4200071/1
ctttggacgtcttccgctttcatcatctataggattgtttatcctgtcaa
+4200071/1
??;ADDADFHFFAB9FG@FECGHGIEGIGGGB@GGIEHGI@F>BGIIECG
@5228776/1
gtgcattattacattttttataaacggtacatctagagtataaaaaactg
+5228776/1
CCCFFFFFHHHHHJJJJJJJJJJJJJJHIJGIJJJJIIDGIIJJJJJJJJ
@6778366/1
gctgggcctcttgtatgcgaaggtgttgaggcgcttgtggtggtgcacgc
+6778366/1
CCCFFFDDGFFHHCBBHEDBBGHCFGGI@GGEHIGIIDGGDGA;CGHGHA
@3731559/1
gaacgccaatggcatgaatagatgtcatgcgcaagcgtgccctgtgcgcc
+3731559/1
CCCFDFFFHFFDFHEBGHEHHHH9?CGHIGG:F@FDFHGHCGHE=FGEHI
@4200386/1
gacactgtacagttagaaatgttacaacctctatactttgcattaaaata
+4200386/1
CCCFFFFEHHHHHHIJIJJJJGHHHJJGGIJJJJJJJJJJJJJJJJIIJI
@4200442/1
ttttaaactcatattttcatggtaccaagttatgaatttttcaaatcgcg
+4200442/1
CCCFFFFFHHHHHJJJJJJJJJIIJJJIJIIJJJJJJJJJJJJJJJJJJJ
@71439/1
ggcagagggaatctgattgtgctgttgtggaactgcttcacctgtggccg
+71439/1
@@?DDDDDH<DDFGHGIIECHGIIIIIIIIIIIIIGFGICEGGIFHIEHG
@71550/1
ggtggtgcacgcgcttgggcagagggaatctgattgtgctgttgtggaac
+71550/1
CCCFFFFFHHHHHJJJJJJJJJJJJJJJJJJJIJJJHIJJJJJIIJJJJJ
@71585/1
aggtgctgggcctcttgtatgcgaaggtgttgaggcgcttgtggtggtgc
+71585/1
@BCDDDEFFHGHHJJJJIIJJJJJJIJ?EFGEIIGJJJIJIHHGFGGBEG
@3732367/1
ggtacatgttgtgtacacctgagcgagactcataacgcagccagatgcca
+3732367/1
@@@DADDDAFFH?GHGBCEGGGGG:8@?E9?@DFAFCAHII@>FC@G4=F
@6778990/1
gtcttttctaacttgaacagtgcgatgttttacaagggcaggttgaactc
+6778990/1
CCCFFFFFHHHHHJJJJJIJHIJJJJJGIIJJJIGJJJJJJJHIJIJJJJ
@2662151/1
gtgatttttcaccgataacttccaatttgtatttgtcagcatagtagtcg
+2662151/1
CCCFFFFFHHHHHJIJJJJJJJJJJJJJJHIJJJJJJJJJJJJJIIJJJJ
@4201047/1
ggtggtgcacgcgcttgggcagagggaatctgattgtgctgttgtggaac
+4201047/1
CCCBDDDDHHHHGJIJGIIIGJJJJGGEHIIJJJJIJJJJJJJIIIJJJJ
@7286634/1
ggtgctgggcctcttgtatgcgaaggtgttgaggcgcttgtggtggtgca
+7286634/1
B@@FFFFFHHHHHJJJIJJJJJJJJJFGHIJHIJJJJJJJHJIIJJIIJJ
@7286708/1
cggtagcactgagtgacggcacctccgacactgaggtcacggtactcgcg
+7286708/1
BCCFFFFFHHHHHIJJJJJJJJJJJJJJJJJJJJJJIJJJJJIJJJJJJH
@4201562/1
gtgtgataccacaataatttagatcattacaaaatatgaatctacttatt
+4201562/1
CCCFFFFFHHHHHJJJJJJJJJJJJJJJIJJJJJJJJJJJJJJJJJJJJJ
@7784568/1
cttttagtaaaaaattctaatattataacattccctgtacgttcaaacgt
+7784568/1
?=?DBD>BDFHD:@FD?FHHIIIFII@H@?B9?DAE@FDDB?DFCFGII9
@3183190/1
gccacaatctggtctggagagaagatcctcatcttgtatagaggaggctt
+3183190/1
CCCFFFFFHHHHHJJJJIJJJJJJJJJJJJJJJJJJIJJJJJJJJJJJJJ
@6779740/1
accgtatataacagaccacacttttgagaggtcaccgccggtgtccaggt
+6779740/1
??@DDDDDHFHHDF@CBGGHEGBFEGGIGGE?CGGHHIED;7;;@FHGE.
@2662913/1
ggcgttgatgtcgcaagatagtgagacattcactttttagtcataatctt
+2662913/1
CCCFFFFFHHHHHJJJJJJJJHHIJJJJJJJJJJJJJJJJJJJJJJJJJJ
@7784752/1
agaagatcctcatcttgtatagaggaggcttgggctcgctctccgaaggg
+7784752/1
CCCFFFFFHHHHHJJJJIJJJJJJJJJJJJJHHJIJJJJJJJJJIJJIJJ
@7287504/1
gcatggcgatcatgtcgatggcttggtttattcccatcagtttggagttc
+7287504/1
CC@FFFFFHGGFFIIIJIJJJJIIIJIGIFIJGIJJGGIGGHJJI>FFFF
@7287668/1
tgggcctcttgtatgcgaaggtgttgaggcgcttgtggtggtgcacgcgc
+7287668/1
@@@FDFFFHFHHFHGJIEFGHHHEFHHIJGIIIIJGIIIECHHIJJJJHF
@7785013/1
cctgcaacttggccaggttagggccaacagattgtttgagatgtttgtga
+7785013/1
CCCFFFFFHHHHHJJJJHIJJJJJJJJJJJJJJJIJJJJJJJJIIJJIJJ
@7785024/1
gtggtgcacgcgcttgggcagagggaatctgattgtgctgttgtggaact
+7785024/1
CCCFFFFFHHHHHJJJJJJIJJJJJIJJJJJJJJJJJJJJJJJJJJJIJJ
@4741759/1
tgtaacaaaaagggggtatacatatcaattgcacggcttctagataacat
+4741759/1
?@:BDD?DBHFHHIII1?GDD<<DGI?BGG<FHII8ABHE<FE;C7=FHE
@4741784/1
gggaatctgattgtgctgttgtggaactgcttcacctgtggccggcggca
+4741784/1
CCCFFFFFHHHHHJJJJJIJJJJJJJJJJJJJJJJJJIIJJJJJJIJHFD
@7785527/1
ctggatggagtgagcacgggctctgtgcctggctcccatgtcacggtagc
+7785527/1
@@;DBD;DBD?DF<:EGG>@:8EDEC?<B<:BGD3BGFDFIIIIAF685=
@7288763/1
tgctgggcctcttgtatgcgaaggtgttgaggcgcttgtggtggtgcacg
+7288763/1
???=AADDHDHFFEAEFGIIC@FE:::E?9D@1@GHHI;C=FGH;CDEGE
@3735352/1
gttccagttctcgattatcgaatttttcgccatgagtaagcga
+3735352/1
@?;BDDDDB4ADFBFEG4FFFFF:FHEFE@E1?DFFFDBB3?;
@6251744/1
ggaactgcttcacctgtggccggcggcacgcagacgccttgatgacctcc
+6251744/1
CCCFFFFFHHFFFGGJJJIHGHIIJJIIJJFEHGFFFDEDDDDDDDCACD
@6251840/1
gttgtgtacacctgagcgagactcataacgcagccagatgccaaagttct
+6251840/1
B@@DBDBDHHHHHJIJIJJJJJIJJJJIJJJJJJJJJIJJJJIIJJFHIJ
@4743135/1
aggcgcttgtggtggtgcacgcgcttgggcagagggaatctgattgtgct
+4743135/1
@@CFFFFFGHGDFHHHGIIJIJJIGHIJJGGIIJIJGHGIIIJJJJIHHE
@1633993/1
gggtcattcaatgtctccttccgtcttgggtgaggcataacggggtgggt
+1633993/1
@CCFFFFFHHHHHJJJJJJJJJJHJJJJJJFHIJJJJJJJJJJJJGHIJ@
@5229937/1
tgtacattgaaaataaaaataaaaaaaatagcagggg
+5229937/1
;?:BBDDDBFH<FBDE9::??@FEHI@6D94<D>28:
@5765700/1
gtgctgttgtggaactgcttcacctgtggccggcggcacgcagacgcctt
+5765700/1
CC@FFFFFHDHHFIIIGGIIJJ3FFCFFHIIIIGIIJGEDBCDD@B@DBD
@1634073/1
gcaagaagtaccagaaacgggacttagccacaatctggtctggagagaag
+1634073/1
CCCFFFFFFHHHHJJJJJJJJJJJJJJIJJJJJJJJJIGIJJJJJIJIJI
@5765790/1
gcagccagatgccaaagttcttgatcttcactgggctcttctctgggatt
+5765790/1
CCCFFFFFHHHHHJJJJHIJJJJJJJJJJJJJJJJJJJJJJJJJJJJJJJ
@5230080/1
ggctgaattgcagcatcttgtcgagaacatgaagccgctttggtttacgt
+5230080/1
@@@DDDDDABDFF<B<CGHF:CGFFIFEFDB9CFFDFG>ADFE?DFFII;
@597314/1
cttgtattcaaaagaaaacctagaatcactggttcaaattcaaataaaat
+597314/1
CCCFFFFFHHHHHJJJJJJJJJJJJJJJJJJJIIJJJJJJJJGHHJJJJJ
@5230287/1
gtgacggcacctccgacactgaggtcacggtactcgcggtacatgttgtg
+5230287/1
CCCFFFFFHHHHHJJJJJJJJGIIGHIIJJDHHJJJJJJHHHHHHDFFFF
@5766320/1
ctatgccatttatcctcgcacgttggcagtaatagtacaagtgaaaagtc
+5766320/1
@@?DDDDDHACBDBABH6FHHIBGHIGIE9C?1CG::<:?9?9?DDF?9?
@5766377/1
cgcaagaagtaccagaaacgggacttagccacaatctggtctggagagaa
+5766377/1
CCCFFFFFHHHGHIJJJJJJJJJJJJJIJJIJJJJJJJJJJJJJIJHIJJ
@4201908/1
gcacagacacaggtgtcttcaacggaagagattccatttcccgtttagca
+4201908/1
CCCFFFFFHHHHHHIJJJJJJJJJJJJJJIIJIJIJJJJJJJJIJJJJIJ
@4744283/1
cctgacgcttagcaagtttcttagacttgccagttcccacttcacgacgc
+4744283/1
CCCFFFFFHHHHHJJJJJJJJIJJJJJIIJJJJHIIJJJJJJJJJIIJJF
@5766741/1
ttttggtactccagtttcttcatctcagtatgtatgtgtcggtccccagc
+5766741/1
CCCFFFDFFHHHHJJJJJJJIJJJJIJIJJJJIIIJHIIIIJIJJJJJJJ
@3737181/1
ctgcaatcctgcctcacatgattcatccacaaattccaacccttgcgttt
+3737181/1
CCCFFFFFHGHHHJJJJJJJIIJIJJIHIJJJJIJHIJJJFGHEDHIFHG
@5231079/1
gctgggcctcttgtatgcgaaggtgttgaggcgcttgtggtggtgcacgc
+5231079/1
CC@FFFFFHGHHHFGIJIJHHHIEGGHIIIJGIIIJIGIIGHIFGHIIJG
@4202277/1
ggtcttcttgaacttcttcaattgacgcaagaagtaccagaaacgggact
+4202277/1
CCCFFFFFHHHHHJJJJJJJJJJJJJJJJJJJJJGIJJJJJJJJJJJJJJ
@4202312/1
gggcacagttcctcgacgagcaagtagttcttgaagcacagacacaggtg
+4202312/1
CCCFFFFFHHHHHJJJJJJJJIJJHIJIIJJJJJJJJHHJJJJJJJJJFH
@3737931/1
attttgtttttctctgtgatctgtttcttggcatctatagatgtcggtgg
+3737931/1
@@@DFFDEHGHFHIIFFHIIJCHEHGJGGEGHEEGIIIFIGIJFHIGIGH
@3738133/1
ctccaaagcattctgggctgcagatgac
+3738133/1
@@@DDADDHF<DFGFBHBEEGFH?CH>D
@597789/1
ctagcacgtagttctcagcttccctgcaaagttaaccatcttgtattcaa
+597789/1
CCCFFFFFHHHHHJJJJJJJJJJJJJJJJJJJJJJJJJJJJJJJJJJJIJ
@2173503/1
ggtacatgttgtgtacacctgagcgagactcataacgcagccagatgcca
+2173503/1
?;@DBABB?CBAA<AGGAFCG?FHGG@F@FGHADHD@?@GI@BGH@HFFH
@1130713/1
tgcgaaggtgttgaggcgcttgtggtggtgcacgcgcttgggcagaggga
+1130713/1
CCCFFFFFDFFFHJJJIJJJIIGIJIJJFFGJJJJIJJJHHHHFFDDDDB
@3738455/1
acggtgtggtagcgggtcggacgagccgtgccttttattgcttggtg
+3738455/1
@@C=DDDDHFHHFIIIIIIII>GEHHIGHIIHHHHHGFFFFFFECAC
@74260/1
caccagtggtcttcttgaacttcttcaattgacgcaagaagtaccagaaa
+74260/1
CCCFFFFFHFHHHJJIJJGHIJHHIJJHIJHCHIJIIIJIJDGHIIJIJJ
@2174779/1
ttttttttttgttcccacatcaggatgtggattttaatgttatt
+2174779/1
???DDDDDDD??DDDBD;D390?D3?DBB=BDEEIAAA8AD;@C
@2664435/1
ctccgacactgaggtcacggtactcgcgatacatgttgtgtacacctgag
+2664435/1
CCCFFFFFHHHHHJEHHIJICBHHIIIJEIIIIJJIJJFHHIIIJJJJJG
@7289832/1
aggcgcttgtggtggtgcacgcgcttgggcagagggaatctgattgtgct
+7289832/1
@@@FFFFFDFDBFGGFGGIGIGIGIJGGEEHHHGIIBEHDHHGEHECEHH
@2175176/1
tgggcctcttgtatgcgaaggtgttgaggcgcttgtggtggtgcacgcgc
+2175176/1
@@CFFFFDHHGHHJJIJIIIJGHHEIHJJHIIJJJJJIGIIGGGIJIIHF
@6781673/1
tgtctgtctgtctgtctgtctgtccgtttgttctggtgaatctctgaaat
+6781673/1
CC@FFFFFHHHHHJJJJJJJJJIIJJHJIJIJIJJIFHIIJJJJJJJJIJ
@7290307/1
gtacgaatgtgctcttgaggtacttgaacatgggctccacttggtcaggc
+7290307/1
@?@DDDFFHFHHHIIIDBHGIIEGHEHGHIIIIFGIIIIIIIIBHGGEGI
@7290310/1
gcaagaagtaccagaaacgggacttagccacaatctggtctggagagaag
+7290310/1
CCCFFFFFFHHHHJJJJJJJJJJJJJJJJJJJJJJJJJJJJJJIIHJHII
@3740089/1
cggcgatgagagcccacgatgtaagtgcttcgggcttcaacagcttgtta
+3740089/1
CCCDFFFDDHHGHIIJIIGHIEGIGGIIIIHIIHGHIGHHIIJGEHIHIG
@74980/1
cttcgcaaccactaattccagtgataaattcactctagcacgtagttctc
+74980/1
@@@FDFFFDBCF?GBHGEGHACEHHACBFHBGI<?DB9CFCBHCG?FDGI
@7290587/1
gccagatgccaaagttcttgatcttcactgggctcttctctgggatttcc
+7290587/1
<<@DFFFFHHHHFHFHHIIGEHIEGEIJJGGGEHJIJGGIIIEI@DHJAE
@6781995/1
tgctgttgtggaactgcttcacctgtggccggcggcacgcagacgccttg
+6781995/1
@C@FFFFFHHGFDIIJJJJJJJJJIFGHIIIJJJJIGHGFFDDEDDDBBD
@7291389/1
gttcgtctgtgcgcgctaatctcagaaacggctgatccgagttggatgcg
+7291389/1
CCCFFFFFGHHHHJJJJJJJJJJJJJJJJJJJJJIJIJJGICEHJGIHGH
@7291503/1
tctgattgtgctgttgtggaactgcttcacctgtggccggcggcacgcag
+7291503/1
@@@FFFFFDHHHHIIJFHIIIJJJJCHIIJJGIJFHIGIEHIHHFFDCDD
@4204155/1
atacataataaaattagaggaagtaggtgctgggcctcttgtatgcgaag
+4204155/1
CCCFFFFFHHHHHIJJJJJJJJJGHJJHIJJJJJJJJJJJJIJJJJJHIJ
@4745344/1
ggtggtgcacgcgcttgggcagagggaatctgattgtgctgttgtggaac
+4745344/1
@@@DD??DDHFDHIGGGEGHIIGHIEECFHDGIIEFIIAGIGGHHGGHGG
@3741611/1
gcaagaagtaccagaaacgggacttagccacaatctggtctggagagaag
+3741611/1
CCCFFFFFHFHHHJIIJJIIGIJJJIJJDIJIJJJJJJJHIJJJIJGEHG
@4745568/1
gtcgatatgtggatgtagctgccattatgtagactgttgtgttgaccaat
+4745568/1
BBBFFFFFHHHHHJJIJJJJJJJJJJJJJJJIJJJJHIJIIJJJJJJIII
@7292201/1
atcctcatcttgtatagaggaggcttgggctcgctctccgaagggagctt
+7292201/1
@CCFFFFFHHHHHIIIIJJIIJEIJJFEHIIIHIIJJJJJEHIJIDIGIJ
@3741894/1
tgaggcgcttgtggtggtgcacgcgcttgggcagagggaatctgattgtg
+3741894/1
@@CDDDD>H>FFBGIGDEGGIIHGEEIII??DC@DDGGGECHHH@CBF;B
@598450/1
cttgggcagagggaatctgattgtgctgttgtggaactgcttcacctgtg
+598450/1
@?@FFFFDH?HHHGIHIIIIIIIFHIIFGIGGGIGIIIIIIIIICCHIFH
@7292550/1
ctgtgacttgtagtcaaggtggagattttactatctttcaagtcggcata
+7292550/1
BCCDFFFFHHHHHIIJJJJFHJJJIJJJJJJJJJJJJJJJJJJIIJJJJJ
@598485/1
cagcatacataataaaattagaggaagtaggtgctgggcctcttgtatgc
+598485/1
@@CFFFFFHHHHHJ2AGHJJJJJJJJJHHIIFHIJJJJJJJJJJJFHIJJ
@3188232/1
ggtgtgacatttataaatagtctttcctcataagaagttggttgaactgg
+3188232/1
B@BFDFFFHHHHHJJJIJJJHJJJJJJJJJJJJJIJJIEIJIJIIJJJJJ
@4746310/1
gcactgagtgacggcacctccgacactgaggtcacggtactcgcggtaca
+4746310/1
CCCFFFFFFFFHFIGGGJHIIJGIJIJJGHJDHIGJJHIGBHGIIHA=BE
@3188330/1
cgataccatacaccaaaatattttttacgatttttgtctgtctgtctgtc
+3188330/1
CCCFFFFFHHHHHJJJJJJJJJJJJJJJJIIJJJJJJJJJJJJJJJJJJJ
@3742723/1
tgcacgcgcttgggcagagggaatctgattgtgctgttgtggaactgctt
+3742723/1
@@@ABB@ADHD=DE?<?CG;808BDGHIGEGDHFGDBFG=CF@FGG;7=@
@7293130/1
gccagatgccaaagttcttgatcttcactgggctcttctctgggatttcc
+7293130/1
CCCFFFFFHHHHHJHIJJJJJJJJIJJJJJJJJJJJJJJJJJJJJJJJJJ
@5232677/1
cctgcaacttggccaggttagggccaacagattgtttgagatgtttgtga
+5232677/1
CCCFFFFFGHHHHJJJJFIIJJJJJJJJJIHIJJIJJJJJIIJIIJJIJG
@5232793/1
ctttggtttacgttccagttctcgattatcgaacttttcgccatgagtaa
+5232793/1
CCCFFFFBFHDFFHIIIG@FHGHI>?HGDHCD;FHEFHEEGEHGE>CBDD
@6255049/1
ggcgcttgtggtggtgcacgcgcttgggcagagggaatctgattgtgctg
+6255049/1
@@@DDDDDHF?FFECGAGFGFHIAHIIIIIIIICGEHIIII@DHIGHGIH
@2175632/1
gtcccgtacccatagcaacaagatcagcgactgtcacacggtagcggaag
+2175632/1
CCCFFFFFHHHHHJJJJJJJJJJJJJJIJJJJJJJJJJJJJHIJJJJJHH
@5232923/1
cgcagccagatgccaaagttcttgatcttcactgggctcttctctgggat
+5232923/1
CCCFFFFFHHHHHJJJJJJJJJJJJJJJJJJJJIHIJJJIJJJJJJJJJJ
@1635261/1
gtggaactgcttgacctgtggccggcggcacgcagacgccttgatgacct
+1635261/1
@BBFFFFFHHHG2AFHIJIJJJJJJJJJJJJJHHHFFDDDDDDDDDEDDD
@7293535/1
agttggtcttggttgaacggaactccaatcctttactcgaatagtctttt
+7293535/1
@C@FFFDFHHGHHJJJJJJJBHGIIJIIJJJJJJIJJJIIJJJJGGIIJJ
@7293718/1
gtggtcttcttgaacttcttcaattgacgcaagaagtaccagaaacggga
+7293718/1
BBCFFFFFHHHHHJJJJJJJJJJJJJJJJJJJJJJJGHJJJJJJJJJJJJ
@3743864/1
catacataataaaattagaggaagtaggtgctgggcctcttgtatgcgaa
+3743864/1
CC@FFFFFHHHHGJJJJJJJJHIJJIJJHIJJJJIJJJJJJJJJJJJJIJ
@6255499/1
gttgatatcttctggagtggtcattttgtctgtgatggcagtagacacac
+6255499/1
CCCFDDEDHFHHHJJJJAFHCFHGHJIHFHIGEEGIIJFIGFGHIIJIGI
@2176403/1
gacgcaagaagtaccagaaacgggacttagccacaatctggtctggagag
+2176403/1
CCCFFFFFHHHHHJJJJJJJJIJJIJJJJJJJJJJJJJJJJJJJJJJJIJ
@2665435/1
catctggttcatacggcgcgcggtcgcctccttgatgcattgcgtcagaa
+2665435/1
CCCFFFFFHHHHHJJJJJJJJJJJJJJJJJJJJHHHHHHHFFFFDDDDDD
@2176548/1
gccatcttcttgttcttgctgatgacggtagccgtgtgtttgcccacctt
+2176548/1
@@@ADDDDDHBFHGEIGIII<<F?EFHBFCF<EF:DFFCEHGHGCFEH@@
@5233440/1
tggagcttggtacaaagcaaaggtcgggcagttcgtcaacaagacattac
+5233440/1
@@@FFFDEHHDBBFEEHIGEBGICFDGGJJJHHCCHFCFICHGGFGHGHG
@599750/1
gacgatttcaccagtggtcttcttgaacttcttcaattgacgcaagaagt
+599750/1
CCCFDFFFHHHHHJHIJJJJJJJJJJJJJJJJJJJJJJJJJJJJJJJJJD
@1636036/1
cttgtattcaaaagaaaacctagaatcactggttcaaattcaaataaaat
+1636036/1
CCCFFFFFHHHHHJJJJJJJJJJJJJJJJJJJHIJJJJJJJJIJJJJJJJ
@7295122/1
gacggcacctccgacactgaggtcacggtactcgcggtacatgttgtgta
+7295122/1
CCCFFFFFHHHHHJJJIJJJJJJJJIJJGIIJJJJJJAGIJHHHHHHFCF
@3744836/1
gtccggaacatcaaatatcttgacttggcaaagagttgtcgatatgtgga
+3744836/1
@@@FF@@DF?DHGCHIHIGIIICGII@BEEEII3CCFGFHGBBFHGGHHF
@3745178/1
tgggcctcttgtatgcgaaggtgttgaggcgcttgtggtggtgcacgcgc
+3745178/1
;:=D?DDDFHHFFIIIHBCBHII9EG<EHGDHII?FGIGFHAHCHEGEHE
@2177785/1
gtgctgggcctcttgtatgcgaaggtgttgaggcgcttgtggtggtgcac
+2177785/1
CB@FFFFFHHHHHJJIJJJJJJIIJFGGHJJJJJIJIIJGIJHGIGHHGI
@5769316/1
ctggagagaagatcctcatcttgtatagaggaggcttgggctcgctctcc
+5769316/1
@@@@B?D?BFBADB?FEHGF@FICHHF@DBB8CFHEC<BF<B?F@@FGGG
@4204905/1
gttgtgtacacctgagcgagactcataacgcagccagatgccaaagttct
+4204905/1
CCCFFFFFHGHHHJJJJJIJIJJJJJJJIIJJJJJJIJJGIJJJIIIJJJ
@5770002/1
gactgtcacacggtagcggaaggtgggttcgtgaatcatgccctcaatct
+5770002/1
C@@DFFFFHHHGFHIJJIIHGIJ?DGHIIIJHIGGIFIJJIIIGHIIJIJ
@7788130/1
ccacgatgtaagtgcttcgggcttcaacagcttgttagcttgccattgac
+7788130/1
CCCFFFFFHHHHHIJJJJJJJJJJJJJJJJJJJJJJJJJJJJJJJJJJJJ
@3746668/1
gtggcgttgatgtcgcaagatagtgagacattcactttttagtaataatc
+3746668/1
@@<DDD1A1C>DABDEFGIIFIGCD<FIIFFFEIFEIFCDDGF4BFIFED
@4205482/1
gaactgcttcacctgtggccggcggcacgcagacgccttgatgacctcca
+4205482/1
CCCFFFFFHHHHHHHHJJJJJJJJJJJJJJJHHHFFDEDDDDDEDDDDDC
@3189657/1
ccatgtcacggtagcactgagtgacggcacctccgacactgaggtcacgg
+3189657/1
CCCFFFFFHHHHHJIJJJJJJJJJJIJJJJJJJJJJJJJJJJJJHJJJJJ
@6783659/1
gcgaaggtgttgaggcgcttgtggtggtgcacgcgcttgggcagagggaa
+6783659/1
@?@ADDD2A<CF?BGCDGBBGFHIB?AFGGGBFIIIGHGIHHHEBDDBAC
@7788876/1
tgattgtgctgttgtggaactgcttcacctgtggccggcggcacgcagac
+7788876/1
CCCFFFFFGHGHHJFHIJGIJJJJIJJJJIHIIGIIJJIEAEHFDCDDDB
@7295435/1
actgagtgacggcacctccgacactgaggtcacggtactcgcggtacatg
+7295435/1
@@@DADFFDHHFHJJIHGIG:FHGFGHIG?FGBG>6BFHIGIIHBDDFF>
@7295532/1
gacgcaagaagtaccagaaacgggacttagccacaatctggtctggagag
+7295532/1
CCCFFFFFHGHDFHIJJJJJJJJJJJJIIJJJJJJJJJIJJIJJJJJJGJ
@6256642/1
gcttcacctgtggccggcggcacgcagacgccttgatgacctccactttg
+6256642/1
CCCFFFFFHHHHHIJIHJIIJJJJJGIJHHHFFDEEEDEEDDDDDDDDDD
@2178797/1
agcatacataataaaattagaggaagtaggtgctgggcctcttgtatgcg
+2178797/1
CCCFFFFFHHHHHJJJJJJJJJJJJJJJJJIJIGIIJAGIIJJJJJJJJJ
@7296621/1
gcagagggaatctgattgtgctgttgtggaactgcttcacctgtggccgg
+7296621/1
CCCFFFFFDHHHHJIJJJHIIJJJJJIIJIJIJJJJJJIIJIHHGJJIJJ
@7296792/1
gctgataataatgtggcccgtgcttttatacaatgcgttatagtcacttt
+7296792/1
CCCFFFFFHHHHHHIJJIJJJJJIIIJIJFGIIIIIIIJJJJJIIJIJJJ
@2179941/1
gcctcttgtatgcgaaggtgttgaggcgcttgtggtggtgcacgcgcttg
+2179941/1
CCCFFFFBFDHGGIEGGICFCGGDBGGBEGIIDGHA;C;BFHIIIDEFFD
@7296889/1
gtagctgccattatgtagactgttgtgttgaccaataatgggttaatcag
+7296889/1
CCCFFFFFHHHHHIJGGIJJGHIIJJIGIJHIIGHHIJIIIJHHGGIIJH
@2180335/1
gacgcaagaagtaccagaaacgggacttagccacaatctggtctggagag
+2180335/1
@@@FDFADDFGA?BGGBEEGHIIB@GGGGB<>HGGCHCGIH8?@;@DH;;
@7297394/1
taggtgctgggcctcttgtatgcgaaggtgttgaggcgcttgtggtggtg
+7297394/1
B@CFDFFFHHHGFIJJJJIJJJJJIJJJFHHHJIJJJJJJJIIIIHHIHI
@2667265/1
gaggaagtaggtgctgggcctcttgtatgcgaaggtgttgaggcgcttgt
+2667265/1
@@@FDDDBFFH?CGDFE=GFHEHGIBHHHCHGCFH:B?FFGGIBABGHI=
@7297473/1
tttcgatcttgttatacgtaaaacaaactcgtactaaggcctaagaacag
+7297473/1
CCCFFFFFHHHHHJIJJJJJJIJJJJJIIGJIJJJIJJJJIJJJJIJJJJ
@1132875/1
attttgtctgtgatggcagtagacacacgcctgtgtaaatattcagcaaa
+1132875/1
CCCFFFFFHHHHHJJJJJJJJJJJJJJJJJJJJIJIIJJJJJJJJJJJJJ
@2667320/1
gccagatgccaaagttcttgatcttcactgggctcttctctgggatttcc
+2667320/1
CCCFFFFFHHHHHJIIJJJJJJJJJJJJJJJJJJJJJJJJJJJJIJJJJJ
@2667340/1
agcacgtagttctcagcttccctgcaaagttaaccatcttgtattcaaaa
+2667340/1
CCCFFFFFHHHHHJJJJJJJJJJJJJJJJJJJJJIJJJJJJJJJJJJJJJ
@78723/1
ctcccgtcgatgaccagcagaaggcgtgttaccgaccagagtagcaacca
+78723/1
@CCFFFFFHHHHGJEIIIIIEGIIJJJJJJJGIJIJIJJJJCHGIJJJID
@7297726/1
agggaatctgattgtactgttgtggaactgcttcacctgtggccggcggc
+7297726/1
CCCFFFFFHHFFHIFHIJJJIIIIIJJJJJJIJJJJJJJHIJJJIIIGFD
@5234428/1
cgctgcaggagcttatacaaagcattctctcgagtatccttgggctccgc
+5234428/1
@7@DDDDD>FDADFG>@:AB>GHIGC>FB@FBEF:?DGH?FFF;BFFH6F
@2180945/1
ggcgcttgtggtggtgcacgcgcttgggcagagggaat
+2180945/1
@;?7?ADB<ABCC:@C4CE;@?DGEIB9B>FFE@AA9=
@2180959/1
agcatacataataaaattagaggaagtaggtgctgggcctcttgtatgcg
+2180959/1
CCCFFFFFHHHHHJJJJJJJJJJJJJHIJJIIJJJJJJJJJJJJIJJJJJ
@2180979/1
cgcaagaagtaccagaaacgggacttagccacaatctggtctggagagaa
+2180979/1
CCCFFFFFHFHHHJJJJJJJJJJJJJJJJJJJJJJJJJJHJJJJIJIJJI
@2667664/1
gaggcgcttgtggtggtgcacgcgcttgggcagagggaatctgattgtgc
+2667664/1
CCCFFFFFHHHHHEHIGHIJJJJJJJJJJJJJJJJJJJJHHHHHHFFFFF
@5774037/1
gtgtacacctgagcgagactcataacgcagccagatgccaaagttcttga
+5774037/1
@CCDDDDB?CDDHGGGIIJJGIJIGHGGGGGIGIBHIIIJIIJIIGFHII
@5774380/1
ggcgcttgtggtggtgcacgcgcttgggcagagggaatctgattgtgctg
+5774380/1
CCCDFFFFHGHHHIJIJJIJIIJJJIJJJIIHHJJBEIIJJIIJJJFGIE
@2181670/1
ggcgcttgtggtggtgcacgcgcttgggcagagggaatctgattgtgctg
+2181670/1
CCCFFDFFDFBFFGFHGIIIIGIJJEIIJGHIIGIGGGIIJJIJJJJJIH
@5235044/1
gttgaggcgcttgtggtggtgcacgcgcttgggcagagggaatctgattg
+5235044/1
CC@FFFFFHHHHHJJJIJJHHIJJJJJJJJJJJJJJJJJJHHHGFFFFFF
@1133819/1
aactccaatcctttactcgaatagtcttttctaacttgaacagtgcgatg
+1133819/1
@@@FFDEDHHHFFIJJGIJIJJJJGIIJIJJJJJJJJJIJJJJGIIIIJJ
@7299022/1
gtgctgttgtggaactgcttcacctgtggccggcggcacgcagacgcctt
+7299022/1
@?@DFDDEFHHHHIJIIHJJJIJDHIFHGIJJJJIJIHHFFDDDBDBDBD
@4747868/1
gtagcactgagtgacggcacctccgacactgaggtcacggtactcgcggt
+4747868/1
CCCFFFFFHHHFHJJJJJJJJJJJJJJ@GIJJJJHIJJJJGIJJJJJHFB
@7299081/1
cacagctcttgcagccatccaacaggattgcccatcaatttatcttcaaa
+7299081/1
CCCFFFFFHHHHHJJJJJJJJJJJJJJJJJJJJJJJJJJJJJJJJJJJJJ
@2668391/1
tgctgggcctcttgtatgcgaaggtgttgaggcgcttgtggtggtgcacg
+2668391/1
@@CFFDDBHHHHBHGHHIIIEFAHHEFHHGIIGIIIIIHGICHGHDEGGH
@1636627/1
ggacttagccacaatctggtctggagagaagatcctcatcttgtatagag
+1636627/1
?@?DDDA>>F?FFHIGHEAEDD<BFHGIGHB>EG@@BGGHCGGHGGIIA>
@5235382/1
tgtcacggtagcactgagtgacggcacctccgacactgaggtcacggtac
+5235382/1
CCCFFFFFHHHHHJJJJJHHIJJJJJJJJJJJJJJJJJJJJHIJJJJGIH
@1636696/1
gtagcggaaggtgggttcgtgaatcatgccctcaatctgcaccagttcat
+1636696/1
CCCFFFFFHHHFHIJEHJJIJJJIJJJJJJJJJJJJIJJJJJIJJIJJJJ
@2668499/1
gtgggttcgtgaatcatgccctcaatctgcaccagttcatatttgggcac
+2668499/1
CCCFFDFFHHHGHJJJJJJJJJJJJJJJJJJJJJJIIJIJJJJJJJJJJJ
@7299525/1
aggtgttgaggcgcttgtggtggtgcacgcgcttgggcagagggaatctg
+7299525/1
@BCDDDFFHHHHHJJJJIIJJJJHHJJJJJJJJJJJJJIJJHHHFFFFEE
@5235511/1
gtaggaactgtccctcggagatgccgtcccggtacataatgatacgatgc
+5235511/1
CCCFFFFFHGHHHJJJIIIJICIIJIHJJJJI@GHJJJIJIJJJJJIJJJ
@7299647/1
acttcacgacgcttcagcagagtgcacacaatggtgaactggcgttcatg
+7299647/1
CCCFFFFFHHHHHJJJJJJJJJFHIJJJJJJJJJHHIJJJJJJJIJJJJJ
@2668788/1
ggtcacggtactcgcggtacatgttgtgtacacctgagcgagactcataa
+2668788/1
@@@DDDFF?FHHHIGGIIGIEHEFHIIIHIFIJEHEHJJJBHGHIJIIJJ
@603371/1
agagaagatcctcatcttgtatagaggaggcttgggctcgctctccgaag
+603371/1
@C@FFFDDHDHHHGIGIICHEHGI9<EDDEEHG?:8CB8?BGGDHIGB=;
@1637158/1
gctgggcctcttgtatgcgaaggtgttgaggcgcttgtggtgg
+1637158/1
@@@DDD?BFBDFDF?CGIHC<@@:CEDFB?DHEGEHIBFIFC;
@3748743/1
cgagctcatcgactgtggcaatctttgcatggaatgttatctccaactcg
+3748743/1
B@CFFFFFDHH?FIJHIIJJJJJIJDIJJJIIHIJJHGIIJIIJJIIJJI
@4748841/1
atcttcagatactccaaagcattctgggctgcagatgactgtgcatcctt
+4748841/1
@C@FFBDDHHAFHIGGGGIJJJJJJIEGIJJJJJGIJEEHGIIIE9BG@<
@4748863/1
agcatacataataaaattagaggaagtaggtgctgggcctcttgtatgcg
+4748863/1
CCCFFFFFHHHHHJJJJJJJJJJJJJGIJJHHIJIJIJJJJJJJIIJJJJ
@2668920/1
gtttattttgtttttctctgtgatctgtttcttggcatctatagatgtcg
+2668920/1
CCCFFFFFHHHHHJJJJJJJJJIGJJJIJJJJJIJJJJJJJJJIJJJIIJ
@7300231/1
gccagatgccaaagttcttgatcttcactgggctcttctctgggatttcc
+7300231/1
CCCFFFFFHHHHHJHIJJJJJJJJJJJJJJIJJJJJJJJJJJJJJJJJJJ
@3191268/1
ctcatcaactcgttacatcacctcgtttatgttttgagactagctacgat
+3191268/1
CCCFFFFFHHHHHIJJJJJJJJJJJJJJJJJIIIJGIJJJIIHIGIJGII
@6784694/1
gcccattttcacaggcaagggatcctaacttcgcaaccactaattccagt
+6784694/1
CCCFFFFFHHHHHJJJJJJJJJJJJJJJJJJJJJIJJJJJJJJJJJJJJH
@5236136/1
gccagatgccaaagttcttgatcttcactgggctcttctctgggatttcc
+5236136/1
CCCFFFFFHHHHHJHIJJJJJJJJJJJJJJHJJJJJJJJJJJJJJJJJJJ
@5236288/1
gtttcttggcatctatagatgtcggtggcgcacagggcacgcttgcgcat
+5236288/1
CCCFFFFFHHHHHJJJJIJJJJJJJGHIIJJJJJJJJIJJJJJJJJJJJH
@4749560/1
cgcggtacatgttgtgtacacctgagcgagactcataacgcagccagatg
+4749560/1
CCCFFDDFHHHHHJIJJJJIIHIIJJJJJJIJJJIJJJJIJJJJJIJIJI
@78931/1
ggcagagggaatctgattgtgctgttgtggaactgcttcacctgtggccg
+78931/1
CCCFFFFFHHHHHJJJJJJIJJJJJJJJJJJJJJJJJJJJJJJJIJJJJJ
@2669007/1
atcattcctagaatagttcagtaagaagttgatatcttctggagtggtca
+2669007/1
CCCFFFDFHFHFHGGGHIJJGHHGIEHHFHJJIGIJJIJJJIIICFECFH
@6785335/1
gacgatttcaccagtggtcttcttgaacttcttcaattgacgcaagaagt
+6785335/1
CCCFFFFFHHGHHJHIJJJJJJJJJJJJJJJJJJIJJIJJJJJIIJJIJ?
@2669108/1
ggcagagggaatctgattgtgctgttgtggaactgcttcacctgtggccg
+2669108/1
CCCFFFFFHHHHHJJJJJJIJJJJJJJJJJJJJJJJIJJJJJJJJJJJJJ
@4749755/1
tggtgataaagataagtataggctcaaaacctaacgacatcaatcaccag
+4749755/1
<@@DDDDDFHFGHIDGFB?BAFEDGFCH?;F;FAHGFHIIIEGHIEGEHF
@4749793/1
gtaggtgctgggcctcttgtatgcgaaggtgttgaggcgcttgtggtgg
+4749793/1
@C@FF;ABFFFHFIGFEACEHDHCEBFED:CGGE<DDHGHBHHGG7.;C
@79163/1
gcaagaagtaccagaaacgggacttagccacaatctggtctggagagaag
+79163/1
CCCFFFFFHHHHHJJJJJJJJJJJJJJJJJJJJJJJJJIIJJJJJJJJJI
@4749960/1
aattagaggaagtaggtgctgggcctcttgtatgcgaaggtgttgaggcg
+4749960/1
@@@FFFDFGHHGHJJJEHGIGEGHGIIIJJJJIJJJEFHIBFBHIJJIII
@4750038/1
cgatgttttacaagggcaggttgaactcacaccattcaatttaaaagaaa
+4750038/1
CCCFFFFFHHHHHJJIIJJIDHGIHGIGIJGEHIJJJGIJJJJJGGGGIH
@3750298/1
gctgggcctcttgtatgcgaaggtgttgaggcgcttgtggtggtgcacgc
+3750298/1
@@@FFDDDHFFHHHGHGGGGAHH1?:?:DCG1D8@FF=FHGGD;CHG@;8
@79574/1
gccctaagtaagtatacatctattaaattcaaacgcagagctcattatgt
+79574/1
C@CFFFFFHGFHHGHGFBHGHIJJJGFBHHEEFFEHDDFEFHGFHIADHB
@7790708/1
gacgcaagaagtaccagaaacgggacttagccacaatctggtctggagag
+7790708/1
CCCFFFFFHHHHHIJJJIJIJIGIIIIHIIIJIJIJIGIJFHHIIJGGJJ
@4207467/1
aataaaattagaggaagtaggtgctgggcctcttgtatgcgaaggtgttg
+4207467/1
??@BDDDDHHFDHGGEHBED?<AFHCC;BGGEGHGCFGEAFHAGHDGBFI
@7791152/1
cgcaagaagtaccagaaacgggacttagccacaatctggtctggagagaa
+7791152/1
CCCFFFFFHFHHHJJJJJJJJJJJJJJJJJJJJJJJJJJHHIJJJJJJJJ
@5776137/1
gcctggctcccatgtcacggtagcactgagtgacggcacctccgacactg
+5776137/1
CCCFFFFFHHHHHJJJJJJJFGHJJJJJJJHIIJJJIJJJJJJJJJJJJJ
@4207890/1
ggtcggtcaccgaaggcggcggccgcattcggtttaaccgaaaccgaatt
+4207890/1
@C@DDFFFFHFHHJIJFIJGHIFFDBDDDDDDDBDDDDDDDDDDB@9DDD
@4207950/1
gtgctgttgtggaactgcttcacctgtggccggcggcacgcagacgcctt
+4207950/1
CCCFFFFFHHHHHJJJJJJJJJJJJJJJJJJJJJJJJHHFFDDDDDDDDD
@5776349/1
tgtttattttgtttttctctgtgatctgtttcttggcatctatagatgtc
+5776349/1
CCCFFFFFHHHHHJJJJJJJJJJJJJJJIJJJJJJJJJJJJJJJIIJIIJ
@7791485/1
ggtgcctagagggacgggagtccatccacggctttttccagatccactct
+7791485/1
CCBFFFFFHHHHHJJJJJJJHIIIJJJIJJJJJJJJJHJJJJJJJJJJJJ
@5776458/1
gtgaatcatgccctcaatctgcaccagttcatatttgggcacagttcctc
+5776458/1
CCCFFFFFHHHHHJJJJJJJJJJJJJJHIJIJJJJJJJJJJJJJIJJJJJ
@5776474/1
gtgctgggcctcttgtatgcgaaggtgttgaggcgcttgtggtggtgcac
+5776474/1
CCCFFFFFHFFHHJJHIJIJJIIJJCFGHGGIJGGJJJJHGIIJJGHHII
@4751082/1
ctgagcgagactcataacgcagccagatgccaaagttcttgatcttcact
+4751082/1
CCCFFDDDH<DHHGGIEBHEHIAHIIIIIIIICCD?BGIIGEBHIBFHII
@2183903/1
gcacgcgcttgggcagagggaatctgattgtgctgttgtggaactgcttc
+2183903/1
BC@FFFFFHHHHHJJJJJJJIGIJJJJJJJJJJJJIJJIIJIJJJJJJJJ
@81013/1
gttgtggaactgcttcacctgtggccggcggcacgcagacgccttgatga
+81013/1
B@CFFFFFHHHHGGIJJIIIJIGGIJJIIIIIJJHHFFDEDDDDDDDDDE
@4751227/1
ctggtgccttgggaagcctttgtgcgccacatcaatgttgataaaggctt
+4751227/1
@@CFDFFFHHHHGIIJIJJGEHHHGIIJGHHIIIGIIIIJIHIHJIJGIG
@7303696/1
atctggtctggagagaagatcctcatcttgtatagaggaggcttgggctc
+7303696/1
CCCFFFEFHHHHHIJJJJJJJJJJJJJJJJHIJJJJJJHJJJJJIJJJJJ
@2184202/1
ttatcatcgttctcagcatggtaagaaggtggcggccagaatctagacat
+2184202/1
CCCFFFFFHHHHHJJJJJJJJHJJJJJJJIJJJJJJJIJJJJJJJJJJJI
@604040/1
cctctatactttgcgttaaaataatgcccattttcacaggcaagggatcc
+604040/1
CCCFFFFFHHHHHJ1BFHIJJJJJJJJJJJJJJJJJJJJJJJJJIJJJJJ
@604075/1
ctctgtgatctgtttcttggcatctatagatgtcggtggcgcacagggca
+604075/1
CCCFFFFFHHHHHJ2AEHHIJJJJJJJJJJJJJJJJIIJJIJJJIJJIJJ
@5236586/1
gcaaatttttggttttaaccacatagttcccgatctcgcgggatctcttc
+5236586/1
CCCDDFFDDHF?<CFHGBHGGGIIIIIIIGHIIGHIIIIEIGEIHEEHHF
@7304072/1
gcctcttgtatgcgaaggtgttgaggcacttgtggtggtgcacgcgcttg
+7304072/1
CCCFFFFFHHHHHJJJJJFHIIJJJJJJJJJJIJJJJJIIJJJJJJJJJH
@604280/1
gccacaatctggtctggagagaagatcctcatcttgtatagaggaggctt
+604280/1
@??DDDDDB<ACFB>GEAHABH@HEHHGGGDHIDHHCDFGHCGIIIIIII
@6260780/1
ggcgtcgcttgcggtaccggcgtcggttgcggaaccagcctcgcg
+6260780/1
@@@DDDDAF=?;DFEFEF:C@D0?@F;@4?ADB<6=5;=?9??B?
@604580/1
ctgggcctcttgtatgcgaaggtgttgaggcgcttgtggtgg
+604580/1
<@?DD<?BFA?AFF<GBGCHEH2<CFEECDHHFIFIIIII<;
@4752246/1
gcaagaagtaccagaaacgggacttagccacaatctggtctggagagaag
+4752246/1
CCCFFFFFFHHHGJJJJJJJJJJJJJJJJJJJJJJIIIIJJJGJJJJJJI
@7304615/1
taataaaattagaggaagtaggtgctgggcctcttgtatgcgaaggtgtt
+7304615/1
@@@FFDDEHDBFDEH@FFFHHIHHGIJGIEGGIJJIDHGHIJGDHHDFHG
@3750472/1
gtcacggtagcactgagtgacggcacctccgacactgaggtcacggtact
+3750472/1
@=@DFFABDFDDHIGII<FHGIGIIGHIIIIIIIIIIECH=FAGEBDCHH
@1638107/1
ctgttgtggaactgcttcacctgtggccggcggcacgcagacgccttgat
+1638107/1
CCCFFFFFHHHHHJJJJIIIGHIHHIIHIIJIJIJGHFFFDEDDDDBCCA
@1638230/1
gcactgagtgacggcacctccgacactgaggtcacggtactcgcggtaca
+1638230/1
@@@DDDDD22ADC:FGFGEGHIIIIGIIIIGCFEDHI;CGFCHI:A:?BE
@2669697/1
gcttgggctcgctctccgaagggagcttgcggccgatgacctcatactcc
+2669697/1
CCCFFFFFHHHHHJJJJJJJJJJIIIJJIJJJJJJIJHHHHFFFFFFEEE
@6785946/1
gtaggaagtaggtgctgggcctcttgtatgcgaaggtgttgaggcgcttg
+6785946/1
CCCFFFFFHGHGHIJJJJIIIJJJJJJJJIJJIIIJDGHHHIIJIIJJJJ
@4208677/1
atacataataaaattagaggaagtaggtgctgggcctcttgtatgcgaag
+4208677/1
@@@DDDADH?FHHGGBHCHI:<FFEHFHFEHI@F;CGHGGIHBGDBF=D>
@2669814/1
gcggcaaacgcctattaacattatcatcgttctcagcatggtaagaaggt
+2669814/1
CCCFFFFFHGHHHJJJJJJJJJJJJJJJJHJJJJJJJJJJJIIJIJIJJ=
@4208840/1
gtttattttgtttttctctgtgatctgtttcttggcatctatagatgtcg
+4208840/1
CCCFFFFFHHHHHJJJJJJJJJJJJJJJJJJJJHJJJJJJJJJIJJJJJJ
@7305407/1
gcctcttgtatgcgaaggtgttgaggcgcttgtggtggtgcacgcgcttg
+7305407/1
CCCFFFFFHHHHHJJJJJHHHIJJJJIJJIJJHGIJJIHIJJJJJJHFFC
@3751031/1
cagcatacataataaaattagaggaagtaggtgc
+3751031/1
1;;;?:DDD:AC:<AAEEE<EFIDCCD<C2222:
@7305507/1
ctcgaataggaagtaatggaattttttgaccaactggaacatagcagcgt
+7305507/1
CCCFFFFFHHFHHEHHIJJJJJJJJJJJJJJJJJJJJJJJJJJJJJJJJI
@2186297/1
gacgcaagaagtaccagaaacgggacttagccacaatctggtctggagag
+2186297/1
CC@FFFFFHHHFHIIJJJJIJJJJJJJJJJJJIJJJJJIJIGHIIIGIGI
@1638729/1
gccatattcaaatgggaagtggtgataaagataagtataggctcaaaacc
+1638729/1
CCCFFFFFHHHHHJJJIIHHIJHHIJJJJJJJJJJIJJJJJJJJIJJJJJ
@7306101/1
gtgctgggcctcttgtatgcgaaggtgttgaggcgcttgtggtggtgcac
+7306101/1
CCCFFFFFHHHHHJJIJJJJJIIIJGHHIJIJIIJJIJJHIJGGIHHIJJ
@5237260/1
cctgtgacggcatagccgcagcctccgattgagtttgtgatggtgcctct
+5237260/1
CCCFFFFFHHHHHJJJJJJJJJJJJJJHIJJIJIJJIHJIJJJHIJJJJF
@7306503/1
gagggaatctgattgtgctgttgtggaactgcttcacctgtggccggcgg
+7306503/1
CCCFF?DDHFHADGHFB@CFHIIIIBG@DFEGFBFBBBHHG>GCHG<7@A
@5237521/1
gtcttcttgaacttcttcaattgacgcaagaagtaccagaaacgggactt
+5237521/1
CCCFFFFFHGHHHJJJJJJJJJJJJJJJJJJJJHIJJJJJJIJJJJJJJJ
@2670621/1
gccagatgccaaagttcttgatcttcactgggctcttctctgggatttcc
+2670621/1
B@CFFFFFHGHHHJFHIJJIIJJJJIGGIGEIGHIJJJJJGHJJHJJJJJ
@4209688/1
gtgcgcgctaatctcagaaacggctgatccgagttggatgcggttttcac
+4209688/1
BBBFFFFFHHHHHJJJJJJJJJJJJJJJJJJGIHIJJIJJJJJAHHHHHF
@7307043/1
ataataaaattagaggaagtaggtgctgggcctcttgtatgcgaaggtgt
+7307043/1
@B@FFFFFHHHHHFIIJJJGHHIIJIHJJJIJJEGIIIJIIJJGIJG?DF
@1639563/1
gacgatttcaccagtggtcttcttgaacttcttcaattgacgcaagaagt
+1639563/1
CCCFFFFFHHHHHJJJJJJJJJJJJJJJJJJJJJJJJJJJJJJJJJJJJF
@2670948/1
gtaagtcagctgttccacttcatcatcagggatcttgccgtcattgc
+2670948/1
CCCFFFFFHHHHHJJJJJJJJJJJJJJJJIJJJJJJJJJJIJJJJJJ
@1639626/1
gaggtgcttgtggtggtgcacgcgcttgggcagagggaatctgattgtgc
+1639626/1
BBCFDFFFHHHHHJJJIHJJJJIJJJJJJJJJJJJJJIIJJJJJJJJJJJ
@4209954/1
agagaagatcctcatcttgtatagaggaggcttgggctcgctctccgaag
+4209954/1
@@@FDFFDHFHHHIIIJJJEHIJIGHIBFGIHIDGHIGIIIJGHDHJGGG
@3192919/1
gtgtcgaccactgtgcctggttccacgttatattggacattaggaccgtc
+3192919/1
BBBFFFFFHHHHHGIHIHIJHIHIIJJFHHIIIIJJJJJHIIJJJJJJFH
@6787475/1
cacattttaataagtcactttctgagcacttataacctatctacacctag
+6787475/1
CCCFFFFFHHHHGJGGGIIJJGIJJGCGFHIIIJGIJJIJJJJJGICIIJ
@6787503/1
cacgtagttctcagcttccctgcaaagttaaccatcttgtattcaaa
+6787503/1
@@CFDDEDHHHGHJIJJIJJIEIJJIIFHIIIGIJJJIJJJJJGJJI
@6787534/1
ggttattgttatgtcgatgtcgaacccaaaaatgtaattaactttttttt
+6787534/1
@CBFFFFFHHHHHIJJJJJJJJJJJJJJJJJJJJGIJJJJJJJJJJJJJJ
@6787644/1
ctggagagaagatcctcatcttgtatagaggaggcttgggctcgctctcc
+6787644/1
BCCFFFFFGHHHHJJJJJJJJJJJJJJJJJJJJJJJJFHIIJJIJJJJJJ
@2671313/1
caccacagttccagtctcaggcacattgccattagtagactgatcagccg
+2671313/1
CCCFFFFFFHHHHJJJJJJJIJJJJJJJJJJJJJIHIGJHJJJJJJJJJI
@5238270/1
gtttattttgtttttctctgtgatctgtttcttggcatctatagatgtcg
+5238270/1
CCCFFFFFHHHHHJJJJJJJIJJJJJJJJIIIJBDAEHGIAF@FGIGIE=
@5238278/1
ctttcaaaagattgaataaaaccttcgcggtaaacctttgcttcgtaaat
+5238278/1
CCCFFFFFHHHHHJJJJJIJJJJIJJJJJJHHHJIJGGIIIJGJIIJGII
@1135125/1
gcaagaagtaccagaaacgggacttagccacaatctggtctggagag
+1135125/1
@@@DBDBB=ACFHAFBGHCGFGBFGGGIEHBFDDDFHG?DFEECHBF
@605040/1
gctgcagatgactgtgcatccttgctagtaagtcctgagccatagcaaac
+605040/1
CCCFFFFFHHHHHJJJJJIJJJJJJJIJJJJJJJJJJJJJJJJJJJJJJH
@3193536/1
ccgacactgaggtcacggtactcgcggtacatgttgtgtacacctgagcg
+3193536/1
CCCFFFFFHHHHHJJJJJIJJJJJJJJHIJJJJJJJJIIJJGHHIIJJJJ
@5238504/1
gccagatgccaaagttcttgatcttcactgggctcttctctgggatttcc
+5238504/1
@@BFFFFFHHHHHIJJIGHIHIGGJIIIIJJJJJJJJIIJJIIJGIIJII
@4752887/1
gcaagaagtaccagaaacgggacttagccacaatctggtctggagagaag
+4752887/1
CC@FFFDFADBFHEGEIICFDHICHEGGIIGHIIGHEADHCHHCH9B??F
@605426/1
agcggaaggtgggttcgtgaatcatgccctcaatctgcaccagttcatat
+605426/1
CCCFFFFFHFHHHJJJJJJJJJJJJJJJJJJJJJJJJJJJJJJIIJJJJI
@4753112/1
ggcgcttgtggtggtgcacgcgcttgggcagagggaatctgattgtgctg
+4753112/1
@C@DDDDDHFHFHIIGHIGGGIIGGGEGGDHDCHGIGHGIJCEGC@DAEE
@3194102/1
gttgtggaactgcttcacctgtggccggcggcacgcagacgccttgatga
+3194102/1
CCCFFFFFHHHHHJJJJJJJJHIJJJJJJJJJIJHHFFDEDDDDDDDDDE
@4753309/1
ggctcgttgtggcgcgccttgtcttgtaaaagagtgatctgctgttcttc
+4753309/1
CCCFFFFFHHHHHJJJJJIJJGIJJJGHIJJJJIBFGHIJJJIIIJJIJG
@5239028/1
gaaggtgttgaggcgcttgtggtggtgcacgcgcttgggcagagggaatc
+5239028/1
@;8DDADDFCFHHIIIIEGFGFGCHGEHGGGI<FGEGGIIGEE=EB=;66
@7792440/1
gcctcttgtatgcgaaggtgttgaggcgcttgtggtggtgcacgcgcttg
+7792440/1
@CCFFFFFFHHHHJGGIJGHHIJIJJIJJIJIFIGGIGIGGGIIIIHEFD
@6262088/1
gaggaagtaggtgctgggcctcttgtatgcgaaggtgttgaggcgcttgt
+6262088/1
CCCFFFFDFFHAFGGHIJJHHHGHIHHIJJJJJJJ?DBGHIJIJJIHIJC
@4753626/1
gccaattcactgttcattacctgtgaaaactgcccctcagatacaccgtc
+4753626/1
@@@FDDEDDDFHFGEHEFIGEEIEHIEGIEEHGIIBHIJEHIIIIGCHDH
@1136055/1
gcgccattttggccgcagctcgcttggcttgagatttgttgcgaccgatg
+1136055/1
@BBFFFFFHHHGHJIIGIJJJIJJJJJJIJJDHHIJJIIJJJIJJJFDDD
@4210311/1
ccatagcaaacagccactggcaatgtggatagctggacaaggcactggca
+4210311/1
@@@FFFFFHHHHHJJJJJJJJJIJJJJJJJJJJJJJIIJJJJJJJJJJJJ
@6262234/1
gccatcttcttgttcttgctgatgacggtagccgtgtgtttgcccacctt
+6262234/1
@C@DADDDDFFDHIGHCFD@H>:CFGGHHI><EG::DGHGGHG@DHGB8B
@82353/1
cgataacttccaatttgtatttgtcagcatagtagtcggcaaacgttaag
+82353/1
CCCFFFDFFHDH<EHIIHHIIGIHGGHIIIIIIIIIIHIIIGGGIIIIHE
@4210499/1
ctcttatatgggcagctcgaacacggttaccgggaattttgtttggtatc
+4210499/1
CCCFFFFFHHFHHIJJJIJJJJIIHJHIJJIJJJIJIGIIIJJIIIIJIE
@5779605/1
ctcatcttgtatagaggaggcttgggctcgctctccgaagggagcttgcg
+5779605/1
@@@DDDD;FADFCCFGIFC>GBGFGGIGGA8BFECHIBFIEHCBGGI@=A
@3195118/1
gacgcaagaagtaccagaaacgggacttagccacaatctggtctggagag
+3195118/1
?@@D?DDA?CDHHBGFHHIICBGFEHDBFBDBGEDHGIIII8BGEHCBCF
@1136750/1
aggtgctgggcctcttgtatgcgaaggtgttgaggcgcttgtggtggtgc
+1136750/1
CCCFFFFFHHGHHJJJJJJJJJJIIIJCFGHIHJJIJJJJJHJJIJJHII
@1136899/1
cggcacctccgacactgaggtcacggtactcgcggtacatgttgtgtaca
+1136899/1
@@CFFFFFFHHHHJJJIHHJJJIGGIFHGHHFHGIGHHIIGJJJDDHEFH
@7793732/1
gtacacctgagcgagactcataacgcagccagatgccaaagttcttgatc
+7793732/1
@@@FFFDFFFHHDEF@FEGGIJGFFHGH>AFHCHGGDGGGGDHFHJCEIJ
@6263017/1
tgatagagacgatttcaccagtggtcttcttgaacttcttcaattgacgc
+6263017/1
<<?DD:AAFAFFFII@GF@<:3<9ACHIECF4?C??FBFGFFIFAD?D:D
@5780151/1
ctgggcctcttgtatgcgaaggtgttgaggcgcttgtggtggtgcacgcg
+5780151/1
@;?DADDDHHHFHHIIIIIGII<CCGEHGGGIIDDGHIGFHIA@GGH@EE
@7793882/1
cgccaattcactgttcattacctgtgaaaactgcccctcagatacaccgt
+7793882/1
@@@FFFFFFF?DFHIEGHHEBEHFEGGGIIBHEDHGEGHGGGIGIGDBDB
@6263200/1
aagtaggtgctgggcctcttgtatgcgaaggtgttgaggcgcttgtggtg
+6263200/1
CCCFFFFEHHHHHJGJJJJJJJJJJJJJIIJCGHHIJJJJJJJJJJJJJJ
@7794022/1
gacgatttcaccagtggtcttcttgaacttcttcaattgacgcaagaagt
+7794022/1
;=?D=BDDFFFFB;<:E<<I@H@C:??B2<CB?B><FFFE@CD@DGGII?
@7794055/1
cagcgaaatagtcacacccacgttggttatcaagtggcttggtaggatcc
+7794055/1
CCCFFFFFHHHHHJJJJJJJJJIJJJJJJJJJJIHGJJJJEGDEGIGEFH
@7794143/1
tttagaagtatgtttttagctgtcatctggttcatacggcgcgcggtcgc
+7794143/1
CCCFFFFFFHHHHIJJJJJJJJJJJJJJJJJIJJJJJJJJJJJJJJHHFD
@6263498/1
cgcaagaagtaccagaaacgggacttagccacaatctggtctggagagaa
+6263498/1
CCCFFFFFHFHHHJJJJIJJJJJJJJJJJJJJJJJJJJJIIJJJGIIJJJ
@4211720/1
taggtgctggggctcttgtatgcgaaggtgttgaggcgcttgtggtggtg
+4211720/1
@@CFDFFFHGHHGJIIJJHIJJJJIIJJCDDFHHIJIJJJJJFGGGIHAE
@7308063/1
ctggacaaggcactggcaacgaccaatcatggacttttcttcaatatcca
+7308063/1
CCCFFFFFHHHHHJJJJJJJJJJJJJJJJJJJJJJJJJJJJJJJJJJJJJ
@7308144/1
gacggcacctccgacactgaggtcacggtactcgcggtacatgttgtgta
+7308144/1
B@BFFFFFHHGHHJIJIJJJIJDHHIJJGGIJJJJJJHHGIHHHHHHEFF
@2188703/1
cttggcatctatagatgtcggtggcgcacagggcacgcttgcgcatgaca
+2188703/1
CCCFFFFFHHHHHJJJJIIJJFIIIJJIJIIHIJGJJJJJJJJJJJJJHH
@7308450/1
cgtcaatacattggatctcctcagtaggatggcaaagagacgaagcgcgc
+7308450/1
CC@FFFFFHHHHHJIJJJJJJJJJJJJJIJJJJIJJIIIGHEIJIFIGIJ
@2188841/1
gtgctgggcctcttgtatgcgaaggtg
+2188841/1
@@@DDFDDDFHGHIF<CFGHIC:CA:C
@83929/1
gagactcataacgcagccagatgccaaagttcttgatcttcactgggctc
+83929/1
@?@BDDFDHHHHHIIGEGGHHGIJJJJGIHGJJGIIJIIJJIJJJDIGIJ
@3754583/1
agcaaatggaaaaaaaaattggtgaaaagaatcacaagtaagatactgca
+3754583/1
@CC?BEFFGHFHHIGIGHHIIIBGHHGIJIIICHGHGIDFHIJIIJJIJJ
@2189473/1
cgcaagaagtaccagaaacgggacttagccacaatctggtctggagagaa
+2189473/1
CCCFFFFFGFHHHJJIJJJIJEHJJJIIJJJJJJJJJJJIIGIJJJIJIJ
@3754912/1
gtggtcttcttgaacttcttcaattgacgcaagaagtaccagaaacggga
+3754912/1
@??ADEFDAFDFBCFHGHBEHGGGHIIGGIGEGHIGFEDDFIIGIGEGGI
@3755021/1
atacaagtcagtgttgaaattcgcccgtcgcaccagattattgatttctc
+3755021/1
CCCFFFFFHHHHHGIJIJJJJJJJIJIHIIJJIHIJHIJJIJJIIJJJJJ
@7309608/1
gggctctgtgcctggctcccatgtcacggtagcactgagtgacggcacct
+7309608/1
@@<DB:AD:A?AD??G@:A;FFFCHCE@DGB:9C?CD<BG@DG?0@?@B=
@3755459/1
cacaggcaagggatcctaacttcgcaaccactaattccagtgataaattc
+3755459/1
CCCFFDDDFFDDBHIJIIEBHEHHGGFHIJIIIFHIJIJGFCDHIGF@FH
@5239553/1
agccagatgccaaagttcttgatcttcactgggctcttctctgggatttc
+5239553/1
CC@FFFFFGHHHHEIHIGIIJJJJJIIJJJIIEHIIJJJJJJJJJIIIIH
@1641344/1
agaggaagtaggtgctgggcctcttgtatgcgaaggtgttgaggcgcttg
+1641344/1
C@CFFFFFHHHGFGIJJJJJJJIJ<FHHIJJJHIJGBGHGIJJJGGIIJJ
@6789198/1
cacggtagcactgagtgacggcacctccgacactgaggtcacggtactcg
+6789198/1
CCCFFDDFHHHHHJJHHHJJJJJJJJJJJJJJJJJJJJHIJJJJIJJJJF
@5239781/1
gggaatctgattgtgctgttgtggaactgcttcacctgtggccggcggca
+5239781/1
CCCDFFFFHHHHGHIIJJJJFFEHJJJJIGIIIGGHJJHIJJJIGFIGF>
@6789282/1
attgaaagtgcgggggtgacatcggacttaatacaaggaaactgttt
+6789282/1
CCCFFFFFFFHHHJJJ<AEHJJJHHHFFFEEEEEEDDDDDDDDDCDD
@3756005/1
cacctgtggccggcggcacgcagacg
+3756005/1
@@@DDDDDF3CCFIA@GD?6<@;A@@
@3756121/1
cttcaatatccacataagtaacttcaaatgatt
+3756121/1
@@@DDADDF>4CFIG?FGFHD<EHGII4F?DCF
@5780966/1
ctacttggttccaattaaactttgggcctgtttcacagtctcgttgactt
+5780966/1
CCCFFFFFHHHHHJJJJJJJJJJJJJJJJJJJJJJJJJJJJJJIJIGJJJ
@7310992/1
gccagatgccaaagttcttgatcttcactgggctcttctctgggatttcc
+7310992/1
CCCFFFFFHHHHHJGHIIIJJJJJJJJJJIIJJJJJJJJJJJJJJJJJJJ
@3195793/1
ggatggagtgagcacgggctctgtgcctggctcccatgtcacggtagcac
+3195793/1
@CCFFDFFFHHGGJJGFGHIIJI?GHIHFGGIGIJJGIHIJGII<CHHIJ
@3195827/1
ctccttctaccggcacgcatcgtgaggtctttggagccctgtccaacggt
+3195827/1
CCCFFFFFHHHHHJJJJJJJJJIJJJJIJIJJJJJJJJJJJIJJJJJJJE
@5240470/1
cctcaatctgcaccagttcatatttgggcacagttcctcgacgagcaagt
+5240470/1
@CCDDFFDHHFHDIGGJIIGHGHIIEGGGGGIJFEHIIEDAGHIBGGHHI
@6264069/1
ggcttgggctcgctctccgaagggagcttgcggccgatgacctcatactc
+6264069/1
@<@DDDDADHHHAD?=@?CEFGGG9DGHGGIGH<<A5A<>BDC;7?CC@;
@4212958/1
gtgctgggcctcttgtatgcgaaggtgttgaggcgcttgtggtggtgcac
+4212958/1
@@;;ADD?DF?F>FE<?:ABF@@DA1:1??<?C6DH:?B=FG7CF;CGDE
@5240678/1
tggcaatacaacaacgacaagctgcaactgtacgaatgtgctcttgaggt
+5240678/1
?@@ADFFDFHHFFIGD@FGEGI>GIGEGGIC>AHHHHCHGGHGIIEHGGB
@3196428/1
cgggctctgtgcctggctcccatgtcacggtagcactgagtgacggcacc
+3196428/1
CCCFFFFFHHHHHJJIJJJJJJJJJJJJJJFHIJJJJJJJFHIJJJJJJJ
@5781912/1
gccttagctgcggaatgcttagcttccttcttagagcgtcccgtacccat
+5781912/1
CCCFFFFFHHHHHJJJJJJJJJJIJJJJJJJJJJJJJJIIJJJIJJJJJI
@3196647/1
gccacaatctggtctggagagaagatcctcatcttgtatagaggaggctt
+3196647/1
CCCFFFFFHHHHHJJJJJJJJJJJJJJJJJJJJJJJJJJJJJJJIJJJJJ
@1138672/1
gccaagtataatggtccattctatgcacctcctccagtgtatctggtgct
+1138672/1
CCCFFFEFHHHHHJIJJJJJJJJJJJJJJJJJJJJJJIJIJJJJJIHGIJ
@3756535/1
cagcatacataataaaattagaggaagtaggtgctgggcctcttgtatgc
+3756535/1
8=;DDDAB?FHDADGAAFGDGHGC9F>FG<32?B@B3C8C?DBH@BFHA<
@7312384/1
gggagctatgtggttaaaaccaaaaatttgccggaagtcactattccacg
+7312384/1
BCCFFFFFHHHHHHHIJIJJJIGIIJJJJJJJJJJIJHGJJJJJJJJIJI
@7312481/1
agccttagctgcggaatgcttagcttccttcttagagcgtcccgtaccca
+7312481/1
<BCFFFFFHHHHHJJJJJJJJJJJJJJJJJJJJJJJJJJHJJJJHIJJJJ
@7312512/1
atcaatttatcttcaaatgacgacaccacagttccagtctcaggcacatt
+7312512/1
<@@DFDFDDHDDHGHIFGHHGHHIGIIGHIIHHDHIGDGHIGEEGIIIII
@1138943/1
gggcatagtaggtaggcgtagggtaagacacggatcgcatacaccgtgaa
+1138943/1
CCCFFFFFFHHHFHEIJJHDHIJFHGGGGEDHJFJJJJCHHIGIJJCHGI
@84921/1
tacataataaaattagaggaagtaggtgctgggcctcttgtatgcgaagg
+84921/1
@@@=DBDFFDDDFEGBBHG@CD3<<BFFGHIGEA@GCGGFHDGEGE=677
@3197537/1
gcttgtggtggtgcacgcgcttgggcagagggaatctgattgtgctgttg
+3197537/1
CCCFFFFFHHHHHJJJJJJJJJJJJJJJJJJJJJJJJJJJJJJJIJJJJJ
@6265274/1
gaggaagtaggtgctgggcctcttgtatgcgaaggtgttgaggcgcttgt
+6265274/1
CCCFFFFEFHHFHHIIJJJJJJJJJHHIJJJIJJJ?DGGIIJJIJJJJID
@1139236/1
gggaatctgattgtgctgttgtggaactgcttcacctgtggccggcggca
+1139236/1
??@BB?DDB?F<<AEFEFIEEA;?3CEFGH<FCFCB<:11?@8?F:FEBB
@6265454/1
ggtgcacgcgcttgggcagagggaatctgattgtgctgttgtggaactgc
+6265454/1
@C@FFFDFFHHHHJGGHGIIGHGGGIJIJJJJJGGGIJJJJHHIEIIIJI
@3197957/1
tggtggtgcacgcgcttgggcagagggaatctgattgtgctgttgtggaa
+3197957/1
:?@DDDAD?<?FFIIEBGC3?CD@DFG0??F8?FFD?=CF<CCAFFFE@@
@6789662/1
ctgacacctcacccagggcgggatatggaattttaatttatgcccccttt
+6789662/1
CC@FFFFFFFDFFFGIIJIIJJ@FHHIIJJJCHEHHHHFFFDEFEDDDDD
@3198573/1
gggacttagccacaatctggtctggagagaagatcctcatcttgtat
+3198573/1
CCCFFFFFHHHHHJJJJJJJIJJJJJJHIIGJJJJJJJJJJJJJJJJ
@4755414/1
ggcgcttgtggtggtgcacgcgcttgggcagagggaatctgattgtgctg
+4755414/1
CC@FFFFFFHHHHJGHHIIJJJIGIJIJIGIIIIJGGGHJIIIIGHIJJH
@608517/1
cgttgatgccgcaagatagtgagacattcactttttagtcataatcttca
+608517/1
@@@FFFFF:DHHHIJJJJJHIIJJJJJJJJJJJJJJJJJJJJGHJJJJJI
@1140105/1
gttgtgtacacctgagcgagactcataacgcagccagatgccaaagttct
+1140105/1
@@@DDDEFHFHHHJJJIJIJHHGIIJIJJJJJIIIJIIIJIJIJJJHIJJ
@3758693/1
gaggcgcttgtggtggtgcacgcgcttgggcagagggaatctgattgtgc
+3758693/1
C@@FFFFDFDHHDFHI@FFHEGGG?FHGIBGHGEDCGEGEHFHEEEF;?@
@608688/1
cggtacatgttgtgtacacctgagcgagactcataacgcagccagatgcc
+608688/1
@@<BDDDFDHAHDGHGIHEFGHGEHIIIDFHGHHIIIIIIIIGGGIIIIG
@7795198/1
gacgcaagaagtaccagaaacgggacttagccacaatctggtctggagag
+7795198/1
@@@DBDDDHH?2CBFFDGHIGHIHBGFHJJGGIIIEGGICE9BFD@<8B;
@6790380/1
ggcagagggaatctgattgtgctgttgtggaactgcttcacctgtggccg
+6790380/1
@CCFFDFFHHGHFEEHHGGHIH?@AFHHGIIGID>AGIIG<EGJFGH?FE
@7795646/1
atgtcacggtagcactgagtgacggcacctccgacactgaggtcacggta
+7795646/1
CCCFDFFFHCDFHIJJJJJJJJJGGGBGIJJIJJIJJJJJJJFHIIJJCC
@1642463/1
catggatttaggagcacgtgcagtaggaaccacagccgttggcgtcgatt
+1642463/1
CCCFFFFFHHHHHHIJJJHIJJJJJJJJJJJJJJJIJJJJJJJJJJJJJI
@4756318/1
tcacataaaaccaaacctctggttcgattgggcctcaaaaagtcacgttt
+4756318/1
CCCFFFFFHHHHGBGGHIIIGIEFHIGIIGEHCHIJJGG>GGFBAHIDHI
@4756443/1
caccattcaatttaaaagaaactgggtgcgtgcaggatcctcgtcattgc
+4756443/1
CCCFFFFFHHHHHJJJJJJJJJJJJJFHIJIJJJJIIJJJJJJJJJJJIJ
@5782283/1
gagcgagactcataacgcagccagatgccaaagttcttgatcttcactgg
+5782283/1
@@CFFFFFGHHHHJJGHIGGGEGIJJJIIJJJJJJJIJJJJIJIGIHGGI
@3199714/1
gtcacggtagcactgagtgacggcacctccgacactgaggtcacggtact
+3199714/1
@?@DD>DDAFADDFIF<GEHE:E@A:CGD8@FFFIIEEII;C=@FE;.:C
@3199748/1
gacggcacctccgacactgaggtcacggtactcgcggtacatgttgtgta
+3199748/1
CCCFFFFFHHHHHJJJJJJJJJGHIJJJHIJJJJJJJFHIJHHHHHHFFF
@5241738/1
gtcacggtactcgcggtacatgttgtgtacacctgagcgagactcataac
+5241738/1
@@@DDA<BBDHDHGGH?8:?FEFGHBDHGIFGDB?DGBF<AAGAFADEGD
@4756627/1
cagcatggtaagaaggtggcggccagaatctagacatgcacagctcttgc
+4756627/1
CC@FFFFFAFHFHJJJHJJJIIJJJJHIHJJIIIJJFIJIJEIGIHIIGH
@5242023/1
tgatagagacgatttcaccagtggtcttcttgaacttcttcaattgacgc
+5242023/1
CCCFFFFFHHHHHJJJJJJJJIJJJJJJJJJJJJJJJJJJJJJJJIJJJJ
@6791145/1
caaagttaaccatcttgtattcaaaagaaaacctagaatcactggttcaa
+6791145/1
CCCFFFFFGHDFHIJJIIJJJJIIIJJIJJJJJJIJJJJJIJJJIGIGIJ
@4757231/1
agtaaatgcatctgtccttatttccgacccacaaacaattaagccttggg
+4757231/1
;@=DBDDFDDHHDGIIJGGGCGEIGG@FGHHGIAFAGE?DFEIGD8BFGH
@4757339/1
cgacactgaggtcacggtactcgcggtacatgttgtgtacacctgagcga
+4757339/1
CCCFFFFFHHHHHIJJJHHJIJIJJJGHIJJJIJJJJHIJIJIIJJJJJI
@2191670/1
gccagatgccaaagttcttgatcttcactgggctcttctctgggatttcc
+2191670/1
CCCFFFFFHHGHHIHIJJJJJJJJJJJJJJJJJJJJJJJJJJIIGIJJHJ
@6791518/1
gacgcaagaagtaccagaaacgggacttagccacaatctggtctggagag
+6791518/1
@C@FFDFDHHHDFEHHGIIIIJJJHIJJJJJIIJJJIJJJIGHIIJHH>F
@6791526/1
gtgctgttgtggaactgcttcacctgtggccggcggcacgcagacgcctt
+6791526/1
@@@=B?=DFFH1:EGEBFEB?EFHCEHGC=EGEG</;4:?B8<A=?>;98
@4214196/1
gcgatgttttacaagggcaggttgaactcacaccattcaatttaaaagaa
+4214196/1
CCCFFFDFHHHHHIJJJJJJJJJJJHGHHIJJJJJJJJJJJJJJIJJJJJ
@7314416/1
gcactgagtgacggcacctccgacactgaggtcacggtactcgcggtaca
+7314416/1
CCCFFFFFFHHHHIJJJJJJJJJJJJJJJJJFHIJJJGIIJJIIJHEFFF
@7314594/1
tgtatgcgaaggtgttgaggcgcttgtggtggtgcacgcgcttgggc
+7314594/1
CCBFFFFFHHHHDGHHJJIJJJJJJJIJJJJJIIJJJJJJJHHFFFF
@7314632/1
ggcaggttgaactcacaccattcaatttaaaagaaact
+7314632/1
???AD:D?C;A::<C:22<CA4<C<EBC<AC?4?C?DF
@7314658/1
ctctgtgcctggctcccatgtcacggtagcactgagtgacggcacctccg
+7314658/1
@@@FFFFFFHFHHIIIGGIGHEGCGGHIICGHGGGGCGHIDGGBHHIIIG
@86416/1
tgaggcgcttgtggtggtgcacgcgcttgggcagagggaatctgattgtg
+86416/1
CC@FFFFFGHHHHJHIIGHGGHIJJIHHJJJIGHGIJJIHHFHGFFEFDF
@1140526/1
ggcgcttgtggtggtgcacgcgcttgggcagagggaatctgattgtgctg
+1140526/1
CCCFFFFFHHGHGIGHIJJJJIJJJJJJJJJIIGJGGIJJJIJJIHIJJH
@1140669/1
ctccaatcctttactcgaatagtcttttctaacttgaacagtgcgatgtt
+1140669/1
@@@DDDDDDHDFDHBGIECAHGBFHHHIIIII>FGD<@FHIBFEF:BG??
@1140790/1
cgggaattttgtttggtatctgataccgacacatggtaggctccatggat
+1140790/1
@@@BDDDDHDFHFBCGGDHGHGHIGIGIIIGGGGGGDF@?BFHDDHIII=
@7315526/1
gcgagactcataacgcagccagatgccaaagttcttgatcttcactgggc
+7315526/1
@C@DDDDDHHFHFIJIIGGJJIHGIJIJGIJFHIFIIIIJJIIIIIGIJH
@1140865/1
tattttttttatttttattttcaatgtacagacagcacttttctacgatt
+1140865/1
@@<DDDDDH8;?DFEIGEI>DEHGIIBGGG>G@HBGGGGHIGHIGDCBGG
@2193823/1
cttcacctgtggccggcggcacgcagacgccttgatgacctccactttga
+2193823/1
@@@DDDFFDD?DFHIIG>FGGGFAGIGEEHFBECCE@CECCD?CCD@CD@
@2194098/1
atacattacgttaaatgccacgacgctcggacatttcaattttatttagt
+2194098/1
CCCFFFFFHHHHHJJJJJJJJJGJIJJJJJIJJJJJJJ@FHJJJJJJIJG
@1141233/1
ctgcaaacatgccagttataaagcatagcccgaagtgctattggcacaca
+1141233/1
@C@DFFFFHHGAHBGGHIIFIGIGCHIJGIJIIGIHHIIIGIJJJIGGJD
@2194253/1
aggcgcttgtggtggtgcacgcgcttgggcagagggaatctgattgtgct
+2194253/1
CCCFFFFFHFHHHJIGHIJJIIIJJJJJJJJJIIJJGIJJJJGJJJIHHH
@87518/1
cttagaagttggttcctctttacaagtagactcatctttagcacttggtt
+87518/1
CCCFFDDEFHHHDHIIIJIJJJJJJJIJIIJJJIJJIJJGIIHIJJJJ@G
@6267594/1
gacgacaccacagttccagtctcaggcacattgccattagt
+6267594/1
?;1?D1ADF:DD8FGG<4AFFEDHHII<83??FAC>?BG>G
@1141550/1
aacaaacactaaatgtaaatttaagcatcccacaatatattcgtgaaaac
+1141550/1
8=@FDFFFGHFDFHHIGIGJIJGHHGGEGIIJJGGHGIGIIIEDHIGGGI
@3760263/1
cctacgatcatcactgtcgtgtcctttatacatttcggcatggcgatcat
+3760263/1
@@@DFDFFDFCDDGIIHIBGBACDHHJGIIIIJGGHHGHIJJJFEII1;C
@1141624/1
gcagagggaatctgattgtgctgttgtggaactgcttcacctgtggccgg
+1141624/1
CCCFFFFFHHHHHJJJJJHIIJJIJJHIJJJJJJJJJJJJJJJJJJJJJJ
@87811/1
gagagaagatcctcatcttgtatagaggaggcttgggctcgctctccgaa
+87811/1
@@CFFDD?FHHHHGGIJJJIIBIEICGHFGIEGHDFCHEIIEGGDHDEAG
@3200267/1
ctaccgggcagttctcgaaatgtttcataacgagccgcatagggtgatcg
+3200267/1
CCCFFFFFHHHHHJJJJIIJJJGIJJIJGIIIHIIJJJIJJJJJ=DHIJJ
@1141981/1
cacctgtggccggcggcacgcagacgccttgatgacctccactttgatga
+1141981/1
CCCFFFFFHHHHHJJJJJJJJJJJJJHHHFFFFFEEEEEDDDDDDDDDDD
@7317117/1
tgaggcgcttgtggtggtgcacgcgcttgggcagagggaatctgattgtg
+7317117/1
CCCFFFFFHHHHHJJJJIIJJJJJJJJJJJIJJJJJJJIHHHHHFFFFFF
@3760958/1
ggttgtgattttttcaccgataacttctaatttgtatttgtcagcatagt
+3760958/1
@<@DDD?;<FFFFECEGEE88?8CDFGIEBDEFE?:DDGCGFIIIIIIE=
@6268170/1
tttcacttttaaaaatacatcaggcaacatcttctttggtttgtcagggg
+6268170/1
CCCFFFFFHHHHGJJJJJIJJJJJJJIJJJJJJJJJJJJHIJJJIIJJJJ
@3201030/1
cactgagtgacggcacctccgacactgaggtcacggtactcgcggtacat
+3201030/1
CCCFFFFDHHHHHJJJJJJJJJJJJJIJJJGIJJJJIIJJJJJJHHFFFF
@2674407/1
cggtagcactgagtgacggcacctccgacactgaggtcacggtactcgcg
+2674407/1
B@CDFFFFHHHHHHHJJJJJIIJJJIJIJGIJJIJJHIIIJIFHIIJJJH
@2674535/1
agaggaagtaggtgctgggcctcttgtatgcgaaggtgttgaggcgcttg
+2674535/1
CCCFFFFFHHHHHIJJJJJJJJJJJJJJJJJJHIIJBHHHJGIJJJJJJJ
@7797709/1
agatcctcatcttgtatagaggaggcttgggc
+7797709/1
@@@BDDEFHDHFFHCEDHIIEC@GHCEBBG=G
@1644016/1
ctttatgattggttgcatattatggcaacatacacatttggttctattca
+1644016/1
@@@DFFFFFHHHDEGIJIJJJJIGIJJJJGJIJGJIIJJGIDHGIIIGJJ
@609595/1
agagacgatttcaccagtggtcttcttgaacttcttcaattgacgca
+609595/1
CCCFDDDDHHGHGIIEGEHGHEGIJJICEHJIIHGGIGGGGGGIJII
@3201814/1
gacgctcggacatttcaattttatttagttggtcttggttgaacggaact
+3201814/1
@@@D?D8ACFADD<<EG9EFDF<FFFFD9CFFGGIIFCFF7BF38076;8
@7797979/1
cgcaagaagtaccagaaacgggacttagccacaatctggtctggagagaa
+7797979/1
@C@FDFADFB?CBFGHIEHEHGH@GGGGI@B?FFHIIGHIGEGE<F>DHI
@6792112/1
ctcttgtatgcgaaggtgttgaggcgcttgtggtggtgcacgcgcttggg
+6792112/1
CCCFFFFFHHHHFHHIAGHHIEHIGHIIIHGG=FHGGGGGIHIIGFFBBD
@3762517/1
atacataataaaattagaggaagtaggtgctgggcctcttgtatgcgaag
+3762517/1
CCCFFFDFHHHHGIJJJIIIGGEHIIGJIIHIHIIIJHIGIJIJJIJGDG
@7798408/1
gttgtggaactgcttcacctgtggccggcggcacgcagacgccttgatga
+7798408/1
?:?AAAADDHA?FEBABEI?<<A?C?@@?FHI@AHF<<>A<??;;@CACD
@2675335/1
gccacaatctggtctggagagaagatcctcatcttgtatagaggaggctt
+2675335/1
@@CFFFFFHHHGHIJJIIJJIFIJGGIJJJJJJJJJJJJJJJJIGIIJJJ
@7798421/1
gcaacatcttctttggtttgtcaggggtaatgctaacgtcatagcgataa
+7798421/1
CCCFFFFFHHHHHJJJGIJJHIJJJJJFHIJJJJJJJJHIJIJJJJIJJJ
@609952/1
tggagagaagatcctcatcttgtatagaggaggcttgggctcgctctccg
+609952/1
@@CDFFFFDHHHGIHJJJIJJIJGIJJIIJIJGCCC?BFCGEGEHIIIIH
@1644631/1
cacggtagcactgagtgacggcacctccgacactgaggtcacggtactcg
+1644631/1
@@@DDADDDHHHDDHG@EDB:?FEHGFEFDGG@DFHF68BFDEGIGGEC;
@3202387/1
gtgctgttgtggaactgcttcacctgtggccggcggcacgcagacgcctt
+3202387/1
@@@BDDDDFHFDFIGI<?BFH<DAGGFBCDBEBGHH>E6<BAA<@8>?@B
@7317654/1
caccagtggtcttcttgaacttcttcaattgacgcaagaagtaccagaaa
+7317654/1
CCCFFFFFHHHHHJJJIJJJJJJJJJIJJJJJJJJIJJJJJHIJJJJJJJ
@6268530/1
catgttgtgtacacctgagcgagactcataacgcagccagatgccaaagt
+6268530/1
CCCFFFFFHHHHFHIJJJJJJJJGIJJJJJJJJJJJJJJJJJJJJJJJJG
@7318122/1
accagtggtcttcttgaacttcttcaattgacgcaagaagtaccagaaac
+7318122/1
CCCFFFFFHHHHHJJJJJJJJJJJJJJJJJJJJJJJJJJJHJJJJJJJJJ
@1143203/1
gatgttttacaagggcaggttgaactcacaccattcaatttaaaagaaac
+1143203/1
B@CFDFFFHHHHHJJIIIJIIJJHGIIJJJJJJJJJJJIJJJJJJJJJJJ
@6269156/1
gtcctgagccatagcaaacagccactggcaatgtggatagctggacaagg
+6269156/1
@B@FFFFFHHHHGIIIJJGIJJJJIJJJJJDGGIIIGIJEGGHIIIHIJJ
@2195775/1
gcaagatagtgagacattcactttttagtcataatcttcagatactccaa
+2195775/1
@CCFFDFFFCFAHAHGHIGIGGGIHIGIIIGIGGHIIIIGEIEIIIJJJG
@6269252/1
gcaagaagtaccagaaacgggacttagccacaatctggtctggagagaag
+6269252/1
C@CFFFFDHHFDFGEDHGIJIHGGCDGGGGIBGIJJIHIIHI>DHIICGI
@2676421/1
gtgttgaggcgcttgtggtggtgcacgcgcttgggcagagggaatctgat
+2676421/1
BBBDFFFFHHHHHJJIJJIJJIIJJJJJJJJJJJJJJJJJHHHHFFFFFF
@6269378/1
tgaaaactgcccctcagatacaccgtcacggaatacaaatatcttcttcg
+6269378/1
CCCFFFFFHHHFHJJJJIJIJIIIIJJJJIIIIJIIGGIGIJJJIJIJJF
@7318936/1
ggcgcttgtggtggtgcacgcgcttgggcagagggaatctgattgtgctg
+7318936/1
B@@FFFFFHFHFDGHHIGIIIJJJJJJIIIJGIJJFHHIJJJJJGIJIJG
@6269495/1
gtcttcttgaacttcttcaattgacgcaagaagtaccagaaacgggactt
+6269495/1
88?DDDDDFA>FHFFHFH@AEHH?C?GHEG>?FIIEAEHCGEIIIIGGH=
@4216868/1
ggtgttgaggcgcttgtggtggtgcacgcgcttgggcagagggaatctga
+4216868/1
@BBFFFFFHHHHHIJIFHIIIIIGIJJJIJJJJJJJJJJIHHHEFFFFEE
@7319247/1
gtgtacacctgagcgagactcataacgcagccagatgccaaagttcttga
+7319247/1
?@@BDDFFHHFBHJIDFFGHHIIIIEGGGBHGIGJFHJIJCHHFBHDAHG
@7319248/1
atctgcgacctcgagcgacgaatcacatgaaagggggaggggggagggtc
+7319248/1
CCCFFFFFHHHHHJJJJJJJJJJJJJJJJJJJJJJJJHFDDDDDBDDD<C
@2196406/1
gcacgtagttctcagcttccctgcaaagttaaccatcttgtattcaaaag
+2196406/1
CCCFFEFFHGHDHIJGJJJJIGGGHIDHCFIJJJIIJEIJHGIGIJIIIG
@2196416/1
atagagacgatttcaccagtggtcttcttgaacttcttcaattgacgcaa
+2196416/1
@@@FFFFBHA?FFBFHEHIAEC?E@CDHHBFGIBFGIIEHIGGH@HGHHI
@5787212/1
acggtagcactgagtgacggcacctccgacactgaggtcacggtactcgc
+5787212/1
BBCFDDFFHHHHHJHIJIJJIIJJJJJJJJJJJJJJJFHIJJJCHIIJJH
@2676807/1
gtgtacacctgagcgagactcataacgcagccagatgccaaagttcttga
+2676807/1
BBCFFFDDFHHHHJJJJJJJJJJJJJJJJJJJJJJJJJJJJJJHIJIJJJ
@7319480/1
cacgtagttctcagcttccctgcaaagttaaccatcttgtattcaaa
+7319480/1
@@CFDFFDHHHHHJJJJJJJIJJJJJJHIIJJJJJJJJJHIJJJJJJ
@1144044/1
gcaagaagtaccagaaacgggacttagccacaatctggtctggagagaag
+1144044/1
CCCFFFFFFHHHHJJJJJJJJJJJJJJJJJJJJJJJJJIIJJJJIHIIJJ
@1144105/1
ggacgtcttccgctttcatcatctattggattgtttatcctgtcaactga
+1144105/1
@@<DBDFFGB??D@G:<C@AH@HEBCHGGCABGFGB@FBBGGG@@GIED<
@7319895/1
gtggcgagtcctccttcagccaggccggggaacatgcggaacaaatgtat
+7319895/1
CCCFFFFFHHHHHJJJJJJJJJJJIJJJJJJJJJJJJJJHHHFFFFFDEE
@90210/1
gtcgtttgcaaatttgtctctcaccatgctcatactatcttcagacaacg
+90210/1
B@@FDFFFHHGHHJJJIJJJJJJJJIJJJJJJJJJJJJJJJIJJJJJJJI
@7320156/1
cgcaagaagtaccagaaacgggacttagccacaatctggtctggagagaa
+7320156/1
@@@DFFDDHA<ADHIGGGHGIIHIICHIEHGIIIIIIIIDFHIIIIGEHG
@6270180/1
cttgttgttaagaggtgttacctgcaacttggccaggttagggccaacag
+6270180/1
@@<DDDD3CBFADA:2AEEGIIIAHI<AFF@GEG@@G?1:BBF;F??B?F
@1144323/1
gcctggctcccatgtcacggtagcactgagtgacggcacctccgacactg
+1144323/1
@BCFFFFFHHHGHJHJJJJJGGHIJJJJIJHHGGGIIIJJJIJJEHIJJJ
@3763111/1
ctcatcttgtatagaggaggcttgggctcgctctccgaagggagcttgcg
+3763111/1
CCCFFFFFHHHHHJJJJJIJJJJIIJJJJJIJJJJJIJJJJJIJIIJJJJ
@3763275/1
gtcttttctaacttgaacagtgcgatgttttacaagggcaggttgaactc
+3763275/1
@@@DDFFFHFF>FHCGBAFHDDHEG?GGEHIIIIIJGIDGH@;BD;BFGC
@2677455/1
cttgtattcaaaagaaaacctagaatcactggttcaaattcaaataaaat
+2677455/1
CCCFFFFFHHHHHJGIJJJJJJIJJJIJJJJIGHHJIJIJJJEHIJIJJJ
@7799065/1
gtaggtgctgggcctcttgtatgcgaaggtgttgaggcgcttgtggtggt
+7799065/1
@?@FFFDFHAFH=GIIHGEHHIIIDEGII:DHGGIIGGIIIII@AH@EH5
@2198023/1
gttattattacagcatacataataaaattagaggaagtaggtgctgggcc
+2198023/1
@@@FDFFFHHG>CFHIIGIJFIJJJJJJJJJDGHCDGIHGEHIIHJIJIJ
@6792616/1
cctgagcgagactcataacgcagccagatgccaaagttcttgatcttcac
+6792616/1
CCCFFFFFHHHHHJJJJJJJJJJJJJJJJJJJJJJJHIJJJJJJJJJJJJ
@7799567/1
ccctgatagagacgatttcaccagtggtcttcttgaacttcttcaattga
+7799567/1
@@@FFDDDHHHFGIEHGIIFIGBFAGHHICEHEFBGEHAFHHGIGGIFEC
@5244224/1
tggagtttgtatacttaattcgatgttatacatatagcatttcggatcta
+5244224/1
@CCFDDDBFFHFHG>GHGGIGGEGHFCFEHIJIIGHGGIJHGHGGGIIJI
@1645007/1
cctcatcttgtatagaggaggcttgggctc
+1645007/1
@@?DDDBDHHCDFFDB?:F;@BGE@1<;91
@4760333/1
ctgcttaagacctttagcgccattttggccgcagctcgcttggcttg
+4760333/1
CCCFFFFFHHHHHJJJJJJJJJJJJJJIJJJJJJJJJJJJJJJJJJI
@2199189/1
ggtgctgggcctcttgtatgcgaaggtgttgaggcgcttgtggtggtgca
+2199189/1
CCBFFFFFGHHHHJJJIJIJJJIFHICFFIJJJJIJJHHJEHIDGHHGID
@611048/1
gaggaagtaggtgctgggcctcttgtatgcgaaggtgttgaggcgcttgt
+611048/1
CCCFFFFFHHHHHJJJJJJJJJJJJIJJJJJHHIJBGFHIJJJJJJJJJG
@6793402/1
cagtggtcttcttgaacttcttcaattgacgcaagaagtaccagaaacgg
+6793402/1
CCCFFFEFHHHHHJJJJJJJJJJJJJJJJJJJJJJJJJDFIJIJJJJJJJ
@1645748/1
ctcagatacaccgtcacggaatacaaatatcttcttcggcaatctgcctt
+1645748/1
@@CDDFDDHBFBDHBEDGIAEG<E@FCGEHFHGIIII@HIDGFGHGGIGG
@2678869/1
ggtgcacgcgcttgggcagagggaatctgattgtgctgttgtggaactgc
+2678869/1
B@@DFFFFHHHHHJJJJJJIJJJIJJJJJHJJJIJJJJJJIHIJIJJJJI
@3765388/1
cggcacctccgacactgaggtcacggtactcgcggtacatgttgtgtaca
+3765388/1
CCCFFFFFFHHHHJJJJJJIHIIJJJGHIJJJJJJHGIIIJJJJJJHHHH
@6793622/1
acggcacctccgacactgaggtcacggtactcgcggtacatg
+6793622/1
?@@DDD?DFFFD1@1@FG?311:DF?G0:@BCF6ABF66C=7
@7800900/1
gtgagaagtgtgataatgtcataaagttgacaataatctataattaatta
+7800900/1
CCCFFFFFFHFHHJJJJJIJJJJJJJJIJJJJJJJJJJJJJJJJJJJJJJ
@7800943/1
gcaagaagtaccagaaacgggacttagccacaatctggtctggagagaag
+7800943/1
CC@FDDFDFFHBFGDGDFGHGGH>GHEHIGIIIIIIIIDHAFHFHIGGG@
@2679078/1
ccaacagattgtttgagatgtttgtgaaactgcgacaccttgtggctgtg
+2679078/1
CCCFFFFFHHHHHJJIJJJJJJJJJIJJJJJJJJJJJJJJJJJJJJJJII
@1646167/1
tgctgttgtggaactgcttcacctgtggccggcggcacgcagacgccttg
+1646167/1
@@CFFDEEHFDDFHGEGIIJEIIGIJIJIJJJIJIGGFGDBBDCDBBDDD
@6270838/1
cacagctcttgcagccatccaacgggattgcccatcaatttatcttcaaa
+6270838/1
@CCFFDDDFHGFHGEHIEHAGHFGGIG@GGEGIJGICDDGDHIJHIJEGG
@4217762/1
cccatgtcacggtagcactgagtgacggcacctccgacactgaggtcacg
+4217762/1
CCCFFFFFGHGHHIJJJJJJJJHHHIJJIJJJJJJJIIJJJJIIIGHIJJ
@6270884/1
catacataataaaattagaggaagtaggtgctgggcctcttgtatgcgaa
+6270884/1
BC@FFFFFHHHHHJJJJJJJJJJJGHJJHHIJJJJJJJJIJJGIIJJJJJ
@5788437/1
gggacttagccacaatctggtctggagagaagatcctcatcttgtat
+5788437/1
@@@FFFFFFHHFGEBFEGB>CCFHHGCHIGGHEHFDFH@FFHDHHEG
@7802109/1
gtcacggtactcgcggtacatgttgtgtacacctgagcgagactcataac
+7802109/1
@@@FFFFDDHDHFFGHHEFHIEFEGHHGIGGIEHIGIJEFHBGFHJIJII
@3203201/1
gatgtcgaacccaaaaatgtaattaactttttttttgtctgtttgtctgt
+3203201/1
@@@BDDD?DFHHFG>HGHEEEHGGGIDGIIGIIIIIDCCHGCEHDHGGH?
@7802242/1
tcctcatcttgtatagaggaggcttgggctcgctctccgaagggagcttg
+7802242/1
<??DDDDD?FHADHHH>EHABHCCF:BGAHGGHDB8B?07?@A@24@67@
@3203397/1
gttgaggcgcttgtggtggtgcacgcgcttgggcagagggaatctgattg
+3203397/1
BBCFFFFFHHHHHIJJJJJIJJJJJJJJJJJJJJJJHIJJHHHHFFFFFF
@3203431/1
ctcagatgcaatttcttgcaagaattgcacaaagttgaagtccttgttgt
+3203431/1
CCCFFFFFHHGHHJJJJJJJJJJJJJJJJJJJJJGHJJJJGHJJJJJJJJ
@1145708/1
gctgaattgcagcatcttgtcgagaacatgaagccgctttggtttacgtt
+1145708/1
CCCFFFFFHHHHHJJJJJJIIJJJJJIJJJJJJJJJJIJJJJDHIJJJGI
@5789483/1
gataaagataagtataggctcaaaacctaacgacatcaatcaccagctta
+5789483/1
@@@DDDDDHBHB2AEFHGCGGEHGHGEGFGECAHGDHIIEBBDCHCGGGI
@611927/1
ctcgtcattgcctggcatacaaggcaaagcaccgacgacgacactgtaca
+611927/1
@CCFFFFFHHGHHJGJJJJJIJJJJJIJIIIJJGIJIJJIIJJHHHCEFF
@3203754/1
ctgacacctcacccagggcgggatatggaattttaatttatgcccccttt
+3203754/1
@?@DBADDFFFF?GGIFEE:DEAF@FEA@CDEFFFFFFDDDDDDCCCBBB
@612000/1
gtacacctgagcgagactcataacgcagccagatgccaaagttcttgatc
+612000/1
@@@FFFDFHFHHHGJJJIGEHIJGHGGIIHIGGHIJIJJEGBGHIEIGIG
@7802871/1
tgtattcaaaagaaaacctagaatcactggttcaaattcaaataaaatca
+7802871/1
@CCFFFFFHHGHFIJJJJJIJIGJJJJJJJHHIIIGJIJJCDGHIJGJIJ
@4218670/1
tctgtttgtctgttcgtctgtgcgcgctaatctcagaaacggctgatccg
+4218670/1
CCCFDFFFHHHHHJIIIIJJHIJJJJJJJIIHIIIJGJJJGHIJJGGIII
@5790067/1
gcactgagtgacggcacctccgacactgaggtcacggtactcgcggtaca
+5790067/1
@@1D=;D?AF?DF<?::B@FBFBEAEGIBFGBG9??@B@FFGCBHF4<>@
@7803161/1
cagtggtcttcttgaacttcttcaattgacgcaagaagtaccagaaacgg
+7803161/1
CCCFFFFFHHHHHJJJJJJJJJJJJJJJJJJJJJJJJJIGIFBDHIDDFI
@612195/1
gtggtcttcttgaacttcttcaattgacgcaagaagtaccagaaacggga
+612195/1
CCCFFFFFHHHHHJJJJJJJJIJJJJJJJJJJJJJJHIJJJJJJJJJJII
@6794162/1
gccttgggaagcctttgtgcgccacatcaatgttgataaaggctttattg
+6794162/1
?@@DDD??FFDHHIII92ABD<HIIGFGD4?GHIIIIC<B?BFHDFFGGG
@5790257/1
cgtttagcagcttcatccagaggcaagcgctccaagttgcttggaggctt
+5790257/1
CC@FFFFFHHHHHJIJJJIJJJJJJJJJJJJJJJGIDHJJJJJJIGIJJJ
@6794192/1
gccacaatctggtctggagagaagatcctcatcttgtatagaggaggctt
+6794192/1
CCCFFFFFHHHHHJJJJJJJJJJJJJJJJJJJJJJJJJJJJJJJJJJJJJ
@4218962/1
gtgaaaagaatcacaagtaagatactgcaaacatgccagttataaagcat
+4218962/1
CCCFFFFFHHHHFIJIIJIIIJIIHJIIGIGIJJIIJJJJJJIJJJIIII
@2680573/1
agcactgagtgacggcacctccgacactgaggtcacggtactcgcggtac
+2680573/1
CCCFFFFFHFHHHJJJJJJJJJJJJJJJJJJJHIJJJJHIJJJJJJHDFF
@612435/1
ggaatctgattgtgctgttgtggaactgcttcacctgtggccggcggcac
+612435/1
CC@FFFFFHHHHHIJJJGIJHIJJJJJJJJJJIJJIIIJJJIJJJJIFFD
@3765543/1
gccagatgccaaagttcttgatcttcactgggctcttctctgggatttcc
+3765543/1
B@@FFFFFHHHHDIIIIIIJJIJJIIJJJJJJIJJJJJJJJJJJGGIJJI
@3765624/1
ggcgggatatggaattttaatttatgccccctttaaaaaaagctcga
+3765624/1
@@@BDDDDAHGHGIBHHIIIIII@?F4BF8?@FFGGGIEFAB6???D
@7803854/1
gtcttcttgaacttcttcaattgacgcaagaagtaccagaaacgggactt
+7803854/1
CCCFFFFFHHHHHJJJJJJJJJJJJJJJJJJJJHJIJJJJJJJJJJJJJJ
@3204851/1
gttgaggcgcttgtggtggtgcacgcgcttgggcagagggaatctgattg
+3204851/1
BBBFFFFFHHHHHIJJHJJIIJJJJJJJJJJJJJJJJJJJHHHHFFFFFF
@7320380/1
tccttgttgttaagaggtgttacctgcaacttggccaggttagggccaac
+7320380/1
<;?7DDDDDFHB<BGH;AFIGEGEAHHDGIEI99?DBC;D?DHE<>DCF@
@1646268/1
agtaggtgctgggcctcttgtatgcgaaggtgttgaggcgcttgtggtgg
+1646268/1
@CCFFFFEHHHHGFIJIIJJHGIJIIHGHI?FDHIIJJIJGIDGHIGHGG
@2680895/1
agcttccctgcaaagttaaccatcttgtattcaaaagaaaacctagaatc
+2680895/1
CCCFFFFFHHHHHJJIIJJJJJJJJJJIJJJJIJJJJJJJJJJJJJJJJJ
@6794566/1
gggtacaataattaataattatgtcgcaataccgtagccgcccaaattta
+6794566/1
BCCFFFFFHHHHHJIJJJJIJJJJJJJJJJJJJJJJGIIJJJJIJJJIJJ
@4761725/1
cagatactccaaagcattctgggctgcagatgactgtgcatccttgctag
+4761725/1
@@@FFFDFHHDADGGIJIGGIIDIJIIIEGGIIHGEF@FCGGEHHJGIIH
@1646537/1
atacataataaagttagaggaagtaggtgctgggcctcttgtatgcgaag
+1646537/1
@@@DD?DBFHHF:E??FFG@EHC<<<@FFBECGC@E?D<C?:BFGEIE@<
@2681120/1
cgcaagaagtaccagaaacgggacttagccacaatctggtctggagagaa
+2681120/1
@@@DFFFFFFHFHIJBBHGIJJBHJJJJJJIIIGIJJJJIJIIEIIGHEG
@5791460/1
ctctgcacaaagtttcagcttaaaatacgtttaaaaaaaatttgtaccaa
+5791460/1
@CCFFFFFGHFHFHIJJJIJJJJJJIJJIHIJJIIJJJJJJJJIIJIJII
@3205505/1
ctccagtggtaggtatgtatgtttatgctcttgacctacttgtagacacg
+3205505/1
CCCFFFFFHFHHHFHIJJJJJJJJJJIJJJJJFIJJJJJJJJJJIJJJJJ
@92544/1
gaagctagccgggcggatgtatggcagtagctaactcgtccgagggtcaa
+92544/1
C@@FFFDFHHHGGIIIFHIIJJJJJIIHIJJJJJJIJJHHHFFDDDBCDD
@3205749/1
gtcttcttgaacttcttcaattgacgcaagaagtaccagaaacgggactt
+3205749/1
CCCFFFFFHHHGHJJJJJJJJJJJIIIIJJJJJHIJJJJJIJJJJJJJIJ
@2681607/1
gccagatgccaaagttcttgatcttcactgggctcttctctgggatttcc
+2681607/1
CCCFFFFFHHGHFIIIJJJJJJJJJJJJJIJJJJJJJJJJJJJJJJJJJJ
@2681633/1
gtgctgggcctcttgtatgcgaaggtgttgaggcgcttgtggtggtgcac
+2681633/1
C@@FFFFFFFHHHIHHIJIJIDHHIEGBFHGIIIJGJJJIIIFHIIIJJG
@4763087/1
gccacaatctggtctggagagaagatcctcatcttgtatagaggaggctt
+4763087/1
CCCFFFDFHHHHFGIIIIJHIIIJJJGIJJJJJJJJJIJIJJJJIGIJJI
@4763165/1
gtacattgaaaataaaaataaaaaaatagcaggggttattgttatgtcga
+4763165/1
CCCFFFFFGHHFHJIIIJJIIIGJIIJIJJJJJJJGHGIJIIJGGIIJJI
@6272305/1
gttgtgctgttgtggaactgcttcacctgtggccggcggcacgcagacgc
+6272305/1
B@BFFFFFHFHHHIJJJJJJIJJJIHIJGHEHGIJIIGIGHFFDDDBBDB
@4219364/1
gtccttgttgttaagaggtgttacctgcaacttggccaggttagggccaa
+4219364/1
CCCFFFFFHHHHHJJJJIFGHIIJJJJJJJJJJJJJJJJJGHJJJJJJIJ
@1647973/1
gcacgcgcttgggcagagggaatctgattgtgctgttgtggaactgcttc
+1647973/1
CCCFDFDDD?HDFDHBFIJEFDHIIJIJ@GDAHIICH@D;=GHIJJIJEC
@4763633/1
gcctcttgtatgcgaaggtgttgaggcgcttgtggtggtgcacgcgcttg
+4763633/1
CCCFFFFFHGHGHJIIJJEGHHIIJJJJJJJJIJJGIIHIJIJJJJHFFD
@4763702/1
gcctcttctaaagcaaacaatgagacctgtgcaacccatttgatgctgac
+4763702/1
CCCFFFFDHHHHHJIJIIIIIJIJIGEGIJJGGIJJIGHHGJIGJJJIGG
@1648392/1
gtgctgggcctcttgtatgcgaaggtgttgaggcgcttgtggtggtgcac
+1648392/1
CCCFFFFFDHHHHJJJJJJJJJIIJCGHHIHIJEHIJIJJJIHIJEHIJI
@3765864/1
gacgcaagaagtaccagaaacgggacttagcca
+3765864/1
CCCFFDFFFDDCFIJJJ@FHIJJJIJJEHFH@G
@4764088/1
atctgattgtgctgttgtggaactgcttcacctgtggccggcggcacgca
+4764088/1
@@@DAFDFHCDFDG<FFFGGGGGG@ECHHIGIEEGHEGGHII@AE45==;
@4219931/1
gtggagctgatgcttgctgggcctcagctgttggagctggttcagccttt
+4219931/1
@@@FDFFFHHHHHJIIJJJJJJJJJJJJIJGGIIGJIJJJDHIHJJJIJJ
@5246118/1
gtgacttgtagtcaaggtggagattttactatctttcaagtcggcataac
+5246118/1
CBCFFFFFHHHHHJJJI?FHIJIJJJJJJJJJJJJJJJJJIIJJJJJJJJ
@5246324/1
gcaagaagtaccagaaacgggacttagccacaatctggtctggagagaag
+5246324/1
CC@FFDDEDFHFFIIIIHHFBEHIIIIAGHEHHHIGIEIJJJJFHEG@CC
@5794025/1
gacgatttcaccagtggtcttcttgaacttcttcaattgacgcaagaagt
+5794025/1
CCCFFFFFHHHHHJIJJIJJJJJJJJJJJJJIJJJJJJJJJJJIJJJJJB
@5246538/1
gccagttcccacttcacgacgcttcagcagagtgcacacaatggtgaact
+5246538/1
@@@FFFFFDBDFHIEEFHIIIBDGBHIFGEEH:BD@HCGGGGHGBFCEFF
@7323684/1
ggaagtaggtgctgggcctcttgtatgcgaaggtgttgaggcgcttgtgg
+7323684/1
BCBFFFFFHHHHHIJJJJJJJJJJJJJJJHHHJFGHHJIJJIJJJJJHJJ
@2201229/1
gtgaggatgcactacatttccgtccatcattttgtcaacgaactcttctg
+2201229/1
@B@FFFFFHHHHHJJJJJJJJJHHJJJJJJJJJJIIIJJJJJJJJJJJJJ
@2201271/1
gccagatgccaaagttcttgatcttcactgggctcttctctgggatttcc
+2201271/1
C@@FFFFFHHHHHJCGHHIIGJJJJJGEIIIJJIJJJIIEHIGIIEGGII
@5794547/1
gtcgagtagagccttagctgcggaatgcttagcttccttcttagagcgtc
+5794547/1
CCCFFFBDHGGHHJJJJIBI>GHGGHIIIIGHIJIGGIGIJIJHIJIB@G
@3767146/1
ccacaatctggtctggagagaagatcctcatcttgtatagaggaggcttg
+3767146/1
?@@ADDDB?FHCFBBGIGDFHIIIGIGIII>CFEHGHGHGEHIGCGGHIE
@3767239/1
gacgcaagaagtaccagaaacgggacttagcca
+3767239/1
@@@AA?A8AF:2A?FD>BGAFH18EG@FG9D0:
@2201836/1
gccagaatctagacatgcacagctcttgcagccatc
+2201836/1
?@@:DDDDACDA?ACGG>CHGIBE9A<BE?9ABAF9
@7804359/1
caccagtggtcttcttgaacttcttcaattgacgcaagaagtaccagaaa
+7804359/1
CCCFFFFFHHHHHJJJJJJJJJJJJJJJJJJJJJJJJJJJJHHJJJJJJJ
@6796874/1
ggtagcactgagtgacggcacctccgacactgaggtcacggtactcgcgg
+6796874/1
CCBFFFFFHHHHFHJJJJJJJIJJJJJJIJJJIJJHIJIJJHHIIJJJHF
@6797030/1
gtgtttattttgtttttctctgtgatctgtttcttggcatctatagatgt
+6797030/1
CCCFFFFFHHHHFIJJJJJJJJIJJJJJJIIJJJJJJJJJJJJJJJJJJF
@5247859/1
tgtggaactgcttcacctgtggccggcggcacgcagacgccttgatgacc
+5247859/1
@<@FFFFFHHHHFIIIJJIIDGIJJJJJJJJJJGHHFFDDDDDD@CCDDD
@5796120/1
ggagcacgtgcagtaggaaccacagccgttggcgtcgattgcgg
+5796120/1
?<<?DDED:DDDFH@H<FHHBFEEGGCHF:CDHEHBEBEF@=8;
@5248187/1
gcctggctcccatgtcacggtagcactgagtgacggcacctccgacactg
+5248187/1
@@@FB?DEFHHGHJGHIGIJFHGIIJIHIGGEHICHIIGGGGIJGIJGEG
@2203098/1
agcactgagtgacggcacctccgacactgaggtcacggtactcgcggtac
+2203098/1
@B@FFFFFHFFBFIIIIJGIIJJIGBHIJIHJBFHGHBBFGIJIJJHEBE
@5796286/1
gggcagagggaatctgattgtgctgttgtggaactgcttcacctgtggcc
+5796286/1
CCCFFFFFHGHHHJJJHIJJHIIJJHIJHHJIJJJJJJJJJJJJIJJIJJ
@4220076/1
gtagcactgagtgacggcacctccgacactgaggtcacggtactcgcggt
+4220076/1
CCCFFFFFHHHDFIIJIJJIJJIJJJIJJJJJJJFGIIIJJJJJJJJGFB
@5796874/1
gcgacaccttgtggctgtgacttgtagtcaaggtggagattttactatct
+5796874/1
CCCFFFFFHHHHHJJJJHIJJJJJIJJHGJJJJDGIHIHIJJJJJJJJIJ
@5248926/1
cctgtttcagagtctcgttgacttgctgttagc
+5248926/1
?@?B:BB;<A:D<EAA?<AFAA:<<<F9<A9C<
@4220789/1
ggtcacggtactcgcggtacatgttgtgtacacctgagcgagactcataa
+4220789/1
CCCFFFFFHHHHHJJJJHIJJJJJJJJJIJJIIHIJJJJJIJIJJJJJJJ
@5797378/1
atttaattgatttgtgcacttagcttcgggttggacgaccaaaactgata
+5797378/1
@BCFFDFFHHHHHIGGGIIIJIIIJJJJJJEGHIHIJJJIJIIJIJJIIA
@4765089/1
ggcgcttgtggtggtgcacgcgcttgggcagagggaatctgattgtgctg
+4765089/1
@@@DDDDDCDFHHI@E9CCFFH<DHIIIIGIADGI:CHHHGGIIEDCHGH
@1649387/1
ggctcgctctccgaagggagcttgcggccgatgacctcatactccttcaa
+1649387/1
@@CFFFFDHFHFFGIIIIEGGHGAHGE@FHEHI7CDHGAEEEH7@CEBDC
@3769683/1
ggagtttgtatacttaattcgatgttatacatatagcatt
+3769683/1
@@@DB3BDD<BFBEG@EGCGGCHD?<<C?EC<F9CH>DF@
@5797819/1
cccacacccgtatctcaacacccataaagaactgtttgcctctcatgtcc
+5797819/1
C@CFFFFFHHFHHEIIJJJIJJJJJJJIIJIJJJIJJJJJJIJJJJIJJH
@3769902/1
agtgacggcacctccgacactgtggtcacgg
+3769902/1
@@@DADDFFAFDFIIIGHIIE>1:?DFHII8
@6273989/1
cgatttcaccagtggtcttcttgaactt
+6273989/1
@;@;?A?:AA<<2<:<2<C<<A<:<<?9
@1649929/1
gtgcacaatatccgtgtcgaccactgtgcctggttccacgttatattgga
+1649929/1
CCCFFFFFHHHHHJIJJJJJJJJJJJJJJJJJJJJJJJJJJJJJJJJJJJ
@4765749/1
gcctgggatgccacccggcaccactcccgggtgaggatgcactacatttc
+4765749/1
CCCFFFFFHGHHHJJJJJJJJJJJJJJJJJJHJJJJJJJJJJJJJJJJJH
@5249975/1
gcgggcgacagccaatatgtgttaaaataaaaatccatttcattgttctc
+5249975/1
CCCFFFFFHHHGHJJJJJJJJJJJJJJJJJJJJJJIJJJJJIJJJIIJJI
@1650181/1
cattagtagactgatcagccggagcagctccggtaagtttgtcgagt
+1650181/1
@@<?BDD:CFDHDFGHBD9;G??EFDHIIIIIB08BDHCGHGE<BG8
@5250065/1
gccagatgccaaagttcttgatcttcactgggctcttctctgggatttcc
+5250065/1
CCCFFFFFGGHHHJIIJJJJJJJJJJJJJJJJJJJJJJJJJJJJFIIJJJ
@4766123/1
ccagatgccaaagttcttgatcttcactgggctcttctctgggatttc
+4766123/1
@@<?;D;D<?F8DFGE4EIIAIBGHH>BHG=DEGGHHCC9CF?DGCG9
@1650420/1
gtcttctctaacagttctctgtggtgcaaagcaagcaattgcccacaccc
+1650420/1
CCCFFFFFHHHHGJIJJJJJJHIJHHJIIJJJJJJJJIJJJIJJJJJJJJ
@6274795/1
gcgactgtcacacggtagcggaaggtgggttcgtgaatcatgccctcaat
+6274795/1
CCCFFFFFHHHHHJIEHIJJJJGIJGHIJGHIIIJIJJJJJJJJJJJJHH
@6274798/1
cagcatacataataaaattagaggaagtaggtgctgggcctcttgtatgc
+6274798/1
@@@DD;DBBDBDDBEEGFDIE?BFFAG9CC9ACDD??;8B;3BBGG@>F?
@6274838/1
gcgttgatgtcgcaagatagtgagacattcactttttagtcataatcttc
+6274838/1
@@@DFFFFDHHHHJJJJJJJHIGHJJIJJJGIJJIGIIJHIIJJIJIJJI
@5799208/1
cactggttcaaattcaaataaaatcactctgcaatcctgcctcacatgat
+5799208/1
CCCFFFFFHHHHHJJJFGJIJJJJJIJJJJIJJJJJJJJJJJJJJJJJJJ
@5799225/1
cgacactgtacagttagaaatgttacaacctctatactttgcattaaaat
+5799225/1
CCCFFFFFHHHHHHIJJJJJJJJGJJJJJJJJJJJJJJJJJJJJJJJJJJ
@2682846/1
cagcatacataataaaattagaggaagtaggtgctgggcctcttgtatgc
+2682846/1
C@@FFFFFGHHFHIGIIJJEGIJIAEBCFGAHGIIGIEHJIIJJJFHIJJ
@2682848/1
gggattgcccatcaatttatcttcaaatgacgacaccacagttccagtct
+2682848/1
CCCFFFFFHHHHHJJJJJJJJJJJJIJJJJJJJJJJJJJJJJJJJJJJJJ
@2203521/1
tccgacactgaggtcacggtactcgcggtacatgttgtgtacacctgagc
+2203521/1
@@@FAADDFHG8?GDHCGBC@AGHIGGGFE>ACDBDHFIGHGGHIEECAE
@1149464/1
ggagtgagcacgggctctgtgcctggctcccatgtcacggtagcactgag
+1149464/1
CCCFFFFFHHHHGJJJJJJIJJJJJJJJJJJIJJJJJJJJHIJJJJJJJJ
@6798336/1
gtcgaacccaaaaatgtaattaactttttttttgtctgtttgtctgtttg
+6798336/1
C@CFFFFFHHHHHJJIGIJIJIJJJJJJJJJJJJHGJJIJJJJJJJJJJG
@95056/1
agaagatcctcatcttgtatagaggaggcttgggctcgctctccgaaggg
+95056/1
CCCFFFFFHHHGHJJJJGIIIJGIJGGIIHIHGEEHGIGGHGIIGIIGJJ
@6798399/1
gtggattttaatgttattattacagcatacataataaaattagaggaagt
+6798399/1
BBBFFFFFHHHHHJJJJJJJJJJJJJJJJJJJJJJJJJJJJJJJJJJIJF
@615363/1
caaaacaattcattttaggttcaagttaaccgcaatgttggagcttggta
+615363/1
CCCFFFFFHHHHHJJJJJJIJJJIHIIJJJJJJJJJJJIJJIIJJJJJJI
@2204562/1
agcgagactcataacgcagccagatgccaaagttcttgatcttcactggg
+2204562/1
@CCFFFFFHHHHHJJJJJJJJJJJJJJJJJIJJJJJJJJJJJJJJJJJJJ
@615694/1
ggcaaaggtagtaagtcagctgttccacttcatcatcagggatcttgccg
+615694/1
CCCFFFFFDHHHHJ<EHGIJJJJJJJJJJJJJJJJJJJJJJIJJJJJJJJ
@6798913/1
cactgagtgacggcacctccgacactgaggtcacggtactcgcggtacat
+6798913/1
@@@FDDDDFDHHFBADGHIFIIIIIFIGIC?BFHEEG=AGGGHIHHBBEF
@6799008/1
tgctgttgtggaactgcttcacctgtggccggcggcacgc
+6799008/1
;??;DDDBFFAA:CEF>DICDHHC3FA@EFEA0DFA>AE<
@1150746/1
gcgtgatgaggttcaccaagctagtg
+1150746/1
CCCFFFFFHHHHHJJJJJJJJJJJHI
@2205704/1
catacaccaaaatattttttacgatttttgtctgtctgtcggtctgtccg
+2205704/1
CCCFFFFFHHGHHJJJJJJJJJJHJJIIJJJJJJJJJJJJJJJIJJJJJJ
@2684536/1
tgggaatagttcatgagcacagctgagtgccttctcagcagcattcatct
+2684536/1
;?@DBDBBFCFDHIGGGFHIIIIIECHA@FHGGHIDHGGIIF3???BGHG
@6799549/1
gaggcgcttgtggtggtgcacgcgcttgggcagagggaatctgattgtgc
+6799549/1
CCCFFFFFHHHHHHIJJHIJJJJJJJJJJJJJJIJJJIIHHHHHHFFFFF
@96281/1
ggttattgttatgtcgatgtcgaacccaaaaatgtaattaactttttttt
+96281/1
@@@ADBDD?FDDFEGEEHIDDHDDGIGGGDHGCG:?BDGFFGIIIIIGGG
@6799726/1
gcacagggcacgcttgcgcatgacatctatacatgccattggcgttcaaa
+6799726/1
@@@FF>=DDFHGHJJIJIHIJIJJGHIJIIIGGEHGIJJIIJJJHIIJJJ
@6799746/1
gtggtgcacgcgcttgggcagagggaatctgattgtgctgttgtgga
+6799746/1
@@<DDDDDFFGHGJJJGIGJIJIFGHIIIIJIIJJGGIIJJEHFHIC
@7326199/1
catcaatttatcttcaaatgacgacaccacagttccagtctcaggcacat
+7326199/1
CCCFFFFFHHHHHJJJJIJJIJJJJJJJJJJJJJJJJJJJJJJJIJJJJJ
@6799836/1
cgcaagaagtaccagaaacgggacttagccacaatctggtctggagagaa
+6799836/1
CCCFFFFFHHHHHJJJJJJJJJJJJJJJJJJJJJJJJJJHIJJJJJJJJJ
@6799905/1
ggcacacaggcataatgccatattcaaatgggaagtggtgataaagataa
+6799905/1
CCCFFDFFFDHHGIJGHHGIJJJJJJIJGIJGGIEDFH?DGHIGIJIJII
@6799971/1
gtggtgcacgcgcttgggcagagggaatctgattgtgctgttgtggaact
+6799971/1
@??DDDDDHDF?A6GGFBGHBC86?DHDBGI<G@99?DB=8B@GA;C@@E
@2206547/1
tggacaaggcactggcaacgaccaatcatggacttttcttcaatatccac
+2206547/1
BCCDFFFFHHHHHJJJJJJJJJJJJJJJJJJJJIJJJJJJJJJJJJJJJJ
@7807787/1
ccctgatagagacgatttcaccagtggtcttcttgaacttcttcaattga
+7807787/1
CCCFFFFFHHHHHJJJJJJJJJJJFHIIIIJJJJIIJGIIIGJGIIGJJI
@5799434/1
gcctcttgtatgcgaaggtgttgaggcgcttgtggtggtgcacgcgcttg
+5799434/1
CCCFFFFDHHHGHJJIIJFGHHIJJJJJJJJJGIJHIJFHGHGJJJHFFD
@5799516/1
tggagagaagatcctcatcttgtatagaggaggcttg
+5799516/1
?@@<;AB:<CF:DGEFFAAHFIIIBFH><EF@D?D@0
@7808034/1
cagccagatgccaaagttcttgatcttcactgggctcttctctgggattt
+7808034/1
CCCFFFFFHHHHHJIJGHIJIIIJJJJJJJJHIIJJJJJJJJJJJJJJJJ
@6275298/1
tgggcctcttgtatgcgaaggtgttgaggcgcttgtggtggtgcacgcgc
+6275298/1
CCCFFFFFHHHHHJJJJIHIIIHHIJIIJGJJJJJJJJGIIHHIIJJJHF
@5799724/1
atcatgtcgatggcttggtttattcccatcagtttggagttcacctttag
+5799724/1
CCCFFFFFHHHHHJJJJJJJJJJJJJJJJJJJIIJIJJJGHJJJJJJJJJ
@97050/1
cgcttcagcagagtgcacacaatggtgaactggcgttcatgcggcaaacg
+97050/1
CC@FFFFFHHDADCFHIJIJJGGCHBHHIIJIIIHGGIJJJJJJJJIIJI
@7326839/1
tatagaggaggcttgggctcgctctccgaagggagcttgcggccgatgac
+7326839/1
C@CFFFFFHHGHHJIGGIIJJJJIFIJIHHJIJGGHIIIIDIJGE<BD>A
@7326855/1
agcatacataataaaattagaggaagtaggtgctgggcctcttgtatgcg
+7326855/1
@CCFFFFFHHHHHJJJJJIJJJJHJJJJJJIJJJJJJJJJJJJJJJJJJJ
@7808416/1
ggcctcttgtatgcgaaggtgttgagg
+7808416/1
CC@DFFFDAA>FFEHE6FBGGFGG9EB
@1651461/1
cggacatttcaattttatttagttggtcttggttgaacggaactccaatc
+1651461/1
CC@FFFFFHHHDDIGIJIJIJIIIIIFHHHJJGGHGHIEHIJJHIGIJGI
@7808642/1
tgggcctcttgtatgcgaaggtgttgaggcgcttgtggtggtgcacgcgc
+7808642/1
@;;DBDDDHHHFHGGIIEEFIABHGGHIGIIFEHD??@F7FFFEGE@GHE
@1651651/1
ggcgcttgtggtcgtgcacgcgcttgggcagagggaatctgattgtgctg
+1651651/1
@<;BD?AD2<D:22CCB@ACF??GD@FGFI@FAB;@=FFFI>=@C=>A>?
@5800565/1
acggtactcgcggtacatgttgtgtacacctgagcgagactcataacgca
+5800565/1
CCCFFFFFHHHHHEHHJJJIJJJJHIJGHGHJJJJJIJIJJJJJJJJJJJ
@5800584/1
cttggttgaacggaactccaatcctttactcgaatagtcttttctaactt
+5800584/1
CCCFFFFFHHHHHJJJJJJJJJJJJJJJJJJJJJJJJJJJJJJHIIJJJJ
@2686296/1
ctcatcttgtatagaggaggcttgggctcgctctccgaagggagcttgcg
+2686296/1
CCCFFFFFHHHHHJJJJIJJJJJHHIJJJJJIIJJJJIJJJJFGIIJIII
@4768260/1
cccatgtcacggtagcactgagtgacggcacctccgacactgaggtcacg
+4768260/1
@@@DDDDDFH<AH;EHGGGFCEHG?CFGG@DFFHGAAFGGH>@FH.=C=A
@3211420/1
tgttgaggcgcttgtggtggtgcacgcgcttgggcagagggaatctgatt
+3211420/1
CCCFFFFFHHHGHJHJJIIIHIIJJJIJJJJJJIIIIHIJHHHHFFFFFF
@2686530/1
gttacctgcaacttggccaggttagggccaacagattgtttgagatgttt
+2686530/1
CCCFFFFFHHHHHJJJJJJJJHHJJJJJJJJJGIHIJJIJJJJJJJJJJJ
@2686559/1
ccgtcacggaacacaaatatcttcttcggcaatctgccttggttgcggtc
+2686559/1
@8=BDDDD<FDADG=FGFFHCGHIEIGHGGGIIIGHIIIGG;FHHI@GHI
@98163/1
cacgcctgggatgccacccggcaccactcccgggtgaggatgcactacat
+98163/1
@@@DFFFF@HHFDBGHIB>:FEEHCGF@FG??FBHII>;@EDHA@DEHHH
@6276483/1
gtagcactgagtgacggcacctccgacactgaggtcacggtactcgcggt
+6276483/1
<?@DDFFBHFHADGGIIIGGHGFHGGEGIIIGIIDHE@FGHIIIIGIHFD
@6276556/1
gcaagaagtaccagaaacgggacttagccacaatctggtctggagagaag
+6276556/1
???D;:D;222A?AAEBBAC@CCACB?EBE;D?D??:D:?BDBEDIIDB;
@7809762/1
cactcttgctccatggtccaggagcagcagcgtgcgcaggttcaggcatc
+7809762/1
@@@FDDDFFGHHDHIGHGGDGHEHEGIIIGIICDHIJJIIIJIJIIIIJG
@3212008/1
atacataataaaattagaggaagtaggtgctgggcctcttgtatgcgaag
+3212008/1
CCCFFFFFHHHHHJIIJJJJJJJGGIJHHIJJJJIJJJJJJJJJJJJIIJ
@4222344/1
ggtggtgcacgcgcttgggcagagggaatctgattgtgctgttgtggaac
+4222344/1
CC@FFFFFHHHHHJJJJJJJJJJJJJGIIJJJHIJJJJJJJJJJJJJIJJ
@1151690/1
cctgagcgagactcataacgcagccagatgccaaagttcttgatcttcac
+1151690/1
CCCFFFFFFHHHGJIJJJJJIJJJIJJIJIJJIJJJIIJJJJGIJJJJJJ
@6277169/1
caccagtggtcttcttgaacttcttcaattgacgcaagaagtaccagaaa
+6277169/1
@@<DDD==ACADFGHDC<ECEHCEEFIGHHFBEDEIIIAFDBGFGHGBBD
@7810379/1
gctctgtgcctggctcccatgtcacggtagcactgagtgacggcacctcc
+7810379/1
@CBFFFFFHHHHHJJJJJJJJJJJJJJHIJJJJJJJJCGIJJJJJJJJJJ
@1151856/1
gttcgtgaatcatgccctcaatctgcaccagttcatatttgggcacagtt
+1151856/1
@<@DDD?DCF?FA?A<CG:CGEEE><AFFFGC?C??GB@C?C?FFGECDB
@618161/1
catatctttatatatataattcttctgtacgtgtgtatgtcactgaactt
+618161/1
CCCFFFFFHHHGHJJJJJJJJJJJJJJJJJJJJHIIIIJJJJJJJJJJJJ
@7811140/1
ctccgacactgaggtcacggtactcgcggtacatgttgtgtacacctgag
+7811140/1
CCCFFFFFHHGHHIJIJJJIFHJJJIGIJJIIGGGHHJIJJGIGFEGIIG
@7811171/1
tgcggaatcagcctcgcgggtgggtctggcatggtgcctagagggacggg
+7811171/1
CCCFFFFFHHHHHJJJJJJJGHJJIIJJJJJJJJHHHHHHFFFFFDDDDD
@3770457/1
gtagcactgagtgacggcacctccgacactgaggtcacggtactcgcggt
+3770457/1
=@@AB?B?=CHADACFE:EHIEF;EDCA?D?99;//?F>GH@FGCHGBD5
@3212219/1
gtgctgggcctcttgtatgcgaaggtgttgaggcgcttgtggtggtgcac
+3212219/1
CCCFFFDFFHHHHJIHIJJJGFHHIFHGGIIIGIJJJJJIIJJGIIIIJI
@5801574/1
actgcttcacctgtggccggcggcacgcagacgccttgatgacctccact
+5801574/1
@CCFFFFFHHHHHIJJJJJJJJJIJJJJJJHHHFFEDECEDEDDDDDDDD
@5251481/1
cggctgaattgcagcatcttgtcgagaacatgaagccgctttggtttacg
+5251481/1
CCCFFFFFHHHHHJJJJJJJJHIJIIGJJJJJJJJJJJJJJJJJGIJJJJ
@7327395/1
ggaagtaggtgctgggcctcttgtatgcgaaggtgttgaggcgcttgtgg
+7327395/1
CC@FFDFFHHHHHJJIJJJJJJJJJJJJJIIJJ?FGGIJJJJJJJJJJJI
@5801829/1
ctcataacgcagccagatgccaaagttcttgatcttcactgggctcttct
+5801829/1
CCCFFFFFHHHHHJJJJJJJJJJJJIIJJJJJJJJJJJJJIJJJJJJJJJ
@4769626/1
ggctaaaaaagcatgttctctcgcgccaatggcatgtatacatgcctact
+4769626/1
CCCFFFFFHHHHHJJJJJJJJJJJJJJJJJIJJJJJIIGJGGIICHJJIJ
@4769665/1
gccacaatctggtctggagagaagatcctcatcttgtatagaggaggctt
+4769665/1
@@@FDADF?DCF?CGGGEHIEIIGIII>FEGHGGGGFGGGHGIE?FB1BG
@3771151/1
tgcctggctcccatgtcacggtagcactgagtgacggcacctccgacact
+3771151/1
@@@FFFD?AHHHFIIIJJIIJHGEGIGHIBH?D>FHIBGBHGIJIJEIJJ
@5802155/1
gtgggtgtagctttaaggggatctgctgtctgtggagctgatgcttgctg
+5802155/1
CBCFFDDFHHHHHJJJJJIJJJJJJJJJJJJJJJJIJJJJJJJJJJJJJI
@3212913/1
gtcacggtagcactgagtgacggcacctccgacactgaggtcacggtact
+3212913/1
CBCFFFFBFHHHHHJJJEHHHHHIIJJHIJJJJJJHHIIJCFHIJJ@DHC
@1653546/1
tacatgttgtgtacacctgagcgagactcataacgcagccagatgccaaa
+1653546/1
@@@DDDDDFFFFB<BBGE>CF<G1@DDEFIIIIFGBA:FFFFEFFIB>BA
@4769916/1
gtggtggtgcacgcgcttgggcagaggg
+4769916/1
@@@DD;BDFDDB;@FA?F;DGD9FDFFF
@5252123/1
ggtgaggatgcactacatttccgtccatcattttgtcaacgaactcttct
+5252123/1
@@?BDEFFHHHGGIIHIJJJIJJHIIGJIJGGGJJHHJIIJIGDGIIIIG
@3213163/1
ggtgcacgcgcttgggcagagggaatctgattgtgctgttgtggaactgc
+3213163/1
BB@FFFFFHHHHHJJJJJJJJJJIJJJJJIJJJJJJJJJJJJJJJJJJJJ
@7328181/1
gcgcttgggcagagggaatctgattgtgctgttgtggaactgcttcacct
+7328181/1
CCCFFFFFHHHHHJJJGIJJJJJJJJIJJJJJJJIIIJJJJJJJJJJJIJ
@5252335/1
agaagtaccagaaacgggacttagccacaatctgg
+5252335/1
??<D7BDD:A<ADE>D?EFFE@42<?CEECDDEDD
@4223822/1
gttctcagcatggtaagaaggtggcggccagaatctagacatgcacagct
+4223822/1
@@?DDDDDBFFFFF@FGGHIGFGEGEGGIIIIIIIGIIEGBHGIIIHHII
@4223913/1
gcgttctcatgtaatttttaatgttttccaaatcgacgactcctgtggct
+4223913/1
BCCDFFFFHHHHHJJJJJJJJJJJJJJJJJJJJJJJJJJJJJJJJIJJJJ
@7328538/1
cataataaaattagaggaagtaggtgctgggcctcttgtatgcgaaggtg
+7328538/1
B@CFFFFFHHHHHJJJJHIJIJJJHJJJJJJJJJJJJJJJJJJJIHHJBF
@5802964/1
gcttcacctgtggccggcggcacgcagacgccttgatgacctccactttg
+5802964/1
@B@DFFFFHHFHHIJJJJJJJJJJJJJIHHHFFDEDCEEEDDDDDDDDDD
@7328818/1
gcaagaagtaccagaaacgggacttagccacaatctggtctggagagaag
+7328818/1
@7@BBD:ACF>DBFDFEII;1@GDEGIIFIIIFIFF@DFIIIIIDFEFEE
@5252774/1
caccagtggtcttcttgaacttcttcaattgacgcaagaagtaccagaaa
+5252774/1
CCCFFFFFHHHHHJJJJJJJJJJJJJJJJJJJJJJJJJJJJHIJJJJJJJ
@3213913/1
gctgggcctcttgtatgcgaaggtgttgaggcgcttgtggtggtgcacgc
+3213913/1
CCCFFFFFHHHHHIJJJJJJJJJEGGHIJJJIJJIJJIIJIJIIIJJJJH
@6800210/1
tgatagagacgatttcaccagtggtcttcttgaacttcttcaattgacgc
+6800210/1
@@@DDDEDHHH?HIGJIGIIGHGBE?FHIDHEG@CFGEHBHIBHGJBBGI
@1654410/1
cgggcttattctgcatacctgccatgcgctggtaagcgctatggactgcc
+1654410/1
CCCFFFFFHHHHHJJJJJJJIJJJIJJJJJJIIJIJIIIJJIIJJJJIJJ
@5803320/1
cccacatcaggatgtggattttaatgttattattacagcatacataataa
+5803320/1
<@@D?BBDDHFDFHHHGEHIIIHJIGCFDHGHFIEFGIGGIIGGHGIGEC
@3214139/1
ggcgttgatgtcgcaagatagtgagacattcactttttagtcataatctt
+3214139/1
CCCFFFFFHHHHHJJJJJJJJHIIIIJHIJJJIIIIJJJJIJJJJJJJJJ
@4224644/1
gggaatctgattgtgctgttgtggaactgcttcacctgtggccggcggca
+4224644/1
@@@BDEFFHFHHHIIJJGIIIHJJJJJJJGHIGIIGIIIGGHJJJEIHFC
@6800740/1
agcgactgtcacacggtagcggaaggtgggttcgtgaatcatgccctcaa
+6800740/1
@@@DBDDDHHFBFGEHHGBAEHDGHI:?BD?7BA6;FDC=@@GGH@>EEA
@618916/1
actcgcggtacatgttgtgtacacctgagcgagactcataacgcagccag
+618916/1
@CCDFFDFHHHHGJGGIHIHIJHHIJJJIJJGGHIJJIJIJJIIJGIJJE
@2208237/1
ttttaatgttattattacagcatacataacaaaattagaggaagtaggtg
+2208237/1
CCCFFFFFFHGHHJJJJJIJIJJIJJJIIIIGIJIJJJJJIJIJGHIGFG
@619033/1
ccagtggtcttcttgaacttcttcaattgacgcaagaagtaccagaaacg
+619033/1
CCCFFFFFHHHHHJIJJJJJJJJJJJJJJJJJJJJJJJJHIJJJJJJJJJ
@2208271/1
tgagtgacggcacctccgacactgaggtcacggtactcgcggtacatgtt
+2208271/1
BCCFDEFFHFHHHJJJJJJJJJJJJJIIIIJJJGIIJIJJJJAEEFFDDF
@4225001/1
gtggtggtgcacgcgcttgggcagagggaatctgattgtgctgttgtgga
+4225001/1
@@@FFFDAFHHHFFHIII@GEGJJGEEHIIJIIG>BCEHIIIIJJEIIJG
@6801037/1
gttgtgtacacctgagcgagactcataacgcagccagatgccaaagttct
+6801037/1
@@@DFF?AFFDDCGHIJIGGIIHHIFGGHGIJJJIIJJIIIJJJJI=FFB
@2687656/1
ctttactcgaatagtcttttctaacttgaacagtgcgatgttttacaagg
+2687656/1
CCCFFFFFHHHHHJIJIJJJJJIJJJJJIJJJJHIIJJJJHIJJJJJJJJ
@2208875/1
ctcttgtatgcgaaggtgttgaggcgcttgtggtggtgcacgcgcttggg
+2208875/1
CCCFFFFFHHHHHJIJCGHIJIJJJJJJJJJJJHIIHHHIJIJJHFFFDD
@620223/1
ggattttaatgttattattacagcatacataataaaattagaggaagtag
+620223/1
??=:D::D:AC222<?EC?F@<::C:<FAF<FBF<9EBD9C?D;DDDED9
@7812748/1
ggtagcactgagtgacggcacctccgacactgaggtcacggtactcgcgg
+7812748/1
@@?DDFFFHHDFCEGHIEIHGGIDFGEHIIGEGHEHIFIJIBFHIGIIFF
@2209743/1
ctgtggccggcggcacgcagacgccttgatgacctccactttgatgatct
+2209743/1
?@@DDDDDFAD@DEHHIGIIGBH<BEHHEDECDECCCCCCCC@@ACCDCE
@620580/1
gccttagctgcggaatgcttagcttccttcttagagcgtcccgtacccat
+620580/1
CCCFFFFFHHHHHJJJJJJJJIJJJJJJJJJJJJJJJJIJJJJIJJJJJJ
@2210125/1
gtggtcttcttgaacttcttcaattgacgcaagaagtaccagaaacggga
+2210125/1
CCCDFDEFHHDDFGIJJIIJJIIIJIJJIJIIJJIJDHIIJIJJJIIIIE
@2210371/1
ggcacctccgacactgaggtcacggtactcgcggtacatgttgtgtacac
+2210371/1
@@CFFFFFHHHHHJJJIJJHIIJJIDHIIJIJJJIGHIJIJJIIIGHIHF
@621150/1
ctggttcaaattcaaataaaatcactctgcaatcctgcctcacatgattc
+621150/1
BCCFDDFFHHHHHJJJJJJJIJJJJJJIJJEFFFHIJJJJJJJJJJJJJJ
@99737/1
cttcttgaacttcttcaattgacgcaagaagtaccagaaacgggacttag
+99737/1
CCCFFFFFGDFHHJIJJIJJIEJJIJIJIGF:CCFAGGEHGEGIIIGDHG
@2688849/1
caccagtggtcttcttgaacttcttcaattgacgcaagaagtaccagaaa
+2688849/1
C@@FFABDFHDFHIDEHD@CCBBHHGGAHHEHIHEIDHC99?BDFHIEDA
@7813484/1
agcatacataataaaattagaggaagtaggtgctgggcctcttgtatgcg
+7813484/1
CCCFFFFFHHHHHJJJJJJJJJJIJJJJJJJJJJJJJIIJJJJJJJJJJJ
@2210470/1
ggaggcttgggctcgctctccgaagggagcttgcggccgatgacctcata
+2210470/1
CCCFFFFFFHHHGJJIJIJIJJIJIJJEHIHIIGIJEHHBDF@DEEDCCA
@6278939/1
tgctcgccatcaggacctgcaccatgcaccgccatgccatgtaccacgcc
+6278939/1
CCCFFFFFHHHHHJJJJJJJJJJJJJJJJJJJJJJJIJJJJJJJIJJJJJ
@2210950/1
gttggagcttggtacaaagcaaaggtcgggcagttcgtcaacaagacatt
+2210950/1
CCCFFDFFHHHHHJJJGIJIIICFCHHGIGFBHGGFDFIGEIIJJIJIJJ
@6279167/1
cttgaacttcttcaattgacgcaagaagtaccagaaacgggacttagcca
+6279167/1
CCCFFFFFHHHHHJJJJJJJJJJJJJJJHIIJJJJJJJJJJJJJJJJJJI
@621896/1
ggtgctgggcctcttgtatgcgaaggtgttgaggcgcttgtggtggtgca
+621896/1
CCCFFFFFHHHHHJJJJJJJJJJJJJEGFHIJJJJJJJJJHJIIJJHIJJ
@7814444/1
cggatgtgcttgaattggacgccgatagaattctcaaaatttacaagtcg
+7814444/1
@@CDDADFHHHHGIJJJJJJJIIJGGIJEIIGJJIGJGGHIIJGIHJGHG
@1154990/1
ggattttaatgttattattacagcatacataataaaattagaggaagtag
+1154990/1
@@CFFFFFBFHHGJJGGIJHIGIJEI@HHGGHEEBHIIIIIJIIEEHIIG
@1155088/1
gtcacggtactcgcggtacatgttgtgtacacctgagcgagactcataac
+1155088/1
@@?DD@DDDFHHBH<GEEGIFEIIIIGDGIFADFHIGEHHIIIIIIGHIE
@1155128/1
cgggacttagccacaatctggtctggagagaagatcctcatcttgtatag
+1155128/1
CCCFFFFFHHHHHJJJJJIJJHIJJJIJJJJJJJJJJJJJJJJJJIJJJI
@3214741/1
gtggtggtgcacgcgcttgggcagagggaatctgattgtgctgttgtgga
+3214741/1
@@CFDDDDFHHHHIJJJJIIJJIIDHIIGHJJJIHHIDIGIIIJIJIIJG
@100884/1
gtgcgatgttttacaagggcaggttgaactcacaccattcaatttaaaag
+100884/1
CBCFFFFFHHHHHJJJJJJJJJJEHHIJIIIIJJJIGIJJIGJIJIIIJJ
@3214885/1
gatggagtgagcacgggctctgtgcctggctcccatgtcacggtagcact
+3214885/1
CCCFFFFFHHHHHJJJJJJJJJIJJJJJJJJJJJJJJJJJJJJGIJJJJJ
@5804260/1
gtggattttaatgttattattacagcatacataataaaattagaggaagt
+5804260/1
BBBFFFFFHHHHDHIIJJJJJJJIJJJJJJJJJJJJJIJJJJJJJJJJJF
@1655661/1
gcttcacctgtggccggcggcacgcagacgccttgatgacctccactttg
+1655661/1
CC@FD?DEHHFFFGIGI8FIGGIIIIIGEEEDFDEECCDDCDDBCCCDDC
@3772486/1
gcgttgatgtcgcaagatagtgagccattc
+3772486/1
???BDD8=CDDDD6EE@E@@FFC?2A:?E1
@4772471/1
gtacacctgagcgagactcataacgcagccagatgccaaagttcttgatc
+4772471/1
BBCFDDEFHHHHHJJIJJJJJJJJJJJJJJJJJJJJJJJJJHIJJJJJJJ
@101573/1
aattaataaaattggactgtttttaatatttaaataaccgctttttacta
+101573/1
@C@FFFFFHFFHHGGGGGIHIIJJJGIGIIJEGGIJIJGIJGIIJJJIJI
@1655997/1
gcacgcgcttgggcagagggaatctgattgtgctgttgtggaactgcttc
+1655997/1
CCCFFFFFHHHHHJJJJJJJIJJJJJJJJJJJJJJJJJJJJJJJJJJJJJ
@3215817/1
gccagttcccacttcacgacgcttcagcagagtgcacacaatggtgaact
+3215817/1
CC@FFFFFFHFFHIIHHGGGHIGIGGHGGGGCHHHIIJIGHIGGDGIGHH
@4225867/1
cttgagattaatcacaagaacatgtaaaaccaagactcactaaacataaa
+4225867/1
CCCFFFFFHHHHHJJJJJJJJJJJJJJJJJJJJJJJJJJJJJJJJIJJJJ
@4225869/1
ggtgctgggcctcttgtatgcgaaggtgttgaggcgcttgtggtggtgca
+4225869/1
BCBFFFFFHHHHHJJJJJJJJJIIIJEGHHJJJJJJJJJJIJJJJJIIJJ
@7331360/1
cagcatacataataaaattagaggaagtaggtgctgggcctcttgtatgc
+7331360/1
C@@FFFFFFHHGGIIJGIIJJIHIE>GHIIJAGHIGEHIGGGIEHJJIJJ
@3216514/1
gtggcgcacagggcacgcttgcgcatgacatctatacatgccattggcgt
+3216514/1
@@;DDDDDHHHDHIIGHIGIIIIIIIIIIIGHIICHHGBBFGIGEHGGGG
@7331511/1
ttgtattcaaaagaaaacctagaatcactggttcaaattcaaataaaatc
+7331511/1
BCCDFFFFHHHHHJJJJJJJJJJJJJJJJJJHIJJJJJJJJHHIIJJJJH
@6802079/1
ctctagcacgtagttctcagcttccctgcaaagttaaccatcttgtattc
+6802079/1
@@CFFFFFHHHHHHIIJJJJJJJJJJJJJJJGIGIIJJJJJJJJJHIJJJ
@2211743/1
gcgagactcataacgcagccagatgccaaagttcttgatcttcactgggc
+2211743/1
CCCFFFFFHHHHHIJJJJJJJJJJJJJJJJJHIJJJJJJJJJJJIJIJJJ
@4227154/1
gtctgattctgtgatagtgaatacaagatcgtggggtgggcccaccaggc
+4227154/1
CCCFFFFFHHHFHIJJJHGJJJJJJJJJJJJJJIJJIGGIJJJJJJJIIJ
@2211949/1
ccagaatctagacatgcacagctcttgcagccatccaacgggattgccca
+2211949/1
@@CFFDBDFFDDHGHJIIJIIHCHGHIJIIJGGDHIIIJIIDIADHIFII
@625234/1
cactaattacaaaaaagaaaacatttgtcaccaactcctaaagtcaggac
+625234/1
CCCFFFFFHHHHFIJJJJJJJJJJJJJIJJJGIJJJJIJJJJJIIEHGIJ
@7816774/1
cttcaattgacgcaagaagtaccagaaacgggacttagccacaatctggt
+7816774/1
@C@FDFFFGGFHHJFIHIIHIIIIIIIGGGDGIJJJJIGGIIJJGJJIJ@
@7816783/1
gccacaatctggtctggagagaagatcctcatcttgtatagaggaggctt
+7816783/1
CCCFFFFFHHHHHIJJJIIIJIIJJJJJJJJJJJJJHJJJJJJJJJJJJJ
@2212392/1
gtagtaggtaggcgtagggtaagacacggatctcatacaccgtgaatata
+2212392/1
<@@DDDDA=DA?BGFCFGGAFEHIGGBHG>FFFDDDFGHGEHGGHGHDHH
@1155668/1
gctgttgtggaactgcttcacctgtggccggcggcacgcagacgccttg
+1155668/1
@@?ADDDB;ABDBHIHBABFGFEGBFFH@?@?@A4;/=>4>CEB>;A=@
@2690301/1
gggcctcttgtatgcgaaggtgttgaggcgcttgtggtggtgcacgcgct
+2690301/1
CCCFFFFFHHHHHJJJIJJJGGHHJJJJJJJJJJIJJIJJGHIJJIIHFF
@2690591/1
gccagatgccaaagttcttgatcttcactgggctcttctctgggatttcc
+2690591/1
@@@DDFFFGGFHDAHIJIIICEGIHIIJGCHGG>GHJBFHGBGGIGIGGI
@6803156/1
gggatgccacccggcaccactcccgggtgaggatgcactacatttccgtc
+6803156/1
@C@FFFFFHHHHHJJGDHIJJIJJIIG@GEGIJIIIIIJJGGIJJJGGCG
@5805148/1
gcacgcgcttgggcagagggaatctgattgtgctgttgtggaactgcttc
+5805148/1
CCCFFFFFHGHHGJJJJJJJJIJJJJJJIIIIIJJJJIIJJJJJJJJJJJ
@4228199/1
ctcttcaagagctcggcggtaagcgaagcatggtatggcgctaatcggta
+4228199/1
CCCFFFFFHHHHHJJJJJJHJJJJJJJJJJJJJHIJJJJHHFFFEEDD@D
@4773487/1
gttttttaaactcatattttcatggtaccaagttatgaatttttcaaatc
+4773487/1
@@CFFDDDFDHHFEHIIIIHGHDEH<AFGIIEEGHHGHBGEIIEHCAEHI
@4773643/1
acagtgcgatgttttacaagggcaggttgaactcacaccattcaatttaa
+4773643/1
??;DD;D@?ADACDDG4AEDHGIGGB?FC@B11?9BA?BFH??G@D<BFB
@3773962/1
cgccaattcactgttcattacctgtgaaaactgtccttcagatacaccgt
+3773962/1
CCCFFFFFHHHHHHIJJJJJJJJJJJIJJJJJJJJJJJJJJJJIJJJJJH
@4773746/1
cagccagatgccaaagttcttgatcttcactgggctcttctctgggattt
+4773746/1
CCCFFFFFHHHHHJJJIJJJJJJJJJJJJJJJJJJIJJJJJJJJJJJJJJ
@5806076/1
gacgatttcaccagtggtcttcttgaacttcttcaattgacgcaagaagt
+5806076/1
CCCFFFFFHHHHHJHJJJJJJJJJJJJJJJJJJJGJJJJJJJJJJJJJJF
@4773833/1
catcgttctcagcatggtaagaaggtggcggccagaatctagacatgcac
+4773833/1
BCBFFDFFGHHHHJIIIEIJGHHJIGHEHJJJJJJJJJJJIGIJJIJIII
@5806379/1
agcatacataataaaattagaggaagtaggtgctgggcctct
+5806379/1
==?DDDDDHDHH>FGEBEHHIII@?<3<C?229C9:11????
@4774307/1
ggaagcctttgtgcgccacatcaatgttgataaaggctttattggtaaat
+4774307/1
@@@DDFFDHFHFHGGHFHGHBGHFCHGGICFFEHH>FHIIIIHIJHGIIG
@6804320/1
atacataataaaattagaggaagtaggtgctgggcctcttgtatgcgaag
+6804320/1
?@?DDDDDF>F<<EGBEFDG3E;FHIHIGIFBGCAFGEGDDF@BFBG;6D
@6804387/1
gtacgcctgagcgagactcataacgcagccagatgccaaagttcttgatc
+6804387/1
BBBFFFFFHHHHHHHHIJJJJJJIIGIIJJIJJJJJJIGGGHJJFGGIJE
@4774577/1
gcaaacatgccagttataaagcatagcccgaagtgctattggcacacagg
+4774577/1
CCCFFFFFHHHHHJJJJJJJJJJJJJJJJJJJJHIJJJJJJJJIIJJJJJ
@7332119/1
gcgagactcataacgcagccagatgccaaagttcttgatcttcactgggc
+7332119/1
CCCFFFFFHHHHHJJJJJJJJJJJJJJJJJJHIJJJJJJJJJJJJJJIJJ
@5257010/1
gatggagtgagcacgggctctgtgcctggctcccatgtcacggtagcact
+5257010/1
CCCFFFFDHHHHHJJJJJJJIJJJJJJJJIJJJJJJJJJJJJJHIJJIJJ
@4774664/1
tccaaattgtatctgacgacgcattgaatctgaatacgaaaatgaattca
+4774664/1
???DDDDDD=ADDII4EEB@FEAEEEECED>DEDIEIDIIIIICD@CC@C
@5807333/1
tggagagaagatcctcatcttgtatagaggaggcttgggctcgctctccg
+5807333/1
@@@DDBDBDHFH?EGBHIE@HHBEHEHHEH>DHGGG<G@@?FH>GHEHC<
@1658973/1
gtttgacgacataagatgcgaaggtaacattattgacgagtgctgatctt
+1658973/1
@?<DDDD>;DFHFB@AFHIIIIII?CGCFHCHG@>FEB1@BB4CH>F4CB
@5807496/1
atcttcttcggcaatctgccttggttgcggtctttgtataccttcaggtg
+5807496/1
CCCFFFFFHHHHHJJJJJJJJJJJHIJJJJHIJJJJJJJJJJJJJJJJGI
@5807530/1
gcttcacctgtggccggcggcacgcagacgccttgatgacctccactttg
+5807530/1
?;=?AAD;:D<ADD;@FGABHAF<FEA;=:EEEACC;6;@;>>@3?>5>A
@2215315/1
gttgtggaactgcttcacctgtggccggcggcacgcagacgccttgatga
+2215315/1
CCCFFFFFHHHHHJJJJJJJJJJJJJJJJJJJJJHHFFDEDDDDDDDDDE
@5807879/1
gccagttataaagcatagcccgaagtgctattggcacacaggcataatgc
+5807879/1
CCCFFDDFHHHHHIJJIJGJIJIJJJJJIIGJJJJJJIJEHIIIGIIIII
@5807898/1
gttaaaaccaaaaatttgccggaagtcactattccacgcgaacgaagtcg
+5807898/1
@CCADFDDHDHFFBFHEGGGGGGGFHGIGECGDBBFHCFHEGFA;?E5??
@5807944/1
cgcttgtggtggtgcacgcgcttgggcagagggaatctgattgtgctgtt
+5807944/1
:?<BDD=:<D2A@:CEB@1<@D@??8;DD=;@?0=8=BEIA=C/@C>;C7
@102480/1
tgctgggcctcttgtatgcgaaggtgttgaggcgcttgtggtggtgcacg
+102480/1
@@@DFFFDHHHHHIFHIGHJ?EHE:CCGHBGGADGIGCFGF=FHBEHIJ=
@4775601/1
ctgggctgcagatgactgtgcatccttgctagtaagtcctgagccatagc
+4775601/1
CCCFFFFFHHHGHJJJJJJIJJJJJJJJJIJJJJJJJJJJJJJJJJJJJI
@102589/1
gcggagattaatggtataagcatagaatgttcgacgtgattctttaattt
+102589/1
CC@FFADFHG?FDGHDFIGECHGIIICHC<EDHEHGFEEGG>GHIDBFHI
@2215827/1
tcccacttcacgacgcttcagcagagtgcacacaatggtgaactggcgtt
+2215827/1
CCCFFFFFHGHHHJJJJJJIJJJJJJCFHIJJJJJIJJDGIIJJIJJIII
@5808143/1
gggctctgtgcctggctcccatgtcacggtagcactgagtgacggcacct
+5808143/1
??@;DDFDCDHHHIBHHGGHFHGDEHIIE:1CFDGD?:B?FB<GE>F:CG
@102837/1
tgtacacctgagcgagactcataacgcagccagatgccaaagttcttgat
+102837/1
@C@FFFFDHHFHFIIIIJIJJJIJJJJJHJJJIIJJJJIJFJFGFHIJJJ
@2216119/1
gctctgtgcctggctcccatgtcacggtagcactgagtgacggcacctcc
+2216119/1
CCCFFFEFHHGHGIJJJJJJJIJJJJJCFHIJJJJJJHHIJJJJJJJJJJ
@1156540/1
gcatacataataaaattagaggaagtgggtgctgggcctcttgtatgcga
+1156540/1
CCCFFFFFHHHHHJJJJJHIJJGIGE3<EEGGHICECHIIIGIJJIGIJH
@5808636/1
gttataaagcatagcccgaagtgctattggcacacaggcataatgccata
+5808636/1
@@BFFDDEHGHHGIGGIIGGHJJIJIIGIJJGGEGHIJJJJJIFIIGIIH
@3776038/1
cttgggcagagggaatctgattgtgctgttgtggaactgcttcacctgtg
+3776038/1
?@@DFDDDFDDFHAHHIIEFHIIHGIIIIIHGCGHIIIIIGGGGFHIGHI
@2216428/1
cgacgacgacactgtacagttagaaatgttacaacctctatactttgcat
+2216428/1
CC@FFFFFHFHHGIHIJJIHHGIJJIGIGHIIJIJJJJJJJIGIHIJEGI
@7333989/1
cagtggtcttcttgaacttcttcaattgacgcaagaagtaccagaaacgg
+7333989/1
BCCDFFFFHHHHHJJJJJJJJJJJJJJJJJJJJJJJJJHIIJJJJJJJJJ
@6280216/1
gcagagggaatctgattgtgctgttgtggaactgcttcacctgtggccgg
+6280216/1
CCCFFFFFHHGHHJIIJJIJJJJJJJIJJJJJJJJJJJJJJJJJJJJJJJ
@2691437/1
gtaggtgctgggcctcttgtatgcgaaggtgttgaggcgcttgtggtggt
+2691437/1
@CCFFDEFHHHHFIIIJJJHIHHIJGHHIFGFHIHGIJJJHIIHIJGII;
@6280365/1
gactcataacgcagccagatgccaaagttcttgatcttcactgggctctt
+6280365/1
C@CFFFFFHHGGFGGIJIGIGHIIIGIJJJJJJJJJJIIJJIIIJGIJII
@4228586/1
ggtgctgggcctcttgtatgcgaaggtgttgaggcgcttgtggtggtgca
+4228586/1
@@@FFFFFGAFHHIIICBIIIIFIIIGGGDBHGIIIFGIIGCGFC@;C>E
@626283/1
tgggtccataatcattcctggaatccgtgtcgacggcgatgagagcccac
+626283/1
@@CFDFFFHHHHHJJJJJIJJIJJJJJJJJJJJJJJJJJJJJJIJIGHHH
@4228612/1
gtgcgatgttttacaagggcaggttgaactcacaccattcaatttaaaag
+4228612/1
CB@FFFFFFHHHGJJJJJJJJJJHIJJHHIJJJJJJJJJJJJJJJJJJJI
@6280521/1
ctgtggccggcggcacgcagacgccttgatgacctccactttgatgatct
+6280521/1
@@@DFFFFHHGHHJJJJGIJGJIJHHHHFFFFFFEEDEEDDDDDDCEEDE
@4228749/1
agagaagatcctcatcttgtatagaggaggcttgggctcgctctccgaag
+4228749/1
CCCFFFFFHHHHHJJJJJJIIJJJJJJIJJIJJFGIJJJJJIJJJJIIJB
@6280602/1
cgcaagaagtaccagaaacgggacttagccacaatctggtctggagagaa
+6280602/1
@@CFDFDDDFHFFGGIIIIIIGJIIHGIIJIJIIICFBGHIGGH>F?BFB
@7334909/1
gtaggcgtagggtaagacacggatctcatacaccgtgaatataagtggca
+7334909/1
@=@DDDFFHGDBHGIBEHJEGEFHIIJIIIHIGIHGHIIJIIIJFFHIIB
@4229148/1
gcactgagtgacggcacctccgacactgaggtcacggtactcgcggtaca
+4229148/1
C@@FFFFDDFDHGIDEGDHGIIIIIIIIEIEGGHHGIGHIIIHIGH=BDF
@7819627/1
gtgctgggcctcttgtatgcgaaggtgttgaggcgcttgtggtggtgcac
+7819627/1
C@CFFFFFHHHHHJJIIJIJJGGHJFGHHJJJJIJJGJJGGJDGIEEHII
@6281093/1
gcgcttgtggtggtgcacgcgcttgggcagagggaatctgattgtgctgt
+6281093/1
CCCFFFFFHHHHHHHJJJJJJJJJJJJJJJJJJJIJJJJJJIJJIJJIJG
@5809267/1
ccgtgttcggtgctctgattggtcgactccaatgaaccaaccaattaatc
+5809267/1
CCCFFFFFHHHFHJJJJJJJJJJJJIJJJJJJJJJJJJJJIJIJJJJJJI
@5809423/1
gggttttttaaactcatattttcatggtaccaagttatgaatttttcaaa
+5809423/1
@@@DDFFDHHFFHJIJJJJJGIJJIJJHIIIGGEFFGGIJGHJJGIIGGG
@7335618/1
ggattttaatgttattattacagcatacataataaaattagaggaagtag
+7335618/1
CCCFFFFFHHHHHJJJJIIJJJJJJJJJJJJJIJJIJJJJJJJJJIJFHG
@7335665/1
acgggctctgtgcctggctcccatgtcacggtagcactgagtgacggcac
+7335665/1
BCCFFFFFHHHHHJJJJJJJJJJJJIJJJJIHHIJJJJJJJFHIIJJJJJ
@7820290/1
gtcttcttgaacttcttcaattgacgcaagaagtaccagaaacgggactt
+7820290/1
?@@FFDDFHGDDHGEHGIIIGGG@C@BADH@CD::??:BGHFFIIGFDDG
@4229811/1
gtgctgttgtggaactgcttcacctgtg
+4229811/1
CCCDDFDADDHDFBGHFHGFBFAHIIIA
@2692881/1
caccagtggtcttcttgaacttcttcaattgacgcaagaagtaccagaaa
+2692881/1
CCCFFFFFHHHHHJJJIJJJJJJJJJIIJJJJJJJJJJJJJEHIIJJJIJ
@7336156/1
gccctgtccaacggtagatggaactctgtcgccgataccagatttaaaaa
+7336156/1
CCCFFFFFHHHHHJHIJJJJJJJJJJJJJJJJJJJJJJJJJJJJJIJJJJ
@2692948/1
atcatctataggattgtttatcctgtcaactgaagcgacttgaggtggtt
+2692948/1
CCCFFFFFHHHGFIJJGIJIIIJJJHJGIJJJIIJJJGHJJJIJJFHIGG
@5810132/1
ctggcgttcatgcggcaaacgcctattaacattatcatcgttctcagcat
+5810132/1
CCCFFFFFHHHHHJJJJJJJJJJJJJJJJJJJJJJJJJJJIJJJJJJJJJ
@6281960/1
cacggtagcactgagtgacggcacctccgacactgaggtcacggtactcg
+6281960/1
C@CFFDFDHHHHHJIEFHIIIJJIJJJIJJJIIJJJJIFHJJJJFGHIJH
@7336877/1
atgttgtgtacacctgagcgagactcataacgcagccagatgccaaagtt
+7336877/1
@CCFFFEFHHHFFGIJJJJJIJIJJJIJJJIJJJJIJJJJJIJJJJJJHI
@6282393/1
gagtacttcatattagaaatcacttcattgattttcttcaagcgctcatc
+6282393/1
?;@==ABBFFDHFGGH>FGICAFFEGFGHDEFHGHHHGICHHGIIIIIAB
@1159365/1
cgcaagaagtaccagaaacgggacttagccacaa
+1159365/1
@@@DD?DAC2AAFF@@?GFA?FA?;FFH@FEEF;
@2216831/1
ctcatcttgtatagaggaggcttgggctcgctctccgaagggagcttgcg
+2216831/1
CCCFFFFFHHHHHJJJIIJJJJJGGIJJJJIIJIJJGIJJIJHIJIJEII
@103524/1
cgtagaaaagtgctgtctgtacattgaaaataaaaataaaaaaaatagca
+103524/1
CCBFFFFFHHFHHJJJJJJJJJJJJJJJJJJJJJJJJJJJJJJJJJJIJJ
@104016/1
gtttttaatatttaaataaccgctttttactgcatgcataaacatacata
+104016/1
@@@DFFDFDHHHHGGGIJEEGH6EFGAGIG@>A?FDGGIIJGGG>GECH4
@627910/1
tcacggtagcactgagtgacggcacctccgacactgaggtcacggtactc
+627910/1
CCCFFFDFHHHHHJJJGIJJJJJJJJJJJJJJJJJJGIJGIJJJJHIJJH
@5259370/1
attcactctagcacgtagttctcagcttccctgcaaagttaaccatcttg
+5259370/1
@@@DFFFFHHHHHIJFGHEHIIIGIJIJJJJJIIJJJIDHIJIIJJJIJG
@5259443/1
atacataataaaattagaggaagtaggtgctgggcctcttgtatgcgaag
+5259443/1
@@@FDDEFHHHFAGHGIJJJIJJFCHGHGHHHCCEFHIGIIGHGIGGE@F
@104444/1
gcacgtgcttgggcagagggaatctgattgtgctgttgtggaactgcttc
+104444/1
C@CFFDDDBHHHGGGIGHIJDHIIJIJIJJDHIIGFHIGHIGIGIIJJJJ
@104605/1
gttgtggaactgcttcacctgtggccggcggcacgcagacgccttgatga
+104605/1
BBCFFFFFHHHHHJJJJJJJJJJJJJJJJJJIJIHHFFDEDDDDDDDDDE
@628678/1
ggcacctccgacactgaggtcacggtactcgcggtacatgttgtgtacac
+628678/1
CCCFFFFFBHDHHJJJJJJFHIJJJHIHIJJJIJBHIIJJHIJGJGIC?A
@2218560/1
caccagtggtcttcttgaacttcttcaattgacgcaagaagtaccagaaa
+2218560/1
@@@FFFDFHHGGHIJJJGIIIJJJJJHJJIIIJJIIGJIIIDFCGIJJII
@2218651/1
gaactgcttcacctgtggccggcggcacgcagacgccttgatgacctcca
+2218651/1
CCCFFFFFHHHHHJJJJJJJJJJJJJJJJJJHHHDFDEDDDDDEDDDDDC
@2218689/1
ttttttgtgttacgattcgaatactggactagtaaaatacatagtttcac
+2218689/1
CCCFFFFDHHHHHJHJJJJIJJJJJJIIJJIJIJJJJJJJIJJJIIJJJJ
@3220278/1
ctggatggagtgagcacgggctctgtgcctggctcccatgtcacggtagc
+3220278/1
@@@DDDDDHH2?FH@FHIIIIHGIIFGIIIIGGHIIIIIIHGHGIIFHGE
@5259996/1
gcctgacgcttagcaagtttcttagacttgccagttcccacttcacgacg
+5259996/1
CCCFFFFFHHHHHJJIJFHIIJJIJJIIJJIJJJHIJJJJJJJJJJJJJJ
@629105/1
gtttgaaatctcggttttgcgagtacttcatattagaaatcacttctttg
+629105/1
@CCFFFFFFHFGFHCFGGGIIIJ?EHIIIIJJJJGGGEGHGGIJIFIIJI
@3220814/1
gcgcttgggcagagggaatctgattgtgctgttgtggaactgcttcacct
+3220814/1
;;?=D:?A=>FAFIA112<?EH<FGI:CBGA<CGIE=FDGI@@>9D@BF<
@3221172/1
gccagttataaagcatagcccgaagtgctattggcacacaggcataatgc
+3221172/1
C@@FFFFFHHHHHJIIIJHIIHIIJHHIJGIJJJIIJJIIHIIIJJIIII
@630343/1
gtcgaatattaagaagtttatgtcttcaatcctaatgtattgatgggtca
+630343/1
B@@FFFFFHHHHHEIJGGJIJJJJJJHJIJJJJJIIIFGIIJJJIJIJHH
@630472/1
tagcggaaggtgggttcgtgaatcatgccctcaatctgcaccagttcata
+630472/1
@@@ADDADFH<<ADFFGHIEICGDGFGEGGHIGHGGIIDIEHHGIIHIIC
@3776421/1
agcatacataataaaattagaggaagtaggtgctgggcctcttgtatgcg
+3776421/1
8?@D?DDAFD?F??@BCFBHDIGE?CAF9C<ACECFCBFE?D>G?FBBGG
@1660595/1
tggtggtgcacgcgcttgggcagagggaatctgattgtgctgttgtggaa
+1660595/1
??@DDDDD:CFFAEAGEGAG?FFEHGI?GGD>DD?D@8BFHIIII@ADHF
@2694599/1
ggcacctccgacactgaggtcacggtactcgcggtacatgttgtgtacac
+2694599/1
@@@FFFFFHHDFHIIGGHGFFHIIG?FHHIHGJJIIJIJICAFCGGHIEE
@2694608/1
gtgctgttgtggaactgcttcacctgtggccggcggcacgcagacgcctt
+2694608/1
@@@DADDBAFD??A?GBE4F?:CH<<FHC@CD?@GA;=4=<39<?B825;
@4777538/1
ggtgctgggcctcttgtatgcgaaggtgttgaggcgcttgtggtggtgca
+4777538/1
@@@DDFDDFHFHHGIIIIJHGGCFHH:CCDG@FGGIBDGH=C@FHHAEA@
@5811029/1
gtacatgttgtgtacacctgagcgagactcataacgcagccagatgccaa
+5811029/1
?1??DB=ADD;DF<:EEE@ECA:C@<EDF@FGBD?B:@A:FAFDBC=<@F
@3776665/1
gagactcataacgcagccagatgccaaagttcttgatcttcactgggctc
+3776665/1
CCCFFFFFHHHHHJ:GHJJJJJIJJJJIJHIJJJJJJJJJJJJJJJJJJJ
@7337307/1
gctgggcctcttgtatgcgaaggtgttgaggcgcttgtggtggtgcacgc
+7337307/1
CCCFFFFFHHHHHIJJJJJIJJJEGHIJIJJJJJJJJJJJJJIIIJJJJH
@2694868/1
gttcaaattcaaataaaatcactctgcaatcctgcctcacatgattcatc
+2694868/1
CBCFFFFFHHHHHJJJJJJJJJJJJJJFFHGFHIJJJJJJJJJIIIJJJI
@2694905/1
ggtgctgggcctcttgtatgcgaaggtgttgaggcgcttgtggtggtgca
+2694905/1
@@@BBBDBF=FDDDGG<<C?<E;FGGGFEGEECF;D0?FE=CA8@FB;;@
@4231507/1
ctgggcctcttgtatgcgaaggtgttgaggcgcttgtggtggtgcacgcg
+4231507/1
CCCFFFFFHHHHDGIIIJGIHGAFCGHHIJJJJJIJHICFHGFHIJGHHH
@5811286/1
gttatgtcgatgtcgaacccaaaaatgtaattaactttttttttgtctgt
+5811286/1
CBCFFFEFHHHHHJJJJJJJJJJJJJJFIJJJJIJJJJJJJJJJJIJHHH
@7337626/1
gctcgctctccgaagggagcttgcggccgatgacctcatactccttcaac
+7337626/1
CCCFFFFFHHFHHJJJJJJJJJJJJJJJJJJJFHHJJJJJJJHHHHHHFF
@5811632/1
ggaatctgattgtgctgttgtggaactgcttcacctgtggccggcggcac
+5811632/1
CCCFFFFFHHHHHIJJJIJJJJJIJJJJJJJJIJJJJJJJJJJJJJJFFD
@4778271/1
gtcttttctaacttgaacagtgcgatgttttacaagggcaggttgaactc
+4778271/1
@CCDFFFFGHHDHIIGGIIIIIJHHGIHIJJJIGGIIIIIIDIHHIFGIC
@4778293/1
ctcatcttgtatagaggaggcttgggctcgctctccgaagggagcttgcg
+4778293/1
CCCFFFFFHFFHGJIJIJJJIJIEHJIGHIJJJEGIGGIJIJCHGIIJJG
@4778340/1
cacctgagcgagactcataacgcagccagatgccaaagttcttgatcttc
+4778340/1
@@@DFFFFGHDHHGIJJJJJJJJJJJJJJJJJJJJIIJIIJJJJIJIIJH
@3777367/1
aatagatgtcatgcgcaagcgtgccctgtgcgccaccgacatctat
+3777367/1
CCCFFDFFHFAFHDGHGIJIJI<FGHGIHIIIJJIEGFFHJIGIGI
@5812540/1
ccattatgtagactgttgtgttgaccaataatgggttaatcagactatag
+5812540/1
CCCFFFFFHHHHHJJJJJJJJJJJJJJJJJJJJJJHIJJJJJJJJJJJJJ
@2695829/1
gccagatgccaaagttcttgatcttcactgggctcttctctgggatttcc
+2695829/1
CCCFFFFFHHHHHJHJJJJJJJJJJJJJJJJJJJJJJJJJJJJJJJJJJJ
@2695885/1
gcaagaagtaccagaaacgggacttagccacaatctggtctggagagaag
+2695885/1
<@@DDDDD=CBFDE;FEGIAG<GGHEHACFHIGIEIIHHGGID@F@?6??
@7822070/1
gaggcgcttgtggtggtgcacgcgcttgggcagagggaatct
+7822070/1
CCCFFFFFHHHHHJJJHIJJJJJJJJJJJJJIJGIJJIIHHG
@1160180/1
agaacaaacaaaacttaagccttattataaaaggtataaatattcctgcc
+1160180/1
@CCFFFFFHHHHHJJJJJJJJJJJJJJJJJJJJJFGIJJJJJJJJJJJJJ
@3778146/1
ccagtgataaattcactctagcacgtagttctcagcttccctgcaaagtt
+3778146/1
CCCFFFFFHHHHHJIJJJJIJJJJJJJJIJJJJIJJIGIJJIJJIJJJJJ
@7339504/1
ctcttgtatgcgaaggtgttgaggcgcttgtggtggtgcacg
+7339504/1
@@@DDBD>FHHDA:?AAC@FHF>BEGHIEIHH?;?D@FCG=;
@5260244/1
ctgttgtggaactgcttcacctgtggccggcggcacgcagacgccttgat
+5260244/1
BCCDFFFFHGHHHJJJJJJJJJIIIGIJJJJIJJIHGFEECEDDDDDDDD
@5260262/1
cttcaattgacgcaagaagtaccagaaacgggacttagccacaatctggt
+5260262/1
@@@FFFDDDFFHHEIGGGICDHIJIJGGHGEGIHGDHGEHGGCFHIGGIG
@1160454/1
gtagcactgagtgacggcacctccgacactgaggtcacggtactcgcggt
+1160454/1
CBCFFFFFHHFDHIIIHGHHIIIJJJJJJJIGIJFFHIJJFHGIJEHHF@
@5260353/1
gctgggcctcttgtatgcgaaggtgttgaggcgcttgtggtggtgcacgc
+5260353/1
CCCFFFFFGHHHGJIJJJIGGHI?FGHIIJJIJJJJJGHIDHIGIEHIBA
@5260405/1
gggtaccgtagcctgtaatttttgtctttcgcgaaatattccgcgac
+5260405/1
??;4=3?DD8;DF@EFGCABHHF1CHHFE4:ED<FAAF@B>B30;@<
@1160593/1
gacgacaccacagttccagtctcagg
+1160593/1
@<?DFDFDFFHFFFHIHEHEHIIGJJ
@7822908/1
gcaagaagtaccagaaacgggacttagccacaatctggtctggagagaag
+7822908/1
@@@FADFFFHHHHJEGGIJJIGIIJGHIAHHGJJJJIJFHIIGCGAGIJI
@3778615/1
agatgccaaagttcttgatcttcactgggctc
+3778615/1
@@CFDDF<F?DABCHHIEHEFEFFDH<F3EFF
@106044/1
gtggtcttcttgaacttcttcaattgacgcaagaagtaccagaaacggga
+106044/1
CCCFFFFFGHHHHJJJJJJJJJJJJIIJIJIIJJJJGHJJIJJEEIIHJI
@5260721/1
cacaatctggtctggagagaagatcctcatcttgtatagaggaggcttgg
+5260721/1
CCCFFFFFHHHHHJJIJIJJJJJJJJJJJJJJJJJJIJJJJJJJJJJJII
@7823434/1
cagcatacataataaaattagagaaagtaggtgctgggcctc
+7823434/1
CCCFFFFFHHHHHIJJJJJJJJJJJJJJJJJFHIJJJJJJJJ
@7823592/1
catacataataaaattagaggaagtaggtgctgggcctcttgtatgcgaa
+7823592/1
CCCFFFFFHHHHHJJJJJJJJHIJJIJJIJJJJJJIJJJJJJHJJJJJGH
@7823862/1
aggtgctgggcctcttgtatgcgaaggtgttgaggcgcttgtggtggtgc
+7823862/1
BCCDFFFFHHHHHJJJJJJJJJJJJIJFGGEHIIJJJJJJJJJJIJIHIG
@6285095/1
gctcagatgcaatttcttgcaagaattgcacaaagttgaagtccttgttg
+6285095/1
@@@DDD?DHFDHHIGIEDFEHHE@FHHHHGFBCEBFHAGDHDDHGIICHH
@7824113/1
tttattttgtttttctctgtgatctgtttcttggcatctatagatgtcgg
+7824113/1
CCCFFFFFHHHHHJJJJJJJJIIJJJJJJJJJDHDHEDDGGGGIJJHIGI
@106701/1
agaggaagtaggtgctgggcctcttgtatgcgaaggtgttgaggcgcttg
+106701/1
CCCFFFFFFHHGFEHGJIJ<FHIIIJGGGJJJIEHIGGHIJHIJEHIIJG
@2219580/1
gccagatgccaaagttcttgatcttcactgggctcttctctgggatttcc
+2219580/1
@CCFFFFDFHHHGFHIIGHGHHHIJGGHJJDGGJJJIJJIIJEGDHGHGI
@631070/1
ttgtggaactgcttcacctgtggccggcggcacgcagacgccttgatgac
+631070/1
@BCDFFFFHHHFFIJJJJJGHHIDHJGJJGIHGIHHFFFADDDDCDDDDD
@6285323/1
actgtttagactggttacattgctcacgtacagctaagttattagcgata
+6285323/1
@CCFDDFDHFFHHJJJJIJIJJIJJGIIGHIIGJJIJIFHIIJJIGIJJI
@6806648/1
cccttctgcgccattgacatgtatagatgtcggactcgtgacgtcgtaag
+6806648/1
?@@DDDDD>FFDDFHIEHAHDACB?E@EAHIE::D<?DGD?FH7@@;CC2
@6285423/1
gaggaagtaggtgctgggcctcttgtatgcgaaggtgttgaggcgcttgt
+6285423/1
C@CFFFFFHHHHGIGJJJIIIIJJIHIJJIJJHIJFGHGJJJIJJJJJJE
@6285740/1
gtgctgttgtggaactgcttcacctgtggccggcggcacgcagacgcctt
+6285740/1
CCCFFFFFHHHHHJJJJJJJJJJJJJJJJJJJJJJJJHHFFDDDDDDDDD
@6807002/1
caccaaaatattttttacgatttttgtctgtctgtctgtctgtccgtttg
+6807002/1
@@@DBDDDHHGHFIIIDHHFGHGIIIGIIIGGCFFBGGFHIIFDGHFEDH
@2220294/1
gtggtgcacgcgcttgggcagagggaatctgattgtgctgttgtggaact
+2220294/1
CCCFFFFFHHHHHJJJJJJJJIJJJJJJJJJIJJJIJJJJIJJJJJJJJJ
@107315/1
gccctgtccaacggtagatggaactctgtcgccgataccagatttaaaaa
+107315/1
CCCFFFFFHHHHHJGIJJJJJJJJJJJJJJJJJJJJJJJJJIJJJJJJJJ
@2220507/1
tgagtgacggcacctccgacactgaggtcacggtactcgcggtacatgtt
+2220507/1
BCCFFFFFHHHHHJJJJJJJJJJIIIJHIJJJJHIJJJJJJJHHFFFFFF
@6286028/1
ggaaggaagatgcctcatcacaacatctaaagctaagatggcatcatatg
+6286028/1
CCCFFFFFHHGHHJJJIJJJJJJJJJJJJJJIJJJIJJJJJJIJJJJJJI
@632186/1
cttcaggtgatcgaacatcatgtcttcaaactc
+632186/1
@@@DDDABD?A?A<FDHHGIB@AFH@AFF<<CG
@3223625/1
gatactccaaagcattctgggctgcagatgactgtgcatccttgctagta
+3223625/1
CCCFFFFFHHHHHJJJJJJJJJIJJJJJJIJJJJHHIJGIIIJJIJJJHI
@2221186/1
aatcttcagatactccaaagcattctgggctgcagatgactgtgcatcct
+2221186/1
CCCFFFFFHHHHHJJJJJJJJJJJJJJGJJJJJJIIJJJJJJJJJJJJJJ
@632722/1
cctattaacattatcatcgttctcagcatggtaagaaggtggcggcc
+632722/1
CC@FFFFAHHGHHJJEGGGIIJIGHJDGJIJEHHGHIIJCDHGJIGI
@632770/1
ggctgcagatgactgtgcatccttgctagtaagtcctgagccatagcaaa
+632770/1
?<@DB;DADBBFFHI3E>E?FEHGIIIHHHEHCFEEG>BHAB>HAFGIGA
@633248/1
gccaatttaggaagcatgttttcacttgttcgtcgtcgaaatcaacttca
+633248/1
CCCFFFFFHHHHHJJJJJIJJJJJJJJJIJJJJJJJJJJJJJJJJJJJJJ
@633473/1
caccagtggtcttcttgaacttcttcaattgacgcaagaagtaccagaaa
+633473/1
CCCFFFFFHHHHHJJJIJJJJJJJJJJJIIIIJJJJJJIIJHIJJHJJJJ
@6287115/1
ctgctgtctgtggagctgatgcttgctgggcctcagctgttggagctggt
+6287115/1
@@CFFFFDDHHHDBGEHGEHGIGGHIIHGAGGIIIGGDDGHGFHIIIII@
@4233427/1
gtcacggtagcactgagtgacggcacctccgacactgaggtcacggtact
+4233427/1
@@@DDDD:CFHHDGE<CCBHHGBHGEHGGEDHIIHGGGGGHIIEIGHGHH
@4233756/1
gtgcgtgcaggatcctcgtcattgcctggcatacaaggcaaagcaccgac
+4233756/1
@@CFDD@DFFFHGIGHIJGEGIIGIGBHGGIIIJGIGGEIIIJEIIGEGI
@4779328/1
ccatcttgtattcaaaagaaaacctagaatcactggttcaaattcaaata
+4779328/1
@@@FFDEFHHHHGJIJIEGIJIGGIJIIIIEHHIJIHJIGHCHGFGHIII
@4779388/1
cgcagccagatgccaaagttcttgatcttcactgggctcttctctgggat
+4779388/1
@@@DDDDDFDDHFIIDIIAEHH>EHGD@BFGGI<EBHGGECHIDBAGCHG
@4233996/1
actgagtgacggcacctccgacactgaggtcacggtactcgcggtacatg
+4233996/1
CCCFFFDDHHHHGIJJGIIJJIJJJJJIJIIJJJIHIJEIIJJHEFFFFF
@4234026/1
gggttttttaaactcatattttcatggtaccaagttatgaatttttcaaa
+4234026/1
@@@ADFFFHHHGHJJIHIJIGHHIEFGEGHIJJIGIIJJJIGJJJJIJIJ
@4779754/1
ggtagatggaactctgtcgccgataccagatttaaaaaaaaagaaattgt
+4779754/1
B@BDDFFFGHHHHJJJJJJIJJHBHJJJJJJJJJJJJJJJJHHHHFFFF@
@5814681/1
tcataacgcagccagatgccaaagttcttgatcttcactgggctcttctc
+5814681/1
CCCFFFFFHHHHHJJJJJJJJJJJJJJJJJIIIJJJJJJJIJJJJJJJJJ
@4779821/1
ctcataacgcagccagatgccaaagttcttgatcttcactgggctcttct
+4779821/1
CCCFFFFFHHHHHJJJJIJJJJJIIHIJIJJIJJJJJJJJJJJIJJJJJJ
@4779859/1
cactggttcaaattcaaataaaatcactctgcaatcctgcctcacatgat
+4779859/1
@C<BDDFFBDFBHGIBHIIGIGBBGHGHIIGHAAF@9EHIDBGCGGBDEH
@4779933/1
gcctcttgtatgcgaaggtgttgaggcgcttgtggtggtgcacgcgcttg
+4779933/1
@@CFFFFFFFHGGIEBDGACCGGIIJGHIIIJFHGHGIGGIGIIIJHFFD
@2697399/1
tccgacccgaagtggttgtcgtcccacagcacgtggtagtg
+2697399/1
?@@DD<DDHHDDACFA=:?EGDGIGCH;;8?F@BFEBCF<@
@3779501/1
gcaatgttggagcttggtacaaagcaaaggtcgggcagttcgtcaacaag
+3779501/1
@C@FFFDFFHHHHJJJJGIIIJIIJJJIJJIIIJIIJJJJJJIIGGJJJJ
@4780143/1
caccagtggtcttcttgaacttcttcaattgacgcaagaagtaccagaaa
+4780143/1
C@@DFFFDAFFHHGHIFHJEIIIJJJHIJJJDHHIGIIFEGHGGGHIGHH
@3779682/1
gttgattttggaatgttttacattgg
+3779682/1
@@@DDDDDF?6D:AEFGFGH<F<CD:
@1662821/1
ggtctttgtataccttcaggtgatcgaacatcatgtcttcaaactccact
+1662821/1
CCBFFFFFHHHHHJJJJJJJHHJJJJJIJJJJJJJJJJJJJJJJJJJJJJ
@2697689/1
gacgatttcaccagtggtcttcttgaacttcttcaattgacgcaagaagt
+2697689/1
@??DFDFFFHHHBGBGIGBHEHIGGII@EHCFIIB@BHIIGEIIIIFIH?
@3226237/1
gtgttgaggcgcttgtggtggtgcacgcgcttgggcagagggaatctgat
+3226237/1
@@@FDDFFFDDDCEEDBBGGEEGHIIGGIDGGCCGIG8DHCA/=BCEF>B
@2697856/1
gccttagctgcggaatgcttagcttccttcttagagcgtcccgtacccat
+2697856/1
CCCFFFFFHHHHGIIJJJJIIIJIJJIJJJJJJIJJJIJJJIIHIJJJII
@5815560/1
gcaagaagtaccagaaacgggacttagccacaatctggtctggagagaag
+5815560/1
@@@DDBDDABDFHGIIIEFGEGGIIIIEGIIIFGGIIGBFHGIIDDAHHF
@1663079/1
ggcgcttgtggtggtgcacgcgcttgggcagagggaatctgattgtgctg
+1663079/1
CCCFFFFFHHHDFHFGGFHIGIJIIJIJJIJIJJJBHGIGICGIGCHGIH
@5815751/1
ggcacctccgacactgaggtcacggtactcgcggtacatgttgtgtacac
+5815751/1
@C@DFBEBDDFFFFHGDHECFFGFF?FGEFGGIE;@AFHG@CE@ECCAC?
@2698043/1
cggcaaacgcctattaacattatcatcgttctcagcatggtaagaaggtg
+2698043/1
CC@FFFFFHFHHHGIIIJHEGIJEIIHHHIIJJIIGIIGCHGGIIGIDDE
@1161657/1
ccacaatctggtctggagagaagatcctcatcttgtatagaggaggcttg
+1161657/1
CCCFFFFFHHHHHIJJJJJJJJJJJJJJJJJJJJJJJJJJJIJIJJIJJG
@3226889/1
gagcgagactcataacgcagccagatgccaaagttcttgatcttcactgg
+3226889/1
CCCFFFFFHHHHHJJJJJJJJJJJJJJJJJJJJHIJJJJJJJJJJJJJJJ
@2698575/1
ctggagagaagatcctcatcttgtatagaggaggcttgggctcgctctcc
+2698575/1
CCCFFFDFHHHHHJJJJJJJJIJHIJJJIJIIJJJJJGEHIGJJIJJIGI
@3227285/1
gcaagaagtaccagaaacgggacttagccacaatctggtctggagagaag
+3227285/1
CCCFFFFFFHHHHJJJJJJJJJJJJJJJJIJJJJJJJJHIJJJHIIIJJH
@1162191/1
ccagtggtcttcttgaacttcttcaa
+1162191/1
@@@=BDDB:CDHHIGEEIHGHECGB<
@5263083/1
cttgcagccatccaacgggattgcccatcaatttatcttcaaatgacgac
+5263083/1
@@@DADDDHBHFHGGHGII:FE;EFE>FGDDGFHDBBGFHEGGIGIIIAD
@7825314/1
atcctaacttcgcaaccactaattccagtgataaattcactctagcacgt
+7825314/1
CCCFFFFDHHHBFEGGIIIECGGIIJAG:?FBD@FGIEGGIIJGHIDGGH
@3227872/1
cttgtggtggtgcacgcgcttgggcagagggaatctgattgtgctgttgt
+3227872/1
CCCFFFFFHHHHHIJJJJJJJJJJJJJJJJJJIJJJJJJJJJJJJJHIJC
@5263309/1
ggattttaatgttattattacagcatacataataaaattagaggaagtag
+5263309/1
@@@DFDDDHBFHDGIIEHGIIFGGEIEHIJJIJJGHIEHIGIIJJII?FH
@7825693/1
atacataataaaattagaggaagtaggtgctgggcctcttgtatgcgaag
+7825693/1
@@CFFFFDHHDDFHIIIFHIIJICHFEEHHIIEGIIIJJJIIJJJJIIGJ
@5817608/1
tccatttcccgtttagcagcttcatccagaggcaagcgctccaagttgct
+5817608/1
CCCFFFFFHHHHHJJJJJJJJJJJJJJJJJJJJJJJJJJJJJJJJIIJJJ
@109136/1
gtgggttcgtgaatcatgccctcaatctgcaccagttcatatttgggcac
+109136/1
CCCFFFFFFFHHHJJJJJIIIJJIJJIJGGIJIGHHIJIJIIJJJIGIJJ
@5817880/1
ccaaagcctgtacgatttttattagttaaagtgtttattttgaccggact
+5817880/1
@CCFADDEFAHFHHHIIIIIGGGC@HHIGCGIDHEHIIEFIEIGG@E:@G
@634516/1
ctggagagaagatcctcatcttgtatagaggaggcttgggctcgctctcc
+634516/1
?@@;DD?DBDFAB>CAB@FCFHG<<ACAHHIGGB<?C0;8BFHADFFD38
@7341365/1
gcaagaagtaccagaaacgggacttagccacaatctggtctggagagaag
+7341365/1
CCCFFFFFHHHHHJJJJJJJJJJJJJJJJJJJJJJJJJHIJJJJJIJJJI
@109478/1
cttgaacttcttcaattgacgcaagaagtaccagaaacgggacttagcca
+109478/1
@C@DFFFFHHHHGIJIIGIJJJJJIIJJIIGIIJGJGHGGHGHJJJJJJJ
@1663480/1
gtggattttaatgttattattacagcatacataataaaattagaggaagt
+1663480/1
B@BFFFFFHHGHHJJIJJJJJIJJJJJJJJJJJIJIJIIJJJIJJJJJJG
@1163729/1
gtgacggcacctccgacactgaggtc
+1163729/1
B@@FFFFFFHHHHJJJJJJJJJJJHH
@635520/1
cccatcaatttatcttcaaatgacgacaccacagttccagtctcaggcac
+635520/1
?@@DDA>;??F>BBAGEBHE@B4AF7:EACFFEF>CDFEC?FFFF?BGEC
@1663569/1
cagccagatgccaaagttcttgatcttcactgggctcttctctgggattt
+1663569/1
CCCFFDFFHDDFHJIIGHJGJJIGHIIJJJIHACGHIJJIJJEIGCEHJI
@2222515/1
gcttcatacaacaacttgcaagcatttagagctgctgatctctttgcggc
+2222515/1
CCCFFFFFHHHDGIHGGHGIJJJIGIJJJIIJJJIJJGJJJJJIIIIJJI
@636145/1
ggtgggcccaccaggccgttacagatgaactcccgtcgatgaccagc
+636145/1
@C@FFFFFGFHHHBHEGEHHIJJIJJIEHIEHGJIIIIJIJJGGFGD
@1663901/1
gacatattcggcgatgatgcattcttcctcgtcaagcaaataaaggacat
+1663901/1
?<?BBDDDDD3CDE<DEEI9?C>DEIEICDDD0?@D@BEEECEEICDADC
@2222899/1
ctggagagaagatcctcatcttgtatagaggaggcttgggctcgctctcc
+2222899/1
CCCFFFFFGHHHHJJJJJJJJJJJJJJJJJJIJJIIJHIGHGGGGIIIJJ
@3228552/1
gtcacggtagcactgagtgacggcacctccgacactgaggtcacggtact
+3228552/1
CCCFFFFDHHHHHJJJJGHHJIGJJJJJJJJJJJJJJIJJHIIJJJDHHH
@4235550/1
gtcacggtactcgcggtacatgttgtgtacacctgagcgagactcataac
+4235550/1
CCCFDFFDFDFHFIGGCEFGHGIIJFHHEGIIIJJIIIJJJEIIJJIIJG
@4781386/1
ggtgagggatgcgtgacgtcagcccctacgatcatcactgtcgtgtcctt
+4781386/1
@@@DFFD@HFDHHIGIIIFEFIIJJEHFDDFIJJJJJJDHIIJHG@CHIJ
@1164427/1
gtggattttaatgttattattacagcatacataataaaattagaggaagt
+1164427/1
CBCFFFFFHHHHHGIJJJJJJJJIIJJJJJJJJJJJJJJJJJJJJJJJJI
@4781550/1
caaatggaaaaaaaaattggtgaaaagaatcacaagtaagatactgcaaa
+4781550/1
CCCFFFFFHHHGHJJIJJJJFHIJIJJJIJJIJJJJJJJJJJJJJJJJJJ
@7343689/1
gtaggtgctgggcctcttgtatgcgaaggtgttgaggcgcttgtggtggt
+7343689/1
@@@FADEDHFHDFGHGGIIIEGGGIIGHI9CGGIGHIIIGIHBHGBHIIA
@5818567/1
gtttattttgtttttctctgtgatctgtttcttggcatctatagatgtcg
+5818567/1
CBCFFFFFHHHHHJJJJJJJJJJJJJJJJJJJJIJJJJJJJJJJIJJIJI
@4781860/1
cttcacctgtggccggcggcacgcagacgccttgatgacctccactttga
+4781860/1
@@?DDDADDCFFFGIIIIGGH@@F@B6C6<<;?C;@9>AACCB?CCCC@A
@4781881/1
gcgcttgtggtggtgcacgcgcttgggcagagggaatctgattgtgctgt
+4781881/1
CCCFFFFFHHHHDFHGGIJIJJJJJJJJJJJJJJHJIJJIGIJGJJJJJH
@5818722/1
gctggacaaggcactggcaacgaccaatcatggacttttcttcaatatcc
+5818722/1
@@@DDBDA?DFFBGGEHE<FHGGGGEEGGICGG@9BBEHGGGIGIIIIII
@4782181/1
cagccagatgccaaagttcttgatcttcactg
+4782181/1
@@@DDDBDFB<AC?2CEFCHH@BH?FHIII>A
@7344285/1
gtcttcttgaacttcttcaattgacgcaagaagtaccagaaacgggactt
+7344285/1
@@@DFADDHHDAFFFGBHFEEIGGGHB?GAEEH?C?DCHFHB?DDHGGGI
@5819051/1
ggtcattttgtctgtgatggcagtagacacacgcctgtgtaaatattcag
+5819051/1
CCBFFFFFHHHHHJHJJJJJJJJJJJJJJJJJJJJJJIJJIJJJJJJJJJ
@7344289/1
agaggaagtaggtgctgggcctcttgtatgcgaaggtgttgaggcgcttg
+7344289/1
@BCFFFFFHHHHHIIIJJJJJJJJJJJJJJJJIJJJDGGHJJJJJJJJJJ
@4782319/1
agagggaatctgattgtgctgttgtggaactgcttcacctgtggccggcg
+4782319/1
@@@DDFD3?FDHAFHGDG<FHBGHEG7BDGGIIGHGI>GGGFCEHIIIIE
@2699464/1
gtcacggtagcactgagtgacggcacctccgacactgaggtcacggtact
+2699464/1
@@@FFFFBDFHDHIGEHIGEGIIEI@CGHHIGIIIIGHGGFHIIGIHGHH
@4782425/1
ggtgctgggcctcttgtatgcgaaggtgttgaggcgcttgtggtggtgca
+4782425/1
?@=ADDDDHDFHHIIIFHHGIIFHEICEDBGBFFFGIIIIIIIHHHGGHI
@1165295/1
ccgatgccataaacagtgtgctgggcatc
+1165295/1
CCCFFFFFHHHHHJIJHIJJJJJJJJIJJ
@2699779/1
gttgtgtacacctgagcgagactcataacgcagccagatgccaaagttct
+2699779/1
CCCFFFFFHHHHHJJIJJJJIIIJJJJJIJJJJJJJJIIJJJJJJJHIJI
@7344874/1
acagcatacataataaaattagaggaagtaggtgctgggcccttgtatgc
+7344874/1
;BBFFFFFHHHHHJJJJJJJJJJJJJJJGHIJFHIHIJJJJJJJJHIJJJ
@7345274/1
gccacaatctggtctggagagaagatcctcatcttgtatagaggaggctt
+7345274/1
CCCFFFFFHHHFHJJIJJJJJJJJGHIIJJGIIDHIEHJJJHJJIJFGBH
@7345460/1
cagccagatgccaaagttcttgatcttcactgggctcttctctgggattt
+7345460/1
CCCFFFFFHHHHHJJJHIJJJJJJJJJJJJJJJJJJJJJJJJJJJJJJJJ
@5820324/1
gggcagagggaatctgattgtgctgttgtggaactgcttcacctgtggcc
+5820324/1
@@@FFFFFFGFFHIJJFIJJJJJJJIJGFHGIJIJJGIJIHJIJJIGJIJ
@2223124/1
ggcagagggaatctgattgtgctgttgtggaactgcttcacctgtggccg
+2223124/1
@CCFFFDFHHHHHJJJJJIHHIJJIIJIJJJIJJJJJJJJJJJIIIHJII
@2223393/1
gcttcacctgtggccggcggcacgcagacgccttgatgacctccactttg
+2223393/1
CCCFFFFFHHHHHJJJJJIJJJJJJIJJHHHFFDEEEEEEDDDDDDDDDD
@6809065/1
tctggagagaagatcctcatcttgtatagaggaggcttgggctcgctctc
+6809065/1
C@CFFDFADDHFFGGIJJIIHHGIHGIJJJJIEIGIIIFDBGGEDEIEIG
@3783145/1
ggaagtaggtgctgggcctcttgtatgcgaaggtgttgaggcgcttgtgg
+3783145/1
CCCFFFFFHHHHHJJJJJIJJIJJJJJJJHIJJHGHHIIJJJIJJJJIJI
@5266266/1
cccttaatctgcaccagttcatatttgggcacagttcctcgacgagcaag
+5266266/1
@@CFFDDFHHHGHIJGGIJIJIJIIHGGGGIGGIGIIIIGIGGGDGIIGH
@7346250/1
gtctggagagaagatcctcatcttgtatagaggaggcttgggctcgctct
+7346250/1
@@@FFFBDFHDHHGHEGGHGIHIJIDHHGIHHGEHHIII0BGDHGIGBHG
@7346818/1
ggcagagggaatctgattgtgctgttgtggaactgcttcacctgtggccg
+7346818/1
?@@DADADFAHDHHBEGB@FHGEGIIIDEHIEIIIIIICHHHADDAFGHI
@2701046/1
gaagtaggtgctgggcctcttgtatgcgaaggtgttgaggcgcttgtggt
+2701046/1
@@@FFFDFAFFFHGEGEHIIIGIIIEHE?FGG:??BFEHCEHHHEIFDH7
@637062/1
agccagatgccaaagttcttgatcttcactgggctcttctctgggatttc
+637062/1
CCCFFFFFHHHHHJJGHIHIJJJJJJJJJIIHIJIJJJJJJIJJJJJJJJ
@3228788/1
cctgggatgccacccggcaccactcccgggtgaggatgcactacatttcc
+3228788/1
CCCFFFFFHHHHHJJJJJJJJJJJJJJJJJGIIJJJIJJJJJJJJJJJJJ
@1664558/1
ccttgatgcattgcgtcagaatgcccacctcacgttccgccaattgcttc
+1664558/1
CCCFFFFFHHHHHJJGIIJIJJGHIJIJJIJJJJHGIJIIJJJJJIHGIJ
@637457/1
gcacgtgcttgggcagagggaatctgattgtgctgttgtggaactgcttc
+637457/1
?@@DDB2BFFCD=EFEFBC6?GBEEEFFFF?<BAFB>D?DD?FBDFEEFE
@3229509/1
gggctctgtgcctggctcccatgtcacggtagcactgagtgacggcacct
+3229509/1
CCCFFFFFHHHHHJJJJJJJJJJIIJJJJFHIJJJJJJJFHIJJIIJJJJ
@637965/1
gctgggcctcttgtatgcgaaggtgttgaggcgcttgtggtggtgcacgc
+637965/1
CCCFFFFFGHHHHJJJJJJIIJJCGHHIJJJJJJJJJHJJHIJGGIIJJG
@1665034/1
atctgattgtgctgttgtggaactgcttcacctgtggccggcggcacgca
+1665034/1
@CCFFFFFHHHHHJJJJJJIJJJJJJJJJJJJJJHHIJIJJJJJHFFDDB
@3229895/1
gttattattacagcatacataataaaattagaggaagtaggtgctgggcc
+3229895/1
CBCFFFFFHHHHHJJJJJJJJJJJJJJJJJJJJJIJJHHJJFHIJJJJJJ
@3229975/1
gccagatgccaaagttcttgatcttcactgggctcttctctgggatttcc
+3229975/1
CCCFFFFFHHHHHJGHIJJJJJJJJJIJJJIJJJJJJJJJJJJJJJJJJJ
@638371/1
gtcgagtagagccttagctgcggaatgcttagcttccttcttagagcgtc
+638371/1
CCCFFFFFHHHHHJJJJJJJJJJJJJJJJJJJJJJJJJJJJJJJJJJJJJ
@6810463/1
cccatgtcacggtagcactgagtga
+6810463/1
@@@DDDDDFFFFFGF<EGIIIIAE<
@6810512/1
gggatgcttaaatttacatttagtgtttgtttcatgtcaatcggttcata
+6810512/1
@CCDDFDDHDBFBGHHIJGHHHIAFIGGHCGCGIGGIJJJIJIIIJIGHI
@3230146/1
gaggaagtaggtgctgggcctcttgtatgcgaaggtgttgaggcgcttgt
+3230146/1
CCCFFFFFHHHHHJJJJJJJJJJJJJJJJJJHIIJDGHIJJJJJJJJJJI
@638683/1
acagcatacataataaaattagaggaagtaggtgct
+638683/1
;@@DD?DDBHDDHIGIBEBCHID@@G>C2AFB<EGE
@3230380/1
acagcatacataataaaattagaggaagtaggtgctgggcctcttgtatg
+3230380/1
@@BFFFFFHHHHHJJIJJJJJJJJJJJJIJJJIJJJJJJJJJJJJJJJJJ
@3230389/1
agcatacataataaaattagaggaagtaggtgctgggcctcttgtatgcg
+3230389/1
CCCFFFFFHHHHHJJJJJJJJJJJJJIIJJHIIJJJJJJJJJJJJJJJJJ
@638911/1
aggcactagaaatatttcggcgatttaatttttttatgtttttattatgc
+638911/1
;@@DDDDFDFFDDABHGHIIIIHHCH@9BFDEGBH;FHIIIIHAGHDHII
@4236866/1
gtccacaaacattataatagcgttgtctaacgtcggattcagttcggaac
+4236866/1
CCCFFFFFHHHHHIJJJJJJJJIJJJJJJJJJIJJJIIJJJJIIJJJIJJ
@639179/1
ccagtggtcttcttgaacttcttcaattgacgcaagaagtaccagaaacg
+639179/1
???DDDABDFHBDGEGECF@IHGACBFH@FDGD?CGHIE???BGGHGHHG
@1665542/1
gacgcttagcaagtttcttagacttgccagttcccacttcacgacgcttc
+1665542/1
@@@FDFFFHFDDHEFFHIJIEHIGIGHGIIJIIJJIIIIJJIIIJJIIJJ
@1165776/1
agctgatgtactaatgagtaataaaataataaaatcctaaattctatcag
+1165776/1
CCCFFFFFHHHHHIJJJJJGHJJIJJGIIJJJJJJJJJJJJJJJJJJJJI
@4237086/1
cacggtagcactgagtgacggcacctccgacactgaggtcacggtactcg
+4237086/1
CCCFFDDDHHHHHJJGHIJJJJIJJIIJJJJJJJJJJJGHIJJJFEHGIC
@3231049/1
aggcgaagtacatgaccttcttggtgacggcgtgcacggtgatggcgcgc
+3231049/1
<@@DDDFF?FHFHGBGIGIIIDHGFGHHIIIIDFABGHGCFAHEH9=ABA
@2702584/1
tgcaaacatgccagttataaagcatagcccgaagtgctattggcacacag
+2702584/1
CCCFFFFFHHHHDHHIIIJIIIJJJJIGIEHGHHGHIIIJGIIHHGCEHJ
@1665819/1
gtagcactgagtgacggcacctccgacactgaggtcacggtactcgcggt
+1665819/1
@?@DDBBD?FDCD9ECG<@GCFBFH8@FG?B9?FF3?<@FBBFGHIIHEE
@3231299/1
ctggagagaagatcctcatcttgtatagaggaggcttggg
+3231299/1
:??D;2BDDFBFBEGIDBFGIIGH>C?C?FH8E6FFHE78
@6291204/1
atacataataaaattagaggaagtaggtgctgggcctcttgtatgcgaag
+6291204/1
CCCFFFFFHHHHHIJJJJJJIIGHIJIHHIJIIJJJJJJJJJJJJJJHFH
@3783577/1
gggaggcctttgtgcgccacatcaatgtt
+3783577/1
??<A1A?BB?F?FG@EEAHACF<B<F?EF
@1166629/1
gtgttgaggcgcttgtggtggtgcacccgcttgggcagagggaatctgat
+1166629/1
BBBFFFFFHHHHHJJIJJJJJHIJJJ?DHIJJJJJJJJGIJJEHIHHHHH
@1166648/1
gggctctgtgcctggctcccatgtcacggtagcactgagtgacggcacct
+1166648/1
CCCFFFFFHHHHHJJJJJJJJJJJIJJJJFHIJJJJJJJGHHIJJJJJJJ
@5821670/1
tgcatacctgccatgcgctggtaagcgctatggactgccgccaattcact
+5821670/1
CCCFFFFFHHHHHJJJJJJJJHIIJJJJJJJJJJJJJJJJJJJJJJJJJJ
@7829873/1
cagccagatgccaaagttcttgatcttcactgggctcttctctgggattt
+7829873/1
CCCFFFFFHHHHHJJJJIJJJJJJJJJJJJJJJJIJJJJJJJJJJJJJJJ
@1166720/1
ggtgtacgcgcttgggcagagggaatctgattgtgctgttgtggaactgc
+1166720/1
CCCFFFFFHGFHHIJJIIGGHHIGII@FICIHIHIIIJJJJJGIJJJJIG
@7829888/1
gaggaagtaggtgctgggcctcttgtatgcgaaggtgttgag
+7829888/1
?;=?D:=D<=<DD@EI>E:C;AAFFI<<<FEEIID000?D99
@3783836/1
ggcttggtttattcccatcagtttggagttcacctttagaagtatgtttt
+3783836/1
CCCFFFFDHHFHHJJJJJJJJJJJJJGIHIJJJJJJJJJJJJHIJJHIJJ
@1166857/1
ctgtgatctgtttcttggcatctatatatgtcggtggcgcacagggcacg
+1166857/1
?@@ADDFDHHFDBGIIJCCGHGFHIJ4AHAHGCGHIJEHGHHGHCHIIIJ
@640749/1
agcatacataataaaattagaggaagtaggtgctgggcctcttgtatgcg
+640749/1
CCCFFFFFHHHHHJGJJJJJIJJJJIGHIIHGIJIIIEGGIJJJIIGIJJ
@640815/1
gtgcacaatatccgtgtcgaccactgtgcctggttccacgttatattgga
+640815/1
CBCFFFFFHGHHHIIJIJJJJIJIJJHGIIJIICFHJJIJHIIJJGIIII
@1167075/1
aacagattgtttgagatgtttgtgaa
+1167075/1
=@@?D3D?C=AC<EBGFFEFI?<CBC
@2703571/1
agggaatctgattgtgctgttgtggaactgcttcacctgtggccggcggc
+2703571/1
@CCFFFFFHHHHHJHIJJJJJJIJJJJJJJJJJJJJJJJIJJJJJJJJHD
@641054/1
gccagatgccaaagttcttgatcttcactgggctcttctctgggatttcc
+641054/1
CCCFFFFFHHHGHIEHIJJJIIJJJIJJJGFAEHJIIGGIJJJJIEIIGH
@1167327/1
gcccatcaatttatcttcaaatgacg
+1167327/1
CCCFFFFFHHHHHJJJJIJJJJJJJJ
@641535/1
gtgaagttcttcaaagcgtcttctctaacagttctctgtggtgcaaagca
+641535/1
CB@FFFDEHHFHFIIJJJIIJJJJJJJGIIIIIGIIIJJJJGHIJJJJJH
@7831118/1
cgggctctgtgcctggctcccatgtcacggtagcactgagtgacggcacc
+7831118/1
@C@FFFFFHFHDHIGIGGFGIIGIJIJJGIECDECGIEGGDDDHIGGGGI
@641593/1
gcaggggttattgttatgtcgatgtcgaacccaaaaatgtaattaacttt
+641593/1
CCCFFFFFHHHHGIGJJJJJJIJJIIIJJJJJJGGIJJJFGIGJJIIIIJ
@3784610/1
ggagagaagatcctcatcttgtatagaggaggcttgggctcgctctccga
+3784610/1
CCCFFFFFHGHHHJJJIJJJJGIGJJJJJEHIJJIGGIIIJIJJIGIJJB
@3233361/1
gaggaagtaggtgctgggcctcttgtatgcgaaggtgttgaggcgcttgt
+3233361/1
@C@FFFFFHHHGGIII@@BFEHHIIEHIIIIIIIGDFFGGGBGHABAGI=
@6291495/1
cagtgacaccctgctatttattttttctatattttcaatgaacagaattg
+6291495/1
B@CDFFFFHHHHHJJJJJJGHJJJJJJJJJJJJJJJIIJJJJJJJJIIJI
@6291504/1
gtggtgcacgcgcttgggcagagggaatctgattgtgctgttgtggaact
+6291504/1
BBCFDDFFHHHHHJJJJJJJJJJIJIIIJJJJJJIHIJJJIJJHIJJJJJ
@7347194/1
gcctcttgtatgcgaaggtgttgaggcgcttgtggtggtgcacgcgcttg
+7347194/1
CCCFFFFFHHHGHJIIIIAFHHHGIJJIJJJJHIJJJIIHGJIIIJHFFB
@6811372/1
acggtagcactgagtgacggcacctccgacactgaggtcacggtactcgc
+6811372/1
<@@<DD?BFFBD>>E@?FE6C@DEFEIB6FDBEFIIDFFAFFFFDFEF5=
@4784192/1
ttttttttttgtctgtttgtctgtttgtctg
+4784192/1
<@@DDDDDHF:::?<?BB??4B<BGG39B<B
@4238437/1
ggaggctccagtactttagctttgacagtgtaaaacttctcggaaatctc
+4238437/1
CCCFFFFFHHHHDIJJJIJHJJJJJJIHCHDHHJIIJIHIJJJIIGIJJJ
@7347830/1
gtcctccggtactaacgatcaaatcgatcatgggtccataatcattcctg
+7347830/1
@@@DDDDDHFAHDHG<FEHIFHIHFHIGHEHEEIBF@FFGGGHIEEHGGI
@6812019/1
ctccaatcctttactcgaatagtcttttctaacttgaacagtgcgatgtt
+6812019/1
CCCFFFFFHHHHHJJJJJJJJJIJJJJJJJJJJJJJJJJJJGIIIJJJHI
@5823294/1
gtagcactgagtgacggcacctccgacactgaggtcacggtactcgcggt
+5823294/1
CBCFFFFFHHHHHJJJJJIJJJJJIIJJIIJJJJFHIJJJAHIJJJJHF@
@1667364/1
gggctctgtgcctggctcccatgtcacggtagcactgagtgacggcacct
+1667364/1
@@BFFFFFHHGHHJIJJJJJJJJJJJJJIGHIIGIJJJJDFIJJJJIJJI
@7348861/1
ctgttgtggaactgcttcacctgtggccggcggcacgcagacgccttgat
+7348861/1
CCCFFFFFHHHHHJJJJJJJJJJJJJJJJJJJJJJHHFFFDEDDDDDDDD
@6292961/1
cgcaagaagtaccagaaacgggacttagccacaatctggtctggagagaa
+6292961/1
CCCFFFFFHFHHHJJJJJJJJJJJJJJIJJJJJIJJJJJIJJJJIJJJJJ
@4785790/1
ggcgcttgtggtggtgcacgcgcttgggcagagggaatctgattgtgctg
+4785790/1
@CCFFFFFFGGHHIEGIJJJJJJJJJJJIJIHJJIHGIJJJIJJJJIIJH
@2226070/1
cagcatacataataaaattagaggaagtaggtgctgggcctcttgtatgc
+2226070/1
CCCFFFFFHHHHHJJJJJJJJJJIJJIIIIJHGHIJJJIIJJJBHIJJJJ
@6293355/1
gtgctgggcctcttgtatgcgaaggtgttgaggcgcttgtggtggtgcac
+6293355/1
CCCFFFFFHHHHHJJHIJJJJIJJJCHHHJJJJJJJJJJJJJGHHHHIJJ
@7349541/1
gcgaattttgcgatctgcgtggtagcgtactaccagcgttgatagattct
+7349541/1
@?@DFDFDHDFH>GIHIIIFGGHGG<GHHHGHHEGIIIHHGGIIIGGGIE
@7349580/1
gaggcgcttgtggtggtgcacgcgcttgggcagagggaatctgattgtgc
+7349580/1
CCCFFFFFHHHHHJJJIIJJJJJJJJJJJJJJJJJJJJJHHHHHHFFFFF
@6293490/1
ctctgtgcctggctcccatgtcacggtagcactgagtgacggcacctccg
+6293490/1
CCCFFFFFHHHHHJJJJJJJJJJJJJHIJJJJJJJJHIIJJJJJJJJJJJ
@2226624/1
ggtaatgctaacgtcatagcgataaattttaagggatttaaattccattt
+2226624/1
BCBFFFFFHHHHHJJJJJJJJJJJJJJJJJJIJJJJJJJJJJJJJJJJJJ
@2226790/1
gctgggcctcttgtatgcgaaggtgttgaggcgcttgtggtggtgcacgc
+2226790/1
CC@FFDFFDDHFFIIIIBFEEFH:?FHIIIGEEGDGHCFFGIE4CEGIEH
@7349914/1
gtagcactgagtgacggcacctccgacactgaggtcacggtactcgcggt
+7349914/1
CCCFFFFFHHHHHJJJJJJJJJJJJJJJJJJJJJIJJJJJHIJJJJJHFB
@2226881/1
caccagtggtcttcttgaacttcttcaattgacgcaagaagtaccagaaa
+2226881/1
CCCFFFFFHHHHHJJJJJJJJJJJJJJJJJJJJJJJJJJJIFGIJJJJJJ
@641886/1
tagaggaagtaggtgctgggcctcttgtatgcg
+641886/1
@@@DDDDDD<<2:EGIFA@E;CCBGFEIFECFE
@6813519/1
tgttaagaggtgttacctgcaacttggccaggttagggccaacagattgt
+6813519/1
@@BFDFFFHHADFIJJJJJJJJJJJJJJJJJJHHIJIJGGIJJIJBGHIB
@6813898/1
ggcgcttgtggtggtgcacgcgcttgggcagagggaatctgattgtgctg
+6813898/1
@C@FFFFFHHFFDHEGIIJJJIIIIJJIGIJHGIIAFFHGJIJJJIJGJH
@2704720/1
ggtggtgcacgcgcttgggcagagggaatctgattgtgctgttgtggaac
+2704720/1
BCBFFFFFHHHHHJJJJJJJJJJJJJJJJJJJJJJJJJJJJJJJJJJJJJ
@3234257/1
gtaaaataacgtcaatacactggatctcctcagtaggatggcaaagagac
+3234257/1
CBCFFFFFHHGFHIJIJJJJIJJJJIIJJJJJJHIJJJJJJJJJJJJIJJ
@4787708/1
cgcaagaagtaccagaaacgggacttagccacaatctggtctggagagaa
+4787708/1
@@@DF@ADDCFFDAGIGGFGIIFDGEGG>CHGIDGFCHGHGGCGEHGGBF
@2705047/1
ggcacctccgacactgaggtcacggtactcgcggtacatgttgtgtacac
+2705047/1
CCCFFFFFHHHHHJIIJGIFGHIIJCFHGIHGJJAFHIGIHGHGHCEGFE
@643148/1
ctgtgatctgtttcttggcatctatagatgtcggtggcgcacagggcacg
+643148/1
@@@DFFFFHGHDHIAE<FGIHIEHIIIHHIECGHIIGEGIIIHHCFHGGH
@6814464/1
gtgcgatgttttacaagggcaggttgaactcacaccattcaatttaaaag
+6814464/1
@@@FFFFFFHHHHJIJJJJJJJJHJJJHHIIIJJJJJJJJIIIJJJIJJI
@643421/1
gcactgagtgacggcacctccgacactgaggtcacggta
+643421/1
@@@?DDADFFDFB1?8@<2AFE>FEF>G>GFFFFCFF18
@114220/1
gccagatgccaaagttcttgatcttcactgggctcttctctgggatttcc
+114220/1
CCCFFFDDHHHHHIGDHIEECHIIIIEGIAFHHEHIIIIIIIIGIIIIII
@3235153/1
gtgagtacgaagcattgtctgtttataaaataattaacaactaatgtttt
+3235153/1
C@@FFFFFHHGHHJJJJJJJJJJJIJJJIJJIJJJJIJJJJJJJJJIJJJ
@3786195/1
tggtgcacgcgcttgggcagagggaatctgattgtgctgttgtggaactg
+3786195/1
@@@DBDDDFDFFHIDH9DGIIIG@ABDDG>ADGBGGGF@DAEBFCHHA>C
@3786304/1
ggttcctctgcacttggtggtccacaaacattataatagcgttgtctaac
+3786304/1
CCCFFFFFHHHHHJJJJGHJJJJJJJJJJJJJJJJJJJJJJIJJJJJJJJ
@3235500/1
gtgttgaggcgcttgtggtggtgcacgcgcttgggcagagggaatctgat
+3235500/1
@@@FDFFFHGHHHJIFGIIJJIIJJJJIJJJIJJIJJJIIHHEEFFFFFF
@3786331/1
gggaatctgattgtgctgttgtggaactgcttcacctgtggccggcggca
+3786331/1
CCCFFFFFHGHHHHGGIJIIHIHGJJJJJJJJJJJIIJJJJJIJJJGHFD
@2705672/1
ttttgttcccacatcaggatgtggattttaatgttattattacagcatac
+2705672/1
CCCFFFFFHHHHHJJJJJGIJHIJIJJJJJJJJIJJJJJJJJJJJJJJJJ
@6815032/1
tacacctgagcgagactcataacgcagccagatgccaaagttcttgatct
+6815032/1
CCCFFFFFHHHHHJIJJJJJJJJJJJJJJJJJJJJJJJJJIIJJJJJJJJ
@4789010/1
tgttgtggaactgcttcacctgtggccggcggcacgcagacgccttgatg
+4789010/1
CCCFFFFFHHHHHJJJJJJJJJJJIIJJJJJJJJHHHFFDEDDDDDDDDD
@4789030/1
gcggctgaattgcagcatcttgtcgagaacatgaagccgctttggtttac
+4789030/1
?@@D?DADDFFHH@BEIGHGBB?EGGEIGII9BB<B?FEHBEEDDBFG3=
@114693/1
caccagtggtcttcttgaacttcttcaattgacgcaagaagtaccagaaa
+114693/1
CCCFFFFFHHHHHJJJJJJJJJJJJJJJJJJJJJJJJJJJJHIIJJJJJJ
@644203/1
gcgctaaatgctggttctgtacaatagaagctctgtaggtggcgagtcct
+644203/1
@;?BD??DF?DAFEFGBFHFC@?FHBEDBEFGAHIGGHG?@8DA@GH?8D
@2705828/1
tgatcagccggagcagctccggtaagtttgtcgagtagagccttagctgc
+2705828/1
@@@AABBDHHAAF<HHFIIGGHHGGHIFI@B<GGH8BFGGIIIIIIIGIG
@7831753/1
gtggtgcacgcgcttgggcagagggaatctgattgtgctgttgtggaact
+7831753/1
BB@FFFFFHHHHHJJJJJJJIJJJJDGHIJJIJJJJJJIJIJJJJJIIJJ
@7832336/1
gtggtggtgcacgcgcttgggcagagggaatctgattgtgct
+7832336/1
@@@FDDDDFHBHHJJJIJJIJJJJIIJJIHIIIIHIJJIJJJ
@3787074/1
ggaagtggtgataaagataagtataggctcaaaacctaacgacatcaatc
+3787074/1
CCCFD=ADFFFHFGGGHEHBFHCF?FHBF;EDFGEGHHFHIGIGIGFH9F
@645366/1
gtggattttaatgttattattacagcatacataataaaattagaggaagt
+645366/1
@?@DFFFFHHDHHIIEDGIIEGIHIIIIIGDIIIICGHIHIIA<CB?FCG
@7350140/1
gtggtcttcttgaacttcttcaattgacgcaagaagtaccagaaacggga
+7350140/1
CCCFFFFFHHHHHJJJJJJJJJJJJJJJJJJJJJJJGIJJJJJJJJJJJJ
@5268734/1
agcatacataataaaattagaggaagtaggtgctgggcctcttgtatgcg
+5268734/1
CCCFFFFFHHGHHJJJJJJJIIJIJJJJJJHHIIGDHIIJJJJJHIJJJG
@115658/1
cctggatggagtgagcacgggctctgtgcctggctcccatgtcacggtag
+115658/1
CCCFFFEFHHHFHGGIIJIGIJJJGJJJJJJHIJJJJJJIIIIJJIIHIJ
@7350360/1
gccagatgccaaagttcttgatcttcactgggctcttctctgggatttcc
+7350360/1
@@@DFDDBHBFHDIF<EEGAAHHHEIIIEG3?FEFGBHHEGED>GHG9BA
@1167965/1
cacttttaaaaatacatcaggcaacatcttctttggtttgtcaggggtaa
+1167965/1
CCCFFFFFHHGGHJJIJJJJJJJJJIHJJJJJJJJJHIJJJJJJJJJDFH
@7832918/1
ggcgcttgtggtggtgcacgcgcttgggcagagggaatctgattgtgctg
+7832918/1
CCCFFFFFFHHHGIHHIIJJJIJHIJJJJJJJJJJJJJJJJJIJJEGHIH
@115755/1
ccattttcacaggcaagggatcctaacttcgcaaccactaattccagtga
+115755/1
@<@;DDD>FDFB?;FEE;C;GGEEDGGHHBH1?DGIII@FGCHB>FHBFH
@7832943/1
cactgagtgacggcacctccgacactgaggtcacggtactcgcg
+7832943/1
;@??DDA2=DDDA6C<CGBEF:FABFCDFC9?DB@@BBAFFCF;
@645740/1
aggtgctgggcctcttgtatgcgaag
+645740/1
81:DD>B>BDDDDEEAEEIABFF11:
@7350544/1
cacataagtaacttcaaatgattgctcagatgcaatttcttgcaagaatt
+7350544/1
@@@D?DDFHDFHDGIAFGIHGIHEHDIIHEHHAHHEHIIHEHHGI@H?FF
@2227676/1
ccctaatagagacgatttcaccagtggtcttcttgaacttcttcaattga
+2227676/1
CCCFFFFFHHHHHIJIJJIJJJJJIJJJJJIJJJJIJIJJJJJIIHIJIG
@5824805/1
ctgtggccggcggcacgcagacgccttgatgacctccactttgatgatct
+5824805/1
CCCFFFFFHHHHHJJJJJGIJIJJHHHHFFFFFFEEDEEDDDDDDDEFDE
@115894/1
ctccaatcctttactcgaatagtcttttctaacttgaacagtgcgatgtt
+115894/1
CCCFFFDDHHHHHJJJIIEIJECHGIJGHIGEBFIE?CDHGIIJG:;@HI
@1168295/1
gccatctcagaaattagcggatggatcaagagcctgacaccgaaggcagc
+1168295/1
?@@DDDDD8?ABB<FHII@::1:?;EFHI1?8?3BGIDH>?FE;A6@FH=
@7350967/1
gcaagaagtaccagaaacgggacttagccacaatctggtctggagagaag
+7350967/1
CCCFFFFFHHHHHJJJJJJJJJJJJJJJJJJJJJJJJJIJJJJHJHIJJJ
@1669348/1
cctcttgtatgcgaaggtgttgaggcgcttgtggtggtgcacgcgcttgg
+1669348/1
CCCFFFFEHHHHHJJJJEGHHIHIJJ:00:BDGIIGIHHJJJJJJHFFFD
@1669374/1
tgcgaaggtgttgaggcgcttgtggtggtgcacgcgcttgggcagaggga
+1669374/1
CCCFFDDFCFHHHIIJJJJIJJHICHIJFHIGGJJJJIIFEHGFFFDCD?
@7833652/1
ggcgcttgtggtggtgcacgcgcttgggcagagggaatctga
+7833652/1
@@@DDFFFHDADDG@FGGEGAHGFHGHGEHGGHIIIIGIIIG
@6294640/1
cgcattgaatctgaatacgaaaatgaattcagacgccaggcacacggact
+6294640/1
CCCFFFFFHHHHHJJJJJJJJJJJJJJJJJJJJJJJE@GD;BD;?F:6@G
@2228384/1
gagagaatgaatctaactttggaagttatgtgttacaatccttctacaaa
+2228384/1
CCCFFFFFHHHHHJJJJJJJJJIJJJJJJJIIJJJJJIJJJJJJJJJJJJ
@4240519/1
cactggttcaaattcaaataaaatcactctgcaatcctgcctcacatgat
+4240519/1
@@@DFFBDFDFFBGBFBFBEDEHHIEEDHGEFEGIIGGIIGGIIGGGDFB
@646975/1
gcaagaagtaccagaaacgggacttagccacaatctggtctggagagaag
+646975/1
BCCFFFFFHHHHHJFGHHEHJJJJIJIJJJJJIHIJJJGIIJIFHHIJEH
@4789416/1
gttatacatatagcatttcggatctatagaggctgtcactgcagcgatac
+4789416/1
CCCFFFFFHHHHHJJJJJIJJJJJJJJJJJJJJJJIJJJJJJJJJJJJJJ
@6815696/1
cactgagtgacggcacctccgacactgaggtcacggtactcgcggtacat
+6815696/1
CCCFFFFDHHHHHJJJJJJJJJJJJJJJJJIJJJJJIJJJJJJJHHFFFF
@647431/1
cctttatacatttcggcatggcgatcatgtcgatggcttggtttattccc
+647431/1
CCCFFFFFHHHHHJJJJJJJJIJJJJJJJIJJIJJJJJJJJHIIJJJJJJ
@116432/1
gatagttttttcattccctgcagagcttgcaaagcttgcaaagatctttc
+116432/1
@@@FFDDDDFFFDFBF@FGGIEHIF@<EHIJIDFEFHIEHGGJ?B9BDD@
@6816323/1
gctgggcctcttgtatgcgaaggtgttgaggcgcttgtggtggtgca
+6816323/1
:?<?D7?2CDD<2ACED<E@CF@1@1:?:DC@@>DD;.8;=@@DD97
@3237534/1
catacataataaaattagtggaagtaggtgctgggcctcttgtatgcgaa
+3237534/1
CCCFFFFFHHHHHJJJJJ<IHIJJHJJJHIJJIIJJJJJJJJIJJJJJHH
@4790598/1
cacggtactcgcggtacatgttgtgtacacctgagcgagactcataacgc
+4790598/1
@@CDBDDAH?FDHB8CGFGGFHHFHCBGFD;FHGI>FDGIGHIIIICCGG
@2707250/1
ccttgttgttaagaggtgttacctgcaacttggccaggttagggccaaca
+2707250/1
CCCFFFFFHHHHHJJJGHIJJJJJJJJJJJJJJJJJJJHIJJIJIIJJJI
@3788014/1
gtggattttaatgttattattacagcatacataataaaattagaggaagt
+3788014/1
BBCFDFFFHHHHHGIJIIIJJJJGJIJIJJIIJJIIIHIIIJJJJJHIIF
@648770/1
ctcatcttgtatagaggaggcttgggctcgctctccgaagggagcttgcg
+648770/1
CCCFFFFFHHHHHJJJJJJJJJJGHJJJJJIJJJJJJJJJJJHJJJJIJJ
@3788227/1
gggctctgtgcctggctcccatgtcacggtagcactgagtgacggcacct
+3788227/1
?@@DDDDDHAFFH<FED?CFCCFHEHIE@EEF?DFDGCHHE>FDGIE@@F
@2707677/1
caccagtggtcttcttgaacttcttcaattgacgcaagaagtaccagaaa
+2707677/1
@@@FFF?BDFFFHIGIIIIIIIIIIIIGGIIGDGGIGIGIIFHEDGHIGG
@649007/1
gccagttcccacttcacgacgcttcagcagagtgcacacaatggtgaact
+649007/1
CCCFDFDDHHHFHJJJJJJIJJIJJJJJJJGIHJIGJIIFIIIIHIIJII
@6817005/1
gccagatgccaaagttcttgatcttcactgggctcttctctgggatttcc
+6817005/1
CCCFFFFFHHHHHJGIJJJJJJJJJJJJJJJJJJJJJJJJJJJJJJJJJJ
@6817046/1
agacggtgtggtagcgcgtcggacgagccgtgccttttattgcttggtga
+6817046/1
CCCFFFDFHHHHHIIJJJJJJJIJJJJJJJJHHHFFFFFFEEEEEEDDDD
@649251/1
gtcttcttgaacttcttcaattgacgcaagaagtaccagaaacgggactt
+649251/1
CCCFFFFFHDHHHIHIJJJGGIJJJGHBHEHIH?FFBGIIIJJJIJJIIJ
@3238645/1
ctgcctcacatgattcatccacaaattccaacccttgcgtttcaaaacaa
+3238645/1
CCCFFFFFHGHHGJJJJJJJJJJJIJJJJJJJJJJJJJJIJJJJJJJJJJ
@5270251/1
actcataacgcagccagatgccaaagttcttgatcttcactgggctcttc
+5270251/1
CCCFFFFFHHHHHJJJJJJJJJJJJJHIJJJJJJJJJJJJJJJJJJJJJJ
@7834640/1
gagggaatctgattgtgctgttgtggaactgcttcacctgtggccggcgg
+7834640/1
C@CFFFFFHHHGHJJJJJJJJJJIIIGIJJJJJJJJJJJHIJJJJJIIJH
@3788674/1
cataatcattcctggaatccgtgtcgacggcgatgagagcccacgatgta
+3788674/1
CCCFFFFFHHHHHJJJIIJJJHEHJJIIJJJJJJIJJIIIJJJJHFFFDD
@3238995/1
cggcacctccgacactgaggtcacggtactcgcggtacatgttgtgtaca
+3238995/1
@@@DDDADFAADFHIIIIIIGGCIIIIIHGIIIBHAF;CGIIHGHHHHGF
@2708214/1
gcgatgttttacaagggcaggttgaactcacaccattcaatttaaaagaa
+2708214/1
@CCDDDDFDHAFFDDABFG>BFHGGECGHJIGGIGJJIIGIIJIJJGGGI
@650169/1
gacgttcggacatttcaattttatttagttggtcttggttgaacggaact
+650169/1
B@CFFFFFHHHGHJJJJJJJJJHIJJIIIIIJGIJJJJIJJIJIGJJIJJ
@650313/1
gcggatgtatggcagtagctaactcgtccgagggtcaattcaatatacta
+650313/1
?@?DDDDFFFDD?HGE>DHHHGIIIDHGGB<FE<8?FAB>BBC=FFEHIC
@3239505/1
gtggtcttcttgaacttcttcaattgacgcaagaagtaccagaaacggga
+3239505/1
BCCFDFFFHHHHHJJJJJJJJJJJJJJJJJJJJJJJFHIJJJJJJJJJJJ
@7835515/1
ctgtacagttagaaatgttacaacctctatactttgcattaaaataatgc
+7835515/1
CCCFFFFFHHHHHJJJJIJJJJJJJJJJJJJJJJJJJJJJJJJJJJJJJJ
@5826635/1
gccgacacgattatgaagacgaagcggacgtcacggtaagcattcatcag
+5826635/1
@@@=DDDDFFFBD?CEBFAGGIEBCHEFD@7ADGII@EEH9C>CEFFFFD
@5271031/1
cggtgagggatgcgtgacgtcagcccctacgatcatcactgtcgtgtcct
+5271031/1
B@BDDDFFGHHHHJHIJIIFHIIJJJJJHHIIJJJJIJJIJJIIGHJIJJ
@3239715/1
ggatggagtgagcacgggctctgtgcctggctcccatgtcacggtagcac
+3239715/1
B@@FFFFFFHFHHJJJJJJJJJJJJJJJJIJIJJJJJJIJJJIJFHIJJJ
@1169672/1
acagcatacataataaaattagaggaagtaggtgctgggcctcttgtatg
+1169672/1
@CCFDAFDHGHHFHIGBHIIGGD?F@GHFDFHHHFGGGHCHIIIIIIIII
@7352253/1
cagtggtcttcttgaacttcttcaattg
+7352253/1
<@@D=DFDHHFHHGGIBEHGHGIGEEH<
@6295953/1
acggcacctccgacactgaggtcacggtactcgcggtacatgttgtgtac
+6295953/1
@@@DDDDD?CFHDEDFGEFGHHHIGIIB;@BGHGEG5@;C;@DHH=AAEE
@1169990/1
caatcctttactcgaatagtcttttcgaacttgaacagtgcgatgtttta
+1169990/1
@C@FFFFFGGHDAEGHIIIIIGGIII<EFFHIICHIIIEHGHGGHDEHHI
@651079/1
gtttattttgtttttctctgtgatctgtttcttggc
+651079/1
@@@DDBDDHBAFHGE@BFHA?FFHHCHDHHIGHI33
@6295978/1
gccagatgccaaagttcttgatcttcactgggctcttctctgggatttcc
+6295978/1
@C@DFFEFGHHHHIEHHIIIJJJJIIIJJIGGIJJJIJIJJIJFGJJIII
@651292/1
catcaatttatcttcaaatgacgacaccacagttccagtctcaggcacat
+651292/1
CCCFFFFFHHHGHJIJIJJIIJJJJJJIJJJIGHIGIIHIJJJJJJJJJI
@1670882/1
gtggtggtgcacgcgcttgggcagagggaatctgattgtgctgttgtgga
+1670882/1
@@@DDDD=CFFFHGGFEIIIEIDHIIII@DGFFIEHIIGGEGGGIGFHE;
@651423/1
ggtacatgttgtgtacacctgagcgagactcataacgcagccagatgcca
+651423/1
BB@DDFFFHHHHHJIJIIIJJIJJJIJGIJJIJJJJJJJJJJJJIJGIJJ
@651535/1
acgtagttctcagcttccctgcaaagttaaccatcttgtattcaaaagaa
+651535/1
BCCDFFDFHHHHHJJJJJJJJJJJJJFHIJJJJIJJJJHIJJJJJJJJJJ
@4242189/1
atgaagaagaggagcaaatggaaaaaaaaattggtgaaaagaatcacaag
+4242189/1
@@<BDD:BC?D?<AEHD@@HIIEHGGGGHHB?@@/<FB==8;FEAAH@EH
@1671232/1
gttcttgaagcacagacacaggtgtcttcaacggaagagattccatttcc
+1671232/1
CCCFFFFFHHHHHJJJJJJJJJFHHJIJJIJJJJJJJJJJJJJJJJJJJI
@5828334/1
gtagcactgagtgacggcacctccgacactgaggtcacggtactcgcggt
+5828334/1
CCCFFFFFHHHHHJJJJJJJJJJJJJJJJJJJJJIJIJJJHIJJJJJHFD
@3789834/1
tcagactatagttagtatagttataagactcagattgccatctcagaaat
+3789834/1
CCCFDFFFHHHHHIJGHJJJJJIJJJJIIJJJJJGIJJJJJJJJGJGIHJ
@652352/1
ggcagagggaatctgattgtgctgttgtggaactgcttcacctgtggccg
+652352/1
@@C?D?DDHFADHIIFIIIFHBFHHGIFFGGGGEEC?FHBHB9?B?BDEH
@4242854/1
gtggaactgcttcacctgtggccggcggcacgc
+4242854/1
@?@B??B?AB>FBFBGGBAEBFHEG:FGEGBG;
@3240023/1
gtgctgttgtggaactgcttcacctgtggccggcggcacgcagacgcctt
+3240023/1
CCCFFFFFHHHHHJJJJJJJJJJJJJIJJJJJJJJJJHHFFDDDDDDDDD
@1671878/1
gcgtgatgaggttcaccaagctagtggcgttgatgtcgcaagatagtgag
+1671878/1
@@@DBDDDBFHFFEHIGGIGGGFF?EBGGIGHDGGFGIGEGIJE=F=FCF
@2231150/1
aactgcttcacctgtggccggcggcacgcagacgccttgatgacctccac
+2231150/1
CCCFFFFFHHHHHJJJIIJJJJJJJJIJJJJHHFFDEDEDDDEDDDDDDD
@2231555/1
gttccagttctcgattatcgaacttttcgccat
+2231555/1
@@@DD>DDB?CDFGIF@GAF3FGEEEEF?FGIB
@6817833/1
gaggaagtaggtgctgggcctcttgtatgcgaaggtgttgaggcgcttgt
+6817833/1
BCCFFFFDFHHFHHHJJJJIIIIJJIHIJJJJJJJDGGHJJJIJJJJJJD
@4243408/1
gcttgtggtggtgcacgcgcttgggcagagggaatctgattgtgctgttg
+4243408/1
@@@DDA?DF=A<AB<E=EGIADDGDDDD=DHE<FCCFDFCCC=FFHHIEG
@653754/1
tggtgcacgcgcttgggcagagggaatctgattgtgctgttgtggaactg
+653754/1
@BCFFFFFHHHHHJJJJJJJJJIJGIJJJJJJJJIIJJJIJJJJIHIJJJ
@6818301/1
cgaacccaaaaatgtaattaacttttttttgtctgtttgtctgtttgtct
+6818301/1
CCCFFFFFHHHHHJGGIJJJIJJJJJJJJJJIHJJHJJJHIJJHJJJJHH
@7836725/1
gccagatgccaaagttcttgatcttcactgggctcttctctgggatttcc
+7836725/1
CCCFFFFFHHHHHJIJJJJJJJJJJJJJJJHIJJJJJJJJJJDHDGIJJJ
@6296172/1
cgcaagaagtaccagaaacgggacttagccacaatctggt
+6296172/1
@@@DDD>?FAF:CEGGEGGB;@FE;CECGAECGH@DD?B<
@5273237/1
gcaagaagtaccagaaacgggacttagccacaatctggtctggagagaag
+5273237/1
@@CFFFFE<F>FHIIJIJIDGIIJFJIDGGGB?FGIIIDGGGDHFDHJGE
@2709172/1
agaggaagtaggtgctgggcctcttgtatgcgaaggtgttgaggcgcttg
+2709172/1
CCCFFFFFHHHHHIJJJJJJJJJJJJJJJJJJJJJJHIHHIJJJIJJJJJ
@7836982/1
gccagatgccaaagttcttgatcttcactgggctcttctctgggatttcc
+7836982/1
CCCFFFFFGHHHHJHIJJJJJJJJJJJJJJIJJIJJJJJJJJJJHIJJJJ
@7837006/1
ccctaatagagacgatttcaccagtggtcttcttgaacttcttcaattga
+7837006/1
?;?BBDDDD8=D;DE@@@CEEEI=2?FCB@?BBEFIA9DCDBADAEEDDD
@5273456/1
atacataataaaattagaggaagtaggtgctgggcctcttgtatgcgaag
+5273456/1
CCCFFFFFHHHHHJJJJJJJIIJJGJJIJJJJJJIJJJJJJIJJJJJJJJ
@655026/1
atacataataaaattagaggaagtaggtgctgggcctcttgtatgcgaag
+655026/1
C@CFFFFFHGFFHJJJJGGHIIGEDEEHGFHGFBHGIIIGIDFIGGIGIJ
@7837857/1
agcatacataataaaattagaggaagtaggtgctgggcctcttgtatgcg
+7837857/1
BC@DFFFFHGHHHJIJJJJJJJIJJIFHGICFHGHHJJJJIIJJIIJJJJ
@7838007/1
cgcaagaagtaccagaaacgggacttagccacaatctggtctggagagaa
+7838007/1
CCCFFFFFHFHHHJJJIJJJJJIJIJJIIJJJJJJIIJI?FHHIJJGIEI
@4791256/1
gccacaatctggtctggggaaaagatcctcatcttgtatagaggaggctt
+4791256/1
@@CFFFFFHHDFAFGHIEECHCGGIFIJEGIGHHJJDFIGGIIJ>FEHHI
@7354154/1
gccagatgccaaagttcttgatcttcactgggctcttctctgggatttcc
+7354154/1
CCCFFFFFHHHHHJHJJJJJJJJJJJJIJJJJJJJJJJJJJJJJHIJJJJ
@6297263/1
gctgggcctcttgtatgcgaaggtgttgaggcgcttgtggtggtgcacgc
+6297263/1
CCCFFFFFHHHHHIJJJJJIJIJEGGHJJJJJJJJJJIJJFIIHIJIJJH
@4791410/1
gcagccagatgccaaagttcttgatcttcactgggctcttctctgggatt
+4791410/1
???DDDB>DD>BDIEEE2<CEFI<:<CF<E@ED@<BEDEDEFICCEADDD
@5274330/1
tgtacacctgagcgagactcataacgcagccagatgccaaagttcttgat
+5274330/1
CCCFFFFFHHHHHGGIIJIJJJJJJJJJIIIJJIIJJJJJIIDGHIJJJI
@2710457/1
ctgggcctcttgtatgcgaaggtgttgaggcgcttgtggtggtgcacgcg
+2710457/1
CCCFFFFFHHHHHJJJJJIIIJFGGHJJJJJJJJJJIJJHIJFHIJJJHH
@2710596/1
gaggaagtaggtgctgggcctcttgtatgcgaaggtgttgaggcgcttgt
+2710596/1
@@@FFFDBFFFCFGIIIJJIIHJIGHIIGGGIJIJFGGHGIGIIJIIJJE
@119744/1
ctgtggccggcggcacgcagacgccttgatgacctccactttgatgatct
+119744/1
@@@DDFFFHHGFAGEHEGGJJJIEHCHEBDDDFFCACEEDDDDACD@BCD
@2710626/1
gccagatgccaaagttcttgatcttcactgggctcttctctgggatttcc
+2710626/1
CCCFFFFFHHHHHJHIJJJJJJJJJJJJJJJJJJJJIJJJJJJJIJJJJJ
@2710651/1
ctgtacagttagaaatgttacaacctctatactttgcattaaaataatgc
+2710651/1
BCCFDFFFHHHHHJJJJIJJJJJJJJJJJJJJJJJJJJJJJJJJJJIJJJ
@6297730/1
agtgacggcacctccgacactgaggtcacggtactcgcggtacatgttgt
+6297730/1
@BBFFFFFHHHHHJJJJJJJJJJJJIIJJJJGGIJJJJJJBHHHHFFFFE
@656792/1
tagtaaacgttttcgtctggcacactgtttagaagtattgggaactgtat
+656792/1
@CCFDFFFHHHHHJJHJJJJIJJJJJJIJJIJHIIIIJJJJJIIJIJIJJ
@5829542/1
gttattgttatgtcgatgtcgaacccaaaaatgtaattaacttttttttt
+5829542/1
@@@DDDDDHA<DDHGEIEAC?AAF@@GBHB8DH?<CDG<@9BGBHIIFBH
@4792307/1
ttcacctgtggccggcggcacgcagacgccttgatgacctccactttgat
+4792307/1
CCCFFFFFHHHHHJJJJJJJJIJJIJJHHFFFFEEDEEEEDDDDDDDDDD
@1171912/1
cacaagaacatgtaaaaccaagactcactaaacataaaaataatacatta
+1171912/1
@<@DDDDFFHHHHGEHGIIIIIIIIIGHIGHGGGHHGGIGGEHGHHGIII
@120100/1
ctggcaacgaccaatcatggacttttcttcaatatccacataagtaactt
+120100/1
@@@DFFFFHHHGFIIIIIJJIEIIIGFHIIIGIIIIIJIJJJJIIIIGII
@657172/1
cacctgtggccggcggcacgcagacgccttgatgacctccactttgatga
+657172/1
CCCFFFFFHHHHHIJJJJJJJJJJJJHHHFFFFFEEEEEDDDDDDDDDDC
@7355354/1
cccatgtcacggtagcactgagtgacggcacctccgacactgaggtcacg
+7355354/1
CCCFFFFFHHHHHIJJJJJJJJHIIIJIJJIJIJJJJJJIIJIJJGIIJJ
@4792664/1
gctttttccagatccactcttgctccatggtccaggagcagcagcgtgcg
+4792664/1
@@?BDDDDFBHFB;AFHIGHGIGGGGFHHIFEHCGG=BGEHIIGEGIHHH
@4792795/1
ggcttattctgcatacctgccatgcgctggtaagcgctatggactgccgc
+4792795/1
CCCFFFFFHHHHHJJJJJJIJJIJJJJJJJHIJJJIJIJJJJJJJIJJJJ
@4792831/1
agcgactgtcacacggtagcggaaggtgggttcgtgaatcatgccctcaa
+4792831/1
@C@FFFFFHHHHHJJJGGIJJIIJJJBGHIGIJJJJJJJJJJJJJIHHHH
@7355708/1
ctggagagaagatcctcatcttgtatagaggaggcttgggctcgctctcc
+7355708/1
C@CFFFDDHHHHHIGGIIIIGJJEHIGIIIIEHHGIGDEHE@BG:BC@FG
@3791510/1
ggtacatgttgtgtacacctgagcgagactcataacgcagccagatgcca
+3791510/1
@@BDFFFFHDHHHHHIHHIJJJJJIGIHIIJIIJIGEHIJIJJJGIGHJG
@2231866/1
agactcataacgcagccagatgccaaagttcttgatcttcactgggctct
+2231866/1
=::DDBDDFFB?:?:?A<<8CHB?FDBFHICDCGBBDEGFCFGIGI;FHI
@1673245/1
gtcacggtagcactgagtgacggcacctccgacactgaggtcacggtact
+1673245/1
@@@DDFF=ACD?FHGBDGDBDHB>@DDGHGIAF>FHGCHHBC=F@B@AHF
@7356159/1
cgcaagaagtaccagaaacgggacttagccacaatctggtctggagagaa
+7356159/1
CCCFFFFFHFHHHJJJJJJJJJJJJJJJJJIJJJJJJJJIIJJJJJIIJJ
@5830654/1
cggtagcggaaggtgggttcgtgaatcatgccctcaatctgcaccagttc
+5830654/1
@@@=DDDDAFFFD<AEFCCDAFC>FBBGBDFFIIDFAFEEF@FFIII=C;
@5830890/1
gtcttcttgaacttcttcaattgacgcaagaagtaccagaaacgggactt
+5830890/1
CCCFFFFFGGHHHJIJJJIIIJIJJJIIIJIIJGHIJJJJGHIGIGJGJJ
@1173067/1
gggaatctgattgtgctgttgtggaactgcttcacctgtggccggcggca
+1173067/1
CCCFFFFFGDHHGJIIIJGHJJIIIIIJJJJJJIIIIJGIJJJIJIJHF?
@4244049/1
gcacgtagttctcagcttccctgcaaagttaaccatcttgtattcaaaag
+4244049/1
CC@FFDDFHFFHHGIIJJJGIIJGFAGECHIIIIIGJIJJHHHIIJJJEH
@7356651/1
gtgctgggcctcttgtatgcgaaggtgttgaggcgcttgtggtggtgcac
+7356651/1
CCCFFFFFGHHHHJJJJJJJJJJJJEGHIJJIJIIIIJJIJJIJJHIJJJ
@3791954/1
agcatacataataaaattagaggaagtaggtgctgggcctcttgtatgcg
+3791954/1
CCCFFFFFHFBFHIJIIHGGGHIEHJFHHHEFGHIGIHGIGGGIFEGFHJ
@1173221/1
gggatcctaacttcgcaaccactaattccagtgataaattcactctagca
+1173221/1
CCCFFFFFHHHHHJIJJJJJIJJIJJGHHIIHIJJIJJJJJJJJJJJJJJ
@658903/1
ggctctgtgcctggctcccatgtcacggtagcactgagtgacggcacctc
+658903/1
CCCFFFFFHHHHHJIJJJJJJJJJIJJJIJJJJJIIIJDDGIIIIJJJJJ
@3243285/1
agcaaataaaggacatcttcaacaatctcgtggttcctctgcacttggtg
+3243285/1
@BCFFFFEGGGHGJJJJJIGIIIJJIJJJJJJJHIHIJJJIJJJJIIJJJ
@659243/1
gtagcactgagtgacggcacctccgacactgaggtcacggtactcgcggt
+659243/1
CCCFFFFFHHHFHIJJJIJJJIJJJJJJJJJJJJIJJJJJHIJJJJJHFD
@659323/1
gcgcttgtggtggtgcacgcgcttgggcagagggaatctgattgtgctgt
+659323/1
CCCFFFFFHHHHHIJJJJJJJJJJJIJJJJIIJJHIJJJJJJJJJJJJJI
@659348/1
tgcttcacctgtggccggcggcacgc
+659348/1
@@@DDDBD:ADF?9EGBGI<GBA0;6
@659424/1
gtggattttaatgttattattacagcatacataataaaattagaggaagt
+659424/1
@?@FDDFFHHHGHFGHGI@FHIJJGJIJJJJIGGIIEIIIIJIGHIGHJE
@5274565/1
ctccgccctcttcctcgggttggaatgattctggtgggttgtcctgc
+5274565/1
@CCFFFFFHHFHFIHHFHFE@GIIIHGGCBGHHI?BDG7DFHGGACG
@121778/1
tgtcacggtagcactgagtgacggcac
+121778/1
=11=A=:D<A<CCEEE3<<ABFCDEE6
@4244571/1
ctgggctgcagatgactgtgcatccttgctagtaagtcctgagccatagc
+4244571/1
@CCFFFFDAFDDHIIJIIHGHIJGHGHIJJGIGIIIGBGHGGDAHHIJHI
@3792570/1
attttcacaggcaagggatcctaacttcgcaaccactaattccagtgata
+3792570/1
@@@FFFDDHHHFHIIIHIIEGGGGBEHE?@FGGCGIHGIIIC@FDFFDHH
@6820202/1
ggtaagtttgtcgagtagagccttagctgcggaatgcttagcttccttct
+6820202/1
BC@FFFFFHHHHHJJJJJJJJJJJJJJJJIJJIJJJJJJJJJJJIJJJJJ
@5274837/1
ctatactttgcattaaaataatgcccattttcacaggcaagggatcctaa
+5274837/1
@BCFFFFFHHHHHJIIEGJJIJJIJJIJJJJJJJJIIJJJJIIJIJJJJI
@2710874/1
gtacacctgagcgagactcataacgcagccagatgccaaagttcttgatc
+2710874/1
@@@FFEDFFAFAFGGDFHGIIIGFFGGGGGEGIIGIGGEHGDFHGHGHHG
@6820256/1
cacctgtggccggcggcacgcagacgccttgatgacctccactttgatga
+6820256/1
CCCFFFFFGHHHGJJIIIJIIIIJIHGHHFDFFFEEEEDDDDDDDDDDDE
@5274966/1
ctggtctggagagaagatcctcatcttgtatagaggaggcttgggctcgc
+5274966/1
@BCFDDFFHHHHHJJJJJJIIIJIIFHIHHIJJJJJJJJJJJGIJIIIIF
@3244551/1
ggaactgcttcacctgtggccggcggcacgcagacgccttgatgacctcc
+3244551/1
CCCFFFFFHHHGHJJJJJJJJJJJJJJJJJJJHHFFFDEDDDDDDDDDDD
@3793046/1
cgggacttagccacaatctggtctggagagaagatcctcatcttgtatag
+3793046/1
@CCFFFFFHDFHHIIEDGHGGGHHGIEGDHEHCC@FD9DH@HIGHIIIIF
@3793058/1
aggaagtaggtgctgggcctcttgtatgcgaaggtgttgaggcgcttgtg
+3793058/1
CCCFFFFFHHFHHJJJJJJJJJJJJJJJJJHIIJDHHIJJJJJJJJJJIJ
@7839276/1
cacgggctctgtgcctggctcccatgtcacggtagcactgagtgacggca
+7839276/1
CCCFFFFFHHHHHIJJJJJJJJJIJJJJJJJJFHIIJJJJJJBFHIJIIJ
@2711573/1
gccagatgccaaagttcttgatcttcactgggctcttctctgggatttcc
+2711573/1
CCCFFFFFHHHHHJIIJJJJJJJJJJJJJJJJIJJJJJJJJJJJIJJJJJ
@122785/1
cttgaacttcttcaattgacgcaagaagtaccagaaacgggacttagcca
+122785/1
@@CFFFFFGGFFFGGGIGEIBHIBDHIGHIEGIIIIIIICGGEHGGEIEI
@2711729/1
cgcaagaagtaccagaaacgggacttagccacaatctggtctggagagaa
+2711729/1
CCCFFFFFHHHHHJJJJJJJJJJJJJJJJJJJJJJJJJJIIJJJJJJJJI
@6821124/1
cggtagcactgagtgacggcacctccgacactgaggtcacggtactcgcg
+6821124/1
?@<ADDDFHHDDHADHGIGGGIIIIIGGHIGIGHIH?BGIII;FGGHIIF
@3246218/1
acaaattccaacccttgcgtttcaaaacaattcattttaggttcaagtta
+3246218/1
CCCFFFFFHHHHHJJJJJJJJJJJJJJJJJJJJJJJJJJJJHIIIJJJJJ
@662270/1
tgccgtcattgcagactgtgtggtagcgggtcggacgagccgtgcctttt
+662270/1
CCCFFFFFHHHHHJIIJJHHHHIHIIJJJJHHIJJJJJJHHFFDDDCDDD
@662481/1
tagcactgagtgacggcacctccgacactgaggtcacggtactcgcggta
+662481/1
CCCFFFFFHHAFHIIIIIJJJJJJJJJIIJIIJ?FHJJJFHIJJJJHHBE
@2712609/1
ggtggtgcacgcgcttgggcagagggaatctgattgtgctgttgtggaac
+2712609/1
CCCFFFFFHHHHHJJJJJJJJJJJJJJJJJJJIJJJJJJJJJIJJJJJJJ
@6299735/1
gctgggcctcttgtatgcgaaggtgttgaggcgcttgtggtggtgcacgc
+6299735/1
CCCFFFFFHHHHHIIJJJJJJJJCHGHJJJJJJJJJJIJJJJJHIIJJJH
@5831737/1
gccagatgccaaagttcttgatcttcactgggctcttctctgggatttcc
+5831737/1
11:DDDDAHFDDFHACDH@?E@<FDAEH@HD?CF??F@DFIEGBBGGHII
@4794773/1
gtgttgaggcgcttgtggtggtgcacgcgcttgggcagagggaatctgat
+4794773/1
@@@DDFDFHGGHHJJJGBFEHAHCGIJJIGIIIIJJGJGIHHFCDDDFEF
@663144/1
gtcaccgaaggcggcggccgcattcggtttaaccgaaaccgaattaatac
+663144/1
CCCFDDFFGHDHHIIJJJGHFBCCEEDBDDDDDC@BDDDDDD6??CDECA
@4795093/1
cctggcgtaaaataacgtcaatacattggatctcctcagtaggatggcaa
+4795093/1
@@<DDDDDF=FFHGH>FHGIIIIIIIIEH@DDHHHEGDG:9B<9BFGI;B
@2712958/1
cagtggtcttcttgaacttcttcaattgacgcaagaag
+2712958/1
1;;?DDD;A4?CFHE9C<C:E@>C@D:3CCEG:8CCG?
@1173947/1
gaacagtgcgatgttttacaagggcaggttgaactcacaccattcaattt
+1173947/1
C@CFFFDDHHGHHHGIIIIIJIJIIG@FCGIGHIGHIJJJJJHHIJJGJJ
@663368/1
agaagatcctcatcttgtatagaggaggcttgggctcgctctccgaaggg
+663368/1
CCCFFFFFHHHHGJJJJHHIIJIJJJJJJJJIGIIJJJJIJJJJJBHIJI
@663450/1
gcagcgaaatagtcacaaccacgttggttatcaagtggcttggtaggatc
+663450/1
CCCFFFFFHHHHHJJJJJJJJJJHIJJJJJJJJJIIJJJJJEG?FFHCF=
@7357921/1
ggcagagggaatctgattgtgctgttgtggaactgcttcacctgtggccg
+7357921/1
CCCFFFFFD@FFHGIEEGEHD@FEI<EA??FEBFFHIIIGGGICHDGEGD
@663677/1
cttttctaacttgaacagtgcgatgttttacaagggcaggttgaactcac
+663677/1
CCCFFFFFHHHHHJJJJJHIIIJJJIJJJIJJJJJJJJJJHIJJFFHIJJ
@124584/1
tgtaattcaagtaatattaaaacttcagctaaatgactcgcttatttttt
+124584/1
@@@DBDDDDDFHBFHIHJIIIGIJIJIFGIFIEHIEGBFGIJIEGIIJGI
@7840082/1
gtcacggtactcgcggtacatgttgtgtacacctgagcgagactcataac
+7840082/1
CCCFFFFDHHHGHIIJHIJIJIHIIHIJIJIHEIIJIJJJJIGIIJJIJJ
@1174575/1
ggtgcacgcgcttgggcagagggaat
+1174575/1
BBBFFFFFHHHHHJJJJJJHIJJIIJ
@4245531/1
gttgtgtacacctgagcgagactcataacgcagccagatgccaaagttct
+4245531/1
@CCFFFEFHHHHHJJJIJIJJJJJJJJJJJIIJJJJJJJJJJIJIJFHJI
@7359135/1
aagctagccgggcggatgtatggtagtagctaactcgtccgagggtcaat
+7359135/1
CCCFFFFFHHHHHJJHIJGIJJJHIJJJJJJJJJJJJJJHHFFDDBDDDE
@7840791/1
gtggcgcacagggcacgcttgcgcatgacatctatacatgccattggcgt
+7840791/1
BB@DFFFFHHGHHJJJJJJIJJJJJJJJJJJJJJJJJJIJJJJJJJJJJE
@2233882/1
ccaagaaatattttgctacagtacattctactgtttgtccattttctaac
+2233882/1
CCCFFFFFHHHHHJJJJJJJJJGIIJJJJJJJJIJJJJJJJJJJJJJJIH
@2233944/1
gccagatgccaaagttcttgatcttcactgggctcttctctgggatttcc
+2233944/1
CCCFFFFFHHHHHJIIJJJJJJJJJJJJJJJJJJJJJJJJJJJJJJJJJJ
@1675647/1
gtgctgttgtggaactgcttcacctgtggccggcggcacgcagacgcctt
+1675647/1
@=@DDDBBDAB:DGGGIAEBFGHGHHIEECCEE6DBGHEEBCBCBB?B??
@1675705/1
tgtggaactgcttcacctgtggccggcggcacgcagacgccttgatgacc
+1675705/1
CCCFFFFFHHHHHJJJJJJIJJJJJJIIJJJIJHHHFFDDDDDDDDDEDD
@3246725/1
ccagaatctagacatgcacagctcttgcagccatccaacgggattgccca
+3246725/1
CCCFFFFFHHHHHJJJJJJJJJJJJJJJJJJJJJJJJJJJJJIJJJJJIH
@7359840/1
cttcacctgtggccggcggcacgcagacgccttgatgacctccactttga
+7359840/1
CCCFFFFFHHHHHJJJJJIIIIIIIGIEHHFFFCCCCDEEDDDDDDDDCC
@3246964/1
gcttcacctgtggccggcggcacgcagacgccttgatgacctccactttg
+3246964/1
@@@FDDDFDBCCHDGD:FEIIGGGIIIGEAADFCCCCCDCCCC@?CCCC>
@3794204/1
ggaggcttgggctcgctctccgaagggagcttgcggccgatga
+3794204/1
@@@DDDDDFDDDDBFIEAFEHEDHIEG;@DHHGH:F88A5997
@3247064/1
cgcaagaagtaccagaaacgggacttagccacaatctggtctggagagaa
+3247064/1
CCCDFFFFHHHHHJJJJJJJJJJJIJJIJJJJJJJJIIJEIJIJIJIJJJ
@3794277/1
gcgtacttttcaaggaacatttgagtggttccttttagtaaaaaattcta
+3794277/1
@@CFFFFFHHHHGIGHIJIIIJIIA9ACAAFHIIJGEIDFIIGFBFHIEI
@7360003/1
ctgcttcacctgtggccggcggcacgcagacgccttgatgacctccactt
+7360003/1
@@?DADDAFDHFCEGDFGHGEHEGIIB@BB=BB<@AC9>A;A>>CBCCCA
@2234372/1
gtctaacgtcggattcagttcggaacatagaaatttgtgtaacccaagtt
+2234372/1
???DDDDD=CD<8<@@@EA<BF<:1::?<<<?9:?DD??DED8DDCDB/B
@6822371/1
gtttattttgtttttctctgtgatctgtttcttggcatctatagatgtcg
+6822371/1
B@CDFDFFHHHHHJJIIJJJJJIJJIIJJIJJIFCGIIGJJIJJJIJHGH
@3794401/1
atgcgaaggtgttgaggcgcttgtggtggtgcacgcgcttgggcagaggg
+3794401/1
B@@DFFFFGFFHHJGIJGHJJGEFHIFFEHIFGIIIJGIHHFFFFEDDDD
@2234500/1
gtagcactgagtgacggcacctccgacactgaggtcacggtactcgcggt
+2234500/1
CC@FFFFFFHGAFHIIGGIIIGDFAAGGGHIGGBBFHIIGGHIIIHIEFB
@4246393/1
cgcaagaagtaccagaaacgggacttagccacaatctggtctggagagaa
+4246393/1
CCCFFFFFHHGHHJIJJJJJJJJIIJJIJJIJGJIJJJJIJJJJIJGHIJ
@7841632/1
ctggagagaagatcctcatcttgtatagaggaggcttgggctcgctctcc
+7841632/1
??@DDAB?;FC>FHIIIGEHGHIFEBHHGHGBGIIIH:?;@?G@ACGGCH
@5276657/1
atacataataaaattagaggaagtaggtgctgggcctcttgtatgcgaag
+5276657/1
CCCFFFFFHHHHHJJJJJJJJJJHJJJIJJJJJJIJJJJJJIJJJJJHIJ
@2713324/1
tgagtgacggcacctccgacactgaggtcacggtactcgcggtacatgtt
+2713324/1
?@<BABDBBF?DDHH@BGFGEBFGDCHIIFG@BDFFGGDHGE:=9B;@DE
@4246560/1
gcctcttgtatgcgaaggtgttgaggcgcttgtggtggtgcacgcgcttg
+4246560/1
CCCFFFFFHHHHHJIIIJAFHIJJJJJJJJJJIJJIJJHHIJJJJJHFFD
@126386/1
ccacataagtaacttcaaatgattgctcagatgcaatttcttgcaagaat
+126386/1
@@@FDDEFGDF?FBFHGE>HHCDFGCFIGCCFHGGBDEGIGIEEFHB>DH
@7360662/1
gggctctgtgcctggctcccatgtcacggtagcactgagtgacggcacct
+7360662/1
CCCFFFFFHHHHHJJJJJJJJJJJJJJJJGIJJJJJJJJIJJJJJJJJJJ
@2235031/1
tggtgcacgcgcttgggcagagggaatctgattgtgctgttgtggaactg
+2235031/1
B@CFFFFFHHHHHJJJJJJJIJJJHJJJJJJJJJJJJJJJJJIJJJJJJJ
@3247811/1
gttgtggaactgcttcacctgtggccggcggcacgcagacgccttgatga
+3247811/1
CC@FDFDFHHHHFIJJIJJJ@HHIJIJJIJJJIIFHFFDEDDDBDDDCDC
@126630/1
ggagagaagatcctcatcttgtatagaggaggcttgggctcgctctccga
+126630/1
@@@DDFBDFHHHHFIIIIJJJEHIJGIJIFHGIJJGIEGEHGGEDEHHA@
@126732/1
ctcgggttggaatgattctggtgggttgtcctgcagagcttgccacatct
+126732/1
18?=DDDD?A<FDGEBHIFHGEDHGCDF?FA@BDBF9FF>@GHB@CBFGH
@6823238/1
ggagtgagcacgggctctgtgcctggctcccatgtcacggtagcactgag
+6823238/1
@CCFFFFFHHHHHJIJJJJJJJJJJIJJJIJJJJIJJJJJFIJJJJJJJJ
@126919/1
gtggtgcacgcgcttgggcagagggaatctgattgtgctgttgtggaact
+126919/1
@@@DDDDB>BAFFIFHBED?D@DAFHCGIGGBBBBDDHIIIGIDEGGGII
@3248161/1
ggcacagttcctcgacgagcaagtagttcttgaagcacagacacaggtgt
+3248161/1
@@@FFFFDHFHHFGIIIJJIJGHFGIIGIIIJJGGIHDGFHIGIIEI=CE
@127101/1
tcataacgcagccagatgccaaagttcttgatcttcactgggctcttctc
+127101/1
CCCFFFFFHHHHHJJJJJJJJJJJGHIIJIJJJJJGIIJIJIJJJJJJJJ
@5834322/1
gctgggcctcttgtatgcgaaggtgttgaggcgcttgtggtggtgcacgc
+5834322/1
CCCFFFFFHHHHHEHIJJJJJJJEGHIIJJJIJIGIJHIJHIIFHIIJJH
@7361326/1
gacgatttcaccagtggtcttcttgaacttcttcaattgacgcaagaagt
+7361326/1
CCCFFFFFHHHGHJIJJJJJJJJJJJJJJJJJIJJJJJIIJIJJJJJJJH
@2714352/1
ttctacttctgcttctggcacatccggagaagttggctcctcaacagaca
+2714352/1
@@@FFFDEHFDFDHFHEDHGDHCGHIJJJBBCCDGHGHGHGHIJGGG>FG
@3248573/1
ggtacatgttgtgtacacctgagcgagactcataacgcagccagatgcca
+3248573/1
?81=42=BFFFBCA>D<CFFCE@FFD:?F>FGIIC>DGB@<=FFFDC=FF
@7361635/1
gtgctgttgtggaactgcttcacctgtggccggcggcacgcagacgcctt
+7361635/1
@@@DDFDDHHDHHIJJJFHIJGJJJGHBEGGIGGIIIGHFFAAABBBBDD
@127399/1
atctgattgtgctgttgtggaactgcttcacctgtggccggcggcacgca
+127399/1
CCCFFFFFHHHHHJJJJJJJJJJJJJJJJJJJJJJJJJJJJJJJHFFDDD
@7362082/1
gtgctgggcctcttgtatgcgaaggtgttgaggcgcttgtggtggtgcac
+7362082/1
@CCFFFFFGGHHHJJIIJIJJJHIJHHHIJHIIFHIJJJHIGHGIHGJJI
@6302147/1
tgaggcgcttgtggtggtgcacgcgcttgggcagagggaatctgattgtg
+6302147/1
CCCFFFFFHHGHHGJJJJIIIJJJJIJIIJJJJIGIJJGHFHHHFFFFFF
@5835244/1
agcatacataataaaattagaggaagtaggtgctgggcctcttgtatgcg
+5835244/1
?;@DDADEHAAFFIEHGHEHGGGG>GAEFHGHIFIGIBDHGBDH9DAF>G
@6302431/1
gtgctgggcctcttgtatgcgaaggtgttgaggcgcttgtggtggtgcac
+6302431/1
C@@FFFFFHHHHHJJHIJJIJJJIJGHIHIIJIIIJJJJJJIJJJIHGII
@7362460/1
gaggcgcttgtggtggtgcacgcgcttgggcagagggaatctgattgtgc
+7362460/1
CCCFFFFFHHHHHIJJIHIJJJJJJJJJJJJJJJJJJIIHHHHHHFFFFF
@667819/1
cttgtatttgttatgtaaccactccatactttgtttcatttaaatttacg
+667819/1
@@@DDEFFHGHHHJIIJGEHDGHHCHIIHHJJIGHJIIIJGIJGJJGIIJ
@3249461/1
ggcttgggctcgctctccgaagggagcttgcggccgatgacctcatactc
+3249461/1
CCCFFDDFGGHHGIGEHHIGIGIIGGGGIJJGGIJJABBACEBDDFCCC>
@5835542/1
gtgctgggcctcttgtatgcgaaggtgttgaggcgcttgtggtggtgcac
+5835542/1
BBCFFFFFGHHHHJJHHIJIJJJJJ@FFHIJJJIJJJJJFIIHIJHIHIJ
@668106/1
gaggcgcttgtggtggtgcacgcgcttgggcagagggaatctgattgtgc
+668106/1
CCCFFFFFHHHHHJJIHIJJJJJJJJJJJJJJJIIJJIIHHHHHHFFFFF
@1176383/1
gtacacctgagcgagactcataacgcagccagatgccaaagttcttgatc
+1176383/1
BBCFFEDFHHHHHJJJJJJIJJJJJJJJJJJJJJJJJJJJJFHIJJJJJJ
@6302940/1
gcgttaggtatatacaagaacaaaccagaaaataggcggagtcctatctc
+6302940/1
CCCFFFFFCFHHHJJJJJJJJJJJJJJJJJJJJJJJJJJJJBFIJJJJJJ
@6302956/1
cacctccgacactgaggtcacggtactcg
+6302956/1
@@?B?D:@?<C?CAA@FGECGFECB@FC@
@1676637/1
cgttctcagcatggtaagaaggtggcggccagaatctagacatgcacagc
+1676637/1
CC@FFFFFHHHHHJGIIJJIJJFHIJ<CGHIJ9DHIJJJJJJJJJJJJJJ
@7363408/1
ctgtggccggcggcacgcagacgccttgatgacctccactttgatgatct
+7363408/1
BC@DFFFFHHHHHJJJJJJJJJIJHHGFFFFFFFEEDEDDDDDDDDEEDE
@5277099/1
gttccttttagtaaaaaattctaatattataacattccctgtacgttcaa
+5277099/1
?@@D;:ADF<FADGI?:CEGIIE@FEHFEHDBBFDGBF?F@G>GDDFDFF
@4796831/1
gccagatgccaaagttcttgatcttcactgggctcttctctgggatttcc
+4796831/1
CCCFFDFFHGFBFGGHIIJJIIHIGI>FCHFHIGGGGHGJGIIFGFBGHG
@4247369/1
gggctctgtgcctggctcccatgtcacggtagcactgagtgacggcacct
+4247369/1
CCCFFFFFHHHHHJJJJJJJJJJJJJJJJHIJJJJJJJJFHIJJJJIJJJ
@669898/1
ttcggatctatagaggctgtcactgcagcaatgctgggaacattcgactg
+669898/1
@@CDDDDDHHHHGGIJJIJGHIGIHJJJJHGIGGIJIJGHGIJIJIJJJJ
@1677612/1
cactggttcaaattcaaataaaatcactctgcaatcctgcctcacatgat
+1677612/1
C@CFFFEFFHHHHJJJJJJIJJIJJJJJJJJJCCEFGHHIJJJIIIJJIG
@129721/1
atagagacgatttcaccagtggtcttcttgaacttcttcaattgacgcaa
+129721/1
CCCFFFFFHHHHHJJJJJJJJJJJJDHHJJJJJJJHIJJJJIJJJJJJIJ
@1177786/1
gctgggcctcttgtatgcgaaggtgttgaggcgcttgtggtggtgcacgc
+1177786/1
CCCFFFFFGHHHHHIJJJJHHIJCFHIIJJJJJJIJJHIIIJHGHGGJJH
@7843277/1
gctggagtttggacttggggtcgttccaatcctggttcatga
+7843277/1
CCCFFFFDHHHHHJJJJJJJFHIIJJJJJJJJJJJIJJJJJJ
@670500/1
ggcctcttgtatgcgaaggtgttgaggcgcttgtggtggtgcacgcgctt
+670500/1
@@@DDFFFD=CFDEHBGHICACGGFBBBGGH@DFBFG@7AFAGHHIHFFC
@2236162/1
ggcgcacagggcacgcttgcgcatgacatctatacatgccattggcgttc
+2236162/1
@@@FDDDDHFHHGGIIBHGIIFHBHFGICGIEIIGIEGEHHGGIIFIGII
@3796176/1
tgtacattgaaaataaaaataaaaaaaatagcaggggttattgttatgtc
+3796176/1
CCBFFFFFHHHHGJJJJJIJIJHJJJJJJJJJJIJJJHIJIJJHIJJIHI
@3251950/1
gtcttttctaacttgaacagtgcgatgttttacaagggcaggttgaactc
+3251950/1
@@@DDFFDFHG?DBGBHIIIJIIGGGEAFHIEIHIIJJIHGGDFGHCFF@
@670708/1
gaggaagtaggtgctgggcctcttgtatgcgaaggtgttgaggcgcttgt
+670708/1
CCCFFFFDHHHHHJJJJJJJJJJJJJJJJIIIJJIBFFHIJJJJJJJJJG
@5278318/1
gcactgagtgacggcacctccgacactgaggtcacggtactcgcggtaca
+5278318/1
CCCFFFFFFHHHHJJJJJJJJJJJJJJJJJJFHIJJJFHJJJIJJHEEED
@6824625/1
ggaactgcttcacctgtggccggcggcacgcagacgccttgatgacctcc
+6824625/1
@CCDDFDFHHHHFIIJJJIIJIIBHIIJGIJJHDFFFDEDDDDDECCCDD
@3796314/1
gacgatttcaccagtggtcttcttgaacttcttca
+3796314/1
?;?:BDDD:D<C:3A::2AEFF@C9FEAB?FCED>
@3252123/1
gcttcacctgtggccggcggcacgcagacgccttgatgacctccactttg
+3252123/1
CCCFFFFFHHHHHJJJIIJJJJIHHGIIEHHFFDDEEEEEDDDDDDDDDC
@3796374/1
cggactattagacaattaaacttatcgatctaaaacacatacatgagttg
+3796374/1
CCCFFFFFHHHHHJJJJJJJJJJJJJJJJJJJJJJJJJJJJJJJJJJHII
@670933/1
ctgtcaactgaagcgacttgaggtggttcttcaacttgggctagcaggga
+670933/1
CCCFFFFFHHDHHJJIJIJJEGGGHIIGIIJJJGIIGGIJIIJGIIGJJC
@3252255/1
ggaactgcttcacctgtggccggcggcacgcagacgccttgatgacctcc
+3252255/1
CCCFFFFFHHHHHJIJHJGIJJJJJJJJJJJJHHFFFDEDDDDDEDDDDD
@3796479/1
gtggagattttactatctttcaagtcggcataacgggccgcgactccgcc
+3796479/1
??@DDFDDHHHFFIHHFGIHJIHIJGIBHGHBHCHGIDDFGIHFFDFBCD
@3252389/1
gcaaagagacgaagcgcgcgttctcatgtaatttttaatgttttccaaat
+3252389/1
@@<DDD>DCDFHAHBGBF<??@;F?BDA@?BCGHDF?HIB8@FHE@;@EH
@4798231/1
ctgagcgagactcataacgcagccagatgccaaagttcttgatcttcact
+4798231/1
C@CFFFFDHFHHHJJIIHJJJEGHJJJIJJJIJJIJJJJJJIJJJJJJJJ
@130467/1
ggcctaagtacagtacctacttggcgata
+130467/1
1=?DDBA>FF8?FCEDB<CBFFHBGF8FF
@130472/1
gctgtctgtacattgaaaataaaaataaaaaaatagcaggggttattgtt
+130472/1
@@CFD?DDDD<<CB@AEDDIBDHGGGEEBHEF@:BGGHGEEEG@F=BD=@
@7844114/1
cctaagtgagtatacatctattaaattcaaacgcagagctcactatgttg
+7844114/1
CCCFFFDDHHFFHJJJJJJJJJJJJJJJJJJJJJJJGHIJJI0?DHIIJJ
@6825089/1
ggcgccagcacccccagcagcaccaggagcggttgctccggtggcggggg
+6825089/1
CCCFFFFFHHHHHJJJJJIGGHIIJJJJJIJJHIJJJJJJJBHHHFDDDD
@5836476/1
ggcgcttgtggtggtgcacgcgcttgggcagagggaatctgattgtgctg
+5836476/1
CCCFFDDFCFFD?FCFH@FHIIIHGHGGIBHCDHGFGGHHHIIIGDEHGH
@6303906/1
gcggttttcacgaatatattgtgggatgcttaaatttacatttagtgttt
+6303906/1
B@BFDDFFHHHHFIIHIGJJJHIIFIJJJJJJIGIJJJJIIJJJJDHFII
@6304002/1
gtcgatggcttggtttattcccatcagtttggagttcacctttagaagta
+6304002/1
C@CFFFEF?FHHGFFGGIIEIJJIGGIHHGJJIIFACHHHJJJGIEHIHG
@1678631/1
tgggcctcttgtatgcgaaggtgttgaggcgcttgtggtggtgcacgcgc
+1678631/1
@?@FDFFFHDFFFIIFIHHGIAECFGHIJGIIJIFIEGHGD@@CFHGGHF
@7845597/1
cccgtttccaatctccaagacaggaggctccagtactttagcgttgacag
+7845597/1
CCCFFFFFHHHHHJJJJJJJJJJJJJJJIJJJJHJJJJJJJJ09DHIIJJ
@7365945/1
gagaagttggctcctcaacagacacagagctctgtgagggctcttcttct
+7365945/1
CCCFFFFFHHHHHJJJJJJJJJJJJJJIJJJJJJJIDHIJIIFHHFHHIJ
@5279610/1
ctcttgtatgcgaaggtgttgaggcgcttgtggtggtgcacgcgcttggg
+5279610/1
CCCFFFFFHHHHHJJJEGHHIIJJJJJJJJHIJIJJHHIJJJJJHFFFDD
@7845725/1
gggacttagccacaatctggtctggagagaagatcctcatct
+7845725/1
@@@FFDEFHHHGGIJIJIGHBFHIJJJIIJIJIIJJIJJJII
@7366349/1
gtcttcttgaacttcttcaattgacgcaagaagtaccagaaacgggactt
+7366349/1
CCCFFFFFHHHHHIJIJJIIJIGHGIJIJJJJJDFIIJJJIJJJJJJJJI
@5838556/1
agactcactaaacataaaaataatacattacgttaaatgccacgacgctc
+5838556/1
CCCFFFFFHHHHHJJJIJIJJJJJJJIIJJJJHIIJJJJIJJJJJJJJJI
@5838601/1
gtgcgtgcaggatcctcgtcattgcctggcatacaaggcaaagcaccgac
+5838601/1
@@@DDFFFDFHHHIGIIGIIIGIAEF>DEGIIIGGGGH;FFGIIIIGGE<
@6305105/1
gctgggcctcttgtatgcgaaggtgttgaggcgcttgtggtggtgcacgc
+6305105/1
?@@DDD?DH??DDA@CFGG7FH<F<?CFHI@DAAFHDHCGFGHHGGGG=<
@671788/1
gtttattttgtttttctctgtgatctgtttcttggcatctatagatgtcg
+671788/1
CCCFFFFDHHFHFIJJJJJIEHEJJIJGIJGGIFGIFHFFHDGFHIEIJJ
@4248647/1
gggaatctgattgtgctgttgtggaactgcttcacctgtggccggcggca
+4248647/1
@@@?BDADHDAHFGEH<EHGGB@CAHGEFGHCHIIGHIDDFHGEG<A8=>
@7846955/1
atcgttgtattcagctggtggagcagatatagcgg
+7846955/1
<@BFDDDDDFHHDGIGIIACFGHIGIJGGBGIGHI
@1679774/1
gacggcacctccgacactgaggtcacggtactcgcggtacatgttgtgta
+1679774/1
CCCFFFFFHHHHHJJJJJJJJJIJJJJJHJJJJJJJJHIJJHHHHHHFFF
@7846986/1
cagcatacataataaaattagaggaagtaggtgctgggcctcttgtatgc
+7846986/1
CCCFFFFFGHHHHJJJJJJJJJJGJJJHIJJHIIIJJJJJJJJJJJJIJJ
@7847001/1
gccagatgccaaagttcttgatcttcactgggctcttctctgggatttcc
+7847001/1
@<@BDBB;?B?C8?GFEHI@?DCEFH@EHHIFECFAFHGIBE?D9BDG@G
@7367329/1
gcactgagtgacggcacctccgacactgaggtcacggtactcgcggtaca
+7367329/1
CCCFFFFFFHHHHJJJJJFJJJJJIJJJJJJHIJJJJHIJJJJJJHHFFF
@6305658/1
ccacaatctggtctggagagaagatcctcatcttgtatagaggaggcttg
+6305658/1
@@@DDFDFHHHDFHGGGGFHIJJGFEHGGHGEHGGECGIGADFHIIIGH?
@672710/1
gccagatgccaaagttcttgatcttcactgggctcttctctgggatttcc
+672710/1
CCCFFFFFHHGHFIHIHIIJJJJJJJJJJIJJJJJJJJJJJJIJJJJJJJ
@1179920/1
cgcaagaagtaccagaaacgggacttggccacaatctggtctggagagaa
+1179920/1
CCCFFFFFHHHHHJJJJJJJJJJJJJ1?FHIJJJJJJJJJJJJJIJIJJJ
@4249159/1
cttcacctgtggccggcggcacgcagacgccttgatgacctccactttga
+4249159/1
CCCFFFFFHHHHHJJJJJJJJJJJJJJJHHFFFEEEEEEEDDDDDDDDDD
@3253118/1
gcataatgccatattcaaatgggaagtggtgataaagataagtataggct
+3253118/1
CCCFFFFFHHHHHJJJJIJJJJJJJJHHJHHIJJJIJJJJJJIIJJJJJJ
@1180003/1
acctgtggccggcggcacgcagacgccttgatgacctccactttgatgat
+1180003/1
@@CFFFFFGHFHDGJBEGIGGIIFIGHHFFFFFFEECEDCDCDDCCCDEE
@4249455/1
gtcacggtagcactgagtgacggcacctccgacactgaggtcacggtact
+4249455/1
C@CFFFFAFHHHGGIIJFHHIIIIDGIIGIJIGJJJJJJJHIIJJJEHHH
@3796785/1
agcatacataataaaattagaggaag
+3796785/1
=?;?BD;DF>=AF??EFB?FIIC;;E
@3253737/1
gttggtcttggttgaacggaactccaatcctttactcgaatagtcttttc
+3253737/1
CCCFFDFFHHHHHJJJJJJJJJJJJJJJJJJJJJJJJJJJJJJJJJJJJI
@4799132/1
aggcgcttgtggtggtgcacgcgcttgggcagagggaatctgattgtgct
+4799132/1
<@@DDDD8FFBFFBGHEHBE7F?FADDC=DFICH?G;6=@@ECG@@==AA
@131164/1
ggagtgagcacgggctctgtgcctggct
+131164/1
<@1BDDDDFFFFFIB:;EDBFHF<EFG>
@673930/1
atcactgccgtgtcctttatacatttcggcatggcgatcatgtcgatggc
+673930/1
CC@FFFEFHHFHFHIIIIIJJIFIJIHIJIJJJIIIGIJJIJIIGGHJJG
@674150/1
ctcttgtatgcgaaggtgttgaggcgcttgtggtggtgcacgcgcttggg
+674150/1
CCCFFFFFHHHHHIIJAFHHJIIJJJJJJJHJJHIHGIJJJJJJHFFFDD
@6826251/1
aggtgctgggcctcttgtatgcgaaggtgttgaggcgcttgtggtggtgc
+6826251/1
@@@DDDFFHHFHHIJJJGHGHGGIJJJEGGHIHIJFIGIJIFHIFHIHHG
@131517/1
gcaggatataatagcatggattatacattacacttactaatatagtaaaa
+131517/1
C@CFFDFDHDBFHHJJIGEIJIHIHGIEHHGHHIIJIIGHGIJGHCDIHG
@6826375/1
gcctcacatgattcatccacaaattccaacccttgcgtttcaaaacaatt
+6826375/1
BCCFFFFFHHHHHJJIIJJJJJJJJJJJJJJJJJJJJJJJJJJIIJIJJJ
@131631/1
ggcgacctctccgactgacatgaacattggaaactcgcagagtgtgggca
+131631/1
@<@=DDDDFDDDHEHGGIGGBBDFHGGIIE@BDHIIEHDH@CFFCG?@CC
@5838868/1
ctgataccgacacatggtaggttccatggatttaggagcacgtgcagtag
+5838868/1
CCCFFFFFGHHHHJJJIIJIJIIIIJJJIGGGHIJGEGGGIIIIJJJIJG
@3797600/1
aggcgcttgtggtggtgcacgcgcttgggcagagggaatctgattgtgct
+3797600/1
@@@DDDDFFFHHHGIJJJJJJII<GGEEEH@F7CGHGHJJAHC=CEIHG@
@2717284/1
ggcaggttgaactcacaccattcaatttaaaagaaactgggtgcgtgcag
+2717284/1
CCCFFFDFHHFHHIJJJJJJJJJJJJJJJJJIIJJJJJIJJDHIIHGIJJ
@3254881/1
gtgatctgtttcttggcatctatagatgtcggtggcgcacagggcacgct
+3254881/1
CCCFFFFFFFHHHJIJJJEIIJGIJHIEHHGJCBEEHGGIIJJJJIIJJG
@131920/1
caataaactattggcgattcatacagtcgaattacatgacatcaggcttc
+131920/1
@@CFDDDDHHHHHFHGHBFIGHHIIIIJHIGIGEHJJGIIIJIJGCHIIJ
@2717445/1
caccagtggtcttcttgaacttcttcaattgacgcaagaagtaccagaaa
+2717445/1
CCCFFFDFGHHHHIJJJJJJJJJJJJJIJJJJJJJJJJJJJHIIJJJJII
@3797788/1
ggcagagggaatctgattgcgctgttgtggaactgcttcacctgtggccg
+3797788/1
CC@FFFFFHGFFHFIGHGICHIGIHGJGGIJJIJIIIIGIJJGEGHHFHE
@2717598/1
agatgtttgtgaaactgcgacaccttgtggctgtgacttgtagtcaaggt
+2717598/1
@@CFDFFFHFHDHIFGIIIAEGHGGGIIHEIJGDGDFHHJHAHFICDGH?
@5839531/1
ggcagagggaatctgattgtgctgttgtggaactgcttcacctgtggccg
+5839531/1
CCCFFFFFHHGHHJJJJJJJJJIJJFJIJJJJJJJJJJJJJJJIIIIJJJ
@6827230/1
ggcctgttttggtagcggcggcgcggtccgtgaggagcatgctcgccatc
+6827230/1
:88BDDDDAD?ADFFFBAFFI:@ED8=8?/<1819@???8AAB@258<<A
@3255559/1
gtgctgttgtggaactgcttcacctgtggccggcggcacgcagacgcc
+3255559/1
???DDD2ADBDDDDEEED9EF9BAFEBFCB1CD<A<ADD6=<@@>/;?
@7367999/1
ggcgcttgtggtggtgcacgcgcttgggcagagggaatctgattgtgctg
+7367999/1
@<@?D>@DFF1C:FCAGGBGFEFFIEEDAGEFDD<;FFFAAF=D@EADF7
@3798559/1
cacgtagttctcagcttccctgcaaagttaaccatcttgtattcaaa
+3798559/1
CCCFFFFFHFHHGJFIJIIJJJIJJJIIIJJIIIIJJJJIIIIFIIJ
@4801336/1
catggcgatcatgtcgatggcttggtttattcccatcagtttggagttca
+4801336/1
CCCFFFFDHHHHHJIJIJJJJJJJJHIJHIIJJJJJJIJIIJJJHIHHJJ
@132766/1
gctgggcctcttgtatgcgaaggtgttgaggcgcttgtggtggtgcacgc
+132766/1
CCCFFFFFHHHHHHIJJJJJJJJEGGHIJJJJJJIJJIJJIJJFHIIJJH
@4801473/1
gtcttttctaacttgaacagtgcgatgttttacaagggcaggttgaactc
+4801473/1
@@CFFFD?FFFHHGIFHIEGCFGHIIIIIIIIGHGHEGGIIGIIIGGHI>
@132850/1
ccatactttgtttcatttaaatttacgggctatgccatttatcctcgcac
+132850/1
?<@DBEFFFDA;BFGIIGIEIEIHIGIIB<BHEGAHHHIGCAD@FGDIII
@7847862/1
gctgggcctcttgtatgcgaaggtgttgaggcgcttgtggtggtgcacgc
+7847862/1
@@CFFFFFGHGFHJBGIIJGHIG?ECEAAFGBGGGGICGEBGDADGHFGF
@5840522/1
ctgggcctcttgtatgcgaaggtgttgaggcgcttgtggtggtgcacgcg
+5840522/1
CCCFFFFFHHHHGIJJJJJJJJFGHIJIJJIJJIJJHJJHIJHHIJJIHH
@7847921/1
gcaagaagtaccagaaacgggacttagccacaatctggtctggagagaag
+7847921/1
CCCFFFFFCFHHHJIJJJJJJJJJJJJJJJJJJJJJJJJJJJJIJIJIJI
@1680461/1
gctgttgtggaactgcttcacctgtggccggcggcacgcagacgccttga
+1680461/1
CCCFFFFFHHHHHJJJJJJJJJJJJJJJJJJJJJJJHHFFDDEDDDDDDD
@1180274/1
tgagatgtttgtgaaactgcgacaccttgtggctgtgacttgtagtcaag
+1180274/1
CCCFFFFDHFHHHIIJJJIJJGGIIGIJIIIHFIIGGIIIJIHIJGIEGI
@5840731/1
gccagatgccaaagttcttgatcttcactgggctcttctctgggatttcc
+5840731/1
CCCFFFFFHHGHHJHIIJJJIJJJIIGGIDFGGJJJJEIJGIIB>GGIIJ
@7848152/1
gtgactttcccgtttccaatctccaagacaggaggctccagtactttagc
+7848152/1
@@@=DDFF8FDFDBGFFDIGDEGDHCEHGII<H1@BGBA>@FGGHGI>DG
@7368643/1
gtcattttgtctgtgatggcagtagacacacgcctgtgtaaatattcagc
+7368643/1
B@CFFFFFHHHHHGIJJJIJIJJJJIJIJJJJJJJJHIJIJIJJJJJGIJ
@6306625/1
tacagcatacataataaaattagaggaagtaggtgctgggcctcttgtat
+6306625/1
CCCFFFFFHHHHHJJJJJJJJJJJJJJJJJIIJHJIIJJJIIJJJJJJIJ
@1681181/1
gtagcactgagtgacggcacctccgacactgaggtcacggtactcgcggt
+1681181/1
CCCFFFFFHHHHHJJJJIJJJJJJJJJJJJJJJJHJJJJJHJJJJJJHFB
@7369423/1
caccagtggtcttcttgaacttcttcaattgacgcaagaagtaccagaaa
+7369423/1
CCCFFFEFHHHHHJJJJJIJJJJJJJJJJJJJJJJJJJJJJGHIJJJJJJ
@1681231/1
atacataataaaattagaggaagtagg
+1681231/1
<@@DDDDDHDAFF9EHCBHC@FHA?FG
@5842028/1
ctgtgatctgtttcttggcatctatagatgtcggtggcgcacagggcacg
+5842028/1
CCCFFFFFHHHHHJJJJJJJJJJJJJJJJJIGJJHJJJJJJJJJJJIJJI
@7849442/1
gcaagaagtaccagaaacgggacttagccacaatctggtctggagagaag
+7849442/1
CCCFFFFFFHHHHJJJJJJJJJJJJJJJJJJJJJJJJJIJJJJJJIJJJI
@1181361/1
gccagatgccaaagttcttgatcttcactgggctcttctctgggatttcc
+1181361/1
CCCFFFFFHHHHHJHIJIJJJJJIJJGJIGEHHIJJJJJJJJJJGIJJJJ
@674621/1
gggcctcttgtatgcgaaggtgttgaggcgcttgtggtggtgcacgcgct
+674621/1
CCCFFFFFHHHHHJJJIIJJAFHGHIJJJJJIJIHGIIIJIIJJJJJHFF
@7370363/1
tgacgcaagaagtaccagaaacgggacttagccacaatctggtctgg
+7370363/1
CCCFFFFFHGHHDFGHGIIIJJJJIGIGIHIIJIIIGIIIHGBGHIJ
@7370408/1
cagtggtcttcttgaacttcttcaattgacgcaagaagtaccagaaacgg
+7370408/1
BCCDFFFFHHHHHIJJJJJJJJJJIJJIJJJJIIJJJJHIIIJJIJJJJJ
@1181788/1
gggcctcttgtatgcgaaggtgttga
+1181788/1
CCCFFFFFHHHHHJJJJJJJGHHHJG
@4250680/1
gcctcttgtatgcgaaggtgttgaggcgcttgtggtggtgcacgcgcttg
+4250680/1
@@@DFFDEHFGDFHFAGIAA<?FAEH=GHIG?FAGHGCHIIIIIIGGFFC
@675660/1
gaggaagtaggtgctgggcctcttgtatgcgaaggtgttgaggcgcttgt
+675660/1
?@@D7;B:?AD<AB3A>@;CFHGHE<F<EHIHDAH:3:BDBB>FBA6FE6
@4250886/1
gtcacggtagcactgagtgacggcacctccgacactgaggtcacggtact
+4250886/1
@@@D@DDDHAFHBH;CBA@:C1F6FFGHGAB6@ADFBFFCBAFHH@5=AC
@4250890/1
cttcgtcgcgccaatttaggaagcatgttttcacttgttcgtcgtcgaaa
+4250890/1
CCCFFFFFHHHHHJJJJJJJJJJJJJJHIJJJJJJJJJJJJJJIJJJJJH
@7850827/1
ctatactttgcattaaaataatgcccattttcacaggcaagg
+7850827/1
@CCFFADDHFFBAD@AHIGHIDEBBGEFEFEBHHIGEEIIII
@3255707/1
ggcagagggaatctgattgtgctgttgtggaactgcttcacctgtggccg
+3255707/1
CCCFFFFFHHHHHJJJJJJJJJJJIJJHJJIJJJJJJJJJJJJJJJJJJI
@5283051/1
gtcttcttgaacttcttcaattgacgcaagaagtaccagaaacgggactt
+5283051/1
@BCFFFFFHHHGHIJJJIGIJJJGJJJIJJGJIIIJJJIIIGIGIJJIIJ
@5283096/1
ggtagcactgagtgacggcacctccgacactgaggtcacggtactcgcgg
+5283096/1
@@?DFFFFHHHGFGHHIIIHIJIIIJJJJJJIGJIIJJJJJCGHGGHJGF
@7851254/1
gacgatttcaccagtggtcttcttgaacttcttcaattgacgcaagaagt
+7851254/1
@@CDDDFDFBD?FGCEGC>EHHEGIHIIFIIIGIIIGGGI@@FGIIHII?
@3256219/1
ccacaatatattcgtgaaaaccgcatccaactcggatcagccgtttctga
+3256219/1
CCCFFFFFHHHHHJJJJJJJJJJJJJJJJJJJJJJJIJJJJJJHJJJJJI
@5842840/1
ctcataacgcagccagatgccaaagttcttgatcttcactgggctcttct
+5842840/1
CCCFFFFFHHHHHJJJJJJJJJJJJHIIJJJJJJJJJJJJJIJJJJJJJJ
@5842926/1
actgagtgacggcacctccgacactgaggtcacggtactcgcggtacatg
+5842926/1
@CCFDFBDHHHFGGHIIJIJIIIIJJJJJFGHIIJFGHIIIGIH8BDFFF
@7851965/1
gtagcactgagtgacggcacctccgacactgaggtcacggtactcgcggt
+7851965/1
@@@DDDDDHHHACFG@8<CFFHIIF<GHIIIGFG3BBHGH<FGHGIIHE=
@5842948/1
caccagtggtcttcttgaacttcttcaattgacgcaagaagtaccagaaa
+5842948/1
@?<DDDDDFHDFFIEB?<CCHI<CHDHEHFH?AF?@?C;0B?BHDDGC;B
@1183085/1
aggtgctgggcctcttgtatgcgaaggtggtgaggcgcttgtggtggtgc
+1183085/1
@@<ADDEBFHFHHIIHIBHIEEFHGGB?E=GIGIIIIBG:F@C7=EEBEF
@3256741/1
gtgaaaagaatcacaagtaagatactgcaaacatgccagttataaagcat
+3256741/1
CBCFFFFFHHHHHJJIJIJJJJJIJJJJJJJJJJJJJIJIIJJJIJIIJJ
@7852197/1
cgggacttagccacaatctggtctggagagaagatcctcatcttgtatag
+7852197/1
B@CFD6DEGHDHHIJJJJGIJHJJJJCGHIIHGHHAFDBGGBGHIJJJJI
@5843168/1
ctggagagaagatcctcatcttgtatagaggaggcttgggctcgctctcc
+5843168/1
CCCFFFFFHHHHHJJJJJJJJJJIJJJJJJJJJJJJJGHJIJJJIJJJJJ
@1183202/1
gtcttcttgaacttcttcaattgacg
+1183202/1
?@=DBDDBB??FBFHEBGHIFIF?CD
@3256986/1
gtagcactgagtgacggcacctccgacactgaggtcacggtactcgcggt
+3256986/1
B@BFFFFFHHGHGIIIGGGGIIGIIJJJIIICHIDGIGI>;FHDHAGHFB
@133631/1
ctgtgatctgtttcttggcatctatagatgtcggtggcgcacagggcacg
+133631/1
CC@FFAEFHHHHHJJJJJJIJJJJJJIGJJHGIIHGIJJIJIJJJJJJJJ
@5843405/1
gggaatctgattgtgctgttgtggaactgcttcacctgtggccggcggca
+5843405/1
CCCFFFFFHGHHGJJJJJJJJIJJIJJIJJJJJJJJIJJJJJJJJJJHFC
@2719186/1
acaacctctatactttgcattaaaataatgcccattttcacaggcaaggg
+2719186/1
CCCFFFFFHHHHHJGHIJIJJGJJIJIJJJJIIJJJIJJIIIJJJJJJJJ
@3257173/1
gcgacaccttgtggctgtgacttgtagtcaaggtggagattttactatct
+3257173/1
CCCFFFFDHHHFHIGIIHIEDGHGCDGFHEHGGCGIDIGGIIIIIIACFE
@3799558/1
acggcacctccgacactgaggtcacggtactcgcggtacatgttgtgtac
+3799558/1
@@CFFDFBHA?CFHGHIIGGHFFGHIB:?DGEGGHI;FGIHA@DHHECHH
@7852649/1
ggttaatcagactatagttagtatagttataagactcagattgccatctc
+7852649/1
C@@FFFFFHHDHHCHIGCHGIGIIGGIJDHGCICGHIJIIIH1:CFGGEI
@3257338/1
tgggcagagggaatctgattgtgctgttgtggaactgcttcacctgtggc
+3257338/1
@@CFFDDBDADAFHGHEEHIJJJGIJII>CFAHGFFCGHBFDHDG@GBHD
@3799682/1
tgttgtggaactgcttcacctgtggccggcggcacgcagacgccttgatg
+3799682/1
CC@FDDDBFDHHHJIIJEFFH>F@HHIHIIGIG/=AADB<><@BBDC:>@
@3257395/1
ctcactgcaccagcattcgtgtcccccgctggagcttgaccaacgggg
+3257395/1
CCCFFFFFHHHHHJJJIJJIIJJJJJJJJIJJJJJJJJGIIJJJIJJJ
@7852866/1
gcaagaagtaccagaaacgggacttagccacaatctggtctggagagaag
+7852866/1
CCCFFFFFCFFHHGIIGJGBGHHGGGGHGGGIIGGJJGIGGIEIGBFEEE
@2719530/1
ggagagaagatcctcatcttgtatagaggaggcttgggctcgctctccga
+2719530/1
CCCFFFFFHHHHHJJJJJJJJHIJJJJJJJJJIJJGHJJJJJJJJJJJIG
@7853086/1
tggtgataaagataagtataggctcaaaacctaacgacatcaatcaccag
+7853086/1
@@?DDDDDBBFDDF?:A?AC<AEHGGEH>C@DHB@CBF:6?DCH@FGHII
@4252280/1
ggcatctatagatgtcggtggcgcacagggcacgcttgcgcatgacatct
+4252280/1
C@CFFFFFHGHGHIIJJIJJIGIIJJJCDHHHIIGIJJEGHIJIIIIJHH
@134161/1
agttagtatagttataagactcagattgccatctcagaaattagcggatg
+134161/1
CCCFFFEFHHHHHJJJJJJJIJJJJJJJJJJJJJJJJJJJJJJJJJJJJJ
@4252485/1
gctctgtgcctggctcccatgtcacggtagcactgagtgacggcacctcc
+4252485/1
CCCFFFDFHHHHHIGHIJIIJJJJJJJGHJJJJJJJJGHJJJIJJJJIJJ
@134421/1
ctcatcttgtatagaggaggcttgggctcgctctccgaagggagcttgcg
+134421/1
CCCFFFFFGHHHHJJJJJIJJJJGHIGJJGIJJJJJDIJIIJEIIGHGGG
@2719980/1
tgctgttgtggaactgcttcacctgtggccggcggcacgcagacg
+2719980/1
=:?:DDD?22<A<AEA:<<FB?FFII@?FED808555A<89?363
@5844945/1
atacataataaaattagaggaagtaggtgctgggcctcttgtatgcgaag
+5844945/1
CCCFFFFFHHGHHJJJJJJJJJJJIJIHJIJJJJJJJIIJJJIJJJJJJJ
@5845138/1
ggtaagaaggtggcggccagaatctagacatgcacagctcttgcagccat
+5845138/1
??@DDDDDF>DAFFFFBEG3DF4BDFEGEFIFFFI@EFFBFEBFFFDA@E
@1184413/1
cagggatcttgccgtcattgcagactgtgtg
+1184413/1
;??DD;DDFDF:<C?E:AADCHI<EG3FA@B
@5845258/1
ttcatattagaaatcacttctttgattttcttcaagcgctcatcgggagg
+5845258/1
@@@FFEDFHHHAAHHBHIIJJGIIJIJJJCHHHCHDHDFDGHIIJDHBHI
@2720313/1
ctggcgttcatgcggcaaacgcctattaacattatcatcgttctcagcat
+2720313/1
CCCFFFFFHHHHGIJJJJIJJJJJJJJJJIJJJIJJJJJJIJJJJIIJII
@3258971/1
atcaggatgtggattttaatgttattattacagcatacataataaaatta
+3258971/1
CCCFFFEFHFHHHJJJJJJJJIIJJJJJJJJJJJJJJJJJJJJJJJJJJJ
@4253302/1
ctccaatcctttactcgaatagtcttttctaacttgaacagtgcgatgtt
+4253302/1
CCCFFFFFFHDFHIGHIGGIJGBHHEHIIJIJGGHGIIJIIIIGIIGIHI
@135102/1
actcataacgcagccagatgccaaagttcttgatcttcactgggctcttc
+135102/1
CCCFFFFFHHHHHJJJJIJJJJJJJJGIJJJJJJJJJJGIJJGJJJJJJJ
@3259370/1
gtacacctgagcgagactcataacgcagccagatgccaaagttcttgatc
+3259370/1
@@@:=2==CBFA:FF@@EFB??A<?:?AFCGICGG@FBBFIF<8=8B@=<
@4253404/1
gcttggaaatgataatgatatttgaacaagaacaatacacggagtaaaca
+4253404/1
CCCFFFFFHHHHHJJJJJJJJJJJJJJJJJJJJJJJJJJJJJJJFIJJJJ
@4802185/1
gctgggcctcttgtatgcgaaggtgttgaggcgcttgtggtggtgcacgc
+4802185/1
C@CFFFFFFHHHHGHJJJGIHHJEGFGHHHJ?GIIEGFGGICHHHGGIIG
@6828075/1
gtacggtatctcccacacgtttcacttcagcatagacaggtgtcttccct
+6828075/1
@@CDFFEFHHHHHIJGJJJHJJJIIIIIIJIJJJJJJJJJ?FHIIJJIII
@4802447/1
cgcctattaacattatcatcgttctcagcatggtaagaaggtggcggcca
+4802447/1
@@CFFFFFHHGHHJJIGGJJJIJJJJJJJJIJJHIIJJJIIJIGHIGIHG
@677068/1
ctcagatgcaatttcttgcaagaattgcacaaagttgaagtccttgttgt
+677068/1
@CCFFDDFBHDBDHEGGHGIGIIIIIICAGDHDCEFHHFEHICHGHIIHI
@6828419/1
gaaggtgttgaggcgcttgtggtggtgcacgcgcttgggcagagggaatc
+6828419/1
CCCFFBDDHHHHHJJJJJJIJJGIHFHIJJJJJJJJJJJJJHHHHFFFEE
@2241451/1
ggcgcttgtggtggtgcacgcgcttgggcagagggaatctgattgtgctg
+2241451/1
CCCFFFFFFHHHFG@FHGEIJIGHIEIGGGHGIJJAHIIGHEIJJIIIJG
@6309661/1
gtcttcttgaacttcttcaattgacgcaagaagtaccagaaacgggactt
+6309661/1
CCBFFFFFHHHHHJJJJJJJJJIJJJJJJJJJJ?HHIIJJJJJJJJJJIG
@2241496/1
cagcatacataataaaattagaggaagtaggtgctgggcctcttgtatgc
+2241496/1
CCCFFFFFHHGHHJJJJJJJIJJIJJJHIJJHHJJJJJJJJJJIJJIJJI
@1683549/1
ggtctttgtataccttcaggtgatcgaacatcatgtcttcaaactccact
+1683549/1
CCBFFFFFHHHHHJJJJJJJHIJJJJGIJJJJJJJJJJJIJJJJJJJJJI
@4254201/1
ctccgacactgaggtcacggtactcgcggtacatgttgtgtacacctgag
+4254201/1
CCCFFFFFHFHFHFGGIGIJGEGIIJIIIDFFGGIFGCDGGIIGDCHHGI
@2241794/1
ggatggagtgagcacgggctctgtgcctggctcccatgtcacggtagcac
+2241794/1
CCCFFFFFHHHHHJJJIJJJJJIGJJJJJJJJJJJJJJGIJJJJFHJJJJ
@2720514/1
gtcttcttgaacttcttcaattgacgcaagaagtaccagaaacgggactt
+2720514/1
CCCFFFFFHHHHHJJJJJJJJJJJJJJJJJJJJGIJJJJJJJJJJJJJJJ
@6829053/1
catcgttctcagcatggtaagaaggtggcggccagaatctagacatgcac
+6829053/1
CCCFF=DDHDHHHIGGHHHGFHCFGCEEEIDHHJIJIJIGAHGGIDIIJJ
@2720607/1
gcacgcgcttgggcagagggaatctgattgtgctgttgtggaactgcttc
+2720607/1
CCCFFFFFHHHHHJJJGHIIIJIJJIJJJJIGHIJJJJFGIGIJJIIJIG
@4803731/1
tgtggaactgcttcacctgtggccggcggcacgcagacgccttgatgacc
+4803731/1
CCCFFFFFHHHHHJJJJIJJJJJJJJJJJJJJJHHHFFDDDDDDDDDEDD
@2242530/1
gtctgtttgtctgtttgtctgtttgtctgtttgtctgtttgtctgtttgt
+2242530/1
CBCFFFFFHHHHHIJJJJJJJHJJJJJJJIJJJIIJJIJJIJJGIIJJJI
@7371824/1
gtcacggtactcgcggtacatgttgtgtacacctgagcgagactcataac
+7371824/1
CCCFFFFDHHHHHJJJHHJJJJJJJIJIJJIJIJJJJJJJJJJJJJJJJH
@678455/1
aactgcttcacctgtggccggcggcacgcagacgccttgatgacctccac
+678455/1
CCCFFFFFHHHHHIGIJJJJJIJJJJJJJJJFHFFDECCDDDEDCDDDCD
@4254981/1
cgggacttagccacaatctggtctggagagaagatcctcatcttgtatag
+4254981/1
CCCFFFFFGHGHHIJJJJJJJHHJJJJJIJIIJJIJJJIJJJJJJJJJJI
@5845931/1
cgggcttcaacagcttgttagcttgccattgacctttcctaggagtgact
+5845931/1
@@@DDFFFHHFHFIJIJJJCIHHIJIIEHIGICHIGBHHJEGIJJFHIJI
@7854861/1
ggcatagtaggtaggcgtagggtaagacacggatcgcatacaccgtgaat
+7854861/1
@@@DDDDBDFHHHIHGGEFHGIIJJJECHGGIFGGAGGEIJGDGFCGFEA
@7854992/1
gtagcactgagtgacggcacctccgacactgaggtcacggtactcgcggt
+7854992/1
CCCFFFFFHHGCFHIJJFGGGIIJIHIJJIJIGI?FHIJJHGIIIDEHF9
@1684667/1
gggaagtaaatgcatctgtccttatttccgacccacaaacaattaagcct
+1684667/1
CCCFFFFFHHHHHJJJJJIJJJJJJJJIJIJIIJJJIIJIJGIJJIJJJJ
@4255421/1
agactcataacgcagccagatgccaaagttcttgatcttcactgggctct
+4255421/1
@@@FFFFFFHGFGJGIIIIIJJIJIGGIIIJIGIJEGIIJEGFHCGGGII
@7372847/1
tcggacatttcaattttatttagttggtcttggttgaacggaactccaat
+7372847/1
CC@FFD??CFFHHGGGHJIJGHIHHIGFHHIEBFFE?DFHGGFHGHIJHE
@1185384/1
gtcgagtagagccttagctgcggaat
+1185384/1
?=<DDDDDA<F>FAF@EA@IEEEHID
@5846872/1
ctggtctggagagaagatcctcatcttgtatagaggaggcttgggctcgc
+5846872/1
CCCFFFFFHHHHHJJJIJJJJJJJJJJJHHIJJFIIHIJIJJ<GIIIGIG
@3801831/1
ctctgtgcctggctcccatgtcacggtagcactgagtgacggcacctccg
+3801831/1
?@@AD:BDFA?FHGGIGGHGIC>CFHGEDDAHGGGICBGHIIFIIGFAHI
@3801894/1
ctgacgcttagcaagtttcttagacttgccagttcccact
+3801894/1
@CCFDDFFFHFAFHIFDGHHIDHHIGIIGEEECGGECHGD
@7856403/1
gtgctgggcctcttgtatgcgaaggtgttgaggcgcttgtggtggtgcac
+7856403/1
CCCFFFFFGHHHHJJJJJJJJIIII@FEGHGIJIJJGGGHIJCHI8CGHH
@7373911/1
cgcgccaatggcatgtatacatgcctactagtgatgtagtgtaattcaag
+7373911/1
CCCFFFFFHHBHGIJEHIIJJJJJJJJIIFHHHGIHIJJIGIIGIJJIGI
@5285074/1
ataattcatagcaaaaattaaagttagtctattatagtttcaaaaaaact
+5285074/1
CC@FFDDDDFHGDI@DHEEEGAFFHHHCE@HCEHHEG:EEHBDGGGIIGF
@6310301/1
agcgagactcataacgcagccagatgccaaag
+6310301/1
@?@DDA:DF?FDFBEFEG?CGGGEEEH<CFI>
@5285196/1
ctcttttttctcctttcttttgcgagctgctgccgaaagattagagtcgt
+5285196/1
CCCFFFFFHHHHHJJJJJJJJJJJJJJJJJJJJJJJJJJJJJJJJJHIJH
@2721244/1
ggcctcttgtatgcgaaggtgttgaggcgcttgtggtggtgcacgcgctt
+2721244/1
@C?DFFFFHHHHHJJIGHI<CCGHHIGIIJJJJIJJGIIHHIIGIJHHFD
@679566/1
gccagatgccaaagttcttgatcttcactgggctcttctctgggatttcc
+679566/1
CCCFFFFFHHHHHJJJJJJJJJJJJJIJJJIIGIJJJJJJJJJJIJJJJJ
@679590/1
caagcaaataaaggacatcttcaacaatctcgtggttcctctgcacttgg
+679590/1
CC@FFFFFDHFHHEGHJIGHGIJGIIJGHJJJFGGHHIIIJJJIJJIJJJ
@3262009/1
cttcacctgtggccggcggcacgcagacgccttgatgacctccactttga
+3262009/1
CCCFFFFFHHHGHJIJJJJIJJJJJJJJHHFFFEEEEEEDDDDDDDDDDD
@5285734/1
gtctgtttgtctgttcgtctgtgcgcgctaatctcagaaacggctgatcc
+5285734/1
CCCFFFFFHHHHHHJGIGIJJIIJJJJJJJJJJJJJJJJJJJJJJJJJJJ
@680108/1
gaggaagtaggtgctgggcctcttgtatgcgaaggtgttgaggcgcttgt
+680108/1
?<<B1==2=AFD<CFGB;AFHG@FDAEHHCE@@FGGG@:?9B?F6;/4@6
@680341/1
gtcttcttgaacttcttcaattgacgcaagaagtaccagaaacgggactt
+680341/1
?@@DFDBEFFFBAADGBGGGCBFBHHHIIECGICGDHGEHCD?D6FHA=C
@4806191/1
cactgagtgacggcacctccgacactgaggtcacggtactcgcggtacat
+4806191/1
CCCFFFFDHHHHHJIJJJJJJJJJJJJJJJHHIJJJFGIJJJJJHHFFFF
@3262957/1
gcctcttgtatgcgaaggtgttgaggcgcttgtggtggtgcacgcgcttg
+3262957/1
CCCFFFFFHHHHHJIIJJCGHHIHJJJJJJJJJJIIJIHHIJJJJJHFFC
@3803695/1
gctcagatgcaatttcttgcaagaattgcacaaagttga
+3803695/1
CCCFFFFFHHHGHJJJJJIJIJJJJJGJGIJJJIIGHGI
@4807101/1
agcacgtagttctcagcttccctgcaaagttaaccatcttgtattcaaaa
+4807101/1
@@@FFFFFHFHHHJIJJJJJJJJIJIJJJIJJIJJJJJJJJHIJIJJJJI
@6829776/1
cgcaagaagtaccagaaacgggacttagccacaatctggtctggagagaa
+6829776/1
CCCFFFFFHHHHHJJJJJJJJJJJJJJJJJJJJJJJJJIHIJJJJJJJJJ
@6829794/1
gacggcacctccgacactgaggtcacggtactcgcggtacatgttgtgta
+6829794/1
@@@DD8DDFDFFDIIIIII@BE?DFGHIEHHIIFBHBAEGHHFHHFEDEE
@2244675/1
gtgttgaggcgcttgtggtggtgcacgcgcttgggcagagggaatctgat
+2244675/1
B@CFFFFFHHGHGJJHIJIJIFCHIJJJJJJJIJJJJIAEHHHHFFFFFF
@4808160/1
atacactggatctcctcagtaggatggcaaagagacgaagcgcgcgttct
+4808160/1
CCCFFFFFHHHHHJJJJJJGIJJIJJJJJJJJJIJJJIJJIJJIJJIHHF
@1685834/1
gacgcaagaagtaccagaaacgggacttagccacaatctggtctggagag
+1685834/1
CCCFFFFFHHHHHIJJJJJJJJJJJJJJJJJJJJJJJJJJJIJJJJJJHI
@7374479/1
aggtgctgggcctcttgtatgcgaaggtgttgaggcgcttgtggtggtgc
+7374479/1
@@@DDDFFHHGHHJJJJJJJIIJJGHI?EFHIIIJJJJJJJGGGHIJHHJ
@6312584/1
gcactgagtgacggcacctccgacactgaggtcacggtactcgcggtaca
+6312584/1
CCCFFFFFHHHHHJIHIJJJJJJJJJJIJJJGGIJJJGIJJJJJJHHFFF
@4808461/1
aggaagtaggtgctgggcctcttgtatgcgaaggtgttgaggcgcttgtg
+4808461/1
@@CDDDDDFHHFHIGIGEGIJJJJHHIJHGIBDH:BBFFHIIIJJJJJJG
@683069/1
agcatacataataaaattagaggaagtaggtgctgggcctcttgtatgcg
+683069/1
@@CFDDEBFDHFB>BFFGEG4A>FHGFDGGEEEFHDC=DHHHIGIBFHIG
@1186514/1
gacggcacctccgacactgaggtcac
+1186514/1
@@@FFAFDGHFFFBGBHIIGEGIIII
@4257238/1
ccaagaaacagatcacagagaaaaacaaaataaacacattaaatca
+4257238/1
@@?BFDDDHFF?CBGHGIIGGIIHBFDDBGB@<GDHG;?B<:BBD<
@4257280/1
caatatattcgtgaaaaccgcatccaactcggatcagccgtttctg
+4257280/1
@@@DADDDBFF<BFAFFG@@AFGHDHGEGGIHGGIIIIEH?ACAGI
@683369/1
gacgcaagaagtaccagaaacgggacttagccacaatctggtctggagag
+683369/1
CCCFFFFFHHHHHJJJJJJJJJJJJIJJJJJJIJJJJJJJJGIJJJIJHG
@4808892/1
gtgctgggcctcttgtatgcgaaggtgttgaggcgcttgtggtggtgcac
+4808892/1
C@CFFFFFGHGGHJJGIJJIJGIIJCFFHIIJJJJJIIJHJJJJJHHIJI
@6313029/1
acgcaagaagtaccagaaacgggacttagccacaatctggtctggag
+6313029/1
CCCFFFFFHHHHHJJJJJJJJJJIJIJJJJJJJJJJJJJJGHJJJJJ
@6313096/1
gttggtcttggttgaacggaactccaatcctttactcgaatagtcttttc
+6313096/1
CCCFFDDDHGFHBIHIGHIEFEGFFGIIEHIIIIIFIIGIIIIIIGIIG?
@4809279/1
gcagccagatgccaaagttcttgatcttcactgggctcttctctgggatt
+4809279/1
C@CDFDEFGHHHHIGIIHIHIJJIJHIJIGGHHHIIJJJJJJIJJJJIIJ
@4809503/1
ctggcaagcatccaagatagtattcaggtgcccactacatcgagatggta
+4809503/1
@@@FFDDDFDHDHJJJGGGHFHIJIJGJEGHIIIIJJJIJJ?GIEGHIDG
@7375905/1
gcttgtggtggtgcacgcgcttgggcagagggaatctgattgtgctgttg
+7375905/1
CC@FFDFFFFHDFHIIJJJJIIJJJJJJJJJIJJJJJJJIJJHGIHJHEH
@4809819/1
gctggacaaggcactggcaacgaccaatcatggacttttcttcaatatcc
+4809819/1
CCCFFFFFGHGGHJJJJJJJJJJJIJJJJIJGIIJJJJJJJJIJIJJJJJ
@2722331/1
gttgtggaactgcttcacctgtggccggcggcacgcagacgccttgatga
+2722331/1
@?@BDFD?DHBF?EGFAEIFBHE>FDHIGDAFB@A<9BBCC>@BCCCC;;
@7376526/1
tctgtacttcacatagtaacgccatgccttttggtattctgggttcccgg
+7376526/1
CCCFFFFFHHHHHJJJHHIIJJJJJJJJJJJJJJHIJJJJJIIHHIJJJJ
@3803857/1
gcgaaggtgttgaggcgcttgtggtggtgcacgcgcttgggcagagggaa
+3803857/1
?@@?DDD2AAAF<EHIIGD?F?B??DDDD<DFDHHGIEIGE>>?EDB?9>
@2245278/1
tgatcgacgactgcgtggtgacattcgtcgaatattaagaagtttatgtc
+2245278/1
CC@FFFFFHHHHHJJFHIHIJJIJJJJHIIJDIGIIJJJIJJGGIJJJJJ
@3264672/1
cgtcagcccctacgatcatcactgccgtgtcctttatacatttcggcatg
+3264672/1
CCCFFFFFHHHHHJHIJJJJIJJJJJIHHHGIIIJJIIJJJJJJJJIJJG
@3804087/1
cttggttgaacggaactccaatcctttactcgaatagtcttttctaactt
+3804087/1
CCCFFDDFHHHHGIGIJJJJJJJJJJJJJJJJJJJJJGHIJJJJJJIJJJ
@7376929/1
ggcctcttgtatgcgaaggtgttgaggcgcttgtggtggtgcacgcgctt
+7376929/1
CCCFFFFFHHHHHJJHHHJFGHIJJJJHIJJJJHJJJJJIIJJJJJHHFD
@2722680/1
gtctggtctggagagaagatcctcatcttgtatagaggaggcttgggctc
+2722680/1
CCCFFFDFHGHHHIJIJJJJJJJJJJJJJIIJJJJJJJJJJJJIGGGIJC
@7377131/1
ggaactgcttcacctgtggccggcggcacgcagacgccttgatgacctcc
+7377131/1
?;@DDFFFGHHFDHGEGGIHGGEHGGIGGGGIFGFDFCEDCCCCCDDCDD
@3265168/1
ggtgttgaggcgcttgtggtggtgcacgcgcttgggcagagggaatctga
+3265168/1
?;1=DDDB?FA?FEGHA<G?GD?CBFFEHGABAEGGI>E;ACH8?B@CD3
@5848053/1
aggcgcttgtggtggtgcacgcgcttgggcagagggaatctgattgtgct
+5848053/1
@@@ADDDDFAD=CFE6AFHEHIIIGIGIIIHGHIIIEGFHGIEIGIGEFH
@7857732/1
gttattattacagcatacataataaaattagaggaagtaggtgctgggcc
+7857732/1
CCCFFFFFHHHHHJJJJJJJJJIIJHJJIJJJJJIJJHIHIIJJFIIJII
@3265412/1
gaccactgtgcctggttccacgttatattggacattaggaccgtcattga
+3265412/1
@@@DBDDDFBDD?G?2<CEFHIDFFIE?FHIIIEEF@??FDFFBGECFFF
@5288104/1
gcactgagtgacggcacctccgacactgaggtcacggtactcgcggtaca
+5288104/1
CCCFFFDFCFHHHEIIJJJJJJJJJJJJJJJFHGHIJFHIJJJJJHEEFF
@2723409/1
cataacgcagccagatgccaaagttcttgatcttcactgggctcttctct
+2723409/1
CCCFFFFFGHHHHJJJJJJJJJJHIJJJJJJJJJJJJJJIJJJJJJJJJJ
@3265763/1
gtgctgggcctcttgtatgcgaaggtgttgagg
+3265763/1
?@<<D8DDAB7DFBEG9CHBF@@FGEBC1?C@F
@5848584/1
ccgcaatgttggagcttggtacaaagcaaaggtcgggcagttcgtcaaca
+5848584/1
CCCFFFFFHHHHHIJJJJJHIJJJJJJJJJJJHJJJJJJIHIJJJJJJJJ
@7858405/1
agaggaagtaggtgctgggcctcttgtatgcgaaggtgttgaggcgcttg
+7858405/1
CCCFFFFFFHHHFIIJJJJGJJJIJJHIIJJJIJJI?GFHIJJJIJIIJG
@7858497/1
tgacgcttagcaagtttcttagacttgccagttcccacttcaggacgctt
+7858497/1
CCCFFFFFHHHHHJJJJJJJJJJJJJJJJJJJJJJJJJJJJJ:BGIJJJJ
@3265999/1
gtggcgcacagggcacgcttgcgcatgacatctatacatgccattggcgt
+3265999/1
CC@FFDFFHHGHHIIJIJJJJJJJJJJJJJJJJJJJJJIJGJJJJJIIIE
@7858657/1
accattcaatttaaaagaaactggg
+7858657/1
@@?DDFDFDBBHDGGE4CFGEIGEA
@2723738/1
cactgagtgacggcacctccgacactgaggtcacggtactcgcgg
+2723738/1
@?@BDFBBDFDBFHDEH<C@C?EAG?BFDD0?DC@A/=@BF@@;B
@3805413/1
agtgacggcacctccgacactgaggtcacggtactcgcggtacatgttgt
+3805413/1
@BBDDFFDHHHHHJJJIJIJJJGHIHHIIJJJIJIIJGGIHHHHHFFDDC
@7859252/1
ttgccatggcgtgtcgcatgaccacctcgcgacataagtccgagccgtga
+7859252/1
@CCFFDDDHHGFHHIIIIIIGHGCGIHGGEI>FHIJJJFGIJIHGDEBBA
@6315448/1
gtgctgttgtggaactgcttcacctgtggccggcggcacgcagacgcctt
+6315448/1
CCCFFFFFHHHHHJJJJJJJJJJJJJJJJJJJJJJJJHHFFDDDDDDDDD
@6315475/1
gcaagaagtaccagaaacgggacttagccacaatctggtctggagagaag
+6315475/1
@@@FFFDDACFHHIJIIJIIGGHGIJG@FFHC=FDGCGDGIIIIGEB?GD
@137572/1
acggtactcgcggtacatgttgtgtacacctgagcgagactcataacgca
+137572/1
CCCFFFFFHHHHHHIIJJJIJJIJIIJIHIJJJJJJJJJJJJJJJGIJJJ
@1687083/1
actgcttacttggacctgatccagtttatcttggggaaatgaggagtcac
+1687083/1
CCCFFFFFHHHHHJJJJJJJJJJJJJJJJJJJJJJJJJJJJJJJJJHHIH
@6315525/1
agcatacataataaaattagaggaagtaggtgctgggcctcttgtatgcg
+6315525/1
[truncated: 1,376,674 more chars]
