# Supplementary material for: Identification and comparison of key RNA interference machinery from western corn rootworm, fall armyworm, and southern green stink bug
Source: PLoS One. 2018 Sep 5;13(9):e0203160. doi: 10.1371/journal.pone.0203160 (PMC6124762; doi:10.1371/journal.pone.0203160)
Supplement: S2 File — (TGZ) [file pone.0203160.s012.tgz › data/fastq/faw/5_Sixth-instar_SIX_Rep4_aligned.fq]

@6170244/1
gcttcacctgtggccggcggcacgcagacgccttgatgacctccactttg
+6170244/1
CCCFFFFFHHHHHJIJJIJJJJJJIJJJHHHFFDEEEEEEDDDDDDDDDD
@138/1
ccacaatctggtctggagagaagatcctcatcttgtatagaggaggcttg
+138/1
@@@ADDDDBHD?DEHIGECHFGEEIBHIGCGGIIJIGGDIGI<FHBGCH@
@5145191/1
ggacagttgagcggcagccgcaggg
+5145191/1
@@@D?BDDBBHHFAGGGGGE@?:6@
@7701270/1
gtgctgggcctcttgtatgcgaaggtgttgaggcgcttgtggtggtgcac
+7701270/1
CCCFFFFFHHHHHJJIJJJJJIIIJCFGIJJJJJJJJJIIJJIJJGHIJJ
@4635563/1
cggtagcactgagtgacggcacctccgacactgaggtcacggtactcgcg
+4635563/1
@@@ADAA8DFFDFCGFEFE6@8EDE?ADGIFEF@FEB?DBFE;@;D=D8A
@3607452/1
ttcgcaagttccctactgacatcacttgcattttcgattttattttgttc
+3607452/1
BB@FFFFFHHHHHJJJJJJJJJJJJJJJJJJJJJJJHIJJJJJJJJJJJJ
@2579865/1
gggaatctgattgtgctgttgtggaactgcttcacctgtggccggcggca
+2579865/1
CCCFFFFFHGHHHIJJJJIIJIJIJIIJJJJJJJJJIJJJJJJJJJJHFD
@2065498/1
gcttggtgagacacgagataaaagtctaattcagacgagtgcacaatatc
+2065498/1
CCCFFFDFHGHHHJJJJJJJJIJJHHJIJJJJJJJJJJJGHJJJJJJJJI
@4635820/1
gcacagacgaacagacaaacagacaaacagacaaacagacaaacagacaa
+4635820/1
@CCFFFDFHHFHDGIIIIIIIIIIIIIGIJJJGGIIJJJIJGIIJGGHII
@6170894/1
cccatcaatttatcttcaaatgacgacaccacagttccagtctcaggcac
+6170894/1
@@?DDFFAHDFHFHIGIIEIIIIIIFIIGGGGGEFHGIIIGIHIIIIIII
@7701684/1
gtttgagataaaaatgaataaaaataataacataaacgagtagaaattat
+7701684/1
B@@FFFFFHHGGHJJJJIJIJJJJJJJJJJJJJJJJJJJJFHIIJJIJJI
@1044260/1
ctcttgtatgcgaaggtgttgaggcgcttgtggtggtgcacgcgcttggg
+1044260/1
CCCFFFEFHHHHHIIJEGHHJIJJJJJJJJHJJIIIHIJJJJJJHFFFDD
@5145776/1
cagcatacataataaaattagaggaagtaggtgctgggcctcttgtatgc
+5145776/1
@?@?==B=A=CBFF@FGF@EG>B@9AFACHHCGE?GFFIEGIDGF:9?FF
@3096253/1
cgcaagaagtaccagaaacgggacttagccacaatctggtctggagagaa
+3096253/1
CCCFFFFFHFHHHJJJJJJJJIJJJJJJJJJJJJJJJJJFHIJIJJIJJJ
@6171236/1
gagcaaatggaaaaaaaaattggtgaaaagaatcacaagtaagatactgc
+6171236/1
CCCFFFFFHHHHHJJJJJJJJJJDHIJJJJJJJJJJJJJHIJJJJJJJJJ
@3096670/1
atgcgaaggtgttgaggcgcttgtggtggtgcacgcgcttgggcagaggg
+3096670/1
CCCFFFFFHCFFHIJJJIJJJJIHJJIJJHGIJJJJJJJHHHFFFFDDDD
@1044967/1
gattgacatgaaacaaacactaaatgtaaatttaagcatcccacaatata
+1044967/1
C@@FDFFFHGHFBHIIIGCHGHGIECAEFHGIIIGAFGHGFHGFGCDHHI
@4126536/1
gttgaggcgcttgtggtggtgcacgcgcttgggcagagggaatctgattg
+4126536/1
BBBDFFFFHHHHHIJJHIIJJJJJJJJJJJJJJJIJJJJJEHHHFFFFFF
@5146540/1
gcttattctgcatacctgccatgcgctgg
+5146540/1
?1?B?BDDD<4<AEE3AAE<@C:EE:EEE
@6681050/1
gcttagcttccttcttagagcgtcccgtacccatagcaacaagatcagcg
+6681050/1
@@@FDEADHFDFHIIIGGHJEHIFEGGIJJJIEGHEGEIGGIIIIGCFDH
@5655970/1
cataataattaaggagatccctctattgagctactgctgttgagcagaat
+5655970/1
CCCFFFFFHHHHHJIJJJJGJJJJJJJJJJJGJJJJJJJHIJJJJIJJIH
@7191790/1
ggggggaggggggagggtcattcaatgtctccttccgtcttgggtgaggc
+7191790/1
CCCFFDBDDDDDDBDDD?CBDEEEEEDDEEDDDDDDDDBDDDDD@BBDDB
@2067150/1
gtttattttgtttttctctgtgatctgtttcttggcatctatagatgtcg
+2067150/1
CCCFFFFFGHFHHJJJJJJJIJGJJJJHJJJJJIJJJJJJJJJIIIJHIJ
@4637512/1
acgcaagaagtaccagaaacgggacttagccacaatctggtctggag
+4637512/1
CCCFFFFFHHFHHJJJJJJJJJJJJJJJJJJJJJJJJJJJHHIJJJJ
@3608462/1
cgcagccagatgccaaagttcttgatcttcactgggctcttctctgggat
+3608462/1
CCCFFFFFHHHHHJJJJJHIJJJJJJJJJJJJJJIJJJJJJJJJJJJJJJ
@525542/1
gtagttcttgaagcacagacacaggtgtcttcaacggaagag
+525542/1
@@;BADBAFFFFDEFF>GBDGI;CFEEHFH><F@G@?;FD;?
@525548/1
ataaaaccaaacctctggttcgattgggcctcaaaaaatcacgtttatac
+525548/1
@CCFFFFFHHHHHJJJJGDHIJHIJJJJJJJJJJIIJJJJIJJJJJIJIJ
@5147536/1
acaatatattcgtgaaaaccgcatccaactcggatcagccgtttctg
+5147536/1
CCCFFFFFHHHHHJIJJJJJJJJJJJJJJJJJJJJJJJJJJHIJJJJ
@5147559/1
gtgggttcgtgaatcatgccctcaatctgcaccagttcatatttgggcac
+5147559/1
B@BFFDFDHHHGHJJJJJJJJIJJJJJJJJDHIIIIJIJJJJIJJJJJJJ
@1200/1
ctgggtattcgtatttgacacagaattcagcgacaaatacttctgcgaag
+1200/1
CCCFDADDFFHHHIJICCGIIIGHIIICHJJEGGEGGIIJIJHIIJIHII
@4638223/1
gcacttctttgttttatttaaaaagcttaagttgaattctacaaatgctt
+4638223/1
@<;DDFBDHHDHDHIIHGGHGIGCFEHHCFFEFE<CGHIGHIIIIEHDEH
@7704150/1
cttgtattcaaaagaaaacctagaatcactggttcaaattcaaataaaat
+7704150/1
@@@FFFFFHFHHFIEGHJJCFGHDHJJJJIIIIIIJIGIJJJIIIIGIJG
@6173226/1
caccagtggtcttcttgaacttcttcaattgacgcaagaagtaccagaaa
+6173226/1
@??ABD=BCFFHFGEGEEHCHIEHFHBHIIIEHIIEEGADFB?BDDF>GH
@5148044/1
cttcatcatcagggatcttgccgtcattgcagactgtgtggtagcgggtc
+5148044/1
CCCFFFFFHHHHHJJJJJJJJIIIJJJJJJJJJJJJIIGHJDHIJJJJIJ
@7704382/1
agcaaatggaaaaaaaaattggtgaaaagaatcacaagtaagatactgca
+7704382/1
@@@DFFF?FBHGHFGIGHIGAH?BGGGIGIIIIIGGGHCFECDHIDHGIG
@4126624/1
atcaagttctcctgcttcatacaacaacttgcaagcatttagagctgctg
+4126624/1
CCCFFFFFHHHHHJJJJJJJJJJJJJIJJJJJJJJJJJJJJJJJJIIJJJ
@7704454/1
ctttaataggacaagcgattggcattacgattgtgacaagttttcgtgag
+7704454/1
@@CFFFEFHGDFHIIJJIJIIIEHIGIGHGIIJIIIJJJIHIJJIJGHIG
@4638746/1
cgaacattctatgcttataccattaatctccgcaactatttgacggattt
+4638746/1
CCCFFFFFHHHHHJJJJJJJJJJJJJJJJJJJJJIJJJJJJJIJJJIJJJ
@2581419/1
gcacgcgcttgggcagagggaatctgattgtgctgttgtggaactgcttc
+2581419/1
CCCDFFFFHHGHHJIJJJJI>DHIJJIIJJIIIIIGGJJIJGIJJEIGGE
@6173686/1
gcagccagatgccaaagttcttgatcttcactgggctcttctctgggatt
+6173686/1
CCCFFFFFHHGHHJJJJHIJJJJJJJJJJJJJJIJJJJJJJJJJJJJIJJ
@2027/1
ctttactcgaatagtcttttctaacttgaacagtgcgatgttttacaagg
+2027/1
CCCFFFFFHHHHHJJJJJJJJJJJJJJJJJJJJIJJJJJJJJJJJJJJJJ
@4127045/1
gcgagtcatttagctgaagttttaatattacttgaattacactacatcac
+4127045/1
CCCFFFFFHHHHHJJJJJJIJJJJJJJJJJJJJJJJJJJJJJJJJJJJIJ
@2581696/1
gcctcttctaaagcaaacaatgagacctgtgcaacccatttgatgctgac
+2581696/1
@@@DDFFDHFHBFGIGIIIEHBHIBDGGEAFEHIIG??FCFD@CGEFGFC
@4127276/1
gccagccttaacgtacgactccaacgccccctggcgtaaaataacgtcaa
+4127276/1
CCCFFFFFHHHHHHIJJJJJJJJJJJIJJJJJJJJJJJJJJJJIHIHHHF
@4127437/1
gttgaggcgcttgtggtggtgcacgcgcttgggcagagggaatctgattg
+4127437/1
CC@DFFFFHGHFHCHIHIHFHEGGIIIIJJJEGGIJJJJJHHGGF@DCDB
@6174322/1
ctgcgacaccttgtggctgtgacttgtagtcaaagtggagattttactat
+6174322/1
CCCFFFFFHHHHHHIJJJJHIIJJJJIJJIJIJJJHHIIJHIIJJJJJJJ
@3097721/1
gaacagtgcgatgttttacaagggcaggttgaactcacaccattcaattt
+3097721/1
@@@FDFDDFHHFHEGGIGIJIIEHIJJIFHIGIIIIGIJJJIIJJJIIJJ
@4127795/1
ctccgattgagtttgtgatggtgcctctgtaggag
+4127795/1
@<@AD:DDFFFCD<E<EF:4A<C4AF?FDCB?FEF
@2069569/1
tatacatatagcatttcggatctatagaggctgtcactgcagcgatactg
+2069569/1
@@@DDDEEHDAFHEDBHIBGHAHGHEBHADGECCDDBG>DHEB??GEDAF
@6682031/1
atctgattgtgctgttgtggaactgcttcacctgtggccggcggcacgca
+6682031/1
CCCFFFFFHHHHHJJJJIJJJJJJJJJJJJJJJJJJJJJJJJJJHFFDDB
@7705806/1
ctccgtccgcgcggatgtcggtcttcgcgtggatgttttatttctccatt
+7705806/1
@@@FFDFFHGGHHJGGHGGGIGGHGHIJGEHHHHF?CFFFFEEEE>CEDE
@5149473/1
cggaaggtgggttcgtgaatcatgccctcaatctgcaccag
+5149473/1
@@CFFDFBFHH@FHGGIEHIGEEDGIIIIIIGEEDBDEGDH
@1047931/1
gcccacttttatcttttgcacctcacgatcgattactactgctttcccaa
+1047931/1
@??B?=??DBBFFIIEGBBHFD@B?CCFDFF;?1CCDFF@3DAFFAGIAF
@7706103/1
ctgtgatctgtttcttggcatctatagatgtcggtggcgcacagggcacg
+7706103/1
@CCFFFFFHHHHHJJJBHHJIIIEIGGHIIGGEHAEHIGGJJJIJGCGIG
@6682383/1
gcacagacgaacagacaaacagacaaacagacaaacagacaaacagacaa
+6682383/1
@@?DDFFFHHHHHJJGIIDGGIIHGGIIJJJIGJJICFGGGGGEGIIIDH
@5657504/1
cacggtactcgcggtacatgttgtgtacacctgagcgagactcataacgc
+5657504/1
CCCFFFFFHHHHHJIJJJJJJJJJJIJJHHHIJJJJJJJJJJJJJJJJJJ
@2583229/1
gcaagaagtaccagaaacgggacttagccacaatctggtctggagagaag
+2583229/1
CCCFFFFFFHHHHJJJJJJJJJJJJIJJJJJJJJJJJJIJJJJGIIJIJJ
@526119/1
cgagactcataacgcagccagatgccaaagttcttgatcttcactgggct
+526119/1
CCCFFFFFHHHHHJJJJJJJJJJJJJJJJJHIJJJJIJJJJJJJJIIJJJ
@1048778/1
ggtgctgggcctcttgtatgcgaaggtgttgaggcgcttgtggtggtgca
+1048778/1
BC@FFFFFHHHHHJJJJJJJJJIIIJFGGHJIJJJJJJJJJJJJJJGHIJ
@4640906/1
aggaagtaggtgctgggcctcttgtatgcgaaggtgttgaggcgcttgtg
+4640906/1
@@@FFFBBFHFDHGHGGEHIIGIHAFFIGHEHGGBBBDHEHIJIJGIIDH
@6683303/1
gttgtattcagctggtggagcagatatagcggtggaggggaacacagttt
+6683303/1
@@@D?A?DFHDHHIIFGHDF;:C<:CB9CEFE1?@8??DD:@FCGC=8@@
@4641345/1
gttgaggcgcttgtggtggtgcacgcgcttgggcagagggaatctgattg
+4641345/1
@@@DFFFFHHHGHIGGIJJHGIJIJJIIIIGHIIJJGEIGAEHHFDCDEE
@6683453/1
tgaggcgcttgtggtggtgcacgcgcttgggcagagggaatctgattgtg
+6683453/1
CCCFFFFFHHHHHJGIIHHIJJJJJJJJIJJJJJJJJJIHGHHHFFFFFF
@6176138/1
gcaagaagtaccagaaacgggacttagccacaatctggtctggagagaag
+6176138/1
CCCFFFFFDFHHHJJJJJJJJJIJJJJIJJJJJJJJJJFIIJJI?FHHII
@4641368/1
cttcttcagccggctttggtggttctttggctgcctctggtggaggtttc
+4641368/1
CCCFFFFFHHHHHJJJJJJHIJIIJJJJJIJJJJJJJJJJHIIHIJCGIH
@4641430/1
cccacttttatcttttgcacctcacgatcgattactactgctttcccaaa
+4641430/1
@@@FADDEFHHFHIIIIDEGGHGEGH?EFHGDGHIIEBFGEHIGGGAGCH
@3610685/1
cctgacgcttagcaagtttcttagacttgccagttcccacttcacgacgc
+3610685/1
CCCFFFFFHHHHHIJJHIJIJJJIJJGJJJJIJJJJJJJIJJIGIIIJJJ
@4641802/1
ataaaattagaggaagtaggtgctgggcctcttgtatgcgaaggtgttga
+4641802/1
CCCFFFFFHHHHHJJJIIJJIHHJJJJJJJJJJJGIJJJJIJJJDGHHJG
@1557215/1
gccacaatctggtctggagagaagatcctcatcttgtatagaggaggctt
+1557215/1
CCCFFFFFHHHHHIJJJIJHIIJJJJJJJJJJJJJJIJJJJJJJIJJJJJ
@6176630/1
gtggtcttcttgaacttcttcaattgacgcaagaagtaccagaaacggga
+6176630/1
CCCFFFFFHHHHHJJJJJJJJJJJJJJJJJJJJJIJFHIJJJJJJJJJJI
@3451/1
tacataataaaattagaggaagtaggtgctgggcctcttgtatgcgaagg
+3451/1
@@@DDFFEDDDHHIJIGGGDBHCHE@HEHEHDGIGHIGGGDDGGHI=FDG
@3098653/1
cttcaattgacgcaagaagtaccagaaacgg
+3098653/1
@@@DD8===:C@CC8@3AGHB9FEGIIDC??
@3707/1
gccatcaggacctgcaccatgcaccgccatgccatgtaccacgcctggga
+3707/1
CCCFFFFFHHHGHJJJJJJJJJJJJJJJJJJJJJJJJJJJJJJJJJJJJJ
@2072022/1
gcaaagagttgtcgatatgtggatgtagctgccattatgtagactgttgt
+2072022/1
CCCFFFFFFHHHHJJIJJJHHIJJJIIJJJJJJJJJJJJGHIJJJJIIJF
@3098950/1
cagcatacataataaaattagaggaagtaggtgctgggcctcttgtatgc
+3098950/1
CCCFFFFFHHHHHJJJJJJJJJJJJJJIGGJIJIJJJJJJJJJJJJJJJJ
@3611511/1
cggatgtatggcagtagctaactcgtccgagggtcaattcaatatactac
+3611511/1
CCCFFFFFHHFHHIHIGGIJIJJIJJIJJIIIIGDHIJJJJJJJJIJJJJ
@3099093/1
gccacaatctggtctggagagaagatcctcatcttgtatagaggaggctt
+3099093/1
CCCFFFFFHHHHHIJJJGJIJIJJJJJJJJIJJJJJJJJJJJJJJJJIIJ
@5657961/1
cataatcttcagatactccaaagcattctgggctgcagatgactgtgcat
+5657961/1
C@@FFFFFHHGHGJJJIJJJJJJJIJJJJJIJJJJJJJJJJJJIJHIJJI
@1050793/1
ggtggtgcacgcgcttgggcagagggaatctgattgtgctgttgtggaac
+1050793/1
@<=BD@DADFDFHIEEIIIIHIGHIGEDHIIGGHGGFHFHIIIIFHIGII
@2072914/1
catgattcatccacaaattccaacccttgcgtttcaaaacaattcatttt
+2072914/1
CCCFFFFFHHHHHIJJJJJJJJJJJJJJJJJJJJJJJJJJJJJJJJJJJJ
@6683942/1
tcccacaatatattcgtgaaaaccgcatccaactcggatcagccgtttct
+6683942/1
<@@DDFFFHFAFHIIGIIIIIIIEHIIGIGIIIEIABGGIGDFHI@FFHG
@7710022/1
ctagcctcctccttagaagttggttcctctttacaagtagactcatcttt
+7710022/1
CCCFFFFFHHHHHJJJJJJIJJJHHJJJJJJJJJJJJJJJJJJJJJJJJJ
@4644188/1
ctcatcttgtatagaggaggcttgggctcgctctccgaagggagcttgcg
+4644188/1
CCCFFFFFHHHHHJJJJJJJJJJGHIIJIIJJJJIJJHJJJJJJIJJIJG
@5151085/1
gcttgggcagagggaatctgattgtgctgttgtggaactgcttcacctgt
+5151085/1
CCCFFFFFHHHHHJIJJJJJJJJJHHIJJIJJJJJJIJJJJJJJJJJIJH
@5659575/1
caacaaataaactttctaatagacaaatacaacgaaaccaatttagaata
+5659575/1
CCCFFFFFHHHHHJJJJJJJJJJJJJJJJJJJJJJJJJJJJJJJJJJJJJ
@2073910/1
ctcgaatagtcttttctaacttgaacagtgcgatgttttacaagggcagg
+2073910/1
CCCFFFFFHHHHHJJHJJIJJJJIIJJJHIJIIJJHJJJJJIJJJJJJJJ
@6684771/1
ctctgtaggagtttcgggctcgggtttactagcctcctccttagaagttg
+6684771/1
CCCFFFFFHFHFHIJJJJJJJJJJFHIJJJIIIJJJJJJJJJJJHIIHHH
@1558141/1
gaacagacaaacagacaaacagacaaacagacaaacagacaaacagacaa
+1558141/1
CCCFFFFFHHHHHJJJJJJJJJJJJJJJJJJJJJJJIJIJIJJJJJJJJJ
@7710629/1
atccactcttgctccatggtccaggagcagcagcgtgcgcaggttcaggc
+7710629/1
@@@DFFFFHHDBHGGGHIGDHCEGEHFHIHGIGHIIIIIJJJJFHGJJJ9
@6685151/1
tctggttcgattgggcctcaaaaaatcacgtttatacattttttttttaa
+6685151/1
CCCFFDEFHHHHHJJJJJJJJIJJJJJJJIHIJJJJJJJJJJJJJJHFDC
@7195917/1
ctcgtatcccgtatccgattccattgctgataataatgtggcccgtgctt
+7195917/1
CCCFFFFFHHHHHJJJJIJJJJJJJJJJJJJJJJJJJJIIJJJJJGIIJI
@4644932/1
tggcgcacagggcacgcttgcgcatgacatctatacatgccattggcgtt
+4644932/1
@;??BDDD?DBF;EEHGIFGHIEGHGGGIIGIIICHCFHGGIGEGHHGHE
@4562/1
gtggaactgcttcacctgtggccggcggcacgcagacgccttgatgacct
+4562/1
@@CFFDEFHGHHFBGHJIJJDGHEBGIIFIIIJGGFFDDDDBDDDCDCDD
@1052825/1
ctgtttgtctgtttgtcggtttgtctgtttgtctgtttgtctgtttgtct
+1052825/1
BCCDFFFEHHHHHJJIJJJHJJJHIJJJJJJHIJIIJJJJJJJJJJJJJJ
@528885/1
catacataataaaattagaggaagtaggtgctgggcctcttgtatgcgaa
+528885/1
CCCFFDFBFHHGGGIGDHHIGHIGGGGGCDFFCEBEHHIJEEHGDIIGF@
@7711623/1
tgacataacttttttatttatgaaccgattgacatgaaacaaacactaaa
+7711623/1
CCCFFFFFFHHHGJJGJJJJJIIJJIJGHIJJIJJJJJJJJJJJJJIJJJ
@2075216/1
cagcatggtaagaaggtggcggccagaatctagacatgcacagctcttgc
+2075216/1
CCCFFFFFHHHHHJJJIGJJJJHIJJJJJJJJJJJJJJJJJJJJJJJJJJ
@1054004/1
atctgattgtgctgttgtggaactgcttcacctgtggccggcggcacgca
+1054004/1
CCCFFFFFHFHFHJHIJIJJHGIIJJJJJIJIJJHIJIJJJIFHHFFDD:
@3101114/1
gtgtgctgggcatcattcttagtgattgtaacgcccacttttatcttttg
+3101114/1
@@@DBDDADHHHHIGGJIIJHIHGBIIJJIEHHJJIIGJIGIJJGIIJJG
@529749/1
cagcatacataataaaattagaggaagtaggtgctgggcctcttgtatgc
+529749/1
?<@FFFDDHHHHGGIGJIIEIEHIDHHFHHIHHCFHIJ=FG;3BHIJGIB
@2075889/1
attcactgttcattacctgtgaaaactgcccctcagatacaccgtcacgg
+2075889/1
?@@D?DFDHHFFFIGIGGIEF@H@AFGGIGGEEHIGIADHIA?GFEC;DH
@6181149/1
tacattttttataaacggtacatctagagtataaaaaactgataaattcc
+6181149/1
CCCFFFFFHHHHHJJJJJHHJJJJJJJIJGHIIJJJJJJJIJJJJJJJJJ
@4130683/1
ctcctcaacagacacagagctctgtgacggctcttcttctttctgtacat
+4130683/1
@@@BADD?DFDHF;ACEAA?FEEEHI9<<C8C??F?D??FBGCEGFB?/?
@4646680/1
ataacgcagccagatgccaaagttcttgatcttcactgggctcttctctg
+4646680/1
CCCFFFFFHHHHHJJJJJJJJJHIJJJJJJJJJJJJJIIJJJJJJJJJJJ
@4646690/1
gtcctttctaaggttctaaactatatctgtaccaaatttcaaccaaatcc
+4646690/1
CCCFFFFFHHHHHEGIJJHJJJJJJIJJJIIIJIJJJJJJJJJIJJIJJJ
@6685705/1
atctgattgtgctgttgtggaactgcttcacctgtggccggcggcacgca
+6685705/1
CCCFF?DDHHGAFGEE@GHIGIIIGG@FHIGG>EFGGEGHDDGAB<BBCD
@2076763/1
cttggttgaacggaactccaatcctttactcgaatagtcttttctaactt
+2076763/1
?@@DFDFFHFDDHFBFGEAEAAGIGHGGGHEIAGIDFIIJJFGHGA?<FH
@4647482/1
gtggtgcacgcgcttgggcagagggaatctgattgtgctgttgtggaact
+4647482/1
C@BFFFFFHHHHFGIIIIIHIIIJJFJJIIIJJJJHIIJGGIBGGIGIJG
@6182569/1
gtcataatcttcagatactccaaagcattctgggctgcagatgactgtgc
+6182569/1
CC@FFFFFHHHHHJJJJJIIJJJJIIJJJJJJJJJIJIJJJIJJJJIHII
@7714102/1
cgcaagaagtaccagaaacgggacttagccacaatctggtctggagagaa
+7714102/1
CCCFFFFFHCFHHJIIIIJJIJIJIJJJJJJJJIJJJJJGHIIJIJIJII
@530134/1
aacaaacactaaatgtaaatttaagcatcccacaatatattcgtgaaaac
+530134/1
CCCFFFFFHHHHHJJIJJIJJJJJJJJJJJJJJJJJJJJJJJJJJJJJJJ
@6374/1
cccgtttccaatctccaagacaggaggctccagtactttagctttgacag
+6374/1
CCCFFFFFHHHHHIHIJJJIJJIJGIJJJJJJHIJJJJJGIJJJIJIJJI
@1055756/1
agcatacataataaaattagaggaagtaggtgctgggcctcttgtatgcg
+1055756/1
@<@DDD>BCFFFF<FEBAIGC@?:FG<AAF<CB999;FFGEGIA?DCEFE
@530158/1
agctgtcatctggttcatacggcgcgcggtcgcctccttgatgcattgcg
+530158/1
CCCFFFFFHHHHHIJJJJJJIJJJJJJJJHJJJJJHHHHHFFFFFFEEED
@6182882/1
gtgctgggcctcttgtatgcgaaggtgttgaggcgcttgtggtggtgcac
+6182882/1
@@@FDBBDHHGHFIJHIJJIIGIII:CEHGEIIIIIBGHHIIHEGIIJJJ
@3102229/1
tcactatcaaaacttctcaggattgaaacgtcttttatgttgggacagct
+3102229/1
CCCFFFFFHHHHHJJJJJJJJIJJJJJJJJJJJJJJJJJJJJJJJJJJJJ
@3102285/1
ggcttcaacagcttgttagcttgccattgtcctttcctaggagtg
+3102285/1
@@7DDDADDDD:<<CBE@@AFCGDHEGG42<CGE??EB?<3DG0?
@2077854/1
ggtgcacgcgcttgggcagagggaatctgattgtgctgttgtggaactgc
+2077854/1
@@@FDFFFHGHHGJJJIIJEGIJGGJJJJHJJJHGIJJGHJHIJJJIIIE
@2077866/1
aataaaattagaggaagtaggtgctgggcctcttgtatgcgaaggtg
+2077866/1
@@@DFFFDHHGHHFB>EB?CAHGGGI<GCBEGHIGHHIHHAB@D<9?
@1560843/1
agacaaacagacaaacagacaaacagacaaacagacaaacagacaaacag
+1560843/1
CCCFFFFFHHHHHJJJJJJJJJJJJJIJJJJJJJJJJJJJJJJJJJJJJI
@2078108/1
cccgtttccaatctccaagacaggaggctccagtactttagctttgacag
+2078108/1
@@?BDBDFHHHHHEFG?FDHIIGBGGGEBFDHGCGIGGFHABFGIAFDF?
@1561213/1
gccagatgccaaagttcttgatcttcactgggctcttctctgggatttcc
+1561213/1
CCCFFFFFHHHHHJIIIJJJIJJJJJJJJJJJJJJJJJJJJJJJIJJJJI
@7265/1
ctcttgtatgcgaaggtgttgaggcgcttgtggtggtgcacgcgcttggg
+7265/1
CCCFFFFFHHHHGJJJFGHHJIJJJJJJJJIJIIJIHHIJJJJJHFFFDD
@4132233/1
gcctcttgtatgcgaaggtgttgaggcgcttgtggtggtgcacgcgcttg
+4132233/1
CCCFFFFFHHHHHJJJJJFGHIJIJJJJJJJJHGIHJJBGIJJJJJHFFD
@7715361/1
ctccggtaagtttgtcgagtagagccttagctgcggaatgcttagcttcc
+7715361/1
@@@FFFDDFHFHHBGIIJJJJJHGJJIIGJIIJIGGIGCEHEGBFHGIIG
@2078994/1
ccggcgtcattcgatatcttctgtagctgctgtgtgaagttcttcaaagc
+2078994/1
CCCFFFFFHHHHHJJJJJJJJJJFGGJJJJIIHIJJJJJIJJJJJJJJJI
@7715848/1
ctcatcttgtatagaggaggcttgggctcgctctccgaagggagcttgcg
+7715848/1
C@@DDFFDDBCDHIIIGBF@DGGAFG??E@@G=BGHI:F>GG@FHGG7@A
@7197805/1
ctcatctttagcacttggttcgtcttttgaagattctgatattgatagtt
+7197805/1
CCCFFFFFHHHHHJJJJJIIJJJJJJJJJHHIHIJJJJHIHIIJJJIJIJ
@3613717/1
gtttattttgtttttctctgtgatctgtttcttggcatctatagatgtcg
+3613717/1
C@CFFFFFGHHHHJJBHIJDJIIIIIIHHIIJJEHCHHIIJJIIIJIIIH
@6184555/1
ggcacgcttgcgcatgacatctatacatgccattggcgttcaaaaggtta
+6184555/1
CCCFFFFFHHHHHJJJJJJJJJJJJJJJJJJJJJJIJJJJJJJJJJJHHI
@7197874/1
tggaatgattctggtgggttgtcctgcagagcttgccacatcttgtaagc
+7197874/1
CCCFFFFFHHHHHJHIJJGIJJJJJJJJJJJJJJJJJJJJIJJJJJJJJI
@6184644/1
cccaactgtcctccggtactaacgatcaaatcgatcatgggtccataatc
+6184644/1
@<@BDDDADFFDHGAH@?FEHCDGEHIAEDF3:?DHGIIII?DDDBAF==
@6687041/1
tgatgttattaggaagtccaatatcgcatcgccaagaaactctaggcgtt
+6687041/1
CCCFFFFFHHHHHJJJJJJIJJJJJJJJJJJJJJJJJJJJJJJJHIIIHI
@8401/1
ctgggcctcttgtatgcgaaggtgttgaggcgcttgtggtggtgcacgcg
+8401/1
CCCFFFFFHHFHHJJJJIFDEAGEHEED?FBFGFHIIJIIJJGHIJJJHH
@5663022/1
atctgattgtgctgttgtggaactgcttcacctgtggccggcggcacgca
+5663022/1
CCCFFFFFHHHHHJJJJIJJJJJJJJJJJJJJIGGGIIJJJJJJHFFDD@
@3614027/1
gcagcatcttgtcgagaacatgaagccgctttggtttacgttccagttct
+3614027/1
@C<D?DDFHFGC>@AA=GHAHG>DE@?GHAGBFCDFHAGG/?F@FH@CCH
@6687352/1
gtgccttttattgcttggtgagacacgagataaaagtccaattcagacga
+6687352/1
????:BBBCD<CDE4CEEEAF@CEDEF1EE@BDI@C?DDD4B9D@DEE>@
@3614404/1
cccgtttccaatctccaagacaggaggctccagtactttagctttgacag
+3614404/1
BCCFFFFFHHHHHJJJJJJJJJJJJJJJJJJJJIJJJJJJJJJJJJJJJJ
@4133788/1
ctctggttcgattgggcctcaaaaaatcacgtttatacattttttttttt
+4133788/1
CCCFFF?DFH=DHGIHDFEHGECEHIDDBFFHIIIGGIIGEGDHIIIHDD
@2592529/1
ccaggaaaacccaacaaataaactttttaatagacaaatacaacgaaacc
+2592529/1
CCCFFFFFGHHHHJIJJJJJJJJJIJJJJJIJJJJJIIJJJJJJJJJIJJ
@2592613/1
gtgacttgtagtcaaggtggagattttactatctttcaagtcggcataac
+2592613/1
CCCFFFFFHHHHHJJJJEGIHJJJJJJJJJJJHJJJIJJJJJIJJJJJIH
@5663708/1
gctgtgacttgtagtcaaggtggagattttactatctttcaagtcggcat
+5663708/1
CCCFFFFFHHHHHJIJJJJJFHIIJBGHIIJJJJJJJIJJJIIJIJJHII
@4134180/1
cgcaagaagtaccagaaacgggacttagccacaatctggtctggagagaa
+4134180/1
CCCFFFFFHFFHFIJJJJIJJIJJJJJJJJJIJIJJJJJIJIJIIJGIIJ
@5153744/1
cttctacagatttattatagcctgcgacttcgttcgtgtggaatagtgac
+5153744/1
CCCFFFFFHCFHHGHIGGJEFCIHJIHIHIGIJIBHHIHIIIDHBHGHID
@532814/1
gtcctttcaaggttctaaactatatctgtaccaaatttcaaccaaatccg
+532814/1
@B@DDEEDHHGHAEGHIIJIJIIJAHHJAFHJJJIIIJIJJJJJIGHIJG
@3614920/1
ctcatcttgtatagaggaggcttgggctcgctctccgaagggagcttgcg
+3614920/1
@@@DD?DDFFAFFF4ED3CB=EF8<CFII@DDCFB@:067AF2@F@CEFF
@7199207/1
ggttttttaaactcatattttcatggtaccaagttatgaatttttcaaat
+7199207/1
@<:BDDDDHH<FHEBGBHHGIIIIIGFHHGGIGIIGGIIIGIIIIIIGGG
@3615171/1
ccctcagatacaccgtcacggaatacaaatatcttcttcggcaatctgcc
+3615171/1
C@CFFFFFGHHFHEDFHGIGHIGGIDGGIGHIIIIIIIIIIIIIIIIIII
@6688324/1
gacgaaaatgaaaataaaattgattatcgatgaagttttggaatccctat
+6688324/1
@@@FFFFDFHGHGIIIECFHGGJIIJFCHFGG<FEGHIIC<?FHGEG@F<
@6688428/1
gtccgaaacatcaaatatcttgacttggcaaagagttgtcgatatgtgga
+6688428/1
CBCFFFFFHHHHHJJJJJJJJJJJJJJJJJJJJJJFIIIIJJJJJJIJJH
@1563030/1
ctcatcttgtatagaggaggcttgggctcgctctccgaagggagcttgcg
+1563030/1
@CCFFFFFHFHHHIIJIDHIJJJAFGIGEGGEHIGJJABDBE=@GFHJEH
@3104361/1
ggcaggttgaactcacaccattcaatttaaaagaaactgggtgcgtgcag
+3104361/1
@CCFFDABFDFHFEDEGHGGIIDHDHIIIIIIIIIIGEH@F:@DGBFGHH
@5664290/1
agccagatgccaaagttcttgatcttcactgggctcttctctgggatttc
+5664290/1
CCCFFFFFHHHHHJJHIJJJJJJJJJJJJJJJJJJJJJJJJJJJJIJJJH
@6184775/1
gccttgaattccttgatgactgcatagatagaaatcgaactcggtcggat
+6184775/1
@C@FFFFDFHHBFHIGG@EIEHIDHGIGIHIIIIEHCGHIBDHIBAGHGI
@5664572/1
acgggctctgtgcctggctcccatgtcacggtagcactgagtgacggcac
+5664572/1
CCCFFFFFHHHHHJJJJJJJJJJJJJJJJJJGHIJJJJJJJFHIJIJJJJ
@2079711/1
gccagatgccaaagttcttgatcttcactgggctcttctctgggatttcc
+2079711/1
CCCFFFFFGHHGHGFGHIJIJJIIJJJIIIEGIJJIIJJJJJJJIJJJJJ
@7716611/1
cgcgactccgccctcttcctcgggttggaatgattctggtgggttgtcct
+7716611/1
CCCFFFFFHHHHHJJJJJJJJJJJGHJJJJJJJJJJJJJBGIJFHIHHHG
@7716613/1
gttcataaataaaaaagttatgtcaaattaaagaatcacgtcgaacattc
+7716613/1
@??DDDDAF?D?F9:<E@EHHGCEA9CBHGGCHF;?:?GGDCBGIIIIIE
@3615903/1
gtcacggtagcactgagtgacggcacctccgacactgaggtcacggtact
+3615903/1
@@@FFFFBFFDFFHHGI<CFHGIIGHIIGIGHIIIIGFHICHGIIGDHEH
@5664833/1
gtagcaacttgaatgtgagtttttatcggaagccaatcttcagtattttt
+5664833/1
CCCFFFFFHHHHHJJHIIIEIIJJJJJJIJJJJJJJJJJJJJJHGIJJJJ
@3615993/1
ctcgtgttcttcaatgggttcacgttaaaaccaacaacgaaatcgtgttt
+3615993/1
BB@FDDDDHHHHHIIJJJCFHIJJJJJJJJJJJJJJJJJJJJIJGIHFHI
@7716904/1
gtttgtctgttcgtctgtgcgcgctaatctcagaaacggctgatccgagt
+7716904/1
CBCFFFFFHHHHHJJJJIIJIJJJJJJJJJJJJJJJJJJJJJIJJJJDHC
@3105261/1
gtactgtcgtttgcaaatttgtccctcaccatgctcatactatcttc
+3105261/1
@@@DDFFFGHHHAFGGIIIGGIIJIJJIIIJJJIJGIIGJJJJJJIJ
@3616358/1
gtggattttaatgttattattacagcatacataataaaattagaggaagt
+3616358/1
B@BFFFFFHHHHHHIJJJJIJJJIJJJJJJJJJIJJJIIJJJJJJJJJJG
@1057947/1
cctgcctcacatgattcatccacaaattccaacccttgcgtttcaaaaca
+1057947/1
C@CFFFFFGGFHFJJIGIHJHJIJGGGHIGGIJGJJGIIGGIJJIIGGHH
@6185688/1
acgatttcaccagtggtcttcttgaacttcttcaattgacgcaagaagta
+6185688/1
CCCFFFFFHHHGHGIJHJIJJJJIJJJJJHIJJIJJJIGIIJJJJIIJDH
@1058191/1
cgtttttaaactattttttcaatgccctaagcgagtatacatctattaaa
+1058191/1
@CBFFFFFHHHHHJJJJJJJJJJJJJJJJIJJJGIGIJJJJJJJJJJJJJ
@534545/1
ggaagtaggtgctgggcctcttgtatgcgaaggtgttgaggcgcttgtgg
+534545/1
@@@FDABDH=CFHFEHIGEGGFFIIEF@FB?DE1:BGB<9?;@FH85CA;
@2080615/1
ggaagtaggtgctgggcctcttgtatgcgaaggtgttgaggcgcttgtgg
+2080615/1
CCCFFFFFHHHHHJJJJJJJJJJGIJIJJJJIJCGHIJJJJJJJJJJIJJ
@5665757/1
ggagtgagcacgggctctgtgcctggctcccatgtcacggtagcactgag
+5665757/1
@@@??BDFGGH?FDEHGHCFGEGHIEIIIIIGHHHHECHIFHGCAFHIG@
@4651405/1
ggcaatgtggatagctggacaaggcactggcaacgaccaatcatggactt
+4651405/1
CCCFFFFFHHHHHJJJJJJJJJJJJJJJJJJJJJJJJJJJJJIJJJJJJJ
@5665968/1
gtcttcttgaacttcttcaattgacgcaagaagtaccagaaacgggactt
+5665968/1
CCCFFFFFHHHHHJJJJJJJJJJJJJJJJJJJJIJJJJJJJJJJJJJJJJ
@7718085/1
agggaatctgattgtgctgttgtggaactgcttcacctgtggccggcggc
+7718085/1
CCCFFFFFHHHFHIFHHJIGGIGIIHGIJJIGJJIGJJJHIJIJJJGIHF
@535176/1
cacgcgcttgggcagagggaatctgattgtgctgttgtggaactgcttca
+535176/1
CCCFFFFFHHHHGJJHIJJJJJJJJIJJJJJJJJJJJJJIJJJJJJJJIH
@11562/1
ctgcaaacatgccagttataaagcatagcccgaagtgctattggcacaca
+11562/1
@@@FDDDDDFHHHFGIBBFIHHIGEDHIEEHBBHG?DF??@FBD>A<;DB
@4135202/1
gtagcactgagtgacggcacctccgacactgaggtcacggtactcgcggt
+4135202/1
B@@FFFFFGHHBFIIJJJJJJJJJJJIJIJIIJJIJJJJJFGGHIIJHFF
@6689054/1
gtttcttggcatctatagatgtcggtggcgcacagggcacgcttgcgcat
+6689054/1
CCCFFFFDHHHHHIGIGIGGAIDHICHGIGGIBHGIIIIIIBHIIIIBGF
@11940/1
ccacaatatattcgtgaaaaccgcatccaactcggatcagccgtttctga
+11940/1
CCCFFFFFHHHHHJIJJJJJJJJJJJJJJJJIJJJIJJJJJJJIJJJJJI
@5666724/1
ggcctcttgtatgcgaaggtgttgaggcgcttgtggtggtgcacgcgctt
+5666724/1
CCCFFFFFHHHHHJJJIJJFHHIJJJJIJJJJJHIJGGIFGIJJJJHHFD
@535829/1
gcttcacctgtggccggcggcacgcagacgccttgatgacctccactttg
+535829/1
CCCFFFFFHHHHHJJGJIIJIIJGHIJGHHHFFDEEEEEEDCDDDDDDDD
@12196/1
ccgagggtcaattcaatatactacaagattgtttgtggacctattgctac
+12196/1
@C@FFFFAFHHHHIIJIJJIIJJJJJIIIJIFHIJHIIJIIIIHIIJJJJ
@2594369/1
aggaagtaggtgctgggcctcttgtatg
+2594369/1
??<4==A:?8AADG<9;3ACEF@B<<CE
@5155335/1
ctcctcagtaggatggcaaagagacgaagcgcgcg
+5155335/1
@??DD?DDF?<FBG>1CEAFEBE3CCFE;0CDEFB
@6689703/1
ctgctatttattttttctatattttcaatga
+6689703/1
@@;:D?DDFB?F<FHHBHHI@E@:CC?AFE4
@6689897/1
gtggttcttcaacttgggctagcagggaattggtagcaacttgaatgtga
+6689897/1
@@@D?DDDDCFH>FEEHIGEGIGDHEEFGIIIIG@DG@GDHGHGI@G?FD
@1566443/1
acctttagaagtatgtttttagctgtcatctggttcatacggcgcgcggt
+1566443/1
CCCFFFFFHHHFHIJHIJJJJJJJJHIJJJJJJIJJJJJJJJIJJJJJHE
@1566514/1
gttcgacatcgacataacaataacccctgctattttttttatttttattt
+1566514/1
CCCFFFFFHHHHHJJJJJJJJJJJJJJIJJJFJJJJJJJJJJJJJJJJJJ
@12888/1
ctcatataacactttgacaggctgctgtgggatacggctggagaa
+12888/1
C@@ADDEDDHHHHIIIBHGH?;FGBAFFECEEHCFGGEG6D;D@D
@6690168/1
gtcacggtactcgcggtacatgttgtgtacacctgagcgagactcataac
+6690168/1
CCCFFFFDHHHHHJJJHIJJJJJJIIIIIJFFGHJJJJJJJIJJJJJJJE
@7718884/1
gtacatttcgagagaacaaattacattcacttgacatcataatacgatac
+7718884/1
BBBFFFFFHHGHHJJJJJJJJJJJJJJJJJJJJJJJJJJJJJJJIJJJJJ
@536683/1
ccccgctacactcactgcaccagcattcgtgtcccccgctggagcttgac
+536683/1
CCCFFFFFHHGHGIJJJIJJIIIIIIJJIIGIIHGIJIJIJGHGEIIJGF
@5667549/1
gcctcttgtatgcgaaggtgttgaggcgcttgtggtggtgcacgcgcttg
+5667549/1
CCCFFFFFHHHHHJJIIJCFHHIJJIJJJJJJGIIGGGHGIGJJJJHFFC
@2081690/1
ccacaacagtaccgaagcgctcggccgatacccaacaaatactaataata
+2081690/1
@@@DDDDD?AAABG@G11EDBFGBEHGGBHEGEDFF@@CECHEFFHHFDE
@1059009/1
gtggattttaatgttattattacagcatacataataaaattagaggaagt
+1059009/1
@?@FDDDFHDDHFCFHIGEHIGJGGGIGIJIJFGIJIIJHGIIGGEDGI?
@4651926/1
cgtgccttttattgcttggtgagacacgagataaaagtccaattcagacg
+4651926/1
@@?DDDFFHHHGDIFGII1IFHEHCHGGIIDHGCHDBHGBFCGHIIGIII
@5668003/1
gtgacttgtagtcaaggtggagattttactatctttcaagtcggcataac
+5668003/1
CBBFFFFFHHHHHIJIJFGIJJJJJJJJJJJJJJJJJJJJJJJJJJJJJI
@3108151/1
ctctggtggaggtttctcctgtgatggcatagccgcag
+3108151/1
<?@DD>DA?8D?A3C>F>A<AH>9FE>GIII<9?8?0:
@3619511/1
ccacaatatattcgtgaaaaccgcatccaactcggatcagccgtttctga
+3619511/1
@@@DFDBDHDFHHGGHGIEIIGH:F>B>FD3:CDHEHGHIIGEGGGGCFG
@1567585/1
gttggtcttggttgaacggaactccaatcctttactcgaatagtcttttc
+1567585/1
CCCFFDFFHHHHHJJJJJJJJJJJJJJJJJJJJJJJJJJJJJJIJIJJJH
@2082428/1
ccagtggtcttcttgaacttcttcaattgacgcaagaagtaccagaaacg
+2082428/1
@@@DDFDFHHGGHJII@EHGIIIIICHIJJIIJIJJJIF?FGIGIJIJIE
@2082486/1
cacagttccagtctcaggcacattgccattagtagactgatcagccggag
+2082486/1
@@@DDABD>FFFDGBGGGIE;BH@AFEH@HHHG@F?EFGHIIIDD>6@D6
@1567845/1
ctgcaatcctgcctcacatgattcatccacaaattccaacccttgcgttt
+1567845/1
CC@FFFFFGHHHHJJJJIIJJJJJJJJIJIJJIJJIGIJHGGIJJJJIJJ
@4652696/1
gcttgggcagagggaatctgattgtgctgttgtggaactgcttcacctgt
+4652696/1
CCCFFFFFHGHHHJJJJJJJJJJJIIGJJJJJHIJIIJIJJJJJIJJJJG
@2082652/1
tccgtgtcgacggcgatgagagcccacgatgtaagtgcttcgggcttcaa
+2082652/1
@?@DABDDHHHH:EHIBGGGIIIIIIIIIGCGGCHGBHIIGHBHECCCCC
@6690609/1
cctgatagagacgatttcaccagtggtcttcttgaacttcttcaattgac
+6690609/1
???DBD>D<?:CDD@EE<ECFEEDF@C9AEDDEEBDEFFIFIIDIEIDDE
@6690610/1
gtttgtttcatgtcaatcggttcataaataaaaaagttatgtcaaattaa
+6690610/1
CCCFFFFFHHHHHJJJJJJJJJJJJIJFIIIJJJJJHIIJIIJGJJJJJJ
@537910/1
gtgaaaatgacatcttataaatatctattggacccaaatacggcaaggcc
+537910/1
@@@DDABDBFFH?EEGEHHIGHBEHG@HHIGADDGHH@EHCDGADFHF2B
@1568005/1
agcatacataataaaattagaggaagtaggtgctgggcctcttgtatgcg
+1568005/1
CCCFFFFFHHHHHJJIJJJJIJJJJJHIJJHHJIJJJJJJJIJJJJJJJJ
@4652920/1
gtccgtttttaaactattttttcaatgccctaagtgagtatacatctatt
+4652920/1
@B@FFDFFHHGHHJJJJJJJJJJJGIEGIJJJIJFFGHGHIJIJIJJJJJ
@6187904/1
aagcatagaatgttcgacgtgattctttaatttgacataacttttttatt
+6187904/1
CCCFFFFFHHHHHJJJJJJIJJJJJJJJJJJJJJJJJJJJJJJJJJJJJJ
@538344/1
gcaagaagtaccagaaacgggacttagccacaatctggtctggagagaag
+538344/1
C@CFFFFFFFHHHJIJJIGHJIIJJJGIJJIGJIIIGIHGCHIIFIEGIC
@4137139/1
ctgtggccggcggcacgcagacgccttgatgacctccactttgatgatct
+4137139/1
CCCFFFFFHHHHHJJJIJJJIJJJHHHHFFFFFFEEDEEDDDDDDDEFDE
@7202184/1
cccagtcaacggatggccaaataggaaacactacgctttacacgcatgag
+7202184/1
CCCFFDFFHHHHGJJJJJJJJJJIJJJJJJJJJJJJJJJJJJJJJJJJIJ
@6691696/1
ggcagagggaatctgattgtgctgttgtggaactgcttcacctgtggccg
+6691696/1
CCCFFFFFGFHHHJJIJJJJJIJJJJJJJIJIJJJIJJJJJJJGHGDHII
@3109993/1
cttcacctgtggccggcggcacgcagacgccttgatgacctccactttga
+3109993/1
CCCFFFFFHHHHHJJJJJJJJJJJJJIJHHFFFEEEEEEEDDDDDDDDDC
@4137413/1
ctgggcctcttgtatgcgaaggtgttgaggcgcttgtggtggtgcacgcg
+4137413/1
CCCFFFFFHHHHHJJJJJJJJJFGHIJIJJJJJJJJJJJIIHFGHHJIHH
@15635/1
ggtacccttcaggtgaagagaaaaatgaacgtcccacaggggtgtacatc
+15635/1
@@?DFDEDHGHDHECEFHHGIEFEGGGCHI@?FHAHIIGCGEGG;BCFHG
@2596074/1
ggatccaatgtaaaacattccaaaatcaacaactactaataaattaaaaa
+2596074/1
CCCFFFFFHHHCFHIJIJJJJJJJJJJJJJJJJJJJJJJJJJJJJJJJIJ
@3110189/1
ccgggaattttgtttggtacctgataccgacacatggtaggttccatgga
+3110189/1
CCCFFDDDHHHHHJGGIFHEHIGIIHHJJJJIGGIGHFFDH?BBHEDGIA
@539379/1
cgggaattttgtttggtatctgataccgacacatggtaggctccatggat
+539379/1
CCCFFFFFHHHHFIIFEFHIIJIJJJJJGHJJJJIJGGHIIIGIHIIJCG
@15812/1
tccattttgagtaactgtgaaaatgacatcttata
+15812/1
?<?DD>DDB2<22ACAA:<C:?FECEFE9AF@<B<
@2596321/1
gatggagtgagcacgggctctgtgcctggctcccatgtcacggtagcact
+2596321/1
@C@DDDFDFFFHGGGIGIJJGGFIIIHGIJIIIJJIJEGIIIG7CGHGH@
@3111189/1
agctttaaggggatctgctgtctgtggagctgatgcttgctgggcctcag
+3111189/1
@B@DFFFDHHHGHIHGIIIGHHGJFEGHGHHJJIJJJIJIJJBHGHIGGJ
@4653606/1
cttgcgtttcaaaacaattcattttaggttcaagttaaccgcaatgttgg
+4653606/1
@@@FFF@ACCFHFGIIGHIIEFGAFEGIFGIEIIIFEEGHIIBDDGEGAF
@3111453/1
ctcgaatagtcttttctaacttgaacagtgcgatgttttacaagggcagg
+3111453/1
@@@DFFDFDCCFHGIGHIJHGIGJJIJIIEIGIIHHDFGEHHGEEGIJIE
@7721280/1
agcgagtcatttagctgaagttttaatattacttgaattacactacatca
+7721280/1
@BCFFFDDBHHFHJEGHIGIIJIJIIIHIIIIIJIIJIJIFHJGJGIJIE
@17254/1
gctacacttcttgacatagtactcttccctcgtgttcttcaatgggttca
+17254/1
@@@FDDDDDFADDCFHIEICFFGIIJ@C<FCG?BHIGIGGIEHEIIIGHG
@7721562/1
gtcctgcagagcttgccacatcttgtaagcagcctgacgcttagcaagtt
+7721562/1
BCCFFFFFHDHFHJIGIJIIJJIJJJIIJJJGCHGJHIJJJJGIJJJJFH
@2084100/1
ctcatcttgtatagaggaggcttgggctcgctctccgaagggagcttgcg
+2084100/1
@@@@=DDB?:?:AGA?E3CFFFIA=FCGEEBD=GG>DDFFBE2@FC@=@8
@541072/1
aatctgattgtgctgttgtggaactgcttcacctgtggccggcggcacgc
+541072/1
@@CFFB?DDHDHHIIHGHCGGEHGGGIGIEICDDFGCCHGGFGIIBBCAB
@7202902/1
ctctcatgtcccatactccttgatttggtaaagcttgctgcccgcctaac
+7202902/1
BCCFDFFFHHHHHJJJJJJJJICHJJGIJIJJIIJJIIJIJGJGGIIJIH
@6692342/1
agcaaatggaaaaaaaaattggtgaaaagaatcacaagtaagatactgca
+6692342/1
@@CDDDDEHHHHHJJGEIJGIJ:DHGJJICHJJIIGGECBEHGEHHHGEI
@7203005/1
cactgagtgacggcacctccgacactgaggtcacggtactcgcggtacat
+7203005/1
CCCFFFFDHHHHHJJJJJJJJJJJJJJJJJJJJJJJFHIJJJJJHHFFFF
@5672346/1
cactgagtgacggcacctccgacactgaggtcacggtactcgcggtacat
+5672346/1
CCCFFFDFHFHHHJIJJJJJIJJJJJJIIIFHIJIJJJJJJJJJHBDFFF
@18093/1
ggtagcactgagtgacggcacctccgacactgaggtcacggtactcgcgg
+18093/1
CCCFFFFFHHHHFGGGIJIHIIJJJJJJIJJJJJJGGHIJIHGHIIGIGF
@3112682/1
aaggtgttgaggcgcttgtggtggtgcacgcgcttgggcagagggaatct
+3112682/1
@@CFDDFFHHHHGJJJJJGIGBGH@FEGADEHIJIIJIICE=EH?B@BC>
@18274/1
ggagagaagatcctcatcttgtatagaggaggcttgggctcgctctccga
+18274/1
@@@FFDDDBBHHHIJIIGIJIFHIIGHHGIGIIIJ8CHCEHIIIGEDHA;
@5672691/1
ctgagtgacggcacctccgacactgaggtcacggtactcgcgg
+5672691/1
@@?DDA;;DD6D8CFE:EGFEEFB>BGEF;9D<6BB6CFD;@B
@5157936/1
ttggttgaacggaactccaatcctttactcgaatagtcttttctaacttg
+5157936/1
BCCFDFFFHHHHHJJJJJJJJJJJIJIJJJJJIJJJJJJJJJJJJIIJJJ
@5157966/1
gtcgatgtcgaacccaaaaatgtaattaactttttttttgtctgtttgtc
+5157966/1
@@@DDDDDFHDHHIIIII?FGEH<9CEHI@DHEGIHGGGIIGG;CHEH?A
@4655234/1
ggcttgggcctgttttggtagcggcggcgcggtccgtgaggagcatgctc
+4655234/1
CCCFFFFFHHHHHJJJJJHIJJJJJJJFDB?B;?BB<?@BDABBDCDCCC
@3113293/1
gtggcatggaaccgctctgtcgtcgtaatgttcttaagtgcattcaacga
+3113293/1
CCCFFFFFHHHHHJJJJJIIJJIJJHIJJJJJJJJJJJIIJJJJJJJJJJ
@542392/1
gtagcactgagtgacggcacctccgacactgaggtcacggtactcgcggt
+542392/1
@@@FFFFFHGHFFBHJ:FHIJIJEGGHIJJJCGEDFIJIJBFGCHIIHF9
@3624786/1
cttcttgaacttcttcaattgacgcaagaagtaccagaaacgggacttag
+3624786/1
@@@DDDD;AAADDE@GEEHH@:CCB@??C9EFCA<B@GF>FAEBF6D88=
@3624955/1
gttttacaagggcaggttgaactcacaccattcaatttaaaagaaactgg
+3624955/1
CCCFFFFFHFHADGIIGIJJJIJJJIJJJJJIGIIIJJJIJJHGIIIIC@
@1573129/1
cttcaatatccacataagtaacttcaaatgattgctcagatgcaatttct
+1573129/1
CCCFFFFFHHHHHJJJJJJIJJJJJJJJJJJJJJJJJJJJJJJJJJJJJJ
@7204174/1
cactggttcaaattcaaataaaatcactctgcaatcctgcctcacatgat
+7204174/1
CCCFFFDFHHHHHJJJJJJIJJJJJJJJJJJJCFGCFHIJJJJJJJJJIJ
@7204179/1
cccgtatctcaacacccataaagaactgtttgcctctcatgtcccatact
+7204179/1
@CCFFFFFHFHFHIIJJIIIJJGGAHIJFEHHIHGIIJJGEFHIIHGGHD
@1573200/1
gccttgaattccttgatgactgcatagatagaaatcgaactcggtcggat
+1573200/1
C@CFFDFAFHHHHIGBHI<IIGEHGIIGGIIIIIIIGGGGHGIGGGHFAH
@2084732/1
gcgcttgggcagagggaatctgattgtgctgttgtggaactgcttcacct
+2084732/1
CCCFFFFFHGHH?FGGGIJIJIGEHIIJIJJDGGGHGGHIJGHIJGIIJI
@1573451/1
gtggcgcacagggcacgcttgcgcatgacatctatacatgccattggcgt
+1573451/1
@@?DDFFFGFFFHGGHIJIJIJJGIGIIJIIJJJJIJJIIIJIIHGIJIA
@1061783/1
ggcacacaggcataatgccatattcaaatgggaagtggtgataaagataa
+1061783/1
CCCFFFFFHHHHHIJJJJJJJJJJJJJJJJJJJJJJJJHHIJJJJJJJJJ
@6190452/1
gggcagagggaatctgattgtgctgttgtggaactgcttcacctgtggcc
+6190452/1
@@<DD?DD=1<CFDFBFED@FFHGFAEECFHGHFHIGGGHEGDG?99;BF
@7722575/1
ctaacgatcaaatcgatcatgggtccataatcattcctggaatccgtgtc
+7722575/1
CCCFFFFFHFHHHGIHJJJJJJJFHIJJJJJJJJJJJJJJIJJJJJIIHI
@4140041/1
ctcctcgtccccatggttttagcaatgcttgacgaaatcttttaatg
+4140041/1
CCCFFFFFHHHHHJJJHIJJJJJIJIJJJJJJJIJIIJJJJJJJJJJ
@5159399/1
ccacaatctggtctggagagaagatcctcatcttgtatagaggaggcttg
+5159399/1
@@@FFDEDFFDHHIIICHIFHC;GHHEHGHIIIIGFHGIGEIE@DHGGI0
@4140161/1
cgcaagaagtaccagaaacgggacttagccacaatctggtctggagagaa
+4140161/1
@@<D??D?CHBA?CC>?:<<FHIA;?CE@?FFDG?FHBH999?BDD;D;F
@4140224/1
ccagtggtcttcttgaacttcttcaattgacgcaagaagtaccagaaacg
+4140224/1
CCCFFFFFHHHHHJJJJJJJJJJJJJJJJJJJJJJJJJJFHIJJJJJJJJ
@5673468/1
gcactgagtgacggcacctccgacactgaggtcacggtactcgcggtaca
+5673468/1
CCCFFFFFDFFHGGGIJJJJJJIJJJIIGIIJIJJGIFHHIJJJIGHFFD
@1062443/1
ttgggctcgctctccgaagggagcttgcggccgatgacctcatactcctt
+1062443/1
@CCDFFFFGGHHGJJJJIJJJIJIJIGIJJIJJIJJJFHHHHFFFFFFEE
@7723072/1
ggtgctgggcctcttgtatgcgaaggtgttgaggcgcttgtggtggtgca
+7723072/1
CCBFFFFFHHHHHJJJIJJJJJGIJJCGGHIJJJIJJJJJIJJHJJHHII
@20405/1
atgtttgtgaaactgcgacaccttgtggctgtgacttgtagtcaaggtgg
+20405/1
CCCFFFFFHHHHHJJJJJJJJJJJJJJJJJJHJIJJJJHIJIIIIJJFHI
@544075/1
gtgctgggcctcttgtatgcgaaggtg
+544075/1
?:??A8DDDFADFFECGFHHI1<@F1:
@7723319/1
ctcaggcaggcaagatgggcatagtaggtaggcgtagggtaagacacgga
+7723319/1
@@@DDFFDFDHDFGBGIGGHEEHHABFDEGHGDFGGHII??DHIGIHGIE
@6191402/1
gggctctgtgcctggctcccatgtcacggtagcactgagtgacggcacct
+6191402/1
B@@FFFFFHHHHHJJIHIJJJJJIHIIIIFHEIJJIJIIIJIJGGGIJJI
@4140806/1
tcccacttcacgacgcttcagcagagtgcacacaatggtgaactggcgtt
+4140806/1
CCCFFFFFHHHHHJJJJJJJJJJJIJHIIHJJJJGHHIGHJJJJJJJJJJ
@2597863/1
gcgagatcgggaactatgtggttaaaaccaaaaatttgccggaagtcact
+2597863/1
@@@DDDDD?D<1CE>FH>HI@FEGIGHIIE?@GHE@D<B@AAGBHHCHIF
@3626542/1
ctcagatgcaatttcttgcaagaattgcacaaagttgaagtccttgttgt
+3626542/1
@<@DADDDFHFAHH@B<F9BIEEGHAHG@9F@G;:CEGBH:DDCHGDEGD
@6693727/1
cagacgagtgcacaatatccgtgtcgaccactgtgcctggttccacgtta
+6693727/1
CCCFFFFFFFHHHJJJJJJJJJJJJJJJJJJJJIJJJJJJIJJJJJJJJJ
@544402/1
tctccttctaccggcacgcatcgtgaggtctttggagccctgtccaacgg
+544402/1
CCCFFFFFHHHHHJJJJIJGIJJIIJJIIIJGIJJJJJJJJJJJJJHJIJ
@544423/1
cgacgtgattctttaatttgacataacttttttatttatgaaccgattga
+544423/1
@@@FF?BDHGGHHIBADEHIHIEIIIGHHHIIIIIIIFGHGGGIGDFG;F
@3113943/1
gggcagagggaatctgattgtgctgttgtggaactgcttcacctgtggcc
+3113943/1
CCCFFFFFHHGHHJJJJJJJAHIJJJJJHJJJJJJJJJJJJJJJIJJJJJ
@544466/1
caagaattgcacaaagttgaagtccttgttgttaagaggtgttacctgca
+544466/1
CCCFFFFFGHHHHGIIFGHDGHAFEHIJHIIHHIGIIHGDHGGIGIJJGG
@7206079/1
gcgggagattttaaaaactgcttaagacctttagcgccattttggccgca
+7206079/1
CCCFFFFFHGHHGJJJJJJIJJJJIJJJJIIJJJJJJIJIJJJIJJJIJG
@21267/1
ggcgcgtttacattaggtcggtcaccgaaggcggcggccgcattcggttt
+21267/1
@@@DDFFFHGHFH@GHIAFEG?DHGIEHFHGCHDGB8@DD@@BD@DBDBB
@6192177/1
agaagatcctcatcttgtatagaggaggcttgggctcgctctccgaaggg
+6192177/1
@CCFFFFFHHHHHJJJJJJJIJJJJHIJIIJGGIIIGEHHIIIJJFHIJJ
@5674859/1
gtggtgctttgtcctcacgaaagtttccatgttctatttacctatcttga
+5674859/1
@@@FDDFFHHDFGIGIIIJEGIIGGJJJGIJGIIIJJJJJJJJJIJJJGH
@2598847/1
agagccttagctgcggaatgcttagcttccttcttagagcgtcccgtacc
+2598847/1
CCCFFFFFHHHHHJJJJJJJJJJJIJJJJJJJIJIIIIJJJJJJJIIJJJ
@6694518/1
agcatacataataaaattagaggaagtaggtgctgggcctcttgtatgcg
+6694518/1
?BCFFFFFHHHHHJIIIJJJJJJIJJIIJJHHHHGJIJJJJIJJHIJJJI
@3114785/1
ggtgcacgcgcttgggcagagggaatctgattgtgctgttgtggaactgc
+3114785/1
BCBFFFFFHHHHHJJJJJJIJJJHIJJJJJJJJJJJJJJJJIJJJJJJJJ
@545270/1
gcagtggtgctttgtcctcacgaaagtttccatgttctatttacctatct
+545270/1
?@@D;BD::CDDFHHIIHCGDGIGIIEBF<FGGCBBBBGGGGGEDGGIIH
@3115144/1
tgaggcgcttgtggtggtgcacgcgcttgggcagagggaatctgattgtg
+3115144/1
CC@FFFFFFHHHHIGBDGFHIGIIJJJJIDIGHHCHII<AEHHHFFFFFF
@3627916/1
gtagcactgagtgacggcacctccgacactgaggtcacggtactcgcggt
+3627916/1
@@@DDDDDAF?DDEH7D<G<FEFHIIGIGB@HIGDGGBAB68AC>FG=B9
@6193177/1
ggctgctaccatattacttactgctttcacaatcttcgtgggactagtag
+6193177/1
CCCFFFFFHHHHHJJJJJJJJJJJJJJJJJJJJJJJJJJEIJJIJJJHIJ
@1574919/1
aggtgttgaggcgcttgtggtggtgcacgcgcttgggcagagggaatctg
+1574919/1
??@:BBBDDFDFHIIIIGGDC;?0?DHGIIIGBHDHIBGHGHHD>B@DCE
@22362/1
cttgctagtaagtcctgagccatagcaaacagccactggcaatgtggata
+22362/1
CCCFFFFFHHHHHJIJJIJJJJJGJIJJJIJIJJJJJJIJJJIIDGGIJI
@6193396/1
ggtgctgggcctcttgtatgcgaaggtgttgaggcgcttgtggtggtgca
+6193396/1
B@@FFFFFHHHHHJJJJJJJJJJIJJFHHHIIJJJJJJJJJJJIIJHIIJ
@1063051/1
cggtgctctgattggtcgactccaatgaaccaaccaattaatcagcgaac
+1063051/1
CCCFFFFFHHHHHJIHIJJJJIIIJJJJJJJJJJJJJJJJJIJJJJJJJI
@546122/1
gtggaactgcttcacctgtggccggcggcacgcagacgccttgatgacct
+546122/1
@@@FDEFFDFFHHIIII@AGHIGIIIIBHIIIIHHFFFDDDDDDDDEDDD
@7723700/1
cactgagtgacggcacctccgacactgaggtcacggtactcgcggtacat
+7723700/1
CCCFFFFFHHHHHJJJJJJJJJJJJJJJJJGHJJJJDHIJJIIJHADEFF
@5675486/1
gttcgtctgtgcgcgctaatctcagaaacggctgatccgagttggatgcg
+5675486/1
CCCFFFFFHHGHHIJJIJJJJJJJJJJIJIJJJJJHIIJEGIIJJEEEEE
@7723866/1
gcctgtaatttttgtctttcgcaaaatattccgcgacagatgtctttcta
+7723866/1
@@CDDDD?FFHHHIHGIGCCFHGGGIGGIA?CEHG@AFGEGHCHIIIEHG
@3628704/1
ggcatcaagcaaactctggtgccttgggaagcctttgtgcgccacatcaa
+3628704/1
BC@FFFFFHFHFFGHIJHIHHIJJJJFGIIIGHAGIIIJJJJJJIJJJJG
@7208075/1
accagtggtcttcttgaacttcttcaattgacgcaagaagtaccagaaac
+7208075/1
<@@DDDAD?ABDFEBBCFACFHEHFBHGGBE@FH:CFHBC:?FFEEHG@F
@6194208/1
cagtggtcttcttgaacttcttcaattgacgcaagaagtaccagaaacgg
+6194208/1
@@CDFDFEHHBHHIJJGJIJJIIHGJJIJIJJJIGJJGGGIJIIJJJJII
@546788/1
cttcacctgtggccggcggcacgcagacgccttgatgacctc
+546788/1
@@@DDDDDHHHHFGHG>GEGI:FH>45D=AD@ECCCCE36;@
@23345/1
gacgcaagaagtaccagaaacgggacttagccacaatctggtctggagag
+23345/1
C@CDFDFFFDHFHEFEHIGIICHHGH@BGGIIGIEIIEIGHHHGEGGIEH
@4143691/1
ggcgcttgtggtggtgcacgcgcttgggcagagggaatctgattgtgctg
+4143691/1
@;8ADD<DAA?FBFGBGGAHEHGIIIEGBGBGCEG>AFAGECHHEGEEGC
@5676133/1
gccagatgccaaagttcttgatcttcactgggctcttctctgggatttcc
+5676133/1
@<@DFFFFGFHHHIHGHIIIIIECHHIIIHBGGHGIIIIFIIIIHIIGII
@6194394/1
gtcacggtagcactgagtgacggcacctccgacactgaggtcacggtact
+6194394/1
CCCFFFFDHHHHHJJJJGHIJJJIIJJJJJIJJJJJJIJJFHJJJJGIHG
@1063918/1
cgcaagaagtaccagaaacgggacttagccacaatctggtctggagagaa
+1063918/1
CCCFFFFFHCFHHJJJJJJJJJIJIJIJJJJJJJJJJJJHHIJJJJJJJJ
@5676320/1
gtacacagtgaacaaaattgcaatatagttattctaatatttgattgata
+5676320/1
CCCFFFFFHHHHHJJJJJJJJJJJJJJJJJJJJJJJJJJJJJJJJJJJJJ
@4143997/1
agcaaactctggtgccttgggaagcctttgtgcgccacatcaatgttgat
+4143997/1
CCCFFFFFHHHHHIIJJJJJJIJJJJJJJJJJJJJJJJJJJJHIJIJJJJ
@6194882/1
tgtacacctgagcgagactcataacgcagccagatgccaaagttcttgat
+6194882/1
CC@FFBBDFHHHHJJJJJJJJJJJJJIJJIJJIIJIJJJJJJGHIIJJJI
@7209135/1
cgcaagaagtaccagaaacgggacttagccacaatctggtctggagagaa
+7209135/1
CCCFFFFFHDHHHJJJJJJJJJJJJJJJJJJJIIJIJJJIJJJJJJGIIJ
@4657843/1
ctagtaatgtatgctttctccttctgcttgggagcacccttgaagtcctc
+4657843/1
CCCFFFFFHFHHHJJJJJJJIIJJJJJJJJJJIJJJJJJJJJJJJJJJJJ
@7209261/1
ttcaaggggatctgagaatggtttagattcacaattttgtccgctggaca
+7209261/1
@BCFFFFFHFHHHIJIFGHIJHIIIJHIJJJJIJJIJGIJIGIGIJJJJG
@1576211/1
ctagcacgtagttctcagcttccctgcaaagttaaccatcttgtattcaa
+1576211/1
@@@D=;D@=AC<<C<E:A:AA:AG9<BEBBCGFFGDF@GGECFFCDGI@B
@7209355/1
gtccggaacatcaaatatcttgacttggcaaagagttgtcgatatgtgga
+7209355/1
CCCFFFFFHHHHHJJJJJJJJJJJJJJJJJJJJIJHIJIIJIJJJJFHIH
@547669/1
gtacacctgagcgagactcataacgcagccagatgccaaagttcttgatc
+547669/1
BB@FDDDDHGHGHIJIIJJJIJIJJIIGIIIIJGIJIJIJJHJJJIIJJH
@1064592/1
ctgcagggatccctcgctaatattacgaaacatttcttctgtcaatttga
+1064592/1
@@@DDEADFHHHGEHHHBEHDHIGGIJJIIJGEF@GIGHBBBDHGGFHGI
@1064668/1
gttctcagcatggtaagaaggtggcggccagaatctagacatgcacagct
+1064668/1
CCCFFFFFHFHHHHHIHJJJJGHIJGJJJJJIJCHIJIIJJJIJIJIJJJ
@1576484/1
cctaaataatgctgaatattaaactggaaatatccacacgtatttttttt
+1576484/1
CCCFFFFFHHHHHJJJJJJJJJIJJJJJJJJJJJJJJJJJFHHJJJJJJJ
@5676869/1
gagaagatcctcatcttgtatagaggaggcttgggctcgctctccgaagg
+5676869/1
CCCFFFFFHHHHHJJJJJJJJJJIIJIIJJJJHGIJIIJIJIIHIJHIIJ
@1064913/1
ctcgaataggaagtaatggaattttttgaccaactggaacatagcagcgt
+1064913/1
@CCFDFFFHHGHGCHGIIJIJJJJJJJJJJJIJJJJJIJJJJIJJJJJJF
@1576681/1
cacggtagcactgagtgacggcacctccgacactgaggtcacggtactcg
+1576681/1
CCCFFDFFHHHHHJJGIIJJJJJJJJGJJJIIJJJJIJIIJJJJFEGIJH
@4658652/1
cactgagtgacggcacctccgacactgaggtcacggtactcgcggtacat
+4658652/1
@CCFFFFBFHHHHJHJIEHJJJJIIIJJJJFHIIII?FHIJJIJHHDDFB
@2087153/1
tgattatttaatttgacataacttttttatttatgaaccgattgacatga
+2087153/1
@C@FFDFFHHHHFGIHGIHIIIIGIJJJJJJJJJJIIIGIJJJJIIJJJI
@25197/1
ctccatactttgtttcatttaaatttacgggctatgccatttatcctcgc
+25197/1
C@CFFFFBCA?FCGHIEGIGEAFBHCHEGGGAF>FHIGBGDHIIIICGHG
@4659123/1
gctactgctgttgagcagaataaaactgaaaaataaagatttttttctac
+4659123/1
CCCFFFFFHHHHHIJIIIIJIJIJIIJJGIJJJIJJJJJIJJJJIJJJIJ
@2087617/1
gtcgacggcgatgagagcccacgatgtaagtgcttcgggcttcaacagct
+2087617/1
@@@DFFFDFGHH?GHB9BGGGIIJIGHDHIFCGIIJEGG>BEBBEFFEEE
@5677925/1
ggcagagggaatctgattgtgctgttgtggaactgcttcacctgtggccg
+5677925/1
CCCFFFFFHHHHHJJJJJJJJJJJHJJGGIJJJJGJIJJJJJIHIJJJIJ
@2087854/1
ggtggtgcacgcgcttgggcagagggaatctgattgtgctgttgtggaac
+2087854/1
???=DDDDHHHHHIGIGGGHIFEGGEAFHGGDFGIEHIFIIIGGGIIII@
@3116997/1
agaaaagtgctgtctgtacattgaaaataaaaataaaaaaaatagcaggg
+3116997/1
CCCFFFFDHHHGHJJJJJJJIJJIJJIIJJJJJJJJIJJJIJJJJJJIJJ
@5163468/1
taagacacggatcgcatacaccgtgaatataagtggcaaaggtagtaagt
+5163468/1
CCCFFFFFHHHHHJJJJJJJJJJJJIJJJJJJIHIJJJJJJJFHIHIJJF
@549294/1
cctgtttcaaccacagacaaatcatagcatttgtaaaatatttctatcac
+549294/1
@??BA?DDBFDDHGGF9FGAGEI<FH9FHH@9?<EHIGICG>DHGGEIIH
@4144809/1
tgctgggcctcttgtatgcgaaggtgttgaggcgcttgtggtggtgcacg
+4144809/1
CCCFFFFFHHHHHJIJJJJIFGIJ?FHHIIJJFIIJJJJGJFEGGHGIJH
@5678495/1
ggcctcttgtatgcgaaggtgttgaggcgcttgtggtggtgcacgcgctt
+5678495/1
CC@FFFFFHHHHHJJJJJJFHHIJJJJJJJJJJIJJHIJFHIIJJJHHFD
@2600097/1
gttgtggaactgcttcacctgtggccggcggcacgcagacgccttgatga
+2600097/1
@@@DDFFFHGGHHIIIEHEGEHIIGIGIIJIIJJGHFDCDBDDDDCDDCD
@4659747/1
gtcacacggtagcggaaggtgggttcgtgaatcatgccctcaatctgcac
+4659747/1
CCCFFFFFHHHHHJJJJJJCGIJFHJJIJJJJJJJJJJJJJJJJJJJJJJ
@7211570/1
ctggctcccatgtcacggtagcactgagtgacggcacctccgacactgag
+7211570/1
CCCFFFFFHHHHHJJJJJGIIJJJJJJJHHJJJJJJJJJJJJJJJJJJJJ
@5164108/1
cgcaagaagtaccagaaacgggacttagccacaatctggtctggagagaa
+5164108/1
CCCFFFFFHADHHIIJIGGHHIJJJIEGJJGGIJGIIGH?DHIIIJIJJJ
@5164155/1
gtagacacacgcctgtgtaaatattcagcaaattcgtcctgtggaggtat
+5164155/1
@@@FFFFFGGHDDIIFEGAHGHJIIJIJJJJEGIJJHIJJIGJJGGG?DH
@550287/1
ggtgctgggcctcttgtatgcgaaggtgttgaggcgcttgtggtggtgca
+550287/1
B@?DDFFFHFHHHJJJJJIFIIEHGJ@EEGHJGIIIIIJJIJJCAGHGHE
@4145601/1
gtggctttcagtgaaacatcaaaatttatcgatctttgattctgatctag
+4145601/1
@@?BDDDDFHDDFGCHAGEBIE<EEFHIIBFHIGGHHIDGICFCGEFGGE
@3632568/1
gcacgcgcttgggcagagggaatctgat
+3632568/1
:=@?DD?DCFF=FB?11?G6C@@DEF4B
@4145607/1
atcggctaaaaaagaatgttctctcgcgccaatggcatgtatacatgcct
+4145607/1
CC@FFFFFHGHHHJIIJJIHHIJJJJJJIJJJEGIJIIJGIIJJJJJJJJ
@2600762/1
gtgctgttgtggaactgcttcacctgtggccggcggcacgcagacgcctt
+2600762/1
@@@FFFFFHHHFGHJJGJJJIHIIIJJJIIIJEHGGGHHFDDDDBB?BBD
@3632706/1
gcttcagcagagtgcacacaatggtgaactggcgttcatgcggcaaacgc
+3632706/1
@@@DD?D;FDBFFHD>FGH;FHEE<C@AFEGIEF?DDABGGD@BEHGCGE
@5164713/1
ctgtcatctggttcatacggcgcgcggtcgcctccttgatgcattgcgtc
+5164713/1
@@@DDFFFDBDHHGEFEBGGHDH>EHGDBHHGAHEEECCHFDC@BB;=99
@4660634/1
ggatgtagctgccattatgtagactgttg
+4660634/1
@@@?DADBDDBD?<EGF9CCF4CHBE<<A
@1066008/1
acacgattatgaagacgaagcggacgtcacggtaagcattcatcagaatg
+1066008/1
@BCFFFFFHHHHHJJJJJJJJJJJJJHJJJJJHIJJJJJJJJJJJJJHHH
@2088112/1
cgatgtcgaacccaaaaatgtaattaactttttttttgtctgtttgtctg
+2088112/1
C@CFFDDDBHFFGIIGIIII<CEFGFGBEGGHGGIIIGCHIA=CHGHAEH
@3118885/1
ctggttcaaattcaaataaaatcactctgcaatcctgcctcacatgattc
+3118885/1
CCCFFFFFHHHHHJGHIJJJJJJJJJJJJJJJJJJJJJJJJJJJJJJJJI
@7727191/1
ggccatagaacaaacaaaacttaagccttattataaaaggtataaatatt
+7727191/1
CCCFFFFFHHHHHJJJJJJJJJJJJJJJJJJJJJJJJJJJFGIIJJJIJJ
@3118931/1
gccagatgccaaagttcttgatcttcactgggctcttctctgggatttcc
+3118931/1
?<=DBDBB>F>F?AFE?<CA<F?CHC?ABC32CCE?GH>CDH@F8DDBHF
@2088412/1
gggaatctgattgtgctgttgtggaactgcttcacctgtggccggcggca
+2088412/1
B@CFFFFFGHHHGIJJJJJJIJJJIJJJJJJJJJJJJIHIJJJJJJJHFD
@6195845/1
gtttcttggcatctatagatgtcggtggcgcacagggcacgcttgcgcat
+6195845/1
C@CFFFFBFHHHHJJJJJIJJJIJJFHIJJJJJJJIJIJIJIIIJIJJJF
@7727560/1
catttggctttgtcccagtaatctaccccgtcttcaccgctgtaaccacc
+7727560/1
CCCFFFFFHHHHHJJJJJJJJJJJJJJJJJJJJJJJJJJJJJJJJJIIJJ
@26717/1
cacagtttgagttgggggtcgcacgtcatattccaaggtagttactaatg
+26717/1
@CCDDEFFGDHFHHIIIJ?EGIGGIFGHIIIIJJIIIGCFHCGHIJIIIH
@26821/1
agtcgtttaagaggagttcagtgacatacacacgtacagaagaattatat
+26821/1
@@BFFFFFHHHHHIBHEGHIIHHIJJJIGIJIJGGGGGIGHICCHIIGGG
@2089171/1
ccctaagtgagtattcatctattaaattcaaacgcagagctcattatgtt
+2089171/1
@CC?DDDFBHGFBGHHGGHIIJJJJJIGHIJJJIGIJGIIJJJJJJJAHI
@5166218/1
gtaggtgctgggcctcttgtatgcgaaggtgttgaggcgcttgtggtggt
+5166218/1
@CCFFFFFHHHHHJJJJJJIJIJIJIIIJHHHIJIIJIJJJJJIJJGIH;
@3119998/1
gttcacattgacaaacttaggtttgcttacagccattcccaactgtcctc
+3119998/1
CCCFFFFFHHHHHIJJJJJJJJJJJJJJJJJJJJJJJJJIJJJJJIJJJJ
@6696688/1
cgctaatctcagaaacggctgatccgatccggatgcggttttcacgaata
+6696688/1
CCCFFFFFHHHHGJJJJGJJJIJIJJGHJIGIIIIIJJ@GHHJFHGIIHE
@6196880/1
gcagccagatgccaaagttcttgatcttcactgggctcttctctgggatt
+6196880/1
@C@DDFFFBFFDFIIIGHHGIIIIIGEGDCHHHGGGFGHECHIIIIDIII
@3634823/1
acagataaacagacaaacagacaaacagacaaacagacaaacagacaaac
+3634823/1
@CCFFFFFHHHHHJJJJIJJJJJJJJJJIJJIJJJJIJJJJJJJIJJJJJ
@3120384/1
agcgagtcatttagctgaagttttaatattacttgaattacactacatca
+3120384/1
@@@FFFDDHHHHHIIEHIGHACEHHHIBHCFHIGGIIIIIG>FHGIIIGI
@5681376/1
gataaagataagtataggctcaaaacctaacgacatcaatcaccagctta
+5681376/1
CCCFFFFFHHHHFHJJIJJJJJJJJJJJJJJIJJIJJIJJIJJJJJIJJJ
@3120466/1
atcaatttatcttcaaatgacgacaccacagttccagtctcaggcacatt
+3120466/1
CCCFFFFFHHHHHJJJJJJJJJJJJJJJJJJFHJJJJJJJJJJJJJJJJJ
@4146385/1
gtctttgtacaccttcaggtgatcgaacatcatgtcttcaaactccacta
+4146385/1
@C@FFFFDHHHHGIGGIJIFFHIJJJGGGIGIJIJIJIIIIFG>DHIGIG
@6697315/1
ccacaatatattcgtgaaaaccgcatccaactcggatcagccgtttctga
+6697315/1
CCCFFFFFHHHHHJJJJJJJJJJJIIJJFHJJJIJJJJJJJIIGHHJJJG
@5167249/1
cttcaaatgacgacaccacagttccagtctcaggcacattgccattagta
+5167249/1
@@@ADA?A?DFBFFGHH?EDGFDGGIHHHGCBCHB@ADCGBFH>BFGGH@
@3120914/1
gttgaggcgcttgtggtggtgcacgcgcttgggcagagggaatctgattg
+3120914/1
CCCFFFFFHHHHHFHHJIGGHGIJIIJIJJIIIJJIIJJIHHHGFFFFFE
@3121008/1
gccagatgccaaagttcttgatcttcactgggctcttctctgggatttcc
+3121008/1
18?D=>DABDDHDHDHHHEIIIDH@FHHGDG;FCFHEBDHGG<BD9BBFH
@4147697/1
gaggaagtaggtgctgggcctcttgtatgcgaaggtgttgaggcgcttgt
+4147697/1
C@@FFFDDHDDCFGIJIIIIIJJJJHIJJJJGGHJFFDGIIJJBGHIIGA
@3121810/1
tttttaaactcatattttcatggtaccaagttatgaatttttcaaatcgc
+3121810/1
CCCFFFEFHHHHHJJJJJJJJJJHIJJJJJHIIJJJJJJJJJJJJJJJJJ
@1068020/1
tccgtcttgggtgaggcataacggggtgggttttacagactagaacccac
+1068020/1
CCCFFFFFHHHDHIJJJIJJJJJGFG?@FG7BCHAG@>@AFEGEH>DHHA
@3122110/1
gccagatgccaaagttcttgatcttcactgggctcttctctgggatttcc
+3122110/1
CCCFFFFFHHHHHJHIJJJJJJJJJJJJJJJJJJJJJJJJJJJJIIJJJJ
@554461/1
ggcatctatagatgtcggtggcgcacagggcacgcttgcgcatgacatct
+554461/1
BCCFFFFFHHHHHJHIJJHJJIJJJJJJJJJJJJIJJJJJJJGJIJJJHH
@1579408/1
acgatttcaccagtggtcttcttgaacttcttcaattgacgcaagaagta
+1579408/1
CCCFFFFFHHHHHIJJJJIJJJJGJJJJJJJJJJJJJIJJIJIIJJJJDH
@1068332/1
ggtgctgggcctcttgtatgcgaaggtgttgaggcgcttgtggtggtgca
+1068332/1
@@@DFFFFHFHHHJJJFHGGIJEGIIGHDHIEIGGHGHGGFHICHGAHIE
@1579611/1
actggagctcctgctggagatgtgggtgtagctttaaggggatctgctgt
+1579611/1
CCCFFFFFHHHHHJJJJGGEIHHHIJCFEHIJJJJIIIJIIDGIIJJIJH
@5168824/1
cttagcgttcacattgacaaacttaggtttgcttacagccattcccaact
+5168824/1
CCCFFFFFHHHHHJJJJJJJJJJJJJJHJJJJJJJJJJJJJJJJJJJJJH
@1579726/1
gtctggagagaagatcctcatcttgtatagaggaggcttgggctcgctct
+1579726/1
CCCFFFFFBHHHHIJJJJJJJJJIJIGGIJHIJHGIIJIDDFGGHIIEHE
@4662006/1
gccagatgccaaagttcttgatcttcactgggctcttctctgggatttcc
+4662006/1
CCCFFFFFHHGDDHEEFHGGBFHGJJIGIGCEIJIIIIIGIJJJIIJIJJ
@1580356/1
agtgcatcaagttctcctgcttcatacaataacttgcaagcatttagagc
+1580356/1
@CBFFFFFHHHHHJJJJJJJJJJJJJJIJJJJJJJJJJJJJJJJJJJJJJ
@4662539/1
ctgtggccggcggcacgcagacgccttgatgacctccactttgatgatct
+4662539/1
CCCFFFFFHHHHHJJJJJJJJJJJHHHHFFFFFFEEDEECDDDDDDEFDE
@7731947/1
ggcaacatcttctttggtttgtcaggggtaatgctaacgtcatagcgata
+7731947/1
CCCFFFFFHHHHHJJJJHIJJJJJJJJJGHJJJJJJJJJJJJJJJJJJJJ
@4662646/1
tgatagtgaatacaagatcgtggggtgggcccaccaggccgttacagatg
+4662646/1
@@@DDDDDDDDFDBBGCFECA3C:F1?D:;FGHGGHICGHGHHGHC>=C>
@7214367/1
ggtggtgcacgcgcttgggcagagggaatctgattgtgctgttgtggaac
+7214367/1
@CBFFDDEHHHHHJIJIJJIJJIIJJGIEHJJJJJJJJJIJIJJIIJGJI
@7214387/1
ggtgggttgtcctgcagagcttgccacatcttgtaagcagcctgacgctt
+7214387/1
CCBFFFFFHHHHHJJJJJJJJJJJJJJJJJJJJJJJJJJJJJJJJJJJJJ
@3638239/1
gcactgagtgacggcacctccgacactgaggtcacggtactcgcggtaca
+3638239/1
CC@FFFFFCFDHDGAGIIGGGHIIGJJJGIJGIHIIJJIIJIIJEHEFFD
@3638268/1
gtagttctcagcttccctgcaaagttaaccatcttgtattcaaaagaaaa
+3638268/1
?:?:ADDDBBCDFEBEFEEEEHII@HHHIIFF<GFFG>FCDGEGIICGEE
@555816/1
agacgatttcaccagtggtcttcttgaacttcttcaattgacgcaagaag
+555816/1
CCCFFDFFHHHGHJJJJJHIJIJJJIJIIIJIJJJJJJIJJJJJIIIJJJ
@5683733/1
ctttggtttacgttccagttctcgattatcgaacttttcgccatgagtaa
+5683733/1
@@;DDDDDHBFDFDGIBEFDFHIGCGGIGHGGEFHIGI@FFHHIE<FBGA
@2603111/1
gctctcaggcaggcaagatgggcgtagtaggtaggcgtagggtaagacac
+2603111/1
CCCFFFFFHHHHHJJJJIJJJJJJGHHFIIJHGJJJJIJJJJCGHIJJJI
@2603196/1
acgacttatagtacactatttccacaacagtaccgaagcgctcggccgat
+2603196/1
CCCBDFFFHHHHHIIJIJJJJJJIJIJGIIHIJIIIJJIJJJJJIJJJJH
@556347/1
cctgagccatagcaaacagccactggcaatgtggatagctggacaaggca
+556347/1
CCCFFFFFHHHHHJJJJIJJJJJJJIJJJJJHIIJJJJJJJIGIJJJJJJ
@3638815/1
gcaagaagtaccagaaacgggacttagccacaatctggtctggagagaag
+3638815/1
CCCFFFFFHHHHHJJJJJJJJJJJJJJJJJJJJJJJJJIHJJJIJJJJIJ
@556403/1
caaagttcttgatcttcactgggctcttctctgg
+556403/1
@@?BADDDF>::D:A<E<C<A3C:<<<AC?AA?:
@1581300/1
ctcttgtatgcgaaggtgttgaggcgcttgtggtggtgcacgcgcttggg
+1581300/1
@C@DFFDFFHGHFEHIIHEGHEHJEGGHJEH@DHIJHFEGGGGEEEFFDD
@6699277/1
tgatcaaacgctattaattcattagcgaaaaacttatttttcacttttaa
+6699277/1
CCCFFFFFHHHHHJJJJJJJJJJJJJJJJJJJJJJJJJJJJJJJJJJJJJ
@1581503/1
gttcctctttacaagtagactcatctttagcacttggttcgtcttttgaa
+1581503/1
@@CFFFFFHGHHHIJGGIIIIIIJJJJJJJIJJJJIGHIIGHIJJJJIII
@5170696/1
gaggaagtaggtgctgggcctcttgtatgcgaaggtgttgaggcgcttgt
+5170696/1
@@@ADDDDHHDH?EEHAHEHHIAHAFE@HGG=DFG:DGGGGGH@EHBG@@
@7733112/1
ccctggcgtaaaataacgtcaatacattggatctcctcagtaggatggca
+7733112/1
CCCFFFFFHHHHHJJJJJJJJJJJJJJJJJJJJJJJJJJJHJJJIJJJJJ
@2603951/1
catactgtagcttgggtggtggcaatactcggccgcgaacctccatcata
+2603951/1
CCCFFFFFHHHHHJJJCFHCDGGHIJJJJIJJIIIJJIIHHHFFFFEEED
@7733322/1
ggttcatcttttgaagattctgatattgatagttttttcattccctgcag
+7733322/1
@@BFFFFFHHHHHJIJIJJJJJJJJJJJJJJJHIJJJJJJJJJJJJJJJJ
@1069641/1
gcgacctcgagcgacgaatcacatgaaagggggagggggg
+1069641/1
@@@ADDFDHHGDFAGIJJIGGCEHIJIJJIGGGAEEDCD6
@29069/1
cacagggcacgcttgcgcatgacatctatacatgccattggcgttcaaaa
+29069/1
CCCFFFFFHHHHHJJJJJJJJJJJJJJJJJJJJJJJJJJJJJJJJJJJJJ
@5684899/1
cctgatagagacgatttcaccagtggtcttcttgaacttcttcaattgac
+5684899/1
CCCFFFFFGHGHHJJJJIIIJIJIJJIJJJIJIHIIIIJJJJJGIIJJII
@4150028/1
tgctgggcctcttgtatgcgaaggtgttgaggcgcttgtggtggtgcacg
+4150028/1
CCCFFFFFHHHHHJJJJJJJHHIJCGGGIHJJJJJJJJIJJIJJGHIJJH
@7733921/1
ggagctgatgcttgctgggcctcaactgttggagctggttcagccttttt
+7733921/1
@CBFFFFFGHHHHJJJJJJJJJJJJJJJJJIIJJJJJIHIIJJJJJJJJJ
@7733956/1
cagcatacataataaaattagaggaagtaggtgctgggcctcttgtatgc
+7733956/1
CCCFFFFFHHHHHJJJJJJJJJJJJJJIJIJHIIJJJJIJJJJJJJJJJJ
@2604058/1
cccaccccgctatgtcaagtcaagatatttgacgttccgacgtccgaaac
+2604058/1
CCCFFFFFHHHHHJJJJJJHJJJJJJJJJJJJJJHIJJJJJJHIJJJHHH
@1070316/1
ccgtcattgaacaatctcgtatgatgccgtttctgtaccaataggaacaa
+1070316/1
CCCDFFFFHGHHHJJJJJJJJJJJJJJJJJJJJJJIJIJJJJJJJJJJJJ
@557998/1
cctggttccacgttatattggacattaggaccgtcattgaacaatctcgt
+557998/1
CCCFFFFFHHHHHJJJJJJJJJJJJJJJJJJJJJJJJJJJJJJJJJJJJG
@4150498/1
ggttattgttatgtcgatgtcgaacccaaaaatgtaattaactttttttt
+4150498/1
BC@DFFFFHHHHHJJJJJJJJJJJJJJJJJJJJJIJJJJIJIIIJJJJJJ
@6199729/1
ctcataacgcagccagatgccaaagttcttgatcttcactgggctcttct
+6199729/1
B@CFFFFFGHHHHJIIIGJJJJIIJEHGJJGIGIJJIIJIIIFIJJIJJI
@30078/1
ctgtgatctgtttcttggcatctatagatgtcggtggcgcacagggcacg
+30078/1
@CCFDBDFGGF?FHJHGGJGGGIJIJIJJJHHGI:FFEIIJIIIIGGIGI
@3640466/1
cgccccctggcgtaaaataacgtcaatacactggatctcctcagtaggat
+3640466/1
CCCFFFFFHHHHHHIJJJJJJJHIJJJJJIJJIJJJJJJJJJHIJJJJIF
@1581853/1
cagccagatgccaaagttcttgatcttcactgggctcttctctgggattt
+1581853/1
C@CFDDFFHFFDHIBFEFFHHIJJEHGGGH@ECFFHIIIIIJJJGEIIJJ
@2604979/1
gctccagtactttagctttgacagtgtaaaacttctcggaaatctccaat
+2604979/1
CCCFFFFDHHHHHJJJIJJIIJJJHIJJJJJJJJJJJJJIJJJJJJJJJI
@1582106/1
gatttctatttcccaattaaaccttatattaatacaatggtgactattaa
+1582106/1
B@@FFFFFHHHHHJJJJJJJJJJJJJJJJJJJJJJIJJJJFHIIJJJJJJ
@3126084/1
gggcctcaaaaaatcacgtttatacatttttttttta
+3126084/1
CCCFFFFBHAHBHIIIGICFDBCFHGGGGIIIIGIB@
@1582238/1
cccagacctagcccaaattcttcttcttcagccggctttggtggttcttt
+1582238/1
CCCFFFFDDFHBHIJJEHJJIIJJJJJJJIEHIJFIIJGGEBFG@FHIJJ
@7735156/1
tgtagctttaaggggatctgctgtctgtggagctgatgcttgctgggcct
+7735156/1
@@@DDBDDHDH?A?E@CCHEHEDCCCFHGIGGGIIIGC@BGIGGGCHHHI
@4664462/1
gtggattttaatgttattattacagcatacataataaaattagag
+4664462/1
@@@DDDD>FF<DFEF?FF:AF>:<<<;<@DAF@C@HCCFFFE<>F
@1582333/1
gtggattttaatgttattattacagcatacataataaaattagaggaagt
+1582333/1
??@D?DDDHHBFHFHBGHFHIHIJICGGEHCFBFF<CGHHICF9DD>DGF
@7217425/1
gggatatggaattttaatttatgccccctttaaaaaaagctcgatctcaa
+7217425/1
@??A?:B?<4CF<E<2<CBHFEC<EAF8C?<?CFGIB6?BFFFEB2=FFF
@7217776/1
ggatcactcgctaatattacgaaacatttcttctgtcaatttgatcgcct
+7217776/1
@@@DDFDEHFGHGIHBHGGIGGIJGGFEFIIHHHIGHCCIIJGGIIFIJJ
@2092017/1
cttcaattgacgcaagaagtaccagaaacgggacttagccacaatctggt
+2092017/1
@BCFDFFFHHHHHIJJJJJIJGIJJJIJJJJIJJJJIIFIJJJIGIJIJG
@3641548/1
cacgtagttctcagcttccctgcaaagttaaccatcttgtattcaaa
+3641548/1
@BCFFFFFHHHHHJJJJJJJJJJJJGIJJJJJJIJJJJJIJJJJJJJ
@31235/1
actgagtgacggcacctccgacactgaggtcacggtactcgcggtacatg
+31235/1
CCCFFFDFHHHHHIJJIJJJJJJJJJJJIIIJJJJFHIJJGJIHBBFFFE
@3127121/1
ctacatttccgtccatcattttgtcaacgaactcttctg
+3127121/1
?8==B=D?2:C22<AEEEF?F@EFIE<?E;:CBCCDAC<
@2092723/1
ggaagcctttgtgcgccacatcaatgttgataaaggctttattggtaaat
+2092723/1
CCCFFFFFHHHHHJJJJJJJJJIIJJGIJJJJGIGGIHIJIJJJJJJJJJ
@1070953/1
agcaaatggaaaaaaaaattggtgaaaagaatcacaagtaagatactgca
+1070953/1
CCCFFFFFHHHHHJJJJJJGIIGGGJIJJJIJJJJJJJGHJJHHIIDHII
@7736445/1
ctttcctcggactaaattgttctatcttcatcctaccagccagattgaac
+7736445/1
CCCFFFFFHHHGHJJIJJJIIJJJJJJJJJJJJJJJJJJJJJJJJJJIJJ
@3127407/1
cccatgtcacggtagcactgagtgacggcacctccgacactgaggtcacg
+3127407/1
CCCFFFFFHHHHHGJJJJJJIIIIDHIGJHGIJJIIIJEIIJHJICHGII
@5174367/1
agcactgagtgacggcacctccgacactgaggtcacggtactcgcggtac
+5174367/1
CCCFFFFFHHHHHJJJJJJJJJJJJJJJJJJJGHIJJJHIJJJJJJHBEF
@2093024/1
ttcaaattcaaataaaatcactctgcaatcctgcctcacatgattcatcc
+2093024/1
CC@FF?DBFFDHGIIIDGGFGDFGHIIIGDH>HEH@GEHGIIGIGEEHI@
@560573/1
aggtgctgggcctcttgtatgcgaaggtgttgaggcgcttgtggtggtgc
+560573/1
BCCFFFFFHHGHHJJJJJJJJJJHIIJCGHHJHIJJJJJJJIIJHJJHHH
@560779/1
ctcgacgagcaagtagttcttgaagcacagacacaggtgtcttcaacgga
+560779/1
CCCFFFFFHHHHHHIJIJJJJJJJJJJJJJJJJJJJJGIJJJJJJJJJJI
@5688409/1
gtagcactgagtgacggcacctccgacactgaggtcacggtactcgcggt
+5688409/1
CC@FFFFFHHHFHIIIIJJJJJJJJJJJJJJJJIHIIJJJFHJJJJJHFB
@4151908/1
ccttcttctcttttttctcctttcttttgcgagctgctgccgaaagatta
+4151908/1
@C@BDDDEBFHFHIGEHGBCDDFGIHGHIGA@GGGAB9?<BFA;;@F@@H
@560929/1
ctgtggccggcggcacgcagacgccttgatgacctccactttgatgatct
+560929/1
BCCFFFFFHHHHHJJJJJJIJJJJHHHHFFFFFFEEDCEDDDDCDDEFDE
@6701244/1
gcctggccctcagcgacatgtaagacttcaatggggaagtaaatgcatct
+6701244/1
CCCFFFFFHHHHHJJJJJJJHHIJJJJJJIJJJJJJJJJHHIJJJJIJJE
@3642867/1
cccagacctagcccaaattcttcttcttcagccggctttggtggttcttt
+3642867/1
C@CFFFFFHHHGHJIJGIJJJJIJJJJJJJJJJJJJJJJJJDHIIIJJJI
@5175062/1
caggattgaaacgtcttttatgttgggacagctatcttcataaaagctaa
+5175062/1
CCCFFFFFHHHHGIJJJJJJJJJJJJJIIJJJJJIJJJJJJJIJJJIJJJ
@5175125/1
aacgcagccagatgccaaagttcttgatcttcactgggctcttctctggg
+5175125/1
CCCFFFFDHHFHHEEFHGEDAEHHGIGGHIIGIIID?CFDGIIIEHGFIG
@3643040/1
gtaggatggcaaagagacgaagcgcgcgttctcatgtaatttttaatgtt
+3643040/1
@??D;ADDFHF?FGHEHIEHIIIGEB@D@@BFGD;FIADGCHHGIGHFEE
@3128231/1
ctgcagcaatgctgggaacattcgactgatccggtgagggatgcgtgacg
+3128231/1
CCCFFFFFHHGHHJJJJJJJJJJJJJJJJJJJJJHHIJJJJJJJJGIJJJ
@3643117/1
gcactgagtgacggcacctccgacactgaggtcacggtactcgcggtaca
+3643117/1
CCCDFDDDHHFHGBHEHBFIJIHGIIIGDDF9DHGGIBFFGGIJIFHBBE
@2605850/1
gctgggcctcttgtatgcgaaggtgttgaggcgcttgtggtggtgcacgc
+2605850/1
@@@FDFFDDFHDDGGIIHG?CFHFGEFIFGGAGGIDGFDH=FH@CEC=CA
@5689125/1
cctgacgcttagcaagtttcttagacttgccagttcccacttcacgacgc
+5689125/1
@@CDDDDDHHHHFIGIIJJEHIIDEGJGGIIBHHIJIGGGHGHGGHIIJF
@3643487/1
cggtagcactgagtgacggcacctccgacactgaggtcacggtactcgcg
+3643487/1
@@@BDFFDHFBB?FBHIBGHEHIII?HB@GIIDFGIDFHGIGGHAAGHIA
@7219884/1
cccattttcacaggcaagggatcctaacttcgcaaccactaattccagtg
+7219884/1
CCCFFFFFHHHHHJJJJJJJJJJJJJJJJJJJJJJJJJJJJIJJJIJJHI
@3643649/1
ttttttaaactcatattttcatggtaccaagttatgaatttttcaaatcg
+3643649/1
@@?BDFFFGHHHHIGIJJIJIJIJBDHIJJJBFEIIIEIGJBFGGIEIHE
@33357/1
gtggattttaatgttattattacagcatacataataaaattagaggaagt
+33357/1
@@BFFFFFHHHHHIJJJJJJJJJJJJIJJJJJJJJJJIJIIJJJJJIIJG
@562109/1
agtagctgtagcttcgtcagttgggtaataacatcattggataccgggga
+562109/1
@@@BAD>DHBBBFIIIHD=FHB?FG?9?:?E9C?C:CCFF@G?FGHA:F/
@2606545/1
ctgtggccggcggcacgcagacgccttgatgacctccactttgatgatct
+2606545/1
@@=DDEFFHHHGGJIJJJFIIHIIHHHEDFFDFFECCECCDDDDDDEFDE
@5176015/1
ctcgccatcaggacctgcaccatgcaccgccatgccatgtaccacgcctg
+5176015/1
CCCFFFFFHHHHHJJIJJJJJJJJJJJJIJJJJJJJJJJJJJIJIIIJJJ
@7220138/1
gcaagaagtaccagaaacgggacttagccacaatctggtctggagagaag
+7220138/1
C@@FFFFDADHHFIGGIIIGIIIIIIIIIIGIGCGHGIIIIIIGHDHIII
@5176098/1
gcctcttgtatgcgaaggtgttgaggcgcttgtggtggtgcacgcgcttg
+5176098/1
CCCFFFFFHHHHHJJJJIGHHHIJJJJJJJJJIIIIIJHIIJJJJJHFFD
@4667125/1
ctctggttcgattgggcctcaaaaaatcacgtttatacattttttttttt
+4667125/1
CCCFFFEFHHHHHJJJJJJJJJJJJJJJJJJJJJJJJJJJJJJJJJJHDD
@1584815/1
ctgccgccaattcactgttcattacctgtgaaaactgcccctcagataca
+1584815/1
?@?BBDDDDAHHHIGGIFGHIIIGGGIIIIIIIIIIGIIIIIIIIIIIII
@5176930/1
cggatctgttctgcaatccttttgtcaatttccttctgcttttcttcctc
+5176930/1
@@@FFDFFFHFHGIGIJIJJGHHGJJIJJIJIJJIGGG@FHIIHGIGGHE
@4152682/1
aggggtaatgctaacgtcatagcgataaattttaagggatttaaattcca
+4152682/1
CCCFFDDFHHHHHJJJJJJJJJJJJJJJJJJJJJJJJJJJJJJJJJJJJJ
@7221042/1
gaggaagtaggtgctgggcctcttgtatgcgaaggtgttgaggcgcttgt
+7221042/1
C@CFFFFFHHHHHJJJJJJJJJJJJJJJJJJJJJJHGHHIJJJJJJJJJG
@34697/1
ggtctatgtctatcggctccgatttgtcgtcccaaggaaactccttgtta
+34697/1
@@@DDDFFHHHGHJIGGGIGIGGGHHGHGIIJIDEGGDFHJIIHGIEFHH
@3645038/1
gtggattttaatgttattattacagcatacataataaaattagaggaagt
+3645038/1
?@@FBDBDDFDDFFEHGGHHIJGJJJIIJJIGGIIIJIEGIIJ>FG;DH?
@2094400/1
gggagggtcattcaatgtctccttccgtcttgggtgaggcataacggggt
+2094400/1
CCCFFFFBFHHHHJJIJGJJHHIJJJJIJJIJJJCGIJJJIJIJJJIJJA
@563652/1
gcaactgtacgaatgtgctcttgaggtacttgaacatgggctccacttgg
+563652/1
@<@DDDDDFHHHHBHAEEFHIIC<CE2CHHIIIIIIIIEH@GGIIGGGII
@4153222/1
ggttcaaattcaaataaaatcactctgcaatcctgcctcacatgattcat
+4153222/1
BCBFFFFFHHHHHJJJJJJJJJJJJJJJJJJJJJJJJJJJJJJJJJJJJJ
@3130911/1
gtcactattctaggattgtgtaggtaatattattaaacgaagaacatgcg
+3130911/1
CCCFFFFFGHHHHJHHIJHIIJJJJIIJJJJJJJJJJJJJJIIJJJJJJJ
@7740208/1
ctagtagctcgacagtggcatggaaccgctctgtcgtcgtaatgttctta
+7740208/1
BCCFDFFFHHHHHJJIIJJJJJJJJJJIJJJJJHJJIJJIJJJJIJJJJH
@564220/1
atgaaacaaacactaaatgtaaatttaagcatcccacaatatattcgtga
+564220/1
CCCFFFFFHHGGFIIJGIIFFHFHIJJEHEIJJGJJJJJJJJJJJIIEHI
@3130941/1
gttggagcttggtacaaagcaaaggtcgggcagttcgtcaacaagacatt
+3130941/1
B@@FFDFFHHGHDFHHIJIGIHHIGGEHIJBIIFHHGHIGIGIJIGIGIJ
@35326/1
gcttgtggtggtgcacgcgcttgggcagagggaatctgattgtgctgttg
+35326/1
CCCFFFFFDHHDFHIJJIJIGIGGIJJJGIIJFHIIIIGIJIJIIJJHGJ
@3130958/1
cttgttaatgcctggccctcagcgacatgtaagagttcaatggggaagta
+3130958/1
CCCFDFFFHHGHHIJJJJJJIJIJHHJJJIGGIHIGHIIIIJJIJGIHHH
@4153960/1
gaggaagtaggtgctgggcctcttgtatgcgaaggtgttgaggcgcttgt
+4153960/1
B@@DDDFFGHHHHJJFHJJJJIIIJIIJIJJGGIIBFGIJJJJJJJJJID
@7740697/1
cgcagccagatgccaaagttcttgatcttcactgggctcttctctgggat
+7740697/1
CCCFFFFFHHHHHJJJJJIIJJJJJJJJJJJJJJJJJJJJJJJJJJJJIJ
@5178644/1
gaggcgcttgtggtggtgcacgcgcttgggcagagggaatctgattgtgc
+5178644/1
CCCFFFFFHHFHHIGHEGGIIJJJJJJIJIJJJJJJJIJHHHHHHFFDFF
@2607660/1
ctgatttctatttcttttgtattttttattagatttttttttgtgtgtgc
+2607660/1
@@CBDEFFHFFHHGGIGHJC<EHJIGIFHIIF>GGHIJIJJJJHIFCCGI
@6203640/1
gcacctaatacaccgccgcttaaaagataggtaccgatgagcgcttccac
+6203640/1
CCCFFFFFHHHHHJJJJJJJJJJJJJJJJJJHHHHJJJJIJJJJJJJHHH
@1585514/1
gtacaaacaaaaacataaacacatctagactaattaataaaattggactg
+1585514/1
@@CDFF>DFFFFDHGDBGGEEFHGIHII9CBGEGIIIIGIIIGIG@FDBD
@36346/1
gcaagaagtaccagaaacgggacttagccacaatctggtctggagagaag
+36346/1
CCCFFFFFHHHHHJJJJJJJJJJJJJJJJJJJJJJJJJIJJJJJJJJIJJ
@1585739/1
tgcttaaatttacatttagtgtttgtttcatgtcaatcggttcataaata
+1585739/1
@BCFFFFFHGHHHJJJJJJFIIJJJGIJJJJJIJJJJJJJGIJIJJJJJI
@7222907/1
cgtttgttatgttatctagaatccgtgcaattgatatgtatacccccttt
+7222907/1
CCBFFFFFHHHHHIJJJJJJJJJJJJJJIJIIJIJJJJIIIJJIJJJJJJ
@3646919/1
attatgtttatcggcaatttcttcaagttgggcttggtaaggccttgcct
+3646919/1
CCCFFFFFHHHHHJJIJJJJIJJJJIIJJGJJJJJJJHHJIGJJJJGHJJ
@36647/1
ggcaggttgaactcacaccattcaatttaaaagaaactgggtgcgtg
+36647/1
???DD:ADD3<:D?@?EE1CBFE>AEFFCBCEBE9?DFIIIDDAD86
@7741643/1
gtggagctgatgcttgctgggcctcagctgttggagctggttcagccttt
+7741643/1
CCCFFFFFHHHHHJJJJJJJJJJJJJJJJJJJJJHJJJJJHIJJJJJJJJ
@2608640/1
cccgtttagcagcttcatccagaggcaagcgctccaagttgcttggaggc
+2608640/1
@CCFFFFFHGHHHIJJJJJJJJJJJIJJJIJJJJJJJJHIIJIJJJJIJG
@6204277/1
ggcagagggaatctgattgtgctgttgtggaactgcttcacctgtggccg
+6204277/1
@@@DD7DDD8CFFIAFGIIFEF?CCFHFFFIF@FECFCGCIIIIGGFIFF
@5179859/1
gccagatgccaaagttcttgatcttcactgggctcttctctgggatttcc
+5179859/1
CCCFFFFFHHHHGJIHIIJIJJJJJIJJJJGIIJJJJJGIJJJJIJIJJJ
@37062/1
gtaatttttgtctttcgcgaaatattccgcgacagatgtctttctagtgc
+37062/1
CBCFFFFFHGHHHJJJJJJJJJIJJJJJIJJIJJJJJJHIJJJJJJIEHH
@566366/1
atcagactatagttagtatagttataagactcagattgccatctcagaaa
+566366/1
CCCFFFFFHHHHHIJJFHJJJIIJJJJJJ3EHIJIJJJJJJJJJJJJJIJ
@7223431/1
ctcatcgggaggtgtggcagcctccttgaccattttagatatttgttgtt
+7223431/1
CCCFFFFFHGHHFHIIJIJJIJJJJJJJHJJJIIJJIJIJJJJJJGIIIJ
@2609251/1
cagcatacataataaaattagaggaagtaggtgctgggcctcttgtatgc
+2609251/1
CCCFFFFFHHHHHJJJJJJJJIIJJJIHIJIFHIJIJIIJJJJJJJIJJI
@7742358/1
cggtggcgcacagggcacgcttgcgcatgacatctatacatgccattggc
+7742358/1
@@@DDDDFHHHGHGIEHJJJJJJIJJJJJGIJJFHGIJIIJIIIJJJJJG
@5180203/1
gagtacttcatattagaaatcacttctttgattttcttcaagcgctcatc
+5180203/1
@CCBDFFFHFGHHJJJEGGHGEIJJJJJJJGHIJJIIJJJJJIIJJJJJG
@6205105/1
aaactatatctgtaccaaatttcaaccaaatccgtcaaatagttgcggag
+6205105/1
CCCFFFFFHHHHHIJIJJJJJJJJJJJJJIJJJJIJIJJJJJIIJJJJII
@4155388/1
gggctctgtgcctggctcccatgtcacggtagcactgagtgacggcacct
+4155388/1
@@@DDDDDDHDHHGB>GIBHEH@FDDHII?CGCEDCFIIBBFGEG6D@;B
@3133549/1
gttgtgtacacctgagcgagactcataacgcagccagatgccaaagttct
+3133549/1
@CCFFFFFHDDFFHDGIJBHHIIJIJIJJGIJIIIHIJIJJJJJIJIJJJ
@7742998/1
tggcaaagagttgtcgatatgtggatgtagctgccattatgtagactgtt
+7742998/1
CCCFFFFFHHFHHJJJJJIJJIJJIJJJJJJJJJJJJJJJJJJJJJJJJJ
@4155509/1
acagcatacataataaaattagaggaagtaggtgctgggcctcttgtatg
+4155509/1
@@CFFFFFHGFHDIIJJGGJJJJJIIJI<HCHIEHIGAGHIHHIJIJJII
@7743076/1
cggccttttatatttgttagctgtccttcattgagggtcgggaacttatg
+7743076/1
CCCFFFFFHHHHHJJJIJJIJJJJJJIJJIJJJIJIJGIJJJGIJJJIIJ
@2095438/1
gcagcatcttgtcgagaacatgaagccgctttggtttacgttccagttct
+2095438/1
CCCFFFFFHHHHHJIJIJJJJJJJJJJJJIJJGIJIIJJGFHIJJJJJJJ
@6205740/1
agtggtcttcttgaacttcttcaattgacgcaagaagtaccagaaacggg
+6205740/1
@C@FFFFFHHHHHJJJJJJJJJJJJJJJJJJJJJJJJGHIJJJJJJJJJJ
@5181051/1
gtcgtttaagagaagttcagtgacatacacacttacagaagaattatata
+5181051/1
@BCFDFFFHHHHHIIGHJJJIJIJJJJJJJJJIJJJJJJIIIIIIJJIJI
@567388/1
gttgaggcgcttgtggtggtgcacgcgcttgggcagagggaatctgattg
+567388/1
CCCFFFFFHHGHHHJJGIJIIJJJJIIJIJJFIJJJIJJJHHGHFFFFFC
@6205854/1
gggcttattctgcatacctgccatgcgctggtaagcgctatggactgccg
+6205854/1
CCCFFFFFHHHGHIIHJJJJJJJHIJJJIIJGHHIJJIIJIJJIIIGGIB
@3134143/1
cgttgtattcagctggtggagcagatatagcggtggaggggaacacagtt
+3134143/1
CCCFFFFFHHGHGJJIJJJJJIJIIIGIJGIJJGFHFHIHIAAHHJIIFH
@3649027/1
ggagtgagcacgggctctgtgcctg
+3649027/1
?@@D4ADDFFD?@EFFGIFH>@FG9
@1073066/1
gcgggtcggacgagccgtgccttttattgcttggtgagacacgagataaa
+1073066/1
CCCFFDFFHHHHHJJJJIJJJJJJJIJJJJJJJJHIIJIJJHHHFFDEDE
@2096186/1
cctggctcccatgtcacggtagcactgagtgacggcacctccgacactga
+2096186/1
BCCFFFFFHHHHHIJJJJJHIIJJJJJJJGIJJJJJJJCHJJJJJJJJJJ
@5181705/1
gccggctttggtggttctttggctgcctctggtggaggtttctcctgtga
+5181705/1
CCCFFFFFHHGHDHFHIIIIIFGIJJJJJJJJHIJIIJFHGIGIJJJIJI
@2096335/1
cttgccagttcccacttcacgacgcttcagcagagtgcacacaatggtga
+2096335/1
@@@FFDDDHHHGFGHHHIDHIJJIJDIJFGGGGGGIJIIGIICEGIJIEH
@567893/1
ggcgcttgtggtggtgcacgcgcttgggcagagggaatctgattgtgctg
+567893/1
CCCFFFFBADFCFHFFGHHGIIIGIIGIIIIIIIIFGHIIDHIIG@EIIH
@7744122/1
ccctcagatacaccgtcacggaatacaaatatcttcttcggcaatctgcc
+7744122/1
CCCFFFFFHHHHHJJJJJIIJJJJJJJJJJJJJJJJJJJJJJJJJJJJJJ
@5693694/1
gtcgctgataccagatttaaaaaaaaagaaattgtgattttaataaatat
+5693694/1
CCCFFFFFHHHHHJJJJJJJJJJJIJJJJJJIJJHHIJJJJJJIIIIJJI
@39081/1
ttcccgtttagcagcttcatccagaggcaagcgctccaagttgcttggag
+39081/1
CCCFFFDFHHHHHJJJJJJJJJJJJJJJJJJJJJJJJJHIIJJJJJJJIJ
@5693979/1
gtggcgcacagggcacgcttgcgcatgacatctatacatgccattggcgt
+5693979/1
@B@FFFFFHHHHHJJJJJJJJJJJJJJJJJJJJJJJJJJJJJJJJJJJJB
@1073737/1
gcactgagtgacggcacctccgacactgaggtcacggtactcgcggtaca
+1073737/1
CCCFFFFFFHHHHIJJJJJJJJJJJJJJJJJHHIJJJHIJJJJJJHHFFF
@7744503/1
ggtgaggatgcactacatttccgtccatcattttgtcaacgaactcttct
+7744503/1
?;1ADB????ACDF<;BFFH@HCAC@AFD@?FDC??DFEEIF=@FFCEFD
@4157016/1
gtgaactgatcgtgtgggagtactgagc
+4157016/1
BCCFFFFFGHHHFHFHIJJJHHGIJJJJ
@6207018/1
cctctattgagctactgctgttaagcagaataaaactgaaaaataa
+6207018/1
?=:BDB;BFF=:2:AEGEDEHGC>?EEFFDHDFFFA@G34??FE??
@6207039/1
gaggaagtaggtgctgggcctcttgtatgcgaaggtgttgaggcgcttgt
+6207039/1
CCCFFFFFHHHHHJJJJJJJJJJJJJJJJJJJJJJBFDGIJJJJJJJJJE
@39211/1
catcaatttatcttcaaatgacgacaccacagttccagtctcaggcacat
+39211/1
C@CFDFFFHHGBDGIHHIIGGBFGIIIIIIIIHGGIGIEHGIIIEGGIII
@3135208/1
accagtggtcttcttgaacttcttcaattgacgcaagaagtaccagaaac
+3135208/1
;;?DDBD;CF>FBFFIBGEDDBF?F:<AFHFHFIFDFEFGDCF?FDGG@?
@2096957/1
cttcaccgctgtaaccaccaacagtgacagcacagcgttgttcgattact
+2096957/1
@@@DDEDDHHHHHIIEGGGDEIIC:CCBHDGHIIIIIIGIGHGEHIIIGH
@1073931/1
cccatcaatttatcttcaaatgacgacaccacagttccagtctcaggcac
+1073931/1
CCCFFFFFHHHHHIJJIGHIJJIJJJJJJJJJIJIJJJJJIJJJJJJJJJ
@4157367/1
gtcctgcagagcttgccacatcttgtaagcagcctggcgcttagcaagtt
+4157367/1
@C@FFFDFHHHHFGIJJIJIIGIIIHJJGGIJJJJJJIIJIGGIJJJIGG
@6207441/1
gcttcgggcttcaacagcttgttagcttgccattgtcctttcctaggagt
+6207441/1
@<@BDDA@FAFHHIGGHIIGCHBGHEFIIGHHIIGFGGGGGEGDBFEBB@
@39640/1
gtgtaacaaaaagggggtatacatatcaagtgcac
+39640/1
?=?ABDDDBBFHDEFHG?CFBGHFG<BFDFHB<?<
@3135799/1
gtctgtttgtctgtttgtctgttcgtctgtgcgcgctaatctcagaaacg
+3135799/1
@?@DFDFDAFFFHEHIID<FHHHIBEEGGIJIIGEEGGHIJIIGEGCHIC
@7745362/1
gccagatgccaaagttcttgatcttcactgggctcttctctgggatttcc
+7745362/1
CCCFFFFFHHHHHJHJJJJJJJJJJJJJJJIJIJJJJJJJJJJJIJJJJJ
@5183195/1
aaagaactgtttgcctctcatgtcccat
+5183195/1
@@@DDDDDDFFFD::A:<3<AFHH<E?F
@6704384/1
gtgcctggctcccatgtcacggtagcactgagtgacggcacctccgacac
+6704384/1
CCCFFFFFGHFHHJJJJJJJJJFHIJGJJIJJHIIJJJIJJJJJJJJJJJ
@6704640/1
gccagatgccaaagttcttgatcttcactgggctcttctctgggatttcc
+6704640/1
@@@F<DFADADF?GACCFHEHGCHIIGGHI?F;E;CG:CFGE@FFDDGAG
@6208441/1
cgtgacattacggggagcgcggggcgttacaaaccgcacccctttatttt
+6208441/1
@<@DDDDDFDHFAGGBBBBGH:@BA?;@;?CCCB@6B66@BBB@C@889>
@7225424/1
gtcctttctaaggctcaaaactatatctgtaccaaatttcaaccaaatcc
+7225424/1
C@BFFFFFHHHHHJJJJJJJJJGGIJJJJHIGJJJIJJJJJIJJJJJJJJ
@7746081/1
ccttgttgttaagaggtgttacctgcaacttggccaggttagggccaaca
+7746081/1
CCCFFFFFHHHHHJJJFFHHIIGIJJIIIJJJIIJHJIGFGIJJJJIHIE
@7746143/1
tgggaacattcgactgatccggtgagggatgcgtgacgtcagcccctacg
+7746143/1
CCCFFFFFHHHHHJJJFJIGHIGHIGEIIJJJJFIIIJJJIJJIGGIIIJ
@1587084/1
atggagtgagcacgggctctgtgcctggctcccatgtcacggtagcactg
+1587084/1
@CCFFFDFHHHHHJJJJJJJJJJJJJIIJJJJJJJJJJJJJJFHJJJJJJ
@4158883/1
gtggtgcacgcgcttgggcagggggaatctgattgtgctgttgtggaact
+4158883/1
?@8;?DEFDHFFDGHDAHGHIIEHI@;CGGEGIII@FEGD=DDEEC>BDD
@3137101/1
gtcgcaagatagtgagacattcactttttagtcataatcttcagatactc
+3137101/1
@@@DFFFFDHFHAG@GGHGHHHHIJJJJJIIJIGIIJIJJJJJJJJIJJJ
@2611123/1
ctcatcttgtatagaggaggcttgggctcgctctccgaagggagcttgcg
+2611123/1
@@@DDDDADBFHDHIDEBGBAGE@1CFHEABHIIGGGGHAGH=8@FGEIB
@3652221/1
ggctatgccatttatcctcgcacgttggcagtaatagtacaagtgaaaag
+3652221/1
@@@DFFFDHBHHHGHII>HBGGGG?D=GHGGCGHGIGFECFCGDFDHIBF
@1587852/1
cacataaataggtgagaagtgtgataatgtcataaagttgacaataatct
+1587852/1
CCCFFFFFHHHHFIJJJJJHIHIJJJJJJIJJJJJJJIIJJJJJJJJJJJ
@6209735/1
ggtgataaagataagtataggctcaaaacctaacgacatcaatcaccagc
+6209735/1
BB?DDFFFHHHHHJJGHJJJJJJJJJJJIIIJJJJJJIJJJIJJJJJJJJ
@3652407/1
ccacagttccagtctcaggcacattgccattagtagactgatcagccgga
+3652407/1
=??B4B2AA?DDDEDBEECFEBEBB?EEEEEEEBBEIEIIEADBD93@@?
@5184770/1
ccgcaatgttggagcttggtacaaagcaaaggtcgggcagttcg
+5184770/1
@;?DDDAD?CBCFHID<EG<AAD?CGHIC>GHDBGGFEAE9B<B
@40399/1
gtgatctgtttcttggcatctatagatgtcggtggcgcacagggcacgct
+40399/1
@?@FFFFDCCFHHGE?EGGDFGEIIGE@4CCD::??CDEGGIADH@F@F@
@569840/1
gtcacggtagcactgagtgacggcacctccgacactgaggtcacggtact
+569840/1
@CCFBDFBFHDFGGGGGFFIJGHIIIIIIIJFGIIIFJIEBFHHFGCGEH
@4160471/1
ggcagagggaatctgattgtgctgttgtggaactgcttcacctgtggccg
+4160471/1
CCCFFFFFHHHHHJJJJJJIJIJJJJJJJJJJJJJJJJJJJJJJJJJJJJ
@3138311/1
cgggctcgggtttactagcctcctccttagaagttggttcctctttacaa
+3138311/1
CCCFFFFFHGHHHJJJJJJJJJJJJJJJIJHHIHHGBBFGHIIJJJIIGI
@4160694/1
tctgtgatctgtttcttggcatctatagatgtcggtggcgcacagggcac
+4160694/1
@@CFFFFFGHHFHIIJFEEHIJIIIJIJIJJIJIIFHIJIIJJJJIJJIJ
@41082/1
cgtagaaaagtgctgtctgtacattgaaaataaaaataaaaaaattagca
+41082/1
@@@DDDBDABAC<AEEGGGFHEEHHGEH@BFCEIIIEGIIICHBFHEH@B
@5185725/1
gtggattttaatgttattattacagcatacataataaaattagaggaagt
+5185725/1
@@@?DADDHFHDDAEBHHHIIIIIC@GGIGGGFHIIICGHIE<CCHGFB<
@1588822/1
gtttattttgtttttctctgtgatctgtttcttggcatctatagatgtcg
+1588822/1
CCCFFFFFHHHHHJJJJJJJJIIIJJJJJJJJJJIJJJJJJJIJGJIIII
@2098420/1
ggccaaacgaatacctgtttatattagttggtgaatacggtctaaccgac
+2098420/1
CCCFFFFFHHHHHJJJJIJJJJJJJJJJJJJHIJJJJJJJIJJIJJJJJJ
@1075989/1
gctgcagatgactgtgcatccttgctagtaagtcctgagccatagcaaac
+1075989/1
CCCFFFFFHHHHHJJJJJJJJJJJJJJJIIJJJJJJJJJJJJJJJJJJJJ
@1589259/1
cggcacctccgacactgaggtcacggtactcgcggtacatgttgtgtaca
+1589259/1
CCCFFFFFHHHHHJJJJJJJIJJJJJHIJJJJJJJGHIJJJIJJIIHHHH
@7748896/1
gggagattttaaaaactgcttaagacctttagcgccattttggccgcagc
+7748896/1
@@@DDFFFFFHGDIEDCBIBDEGGGBFEGGIHIHIII?BDHGHG<@FA<B
@4161350/1
caacaaataaactttttaatagacaaatacaacgaaaccaatttagaata
+4161350/1
CCCFFFFFHHHHHJJJJJJJIJJJJJJJJJJJJJJJJJJJJJJJJJIJJI
@5186701/1
agagacgatttcaccagtggtcttcttgaacttcttcaattgacgca
+5186701/1
CCCFFFFFHHHHHJJJJIJJJJJJJJJJJJJJJJJJJJJJJJIJJJJ
@3139605/1
ggagtgagcacgggctctgtgcctggctcccatgtcacggtagcactgag
+3139605/1
@@@FD?DFFBFDFHIGGIIIGEIEID@FHGGIJJGGIIIIFEHJIHIJJJ
@4671796/1
ccgcaatgttggagcttggtacaaagcaaaggtcgggcagttcgtcaaca
+4671796/1
CCCFFFFFHHHHHIJJJJJHIJJJJJJJJIJJJJJJJJJJIJJJJJJJJJ
@3139731/1
cgaaggtgttgaggcgcttgtggtggtgcacgcgcttgggcagagggaat
+3139731/1
C@@FDFDDFHHFGCIGBHIHIGIIIJDFHIJIIJJJBCGGJGGHFFFACE
@5187129/1
tacagatttattatagcctgcgacttcgttcgtgtggaatagtgacttcc
+5187129/1
CCCFFFFFHHHHHJJJIJIJJJJJJJJJJJJJJJIJJJJJJJIJJJJJJJ
@2612297/1
ctgggcctcttgtatgcgaaggtgttgaggcgcttgtggtggtgcacgcg
+2612297/1
CCCFFFFFHGHFFHHJGIFGII?FFFGIIGJIIJJJGI?BGG@@D>DHHH
@4672188/1
catgtctttaccctcgccattcaacctaggatgtagtgtagggggcggct
+4672188/1
CBCFFFFFHHHGHJJJJJJJJJJJJJIHIJGIJHJIIHHIIJJJJJHDDD
@4162412/1
cacttggttcatcttttgaagattctgatattgatagttttttcattccc
+4162412/1
CCCFFFFBFFHHHJJJJJJJJJIJHIIJJJJIJIJJJHIJJJJJJJJJIJ
@7750211/1
ctccaattcaaccttatcattaccaatcggtaaaggatctcttgtataca
+7750211/1
CCCFFFFFHHHHHJJJJJJJJJJJJJJJJJFFHJIJIJIIJJJJJJJJJJ
@5697240/1
ctgtggccggcggcacgcagacgccttgatgacctccactttgatgatct
+5697240/1
BBBFFFFFHHHHHJJJJJJJJJJJHHHHFFFFFFEEDEEDDDDDDDEFDE
@5697878/1
atacataataaaattagaggaagtaggtgctgggcctcttgtatgcgaag
+5697878/1
CCCFFFFFHDHGGHIIJGHIHIJJJJJHIJJJJIJJJJJJJIJIGIJGHG
@5697957/1
gcaagaagtaccagaaacgggacttagccacaatctggtctggagagaag
+5697957/1
CCCFFFFFHHHHHJJJJJJJJJJJJJJJJJJJJJJJJJJJJJJJJJJIII
@4163267/1
ctgtggccggcggcacgcagacgccttgatgacctccactttgatgatct
+4163267/1
BCCFFFFFHHHHHJIJJIIJIJJJHHHHFFFFFFEEDEEDDDDDDDEFDE
@5697962/1
cttgtatagaggaggcttgggctcgctctccgaagggagcttgcggccga
+5697962/1
@@@DDDDDFHFHHABGEGA?=B<BFHEIIIIIHIGIB=FGHGHIEGEECB
@2099404/1
ggatgtagctgccattatgtagactgttgtgttgaccaataatgggttaa
+2099404/1
C@@DFDADFHFAFHIGEHJEEHEHHGHGH@FHIIJJIGGIGIIJIJDDGH
@7751784/1
gggcagttcgtcaacaagacattactagctgagaatatttttttccgttt
+7751784/1
CCCFFFDFHHHHHJJIJJJJJJJJJJJJJJJJJJJJIJJIJJJJJIJGIJ
@6213246/1
tcggcataacatcggattttaacaaacactgttgtgcataaacacattag
+6213246/1
@CCFFFFFHHHHHJJIJIJJJIJJJJJIJJIJJJHIJIJJJJIJIJGIJJ
@7752276/1
cacggtagcactgagtgacggcacctccgacactgaggtcacggtactcg
+7752276/1
CCCFFDDFHHHHHIJFHIJJJIJJJJJJJJJJJJJIIJFIIJJJFHIJJH
@1077797/1
gcgctaatctcagaaacggctgatccgatccggatgcggttttcacgaat
+1077797/1
CCCFFFFFHHHHHJJJJJJJJJJJJJJJJJJGJHGIIIJFHIJIJJJJHH
@1592327/1
gcctttgtgcgccacatcaatgttgataaaggctttattggtaaatatgg
+1592327/1
CCCFFFFFHHHHHIJIJJJIJJJJJJJJJJJJ=GIIJJJJJJJJJIJJHI
@6708155/1
gcggtgaatttgtggcctggcgttagggcaagttcatgcgtttttgctct
+6708155/1
BCCFDFFFHGHHHJIJJJJJJJJJJJJJJJJJGHIJIJJJHIJJJJIJJJ
@3657857/1
cataaataaaaaagttatgtcaaattaaagaatcacgtcgaacattctat
+3657857/1
@C@BD8AA?FHH?FABB@<EFEGIICHIICFGGBHG71BGHEGGGIIGGB
@4165206/1
gccttttatatttgttaactgtccttcattgagggtcgggaacttatggt
+4165206/1
CCCFFFFFHHHHHJJJJJJJJJJJJJJIJIJIJJJFHIJJIJIJJIJJJB
@6214297/1
gtttgttttgcgtttaacgaaatccaaacgagaccgtgttcggtgctctg
+6214297/1
CCCFFDFFHHHHHIIJIIIJIFGIJIGIJIJIJJIJHIJIJIJGEGGJIH
@4673546/1
aggcaacatcttctttggtttgtcaggggtaatgctaacgtcatagcgat
+4673546/1
CCCFFFFFHHHHHJJJJJHIJJJJJJJJJEGIJJJJJJJJJJJJJJJJJJ
@7753418/1
ccgtttttaaactattttttcaatgccctaagtgagtatacatctattaa
+7753418/1
CCCFFFFFHHHHHIJJJJJJJJIIJJJJJJJJIJJJHIIJJJJJJJJJJJ
@4673615/1
gttttggtagcggcggcgcggtccgtgaggagcatgctcgccatcaggac
+4673615/1
CCCFFFFDHHHHHJJJJIIFF<ACBBBBDDDDBBDDDDDDDDDBDDDDDD
@5188715/1
ctcgaatagtcttttctaacttgaacagtgcgatgttttacaagggcagg
+5188715/1
@@@ADBDDFHGHBFHFGGCEIEGEACH>9C@GGHGCBDF>?DGFA7BG?A
@5188751/1
ggaactggtgccactggcggtggcatgtccaaccgtggcggaggtacact
+5188751/1
CC@FFFFF?FHHHJJIJJJJEGIIIIJJJIGIGII?FHEIIADD;@CCDA
@3658666/1
tgtgaagttcattgaatcaatgtgcaaaaattaaacgaagcattgaaaat
+3658666/1
@CBFFEFEGHHHHJJJJJIJJJIIJJJJIJJJJJJJJGJIIJJJIJJJJJ
@6215107/1
cctgtggccggcggcacgcagacgccttgatgacctccactttgatgatc
+6215107/1
CCCFFFFFHHHHHJJJJJJJJJJJJHHHFFFFFFEEEDEDDDDDDDDEED
@7754238/1
gtagttctcagcttccctgcaaagttaaccatcttgtattcaaaagaaaa
+7754238/1
@BCFFFFFHHHHHJJJJJJJJJJJHIJJJJJJJJJJHJJJJIJJJJJJJJ
@2615858/1
ccctaagtgagtatacatctattaaattcaaacgcagagctcattatgtt
+2615858/1
CCCFFFFFHHHHHJJJJJJJJJJJJIJJJJJJJJJJJJJJJJJJJJJJJJ
@3659207/1
gtctgtttgtctgtttgtctgtttgtctgtttgtctgttcgtctgtgcgc
+3659207/1
CCCFFDDDFAFFHIGHIIIIJFHGIHGIIFCEH>FDGCFCHCBGCGGGGI
@5700638/1
tttattttgtttttctctgtgatctgtttcttggcatctatagatg
+5700638/1
@@@DDDDDBHDF?BBB?FGHCHH@@BHHBHGC?CG>9ECE@ABFCF
@1593954/1
cttcacctgtggccggcggcacgcagacgccttgatgacctccactttga
+1593954/1
CCCFFFFFHHHGHJJJIJJJJJJIJIJJHHFFFEDDEEDEDDDDDDDDDC
@43765/1
gggtaccgtagcctgtaatttttgtctttcgcgaaatattccgcgac
+43765/1
BCCDFFFFHHHHHJJIIIJJJJJJIIJJJJJJJJIJJJIJJIJIJJH
@573045/1
gatgttattaggaagtccaatatcgcatcgccaagaaactctaggcgttc
+573045/1
CCCFFFFFHHHHHJJIJIJJJJJJJJJJJJJJJJJJJJJJJJJIIIHHII
@3659505/1
ggatcctaacttcgcaaccactaattccagtgataaattcactctagcac
+3659505/1
7??DDDDDBC<CCFGBHEGEGHFHII<EGH:?G?GGCCBD<FFEEHG@CG
@2616230/1
ctcataacgcagccagatgccaaagttcttgatcttcactgggctcttct
+2616230/1
CCCFFFFFHHHHHJJJJJJJJJJJJIJJJJJJJJJJJJJJHHJJJJJJJJ
@1594529/1
ggtcttggttgaacggaactccaatcctttactcgaatagtcttttctaa
+1594529/1
BCBFFFFFHHHHHJJJHIJJJJJJJJJJJJJJJJJJJJJJJJIJJJJJJJ
@3660040/1
agattgtttgagatgtttgtgaaactgcgacaccttgtggctgtgacttg
+3660040/1
CCCFFFFFHHHHHJJIJJJJJJJJJJJJJIJJJJJJJJJJJJJIJHIJJI
@5701460/1
gtgctgggcctcttgtatgcgaaggtgttgaggcgcttgtggtggtgcac
+5701460/1
@CCFFFFFHHHHHJJJJJJJJJJJJCGHIJJJJJJJJJJIJJHJJIIJJJ
@1079227/1
ccaaatttcaaccaaatccgtcaaatagttgcggagattaatggtttaag
+1079227/1
CCCFFFFFHHHHHJJJJJJJJJIIIIIIJGJJJJHIGGIJIJJJHIJJII
@6216361/1
gtagcactgagtgacggcacctccgacactgaggtcacggtactcgcggt
+6216361/1
@?@DFFFFHHHBFHII>E@EGICDFBGIGHIICE8BFGIGIGHGHHGED5
@6216529/1
gtcatgcgcaagcgtgccctgtgcgccaccgacatctatagatgcca
+6216529/1
CCCFFFFFHHHHHJJJJJJJJIJJJJJJJJJJJJJJJJJJJJJJJJJ
@7756016/1
gtggaagttttatttctccattttgagtaactgtgaaaatgacatcttat
+7756016/1
C@CFFFFEHHHHHJJJJJJJJJJJJJJIIHIJJIIJJJJJJJJJJJJJJJ
@1595472/1
ctgatagagacgatttcaccagtggtcttcttgaacttcttcaattgacg
+1595472/1
CCCFFFFFHGHHHJJJJJJJJJIJJJJJJJJJJIJJJJJJJJIJJJJJJJ
@7756494/1
acactgtttagaagtattgggaactgtattctatgtttcctaacccgttt
+7756494/1
@CCFFFFFGGHHHIEGHGEIIIIIJGEFHIJJJIJJJJJJJJFIGJJFHH
@5189900/1
gtcacggtagcactgagtgacggcacctccgacactgaggtcacggtact
+5189900/1
BCCFFFFFHHHGHJJJJEEGIIJIJJJJJJIJJIIIIIIJFHJJJIHHHF
@1595744/1
ggagattttactatctttcaagtcggcataacgggccgcgactccgccct
+1595744/1
BCCFFFFFHHHHHJIJJJJJJJJIJJIJJJJJJJJIJJIJJHHFFFDDDD
@7756658/1
taactactaataatcgatatcaaactaaacctacgttaaataatttaacc
+7756658/1
C@CFDDFFHHHHHIIIIIGIJJIJJHIGGIJIIJJGHIJIJJJJJJIJHI
@2617963/1
cgttcacattgacaaacttaggtttgcttacagccattcccaactgtcct
+2617963/1
@@@DFEDDHFHFHGDIEHDHGH>BEEGBHHIEDFHGHDI>GIIGGJFGHC
@4168306/1
gtggattttaatgttattattacagcatacataataaaattagaggaagt
+4168306/1
@@@FFFFFHFHHHIIJJJJJJJJJJIJJJJJJJIJJIJIJJJJIJJJJJG
@2618000/1
ctagcacgtagttctcagcttccctgcaaagttaaccatcttgtattcaa
+2618000/1
B@CFFDFFHHGFFIJJJGGIJJJJJIJJGJJEGHIIIGDHGGHEGIEHIG
@2618160/1
cgtgtgtatgtcactgaacttctcttaaacgactggaccgattttgatga
+2618160/1
@C@FFDFFHHHHHJJJJJJJJJJJJJJIIJJJJJJJHIJJIIIJJIGJII
@1080739/1
gtaatttttgtctttcgcgaaatattccgcgacagatgtctttctagtgc
+1080739/1
CCCFFFFFHGHHHJJJJJJJJJJJJJJJJJJJJJIJIJIJJJJIJJJHHE
@7230816/1
cgtcaaatagttgcggagattaatggtataagcatagaatgttcgacgtg
+7230816/1
CCCFFFFFHHHHHJJJGIHIJJJJJJHIIJJJJJJJJJJJJJJJJJJJJJ
@4675420/1
caccagtggtcttcttgaacttcttcaattgacgcaagaagtaccagaaa
+4675420/1
CCCFFFFFHHHHHJJJJJJJJJJJJJIJJIGIIJJJJJJIJFHJJJJJJJ
@573756/1
ctgtgatctgtttcttggcatctatagatgtcggtggcgcacagggcacg
+573756/1
BBCDDFFFHHHHGJJJHGJIIIJJJJJIJJGGJJGIIJJJJJJJJJJJJJ
@4169255/1
atctgattgtgctgttgtggaactgcttcacctgtggccggcggcacgca
+4169255/1
@@CFFFFFGHGHHIGIJJIJIJJJJJJJJJJJIGIJJIJJIJIIHFFDDD
@4169272/1
caccaggatagagttaatgccgccaagtttgacgtttatcttcaagcaca
+4169272/1
?<?D=BDBAF>4<AC9AFB>DFGGGIG?<C<9FGBDFGEH<BGGIC>BCF
@6711328/1
cttcacctgtggccggcggcacgcagacgccttgatgacctccactttga
+6711328/1
CCCFFFFFHHHHHJJJJJJJJJJJIJJJHHFFFEEEEEEEDDDDDDDDDC
@4675923/1
gccagatgccaaagttcttgatcttcactgggctcttctctgggatttcc
+4675923/1
@@;BD<D?8DBA>E<<A<EFHBHADHEFEFG3FFFBDA>GDFEF9FFFFC
@574314/1
agcaaatggaaaaaaaaattggtgaaaagaatcacaagtaagatactgca
+574314/1
CCCFFFFFHGHHHJJJJJJJJJFHIIJJJJJJJIJJIJFGIJIJJJJJJJ
@6218689/1
ctcatcttgtatagaggaggcttgggctcgctctccgaagggagcttgcg
+6218689/1
@@@DFFFFHHHGHGGIGGJDGIH<BBDGHHGEHGDH<FHHIGCBAF@DHE
@6218727/1
tctgcacttggtggtccacaaacattataatagcgttgtctaacgtcgga
+6218727/1
@@@DDDDDFH8FD=CF?GHEED??<<ABHHGGGED?D:FDG@BDF9B@G:
@6711564/1
agcaaatggaaaaaaaaattggtgaaaagaatcacaagtaagatactgca
+6711564/1
CCCFFFFFHHHHHJJJJIJJJJGHIJJJJJJJJJJJJJIIJJJJJJJJJJ
@4169560/1
ctatagaggctgtcactgcagcgatactgggaacattcgactgatccggt
+4169560/1
CCCFFFFFHHHHHJJJJJJJJJJJJJJJJJJJJJIJJJJJJJJJJJJJJF
@5704027/1
tttgtctgtttgtctgtttgtctgtttgtctgtttgtctgtttgtctgtg
+5704027/1
CCCFFFFFHHHHHIJJIJJJIIJJJJJJIJJJJJJJHJJJHJJJJJJJJJ
@3147812/1
gcgctcatcgggaggtgtggcagcctccttgaccattttagatatttgtt
+3147812/1
@@@FFFFDHHGHHIG<CAFHEFHAFEHHIIIFHIIIIEHAFGIHGIGGGI
@4169734/1
caccagtggtcttcttgaacttcttcaattgacgcaagaagtaccagaaa
+4169734/1
CCCFFFFFHHHHGJJJJJJJJJJJJJJJJJJJJJJJJJJJJGHJJJJJJJ
@3147844/1
gtgattatctaggacgtcttcttgaatccacattggtgtgataaccgtga
+3147844/1
B?@FFFFFHHHHHJJGGHIJJJJIJJJJJIIGIAHGFHFHGIIJJJJGHH
@3147937/1
gcccacctcacgttccgccaattgcttcaccttatgatagtcatcgcggc
+3147937/1
CC@FFFFFHHHGHIJIJJIIIJJGGIJJDGDHGGIIIGBHHGIJGIGHFG
@3148172/1
ggagtttgtatacttaattcgatgttatacatatagcatttcggatctat
+3148172/1
BB@FDEFFHHHHHJJJJJJJJJJJJIJJIIIJJJJJIJJJJJJJJJIJJJ
@6219405/1
ctttctttggagtttgtatacttaattcgatgttatacatatagcatttc
+6219405/1
CCCFFFFFGHDHFIIJIHJHGIIJJJI@GHIGHGGIEHIGGHCHGIGIJJ
@3662052/1
ggcttattctgcatacctgccatgcgctggtaagcgctatggactgccgc
+3662052/1
CCCFFFFFHHHHHJJJJJHIJJJJJJJJJJHIGJIJJJJIJIJJIJJJJJ
@4676894/1
gtgctgggcctcttgtatgcgaaggtgttgaggcgcttgtggtg
+4676894/1
CCCFFDED?DFHFJJGGIJJIGIGIBGIIGGIICHIGGIJJJJJ
@6712332/1
agctgatgtactaatgagtaataaaataataaaatcctaaattctatcag
+6712332/1
@@CFFFFFHHHHHIIJIIJIIJJJJJJJJJHHIJIGIIJJIIJIJIJJJF
@5704771/1
ctttcctaggagtgactttcccgtttccaatctccaagacaggaggctcc
+5704771/1
CCCFFFFFHHHHFHIJJJIJJJJJJJJJJJJJJJJJJJIJJJJIJJJJJJ
@4677278/1
cctgtgacggcatagccgcagcctccgattgagtttgtgatggtgcctct
+4677278/1
@@@FDDFFHHHHFGIJJJJJIJIGHIGHGGGEGDIIJGHIGIIIHIJJIE
@4170653/1
ggaagtaggtgctgggcctcttgtatgcgaaggtgttgaggcgcttgtgg
+4170653/1
CCCFFFFFHFHHHJJJJIJJJJJJJJJJJIIJJ?DFGIJJJIJJIJJHIJ
@6219988/1
cctggcgtaaaataacgtcaatacattggatctcctcagtaggatggcaa
+6219988/1
CCCFFFFDHGGGHJJIJIIJJJJJJJJJJIJJIJJJJJJJIIJIJIIGIJ
@7231413/1
ggcacgcttgcgcatgacatctatacatgccattggcgttcaaaaggtta
+7231413/1
@@<DDDDDFDFHFHIJGGGHGGHGIHIIGGGIGGIJJJEEGEGHEDHBCA
@1081607/1
aaacagacaaacagacaaacagacaaacagacaaacagacaaacggacaa
+1081607/1
@<@D?DDBAHDFFFDHIG@GGH<GC@?8CFDGHCG=0:B>F99B?FDAE2
@1081656/1
gtcgttggcgctcagggacagttttcgcttgtcacgtatttgtgaccctg
+1081656/1
BCCFFFFFHHHHHJJJJIJJJGIIJJJJJJJJJJJJHIJJJJJJJJJJJJ
@3149427/1
caccagtggtcttcttgaacttcttcaattgacgcaagaagtaccagaaa
+3149427/1
C@CFFFFFGH?FHJJJIGGGIGHGHGIHGII@HGIGGIGECFHGDFHGGH
@1599231/1
ccgaggcttactcactgaggctgacattcttttccccccatcaatatctt
+1599231/1
@C@FFFFFHFHDFIJJJJJJIJIJJIJJJJIIIJIJJJIIGIJIJDGHHJ
@7759074/1
gtcgcgccaatttaggaagcatgttttcacttgttcgtcgtcgaaatcaa
+7759074/1
C@CFFFFFHHHHHJJJGGHJJJJIJIHIIJJIJHHIIGGIHIGIFIJGIH
@3662244/1
gtctttcgcaaaatattccgcgacagatgtctttctagtgcgtccgtctg
+3662244/1
CCCFFADDFFHGBIIGIIHIBHGHHHGIIGHIIIGIGBDFGIGIIIGIGH
@6221280/1
gtggttctttggctgtctctggtggagg
+6221280/1
=1=B:?DD:=D?BE=<:E:CF3AE>AF=
@5193762/1
ctcataacgcagccagatgccaaagttcttgatcttcactgggctcttct
+5193762/1
@@@DDDDDHDDHFIII>GEGCHGGGFCHIGAGCFHHGHIII@GGFGIIIH
@4678933/1
gtttattttgtttttctctgtgatctgtttcttggcatctatagatgtcg
+4678933/1
CCCFFFFFHHHHHJJJJJJJIJIJJJJJJJJJJJJJJJJJJJJJJJJIJJ
@5193945/1
gccagatgccaaagttcttgatcttcactgggctcttctctgggatttcc
+5193945/1
CCCFFFFFHHHGFIIJIIJJJJJJIJIIIG<9DGHIIIJIIGIJJJJIJI
@5706467/1
cactgagtgacggcacctccgacactgaggtcacggtactcgcggtacat
+5706467/1
CCCFFFFDHHHHHJJJJJJJJJJJJJJJJJIIJJJJHJJJJJJJHHFFFF
@575795/1
ggtgcacgcgcttgggcagagggaatctgattgtgctgttgtggaactgc
+575795/1
@@BFFFFFHHGHHJIJJIIHIJJGGIJJJJJJJJGIJJJIJIJIIIIIIG
@1599936/1
acatgttgtgtacacctgagcgagactcataacgcagccagatgccaaag
+1599936/1
@@@DDDDD3AADHFEAFGHIGHFGAFHIIIGIEGHGIFGGEGIIIIIIHG
@3663144/1
ggtagtgttagtaaaaaaaaagatagttcttcaataaacaataaaattta
+3663144/1
@@@DFEFDHBHFBHIJJFIIJJJJJIJJGIFEIIIGIIGCFHHGHIIJJI
@3663227/1
ctccaaagcattctgggctgcagatgactgtgcatccttgctagtaagtc
+3663227/1
<@<DFAFF?HDDDFGDHIIIGCH9FHGIGFFHEGGECHIGIIIIFGIIHI
@2103889/1
cggacttatctgcaacagcttgagaatgcacgtacagttgcatagcgttc
+2103889/1
CCCFFFFFHHGHHJJJJJJJJJJJJJJJJJJJHHHIJGIJJJJJJIJJJJ
@3663518/1
cctgttttggtagcggcggcgcggtccgtgaggagcatgctcgccatcag
+3663518/1
@C@FFFFFHGFHDHGGGIIIBB<B<A@B?@BB?>@BD@CCCCBDDDDDDA
@3151227/1
tgtttgtctgtttgtctgtttgtctgtttgtctgttcgtctgtgcgcgct
+3151227/1
;<?DD3BDHF:DBBAE<FHHG@FAHIHIGBHHII@BGI@FGHEHGIIED:
@47592/1
cgtcaatacattggatctcctcagtaggatggcaaagagacgaagcgcgc
+47592/1
CCCFFFFFHHHHHJIJJJJJJJJJHIJJIJJJJJIJJJJJJIJIJJJJIJ
@2104290/1
attttgtttttctctgtgatctgtttcttggcatctatagatgtcggtgg
+2104290/1
CCCFFFEFHHHHHJJJJJJJJJJJJJJJJIJJJJJJJJJJJJJJJJJIJJ
@1600920/1
gtggaggtttctcctgtgacggcatagccgcagcctccgattgagtttgt
+1600920/1
CCCFFFFDHHHHHJJJIJJJIJJJJJJJJJJJJJJJJJJFHIJFHHIJJE
@6223010/1
cagccagatgccaaagttcttgatcttcactgggctcttctctgggattt
+6223010/1
@@@ADDDDAHADBG?ECAFBHIHICHIIIIEICGIEGAHGIIIIIE;FGG
@3151894/1
tgggtccataatcattcctggaatccgtgtcgacggcgatgagagcccac
+3151894/1
@@@FFFFFGHDHGJJJDHHGIJJJJJJGIJJJJFGHHIJJJIGHDGEHGE
@3151971/1
ggtaccgtagcctgtaatttttgtctttcgcgaaatattccgcgac
+3151971/1
@@@DDDDBADFBHGIIIIECGDHI@FHAH?@GGE@DG9D?FGBGGE
@5707930/1
cgggaagggttttttaaactcatgttttcatggtaccaagttatgaattt
+5707930/1
@@@DDDFAAFFHDHIGGG>E@AEG<DF@AGAHG?BFGF@F0?FAB9BFHA
@3152026/1
gccacaatctggtctggagagaagatcctcatcttgtatagaggaggctt
+3152026/1
CCCFFFFFHHHHHIJJJHJHIIJJJJJJJJJJJJJJHIIIJGHJHHJJJJ
@1601314/1
ggttcataaataaaaaagttatgtcaaattaaagaatcacgtcgaacatt
+1601314/1
?@@DFFFFHDHHHGFGIIHHIIIIIIJJJJJIJEGIJIJIJIIIHAHIIJ
@1601406/1
ctgtgatctgtttcttggcatctatagatgtcggtggcgcacagggcacg
+1601406/1
CCCFFFFFHHHHHJJJIJJJJJJJJJJJJJIJJJIJJJJJJJJJJJJJJJ
@5708180/1
cgccaagtttgacgtttatcttcaagcacaaattgctcagggtctgtggc
+5708180/1
CCCFFFFFHHHHHJHIJJJJJJJJJIIJJJJJJJJJJJJJJJHIJJJIJI
@7759783/1
tgatgaggttcaccaagctagtggcgttgatgtcgcaagatagtgagaca
+7759783/1
CCCFFFFFFHHHHJJJJJJJJHIJJJJJJJJJIIJJJJJJIJJIGIJJJI
@7233850/1
tggaactgcttcacctgtggccggcggcacgcagacgccttgatgacctc
+7233850/1
CCCFFFFFHHHHHJJJIIJJIIJIJIJJJJJJHHFFFDDEDDDDDDDDDD
@4174625/1
cttctacagatttattatagcctgcgacttcgttcgtgtggaatagtgac
+4174625/1
CCCFFFFDHDFHHIJIJJJIGHHGCGIEHIIJJJGIBGHIIEGIJJDGGG
@3153184/1
gaactgcttcacctgtggccggcggcacgcagacgccttgatgacctcca
+3153184/1
CCCFFFFFHHHHHJJIJIJJJJJJJJJJJJJHHHFFDEDDDDDEDDDDDD
@4681943/1
ccggcgtcattcgatatcttctgtagctgctgtgtgaagttcttcaaagc
+4681943/1
CCCFFFADHGGHGGIIGJGIIIJIHIGJHJGGHHFGIJIFHIIJJJIIJG
@4175287/1
gtttgtatacttaattcgatgttatacatatagcatttcggatctat
+4175287/1
CCCFFBDAAHFFGJJJIJGHIIJJJJJJIGGGHFEIICHGEIGDGGG
@3664659/1
actgagtgacggcacctccgacactgaggtcacggtactcgcggtacatg
+3664659/1
@@@BDDDD?FAFFGII>GGGGDHIIGEG@99BF@?7=AGIIIGHEDBCDB
@577563/1
tccagtaaaggttgtgatttttcaccgataacttccaatttgtatttgtc
+577563/1
@@@DDDD;<FFFFGII9DBHHIIIIII8FHIEIIIII<DGGEHGIIGGFF
@6225333/1
gcttgtggtggtgcacgcgcttgggcagagggaatctgattgtgctgttg
+6225333/1
CCCFFDFFFHHHHIJJIJJJIJJJIJIJGIIIHJJJJJJJJJIEGIJJJG
@4682485/1
cttggttgaacggaactccaatcctttactcgaatagtcttttctaactt
+4682485/1
CCCFFFFFGHHHHIJJJJJJJJJJJJJJJJJJIJJJJIIJJJJJJJJJJJ
@3665001/1
ggtactccagtttcttcatctcagtatgtatgtgtcggtccccagctccg
+3665001/1
@@@DFFFFHHHHHGGGF@IFIIICEHHGIIICFHFFBH?CFECGHIGDEG
@5197552/1
gtaatttttgtctttcgcaaaatattccgcgacagatgtctttctagtgc
+5197552/1
BB@FFFFFHHFHHIJJJJIIJIIIIJJJJJJJIJJJJJHIIJJJJJJJJJ
@6714533/1
gtgcacgcgcttgggcagagggaatctgattgtgctgttgtggaactgct
+6714533/1
C@BFFFFFHHHHHJIJJJIJJJJJJJJJIJJJIIIJJJJJJJJJJJJJJJ
@7760826/1
gcttcacctgtggccggcggcacgcagacgccttgatgacctccactttg
+7760826/1
CCCFFFFFHHHGHJJIJJJJIJJJIJJJHHHFFDEEEEEEDDDDDDDDDD
@1603518/1
gtcaggggtaatgctaacgtcatagcgataaattttaagggatttaaatt
+1603518/1
@CCFFFFFCFHHHIJHHIJJJIJJGJJIJIJJIJJJJJIIJJJJJIJGJJ
@4683053/1
ccctgatagagacgatttcaccagt
+4683053/1
18?:A:2BDBDDBDE:AEFE@@FE<
@3154511/1
gtcgagtagagccttagctgcggaatgcttagcttccttcttagagcgtc
+3154511/1
@@@FFFDEDHBHDGBGIIIIIEBHDHIIIEGIIE@HGHIIIIIIEIHI;F
@6714847/1
cgcaagaagtaccagaaacgggacttagccacaatctggtctggagagaa
+6714847/1
@@@DFDFFHFDHHGIIBEEGGE@FHHIHGGHGEHIIIGIGGIIGAHIIIG
@5710449/1
ctccatactttgtttcatttaaatttacgggctatgccatttatcctcgc
+5710449/1
CCCFFFFFHHHHHJJJJJJJJJJJJJJIIJJJIJJJJJJJJJJJJJJIJJ
@3154921/1
atgaactcccgtcgatgaccagcagaaggcgtgttaccgaccagagtagc
+3154921/1
@CCFFFFFHHHHHJJJJJJJJJJJJJJJJJJIIJJJJJJJJJJJJJDGII
@6226578/1
cacagttcctcgacgagcaagtagttcttgaagcacagacacaggtgtct
+6226578/1
@@@FFFFFHHHGHIIIIIGIJIGIIJIIJIIGIIIGJJJJJIIIJIJGIJ
@4177005/1
gccagatgccaaagttcttgatcttcactgggctcttctctgggatttcc
+4177005/1
@@@DDDDDFHHHFHAEBGGIICHCGGI@HGIICHGHIEIIIIIFEHGI>B
@1084700/1
cgctcggacatttcaattttatttagttggtcttggttgaacggaactcc
+1084700/1
<@@FFFFFHHDAFGGGCGIIEGIGIGBHHIHIIIEHIIFEH3DHGGHIIG
@3665734/1
ctgcaccagttcatatttgggcacagttcctcgacgagcaagtagttctt
+3665734/1
CCCFFFFFHHHHHJJIJJJIJIJJJJIIGIJJJIJJJJJIJJHIJHHJJJ
@4177155/1
cttcgggcttcaacagcttgttagcttgccattgacctttcctaggagtg
+4177155/1
:?@=DD61C3ADDEEEDFHCHGD<4CGHD9<FH>4BBFHIIEDDDHHEE<
@5711141/1
gcacagctcttgcagccatccaacgggattgcccatcaatttatcttcaa
+5711141/1
CCCFFFFFHHHHBGIIIIIJJGIFHIJIJJJJJJJJJIIJJJJJIJJJJJ
@4683983/1
gtcgtttgaaaaattgacggccagccttaacgtacgactccaacgccccc
+4683983/1
@@@FDDDFHHHGFIIGIEGGAFFGGIHBAH<F?FFHJJA@FHADCFEHHF
@3666023/1
tgtggaactgcttcacctgtggccggcggcacgcagacgccttgatgacc
+3666023/1
CC@FFFFFGHHHHJJJIJBHIJJGGEGFGGHIHGHHFFDDDDDDDDDCCA
@5199073/1
gtttattttgtttttctctgtgatctgtttcttggcatctatagatgtcg
+5199073/1
@@@FDFDDDCAADGDHIHIIBCCDDGBFGHIEBCGDEFBDGGGB@FDDG;
@5199231/1
cctgcaacttggccaggttagggccaacagattgtttgagatgtttgtga
+5199231/1
B@@DFFFFHHDHHJIJJHHIJGHJJJJJCGFHIJHGGEIJJJJIGIIJJI
@1605260/1
caggggttattgttatgtcgatgtcgaacccaaaaatgtaattaactttt
+1605260/1
??@FDFFAFFFHCFHEFAFG@GHCEHGGGGHGGGHGGEI@FHFGGFHGII
@4178009/1
gtggaaatagtgtactataagtcgtatgattatttgtctgcagtggtcct
+4178009/1
CCCFFFFFHHHHHGJJJJJJJJIIHGJJHJJIJJJJJJJJJIJJJJJJJJ
@51114/1
ctctggttcgattgggcctcaaaaaatcacgtttatacatttttttttta
+51114/1
CCCFFFDEHGFHHJJJJJJJJJJIJIJJJJJHIJJJIJJIJJJJJJJHCA
@3155068/1
gtgataaccgtgaactgatcgtgtgggagtactgagcagtatctattcag
+3155068/1
CB@FFDFFHHHHHIJIJJJIJGHHIJJIIGIIIJIIIGIJJJJJGGIIIF
@6227825/1
gatggagtgagcacgggctctgtgcctggctcccatgtcacggtagcact
+6227825/1
@@@FFFDFFHHGHJJJJGIGIJJGIHIDGGEEGIIJJJGIEBHFGHIIJG
@2622356/1
ggtgttgaggcgcttgtggtggtgcacgcgcttgggcagaggg
+2622356/1
?@:?A?DBFFDDFBFB?B=1CF8DG@DH>DA<AHGHBHB7?A<
@51446/1
cctcacatgattcatccacaaattccaacccttgcgtttcaaaacaattc
+51446/1
@@@FDFEFHDHHFHJDGGGIJGHJEHGDCHIJJIIIIIJEGGCFGADHIJ
@3666993/1
gccagatgccaaagttcttgatcttcactgggctcttctctgggatttcc
+3666993/1
@@@?BD?DA>FD?FGHEGIICHGIHC??EHII@?CCG@DHCHDHIIIICD
@5712452/1
gtgggttgtcctgcagagcttgccacatcttgtaagcagcctgacgctta
+5712452/1
CCCFFDDFHFHHHJJJJJJDHHIJJJJJIJJJHIGIIJJJJJJJJIJJJJ
@5200117/1
gtggattttaatgttattattacagcatacataataaaattagaggaagt
+5200117/1
?=?DFDEDHHHHDHEBHHGIBBBAC>GHIGCGI@HGBF>GECH<FGADHH
@51991/1
tacataataaaattagaggaagtaggtgctgggcctcttgtatgcgaagg
+51991/1
CCCFFFFFHHHHHJJJJJJJJJJJJJJJJJJJJIJJJJJJJJJJJJIJJJ
@2623045/1
gatgcttaaatttacatttagtgtttgtttcatgtcaatcggttcataaa
+2623045/1
CCCFFFFFHHGHHIIIJJIJJHHJJJJFHIIGIIHIGHIHIJIIJJIIJI
@6228775/1
cgattatgaagacgaagcggacgtcacggtaagcattcatcagaatgcta
+6228775/1
CCCFFFFFHHHHHJJJJJJJHJJHJJJJJIJJJIJJJJJJJJJJJJJJJH
@6228790/1
gttgtgtacacctgagcgagactcataacgcagccagatgccaaagttct
+6228790/1
??<DA?DBFFFDF@EHGGAA:?FGIE@E9C?CF:DABHB<FHGHEHCBFH
@4179185/1
gtacattgaaaataaaaataaaaaaaatagcaggggttattgttatgtcg
+4179185/1
CB@FFFFFHHGGHJJIJJIJIJJJJJJJIIIGJJJIGIIJIIHIIJJHIJ
@6229090/1
gttcattacctgtgaaaactgcccctcagatacaccgtcacggaatacaa
+6229090/1
CCCFFFFFHHHHFHIJJJJJJJJJJJJIJJJJJJJJJIJJJJJJJJJJJJ
@6716018/1
gttccacttcatcatcagggatcttgccgtcattgcagactgtgtggtag
+6716018/1
CCCFFFFFHHHHHJJJJJJJJIJJJJJJIIJIJJJJJJIJJJIJHIIHIJ
@3667949/1
gtagtaggtaggcgtagggtaagacacggatctcatacaccgtgaatata
+3667949/1
@@@DDDDFHFBHHGEGAGGAFHCHIJIBBHE@FGIJIFEBHGDGEIIIIG
@6229266/1
gcggagattaatggtataagcatagaatgttcgacgtgattctttaattt
+6229266/1
CCCFFFFFHHHHHJGHJJJJJJJJJJJJJIJJJJJJIJJJJJJJJJJJJJ
@1607317/1
tctgtgatctgtttcttggcatctatagatgtcggtggcgcacagggcac
+1607317/1
@CCFFFFFHHHHHJJJJGGIJJIIIJJJHGJJHJIIIJJJJJJJJJJDHI
@53239/1
cccatgtcacggtagcactgagtgacggcacctccgacactgaggtcacg
+53239/1
CCCFFFFFHHHHFHIJJJJJIIGIIIIIJJJJJJIJIJJJGJFIG@FHGI
@53311/1
aggcgcttgtggtggtgcacgcgcttgggcagagggaatctgattgtgct
+53311/1
@@??DDDDF;C?AFF@EGFCEEIIIFEBEFFBFIEBFFIEEFIIBEEF7?
@4180357/1
acgggctctgtgcctggctcccatgtcacggtagcactgagtgacggcac
+4180357/1
@@@FFFFFHHHHHJJJJJIJJJIIJGIJJIIFGIJJJJJJJBFHGIIGII
@5714158/1
gcttgggcagagggaatctgattgtgctgttgtggaactgcttcacctgt
+5714158/1
CCCFFFFFHHHHHIFIIJJJIJJJJJJJJJJJJJJJJJJJJJJJJJJJJJ
@5201835/1
cacctgtggccggcggcacgcagacgccttgatgacctccactttgatga
+5201835/1
CC@DFDDDHFHHAEEHJIIJJIIGJJHHEEFFFFDECCEDDDDDDDDDDD
@5202214/1
cacagacgaacagacaaacagacaaacagacaaacagacaaacagacaaa
+5202214/1
CCCFFFFFGHHHHJHIJJIIIJJIIJJJJJJJIJJJGHIJJJJJJGIIGI
@4687271/1
gtacacctgagcgagactcataacgcagccagatgccaaagttcttgatc
+4687271/1
BCCFDDDFHHHHHIIEHHGEHIIJIJJIJJJJIIJJIGHHJHIGIIJIJE
@5714724/1
gaggaagtaggtgctgggcctcttgtatgcgaaggtgttgaggcgcttgt
+5714724/1
@@@FDABD>FB<AFEB@=?EE@BFHAHHAEED?DH:BBFHGGGGHGGIE6
@6230934/1
cagccagatgccaaagttcttgatcttcactgggctcttctctgggattt
+6230934/1
@?@DDEFD?FHFDGEHGIGHIGIIIIIEHGIGGGHIIIIIIIGIIGHIII
@3669674/1
gtgcacgcgcttgggcagagggaatctgattg
+3669674/1
@@@ADD=D<C<DHGIEHA@?=A??:B<??<D4
@1087193/1
gctgggcctcttgtatgcgaaggtgttgaggcgcttgtggtggtgcacgc
+1087193/1
CCCFFFFFHHHHHJJJJJJIIJJEGIIJJJJIJJIJJJJJHIJHGIIJJG
@1608496/1
cttctacttctgcttctggcacatcaggagaagttggctcctcaacagac
+1608496/1
CCCFFFFFHHHHHJJJJJJJJJJJJJJJHIJJJJJIJJJJJJJJJJJJIJ
@54565/1
cccgtatccgattccattgctgataataatgtggcccgtgcttttataca
+54565/1
@@@DDDBAHH;DHGI@GGHEIGIIIFGEHHEFGGIICHEGGCFGGIII>F
@1087439/1
cataacgcagccagatgccaaagttcttgatcttcactgggctcttctct
+1087439/1
@@@FFFF6DF?DFGBGGIIECEHCCEG@GBFHGGIIIIC:BFFGHGGIIH
@5202827/1
agccattcccaactgtcctccggtactaacgatcaaatcgatcatgggtc
+5202827/1
@@@FFFFDDDBDF;EF>DIFCA<HBEGE@GDEHI@BB00?BHFGA>FEBC
@5715272/1
gtggaactgcttcacctgtggccggcggcacgcagacgccttgatgacct
+5715272/1
CCCFFFFFHHHHHJJJJJIJJJJJJIJJJJJJJHHFFFDDDDDDDDEDDD
@5202930/1
ggaagtaggtgctgggcctcttgtatgcgaaggtgttgaggcgcttgtgg
+5202930/1
@@@FDDFFHFHFFF@GGGIJIJGHIIIGIJJIJFGFHGHCGGIJFIIFGI
@6716638/1
accagtggtcttcttgaacttcttcaattgacgcaagaagtaccagaaac
+6716638/1
@@CFFDFFHHHHHJJIIIJJJJJJJJJJJIJJJJIIJJIJFGHJJIIJJJ
@3157008/1
caccagtggtcttcttgaacttcttcaattgacgcaagaagtaccagaaa
+3157008/1
CCCFFFFFHHHHHJJJJJJJJJJJJJJJJJJJJJJJJJJJJHIJJJJJJ?
@6231670/1
cgatcatgtcgatggcttggtttattcccatcagtttggagttcaccttt
+6231670/1
CCCFFFFFHHHHHJJJJJJJHIJJJJJJJJJJJJJJJJJJJHIJIJJJJJ
@7762935/1
gggctctgtgcctggctcccatgtcacggtagcactgag
+7762935/1
@@<;DDDDFFFFF<B9DF:;;BAHHEEEEF@AEFFI@EA
@4688142/1
ggtgctgggcctcttgtatgcgaaggtgttgaggcgcttgtggtggtgca
+4688142/1
@CBFFFFFHHHHHJJJJJJJJJHIIJEGGHIIJJIJJJJJIJJIJIHIJG
@3157219/1
cctctattgagctactgctgttaagcagaataaaactgaaaaataa
+3157219/1
CCCFFFFFHHHHHJJJJJJJJJJJJJJJJJJJJJJJJJJJJJIJJJ
@4688295/1
ccctacgatcatcactgccgtgtcctttatacatttcggcatggcgatca
+4688295/1
CCCFFFFFHHHHHJJJJJJJHIHJJJJJJJJJJJJJJJJJJJJJJJHIJJ
@4182047/1
gccagatgccaaagttcttgatcttcactgggctcttctctgggatttcc
+4182047/1
@@@DFDFBHDDHHJGFGGGHIHHGHGEIIIIIEIIIIJJCHGHGHGIGJJ
@1609391/1
gacggcacctccgacactgaggtcacggtactcgcggtacatgttgtgta
+1609391/1
@CCFFFFFHHHHHIIIJJJGIIFHIGIJHEHIJGGIGHBGIHHFHHHFDC
@4688413/1
agcatacataataaaattagaggaagtaggtgctgggcctcttgtatgcg
+4688413/1
CCCFFFFFHHHHHJJJJJJJJJJJJJGIIJIJJJJIJIJJJJJJJJJJJJ
@580790/1
aataaaattagaggaagtaggtgctgggcctcttgtatgcgaaggtgttg
+580790/1
@@CFFFFFHHHHHJJJJJJJJIJJJJJJIJJJJJJIJJJJIGIIJFGHIJ
@6232431/1
ctcggatcagccgtttctgagattagcgcgcacagacgaacagacaaaca
+6232431/1
@@@DFDDFGHGHHIIGHGGGGIIJJJIIJJIEHJDCHIIGIHHGHFFFFF
@2108171/1
gttttttaaactcatattttcatggtaccaagttatgaatttttcaaatc
+2108171/1
?@@DDDDDD:ACDFDEFBC<EFACHAFCF<9C::?FD9:CGHDDD<BGFG
@5716222/1
gaagagattccatttcccgtttagcagcttcatccagaggcaagcgctcc
+5716222/1
CCCFFFFFHHHHHJJJJJJJJJJJJIJJJJJJJJJJJJJJJJJJJJJJJJ
@6232586/1
gctgggcctcttgtatgcgaaggtgttgaggcgcttgtggtggtgcacgc
+6232586/1
@@CFFFFFHHHHHIIIIIIIBHI:EFHIIIIGIIIIIIIIIIHAEGGIGE
@1610015/1
tgcattattacattttttataaacggtacatctagagtataaaaaactga
+1610015/1
CCCFFFFFHHHHHJJJJJJJJJJJJJGIJJJJJJJIJGIJJJJJJJJJJH
@6232860/1
ggatggagtgagcacgggctctgtgcctggctcccatgtcacggtagcac
+6232860/1
CC@FFFFFFFHGHJIJIJJJJJJJIJJJIIIJIJJCHGIIIHJJFIIIGG
@7237353/1
ctacgatcatcactgtcgtgtcctttatacatttcggcatggcgatcatg
+7237353/1
BB@DDFFFHHHHHJJJJJHJHHIJJJJJJJJJJJJJJJJJJJJJJJJJJI
@5204245/1
tagtaagtcagctgttccacttcatcatcagggatcttgccgtcattgca
+5204245/1
BCCFFFFFHHHHHJJJJJJJJJJIJJJJJJJJJIIJJJJJJJJJJIJJJI
@6233165/1
gccactggcaatgtggatagctggacaaggcactggcaacgaccaatcat
+6233165/1
@@@ADDBDBDFFF22AFGIHIGGCF;FHDF?@EHEGII@@F=GIGEGICH
@3158125/1
gggaatctgattgtgctgttgtggaactgcttcacctgtggccggcggca
+3158125/1
CCCFFFFFHHHHHJJJJJJJJJJJJJJJJJJJJJJJJJJJJJJJJJJHFD
@7237661/1
ctgtgatctgtttcttggcatctatagatgtcggtggcgcacagggcacg
+7237661/1
CCCFFFFFHHHHHJIJGHGHHEGCHGGDEHHGIJCGHAFHHEEHIGGIJF
@5204508/1
gggagggtcattcaatgtctccttccgtcttgggtgaggcataacggggt
+5204508/1
CCCFFFFDHHHHHJJJJJJJJJJJJJJIIJJJJJHIIJJJJJJIJJJJI5
@5716912/1
aacctctatactttgcattaaaataatgcccattttcacaggcaagggat
+5716912/1
@CCFFFFFHHHHHJJJJJJJJJJJJJJJJJJJJJJJJJJJJJJJJJJJJJ
@2624420/1
gatgaggttcaccaagctagtggcgttgatgtcgcaagatagtgagacat
+2624420/1
BBBFFFFDHFHHFHHGIJIIACGIHGEHGEIGHIJJJJGJGHDGIJJJFG
@7237749/1
ctcagatacaccgtcacggaatacaaatatcttcttcggcaatctgcctt
+7237749/1
@@?BBDD8ACFBFC@@GGB8?<CB>GBB?DH@CG<?DHIIBGCHCAGBBF
@5204742/1
agtggtcttcttgaacttcttcaattgacgcaagaagtaccagaaacggg
+5204742/1
CCBFFFFFHHHHHJJJIJIIJJIIJIJIIIJIIJJJJIJJJJJIIIJJJJ
@5717288/1
gggcgggatggtcgtttgaaaaattgacggccagccttaacgtacgattc
+5717288/1
CCCFFFFFGHHBFHFHIJJIJJIIJJJIJJHHFEFDEEEEEDCDDDDDDD
@5717372/1
cagcatacataataaaattagaggaagtaggtgctgggcctcttgtatg
+5717372/1
@@@DDFFFFDBAACCDFA@FEFGGGGDE@DHCFHGBCHBGGHCGHDDEH
@4183807/1
gtaggtgctgggcctcttgtatgcgaaggtgttgaggcgcttgtggtggt
+4183807/1
@CCFFDDFHHHHHJIJJJJIJJJJJIIJJFGFHIHIJJJJJJJJJIHII8
@7764992/1
gctcgctctccgaagggagcttgcggccgatgacctcatactccttcaac
+7764992/1
@@@FDDDDDDDF@GEGHGGIIIGGHGBHGIB@CCFGHIIH;D>AEH@EFC
@6234172/1
tcttgaacttcttcaattgacgcaagaagtaccagaaacgggacttagcc
+6234172/1
CCCFFFFFHHHHHJGIIJJJJJJJJJJJJFGIJJJJJIJJJJIJJJJIJJ
@582540/1
accatcactcttatatgggcagcccgaacacggttaccgggaattttgtt
+582540/1
@@@FFFFFHHHHHJJJIHJJJJJJJJJJJGIJJHIJJJJJJIJJJJJJJH
@5718012/1
gtggattttaatgttattattacagcatacataataaaattagaggaagt
+5718012/1
BBBFFFFFHHHHHHIJJJJJJJJJJJJJJJJJJJJJJJJJJJJJJJJJJF
@7765604/1
gctgtttcgtgtattctaaattggtttcgttgtatttgtctattaaaaag
+7765604/1
CCCFFFFFHHHHHJJJJHHIJIJJHJJJJJJJJJJJJJIJJIJJIIIJJI
@7765738/1
gacgatttcaccagtggtcttcttgaacttcttcaattgacgcaagaagt
+7765738/1
C@CFFFFFHHHHHJJJJJJJJJJJJJIJJJJJJJJJJJJJJJJJJJJJJF
@5718314/1
cctcatcttgtatagaggaggcttgggctcgctctccgaagggagcttgc
+5718314/1
CCCFFFFFHHHHHJJJJJIJJJJJHHJJIJJIJJJJJJIIIJJGIJJJJI
@57142/1
gtcacggtagcactgagtgacggcacctccgacactgaggtcacggtact
+57142/1
CCCFFFFFHHHGHJIJIGDHHIBHGJJJJJIJJJJIJIJJHGHIJJJJGH
@7765925/1
tccaagttgaaatctttgaccatggcatcaagcaaactctggtgccttgg
+7765925/1
@@CFFFFFGHGHHIIJJJGIJJJJICHJJJJJJJJFGHIJJGHGIJJIJJ
@2625997/1
catacataataaaattagaggaagtaggtgctgggcctcttgtatgcgaa
+2625997/1
CCCFFFFFHHHHHJJIJIJJGIJJJJJIFGHHGIJJJJJJJJJJJJJJIG
@7239379/1
ggggtgggcccaccaggccgttacagatgaactcccgtcgatgaccagca
+7239379/1
@@@DDDDFHGHHFIJIIJIJGHEGIJIJIEHJGHCHIIJGHIJIIEHHEH
@6235437/1
tctgattgtgctgttgtggaactgcttcacctgtggccggcggcacgcag
+6235437/1
CCCFFFFFHFHHHJJJIJJJJJJJJIJIJJJJJIIJJIIHGIJHFFDDDD
@2626512/1
gtccttgttgttaagaggtgttacctgcaacttggccaggttagggccaa
+2626512/1
CCCFFFFFHHHHGGGGIJIHEGHIJIJJJJIJIIEEICHG?BFFIIJJJJ
@584008/1
gtgctgtctgtacattgaaaataaaaataaaaaaaatagcaggggttatt
+584008/1
CCCFFFFFHHHHHJJJJJJJJJJJJJJJJJJJJJJJJJJJJJJJJFHIJJ
@2109720/1
cgcaagaagtaccagaaacgggacttagccacaatctggtctggagagaa
+2109720/1
CCCFFFFFHFHHHJJJJJIJJIJIJJJJJJJJJJJJJJJFGIJJJJIIJJ
@3672843/1
cataagtaacttcaaatgattgctcagatgcaatttcttgcaagaattgc
+3672843/1
@<?DDAA;AF?DBEGCBDHCBHEGBHGI9?EBGH<A@D9EF3?BGGIFGI
@7767030/1
gtcttcttgaacttcttcaattgacgcaagaagtaccagaaacgggactt
+7767030/1
@@?DDDFFDFDHHIEGBHDHIIGA>GGIIHIFEFGIII<BFBDG=DGIII
@4690525/1
ctgcttctggcacatcaggagaagttggctcctcaacagacacagagctc
+4690525/1
CCCFFFFFHGHHHJJJIIJJJJJJFHIJIJJJJJJJJJIGIIJJJJJJJJ
@5719550/1
ccctgctattttttttatttttattttcaatgtacagacagcacttttct
+5719550/1
CCCFFFFFHHHHHJJJJJJJJJJJJJJJJJJJIJJJJJJJJJJJJJJJJJ
@1611662/1
gtttgtcaggggtaatgctaacgtcatagcgataaattttaagggattta
+1611662/1
:1:B?DBDC32<02<AEB:FFECFI@E@EB@0DDB9:?DE?D@B?B?DD@
@7240618/1
caccagtggtcttcttgaacttcttcaattgacgcaagaagtaccagaaa
+7240618/1
CCCFFFFFGHFHHIJJJIJJJJIJIIJGJJGIJJJJJJJIJFHIIEIJEI
@2627459/1
cctggctcccatgtcacggtagcactgagtgacggcacctccgacactga
+2627459/1
CCCFFFFFHHHHHJJJJJJGHJJJJJJJJHIJJJJJJJJJJJIJJJJJJI
@5719850/1
gtagcactgagtgacggcacctccgacactgaggtcacggtactcgcggt
+5719850/1
@@@DDDDDHHFA?FHA:E:@CD?F::?GFFHIIIBBFHGI;;;DG;BHD9
@58300/1
catggctgctaccatattacttactgctttcacaatcttcgtgggactag
+58300/1
CC@FFFFFGHHHGBHHIGHIIIHIHIJJJIGGGBGIJJIIJJGGHAGHHI
@5206320/1
ggtcaccgagcggttcctgttcctgcagcgggtgtgccctgtccttggtc
+5206320/1
CCCFFFFFHHHHHIJJJJJJJJJJJJJJJIJJHIJIJJJJJJHHHHHHFF
@58357/1
gccaattcactgttcattacctgtgaaaactgcccctcagatacaccgtc
+58357/1
CCCFFFFFHHHHHJJJJJJJJJJJJJIJJJJJJJJJJJJJJJJJJJJJJJ
@5206507/1
cgcgacttcgttcgcgtggaatagtgacttccggcaaatttttggtttta
+5206507/1
CCCFFFFFHHHHHJJJHIJGIIJJHHIJHIJJJJJJJJJJIJJJJAHHHF
@2627773/1
cacgtagttctcagcttccctgcaaagttaaccatcttgtattcaaa
+2627773/1
@CCFDFFFHHHHHJJJJJJJJJJJJJJJIJJJJJJJJJJHJJJJIIJ
@5720307/1
gtgctgttgtggaactgcttcacctgtggccggcggcacgcagacgcctt
+5720307/1
B?@DFFDDFFHHHJIJJJIIJJJJIJIJGEIIJJJJIHGFDDDDDBDDDD
@58793/1
caggatgtggattttaatgttattattacagcatacataataaaatt
+58793/1
@@CFDFDDD8<DFFHDFIIGGICHCFIICE@GIIHFGIIIIGI9FDG
@4185581/1
ctttcaagtcggcataacgggccgcgactccgccctcttcctcgggttgg
+4185581/1
CCCFFFFFHHHHHJJJJJJJJJJJJJJJJJJJJHHFFFFEEEEDDDBDDD
@3674106/1
cttccttcttagagcgtcccgtacccatagcaacaagatcagcgactgtc
+3674106/1
:1=B?BDAHFFFDGAFFGBGD<@BGGG;CFGDBGCGED99BDGGII<F@9
@3674179/1
cataatcttcagatactccaaagcattctgggctgcagatgactgtgcat
+3674179/1
CCCFFFFFHHHHHJJJJJJJJJJJJJJJJGGHGJJJJGIJGDGIJIJIJJ
@585612/1
cagcatacataataaaattagaggaagtaggtgctggg
+585612/1
@@@ADDBFBFHHFEHIGIGIIIIIFI32A<C2A?FAB;
@59362/1
aggtgctgggcctcttgtatgcgaaggtgttgaggcgcttgtggtggtgc
+59362/1
BCCDFFFFHHHHHJJJIIJJJJJJJJJEGHHJIJJIJJJJJJJJIJJIIJ
@2628588/1
agcactgagtgacggcacctccgacactgaggtcacggtactcgcggtac
+2628588/1
@@CFFFFFHHFHDGHGGEHHIIIIJGHIHDHIDFIGEHICGHGGIIHFBF
@4186206/1
gtctgttcgtctgtgcgcgctaatctcagaaacggctgatccgagttgga
+4186206/1
CCCFFFFDHHHFHGHGIJIIJIIJJJJJIGIIJGGHJIJDIJJFHHEHHE
@5207424/1
gtcacaaccacgttggttatcaagtggcttggta
+5207424/1
@@CDFFDDHFFF?FABCFHGBFEGFDGG?B0?1:
@2110194/1
gtgctgggcctcttgtatgcgaaggtgttgaggcgcttgtggtggtgcac
+2110194/1
@@CFFFDFHFHHHGGIIJJJJJIJI9CGHGIIJIJJJJJHIIHGIEGIIJ
@2628827/1
gtcggcataacgggccgcgactccgccctcttcctcgggttggaatgatt
+2628827/1
CB@FFFFFHGHHHJJJJJJJJJJJJJJJJHHHHHHFFFDBDDDDDDDDDE
@6719584/1
agccagatgccaaagttcttgatcttcactgggctcttctctgggatttc
+6719584/1
?;1DDDAEFFDFFIGCGGIGHGHIEHIIGIIFHGIIEHEHIHI<;?GCDB
@1611921/1
ggctctgtgcctggctcccatgtcacggtagcactgagtgacggcacctc
+1611921/1
CCCFFFFFHHHHHJJJJJJJJJJJJJJJHIIJJJJJJJHIIJJJIIJJJJ
@5721589/1
ggcttattctgcatacctgccatgcgctggtaagcgctatggactgctgc
+5721589/1
CCCFFFFFHHHHHJJJJJJJJJJJJJJJJJHJJJJJJJJJJJJJJJJJJJ
@2629306/1
ctcatcttgtatagaggaggcttgggctcgctctccgaagggagcttgcg
+2629306/1
CCCFFFFFHFHHHJIJGHIJJJJHGGGJIIIJJIJIJGJIJJCHGIJIII
@2629438/1
cggatccaatgtaaaacattccaaaatcaacaactactaataagttaaat
+2629438/1
@CCFFDFDHHHHGIIJIIJIHGIJJIHGHIGIIIIIGIIJJJJIIIIJJJ
@3160437/1
gtatgtttatgctcttgacctacttgtagacacggcagatgaggatacct
+3160437/1
@C@DDDFFFHHHHGHIGHJJJIIGJGHHJJIJGGGGHGHJJGIJEEHGIC
@2630175/1
gcacagctcttgcagccatccaacgggattgcccatcaatttatcttcaa
+2630175/1
CCCFFFFFHHHHHJIJJJJJJJJJJJJJJJJIJJIJJJJJJJJIJIIJJJ
@3160891/1
cgccattttggccgcagctcgcttggcttgagatttgttgcgaccgatgc
+3160891/1
CCCFFFFFHHHHHJJJJJIJJJJJJJJJJIIJHIJJJIJIJJIIJHFDDD
@2111546/1
cacctttagaagtatgtttttagctgtcatctggttcatacgccgcgcgg
+2111546/1
?;=BBD;BB<DD<C<CGIE@A?C?:<3A29AAEH?CEFGIEDFGEF@F4@
@5723095/1
ctcatcttgtatagaggaggcttgggctcgctctccgaaggga
+5723095/1
@@@DDDDDF=:CFBFDG;AFEGI6133?DG8@BBFCG<BD@:.
@6721477/1
ctttggagtttgtatacttaattcgatgttatacatatagcatttcggat
+6721477/1
CCCFFFFFHHHHHJJJJJJJJJJJJJJJJJJJJJJJJJJJJJJJJJJJIJ
@3675025/1
cgttaacatacgagatcttcgtgcggagataatattttaaagtatag
+3675025/1
@B@DFFFFHHHHHJHIIJJJJHHIJJHHJIIJIJJFIJJGIIGGIII
@5723502/1
ctcatcttgtatagaggaggcttgggctcgctctccgaagggagcttgcg
+5723502/1
CCCFFFFFHHHHHJJJJJJJJJIHHIIIJJJJJIJJJIJJJJIJIJJJJJ
@6721761/1
agtcgcgcttggtcgtcttaccaccacccgcattctcttctcccgtgttg
+6721761/1
CCCFFFFFHHHHHJJJJJJJIIJJJJJJJJJJJJJJJJJJJJJJJHHHHH
@62272/1
ctggcaacgaccaatcatggacttttcttcaatatccacataagtaactt
+62272/1
CC@FFFFFHHHHHJJJJJJJJJJJJJJIJJJJJIJIJJJJJJJJHHHJJJ
@6238748/1
gggatggacacggagcgcgtgcagcgcacgtacgtgtggcacagctggta
+6238748/1
CCCFFFFFHHHHHJJJJJJIJJJJJJJJJJIJJJIIHHHHFFFFDEEEEE
@5723606/1
gttctcagcatggtaagaaggtggcggccagaatctagacatgcacagct
+5723606/1
BB@FFFFFHHHHHFGHJJJJJFHJJJJJJJJJJJJJJJJJJJJJJJJJJI
@6721824/1
ggcgcttgtggtggtgcacgcgcttgggcagagggaatctgattgtgctg
+6721824/1
CCCFFFFFHHHHHJIJJJJJJJJJJJJIJIJIJJJIJIJJJIJJJJJJJH
@3675345/1
cacagttccagtctcaggcacattgccattagtagactgatcagccggag
+3675345/1
CCCFFDFFHFFBHGAFGGIIGHHJGEHIEHIEFEHIJGEEHGEGIGGIJJ
@2631511/1
gggcacgcttgcgcatgacatctatacatgccattggcgttcaaaaggtt
+2631511/1
CCCFFFFFHHHHHJJJJJJJJJJJJJJJJJIJJJJJJJJIIJJJJJJJHI
@4189434/1
gccagatgccaaagttcttgatcttcactgggctcttctctgggatttcc
+4189434/1
CCCFFFFFHHHHHJHIJJJJJJJJJJJJJJIJJJJJJJJJJJJJJJJJJJ
@1614820/1
ggatggagtgagcacgggctctgtgcctggctcccatgtcacggtagcac
+1614820/1
CCCFFFFFFHHHHJJJJJJJJJJJJJJJJIJJJJJJJJIJIJJJFHIJJJ
@2112575/1
atcttgtattcaaaagaaaacctagaatcactggttcaaattcaaataaa
+2112575/1
@C@FFFEFHGGDFGHDBHGIIGHGIIHJIJJJGH?FHIIJIIIIGFIEHG
@1090862/1
ctgtggccggcggcacgcagacgccttgatgacctccactttgatgatct
+1090862/1
CCCFFFFFHHHHHJJJJJJJIJJJHHHHFFFFFFEEDEEDDDDDDDEEDE
@2112732/1
agtaagtcagctgttccacttcatcatcagggatcttgccgtcattgcag
+2112732/1
CCCFFFDFHHHFHJJJJIJJJJJJJJJJJIIJJJJJJJIIIIEHJJIHIH
@589259/1
tcatggtaccaagttatgaatttttcaaatcgcg
+589259/1
@<?;B;DA<FBFFAE:CFCFHICH>BEF<CFA1C
@5724448/1
catttcggatctatagaggctgtcactgcagcgatactgggaacattcga
+5724448/1
@@CFFFFFHFHHHJIEEEHHJIIJEHJJJFIJIJIIIJJJJJIJIJIJJG
@63169/1
cggtactctaagggtgggtcgtagcgaactactagcagacactgtggtat
+63169/1
@@@DDDDDHHHHGI<CGICFHFBFHGIIGIIIIIGEGG@FGHGGHGIHGG
@7769166/1
ggcacctccgacactgaggtcacggtactcgcggtacatgttgtgtacac
+7769166/1
@@@DDFFFDFHDFFBHGIIAFHGHICAFHIIFIG;@AFEC@FC@DHGH=A
@6239281/1
cacgcctgggatgccacccggcaccactcccgggtgaggatgcactacat
+6239281/1
CCCFFFFFHHHHHJJJJJJJJJJJJJJJJJJJJJHJJJJIJJJJJJJHHH
@4190257/1
cccgtttagcagcttcatccagaggcaagcgctccaagttgcttggaggc
+4190257/1
CCCFFFFFHHHHHJJJJJJJJJJJJJJJJJJJJJJJJJJJJJJJJJHJJJ
@1091499/1
taggagtgactttcccgtttccaatctccaagacaggaggctccagtact
+1091499/1
CCCFFFDEHHHHHJJJJJJJJJJJJJJJIIJJJJJJJJJJIJJJIJHHJJ
@589778/1
gagactcataacgcagccagatgccaaagttcttgatcttcactgggctc
+589778/1
??:BDD8DFFFFFFA<@BGCEHECGIIBE?FFIDFIFEFIFIEFE;@;FB
@1091546/1
gtggattttaatgttattattacagcatacataataaaattagaggaagt
+1091546/1
B@BFFFFFHHHHHJJJJJJJJJJJJJJJJJJJJJJJJJIJJJJJJJJJJI
@589974/1
gtagactcatctttagcacttggttcatcttttgaagattctgatattga
+589974/1
@@<DBBDDDFDHHIBEEGHGHHGAEB?EDHHIJIJDEGCEHI9DFGGGGB
@2633029/1
ctcataacgcagccagatgccaaagttcttgatcttcactgggctcttct
+2633029/1
?<?DBDA=D1CD8ACE:CEDCEEECEAEEEEIEDFFII<@?DDBABDEI<
@6240016/1
accacagttccagtctcaggcacattgccattagtagactgatcagccgg
+6240016/1
CCCFFFFFHHHHHJJJJJJJJJJJJJJJJJJJJJIIIIIJJJJJJJJJJJ
@5207928/1
atacataataaaattagaggaagtaggtgctgggcctcttgtat
+5207928/1
CCCFFFFFHHHFHJJIJIJJJIJJJJIHIJJJIJJJJJJJJIJJ
@1092083/1
ttcataaataaaaaagttatgtcaaattaaagaatcacgtcgaacactat
+1092083/1
CCCFFFFFHHHHHJJJIIJJJJJJJJJJJJJJJJJJJJJJJJJJJJJJJJ
@3677427/1
cctcaacagacacagagctctgtgacggctcttcttctttctgtacattc
+3677427/1
C@@FDFFFHGHGFIIHEGHCFGCHEABFHHGEFDBFHIIIIEIIGIIIII
@3677608/1
gtcccatttggctttgtcccagtaatctaccccgtcttcaccgctgtaac
+3677608/1
CCCFFDEBHD?FFEEBEGIEE@<ACCEEF9F;FDCBDFHIIFCAF@GGDF
@5208263/1
gtgattatctaggacgtcttcttgaatccacattggtgtgataaccgtga
+5208263/1
@B@FFFFFHHGHHJJJIJJJJJJJJJJJJJJJJJJJHIHIIJIJJJJIJI
@1614955/1
gtttattttgtttttctctgtgatctgtttctt
+1614955/1
:?;DD;D;FFD:CGIIEEFIFE@?E3A3<C<<C
@590586/1
gacggcacctccgacactgaggtcacggtactcgcggtacatgttgtgta
+590586/1
CCCFFFFFHHHHHIJJJJJJJJDHIIJJHIJJJJJJJGHIJHHHHHHFDF
@4693858/1
gccagatgccaaagttcttgatcttcactgggctcttctctgggatttcc
+4693858/1
@@@DDDDDFHF>FGHIBHHGGHGIG@E@C@;9CGGHGGIIIIIIGIGHGG
@6240651/1
cgcaagaagtaccagaaacgggacttagccacaatctggtctggagagaa
+6240651/1
C@CFFDFFB<CFDGGIJGGIIJJJJIJGHFHIJJIIIHIIIJJIGIGGFH
@5208601/1
gcgagactcataacgcagccagatgccaaagttcttgatcttcactgggc
+5208601/1
CCCFFFFFHHHHHJJJJJJJIJJJJJIJGIIHHIJJJJJJJJJJIIJJGG
@6722921/1
gtcgagtagagccttagctgcggaatgcttagcttccttcttagagcgtc
+6722921/1
CCCFFFFFHHHGHJJJJJJJIJJJJJJJJJJJJJJJJJJJJJJJJJJJJI
@5726578/1
cgggctctgtgcctggctcccatgtcacggtagcactgagtgacggcacc
+5726578/1
CCCFFFFFHHHHHJJJIJJJJJJJIJJJIJGHIJJJJJJJFHJJJJIIJJ
@4192092/1
gccatcaggacctgcaccatgcaccgccatgccatgtaccacgcctggga
+4192092/1
CCCFFFFFHHHHHJJJJJJJIJJJIJJJJJJJJJJJJGJJJJJJJJJJJJ
@4192101/1
tgtattcaaaagaaaacctagaatcactggttcaaattcaaataaaatca
+4192101/1
B@@FFFFFHHGHGJJJJJJJJJJJIJJJJGEGHIJIIIJJGHIIHGGGHI
@3678815/1
caacgaaaccaatttagaatatacgaaacagcaggaccactacagacaaa
+3678815/1
@@@DDDDDFAF?DBF@F3CBB4:CFF@GIEB9?DFBF=BD;??BCFFBCF
@2115409/1
gtaggaactgtccctcggagatgccgtcccggtacataatgatacgatgc
+2115409/1
CCCFFFFFHHHHHJJJJJJJJJJJJJJJJJJJFHIJJJJJJJJJJJJJJI
@6241878/1
ccagaggcaagcgctccaagttgcttggaggcttgggcctgttttggtag
+6241878/1
CC@FFFFFFHHHHJJJJJJIJJIGJIJJEHGGGIJIJBHIJIEGIGIGC@
@6241946/1
gctgcccgcctaacgaggaaacgcggccgccatactgtagcttgggtggt
+6241946/1
CCCFFFFFHHHHHJJJJJJJJJIIJJIJJJJHHHFFFFFFFDEEDDBBD=
@3165675/1
gcggcgtcatatgttcgaggacacgagatacgatgtacctgtccggt
+3165675/1
CCCFFFFFHHHHHJJJJJJJJJJJJJJJJJJJJJJJIJJJJJJJJJH
@5727352/1
gtgcattcaacgaataacagttcttcatctgatcaaacgctattaattca
+5727352/1
@@@FFFFFGGHHHJJJJJJJHIGHIIJGJJJIJJIGEGGIJJGHIGIJJI
@592230/1
ctggcgtaaaataacgtcaatacattggatctcctcagtaggatggcaaa
+592230/1
CC@FFFDFHGHHHJJIGHHIIJIIJIJIIIIGJIIGIJHJJJHIGGHIEH
@2633737/1
gggcacagttcctcgacgagcaagtagttcttgaagcacagacacaggtg
+2633737/1
CCCFFFFFHHHHHJJJJJJJJJJJHIJIIJJIJJJJJIGJJJJJJJJJCH
@7770768/1
gtgctgggcctcttgtatgcgaaggtgttgaggcgcttgtggtggtgcac
+7770768/1
CBCFFFFFHHHHHJJJJJJJJGIIJCFGHIJJJJIJJJIHIJIJJIJJJI
@7770989/1
agcctgtaatttttgtctttcgcaaaatattccgcgacagatgtctttct
+7770989/1
CCCFFFFFHHHHHJJIJJJJJJJJJJJJJJJJJJJJJJJJJJJIJJJJJG
@3166167/1
ctctagccgatacgattatgaagacgaagcggacgtcacggtaagcattc
+3166167/1
CCCFFFFFHDHHHIIJJJJJHJJJJJGGJIGIGIIGHIJHGHGFFFFFEA
@6242656/1
gttaagtcttttaaagtagatgatgcaagaaatgttaataatactttaaa
+6242656/1
BBBFFFDFHHHHHJJJHHJJJJJJJJJJJJJJJJIIJJJJIIJJJJJJJJ
@1092889/1
gttcaaattcaaataaaatcactctgcaatcctgcctcacatgattcatc
+1092889/1
CCCFFFFFHHHHHJJJJJJJJJJJJJJAAFFHHJJJJJJJJJJJJJJJJI
@3679910/1
ggactagtaaaatacatagtttcactacacaagtgatacactgatttcta
+3679910/1
@@<DDFFFGHHHGICIIJIJJIJJJGIHHHIJ@EHGIJJIIJI3DHIJIH
@7771410/1
gtcctttctaaggttctaaactatatctgtaccaaatttcaaccaaatcc
+7771410/1
CCCFFFFFHHHHHGHIJJJJJJJJJJJJJJJJJJJJJJJIJJJJJJJJJJ
@2634656/1
cgcaagaagtaccagaaacgggacttagccacaatctggtctggagagaa
+2634656/1
CCCFFFFFHFFFFHJGIIHJIIAGGGIJIIGHIJJIGIGHGIIDGGGGHG
@4194047/1
catacataataaaattagaggaagtaggtgctgggcctcttgtatgcgaa
+4194047/1
CCCFFFFFGHHFHJIJGJJJJIIJGIJIHHIJJFI@FGHJJIHIJJJJJI
@1093636/1
gttgtggaactgcttcacctgtggccggcggcacgcagacgccttgatga
+1093636/1
CCCFFFFFHHHHHJJJJJJJJJJJJJJJJJJJJJHHFFDEDDDDDDDDDE
@2117164/1
cactcttgctccatggtccaggagcagcagcgtgcgcaggttcaggcatc
+2117164/1
CCCFFFFFHHHHHJJJJJJJJJJJJJJJJJJJFHIJJJJJHIJJJJJJJJ
@2634918/1
agggatcttgccgtcattgcagacggtgtggtagcgggtcggacgagccg
+2634918/1
@@BFDEFFHHHHGHHJJJJIJJJJJJCGGHIBDGIJGGHIIJHHFBDDDD
@4194213/1
ggatggagtgagcacgggctctgtgcctggctcccatgtcacggtagcac
+4194213/1
CCCFFFFFHHHHGJJJJJJJJJJIJJJJJJJJJJJIJJJJJJJJHIJIJJ
@2117417/1
ggaatctgattgtgctgttgtggaactgcttcacctgtggccggcggcac
+2117417/1
@@@BDDBB4A?CHCGIGGGBHIE@HHGHGEB@BBGHEFFGH>DF06;B<B
@3167340/1
gttggggcggcgcgggcatgtgagtgttggtaaatccgctagcggtgcag
+3167340/1
CCCFFFFFHHHHHJHDBDDDDDEDCDDFDDDDDDEDDDDDDDDDDDDDDD
@2117817/1
ctcctttcttttgcgagctgctgccgaaagattagagtcgtcttctactt
+2117817/1
CCCFFFFFHHHHHJJJJJJJIJJJJJHIJJJJJJJJJGHJJJJJJJJIJJ
@3681638/1
cttggttccaattaaactttgggcctgtttcagagtctcgttgacttgct
+3681638/1
=?@ADDADF8DDB@BF>DEH<E1CGIFCECFFEEFEFF>DD6?3B?BDG>
@2634978/1
ggtgcacgcgcttgggcagagggaatctgattgtgctgttgtggaactgc
+2634978/1
B@@FFFFFHHHHGJJGIGIHFHGAGIIIIJIIGBFGGGIJIIIIEHIFIJ
@3167878/1
agcgagactcataacgcagccagatgccaaagttcttgatcttcactggg
+3167878/1
CCCFFFFFHHHHHJJJJJJJJJJJJJJJJJJJHIJJJJJJJJJJJJJJHJ
@7247467/1
gtgacgtcgtaagcgcgtgccgtgtttttaaatgcggggaag
+7247467/1
?@@DDDDDFFHDDDFHG?CGGG?D?FHIGHCHIGCEEEB;>@
@4194972/1
gccacaatctggtctggagagaagatcctcatcttgtatagaggaggctt
+4194972/1
CCCFFFFFGHGHHIIJJHIJIJIJIJJJJJJJJJJJHHIIJJIFIIIJJJ
@6244480/1
cgagactcataacgcagccagatgccaaagttcttgatcttcactgggct
+6244480/1
CCCFFFFFHHHHHJJJJJJJJJJJJJJJJJJJJJJJJJJJJJJJJJIJJJ
@4696073/1
ctctatactttgcattaaaataatgcccattttcacaggcaagggatcct
+4696073/1
CCCFFFFFHHHHHJJJJJIIJJJJJJJJJJJIJJJJJJJJJJIJJJJJJJ
@5729587/1
gtgttcaaggggatctgagaatggtttagattcacaattttgtccgctgg
+5729587/1
@BCFFFFFHHHHHJIIIHIIJJJJHIJIJGIJJGJJJIJIJIIIJJJIJJ
@3682092/1
catcaatttatcttcaaatgacgacaccacagttccagtctcaggcacat
+3682092/1
@@@DDDFFHGAFFIII@FIBHHGIIG@ECGDGIIIIBH?DDDHGIFIHID
@6725005/1
cccaactgtcctccggtactaacgatcaaatcgatcatgggtccataatc
+6725005/1
@@@FFFDDHDBDFHEEEF@FDHIGIGIEEHB9DGHJGHGFG8B@@FHGIB
@4195683/1
ggagattaatggtataagcatagaatgttcgacgtgattctttaatttga
+4195683/1
BCBFFFFFHHHHFIJJJJJJJJJJJJJJJJJIJJJIJJJJJJJJJJJJJF
@7248335/1
gctgtttctcactagtaagagcttttcgtataatatgatatgatgccgac
+7248335/1
@?@DBDDDFBFFD<FGBHDGGHEIIGHIIGFEGGHHHGCHGCDE>DGIIH
@6245278/1
cattgaaaataaaaataaaaaaatagcaggggttattgttatgtcgatgt
+6245278/1
@@@DDDDDFDB??D>F@CCCAB@FBFHIIDGIFGHIIIGHFIIGIB9FH@
@7772074/1
gggcctcttgtatgcgaaggtgttgaggcgcttgtggtggtgcacgcgct
+7772074/1
CCCFFFFFHHFHHGIIJGGH<CFFHGHIHGIIJJJIIBAF;CFIIJJHFF
@6245430/1
tctgattctgtgatagtgaatacaagatcgtggggtgggcccaccaggcc
+6245430/1
CCCFFFFFHHHHHJJJHIJJJJJIJJJJJJIJJIJHIIJJJJJJJJJJJI
@6725589/1
gtttttctctgtgatctgtttcttggcatctatagatgtcggtggcgcac
+6725589/1
CCCFFFFFHHHHHJJJJJJJJJJJIJJJJJJJJJJIIIGIJJIGIJJJJJ
@4196409/1
gtcacggtagcactgagtgacggcacctccgacactgaggtcacggtact
+4196409/1
@@@FFFFDHHHGHIIGJGHIIIIIIIIIHIIJIIJIJIJI=FGIEGHGHF
@7772883/1
ctcatcttgtatagaggaggcttgggctcgctctccgaagggagcttgcg
+7772883/1
CCCFFFFFHHHHHIIJJJJJJJJHHIJJJJJJJJJJIFHJJJGIJIJIIJ
@1617670/1
ccattgacctttcctaggagtgactttcccgtttccaatctccaagacag
+1617670/1
CCCFFFFFHHGHHJJJJEHIGHGIIJIIJJJHIIJJJIJJJIJIJJJIJG
@3169852/1
ccacagttccagtctcaggcacattgccattagtagactgatcagccgga
+3169852/1
@@@DFFDF?HDBHBEGGGGHIJJIIIFEGDHIGCAHEHGEDHFIIGIJDH
@4197029/1
ctattatagtttcaaaaaaactgtttcacataaataggtgagaagtgtga
+4197029/1
CCCFFFFFHFHHHJJJJJJJJJJJJJJJJJJJJJJJJJGHGJJJJHIIIH
@6246795/1
tctgtaccaaatttcaaccaaatccgtcaaatagttgcggagattaatgg
+6246795/1
CCCFFFFFHHHFHJIJJJJJJJJJJJJJJIJJJJIIJJJJHIHIIJJJJI
@7773617/1
cacgtctttaatttgaaaatttgtcggatccaatgtaaaacattccaaaa
+7773617/1
@@@FDFFFHHHHHJIJJIIJJJIIGJGIGIHIJIGHIIIJJJJJJFIJJJ
@2120675/1
tcataaataaaaaagttatgtcaaattaaagaatcacgtcgaacattcta
+2120675/1
@@?DDDDDFBFDF<GF:EEHDEBF<EHIIIE@FIDCHEHHHH?EGDF??B
@5210727/1
gagtgagcacgggctctgtgcctggctcccatgtcacggtagcactgagt
+5210727/1
@@CDFFFFGFGHFGHGGIEHHIGJGGIJIIGIGDGIIIGBFIIGIGHGI8
@1095854/1
attgattttgatgatttttttgtgtgtgttcaaggggatctgagaatggt
+1095854/1
BCCFDFFFHHHHHJJJJJJJJJIJHJIHIJJIJJJJJJJJJJJJJJJJJD
@2638042/1
gggtacaataattaataattatgtcgcaataccgtagccgcccaaattta
+2638042/1
CCCFFFFFHHHHHJJJJJJJJJJJJJJJJJJJJIJJJJJJJJJJJJJJJJ
@7774215/1
ggggttattgttatgtcgatgtcgaacccaaaaatgtaattaactttttt
+7774215/1
@CCFFFFFHHHHHJJJJJJJJJJJGGIJJJJGHIIJFIJIIIHIIIJJJJ
@5732442/1
atctgattgtgctgttgtggaactgcttcacctgtggccggcggcacgca
+5732442/1
@@@BDFFFHH?FFGIIFGFGGIIBHGGGIIIID?FHCGD:AAFEEDB>CB
@5211211/1
cgatgagagcccacgatgtaagtgcttcgggcttcaacagcttgttagct
+5211211/1
?@<BDD?DAF>BBHIB@ACFHFFHIICCHGADA?@?FHGEHGGIFFH=@B
@5732606/1
aatctgattgtgctgttgtggaactgcttcacctgtggccggcggcacgc
+5732606/1
@<@DDD8BF?ACFG>A<CC?7HHIIE<E9FBGGH@F>AFGIBB:ABE>>C
@595995/1
ctcctttcttttgcgagctgctgccgaaagattagagtcgtcttctactt
+595995/1
<@@DADDBBFA?DF?@1<CGFIIFF:?DGG@FE@<GFGIAFBF7C<=@C>
@4198178/1
cttgaacttcttcaattgacgcaagaagtaccagaaacgggacttagcca
+4198178/1
@@@=DD?DF4CFFIEEF<?E?FG:@A?EGDB9CGFIIIIEEDDFFEFFBF
@596067/1
aggttccatggatttaggagcacgtgcagtaggaaccacagctgttggcg
+596067/1
@CBDFFFFHHHGHJJJJIIIJJJJJJJIJJIJJJJJJJJJJJJJJJIIJJ
@4198291/1
gtccataatcattcctggaatccgtgtcgacggcgatgagagcccacgat
+4198291/1
CCCFFFFFHHHHHJJJJJJJJJJJHIJIJJJJJJJJGIJJIJIIJHHHFF
@596414/1
tgatcagccggagcagctccggtaagtttgtcgagtagagccttagctgc
+596414/1
CCCFDFFFDHHHHGHIJJIIIDFGIIGIJJHGIIIIIIJGEHIIIGIIIH
@2639218/1
gttgaggcgcttgtggtggtgcacgcgcttgggcagagggaatctgattg
+2639218/1
@@@DDDD?HD@HHEEGIEGAFFGIIGIIIAEHGIIGIGIIHFHHDB@@CB
@5733436/1
cgcaagaagtaccagaaacgggacttagccacaatctggtctggagagaa
+5733436/1
CC@FFFEFHHHHHJJJJJJJJJIJJJJJJJJJJJJJJIJIJJJJIIHIIJ
@2122380/1
gctgataataatgtggcccgtgcttttatacaatgcgttatagtcacttt
+2122380/1
CCCFFFFFHHHHHGHIIIJJHIIJJJIJJJJJIJIJJGHJJJJGGIIIIJ
@1618647/1
cacaggggtgtacatcatggaaggaagatgcctcatcacaacatctaaag
+1618647/1
CCCFFFFFCFHHHJJJJJJJJJJJJIJJJJJJJJJJJJJJJJJJJJJJJJ
@7248675/1
agacaaacagacaaacagacaaacagacaaacagacaaacagacaaacag
+7248675/1
CCCFFFFFHHHHHJJJJJJJJJJJJJJJJJJJJJJJJJJJJJJJJJJJJI
@6727345/1
gttgcaagacatgtaggaactgtccctcggagatgccgtcccggtacata
+6727345/1
C@@FFFDFHDHFFHFGGIIJ9ECFGF<FHIJJGCGGIJHGHIJG@A@DHI
@6727407/1
gtttattttgtttttctctgtgatctgtttcttggcatctatagatgtcg
+6727407/1
@@@FFEFDFHCFHHGIHIJJHJIIIIJHHIHII@CGHGGGGIIGHIIHHI
@4199260/1
ttatttgtctgtagtggtcctgctgtttcgtatattctaaattggtttcg
+4199260/1
CC@FFFFDHHHHGJFHIGIIJIIJJHJIEHGGGIIJIIGEBGHIIJDIIJ
@3173350/1
ctaatatatcgctgaggaccttagggacttcgacatattcggcgatgatg
+3173350/1
@CCDDFDFHH?FDHAE@BDG@HII<;EFEGIIGIIGEEFD;DFHGHDCHE
@7249656/1
cacaatctggtctggagagaagatcctcatcttgtatagaggaggcttgg
+7249656/1
@?;?DBDDHFFHFII@FAGE;F>FHGHGGGIGGG?FFCGFHI<BDGGHGG
@2123728/1
cgcgagatcgggaactatgtggttaaaaccaaaaatttgccggaagtcac
+2123728/1
@@8BDDDDFHFHDGIEIII?FHCD?@BHIFE@FBHHIGG@F6;AFHGGEI
@3173762/1
ccctgtttgttttatcgtcgccttgagaagcagacacaagcttcttctgt
+3173762/1
C@CFFFFFHFHHHJJJIHIJIIIJJJJIJIJJIIGIJJJJJIIJJJJJJJ
@70885/1
ccttattataaaaggtataaatattcctgccaccaataaatcgttttaac
+70885/1
CCCFDFFDHHHFHIIHIIIGCFFFIGJJIIIGHIEGHGEHIJJJIJIEHG
@7775309/1
tgggcctcttgtatgcgaaggtgttgaggcgcttgtggtggtgcacgcgc
+7775309/1
CCCFFFFFHHHHHJJJJJJJJGHHIJJJJIJJJJJIJJJJJIIJJJJJHF
@3174084/1
ctcccatgtcacggtagcactgagtgacggcacctccgacactgaggtca
+3174084/1
@@@FFFFFCFHFFIHIJEHIIJIJACFEGBGHGGGIGGGHIIJGFGECGI
@5735450/1
ctaggagtgactttcccgtttccaatctccaagacaggaggctccagtac
+5735450/1
@<?DDD?DDD?FDGF<CGF<FG<AHH;9C9AG?;?E>=FFEG;FFFCBDE
@2124448/1
gtgtgcattattacattttttataaacggtacatctagagtataaaaaac
+2124448/1
B@@DFFFFGHHHHJJJJJJIJIJJJJHJIFGIGIJJJJHIGIGIJJJJJJ
@71354/1
ctcatcttgtatagaggaggcttgggctcgctctccgaaggg
+71354/1
@@<=ABA??FDBF?<CFDD@ACF8CA8B3:CDF99B@DADBA
@5214271/1
gttcatcttttgaagattctgatattgatagttttttcattccctgc
+5214271/1
BB@FFFFFHHHHHJJIJJJJJIJJJJJJJJJHIJJJJJIJJJJJJJJ
@598049/1
gaggcgcttgtggtggtgcacgcgcttgggcagagggaatctgattgtgc
+598049/1
<@@DA?DDFFCDHAB;2?EHG;FGBFHEHFGGHCGII@6?EHHH>@BEEC
@5735915/1
gtacattgaaaataaaaataaaaaaaatagcaggggttattgttatgtcg
+5735915/1
CCCFFFFFHHHHHJJJJJJJJJJJJJJJJJJJJJJJGHIJJJJJJJJJJJ
@7776139/1
ccaacccttgcgtttcaaaacaattcattttaggttcaagttaaccgcaa
+7776139/1
CCCFFFFFHHHHHJJJIJJJJJJJJJJJJJJJJJHIJJJJJJJJJJJJJJ
@3685655/1
gacgcaagaagtaccagaaacgggacttagccacaatctggtctggagag
+3685655/1
CCCFFFFFHHHFHIJJJJJJJJJJJJJJJJJJJIJJJJJJJIIJJJJJJJ
@71855/1
cggatttggttgaaatttggtacagatatagtttagaaccttagaaagga
+71855/1
@@@FFDEEGHHHHIIGIIJI?EHIHGIIIEHCFGIHJGGHGGEHDH@FGI
@2125099/1
cttcgcaaccactaattccagtgataaattcactctagcacgtagttctc
+2125099/1
CCCFFFFFHHHHHJJJJJJJJJJJJJJJJJJJJJJJJJJJJJIJJIJJJJ
@3685782/1
tggattagtagctgtagcttcgtcagttgggtgataacatcattggatac
+3685782/1
CCCFFFFFHHHHHJJJJJJJIIJIIJJJIJJFHIJJIJJJJIIJJIIJJJ
@3685790/1
ctgtgatctgtttcttggcatctatagatgtcggtggcgcacagggcacg
+3685790/1
CCCFFFFFFFDFHGIGIGIEIEFIFIGIEFHCFBHAGGHEIIGC@EEHEB
@71959/1
cgatgttttacaagggcaggttgaactcacaccattcaatttaaaagaaa
+71959/1
@@@FFDDFGGHGHEGIIGGHIHI>DHGEGCHGGJGDFGBFDEHI>FBG;F
@5736248/1
ccttcttctcttttttctcctttcttttgcgagctgctgccgaaagatta
+5736248/1
11=DDFFFHHHHHJJJJJJJJJJJJJJJJJJJJJJJJJJJJJJJJJJJJI
@2125254/1
tgtacacctgagcgagactcataacgcagccagatgccaaagttcttgat
+2125254/1
CCCFFDDDHHHHHJIJIIJJJJJJJJJJJJJJJIJJJJJJJJHIJJJJJJ
@1098335/1
gtgctgggcctcttgtatgcgaaggtgttgaggcgcttgtggtggtgcac
+1098335/1
BBBFFFFFHHFHFGIHHHIHIIIJI@FEHIJJJJJJHHJFHIFHH@DDHI
@1619338/1
cttcatcctaccagccagattgaacctttctccagcatagtaaaggtttc
+1619338/1
8??DBD>BFA>FB9FFFFI@@EH@3CG>EDF9FECF@??D4BB@F3B9DD
@598772/1
gtcacggtagcactgagtgacggcacctccgacactgaggtcacggtact
+598772/1
CCCFFFFDHHHHHJJJJHJJJJJJJJJGJJJIJJJJJJJJJJJJJJEHHH
@4202113/1
tgggtaatctagctacccacgtaaatgta
+4202113/1
88;??B3:DDDD?EAA;EFDDE:ABFC<A
@5215568/1
gtaggtgctgggcctcttgtatgcgaagg
+5215568/1
@@@BDD;D>CC?AE=:CECF>BHG>7C1C
@4202332/1
cacagttccagtctcaggcacattgccattagtagactgatcagccggag
+4202332/1
CCCFFFFFHGHGHJJJJJJIIIJJIJJJJJIJHIJJJJJJJJJJJJJIGI
@599279/1
ctgcagatgactgtgcatccttgctagtaagtcctgagccatagcaaaca
+599279/1
CCCFFFFFHHHHHJJJJJJJJJJJJJJJIJJIJJJJJJJJJJJJJJJJJJ
@5215789/1
gacaaacagacaaaaaaaaagttaattacatttttgggttcgacatcgac
+5215789/1
CCCFFFFFHHHHHJJJGJI>HDGIGGIJJJJIGJIIJIIIIIIJHHHFFF
@7250287/1
ttcattacctgtgaaaactgcccctcagatacaccgtcacggaacacaaa
+7250287/1
CCCFFFFFHHHHHJJJIJJJJJJJJJJJJJJJJJJJJJJJJJJJJJJJJJ
@2126103/1
gcatgttttcacttgttcgtcgtcgaaatcaacttcagtgtatcggttgg
+2126103/1
CCCFFFFFHHHHHJJIIJJIJJHJJJJJJJJJJJJJJJIIIIJJJJHIJJ
@5215893/1
gtctgtttgtctgtttgtctgtttgtctgtttgtctgtttgtctgtttgt
+5215893/1
B@BFFFFFHHHHHJJJJHHIIHIJIJJJIJJJJIJJJJJJIJJIJGHIJI
@7250396/1
agcacgggctctgtgcctggctcccatgtcacggtagcactgagtgacgg
+7250396/1
CCCFFFFFHHHHHJJIJJJJJIIJJJJJIIJJJIHIJIJJJIJJCHGGII
@4202632/1
ccatcaaatacaggttttagtgcgccaaatattttattgtaacaatgaac
+4202632/1
CCCFFFFFHHHHHJEGIJJIHIJJJJIJJJJJJJJJJJJJIJJJJJJIJJ
@7250440/1
caccagtggtcttcttgaacttcttcaattgacgcaagaagtaccagaaa
+7250440/1
CCCFFFFFHHHHHJJJJJJJJJJJJJJJJJJJJJJJJJJJJGHJJJJJJJ
@5215987/1
ttcacctgtggccggcggcacgcagacgccttgatgacctccactttgat
+5215987/1
@@@FFADFHBHHFHBHHIEGFFHIIECEHFFDDCECECCC;?CCCCCCC@
@7250507/1
gtccgtttttaaactattttttcaatgccctaagtgagtatacatctatt
+7250507/1
BBCFFDEFHHGHHJIJJJIJJJIJGIIIIJJJGIGGEGBFHIJJJJJIJJ
@2126353/1
atacataataaaattagaggaagtaggtgctgggcctcttgtatgcgaag
+2126353/1
?@@DDFFBFHHFBGIEEEHGBHEFF@HC@GHIEHIIIIFEGIIIIIIGGG
@1620265/1
acatcttctttggtttgtcaggcgtaatgctaacgtcatagcgataaatt
+1620265/1
???DAADDBDADDEEEAE:EEE>D2?E;E4CDE@BDBDD>BCDDDDIIII
@599856/1
tagccacaatctggtctggagagaagatcctcatcttgtatagaggaggc
+599856/1
CCCFFFFFHHHHHJHGIIJHHHIIJJJJJJJJJJJJJJIFIIJHIJGIJJ
@7251040/1
cttagcgttcacattgacaaacttaggtttgcttacagccattcccaact
+7251040/1
CCCFFFFFHHHHHJJJJJJJJJJJJJJHJJJJJJJJJJJJJJJJJJJJJJ
@73596/1
gtagagaacatttaattacacaatagtaaatataacgcaaattgagcgct
+73596/1
C@BFFFFFHHHHDHJJJJJJJIHGHJB33CHGHGIIGGGEEGGFFE9@FF
@600250/1
gatggagtgagcacgggctctgtgcctggctcccatgtcacggtagcact
+600250/1
@C@DDFFDFFHHHJJJIIIJJJGIIJJIIGIGIIGIIHIIJJGDGHIEHH
@6730159/1
ctcggacatttcaattttatttagttggtcttggttgaacggaactccaa
+6730159/1
@@@FDAFFHHDFDAGGGICCHIEHIGBGFCGHHIIIFGGGGEDHGHIIII
@2127109/1
gtcttcttgaacttcttcaattgacgcaagaagtaccagaaacgggactt
+2127109/1
@@@DDDFDFDDHFGDFHIEEGIJIIBGFBHGGG?CHDFEGEGHGEFEFFE
@1620959/1
ctagaacccaccccgctatgtcaagtcaagatatttgacgttccgacgtc
+1620959/1
@C@DFFDDAHHHFGIIIIIIGIIIEBGD@FHGIGIIIEHGHGID@:;BBB
@6730388/1
ggcacctccgacactgaggtcacggtactcgcggt
+6730388/1
@?=BDDDDHFFAFHBGBB;CFGHIIBGD@GHFGH6
@7251480/1
cccgctttttcttgttgcgtagactctttgctatgactctcttctggtgg
+7251480/1
CCCFFFFFHHHHHJJJJJJHIJJJJJJJJJJJJJJIJJJJJJJJJJJHIJ
@74092/1
gtagcactgagtgacggcacctccgacactgaggtcacggtactcgcggt
+74092/1
C@CFDFFFHFHDHHIJJJJJJIIIIIJGIJJJJIFHIJJJHGIIIJJGFE
@7251679/1
gggatctcttcaaaaatgagatgtgga
+7251679/1
?;11A;;AFFHD?FBGBA4CCHHCHD3
@5736902/1
cagtggtcttcttgaacttcttcaattgacgcaagaagtaccagaaacgg
+5736902/1
B@?DFFFFHHHHHIJJJJJIJJJIIJJGJIJJIGIIIIGHIJIJJJJJJG
@1621055/1
gcatcccacaatatattcgtgaaaaccgcatccaactcggatcagccgtt
+1621055/1
CCCFFFFFHHHHHJJJJJJJJJJJJJJJJJJJJJJJJJJIJJJJJJJJIJ
@5217894/1
cttggtacaaagcaaaggtcgggcagttcgtcaacaagacattactagct
+5217894/1
CCCFFEFFHHHHHJJJJJIIJJJJJJHJJJIJJJJJJJJJJIJJJJJJJJ
@3178038/1
gtcggtggcgcacagggcacgcttgcgcatgacatctatacatgccattg
+3178038/1
CBCFFDFFFHHHHJJJJJJJJJJJJIJIJJJJIIJJJJJJJJJJGIJJJI
@7777688/1
cgcgacttcgttcgcgtggaatagtgacttccggcaaatttttggtttta
+7777688/1
CCCFFFFFHHHHHJJJIJJIJJJJIJJJJJIJIJJIJJIJJJJIICHHHF
@7777813/1
cttggtaggatccaagttgaaatctttgaccatggcatcaagcaaactct
+7777813/1
CCCFFFFFHHHHHJJJJJJJJJJJJJJJIJJJJJJJJJIJJJIJJJJJJJ
@601604/1
ctcctcagtaggatggcaaagagacgaagcgcgcg
+601604/1
@@@FDFDDCFHDHBB=FBBDGGHACE?:@D?GHD@
@2128585/1
gccgtttctgagattagcgcgcacagacgaacagacaaacagacaaacag
+2128585/1
@@@D;DDDFF>FDEFF??@8:EACAFAEFGAFIA;BD@@CE@EEIFFECD
@2641703/1
gtgtacacctgagcgagactcataacgcagccagatgccaaagttcttga
+2641703/1
B@CDFFDDHHHDHIGIJJIIJIJIHHGIGHGFHIFFHGIJJIIDGIIGGE
@2641715/1
caccagtggtcttcttgaacttcttcaattgacgcaagaagtaccagaaa
+2641715/1
B@CFFFDDHHHHHIJJJJJIJJJJJJIJJJJIJJJJJJJJJFHJJJJJJJ
@5218316/1
ctgggcctcttgtatgcgaaggtgttgaggcgcttgtggtggtgcacgcg
+5218316/1
CCCFFFFFHHHHHJJJJJJJJJHHIIJJJJJJJJJJGJJJJJHIIJJJHH
@601754/1
agccagatgccaaagttcttgatcttcactgggctcttctctgggatttc
+601754/1
CCCFFFFFAFHHHIJFGIGIIIJJJJJGIGHIEGIIJJIAHHIGIJJGIJ
@4700232/1
gcgaaggtgttgaggcgcttgtggtggtgcacgcgcttgggcagagggaa
+4700232/1
CCCFFFFBFHHHHJJJJJJJJJJJJJJIIJJJJJJJJJJJHHHFFFFDDE
@601828/1
aagcgcgcgttctcatgtaatttttaatgttttccaaatcgacgactcct
+601828/1
CCCFFFFFHHHHHJJJJJJJJJJJJJJJJGIJJJJJJJJGIJJJJJJHHH
@6730808/1
gtcgattgcggtatcggcgtcgcttgcggtaccggcgtcggttgcggaat
+6730808/1
CCCFFFFFHHHHFIJHJJJJJJJJJJJJJHIJJJJGFCDDDBDDDDDDDD
@3178529/1
aaccgattgacatgaaacaaacactaaatgtaaatttaagcatcccacaa
+3178529/1
CCCFFFFFHHHHHJJJJJJJJJJJJJJJJJJJJJJJJJJJJJJJJJJJJJ
@5737385/1
ttttgtttttctctgtgatctgtctcttggcatctatagatgtcggtggc
+5737385/1
CCCFFFFFHHHHHJJJJJJJJJJ<HIJJJJJJJJJJJJJJJJIJJJIJJI
@4700640/1
cagatgccaaagttcttgatcttcact
+4700640/1
@@7DDD>DFFFA<ACCB@D<AIHAAEE
@75814/1
ctcataacgcagccagatgccaaagttcttgatcttcactgggctcttct
+75814/1
BCCFFFFFHHHHHJJJJJJJJJJJJIJJJJJJIJJJIJJJJGIIJJIJIJ
@5218869/1
gttcaaataacttattaaaattaatatgcgtgatgaggttcaccaagcta
+5218869/1
@?@D???D<F:AA<FAE9?CF<F<FHEGGGFEGGCGHGDDCGAGC?;??9
@5219053/1
gtacaaagcaaaggtcgggcagttcgtcaacaagacattactagctg
+5219053/1
CCCFFFFFHHHHHJHIJJJJJJHIJJIJJJJIIJJJJJJJJJJJJJJ
@76172/1
gccagatgccaaagttcttgatcttcactgggctcttctctgggatttcc
+76172/1
@?@FDEBDFBFB>FAAAE@FFE>A<:3<C<?3?E@?<<D9DD<BGH@FBH
@3179360/1
cagagggaatctgattgtgctgttgtggaactgcttcacctgtggccggc
+3179360/1
B@CDFFFFGHHHHJJJJGHIJIIJJGHGHIIJJIIHIIIJJJHGGIJJGI
@5738103/1
ctcttgtatgcgaaggtgttgaggcgcttgtggtgg
+5738103/1
@@@BDDDDFFFF?EFDEB3C8FBCGFDDAD?B?0?B
@4204944/1
catacataataaaattagaggaagtaggtgctgggcctcttgtatgcgaa
+4204944/1
CCCFFFFFHHHHHJIJJGHIJJJJIJIIIIJIIJIJGIJIGGIJJIJIJH
@7253101/1
cacagtttgagttgggggtcgcacgtcatattccaaggtagttactaatg
+7253101/1
?@<DD4B?FHHFFHEEHD::DA@G?FDGAFFH4<=BCG=F78@CHEHEAC
@4205105/1
ttggtcttggttgaacggaactccaatcctttactcgaatagtcttttct
+4205105/1
@CCFDFFFHHHHHJJJJJIJJJJJJJJJJJJJJJJJJJJJJJJJJJJJJJ
@3179795/1
ctcatcttgtatagaggaggcttgggctcgctctccgaagggagcttgcg
+3179795/1
CCCFFFFFHHHHDIGGGJJJJJJHIIGFGIJJIIIJIGGHJJIIGHIIII
@5738401/1
cgtatttttccaggataaaaagtaacctattttatgtccaggataataag
+5738401/1
@@@DFFFFHHFHGFGGIIJIIGCHHJJJJJJJIJIGGGJIJJIJGIHJIH
@3687859/1
gcctcttgtatgcgaaggtgttgaggcgcttgtggtggtgcacgcgcttg
+3687859/1
CCCFFFFFHHHHHJIIJJFHIIJJJJJJJJJJHIJHJJHIJJJJJJHFFD
@3687871/1
atctgatcaaacgctattaattcattagcgaaaaacttatttttcacttt
+3687871/1
C@@FFFFFFFBF<ACGFGGBGIIGIGHH>GBEHIFFHIIG@FHCHHIIHH
@1099918/1
ggcaaagagacgaagcgcgcgttctcatgtaatttttaatgttttccaaa
+1099918/1
CCCFFFFFHHHHHJJJJJJJJHHIJJJJJJJJJJJJJJJJJFIJJJJJGH
@7778038/1
tgactttcccgtttccaatctccaagacaggaggctccagtactttagct
+7778038/1
CCCFFFFFHHHFHHJIJJJJJIJJJJJJIIJHIIIJJIGIHJIJJIGEII
@7778057/1
gtgtggcagcctccttgaccattttagatatttgttgttcattcaactgt
+7778057/1
@@BFFFFFHHHHHJJJJJJJJJIJJJJJJJJIJJGJJJJJJJJJJJJJJH
@1622227/1
gtgaagttcattgaatcaatgtgcaaaaattaaacgaagcattgaaaata
+1622227/1
CCCFFFFFHHHHHJ>GIJJJJIJJJJJJJJJJJJJJIJIJJJJJJJJJJJ
@603753/1
cgggattcgtatctttcacatcttttaaaagattgaataaaaccttcgcg
+603753/1
?@@F=ABDHFDFDHIJIFGJJIIGGJIDHIIGCE>GGIGIHIJJJJJIJJ
@2130990/1
ttcttggcatctatagatgtcggtggcgcacagggcacgcttgcgcatga
+2130990/1
CCCFFFFFHHHHHIJJIIJJJJJIJJJJJJJJJIIIIJIIIJIIJJIIHG
@1100629/1
gcagttcgtcaacaagacattactagctgagaatatttttttccgtttaa
+1100629/1
CCCFFFFFHHHHHJJJJJJJJJJJJJJJJIJJJJJJJJJIJJJJJJJJJJ
@4206208/1
gccaggttagggccaacagattgtttgagatgtttgtgaaactgcgacac
+4206208/1
CCCFFFDEHHGHHIJJJJIGIJIHHJJIJJIIJJJJIIIIJJJFJJIIJJ
@77781/1
ggttgcggtctttgtacaccttcaggtgatcgaacatcatgtcttcaaac
+77781/1
CC@FDFFFHHHHHIJJJJJIJJJJIJCFHJJIJJJJJJIJIIJJIJJJGG
@7778857/1
ggaagtaggtgctgggcctcttgtatgcgaaggtgttgaggcgcttgtgg
+7778857/1
CCCFFFFFHHHHHJJJJJJJJJIIIJJJJIJJJFHHGIJJJIJJJJIHIJ
@4206335/1
gtgatctgtttcttggcatctatagatgtcggtggcgcacagggcacgct
+4206335/1
CCCFFFFFHHHHHJGIJJJJIJJJIJJJIIJJFHIIJJJJJIIJIJIJIE
@7779088/1
cacggtagcactgagtgacggcacctccgacactgaggtcacggtactcg
+7779088/1
CCCFFDDFHHHHHJJIJJJJJIJJJJJJJJJJJJJJJJGIJJJJFIJJJE
@5221190/1
gtacagtctagggtaaatatatagatacaagtaggtatgatgtaagttta
+5221190/1
CBCFFFEFHHHHHCHIJJJJJJJJJJJJJJJHHIJHIJJJJJIJJJIJJJ
@604970/1
gttgtgtacacctgagcgagactcataacgcagccagatgccaaagttct
+604970/1
BBCFFFFFHFFFHIIJJJJJJJJJJJJJJJJJJJJJJJJJIJJJIIFHII
@4701898/1
tgaaactgcgacaccttgtggctgtgacttgtagtcaaggtggagatttt
+4701898/1
CCCFFFFDDHHHHJJJJJEGIIIJIIGIIJIHJJDHIIJIGHIGIHGHFI
@6254833/1
cctcttgtatgcgaaggtgttgaggcgcttgtggtggtgcacgcgcttgg
+6254833/1
@@CFFFFDHGDHGGIIGCFHIJIJJGIIEIIHGHHGIHGIJJGIJGFFDC
@6732231/1
ggcttcaacagcttgttagcttgccattgacctttcctaggagtgacttt
+6732231/1
C@CFFFFFFHHGGIJIIIHHJJEIJJJJJJJJJJJJIJIJJGIHHJJJJJ
@7253829/1
cagttataaagcatagcccgaagtgctattggcacacag
+7253829/1
?<@D?BDBFD<CD:<AFD@FEE<89?C>AF@GBGFI3:3
@7253942/1
gtgctgttgtggaactgcttcacctgtggccggcggcacgcagacgcctt
+7253942/1
@@@FDDDDFFFHHJIJEEGGHIIGJAHDGIIGGIEBEHEBD>CDBBBBD?
@605405/1
atacataataaaattagaggaagtaggtgctgggcctcttgtatgcgaag
+605405/1
?@@B:?:AAFB><A?:AE@GAF;<<F9F?@F998EAFB3CB?FGF4?F@F
@7254006/1
agggaatctgattgtgctgttgtggaactgcttcacctgtggccggcggc
+7254006/1
@?@?DBDDFF4C<<AEECBIEIA;FDF9A<?CFE9?@??1?:D@FBAFED
@6732490/1
ctcatcttgtatagaggaggcttgggctcgctctccgaagggagcttgcg
+6732490/1
B@CFFFFFHHGHHIJJJGHIJIIDDHGJJJJJJJJJIBHGIJEFHHIGAA
@2132649/1
tgcctggctcccatgtcacggtagcactgagtgacggcacctccgacact
+2132649/1
?@@BDEFDHDFHFHIEEDHIG?CFHEHIIIIGHBDFGGFFHIIHEGGGIG
@5739254/1
ggcgcttgtggtggtgcacgcgcttgggcagagggaatctgattgtgctg
+5739254/1
@@@DFFFFCADFHEHGGIEEHGEIBHGIGBDIGHB:CGHHG>DGHEHG;C
@3182362/1
gccagatgccaaagttcttgatcttcactgggctcttctctgggatttcc
+3182362/1
@@@ADDDFFHHGH@HCGIIFCHIIIGIIIIEGHHII@HEGGAF>BGFFEH
@3182421/1
ctcgggttggaatgattctggtgggttgtcctgcagagcttgccacatct
+3182421/1
CCCFFFFFFHHHHJJJJJIJJHIGIGHJJJJJJJJJJJGHIJIJIJIJIJ
@79310/1
gtcacggtagcactgagtgacggcacctccgacactgaggtcacggtact
+79310/1
@@@FFFFDFHGHHJJJJGIJJIJIFIJJJJIIHIGIJJJJFHIJJJHIHH
@606034/1
atctattaaattcaaacgcagagctcattatgttgatttttgaagagttc
+606034/1
CCCFFFFFHHHHHJJJJJJJJJJJJJJJJJJJJJJIJJJJJJJJJIJGII
@79655/1
aggtgctgggcctcttgtatgcgaaggtgttgaggcgcttgtggtggtgc
+79655/1
BBCDFFFFHHHHHJJJJJJJJJJHIIJEGHIJJJJJJJJJJIJJIJHHHI
@6255743/1
gggaagtaaatgcatctgtccttatttccgacccacaaacaattaagcct
+6255743/1
@@@DADFFBHBHAHIEIHIGFHIIIIHGHCHHIIIIIIA?DHBGHEF@HG
@606098/1
gtcacggtagcactgagtgacggcacctccgacactgaggtcacggtact
+606098/1
CCCFFFFDHHHHHJJIJEGIJJJIJJJJJJJJJIJJJIJJHIJJJJDHHC
@3182938/1
ggcaacatcttctttggtttgtcaggggtaatgctaacgtcatagcgata
+3182938/1
CCCFFFFFHHHHHJJJJHIIJJJJJJJJEGIIJJJJJJJIIJJJJJJJJJ
@4702876/1
ctggagagaagatcctcatcttgtatagaggaggcttgggctcgctctcc
+4702876/1
CCCFFFEFFHHHHJIIJJIJJJJHGII<CHIGIJJIJICHFGIEGGIJIJ
@3183036/1
ctctgtgcctggctcccatgtcacggtagcactgagtgacggcacctccg
+3183036/1
CCCFFFFFHHGHHJJJJJJJIIJJJJGHIJJJJJJJHIJJJJIJJJJJJI
@3183264/1
ggttattgttatgtcgatgtcgaacccaaaaatgtaattaactttttttt
+3183264/1
CCBFFFFFHHHHHIJJJJJJJJJJJJJJJIJJJJHIJJJJJJJJJJJJJJ
@4207049/1
gaatgttcgacgtgattctttaatttgacataacttttttatttatgaac
+4207049/1
CCCFFDFFGHHHHJJJJJJJJIJJJJJJJJJJJJJJJJJJIJJJIJJJJJ
@5223355/1
cctttgtgcgccacatcaatgttgataaaggctttattggtaaatatggc
+5223355/1
CC@FFFDDHFGHHJJJJIIIIHJJIJJJJJIJJJJJJJJJJJJJJJJIGD
@6256533/1
ctgggctgcagatgactgtgcatccttgctagtaagtcctgagccatagc
+6256533/1
CCCFFFFFHHHHHJJJJJIIJJJJJJJJJJJJIIJJIGIJJIJJJJJJJJ
@2134085/1
agtaccgaagcgctcggccgatacccaacaaatactaataataaaaacga
+2134085/1
@BBFFFFFHHHHHJJJJJJJJJJJJJJJJJJJJJJJJJJIJJJJHHHHFF
@1101794/1
ccccgctatgtcaagtcaagatatttgacgttccgacgtccgaaacatca
+1101794/1
CCCFFFFFHGHHHJIFGGIHGIIJJJJIJJHIHIIFHIGHIIBGIGJIGJ
@2134254/1
gtgccctgtgcgccaccgacatctatagatgccaagaaacagatcac
+2134254/1
@CCFFFFFHHHHHJJJJJJJJJJJJJJJJJIJJIJJJJJJJJJJJIJ
@5223768/1
gtgttaggctccggtagaactgcaccatttcatttggattcgtagagtaa
+5223768/1
??=DDD?;<B?DAE?C?<C?BGHEHI>?EBB@D<?F9BFBFD9B?GGBD?
@3184071/1
cactgagtgacggcacctccgacactgaggtcacggtactcgcggtacat
+3184071/1
@CCFFFFDHHHHHJJJJJJJJIJJJJJJJJHIIJJJDHGJJJJJHHFFFF
@5223994/1
cgctcgtcgaaatcaaacagttcaagtcattgttcttaaacttcaataac
+5223994/1
CCCFFFADDFFFDHDHGCFH9FDGF?:?DHDD:CGFFGGIGG>BGEIHIB
@7780654/1
ctcgacagtggcatggaaccgctctgtcgtcgtaatgttcttaagtgcat
+7780654/1
CCCFFFFFHHHHHJJJJJJJJJJJJJIJJIJJJJJJJIJJJJJJJGIJJJ
@607701/1
gggatgcttaaatttacatttagtgtttgtttcatgtcaatcggttcata
+607701/1
@@@7BDDDHBHDFIIGDGHIGHHFFHIIIGGIIHIIHIIEHIIIHGHIII
@607732/1
gcaaaggtagtaagtcagctgttccacttcatcatcagggatcttgccgt
+607732/1
C@@FFFFFHDFDHGEGGHEHEHGIEGHEEHHGIGCHCEIIIIJJJIFIIA
@607823/1
gcaagaagtaccagaaacgggacttagccacaatctggtctggagagaag
+607823/1
CCCFFFFFFHHHHJJJJJJJJJJJJJJJJJJJJJJJJJIJJJJJJJJJJJ
@5740872/1
ctctcaccatgctcatactatcttcagacaacgcaccgtcaaggagttcg
+5740872/1
CCCFFFFFHHHHHJJJJJJJJJJJJJJJJJJJIJJJJJJJJJJIGJFGII
@2135277/1
gctgggcctcttgtatgcgaaggtgttgaggcgcttgtggtggtgcacgc
+2135277/1
B@BFFFFFHHHHHHIJJJJJIJJ@EFHIJJJJJJJJJGHJHJJHHIJJJH
@7781107/1
gtgctgggcctcttgtatgcgaaggtgttgaggcgcttgtggtggt
+7781107/1
@CCF?DBDFDHBHGIHIGEGE@CC@HHIIIC<GGGGIIGCEFH1;;
@2645084/1
ccctaagtgagtatacatctattaaattcaaacgcagagctcattatgtt
+2645084/1
@@@DAD>2AFDACGAHEE?FHDIEFCFHIIGIBFFE@GGGIH>DGGFFII
@4208340/1
cttcacctgtggccggcggcacgcagacgccttgatgacctccactttga
+4208340/1
CCCFFFFFHHHHGJJJJJJJJJJJJJJJHHFFFEEEEEEEDDDCDDDDDC
@4703463/1
gagctgctgccgaaagattagagtcgtcttctacttctgcttctggcaca
+4703463/1
@@7DFD>DFHDAFGDGGBHHIEHE@G?:DHI>?GGDHIEHGIII>?BDGB
@7255234/1
ttcaacaatttctctattcacctttctaggacatttatctggctgtatgt
+7255234/1
@CCFFFFDHHHHHIJJJJGGGHEGHJJIJGHIIIIIGIIJIJIIIIGGII
@2645233/1
cgtgaatataagtggcaaaggtagtaagtcagctgttccacttcatcatc
+2645233/1
B@=DDFFFHHHHCFHIGIJIIHEIHGEIFGIIJJIJJGIJIGIHIIJJJJ
@4703669/1
gtgctgttgtggaactgcttcacctgtggccggcggcacgcagacgcctt
+4703669/1
@CCFFFFFHFHHHJJIGGCHHEHJJIJIJIHIIGJJIFHFFDDDDDDDDD
@2135758/1
gtgctgggcctcttgtatgcgaaggtgttgaggcgcttgtggtggtgcac
+2135758/1
C@@FFFFFHHHHHJJJJJJJJJJIJ@GGHIIJJIIJJJJHIIGHIGGHIJ
@3691757/1
gaccaatcatggacttttcttcaatatccacataagtaacttcaaatgat
+3691757/1
@@CDFDFFHHHHHJJJJJJIJJJJJIJIJJJJJJIJFGHHIIIIJJJJJI
@5225435/1
gtggtcttcttgaacttcttcaattgacgcaagaagtaccagaaacggga
+5225435/1
CCCDDFFFFHHHHJIIJJJJJIJJJIGJJJJDGIJJHHGIGIJIJIJGIJ
@6735036/1
ctcataacgcagccagatgccaaagttcttg
+6735036/1
@<@B??D?CFADAH>HBFH4C9A;E<CB?99
@608533/1
tggaaggaagatgcctcatcacaacatctaaagctaagatggcatcatat
+608533/1
CCCFFFFFHHHHHJJJJJJJJJJJJJJJJJJJJJJIJJJJJJJJJJIJJJ
@5226070/1
acgggattgcccatcaatttatcttcaaatgacgacaccacagttccagt
+5226070/1
<@@DD:DBFFFHDIIIEEEHGIIEDFBGIGHIFCDDG<D@FACFHHGIII
@82966/1
ggcgcacagggcacgcttgcgcatgacatctatacatgccattggcgttc
+82966/1
B@@FFFFFHFDHHIIIIIJIIBFGGIJIIJJEDFHIIJGIJIIGBHIJJI
@6735305/1
gtccgcgtggatgtcggtcttcgcgtggaagttttatttctccattttga
+6735305/1
CCCFFFFDHHFFHIIJJGJJIJJJJFHIHIHGHJJJJJJJJJJJJJJJJC
@6259549/1
aacaaatggcggcacgtcttcgtctttgtacagttcgcgagcgatctccg
+6259549/1
CCCFFFFFHHHHHJJJJJJJJJJJJJJJJHIIJIJJJJJJHHFFDDEEDD
@2136882/1
cacagttcctcgacgagcaagtagttcttgaagcacag
+2136882/1
@<@DDB?D:CFFFII:1EFGIE9D11:C@F1BFBAF;D
@6735495/1
gtgcacgcgcttgggcagagggaatctgattgtgctgttgtggaactgct
+6735495/1
CBCFFFFFGHHHHJIIJJGIJJFIJJJJJJJJHJJJJEGIIJJJJJJJIJ
@3185287/1
ccgccttcttcctcgggttggaatgattctggtgggttgtcctgcagagc
+3185287/1
CCCFFFFFHHHHHJIJJFHIIGIJJIJJJJIJDHGIDGIJIJJJJJIGIC
@6735850/1
ctcagatgcaatttcttgcaagaattgcacaaagttgaagtccttgttgt
+6735850/1
CCCFFFFFHHGHHJJJJJJJJJJJJJJJJJJJJJHIIJJJIJJJJJJJJJ
@1103950/1
ccacaatctggtctggagagaagatcctcatcttgtatagaggaggcttg
+1103950/1
CCCFFFFFHHHHHJJJJJJJJJJJJJJJJJJJJJJIJJJJJJJJJJJJJB
@5741664/1
ggttctttggctgtctctggtggaggtttctcctgtgacggcatagccgc
+5741664/1
@C?DDFFFHHFHHFFHIIJEEFGCEGCCGGGIGIJHGGIEGIGJIJEDFG
@3693217/1
gttgtggaactgcttcacctgtggccggcggcacgcagacgccttgatga
+3693217/1
CCCFFFFFHHHGHIJJIIIGJIIJJIIIIJJIJGHHFDDECDDDBDCDDE
@609556/1
agcatacataataaaattagaggaagtaggtgctgggcctcttgtatgcg
+609556/1
CC@FFDFFDFHDDHIJIIGGEIIJIIDHIICFGC??DHJIIJGJBDGIJJ
@3185750/1
acataataaaattagaggaagtaggtgctgggcctcttgtatgcgaagg
+3185750/1
@@@DDFFDHHDHHIGEIGCHEHICEHHIJJGDHHIIIIGGHGB>FF0@>
@1104274/1
ggtgcacgcgcttgggcagagggaatctgattgtgctgttgtggaactgc
+1104274/1
?@@DDFFFFHHDDHHJIJJHIIIBHIIJIIGIFGHIGIHIHHGGIJJGII
@7257335/1
gcgcttgtggtggtgcacgcgcttgggcagagggaatctgattgtgctgt
+7257335/1
C@CFFFFFHHHHHIHJJJJJJJJJJJJJJJJJJJJJJJJJJJJJJJJJJI
@6260889/1
acctttttataccaacggtttacatttgtaacatatttttctctttccta
+6260889/1
@@@DDDDFGHDDFI<GH<CBGEH@FFHI9EGBGHBDGHEGGGIGGHE@FD
@6261126/1
ggcatctatagatgtcggtggcgcacagggcacgcttgcgcatgacatct
+6261126/1
CCCFFFFFHHHHHJIIJJHIJIIJJJIJJJJJJJJJJJIJJJJJJJJJHH
@4211270/1
ctgggcctcttgtatgcgaaggtgttgaggcgcttgtggtggtgcacgcg
+4211270/1
@@@;?;B;C?C?DA@FHIC:FE<ACD8<CGCDB:FC9BC8CCAFGGGEHE
@6261421/1
cgggcttcaacagcttgttagcttgccattgtcctttcctaggagtgact
+6261421/1
CCCFFFFFHHHHHJJJJJJJJJJJJJJJJJJJJJJJJJJJJJIJJGHJJI
@7258051/1
cttagattaacattcaattgtttatgattggtgttattaggtaatgttat
+7258051/1
CCCFFFFFHHHHHJJJJJJJJJJJJJJJJJJHIIIJJJJJJHIJJJIJJJ
@3694464/1
catttagctcaagttttaatattacttgaattacactacatcactagtag
+3694464/1
@8?BD>DDBFFFDC@DGHGCGHGHA>HFHDB>FHGII>GEEAGHCHI@FG
@2139138/1
cgtgaatcatgccctcaatctgcaccagttcatacttgggcacagttcct
+2139138/1
CCCFFFFFHHHHHJJJJJJJJJJJJJJJJJJJJJJIJJJJJJJJJJJJJJ
@5228434/1
gggatatggaattttaatttatgccccctttaaaaaaagctcgatctcaa
+5228434/1
?@@?ADDADC?FFGHI@FFHHFEDD@EEFFFEFHIBDFHED@D:BFBFAF
@7259030/1
gttgtatgtttataataatttgttttatatacataatgtatgtggttgtg
+7259030/1
C@@FFFDFDFHDHHIJJJJJIJFHIIJJJJJJGIFHHIGGGIFGGFHGFH
@5229063/1
gtacacctgagcgagactcataacgcagccagatgccaaagttcttgatc
+5229063/1
BB@FFFFFHHHHHJJJJJJJJJJJJJJJJJJJJJJJJJJJJIJJJJJJJJ
@1104616/1
ggcgttgatgtcgcaagatagtgagacattcactttttagtcataatctt
+1104616/1
@@?DDADAFDA:CEDC@BCAH2<<CCEGEFGII>GIADB@G??B<<?GAD
@5229297/1
cactgagtgacggcacctccgacactgaggtcacggtactcgcggtacat
+5229297/1
CCCFFFFDHHHHHJJJJJJJJIJJJJJJJJJJJJJJHIJIIJJJHEFFFF
@4212893/1
caacaaataaactttttaatagacaaatacaacgaaaccaatttagaata
+4212893/1
CCCFFFFFHHHHHJJJJJJJJJJJJJJJJJJJJJJJJJJJJJJJJJJJJJ
@6263181/1
cttcaacggaagagattccatttcccgtttagcagcttcatccagaggca
+6263181/1
=@@DDDDDFDHF?GDBFAECGHEH?A@:@9C<4?C@DCGDFDCDDH9;1B
@2140554/1
gaattacgaatttataacaattaaaaaagaaattatattacaacctatcc
+2140554/1
CC@FFFFFHHHHHIJHJIGIIJJJHGIJGIEEGDGIGIJJJIIJEHAHHE
@5742836/1
ttcctcgtcaagcaaataaaggacatcttcaacaatctcgtggttcctct
+5742836/1
@@CFFFFBFFHHFIGIGHJJIGEGIIIIJJJJIGGIJJIBGGGBFIHIIJ
@5742855/1
gtgctgttgtggaactgcttcacctgtggccggcggcacgcagacgcctt
+5742855/1
?@@FFFFFHFFHHGGHIHJJIIIJGGDFHGHIIGIIIGHFFDDBDD@DDD
@5229791/1
ggacttacgaagtaaattcaattgttgatatagaggataccgatacctgg
+5229791/1
CCCFFFDFFFHHDGGEFHHJCHIIHIJJJIJGGHGGIIGHHHIIJDHJEG
@610685/1
ggctcgttgtggcgcgccttgtcttgtagcagagtgatctgctgttcttc
+610685/1
@@@DDDDDFF1CDGFHEHGIB?BDGIHDGHGEGE0?CFHGGHFHCGG=CA
@2140753/1
gtgctgttgtggaactgcttcacct
+2140753/1
?1=ABDDDHHFF<C3EE?C?EGBBF
@4213398/1
cgatttcaccagtggtcttcttgaacttcttcaattgacgcaagaagtac
+4213398/1
CCCFFFFFHHHHHJJJJJJJJJJJJJJJJJJJJJJJJJJJJJJJJJJHHH
@4213445/1
cgtctgattctgtgatagtgaatacaagatcgtggggtgggcccaccagg
+4213445/1
CCCFFFFFHHHHFIJJIIFJGJGIJJJIJJJGHIGIJGHHIJJJJIIJJJ
@7782998/1
ggtgagggatgcgtgacgtcagcccctacgatcatcactgtcgtgtcctt
+7782998/1
@CBFFFFFHHHHHJJJJJJJJJJJJJJIIIJJJJJJJJJJJJJIJIIJJJ
@7783034/1
cacctgtggccggcggcacgcagacgccttgatgacctccactttgatga
+7783034/1
CCCFFFFFHHHHHJJJIJJJJJJJJJHHHFFFFFEEEEEDDDDDDDDDDD
@3186970/1
ggaatgttttacattggatccgacaaattttcaaattaaagacgtgt
+3186970/1
CC@FFFFFHHHHGJJIJEGHIJJGIIHHIJJJJIJIJIGIJIJJJIJ
@6263918/1
gccagttataaagcatagcccgaagtgctattggcacacaggcataatgc
+6263918/1
CCCFFFFFHHHHHJJJJJJJJJJJJGHJJJJJJJJJJJJJJJJIIJJJJI
@6263998/1
ctttcacaatcttcgtgggactagtagtcatttctttctgccactcttta
+6263998/1
@CCFFFFFHHHHHJJJJJJIJJJJIIJIIJIIJJJJJIIIJGIIJJJJJJ
@6264046/1
gtctgtttgtctgtttgtctgtttgtctgttcgtctgtgcgcgctaatct
+6264046/1
CCCFFFFFGHHHHIJJJIIJIHJJJIIJJHIFIFIGHHEIIIJJJJGIIJ
@5743601/1
gtttattttgtttttctctgtgatctgtttcttggcatctatagatgtcg
+5743601/1
CCCFFFFFHHHHHJJJJIIJHHIHJIJIJJIGHIJJJIIJJJIIJIJBHH
@6739745/1
gtctgtctgtctgtctgtccgtttgttctggtgaatctctgaaatggctg
+6739745/1
@@@FFDDFHFHHBHFHGJJJJHIGHCCHHHI<EGGHHIIJJJJIHGIJJJ
@6739860/1
ctggagagaagatcctcatcttgtatagaggaggcttgggctcgctctcc
+6739860/1
CCCFFFFFHHHHHJJJJIIJIIIHIJJJIJIGIIHHIEHFGHGIIJJJJJ
@6264643/1
ctcatcttgtatagaggaggcttgggctcgctctccgaagggagcttgcg
+6264643/1
@@@FFFFDFHFHHIGHIEIIIII@GHIIIGIIGBHHGDGGIIIIICFCEH
@5230992/1
caacaaataaactttttaatagacaaatacaacgaaaccaatttagaata
+5230992/1
CCCFFFFFHHHHHJJJJJJJJJJJJJJJJJJJJJJJJJJJIJJJJJJJJJ
@6264811/1
tgtctttctagtgcgtccgtctgattctgtgatagtgaagacaagatcgt
+6264811/1
@@?DDEFFHFFBFHEFFGGIIIIGGGHIEGFEGGICFHDHGIIIIIGGHH
@612001/1
ctcatcttgtatagaggaggcttgggctcgctctccgaagggagcttgcg
+612001/1
@@@DD?BDBDDFBEFIB;FFFGIICGGHB?:BFGIIIDAAEEBHHEHHII
@4214688/1
agcatacataataaaattagaggaagtaggtgctgggcctcttgtatgcg
+4214688/1
CCCFFFFFHHHHHJJJJJJJJJJJJJHIJJHIIJJJJJJJJJJJJJJJIJ
@5231183/1
gtccgtttttaaactattttttcaatgccctaagtgagtatacatctatt
+5231183/1
C@CFFDFFHHHGGIJGGHIJIIIJHIIJJJJJGIFEGHFGGFGHIIIIGI
@6740307/1
aagtagttcttgaagcacagacacaggtgtcttcaacggaagagattcca
+6740307/1
@CCFFFBDHDHHHGIGHGIJIIJIJJG<FHIGHGJIGGIIEGHIGHGIGC
@4214776/1
ctgtttcttggcatctatagatgtcggtggcgcacagggcacgcttgcgc
+4214776/1
@@@DDDFDHBAAFH;CFFHADDGIGGG@AEHAGIH@DDDCGHEBBCC@AE
@4215258/1
caattaaactttgggcctgtttcacagtctcgttgacttgctgttagctc
+4215258/1
CCCFFFFFHHHHHJJIIJJIJJJJJJJJJJJJHIIIJJJJIJIIIIJJJC
@6741122/1
gtttgagttgggggtcgcacgtcatattccaaggtagttactaatggagt
+6741122/1
CBCFFFFEHHHHHJEHIJJJJIJJJJJJJJJJJJHHIIIJJJJJJJJJHE
@1627755/1
gtttttaaactattttttcaatgccctaagtgagtatacgtctattaaat
+1627755/1
CCCFFFFFHHHHHJJJJJJJJJJJJJJJJJIIJJGHIIJJIJJJJJJJIJ
@3698081/1
ggcacgcttgcgcatgacatctatacatgccattggcgttcaaaaggtta
+3698081/1
@@@FFFFDHGFHFGIIGHBHEHGHIJJBH9DDBGBFHEHIIEECGHE.=F
@4707291/1
gtgctgggcctcttgtatgcgaaggtgttgaggcgcttgtggtggtgcac
+4707291/1
CCCFFFFFHHHGHJIJJIJJJJJJICFGHIIJJIJIJJJJIIGGHIIIIJ
@4216053/1
ctcggagatgccgtcccggtacataatgatacgatgcggcttgaacccgc
+4216053/1
CCCFFFFFGHHHHJJJJJJGHIJJJIJJJJJJJJJJJJJJJJEEHEHHDB
@3188183/1
ttggcatctatagatgtcggtggcgcacagggcacgcttgcgcatgacat
+3188183/1
B?@DDFFFHFHGHIEHFIIGHHHIJJJJIJJJGIJJJJJJJJJJJIEGHH
@4707643/1
caaatttcaaccaaatccgtcaaatagttgcggagattaatggtataagc
+4707643/1
CCCFFFFFHHHHHJJJJJJJIIJJJJJHIIJJJJJJJJJJJJJHIJJJJJ
@5232762/1
gtgaggcataacggggtgggttttacagactagaacccaccccgctatgt
+5232762/1
@@@FADBDHHHFDGGF@EEG8BFHGIIIHEHGIIIBCHHIGIIIGDBFCA
@7262436/1
gtcttcttgaacttcttcaattgacgcaagaagtaccagaaacgggactt
+7262436/1
CC@FFFFFFHBFHIGIIIGIGIH4CGGIIJJJIIEHHGHIIJJGGEEHEI
@4216489/1
gtcttcttgaacttcttcaattgacgcaagaagtaccagaaacgggactt
+4216489/1
CCCFFFFFHHGFHJIJJJIIIJJJJJJJJJJIJHJJJJJIJJJJJJIIJJ
@6266680/1
ccgctttggtttacgttccagttctcgattatcgaacttttcgccatgag
+6266680/1
CCCFFFFFHFHHHJJIJJJJJIJJJJJIJJJJJJIIIJIIJJIGIIJJJJ
@6266687/1
gcgctcgggcagagggaatctgattgtgctgttgtggaactgcttcacct
+6266687/1
CCCFFFFFHGHHHJJJGHJJJJJIJIIJJJJIJJJJIIIIIJJJJJJGJH
@86413/1
gtcaaattaaagaatcacgtcgaacactattctatgcttataccattaat
+86413/1
@@@FFFFFFGHHHJFIIGHGIHDIDHHIGGGGIJCFEIIJJJIGGIGIIG
@4216732/1
gcacctttttataccaacggtttacatttgtaacatatttttctctttcc
+4216732/1
CCCFFFFFHHHHHJIIJJJJIJJJJJJJJJIJIJJJIJJJJJJJJJJJJJ
@6267083/1
ggcagagggaatctgattgtgctgttgtggaactgcttcacctgtggccg
+6267083/1
@CCFDDDBDHFHHIJIIIJIJIJIIJIGGIGGGGGIJIIHIGIGFFHHIJ
@6742272/1
cctccttgaccattttagatatttgttgttcattcaactgtcttgttaat
+6742272/1
CCCFFFFFHHHHHJJJJJJJJJJJJJJJJJJJJJJIJJJJJJJJJJJJIJ
@7784732/1
ggcgcttgtggtggtgcacgcgcttgggcagagggaatctgattgtgctg
+7784732/1
@?@DDDDDAA;CFG@CG@DGIFEG66DEHFH;8BAA@F=CA;DC@@@@DC
@7263058/1
cggcataacgggccgcgactccgccctcttcctcgggttggaatgattct
+7263058/1
CCCFFFFFHHHHHIJJJJJJJJIIJJJJJJJJJHHHF@BDDDDDDCDEED
@1107070/1
ccctaagtgagtatacatctattaaattcaaacgcagagctcattatgtt
+1107070/1
CCCFFFFDHHHHHJJJJJJJJJJJJJJJJJJJJJJJJJJJJJJJJJJJJJ
@3699290/1
ggaatctgattgtgctgttgtggaactgcttcacctgtggccggcggcac
+3699290/1
@@@DADD84CDD?BFFFBE93ACHIIIICEHHIIFFE9D?FFBGFAEBD?
@2144784/1
ttttgtttttctctgtgatctgtttcttggcatctatagatgtcggtggc
+2144784/1
@@CFFABBDFFFHIEBGE?EAF:?HEEFGCHG<GHEIEHHCCFFFG?68D
@7785143/1
catgtcacggtagcactgagtgacggcacctccgacactgaggtcacggt
+7785143/1
CCCFFFFFHHFHHJJJJJIJHIJJJJJJJJJJJJJJJJJJJJJFHIJJJ@
@2145080/1
gtggtcttcttgaacttcttcaattgacgcaagaagtaccggaaacggga
+2145080/1
CCCFFFFFHHHHHJJJJJJJJJJJJJJJJJJJJJJJIIJJ@GIJJJJJJJ
@5233988/1
ggaactgcttcacctgtggccggcggcacgcagacgccttgatgatctcc
+5233988/1
@@@DDFFFHDHHGGIJJIGJJGGIIIJIJJIJHGFDEDDDDACDEEDEDC
@3699761/1
ctgatagagacgatttcaccagtggtcttcttgaacttcttcaattgacg
+3699761/1
CCCFFFFFHHHHFIJJJJJJJJIJJJJJJJJIJJJJJJJJJJJJJJJJJJ
@2145406/1
gtagcactgagtgacggcacctccgacactgaggtcacggtactcgcggt
+2145406/1
@@CFDFFDHHH<CBGDGIIIIIIJJAHIIIJIJJJIGIIJFHHIJJJEF?
@6743497/1
ccagaatctagacatgcacagctcttgcagccatccaacgggattgccca
+6743497/1
@CCFFFFFHHHHHJJJJJJJJJJJJJJJJJJJJJJIJJJJJJIJJJJJJI
@6743537/1
ctcctcagtaggatggcaaagagacgaagcgcgcgttctcatgtaatttt
+6743537/1
@C@DFDDDFFHGBEE=BGIIIIIIIDIIIIIIIIIIIIIIIIIIIIHF?A
@7263993/1
ccctgctattttttttatttttattttcaatgtacagacagcacttttct
+7263993/1
@<@DBFDFHHGDHEEAHHGHGIIIJJJJEEICB@?BFHGHGGIJIJGIJI
@5745702/1
aacgcagccagatgccaaagttcttgatcttcactgggctcttctctggg
+5745702/1
CC@FFFFFHHHGHJJJJJIJIHJJJIJJJJJJJJIGFHIJJIIIJJIHHI
@87971/1
gtcctttatacatttcggcatggcgatcatgtcgatggcttggtttattc
+87971/1
@CCFFFFFHHHHHIIGGJJJJIIIJEHIGHGIJJEIIGJEHHGBGGIJJD
@613461/1
cacaatctggtctggagagaagatcctcatcttgtatagaggaggcttgg
+613461/1
CCCFFFFFGHFHHIJIIJJJJJJJJJ>HEHJGJJJJJJJJJJIIJJJIEI
@613565/1
ggtgcgtgcaggatcctcgtcattgcctggcatacaaggcaaagcaccga
+613565/1
BCBFFFFFHHHHHJJJJJJJJJJJJJJJJJJJJJJJJJJJJJJJJJIJJI
@7264174/1
gcctcttgtatgcgaaggtgttgaggcgcttgtggtggtgcacgcgcttg
+7264174/1
CCCFFFFFHHHHHJGIIIAEFGGIIJGIIEHIHIIFDH;FHJIJJJHFFC
@7264198/1
gcctcttgtatgcgaaggtgttgaggcgcttgtggtggtgcacgcgcttg
+7264198/1
CCCFFFFFHHHHHJJJJJGHHHJJJJJJJJJIHIJIJJHHGIJJJJHFFD
@2145914/1
gctgggcctcttgtatgcgaaggtgttgaggcgcttgtggtggtgcacgc
+2145914/1
CCCFFFFFHHHHHHIIJJJGIIJHIJIJGIJJJJJJJIJJJJJHHIJIJH
@1629741/1
ctccaatccaaaccgtttaaaatctcggttttgcgagtacttcatattag
+1629741/1
CCCFFFFFHHHHHJJHIJJJJJJJJJJJIJJJJJJJJGHJJJJJJJJJJI
@2146157/1
ccacaatctggtctggagagaagatcctcatcttgtatagaggaggcttg
+2146157/1
CCCFFDFDHDHFDHIIFGGIJIIJJJIIIEGIJIICDGIIGHDGDGGIJE
@7264519/1
gattagctcgcagcattatgggtcttccttcatggccgaggttggggcgg
+7264519/1
@@@DDDDDFFHHHGIGIGG4AEAC?EFCCBBAEEEEBHAFH@CDGGI8AB
@1630064/1
gttgtattcagctggtggagcagatatagcggtggaggggaacacagttt
+1630064/1
BCCFDFFFHGHHHJJGGIGIJJJJJJJJGGIIFGHHIIHIIJJJJIJ@HI
@1630341/1
gttcggaaagattataatatttctttagtttaagtccgtttttaaactat
+1630341/1
@@@FDDFDAFFFH?GHHIJGIGJJFIJJJJIGIGEFGDGHIIIGIIIJHI
@6744796/1
ggcgggatggtcgtttgaaaaattgacggccagccttaacgtacgattcc
+6744796/1
CCCFFFFFHHFHHHIJJIIJJIJJFJJJJJJJJJJJJHHHHHFFFDDDED
@6744817/1
agccagatgccaaagttcttgatcttcactgggctcttctctgggatttc
+6744817/1
CCCFFFFFHHHHHJJJJJJJJJJJJJJJJJJJJJJJJJJJJJJJJJJJJJ
@1107617/1
ataattttatttaaaaactattgctccctatagacaaacagaactatgtg
+1107617/1
@@@ADDDDDHFHAGIGB<GBEIAHHCGGHII@HHIGGEE@HIBGIGHIIC
@3189388/1
ggcacgcttgcgcatgacatctatacatgccattggcgttcaaaaggtta
+3189388/1
CCCFFFFFHHHHHJJJJJJJJJJJJJJJJJJJJJJJJJJJJJJJJJJHHH
@6744911/1
ctctgttgcgaatatatgaagcgtgagacaatgcctccaataagaatgag
+6744911/1
CCCFFFFFFFFFFGHHGIIJJIJHIIJJIJJJJJJJJGHGIGIIJIJJJI
@7785713/1
gtcacggtactcgcggtacatgttgtgtacacctgagcgagactcataac
+7785713/1
@?@DDDDDHHB?FF@G@@AEGEF@FGIGEDBBBGIIIII>@;AFHADHGI
@3701621/1
ctgttgtggaactgcttcacctgtggccggcggcacgcagacgccttgat
+3701621/1
B@CDFDFFHHHHHEIIIJJJJJIGHIIIIJJJGJJHHBFFCDDDDDDDDD
@6745551/1
taataatcacatatttgggtttggtatcgacccagtaacaccctgctatt
+6745551/1
CCCFFFFFGHHGHEBGGHIBGHHIADCCGCECFGBBFGEEFBHIIIGGII
@4220342/1
ataaataaaaaagttatgtcaaattaaaaaatcacgtcgaacattctatg
+4220342/1
@BCFFFFFHHHHHIJHIJJJJJJJJJJJJJJJJJJJJJJJJJJJJJJJJJ
@89940/1
cttcttctcttttttctcctttcttttgcgagctgctgccgaaagattag
+89940/1
?B@FFFFFHGHHGHJJJJJJIJJJJJIJIG@FEHGIIIJJJHGGIEGGGG
@7786442/1
cctaacttcgcaaccactaattccagtgataaattcactctagcacgtag
+7786442/1
CCCFFFFFHFHHHJIJJJIJJJJJJJGHJJJIGIIJJIJJJJIJIJJHHI
@7786456/1
gcttggtacaaagcaaaggtcgggcagttcgtcaacaagacattactagc
+7786456/1
CCCFFFDFHHHHHJJJJJJGHJJJJJJIJJJJJJJJJJJJJJJJJJJJJJ
@5237119/1
ctcagcatggtaagaaggtggcggccagaatctagacatgcacagctctt
+5237119/1
CCCFFFFFHHHHGIJHJJHIIIIJIIJJIJJJJIJJJIJGJIJIJJJJJJ
@1632035/1
gccacaatctggtctggagagaagatcctcatcttgtatagaggaggctt
+1632035/1
?@@FFFFFFFFHHGHIIIIFHIJJJJIJJIIGHIIGIIIEHCGIEHGIJJ
@4709241/1
gactcataacgcagccagatgccaaagttcttgatcttcactgggctctt
+4709241/1
C@CFFFFFHHHHGJJJJJJJIIIIIJJGHJJJJEIIJJJJJJIGIIJJJJ
@1632420/1
gtagaaaagtgctgtctgtacattgaaaataaaaataaaaaaatagcagg
+1632420/1
B@@FFFFFHHHHHJHIIJIIJIJJIJJJJJJJJJJJIGIIJJJJJGJJJJ
@5748812/1
ctgggcctcttgtatgcgaaggtgttgaggcgcttgtggtggtgcacgcg
+5748812/1
CCCFFFFFHHHGHIJJJJJIIICGGHIGJJIJJJIJJJJJJJHHIJJJHH
@1632444/1
cactgagtgacggcacctccgacactgaggtcacggtactcgcggtacat
+1632444/1
@@@DDABACAFHHBHIIIICHHIIIIGFHFGGHIGEIGIIC;FEE=BFF@
@2148947/1
agactcataacgcagccagatgccaaagttcttgatcttcactgggctct
+2148947/1
CCCFFFFFHHHHHJJJIJJJJJJJJJJJJJJJJIJJJJJJIJJJGIJJII
@5749037/1
gccagccttaacgtacgactccaacgccccctggcgtaaaataacgtcaa
+5749037/1
CCCFFFFFHHHHGGIGJJJJJECHGIIGIIIIJJJJIJJGDHIIJGHHGD
@1108230/1
ggcgcacagggcacgcttgcgcatgacatctatacatgccattggcgttc
+1108230/1
CC@FFFFFHHAHHJIIJJIJJJJJJJJIJJJJJJJJIE@GIIIGIJJIJG
@91422/1
gtgattctttaatttgacataacttttttatttatgtaccgattgacatg
+91422/1
:=@?DBD<FFDFFIDFFIIIFAGF9EHHAFB?GFFFI@DAB@G?CFBGCD
@2149504/1
caacgatttatttcgattgttccatcactatcaaaacttctcaggattga
+2149504/1
CCCFFDFFHHHHHJJJIIJJJJJJJIIJJJJJJJIJJJIIJJIIJGIJIJ
@91493/1
agccgtttctgagattagcgcgcacagac
+91493/1
?@@AD@DBCFD?FEHBFEBEGGHE6@BHB
@3703711/1
gtttattttgtttttctctgtgatctgtttcttggcatctatagatgtcg
+3703711/1
@@<D;DBDFFA?FGGIICAFIGHIIII?FHHHHG9?ED3CDFH@FHIFEI
@3703838/1
gtggtgcacgcgcttgggcagagggaatctgattgtgctgttgtggaact
+3703838/1
@@?DDDAFDHHGDIG?EBFCF;@@FECGGHD0BF>??BFF8CCCCCCHHI
@91692/1
cgtacaataataattaataatatgtacctacattaacatattatatgtat
+91692/1
CCCFFFFFHHHHHJJIJJJJJJJJJIIJJIHIJJJIJIJIJJJJIIJIIJ
@5238336/1
ctcatcttgtatagaggaggcttgggctcgctctccgaagggagcttgcg
+5238336/1
@@@FFDDDHFFHFEFGIEIGEGG@FBFCHHIEHIIIIIBBGIAEGBGA@8
@6747612/1
ggttttttaaactcatattttcatggtaccaagttatgaatttttcaaat
+6747612/1
@@@FFFDDHHHDHIIJDIJIJJIIJJHIIJJIJFHHHIFIIIJJJJJGJG
@3190565/1
gtggaactgcttcacctgtggccggtggcacgcagacgccttgatgacct
+3190565/1
@CCDFFDDHGHFDGGAGIJIJJIJJ?EHHIGEGIIDHDEIIGIEHGGIGI
@5749882/1
gtttattttgtttttctctgtgatctgtttcttggcatctatagatgtcg
+5749882/1
B@CFFFFFHHDHHIJGIIJJJJJIJIJHGGIIIGHJIJJIJIIJGGGIIJ
@2149963/1
cacctgtggccggcggcacgcagacgccttgatgacctccactttgatga
+2149963/1
?@@DADDDDHDHGIIJGIEEHIJJGIHHEFFFEFCEEDEDDDDDDD@@CD
@1108899/1
cggcagttttcgaatatgtgtgatgttattaggaagtccaatatcgcatc
+1108899/1
CCCFFFDFHHHHGEHJJJJGFGHIJJJIJJJJJGIJHHIIGGIGJIJIJJ
@3704330/1
gttggaatgattctggtgggttgtcctgcagagcttgccacatcttgtaa
+3704330/1
CCCFFFFDHBFHHHIIAFDHCFHEHDHGIIIEGIIIIIIIIIIIIIIIGG
@92439/1
ctggatggagtgagcacgggctctgtgcctggctcccatgtcacggtagc
+92439/1
CC@ADDFFHGHDFEHHBCEGHEHDFCFHHGDAEHGGH@GHHGBFGIHEE@
@1634118/1
atggcatcaagcaaactctggtgccttgggaagcctttgtgcgccacatc
+1634118/1
@@@DDDDDDFABBHIIIFIC<<AFGGGIIGIIIDGI4CD9B?F<GADHGI
@3191471/1
cttcacctgtggccggcggcacgcagacgccttgatgacctccactttga
+3191471/1
@@@DD?DD?=2<;CFBHGGIGBHIIIGGHHEE?ACCCDCC@CBCCA:@A>
@7268842/1
ggagcagatatagcggtggaggggaacacagtttgggctgggggtcgcac
+7268842/1
BC@FFFFEHHHHHJJJEGIGHJJJHIJJJJIIJJJJJJJJJJJJ=BDDDD
@2151258/1
gtggcgcacagggcacgcttgcgcatgacatctatacatgccattggcgt
+2151258/1
@@@FFFFFHHHFHIGIJJFIJJJJJJJJJJJJJJJIIJJJJJJJJIJJJH
@7787910/1
gtcgaacattctatgcttataccattaatctccgcaactatttgacggat
+7787910/1
@CCDDDEAFHHFHEHEHIHIJGHGFHGIJJJEHHIBHGGIDIIIEHGGHI
@615955/1
gccagatgccaaagttcttgatcttcactgggctcttctctgggatttcc
+615955/1
???DDDDADFHH?FAEEFBFHGIIIIIIIIGGHIGGCHEHGGCH@GGGEF
@6749012/1
gctgttggagctggttcagcctttttctttttaggcttcttctttctagt
+6749012/1
@CCFDFFFHHHHHFFFGCHEIJJJGJDGDEIJGEEFCHGIIIIJJIGIGH
@6749094/1
gtgctgggcctcttgtatgcgaaggtgttgaggcgcttgtggtggtgcac
+6749094/1
CCCFFFFFHHHFFIIIJJJJJHFHIFGHIJGIJJJJGHIGIIFHIHGGIG
@6271827/1
ggcgcttgtggtggtgcacgcgcttgggcagagggaatctgattgtgctg
+6271827/1
CCCFFFFFHHHFHIHHJJJJJJJJIJJJJIJIJIJGIJJIJJJJJIIIIH
@6749163/1
gtcagcatagtagtcggcaaacgttaagtaagagtccgagtcgaattgag
+6749163/1
CCCFFFF?FHHHHFGIJIJHIIIDGHIIHIJIJIHIIIGIDHHGJJJJII
@616284/1
cctctgtatactcgtccacttccatcttctataaatctgttaagtctttt
+616284/1
CCCFFFDEHGHHHIGJIJJJIIJJJJIJJJJJJJIIIJIIHJJJIJGGIJ
@7269454/1
gccacaatctggtctggggaaaagatcctcatcttgtatagaggaggctt
+7269454/1
CCCFFFFFHHHHHHJJJJJJJJJJJJJJJJJJJJJJIJJJJJJJJJJJJJ
@4224426/1
ggttattgttatgtcgatgtcgaacccaaaaatgtaattaactttttttt
+4224426/1
BC@FFFFFHHHHHIJJJJJJJJJJJJJJJJJJJJGIJIJJJJJJJJJJJ6
@3705946/1
gtggctttcagtgaaacatcaaaatttatcgatctttgattctgatctag
+3705946/1
@@@DFADEHF?DFCGGGEC@HE@HFEHIIBGCHGGHG@GFH<FF4BDDHI
@6750047/1
tggcagtaatagtacaagtgaaaagtcacttgccgatggtagaataagga
+6750047/1
CCCFFFDFGHHHFIJJJJHIJJJJJJJJJJJJIJJIJJJBFGIIJJJJJH
@4224664/1
ggcacagttcctcgacgagcaagtagttcttgaagcacagacacaggtgt
+4224664/1
CCCFFFFFHHHHHJJJJJJIJJJHIJGIJJJJJJJJJJJJJJJJJJJBFF
@2652731/1
gccccctttaaaaaaagctcgatctcaatttaaagataagatctgcgacc
+2652731/1
?@@FFFFDFHHGFIIIIIIIIGGGGIIGIIIIFIIEEHIIEGGIIEGGII
@2652788/1
cgcaaaaatgtagataaaaagttatgtcataattttatttaaaaactatt
+2652788/1
?@@DDDDDFF:AB@FFGIIEHEHGAHCBH?EHHICGI>?BFEFHGGDFHE
@1635667/1
tgaggttcaccaagctagtggcgttgatgtcgcaagatagtgagacattc
+1635667/1
CCCFFEFFHHHHHJJJJJFHIJJJJJJJJIIJJJIJIJIJGIJIJIIJJJ
@6750295/1
ttttttttgttcccacatcaggatgtggattttaatgttattattacagc
+6750295/1
CCCFFFFFGHHBFHBHIIIIIIHIIBGIGIIIIIIIIIIIIIIIIIIDIG
@1635803/1
ctcatcttgtatagaggaggcttgggctcgctctccgaagggagcttgcg
+1635803/1
@@@;ADBBCF?FB::CG<A?F@G8<FC38:D?FB9DG0B@FA2;@=@DFI
@4711723/1
gtcactattctaggattgtgtaggtaatattattaaacgaagaacatgcg
+4711723/1
CCCFFFFFHHHHHJHIJJHIHIIJFHIJJJJIJJJJJJJJJJJJIJJIJJ
@4225121/1
gtgcgatgttttacaagggcaggttgaactcacaccattcaatttaaaag
+4225121/1
CBCFFFFFFHHHHJJJJJJJJJJHIJIJJJJJJJJJJJJJJJJJJJJJJI
@1636035/1
gtcataatcttcagatactccaaagcattctgggctgcagatgactgtgc
+1636035/1
CCCFFFFFHHHHHJJJJJJJJJJJJJJJJJJJJJJJJJJJIJJJJJJIJJ
@4225214/1
cttcgcggtaaacctttgcttcgtaaatattatggctgatagaggcttcc
+4225214/1
CCCFFFFFFHHHHJJJJJJJJJJIJJJJJJJJJJJJJJGHGIGGIGIIHI
@94556/1
gttgaggcgcttgtggtggtgcacgcgcttgggcagagggaatctgattg
+94556/1
@@@DFFDDFDHDDDGIIBEIEHEGIGIIGIIGI@DH@DAGAEHHFDD>B>
@94785/1
tgggcctgttttggtagcggcggcgcgg
+94785/1
@CBFFDDFHHHHHJHGIIGGEBHAGBB>
@5241548/1
tctgtttcttggcatctatagatgtcggtggcgcacagggcacgcttgcg
+5241548/1
?;?DB>DDDDDD32AAEEECBCEC?FEA<A<EDDDIADDDD=;A6ACCD>
@6750899/1
gtgcctggctcccatgtcacggtagcactgagtgacggcacctccgacac
+6750899/1
CCCFFFFFHHHHHJJJIIIIJJGHJJJJJJJJGHJJJJJIJJJJJJJJJJ
@1110447/1
agcatacataataaaattagaggaagtaggtgctgggcctcttgtatgcg
+1110447/1
@CCFFFFFHHHHHJIJJJJJJJJJJJJIIJHIHJJJJJJJJJJJIJJJJJ
@3192122/1
ctgcttcacctgtggccggcggcacgcagacgccttgatgacctccactt
+3192122/1
?@@BDDA:D?:?DC>EFE<DHBGG@FGBHBCH6=;A9;>AA;AA;A9<AC
@5753389/1
gtgctgggcctcttgtatgcgaaggtgttgaggcgcttgtggtgg
+5753389/1
@@@DD??B;DFFDHHIIG@BEF8CGFEHGEGH;?F@FIG=B;=C;
@617464/1
cgcaagaagtaccagaaacgggacttagccacaatctggtctggagagaa
+617464/1
;@@DDDDDHHDDFHIFGEGGG:FAFDBGIFEI@HHHICG0?BE;BFI1CF
@95554/1
gcctcttgtatgcgaaggtgttgaggcgcttgtggtggtgcacgcgcttg
+95554/1
@@CFFFFFHHHFHIGIIGAGIIJIEHGIJJJDFHGDFGFFHIIJJIEFFA
@4226579/1
ccgcgacttcgttcgcgtggaatagtgacttccggcaaatttttggtttt
+4226579/1
@@@DDDD@FBFFFB8C8?066BDGE9BGGIIIIF>FFBFIEIEIEE?B;B
@95617/1
tacataataaaattagaggaagtaggtgctgggcctcttgtatgcgaagg
+95617/1
?@?DDBBDHDCFFH@:CFF?GGIED33AFB?31??EHII>:DAHIG76@D
@6751783/1
cctctatactttgcattaaaataatgcccattttcacaggcaagggatcc
+6751783/1
CCCFFFFFHHHHHJJJJIJJJJJJJJJJJJJJJJJJJIJJJJJJJJJJJJ
@7788814/1
atcctaacttcgcaaccactaattccagtgataaattcactctagcacgt
+7788814/1
CCCFFFFFHHHHHJJJJJJJJJJJJJJJIIJJJJJJJJJJJJJJJJJJJI
@5754283/1
gttcacattgacaaacttaggtttgcttacagccattcccaactgtcctc
+5754283/1
CCCFFFFFHHHHHJJJJJJJJHIJJJJJJJJJJJJIJJJJJJJIJJJJJJ
@1637732/1
cttgaacttcttcaattgacgcaagaagtaccagaaacgggacttagcca
+1637732/1
=???BBDDHBFFDBA<?GEGIIIBFBG>1:C>BC;FFGGEGA@B<FADAE
@6752236/1
agtggtcttcttgaacttcttcaattgacgcaagaagtaccagaaacggg
+6752236/1
@@?DFFDDHFFFHGGGIEICEGIJJJIGHIE@EHIEGG>D<GGFHHGGHH
@6752329/1
cacgtagttctcagcttccctgcaaagttaaccatcttgtattcaaa
+6752329/1
@CCFFFFFHHHHHJJJJJJJJJJJJJJIIJJJJJJJJJJIJJJJJJJ
@6273804/1
accagtggtcttcttgaacttcttcaattgacgcaagaagtaccagaaac
+6273804/1
CCCFFFFFHHHHHJJJJJJJJJJJJJJJJJJJJJJJJJJJIIJJJJJJJJ
@4227362/1
cttggttgaacggaactccaatcctttactcgaatagtcttttctaactt
+4227362/1
@?;BDDDDFFAF<AD8<?3<?FG;E@F??@EFCBD;000::?D9999DF?
@96676/1
catacataataaaattagaggaagtaggtgctgggcctcttgtatgcgaa
+96676/1
@@@DFFFBHHHDHBEGDHGGGGJGHIJFHHHGEGECHCHGGHD>4?BFA:
@96684/1
agcatacataataaaattagaggaagtaggtgctgggcctcttgtatgcg
+96684/1
CCCDFFFFHHHDFGGGIJIJEGGHGJFHHIHGIIJIIGHHGGIJFDGHII
@1110986/1
cccgtatccgattccattgctgataataatgtggcccgtgcttttataca
+1110986/1
CCCFFFFFHHHHHJJJJJJJJJJJJJJJJJJIJJJJJJIJJJJJJJJJJI
@7272818/1
ctgctatttattttttctatattttcaatgaacagaattgacccttctac
+7272818/1
CCCFFFFFHHHHHJJJJJIJJJJJJJIJJJJJJJJJIJJJJJJJJJJJJJ
@96965/1
ctgttgtggaactgcttcacctgtggccggcggcacgcagacgccttgat
+96965/1
BBCDDFDDFHHGHJIJJJIIJJIHHIJJJJGHIEGGHFFFDEDDDDDDCC
@3193051/1
ctctttctttggagtttgtatacttaattcgatgttatacatatagcatt
+3193051/1
CCCFFFFFHGHHDGFGIJIJJJJIJJGJJIIHIIHIIGJJJIIJJJIIJJ
@2654778/1
ctgtgatctgtttcttggcatctatagatgtcggtggcgcacagggcacg
+2654778/1
CCCFFFFFHHHHHJJJJJJIJJJJJJJJJJIJJJIJJJJIJJJJJJJJJJ
@2155912/1
gatttcaccagtggtcttcttgaacttcttcaattgacgcaagaagtacc
+2155912/1
C@CFFFFFDHHHHDHHHHHHGEEHGHIHHJJHJJJJJIIIJEIFBEGGHI
@7789776/1
tcccatttggctttgtcccagtaatctaccccgtcttcaccgctgtaacc
+7789776/1
@@@FFFFFFFFHHIIJJGIIGFHIIJJIGHHIIJJGGIIJGGHGJJJGGI
@2156100/1
tatacatatagcatttcggatctatagaggctgtcactgcagcgatactg
+2156100/1
CCCFFFFFHHHHHJIJJJJIJIJJIIIJJJJJJIIIJJJJJJIIGIJJJJ
@5755960/1
tgacgcaagaagtaccagaaacgggacttagccacaatctggtctgg
+5755960/1
CCCFFFFDHFHGHEHIIJJJIGIJJGIHIJJIJGIJGIJIJJHIIJJ
@6275047/1
gttattgttatgtcgatgtcgaacccaaaaatgtaattaacttttttttt
+6275047/1
CCCFFFFFHHHHHJJJJHHIIIJJJJJJJJJJJHIIIJJJJIJJJJJJJH
@7273732/1
cgcaagaagtaccagaaacgggacttagccacaatctggtctggagagaa
+7273732/1
?@<DFD?DDFDFFHIGDGHHCFBCGIHCACDFDFHII@DFGHGC<FHIEH
@5244806/1
cctgtattcatcagggcttcttgatgtatatgggtattttgttacacgtt
+5244806/1
CCCFFFFFHGHHHJJJJJJIJJJIJIJIJIIJJJEHIJIJJJJJJJJIFH
@2156898/1
gctttctttagttttaagttagttttcatcttaagttcggaaagattata
+2156898/1
?@@F?DFFHHHHHFHHHFCIGHCFHGEHIIJI@EHEHGIJAEGF@@FHHC
@5245148/1
ttcgtcttttgaagattcagatattgatagttttttcattccctgcagag
+5245148/1
BCCFDFFFHHHHHJIIJJJJHIHIJJJJJJJJJJJJJJJJJJJJJJJJJI
@1112173/1
gtaatattattaaacgaagaacatgcggctgaattgcagcatcttgtcga
+1112173/1
??@DBDDDHFHHHIIIIIIIIICGDEH@FFHCEGDGFFHG>BGCHI?<A@
@7274238/1
caacaaacaaactttttaatagacaaatacaacgaaaccaatttagaata
+7274238/1
@?@DD8=BD??FHDCEFECHEIHGHC9FHHHIGGI;@GDFGHCH<FHIGI
@7274304/1
caccagtggtcttcttgaacttcttcaattgacgcaagaagtaccagaaa
+7274304/1
CCCFFFDFHHHHGJJJJIJJJJJJJJJJJJJIIJJJJJIJJHIJJIJJJJ
@6275812/1
gttccagttctcgattatcgaatttttcgccatgagtaagcgatcgggct
+6275812/1
@?@DDDBDHHHDFHIIEHCHIDGEEFEEHIGI:DGEBBG>GF@BFDF@B<
@6754640/1
ccacgatgtaagtgcttcgggcttcaacagcttgttagctt
+6754640/1
@8?DD@DDHAHH?ED@F@FEEIIGGHHGCGGIIIDF?DGGG
@1112418/1
gttgtgggaatagttcatgagcacagctcagtgccttctcagcagcattc
+1112418/1
BBCFFFFFDHHHHJJJJJJCHJJJJJIJJJJGHHJJJJJJJIIJJJJJJH
@6275900/1
gtgctgggcctcttgtatgcgaaggtgttgaggcgcttgtggtggtgcac
+6275900/1
?8;;DD3;;DA:<@B<E<FFFIIB<FDFI;DFGC@DAFFFC@@;CF<C@=
@5245528/1
ggctggagtgattttgacgggtagctgatgtactaatgagtaataaaata
+5245528/1
@@@DDDDD<C??FFHIBGIEA8@EEGCFGIIB?CBHIA>FH?GGDEHEHG
@2654824/1
gctgtctgtacattgaaaataaaaataaaaaaatagcaggggttattgtt
+2654824/1
;?@DD?BBCDFDFIFCAF?4CHH4:?F@?A9C@GII@GE;@:FBF9BCFI
@5245572/1
gctcgctctccgaagggagcttgcggccgatgacctcatactccttcaac
+5245572/1
CC@FFDDDHHBHAC@G6G<<BGGDGDBADHEB4@@DEG<;CCE3?;?CD@
@7791138/1
cacgtttatacattttttttttaatttttgtgttacgattcgaatactgg
+7791138/1
CCCFFFFFHHHHHJJJJJJJJJJJJJJJJJGHIJJJJJJJJJJJJHHHHH
@3193321/1
agcatacataataaaattagaggaagtaggtgctgggcctcttgtatgcg
+3193321/1
C@CFFFFFHHHHHJIJJJJJJJJJJJIIJJHHJJJJJJJJJJJJJJJJJJ
@3193426/1
ggtcctcgctgcaggccgactggtggctgccctcgcccgagtcgtg
+3193426/1
CCCFFFFFHHHHHJJJJJIIGGIDHIGGGGHJGGEFHJE@B5?B;?
@6276446/1
ggagcacgtgcagtaggaaccacagccgttggcgtcgattgcggtatcgg
+6276446/1
@@@DDDFFC=BHDAGCGIAFHGCHH?EFDGCHIG@DGGICA<GG54??CB
@98199/1
tcagactatagttagtatagttataagactcagattgccatctcagaaat
+98199/1
CCCFDEFFHHHDFHGEFHGGHH@JFGIEHHGJJFIJJJJJJJJHDCDGGG
@6755401/1
ctcataacgcagccagatgccaaagttcttgatcttcactgggctcttct
+6755401/1
CCCFFFFFHHHHHJJJJJJJJJJJJIJJJJJJJJJJJJJJJJJJJJJJJJ
@98400/1
tgctgttgtggaactgcttcacctgtggccggcggcacgcagacgccttg
+98400/1
@@@D?BDBFHDFAHGI<FHDHHGHGHIIIEAEGDFBHFFDDCCABBBBB>
@6755566/1
gtttgtctgtttgtctgtttgtctgtttgtctgtttgtctgtttgtctgt
+6755566/1
CBCFFDDFHFHHHFHJJIJJJGHJJJJJIIIJJHJJJIIJJJJJJJJJJH
@3193976/1
caaattcttcttcttcagccggctttggtggttctttggctgtctctggt
+3193976/1
CCCFFFFFHHHHHIJJJJJJJJJJJJIG?FH?BGHIJJJJJJGHIIJIE=
@7791788/1
gccagatgccaaagttcttgatcttcactgggctcttctctgggatttcc
+7791788/1
CCCFFFFFHGHGHJFHIJJJJJJJJGJIJJJJIIJJJJJJJJIIGGGIIJ
@4230942/1
ctgtcacacggtagcggaaggtgggttcgtgaatcatgccctcaatctgc
+4230942/1
CCCFFFFFHHHFHJJJJJJJJEHIJGIIJJIJJJJJJJJJJJJJJJJJJJ
@1641440/1
ggagattttactatctttcaagtcggcataacgggccgcgactccgccct
+1641440/1
BCCFDFFFHGHHHJJJJJJJJJHIJJJIJJIJJJJJJJIIJHHFFFDDDD
@5757790/1
gtgctgttgtggaactgcttcacctgtggccggcggcacgcagacgcctt
+5757790/1
BBCDFFFFHHHGHJJJJJJJJJJJJJIJJJJIJJJJJHHFFDDDDDDDDD
@1641499/1
gaccatcactcttatatgggcagcccgaacacggttaccgggaattttgt
+1641499/1
@<@DFFFDDHDDHHEEHIIFEGDFHHIHIIEGADDGGHCHIIBBGIGGIE
@6277428/1
ctcgggttggaatgattctggtgggttgtcctgcagagcttgccacatct
+6277428/1
CCCFFFBDHHHHGJGIJJJJIFGGIHIIJJJJJJJJJJJJFIJJJJGHIJ
@3194621/1
aatcagactatagttagtatagttataagactcagattgccatctcagaa
+3194621/1
CCCFFFFFHHHHHHIHIGJIHJHJJJJJJJJJJJJJJJJJJJJJJJIJIJ
@5758136/1
agtgacggcacctccgacactgaggtcacggtactcgcggtacatgttgt
+5758136/1
?@;DDDDD@ADBCACFEHIIIGHIFBDFIIGDFHBFEEGBHEEC=???7;
@5758185/1
ctgtgatctgtttcttggcatctatagatgtcggtggcgcacagggcacg
+5758185/1
@@@BDFFFHHHHHIJJIIJIJIJJJJJJJIIIJIFGIIIJJJJIIJJJJI
@1641901/1
cttaaagattattaataagaaaaaaataatgcaaagataagatgaagaag
+1641901/1
@C@DFFFB>FDHHJIJJJJFIIGHIJJJJDHHIGGGHIIIJJGJIGJJIJ
@6756835/1
gcgtattagtttcttgtgactacaaacggcgctatataacaaaacaattc
+6756835/1
CCCFFFFFHHHHHJJJIJJJJJJJJJJJJJJJJJJJJJJJJJJJJJJJJI
@3709669/1
gggctgcagatgactgtgcatccttgctagtaagtcctgagccatagcaa
+3709669/1
CCCFFFFFHHFGHIIJJIJJIIIIIIGJGIFHIIJIIJJIJIJJIJJJJJ
@5247590/1
cagcgaaatagtcacacccacgttggttatcaagtggcttggt
+5247590/1
@@@DDDDDFFDFFE<CA13AE?FFFFDFIIIIEBBDB@FE@F4
@7275063/1
ggtgcacgcgcttgggcagagggaatctgattgtgctgttgtggaactgc
+7275063/1
BBBFFFFFHHHHHJJJJJJIJJJHIJJJJJJJJJJJJJJJJJJJIJJJJJ
@4232200/1
cgcaagaagtaccagaaacgggacttagccacaatctggtctggagagaa
+4232200/1
CCCFFFFFHCFHHJJJJJJJJJIJJJJJJJJJJJJJJJJJJJJJJIIJIJ
@1113114/1
cgggaagggttttttaaactcatgttttcatg
+1113114/1
@@@DD<BA?CDBFEA8EF?A::CG:EGD?9D?
@6278471/1
gtaggtgctgggcctcttgtatgcgaaggtgttgaggcgcttgtggtggt
+6278471/1
@@CDFBDDFFDHGHIGIJJIJJJIJJGHG?FFGHIIIJIJGIDCGGGGIB
@4718418/1
gccatttatcctcgcacgttggcagtaatagtacaagtgaaaagtcactt
+4718418/1
CCCFFFFFHHHHHJJIJJHIJJJIJIJJJJJIJJJJJHHIJJJJIIIJJJ
@2157728/1
gaggaagtaggtgctgggcctcttgtatgcgaaggtgttgaggcgcttgt
+2157728/1
CCCFFFFDFHDFHGFHHIGHIJJJIHIJGIJGBGE:BGFGIJJCGEHGG=
@5247962/1
gtggtcttcttgaacttcttcaattgacgcaagaagtaccagaaacggga
+5247962/1
@@@?DDFFHHGHFGJJJGJAGGIIIJJGGHGFGHIGFHHDG<DFGIICEG
@7793373/1
caatcatggacttttcttcaatatccacataagtaacttcaaatgattgc
+7793373/1
@CCD??DEFHGHFEHHIGHIFIHGJGHIJIJGC9EFGGIJIIJJCFDHII
@1113446/1
gtggcgcacagggcacgcttgcgcatgacatctatacatgccattggcgt
+1113446/1
CC@FFFFFHHHHHJJJJJJJJIJJJJJJJJJJJJJJJJJJJJJJJJJJJH
@2157931/1
ggcttattctgcatacctgccatgcgctggtaagcgctatggactgccgc
+2157931/1
CCCDFFFFHHFGHGIGGIIIJJGGIGGIIIFGIJJIJJJJJJIJJGFGIJ
@7793481/1
ggcaggttgaactcacaccattcaatttaaaagaaactgggtgcgtgcag
+7793481/1
@C@DFFADFHFFHIJIIGIIJIJJJJJJJJJJIJJIJJJJJDGHIGHIII
@6278953/1
taataaaattagaggaagtaggtgctgggcctcttgtatgcgaaggtgtt
+6278953/1
@@@DFFDFHHFFHHBGIEFHB@AEFEC@GGHGG@EHDBGIHIIBHA0?BB
@99058/1
gcatggtaagaaggtggcggccagaatctagacatgcacagctcttgcag
+99058/1
CCCFFFFFHHHHHJHIJJIJJJJJJIJJJJJJJIJJJJJJJIJJJJJJJJ
@1643206/1
gctgtctgtacattgaaaataaaaataaaaaaaatagcaggggttattgt
+1643206/1
CCCFFFFFHHHGHJJJJJJJJJJJJJJIJJJJIJJIJJJJJJJFHHHIII
@1113754/1
aggtgctgggcctcttgtatgcgaaggtgttgaggcgcttgtggtggtgc
+1113754/1
@BBDFFFFHHHHHJJJJJJJJJJHIIJEHGIJIJJIJJJJJHJJIJJIJI
@6757980/1
gctggacaaggcactggcaacgaccaatcatggacttttcttcaatatcc
+6757980/1
@@@D7:DDH?DFB;FB;CEDGHF:F:?GGHIE<FBB?@FHEFGGGGEGIG
@620501/1
caaaaagtcacgtttatacatttttttttaatttttgtgttacgattcga
+620501/1
CCCFFFFDHGHHHJJJJJIJJJJJJJJJJJGIJJJJJIJIJJJJJJJJJH
@1643686/1
gtgctgttgtggaactgcttcacctgtggccggcggcacgcagacgcctt
+1643686/1
??@DDDFFHFHHHEHIIIIIIIGGEEEBDFGGFFGEGHE>BCBA?;?B?B
@2158703/1
gacgatttcaccagtggtcttcttgaacttcttcaattgacgcaagaagt
+2158703/1
111:?BD;?DF?DBGEGG@<EDDH?32AEC><<F><CF<?<CA:DF9D80
@1114293/1
gtgttgaggcgcttgtggtggtgcacgcgcttgggcagagggaatctgat
+1114293/1
BBBDFFFFGHHHHJJHIJIJJIIJJJJJJJJJIJJJJJJJHHHHFFFFFF
@99744/1
gcccctcagatacaccgtcacggaatacaaatatcttcttcggcaatctg
+99744/1
C@CFFFFFHHHHHIIIJJJJJJJJJJJJJJJJJJJJJJJJJJJJJIJJJI
@7276572/1
cttcacctgtggccggcggcacgcagacgccttgatgacctccactttga
+7276572/1
CCCFFFFFHHHHHJJJJJJJJJJJJJJJHHFFFEEEEEEEDDDDDDDDDD
@6280179/1
gtgctgggcctcttgtatgcgaaggtgttgaggcgcttgtggtggtgcac
+6280179/1
@@@FFFFFHHHHHJJHIJJJJEHIJCFFHIJJJJJJJJJGIJIIIEGHIJ
@6280219/1
ctgtgatctgtttcttggcatctatagatgtcggtggcgcacagggcacg
+6280219/1
@CCDFFFFGHFHHGIJJJIIIIIJIIIIEHJJJJHIIGIIIJIJJJJJJG
@7794689/1
ggtggtgcacgcgcttgggcagagggaatctgattgtgctgttgtggaac
+7794689/1
CCCFFFFFHHHHHJJJJJJJIJJJJJHJJJJJJJJJIJJJJIIJJJJJJJ
@1114825/1
cttggtacaaagcaaaggtcgggcagttcgtcaacaagacattactagct
+1114825/1
CCCFFADDHGHGHIJJIIIIIJIJJJGHJGIIIJJJJJJJJIIJIIJJJJ
@4720138/1
cctccttgatgcattgcgtcagaatgcccacctcacgttccgccaattgc
+4720138/1
CCCFFFFFHHHHHJJJJIJJJJJJJJJJJJJJJJJJJJJJJJJJJJJJJJ
@3710406/1
tgtacattgaaaataaaaataaaaaaaatagcag
+3710406/1
@@@DD?DAFBFFFIGHEHIGIGEHDDEGHG>B90
@3710411/1
aaccgattgacatgaaacaaacaccaaatgtaaatttaagcatcccacaa
+3710411/1
@@@DDDFDHHHDDHIGBHGDGG?CFG=HEHFGHBHIGIEIEHIDFHEEFH
@6280956/1
gtcacggtagcactgagtgacggcacctccgacactgaggtcacggtact
+6280956/1
CCCFFFFFHHHHGJJJJFHJJJJJIJJJJJJIJJJJJIJJHIJJIJGGHH
@2159269/1
ctagtgcgtccgtctgattctgtgatagtgaatacaagatcgtggggtgg
+2159269/1
CCCFFFFFHFHHHIJJJIJJJJHHIJIIGGEGIIJIGGIJJJGIIJJ@FH
@6281152/1
ggcctcttgtatgcgaaggtgttgaggcgcttgtggtggtgcacgcgctt
+6281152/1
@@@DFFFFHHFFFGIF@GG<CHGEEHIIIIIIIIIFIEGAFEHIIIGH<B
@3711030/1
gtcactattctaggattgtgtaggtaatattattaaacgaagaacatgcg
+3711030/1
CCCFFFFFHHHHHJIIIJIIHIJJHHJJJJJJJJJJJJFIJJIJJIJIJJ
@2159560/1
gacgtcttccgctttcatcatctataggattgtttatcctgtcaactgaa
+2159560/1
@CCFDFFFHHHHHJJJJJJJJJJJJJJJEIJJHJJIJJJIJJJIIJJJJJ
@7277734/1
cacaatctggtctggagagaagatcctcatcttgtatagaggaggcttgg
+7277734/1
@@@D?B=AFBAADF@HBDGHBFAC<FHI>F?EBEH<E??CBB:BEHIG?7
@6758504/1
tctagagtataaaaaactgataaattccgtcactattctaggattgtgta
+6758504/1
@@@AD4:2=ABDF>CFAE@AA<FFB?FFFICBFF@19CF<DF3000?B?<
@6281459/1
cacggtagcactgagtgacggcacctccgacactgaggtcacggtactcg
+6281459/1
CCCFFDFFHHHHHJJHIJJJJJJJJJJJJIJJJJJIJJHHJJJJFHIGIH
@6758511/1
atgaaacaaacactaaatgtaaatttaagcatcccacaatatattcgtga
+6758511/1
@@@FBEFFHGHFGIIJJJIHHIBGGHHIGJJJJJGIJJGIGIIIIGIGHG
@4235595/1
cgtgccctgtgcgccaccgacatctatagatgccaagaaacagatcacag
+4235595/1
@@?DDFFFHFHHHJJJJGIDGIHIIIIIIIIIJJIIICHIJJIJJIIJJH
@4235613/1
cccaactgtcctccggtactaacgatcaaatcgatcatgggtccataatc
+4235613/1
@@CFFFFDHHGHHJGI@FHGIJJJIIIAHGDBGHHGIJIJJ?FGGEGHGB
@6759233/1
tctgtatctagctaaaagtagatgcaaatatctctgcctcagaaaaaggc
+6759233/1
BCCFFFFFHHHGHIJJJJIJJJJJJJJIJJJJJJJJJJJJIJJJJJJJJJ
@2160473/1
tctgtgatctgtttcttggcatctatagatgtcggtggcgcacagggcac
+2160473/1
@@@FFFDFHFDCFGGGHG3CGHFHEHCHHGIIGGIH@BDGH?@FHFGGCF
@100505/1
aacttctcttaaacgactggaccgattttgatgaatttttttgtgtgtgt
+100505/1
CCCFFFFFHHHHHJJJJJJJIIJJHIIJJJJJJJJJJJJJJJIHIJHHHH
@6759364/1
gtcctttctaaggttcaaaactatatctgtaccaaatttcaaccaaatcc
+6759364/1
CCCFFFFFHHHHHIIJIJIJJJJJJJJJJHGJJJJJJJJJJJJJJJGIJJ
@5759127/1
cttggaaatgataatgatatttgaacaagaacaatacacggagtaaacat
+5759127/1
CCCFFFFFHHHHGIJJJJJJJJJJJJJJJJJJGJIIJJJIIJJGHIIJIJ
@100566/1
cgagtagagccttagctgcggaatgcttagcttccttcttagagcgtccc
+100566/1
@CCFDFFFHHHHHJJJJJGIGIJJJIIIJJFIIJIIGIIJIIJIJIIIGG
@2160672/1
gcggtaccggcgtcggttgcggaatcagcctcgcggg
+2160672/1
?@@DBDD8FHDFHIDE@GHIIIGGGDEGGIIGIHECB
@6282887/1
cttgaacttcttcaattgacgcaagaagtaccagaaacgggacttagcca
+6282887/1
CCCFFFFFHHHHHJJJJIIJJJIJJJJJEGHIIJJIJIIIIJIGIJIIJJ
@1646976/1
ctcatcttgtatagaggaggcttgggctcgctctccgaagggagcttgcg
+1646976/1
CCCFFFFFFFFHHJIJJGGIJIJG?CAC?FGIGDHII@FDH>FFEGIEEE
@2161140/1
accaactggaacatagcagcgttgagtttgatgacagcgtagttaacttc
+2161140/1
@??DDFFDBHHHHGBHBDIGGIIII@EHCD@DGHGGEHDG?FFGCHGGGH
@4236920/1
ccacaatctggtctggagagaagatcctcatcttgtatagaggaggcttg
+4236920/1
CCCFFFFFHGHHHJJJHIHJJJJJJJJJJJJJIJJGIJGIJJJHIIJJID
@1117396/1
gtggtcttcttgaacttcttcaattgacgcaagaagtaccagaaacggga
+1117396/1
CCCFFFFFHHHHHJJJJJJJJJIJJJJJJJJJJJJJHIIJJJJJJJJJJI
@5251297/1
cccaactgtcctccggtactaacgatcaaatcgatcatgggtccataatc
+5251297/1
@@@DDDFFHHGDDEFDEEGHHHHCEHGFFE?C?DDHGIICEIEHIGDHIC
@2161622/1
tgaggttcaccaagctagtggcgttgatgtcgcaagatagtg
+2161622/1
?;8DBDDDBHA?C>DHEH<FFGEF<F<FHDA=DDAH@FFG9D
@4237463/1
gttgttaagaggtgttacctgcaacttggccaggttagggccaacagatt
+4237463/1
CCCFFFFDHFFHHIGHIJJJJJJGIIGIGIIGGHGGIIHIJIGIJGGEHJ
@1647775/1
ggtagcgggtcggacgagccgtgccttttattgcttggtgagacacg
+1647775/1
@@?DDDFFHCDFFGHHIIIIJ@GGIIIJJJJJIJJHGHEEFFFFFDD
@7279816/1
gttccaattaaactttgggcctgtttcacagtctcgttgacttgctgtta
+7279816/1
@@CFFDFFHHHGHIJJIHIHIIIJIJJIGGFIJJIHFGGEIIIJIJJIJE
@1647868/1
gacagacatacagtaattcattgcatttcgtatcgatataaatagttaca
+1647868/1
CCCFFFFFHHHHHHJJJJJJJJJJJJJJJJJJJJJJJJJJJIJJJIIJIJ
@3711985/1
ctttactcgaatagtcttttctaacttgaacagtgcgatgttttacaagg
+3711985/1
CCCFFFFFHHGGGJIIIJJIBHIGJJIJIIIIIGGIJGIIGIJGIIJIII
@6284154/1
ctgagtgacggcacctccgacactgaggtcacggtactcgcggtacatgt
+6284154/1
CCCFFDBDHHHHHJJJJIJJJJJJJJIJGHIJJIHIIJJIJIHBHFFFFB
@5760747/1
agggatcttgccgtcattgcagactgtgtggtagcgggtcggacgagccg
+5760747/1
@@CFDFFFDFHFFEDHEEHIIIEHDFHIECF:CFGIIGDEHEEGHFFCDB
@4237932/1
gtggatagctggacaaggcactggcaacgaccaatcatggacttttcttc
+4237932/1
B@@FFFFFHHHHHJJJJJIJJJJJJJJJJJJJJJJJJJJJJJJJJJJJJI
@6759576/1
ctttggacgtcttccgctttcatcatctataggattgtttatcctgtcaa
+6759576/1
CCCFFFFFHHHGHIIIGIIIJIIIIJIJJIIIFGGHIHGIIJGEIIGHEG
@5251955/1
gtccgagctcatcgactgtggcaatctttgcatggaatgttatctccaac
+5251955/1
??@DDDDDDFFDFGBBE<HDEBGBFEDCHGIDIEIA@FEIGIIDFGIIGI
@7280275/1
ctgttgtggaactgcttcacctgtggccggcggcacgcagacgcctt
+7280275/1
=@?44=DD=?:ADF<FCE3A3CE<3<CGA1?G<AF4:5988@/;?B8
@4723249/1
gtgttgaggcgcttgtggtggtgcacgcgcttgggcagagggaatctgat
+4723249/1
CCCFFFFFHHHHHJJHJJIJIIHIIJJJJJIIIJIJJJHIHHHFFFFFFF
@5760892/1
ctcatcttgtatagaggaggcttgggctcgctctccgaagggagcttgcg
+5760892/1
@C@FFFFFFHHGHIIIGHHIIHI@D@BE@DCBGEHIGBDGGIGGHIIJIH
@4238154/1
ctggacaaggcactggcaacgaccaatcatggacttttcttcaatatcca
+4238154/1
B@CFDFFFHHHGHJJJJJJJEIIJJJJIJJGIEHIIJJIJIIIFGIIDHI
@6759762/1
aacttattaaaattaatatgcgtgatgaggttcaccaagctagtggcgtt
+6759762/1
=@@FFFFFHFFDFHGHBHGGIICFHGG>BF9EFEEHIGGGIIIHIIIIII
@4723432/1
ggcttgggctcgctctccgaagggagcttgcggccgatgacctcatactc
+4723432/1
CCCFFDDFGHHGHIJJJIJEIJIFEHIIIAFIIJJGBHHHFFFFFFEEEE
@7798340/1
gaagtaggtgctgggcctcttgtatgcgaaggtgttgaggcgcttgtggt
+7798340/1
CCCFFFFFHHHHGJJIIJJJJJJJJJJJIGHJDGHGIIGIIJJIIJHIJC
@5252386/1
cttcacctgtggccggcggcacgcagacgccttgatgacctccactttga
+5252386/1
@@CFFFDDFFHF?FGIJIGGGGIJJJEIFEFFDE>CACEDCDDDDDCDC>
@1648755/1
gcacagacgaacagacaaacagacaaacagacaaacagacaaacagacaa
+1648755/1
@@@DABD?AFHHHBH?BFGCF?9CG;DBF@GCG@F?HI@>??@FGECEGH
@1118523/1
ctctttacaagtagactcatctttagcacttggttcgtcttttgaagatt
+1118523/1
CCCFFFFFHHHHHJJJJJJJJJJJJJJJJJJJJHHJJJJJJJJJGGHGIJ
@3712568/1
taaaaataaacttaaagattattaataagaaaaaaataatgcaaagataa
+3712568/1
CCCFFFFFH?HHAGHHE@EIIGGGEIGII@FHIIII>FHGEHEHIGGGII
@6284743/1
gcacagctcttgcagccatccaacaggattgcccatcaatttatcttcaa
+6284743/1
@@@FFDDFHGGFBEGGIGHIGGHIJIGGHGGGGGIJJJGEIGIGIGIIIJ
@5252479/1
ggacatttcaattttatttagttggtcttggttgaacggaactccaatcc
+5252479/1
CCCFFFFFHHHHHJJJJJJJJJJJJHJJJJJIJJJJJJJJJJJJJJJJJJ
@1648864/1
tgaggcgcttgtggtggtgcacgcgcttgggcagagggaatctgattgtg
+1648864/1
CCCFFFFFHHHHHJGGIEGGIJJJJJJJJJJIJJJJJJIHHHHHFFFFFF
@6760172/1
gtggattttaatgttattattacagcatacataataaaattagaggaagt
+6760172/1
@?@DFFFFHHHHHJJJJJJJJJJGHHJIJJJJJJJJIJIJJJIJIGJIJB
@2162855/1
gtcctttctaaggttctaaactatatctgtaccaaatttcaaccaaatcc
+2162855/1
CCCFFFFFHHHHHGHIIIHHGIIJJJIIIJJIJIJBGIJIJJJJIGIIIJ
@1118811/1
tcgtagaaaagtgctgtctgtacattgaaaataaaaataaaaaaaatagc
+1118811/1
CCCFFFFFHHHFHIJJJJJJJJJJJJJJJJJJJJJJJJJJJJJJJJJJJI
@3712901/1
gtcgcctccttgatgcattgcgtcagaatgcccacctcacgttccgccaa
+3712901/1
CCCFFFFFHHHHGIIJJJJJJJIGHIJJJJJJJIIJJJJIJHGIJJJJJJ
@2163137/1
ctgttgtggaactgcttcacctgtggccggcggcacgcagacgccttgat
+2163137/1
CCCFFFDFHDHHHJIJJJIJJIIHIGIIJIIJJIIEHFFFDEDDDDDDDD
@2659217/1
gtcctaacgaaacagcgcaaatgagaaagctat
+2659217/1
?=@D=DDDDFAA?AEF1@1?CFB<@FAD<BB?B
@1119371/1
cctggcaagcatccaagatagtattcaggtgcccactacatcgagatggt
+1119371/1
CCCFFFFFHGHHFGIIIGIJIHHJJGEFEEGIJJGGHIGHIIIIIIJGI?
@623608/1
acaagatcgtggggtgggcccaccaggccgttacagatgaactcccgtcg
+623608/1
CCCFFFFFHHHHHJJIJJJJJJJJJHIJJJGIJIJJJJJJJJJHHHHFFF
@2163603/1
ccaggttgattttccagttcattattcccactcgcattctcttgtccatt
+2163603/1
CCCFFDDFHHFHDIGGGEFJIIIJIGIHHIIJICHIIJJJJJIIHIJGII
@2659435/1
cttcacctgtggccggcggcacgcagacgccttgatgacctccactttga
+2659435/1
CCCFFDFDDHDDBGGEEHIIJJJIGGJJHHFFFEECEECEDDDCDCCCCC
@1650034/1
gtcaaattaaagaatcacgtcgaacactattctatgcttataccattaat
+1650034/1
@CCDFBEFAHHBDGCEHIEHFG@?C@BFCGFGGEG@GHGEHIICFFEGIH
@4724704/1
gctcgttgaacaccttaggacgaagtgatggcaccaggatagagttaatg
+4724704/1
CCCFFFFFHHHHHJJJIJJJJJJJJHHIJJJJJJJJJJIJIJHHGHIJJI
@1650316/1
cctttatacatttcggcatggcgatcatgtcgatggctggtttatt
+1650316/1
@@@FFFDDHFHDDGGIIGIIIIIA@CBHIGIC=BGI;D7:/?D/.=
@2660024/1
gtggcgcacagggcacgcttgcgcatgacatctatacatgccattggcgt
+2660024/1
@@@DADDDFHHFDGGIJJDHGHIFEE?CGGHEEGGIHI>FFGIGIJIIG5
@6286582/1
catacataataaaattagaggaagtaggagctgggcctcttgtatgcgaa
+6286582/1
CCCFFFFFGHHHHJJJJJJJJIJJHJJJ3FHHGIJGJIIIJJHGHIJJII
@1651102/1
cgcaagaagtaccagaaacgggacttagccacaatctggtctggagagaa
+1651102/1
CCCFFFFFHHHHHJJJJJJJJJJJJJJJJJJJJJJJJJJHIJJJIJIJJJ
@1120370/1
cataaataaaaaagttatgtcaaattaaagaatcacgtcgaacattctat
+1120370/1
CCCFFFFFHHHHHJHIJJJJJJJJJJJJIJJJJJJJJJJIJJJJJJJJJJ
@3198764/1
cgcaagaagtaccagaaacgggacttagccacaatctggtctggagagaa
+3198764/1
CCCFFFFFHHHHHJJJJJJJJJJJIJJJJJJJJJIJJJJJIJJJJJJJJJ
@4725662/1
ggcagagggaatctgattgtgctgttgtggaactgcttcacctgtggccg
+4725662/1
CCCFFFFFHHHHHJJJJJJJJJJJIJJJJJJJJIJJJJJJJJJJJJJJJJ
@1651521/1
attgtgctgttgtggaactgcttcacctgtggccggcggcacgcagacgc
+1651521/1
@CCFDFFFHHHHHJJJJJJJJJJJJJJJJGHJIJIJJJJJHFFDDDDDDD
@1120733/1
catggtaagaaggtggcggccagaatctagacatgcacagctcttgcagc
+1120733/1
CCCFFFFFHHHHHJJIJJJJJJIJJJFIIJGIJJJIIJJJJJIJJJJJJJ
@624746/1
gtgcattattacattttttataaacggtacatctagagtataaaaaactg
+624746/1
CBCFFFFFHHHHHJJJJJJJJJJJJJJGHIJJJJJJJJGIIJJJJJJJJJ
@1121198/1
agcgactgtcacacggtagcggaaggtgggttcgtgaatcatgccctcaa
+1121198/1
CCCFFFFFHHGHGJJJFHJJJJJJJJBGIJGGIIIHIIGIJIIIGGHHHH
@1652183/1
cctcacgttccgccaattgcttcaccttatgatagtcatcgcggcctcta
+1652183/1
@CCFFFFFGHHHHJJJJJJJJJJJJJJJJJJJJJJJJJJJJJJJJJJJJI
@7283558/1
gtcttcttgaacttcttcaattgacgcaagaagtaccagaaacgggactt
+7283558/1
CCCFFFFFHHHHHJJIIJIFHJJGJIIJJJIIIFDHHIIJIIJJJJIJIJ
@4242260/1
gcgcgtttacattaggtcggtcaccgaaggcggcggccgcattcggttta
+4242260/1
@CCDFDAFHFHHHIJIFGGIHIJJJJJJJIIIJJHDDDDDDDBDCD?BBC
@4726685/1
cctcatcttgtatagaggaggcttgggctcgctctccgaagggagcttgc
+4726685/1
CCCFFFFFHHHHHJJJJJIJJJJJHIJJJJJJJJIIJIJJJJJIJIIJGG
@2660524/1
aagtaggtgctgggcctcttgtatgcgaaggtgttgaggcgcttgtggtg
+2660524/1
CCCFFFFDHHHHHJJJJJJJJJJJJJJIIIJDGHHJIJJIJJJJJIJJIJ
@4726837/1
gcaagaagtaccagaaacgggacttagccacaatctggtctggagagaag
+4726837/1
CCCFFFFFDHHHHJJIJJJJJIIIJJJJJJJJHIIIJJBFGIIGIIIGIJ
@7284184/1
ggcatctatagatgtcggtggcgcacagggcacgcttgcgcatgacatct
+7284184/1
@@@FFFFFHHHGHJHIIIEGGIGGGJIJIJJJJIJJJJJJJIJJJIIJHH
@103356/1
gctcattatgttgatttttgaagagttcc
+103356/1
@@@AABDDFHDDHAH@FFH@FGC9FHHHH
@3198966/1
gtgcacgcgcttgggcagagggaatctgattgtgctgttgtggaactgct
+3198966/1
CCCFFFFFGHHHHIGIGIFIJIFEHGJJIJJJFHHGIIGIHIBHIJAGGG
@6763855/1
ccagtaaaggttgtgatttttcaccgataacttccaatttgtatttgtca
+6763855/1
BCCFDFFFHHFHHGHGIIJJJJIJJJIJJIJJJJJJJJJJJIJJJJJJIJ
@1653203/1
gctgccgaaagattagagtcgtcttctacttctgcttctggcacatcagg
+1653203/1
CCCFFFFFHHHHHIJJJJHHJIJJJJJJJJJJJJJJJJJJJJJJJJJIIJ
@7801930/1
cctctatactttgcattaaaataatgcccattttcacaggcaagggatcc
+7801930/1
@@@FFDDFHHHHFIJJJJIJJJJJJJII>GHIJJJJIIIIIIIIJGGGIH
@4727129/1
gttaaaaccaaaaatttgccggaagtcactattccacgcgaacgaagtcg
+4727129/1
CCCFFFFFHGHHHJJJJJGFHIJJJIJIJJJJJGIIJJJJIIIJHGHGHF
@103642/1
atacataataaaattagaggaagtaggtgctgggcctcttgtatg
+103642/1
<1??DDDDDD::D?AFF?BC<<33<3A22<A<@888:?CF::0?F
@625126/1
gtcacggtactcgcggtacatgttgtgtacacctgagcgagactcataac
+625126/1
@@@DDDDA?CBFAB1C8C?@BADFF>DBDBBDFF>D><@:AEEDFFFEII
@7284590/1
ataaataaaaaagttatgtcaaattaaagaatcacgtcgaacactattct
+7284590/1
CCCFFDDDFFHHGIJGIGHIJIJIJJIJI?CFEFHIHHIIJJIJIBIGGI
@4243392/1
gacgatttcaccagtggtcttcttgaacttcttcaattgacgcaagaagt
+4243392/1
CCCFFFFFHHHHHJJJJJJJJJJJIJJJJJJJJJJJJJJJJIJIJJJJJF
@4243597/1
gcacagggcacgcttgcgcatgacatctatacatgccattggcgttcaaa
+4243597/1
CCCFFFFFHHHHHJJJIJJJJJJJJJJJJJJJJJFHJJJJJJJJJJJJJJ
@1122716/1
ggaactgcttcacctgtggccggcggcacgcagacgccttgatgacctcc
+1122716/1
CCCFFFFFHHHHHJJJJJJJJJJJJJJJJJJJHHFFFDEDDDDDEDDDDD
@6290008/1
agcatggtaagaaggtggcggccagaatctagacatgcacagctcttgca
+6290008/1
@@@BDD<DDHHDHGI?<?BF:??DHG;BBFHIDGHGIIFAGHIHIIIEC=
@5255011/1
tccaagttgaaatctttgaccatggcatcaagcaaactctggtgccttgg
+5255011/1
CCCFFFDFHHHHHJJJJJJJJJJJJJJIJJJJJJJJJJJJJIHIIJJJJJ
@7802650/1
ggcatctatagatgtcggtggcgcacagggcacgcttgcgcatgacatct
+7802650/1
@@@DFFFFHHHHHIEGGIFGGIJIJJJIIJJGIIJJJJJJIIIIJIJJHH
@3199853/1
gcagcttcatccagaggcaagcgctccaagttgcttggaggcttgggcct
+3199853/1
CCCFFFFFHHHHHJJJJIJJJJJJJJJJJJJJJJJJJJIJJJJJJJJJJG
@7802742/1
tttgtttttctctgtgatctgtttcttggcatctatagatgtcggtggcg
+7802742/1
B@CFDFFFHHHHHJFHJJJJJJIJJIJJJJJJJIIJJJJJJJJIIGHJJI
@2167736/1
cgttgatgtcgcaagatagtgagacattcactttttagtcataatcttca
+2167736/1
CCCFFFFFHHHHHJJJJJJHHIIJIJIJJJJJJJJJJIJJJJJJJJJJJJ
@6290365/1
ccgataacttccaatttgtatttgtcagcatagtagtcggcaaacgttaa
+6290365/1
CCCFFFFFHHHHHJJJJJGHIJJJJJJJJJJJJJJJIJJJJJJJJJHIJI
@4728195/1
gtgatttcaattttgagacctttgatttcttttgtaaatttaactctctg
+4728195/1
@@@FFFFFHHHHGIIGIIIJJJJG@FHJJJJIJIFEHIIJJJJJJJJJJI
@6290544/1
gggctctgtgcctggctcccatgtcacggtagcactgagtgacggcacct
+6290544/1
CCCFFFFFHHHHHJJJJJIJJJJJJJIJJHIJJJJJJJJHJIJJFJJIJI
@5255528/1
cttgtatttgttatgtaaccactccatactttgtttcatttaaatttacg
+5255528/1
BCCFFFFFHHHHHJJIJIIJIJIJJJJJJJJJJIJJJJJJJJJJJJJJJJ
@4728277/1
ctccaaattgtatctgacgacgcattgaatctgaatacgaaaatgaattc
+4728277/1
CCCFFFFFHHHGHJJJFHJGIIJIIIIGGIIGIHHGJJIHIJIIJJGHHG
@6765246/1
cggtgagggatgcgtgacgtcagcccctacgatcatcactgccgtgtcct
+6765246/1
BBCDDFFFHHHHGJHIJJJHIJIJIJJJHHJIJJJJJJJJJIJJAGFEII
@4728417/1
gttgaggcgcttgtggtggtgcacgcgcttgggcagagggaatctgattg
+4728417/1
@CCFDFFFHHHHFFGEDHI@GHJIEHIJJIJGIJIJFIIIEHHHFFFFF@
@5255942/1
gtggattttaatgttattattacagcatacataataaaattagaggaagt
+5255942/1
CBCFFFFFHHHHHIJJJJJJJIJJJJJJJJJJJJJJJJJJJJJJJJJJJF
@1655205/1
tctatactttgcattaaaataatgcccattttcacaggcaagggatccta
+1655205/1
CCCFFFFFHGHHHJIJJIIIIIIJJJJJJJJJJJJJGIIJJJJJIJGIJJ
@1655278/1
catagaatgttcgacgtgattctttaatttgacataacttttttatttat
+1655278/1
@<@ADDDDHACCDCE?FBCGHGIDGEHDGGGIIG@DHDHGDFDHGGEDGF
@2168522/1
gcgaaatagtcacaaccacgttggttatcaagtggctt
+2168522/1
8==DDADD?DAHFBHEGBC?GHG<EC?C?EEHC<<78B
@7286242/1
gtttttaaactattttttcaatgccctaagtgagtatacgtctattaaat
+7286242/1
@@@FFFFFFHHFHGHIGGB@HHI@EIGECH?EDHBDG@HE?FBHHIIGAC
@5763832/1
gctcttgcagccatccaacgggattgcccatcaatttatcttcaaatgac
+5763832/1
CCCFFFFFHHHHHJJJJJJJJJJJJJJJJJJJJIJIJJJJJJJJJJJJJJ
@1124037/1
ctgtcatctggttcatacggcgcgcggtcgcctccttgatgcattgcgtc
+1124037/1
@CCFFFFFHHHDHIIJJJJJJJJJIJJFHIJJJJHFFHFHFFFFFFEDDD
@6766113/1
agatgccaaagttcttgatcttcactgggctcttctctgggatttccctg
+6766113/1
?@<7;?:ADFD:CBFEGGGGDH>CHC4E@F@F@GH?CF@HCHF@A@FD9B
@6291739/1
ctgcaaacatgccagttataaagcatagcccgaagtgctattggcacaca
+6291739/1
CCCFFFFFHHHHHJJJJJJJJJJJJJJIJJJJJJJIJJIJJJJJJJJJJJ
@3714896/1
cttcattgagggtcgggaacttatggtataggtagagactggctgcaaat
+3714896/1
CCCFFFFFDHGGHGIJJGIIJJJGJJC?FIJIBDHHIIJJJIJJIIIGGB
@4729490/1
aatatattcgtgaaaaccgcatccgactcggatcagccgtttctgagatt
+4729490/1
CCCFFFFFHHHHHJJJJJJJJJJJJJJJJJJJJJJJJIJGIJJJJJJJJJ
@3715083/1
tggaactgcttcacctgtggccggcggcacgcagacgccttgatgacctc
+3715083/1
CCCFFFFFHHHHHJJJJJJJJJJJJJJJJJJJHHFFFDDEDDDDDEDDDD
@4245906/1
gatctatagaggctgtcactgcagcgatactgggaacattcgactgatcc
+4245906/1
@@<DDFFFDHGFHIJIIIJJJFGIIIAGHIJJJIDHIEIIGGG@GD@HHG
@5764816/1
tagacattttgctaccaaaacccacttatatacgacaacttaactacagt
+5764816/1
CCCFFFFFHGHGGIIJJJJJJJJJJJJJJJJJJJIJJIJJJJJIJJJJII
@4729837/1
tctgtacattgaaaataaaaataaaaaaaatagcaggggttattgttatg
+4729837/1
@@@DDDDFFHA?F@FFBHGHDHHIIGIGEDEGG@@FGGEIAFDB@FGGAC
@4246162/1
agcagcctgacgcttagcaagtttcttagacttgccagttcccacttcac
+4246162/1
@@@DDDBDFF;81CCFGIIIF?9CHHFF>FGFFFEF99?:@DGDFFII@@
@6292493/1
atacataataaaattagaggaagtaggtgctgggcctcttgtatgcgaag
+6292493/1
@CCFFFFFGHHHGJJJJJJJJJJJIJJHIJJJJJJJJJJJJJJJJIJIIJ
@1125083/1
ggagagaagatcctcatcttgtatagaggaggcttgggctcgctctccga
+1125083/1
CCCFFFFFHHHGHJJJJJJJJIIJJJJJJJJJJIJEGIGGIGGHIGHIJG
@6767267/1
gtcggacgagccgtgccttttattgcttggtgagacacgagataaaagtc
+6767267/1
?@@DBDDFHHGHHFEGBFHBGCGGGCGIIJGG>BADGFGGIGIJGGIEEE
@4730223/1
agcatacataataaaattagaggaagtaggtgctgggcctcttgtatgcg
+4730223/1
?@@DDDDDBFFH?EFEAABE<<AE@;FHEDACBHA<?BGEG<FHHBH?0@
@1125381/1
gttgaggcgcttgtggtggtgcacgcgcttgggcagagggaatctgattg
+1125381/1
CCCFFFFFHHHHHJJJJJJGHJJJJJJJIJJJJJIJJJJJHHHHFFFFFF
@1657511/1
ctgggctgcagatgactgtgcatccttgctagtaagtcctgagccatagc
+1657511/1
@@@FFDFFFFF?DGGEIIIFIJIGIJJIJJJJGIEGGIIGIJJHGIIJ@B
@1657651/1
acggtagcactgagtgacggcacctccgacactgaggtcacggtactcgc
+1657651/1
@BCFDDDDHHHHHIAGHIJGJIIJIJJJIJGIJJIII?FHIIJBFHIJJH
@7805469/1
acgtagctcaggctagggttgcagcgagacatgtccacaataaccataaa
+7805469/1
@BBFFFFFHHHHHJJJJJIIJJJJJJJJJJJJJIJJIJJJJJJJJJJJJJ
@5257132/1
ctcatcttgtatagaggaggcttgggctcgctctccgaagggagcttgcg
+5257132/1
@C@FFFFFHFBFHGIIJHDFGFH@FGGGIIBH@CHIJIIFIG<FAFHA9@
@106219/1
ccgtagcctgtaatttttgtctttcgcgaaatattccgcgacagatgtct
+106219/1
CCCFFFFFHHHHHJJJJJJIJJJJJJJJJJJJJJIJJJJJJJJJHHHHHH
@106244/1
gcctcttgtatgcgaaggtgttgaggcgcttgtggtggtgcacgcgcttg
+106244/1
CCCFFFFFHHHHHJJJJJFGHIJJIJIJJJJJHIJGIJHGIIJJJJHFFD
@106250/1
ggtgggttgtcctgcagagcttgccacatcttgtaagcagcctgacgctt
+106250/1
BC@FFFDFHHHHHJJJJJJJIJJJJJJJJJJJJJJJJJIJJJJJJJJJJJ
@6293771/1
gtggcgcacagggcacgcttgcgcatgacatctatacatgccattggcgt
+6293771/1
@??DDD?DCCHAFFEHHBFG@DF?@@F@?DFGHIDD<FHIBB@CHIGC;A
@4247412/1
gcacgcgcttgggcagagggaatctgattgtgctgttgtggaactgcttc
+4247412/1
@@<D?DDAA?;?AEA<8BBDEHEHEHHIIHIIFIIHHIBCCEGGBHE@D=
@1126165/1
ggagagaagatcctcatcttgtatagaggaggcttgggctcgctctccga
+1126165/1
@@@FFFDFHHGHFIJIIIIIJIJJIGGIJGIIIGIGHIGHGIJGHGIGG8
@2665404/1
gccgccaattcactgttcattacctgtgaaaactgtccttcagatacacc
+2665404/1
CCCFFFFFHHHHGJJJJJJJJJJIJJJJJJJJJJJJJJIJJJJJJJJJJJ
@6768566/1
atctcctcagtaggatggcaaagagacgaagcgcgcgttctcatgtaatt
+6768566/1
CCCFFFFFGHHHHIHIJJJIIJJJJIIJJIJJJIGJJJJIJJJJJHHHHH
@4247745/1
gggtaatgctaacgtcatagcgataaattttaagggatttaaattccatt
+4247745/1
BCCDFFFFHHHHHJJIJJJJJJJJJIJJJJJJJJJJJJJJJJJJJJJJJJ
@6294256/1
agcatacataataaaattagaggaaataggtgctgggcctcttgtatgcg
+6294256/1
CCCFFFFFHHGHHIJJJJJJJJJJJJJJJJIIJIJJJIIJJJJJIHIJJJ
@1126527/1
gggcagtagtgtgagtgcatcaagttctcctgcttcatacaataacttgc
+1126527/1
B@@FFFEDHFHHHGJFHIIJIJIJGHJJJGIJJIJJIJJJJJIJJJIJIG
@6294314/1
gggcatagtaggtaggcgtagggtaagacacggatcgcatacaccgtgaa
+6294314/1
CCCFFFFFDHHHCHIJJJGHIJJFGHIGIJJJJJJJJJJJJJJJJJFHII
@1126659/1
aataaaattagaggaagtaggtgctgggcctcttgtatgcgaaggtgttg
+1126659/1
@@@FFFFDHHGHHIIJJ?FHIHGGHGGIIJJIGHICGEIHGGIJJ?FDHH
@4247996/1
catacataataaaattagaggaagtaggtgctgggcctcttgtatgcgaa
+4247996/1
CCCFFFFFHHHHHJJJJJJJJJJJJJJJHIIJJIJJJJJJJJJJJJJIFH
@6294615/1
cttcagccggctttggtggttctttggctgcctctggtggaggtttctcc
+6294615/1
@@@BBDBDFDHAHIIEHHI??9C?GGADHIGHGIIIIGGFCGI<BGIAFC
@2171925/1
gggaatctgattgtgctgttgtggaactgcttcacctgtggccggcggca
+2171925/1
@@?DDEFDD?FFHIEGHGIIIHHGCHHHHIGGGCGGGEHGIGCDGGBFFD
@3715966/1
gtggtgcacgcgcttgggcagagggaatctgattgtgctgttgtggaact
+3715966/1
CCCFFFFFHHHHHJJIJJJJJJJJJJJIJJJJJJJJJJJJJJJHJJIJJJ
@1659179/1
ctggatattcgtatttgacacagaattcagcgacaaatacttctgcgaag
+1659179/1
@C@FDAADFHHD?BCDEBAFBEFGEGIIGHEGAFHFIICGHGGIJJIJEG
@4731898/1
gttccaattaaactttgggcctgtttcacagtctcgttgacttgctgtta
+4731898/1
CCCFFFFFHHHHHJJJJGIJJJJJJJJJJJJJJJJJJJJJJJJJJJIJJJ
@7289430/1
tctgtttcttggcatctatagatgtcggtggcgcacagggcacgcttgcg
+7289430/1
CCCFFFFFHHFHHIJJJJIIEGGIIGJJGJIIIGGIJIJIGIIJIBHIII
@1659406/1
gccagatgccaaagttcttgatcttcactgggctcttctctgggatttcc
+1659406/1
CCCFFFFFHHHHGJHIJJJJJJJJJJJJJJJJJJJJJJJJJJJJIJJJJJ
@2172368/1
gccagatgccaaagttcttgatcttcactgggctcttctctgggatttcc
+2172368/1
CCCFFDFFGHHHHICGGHHHIJIJJJJJJIGIIIIJIJJJJJJJGHIGGI
@7807007/1
agcatacataataaaattagaggaagtaggtgctgggcctcttgtatgcg
+7807007/1
@CCFFFFFHHGHHHJJJJJJIJJIJJHIJJHHIJIJJJIIIJJIIGIJIJ
@4732375/1
gagagaagatcctcatcttgtatagaggaggcttgggctcgctctccgaa
+4732375/1
@@@DFFFFHHHDHIG@BBCEFGGCHAHIFGGGHIE?G@GE::DHIE;:@C
@2172880/1
cagtactttatttattgtaaaccgcgatgattttggacgtatttttgttg
+2172880/1
BCCDFFFFHFHHHJIGIGDJIIJJJJFHIIJIIIJJIJJFHHGIJJJHIG
@6769884/1
cttcacctgtggccggcggcacgcagacgccttgatgacctccactttga
+6769884/1
CCCFFFFFHHHGGJIGJJJGHFHIIJFIHEDFDA@CACEEDDDCCCDCC>
@7290268/1
cggctttttccagatccactcttgctccatggtccaggagcagcagcgtg
+7290268/1
@@@DDDFBFHFFDHIEGHEHGIGHEHGHGIGIIIIIIIGGGGGECFEGIG
@4732816/1
gtgctgttgtggaactgcttcacctgtggccggcggcacgcagacgcctt
+4732816/1
C@@DFFFFGHHDHGIGGGHIGIIGI>F@FGGHHIHGJHHBECABD?@BDB
@6770148/1
tcattcaatgtctccttccgtcttgggtgaggcataacggggtgggtttt
+6770148/1
CCCFFFFFHHHHHJJJJJJJJJJJJJJFHIJJJJJJJJJJJJDFHI;EHI
@2667301/1
cgaacccaaaaatgtaattaacttttttttttgtctgtttgtctgtttgt
+2667301/1
@@@DDDDDHFHHFIA2AFFHIGHGHIIIIIGIBCCGEHGE@6=;=AEE3A
@106935/1
gggtaccgtagcctgtaatttttgtctttcgcgaaatattccgcgac
+106935/1
@BCDDFFFHHHHHIJIIJJJJJJJHIJJJJIIJJJIJJJJJJIJJJH
@627594/1
gaggaagtaggtgctgggcctcttgtatgcgaaggtgttgaggcgcttgt
+627594/1
@@@DDBD?D?<2A:<:?<:A:F?H><<ACHF@:::0:0?F?9D?7;FFE;
@5258013/1
ggatctcctcagtaggatggcaaagagacgaagcgcgcg
+5258013/1
??<D?DDD>DAB2A:?E:ECC>E;F@CF;E<?D:@DDDD
@6296622/1
ctgggctgcagatgactgtgcatccttgctagtaagtcctgagccatagc
+6296622/1
@@@DFFFFAFHHHJGHHIEHHGIGHGEHIHJGCFHGCEHIDBDDDHIEHE
@1661079/1
gtagcactgagtgacggcacctccgacactgaggtcacggtactcgcggt
+1661079/1
??@DDDDDAF<ACAFE61CFAGFEIIFIFFD3?8?DEEEFDC@=CFDABB
@2173842/1
ctttaaaaaaagctcgatctcaatttaaagataagatctgcgacctcgag
+2173842/1
@BBFFFFFHGHHHJJJJJJJJJJJJJIJIIHJJIIIJJJJJIJJIJJJJJ
@6771145/1
gtcttcttgaacttcttcaattgacgcaagaagtaccagaaacgggactt
+6771145/1
CCCFFFFFHHHDHIGGIJGIJJJJJJJIJJJJJHIIIJJIIIGJC@HIII
@1127774/1
gcctgggatgccacccggcaccactcccgggtgagg
+1127774/1
@@?DD??;CBDD?CFBHGIIGCHGGHEIEEDHGAB@
@6297103/1
aggtgctgggcctcttgtatgcgaaggtgttgaggcgcttgtggtggtgc
+6297103/1
<@@FFFFFHHGHHJJJJIHJJJIDHIJEGCGHHIJJJJJJJHIJGGGBGH
@5258683/1
cttcagcatagacaggtgtcttccctggcaatacaacaacgacaagctgc
+5258683/1
CCCFFDFFHHHHHIIIHGFGIIGIHHHIIIFGIGEIJJJJBHIIJG;FGH
@3203486/1
gccgctttggtttacgttccagttctcgattatcgaatttttcgccatga
+3203486/1
CCCFFFFFHHHHHGIJIJJJJJJJJJJJGIJIIJJIIJJJJJJJJJJJJH
@6771354/1
ctgggatgccacccggcaccactcccgggtgaggatgcactacatttccg
+6771354/1
CCCFFFFFHHHHHJJJJJJJJJJJJJJJJDHHJJJJJJJJJJJJJJJJJJ
@4250875/1
ctgtggccggcggcacgcagacgccttgatgacctccactttgatgatct
+4250875/1
@@@DFFFFHHHHHJIJJJJJJJJJHHHHFFFFFFEEDEEDDDDDDDEFDE
@6771725/1
aggtgctgggcctcttgtatgcgaaggtgttgaggcgcttgtggtggtgc
+6771725/1
B@@FFFFDHGGHHJJJJIJJIGIHIIJEGCGGHIIEEIIJJHIIFHHGGI
@1662159/1
ctgctgatctctttgcggccttcaaactgaacctaggtaatccctttatt
+1662159/1
CCCFFFFFHHHHHJJIJIJJIJJJJJJGGGIJJJJJJDGHJJJJJJJIJJ
@4251201/1
gcctcttgtatgcgaaggtgttgaggcgcttgtgg
+4251201/1
@@@BDDBDAFHFHGI@G<3AFEGD@BGIIIAD?BB
@2669086/1
ggaagcctttgtgcgccacatcaatgttgataaaggctttattggtaaat
+2669086/1
CCCFFFFFHHHHHIJJJJJJJJIIJJJJJJJJJJIJJJJJJJJJJHIJJJ
@1662307/1
cggcataacgggccgcgactccgccctcttcctcgggttggaatgattct
+1662307/1
@@@FAADDBHGFGGIFIIAFFEGIBGGHDGAEGHHF<;BAAEC<AC@CD>
@6298013/1
cccagacctagcccaaattcttcttcttcagccggctttggtggttcttt
+6298013/1
CCCFFFFFGHHHGJIJIIIIJJJJJIIJIIIIIIIIIIGGIBFHGIIIII
@6298068/1
gtcaaattaaagaatcacgtcgaacattctatgcttataccattaatctc
+6298068/1
CCCFFFFFHHHHHIJJJJJJJIIIJJJJJIJJJJIJJJJJJJJJJJJIJJ
@6772134/1
ccgacatctatagatgccaagaaacagatcacagagaaaaacaaaataaa
+6772134/1
CCCFFFFFHHHHHJJJJJJJJJJJJJJJJJJJJJJJJJJJJJJJJJJJJJ
@3204328/1
ttcaaattcaaataaaatcactctgcaatcctgcctcacatgattcatcc
+3204328/1
CCCFFFFFHHHHHJJJJJJJJJJJJJ<3<<AFHGIJJJJJJJJJJJJJJI
@1662498/1
gcctcttgtatgcgaaggtgttgaggcgcttgtggtggtgcacgcgcttg
+1662498/1
@@@DDDDABCBHFGGG8G:<<CEEEEIGGHHGGGE@?C:CF>GHIGF>D?
@4251722/1
tgaggcgcttgtggtggtgcacgcgcttgggcagagggaatctgattgtg
+4251722/1
CCCFFDFFHHHHGJHIJIIIJJJJJJJJJJJJIJIJJJIGHHHHFFFFFF
@6298399/1
gcgttgatgtcgcaagatagtgagacattcactttttagtcataatcttc
+6298399/1
CCCFFFFFHHHHHJJJJJJJHIIJIJIJJJJJJJJJJJJJJIJJJJJJJI
@6298557/1
gttgggacagctatcttcataaaagctaaacaacatttataaaattagac
+6298557/1
CCCFFFFFHHHHHJJJJJJJJJJJJJJJJJJJJJJJJJJJJJJJJJJJJJ
@4733876/1
gtggaactgcttcacctgtggccggcggcacgcagacgccttgatgacct
+4733876/1
CBCFFFFFHHHHGIJJJIJJJJJJJJIJGGIJJGHFFFDDDDDDDDEDDD
@3718068/1
tgtacatcatggaaggaagatgcctcatcacaacatctaaagctaagatg
+3718068/1
@@@FFFFFHHHHHJIIJJJJIJGIJJJJIIJJJJJJJJIIIIJIJJJJJH
@6772697/1
ctttaaaaaaagctcgatctcaatttaaagataagatctgcgacctcgag
+6772697/1
C@CFFABDFF<FCCDF6GDFHHIEHHGGGAFGGEG@EFHGIGIEHHGEEE
@2175823/1
ttgggctcgctctccgaagggagcttgcggccgatgacctcatactcctt
+2175823/1
@@@DDFFFGHHHHJJJGIIJIGIJJJIIJIIJJGIJIHHHHHFFEFEFEE
@4734216/1
taaggattaaaaataaacttaaagattattaataagaaaaaaataatgca
+4734216/1
CCCFFDEFGFGHHIGIHIHIHIHEHIIGIHIJJJIEHIIJHIIJIJJIJJ
@6299124/1
ggcctcttgtatgcgaaggtgttgaggcgcttgtggtggtgcacgcgctt
+6299124/1
CCCFFFFFHHHHHJJIIJJFGHHJIJJJJJJJJJJJJJJHHIJJJJHHFD
@6299138/1
gtcttcttgaacttcttcaattgacgcaagaagtaccagaaacgggactt
+6299138/1
CCCFFFFFHHHHHJJJJJJJJJJJJJJJJJJJJGHIIIJJJJJJIIJJJJ
@2176147/1
cgagcaagtagttcttgaagcacagacacaggtgtcttcaacggaag
+2176147/1
@@@<?ADAFBBFDGHEBBFHGHAGGC?FFE>DGHHGGG?@DG6F?FH
@6773184/1
gtcacggtaagcattcatcagaatgctatgcaacatcttcatcttagcgt
+6773184/1
CCCFFFFDHHHHHJGIJJHIIGIIJIJIJIIJIIJJJIIIIIJJIIGJIH
@4252527/1
cctgggtaaggtatttcaggatcgtcacgacccacatcttcgtcgcgcca
+4252527/1
@C@FFAAADFHD8CAFGGICBGFGIIGIIEFH6D?D9BF@<BF7@FAB44
@7810644/1
ctccggtactaacgatcaaatcgatcatgggtccataatcattcctggaa
+7810644/1
CCCFFFDFHHHHHJJFHCGHHFFHJJJIIJJHIIJIJJJJJJJJIJJJJJ
@4252642/1
catacataataaaattagaggaagtaggtgctgggcctcttgtatgcgaa
+4252642/1
@@CFFFFFHHFHHJJJJIGIGGHIHGIIGHIJJEIIJJIGHHJDHIEA=@
@629469/1
gccacaatctggtctggggaaaagatcctcatcttgtatagaggaggctt
+629469/1
CCCFFFFFHHHHHIJJJJJJJJJJJJJJJJIJJJJJIJJJJIJJJJJJJJ
@6299557/1
aaccttttgaacgccaatggcatgaatagatgtcatgcgcaagcgtgccc
+6299557/1
BC@FFFFFHHHHHJJJJJJJJJJJJJJJJJJJJJJJJJJJJJJJJJJJJI
@2176653/1
agcttccttcttagagcgtcccgtacccatagcaacaagatcagcgactg
+2176653/1
@@@D?ABDBDA>?BAEGI:CGA<C<BGEF@DH>D90?BBBGHIGIIE@F@
@7811189/1
tgtacattgaaaataaaaataaaaaaatagcaggggttattgttatgtcg
+7811189/1
???DD>4BDDB8<CEE:AFFB<:A<E@CDDECEIDADD<@DDDDACEEII
@5259895/1
ccttatttccgacccacaaacaattaagccttgggtaccgtagcctgtaa
+5259895/1
?<<DDD>DB?FF<GEFHHEGGGEGD@FEH@D<DDGFECEFD8BCF>GCGD
@2176941/1
gctttctttagttttaagttagttttcatcttaagttcggaaagattata
+2176941/1
CCCFFFFFHHHHHJJJJJHJJJIJJJJFJJJJJJJIJJJJJJJJIIJJJI
@4734449/1
gccagatgccaaagttcttgatcttcactgggctcttctctgggatttcc
+4734449/1
C@@FFDFFHFFHHICGGGGHGIJJIJJJJIGIGIIJJIIIJJIIGHIIJJ
@4734460/1
gtggtgcacgcgcttgggcagagggaatctgattgtgctgttgtggaact
+4734460/1
CCCFFFFFHHHHHJJJJJJJJJJJJIJIJJJJIJJIIJJJJJJJJJJJJJ
@1665012/1
agcatacataataaaattagaggaagtaggtgctgggcctcttgtatgcg
+1665012/1
@@@FDEFFHFFHFIDGGE@DBGGFGGGGGC9FECHBECCBFHAD??<?<G
@6300719/1
gcctggccctcagcgagatgtaagagttcaatggggaagtaaatgcatct
+6300719/1
?@@DDB>BFDHAFA@CC8?A<CHG<B11?1?FBF;?DA;9B9?9?FGI@H
@4253992/1
ggcagagggaatctgattgtgctgttgtggaactgcttcacctgtggccg
+4253992/1
CCCFFFFFHHHHHJJJJJJIIIHJIIJGHJJJJJJJJIJJIJHHHIJJJJ
@1665079/1
gtgcattattacattttttataaacggtacatctagagtataaaaaactg
+1665079/1
CCCFFFFFHHHHHJJJJJJJJJJJJJJJJJJJJJJJIJHIIJJJJJIIJI
@4254038/1
cccgaagtggttgtcgtcccacagcacgtggtagtgcgacggacgcgacg
+4254038/1
CCCFFFFDHHHHHJJJJJJJJJIJJJJJGHJIIIFGIJJJJJJJHFDBDD
@6300823/1
gtttattttgtttttctctgtgatctgtttcttggcat
+6300823/1
@@@D?AD;BAAD?AG@G<<FAA?F<FBCHCBFH??>BG
@1665883/1
gttgcttggaggcttgggcctgttttggtagcggcgg
+1665883/1
C@CFFFFD?AFHFHJGGHIGIGFBHIJIGGGFEDHIH
@4254985/1
acccatttgatgctgacacgaaacactcggtccttaccctctccaggtaa
+4254985/1
?BBDFFFFHHHHHJJJJJJJJJJJGHJIJJIJJJJJJJJJJJJJJJJDHI
@631452/1
aggtgctgggcctcttgtatgcgaaggtgttgaggcgcttgtggtggtgc
+631452/1
@BCDDFFFHGHHHJJJJJJJJJJJGHJCGHHJIJJIJJJJJJJJIJJGHI
@2671457/1
gcatcttgtcgagaacatgaagccgctttggtttacgttccagttctcga
+2671457/1
CCCFFFFFHHHHHJJJJJJJJJJJJJJJJJIHIJJJJIIJJJJJJJJJJH
@3719008/1
tgaggttcaccaagctagtggcgttgatgtcgcaagatagtgagacattc
+3719008/1
CCCFFFFFHHHHHJJJJJIIJJJJJJJJJJJJJJJJJJJJGIIJIJJJJI
@3719039/1
ggggcgggatggtcgtttgaaaaatt
+3719039/1
@@@DDDDD?A;AFD<@AA;DEHHHHE
@6302380/1
cagcatagtagtcggcaaacgttaagtaagagtccgagtcgaattgagac
+6302380/1
CCCFFFFFHHHHHJJJJJJJJIJJJJIIJJJJHIJJIJGHIJJJJIJJJJ
@6776497/1
cttcaattgacgcaagaagtaccagaaacgggacttagccacaatctggt
+6776497/1
@CCFFFFFHHHHHJJJJJJHHIJJJJJJJJJJJJJJJJJJJJJJJJJJJG
@5770612/1
gtgtgaagttcattgaatcaatgtgcaaaaattaaacgaagcattgaaaa
+5770612/1
@CCFFFFFFFHFHIGGHHHGGGJIIIEGFGHIIJIIGIIJGGGIGGHIJG
@111353/1
cacataagtaacttcaaatgattgctc
+111353/1
@@@DDDB?=:=C:CFDBB?BB:CHBAF
@7295423/1
cagcatacataataaaattagaggaagtaggtgctgggcctcttgtatgc
+7295423/1
CC@FFFFFGHGHBHGIEHIIJJIIHIJHGIIIJJJIJID@FIJGIHGIIG
@2179752/1
cccgggtgaggatgcactacatttccgtccatcattttgtcaacgaactc
+2179752/1
@@@DAA0@CF>FA?EGEEFADHHID?EGFGHGHIIEEDEIICGGG7?F=8
@5261424/1
gatctgtttcttggcatctatagatgtcggtggcgcacagggcacgcttg
+5261424/1
CCCFFFEFHHHHFGEGHHIJJJIIJJHJIJJIJFIIJJJIIJIIJJJJJI
@633026/1
ctttatacatttcggcatggcgatcatgtcgatggcttggtttattccca
+633026/1
CCCFFFFFHHGHHIJJJJJJJJIJJJJJJJJIJJJJJJJIHIJIIJIIJJ
@5771723/1
gccacaatctggtctggggaaaagatcctcatcttgtatagaggaggctt
+5771723/1
@@;DDBDDFFFFCFGAFFDGAF@D;FEHGIHIGHGFHGHFFBFDHBBDGE
@7813171/1
accagtggtcttcttgaacttcttcaattgacgcaagaagtaccagaaac
+7813171/1
CCCFFFFFHHHHHJIHFIJJJJJJJIIJJIIIJJIJJIIIIIIJIIJJIJ
@112600/1
ggatggacacggagcgcgtgcagcgcacgtacgtgtggcacagctggtac
+112600/1
@@@BDDDDFFFAFE:FFFII6B?9@0D@A=CFF=D@=AE;B@@=@BC>@9
@1666451/1
ggcaggttgaactcacaccattcaatttaaaagaaactggg
+1666451/1
@@@DDDDA;A?F<::?FG1CEEHEECDHF9?F<;F;BGI9;
@1666618/1
ggacgtcttcttgaatccacattggtgtgataaccgtgaactgatcgtgt
+1666618/1
?@@FFDDDHHHHGIJGIJIIJJJJIIIGGEHIJGGGGGFBFHGJJIJFGF
@6778242/1
caattaaactttgggcctgtttcacagtctcgttgacttgctgttagctc
+6778242/1
@CCFFFFFHHHHHIIJJJJJJJJIJJJJJJJJGJIGIJJGIJIGIGGHID
@633744/1
gtgctgtctgtacattgaaaataaaaataaaaaaaaatagcaggggttat
+633744/1
C@CFFFDFHHHHHJJIIJJJJJJIJJIIJJJJJJJJJJJJJJJJJJFEIJ
@4736760/1
cgatgttatacatatagcatttcggatctatagaggctgtcactgcagcg
+4736760/1
CCCFFFFFHHHHGJJJJJIJJJJJJJJJJJJJJJJJJJJJJJJJJJJJJJ
@113071/1
agaggaagtaggtgctgggcctcttgtatgcgaaggtgttgaggcgcttg
+113071/1
?@@FFFFFFBHFFHIJJJJJJJJJJJJJJJJJHGHIGHIIIFHJGIBEBH
@4736855/1
agagccttagctgcggaatgcttagcttccttcttagagcgtcccgtacc
+4736855/1
@C@FFFFBFDHFHBEGEGHGFHHGGDFHGIGHAGFCGGICHGGDHGIIJG
@4736909/1
cttcaattgacgcaagaagtaccagaaacgggacttagccacaatctggt
+4736909/1
C@@DFFFFHDDFDBFFEHJDFFHBGCEHDGBG<AEGIIJCHIIDHIIIIF
@633954/1
atacataataaaattagaggaagtaggtgctgggcctcttgtatgcgaag
+633954/1
CCCFFFFFHHHHHJJJJJJJIJJJJJJHJHHIIJGIJJJJJJJJJIJGHI
@2181362/1
cacggtagcactgagtgacggcacctccgacactgaggtcacggtactcg
+2181362/1
@@@DD::AFHHCDEGFFGC1@:F?CDDC?:@GIIIEF;=B8=A>C?AG@=
@634249/1
gtgattttaataaatatacataaacaaaacaattaattatcacataaaac
+634249/1
B?@DFFFFHGHGGIIJJJIIJJJJJJJJIIIGIIJJJJJJJJIJJJJJJI
@5262075/1
aagcagttgaaggtgaaggagatggcgccggctgcgtgagcttgtccaca
+5262075/1
C@CFFFFFHDHHHCGHIJIIIJJJIJIJJJJJJJJIBHIJGIIJJJHHHH
@5773029/1
ctgtgatctgtttcttggcatctatagatgtcggtggcgcacagggcacg
+5773029/1
@@BDDFFDHHHAFIGGIGGGHIGGIIJIIIFHHIEHIDIIJJGHHJJIJI
@6779236/1
ctgtgatctgtttcttggcatctatagatgtcggtggcgcacagggcacg
+6779236/1
@@@FFFFDHHHHHIIJEEGEIGIGGJIEGIHFIF?CFGIGEHGGIIGGIB
@634568/1
tctttggctgtctctggtggaggtttctcctgtgacggcatagccgcagc
+634568/1
CCCFFFFFHGHGHJJJJFFHEHICGGIJJJIJFBIGGIJJJIIIGIFIGF
@1667744/1
gccagatgccaaagttcttgatcttcactgggctcttctctgggatttcc
+1667744/1
BCCFFFFFHHHHHJGIJJJJJJJJJJJJJJJJJJJJJJJJJJJJJJJJJJ
@7814557/1
cgggagtccatccacggctttttccagatccactcttgctccatggt
+7814557/1
@@7DDD:A?FCD?GHE@@FFDHI@FDBBDHGCGEGFBDFFBGBDD@?
@7295952/1
cgccattttggccgcagctcgcttggcttgagatttgttgcgaccgatgc
+7295952/1
CCCFFFFFHHHHHJJJJJJJJJJJJJJJJJIJHIJJJJJIJJJJJHFDDD
@5262496/1
ctacgatcatcactgtcgtgtcctttatacatttcggcatggcgatcatg
+5262496/1
?@<DFD=D@FBHHFEGGHGIEEGHHIAHEB?GHI<?DEFEHIGHFIGGEF
@6779443/1
cggcaaatttttggtttcaaccacatagttcccgatttcgcgggatctct
+6779443/1
@@@DADDABHFFHB<AFHIEHAGHIII9?EECF?00:BB?@FGGBHEEFD
@7296034/1
cccgtttccaatctccaagacaggaggctccagtactttagctttgacag
+7296034/1
CCCFFFFFHHHHHJJJJJJJJJJJJJJJJJJJJHIJJJJJJJJJJJHIJJ
@6305221/1
ctttggtttacgttccagttctcgattatcgaacttttcgccatgagtaa
+6305221/1
CCCFFFDDFHHHDFGHIIFHIIGIBHIIIGHIGGIIIIGIGIIGGGIIHI
@114090/1
gtgggttgtcctgcagagcttgccacatcttgtaagcagcctgacgctta
+114090/1
@?<D@DDDFFDHHIGFFEIHGHIHIJJJIEEGIIGGGI@BEGDG@GGHFH
@3208139/1
ggctctgtgcctggctcccatgtcacggtagcactgagtgacggcacctc
+3208139/1
CCCDFDFDHHHDBHIIJJJGGIHGHIJI?CGADFGHGG:?FDGGIGIGGI
@5262939/1
cagccagatgccaaagttcttgatcttcactgggctcttctctgggattt
+5262939/1
CCCFFFFFHHHHHJJJGIJJJJJJJJJJJJJJJJJJJJJJJJIJJJJIJJ
@2182469/1
gtcttccttcatggccgaggttggggcggcgcgggc
+2182469/1
==1ADDDDAFFA<FGGF@@F8@FDAFGHABABBBBB
@2182472/1
cggatcagccgtttctgagattagcgcgcacagacgaacagacaaac
+2182472/1
CCCDFFFFGHHHHJJJJJJJJJIJJJIJJJJIJJJJJJJJJJHHHHF
@5774048/1
gtcgaaatcaacttcagtgtatcggttg
+5774048/1
@@@7?DDAFAFF?BE?E2CAEEEHB<:8
@635458/1
caaatggaaaaaaaaattggtgaaaagaatcacaagtaagatactgcaaa
+635458/1
BCCFFFFFHHHHHJJGIJJJFHHIJJJJJJJJJJJJJJJJJJJJJJJJJJ
@2182812/1
gtcaaattaaagaatcacgtcgaacattctatgcttataccattaatctc
+2182812/1
CCCFFFFFHHHGHJJJJJJJJJIJJJGIIJJJIIJJJJJJIJJJJJJJJI
@2182857/1
cctaagtgagtatacatctattaaattcaaacgcagagctcattatgttg
+2182857/1
CCCFFFDEGHFHHJJJJJJJJJJJJJJJIJJJJJJJJJJJJJJJJJJIIJ
@7814881/1
ctcatcttgtatagaggaggcttgggctcgctctccgaagggagcttgcg
+7814881/1
CCCFFFFFHHHHHJIJJHIJJJJIHJJJJJJJJJJJIGIIJIGIJIJGGG
@1132834/1
ccgctacactcactgcaccagcattcgtgtcccccgctggagcttgacca
+1132834/1
CC@FFFFFHHHHHJJJJJJJIJJJJJJHIJJJJJJIIIJJJJJIJJJJIJ
@4256787/1
agcagcttcatccagaggcaagcgctccaagttgcttggaggcttgggcc
+4256787/1
CCCFFFFFHHHHHJJJJJJJJJJJJJJJJJJIIJJJJIJHHIDHIIJJDG
@1133154/1
ctatactttgcattaaaataatgcccattttcacaggcaagggatcctaa
+1133154/1
CCCFFFFFHHHGHJJIIJJJJJJJJJJJJJJJJJJJJJJJJJJJJJJJJJ
@1669286/1
ggtggtgcacgcgcttgggcagagggaatctgattgtgctgttgtggaac
+1669286/1
C@@FFD?DFDHHHIIIIIFIIGGGIGGEHGIIDHIIHIIIIHIFGHHIII
@7297532/1
tcctcatcttgtatagaggaggcttgggctcgctctccgaagggagcttg
+7297532/1
CCCFFFFFHHHHHJJJJJJJJJJJJGHJIIIIJJJJIJJGJIJJIIIIJI
@4738479/1
tctgtttcttggcatctatagatgtcggtggcgcacagggcacgcttgcg
+4738479/1
=@@FDDDFHHHFHGIIGGGIJJGIFHHG@C?CGEGHJCHBCEDAA6;@C@
@4738534/1
ccgacgtccgaaacatcaaatatcttgacttggcaaagagttgtcgatat
+4738534/1
CCCFFDDFHGFFDIJJJJIJJIJJJGJJJJIJJJIIEIGIBFGFDFEHGI
@4257214/1
ggagtactgagcagtatctattcagtaaacttatagctgacactgaagac
+4257214/1
BCCFDDFFHHHHHJJJJJJJJJIJJIJJJJJJJJJJJJJJJJJJJJJJIJ
@2673992/1
ggcacagttcctcgacgagcaagtagttcttgaagcacagacacaggtgt
+2673992/1
C@CFDDFDHFHHHGGIIGGHHGHEHIIAIIIGJJIGDGIFFHGIJGEHII
@3721098/1
tcaaattcaaataaaatcactctgcaatcctgcctcacatgattcatcca
+3721098/1
CCCFFFFFHGHHHJJJJJJJJJJJJJJJJJJJJJJJJJJJJJJJJJJJJJ
@4257501/1
ccatgtcacggtagcactgagtgacggcacctccgacactgaggtcacgg
+4257501/1
CC@FFFFFHHHDFHGJJIJIJIJIIIIJIJJIJJJJJJJIJGJIFHJJJJ
@7298153/1
cttgttgttaagaggtgttacctgcaacttggccaggttagggccaacag
+7298153/1
CCCFFFFFHHHHHJJFGHJJJJJJJJJJJJJJJJIJJHIJJJJJJJJJIJ
@2184245/1
ctgtgatctgtttcttggcatctatagatgtcggtggcgcacagggcacg
+2184245/1
CCCFFFFFHHHHHJJJIIJJJJJJJJIJJJGJIJHIJJJJJJJJJJJJJJ
@3209464/1
gaccagagtagcaaccaccttcaatcctttaacgaatgcagcgaaatagt
+3209464/1
@@@FDDABDDFHHIIIGGIIJJGIJGHJJJIIGGGGIIIGIIGHIIIII=
@1670263/1
atccaactcggatcagccgtttctgagattagcgcgcacagacgaac
+1670263/1
@C@FFF;DHFGDFJJIJJJEHHGGHI@FGEGBDEEGIJJIJJJIEB?
@5775872/1
atctgatcaaacgctattaattcatta
+5775872/1
@@@DDBDDFA<A::GEFIEFFAHF<<<
@1670385/1
attgaacaatctcgtatgatgccgtttctgtaccaataggaacaatactt
+1670385/1
??:?DD?DHHHHFGFHHGG?<EFFFBHCE?FGGGCFEG@FAHHGGGIIGH
@5263842/1
ctgtgatctgtttcttggcatctatagatgtcggtggcgcacagggcacg
+5263842/1
CCCFFFFFHHHHHJJJIJJJJJJJJJJJJJIJJJIJJIJJJJJJJJJJJI
@4739579/1
cgcaagaagtaccagaaacgggacttagccacaatctggtctggagagaa
+4739579/1
CCCFFFFFHHHHHJJJIIIJJIJIJFIJJJIIJIJJJJJIIJJJJJFH@G
@1670661/1
gttagtgctgctaatatgtctcttaactcaggactagtgcctttggtcgt
+1670661/1
@@@ADBDDHFFHHHIGFG<CFHGGBHGGEHIIIIIII?FHGGIIHIDGGF
@2184783/1
ccagtggtcttcttgaacttcttcaattgacgcaagaagtaccagaaacg
+2184783/1
;?@BD8>AFFDHHBBHEGHCGIAH@<FGIEHE?@CFECAFFEGEGIGGCA
@636265/1
acctgtggccggcggcacgcagacgccttgatgacctccactttgatgat
+636265/1
@@@???:3CFFFAFHDHIIG<B<D66B=9;@C;@CC>@ACCC@CCCCC>@
@3210337/1
cttggcttgagatttgttgcgaccgatgccataaacagtgtgctgggcat
+3210337/1
CCCFFFFFHFHBFIIIHHGIIJJJJJJIJIIIJJGGIDCH@AFHGIJJJI
@4257614/1
ggtcttcttgaacttcttcaattgacgcaagaagtaccagaaacgggact
+4257614/1
CCCFFFFFHHHHHJJJJJJJJJJJJJJJJJJJJJHIJJJJJJJJJJJJJJ
@5264945/1
gacgatttcaccagtggtcttcttgaacttcttcaattgacgcaagaagt
+5264945/1
@<@DDDDDFDDBFHHHJEGGIIGII>GBAHBEFHCFGGIJGIFEGGIGEB
@7815999/1
cactgagtgacggcacctccgacactgaggtcacggtactcgcggtacat
+7815999/1
CCCFFFFDHHHHHJJJJJJJJJJJJJJJJJIJJJJJGGIHIJJJHHFFFF
@1672177/1
ctcgaatagtcttttctaacttgaacagtgcgatgttttacaagggcagg
+1672177/1
@C@FDFFDFFHHHJJGGIIJJIGGGGHJFHIJBHHDDEIGIGCHFHIGGI
@1134550/1
actgagtgacggcacctccgacactgaggtcacggtactcgcggtacatg
+1134550/1
CCCFFFDFHHHHHJJJJJJJJJJJJJJJJIIJJJJHHIJJIJJHHFFFFF
@4741316/1
caccccgctatgtcaagtcaagatatttgacgttccgacgtccgaaacat
+4741316/1
CCCFFFFFHHHHHIJIJHIIJJIGIJJIJJJIHGJJJIIJHHJJIIJHHG
@1672582/1
gtttgtttcatgtcaatcggttcataaataaaaaagttatgtcaaattaa
+1672582/1
CCCFFFFFBHHHHIIHIJJIIJIIIGIIJJGJJJJIHHIJJIIGJIIIGE
@3211441/1
cgggaattttgtttggtatctgataccgacacatggtaggctccatggat
+3211441/1
CCCFFFDDHHFHAFHIFHHIIIIIIFCH@FBBHIIIFACCH>GHGIIIDC
@2186718/1
ccacaatatattcgtgaaaaccgcatccaactcggatcagccgtt
+2186718/1
@@?DD<BD?D?A4;?CDE?C?;:EAFBFBEFBGBF?FFEI9B@7A
@118660/1
cgcaagaagtaccagaaacgggacttagccacaatctggtctggagagaa
+118660/1
CCCFFFFFHFHHHJJJJJJJIJJIJJJJJJIJJJJJJJJIJJJJHIHIJI
@4259106/1
tggtcttcttgaacttcttcaattgacgcaagaagtaccagaaacgggac
+4259106/1
CCCFFFFFHHHHHJJJJJJJJJJIIJJJJJJJJJJHIJJJJJJJJJJJJJ
@2187024/1
ttattattacagcatacataataaaattagaggaagtaggtgctgggcct
+2187024/1
CCCFFFFFHHHHHJIJJJJJJJJJJJJJJIJJJJJJHHIJGHIIGIJJJJ
@5266550/1
agacgaacagacaaacagacaaacagacaaacagacaaacagacaaacag
+5266550/1
CCCFFFFFHHHHHJJJJJJJJJJJJJJJJJJJJJJJJJJJJJJJJJJJJG
@5266601/1
agcactgagtgacggcacctccgacactgaggtcacggtactcgcggtac
+5266601/1
@@@DDBDDHAAFF?GGA?8AFDHGIIIFIEHIBBDFDA7BBAEIE8=DDB
@638305/1
gccgccaattcactgttcattacctgtgaaaactgcccctcagatacacc
+638305/1
@C@DDDDFDFDHDGIJIJJJJFJIIEBGHII@FHCGEFHIEDHGIGGGGD
@6783583/1
gataaagataagtataggctcaaaacctaacgacatcaatcaccagctta
+6783583/1
CCCFFFFFHHHHHGIJIIJJJJJJJIJJIJJIJJJGJJJJJJJJJJJIJJ
@5266739/1
ccactcttgctccatggtccaggagcagcagcgtgcgcaggttcaggcat
+5266739/1
CC@FFFFFHHHHHJJJJJJJJJJJJJJJJJJJJJJJJJJJJJJJJJJJJJ
@7817500/1
ggtgctgggcctcttgtatgcgaaggtgttgaggcgcttgtggtggtgca
+7817500/1
BCCFFFFFHDHHHIIJHIJJIJIIIJ:EEEHIIIIIJIJICHHFGJHHI>
@5267150/1
ggcgtgttaccgaccagagtagcaaccaccttcaatcctttaacgaatgc
+5267150/1
CCCFFFFFHHHHHJJIJJJHHJJJJJJJJJJJJJJJJJJJJIJJJJJJJI
@6784457/1
tgagtgacggcacctccgacactgaggtcacggtactcgcggtacatgtt
+6784457/1
@@@DFFFFFFFFDIGHHGGHIIJIIID?DGHIGFDEHIFHHG:=??CD7B
@2188106/1
cgcaagaagtaccagaaacgggacttagccacaatctggtctggagagaa
+2188106/1
CCCFFFFFHFHFHIJJJJJJJJJJJJJJJJJJJJJJIJJGHIJJIJIJJJ
@1136277/1
ggcgtcgcttgcggtatcggcgtcgcttgcggtaccggcgtcggttgcgg
+1136277/1
@@@FFFFFHHHHHJIJJIJJJJJIJIJJJIJHHGFFFDDDDDDDBBDDDD
@5778171/1
gtgggtcgtagcgaactactagcagacactgtggtatgtctattccttct
+5778171/1
?@@;DDEDDFDFFIGEHHIGII>GIB?DHGGHIGIICFHIGAFFHHFHII
@2188482/1
catgaaacaaacaccaaatgtaaatttaagcatcccacaatatattcgtg
+2188482/1
CCCFFFFFHHGHGIJIGIGIHHIGIFIIGICIJJJIGJIIGIIJIJJJFH
@1673147/1
cgtgaatataagtggcaaaggtagtaagtcagctgttccacttcatcatc
+1673147/1
@CBFFFFFHHHHFIIJJJJJJFHJ<CJIIIIJJJJIJJJJJJJJJJJJJJ
@6312439/1
cagtggtcttcttgaacttcttcaattgacgcaagaagtaccagaaacgg
+6312439/1
BCCDFFDFHHHHHJJJJJJJJJJJJJJJIJJJJJJJIJFGGIIIIIIIII
@5778335/1
gacgatttcaccagtggtcttcttgaac
+5778335/1
@@@BABDFHH?BHHIGDHFBCBHHEEHG
@3724826/1
cggtgacggtgttaggctccggtagaactgcaccatttcatttggattcg
+3724826/1
CCCFFFFFHFHHHJJJJJJJIIIGGHGIIJGJIIJGHIIJIJJGIIIGGH
@3724839/1
ggcagagggaatctgattgtgctgttgtggaactgcttcacctgtggccg
+3724839/1
<<@?DB=D>D:A<E94C<D<<A<?EGF??GB>?DAECFIAFIFC?DE8D:
@7819256/1
ctcgctctccgaagggagcttgcggccgatgacctcatactccttcaact
+7819256/1
@CCFFFDFHHGFHGIGIJJJJJGHGHGHJGAFHHHGHIHIIJEGEHECHH
@640414/1
gtcacggtaagcattcatcagaatgctatgcaacatcttcatcttagcgt
+640414/1
CBCFFFFFHHHHHJJJJJJJJJJJIJJJIJJJJIIJJJIJJJJJJJICHG
@6785673/1
ctaacgtcatagcgataaattttaagggacttaaattccatttccaaata
+6785673/1
@C@DDFFFHHGHHGGGJJIIIJJHGIIGGEDHIJGIJEFIIJJJJJJJJI
@5269084/1
ttcgtcttttgaagattctgatattgatagttttttcattccctgcagag
+5269084/1
@CCFFFFFHHHHHHHIJJJJIJJJJJJJJJHIJJJJJJJJJJJJJJJJJJ
@640661/1
gtgcttcgggcttcaacagcttgttagcttgccattgtcctttcctagga
+640661/1
@@@DDDDADHF:FHA@<CF>EHGGIIGGGCHIEHGIIHGGEHID9?DHIB
@7819570/1
gtgattctttaatttgacataacttttttatttatgaaccgattgacatg
+7819570/1
CCCFFFFFHHHHHJJJJJJJJJJJJJJJJJJJJJJJJJJJIJJJJJJIJJ
@7819743/1
cgtccttctttttatcgtttttctctgaatctgcgcttagtacctcagcc
+7819743/1
@@@FDDFFHFFFHIIIIFFFHIIIJIJIEGIGJGIJEIJJGIGGHIIJJI
@6786033/1
gtcgtttgaaaaattgacggccagccttaacgtacgactccaacgccccc
+6786033/1
@@CFFFDFFHHGHJJFGGHGIIJJJJJJIIJJHIIFIIIJIGJIGIJJHF
@6786143/1
gttgaggcgcttgtggtggtgcacgcgcttgggcagagggaatctgattg
+6786143/1
CBCFFFFFHHHHHIJJHIJHHJJJJJJJJJJJJJJJIJJJHHHHFFFFFF
@2190016/1
cgacaccacagttccagtctcaggcacattgccattagtagactgatcag
+2190016/1
CCCFFFFFHHHHHHJJJJJJJJJJJJJJJJJJJIIJIIGIIJJJJJJIJI
@7819931/1
cagccagatgccaaagttcttgatcttcactgggctcttctctgggattt
+7819931/1
@@@DFFFFHGDHGIGGJIJIIIJJGIJJIIIF;FFHIGIIGHICCHIIII
@5270041/1
ctcataacgcagccagatgccaaagttcttgatcttcactgggctcttct
+5270041/1
CCCFFFFFHHHHHJJJJJJJJJJJJHIJJJJJJJJJJJJJJJJJJJJJJJ
@3726121/1
ggcgcttgtggtggtgcacgcgcttgggcagagggaatctgattgtgctg
+3726121/1
CCCFFFFFHHHHHJIHIJJJJJIIIJIJIJJIIJJGGIJJJGJJIIIGIG
@5270515/1
gtgctgttgtggaactgcttcacctgtggccggcggcacgcagacgcctt
+5270515/1
CCCFFFFFHHHHHIJJJJJJJJJJJJJJJJJJJJJJJHHFFDDDDDDDDD
@642011/1
gcgctcatcgggaggtgtggcagcctccttgaccattttagatatttgtt
+642011/1
@@@DDDDDHFFD:FG2AAFHCFB@DHIGHGDAFGHIGHGHB@DHHIIGCH
@4260190/1
gcaaagataagatgaagaagaggagcaaatggaaaaaaaaattggtgaaa
+4260190/1
CCCFFFFFHHHHHJGJJJJJIJJJJJIJGHIJHIJJJJIJIIJJJIIIIJ
@6787279/1
cgcaagaagtaccagaaacgggacttagccacaatctggtctggagagaa
+6787279/1
CCCFFFFFHFHHHJIJJJJJJIIIJJJHGIIJJIIJJJIHHJJJJJIIIJ
@2677648/1
cgacgtgattctttaatttgacataacttttttatttatgaatcgattga
+2677648/1
CCCFFFFFHGFHHJJJJIJJIJJJJJJJJJJJJJJJJJJIIJJJIIJJGG
@2191212/1
cttgtatagaggaggcttgggctcgctctccgaagggagcttgc
+2191212/1
@CCDDFEFGFHBF@GHDH:EGHIIEHIIEHIIDIIA>=FBFG>;
@4744375/1
actgaggtcacggtactcgcggtacatgttgtgtacacctgagcgagact
+4744375/1
@CCFFFFFHHHHHHJJJJJJJJHGIJJJJJJJJIJJIIIJJJJJJIJJJJ
@6788219/1
ggtgcacgcgcttgggcagagggaatctgattgtgctgttgtggaactgc
+6788219/1
BB@FFFFFHHHHHJJJJJJJJIJIJJJJJJJIIHIIJJHIJJJIJGIIJI
@6788255/1
agagaagatcctcatcttgtatagaggaggcttgggctcgctctccgaag
+6788255/1
@@@DDDDAAFDHHGGIIIIIJJJIHIJJIIJIJD;FEFGGIEEFHB@<FE
@2678912/1
gggggtcgcacgtcatattccaaggtagttactaatggagtcgaaacaaa
+2678912/1
CC@DD@DDFHFFFFFHGGIFGEFHIGDFFFIIIGIIIIGH=FGIJGAHGD
@5780839/1
ctgggatgccacccggcaccactcccgggtgaggatgcactacatttccg
+5780839/1
@@@DDDB?;DDAF<AHEHA?EFBDHGGD<8@DBFBGIIIIDHEGGIGGAC
@7301516/1
tatacatataataaaatcgtagaaaagtgctgtctgtacattgaaaataa
+7301516/1
CCCFFFFFHHHHHJJJJJJJJJJJJJJHHIJJJJJJJIJJJJJJJJJJIJ
@6316976/1
acggcacctccgacactgaggtcacggtactcgcggtacatgttgtgtac
+6316976/1
@@CFDDFFHHFHDHGIHHGEGCFFHGD?DFGHJIIJGBBG@GHGHACAHE
@7301978/1
ccttgttgttaagaggtgttacctgcaacttggccaggttagggccaaca
+7301978/1
CCCFFFFFHHHHHJJJCFHIJJIJJJJJJJJJJJJJJJGGHJJJJJJJJG
@7823112/1
agcatacataataaaattagaggaagtaggtgctgggcctcttgtatgcg
+7823112/1
CCCFFFFDFFHHHJIJIJIJJJJJJJJIJJHIIJJJJJJJJJJJJJJJJJ
@4261788/1
aggaagtaggtgctgggcctcttgtatgcgaaggtgttgaggcgcttgtg
+4261788/1
CCCFFFFFHHHHHJJJJJJJJJJJJJJIJIHIIJGGHIJIJJJJJJJJJJ
@7302085/1
aaaatcactctgcaatcctgcctcacatgattcatccacaaattccaacc
+7302085/1
CCCFFFFFHHHHHAEGFGHIHIJJJJJJJJJJJJJJJJJJJJJJHJJJIJ
@3213349/1
tgtgacttgtagtcaaggtggagattttactatctttcaagtcggcataa
+3213349/1
@C@FFFFFGHHHHJGIIJGHIJJHJJJJIJIIJHIJJGIIIIJJJJJJJJ
@2193694/1
ctctgtgcctggctcccatgtcacggtagcactgagtgacggcacctccg
+2193694/1
CCCFFFFFHHHHHJJJJJJJIJJJJJGHJJJJJJJJHIJJJJJIJJJJIJ
@5272554/1
gccgttacagatgaactcccgtcgatgaccagcagaaggcgtgttaccga
+5272554/1
CCCFFFFFHHHHHJJJJJJIJIIIIJJJJJIJJJJJJIJFIFHHIJJIJI
@3213938/1
cttgaacttcttcaattgacgcaagaagtaccagaaacgggacttagcca
+3213938/1
CCCFFFFFHHHHHJJJJJJJJJJJJJJJIIJJJJJJJJJJJJJJJJJJJJ
@6318182/1
cgttctcagcatggtaagaaggtggcggccagaatctagacatgcacagc
+6318182/1
?@?BDDDDHH?<DHCCGGGGGG:CDCADHGIIIIDDFHAFHCHIGGGFFC
@5272933/1
tggtgataaagataagtataggctcaaaacc
+5272933/1
8=;ADDDB4DC8DEEEE@4FEI9?E?:CBFB
@2194305/1
gcgaaggtgttgaggcgcttgtggtggtgcacgcgct
+2194305/1
@?@DB?D;A<AD>:E;EGI<?F<DBDF?F>>?B@A@/
@2680809/1
ctcataacgcagccagatgccaaagttcttgatcttcactgggctcttct
+2680809/1
CCCFFFFFGFHHHIIJIGIJGJGGHEFIHIIJFII@HHHJGJICGIIGGI
@2194535/1
ctgtcttgttaatgcctggccctcagcgacatgtaagagttcaatgggga
+2194535/1
BBCDDFFFHGHHBHIJJJIJJJIIGJIIIJJJJIGIJIJHGIJIIJJJJE
@5273301/1
ggcgcttgtggtggtgcacgcgcttgggcagagggaatctgattgtgctg
+5273301/1
@@CDFDDD<CBDFHIIGIGEEGGIIGIEHGHGHJGAFEFIGCAHIGACHC
@2681192/1
gccagttataaagcatagcccgaagtgctattggcacacaggcataatgc
+2681192/1
CCCFFFFFHHHHHJJJJJJJJJJJJHIJJJJJJJJJJIJJJJJJJJJJJI
@122034/1
attcgatatcttctgtagctgctgtgtgaagttcttcaaagcgtcttctc
+122034/1
CCCFFFFFHHHHHJJHJJJJJJJJJJHIIJJFHIIJJJJJJJJHIJJJJJ
@3730269/1
gcgaaggtgttgaggcgcttgtggtggtgcacgcgcttgggcagagggaa
+3730269/1
CCCFFFFDFDFHFIIIIIJJGGGIGHIDFHGHIJJIJJJIHHGFDFFBAC
@5783360/1
gtagcactgagtgacggcacctccgacactgaggtcacggtactcgcggt
+5783360/1
@@@FDBBDDDHDDBHIGGEBHIIGGIJIIIIIJG9BFGAFCGIJIGIGD4
@644263/1
gccccctggcgtaaaataacgtcaatacattggatctcctcagtaggatg
+644263/1
CCCFFFFFHHHHHJJJJJJJJHJJJJJJJJJJJJJJJJJJJJJHIJIJJI
@3730477/1
gaatctgattgtgctgttgtggaactgcttcacctgtggccggcggcacg
+3730477/1
CCCFFFFFHHGHHIJJJJJIIIJJJJJJIJJJJIIIJIIJJJJJJJHFDD
@6319201/1
gcgctaatctcagaaacggctgatccgagttggatgcggttttcacgaat
+6319201/1
CCCFFFFFHHHHHJJJJJJJJJJJJJIGGDFGIFIJJJJ<EHIIEHJHI?
@5783674/1
tgaggcgcttgtggtggtgcacgcgc
+5783674/1
??;ABD?1DD?<:CAE;E?1C9CD60
@644576/1
gtgaatacaagatcgtggggtgggcccaccaggccgttacagatgaactc
+644576/1
@@@FFFFFHHHHHGHDB:GGDFGGGCGGIFGDBGIIABAEGGHEEAEEHE
@3730780/1
gttgttaagaggtgttacctgcaacttggccaggttagggccaacagatt
+3730780/1
@C@FFFBDFCDFAEEEGGHHEGGGGIIGGHHAGICFFIHADGHEHGG>DG
@1140845/1
aagtcctgagccatagcaaacagccactggcaatgtggatagctggacaa
+1140845/1
@BCFFFFFHHHHHJJJJJJJJJJJJJJJJJJJJJJHJJJJJJJJJJJJJJ
@6789364/1
tcgtgaatcatgccctcaatctgcaccagttcatacttgggcacagttcc
+6789364/1
CCCFFFFFHHHHHJJJJIJJJJJJJJJJJHJJJJJJJJJJJJJJJJHIJJ
@6789449/1
cagccagatgccaaagttcttgatcttcactgggctcttctctgggattt
+6789449/1
CCCFDFFFFHHHHJJJHIJJJJJJJJJJJJJJIJJJGJJJJJJJIJGJIJ
@6789477/1
ttcacctgtggccggcggcacgcagacgccttgatgacctccactttgat
+6789477/1
CCCFFFFFHGHHHJJJJJJJJJJJJJJHHFFFFEEEEEEEDDDDDDDDDD
@2682501/1
ctggagatgtgggtgtagctttaaggggatctgctgtctgtggagctgat
+2682501/1
@CCFFFDFHHHHHFHHIJJJJJIJJJJJJJJJJJJJJJJJJJJJJJJJJI
@123206/1
cagagggaatctgattgtgctgttgtggaactgcttcacctgtggccggc
+123206/1
?@@?DBD:CFHHHGIIIIIIIIIIIGGHIGIGIGGCGCEIICEGIIIIIG
@2195998/1
gtcactattctaggattgtgtaggtaatattattaaacgaagaacatgcg
+2195998/1
C@CFFFDDHGHHHGDGHIFIFEHHAFHIGIJIJJJIIGHJIJJJJJIIJA
@5784499/1
gcaccgattagtgcctctaatatatcgctgaggaccttagggacttcgac
+5784499/1
C@CFFFFFHHHHGIIIIIJDHIJJJIJIIIEHGGGGIIIGEHEHIJIIGI
@4263085/1
gtaatttttgtctttcgcaaaatattccgcgacagatgtctttctagtgc
+4263085/1
BBCFFFFFHHHHHJJJJJIIJJJIIJJJJJJJJJJJIJEGHIJJJIJGGI
@4746154/1
gccagatgccaaagttcttgatcttcactgggctcttctctgggatttcc
+4746154/1
CCCFFFFFHHHHHJGHGGIJIJJIJIJJJJFIIJJJJJJJJJJICHHIHH
@3731529/1
gttagctgtccttcattgagggtcgggaacttatggtataggtagagact
+3731529/1
CCCFFFFFHHHHHJJIJJIIJJDFGIJGGGGIGIIJGGIIJJDHIJJGGH
@4263156/1
ctgcaatcctgcctcacatgattcatccacaaattccaacccttgcgttt
+4263156/1
CCCFFFFFHHHHHJJJJJJJJJJJJJJJJJJJJJJJJJJJJJJJJJJIJJ
@2196410/1
ctgtgaaacgatcaacaataatatataatttggagtacagttaatacctg
+2196410/1
@@@DDDA4CFFDF@GFEIHCBE:CDFF@CHICEA@E;F?GGIIFIFEGGG
@1676862/1
cagcatacataataaaattagaggaagtaggtgctgggcctcttgtatgc
+1676862/1
CCCFFFFFHHHHHJJJJJJJJJJJJJJJIIJIJJJJJJJJJJJJJIJJJI
@4263310/1
cgtctgtgcgcgctaatctcagaaacggctgatccgagttggatgcggtt
+4263310/1
@CBFFFDFHHHHHJJJJJJJJJJJJJJJJJIIJJJJHIGHIJIJJJJHHF
@7305197/1
ccgtttctgagattagcgcgcacagacgaacagacaaacagacaaac
+7305197/1
@@@DDEFFFDHDHHHGIIIIJJIGIIJJEHIJGJGGHIIECGGGHHE
@5784870/1
tccaaatcgacgactcctgtggctttcagtgaaacgtcaaaatttat
+5784870/1
CCCFFFFFHHHHFHIJIJJHIJJJJJJIJJJJJJJJFHGIJJJJJIJ
@7826071/1
ggcgttcatgcggcaaacgcctattaacattatcatcgttctcagcatgg
+7826071/1
?@CFFFFFHF?FFGIGIGIGHHIIIGIHIIIGIIIEIGIGGGGEHEIIII
@7305427/1
agcttgttagcttgccattggcctttcctaggagtgactttcccgtttcc
+7305427/1
CCCFFFFFGHHHGJIJJJJIIJJJJJIJJIIJJJHGHIIJJJJIJIJJJJ
@6320846/1
tgtatactcacttagggcattgaaaaaatagtttaaaaacggacttaaac
+6320846/1
CCBFFFFFHHHHHJJJJJJJJJJJJJJJJJJJJJJIJJIHGIJJJJJJIJ
@7305603/1
gtcttcttgaacttcttcaattgacgcaagaagtaccagaaacgggactt
+7305603/1
CCCFFFFFHHHHHJJJJJJJJJJJJJJJJJJJJFHIJJJJJJJJJJJJJJ
@5274214/1
gcactgagtgacggcacctccgacactgaggtcacggtactcgcggtaca
+5274214/1
CCCFFFFFFHHHHJJJJIJJJJJJJJJJIJJIJJJJJHHIJJJJJHHFFF
@3732218/1
cgacgcttcagcagagtgcacacaatggtgaactggcgttcatgcggcaa
+3732218/1
CCCFFFFFHHHHHJHIHHJJJJJJJJJJJIIJJJJJIJIJJJJJIIIJJJ
@5785490/1
gagctgctgccgaaagattagagtcgtcttctacttctgcttctggcaca
+5785490/1
?@@<DDDDFD;?<FHDGGGCBHHA9CGHCHFHGGHGGHBEHECGGEC>BF
@3215976/1
cacgcgcttgggcagagggaatctgattgtgctgttgtggaactgcttca
+3215976/1
CC@FFFFDHHHHHGGGHIJ@GDGHIIJHIGHIDHDGHGHIIIIIIIIIII
@6321494/1
cttgtatagaggaggcttgggctcgctctccgaagggagcttgcggccga
+6321494/1
CCCFFFFFHHHHGIJJJJGHJJJJJJJJJJJJIJJJJIJIJJIJJJHFDA
@5274754/1
cagtggtcttcttgaacttcttcaattgacgcaagaag
+5274754/1
??@BDBD><FBDCEDE?CA?B:CF>FHCF@BGIFAEBF
@5785832/1
cttttgaagattctgatattgatagttttttcattccctgcagagcttgc
+5785832/1
@??1DD=??DHABFECE:IBAE<DF?4<AF?B<?CG?C?:DD?4B@GAD9
@2197586/1
ggagtgagcacgggctctgtgcctggctcccatgtcacggtagcactgag
+2197586/1
@@1BADDFFFHFDEGGIJHJIIGIEAGHBFGIEGFDIGHEGEGGGHGIGI
@3733119/1
cacggtagcactgagtgacggcacctccgacactgaggtcacggtactcg
+3733119/1
CCCFFDDDHDFHHGHIIJJGIIAAGGGIJFIJJJJEGGGHEIDE;@EGHH
@123740/1
gccaattcactgttcattacctgtgaaaactgcccctcagatacaccgtc
+123740/1
CCCFFFFFHHHHHJJJJJJIJJJJJJJIJJJJJJJJJJJJJJJJJJJJIJ
@3216813/1
actgggtgcgtgcaggatcctcgtcattgcctggcatacaaggcaaagca
+3216813/1
CCCFFFDDHHHHHJJJJJJJJJJJJJJJJJJJJJJJJJIJJJJJJJJJJI
@645926/1
gttgcaaatgatataagctttccttcatagaaagtatctttggacgtctt
+645926/1
@@@DFFFFHHDHGJIIIIJGIIIJIJIHFHHJGGEHGJJJIIJJJJJJIJ
@5275587/1
gtggattttaatgttattattacagcatacataataaaattagaggaagt
+5275587/1
CBCFFFFFHHGHHJJJJJJJJJJIGJJJJJJJJJJJJJJJJJJJJJJJJI
@2685167/1
gcgatgttttacaagggcaggttgaactcacaccattcaatttaaaagaa
+2685167/1
@CCDFFDEGHFHHJJJJFIIJEHGIIGJJJGIIJJJIIJIIIJIIHGIIJ
@7307201/1
gtcactattctaggattgtgtaggtaatattattaaacgaagaacatgcg
+7307201/1
CCCFFFFFHHHHHJHIJJIIIJJJHJIJJJJJJJJJJJJJJJJJJJJJIJ
@124135/1
gcatacataataaaattagaggaagtaggtgctgggcctcttgtatgcga
+124135/1
CCCFFFFFHHHHHJJJJJJJJJJJJJJJJHHJJJJJJJJJJJJHIJJJJI
@3733590/1
gtttgtctgtttgtctgttcgtctgtgcgcgctaatctcagaaacggctg
+3733590/1
CCCFFFFFHHHHHJJJJJJJJIIJJHIJJJJJJIJJJJJJIIIIJIJJJJ
@7307252/1
gtagcactgagtgacggcacctccgacactgaggtcacggtactcgcggt
+7307252/1
CCCFFFFFHHHHHJJJJJ8FHJJJJJJJJJJJJJHIJJJJGHIJJJJHF=
@3733625/1
cttcaaatgacgacaccacagttccagtctcaggcacgttgccattagta
+3733625/1
=@@DDDD;D?FF=EBFF;EFGBH9EFF?:?DEBFGEGBDEGBEIID@FBF
@5787145/1
gctgtctgtggagctgatgcttgctgggcctcaactgttggagctggttc
+5787145/1
C@@FFFFDFFHCFEEHHGIIJJIIJIFGAGEGAH9?FCFHFDFGIGGDHC
@2198884/1
actgcttcacctgtggccggcggcacgcagacgccttgatgacctccact
+2198884/1
CCCFFFFFHHHHFGHIJJIIJJJJJJJJIIHFFFFEDEEEDECDCCDCDC
@2198920/1
acgcgcttgggcagagggaatctgattgtgctgttg
+2198920/1
@<@DD>D6FFDBFF8AA1??ECFAHH@9DG?BF?D9
@6790905/1
gcgttgatgtcgcaagatagtgagacattcactttttagtcataatcttc
+6790905/1
CCCFFFFFHHHHHIJJJJJJHIJJJJJJJJJJJJJJJJJJJJJJJJJJJJ
@646890/1
tctatactttgcattaaaataatgcccattttcacaggcaagggatccta
+646890/1
CCCFFFFFHHHHHJJJJJJJJEJJIJJJIJJJJIJIJJJJJJJJIJJJJJ
@7828687/1
tgggcctcttgtatgcgaaggtgttgaggcgcttgtggtggtgcacgcgc
+7828687/1
CCCFFFFFHHHFHJGIGIBGECEFHGIIIGGIDIGIGGHGFFHIJJFDHF
@6791383/1
gttccagttctcgattatcgaatttttcgccatgagtaagcgatcgggct
+6791383/1
CCCFFFFFHHHHHHIJJJJJJIJJJJJJJJJJJJJJHHIJJIHGIJJJJJ
@4264877/1
tttccttcttctcttttttctcctttcttttgcgagctgctgccgaa
+4264877/1
@B@DDDEDHHHHHJJJJJJJJJJJJJJJJJJJJJIJJJJJJJJJJJJ
@4747794/1
ctccgctgtagtcggctcgctacgatagtcactgttaccaacaagtatcc
+4747794/1
CCCFFFFFHHHHHJJJJJJJJJJJJJJJJJJJJIJJJJJJJJJJJFHJJJ
@4265049/1
gcggtatcggcgtcgcttgcggtaccggcgtcggttgcggaatcagcctc
+4265049/1
B@CFDDFFHHHHHJJJJJIJJJJIIIJIJJFHFDBBDBDDBDDCCDCDDD
@1678475/1
tggtagcgggtcggacgagccgtgccttttattgcttggtgagacacgag
+1678475/1
@BCBDFFFHHFFHJJJJJJIJJFHIJJJJJJJJJJHHHHHFFFFFEEDDB
@5788291/1
agcgacttgaggtggttcttcaacttgggctagcagggaattggtagcaa
+5788291/1
@<@D78ADAFDD<AE@EHHGIGEEH@ACGB?GHEGCGGIGA<DG<DFHEF
@1143450/1
gccacatcaatgttgataaaggctttattggtaaatatagcggattggaa
+1143450/1
CCCFFFFFHHHHHJJIJJJJGHJEIIHJJJJIIJIJJJJJHIJGGJJJ@H
@5788499/1
ccggctttggtggttctttggctgcctctggtgg
+5788499/1
8?@DDDDBFF<C:@E?<EHBFGFGE8EGC>@1::
@5275716/1
gccagttataaagcatagcccgaagtgctattggcacacaggcataatgc
+5275716/1
CCCFFEFFHGHHHIJJJJJJJJIJJFHIJJJJIJIJJJJIIEIJJJJJIJ
@1678871/1
tgggtattcagttcttaagatacatcaataaaacacgtgaaagtaatgat
+1678871/1
@CCFDFFFHHHHHJJJJJJJJJJJJJJJJJJJJJJJJJJJIJIFHJIJIJ
@7829608/1
cataaaaccaaacctctggttcgattgggcctcaaaaaatcacgtttata
+7829608/1
CCCFFFFFHGHFHJJJJJJHIJJJJJJIJJJJJJIIJJIJJJJJIJJIJI
@3217439/1
cattattacattttttataaacggtacatctagagtataaaaaactgata
+3217439/1
CCCFFFFFHHHHHJJJJJJJJJJJGHIJJJJJJJJHIJJJIJJJJJJJJJ
@4748400/1
catcgttctcagcatggtaagaaggtggcggccagaatctagacatgcac
+4748400/1
CCCFFFFFHHHHHJJJJIJJJJJJJFHJJJJIJJJJJJJJJJJJJJJJJJ
@4748406/1
gggctctgtgcctggctcccatgtcacggtagcactgagtgacggcacct
+4748406/1
CCCFFFFFHHHHHJJJJJJJJJJJJJJJJHIJJJJJJJJHIJJJJJIIJJ
@2200431/1
caacaaataaactcttcaatagacaaatacaacgaaaccaatttagaata
+2200431/1
CCCFFFFFHHHHHHIJJJIJJJJJJJJJJJJJJJJJJJJJJJJJJJJJJJ
@2200538/1
ggtggtgcacgcgcttgggcagagggaatctgattgtgctgttgtggaac
+2200538/1
?@:AD@DDHABHGIGGGIJIIJJJJJIGGHGIGIJIFGIEH=FFCGH@DC
@5788856/1
cttgaacttcttcaattgacgcaagaagtaccagaaacgggacttagcca
+5788856/1
@CCDFFFFHHHHHJJJJIJJJJJIJJJJFHIJJJJJJJJIJJJJJJJJJJ
@2687346/1
cctggcgtaaaataacgtcaatacattggatctcctcagtaggatggcaa
+2687346/1
;?@DDDDDDDHHF@HGE?AFHIGGGGEIEGIGHIGIECFBFFGBDGGAFB
@1679208/1
ctcatcttgtatagaggaggcttgggctcgctctccgaagggagcttgcg
+1679208/1
BCCFFFFFHHHHHJIJIJJJJJJIIJJJJJJJJJJJJIJJJJIJJJJIJJ
@3217968/1
tgttgaggcgcttgtggtggtgcacgcgcttgggcagagggaatctgatt
+3217968/1
CC@FFFFFGGHHHJJGGDHIGHHGGJIJIIIIJJJGIIIJHHFHFFFFFF
@2687858/1
caggcataatgccatattcaaatgggaagtggtgataaagataagtatag
+2687858/1
@@@DD?D:?FF<AAEBBGD<IAIABB:A<<C?:?FDBCB??D?9:0:?9?
@5789629/1
gtgatctgtttcttggcatctatagatgtcggtggcgcacagggcacgct
+5789629/1
CCCFFFFFHDHHHJIJJIJIIJIJJIIIIJIJHIJJIJIIHHGIIIJIJJ
@3218613/1
gttttggtagcggcggcgcggtccgtgaggagcatgctcgccatcaggac
+3218613/1
C@@FFFFFHHHHGJJJIIGFFBCDBBBBBBCBADDDDDDDDDDDDDDDDB
@7830747/1
gtttattttgtttttctctgtgatctgtttcttggcatctatagatgtcg
+7830747/1
@C@FFFFFHHFFDHHGHEIJGHGIIIGIGHGIGHEGFEGHJFHIIGGGJI
@2201608/1
ggcagagggaatctgattgtgctgttgtggaactgcttcacctgtggccg
+2201608/1
CCCFFFFFFFFHHGHGDFD:C<CHAFE9C;@GGIIGBBDAFDGEBDAEFD
@125749/1
cacggtagcactgagtgacggcacctccgacactgaggtcacggtactcg
+125749/1
@@@DFDADHGHGGIGFFHFDGGGICGHJIBHEFIIHHGCFHHGEGGII@;
@3736629/1
gttgaacggaactccaatcctttactcgaatagtcttttctaacttgaac
+3736629/1
@@@DDFFFDBBFDHHGGJIGHIFIIJJE=FDEGFDDFHIJJIHIIIEAGG
@6326143/1
gtgctgggcctcttgtatgcgaaggtgttgaggcgcttgtggtggtgcac
+6326143/1
CCCFFFFFHHHHHJJHJJJJJIIIJCGHIJJJJJJJJJJHIJIIJBGHIJ
@4265597/1
gccttttattgcttggtgagacacgagataaaagtctaattcagacgagt
+4265597/1
@BCFFFFFHHHHHJJJHIJJJIJJJIJEIJJJJJHIIJJJJJJJJJJJJF
@6792184/1
cagccatccaacgggattgcccatcaatttatcttcaaatgacgacacca
+6792184/1
BCBFFFFFHHHHHJJHIJJJJJJJJGIJJJJJIJJJJJJJJJJIJJJJJJ
@6792362/1
gggttattgttatgtcgatgtcgaacccaaaaatgtaattaacttttttt
+6792362/1
@CCDFFFFHHHHHJIJJJJIIIJJIJJJJJJJJJJFHIIIIJJIJJIJJJ
@647860/1
cgggcacaacgtacatacaattgactgcaccttcaaacgcaacgaatttt
+647860/1
CCCFFFFFHHHHHJJJJJJJJJJJJJJJJJJJJJJJJJJJJJJJIHIJJJ
@5790807/1
gtggattttaatgttattattacagcatacataataaaattagaggaagt
+5790807/1
@B@FFFFFHHHHHHIJJJJJJJJJJJJJJJIJJJJIIJJJJJJIJJJJJG
@2202577/1
tctgtttcttggcatctatagatgtcggtggcgcacagggcacgcttgcg
+2202577/1
CCCFFFFFHFH?DEGFGGGJIJJIIGIICGHJIJJIEG@FGIJAGI@FHI
@2689611/1
gtgaaacgatcaacaataatatataatttggagtacagttaatacctggc
+2689611/1
CCCFFFFFHHHHHJJJJJJJJJJJJJJJJJJJJHIJJJJJJJJJJJJJJJ
@7832027/1
gtacagttagaaatgttacaacctctatactttgcattaaaataatgccc
+7832027/1
B@@FFFFFHHHHHJJIIJJJJJJJJJJJJJJJJJJJJJJJJJJJJJJJJJ
@2202753/1
ccgagtagcaaccaccttcaatcctttaacgaatgcagcgaaatagtcac
+2202753/1
@CCFFDDDFHHGGFBGEGHIIIGGFAHIGGGIIIGCGGIGDGIGIEFCED
@3737673/1
gtgcacgcgcttgggcagagggaatctgattgtgctgttgtggaactgct
+3737673/1
C@CFFFFFHHHHHJJJJJIJJJJJJJJJJJJJJJJJJJJJIIJJJJJJJI
@3737684/1
cctggctcccatgtcacggtagcactgagtgacggcacctccgacactga
+3737684/1
BCBDFFFFHHHHHJIJJJJHIJJJJJJJJHIJJJJJJJJJJJJJJJJJJG
@3737715/1
gtttaggttcttgtctcatactttgttgtgatacatgagacatttcacgg
+3737715/1
C@@FFFFFHHHHHIJJJJJIIJGJIHIJGIJJJIJIJIJJJJJJJJIIGJ
@7832137/1
gccccagaaatttcgcacgctcgactaacattacctcgaaggcgcggcgt
+7832137/1
CCCFFFFFHHHHHJJJJJJJJJJJJJJJJJJJJJJJJJJJJJJJJJHDD@
@6793169/1
gtgaagttcattgaatcaatgtgcaaaaattaaacgaagcattgaaaata
+6793169/1
@CBFFFFFHHHHHJIJJJJJJJJJJJJJJJJJJJJJIJJJJJJJJJJJJI
@6327300/1
ctccatactttgtttcatttaaatttacgggctatgccatttatcctcgc
+6327300/1
CCCFFFFFHHHHHJJJJJJJJJJJJJJJJJJJJJJJJJJJJJJJJJJJJJ
@2202965/1
gtgatctgtttcttggcatctatagatgtcggtggcgcacagggcacgct
+2202965/1
B@CFFFFFHHHHHJHIIJJJJIJJJJJJHJIIGDHCHIJJIJIJJGJJJI
@2203069/1
ctggagagaagatcctcatcttgtatagaggaggcttgggctcgctctcc
+2203069/1
CCCFFFFFGHHHHJJGJJIIIJJIIJJJJIJIIIIIDIGIJIIJGGHGEH
@7832400/1
gagagaatgaatctaactttggaagttatgtgttacaatccttctacaaa
+7832400/1
CCCFFFFFHFFHHJJJJJJJJJJJJJJJJJIJJJJJJJJJJJJJJJJJJJ
@7311735/1
gtcgtttgaaaaattgacggccagccttaacgtacgactccaacgccccc
+7311735/1
CCCFFFFFHHHHHJJJJJJJJJJJJJJJJJJJJJJJIJJJJJJJJJJJHF
@6793451/1
atttgacataacttttttatttatgaaccgattgacatgaaacaaacact
+6793451/1
@@<DADADBCFDFAHGEHEFHIC?FHDHG?1CBFDG>GEIHEGDGEFGA=
@2690138/1
ctccgaggtctcggggatcgaggacgccatgtcgttgctccacgtaccta
+2690138/1
CCCFFFFFDHHHHJJJJJJJJJJIJJJJJJJJJJJJJIJJJJHHFFFFFF
@1144849/1
ctgcaaacctattttagtagaaagttttccacaagaacttcacgtcaagt
+1144849/1
@CCFFFFFHHHHHJJJIHIFIJJJHGJJJJGIJJJGIJHJIIGHHJIIII
@3220169/1
cacgaatatattgtgggatgcttaaatttacatttagtgtttgtttcatg
+3220169/1
@CCFDFFFHHHHGJJJIJJGGHIIGHIHIIGHIJJJJGGDHIGHIJJIII
@7313088/1
ccctaagtgagtatacatctattaaattcaaacgcagagctcattatgtt
+7313088/1
CCCFFFFDFFHFHJJIJJJGIJJJJJJJJJJIJJJJJJJJJJJJJJJIJJ
@5278179/1
gtgcctgataagcccagacctagcccaaattcttcttcttcagccggctt
+5278179/1
CCCFFFFFHGHHFJIJJJJJJJGIJIIJJJJJJJJJJJJJJIGJJJJIJJ
@127307/1
gtgctgggcctcttgtatgcgaaggtgttgaggcgcttgtggtggtgcac
+127307/1
@=?=DD>DHDHFDFEABFBFHHAEGIGFFC?C;??@?FCBCF=@C4@A=E
@3739567/1
atctgattgtgctgttgtggaactgcttcacctgtggccggcggcacgca
+3739567/1
CCCFFFFFHHHHHJIIJIJJJJJJJJJJJJJJJJJIIJJJJJJJHFFDDB
@4268884/1
agcgagactcataacgcagccagatgccaaagttcttgatcttcactggg
+4268884/1
CCCFFFFFHHHHHJJJJJJJJJJJJJJJJJJJGIJJJJJJJJJJJJJJJJ
@2691866/1
acgcaagaagtaccagaaacggaacttagccacaatctggtctggag
+2691866/1
@B@FFFFFHHCFHIIJJJJJIJIGHJJJJIJJJJJJJJIJJGIJJJJ
@3739872/1
caccagtggtcttcttgaacttcttcaattgacgcaagaagtaccagaaa
+3739872/1
CCCFFFFFHHHHHJJJJJJJJJJJJJJJJJJJJJJJJJJJJGHJJJJJJJ
@4269177/1
gcgagactcataacgcagccagatgccaaagttcttgatcttcactgggc
+4269177/1
CCCFFFFFHHHHHJJJJJJJJJJJJJJJJJJHIJJJJJJJJJJJJJIHJJ
@5793676/1
gcgatgttttacaagggcaggttgaactcacaccattcaatttaaaagaa
+5793676/1
CCCFFFDFHGDHHGHGIFHFBHGEEGFGEFECHECGBFHCFH>FIJGIGG
@6329817/1
ggatggtcgtttgaaaaattgacggccagccttaacgtacgattccaacg
+6329817/1
CCCFFFDEHHHHHJJJJJJJJJJJJJJJJJJJJJJJJIIJJJJJJJJJJI
@649562/1
gtcttcttgaacttcttcaattgacgcaagaagtaccagaaacgggactt
+649562/1
CCCFFFFFHHGHHJJJJJJJJJIJJJJJIJJGIHIJJIIGJJIJJJJIJJ
@128144/1
catcttgtatagaggaggcttgggctcgctctccgaagggagcttgcggc
+128144/1
@@CFDDBBFDDHHIIBHIIIIFH?DGGG6GIJJJIGHBHIAAAGIICEEE
@7834711/1
ctctatactttgcattaaaataatgcccattttcacaggcaagggatcct
+7834711/1
@@@DDB;DFFHHFGHBH@HCHGDHGEADGBFHIIGII<AHDFGGGDGIGH
@3740336/1
gggcttattctgcatacctgccatgcgctggtaagcgctatggactgccg
+3740336/1
CCCFFFFFHHHHHJJJJJJJJJJJJJJJJJJHIJJJJJJJJJJJJJJJJJ
@6330295/1
ggtggtgcacgcgcttgggcagagggaatctgattgtgctgttgtggaac
+6330295/1
CCCFFFFFHHHHHJJJJJJJJJJJJJHIJJJJJJJJJJJJJJJJIJJIJJ
@650007/1
ctgcagacaaataatcatacgacttatagtacactatttccacaacagta
+650007/1
CCCFFFFFHHHHHJJJJJJJJJJJJJJJJHIIJJJJJJJJJJJJJJJJHI
@1145054/1
tctacaaatgcttcttagaagatagtaaatagcccagtcaacggatggcc
+1145054/1
CCCFFFFFHHHHHJJJJJJJJJJJJHHJJJJJIJJJIJJJJJJJJJJJJJ
@6795160/1
gtaatattattaaacgaagaacatgcggctgaattgcagcatcttgtcga
+6795160/1
CB@FFFFFHHHHHJJJJJJJJJJJJJJJJIJIJJJJJJJJJJJJJJIJJI
@7835378/1
gtcacggtactcgcggtacatgttgtgtacacctgagcgagactcataac
+7835378/1
CCCFFFFFHHHHHJJJJJJJIJIJJIJHGIIIJJJJJJJIJIJHIIJJJG
@1145385/1
ccaacaaatactaataataaaaacgatagaaaacaaataaaaactatcct
+1145385/1
CCCFFFFFGDHHHIJJJJJJIIJJIJJJJJIJJJIJJJIJIJIJIJJJJJ
@3220766/1
cctaaataatgctgaatattaaactggaaatatccacacg
+3220766/1
@<@BDDDDD8FDFB:AE:?EHE>BCHB:A2ABHA>H?ECB
@4270345/1
gtccatccacggctttttccagatccactcttgctccatggtccaggagc
+4270345/1
==?BDFBDHDF<FHIEFH??EDAFFIBFEHBH@FGCFGBFCB?B>FGII<
@3741155/1
gtgaggatgcactacatttccgtccatcattttgtcaacgaactcttctg
+3741155/1
CCCFFFFFHHHHHJJJJJJJJJIJJJJJJJJJJJJJJJJJJJJJJJJJJJ
@3741203/1
agcaaatggaaaaaaaaattggtgaaaagaatcacaagtaagatactgca
+3741203/1
CCCFFFFFHFHHHJJJJGFHIJGHIJJJJJJJJJJJJJHIJJJIJJJJJI
@4751319/1
gccatcaggacctgcaccatgcaccgccatgccatgtaccacgcctggga
+4751319/1
@@BFFFFFHGHHHGGIIIJJJJIJIIIJFHIIJIJIJGHIJIJJJJJJJJ
@3741274/1
ctccaagacaggaggctccagtactttagctttgacagtgtaaaacttct
+3741274/1
@C@FFFFFHGHHHJJJJJJJIHIJJJJJJJJJJJJJJJIIJJJJJJJJII
@7315281/1
tcagcatggtaagaaggtggcggccagaatatagac
+7315281/1
@@@DDADD3CCA<E?EB<AF>8?8:6??FFFBF<B8
@2693546/1
gccacaatctggtctggagagaagatcctcatcttgtatagaggaggctt
+2693546/1
CCCFFFFFHGHGFGHIJIJIJGJJIJJJJJJJJJJJFHGIIIJJIIJJIJ
@2206892/1
accgacacatggtaggttccatggatttaggagcacgtgcagtaggaacc
+2206892/1
CCCFFFFFHGHGFHIICGGGIIGIGIEHJHGIJJGIBDGGIEFFFHJIGG
@2206914/1
ctcatcttgtatagaggaggcttgggctcgctctccgaagggagcttgcg
+2206914/1
CCCFFFFFHHHHHJIJJGIIJJJ>EGHHGIIGIFIIJ>FHIJGGIIJJJI
@3741586/1
gtctttgtataccttcaggtgatcgaacatcatgtcttcaaactccacta
+3741586/1
C@@FFFFFHHFHHIIIIIJCEFHIIGIGIIHGGHJIJJIIIJJGIIIGIE
@3741764/1
ggcttattctgcatacctgccatgcgctggtaagcgctatggactgctgc
+3741764/1
@@?DDDDDHFHFHHIIGGGIEFHB9FHGIIB?DBCGHIDH>DHFEHGCEG
@7315847/1
ggttctttggctgtctctggtggaggtttctcctgtgacggcatagccgc
+7315847/1
BC@DFFFFHHHHHHJJJJJJFHIJJJAGHIJJJJJHIJJJJJJJJJJJJJ
@1146170/1
gccctcaatctgcaccagttcatatttgggcacagttcctcgacgagcaa
+1146170/1
CCCFFFFFHHHHHJJJJJIJJJJJJJJJJJIJJJJIJJJJJJJJJJJJJJ
@650509/1
cccacttcacgacgcttcagcagagtgcacacaatggtgaactggcgttc
+650509/1
CCCFFFFFHHHHHJJJJJJJJJJJJGIIJJJJJJJJJHHGIJJJJJJIII
@3742410/1
cacggtagcactgagtgacggcacctccgacactgaggtcacggtactcg
+3742410/1
CCCFFDFFHHHHHIJGHIJJJIJJJJJJJJJJJJJJJJHIJJJJFHIIJH
@7836624/1
ggcatctatagatgtcggtggcgcacagggcacgcttgcgcatgacatct
+7836624/1
CCCFFFFFHHHHHJIJJJHIJJJJJJJJJJJJJJJJJJJJJJIJJJJJHH
@3742546/1
gtgctgttgtggaactgcttcacctgtggccggcggcacgcagacgcctt
+3742546/1
@C@BDDDDHDFHDIIIIGIIIDHIGHHIDDFHIGIIGHED8AA>BB@=9=
@4271962/1
ctcagcgacatgtaagagttcaatggggaagtaaatgcatctgtccttat
+4271962/1
@B@FFFFFHHHHDIIJIIFHIGGIJIIIHIIHHGIJJJJJJJJJJJJJJJ
@7836792/1
gtggcaatctttgcatggaatgttatctccaactcgcggagagtatcttc
+7836792/1
C@CFFFFFHHHHGIJJJJIJJJIJIIJJJIIIJJJJJJJBHGIFFHIIII
@2694996/1
gcttggtttattcccatcagtttggagttcacctttagaagtatgttttt
+2694996/1
CC@FFFFDHABFHFGHIJEIJJIJJCGCDHGIGHIGIJGIJGFIIFHIIJ
@5280109/1
gtaagaaggtggcggccagaatctagacatgcacagctcttgcagccatc
+5280109/1
B@@DFFFFHDHHHJJIJJJJJJJJIIJJIGJJJJJJJJJJJIJEHIGIJJ
@651198/1
catacataataaaattagaggaagtaggtgctgggcctcttgtatgcgaa
+651198/1
CCCFFFFFHHHHHJJJJJJJJJJJJJJJJJJJJJJJJJJJJJJJJJJJJI
@2695168/1
ccgtcattcagatttgctgggctagtctttggagagaatgaatctaactt
+2695168/1
CCCFFFFFGHHBHIIIGGJJIJJIJIJIIJJJJJHIE>DFIIHJIGIJJI
@6332949/1
gccgatagttgtatgaaaaatattcgagttatccgaaattctaccaatca
+6332949/1
CCCFFFFFHHHHHJJJJJJJJJJJIJJJHIJJJJJJJJJJJJJJJJJJJJ
@7837239/1
ccacaatctggtctggagagaagatcgtcatcttgtatagaggaggcttg
+7837239/1
CCCFFFFFHHHHHJJJJJJJGHJIGI@CHIJJJJIIJJJJJJJIJJJGIF
@651462/1
gtctgtatctagctaaaagtagatgcaaatatctctgcctcagaaaaagg
+651462/1
CCCFFFFFHHGHAGIJJJJIJJJJJJIJJJJJJJJIJJJJJIJIJJJJJJ
@7837280/1
ctcacgtacagctaagttattagcgatattataattatctactctaatta
+7837280/1
CCCFFFFFHHHHHJJJIJJJJJJJJJJJJJJJJGIJFHIJBGHIJJJJJJ
@4272476/1
cggctttttccagatccactcttgctccatggtccaggagcagcagcgtg
+4272476/1
CCCFFFFFHHHHHJJJJJJJJJJJJJJJJJJJJJJJJJIJJJJHGIIJIJ
@129798/1
ggtgcacgcgcttgggcagagggaatctgattgtgctgttgtggaact
+129798/1
8?:BDD>?A:FDFIGBGIIB@C@EHEHIII<B@D4DGGDEGGG@DF78
@5280475/1
gggtaatccacttatcgagaaaggctataaaacatcactttcagataaat
+5280475/1
BCCDDFFFHHHHHJJJJJJJJJJIIJJJJJJJJJJJIJJJJJJJJJIJJJ
@6796923/1
ctggagtgccatatcccgtgtcatcggcaatttccgagagcagttagtgt
+6796923/1
?@@DBFADDFDDHIIIJJCFGHHICIIGGFHGIIGGID<<DDFFGFGFHF
@6333451/1
cacctgtggccggcggcacgcagacgccttgatgacctccactttgatga
+6333451/1
?;@D?;A;:CAADFIIIIFFBF6;=EFEE6;;?;>AA@@===>AABA>55
@3743550/1
ctccactatcatctctttctttggagtttgtatacttaattcgatgttat
+3743550/1
@CCFFFFFGDHHHIIGGIJEGHII@BHCHHHGGIDHGIJJJJJJJJGIIG
@652309/1
cgttgatgtcgcaagatagtgagacattca
+652309/1
@@@DBDDDCFACFAGII<A:<FHCF@BHA?
@6334051/1
ctcataacgcagccagatgccaaagttcttgatcttcactgggctcttct
+6334051/1
@@@FDDD?FHFFHEGHGIGGGHIIJHIGHIIJIDEGGGEHGIJGIIIJIG
@3222123/1
gcagctagatgccaaagttcttgatcttcactgggctcttctctgggatt
+3222123/1
CCCFFFFFHHHHHJJJIHIJJJJJJJJJJJJJJJJIJJIJJJJJJJJHIJ
@7316415/1
atctgattgtgctgttgtggaactgcttcacctgtggccggcggcacgca
+7316415/1
CCCFFFFFHHHHHJJJIIIJJJJJJJJJJJJJJJJJJJJJJIJJHFFDD@
@7316427/1
cagccagatgccaaagttcttgatcttcactgggctcttctctgggattt
+7316427/1
CCCFFFFFHHHHGJJJFGGJIG@HHHIJIJJHAHIGGIIGIIIEGGDHGH
@131153/1
gtgctgggcctcttgtatgcgaaggtgttgaggcgcttgtggtggtgcac
+131153/1
@BBFFFFFHHHHGIIJJJJIJIHIJCFGHIFHIJJJJJJGIJHIIHIIJJ
@3223109/1
tctcattcgcgtacttttcaaggaacatttgagtggttccttttagtaaa
+3223109/1
CCCFFFFFHHHHHJJJJJJJJJJJJJJJJJJJJHJJIJJJJJJJJJJJJJ
@653248/1
cagcttgttagcttgccattggcctttcctaggagtgactttcccgtttc
+653248/1
CCCFFFFFHHHHHJJJJJJJJJJJJJJJJJJJJJJGHJJJJJJJJJIJJJ
@5797108/1
atcgttctcagcatggtaagaaggtggcggccagaatctagacatgcaca
+5797108/1
?@<DB;BDFDHGHE>GAEEFG@EHHGGIFEBD<=D@=CGAE@CGAFD>C;
@4274485/1
gtggattttaatgttattattacagcatacataataaaattagaggaagt
+4274485/1
?:?DBDDDFHHFHII@FH@HGGGIIIIIEIGGGHH@EGA?GGHFIIACEH
@653396/1
cgtagaaaagtgctgtctgtacattgaaaataaaaataaaaaaatagcag
+653396/1
CCCFFFFFHHHHHJJJJJJIJJJJJJJJJJJJJJJJJJJJJJJJJJJIJJ
@2210503/1
cttttctaacttgaacagtgcgatgttttacaagggcaggttgaactcac
+2210503/1
@CCFFFFFHHGHHJJJJJCIIIIIIGIIJJIIGIIIIJJIJJJIJJJJJI
@653598/1
gatggagtgagcacgggctctgtgcctggctcccatgtcacggtagcact
+653598/1
CCCFFFFFHHGHHJJJJJJJJJJJJJJJJIJIJJIJJJJIJJJDHHJJJJ
@4274748/1
aggcgcttgtggtggtgcacgcgcttgggcagagggaatctgattgtgct
+4274748/1
CCCFFFFFHHHHHIIHHJJJJJJJJJJJJJJJIJIJHIJJJJJJJJJHHH
@653639/1
catggtttcaacaatttctctattcacctttctaggacatttatctggct
+653639/1
CCCFFDFFHHHHHJJJJJJJJJIJJJJJJJJJJJJJJJJJJJJJJJJJJJ
@132145/1
aggtgctgggcctcttgtatgcgaaggtgttgaggcgcttgtggtggtgc
+132145/1
@@@DDFFFHHHHHJJJJJIIJJJGIII?EDDHIIJIIIJIJJJJIIIGGG
@132224/1
attttaatgttattattacagcatacataataaaattagaggaagtaggt
+132224/1
CCCFFFFFHHHHHIJJJJJJJJJJJJJJJJJJJJIJJJJJJIIJJGHIHB
@6335676/1
gtttattttgtttttctctgtgatctgtttcttggcatctatagatgtcg
+6335676/1
CCCFFFFFFHCFHGIIJIGIJJJGIJJHIGIJJFHGIJGHIJGAHAGFDF
@6797518/1
gtcctttctaaggttcaaaactatatctgtaccaaatttcaaccaaatcc
+6797518/1
@?<D?D::ABFHHFFCEF<C;F??FHH<CF>@H9C?BHHF9ECDFD3BB3
@3744240/1
gtcacggtagcactgagtgacggcacctccgacactgaggtcacggtact
+3744240/1
@??DDDD=?DBFFGHIIFGHICFHHGGEIIFIIIIIICCCBGHEE@5=AH
@6797818/1
caccagtggtcttcttgaacttcttcaattgacgcaagaagtaccagaaa
+6797818/1
CCCFFFDFHHHHHJJJIJJJJJJIJJJIJJJJJJJJJJJJJGHIJIJJJJ
@654372/1
ctcacatgattcatccacaaattccaacccttgcgtttcaaaacaattca
+654372/1
@C??DFFFHGGDBGIIBEGGIIIIIIIIIGGIIIIDHGGGHGEBHGIGC9
@6798046/1
gaggaagtaggtgctgggcctcttgtatgcgaaggtgttgaggcgcttgt
+6798046/1
B@CFFFFFFHHDFIJJJJJJIJJJJHIJJIJJIII9BFGGGIJGJJJJJD
@5282117/1
cccgtttccaatctccaagacaggaggctccagtactttagctttgacag
+5282117/1
CCCFFFFFHHHHHJJJJJJJJJJJJHJJJJJJJGJJJJJJJJJJJIIIJJ
@6798480/1
cttgtggtggtgcacgcgcttgggcagagggaatctgattgtgctgttgt
+6798480/1
CCCFFFFEHHHFHIJJJJJJJIIIJJICGEHHGJJJJJJJJGEHHIHHJC
@6336720/1
gttttacaagggcaggttgaactcacaccattcaatttaaaagaaactgg
+6336720/1
@?@FDFFFHFHGHGIJFHCAGGIGHHIJGEGIIEDHIGEGGGGGGIGIJJ
@2212147/1
agcattatgggtcttccttcatggccgaggttggggcggcgcgggcatgt
+2212147/1
CCCFFFFFFFDBFHIGIIIJIJIJJGJHIJDBGDHHBIFDDDBBBBBDB@
@1684393/1
gaggaagtaggtgctgggcctcttgtatgcgaaggtgttgaggcgcttgt
+1684393/1
@CCFFFFDFHHDFGEHIJIHHHGHJFHGIIJIGII:BBGHIJIJJJFHI@
@4276633/1
cttggcaaagagttgtcgatatgtggatgtagctgccattatgtagactg
+4276633/1
CCCFFFFFHHHHHIIIJJIJJJJIJJJJIGHJJJJJJIJJJJJIJJJJJJ
@4276731/1
cagtggtcttcttgaacttcttcaattgacgcaagaagtaccagaaacgg
+4276731/1
@@@DDDFEHHDFGIFGIGHGIIIEHIJJGIIJIGGIIJFHGHDHDEHIIJ
@2212585/1
ctcgtcaagcaaataaaggacatcttcaacaatctcgtggttcctctgca
+2212585/1
B@@FFFFFHHHHFIIJIJJJJJIIIJJIJJJJIIJJJJJJGHIJJJJJIF
@7318107/1
gcctcaaaaaatcacgtttatacattttttttttaatttttgtgttacga
+7318107/1
CCCFFFFFHHHHHJJJJJJJJIJIIJJJJJJJJJHHHIJJJEHGHHFCFD
@7318118/1
tctgtatactcgtccacttccatcttctataaatctgttaagtcttttaa
+7318118/1
BC@FFFFFHHGDHHIIIJJJJIJJJJJJJJJIHJIJJJJJJIHIJJJJJJ
@4754158/1
gctgtttctcactagtaagagcttttcgtataatatgatatgatgccgac
+4754158/1
@<@DD:BDHFDHDDG?<CFHEEHEHGGHII<EF?CEDHIEICHCDGGBDF
@3224037/1
cacctccgacactgaggtcacggtactcgcggtacatgttgtgtacacct
+3224037/1
CCCFFFFFGHHHHJGIIHHIJJJEHHJJJJJJHIIIIIHHIIJIIJGCDC
@7841488/1
ggcgcttgtggtggtgcacgcgcttg
+7841488/1
CCCFFFFFHHHHHJHHGIIJJIIGII
@2212881/1
tcgatggcttggtttattcccatcagtttggagttcacctttagaagtat
+2212881/1
@@@DDDDDF<FFHHIGIIBBEHIIIHHGIIICHIIIDHIIHIBHGGGHGH
@7841615/1
gcctcttgtatgcgaaggtgttgaggcgcttgtggtggtgcacgcgcttg
+7841615/1
CCCFFFFFHHHHHJIJJJFGHIJJJJJJJJJJIJJHIHHHIJJJJJHFFD
@7318530/1
cttagccacaatctggtctggagagaagatcctcatcttgtatagaggag
+7318530/1
CCCFFFFFHHHHHJJJIJJJJIJIJJJJJJJJJJJJJJJJIJJJJJJJJJ
@5798552/1
ccctggcgtaaaataacgtcaatacactggatctcctcagtaggatggca
+5798552/1
B@@FDFFFHHHHHIJIIJGHHIIAHEHIJJIJJIIIIDGGGHIIJJIGII
@2698438/1
tgccactctttaagttgtctagtgtgtgtaggggaagggttaggcaactt
+2698438/1
?@@DDDFFGHFGDHHHGBFHEIIHACAEAEGGEH@FFEGBFHGHIBGAFH
@134582/1
caaggggatctgagaatggtttagattcacaattttgtccgctggacaat
+134582/1
C@@FFFA<FFDDHGH@GGHFHGHGBCHGIHCHGEBGHGIFHIGIIIGI@G
@7842104/1
tgtttgtctgtttgtctgtttgtctgtttgtctgtttgtctgttcgtctg
+7842104/1
BC@FFFFFHHHHHIIIJJIJJJJJJJJJJJJJJJIJJJIJJJJJIJIJJC
@3745431/1
cctgctattttttttatttttattttcaatgtacagacagcacttttcta
+3745431/1
CCCFFFFFHHHHHJJJJJJJJJJJGJJJJJJIIIJJJJIJJJJJJJIJJJ
@4277802/1
tgtggaactgcttcacctgtggccggcggcacgcagacgccttgatgacc
+4277802/1
CCCFFFFFHHGHHJJJJJIHIIJJIJJJIJJJIHHHFFDDDDDDDDDDDD
@3745570/1
gcaaaggttgtgatttttcaccgataacttccaatttgtatttgtcagca
+3745570/1
@CCFFFFBDFFHFIIIJJJJJJIAGGGIJIIJJGIJJJGEFIGJIGIIJI
@5284134/1
gtccataatcattcctggaatccgtgtcgacggcgatgagagcccacgat
+5284134/1
CCCFFFFFHHHHHJJJJJJJJJJJIIIJJJJJJJJJJJJJJJJJJHHHFF
@655233/1
gcgtatctcgtccgctatcaggagggcgtttatcctatatagcacacatg
+655233/1
CCCFFFFFHHHHHJJJJJJJJJIJIJJJIJJJJJJJJJJJJJIGJJJJJJ
@2699205/1
cgggaattttgtttggtatctgataccgacacatggtaggctccatggat
+2699205/1
CCCFFFFFHHHHHIJGIIJJIIJJIJIJIJJJIIJJFHIIJGJIHJIJJI
@6337132/1
cacgcgcttgggcagagggaatctgattgtgctgttgtggaactgcttca
+6337132/1
CCCFFFFFHHHHHJJJJJJJJJJJJJJJJJJJJJJJJJJIJJJJIJJJJJ
@655355/1
gttgaacggaactccaatcctttactcgaatagtcttttctaacttgaac
+655355/1
C@@FFFFFFFHHBIIJJIJIGHGHHIGGHIIGIFHHGIJ<DHH@GIICHB
@5284361/1
gccagatgccaaagttcttgatcttcactgggctcttctctgggatttcc
+5284361/1
CCCFFFFFHHHHHJGIJJIJJJJJJJJJJJJJJJJJJJJJJJIJJJJJJJ
@7319601/1
gtgctgggcctcttgtatgcgaaggtgttgaggcgcttgtggtggtgcac
+7319601/1
@?@ABDD=FFAFFHIFBHIIIGHHICFFGIFHIGEGIIICDGGHIIACHE
@2699626/1
tgtacattgaaaataaaaataaaaaaaatagcaggggttattgttatgtc
+2699626/1
@C@FFFFFHHHHHJJJIJJJJJJJJJJJJJJJJJJJJ@GIJJJJJJJJJJ
@655820/1
ctatcctcaatgctataataccaagccaaaccaagcttaaaccaaataat
+655820/1
@@CFDDFFHHGGHIJIGGJJIGIIJJJIIAFIIIIJGIGJIDHIIGGIII
@2699771/1
accaatttagaatatacgaaacagcaggaccactacagacaaataatcat
+2699771/1
@BCFFFFFGHHHHJJJJJJJJJJJJJJJJJJJJJJJJJJJDHHIJJJJJJ
@7319961/1
ctgggcctcttgtatgcgaaggtgttgaggcgcttgtggtggtgcacgcg
+7319961/1
CCCFFFFFHHHHHJJJHIIIIJCGHHIGHIFHJJJJJJJJJJHIHGGHFF
@5284979/1
gttctcagcatggtaagaaggtggcggccagaatctagacatgcacagct
+5284979/1
CCCFFFFFHHHHHHIJJJJJJHJJJJJIJJJJJJJJJJJJJJJJJJJJJJ
@6338073/1
tgctgggcctcttgtatgcgaaggtgttgaggcgcttgtggtggtgcacg
+6338073/1
CCCFFFFFHHHHHJJJJJJJJJJJFGFHIGJJIJJJJJIJIIIIGHIJJH
@2214801/1
tgggcctgttttggtagcggcggcgcggtccgtgaggagcatgctcgcca
+2214801/1
CCCFFDFDFAHHHGGGHF@CGG@GH64<;9>?5<@5?C7?BCCC8@@BD<
@4279313/1
caccagtggtcttcttgaacttcttcaattgacgcaagaagtaccagaaa
+4279313/1
CCCFFFFFHHHHHJJJJJJJJJJJJJJJJJJJJJJJJJJJJFHIJJJJJJ
@2214913/1
ccctcagcgacatgtaagagttcaatggggaagtaaatgcatctgtcctt
+2214913/1
@@@DFFFFFHFFHJFGHGIJ<FHGJIJIJJJIGBGHIIIIIJJJJIIIJI
@1685761/1
gcacgcgcttgggcagagggaatctgattgtgctgttgtggaactgcttc
+1685761/1
CCCFFFFFHHHHHJJJIIIJHIIIJJJJJJJJJJJJJIJJIJJJJJJJJJ
@4279577/1
gaggtctcggggatcgaggacgccatgtcgttgctccacgtgcctatttc
+4279577/1
CCCFFFFFHHDAAHIGGGAGHIIGGIGBFHDHGGHIJJJH@GGJJIHHHG
@4279754/1
ctgttgtggaactgcttcacctgtggccggcggcacgcagacgccttgat
+4279754/1
CCCFFFEFHHHHHJJJJJJJJJJJJJJJJJJJJJJHHFFFDEDDDDDDDD
@2700745/1
ggtggtgcacgcgcttgggcagagggaatctgattgtgctgttgtggaac
+2700745/1
@C@FFDDFHHHHHJJJJJJJIJJJJJIIJJJJIJJJIIIJIGIIFHIJIJ
@7321474/1
gctgcaaacctattttagtagaaagttttccacaagaacttcacgtcaag
+7321474/1
CCCFFFFFHHHHHJJJJJIJJJJJJHJJJJJJJJJJJJJJJJJJJIJJJJ
@1686818/1
gggctctgtgcctggctcccatgtcacggtagcactgagtgacggcacct
+1686818/1
CCCFFFFFHHHHHJJJJJJJJJJJJJJJJGHJJJJJJJJHIJJJIJJJJJ
@2701642/1
gaggaggcttgggctcgctctccgaagggagcttgcggccgatgacctca
+2701642/1
@CCFFFFFHHFFHJIIJJJJJJJIIJJJJIJIIJJJJJJJHFFDEEEEDC
@5799104/1
gtgctgggcctcttgtatgcgaagg
+5799104/1
1:?1?2=BFDF?F:CFCEB>GFIIB
@7844734/1
gtggaactgcttcacctgtggccggcggcacgcagacgccttgatgacct
+7844734/1
11:BD?DD8FDFD9?EEE?:CGCE8GFI8;<ABEEBDDCC=>BABBDB>:
@5799291/1
atacataataaaattagaggaagtaggtgctgggcctcttgtatgcgaag
+5799291/1
CCCFFFFFHGGHHJJFJJJJGGIGHJIHIIIJJJIGJJJJEFHHIIJEHI
@7845056/1
gctcgaataggaagtaatggaattttttgaccaactggaacatagcagcg
+7845056/1
@@@BDDDDFFF4<AA<CGHIFCHFIHFIICGIIIIIIIIIIIFIIFEFEF
@7322029/1
gacgcaagaagtaccagaaacgggacttagccacaatctggtctggagag
+7322029/1
@??D???D?A:<C??B:E@CGBF<CGGBGI>GGGGGHDGHE?BFDBDD;;
@3746657/1
acggcacctccgacactgaggtcacggtactcgcggtacatgttgtgtac
+3746657/1
CCCFFFFFHHHHHJJJJIJJJHIJJJJFHHGIGIIJAFHIJJGIIHHCHH
@7322188/1
tttagcgccattttggccgcagctcgcttggcttgagatttgttgcgacc
+7322188/1
CC@FFFFFHHHHGJJJJIJJJIJIJGIGIJJGGJJGIGEGIGIHIJGHHF
@1687586/1
agacaaacagacaaaaaaaaagttaatta
+1687586/1
@?@DD>;DFF>AD;E:38?CFFGH<DGGG
@2215509/1
cgggctctgtgcctggctcccatgtcacggtagcactgagtgacggcacc
+2215509/1
@@@DBDDDHHDFH<EFHAGEAGGHIDEH<ECCCEDFGHHCDD@FHBBAGF
@6800688/1
gtaggtgctgggcctcttgtatgcgaaggtgttgaggcgcttgtggtggt
+6800688/1
@@@FFBDDHDBHDHJJJJIHIJJJJBHHICGFGHGIJJJJIIJGGIFGIE
@2215772/1
ggagtgagcacgggctctgtgcctggctcccatgtcacggtagcactgag
+2215772/1
BB<DDDFFHHHHHJJJJJJJIJJJJIJJFJJIEIIIGIIJFHIIGIGGCH
@5287802/1
tttttaaactcatattttcatggtaccaagttatgaatttttcaaatcgc
+5287802/1
@@@FABD?FFHFH?EHGIGGGGE@HHGCHG?CHHIGIIIGIIGDGDHDBF
@1153337/1
gttggaatgattctggtgggttgtcctgcagagcttgccacatcttgtaa
+1153337/1
CBCFFFFFHHHHHJJJGHJJGIIHIJJJJJJJJJJJJJJJJJJJJJJJJJ
@1688178/1
acggtagcactgagtgacggcacctccgacactgaggtcacggtactcgc
+1688178/1
@@@FDFDEHHHGBGAEEHIEEG<GFHBGHIGIIGIIIHIIIIIGHIGGIG
@1688256/1
gtccttttgaggatctcaatccgatcgttgtattcagctggtggagc
+1688256/1
CCCFFFFFHHHHHJJJJJJJIJJJJJJJJJJJJJJJJJJJJGHJHJI
@138633/1
ggcgcttgtggtggtgcacgcgcttgggcagagggaatctgattgtgctg
+138633/1
B@@FFFFACFHHHJGHIJJIIIJJJJJJJJJIJJJFIJJJJJJIJHIIIG
@1688651/1
ataaggattaaaaataaacttaaagattattaataagaaaaaaataatgc
+1688651/1
CCCFFFFFHHHHHJJJJJJJJJJJJHJJIJJJJJJJJJJJIJJJJJJJJI
@1688963/1
aggaagtaggtgctgggcctcttgtatgcgaaggtgttgaggcgcttgtg
+1688963/1
CCCFFFFFHHHHHJJJJIJJJJJJJJJJJJIJJJFGHHIIJJJJJIJJIJ
@2216841/1
atacataataaaattagaggaagtaggtgctgggcctcttgtatgcgaag
+2216841/1
CCCFFFFFHHGHGJJJJJJJIJJIIJJHHIJJJJIIJJJJJHIJJJJJGI
@5289061/1
gtgctgggcctcttgtatgcgaaggtgttgaggcgcttgtggtggtgcac
+5289061/1
CBCFFFFFHHHHHJJIJJJJJIIJJEGHHIIJJJJJJJJHIJGIIIIIIJ
@3227576/1
gttacattgctcacgtacagctaagttattagcgatattataattatct
+3227576/1
@@?BDFFFGDBFHIIIIIIF<FEHG<AEFFHGIGIGGGFGHH9BGDGII
@1154823/1
cctctatactttgcattaaaataatgcccattttcacaggcaagggatcc
+1154823/1
CCCFFFFFHDHHHIIJJJJGIJJIJIIJJJJJJIIJJIJIJJIIJGJJJJ
@5289437/1
ggacttaatacaaggaaactgtttagactggttacattgctcacgtacag
+5289437/1
CCCFFFFFHHHHHJJJJJJJJJJJJJJJIJJHIJJJJJJJJJJJJIJJJJ
@4758824/1
gatggagtgagcacgggctctgtgcctggctcccatgtcacggtagcact
+4758824/1
CCCFFFFDHHHHHJJJJJJJJJJJJJJJJJJJJJJJJJJIJJJHGIIJJJ
@7324430/1
ctgtgatctgtttcttggcatctatagatgtcggtggcgcacagggcacg
+7324430/1
@@<AD??DFFADAGCEEHGGHGEEGIC<H99C;F?1C9?:@DG>AFF@F:
@1155193/1
gcaagaagtaccagaaacgggacttagccacaatctggtctggagagaag
+1155193/1
@C@DDEFFHHHGHIIJGIIJIEHIJIEEGGIJJJJJJJGGHGIHEBGFHH
@7847507/1
ggcctcttgtatgcgaaggtgttgaggcgcttgtggtggtgcacgcgctt
+7847507/1
CCCFFFFFHHHHHJJHIHJAFHHIJJJJJJJJIHJIIGHFHFGIIIHHFD
@1689949/1
cttctggcacatcaggagaagttggctcctcaacagacacagagctctgt
+1689949/1
@@CFFDDAHBHDDGGIHHEHIIIICHHI8CG@FGIIDHGCHIEHIJJBE?
@7848033/1
ctcatcttgtatagaggaggcttgggctcgctctccgaagggagcttgcg
+7848033/1
CCCFFFFDHHFHHIGIIJJIGEHGEHGGIIJJIIJJJDHGIIGIIGHIGB
@7325228/1
ggatagctggacaaggcactggcaacgaccaatcatggacttttcttcaa
+7325228/1
@@@DDDDDF;:AFI;;AEFBB;FFDF?;F@H8DHGHCHBBDFAFF?BC=F
@7325236/1
atgaaacaaacactaaatgtaaatttaagcatcccacaatatattcgtga
+7325236/1
@CCDFFFFHHHHHIJIIIIFHIGIIJIJJJJJJIIIGIJJJJGIJJJHHF
@1156022/1
cgctcatcgggaggtgtggcagcctccttgaccattttagatatttgttg
+1156022/1
<?=DADBDB:DCABG<AD1CF<1CFFF>?4?FEEFFIF<?D@FIE<BBDF
@3748290/1
ggcgcttgtggtggtgcacgcgcttgggcagagggaatctgattgtgctg
+3748290/1
CC@FFFFFHHHHGJIIJGJJJJJJJIJJIJJJJJJJIJJJJIJIJIIJJH
@1156256/1
gccagccttaacgtacgattccaacgccccctggcgtaaaataacgtcaa
+1156256/1
@@@DDBDDFHFFDIABG@@EE4FDEEAHGEFHBBEGIGGGHGGDD=CG?B
@7848451/1
gataaagataagtataggctcaaaacctaacgacatcaatcaccagctta
+7848451/1
CCCFFFFFHHHHHJIJJJJJJJJJJJJJJJJJJJJJJJJJJJIJJJJJJJ
@2218554/1
aaacgctattaattcattagcgaaaaacttatttttcacttttaaaaata
+2218554/1
CCCFFFFF:FHBHBHIGGIIIIGHIGIIGGIIIIGIGIIIIIIGIIIIII
@1156666/1
ccctaagtgagtatacatctattaaattcaaacgcagagctcattatgtt
+1156666/1
CCCFFFFDHFHDHIIJJJJJJJJJJIJJJJJJJJJJJIJJJJIJJJJIIG
@7325928/1
ggagtgagcacgggctctgtgcctggctcccatgtcacggtagcactgag
+7325928/1
BCCFFFFFHHHHHJJJJJJJJJJJJJJJJJJJJJJJJJJJHIJJJJJJJJ
@7326003/1
cggtacctggttaaatagtttatttcgtgtttttgtcacatatttgtgtc
+7326003/1
BCCDDFFFHHHHHJJJIJJJJJJJIJJIHIJJJJIIJIIJJJJIJJIIII
@7848875/1
gcctccttgatgcattgcgtcagaatgcccacctcacgttccgccaattg
+7848875/1
;?@BDDDDB?AAFDGHGGH?@F@HH<9?G9?8:FHEIEHHGIBH@AA8=;
@2702754/1
cttagcttcgggttggacgaccaaaactgatataagtaaatctggatttt
+2702754/1
CCCFFFFFHHHHHIJJJJJJJJJJJJJJJIJJJJJJHIJJJJJJJJJJJJ
@1157191/1
ctttcgcgaaatattccgcgacagatgtctttctagtgcgtccgtctgat
+1157191/1
@@@D?BDDFHADBBADBE:F@DGA??FHIHIICFAF8==AGA<AHD@DE@
@7326689/1
ccctaagtgagtatacatctattaaattcaaacgcagagctcattatgtt
+7326689/1
CCCFFFFAFFHFHIHJJJJJJJJJJJJJJJJJIJJJJJJJJJJJJJJJHI
@5802582/1
ctttcctaggagtgactttcccgtttccaatctccaagacaggaggctcc
+5802582/1
@@@DDBFFD?FD2<EEDFEHIIG@GHGIICIEIIBFEHGI@CCDHGGGDG
@7326736/1
gtgctgttgtggaactgcttcacctgtggccggcggcacgcagacgcctt
+7326736/1
CCCFFFFFHHHHHJJJJJJJIJJJJJJJIIJJJJJJJHGFFDDDDDDDDD
@3229264/1
cacaatctggtctggagagaagatcctcatcttgtatagaggaggcttgg
+3229264/1
@@@D:DBB?F:ABB@FE?C;EFF>H3CF<FFBBG?FEGFIIIDA@?F>@D
@6341846/1
gtgctgggcctcttgtatgcgaaggtgttgaggcgcttgtggtggtgcac
+6341846/1
CCCFFFFFHHHHHJJJJJJJJJJJJEGGIJJJJJJJJJJIJJGIJHGIJJ
@5803126/1
cttgtatgcgaaggtgttgaggcgcttgtggtggtgcacgcgcttgggca
+5803126/1
C@CFFFFFHGFFHJFHHHJJIJIJIJJJIJII?GHHIJIIJJHHFFFFED
@6342281/1
gaacttcttcaattgacgcaagaagtaccagaaacgggacttagccacaa
+6342281/1
CCCFFFFFHHHGHJJJJJJIJJIJJFHGIGIJJJJIJJIIIJJJJJGJII
@7850231/1
ggcatctatagatgtcggtggcgcacagggcacgcttgcgcatgacatct
+7850231/1
CCCFFFFFHHHHHJGHJJHIJJJJJJJJJJJJJJJJJJJJJJJJJJJJHH
@1158518/1
cgcgacagatgtctttctagtgcgtccgtctgattctgtgatagtga
+1158518/1
@;?D?<<<?D<2ABFFEGCCHH@E??F@FFFF9BFGF?90BG@BFFC
@2219888/1
cttcgcaaccactaattccagtgataaattcactctagcacgtagttctc
+2219888/1
@BCFFFFFHHHHHJJJJJJJJIJJJJJJJJJJJJJJJJJJJJJIJJJJJJ
@4287279/1
ctggttcatacggcgcgcggtcgcctccttgatgcattgcgtcagaatgc
+4287279/1
B@@FFFFFHGHHHJJIJJJJIIJJJJJJIJJJGHHHHHHHFDDDDDDDDD
@7850509/1
ggcgcacagggcacgcttgcgcatgacatctatacatgccattggcgttc
+7850509/1
CCCDFFFFBHHHGIJGIIJGIGIGJIJJIGHIGIHGIJIGAFGGHIIIEG
@4287391/1
cccctgctattttttttatttttattttcaatgtacagacagcacgtttc
+4287391/1
CCCFFFFFHHHHHJJJJIJJJJJJJJJJJJJJJIJJJJJJJJJJJJIJJJ
@2704407/1
cacggtactcgcggtacatgttgtgtacacctgagcgagactcataacgc
+2704407/1
CCCFFDDFHGHFFJGGGEHIHIIFHGIJCGDHHGIIGBFAHIJGIJIIGI
@5291543/1
ctctgtgcctggctcccatgtcacggtagcactgagtgacggcacctccg
+5291543/1
CCCFFFFFHHHHGJJJJJJJIIJJJJFHIJIJJJJJFHEIJJJJIJJJJI
@1158982/1
caccacagttccagtctcaggcacattgccattagtagactgatcagccg
+1158982/1
CCCFFFFFHHHHHJFHIIJJGIIIJIJIIJIJJJIIGIGHJJJJJJIJJI
@2220447/1
cggcacctccgacactgaggtcacggtactcgcggtacatgttgtgtaca
+2220447/1
@@@ADFFFHHHHHJJJJIIIFHGIJJGIIIJGIJIFBFHIJIGEDHEEHE
@2220564/1
cacctgtggccggcggcacgcagacgccttgatgacctccactttgatga
+2220564/1
C@CFFFFFHHHHHJJJJJJJJJIJJJHHHFFFFFEEEEEDDDDDDDDDDE
@1693897/1
gtcctttatacatttcggcatggcgatcatgtcgatggcttggtttattc
+1693897/1
@@@DFDDFGB?HDBGGIJGIHIDGIEHHGCGDEH?FB?DF@GHFHIIIIF
@2705077/1
gtcacggtagcactgagtgacggcacctccgacactgaggtcacggtact
+2705077/1
@=;A?DDBD>FAFGDHG:?<HHG<BFDGGBHBBGHIIGEHIII<GGHAHC
@1694241/1
gtattcagctggtggagcagatatagcggtggaggggaacacagtttggg
+1694241/1
@?@BADFDFDHBACDEGEEHGGEG@FAEEEGE3:;<<FFDF;=C@DAF7@
@7328970/1
gccagatgccaaagttcttgatcttcactgggctcttctctgggatttcc
+7328970/1
@CCFFFFFHHHHHIHIJJJIIEIJJGIJJIGIJIJJJJJJJJJJHIHIII
@2221589/1
ccaacaaatactaataataaaaacgatagaaaacaaataaaaactatcct
+2221589/1
CCCFFFFFHGHHHJJJJJJJJJJJJIJJJJJJJJJJJJJJIJJJJJJEHI
@2221892/1
cctaaatctatggggcgggatggtcgtttgaaaaattgacggccagcctt
+2221892/1
@@@DDDDDF:DBCG=8CFFIEE7.7AEDDDC@;>.;;;@@?BB==BBBBB
@3230513/1
gtagcactgagtgacggcacctccgacactgaggtcacggtactcgcggt
+3230513/1
@@@D?DDBBFD<BAFHI6FGAGCHEGGEGFE9FGDCF?AF;C@FHGIHE5
@2222290/1
atctgtccttatttccgacccacaaacaattaagccttgggtaccgtagc
+2222290/1
@CCFFEFFGHHHHJJJIJJJJJJJJJJJJJJJJJJJJJJJJIIJJJIJJJ
@7330012/1
cttgttgttaagaggtgttacctgcaacttggccaggttagggccaacag
+7330012/1
CCCFFFFFHHHHHIJCGHIJJJJJJJJJJJJJJJJJJHIIJJJJJJJJJJ
@1160978/1
tgggtatcggccgagcgcttcggtactgttgtggaaatagtgtactataa
+1160978/1
@@@FADDFHGHHHGIJJJJGIJI=FGGIIJIAHGGJIIJJCH@CHGIJJH
@5804519/1
ccgtcttgggtgaggcataacggggtgggttttacagactagaacccacc
+5804519/1
@CCDFFFFHHFHHJJIIJIIFHIJI??GHDGIJJJIJCHIJJIJ>EGECH
@7330476/1
cgaacactattctatgcttataccattaatctccgccactatttgacgga
+7330476/1
CCCFFFFFHHHHHJJJJJJJJJJJJJJJJJJJJJJJJJJJJJJJJJJJJF
@2222756/1
cgcaagaagtaccagaaacgggacttagccacaatctggtctggagagaa
+2222756/1
CCCFFFFFHCFFHIJIIJJJJJFGIJJIIJJJJJJJIIJDHGHGCHEHIG
@7853194/1
ctctgtgatctgtttcttggcatctatagatgtcggtggcgcacagggca
+7853194/1
CCCFFFFFGHHHHJJJJJHJJJJJJJJJJJJJJIJJGIJJJJJJJJIJJJ
@3751625/1
ccccgctatgtcaagtcaagatatttgacg
+3751625/1
@;;?A?D<FFFDA?<C<C<EFD4C?EF@E:
@1161575/1
ccctcagatacaccgtcacggaatacaaatatcttcttcggcaatctgcc
+1161575/1
CCCFFFFFDHHHFHIIIJJJIGJGIJIJGIGIJIJGGIGIIIIIGIGGGG
@4288225/1
gcacagttcctcgacgagcaagtagttcttgaagcacagacacaggtgtc
+4288225/1
CCCFFFFFHHHHHIIJJJJJJJGIJIIJJJJJJJJIJJJJJJJJJJFHHI
@7853588/1
cgcagtactgtcgtttgcaaatttgtctctcaccatgctcatactatctt
+7853588/1
CCCFFFFFHHHHHHJJJJJJJJJJJJJJJJJJJJJJJJJJJJJJJJJJJJ
@7853848/1
cgttgatgtcgcaagatagtgagacattcactttttagtcataatcttca
+7853848/1
CCCFFFFFHHHFGJJJJJJHHJJJJIIIJJJIIJIJJJJJIJJIIJJJJJ
@2707668/1
cttccgtcttgggtgaggcataacggggtgggttttacagactagaaccc
+2707668/1
CCCFFFFFHHHHHFHIJIJJJJJJJJJJ?DHIDHGIJJJJJJJJJJJIHH
@6804683/1
gggcaggttgaactcacaccattcaatttaaaagaaactgggtgcgtgca
+6804683/1
CCCFFFFDHHHHHJJJJJJJJJJJJJJJJJJJJJJJJJJJJJFHIJFHIJ
@143483/1
attttactgtagacttatttataaatttcataaaatatatttatttgaat
+143483/1
@@CDFFFFFFHH?FHIEGHE<?II>EFGIDFG@C2AC9FHHIGGHIGHCG
@7854171/1
cttaattcgatgttatacatatagcatttcggatctatagaggctgtcac
+7854171/1
CCCFFFFFHHHHHJJJJJJJJJJJJJJJJJJJIJIJJJJJJJJJJJIJJJ
@661666/1
ctccaatcctttactcgaatagtcttttctaacttgaacagtgcgatgtt
+661666/1
@CCFFABB?FDDHGGHGHIEHEHHHIGGEEFEIEGHBFGHEC?GGIEB?G
@4761441/1
cggcgatttaatttttttatgtttttattatgcaattcatgtttatttca
+4761441/1
CCCFFFFFHHHHHJJJJJJJJHIJJJJJJJJJJJJJJJJJJIJJJJJJJJ
@7854587/1
cttccgtcttgggtgaggcataacggggtgggttttacagactagaaccc
+7854587/1
@@@DDFDFDFBBFEG=GGGGAGEHIEA::?GG7;;;BCHG9@CDHGDHHE
@1697416/1
cgaaggtgttgaggcgcttgtggtggtgcacgcgcttgggcagagggaat
+1697416/1
:?8=BDAD2ACDBEEIIAEB1?1:860:DB<DIDA;65@CDCD?=?<9@A
@1697482/1
gtctgtatctagctaaaagtagatgcaaatatctctgcctcagaaaaagg
+1697482/1
CCCFFFFFHHHHHJJJJJJIJJJJJJJJJJJJJJJJJJJJJJJJJJJJJJ
@2708694/1
ccttcatggccgaggttggggcggcgcgggcatgtgagtgttggtaaatc
+2708694/1
BCCFFFFFHHHHFIJFGIJJJJJJHDDDDDDDDDDDEDCCCDDDDDDDEC
@7855031/1
cgccaattcactgttcattacctgtgaaaactgcccctcagatacaccgt
+7855031/1
CCCFFFFFHHHHHJJJJJJJJJJJJJJJJJJJJJJJJJJJJJJIJJJJJI
@6805844/1
tgattctttaatttgacataacttttttatttatgaaccgattgacatg
+6805844/1
1=8BDDDDADHFH><:EFA>@EFDHHGI;CGD<FAD?B=@6???<BFG3
@2224719/1
tgttgttaagaggtgttacctgcaaattggccaggttagggccaac
+2224719/1
CC@FFDFFHHHHHEHFGIJJJJJJJJJJJIIIGIJFHIJJJJJIGG
@1697687/1
ctgctattttttttatttttattttcaatgtacagacagcacttttctac
+1697687/1
CCCFFFFFHHHHHJIJJJJJJJJJJJIJJJJJJIJJJJJJJJJJJJJJJJ
@144596/1
tcataacgcagccagatgccaaagttcttgatcttcactgggctcttctc
+144596/1
@@@DDDDDA?DAHIGGGGII@HDH?FGGGGIIGHIIGGAF@BBFDHGIII
@5294313/1
atttttccaggataaaaagtaacctattttatgtccaggataataagtta
+5294313/1
CCCFFFFFHHHHHJJJJJJIHIJJJIJJJJJJJJJJJJJJJJJJJJJJJJ
@7332693/1
atcttgtatagaggaggcttgggctcgctctccgaagggagcttgcggcc
+7332693/1
@@@FFDDDHHHFHIGIJJJJHGIIDHIGIEHJHGGGIHGHIIIHIGHHFF
@1163813/1
gtttgtctgttcgtctgtgcgcgctaatctcagaaacggctgatccgagt
+1163813/1
CCCFFFFFHHHHHGIJJGIIJJJJJJJJJJJJJJJJJJJJJJJJJJJHI?
@7333504/1
ctgaggtcacggtactcgcggtacatgttgtgtacacctgagcgagactc
+7333504/1
CCCFFFFFHHHHHJJJJJJJJHHIJJJJJJJJJJJGHIJJJJJJJJJJJJ
@2225691/1
cctaggagtgactttcccgtttccaatctccaagacaggaggctccagta
+2225691/1
@?@D?DDDFFDFDEE?@<C3AF?CHEH@HAHEEE@GEEB@:@0B;?9909
@3752654/1
gctgtctgtacattgaaaataaaaataaaaaaaaatagcaggggttattg
+3752654/1
CCCFFFFFHHHHHJJJJJJJJJJJJJJJJJJJJJJGGGHEHIJJFHGHIG
@2225730/1
cttgggaagcctttgtgcgccacatcaatgttgataaaggctttattggt
+2225730/1
?@@FFFFDHFHHHIGHIIGDEGIIIEGEHHBFGHIGCEHIIJJJIGGBF?
@3752813/1
gaggaagtaggtgctgggcctcttgtatgcgaaggtgttgaggcgcttgt
+3752813/1
@@@FDFFFHHGADGHBEEGHIGHIJHHHIGIGBHI:?:BHDGHJJGGII=
@7856558/1
gcactgagtgacggcacctccgacactgaggtcacggtactcgcggtaca
+7856558/1
CCCFFFFFDHFHAGIJJJJJJJJJJJJJJJJIIJJJJJIJIJJJJHHFFF
@5806494/1
gttgaggcgcttgtggtggtgcacgcgcttgggcagagggaatctgattg
+5806494/1
@@@DDD<D?@DFAHGGHIA:?:??8D??FABCFA;@GG<@EHEE?B;@B@
@4289505/1
gtcttcttgaacttcttcaattgacgcaagaagtaccagaaacgggactt
+4289505/1
CCCFFFFFHHHHHJJJJJJJJJJJJJJJJJJJJHIJJIJJJJJIJJIIJI
@1165108/1
gcctcttgtatgcgaaggtgttgaggcgcttgtggtggtgcacgcgcttg
+1165108/1
CCCFFFFFHHHHHJJIIJHGHHJIJJJJJJJJIJJJJIIIJJJJJJHFFD
@3753861/1
ggggagggtcattcaatgtctccttccgtcttgggtgaggcataacgggg
+3753861/1
@CCDFDDFHHHGHIIIJJJJIIEFHHJGGGHIJDDHHJGIGHIICHGIBH
@5807040/1
caggggttattgttatgtcgatgtcgaacccaaaaatgtaattaactttt
+5807040/1
@CCDFFFFHHHHHIJIJHGIBHIGGHGIJIIIJJJJIIDIEIIJJGIIII
@1165542/1
gtcgaacactattctatgcttataccattaatctccgccactatttgacg
+1165542/1
CC@FFDDFHHHHHJJJJJHIJJJJJJJJJJJJJJJIJIJIIJGHIJJIIJ
@6806504/1
aggaagtaggtgctgggcctcttgtatgcgaaggtgttgaggcgcttgtg
+6806504/1
@@CDDEDFHGDFHJIBGHGEHIJJHGHIJJE?DG:BFHIJEGEHGGHH@A
@7335136/1
ctctatactttgcattaaaataatgcccattttcacaggcaagggatcct
+7335136/1
CCCFFFFFHHGHHJJJJJJJJJJJIJJJJJJJJJJJJJJJJJJJJJJJJJ
@2711113/1
ctggagagaagatcctcatcttgtatagaggaggcttgggctcgctctcc
+2711113/1
CCCFFFFFHHHHHJJJJJJJJJJHGJJJJJJIJJJJJHHJJJIJJIJIJJ
@5295521/1
ctctttctttggagtttgtatacttaattcgatgttatacatatagcatt
+5295521/1
CCCFFFFFHHHHHJHIJJGJJJJJJJJJJJJIJJJJJJJJJJJJJJIJJJ
@663424/1
agacaaacagacaaacagacaaacagacaaacagacaaacagacaaacag
+663424/1
CCCFFFFFHHHHHJJJIJJJJJJJJJJJJJJJJJJIJJJJJJJJJJJJJG
@1166176/1
ctcttgggaactgcacaccaatcaggaatattggacggatctgcttttcg
+1166176/1
CCCFFFFFHHHHHJJJJJJJJJJJJJIJJJJJJJJJJJIJJJJJJJJJJJ
@7858195/1
cttggcgataaatattgcacatctacctttggaaagatactgtcgaccaa
+7858195/1
CCCFFFFFGHHGHJJJJJIJJJJJIJJJJJJJIJJJJJJJJJJJJJJJJJ
@7858312/1
cctcatcttgtatagaggaggcttgggctcgctctccgaagggagcttgc
+7858312/1
CCCFFFFFHHHHHIJJJJIJIIIJHHIGGIIIIJJEIJHIIGJEEAHIEC
@7336037/1
ccgattgacatgaaacaaacactaaatgtaaatttaagcatcccacaata
+7336037/1
@@@FDDBDHDDFHJBHIGIJIIJJJIGJDHIBA<?FHDHICIIIHEGI>F
@5295924/1
gtagcgcgtcggacgagccgtgccttttattgcttggtgagacacg
+5295924/1
@B@FFFFFHHHHHJIJJIJJJJJJJJJJJJJJJJJHHEHFFFFFED
@146015/1
cggcacctccgacactgaggtcacggtactcgcggtacatgttgtgtaca
+146015/1
@@CFFFFFHHHHHJJJJJJIHIIJJJHIJJJJJJJHHIIJJIIIIJHHHH
@7336117/1
ctggagagaagatcctcatcttgtatagaggaggcttgggctcgctctcc
+7336117/1
CCCFFFFFHHHHHJJJJJJJJJJHJJJJJJJJJJJJJGIIJJJJJJJIJJ
@4762605/1
cccgtttccaatctccaagacaggaggctccagtactttagctttgacag
+4762605/1
CCCFFFFFHHHHHJJJJJJJJJJIJJJJJJJJJIJJJJJJJJJJJJJJJJ
@5295997/1
gggcacgcttgcgcatgacatctatacatgccattggcgttcaaaaggtt
+5295997/1
CCCFFFFFHHHHHJJJJJJJJJJJJJJJJJIJJJJJJJJIJJJIJJJJHI
@7858574/1
gccagatgccaaagttcttgatcttcactgggctcttctctgggatttcc
+7858574/1
CCCFFFFFGHHDHIEDGIIIIIIIJGJHGC?CDFGIGGHGIG>F>EGEFH
@7858618/1
ctgctatttattttttctatattttcaatgaacagaattgacccttctac
+7858618/1
CCCFFFFFHFHHHJGJJJJJHHIIJJJFIIIEHGHEFHIIIGEGIIJJIH
@4762719/1
cgtgaaagtaatgatttaatgtgtttattttgtttttctctgtgatctgt
+4762719/1
@CBFFFFFFFGHHIJJJIJJJHJJJJIJJJJJHIJJJJJJJJIJJJJJJI
@1166811/1
gggggagggtcattcaatgtctccttccgtcttgggtgaggcataacggg
+1166811/1
CCCFFFFFHFHHHJJJJJJIJJJJJJJJJIJJJJJJFHIJJJJJJJJJJI
@664055/1
gtgtacacctgagcgagactcataacgcagccagatgccaaagttcttga
+664055/1
BBCFFFBBCFHHGIIGIGIIIJJJJIJJJJJJJJJJJJJIGHGDCHGGFF
@6807821/1
ttctacttctgcttctggcacatccggagaagttggctcctcaacagaca
+6807821/1
CCCFFFFFHHHHHJJJIJIJJJJJJJJJIJJJ@GHJJJIJJJIJIIIIIE
@7858869/1
gtctgtagtggtcctgctgtttcgtatattctaaattggtttcgttgtat
+7858869/1
CCCFFFFFHGFHHIJJIJJHGHJIJJIJJIIIIGJJIJJFGHIIJJGGHI
@1167006/1
gtcttcaccgctgtaaccaccaacagtgacagcacagcgttgttcgatta
+1167006/1
@@@DDDDDCF?FACEBFB??FFHIGIFBEB??DHEH?GIB?F?B<B8=FH
@664296/1
gcactgagtgacggcacctccgacactgaggtcacggtactcgcggtaca
+664296/1
CCCFFFFFFHHHHJJIJJJJJJJJJJJJJJJHIJJJIHGIJIJJJHHFFF
@7336650/1
gccagccttaacgtacgactccaacgccccctggcgtaaaataacgtcaa
+7336650/1
@C@FFFFFGHHHHGGIJJJJJGHJJIGHJJJIGIIIFBHGICEHGGAEHF
@6808075/1
atgtcacggtagcactgagtgacggcacctccgacactgaggtcacggta
+6808075/1
?@@BDDBDAFDFDGGHGI@C<<AFBAFHHGEGDAGGEGECBB8@=CAGDH
@6808207/1
cggcaaggcccataataattaaggagatccctctattgagctactgctgt
+6808207/1
@CCFDF@AFFHHH@AGHIIIGHIIEC?E@@FEC@FHCD>FEGIGII@FHH
@1167210/1
gcaacatcttctttggtttgtcaggggtaatgctaacgtcatagcgataa
+1167210/1
@@@DBDADFFHH?FHE<BFDGEGBEE:?EFG>GHHIG=FG1BF4BFBDG@
@2228435/1
gtcacggtagcactgagtgacggcacctccgaca
+2228435/1
???DDDD2AD<AD@C<:2A<ACF:EIADDDDIID
@1167260/1
gtcctttctaaggttctaactatatctgtaccaaatttcaaccaaatccg
+1167260/1
CCCFFFFFHHHHHHIJJJJJJJJJJJJJJJJJJJJIJJJJJJJJJJJJJJ
@5296770/1
gtctattatagtttcaaaaaaactgtttcacataaataggtgagaagtgt
+5296770/1
CCCFFFFFHHHHHJJJJJJJJJJJJJJJJJJJIHJJIIJJHIJJJJJIJG
@3234235/1
gtggattttaatgttattattacagcatacataataaaattagaggaagt
+3234235/1
@BBFFFFFHHHHHIIJJJJJJIJJJJJJIJJJIJJIJJJIJJJJJJIIJD
@1167702/1
cgctaatctcagaaacggctgatccgatttggatgcggttttcacgaata
+1167702/1
CCCFFFFFHHHHHJJJJJJJJJJJJJHIIJJIHIJJJJHIIJJJJJIIGH
@6344883/1
ctgtttcttggcatctatagatgtcggtggcgcacagggcacgcttgcgc
+6344883/1
BCCFFFFFHHHHHJJJIJJJJJJJJJJFGIIJJJJJJJJJJJJJIJJJJG
@2713080/1
ggtgtcttcaacggaagagattccatttcccgtttagcagcttcatccag
+2713080/1
@@?DDEDDFHHHAEHGGDGGIJJJJJEGHIIGHIGIJIIIJJIJIIIGGI
@2713084/1
ggcctcttgtatgcgaaggtgttgaggcgcttgtggtggtgcacgcgctt
+2713084/1
@BCFFFFFHFFHHJJHGGIAFHIIIJJIJIHJIGEHIHHJIHHJJJHGFD
@2713483/1
gtcctttatacatttcggcatggcgatcatgtcgatggcttggtttattc
+2713483/1
BBCFFFFFHGGFHJJJJIIJJJJIHGIGHIIIJIGHIIGIJIIGHIGGIF
@6808326/1
tgtttcatgtcaatcggttcataaataaaaaagttatgtcaaattaa
+6808326/1
CC@FFFFFHHHHHJJJJIJJJJJIJJJIJJJJJGGIJIIIJJJJJJJ
@2713681/1
gtgtagtgcctgtagtatagactgggaagctcgctgcttggccatcttct
+2713681/1
@@@DDDDD<DH?FBD?AFHIBHHIGHCFE3AEHDHGGIGBHEC@DG@FBF
@1168542/1
gtagcactgagtgacggcacctccgacactgaggtcacggtactcgcggt
+1168542/1
CCCFFFFFHHHHHJJIJJJJJJJJJJJJJJJJJJIJJJJJHIIJJJJHF@
@1168624/1
cgcagccagatgccaaagttcttgatcttcactgggctcttctctgggat
+1168624/1
CCCFFFFFHHHHHJJJJJIJJJJJJJJJJJJJJJJJJJJJJJJJJJJJJJ
@2229847/1
gctacacttcttgacatagtactcttccctcgtgttcttcaatgggttca
+2229847/1
CCCFFFFFHHHHHJJGIIBHGIHJJJIHIJGHEGFFFHGJJIJJJJDGHI
@4763078/1
cgccaatggcatgaatagatgtcatgcgcaagcgtgccctgtgcgccacc
+4763078/1
CCCFFFFFHHHHHJJJJJJJJJJJJJJJJJJJJJJJJJJJJJJJJJJJJJ
@6808935/1
cgtgacgtcagcccctacgatcatcactgtcgtgtcctttatacatttcg
+6808935/1
CCCFFFFFHHHHGJJJIJIJJJJIJJJJJIIJHIIJJJJJJJIJJJJJJI
@147155/1
gtggtgcacgcgcttgggcagagggaatctgattgtgctgttgtggaact
+147155/1
BCCFDDFFHGHHHJJJIJJJJHIIJGJJJJJJJIJHIJJJJJJGHIGIIJ
@7339163/1
ctggcatacaaggcaaagcaccgacgacgacactgtacagttagaaatgt
+7339163/1
@@@DDDDDFFFFDEFGII9:FFGE8?:@G@FFFFFIEFCECCEDEIFFEE
@1703525/1
cgcaagaagtaccagaaacgggacttagccacaatctggtctggagagaa
+1703525/1
@@@FDFDEHFFFDIJGHGGIJIIIJIJJI>GGGIIIJJJ?FGIGEDFHEC
@4763507/1
gttttttaaactcatattttcatggtaccaagttatgaatttttcaaatc
+4763507/1
CCCFDDFFDHDFFIJHGJIJJFIJIEHGGDCAEFIIJFICIGHIEHGEG@
@1703554/1
ccgcgactccgtccgcgcggatgtcggtcttcgcgtggaagttttatttc
+1703554/1
CC@FFFFFHHHFHIJJJJIJJJJJJJJGHHHHHFDCDDDDDCDEDDDDED
@665097/1
gtgcattattacattttttataaacggtacatctagagtataaaaaactg
+665097/1
CCCFFFFFHHFFHGIIJJJJJJIIIGGEFHIIIIJIGGHHGIJIJJJIHI
@147639/1
gttttagaaaaccaaactcctcgggattcgtatctttcacatcttttaaa
+147639/1
CCCFFFFFHHHHHJJJJJJJJJJJJJJJJJIJJIJJJJJJJJJJJJJJJJ
@2230840/1
tcaggacctgcaccatgcaccgccatgccatgtaccacgcctgggatgcc
+2230840/1
@@@DDDD:C:DFH@GHFGBHEE<@FEF9DFGD?FFDBGGGFGE?DHG?HI
@4763901/1
agccagatgccaaagttcttgatcttcactgggctcttctctgggatttc
+4763901/1
CCCFFFFFHHHHHJJGHJJJJJJJJJJJIJIIJJJJJJJJJJJJJIJJJJ
@7861840/1
caaatttcaaccaaatccgtcaaatagttgcggagattaatggtataagc
+7861840/1
BBCFFFFFHHHHHGHIJIJIIJJJJJJGJJJJJHIHIJJJJJJHIJJJJJ
@7861923/1
catcgttctcagcatggtaagaaggtggcggccagaatctagacatgcac
+7861923/1
CCCFFFFFHHHHHJJJJGJIJJJJJFHIIJIIIJJJIJJJJJIJJJJJJJ
@1170102/1
gtgacggtgcctctgtaggagtttcgggctcgggtttactagcctcctcc
+1170102/1
@@@FFFDDHHHHGJJIJJJJJGHJJJIIIIIJJI8DGABGIGHGEHIGGH
@1704140/1
ctgagcgagactcataacgcagccagatgccaaagttcttgatcttcact
+1704140/1
?@@DBBDDDHHFHIDHFHGGEH@FCD81:BFEACFDAHEGHGHCBEFEFC
@665838/1
gcacgcttgcgcatgacatctatacatgccattggcgttcaaaaggttaa
+665838/1
CCCFFFFFHHHHHJJJJJJJJJJJJJJIIJJJJJJJJJJJJJJJJJHIJI
@7340175/1
cagggatcttgccgtcattgcagacggtgtggtagcgggtcggacgagcc
+7340175/1
CCCFFFFFHHHHHJIJJJJJJJJJJJJFHGHIGIIJJJJHIIJHHFDDDD
@5299463/1
gtgcctggctcccatgtcacggtagcactgagtgacggcacctccgacac
+5299463/1
CCCFFFFFHHHHHJJJJJJJJJGIJJJJJJJJGIJJJGHGJJJJJJJJJJ
@5299595/1
ccggtaagtttgtcaagaagagccttagctgcggaatgcttagcttcctt
+5299595/1
@@@FDFDFHHHHHIEHCHHGIIDGHIJIGIHCFAAFGEIIIGGHIGHIID
@7340678/1
gcaggttgaactcacaccattcaatttaaaagaaactgggtgcgtgcagg
+7340678/1
C@CFFDEFFHFHHIIGIGIJIIJGGGIIJJJGIIIJIIIJ?GGHFGGHII
@3756312/1
cagcatacataataaaattagaggaagtaggtgctgggcctcttgtatgc
+3756312/1
CCCFFFFFHHHGHJIJJJJJJJJJJJJGHIJHHHJJJJJJJJJJJJJJJJ
@4292728/1
gcgcacagggcacgcttgcgcatgacatctatacatgccattggcgttca
+4292728/1
CCCFFFFFHHHHHJJIJJJIJJJJJJJJJJJJJJJIIIJJJJJIJJHIJJ
@1170949/1
cgcgagatcgggaactatgtggttaaaaccaaaaatttgccggaagtcac
+1170949/1
@@@DDADDBHFF?HBFGIIFHIIGGEA@GDFHICHHDHI9DGIGIIA=EE
@3756769/1
acacaaagtttcagcttaaaatacgtttaaaaaaaattggtaccaaatac
+3756769/1
@@@FFFFECFFBFEHIJJGBFHIHIFFHICHGDHIGIIIEBBFEHHIHFG
@7341197/1
cttcaccttatgatagtcatcgcggcctctagccgatacgattatga
+7341197/1
CCCFFFFFHHHHHJJJIJJJJJJJJJJJJJJJJJJJJJJJIJJJJJJ
@7863401/1
gcgcaggaaggcgtcaatatttttttaaatcaaagacgtaatttgtatga
+7863401/1
@@CFFFFAHHHGHHGHIGHIGHHGIICHEGEHIJGFFGBFC@@AFFHGIE
@666312/1
cagcgaaatagtcacaaccacgttggttatcaagtggcttggtaggatcc
+666312/1
@@CFFFFFHHHHHJJJJIJJJJIJJIHIJJJJJJGHIGIG@F?FDHEEGI
@2716450/1
gcaagaagtaccagaaacgggacttagccacaatctggtctggagagaag
+2716450/1
CCCFFFFFHDHDHHGIIJJGIFGHJJJJJIIJJJJJJJDGIIJGIGIHIH
@6810712/1
gtcacttgccgatggtagaataaggattaaaaataaacttaaagattatt
+6810712/1
@CCFFFFFHGHDHIJFGIJJJJIJJGGIIJJJJJJJJJJJJJJJCHI>FI
@2233039/1
gtcgatatgtggatgtagctgccattatgtagactgttgtgttgaccaat
+2233039/1
CCCFFFFFHFHHHJJJJJJJJJJJJJJJJIJJJJJJIJJJJJJJJJJJJJ
@5301157/1
gaggcgcttgtggtggtgcacgcgcttgggcagagggaatctgattgtgc
+5301157/1
B@BFFFFFGHHHHIGIGIIJJJJJJJIJJJJIJJJJJJJHHHHHHFFFFF
@149017/1
gtttattttgtttttctctgtgatctgtttcttggcatctatagatgtcg
+149017/1
@??D?DDDHAHDA@GHHG>DIIEBA@HFF9@H@AE>CFHGIGIC>DGFDH
@1172151/1
ctgctatttattttttctatattttcaatgaacagaattgacccttctac
+1172151/1
CCCFFFFFHHHHHIJJJJJJIJJJJIIJJJIGIIIHJIJJJJJJJJJJJI
@149131/1
cgcaagaagtaccagaaacgggacttagccacaatctggtctggagagaa
+149131/1
CCCFFFFFHHHHHJJJJJJJJJJJJJJJJJJJJJJJJJJGIIJJIJGIJJ
@7864498/1
tcgcacttctttgttttatttaaaaagcttaagttgaattctacaaatgc
+7864498/1
8?@DBDD??:DAFCA?EBHFHI<CF3@;EF@>FFEEB?DFFFFFCF<:D?
@7864500/1
gtcacggtagcactgagtgacggcacctccgacactgaggtcacggtact
+7864500/1
@@CFFFF?FFDFFBHGIAFFHIIGIIIIGGEIGGEHIIHIHEGEHGHCHG
@5301426/1
ggcgcttgtggtggtgcacgcgcttgggcagagggaatctgattgtgctg
+5301426/1
CCCFFFFFHHHFFGEHIIJJJJJJJJJJJIJJJJIIJJJJJIJJJIJJJH
@2717406/1
gtgtcgacggcgatgagagcccacgatgtaagtgcttcgggcttcaacag
+2717406/1
B@@DDFFFHHHHHJJIHIJJJJJJIJJJJJJJIJJJJJJJHHFFFFEEEE
@4765624/1
ccaacaaataaactttttaatagacaaatacaacgaaaccaatttagaat
+4765624/1
=@@DAD?DBFHDHIIFHIGABHGBHGIIGB?CEBF@F??D;FD?BCEGEB
@2717823/1
ctgcaacttggccaggttagggccaacagattgtttgagatgtttgtgaa
+2717823/1
?@<1D?DDDAFBFGB;E:E9:B?F@F@1??CFEFAEBF=8:B?BFE?D<?
@2717826/1
gccagccttaacgtacgactccaacgccccctggcgtaaaataacgtcaa
+2717826/1
B@BFFFFFHGFFHFGGHGGGGIGIIJGIGIJIIIJIGGGIIJIGGEACAB
@1706823/1
cgtttctgagattagcgcgcacagacgaacagacaaacagacaaacagac
+1706823/1
@@@DDDFFHAHFFHGIGGHIGIBHIIIIEHIIHIIGGHGG@DEGGHHHDH
@1173000/1
ctgtgatctgtttcttggcatctatagatgtcggtggcgcacagggcacg
+1173000/1
CCCFFFFFHHHHHJJJIJJJJJJJJJJIJJIJJJGIJIJJJJJJJJJJJI
@1173002/1
ggcgcttgtggtggtgcacgctcttgggcagagggaatctgattgtgctg
+1173002/1
CCCFFFFFHHHHHJIJJIJJJJJJJJJJJJJJJJJJJJJJJJJJJIJJJJ
@2234357/1
gggctatgccatttatcctcgcacg
+2234357/1
@@@AD>DDF??F<EHBFEHHIFE<@
@4293744/1
gtaggtaggtgtagggtaagacacggatcgcatacaccgtgaatataagt
+4293744/1
CBCFFDDFHFHHHJJJEGIJJJIJJJJJJJJJJJJJJJJHIIIJJJJIJC
@1173241/1
tgccaattcactgttcattacctgtgaaaactgcccctcagatacaccgt
+1173241/1
@C@FFFFDDHHBFEGDGIIIEGHGIIHEGIIEHBHIIFBHIEBFGHGIGF
@1707227/1
gccaggccggggaacatgcggaacaaatgtatggaggacagg
+1707227/1
?@@FFFDDHFHGFGGGGGHHGGDHIJJJIIIIGGIIE=FGGI
@3237897/1
ccgataccatacaccaaaatattttttacgatttttgtctgtctgtctgt
+3237897/1
CCCFFFFFHHHHHIJJJJJJJJJJJJJJJJJJJJJJJJJJJJIIJJJJJI
@7343922/1
gccagttataaagcatagcccgaagtgctattggcacacaggcataatgc
+7343922/1
@C@FFEFFHHHGHJJJJIJJJJIIIIGIIGGIIJJJJJJGJGIIJJIJJI
@2718452/1
atacataataaaattagaggaagtaggtgctgggcctcttgtatgcgaag
+2718452/1
CCCFFFDDHHFHHJIIJIGGIGIHIHIHHIGGCGGHIIIIJIFIEHHFGG
@1707403/1
ctcttcgaagggagcttgcggccgatgacctcat
+1707403/1
@C@DFEFDHGHGFHJIJJIJIJIJHGIDGDFHBF
@5302514/1
actgcttcacctgtggccggcggcacgcagacgccttgatgacctccact
+5302514/1
@@BFDFFFHHHGHIJJJJJIJJIJIJIJIJHHHFFEDEEEDEDCDDDDDC
@7865080/1
gtgctgggcctcttgtatgcgaaggtgttgaggcgcttgtggtggtgcac
+7865080/1
CCCFFDFFFHHHHJIHGHGIIBDGHGGFHIGIGIJJIIICFDHHHEGHGE
@2718583/1
cgaccgatgccataaacagtgtgctgggcatcattcttagtgattgtaac
+2718583/1
CCCFFFFFGGGHDHGIJJGBFIIIIJBGIGIJJIIJJJIIHGCGIIFGGH
@1707556/1
gtggtgcacgcgcttgggcagagggaatctgattgtgctgttgtggaact
+1707556/1
BCCFFFFFHHHHHJJJJJJJJJJJJIJJJJJIJJJJJJJJJJJIJJJJJJ
@5302685/1
ctgtgatctgtttcttggcatctatagatgtcggtggcgcacagggcacg
+5302685/1
CCCFFFFFHHHHHJJJJJJJJJJJJJJJJJJJJJHIJJJJJJJJJJJJJJ
@3758010/1
tgttgtggaactgcttcacctgtggccggcggcacgcagacgccttgatg
+3758010/1
@@@DDDDFDBDFFIIIIIGEGE?EGHGGHHIIIDBHEEDDACDBBDDDC>
@1173716/1
cgcaagaagtaccagaaacgggacttagccacaatctggtctggagagaa
+1173716/1
@@@FFFFFG2ACFEHIJEHIIGEGGG>F?DDHGGECHEGBD>FE>>;FH>
@6811793/1
cagtggtcttcttgaacttcttcaattgacgcaagaagtaccagaaacgg
+6811793/1
CCCFFFFFHHHHHJJJJJJJJJJJJJJJJJJJJJJJJJIJJJJJJJJIJJ
@7344661/1
ggcggcgcgaagaagccaggcaccataaaatctttcctcggactaaattg
+7344661/1
CCCFFFFFHHHHHJJJJJJJJJJJJJJJJJJJJJJJJHHHHEFDEEEEED
@7865722/1
tatgcaacatcttcatcttagcgttcacattgacaaacttaggtttgctt
+7865722/1
CCCFFFFFHHHHHJJJJJJJJJJJJJJJJJJJJJJJJJJJJJJIJJJJJJ
@2235292/1
ggtacatgttgtgtacacctgagcgagactcataacgcagccagatgcca
+2235292/1
CCBFFFFFFHFHHGGJBCFGIJJJJIIJIJJJJJJHJJJIGJJJIIIIJJ
@4766005/1
tccataatcattcctggaatccgtgtcgacggcgatgagagcccacgatg
+4766005/1
CCCFFFFFHHHHHJJJJJJJJJJIIJJJJJJJJJIJJJJJJJJJJHHFFF
@2235674/1
ctttaaaaaaagctcgatctcaatttaaagataagatctgcgacctcgag
+2235674/1
CCCFFFFFHHHHHJJJIIJJJJJJJJJJJJJJJJJJIJJJIJJJJJJJJJ
@2719425/1
ggcgcttgtggtggtgcacgcgcttgggcagagggaatctgattgtgctg
+2719425/1
CCCFFFFFHHGHHHHHIJJJJJIJIIHIEIJJJJJIJIJJJJJGIEIJJH
@2235787/1
gtcagctgttccacttcatcatcagggatcttgccgtcattgcagacggt
+2235787/1
CCCFFFFFHHHFFGIJJIJJGIGIIJJHIJIIJIJIHIIJIJJJJJJFD@
@7345581/1
cttcatcttagcgttcacattgacaaacttaggtttgcttacagccattc
+7345581/1
CCCFFFFFHHGHHJJJJJIJJIIJJIIJJJJJJFHGIIJJJIJGGIJJJJ
@4766676/1
gtctgtttgtctgtttgtctgtttgtctgtttgtctgttcgtctgtgcgc
+4766676/1
@?@FDDFFGBFHFHIIGDHIIGGGICAHIHIGGFGHGCGBG@DDBDGHGI
@2236321/1
gtcggtggcgcacagggcacgcttgcgcatgacatctatacatgccattg
+2236321/1
CCCFFFFFHHHHHJJJJJJJJJJJJJJJJJJJJJJJJJJJJJJJJJJJJJ
@2236461/1
ctaggagtgactttcccgtttccaatctccaagacaggaggctccagtac
+2236461/1
@?@DDFF=DFFHHIFHJG@HHJGHHAGHHIGJHGIICGHGGGGHGBGBFF
@1175273/1
gtttagattcacaattttgtccgctggacaatgtttttttaattagtttt
+1175273/1
BCCFDDFFHHHHGIIJIJJJIJIIJIJIGIAGHHIJJJJIDBF@CEDHIH
@7346243/1
gttattgttatgtcgatgtcgaacccaaaaatgtaattaacttttttttt
+7346243/1
CCCFFFFFHHHHHJJJJJJJJJJJJJJJJJJJJIIJJJIJJJJJJJJJJH
@1175607/1
gttgtgtacacctgagcgagactcataacgcagccagatgccaaagttct
+1175607/1
@@@FFBDAHACACFGGGGIAEEHBHIEHIHIFGGIGHIIGFBFGGH@FH@
@7346439/1
ggtgggttgtcctgcagagcttgccacatcttgtaagcagcctgacgctt
+7346439/1
BCBFFFDFHHHHHJJJJJJJJJJJJJJJJJJJJJJJJJIJJJJJJJJJJJ
@5815736/1
ctaggagtgactttcccgtttccaatctccaagacaggaggctccagtac
+5815736/1
CCCFFFFDFDHHHIJJIJIJJJJJIJJIJJGIJIJIJIIJJIJIJJJJGI
@6812590/1
gtttgaaatctcggttttgcgagtacttcatattagaaatcacttctttg
+6812590/1
CBCFFFFFHHHHHJHIJJJIJHJFHIIJJJJJJJJJJIIIJIJIJJJJJI
@5815989/1
gtgctgggcctcttgtatgcgaaggtgttgaggcgcttgtggtggtgcac
+5815989/1
C@CFFFFFHGHHHJIJJIJJJGHGICFHIGGIIJJIGIJIGGIIH@EGII
@3759222/1
tgtctgtttgtctgtttgtctgtttgtctgtttgtctgtttgtctgtgtg
+3759222/1
@C@FFFDDHFFFFHGHHHIGIJHJJIJIGJIHIIGGHIGDGHGEIGFGHE
@6350401/1
gttgaggcgcttgtggtggtgcacgcgcttgggcagagggaatctgattg
+6350401/1
@@@DD>A?CFHF?BB1<EFFFGIIFIIIEG;;=FCGCGIGHEHECBCDCC
@3759338/1
agccagatgccaaagttcttgatcttcactgggctcttctctgggatttc
+3759338/1
@@7DDDDDFFFAFDGCEGIH<BHFCEHEFEHIIIIIIIIIICFCGEFIII
@2721359/1
cctcaatgctataataccaagccaaaccaagcttaaactaaataatttaa
+2721359/1
CCCFFFFFHHHHHJJJJIIJJJJJJJJJJJJJJJIJGHIJJJJJJIJJJJ
@5816641/1
cgcaatgttggagcttggtacaaagcaaaggtcgggcagttcgtcaacaa
+5816641/1
@@C=DDDFHFDFFHHGIGCHHEIGGEE@CFE?FGEGIIIHGIIHIIGIII
@7347531/1
caccagtggtcttcttgaacttcttcaattgacgcaagaagtaccagaaa
+7347531/1
CCCFFFDFHHHGHJIJJIJGGIJJIJJJIJJIJJJJIJJJJJJJJJIJII
@6350862/1
ctgctgtctgtggagctgatgcttgctgggcctcagctgttggagctggt
+6350862/1
@@@DDDDDFFFHHHIGIIAECHI@GHIIIDEGGGGHEIHHIBEGGGIII8
@7347611/1
gttcgtgtggaatagtgacttccggcaaatttttggtttcaaccacatag
+7347611/1
CCCFFFFDHHHHHJIHIJJJJJJJJJJJIJJJJJJJHIJJIJJJJJJJJJ
@6351231/1
gcctcttgtatgcgaaggtgttgaggcgcttgtggtggtgcacgcgcttg
+6351231/1
CCCFFFFFHHHHGJJJJJFGHHIJJJJJJJJJHIJIJJIHIJJJJJHFFD
@3760129/1
ctcataagaagttggttgaactggtgcaatttcttcatgtgtggtcatta
+3760129/1
CCCFFFFFHGHHHJJIIJIJJJJJHHIJIIJJJJJJIJJJJJJJJJJJJJ
@3760330/1
ccacaacagtaccgaagcgctcggccgatacccaacaaatactaataata
+3760330/1
CCCFFFFFHHHHHJJJJJJJJJJJJJJJJJJJJJJJJJJJJHHHHHHHFF
@3760354/1
ggtgctgggcctcttgtatgcgaaggtgttgaggcgcttgtggtggtgca
+3760354/1
BCBDFFFFGHHHHJJJJJJJJJJJJJCFGHIGIIJJJJJJIJJIJJEGIH
@1175703/1
tgatcaaacgctattaattcattagcgaaaaacttacttttcacttttaa
+1175703/1
@@@DDDD?D:@ADHIG<EHCHICD?EHEGIED<<G<?BBGEHCH<?DF@B
@3240047/1
cgtcaatacactggatctcctcagtaggatggcaaagagacgaagcgcgc
+3240047/1
@@@DDFDBBDDDHJEHCIGIJJJJIJBEB@BAGHFHFCE>AFBEGH>@@B
@5306605/1
gtggtgcacgcgcttgggcagagggaatctgattgtgctgttgtggaact
+5306605/1
@B@DDFFFHHHHHJJJJJJJJJJJJJJJJJJJJJJIIJJJJJJJJJJIJJ
@2722532/1
aggaaataaactttcttaaaatttcatttggtatacgcgaatttcgtttg
+2722532/1
@C@FFFFFHFHHGIIIJJJJJJJJJCJIHIJCHEGHIFGHIJJJJIJJJI
@7348672/1
ggctctgtgcctggctcccatgtcacggtagcactgagtgacggcacctc
+7348672/1
CCCFFFFFHHHHHJJJJJJJJJJJJJJJGHJJJJJJJJGIJJJJJJJJJI
@670047/1
cactcgatcactttgacagcacctaatacaccgccgcttaaaagataggt
+670047/1
@@@DDDFFGHGGFGGIII?CGGIGIGAFGHGGAGHIIJ:FDHIDCA==@8
@5307157/1
ctgtgatctgtttcttggcatctatagatgtcggtggcgcacagggcacg
+5307157/1
CCCFFFFFHHHHHIIJJJJJIJJJJJJJJJIIJJHGIJJJJJJJIJJJJJ
@1176533/1
ctgctatttattttttctatattttcaatgaacagaattgacccttctac
+1176533/1
<@@FDDDEHGHGGIJJHGIHIIJIGB>@F?EHIGGIIGHCHJ@CGEHIIC
@7349084/1
gtcacggtagcactgagtgacggcacctccgacactgaggtcacggtact
+7349084/1
CBCFFFFDHGHHHJJJJFHIJJJIJJJJJJJJJJJJJJJJHIIJJJHIHG
@3241035/1
cagatgccaaagttcttgatcttcactgggctctt
+3241035/1
1???DD;BDH;A2ACGHIBDEF@HCHE?CEHBFG<
@152543/1
gggtccgctagtttactatattttcaatattatcgacatccccttttcgc
+152543/1
@CCDFFFFHHHFHIIIJJIJIJJJJJJJJJJJJIJJJJJJJJIIIJJJGJ
@2723220/1
cccaactgtcctccggtactaacgatcaaatcgatcatgggtccataatc
+2723220/1
CCCFFFFFHHHHHJJJGHIJJJJJJJJDHHGDHHIJJJJJJHHIJJJJJI
@2723266/1
gctgggcctcttgtatgcgaaggtgttgaggcgcttgtggtggtgcacgc
+2723266/1
CCCFFFFFHHHHHJJJJJJIIIJCGGIJIJJJJJJJJIJJJJJIIIJJJG
@7349498/1
tgattatctaggacgtcttcttgaatccacattggtgtgataaccgtgaa
+7349498/1
CCCFFFFFHHHHHJJJJJJJJJJJJJJJJJJJJJJHHIIJJJJJJJJJJJ
@4770732/1
atacataataaaattagaggaagtaggtgctgggcctcttgtatgcgaag
+4770732/1
CCCFFFFFHGHHHIJIJJJJIJIEJHHHIIJJJJJJJJJJJIHIJJJJGI
@7350129/1
cagacaaacagacaaacagacaaacagacaaacagacaaacagacaaaca
+7350129/1
CCCFFFFFHHHHHJJJJJJIJJJJJJJJJJJJJJJJJIGIJJJJJJJJJJ
@4771038/1
ctccaatcctttacgcgaatagtcttttctaacttgaacagtgcga
+4771038/1
@@@DDBDDHAFBBF2<ECFDBF?4C@19B?099?B@D?D<F9?DBA
@5817666/1
gtgcattattacattttttataaacggtacatctagag
+5817666/1
@@<;?D?DAFFBDGAFIBE@HH?AFFHCEFCADDAHGI
@6353493/1
gccgaggttggggcggcgcgggcatgtgagt
+6353493/1
<??DAD?DDDD1:CDAD<@@@670<=>88A3
@5308464/1
cccgcgactccgtccgcgcggatgtcggtcttgcgtggaagttttatttc
+5308464/1
CCCFFFFFHHHHHJJIJJJJJHIJIJJHHFFFFFDCDDDDDCDEDDDDEE
@4298693/1
gtgacggtgcctctgtaggagtttcgggctcggg
+4298693/1
?1:=BB:A:C?D?BE<C:F?ACEHH;:EDG;@?<
@7868310/1
ctcagatacaccgtcacggaatacaaatatcttcttcggcaatctgcctt
+7868310/1
CCCFFFFFHHHHHJJJJJJJJJJJJJJJJJJJIJJJIIJJJIJJJJJJJJ
@5309008/1
gacggcacctccgacactgaggtcacggtactcgcggtacatgttgtgta
+5309008/1
CCCFFFFFHHHGFIIIJJJJGJDFHIIIGHIJJIIIJAGHGHHEHEHFBD
@4771760/1
gtttattttgtttttctctgtgatctgtttcttggcatctatagatgtcg
+4771760/1
CCCFFFFFHHHHHJ<CGIIJJJJJJJJHIJJJJJIIJJJJJJJJJJIGIJ
@7868755/1
gcggtacatgttgtgtacacctgagcgagactcataacgcagccagatgc
+7868755/1
@@@DBDDFHGHHHHIJJIHHHGIIIIIIJGIIGIIIJJJJJIIIJJJIII
@3242779/1
ctgtgatctgtttcttggcatctatagatgtcggtggcgcacagggcacg
+3242779/1
?@@BDFFDHGCFFGFHGJIJIGHIJIIJGGFHII?GHJJJIGII?BFGIB
@3761495/1
cgtgaatataagtggcaaaggtagtaagtcagctgttccacttcatcatc
+3761495/1
@@@DDDFFHHHHFGGGIJIIIAFHIIJJHFIIGIJJJJJIGIIIEGGGGH
@5309265/1
cccacttcacgacgcttcagcagagtgcacacaatggtgaactggcgttc
+5309265/1
CCCFFFFFHHHHHJJJJJJJJIJIJFHIJJJJJJJJJGIIJJJJIJJIJI
@7869139/1
cgggtgaggatgcactacatttccgtccatcattttgtcaacgaactctt
+7869139/1
@BCFDDFFHHHHHJJJJJJJJJJIJHJJJJJJIJJJJHIIIJJIIJJJJJ
@6354650/1
gcccctacgatcatcactgccgtgtcctttatacatttcggcatggcgat
+6354650/1
CCCFFFFFHHHHHJJJJJJJJJJJJIJJJJIIJJJJJJIJJJIJJIJJFI
@3243462/1
gtagcactgagtgacggcacctccgacactgaggtcacggtactcgcggt
+3243462/1
@@@DDDD;DHB<D9?EFH@FCHEIGA<FB@GEHB??B?@<7CG=C@A<>5
@6354917/1
ctccatactttgtttcatttaaatttacgggctatgccatttatcctcgc
+6354917/1
CCCFFFFFHHHHFIJJJJJJJJJJJJJJJJJJJJJJIJJJJJJJIIJJII
@3243780/1
gtcggttgcggaatcagcctcgcgggtgggtctggcatggtgcctagagg
+3243780/1
CCCFDFFFHGHHHJJJJIJJJJJIJJHIIGHHFFFF@CEE>CCCDDDCDD
@2239500/1
aggtgctgggcctcttgtatgcgaaggtgttgaggcgcttgtggtggtgc
+2239500/1
@B@DDDFFHHHHHJIIJIIJJJJIGHI:CDFIGIIHIJIIJHIJCHIEEH
@2239723/1
gtcacggtagcactgagtgacggcacctccgacactgaggtcacggtact
+2239723/1
@@@DDDDDFFDAFDGEA<FFH?@GEHIGHIEGGDDHIEDGCFGGHB@DHC
@5310270/1
tggacacggagcgcgtgcagcgcacgtacgtgtggcacagctggtacgtc
+5310270/1
CCCFFFFFHFHGHJJIJJJJIJJIJJJIJIHIIJJJHHHHFFFFDCEDCE
@4300453/1
gcagagggaatctgtttgtgctgttgtggaactgcttcacctgtggccgg
+4300453/1
CCCFFFFFHHGHHIGHJJIIIJJHIJIJJJJJJJJJJJJJJIIHJJJIIG
@2239843/1
gtgctgggcctcttgtatgcgaaggtgttgaggcgcttgtggtggtgc
+2239843/1
@@@FFFF<;FHFHIIIJIJFGF<GHEECGHDHHGGIJJGGDEHICEHI
@2239922/1
tccacatttcataaccaaagcctaaatctatggggcgggatggtcgtttg
+2239922/1
CCCFFFFFGHHHHJJJJJGJIIJJJJJJJJJJJJJIJJFACDD@CDDBBD
@7350840/1
ctccgattattattatacttatacatcaaataattgtcaacgatttattt
+7350840/1
CCCFFFFFHHHHHJJJJJJJJJJJJJJJJJJJJJJJJJJJJJJJJJJJJJ
@2726482/1
gttctaataagactatgtacgacaaaatgcccaaggaa
+2726482/1
@@@?D>DBFFFFDHBEE?EIBHGG<32<?CFG<?3DFG
@3244499/1
gtggattttaatgttattattacagcatacataataaaattagaggaagt
+3244499/1
@@@DADFFHHHHHCFHIJIJJIIJJIJJIJIJJJJJJJJJIJIJJIIJJF
@5818669/1
cagaacgttgtcctgtctacacgtctttaatttgaaaatttgtcggatcc
+5818669/1
CCCFFFFFHHHHHJJIJJJJJJJIJJJJJJJJIJJJJJJJJJIJIIJIJJ
@5818813/1
caaagatgaaaaagtgccactgaacgaaaagggtacaataattaataatt
+5818813/1
CCCFFFFFFHDDFDHEBGIEEFEFDGFGHGCHG;DBFGGCDGGIGBFHID
@3244774/1
cgggctctcaggcaggcaagatgggcatagtaggtaggcgtagggta
+3244774/1
CCCFFFFFHHHHHIJJJJJIIJJJJIHHGIHGIJGGIJJJGHIIJBF
@7351408/1
ggagtttgtatacttaattcgatgttatacatatagcatttcggatctat
+7351408/1
@@@DDDDDACFCCGGDGIFIEEI@<CHA>HGGIICHHG9CGHIIIEHIIH
@671429/1
gccattcccaactgtcctccggtactaacgatcaaatcgatcatgggtcc
+671429/1
CCCFFFFFGHHHHIIIJIJIIJHGJJJJIIJJIDHIHGHG=BDHGJIIII
@7351527/1
ccacgcaatcggcaacagacttatctgcaacagcttgagaatgcacgtac
+7351527/1
CCCFFFFFHHHHHJJJJJJJJIJJJJJJJJJJJJFIJJJJJJJJJJJIJJ
@671631/1
ttcttcagccggctttggtggttctttggctgcctctggtggaggtttct
+671631/1
@@CDDFDDFDHDHIIIIIACBCGDHDFHEHGEIIGIIGIHHGGGI;@FG@
@1713415/1
ggagcaaatggaaaaaaaaattggtgaaaagaatcacaagtaagatactg
+1713415/1
CCCFFFFFHHHGHJJJJJJJJJJJGHIJJJJJJJJJJJJJHIJJJJJJJJ
@3245211/1
ctctatactttgcattaaaataatgcccattttcacaggcaagggatcct
+3245211/1
CCCFFFFFHHHHHJIJJIJJJJIIJJIJIJJIJIJJJIJIJIJJJJIJJJ
@5311379/1
cccatgtcacggtagcactgagtgacggcacctccgacactgaggtcacg
+5311379/1
CCCFFFFFHHHHFIJJJJJJJJEHIJIIJJJJJJJJJJIJJJJJJHIIJJ
@5819379/1
ccatattcaaatgggaagtggtgataaagataagtataggctcaaaacct
+5819379/1
BCCFFFFFHHHHHJJJJJIJJJIJJJJJJIIJJJJJJJIJIIJJJJJJII
@671918/1
ggtggtgcacgcgcttgggcagagggaatctgattgtgctgttgtggaac
+671918/1
@?=DA=:?DFHAFI@EBGB9DHDHG<@?BFC>B@8B99=BA8C>.;@E>@
@3245659/1
ggcgcttgtggtggtgcacgcgcttgggcagagggaatctgattgtgctg
+3245659/1
CCCFFFFFHHHHHJIJIJJJJJJJJJJJJJJIJJJIIJJJJJJJJJJJJH
@3245699/1
ctcgctacttctcgcacggcctttgctctgtatgtatgaccggtactcta
+3245699/1
@@@;DDBDHFDD4CDFG6EBFFEHGIIEGIFECBHIIC@DHII@@F@G=7
@6816330/1
ctaacgtcggattcaattcggaacatagaaatttgtgtaacccaagtttg
+6816330/1
@@@DDDDDFF?FFIFFGII;;EAEGFIIFIE@FFFGIFDGFIFICA=DCF
@6816337/1
ataaaaagttatgtcataattttatttaaaaactattgctccctatagac
+6816337/1
@@CFFFFFFHFHHGIJJIGIIIJJJJJJJJIIJJJJIHIJJJHJIJJGJJ
@3245790/1
agtaagtcagctgttccacttcatcatcagggatcttgccgtcattgcag
+3245790/1
@B@FFFFFGHHHGJIIJIJJJGIJIJJJJGJIJJJJJGJJIIIJIJJIII
@1179823/1
tccttgaccattttagatatttgttgttcattcaactgtcttgttaatgc
+1179823/1
CCCFFFFFHHHHHJJJJJJJJJJJJJJJJJJJJJJJJJJJJJJJJJJJJJ
@1179879/1
gtgacattcgtcgaatattaagaagtttatgtcttcaatcctaatgtatt
+1179879/1
CCCFFFFFHHHHHGIIIIIJIIIIJFGHIIJIJJJJJIJGIJJJJJDHGI
@155380/1
gcacgcgcttgggcagagggaatctgattgtgctgttgtggaactgcttc
+155380/1
@@@?BDAADFC:?CE@?FH@FCDAFBBG@DHA49?F>DHGCB@.88==F@
@4774958/1
gtttgtctgtttgtctgtttgtctgtttgtctgtttgtctgtttgtctgt
+4774958/1
@@@FFFFFGDFHGHGHIJJJGGGHJHHIIIGIIIJIIJJIGGIJJJJJJD
@7869682/1
catggatttaggagcacgtgcagtaggaaccacagccgttggcgtcgatt
+7869682/1
CCCFFDFFHHHHDHIJJJJJJJJHIJJJIJJGJJJJJJHIJJJJIJJIIJ
@1180484/1
gtaaggtatttcagggtcgtcacgacccacatcttcgtcgcgccaattta
+1180484/1
CCCFFFBDHHHHHJIJGHIIJJJJJIIJIJJJJJJJJJJJJJJJGHGHHC
@3763447/1
aggtgctgggcctcttgtatgcgaaggtgttgaggcgcttgtggtggtgc
+3763447/1
@BCFFFFFHHHHHJJJJJJJJJJIJJJEGHHIIJJIJJJJJJJIJIHHHH
@2728680/1
agcgggtcggacgagccgtgccttttattgcttggtgagacacgagataa
+2728680/1
@@@DDD@?DFAFFD@DFG@@FB./=<8=ACFE@AC=@7?>.=?9<@<=AA
@4301510/1
tgggcagagggaatctgattgtgctgttgtggaactgcttcacctgtggc
+4301510/1
CCCFFFFFHHHHHJJJJJJJJIJJJJJJJJJJIJJJJJJJJIIIJJDHII
@1181106/1
gccttagctgcggaatgcttagcttccttcttagagcgtcccgtacccat
+1181106/1
CCCFFFFFHHHHHIJJJJJJJJJJJJJJJJJJJJJJJIIJJJJIGJIJJJ
@6817727/1
ctcagatgcaatttcttgcaagaattgcacaaagttgaagtccttgttgt
+6817727/1
B?@FFFFFHHFHHJJJJJIJJJJIJIIIIIIJJJGHGIIGHGIIIJJJJI
@2241216/1
gtcaccgccggtgtccaggtaaattgcaccgattagtgcctctaatatat
+2241216/1
?@@1AA;:F>8DD@>FEFB:9?BCGB@BGGEII=@8.B<CFFF>===EDA
@2729464/1
ctcagcatggtaagaaggtggcggccagaatctagacatgcacagctctt
+2729464/1
BB@DFFFFHHHHHJJJJIFHIJIIJIIJJJJJJJJJJIJIJIIJJIJIJJ
@1181575/1
gcgcttgggcagagggaatctgattgtgctgttgtggaactgcttcacct
+1181575/1
CCCFFFFFHHHHHJJJJJJJJJJJJJIIIJJIJJIJJJJJJJJJJJJJJH
@2729566/1
gcggtctttgtacaccttcaggtgatcgaacatcatgtcttcaaactcca
+2729566/1
@@@F=ADDHFFDHGFEHEGGBHIHGFAGF?F6FEHGGFHGCGIIII<FC>
@674386/1
gaaaaattgacggccagccttaacgtacgactccaacgccccctggcgta
+674386/1
CCCFFFDEDHHFGGJJJIJGIHIIIHHIIJJJIIEIIJJIGHIAHHFF9>
@6358928/1
atgaggttcaccaagctagtggcgttgatgtcgcaagatagtgagacatt
+6358928/1
CCCFFFFFHHHHHJJJJJJHJJJJJJJJJJJJJJJJJJJJJHIIIIJJJJ
@1182005/1
ctcaataattaataatataacacggtcgctacagtcgtacttgtttgaag
+1182005/1
CCCFFFFFHHHHHJJJJJJJJJJJJHIJJJJJJJIIJJJJJJJJJJJJJJ
@2729940/1
gttgtggaactgcttcacctgtggccggcggcacgcagacgccttgatga
+2729940/1
CCCFFFFFHHHHGEHJJJJJIHIJIJJIJGJIGIHHFFDDCBD?BCDDD@
@7352935/1
gtcggtggcgcacagggcacgcttgcgcatgacatctatacatgccattg
+7352935/1
B@BFFDDDHFHHHJIIJGJIJJJIIIJJJJJJJJJJJIJGIJIJJJJIJG
@2729975/1
tgacgcaagaagtaccagaaacgggacttagccacaatctggtctgg
+2729975/1
CCCFFFFFHHHHFFGIJJJIIJJJJJJIJIJJJJJJJJJJJJEHIJJ
@1182117/1
cgacgaatcacatgaaagggggaggggggagggtcattcaatgtctcctt
+1182117/1
@CCDFDFFHGHHHIJGGIIJJJDHIGJJB@DDD2?<CDADDDDCDDCDDC
@4302917/1
cagagggaatctgattgtgctgttgtggaactgcttcacctgtggccggc
+4302917/1
@<@BDDDDHB<FDEGGGAFEGHFEH@CFDGIGIEGHHGGII>FCGDGGGE
@2730238/1
gtcttcttgaacttcttcaattgacgcaagaagtaccagaaacgggactt
+2730238/1
@@@FFFFFHGHHHIEBHGCFHJIIIIIHEIJJJCGHIHHIJIJIIBHIJI
@1714986/1
gttaatcttaagactcagattgccatctcagaaattagcggatggatcaa
+1714986/1
@@@DD?DD?DHB<BDGEIIG@BHHGHDCFAHHGAGHCGGDGHEAC@FCE8
@3249247/1
gtgatgaggttcaccaagctagtggcgttgatgtcgcaagatagtgagac
+3249247/1
@@@DFDDDHHHHHJJJJJJJIJHHJJJJJJJFEIJIJIJJIJIJHIJJHH
@1183565/1
catcgttctcagcatggtaagaaggtggcggccagaatctagacatgcac
+1183565/1
CCCFFFFFHHHHHJJJJFHJJJJJJHGIJJJJJJJJJJJJJJJJJJJJJJ
@157082/1
ctctttacaagtagactcatctttagcacttggttcatcttttgaagatt
+157082/1
CCCFFFFFGGHCDHHIJIIJJJGIJIIJJIJJJCEGCIJJJJJJHIIIJH
@5313416/1
ctgtgatctgtttcttggcatctatagatgtcggtggcgcacagggcacg
+5313416/1
BBCFFFFFHHHHHJJJGDIGIJJJJJJJJJJJIJFGIIJIJJJJJJJJJG
@5313441/1
ctctggttcgatggggcctcaaaaaatcacgtttatacattttttttttt
+5313441/1
CCCFFFDFHHHHHIJJJJJJJJJJJJJJIJJIJJJJJJJJJJJJJJHFDD
@676361/1
caccaagactggagctcctgctggagatgtgggtgtagctttaaggggat
+676361/1
@@@DDFDDHHHABFDEFGGBEGEIAD;CG?CFE:C:BFDFHGGCCHHI?F
@7354068/1
ccagtggtcttcttgaacttcttcaattgacgcaagaagtaccagaaacg
+7354068/1
@C@FDEFFHFFHBDBGEGHGIIIIGJJIGIGIJIGGIGB?BFGHEGIIIJ
@4303164/1
gcgatgttttacaagggcaggttgaactcacaccattcaatttaaaagaa
+4303164/1
CCCFFFDFHHHHHJJJJJJJJJJJJGHHIJJJJJJJJJJJJJJJJJJJJJ
@6361057/1
gggctctgtgcctggctcccatgtcacggtagcactgagtgacggcacct
+6361057/1
CCCFFFFFHHHHHJJJJJJJJJJJJJJJJFHIJJJJJJJFHJJJJJJJJJ
@5314008/1
tattgttatgtcgatgtcgaacccaaaaatgtaattaactttttttttgt
+5314008/1
CCCFFFFFHHHHHJJJJJJJJJJJJJJJJJJIIJIJJJHIJJJJJJJJHH
@4303446/1
cctctatactttgcattaaaataatgcccattttcacaggcaagggatcc
+4303446/1
CCCFFFFFHHHHHJIJJJJJJJJJJJJJJJJJJJJJIJJJJIIJJJJJJJ
@676835/1
gggctctgtgcctggctcccatgtcacggtagcactgagtgacggcacct
+676835/1
;?;DDDDDFFHDHIE@FGHI>HHHHGEAHIEGGGIHEFD:BB?FAGGIIB
@7871372/1
gtaatttttgtctttcgcaaaatattccgcgacagatgtctttctagtgc
+7871372/1
CCCFFFFFHHHHHJJJJJJJJJJJJJJJJJJJJJJJJJJJJJJJJJJIJJ
@6362063/1
ctccgattgagtttgtgatggtgcctctgtaggagtttcgggctcgggtt
+6362063/1
@;?AB1BDBCF<DFFIIGFFIFFEEBFFEEFFI??CDFAFE>F6D@FF=F
@677602/1
ggcctcttgtatgcgaaggtgttgaggcgcttgtggtggtgcacgcgctt
+677602/1
@@@DDFFFBFHHHJJGGIIHGHGEGIEHGIGIIGHJIIIGGIIDEHEFBD
@5822310/1
gcttgggcagagggaatctgattgtgctgttgtggaactgcttcacctgt
+5822310/1
@@@FDDAEDDDDDHIBGIIIGFEGGADHIF@ECDBFDHIIIII@GHIBGB
@1185881/1
gggctctgtgcctggctcccatgtcacggtagcactgagtgacggcacct
+1185881/1
@@@DDDDDC?BA<AFBBGGDH@FHGHHAD:CGIIFGIGE9DFGGA>FGI8
@4778182/1
gttacctgcaacttagccaggttagggccaacagattgtttgagatgttt
+4778182/1
CCCFFFFFHHHHHJ<FHIIJJHIJJJJIJJJIJJIJJJIJJIJJJJJIJJ
@4778429/1
cgacactgtacagttagaaatgttacaacctctatactttgcattaaaat
+4778429/1
@??DDDDFHFHFHFHIBBHHIIDHGGHCGGGIIEIGIBFDHEGGGFIGEC
@5823082/1
cgcgacttcgttcgcgtggaatagtgacttccggcaaatttttggtttta
+5823082/1
@<<DDDDDAHBFF@GI::FHIIEFHEC9??BD@DBBGGDC;;@BGHHHEE
@7356176/1
ggtggctgaagggaacgaggagtccggagtcaggttccaacatatctccg
+7356176/1
@C@?DFFFAHHFFEEHIIIIGJCEHCH<FFDBBG9BGGDHEEIIJIGHFH
@3767589/1
catcattttgtcaacgaactcttctgaagtatttgtttacaagacaacac
+3767589/1
CCCFFFFFHHHHHJJJJJJJJJJJJJJJJFHIJJJGJJJJJJJIJCHJJJ
@2734046/1
actgagtgacggcacctccgacactgaggtcacggtactcgcggtacatg
+2734046/1
CCCFFFDEHHHHHJJJJJEHJJJJJJIJJHIIHJIJJJIJJJJHEEFFFF
@1186439/1
ggtacatgttgtgtacacctgagcgagactcataacgcagccagatgcca
+1186439/1
@@?DFFFFHHHHHHIIFEGHIJJJJIIGIIJJJJJJJJJJIJJJIJIJJI
@7356512/1
tgtggaactgcttcacctgtggccggcggcacgcagacgccttg
+7356512/1
:==DBDDDDBFB?::A<C?<<?<C?F1DAA8B444>5@9@<?;3
@5823473/1
ccgtttttaaactattttttcaatgccctaagtgagtatacatctattaa
+5823473/1
@@@DDEDDHHDFFGGIIIIGCHEG@EHGIIIGFF<D?FGIIHHDHIIGII
@7356641/1
caatgtggatagctggacaaggcactggcaacgaccaatcatggactttt
+7356641/1
CCCFFFFFHHHHHJJJHIJJJJJJJJJJJJJJJJJJIJJJJJJJJJJJJJ
@2734511/1
gatggagtgagcacgggctctgtgcctggctcccatgtcacggtagcact
+2734511/1
?1?DDDBDFGBFHIB@@FHII@GHIIIIGGDDGIBGHIIIIGBBC@BCCH
@158849/1
ggcaggttgaactcacaccattcaatttaaaagaaactgggtgcgtgc
+158849/1
@@@DDDBDBFHFA@EGEHEHIG@HIGIGIHIIGEGBFH<F@GBCF;@0
@3251356/1
gtactcgcggtacatgttgtgtacacctgagcgagactcataacgcagcc
+3251356/1
<@@FFDFFGD@@FHIGHGHEFHGHGGCGGGD<DHEGGGDGHCFFFEHHIH
@158892/1
gtctgtatctagctaaaagtagatgcaaatatctctgcctcagaaaaagg
+158892/1
@@@BDDDDFFDF4ACEF:CF<<EEE@<AFDEF><CHHEBGAFFIDFECEE
@1717177/1
ggacgcgttaacatacgagatcttcgtgcggagataatattttaaagtat
+1717177/1
@@@F?DDFGHGHGIIIIIIIAH@GHHDEHII>HHGIIIIIIIIIIIIGHG
@3252049/1
gttgaaacttggtacagatatagtttagaaccttagaaaggacataggat
+3252049/1
@@@FADFFHHHGHGHIIEFCI@FEHGIJGHIIIIEEGCHICFFEHAGEIG
@3252080/1
tcacggtactcgcggtacatgttgtgtacacctgagcgagactcataacg
+3252080/1
CCCFFFFFHGGFHIICGEIJJGHIGIHGIDF?DGHIIIGIAGHIJJJJEH
@1717432/1
gtttgtcaggggtaatgctaacgtcatagcgataaattttaagggattta
+1717432/1
CBCFFFFFHHHHFIIJJJJJJJJJJJJJJJJJJJJJJJJJJJJJJJJJJJ
@3769083/1
gtggaactgcttcacctgtggccggcggcacgcagacgccttgatgacct
+3769083/1
CCCFFFFFHHHHHJJJIJJJIIJIJJJJJIIJJGHFFFDDDDDDDACCDC
@1717446/1
gtcacggtagcactgagtgacggcacctccgacactgaggtcacggtact
+1717446/1
C@CFFFD1DCFDHFGGHAEHGIIIIIIHIHIIIIIIIGIIFFGGIGIIFE
@3769101/1
cccgtttccaatctccaagacaggaggctccagtactttagctttgacag
+3769101/1
CCCFFFFFHHHHHJJJJJJJJJJJJJJJJJJJJGGIJJJIJJJJJJIJJJ
@7357947/1
caggcaacatcttctttggtttgtcaggggtaatgctaacgtcatagcga
+7357947/1
CCCFFFFFHHHHHJJJJJJHJJJJJJJJJJFHJJJJJJJJJIJJJJJJJJ
@5315662/1
ctgagcgagactcataacgcagccagatgccaaagttcttgatcttcact
+5315662/1
@@CFFFFDFDFDFHGIJGGEGIGHGGIEHGGHEIJ?BFGDHGDFGGIGII
@3252542/1
ccaaattcttcttcttcagccggctttggtggttctttggctgcctctgg
+3252542/1
?@@FD;DFFHHGDGAGHEC>EDGIEIIGG8CD6B>GHGIIIIIGHEGG=D
@7358155/1
cgcaagaagtaccagaaacgggacttagccacaatctggtctggagagaa
+7358155/1
@CCFFFFFHHFHHJJIGGJIJIJJJIJJJIIJJIJJJIJGHIJJGIEIGI
@1717810/1
ctgtgatctgtttcttggcatctatagatgtcggtggcgcacagggcacg
+1717810/1
?=@DBDFFHHDFHIII>BEHGGHGHGIIGIFHIIGGH@FGGDGGIIFGIB
@3252707/1
gtcacggtagcactgagtgacggcacctccgacactgaggtcacggtact
+3252707/1
CCCFFFFDHHGHHJJJJGIJJJJJIJJJJJJJJJJJJJJJHHJJJJHIHG
@3252919/1
gccagatgccaaagttcttgatcttcactgggctcttctctgggatttcc
+3252919/1
CCCFFFDFHHHGHIFHHHJJJIHIJHJIJJGEGIIJJJJJIIJJJIJJII
@6365104/1
ctccatactttgtttcatttaaatttacgggctatgccatttatcctcgc
+6365104/1
CCCFFFFFHHHHHJJJJJJJJJJJJJJJJJJJJJJJJJJJJJJJJJJJII
@7358775/1
gtagaaaagtgctgtctgtacattgaaaataaaaataaaaaaaatagcag
+7358775/1
CC@FFFFFHFHHHJJJJJJJJJJJJJJJJJJJJJJJJJJJJJJJJJIJJI
@1718486/1
gcgctcatcgggaggtgtggcagcctccttgaccattttagatatttgtt
+1718486/1
?81=?<DDDD>DC@1AE<CEDED=DBDDDADEEAEBBDIDIAEIEIIIBC
@2243856/1
ctgtgatctgtttcttggcatctatagatgtcggtggcgcacagggcacg
+2243856/1
@BCFFDFFHHHHFGIJGJJJIJGIJJIHGJIJIJIIIIIJJJGIJJJJJG
@5316513/1
ggtcttcttgaacttcttcaattgacgcaagaagtaccagaaacgggact
+5316513/1
CCCFFFFFHHHHHJJJJJJJJJJJIJJJJJJJJJHIIJJJJJJJJJJJJJ
@7873343/1
atctgatcaaacgctattaattcattagcgaaaaacttatttttcacttt
+7873343/1
@CCFFFFFHHHHHJJIJJJJJJJJJJJJJJJJIJJJJJJJIJJJJJJJJJ
@6823995/1
agactgttgtgttgaccaataatgggttaatcagactatagttagtatag
+6823995/1
@@@DDFFAAHFFFFHEGDHGGIIJIE<CFHICEGHIJIEHGFFIDGGG@B
@7873582/1
gctcgttttgttagacttcagtgtagctttgtattatgttcactttctta
+7873582/1
CCCFFFFFGHHHHJJJJJJJJHIHJJJJJJJJJJJJJJJJJJJIJJJJJH
@7873788/1
gcctcttgtatgcgaaggtgttgaggcgcttgtggtggtgcacgcgcttg
+7873788/1
CCCFFFFFHHHHHJIJIJCGHHJJJJJJJJJJJJJIJJHGIJJJJJHFFD
@7359448/1
ctgggcctcttgtatgcgaaggtgttgaggcgcttgtggtggtgcacgcg
+7359448/1
CC@FFFFFHHGHFHIHJJJIIJ<C?FHFHJGHIHIIFHIIJIFEHGIGEH
@4781530/1
gcactgagtgacggcacctccgacactgaggtcacggtactcgcggtaca
+4781530/1
CCCFFFFFHHHHHJJJJJJJJJJJJJJJJJJIIJJJJHIJJJJIJHHFFF
@1719271/1
tgctgggcctcttgtatgcgaaggtgttgaggcgcttgtggtggtgcacg
+1719271/1
CCCFFFFFHHHHHJHJJJJJIJJJEGHHJJJJJIJIJJGIJIIIIIJJJH
@678627/1
ggccaaacgaatacctgtttatattagttggtgaatacggtctaaccgac
+678627/1
CCCFFFFFHGHHHJJJJIJJJJJJJIJJJJJFHIJJJJJJIJJJJJJJIJ
@3771213/1
ccataaacagtgtgctgggcatcattcttagtgattgtaacgcccacttt
+3771213/1
CCCFFFFFFHDHHIGJJJJJIJJJJJJIJJJHIJJJJIIJJJJJJJJJJJ
@7874288/1
ctcctttcttttttggtggcttccccattttgacagcgtcttacttcacg
+7874288/1
@@@DDDDDHDHDHGBE:CFGDA?EFHAGHEFBBGH>FB?FHHIIIGFFHE
@5317565/1
catacataataaaattagaggaagtaggtgctggg
+5317565/1
C@@DFFDDHHDDD?CFHEEC@FGGHB:AFGEC>9C
@5317592/1
gtgcgtccgtctgattctgtgatag
+5317592/1
@?<A72=<C?CCCF9?<CFCFCC9F
@4305884/1
ttacaattacctgattcgtttctagctcagtgtcccatttggctttgtcc
+4305884/1
CCCFFFFFHHHHHJJJJJHJJJJJJJJJJJJJJJJJJJJJJJJJJJJJJJ
@5825379/1
cgtcgtcgaaatcaacttcagtgtatcggttgggcagtagtgtgagtgca
+5825379/1
@@?DFADD@BFD?CEGAFE9FC@CBFHGGIGIIIIEHHICHEIE=C8=8@
@4782309/1
cctcatcttgtatataggaggcttgggctcgctctccgaagggagcttgc
+4782309/1
CC@FFFFFHHHFHIAGGIEHIIIJAGGGIIGIIJJJIIBGIIGCHIGIIG
@7360416/1
gcaagtagttcttgaagcacagacacaggtgtcttcaacggaagagattc
+7360416/1
CCCFFFFFHHHHHJJJJJHIJIJJJJJJJFHGIJJJJJJJJIIJJJBFFI
@4782395/1
ttccacaacagtaccgaagcgctcggccgatacccaacaaatactaataa
+4782395/1
CCCFFFFFHHHHHJJJJJIJJJJJJJJJJJJJJJJJJJJJJHHHHHHFFF
@6365531/1
gggctgcagatgactgtgcatccttgctagtaagtcctgagccatagcaa
+6365531/1
CCCFFFFDAFDHHJJIHGIIJJJIJJJJIGIIGGIJJJJIJJJJJIJJJJ
@6365791/1
agggatcttgccgtcattgcagacggtgtggtagcgcgtcggacgagccg
+6365791/1
CCCFFFFFHHHHHJJJJJJJJJIJJIGHGGIGHJJJJJJJJJHHFDDDDD
@7360754/1
gctcttgcagccatccaacgggattgcccatcaatttatcttcaaatgac
+7360754/1
CCCFFFFFHGHHHIJJJIJIIJGJIIIJJJJIJIIJIIJJJJJJGIJJIH
@5318343/1
tggcgcacagggcacgcttgcgcatgacatctatacatgccattggcgtt
+5318343/1
CCCFFFFFHHHHHJJJJJJJJJJJJJJJJJJJJJJJJIJJJIJJJJJJIJ
@7361179/1
gctcgggctcgctctccgaagggagcttgcggccgatgacctcatactcc
+7361179/1
@@CF???DDHHHHIIGGIIIGIICGIIIICHG@EH:BD;CCAEEEEECCC
@7361206/1
gggctctgtgcctggctcccatgtcacggtagcactgagtgacggcacct
+7361206/1
CCCFFFFFHHHHHJJJJJJJJJJJJJJJJGIJJJJJJJJHHJJJJIJJJJ
@1720839/1
gtgctgttgtggaactgcttcacctgtggccggcggcacgcagacgcctt
+1720839/1
CCCFFFFFGHHHGJJJEGIJJJJGGHJJJJHGIJIJIHHFDCDDDDBDDD
@5826498/1
gagcaaatggaaaaaaaaattggtgaaaagaatcacaagtaagatactgc
+5826498/1
@@@DDADDDFHFDB@FE?@FGIG0??9?DD@GHIGIIFBFFF@AAFG;C;
@5826598/1
cagagggaatctgattgtgctgttgtggaactgcttcacctgtggccggc
+5826598/1
@@@FFFFDHHHHHJIJJIJJJJJIJFHHGGHIHJIIJJIJJIJJIJJJJB
@2737521/1
acgggctatgccatttatcctcgcacgttggcagtaatagtacaagtgaa
+2737521/1
@CCFFFFDHGBDFHIIEGHDHGH8CFFHGI9FGIDGGGIGIIIIIIIGIE
@6826916/1
gttgtggaactgcttcacctgtggccggcggcacgcagacgccttgatga
+6826916/1
B@@FDFFFHHHDFIIIJJJGIIFIJJJIJJIIJJHHFFDEDDDDDCCDDE
@1190220/1
gcaatgtggatagctggacaaggcactggcaacgaccaatcatggacttt
+1190220/1
CCCFFFDFHHHHHJIJJHJJJJJIJJJJJJJJJJJJJJJJJJJJJJJJJJ
@5319315/1
gtcacggtagcagtgagtgacggcacctccgacactgaggtcacggtact
+5319315/1
@@@BDDFDHFDH4ACGIFE@HHGBAABFFHIG>DBCHGEHFHEEFG5@EE
@3254656/1
ccgcaatgttggagcttggtacaaagcaaaggtcgggcagttcg
+3254656/1
@@@FFDDFDFHBFFHGGBHCF@D@DCHIIII@C?F<<AGFFHGC
@4784034/1
gtgctgttgtggaaatgcttcacctgtggccggcggcacgcagacgcctt
+4784034/1
CBCFFFFFHHHHHJ2<CGJJJJJJJJJJJJJJJJJJJHHFFFDDDDDDDD
@1721934/1
gcctcttgtatgcgaaggtgttgaggcgcttgtggtggtgcacgcgcttg
+1721934/1
@@@DDFFDAFHFFIGGHIGHFHIIJJIJJBFHIEIBFEFBGIIGHIEDE?
@679742/1
gtcggtggcgcacagggcacgcttgcgcatgacatctatacatgccattg
+679742/1
CCCFFFFFHHHHHJJJJIJJJJJ;FHIJJJJJJJJJJJJJJJJJJJJJJJ
@7875388/1
caccagtggtcttcttgaacttcttcaattgacgcaagaagtaccagaaa
+7875388/1
@@@BDDD?BHBHBGIIHGEFHGDAA?@FHIFHHGGIIIICGFHEGHIIIG
@2738465/1
ccacaaattccaacccttgcgtttcaaaacaattcattttaggttcaagt
+2738465/1
CCCFFFFFHHHHHJJIJJJJJGIIJJJJIJJJIJJJJJJJJJJHIJJJJJ
@7875427/1
aaggtgttgaggcgcttgtggtggtgcacgcgcttgggcagagggaatct
+7875427/1
BCCFDDEFHHHHHJJJJJIJJIJJJIJJJJJJJJJJJJJJJHHHFFFFEE
@161256/1
cagtggtcttcttgaacttcttcaattgacgcaagaagtaccagaaacgg
+161256/1
BCCDFFDFHHHHHJJJJJJJJJJJJJJJJJJJJIJJJJHJJJJJIJJJIJ
@5320355/1
cttggcaaagaggtgtcgatatgtggatgtagctgccattatgtagactg
+5320355/1
CCCFFFFFHHHG2AFGHIJJJJJIIJJJJJJJJJJJJJJJIJJIJIJJII
@2246238/1
cagcatagtaaaggtttctgttactaatcaatcggccttttatatttgtt
+2246238/1
@@@AD?D?2=CFH@CFBEB<<<C<FFDEHAFFHI<:CDH4CGBB4BFDFF
@7363182/1
gtggattttaatgttattattacagcatacataataaaattagaggaagt
+7363182/1
@@@FFFFFHHGHDFHGGIIGJJIIJJJJJJJIJIIIJJIIJJIIJGGGHF
@680514/1
gggaagtggtgataaagataagtataggctcaaaacctaacgacatcaat
+680514/1
@@<DBDDBD<CFBFIDHHIIIIFHEHFCFEFHIEHIIIGIIHIIIGGHII
@2246757/1
tgttgaggcgcttgtggtggtgcacgcgcttgggcagagggaatctgatt
+2246757/1
@C@DFDEFDHHHGJEGIIJIHIHIJJJJJJJJIJIIIJJJHFHHFFFFFF
@161967/1
tgtacacctgagcgagactcataacgcagccagatgccaaagttcttgat
+161967/1
@C@FFDFDFFHHGGIIAGHIIJIGFCGIEEHIJJGGGIIGIGGHGIFHII
@4307612/1
gtgctgggcctcttgtatgcgaaggtgttgaggcgcttgtggtggtgcac
+4307612/1
C@CFFFFFHHHHHJJHIJJJGHDHI:CCGHJIFGGIGII@CBGHGHGHII
@4785585/1
ggttcaccaagctagtggcgttgatgtcgcaagatagtgagacattcact
+4785585/1
BCBDFFFFGHHHHJIGIGJJJJJIJJIIJJJJJJIJGFGGH>FGHGIJIJ
@3775133/1
ctgggcctcttgtatgcgaaggtgttgaggcgcttgtggtggtgcacgcg
+3775133/1
CCCFFFFFHHHHHJJJIJIIIJAFGHIIJJJJJJJJHJIIIJIIIHIJHH
@1190613/1
ctctgtgcctggctcccatgtcacggtagcactgagtgacggcacctccg
+1190613/1
CC@FFFEFHHFHGJJJJIJJIJGJJJGGIIJJJJJJDGIIJJJJJGIIJG
@6829345/1
ctttgattttcttcaagcgctcatcgggaggtgtggcagcctccttgacc
+6829345/1
CCCFFDDEHHHHHJIJFGGIFIJJIIJJGIG?FFHIIJJGHIEHIJJIIJ
@7364261/1
ttttggtactttatcgtcgaatttcgggttgttcaccgctgccccgtcct
+7364261/1
CCCFFFDFHHHHHJJJIJJJJJJJJJJJGGIJJJJJJJJIJJJJJJIIJH
@5321669/1
gctctgtgcctggctcccatgtcacggtagcactgagtgacggcacctcc
+5321669/1
CC@FFFFFHHHHGGIJJIJIIHIJJIIFHGIGHIIGIBFGIIIIGJEHIJ
@6829681/1
accctgctatttattttttctatattttcaatgaacagaattgacccttc
+6829681/1
@@CFDEBBCFBHHGGIIIIIIIGIIFIIGHHGHDBFGGIGEHHF@FGIGH
@6829779/1
atgtcactgaacttctcttaaacgactggattgatttttaagattttttt
+6829779/1
@@@DDFFFHFHHFIIJIIJJIGIFHGIIIEHHGDGIIEIJGCAHHIJIII
@681055/1
ctaggagtgactttcccgtttccaatctccaagacaggaggctccagtac
+681055/1
CCCFFFFDHHHHHJJIJIHIIJJJJJJJJJJJJJJJJJJJIJJJJIIGHI
@5828095/1
ctggagagaagatcctcatcttgtatagaggaggcttgggctcgctctcc
+5828095/1
@@@FBDADCFFFFBDEEDBFHGH<EHCHIIICFAFCD?;DE?@<DBC==C
@7364821/1
cttagcgttcacattgacaaacttaggtttgcttacagccattcccaact
+7364821/1
CCCFFFFFHHHHHJJJJJJJJJJJJJJJJJJJJJJJJJJJJJJJJJJJJJ
@4786511/1
gtaaaatacatagtttcactacacaagtgatacactgatttctatttctt
+4786511/1
@@@DFFFDHFHHHGGHIICIHGCEBGGI<9AEHBB@BFHIEGFFHGBCHG
@1724175/1
ctcaggcaggcaagatgggcgtagtaggtaggcgtagggtaagacacgga
+1724175/1
@C@DFFFDHH?FAGEEHIIJIHHHGGIIFHIJJIDFGGEHEGGGGAHIIG
@6830215/1
ccaacagattgtttgagatgtttgtgaaactgcgacaccttgtggctgtg
+6830215/1
@@@DDDD?FB?CDGEHIIGIB<?DCFBDHGECHIDHBBDHII@DEHIG8B
@6830262/1
ctgggcctcttgtatgcgaaggtgttgaggcgcttgtggtggtgcacgcg
+6830262/1
CCCFFFFFHHHHHJIJIIGGIEACEGHCHGIJIJJJJIJIJGHIIJJJHG
@3776477/1
gttcgtgaatcatgccctcaatctgcaccagttcatatttgggcacagtt
+3776477/1
CCCFFFFFHHHHHJJJJJJJJJJJJJJJJJJHIJJJJJJJJJJJJJJJHI
@1724561/1
gtacaattatgtaataactgggtattcagttcttaagatacatcaataaa
+1724561/1
CBCFFFFFHHHHHJJJJJJJJJFHJJJJJJIJJJJJJIJJJJJJIJJJJJ
@6368620/1
ccaagtttcatcgaaatcaaaccgttagttttcacgtgatgcctgaacat
+6368620/1
CCCFFFFFHHHHHJJJJJJJJJJJJJJJGIJJJJJJIJJJJJJJJJJJJJ
@162345/1
cagtggtcttcttgaacttcttcaattgacgcaagaagtaccagaaacgg
+162345/1
CCCFFFFFHHHHHJJJJIIHIJJJJJJJJJJJJJJIJJHIJJJJJJIJJJ
@162423/1
gggaatctgattgtgctgttgtggaactgcttcacctgtggccggcggca
+162423/1
@C@DFFFFHHHHFFHHGGHIIJJIJIIJJJGJJGHJJIHIIJJJIJJGFC
@4787294/1
ctgtgatctgtttcttggcatctatagatgtcggtggcgcacagggcacg
+4787294/1
CCCDFFFFHHFHHJIGGIIHJGIJJJIJJJHIIJHGGIIJIIJGJJJGJJ
@3777053/1
cgacagaacgttgtcctgtctacacgtctttaatttgaaaatttgtcgga
+3777053/1
<@@DFFFDFHFFFCEFGGHGGIIEEHHDGIIJJIEI@GGIIGGIIHIIIH
@682201/1
tacataataaaattagaggaagtaggtgctgggcctcttgtatgcgaagg
+682201/1
CCCFFFFFHHGHHJHJIJJJIJJIJIHHHIJJJJJJJJJJJIJJJJIIJI
@6831149/1
atacataataaaattagaggaagtaggtgctgggcctcttgtatgcgaag
+6831149/1
CC@FFFFFHHHGHJIJJJJJFGGGIIIHHIIGHHIJIJJJIJIJJJG@FG
@3777252/1
caccagtggtcttcttgaacttcttcaattgacgcaagaagtaccagaaa
+3777252/1
@@@DDDDFFHHHDIIIG@FGGGAHEE@HGHIIIIGGGHIIEBDGEHGGIG
@3777335/1
agtggtcttcttgaacttcttcaattgacgcaagaagtaccagaaacggg
+3777335/1
CCCFFFFFHGHGHJJIIJJJJJJJJJJJJJJJIJIJJHIJJGIJJJIIJI
@2247755/1
gttcgtctgtgcgcgctaatctcagaaacggctgatccgagttggatgcg
+2247755/1
C@@FF=DDHFHHG>HIIJIJIJGIICFHHJIIIHBCFGHC8FHHIDEHAE
@5323795/1
agaggaagtaggtgctgggcctcttgtatgcgaaggtgttgaggcgcttg
+5323795/1
CCCFFFFFHHHHDHIIJIJJJJJJJJHGIJJJJHIJ?DFHIIIJJJJJJJ
@3257371/1
ataaaattagaggaagtaggtgctgggcctcttgtatgcgaaggtgttga
+3257371/1
CCCFFFFFHHGHHIJJCGHHCGGHIJJIHHFEFHDGIJJGGJII9DFGIG
@5323951/1
ctgtgatctgtttcttggcatctatagatgtcggtggcgcacagggcacg
+5323951/1
@@BDFFFDHGHHHJJJJJJIJJHGJIJGIIJJJIIIIIJGIJIIHIIIJE
@3778003/1
cttggcttgagatttgttgcgaccgatgccataaacagtgtgctgggcat
+3778003/1
CCCFFFFFHHHFHJJJJIJJJIJIIIGJJJJIJJJGIIFHHIJJJJJJJJ
@4788323/1
agtaacaccctgctatttattttttctatattttcaatgaacagaattga
+4788323/1
CC@FFFFFHHHHHJ22>AAHHJJJJJJJJJJJJJJIJJJJIJIJIJJJJJ
@7877956/1
ctggatggagtgagcacgggctctgtgcctggctcccatgtcacggtagc
+7877956/1
CCCFFFFFHHHHHJJJJJJJJJJJJJJJJJJJJJJJJJJJJJIJJJHIJI
@3778177/1
gtcacacggtagcggaaggtgggttcgtgaatcatgccctcaatctgcac
+3778177/1
B@@FFFFFHFHHGIJJJJJFHGIIIJJHIJJJIGIJIJJJJIJJJJJJJJ
@3778342/1
tacacctgagcgagactcataacgcagccagatgccaaagttcttgatct
+3778342/1
@BCDDDFFHHHHHJJJJJJJJJJJJJJJJJJJJJJJJJJJHIJJJJJJJJ
@7367146/1
gggccaacagattgtttgagatgtttgtgaaactgcgacaccttgtggct
+7367146/1
CCCFFFFFHHFHHJHIJJJJJJJJJJJJJJJJJJJJJJJJJJJJJJJJJJ
@5829029/1
cactgagtgacggcacctccgacactgaggtcacggtactcgcggtacat
+5829029/1
C@@FFDDEHHFF<?CCEEHIIIEHGIICDHDFHGHHIDBEGGHGEABDCF
@6370354/1
cccacgttggttatcaagtggcttggtaggatccaagttgaaatctttga
+6370354/1
CCCFFFFFHHHHHJJJJJHJJJJJEI@FEHDFGHGIGFHGGIJ@GGIJE<
@6370428/1
gccattcccaactgtcctccggtactaacgatcaaatcgatcatgggtcc
+6370428/1
@@@DDDFFBHFDFGCEGGHGGHHEGFHDFHDFH@FF@?B@=FAGGCH=CF
@1726718/1
aactgcttcacctgtggccggcggcacgcagacgccttgatgacctccac
+1726718/1
@@@FFFFEFFFDHGHHGGIE>BGEEHIIJGJHEBDDE>ACD>ACCCD@CD
@6370862/1
cagtgtcggaggtgccgtcactcagtgctaccgtgacatgggagccaggc
+6370862/1
@@@DBBDDD@FA<AGHIIIHIGGAC?FHGIIGE@?GG<F@DFCDGHIIEH
@2248914/1
tctgtcactaacattttctttttctagtttcaaatgacgataaaatatcc
+2248914/1
B@CFFFFFHGHHGJJJJJJJIJIJJJJJJJJJJJJJJIJIJJJIJJJJIH
@1727111/1
cataatcattcctggaatccgtgtcgacggcgatgagagcccacgatgta
+1727111/1
CCCFFFFFHHHHHJJJJJJJJHIHIJJJJJJJJJIJJJJJJJJJHHFFFF
@1727182/1
cacacggtagcggaaggtgggttcgtgaatcatgccctcaatctgcacca
+1727182/1
@@CFFFFDFDHGHGDGIGDFGCGFGFGDGIIIIIFGHIIGGGIIIIIIIG
@6371114/1
agcaaatggaaaaaaaaattggtgaaaagaatcacaagtaagatactgca
+6371114/1
CCCFFFFFHHHHHJJJJJJJJJFHIJJJJJJJJJJJJJGHJJJJJJJJJJ
@2740830/1
ggaagtaggtgctgggcctcttgtatgcgaaggtgttgaggcgcttg
+2740830/1
@@@D=2ABFHDBHE@;A?BFA@HHGII>E?FHED<?FB4?FF<FH@;
@2740952/1
ccctgatagagacgatttcaccagtggtcttct
+2740952/1
CCCFFFFFHHHHHIGHHIIIIHI3<<92?D9C4
@3259139/1
cgggcttattctgcatacctgccatgcgctggtaagcgctatggactgcc
+3259139/1
@?@DDDFDFDDFHJJIIJIJJGIJIIGIJJJJGFDFGHIIIIIIEFB@GF
@2741049/1
ggcgaattttgcgatctgcgtggtagcgtactaccagcgttgatagattc
+2741049/1
@CCFFFFFGHHHGJIJJJFFFGGGGHJG?GHGGGGIIIIHIJJJJJIJID
@2741116/1
catcgacataacaataacccctgctattttttttatttttattttcaatg
+2741116/1
@@@1BDDDFHFFHIGIIGIBF;BD@BBGGEHDF6@FGGAE@A=F7C>@==
@4790034/1
ggcctcttgtatgcaaaggtgttgaggcgcttgtggtggtgcacgcgctt
+4790034/1
CCCFFFFFHHHHHJ:CHHJIHHHIJJJJJIJJJIJIJJJIIJIJJIJJHH
@2741421/1
ctgataagcccagacctagcccaaattcttcttcttcagccggctttggt
+2741421/1
CCCFFBDDDFH;FHHIEB<DFHHIEFFHIIIIIIGH@FGIIEIIIIGIIH
@3259623/1
gctgggcctcttgtatgcgaaggtgttgaggcgcttgtggtggtgcacgc
+3259623/1
?@@:1;DDFFHHFIIGGHGGGGE1?FFDBFH=FHII==BCGE7AAEIIIH
@1193205/1
gtagcactgagtgacggcacctccgacactgaggtcacggtactcgcggt
+1193205/1
C@@FFFFDHHHCDHGJIIJIGIJJIJIGIJJEGIJIIJIJ;CGIIHIFB?
@1193222/1
ctccttgatgcattgcgtcagaatgcccacctcacgttccgccaattgct
+1193222/1
CCCFFFFFHHHHHJJJJJJJJJJJJJJJJJJJJJJJIJIJJJJJIJJJJJ
@3259703/1
ctcgccatcaggacctgcaccatgcaccgccatgccatgtaccacgcctg
+3259703/1
?@@DDFFBFDFBHGAEEAGGIGIIIJGIIGGB7?DDGAHIGEHIGHEBCF
@5326095/1
gcgggatctcttcaaaaatgagatgtggaaaatattctagggaactcctc
+5326095/1
CCCFFFFFHHHHHJJJJJJJJJGJJIIJJJJJJJJJJJJJIJIJJJJJJJ
@1728214/1
cttatttccgacccacaaacaattaagccttgggtaccgtagcctgtaat
+1728214/1
CCCFFFFFHHHHHJJJIJJJJJJJJJJJJJJJJJGGIJJIJJJJJJIJIJ
@3780456/1
tccatactttgtttcatttaaatttacgggctatgccatttatcctcgca
+3780456/1
CCCFFFFFHHHHHJJJJJJJJIJJJJJJJJJJJJJJJJJJJJJJJIJJJJ
@1728290/1
cacacgtttcacttcagcatagacaggtgtcttccctggcaatacaacaa
+1728290/1
=?@DBDDDH<FHHIIIIIBBEHICHHCHBHFHIG@ACBF;FGGEED@@FI
@4790747/1
gtgtacacctgagcgagactcataacgcagccagatgccaaagttcttga
+4790747/1
@?@DBDDDHHFFHGHIIGIIGGGGEEC@FGIIBGHEHIIIIGHFGGGHG@
@4310231/1
gtttattttgtttttctctgtgatctgtttcttggcatctatagatgtcg
+4310231/1
CCCFFFFFHHFHHJJJJJJIJJJJJJJJGJJJJBHIJJIJIJIGHIIIJI
@4790857/1
cccatgtcacggtagcactgagtgacggcacctccgacactgaggtcacg
+4790857/1
CCCFFFEFHHHHHJJJJJJJJJFHHIJJGHJJJJJJJJJJIIJIICFEHJ
@3260469/1
caaaaatgtaattaactttttttttgtctgttt
+3260469/1
@7;:B;D?CFBFFEFAF4AIFGFIIFF<9B9?F
@682981/1
gccgcgactccgccctcttcctcgggttggaatgattctggtgggttgtc
+682981/1
@C@FFFFFAHHHHJIJIGEB@HHGJI?DGIGGIIGGGIJJI=@EE?BDCC
@6834936/1
cgcaagaagtaccagaaacgggacttagccacaatctggtctggagagaa
+6834936/1
CCCFFFFFHFFFDIIIJJJJIIJJJGHJJJJIJJIJJJJIIJJJJIJJJI
@7369930/1
cccgtttagcagcttcatccagaggcaagcgctccaag
+7369930/1
?18B=DDDA<AD:EDEEE>EDFF:AF=EE=;DDDI@DD
@4791359/1
tcgcggtacatgttgtgtacacctgagcgagactcataacgcagcc
+4791359/1
CCCFFFDFHHHHHJJJJJIJCCCFHIJJJIJJJJJJJJJJJJIJJJ
@5830082/1
atttaattgatttgtgcacttagcttcgggttggacgaccaaaactgata
+5830082/1
@C@FFFFFFHDHGJGIIIGHIGCFEEF<FGGGGGJIG:FGDEIIEGBAFG
@5830233/1
cttagccacaatctggtctggagagaagatcctcatcttgtatagaggag
+5830233/1
?@@DFFFFHGHHHJJJEEHHIAFHIGHHGDFGGIIIIIIIFGIJIEHCFD
@5830264/1
gccattgacctttcctaggagtgactttcccgtttccaatctccaagaca
+5830264/1
@@@FFFFFHGHHHJGIJIJIJAFHJJJJJGGHGBFIJIJJIJJJJGIIIJ
@683538/1
gtttattttgtttttctctgtgatctgtttcttggcatctatagatgtcg
+683538/1
@=@DDDDDDFAC;GG@GIGGHD4CHCHHGGAHCEHEHFFDDFGBFCCDFH
@3261106/1
gtttattttgtttttctctgtgatctgtt
+3261106/1
??@DDDDDHHD;BEDDACD4AFAAC<CDC
@683597/1
cgcatccaactcggatcagccgtttctgagattagcgcgcacagacgaac
+683597/1
CCCFFFFFHHHHHJJIJJJJJJJJJJJJJJJJJJJJJJJJJJJJJHHHFF
@6835523/1
ctgtcatctggttcatacggcgcgcggtcgcctccttgatgcattgcgtc
+6835523/1
<@@;DDDDHHFBFHHEHICGIIIIBGBFGGIIIBEFHHEEDEEE@D@A9;
@6835527/1
ccaaattcttcttcttcagccggctttggtggttctttggctgcctctgg
+6835527/1
CCCFFFFFHHHHHJJJJJJJJJJJJJJJJHIJIJJJJJJJJJJJJJJJJJ
@4791704/1
cataataaaattagaggaagtaggtgctgggcctcttgtatgcgaaggtg
+4791704/1
@C@FFFDDHGHHDG2222333AFHAFGGGIGGIJJGGIHIJJJJDHHI?F
@4791710/1
ctatatgaaacgcgagtggggccgtcagaacctgatagaaacggttggcg
+4791710/1
=@@DDDDBHHHHHIEB<C=FD?F@GFBGGGCHG@7CFH@C@@GG?CDE@A
@683746/1
ctttgtacaccttcaggtgatcgaacatcatgtcttcaaactccactatc
+683746/1
CCCFFFFFHHHHHJJJJHIJJJJJJJJJJJJJJJJJJJJJJJJJJJJJJJ
@3261589/1
ctcatcttgtatagaggaggcttgggctcgctctccgaagggagcttgcg
+3261589/1
@@@BDFDDDHGHDHEHEDGEIGIAGIIIIIIFIIIIIFGDHIHEGGD@HI
@3261607/1
tggagattttactatctttcaagtcggcataacgggccgcgactccgccc
+3261607/1
@CCDFABDFHHGHJJJIJJIGGIIGGGGGIJJJJIIIGIJIHGGFFFDDD
@3261713/1
cacgggctctgtgcctggctcccatgtcacggtagcactgagtgacggca
+3261713/1
BCCFFFFFHGHHHIJIHGGIJJJIIJIIJJJJDEHIJGHJJJBFGIIJJB
@5327973/1
tctatactttgcattaaaataatgcccattttcacaggcaagggatccta
+5327973/1
C@@FFFEFGGHH<AFBHEHIGGHHIJJJIGIJHIJJJJJIIIIJGIIJIE
@4792757/1
ccgtcattgaacaatctcgtatgatgccgtttctgtaccaataggaacaa
+4792757/1
C@@FFFFFF?FFHGIHIJGEGIGIEIIGIIHIIJIHIJIIJJJIGFEHJI
@3782778/1
ccacaatctggtctggggaaaagatcctcatcttgtatagaggaggcttg
+3782778/1
CCCFFFFFHHHHHIJIJIIJGJJJIJJJJJJJJJJJEGHGHHGIGIJJJB
@6836870/1
aggtgctgggcctcttgtatgcgaaggtgttgaggcgcttgtggtggtgc
+6836870/1
1=@ABBDDADHHDHIIIDEHGIGIIII:CCCFDGECAGIGIFHIGEEAE;
@5328770/1
atctttagcacttggttcgtcttttgaagattctgatattgatagttttt
+5328770/1
@CCFFFFFHHHHHJJHIJJJJJJJJJJJJGIHJJJIJJJJJJJJJHIJJJ
@6837381/1
caccagtggtcttcttgaacttcttcaattgacgcaagaagtaccagaaa
+6837381/1
CCCFDFDEHHFBHBBFDEEEEHGHHHIGHHGEBFBAFHICEBDGHGGIII
@683840/1
gtcgccgataccagatttaaaaaaaaagaaattgtgattttaataaatat
+683840/1
CCCFFFFFHHHHHJJJJJJJJJJJJJJJJJJJIJHHIJJJJHHHHHHHFF
@2741898/1
gcctcttgtatgcgaaggtgttgaggcgcttgtggtggtgcacgcgcttg
+2741898/1
CCCFFFFFFFFFGGGHII<FCFHIIGJJGJJJIJGFII@FGHIHIGHDDA
@6837579/1
caccagttcatatttgggcacagttcctcgacgagcaagtagttcttgaa
+6837579/1
CCCFFFFFHHHHHJJJJJJJJJJEJIIIJJIJJJJIJJGHHGIIJJJJJJ
@6837821/1
ccttgttgttaagaggtgttacctgcaacttggccaggttagggccaaca
+6837821/1
@BCFFFFFHHHHHJJJEGHIJJJJIJJJJJJJJJJJJIGHIJJJJJJIJI
@5831167/1
gcgttgatgtcgcaagatagtgagacattcactttttagtcataatcttc
+5831167/1
CCCFFFFDHFHHDGIGGIGEEHGH>FGGHIIJJIJIJGDDEIIIFIJJIJ
@6837972/1
tgcaagacatgtaggaactgtccctcggagatgccgtcccggtacataat
+6837972/1
CCCFFFFFHHHHHJJJJJJJJJJJJJJJJJJJJJJJIJJJJJHIIJJJJJ
@5831213/1
gttgtgtacacctgagcgagactcataacgcagccagatgccaaagttct
+5831213/1
@C@FFDDFFFFDFGECDFGE<FFHIIGIIIGGE>HGGEHDHGGDHEBFHI
@7880580/1
aggcaggcaagatgggcatagtaggtgggcgtagggtaagacacggatcg
+7880580/1
CCCFFFFFHHHHHJJJJJJJJIIIJFFGGIJFHJJJDHIJJJJJJJIIJI
@5329869/1
gcggaatcagcctcgcgggtgggtctggcatggtgcctagagggacggga
+5329869/1
CCCFFFDDADFHHJGHGIIHHEHIJIGJJJIIIDG@HEFEHFFDBCD@B;
@5329921/1
gtcctttatacatttcggcatggcgatcatgtcgatggcttggtttattc
+5329921/1
CCCFFFFFHHHHHIJHIIJJJJJJJGHJJJJJJJIJJJIJJJJHJJIIJG
@5831483/1
gcaaagagttgtcgatatgtggatgtagctgccattatgtagactgttgt
+5831483/1
CCCFFFDFFFFFFGIGHEHIIJGIIHHJIIFIGGHJJJIGHIIIJJJGGI
@4794388/1
tgctgggcctcttgtatgcgaaggtgttgaggcgcttgtggtggtgcacg
+4794388/1
<@@DFADDFHFHFCAEHGII=@@F:?GEEGHGIIIGEGFHD@FFHHDG@C
@5330073/1
caccagtggtcttcttgaacttcttcaattgacgcaagaagtaccagaaa
+5330073/1
@@@DDD:B;:ADHBDBHIIII<CFG9AEDCGDE<FA@D>GG?BD?BFFGG
@3264023/1
cgggcgacagccaatatgtgttaaaataaaaatccatttcattgttctca
+3264023/1
CCCFFFFFHHHHHJJJJJJJJIJJJJJIIGGFHHGIJJJJJJJJJJIJJJ
@5330262/1
ctacatcactagtaggcatgtatagatgccattggcgcgagagaacatgc
+5330262/1
CCCFFFFFHHHHFHHIIJJJIIIJJJJJJJJJJJJIJJJIJIJJIJJIGG
@1195654/1
tggtcttcttgaacttcttcaattgacgcaagaagtaccagaaacgggac
+1195654/1
CCCFFFFFHGHHHJJIJJJJJJIJIIIJJJJJJIJFHIJJJJJJJJJJJJ
@7374380/1
gtggattttaatgttattattacagcatacataataaaattagaggaagt
+7374380/1
BBCFFFFFHHHHHJJJJJJJJJJJJJJJJJJJJJJJIJJJJJJJJJJJJH
@7374416/1
cgcgcttgggcagagggaatctgattgtgctgttgtggaactgcttcacc
+7374416/1
@C@FFFFDHGDFFCEGG@CFEHGIIGIEFEH>CFGFHIGGEFGEFHIIII
@5331149/1
gtcacggtagcactgagtgacggcacctccgacactgaggtcacggtact
+5331149/1
CCCFFFFBFHHHHJJIJGHIJJIJIJJJJJJJJJJJJJJJIJJJJJGGHH
@7374535/1
cttagacttgccagttcccacttcacgacgcttcagcagagtgcacacaa
+7374535/1
CCCFFFFFHHHHHJIIJJJJJJJJJJJJJJJJJJJJJJJJJFHIJJJJJJ
@3785683/1
ctccaaagcattctgggctgcagatgactgtgcatccttgctagtaagtc
+3785683/1
@@@DDDD<;DDDFCG3;CFHGCCHG@HHE@9EGG<1??C4C9DBB?FF4D
@3785752/1
atctagagtataaaaaactgataaattccgtcactattctaggattgtgt
+3785752/1
CCCFFFFFDFHGHJJJJJJJJIJJJJJJJJJJJJJIJJJIIJJGIJJHIF
@3785823/1
gcacagcacactacggatgaacagacacaatatcaacactttaatattct
+3785823/1
?@?DFD=BFHDHBHGBBHIAHEABCFGECBGDFHIA?<?BDDHHE>GIH?
@3265471/1
tctcaggcaggcaagatgggcatagtaggtaggcgtagggtaagacacgg
+3265471/1
CCCFFFFFHHHHHJJJJJJJJJJJJIJIJHIIJJJHIIJJHIJJIJJJJJ
@4795873/1
cttgtggctgtgacttgtagtcaaggtggagattttactatctttcaagt
+4795873/1
@CCFFFFFGHFHHJHGIHGIHIHGHIGGHHGFCGHJIJJGICHJJEHIGB
@1733672/1
cgatgttttacaagggcaggttgaactcacaccattcaatttaaaagaaa
+1733672/1
CCCFFDDFHHHHHJIIBHGGEHGGHHHGHIJJHIJJIJJJJJJJJIGIJJ
@4796018/1
gcctcttgtatgcgaaggtgttgaggcgcttgtggtggtgcacgcgcttg
+4796018/1
CCCFFFFFHHHHHIHIJJFGIJIJJJJJJJJJHJJIJJIGIJJJJJHFFD
@1733815/1
agcgcgtcggacgagccgtgccttttattgcttggtgagacacgagataa
+1733815/1
CCCFFFFFHHHHHJJJJJIJJJJJJJJJJJJJJIJIJHHHHHFFFDDDDD
@4313807/1
ctcatataacactttgacaggctgctgtgggatacggctggagaacaaat
+4313807/1
CCCFFFFFHHHHHJJJJJJJJJJJJJJHJJJJJJJJJJJJJ@D?F?BFH<
@6840251/1
tcttcatcttagcgttcacattgacaaacttaggtttgcttacagccatt
+6840251/1
@@@FFFFDFF?FHGDFGGIHJIGIIIIGE@GGHIHGIJJIJGIJJIIGIG
@4313910/1
ggatggagtgagcacgggctctgtgcctggctcccatgtcacggtagcac
+4313910/1
CCCFFFFFHHFHHJJIHJIJJJJJJJJJIFIIJJJJJJJIIJJJFIJIIJ
@166342/1
tctgcttctggcacatcaggagaag
+166342/1
@@@DD;DDFFB3A22<CE?CAF;A:
@3266469/1
gagaagttcagtgacatacacacttacagaagaattatatatataa
+3266469/1
@@CFFFDEHHGFHHIJJIFGIGIIIEGIJGIJFHHJHIIIIIJIII
@685670/1
cggttcataaataaaaaagttatgtcaaattaaagaatcacgtcgaacat
+685670/1
BCCDDFFFHHHHHJJJJIJIJJJJJJJIJJJJIJJJJJJJJJIIJJJJJJ
@3266771/1
gcgtccgtctgattctgtgatagtgaatacaagatcgtggggtgggccca
+3266771/1
CCCFFFFFHHHHHJJJJJJJJJJGJJJJJJJJJJJJJJJJJJIJJJJJJI
@685916/1
cgccaatggcatgtatagatgtcatgcgcaagcgtgccctgtgcgccacc
+685916/1
CCCFFFFFHHHHHGIJJJJJJJJJJJJJJJJJJJIJJJJJJHIJJJJJJJ
@686093/1
aatttacatttagtgtttgtttcatgtcaatcggttcataaataaaaaag
+686093/1
CCCFFFFFHHHHHFGFHIJIIJJJJJIJJIIJJJHHJJJJEIJJJIIGHG
@5333051/1
caccagtggtcttcttgaacttcttcaattgacgcaagaagtaccagaaa
+5333051/1
@@@DDD?B?A2AFBFII?GGGGHGFGBCFHG<CFEIIBGHE???FHBB@F
@6379290/1
ggggtgacatcggacttaatacaaggaaactgtttagactggttacattg
+6379290/1
@@CFDDFFHHHHHJJJJJJJJJJJJJJJJJJJJIJJJJIJJJIJJJJJJJ
@6841853/1
gcacgtagttctcagcttccctgcaaagttaaccatcttgtattcaaaag
+6841853/1
@@@DD?DDAFHHHEAGIDGGIBEHEE<BEHHHIEIIIIHI?CFHICFCD9
@5833171/1
ctcttgtatgcgaaggtgttgaggcgcttgtggtggtgcacgcgcttggg
+5833171/1
CCCFFFDFHHHHHGIJFHFHIGIJJJIJJJHIGHGIIHJJJJJJHFFFDD
@2744586/1
gtcacggtagcactgagtgacggcacctccgacactgaggtcacggtact
+2744586/1
@@@DDDDBFFDHFIIIEAFHH;::EAHEGHIGG@FGGG<CHGIDGIEGHF
@6379630/1
ccagtggtcttcttgaacttcttcaattgacgcaagaagtaccagaaacg
+6379630/1
@@CDDBBBFFFDFGIBFBFHGIGII@HIIIGGIEIDGIIICCEBGEGEIG
@4798086/1
gcttaaatttacatttagtgtttgtttcatgtcaatcggttcataaataa
+4798086/1
CCCFFFFFHHHHHJJJJJIIJJJJJJJJJJJJJJJJJJJIJJJJIJJJJJ
@2255401/1
gtgctgttgtggaactgcttcacctgtggccggcggcacgcagacgcctt
+2255401/1
@8?DFFFFHFDHHIDHIIGIAHHHGIH?@GFHIAFGIHHFE>BDDDDDBB
@2255550/1
tgattttaataaatatacataaacaaaacaattaattatcacataaaacc
+2255550/1
<@@DFFFFHHHHHIIJJGIJIGIJIGGI@CFIHEHIJDHHIEIIIGGGGC
@6379981/1
ggcacacaggcataatgccatattcaaatgggaagtggtgataaagataa
+6379981/1
CCCFFFFFHHHHHJJJJIIJJGJJJIIHIJJJIIIJJJHGHIIJJJJIII
@4798481/1
cgccaattcactgttcattacctgtgaaaactgtccttcagatacaccgt
+4798481/1
@CCFFFFFHHHHHIJJJJJJJIJJJJJJJJJJJJJJJJJJJIJJIJJIJI
@3788549/1
agcactgagtgacggcacctccgacactgaggtcacggtactcgcggtac
+3788549/1
CCCFFFFFHHHHHJJJJJJJJJJJJJJJJJJJIJJJJJIJJJJJJJHFFF
@2255808/1
gtcgtcttctacttctgcttctggcacatcaggagaagttggctcctcaa
+2255808/1
CBCFFFFFHHHHHJJJJJJJJJJJJJJJJJJJJJJJJJIIJJJIJJJJJJ
@5334087/1
ctgcaatcctgcctcacatgattcatccacaaattccaacccttgcgttt
+5334087/1
CCCFFFFFHHHHHJJJJJJJJJJJJJJJJJJJJJJJJJJJJJJJJJJIJJ
@3788695/1
ctcgcgggtgggtctggcatggtgcctagagggacgggagtccatccacg
+3788695/1
CCCFFFFFHHHHHIJJJJJJJJGHIJJJJJJJJJJJHFFDCEEEFDDDDD
@2745289/1
ggtgcgtgcaggatcctcgtcattgcctggcatacaaggcaaagcaccga
+2745289/1
@@BFFFDFHHHHHEHGGJJIJIIIJJIIIIJJIIJJJJJJJJIJJIJJII
@4799198/1
gtctgtttgtctgtttgtctgtttgtctgtttgtctgtttgtctgtttgt
+4799198/1
C@BFFFFFHFHHHJIJJJJJJJJJJJJJJJJIJIJJJJJJJJJJJJJJJJ
@4799438/1
gtgctgggcctcttgtatgcgaaggtgttgaggcgcttgtggtggtgcac
+4799438/1
@@<DFADDHDDHFBGE>DHFEA@@ECE??D>DCHBGHII=B1F;;;@GCE
@7378593/1
aggcgcttgtggtggtgcacgcgcttgggcagagggaatctgat
+7378593/1
?@?DBDDDB<A7::C@:?CH<@AA:DH@;?;DBDF0A@FGG447
@4314616/1
tggcgttgatgtcgcaagatagtgagacattcactttttagtcataatct
+4314616/1
CCCFFFFFHHHHHIJIJJJJJJGGGHGIJIJJJJJJJJJJJIGHIIJJJJ
@4799735/1
gtggtggtgcacgcgcttgggcagagggaatctgattgtgctgttgtgga
+4799735/1
@@BDDFFDHFDHFIJJJJJJJJJIGHGIGDGIJJJJJGGHJJJIIJJJIH
@2257043/1
gcgggggcagtgctggggactccgggcgcagcaccagtcgtgct
+2257043/1
=?;?4A<:6899?FFIE@;A@DCD64A??69699<?BB>027?<
@7883065/1
ctcatcttgtatagaggaggcttgggctcgctctccgaagggagcttgcg
+7883065/1
@@@ADFADDFAHHICB>GCHGGGE1;;EEGD=HEFG:@6?A@=4/@F;6A
@1735967/1
ctatactttgcattaaaataatgcccattttcacaggcaagggatcctaa
+1735967/1
CCCFFFFFHHHHHJJJJJJJIJJJJJJJJJJJJJJJJJJJIIJJJJJJJI
@4314834/1
tcttcttcttcagccggctttggtggttctttggctgcctctggtggagg
+4314834/1
CCCFFFFFHHHHHJJJJJJJJJJIIJIIJJJJJJJJJJJJIJJJBFIFHJ
@6844108/1
cgacactgtacagttagaaatgttacaacctctatactttgcattaaaat
+6844108/1
CCCFFFFFHHHHHJJJJJJJJJIJJJJJJJJJJJJJJJJJJJJIIIJJJI
@6381566/1
ctccaatcctttactcgaatagtcttttctaacttgaacagtgcgatgtt
+6381566/1
CCCFFFFFHHHHHJJJJJJJJJJJJJJJJJJJJJJJJJJJJHIJJJJJGI
@3269893/1
gtttgtctgtttgtctgtttgtctgtttgtctgtttgtctgtttgtctgt
+3269893/1
CCCFFFFFHHGFHFHIIIJJJIIIJHIJJIJJJJJJJIIJJIJJJJJJJG
@3790285/1
ctgttgtggaactgcttcacctgtggccggcggcacgcagacgccttgat
+3790285/1
@CCDFFDFHBFFDIIIIIEGIIIGIIGGIIIIIIIGGFFFCCBBCCBCCC
@4800471/1
gtgaaaactgcccctcagatacaccgtcacggaacacaaatatcttcttc
+4800471/1
@CCFFFFFHDHFHIBHEIIJJIJGEHJIIHIIGHIFIJIIIGIIJJJJIJ
@5834467/1
atctgattgtgctgttgtggaactgcttcacctgtggccggcggcacgca
+5834467/1
?@?D??DDF<CFFGCEGEGA@>EGGCFEAHHBGCFEECFHEHIGFEECBB
@2746172/1
cgaacattctatgcttataccattaatctccgcaactatttgacggattt
+2746172/1
CCCFFFFFHGGHGHGIIJIIIJHJHHIIDHDGGGGEHCHICI<DFH?FGH
@6382474/1
actaattccagtgataaattcactctagcacgtagttctcagcttccctg
+6382474/1
C@@FFFF;CFHHHJIIJIJJJJJJJIJJICHBAEFFGIEHCDHIIJJGIG
@6845344/1
ccaagtttcatcgaaatcaaaccgttagttttcacgtgatgcctgaacat
+6845344/1
CCCFDFFFHHHHHJJJJJJJJJJJJJJJIJJJJJJJIIIJJJJJJJJJJJ
@6845529/1
gagcgtcccgtacccatagcaacaagatcagcgactgtcacacggtagcg
+6845529/1
CCCFFFFFHHHHHJJJJIHGIJJJJJIJJJJJJIJJJHIIJJJJJIJJJJ
@2258765/1
cttcttctcttttttctcctttcttttgcgagctgctgccgaaagattag
+2258765/1
@@@AD:BDFF<DFFIFADH4AFC@HAHAF1C:FGFGI@?F0?FB:FFCF=
@5337051/1
ctggagagaagatcctcatcttgtatagaggaggcttgggctcgctctcc
+5337051/1
CCCFFFDFHHHHHIIHIIIJJJJJIIIIHIJIIHIJJDGHIJIJJIIJJJ
@5337080/1
gtgctgttgtggaactgcttcacctgtggccggcggcacgcagacgcctt
+5337080/1
CCCFFFFFHHHHHJJJJJJJJJJJJJJJJJJJJJJJJHHFFDDDDDDDDD
@3271603/1
gttgattttggaatgttttacattggatccgacaaattttcaaattaaag
+3271603/1
::?D?BDBAFDD?<B<?BFCE<HF@DHB?GBGIIFCGFFGGGGIICH@AG
@7381101/1
caccagtggtcttcttgaacttcttcaattgacgcaagaagtaccagaaa
+7381101/1
C@CFDDBDADFFBHIHEGCHEGIIIIFBEEF@HGGGIDHII9BFGCHGIG
@1737467/1
tttctgagaccagcgcgcacagacgaacagacaaacagacaaacagacaa
+1737467/1
@@@DDDDDHDHHH@@CE@8:?:9?D@?G:=FHIC;F=8C@=E;=C;EB>@
@4316373/1
cttatcattaccaatcggtaaaggatctcttgtatacaaattatttctac
+4316373/1
CCCFFFFFHHHHHHIJJJIJJJJJJJJJJJJJIFIJJJJJJJJJJJJJJJ
@1737621/1
gcacgcatcgtgaggtctttggagccctgtccaacggtagatgg
+1737621/1
8??DAAAD<D:??EE?EEIADA?;3CD@B?DDEBDDIDDDBBB>
@3272733/1
gtagcactgagtgacggcacctccgacactgaggtcacggtactcgcggt
+3272733/1
CCCFFFFFHHHHHJJJJJJJJJJJJJJJJJJJJJHJJJJJHIJJJJJHFB
@4802910/1
gcttcacctgtggccggcggcacgcagacgccttgatgacctccactttg
+4802910/1
CCCFFFFFHHHHHJJJJJJJJJJJJJJJHHHFFDEEEEEEDDDDDDDDDD
@1200940/1
ggctgtgacttgtagtcaaggtggagattttactatctttcaagtcggca
+1200940/1
CCCFFEFFHHHHHIJGIIJJJAFHJJHJJJJJJJJJJJJJJJJJIJJJJJ
@1738038/1
gccagatgccaaagttcttgatcttcactgggctcttctctgggatttcc
+1738038/1
CCCFFAEDHHGFBIEFHIJIIJJJJIIJJDCAGGIGIJJIJJJ@FIIJJI
@2260627/1
ccctaagtgagtatacatctattaaattcaaacgcagagctcattatgtt
+2260627/1
@@@FFDEDFHHHHIGHGIIJIIIHIHIH<HHIIGIIIHIJEGDHHCIHFD
@3793274/1
cactctagcacgtagttctcagcttccctgcaaagttaaccatcttgtat
+3793274/1
CCCFFFFFHHHHHHIFHIJJJJJJIJIJJJJJJEHHIJIIJJJIJJJHIJ
@1201198/1
ggcgcttgtggtggtgcacgcgcttgggcagaggg
+1201198/1
@@@DBDDDDFHHHIEFHII?6EDDGHG?BDD@FHG
@2747113/1
ctacgatcatcactgccgtgtcctttatacatttcggcatggcgatcatg
+2747113/1
??@DDADDFHBDF<FBHGCA;@FG@9??EEAHEAADFG:@B;B??FB@FG
@6384686/1
cacgtctttaatttgaaaatttgtcggatccaatgtaaaacattccaaaa
+6384686/1
BCCFFFFFHHHHHJJJJJJJJJIJJJJJJJJJJJJIIJJJJJJJJJJJJJ
@3272907/1
gtggctgtgacttgtagtcaaggtggagattttactatctttcaagtcgg
+3272907/1
@@@FFFFDHBFFHGAFGDIEHGD<CFFCGCDEGGIIIIIIIIHIIIGIII
@2260979/1
ctcgaataggaagtaatggaattttttgaccaactggaacatagcagcgt
+2260979/1
?@?DDB:ADDHHHGFDHD?<ACFHHIBHIIADDB;??BFGHIEFDBGFHG
@1201588/1
cggcacctccgacactgaggtcacggtactcgcgg
+1201588/1
@@@DDDDDF<FFHD?BBEH=9CFCGA?DDHGEHIE
@170003/1
gcggtaccggcgtcggttgcggaatcagcctcgcgggtgggtctggcatg
+170003/1
?<@DADDDFHHHDGEIHIGGHIGHD@AC9DGC@BFDBD@BDBDDDDDDDD
@170011/1
ctcatcttgtatagaggaggcttgggctcgctctccgaagggagcttgcg
+170011/1
CCCFFFFFHHHHHJJJJIJJJJJIJJJJJJJJJJJJJFHIJJHIGIJIJI
@7382899/1
cagtggtcttcttgaacttcttcaattgacgcaagaagtaccagaaacgg
+7382899/1
?@@DDEDFHHHHHIIIIIJIJJJGIIJJHHIJGGIGGGHGGGGHHEIIGJ
@2261760/1
tgtacacctgagcgagactcataacgcagccagatgccaaagttcttgat
+2261760/1
@CBFFDBDFHHFHJJJJJJJJJIJIJJJJJJJJIJJIJJJIJFIJIJEFH
@6847701/1
ataaaattagaggaagtaggtgctgggcctcttgtatgcgaaggtgttga
+6847701/1
CCCFFFFFHHFHHIJJJJJJJJIJIIJJIJJJJJJJJJJJIIIJGHGHIA
@5338935/1
cgcaagaagtaccagaaacgggacttagccacaatctggtctggagagaa
+5338935/1
CCCFFFFFHHHHHJJJJJJJJJJJJJJJJJJJJJJJJJJHIJJJHJJJIJ
@5835225/1
gcaagaagtaccagaaacgggacttagccac
+5835225/1
=;?=AD;DCD:C<CFFBGAC1CF?FEE4:??
@6847867/1
agcatacataataaaattagaggaagtaggtgctgggcctcttgtatgcg
+6847867/1
??@BBBDDB?ACC:CAEBEHIEIFDBGDHD<<AFHAA;??DFGI:???F@
@6847938/1
ggaggagcaaatggaaaaaaaaattggtgaaaagaatcacaagtaagata
+6847938/1
CCCFFFFFHHHHHIJJJJJJJJIGIIJGIIJJJIJJJIJJJJJGHJJIJI
@6848041/1
gtcctttctaaggttctaaactatatctgtaccaaatttcaaccaaatcc
+6848041/1
C@@DDDFDHHHHF?EHGHJHGHGIJJGIGIGIAHGGGJJGEEHGIEAGIJ
@5835499/1
gtcgtagcgaactactagcagacactgtggtatgtctattccttcttcta
+5835499/1
@@@DDD;?F<DFBGHIGH>HE9E?EF>GHI??CCDGGHGGGD>DGGCGGH
@2262221/1
cacctttagaagtatgtttttagctgtcatctggttcatacgccgcgcgg
+2262221/1
?@@DDDD?B?:DFD<?AFHHHGGHIIIG9<FHE41CF<FF@?C::F@;6B
@7884861/1
cacacttttgacaggtcaccgccggtgtccaggtaaattgcaccgattag
+7884861/1
CCCFFFFFHHHHHJJHJJJJJJJJJHIIJJJJJHIJJJJJJJJJJJJJHH
@5835761/1
gcagaaacatcaatattaagcatcattttccattggctgggtcttac
+5835761/1
CCCFFFFFGHHHHJJJJJJJJJJJJJJJJJJJJJIJJJJJJDHIJIJ
@7384142/1
ggtgtggtagcgcgtcggacgagccgtgccttttattgcttggtgagaca
+7384142/1
BBBDDDFEHHGHHJJJJJJJJJJJJJIJJJJJHHHHHHFFFFFEDEEEED
@4805165/1
ggaatctgattgtgctgttgtggaactgcttcacctgtggccggcggcac
+4805165/1
@@@DFFFFHHHGFIJJJBGIIIIGIGIJI@HBHIIIJIEIIIIIIJIFFD
@7885218/1
cctcgcccgagtcgtgctccttctccaccaggtggtagcgcgcgcggaac
+7885218/1
@CCFFFFFHHHFHGIH=GFFBGDGCHBFHEFH9?G?DGGDA@5:9=@;@:
@5339845/1
gtaatattattaaacgaagaacatgcggctgaattgcagcatcttgtcga
+5339845/1
C@CFFFFFHHHHHJJJJJJJJIJJJJJJJJJJJJJJJJJJJJJJJGFHII
@5339867/1
ttccgcgacagatgtctttctagtgcgtccgtctgattctgtgatagtga
+5339867/1
CCCFFFFFHHHHHIGHIJJJJJJIIJIHIJJIJJJIJJJJJGHIJJJGHI
@6849006/1
cttcacctgtggccggcggcacgcagacgccttgatgacctccactttga
+6849006/1
CCCFFFFFHHHHHJJJJJJJJJJJJJIJHHFFFEEEEEEEDDDDDDDDDD
@2263314/1
gtttattttgtttttctctgtgatctgtttcttggcatctatagatgtcg
+2263314/1
CCCFFFFFHHHHHJJJJJJJJJJIIIJIJIIJIHIJJJJJJJJIHJJGII
@2748180/1
gtgctgggcctcttgtatgcgaaggtgttgaggcgcttgtggtggtgcac
+2748180/1
@@@FBDDFFDFHFEGHHGIIFAAFH:C:CFDDGIIIBHGBGH;;C;DECH
@7385388/1
ctcccacacgtttcacttcagcatagacaggtgtcttccctggcaataca
+7385388/1
@@?DDDDDAFHHHDDEHEIIGCHGGGEHHHGHGCFBGGBHEGGEHGHGHI
@4318346/1
tagcactgagtgacggcacctccgacactgaggtcacggtactcgcggta
+4318346/1
@@CDDBDFHFFFHG@FGGIIIIIGIIIGIGGGGIIIIIIBFGGICHHGBD
@2749083/1
aatttatcttcaaatgacgacaccacagttccagtctcaggcacattgcc
+2749083/1
@@@FFFF?HHFFHIIIIJJIIIHJJJJFJIGGGGHFIJGEIIEGGGGJJJ
@3274646/1
gctgttttatattctatgcggacacccattgttgtgttagcattcctact
+3274646/1
B@@FFFFFHHFHHJJJJJJJJJJJJJJJJJJIJIHIJIJJIIJGGIJJJJ
@6388536/1
cagtaggatggcaaagagacgaagcgcgcgttctcatgtaatttttaatg
+6388536/1
CCCFFFFFHHHHHJJJJJIJJJJJJJJJJJJJJJJJJJJJJJJJJJHHHH
@3274776/1
agcatacataataaaattagaggaagtaggtgctgggcctcttgtatgcg
+3274776/1
CCCFFFFFHHHHHJJJJJIJJJJJJJJJJJIIJJJJJIJIJJJJJJJJJJ
@2264824/1
cttagtgttacgttgtggactctagttttctcttttaatattataaatag
+2264824/1
??@BADADFFFFFI@E1?<3CEFA9AAFHBFFFIF@4?DFCFIIIICFG<
@3795906/1
gctgggcctcttgtatgcgaaggtgttgaggcgcttgtggtggtgcacgc
+3795906/1
@CCFDDFFHHHHGJIJJIJJJIIGHIIJJJJIGIJGIIIJGGIFHHIJGH
@5838709/1
caagaacatgtaaaaccaagactcactaaacataaaaataatacattacg
+5838709/1
C@CFFFFFHHHHHJJJJJJJJJJJJJJJJJIJJJJJJIJJJJJJJJJJJJ
@6851479/1
atattacttactgctttcacaatcttcgtgggactagtagtcatttcttt
+6851479/1
CCCFFFFFHHHHHJJJJJJJJJJJJJJJJJJJJJJJJJJJJJJJGIJJJJ
@6851558/1
cttttcatgaacttctttttattttcttcgtttactaatataacgaagct
+6851558/1
CCCFFFFFHHHHHJIIJJJJJJJJJJJJJJJJJIJJIJJJJJJJIIJJJJ
@6851655/1
ctgggaacattcgactgatccggtgagggatgcgtgacgtcagcccctac
+6851655/1
CCCFFFFFHHHHHJJIJJJJJJJGHJJIJJJJJJIJJIJHIJJJJJJJII
@5341592/1
gtttattttgtttttctctgtgatctgtttcttggcatctatagatgtcg
+5341592/1
CCCFFFFFHHHHHJJJJJJJJJJJJJJJJJJJJJJJJJJJJJJJJJJIIJ
@6851952/1
ggctcccatgtcacggtagcactgagtgacggcacctccgacactgaggt
+6851952/1
BCCFFFFFHHHHHJJJHIJJJJJJJJHHIJJJJJJJJJJJJJJJJJJJJD
@7886990/1
gcgggatggtcgtttgaaaaattgacggccagccttaacgtacgattcca
+7886990/1
CCCFFFFFHDFDHIGJIIJIJIJIIJJIJJJJIGIJJJJJGHFHGIJJIH
@2266256/1
ggggttattgttatgtcgatgtcgaacccaaaaatgtaattaactttttt
+2266256/1
BCCFDFDDHHHHHJJJJJIJJIIJJJIJJJJIJJJJIIJJJJIIJIJIIJ
@3797589/1
gtcaaatagttgcggagattaatggtataagcatagaatgttcgacgtga
+3797589/1
@CCFFFFFFHFDDAFH?DGHEHGII?FHEGHBEIGIAHGG?BBDEGGFFG
@4806905/1
ggtaagtttgtcgagtagagccttagctgcggaatgcttagcttccttct
+4806905/1
BC@DFFFFHHHHHIIHHHIIIHHIJJJGIJJJFGIJIJJJJJJJJIJJJJ
@4806923/1
caaatggaaaaaaaaattggtgaaaagaatcacaagtaagatactgcaaa
+4806923/1
CCCFFFFFGHHHHJJHHHJJHGHIIIIJJJJJJJJJHIJJJIIJIJJIJJ
@2266538/1
atttaaattccatttccaaatagttgaccatcactcttatatgggcagcc
+2266538/1
CCCFFFFFHHHHHJJJJJIJJJIJJIJIJJJIJJJJJJIJJJIJJJJJJJ
@1741425/1
ctaatgactatatttgtccagaacacgtattaattctgttttcacgttgt
+1741425/1
CCCFFFFFHHHHHJJJJJJIJJJJJJJHJJJJJJJJJJIJJJJJJJJJJI
@2266606/1
gtgatctgtttcttggcatctatag
+2266606/1
@@@?DBAD=ADDDEFIEA<:C<E<<
@2749457/1
ggcctcttgtatgcgaaggtgttgaggcgcttgtggtggtgcacgcgctt
+2749457/1
CCCFFFFFHHHGGIJHEFGCEEFGDGIIFIJJGFGAFD=;BFHIGGFHFC
@6390721/1
ctcgaatagtcttttctaacttgaacagtgcgatgttttacaagg
+6390721/1
@@@::=B=AD:CDFII@DCFHHF@FDHFFF@D<@??FECF<::?D
@1741780/1
ccgcatccaactcggatcagccgtttctgagattagcgcgcacagacgaa
+1741780/1
@@@DFDDFDFHFHIIIDHGIGHAHGGGH?<?DGHCC>FEGH@AGIA=8??
@7887891/1
aacgcagccagatgccaaagttcttgatcttcactgggctcttctctggg
+7887891/1
CCCFFFFFHHHHHJJJJJIJHIIJJJJJJJJJJJJJJJJJJIJJJJJJJI
@3798359/1
ccaaggaaactccttgttaagtctcttctgctgcaaatgatataagcttt
+3798359/1
CCCFFFFFHHHHHJJJJJJIJJIJJJJJJJJJJIJIJIJJJJJJJJIJJJ
@7887962/1
catacataataaaattagaggaagtaggtgctgggcctcttgtatgcgaa
+7887962/1
CCCFFFFFHHHHHJJJJJHJJJJJJJJJIJIJJJJJJJJJJJJJJJJJGH
@1204638/1
caacaactactaataaattaaaaattaattaaaaaaaacattg
+1204638/1
@<<:D?ADF>FFDGI<CGHCH43ADGEC@C@>CFF?FAFAFF>
@1204834/1
gccagatgccaaagttcttgatcttcactgggctcttctctgggatttcc
+1204834/1
CCCFFFFFHHHHHJHJJJJJJJJJJJJJJJHJIJJJJJJJJJJJJJJIJJ
@5841221/1
ggtgcacgcgcttgggcagagggaatctgattgtgctgttgtggaactgc
+5841221/1
CCBFFFFFHHHHHIJJJIJJJJJIIJJIJJJJJIJJJJIIJGIIJIJIJI
@6853638/1
gtggattttaatgttattattacagcatacataataaaattagaggaagt
+6853638/1
@?@DDDDBHHDHD2<<EGGEHGHGHG@FHEIGI<AFHIBHIIIGGFEBCB
@6391782/1
caccagtggtcttcttgaacttcttcaattgacgcaagaagtaccagaaa
+6391782/1
@C@FFFFBCFFFHHIIIIIGIIEHGHCHIIE><@8CFEC;BGE?DCCBAD
@5841446/1
ctgtttgtctgtttgtctgtttgtctgtttgtctgttcgtctgtgcgcgc
+5841446/1
???BDD32ABDACEDAEDFF@CEFIIEEEFEEB?@?EEEI=?BDD>DDII
@4808492/1
agacgggtgcacaatatccgtgtcgaccactgtgcctggttccacgttat
+4808492/1
@@@FFFFDDFHFHIGIIGHIIGHIJJJJIIIIGIGIIIJHIJGGGIFGGG
@2268246/1
ctatgtttcctaacccgtttctttgtccctgggtaaggtatttcagggtc
+2268246/1
CCCFFFFFHHHHHGJJJIJJJJJJIJJJJJJJJ?FHIICGIJJJJJJJGG
@1205930/1
ctgccaattcactgttcattacctgtgaaaactgcccctcagatacaccg
+1205930/1
<@@DDDDDH=CFHIIIIIIIIHIIIIECEHHGGGGHHHHIGGGIGIGGDH
@1742203/1
gcgaaggtgttgaggcgcttgtggtggtgcacgcgcttgggcagagggaa
+1742203/1
B@C7DDFBFFHHHJJJJJJJJIJJJJJHHJJJJJJJJJJJHHHFFFFDCE
@2749867/1
gtagcctgtaatttttgtctttcgcgaaatattccgcgacagatgtcttt
+2749867/1
@@?DDFDFDFFHHIIIIEBHHG@?<FFHGHGIIIIGHHIIIHCHGEHHGH
@2750172/1
cgttcacattgacaaacttaggtttgcttacagccattcccaactgtcct
+2750172/1
@CCFFFFFHHHGHIJJJJJJJJIJJJJJJJJJIJJJJJJJIJJJJJJJJJ
@1742703/1
gccagatgccaaagttcttgatcttcactgggctcttctctgggatttcc
+1742703/1
CCCFFFFFGHHHHIIJJIJJJJJJJJJJJIGHJJJIJJJJJJIJJJJJJI
@1742706/1
ctattaattcattagcgaaaaacttactt
+1742706/1
?<@7DDB;?F>DDB<>CHIHAD<@@FEEA
@692326/1
agagccttagctgcggaatgcttagcttccttcttagagcg
+692326/1
@@@FFDBDFHDHDHIIGEGGGHIIJDHIIIEGICHGIIFEG
@5342627/1
cttcttgaacttcttcaattgacgcaagaagtaccagaaacgggacttag
+5342627/1
CCCFFFFFHHHHHJJJJJJJJJJJJJJJJIJHIJJJJJJJJJJJJJJJJJ
@6855094/1
gcacgcgcttgggcagagggaatctgattgtgctgttgtggaactgcttc
+6855094/1
@@CDFFFFHHHHHIJJGIJJGHHIEGJJJJIJIJJDGGFGGHHHIJEIIJ
@4321929/1
gcgataaattttaagggatttaaattccatttccaaatagttgaccatca
+4321929/1
CCCFFFFFHGGHFGIJIBHIJJGIIGGJJJJJJIIEEHIE<?FCHHIHIH
@178239/1
gcacgtagttctcagcttccctgcaaagttaaccatcttgtattcaaaag
+178239/1
CCCFF?ADDHHHHJJIJJJJJGJJGIJJHIJJIJJIFJJJFHIJJJJJJJ
@6393718/1
gtgtacacctgagcgagactcataacgcagccagatgccaaagttcttga
+6393718/1
BCCDFFDDFFHHHJJIIIIJJIJJJIFHIJIJIJGIGIJGIEHHHJJJJJ
@7388462/1
gcttggtgagacacgagataaaagtctaattcagacgagtgcacaatatc
+7388462/1
@@@D=DD?AFDBFIGDGGGCE@HE9?FFGGH@?FBDDGAFHFCFGGDGH@
@6855737/1
gtctgtttgtctgtttgtctgtttgtctgtttgtctgtttgtctgttcgt
+6855737/1
CCCFFFFFHHHHHIJJJJJJJIJJJIJJJJJJJJJJJIJJJJJJJJJJJH
@5343455/1
cccagacctagcccaaattcttcttcttcagccggctttggtggttcttt
+5343455/1
?<?DDDDDFDDFFHEHIIIIGHGHIIEHIGFIGGEIIIFIIIGGAGHHII
@6394031/1
gttgtgtacacctgagcgagactcataacgcagccagatgccaaagttct
+6394031/1
BBCFFFFFHFFFHJHJJJIGIIJJJJJJIJJJJJJJJJJJJJJJJJJJJJ
@4810685/1
cacggtagcactgagtgacggcacctccgacactgaggtcacggtactcg
+4810685/1
CCCFFDDDFHHHFGHAFGIIII>GHI8DHGIGIJJGHG8BFHIGIDGGIH
@5841973/1
ctggatggagtgagcacgggctctgtgcctggctcccatgtcacggtagc
+5841973/1
@@@DDDA=C?:CFEE>:?:C@AFEGFCGADDE>FF@B;<DFFIBBF6B;@
@7891016/1
cctattaacattatcatcgttctcagcatggtaagaaggtggcggcc
+7891016/1
@@CFFFFFGHGHHJIIJIIIJJJIJIJJIIJGIIIIGIDGIJGGIJJ
@1206093/1
gcaaagataagatgaagaagaggagcaaatggaaaaaaaaattggtgaaa
+1206093/1
CCCFFFFFHHHHHJIJJIJJIJJJJJJJJJJJJJJJJJJJIJJJJIHIJJ
@179236/1
cctggctcccatgtcacggtagcactgagtgacggcacctccgacactga
+179236/1
@CCFFFFFHHHHHJJJJJJHIJJJJIIGIFHIJJJJJJJJJJIJIIJJJI
@5842179/1
cgcggtacatgttgtgtacacctgagcgagactcataacgcagccagatg
+5842179/1
CCCFFDDFFHGDFGEHHEHHIGFGEIIJIGBGHGB?GDEGIIJGHIGAHI
@2268956/1
gtttttaatatttaaataaccgctttttactacatgcataaacatacata
+2268956/1
BBBFFFFFHHHHHJJJJJJJJJJJJJJJJJJJJJJJJJJJJJJJJJJJJI
@4810979/1
ccagtaacaccctgctatttattttttctatattttcaatgaacagaatt
+4810979/1
??@D?DDFAHHHF@FHHIIIGFHGIIIGIIGGGIIIIIIIGIIIIGHIII
@6856281/1
acttggggtcgttccaatcctggttcatgatgaactcttgcaggcgcggg
+6856281/1
CCCFFFFFHHHHHJJJJJIJJJJIIJJJJJJJJIJJJJJJI@GIJJJJJH
@6394529/1
ctccaatccaaaccgtttgaaatctcggttttgcgagtacttcatattag
+6394529/1
@CCFFFEFHHHHHJJCGIJJJJIJHIJJEGIGIIJJJ?FHIIHIJJJJJI
@3800265/1
gttattattacagcatacataataaaattagaggaagtaggtgctgggcc
+3800265/1
C@CFFFFFHHHHHJJJJJJJJIJIIJJJJJJJJJIJJJJIIDHIJJHIJI
@2269329/1
ggtggtgcacgcgcttgggcagagggaatctgattgtgctgttgtggaac
+2269329/1
@B?DDDDFHHHGFIJJJIJJJJHIJJJJJJJJIIJJGIIJJHJIIHJIJJ
@1206694/1
gccaggcaccataaaatctttcctcggactaaattgttctatcttcatcc
+1206694/1
CCCFFFFFHHHHHJJJJJJJJJJJJJJJJJJJJJJJIIJJJJJJJJJJJJ
@3800687/1
accagtggtcttcttgaacttcttcaattgacgcaagaagtaccagaaac
+3800687/1
CCCFFFFFHHHHHJJJJJJJJJJJJJJJJJJJIJJJJJJJGHJJJJJJJJ
@5843087/1
ctgcaaacatgccagttataaagcatagcccgaagtgctattggcacaca
+5843087/1
C@@DFFDFFFHFBHDHIEEIGIICEFHH>GGIIFE?DGDEIDEHIIGGIG
@5843222/1
cttagctgcggaatgcttagcttccttcttagagcgtcccgtacccatag
+5843222/1
CCCFFFFDAFH@@GHGGIIIIIIIIIIHEHHIIIEIHCGGGF@GHGIIII
@3801239/1
cgtttagcagcttcatccagaggcaagcgctccaagttgcttggaggctt
+3801239/1
CCCFFFFFHHHHGJJJJJJJJJIJJJJJJJJJJJJJIJJJJJIJGIJJJJ
@6857423/1
cttactagtaccgggatcaacattgcgtgctgaacaacatcacacataag
+6857423/1
CCCFFFFFHHHHHJJIJJJJJJJJJJJJJJJJJJJJJJJJJJJJJJJJJG
@2270397/1
gcagcttttgacagagcgggagccgtacagacggagtagcgagccccatg
+2270397/1
CCCFFFFFHHHHHJJJJJJJIJJJJHIJJJJJJJJJFHIJJJGGFFFDED
@693373/1
atttatttaaattagcgcagaaataattcatagcaaaaattaaagttagt
+693373/1
CCCFFFFFHHHHHJJIJJJJJJJJJJJJJJJJJJJJJJJJJJJJJJJJJJ
@693390/1
cacagagaaaaacaaaataaacacattaaatcattactttcacgtgtttt
+693390/1
;?@DDDD?DHDDHEIIIIID?HIDDFHCIDB??F??DGDG<FBF:B0BGB
@4812595/1
cacagttccagtctcaggcacattgccattagtagactgatcagccggag
+4812595/1
@@@DD?DDBFDHHGIEGGEFC@BBHEEHHHIIC@GHIGIIGHIICGGI:F
@3278899/1
gatctttccttcttctcttttttctcctttcttttgcgagctgctgccga
+3278899/1
=:?BDDFFHHHHHJJJIJJIJJJJJJIIHIJJJJJJIJIIJJJJJJJJGH
@6858061/1
gctggttcagcctttttctttttaggcttcttctttctagtgcctgataa
+6858061/1
B@@FDADDFFFHHIJIIIJIJJJJIGBGGICGGIAGDEGGDGCHIDFHJJ
@7389196/1
gttaaaaccaaaaatttgccggaagtcactattccacgcgaacgaagtcg
+7389196/1
CCCFFFFFHHHHHJJJJIJJJJJJIFHIJJIJJJJIJJJJJJJJJHHEHF
@7893004/1
ggtggtgcacgcgcttgggcagagggaatctgattgtgctgttgtggaac
+7893004/1
@@=DD@DDDDD:DHIIEGIBCGBHIBIE@9<DHG?B<BCEGIEG@FHGGI
@4813024/1
cgcaagaagtaccagaaacgggacttagccacaatctggtctggagagaa
+4813024/1
CCCFFFFFHFHHHJJJJJJJJJJJJJJJJJJJJIJJJJJHHJJJJJJJJJ
@4813215/1
cctgacgcttagcaagtttcttagacttgccagttcccacttcacgacgc
+4813215/1
CCCFFFFFHHHHHJJJHIJJJJJJJJJJJJJJJIJJJJJJJJJIJJJJJI
@5344375/1
gataaagataagtataggctcaaaacctaacgacatcaatcaccagctta
+5344375/1
CCCFFFFFHHHHHJJJJJJJJJJJJIJJJJJJIJIJIJJIJJJJJJJJJJ
@694231/1
gtgctgggcctcttgtatgcgaaggtgttgaggcgcttgtggtggtgcac
+694231/1
@?<D?ADDFH?DDHGHG<FFF;GHDCCCCG@GGGHADEFBCFC@F5;CDH
@4813467/1
gttactaatcaatcggccttttatatttgttagctgtccttcattgaggg
+4813467/1
@@@FFFFFHHHBHHIIIIJJJJJJIJJIJJIGGIJJJJIIJIHGIHIHII
@7389835/1
gtgcgcgctaatctcagaaacggctgatccgagttggatgcggttttcac
+7389835/1
BCCFFFFFHHHHHJJJJJJJJJJJJJJJJJJIJFHIJIIIJJJIIHHHHF
@1744432/1
agacaaacagacaaacagacaaacagacaaacagacaaacagacaaaaaa
+1744432/1
@CCFFFFFHHHHHJJJJJJJJJJJJJJJJJJJJJJJJJJJJJJJJJJJJJ
@7893671/1
tctgtgatctgtttcttggcatctatagatgtcggtggcgcacagggcac
+7893671/1
CCCFFFFFHHHHHJJJJJJJJJJJJJIJJJJJJJJIJJIJJJJJJJJJJI
@2752590/1
gtgcacgcgcttgggcagagggaatctgattgtgctgttgtggaactgct
+2752590/1
@@@DDFDDHHHHHEGIII@BEG??;?DHDAHIIDIIIIEHIGI@HIEIII
@2752707/1
atcattttgtcaacgaactcttctgaagtatttgtttacaagacaacaca
+2752707/1
@@@FDDDD>CCFFHBH=FCCEHHEHF?F<<EGBD?;?DAAHIDEGDFHHB
@182136/1
gtgcaggcggcagagctcgggcacgaggatctgcttctggtccagccggt
+182136/1
CCCFFFFFHHHHHJJJJJJJJIJJJJJJIIJJJJJJHGHHHHFFFFFDDD
@7893835/1
catgtaccacgcctgggatgccacccggcaccactcccgggtgagg
+7893835/1
@<<;A=:DA?D<?EAGC:A:AFAC;818DBD;BF>FFFF6@FB=D@
@4325751/1
gtggaatagcgacttccggcaaatttttggttttaaccacatagttcccg
+4325751/1
CCCFFFFFHHHHHJJJJJJJJJJJJJJJJJIIJJJJJJIJJJJJJJJJJJ
@7390258/1
gggttgtcctgcagagcttgccacatcttgtaagcagcctgacgcttagc
+7390258/1
BCCDFFFFHHGHHJJJJJJJJJJJJJJJJJJJJJJJJJJJJJJJJJJJIJ
@2752883/1
gcctcttgtatgcgaaggtgttgaggcgcttgtggtggtgcacgcgcttg
+2752883/1
C@CFFEEFFFHHFEGHGGCC<CFCHIHEHIJJGHD9BA76C3CFGGHFF@
@1744792/1
gcctcttgtatgcgaaggtgttgaggcgcttgtggtggtgcacgcgcttg
+1744792/1
CCCFFFFFHHHHHJJJJJHGHIJJJJJJJJJJHJJIJJHIIJJJJJHFFD
@5345189/1
ccagtggtcttcttgaacttcttcaattgacgcaagaagtaccagaaacg
+5345189/1
CCCFFFFFHHHHHJJJJJJJJJJJJJJJJJJJJJJJJJJHIJJJJJJJJJ
@7390336/1
gtggtgcacgcgcttgggcagagggaatctgattgtgctgttgtggaact
+7390336/1
@@;BDDDDHADFDGHIFG>FDBF?G@G@D??D??F?BFCBBFDBFEEAHI
@2752947/1
gggttgtcctgcagagcttgccacatcttgtaagcagcctgacgcttagc
+2752947/1
<@@ABDDEDBHHFGFEGCFGHDBEDEEEFHIIIJCHIIGGIFHHIJIIII
@4814232/1
cacccgtatctcaacacccataaagaactgtttgcctctcatgtcccata
+4814232/1
@@@FFFDA?CBHFHGIIIHIIIHGGIIGEGHGFI<CGGGGIIGH999DD;
@4814486/1
atttggaaatgattagctcgcagcattatgggtcttccttcatggccgag
+4814486/1
<@@DDB;=ADBFBF@:AFIECHEHBHBHE@GAHIEA<?<GGDHIAHD?6A
@6859594/1
caccacagttccagtctcaggcacattgccattagtagactgatcagccg
+6859594/1
CC@DFFFFHHHHHIFHIJJJICFHIIIHGIEHIGIGIIJGHJJIJJJGGI
@2270847/1
actgagtgacggcacctccgacactgaggtcacggtactcgcggtacatg
+2270847/1
CCCFFFDFHHHHHJJJJJJJJJJJJJIJJIJJJJJHIJJJJJJHHFFFFF
@182904/1
gtgctgggcctcttgtatgcgaaggtgttgaggcgcttgtggtggtgcac
+182904/1
CCCFFFFFHHHHHJJHIIJIJJJJJCGHHHHIJJIHJIIIIFGIGHCGEE
@2270989/1
ctctggtgccttgggaagcctttgtgcgc
+2270989/1
=;=D1?A?FDHDFGBHBC;E>CAB<9<<1
@6859786/1
gcttcacctgtggccggcggcacgcagacgccttgatgacctccactttg
+6859786/1
@@@FDFFFHDFFHIJJIIJIIGGGIAHAEFHFBDEDCEEECDCD?ACCCC
@182957/1
cagtggtcttcttgaacttcttcaattgacgcaagaagtaccagaaacgg
+182957/1
CC@FFFDEFHHGHIEHGHJGIIJIJGIGIJIJIGJIIJDFHIJIJIJJJJ
@3802119/1
cccaaattcttcttcttcagccggctttggtggttctttggctgcctctg
+3802119/1
?;;DDDDDFBFDHGHDBEIGBF@?FGGHGG;:BGGGHC?D3<?;6=BCD9
@3802136/1
ggtgctgggcctcttgtatgcgaaggtgttgaggcgcttgtggtggtgca
+3802136/1
CCCFFFFFHHHHHJJJJJJIJJJJJJHGHIJIJJJJIJJJJIJEHIIIJI
@4326555/1
gtcgatgtcgaacccaaaaatgtaattaactttatttttgtctgtttgtc
+4326555/1
BBBFDFFDHHFGHIJIJJJIJJBFBFIIIIJJJJJIJIJJEGGIJIIHHI
@1745640/1
atttgttaactgtccttcattgagggtcgggaacttatggtataggt
+1745640/1
??@ADDDDBBDHHIIIIII@@DFH>E:CHHB@:BBDHI<FHIIIIGG
@3279474/1
gttcaaggggatctgagaatggtttagattcacaattttgtccgctggac
+3279474/1
@@@DAD;A;F?8CFH<<?4CA9ACFHI<:C<CDBGGHIBDGEHG66DGAG
@4815091/1
gtcgtttgcaaatttgtctctcaccatgctcatactatcttcagacaacg
+4815091/1
CCCFFFFFHHHHHJJJJJJJJJJJJJJJJJJJJJJJJJJJJJJJJJJJJJ
@7390699/1
gacgcaagaagtaccagaaacgggacttagccacaatctggtctggagag
+7390699/1
CCCFFFFFHHHFHIIIJJJJJJJJJJJJIGJJJJJJJJJJJJJJJJGIFI
@183573/1
ccactcttgccccatggtccaggagcagcagc
+183573/1
@CCFDDFDHDDBDDHHIJGHGGGIEIEGG@@B
@7895308/1
ctgggcctcttgtatgcgaaggtgttgaggcgcttgtggtggtgcacgcg
+7895308/1
CCCFFFFFHHHHHGIJIJJJFHGHGHIGGFIJJJJJHIJFGHAGGIGIHF
@3280217/1
ctcgggtttactagcctcctccttagaagttggttcctctttacaagtag
+3280217/1
@@@FFFFFHFHFHJIGJICHGIIJJJGIJJIGJGGHIJJIHIIIJGGGHG
@4815755/1
ccggtactaacgatcaaatcgatcatgggtccataatcattcctggaatc
+4815755/1
B@CFDFFFHHHHHIIEGHIHIHIJJJJJJFHIIJJJJJJJJJJJJJIJJJ
@6860856/1
gggtaatgctaacgtcatagcgataaattttaagggatttaaattccatt
+6860856/1
BCCDDFFFHHHHHJIJJJJJJJJJJJJJJJJJJIJJJJJJJJJJJJIJJJ
@3280354/1
ctggagagaagatcctcatcttgtatagaggaggcttgggctcgctctcc
+3280354/1
CC@FFDF?CDD?BFHFHJJGIIJCHEGFGBAEB<AFGHG3?BD@0C=.=C
@3280372/1
cccgcgacttcgttcgcgtggaatagtgacttccggcaaatttttggttt
+3280372/1
@CCFFFFFHHHHFIJJJJIJJJJJJJJJJJJIJJIJIJIHHHHHHFFBBE
@3803155/1
agagacgatttcaccagtggtcttcttgaacttcttcaattgacgca
+3803155/1
CCCFFFFFHHHHHJJJJIJJJJJJJJJJJJJJJJJJJJJJIJIJJJJ
@6860890/1
atactatcttcagacaacgcaccgtcaaggagttcgtctcttgggaactg
+6860890/1
@??DDDDDFFAFF<GEBGBG:FB?CD@DFGF;GGFA???FDFF?DFCFI=
@3280482/1
gtttattttgtttttctctgtgatctgtttcttggcatctatagatgtcg
+3280482/1
@@@DDEFFFHHHHJJIJJGFDHHIJJJEHHIJJIHHIGIEGIJEGIJJAG
@4816021/1
cctccttgatgcattgcgtcagaatgcccacctcacgttccgccaattgc
+4816021/1
8?@BDDDDA??:CFFBFE@FEEFEEC<B3:E:C;BDFD>F;D6B07C@D.
@6399309/1
ctgatagagacgatttcaccagtggtcttcttgaacttcttcaattgacg
+6399309/1
?1:AA:DDFBDD??F1<?CEFEEDGIHH@FGE<GAGFCFFADDGID3BDF
@1745694/1
ataataaaattagaggaaggaggtgctgggcctcttgtatgcgaaggtgt
+1745694/1
;@@DDDDBFHDDDBGBEH@1CB8<CECDHEDD@DGIIFHA?<@?@FHFCB
@2753520/1
gttacctgcaacttggccaggttagggccaacagattgtttgagatgttt
+2753520/1
@@@FFFFFFHFHHGGEGFBGG??HG22CC@?EFGDH4:0?GGGEFEHI>F
@4816343/1
ctctttacaagtagactcatctttagcacttggttcgtcttttga
+4816343/1
?@@DDD?DFFFFDFACFBBHBIHCHIEBEFGHGIGEECGHIIGDB
@4816433/1
agcatacataataaaattagaggaagtaggtgctgggcctcttgtatgcg
+4816433/1
@CCFFFFFGFHHHJIJJIIIGIJIIJHIJJHIIJJIJIJJJJJJJIJJIJ
@3803659/1
ctcgcggtacatgttgtgtacacctgagcgagactcataacgcagcc
+3803659/1
BCCFFFFFHHHHHJIJJJIJJGHHIJIJJJJJIJIJJJJJJJJJJGI
@7391744/1
gtgctgggcctcttgtatgcgaaggtgttgaggcgcttgtggtggtgcac
+7391744/1
CCCFFFFFHHHHHJJJJJJJJJJJJFHIJJJJJIJJJJJIJJJJJHHJJJ
@695415/1
caccaataaatcgttttaacaactgggctctatgggacaaag
+695415/1
???DBAD;DAD<D2A@:ACF:FE@FEECECE?9DDDC>D?9;
@7391758/1
tgctgggcctcttgtatgcgaaggtgttgaggcgcttgtggtggtgcacg
+7391758/1
CCCFFFFFHHHHHJJJJJJJIHIJHHHHJJJJJJJJJJIJJHIJHHJJJH
@3803845/1
ggcgcttgtggtggtgcacgcgcttgggcagagggaatctgattgtgctg
+3803845/1
CC@FFFFFHDHDFHAFDHIJIJIJJGJJIIJGHJJAHIJIIHIIGHHHIF
@184798/1
gtggcgcacagggcacgcttgcgcatgacatctatacatgccattggcgt
+184798/1
CC@FFFFFHHHHHJJJJJJJJJJJJJJJJJJJJJIJJJJJJJJJJJJJJI
@184896/1
cccacgttggttatcaagtggcttggtaggatccaagttgaaatctttga
+184896/1
CCCFFFFFHGHHHJJIJJIJJJJJBFFEDHDGHIGIGFGGEIJGGFHIC@
@7896620/1
ctcataagaagttggttgaactggtgcaatttcttcatgtgtggtcatta
+7896620/1
CCCFFFFFHHHHHJJJJJJJJJJJIIJJJJJJJJJJJJJJJIJJIIJJJJ
@5345524/1
gttaaaaccaaaaatttgccggaagtcactattccacgcgaacgaagtcg
+5345524/1
CC@FFFFFGFFFDIIJJIJJIIIIGIIIJJIJGIIJJIIJJEHGHHD5?;
@695738/1
gttgtggaactgcttcacctgtggccggcggc
+695738/1
::=DA=?BBDFF?:<CEFEBBH3:ACEG@@@<
@5846460/1
ttattttgtttttctctgtgatctgtttcttggcatctatagatgtcggt
+5846460/1
@@@FFADFAFH?HHHH@ECHHHDHHFGGGCF@BFGEGIIIGGAGCFCHH8
@7896784/1
ctctgtgatctgtttcttggcatctatagatgtcggtggcgcacagggca
+7896784/1
CCCFFFFFHHHHHJJJJJIJJJJJJJJJJJJJJJJJJJJJJJJJJJJJJJ
@3804286/1
gtagcactgagtgacggcacctccgacactgaggtcacggtactcgcggt
+3804286/1
CCCFFFFFHHHFHIIIIIIIJJIJIIJJJJIHIJFGIJJIGHIIIJEHFF
@4328816/1
cactgagtgacggcacctccgacactgaggtcacggtactcgcggtacat
+4328816/1
CCCFFFFDHHHHHJJJJJJJJJJJJJJIJJHIJJJJHJJJJJJJHHFFFF
@696025/1
cccacttttatcttttgcacctcacgatcgattactactgctttcccaaa
+696025/1
@CCFFFFFHFGHHIJJIIGIGIJJJJJJJJIJIIIJJJJJJIJJGIGHIJ
@4817259/1
cctggctcccatgtcacggtagcactgagtgacggcacctccgacactga
+4817259/1
@@@FFFFFHHDDHHIJJIJCFHIIIIJJJCAGHGIJEIIJJJJJHIJJJI
@1210799/1
atcgacataacaataacccctgctattttttttatttttattttcaatgt
+1210799/1
CCCFFDADDHHHGHIIIE9GGEDGDCGHHIIF@GIIIFHGIGGGHFCG;7
@5846788/1
gcacgcgcttgggcagagggaatctgattgtgctgttgtggaactgcttc
+5846788/1
?@@DDADD:CFHAEEBHGAH@?DCFDHCADHGHICBFEHGAHGH;=;=@@
@1210874/1
ccctaagtgagtatacatctattaaattcaaacgcagagctcattatgtt
+1210874/1
@@<?DADBA<A2<?>FHEIIIIE>><@HBD?ED>GD<DGDCDBFGEDHGG
@3804689/1
gtggaactgcttcacctgtggccggcggcacgcagacgccttgatgacct
+3804689/1
CBCFFFFFHHHHHJJJJJIJJJJJJJJJJJJJJHHFFFDDDDDDDDEDDD
@4817493/1
aggcgcttgtggtggtgcacgcgcttgggcagagggaatctgattgtgct
+4817493/1
@@@FFFFFHHHHHIJHGIJJIJJIIJIIJIEHFHJJEGGIJJGIGIJGHH
@5846936/1
gccctaagtaagtatacatctattaaattcaaacgcagagctcattatgt
+5846936/1
CCCFFFFFFHHHHIJJJJJJJJJJJJJIJJJJJJJJJJIJJJJJJJJJJH
@5847046/1
ggcgcttgtggtggtgcacgcgcttgggcagagggaatctgattgtgctg
+5847046/1
@1?DDDDBDD1:AF<CBGA@?EHGH=BBFHDH@B<H>CAFAD@CE=@EGE
@4329327/1
gcacgcgcttgggcagagggaatctgattgtgctgttgtggaactgcttc
+4329327/1
CCCFFFFFHHHHHJJJJJJJGHIJJJJJJJGHJJJIJJJJJIJJJJJJJJ
@2272547/1
ggccaaataggaaacactacgctttacacgcatgaggtaatatttattgc
+2272547/1
CCCFFFFFHHHHHJJJJJJJJJJJJJJJJJJJJJIJJFFHJJJJJJJJII
@5847307/1
gtgagacacgagataaaagtctaattcagacgagtgcacaatatccgtgt
+5847307/1
CCCFFFFFHHHHGIJJJIJHHIJIJJJJJJJJJJHIJJJJJJIJIJJHIH
@1211357/1
gttatacatatagcatttcggatctatagaggctgtcactgcagcgatac
+1211357/1
CCCFFFFFHHHHHJJIGIJJJJJJJJJJJJJIJIJIJJJJJJJJJJIJJJ
@3805322/1
gcctgttttggtagcggcggcgcggtccgtgtggagcatgctcgccatca
+3805322/1
CCCFFDFFHGGFFGIGGGGIGIFFDCBD@=@ADDDDDDCDDDCDDDDDDC
@1211536/1
cgaagtgatggcaccaggatagagttaatgccgccaagtttgacgtttat
+1211536/1
CCCFFDFFHHHHHJJJJJIJJJJJHIJJJJIJJJJIIJIIJJJJJHIJJJ
@2272881/1
agcgagactcataacgcagccagatgccaaagttcttgatcttcactggg
+2272881/1
@BBFFFFFHHGHHJJJJJJJJIJJJJJJJJJJBGIJJJJJJJJJJJJJJJ
@4330079/1
cactggttcaaattcaaataaaatcactctgcaatcctgcctcacatgat
+4330079/1
@@@DDDADDFDB?FEHG<CHGG<C<EHIIGHIII>BGC<ECB@B?FHGGI
@5847914/1
gccagatgccaaagttcttgatcttcactgggctcttctctgggatttcc
+5847914/1
CCCFFFFFHHGHHJIJJJJJJJJJJJJJJJIJJJJJJJJJJJJJJJJJJJ
@7898291/1
ctcatcttgtatagaggaggcttgggctcgctctccgaagggagcttgcg
+7898291/1
CCCFFFFFHHHHHJJJJJJJJIJEHJIJJIGGGEGIIHIGJJGGHIICHG
@696343/1
gcccgcgactccgtccgcgcggatgtcggtcttcgcgtggaagttttatt
+696343/1
CCCFFFFFHHHHHHIIJJJJJJIJJJHHHFFFEEDDDDDDDDDCDEDDDD
@187145/1
ttagtgttggattttacaaagtttaccagatacattaacttcctatcaaa
+187145/1
@@@DDADD?FDAHIIEHEIEFA:AHDFGGG9FD?EH<9:??F?H<FHF??
@187472/1
ggatgcttaaatttacatttagtgtttgtttcatgtcaatcggttcataa
+187472/1
?;:DD?DBFFDDF9EDEG??<C<:<CFCFHEA9EHFHI@GGIG?DD@BDF
@187565/1
gtttcttggcatctatagatgtcggtggcgcacagggcacgcttgcgcat
+187565/1
CCCFFFFFHHHHHJJJJJJJJIJJJIJJIJJJJJJJJJJJJJJJJJJIJH
@6864262/1
gcttcacctgtggccggcggcacgcagacgccttgatgacctccactttg
+6864262/1
CCCFFFFFFFFFGIIJJIJJJJJJJJGJHHHFDDEDEEEEDDDDDDDDDD
@1747314/1
gccaatttaggaagcatgttttcacttgttcgtcgtcgaaatcaacttca
+1747314/1
CCCFFFFFHHHHHJJJJJIJJJJJJJJJJJJJJJJJJJJJJJJJJJJJJJ
@4330953/1
caacgatttatttcgattgttccatcactatcaaaacttctcaggattga
+4330953/1
CCCFFFFFHHHGHEGIIIJGHIJJJGEFHIJIGIIGIJJJJJCGHIJGIF
@6403143/1
ctcataagaagttggttgaactggtgcaatttcttcatgtgtggtcatta
+6403143/1
@@@DDDDAHHDAFFBAA?FEBBGCHEHG?HC?9?CGGIGDDFHHBBDHBD
@6403263/1
gtctgtgcgcgctaatctcagaaacggctgatccgagttggatgcggttt
+6403263/1
BB@FDDFDHFHHHJJIIIIJJ@HGIICHJGGGGIIDHFGGGCGIIGGBHF
@188307/1
cccggcttatactccgcctccaacttgatacaagcttctcgcacagcagt
+188307/1
CCCFFFFFHHHHFHIIJJJJJJJJJJIJIIJJJGIIIIJJJGIJJHGII@
@5849233/1
gttgtggaactgcttcacctgtggccggcggcacgcagacgccttgatga
+5849233/1
BCCFFFFFHHHHHJJJJJJJJJJIJJJJJJJJJJHHFFDEDDDDDDDDDD
@697441/1
ggaactccaatcctttactcgaatagtcttttctaacttgaacagtgcga
+697441/1
CCCFFFFFGHHHHJIJJIJJJBGGJFHGHIJJJJGCHIJJFGIHIGIJIH
@5849280/1
gtttgtttcatgtcaatcggttcataaataaaaaagttatgtcaaattaa
+5849280/1
@@@FFFFFDFDBHEHIG@EECFE@CFEHHGECEEA:0?BGIH9?BHGGII
@188534/1
attttcacaggcaagggatcctaacttcgcaaccactaattccagtgata
+188534/1
;?@DDBA4<=?;<EB;DFEFE@HEF>AAF::DFFCFEIDBCFEEFFEDFF
@3807957/1
cgtttagcagcttcatccagaggcaagcgctccaagttgcttggaggctt
+3807957/1
@C@FFFFFHHGHHJJJJJJIJJJJEHGGIJJJJJJIHHIJJJJIJJJIJJ
@4331913/1
gttgaggcgcttgtggtggtgcacgcgcttgggcagagggaatctgattg
+4331913/1
CCCFFFFFHHDHGIIJIIJGHIJJJJJJGIJJJJJJJJJJHHHHFFFFFF
@2275298/1
cgttgatgtcgcaagatagtgagacattcactttttagtcataatcttca
+2275298/1
CCCFFFFFHHHHHJJJJJJHHIJJJJJJJJJJJJJJJJJJIJJJJJIJJJ
@2754908/1
gaggaagtaggtgctgggcctcttgtatgcgaaggtgttgaggcgcttgt
+2754908/1
CCCFFFFFHHHHHJJJJJIIJJJJJJJJJJJIHIIDHIIJHJIJJJJJJH
@3808439/1
ctcgtgacgtcgtaagcgcgtgccgtgtttttaaatgcggggaagttgca
+3808439/1
CCCFFFFFGHHHHJJJJJJJJJJJJHIGIJJJJJJJJJJJJDDBD:@CDD
@4332150/1
accagtggtcttcttgaacttcttcaattgacgcaagaagtaccagaaac
+4332150/1
?@<DDDBDC<DDFEEBEGGBEDEGA<BDHECEHIE@ADFDHGGHGHEECC
@4819735/1
ccgtttccaatctccaagacaggaggctccagtactttagctttgacagt
+4819735/1
B@@DFFFFHHHHHJIJJJJJIIIGGGIGGHIJJJJJJJFGGHIIHGIJJH
@3808748/1
agggaatctgattgtgctgttgtggaactgcttcacctgtggccggcggc
+3808748/1
@CCFDFFFGHHGHJHGIIJHJJIJJJIJJJJJJJJJJJJJJJJJJJJJHF
@2755208/1
ggcagagggaatctgattgtgctgttgtggaactgcttcacctgtggccg
+2755208/1
@@<=DBA:DH8F<<<<<AA<BHECH<<FBEAH;DB<C<1:D>HGF3BB@A
@189621/1
ctgcaacttggccaggttagggccaacagattgtttgagatgtttgtgaa
+189621/1
@@@?DDADFHGHDBEG<EE?FHHBFIIGH@FHIHIIIHHHIIDEGIIGGD
@698498/1
tgccgtttctgtaccaataggaacaatacttcgggcttattctgcatacc
+698498/1
@CCFFDFFFHHHDIIJJIJGGHGHIIJJGBHHGIIJJJIJIIIGJGIIJG
@3808834/1
atcaggcaacatcttctttggtttgtcaggggtaatgctaacgtcatagc
+3808834/1
CCCFFFFFHHHHHJJJJJJJJHIIJIJJJJJJFHIJJJJIJGIIJIJJJJ
@7393734/1
cgcaagaagtaccagaaacgggacttagccacaatctggtctggagagaa
+7393734/1
@@@FFFFFHCFFHIIJJJJJJIIJIJJJJIJIIGIIIIJJJIJJGIEHIF
@2276159/1
ccctgatagagacgatttcaccagtggtcttcttgaacttcttcaattga
+2276159/1
CCCFFFFFHHHHHJIJJJJJJJJJJJJJJJJJJJJJJJJJJJJJJJJJJJ
@190291/1
ggtgcctctgtaggagtttcgggctcgggtttactagcctcctcctt
+190291/1
@CBFFFFFHHFHHIIIGHIIJJJJIIGJJBDHGIJJJJJJJJJJJJJ
@3809471/1
gttctcagcatggtaagaaggtggcggccagaatctagacatgcacagct
+3809471/1
CCCFFFFFHHHHHHIJJJJJJIJJJJJJJJJJJJJJJJIJJJJJIJJJJJ
@1748513/1
gcctcttgtatgcgaaggtgttgaggcgcttgtggtggtgcacgcgcttg
+1748513/1
@CCFFFFFHHGHHJJIJJGHHGHHIJIJJJJJHIJIJJHIGIJJJJHFFD
@7900122/1
gctggagatgtgggtgtagctttaaggggatctgctgtctgtggagctga
+7900122/1
CCCFFEFDHHDHHJGHIIJJJJJJJJJJJHJHJJJJJJJJJJJIIJJJJF
@2276718/1
ctatatgaaacgcgagtggggccgtcagaacctgatagaaacggttggcg
+2276718/1
@B@FFFDFHHHHHJIIGIIJJIJJJJJJIIJJIJJJJJIJIJJJEHFFFD
@1748605/1
acctgtggccggcggcacgcagacgccttgatgacctccactttgatgat
+1748605/1
@@CDFBBDAFDHFIDEHEEHIEAEHEEHEFCFFECEEDDCCCDCDCCC>C
@5851343/1
ccacaatctggtctggagagaagatcctcatcttgtatagaggaggcttg
+5851343/1
@@BFFFFFHHHHHIII?FIIIJJIIJIIGGHGIJIFHIHGIIDGGIGGGD
@5851371/1
gcacgtagttctcagcttccctgcaaagttaaccatcttgtattcaaaag
+5851371/1
CCCFAEFFHFFFHEGHHHIIFIIIGFCFBF@H?F9FEGCHDFGEHHGCHG
@191096/1
ggctgaattgcagcatcttgtcgagaacatgaagccgctttggtttacgt
+191096/1
CCCFFFFFHHHHHJJJJJJJHIJIJJJJJJJIIJGGIIJJJJJFHIIIJI
@5349052/1
ccgcaatgttggagcttggtacaaagcaaaggtcgggcagttcgtcaaca
+5349052/1
CCCFFFFFHHHHHJJJJJJIJJJJJJJJJJJJHIJJJJJJHIJJIJIIJJ
@191547/1
gcactgagtgacggcacctccgacactgaggtcacggtactcgcggtaca
+191547/1
@C@DFFEBHHDHHJGIJGHIGHJIJIIIGHGGHGIIIHIIIIEHHHEBDF
@1749184/1
ctcatcttgtatagaggaggcttgggctcgctctccg
+1749184/1
@@@DDADDDF?DHGIGDEB1@FHII3?;GGG;BFDFB
@3810822/1
tgggaagtggtgataaagataagtataggctcaaaacctaacgacatcaa
+3810822/1
@@@FDFFFHHCFHIGHIIIIIGIHHIIDAHIIIJJEIIJGJIGGIGIJJJ
@1749295/1
cagtaacaccctgctatttattttttctatattttcaatgaacagaattg
+1749295/1
@@@DFF>BCCFHDHGGHIHIJJIJGIGGIIAGEGIGG@HHABFCFFGIGF
@4820902/1
gtgactttcccgtttccaatctccaagacaggaggctccagtactttagc
+4820902/1
@@@D=BDDD<DFCBH<<DAC@<?FAFHIIHIG9FHEGHG<BB9FFHHGHF
@6407723/1
tcccacttcacgacgcttcagcagagtgcacacaatggtgaactggcgtt
+6407723/1
CCCFFFDFHGHHGJGIJJJJIGJJJJCFHGIJJIIIIIDFGIJIJJJJIJ
@2756411/1
gcacgtagttctcagcttccctgcaaagttaaccatcttgtattcaaaag
+2756411/1
C@CFFDEFHHBFFHIJJJGGBHGIHIGGIHGIIGIIGIJGIIJJIJGGI>
@3812098/1
catccaactcgggtcagccgtttctgagattagcgcgcacagacgaacag
+3812098/1
CCCFFFFFHHHHHHIJJJJJJJJJJJIJIJJJJJJJJJJJJJJJJHHFFE
@3283685/1
caaacagacaaaaaaaaagttaattacatttttggg
+3283685/1
@@@?DDDDDFDD;EHEADAHEIGGHHIB4DFGHG6@
@5852999/1
cacgcgcttgggcagagggaatctgattgtgctgttgtggaactgcttca
+5852999/1
@@@FFFFFDHBHDGIIFBHD@FGHIIGGGIIICGGHIIIIGI@GGIGIIF
@193057/1
gccagttataaagcatagcccgaagtgctattggcacacaggcataatgc
+193057/1
@@@DADDDBH?FF9FGF9AA@GG?FCFGIIIDEBECEHFHH=AFHIGIEH
@6408047/1
gggcagttcgtcaacaagacattactagctgagaatatttttttccgttt
+6408047/1
CCCFFFFFHHHHHJJJJJJJJJJJJJJJJJJJJJJJJJJJJJJJJJJJJJ
@4821471/1
ccctgctattttttttatttttattttcaatgtacagacagcacttttct
+4821471/1
CCCFFFFFHHHHHJJJIIJJJJJJJJJJJJJJJJJJJJJJJJJJJJJJJJ
@4335266/1
ctgtgatctgtttcttggcatctatagatgtcggtggcgcacagggcacg
+4335266/1
CCCFFFFFHHHHHJJJJJJJJJJJJJJJJJJIJJGIJIJJJJJJJJJJJG
@2278982/1
tgtcacggtagcactgagtgacggcacctccgacactgaggtcacggtac
+2278982/1
@C@FDFFFFFFDHIJJEIHHIIJJFEGIGGIIEGIIEGHHI8@FGII5@B
@6408542/1
gtccgtttttaaactattttttcaatgccctaagtgagtatacgtctatt
+6408542/1
CBCFFFFFHHHHHJJJJJJJJJJJJJJJJJJJJJHIJJHIJJJJIJJJJJ
@7395384/1
gccagatgccaaagttcttgatcttcactgggctcttctctgggatttcc
+7395384/1
CCCFFFFFGHHHHJJJIIJIIGIJJGJJIGIGHHIIJIJJJJJJJFGGHJ
@5853738/1
ctcatcgggaggtgtggcagcctccttgaccattttagatatttgttgtt
+5853738/1
@@@=D>DDA<FF?GCE;;FBEIIIGGHIEECEHHIGCAFFB>BDEHHIIG
@6408676/1
ggtcggacgagccgtgccttttattgcttggtgagacacgagataaaagt
+6408676/1
@@@DFFFFHHGGDGFGGHIIJIEIIGIIGGHFAFHGIGHIAHIGHIFGH?
@5853804/1
gttcataaataaaaaagttatgtcaaattaaagaatcacgtcgaacattc
+5853804/1
@@@DDFDDF?DFDEHIGDFHEEIHHHDHCGDHGIIGIGIDHI>FGDFGGH
@2279424/1
ctttcagtgaaacatcaaaatttatcgatctttgattctgatctagtagc
+2279424/1
@@@BDDFDHHFFFIIIIEEGIIIIIIBEHIIIIIIIIIIIIIFIIIIIII
@2279538/1
ccggcttatactccgcctccaacttgatacaagcttctcggacagcagtg
+2279538/1
@CCFFFFFFFFAHGGIIIJJGHICHIHGAHFCFGGIJJJEH:?@GGIIGG
@2279651/1
gctgggcctcttgtatgcgaaggtgttgaggcgcttgtggtggtgcacgc
+2279651/1
BBBFFFFFHHHHHFHIJJJIJJJ?EGHIIJJJJJIGIFIGHJGFGHIJIG
@2279943/1
gccagatgccaaagttcttgatcttcactgggctcttctctgggatttcc
+2279943/1
CCCFFFFFHHHHHJGHIJJJJJJJJJJJJJJJJJJJJJJJJJJJJJJJJJ
@194762/1
gcagctagatgccaaagttcttgatcttcactgggctcttctctgggatt
+194762/1
CCCFFFFFHHHHHJJJJIGIGIJJJJJJJIJIGGIJJJJJJIIIJIJIIJ
@6868100/1
gtgatttttcaccgataacttccaatttgtatttgtcagcatagtagtcg
+6868100/1
CCCDFFFFHHHHGJGIJFHJJJJJEHGIJIIIJJJHIIHIGIJJGIJJGI
@6409723/1
gtaggtgctgggcctcttgtatgcg
+6409723/1
@@@BDDD?FD>:?EA;EFHED9BDF
@7902022/1
ggagtgagcacgggctctgtgcctggctcccatgtcacggtagcactgag
+7902022/1
CCCFFFFFHHHHHJJJJJJJJJJJJJJJJJJJJJJJJJJJGIJJJJJJJJ
@702728/1
gataagatgaagaagaggagcaaatggaaaaaaaaattgg
+702728/1
@@@D?D?DDBFAFG?:EFFIBGC@9?AG9?1:?DG:=BB=
@7902198/1
gcctgccttaacgtacgattccaacgccccctggcgtaaaataacgtcaa
+7902198/1
CCCFFFFFHHHHHFGIIJJIIGHIGGJJJJJJIJIJGIJIIJJJIIGGGH
@195153/1
ctctttctttggagtttgtatacttaattcgatgttatacatatagcatt
+195153/1
;??D?DBDDDFHHI@;CF?EEDHF>HFEHIG4FF??E<?<:D4?9C@@DD
@195341/1
gtcgacggcgatgagagcccacgatgtaagtgcttcgggcttcaacagct
+195341/1
?11ABDA>AFFDFFF@>?F6DBA@FFCF<<FFFIFIEBFFFCBD>7;ACC
@6868604/1
gttcaagttaaccgcaatgttggagcttggtacaaagcaaaggtcgggca
+6868604/1
BBCFFFFFHHHHHJJJJJJIJJJHIJJJJJHIJJJJJJJJJJJHIJJJJJ
@6868737/1
gcgggggtgacatcggacttaatacaaggaaactgtttagactggttaca
+6868737/1
CCCFFFFDHFHGHJJJJJJJJJJJJHHHHHFFFFFEEEEDEEDDDDDDDD
@2280572/1
gtgctgggcctcttgtatgcgaaggtgttgaggcgcttgtggtggtgcac
+2280572/1
CCCFFFFFHHHHHJJIIIIIIHIIJEGFHGIJJIJJJJJHIJHGIBGHHH
@1216923/1
cccttcaccgcgctgcaggagcttatacaaagcattctctcgagtatcct
+1216923/1
CCCFFFFFHHHHHJJJJJJIJJJJJJJJJJJJJJJJJJJJJJJJHJJJJJ
@4336374/1
cttgttgttaagaggtgttacctgcaacttggccaggttagggccaacag
+4336374/1
@@@FFFFFHHHHHIIABCEFGHHJJIBGEHHGGJGFHDHGIIIJJIIHEG
@5351382/1
atagagacgatttcaccagtggtcttcttgaacttcttcaattgacgcaa
+5351382/1
CCCFFFFFFFHHHJJICDGIIIJIIIJJJJIFGGIGIJJIIIJJJIJJJI
@5351566/1
cagcatacataataaaattagaggaagtaggtgctgggcctcttgtatgc
+5351566/1
CCCFFFFFHHHHHJJJJJJJJJJJJJJGHIJHHIIJJJ9DHIJJJIJJJJ
@5856012/1
cagcattcgtgtcccccgctggagcttgaccaacgggg
+5856012/1
@@@DDDDDDH?<FEDHGIEIIIDEHII>GBGIIEHD@F
@7903485/1
atttctctttccctgtcgggagcggagcgcgctgtagctttgatcatagt
+7903485/1
CCCFFFFFHHHHHJJJJJJJJJJJJIJJJJJJJJJHHHHHHHFFFFFFED
@1217850/1
gtgctgttgtggaactgcttcacctgtggccggcggcacgcagacgcctt
+1217850/1
@?@BDBDDFHDB>G@<FGHIECCHB?FHGDEGGBF@EEHDDA?>28>??=
@3816702/1
gccagatgccaaagttcttgatcttcactgggctct
+3816702/1
@@@DD8DDHFHFFBEHGIIHBFEH>FAFHGAHAGGI
@3816710/1
ctccagtactttagctttgacagtgtaaaacttctccgaaatctccaatc
+3816710/1
CCCFFFFFHGHHHJJIJJIJJJJIJIJJJJJJJJJJJJIJJJJJJJJIJJ
@7903963/1
ccactccatactttgtttcatttaaatttacgggctatgccatttatcct
+7903963/1
CCCFFFFFHHHHHJJIJJJJJJJJJIJJJJJIIJJIJJJIJJJJJJIIIJ
@1218217/1
ctcgtgacgtcgtaagcgcgtgccgtgtttttaaatgcggggaagttgca
+1218217/1
CCCFFFDFHHHHHJJJJJJJHIIJIFHFGGIIGGHJJJJIIDDBBCCCDD
@5352395/1
gcacttggttcgtcttttgaagattctgatattgatagtttttttcattc
+5352395/1
CCCBDFFFHHHHHJJJJJJJGFHHGIJJJJJJJJIIJJHGGHHIGHEIII
@6869022/1
cctctattgagctactgctgttaagcagaataaaactgaaaaataa
+6869022/1
CCCFFFFFHHHHHJJJJJJJJJJJJJJJJJJJJJJJJJIIJJJJJJ
@5352512/1
gctaaatctaattaagaaggaggtgggtatgttattagtgttggatttta
+5352512/1
CCCFFFFFHHHHHJJJGIJJJJJGGIJFHIJIJJIJJJGHGIJJJJJJJJ
@703239/1
ctagcacgtagttctcagcttccctgcaaagttaaccatcttgtattcaa
+703239/1
CCCFFFFFHHHHHJJJJJJJJJJJJJJJJJJIJJJJJJJJJJJIIJJJJJ
@1751671/1
gttggttcctctttacaagtagactcatctttagcacttggttcatcttt
+1751671/1
CCCFFFFFHHHHHJJJJJJIJJJJJJJJJJJJJJJJJJJJJHIJJJJJJJ
@1751704/1
ccacaatctggtctggagagaagatcctcatcttgtatagaggaggcttg
+1751704/1
CCCFFFFFHHHHHJJJIJIJJJJJJJJJJJJJJJJIJIIJJJJIJJJJJB
@1751707/1
gggggtcgcacgtcatattccaaggtagttactaatggagtcgaaacaaa
+1751707/1
C@CFFADDHHHHHJIJIJJGGIJJIFGIGIIJJJJJJIIJGHIGIJJJJJ
@7904695/1
cttcaaatgacgacaccacagttccagtctcaggcacattgccattagta
+7904695/1
@@@DFFFFDFHFDGIGEBHGEHGGIJJGHIJIJJGIIJIIJIIEGIJGGI
@2760863/1
ggtccataatcattcctggaatccgtgtcgacggcgatgagagcccacga
+2760863/1
?@?DD?DFHF?DHIIIGHHIGGCGHDHIJJJDHIEHIEB;FCEGHHEHFD
@2761061/1
gtggattttaatgttattattacagcatacataataaaattagaggaagt
+2761061/1
CCCFFFFFHHHHHGHIIJIJIGJJIJJJIJJJFHIIEIGGIJIIIIIJIC
@6411927/1
gttattattacagcatacataataaaattagaggaagtaggtgctgggcc
+6411927/1
@?@DDFFFHAD>FEF@FEGIBBIGDCFHGEHGGA;EFCFCGHIIIIEIBG
@6869876/1
ccctattcctcgggttggaatgattctggtgggttgtcctgcagagcttg
+6869876/1
CCCFFFFFHGHHHJHIJJJJJIJIJJIIIFHIJIIIIHIJJJJJJGIJJJ
@1752328/1
atagcatttcggatctatagaggctgtcactgcagcaatgctgggaacat
+1752328/1
CCCFFFFFHHFDFEGHIIJJJJJIJJJJJJJJJJJIIJJJJJGIIGIJII
@6869996/1
gggattgcccatcaatttatcttcaaatgacgacaccacagttccagtct
+6869996/1
@@@FFFFFHFHHHIGIIIJIEGHHIICH@EHEEGIJCHIIIJJIGIIGIG
@704234/1
ctgggcctcttgtatgcgaaggtgttgaggcgcttgtggtggtgcacgcg
+704234/1
CCCFFFFFHHHHHJJJJJJJIJHGHIJJJJJJJJJJIJJJJJIIJJJJHH
@2281907/1
ggcgtgcggtcctcgctgcaggccgactggtggctgccctcgcccgagtc
+2281907/1
CCCFFFFFHHHHHIJJGIIJJJIJGGGBDHFHHGIJGIIEGEHFFDAC;A
@7399147/1
gtgctgggcctcttgtatgcgaaggtgttgaggcgcttgtggtggtgcac
+7399147/1
C@@FFFFFHGHHHJIIEIJJJGHHICFGHIGIIIJIIDGGI?=AF@DGGH
@704427/1
gcgtgatgaggttcaccaagctagtggcgttgatgtcgcaagatagtgag
+704427/1
@@CDFFFFGGHHHJIJJJJGJJJJFHGIIHIIHIJGIIJJIJJIJJCHGG
@6870391/1
gttgaccaataatgggttaatcagactatagttagtatagttataagact
+6870391/1
CCCFFFFFHHHHHJJJIIJJJJJJIJIIJJJIIJJIJIJJJJJJJJJJJJ
@7399461/1
cttgttgttaagaggtgttacctgcaacttggccaggttagggccaacag
+7399461/1
BCCFDFFFHHHHGJJFHHIJJJJJJJHEGJJIIJGIIHGIIJFIJJJJII
@2761947/1
ctacgatcatcactgccgtgtcctttatacatttcggcatggcgatcatg
+2761947/1
:?@ADABDC<FF>FH@HA@FFHGIGE9C@F4?FDDDAFAGIHGB<;C0=F
@4825015/1
attgaaaataaaaataaaaaaaatagcaggggttactgttatgtcgatgt
+4825015/1
CCCFFFFFHHHHHJJJIJJJJJJIJIJJJJJJGHGIJJIJJJJJJJIIJI
@1752979/1
ctggagagaagatcctcatcttgtatagaggaggctt
+1752979/1
@@@BDFFFGGGHHGIJCGIGEIIIIIGEHIIDHDHGI
@7905989/1
ctctgtgcctggctcccatgtcacggtagcactgagtgagggcacctccg
+7905989/1
@CCFFFDFHHFHHJJJIJJIIJIJJJGHIJJJJJJJDGHJJJIJJJJJJI
@2762048/1
accgtgaatataagtggcaaaggtagtaagtcagctgttccacttcatca
+2762048/1
CCCFFFFFHHHGHJJJIJJJEEICHHJJJJJIFIJJIFHJIGEHJIJIJI
@6412784/1
ctgctatttattttttctatattttcaatgaacagaattgacccttctac
+6412784/1
C@CFFDFFHFFFHJJJJJIJGHJJJJEGIIIGBGHFFHIJIIJJJJJJII
@1220290/1
ctgtttttaatttgtgctccaaattgtatctgacgacgcattgaatctga
+1220290/1
BCCDFFFFHHHHHJJJJJJJJJJJJJHJJJJJJIJJJJJJJJJJJJJJJI
@1220444/1
cttcttctcttttttctcctttcttttgcgagctgctgccgaaagattag
+1220444/1
CCCFFFFFHHHHHJJJJJJIJJJJJJJJIJJJJJJJJJJJJIJIJIJJJF
@1220565/1
ttttgtttttctctgtgatctgtttcttggcatctatagatgtcggtggc
+1220565/1
CCCFFDFFHHHHHJJIJJJJJJJJJJJJJJJJJJJJJJJJJIJJJJIJJG
@2283045/1
attcggttggccattaacatcatattttattcccctaataaacatcaaat
+2283045/1
CCCFFFDFHHHHHJJJJJJJJJJJJJJJJJJJJJJJJJJJJJJJJJJJJJ
@3287240/1
cagccagatgccaaagttcttgatcttcactgggctcttctctgggattt
+3287240/1
@@@DFFDBHDDHHG@GCFIGHGBHFHEHGIGIGGIGIGFHGIIIGIIIEI
@4338613/1
tggttcaaattcaaataaaatcactctgcaatcctgcctcacatgattca
+4338613/1
CCCFFFFFHHHHHJJJJJJJJIJJJJJJJAAFFGIIJJJJIJJJJJJJJJ
@4338714/1
gtgctgggcctcttgtatgcgaaggtgttgaggcgcttgtggtggtgcac
+4338714/1
CCCFFFFFHHHHHJJIHHJJJJJJJ?EGHIJJJIJJIIJHIJHIHBGHJJ
@6870552/1
gagcttggtacaaagcaaaggtcgggcagttcgtcaacaagacattacta
+6870552/1
CCCFFFFFFHHHHJJJJJJJJHHJJJJJJIJJJIJJJJJJJJJJJJJJIJ
@6870716/1
ctcttgtatgcgaaggtgttgaggcgcttgtggtggtgcacgcgcttggg
+6870716/1
@@@DDDBDHHFH=8CF<CHFHBGFHI6D:FHDH?BCH@AHIIIIEEEECC
@6870744/1
cgggttggaatgattctggtgggttgtcctgcagagcttgccacatcttg
+6870744/1
@@CFDDFFDFHHFGHIIIIFFED@GGAGIIEHGIIICDDCHFGGEHIGIE
@4825494/1
gcacgtagttctcagcttccctgcaaagttaaccatcttgtattcaaaag
+4825494/1
CC@DDFFDHDHFFEFBGHEGFEFC@DHIJIJJIEDFHGGGDGGGFHGGGD
@6871350/1
tttagatatttgttgttcattcaactgtcttgttaatgcctggccctcag
+6871350/1
CCCFFDFDHHHHHIIGIJJJJJIJJJJFHJIEHIIIIJIIHGIJJJIJHI
@4825810/1
gttgtcgatatgtggatgtagctgccattatgtagactgttgtgttgacc
+4825810/1
BBCFFEFFHHHHHIIJJJJJJJIJJJJJJJJJGIJJJIJIIJJJJJJJJJ
@5354913/1
gccccctttaaaaaaagctcgatctcaatttaaagataagatctgcgacc
+5354913/1
CCCFDDFFHHHHGIJJJIJJIIJJJJJIIJJJJIIGIJJIJJIIIIJIIJ
@5858419/1
tgagtgacggcacctccgacactgaggtcacggtactcgcggtacatgtt
+5858419/1
@@@FDDDFHFHHHJJJJIIIIJJJIIJGHIJJJIJJJJJJJJHHFFFFDF
@3822351/1
ctcataacgcagccagatgccaaagttcttgatcttcactgggctcttct
+3822351/1
CCCFFFFFHHHHHJJJJJJJJJJJJIJJJJJJJJJJJJJJIIJJJJJJJJ
@6415040/1
gtccatcacaagaagttatttgttcaaataacttattaaaattaatatgc
+6415040/1
CCCFFFFFHHHHGJJHIJJJJJJJJJJJJJJJJJJJJJJJJJJIIJJJJH
@3822540/1
tggagatgtgggtgtagctttaaggggatctgctg
+3822540/1
:?@?D=A?CDHH@GCFDHF<AA3CAG@?FHBHCE?
@4339501/1
gggcacgcttgcgcatgacatctatacatgccattggcgttcaaaaggtt
+4339501/1
@@CDDDDFHHHHHGBHIJIJJJJJJIGIIIGIJGHGHIHIII>DHGIJGH
@2764876/1
gggaagggttttttaaactcatgttttcatggtaccaagttatgattttt
+2764876/1
@@@?DADD<CAFFHEBCABEEEF:9??E?FHD:@FDHGHFF@FGCIIGHI
@5355794/1
ctctgtgcctggctcccatgtcacggtagcactgagtaacggcacctccg
+5355794/1
CCCFFFFFHHHHHJJJJJJJJJJJJJHIJJJJJJJJGHIJJJJJJJJJJI
@3822997/1
caaacagacaaacagacaaacagacaaacagacaaacagacaaacagaca
+3822997/1
<?@DFDDDFHHFFG9GGHEHIJGGGGIHIGIGGIGGGHGGHHIGFHJJII
@5355831/1
cctctatcaagtgctcgttttgttagacttcagtgtagctttgtattatg
+5355831/1
@<@DDEDDBFH?DACFFHGDHIGGCHEHDGDFGFG?DGCHHIC?DFGCHG
@1223138/1
cataacgcagccagatgccaaagttcttgatcttcactgggctcttctct
+1223138/1
@?@DFFDFFAFHHIGIIIIGHGGBGEHGIGIIIGIIIIIGIFIEIIGIID
@204030/1
gtgatctgtttcttggcatctatagatgtcggtggcgcacagggcacgct
+204030/1
B@@FFFFFHGHHHJJJGIIJJJJJJIIJJFHIEHHGIJIJJIIIIJJIJI
@204094/1
cctgtcaactgaagcgacctgaggtggttcttcaacttgggctagcaggg
+204094/1
CCCFFFFFHHHGHIIJJJJJJEHGFHIIJJJJJGHIIJGCHIJIJJJJJJ
@6415972/1
ctttggtttacgttccagttctcgattatcgaacttttcgccatgagtaa
+6415972/1
@CCFFFDFHHHHHJJJJJJJJJJJJJJJJJJIJJJJJJJIJJJJJJJIJJ
@1223424/1
tcccacatcaggatgtggattttaatgttattattacagcatacataata
+1223424/1
B@CFFFFFHHHHFIJHIIIJJJJJJJJJIJJJIJIJJJJJJJJJJJJJJI
@6416241/1
gacgtcttccgctttcatcatctataggattgtttatcctgtcaactgaa
+6416241/1
CCCFFFFFGHHHHJJJJJJIJJJJJJJJGGIIGHJJJJJJJJJJJJJGIJ
@4340378/1
tctcaggcaggcaagatgggcatagtaggtaggcgtagggtaagacacgg
+4340378/1
CCCFFFFFHHHHHJJJJJJJJJJJJIJJJHIJJJJHIJJJGHIJJJJJJJ
@5858777/1
tgtggaactgcttcacctgtggccggcggcacgcagacgccttgatgacc
+5858777/1
CC@FFFFFHHHHHJJJJJJIIFIJJGJIJJJJIHGHFFDDDDDDDDCCDC
@4340520/1
tgaaagggggaggggggagggtcattcaatgtctccttccgtcttgggtg
+4340520/1
@CCFDDEDHD8@FGGID7B1@8ABCDEDDDDDEDDDDCCCD@AA?CD@07
@6416636/1
tccaaatcgacgactcctgtggctttcagtgaaacgtcaaaatttat
+6416636/1
CCCFFFFFGHHHHJJJJJJJJJJJJJJJJJIJJJJIGHJJIIJJJJJ
@7910101/1
gctcgctctccgaagggagcttgcggccgatgacctcatactccttcaac
+7910101/1
CCCFFFFFHHHHHJJJJIJJJJJJJJJJJJJJJJJJJJJJJJHHHHHHFF
@5859002/1
gcccattttcacaggcaagggatcctaacttcgcaaccactaattccagt
+5859002/1
CCCFFFFFHHHGHGIGGGCEHHEGIIJBHIJBGIGGIJIHIGIJGIIJJI
@204888/1
gacgatttcaccagtggtcttcttgaacttcttcaattgacgcaagaagt
+204888/1
CCCFFFFFHHHHHIJJIJJIGHIJJJJIJJJJIIIIJJGGIGIJJJJIID
@705769/1
gggcctcttgtatgcgaaggtgttgaggcgcttgtggtggtgcacgcgct
+705769/1
CCCFFFFFHHHHGJJIJIIICGFHIIJJJJJJJIHGHHGHGHIIGIJHFB
@7910199/1
gtctgtttgtctgtttgtctgtttgtctgtttgtctgtttgtctgtttgt
+7910199/1
@@BFFDFDDFHHHHIIIIJJJHIJJGIJJJJJJJIJJIJIIJJJIJJIIF
@6872286/1
tcctttctaaggttcaaaactatatctgtaccaaatttcaaccaaatccg
+6872286/1
@@?DADD8DDHA2CFAFGGEDCGGGHGIHCCGGIGGGIIIIIGGGGEHGB
@3290425/1
tgatcagccggagcagctccggtaagtttgtcgagtagagccttagctgc
+3290425/1
BCCFFFFFHHHHHJJIJJJJJIHHJJJIIJJJIJI?FEIJJJJJIIJJJJ
@3290521/1
ctgggaaaattacactaattctatgcaaagtatagcttgtatttgttatg
+3290521/1
@@@FFFFFHGHDHGIIGIIJGHEHHEIHFICHIFEGIIIFHIIIIGHHEG
@205804/1
aggcaccataaaatctttcctcggactaaattgttctatcttcatcctac
+205804/1
@CCFDFFFHHFFHIGIIJIJGGHIHIIGGHJGIHFGIIIJIJJGJIGJIJ
@4829168/1
gcttgtggtggtgcacgcgcttgggcagagggaatctgattgtgctgttg
+4829168/1
?@@DDDDDCCFDFEFDEHGIIIIIIIIIGGIIFHIIIIIIIHFGIIIHHE
@3291161/1
caccagtggtcttcttgaacttcttcaattgacgcaagaagtaccagaaa
+3291161/1
CCCFFFFFHHHHHJJIJIJIJJJJJJIJJJJJJJJJJJIJJFGIGIJJJI
@6417814/1
gttcgacatcgacataacaataaccccggctattttttttatttttattt
+6417814/1
@@@FFFFDHHHFFHJIIJGIIIIJIJJIIJJIIIIJJJJJGHHHHHHFFF
@7404212/1
gtgaaaactgcccctcagatacaccgtcacggaatacaaatatcttcttc
+7404212/1
CCCFFFFFHHHHHJJJJJJJJJJJJJJJJJJJJIJJJIJJJJJJJJJJJJ
@4341734/1
tgtttgtctgttcgtctgtgcgcgctaatctcagaaacgg
+4341734/1
@@?D?AD>ADA:AACDGFHHC?FBEFGFF4??BF@BFE?;
@1756789/1
ctgtgatctgtttcttggcatctatagatgtcggtggcgcacagggcacg
+1756789/1
CCCFFFFFHHHHHJJJJJJJJJJIJJJJJIIJJJHIJJJJJJJJJJJJJJ
@1225253/1
ctgattgtgctgttgtggaactgcttcacctgtggccggcggcacgc
+1225253/1
CCCFFFFFHHHHFJJHIJJJJJJJJJJJJJJEGHJJJJIJIJHFFDD
@4341872/1
gcgcagaaataattcatagcaaaaattaaagttagtctattatagtttca
+4341872/1
CCCFFFFFHHHHHJJJJJJJJJJJJJJJJJJHHJJJJJJJJJJJJIJJJJ
@1756942/1
gcaagaagtaccagaaacgggacttagccacaatctggtctggagagaag
+1756942/1
CCCFFFFFFFDFBHEIJJJJJJIJJJJJJJJIJJJJJJIIJJJJJGIHII
@3291605/1
tggaactgcttcacctgtggccggcggcacgcagacgccttgatgacctc
+3291605/1
@?<DDADAC22CFFIB:CB?EGEIBBFFF<4@8EB@<CC>@BBABBB5@A
@1757124/1
gttgttaagaggtgttacctgcaacttggccaggttagggccaacagatt
+1757124/1
C@CFFFFFHHHHFHHIJJJJJJJJJJJJJJJIJJGIJIJJJJJJJJJIJJ
@7911840/1
gcaagaagtaccagaaacgggacttagccacaatctggtctggagagaag
+7911840/1
C@@DBDDD:AFFFIIEHHGDGEFGIGIIIGGHIGGIIIGGHIIFHEGGGI
@5356973/1
gcgtcccgtacccatagcaacaagatcagcgactgtcacacggtagcgga
+5356973/1
?<;DDDDDFFHGHIIIIIGGIIIIGEHHIDDHIIIHIIGCGEGBFEAEE=
@6418572/1
ggcagagggaatctgattgtgctgttgtggaactgcttcacctgtggccg
+6418572/1
CCCFFFADHFFHHGIJJIIDHHHGIGIDHIJJJIJJJIJJIJIIHIIJII
@6418703/1
ctgcaaagttaaccatcttgtattcaaaagaaaacctagaatcactggtt
+6418703/1
CCCFFFFFHFFDGEHHIJJIJJIJGHIIJJICHEGHIHIJJGIIH@GIGH
@6874310/1
agcgagactcataacgcagccagatgccaaagttcttgatcttcactggg
+6874310/1
CCCFFFDFHHHHHJIIIJJJJGIJHIIIJJGIFGGIJJJFHIJJIJJJHJ
@2766530/1
gcaagaagtaccagaaacgggacttagccacaatctggtctggagagaag
+2766530/1
C@CDFFFACBFBFEBGG;FHG@AFEGG<FAG?DADBG@0?<D?BGFA?DG
@5859748/1
gacgcaagaagtaccagaaacgggacttagccacaatctgg
+5859748/1
@@?DDADDAFH2<<CEEBG@GCHAHI3D9:D9?DBFFGAFC
@7912561/1
ggtggcgcacagggcacgcttgcgcatgacatctatacatgccattggcg
+7912561/1
CCCFFFFFHHHHHJJJJJJJJJJJJJJJJJJJJJJJJJJJJJJJJJJJJJ
@2766882/1
gtgatctgtttcttggcatctatagatgtcggtggcgcacagggcacgct
+2766882/1
?=?DDDDDHFFHFHGHIIIE>>FGGA@F<A8EHD<?:@G:FBFGAFHF6@
@7912751/1
ctgtcacacggtagcggaaggtgggttcgtgaatcatgccctcaatctgc
+7912751/1
CCCFFFFFHHHHHJJJJGGGJFHJJJJJJIJJJJJJJJJJJJJJJJJJJJ
@4830949/1
gtaggatccaagttgaaatctttgatcatggcatcaagcaaactctggtg
+4830949/1
CCCFFFFFHHHHHJJJJJJJJJJJJJJJJJJJJJJIJJJJJIJJJJJJGI
@4830997/1
ccattttagatatttgttgttcattcaactgtcttgttaatgcctggccc
+4830997/1
CCCFFFFFHHHHHJJJIJIGIJJJJJJJJJJHIJJJJJJJJJJJJJIJJJ
@2285017/1
ctaccatattacttactgctttcacaatcttcgtgggactagtagtcatt
+2285017/1
CCCFFFFFHHHHHIJJJJJJJJJJIJJJJJJJJIJJIJIJHIFHIIJIJJ
@4343458/1
ctaggagtgactttcccgtttccaatctccaagacaggaggctccagtac
+4343458/1
@@@DADDDFFFFFE??EFICFFCF:CAAF<FCEFFB@8:1?DFEGFCIDF
@707211/1
ctgctttcacaatcttcgtgggactagtagtcatttctttctgccactct
+707211/1
CCCFFFFFHHHHHJJJJJJJJJJJJJJGJJJJJJJJJJJJJJJJJJJJJJ
@4343503/1
catacataataaaattagaggaagtaggtgctgggcctcttgtatgcgaa
+4343503/1
@@CFFFFFHHHGHJJJJJIJJIJJGJJIIJJJIIIIJJJJJIJIJJJJHH
@2285391/1
gtgccttttattgcttggtgagacacgagataaaagtctaattcagacga
+2285391/1
CCCFFFFFHHHHHJJJJJIJJJJJJJJJJJJJJJJJIJJIIIJJJJJJJI
@7913643/1
gtcttcttgaacttcttcaattgacgcaagaagtaccagaaacgggactt
+7913643/1
CCCFFFFFHFHHHJJJJJJJJIJJJIJJJJJJJ?FHIJJJIIJIIJIJJI
@7913755/1
cgcaagaagtaccagaaacgggacttagccacaatctggtctggagagaa
+7913755/1
???DDD3DADB:<C:CCBF;?@CE@?EE@D>BDII;DED?DDD;893D=C
@4831992/1
gaggaagtaggtgctgggcctcttgtatgcgaaggtgttgaggcgcttgt
+4831992/1
CCCFFFFEHHHHHJJJJJJIJJJJJIJJJJJJIIJDGGHJJJJJJJJJJH
@707693/1
ggcagagggaatctgattgtgctgttgtggaactgcttcacctgtggccg
+707693/1
CCCFFFFFHHHHHJJJJJJIJJJJJJJJJJJJJJJJJJJJJJJJIHIJJJ
@7913807/1
cactgagtgacggcacctccgacactgaggtcacggtactcgcggtacat
+7913807/1
CCCFFFFDHHHHHJJJJJJJJJJJJJJJJJHIJJJJHIJJJJJJHHFFFF
@7406958/1
gctgaattgcagcatcttgtcgagaacatgaagccgctttggtttacgtt
+7406958/1
CCCFFFFFHHHHHJJJJJJIJJJJIJJJJJIJJJJIJJJJJJHIJIFHHJ
@6876352/1
cttgaacacacacaaaaaaattcatcaaaatcggtccagtcgtttaagag
+6876352/1
CCCFFFFFHHHHHJJJJJJJJJJJJJJJJJJJJJIIJJJHJJIJJJJJJJ
@4832433/1
ctcctccttagaagttggttcctctttacaagtagactcatctttagcac
+4832433/1
CCCFFFFFHHHHHJIIJJHIJJJJJJJJJJJJJJJJJJJJJJJJJJJJJJ
@3293876/1
tggatggagtgagcacgggctctgtgcctggctcccatgtcacggtagca
+3293876/1
@@@DD<DD;DF4AFEFIBGEFFCEGIII<FIFDFFICEFFEEFEA6B:FF
@4344437/1
ccctgaaagagacgatttcaccagtggtcttcttgaacttcttcaattga
+4344437/1
@CCFFFDEHHHHHJJJJJGHGHGIJIIHGHIJJJGGHHHIIIJJJJIJGJ
@6421308/1
atcgacataacaataacccctgctattttttttatttttattttcaatgt
+6421308/1
CCCFFFFFHHHHHJJJJJJJJJJJJJJJJJJJJJJJJJJJJJJJJJJJIH
@6876983/1
ctgggctgcagatgactgtgcatccttgctagtaagtcctgagccatagc
+6876983/1
CCCFFFFFHHHHHJJGHJJJJJJJJJJJJJJJIJJJJJJJJJJJJJJJJJ
@1228697/1
cgggacttagccacaatctggtctggagagaagatcctcatcttgtatag
+1228697/1
CCCFFFDEHHGHGIIIIJGIJEHIJJIJGGGIIJJJIIGEHIEHIIIICI
@4833305/1
gtagcactgagtgacggcacctccgacactgaggtcacggtactcgcggt
+4833305/1
CCCFFDFFHHHFHGGIJJIIIJIJJIIJIIGEAEBFIGGJFHIIJGDHFD
@1758423/1
ggcgcttgtggtggtgcacgcgcttgggcagagggaatctgattgtgctg
+1758423/1
@@@D<DADFFBDDHADBEHBE?DGGCHHHCIGIG6ADAFGC@EHG;7@7?
@7408364/1
ggcgcttgtggtggtgcacgcgcttgggcagagggaatctgattgtgctg
+7408364/1
CCCFFFFFHHHHHIHIJJJJJJJJJJJJJJJHIIJEHIJJJJJJJIIIIH
@5358939/1
gttattgttatgtcgatgtcgaacccaaaaatgtaatcaactttattttt
+5358939/1
???BDDDDHDB<<CDFHGHGIGIGIIIIIIGHGB?BBBDBBFGDHCHCGH
@7408394/1
ggtgcgtgcaggatcctcgtcattgcctggcatacaaggcaaagcaccga
+7408394/1
@@==BDBAFDHD=GEE?BFCB;FFGGECCGGGIEIBB?A@FGIB@CHGB;
@4833918/1
ggacgcgacgtgccttgaattccttgatgactgcatagatagaaatcgaa
+4833918/1
B@@FBDFFFHFFHGIIJIGIIFHGIAEGHHIIGJIIIIEHGJIIJEGJGG
@3295242/1
taaactttttaatagacaaatacaacgaaaccaatttagaatatacgaaa
+3295242/1
CCCFFFFFHHHGHJJIJGEHIJJJJIJIIJJIIIIIIIJIJIJJJJIJJI
@6422622/1
ggtgcctctgtaggagtttcgggctcgggtttactagcctcctcctt
+6422622/1
@@@DDFFEHHFHHIBHAEHHIJEHEGGGFGGHGIJJJJIFIIGHEEH
@708191/1
ccgtttagcagcttcatccagaggcaagcgctccaagttgcttggaggct
+708191/1
@C@DFBFFHHHGHJJIIIIIEIJIHGCEHGIDII@FFHGFGFHGEBHGGC
@7916010/1
ccgctttttactacatgcataaacatacataccgataccatacaccaaaa
+7916010/1
CCCFFFFFDHHHBHBFHIAIIDFHIGBHGGFGEH@GGHGEGHICEIADDB
@4834541/1
gcccataataattaaggagatccctctattgagctactgctgttaagcag
+4834541/1
CCCFFFFFHHHHHJIJJIIIIIIJIJIJJJJJIJJJIJJJJJJJJJJIJI
@7916344/1
gccagatgccaaagttcttgatcttcactgggctcttctctgggatttcc
+7916344/1
@<@FDDDDGHHFFIEFGGGEHHIIIDHIGHGIIIIDHGIIIGIIFHGIII
@2286990/1
ccgattgacatgaaacaaacactaaatgtaaatttaagcatcccacaata
+2286990/1
CCCFFFFFHGHHHJJJJIJJJJJIIJJJEHIJJJJJJIIJJJJJIJJJJJ
@4834993/1
gtcccggtaatctaccccgtcttcaccgctgtaaccaccaacagtgacag
+4834993/1
@@@FFAADHBFFFIGEHGIHIGIGGJJJJJGHHHIGIIJIJJJJIIHICC
@6423674/1
cagtggtcttcttgaacttcttcaattgacgcaagaagtaccagaaacgg
+6423674/1
?<?BDD=DHGHHGHGGGECHHIGGCGFGIH:FG<FAG;?BF@GBEH>FEH
@5359286/1
cctcatcttgtatagaggaggcttgggctcgctctccgaagggagcttgc
+5359286/1
CCCFFFFFHHHHHJJJJJIJJJJJHIJIJJIJJJJJJJIJJJJEHEHIII
@6879805/1
cttctcttttttctcctttcttttgcgagctgctgccgaaagattagagt
+6879805/1
@@@FFFFFHHFHGJEHIJJJJJHIIGIBGGIJIGIIJJJJEGCHGEHJJG
@7917619/1
gggctcttctctgggatttcctggaaatgaaaatgataaattccatttta
+7917619/1
BCCFFFFFHHHHHJJIJIJJJJJJJJJJJJJJJJJJJJJJJJJJJJJJJI
@1231718/1
ctcctgtggctttcagtgaaacatcaaaatttatcgatctttgattctga
+1231718/1
CCCFFFBDHDFHHJJJHHIIHIGJJIJIJJJJIJGIGGGIIJHIIJGIIE
@1759855/1
ggcgcttgtggtggtgcacgcgcttgggcagagggaatctgattgtgctg
+1759855/1
@C<DDDDDDFF<AEFEEEGIIIIAFAGA?FDHICH@FHICFHEEG@>C@C
@7918602/1
cttgggcagagggaatctgattgtgctgttgtggaactgcttcacctgtg
+7918602/1
?@@D=?;DFFHH:?EG<FCCHGGHCHGHBDGFHBFGIICGEGIHDFGADF
@1232146/1
ctgtttcttggcatctatagatgtcggtggcgcacagggcacgcttgcgc
+1232146/1
@CCDFFFFHHHHHJJJJJJIIGGHIJJCGHGJJJJIJIJIJJJIIJJJJG
@4836964/1
gttgaggcgcttgtggtggtgcacgcgcttgggcagagggaatctgattg
+4836964/1
CCCFFFFFHHHHHIJIGGHGGHJJJIJJJJIIJIJIIJIIHHHHFFFFFD
@1232563/1
atcagccggagcagctccggtaagtttgtcgagtagagccttagctgcgg
+1232563/1
@CCFFFFFHHHGHJIJJJJJGHIJJIJJJJIGIIIIJJJJJJJJJJJIJJ
@1760476/1
agatgtcttactagtaccgggatcaacattgcgtgctggacaacatcaca
+1760476/1
@@CFFFFFHHHHHJJJJJJJJJJJJJJJJJJJJJJJJJJJJIJJJJJJJJ
@3827901/1
gccagatgccaaagttcttgatcttcactgggctcttctctgggatttcc
+3827901/1
CCCFFFFFHHHHHJHIJJJJJJJJJJJJJJJJJJJJJJJJJJJJJJJJJJ
@6426163/1
gtcctttctaaggttctaaactatatctgtaccaaatttcaaccaaatcc
+6426163/1
CCCFFFFFHHHGHIIJJJJJJJIIJJJJJJJJJJJIJJJHIJJIJIIJGI
@710175/1
ggcgcacagggcacgcttgcgcatgacatctatacatgccattggcgttc
+710175/1
CCCFFFFFGHHHHJJJJJIIGIIJGIJJJJJJIIJJIIJJJJJJJIJHJJ
@1232879/1
ccgcgacttcgttcgcgtggaatagtgacttccggcaaatttttggtttt
+1232879/1
CCCFFFFFHHHHHJJJJIJJIJJJJ?GIHIHIJJJJJJGIJJJJHHFFFF
@3828170/1
cacacaggcataatgccatattcaaatgggaagtggtgataaagataagt
+3828170/1
CCCFFFFFHHHHHJJJJJJJJJJJJJJJJJJIJHIJIHJIJJJJJJJJJF
@4349066/1
cccgtttccaatctccaagacaggaggctccagtactttagctttgacag
+4349066/1
CCCFFFFFHHHHHJJJIJJJJJJJJJIJIJJJJIJJJJJJIJJIJJJJJI
@3298650/1
ctgtgatctgtttcttggcatctatagatgtcggtggcgcacagggcacg
+3298650/1
@@CDABEDHDHHHIJGBAEF>FHECGGGIJEFHICBGIJJGIHGGDDGIA
@4349474/1
ggcgcttgtggtggtgcacgcgcttgggcagagggaatctgattgtgctg
+4349474/1
CCCFFFFFHHHHHIHGIIIJJJJJJJJJJJJJIJJIJJJJJGJJJJJJJH
@2769601/1
ataaaattagaggaagtaggtgctgggcctcttgtatgcgaaggtgttga
+2769601/1
CCCFFFFFHHHHHIJJHHHIIHGHIJIJJJJJJJIJJJJIIIJIGHDHGH
@7411624/1
ggtgctgggcctcttgtatgcgaaggtgttgaggcgcttgtggtggtgca
+7411624/1
=;:BDDDDFFHFHIGGCGGGHGB?FH?CCDHBFIFHIIEIBGG@FFEEHG
@1760925/1
ctagtgtgtgtaggggaagggttaggcaacctaatttcgtggattagtag
+1760925/1
@@@DDD:DDHDAFHGGGIIIIGIGAGHIIEHHIIIIIIIDGIHGIIIIII
@5863041/1
cacggtagcactgagtgacggcacctccgacactgaggtcac
+5863041/1
@@@7DBAD8DFAB?22<?F=FEF<:C;C::DF6<DBF788=8
@3299249/1
ggtagttactaatggagtcgaaacaaactcgtcgtaacactccacatc
+3299249/1
@@=BDADBHHD?HGIIHC<?ECGEGGGIIBDHGAGCH;DDHDHIGGGE
@212611/1
gcgcacagacgaacagacaaacagacaaacagacaaacagacaaacagac
+212611/1
CCCFFFFFHHHHGJJJJIIJJJIJJJJIIIGJIJJJIIJGHHIIGIIHGI
@6427543/1
agatgactgtgcatccttgctagtaagtcctgagccatagcaaacagcca
+6427543/1
BCCFFFFFHHHHHJJJJJJJJIJGJJJJJJJJJJJJJJJJJJJJJJJJJJ
@213256/1
gtcgggcagttcgtcaacaagacattactagctgagaatatttttttccg
+213256/1
@?@DDFFFFFHGFFGHIJJIIGGIIJJIIIJIJIIGGGGGCGGDFIGJJI
@711846/1
gcagtgagttcgtgttgcaagacatgtaggaactgtccctcggagatgcc
+711846/1
@@@DDEFFBFFDFGHIGI9DHHGEFHCFGDHIIIIGIGGHEGIGIGGGGI
@3830065/1
gcataataaaattagaggaagtaggtgctgggcctc
+3830065/1
:?@DDD>4=C<D?DEBEGEG@EHFC?FGHG@CFH<D
@2770602/1
ccgacactgaggtcacggtactcgcggtacatgttgtgtacacctgagcg
+2770602/1
CCCFFFFFHHHHHIGIJJHIJJJJJJJGHIJJJHIJIIJEGHHIJJJJJJ
@5863994/1
gcaattcatgtttatttcactaaattttcatagcattggaaatcagaagc
+5863994/1
CCCFFFDFHGHHHIJIFHGJJJJIJIJJJI@HEGGEHHJCHEIFIJDCGG
@6428436/1
gttggatgcggttttcacgaatatattgtgggatgcttaaatttacattt
+6428436/1
CCCFFFFFHHHHHIGIJGIGHGGHGIIEFDHIHGHIIIIIIIJJGEGIII
@7413020/1
ggacatttcaattttatttagttggtcttggttgaacggaactccaatcc
+7413020/1
CCCFFFFFHHHHHJJJJJJJIIJJJJJJJJJIIIJJJIJJJJJJJJJJJJ
@213893/1
gtgctgttgtggaactgcttcacctgtggccggcggcacgcagacgcctt
+213893/1
CCCFFFFFHHHHHJJJJJJJJJJJJJJJJJJJJJJJIHHFFDDDDDDDDD
@213900/1
cccatgtcacggtagcactgagtgacggcacctccgacactgaggtcacg
+213900/1
?<?D1BBAADDAC;@EAD:CF9FCIAE66DDD@D88?DDAEI97;.8@AA
@7413165/1
gcccgcgactccgtccgcgcggatgtcggtcttcgcgtggaagttttatt
+7413165/1
@@CDDDDDFDHHG@GIIEFGHIGEGCAEBEFFCCACB;@B?3>:CDC@CC
@3300477/1
gccatgtaccacgcctgggatgccacccggcaccactcccgggtgaggat
+3300477/1
CCCFFFFFHHHFHIIJJJJJJJJJIJJJJJJJJIJIIJIJJJJFHIJHHH
@2289236/1
cagcatacataataaaattagaggaagtaggtgctgggcctcttgtatgc
+2289236/1
CCCFFFFFHHHHHJIIIIJJJHIJGJJGHJIGIIIIIJJJJJIJJJJJJJ
@214602/1
tagtcatcgcggcctctagccgacacgattatgaagacgaagcggacgtc
+214602/1
@@CDFFFFDFHHGJJJJJJJJJGIJJIFHHJJGGIJIJIIJJGFDDAB@B
@3831209/1
gtcttcttgaacttcttcaattgacgcaagaagtacc
+3831209/1
C@CFFFF?HD<FFEBBBFACGIGIIIIIHIGHIFIE4
@214724/1
cgagactcataacgcagccagatgccaaagttcttgatcttcactgggct
+214724/1
CCCFFFFFHHHHHJJJJJJJJJJJJJJJGIFHIJJJJJJJJJJJJJJJJI
@5360924/1
ggagctgatgcttgctgggcctcaactgttggagctggttcagccttttt
+5360924/1
CCCFFFFFHHHHHIJJJJJIJJJJJJJIHIIIJIIJIIGIIIIJJJJJJI
@6429757/1
ctcttgcagccatccaacaggattgcccatcaatttatcttcaaatgacg
+6429757/1
C@CFFFFFGFHGHJJJIJIJJIJJIJJJJJJJJJIJJJHJJJIJJJJJJJ
@1234288/1
cgttgacttgctgttagctcattttaacacatttcacattgaaaaatagg
+1234288/1
CCCFFFFFHHHHHJJJJJJJIJJJJJJJJJJJJJJJJJJJJJJJJJJJJJ
@6429903/1
ttctaaactatatctgtaccaaattt
+6429903/1
?@@DD?BD?BFAD>:CFGI<EA<A:A
@2289839/1
ggatggagtgagcacgggctctgtgcctggctcccatgtcacggtagcac
+2289839/1
CCCFFFFFHFHHHIJIIIJIJJJGIIJGFGHIJJIJJJJJIIIIGHIJIJ
@215353/1
caaggattttattgaataactagcttctgcccgcgactccgtccgcgcgg
+215353/1
CC@FFFFFHHHGHJJJJJJJJJJJJJJJJJJJJJIIJGIJIHIIIIGEED
@215385/1
ccgtttagcagcttcatccagaggcaagcgctccaagttgcttggaggct
+215385/1
@CCDDFFFHFFFHIJIJJCHIHEHIDGEBGGIGHGGGFHIIIJFEGGIGI
@6883430/1
gccttgggaagcctttgtgcgccacatcaatgttgataaaggctttattg
+6883430/1
CCCFFFFFHHHHHJJJJHJJJJJJJJJJJJJJJJJJJJJJJJJJJJJJJJ
@3832067/1
caccagtggtcttcttgaacttcttcaattgacgc
+3832067/1
@@@DDFBDFADDDGGHIIIGFH@FEFGBHIIJGHI
@1763186/1
cgggcttattctgcatacctgccatgcgctggtaagcgctatggactgcc
+1763186/1
@@CFFFFFHHHHHJJJJJIJIIIJGIIJIJJJJIIGGIIIJIJGIIJIJI
@1234679/1
cgtcactattctaggattgtgtaggtaatattattaaacgaagaacatgc
+1234679/1
BC@DFFFDDHHHHIJHIIJGIIIHJCHHIGJIFIIHIJGIIIJJIIJIJJ
@215724/1
cgcaagaagtaccagaaacgggacttagccacaatctggtctggagagaa
+215724/1
BB@FFFFFHHHHGJJJJJJJJJJJJJJJIJJJJIJJJJJIIJJJJIGIIJ
@5361699/1
ggcgcttgtggtggtgcacgcgcttgggcagagggaatctgattgtgctg
+5361699/1
@@@FFFFFHHGDHGEFHIJJJJIBHIIDGJJJJJIJJJIJHGIIGHGHHH
@6883686/1
gcgaaggtgttgaggcgcttgtggtggtgcacgcgcttgggcagagggaa
+6883686/1
CCCFFFFAFFFHHJJIJJJJJEGIHGJGHIJJJJJJJJJJHHHFFFFDAC
@1234859/1
tgcaccttcaaacgcaacgaattttttagctattgctagtacttgctcga
+1234859/1
@<@FAFFFDAFHFIIIGGIG;FG>EGGGIHIGGCGIIGCFGGHIIIIII8
@5864399/1
gtaatattattaaacgaagaacatgcggctgaattgcagcatcttgtcga
+5864399/1
@@@FFFFFHGDFHJEGIJIDHIGEFHIJIIIIIIGIGIHGDFFHIJDCGG
@1763691/1
gtcctgcagagcttgccacatcttgtaagcagcctggcgcttagcaagtt
+1763691/1
@?@DDDAAB>ADB:EGGHHGIIIGHEHBH>EF@GHCEGEEHHEBEHGIFH
@1764063/1
cgcaagaagtaccagaaacgggacttagccacaatctggtctggagagaa
+1764063/1
CCCFFFFFHHHHHJJJJJJJJJJJJJJJJJJJJJJJJJJIJJJJIJJJJJ
@1764123/1
ctcgtatgtcaaggacttcacacataaactctatgactggctgcgcttta
+1764123/1
CCCFFFFFHHHHHJJJJJJJJJJJJJJJJJJJJJJJJJJIJJJIJJJJJI
@4351710/1
ggcagagggaatctgattgtgctgttgtggaactgcttcacctgtggccg
+4351710/1
CCCFFFFFHDFFAFHBHIGEHGHGHIIGEGHIGIIGGHEGIGEEHGIGGG
@4351733/1
gtgctgttgtggaactgcttcacctgtggccggcggcacgcagacgcctt
+4351733/1
CCCFFFFFHFHHHJJJJJJJJJJJJJIJJJJJJJJJJHHFFDDDDDDDDD
@7414757/1
cgcacatactcgtggaacacagataggtagctgcgcccgttcatgttcat
+7414757/1
CCCFFFFFHHHHHIJJJJJJJJJJJJJHIJJJJFJJJJJIJJJJJHIJJJ
@2772229/1
cggtgaggggtgcgtgacgtcagcccctacgatcatcactgtcgtgtcct
+2772229/1
@@@DDDDDF10CCFGFEFGC8?FB;:8?DBF@FEBFB@FFIFEF@EDCF9
@6432402/1
gccttgagaagcagacacaagcttcttctgtttgtccgtcaaagcattta
+6432402/1
@@@DFBADBFAFFGIIEEGEBAHGGGCHGGGHGGHDHIHGEDGGB@GHHE
@7921781/1
ctcatcttgtatagaggaggcttgggctcgctctccgaagggagcttgcg
+7921781/1
@CCFFFFFHFFHHIJIIEHJIIJ8ADGHGIFIIGEIJGHIGH=FHGHD@B
@6432501/1
ctcttgtatgcgaaggtgttgaggcgcttgtggtggtgcacgcgcttggg
+6432501/1
CCCFFFFFHHHHHJJJEGIIJIJJJJJJJJIJIJJIHIJJJJJJHFFFDD
@2290510/1
cgcttgtggtggtgcacgcgcttgggcagagggaatctgattgtgctgtt
+2290510/1
CCCFFFFFHHHHHGIJJJJJJJJJJJJJJJJJJIJJJJJJJJJJJJIJJJ
@3834606/1
gcaagaagtaccagaaacgggacttagccacaatctggtctggagagaag
+3834606/1
@@@?DDABHHB<C@BGBFCHDEFHHGGBEFFHHGIGHCDFGDFB;FGG@A
@3303543/1
ggcacctccgacactgaggtcacggtactcgcggtacatgttgtgtacac
+3303543/1
@@@FFFFFHGHHHJIGIIIFFHGHGFFHIJJIJIAHHIJJIIIGIGHJEA
@3303650/1
gagcgagactcataacgcagccagatgccaaagttcttgatcttcactgg
+3303650/1
@@<ADDDDFHBFAEGBDDBGDHII>CDH@GHCFDFEH@G><?FG<?DHDG
@3303655/1
ctcatcttgtatagaggaggcttgggctcgctctccgaagggagcttgcg
+3303655/1
CCCFFFFFHHHHHJJJIJJJIJJGHJHIGJJJJJJJJJJJJJHHIIIIII
@1765304/1
gcgttgagtttgatgacagcgtagttaacttcaatggaagtggcgacctc
+1765304/1
@@@DDDDDDFHHHEGGIEGEGBFGIJJG9CCGIIJBH@CHFEGHGAD@GI
@6433241/1
cccacgttggttatcaagtggcttggtaggatccaagttgaaatctttga
+6433241/1
@@@FFFFFDHFHHJJJIJJIIJIJDG?DEA3?;CDDB:B@DCH9FDHIG<
@7922645/1
cacgcctgggatgccacccggcaccactcccgggtgaggatgcactacat
+7922645/1
CCCFFFFFHHHHHJJJJJJJJIJJJJJJJJJJJJGIJJJJJJJJJJJHHH
@716082/1
ccccctgctattttttttatttttattttcaatgtacagacagcactttt
+716082/1
@@@FDDDFHHHGFHIJGIIJJJJGGHHIJIBEEBHDH@?GDFDCCFCGHG
@7922705/1
gtggccccgttggatatagcgctgttagttacataaacaataggaaactt
+7922705/1
CCCFFFFFHHHHHJJJJJJJJJJJJJJJJJJJJJJJJJJJJJJJJJJJJJ
@3835887/1
gggctctgtgcctggctcccatgtcacggtagcactgagtgacggcacct
+3835887/1
CCCFFFFDFHFHFGGIICGIIIIGHGGIIHHIIEIIIGHIGGIGGGGDII
@3304268/1
aggaagtaggtgctgggcctcttgtatgcgaaggtgttgaggcgcttgtg
+3304268/1
C@CFFDFFDFHHGIIJIJJJIIJJJJIJIIIHIJBFGHIHIJGIJGIIII
@219363/1
gcaagaagtaccagaaacgggactta
+219363/1
@<@DDDDD?DFFHIBHHG;A?@E>AB
@2291635/1
gcttgtggtggtgcacgcgcttgggcagagggaatctgattgtgctgttg
+2291635/1
CCCFFFFFFHHHHJJJJJJJJJJJJJJJJJJJJJJJJJJJJJIJJJJJJJ
@6884863/1
ccagcttaaaagccaggtgtccatcacaagaagttatttgttcaaataac
+6884863/1
CCCFFFFFHHHHGJJJJGHIJJJJJJJJJJJJJHIJJJJJJJJJIJJIJJ
@1236283/1
gtcaaacctaggactcgaggttggtcgtctaccgggcagttctcgaaatg
+1236283/1
CCCFFFFFHHHHHJJJJIJJHJJJHIJJJJJJJJJJJIIHIJJJJJJJJI
@3304741/1
ctggagagaagatcctcatcttgtatagaggaggcttgggctcgctctcc
+3304741/1
@@@DDDDDA?AFDG?DCGGHIHHHIEHI4AF9EHCCFDHDFF8@:1==FH
@1766404/1
gccagatgccaaagttcttgatcttcactgggctcttctctgggatttcc
+1766404/1
CCCFFFFFHHHHFIJJJIIJJJJJJJJJJJIJJJJJJJJJJJIIHIJJIJ
@1766484/1
gccagatgccaaagttcttgatcttcactgggctcttctctgggatttcc
+1766484/1
CCCFFFFFHHHHHJHIIHGIGIJIJJIIIHDIJJJJJJJJJJJIIJJJJJ
@220224/1
ctccaattcaaccttatcattaccaatcggtaaaggatctcttgtataca
+220224/1
C@CFFFFFHHHHAHGGGHIIDHIIIJGIGEFGHGGIJJHIIGGJIHHGGG
@220227/1
gttcgtcttttgaagattcagatattgatagttttttcattccctgc
+220227/1
CCCFFFFFHHHHHJJJJJJJJJJJJJJJJJJHJJJJJJJJJJJJJJJ
@1766572/1
gcggaaggtgggttcgtgaatcatgccctcaatctgcaccagttcatatt
+1766572/1
??@DDA@D2<DHFBFHHEGIDH@GHIIIIEADCFGEHGGDCB8BFHGBDD
@6434757/1
gtggtgtagctttaaggggatctgctgtctgtggagctgatgcttgctgg
+6434757/1
@@CFDDDDDFHHHGIGBHIGHEHIHIJIIIJJJJIGIHJHGHGIJGHIJE
@5866572/1
gtggtggtgcacgcgcttgggcagagggaatctgattgtgctgttgtgga
+5866572/1
?=?;BDA=<BD:DAEEIAEDD@D>>=DDD@BDD?BDECEEICAACD@@DI
@3305427/1
cacagttccagtctcaggcacattgccattagtagactgatcagccggag
+3305427/1
@@CFFDFBFHFHDHJJIJIJJGGGIIGIJJJIHIIJJJIIJJIJGIGI<F
@5364269/1
gtggtgcacgcgcttgggcagagggaatctgattgtgctgttgtggaact
+5364269/1
BB@FDDDFHHHHHJIJJJIJJJJJJJJJJFIJJJJFHHHIIJJHIIIJJH
@5866771/1
gtggattttaatgttattattacagcatacataataaaattagaggaagt
+5866771/1
@@@FBDDEDHFFHE?CEFHIIIEHD@GHGGIIAHHIG<EFHGGHII9@F:
@4841234/1
cctgagccatagcaaacagccactggcaatgtggatagctggacaaggca
+4841234/1
@CCFFFFFHGGHGIGGIJIJJIIJJIJIGHHCGHFGIIHIJIIJIIIIJI
@3305625/1
aggtgctgggcctcttgtatgcgaaggtgttgaggcgcttgtggtggtgc
+3305625/1
BCCDFEFFHHHHHIJJJIIJJJJHIIJCFFGIHIJIJIJJJIIIHIGAHC
@3837981/1
gtcgtcttctacttctgcttctggcacatcaggagaagttggctcctcaa
+3837981/1
C@@FFFFFHHHHHJJJJJJJJJJIJJJJJIJJJJJJJJIJIIJIJJJJJJ
@221480/1
ctttcttttgcgagctgctgccgaaagattagagtcgtcttctacttctg
+221480/1
CCCFF4DDHHHHHIIJJJJJJJJHIIJJJJJJIIFHIHIJJJJJJJJIJI
@1767462/1
gtagtaagtcagctgttccacttcatcatcagggatcttgccgtcattgc
+1767462/1
@@@DBBD>FFHDFH<FGE@BEHGHCHICHIIIII=GCGED@GGIG?GIEG
@4353603/1
cgagcaagtagttcttgaagcacagacacaggtgtcttcaacggaag
+4353603/1
CCCFFFFFHFHHFIJJIJJJJIIJIJJJJJJJCGFGGIJJJJIIJJJ
@3838401/1
ctcataacgcagccagatgccaaagttcttgatcttcactggtcgcttct
+3838401/1
@BCFFFFDHHHHHJJJIJJJJJJFIIIJJIJIJJIGIG3400098@6B@H
@4841818/1
gctccgcgaacgcagttttcgaccttattatgtgtagatagtaaacgttt
+4841818/1
CCCFFFFFHHHHHJJHIJJIIJJJJJIJJIJJHIHIJJIJJHGJJJJIJJ
@4841893/1
ctccgacactgaggtcacggtactcgcggtacatgttgtgtacacctgag
+4841893/1
CCCFFFFFHHHHHJEGGHIJEHIJIJFIIDHGHIGJJJGIJGHGGDHIIJ
@4841922/1
gcttcacctgtggccggcggcacgcagacgccttgatgacctccactttg
+4841922/1
@@@FFFDFHHHHHIIIIJJJIIJIIIJIHHHFFDEEEDEECCDDDDDDDD
@3838693/1
catcagtttggagttcacctttagaagtatgtttttagctgtcatct
+3838693/1
C@CFFFFEHDF?;CCBHAFHGHIICGFAEHIEEHIICGG>9C::D9B
@1767755/1
gattcatccacaaattccaacccttgcgtttcaaaacaattcattttagg
+1767755/1
@@@FDFFFDHFFFIIGG@IBBG@GHGIGIIGGGGIGEIIIIIIIGIIIIH
@6436509/1
cttgaacttcttcaattgacgcaagaagtaccagaaacgggacttagcca
+6436509/1
CCCFFFFFBHHHHIGIIGIGGIIJIGIIEGIIIIIGIIIGGGGGIIHIIJ
@1767900/1
gtggattttaatgttattattacagcatacataataaaattagaggaagt
+1767900/1
BB@FFFFFHHGHHFHJJJJJJJJJJJJJJJJJJJJJJJJJJJJJJJJJJF
@4842508/1
tgtgctgttgtggaactgcttcacct
+4842508/1
<@@DDBDDFD<<:AFDBB3A<<CFE9
@222438/1
caccattcaatttaaaagaaactgggtgcgtgcaggatcctcgtcattgc
+222438/1
CCCFFFFFHHHHHJJJJJIJJJJJJJGHIJGGIJJJJJJJJJJJIGJJII
@718759/1
gtgaaaactgcccctcagatacaccgtcacggaacacaaatatcttcttc
+718759/1
@:?DD?DBFDFDBGBEDHHIGGGGHIGGIIGIGHIHIIIIIIICHGIGFB
@3839477/1
gcaagaagtaccagaaacgggacttagccacaatctggtctggagagaag
+3839477/1
@CCFFFDDADFHFGIGIGIHJJJJIIJJDHIJJJJJIIHIIJJAFADHGC
@6437204/1
ttcaatttaaaagaaactgggtgcgtgcaggatcctcgtcattgcctggc
+6437204/1
@@CFD?DFD?BCF@EFHIGEBAEEFGGGICG?FC@GEHIIAHGIIG?F;@
@3839712/1
cgttaactgtcaacattaccccatttttatctgtttgattgtgtagctgg
+3839712/1
CCCFFFFFHHHHHJJJJJJJJJJJJJJJIJJJJIJJJIJJIJJJJJIJJJ
@223022/1
ctttgtttcatttaaatttacgggctatgccatttatcctcgcacgttgg
+223022/1
CCCFFFFFHHHHHJJJIIJIIJJJJJJJJJJJJIJJJJIJJJJJJJHHIJ
@7417166/1
ggggtgggatggtcgtttgaaaaattgacggccagccttaacgtacgatt
+7417166/1
B@CFDDFF?HHHFHIJJIJIIJJJJJGIJJJJJJJJJJJJJIIHIJHHGF
@6886370/1
tgtagctttaaggggatctgctgtctgtggagctgatgcttgctgggcct
+6886370/1
@@BDFFFFHHHGHEIIIJJJIGIJJJJGIIIGIIJIJIJIIGGIJJJIII
@7417295/1
gtagcactgagtgacggcacctccgacactgaggtcacggtactcgcggt
+7417295/1
@@CFDFDDHGHHHIJJJJJJJIJJJIJJJJIGIJHHIJJIEGIIJJJGF=
@223290/1
gtcgatgtcgaacccaaaaatgtaattaactttttttttgtctgtttgtc
+223290/1
CCCFFFFFHHHHHJJJJJJHIJHIIJJJJJJJJJJJJIJJHHIJHIJHHH
@719391/1
cgaaggtgttgaggcgcttgtggtggtgcacgcgcttgggcagagggaat
+719391/1
?@<DDA2AFHHFHIGGIIIIEGGHGGIIIEIGIIIGGEHIGHHCDEEC;A
@6437856/1
agtaggtgctgggcctcttgtatgcgaaggtgttgaggcgcttgtggtgg
+6437856/1
@C@FFF2ADBHFHJIIIIGEHCHIJIGHGD?DFFHGGIBHGHIGG@FD5@
@6437984/1
cacagttccagtctcaggcacattgccattagtagactgatcagccggag
+6437984/1
??@DDB4BFHFFHBAB?BDE>G@ECHCEHCHG?EEHG@CFFHIGII>EE@
@223699/1
gtgaaaactgcccctcagatacaccgtcacggaatacaaatatcttcttc
+223699/1
@BCFFFFFHHHHHJJJJJJJIJJJJJJJJJJJJJJJJJJJJJJJJJJJJI
@3307539/1
gagtcatttagctgaagttttaatattacttgaattacactacatcacta
+3307539/1
@@@DFFFFHHHHGJJJJHIJJJJIJJJJJJJIHEHIIJJJJJJJJJJJJJ
@1769150/1
cttgtatttgttatgtaaccactccatactttgtttcatttaaatttacg
+1769150/1
CCCFFFFFHHHHHJJIIJJJJJJJJIJJJJIJGHJIJIJJJJJJJGIIGG
@719938/1
cagtggtcttcttgaacttcttcaattgacgcaagaagtaccagaaacgg
+719938/1
BCCDFFEFHHHHHJJJJJJJJJJJJJJJJJJJJJJJJJDHIIJJJJJJJJ
@7418101/1
tgctgttgtggaactgcttcacctgtggccggcggcacgcagacgccttg
+7418101/1
?@@FDDEEHHHHHJJIIIDIFGIGEHBGHGGFHGJGGFEBFDDEDDDDDC
@6438925/1
cggtagcactgagtgacggcacctccgacactgaggtcacggtactcgcg
+6438925/1
@CCFFFFFHHHHHHIJJJJIJJJJJJJJJJJJJJJJIJJJJJHIJJJJJH
@6439142/1
gttgaggcgcttgtggtggtgcacgcgcttgggcagagggaatctgattg
+6439142/1
BBBFFFFFHHHHHHJJIJIGHIJJJJJJJJJJJJJJJJJJHHHHFFFFFF
@224707/1
ctctacacaaagtttcagcttaaaatacgtttaaaaaaaatttgtaccaa
+224707/1
CC@FFFFFFHHHFEHGHGEHIECHIFJJEBGGIGIIIEGIEGIJHHIJJI
@3841857/1
ctggatggagtgagcacgggctctgtgcctggctcccatgtcacggtagc
+3841857/1
CCCFFFFFHHHHHJJJJJJJJJJJJJJJJJJJJJJJJJJJJIJJJJHIJJ
@3308319/1
atggaattttaatttatgccccctttaaaaaaagctcgatctcaatttaa
+3308319/1
CCCFFFFFHHH3FHIJJJJJJJJJJJJJJJJJJJJJJJJJJJJJJJJJJJ
@720844/1
ccacaatctggtctggagagaagatcctcatcttgtatagaggaggcttg
+720844/1
CCCFFFFFHHGHHJJJIJGHJIJJJJJJJJJJJJJGGIIJJJJIIJIIJG
@4354883/1
catcattttgtcaacgaactcttctgaagtatttgtttacaagacaacac
+4354883/1
CCCFFFFFHHHHFIJJGGGHIIJIJIGJJFFIIJJIJJJIJIIIIIJIJJ
@720957/1
caccagtggtcttcttgaacttcttcaattgacgcaagaagtaccagaaa
+720957/1
CCCFFFFFHHHHHJJJJJJJJJJJJJJJJJJIJJJJJJJJJIJJJJJJJJ
@1770257/1
aaacaaacactaaatgtaaatttaagcatcccacaatatattcgtgaaaa
+1770257/1
CCCFFFFFGHHHHJJJIIJJJJJJJJJJJJJJJJIJJJJJJJIJIJJJJI
@1770276/1
cccatgtcacggtagcactgagtgacggcacctccgacactgaggtcacg
+1770276/1
<@@<DDFDBDFA<CE>EGHH@EACHHGB1?DCEEG@DEH@FFE;5FHGC<
@1237884/1
gtcgccattcctagtacggtatctcccacacgtttcacttcagcatagac
+1237884/1
C@CFFFFFHHGHHIFEHEH@DHHIIGGIJGHG@FHII@EIEHIIIIIGGG
@6440195/1
gggtcttacagattggtggaaaccaaaccaaacttctctgccaccaccaa
+6440195/1
@@@DDDDFHGFAFEGHGGGGDGIGI;EAFGGB;DHGGHIIJIFJJJECDD
@6887012/1
gtccgtctgattctgtgatagtgaatacaagatcgtggggtgggcccacc
+6887012/1
@@@DDDDDD?CFB<FEHHHGIEHBHIGHIIIIIIHIII<FFHAF;BAF;@
@3309042/1
tcatccacaaattccaacccttgcgtttcaaaacaattcattttaggttc
+3309042/1
@@@DFFDFDHHHHFGHIJJJGGHIIIIEGGJJJJJIIGIJJJJJJJGBGC
@6440514/1
gagagaagatcctcatcttgtatagaggaggcttgggctcgctctccgaa
+6440514/1
:1?ADABDDFBFDB?CEFHFIEHEFECGCEGEAE<GECBGBA=FD=BA5C
@7419385/1
gtaggaactgtccctcggagatgccgtcccggtacataatgatacgatgc
+7419385/1
CCCFFFFFHHHHHJJJJJJJIIJJJJJJJJJJIJJJJJJJJJJJJJJIJJ
@6887301/1
gtggattttaatgttattattacagcatacataataaaattagaggaagt
+6887301/1
@@@FFFFFHDFHHHIJJGIJEGIJCEHJJIIGFIIJGIIIIIICH>DGIC
@2295344/1
ctcgtatgtcaaggacttcacacataaactctatgactggctgcgcttta
+2295344/1
CCCFFFFFHDHHGJHIIGHHIGJJJIJIJJJJIJJIIIGIIIIIJIIIJE
@6440939/1
gcctcttgtatgcgaaggtgttgaggcgcttgtggtggtgcacgcgcttg
+6440939/1
@@@FFFFFHABFDIGHGG;EEFEEHGHEGEAGIA7DBHGHEHIII<BDF=
@4844625/1
cgtcaaagcatttattgtggccgctctaggcagcaaacagttcatccttg
+4844625/1
??=?BDABA>FDHIIEHH>A?FFGEGHGGIGGG<FGHBFG?BBBFHIGHB
@4844626/1
ggtataggtacgtttctgttcctgtccccatctgaggaatagtattgtta
+4844626/1
@C@FFFFFHHHHHJJJJJJJJJJJJJJJJJJJJJJJJJJJJJHIJJJJJJ
@1238612/1
cctgcacgaagaaatttgaatctatttatcatctatgaaaaaatggaaac
+1238612/1
CCCFFFFFHHHHHJJJJIJJJJJJJJJJJJJJJJJJJJIJJJJJJJJJJJ
@6440973/1
gggaatctgattgtgctgttgtggaactgcttcacctgt
+6440973/1
@@<DDBBDF8BFFFGEF>I<F:A@?C;<@DEDD@EGGHG
@2774744/1
gccacaatctggtctggagagaagatcctcatcttgtatagaggaggctt
+2774744/1
CCCFFFFFHHHGHIJJJIIIJIJJJJJJJJJJJJJJIIIIJJJJIGJJJJ
@721943/1
cacctccgacactgaggtcacggtactcgcggtacatgttgtgtacacct
+721943/1
@@CFFFFFHHHHHJGGIGHIJJJIGIIJIJIJHHIJJJHIJHHGGIECDH
@6441205/1
ctttttataccaacggtttacatttgtaacatatttttctctttcctatt
+6441205/1
CCCFFFFFHGGHGIJJHIJJJJJJJIIHIJJJIIIIJIJJJIJJJJJIIJ
@7926048/1
tccagttctcgattatcgaacttttcg
+7926048/1
@@?DDFDFFFFDHHDGDGCFCGHBHI2
@1238956/1
gtggtgataaagataagtataggctcaaaacctaacgacatcaatcacca
+1238956/1
BBBFDFFFHHHHHJJJJIJJJJJJJJJJJJJJJJJJJIJJJJJJJJJJJI
@3309874/1
gtttacgttccagttctcgattatcgaacttttcgccatgagtaagcgat
+3309874/1
@?@FFFFDDHBHHJIJIIDHIIIGHHIGAHGGHGGGGGABFDHGDDHBFF
@6441387/1
gtgacggcacctccgacactgaggtcacggtactcgcggtacatgttgtg
+6441387/1
CCCFFFFFHHHHHJJJJJJJJJJJHIJJJJHJJJJIJJJHHHHHHFFFFF
@2295930/1
ggagagaagatcctcatcttgtatagaggaggcttgggctcgctctccga
+2295930/1
@@;DD?BDDHHDDFDFEGDHH<EH@?:AE;A8EEFCCGE>GGGI;F==FB
@7420278/1
cgggctctcaggcaggcaagatgggcatagtaggtaggcgtagggta
+7420278/1
CCCFFFFFGHHHHJJJJIJJJJJJJJIJJJGIIIHIJJJJHIJJJHI
@2295968/1
cctggctcccatgtcacggtagcactgagtgacggcacctccgacactga
+2295968/1
@CCDFFFFHHHHHJJJJJJHIJJJJJJJJGIJJJJJJJJJJJJJJJJJJI
@7926293/1
cccgtttccaatctccaagacaggaggctccagtactttagctttgacag
+7926293/1
@<@DADDD:A<BDHIGEH<FCD@GGGE73CFC>CBFGH?<4:<:D49B90
@4355106/1
gtgccttgggaagcctttgtgcgccacatcaatgttgataaaggctttat
+4355106/1
CBCFFFFFHHGHHJJJJJJHJJIJJJJJJJJJJJIIJJJJJIJJJJJJJJ
@1771262/1
acgcgcttgggcagagggaatctgattgtgctgttgtggaactgcttcac
+1771262/1
CCCFFFFFHHGHGJIJIJIJJJJJJJJIJJJJJJJJGIJJJIJJGIJJJJ
@7420673/1
gtcccgtacccatagcaacaagatcagcgactgtcacacggtagcggaag
+7420673/1
CCCFFFFFHHHHHJJJJIJJJJJJJJJJJJJJJJJJJJJJJFHIJJJJHH
@7420977/1
gtcctttctaaggttctaaactatatctgtaccaaatttcaaccaaatcc
+7420977/1
C@CFFFFFHHHHFAFGIJIJIGHIJJJJJFIIJJIJJJIGGIHGEHGHGI
@5366940/1
agaggaagtaggtgctgggcctcttgtatgcgaaggtgttgaggcgcttg
+5366940/1
CCCFFFFFHHHGBGHIJJJJJJJJJJIIJJJJHIJJDGGHIIJJEIJIJI
@723082/1
gtgttgaggcgcttgtggtggtgcacgcgcttgggcagagggaatctgat
+723082/1
CBCFFFFFHHHHHJJHJJJJJHHJIJJJJIJJIJJJJJIJHHHFFEFFFF
@723113/1
gttcatacttgggcacagttcctcgacgagcaagtagttcttgaagcaca
+723113/1
@@CDFFFFHHHDDGEGGGHGEH>BGGGGGGIIIIHGHFGGHHIGIEDHII
@5869456/1
cccatcaatttatcttcaaatgacgacaccacag
+5869456/1
?@?DD;DDFBFDD9<AFHGGG@E>FAG>?FHEDB
@3843559/1
caccagtggtcttcttgaacttcttcaattgacgcaagaagtaccagaaa
+3843559/1
@@@DFFDDFHFHFGGIGGGHGHIJJJHGIJJEIJIGHGIHIB?DFGHIIJ
@6442769/1
tccaaatcgacgactcctgtggctttcagtgaaacatcaaaatttatcga
+6442769/1
CCCFFFFFHHHHHJJJJJIHJJJJJJJJJIJIJJJJJJJJIJJJJJJIJI
@5367687/1
tggcgcacagggcacgcttgcgcatgacatctatacatgccattggcgtt
+5367687/1
C@CFFFFFHHHHGJJJJJJJJJJJJJJJJJJJJJJJJJJJJJJJJJJJJJ
@6443569/1
cgcgcttgggcagagggaatctgattgtgctgttgtggaactgcttcacc
+6443569/1
@@BFFFFFHHGHHIJIJHIIEHEHGDHDFGGIHGHGHIGGGJJEHHJHGI
@7422334/1
ctggacaaggcactggcaacgaccaatcatggacttttcttcaatatcca
+7422334/1
BCCFDFFFHHHGHJJJIJJJJJJJJJJJJJJJJJJJJJJJJJJJJJJJJJ
@6888620/1
atgcgaaggtgttgaggcgcttgtggtggtgcacgcgcttgggcagaggg
+6888620/1
CCCFFFFFHCFFHIIJJIJJJJJGIJHIJGHGJJJJJJJHGHFFFFDDDD
@7926743/1
ccaaaatattttttacgatttttgtctgtctgtctgtctgtccgtttgtt
+7926743/1
CCCFFFFFHHHHHJJJJIJJJJJJJJJJJJJJJJJJJJJJJJJJIJJJIJ
@7926953/1
cgtcactattctaggattgtgtaggtaatattattaaacgaagaacatgc
+7926953/1
?@=B?DBBFHAFFBHHFD>HCGBE@F<BFHFHFHG4ECHF@;DGDEBG?9
@3846216/1
cgattattattatacttatacatcaaataattgtcaacgatttatttcga
+3846216/1
CCCFFFFFHHHHHIGJJIJIJJJJJJJJIJJJJJJIJJJGIIJJJJJJJI
@231145/1
gtggtcttcttgaacttcttcaattgacgcaagaagtaccagaaacggga
+231145/1
@@;DDD4ADFBFFEF@:23<AFAAE?CC?CFGFFFI9??DD9:BF;BB?:
@3310590/1
gtcgtatgattatttgtctgtagtggtcctgctgtttcgtatattctaaa
+3310590/1
@?@DADD?FHDD>GIIIGHC<ACCBDHHIFGGBGCFHIIBDDDEHGGGIF
@7423971/1
caacaaataaactttttaatagacaaatacaacgaaaccaatttagaata
+7423971/1
CCCFFFFFHHHHHJJJJJJJJJJJJJJJJJJJJJJJJJJJJJJJJJJJJJ
@3310817/1
gcctcttgtatgcgaaggtgttgaggcgcttgtggtggtgcacgcgcttg
+3310817/1
@@@DDADDFBF?<CH?FHCFHHHGGG=D@GHIB<F?BBH@88FGIE<DEC
@3846727/1
ctgtgatctgtttcttggcatctatagatgtcggtggc
+3846727/1
@@CDFFFFHHHHHJJJGIJIIHJGJJJIAHFHIIH8:;
@2299252/1
agagaagatcctcatcttgtatagaggaggcttgggctcgctctccgaag
+2299252/1
CCCFFFFFHGHHHJJJJJIIIJHIGJJJJJJIIIJJIJJJIJJJGHIGGI
@7424315/1
gtttgtctgtttgtcggtttgtctgtttgtctgtttgtctgtttgtctgt
+7424315/1
CBCFFDFFHHHHHIJJJGHJJIJJJIJJJJJJJIJJJHIJJJJIIIJJJI
@3310946/1
tgtacgttcaaacgtatcacacattttctggtcaccttccatgcaaaatc
+3310946/1
BCCFFFEFHHHHHJIJJJJJJJJJJJJJJJJJJJJJJJJJJJJJJJJJJJ
@7424419/1
ggatctgagaatggtttagattcacaattttgtccgctggacaatgtttt
+7424419/1
?<?B?BD:ACDD?DEAGBEGGGC@E@<EHIEBBBAHGGHHB>?;DBGFEH
@3311129/1
ctctttctttggagtttgtatacttaattcgatgttatacatatagcatt
+3311129/1
@CCFFFDFHHHGFIHEGGHGEHIIIJJJJCGHHHGHGDGIIJJJIJJIGI
@6446031/1
ccataatcattcctggaatccgtgtcgacggcgatgagagcccacgatgt
+6446031/1
CCCFFFFFHHHHHJJJIIIJJJHIJJJJJJJJJJJJJJJJJJJIHHFFFF
@232004/1
gttgtgtacacctgagcgagactcataacgcagccagatgccaaagttct
+232004/1
@@@FFFFAHFDFDGIIIIEHJJJJIIJJJIEHIFIHJIGEHHGIJJDGII
@5369133/1
gttgaggcgcttgtggtggtgcacgcgcttgggcagagggaatctgattg
+5369133/1
CBCFFFFFHHHHGHIJHIIHHIJJJIJJJJJIJJJJGIIJFHHHFFFFFE
@5870450/1
ggcaacatcttctttggtttgtcaggggtaatgctaacgtcatagcgata
+5870450/1
CCCFFFFFGHHFHIIGIEHIIIIGJIIHHIJIIIJJJJJJGIGIJIIJJJ
@5870605/1
tgttgaggcgcttgtggtggtgcacgcgcttgggcagagggaatctgatt
+5870605/1
B@@FDDDDFFDHHIHIIGHIJJJJIIIGFGHGGIJJJJI?EEEHFFFFBD
@5870728/1
gtcggctcgctacgatagtcactgttcccaacaagtatcctttgtatcag
+5870728/1
@@@DDDDDFF?DFGGGEAHFHHIICG@FGIIIGIIGIBEHHIIEFHHGHG
@725202/1
gtcacggtagcactgagtgacggcacctccgacactgaggtcacggtact
+725202/1
@BCFFFFDFHHHHJJIJGIJJJJJGHJJJJJJJJJJJJJJHIGIJJGIHH
@6446892/1
gctttctttagttttaagttagttttcatcttaagttcggaaagattata
+6446892/1
@@@DDDDDFDDHHIIG>4C:<FCEHHH:<AFHGCH?F?@?DFEFIIGC@B
@7425489/1
cccagtcgcgcttggtcgtcttaccaccacccgcattctcttctcccgtg
+7425489/1
CCCFFFFFHHHHHIJHJJJJJJIIIGGIIHJJIIIJJIIGHIIJIJJHHF
@725362/1
gcgaatatatgaagcgtgagacaatgcctccaataagaatgaggggtcat
+725362/1
CCCFFFFFHHHHHJJJJJJJIJJJJJJJJJJJJJJJJJJJJIIJJJIJJJ
@6447145/1
gatctgtttcttggcatctatagatgtcggtggcgcacagggcacgcttg
+6447145/1
CBCFFFFFHHHHHJJJJJJJJJJJJJJJJJHJJIIJJJJJJJIJJJJJJJ
@2777920/1
tgggatgccacccggcaccactcccgggtgaggatgcactacatttccgt
+2777920/1
CCCFFFFFHHGHGJJJJJJJJJJJIJIJDHGGHHGIIJJJJJEIJJJJJC
@7928255/1
ctggagagaagatcctcatcttgtatagaggaggcttgggctcgctctcc
+7928255/1
@BCDDDFFHHHGHIJJJJJJJJJJGIBHIJJJJJJJJJHIIJIJIJJAHI
@725591/1
ctgtgatctgtttcttggcatctatagatgtcggtggcgcacagggcacg
+725591/1
BCCDFFFFHHHHHJJJJIJJJIJIJJJGJIIJJJFHIHIJGIJJJJIGJJ
@4359586/1
caccagtggtcttcttgaacttcttcaattgacgcaagaagtaccagaaa
+4359586/1
CCCFFFDFHHHHHJJJJJJJJJIJJIJJJJIJJJJJJJJIJFHIIJJJJJ
@725751/1
gttgttaagaggtgttacctgcaacttggccaggttagggccaacagatt
+725751/1
CCCFFFFFHHHHFHIJJJJJJJIIJJJJJJJJJJCGHIIJJJJJJJJJJJ
@4359646/1
ctgtctgtacattgaaaataaaaataaaaaaatagcaggggttattgtta
+4359646/1
;@@BDDEBD?<CFIFGHGGIGHCGGIGEEHEGHGIIEHIGI?DEGCGGEI
@6891684/1
gccagatgccaaagttcttgatcttcactgggctcttctctgggatttcc
+6891684/1
CCCFFFFFHHHHHJHIJJJJJJJJJJJJJJJJJJJJJJJJJJJJJJJJJJ
@7426274/1
ctggcgttcatgcggcaaacgcctattaacattatcatcgttctcagcat
+7426274/1
C@@FFFDFDFDHFIJJJGGGGGGIJJJJEHIJGIIJJJJJFGHIGIJIIJ
@2778452/1
ctcaacagacacagagctctgtgacgg
+2778452/1
@@@D;B>D;32<?2<C;C<:4A:3A?1
@7426767/1
gtaatattattaaacgaagaacatgcggctgaattgcagcatcttgtcga
+7426767/1
CBCFFFFFHHHHHJJJJJJJJJJJJJJJJIJJJJJJJJJJJJJJJJIJJI
@4360374/1
tgtggaactgcttcacctgtggccggcggcacgcagacgccttgatgacc
+4360374/1
CCBFFFFFHHHHGJJIJJJJIJJJJJJJJJJJJHHHFFDDDDDDDDDEDD
@234602/1
ttattattacagcatacataataaaattagaggaagtaggtgctgggcct
+234602/1
CCCFFFFFHHHHHJJJJJJJJJJHJJJJJJJJJJJJIJJJJJJJJJJGJI
@1773285/1
acctgtggccggcggcacgcagacgccttgatgacctccactttgatgat
+1773285/1
@@@DBB?;D?AD>:D:0@G>FE@GHHHDBDBD3?ACCC?;CC@C@CCA>C
@6892456/1
cctctatactttgcattaaaataatgcccattttcacaggcaagggatcc
+6892456/1
@@?DDFFFDDFFBGBEFIGDHHFHIIGHGIIIIFIBHIIIIIIGE7BGGA
@4847689/1
cagtggtcttcttgaacttcttcaattgacgcaagaagtaccagaaacgg
+4847689/1
BCCDFFFFHHHHHIIJJJJJJJJIJJJJJJJJJJJJJJFHHJIJJJJJJJ
@4847701/1
gcgcttgggcagagggaatctgattgtgctgttgtggaactgcttcacct
+4847701/1
CCCFFFFFHHHHHJJIIJIJJJIIIJIJJJJJJJJJJJIJJJJJJJJJJJ
@7427327/1
ggacatttcaattttatttagttggtcttggttgaacggaactccaatcc
+7427327/1
@@@FFFFFDHFHGJIIIJJJJJJIJIJIIJJHHHIDEGHIJJJJJJJJJJ
@2300681/1
ccagtggtcttcttgaacttcttcaattgacgcaagaagtaccagaaacg
+2300681/1
CCCFFFFFHHHHHJJJJJJJJJJJJJJJJJJJJJJJJJJHIIJJJJJJJJ
@4847829/1
cgtcactattctaggattgtgtaggtaatattattaaacgaagaacatgc
+4847829/1
=?=D?DBDAHHHBFA<FGF<IFGHGCH<FGHGI9FEAG<;@@?G@DFHF9
@4360870/1
ccctggcgtaaaataacgtcaatacattggatctcctcagtaggatggca
+4360870/1
@<@DFFFFDHFHHIIHHIEGGIGGBFIIIIICGGIGJIGIFEHGGGEEHH
@4847966/1
gggcttcaacagcttgttagcttgccattgacctttcctaggagtgactt
+4847966/1
CC@FFFFFHGHFHGIJGIJJGIIIJJEGIJEHJGEIJIJJHGIG?FGGEI
@7427650/1
gacgatttcaccagtggtcttcttgaacttcttcaattgacgcaagaagt
+7427650/1
CCCFFFFFHHFHHIFGIHIIIIJJEHGIIJJJJJIGIGGHHGIJIJJIJF
@7427656/1
gttggtcttggttgaacggaactccaatcctttactcgaatagtcttttc
+7427656/1
CCCFFFFFHHHHHJJJJJJJJJJJJJJJIJJJJJJJJJJJJJJJJJJJJG
@3850658/1
ggcctcttgtatgcgaaggtgttgaggcgcttgtgg
+3850658/1
1=?D=D;B?22ADEABCE:<A<22:C@E:DDD?DDD
@4848068/1
ccgatacccaacaaatactaataataaaaacgatagaaaacaaataaaaa
+4848068/1
CCCFFFFFHHHHHJJJJJJIJJJJJJJJJJIJIJJJJJJJJJIJJJJIJJ
@235467/1
gttcattcaactgtcttgttaatgcctggccctcagcgacatgtaagagt
+235467/1
CCCFFFFFHHHHHJJJJJJJJJJJJJJJJJJJJJJJJJIJJJJJJJJJJH
@3312478/1
ccaaatttcaaccaaatccgtcaaatagttgcggagattaatggtataag
+3312478/1
@@@DDDBDDFFD;CB::CF?FDB@@AFG?FHGIGAGGGGDHGIEIIIGGI
@2301077/1
agggaatctgattgtgctgttgtggaactgcttcacctgtggccggcggc
+2301077/1
8?@AADEEHFBFHDFBGHEFHHHEGCHCEHIIGGGIFD>:9?BFEHIBEB
@6893293/1
cacgggctctgtgcctggctcccatgtcacggtagcactgagtgacggca
+6893293/1
B<@FFFFFHHHHHJJJIJJJIJJJJJIIJJJJHIJJJJJJJJHJJIIJJJ
@3312734/1
ctcatctttagcacttggttcatcttttgaagattctgatattgatagtt
+3312734/1
CCCFFFFFHFHH?EHIIIFHGGHHIIJJJEHHHIIJJIHIEIIIHHIIGI
@3851244/1
ggtggtgcacgcgcttgggcagagggaatctgattgtgctgttgtggaac
+3851244/1
BCBFFFDFHHHHHJJJJJJJJJJJJJIJJJJJJJJJJJJJJJJJIJJJGI
@5872073/1
tgctgttgtggaactgcttcacctgtggccggcggcacgcagacgccttg
+5872073/1
@@@DDBD?H?FDAGI>>FDEEHEGGHBHCHBHGFEBBE/<?99ADDD@85
@1244961/1
agaggaagtaggtgctgggcctcttgtatgcgaaggtgttgaggcgcttg
+1244961/1
@@@DD>DDCFHBA:CC@D?AF@G@FDACHHIG?CDGGE?@FCG@FHHIBH
@6450376/1
cttccttcttagagcgtcccgtacccatagcaacaagatcagcgactgtc
+6450376/1
CCCFFFFFHHHHHJJJJJIJIIIIJJJJJJJIJIIJJJJJJJJJHIJJIJ
@6893938/1
ggattgtgtaggtaattattaaacgaagaacatgcggctgaattgcagca
+6893938/1
BCBFFFDDFHHHFGIJJJJJJJJJJJJJJJJJJJJJJJJJJJIJJIJJJJ
@2779284/1
cactgagtgacggcacctccgacactgaggtcacggtactcgcggtacat
+2779284/1
@@@D7DADFBFFFFA:E9C8F@@DFGIBFFFFCFEE78;C>5/AE5<BDB
@6450703/1
accgcatccaactcggatcagccgtttctgagattagcgcgcacagacga
+6450703/1
CCCFFFFFHHHHHJJJJJJJJJJJIJJJJJJJJJJJJJJJJJJJHHHHFF
@1245673/1
tgtattctatgtttcctaacccgtttctttgtccctgggtaaggtatttc
+1245673/1
CCCFFFFFGHHHHJJJJJJJJJJJJJGIJJIJJJJJIJJGIJJJDGIJJG
@5872939/1
ccacaatctggtctggagagaagatcctcatcttgtatagaggaggcttg
+5872939/1
@@@DDDDBHHAADFHH??BAGICA?CD9A<F>49E9DDHIGGG@DB6D9@
@2779860/1
cagggatcttgccgtcattgcagacggtgtggtagcgggtcggacgagcc
+2779860/1
@@CFFFFFHGHFHIJJGIIIIIJJJGGEGHHIHIIIIGGFGGGAHDAA?B
@1246086/1
ggcatctatagatgtcggtggcgcacagggcacgcttgcgcatgacatct
+1246086/1
@@@FDFDDHHFDHGGGGIFHIIEGIIJIDG@GHIJFIGGIJJJIJIGGHH
@3853381/1
ggacttagccacaatctggtctggagagaagatcctcatcttgtatagag
+3853381/1
CCCFFFFFHDHHDIJGHGIIGIJJIJGIIJJIIJJJJGI@HFGFIJIGC@
@2301653/1
ctccagtactttagctttgacagtgtaaaacttctcggaaatctccaatc
+2301653/1
CCCFFFFFHHHHHJJJJJJJJJJJJJJJJJJJJJJJJJIJJJJJJJJJJJ
@2780596/1
cctcggactaaattgttctatcttcatcctaccagccagattgaaccttt
+2780596/1
=?@7BDDDDDFD?GF:C<A?BEEHBHGIIIIIIG>CHGC>DBCEG?DH@8
@6895283/1
tagcgcgcacagacgaacagacaaacagacaaacagacaaacagacaaac
+6895283/1
CCCFFFFFHHHGHJGIIJIJIJJJIGIJIIJJJJJJIIJJJJIHHHHHFF
@7430592/1
ctctcaggcaggcaagatgggcatagtaggtaggcgtagggtaagacacg
+7430592/1
@@@??A;DFF=1?;?EEBH3?DEF<EEGBFFGEGEFDA@FEFFFDDFBFF
@6895359/1
ctcggacatttcaattttatttagttggtcttggttgaacggaactccaa
+6895359/1
@@@DDFDFGGDFD<FGCGBBHGGGHHGCH>GIG?FB;F49:?;F6FDFG?
@1775084/1
gggggtagtgctggggactccgggcgcagcaccagtcgtgctcgcagccg
+1775084/1
CCCFDDDDHHHGHIJIJJJGJIFGIJJJJJJJIIJJJBEHGFFFDDDBDB
@236983/1
gtcgatgtcgaacccaaaaatgtaattaactttatttttgtctgtttgtc
+236983/1
=@@DABDDFBBF3?@CFGBFFH2C?CGGDCGFICGFIIEE?DGCB?BDBB
@1775306/1
tcataacgcagccagatgccaaagttcttgatcttcactgggctcttctc
+1775306/1
CCCFFFFFHHHHHJJJJJJJJJJJHIJJJJJJJJJJJJJJJJJJJJJJJJ
@3854248/1
ctcatcttgtatagaggaggcttgggctcgctctcc
+3854248/1
CCCFFFFFGDDHHJJJJIJJGJIBG=CGHIIJIHGG
@6452717/1
tcttgaacttcttcaattgacgcaagaagtaccagaaacgggacttagcc
+6452717/1
?@@DDDDDFFHFF<??CFFEFGGIIIIIGFG?BAFBHEHIGIEA?BFGFH
@6895746/1
attggaaatcagaagcacatactgctaaatctaattaagaaggaggtggg
+6895746/1
@@CFFFBBH>FFHGIJIGGGHIGIJIJIDHJJJIJII>F9CGG?DH0?DG
@6452764/1
gggctgtttctcactagtaagagcttttcgtataatatgatatgatgccg
+6452764/1
CCCFFFFFHHHHHJJJJIJJJJJJJJJJJJHJJJJJJJJJJJJJJJJJJJ
@2781237/1
gggcacgcttgcgcatgacatctatacatgccattggcgttcaaaaggtt
+2781237/1
@?@FFFFFHBHHGIIEIIIIJIJEIJIJEH>DFHIIJBGDGIGGGGGGHG
@1247225/1
cactgagtgacggcacctccgacactgaggtcacggtactcgcggtacat
+1247225/1
CCCFFFD4CF?FFEEGBBDGEGE?FHEHEHIIIIIIGGGGG7@EH<?DDB
@5371857/1
ggaggcttgggctcgctctccgaagggagcttgcggccgatgacctcata
+5371857/1
CCCFFFFFHHHHHJJJJJJJJJFJIJIGHIJJJIJJIJHHFFFFEEEDEE
@7431273/1
cgataccatacaccaaaatattttttacgatttttgtctgtctgtctgtc
+7431273/1
CCCFFFFFHHHHHJJJJJJIJJJJJJJJJJJJJJJJJJJJJJJJJJJJJJ
@4364037/1
ggcgcttgtggtggtgcacgcgcttgggcagagggaatctgattg
+4364037/1
@C@FDDDDHHFHHIHG@GGEE?FHGHEIIGGEHBF<FF@;@GECE
@6452948/1
tgtctctggtggaggtttctcctgtgacggcatagccgcagcctccgatt
+6452948/1
@@@?DDDDFFFDDGF2AFHIFHIIHGHIIIIIIIIIIIIIIIIIIIIEEE
@237417/1
aaggcactggcaacgaccaatcatggacttttcttcaatatccacataag
+237417/1
@@CFFFFFHHHHHGJJJJJJJJJJJJJJIJJJGIJJJJJJJJJJJJJJJJ
@2781543/1
gagcaaatggaaaaaaaaattggtgaaaagaatcacaagtaagatactgc
+2781543/1
CCCFFFFFHHHHGJIJJJIHGIJFHIIJIJJJJJJJJJJHIJIJIJJIHJ
@237607/1
gccagttataaagcatagcccgaagtgctattggcacacaggcataatgc
+237607/1
<@@FDDDDFHFFHIIIIIFEGBHDG8<?@FE9BCHHGEFICEEIIIIGHF
@237786/1
gttatcaagtggcttggtaggatccaagttgaaatctttgaccatggcat
+237786/1
@@@DDDDDFFDFFIIE7CH4F3ACF>FBBG<EFGFFIII><D>FECFF?D
@1247850/1
gtagcactgagtgacggcacctccgacactgaggtcacggtactcgcggt
+1247850/1
@@CFFFFFHHHFHIIBGIIJJJIJIIHIIIJIJJAGGIJIHIIJJJJHF9
@6453921/1
gcggtatcggcgtcgcttgcggtaccggcgtcggttgcggaatcagcctc
+6453921/1
@@@DDDFFDDHHHGHJJJGIIJGIIJIIIJHHFDDDDDDDBDDDDCCDDD
@3855551/1
agccttagctgcggaatgcttagcttccttcttagagcgtcccgtaccca
+3855551/1
CCCBDDFDHHHHHDIJJJJJJJJJGJIJJJJIIJIJJJJJJIJJHIIJJG
@728504/1
ctcatcttgtatagaggaggcttgggctcgctctccgaagggagcttgcg
+728504/1
@@@DFDFEHHFHHGGIGGGGHIIABBCBGHGHGIEHIIJJIEGBA@GCHH
@1248494/1
ctggtctggagagaagatcctcatcttgtatagaggaggcttgggctcgc
+1248494/1
CCCFFFFFHHHHHJJJJJJJJJJJJJJJJJJJJJJJIJJJJJFFHHIJIG
@4852985/1
cctggttccacgttatattggacattaggaccgtcattgaacaatctcgt
+4852985/1
@@@FF?DDDHFHDGIEHIIAGGBBFHGHIIIIIHEHEHIIIIIDCGFGHB
@5874235/1
tgggcctcttgtatgcgaaggtgttgaggcgcttgtggtggtgcacgcgc
+5874235/1
CCCFFFFFHHHHHJJJJIJJJGHIIJJJJJJJJJJIJJHII@FHIJJJHF
@238709/1
gttcagcctttttctttttaggcttcttctttctag
+238709/1
@@@;DD;:CF<DFBFFE4FCFFIG>CHCHH>AGGFG
@5874315/1
gcaggggttattgttatgtcgatgtcgaacccaaaaatgtaattaacttt
+5874315/1
CCCFFFFDHHHHHIIJJJIJJJJJJJJIJJJJJJJJJJJDIIIJJJIHJJ
@3856057/1
ctccgacactgaggtcacggtactcgcggtacatgtttgt
+3856057/1
@@@FFDFFHHGB2CFHGIAHHE:FCHGIIGGHCGGIIC38
@728874/1
ggcttattctgcatacctgccatgcgctggtaagcgctatggactgccgc
+728874/1
CCCFFFFFHGHHGJIJDHIGIIIGEHIGIJHDHH@GGIIJIJGGIIGGI>
@3856151/1
gtgaactgatcgtgtgggagtactgagcagtatctattcagtaaacttat
+3856151/1
CCCFFFFFFHHHHGIJJI@GBFHEHIIGIGHIFIIIIJGIJGIGIEGGIJ
@4365408/1
caacagattgtttgagatgtttgtgaaactgcgacaccttgtggctgtga
+4365408/1
CCCFDFDDHHHHHJJJJJJJJJJIJJJJJJJJJGJJJJJJJJIJJJJGIG
@7432983/1
cactattctaggattgtgtaggtaatattattaaacgaagaacatgcggc
+7432983/1
C@CFFFFFHHHHHIJJIJIJJJHIJJJJJJJJJJJJJJJJJJGJJIJIJI
@7932073/1
ctgtttgtctgtttgtctgtttgtctgttcgtctgtgcgcgctaatctca
+7932073/1
B@CDFFFFHGHHHJJJJJIJJJJHJIGGIJIIGIEIIGIIJJJIIJJJIJ
@6897494/1
gtcggtcttcgcgtggaagttttatttctccattttgagtaactgtgaaa
+6897494/1
@?@DFDDDHHHGHCEGGHHHGHICHIIHGGHGIIIIIIIIIIIIIIIIII
@4853595/1
caccagtggtcttcttgaacttcttcaattgacgcaagaagtaccagaaa
+4853595/1
CCCFFFDFHHHGHJJIJJJJJJJJJJJJJJJJIIJIJJIJJHHHIIIJIJ
@6897542/1
agcaaatggaaaaaaaaattggtgaaaagaatcacaagtaagatactgca
+6897542/1
CCCFFFFDGHGHGIJJIGGDGIFHGIGIHGHIGIIJIGBFHIIIGGHGGG
@6897560/1
ctcatcttgtatagaggaggcttgggctcgctctccgaagggagcttgcg
+6897560/1
CCCFFFFFHHHHHJGIJJJJJJJHHJIJJJIJJJJJJIJJJJHJIJJJJJ
@3856762/1
ggggtgtacatcatggaaggaagatgcctcatcacaacatctaaagctaa
+3856762/1
@CCFDDDFHHHHGJJJJJJJJJJJJJJJJJJJJJJIIJJJJJJJJJIJJJ
@7433462/1
gtccataatcattcctggaatccgtgtcgacggcgatgagagcccacgat
+7433462/1
?@@DDBD?FHFHHI@GEB?BEHIAHGIIDCGDHIA@G<;=CHA=@CC=4;
@5372380/1
cacggtagcactgagtgacggcacctccgacactgaggtcacggtactcg
+5372380/1
CCCFFDFFHHHHHJJGIJJJJJJJJJJJJJJJJJJJJJGIJJJJHIJJJH
@6897837/1
gtaggtgctgggcctcttgtatgcgaaggtgttgaggcgcttgtggtggt
+6897837/1
CC@FFDFFDHHHDGIJJJJJIJJIJIDHGCGHHGGIJEHJJJJJJIJJJ@
@7433692/1
ctgcttcacctgtggccggcggcacgcagacgccttgatgacctccactt
+7433692/1
@@?DDDDFDHBDHBHIIGDFGHEHIBHGIHHHFF@>EACCCCC@CACCAC
@6455464/1
cgtgattatctaggacgtcttcttgaatccacattggtgtgataaccgtg
+6455464/1
:?:B=DEFBHFBDGCGECGGGF?HHGGCHIBHGGGGGCF?DEHIIBHHHI
@4854367/1
gggtttactagcctcctccttagaagttggttcctctttacaagtagact
+4854367/1
BCCDDFFFHHHHHJJJJJJJJJJJJJIJJJJJJJJJJJJJJJJJIJJJJJ
@6455690/1
cttaagacctttagcgccattttggccgcagctcgcttggcttgagattt
+6455690/1
CCCFFFFFHHHFHJJJJIIJJJJJJJJIJJJJJJJIIJJJIJJJJJGJJH
@7434113/1
gcaagaagtaccagaaacgggacttagccacaatctggtctggagagaag
+7434113/1
CCCFFFFFHHHHHJJJJJJJJJJJJJJJJJJJJJJJJJHIJJJIJJJJJJ
@2782238/1
atgaagaagaggagcaaatggaaaaaaaaaattggtgaaaagaatcacaa
+2782238/1
CCCFFFFFHHHHFIJJJJJJIIEIIIIJJJIAH@H7;=CGH>;E>3?A>E
@6455940/1
ctgcgacctcgagcgacgaatcacatgaaagggggaggggggaggg
+6455940/1
C@CFFFFFHHHGHJJJJIJIJIGIIGIGDHIJJJIFEFDDDD6@BB
@6456168/1
ccacaatctggtctggagagaagatcctcatcttgtatagaggaggcttg
+6456168/1
@@<D?DDE?B?DFHGCIIDBBGGEHGCHHBFGDGD:DCDBDEH?BF?F@D
@2782553/1
gtttattttgtttttctctgtgatctgtttcttggcatctatagatgtcg
+2782553/1
CCCFFFFFHHHHHJJJJJJJJJJJJJJJJJJJJEGIJJJJJJJJIJJJIJ
@7434623/1
tgatagagacgatttcaccagtggtcttcttgaacttcttcaattgacgc
+7434623/1
CCCFFFFFHHHFHJJJJJJJJJJJJJJJJJJJJJJJJIJJJIJJJJJJJJ
@2782757/1
cccaactgtcctccggtactaacgatcaaat
+2782757/1
??1B7:BD=ACFCFABFEGIFEFFIIEDBF9
@1250405/1
gccagattgaacctttctccagcatagtaaaggtttctgttactaatcaa
+1250405/1
CCCFFFFFHHHHHJJIJJIJIJIJJJJIIJJJJFHIJJIJJIIJJJJJJJ
@1250418/1
cttatatgggcagcccgaacacggttaccgggaattttgtttggtatctg
+1250418/1
CCCFFFFFGHHHHIJJIIJJJJJGGGIIJJJJIJFIIIIHGEHIHIJHHE
@7435343/1
ggctgggctagtctttggagagaatgaatctaactttggaagttatgtgt
+7435343/1
?@@DFFFDDHFAFEGGIICGDGIGGIEECHHHEIIIIGIDB;DHIIGFGG
@239614/1
gcatcccacaatatattcgtgaaaaccgcatccaactcggatcagccgtt
+239614/1
CCCFFFFFGHHHHGGIJIJHIIHGIIJJJJJJJIJJGIIJIJIGIJIIF>
@1250916/1
ctgcagacaaataatcatacgacttatagtacactatttccacaacagta
+1250916/1
CCCFFFFFHHHHHJJJJJJJJJJJJJJJJGJJJJJIJJJJJIJJJJJJIJ
@4367418/1
gtggaactgcttcacctgtggccggcggcacgcagacgccttgatgacct
+4367418/1
CCCFFFFFHHHHHJJJJJJJJJJJIIJJJJIGIHHFFFDDDDDDDDDDDD
@4855927/1
tttttttgttcccacatcaggatgtggattttaatgttattattacagca
+4855927/1
CCCFFFFFHHHHHJJJJJGIJGHIGHJGIJJJJJJJJJIIJJJJJJJIJJ
@5875313/1
cagcttcatccagaggcaagcgctccaagttgcttggaggcttgggcctg
+5875313/1
CCCFFFFFHHHGHJJIIJJJIJJJJJIIIHIJJJJJIHIIJJJJJJIIGI
@6899535/1
tgggcctcttgtatgcgaaggtgttgaggcgcttgtggtggtgcacgcgc
+6899535/1
@@@DFFFFHHHHHIJJJGEGICFHHIGJIIJJIGGD>BFHIFFGGIJJHF
@240132/1
atcaggatgtggattttaatgttattattacagcatacataataaaatta
+240132/1
CCCFFFD?FFDHFAHGGJHHGFHFEHHIJJIIIJIIGIIIIGICFDCGGA
@4856450/1
tggtgacattcgtcgaatattaagaagtttatgtcttcaatcctaatgta
+4856450/1
@@@?DDFFGHGHDGGEFGHGIGJJGIHCFHFGGFFHIAGIIGBFIGHJIE
@730406/1
gttggaatgattctggtgggttgtcctgcagagcttgccacatcttgtaa
+730406/1
??@D?DEAFFHHHIGGCEGGHGIHGIIIIIIIIEHIIGGEHGJJJJIHIF
@2783225/1
cgaaaccaatttagaatatacgaaacagcaggaccactgcagacaaataa
+2783225/1
CCCDFFFFFGHHDHFHIIGHGGIIBDHHHIIIIIIIIIEEEHIIIIIIII
@4368698/1
cgacactgtacagttagaaatgttacaacctctatactttgcattaaaat
+4368698/1
CCCFFFFFFHHHHHIIJJIJJIJIJJIIJJJJJJJJJJJJJIJIJJJJJJ
@4368720/1
gggttttttaaactcatgttttcatggtaccaagttatgaatttttcaaa
+4368720/1
@BCADDFFHHGHHJJJJJHHIJJIJJJFIIIIJJIGIJIGIIJIIJJJJI
@5374266/1
tttatatttgttaactgtccttcattgagggtcgggaacttatggtatag
+5374266/1
CCCFFFFFHHHHHJJJJJJJJJJJJJJJJJJHHJJJJJJJJJJJJGHIII
@6458847/1
cgacactgaggtcacggtactcgcggtacatgttgtgtacacctgagcga
+6458847/1
@@@FDDFF?DHFFHI@FFGED>@EHIDHIIIGDH>0?BAB=B;F==@=B<
@3860739/1
catacataataaaattagaggaagtaggtgctgggcctcttgtatgcgaa
+3860739/1
@@CDB>DBHDBHDAFHBEHIECEHIGGEBHCGGGHEIGI@FGDHIGEHGD
@4369135/1
gaggaagtaggtgctgggcctcttgtatgcgaaggtgttgaggcgcttgt
+4369135/1
CCCFFFFFHHGHHIJJJJJJJJJJJIJJJJJHHIJHHIHJJJJJJJJJJH
@1778054/1
cgcacaatgcccgtggtcttcactagttggcaaatcgcgcgtatagacat
+1778054/1
CCCDFFFFHHGHHJJJFHIJIJJJJJJJIEIGIIJJJJJJJHIJIJJJIJ
@6459551/1
gtgtcattggagtcatattatgtgagtacgaagcattgtctgtttataaa
+6459551/1
CCCFFFFFGFHHHIIJIGJJJJHIJJHIJJJJJIJIGIIIJJJIIEHIGI
@3861568/1
ctcgaaggcgcggcgtgcggttaggcg
+3861568/1
;?@D?DAA;D:?FFI?@:D@;;;@C9;
@3861662/1
cccatgtcacggtagcactgagtgacggcacctccgacactgaggtcacg
+3861662/1
@@@BDDBDDBFAHHI>BG@?FD3<AH;FGEBFHE@FEAFHGAHIG@CEDE
@1778302/1
gttaaaataaatatttcaaataaagatcgctgagtaaaacaatccgaatc
+1778302/1
@CCFFFFFHHHHHJJJJIIJJIIJJIJJJJIIIJJIJJJJJIIGGGIIIJ
@6459791/1
gtaggtaatattattaaacgaagaacatgcggctgaattgcagcatcttg
+6459791/1
@@@FF;DDFHHHFBHIIIHCHIIGEFHIEAFHHIIIGGDHCH@BBFDFGC
@2784151/1
aggcataatgccatattcaaatgggaagtggtgataaagataagtatagg
+2784151/1
CCCFFFFFHHHHHJJJJJJJJJJJJHIJGHIHIIIJIIJJJJJJIIJJIJ
@240742/1
atagagacgatttcaccagtggtcttcttgaacttcttcaattgacgcaa
+240742/1
@@CFFBDDF?DDDFHEGHGHGDFEEIIEBFGEGHIIIIIIFGGHIEHAEE
@7933597/1
ggcagagggaatctgattgtgctgttgtgtaactgcttcacctgtggccg
+7933597/1
CCCFFFFFHHGHHJJJJJJJJJJJJJJJI11@GIJJJJJJJJJJJJJJJJ
@1778450/1
gttcaaattcaaataaaatcactctgcaatcctgcctcacatgattcatc
+1778450/1
B@@FFFFFHGGFFHIGHIJIJIIJJIJJIJIJHHIGGGGHIJGEHJJJJI
@7933701/1
gtcacggtactcgcggtacatgttgtgtagacctgagcgagactcataac
+7933701/1
CCCFFFFFHGHFDHJIFFEGHIGIJJIGH00:?FGFHIIIIIIJJIIEHH
@1253334/1
gtggaactgcttcacctgtggccggcggcacgcagacgccttgatgacct
+1253334/1
B@CFFFFFHHHHHJGIIJIHIIIIJGJGIIGHHEEBBBCCDDACCA@C@C
@5876356/1
gcttcacctgtggccggcggcacgcagacgccttgatgacctccactttg
+5876356/1
?@@FFFFFHHBFDHGIJJJIIIGJIJJJGGHFFDEEEEDEDCDDDDDACD
@3316235/1
cgctcggacatttcaattttatttagttggtcttggttgaacggaactcc
+3316235/1
CCCFFFFFDDDHHJGGIGEHIIJJIIGGJJDGHGIJHGGIGIIAHGIJHD
@4370070/1
gttgtggaactgcttcacctgtggccggcggcacgcagacgccttgatga
+4370070/1
@BCFDFFFHGHHHIIIIJJJJHIJJGIJJJJIIGHHFFDEDDDDDDDDDE
@3316254/1
cttgaacttcttcaattgacgcaagaagtaccagaaacgggacttagcca
+3316254/1
@C@DDFDFHAFFHGHIHIHIIJJJICHIHHGIIICHGGJIJIJJJJJEGE
@7438771/1
caggcacattgccattagtagactgatcagccggagcagctccggtaagt
+7438771/1
@C@DFFFFHGDHHHJIEHIJG@EHIIHEIIJIGDFGGHIJJ@HIJ@FAC=
@7438806/1
cacatcattcctagaatagttcagtaagaagttgatatcttctggagtgg
+7438806/1
@@@DFBDDHHBFFHGIIFICCAEAHGIBEEDCFHEDIGFEF<FEH@B1?G
@6901950/1
cgactcctgtggctttcagtgaaacatcaaaatttatcgatctttgattc
+6901950/1
@C@FFFFDHCFFAEEDEADCCHEHCGEGFHGIGIIIGIIIIIIHIHAGH@
@4859212/1
gtctggagagaagatcctcatcttgtatagaggaggcttgggctcgctct
+4859212/1
CCCFFFFFHHHHHJJJJJJJJJJJJIJJJJJJJJJJJJJGIJJIJJJJJI
@5876605/1
gtttattttgtttttctctgtgatctgtttcttggcatctatagatgtcg
+5876605/1
@@@DA>DD<DBCFGIEEFE>ACF@3A<CE<FCF<D3?EFFBEDEFC@??B
@3316421/1
ggcttattctgcatacctgccatgcgctggtaagcgctatggactgccgc
+3316421/1
CCCFFFADDFFHHIIJJGGIIIJJJIIJJJBEGIJGIGIGHGGHIGIGEE
@7934432/1
gtagcactgagtgacggcacctccgacac
+7934432/1
CCCFFFFFHGHFHIJJJJIJJJJJJJJJJ
@6902374/1
cgcaagaagtaccagaaacgggacttagccacaatctggtctggagagaa
+6902374/1
CCCFFFFFHDHHHJJJJJJJJJJJJJJJJJJJJJJJJJJIIJJJJJJJJJ
@6902428/1
gggcatagtaggtaggcgtagggtaagacacggatcgcatacaccgtgaa
+6902428/1
??@=DD??FHHA<<?EEGGFEFEACBCGHEDA@?D:?7?/?BGCCA6@@A
@731507/1
cactgagtgacggcacctccgacactgaggtcacggtactcgcggtacat
+731507/1
C@CFFBDDFABFDEBH@GHCD@FHIGFHIGBFHGHEHIIIGGGEBHFFDF
@4859906/1
ccggtactaacgatcaaatcgatcatgggtccataatcattcctggaatc
+4859906/1
CCCFFFFFHHHHHJJFHIHGHHJJIIJJJHHIIJJJJJJJJJJJJJJJJJ
@4859925/1
caccatttcatttggattcgttgagtaatctaagacttgtccgagctcat
+4859925/1
CC@FFDDFHHFHHJFGIIJJGIJJJHHIIJJJJJJJJJJIIIIIJJJJJJ
@4370889/1
gtgctgggcctcttgtatgcgaaggtgttgaggcgcttgtgg
+4370889/1
@@<DDBDDDHH?H:CF@A?DBH6@:C?F7?<9CG>G>GBCC1
@7935028/1
ctcgggttggaatgattctggtgggttgtcctgcagagcttgccacatct
+7935028/1
CCCFFFDDHHHHGJIIJJJJIDGGIBHHH1?FHIGGIIJJJJJJJJIJJJ
@731706/1
caggcaagggatcctaacttcgcaaccactaattccagtgataaattcac
+731706/1
CC@FFFFFHHHGHJJJJJJJJJJJJJJJJJJJJJJJJJIJJJJJJJJJJJ
@4860396/1
ggcgcttgtggtggtgcacgcgcttgggcagagggaatctgattgtgctg
+4860396/1
CCCFFFFFHHHHHJFGHJJJJJJJJJJJJIJJJIJJJJJJJIJJJIIJJH
@5375362/1
caccagtggtcttcttgaacttcttcaattgacgcaagaagtaccagaaa
+5375362/1
@@CFFFFFHHHHHJJJJJJJJJJJJJIJJJJJJJJIJJJIJFHGJJJJJJ
@4860434/1
gccgtttctgagattagcgcgcacagacgaacagacaaacagacaaacag
+4860434/1
@@@DFFDFHGHFAAEGIIJJJIJIFHHGIGIIJJIIIIIJIIJIGFHHHB
@731902/1
caagaagtaccagaaacgggacttagccacaatctggtctggagaga
+731902/1
CCCFFFFDFHHHHJJJJJJJJJJJJJJJJJJJJJJJJIJJJJJJJJJ
@6461969/1
tggtctggagagaagatcctcatcttgtatagaggaggcttgggctcgct
+6461969/1
CCCFFFFFHHHHHJJJJJJJJJJJJJJJJJJJIJJIJJJJJGIJJJJJJI
@3863953/1
atcagattgacagaagaaatgtttcgtaatattagc
+3863953/1
CCCFFFFFADHH?@FDGGIIIGHIIIGGGIIIBHAE
@5375522/1
cccgggtgaggatgcactacatttccgtccatcattttgtcaacgaactc
+5375522/1
CC@FFFDDHHHHHJJJJJJJJJJJJJJHJJIJJJJJJJJHJJJJJJJJJJ
@4860707/1
cggcaaacgttaagtaagagtccgagtcgaattgagattgcggcgtcata
+4860707/1
CCCFFFFFHHHHHJHIJJJJHJJIIJGIJIJJJJIJJJJJJJJJJHHHFF
@4371424/1
ctgtgatctgtttcttggcatctatagatgtcggtggcgcacagggcacg
+4371424/1
CCCFFFFFHHHHHJJIIIJJJJJJJJJGJJHIJJGGICHIJJJJJJIIJJ
@4860785/1
ctcctttcttttttggtggcttccccattttgacagcgtcttacttcacg
+4860785/1
CCCFFFFFHHHHHJJJGHIJJJJJJJJJJJJJJJJJJJJJJJJJJJJJJJ
@732170/1
gcaacatcttctttggtttgtcaggggtaatgctaacgtcatagcgataa
+732170/1
C@@DFDEFHHHDHGIIEHIIEHDHIJJ:FHGIIGGGIHFGDHHIIJJIJJ
@5375822/1
aactgcttcacctgtggccggcggcacgcagacgccttgatgacctccac
+5375822/1
@CCFFFFFHHHGHJHIJJIJJGIJIJIIJGGHGFFDEDDCDDEDDDDDDD
@3864635/1
gtccttatttccgacccacaaacaattaagccttggg
+3864635/1
::;DDBDDHDHDAFHGBHHIFFDF;EFEGGCGGHHCG
@4861218/1
gcctccttgatgcattgcgtcagaatgcccacctcacgttccgccaattg
+4861218/1
@@CFFBEFHFHDFHIHABEGGHIIIIIHCHGGGGFGFC?BHIAGEFGCEH
@3864720/1
cacataagtaacttcaaatgattgctcagatgcaatttctt
+3864720/1
CCCFFDFFFHFFGIJIIJJJEJIIHHIHIIIIIGGE>?EFG
@2306311/1
tcttcttcagccggctttggtggttctttggctgtctctggtggaggttt
+2306311/1
CCCFFFFDHHGHHJJJJJJJIJJJIJJIIJGJIJJIJJJIIFHIGHICFG
@3864816/1
ggcgatcatgtcgatggcttggtttattcccatcagtttggagttcacct
+3864816/1
CCCFFFFFHHHHHJJJJJJJJJHIJJJJJJJJJJIJJJJJJJJIIJJJJJ
@4861354/1
gacgcttcagcagagtgcacacaatggtgaactggcgttcatgcggcaaa
+4861354/1
CCCFFFFFHHHHHGIFHIIIJJJJJJIHIIJJJIJJJIJJIJGIJJIJIJ
@3864961/1
cactgagtgacggcacctccgacactgaggtcacggtactcgcggtacat
+3864961/1
@CCFDED=DDHHFGGHIGEIJGIJGGIJJIFGGIJFBFBGGHGIH=BFCC
@732841/1
cacctgtggccggcggcacgcagacgccttgatgacctccactttgatga
+732841/1
CCCFFFEFHHHHHJJJJIJJIJJJJJGHHFFFFFEEEEEDDDDDDDDDDE
@732885/1
gtcagcccctacgatcatcactgccgtgtcctttatacatttcggcatgg
+732885/1
CCCFFFFFHHHHHJJJJJJJJJJJJJHIHIJJJJJJJJJJJJJJJJJJJJ
@7441468/1
ctcatcttgtatagaggaggcttgggctcgctctccgaagggagcttgcg
+7441468/1
CCCFFFFFHHHHHJJJJIJJJJJGHIIIJJJJJJJJJHJJJJIJJJJIJJ
@4372268/1
atattgtgggatgcttaaatttacatttagtgtttgtttcatgtcaatcg
+4372268/1
CCCFFFFFHHHHHJJJJJJJJJJJJJJJJJHHHIJJJJJJJJJJJIIJJJ
@4372298/1
cctgtctacacgtctttaatttgaacatttgtcggatccaatgtaaaaca
+4372298/1
CCCFFFFFHHHHHJJJJJJJJJJJJJJJJJJIJJJJJJJJJJJJJJJJJJ
@7441599/1
gtcaaattaaagaatcacgtcgaacactattctatgcttataccattaat
+7441599/1
CCCFFFFFHHHHHJJJJJJIJJJIJJJJJJJJJJJJJJJJJJJJJJIJJJ
@6904067/1
gggctctgtgcctggctcccatgtcacggtagcactgagtgacggcacct
+6904067/1
C@CFFFFFHHGGDHGIIGIGIIIIJJJIJHIJJIIJJJIBEGGGIHHIIJ
@6463535/1
gtcttcttgaacttcttcaattgacgcaagaagtaccagaaacgggactt
+6463535/1
@@CFFFFFFHHGHJJJJJJJJJJIJIJJJIIIJHIIJJJJIHIIJJJJJJ
@242501/1
gtatgcgaaggtgttgaggcgcttgtggtggtgcacgcgcttgggcagag
+242501/1
CCCFFFFFHHHDFHIJJJJIJJJJJIJJHJJHHIJJJJJJHHHFFFFDDD
@7441939/1
gggcgggatggtcgtttgaaaaattgacggccagccttaacgtacgattc
+7441939/1
@@@FFFF:?DD?BEEHGIIIIGGCGGDGBBHADB?BACCCC@ABAB?AAD
@6463901/1
gtcgaattgagattgcggcgtcatatgttcgaggacacgagatacgatgt
+6463901/1
@@CFFFFDHDHHDEHIJJJJ?FHHGIIFHIIIJJIIIJJJGIEHHHHFFF
@242709/1
gttggatgcggttttcacgaatatattgtgggatgcttaaatttac
+242709/1
@C@DFFFFFHFHG:EDBGHCHGHF@GGEEHGG3DFHIJGIGGIH<B
@7442125/1
cacgaaacactcggtccttaccctctccaggtaatataacctccaattca
+7442125/1
@C@FFFFFHGGFHIDFHIJJJCHIJJJIJII:CGIJIJIJJJGGGIIGIH
@3317821/1
cccagacctagcccaaattcttcttcttcagccggctttggtggttcttt
+3317821/1
CCCFFFFFHHHHHJJJJJJJJJJJJJJJJJJJJJJIJJJJJGHJHIJJJJ
@7936208/1
cgtttttaaactattttttcaatgcccta
+7936208/1
@@?DFDDFDFDHFGGIIIJJJJHGJJGHG
@6464364/1
cttgaacttcttcaattgacgcaagaagtaccagaaacgggacttagcca
+6464364/1
CCCFFFFFHHHHHJJJJJJJJJGHIEIJFHIIJIHIJJJJJIJIJJIIJJ
@733929/1
aggtaatatttattgctctcctccgattattattatacttatacatcaaa
+733929/1
@BCBDFFFHHHHHJJJJJJJJJJJJIJJJJJJJJJJJJJJJJJJJJJJJJ
@5878336/1
cgcagccagatgccaaagttcttgatcttcactgggctcttctctgggat
+5878336/1
?<?DDABDFDFB<CG@D9AHH4:<EFD>4<:CGB1?DHGHGHGIDHA;DB
@5878360/1
[truncated: 1,653,464 more chars]
