# Supplementary material for: Identification and comparison of key RNA interference machinery from western corn rootworm, fall armyworm, and southern green stink bug
Source: PLoS One. 2018 Sep 5;13(9):e0203160. doi: 10.1371/journal.pone.0203160 (PMC6124762; doi:10.1371/journal.pone.0203160)
Supplement: S2 File — (TGZ) [file pone.0203160.s012.tgz › data/fastq/faw/2_Late-egg_LE_Rep3_aligned.fq]

@2752518/1
ctcgcggtacatgttgtgtacacctgagcgagactcataacgcagcc
+2752518/1
CCCFFFFFHHHHHGIIIIJJJECEHIIJJJIIJJJJJJJJJIJJJJJ
@696266/1
gttttgaataaatattcgagctgcaaacctattttagtagaaagttttcc
+696266/1
CCCFFFFFFHHHHIJGIGGCHIIJJJIJIGBBGIGGGCGECDDH:BFHFG
@6173949/1
gggccgtcagaacctgatagaaacggttggcgttaggtatatacaagaac
+6173949/1
@@CADF@DHHHFHIIGHGIGIJJHHIHIJFFGHGF=F8=FHI<FHIJHHI
@6862703/1
gcgcttgtggtggtgcacgcgcttgggcagagggaatctgattgtgctgt
+6862703/1
CCCFFFFEHGHHHIIJJJJJJJIJJJJJJJJJJJIJJJJJJJJJJIJJJH
@6863067/1
tgataataatgtggcccgtgcttttatacaatgcgttatagtcactttat
+6863067/1
CCCFFFFFHHHHHJJJJJHIHIIJJJJIJJIIJJJGIJJJIIJJJJJJGH
@6864248/1
cacgcgcttgggcagagggaatctgattgtgctgttgtggaactgcttca
+6864248/1
CCCFFFFFHHDFHJIGIGGJGGGGHIIJBDHIIGHGJDGIJJJJJGJJIG
@6864458/1
ccatcttcttgttcttgctgatgacggtagccgtgtgtttgcccaccttc
+6864458/1
CCCFFFFFHHFFHHEHEGHIIJIIHIIGIGHIIGDHIIJIEHIGGIJDFG
@6175960/1
gtgttgaggcgcttgtggtggtgcacgcgcttgggcagagggaatctgat
+6175960/1
==?BDDABF?AHHIIIABCDGHEHHGGDHGF@FHGGD<CHGGHGFEECDF
@6175997/1
gtcgatgtcgaacccaaaaatgtaattaacttttttttttgtctgtttgt
+6175997/1
CCCFFDFFHGHGHJJIJJJIJJHIJFIJJIHJJJIJJIGGHECEHHHGFD
@3434319/1
gttccattttctctatgaaatcttcagaagtcttgcagtagttcttcctg
+3434319/1
CCCFFFFFGHHHHIJJJJIJJJJJJJIHIIHHGJIJIJIJJIJJIJIIJJ
@3435309/1
tgtcgatgtcgaacccaaaaatgtaattaactttttttttgtctgtttgt
+3435309/1
@@?DDDDDFFFHHIIIIGEIIII9BFIDGGHIGIIGIIIII@EGIIIEHA
@6177678/1
ggcctcttgtatgcgaaggtgttgaggcgcttgtggtggtgcacgcgctt
+6177678/1
@C@FFFFFHFHHHJJJJJJAFHIJIIJIJJJJIIIJHGIFGIIIIJHHFD
@4802130/1
taacaaatggcggcacgtcttcatctttgtacagttcgcgagcgatctcc
+4802130/1
CCCFFFFFHHHHHJJJJIJJJJJJJJJJJJJJJJIIJIJJJJHFFFDEEE
@5486059/1
gtgctgggcctcttgtatgcgaaggtgttgaggcgcttgtggtggtgcac
+5486059/1
CCCFDFBDAHFHHBHHHEHJIEGDG?FEDHBHGIIJGIIFEIJGG;@AGE
@3436783/1
ctgtgcctggctcccatgtcacggtagcactgagtgacggcacctccgac
+3436783/1
BCCDFFFFFFGHHJJJJJJJJJJJFHIIIJJJIJIJJJJJDHIJJJIJJJ
@6866705/1
gattgacatgaaacaaacactaaatgtaaatttaagcatcccacaatata
+6866705/1
CCCFFFFFHHHHHJJJJJJJJJJJJJIHJIJJJJJJJJJJJJJJJJJJJJ
@6866856/1
catacataataaaattagaggaagtaggtgctgggcctcttgtatgcgaa
+6866856/1
@@@FFFFFHHGHHJJJIIIJIEHJHIIIEGHGIJIJJJJJIJIJIJJHFF
@5487216/1
cgagactcataacgcagccagatgccaaagttcttgatcttcactgggct
+5487216/1
CCCFFFFFHHGHFIEHIIJJJJIJIIIIJIDHIJJJIIGJIFGIJGGGIG
@6867811/1
tgaaaataaaaataaaaaaaatagcagggg
+6867811/1
?@@D7DDDFFD??DGGGE<FECCG<AGC<F
@6177773/1
gccagttcccacttcacgacgcttcagcagagtgcacacaatggtgaact
+6177773/1
CCCFFFFFHHHHHIJJJJIJJIJJJJJJJJIJHIJJJJJJJJIIFHIIJJ
@6178219/1
cctgcagagcttgccacatcttgtaagcagcctgacgcttagcaagtttc
+6178219/1
CCCFFFFFHHHHHJJJJJJJJJJJJJJJJJJJJJJJJJJJJJJJJJHJJJ
@6178533/1
gttgttaagaggtgttacctgcaacttggccaggttagggccaacagatt
+6178533/1
@@@DFFFFHHGG<EGGHIIJJJJJJJIJJJJIJIHIIJJJJJJIIIJGIJ
@4804541/1
gtggcttccccattttgacagcgtcttacttcacgtggtagcgttatcac
+4804541/1
CBCFFFFFHHHHHJJJIIJJJJJFGHIIJJJJJJJDGI?DGEHFHIJIJJ
@7546366/1
gggcagagggaatctgattgtgctgttgtggaactgcttcacctgtggcc
+7546366/1
CCCFFFFFHHHHHJJJJJJJJJJJJIJJJJJJJJJJJJJJJJJJJJJJJJ
@2069115/1
ctgaggtcacggtactcgcggtacatgttg
+2069115/1
=@??BDDDDFC:<CFCF:@@G:CFFHIB<D
@2069352/1
attttgagtaactgtgaaaatgacatcttataaatatctattggacccaa
+2069352/1
?@@DDFFFHDDHFHCEEBEBFFFCEEHHGIIEHIGDGIGIGIDCAFBD?G
@7547843/1
agaggaagtaggtgctgggcctcttgtatgcga
+7547843/1
<@@FFDDDADFFHGGGD>F=FHIGIIIGIEHGF
@2070386/1
cattattctccgcgggcgacagccaatatgtgttaaaataaaaatccatt
+2070386/1
CCCFFFFFHHHHHJIJIJIIJJGJJJJJJJGIJJHHHHHHDCFFDFEAEF
@7548359/1
tgtacattgaaaataaaaataaaaaaaatagcaggggttattgttatgtc
+7548359/1
=?:B?DDDBHFFDI@FIGGHGEGGFHIHGGIICHGB:FEGEFGGGIIIGH
@7548534/1
cttctctaacagttctctgtggtgcaaagcaagcaattgcccacacccgt
+7548534/1
CCCFFFFFHHHHFHJJJJJHIIGHIJJJJJJJJJJJJJJJJJJJJJJJJD
@699041/1
tctgtgatctgtttcttggcatctatagatgtcggtggcgcacagggcac
+699041/1
@@@FDEFFGHHHHJIJIIIJJGJJFIJIFIHIIJJEFGEGIIJJGIHGGG
@699590/1
ctcacccagggcgggatatggaattttaatttatgccccctttaaaaaaa
+699590/1
CCCFFFFFHGHHHJJFHHHIJFGGIJJIIIJJJJIHHHHFFFEEEEEEDD
@2071574/1
ggtgctgggcctcttgtatgcgaaggtgttgaggcgcttgtggtggtgca
+2071574/1
@@BDFFFFHHHHHJJJHHJJJJBDGHEGFGIIJJIJJJJJHIIHGHAEIG
@2071722/1
gcacctccgacactgaggtcacggtactcgcggtacatgttgtgtacacc
+2071722/1
C@@FFFFFHHHHHJJ>GHHIJJJJHIIJIIJJJIIIGIIFHIJJHIJ=B?
@2071762/1
ccccttttcgccaatcatgcgcatccctagcatactaccgatatgcaatc
+2071762/1
@@CFFFFFFHHHHIIJJIIIJJJJGIJGIIJJJJGGHIGIGGGGIFGIJI
@2071822/1
ggctgatccgagttggatgcggttttcacgaatatattgtgggatgctta
+2071822/1
CCCFFFFFHHHHHHIJJJJJJJGIJJIJJJJJJJJJJJJJJJJIJIHIJJ
@3437979/1
ttttgtttttctctgtgatctgtttcttggcatctatagatgtcggtggc
+3437979/1
CCCFFDFFHHHHHJJJJIIJJJIJJJJJHGIIJJJJJJJGIJJJIJDHIE
@3438398/1
gtgctgttgtggaactgcttcacctgtggccggcggcacgcagacgcctt
+3438398/1
C@CFFFFFHHHHHJJJJJJIJJJJJIJJIJIJJJJJJHHFFDDDDDDDDD
@700158/1
agaagatcctcatcttgtatagaggaggcttgggctcgctctccgaaggg
+700158/1
@BCFFFFFHHHHHJJJJIJJJJJJJIJJJJJGIJJIJJJJJIIJIHJJJJ
@700532/1
cagtaggaaccacagccgttggcgtcgattgcggtatcggcgtcgcttgc
+700532/1
CCCFFFFFHHHHHJJJJJIJJJJJJJJJJJJJJIFHIJJJJHGFDDDDDD
@1388004/1
ccacaatatattcgtgaaaaccgcatccaactcggatcagccgtttctga
+1388004/1
CCCFFFFFHHHHHJJJJJJJJJIJJJJJJJJJJJJJJIJJJIIGIJJIJF
@1672/1
gtgctgttgtggaactgcttcacctgtggccggcggcacgcagacgcctt
+1672/1
CC@FFDDEHDHFGGIJJGHGHGGJJJJJIIJJJJGEBEHFBDDCDBBBDD
@2755614/1
ggggtgacatcggacttaatacaaggaaactgtttagactggttacattg
+2755614/1
B@CFDDFFHHHHHJJJJJJJJJJJJJJJJJJJIJJJJJJIJJFHIJJJJI
@3371/1
cctatttccaaattatagttttatatacctaggctaactatagctaaagg
+3371/1
?@@D:A?D?AFCB9CGI<CHFIEIHAHEH<:CGGHICCCCCHH9?F<FD<
@4367/1
gtaggtatttgcggtgaatttgtggcctggcgttgagggcaagttcatgc
+4367/1
@=@DFBDEHHHHHJHIDEHJJIHGIIGIJJIJHIIIIJJIJGIGIIJJJE
@4119395/1
cagtggtcttcttgaacttcttcaattgacgcaagaagtaccagaaacgg
+4119395/1
?@@DD>DFHFHHGGIHFHECHGEEHIIG@HIJGGIGGEHGDHJIGGIEH@
@6869559/1
ccagtggtcttcttgaacttcttcaattgacgcaagaagtaccagaaacg
+6869559/1
CCCFFFFFGHHHHJJJJJIIIJJJIIIJJJJJJIJJJJJBGIIIJJJIJJ
@6869826/1
ttcctctttacaagtagactcatctttagcacttggttcgtcttttgaag
+6869826/1
@CCDFFFFHGHHHJJJJJJJJIIJJJJJJJIIIJJJIIJJIJJJJJIGII
@6871325/1
ctgtacagttagaaatgttacaacctctatactttgcattaaaataatgc
+6871325/1
CCCFFFFFHHHHHJIJJIJJJJJJJJJJJJJJJJJJJJJJJJJJJJJJIJ
@4121799/1
ctcatcttgtatagaggaggcttgggctcgctctccgaaggg
+4121799/1
?@;BDDADHFHHHI?EADGECHIGFEHA;?81DB@FB0??@F
@4122443/1
gcctcttgtatgcgaaggtgttgaggcgcttgtggtggtgcacgcgcttg
+4122443/1
CCCFFFFFHHHHHJJIJJ;FFGGHJJGIJIJJIJIIIIFGIJJIIJHFFC
@7550516/1
ctctacacaaagtttcagcttaaaatacgtttaaaaaaaatttgtaccaa
+7550516/1
CCCFFFFFHHHHFIJJJJJJJJJJJJJJJJJJJJJJJJJJJJJJIJJJJJ
@2072589/1
ctctgtgcctggctcccatgtcacggtagcactgagtgacggcacctccg
+2072589/1
@@@DBADDFF?FBGEGG@EHFHCGFH<?@DHHEIIEFGHEHBGBF@GHIH
@3440614/1
gggctctatgggacaaagtagctgtatttctttggattttaatttagaaa
+3440614/1
@@@FFFDDHDD?>GFIGICEBHHIJJIJHIGHJDGDHHGIJGHGGIIIHI
@3440778/1
cactttttagtcataatcttcagatactccaaagcattctgggctgc
+3440778/1
CCCFFFFFHHHHHJJIJJJJJJIJJJJJJJJJIIIGIJJJIJJIIJI
@3441391/1
ctcatcttgtatagaggaggcttgggctcgctctccgaagggagcttgcg
+3441391/1
CCCFFFFFHFFFHGIJIJIJJGICAGFCFGIGHGHIIGHGGIHIIEHGEH
@2074765/1
gtcttctacttctgcttctggcacatcaggagaagttggctcctcaacag
+2074765/1
??@DDDDFGHHHHJJGIEHHGIIIJFHGBGGGIJIIIGJJJIJIIIJIIH
@2074857/1
catacataataaaattagaggaagtaggtgctgggcctcttgtatgcgaa
+2074857/1
CCCFFFFFHHHHHIJJJJJJJHIIFHIIHIIIIGIIJIJJJJHGIJJJHH
@3442135/1
cgcagccagatgccaaagttcttgatcttcactgggctcttctctgggat
+3442135/1
CCCFFFFFHHHHHJJJJJIIJJJJJJJJJJJJJJJJJJJJJJJJJJJJJJ
@3442287/1
ctcatcttgtatagaggaggcttgggctcgctctccgaagggagcttgcg
+3442287/1
CCCFFFFFHHHHHIHIJGIJJJJGHGIJJIIJJJJJJIIGIJCHHJJIHI
@4950/1
gttttcacgaatatattgtgggatgcttaaatttacatttagtgtttgtt
+4950/1
<@@DDDFDFHFHHIGGIGACGEDGEHDIGGIIFGEHIEIIJGHG??BFDF
@702147/1
catagaacaaacaaaacttaagccttattataaaaggtataaatattcct
+702147/1
CCCFFFFFHHHHHJJJJJJJJJJJJJJJJJJIIJJJIHIJJJJJJJJJJJ
@702530/1
gctgggcctcttgtatgcgaaggtgttgaggcgcttgtggtggtgcacgc
+702530/1
@@CFDDFDHGGDFIIJJII=FGHFFCGHEFFHJJJIJGHJBDG@EGIJGE
@5492849/1
tgacgcaagaagtaccagaaacggg
+5492849/1
8?@ADDDAABBHA<CEDHEEEEGIB
@702863/1
gtgcattgtaaaattctagacacacatgccacatattcaggcattatgta
+702863/1
CBBFFFFFHHHHHJJJJJJJJJJJJJJJJJJJJJJJJJJIJJJJJJJJHI
@4807499/1
tgctgggcctcttgtatgcgaaggtgttgaggcgcttgtggtggtgcacg
+4807499/1
CCCFFFFFHHHHHJHJJJJJJJJJEGHHJJJJJJJJJJIIJHIJHHIJJG
@4807525/1
ctgctatttattttttctatattttcaatgaacagaattgacccttctac
+4807525/1
@CCFFDFFGFHHHJJJJIGJHIJIGJGJIJGHHEGCGHIJJGGIIJJJHI
@6296/1
gtccgtttttaaactattttttcaatgccctaagtgagtatacatctatt
+6296/1
@CCFDDDEHH?DHBF>GGHIIGHIIIIEEBFGIE<DGH?BFHADGGIGGI
@703195/1
cgactgtcacacggtagcggaaggtgggttcgtgaatcatgccctcaatc
+703195/1
CCCFFFFFHHHHHJEGHIJJJJJJ?GHJFGIJHIJJJJJJJIJJJJJJJH
@6520/1
tgggcctcagctgttggagctggttcagcctttttctttttaggcttctt
+6520/1
CCCFFFFFHHHHHJJJJJJJJJJHGIIJIJJJJJJJJJJJJJJJIJJJJJ
@4808336/1
gctgggcctcttgtatgcgaaggtgttgaggcgcttgtggtggtgcacgc
+4808336/1
@@@DDDDDDFFFHFBFFDEIAEE1?FHGDCHHIIIB78B7CHHFGHDHIA
@703928/1
atgccatgtaccacgcctgggatgccacccggcaccactcccgggtgagg
+703928/1
CCCFFFFFHHHHHJJJJJJJJJJJJJJJJJJJJJJJJJJJJJJJJGIHHH
@2759155/1
ccctaagtgagtatacatctattaaattcaaacgcag
+2759155/1
?<?D;DD2=A<A4EE::CEBEC@FEEIEEBFDCEDEE
@1390452/1
gacggcacctccgacactgaggtcacggtactcgcggtacatgttgtgta
+1390452/1
CCCFFFFFHHHHHJJJJJJJJJIJJJJJHHJJJJJJJGIJJHHHHCADEF
@2759230/1
atcgggaactatgtggttaaaaccaaaaatttgccggaagtcactattcc
+2759230/1
CCCFFFFFHHHHHIJJJJJJJJJJJJJJJJJJJJJJJJJJHIJJJJJJJJ
@2759934/1
cgcaagaagtaccagaaacgggacttagccacaatctggtctggagagaa
+2759934/1
CCCFFFFFHCFHHIJJJJJJJJJJJJIJJJJJJJJJJJJHIIJJHIHIJJ
@6183009/1
gtgctgggcctcttgtatgcgaaggtgttgaggcgcttgtggtggtgcac
+6183009/1
CCCFFFFFGGHHHJJIJIJIJIGHI?FHIIIIJJJJJJJIIJHIJBHIGI
@4123120/1
ggcacctccgacactgaggtcacggtactcgcggtacatgttgtgtacac
+4123120/1
CCCFFFFFHHHHHJJJJJJHIJJJJFHIJJJJJJFHIIJJIJJIJHIJA=
@4123240/1
cttggttcatcttttgaagattctgatattgatagttttttcattccctg
+4123240/1
CCCFFFFFHHGHHIIE@BF@HIGIIFHIGIIIIIIFHHIIIIFGIFGIIE
@706125/1
cactgagtgacggcacctccgacactgaggtcacggtactcgcggtacat
+706125/1
C@@FFFFDHHHHGJJJJJJJJJJJIJJIJJJJJIJJGIIJIJIJGEBFFF
@4123810/1
aggggttattgttatgtcgatgtcgaacccaaaaatgtaattaacttttt
+4123810/1
CCCFFDFFHHHHHJJJJIJJIIGIJJIJJJJJJJJJJHIIJJJJIGJJJJ
@2761288/1
actctgcaatcctgcctcacatgattcatccacaaattccaacccttgcg
+2761288/1
;;@BDDD>?F:FHIBHIBF:3A>H@DEEHH99A:?EB:DHDFII??99D?
@706864/1
ggaggtttctcctgtgacggcatagccgcagcctccgattgagtttgtga
+706864/1
@C@DFADDFHDDHI@FDGGIII@FEGEAFHIEHCGGG@CHG@FCDHGHE;
@1391902/1
cagccgtttctgagattagcgcgcacagacgaacagacaaacagacaaac
+1391902/1
@@CFFFDDHGHHFGGIJJJJJIIFHIJJIGGHGIJIGHIJJJIGHHHFFF
@1391943/1
gcctcttgtatgcgaaggtgttgaggcgcttgtggtggtgcacgcgcttg
+1391943/1
CCCFFFFFHHHHHJJJJJCFFHIJJJJJJIJJHIJIIIFHIJJJJIHFFD
@2761512/1
gccagatgccaaagttcttgatcttcactgggctcttctctgggatttcc
+2761512/1
CCCFFFFFGHHHGJHIJJJJJJJJJJJJJJIJIJJJJJJJJJJJIJJJJJ
@2761779/1
tgttgaggcgcttgtggtggtgcacgcgcttgggcagagggaatctgatt
+2761779/1
CCBFFFFFGHHHHJHIJIJJIHIJJJJJJIJJJJJJJIJJHHHHFFFFFF
@1392417/1
cacaacgtcatttaatataaaatacatttatatccgatatttt
+1392417/1
@@@FFFFFHHGHHJFIJIFHEHHIGIIJJHIIIJHIJIGIIIG
@6873896/1
ggtacgtcaggcactgcagctcgtccgacccgaagtggttgtcgtcccac
+6873896/1
@B@DFFBDHHHHHJJJJJJJJGIGHJJGJJJIIIJCHIFHHBHIGJHHGH
@1392869/1
gttagtaaaaaaaagatagttcttcaataaacaataaaatttaattctaa
+1392869/1
CCCFFDDFGHHHHJJJIJJCHHIJIIJJJJJJJJJJJJIJJJJJJJJJJJ
@707956/1
ccgcatccaactcggatcagccgtttctgagaccagcgcgcacagacgaa
+707956/1
=@@DDDFDFFHHGHDBGGIIGGGIIIII99BFHBDBGIEAE@HHHD@9<C
@2762334/1
agcatacataataaaattagaggaagtaggtgctgggcctcttgtatgcg
+2762334/1
=81BDDDD>?FF>BFFFIBBDHB9@FFHAH9?B<??EBCFGF<FD?DF>@
@4808547/1
cgattgacataaaacaaacactaaatgtaaatttaagcatcccacaatat
+4808547/1
@@<DDDDFFHHFGIIIGGIGEFFHAHGHEHGIGGHE@HGIEIGI@GIGEI
@7531/1
tggaactgcttcacctgtggccggcggcacgcagacgccttgatgacctc
+7531/1
@@@FFFFFHHFHBEGHIIEGIJJJJIDDGEHIHHFFFDDEDDDDDEDCDD
@7768/1
gctcccatgtcacggtagcactgagtgacggcacctccgacactgaggtc
+7768/1
@@CFFFFFGHHHHJJHIIJJJJJIIFEGIIIJIJJJJJIJJIJJJGCHDH
@8039/1
gtgcaggatcctcgtcattgcctggcatacaaggcaaagcaccgacgacg
+8039/1
???DDDDBHDBFD?A1EFE94CHE???FE>BEH=@?C?FDFHB<EAF:E6
@4809024/1
ctgcttcacctgtggccggcggcacgcagacgcct
+4809024/1
CC@FFFFFDHDDFHHGE>FDEEBAGEGGHFFHB?@
@6875473/1
ctggcaatgtggatagctggacaaggcactggcaacgaccaatcatggac
+6875473/1
CCCFFFFFHFHHHJJJJJJJIJJJJJJJJJJJJJJJJJJJJJIJJJJJII
@4809334/1
ggctggttgtgccagagcgctagaacgaatacacgatctgctacatcaat
+4809334/1
CCCFFFEFGHHHHJIHIIJJJJJI4CGIJJJJJJJJJJJJJJJJJJJJJJ
@2075341/1
cgttttaacaactgggctctatgggacaaagtagctgtatttctttggat
+2075341/1
@@@DDFFFHDFFGJJJJJIJJEHGGIGHGEFHHIGGHGHIJJJJJIJEHB
@9107/1
gctgggcctcttgtatgcgaaggtgttgaggcgcttgtggtggtgcacgc
+9107/1
CCCFFFFFHHHHHHJJJJJJIIJFHIIJIJJJJJJJJIJJJJJHIJ@GIF
@9602/1
ctggcaatgtggatagctggacaaggcactggcaacgaccaatcatggac
+9602/1
;@@DDDDDF=C>BH>FCG:C<FFGGH9CF;EGGEH=FEGGBGIGGFAGBG
@9776/1
cctggctcccatgtcacggtagcactgagtgacggcacctccgacactga
+9776/1
@@?DD?DEHFHHDIIHGGE<CFEGHGCFC:?FHBDHIII@FHG>HGGIGI
@4810377/1
ctggagagaagatcctcatcttgtatagaggaggcttgggctcgctctcc
+4810377/1
CCCFFFFFHHHHHJJJJJJJJJJHJJJJJJJHJJJJJEHIIGIJJJJJIJ
@708260/1
ccctaagtgagtatacatctattaaattcaaacgcagagctcattatgtt
+708260/1
@@@ADD?ADHDCBGGIIIIGGIIEHHHIGCGIGIIEHFGGIIEHGIIIIG
@4810672/1
ctgcaaagttaaccatcttgtattcaaaagaaaacctagaatcactggtt
+4810672/1
?@@DDDD:2CFHHICDHDHHIIEHDDHCHG@DEHHGEBHG@EHGGCBG:9
@4811014/1
atctgtccttatttccgacccacaaacaattaagccttgggtaccgtagc
+4811014/1
CCCFFFFFHHHHHJJJJJJJJJJJJJIJJJJJJIJJJJJJJHIJJJIJJJ
@4124143/1
tccctctattgagctactgctgttaagcagaataaaactgaaaaataaag
+4124143/1
CCCFFFFFHHHHHJJJJJJJJJJJJJJJJJJJJJJJJJJJIJJJJJJJJJ
@2762513/1
cctggttctaccttcaagagcctcttctaaagcaaacaatgagacctgtg
+2762513/1
CCCFFFFFHHHHHJJJJJJJJJJJIJJJJJJIJJJJJJJJJJIJJJJJIJ
@1393195/1
tttttttttgttcccacatcaggatgtggattttaatgttattattacag
+1393195/1
CCCFFFFFH?FHHIIEBGGIDHIEEE?BGBGHIIHGGGGI@GHDHIGDGC
@1393672/1
ctggatggagtgagcacgggctctgtgcctggctcccatgtcacggtagc
+1393672/1
CCCFFFFFHHFHHJJJJJJJJJJJJHIIJJJJJJJJJIGJJJJJJJFGIE
@710419/1
cctaactactttaattaaattgattt
+710419/1
=??DD>DDD>:A<AE4<:<FFF4?3<
@4125673/1
ggagtccatccacggctttttccagatccactcttgctccatggtccagg
+4125673/1
@CCFDFFFHHHHHJJJJJJJJJJJJIJJJJJJJJJJJIIJIIJIGHHJIJ
@1394138/1
ttccaatttaactattctttttgtgttgggtaatccacttatcgagaaag
+1394138/1
@@CFFFDFGGBHFIJIHGHGGIIHIEF9CGBFEFGHGEGIGEHGHDGEF?
@4125976/1
ctggatggagtgagcacgggctctgtgcctggctcccatgtcacggtagc
+4125976/1
B@@FFFFDHHDFHHIJJJJJIJJIIIIIIJJDIJJIJIIJIGIGEH;FGI
@1394543/1
gttgtggaactgcttcacctgtggccggcggcacgcagacgccttgatga
+1394543/1
@@CFDFDFGHHDHHGIJJJGHFGHIIJJIGIJIIFFFDBEDDDDBDCDC@
@711321/1
gtcctgctgtttcgtatattctaaattggtttcgttgtatttgtcaatta
+711321/1
CCCFFFFFHHHHHJGHJJJJJJJJJJJJJIJJJJIIJHJJJJJJJJJJJJ
@3443926/1
gagtatacatctattaaattcaaacgcagagctcattatgttgatttttg
+3443926/1
@@@BDDFFGHHGHJJJIIIJJJIIJIJIIIEGIIJJJJJJJJIJGJIJJG
@5493931/1
gacggatttggttgaaatttggtacagatatagtttagaaccttagaaag
+5493931/1
CCCFFDFFHHGHHJJJJJJJJJGHIIIHIJJIIIJJJJJJJJJJJJJJJJ
@4126863/1
gcggagattaatggtataagcatagaatagtgttcgacgtgattctttaa
+4126863/1
CCCFFFFFHHHHHJHHJJJJJJJJJJJJJJHGIIJJJIJHIJJJJJJJJI
@5494058/1
atatcgaataacatttattaaacaaattacataaagcatttaaataacta
+5494058/1
CCCFFFFFHHHHHJJJJJJJJJJJJJJJJJJJJJJJJJJJJJIJJJJJJJ
@5494727/1
acctgtggccggcggcacgcagacgccttgatgacctccactttgatgat
+5494727/1
@@CFFDFFHHFHGIGIGGHIJJIGHFHHDBEDFFECACCDDDDDDCACEF
@6876262/1
gtgagcacgggctctgtgcctggctcccatgtcacggtagcactgagtga
+6876262/1
CCCFFFFFHHHHHJJJHJJJJJJJJJJJJHJIIJJJJFHIJJJJJJJCHH
@5494818/1
gtctgtttgtctgtttgtctgtttgtctgtttgtctgtttgtctgttcgt
+5494818/1
@@@DDFFBDAFBDHIHGFHHHHGIIFHIEHHIJEEEHHIGIBHHIGIJJF
@1395746/1
gttattgttatgtcgatgtcgaacccaaaaatgtaattaacttttttttt
+1395746/1
@@@DDDDAFCA?FDFIIIIGB?BE@EHIEBF@CG<:BD?B?FDHFBHIIH
@6877257/1
ggtgcacgcgcttgggcagagggaatctgattgtgctgttgtggaactgc
+6877257/1
@B@DFFFFHHHHHJIJJJJJJJJJJJJJJJJJJHIIJJGIIIJJIJJIJJ
@6183979/1
ggatgcttaaatttacatttagtgtttgtttcatgtcaatcggttcataa
+6183979/1
CCCFFFFFHHHHHJJJJJJJJJHIHIIJGIJJJJJIIJJJJJJHIJJJJJ
@6877770/1
ggcaatacaacaacgacaagctgcaactgtacgaatgtgctcttgaggta
+6877770/1
?8?DDD?AFBFFDI>BCF:?8AF@E9??D:??GDGF@0??FCDD?DFF.B
@6878160/1
gtgctgggcctcttgtatgcgaaggtgttgaggcgcttgtggtggtgcac
+6878160/1
@@@DDD?DFAF>3:EHHA>CE@FD6C>GG8?<GB<??FB8CD.;@4@D93
@6184680/1
ctgtacattgaaaataaaaataaaaaaaatagcaggggttattgttatgt
+6184680/1
;?@D;?BB?<A?:A42C4:CC3<CHEEFGEFFIBDF<:?AF@BF4=C;F8
@6184736/1
cggcacctccgacactgaggtcacggtactcgcggtacatgttgtgtaca
+6184736/1
CCCFFFFFHHHHHJJJJJJJHIJJJJHIJJJJJJJHGHIJJGIIJIHHH?
@6878421/1
cccacaatatattcgtgaaaaccgcatccaactcgaatcagccgtttctg
+6878421/1
?@@DDDDFAFFFBFGEAEHIEIGIGIIGGGGGGCGCFGGGCGGHAGHGHH
@7556691/1
cgtcgaacactattctatgcttataccattaatctccgccactatttgac
+7556691/1
B@?DDFFFHGHHHJIIJIJJGIIJJJIIJIIIJGIJJJJJJJGIGHIGIJ
@6185944/1
gcacaactttggtaggtatatagatttataatgtcattctcttaataatt
+6185944/1
CCCFFFFFHHHHFIIIHIJJJJIHJJJJJIIJJIIJJJJJJJJJJJJIJJ
@7556802/1
gttgtggaactgcttcacctgtggccggcggcacgcagacgccttgatga
+7556802/1
CCCFFFFFHHHHHJJJJJJJJIJJJJJJIJJJIJHHFFDEDDDDDDDDDE
@6186114/1
gaactgcttcacctgtggccggcggcacgc
+6186114/1
@@@D1A?ADBF<FB;GGBDFEAGAFFB@66
@7557756/1
gagggtcaattcaatatactacaagattgtttgtggacctattgctacat
+7557756/1
C@CFFADDDFHHHIGAGIIIICEGGGHEGADGIHGDGHIIFHGIIIIIHG
@6880383/1
ctgtgatctgtttcttggcatctatagatgtcggtggcgcacagggcacg
+6880383/1
@CCDFDFFBFHFFIEHJGGHIGIGFHFGIHIICHGEHGGGGHEFCIGGGG
@4812084/1
ggacatttcaattttatttagttggtcttggttgaacggaactccaatcc
+4812084/1
CCCFFFFFHHHHHJJHIJJIJIIJJIJJJJJJJJJJJJJHJJJJJJJJJI
@10505/1
ccggtactaacgatcaaatcgatcatgggtccataatcattcctggaatc
+10505/1
BCCFDFFFHHHHHJJEGHHFHIJJJJJJJHHJJJJJJJJJJJJJJJJJJJ
@10778/1
gccagatgccaaagttcttgatcttcactgggctcttctctgggatttcc
+10778/1
???;A=?DADD8:?EED?FFII4<C?EEEA3EEEEIIEEECDCD;D@DCC
@4812649/1
cccgacccgaagtggttgtcgtcccacagcacgtggtagtgcgacggacg
+4812649/1
CCCFFFFFHHHHFHIIJJJJJJJJJJJIJJJJJFIJHIJHIJJJJHFDDD
@4812724/1
ctgggcctcttgtatgcgaaggtgttgaggcgcttgtggtgg
+4812724/1
@@@DD=ADFFDAFGIFDF:@E@2A:CEED<GIIGIFDFF8;F
@4812784/1
ataaaattagaggaagtaggtgctgggcctcttgtatgcgaaggtgttga
+4812784/1
@@CFFFFFHHHHHJJJHIJJHHIIJJJJJJJJJJJJJJJJJJJJDGHHJG
@4812809/1
ctcggatcagccgtttctgagattagcgcgcacagacgaacagacaaaca
+4812809/1
@CCFDFFFHGGHFHEHGIGBHEHIGHIGIIIGIJIFGIGIEHFEEEFFFF
@4128056/1
gttcaaggggatctgagaatggtttagattcacaattttgtccgctggac
+4128056/1
C@CFFFFFHHHGHJJGIEGHJJFHIIJFHIJJIJIJJJJIIJJJJJJJHI
@7559961/1
gtgcacgcgcttgggcagagggaatctgattgtgctgttgtggaactgct
+7559961/1
@@@DFBDDFHHHFIJIIIGIGIDGHJJJGIIIHIJIIIJJJJJJJJIGIG
@11759/1
tgagtgacggcacctccgacactgaggtcacggtactcgcggtacatgtt
+11759/1
BCCFFFFFHHHHHJJJJJJJJJJJJJJIJJJJJHJJJJJJJJHHFFFFFF
@7560266/1
ttccagatccactcttgctccatggtccaggagcagcagcgtgcgcaggt
+7560266/1
CCCFFFFFHHHHHJJJJJJIJJJJJJJJIJJJJJJJJJJJJFGHIIJJJ@
@4128614/1
ccctgctattttttttatttttattttcaatgtacagacagcacttttct
+4128614/1
CCCFFFFFHHHHHJJJJJJJJJJJJJJJJIJJGHGIJJJJJJJJJJJJJI
@12127/1
gtacattgaaaataaaaataaaaaaaatagcaggggttattgttatgtcg
+12127/1
CCCFFFFFHHHHHJJJJJJJJJJJIJJJJJJJJJJJ@GIJJJJJJJJIJJ
@12355/1
cctacttgtagacacggcagatgaggatacctcaacttcatcttatactt
+12355/1
@CCFFFFFHHHHHJJJJIIJEHIJIJIGHIGGGGIJIIJIJJJJIJJJJJ
@7560884/1
gccctaagtgagtatacatctattaaattcaaacgcag
+7560884/1
?<@DDDDD:B???<CGDEAEHCGHEHFEFH>HE>::8:
@7560896/1
caaaaatgtaattaactttttttttgtctgtttgtctgtttgtctgtttg
+7560896/1
B@CFFFFFHHHHHJJJIJJJJJJJJJFHIJJJJJFGIIHJJJHIIJHIJJ
@12554/1
ccgctttttatgtgtcaaaataatgttatcctg
+12554/1
@@?=7@BBDBBC:CCD>>BFHC:FDCD?C<@C?
@4130423/1
cgcaagaagtaccagaaacgggacttagccacaatctggtctggagagaa
+4130423/1
CCCFFFFFHHHHHJJJJJJJJJIJJJJJJJJJJJJJJJJGIJJJ<FFHHH
@1396841/1
ctttgcattaaaataatgcccattttcacaggcaagggatcctaacttcg
+1396841/1
CCCFFFFFHHGHHIIJJJJJJJIJJGJIIGHIGIIIHIHHIJIIGIJGI@
@3446393/1
ggcaacatcttctttggtttgtcaggcgtaatgctaacgtcatagcgata
+3446393/1
@<@=DDDADABFHIIGIC?GCCHGCEHIEADDHIEGCHI3BBFFHIGGHI
@3446462/1
gtcacggtagcactgagtgacggcacctccgacactgaggtcacggtact
+3446462/1
CCCFFFFDHHHHHJJJJHIIJJJJJJJJJJJJJJJJJJJJJJJJJJHGHH
@2078186/1
ctcatcttgtatagaggaggcttgggctcgctctccgaagggagcttgcg
+2078186/1
CCCFFFFFFHFDHIDHGCFGHIIFEHFGGEIJJJJJFEGIIIBBGGEGHG
@1397947/1
ctggactagtaaaatacatagtttcactacacaagtgatacactgatttc
+1397947/1
CCCFFFFFHHHHHJJIJJJJIIHJJJJJJJJJJJJGIJJJIIJJJIJIJJ
@2078697/1
gggaagttgcaaaaaatattttatcgagtacctacattataattgcaaaa
+2078697/1
@C@DFBDDFHHHDEB<GHIIEIGIIGIJEGGGGGGGIIJGIHIIGGHIGI
@1398714/1
cttcaattgacgcaagaagtaccagaaacgggacttagccacaatctggt
+1398714/1
CCCFFFFFHHHHHJJJJJJHIJIIJJJJJJJJJJJJJJJJJJJJJJJJJG
@2079895/1
aggtgctgggcctcttgtatgcgaaggtgttgaggcgcttgtggtggtgc
+2079895/1
@?<DDFFFHFGDHJGGBEEHGGJCEHG:CBFG@FG?DGGHIIB@75@EHG
@1399330/1
gtctgtgcgcgctaatctcagaaacggctgatccgag
+1399330/1
@=@BDD>DFFFDFBHGEB?GGIHIIE=BHIDACBB/@
@2080565/1
atcggcattccggcgtcattcgatatcttctgtagctgctgtgtgaagtt
+2080565/1
CCCDFFFFHHHHFIJEHIJJIJJJJJJIJJIIIIIIGIJIJHIHGIIJGI
@6881468/1
aggcgcttgtggtggtgcacgcgcttgggcagagggaatctgattgtgct
+6881468/1
CCCFFFFFHHHHHFIHHHIJJJJJJJJJJJJJGIJJBHIJJIJJJIIHHH
@6881569/1
gcttcacctgtggccggcggcacgcagacgccttgatgacctccactttg
+6881569/1
CCCDFFFFGBDFHHIGIIEGIG6FEBEG=<EFFBEEEDDCACCDDDDDDD
@3450156/1
gttcacattgacaaacttaggtttgcttacagccattcccaactgtcctc
+3450156/1
CCCFFFFFHHDHHJJIJJJJJIIJIJJJJJJJIIJJJJJJJJJJJJJJIJ
@6882240/1
gttccacttcatcatcagggatcttgccgtcattgcagacggtgtggtag
+6882240/1
CCCFFFFFHHHHFIIJJJJJIIIIJIJJJIIIJIFIIJHHEH?FHHEFHI
@6882488/1
ctcttgtatgcgaaggtgttgaggcgcttgtggtggtgcacgcgcttggg
+6882488/1
CCCFFFFFHHHHHJJICFFFIGIICHHHIJIJIGIIIHIJJJJJHFFFDD
@6882870/1
ctgttgtggaactgcttcacctgtggccggcggcacgcagacgccttgat
+6882870/1
CCCFFFDDABHHGIIIIIIIII<FF@CHHFEBGGGHHFFFCEDDDDDDCC
@6189848/1
ccgctagcggtgcagcaggtgacacgagg
+6189848/1
<<@:?DDD8DDFFEFAEDDFFFF<EFA@:
@6884655/1
cggctaaaaaagcatgttctctcgcgccaatggcatgtatacatgcctac
+6884655/1
CCCFFDFFGHHHHJJJ?FHIJJJJJJJJJJJHIJIJJHIJJJJJJJJJJJ
@7563190/1
cgtagaaaagtgctgtctgtacattgaaaataaaaataaaaaaaatagca
+7563190/1
1?@DFFFFHHBHHIJGIJJJJGIJJJGJJJJJJJJJIJJJJIJJJJJJJJ
@7563377/1
gtaatataatttcttttttaataattgttataaa
+7563377/1
@??DDDDBFB:4:<FGI<CFF@<:FB<CFBFCHB
@7563542/1
gtttgtcttgtttgactgtagttgtatccagaataatcgtatggtggtgc
+7563542/1
CCCFFFFFHHHHHIJJJJIIJHIJJHJJJJJIJJJJJJJHJJJJFHIGHH
@6190996/1
ctggagagaagatcctcatcttgtatagaggaggcttgggctcgctctcc
+6190996/1
CCCFFFFFFHHGHIIHJJJIIIJCHIIJHIIHIJJIJIIIIJIGGHGEGI
@6191092/1
cacgggctctgtgcctggctcccatgtcacggtagcactgagtgacggca
+6191092/1
@@@DBDFFGBDFHEIIIGEDGHIGIGIJIJIG?DDC?GCGGHBFHJIIDH
@6885803/1
tcctcatcttgtatagaggaggcttgggctcgctctccgaagggagcttg
+6885803/1
CCCFFFFFHHHHGJJJJHIHIJJJJGIIJJJJJJIJIJJIIJJJGIIJIG
@5498800/1
cccgtggtcttcactagttggcaaatcgcgcgtatagacattttgctacc
+5498800/1
@@@FDDDDDDFHHCHEEHDDGHHGIJGIIGGIHG=DFGEGCFBFEBCHGI
@5499098/1
gtgagggatgcgtgacgtcagcccctacgatcatcactgccgtgtccttt
+5499098/1
@@@DFFFFHHHGHGIJGHGGGDBBGHH@GFGGFGGGGJIGGGIBHGGHIJ
@5499759/1
ctttggagtttgtatacttaattcgat
+5499759/1
?@@FFAADHFDFBEHBEFCHGHGGHCH
@7565767/1
gcttccctgcaaagttaaccatcttgtattcaaaagaaaacctagaatca
+7565767/1
@<?ABDADDFHDDGACFHGIDAHDEH??CHCCG@CD?CHGFHGGHGGIHI
@5499971/1
gatgcgtgatgccgaggtcgacagtagtgcctgcggggatatttccagac
+5499971/1
CCCFFFADBFFFHIIIIHIAHHGGHGIGBHHIIIIIIFCCCEEEFDDCDB
@2769223/1
ccatattcaaatgggaagtggtgataaagataagtataggctcaaaacct
+2769223/1
CCCFFFFFHHHHHJJGIIGIJEGJJIJEHIIJJIGHIJIIJJJJIJJGII
@2769587/1
ctagaatcactggttcaaattcaaataaaat
+2769587/1
?8=?=B=D:CAFFF:A?:EB?3<<<3:CHH4
@5500556/1
gtcacatatttgtgtcgttggcgctcagggacagttttcgcttgtcacgt
+5500556/1
@CCFFFFFHHHGFE<AF?FGGGIGGHIIII@FBHDHICHIIIIIGIIIIC
@2082595/1
cagccagatgccaaagttcttgatcttcactgggctcttctctgggattt
+2082595/1
?@?BBDD?FAHHDGEH<AFEGE>EFEHIIII<BAGIII@GHH<FEEI@BG
@4815110/1
cacactaattacaaaaaagaaaacatttgtcaccaactcctaaagtcagg
+4815110/1
CCCFFFFFHHHHHJJJJJJJJJJJJJJJJJJJJJJJJJJJJG00200029
@4815248/1
ctggatattcgtatttgacacagaattcagcgacaaatacttctgcga
+4815248/1
?@@;4:2B??>:CEFH@<<EAGB;:CHH<24<8??DF>?9BFEHG@<6
@7568227/1
ggatggagtgagcacgggctctgtgcctggctcccatgtcacggtagcac
+7568227/1
@@@DABDDAADHD@FFA@EEHIIGHGGEGCGGGGIIGIBBGHGG6CACFD
@2083133/1
ccctaagtgagtatacatctattaaattcaaacgcagagctcattatgtt
+2083133/1
CCCFFFFDFDHHHIJJJJJJJJJJJJJJJJJJJJJJJIJJJJJJJJJJJJ
@4815441/1
gtcacggtagcactgagtgacggcacctccgacactgaggtcacggtact
+4815441/1
CCCFFFFDFHHHHJJJJFHIIIJJJJJJJJIIIIJJJJJJFHCFHIGIHH
@2083773/1
agaagatcctcatcttgtatagaggaggcttgggctcgctctccgaaggg
+2083773/1
@@@DBDDDHF?FDBGAFCEIFDH@A;AFBHGE@8??;DHB?;?F@HI<GE
@17898/1
aaggtgttgaggcgcttgtggtggtgcacgcgcttgggcagagggaatct
+17898/1
B@@FDEDFHHHHHJJJJJGIJGGIGHIJJJJJJJJJIJJJJHHHFDFEEE
@18221/1
cttcttcagccggctttggtggttctttggctgcctctggtggaggtttc
+18221/1
CCCFFBBDF?CDF@EEEGCIIGIIIGIE?D@FGDFGGGE@?FHGGH5=@@
@716746/1
ggatggagtgagcacgggctctgtgcctggctcccatgtcacggtagcac
+716746/1
@@@DDDFFHHHHHJGGIIAFIJIIJJIIIIEHIJJJIJJJIIBGFEIGIA
@4816651/1
ggcgcttgtggtggtgcacgcgcttgggcagagggaatctgattgtgctg
+4816651/1
CCCFFFFFHHGHHIFGGIJJJJJJJJJJJJJIJJJHIIJJJIIJJHHIJH
@4816907/1
cgcttgggcagagggaatctgattgtgctgttgtggaactgcttcacctg
+4816907/1
CCCFFFFFHHHHHJJJJJJJJJJJJJJJJJJJJJJJJJJJJJJJJJJJJI
@4817230/1
gcgctaatctcagaaacggctgatccgagttggatgcggttttcacgaat
+4817230/1
C@CFFFFFHHGHHJIGHIIIJJGHIJIGG?FDHFGGHIIFGIGIJIJCBH
@3451769/1
ggcagagggaatctgattgtgctgttgtggaactgcttcacctgtggccg
+3451769/1
@@@DFFFFHDFFFGDCFEGCEEGGEEHFFGGGGHIGDHHHIGGGDBFHII
@717823/1
ggtagaataaggattaaaaataaacttaaagattattaataagaaaaaaa
+717823/1
?@=DDDDD<AC?BFG<EFGHIIEBHHGHGBEHIIIIG@CCHIIIGGDDHG
@3452287/1
cttgttgttaagaggtgttacctgcaacttggccaggttagggccaacag
+3452287/1
CCCFFFFFHHHHHJJGHHIJJJJJJJIJJJJJJJJJJGHIJJJJJJJJJI
@717997/1
caataacaaaatacaataaaaaattacttcaactctaattttcaaaaatc
+717997/1
C@CFFFFFHHHHHJJJJJJJJJJJJHJJJJIIJJJJJIJJJJJJIIIIJJ
@718080/1
ctctgtgcctggctcccatgtcacggtagcactgagtgacggcacctccg
+718080/1
CCCFFDFFHHGHHJIIJJJJJJIJJJEHIJJJJJJJFHGGGGIJIJJJJI
@4133996/1
cgtctgtgcgcgctaatctcagaaacggctgatccgagttggatgcggtt
+4133996/1
BC@FFFDEHHHHHJIJJJJJJJJJJJJJJJJHIJJJFHGHIJHIJIIHBD
@4134167/1
gtctgtacattgaaaataaaaataaaaaaaatagcaggggttattgttat
+4134167/1
CCCFFFFFHHHHHJJJJJJJJJJJJJJJJJJIJJJJJJJJGIIIJJJJJI
@1400785/1
caccagtggtcttcttgaacttcttcaattgacgcaagaagtaccagaaa
+1400785/1
CCCFFFFFHGHHHJJJJJJJJJJIJJJIJJJGIIJJJIJJJGHJIJJIGI
@3453730/1
cgattgaaagtgcggggttgacatcggacttaatacaaggaaactgttta
+3453730/1
CCCFFFFFHHFHHJJJJGHJJJJJJJJJJJGIJJJJJJJJJHHHHHFFFF
@3453815/1
agcaggggttattgttatgtcgatgtcgaacccaaaaatgtaattaactt
+3453815/1
CCCFFFFFHHHHHJIIJJJEIIIJJIJEIJJIJIJJJJJJBFHIJIIIJJ
@2084656/1
gtagcactgagtgacggcacctccgacactgaggtcacggtactcgcggt
+2084656/1
CCCFFFFFHHHFHJJJJJJJJIJJJJJJJJJJJJHIJJJJHIIJJJJHFB
@3454834/1
cggacttacgaagtaaattcaattgttgatatagagg
+3454834/1
??<?AAD:A:<:<C@EEEFI<BA<2AF>E<CEEE@EC
@1402150/1
gtccttgttgttaagaggtgttacctgcaacttggccaggttagggccaa
+1402150/1
CCCFFFFFHHHHHJJJJJCGHIJJJJJJJJJJJJIJJJJJGIJIJJJJJJ
@6193315/1
cagcatacataataaaattagaggaagtaggtgctgggcctcttgtatgc
+6193315/1
?@;?;DDDHG<<D>EEHBGHEGIGGIIAFFHHGBDFHIBFIIII<?DFGF
@2086447/1
cttccctgcaaagttaaccatcttgtattcaaaagaaaacctagaatcac
+2086447/1
@@CFFFFFGGHHHIIJJJJIIIJJIIIJJJIIJJJJIJJJJJIIIIJJJJ
@2086632/1
gctgggcctcttgtatgcgaaggtgttgaggcgcttgtggtggtgcacgc
+2086632/1
BCCFFFDFHHHHHIJJJJJIIHIEGHHIHIJJJJJJJIJJIJIFHIIJJH
@4817827/1
cttgttgttaagaggtgttacctgcaacttggccaggttagggccaacag
+4817827/1
CCCFFFFFHHHHHJJCGHIJJJJJJJJJJJJJJJJJJHIJJJJJJJJJJJ
@6193954/1
ggattttaatgttattattacagcatacataataaaattagaggaagtag
+6193954/1
?;;;?DDD<FH>D@HGIIIIIIIC@HACGHHGIHGGGHI>EE>3C;FFHE
@4136245/1
actgtttcacataaataggtgagaag
+4136245/1
::1BDDDDHHHFHEHIIE>3A?CE@E
@4818632/1
ctgttcattacctgtgaaaactgcccctcagatacaccgtcacggaatac
+4818632/1
BCCDFFFFHHHHHJJJJJJJJJJJJJJIJJJIJJJJIJIIJJJJIJIJJJ
@5502751/1
gcccgaagtgctattggcacacaggcataatgccatattcaaatgggaag
+5502751/1
?1?B?DA<CBDF?DEE<3CFEHGGGCGGIIECGHIAHGGG9FGHG<BBF7
@6195326/1
ggacatttatctggctgtatgtttacatcataatgatgaacaaatcctct
+6195326/1
CCCFFFFFHHHHHJJJJJJJJJJJJJJJJJJJJJJJJJJJJJJJJJJJJJ
@4137482/1
cataaaaccaaacctctggttcgattgggcctcaaaaaatcacgtttata
+4137482/1
C@@FFFDFHHDHHIGIBEGCEHHCBHGCFIGCBBEGHGF>FHIIBDGGEG
@5503186/1
gaaacaaacactaaatgtaaatttaagcatcccacaatatattcgtgaaa
+5503186/1
CCCFFFFFHHHHHJJJJGJIJJJJJJJJJJJJJJJJJJJJIJJJJJJJJJ
@6196129/1
gtggagctgatgcttgctgggcctcaactgttggagctggttcagccttt
+6196129/1
@@CFDFFDHGHGHGHGG@HEIFGGGIJCGG<EF9FAGGHIHJJIJEHGFG
@4820021/1
cttgaattccttgatgactgcatagatagaaatcgaactcggtcggatgc
+4820021/1
CCCFFFFFHHHHHJJJJJJJJJJJJJJJJJJJJJJJJJJJJJFHIJJJJJ
@4138529/1
gcatggtaagaaggtggcggccagaatctagacatgcacagctcttgcag
+4138529/1
@CCFDDEDFDFFDGDFGGHGIIJJIIIJIJJJJJJJJJJGJIJJJJ@FHA
@5504052/1
caagtatcatcatcaaaataaaaaattaaaagccactatctacacttaaa
+5504052/1
?<@DBDAFHFHHBIAGHBGFHAHIGGFFHGGFHGIIIIIIGGIFC<DDGG
@5504193/1
ggggaacacagtttgagttgggggtcgcacgtcatattccaaggtagtta
+5504193/1
@@@DFFDFDHHFDHHGH2<CBD@FDFHAHGBFFFHDHG@@GG=DC?>?CH
@6196905/1
tctatactttgcattaaaataatgcccattttcacaggcaagggatccta
+6196905/1
CCCFFFFBFFHHDIIIIJHJGIIJIJIIJIJEGIIHGGIIJJGECFGHEH
@6196955/1
cccattttgacagcgtcttacttcacgtggtagcgttatcactgtcttta
+6196955/1
;@?DDDDDDF<D<EFFF@F@:CCFE???8;G9C<C@;8FF4?G@9?BFFB
@4820364/1
cttgttgttaagaggtgttacctgcaacttggccaggttagggccaacag
+4820364/1
CCCFFFFFHHHHHJJEHIJJJJJJJJJJJJJJJJIJJHHJJJJJJJJJJJ
@18663/1
cacgtcgaacattctatgcttataccattaatctccgcaactatttgacg
+18663/1
CCCFFFFFHHHHHJJJJJJJJJJJJJJJJJJJJJJJJJJIJJJJIJJJIJ
@18879/1
ggctcgctctccgaagggagcttgcggccgatgacctcatactccttcaa
+18879/1
BCCFFFFFHHHHHJJIJJIJJJJJJJJJJJJJJHGHIJHHHHGHFFFFFE
@6197451/1
ggcaccaggatagagttaatgccgccaagtttgacgtttatcttcaagca
+6197451/1
CCCFFFFFHFHHHFHGHIJJJHIIJJJJIHIIJIJJHIJJJIJJJJJJJJ
@6197963/1
ttgtagtcaaggtggagattttactatctttcaagtcggcataacgggcc
+6197963/1
@@CFFFFFGGHHACGGHCHIIIJJJJJIJJJHJGJIIJIJJJIJIJIIIJ
@2770811/1
gaggcgcttgtggtggtgcacgcgcttgggcagagggaatctgattgtgc
+2770811/1
CCCFFFFFHHHHHIJJHHJJJJJJJJJJJJIIJIJJJHIGGHHHGFFEFF
@2771041/1
ctcatcttgtatagaggaggcttgggctcgctctccgaagggagcttgcg
+2771041/1
CCCFFFFFHHHHHJIJJIJJJJJIIJJIJJJJJGIJIHIJJJCHIJJJII
@719620/1
gctgggcctcttgtatgcgaaggtgttgaggcgcttgtggtggtgcacgc
+719620/1
CCCFFFFFHHHHHIJJJJJHIIJFGGHIIJJJJJJJJIJJHIJGHIJJJG
@719638/1
gtttttaaactattttttcaatgccctaagtgagtatacgtctattaaat
+719638/1
B@BFFFFFHHHHHJJJJJJIJJJJJJJJJJIJJJHIJJJJJJJJJJJJJJ
@719736/1
cacgggctctgtgcctggctcccatgtcacggtagcactgagtgacggca
+719736/1
CCCFFFFFHHHHHIJJJJIIJJJJJJJJJJJJDHIJJHJJHJHJJJJJJI
@3456602/1
gtgctgggcctcttgtatgcgaaggtgttgaggcgcttgtggtggtgcac
+3456602/1
CCCFFFFFGHHHHJJHIJJJJIGIJHHHHHGHIIIJJJJIJIEIIJHIIJ
@6887062/1
gcaggttgaactcacaccattcaatttaaaagaaactgggtgcgtgc
+6887062/1
@@@DDDD?FDFHBBEA<FFA@<<<CFH9CHG@13?EHG>91:;:GH6
@7568953/1
tgagtatacatctattaaattcaaacgcagagctcattatgttgattttt
+7568953/1
@CCFDDFFGGHHHJJJJJIJJIJJJJIIGIHIJJJIIJJJJIIJHJJJJJ
@7568966/1
ctcttgtatgcgaaggtgttgaggcgcttgtggtggtgcacgcgcttggg
+7568966/1
<?@DFFEFHHDHGBGGCGHAAGDH=DDAFEBBDDGGHHIGIIIIEBFFBA
@3457183/1
gggacagctatcttcataaaagctaaacaacatttataaaattagactat
+3457183/1
CC@FFFFFHGGHHIIJJIIJGJJIJIIJDHIJJJJIIIIIJIJJJJJJJJ
@720636/1
ggcgcttgtggtggtgcacgcgcttgggcagagggaatctgattgtgctg
+720636/1
CCCFFFFFHHHHHJIHIJJJJJJJJJJJJJIJJJJIJJJJJJJJIHIJJH
@7569771/1
tacataataaaattagaggaagtaggtgctgggcctcttgtatgcgaagg
+7569771/1
@@@FDDEEFDBFDGGHFHHCHDEHEHFFGGI9DHHIIICGCBFHHI;8?F
@3457800/1
gtggggtgcttaaatttacatttagtgtttgtttcatgtcaatcggttca
+3457800/1
@@@DD?@DDHHHFGEIHII9FHHGIFE?EHHCHGEHGIGHGGHIIF;FGE
@20996/1
gtgctgttgtggaactgcttcacctgtggccggcggcacgcagacgcctt
+20996/1
@@CFDDDFF?FB?GGDGGGIEBHIGIBA?EFFB<FHH<E?<AA<?>?@9;
@1403902/1
tgagtgacggcacctccgacactgaggtcacggtactcgcggtacatgtt
+1403902/1
BCCFDFFFHHHHHJJJJJIIGJIJIJJGIJJJJIIJJJJJJJHHFFFFDF
@7570698/1
ggctctgtgcctggctcccatgtcacggtagcactgagtgacggcacctc
+7570698/1
@@<DD?DA4?D<<E;E?ACGHE3AF@E>E;?<DG@GCADD49BGBF<D>=
@6887504/1
gttttgaataaatattcgagctgcaaacctattttagtagaaagttttcc
+6887504/1
CCCFFFFFHHHHHJJJJJJJJJJJJJJJJJJJJJJJJIJJJJIIGIJJJJ
@3459018/1
ctcatcttgtatagaggaggcttgggctcgctctccgaagggagcttgcg
+3459018/1
@CCDADDEFFHHHIIGIDDGGEF1AGGE;?DF?DBFDHD@AFHIGGD@G@
@1404601/1
gcacgcgcttgggcagagggaatctgattgtgctgttgtggaactgcttc
+1404601/1
@@@FFFFFFHHDHGIIIJJJHIIIJJIJHH9DDFHHIHFHJIIJJIJJGI
@6888095/1
cttcacctgtggccggcggcacgcagacgccttgatgaactccactttga
+6888095/1
CC@FFFFDHCFHHHHIGGHIIJHIJBHIEHFEDECEEEEDCDDDD;AACD
@6888108/1
ctgtggccggcggcacgcagacgccttgatgacctccactttgatgatct
+6888108/1
@B@DFFFDHHGHHJIJIGGIJIIIHFHHFFFFFFEEDEEDDDDDDDEEDE
@6888483/1
gggatgcttaaatttacatttagtgtttgtttcatgtcaatcggttcata
+6888483/1
CCCFDFFFHHHHHJJJJJJJJJJBFFHJJGIJJJJJIJJIJJJJHIIJIJ
@7571743/1
ccgcgacttcgttcgcgtggaatagtgacttccggcaaatttttggtttt
+7571743/1
@CCADFFFHDHAFHHIIDFGHEIIIIIGIGIIIGGIIEHIIIIIHH?DEE
@2772021/1
atggagtgagcacgggctctgtgcctg
+2772021/1
1==:ABBB<?FFFAEEFFCFHF<<?41
@21644/1
gtatgattatttgtctgtagtggtcctgctgtttcgtatattctaaattg
+21644/1
CC@FD8BDHFFHHHDGEHGHDFHIIIIGEGHHHHIGCFHAHGHIGGIIIG
@2088647/1
atcttgtatagaggaggcttgggctcgctctccgaagggagcttgcggcc
+2088647/1
CCCFFFFFHGHHHJBGGIJJBBGFGGHDHGIIIJJIIJJEHIJJGJJHHF
@2088677/1
atagaatgttcgacgtgattctttaatttgacataacttttttatttatg
+2088677/1
CCCFFDFFHHH=?DHCAEFBHHEHHIGGEEHIIGEGBBGHHIGGIHGGG?
@2772939/1
ccgacgtaccataactcgtgtttaccctgcacgaagaaatttgaatctat
+2772939/1
@<@DDD@ADHBCCGIBHB<CC8CEGAB?DBFGGIIIIBH40B?DGIDGG=
@2088895/1
gtatcggccgagcgcttcggtactgttgtggaaatagtgtactataagtc
+2088895/1
@@@DB??DFFF:?E:FGFGI;FFBG9?DB?CC=CFFE./=CEDD@DE=EA
@2773126/1
ttcttttttaattgttataaattcgtaattcgtagctttctttagtttta
+2773126/1
CCCFFFFFHHFHHJHIJJJJHIJJJHIGHIIJGHIJJJJJJJJJIIJJJI
@6198207/1
gcttcacctgtggccggcggcacgcagacgccttgatgacctccactttg
+6198207/1
@CCFFFFFD;ACBHEGGHIBGGBGGHH@EAEEBAC@C@A>CACB=AC>CA
@6889281/1
gtggattttaatgttattattacagcatacataataaaattagaggaagt
+6889281/1
BBCFFFFFHHHHHHIIIJJJJJJIJJJJJJJJJJJJJJJJJJJJJJJJJH
@6889404/1
caaacagacaaacagacaaacagacaaacagacaaacagacaaacagaca
+6889404/1
CCCFFFFFHHHHHJJJJJJJJJJJJJJJJJJIJJIJJJJJJJJJJIJIIJ
@5508200/1
agggaatctgattgtgctgttgtggaactgcttcacctgtggccggcggc
+5508200/1
CCCFFFFFHHHHHJJIJJJIIJIIJJJJJJJJJJJJJJJJJJJJJJJJHF
@5508313/1
tgctgggcctcttgtatgcgaaggtgttgaggcgcttgtggtggtgcacg
+5508313/1
@@@FDDD=FDHHHIFGG@FHAFGGFEEGGHIIIIIGIGCFG=@FHHHEHH
@5509664/1
aaacagacaaacagacaatcagacaaacagacaaacagacaaaaaaaaag
+5509664/1
@@@FFDDDHFFHAGGIIJGGIIIIJGIGGEEHIIGGIHJIIJJJIJJIGH
@6891981/1
gttgtggaactgcttcacctgtggccggcggcacgcagacgccttgatga
+6891981/1
CCCFFFFFHHHGHJJJJJJJJJJJJJJJIJJJJJHHDFCEDDDDDDDDDE
@6891983/1
gactcataacgcagccagatgccaaagttcttgatcttcactgggctctt
+6891983/1
CCCFFFFFGGDHHIGIJIFHHIIJJIIEGGIHIJJJJIEIGIGGEIIIJJ
@6892190/1
gagaaaaatgaacgtcccacaggggtgtacatcatggaaggaagatgcct
+6892190/1
@@CFFFFFDFDFHGGGGIIEEHIJI:D:?BGGGIGIHGGGIEGHG>FGGE
@6892259/1
gccaaagttcttgatcttcactgggctcttctctgggatttcctggaaat
+6892259/1
CCCFFFFFHHHHHJJIJJIJJJJIIJJJJJJJJJJIJIJJJJJJJIJHFF
@2092084/1
ctccagcatcttctcgatctcttcttctggcagaccgtcagagctatcag
+2092084/1
@@CFFFFFHHHHHJJJJJJJJJJJJJJJJIJJJJJJJIIJJJJJJJJJIJ
@723658/1
gctctgtgcctggctcccatgtcacggtagcactgagtgacggcacctcc
+723658/1
CCCFFFFFHHHHHJJJJJJJJIJJJJJFHIJJJJJIJGHIJJJIIJJJJJ
@6199632/1
cgcctgggatgccacccggcaccactcccgggtgaggatgcactacattt
+6199632/1
CCCFFFFFHHHHHJJJJIIIJJJJJJJJJJJJHHIJJJIIJJIJJJJJHH
@6199636/1
cagtggtcttcttgaacttcttcaattgacgcaagaagtaccagaaacgg
+6199636/1
@@<DDFFDHFHHHGIHIIIHIGIIIFGGDBAHIGGEHGF@>HIGIGIIII
@1407634/1
tctgattgtgctgttgtggaactgcttcacctgtggccggcggcacgcag
+1407634/1
CCCFFFFFHHHHHIJJIIJJJJJJJJJJJJJJJIJJJJJJJJJHFFDDDD
@5511361/1
atcgacataacaataacccctgctatttcccttatttttattttcaatgt
+5511361/1
@@@DDDD?FHBDHGGHGICEE8CEGHGHHEGIADGDHIHEADHGI@BF<9
@724122/1
cctcatcttgtatagaggaggcttgggctcgctctccgaagggagcttgc
+724122/1
CCCFFFFFHHHHHJJIJJIJJJJJHIIJIGGJGHJJJIIJJJJDGGHIIG
@6200200/1
gcaagaagtaccagaaacgggacttagccacaatctggtctggagagaag
+6200200/1
CCCFFFFFFHHHHJJJJJJJJJJJJJJJJJJJJJJJJJGIIJJIJIJIJI
@3459169/1
cacggtcgctacagtcgtacttgtttgaaggagtctatgcaagcttacta
+3459169/1
@@@DFDDFFHHHDIEFHG@EHIJHFHIG>HIBF?BGHEIIGGGIJEIJEF
@4821731/1
atgcgaaggtgttgaggcgcttgtggtggtgcacgcgcttgggcagaggg
+4821731/1
CCCFFFFFHAFFHIIIJJJJJJJHIJHIJFGIJJJJIJIGHHFFFFADDD
@4822237/1
attgaaaataaaaataaaaaaaatagcaggggttattggtatgtcgatgt
+4822237/1
@@@DDDD8=?D:AFGFDFIIIF8DGCFFEEFF80BDFFB8=BAFEF9@9D
@26251/1
gctgcggaatgcttagcttccttcttagagcgtcccgtacccatagcaac
+26251/1
CCCFFFFFGHHGHJJJIIIJIJJGIJIIJJJIIJJIJIJJGIJIJJJJII
@26728/1
gggatgcttaaatttacatttagtgtttgtttcatgtcaatcggttcata
+26728/1
@@@DFFFFHDFFHJIGGHHJJIIBFIIIJJIIIIGGGIJHHIJIJIIEIG
@7576745/1
ccatcatattgtttgagatcgtcaaaccaaattccttcacatacaagtca
+7576745/1
CCCFFFFFHHHHHJJJJJJJJJJJJJJJJJJJJJJJJJJJJJJJJJJIII
@7577427/1
ctggagagaagatcctcatcttgtatagaggaggcttgggctcgctctcc
+7577427/1
@B@FFFDDHHHGHIJIJJJJIJIHHIJJIIJIIJIIJHCHIGHIIFHEHG
@7577659/1
aggtgctgggcctcttgtatgcgaaggtgttgaggcgcttgtggtggtgc
+7577659/1
@BCFFFFFHHDHHIJJJGIIJGIIIII?EHHJIJJIIIJIJIIJGHIAEG
@7577881/1
cttgggctcgctctccgaagggagcttgcggccgatgacct
+7577881/1
@CCFFFFFHHHHHJJJJJJJJJIJJJJJJJJJJJIIHHHHH
@2774646/1
gtgacttgtagtcaaggtggagattttactatctttcaagtcggcataac
+2774646/1
@@CDDFFFFFHHHIJIIEGHIJGFHHIIJJJGIJIJJJJGCFHHIIJIIB
@7579020/1
gcaagaattgcacaaagttgaagtccttgttgttaagaggtg
+7579020/1
@@<DDDADBDFHH9FDCGIEB@H<AF>HH<9C?EECGAFG?C
@7579219/1
ggaatctgattgtgctgttgtggaactgcttcacctgtggccggcggcac
+7579219/1
CCCFFFFFHHHHHJIIJHIJHIJJJJJJJJJJJJJJJIJJJJJJJJJFFD
@3459877/1
cttgggctcgctctccgaagggagcttgcggccgatgacctcatactcct
+3459877/1
BCCFFFFFHHHHHJJJJJJJJJIJJJJJJJJJJJJJHHHHHHFFFFFFEE
@2775744/1
gtccattctcctcctgtatcttcacatacttcgtcaacacctcgttcagt
+2775744/1
CCCFFFFFHHHHHJJJHIJJJJJJJJJJJJJJJJJJJJJJJJJJIJJJJG
@4141335/1
ggcctcttgtatgcgaaggtgttgaggcgcttgtggtggtgcacgcgctt
+4141335/1
CC@FFFFFHFHGHGIEGIJFDAFHGIJJJIIIGDGDBDHEAGGIIIHGFD
@6892844/1
ggcagagggaatctgattgtgctgttgtggaactgcttcacctgtggccg
+6892844/1
CCCFFADDDFFFHIEIGGGAEFHEHIHGHIIGHHCEHIIIIGI;G<DGFD
@4141736/1
ccctaagtgagtatacatctattaaattcaaacgc
+4141736/1
=@@B;DB2=:C<CE@CBFB9EGHCC4<A@HA>218
@3461241/1
ccctcagcgacatgtaagagttcaatggggaagtaaatgcatctgtcctt
+3461241/1
CCCFFFEFHHHHHIHIIJJJCHHIGIIIIJIIIHHJJIJJIIIGJDGIIJ
@6200565/1
gtagcctgtaatttttgtctttcgcgaaatattccgcgacagatgtcttt
+6200565/1
@CCFFFFFDFDHHJJJJIIIJJHIJJIJIIJIIGJJIJJJJJJJJHHHHH
@4143134/1
cattgtctgtttataaaataattaacaactaatgttttccaaacaaaca
+4143134/1
C@@FBDBDFHAFHIIIIICHHGEHI>H>;FFFCDAEGHGIIGGGHII3?
@725727/1
ctcgaatagtcttttctaacttgaacagtgcgatgttttacaagggcagg
+725727/1
CCCFFFFFHHHHHJJJJJJJJJJJJJJJHHJJJJJIJJJJJJJJJJJJJJ
@5512147/1
ggttattgttatgtcgatgtcgaacccaaaaatgtaattaactttttttt
+5512147/1
@C@FFFF4CFHHHIIEHIJGGJJDHJJEIGIIIJDGIJJJJGHJGIIJJJ
@726041/1
cgcaagaagtaccagaaacgggacttagccacaatctggtctggagagaa
+726041/1
C@CFFFFFHFHHHJJJIJJJIJJIHIJJIIJJJJJJIJGDGHIIHIGIJJ
@4143915/1
gttattgttatgtcgatgtcgaacccaaaaatgtaattaacttttttttt
+4143915/1
CBCFFFFFHHHHHIJJJJJJJJJJJJJJJJJJJBFHIIJJIIJIJJJJJH
@6895501/1
tagctgctgtgtgaagttcttcaaagcgtcttctctaacagttctctgtg
+6895501/1
CCCFFFFFHHHHHJJJGHJJJJJJJJJJIIJJJJJJJJJJJJJJJJJJJI
@4144103/1
ctgcaactgtacgaatgtgctcttgaggtacttgaacatgggctccactt
+4144103/1
?@@FFFDFFHDHHFG?@FGHFIIGEHIGGHCHGGIGHDDF9GDHIHIGII
@3463218/1
ctgtttgtctgtttgtctgtttgtctgtttgtctgtttgtctgtttgtct
+3463218/1
@@@D?DBDFDHDFHEGHHGHGDHB<C>HCHCCFFE:CDEDGGHHIECHGG
@5513799/1
ggcagagggaatctgattgtgctgttg
+5513799/1
@@@DDD;BAD3CF@B4A?EH@HIEHEE
@727310/1
tagacattttgctaccaaaacccacttatatacgacaacttaactacagt
+727310/1
@@@DDBDDHHHHFGGGHDGEGGHGHIIIIIGHGHHIGHIGICHGGGGIII
@30008/1
ctcataacgcagccagatgccaaagttcttgatcttcactgggctcttct
+30008/1
CCCFFFFFHHHHHJJJJJJJJJJJJIJJJJJJJJJJJJJJJJJJJJJJJJ
@6202164/1
cgcttgtggtggtgcacgcgcttgggcagagggaatctgattgtgctgtt
+6202164/1
C@@FFFFFHFHD@EHHEFHIIJJGGIIGGAFHIBHIGIGEGGAFGHIG=C
@6897208/1
cttgaacacacacaaaaaaattcatcaaaatcggtccagtcgtttaagag
+6897208/1
CCCFFFFFHHHHHJJJJJJJIJJJJJJJIJJJJJEHJJIEHIGIJJJJJJ
@6202292/1
gtctgtttgtctgtttgtctgtttgtctgtttgtctgttcgtctgtgcgc
+6202292/1
C@CFFDFFHFHFHIGIJGHCHIIJIIJIJIJJJGIJJHIJJEHHIGIHIJ
@5514540/1
attcaaaagaaaacctagaatcactgg
+5514540/1
@@@DDD?D?DFBBG@FH<FH<AFG<A>
@5514543/1
gtagcactgagtgacggcacctccgacactgaggtcacggtactcgcggt
+5514543/1
@=BDFFFFDDHFHIHIHIHIIGHIHIGGGGHIJJDBFGIJBFHGHJIED9
@6202662/1
ccacaatctggtctggagagaagatcctcatcttgtatagaggaggcttg
+6202662/1
@@CFFFFFHGAFFGHGBFHEFHGIJIIGHDGIIIGEGIIGEGIDEGGJHG
@6202761/1
ggcgattcatacagtcgaattacatgacatcaggcttccgtacattttat
+6202761/1
;;@BDDDDHCDFDGAEFFAGGHIGGFGEGHHGHGIIHGBGFD@?DHIIIC
@2094097/1
ggcagttcgtcaacaagacattactagctgagaatatttttttccgttta
+2094097/1
@CCFFDFFHFFFFGGIJJJJJJJJJIIJJJJJJJIIJJJJJJJJJJHGII
@4824097/1
gctcagggtctgtggcgaagttttgttcacgttctttgcttgaacacact
+4824097/1
CCCFFFFFDFHGHJJJJJIJHIJJJJIJIIJHIJJJJJGJJJJJJJIJJJ
@4147411/1
ttcgtattaatgtatcacacctagcatcacaacgtcatttaatataaaat
+4147411/1
@@CFDFFFHHHHHIIIJJIJJJJIJJJIJIJGGJIIGIJJJIJJJII>FE
@4148308/1
ggagaacttctaaaccacatctttgatatctcatcttcatctgactggtg
+4148308/1
BB@FDFFFHHHGHIJIJIJJJJJJJGIFHHIIHIJIJJIJJJIGHJIGGC
@7580486/1
cttatttgtattggttgtacccaaagcctgtacgatttttattagttaaa
+7580486/1
CCCFFFFFFHFHFHEGBGGCGIJIIJJJIIFHGIEHIIIIGIJGGGHIJI
@4149136/1
catacataataaaattagaggaagtaggtgctgggcctcttgtatgcgaa
+4149136/1
CCCFFFFFHHHGHJJJJJJJJJJJIHIIEHIJJJJIHIJJJJIJJJJJJJ
@4149258/1
gaaaagaatcacaagtaagatactgcaaacatgccagttataaagcatag
+4149258/1
@@@DDBDD>FF>BDECFFGEC@AGB?AEHII@FEGHIDDBDFFCHBGGDH
@7581146/1
gcttgggcagagggaatctgattgtgctgttgtggaactgcttcacctgt
+7581146/1
@@@DDADD?FA??FGBEFHIEIG9FH@GIEHA::??G@?DAFDACGEGA?
@4149361/1
ggcataacgggccgcgactccgccctcttcctcgggttggaatgattctg
+4149361/1
CC@FFFDDHDHAHGHJGIFIGGIJJIJIJIIJFHFH6?BDECEDCDEEDD
@7581422/1
gtggtcttcttgaacttcttcaattgacgcaagaagtaccagaaacggga
+7581422/1
BCCFDFFFHHHHHJJJJJJJJJJJJJJJJJIJJJJJIIJJJJIJJJJJJI
@7581627/1
gtctgattctgtgatagtgaatacaagatcgtgggg
+7581627/1
?@@BDD:BDFFDHIIIIAICGGJHIJIIEFB2CEHG
@4149839/1
gttaaaaccaaaaatttgccggaagtcactattccacgcgaacgaagtcg
+4149839/1
CCCFFFFFHHHFDHIIGJJJJJIJJFGIJJJJIJIIGGIFJIJJJGGHHD
@4149968/1
gcctcttgtatgcgaaggtgttgaggcgcttgtggtggtgcacgcgcttg
+4149968/1
CCCFFFFFHHHHHJJJJJFFFHIIJJJJJIJJGJJHIJGEHIJJJJHFFD
@4150013/1
cgtcgatgaccagcagaaggcgtgttaccgaccagagtagcaaccacctt
+4150013/1
CCCFFFFFHHHHHJIJJIJJJJIJJJJJJJJJJJJIJGIIJJJJJJJJJJ
@7581918/1
ggccgaggttggggcggcgcgggcatgtgagtgttggtaaatccgctagc
+7581918/1
C@@FFDFFCFBHHJJJJJHFDDDDBDDAC>C@CDDDDDCDCDDDDDDDDC
@4150535/1
gcctcttgtatgcgaaggtgttgaggcgcttgtggtggtgcacgcgcttg
+4150535/1
CCCFFFFFHHHHHJIIJJCGHHIIJJJJJJJJIJIHIIGHJIIIJJHFFD
@2778178/1
cttggttgaacggaactccaatcctttactcgaatagtcttttctaactt
+2778178/1
CCCFFFFFHGHHGGIJJJJJJJJJJJJJJJJJJJJJJIIIJJJJJIIIJJ
@4151387/1
gtctgtttgtctgttcgtctgtgcgcgctaatctcagaaacggctgatcc
+4151387/1
?=?BDD>DF=CADGIBE??FEE<CFBFFF>GFEEFIIFFFEC;@@AE9=E
@7583298/1
ggagatccctctattgagctactgctgttaagcagaataaaactgaaaaa
+7583298/1
CCCFFFFFHHHHHJJJIJJJJJJJJJJJJJJJJJJJJJJJJJJJJIIJJJ
@3463535/1
cgtgattctttaatttgacataacttttttatttatgaaccgattgacat
+3463535/1
?;@DDDDDFDH<?BFEDACEC?@GEHBHHICEGGHI>FEH@<@A=AG?BG
@2779090/1
agtgagtatacatctattaaattcaaacgcagagctcattatgttgattt
+2779090/1
@?@DDDD:DHFHFEGDGFCCH??FBH?H6@GA8C>DGHBDBGHHGHIBDD
@727740/1
gtctgtttgtctgttcgtctgtgcgcgctaatctcagaaacggctgatcc
+727740/1
@@@FFDFFGHHHHIJJJIIJJFGHGIIJJJJJJJJIJJJIIGIIJIJHJJ
@1409192/1
tcttcaataaacaataaaatttaattctaataaaactgcaagcgactggt
+1409192/1
CCCFFFFFHHGHHIJJJJJJJJIGJJJJI<HHGIGGIGCGGIGHDHIIFB
@6897894/1
caccagtggtcttcttgaacttcttcaattgacgcaagaagtaccagaaa
+6897894/1
CCCFFFEFHHHHHJJJJJIJJJJJJJJIJJJJJJJJJJJJJFHIJJJJJJ
@6897895/1
gtgccgtctgtacattgaaaataaaaataaaaaaaatagcaggggttatt
+6897895/1
CCCFFFFFHHHHHJJJJJJJJJJJJJJJJJJJJJJJJJJJJJJJJFHJJJ
@1409565/1
gcggagattaatggtataagcatagaatgttcgacgtgattctttaattt
+1409565/1
CCCFFFFFHHHHHJGIJJJJJJJIJJJJJIJJJJJIIJJJJJJJJJJJJJ
@6898622/1
gtttgtttcatgtcaatcggttcataaataaaaaagttatgtcaaattaa
+6898622/1
@?@BDDFFDHDHHIGGHGFGGEEEHBFHHCGGFHBDHHGHGIICDAHIII
@1409729/1
ctggagagaagatcctcatcttgtatagaggaggcttgggctcgctctcc
+1409729/1
CCCFFFFFHHHHHJJJJJJJJJJHJJJJJJJJJJJJJHHJJIJIIJJJJJ
@1409940/1
gatagagacgatttcaccagtggtcttcttgaacttcttcaattgacgca
+1409940/1
CCCFFFFFHHFFHJJJJJJJJJJJJJJJIJIIJJJJJJJJIJJJJJJHHH
@2096238/1
cacaatatattcgtgaaaaccgcatccaactcggatcagccgtttctgag
+2096238/1
CCCFFFFFGHHHHIJJJJJJJJJJJJJJJJJJJJIJJJJJJJHIJJJJJJ
@2096539/1
ctgtggccggcggcacgcagacgccttgatgacctccactttgatgatct
+2096539/1
@@@DDADDDDH>DGGHGIIGB>BHHFHDDDFDCFEEDDCDDDCC@C;;>A
@6899602/1
ctgggcctcttgtatgcgaaggtgttgaggcgcttgtggtggtgcacgcg
+6899602/1
@@CFFDDDFBFHHGEHFGGFBGEGHHJGCHEHIGHGGICCHGIHIIJJGG
@33404/1
cctctcatgtcccatactccttgatttggtaaagcttgctgcccgcctaa
+33404/1
CCCFFFFFHHHHHEHIJJJJJJJJIJJJJJJJJJJJJJJJJIJJJJJJJJ
@33457/1
ctgggctgcagatgactgtgcatccttgctagtaagtcctg
+33457/1
=@;DBDDA7D3::2ACE4C<DE9<3CFFCEB9@CCGFE9C:
@729279/1
gtggattttaatgttattattacagcatacataataaaattagaggaagt
+729279/1
BBBFFFFFHHHHHJJJJJJJJIJJJJJJJJJJJJJJJJJJJJJIJJIJJF
@729286/1
gtgctgtctgtacattgaaaataaaaataaaaaaaatagcaggggttatt
+729286/1
CCCFFFFFHGHHHJJJIIGEHHGIJJIJGIIIIIJJJIJHGIJIIAGHJJ
@4825447/1
gttattgttatgtcgatgtcgaacccaaaaatgtaattaacttttttttt
+4825447/1
CCCFFFFFHHHHHJJJJJIJJJJJJJJJJJJJJIIJJJJJJJJJJJJJJH
@2097142/1
ccacaatatattcgtgaaaaccgcatccaactcggatcagccgtttctga
+2097142/1
CCCFFFFDFHAHHGIIBHIIIGFGIGGDHIECGIBBHIDHHDG@FGGIGH
@2097159/1
gtttcaacaatttctctattcacctttctaggacatttatctggctgtat
+2097159/1
@BCFFFFFHHHHHJJJJJJJJJJJJJJJJJJJJJJJJJJJJJJJJJJHIJ
@5516809/1
ccaagtttcatcgaaatcaaaccgttagttttcacgtgatgcctgaacat
+5516809/1
@CCFFFFFHHHHHIIIJIIIJJDGIIIEFHIGIJJJIIIJJJIIIIJJIJ
@2097233/1
cagccagatgccaaagttcttgatcttcactgggctcttctctgggattt
+2097233/1
CCCFFFFFHHHGFIIIHIJJJJIJIJJJJIJJJIJJJJJJJJJJJJJJJJ
@729788/1
agaaaagtgctgtctgtacattgaaaataaaaataaaaaaaatagcaggg
+729788/1
?@CFDDEDDFFGHJIIFIIGGJEHGHJIECD@FGIJIJJEHGIJJJJJII
@4151932/1
acagcatacataataaaattagaggaagtaggtgctgggcctcttgtatg
+4151932/1
CCCFFFFFHHHHHJJJJJJJIIIJJIIIHIJJHIIJJIJJJJJJJJJJJI
@3467148/1
tatcaagtgctcgttttgttagacttcagtgtagctttgtattatgttca
+3467148/1
?;=B?DB=A?FFF<AEFIEGCHEHHHHIIEGEFFGFIFFIIIIDFED?FE
@6900665/1
gtcgaacccaaaaatgtaattaacttttttttgtctgtttgtc
+6900665/1
CCCFFFFFHHHHHJJJGHIJIJIJJJJJJJJJ@/9//.>F8.8
@730060/1
gtcatattatgtgagtacgaagcattgtctgtttataaaataattaacaa
+730060/1
CCCFFFFFHHHHHJJJJJJJIJJJJJJJJJJJJJJJJJJJJJJJJJIJJJ
@5517725/1
ggcacctccgacactgaggtcacggtactcgcggtacatgttgtgtacac
+5517725/1
CC@FFFFFHHHHHIIIH9FA?<??FCFGGHHIHIFEHIIIFAF@@=@E=?
@2098727/1
ggaagtaggtgctgggcctcttgtatgcgaaggtgttgaggcgcttgtgg
+2098727/1
CCCFFFFFHHHHHJJIJJJJJJJJJJJJJJJJJHHHIJJJJJJJJJJIJJ
@34109/1
ctcataacgcagccagatgccaaagttcttgatcttcactg
+34109/1
;?@DABBDAA@F6CDB?F:2<CA?C1C??EF9DGDGBDBF9
@2780232/1
ctcttgtatgcgaaggtgttgaggcgcttgtggtggtgcacgcgcttggg
+2780232/1
CCCFFFFFHHHHHJJJEGHHIIJJIJJJJJIIJIJJHHIJJJJJHFFFDD
@5518423/1
cagtggtcttcttgaacttcttcaattgacgcaagaagtaccagaaacgg
+5518423/1
@CCDFFFF<FHHHGJIJJJJJJJJJJJJJJJJGHIJJJHIJJJJJJIIIJ
@34700/1
agaagatcctcatcttgtatggaggaggcttgggctcgctctccgaaggg
+34700/1
CCCFFFFFHHHGHJJJJHIJJJJJJJJJJJJIJJJJJJJIIIJJJJJJJI
@4827610/1
aggtgctgggcctcttgtatgcgaaggtgttgaggcgcttgtggtggtgc
+4827610/1
@BBDDFFFHHFHHJIJJIJJJJJIIHJ@CCGHGIJIIJJJIFHIHIJ@ED
@4827716/1
gtaatgttatatattttgtcttttctgacattggtctctataatcttacc
+4827716/1
@@@DFFDDFHHHHJ<@GHGHIIJIJJJHIGIGIEFHHIIIJJIIIIJJEH
@4827803/1
ctcatcttgtatagaggaggcttgggctcgctctccgaagggagc
+4827803/1
@@@DDD?2=DAFHGIECGGEHBBCAAE?ED:0:DB????0AAFB6
@5518809/1
atgactaatgactatatttgtccagaacacgtattaattctgttttcacg
+5518809/1
CCCFDDEDHHDHAGIJJIGHFIGHIIJIIIJEHHJIIJJJJJJJJJGIGF
@7587027/1
cagccagatgccaaagttcttgatcttcactgggc
+7587027/1
<@@D7D;DA8DFFIFFCFECH>CFHII<D<BAF;:
@37043/1
tgctatttattttttctatattttcaatgaacagaattgacccttctaca
+37043/1
CCCFFFFFGHHHHJJJJJJJJJJJJJJCHIIJJJJJJJJJJJJJJJJJJJ
@7587448/1
gtatgattatttgtctgtagtggtcctgctgtttcgtatattctaaattg
+7587448/1
@=?DDFFEFFHFHJJJIHHIJIIFGFIIJJJIJIIIHGHIJJJJJIGIII
@37289/1
cttagagcgtcccgtacccatagcaacaagatcagcgactgtcacacggt
+37289/1
@CCDDDFFFFFDABE@GDHDBFDGBGHIFIIIIEHIIIIIIEGGGAGGGG
@2783288/1
ggaacacaaatatcttcttcggcaatctgccttgg
+2783288/1
@CCFDFFDHFFHHIIJJ<IHIJIIIJIHGGIHIJF
@37774/1
gatgtcgaacccaaaaatgtaattaactttatttttgtctgtttgtctgt
+37774/1
B@CFFFFFHHHHHJJJIJJFHGHIIGIJJJJJJJJJJGHIJHIIJIJJJH
@6206540/1
atacataataaaattagaggaagtaggtgctgggcctcttgtatgcgaag
+6206540/1
CCCFFDFFHHHHHJJJJJJJIJJHIJJIJJJJJIJJJIJJJGHJJJJGGJ
@2783581/1
gtagttctcagcttccctgcaaagttaaccatcttgtattcaaaagaaaa
+2783581/1
CCCFFFFFHHHHHJJJJJJJJJJJIIJJJJJJJJJJIJJJJJJIJJJJJJ
@7588678/1
cgtagaaaagtgctgtctgtacattgaaaataaaaataaaaaaaatagca
+7588678/1
@BBFFFFFHHHHHJJJJJJIJJIJJJJJJJJJJJJJJJJJIJJJJIJJIH
@7589042/1
ctgttcgtctgtgcgcgctaatctcagaaacggctgatccgagttggatg
+7589042/1
BCCDFFFDHHHHHJJJJJJJJJJJJJJJJJJJJJJJJJJJJGICHGJGHH
@6207742/1
gtctgtttgtctgtttgtctgtttgtctgtttgtctgtttgtctgtttgt
+6207742/1
B@BFFFFFHFHHHJJJJIJJJJJJJHIIJIJJJIJJJIJJJHIJJIJJJH
@7589942/1
gtagaaaagtgctgtctgtacattgaaaataaaaataaaaaaaatagcag
+7589942/1
@@@FFDFDGFHFHJIJJIIJGHIGIGHGHIJJJJJJIJJFJJJIIIIDEG
@6207876/1
gttttttaaactcatattttcatggtaccaagttatgaatttttcaaatc
+6207876/1
@@@DDDDDAB?DABDHHGG9FGHBGHECB<:EHGGGGIIGIIGG@GI>F?
@3467930/1
gcagagggaatctgattgtgctgttgtggaactgcttcacctgtggccgg
+3467930/1
CCCFFFFFHHHHHJJJJJIIJJJHIJIJJJIJJJIJJJJJJJIJJJJJJJ
@6208230/1
gttttttattctttattcccaatttacatgatgatcttataaccaaagac
+6208230/1
CBCFFFFFHHHHHI?GHJJJIIIJJIIGIGEFEGHCHHIJJJJEIJJJJJ
@3468281/1
ccaggatagagttaatgccgccaagtttgacgtttatcttcaagcacaaa
+3468281/1
CCCFFFFFHHHHHIJIJJIJJJJIJHIIIGGIIJJJJIIJJJIJIJIJII
@3468367/1
ctcatcttgtatagaggaggcttgggctcgctctccgaagggagcttgcg
+3468367/1
CCCFFFFFHFHHGIIIFIGGGGGHCGIJJGEGHIHIGFEGIGB@@AGAAB
@730752/1
gttgtgtacacctgagcgagactcataacgcagccagatgccaaagttct
+730752/1
CBCFFFFFHCCCFHIJJIJJIIJJJJJJJJJJJJJJJJIJJJJJJJGHIJ
@6902170/1
gtgattctttaatttgacataacttttttatttatgaaccgattgacatg
+6902170/1
?=@DDFFFHHGGGGHBBFDIIIIIIIIIIIGIIIIIEGGHGIIIBGGHHG
@730918/1
ggtgctgggcctcttgtatgcgaaggtgttgaggcgcttgtggtggtgca
+730918/1
@@@DDDDD=BFHDGGIEBEHGH@@FG:@?FHIIDCHGIIIFHICEGHIII
@3469166/1
gtggaactgcttcacctgtggccggcggcacgcagacgccttgatgacct
+3469166/1
@CCFABDEHHHHHJJJIIIIIIIIJJIJIJJIJHEEFFDDBDCDDDEDDD
@2100195/1
taggtgctgggcctcttgtatgcgaaggtgttgaggcgcttgtggtggtg
+2100195/1
?@CFDFFFHHGHHJJJJJJJJJJJHIIIHHHGHIJJIIJJJJGAHFEGEH
@6902985/1
actgaacttctcttaaacgactggaccgattttgatgaatttttttgtgt
+6902985/1
@@@FDEDEHDHHHIIGEHGGGIJJDF?F:DGHIGHGG>BFFGIIHIJHEF
@731574/1
agcaggggttattgttatgtcgatgtcgaacccaaaaatgtaattaactt
+731574/1
8?<ABA@DF?FFFBGE<FFCEGCFICEFCFE@@FEE=FFCF<FFDF<FFF
@5519642/1
gccctgtccaacggtagatggaactctgtcgccgataccagatttaaaaa
+5519642/1
?<@DDDDBHHFHHHAEGHIII;GDGIIGEDGDHGGHAHI@FGHIIGIIII
@6903620/1
agtgacggcacctccgacactgaggtcacggtactcgcggtacatgttgt
+6903620/1
BCBFFFFFHHHHHJJJJJJJJJJJJGHIJJJGIIJJIJJJAEHHHFDFFC
@6903715/1
gcggtacatgttgtgtacacctgagcgagactcataacgcagccagatgc
+6903715/1
B@CFDDFFHHHHHGIGHICIFGIGHJJIJJJJJJJIJJJJJJJJJIJJJI
@1411499/1
cagcatacataataaaattagaggaagtaggtgctgggcctcttgtatgc
+1411499/1
@@@DDBDBDFACFGIIIGGIIGGGDA>EEEGCGFCEFC9DEGIDG:BBFA
@6903954/1
ctgttgtggaactgcttcacctgtggccggcggcacgcagacgccttgat
+6903954/1
@CCDDFFFHBFHHCHHIGGHIIGHDGGIIIIIIGIHHFFFDEBDBBDDDD
@2101539/1
ctggtctggagagaagatcctcatcttgtatagaggaggcttgggctcgc
+2101539/1
@?@DDEDFHHHAHBF@@BFGHGHHDEDBHCE@BGHC8C@?;DFHGC?FA6
@6904178/1
cgacgctcggacatttcaattttatttagttggtcttggttgaacggaac
+6904178/1
@CCFFFFFHHHHHJJJJJIJJJJJJJJIJHHJJHGJJIJHIJIGIJIDHI
@2102002/1
gttgaccaataatgggttaatcagactatagttagtatagttataagact
+2102002/1
CCCFFFFFGHHHHJJJFGIIJJJJHIJIIJJGIIHGIIJJJJJJJJJJJJ
@40809/1
ctcataacgcagccagatgccaaagttcttgatcttcactgggctcttct
+40809/1
@@@DDBDDD@8:@FDHF<CEFEFHH:EEGEGGGCDFHIEHECHGIGHIGF
@4828698/1
ggatagctggacaaggcactggcaacgaccaatcatggacttttcttcaa
+4828698/1
CCCFFFFFHHHHHJJJJJJJJJJJJJJJJJJJJJJJJJJJJJJJJJJJJJ
@5521243/1
ctcatcttgtatagaggaggcttgggctcgctctccgaagggagcttgcg
+5521243/1
@@@DDDD:A=ACAEAEB;A@??CG;EF>EAA=D:DGIADBFEFFE2@;CE
@2785745/1
gttacattgctcacgtacagctaagttattagcgatattataattatcta
+2785745/1
CCCFFFFFHHHHHJJJJJJJGIIGJJIJIJGJIJIJJJJJIIIIIIIJID
@1413009/1
ccgcatttcatatttgtttgtttgtatataacgtgtattacaaaatagtt
+1413009/1
C@@FFFFFHFHFFIIIHIGICHHHCHIIJGIGIFHIGIGJE@DHIIIJGI
@4829520/1
ctcatcttgtatagaggaggcttgggctcgctctccgaagggagcttgcg
+4829520/1
CCCFFFFFHHHHHJJJJIJJJJJJJJJJJJJJJJJJJIJJJJGIIJJIJJ
@6210379/1
cgagtcgtgctccttctccaccagg
+6210379/1
???;4A1=@BBFF@FEDFHEIIFC<
@2787565/1
ctgccttggttgcggtctttgtataccttcaggtgatcgaacatcatgtc
+2787565/1
CCCFFFFFHFHHHJJJJJJJJIJJJJIIJJIJJJJJJJJIIIGGIJJJHI
@2104900/1
gtcaaattaaagaatcacgtcgaacactattctatgcttataccattaat
+2104900/1
CCCFFFFFHHHHHJJJJJJIJJJJJJJIIIJJJJJJJJJJJJJJJJJJIJ
@6210565/1
ctcttgtatgcgaaggtgttgaggcgcttgtggtggtgcacgcgcttggg
+6210565/1
CCCFFDFFGHGGHJIJCBHGIJIIJIGIJHGD=DFH@BFHIIJIGFFDAC
@2105308/1
ctcgaatagtcttttctaacttgaacagtgcgatgttttacaagggcagg
+2105308/1
CCCFFFFFHHHHHJJGIJJJJJJJJJJIHHIIJJJIJJJIJJJJJJJIJJ
@4831694/1
cttccccattttgacagcgtcttacttcacgtg
+4831694/1
<@@DDADDFFFBB1C<AC?G:FA9<A?:9?C11
@4157267/1
gcctggctcccatgtcacggtagcactgagtgacggcacctccgacactg
+4157267/1
CCCFFFFFHHHHHJHJJJJJHIJJJJJJJJGIJJJJJJJJJJJJIIJJJJ
@2788238/1
atcggctaaaaaagcatgttctctcgcgccaatggcatgtatacatgcct
+2788238/1
CCCFFFFFHHHHHJIJJIIIIIIJJJIIJJJJIJJJJJJIJIJIJJJIJI
@4831853/1
gtagatgtttgcatgtcagttagctttttaatacatctctgtccaggcac
+4831853/1
@@BFFFFFHHHHHJJHIJJIJJJJJJJJJJJJJJJJJJJJJJJJJJJJJJ
@6211676/1
gaaagattataatatttctttagtttaagtccgtttttaaactatttttt
+6211676/1
@C@FDDBEDHHHGJJJAGGGHGHHHGBGFFDGHIIGIJIGJIJIHIGIJG
@4157983/1
ctcgtgtttaccctgcacgaagaaatttgaatctatttatcatctatgaa
+4157983/1
CCCFDFFFHHHHHJJJJJJIJJJJJJJJJJJJJJJJJJJJJJJJJJJJJJ
@6211737/1
acattttatactaagctgtaaagtaccgactgttgagccagtactttatt
+6211737/1
CCCDFFFFHGHHHIJIIJIIIIGCFHEEFHIJHGIIJIJGHBFADHIGHC
@4158088/1
tgcaaagataagatgaagaagaggagcaaatggaaaaaaaaattggtgaa
+4158088/1
C@CFFFFFGHHHHIJIJIIGIGHIEFECIEGHIGGIIJJJJJIGGJDDGG
@2788947/1
taacaaaatacccatatacatcaagaagccctgatgaatacaggttgaat
+2788947/1
CCCFFFFFHGHHHJJJJJJJJJJIJJJJGHIIIEHIJJIJGIGIIIJJII
@7591827/1
tgacatcttataaatatctattggacccaaatacggcaaggcccataata
+7591827/1
CCCFFFFFHHHHHJJJJJJJJJJJJJJJJJJJJJJJJJJJJJJJJJJJJJ
@3471769/1
gtctgtttgtctgttcgtctgtgcgcgctaatctcagaaacggctgatcc
+3471769/1
@@@FF?DDFDDFHIIGIHGGIAFHIEHJIHDHJJBDD9?BFHHGAA>GHI
@6904866/1
cagcatacataataaaattagaggaagtaggtgctgggcctcttgtatgc
+6904866/1
@<@DDDD??C?AC<E:AFFCDEAEFFE2?@@FEFIFC?3CFCFFEDF@CA
@3472278/1
tgatagagacgatttcaccagtggtcttcttgaacttcttcaattgacgc
+3472278/1
CCCFFFFFHHHGHJJJJJJJJIJJIJJJIJJJJJJJJJJJJJIIJJJJJJ
@4159926/1
gaggaagtaggtgctgggcctcttgtatgcgaaggtgttgaggcgcttgt
+4159926/1
@C@FDFFFHHAD?GEBHIDHGGGIGEAHIIGEDFGDFFDFDFHCGGJBHG
@3472583/1
attgaaaataaaaataaaaaaaaatagcaggggttattgttatgtcgatg
+3472583/1
CCCFFFFDGGHHGIIGGGGHIGGGGHGIJIIIIFGGECECGHGIGIGA;E
@1414094/1
gccagatgccaaagttcttgatcttcactgggctcttctctgggatttcc
+1414094/1
CCCFFFFFHHHHHJGIJJJJJJIJJJJJJIIJIJJJJJIJIIIJIIJJJJ
@1414119/1
ctgtcacacggtagcggaaggtgggttcgtgaatcatgccctcaatctgc
+1414119/1
CCCFFFFFHHHHHJJJJJJJJFHIJFHIJJJJJJJJJIJJJJJJJIJJJJ
@733064/1
gtttgttttatcgtcgccttgagaagcagacacaagcttcttctgtttgt
+733064/1
@@@DFDDFHFHHHFFIIIHGIEGFEHGGEHDHJJIGCGHGJJJJEIJEGF
@6906043/1
actgtcacacggtagcggaaggtgggttcgtgaatcatgccctcaatctg
+6906043/1
@CCFFFFFHHHHFHIJJJJJJJGIJJGHJIJJJGGGIJIJJJJJIJJJJI
@3473413/1
cttttcgccaatcatgcgcatccctagcatactaccgatatgcgatccct
+3473413/1
BCCFFFFFHHGHHJJIIJJJJJJJJIJJJJJJJIJJIHJJJJJJIJJJJI
@6906171/1
gggatgcttaaatttacatttagtgtttgtttcatgtcaatcggttcata
+6906171/1
CCCFFFFFHHHHHJJJJJJJJJJHHJJJJIJJJIJJJJJJJJJJJJJJJJ
@7593563/1
ccgtttttaaactattttttcaatgccctaagtgagtatacatctattaa
+7593563/1
@@@?DFDFDHGHHIJJIJIIGIIJIJJIJJJIGGGI<BDDHIGIIJJJIJ
@4161009/1
gtgctgttgtggaactgcttcacctgtggccggcggcac
+4161009/1
@@@@DDDDDD?A?>:C>G@B<F>FGF?G;BCC<G<6/::
@4161299/1
gaggaagtaggtgctgggcctcttgtatgcgaaggtgttgaggcgcttgt
+4161299/1
CCCFFFFEHGHHHIJJJJJJJJJJJIJIJJJJIII?DGIJJJIJJJJJJG
@7594134/1
caccagtggtcttcttgaacttcttcaattgacgcaagaagtaccagaaa
+7594134/1
CCCFFFDFGHHHHJJJJIIJJJJJJJIJJJJJJJJIJJIJJ?GHJJJJJJ
@4161531/1
gttcgacatcgacataacaataacccctgctattttttttatttttattt
+4161531/1
CCCFFFFFHHHGHIJJJJJIJIIJJJJJJIJIJJJJJJJJGHJJJJJJJJ
@43161/1
ctgacgcttagcaagtttcttagacttgccagttcccacttcacgacgct
+43161/1
CCCFFFFFHHHHHJJHIJIJJIJJJJJJJJIIHIJJJJJJJJJJJJJJJJ
@3474413/1
gtcgtatgattatttgtctgtagtggtcctgctgtttcgtatattctaaa
+3474413/1
@BCFFFFFHHHHHJJJIJJJJJJJIJHHJJJJJJHIJJJGIJJJJJJJII
@44083/1
gcctcttgtatgcgaaggtgttgaggcgcttgtggtggtgcacgcgcttg
+44083/1
@@CFFFFFFAHDHJGHHJAEACCFEIGJJ8HGDGGFGGFFE@FGIGFEF?
@6212783/1
tgggcgaattttgcgatctgcgtggt
+6212783/1
<@@DDA?DF;DFAGB:F;?E<@:CF0
@6212861/1
gtcgtatgattatttgtctgtagtggtcctgctgtttcgtatattctaaa
+6212861/1
??@DDDDDDBFF?DE@FF9:FFE?A@A<EHEGEACFA>G:CF9DDDGD9?
@5523677/1
gcaagaagtaccagaaacgggacttagccacaatctggtctggagagaag
+5523677/1
@@@DDDDDAF?<AAFCFGEDC@@FBGGGIGGDDGGEDE:?BBC9D3B=FG
@5523709/1
cactgagtgacggcacctccgacactgaggtcacggtactcgcggtacat
+5523709/1
CCCFFFFDCFHHGIJIJJJJCGHHIIJJJJDGHJJJFHJJJJJJHBDFFF
@5523987/1
gccagatgccaaagttcttgatcttcactgggctcttctctgggatttcc
+5523987/1
@@<DDAD?F3A<?BCCEGEE?F9CHCHHHIEEFIEFFFEE@GEFCCEFGF
@6909916/1
gttcatacggcgcgcggtcgcctccttgatgcattgcgtcagaatgccca
+6909916/1
<@@DDDDDFADD?@GHGHGGIII@6CFHGGDCDHH>EH><A<CCC>;@=@
@5526495/1
cttttctaacttgaacagtgcgatgttttacaagggcaggttgaactcac
+5526495/1
@@@DDDDD8ADD?GDDFB:AHHBHIAEDGE9?::CBBF@FBGBFGHGGEG
@5526748/1
cggtaagtttgtcaagaagagccttagctgcggaatgcttagcttccttc
+5526748/1
@@@DDDFFHHGHDIJFIGHGFHIIJIJJIIJIIGIJFHIGIGEHIJJJJJ
@5527051/1
ctgggcctcttgtatgcgaaggtgttgaggcgcttgtggtggtgcacgcg
+5527051/1
@C@DFD?BFFHFCDGFEF?AFGCECGHHHG?FGGGI@FHBFH4@@@@GAE
@737321/1
gggttttttaaactcatattttcatggtaccaagttatgaatttttcaaa
+737321/1
@BCDDDDFHHHHHJJIJJJJIJJIJIJHGIIJIIDHIJJJJJJJIJJJJI
@5527836/1
cctctattgagctactgctgttgagcagaataaaactgaaaaataaagtt
+5527836/1
CCCFFFFFHHGHHJJJJJJJJCIHIIJJJJJJIJJJIJIJJJJJJJJJBG
@5528199/1
gctgggcctcttgtatgcgaaggtgttgaggcgcttgtggtggtgcacgc
+5528199/1
@@@DDD;BDFFFDEDF<AE;8C8CC?FF9C>?FAFFF8BF8@;F@C@EE<
@6912890/1
cgcaagaagtaccagaaacgggacttagccacaatctggtctggagagaa
+6912890/1
?@@FFFFFHDHHHGGIJJIJIIJEHIJJIJJIIGHIJIIHHHIEDHBFEG
@5528304/1
ggattttaatgttattattacagcatacataataaaattagaggaagtag
+5528304/1
CCCFFFFFHHHHHJJJJJJJJJJJIJJJJJJJJJJJJJJJJJJJGHIHIJ
@738241/1
atatagtttcttttttaattgttataaattcgta
+738241/1
@@@F?DEFHHHHHJJJJEHIIHIIIHIJJIJJEG
@5528981/1
gtgggatgcttaaatttacatttagtgtttgtttcatgtcaatcggttca
+5528981/1
???D;BAAB<DBCEFHB?HHGHHBE3A<CB;<CBEB1?FHDC<FEH??09
@738898/1
gcggttttcacgaatatattgtgggatgcttaaatttacatttagtgttt
+738898/1
@@@FDDFFHHHHFIIIJHIIJIJJJIJIIJJJJGGGIJJGGIIJJHEDHI
@2108090/1
cttgggcagagggaatctgattgtgctgttgtggaactgcttcacctgtg
+2108090/1
CCCFFFFFHHHHHIJJJJJJJJJHIIJJJJJJJJJJJIJJJJJJJJIGHI
@4833300/1
gccaggcaccataaaatctttcctcggactaaattgttctatcttcatcc
+4833300/1
CCCFFFFFFFHHDIEIIIGIIGHHEHG>GHEHJJJIJJCGGGEDGGGIEH
@4833381/1
cgtatgattatttgtctgtagtggtcctgctgtttcgtatattctaaatt
+4833381/1
BCBFFFFFHHHHHJIJJJJJJHIIHHJJJJJJHIJJJHIJJIJJJJJIJJ
@6213360/1
gtctttggagagaatgaatctaactttggaagttatgtgttacaatcctt
+6213360/1
CBCFFFFFHHHHHJJJFGIIJJJJJJJJJJJJFHJJJIIHIJJJJJJJJJ
@4833747/1
gtcctttctaaggttctaaactatatctgtaccaaatttcaaccaaatcc
+4833747/1
@?@DDEDFDHGFHGGHIIDHIIIHGIHIIHIIIIIGHIIIIIIFDDGGGF
@2790523/1
tatgtcgatgtcgaacccaaaaatgtaattaactttatttttgtctgttt
+2790523/1
@?@BBDD?FABDB:2ACDDCC2CCFGC91:CFCD<CFGIIEEGDGEFF<?
@2790695/1
agatgccaaagttcttgatcttcactgggctcttctctgggatttccctg
+2790695/1
CCCFFFFFHHHHHJJJJIJJJJJJJJJJJJJJJJJIJJJJJJIJJJJJJJ
@7596087/1
caccttgtggctgtgacttgtagtcaaggtggagattttactatctttca
+7596087/1
CCCFFFFFHHHHHGIHIJJJIJJIJIJIJCGHGIGGHJJJJJJJIJJJJI
@2109421/1
agggaatctgattgtgctgttgtggaactgcttcacctgtggccggcggc
+2109421/1
;?@FFDFFGDHDF@HGEHIEDIFHEHFEHGCEHIIIIIIIBFEHGGBAHB
@2790926/1
cgcttgtggtggtgcacgcgcttgggcagagggaatctgattgtgctgtt
+2790926/1
CCCFFFFFHHHHHJJJJJJJJJJJJIIIIIJJJGIJJJJJJJJJJJIJJJ
@2790927/1
ttgttatgtcgatgtcgaacccaaaaatgtaattaactttttttttgtct
+2790927/1
@@@FFDDEHHHDDHIJJJJIIIGGBBEHE?FIGHIG@FHEGIGIIJJHHG
@2790928/1
cgggctatgccatttatcctcgcacgttggcagtaatagtacaagtgaaa
+2790928/1
CCCFFFFFHHHHHJJJJJJJJJJJJJHJJJJJJHJJJJJIJJJJJGIJJJ
@4834270/1
tccacaagaacttcacgtcaagtatacagcgtcctaacgaaacagcgcaa
+4834270/1
CCCFFFFFHHHHHJJJJIJJJJHHIJJJJJJIJJJJJJJJIJJJIJIJJJ
@7596525/1
caggttttagtgcgccaaatattttattgtaacaatgaaccatggtttca
+7596525/1
BCCFDDFFHHHHHJJJJJJJJJIJJJJJJJIJJJIJJJJJJJJJJGGIJJ
@2791094/1
gtagctttaaggggatctgctgtctgtggagctgatgcttgctgggcctc
+2791094/1
C@CFFFFFHHHHHJIJIJJJJJJJJJJJJGIJJJIJJJJJJJJJJJJJJJ
@2109783/1
gcctggctcccatgtcacggtagcactgagtgacggcacctccgacactg
+2109783/1
CCCFFFFFHHHHHJJJJJJJGIJJJJJJJJHIIJJJIJJJJJJJJJJJJJ
@2791132/1
ctgttgtggaactgcttcacctgtggccggcggcacgcagacgccttgat
+2791132/1
C@@FFFDFDHDDHIEGIIIGBBFEEFFAHHG>G>HEEDDF9;>>8?B>:C
@2791340/1
ccacaacagtaccgaagcgctcggccgatacccaacaaatactaataata
+2791340/1
CCCFFFFFHFHHHGIJHGIIIIJJIIJIIJJIIGGIJJJJFHHHGHHHFF
@7597026/1
gtaagaaggtggcggccagaatctagacatgcacagctcttgcagccatc
+7597026/1
CCCFFFFFHHFHHJJJJIIJJIJJJJJJJJIHIJJJJJJJIJJJJJIJJJ
@4165177/1
gttgttaagaggtgttacctgcaacttggccaggttagggccaacagatt
+4165177/1
@@@FDFEDHBBH2AFHIGIBEFGEHIAHGGGHIIDEGEDGEBGHGII??B
@2791598/1
cttcaattgacgcaagaagtaccagaaacgggacttagccacaatctggt
+2791598/1
@@@FFFFFHHHHGIIJIIJACHGIJJEHIIJIGIJJIJIIIJJJJIJJII
@2791716/1
tgtctgtacattgaaaataaaaataaaaaaaatagcagggg
+2791716/1
;@@DDDDD?HHHB@FEG>FFBAFFGIE@GGGHGFGIIGB>@
@3474901/1
gtggattttaatgttattattacagcatacataataaaattagaggaagt
+3474901/1
@?@DDFFFHHDFHIJIIIGHHGFGHGIGIJGIJIHGCFHHIGGBGIEIGB
@4835095/1
gtgcattgtaaaattctagacacacatgccacatattcaggcattatgta
+4835095/1
@@<AD?DDAFF?BFDGB@<?CEHCD?EE<FDHII@B?<?C?38CDCHEIG
@3475123/1
cccgtttccaatctccaagacaggaggctccagtactttagctttgacag
+3475123/1
CCCFFFFFHHHHHJJJJJJJJJJJJJIJJJIJJHIJJJIJIJJJJIJJJJ
@3475587/1
gtgctgttgtggaactgcttcacctgtggccggcggcacgcagacgcctt
+3475587/1
@?@DDEDDBADDBHIGGIGHFGIIIGGG>CHHHDGBGHHFECCCBB@BBB
@2792910/1
cggttttcacgaatatattgtgggatgcttaaatttacatttagtgtttg
+2792910/1
BCCDFFFFHHHHHJJJJJJJJJJJJJJJJJJJJJJJJJJJJJJJDHGIJJ
@4167826/1
cagcttgttagcttgccattgacctttcctagg
+4167826/1
@@@DDDDD?BFDHGG9CHIIGGG@>E>E?A4C@
@4168050/1
gcgcttgtggtggtgcacgcgcttggcagagggaatctgattgtgctgtt
+4168050/1
@@@DDDD?DFA?DGDHIDHGIIGGIIIIIIGGIEGGIGIGGIIFHIIGII
@4168508/1
gccagatgccaaagttcttgatcttcactgggctcttctctgggatttcc
+4168508/1
CCCFFFFFHHHHHJHJJJJJJJJJJJJJJIIJJJJJJIJJJJJJIJJJJJ
@45173/1
gtccgtttttaaactattttttcaa
+45173/1
???DDDDDDDDA>EE@E4AFBE3AC
@4168552/1
gaggaagtaggtgctgggcctcttgtatgcgaaggtgttgaggcgcttgt
+4168552/1
@?@DDDDBFDH?DGGBABHIIIIIIBGEEHGGG<D0??FGFGIIIIDEGE
@1417677/1
aagtgagtatatatctattaaattcaaacgcagagctcattatgttgatt
+1417677/1
BCCDFFFFHHHHHJJIJJJJJJFJJJJJJJJJJHIJJJJJJJJJJJJJIJ
@5530538/1
ggatgcttaaatttacatttagtgtttgtttcatgtcaatcggttcataa
+5530538/1
@CCFFFFFGHHHHJJJJJJJIJIIHJJJHIJJJJJJJJJJJJJIJJJJJJ
@5531217/1
cactgagtgacggcacctccgacactgaggtcacggtactcgcggtacat
+5531217/1
@@@DFDBDCAFHHIGDGBHIIGGHIIGHGGGGEGGB/BBH4C<@<BBEF@
@5531454/1
gttaaaataaatatttcaaataaagatcgctgagtaaaacaatccgaatc
+5531454/1
CCCFFFFFFHHHHJJJJJIJJJJJJJIJJJJJIJ?HHIIJJJJJJJJGIJ
@6917204/1
ctcatcttgtatagaggaggcttgggctcgctctccgaagggagcttgcg
+6917204/1
CCCFFFFFHHHHHJIJJJJJJJJGHIHHIIIIIHIIIFHIJJFHGHIJJG
@6917301/1
cctcgctctgtagtttcatgccgcgccgtctgacgcgcagtacttcggca
+6917301/1
CCCFFDFFHGHGHEFGIIIJJEGIIIJG8@FGEGHIAABH?CDFFFFCDD
@6215435/1
gtctgtttgtctgtttgtctgtttgtctgtttgtctgttcgtctgtgcgc
+6215435/1
@@@DDDDDF:<D?G@B?<A?EAC?AAFEFHGHF89??FEE;?C;FH<B8D
@47250/1
ccctaagtgagtatacatctattaaattcaaacgcagagctcattatgtt
+47250/1
CCCFFFFFHHHHHIJJJJJJJJJJJJJJJJJJJJJIJHIJJJJJJJJJJJ
@47940/1
ctctcgtatgcgaaggtgttgaggcgcttgtggtggtgcacgcgcttggg
+47940/1
@C@FFDFFHFGA?@EE2AADFHGIIIIIIIIIBFGIGGHGGHIHGDCCCC
@6918466/1
gtctgtttgtctgtttgtctgtttgtctgtttgtctgttcgtctgtgcgc
+6918466/1
B@@FFDEFHHFHHIJJJHGIJIIIJJIJJIIIJHJJJHIJJGIIGIIHIF
@5532956/1
ggatggattgagcacgggctctgtgcctggctcccatgtcacggtagcac
+5532956/1
@<@DBDD4:CDDHEIIEHIIIII?E>GGF@?DF@GG<FGIGIFB7CFCGI
@2111396/1
ggtgcacgcgcttgggcagagggaatctgattgtgctgttgtggaactgc
+2111396/1
@<?ADDDDDF@FF?A;CFFGGIFIIIIIIHHIIBFGHHIECCA;@C=FDE
@1420165/1
gttgtcaataaactattggcgattcatacagtcgaattacatgacatcaa
+1420165/1
@C@FDFDEHFHHHBCEFDHIG?GHHIGGGIIIGIEGBDDFHGIIIGGCDG
@2111784/1
gcgatgttttacaagggcaggttgaactcacaccattcaatttaaaagaa
+2111784/1
CCCFFFDFHHHHHJJIJJJJJJJJJJJJJIJJJJJJJJJJJJJJJJJJIJ
@2112086/1
cttgcgtttcaaaacaattcattttaggttcaagttaaccgcaatgttgg
+2112086/1
CCCFFFFFHHHHHJJGIJJJIJIJIJJJHIJJJJHHIIJJJJJJJJJJJG
@2112221/1
gtgctgggcctcttgtatgcgaagg
+2112221/1
@@@FDDBDFHHFHGGEHGHGHHGHD
@6920467/1
gggctctgtgcctggctcccatgtcacggtagcactgagtgacggcacct
+6920467/1
C@@FFFFFFHFHHIIJJIJJJIGIJJJIGGHGIJJIGIJDGIJD@AHGDF
@6217537/1
gttgtggaactgcttcacctgtggccggcggcacgcagacgccttgatga
+6217537/1
@C@FDDDDHFGGHGIJJJIGHHCCHDHG@FHIEGHB?DDEC>@A?CCCDD
@1421138/1
gggaatctgattgtgctgttgtggaactgcttcacctgtggccggcggca
+1421138/1
@CCFFFFFHHHHHIIJJJJJIIJJJJJJJJJJJJJJJJJJJJJJJJJHFD
@7600593/1
ctcataacgcagccagatgccaaagttcttgatcttcactgggctcttct
+7600593/1
CCCFFFFFHHGHHJGJJJIJGEIIJHIJJJJIIJJJJIJJGEHJJIJJJI
@5535004/1
gcgcgcacagacgaacagacaaacagacaaacagacaaaca
+5535004/1
@@@ADD@D:;CFDAF:199?B;DFGGBBDFGGGGAGGGEF@
@7601858/1
cactgagtgacggcacctccgacactgaggtcacggtactcgcggtacat
+7601858/1
CCCFFFFDHHHHHIJJJJJJJJJJJJJJJJGIJJJJHIJJJJJJHHBDFF
@5536049/1
gtctgtttgtctgtttgtctgtttgtctgttcgtctgtgcgcgctaatct
+5536049/1
@?@DFDDDFDFHF?GHIHGGHECHBCFHHCHBFFDHB?DGBBGIIIIIIE
@3477503/1
tgagacacgagataaaagtctaattcagacgagtgcacaatatccgtgtc
+3477503/1
@@@DDDDDHHFDHIIIBF?CEHFHEDHEGFEGH:?BBFGFGIEIIGGHCH
@740462/1
ggaagtaggtgctgggcctcttgtatgcgaaggtgttgaggcgcttgtgg
+740462/1
@@@FFDDD>ACFBHIIIBEIIIIHGIIIIIHIIFHIGG>FHGHIEEHFE?
@5536174/1
gggaactcctcaaaaatcaacataatgagct
+5536174/1
C?@FFDF;FDHDHBHIIEHDECGHBC??CHB
@3477618/1
gcacagctcttgcagccatccaacgggattgcccatcaatttatcttcaa
+3477618/1
C<@FFFFFHFHHHIIIJIJJIIGGIIGHIGIJJJIJJJJIIIJJFIIGEG
@2795162/1
cgatgttttacaagggcaggttgaactcacaccattcaatttaaaagaaa
+2795162/1
CCCFFDFFHHHHHJJJJJJJFIJJJJJJJJJJJJJJJJJJJJJJJJJJJJ
@3477757/1
ctctgtaggagtttcgggctcgggtttactagcctcctccttagaagttg
+3477757/1
CCCFFFFFHHHFHIJJJJIIJJJJDGIJJJJJJJJJJJJIJJJIGHHGHE
@5536483/1
gctgtctgtacattgaaaataaaaataaaaaaaatagcaggggttattgt
+5536483/1
@@@FFFFDCFHHHJIGIBGIIIIJJJJJJJJJIIJJIJJJJJJ7ADGIIH
@740712/1
caccagtggtcttcttgaacttcttcaattgacgcaagaagtaccagaaa
+740712/1
@@CFFFDEHHGHHJJJJJIJJJJJJJJJJJJJJJJJJJJJJ?BGIJJJIJ
@740739/1
cctggatggagtgagcacgggctctgtgcctggctcccatgtcacggtag
+740739/1
CCCFFFFFHHHFHIJJJJJJJJJJJJIJIJIIJJJJJJJJJIIIJJJCHI
@7603154/1
gtcacacggtagcggaaggtgggttcgtgaatcatgccctcaatctgcac
+7603154/1
@@@FFFFFGDFHHJIJDGG:?DF?FFAHHIIGGG>HGIIIGGIJJHIJGI
@3478269/1
ctggctcccatgtcacggtagcactgagtgacggcacctccgacactgag
+3478269/1
CCCFFFFFHHHHHJJJJJFHIJJJJJJJFHJJJJJJJJJJJJJJJJJJJJ
@5537107/1
tctgtaccaaatttcaaccaaatccgccaaatagttgcggagattaatgg
+5537107/1
BB@DDDEFHHHFDHIDHEHJFHEHGIJIJJJFHHDFHHIIGJJIIHIHII
@5537460/1
cttcttgaacttcttcaattgacgcaagaagtac
+5537460/1
:?@;DDDDH<FHFIIIIGG@HEHBHGHEBDBG><
@5537746/1
gtcgaacattctatgcttataccattaatctccgcaactatttgacggat
+5537746/1
CCCFFFFAHHHHHJJJJJJJJJJJJJJJJJJJJJJJJJJJJJJIJJJJHI
@5537911/1
ccagccttaacgtacgactccaacgccccctggcgtaaaataacgtcaat
+5537911/1
CCCFFFFFHHHHHIJJJJJJJJJJJJJJJJJJJJJGIJJJJJIJJHHHGH
@5538088/1
ccacaaattccaacccttgcgtttcaaaacaattcattttaggttcaagt
+5538088/1
;?<:ADBDD:ACAEE8ACCF?12@EEEEDEDIECFEDEEDCDE?BDBDB?
@6921869/1
cctaagtgagtatacatctattaaattcaaacgcagagctcattatgttg
+6921869/1
CCCFFFDEHHDFHIJJJJJJJJJJJJJJJJJJJJFJGHIJJJJJJJJHJJ
@5538664/1
cttccggcaaatttttggttttaaccacatagttcccgatctcgcgggat
+5538664/1
@CCFFFFFGHHHHIJJJJIJJJJJJIJIJJJJIIJIIIJJJJJJJJIFDD
@742338/1
agggaatctgattgtgctgttgtggaactgcttcacctgtggccggcggc
+742338/1
CCCFFFFFHHHHHJIJJJJJJJJJJJJJJJJJJJJJJJIJJJIJJJJJHF
@1421761/1
cctggctgttctcgcagtagtctatcttggtagactgtgagttaatgacc
+1421761/1
@CCFFFFFDHHHFIJJJGGIHHHHEIIJJJDGIGIIIDGIJDFGAGGGHG
@4171081/1
gtgattctttaatttgacataacttttttatttatgaaccgattgacatg
+4171081/1
CCCFFFFFHHHHHJJJJJIJJJJJJJJJJJJJJJJJJJJJJIJJJJJIJJ
@1422115/1
ctgcaaacatgccagttataaagcatagcccgaagtgctattggcacaca
+1422115/1
C@CFFFFFHHHHHIJIIIIJJHJJJJIJJJJBGGGHJGIJJJJGIIIIHI
@1422359/1
ctcttgtctgtgttgttgcacgcgcacggtggcggcgtaccgcgaggggt
+1422359/1
CCCFFFFFHHHHHJJIJJJJJJJJJJJJJDHIIJJIFDDDDDDDDDDDD0
@6924377/1
gtttgtctgtttgtctgtttgtctgtttgtctgtttgtctgttcgtctgt
+6924377/1
B@@FFDDFGDHFHGHJJIEIJHHIJJJJJHJJIGIJIGIGIIGIJHEHH?
@6925151/1
gtctgtttgtctgttcgtctgtgcgcgctaatctcagaaacggctgatcc
+6925151/1
CBCFFFFFHFHHHHIJJHIJJHIJJJJJJJJJJJJJJJJJJJJJJJIIJJ
@6925645/1
aggggatctgctgtctgtggagctgatgcttgctgggcctcagctgttgg
+6925645/1
C@@FF>8DFFHHHIIIIGIIGHGGGGHGGIGIGGICHIIIIIGGIIHIHG
@6925676/1
cgacgctgtacagttagaaatgttacaacctctatactttgcattaaaat
+6925676/1
CCCFFFFDFBFHFGGBFBGEHEHHGHIEGIG@EGIIGHDHHIIGIJIIJH
@1424455/1
cacgtagttctcagcttccctgcaaagttaaccatcttgtattcaaa
+1424455/1
CCCFFFFDHHHHHJJJJJJJ@GIJJJJHIJJJJJJJJJJIJJJJJJJ
@4175254/1
catgaaacaaacactaaatgtaaatttaagcatcccacaatatattcgtg
+4175254/1
CCCFFFFFHHHHHJJJJJJJIHJJJJJJJIJJJJJJJJJJJJJJJJJJIJ
@6928129/1
gggaatctgattgtgctgttgtggaactgcttcacctgtggccggcggca
+6928129/1
@@CDFFFFHHHGHJJJJJJJJJJJJJJJJJJJJJJJJJJJJJJJJJJHFD
@6218957/1
gttgaacggaactccaatcctttactcgaatagtcttttctaacttgaac
+6218957/1
@@@DFFFFGGFHFIJJJJJIIJJFGIJIFEHGIHGGIIIHHIIEHGIGHD
@2114890/1
agacaaacagacaaacagacaaaaaaaaagttaattacatttttgggttc
+2114890/1
CCCFFFFFHHHHHJJJJJJJJJJJJJJJJJGIJIJJJJJJJJJJJJJHHH
@2795826/1
tgtacacctgagcgagactcataacgcagccagatgccaaagttcttgat
+2795826/1
CCCFFBBDHHHHHJIJIJIJJJJJJJJJJJJJIJJJJJJJJJJJJJJJIJ
@7603762/1
ccttagtacacctaatgaggactatttggcgttactgcttaatactactc
+7603762/1
CCCFFFFFHHHHHJJJJJJJJJJJJJJJJJJHIIJJJJJJJJJJJJJJJI
@2796241/1
gttatgtcgatgtcgaacccaaaaatgtaattaactttttttttgtctgt
+2796241/1
@?@FFDBDABCDHEEGGHGGIGGGGAEHCFGEEGFHGCGIGIIHA=====
@1426005/1
gttgaggcgcttgtggtggtgcacgcgcttgggcagagggaatctgattg
+1426005/1
BBCFFFFFHHHHHHIJGIIHHIJJJJJJJJJJJJJJIJJJEHHHFFFFFF
@2115727/1
ggctcccatgtcacggtagcactgagtgacggcacctccgacactgaggt
+2115727/1
CCCFFFFFHHHHGJJJCFHGJJJJIJFHGIIJIIJJJJJJIJJJJJJJJ@
@7604410/1
ggttattgttatgtcgatgtcgaacccaaaaatgtaattaactttttttt
+7604410/1
;?=BDDFAA?FDFF<=BFHGHGEHIIGG?EEDGGFDHGE<?9?D@DFHHI
@7604516/1
gcgtcccgtacccatagcaacaagatcagcgactgtcacacggtagcgga
+7604516/1
@CCFFFFFHHHHHJJJJIJJJJJJJIJJJJJIJJJJJIJIJJJHIJJJJE
@4839825/1
gcgccaccgacatctatagatgccaagaaacagatcacagagaaaaacaa
+4839825/1
CCCFFFFFHHHHHJJJJJJJJJJJJJJJJJJJJJJJIJJJJJJJJJJJJJ
@2796709/1
gagccttagctgcggaatgcttagcttccttcttagagcgtcccgtaccc
+2796709/1
CCCFFFFFHHHHHJJJJJIJJJJGGIJJIJJJJJJGGIHHIIJJJIJJJJ
@7604886/1
gggaaaattacactaattctatgcaaagtatagcttgtatttgttatgta
+7604886/1
@@CDDFEFHFABHIGGHHGHIIIGJJJJHEIIIIJJJFHIIJJHJIJJGG
@4177314/1
ctcttgtatgcgaaggtgttgaggcgcttgtggtggtgcacgcgcttggg
+4177314/1
@@CFFDFDHFDHA?CE2A<CFBCCFHIIII??DG?F;BFHIIIEFFDFCC
@2796778/1
gctggacaatgtttttttaattcgtttttaatttattagtagttgttgat
+2796778/1
CCCFFFFDHHHFHJJJJJJGHJJJIJJJJIIJJJIJJJJFIIIJJJJJIJ
@6220087/1
ccctaagtgagtatacatctattaaattcaaacgcagagctcattatgtt
+6220087/1
@@@DDDDACCF<FAEBFHIIIIII>CHHIII@HEBHHD=>GH@FF9DFB0
@4177456/1
gtgttagtaaaaaaaaagatagttcttcaataaacaataaaatttaattc
+4177456/1
B@BDFFFDHHHHHIJJIJJJJJGIJJJIJJJJJIJJJJJJJIIJJJJJIJ
@7605129/1
ctgagtgacggcacctccgacactgaggtcacggtactcgcggtacatgt
+7605129/1
@@@FFDDDFFFDABGIGBHEHGIIJJIJ?GGCHHDFHGIHEEB5=B@BBD
@3481253/1
ctacagtctaaaataaccgttattcttatcctaaagatatcaacagatat
+3481253/1
@@@DDDDDHFBHFIIEHGGEGGAH@CEEHGGGHGGGFHHIIGIIEHEGHI
@7605729/1
cactgagtgacggcacctccgacactgaggtcacggtactcgcggtacat
+7605729/1
CCCFFFFDHHHHHJJJJJJJJJJJJJJJJJGIJJJJFHIJJJJJHEFFFF
@3481424/1
ctcataacgcagccagatgccaaagttcttgatcttcactgggctcttct
+3481424/1
BBBFFFFFHHHHHJJJJJJJJJJII?BEGHJJJJJJJJIJJIJJIJFIJJ
@4840434/1
cgactggttgttaactccgaaaattatatcataatcattataactgcgaa
+4840434/1
@@@BDDD=?FFHFIIEHHAFGIGIIGGII@@DGHBDHIEHIIIGB?FBBH
@7605973/1
ctgagtgacggcacctccgacactgaggtcacggtactcgcggtacatgt
+7605973/1
@@CDDBDFFFFDHHHJIIIGGGHCDH@@DDEFGGH=ACHIJJH=ED@DDF
@743735/1
gcctcttgtatgcgaaggtgttgaggcgcttgtggtggtgcacgcgcttg
+743735/1
CCCFFFFFFHHHFIIHIIAFCFHHIIIGIJJDFHEBFGGGIGFHIIHFFC
@5539870/1
gtttgtctgtttgtctgtttgtctgtttgtctgtttgtctgttcgtctgt
+5539870/1
@@@<DDDDAFFFFGFFB2<C<FCHHIIFFIIIFHIIIIBIIGFGFBFECB
@2797629/1
ggtggtgcacgcgcttgggcagagggaatctgattgtgctgttgtggaac
+2797629/1
CCCFFFFFHHHHHJJJJJJJJJJJJJJJJJJJJJJJJJJJJJJJJJJJJI
@5539996/1
cattagtagactgatcagccggagcagctccggtaagtttgtcgagt
+5539996/1
CCCFFFDDHHHHHJJJJIJJJJJJIJJJIJJJJGHJJIIJIIJJJJG
@6221147/1
cagaaatttcgcacgctcgactaacattacctcgaaggcgcggcgtgcgg
+6221147/1
CCCFFFFFHHHHHJJJJJJJJJIJIJIJJJJJJJIJJJJJJJJFDBDDDD
@5540471/1
gtcacggtagcactgagtgacggcacctccgacactgaggtcacggtact
+5540471/1
BCCFFFADHFHHHJJEIGIJHIJJJJGHIJJGIJJIGHIJIIIGIJGGHH
@744203/1
ggcctcttgtatgcgaaggtgttgaggcgcttgtggtggtgcacgcgctt
+744203/1
?@;BDDEFHHFHHIIIEHIAFFHDHGIIIIHIIDGIHCGIHHGHGIHHBB
@4841228/1
gtgcattgtaaaattctagacacacatgccacatattcaggcattatgta
+4841228/1
@@CFDFFFDHHFHJJJJJJJIIJJJIIJJJJIJIGIJJJJIIJJIJJJHI
@4841256/1
ctcagaaacggctgatccgagttggatgcggttttcacgaatatattgtg
+4841256/1
CCCFFFFFHGHHHJJIIJJDHFHIIHJIIIJ?DFGEAGGFGIDIIGIIIG
@744582/1
caataattaataatataacacggtcgctacagtcgtacttgtttgaagga
+744582/1
?@@FFFFFGBCFDGGHIIGII<F<EH:FFAEGIIF6D=GGH<FGGE>CGG
@5541499/1
cccgtttagcagcttcatccagaggcaagcgctccaagttgcttggaggc
+5541499/1
C@@FFD3DFDFHFIJJEIGHGIJGGIGIDGGGIJGGED:BDHIIJJCHII
@51651/1
gcgacaccttgtggctgtgacttgtagtcaaggtggagattttactatct
+51651/1
@@@BDDADHHHDFGEEDCFBHGGE<EGCDFEHC1??8?::BGFGIIGEH@
@6929600/1
ctttctttgatcattaatgtctcgtatgtcaaggacttcacacataaact
+6929600/1
@CCFFFFFGHHHHJJIIJJJJGHIGHIG2C9?AE;CF@G>9:BGCHIJGH
@52899/1
gtaagcctttcattattagacatcgacaaaacatcaagcttgtacaaaat
+52899/1
@@@DDEAFHHGHHJFJJJJJJIGJJIIIIJIJJJIIJJJJIJIGJJJJJI
@52966/1
ggcggtcagaatctagacatgcacagctcttgcagccatccaacgggatt
+52966/1
CCCFFDDADDHDFIIGGIIHGGDFHIEHGGIJIIJIJIGJIIDHEG<AEC
@53329/1
gtcaaattaaagaatcacgtcgaacactattctatgcttataccattaat
+53329/1
C@@FFFFFHGHHFIGHIJJEHGIIJJIIIJIJJJJJIJJGGIJJJIJIIJ
@5543427/1
cgcctccttgatgcattgcgtcagaatgcccacctcacgttccgccaatt
+5543427/1
CCCFFFFFHHHHHJJJJCFHHHIJJJJIJJJJJJJJJJJJJJJJIJJJJJ
@53536/1
gtgttgaggcgcttgtggtggtgcacgcgcttgggcagagggaatctgat
+53536/1
@@@FFFFFGGHGHJJGGHHHHHHIIGIJIIJIJJIJJIHHFHAHFFFFFD
@1427568/1
aaaacaaataaaaactatcctatgtcctttctaaggctcaaaactatatc
+1427568/1
@@@FFFDFHHHHHJJIJJJJJJJIIGEHGIJIJCHIIIIIIEGHBGIJJE
@5545176/1
ctaagtgagtatacatcgattaaattcaaacgcagagctcattatgttga
+5545176/1
CCCFFDEEDDFFHIJJJ1CGIJIGGJJJJJEHJIJIJJJJIJJJIJGIIH
@5545216/1
agcatacataataaaattagaggaagtaggtgctgggcctcttgtatgcg
+5545216/1
@@@FFFDDFFDFFB@GDGIEGGEHGI@EGEAFGIIDGGGGGIJIGHGGII
@6932712/1
ccctaagtgagtatacatctattaaattcaaacgcagagctcattatgtt
+6932712/1
CCCFFFFDHHHFHIJJIJJJJJJJJJJJJJJJJJJJJHIJJJIJJJJJII
@6932966/1
cataaataaaaaagttatgtcaaattaaagaatcacgtcgaacactattc
+6932966/1
CCCFFFFFGHHGDHCGHJJJGIJIJJGIIGEIGIIJIJJJIIJIIJIJGI
@6933612/1
gctgtctgtacattgaaaataaaaataaaaaaaatagcaggggttattgt
+6933612/1
CCCFFFFFHHHHHJJJJJJJIJJJJJJJJJJJJJJJJJJJJJJHIJJJJH
@1429089/1
gggtgggcccaccaggccgttacagatgaactcccgtcgatgaccagcag
+1429089/1
@@@DDFFFHHHHGHGIIJJJJJJIEHJJJJJJJIJIHIJJJGHIJJJGIG
@4179384/1
cagtcaacggatggccaaataggaaacactacgctttacacgcatgaggt
+4179384/1
@@CDFDFFFHHFHIGGGIEHGIEGCDEGHGGIJJGGCGIGGIGACH8=FF
@4179686/1
gtctggagagaagatcctcatcttgtatagaggaggcttgggctcgctct
+4179686/1
@@@?DABD3C?F?>GH@GHIGEGDEA9FHHDHI?CDHGI0DDGA2.@B..
@6935122/1
cgcaagaagtaccagaaacgggacttagccacaatctggtctggagagaa
+6935122/1
@@C?DDDDB2C?FHIIEEHGGB<F>EEE@FHGHHGGGIG?DGHIDF?FFH
@1430153/1
gaggggtgcgcgtccatggagccgaccacggcggcgatggacggcttctt
+1430153/1
CCCFFFADHHHHHJJJJJJJJJJJJJJJJJJJHDDDBDDDDDDDDDDDDD
@4180316/1
gtctgtttgtctgtttgtctgtttgtctgttcgtctgtgcgcgctaatct
+4180316/1
CBCFFDFFHHHHHIJJJIJJJIJJJJJJJJJJJIJJJJIJJJJJJJJJJJ
@3483444/1
agataagtataggctcaaaacctaacgacatcaatcaccagcttaaaagc
+3483444/1
CC@FFFFDFHHHHJJJJJJJJJJJJJJJJJJJJJJJJJJJJJJJIJJJII
@3483541/1
cttgttgttaagaggtgttacctgcaacttggccaggttagggccaac
+3483541/1
;??BD;2=DABD?:E2:AA:A3<FDDAFEF4CEI@D@1?0:3?36?;B
@746245/1
gcctccttgatgcattgcgtcagaatgcccacctcacgttccgccaattg
+746245/1
@@@FFFFFHHHHHJJJJJIGIIIJJJJJJJIJJJJJIIHGIJIJJJJJIE
@3483821/1
gctgtttctcactagtaagagcttttcgtataatatgatatgatgccgac
+3483821/1
BCCFFFFFGGHHHIIGHGHHJIIJJJJIHGGHIJJIJIJJJIHIIJJJII
@3483838/1
gttttattgatgtatcttaagaactgaatacccagttattacataattgt
+3483838/1
CBCFFFFFHGHHHJJJJJJJJJJJJJJJJJJJJJJIJJJJJJJJJJJJJI
@6938603/1
agaggaagtaggtgctgggcctcttgtatgcgaaggtgttgaggcgcttg
+6938603/1
@CBFFFFFFHHHFHHIJJJJJJJJJJHHJJJIJHGGDGHHIIIJJJJJJJ
@747115/1
ggaactgcttcacctgtggccggcggcacgcagacgccttgatgacctcc
+747115/1
@@@FFFFFHDHFDBHGGIIJIDGIIEGH@B/@AADFEDDDDCC>AA;@AB
@6939184/1
ggctgcagatgactgtgcatccttgctagtaagtcctgagccatagcaaa
+6939184/1
CCCFFFDFGGGFHJJIGGEHGHGHJIJJIHHIJIJJJGIIGHIIIHGHII
@5549566/1
cacggagtaaacataatactattgtttattctaagctctgagcccatacc
+5549566/1
@CCFFFFDHHFHHJIJJIJJ9HIJJJJJJJJJIIJJJJJJJJJJJJJJIJ
@6939424/1
ggtcattcaatgtctccttccgtcttgggtgaggcataacgggg
+6939424/1
@@@DD>=DFFFBF@<F?:ADCDAE;CED@AC8?GC;GCB00?0D
@3486022/1
ccacttattaaattaatcgcacttctttgttttatttaa
+3486022/1
@@@DDD;D?D8FF<G>GI=7CGACHHHCFC;??C?BF<?
@3486545/1
cgtagctttctttaattctttagttttaagttagttttcatcttaagttc
+3486545/1
?@=DDFEFHDHFFEHGCDEBIIGEFHIFHGIEGH<FHFIE<F<GIEH?DD
@748039/1
acggcacctccgacactgaggtcacggtactcgcggtacatgttgtgtac
+748039/1
@@@DDFDDHHBFDGGEGDAHIFHIGGIDDHCDDFHI;AAGHE@GCHEEHH
@2798362/1
gtcctttctaaggttctaaactatatctgtaccaaatttcaaccaaatcc
+2798362/1
@BCFFFFFHHHHHEFHIGJJJIIJIJJJJEHGGJJIJIIIIJJIIFGHIH
@4181148/1
aattaaaaaaacattgtccagcggacaaaattgtgaatctaaaccattct
+4181148/1
CCCFFFFFHHHHHJJJJIIJJIJJJJIJJJJJJJJJJJJIJJJJJJJJJJ
@4181946/1
ggtacatctagagtataaaaaaatgataaattccgtcactattcta
+4181946/1
@BBDFFFFHHHHGHHIJJJJJJJIJJJJJJJJJJJGIJJJJJIJJJ
@6223056/1
ccaatggcatgtatacatgcctactagtgatgtagtgtaattcaagtaat
+6223056/1
CCCFDDDDFHHBFEFEGBEADCFFG>FCFHIH?FGCF9C@FEFHEGCFDF
@4843252/1
gcgatgttttacaagggcaggttgaactcacaccattcaatttaaaagaa
+4843252/1
CCCFFFFFHHGGHJJJJJJJJJIIJIJJJJJJJIIJJJJIJIJJIJJIGJ
@1431608/1
gatggagtgagcacgggctctgtgcctggctcccatgtcacggtagcact
+1431608/1
@@@BBAD:=A?AFHI>HIGEHCHAGGGGCEGI;GCHEBCFGA6B=FCHIG
@7609564/1
ccacaatctggtctggagagaagatcctcatcttgtatagaggaggctt
+7609564/1
11:B7DD?C?BFAE@:423CG@GBH<@9<4C?9::1???F?FD;;@FF@
@1431806/1
ccaaaaatgtaattaactttttttttgtctgtttgtctgtttgtctgttt
+1431806/1
CCCFFFFFHFHHHJJJJJJJJJJJJJJIJIJJJJJHHJJIJJIHHJJIJJ
@1432193/1
ggatgcttaaatttacatttagtgtttgtttcatgtcaatcggttcataa
+1432193/1
@BCFFFFFHHHHHJJJIJJJJJIIHIJJGHIJJJJJJJJJJJJHJJJJIJ
@7610214/1
cctattgctacataatatatgaaacgatctgctttggtataggtacgttt
+7610214/1
CCCFFFFEGHHHHJJJGIHJJJJIIJIGIIJJJJJJJGHIJJCGGGGGII
@7610354/1
ccgcgacttcgttcgcgtggaatagtgacttccggcaaatttttggtttt
+7610354/1
CCCFFFFFHHHHHJJJJIJJJJJJJFHIJJJJJJJJJIIJJJJJHHDFFF
@54060/1
aagcgctcggccgatacccaacaaatactaataataaaaacgatagaaaa
+54060/1
CC@FFFFFFGHHHFIGIJFGIGIIGIJJJJIJJGIIJJJJJIJGGJIJHH
@2801760/1
gtaaaaaggggtagtgttagtaaaaaaaaagatagttcttcaataaacaa
+2801760/1
CCCFFFFFFFFDHIGHHIJIEDEHGIJJIJIIFGGGGHIICHEGIJIJJG
@4844934/1
ctttcacaatcttcgtgggactagtagtaatttctttctgccactcttta
+4844934/1
CCCFFFFFHHHHHJJIJJJIJJJJHHIHIJJJJIJJJJJIJJJJJIJJJJ
@4845168/1
cagcatacataataaaattagaggaagtaggtgctgggcctcttgtatgc
+4845168/1
@<?BB?DD>BFFHGDFHFGHCHG@>BGA?CFCE??C@GHIIEECAHGGG<
@2802129/1
caaatttcaaccaaatccgtcaaatagttgcggagattaatggtataagc
+2802129/1
CCCFFFFFHHHHHJJJJJJJJGIHIJJIJJJJJHIHIJJIIJJHJJJJJJ
@2118025/1
ctgtacattgaaaataaaaataaaaaaaatagcaggggttattgttatgt
+2118025/1
CCCFFFFFHHHHHJJJIJIIJJJJJJJIJJJIIJJJJJDBGIJJIJJJJH
@2118030/1
ctggagagaagatcctcatcttgtatagaggaggcttgggctcgctctcc
+2118030/1
@BCFDFDFDHHHFIJJJIJJIIFIJIIFGIIGIGIGIBGHGGIIEGGHHJ
@2118606/1
gcttactataaaacaaaattaaacgcgttaactgtcaacattaccccatt
+2118606/1
C@CFFFFFHHHHHGHEGIHJGIIJFIGEGIJIJJHIJGIGIFGG@FHGII
@6941910/1
gggctctcaggcaggcaagatgggcatagtaggtaggcgtagggtaagac
+6941910/1
?@??:BBDFF?F:@:D3:FBC>AAFCFFCCFFF1:CF<FD@FCFBC;BFF
@1434908/1
gtctgtttgtctgtttgtctgtttgtctgtttgtctgtttgtctgttcgt
+1434908/1
@BBFFDFFHHHHHHIJJIJJJIIJJHIJJHHIGIJIGHIIJJJJIIIJIF
@5551811/1
cagcatacataataaaattagaggaagtaggtgctgggcctcttgtatgc
+5551811/1
CCCFFFFFGGFFFEEEHIIGIHHGCGHGGGIGIHIG@HGIGIIIG?FGII
@5551900/1
gtggtgcacgcgcttgggcagagggaatctgattgtgctgttgtggaact
+5551900/1
@C@FDDDDHGHAFGHFHIIIGGEGIBHIIJEHJIHJIGIJHIIFGDECHI
@1435120/1
ctggagagaagatcctcatcttgtatagaggaggcttgggctcgctctcc
+1435120/1
CCCFFFFFHHHHHJJJJJJJJJIHIJJJIJIIIGHHJEGIHGGGGGGHJJ
@6942570/1
gttacattgctcacgtacagctaagttattagcgatattataattatcta
+6942570/1
CCCFFF;DHHGHHIJHIJIJJIJJJIJJJJJJJJJJJJJIJJIIJGIJJB
@56586/1
gcttaaataaaatattaatcgactagtataagtaatgagtagaaaagcga
+56586/1
CCCFFFFFHHFFHGHJJJJJIGJJ@FFFFHGHBHGIIHIFHIIJJIJHIG
@2119010/1
caagaagtaccagaaacgggacttagccacaatctggtctggagaga
+2119010/1
CCCFFFFAFHHHGIJJJJJJJJJFIJFEHIGHHGIIJFGIGIIIIIH
@748797/1
gcctcttgtatgcgaaggtgttgaggcgcttgtggtggtgcacgcgcttg
+748797/1
@@@DDDFFDFDHHGI6?C<CFGGGGIGGIEGDHC=??F6BFHAEBHHFFC
@749113/1
atctgattgtgctgttgtggaactg
+749113/1
?@@DB;A4<F?B<BFEEDAGCHB?3
@3490191/1
cttgggcagagggaatctgattgtgctgttgtggaactgcttcacctgtg
+3490191/1
CCCFFFFFHHHGHIIIJJJJJJIJJJJJJJJIJIJJIIJJJJJJJIJGGH
@749297/1
gataaagataagtataggctcaaaacctaacgacatcaatcaccagctta
+749297/1
CCCFFFFFHGHHHIIIJJIIJIJGHIIJEHIIEGGHIIJJJJJJIJJJJI
@749299/1
agcatacataataaaattagaggaagtaggtgctgggcctcttgtatgcg
+749299/1
CBCFFFFFHHGHHJJJJJJJIJJIJJIJJJHHIJJJJIJJJJJJIJJJJJ
@2119934/1
ccctgatagagacgatttcaccagtggtcttcttgaacttcttcaattga
+2119934/1
@CCFFFFFGHGDHJGGGICHGHEHIEEHIIGGIIEHJJJIIGIIIEIGEF
@2120262/1
gccacaatctggtctggagagaagatcctcatcttgtatagaggaggctt
+2120262/1
BBCFFFFFHGHHHHJJJHIJJJJJIJJJJJJJJJJJHIJIJIJJJJIIHJ
@3490865/1
gtgtaattcaagtaatattaaaacttcagctaaatgactcgcttattttt
+3490865/1
BBBDBBDFHHHHHGIJJJJJJJJJJJJJJJJJJJJJJJJJJJJJJJJJJJ
@6224287/1
gtcgtatgattatttgtctgtagtggtcctgctgtttcgtatattctaaa
+6224287/1
@CCFFFFFHHHHHJJJIJJJIJJIIJHJJJJJJJJJJJJHIJIJJJJJJI
@5553876/1
gtatgattatttgtctgtagtggtcctgctgtttcgtatattctaaattg
+5553876/1
CCCFFFFFFHGHHJJJJDIJHCHJJGHHGIJIJJJIEHHJJJIIJJGIIH
@7611653/1
ccacaatctggtctggagagaagatcctcatcttgtatagaggaggcttg
+7611653/1
CCCFFFFFHHHHHJJJHIIJGJJJJJJJJJJJJJJIJJJJJJJIIJJJJD
@5554986/1
ggtacatgttgtgtacacctgagcgagactcataacgcagccagatgcca
+5554986/1
@@BDFFFFHHHFFEHHFECHGHJJIJIHJIJJJJJJIIIJJJIJGIJJJI
@6225948/1
cgcaagaagtaccagaaacgggacttagccacaatctggtctggagagaa
+6225948/1
C@CFFFFFHFHDHGGJIJIJIJIIIIJJEHIJJIJGIHIBFHIGGIDGGI
@57673/1
ggatgcttaaatttacatttagtgtttgtttcatgtcaatcggttcataa
+57673/1
?@@DDDFDGDFFDHIGIIGHHGHHACBGABFEHHIJIIJJIIBCFE@BHF
@4184089/1
tgctgggcctcttgtatgcgaaggtgttgaggcgcttgtggtggtgcacg
+4184089/1
@@@DAD?D?FFHHEHBBHIFG:FH@CCFGGACFHDGGGHIIHEI4;DGBE
@4184123/1
ctggtctggagagaagatcctcatcttgtatagaggaggcttgggctcgc
+4184123/1
?@?ADDDDBF;ABGEG>F>>CHHGHICGHIIHIEBEB=FGEH:FEB;BAG
@57715/1
tgccagatgccaaagttcttgatcttcactgggctcttctctgggatttc
+57715/1
CCCFFFFFHHHHHJJJJJJJJJJJJJJJJJJJJJJJJJJJJJJJJHIJJI
@4184159/1
gcgtcccgtacccatagcaacaagatcagcgactgtcacacgg
+4184159/1
@@@?DDDD??ABCFBF??CFFEBFH@GCC?C?DH@9B?FDDFE
@7613029/1
gttacctgcaacttggccaggttagggccaacagattgtttgagatgttt
+7613029/1
CCCFFFFFHHHHHJJJJJIJJHIJJJJJJJIJJJHIJJIIJJJJJJJIJJ
@7613338/1
cataaagaactgtttgcctctcatgtcccatactccttgatttggtaaag
+7613338/1
@@?ADDDEHHHFHIFIIIGIIIJJEFHHC<AE>C@HHGGEGDFHI?GBDG
@2121154/1
cgtaaatgtaaacctggcaagcatccaagatagtattcaggtgcccacta
+2121154/1
@@@FFFFFHHHHHJJJIJIJJIJJIJJIJIJIJHIJIJJJIHIIJJJJJI
@4185370/1
gcctattaacattatcatcgttctcagcatggtaagaaggtggcg
+4185370/1
???DDDD;=:=2AC<E>EI93333<?CA@D@9FEEDFB@@DE7@?
@7614228/1
ctggagagaagatcctcatcttgtatagaggaggcttgggctcgctctcc
+7614228/1
CCCFFFFFHHHHGJJJJJJJJJJHJIJJJJJJJJJJJGIJGGIIIJIJIJ
@4185672/1
ctggtctggagagaagatcctcatcttgtatagaggaggcttgggctcgc
+4185672/1
CCCFFFFFHHHHHIJJJJJJJJJJJJJJHIJJJJJJIJJJJJGIJIIJJJ
@6948236/1
gtggtgcacgcgcttgggcagagggaatctgattgt
+6948236/1
?:=BDD8:2C?DDE@BC;1??1:?:::8?BDDDDB9
@6948339/1
tccatttccaaatagttgaccatcactcttatatgggcagcccgaacacg
+6948339/1
@CCFFFFFHHDHHGIHIIGEHIIJIIIJJIIHJFJJJJJJIGIJIJJGGI
@4185970/1
ctaaattctatcagagagaataataaaatcctaaagtcattattctccgc
+4185970/1
CCCFFFFFHHHHHIJJJJGIJIIGJJIJJJJJIJJJGIIIJJJJIJJJJJ
@4186181/1
gcagagggaatctgattgtgctgttgtggaactgcttcacctgtggccgg
+4186181/1
CCCFFFFFFHHHHJIJJJHIJJJHIJGHJJJJJJJJJJJJJJIIJJJJJI
@4186212/1
gcgtgccgccggccacaggtgaagcagttccacaacagcacaatcagatt
+4186212/1
@@@A?@D:DFHAA<EHDGI?BAFCHI@DDBFHFHEGFDECCFH;@@G;;A
@6948871/1
cgtgattctttaatttgacataacttttttatttatgaaccgattgacat
+6948871/1
@C@FFDFFHHHHGJJJJIJJJJIJJIJIJJGGIJJJIIJJIGHIJJIIIG
@7615811/1
gtggtcttcttgaacttcttcaattgacgcaagaagtaccagaaacggga
+7615811/1
CCCFFFFFHHHHHJJJJJIJJJJJJJJJJJIJJJIJFHIJJJJJJJJIJI
@4187293/1
gttattgttatgtcgatgtcgaacccaaaaatgtaattaacttttttttt
+4187293/1
@@@DDDDBFBFDFB?:<E<CB?<F<AEG?G8??11?DCADDGCFGFFIIF
@7616431/1
ccacttattaaattaatcgcacttctttgttttatttaaaaagctaagtt
+7616431/1
CCCFFFFFHHGHHJJJJJJJIJJJIIJJJHHGJJJJJJIJJJJJJIIJII
@7616472/1
ctatgttacaaaagttgccattgatacagagtgtgctaaacattttgacg
+7616472/1
CCCFFFFFHHHHHJIJJJJJJJJJJJJJJJJHHHHJJJJJJJJJJJJJJJ
@6950788/1
ctcttctgctgcaaatgatataagctttccttcatagaaagtatctttgg
+6950788/1
CCCFFFFFHHHHHJJJJJJJJJJJJJJJJJJJJJJJJJJJJHIJJJJJJJ
@4188911/1
tagcatcacaacgtcatttaatataaaatacatttatatccgatattttt
+4188911/1
@@@DDDDDHFFFFIGGEHH<FHHIDBHHIGIIIGDHI@AHGGIIIIIICI
@6951480/1
agccagatgccaaagttcttgatcttcactg
+6951480/1
@@@DDADDD8DFF;AFGBEF?EBHBFBHEGI
@750374/1
ttcaggtagcgtgggatactggagcgtcttccgagccttcgtgtacttac
+750374/1
CCCFFFDDHHHHHJJJJJIJJJJIIJJJIJJJJIJJJIJJJFHIIJJJJI
@7618086/1
agctgctgccgaaagattagagtcgtcttctacttctgcttctggcacat
+7618086/1
CCCFFFFFHHHHHJJJJJJJJJHIJIIJJJJIJJJJJJJJJJJJJJJJJJ
@4189404/1
gctggagaaaggttcaatctggctggtaggatgaagatagaacaatttag
+4189404/1
@<?DDAD;DCFHAFGBEEGIIHIEIIC@FHGGHFGHGIIBBDDGIEEGGF
@6951974/1
gtggaactgcttcacctgtggccggcggcacgcagacgccttgatgacct
+6951974/1
C@CFFFFFHHHHHJJIJHIIJIJJJJJJJIJIIHHFEFDDDDDDDDDDCD
@7618651/1
ctggagagaagatcctcatcttgtatagaggaggcttgggctcgctctcc
+7618651/1
CCCFFFFFHHHHHJJJJJJJJJJJIJJJJJJJJJJJJIEIGGIJIJIIJJ
@4189799/1
gcttgcaatgatctttccttcttctcttttttctcctttcttttgcgagc
+4189799/1
@@BDFDDDFH2AACEGGGHIIGIIJIJJJJJJJIHIGIIIIIJJIIJJJJ
@6952284/1
gtggattttaatgttattattacagcatacataataaaattagaggaagt
+6952284/1
@B@FFFFFHHFHHJJJIJJIJJJJIJEHJJJJHGIGIIIIJJJIJIIIIF
@750800/1
ttcttcaattgacgcaagaagtaccagaaacgggacttagccacaatctg
+750800/1
@C@FFFFFHHHHHJJJJIIJJHHIJIJJJJJJIJJJJJIIIJJJJIJJJG
@4189948/1
cgacgacgacactgtacagttagaaatgttacaacctctatactttgcat
+4189948/1
CCCFFFFFHHHHHJIHIJHHIJJJJJJJIJJJJJIJJJJJJJJJJJJJIJ
@2121544/1
gacgcaagaagtaccagaaacgggacttagccacaatctggtctggagag
+2121544/1
<?<D?DDF;FD<?ECFHIGEHGGFFBGEFIIEGII;FHHIGH@FDCCF>F
@4191242/1
gtagcactgagtgacggcacctccgacactgaggtcacgg
+4191242/1
@?<BDDADFFHF>DEGGBGFHIII8:?@FFHHG19?BBAF
@3493563/1
cgtgattctttaatttgacataacttttttatttatgaaccgattgacat
+3493563/1
CCCFFFFFHHHHHJJJJHIIJJFGHIJJJJIJIDFIIGIJIJHIJJIJFJ
@58888/1
gtacattgaaaataaaaataaaaaaaatagcaggggttattgttatgtcg
+58888/1
CBCFFFFFHHHHHJJIJJJJJJJJJJJJJJJJJJJJDHGIJJIIIJJHJJ
@2122863/1
gctgggcctcttgtatgcgaaggtgt
+2122863/1
@@@FD?;D=ACDFABFHGG?>GGGFH
@1439181/1
acgtgattctttaatttgacataacttttttatttatgaaccgattgaca
+1439181/1
CCCFFFFFHHHHHIJJJJIJJJJJIJJJJJJJJJJJIJJJJJJJIJIJIJ
@3494493/1
tatctgacgacgcattgaatctgaatacgaaaatgaattcagacgccagg
+3494493/1
CCCFFFFFHGHHHJJJJJJJJJJJJJJJJJJJJJJJJJJJJJJJJIIIJJ
@2123294/1
gggctatgccatttatcctcgcacgttggcagtaatagtacaagtgaaaa
+2123294/1
CCCFFFFFHHHHHJJJJJJJJJJJJGHIJJIJHIJJJJHIJJJJFGIJJJ
@3494789/1
cttgtttataagtttagtatagcttattacaaaataaatcttatatttaa
+3494789/1
@@@FFFEFHDHHCFH@F?EIIG@FICHBHFGHGGICGGGHIGIEEHGIGG
@752276/1
gccagatgccaaagttcttgatcttcactgggctcttctctgggatttcc
+752276/1
CC@DDDFDHFHHDGHGDHIGICDHFBCEDH?CBDECFEAFGEIIBEGGGI
@59501/1
gttcctctttacaagtagactcatctttagcacttggttcgtcttttgaa
+59501/1
BBCFFFFFHHHHHJJIJJJJJJJJJJJJJJJJJJGJJIIJJIJJJJJJJI
@3495058/1
ggcagagggaatctgattgtgctgttgtggaactgcttcacctgtggccg
+3495058/1
@@@DDADFGABFHGIBGHIHEGHHHHIIGGGHGEEAGDGEHIIIHBDGHG
@752491/1
gtacacctgagcgagactcataacgcagccagatgccaaagttcttgatc
+752491/1
BBBFDDEFHHHHHJJHJJJJJGJJJJJJJJJJJJJJJIJJJFHIIJJJJJ
@752504/1
gtccgtctgattctgtgatagtgaatacaagatcgtggggtgggcccacc
+752504/1
CCCFFFFFGHHHHGGFHIGIJIJJGEIJIJIJIJJGCHGH:@DB?EEHHG
@59921/1
gccttgaattccttgatgactgcatagatagaaa
+59921/1
?8=DA?D>DD<?DDE4C?BCEADDC9:4CB<ADF
@2124148/1
gctcgcagcattatgggtcttccttcatggccgaggttggggcggcgcgg
+2124148/1
CCCFFFFFHGHGHJJJIHEHGIIIJJJJJJGIG@GIFHIEIGGFDDDDDD
@3495772/1
gtggattttaatgttattattacagcatacataataaaattagaggaagt
+3495772/1
@@@FFDFFHHDHHHJIIJJJJJJJGJJJJJJJIJJEGIJIJIIIIJIJJH
@6226911/1
ccaccttcaatcctttaacgaatgcagcgaaatagtcacacccacgttgg
+6226911/1
CC@FFFFFGHHGGJJJJIJGECHGHCDHGBGGFGHFHGIJJJJIIJCFGH
@6226976/1
ctcatcttgtatagaggaggcttgggctcgctctccgaagggagcttgcg
+6226976/1
CCCFFFFFHFDHFIIJJHIIJJJIHJGA@FBGBFEIGDHHJG=AACFGIG
@6953163/1
gtcctgcagagcttgccacatcttgtaagcagcctgacgcttagcaagtt
+6953163/1
@@@DFFFFH?FHHEGHIJJJIGGIIJIJJIIGHHHJJJIJJJGIIIIJFG
@6953241/1
ctggagagaagatcctcatcttgtatagaggaggcttgggctcgctctcc
+6953241/1
BCCFFFFFHHHHHJJJJJJJJJJHJJJJJJJHIJJJJBFIIIJJIIJGIJ
@6953248/1
ccttgttgttaagaggtgttacctgcaacttggccaggttagggccaaca
+6953248/1
CC@FFEDFFFHGHIIJEEBGIIIJGIIGIJJIJJJIIGCFGIIIIJIJGG
@60627/1
gtgttaccgaccagagtagcaaccaccttcaatcctttaacgaatgcagc
+60627/1
@@@DDFBDHHFHFIIIAFHIEHIGHFHHGHJGIGJJJJGIJGEHHEHJJG
@6953429/1
cgtttttaaactattttttcaatgccctaagtgagtatacatctattaaa
+6953429/1
CCBFFFFFGHHHHJJJJJJJJJJJJJJJJJJGHJJHHIJJJJJJJJJJJJ
@3496868/1
gtcctattttagttaattagtaatgtgcattgtaaaattctagacacaca
+3496868/1
=@<DDBADHFHBHGF@@FGC<FH?E3?CHFB@FFGGIIGGEGEFEHHIEG
@6228027/1
gttttcacgaatatattgtgggatgcttaaatttacatttagtgtttgtt
+6228027/1
B?BBFFFDHHHHHIJJJIJJJJJJIIIJIEIGIIJJGIIIGI?DGGGGDG
@2124981/1
cacaatatattcgtgaaaaccgcatccaactcggatcagccgtttctgag
+2124981/1
CCCFFFFFHHHHHIJJJJJJJJJJJJJJJJJJJJJJJJJJJJJJJJJJGI
@3498649/1
ggcttccccattttgacagcgtcttacttcacgtggtagcgttatcactg
+3498649/1
@CCDFEFFHHHDHII?GFGG?ECEGGGIIIIIHIEGGHGCDFHIIGHIE=
@6228941/1
agggatcttgccgtcattgcagacggtgtggtagcgcgtcgg
+6228941/1
;@<D7BBAFBB?FCAGGDGHHFB;1C?E1:1?<DBD<AFFG<
@62668/1
cttttatgttgggacagctatcttcataaaagctaaacaacatttataaa
+62668/1
?@@DDDFEHFHFHGEHGIGJJJJIJCFHHGIEIEHEHHIIJJIJIGIJGG
@7619307/1
caccagtggtcttcttgaacttcttcaattgacgcaagaagtaccagaaa
+7619307/1
??<D:=D>FHHFFGHGB@D?IABFEE>HF<CHFGDAF<?FH:B4DE<G>B
@2126842/1
ggctcgctctccgaagggagcttgcggccgatgacctcatactccttcaa
+2126842/1
@?@DFDDBFHHFFIJIIIEGHGIJJGIBGIJGGIIHIGCEE@ECDFFFFD
@753588/1
gtcctttctaaggttctaaactatatctgtaccaaatttcaaccaaatcc
+753588/1
CC@FFFFFHHHGHFHIJIIIGJJJIJJJJFIGIJJJJIGGIHHIIJJJJI
@754182/1
tatgtggatgtagctgccattatgtagactgttgtgttgaccaataatgg
+754182/1
BBCFFFFFHHHHHJJJJJJIJJJJIIJJJJJHIJHIJJJJJJJJJJJJJJ
@4193352/1
tgataatgtcataaagttgacaataatctataattaattact
+4193352/1
=?@;AAD4D?A<DCFA2A4AEBH9EHHE<FAFH<FHI>4C@F
@4193413/1
gtaagtcctgagccatagcaaacagccactggcaatgtggatagctggac
+4193413/1
@@@FFDDFFHHHHJ@HJJJIJJIIJJJJJIJJJIGIJHGIJJJIJJJIII
@754774/1
ctgtttgtctgtttgtctgttcgtctgtgcgcgctaatctcagaaacggc
+754774/1
CCCDFFFFHHHHHJJIJJJHJJJHIJJJJJJJJJJJJJJJJJJIIJJJJJ
@7621168/1
catccaactcggatcagccgtttctgagattagcgcgcacagacgaacag
+7621168/1
@CCFFFFFHHHHHJJJJJJJJJJJJJJJJJJJJIIJIJJJJJIJJGHFFE
@7621568/1
gttattgttatgtcgatgtcgaacccaaaaatgtaattaacttttttttt
+7621568/1
@;@DDFFFHHHHACGGHIIGGGHGHIGGIHIII:CDFFHGHIGHIGIGGH
@6229476/1
ggctgatccgagttggatgcggttttcacgaatatattgtgggatgctta
+6229476/1
CCCFFFFFHHBFHGHGIIIJJJHIJJJJJJIJJGIGIJEDH?GDHGHIIG
@755557/1
cgcgcttgggcagagggaatctgattgtgctgttgtggaactgcttcacc
+755557/1
@@@DDDDDD;DFFHHIG6AFH<C9CECFGIIGDGGHHG@GI>FGGGGD=C
@4194658/1
catgattcatccacaaattccaacccttgcgtttcaaaacaattcatttt
+4194658/1
@@@FDDFFGHBDFHIIJIIGIIGIHJHIIIJJJIIGEGEGFGIJJGIJGI
@4194850/1
cgggcagttcgtcaacaagacattactagctgagaatatttttttccgtt
+4194850/1
CCCFFFFEHHHHHJJJJJJJJJJJJJJIJJJJJJIJJIJJJJJJJIJJIJ
@4849968/1
ataaatattcctgccaccaataaatcgttttaacaactgggctctatggg
+4849968/1
@@@DADBDFBAFFGHGIHIAEGGIIABFGHIIECCHEH;9DGIIEGHGII
@4850067/1
gggatgccacccggcaccactcccgggtgaggatgcactacatttccgtc
+4850067/1
CCCFFFFFHHHHHIJJJJJJJJJJJJJHIJJJJJJJJJJJJJJJJJJJJJ
@756502/1
gtttattttgtttttctctgtgatctgtttcttggcatctatagatgtcg
+756502/1
@??DDFFFHHDHHJGIIIJJJJIIIJJJJGIGH@DEGIGGIHIHBC@9BD
@2808283/1
gtgacttgtagtcaaggtggagattttactatctttcaagtcggcataac
+2808283/1
CCCFFFFFHHHFHIJJJCGHHIIIJJJIJJIJJJJJJJJIIIJFIJJIIE
@757720/1
gctgattttgttaattatatcatttgttacattaccactgtttacctacc
+757720/1
CCCFFFFFHHHHGJJJIJJJJIJJJJJJJJIJJJJJJJJJJJJJJJJJJJ
@757851/1
ccggctcgttgaacaccttaggacgaagtgatggcaccaggatagagtta
+757851/1
CCCFFFFFHHFHHJIJJJJJJIIJJIJJ?FGHGIJJIJGJJHIIJEHFHI
@2808870/1
gcccgcctagcgaggaaacgcggccgccatactgtagcttgggtggtggc
+2808870/1
@@?;DDDDH?DHHIB:FGEHHHDEGAGGHEHHHEEEEEECCCC5;?8??9
@2809062/1
gccagatgccaaagttcttgatcttcactgggctcttctctgggatttcc
+2809062/1
CCCFFFFFGFGGHGHHIGGGIJJJJIIJJGJJJJEGIGIJJIIJFHHIII
@2809467/1
ctccaatcctttactcgaatagtcttttctaacttgaacagtgcgatgtt
+2809467/1
@@@D?DDDFFFFDGIIEF>>FF3A<??F?FCE@B:CFC9C:1CF@@D?B?
@4852150/1
cataacgcagccagatgccaaagtgcttgatcttcactgggctcttctct
+4852150/1
CCCFFFFFHHHHHJHIIJJJJIIH1@FHIJJJJJJJJJJJIJGIIJJIJJ
@758993/1
ggttacattgctcacgtacagctaagttattagcgatattataattatct
+758993/1
BCBFFFFFHHFGHJIJIIJJIJJJIIHIGGJIJJIGIIJJIJIEIIIJJJ
@2810104/1
gctttcacaatcttcgtgggactagtagtcatttctttctgccactcttt
+2810104/1
@<;A?BD;DFFHBFHEC7D?;FHEDFG9EGHBGCHGGGHHGDABAFGHII
@4852787/1
gtgggttcgtgaatcatgccctcaatctgcaccagttcatatttgggcac
+4852787/1
@@@DD@ADFDFDH@FGGGGDGGCF9CE?EC:?GHI?DFHGBHGGHDIIIG
@760048/1
ctcctttcttttgcgagctgctgccgaaagattagagtcgtcttctactt
+760048/1
@@CFFFDFHGFHGIIJJGIIIJJJJJIBIIJIIJGGEBFEHHGIIICGGI
@4853321/1
cagggatcttgccgtcattgcagactgtgtggtagcgggtcggacgagcc
+4853321/1
CCCFFDFFHHHGHJHHIJJJJJJHGGHEGFGI@FHIGGG@FHGIJHFFCD
@62888/1
agcgagactcataacgcagccagatgccaaagttcttgatcttcactggg
+62888/1
C@@DFFADFFDDHHAD@FCFHBGEBFEGGDFHBGFFGHBFFHGIDGAGGI
@62903/1
gccgatacgattatgaagacgaagcggacgtcacggtaagcattcatcag
+62903/1
@?@A7DDFDDHFHIIIFIACFGE=BE<DDGAFHIII;DEFBA?EAABCEF
@760960/1
ccacagttccagtctcaggcacattgccattagtagactgatcagccgga
+760960/1
CCCFFFEFHHHHHIIJJJJJGGIJJIGJHIIJIGHGHFHIJJJIIIJIJE
@761227/1
tctctacacaaagtttcagcttaaaatacgtttaaaaaaatattggtacc
+761227/1
CCCFFFFFHHHHHGIJJJJJJJJJJJJJJJHIJJJJJJJJJJJJJJJJJJ
@63800/1
gtggaactgcttcacctgtggccggcggcacgcagacgccttgatgacct
+63800/1
CCCFFFFFHHHHHJJJJJHIJJIJJJJJJJJJIHHFFFDDDDDDDDDCAC
@63898/1
gatggagtgagcacgggctctgtgcctggctcccatgtcacggtagcact
+63898/1
CCCFFFFDHHHGHJJJJJJIJJGHGIIJGIIJJJIJIIHIIIJBFHIJJJ
@6230683/1
ctgcaaagttaaccatcttgtattcaaaagaaaacctagaatcactggtt
+6230683/1
@@<1BDB?CAAFDICHEGHBHH<FDHGBHFH>HGDHII<??DFBFHGIGC
@7622298/1
ctcatcttgtatagaggaggcttgggctcgctctccgaagggagcttgcg
+7622298/1
CCCFFFADHDFAFGGEHIHEBGIJHICIFGIGEHBHBDH?FHGIECF>AE
@4196555/1
ctcgcacgttggcagtaatagtacaagtgaaaagtcacttgccgatggta
+4196555/1
BCCFFFFFFHHHHIJEGIIJIHHJHIGFGGGIIJIJGIIJJJJIHIIJFH
@6231050/1
gtcttgttaatgcctggccctcagcgacatgtaagagttcaatggggaag
+6231050/1
@@@DDEDB?DHDHGIIHEHEHIIGIIGHBGGCFHIDG9BFHAHIIGG=FH
@2130865/1
cacgtcgaacattctatgcttataccattaatctccgcaactatttgacg
+2130865/1
@CC@DBDFGFFGHIJJJFJJJJJJJJJJJIIIIJIJIJJJIGHIJJJJIJ
@4197864/1
cgcaagatagtgagacattcactttttagtcataatcttcagatactcca
+4197864/1
@C@FDDFDHDCBFH>FHIIHIGHIIIIHGIGGIIIIIIIEIIEBGHIIGH
@5558876/1
cttattaaattaatcgcacttctttgttttatttaaaaag
+5558876/1
BCCFFFFFHHHHHJJJJJJJJJJJJJCGIJBEHI<EHII8
@7624039/1
ctgagccatagcaaacagccactggcaatgtggatagctggacaaggcac
+7624039/1
@@@DD>DDBHB??CGG@GGGIGGFEEGHIF?FDBGHCFHHHIIIIIICHI
@4198204/1
atttaattgatttgtgcacttagcttcgggttggacgaccaaaactgata
+4198204/1
CCCFFFFFHHHFHIJJJJJJJJJJJJJJJJHIJJJJJJJJJJIJJJJJJG
@7624610/1
cgaacccaaaaatgtaattaactttttttttgtctgtttgtctgtttgtc
+7624610/1
@@??DD@D=FFBDEC>FEHGC@CHHIIIIEGGCGGI==BFFG@HGGGG=@
@6957078/1
ggcgggatggtcgtttgaaaaattgacggccagccttaacgtacgattcc
+6957078/1
@@CFFFF?FBBDF?GGGEGGIJICGIGBHIHHGIJIJFHHHEDEFCDDEE
@5559678/1
gtcggtcttcgcgtggaagttttatttctccattttgagtaactgtgaaa
+5559678/1
C@CFFFFFHHHHHGIJIJJHJIJJJJJJJIJJJJJJJJIHIJIJJHIIII
@5560118/1
gcttgggcagagggaatctgattgtgctgttgtggaactgcttcacctgt
+5560118/1
@@?D??DDFHHHGGCFGHIGDHGBF9CGHCEF;CEHGGGCFFGGIIIG>F
@5560298/1
ttgtaatatagtttcttttttaattgttataaattcgtaattcgtagctt
+5560298/1
@@@DADDFHHHFDIJJJIJJJJGIJIJJIIEFBFHIJEG3CFGGDHHGJJ
@7625551/1
ggttttttaaactcatattttcatggtaccaagttatgaatttttcaaat
+7625551/1
CCBFFFFFHGHHHJIJGIJJJGJIJJHEHIIIJIIIJJJJJJJJJJJJIJ
@2811529/1
ctggagagaagatcctcatcttgtatagaggaggcttgggctcgctctcc
+2811529/1
@CCFFFDDHHGHHIJJIIIHHHGACFHHFHEHIIJJJBHIGGIIIGIIEG
@2811860/1
gtggtgcacgcgcttgggcagagggaatctgattgtgctgttgtggaact
+2811860/1
CCCFFFFFHHHHHJJJJJJJJJJJJIJJJJJIJJJIJJJJIJJIJIIIJJ
@2812062/1
cctgcctcacatgattcatccacaaattccaacccttgcgtttcaaaaca
+2812062/1
CCCFFFFFHHHHHJJJJJJJJJJJIJIJJJJJJIJJIJJJDHIJJJJJJJ
@5561440/1
cttcaatcctaatgtattgatgggtcagcatgtcgcatagaatctgactg
+5561440/1
CCCFFFFFHHHHHJGIJJJIJJJJEHIJJJJJHHJJJJJJJJJJJJJJJJ
@4855843/1
gtgcgaataaattgcatttaaagttactatatactatagattggtttcaa
+4855843/1
CBCFFFFFHHHHHJJJJJJJJJJJJJJJJJJJJJJJJJJJJJJJGHIJJJ
@2812519/1
ggcgttgatgtcgcaagatagtgagacattcactttttagtcataatctt
+2812519/1
CCCFFFFFHGHHHJJJJJJJJFHIIJJJJJJJJJJJJJIJJJJIJJJJJJ
@5562016/1
ggcaaatttttggttttaaccacatagttcccgatctcgcgggatctctt
+5562016/1
CC@FDDDFHFHGACEGHGHHBHHIIIIEC94EFHIGIGHIBHIGGHAEFF
@4856322/1
ctcagcatggtaagaaggtggcggccagaatctagacatgcacagctctt
+4856322/1
CCCFFFFFFFFFFBGEHIGGGHGGGGGIBGHIJEAGHIEGIGGHJIGIJG
@5562654/1
gccagttataaagcatagcccgaagtgctattggcacacaggcataatgc
+5562654/1
@?@DDDDBDDFHFEDGGIHIGBEGG:CCF@DBHEGHE;;B>F@@F8DFEG
@4856729/1
cattgattttgagttcaaaactagacaaaatacatgacctattttcaaat
+4856729/1
CCCFFFFFHHHHHJJJJJJJJJIJJJJJIJJJJJJJJJJJJJJJJJJJJJ
@4856934/1
agaggaagtaggtgctgggcctcttgtatgcgaaggtgttgaggcgcttg
+4856934/1
CC@DDBABHFDBFFGGHGGIFGGGGDHGGHEABFDGGDHGIBG@;@FIII
@5563126/1
ggacgcgttaacatacgagatcttcgtgcggagataatattttaaagtat
+5563126/1
CCCDDDDDFHHDFHH@EEF@G@DHBDGGGIIFHGEHIIIIIIIGIDGHIH
@1444154/1
gccatgccgtgtaccacgcctgggatgccacccggcaccactcccgggtg
+1444154/1
@@@DFFDFH@FDHIIIIIGIIIIIIIIIIGIIGGIIIIIIGIIIIIGH:<
@4857327/1
ctgggcctcttgtatgcgaaggtgttgaggcgcttgtggtgg
+4857327/1
@C@FDDDDHFHHHHHHGGIHIB<CCGHCGGCFHGIGIIIIDG
@1444685/1
gccacaatctggtctggagagaagatcctcatcttgtatagaggaggctt
+1444685/1
CCCFFFFFHGFDCGGGHDG;FFFCEHHJIJGDGIGGIIJGEEHGBFHGGI
@1444762/1
gtggtcttcttgaacttcttcaattgacgcaagaag
+1444762/1
@@@DFFFFFHFHGGEFHIGJIGGIIDHIGB@FHIJC
@1445672/1
ccagtggtcttcttgaacttcttcaattgacgcaagaagtaccagaaacg
+1445672/1
CCCFFFFFHHHHHJGHGEHIIJJIIIJJJJJFIGIJJJJFHGIIIJIJJJ
@1445801/1
ccgagttggatgcggttttcacgaatatattgtgggatgcttaaatttac
+1445801/1
CCCFFDDFHHHHHJJEHIJIGIJJJIJIJJJJHIIJJIIJJJJJJJJJJJ
@4858716/1
ccttaacgtacgattccaacgccccctggcgtaaaataacgtcaatacat
+4858716/1
CCCFFFFFHHFFHIIGAGEGH:FEHIIB;?F6?FDC@FHDH8@FEHGGIH
@6959119/1
gactgcttgagctggtatgactatgacgacttggactgcggctgtatctt
+6959119/1
CCCFFFFFHHHHHJJGHIJJJJJJJJJJJJIJJJJJJJJJJJJJGHJJJJ
@1446324/1
gtttgtctgtttgtctgtttgtctgttcgtctgtgcgcgctaatctc
+1446324/1
CCCFFFFFHHHHHJJJJHJJJIJJJIJJIHIJJIJJJJJJJJJJJJJ
@6232045/1
gtcgcaagatagtgagacattcactttttagtcataatcttcagatactc
+6232045/1
CCCFFFFFHHHGFHIJHHHIJJJJJJJJJJJJJJJJJJJJJJJJJIIJJJ
@3502685/1
ctgctatttattttttctatattttcaatgaacagaattgacccttctac
+3502685/1
CCCFFDEFHHHHHJJJJJJJJJJJJGJIIJJJJIJGGIICHIHIJGHIJJ
@6232417/1
gagaagatcctcatcttgtatagaggaggcttgggctcgctctccgaagg
+6232417/1
C@@FFDFFFFHGFIIJJIHHGGIJIJGHIHII@1???DFBFDFHGGIGAB
@3502911/1
cttagccacaatctggtctggagagaagatcctcatcttgtatagaggag
+3502911/1
@@@FFFFFHHHHHJIIFGIJGIJJGJJJJIJIJGJJJIJJEHIJIJJGGH
@65633/1
atctgattgtgctgttgtggaactgcttcacctgtggccggcggcacgca
+65633/1
?@@DD;DDFFFFFEHGGHGHGDEGBEHI?BFEHHGIEADGHIDG<BDCC>
@6232931/1
cggcaaacgcctattaacattatcatcgttctcagcatggtaagaaggtg
+6232931/1
@<<DFFDBFH?FFHGJIIGIIEIDHBEHCFG?HGHJIGG>DDDGHGGE?F
@6233129/1
tgaaaataaaaaataaaaaaatagcaggggttattgttatgtcgatgtcg
+6233129/1
?;?A7DDD<CD?DBEE4CFE:?@@4?<?:?07D??DDA9@=8==CDADCD
@1448329/1
gggatgcttaaatttacatttagtgtttgtttcatgtcaatcggttcata
+1448329/1
CCCFFFFFHHHHHJJJJJJJJJJHHHIJJIJJJJJJIJIIJJJJIJJJJJ
@66229/1
gggccaacagattgtttgagatgtttgtgaaactgcgacaccttgtggct
+66229/1
CCCFFFFFHHHHHJHJJJJJJJJJJJJIJJJJJJJJJGIJJJJJJJJJJI
@7626617/1
gcacgtagttctcagcttccctgcaaagttaaccatcttgtattcaaaag
+7626617/1
CCCFFFFFHHHHHJJJJJJJJJJJJJJJHIJJJJJJJJJJHIJJJJJJJI
@4199868/1
catcgacaaaacatcaagcttgtacaaaattgttatttaaacattgccaa
+4199868/1
C@@FFFFFHHAHHHDDGGIIIIHGIEGGHIIGIIIIIIGGGGHIIIIGGI
@7626864/1
ctctgtgcctggctcccatgtcacggtagcactgagtgacggcacctccg
+7626864/1
CCCFFEFFHGHHHJIJJIJJHIIIJJFGHIIJJJJJCFIIIIDHGIIGJH
@3505019/1
gcttcacctgtggccggcggcacgcagacgccttgatgacctccactttg
+3505019/1
@@@DDDDDHHHDDHBHIIIIIII;6@EBHEA<@ACCCCDC;>>=;?C>A:
@66742/1
cgagactcataacgcagccagatgccaaagttcttgatcttcactgggct
+66742/1
CCCFFFFFHHHHHJJJJJJJJJJJJJJJIJHIJJJJIJJJJJJJJJJJJJ
@2815234/1
gtggattttaatgttattattacagcatacata
+2815234/1
=11ADDDA?FBBFBDCAFGDI<<A<EF@H>CA?
@4200688/1
agggaatctgattgtgctgttgtggaactgcttcacctgtggccggcggc
+4200688/1
@C@FFFFFHHHHFIJJJFIJIGCFHHIIGIIJIIGIIJIIFIIIIIGGF?
@7627541/1
gccattgacctttcctaggagtgactttcccgtttccaatctccaagaca
+7627541/1
@@@DDBDDFHFDBGGDDAF9FFFBEHIIGIGG8EFGGHGIGHIIIIIIGE
@2815469/1
cgtcgtcctactaaatttactttccactcgttaagcgtattagtttcttg
+2815469/1
@C@FFDDDHHHGHIIIIHIDHIGHEGIIGIHIGCGHIBFHIGHFHIIIIG
@7627872/1
ccgggatcaacattgcgtgctgaacaacatcacacataagaccagtagta
+7627872/1
@@?DBDDAFHBHFEFHHCEDGGCCBHGGHEIGIIEIIGE>9DF?F?DHE=
@3505991/1
cgaaggcggcggccgcattcggtttcacagaaaccgaattaatacggcca
+3505991/1
CCCFFFFFHHHHHJJJHHHFFFBDDEFEDDDDDDDDDDDDDDEEDDDDDD
@4859274/1
atttcaccagtggtcttcttgaacttcttcaattgacgcaagaagtacca
+4859274/1
@@@DDFFFGFFFHHIJJIJIHIEGHIIJGHIJJJGGIJIJJIHGD?FGGH
@7628569/1
cttcttctcttttttctcctttcttttgcgagctgctgccgaaagattag
+7628569/1
@BCFFFFFHHHHHJJJJIGIJJJJJJJJJIJGIIIJIJJJJIGGIIJJIG
@7628854/1
cagatccactcttgctccatggtccaggagcagcagcgtgcgcaggttca
+7628854/1
C@@DFDFEFDHG?GDBEACDH@FCGEGHIIIGHGHIIG?F?DGIIIHFHG
@2816698/1
ttcaatttaaaagaaactgggtgcgtgcaggatcctcgtcattgcctggc
+2816698/1
@@@DBDFFFHFDDDHGHIHGIIGHGGEFEFGFGBDGGHHEHIIIIICHEG
@7629209/1
agacaaacagacaaacagacaaacagacaaacagacaaaaaaaaagttaa
+7629209/1
CCCFFFFFHHHHHJJJJIGGIJJIJJIJJJJJJJJIJJJJIJJJIGAHHH
@7629469/1
cctaagtgagtatacatctattaaattcaaacgcagagctcattatgttg
+7629469/1
@@@DDDDB<FCFFIGDEHIIIIIIHIIIIIHIGIIIIIEIEGIEIIGGGI
@4860011/1
cgggctctgtgcctggctcccatgtcacggtagcactgagtgacggcacc
+4860011/1
@@@DFFFFHHHHHIEBBFEHIGIIIIGHIGEHGCHHIEHEGHFAFBGHIG
@2817426/1
tacataataaaattagaggaagtaggtgctgggcctcttgtatgcgaagg
+2817426/1
CCCFFFFFGHHGHJJJIJJIJJHIIJHIJJJJJJJJJJJJJJJJJJJGHI
@2817774/1
ctggtctggagagaagatcctcatcttgtatagaggaggcttgggctcgc
+2817774/1
CCCFFFFFGHHHGJJIJJJJIIJIJFHHEFIGIJJJGGIJJJABDFHJGG
@2132189/1
ggacggatctgcttttcgtttatgaatttttcaacttcttgcggcgcgaa
+2132189/1
CCCFFFFFHHHHHJJJJJHIIIJIJJJJJJJJJJJJJJJJJJJJJJJHFD
@2133247/1
ggcgttgatgtcgcaagatagtgagacattcactttttagtcataatctt
+2133247/1
@@@BBADDCFDFHGIIEGIECC@CFIICEHIEBDDFHGGIGEHFEDHIGD
@4861857/1
gctcgctctccgaagggagcttgcggccgatgacctcatactccttcaac
+4861857/1
CCCFFFFFHHHHFIJJJIJJJJJJIJIJJJJJIJJJJJJJJJHHHHHHFB
@6237529/1
tcacgatcgattactactgctttcccaa
+6237529/1
@<??BDDDHD;FFEG>GHIGI<A<FB<B
@5567146/1
gtcaaattaaagaatcacgtcgaacattctatgcttataccattaatctc
+5567146/1
CCCFFFFFHHDFHJJJJJIJJJJIIJJJJJIJJEIJJJIJJJJJJIIJIJ
@2135031/1
gaggaagtaggtgctgggcctcttgtatgcgaaggtgttgaggcgcttgt
+2135031/1
@@@FDEDFHHHDFHIIJJGHIJIJJHJJJJIEHIGBFHIFIJJJJIIJI@
@6238583/1
cagagggaatctgattgtgctgttgtggaactgcttcacctgtggccggc
+6238583/1
?1;;DDD?F?AHHICB<EGGGDHEHEF7<GHIGE99CGHIFHHG@=GGG@
@6961993/1
ccgaaggcggcggccgcattcggtttcacagaaaccgaattaatacggcc
+6961993/1
CCCFFFFFGHGHHIJJGGFFFFF?CDDCCDDCDDDDD@D@BDDEDCBBDD
@3506595/1
ccctaagtgagtatacatctattaaattcaaacgcag
+3506595/1
;???BBDD44?CD4A4:C>EEEEFFECBEFIE3CC?1
@6963133/1
gcacgcgcttgggcagagggaatctgattgtgctgttgtggaactgcttc
+6963133/1
@@CDFDFFHHHFHHJIJJEG?FGGGB@GHIDEHIIDDFFFFA8BGEGIGI
@3506790/1
cgacaaaacatcaagcttgtacaaaattgttatttaaacattaccaagct
+3506790/1
CCCFFFFFHHHHHJJJJJJJJJJJJJJJJJJJJJJJJJJJJJJJJJJIJJ
@1450614/1
attgtcctttcctaggagtgactttcccgtttccaatctccaagacagga
+1450614/1
BCCFFFFFHHHHHJJJIIAFIIJJJJJJJHHIIJJJJJJJJJJJJJJJJG
@6963405/1
gtgctgttgtggaactgcttcacctgtggccggcggcacgcagacgcctt
+6963405/1
CCCFFFFFFHGFHJJJJJJIJJJJIIHEHIJJJGIJIHEEFDDBDBDDDD
@1450682/1
gccggaagtcactattccacgcgaacgaagtc
+1450682/1
CCCDFFDFCFHHHIFHEBGEHBGBGGH<BB7B
@6240109/1
agaagatcctcatcttgtatagaggaggcttgggctcgctctccgaaggg
+6240109/1
@@?DDBDFGHFFBHCHIBCEHE>EHDG@FFF8?DGGB<?FDHEHEHI;8;
@6963526/1
gcaagaagtaccagaaacgggacttagccacaatctggtctggagagaag
+6963526/1
@<@DDDDD:=CFFHII>FGEHGIIIIIIIIIIIGIIGG??FHHHGCHHGI
@68306/1
ctatcggctccgatttgtcgtcccaaggaaactccttgttaagtctc
+68306/1
@@<BDDDDB?CF<FEAGFE<EFGGH9CCFEBD><BDHDDF4?B?4BG
@4202785/1
gccagatgccaaagttcttgatcttcactgggctcttctctgggatttcc
+4202785/1
CCCFFFFFHHHHHJJJIJJJJJJJJJJJJJJJJIJJJJJJJJJJJJJJJJ
@68383/1
tccactcgttaagcgtattagtttcttgtgactacaaacggcgctatata
+68383/1
CCCFFFFFHHHHHJJGIIJJJHIJJJJJHIJJJJJJJJJJJJJJJJJIJJ
@7630617/1
ggcagagggaatctgattgtgctgttgtggaactgcttcacctgtggccg
+7630617/1
C@CDFDFFHHDHFIIJGGHGHIGIJJIEHIIJJJIJIIIFIIGDDFHEHD
@763863/1
gtccttttaaggttctaaactatatctgtaccaaatttcaaccaaatccg
+763863/1
CC@DFFFDFHHHFIIGHEEGIGHIGGJIFHIIJIIJJIHIJGIJFBDDGG
@7630657/1
cacaatctggtctggagagaagatcctcatcttgtatagaggaggcttgg
+7630657/1
CCCFFFFFHHHHHJJIJIJIJJJJJJJJJJJJJJHIJJJJJJJJJJJJIJ
@2135916/1
gtgctgtctgtacattgaaaataaaaataaaaaaaatagcaggggttatt
+2135916/1
??@FFFFFHHHHHJGJIIIIGIJJGGJJJGIIJJBHBGIJIIIIJ;FHGG
@7631099/1
gtccgacccgaagtggttgtcgtcccacagcacgtggtagtgcgacggac
+7631099/1
@@@FDDDDFHFAHCEEGHICGEIGIGHIIFGGIHGHEFHIHFHHGIEAAB
@6241492/1
ccataatcattcctggaatccgtgtcgacggcgatgagagcccacgatgt
+6241492/1
@CCFFFFFHHGGHJJGIJJJJJHGFHHIJEIGAFFGIG9@DGHIFHF?BB
@6241553/1
ctcatcttgtatagaggaggcttgggctcgctctccgaagggagcttgcg
+6241553/1
CCCFFDDDFHHHFIIJIGHGIIHCBGIJJIJIJJI3@?DDBHBFGHIEEG
@6241710/1
ggttattgttatgtcgatgtcgaacccaaaaatgtaattaactttttttt
+6241710/1
@CBFFFFFHHHHHBGIJGHIJJJIIJJGHIJIIJ4DGIGJJIGCHIJJJJ
@765323/1
tgttcgtctgtgcgcgctaatctcagaaacggctgatccgagttggatgc
+765323/1
@CCFFFDFHHHHHJJJJJJJJJJJJJJJJJJJJJJIIJJIIJGHIJGHHH
@765446/1
ctctacacaaagtttcagcttaaaatacgtttaaaaaaaatttgtaccaa
+765446/1
CCCFFFBFGGHHFGIJJJJJJBHGHHHHEHGIIIJJJJJJJEAGHGHIJI
@4863984/1
cttgggctcgctctccgaagggaggttgcggccgatgacctcatactcct
+4863984/1
BCCFFFFFHHHHHJJIJJJJJJJJ0BGIJJJJJJJHHHHHFFEEFFEEEE
@7632470/1
accgcatccaactcggattagccgtttctgagattagcgcgcacagacga
+7632470/1
CCCFFFFFHGHHHJJJJJJJJJIJIJIJJJIJJJJJJJJJJJJJJHHHHF
@7632695/1
atgttgtgtacacctgagcgagactcataacgcagccagatgccaaagtt
+7632695/1
@CCDFFFFHHHAAEGHIJJJJJJJJJJJJJJJJJJJJJJJJJJJJJJJHI
@2819887/1
ctatgccatttatcctcgcacgttggcagtaatagtacaagtgaaaagtc
+2819887/1
@@@DDFDFHH?DFG@FHGHEG@CDGAFGIDDFHGDFFDGII?FHIGBDFA
@2820171/1
gttctattcaagttatgtaagtattaaattcgtaccgctttttatgtgtc
+2820171/1
@@@DFFFFHHHGHHIHHHCCG?AIHHIGIIIIFEAFGGGEGIGIIAHIGG
@2135924/1
ggacgaagtgatggcaccaggatagagttaatg
+2135924/1
CCCFFFFFCC<FA@BECDGCHHHC?:?FDDGB?
@5568145/1
ctggctcccatgtcacggtagcactgagtgacggcacctccgacactgag
+5568145/1
@CCFFFFFHHHHHJIJJJAGIIIJJJJJGIJJJJJJJJJJJJJJIJJJJJ
@5568171/1
ccgtttttaaactattttttcaatgccctaagtgagtatacatctattaa
+5568171/1
?@@=??D;?<CA?FF@EF@EACHHICBGDDCGGE@@:BFGHIIIEBDHDD
@2136213/1
ctcagatgcaatttcttgcaagaattgcac
+2136213/1
?@?BAA:?:D:A2<:CEGFBHHGB@FH<99
@7633573/1
gggatctgctgtctgtggagctgatgcttgctgggcctcagctgttggag
+7633573/1
CCCFFFFFGHHHHIIGGIGIJIIIJJJIJIJIJDIJJJJIGIIJGIJGJI
@7633795/1
ccgcgacttcgttcgcgtggaatagtgacttccggcaaatttttggtttt
+7633795/1
@?;BA@<DHHBCFGCFG8CA;DBFE0?DFGG40?AA@/@CHAH@AB?DEE
@2136747/1
gtagcactgagtgacggcacctccgacactgaggtcacggtactcgcggt
+2136747/1
@@@DDADDHF><CG4A@GGIIIIIEGHEHEE<DHHHHE>GGGGIA;@=8=
@6243368/1
cgcaaatcaaataatcctctatcaagtgctcgtt
+6243368/1
@?@A?D4AD::DBC4AFEHHHEHA33CHH9<C?;
@6243462/1
gggatgcttaaatttacatttagtgtttgtttcatgtcaatcggttcata
+6243462/1
CCCFFFFFHHHHHJJJJJJJJJJFHHJJJGIIJJJJIJJJJFIJGHGIIG
@2137277/1
tagcacgtagttctcagcttccctgcaaagttaaccatcttgtattcaaa
+2137277/1
@CCFFFFFHHHHHJJIIJJJJJJJJJJJJJJJJJJJJJJJJJGHIJJJJJ
@4865924/1
tgttttaatagtaagtacgagtacagtctagggtaatagatacaagtagg
+4865924/1
CCBFFFFFHHHHHJJHJJJJJGIJJJIIJJJJJCGHJJJJJJJJJJGIIJ
@3511229/1
ggcctcttgtatgcgaaggtgttgaggcgcttgtggtggtgcacgcgctt
+3511229/1
CCCFFFFFGHGBHIJEFHICGHHIHGIGHGIJFFECDFG@CEIIIJHHFC
@5570390/1
cataatcttcagatactccaaagca
+5570390/1
@@@D;B=ADF:<C:E?AAAE@D9AF
@2138319/1
ggcgcttgtggtggtgcacgcgcttgggcagagggaatctgattgtgctg
+2138319/1
@@@?DDDDFBFFFH@EEHGHIIIDHGIIDHHIFGBAFHIGGJGHGDHDGH
@4866517/1
gaataaggattaaaaataaacttaaagattattaataagaaaaaaataat
+4866517/1
??@DDFDEFHFDHE@GGIGIIIIGIGGDEGIGIEHGGGHIHAFFEGDHEG
@4866816/1
gggaatctgattgtgctgttgtggaactgcttcacctgtggccggcggca
+4866816/1
CCCFFFFFHDHHHJJJJIIGIIJJIJIJJJJJJJJJJIIEHJJJIJIHFB
@5570822/1
ctggcaatacaacaacgacaagctgcaactgtacgaatgtgctcttgagg
+5570822/1
@@@ADADFHHFDAFHIHGHIIGGHIIJIIIJCIHHIIGG@FGHGEGBFGF
@5571088/1
tggtgataaagataagtataggctcaaaacctaacgacatcaatcaccag
+5571088/1
@@CDDFFFHFHFDHIHCFJHIJGIJIJIFGGHGHIIJIGIGIIEGIIJGI
@4867059/1
gtctgtacattgaaaataaaaataaaaaaaatagcaggggttattgttat
+4867059/1
CCCFFDFFAHHHHJJIJGGIJGGJJIJJJJGIIJJJIJGI@GGGHIGIIG
@6245045/1
tcaaagatgaaaaagtgccactgaacgaaaagggtacaataattaataat
+6245045/1
CCCFFFFFHHGHHJJIJJJIIJJIJJJHIIJIJJDHIJJJJJJJJJJJJJ
@4867180/1
ccctaagtgagtatacatctattaaattcaaacgcagagctcattatgtt
+4867180/1
@@<D?ADDFBFHDH>HEGBCFHGI@EFBGIHI<FFGGFBHGGGBFHHIGC
@4205067/1
ggatggagtgagcacgggctctgtgcct
+4205067/1
@@@DDBD>=ADHFGIFEAGHFHGEAHIE
@3511461/1
gggctctgtgcctggctcccatgtcacggtagcactgagtgacggcacct
+3511461/1
@@@FFFFFCFHDBH<DEHDHGHJIJGIJI=GHGGGIFII:<BFHEIHIJ>
@6965601/1
tcgacgagcaagtagttcttgaagcacagacacaggtgtcttcaacgg
+6965601/1
@@@?B@8@88CFBEDFF>AHC>9?FEDB9FDB@@DH3BF99?/?DGBG
@5571663/1
ataataaaattagaggaagtaggtgctgggcctcttgtatgcgaaggtgt
+5571663/1
@@@FFFFFHHHFHFHFG;BGEIGFGHHIHFGGIJJJJHGIJJFIGII8BF
@6245544/1
tgtggaactgcttcacctgtggccggcggcacgcagacgccttgatgacc
+6245544/1
BCBFFFFFHHHHHJJJJJJJJJJJJJJJJJJJJHFHFFDDDDDDCDDEDD
@3512066/1
ccggcaaatttttggttttaaccacatagttcccgatctcgcgggatctc
+3512066/1
CCCFFFFDHGHHHFGCFGIGIHGGHIGIGFIGGGIJJJGIGJJJJGF?@B
@1452630/1
gtatgattatttgtctgtagtggtcctgctgtttcgtatattctaaattg
+1452630/1
CBCFFFFFHHHHHIJJJIJJHIJIIIJJJJJHJJJJHIJJJJJJJIJJJJ
@6966642/1
cagcgacatgtaagagttcaatggggaagtaaatgcatctgtccttattt
+6966642/1
CCCFFFFFHHHHHJJJHIJJJJJJJJIIIIIIJJIJJJJJJJJJJJJJJJ
@6966681/1
agagacgatttcaccagtggtcttcttgaacttcttcaattgacgca
+6966681/1
CCCFFFFFHHHHHJJIJIIJJJJJJJJJJJJJJJJJJJIJJJIJJJJ
@6246175/1
tccaggttgattttccagttcattattcccactcgcattctcttgtccat
+6246175/1
@CCFFFFFHGHGFGIIJIIEHIJIJJJJJJJJIJJJHJIIIIGIIIIIIJ
@6966863/1
caaatttcaaccaaatccgtcacatagttgcggagattaatggtataagc
+6966863/1
@BCFFFFFHHHHHJIJJJJIIIIIIJJFGHJJGGHJIIIIIIJHGGGIJJ
@6966945/1
agggaatctgattgtgctgttgtggaactgcttcacctgtggccggcggc
+6966945/1
@@CF?DFFHHHHGJJJIJIHHHHIIJGIIJJJIFIGIJGIJJIGHDIJHF
@6967081/1
gctgtctgtacattgaaaataaaaataaaaaaaatagcaggggttattgt
+6967081/1
CCCFFFFFDHHHHJJIJJJJJJJIIJJJJJJJJJJJJJJJJIJFHJJIJJ
@4207236/1
cgaacccaaaaatgtaattaactttttttttgtctgtttgtctatttgtc
+4207236/1
CCCFFFFFHHHHHJFHIIJJGIIIJJJIJJJJHHIIGIJJGHIHIJJJHG
@1453717/1
ctacgaattacgaatttataacaattaaaaaagaaattatatcacaacct
+1453717/1
CCCFFFFFHHHHGIJJIJJJJJJIJJJIIIJJJJJJJIJJJJJIJJJJJJ
@1453829/1
ctggagagaagatcctcatcttgtatagaggaggcttgggctcgctctcc
+1453829/1
@CCFFFFFHHHHHJJJIJJJJJJJJJJIGIGIIIHIIAFHIIDIDIJGGJ
@6247884/1
ccctctattgagctactgctgttaagcagaataaaactgaaaaataa
+6247884/1
CCCFFFFFHHHHHJJJJJJIJJJJJJIJJIJIJJIJJJJIIJJJJIJ
@6247927/1
gtttttaaactattttttcaatgccctaagtgagtatacatctattaaat
+6247927/1
?8?BDD3DA<<DDBEI:E3?<FFDCFCE<E??4C9?C9?D>DD>?@BB9B
@7635171/1
gtcgcaagatagtgagacattcactttttagtcataatcttcagatactc
+7635171/1
B@BFFFFFHHHHFHIIHJJJJJJJJJJJJJJIJJJJJJJJJJJJJJJJJJ
@766846/1
tgcctctgtaggagtttcgggctcgggtttactagcctcctccttagaag
+766846/1
?@@D?DDDDAFBAFEDFHGIE>FEA<F0?BFGBFIGGIIIIIG=F>FG=F
@71765/1
ctcatcttgtatagaggaggcttgggctcgctctccgaagggagcttgcg
+71765/1
CCCFFFFFHFHHHIIIIGGIGIIEHGGHGGJJIIIIGFHHGIAH>FHEGG
@767333/1
acagcatacataataaaattagaggaagtaggtgctgggcctcttgtatg
+767333/1
@CCDFFFFHHHGGJJIJJJJIIJIIHJJHHEHIGEEIJIJJJJJJJHIIG
@72194/1
gccaccaataaatcgttttaacaactgggctctatgggacaaagtagctg
+72194/1
CCCFFFFFHHHHHJJJJJJJJJJJJJJJJJJJIIJJJJJJJJJJHIJJJJ
@6248955/1
ctgtaccaaatttcaaccaaatccgtcaaatagttg
+6248955/1
@@@DADDDBDDHHBGFA;;F?AA?:22CFG<:B?19
@4868480/1
gcatacataataaaattagaggaagtaggtgctgggcctcttgtatgcga
+4868480/1
@CCFFFFFHHHHHJGIJIJJJJGIJGHHJEGHIJIJIJJIJJJHIIIJJ?
@3516415/1
ctgtgaggggcgtcgggtcacattacatactctgtatttcctcttcatgg
+3516415/1
@C@DDFFFGHGHHJJIIHIFGGIJIIJJCHHGIIJIJJJGJJHHGHGHDB
@7637498/1
agcatacataataaaattagaggaagtaggtgctgggcctcttgtatgcg
+7637498/1
@@<ADFDDFAHFHIIGEHCDBCFC@B3<AFACE?EEGDHGDGCGIIGIIG
@6249771/1
acgcgcttgggcagagggaatctgattgtgctgttgtggaactgcttcac
+6249771/1
@@@DD<DDH?DHFACEEEBFECDD?CFGFGGGEHBHBF=FHGGIIHEEGG
@4868887/1
ccgataacttctaatttgtatttgtcagcatagtagtcggcaaacgttaa
+4868887/1
CCCFFFFFHHHHHJJJJJJJJJIJJJJJJJJIJIIJIJJJIJIJJJIIJI
@6250029/1
cgggctatgccatttatcctcgcacgttggcagtaatagtacaagtgaaa
+6250029/1
@@CFFFFDABHHHGIGGIGDHGIIAGHIIGEIIIIIGIIIIIFIIFGCHI
@5572315/1
gaggaagtaggtgctgggcctcttgtatgcgaaggtgttgaggcgcttgt
+5572315/1
@@@=:ADAC=<:2<EDA?CACEDDGFEHIGGGIGDHGDDGDFEHGHIE@6
@5572699/1
gtcgtatgattatttgtctgtagtggtcctgctgtttcgtatattctaaa
+5572699/1
BBCFDFFFHGGHHJJJHIIIIIIFHIGIJIIJJIHIJIIBHHBFIGGJJJ
@4869491/1
gttacgttgtggactctagttttctcttttaatattataaatagttattt
+4869491/1
CCCFFFFFHFHHHIJJJJJHJJJJJJJJJJJJJJJJJJJJJJJJIIJJJJ
@5573091/1
ctgtgatctgtttcttggcatctatagatgtcggtggcgcacagggcacg
+5573091/1
@CCDFDFFHHHHHJJJHJJJJJJJJJJIJJJJJJHIJIJJJJIJJJJIJJ
@6250686/1
tgaaatggctggagtgattttgacgggtagctgatgtactaatgagtaat
+6250686/1
CCCFFFFFHHHHGIAEEHJIJJGJIIJ:DGIIJJIIDHIIIJIJJI8BGD
@5573229/1
tttgtctgtttgtctgtttgtctgttcgtctgtgcgcgctaatctcagaa
+5573229/1
@@@FFFFFHHHFBEHIIJIJHIJJJJJJGDIGIJIJBHJJGJJJJJGJJJ
@4869715/1
gcaacatcttcatcttagcgttcacattgacaaacttaggtttgcttaca
+4869715/1
@@CDFFFFHHHGGICIIIBGHGIIAHIIIBGEIDEFIIIIIIEHIIEIII
@5574174/1
cttgttgttaagaggtgttacctgca
+5574174/1
?@;1D::AAFDFHII?CAC<CH>B>C
@5574266/1
cttgtattcaaaagaaaacctagaatcactggttcaaattcaaataaaat
+5574266/1
?@@BADBDDDH?FGEGH?GC:AE@3<AFHCHECGGGGIIGHCBHEHB@FA
@6251820/1
ctttactcgaatagtcttttctaacttgaacagtgcgatgttttacaagg
+6251820/1
CCCFFFFFHHHHHJIJJJJJHIJJJJJJIJJIJGHIJIJJHIJJJJJJIJ
@4870647/1
gttgatatagaggataccgatacctggttacacttaactgtaccgctgct
+4870647/1
@??DD;BDFFBD?E3EEBFFDGEEC?DGFII<?<:<<FFI?FFD@@F0@F
@4209667/1
cggctgatccgagttggatgcggttttcacgaatatattgtgggatgctt
+4209667/1
CCCFFFFFHHHFHEGIJHIJJJJFHIJJJJJGIIJIIIJJFGGIGHIJJJ
@5575389/1
gtggcgcacagggcacgcttgcgcatgacatctattcatgccattggcgt
+5575389/1
CC@FFFFFHHHHGJJJGIIGGGIGIJJJIJJJJJJICFHHJJIJJJJJI@
@4210137/1
ctgagtgacggcacctccgacactgaggtcacggtactcgcggtacatgt
+4210137/1
CCCFFDDFDHFFFIEGIIIGGGIIHIJIHIGIJGFEFGGGIJHAADFFFC
@5575777/1
ctcttgtctgtgttgttgcacgcgcacggtggcggcgtaccgcgaggggt
+5575777/1
CC@DFDFDHFFFHIGIIJJIIJJGJGEHI6?@GHGD>BCDDDDDBBDDD9
@5576005/1
ccacaatatattcgtgaaaaccgcat
+5576005/1
???ADDDDDDDEA@2<BD<D?3<8<1
@6969561/1
gtttttaatatttaaataaccgctttttactacatgcataaacatacata
+6969561/1
@@@DDFDDFHFHFHG@HGIIJIGGIIJIIIIGIJJJJFIJGCHIIIJJJJ
@5576029/1
tgtggaactgcttcacctgtggccggcggcacgcagacgccttgatgacc
+5576029/1
CCCFFFFFHHHHHJJJJJJJJJJJJJJJJJJJJHHHFFDDDDDDDDDEDD
@1455392/1
gtagcactgagtgacggcacctccgacactgaggtcacggtactcgcggt
+1455392/1
CBBFFFFFHHHDFIJJJJJJJJJJJJJJJJJIJJFFHJJIFHIIJJJHF9
@6970674/1
ggtgcacgcgcttgggcagagggaatctgattgtgctgttgtggaactgc
+6970674/1
@CCFFFFFHHHHGJJIIJJGIIJIGJIIIIJJJIJIIIIJJHJJJJJJJI
@1456000/1
ccaaatttcaaccaaatccgtcaaatagttgcggagattaatggtataag
+1456000/1
CCCFFFFFHHHHHJFCGHHIIJJJJJIJIJJJJJHIIJJJJJJJHJJJJJ
@4212201/1
ttcacctgtggccggcggcacgcagacgccttgatgacctccactttgat
+4212201/1
@@;AB;DBFAFD:<EAFFIIFFA;AACBBB>B>>B6>;;@;?;=AAB:@;
@6971336/1
cgcttgggcagagggaatctgattgtgctgttgtggaactgcttcacctg
+6971336/1
CCCFFFFFHHHHHJJJJJJJJJJJJIJJJJIJJIJJJJJJJJJJJJJJJI
@6254373/1
gcttgctccatagcatcctcttggatcaagtaatgttcttcactaatgga
+6254373/1
@@@FDFBDHDDDHIIIIIGHBGIIIIIJJJJJIIIHIIIJJGIEGGGHGG
@6254453/1
cccctgctattttttttatttttattttcaatgtacagacagcacttttc
+6254453/1
C@CFFFFFHHHHGJJJJIIJJJJJIJJIJJIJJEHIJIIJJJJJIIIEEI
@2141485/1
gttggtcttggttgaacggaactccaatcctttactcgaatagtcttttc
+2141485/1
CCCFFFFFHHHHHJJJJJJJJJJJJJJJJJJJJIJJJJIIJJJHIJJJJJ
@73791/1
gttggggcgcttgtggtggtgcacgcgcttgggcagagggaatctgattg
+73791/1
CBCFFFFFHHHHHJJJIJJHIJJJJJJJJJJHHHHFFFDDDEDDDEDEDD
@2142168/1
gtggacctattgctacataatatatgaaacgatctgctttggtataggta
+2142168/1
CCCFFFFFHHHHHJIJIJJJJJJJJJJJJJJJJJJJJJJJJJHIJJJJHI
@4214002/1
gtcacggtagcactgagtgacggcacctccgacactgaggtcacggtact
+4214002/1
CCCFFFFAFFHHHJIIJEEGHIJJGGHIGIJGHIIEIHIIFHHJGGCHEH
@6255461/1
tgcctggctcccatgtcacggtagcactgagtgacggcacctccgacact
+6255461/1
@@@FFBDFHHGFDIGIFEGIIIIE@HHIIHIDCGIHHIGEEGEIHJJJJG
@5576693/1
cgtttatcttcaagcacaaattgctcagggtctgtggcgaagttttgttc
+5576693/1
@@@DBDDBFFDB?FBHBG>C??@HGGH@E>GA>GHB@EFAD@BF>FFHE=
@74609/1
aaacagacaaacagacaaacagacaaacagacaaacagacaaacagacaa
+74609/1
CCCFFFFFHHGHHIJJJJJJJJJJJJJJJIIJJJJJJIIIJIIGHGIHIJ
@6255922/1
cttcacctgtggccggcggcacgcagacgccttgatgacctccactttga
+6255922/1
CCCFFFFFHHHHHJJJIJJJIJJIJJIJHHFFFEEEEEDEDDDDDDDDDC
@6972826/1
ctcattttaatatgacgagtttaaataattaggtatatacttagtgcaca
+6972826/1
@@@DB?DEDABDFGEHGFFFCFHGC>FGIEEII?FAFHHEE9CBFEFGIG
@6972933/1
tggagctgatgcttgctgggcctcaactgttggagctggttcagcctttt
+6972933/1
CCCFFFFFHGHGHJJJJJJJJJJIJJJJJHJJIIJJJJJGIJIIJJJJJJ
@4872825/1
cttagttacttgttattgctttatgattggttgcatattatggcaacata
+4872825/1
CCCFFEFFHHHHHJJJJJJJJJJJJJJJJJIJJJJJJJJJJJJJJJJJJJ
@4872854/1
cggatatacatgttgagtgataaaatatttgatcaaataaaagtcttcat
+4872854/1
@@CDDFDEHHHHDGGGIGHIJIJIJIIIGHIIGHGIJJJJIJIHIGIGHJ
@6256266/1
ctcgcacgttggcagtaatagtacaagtgaaaag
+6256266/1
:1;1A?:8F:CA<<E<EAH@4FF>CF3?EF<?C3
@6973427/1
tggagagaagatcctcatcttgtatagaggaggcttgggctcgctctccg
+6973427/1
@@CFFFFFFHFHHJEIGIIHHIIEECC?FFED?EBG?6?DG=DDFF?>F8
@4873538/1
gtcgcaagatagtgagacattcactttttagtcataatcttcagatactc
+4873538/1
CCCFFFFFHHHHHIIJJJIIJJJJJJJJJJJJJJJJJJJJJJJJJJJJJJ
@6257077/1
gtcttggttgaacggaactccaatcctttactcgaatagtcttttctaac
+6257077/1
@@@DDD8BFCDAFHBG1CFA<FFHIICGGGHGIHCFGBADDBF@BFHE?B
@5578129/1
gtttaagagaagttcagtgacatacacacttacagaagaattatatatat
+5578129/1
CCCFFFFFHHHHHIJJJJJJJJIJJJJJJJJJJJJJIJIIJIJJIJIJJI
@76502/1
gattaatggtataagcatagaatgttcgacgtgattctttaatttgacat
+76502/1
CCCFFFFFHHHHHIJJIJJJJJJJJJJJJJIJIIJJJJJJJJJJJJIJJI
@6258374/1
gtccgtttttaaactattttttcaatgccctaagtgagtatacatctatt
+6258374/1
@@@?DDDDDHFBBFFHG@FHGDGHGIA39?:DHGGC<BBBBBDDGF>GEG
@6258555/1
tcataatcttcagatactccaaagcattctgggctgcagatgactgtgca
+6258555/1
@CCFFBEFHHGGHHHJJJJIEIJJFIIIIGIIJIGJJIIFHIGGIG?FGI
@4875334/1
gtttttttaataaaattgtaagtctaatttataaattaattagatt
+4875334/1
@@@FDFFFHHBDHHIFJIHHGICBIIIIIIGGGBFGHIIGIGCBHI
@6258679/1
ggaggggggagggtcattcaatgtctccttccgtcttgggtgaggcataa
+6258679/1
BC@DFFFFD@BDB<ABCDEEDDDDEEDDDDDDDCB??CDD8<BBDDBDDD
@4875518/1
aggaagtaggtgctgggcctcttgtatgcgaaggtgttgaggcgcttgtg
+4875518/1
@@CFFFEFDFFHHIGGIJJJGGIJIIGGEHIIIJ?BGHIIJGDGGIIIGG
@77794/1
gcttgggcagagggaatctgattgtgctgttgtggaactgcttcacctgt
+77794/1
CCCFFFFFHHHHHJIIJIJJIIIJIIJJJIJJIJIJJJJJJJJJJJJJJH
@769581/1
gtttgtttcatgtcaatcggttcataaataaaaaagttatgtcaaattaa
+769581/1
CCCFFDFFHHHHHJJJJJJJJJJJJJJJJJJJJJIJFGIIJIIGIJIJII
@78117/1
ctgcaatcctgcctcacatgattcatccacaaattccaacccttgcgttt
+78117/1
@@@BDDB;FH?DBE?CEBDGFDBDCDHCDEEEHGA?????F@DFHDFGBD
@769777/1
gtccgtttttaaactattttttcaatgccctaagtgagtatacatctatt
+769777/1
CCCFFFFFHHHHHJIJJJJJJJJJJJIJJJJJJJGHCHGHIIJJJJJJJJ
@5580599/1
ctggagagaagatcctcatcttgtatagaggaggcttgggctcgctctcc
+5580599/1
CCCFFFFFHHHFHJJJJJJJJJJIIJJJJJJJJJJJJGHIIJJJIJJJJJ
@4876187/1
atacataataaaattagaggaagtaggtgctgggcctcttgtatgcgaag
+4876187/1
CCCFFFFFHGHHGIJJJGIJHGHGHJJFHIJJIIIJJJJJJIJJJJJGDH
@6259543/1
cttctacagatttattatagcctgcgacttcgttcgtgtggaatagtgac
+6259543/1
CCCFFFFDHFHHHGJJJJJJJJJJJJJJJJJJFHIJGHHHJJJJJJIJJJ
@4876235/1
cagtggtcttcttgaacttcttcaattgacgcaagaagtaccagaaacgg
+4876235/1
@C@DDFDFHHFHHJJJJJIJGJJIJJJJIIJJIIJJIJHHIGIIJJJJIJ
@770066/1
ccgccctcttcctcgggttggaatgattctggtgggt
+770066/1
@@@D=DDDDBFDADEEBFFE:GHGGEDBFGGIIIID0
@7639890/1
tgtacattgaaaataaaaataaaaaaaatagcaggggttattgttatgtc
+7639890/1
;==DDDDDFH>?DG>C@GAGIIIIEIIGII@F???@?.<=8CDFAGII=C
@3518482/1
cacgtcgaacattctatgcttataccattaatctccgcaactatttgacg
+3518482/1
CCCFFFFFHHHHHJJJJJJJJJJJJJIJJJJJIJJJJJJJJJJJJJJJJJ
@4214332/1
gtatgattatttgtctgtagtggtcctgctgtttcgtatattctaaattg
+4214332/1
@@@DDBDD>BHHHEEE<GEHFGICEGHIIIIGEIIIHGCBBGIIGGEFCH
@1458905/1
gtctgtttgtctgtttgtctgtttgtctgtttgtctgttcgtctgtgcgc
+1458905/1
??@BD;BDFADHDH9CAFFFGHDCB3AEFEHGG:EFEAG>F:CDBDE>DB
@4876656/1
cttaagttcggaaagattataatatttctttagtttaagtccgtttttaa
+4876656/1
CCCFFFEFHHHHHJJHIJJJJJJJJJJJJJJJJHJJJJJIJJJIJJJJJJ
@771123/1
agactcataacgcagccagatgccaaagttcttgatcttcactgggctct
+771123/1
@@@FFFDDGFDHGIIIIIIIIIHBGIGIIIIIIICHIIIIGHIGGE?GII
@6975378/1
cttcatctctctcccgtagcttacgcatctcgttcctcagtttgtcgagg
+6975378/1
:?@DDEADFHBFHEFHEHEGCHGGIIIGHIJIIJG?DEGCIIGIIGICFG
@6975627/1
ctgcaaacatgccagttataaagcatagcccgaagtgctattggcacaca
+6975627/1
@CCFFFFEHHGHHJIHIJIJGICIIJJJJJEGHEGGIFGH>GGGFI@DEH
@6260582/1
ggatgcttaaatttacatttagtgtttgtttcatgtcaatcggttcataa
+6260582/1
BC@FFFFFHHHGHJJJJJIJJJIJIJJJIJIJJJJIGIJJJJJFIJJJIJ
@1459679/1
agaagatcctcatcttgtatagaggaggcttgggctcgctctccgaaggg
+1459679/1
@@@DDEDFGHHGHJJJGFHIIJIIJGGGIGGHIJJIGIGIJIGHIFGFEH
@4877108/1
ctttatacatttcggcatggcgatcatgtcgatggcttggtttattccca
+4877108/1
CCCFFFFFHHHHHJIJJJJJJJIJJIJJJJJJJJJJIJJJFHIFHIJJJG
@4215169/1
ccctaatagagacgatttcaccagtggtcttcttgaacttcttcaattga
+4215169/1
@@CFDDEDDCF?FFHIIFIIIHIHAHGACC@EFHI@HGHIAGHIIGHGEH
@1459746/1
gttgtggaactgcttcacctgtggccggcggcacgcagacgccttgatga
+1459746/1
@@BFDFFFHHHHHJJJJJJIJIJJJJJJJJJJJIGHFFDEDDDDDDDDDE
@4215325/1
gtacacctgagcgagactcataacgcagccagatgccaaagttcttgatc
+4215325/1
11:=A=AD>DDBDAGIB<BFHGCH7EFB<FHIIIG>@FHGAHG<B=>4=C
@4215452/1
gtaataacatcattggataccggggacggtgttaggctccggtagaactg
+4215452/1
CC@FFFFFGHHGHGJJJIIJJJJGIHIII?FFHFHHIIIJJI;@=AEHHH
@4877442/1
tggtggtgcacgcgcttgggcagagggaatctgattgtgctgttgtggaa
+4877442/1
BCCFFFFFHHHHHJJJJJJJJJJJJJJHJJJJJJJJJJJJJIJIJIJJJJ
@7642004/1
ggctgatccgagttggatgcggttttcacgaatatattgtgggatgctta
+7642004/1
CCCFFFFFHGFDHHEGGGGIJICGHHHIIIGBF@GDHG>DGGGAFHIJJJ
@2143151/1
ggttttttaaactcatattttcatggtaccaagttatgaatttttcaaat
+2143151/1
@@?DDDFFGHFFDHGIGGIJIJJIIJHGHDCEGHIGIIGDCGHIIGIGGI
@3520663/1
cagcttcgggaaattgctgcacgaaccggagaagggaatgacaacgacaa
+3520663/1
CCCFFFFFHHGHHJJIJIIJJJJJIIIIIHIGHEHGIIIJGHJIIIIHHF
@7642202/1
gcagccagatgccaaagttcttgatcttcactg
+7642202/1
8=??BDDDHAD<?CGIG:AC?FHHHDAEBCE?9
@7642621/1
cggtagcactgagtgacggcacctccgacactgaggtcacggta
+7642621/1
==<4B@BD>CFFD<<422@:@FGEFGBGEBA>FDFCF9=<AFC6
@4216185/1
ggggttattgttatgtcgatgtcgaacccaaaaatgtaattaactttttt
+4216185/1
@CCFDDFFHHHHHJJIJJJJJJJIJJJJJIJJJJJJGIJJJJIJJJJJJJ
@2143957/1
gcccagtcaacggatggccaaataggaaacactacgctttacacgcatga
+2143957/1
@C@FFFFFFHHHHGJJIJJJJJJJJIJJJJJIJGHJJIHEIJJJJJJJJE
@5581390/1
gcctttggcattcccacgacttttatgtccgcttaaataaaatattaatc
+5581390/1
@@CDFFDDFFHHHGGHGGBGGHGEHHGEGIEGIJBHEIIJJFIGGIIGJI
@5581554/1
gtgccctgtgcgccaccgacatctatagatgccaagaaacagatcac
+5581554/1
@@@DBDDDFDHDFGBGIIGGEHECFHGF@BFDGFFGH@BHGIGEGII
@4878756/1
gcccagtcaacggatggccaaataggaaacactacgctttacacgcatga
+4878756/1
CCCFFFFFFHHHHJJJJJJJJJJJJJJJIJJJJJJJJIJJJJJJJJJJJC
@4878816/1
gcaccgacgacgacactgtacagttagaaatgttacaacctctatacttt
+4878816/1
CCCFFFFFHHHHHJJJJJJHIJJIJJIJJJJJHIIJJJJJJJJJJJJJJJ
@2144984/1
gtgaggttcaccaagctagtggcgttgatgtcgcaagatagtgagacatt
+2144984/1
@CCFFADEFHHHFGIEGEBACDBGGHE=CG?DCHBEIHIIIFFGHCHBHI
@5582177/1
ttttaatattataaatagttatttgatcacacactgatgcaaaccagtgt
+5582177/1
CCCFFFFFHHHHHJJJJJHIJJJJJJJJJJJJJJJJJJJJJJJJJJJFHH
@2145253/1
tggcaatacaacaacgacaagctgcaactggacgaatgtgctcttgaggt
+2145253/1
@@@ADDDDFD?CBCGIIIEE3;CB9@<FCF;FFFEGIIDDFFIIF>BBF.
@5582611/1
aactactaataaattaaaaattaattaaaaaacattgtccagcggacaaa
+5582611/1
@@@DDFFFGGDFHJIIIEGGIGIJIIJIJJFIIJFDCIJI@FHGGIIIJI
@5583109/1
tgtcaatcggttcataaataaaaaacttatgtcaaattaaagaatcacgt
+5583109/1
;@?A1DDDHD:C;GDDAFFHHCH9A@E4C?9FEHGIAGGD9DADEEE9B?
@80047/1
gtcggatccaatgtaaaacattccaaaatcaacaactactaataaattaa
+80047/1
CCCFFDFD?FHGHIIJGJIJIIIGIJJJIJIJJJJJJIJJJIIGGIJJJJ
@6976779/1
ggttgaactggtgcaatttcttcatgtgtggtcattacactccaatctat
+6976779/1
@@?DFEFFHHHHFAH>HGIGFHIICHCFFFBF?FHHIGEHICHIIIGGBB
@5583862/1
gccgctttggtttacgttccagttctcgattatcgaacttttcgccatga
+5583862/1
@;?DBADDDHHAFEFGHE?FEFHGI@<CGGGGIIEB>FFGHGIEGIIIGF
@6977277/1
gtttgtctgtttgtctgtttgtctg
+6977277/1
@@@DDDDD?ADHH@F@E?AEFHBHI
@6977516/1
actttactgagctaaatgctaagcctaataaatgccatacaaggtctata
+6977516/1
CCCFFFFFHHHHHIJEIIIIJGJIGJJIJIIDIFHGFGIIJHIICDEGIJ
@6977690/1
ggggccgtcagaacctgatagaaacggttggcgttaggtatatacaagaa
+6977690/1
@@<=D??DFBFFHEGGB3AFHAG<CD@DBG<FB@FGEG=FGIIIII>G>@
@81180/1
atcaatttatcttcaaatgacgacaccacagttccagtctcaggcacatt
+81180/1
@@@DDDFFHDDHDGGIGHI>DHGIG???BFHHIIGHEHGHGIGIIIIEGI
@6978247/1
ctggagagaagatcctcatcttgtatagaggaggcttgggctcgctctcc
+6978247/1
CCCFFFFFGHHHHJJJIIIIJJJJJJIIHIIJJJIJJGIJIIJJIJJIJJ
@6978277/1
caacaaacaaactttttaatagacaaatacaacgaaaccaatttagaata
+6978277/1
@@@DDBDDDDBHB9EGI;@DHE<HEGEEHIBCFHIDFBGBAGGHIIGEIG
@6978726/1
cttacttgtgtgataccacaataatttagatcattacaaaatatgaatct
+6978726/1
@@CDDFFFHHHHFHJIGIIHGHFGIIJJJJJGGIGEIJIIJIJJJIGFIJ
@5585698/1
acggcacctccgacactgaggtcacggtactcgcggtacatgttgtgtac
+5585698/1
@CCFFFFFHHHHHJJJJJJJJHHIJJJFHIIJJJJJFHIIJJHGIHHHHF
@5586155/1
ggaactgcttcacctgtggccggcggcacgcagacgccttgatgacctcc
+5586155/1
@<@DFFDFHFHFHGIEHIGICHI>HIIIAEEIHEFFBCECCCCCECCCCC
@82446/1
caagcaatgggtaatctagctacccacgtaaatgtaaacctggcaagcat
+82446/1
CCCFFFFFHHHDFIJJJJJJJJJJJJJJHIJJIJIIJJJJIJJJJGJIJI
@2827074/1
ctatcaagtgctcgttttgttagacttcagtgtagctttgtattatgttc
+2827074/1
@@@BDBDDHFDBHGGIIIG@GA@4C<CC4?C>FBFEBGHCCDBFEGGI<B
@5586727/1
ccggtgctcttgtagaacatgatgagtagctcctgcaccatgctgctcat
+5586727/1
@@@FDDFDFFHGFCFGGDHIJIGGIIDHFCHIEHHHIHGIEIIJGGIJGH
@5587238/1
cttcaacggaagagattccatttcccgtttagcagcttcatccagaggca
+5587238/1
@@@DDDDDF<FHHIGAEHGGBECFEHGIIIE@FGIGGHGIGGHGGIG?FH
@2828165/1
aggggatctgctgtctgtggagctgatgcttgctgggcctcaactgttgg
+2828165/1
CCCFFFFDFDHHHGHIGHIIFHIJJJIJIJJJIJIJIIJIJJJJJJJJJF
@2828394/1
cttcgtcgcgccaatttaggaagcatgttttcacttgttcgtcgtcgaaa
+2828394/1
CCCFFFFFHHHHHJJJJJJJJIIJJJJGIJJJIJJJJIJJJJIJHIJJJH
@2828742/1
gtcgaacattctatgcttataccattaatctccgcaactatttgacggat
+2828742/1
@@@DDDBDCCDBBGHG<CCFIEIGIIGGIIGHIIIGGGH<F@GIGGIIII
@3521962/1
gttctcagcatggtaagaaggtggcggccagaatctagacatgcacagct
+3521962/1
CCCFFFFFGHHHHHHJJJJJJFHJJJJJJJJIJJJJJJJJJJJJIJJJJJ
@1461899/1
agcatacataataaaattagaggaagtaggtgctgggcctcttgtatgcg
+1461899/1
CCCFFFFFHHHHHJJJJJJJJJJJJJHIJIHHHIJJJJJJJJJJIJJJJJ
@1462378/1
ctgctggagatgtgggtgtagctttaaggggatctgctgtctgtggagct
+1462378/1
CBCFFFFEHHHHFHJJCGHIIJJJJJJJJJJHIIJJJJJJJJJJJJGIJJ
@1462453/1
gtagctggtatcgaatgttcgccattttattttcactttatattag
+1462453/1
CCCFFFFFDHHHHJJJJIJJIJJJJJJJJJJJJJJJJJJJJJJJJJ
@775046/1
cttggggtcgttccaatcctggttcatgatgaactcttgcaggcgcggga
+775046/1
@C@FFFDDHHFFHEHJEGGIJJJIJGFCHIEIGGIIJGEGJGHBGGGAED
@7644488/1
gctgggcctcttgtatgcgaaggtgttgaggcgcttgtggtggtgcacgc
+7644488/1
C@CFFFDFHHHHHJJJJJJIHIICHFGHFHJIJJJJJIJJIGHHHJJIJH
@3523255/1
tcttccttcatggccgaggttggggcggcgcgggcatgtgagtgttggta
+3523255/1
@?@DFEFFGHHGFIIIDHBEGHJGDGHIGBDDDB8BCA8@8@8>38?A<C
@6261824/1
agtactttagctttgacagtgtaaaacttctccgaaatctccaatccaaa
+6261824/1
@@=DDDABFHHFFHGGGGI?FIEIIII<CC9CHFGGHAD?FGGGBGGHHI
@3523776/1
ggcagagggaatctgattgtgctgttgtggaactgcttcacctgtggccg
+3523776/1
@@@DFFD?A6ACFIGIIIIIGIIGBHHFH@EHIEHIIIIIIIGIICEGHG
@6262220/1
cagcatacataataaaattagaggaagtaggtgctgggcctcttgtatgc
+6262220/1
CCCFFFFFHHHHHEGIIIJHIGHICGHIJGIIIIIJIJ?HGEIIIJJJJI
@3524005/1
aagcatcattttccattggctgggtcttacagattggtggaaaccaaacc
+3524005/1
@@CFDFFFGHHHDHHIGIGIHIIJCCAHHHIEGHGIGDDHADGFHHIJCG
@6262481/1
tttagaatatacgaaacagcaggaccactgcagacaaataatcatacgac
+6262481/1
@@@@DDDDBD:<CB?EABGGDGHGGHEBEEH>>DHGH@EGGIGCEGIICB
@84139/1
aagtgagtatacatctattaaattcaaacgcagagctcattatgttgatt
+84139/1
=??BD8?AFFHDBF?DEG@?EDEDEGGCH@DCFHIGHIGFHHGB?FH9DF
@1464667/1
gtgccttttattgcttggtgagacacgagataaaagtccaattcagacga
+1464667/1
@@@D;>AD<=<<CA:C@E<C4:4CB@@GEEIIIII>DF?DD<?9BB?BDA
@84551/1
gctcatctcgtgcactatctcttgtctgtgttgttgcacgcgcacggtgg
+84551/1
CCCFFFFFHHHHHJJJJJJJJJJJJJJJHIIJJHJJJJJIJJJJJJJHIJ
@1465131/1
ccgtttttaaactattttttcaatgccctaagtgagtatacatctattaa
+1465131/1
@@?DDDDDDFF:A:CGIIIIFI9HBFFECGFIC@?:199DDC<DD9BFFF
@2146242/1
gtttgtttcatgtcaatcggttcataaataaaaaagtcatgtcaaattaa
+2146242/1
@@?DD=;DBHHHHGIIIIIIFGGGIIIHIGCHEGIGBFHIIIIIIGIIII
@2147534/1
agagggaatctgattgtgctgttgtggaactgcttca
+2147534/1
@@?DDADDFHH>FGGHHEGIIIG<C;;E<?EGG<FDH
@2830285/1
agggaactcttcaaaaatcaacataatgagctctgcgtttgaatttaata
+2830285/1
@C@FFFFFHHGHGJIJIGIJJJJJIFIHGJJJJJJJJIIIIJJJIJIGHE
@86136/1
tctgtttgtctgtttgtctgttcgtctgtgcgcgctaatctcagaaac
+86136/1
@@@DDDFDFFHDHIFG;BHHH@CHCF8;FAE<18?@DEHGH9?C=F3B
@2830954/1
cctggcatcagttacaatgtttgagtacttagttacttgttattgcttta
+2830954/1
CCCFFFFFHHHHHIJJJJJJJJJJJHIJJJJJIJJJJJJIJJJJJJJJJJ
@2831681/1
aacagattgtttgagatgtttgtgaaactgcgacaccttgtggctgtgac
+2831681/1
@@@FFDDEHFHHHGHDGHAIHIFHIJEIJJJJIJJIGJJJHIJJJJDG<C
@1468387/1
ctgtggccggcggcacgcagacgccttgat
+1468387/1
@@?AD;;BDCDF:@F@FFBF/=;55C==;?
@87795/1
cgtatgattatttgtctgtagtggtcctgctgtttcgtatattctaaatt
+87795/1
@CBFFFDFHHHHHJHIJJJJJJIJJJJJJJJJIJJJJHIJJJJJJIJJJJ
@88210/1
cttcttagaagatagtaaatagcccagtcaacggatggccaaataggaaa
+88210/1
CCCFFFFFHHHHHJJHHIJJJIJJJJJHIIIIJJHJJJJJIJJJJJJJJI
@777015/1
cacacggtagcggaaggtgggttcgtgaatcatgccctcaatctgcacca
+777015/1
@<?;DA>DHAFFABHAEEB7D00B@?8?B89BD<FHGIGGIICGHACHA6
@2833638/1
caccagttcatacttgggcacagttcctcgacgagcaagtagttcttgaa
+2833638/1
CCCFFFFFHGHHHJIJJJJJJJJHHJJJJJIJJJJJIJJGHIHGIJJJJJ
@5588803/1
catacataataaaattagaggaagtaggtgctgggcctcttgtatgcgaa
+5588803/1
:?<BD?DDHFFH?BBE@GEHGE;FCFCHFH?@BEG?EGHIIGBFCHGD;@
@777272/1
ctcccatgtcacggtagcactgagtgacggcacctccgacactgagg
+777272/1
?@8BB3B>AD<DCDG;8<CDFE@<2<221CC@?;99???667C=..5
@5588954/1
atcatcgttctcagcatggtaagaaggtggcggccagaatctagacatgc
+5588954/1
CCCFFFFDHHHHHJJIJIJHIIJJJJJHIJIJJIJIIJJJJJJJJJJJIJ
@5589238/1
ggagtctacagtctaaaataaccgttattcttatcctaaagatatcaaca
+5589238/1
@CCFDFFFHHHHHJJIJJJJJJJJHJJJJJJJJJJJJIHJJJJJJJIJJJ
@2148290/1
tagaaaagtgctgtctgtacattgaaaataaaaataaaaaaaatagcagg
+2148290/1
@@CFFFFFCFHHHHIJJHIJIJJJJJJJJIJJFIJJJJIIIIJJJJJIJI
@7646546/1
ccacaatctggtctggagagaagatcctcatcttgtatagaggaggcttg
+7646546/1
B@@FFFFFHHHHHJJJDEHIHIJIIGIJJIJJIJJIIIHHCFGFHEHJJD
@777872/1
cgcaagaagtaccagaaacgggacttagccacaatctggtctggagagaa
+777872/1
CCCFFFFFHFHHHJJJJJJJJJJJJJJJIJJJJJJJJJJJJJJJJJJJJJ
@777931/1
gcacgtagttctcagcttccctgcaaagttaaccatcttgtattcaaaag
+777931/1
CCCFFFFFHHHHGJJIJJJJJFJJJJJJHHGIIIJJJJJIJJJJJIJIJA
@2148613/1
gtaggcttttggtactttatcgtcgaatttcgggttgttcaccgctgccc
+2148613/1
@:?DDFFFHHGDHBFFCGCHHEHDFEHB?EHDHGFHGHHG?9D?A@GBEG
@88900/1
gatggagtgagcacgggctctgtgcctggctcccatgtcacggtagcact
+88900/1
CCCFFFFDFHHHHJJJJJJJJJJJJJJJJJJJJJJJJJJJJJJGIJJJJJ
@2148723/1
gtggggtgggcccaccaggccgttacagatgaactcccgtcgatgacca
+2148723/1
?::BD:D6F<=?@E@GBFFEF:GF1/988D<FBCF8.@/@E44AA777@
@88986/1
attgcacaaagttgaagtccttgttgttaagaggtgttacctgcaacttg
+88986/1
CCCFFFFFHHHHHHIJJHIJJJIJJJJJJJJJJJCGHIJJJJJJJJJJJJ
@7647201/1
gaggaagtaggtgctgggcctcttgtatgcgaaggtgttgaggcgcttgt
+7647201/1
BB@FFFFDDHFHHIGIIJJIIIJIJHCIIHJFFGIBFDGIGIIFIIIJJD
@6981377/1
gtcggacgagccgtgccttttattgcttggtgagacacgagataaaagtc
+6981377/1
CCCFFFFFHHGDHFFHGIIIIGHHGHIJEIFDDHIIGIIEHE@GGHII3?
@6263410/1
agccagatgccaaagttcttgatcttcactgggctcttctctgggatttc
+6263410/1
CCCFFFFFGGHGHJJIJJJJIIJJJJJJJJGIJJJJJJJJJJJGJHIJJI
@778912/1
tcttgaacttcttcaattgacgcaagaagtaccagaaacgggacttagcc
+778912/1
CCCFFFFFHHHHHJJJJJJJJJJJJJJJJGHIJJJJJJJJJJJJJJJJJJ
@7648196/1
caacaactactaataaattaaaaattaattaaaaaaaacattgtccagcg
+7648196/1
1??D;B?BHFFDAGIIBBDHGCEBBED@HHGGGIGHBE@CDDBHGIIDCA
@89740/1
gtcccgtacccatagcaacaagatcagcgactgtcacacggtagcggaag
+89740/1
CCCFFFFFGGHHHJJJJBHIIIIIIGIJIIJJIEHIIJJJJBFHJJIIHG
@7648333/1
ctcgattatcgaatttttcgccatgagtaagcgatcgggctctcaggcag
+7648333/1
@@@DDFFFHGHDDIIJJIGIGHHIIGIEDDHIIGGGIJJJIIIIJIGGGH
@4218476/1
gcttgtggtggtgcacgcgcttgggcagagggaatctgattgtgctgttg
+4218476/1
@@@DD?BDHDAD?<C>GFEGG@DECGHGIHGG??=BC><B=8=A;@.@C>
@4219162/1
ggcagagggaatctgattgtgctgttgtggaactgcttcacctgtggccg
+4219162/1
CCCFFFFFHHHHHJJIJJIHIJJJIJJJJIJIJJJJJJJJJJJIIJJIJJ
@6264765/1
attatttgtctgtagtggtcctgctgtttcgtatattctaaattggtttc
+6264765/1
CC@FFFFDCDFDHCH2CBCBFHHJJJ:FHCFCCH>GIJJA<<FGBFGHGG
@6983691/1
ctctttacaagtagactcatctttagcacttggttcgtcttttgaagatt
+6983691/1
CCCFFFDDFFFDFIJIIIGHHJHIGJJDHIJIJHGGHHGGHIJAGFHBFH
@6264855/1
tgatcaaacgctattaattcattagcgaaaaacttatttttcacttttaa
+6264855/1
@@CFFFF;?FH?FGGIBGHDFHIFHGIIIIIGGHIIIIBHGIIGGIIGGI
@2149167/1
tgtacacctgagcgagactcataacgcagccagatgccaaagttcttgat
+2149167/1
?@@DFABACFHHHJIJGGIIJJIJJIJJJIJJJJIIIJJJIJ?FHDEHJJ
@3525881/1
attttttcaatgccctaagtgagtatacatctattaaattcaaacgc
+3525881/1
@@@DDDDDDDBFDIIEI;CHBH@2AFDHIIIIFIIFFIEFCFIIEFF
@2149264/1
ccacaatctggtctggagagaagatcctcatcttgtatagaggaggcttg
+2149264/1
CCCFFFFFHHHHHIJJJJJJJIJIJJJJJJJJJJJIJJIIJJIIIJIIJA
@3526062/1
gtgggatgcttaaatttacatttagtgtttgtttcatgtcaatcggttca
+3526062/1
CCCFFFFFHHHHHJJJJJJJJJJJJHIHJJJHIJJJJJIJJJJJIJIJJJ
@5592034/1
gtcacggtagcactgagtgacggcacctccgacactgaggtcacgg
+5592034/1
:?@7?DDDFH?FHB@FE23A4C:1?DDFAB@FFDAHHG<FCFFHB4
@4219755/1
gttattgttatgtcgatgtcgaacccaaaaatgtaattaacttttttttt
+4219755/1
@@@FFFFDFHGHFIIIJIGIIJJJJJJGHIJIICGIIJIJJJIJJDGIJH
@3526200/1
ctctgtgcctggctcccatgtcacggtagcactgagtgacggcacctccg
+3526200/1
CCCFFFFFHHGHHJJJJJJJJJJJJJHIJJJJJJJJFHJIIJJJJJJJJI
@2833974/1
cagagggaatctgattgtgctgttgtg
+2833974/1
@;?;BDA1CDD8DFEFF:3AFHFFIB1
@3526718/1
cgcttgggcagagggaatctgattgtgctgttgtggaactgcttcacctg
+3526718/1
CCCFFFFFHHHHHJIIIJJJJIHIIFGIJIIIJFHGHIIIJJIJJJIJJG
@3527143/1
gcgatgttttacaagggcaggttgaactcacaccattcaatttaaaagaa
+3527143/1
CCCFFFFFHHHHHJJJJJJJJIJJJJJJJJJ<FGHIJJJJJJJJJJJJJJ
@5593099/1
atgcggttttcacgaatatattgtgggatgcttaaatttacatttagtgt
+5593099/1
CCCFFFDFHHHHHJGJJJJJJJJJJJJJJJJJJJJJJJJJJJJJJJJHHG
@3527235/1
cgtgaaaaccgcatccaactcgaatcagccgtttctgagattagcgcgca
+3527235/1
CCCFFFFFHFFHHJJJJGGIIJJJIJJJJJJJJJJJJFJJIIIIGIJIJH
@7650925/1
ggacgaagtgatggcaccaggatagagttaatgccgccaagtttgacgtt
+7650925/1
CCCFFFDDHFDHFIIGIHGFCACFGIG1??GGFIA@@DHFDHEED=FE5;
@3527647/1
tgaggcgcttgtggtggtgcacgcgcttgggcagagggaatctgattgtg
+3527647/1
@C@FFFFFGHHHHIJGDHHIJJJJJIGIJIIBAFFHIFBHHHHHFFFBCB
@2835239/1
ctttaataggacaagcgattggcattacgattgtgacaagttttcgtgag
+2835239/1
CCCFFFFFHGHHHJJJJJJJJIIJJJIJIJJJJIIJJJJJFHJJGIJIJJ
@7651787/1
ccgtgatgcgcgggtcctcgatacccacgtagtcgaagaaggtgaagtca
+7651787/1
CCCFFFFFHHHHHJHIJJJJIIJJJJJJJHIJJJJIJHHGHFDFFFEEEE
@6266368/1
tctgtttgtctgtttgtctgttcgtctgtgcgcgctaatctcagaaacgg
+6266368/1
@CCFFFFFHHHHHJJJIJJJJJJJHHJJHIJJJJJJJJJJJJJJJJJJIJ
@6267030/1
gtagaaaagtgctgtctgtacattgaaaataaaaataaaaaaaatagcag
+6267030/1
?=?BDDFFH=DFHIGGHDHFHJIHEDHIJAHIJJIBEDHIGIII?DBFFG
@7652862/1
cacaaattccaacccttgcgtttcaaaacaattcattttaggttcaagtt
+7652862/1
@@@FFFFFHDFFHGIIIGBGEFGHGIIIGIGIGGDGGIIIGIHIGIGIII
@2151221/1
gcgaaggtgttgaggcgcttgtggtggtgcacgcgcttgggcagagggaa
+2151221/1
BCCFFFFBFHFHHJJIJJJJJJJFHIJJIIIIJJJIJJJJHHFFEFFD@C
@89922/1
ctcatcttgtatagaggaggcttgggctcgctctccgaagggagcttgcg
+89922/1
@BCFFFFFHFHHHJIIIIIJIJJHHIHBFFGIIIGGGHIGIJEHIHHDEG
@6984175/1
gcaagaagtaccagaaacgggacttagccacaatctggtctggagagaag
+6984175/1
@C@FFFFDFHHAFHGHGIGGIIIHJ>FDGHEHGGHIGIGHIGJDGGGEDH
@3530498/1
gcccgtcgcaccagattattgatttctctttccctgtcgggagcggagcg
+3530498/1
@@@DDDDDHFFDDHB@?CHECGGDHHIIFIIIGGABGHGEHI::FA@<BB
@4884507/1
tgggaacattcgactgatccggtgagggatgcgtgacgtcagcccctacg
+4884507/1
CCCFFFFFHHHHHJJJJJJJJJGHJJJJJJJJJIJJJJIJJJJJJJJJJJ
@4884537/1
gagtgagcacgggctctgtgcctggctcccatgtcacggtagcactgagt
+4884537/1
@?@1ADDAFF@FFH>GHIGHEFG98E9CDCGGBGGGHHIHCEGGIIGGG/
@3532553/1
gtgctgttgtggaactgcttcacctgtggccggcggcacgcagacgcctt
+3532553/1
BB@FFFFFHHHHHJJJJJJJJJJJJJIJJJJJJIJJJHHFFDDDDDCDDD
@1473411/1
tcgtattaatgtatcacacctagcatcacaacgtcatttaatataaaata
+1473411/1
@@@DDFFFGHHHHJJJJIJJJGIJJJJJJJIJICGIJJIJJJJJGHJJJH
@1473643/1
cttttttatttatgaaccgattgacatgaaacaaacactaaatgtaaatt
+1473643/1
CCCFFFFFHHHGHIJJJJJIIJJIJJJJIJJJIJJJJJJIIJJJHIJIJJ
@4886305/1
gtcctttctaaggttctaaactatatctgtaccaaatttcaaccaaatcc
+4886305/1
CCCFFFFFHHHHHGHJJJJJJJJIJJJJJJIJJJJJJJJJJJJJJJJJJJ
@3534734/1
ctctctctccgaagggagcttgcggccgatgacctcatactccttcaact
+3534734/1
CCCFFFFFHHHHHIJIGIIJJJJJIJJJJJJFCFGGIJJJJIJJJJHEHH
@1475541/1
ctaccggcacgcatcgtgaggtctttggagccctgtccaacggtagatgg
+1475541/1
@@@FFFFFHHHHGJIIHIGIIIJJJJJJIJJJJJJJJIIJIJJIJJJJJJ
@1475575/1
cgtagaaaagtgctgtctgtacattgaaaataaaaataaaaaaaatagca
+1475575/1
@@?DFFFFHHCFHIIFHIIJIJJJJIIGIIIJFHIIIIJJJIJJJGHIJG
@1475732/1
ctcctttcttttgcgagctgctgccgaaagattagagtcgtcttctactt
+1475732/1
CCCFFFFFHHHHHJJJJJJJJJJJJJJJJJJJJJJJJGIJIIJJJJJJJJ
@1476491/1
tctgtaccaaatttcaaccaaatccgtcaaatagttgcg
+1476491/1
;;@:D?BAC:2AAF<EGFBG@@F?CG8A?:1CGF??<:?
@3535984/1
ctccttaattattatgggcctcgccgtatttgggtccaatagatatttat
+3535984/1
@@@FFFFDHHHDHHIJIGGGGGGIIIIGGGGHGI;DFGIIJIHIIGGDII
@7654317/1
gtggaactgcttcacctgtggccggcggcacgcagacgccttgatgacct
+7654317/1
?:??1B?DF>CFF<:CAFFFCBGFE6D6@@@A<AE>BBCC@>A@@;@@AB
@90557/1
ataggttgtaatatagtttcttttttaattgttataaattcgta
+90557/1
@@<DD=AD:DDFDHIIBGHGHII<EGHEDGHHHGHGA?DCBGBF
@7654687/1
gttggcgtcgattgcggtatcggcgtcgcttgcggtaccggcgtcggttg
+7654687/1
@C@FFFFDHHFHGIGJIEFDGHIGHHIGGBHGIHHEFFEDDDD??BB7B<
@4222662/1
ggaactgcttcacctgtggccggcggcacgcagacgccttgatgacctcc
+4222662/1
?@@DBDABFFFDAHGAEGIDCAG6GEBIHIIIAABBEBCBC@CCECA@CB
@6268269/1
gtagctttctttagttttaagttagttttcatcttaagttcggaaagatt
+6268269/1
@??DBDDDFHHGHBEHBHI<EIIHHCFHH<AEEHHCHIHGIII7F@DBGH
@5596757/1
gcacagacgaacagacaaacagacaaacagacaaacagacaaacagacaa
+5596757/1
CCCFDFFFHHGHHJJJJGJJJJJJJJJJJJHGIJJJJJIIIJJJJJIJJJ
@780918/1
cgcaagaagtaccagaaacgggacttagccacaatctggtctggagagaa
+780918/1
CCCFFFFFHHHHHJJJJJJJJJJJJJJJJJJJJJJJJJJIHJJJIJIJIJ
@91510/1
cgcgtatagacattttgctaccaaaacccacttatatacgacaacttaac
+91510/1
??@D:ADDAHFB?FFBBB@:?C>E?FEE?EFECFGEIIGCDHGE?GF=CC
@5597784/1
ggaagtaggtgctgggcctcttgtatgcgaaggtgttgaggcgcttgtg
+5597784/1
@@?DADD4CFFHF9@1:<EFHGHIII9@C:EDB1?BBEC3BFGB6@1C3
@91753/1
gttaatcttaagactcagattgccatctcagaaattagcggatggatcaa
+91753/1
C@@FFFFFHFHHHIIJJGIIJJIJIIJJJIIIGHIIIIJJJJIJJIIGII
@91822/1
gtgctgggcctcttgtatgcgaaggtgttgaggcgcttgtggtggtgcac
+91822/1
@??DDDDFFHHHHIJGHGIIGIGGFFFHGGICGGDIJHIIJIECC;CEEC
@5598199/1
caggataataagttaattataccaagtttcatcgaaatcaaaccgttagt
+5598199/1
CC@FFFFFGDBFDEBHIIIIIHJJIJBHGHIJGIGJJIIIGIJJIFGCED
@4223892/1
ctcatcttgtatagaggaggcttgggctcgctctccgaagggagcttgcg
+4223892/1
@CCFFFFFHFHHHJJJJIGIJJIGGIIJJGGIIJJJIGJIIJGHHGGGIJ
@6269519/1
cgtttttaaactattttttcaatgccctaagtgagtatacatctattaaa
+6269519/1
B@BFFFFFHHHHHIJJJJJJJJJIJJJIIIJIIJJFHIJJJJJJJJJJJI
@6985300/1
gtggtagcgggtcggacgagccgtgccttttattgcttggtgagacacga
+6985300/1
@@@FDDDFHG<DCFGIIIIGEHI@FBGGGEIGIGGHFGHCC?DBBE@CA>
@2152172/1
gcctggctcccatgtcacggtagcactgagtgacggcacctccgacactg
+2152172/1
CCCFFFFFHGHHHJJJJIJJGGIIIIJJIJFFHGJJIJJJJJJJIJJJJJ
@4888683/1
tctgtacattgaaaataaaaataaaaaaaaatagcaggggttattgttat
+4888683/1
CCCFFFFFHHHHHJJJJJJJJJJIJJJJJJJJJJJJJJJJFHIJJJIJJJ
@6986008/1
gcgctaatctcagaaacggctgatccgagttggatgcggttttcacgaat
+6986008/1
CCCFFFFFHHHHHJJJJJJJJJJGIIIGICGIJIJJJJJ?AHIJJJJIJG
@6986106/1
caaattaaagaatcacgtcgaacattctatgcttataccattaatctccg
+6986106/1
CCCFFFDFHHHHHBDHGBGHBHIHICHCEHIIEIGIIIIGIIGIHGIGFD
@6986146/1
cgtagaaaagtgctgtctgtacattgaaaataaaaaaataaaaaatagca
+6986146/1
@@@DD=ADFBCDFEEGCFHAEHHHEDAEDHHEBCDHIGGGIIGIEBBD@@
@2153641/1
gtgctgggcctcttgtatgcgaaggtgttgaggcgcttgtggtggtgcac
+2153641/1
CCCFFFFFHHHHHIJGIIJJJGEHI?EEGHHIIDIGIIIGIGCHGBEGHJ
@6986970/1
agatcctcatcttgtatagaggaggcttgggctcgctctccgaaggg
+6986970/1
??<:B;DD??FFFFEA@GHEII:AE;D@FEIIBEF6??9DFFF=FAF
@2154071/1
tcgacatggaataacaataacccctgctattttttttatttttattttca
+2154071/1
@@CDDFDFDAFFHIIIIJGIIGIJHGIHIIJIIIJJIEHIJJJIJJJIGD
@2154373/1
ctcatcttgtatagaggaggcttgggctcgctctccgaagggagcttgcg
+2154373/1
CC@DFDEFHF?FFHGIIIIIEHE??CECDE@?GFHIIHIGIIGBBAHID8
@2154477/1
acgcgcttgggcagagggaatctgattgtgctgttgtggaactgcttcac
+2154477/1
@@CFFFFFHHHHHJJJJJJJJJJJJJJJIIIIJIIJIIJJJJIJJJJJJJ
@2154778/1
gagaagatcctcatcttgtatagaggaggcttgggctcgctctccgaagg
+2154778/1
CCCFFFFFHHHHHJJJJJIJJHJIJJIJJJJJGIJBGIIIJIJJJJGIII
@2838104/1
tgcaagacatgtaggaactgtccctcggagatgccgtcccggtacataat
+2838104/1
@@@FFFFFFFDHHGGIJHEDCEFFHIHB<FHIIJIGIIIJGBHBBGGGHG
@2838159/1
ctctatgttacaaaagttgccattgatacagagtgtgctaaacattttga
+2838159/1
?@@DDDD:A?FFBA:C<CD>:AFDHICHDCFICHB??E@GCFG>FFFFD7
@2155562/1
gcaacatacacatttggttctattcaagttatgtaagtattaaattcgta
+2155562/1
CCCFFFFFHHHHHJJJJGIJJJJJJJJJFHIJJIIIJFIIJJJJJJJJJJ
@2155773/1
cgcaagaagtaccagaaacgggacttagccacaatctggtctggagagaa
+2155773/1
@@@?DDFFBADFHHIIGIIIFHEHIIIIGGGB?DGHGGCHICGGIIIFHG
@2839111/1
cattgaaaataaaaataaaaaaaatagcaggggttattgttatgtcgatg
+2839111/1
CCCFFFFFHHHHHJJJJIJJJJJJJJJJJJJJJFHIJJJJJJJJHJJJJJ
@4891288/1
tacagacagcacttttctacgattttattatatgtatagataggtagata
+4891288/1
CCCFFFFFHHHHHJJJJJJJJGIJJJJJJIJJJJIJIIJIJJJJFHIJJI
@2839571/1
ccgacgacgacactgtacagttagaaatgttacaacctctatactttgca
+2839571/1
@@@DDDDDFHHFD??:?CFGFGGGHIII<BBDHBFFHIIIEHGHGIIDH4
@6989558/1
cagcatacataataaaattagaggaagtaggtgctgggcctcttgtatgc
+6989558/1
CCCFFFFFHHHHHJJJJJJJJJJJIJJGIJJHIJJJJJIJJJJJIHIJJJ
@6989694/1
gcaagaagtaccagaaacgggacttagccacaatctggtctggagagaag
+6989694/1
CCCDDFFF=CFHFHGEHCHIGHICHGIJJIIGEGHEIJ?DGIJFGGIJJJ
@1477571/1
cagccagatgccaaagttcttgatcttcactgggctcttctctgggattt
+1477571/1
CCCFFFFFHHHHHJJJGIIJJJJJJJJJJJJIJJJJJJJJJJJIJJJJJJ
@3536320/1
ctcatcttgtatagaggaggcttgggctcgctctccgaagggagcttgcg
+3536320/1
CCCFFFFFHHFHHJJJJHIHIJJBGGIJJJJJJIJJIIIJJIBFHGIJJJ
@3536522/1
cctgttttggtagcggcggcgcggtccgtgaggagcatgctcgccatcag
+3536522/1
CCCFFFFFHHHFHIJIJJJGGEHFCCBBAB??A:<?BCCDDC?@BB@CA@
@1478335/1
cgaacattctatgcttataccattaatctccgcaactatttgacggattt
+1478335/1
CCCFFFFFHHHHHJJJJJJJJJJJJJJJJJJJJJJJJIJJJJJJJJHIJJ
@7657323/1
ctggatggagtgagcacgggctctgtgcctggctcccatgtcacggtagc
+7657323/1
CCCFFFFFHHHHHJJJJJJJJJJJJIJJJJIJJJJJJJJJJIJJJJFHJJ
@6269724/1
gtctgtttgtctgtttgtctgtttgtctgtttgtctgtttgtctgtttgt
+6269724/1
@@@FFFFDHDHHHJJJIHIJJHIJJIGHJGIJGGIHIJJIJHGHEIIEGH
@2841050/1
ttcataaataaaaaacttatgtcaaattaaagaatcacgtcgaacattct
+2841050/1
CCCFFFFFHDHHHIJJIJJIIHIJJJJJJJJIIJJGIJJGIJJJGIIJJJ
@1478924/1
gctgcagatgactgtgcatccttgctagtaagtcctgagccatagcaaac
+1478924/1
@@@DDD?DFBDFB:<<@EBH;@@HFIIDCFHBHEHF@CF>FEFGIFIIEG
@782933/1
gtctgtgcgcgctaatctcagaaacggctgatccgag
+782933/1
@@@D?2ADHHD?FGIIGDGGCFHFGGBFHGA8?BC?@
@3538006/1
ctgagaatggtttagattcacaattttgtccgctggacaatgttttttta
+3538006/1
CCCFFFFFHHFHHIJIIJJJJJJJJJJIIJJJJJJIIJJJJJJJJJJJJH
@1480345/1
cttagcttcgggttggacgaccaaaactgatataagtaaatctggatttt
+1480345/1
CCCFFFFFHHHHHGIJJJJIJJJJJIJIJJJIIJJJDGIJJJJJJIJIJJ
@3538876/1
gtgctgttgtggaactgcttcacctgtggccggcggcacgcagacgcctt
+3538876/1
C@BFFFFFGHHHHJJJJJJJJJJJJJIJJJJJJJJJIHHFFDDDDDDDDB
@4225955/1
gccacatcttgtaagcagcctgacgcttagcaagtttcttagacttgcca
+4225955/1
@@@FDFFFHHHHHHGGAGEHJIJEGIJJJJJIIGGHGJIIIJGEGHGIGI
@1481224/1
gcctcttgtatgcgaaggtgttgaggcgcttgtggtggtgcacgcgcttg
+1481224/1
CCCFFFFFHHHHHJIJIJCHFHIJJJJJJJJJJJJHIJGHIJJJIJHFFC
@4226287/1
cgcgctaatctcagaaacggctgatccgagttgg
+4226287/1
???DDD1DCDDDDD<AC3ACCFED??4C;DDD@B
@1481649/1
tggattttaatgttattattacagcatacataataaaattagaggaagta
+1481649/1
@CCDFFFFFHHHHIIIJJJJJJJJIJJIIJIIIIIIIIJJJJJIJJJJJI
@4226906/1
atagaatgttcgacgtgattctttaatttgacataacttttttatttatg
+4226906/1
CCCFFFFFHHHHHJJJIIJJJJJJJJIJJJJJJJJJJJJJJJJJJJJJJJ
@1482934/1
ctcttgtatacaaattatttctaccatcaaatacaggttttagtgcgcca
+1482934/1
@@@DDD=AAA:?CFFFIEEEEBIEHGIIA>EHECHIIFFFICFCFFGFEF
@4227360/1
gttaatcttaagactcagattgccatctcagaaattagcggatggatcaa
+4227360/1
CC@FFFFFHGHHGJJJJJJJJJJJJJIJJJJHIIJJJJJJJJIJJJJJJI
@4227584/1
gttgtaatatagtttcttttttaattgttataaattcgtaattcgtagct
+4227584/1
CC@DFDDEHHHFHIIEGHIIJJEFHIJIJIIJHHHIIJIG9BFGGIGHII
@3542351/1
cccaactgtcctccggtactaacgatcaaatcgatcatgggtccataatc
+3542351/1
@@@DDDDBDBFFFIFIEEFHFII=8CE?GFCFEEF@AGFIIIICAFICEF
@4227985/1
ctcgttgaacaccttaggacgaagtgatggcaccaggatagagttaatgc
+4227985/1
CCCFFFFFHHHHHJJJJJJJJJJJGHIIIIIJJJJJJHIJJIIHGIJJIF
@4228128/1
taatcattcctggaatccgtgtcgacggcgatgagagcccacgatgtaag
+4228128/1
@@@FFFFFGHHHHGIIIGHFGHBGBGHGGGGGIIJGHGG16CEECFEFFF
@1484613/1
tgaaacaaacactaaatgtaaatttaagcatcccacaatatattcgtgaa
+1484613/1
CCCFFFFFHHHHHJJJJJJIJJJJJJJJJJJJJJJJJJJJJJJJJJJJJJ
@1484638/1
gtggcacagctggtacgtcaggcactgcagctcgtccgacccgaagtgg
+1484638/1
@@@FFDDDACDFFIGGGIIGGGGIGFIG<?FHII@DFDD<FFHBFG5=D
@3543315/1
tctgtagtggtcctgctgtttcgtatattctaaattggtttcgttgtatt
+3543315/1
@@CFDDFFHGFHHJIEGIHHJIGBFHHGGHIJGJHIJJDGHFGIJIJHII
@1484923/1
ggcgcttgtggtggtgcacgcgcttgggcagagggaatctgattgtgctg
+1484923/1
CCCFFFFFHHHHHJIIIJJJJJJJHIJJJJIHIJJHIJJJJJJJJJJJJH
@1485689/1
ctaagtgagtatacatctattaaattcaaacgcagagctcattatgttga
+1485689/1
CCCFFFFFGDHFHJIJJJJJJJJJGJJJIJJDIGGDHIIJHIJJJJIIJG
@1485798/1
gtggtgcacgcgcttgggcagagggaatctgattgtgctgttgtggaact
+1485798/1
CCCFFFFFHHHHHJJJJJJJJIJJJHIJJJJJJJJJJJJJIJJIJJJIJJ
@2841930/1
gcgcacagacgaacagacaaacagacaaacagacaaacagacaaacagac
+2841930/1
CCCFFFFFHHHHHJJJGJJIJJJJIJJJJIIJJJJJJJIJIJJJIJJJJI
@7658903/1
gccagatgccaaagttcttgatcttcactgggctcttctctgggatttcc
+7658903/1
@@CFDDFFGHFDHHIIIJIIIIIIIIHGHICH@BGHIGIIGGGJIJJJGI
@4892984/1
cacggtagcactgagtgacggcacctccgacactgaggtcacggtactcg
+4892984/1
CCCFFDFFHHHHHJIGHIIJJJIJJJJJJJJJJJJJJJHIJJJJHGIJJF
@2843014/1
gattaatggtataagcatagaatgttcgacgtgattctttaatttgacat
+2843014/1
B@@FFFFFGCFHHIJJIJIIJJJJJIJIIIEGHGGIIJJJGHGGIIGHCH
@784145/1
ccagttataaagcatagcccgaagtgctattggcacacaggcataatgcc
+784145/1
@@@DDDFDFHHHHIIIGIIGGGG@EHIIFGCHIHGIIGIECGHGHHFGCH
@6270757/1
caaaggtagtaagtcagctgttccacttcatcatcagggatcttgccgtc
+6270757/1
CCCFFFBDHHHHHHIJJJJJJJJJJJJJJJJJJJJJJJJJIIJJJJJJHI
@6990695/1
agcatacataataaaattagaggaagtaggtgctgggcctcttgtatgcg
+6990695/1
CCCFFFFFHHHHHJJJJJJJIJIIIJJJIJHHIJJJJIJJIJIJFHIJJJ
@6271025/1
ctggatggagtgagcacgggctctgtgcctggctcccatgtcacggtagc
+6271025/1
CCCFFFFFHHHHHJJJJJIJJJJJJJJJJJIJIJJJJJJJIIJJJJHIJJ
@7659462/1
ggaactgcttcacctgtggccggcggcacgcagacgccttgatgacctcc
+7659462/1
CC@FFFFFHHHHHJJJIJJIIJJGHIGJIIJJHEFFFDEDDDDDEDDDDD
@7659477/1
gcttgggcagagggaatctgattgtgctgttgtggaactgcttcacctgt
+7659477/1
CCCFFFFFHHHHHJJJJJJJJJJJJJIJJIJJJJJJJJJJJJJJJJJJJH
@7659594/1
cgcagaaataattcatagcaaaaattaaagttagtctattatagtttcaa
+7659594/1
@<8BDDDDDH>FHI>C<<C<EEECFCHE9?FCGHGAF@DGGGACC>DGG@
@784770/1
ctgataccgacacatggtaggttccatggatttaggagcacgtgcagtag
+784770/1
CCCFFFFFHHHHHJJJJHHIJHHIJJJJJHIIJJJJJJJJJJGIJJJJJJ
@4893595/1
gggctcgctctccgaagggagcttgcggccgatgacctcatactccttca
+4893595/1
CCCFFFFFHHHHHJJJJJJIJJJJJJJJIJIHIJ7=@?EHH=E?CEEFFC
@6271422/1
ctttctaaggttctaaactatatctgtaccaaatttcaaccaaatccgtc
+6271422/1
CCCFFFFFHHHHHJIIJJJJJJJJJJJIJJJJJJJJHIJJJJJJJJJJHJ
@4893743/1
tgtagctttaaggggatctgctgtctgtggagctgatgcttgctgggcct
+4893743/1
1?=?DD?DDDDBDBE@DEEIIEE9CBBFEEEEEE@DDDDII<DEEIICDD
@96198/1
ctggttacattgctcacgtacagctaagttattagcgatattataattat
+96198/1
@@@FDDDDDHFHAGGIEHFDGEICDHIH?FDHIIIIGGIGIIIIFBBGFH
@6271868/1
cttcttatgacataagtgaactgtcttagtgttacgttgtggactctagt
+6271868/1
CCCFFFFFHHHHHJJJJJJJJJJJJJJJJHIJJJJIHJJIJJGIJJJJJG
@6271918/1
cgtttttaaactattttttcaatgccctaagtgagtatacatctattaaa
+6271918/1
@B=DFFFFHHHHGJJJJJJJJJJJJJJJJJJHIIIDGIJJJJJJJJJJJI
@5598936/1
ccctaatagagacgatttcaccagtggtcttcttgaacttcttcaattga
+5598936/1
<@@BDDD?D>DFBG@FGBHIFHHG2ACHGIIIIIECAFEHIGEGIEHIHI
@5599191/1
cactatttcctcaacagtaccgaagcgctcggccgatacccaacaaatac
+5599191/1
CCCFFFFFHH<FHJJJJJJJIIJJIJJIJJJGGIJJJJJJJJJJHGHHHH
@7660730/1
gtccgtttttaaactattttttcaatgccctaagtgagtatacatctatt
+7660730/1
CCCFFFFFHHHGHJJJJJJJJJJJJJJIJJJJJIHIIIIJJJJIIJJJJJ
@786739/1
gtgctgggcctcttgtatgcgaaggtgttgaggcgcttgtggtggtgcac
+786739/1
BBBFFFFFBHHHHJJHJJJJJIIIJ@FEHIJJJJJJIJIGIJGIIBGIJJ
@4230785/1
gttaaaaccaaaaatttgccggaagtcactattccacgcgaacgaagtcg
+4230785/1
CCCFFFFFHHHHHJJJJJJJJJJJJGHJJJJJJJJJJJJJJJJJGHHHHF
@787308/1
gtcagctgttccacttcatcatcagggatcttgccgtcattgcagacgg
+787308/1
1:?::DDDAAFB:CGGGGIEDHH@G?;1<C?C@<3??:D;FD4??BBA@
@5600819/1
ccagatgccaaagttcttgatcttcactg
+5600819/1
@@@DDDDDFHH?HIHGIIDIHGGIHHGGG
@4231205/1
atctgatcaaacgctattaattcattagcgaaaaacttatttttcacttt
+4231205/1
CCCFFFFFHHHHHJJJJJJJJJJJJJJJJJIJJJJJJJJJJJJJJJJJJJ
@3545026/1
cgcttgtggtggtgcacgcgcttgggcagagggaatctgattgtgctgtt
+3545026/1
CCCFFFEFHHHHHIJJJJJJJJJJJJJJJJJJJJIJJJJJJJJIJIJJJJ
@3545105/1
gtacggtatctcccacacgtttcacttcagcatagacaggtgtcttccct
+3545105/1
CCCFFFDFHHHHHJJJJJJHJJJJJJJJJJJJJJJJJJJJBGGHJJJJJI
@4231754/1
tccagatccactcttgctccatggtccaggagcagcagcgtgcgcaggtt
+4231754/1
?@@FADF<BFFBDAHIGGGIGIHIFFHIIIGGIIIIGIG@DGGGGGBH.=
@4231849/1
aaggtgttgaggcgcttgtggtggtgcacgcgcttgggcagagggaatct
+4231849/1
B@CFBDDDHGHHHJJJJJHIIIIIJJJIJJJJJIJJJIJJJHHHFEFFEE
@4232475/1
taaatatcttaaaataatgaaggacaaacaaagtcgttattgcattaaat
+4232475/1
CCCFFFFFHHHHHJIJJJIJJJJJJJJJIJJJJCGIHIIJJJIJGIIJJJ
@3547026/1
ataacgtgtattacaaaatagttgtcgtcctactaaatttactttccact
+3547026/1
CCCFFFDFFHHHHJIJJJJJJHIJJJJJJJJIJJJIJJJJJJJJJJJJIH
@2157596/1
gagcaaatggaaaaaaaaattggtgaaaagaatcacaagtaagatactgc
+2157596/1
@@@FFEDFHHHDHJJJJIEFGHJ@FHIIIIJIIIGGIII8BDHGHGHGGI
@4232985/1
tgcgaaggtgttgaggcgcttgtggtggtgcacgcgcttgggcagaggga
+4232985/1
@@@DDFDFAC<?FAABBFHEHCDFB??;8B@FGHHGEIIECFHFFB?=AB
@3548293/1
gttgggagtaattattaattaattaaaaaggataattaaatattgcttgg
+3548293/1
@=?DDD?DBCFDHGEGHGHIIGIIIGCFCAEFDDAGGIFHGA9BCGHIIH
@4233772/1
gagagatataaaagattggaagctagccgggcggatgtatggtagtagct
+4233772/1
CCCFFFFFHHHHHJJJJJJJJJJJJJJJJJJJJJIJJHIHHHHHHFFFFF
@7661048/1
cgatttatttcgattgttccatcactatcaaaacttctcaggattgaaac
+7661048/1
@@@FFFFFGHFHHIFIIJJIEJIJJJJJIJJJJIIGIJJJJIGIGGCHHH
@2159593/1
catcctcatcttgtatagaggaggcttgggctcgctctccgaagggagct
+2159593/1
CCCFFFFFHHHGGHGHGHIIJEGFHEGBHCCBFDEGIIGII>FGHI9ABD
@6992716/1
gccggcggcacgcagacgccttgatgacctccact
+6992716/1
@@@D=D?DDFFDAD@DD::4.;CD>;;C=?ACC@3
@4895971/1
gagaagtgtgataatgtcataaagttgacaataatctataattaattact
+4895971/1
@C@BDFADCFDHFIIGIIJJGEHIEGHHIJDIIJJJIIJIIIJJGGIGII
@6993399/1
tagaaaagtgctgtctgtacattgaaaataaaaataaaaaaaatagcagg
+6993399/1
@@@BDFDDFDABCGGEHIIG@BCHHI>HIIAHIIIGAHGGGA???B<=FD
@6993408/1
agcatacataataaaattagaggaagtaggtgctgggcctcttgtatgcg
+6993408/1
@@@FFFFFHHHFGIIJEFIGJIIIIGFHHH<FGHIHIIHIIIIJFGGGHG
@6993776/1
ctcatcttgtatagaggaggcttgggctcgctctccgaagggagcttgcg
+6993776/1
?@@DFFDDFHFDDBHIIGIIIGI@GC;E@GED?FDEEIIIFE;4@FGE=8
@6993796/1
cagcgaaatagtcacacccacgttggttatcaagtggcttggtaggatcc
+6993796/1
CCCFFFFFHHGFHIIJJJJJJJHJJJJJIJJJJJIIIIJJAGFHGG<@FG
@97077/1
gtcccgtacccatagcaacaagatcagcgactgtcacacggtagcggaag
+97077/1
CCCFFFDDHGHHHJJJJJJJJJJGJJJJJGJJJHIJJJJIJBGHJIIJHH
@97223/1
gttagaaatgttacaacctctatactttgcattaaaataatgcccatttt
+97223/1
@@@FFFFDHHDHFGGEHIJIIJJGHJIHIIIIJIIIJIHGIGJHIGIGIJ
@4236309/1
cgcaagaagtaccagaaacgggacttagccacaatctggtctggagagaa
+4236309/1
CCCFDDFDHFHHHGIJGEHIGHBHIJJGHHGGGFHHIGGFDFHIJJIFJJ
@97410/1
caccacagttccagtctcaggcacattgccattagtagactgatcagccg
+97410/1
CCCFFFFFHHHHHJIJJJJJJJJIJJJJJJIJJJIIIJGIJJJJJJJJJJ
@97938/1
ggaactgcttcacctgtggccggcggcacgcagacgccttgatgacctcc
+97938/1
@@@DDDDAFHBBFABAGHCDHIE<:6A@4;A;=<6=B>23@>;;5;>ACB
@4897567/1
gtttgtctgtttgtctgtttgtctgtttgtctgtttgtctgtttgtctgt
+4897567/1
C@CFFFFB?ADDFGHIHFHGGIIIIFGHGBFIGHCGHDGIG:?DGFHIIE
@5605498/1
cttctaccggcacgcatcgtgaggtctttggagccctgtccaacgg
+5605498/1
?@@?=DDDAAFFHIEDCE??DDFG?DEDFABHDCDH;F==FGGCEG
@5605557/1
gtctggtctggagagaagatcctcatcttgtatagaggaggcttgggctc
+5605557/1
@@@DFFBDHHFADHGBHIIIJJJJEEGGIIIIJJJJJGFIIIIIGFE?B?
@789453/1
catcgacataacaataacccctgctattttttttatttttattttcaatg
+789453/1
CCCFFDFDFDHFBHHHGHJJIGCDGEIHDIGIIGIJIICGGHGIIFIIJ;
@4899042/1
cactgagtgacggcacctccgacactgaggtcacggtactcgcggtacat
+4899042/1
CCCFFFFBFHHHHJIJJJJJJJIIIIJIJGGIJJJJIIJJJJJJHAEEFF
@789848/1
gtggattttaatgttattattacagcatacataataaaattagaggaagt
+789848/1
BBBFDFFFGHHHHJJJIJIIJJJJIJJJJJJJJIIJIIIIJIIGIIJIIB
@789982/1
gtggattttaatgttattattacagcatacataataaaattagaggaagt
+789982/1
??<DD>;BD42AD2<EE<FEDF:AF@;CAEFBE@EF9EED>EI>?DD>B0
@4899406/1
cttaaatctaattaatttataaattatagacttacaattttattaaacaa
+4899406/1
@@CFFFFFHHHHHHIIJJJJJIIJJIJJIIJIIIIJJIJJJGIJIHIIII
@4239046/1
cgtagttctcagcttccctgcaaagttaaccatcttgtattcaaaagaaa
+4239046/1
CCBFFFFFHHHHHJJJJJJJJJJJJHIJJJJJJJJJJHIJJJJJJJJJIJ
@100067/1
ccggcttatactccgcctccaacttgatacaagcttctcgcacagcagtg
+100067/1
CCCFFFFFHHHGHJJJJJJJJJJJJJJJJJJJJJJJJIIJJJJJJJIIHI
@4899934/1
cgggaactatgtggttaaaaccaaaaatttgccggaagtcactattccac
+4899934/1
@CCFFFFFHHHHHJIHJJJIIIJIJIJJGJJJJIJJJJGIJJIJJJJJJI
@1488016/1
gtgctgggcctcttgtatgcgaaggtgttgaggcgcttgtggtggtgcac
+1488016/1
CCCFFDDDDHBHHEHIHJJIJGFHGCE?CCBBGCHIJJIHDHGHIIGJII
@1488148/1
gccagatgccaaagttcttgatcttcactgggctcttctctgggatttcc
+1488148/1
CCCFFFFFHHHHHJJJJJJJJJJJJJJJJJJJJJJJJJJJJJJJHIIJJJ
@7662802/1
aacgaaaccaatttagaatatacgaaacagcaggaccactacagacaaat
+7662802/1
@@@FFFFFGGDHHEGJJIHIJJGIGGBHAFHGHGHHEHEGGCEHJGGIJJ
@3551488/1
gacgcgagaagtaccagaaacgggacttagccacaatctggtctggagag
+3551488/1
CCCFFFFFGHGHHJJJJJJJJJJJJJJJJJJJIJJJJJJJJIJJJJGHHI
@3551650/1
cttagcttcgggttggacgaccaaaactgat
+3551650/1
@@@BDDDDHHFDA:CGBEC?CFGIGCGGHII
@2161397/1
aacaaataaacctttcaatagacaaatacaacgaaaccaatttagaatat
+2161397/1
@@@FFFFFGHHHHJJJJJJIJFIJJJGGIJJJJJGGGGGGGIGGIIIJJI
@6273868/1
gtagcactgagtgacggcacctccgacactgaggtcacggtactcgcgg
+6273868/1
@@@D?BDDA>D<A<C??CF>HIIEGAGAHGGBFGBFGGHFB@FHIC889
@1490743/1
ctagcatgatccgggttggttccaaagttctccctgtacgatggatgagt
+1490743/1
CCCFFFFFHHHHHIJFHHJGGHIJIIJDHIIJJJJJFGHIGIIJFGHFHB
@1491705/1
gccagatgccaaagttcttgatcttcactgggctcttctctgggatttcc
+1491705/1
CCCFFFFFHHHHHJIJJJJJJJJJJJJJJJJCHIJJJJJJJJJJHIJJJJ
@1491937/1
gcgactggttgttaactccgaaaattatatcataatcattataactgcga
+1491937/1
CCCFFFFFHHHHDIIIIHJJJJJIIIJIIJIIJJJJIJJJJJJJGIJIJI
@791502/1
gtcggcataacgggccgcgactccgccctcttcctcgggttggaatgatt
+791502/1
CCCFFFFFHHHHGIJJJJJJJGIJJJJJGHHHHHHFFFD=BDDDDDDDDE
@791515/1
ctgatagagacgatttcaccagtggtcttcttgaacttcttcaattgacg
+791515/1
CCCFFFFFHHHHHIJJJJJJIJJJJHIJJIJJJJJJJJJJIJIJJJJJJJ
@7665757/1
ctggagagaagatcctcatcttgtatagaggaggcttgggctcgctctcc
+7665757/1
CCCFFFFFHHHHHJJJJJJJJJIHJJJJIJJGHJJJJIIJIJJJJJIJJJ
@1492699/1
gtcgaacattctatgcttataccattaatctccgcaactatttgacggat
+1492699/1
CCCFFFFFHHHHHJJJJJJJJJJJJJJJJJJJJJJJJJJJJJJJJIJJHI
@2845066/1
cgctgggaaaattacactaattctatgcaaagtatagcttgtatttgtta
+2845066/1
@?@BB@?DDFBDHIIIFGGGIIIIIEHEIIIIBFHIGIIGIGGGIIIIIG
@1493115/1
ctcagggtctgtggcgaagttttgttcacgttctttgcttgaacacactg
+1493115/1
CCCFFFFDFHHFHIJJJIJHIJJJIJJIIJJJJJJJJJIJJJJJJJJIGG
@6275747/1
gtccattttctaactgaagaggaaacgattgcatctgtgaggggcg
+6275747/1
?@@DDD?DFBDB?EG<CBE?FCD?ACBGGHCFGHHCAD@<DCGEA;
@2161841/1
cgttaactgtcaacattaccccatttttatctgtttgattgtgtagctgg
+2161841/1
CCBFFFFFHHHHHJJJJJJJJJJJJJJJJJJJJJJJJJJJJJJJJIJJJJ
@2845881/1
ggaaggcgtcaatatttttttaaatcaaagacgtaatttgtatgagtgtt
+2845881/1
CC@FFFFFFHHHHJJJJJJJJJJJJJJJJJIIIIJJJJJJJJIJIIHIFI
@2845926/1
caccacagttccagtctcaggcacattgccattagtagactgatcagccg
+2845926/1
@@@DDADD24AD?<C<:AAICED?F?CFHFFDFDCFG4C?GAB<B9?B?@
@2161974/1
gcttggaaatgataatgatatttgaacaagaacaatacacggagtaaaca
+2161974/1
?@@=DD?DFBHFDDAGGGGFGIFE<BCH>F@EH@CHHIGGHGBHFHGI@B
@6276185/1
ggcgaattttgcgatctgcgtggtagcgtactaccagcgttgatagattc
+6276185/1
@@@FDDDFHHFADIIIIGGGGAGIIIIIHGGIIIGHHIIIIEGIIIIIFI
@5606622/1
catccagaggcaagcgctccaagttgcttggaggcttgggcctgttttgg
+5606622/1
CCCFFFFFHGGHHJIJIJJIIJJHIJJIJJJJJJJIJJJJIIIIGIIIGI
@6276429/1
cagtggtcttcttgaacttcttcaattgacgcaagaagtaccagaaacgg
+6276429/1
BCCDFFDFHGHHHJIIJJJJJJJIJJJJGIJJJJJIJIFGGIIJJIJJJI
@2846583/1
gacggcacctccgacactgaggtcacggtactcgcggtacatgttgtgta
+2846583/1
CCCFFFFFHHHHHJJJJJJJIIIIIJJIDGIJIIJGIFHIGFGHCHEDDF
@4901266/1
caaaaatgtaattaactttttttttgtctgtttgtctgtttgtctgtttg
+4901266/1
@??DFABAFHDFHIBBFHIGGEGIEEHEEGICGEGBFF?CCBBC@FFDFG
@5606905/1
gtgctgggcctcttgtatgcgaaggtgttgaggcgcttgtggtggtgcac
+5606905/1
C@CFFFFFHHHHHIIGIIJJJBGFGCE?FFDGIIJJJJICHGCHG@CHHI
@2846792/1
gtcataatcttcagatactccaaagcattctgggctgcagatgactg
+2846792/1
?;::B?2=CCB2C@@:ACE<;3AEE<?3A??FEFA3?@>;??D90:?
@5607224/1
ggataataagttaattataccaagtttcatcgaaatcaaaccgttagttt
+5607224/1
@@<DDFFBHHADFHAFHGI>A@FHIDHIGIAE@B;GGHII@BBHHDGIIG
@6276861/1
ctcataacgcagccagatgccaaagttcttgatcttcactgggctcttct
+6276861/1
BCCFFFFFHHHHHJJJJJJJJJJJJHIJJJJJJJJJJJJJJJJJIJJJJJ
@7668105/1
tttgatttcttttgtaaatttaactctctgtgagtccgtcagtggctttc
+7668105/1
CCCFFFFFHHHHHJIIJJJJJJJJJJJJJJJJJJIJJJJJIJIJJJJJJJ
@4901753/1
cggccttgattttataatttagagacacgtgtacatttcgagagaacaaa
+4901753/1
BCCFFFFFGHHHHJJJJIJJJJJJJJJJJCFEFIIIIJIJJJJJJJJJJJ
@5607673/1
ccttttaaggttctaaactatatctgtaccaaatttcaaccaaatccgtc
+5607673/1
8?@?BDFFHHHHHIIGEBCH@@FGHHHHEIEIGEHGEGIIIIICGEHGIH
@2163890/1
ccagaatctagacatgcacagctcttgcagccatccaacaggattgccca
+2163890/1
@C@?DBDDHHDFHEIEHEE@A@DFHCCAE>EEGHIIIIGIFBB@F;ADHG
@5608306/1
ctcgcacgttggcagtaatagtacaagtgaaaagtcacttgccgatggta
+5608306/1
CCCFFFFFHHFFHIIGIJJJJHHIJJJGHJJIJGFHIJJJIIJJIJJJEF
@102882/1
ccctaagtgagtatacatctattaaattcaaacgcagagctcattatgtt
+102882/1
CCCFFFFFHHHFHHJJJJJJJJJJJJJJIIJJIJJJJJJJJJJJJJJJJJ
@6996319/1
ttgtgaaactgcgacaccttgtggctgtgacttgtagtcaaggtgg
+6996319/1
@@@FFFADFDFHHIIBGGBFGIHIGHIGHHIIIIDHHFFGHGHBFH
@793846/1
gtcctgagccatagcaaacagccactggcaatgtggatagctggacaagg
+793846/1
C@BFFFFFHHHHHJJJJJJJIJJJJJJIJJJJJFHIJIJJJJJJJJJJJJ
@3555156/1
gtggtgcacgcgcttgggcagagggaatctgattgtgctgttgtggaact
+3555156/1
BC@FDDFFHHGHHJIJBIJJJHIGGDFGGIIIGHIJJJGHHIJIJIIIIC
@6277235/1
aagaaggtggcggccagaatctagacatgcacagctcttgcagccatcca
+6277235/1
CCCFFFFDDHHHGJJIJGHIIIJJJIJJIJJJJJIJJJJJIJJIJIJGJI
@796632/1
caccagtggtcttcttgaacttcttcaattgacgcaagaagtaccagaaa
+796632/1
@@BFFFFFHHHHHJJJJJJJJJIJJJIJJJJJJJJJJJJJJHIJJJJJJJ
@6277685/1
agggaatctgattgtgctgttgtggaactgcttcacctgtggccggcggc
+6277685/1
@<@FFFBDHBCBFIHGGFECFHAC7CFEC3<?CC?EFCG??FB?GB@A6?
@1495036/1
attttaagatgaaatgttaccccaaaagctgcgctattcatttgcgcagg
+1495036/1
CCCFFFFFHHHHHJJJJJJJJJJJJJJJJJJJJJJJJJJJJJJJJJJJJJ
@6278500/1
catacataataaaattagaggaagtaggtgctgggcctcttgtatgcgaa
+6278500/1
@CCDDDFFHHH?DEGGGHGHICGHHIIJEFGHIGEHGEGGHICEFF<G@@
@2848376/1
gtccgcttataagataaccgggcgattatttactttgacaccactttttt
+2848376/1
@@@?DDDDDDHHFEGIIGH<@EGHAFGFGIIIGGIIGGFGGHGHIIHIIH
@5609565/1
ctcgcacgttggcagtaatagtacaagtgaaaagtcacttgccgatggta
+5609565/1
CCCFFFFFFFHHHJJIIJJJJFHIIIJGHJJJJJGGIJJJJJJJJFJJBF
@4241831/1
gattatttgtctgtagtggtcctgctgtttcgtatattctaaattggttt
+4241831/1
CBCFFFFFHHHHHJJJIIJHIJJJJJJIJJJJIJJJJJJJJIJJJJJHIJ
@2166028/1
ggagagaagatcctcatcttgtatagaggaggcttgggctcgctctccga
+2166028/1
@CCFFFFFHHHHHJJJJJJJJIIJJJJJJJJIJJJGIJIIJJJIIGGJIG
@2166302/1
agacaaacagacaatcagacaaacagacaaacagacaaaaaaaaagttaa
+2166302/1
CCCFFFFFHHHHHJJJJJJJJJJJJJJJJJJJJJJJJJJJJJJJJHEHEH
@5610720/1
agaagatcctcatcttgtatagaggaggcttgggctcgctctccgaaggg
+5610720/1
@@CFDDFFHHHHHJFIJIJJJJIIIJIJIGIHHJJJJJIJIIIJGGIJEI
@105006/1
gtgcgtcacgtccacgcccaggaatatcaccggctcgttgaacaccttag
+105006/1
@@BFFFFFHHHHHJJJJJJJJJJJJJJJJJJJJJJJG@GGIGCEEHEHE@
@4242859/1
gcacctttttataccaacggtttacatttgtaacatatttttctctttcc
+4242859/1
BCCFFDFFHHGHHJIIIJJIFHIGIIIJJJGIGIIJIIJJIJJIJJGIJJ
@2166926/1
aggggttattgttatgtcgatgtcgaacccaaaaatgtaattaacttttt
+2166926/1
CCCFFDDFHHGHHFHIHIIHIJIJJIGIJJGIJIHHI?DIIJGGIGGIIJ
@105542/1
cgcaagaagtaccagaaacgggacttagccacaatctggtctggagagaa
+105542/1
@CCFFFDFGFHFHJJJJJJJIJJJJJJJJJJJJIJJJJIHIIJJIIFABG
@2167639/1
ggtagcggaaggtgggttcgtgaatcatgccctcaatctgcaccagttca
+2167639/1
=@:4?DDD?8DF3A?E1?@D1CD@FGE9DGEFFFFF@FEFFIACFF=@F@
@105888/1
cttggttattatagcatagaggataggttgtaatataatttcttttttaa
+105888/1
@@@DD:D?AFBFDGEG<G<4ACF9FEGEHBE@9E@B:EFGIGHIIEGHGA
@4905299/1
cgaacattctatgcttataccattaatctccgcaactatttgacgg
+4905299/1
?@@DBDDDFDFDDDF@@AEEGC<<<C33CAH1:C:DAHGHGG>DB0
@3557817/1
acggtagcactgagtgacggcacctccgacactgaggtcacggtactcgc
+3557817/1
@@@DADDDHGHHHJFGEEGIIGGGIJGEHJGGIDGGGAFHGIIHGJIJCE
@2851552/1
gtcttcttgaacttcttcaattgacgcaagaag
+2851552/1
?@@AD?DDHH<FBG?F>GF>9C9F:8@GIBHIG
@4243736/1
gtcacggtagcactgagtgacggcacctccgacactgaggtcacggtact
+4243736/1
BB@FFFFDDFDHHIJJIJJGHGJIJJJJJJJDFH0BFGHEFFHGJJJIGE
@3557947/1
cccaactgtcctccggtactaacgatcaaatcgatcatgggtccataatc
+3557947/1
@C@FFFFFHHHHHJJIJJIJJJJIJJJFGHFBFHGIGJIJIFFGIGIJIJ
@3558166/1
ccacgatattatatttgacgggacagttgagcggcagccgcagggtacat
+3558166/1
CCCFFFFFHHHHHJJJJIIJJJGIJJIIJJIIJJJIJGIIJFHFD?CEFF
@4905639/1
cgcagccagatgccaaagttcttgatcttcactgggctcttctctgggat
+4905639/1
CCCFFFFFHHHHHJJJJJIIJJJIJJJJJJJJJJGJGJJJJJJJJIJJJJ
@6278855/1
gtcctatctcaaaacatgaagacctcacagggtcactcccagcttcggga
+6278855/1
@C@DDDDDDHHFHGHIHIGDHIJHIIJJJIIJCEEH@@FAEHGGCHGGIA
@4905816/1
gttgtaatatagtttcttttttaattgttataaattcgtaattcgtagct
+4905816/1
CCCFFFFFHHHHHJJJJJJJJJIHIJJIJJJJJHIIJJHIFGIJJJIIJJ
@2852515/1
tgtttgtctgtgcgcgctaatctcagaaacggctgatccgagttggatgc
+2852515/1
@C@FFFFFHHHHHJJJJJJJJJJJJJJJJJIJJJJJIJJIJJHIJJJJJJ
@7671909/1
cacggtagcactgagtgacggcacctccgacactgaggtcacggtactcg
+7671909/1
CCCFFDDFHHHHHJJGIIIJJJJJJJJJJJJJJJJJJJHHIJJJHIIJJH
@7672074/1
cttcatggtgccacagtgagtgatttcaattttgagacctttgatttctt
+7672074/1
CCCFFFFDD?FHHJJIIIJJCFHIJGJIHGIJGJDHHGHIJHHFHIIHHJ
@799204/1
gtcctttctaaggttctaaactatatctgtaccaaatttcaaccaaatcc
+799204/1
CCCFFFFFHHHHHEHHJJJJJIJJJJJJJJJJJJJIJIJJJJJJGGGIJJ
@800217/1
ctcgcggtacatgttgtgtacacctgagcgagactcataacgcagcc
+800217/1
@C@FFFFDHHHFGJIIFHIJIA:?EHHIJJGIIJCHJJJJJIIGGGG
@7674049/1
cgctttttactacatgcataaacatacataccgataccatacaccaaaat
+7674049/1
CCCFFFFFHHHHHJJJJJJJHJJJJJJJJJJJJJJJJIIIJJJJJJJJIJ
@1498185/1
gtagcactgagtgacggcacctccgacactgaggtcacggtactcgcggt
+1498185/1
C@CFFFFFHHHFFIJIIIIJJJJJGFHIIJJJJIHIIJIICGHGJIIHFB
@801272/1
agaaaagtgctgtctgtacattgaaaataaaaataaaaaaaatagcaggg
+801272/1
???DDDD:ADDDDAAEEDE4<F:FFEIIEEI>AFFIICEADDIE<4B@C@
@801411/1
cacggtagcactgagtgacggcacctccgacactgaggtcacggtactcg
+801411/1
@CCFFDDFGGHHHJJEFHIIIJJJJJJIJIIJJJJJJIFHGIJJGIIJJH
@801690/1
aacgaaaccaatttagaatatacgaaacagcaggaccactacagacaaat
+801690/1
CCCFFFFFHHHHHJIIEHIIJJJJJJJJJJJJJJJJJJJJJJJIJJJJJJ
@802009/1
gtgcattcaacgaataacagttcttcatctgatcaaacgctattaattca
+802009/1
CCCFFFFFHHHHHJJJJJJJIJJJIJJJJJJJIJJJJJJJJJJJJJJJJJ
@802185/1
gtctgtgcgcgctaatctcagaaacggctgatccgagttggatgcggttt
+802185/1
@BBFFFFFHHHHHJJJJJJJJJJJJJJJJJIIJJJGHGHJJHIJJJHHHF
@4244079/1
cctcaatctgcaccagttcatatttgggcacagttcctcgacgagcaagt
+4244079/1
CCCFFFFFHHHHHJJJHJJJJIJJJJJJJIJJJGHIJJJJJJJJJJJJJF
@7004164/1
cgtttttctctgaatccgcgcttagtacctcagccagactccatccgaag
+7004164/1
BB@DFFFFHHHHHJIIJJIIIGIJJDFHIHIJJIJJIJIGIIIIJIIEGH
@2852913/1
atcagccggagcagctccggtaagtttgtcgagtagagccttagctgcgg
+2852913/1
CCCFFFFFHHHHGJJJJJJJHIIJIJJIJJJIJIIJJJJJJJJJJJJJJJ
@1501396/1
attccctgcagagcttgcaaagcttgcaatgatctttccttcttctcttt
+1501396/1
@@CFFFFFHHHGFIGIGIII>GGIGGGFFGI?CCGHIIJEHEHHHIBFHI
@2854579/1
gtcaaattaaagaatcacgtcgaacattctatgcttataccattaatctc
+2854579/1
=?@DB?DDDHD:AEBBFEGFHA6FEFCG<??G?D@411BBFG>DG<F>BD
@1501849/1
cttccgtacattttatactaagctgtaaagtaccgactgttgagccagta
+1501849/1
CCCFFFFFHHHHHJJJJJJJIJJJJHIJJJJJJJJIJJJHIJIJJJJJHI
@6279840/1
ttataatattattaaacgaagaacatgcggctgaattgcagcatcttgtc
+6279840/1
CCCFFFFFHHHHHJJJJJIJJJJJJJJJJJJJJJJJJJJJJJJJJIJJHG
@6279862/1
ctcatctttagcacttggttcatcttttgaagattctgatattgatagtt
+6279862/1
CCCFFFFFHHHGGIIIIGCGHIIIGIIJJGGIHHEHHJGIGIJJIIJJFI
@4906104/1
ggtagcactgagtgacggcacctccgacactgaggtcacggtactcgcgg
+4906104/1
CCBFFFFFHHHHFHIJJIJIJJJJIJIIJJJJJJJGIJJJJGGIJJJJHF
@5611844/1
ggtcttggttgaacggaactccaatcctttactcgaatag
+5611844/1
;?<DDDDB2:CDDIA:@EDEEIE9B@E?B4?EADDADAAD
@5612017/1
ggtgcacgcgcttgggcagagggaatctgattgtgctgttgtggaactgc
+5612017/1
BC@DFFFFGGHGFIJIJJJCIJIGIJJJJJIJJHIIJJGGIHIJIJJJJI
@5612963/1
ctactaacagtccggtcaaatgcgttgtaaaactaaagattaaataaata
+5612963/1
@@@FFFBDHHBADFGHEEHGIIEGIIGBGGGIGFHJCHBGIGIJIGEFDG
@107728/1
gtcacggtagcactgagtgacggcacctccgacactgaggtcacggtact
+107728/1
CCCFFFFDHHHHHJJJJHIJJJJJJJJJJJJJJJJJJJJJHJJJJJIIHG
@4907164/1
gtaggtgctgggcctcttgtatgcgaaggtgttgaggcgcttgtggtggt
+4907164/1
BCBDFDEFHHGGFIJJIJJFIJJJJGIIJHIGIIIJJIJJJIGIJJIJJ@
@4244488/1
ggttattgttatgtcgatgtcgaacccaaaaatgtaattaactttttttt
+4244488/1
CC@FFFFFHHHHHIJJIJJJJJJJJJJJJJIJJICFHIGIGIIJJJJJJJ
@4907268/1
agcgggtcggacgagccgtgccttttattgcttggtgagacacgagataa
+4907268/1
CCCFFFFFHHHHHJJJJJIJJJJJJJIJJJJIJIJHGIHHHGHFFDCDED
@6281033/1
ctggacaaggcactggcaacgaccaatcatggacttttcttcaatatcca
+6281033/1
@CCFDEDFHFDHHGJGIGGIIIJJIICDAFHGIIIIJGEGHECHHG@GEH
@4907365/1
cttttcttcaatatccacataagtaacttcaaatgattgctcagatgcaa
+4907365/1
C@CFFFFFHGHHHJEBGHJIIIJJJJJJJJIIIIJJIJJJJJJGIJJIJI
@6281250/1
cgtcgaacattctatgcttataccattaatctccgcaactatttgacgga
+6281250/1
CCCFFFFFHHHHHJJJJJJGIJJJJJJJIJIJJIJJJIJJJJJIJIIJJ@
@108392/1
tagaggaagtaggtgctgggcctcttgtatgcgaaggtgttgaggcgctt
+108392/1
CCCFFFFFHHHHGGIIJJIJJIJJIJJIJJJJJFFHHDGGHIHJJJJJII
@6281473/1
cgatgttttacaagggcaggttgaactcacaccattcaatttaaaagaaa
+6281473/1
CCCFFFFFHHHHHJJJJJJJIJJJJJJJJJJJJJJJJJJJJJJJJJIJJJ
@108567/1
gtgctgttgtggaactgcttcacctgtggccggcggcacgcagacgcctt
+108567/1
@?@DDDFFFFFHHIIGIJIIJIJGIIIJJJJIJJIGIBH>DDDDBBBBAB
@4245461/1
ctgaggctgatcctggtttctataccagggcgtgacgaccgcctccttgt
+4245461/1
CCCFFFFFHHHHHJJJHIIJJJJJJJJJIJJJGGIJIIJIIIIJJGHFHH
@3560144/1
atacataataatattagaggaagtaggtgctgggcctcttgtatgcgaag
+3560144/1
CCCFFFFFHHHHHIJIJJJJJJJHJJJHHJJJJJJJJJJJJJJJJJJIIJ
@7676635/1
gcgcttgggcagagggaatctgattgtgctgttgtggaactgcttcacct
+7676635/1
CCCFFFFFHHGHHIJJHIIJJJIJJJIJJJJJJJIGHIJJJJIJJJJJJJ
@7676644/1
gtaggagtttcgggctcgggtttactagcctcctccttagaagttggttc
+7676644/1
CCCFFFFEHHHHHJJJJJJJEGHIJJJJJJJJJJJJJJJJHIJHHIJHII
@4908351/1
ctgtaccaaatttcaaccaaatccgtcaaatagtggcggagattaatggt
+4908351/1
@CCDFFFFHHHHHJJJJJJJJJJJJGIJJIIJJHIIJJIBH@FGAHGIJ7
@6282169/1
ctctattcacctttctaggacatttatctggctgtatgtttacatcataa
+6282169/1
@@?DABDBHGFHHBFHGIIGHHCHIEHGIIIGIIIGEGFGGHHIIIIIIH
@4245878/1
gatatttttagcagcttgtccacttataagataaccgggcgattatttac
+4245878/1
@?@DDDDDHFHFFIEBF@?A<CGGH@H@C4<A<BF<GGIIG6AC;@FA@F
@6282289/1
ctcttgtatgcgaaggtgttgaggcgcttgtggtggtgcacgcgcttggg
+6282289/1
@@@DDDDDHFHH7@FH:C<EHGGIIIIIGGHF=?BF@FGIIIBEE?DDCC
@2855322/1
cccaaaagctgcgctattcatttgcgcaggaaggcgtcaatattttttta
+2855322/1
CCCFFDFFGHHHFIJIJIIIHIIGIGHIGII>GIIIIJJJIAHIIIJGFF
@4908804/1
ggacttaatacaaggaaactgtttagactggttacattgctcacgtacag
+4908804/1
@@<DDDFFBFHHHIIGGIIIIHGIGIEHHGIEGGGIIIIIGGGFDGGGII
@5614375/1
gggatgcttaaatttacatttagtgtttgtttcatgtcaatcggttcata
+5614375/1
@?@DDFFFFH?FFIIIDCIAHHD<AHDDDAFHEFBCFBBEH<GHD@DHIE
@4909116/1
ggcagctcgaacacggttaccgggaattttgtttggtatctgataccgac
+4909116/1
@@@DDADDFH8F?<@1<A:BDAF>F<BFHEG??FHIBCFGGGHGEGGHBH
@4909435/1
atggagtgagcacgggctctgtgcctggctcccatgtcacggtagcactg
+4909435/1
CCCFFFDDFFHHHJJJJJJJJIJJJJIIJJJJJJJJIIJJJJGGHIJJJJ
@5615138/1
gccatatcccgtgtcatcggcaatt
+5615138/1
?@@DD?DAF3C<@<A@G<GBEGEFF
@4909887/1
ctaatctcagaaacggctgatccgagttggatgcggttttcacgaatata
+4909887/1
CCCFFFFFGHHHHIJIJJJHIIIJDFHGIICHEGHI:DGIJJJJGGHGHH
@5616397/1
ggaactcctcaaaaatcaacataatgagctctgcgtttgaatttaat
+5616397/1
@@@DDDDDHHDBFEHEHGHGBHIIECHEDHGIIGGFHIGIEGBGIGG
@5616783/1
ttctgcttctcttcctcttcaagagctcggcggtaagcaaagcatggtat
+5616783/1
@@@DA?DDHFHFHDGG?FHHHCEFEC@HH<F>FG@CAG@C;FFA>AD@EI
@2858142/1
gcaagaagtaccagaaacgggacttagccacaatctggtctggagagaag
+2858142/1
?@@DDDBD=CCAFHGH@GGIHIIFGGGGGIIIIIIGGGEEHGGCBFECGG
@5617378/1
gtcctattttagttaattagtaatgtgcattgtaaaattctagacacaca
+5617378/1
@@@DDDBDBDFDCF<FB>FGCIHHGI<EFHAEHIIHGBC4?EGCHEFBDA
@2858811/1
cccttctacagatttattatagcctgcgacttcgttcgtgtggaatagtg
+2858811/1
@CCFFBEDFHHGHIIIIHIIIIIEIIIGIIIIEIDHIIIIFGIIIIIGGG
@2859519/1
gtatattatcacgagatatggtgtgtctatattaccatttcgtacaaaca
+2859519/1
@@@DDDFFHFHFGGHHHJHIGJJGHFHHDFCHIGGGGFGGJJFHGGGIIE
@4249655/1
ggagagaagatcctcatcttgtatagaggaggcttgggctcgctctccga
+4249655/1
@B@FFDFFGHHHGJIIIJJIIHHIIGGIJIJIGFDFHJIAFHGHGDHIGB
@2860283/1
gtagcgttatcactgtctttacttttaattttcactgatttgcaataata
+2860283/1
@@@FFFDFDHHHFIJFHGIJHBHHJJJJIJIJIDHIJGJHJJJGIGFHBD
@4250135/1
caatatattcgtgaaaaccgcatccaactcggatcagccgtttctg
+4250135/1
CCCFFFFFHHHHHIIIIJJGEGHIJIIJJIJGIIJJIIII@FHHII
@4250596/1
tggcaatacaacaacgacaagctgcaactgtacgaatgtgctcttgaggt
+4250596/1
CCCFFFFFHHHHHJJJJJJJJJJJJJJJJJIJJJJJJJHJJJJJJJJJJC
@805809/1
cagagggaatctgattgtgctgttgtggaactgcttcacctgtggccggc
+805809/1
CCCFFFFFHHHHHJJJJJJJJJJJIHIJJJJJJJJJJJJJJJJJJJJJJF
@806037/1
ccgtggtcttcactagttggcaaatcgcgcgtatagacattttgctacca
+806037/1
@??BDADDHHFFHGIGFGHG@CFBCEFHHIIAEGHIGHII@HIGFGIIGI
@7006024/1
cgtagacatagtaatggagacaagaaatggagttttaatacaaatcagta
+7006024/1
CCBFFFFFHHHFHIJJJJJJIIJJJJJJJJJJEHIJJJJJJJJJJJJJIJ
@7006418/1
gtggaactgcttcacctgtggccggcggcacgcagacgccttgatgacct
+7006418/1
@@@FFFDEFFFHHEHIHEHGGGGIGGGGGIJIIFHFFFDDA>CCCDEDDC
@110087/1
ccagttcatatttgggcacagttcctcgacgagcaagtagttcttgaagc
+110087/1
CCCFDFFFHHHHHJJJJJJJJIJJJJJJJJJJJJJJJIJJJJJJJJJJJI
@3561441/1
gggcaggttgaactcacaccattcaatttaaaagaaactgggtgcgtgca
+3561441/1
@@@FDDDEHFFFHIGIIGIGEGIIGGIIIJIGJIGCHGIJIGDGCH@AFG
@6284752/1
ctactatacctgtgaaacgatcaacaataatatataatttggag
+6284752/1
?@@DDD??FFAHDB4:?BEABDEDC@2AE>?CCH99E9@@DFD>
@807864/1
ctgcaacttggccaggttagggccaacagattgtttgagatgtttgtgaa
+807864/1
CCCFFFFFHGHHHJJJFHJIJJJJJJJJJIJJJIJJJJJJJJIJIJHHIJ
@7680054/1
catcactcttatatgggcagcccgaacacggttaccgggaattttgtttg
+7680054/1
CCCFFFFFHHHHHJJJJJJJJJJIHIIGIJIIIJIJJJJGIJJIJJIJJH
@3563162/1
ttcacctgtggccggcggcacgcagacgccttgatgacctccactt
+3563162/1
?;?DDDDD==;C?CEED<0?;;@AADA::=257;6....@;>;;;5
@3563505/1
ctgctatttattttttctatattttcaatgaacag
+3563505/1
?8=DD:ADB?AD8AEE?A<<:CC>EEF4<<F9C9;
@112079/1
cccgcgacttcgttcgcgtggaatagtgacttccggcaaatttttggttt
+112079/1
CCCFFFFFHHHHHJJJJJHJJIJJJJIJJJJJJJJJJJIFHHHHHFFCDE
@2172849/1
acggatctgttctgcaatccttttgtc
+2172849/1
@@@DDDADDHHHFGFIIIEHGA?@FAC
@6286349/1
cagctcttgcagccatccaacaggattgcccatcaatttatcttcaaatg
+6286349/1
@@@DDDDDF>CCFF;:E?C<FEI;GB9A@@GBGIFIBEEGDGEFIFEFG@
@7008954/1
gtcctattttagttaattagtaatgtgcattgtaaaattctagacacaca
+7008954/1
CCCFFFFFHHHHHJJJJJJJIJJJJJJJJJJJJJJJJJJJJJJJJJJJJJ
@7009184/1
atcagactatagttagtatagttataagactcagattgccatctcagaaa
+7009184/1
CCCFFDFFFHHGHJIJHIIJIHJJJJJIIJIIJJJJIIJJJJIIJIJJJJ
@4912612/1
gtcaaattaaagaatcatgtcgaacattctatgcttataccattaatctc
+4912612/1
CCCFFFFFHHHHHJJJJJJJJJJJJJJJJJJJJJJJJJJJJJJJJJJJJJ
@7009220/1
ccagactagcatagcacagcacactacggatgaacagacacaatatcaac
+7009220/1
CCCFFFFFHHHHHJJJJJJJJJJJJJJJJJJJJJJJJJJJJJJJJJJIJJ
@1506101/1
cagcatacataataaaattagaggaagtaggtgctgggcctcttgtatgc
+1506101/1
CCCFFFFFHHHHHJJJJJJJJJJJJJJIIJJIIJJJJJIJJJJJJJJJJJ
@4251740/1
gtctgttcgtctgtgcgcgctaatctcagaaacggctgatccgagttgga
+4251740/1
CBCFFFFFHHHHHHIJJJJJJJJJJJJJJJJJJJJJJJIJJJJDHGHFH?
@2862774/1
gtcgaacattctatgcttataccattaatctccgcaactatttgacggat
+2862774/1
@@CFDDDDDHFHHJEGIIIIIGICHEHIGEHHGEHIGIJGEFHGIGIIGG
@4252231/1
agcatacataataaaattagaggaagtaggtgctgggcctcttgtatgcg
+4252231/1
CCCFFFFFHHHHHJJJJJJJIJJJJJGIJJIJJJJIIGIJJJJJJJJJJJ
@4252581/1
gtttattttgtttttctctgtgatctgtttcttggcatctatagatgtcg
+4252581/1
@@CFFFFFGHFFHIHIIJJJJICEHIJEHIJIIGIIGIGGGHGGIIIIIJ
@4914092/1
tccgtttttaaactattttttcaatgccctaagtgagtatacatctatta
+4914092/1
@@@FFFFFHGHGHJGGIGFHIGIJJIJIJIJIIFEEHDDHIIGIIIIIIJ
@7011005/1
cgcaagaagtaccagaaacgggacttagccacaatctggtctggagagaa
+7011005/1
@BCFFFFFHDHFHJJJJJJJJJIJJJJJJJJIHJIJJJJDGHIJIJFHEG
@4914380/1
cctctatcaagtgctcgttttgttagacttcagtgtagctttgtattatg
+4914380/1
CCCFFFFDDFDHHIEGGHGGIGFHCHHGIJJHG9??DGCFHIGH<DIA<F
@2173079/1
gacgcaagaagtaccagaaacgggacttagccacaatctggtctggagag
+2173079/1
CCCFFFFFHHFFHIHGHHIIIIIG8AF@GHGEIGIEIJJJGFGIJJIJGG
@113211/1
tgtggaactgcttcacctgtggccggcggcacgcagacgccttgatgacc
+113211/1
CCCFFFFFHHHHHJJJJJJIJJJJJJJJJJJJJHHHFFDDDDDDDDDECD
@2864682/1
gcaggttgaactcacaccattcaatttaaaagaaactgggtgcgtgcagg
+2864682/1
@;1BDDD:BFFFF9CGBFGIFF?A?>FDHFDCF?EGEFIC9:BDFA?F?D
@2864779/1
ggcgttactgcttaatactactcactgatttatgtagcatcatcttgtaa
+2864779/1
CCCFFFFFHHHHHJJJJJJJJJJJJJJJJJJJJJIJJJJJJJJJJJJIJJ
@5619758/1
gtaatatagtttcttttttaattgttataaattcgtaattcgtagctttc
+5619758/1
@@?D<;DDFFFFHHIDGIIIIIIIIIGIIIEFHIICFHHCF?FHEHIGGD
@4254215/1
ccgcgactccgtccgcgcggatgtcggtcttcgcgtggaagttttatttc
+4254215/1
CCCFFFFFHHHFHJJJJJJJIJJIJJJGHHHHHFDCDDDDDACEDDDDEC
@5619879/1
ggcagagggaatctgattgtgctgttgtggaactgcttcacctgtggccg
+5619879/1
CCCFFFFFHFHGHJJIJJJIJJJJEHIHIJJJJJJJJJJJJJJJIIJFIJ
@4915871/1
gaggaagtaggtgctgggcctcttgtatgcgaaggtgttgaggcgcttgt
+4915871/1
BCCFFFFFHHHFHIJJJJIIJJJJJHIJJJIGGIJDGHIJIIIIGIJJJI
@2174107/1
gtgctgggcctcttgtatgcgaagg
+2174107/1
??@D:2AD=FBDFF9A:AIFFF8F:
@5620311/1
tgtacattgaaaataaaaataaaaaaaatagcaggggttattgttatgtc
+5620311/1
?@?DFBEFBHHFHJGIIJJJJJIGGGIIJIJJJJJJJJIIJJJGIEGGHG
@5620322/1
tgtcaatcggttcataaataaaaaacttatgtcaaattaaagaatcacgt
+5620322/1
@@CDFDFFGAFHHGHIIGIIJEEFHIBHIIJJJJCHHIIIJIEIHEEFHI
@4254655/1
gaatgattctggtgggttgtcctgcagagcttgccacatcttgtaagcag
+4254655/1
@BCFFFFFHGGHHGIJGIJIJJJJJJIIJGHIJJJJJIJIJJJJIJIJJJ
@7682105/1
ctgatagagacgatttcaccagtggtcttcttgaacttcttcaattgacg
+7682105/1
CCCFFFFFHHHGHJJJJJJJJJJJJHIIIJJJJJJJIJJJJJJJJJJIJJ
@6286720/1
gtgttgaggcgcttgtggtggtgcacgcgcttgggcagagggaatctgat
+6286720/1
@@@ADD4DDDDFHGBCF;CGIDGGABFHEHBGHGEFEHAEHEEH@DBDCE
@6286862/1
ctgagatagagtttaaacaaataataattttctcaaagaataacatattg
+6286862/1
@B@DFFFFHHHHHHIIGIJJJJIJJFIGJIJJJIJGIIIJIJIJJJJJJG
@7683371/1
cgccattcctagtacggtatctcccacacgtttcacttcagcatagacag
+7683371/1
@@@DBDDDBFDDC@BEGIEBH@H?<CDHG@1??BFGGGIIGIGGECGECG
@1509002/1
gggaatctgattgtgctgttgtggaactgcttcacctgtggccggcggca
+1509002/1
CCCFFFFFHHHHHHIJJJIIJHJJJJJJJJJJJJJJJJJJJJJJJJJHF?
@6287667/1
acggcacctccgacactgaggtcacggtactcgcggtacatgttgtgtac
+6287667/1
CCCFFFFFHHHHHJJJJJJJJGIIJJJFIJJJJJJJIIJJJJHJJHHHFH
@7683758/1
ctgtgacttgtagtcaaggtggagattttactatctttcaagtcggcata
+7683758/1
CCCFFFFFHHHHHHIJJHI?FHIJHIGJJJJJJJJJJJJJJJIJJJJJJJ
@6287998/1
gtagaaaagtgctgtctgtacattgaaaataaaaataaaaaaaatagcag
+6287998/1
@CCFDDDDFDDHDIIIIJIIIEHIBEGHEEHIGGIJJEIGJIIADB@GGI
@810782/1
ctcatcttgtatagaggaggcttgggctcgctctccgaaggg
+810782/1
@@@DDB;AC=ACCF@GFGC:=GGI8FGE@D600?G@F8D?;7
@6288387/1
gccagatgccaaagttcttgatcttcactgg
+6288387/1
?@@B=DDADAC??:2C@BE>>FC:3CHIF>8
@7684692/1
ctactttttttgtcaggtaatatacctaaaaccttcttctaagtctgaaa
+7684692/1
CCCFFFFFHHHHHIJJJCHGIJJIJJJGIJJJJJJJJIJJJJJGJJJJIJ
@7684758/1
gccatcttcttgttcttgctgatgacggtagccgtgtgtttgcccacctt
+7684758/1
CCCFFFFFHHHHHIJJJJJJJJJJJJJICGIJJJIIDFDHIIJIJJJJJJ
@2866317/1
gtaatattattaaacgaagaacatgcggctgaattgcagcatcttgtcga
+2866317/1
CCCDFDFDFHFGGIIIIIGGG@HIEHIIGIGBGHDFHIIAHIIIIGF@BG
@3563648/1
ctccaggtaatataacctccaattcaaccttatcattaccaatcgg
+3563648/1
@@@D=?3DBFF?DFFBA?E3C?B>BC?HFEFHFEBFCA@C9C>3DF
@7011343/1
gtacattgaaaataaaaataaaaaaaatagcaggggttattgttatgtcg
+7011343/1
@C@FFFFFHDDHHGHGIIJJIGJJIGJJIIIGIIJD?DHGG@FGHHIJJG
@2866764/1
cctgttttggtagcggcggcgcggtccgtgaggagcatgctcgccatcag
+2866764/1
@C@FDFFFHHHHHIIIIIIIEEBD<>BBA?@@DCB@B@CCAABBB@BDCC
@6289104/1
cagaaatttcgcacgctcgactaacattacctcgaaggcgcggcgtgcgg
+6289104/1
@@@DFBFFHDHFDGB>GGIGIGGIGHGGDFHIIJAEHE=@GHIDD?@?=B
@114336/1
tttgtctgttcgtctgtgcgcgctaatctcagaaacggctgatccgagtt
+114336/1
@@CFFDEFHFHHFIHJFHIIHIJGIIJJJJJJJIJJJJIIJJHJJI@A5A
@7686121/1
gtccttgttgttaagaggtgttacctgcaacttggccaggttagggccaa
+7686121/1
CCCFFFFFHDHHHFIGJIAFEGHJJIIGIIJIJJJJJIJIHIJJHEIIIJ
@3564741/1
ggcaacatcttctttggtttgtcaggcgtaatgctaacgtcatagcgata
+3564741/1
@@@DFDADDHHHHHGIJAGHIFEHIEFHEEDHIJJEDDEHGJGIIGEDHA
@7012159/1
caatcctttactcgaatagtcttttctaacttgaacagtgcgatgtttta
+7012159/1
BCCFFFFFHHHHHJJJJJJJJJJJJJJJJJJJJJJJJJIIJJIJJJJJJJ
@4255008/1
ccctaagtgagtatacatctattaaattcaaacgcagagctcattatgtt
+4255008/1
CCCFFFFDHHHHHJJJJJJJJJJJJJJJJJJJJJJJJJJJJJJJJJJJIJ
@7686450/1
gcaagggatcctaacttcgcaaccactaattccagtgataaattcactct
+7686450/1
@<@=BDDDHDBF?A>EGGDFFEHHHDHGIIIHAGH?BDDHCDHGGIIGGI
@115172/1
tggtgagacacgagataaaagtctaattcagacgagtgcacaatatccgt
+115172/1
CCCFFFFFFHHHHIHIJJJJJHIJIIJIJIJJJJJJDGHIJJIJJJJJJC
@115221/1
ctccaattcaaccttatcattaccaatcggtaaaggatctcttgtataca
+115221/1
CCCFFFFFDFFHFGIIIGBIHIGIIGGHIIFHIIIIICGIIIIIIIIIII
@811954/1
gactcataacgcagccagatgccaaagttcttgatcttcactgggctctt
+811954/1
B@@FFFFFHGHHHIJIIIIJHJIIIJIIIIJIIIJIIJJJJJJIJGIIIH
@115696/1
ggtatgtatgtttatgctcttgacctacttgtagacacggcagatgagga
+115696/1
???;DDDDBDC?AC@BFHEEFHAGHIIGGEHDGCBEHIIIIIIIBGBHE?
@2175743/1
ctcgcagcattatgggtcttccttcatggccgaggttggggcggcgcggg
+2175743/1
@C@FFFFFHGGHHIJJFBGIIJJIJJJJGGIJAHIFHIIIJJHDDDDDDD
@115869/1
agcatacataataaaattagaggaagtaggtgctgggcctcttgtatgcg
+115869/1
@@@FFFDDHHHFF@GHIIIFIIIGEHDHIIHHGAFIFIJIJGGIFIJIJI
@812752/1
cgcagccagatgccaaagttcttgatcttcactgggctcttctctgggat
+812752/1
@@@@B?DBFBFHDGIGGIIGBACH?HBBFFGCD?EFGGIC?DGADGGE>B
@2175985/1
atacataataaaattagaggaagtagg
+2175985/1
=:?1D8DDFFBFBABGB:A<FAB3A?A
@812940/1
ggagtgagcacgggctctgtgcctggctcccatgtcacggtagcactgag
+812940/1
BCCFDEFFHHHHGJJJJJJHJJJJJJIJJJJJJJJJJJJJGIJJJJJJJJ
@812941/1
cttgtatagaggaggcttgggctcgctctccgaagggagcttgcggccga
+812941/1
@CCFFFFFHHHFHIJIJJJEEHIDGHJJJIJIIJIIJIIIIJJJJJFFD>
@813214/1
ggacgcgttaacatacgagatcttcgtgcggagataatattttaaagtat
+813214/1
CCCFFFFDHHHGHIIIIJJEGIJJJJIGJJIIGIFIJJIJIGIIIIIIIH
@4256885/1
gtacacctgagcgagactcataacgcagccagatgccaaagttcttgatc
+4256885/1
==BFBABDHHHHHJJIJJJJJJJJJJJJJJJJJJJJJJJIJFGIJJJJJJ
@813505/1
gttatgtcgatgtcgaacccaaaaatgtaattaactttttttttgtctgt
+813505/1
CBCFFFFFHHHHHJJJJJJJJJJJJJJHHIJJJJJJJJJJJJJJIHIHHH
@4917051/1
aaggtatttcaggatcgtcacgacccacatcttcgtcgcgccaatttagg
+4917051/1
@@CFDDFFHHHHHJJJJIJJJJJJJJJJJJJJJJJIJJJJJJIIJJJJHH
@5622140/1
cacatgattcatccacaaattccaacccttgcg
+5622140/1
@;<DDDBA4C?FB:A@EHGDHBDHCE6CF>DGE
@5622563/1
tgcagacaaataatcatacgacttatagtacactatttccacaacagtac
+5622563/1
@@CFFDFFHHHHGJIJJJJIIJJJJJJI?FDHIJIIJIJIGJJFJJJGEH
@2868161/1
cttgttgttaagaggtgttacctgcaacttggccaggttagggccaacag
+2868161/1
CCCFFFFDHFDBBEACFHHIGIJIIJJIGHIFEGGGI?DGIGIGIGIJID
@4917956/1
gtctgtttgtctgttcgtctgtgcgcgctaatctcagaaacggctgatcc
+4917956/1
@CCFFFFAHHFHGGIIEIIIBCCFGHIIGIIHIIGIGGIJICCGHGIJII
@2868727/1
catacataataaaattagaggaagtaggtgctgggcctcttgtatgcgaa
+2868727/1
@@@FFDFFHDHFHIIEHBAH>AGHGH<@CBD@GHG?DHGIGGBGGIGGIE
@2869066/1
gcttattctgcatacctgccatgcgctggtaagcgctatggactgctgcc
+2869066/1
@@CFFFFFHHHHHGHIHHIJJJJJJJJBGEFE@GHGCDGIFIJIJIJGGI
@2869439/1
gtgcacgcgcttgggcagagggaatctgattgtgctgttgtggaactgct
+2869439/1
=?<?BBD:@DDF?CEEEFHEHAGIIGGD0BG<??FHEHCDBFBFHIIEE4
@2869461/1
ccaggtaatataacctccaattcaaccttatcattaccaatcggtaaagg
+2869461/1
CCCFFDDFHHHHHJJJJJJJJJJJJJJJJJJJJJJJJJJJJJJJJJJJJI
@1511879/1
gcggttttcacgaatatattgtgggatgcttaaatttacatttagtgttt
+1511879/1
@@@FD?DDFHHHHIGBGFHDEHGGGEHGCGHIEGII9FGGDBGGG?B?GH
@1511907/1
gcggagattaatggtataagcatagaatgttcgacgtgattctttaattt
+1511907/1
BCCFDDDEHHHHHJGIJIJJJJJJJJJJJJJJJIJJJJJJJJJJJIHHJJ
@2870268/1
ggaacttatggtataggtagagactggctgcaaatttaaggaaggagtct
+2870268/1
CCCFFFFFHHHHHJJJJGJIJJJJJJJJJJJJJJJJJJIIIIJJJIJHHI
@2870662/1
tgtttgtctgtttgtcggtttgtctgtttgtctgtttgtctgtttgtctg
+2870662/1
@CBFFFFFHHHHHJHIJJGHIJIHJJJJJJJJJJIJJJJJJJJJJJJIJI
@2870665/1
atcaaactaaacctacgttaaataatttaaccaggaaaacccaacaaata
+2870665/1
@@CFFFFFHHHHHJJJIHHIIIJJJJJJJJJJJJJJJJIJIJIGIJJJJJ
@4920015/1
gcggttttcacgaatatattgtgggatgcttaaatttacatttagtgttt
+4920015/1
CCCFFFFFHHHHHJJJJJJJJIJJJJJJIJJJJJJJJJJJJJJJJGIIJJ
@2871298/1
agtttgtatacttaattcgatgttatacatatagcatttcggatctatag
+2871298/1
?@@DDDA=CFHADG?<FGG@C<:CE@<CHFHIDEE?A4CCEH=BDHE<BG
@1513857/1
gtcggatgcgtgatgccgaggtcgacagtagtgcctgcggggatatttcc
+1513857/1
CCCFFFFFHHFHHJJJJJIJIGHJJJJJGIJIIJJJJJJJJDDDDDFEEE
@7687825/1
atacataataaaattagaggaagtaggtgctgggcctcttgtatgcgaag
+7687825/1
@@@FFFFFHGHHFIJJEIJGEGHJGIIFGGEHGE9EHHGIJFDHIJJGHI
@2873299/1
cttcacctgtggccggcggcacgcagacgccttgatgacctccactttga
+2873299/1
@@CDFFFFHDHHGHIGGIGFHAHIEBBDEHDBBCCEEDCACCBCCCCDDC
@6291398/1
ctggagagaagatcctcatcttgtatagaggaggcttgggctcgctctcc
+6291398/1
@@@DBDBBBFD?FFEDEG@:<AA<<AHHHHE;FEGEFDFI3BFE>7F=C@
@7688878/1
ggcaaatttttggtttcaaccacatagttcccgatttcgcgggatctctt
+7688878/1
@<@DBBDDAFFHDACAGHGGHG@?CF>11CF>GFGC@G36DHB@B=>CCH
@6292088/1
gtggtgcacgcgcttgggcagagggaatctgattgtgctgttgtggaact
+6292088/1
=18B4=BDFDDHHIBD?EDG:DFGEH;G<DBF9?9/?BFCC@8BFGGGGC
@7689738/1
cacggtagcactgagtgacggcacctccgacactgag
+7689738/1
@<@DDD?=3ACFBFEHGGC@8@CCGG?D:0?66B8//
@117633/1
ctgggctgcagatgactgtgcatccttgctagtaagtcctgagccatagc
+117633/1
CCCFFFFFHHHHHJJJJJJJJJJJJJJJJJJJIIIJIJJJJJJJJJIIJI
@2178824/1
ctcggagatgccgtcccggtacataatgatacgatgcggcttgaacccgc
+2178824/1
@CCFFFFFHFFFHIIJIGIEAGHIJJJJJJJIIIIJGIIJGG46@=?E:?
@2178832/1
tcataacgcagccagatgccaaagttcttgatcttcactgggctcttctc
+2178832/1
@@@DDFEFGHHHHIJAHEDGCHIIFHIHJIIJJJIJJJIGD=BFGDHIJJ
@6293205/1
gtcgatgtcgaacccaaaaatgtaattaactttttttttgtctgtttgtc
+6293205/1
CCCFFFFFHHHHHJJJIJJJJJFIIJIJGIJJJJJJJJJIJJJJIIJHHF
@2179013/1
gtgattctttaatttgacataacttttttatttatgaaccgattgacatg
+2179013/1
@@@DADDDFHHHFBG@4AF>FDBEHEDHGIFIHFGA>FCAAADHHIECHF
@7015766/1
gctgtctgtacattgaaaataaaaaataaaaaaatagcagggg
+7015766/1
?8:DA?DD::D>DC:?FDFHHE@@GGE<@GGFEIFFF@D9B?A
@2874343/1
cccgcgacttcgttcgcgtggaatagtgacttccggcaaatttttggttt
+2874343/1
:?@??@1<<AA?<A;?CF?@HGABDHF<<?48=BAHG<BHFECEHEBCAA
@7690934/1
gtttttaaactattttttcaatgccctaagtgagtatacatctattaaat
+7690934/1
@@@FFFFFGDHHHJJJJJGJJJIIGHIGFGGIJJFHHGIIIIGGGIGIBF
@2179400/1
gtggaactgcttcacctgtggccggcggcacgcagacgccttgatgacct
+2179400/1
B@@FFFFFGDHHGJJJJJJEHIJJJJIJJJJJJHHFFFCDDDD@CDECDC
@2179678/1
ataagtggcaaaggtagtaagtcagctgttccacttcatcatcagggatc
+2179678/1
CCCFFFFFHHHHHJFHIHJJJIJJJJJJJJJJIIJJIJJIJJJJJIJIJI
@4259079/1
tgattatttgtctgtagtggtcctgctgtttcgtatattctaaattggtt
+4259079/1
CCBFFFFFHHHHHJJJJHIJIIJJJJJJIJJJJIJJJJJJJJJJJJJJHJ
@4259230/1
gccagatgccaaagttcttgatcttcactgggctcttctctgagatttcc
+4259230/1
@@??D8:B?:CDFGIIIGIHIH@?H?EBF@D3?CFGIIGIEG@FDFHIFF
@2875432/1
atagaatgttcgacgtgattctttaatttgacataacttttttatttatg
+2875432/1
@CCFFFFFHHHHHJJHJJJJJJJJJJJJJJIJJJJJJJJJJJJJJJJJJJ
@4259400/1
tagaggaagtaggtgctgggcctcttgtatgcgaaggtgttgaggcgctt
+4259400/1
CCCFFFFFHDHHHFHIJJJJIJJJJJJIJJJJJIIIJDGFGIIJJIJJIJ
@5625474/1
gtggaactgcttcacctgtggccggcggcacgcagacgccttgatgacct
+5625474/1
@=?DDFFFHHDDFDHGII<FHGIIIFGGIIIBHBHFDFDDDBDCDDEDDD
@2875973/1
gtagcactgagtgacggcacctccgacactgaggtcacggtactcgcggt
+2875973/1
CCCFFFFFHHHDHIIEEIIJJJJJJJJJJJGGHJIGHIJJCGHIJIJHFD
@2875980/1
gtctggggaaaagatcctcatcttgtatagaggaggcttgggctcgctct
+2875980/1
CCCFFFFDBHHHHIIFIIIIGIHGICHIJJJJFHGIIII<D?EGFAEGHG
@5626652/1
catcaatttatcttcaaatgacgacaccacagttccagtctcaggcacat
+5626652/1
CCCFF>??FHHFHIIIIIEHBHHIGDHE=FFHBCFGHHIGGEGIIIGCHC
@6293702/1
cactgatttgcaataatattacagtcaatttaccttggaaactgtgttac
+6293702/1
CCCFFFFFGHFFFFGIIIIGIJJJIGHJJIIJIHCHHGIJJIJIJGIJJI
@816401/1
gtcctttatacatttcggcatggcgatcatgtcgatggcttggtttattc
+816401/1
CCCFFFFFHHGHHJJIJIJIIJJGIIJGGIJGIJIGIJIGIII?FGGHIH
@6294600/1
atacataataaaattagaggaagtaggtgctgggcctcttgtatgcgaag
+6294600/1
@@@FFFDEHFFBDGHIID4CEGGFE@<<9<FG>CA@GGF<FFHIBD@DDH
@2878910/1
gttcaaggggatctgagaatggtttagattcacaattttgtccgctggac
+2878910/1
CBBFFFFFHHGHHIJJJIJJJJHHJIJHIJJJJJJJJJJJJJJJJJJJIJ
@119977/1
cccatgtcacggtagcactgagtgacggcacctccgacactgaggtcacg
+119977/1
C@CFFFEEHHHGFGHIJIJIGGAEHIJIGHGIGJJIGGGGIIIAFCCGHI
@6295559/1
ggcgatcatgtcgatggcttggtttattcccatcagtttggagttcacct
+6295559/1
@C@FADDABDDHB;FGGGBGIIACFHGI@EGADDEGHA?BGDGGGIIIGG
@120391/1
ggaactgcttcacctgtggccggcggcacgcagacgccttgatgacctcc
+120391/1
@@7DDDDDFFAF>C@FF9E9C@@@8?6A6@BE<<><B?C>BBBBAA>AAB
@2879799/1
ctgttgtggaactgcttcacctgtggccggcggcacgcagacgccttgat
+2879799/1
@@@DDDFFADFFFGGHGGCHGC>BB>FBEEEGIHIHBBFD@>>?@BBCD@
@2879843/1
gtgctgggcctcttgtatgcgaagg
+2879843/1
@??DDBEDDHDF?GGGEBEHGGHEB
@7691240/1
aactgcttcacctgtggccggcggcacgcagacgccttgatgacctccac
+7691240/1
@@CFFADFHFHDFGGHGII<BHEEHIIFGHE8ED<CECEAC955;ACB?A
@818469/1
gtgctgttgtggaactgcttcacctgtggccggcggcacgcagacgcctt
+818469/1
@@?DFFFFHAFAHIIIHIJIE@HGIGHHBEFG>HHGBHE899<9=9?@D@
@7691444/1
gtagaaaagtgctgtctgtacattgaaaataaaaataaaaaaaatagcag
+7691444/1
BC@FFDFFHHHHHJIJJJJIJIJJJJIJIJJIIJJJJJJJJEGHHIJJJJ
@7691458/1
gaacattctatgcttataccattaatctccgcaactatttgacggatttg
+7691458/1
C@@FFFFFHHHHHJJJJIJIIIGHJGEHGIJJIJJJJJJJJJIJJIIJJJ
@6296053/1
ccacctcacgttccgccaattgcttcaccttatgatagtcatcgcggcct
+6296053/1
CCCFFFFFHHHHHJJJJJJJJJJJJJJJJJJJJJJJJJIJJJJJJJJJJJ
@7016543/1
cttgggcagagggaatctgattgtgctgttgtggaactgcttcacctgtg
+7016543/1
@CCFFFFFHHHHHIIJJIIJIJJHIIIIHIIHHIIIGJJJJJJJJJJIJG
@6296352/1
gcgcttgggcagagggaatctgattgtgctgttgtggaactgcttcacct
+6296352/1
CCCDFDDDHFHHHIIIIJIIJJJJICHIJIIJJIIIEHJGIIJJJJIIEI
@121285/1
agcggacgtcacggtaagcattcatcagaatgctatgcaacatcttcatc
+121285/1
CCCFFFFFHHHHHJIJJJJJJJJIJJJJJJJJJJJJJJJJJIIJJJJIJJ
@1515689/1
catacataataaaattagaggaagtaggtgctgggcctcttgtatgcgaa
+1515689/1
CCCFFFFFHHHHHJJJJJJJJIJJJJJJFHHJJJJJJJJIJJJJIJJJGG
@4923565/1
cgcaagaagtaccagaaacgggacttagccacaatctggtctggagagaa
+4923565/1
@@CDFFFBD<CFFHIIIIIGIIGEIIEGEGGHGGBGHIIBG@HGFDBGHI
@7692549/1
gtgttgcaagacatgtaggaactgtccctcggagatgccgtcccggtaca
+7692549/1
CBCFFFFFHHHHHJJJJJJJJJJJJJJJJJJJIJIIJJIJJJJJJJGGIJ
@2181418/1
tactaataaattaaaaattaattaaaaaaacattgtccagcggacaaaat
+2181418/1
<@CDFFFAHF?FHEHG@GCAHHHGIGIIIIAFGIDHGHG@G<<AFFHIDG
@4923838/1
ctgctattttttttatttttattttcaatgtacagacagcacttttctac
+4923838/1
CCCFFFFFHHHHHJJJJJJJJJJJJJJJJJJJJJJJJIJJJJJJJIJJJJ
@3568061/1
ggctaaaaaagcatgttctctcgcgccaatggcatgtatacatgcctact
+3568061/1
@CCFFFFFHHHHHJJJJJJJJJJJIJJJJJJJJJJJJJJJJJJJJJJJJI
@7017450/1
gttcacattgacaaacttaggtttgcttacagccattcccaactgtcctc
+7017450/1
CCCFFFFFHGGHHJJJJIJJIHIIJJJIJJIJJJJJJJJJJJJJJIJJIJ
@2181973/1
agcaggggttattgttatgtcgatgtcgaacccaaaaatgtaattaactt
+2181973/1
CCCFFFFFHHHHHJIJJJJHIJJJIJJJJJJIJJIJIJIIIGGIJJJJIJ
@4924445/1
ccctgcagagcttgcaaagcttgcaatgatctttccttcttctctttttt
+4924445/1
C@CFFFFFHHHHFIJIIIIJJJJID?EH@HBFFHGGIJJJJJJJJJJJJJ
@1517013/1
gttatgtcgatgtcgaacccaaaaatgtaattaactttatttttgtctgt
+1517013/1
@@@DDFEEFFFDDGHGIJIGIJGHJGGEHGIIIIGEIIJIIIIGBIJJHF
@4924636/1
ctctaattaatttacttatatgttgggcgaattttgcgatctgcgtggta
+4924636/1
@@@FFFFDDFHHHIJJJJJJIJAIHIICHEIIJJIIIIJGGGGGGGIEAG
@1517316/1
atgaagttttggaatccctattttttttcgtaggtatttgcggtgaattt
+1517316/1
@@@FFFFFHHFHAHHGGIEIGJJGIGGIGGFHIIJJIIGIGGE;AHIIJI
@4260885/1
gactcataacgcagccagatgccaaagttcttgatcttcactgggctctt
+4260885/1
CCCFFFFFHHHHHJJJJJJJJJJJJJJIGJJJJJJJJJJJJJJJJJJJJJ
@1517478/1
gccgtttctgagattagcgcgcacagacgaacagacaaacagacaaacag
+1517478/1
CCCFFFFFHHHHHJJJJJJJJJJJJJJJJJJJJJJJJJJJJJJIJHHHHF
@2881000/1
gtctgtttgtctgttcgtctgtgcgcgctaatctcagaaacggctgatcc
+2881000/1
@BBFFDFFHHHHHHGIJHIJJFHJIJJJJJJIJJJJJJJJJJJJJIJIJJ
@2183374/1
cccgtttccaatctccaagacaggaggctccagtactttagctttgacag
+2183374/1
@@@FDDFFHDHFHJIJIIIJGGHIHGGGIIGIIDHGIIHGHGGHIIJJII
@1518121/1
tgtacacctgagcgagactcataacgcagccagatgccaaagttcttgat
+1518121/1
C@@FFAADFDDFHIBHGIJJJGIJJJIBHIIJJGIIIGGG@G?FHHHIGI
@3569834/1
cacacggacttacgaagtaaattcaattgttgatatagaggataccga
+3569834/1
=?@DAD>AACFHDDAEFEBCFBH<FCD?C9CGD?CDHH@D@G@HHGG@
@4925275/1
ccaacagattgtttgagatgtttgtgaaactgcgacaccttgtggctgtg
+4925275/1
CCCFFFFFHHHHHJJJJJJJIJJJJJJJJJJJJJJJJJJJJJJJJJJJHI
@3570442/1
gcttgtatttgttatgtaaccactccatactttgtttcatttaaatttac
+3570442/1
@@@DDBDDHHFHH>GHEBHECHGIEAHIGHHIIIIIICDHIIHFDHGIGH
@3570495/1
cagagggaatctgattgtgctgttgtggaactgcttcacctgtggccggc
+3570495/1
CCCFFFFFHHHHHJJJJJIJJJJJJJJJJJJJJJJJJJJJJJJJJJJJJI
@3571183/1
ccaactcggatcagccgtttctgagattagcgcgcacagacgaacagaca
+3571183/1
CCCFFFFFHHHHHJJJJHIIJJJJJJJJJJJJJJJJJIJJJJIHHFFFFD
@2882929/1
cattagtagactgatcagccggagcagctccggtaagtttgtcgagt
+2882929/1
@@@DFEDDHGHGFBFFGFEHIIIJJIEEFGIGIDDHI?FHIGHIIJ@
@2883999/1
ggcaacatcttctttggtttgtcaggggtaatgctaacgtcatagcgata
+2883999/1
CCCFFFFFHHGGHJJJJCHIJHIEHIJJ?FHIIJJIIIJFHJJIJIJJJI
@2884007/1
gcaagaagtaccagaaacgggacttagccacaatctggtctggagagaag
+2884007/1
@C@FADFAHFHFHGAE@HICBDGGEHGIHEH>F@3BFAB9?GG9BFBBD@
@3572377/1
agggaatctgattgtgctgttgtggaactgcttcacctgtggccggcggc
+3572377/1
??@DA?D?F?FHDF?<GHIEHHHGGIIIIGGGGGIGIGGFGHEGEE<FB<
@2884402/1
cgcaagaagtaccagaaacgggacttagccacaatctggtctggagagaa
+2884402/1
CCCFFFFFHFFFHJJJJJJJJJJJFIJJJJFJIJIJJJIDFIJJIJEIJH
@122598/1
tatgattatttgtctgtagtggtcctgctgtttcgtatattctaaattgg
+122598/1
@@@FFDBDHDFBADHFCFEAFGAFFEGEHGCFGGH?CGAHIIEDGEEHHG
@6298700/1
atacataataaaattagaggaagtaggtgctgggcctcttgtatgcgaag
+6298700/1
@CBFFFDFHHHHGIJJIIIIIJJFHJJJJJIJIJFIIIJIIJJJIGIHJJ
@122945/1
tgatagagacgatttcaccagtggtcttcttgaacttcttcaattgacgc
+122945/1
CCCFFFFFHHHHHJJJJJJJJJJJJJJJJJJJJJJJJJJJJIJJJJJJII
@821042/1
gggatgcttaaatttacatttagtgtttgtttcatgtcaatcggttcata
+821042/1
C@BFFFFFHHHHHJJJJJJIJJIEFCJIJFHIJJJJIIJJJIJJGHHJJJ
@6299298/1
gggaatctgattgtgctgttgtggaactgcttcacctgtggccggcggca
+6299298/1
?@@BBBDDD>FCFHB9@GHGI?A;<F9CFE<FCG>AEH9C;?FG@@AHDA
@6299363/1
gtgctgggcctcttgtatgcgaagg
+6299363/1
@@@DDD8?A??ABCF<A?@@BGBFG
@5629817/1
taccacgcctgggatgccacccggcaccactcccgggtgaggatgcacta
+5629817/1
CCCFFFFFHHHHHJJJJJJJJJJJJJJJJJJJJJJJJHIJJIJJJHHHHH
@821942/1
gtgctgggcctcttgtatgcgaagg
+821942/1
@@?ADA>?=DC:CFFIF>E<FC@E<
@5630568/1
cttgttgttaagaggtgttacctgcaacttggccaggttagggccaacag
+5630568/1
@@@DDDADFHDHFIG<CFEEBCBHICBGGIIIIFEHEGFHGHIBFGGGGH
@124371/1
ccaaattcttcttcttcagccggctttggtg
+124371/1
???DDDA;<DDD<E4A<43CC@:FFII<111
@5630737/1
gtagaaaagtgctgtctgtacattgaaaataaaaataaaaaaaatagcag
+5630737/1
@@@D=DDEADDDFHFGIEEII@HHIJIFJFI@HGFFHIEDHIGGGII>BH
@822798/1
ctcagcatggtaagaaggtggcggccagaatctagacatgcacagctctt
+822798/1
@@?DDDBA?FDHDG@ED@EH<HG8<FHIEEGGGGCCE@FEG<FHGGIGGI
@823146/1
ctaagtgagtatacatctattaaattcaaacgcagagctcattatgttga
+823146/1
@@@FFFFAFBBFBDGGHGGHIGJHIJGHCHIEE@E:CDFG@GGFHIGGD9
@6301100/1
gtggctttcagtgaaacatcaaaatttatcgatctttgattctgatctag
+6301100/1
?@?BDDDFDFFFFIEGIEHGHGIGIIIIIHIAH;FHDHDDDGGHCBHICH
@125396/1
ggttcgtgaatcatgccctcaatctgcaccagttcatatttgggcacagt
+125396/1
CCBFFFFFGHHHHJJJJJJJJJJJJJJJJJJJHJJJJJJJJJJJJJJJIH
@125427/1
ctcataacgcagccagatgccaaagttcttgatcttcactgggctcttct
+125427/1
CCCFFFFFHHHHHJJJJJJJJJJJJIJJJJJJJJJJJJJJJIJJJJJJJJ
@7696445/1
gtgctgtctgtacattgaaaataaaaataaaaaaatagcaggggttattg
+7696445/1
B@@FFFFFHHHHHJJIJJJJJIJIIJJJJJIJJJJJJJJIJJIJDFHIIJ
@1519903/1
gggctctgtgcctggctcccatgtcacggtagcactgagtgacggcacct
+1519903/1
CCCFFFFFHHHHHJJJJJJJJJJJJJJJJFHJJJJJJJJGIIJJJIIJJJ
@4926592/1
ggcactagaaatatttcggcgatttaatttttttatgtttt
+4926592/1
@;@D?D>BF?AFD<EGAG@8@88?8?1CG9:0878=B8/8.
@7696522/1
gctgatccgagttggatgcggttttcacgaatatattgtgggatgcttaa
+7696522/1
;@@DDADDF?@FF>BCCAFHI8::?GCHHIIHDD?FDG9??FH<BCBB=F
@1520076/1
ctctcccgtagcttacgcatttcgttcctcagtttgtcgaggacggcgta
+1520076/1
CCCFFFFDDHHGHJJJJIJIJJJJIJEGGIIGFGIGGIJGGGAHHGBHBB
@4927102/1
cataaataaaaaacttatgtcaaattaaagaatcacgtcgaacattctat
+4927102/1
@@@DDD?DDHFHHBEFD<CFHGBCFCGHIGGEEHGIIIEHABDEGIGDFG
@2886509/1
tttttttttcatctttctaatagaacaaatatgaaaactataaaataaag
+2886509/1
@CCFDDFFHFAFFGIIFEBGB@>FH<BFICD<4<FG@BFFB=CHGHGIGF
@2185993/1
gctttttccagatccactcttgctccatggtccaggagcagcagcgtgcg
+2185993/1
CCCFFFFDHHHHHJJJJJJJJJJJJIJJIIFHHIJIJJJJJIIIIJJIIG
@2186967/1
cgagtggggccgtcagaacctgatagaaacggttggcgttaggtatatac
+2186967/1
??@F=BDDDDHHH@FIEHGCDF@GCHIEH@DC8?@@D@GHH=;EGFHHEH
@2187367/1
tctgtttgtctgtttgtctgtttgtctgtttgtctgttcgtctgtgcgcg
+2187367/1
CCCFFFFFHHHHHJIJIIJJIJJJJJJJHJJJIJJJJJJJIIIJIJJJJJ
@5633105/1
ggtgataaagataagtataggctcaaaacctaacgacatcaatcaccagc
+5633105/1
?@1ADD>D===A?FFFDE?C<DGIIFEEFG??FF?D@8:0?:DC<DF0?;
@3575883/1
cgagactcataacgcagccagatgccaaagttcttgatcttcactgggct
+3575883/1
CCCFFFFFHHHHHJJJJJJJJJJJJJJJJJIJJJJJJJJJJJJJJJHIJJ
@3576167/1
ctttctaaggttctaaactatatctgtaccaaatttcaaccaaatccgtc
+3576167/1
CCCFFFFFHHHHHJJJJJJJJJJJJJJJJJJJJJJJIIJJJJJIIJJJIJ
@2188007/1
tttgtttcatgtcaatcggttcataaataaaaaacttatgtcaaattaaa
+2188007/1
1??DD;D?=<AF?A<:C@FCFEHHHHIFHEHI>G>GDBBDF?FBGFDDGF
@3576633/1
cacgaatatatagtgggatgcttaaatttacatttagtgtttgtttcatg
+3576633/1
CCCFFFFFHHHHHJJJJJJJJJJJJIJJJJJJJJJJIGHHIJJIJJJJJJ
@2188266/1
ccctgacacctcacccagggcgggatatggaattttaatttatgccccct
+2188266/1
@CCFFFFFHGHGHJJJJJJJJJJJGIIJJJGHHHHHHFFFFFFFEEEDDD
@4928815/1
cacgacttttatgtccgcttaaataaaatattaatcgactagtataagta
+4928815/1
CCCFFFFFHHHHHJJJJJJJJJJJJJJJJJJJIJJIJJJJIJIJJJIJGI
@2188412/1
atacataataaaattagaggaagtaggtgctgggcctcttgtatgcgaag
+2188412/1
CCCFFFAFHHGHHJJGIIJJHIJHGIJGIIIJJJIIJJJJJHIJJJJHIJ
@2188727/1
gtatcggcgtcgcttgcggtaccggcgtcggttgcggaaccagcctcgcg
+2188727/1
@<@DDDDFDFFFFHIIIJJFHEHGHGEHIFE<ABBDDDDBD??BBCDDB<
@5634604/1
ctaaactatatctttaccaaatttcaaccaaatccgtcaaatagttgcgg
+5634604/1
CCCFFFFFHGHHHIGGIIJIIIJIGJJGJJJIJFGGAGIJJIIJHIIIJI
@125701/1
caaagagttgtcgatatgtggatgtagctgccattatgtagactgttgtg
+125701/1
CCCFFFFDHHHHHHGIHGHHJIIJHGIJJJJJJJJJJJIJJJJJJIJJIJ
@6301722/1
cagagggaatctgattgtgctgttgtggaactgcttcacctgtggccggc
+6301722/1
@@@FFFFAFFDHBDEGGHIIIIGGIEEHIIFIIGIIIIGHGFHIIIIIIB
@6301741/1
ccgataccagatttaaaaaaaaagaaattg
+6301741/1
CCCFFFFFFHFHHJJJJIIJFIH@BDHDG?
@825473/1
gtctgttcgtctgtgcgcgctaatctcagaaacggctgatccgagttgga
+825473/1
BC@FFDFFHCFHDHGGIJJJJJJGIJIIJIGEHJIFIIHHIIIGHGH>?;
@126291/1
cctggcaatacaacaacgacaagctgcaactgtacgaatgtgctcttgag
+126291/1
CCCFFFFFHHHDHJJJJJHIJJJIJJJJJJJJIJJJIJJJJJJJJJJIGI
@825672/1
cactgagtgacggcacctccgacactgaggtcacggtactcgcggtacat
+825672/1
@@@DBDDB?4?:DA6FBAFF<DBB<FBBFGFBG??6B@;<B;;@/:B>DD
@826003/1
gtatgattatttgtctgtagtggtcctgctgtttcgtatattctaaattg
+826003/1
CBCFFFFFHHHHHJJJJJJJJJJIJJJJJJJJJJJJIJJHIJJJJJJJJJ
@826297/1
gccagatgccaaagttcttgatcttcactgggctcttctctgggatttcc
+826297/1
@@CFFFFFGHHHHJHHIJJIIJJIJJIJJGHIJJJJJJJJJJIJIGHIII
@126996/1
gtgcctttggtcgtccttttgaggatctcaatccgatcgttgtattcagc
+126996/1
8?@DFFFFFFFHHEEHIJJIIGIJJGHHDGHHGGIHIIJJJJIIIHJIGG
@6303196/1
cgatgtcgaacccaaaaatgtaattaactttttttttgtctgtttgtctg
+6303196/1
@@@DDEFFHHHGGJJGEHIIBFHGGHIJIJGHIIIJGDGEFEGEEEGHHG
@5635088/1
cgcagccagatgccaaagttcttgatcttcactgggctcttctctgggat
+5635088/1
@@@FFDDFD;A<FHIGEEA?DFEHHIIIIIGGI>3EGHIGIIGIIIIICH
@7697471/1
aaacagacaaacagacaaacagacaaacagacaaacagacaaacagacaa
+7697471/1
C@CFFFDDBHHHFHID?AF@FGBG@AGI;EFH@DFAFH?@?3??9DHGGI
@827887/1
gtcttcttgaacttcttcaattgacgcaagaagtaccagaaacgggactt
+827887/1
@@@FFFFFFAHFHGGIIIIAEIEIHIGIEIICDCC<CFDGGEHIIDHIBF
@827964/1
gtttattttgtttttctctgtgatctgtttcttggcatctatagatgtcg
+827964/1
CCCFFDFFHHHHGJJJJIJIJJAHEJJHIJIJJJIJJIJIJJIIEIIIII
@5636091/1
gtagctttctttagttttaagttagttttcatcttaagttcggaaagatt
+5636091/1
@@CFFFFFHDHHFIGHJIIIJHIJJHGJIJEIJJJIJJIIGIIIJJJJJJ
@828294/1
tacataataaaattagaggaagtaggtgctgggcctcttgtatgcgaagg
+828294/1
@@@FFFFFFDHHHGIICHGBHGHHHDHGHIJJJGIJIJIICGFIIJD?DH
@7698270/1
ggatgcttaaatttacatttagtgtttgtttcatgtcaatcggctcataa
+7698270/1
@@?DDDADHHHHBGGHGBCHFH<C3C:C<3CEEHHFGIIIIIGGEGGHFE
@7698327/1
tggatggagtgagcacgggctctgtgcctggctcccatgtcacggtagca
+7698327/1
@@?=DDDDD?FDBCBEFEIIEGIIIIIIIEEICHEGGEHHHIIII<BFHC
@7698354/1
agggaatctgattgtgctgttgtggaactgcttcacctgtggccggcggc
+7698354/1
@@<DDDDDHDBHHI:CFDHHEHIBEEHHIAHIIB@GFHG??@FEHIGGGB
@128590/1
gccatttatcctcgcacgttggcagtaatagtacaagtgaaaagtcactt
+128590/1
@@CFDFFFGHGHHGIJJIHGIIJEHEFHIJGIJIIIIBGGHIJIFHGGGH
@1522320/1
ccctaagtgagtatacatctattaa
+1522320/1
@@@DD?B2A:A<AECBEGIIGIGGF
@4263950/1
gttgtaatatagtttcttttttaattgttataaattcgtaattcgtagct
+4263950/1
CCCFFFFFHHHHFHJJJJJJJJJJJJJJJJJJJGIIJJIIGHIJJHHGJJ
@5636566/1
ggttgtcgtcccacagcacgtggtagtgcgacggacgcgacgtgccttga
+5636566/1
@BBFFFFFHHHHHJJIJJJJIJJIHIFHIJJJJJJJJJHFDDBDDDDDDD
@6304529/1
gtaggtaataaacatattcttataaaattttactgtttttaatttgtgct
+6304529/1
CCCFFEFFHHHHHJJIJJJJJJJJIJJJJJJJJJJIJJJJJJJJJJIJJJ
@6304549/1
ctgtggccggcggcacgcagacgccttgatgacctccactttgatgatct
+6304549/1
CCCFFFFFHHHHHJJJJJJJJJJJHHHHFFFFFFEEDEEDDDDDDDEFDE
@3577536/1
tttgtctgtttgtctgttcgtctgtgcgcgcaaatctcagaaacggctga
+3577536/1
@?@FDFFFHGHHHIFIHIGDEFHHEHGIIII0?@GHGIIIIGIHGGIGGG
@7699039/1
cttaaatttacatttagtgtttgtttcatgtcaatcggttcataaataaa
+7699039/1
CCCFFFFFHGHHHJJJJGIIHJJHIIJJJJIJIIIGGIHGJJJIJGGGIJ
@7699294/1
cttacatgctaaaactaaactactatacctgtgaaacgatcaacaataat
+7699294/1
@@@BDDDDF??ADBBHBFDGEHFAFHCHIEAHDADF>8:1?FGHDBC@FG
@2890711/1
agggaatctgattgtgctgttgtggaactgcttcacctgtggccggcggc
+2890711/1
CCCFFFFFHHHHHIHIJJIIIJHIIJJJJJIJJJIJJJJIIJJJJJJJHF
@3579089/1
ccgtcattgcagactgtgtggtagcgggtcggacgagccgtgccttttat
+3579089/1
CCCFFFFFHHHHHJJJIIIHIHIJJJJJGHJJJJJJJJHHBEFDECEEEE
@3579361/1
ggcctgttttggtagcggcggcgcggtccgtgtggagcatgctcgccatc
+3579361/1
@@@DDDDDDFHHAGBEHEDG@0@B<A=?>355928:95988A8>?B8??C
@3579829/1
gtttgtgaaactgcgacaccttgtggctgtgacttgtagtcaaggtggag
+3579829/1
CCCFFFFFHHHHHJJJJJJJJJJIJJJJJHJIJJJJHIIIJJJIJDGIGI
@2892325/1
ctgtttgtctgtttgtctgttcgtctgtgcgcgctaatctcagaaacggc
+2892325/1
CCCFFFFFHHHHHJJIIJJIJJJIJJJJIIJJJJJJJJJJJJJJJJJJJI
@3580033/1
gccagatgccaaagttcttgatcttcactgggctcttctctgggatttcc
+3580033/1
C@@FFFFFGHGGHIGGJJJIHIJJJHHJIJIGIIIJJIJIJIGIIJHIII
@129436/1
atacataataaaattagaggaagtaggtgctgggcctcttgtatgcgaag
+129436/1
CCCFFFFFHHFBDHIGGIJJGGGFEGIIGHEH>GIGGGIGIIGIJIGHFE
@5640242/1
tgttcgtctgtgcgcgctaatctcagaaacggctgatccgagttggatgc
+5640242/1
@@BFFFDDHDDFBHIIJJIGGGHIIIGIIIGIGFHGCCFH;@5CGIC;=C
@129590/1
ctggcaacgaccaatcatggacttttcttcaatatccacataagtaactt
+129590/1
CCCFFFFFHHHHHJJJJJJJJJJJEHIJJJJJJJJJJJJJJJJJJJJJJJ
@4931946/1
gtacgttcaaacgtatcacacattttctggtcaccttccatgcaaaatct
+4931946/1
?@??DDDDDHDFF2AFHIGGHIGHCECHIIFFGCA>FDFH>DCGCHHEG>
@129839/1
agatgaagaagaggagcaaatggaaaaaaaaattggtgaaaagaatcaca
+129839/1
@@CDDFDBBHHGGJFFHGGEFDHEGBG@DFGIEHGGCFDGHIGGGGIGIG
@5641092/1
caacaagatcagcgactgtcacacggtagcggaagg
+5641092/1
CCCFFDDDHHHGHIEHIGFHCHGIGB?CDHGGEHBG
@6305132/1
gacgatttcaccagtggtcttcttgaacttcttcaattgacgcaagaagt
+6305132/1
CCCFFFFDBHHHFIFGGCHBEEEHIGIIEHDFGIIIIGGGGHIIGGHHG?
@5641840/1
gttcgacatcgacataacaataacccctgctattttttttatttttattt
+5641840/1
CBCFFFFFHHHHHJJJJJJJJJIJJJJJJJJJJJJJJJJJJJJJJJJJJJ
@830026/1
gtcatttagctcaagttttaatattacttgaattacactacatcactagt
+830026/1
CCCFFFFFGHGHHIIIIJJHIJJJJGIJJJJJJJJJJJJIJGIJIJJIJI
@2894924/1
catcgacaaaacatcaagcttgtacaaaattgttatttaaacattaccaa
+2894924/1
@@@DBDDDHHD?FHFHG@FGHGCDFHE<CGIICDHIIIIDEHEDHGGHGI
@830165/1
ccctaagtgagtatacatctattaaattcaaacgcagagctcattatgtt
+830165/1
@CCFBBDDDBFCCFBFFHIIIIIIIIIIIIIHGGIGGCDGHIFGGIIIHH
@2192469/1
cactgagtgacggcacctccgacactgaggtcacggtactcgcggtacat
+2192469/1
CCCFFFFFHHHHHIIJJJJJJJJIJJJJJJIJIJJJJJJJJIJJHEFFFF
@5642887/1
ctgagtgacggcacctccgacactgaggtcacggtactcgcggtacatgt
+5642887/1
@@CDFEBDHFHDHIICGIIEHJJJJFHGHJJJJICHBHJJGJHEHEFFFF
@2193135/1
cagccagatgccaaagttcttgatcttcactgggctcttctctgggattt
+2193135/1
CCCFFFFFHHFHHJJJDHHJJJJIJJJJJJJJJJJGHHIJJJIJJJIIJJ
@831550/1
gccgtttctgagattagcgcgcacagacgaacagacaaacagacaaacag
+831550/1
CCCFFFFFHHHGDIJJJJJJIJJJGGIJIJJJJJIJJJIJIIIJJGGHHC
@7700181/1
aaggtgttgaggcgcttgtggtggtgcacgcgcttgggcagagggaatct
+7700181/1
@B@DBDDFHCFDCEGIJIFHIJGGDHIIIIEHFHIJGIGAHHFEF<BDEE
@5643745/1
cttcttatgacataagtgaactgtcttagtgttacgttgtggactctagt
+5643745/1
CCCFFFFFHHHGHJJIEGHIJIJJIJJGIHHIICHIIJJHIIJIJJJEIG
@5644724/1
catactccttgatttggtaaagcttgctgcccgcctagcgaggaaacgc
+5644724/1
@?@DDABDHH<F<CE?EAAAFH@A?C=??3F;E1?C@G3@:DFIACH@;
@1524952/1
ctccgacactgaggtcacggtactcgcggtacatgttgtgtacacctgag
+1524952/1
@@@FDFFFHHFFDGEBCFEIF<EGIIIEHA6DDH>GGGIICGH887=DA@
@4265853/1
gccagatgccaaagttcttgatcttcactgggctcttctctgggatttcc
+4265853/1
CCCFFFFFHHHHHJJJJJJJJJJJJJJJJJJJJJJJJJJJJJJJJJJJJJ
@4265859/1
agcgctcatcgggaggtgtggcagcctccttgaccattttagatatttgt
+4265859/1
@C@FFFFFHHGHHIJJAFFHIJIJIJJJJJJGGIJGJJJJIGIJJJJJJH
@2194762/1
gtgctgggcctcttgtatgcgaaggtgttgaggcgcttgtggtggtgcac
+2194762/1
CCCFFFFFHHHHHJJGHIJJJHIJJHGGHGIIIIJIJJIGHIIIGACEGG
@7701580/1
ccgtgattatctaggacgtcttcttgaatccacattggtgtgataaccgt
+7701580/1
CCCFFFFFHHHHHJJJJJIJJJJJJJJIJJJJJJJJJJFHGHJJIJJJJF
@5645354/1
cacggtagcactgagtgacggcacctccgacactgaggtcacggtactcg
+5645354/1
?<@DD;DDFFHHDIIABBDCFAFEG>DEGGHEBFG@GIIG@GAH@EEEAE
@4266280/1
cgtcattcagatttgctgggctagtctttggagagaatgaatctaacttt
+4266280/1
@BBFFFFFHHHHHJJJJJJJJJJJJJJJJJJJJJJJJJJJJJJJJJJJJJ
@2895394/1
ctggagagaagatcctcatcttgtatagaggaggcttgggctcgctctcc
+2895394/1
?@?DDDFDDDFHBCGIIIIIGIG:CEHAHE>;;C@;D0?BGAA?DB8B<F
@3582026/1
gtttgcctctcatgtcccatactccttgatttggtaaagcttgctgcccg
+3582026/1
C@CFFFDFHHHHHIIJJJIJJJJJJJJJHGIJJJGHIIJJIIIJIIJIIG
@2895485/1
taataacatcattggataccggtgacggtgttaggctccggtagaactgc
+2895485/1
@@@DFFFDHDFFHIJIIFGHJJF@GFGB?FFGEHIJJIHGI@FGHGGIJB
@2895898/1
gataaagataagtataggctcaaaa
+2895898/1
@;8?D>ADDFDH?B?CEHED;?F3?
@3582693/1
cgtcacggtaagcattcatcagaatgctatgtaacatcttcatcttagcg
+3582693/1
CC@FFFFFHGHHHIJJJJJJJJJJJJJJJIJ1:EGIJJJJJJJJJJJIII
@4267502/1
gtggcttggtaggatccaagttgaaatctttgatcatggcatcaagcaaa
+4267502/1
C@CFFFF?FC?DFEHGIGIECHEBHI@CCHH>9E@CGCH>DCEHIA>DHI
@4267560/1
gacgcaagaagtaccagaaacgggacttagccacaatctggtctggagag
+4267560/1
C@@FFFFFGHHFHGJIJJJJJJJJJIIJJJGIJJIIIJJJJFIIIJGIHG
@1527458/1
gtgggtgtagtgcctgtagtatagactgggaagctcgctgcttggccatc
+1527458/1
@?@FDDDDHBHGFIJJJJJHHHGHGIJGCHFHIIGIHGIJIIIEHJJII@
@131242/1
cacataagtaacttcaaatgattgctcagatgcaatttcttgcaagaatt
+131242/1
CCCFFFFFHHHHHJJJJJJJJJJJJJJJJJJJJJJJJJJJJJJIJJJJJJ
@5647467/1
cagccggtggcgtcgattgcggtatcggcgtcgcttgcggtaccggcgtc
+5647467/1
CCCFFF1DFHHHHIJJJJJJJJIIJJJJJJJIHFFFFDDDDDDDDDDDDD
@2897249/1
tgattatttgtctgtagtggtcctgctgtttcgtatattctaaattggtt
+2897249/1
CC@FFDEFBHHHHIHHIHIIAIGHIIIFHGIIIIGIIIIIIIIIIIII>D
@2897904/1
gtgaaacatcaaaatttatcgatctttgattctgatctagtagctcgaca
+2897904/1
@@@FFFFDDCFBFIIIA:IBHCFHIIIIEGFHB?E<FFGFFE>FBC60@F
@5648841/1
ggcgatcagattgacagaagaaatgtttcgt
+5648841/1
?7?D1A;:DDDDDBEAEEEE;FEC9<<EC;?
@5649127/1
gcttgtggtggtgcacgcgcttgggcagagggaatctgattgtgctgttg
+5649127/1
@@?DDB;DCFF<FHIBHEGGEIIIIIIE?GGI@DFGIICCACCFEHG>EH
@2898696/1
tctgtacattgaaaataaaaataaaaaaaatagcaggggttattgttatg
+2898696/1
@@CFDDFEHHHHGJJJIIIIJJJJIGGIJJJJGIIIHJJHGGHIEIIIJI
@4935343/1
cttgaattccttgatgactgcatagatagaaatcgaactcggtcggatgc
+4935343/1
CCCFFFFFHHHHHJJJJJJJJJJJJJJJJJJJJJJJIJJJJJIIJJIJJJ
@4935477/1
gtgagcacgggctctgtgcctggctcccatgtcacggtagcactgagtga
+4935477/1
CCCFFFFFHHHHHJJJIJJJJJJIJJJJJJJJJJJJJGIJJJJJJJJGHH
@834194/1
cttggcttgagatttgttgcgaccgatgccataaacagtgtgctgggcat
+834194/1
@CCFFFFFG?HAFGHIFGHGHIJJJGEIFHGHIIJJIIBHFFFHGGI=GI
@5649676/1
gccttgagaagcagacacaagcttcttctgtttgtccgtcaaagcattta
+5649676/1
CCCFFFDFHHHHHJJJJJJJJJIJJIJJJJFHIJIJJJIJJJJJJJJJJJ
@834719/1
ccggctttggtggttctttggctgtctct
+834719/1
?@@ADADDF?2AD<<?AEHEH><AFG@E9
@133163/1
tctgtcactaacattttctttttctagtttcaaatgacgataaaatatcc
+133163/1
@CCFDDDDHHGHDHHIIGIIJJJIIEHHHGGHBFHBGFFDGIIIEDHHGA
@5650005/1
tttatcttcaagcacaaattgctcagggtctgtggcgaagttttgttcac
+5650005/1
CCCFFFFFHHHHHJJJJJJJJJJJJJJJHIJIHHJJJIJJJJJJJIJJJJ
@7702622/1
aaccgattgacatgaaacaaacactaaatgtaaatttaagcatcccacaa
+7702622/1
C@CFFFFFAHFHHIIJIIGBFGIJJIJIIJJIIJIJJJIIEGHIJJEIEF
@133524/1
gcgttgatgtcgcaagatagtgagacattcactttttagtcataatcttc
+133524/1
CCCFFFDEFFGHDBHGEDBHAFAGHGIIGCGIIGGGGHGIGAGFFHGGIG
@5650567/1
gttgtggaactgcttcacctgtggccggcggcacgcagacgccttgatga
+5650567/1
@@@BDD1BFHHHHIIEBHIIHIEHIIIIIEHIEGHHFF@EDDDDDDDDDE
@4936472/1
gtcaaaacatagccccatttttgaaacacattacaaaaccgtcttaacta
+4936472/1
@CCFFDFFHHHFDIHIJJJJJIIGHIGIJIJGIEHHGJJGGHIIJIIIEH
@835409/1
attatttgtctgtagtggtcctgctgtttcgtatattctaaattggtttc
+835409/1
@CCFFFFFHHHHHJJIJJJJJJJJJJJJJJJJJJJJJJJJIJJJJJIJJJ
@7703280/1
agggaatctgattgtgctgttgtggaactgcttcacctgtggccggcggc
+7703280/1
?@<A?BDDDHBHH@FEGGIGEIFFECA;FHIG<G9C9DDCDDEHA@DGED
@5651145/1
gcacctccgacactgaggtcacggtactcgcggtacatgttgtgtacacc
+5651145/1
CCCFFFFFHHHHHJJEIJIJJJJJIIJJJJIJJHGIGIJIJJJJIJJCCC
@836271/1
agccagatgccaaagttcttgatcttcactgggctcttct
+836271/1
CCCFFFFFHHHHHJJEFHJJJIIIJJJJJIJGIIIJJJJJ
@1528185/1
ctctttacaagtagactcatctttagcacttggttcatcttttgaagatt
+1528185/1
CCCFFFFFHHHFHJJJJIJIJJJJJJJJJIJJJFHHJJJJJJJJJJJJJJ
@4268323/1
cgtagttctcagcttccctgcaaagttaaccatcttgtattcaaaagaaa
+4268323/1
CCBFFFFFHHHHHJJJJJJJJJJJJIHIJJJJJJJIJJIIJJJIJJJJJJ
@4268333/1
gacgcaagaagtaccagaaacgggacttagccacaatctggtctggagag
+4268333/1
CCCFFFFFHHHFHJJIJJJIJJJJIIIJJGIJJJJJJJJJIGIJJJIJJI
@4268520/1
gtacattgaaaataaaaataaaaaaaatagcaggggttattgttatgtcg
+4268520/1
BBBFFFFFHHHHHJJJJJJJJJJJJJJJJJJJIJJJGHIJJJHJJJJHIJ
@1528747/1
gcaccagttcatatttgggcacagttcctcgacgagcaagtagttcttga
+1528747/1
CCCFFFFDHHHHHJJJJJJJJJJJJJJJJJJJJJJJJJJJJJJIIJJJJJ
@1528920/1
ctccaatcctttactcgaatagtcttttctaacttgaacagtgcgatgtt
+1528920/1
CC@FFFDEFHFFBFHIIGFHHIEHIIIGGHIGIIIGIIIIIHIGHHIIBF
@3585447/1
caccagtggtcttcttgaacttcttcaattgacgcaagaagtaccagaaa
+3585447/1
CCCFFFFFHHHHHJJJJJJJJJJJJJIJJJJJJJJJJJIJJFHJJJIIJJ
@4268782/1
ctgttgtggaactgcttcacctgtggccggcggcacgcagacgccttgat
+4268782/1
?@??DDDAB8DF?EGHGEBHGBBC?@G??G@6FEGA:<4=BABB>?B>5:
@6308055/1
gcgatgttttacaagggcaggttgaactcacaccattcaatttaaaagaa
+6308055/1
CCCFFFDFHHHHHJJJJIJJJHIJIHHIJJJJJJJJJJJJJJJJJJJJJJ
@7027300/1
tcggcgtcgcttgcggtaccggcgtcggttgcggaaccagcctcgcgggt
+7027300/1
C@CFFFDFHGFHGJJJHIIIJJJIAHIH:BDEDDDDDDDDDDDDDDDDD5
@3586405/1
cagccagatgccaaagttcttgatcttcactgggctcttctctgggattt
+3586405/1
CCCFFFFFFHHFHJJIIGIJJJJIJJIIJIJIIIHIJJIJJJIIGJGDHI
@2900556/1
gtcctgagccatagcaaacagccactggcaatgtggatagctggacaagg
+2900556/1
CCCFFFFFHHHHHJJJJIJJJJJJJJJJJJIJJHIIIJJJJJJIGIJJJI
@2199518/1
gttgattttggaatgttttacattggatccgacaaattttcaaattaaag
+2199518/1
CCCFFFFFHHHHHJJIJJJJJJJJJJJJJJJJJJJJJJJJJGIIIJJJJJ
@3587529/1
ctgcagacaaataatcatacgacttatagtacactatttccacaacagta
+3587529/1
CCCFFFFFHHHHHJJJJJJJJJJJJJIJJIIJJJJJJJJJJJJJJJJJGI
@3587749/1
aggtgctgggcctcttgtatgcgaaggtgttgaggcgcttgtggtggtgc
+3587749/1
?@<BDDDA:CDFBGAEHGG@HEDHEFG:CDFD@FG=@FHGGDGE=;D;C=
@3587792/1
ccgtcattgaacaatctcgtatgatgccgtttctgtaccaataggaacaa
+3587792/1
@@@DD;DDFBFHFDIIEFGCDCHHGGHG>?FGD>AHGIGE@HEHEIII@B
@5651738/1
tgtggattttaatgttattattacagcatacataataaaattagaggaag
+5651738/1
@@@DDEFDHFFFDEFHDHBBIGEHHGGIGI@FFHIH9FHGEH>CDGGGIG
@134944/1
gccatgttcaaatgggaagtggtgataaagataagtataggctcaaaacc
+134944/1
@@@DB;=BFFFFF@BF@EEAEFHC<EHGACCHEIIABEC443?FFGDGGG
@5652467/1
atttaatataaaatacatttatatccgatatttttagcagcttgtccact
+5652467/1
@@@D=DDDFHDFHGID<DHA<A:CIGEFHGHHIGCGG<F@AGGGHGECCG
@6310244/1
gccctaagtgagtatacatctattaaattcaaacgcagagctcattatgt
+6310244/1
?@@DDFDFDF?B2AEADDEFHIIEIBHHIGGGIGGH:?GBGDGGGDFHG@
@5652848/1
actaattctatgcaaagtatagcttgtatttgttatgtaaccactccata
+5652848/1
CCCFFFFFHHHHHJJIJHIJIJJJJJJJJJJJIIJJJIJJJJJJJJJJJJ
@2902517/1
gcctcttgtatgcgaaggtgttgaggcgcttgtggtggtgcacgcgcttg
+2902517/1
CCCFFFFFHHHHHJHHGIAFHHJJJIJIIIJJGIJJIIFHIIIGIJGDFC
@6311153/1
cgacagttagaatttaaaagaaacaccttcataataaggaccaaagatgt
+6311153/1
@CCDDDFFHHGDHGIHGIGHIIJJEGGGCFGIIJDIIADDGIIEHCGGEB
@2201079/1
gtttgtttcatgtcaatcggttcataaataaaaaacttatgtcaaattaa
+2201079/1
@@@FFDD?DFHHHIGIBGEHHHHIIIEHGFDFHJIJGEGEIBDHDHEHGI
@7027472/1
gtgctgttgtggaactgcttcacctgtggccggcggcacgcagacgcctt
+7027472/1
C@CFFFFFHHHHHJJJJJJJJJJJJIIIJJIJJIIJIHHFFDDDBDDDDD
@6312297/1
cccaaaagctgcgctattcatttgcgcaggaaggcgtcaatattttttta
+6312297/1
@@<DDDDDB8ACFBDGII<AFHGGIGH@<@BBFGGGFGF<FGIGG@EBBE
@6312485/1
ctggtctggagagaagatcctcatcttgtatagaggaggcttgggctcgc
+6312485/1
@@CFDDFFHDHHHJGIGGIIJJJIJIIIFHIEHGGHGIJIJJB@GGBGHB
@3592117/1
ggcaggttgaactcacaccattcaatttaaaagaaactgggtgcgtgcag
+3592117/1
CCCFFFDFFHHHHJJJJJJJJJJJJJJJJJJJJIJJJJJJJGEIIGIJJJ
@3592156/1
cttgctagtaagtcctgagccatagcaaacagccactggcaatg
+3592156/1
@<<BDDDBDFFD2ACF<FHIDAHGG9CCCAGA3:FHH<?3CFB9
@7706866/1
catatttataatagctgattttgttaattatatcatttgttacattacca
+7706866/1
@@@DDFFDBHFHFECE><EAFH:CE@DBHGHDHHEEHHC<EF????DH>9
@6312994/1
ggagtaaacataatactattgtttattctaagctctgagcccataccgtc
+6312994/1
@@CFDDDD?FDFHGIEBE@BHCHEHH@AEH<AEEBHHIGHC?DF@?FFDF
@7707546/1
tcgcgtgtgatgccgcttttgcaccacaataaacgtgattcccggcttat
+7707546/1
@@@FF@DDDBHHHJJFHIIGGIGIIJIJJJJJJIBHHGIHIJIIJJIEGI
@7028755/1
ctgggcctcttgtatgcgaaggtgttgaggcgcttgtggtggtgcacgcg
+7028755/1
CCCFFFFFHHHHHJJJJJHGGIAFFHIIJJIIJIJJIIJGGHGHIIJJHE
@837109/1
ctgtaccaaatttcaaccaaatccgtcaaatacatagtt
+837109/1
@?@DDDDB<F?DD@G<CBEA@HG@GCFEG??FED99?1:
@837288/1
gagtagaaattatggtctgtatctagctaaaagtagatgcaaatatctct
+837288/1
C@@FFFFFHHHHHJJGIIJJJJJJIJ<CHHJIIHIIGJJGJJJJIJJJJJ
@6313868/1
ctgtggcgaagttttgttcacgttctttgcttgaacacactgtgtcgcca
+6313868/1
CCCFFFFFHHHHHJJJJJJIJJIJJJJJJJJJJJJJJJJJJJIIJJJJJG
@5653751/1
gtccgtttttaaactattttttcaatgccctaagtgagtatacatctatt
+5653751/1
::=A;DDDFFFFB9E:EGHHF:EBCAFFFC@:?::?CBDFF?DF9FIFGI
@4270989/1
agtaaatgcatctgtccttatttccgacccacaaacaattaagccttggg
+4270989/1
CCCFFFFFHHHHHJHIJJJJJJJJJJJJJJJJJJJJJJJJJJJJJJJJJJ
@7708411/1
ctggtctggagagaagatcctcatcttgtatagaggaggcttgggctcgc
+7708411/1
@CCFFFFFHHGGFIIIIIJJJJJIJJIIIEGGIIJJJJJJIJFGF@GE@F
@1531086/1
catacataataaaattagaggaagtaggtgctgggcctcttgtatgcgaa
+1531086/1
CCCFFFFFHHHHGIJJIJIJJIJJHHIIFHIIJIJIJJJJJJIJJIJJGH
@7029681/1
cttctacagatttattatagcctgcgacttcgttcgtgtggaatagtgac
+7029681/1
CCCFFFFFHHHHHJJJJJJJJJJJJJIJJJJJJJJJHJHHJHJJJJHIJJ
@2903288/1
gggcagagggaatctgattgtgctgttgtggaactgcttcacctgtggcc
+2903288/1
@@@DDDDDF8F>DHHGGGIIAFHIHGHGDBGF>DGHIIIIIGEEHHGHIG
@5654460/1
gtcagtggctttctttgatcattaatgtctcg
+5654460/1
???7A2AADDBBDE:<E?FB:<CA<FFC?9AE
@1531415/1
ataacaacgatcttgaacatattcgtattaatgtatcacacctagcatca
+1531415/1
@@@DBDDFGFDHFHICHJIDGIHGGFEHIIIGH?BFFCHJGGGHGHHIIH
@7029998/1
gtgcgacggacgcgacgtgccttgaattccttgatgactgcatagat
+7029998/1
CCCFFFFFGHHHHJIJJJJJJJJJJJJJJJIJHGHHHHFFFFFFEEE
@1531772/1
gccacaatctggtctggagagaagatcctcatcttgtatagaggaggctt
+1531772/1
@<@FDFFFHGHFFHGEHHGIGGHIJIIGHIGIGIIIJIJGIHGGDFGCGG
@2904213/1
tacattccgacgtaccataactcgtgtttaccctgcacgaagaaatttga
+2904213/1
@B@FFFFFHHHHHJIJIJIJJJJJFGHHIEIHHIJJIIIFHIGIGHIJJJ
@5655351/1
gtcgaacattctatgcttataccattaatctccgcaactatttgacggat
+5655351/1
@@@DFFDFBBFHHJIIGHJGFFHEHGIHCDHDC1CGEFGEFGIG@GG<7?
@5655354/1
gtacattgaaaataaaaataaaaaaaatagcaggggttattgttatgtcg
+5655354/1
BB@FFDFFGHHHHJIIGGIIJJJIIIJJGIJDGIJJFFHIIJFHIJJJJI
@2904354/1
gccacaatctggtctggggaaaagatcctcatcttgtatagaggaggctt
+2904354/1
CCCFFFFFHHHHFHJJJJJJJJIJJJJJJJJIJJJJJJJJJJJJJJJJJJ
@1532340/1
ggcagagggaatctgattgtgctgttgtggaactgcttcacctgtggccg
+1532340/1
CCCFFFFFHHHHHJJJJJJJJJJJJJJIJIJJJJJJJJJJJJJJJJJJJJ
@5655737/1
cttgaacttcttcaattgacgcaagaagtac
+5655737/1
@@@?DD?;DHBHHIIIAEEEHGIIECC?EGG
@839384/1
gtgcacgcgcttgggcagagggaatctgattgtgctgttgtggaactgct
+839384/1
CCCFFFFFDHHGHJJIIJGIJIGIIIJIJJIIGHGIIHJIGIJHJIJJJH
@839385/1
cctaagtgagtatacatctattaaattcaaacgcagagctcattatgttg
+839385/1
CCCFFFEFHHFHHJJJJJJJJJJJJJJJIJIJJJIIHIHHIJJIIJJIJJ
@839462/1
gtcttcttgaacttcttcaattgacgcaagaagtaccagaaacgggactt
+839462/1
CCCFFFFFHHHHHJJJJJJJJJJJJJJIJJJJJGIJJJJJJJJJJJJJJJ
@2905265/1
cttgtatagaggaggcttgggctcgctctccgaagggagcttgcggccga
+2905265/1
@BCFDFFFHHGHHJJJJJGHIIJJJIJIJJJJIIIJJGJIIIIAHHHFDA
@5656551/1
caccagtggtcttcttgaacttcttcaattgacgcaagaagtaccagaaa
+5656551/1
@@CFFFD>FFDBFHIIIGIIJJJIIGGGIA<HGB>CGEGI9::B?BDGHI
@5656626/1
cgttgatgtcgcaagatagtgagacattcactttttagtcataatcttca
+5656626/1
;?@DD?D;FCFADGGBGIIEE9CBFABHHH<:CFGAH;?DFFHIFHGB<B
@5657167/1
atctgattgtgctgttgtggaactgcttcacctg
+5657167/1
@@@DDDDDF4CDFG:AFCEFHGI@H?<A<CFGI9
@5657805/1
gttgaggcgcttgtggtggtgcacgcgcttgggcagagggaatctgattg
+5657805/1
@@@DDB3BD>DDFGEBC1C?CGI>?@@?@@BFFEF@EDEB:6=A@7777;
@2907345/1
ctttgatcattaatgtctcgtatgtcaaggacttcacacataaactctat
+2907345/1
CCCFFFFFHHHHHJJJJJJJJJJJJJJJJJJJJJJJJJIJJJJJJJIJJJ
@5658851/1
ttcttcttcagccggctttggtggttctttggctgcctctggtggaggtt
+5658851/1
CCCFFFFFHHHDHIGIJGGIIGGIFDHGIIIIJIJIJJJJIFGHGIII;F
@139752/1
ctccgattattattatacttatacatcaaataattgtcaacgatttattt
+139752/1
CCCFFFFFHHHHHJJIJJJJIJIIJJJJJJJJJJJJJJIJJJIJJJJJJJ
@841633/1
ctgcaaagttaaccatcttgtattcaaaagaaaacctagaatcactggtt
+841633/1
@?;D?DBDHHBFDFGIEHIIEHHIIBHIIIIIBHDEHEGDHHI@F@DDFG
@139933/1
ggcagagggaatctgattgtgctgttgtggaactgcttcacctgtggccg
+139933/1
CCCFFFFFHHHHHJJJJJJIJJJJJJJJJJJJJJJJJJJJJJIJIJJJJG
@7709332/1
gtacggtatctcccacacgtttcacttcagcatagacaggtgtcttccct
+7709332/1
CBCFFFDFHHHHHJJJJJJGIJJJJJJJJJJJJJJJJJJJHHHIJJJJJJ
@5660091/1
gtatttttccaggataaaaagtaacctattttatgtccaggataataagt
+5660091/1
CCCFFD8DFHGGGJJDHEBCHHGHJJJIJJJJIJJFHJDIIJJIGIIFII
@4941856/1
cacctgtggccggcggcacgcagacgccttgatgacctccactttgatga
+4941856/1
CCCFFFFFHHHHHJJJJJJJJJJJJJHHHFFFFFEEEDEDDDDDDDDDDD
@140401/1
ccctaagtgagtatacatctattaaattcaaacgcagagctcattatgtt
+140401/1
CCCFFFFFHHHFHJJJJJJJJJJJJJJJJJJJJJJIJGHJJJIJJJJJIJ
@4942680/1
gccaatggcatgaatagatgtcatgcgcaagcgtgccctgtgcgccaccg
+4942680/1
CCCFFFFFGHFHHJIJJJJJJJJJJJJJIJIIJGGIJJJJJJJJJJGIJH
@843174/1
tgtgacggcatagccgcagcctccgattgagtttgtgatggtgcctctgt
+843174/1
?;1ADDB@@FAFH@HHGAHIGEEDHGFGH?FDCDGBBBFBF=<CDHCHGH
@7710854/1
tctcgcgccaatggcatgtatacatgcctactagtgatgtagtgtaattc
+7710854/1
CCCFFFFFHHHHFGIJJJGIJJJJIJJJJJJJJJGHGEHEHI@FDGIJJJ
@5661282/1
cgcaagaagtaccagaaacgggacttagccacaatctggtctggag
+5661282/1
?<@??@ABF<DFAD?CGFBE7@C?C:9EFEGFCB?BFB@GFFE>89
@843394/1
ctgtcgttaaaataaatatttcaaataaagatcgctgagtaaaacaatcc
+843394/1
@CCFFFDFGHHHHJJJJJJJJJIIJIJJJJJJHIJJJJJGHIJHIJJIJJ
@7711178/1
gtgccttgaattccttgatgactgcatagatagaaatcgaactcggtcgg
+7711178/1
CCCFFFFFHHHHHIJJJJJJJJJJIIJHIGIJIJJJJIJIJJJJJJGHJJ
@141623/1
ccaaatttcaaccaaatccgtcaaatagttgcggagattaatggtataag
+141623/1
CCCFFFFFHHHHHJJIJJJJJJJJJJJJFIJIJJIJIJJJJJJJGHIJJJ
@4943379/1
gggtagtaagcgcacgaccatttttttctacatttcattatttttgatca
+4943379/1
@@CDDFFFGFHFGJIIIGHGIIIIIJIIIIJJIIIIJJIHIIJJJBHIJG
@844230/1
ggttttttaaactcatattttcatggtaccaagttatgaatttttcaaat
+844230/1
B@@DFFFFHDHHHJJJJJJJJJJJIIFHHIJIIHIIJJIJJIJJJJJJJH
@2203366/1
ttcgtctgtgcgcgctaatctcagaaacggctgatccgagttggatgcgg
+2203366/1
?1?DDFFFFHHHHJJJJJJJJJJJJJJJJJJJJIGJJJCHFHIJGGIIHH
@2203422/1
gtttagcagcttcatccagaggcaagcgctccaagttgcttggaggcttg
+2203422/1
@@@FFFFFHHADHIGGEIIEGGGHIGIJFHIIJGJEGIJJJFEFEGIJJ>
@2203471/1
gttcgtgaatcatgccctcaatctgcaccagttcatatttgggcacagtt
+2203471/1
@?@DDDDDAF4CBFGIIGHIEBHHGGHGGIG4:CF>?F@HD@DBG1BDHI
@4274189/1
gtggtgcacgcgcttgggcagagggaatctgattgtgctgttgtggaact
+4274189/1
CCCFFFFFHHHHHJJJJJJJJJJJJIJJJJJJJJIHIJJJIJJIJJJJJJ
@2908262/1
atcactctgcaatcctgcctcacatgattcatccacaaattccaaccctt
+2908262/1
?;?DDDDDBDACCF3EGHGGI>F<HGEHHHIICEEHIIIIID:DFGE@G;
@2204096/1
cggagattaatggtataagcatagaatgttcgacgtgattctttaatttg
+2204096/1
?@<=DDD>FDHFHA@:EEH<DG?EB4CFCA9F8E@FGG;FFHIGBEA?9D
@1536050/1
cggaactccaatcctttactcgaatagtcttttctaacttgaacagtgcg
+1536050/1
CCCFFFFFHHHGHJJJJJJJJJJJJJJJJJJJJJJJJJJJJJJJJJGHII
@2204307/1
aaacagacaaacagacaaacagacaaaaaaaaagttaattacatttttgg
+2204307/1
CCCFFFFFHHHHHJIIJJJJJJJJJJIJJJJJJJIIGIJIJJJJIGIIHH
@3595281/1
tgggcctcttgtatgcgaaggtgttgaggcgcttgtggtggtgcacgcgc
+3595281/1
CCCFFFFFHHHFHGIJJGIIJAFFGEIIIJIIGIIHIGCHHAFGHIJJHF
@2204488/1
cccatgtcacggtagcactgagtgacggcacc
+2204488/1
CCCFFFFFHHHHFHJJJJJJJJHIJJIJ@::B
@1536927/1
agcactgagtgacggcacctccgacactgaggtcacggtactcgcggtac
+1536927/1
CCCFFFFFHHHHHJIIJJJJJJJJJJJJJIJJFHJJJJHIJJJIJIHDFF
@2205153/1
cgggcacaacgtacatacaattgactgcaccttcaaacgcaacgaatttt
+2205153/1
@@@DDFFFFDFDFIIIIIAHHIGHGHIGIIGIGIIIIIGIEHGHEHIIII
@2205355/1
catcgacataacaataacccctgctattttttttatttttattttcaatg
+2205355/1
@@@DFFFAAFHFGEEGIBHIHIGGIFGEHGIGGJIIJGIIGIIJJG@AFC
@2205630/1
ccacaatatattcgtgaaaaccgcatccaactcggatcagccgtttctga
+2205630/1
@@@FDDFFDBHFHGHGGDFFHI@@GDECFFAGACHGIGCFE;FGHCHGDA
@2910110/1
cctgggtggagtgagcacgggctctgtgcctggctcccatgtcacggtag
+2910110/1
CCCFFFDDHFBDFHJJJIIJJJJJJJJJIJJIGIIJJIIJJHIJJGICHI
@2205917/1
ctcttgtctgtgttgttgcacgcgcacggtggcggcgtaccgcgaggggt
+2205917/1
@CCFFAFFHHHHHJIJJBDEHGGIIGGF:GGEDGGABDD@@BB@=@BBB9
@2206103/1
tgtacattgaaaataaaaataaaaaaaatagcaggggttattgttatgtc
+2206103/1
@@?DD;ABFHDDHEHIHGGFCEHGEGIHECEGEHDGE?:CCHGHIIIFCF
@3597351/1
gggttattgttatgtcgatgtcgaacccaaaaatgtaattaacttttttt
+3597351/1
@@CBDFDFHHHHHJJJJJGGCFHGHGGGHICGDHIFDHDDGGHIEEIJGG
@6315893/1
cttccttcatggccgaggttggggcggcgcgggcatgtgagtgttggtaa
+6315893/1
=B@FFFFFHGHHHJIBHICGGJJJIIFGDDDDDD@DDCCCC>CADDB?AC
@6315904/1
ggtggtgcacgcgcttgggcagagggaatctgattgtgctgttgtggaac
+6315904/1
@@BFFFFFHHHHHJJJJJJJJJIJJJIIJJJJJJJJJJIJJJJJHJJJJJ
@2206486/1
caaatttttggttttaaccacatagttcccgatctcgcgggatctcttca
+2206486/1
CCCFFFFFHHHHHJJJJJJGIJJIJJJJJGHIIJJJJJJJJJJHHHHHHH
@2911176/1
ccatcttgtattcaaaagaaaacctagaatcactggttcaaattcaaata
+2911176/1
@@@FFFFF<FFFHHHIHIIIGIIJGHGJIJIJIIIFIHHIJEGHIJIHGI
@6316079/1
gtcgatgtcgaacccaaaaatgtaattaactttttttttgtctgtttgtc
+6316079/1
@?@DFDDDHFHHHJIJJGBCGCCEFIIGCGGGIIGF@FEHH@GGHGIHHE
@2207265/1
gtagcactgagtgacggcacctccgacactgaggtcacggtactcgcggt
+2207265/1
@@@FFFFFHHHFFGHGHIBEAHIIJJIJGJJHIJ?BFHIIGIIGI@BEE5
@3598557/1
gttgtaatataatttcttttttaataattgttata
+3598557/1
==?DBDDDHDFFFIB:CFI?AGFFEFFFHHII@EC
@3598803/1
tgtttgtctgtttgtctgtttgtctgttcgtctgtgcgcgctaatctcag
+3598803/1
CCBFFFFFHHHHHJIJJJJJJJIJJJJJJJIJJJIIJJJJJJJJIJJJJJ
@2207823/1
cgacatctatagatgccaagaaacagatcacagagaaaaacaaaataaac
+2207823/1
@@@DDDDFHHDDBDGIIIIIIJIJJICIIIIIIGEEGIJJJIIIGIGIGI
@3598886/1
cctggcatcagttacaatgtttgagtacttagttacttgttattgcttta
+3598886/1
CCCFFFFFHHHHHJJHJJJJJJJJJHIIJJJFAHIIJJJHIJJJJJIJJI
@2208376/1
cccccatctgaggaatagtattgttaaatcaaaccaaatatgctatagag
+2208376/1
CCCFFFFFHHHHHJJJJJJIJJJJJIJJJJJJJJJJJJJJJJJJJJJJJJ
@4944473/1
cgatttcaccagtggtcttcttgaacttcttcaattgacgcaagaagtac
+4944473/1
<=?DDDDDFDDB<EEDBB@D<HGHIEBHGHGHGGGFGE>:D@FHHEH?F8
@7032711/1
gtctgtttgtctgtttgtctgtttgtctgtttgtctgttcgtctgtgcgc
+7032711/1
?:?;D;?DAFHFFGHGECH?CA?FHIIIIHIDCCBFHIGIG1:DEGGHGI
@7712459/1
gtcctttctaaggttctaaactatatctgtaccaaatttcaaccaaatcc
+7712459/1
@@@DFFFFHHGHF<EGGGCHCGFHIIIII:CHEHIIIGGIIIIGFGBEGE
@7032798/1
ctggagagaagatcctcatcttgtatagaggaggctttgg
+7032798/1
CCCFFFFFHHHHHJJJJJIJJJJJJJJJIJJJJJJJJ3:B
@4945261/1
ccgtggtcttcactagttggcaaatcgcgcgtatagacattttgctacca
+4945261/1
@CCDDFDEHHHHHGJJIIGIJHHIHIJIIJJHEHIGGHJJIIJGJJIJJJ
@7033498/1
cgtttttaaactattttttcaatgccctaagtgagtatacatctattaaa
+7033498/1
CCCFFDFDHFHHBCCGGGI@HHCHGIGHCGFFG9D?DGGGGHGGIIIGHH
@5662608/1
gccatattcaaatgggaagtggtgataaagataagtataggctcaaaacc
+5662608/1
CCCFFFFFHHGHHIJIGIJHIIHGHJJJJJJJIJJGIJIIJJJJJJJJJJ
@5662942/1
ccctaagtgagtatacatctattaaattcaaacgcagagctcattatgtt
+5662942/1
@@@FFFDDFFHFHJIIJJIGHJJJIIJJJJJJJIIBIHJJJJJIJJJJFH
@4946098/1
gtgctgggcctcttgtatgcgaaggtgttgaggcgcttgtggtggtgcac
+4946098/1
BCCFADDFGHHHHJIJJJJJJCGGH?ECGGGIIHJIIIJGGGGCGADGGI
@7033987/1
ccctgctattttttttatttttattttcaatgtacagacagcacttttct
+7033987/1
CCCFFFFDHHGGHJIJIIIJGJJIJJJJIJEGGHIIJFIIIJJJGGIJGD
@7034123/1
ccatcaaatacaggttttagtgcgccaaatattttattgtaacaatgaac
+7034123/1
@@@FFFFFHHHHHIDDHIJJIJJJJIJIJJJJJJJJJJIGIIIJGIJJIG
@7034128/1
ctcatcttgtatagaggaggcttgggctcgctctccgaagggagcttgcg
+7034128/1
@CCFFFFFHFFHHIHJJHIIJJIGGIGIJEBHCEGHG0BFHIBAFHIIII
@4276063/1
gcaagaagtaccagaaacgggacttagccacaatctggtctggagagaag
+4276063/1
C@CFFFFFFHHHHJJJJJJJJHGIIIJJIJIJGIJJJJGHIJJJJJJIJH
@5663697/1
ggttattgttatgtcgatgtcgaacccaaaaatgtaattaactttttttt
+5663697/1
BCBDFFFFHHHHHJJJJJJJIJJJJJJJIJJJJJDGIJJJJJJJJJJJJJ
@847874/1
tgctgggcctcttgtatgcgaaggtgttgaggcgcttgtggtggtgcacg
+847874/1
@@?DDD?;FDHHFBCGHE>EHIGG:?::CBFHBFGHAH=CCFDEFCG>EC
@7714939/1
aggggttattgttatgtcgatgtcgaacccaaaaatgtaattaacttttt
+7714939/1
CCCFFDFFHHHHHJJJJJJJJJJJJJJJJJJJJJJJJGIJJJJJJJJJJJ
@1539234/1
cgaacattctatgcttataccattaatctccgcaactatttgacggattt
+1539234/1
CCCFFFFFHHHHHJJJJJJJJJJJJJJJJJJJJJJJJJJJJJJIIJGIII
@7034718/1
cgcaagaagtaccagaaacgggacttagccacaatctggtctggagagaa
+7034718/1
CCCFFFFFHFHHHJJJJJJJJJJJJJJJJJJJJJJJJJJHIJJJIJIJJJ
@7715179/1
gtcgtaacactccacatccaacaaggtcacagtcgatagattacggtcta
+7715179/1
@CCDDADDHGFFDIAHHHIFFHIIIGFEGGIIEGHGHIIFHIIIGG?DGI
@5664508/1
cacggagtaaacataatactattgtttattctaagctctgagcccatacc
+5664508/1
BBCFFFDDFHDHHJJJJJJJJJJJJJJJJJJJJJJJJJJJIJJJJIIIHI
@848337/1
gtgctgggcctcttgtatgcgaaggtgttgaggcgcttgtggtggtgcac
+848337/1
C@CFFFFFGHHHHJJJJJJJJEHIIEGHHIIJJIJJJJJJJI@FGGHIIJ
@4276642/1
ccacaatctggtctggagagaagatcctcatcttgtatagaggaggcttg
+4276642/1
CCCFFFFFGHHBFHIJFHGIEGIGGIJIJGIJJFJEG@GI>DHFHEHHI:
@3599805/1
ctcatcttgtatagaggaggcttgggctcgctctccgaagggagcttgcg
+3599805/1
CCCFFFFFHHFHHJIIIFGGIJIFHGBFDHGDFGGIJEHJJJGIGIGGGA
@5664861/1
cgagtggggccgtcagaacctgatagaaacggttggcgttaggtatatac
+5664861/1
B@@DADDFHDHHHJJGJJJJJJIJJJIJICHF?GHICHHIFIG@>EHEHH
@2913179/1
agcgcacgtacgtgtggcacagctggtacgtcaggcactgcagctcgtcc
+2913179/1
CCCFFFFFHHHHHJHIJJJJJHHIJJGHJJJJJJJJJJJJJJJJJJJIJJ
@2913541/1
atgaaaaatattcgagttatccgaaattctaccaatcaaccaaccaactc
+2913541/1
CCCFFFFFHHHHGGGIIIIJIJJIJJJIIIIIGGGDHAFHICGI>BFGHG
@3601007/1
cacgttgtcaataaactattggcgattcatacagtcgaattacatgacat
+3601007/1
@@@DFADFGHGHF:AEGGECHIIIIIIGIICHEGHIII<FCCGIIHCG98
@3601228/1
ctggcaagcatccaagatagtattcaggtgcccactacatcgagatggta
+3601228/1
CCCFFFFDFHHHFGIJIJJIHIIIIIGIFGIJJJGBHIIIIIGID@GHGI
@5666105/1
gttgaggcgcttgtggtggtgcacgcgcttgggcagagggaatctgattg
+5666105/1
CCCFFFDDFA<DF@FBAEAGEC>DAGEEEH=FHBFGIIFAEAEHBC7?@@
@3601711/1
caatatattcgtgaaaaccgcatccaactcggatcagccgtttctg
+3601711/1
CCCFFFDFHGHHHEIIJJJJJJJJJIIICGIJIIJJGJJJJIIJJI
@2914653/1
ttcacctgtggccggcggcacgcagacgccttgatgacctccactttgat
+2914653/1
CCCFFFDFFHHHHJJJJJJJJJJJJJJHHFDDFEEECEECCDDDCCDDDC
@3601983/1
acggcacctccgacactgaggtcacggtactcgcggtacatgttgtgtac
+3601983/1
=?@DDDFFHHHHHJJIJJJJJHIJJJJHIJJJJJJJHGIJIJIJJHHHGH
@5666978/1
gtgggtagtaagcgcacgaccatttttttctacatttcattatttttgat
+5666978/1
@@CFFDDDFHHHGJJGHIIJIJJJJJFIJIJGIJGIIJIJIIIJIIJJJE
@7036720/1
gtactctatgatcaactcccgaggcttactcactgacgctgacattcttt
+7036720/1
@@CFFFFFGHHHHJJIJJJJJIIIJJJIJJJJJIJIIIJJJHJGHJIIIJ
@3602563/1
agtccatccacggctttttccagatccactcttgctccatggtccaggag
+3602563/1
@@@F?DFDGGFHHGGGHIJJJJJIJJJIIJIEHEGHHIHGIDFHHGGGED
@5668351/1
gggaatctgattgtgctgttgtggaactgcttcacctgtggccggcggca
+5668351/1
@@@FFFFDFDFFFCCDHGHFHCCAFHHGCHIJGEBGHJB?@?FGEBFHF>
@849185/1
atacataataaaattagaggaagtaggtgctgggcctcttgtatgcgaag
+849185/1
@CCFFFFFHFHDHIIGIIIG>EGACFHHAFHIC1EFHHIIIDEHGCGIIB
@4948160/1
gttcacattgacaaacttaggtttgcttacagccattcccaactgtcctc
+4948160/1
<@@DDDBDDF8BFI@EEF>AE<<AA4FBDFF?@D;<<?F<?C:BD?D?FE
@850062/1
cgcaagaagtaccagaaacgggacttagccacaatctggtctggagagaa
+850062/1
CCCFFFFFHHHHHJJJJJJJJJJJJIIJJIJJJJJIJJI?DGHIIJDHD@
@850230/1
ggagagaagatcctcatcttgtatagaggaggcttgggctcgctctccga
+850230/1
CCCFFFFFHHGHHJJIJIIJIHIJJJJJJJJJJJJFGIGHIIIJIIJJJ<
@7717311/1
cctgcctcacatgattcatccacaaattccaacccttgcgtttcaaaaca
+7717311/1
@@@B;DDDFH<FB<DGGGIIBEHHGD??ECHHGGFHIIIIIIIIGDFHGD
@4278075/1
tgtaatttttgtctttcgcgaaatattccgcgacagatgtctttctagtg
+4278075/1
CCCFDFFFHDFHFIIJJJIIDHGIIIJIJJJIJIJJHIIHIIGGGIIHHH
@4278183/1
ctcagggtctgtggcgaagttttgttcacgttctttgcttgaacacactg
+4278183/1
@@@DDDDAF3CAFGIIGBCGHIGBGID@CDHEBGHGBDCHH;<DFBFHHI
@2213487/1
atacataataaaattagaggaagtaggtgctgggcctcttgtatgcgaag
+2213487/1
CCCFFFFFHHHHHJJJJIIJIJJJJJJHHIJJJJJJJJJJJJJJJJJHHI
@1542721/1
gtccgtttttaaactattttttcaatgccctaagtgagtatacatctatt
+1542721/1
CCCFFFFFHHGFHIJJJJJJJJJJIJIIJJJIJJGIIJHIJJJJJJJJJJ
@2916570/1
agggaactcttcaaaaatcaacataatgagctctgcgtttgaatttaata
+2916570/1
CCCFFFFFHHHHHJJJJJJJJJJJJJJJJJJJJJJJJIJJJJJJJJJJJJ
@148021/1
agcaaattgaaataaaaaattggtgaaaagaatcacaagtaagatactgc
+148021/1
@C@DABEFHHHGHGDGIJEGHIGCFHGGGHHIIIIGJJIHIGJGGIIGGI
@148237/1
ttctgagattagcgcgcacagacgaacagacaaacagacaaacagacaaa
+148237/1
CCCFFFFFHHHHHJJJJJJJJJJJJJJJJJIJIJJJJJIIIJJJHHHHHF
@4279821/1
ggaagtaggtgctgggcctcttgtatgcgaaggtgttgaggcgcttgtgg
+4279821/1
CCCFFFFFHFHHHJJJHIJJJJJHJJJJJIJIJDGGHIGIJFIJJJJFHI
@148702/1
ataaattcgtaattcgtagctttctttagttttaagttagttttcatctt
+148702/1
@CBFFFFFHHHGHJJJGHIJJJJJJJIJJFHIIJJJJJJJHIJJJJJJJJ
@2918031/1
gtcaaattaaagaatcacgtcgaacattctatgcttataccattaatctc
+2918031/1
C@CFFADFDFHHFEHGGGGFHGGFGHGIHGIGGEGIGHDFHFEHGGJJJI
@1544270/1
ggcacctccgacactgaggtcacggtactcgcggtacatgttgtgtacac
+1544270/1
@@CFFFFBHHADHEHICHHCGAGHFGCHEHEHII@FHAHIIIGGHHIIC=
@3603308/1
ctcttgtatgcgaaggtgttgaggcgcttgtggtggtgcacgcgcttggg
+3603308/1
BC@FFFFAHHHHGGGHIIIIIIJJGIIJJJBGEFGG@CEHIIJIGFDDDD
@3603315/1
ctgagccatagcaaacagccactggcaatgtggatagctggacaaggcac
+3603315/1
CCCFFFFFHHHHHJJJJJJJIJJJJJJJJJGIIJJJJJJJJHJJJJJJJJ
@2918103/1
gtgctgtctgtacattgaaaataaaaataaaaaaaatagcaggggttatt
+2918103/1
CCCFFFFDHHFHHJJJJIJIJIIIGIJJJIJJIIGIJJJIJJIIJHIIGE
@149098/1
gccagatgccaaagttcttgatcttcactgggctcttctctgggatttcc
+149098/1
CCCFFFFFHHHHHJHHIJJJGJIJJJJJJJGIJJJJJJJJJIJJJJJIHJ
@1544818/1
gccagatgccaaagttcttgatcttcactgggctcttctctgggatttcc
+1544818/1
CCCFFFFFGHGBHHFGIJJJJJJJJJIJJIGGIJJJJJJJJIIIHGHIII
@1545674/1
ctccaccaggtggtagcgcgcgcggaacgccaccaggtgcgcgtagtacg
+1545674/1
CCCFFFFFHHHHHHIJJJJJJJJJJIJJJJHHFFFFDEEEDDDDDDDEED
@150072/1
ggtgcacgcgcttgggcagagggaatctgattgtgctgttgtg
+150072/1
@@@?DDD:DD?A@;EFHEIE?=<:FGGHCGGHE?BBBFHGE;;
@150144/1
ggcgcttgtggtggtgcacgcgcttgggcagagggaatctgattgtgctg
+150144/1
@@@DDDDDHHFADBHG9FBFIIBGDADDG;FBFFG6=@GGGGIIIH<CGG
@7718211/1
gtcgaacattctatgcttataccattaatctccgcaactatttgacggat
+7718211/1
CCCFFFFFHHHHHJJJJIJJJJJJJJJJJJJJJJJJIJJJJJJIJIJJIG
@7718231/1
gtctgtttgtctgttcgtctgtgcgcgctaatctcagaaacggctgatcc
+7718231/1
@BBFFDEFHHHHHGIIIGFFHHHHIIJJIJJHIGHIIJJJJJJJHJIEHI
@3605338/1
cctcatcttgtatagaggaggcttgggctcgctctccgaagggagcttgc
+3605338/1
CCCFFFFFHHFHFEHFGIGIEHHG@EHB;EDDHGEDHB@EDHB2;F>EEC
@7040431/1
cataaataaaaaagttatgtcaaattaaagaatcacgtcgaacactattc
+7040431/1
CCCFFFFFHHHHHJHIJJJJJJJJJJJJJJJJJJJJJIJJJJJJJJIJJJ
@5673848/1
gccagatgccaaagttcttgatcttcactgggctcttctctgggatttcc
+5673848/1
@@@ADBDDBFDDDGEDFHHC4<CHHDHGG>BFF@DCHHCHGGCHIGIGIG
@5674677/1
cttcgttcgcgtggaatagtgacttccggcaaatttttggttttaaccac
+5674677/1
@@@?DBDB@AFCDFFIFIC1CGEEGEFIIFIIFEEBFFFFDFFIIII@ED
@4280658/1
gttattgttatgtcgatgtcgaacccaaaaatgtaattaacttttttttt
+4280658/1
@@@DDDDBFHHHDHHEI@FIDBHHHGGGGC@FFCGGGGG@<DGHIIIIIH
@851286/1
gtgcgcgctaatctcagaaacggctgatccgagttggatgcgg
+851286/1
?1:BDADD?DDD4CEEEEE9E=7:?@;BBC?BDDC93=B;A4;
@7041250/1
aggaagtaggtgctgggcctcttgtatgcgaaggtgttgaggcgcttgtg
+7041250/1
@@CFFFFFHGFFDBHIJJIGIJGEIJJIIHIEGIBDFFB@FGGGIGIIIH
@5676182/1
gataaagataagtataggctcaaaacctaacgacatcaatcaccagctta
+5676182/1
@CCFFFFBHHGHHJJJJHJJJIIIJIIIGIIJIJIIJJJJJIGIIIJJJJ
@4281906/1
ggcacgcagacgccttgatgacctc
+4281906/1
??@DBDDDAF?A<GB>9CBA9<EHI
@4282098/1
cagatgccaaagttcttgatcttcactgggctcttctctggg
+4282098/1
@@@?BDDDFFBB<<C>GEDHIIIIIIIIII<FHCHIIFHEC9
@7043143/1
gctaccaaaacccacttatatacgacaacttaactacagtttaaagcacg
+7043143/1
:==BB;ADF?BAF;A?E??FHD4<2CCGIBBBF@:::?D0B?B9BDF???
@7043239/1
ctttggtttacgttccagttctcgattatcgaatttttcgccatgagtaa
+7043239/1
@@@DDD=ACFFF:CBBFFCBCCFFBEHAFFFEIEIIC@D>FFIFIIIFFF
@4283811/1
cttgtagtcaaggtggagattttactatctttcaagtcggcataacgggc
+4283811/1
@@@DDBDDFD?CD2AEHBFBFFEGHDDHEHGH<FGEH?@FHIEGGDADAF
@3605598/1
ctgtggccggcggcacgcagacgccttgatgacctccactttgatgatct
+3605598/1
BB@DDFFFHHHGGIJJJJIJIJJIHHHHFFFFFFEEDEEDDCDDCDDECD
@4284330/1
gagaagatcctcatcttgtatagaggaggcttgg
+4284330/1
@??BDDDDH:<FB>FHIIHHEIDEH@CG>H?H<B
@6322070/1
gatagctggacaaggcactggcaacgaccaatcatggacttttcttcaat
+6322070/1
@@@DD;DDDDH?FEH9GF:FFGCECGHIGGFHIHIGGFHIIIIFGH<CBA
@6322593/1
tcctcatcttgtatagaggaggcttgggctcgctctccgaagggagcttg
+6322593/1
@@@DDDFFBHHHHJJIIIIGGGIJIBCHGEHIIJJIJJIIGIGIGIIJJI
@7721416/1
cgcaagaagtaccagaaacgggacttagccacaatctggtctggagagaa
+7721416/1
CC@FFFFFHCFHGIJIJJIIIJGHJJJIIGGGGHIIIIGIJIJIGGGIIJ
@6322692/1
gcacgcgcttgggcagagggaatctgattgtgctgttgtggaactgcttc
+6322692/1
CCCFFFFFHHHHHJJJIIJIIIJJJJIIJJGHJJJGIJHIIJJJJIJJJJ
@7721790/1
gccagaatcttcattagacttgtctgctggcataatttcttcttcagaca
+7721790/1
CCCFFFFFHHHHHJJJJJJJJJJJJJJJJJJJJJJJJJJJJJJJJJJJJJ
@7722049/1
tgtttattcacttttagtaggactccgggtgtatccattatagctggatt
+7722049/1
?B@DFFFFHHHHHJJIJJIJJIJJJJJIIFHHHIIJJJJJJDGCHIJEHI
@3606821/1
gtttgcatgtcagttagctttttaatacatctctgtccaggcactatatt
+3606821/1
@CCFFFFFGHHHHJIJJIGJIJJIIJJJJJJJIJJJJJJJJIJIJJJIJI
@3606828/1
gtcgtcttaccaccacccgcattctcttctc
+3606828/1
CCCFFFFFHHHHHJJJJJJJJJIJJJJJJIJ
@150899/1
caccagtggtcttcttgaacttcttcaattgacgcaagaagtaccagaaa
+150899/1
CCCFFFFFHGHHHJJJJJGIJJJJJJJJJJIJJJJJIJJIJFHIJIJJIJ
@5677319/1
gcaagaagtaccagaaacgggacttagccac
+5677319/1
@;?DBDD;=:??FFF>E;:1:CA;BF4<FED
@5677341/1
gttaaaataaatatttcaaataaagatcgctgag
+5677341/1
@@C1BDFBHAFHHGIIIIIIGIIHIIICGIIIII
@3607192/1
ggtcattgaacttatagttcaaaatcgtttccacatcattcctagaatag
+3607192/1
CCBFFFFFHHHHHJJJJJJJJJJJJJGFIIJJJJJJJJJJJJJJJGIJJJ
@151161/1
ggtgcacgcgcttgggcagagggaatctgattgtgctgttgtggaactgc
+151161/1
@@@DDDDDDFFDHIIIIBF7D?G@CGHIIGIIGGIIIIIIHFDF>ADGG@
@1547268/1
agtagactgatcagccggagcagctccggtaagtttgtcgagtagagcct
+1547268/1
@@@DFEFFGHHHGJJJJIIIGIIIIIJJJDGGIHIJIIJJIIHIGIIJII
@5678176/1
ggttttttaaactcatattttcatggtaccaagttatgaatttttcaaa
+5678176/1
@C@FBDFFHHFHFFHDEBBHGHIHEHAFGIIEIFDHGHGIGGIIGHIIC
@5678179/1
ggacaaagtagctgtatttctttggattttaatttagaaaattaaatgaa
+5678179/1
BCBFFFFFFHHHHJFGHJJJJJJJJJJJJJJJJJJJJJJJJJJJJJJIJJ
@7723736/1
ctcccatgtcacggtagcactgagtgacggcacctccgacactgaggtca
+7723736/1
CCCFFFFFHHHHHJGHJJJJJJJJFHIJIJIJJJJJJJGJJJJIGIJGHI
@6322909/1
cttcttggtgacggcgtgcacggtgatggcgcgcgccatggcgatgggcg
+6322909/1
@@@DDDDDAF?DFIGGIIIADFGDHGHGIIIIGGIHFEEEEEABBBBBBB
@152142/1
cacgtagttctcagcttccctgcaaagttaaccatcttgtattcaaa
+152142/1
=;@ADBDABDFDDGIIGIGIIGID@BBHFHHGDGGBHGGI9GGHCGH
@6323020/1
ggcagagggaatctgattgtgctgtt
+6323020/1
???BD1A1?@:2?EE9E4AACB<F<A
@1548964/1
ctttggagagaatgaatctaactttggaagttatgtgttacaatccttct
+1548964/1
CCCFFFFFHHHHHJJJJJJJJJJJIJJIIJJJJJJGIIIJ9FGIJJJJJJ
@7724665/1
tcgcaagatagtgagacattcactttttagtcataatcttcagatactcc
+7724665/1
CCCFFFFFHHHHHJJIJJJJJJJJJJJJIJJJJJJJJJJJJJJJJJJJJJ
@7724887/1
gtcttcttgaacttcttcaattgacgcaagaagtaccagaaacgggactt
+7724887/1
CC@FFFFFDFFHDIEHIGIGIIIGGGHGGGIIJDGGHGIFH@GIEHHIIJ
@152885/1
aatggagacaagaaatggagttttaatacaaatcagtactaaaaaag
+152885/1
;?@DDDDDBDHHFDHGHIBGG?FEDEHGIGCGDFFEBGDF9DBFH@D
@7725154/1
cagcatacataataaaattagaggaagtaggtgctgggcctcttgtatgc
+7725154/1
CCCFFFADDHBAFBGIGHIHIEH@FDH<<FAE@D3?ECF;GGI9::00?4
@7725159/1
ccgtttttaaactattttttcaatgccctaagtgagtatacatctattaa
+7725159/1
@CCDFFFFHGHFFGIIGHHIGIGGHHIJJJJIGGCHHHIGIJJIJJIIGH
@3609169/1
gcaggggttattgttatgtcgatgtcgaacccaaaaatgtaattaacttt
+3609169/1
CCCFFFFDHHHHHJJJJJJJJJJJJJJJJJJJJJJJJJJHIJIJJJJJJJ
@6324505/1
gagagaagatcctcatcttgtatagaggaggcttgggctcgctctccgaa
+6324505/1
CCCFFFFFHHHHHJJJJJJJIIJJJJJJJJJJJJIIJIJJIJJJJJJIJJ
@7725493/1
caggaatatcaccggctcgttgaacaccttaggacgaagtgatggcacca
+7725493/1
CCCFFFFFHHHHHIIIIIIDG@FGGGGIDHCGIEHGAFGBFFHAHGGGHD
@6324554/1
atacataataaaattagaggaagtaggtgctgggcctcttgtatgcgaag
+6324554/1
@B@FFFFFGHG?FIJJJIHICFHGIIEHIHHIJGCHCHHJDBDIIJ:DHJ
@7726170/1
cagtggtcttcttgaacttcttcaattgacgcaagaagtaccagaaacgg
+7726170/1
@??:BDDDFFHFFHGIEIIIIIIIGIIBHIGIBHGDHE?BB<>DDEH;FI
@855654/1
ggcgttgatgtcgcaagatagtgagacattcactttttagtcataatctt
+855654/1
@@@DDDDDBFADFBEEA@GEFDHIEG9@FGGIHIIIIIGIFGIIIIIIFI
@154101/1
cccggcttatactccgcctccaacttgatacaagcttctcggacagcagt
+154101/1
CCCDFFFFHHDHHIJIEEGGIJIGIIJJGIEGIIJGIIGHIIIGGGIJI.
@7726662/1
gccgctttggtttacgttccagttctcgattatcgaacttttcgccatga
+7726662/1
CCCFFFFFHHHHHIJJJJJGIJJIJJJJGIJJIJJGIJJJJJJJJJIGII
@856154/1
aaggtgttgaggcgcttgtggtggtgcacgcgcttgggcagaggg
+856154/1
@@@DBDDDH?FH?F@EEHE@GF@BCFFGIGGIIGGCHGI>BEFHE
@6325951/1
gggctctgtgcctggctcccatgtcacggtagcactgagtgacggcacct
+6325951/1
@CCFF?BDFBFDHGJDBHIIIJIIDHHIDEHIJJJIIJJ?FE?B@DEFHI
@6326189/1
gtgagagtctggccagtctttagaagatgatggtg
+6326189/1
@@?DD:?2A:CF?EF;EE<FGEGEHGAFAEFHGE>
@856704/1
gtgacacgaggctcatggcgccagcacccccagcagcaccaggagcggtt
+856704/1
CCCFFFFFHHHHHJJJJJJJJJJJJJJJJJJJJJJHIJJJJJJJJHHFFD
@7727392/1
ttcttcaatatccacataagtaacttcaaatgattgctcagatgcaattt
+7727392/1
@CCFFDDFHHHGFIJJJIGHHJJJJJJJDEHIHHIJGIIIJGEHGIIJJI
@4950208/1
atcgttctcagcatggtaagaaggtggcggccagaatctagacatgcaca
+4950208/1
BCCFFFFFHHHHHJJJGHJJJJJJGIJJJJJJJJJJJJJJJJJJJJJJJI
@4950314/1
ccgacgacgacactgtacagttagaaatgttacaacctctatactttgca
+4950314/1
CCCFFFFFHHHHHJJHGHJJFHGIIJIGHBGIIIIJJHHFHGIIHIJIIJ
@2216436/1
gtgttcaaggggatctgagaatggtttacattcacaattttgtccgctgg
+2216436/1
@@@DDDDDFF<18@BAEDCDF@EF?<FFGBFGBHHIBH@HG?BG>DGIGG
@2216480/1
ctgtgatctgtttcttggcatctatagatgtcggtggcgcacagggcacg
+2216480/1
@@CFFFDDHFHFGIIJGHGGI>IEIAIAGFCEFGEGGGH@@G6?FHBHGB
@4952165/1
ggctcccatgtcacggtagcactgagtgacggcacctccgacactgaggt
+4952165/1
CCCFFFFFHHHHHJJJGHIIJJJJJJHHGIJJIIJJJJJJJJJJJJJJJG
@2218397/1
cccgtttccaatctccaagacaggaggctccagtactttagctttgacag
+2218397/1
@<@DFFDDD>FFFI@@FHIGFFHGEHIIGGII<F@FCGG<BFEGH<FHID
@2218439/1
gagaagtgtgataatgtcataaagttgacaataatctataattaattact
+2218439/1
@?@DADDBFF?FFAB<F?AIC<?C3ACHD??<FE@HIBEBGBCFGIDCFI
@2218783/1
tgtgaaactgcgacaccttgtggctgtgacttgtagtcaaggtggagatt
+2218783/1
CCCFFFFFHHHHHJJJJJJJJJJJJJHJIIJJJJJJIJJJIJFGIGHDGI
@4285969/1
ccgtttttaaactattttttcaatg
+4285969/1
?<?BD>DD?CC?<AAEE@:CFI492
@2220562/1
aagcatagaatgttcgacgtgattctttaatttgacataacttttttatt
+2220562/1
@CCFFFDFHGHFHGIJIJJJIGJJJJJIJJIGIJIIJEIIHGGGGGGIJI
@7046207/1
cacgttctttgcttgaacacactgtgtcgccattcctagtacggtatctc
+7046207/1
@CCFDFFFHHGHHJJIJJGIIIJJIJHJJJJJJJIIJJJJJJJJFHHGIJ
@2220774/1
gggaactcttcaaaaatcaacataatgagctctgcgtttgaatttaatag
+2220774/1
CCCFFFFFHHDHHIDHJGIIJJJDDHHEHIIJJIIIFHIJJGIJGIIJJI
@7046477/1
cagccagatgccaaagttcttgatcttcactgggctcttctctgggattt
+7046477/1
CCCFFFFFGHHHHJIJJJJJJJJJJJJIGGIJJJIGIJIGIJJIIJGGIJ
@5678802/1
cggcattccggcgtcattcgatatcttctgtagctgctgtttgaagttct
+5678802/1
CCCFFFFFHHHHHIJJJJJJJJJJJJJJJJJJJJJJJJJJJJJJJJHIJJ
@5678819/1
gtctgtttgtctgtttgtctgtttgtctgttcgtctgtgcgcgctaatct
+5678819/1
CCCFFFFFHHHHHHJJJIJJJJJJJIJJJIJJIIJJIIJJJJJJJJJJJJ
@5678850/1
cttggttgaacggaactccaatcctttactcgaatagtcttttctaactt
+5678850/1
@@@FFFFFDHFHFGGJEIEHIJJJJJJIIIIFDHIIBBFGIGIGHGGGIF
@5678966/1
gccagttataaagcatagcccgaagtgctattggcacacaggcataatgc
+5678966/1
CCCFFFFFHHHHHJJJJJJJJJJJJHHJJJJJJJJJJJJJJJJJJJJJJJ
@4287137/1
agggcgggatatggaattttaatttatgccccctttaaaaaaagctcgat
+4287137/1
?BBDFFFFFFGHHJJJJJJJJJJIJJJJJJJIJJJHHHHHHDDDDDDDDD
@7727839/1
tggagagaagatcctcatcttgtatagaggaggcttgggctcgctctccg
+7727839/1
CCCFFFFFHGHHHJJJJJJJJJIJJJJJJJIJJJJJGEHIIJJJJIJJJG
@155309/1
ggcgttgatgtcgcaagatagtgagacattcactttttagtcataatctt
+155309/1
CC@FFFFFHHHHHJJJJJJJJFHIIIJIJJJJIJJJJJJIJJJJIIJJJJ
@7728376/1
ggttattgttatgtcgatgtcgaacccaaaaatgtaattaactttttttt
+7728376/1
BCBFFFFFHHHHGJJJJJJJJJJJJJJJJJJJJJGIJJJJJJJJJJJJJJ
@7728841/1
ccgcaatgttggagcttggtacaaagcaaaggtcgggcagttcgtcaaca
+7728841/1
@CCFBADFHHHHHJJJJJIHIJJIHIIGIIIG?DHGIJJJJIJJHIGIIG
@3610313/1
gtcgaacccaaaaatgtaattaactttttttttgtctgtttgtctgtttg
+3610313/1
@@@ABDFFHDDDFAHICFAEHAHEDF>FHIGIEGBFBDH>GDC@EHHDGF
@7729634/1
cgaacattctatgcttataccattaatctccgcaactatttgacggattt
+7729634/1
CCCFFFFFDFHHDEHIEHICHHIJIJJIJIIIIIJJJJJJJIIIFBAGHI
@858173/1
agctgctgtgtgaagttcttcaaagcgtcttctctaacagttctctgtgg
+858173/1
CCCFFFFDFHHDHIGBGGHIJJJIIIGIIJIIJJJIIJGGIHIIJJIJIE
@7729832/1
gataaagataagtataggctcaaaacctaacgacatcaatcaccagctta
+7729832/1
C@CFFFFFHHGFHHHIJGGJJJGIIEGGE@FACHIIIJIJIGGIHGJIII
@3610889/1
taacaaaatacccacatacatcaagaagccctgatgaatacaggttgaat
+3610889/1
@CCFFFFFHGHHHJJJIJIGJIJIJJJJFIIJJGIJGIJJJIJIIJIIGI
@3610992/1
cgcaagaagtaccagaaacgggacttagccacaatctggtctggagagaa
+3610992/1
CCCFFFFFHDFHHJJIJIJJJJJJJJJJJJIJJJJJJJJHIJJJIJIJHI
@3611018/1
ggtgcgtgcaggatcctcgtcattgcctggcatacaaggcaaagcaccga
+3611018/1
@@?DDFFFDHHADHIHIJJIIGGIIJIJIJJJJIJIJJJJIJIJJJGIJG
@7730435/1
cagcatacataataaaattagaggaagtaggtgctgggcctcttgtatgc
+7730435/1
CCCFFFFFHHHHHJJJJJJJJJJJJJJHIJJHIIJJJJJJJJJJJJJJJI
@859393/1
cttgaattccttgatgactgcatagatagaaatcgaactcggtcggatgc
+859393/1
@@CFDFFFDHHHHGGGIJIJIJIJC<DDCGHIGEGEGEHIJIHGGI<FGB
@7731472/1
ctctaacagttctctgtggtgcaaagcaagcaattgcccacacccgtatc
+7731472/1
CCCFFFFFHHHHHJJJIJJJIJJJJJIJGIJJJJJJJJJJJJJJJJHIJJ
@4952898/1
gttgggacagctatcttcataaaagctaaacaacatttataaaattagac
+4952898/1
@=?DFFFFHHGHHGDGHIGIIIIGAHGIIIIIIIBFHIIIIIIIIIIIII
@4953160/1
gtatattctaaattggtttcgttgta
+4953160/1
@?:DDADDBC?4AA@BF@?333CEGF
@6329532/1
gtcccgtacccatagcaacaagatcagcgactgtcacacggtagcggaag
+6329532/1
@@CFFFBDDHFBFIIIB<CGEECGFIIIIIIGIIIGHGGH>FHGIGGHHG
@6329621/1
gtgctgggcctcttgtatgcgaaggtgttgaggcgctt
+6329621/1
@?@DDFBBBC?CDGIAC@FCFIAFE9C?DFFHGGEEFH
@6330450/1
gagggaatctgattgtgctgttgtggaactgcttcacctgtggccggcgg
+6330450/1
CCCFFFFFHHHHHJJIIJJJJJJJJJIJJJJJJJJJJJJJJJJJJJJJJH
@1551046/1
ggtgctgggcctcttgtatgcgaaggtgttgaggcgcttgtggtggtgca
+1551046/1
CCCFFFFFHGHHHJJJJJJJJJJIJJFHHIJJJJJJJJJJJJJHIJIHJJ
@7048574/1
cagcatacataataaaattagaggaagtaggtgctgggcctcttgtatgc
+7048574/1
@@@BDEDBFFF>FBHEHHICFEEEIDF9AEBHHIIGCG31?DGADBBBGG
@1551779/1
cttgtatagaggaggcttgggctcgctctccgaagggagcttgcggccga
+1551779/1
@@@FDFFFHHGHFBEHGIHGHGGHIJJJIIJIJJIJJGIHGGGEGIEB>A
@2221759/1
cttaactacagtttaaagcacgttgtatatattttaagatgaaatgttac
+2221759/1
@CCFFDDDFB<CBHC@BDEIEHIGGHDECHGED?FB<FHGECGAB@FIID
@7048697/1
cctgtggccggcggcacgcagacgccttgatgacctccactttgatgatc
+7048697/1
BCCFDFFFHHHHHIIIJJJJIJIJIHHFDFFFFCCEEDEDDDDDDDDDEC
@1552517/1
gccagatgccaaagttcttgatcttcactgggctcttctctgggatttcc
+1552517/1
@@@?DF?DDAFFDG?FGCBFHH@EHCEHEGEGHG@GHGIIGGGIBBFEHG
@1552691/1
gtggattttaatgttattattacagcatacataataaaattagaggaagt
+1552691/1
B:?DDFFFHHHHHGHIJJJIJIJJJJJJJJIIIJJJGHJIJJJHIIIII@
@1553170/1
tcctttcgaaggttctaaactatatctgtaccaaatttcaaccaaatccg
+1553170/1
C@CFFFFFGGHHFHIJEHJGIJJJJJJJHIJIIJIIJIJJIIIJHFHHII
@7050064/1
ctgtttgtctgttcgtctgtgcgcgctaatctcagaaacggctgatccga
+7050064/1
CCCFFFFFHHHHHJJGIJJHIJJJJJJJJJJJJJJIJJJJJJJJIJJJJ@
@7731622/1
ctccaatcctttactcgaatagtcttttctaacttgaacagtgcgatgtt
+7731622/1
@@CFBEFFDHHHDEGHIGGHBHIIHIGIDEHHIHE?CBDHEBD>D@;DBD
@2927463/1
gcctggctcccatgtcacggtagcactgagtgacggcacctccgacactg
+2927463/1
@<?DDDDBDFF?HGBE@FHA3AFHCBGIIG???FHGBHEGFHIGIIIIG@
@7731841/1
tgtacattgaaaataaaaataaaaaaaatagcaggggttattgttatgtc
+7731841/1
?@@DFDDFFHDHBHHGEGEGHEFGGGHHIIJJJJF8E?@FGFGHGHEH=;
@2224753/1
gtcgatgtcgaacccaaaaatgtaattaactttttttttgtctgtttgt
+2224753/1
?;@;?BDB?FBAFHGID>;CGE9A??EDA?BD<DG@FHG;=.=E=C@E6
@2928291/1
agtctattatagtttcaaaaaaactgtttcacataaataggtgagaagtg
+2928291/1
CCCFFDFFHDHHFGEBHIIIIBGDFEEGIEGIIIIIIICGG?DBFGHIFH
@2928320/1
ggcagagggaatctgattgtgctgttgtggaactgcttcacctgtggccg
+2928320/1
@@?DD;DDFHFHFIIIB<CHEA@BHDC2?@D3E<DFGDHIIIID009;9D
@2928380/1
gaggaagtaggtgctgggcctcttgtatgcgaaggtgttgaggcgcttgt
+2928380/1
@@BFFFFFFDHHHIIIDIGIIIIJJIJIGIIIEHI?FDGGGHIIJIJJIC
@2928458/1
cagccattcccaactgtcctccggtactaacgatcaaatcgatcatgggt
+2928458/1
CCCFFFFFHHHGHJJJJJJJJJIJIJJJJJJJJJJGGGDBFHIJJIIJJB
@6330917/1
gcgctaatctcagaaacggctgatccgatccggatgcgg
+6330917/1
@@@DDFFDHHGAHIHGGGIIJICHIJGIGDFHBFFFEEG
@159831/1
gtgtatgtcactgaacttctcttaaacgactggaccgattttgatgattt
+159831/1
@@:A;?ADAHADHIGEHHIIIIIH@DBF:FDC=EC>GG:DFHIIIIIDGI
@2929339/1
catcgttctcagcatggtaagaaggtggcggccagaatctagacatgcac
+2929339/1
C@@ADBDDFFF?FGHDBGIHAGF@GAABEEE8?FB?FDFGII>@;@;CA=
@2929622/1
ctcataacgcagccagatgccaaagttcttgatcttcactgggctcttct
+2929622/1
@CCFFFFEFADDHIJHGEHHIIHIJGIIIIIHHICHIGIJJJIJGGGEII
@7733788/1
cctggctcccatgtcacggtagcactgagtgacggcacctccgacactga
+7733788/1
@CCFFFFFHHHHHJJJJJJHIJJJIJJIJFHJJIJJIGJJJJJIJJJIJI
@6332006/1
gtcctttctaaggttctaaactatatctgtaccaaatttcaaccaaatcc
+6332006/1
@@@DDFDFFHHHGHIJJIEHIJJIIJJIICHGHIGIIJJGHHJJIFGGGG
@7734165/1
cagtggtcttcttgaacttcttcaattgacgcaagaagtaccagaaacgg
+7734165/1
CCCFFFADFHFHHIIGGIIFEHIIJIIJGIIIGIIJIGDHGHIJJEHHGI
@2930787/1
ctgtgatctgtttcttggcatctatagatgtcggtggcgcacagggcacg
+2930787/1
@@@DD;?DFDACAFHIGGEHG;C<FEGAFGEECF@?@FHGIIEGGA@GH<
@1554008/1
caacatcttctttggtttgtcaggcgtaatgctaacgtcatagcgataaa
+1554008/1
CCCFFFFFHHHHHJJIJJJJJJJJJJHIJJJJJJJJJIJJJJJJJJJJIJ
@1554101/1
gtcctttctaaggttctaaactatatctgtaccaaatttcaaccaaatcc
+1554101/1
CCCFFFFFHHHHHGHIJJJJJJJJJJJJJIJJJJJJJJJJJJJJJJJJJJ
@162272/1
gccagttataaagcatagcccgaagtgctattggcacacaggcataatgc
+162272/1
@?@DD?DBFHHDDII<GFGGIG>BA?CBFFHGHGGEEHDH>@FCFFDHEG
@6334576/1
gtccagaacacgtattaattctgttttcacgttgtcaataaactattggc
+6334576/1
@CCFFFFFHHHH:CGHHIGIJJJIJJJJGIJIJIIJJIJIHJJJJJJIIG
@162550/1
gtgattctttaatttgacataacttttttatttatgaaccgattgacatg
+162550/1
CCCFFFFFHHHHHJJJJJJJJJIJJJJJJJJJJJJJJJJJJIJJJJJJJI
@2932651/1
ggctggctgcgctttataaaaggcagttgcagaaacatcaatattaagca
+2932651/1
CCCFFFFDHFFFHJJJJGJJJIFIJIHGIEGIGGHHJJJJJIJIJIIBHH
@2932883/1
tctgtggcgaagttttgttcacgttctttgcttgaacacactgtgtcgcc
+2932883/1
CCCFFFFFHHHHHIJJJJJJJIJGIIJJIJJJJGIIJIJIJIIHJJIEGG
@6336189/1
ctcatcttgtatagaggaggcttgggctcgctctccg
+6336189/1
=@@DDDDDDFDFFBHGE@FB@GG?;;@BB@??BBDGH
@163934/1
gtgctgggcctcttgtatgcgaaggtgttgaggcgcttgtggtggtgcac
+163934/1
@CCFFDDFGFHFHIICGHGIJEADF@C?FDBFHCHHIHIGGGGFHADGIH
@164230/1
gatgaagaagaggagcaaatggaaaaaaaaattggtgaaaagaatcacaa
+164230/1
CCCFFFFFHHHHHHJJJJJJJJJJJJJJJJGGHIJFHIJJJJJJIJJJJH
@2934643/1
aaaaaaaagatagttcttcaataaacaataaaatttaattctaataaaac
+2934643/1
CC@FFDDFAFBFF<C?GEGGGGHIEGGGDF9BFGHHFHIGEDDB@G<BFF
@860330/1
gtgctgttgtggaactgcttcacctgtggccggcggcacgcagacgcctt
+860330/1
@??DDBDDHCCDDHG>:CFBEHB?C@9?BEGDHFBHG<<B6=CBB6?B9;
@4291412/1
ctccagcctctgtatactcgtccacttccatcttctataaatctgttaag
+4291412/1
@@@FFEFDHGDHFGHGGICHFCFEBDHEECGEEHGIIIIIGIFIGIIGII
@860472/1
gtggattttaatgttattattacagcatacataataaaattagaggaagt
+860472/1
B@BFFFFFF?HHHHIIJJIJJJJJJGHJJJJJJJJJJGIJJIJJJIHIJD
@3613361/1
gaggaagtaggtgctgggcctcttgtatgcgaaggtgttgaggcgcttgt
+3613361/1
CCCFFFFFHHHHHJJJJJGHJJJJJIJJJJJJJJJ?FGHJJJJJJJJJJG
@1554474/1
cggtagcactgagtgacggcacctccgacactgaggtcacggtactcgcg
+1554474/1
BCCDDFFFHHHHHHIJJJJJJJJJJJJIJJJJJJJJFHHJJJFHIJJJIH
@1555925/1
taagtgagtatacatctattaaattcaaacgcagagctcattatgttgat
+1555925/1
;?@BDBB>AD:DFFGIGIGEGI@?CHBAHD@AGFHHCEGGIGBHHFGHGI
@3614404/1
aggggatctgagaatggtttagattcacaattttgtccgctggacaatgt
+3614404/1
CCCFFFFFHHHHHJJJJEHIIJHJJJIJJJJJJJJIJJIJJJJJJJIJJD
@1556009/1
gatgcattgcgtcagaatgcccacctcacgttccgccaattgcttcacct
+1556009/1
CCCFFFFFHFHFHIIIGIJJIGGIGIIGHIHIJIIIJIJGIJJJJJJJIG
@1556150/1
gcccagtcaacggatggccaaataggaaacactacgctttacacgcatga
+1556150/1
CCCFFFFFHHHHHJJJJJJJJJJJJJJJJJJJJJJJJJJJJJJJJJJJJG
@862845/1
gttcttcaaagcgtcttctctaacagttctctgtggtgcaaagcaagcaa
+862845/1
CB@FFFFFHHHGHJJJIJIIIJIJJIJIIJEHGIIECDGGGIJIJIJJJI
@1556282/1
gtgactttcccgtttccaatctccaagacaggaggctccagtactttagc
+1556282/1
CCCFFFFFHHHHHJJJJJJJJJJJJIJJJJJJJJJJJJJJJIJJJJJJJJ
@1556302/1
gtcactgaacttctcttaaacgactggattgattttgatgatttttttgt
+1556302/1
CCCFFFFDFHHHFIGGGGHIIIFHIJIIGHIEFHGHCCGHEHIIGIJJG=
@863035/1
gtccgtttttaaactattttttcaatgccctaagtgagtatacatctatt
+863035/1
CBBFFDFFHHHHHJJIJJJJJJJJJJJJJJJJJJGHEIFGHIJJJJIJJJ
@863264/1
gtacacctgagcgagactcataacgcagccagatgccaaagttcttgatc
+863264/1
@?<DDDADHHHGF@EGGEHGJIIIIIIIJJGHADGGGIJGIDEGIIJCHI
@7737125/1
cataaataaaaaagttatgtcaaattaaagaatcacgtcgaacattctat
+7737125/1
CCCFFFFFHHHHGIJIJJJJJJIGIIIJJJJJIIIJJFHIJJGIIIJJII
@3614879/1
agaggagcaaatggaaaaaaaaattggtgaaaagaatcacaagtaagata
+3614879/1
@@@FFFFDH?FAHIIIGGHIIDFFHCH0??DGIGIIIIIIFIIHGGIIII
@5683520/1
gttttttaaactcatattttcatggtaccaagttatgaatttttcaaatc
+5683520/1
CBCFFFFFHHHHHJJDIJJJJJJJJHIJIIJJHHIJJJIJJJJJJJIJJJ
@7737868/1
ctcgctgcaggccgactggtggctgccctcgcccgagtcgtgctccttct
+7737868/1
CCCFFFFFHHHHHJJIIHGIIJIJJIJIIJJJJJIJIFHHGHHHHHEFFD
@1557423/1
cgcaagaagtaccagaaacgggacttagccacaatctggtctggagagaa
+1557423/1
@??B?D?ACADFDFD;:<AA;<@FDEA4EDBGD??FHD<GHIC@?F;D;B
@1557605/1
gtcaatcggttcataaataaaaaacttatgtcaaattaaagaatcacgtc
+1557605/1
@@@FFFFFHCFHFGII@GDHHHGFGHIIGGFHGIGIIGIIIIGGAHDGII
@1557662/1
tgtagctttaaggggatctgctgtctgtggagctgatgcttgctgggcct
+1557662/1
@CCFFFFFHHHHHJJHJJJJJJJJJJJJJJJJJJJJJJJJJJJJJIJJJJ
@5683992/1
ggttttttaaactcatattttcatggtaccaagttatgaatttttcaaat
+5683992/1
@@;DDDFFHH?ADGHB@GDEHIICFFCHGGBHFFHGGIIIIIIIIIIGGE
@1557787/1
agggaatctgattgtgctgttgtggaactgcttcacctgtggccggcggc
+1557787/1
CCCFFFFFHHHHHJJJJJJJJJHIJJJJJJJJJJJJJJJJJJJJJJJJHF
@5684185/1
gtgcgcgctaatctcagaaacggctgatccgagttggatgcggttttcac
+5684185/1
??@DDFFFHHGHHJGIJGIGIIIGII@FHHG?D?FHIGGIIJI;BEHEEF
@5684421/1
tgagaatatttttttccgtttaatgctcagcatgttaaataactgcttaa
+5684421/1
@@@DB?D;??FDHGE@EAG9<EBEFHA9C9?9?FB@FCGGG?9FH@F@FD
@5684470/1
tgctgggcctcttgtatgcgaaggtgttgaggcgcttgtggtggtgcacg
+5684470/1
CCCFFFFFHHHHHJIJJJJJJJJJFGHIJIJJJJIIJJIJJHJJIHJJJH
@4956919/1
gaaaaaactatcaatatctgaatcttcaaaagacgaaccaagtgctaaag
+4956919/1
@<@FFDFFHADFDEGIJIJJJJJGGEIDFIGIIJJIGJJGGHDHHGEGIG
@1558573/1
ccggcaaatttttggttttaaccacatagttcccgatctcgcgggatctc
+1558573/1
?@@DD@D??DFFDGBHG;FBHDHHDFGICHIC<FFDHGIIIGHGGFBDDC
@5685469/1
cccgtttccaatctccaagacaggaggctccagtactttagctt
+5685469/1
CCCFFFFFHGHHHJJJJIIIIJJJGIJIIGIGIJIIIIIGHGII
@5685663/1
ctcatcgggaggtgtggcagcctccttgaccattttagatatttgttgtt
+5685663/1
@@@DDDDDFFFF2AEGII3EFGIIIIICGFGG39BFF9BFDFI<D48=8=
@7740884/1
ggatcttgccgtcattgcagacggtgtggtagcgggtcggacgagccgtg
+7740884/1
C@CFFFDFHHHDHIFIIJIIJGIJFHIGICDGCFHGGHGHABD>ADB>?B
@4293524/1
gtctgtttgtctgtttgtctgtttgtctgtttgtctgttcgtctgtgcgc
+4293524/1
C@CFFDFFHHHHHJJJJGHIJIJJGGJIJJJJJJIIJJJJJGHIFHIJJI
@4294076/1
gggatgatgactaatgactatatttgtccagaacacgtattaattctgtt
+4294076/1
?@@DDDDEHHFFBHGHHGIGHIGIIIIIIIGGGIIIIGHIIIGIDGHIHI
@4295516/1
gtcttttgaagattctgatattgatagttttttcattccctgcagagctt
+4295516/1
CCCFFFFFHFHDHGIJIGJGJIJJJJIIJJJJIIJGIJJJJIJJIIJJJJ
@166131/1
ctcttttttctcctttcttttgcgagctgctgccgaaagattagagtcgt
+166131/1
CCCFFFFFHHHHHJJJJJJJJJJJIJJJJJJJJJJIJJJJJJJJJJFHID
@166242/1
gttctcagcatggtaagaaggtggcggccagaatctagacatgcacagct
+166242/1
CCCFFFFFHHHHHFGHIIJJJCFHIIJIJJIGIIJJJIJJJIJJJJJJJJ
@2227471/1
cgtatgattatttgtctgtagtggtcctgctgtttcgtatattctaaatt
+2227471/1
CC@FFFFFHHHHHJIJJJIJJJJJJJJJJJJJHIJJJHJJJJJJJJJJJJ
@2227696/1
ggatgcttaaatttacatttagtgtttgtttcatgtcaatcggttcataa
+2227696/1
8??DDABDFFDFFGAHBEHBFHBIH>FGGGH@CHG@@FGHEFD8?D<@F@
@3615242/1
gtatttttttttttacattttattattttatattttttttttttgt
+3615242/1
@@@FFFFFGHHHHJGHFHIIIGHIDIIGJIGBHHIJJIHFDDDD/2
@2228341/1
ggaagtaggtgctgggcctcttgtatgcgaaggtgttgaggcgcttgtgg
+2228341/1
CCCFFABDA=CFFHGIIGHEGHGIGIIIIHGGBHGIGI<FFDGBIIIIIG
@4297467/1
gtttttaaactattttttcaatgccctaagtgagtatacatctattaaat
+4297467/1
CBCFFFFFHHHHHJJJJJJJJJJJJJJJJJJJJJHIIJJIJJJJJJJJJJ
@5687060/1
ctggagagaagatcctcatcttgtatagaggaggcttgggctcgctctcc
+5687060/1
@@@FDDFDHFDGGGIGEH9EHH@?FFHEIEG8?ECFGA7FHG=AAECB=C
@5687127/1
caacaaataaaccttttaatagacaaatacaacgaaaccaatttagaata
+5687127/1
@@<D?BADHHFHBFEHBFBBHIAAHHHIIIGGEEBFGHCEBGG>FAFG9B
@2934888/1
caatttatcttcaaatgacgacaccacagttccagtctcaggcacattgc
+2934888/1
CCCFFFFFHHHHHJJJIJJJIJJJJJIGIHIIJJJJIIIJJIIIJJIJJJ
@2935291/1
ggcacctccgacactgaggtcacggtactcgcggtacatgttgtgtacac
+2935291/1
CCCFFFFFHHHHHJJJJJJHJJJJJHIJJJJJJJFHIJJJIJJIIGII=7
@2935381/1
cccgtatcgtttgttatgttatctagaaa
+2935381/1
?=@D?D?:<AC;;?C4CE:ACFACABHF9
@3616464/1
gggcgggatggtcgtttgaaaaattgacggccagccttaacgtacgattc
+3616464/1
@C@FFFFDAHHFHHFHJIFIJJIIIIIIIIHHFFFDEDDEED?ABDBABD
@5688880/1
cacgacgctcggacatttcaattttatttagttggtcttggttgaacgga
+5688880/1
CCCFFFFFFFHHHIGHHIIJIIJJJJJJJJJIJJJ?DFHIJHIIJJJJJJ
@5689114/1
cagggatcactcgctaatattacgaaacatt
+5689114/1
@@@DDDDDFH4D;FHHAFAE>HHIDHH@G@9
@5689254/1
cttgaacttcttcaattgacgcaagaagtaccagaaacgggacttagcca
+5689254/1
CCCFFFFFHHHHHJJJJJJJJJJJJJJJFHIJJJJJJJIJJIJIJJIIJJ
@3617429/1
ctgttgtggaactgcttcacctgtggccggcggcacgcagacgccttgat
+3617429/1
BCCDFFFFHHGHHJJIJJJJIHHHJHJIJJJJJIIGFFFFCEBDDDDDDD
@5689534/1
cagtggtcttcttgaacttcttcaattgacgcaagaagtaccagaaacgg
+5689534/1
CCCFFFFFHHHHHJJJJJJJJJJJJJJJJJJJJIJJJJGHJJJJJJJJJJ
@3617871/1
gccaccaataaatcgttttaacaactgggctctatgggacaaagtagc
+3617871/1
?<?A?B3BCDDBDDCAAEEEB?FC@CF;3:?;D@D?:BBD1??DB?<D
@5689962/1
gtcgggtagagccttagctgcggaatgcttagcttccttcttagagcgtc
+5689962/1
C@CFFDDDDHHHHJJJJGJJFIJJGGIIIIIJHIGIJIJJJJIGGIJGEH
@1561365/1
caaaacaattcattttaggttcaagttaaccgcaatgttggagcttggta
+1561365/1
CCCFFFFFHHHHHJJJJJJIIJJIJJJJJJJJJJJJJJJJJJJJJJJJHI
@7742081/1
atacataataaaattagaggaagtaggtgctgggcctcttgtatgcgaag
+7742081/1
CCCFFFFFBFAFFDFIGIJJJJIFCHGCFEHEIIIHJEGFGFHGICHGGG
@5690367/1
gaatctgattgtgctgttgtggaactgcttcacctgtggccggcggcacg
+5690367/1
CCCFFFFFHHHHHJJJJJJHIJJJJJJJJJJJJJJJJJJJJJJJIJHFDD
@1562176/1
gtgcgtgcaggatcctcgtcattgcctggcatacaaggcaaagcaccgac
+1562176/1
@@?ADDDFFHBHD?FFHI?=FFH@GHHHIFGEHGHGIGEGHGGIGEHEGH
@5690993/1
gccggcggcacgcagacgccttgatgacctccac
+5690993/1
@@@BDDDDDH>FFGGFAHABH@DG@GC@CCEEFD
@7052330/1
gtggtggtgcacgcgcttgggcagagggaatctgattgtgctgttgtgga
+7052330/1
@CCFDDDDFHHHGIJJJIEGIGFHEIGHIGIGIICIIJIJJIJHIIGIGI
@7743041/1
ctgcgtttgaatttaatagatgtatactcacttagggcatttggaaaaat
+7743041/1
??<DDDDDFFFFFIIEF4B4CEBDDHHFHHF>DE4E?@FFGAFIEF<;;F
@7743072/1
cgatgattttggacgtatttttgttgttttttcataccgtcattatccct
+7743072/1
8??DDDDDFHHHDAFEABGAHIIFHGCGGGIICDGADFBHEHIIIHHGEG
@2935834/1
cctcacatgattcatccacaaattccaacccttgcgtttcaaaacaattc
+2935834/1
@@<DBDDDFHBBFFHIGDFHG;F?CAFD?@8?C?9CDDH@D?9DB?FBGD
@3618284/1
ctagtaagtcctgagccatagcaaacagccactggcaatgtggatagctg
+3618284/1
@@@FDDDFFHHFFIIGGIJGHDHFGIIJEHGIHIIGGBDHBFGIGJIHHJ
@2935954/1
cccgtttagcagcttcatccagaggcaagcgctccaagttgcttggaggc
+2935954/1
??<:D?D=::<?2C<:E<:A<FFA@FFIBEEI;@6:B@EB?DD?DB<?67
@3618340/1
aacaaataaacctttcaatagacaaatacaacgaaaccaatttagaatat
+3618340/1
C@@FFFFFHHHDHIJJHJIJJIJJIJJJIGIJGIIGIIGIHIIGIIJJII
@2937027/1
gcgcttgtggtggtgcacgcgcttgggcagagggaatctgattgtgctgt
+2937027/1
?8:?DADDD1<A=<A??BEEF6DG??BEG6D?FF;BB=CF=F>7..;=@@
@2938045/1
gagactcataacgcagccagatgccaaagttcttgatcttcactgggctc
+2938045/1
@@@FFFFFGHHHFEGIGGGGEHGHIGFFGGAFGIIBHIDEGIIIIIGGI=
@2938679/1
cttaagaactgaatacccagttattacataattgtacacagtgaacaaaa
+2938679/1
CCCFFFFFHHHHHJJJJJJJHJJJJJJJJJJJJJJJJJJJJIJJJJJJJJ
@2939016/1
gtttgtttcatgtcaatcggttcataaataaaaaagttatgtcaaattaa
+2939016/1
@@@FFDDFGFFD?FHIGIGBGHIIGIIGHIHGIBCG9BEHGHHEDFGICG
@4297953/1
cagcctttttctttttaggcttcttctttctagtgcctgataagccc
+4297953/1
CCCFFFFFHHHHHJJJJJJIJJJJJJJJJJJJJJJJJJJJJJJJJJI
@7053640/1
tgggcctcttgtatgcgaaggtgttgaggcgcttgtggtggtgcacgcgc
+7053640/1
CCCFFFFFHHGHHJJJJJJJJGHFGGGHIIIJAFHAGGBCGGGHI@EHGF
@4298539/1
gcccgatccaagaaagtaaggtttggagagcgtgcacaccctggtggcgc
+4298539/1
CCCFFFDFHBHFFHIGCGHIGHHGGGIIEHIIDGFGHIJJJEIH<CEHIG
@7054797/1
ctgcaaacatgccagttataaagcatagcccgaagtgctattggcacaca
+7054797/1
CCCFFFFEHHHHHJIHJIJJJJJI?HHIJJJGHGIIJJJJJIJIJJIIIJ
@7750018/1
tattgttatgtcgatgtcgaacccaaaaatgtaattaactttttttttgt
+7750018/1
@@CFFDEBFFFHFJEHHHIGIGHIHIJGGHHCGGHGHIFFGGIIIGHHF;
@4958942/1
atcattttgtcaacgaactcttctgaagtatttgtttacaagacaacaca
+4958942/1
@@@FFFFFGHHHHJFBGIGHIJJIGGGIACFHJIDHGHIJIIJIJJJJJJ
@4959205/1
gtagcactgagtgacggcacctccgacactgaggtcacggtactcgcggt
+4959205/1
CCCFFFFFHHHHHJJJJJJJJJJJJJIJJJJJJJIIJJJJHIIJJJJHF@
@7750739/1
ctaacattttctttttctagtttcaaatgacgataaaatatccacttatt
+7750739/1
?@<DD;B>B>D8DDB@:<<A:A4C<CAA<4CCF7D?F@?CBDFB;?D<BF
@4301771/1
cacagacgaacagacaaacagacaaacagacaaacagacaaacagacaaa
+4301771/1
CCCFFFFFGHHHHJJJJJJJJJJJJJJJJGHGIIIJIIIJJJJJIJJJJJ
@1562782/1
ctgtgatctgtttcttggcatctatagatgtcggtggcgcacagggcacg
+1562782/1
CCCFFFFFHHHHHJJJIJJJJJJJJJJJJJHIJJFHGIJJJJJJIJIJJI
@4959724/1
cgctaatattacgaaacatttcttctgtcaatttgatcgcctagtacctg
+4959724/1
CC@FFFFFHHDDHGIJIIIJJIJJJJJIJIGGIJJIIJJIJJIJHIIGJI
@1563650/1
gaccaattaaaacaccaaaaagcataatttatgataaaaaaatgtttatt
+1563650/1
CCCFFFFFHHHHHIJJJJJJJJIJJJJJJJJJJJJJJJJJJJJJIIJJJJ
@864006/1
gtccttatttccgacccacaaacaattaagccttgggtaccgtagcctgt
+864006/1
@C@FFFFDHHFDHGGJJEFGIHGIIIGGIEEEFGIGIHGHIIFHIIHHJI
@864294/1
gtgctgtctgtacattgaaaataaaaataaaaaaaatagcaggggttatt
+864294/1
C@@FFFFFHDHHHJIJJJIJJJIIJIHIJJJGGBBHIJIJJJJJJFHGHI
@2939846/1
ggagctcctgctggagatgtgggtgtagctttaaggggatctgctgtctg
+2939846/1
B@@FFFFFHGHGFGFGDHEACHHIEIJGJJJJJJJGEGIDIIEIHHHGGD
@865603/1
gctgggcctcttgtatgcgaaggtgttgaggcgcttgtggtggtgcacgc
+865603/1
?@?DDD=D?D?DDCEHFGGFFGEGF??FFGEGHG<GD==B8CFAGED@C<
@5691415/1
gtccttttgaggatctcaatccgatcgtt
+5691415/1
@@@DADDDHBAHABGGEB?@F9EEI:81?
@866665/1
atcggttcataaataaaaaacttatgtcaaattaaagaatcacgtcgaac
+866665/1
@<@DDDABHBF?AD>EH>BF@?H4CFBF@GEGGGCGHDFH<D?DFBGEFC
@866799/1
gtttgtctgtttgtctgttcgtctgtgcgcgctaatctcagaaacggctg
+866799/1
CBCFFFFFHFHHHGIJJIJJJIJJJIJJJJJJJJJJJJJJJJIJJJJJJJ
@4962092/1
tgagtgacggcacctccgacactgaggtcacggtactcgcggtacatgtt
+4962092/1
B@CFDFFFHHHHHJJJJJJJJJJJJJJIJJJIJFGIJJJJJJEHFFFFFF
@2941407/1
ctggagagaagatcctcatcttgtatagaggaggcttgggctcgctctcc
+2941407/1
???DADDD:DBAA:AEE@BABCC<CFAFFAF@??D?CDBDD@B7D688BC
@2229252/1
ccagaatctagacatgcacagctcttgcagccatccaacgggattgccca
+2229252/1
CCCFFFFFHHHHHJJJJIJJJIJJIIJIJJJJIJJJIJJJJG@DHGGIII
@2229506/1
gacgcaagaagtaccagaaacgggacttagccacaatctggtctggagag
+2229506/1
CCCFFFFFHHHFHJJJJJIIJJJIJJJJJJJJJJJJJJJJJHIJJJIJIJ
@2230423/1
ccacttcacgacgcttcagcagagtgcacacaatggtgaactggcgttca
+2230423/1
CCCFFFFFHDHHHJJJJJJJJJJJDGIJJJJJJJJJHIGIJJIJJJHIJJ
@168252/1
cctaagtgagtatacatctattaaattcaaacgcagagctcattatgttg
+168252/1
CCCFFFFEHHHHHJJJJJJJJJJJJJJJJJJJJJJJJJJJJJJJJJJJJJ
@7056268/1
ctttcttttttggtggcttccccattttgacagcgtcttacttcacgtgg
+7056268/1
CCCFFFFFHHHHHGHJJJJJJJJJJJJJJJJJJJJJJJJJJJJJIJJHJJ
@6338187/1
gttactgcttaatactactcactgatttatgtagcatcatcttgtaa
+6338187/1
?@@D=DABFHGHGGJJGBHGIIII3FH@DHHFHIGG<FEHB<EHIJE
@4302161/1
gcgagactcataacgcagccagatgccaaagttcttgatcttcactgggc
+4302161/1
CCCFFFFFHHHFHIGGGHIJJIJGEGIEGEGCFHFIGIIIIJJIIIICCH
@169174/1
cttgaattccttgatgactgcatagatagaaatcgaactcggtcggatgc
+169174/1
@??AD:BDD<AFFAF?4AIHF@BFHIIEHEAE92CE@BDCD;?D@F:FF>
@7057264/1
gctcgcagccgcggtcactgcccccgctacactcactgcaccagcattcg
+7057264/1
CCCFFFFFHHHGHIGIIJIJJJJJJJJJJJJJJJHHHHHHFFFFDEEEEE
@7057316/1
gccacaatctggtctggagagaagatcctcatcttgtatagaggaggctt
+7057316/1
CCCFFFDFHHDD?FHHEGHAFAGCHEHHIIHGGIIGCDDCDHIGEGIJEH
@169740/1
cagccagatgccaaagttcttgatcttcactgggctcttctctgggattt
+169740/1
@@@F?DFDHFFHHIHIFHIGIJFIJJJIFIJGGIIGHIGEIHIEGIJIJJ
@6339711/1
agacaaacagacaaaaaaaaagttaattacatttttgggttcgacatcga
+6339711/1
CCCFFFFFHHHHHJJJJJIJJIHHIIJJJJIJJIJJJJJHIIJJHHHFFF
@7057749/1
ctattttttttatttttattttcaatgtacagacagcacttttctacgat
+7057749/1
BC@FFFFFHHHHHJJJJJJJJJJJJJGHIIJJIIGGGIJIJJJJJIIJJJ
@868891/1
cttctgcccgcgactccgtccgcgcggatgtcggtcttcgcgtggaagtt
+868891/1
@@CFFFFDDFAFAHGIJFFFFHIIJBHAAEFFFB<ACCDDDB@DDDDD9@
@6340871/1
catagaatgttcgacgtgattctttaatttgacataacttttttatttat
+6340871/1
CCCFFFFFHHHHHJJJGIIJJJJJJJJJJJJJJJJJJJJJJJJJJJJJJJ
@6340964/1
attattacagcatacataataaaattagaggaagtaggtgctgggcctct
+6340964/1
?@@DD?DA?3CFA@?AC:AC<:34<E<<<CFDEG?E4CGEFBFIIIGCEB
@3620482/1
gctgctgatctctttgcggccttcaaactgaacctaggtaatccctttat
+3620482/1
CCCFFFFFHHHHHJJJJJJJJJJJJJJJJJIJJJJJJJFHJJJJJJJJJJ
@172127/1
gcttcacctgtggccggcggcacgcagacgccttgatgacctccactttg
+172127/1
CCCFFFFFHHHHHJJJJJJJJJJJJJJJHHHFFDEEEEEEDDDDDDDDDD
@7751579/1
caacgaccaatcatggacttttcttcaatatccacataagtaacttcaaa
+7751579/1
@@CFDFFFHFGHGJIJGHGIJIJJJJIIIJIJIIIIJIIIFHIJIJIJJI
@5694396/1
gggcgccgggatggacacggagcgcgtgcagcgcacgtacgtgtggcaca
+5694396/1
CCCFFFFFHHHHHJJJJJJJJJJJJJIJJJHHHFFDDDDDDDDCDDDDDD
@5694603/1
ctcgatctcaatttaaagataagatctgcgacctcgagcgacgaatcaca
+5694603/1
@@@DABDDDHHHFIGIIJFHIJJGIJJJEGGGIJIIIIBHGHJIIIIIGE
@3621466/1
agattgtttgagatgtttgtgaaactgcgacaccttgtggctgtgacttg
+3621466/1
@@<DDBDDFFHHBHGHGHICCEAGBHIHGFEGHGIIBBFGIIIIEGIGDG
@5694690/1
cccatgtcacggtagcactgagtgacggcacctccgacactgaggtcacg
+5694690/1
@C@DFD?DDHFHHIEGBEGHIBFEHEHBHIAFBGIIEHAHIGCGG87CEB
@7752360/1
ctcttgtatgcgaaggtgttgaggcgcttgtggtggtgcacgcgcttggg
+7752360/1
CCCFFFFFHHHGHGHJHHHHIHJJJJJIJIJJJGIIFHGHGIJJHFFFDD
@3621932/1
ctggagagaagatcctcatcttgtatagaggaggcttgggctcgctctcc
+3621932/1
@B@FDFDFHHHHHJJJJIJJJJIJJJJJHJJIJIJJJHIIIBEFHIGIII
@3622102/1
gtatgcgaaggtgttgaggcgcttgtggtggtgcacgcgcttgggcagag
+3622102/1
?=?B;;@B@?<2AACC<3<?:F<FB?D=D@=HABEG;@68B<A?B9>9=A
@7753478/1
ggaaaatattctagggaactcctcaaaaatcaacataatgagctctgcgt
+7753478/1
CCCFFFFFHHHHHJJJJJJJJJJJJJJJJJJJJJJJJJJIJJJJJJJIJI
@5696391/1
gcatgtcgcttagtagactgcttacttggacctgatccagtttatcttgg
+5696391/1
B@CDDDDDFDHFHFHIGGJGEHGIIIIJJGHGHIIJJFGCGHIGGEIIGH
@3623448/1
aaacagacaaaaaaaaagttaattacatttttgggttcgacatcgacata
+3623448/1
@<@DDAADHFDHDIIIG8B4B?BB@E?DFHGG>EABBCHFHG@E7CBBE?
@5697526/1
gacgatttcaccagtggtcttcttgaacttcttcaattgacgcaagaagt
+5697526/1
?@@FBDDFHHGHGIDEGIJGGIIJIIIHGHGIGGE?FGF>GIGIBEIJ@G
@3623793/1
agaggaagtaggtgctgggcctcttgtatgcgaaggtgttgaggcgcttg
+3623793/1
?@@DFFFDHHHH<AFHCHIIIGICCGIIIGGGHIGG9BDEGGHFEBF<;C
@5698122/1
atctgcgacctcgagcgacgaatcacatgaaagggggagg
+5698122/1
@C<DDDDDHGHHFGIIJE0?:FGIJJDF9=FEH@FGHE<9
@1565920/1
ctgaacatatacaacgtgtaacaaaatacctatatacatcaagaagccct
+1565920/1
BBBFFFFFHHHHHJJIFHJIJJJIJJJJGJIIJJJJJJJJJIJJJJGIJJ
@4305893/1
cttttcttcaatatccacataagtaacttcaaatgattgctcagatgcaa
+4305893/1
@C@FDDDDFHHHFIGEBDBBFHIHIIHDHHIEEGGDEFDBFHIIIGAHGC
@4306428/1
tgggcctcttgtatgcgaaggtgttgaggcgcttgtggtggtgcacgcgc
+4306428/1
@@CFFFFFDDHDFHGIIEIHGGGEGGGGEFHGGHGFEH@FD;CFHEEGHF
@4306698/1
agttggtcttggttgaacggaactcc
+4306698/1
??@D1;D8FD4D<;AE9AGEDGEI49
@1568043/1
ccttgatgactgcatagatagaaatcgaactcggtcggatgcgtgatgcc
+1568043/1
=?@DDDDBHDDFABGIGIDHFG>EHEBFGGGCCEH:?<D=D8@;AFG@A>
@1568670/1
ctgaggaatagtattgttaaatcaaaccaaatatgctatagagatctcat
+1568670/1
@CCDDDDDDHFCDFHGFFHGGIGIIIGIIIIICF@GFHHIIGIEEHIIII
@4307769/1
gattatttgtctgtagtggtcctgctgtttcgtatattctaaattggttt
+4307769/1
@?<;DB4D?:CFBC:ECB>HFFFDAC><<HAE<??CC@CGFC4?D9DD=F
@2237055/1
ggcgttgatgtcgcaagatagtgagacattcactttttagtcataatctt
+2237055/1
B@@FFFFFHGHHHJJIJJIJJIIIIGIJIJIJJJJJJJIJJJJJIJIIII
@2945711/1
ctcttgtatgcgaaggtgttgaggcgcttgtggtgg
+2945711/1
@@@DD?DBFFFD7@GAHHHHEBHHEFBADGDGG8?D
@2945897/1
gtggattttaatgttattattacagcatacataataaaattagaggaagt
+2945897/1
@@@DDDDFFBHHGIGGIGGIIIECHGHIIEGH@BHFHHGIIGIFFF>DGH
@6343864/1
ggagtgagagtctggccagtctttagaagatgatggtgtttgtcttgttt
+6343864/1
BBCFDDFFDHDFHJJJJJJHJJJJJJJJIHJJHIJJHHIIJJJJJJIIJJ
@2946247/1
gccagatgccaaagttcttgatcttcactgggctcttctctgggatttcc
+2946247/1
CCCFFFFFHHHHHJIJJJJJIJJJJJCHIJJJJJJIIJJJJJIJIJJJJJ
@2238549/1
acggcacctccgacactaaggtcacggtactcgcggtacatgttgtgtac
+2238549/1
CCCFFFFFHHGHHGJJJJJJIGHGIJJHHIJIGIIIHIHGJIIGHEHHFE
@1568842/1
gcatcccacaatatattcgtgaaaaccgcatccaactcggatcagccgtt
+1568842/1
CCCFFFFFHHHHHJJJJJJJJJJIJJJJJJJJJJJJJJJJJJJJJJJJIJ
@1569031/1
gatggagtgagcacgggctctgtgcctggctcccatgtcacggtagcact
+1569031/1
@CCFFFFEDHHHHIJJIJJJIJIIJJGGIIIIIJGGIHHIJGIDGHHGHG
@872256/1
gtgcgcaggttcaggcatctgcaccaagactggagctcctgctggagatg
+872256/1
@CCFFFFFHFFHHHGIIGIGIJJIIJIIJIJJJIIJGHJHIJJJJFIHII
@1569662/1
ctcgtatgtcaaggacttcacacataaactctatgactggctgcgcttta
+1569662/1
=??BADBAFHHBDBGFGGHIIIIGHIIEGEGHGCH>GHH@@?DB8@DHC8
@872738/1
gcccctcaatttatcttcaaatgacgacaccacagttccagtctcaggca
+872738/1
CCCFFFFFHHHHHJJJJJJJJJJJJJJJJJJJJJJIIJJJJJJJJJJIJJ
@873173/1
ctcataacgcagccagatgccaaagttcttgatcttcactgggc
+873173/1
CCCFFFFFHHHHHJJJBHIJJJIIHHIIJJJJJJJJJJJJJJJJ
@874265/1
agcactgagtgacggcacctccgacactgaggtcacggtactcgcggtac
+874265/1
C@@FFFFDHAFHHJJIIIJJIJJJJGGIIJIJJIIIJIIIIIIFIGHDEF
@874916/1
cagggatcttgccgtcattgcagacggtgtggtagcgcgtcggacgagcc
+874916/1
CCCFFFFFHHGHHJJJJJJJJJJIHIJFGFFHGHJJJJJGIIJHHFDDDD
@875076/1
tgaaactgcgacaccttgtggctgtgacttgtagtcaaggtggagatttt
+875076/1
CCCFFFFFHGFHHJJJIIHGIJJIHICHJGGGIIHHIEII?DGDHCGHJJ
@2947925/1
cgaacccaaaaatgtaattaactttatttttgtctgtttgtctgtttgtc
+2947925/1
CCCFFFFFHHHGGICGIJIJGIJJJIJJIJJJHGIJIJJJFHJIFHIJHJ
@4309386/1
ggatggagtgagcacgggctctgtgcctggctcccatgtcacggtagcac
+4309386/1
CCCFFFFFHHHHHJJJJJJJJJJGIJJJIJJJJJJJJJIIJJJJFHIJJJ
@2948526/1
cggcagatgaggatacctcaacttcatcttatacttatccaagaaatatt
+2948526/1
@CCDBD=DHHHHHIIIIIIIIIIIIIIIIBGHGIIIIEFHIC9BEHGIII
@876079/1
acggcacctccgacactgaggtcacggtactcgcggtacatgttgtgtac
+876079/1
B@@FFFFFHHHHGJJJJJIJJGIJJJJHIJJJJJJJFHJJJJIJIHHHHH
@7756723/1
ggggtgggcccaccaggccgttacagatgaactcccgtcgatgaccagca
+7756723/1
8@?AD<DDHFF?FEABFGGG@FHAGHG<B@B@FGGHG.7;;D==7?CCAC
@4310473/1
cataacgcagccagatgccaaagttcttgatcttcactgggctcttctct
+4310473/1
??@DDDDD:?:D?F@FBAH<A9CAGH<EFGAHCGGGGGHGGBFGHIIGGE
@7757701/1
gccacaatctggtctggagagaagatcctcatcttgtatagaggaggctt
+7757701/1
CCCFFFFFHHHHFGIJJJJJJGIJJJJJJJJJJJJJJJJJIGIJJJJJIJ
@5698280/1
gttaggtatatacaagaacaaaccag
+5698280/1
@@@DDDDEBFFDHI>9GEFG;@HBC8
@4965352/1
gtgataaagataagtataggctcaaaacctaacgacatcaatcaccagct
+4965352/1
BB@FFFFFGHHGFICGHIIIJIJIIIJIHIJJIGGIIIFHIGGIJIJGII
@5698946/1
cttggttgaacggaactccaatcctttactcgaatagtcttttctaactt
+5698946/1
CCCFFEFFHHHHHJJJJJJJJJIJIJJJJJJJJJJJJHJJIJIIIJJJJJ
@2950108/1
ctctggttcgattgggcctcaaaaaatcacgtttatacatttttttttta
+2950108/1
;=@DDDDDAHDFFIEI;BGIIBHBGICEDHGHBDHIBFDEHCHIIEIFCC
@7760801/1
cttagctgcggaatgcttagcttccttcttagagcgtcccgtacccatag
+7760801/1
BCCFFFFFFDDHHJJJJJJJJJJJGIEHIIIIGHIJJIJJJFHIJIJIIJ
@2950635/1
ctcatcttgtatagaggaggcttgggctcgctctccgaagggagcttgcg
+2950635/1
CCCFFFFFHHHHHJJJJJJJJJJIJJIGIIIIIGIJIJJIJJJJGGHIJG
@2950655/1
ttgtcgagtagagccttagctgcggaatgcttagcttccttcttagagcg
+2950655/1
@@@DDDDDDFFDDIIJHIGIGGIIGGHGJGIGHIEECGGEEGHFGDGFEB
@4966697/1
attgtatctgacgacgcattgaatctgaatacgaaaatgaattcagacgc
+4966697/1
@CCFDEFFHHHHHJJJJJIJJJJIIHJJJJJIHIJJJIJJJJIJGHIJGI
@7761401/1
actgagtgacggcacctccgacactgaggtcacgg
+7761401/1
@@@AD?DD>FB?FEGBB;C@E?GDDG<<BD3?0?@
@2951133/1
gtcttccttcatggccgaggttggggcggcgcgggcatgtgagtgttggt
+2951133/1
@BBDDFFFHHHHHIIJJGHIHHIJJJJJJHDDDDDDBDDDDDDACADDD<
@2951933/1
gcccattttcacaggcaagggatcctaacttcgcaaccactaattccagt
+2951933/1
CCCFFFFFHHHHHJJJJJJJJIIJJJJJJJJJJJJJJJJJJJJJJJJJJG
@2239328/1
gtgttgaggcgcttgtggtggtgcacgcgcttgggcagagggaatctgat
+2239328/1
@@BDDDFFGHHHHIIEHI??CFFHHJGGGJJJJGIJJJDIHHHHFFFFBF
@6347630/1
attatgtgagtacgaagcattgtctgtttataaaataattaacaactaat
+6347630/1
@BCFFFFFHHHHHJJJJJJJJJJJJJIJJJJIJJJJJJJJIIJIIJJJIJ
@2240431/1
ctggatggagtgagcacgggctctgtgcctggctcccatgtcacggtagc
+2240431/1
@@@BFAEFDHDHDHEHIGEGHAHIECFBDBFHEGGGIJEHDDBFHI;FBC
@7062705/1
tgagcagacaggtgcgcagtatggcgtgcggcgagggctcgcacgtcgcc
+7062705/1
CCCFFFFFHHHHCGHIJJJJJJJJJJJJIGHGIGHHFDCDBBBBB?BDDD
@1572751/1
gtacacctgagcgagactcataacgcagccagatgccaaagttcttgatc
+1572751/1
=@@DDDADFBFBHBHGHIEEHIIEGEIGEDGIIGIIGDGGI?BGEGHDG<
@1573469/1
caccagtggtcttcttgaacttcttcaattgacgcaagaagtaccagaaa
+1573469/1
C@CFFFFFF>DHHIJIJJIEHIIJJGIICHGDIJJJJJJJJBFFHJIJJI
@1573744/1
gcgatgttttacaagggcaggttgaactcacaccattcaatttaaaagaa
+1573744/1
CCCFFFEFHHHHHJJJJJJJJHIJJGHIIJJJJJJJJJJJJJJJJJJJJJ
@2242790/1
ctacaaacggcgctatataacaaaacaattcatttcatatatacttatat
+2242790/1
@@CFDFFBHFFHHIGIEHGGDHICGIHCHBHIIJIJJGIDDGFGIJIIJI
@1574102/1
ggatggagtgagcacgggctctgtgcctggctcccatgtcacggtagcac
+1574102/1
CCCFFFDDHHGGHJJJJJIJJJJIJJJJIGIJJJJJJJJJJJJJHJJJJI
@7064525/1
gtcctttctaaggttctaaactatatctgtaccaaatttcaaccaaatcc
+7064525/1
@@@FFFFFDFFHHAAFHGGHHGGHIGHIICFEHHGIIGGIJIGHIGGJJJ
@7064552/1
cggaaagattataatatttctttagtttaagtccgtttttaaactatttt
+7064552/1
BCCFFFFFHHHHHIJJJJJJJJJIJHIJJIJIIJJIJJJJJJJJJIJJJJ
@7065022/1
gcgaaggtgttgaggcgcttgtggtggtgcacgcgcttgggcagagggaa
+7065022/1
CCCFFFFBFFHHHJJJJJJIIGIIGIJHHIJJIJJJIIIJHHHFFFFDDE
@7065808/1
gcggaatcagcctcgcgggtgggtctggcatggtgcctagagggacggga
+7065808/1
CCCFFFFFHHHHHJJJJJJDGIIIJJJJJJJJJIJJIHHHHHFFFDDDD@
@7066055/1
ccacaatctggtctggagagaagatcctcatcttgtatagaggaggcttg
+7066055/1
@@@FFFFFHHHFHHJJGHHIHFHGEHIGJIJIJJJIIJJIGHIGIIIIID
@5700383/1
cccatgtcacggtagcactgagtgacggcacctccgacactgaggtcacg
+5700383/1
@@@DDFBDHGHHHIJIJJFEHH<CAEHG>HGHDGIJIJJIFIIE78=EDH
@877443/1
agcttgttagcttgccattgacctttcctaggagtgactttcccgtttcc
+877443/1
CCCFFFFFHHHHHIJJJJJJJJJJJIJJJJJJJJFHIJJJJJJJJIJJJJ
@4312884/1
gtctgtttgtctgtttgtctgtttgtctgtttgtctgtttgtctgttcgt
+4312884/1
BBBFFFFFHHHHHJJJJIIIIIJJIGJJJIIJJHHIIIJJJIJJJJIJIH
@878664/1
cagcatacataataaaattagaggaagtaggtgctgggcctcttgtatgc
+878664/1
CCCFFDFFHHHHHJJJGGIJJIIJIGGFHIJFGIIJJJIJIJJJJFHIIJ
@7067679/1
gtatgattatttgtctgtagtggtcctgctgtttcgtatattctaaattg
+7067679/1
C@@FFDBDHHGHGHHGIIJJJIJJFIIIJGIHHIIJHJIJJGIJJJBHII
@878817/1
gttcgtgaatcatgccctcaatctgcaccagttcatatttgggcacagtt
+878817/1
@CCFFFFFGGDHHJJJEHJIJJJJJI@GIIIJGFIIIJJIIGFIJJJJHE
@5702449/1
gctgatccgagttggatgcggttttcacgaatatattgtgggatgcttaa
+5702449/1
CCCFFFFFHAFHHJGIIGGGIFHIJJJIJIGIIJJJJJJJGIGJIJJHIJ
@879367/1
gtttcgtgtattctaaattggtttcgttgtatttgtctattaaaaagttt
+879367/1
?;?DDDDD;FHDBB?FDFIHC3A@HC8CGG?EHH9C?<@DDFDHGB@:BD
@5703230/1
gtcaaaacatagccccattttctgaaacacattacaaaaccgtcttaact
+5703230/1
@@@?DDDD;FB?FBGGBHHBCFFEE<FCGG9EEHIBG?DCGHHBBFE@GI
@880288/1
ggttattgttatgtcgatgtcgaacccaaaaatgtaattaactttttttt
+880288/1
BCBFFFFFHHHHHJIJJJJJJJJJJJJJIIJJJJHIJJJJJJJJJJJJJJ
@3625094/1
ctcccatgtcacggtaacactgagtgacggcacctccgacactgaggtca
+3625094/1
@<@DADDDHHDHHGEF@CHGEH<?CHHHCA6F?GB?F:FHGIDEHII==D
@5703672/1
cactgagtgacggcacctccgacactgaggtcacggtactcgcggtacat
+5703672/1
CCCFFFFDHHHHHJJJJJJJJJJJJJJJJJHHJJJJHJJJJJJJHEEFFF
@3625242/1
ggttattgttatgtcgatgtcgaacccaaaaatgtaattaactttttttt
+3625242/1
BC?DFFFFHHHHHIJJJJJHIGIJJIJJJJJJJJIGGHIJJJIJJIJJJJ
@880591/1
caccagtggtcttcttgaacttcttcaattgacgcaagaagtaccagaaa
+880591/1
@?@DFBFFAFFFHIIIIICGEIHIGIGHEGIGIIIIFGIIIHGIGIIIII
@3625453/1
gtaggtgctgggcctcttgtatgcgaaggtgttgaggcgcttgtggtggt
+3625453/1
@@@DDDDEFHHHAFIIJIJFGIGGJIJJJCGHIJJIGHGIIGGHJIJIJ@
@173089/1
tagcactgagtgacggcacctccgacactgaggtcacggtactcgcggta
+173089/1
CCCFFFFFHHHHHJJIJJJJJJJJJJJJJJJJJIIIJJJGGIJJJJHHEF
@3626008/1
gaatctgattgtgctgttgtggaactgcttcacctgtggccggcggcacg
+3626008/1
@@<DDDDA?A?FDAGBA?EAF@?BCGH<AA<A?FHIB?BBGF@:@;AB<8
@3626120/1
gtgctgttgtggaactgcttcacctgtggccggcggcacgcagacgcctt
+3626120/1
CCCFFFFFHHHHHJJJJJJJJJJJIJJJJJJJIIJJJHHFFDDCDDDDDD
@7762165/1
tctgtacattgaaaataaaaaataaaaaaatagcaggggttattgttatg
+7762165/1
@@CFDDDFHHHHHJIIGHGGIIIGIIHIJJJJIIIJIJJFHIIIIHGHIJ
@174308/1
ccttgatgcattgcgtcagaatgcccacctcacgttccgccaattgcttc
+174308/1
@C@FFBFFHHHHHEEHGIBCHIIIIIGGGIEDBCFDGGBEHAFGEHEGGG
@7763051/1
cttgtatagaggaggcttgggctcgctctccgaagggagcttgcggccga
+7763051/1
BCCFDFFFHFHHFGEHGIIGGHEIJACFHJJGBIEGICBHJJIIIIHBC8
@7763274/1
cagagggaatctgattgtgctgttgtggaactgcttcacctgtggccggc
+7763274/1
C@@FFFFFHHGHGIIJJJJJJJJJJJJJIIIJJJJJIJJJJJIIJJJJII
@7763323/1
gtgctgggcctcttgtatgcgaagg
+7763323/1
@@<DDAD?F?FBFIFA<CB:@GG@E
@7763377/1
cgtgattcccggcttatactccgcctccaacttgatacaagcttctcgga
+7763377/1
@BBFFFFFFHHGHJJHIIJIIJIGIIJIJJIJJJEEIEIIIGIIGIJIIE
@4967446/1
ctgcctcacatgattcatccacaaattccaacccttgcgtttcaaaacaa
+4967446/1
@C@FFDFFHHGHFIGIGGHBFHIFGIHJJJJJJJIIHGE?DGICGCFFFF
@175846/1
cgttgatgtcgcaagatagtgagacattcactttttagtcataatcttca
+175846/1
CCCFFFFFHHHHHJJJJJJHHHIIJJJJJJJJJJJJJJJJJJIIJJJJJI
@7764332/1
gtgctgggcctcttgtatgcgaaggtgttgaggcgcttgtggtggtgcac
+7764332/1
@??DDDDDDFHHDHIHGCHGG:1@E??:?D<DGB@F@FE8CF8CF5@A7C
@7764555/1
gtggattttaatgttattattacagcatacataataaaattagaggaagt
+7764555/1
@?@FDEFFFHHHHHIGIIIGIJJIGGIJJIGIGIIIIIFGJIJGIJGIJI
@7764828/1
gtttgtctgttcgtctgtgcgcgctaatctcagaaacggctgatccgag
+7764828/1
@;@DFDDBHBFHHHHFHIIGGIIGGGHHBGIIJJJJJEIJGHHCGHIGG
@2954206/1
tgttatgtcgatgtcgaacccaaaaatgtaattaactttttttttgtctg
+2954206/1
@?@DD>DBCF;BF:CG@CBEF?EBCBAG:1?C9FGCCFDEEHEEAB677?
@7766440/1
gtgctgggcctcttgtatgcgaaggtgttgaggcgcttgtggtggtgcac
+7766440/1
CCCFFFFFHHHHHJJIJJJJJGIIICFGHJIJJIJJJJJGIJIJJHHJJJ
@2954549/1
gtggccggcggcacgcagacgccttgatgacctccactttg
+2954549/1
@@7DDADAH:::FGGEBG6F;EHIHE>EH>CEE;;@CCCC9
@2954570/1
cgtcccggtacataatgatacgatgcggcttgaacccgccggtgctcttg
+2954570/1
CCCFFFFFFHHHHJJJIJJJJJJJJJJJJJJFGH@GIIEHAH5@>ACCCC
@4969840/1
cccaaaaatgtaattaactttttttttgtctgtttgtctgtttgtctgtt
+4969840/1
?@?DBD?BFDHF>EFABHIHIIIIGGG:?BFGGGBB9=B<BCGHEFHIIC
@4969885/1
gtttcatgtcaatcggttcataaataaaaaacttatgtcaaattaaagaa
+4969885/1
?=?DFFFFFFFHHJJJIJJIJIJIJIJJHIJIIHIIJJIIJGIIGHGIII
@4969975/1
gcgtcaatatttttttaaatcaaagacgtaatttgtatgagtgttttgaa
+4969975/1
@<@?D:DD<DHHHGADFF<CAE??9CDDFBBDHGGHII@?@9?BFGEHI@
@3627582/1
gggaatctgattgtgctgttgtggaactgcttcacctgtggccggcggca
+3627582/1
CCCFFFFFHHHHHJJJJJIHIGIIJJJJJJIJJIIJJGEIIIIJJJJHFC
@176941/1
ggatggagtgagcacgggctctgtgcctggctcccatgtcacggtagcac
+176941/1
CCCFFFFFFFHHHJIJHIIJIJJJJJJFIIIIIIJIJJIJGIIIGEIIJJ
@3627793/1
gtgtacacctgagcgagactcataacgcagccagatgccaaagttcttga
+3627793/1
??@DDFAA=AFFHHBBHIGGGGHICFHGGGGGEEGHIIDF<?FBCGGHG=
@2244606/1
cgttgatgtcgcaagatagtgagacattcactttttagtcataatcttca
+2244606/1
@@@DDDD;DFHHHIID?<CAFFCEGHIIIGGIGIIIIIHCEHEHCHDGGI
@177565/1
acccggcaccactcccgggtgaggatgcactacatttccgtccatcattt
+177565/1
@@@FDFDFHDHHHIEIIGG:DGI<DHEHIJGG@@?FIEGGFF@FHGHGGE
@3628549/1
ccccagcagcaccaggagcggttgctccggtggcgggggc
+3628549/1
<@@DDDDDD>DFAEEH=EBFHCFBFEIGIAFGA@FGDBB6
@1575814/1
gtttcatgtcaatcggttcataaataaaaaacttatgtcaaattaaagaa
+1575814/1
BBCFFFFFHHHHHJJJCGHIIJJJJIJJJJIJJJJJJJJJIIJJJJJIIJ
@1575966/1
gtgctgttgtggaactgcttcacctgtggccggcggcacgcagacgcctt
+1575966/1
@@BFFFDDHFHFFIIIIIGJJJJJGIFHIJIHJJJEGHGEFDDCDBBDAB
@2246009/1
ctgtgacttgtagtcaaggtggagattttactatctttcaagtcggcata
+2246009/1
?@@=DD?DHHHHFHHIBBHIHIHIB?CHHIIJIEGHEGGHIIGCGEHIIF
@6349673/1
ctcatcttgtatagaggaggcttgggctcgctctccgaagggagcttgcg
+6349673/1
CCCFFFFFGHHHHJGIIIIIIJJHGJJJJIJIFIGIJIIJJJBGEHHDHE
@2246330/1
cttgggcagagggaatctgattgtgctgttgtggaactgcttcacctgtg
+2246330/1
C@@FFDFDDFADAEFGFIED<FHDFGDHEGI@?F<FFHGID@B@BGH;BF
@1577310/1
gctgtctgtacattgaaaataaaaataaaaaaaatagcaggggttattgt
+1577310/1
CCCFFDFFHHHHGIIFIIIJJJIJIIJJJIIJJIIJJIJIJGIHHIJIIH
@1577433/1
ctcatcttgtatagaggaggcttgggctcgctctccgaagggagcttgcg
+1577433/1
CCCFFFFFHFHHHJJJJJJJJIIIJJJGIIIIIHIJJJIJJJGIIHIJJG
@6350529/1
ctctgtgcctggctcccatgtcacggtagcactgagtgacggcacctccg
+6350529/1
CCCFFFFFHHHHHJJJJGJIHHIJJJFHGIIJJJJJGHIGGIGIIIJJIJ
@6351007/1
ccctaagtgagtatacatctattaaattcaaacgcagagctcattatgtt
+6351007/1
?@@4A3A2=CFFBGBCFDFHDHIFHFF4CFB?EF??E6CFGFIIIIB<BF
@1578236/1
cctctattgagctactgctgttaagcagaataaaactgaaaaataa
+1578236/1
C@@FFFFFHGHGHJIIJJIGIJJIJGIIIGIJJIIGIICFGGEHIJ
@2248748/1
gtccgtttttaaactattttttcaatgccctaagtgagtatacatctatt
+2248748/1
@??DDFFDFHFFDEFBFHIJCHIIGHGGGEHJGI?DGG??F@DGIGJJIJ
@1579045/1
agcatacataataaaattagaggaagtaggtgctgggcctcttgtatgcg
+1579045/1
C@CFFFFFHHHHHGIIJJJJHIIDGIGHHIFGGIJIIEGIJJJJJJJJJJ
@2249213/1
caacagattgtttgagatgtttgtgaaactgcgacaccttgtggctgtga
+2249213/1
CCCFFFFFHHFHHIIJIJIJJIJGJJJJJJJJJJJJJJIJJJIIIJJHIE
@5704251/1
cctctatactttgcattaaaataatgcccattttcacaggca
+5704251/1
@@@DDDDDFBDBHIGHI<4<CHEEDHH>CGAE<FHI@<FCE@
@5704739/1
gtttgtcggtttgtctgtttgtctgtttgtctgtttgtctgtttgtctgt
+5704739/1
@@@D=ABAFDHAHE@DHIDGHGFIGFHEEC:?DFGIIGCHIFGICBBDBG
@5704816/1
gtgcacgcgcttgggcagagggaatctgattgtgctgttgtggaactgct
+5704816/1
CBCFFFFFHHHHHJJJJJJJJJJJJJJJJJJJHJIJJJJJIIJJJJJJJJ
@7068370/1
gcctcttgtatgcgaaggtgttgaggcgcttgtggtggtgcacgcgcttg
+7068370/1
C@CFDDDDADDHDIBGHG<A2AEBGIBHBGDHDGDGCF7BFA=FBHHBEC
@883126/1
cctggttacacttaactgtaccgctgcttctatgtattataaaaactaat
+883126/1
CCCFFFFFHHHHHJJJJJJJJJJJJJJJJJJJJJIJJJIJJJJJJJJJJJ
@4970320/1
gttaagaggtgttacctgcaacttggccaggttagggccaacagattgtt
+4970320/1
CCCFDFFFFADFHGGIGGIJCIGIIJIHFGGEFIJEGIJJIJGIIJGIFE
@5705737/1
gattatttgtctgtagtggtcctgctgtttcgtatattctaaattggttt
+5705737/1
@@@FFFFFHFDHGEHGJIIIIIJJJJJHGIJJJIJGDHIIFFGGIIJGHI
@7068859/1
tttggggttgttgtatatcgcgtacgaggacatgtccaggtcgtcgcaca
+7068859/1
@@@DDDDDHDHDBHBBCGAGDFF@GI@@D?BBGBBCFIECHI@;;BEEE<
@7069270/1
tgtgacttgtagtcaaggtggagattttactatctttcaagtcggcataa
+7069270/1
CCBFFFFFHHHHHJJJJJFGIJJIJJJJJJJJJJJJJJJJJIJJJJJJJJ
@4970815/1
atctgattgtgctgttgtggaactgcttcacctgtggccggcggcacgca
+4970815/1
;?@DDDDDB=:CDFHIGGGDIIGEIIIIIIFEE9CBBFHGGBHIEB>A>;
@884169/1
gccagatgccaaagttcttgatcttcactgggctcttctctgggatttcc
+884169/1
CCCFFDFFHGHHHIFHIJJJJJJJIIJIJJIJIIJJJJJJJJJIIJJJII
@5706831/1
cttgaacacacacaaaaaaattcatcaaaatcggtccagtcgtttaagag
+5706831/1
CC@FFFFDHHDHHJIJJIJEFBGHJJJGHGHIIGIFIHI@FFCFHFHIJD
@7069757/1
gccagatgccaaagttcttgatcttcactgggctcttctctgggatttcc
+7069757/1
CCCFFFFFGHHHHJHIJJJJIJJJJJJJJJJIIIIIJJJJGJJJJJJJJJ
@7069804/1
gtcaaatagttgcggagattaatggtataagcatagaatagtgttcgacg
+7069804/1
CCCFFFFFFDHDHIEHE?FHIGHHICGHJIIJHGGHFEHIIJJFGIJHII
@884729/1
ggaacattcgactgatccggtgagggatgcgtgacgtcagcccctacgat
+884729/1
CCCFFFFFHHHHHJJJJJJJHIJJJJJIJJJHIJJJHIIJJJJJJGHHIH
@4971739/1
agcactgagtgacggcacctccgacactgaggtcacggtactcgcggtac
+4971739/1
CCCFFFFFHFHHHJJJJJJJJJJIJJJJJJIJHJJJJJIJJIJJJJHBDF
@7070846/1
gtgctgtctgtacattgaaaataaaaataaaaaaaatag
+7070846/1
;?@ADDDDHFBDAFFH?G@F9BHHEF@FE@@HFE@@DD9
@885405/1
cttggtacaaagcaaaggtcgggcagttcgtcaacaagacattactagct
+885405/1
CCCFFDDFHHHHHIJIJJFHIJJJJJIJJJJIJJGGIJJJJJJJJJJIII
@4972190/1
gtggtgcacgcgcttgggcagagggaatctgattgtgctgttgtggaact
+4972190/1
C@CFFFFFHHHHHJJIJJJJIIJJJGJIJJJJJJJHHIIJJJJJJJJJJI
@2956221/1
gacgatttcaccagtggtcttcttgaacttcttcaattgacgcaagaagt
+2956221/1
CCCFFFFFHHHHHJJJJJJJJJJJJJJJJJJJJJJJJJJJJJJIJJJJJB
@886332/1
gtttgtctgtttgtctgtttgtctgtttgtctgttcgtctgtgcgcgcta
+886332/1
@@@FFDDFHHFFHFBGHGIEHFFHIHGHJHGEFHHIJGIHEF<BGGHJDG
@4972643/1
cgtctgattctgtgatagtgaatacaagatcgtggggtgggcccaccagg
+4972643/1
CCCFFFFFGFHGHJIJJJGJIJJJJJJJJJJJIJIJIHGIJJJJJJJJIJ
@4972663/1
ctcgttgaacaccttaggacgaagtgatggcaccaggatagagttaatgc
+4972663/1
@@CFFFFFHGHHHIIIIJFHIGEGCFGGIGIJJJIGIGHIIFHGGGIGG>
@7768205/1
gtcttcttgaacttcttcaattgacgcaagaagtaccagaaacgggactt
+7768205/1
CCCFFFFFHHHGGJJIJJJJJJJJJJJJJIJJJFHHIIJJJJJIGJJJJJ
@7072883/1
aggaagtaggtgctgggcctcttgtatgcgaaggtgttgaggcgcttgtg
+7072883/1
@@@DDFEFHHFFFIIHIGIIGJJJHGIIIJIJIJDGGIJBHIEIGJIJJI
@4314927/1
gtctgattctgtgatagtgaatacaagatcgtggggtgggcccaccaggc
+4314927/1
CCCFFFFDHHGHHJJJIFJGHGGJJIJIDIHHGGIIGHGIGIDGIJIHID
@4315160/1
gtctgtttgtctgtttgtctgttcgtctgtgcgcgctaatctcagaaacg
+4315160/1
CCCFFFFFHHHHHFHIIJJJJJJGIJIJGIJJIJJIJJJJIJJJJGIIJI
@2250107/1
agcactgagtgacggcacctccgacactgaggtcacggtactcgc
+2250107/1
?;=BDD>?F=?CC:@FBFDGEFFBGFGAFABFDG?@?<7BFFFD8
@2250839/1
ctcatcttgtatagaggaggcttgggctcgctctccgaagggagcttgcg
+2250839/1
CCCFFFFFHHHHHJJJJHIJJJJHIJJIJJJJJJJJJJJJIJEHGIJJIJ
@2958204/1
gcttcacctgtggccggcggcacgcagacgccttgatgacctccactttg
+2958204/1
CCCFFFFFGHHHHJJJJJJIIJJJJJJJGFFFFDEEEEEEDDDDDDDDDD
@2958369/1
gccactatctacacttaaagcttataaaaactcactag
+2958369/1
@@@DDD;BCADB?DHGHIIGHGCE<CHHIGH<EB9EFF
@2251422/1
ggcaacatcttctttggtttgtcaggggtaatgctaacgtcatagcgata
+2251422/1
@@@FFFEFHHHGHJJJIEFEHGHEHGII:EHHIIIICHJGGJGIIIIIJG
@4316565/1
gtacattgaaaataaaaaaataaaaaatagcaggggttattgttatgtcg
+4316565/1
@?@DDFFFFHHFHJIJIJJIIIIGCHGHGJJJIGIGDHDHIIGIIIIFHH
@6354872/1
cttaacgtacgattccaacgccccctggcgtaaaataacgtcaatacatt
+6354872/1
@@@?DDDBBFHAFGGIGGFGAGGBGDFHII@DACHEICEFCF@A=EHGCH
@4317579/1
agcccagtcaacggatggccaaataggaaacactacgctttacacgcatg
+4317579/1
CCCFFFFEHHHHHJIJJJIJJJJJJJJIJJJIIJ@HGGIIJIJIJJIJJJ
@4317620/1
ctcttatatgggcagcccgaacacggttaccgggaattttgtttggtatc
+4317620/1
C@@FFFFADFHHFIIIIIGGFFDGGI?DDHGIIEHEEHIGGGIGII@EHE
@4317994/1
ggtgcacgcgcttgggcagagggaatctgattgtgctgttgtggaactgc
+4317994/1
@@@FDFFFG>HDFGGIIIIGIBHDDGGGECGEGCGHIIIAFIIIIIIAFD
@6355701/1
gtctgtttgtctgtttgtctgtttgtctgttcgtctgtgcgcgctaatct
+6355701/1
BBBFFFFFHHHHHIJJJIJJJJJJJJJIJJJJJIJJJIJJJJJJJJJJJJ
@4318241/1
gtcttccctggcaatacaacaacgacaagctgcaactgtacgaatgtgct
+4318241/1
@@@ADDDDFFGGGIJIGGFGHH?FFHFEIIA@GIIJIGHGIIDHHGFGGH
@7769580/1
gtggtggtgcacgcgcttgggcagagggaatctgattgtgctgttgtgga
+7769580/1
CCCFFFFDHHHHHJJJIJJJJJJJJJJJIIJJJIJIIIIIIJJJJJJIJJ
@180759/1
gggaactcttcaaaaatcaacataatgagctctgcgtttgaatttaatag
+180759/1
@@@FDFFFHGGGHJJGHIJGIJJJIIHGH@HIJJIHGIIJGGHIIJIJIH
@180986/1
ggcattcccacgacttttatgtccgct
+180986/1
8?8DDA2A:DC<8?AEGAH9CAF9F@E
@1580129/1
cacttattaaattaatcgcacttctttgttttatttaaaaagcttaagtt
+1580129/1
CCCFFFFFHGHHHIIJJIJIJJJJJJJJHIIJGIJJIJJJIJIIJJJIIJ
@1580295/1
atctggtctggagagaagatcctcatcttgtatagaggaggcttgggctc
+1580295/1
@@CFFFDEHHHHHFHEHIJIJJJIJJJJJJHIJIJIJJIIIIJIGCGHIG
@1580475/1
ctctgtgcctggctcccatgtcacggtagcactgagtgacggcacctccg
+1580475/1
@@@DDFDDHDAB>BFGDHHIHGHIDGFGGGEIIIGI?<GGG<AFEIECGG
@7771364/1
gctcgctctccgaagggagcttgcggccgatgacctcatactccttcaac
+7771364/1
C@CFFFFFGHHHFIJJIGIIJJJJJJJJJGJB/8=@GEEH==AEHHHHFF
@1580769/1
ccgcatccaactcggatcagccgtttctgagattagcgcgcacagacgaa
+1580769/1
CCCFFFFFHHHHHJJJJJJJJIJJJJJJJIJIJJJJIJJJJJJJJHHHFF
@181886/1
gttggaatgattctggtgggttgtcctgcagagcttgccacatcttgtaa
+181886/1
CCCFFFFFHHHHHJJJGHJJHIJJJJJJJJJJJIJJJJJJJJJJJJJJJJ
@181924/1
cccacaaacaattaagccttgggtaccgtagcctgtaatttttgtctttc
+181924/1
??@DDDDDHHFFHGHGGIIIIIGAHHIIFCDGHHIFIHGGGIIIDHIIII
@7771681/1
gtgctgttgtggaactgcttcacctgtggccgacggcacgcagacgcctt
+7771681/1
@=??DDDDH:CF<EEHIAAHGDDHHIIIIGGI@DEHGGIBEHGB=A8BEC
@7772112/1
catcaatttatcttcaaatgacgacaccacagttccagtctcaggcacat
+7772112/1
CCCFFFFFHHHHHJJIIIJJFJJIIJJIIJJJJJIHIIJJIGIIGIJIGI
@1581504/1
ggtggtgcacgcgcttgggcagagggaatctgattgtgctgttgtggaac
+1581504/1
BC@FFDDDGHHHGIIIIIJJIJGHIJHIIHGIJGIEDHIJJJGIHIGIJI
@3629573/1
tgtttgtctgtttgtctgtttgtctgttcgtctgtgcgcgctaatctcag
+3629573/1
BCBFFFFFHHHHHJIHIJHJJJHIJJHIIJIIJJHIIJJJJJJJJJJJJJ
@7073725/1
cctggctcccatgtcacggtagcactgagtgacggcacctccgacactga
+7073725/1
CCCFFFFFHHHHGIJJJJJEHIIJJJJIJFHIJJJJIJJJJJJHJJJJJE
@7073877/1
gcaagatagtgagacattcactttttagtcataatcttcagatactccaa
+7073877/1
CCCFFFFFHHHHHIIIJJJJJJJJJJJJIIJJJIJJIJJJJJJJJJJJJJ
@5707549/1
gtgctgggcctcttgtatgcgaaggtgttgaggcgcttgtggtggtgcac
+5707549/1
CCCFFFFFHHHHHJJIJJJJJJJJJEGGHIIJJJJJJIJHJJHJJHHIJI
@886857/1
ctaattacaaaaaagaaaagatttgtcaccaactcctaaagtcaggacat
+886857/1
CCCFFFFFHGHHHJJIJJJEIIJIJJJJIIEHIICEGGIJJ?DHGEGGIJ
@5708447/1
ctctaattaatttacttatatgttgggcgaattttgcgatctgcgtggta
+5708447/1
@CCFFFFFGHHHHIIHJGIJJJFHJJJJJHHHHGIJIIIIIJJJJJIJII
@5708581/1
gtttctgtaccaataggaacaatacttcgggcttattctgcatacctgcc
+5708581/1
??@DDDDDFHAHHIJJJJIGEIDHCBHGGIIEIHIIIGJDGIHGIIIJJH
@3630777/1
cgtagaaaagtgctgtctgtacattgaaaacaaaaataaaaaaaatagca
+3630777/1
@@@DDB?DBCF<FGGIBHE<EI@EFHGHBA<CB?GAFCFDFADHGGGIII
@6356178/1
ataaaattagaggaagtaggtgctgggcctcttgtatgcgaaggtgttga
+6356178/1
<@@DDADD<=ACFFGG:AC:AC@HEE?9FEFIICIFBCFE@GEE0?DFC8
@7075961/1
ataaaatcgtagaaaagtgctgtctgtacattgaaaataaaaataaaaaa
+7075961/1
<<<==DDDBD;?1AE9ECFGGIGHE9FA<FHFC9FE@4DH>FHI<FGGFB
@1584696/1
gtcccgtacccatagcaacaagatcagcgactgtcacacggtagcggaag
+1584696/1
@C@F?DDDFFDHFIJIIIJGIGEGHCAEGHGIGFHIGGHGG0=FFHJBHE
@5709757/1
gtcgtatgattatttgtctgtagtggtcctgctgtttcgtatattctaaa
+5709757/1
BBBFDEFFHHHHHJJJHHJIHHIIGICFHIJJJJHIJJIHHIJJJJIJJI
@7076332/1
attagtttcttgtgactacaaacggcgctatataacaaaacaattcattt
+7076332/1
@CCFFBDDHFBDFFGIGJEGIGGGGIIIJDHIGIGGIJJJJJJJGIJHHG
@6356801/1
ggaatctgattgtgctgttgtggaactgcttcacctgtggccggcggcac
+6356801/1
CCCFFFFFHHHHHJJJJJJJGIJJHIJJJJJJJJJJJJJJJJJJIJJFFC
@2960459/1
gccagatgccaaagttcttgatcttcactgggctcttctctgggatttcc
+2960459/1
CCCFFFFFHHHHGJHHJJJJJJJIJJJJJJJIGIJJJJJJJJIJIJJJJJ
@2960779/1
catgaaacaaacactaaatgtaaatttaagcatcccacaatatattcgtg
+2960779/1
@<@DDDADBDBDH?BG@G>HG>BDHIBCHIGE??BFGGG=1BDCEHFGI;
@6357526/1
ctcatcttgtatagaggaggcttgggctcgctctccgaagggagcttgcg
+6357526/1
CCCFFFFFHHHHHJJJJJJJJJJIJJIJJJJJIIJJJIJJJJIJJJJJJJ
@7774563/1
cagggatcactcgctaatattacgaaacatttcttctgtcaatttgatcg
+7774563/1
@@@FDADDDHFHHJJIFHIIHJJIIIJJIJIJJJJIIIGGGJJGGGHGGH
@7774619/1
ttacagcatacataataaaattagaggaagtaggtgctgggcctcttgta
+7774619/1
CCCFFFFFHHHGHJIJIGIJIIJJIGHIJIIIII?GHIGCHGHGIJJJHE
@2961614/1
accaaatttcaaccaaatccgtcaaatagttgcggagattaatggtataa
+2961614/1
CCCFFFFFHHHHHJJJJJJJJJJJJJJJJIJJJJJIJIJJJJJJJHIJJJ
@6357997/1
atatacaagaacaaaccagaaaataggcggagtcctatctcaaaacatga
+6357997/1
CCCFFFFFHHHHHJJJJJJJJJJJJJJJJJGGHHJIJJJJJJJJJJJJJI
@6358079/1
ttattttgtttttctctgtgatctgtttcttggcatctatagatgtcggt
+6358079/1
@@CFFDDFDHHHGJGGJJJGGHHHHIEEHHG<GGHIJJICDGHI>?FHI@
@6358087/1
tgtttgtctgtttgtctgtttgtctgttcgtctgtgcgcgctaatctcag
+6358087/1
BCBFFFFFHHHHGJIJJJHJIIGIIJJJJJGHJIIJJJJJJJJJJJJJJJ
@2962797/1
cctttctaaggttctaaactatatctgtaccaaatttcaaccaaatccgt
+2962797/1
@@@DDDDDHHF?DHIG>DHIIIIIIIIHHGHHGIIIIIIIIIIIGIIIIH
@7776371/1
ctcaccttgtatagaggaggcttgggctcgctctccgaagggagcttgcg
+7776371/1
CCCFFFFFHHHHHJGIJGIJGIJEGGDHIJGIJDHIIGIIIJGGGIIJIF
@6359276/1
gtcttcttctacttctgcttctggcacatcaggag
+6359276/1
@@@DDD>4DFFHHIIGEGBBIBHG<EHGEHIEGH1
@2963773/1
ctcatctttagcacttggttcgtcttttgaagattcagatattgatagtt
+2963773/1
@@@DDDDDHFADDE?FGHIGEAACFFGIHEECEEGIFGGEEBGEHGHIGE
@2963812/1
ctccgcgaacgcagttttcgaccttattatgtgtagatagtaaacgtttt
+2963812/1
CCCFFFFFHHHHHJIJJJJIHJJJJJJIJJJHIHIJJJIJIIJJJJIJJJ
@2963906/1
gtcaatcggttcataaataaaaaagttatgtcaaattaaagaatcacgtc
+2963906/1
@:?AB:DDFFF@FIIEFIIFFHEF@CFEGG<9C@@GGEGGCGF<FGED9/
@7777935/1
ccgtcattgaacaatctcgtatgatgccgtttctgtaccaataggaacaa
+7777935/1
@@@DDFDBDDFBFEFBEHH?DBCBBGCG1?A?CFDGHE4BDCGF@EDCHC
@7778076/1
cccacgtaaatgtaaacctggcaagcatccaagatagtattca
+7778076/1
@?;?DADDFHFDF??DEBGE>FAG=FCGGCEAGBFD?FEHE>B
@5710340/1
cccgcgacttcgttcgcgtggaatagtgacttccggcaaatttttggtt
+5710340/1
@@@FF:@DHHHGHIEIIGDEGIIIIIIIIEGC8BHA4@467??AC>6==
@4320289/1
gattatttgtctgtagtggtcctgctgtttcgtatattctaaattggttt
+4320289/1
@BCFFFFFHHHHHJJIIJJHIJJJJJJHIJJJHIJIJJJJJJJJJJIGHJ
@5711874/1
atggaaggaagatgcctcatcacaacatctaaagctaagatggcatcata
+5711874/1
CCCFFFFFHHHGHJJJJJJJJJJJJJJJJJJJJJJJJJJIJJJJJIJJJJ
@2255287/1
gtggtgcacgcgcttgggcagagggaatctgattgtgctgtggaactgct
+2255287/1
CCCFFFFFHHHHHJJJJJJJJJJJJJJJJJJJJJJJJJJJIJJJJJJJJJ
@4320466/1
gtcaaatagttgcggagattaatggtataagcatagaatgttcgacgtga
+4320466/1
C@@DFFFFHFHHHJIGIHJIJIAFIIIJJJJJIIIIJJJJJJIJIJIIII
@4978806/1
ccacaatatattcgtgaaaaccgcatccaactcggatcagccgtttctga
+4978806/1
@@@FFFDFHGHHHIIEHGIJIJIFIDIHHHIJEHGAGHJ>FHH;FCHGDG
@5712164/1
ggatgcgtgacgtcagcccctacgatcatcactgccgtgtcctttataca
+5712164/1
CCCFFFFFHHHHHJJJJJJJIHIIJJJJJJJJJJJJJFGHIIJJJJJJJI
@2255630/1
cagccagatgccaaagttcttgatcttcactgggctcttctctgggattt
+2255630/1
@@?DDDDFHHFDBB@E:AIIHEDHHIG?EFFB8?CFH@D@DDDCC@8BFE
@4979033/1
ccacaatatattcgtgaaaaccgcatccaactcggatcagccgtttctga
+4979033/1
CC@FFDFFGGGDDHGGGEGEGHIJJJJJJJEBGFHHGIGIJJJBHGIIIE
@4321021/1
gtcatgcgcaagcgtgccctgtgcgccaccgacatctatagatgcca
+4321021/1
@CCFFFFFGHHHGJHHIJJJJJJJJJJJJJJJJJJJJJJJJJJJJJJ
@5712633/1
ccgacactgaggtcacggtactcgcggtacatgttgtgtacacctgagcg
+5712633/1
@@@DD@@B?<DAFFGGBA?F?<C881608?098?@B?7.8BBF=@=FFAE
@4321129/1
gtctgtttgtctgttcgtctgtgcgcgctaatctcagaaacggctgatcc
+4321129/1
C@@FFFFFHFHHHJIEGEFGGEHHHIJJIIJJJJIIJAFGIIIJGIGHIJ
@2256085/1
gtttggagttcacctttagaagtatgtttttagctgtcatctggttcata
+2256085/1
CBCFFFDDFHHHHJJJJJJJJJHIIJJIJJJJIJJJIJJJJJJIHIJJJJ
@4321321/1
ctggcaatgtggatagctggacaaggcactggca
+4321321/1
CCCFFFFFHHHHHJJJJJJJIJJJJJJJJJJJJJ
@4321421/1
gtaagtattaaattcgtaccgctttttatgtgtcaaaataatg
+4321421/1
B@BFFEFFHHHHHJJIIJJJJJJJJJJJJJIIIJJJJJJJJJJ
@5713019/1
cctttctaaggttctaaactatatctgtaccaaatttcaaccaaatccgt
+5713019/1
CCCFF>DFHHHFHIIIIJIHIGJGGII@HHHGEGGGBHIDGEHIIIGGB6
@183585/1
tatcgctcggggagggcacaccatagctttgaaactatagcgtatagcat
+183585/1
BCCFFFEFHHHHHJJJIJJJJJJJJJJJJJJJJJJJJJJJJJGHJJJHHH
@3632666/1
gaggaagtaggtgctgggcctcttgtatgcgaaggtgttgaggcgcttgt
+3632666/1
CCCFFFFDFHHHHIJIJJFGHJJJJJFIIJJIBGH:BFHGGHIGJIIJID
@5713320/1
gttctaaactatatctgtaccaaatttcaaccaaatccgtcaaatagttg
+5713320/1
CCCFFFFFHHHHHJJJJ<FHJIJFIJJJAFHGGGGIGIGDGHHIJJJ@DG
@5713366/1
gactcataacgcagccagatgccaaagttcttgatcttcactgggctctt
+5713366/1
CCCFFFFFHHHHHIJJJJJJJJJJJJJHIIJJJJJJJJJIJJJJJIJJJJ
@5713653/1
gtacagttagaaatgttacaacctctatactttgcattaaaataatgccc
+5713653/1
CC@FFFFFGHFHHIIJJIGEIEHJJIJJIJJIJIEHGEBGBEGDEGHCA?
@5713762/1
gtgctgttgtggaactgcttcacctgtggccggcggcacgcagacgcctt
+5713762/1
BBCFFFFFHHHHHJJJJJJJJJJJJJJJJJJJJJJJIHHFFDDDDDDDDD
@4322393/1
cctccttgatgcattgcgtcagaatgcccacctcacgttccgccaattgc
+4322393/1
CCCFFFFFHHHHHJJJJJJJJJJJJJJJJJJJJJJJJIJJJJJJJIJJJJ
@184554/1
gggaatctgattgtgctgttgtggaactgcttcacctgtggccggcggca
+184554/1
C@@DFFFFHDHFHIJJJIGHGHIIIIJIIIJIIJJIIGHGHIIJJIIHFC
@4322682/1
catacataataaaattagaggaagtaggtgctgggcctcttgtatgcgaa
+4322682/1
CCCFFFFFHHHHHJJJJJJJJIJJHIJJHIJJJJ11@GHJJJIJJJJJHI
@3633471/1
agcagcttcatccagaggcaagcgctccaagttgcttggaggcttgggcc
+3633471/1
CCCFFFFFHHHFHJJIHGGGDHIJGIIJIIJIIIIJJEHEGDGCHBHEIJ
@889158/1
gtcgcgcttggtcgtcttgccaccacccgcattctcttctcccgtgttgg
+889158/1
CCCFFFFFHHHHHJJJJJJJJJJJJJJJJJJJJJJJJJJJIJJJEHJHHH
@6361484/1
gctgtctgtacattgaaaataaaaataaaaaaaatagcaggggttattgt
+6361484/1
@CCFFFDFFHFDHIGGIJJJIIJJJJJJJJJJJJIJJJIJJJJ@GHIIB@
@889737/1
cactgagtgacggcacctccgacactgaggtcacggtactcgcggtacat
+889737/1
CCCFFFFDHHHHHJJJJJJJJJJJJJJJJJHJIJJJGHJJJJJJHBDFFF
@7077788/1
cctctattgagctactgctgttaagcagaataaaactgaaaaataa
+7077788/1
?@@DBFDDB<FFHEEHIIIIHGGGIGEGEIJIJGFEHGIEBBGHIG
@7077944/1
actgagtgacggcacctccgacactgaggtcgcggtactcgcggtacatg
+7077944/1
CCCFFFDDHHDHDHIGEFGGIIIJGIGHGBBFHIG@EGDHEHFC9>BCFC
@6361926/1
gccgatggtagaataaggattaaaaataaacttaaagattattaata
+6361926/1
CCCFFFFFCFHHHJJJJJJJJJJJIJJJJJJJJJJJIIIIJJJJJJJ
@2257002/1
ctggagagaagatcctcatcttgtatagaggaggcttgggctcgctctcc
+2257002/1
CCCFFFFFHHGHHJJJJJJJJJJHIJIJIJJIIIJJJGGHGIJIEGGHII
@891244/1
caatcggttcataaataaaaaacttatgtcaaattaaagaatcacgtcga
+891244/1
CCCFFFFFHDFHHJIJIJJIIJJJJJIJIJGJGIJFGHIGIJJIIJJJJG
@3635651/1
gttcgtcttttgaagattctgatattgatagttttttcattccctgc
+3635651/1
CBCFFFFFHHHHHJJHIJJJJHJJJJJJJJJHIJJJJJIJJJJJJJJ
@7079310/1
ctcatcttgtatagaggaggcttgggctcgctctccgaagggagcttgcg
+7079310/1
CCCFFFEFHHHHGJGGGEHIGHII?HEFGHGDEEGFHIJIJI=GA@7@C@
@2257461/1
gtccgtttttaaactattttttcaatgccctaagtgagtatacatctatt
+2257461/1
BBCFFFFFHHHHHJJJJJJJJJJJJJJJJJJJJIIJIJIJJJJIJJJJJJ
@891941/1
ggatgcttaaatttacatttagtgtttgtttcatgtcaatcggttcataa
+891941/1
@@@FFDFFFBBFHIGGEGIH>HEECHGDGHIJGIJJ>DBC@@6FHGAGCG
@7079973/1
ctgtggccggcggcacgcagacgccttgatgacctccactttgatgatct
+7079973/1
=@@B=DBDF?AFAA@FHBEEEFHAEHHC>@;B@?@CCC@;CC>3;>@@@D
@7080080/1
ctcatcttgtatagaggaggcttgggctcgctc
+7080080/1
@@@DDDDDF:=CFB:CG;AFFICEFFBCCF8?B
@4323148/1
gcagagggaatctgattgtgctgttgtggaactgcttcacctgtggccgg
+4323148/1
@CCFDDDDHFHDBHGHIHEHEHIHIHGGEEIGGIJIEHJJJJEIGGIGID
@4323679/1
ctcccatgtcacggtagcactgagtgacggcacctccgacactgaggtca
+4323679/1
CCCFFFFFHHHHHIGHJJJJJJJJHHIIIIJJJJGIJJHIGIJIIJIHIG
@4981060/1
gtggaactgcttcacctgtggccggcggcacgcagacgccttgatgacct
+4981060/1
CCCFFFFFHHHHHJJJIFIIJJJIJIJJIIJJIHHFFFDDDDDDDDDDDC
@7779172/1
ctgggcctcttgtatgcgaaggtgttgag
+7779172/1
;???DD8DFF8FFF<?EGFG>12<?1?C3
@2965393/1
gtcctgctgtttcgtatattctaaattggtttcgttgtatttgtcaatta
+2965393/1
C@BFFFFFHHHHHJIJJJJJJJJJJJJJJHGIJJJJJHIJJJJJJJJJJJ
@2965408/1
aggcgcttgtggtggtgcacgcgcttgggcagagggaatctgattgtgct
+2965408/1
@CCFFFFFHAFHFIJHHIJJIJJJJJJJJJJJJJJJGJIIJJIJJJJHHH
@2965458/1
cgtagttctcagcttccctgcaaagttaaccatcttgtattcaaaagaaa
+2965458/1
@<?DBADDHFHGHGIIEBBABEFHGCHGHICHIIIIFCFHIAAHGHGDHI
@4982189/1
ccacaatctggtctggagagaagatcctcatcttgtatagaggaggcttg
+4982189/1
@@@DDDDDDFHHHGIIAGEGI@?FGHIGHIIIGII?DFHGGDFHIEFHI:
@7780873/1
cccatcaatttatcttcaaatgacgacaccacagttccag
+7780873/1
;@@BDBD>:CDD?A:AC<A<?@F?F?FEEGFEF81C4:BD
@7781018/1
gtgattcccggcttatactccgcctccaacttgatacaagcttctcggac
+7781018/1
C@BFFFFFHHHHHJJJJJJIIJIIHJJJJJJJJIIJJIGGIJJJJJJJII
@2967054/1
gtgcattattacattttttataaacggtacatctagagtataaaaaactg
+2967054/1
@@@DDBDAF>?DBF@BEGEGGIHDHA??EE<GF>FGCH?B?@<>F>AFHG
@4326410/1
ggaagctagccgggcggatgtatggcagtagctaactcgtccgagggtca
+4326410/1
@<;DDDDDAFHD?CE<?F@F8??====F@A>FGA;@7=;.559BBBB@A?
@7782342/1
gtaggtgctgggcctcttgtatgcgaaggtgttgaggcgcttgtggtggt
+7782342/1
C@CFFFFDHHHDAHHGICDAFHIIB;GFB1:::BFEGCH@@BEH@F@;CA
@4983531/1
ggagagaagatcctcatcttgtatagaggaggcttgggctcgctctccga
+4983531/1
CCCFFFFFHHHHGJJJJJJJJIJJJJJJJIJJJJIFFIIIJIJJIJGIIB
@4983670/1
ggcagagggaatctgattgtgctgttgtggaactgcttcacctgtggccg
+4983670/1
CCCFFFFFHHHFHIIJIJJHHGHHHHIDGIIIIIJGIJJIIJJIIIIJIJ
@4983805/1
gtagcactgagtgacggcacctccgacactgaggtcacggtactcgcggt
+4983805/1
CCCFFFFFHHHHHIJJJJJJJJJJIJJJJJIGIJFHIIIJFHIJJHIHFB
@4327937/1
gcaacatcttctttggtttgtcaggggtaatgctaacgtcatagcgataa
+4327937/1
CCCFFFFFGHFHHJJJFHIJIJIJJJJ?FHIJJJJJJJJJIJJJJJJJII
@7782993/1
catacataataaaattagaggaagtaggtgctggg
+7782993/1
@@@DDDDDDFFFDEFEGFIIE;;A3<C@HA9FA::
@2969359/1
tcccacttcacgacgcttcagcagagtgcacacaatggtgaactggcgtt
+2969359/1
CCCFFFFFHGHHHJJJJIJJJIJJIJHGGHJIJJJJJJIIIIJIIJJJHG
@2969463/1
cggaaagattataatatttctttagtttaagtccgtttttaaactatttt
+2969463/1
CCCFFFFAFFFHHIEGGIJIIJJJJDCIIJJEIIJHEIGI;CGIIGJJJJ
@2969471/1
ggcctcttgtatgcgaaggtgttgaggcgcttgtggtggtgcacgcgctt
+2969471/1
CCCFFFFFHHHHHJJHHJJEGHHIIIIJJJJJJIIJHGHGGIIGIJHHFD
@5715616/1
ctctttacaagtagactcatcttta
+5715616/1
8@@DDDDDFBFF8ACE?CAFHAII9
@3636067/1
ctgtgcctggctcccatgtcacggtagcactgagtgacggcacctccgac
+3636067/1
CCCFFFFFDDHFHIIJIIIIIJJJAGGIIIIJJJDDGIIJIIJFGHGHFH
@3636495/1
ggcgtcaactgggtgtgctagttacataatatctactaaactataaccaa
+3636495/1
@C@FFFFFHHHGHJIGIJIJJHIIJJJJJJJJJJJIJJIJJJJJJJJJIJ
@5716497/1
cctcgacgagcaagtagttcttgaagcacagacacaggtgtcttcaacgg
+5716497/1
@@@DD8ADADFFHG<EBEABECHH>GGFDGIH@AFHGI<?BFF?BDCHGE
@7083290/1
aggcgcttgtggtggtgcacgcgcttgggcagagggaatctgattgtgct
+7083290/1
CCCFFFFFHHHHFJJHHIJJJJJJJJJJJJJJIJJJIIJJJJJJJJIGHH
@3637091/1
gtcttcactagttggcaaatcgcgcgtatagacattttgctaccaaaacc
+3637091/1
CCCFFFFFHHHHHJJJJJJJJJJJJJIIJJJJJJJJJJJJJJJJJJJJJJ
@5718022/1
gtctggagagaagatcctcatcttgtatagaggaggcttgggctcgctct
+5718022/1
@@@DFFFFFHHHHJJIJIADHIIICFECIIIIJBHIGCGIBHCFGEHIID
@7084389/1
gggtaccgtagcctgtaatttttgtctttcgcgaaatattccgcgac
+7084389/1
@CCFFFFFFHHGHJJIJJJJJJJIGGJJJIJJJJJJJIJIJJJJIIH
@191100/1
ttgggcagagggaatctgattgtgctgttgtggaactgcttcacctgtgg
+191100/1
@@@FFFFFGHHHHHIJJJIJIGHHIIIHIIHGIJJIJIIGIJGIIJIIEH
@893475/1
gtgctgggcctcttgtatgcgaaggtgttgaggcgcttgtggtggtgcac
+893475/1
CCCFFFFFGHHHHJJGJJJJJFFHJ?EFHIIIJGIJIJJHIJHIIAEHJG
@893782/1
gcgcttgtggtggtgcacgcgcttgggcagaggga
+893782/1
@<@FDFFDFFABFIIHGIIGGF:DFGCBFGIGGHB
@893894/1
ggtgttgaggcgcttgtggtggtgcacgcgcttgggcagagggaatctga
+893894/1
B@BDFDDFHGFHHHJJIGFGCHFHGIJIIJJJJJIIIIIEHFFFFFFFEE
@3639402/1
gggctatgccatttatcctcgcacgttggcagtaatagtacaagtgaaaa
+3639402/1
@@@DD?DDFD<DFB@F<CHDFF:CEFFFEDEFFDFGFFIDFFFDGEFFCF
@2260803/1
ctgggcctcttgtatgcgaaggtgttgaggcgcttgtggtggtgcacgcg
+2260803/1
@@@?DBBDF?DDFGGGIIEEEHFFFH@@DDCGI<FHHGGH<@4;=CCAE<
@2261393/1
ggaagtaggtgctgggcctcttgtatgcgaaggtgttgaggcgcttgtgg
+2261393/1
@C@DDDFFHDDFHEIDHIIIGIJHHIGGIJFIGDFFFHHGIEHIIGIIII
@2261463/1
gtggtgataaagataagtataggctcaaaacctaacgacatcaatcacca
+2261463/1
@@@DDD?:D?FFA?FHHAEEEHHGHGEGIII?FFB?GGBF@@BD4?DHII
@3640136/1
ctgcagatgactgtgcatccttgctagtaagtcctgagccatagcaaaca
+3640136/1
CCCFFFFFHHHHHHIJJJJJJJJJJJJHHIIHIJJJJIJJJJJJJJJJJJ
@2262872/1
ctcactaaacataaaaataatacattacgttaaatgccac
+2262872/1
@<;7AA:B8?<3<EECFBF?C:A?AB?48C?CFD>G?<::
@896534/1
cagttctcgattatcgaatttttcgccatgagtaagcgatcgggctctca
+896534/1
CCCFFFFFHHHHHJJJJJJJJJJJJJJJJJJJFGHIJIJJJJJJJIJJJJ
@2970351/1
gtgacggcacctccgacactgaggtcacggtactcgcggtacatgttgtg
+2970351/1
@?@DDDADFHHHHJJJGIIGEHDGIHGIIIFGG<FAFHEABE>A?B@D??
@6368050/1
atatagtttcttttttaattgttataaattcgtaattcgtagctttcttt
+6368050/1
?@@FFDDDHHHHHIEHBHEHHHHIFIGEFBGCH;1?FGG?DGGHGIGIJJ
@897462/1
ggacgcggtaacatacgagatcttcgtgcggagataatattttaaagtat
+897462/1
@CCFFFF8FHHHHJIIIGGHDIIJGHHHIJJHIGJJJJGIJIJJIGHAEH
@897511/1
acctgtggccggcggcacgcagacgccttgatgacctccactttgatgat
+897511/1
CCCFFFFFHHHHHJJJJIJJJIIJJHHEFFFFFFEEEEDDDDDDDDDDDE
@2970722/1
gtgactacaaacggcgctatataacaaaacaattcatttcatatatactt
+2970722/1
CCCFFFFFHHHHHJJJJJJJJJJJJJJJJJJJJJJJJJJJJJJJJJJJJJ
@4328267/1
ccgctggacaatgtttttttaattcgtttttaatttattagtagttgttg
+4328267/1
CCCFFFFFHHHHHIJJJJJJJIJJJJHJJJJJJJJJJJJJIFHIGIGHII
@4328667/1
ccataatcattcctggaatccgtgtcgacggcgatgagagcccacgatgt
+4328667/1
CCCFFFFFHHHHHJJJJJJJJJHIHIJIJJJJJJJJJJJJJJJJHHFFFB
@4328677/1
cctctatcaagtgctcgttttgttagacttcagtgtagctttgtattatg
+4328677/1
;;@DDD??FBBHFB?FHE;FEEFHG?<CEGGGG?<E?FHBBHBGE@G>FB
@4984432/1
gggtataatagcatatctttatatatataattcttctgtacgtgtgtatg
+4984432/1
@@CBDDFFHGHGHJJJIJJJJJJJIIIJJJJJJIJJIIGIIIIIJJIJJI
@2972129/1
cccgtttccaatctccaagacaggaggctccagtactttagctttgacag
+2972129/1
?@BDDEFFHHHHHJJJFIIJJJJJGHJIJJJIIDHIJJJJJJJJJJIJIJ
@4329826/1
gcttaaatttacatttagtgtttgtttcatgtcaatcggttcataaataa
+4329826/1
CCCFFFFFHHHHHJJJJJIIIHIIJJJJJJJIJJIJIJJJJJJJJJIJJJ
@4985262/1
tggagattttactatctttcaagtcggcataacgggccgcgactccgccc
+4985262/1
@@@?D;DFDHHHDFGGGHIBEHHCEEGGGIGCCD>GADFAF<:BBBBCCC
@2973077/1
gtctgtttgtctgtttgtctgttcgtctgtgcgcgctaatctcagaaacg
+2973077/1
?8;;A2A?3A:ACB2<C:CCFC9C=F8CF99EEDDAD<<DADDEEC=8BC
@2973202/1
accagtggtcttcttgaacttcttcaattgacgcaagaagtaccagaaac
+2973202/1
CCCFFDFFHHHHHJJJJJJIJJJJJJJJJJJJIJJIJJJJIJJJIJJIJJ
@2973442/1
cttggttgaacggaactccaatcctttactcgaatagtcttttctaactt
+2973442/1
CCCFFFDDHHHHHIJJJJIJIIDHIJIGIJJJJIJJIJJJJJJIJIIJHH
@2263158/1
ggcttacatgctaaaactaaactactatacctgtgaaacgatcaacaata
+2263158/1
CCCFFFFFHHHHHJJJJIIGHIJJJJJJJJJJJHIJIIJJJJJJJJJJJJ
@4986112/1
gttggagcttggtacaaagcaaaggtcgggcagttcgtcaacaagacatt
+4986112/1
CCCFFFFFHGHHHIJJJJJJIJJJJHHIJJJJJIJJJJJJJJJJJJJJJJ
@4331169/1
gttgttaagaggtgttacctgcaacttggccaggttag
+4331169/1
@=?D;DDD>?CFCACBFGHIFGBDBFFE@AGHII1CFG
@4986288/1
gagcaaatggaaaaaaaaattggtgaaaagaatcacaagtaagatactgc
+4986288/1
CCCFFFFFHHHHHJJJJJJIJJJGHJJJJJJJJJJJJJJHIJJJJJJJJJ
@2264151/1
gttgttgcacgcgcacggtggcggcgtaccgcgaggggtgcgcgtccatg
+2264151/1
BBCFFFFFHHHHHJJJJJGGIJJJJJHFFFDDDDDDDD:BDDDDDDDDED
@2264450/1
gtatgattatttgtctgtagtggtcctgctgtttcgtatattctaaattg
+2264450/1
CCCFFFFFHHHHGHIJJHIJJJJJJJJJJJJHJJJJGIJIJJJJIIIIJJ
@1590520/1
cgcaagaagtaccagaaacgggacttagccacaatctggtctggagagaa
+1590520/1
CCCFFFFFHFHHHIJJJJJJJJIJJJJJJJJJIJJJJJJHIJJJIJIJGI
@4987875/1
cagattgtttgagatgtttgtgaaactgcgacaccttgtggctgtgactt
+4987875/1
CCCFFFFFHHHHHJJJIJJJJJJJJJJJJJJJIJJJJJJIJJJJHIHIJJ
@7788304/1
cgacgacgacactgtacagttagaaatgttacaacctctatactttgcat
+7788304/1
@CCBDDDDAFFFHGIHEEHGHHIIG>FHIJGEGAFGDGDHGICIEG>BCF
@7086302/1
gtgctgggcctcttgtatgcgaaggtgttgaggcgcttgtggtggtgcac
+7086302/1
@?@DDDDFGGHHHIIEGIIIIJJIIEGFHGFHGEGHGIJGHHGHGEEGGI
@7086958/1
gctgtatgtttacatcataatgatgaacaaatcctcttggcattgatatt
+7086958/1
BCCFDFFFFHFFHIJJIJJJIIJJJGJJIGGIJJJIGIIJJJJJIJJJII
@6368544/1
gccaaataggaaacactacgctttacacgcatgaggtaatatttattgct
+6368544/1
CCCFFFFFHHFHHJJJJJJJJJJJJJIIJJIJJJJJGHJJJJJJIJJJIJ
@5719946/1
gctgtctgtacattgaaaataaaaataaaaaaaatagcagggg
+5719946/1
8?;==?DD2=AAFFE>B4<CB?FBGCB>D9210?B?DGFCF@F
@7087616/1
agggaatctgattgtgctgttgtggaactgcttcacctgtggccggcggc
+7087616/1
CCCFFFFFHHHHHJJJJJJJJJJJJJJJJJJJJJJJJJJJJJJJJJJJHF
@5720162/1
ctcatcttgtatagaggaggcttgggctcgctctccgaagggagcttgcg
+5720162/1
@@@BDDDDHHHHHIIIGA?GGGGGBDHGCDEF@AA@@GGGEG=FH>C;@@
@898090/1
cgaacattctatgcttataccattaatctccgcaactatttgacggattt
+898090/1
CC@FFFFFHHGHHIJJGIJJHJJGJJEHGIIIJIJJIJJGCIIJIJ@FGH
@3642834/1
gtttgtgaaactgcgacaccttgtggctgtgacttgtagtcaaggtggag
+3642834/1
CCCFFFFFHHHHHIJIIJJJJJJHJJJJJGIHIJJJHIGIJIJIJ?DFGG
@3643071/1
tctgtttgtctgtttgtctgtttgtctgttcgtctgtgcgcgctaatctc
+3643071/1
CCCFFFFFHHHHHJJJJJJJIJJJJJJJJJJJJJJJHIJIJJJJJJJJJJ
@5721072/1
ctcatcttgtatagaggaggcttgggct
+5721072/1
?@@DDD?AFCCDH@FBHA711<<F;<<:
@5721116/1
cctttacccaagtccaggtccactaactccaacagctcgtagaatagaaa
+5721116/1
??@:ADDDH:;DF?BGCHIBFGGEGCGHHGIFGGGIGIG6DGG<FEBFGB
@3643584/1
gtgggatgcttaaatttacatttagtgtttgtttcatgtcaatcggttca
+3643584/1
CB@FFFFFHHHHHJJJJJJJJJJJJHHHIJJIJJJJJJJJJJJJJJJJJJ
@899539/1
cttcacctgtggccggcggcacgcagacgccttgatgacctccactttga
+899539/1
CCCFFFFFHHHHHJJJJJJJJJJJJJJJHHFFFEEEEEEEDDDDDDDDDD
@899546/1
gttgtgtacacctgagcgagactcataacgcagccagatgccaaagttct
+899546/1
B@BFFFFFHA<ADFHJIJJJJJJJJJJJJJJJJJJJJJJIJJJJJJGIJJ
@3643633/1
ccggactattagacaattaaacttatcgatctaaaacacatacatgagtt
+3643633/1
CCCFFFFFHHHHHJJJJJJJJJJJJJJJJJJJJJJJJJJJJJJJJJJJJJ
@2267326/1
tctgcacattgaaaataaaaataaaaaaaatagcaggggttattgttatg
+2267326/1
CCCFFFFFHHHHHJJJJJJJJJJJJJJJJJJJJJJJIJJAHIJJJIJJJI
@5722690/1
ttgtaatatagtttcttttttaattgttataaattcgtaattcgtagctt
+5722690/1
@@@DDFFFHHHFFHIJJJJJJIIIHHIGGIJJEHIIIEHEGGIJFHIHIH
@6370818/1
cactcttgctccatggtccaggagcagcagcg
+6370818/1
@CCFFDDDFFFFHGGG?FGHIGGHIGII@HII
@5722726/1
tgtcatctggttcatacggcgcgcggtcgcctccttgatgcattgcgtca
+5722726/1
@@?DFDFDDHDFFGJFIGHIGEDFHGFAABFHHGEHHCEEFDDCCDDAB:
@5723012/1
ccacaatctggtctggagagaagatcctcatcttgtatagaggaggcttg
+5723012/1
CCCFFFFFHGHDFHGIHHGHGEGIIEGIJIJIGIIIIAHHCDGDGHGEHB
@901495/1
ctaacagttctctgtggtgcaaagcaagcaattgcccacacccgtatctc
+901495/1
@CCFDDFDHHHFFGGIIGHIIIFIIGDHGIIGIIJIGEGGIIGGDHEHJI
@6372023/1
ctcgctacttctcgcacggcctttgctctgtatgtatgaccggtactcta
+6372023/1
@<@FFFFFHHGHHJGHIIGGIGIJGIIEGF?FGGIJJJJJIFHGIGGIII
@6372080/1
agggaatctgattgtgctgttgtggaactgcttcacctgtggccggcggc
+6372080/1
@@CFDFFAHFFHHGIIJFGHDHGGIGIIIICHIGGHEHJJJJIJDGGGFF
@2974211/1
aacagacaaacagacaaacagacaaacagacaaacagacaaacagacaaa
+2974211/1
CCCFFFFFHHHHHIJJJJJJJIJJJJJJJJJJJJJJJJJJJJJJJJJIJJ
@902086/1
gccagatgccaaagttcttgatcttcactgggctcttctctgggatttcc
+902086/1
CCCFFFFFHHHHHJJIJJJJJJJJJJJJJJIJJJJJJJJJJJJJIJJJJJ
@6372529/1
ctctaaagcattgctaaacaagcaatgtaagaacaaaccacaaatggctt
+6372529/1
CCCFFFFFHHHHHJJJJJJJJIJJJJJIJJJJJJJJJJJJJJJJJJJJJJ
@2974823/1
tccatcattttgtcaacgaactcttctgaagtatttgtttacaagacaac
+2974823/1
???DDDDDDAFF<EDDBG;BCFHFIIIEFCD11?EGFFBG>@D?BBDGIC
@7789899/1
gcggttttcacgaatatattgtgggatgcttaaatttacatttagtgttt
+7789899/1
?@@FA@?DHHDHHGGGGGEFGEDBECGECE?GIHDGEAGGIIIGE9BBB@
@7789932/1
gggaatctgattgtgctgttgtggaactgcttcacctgtggccggcggca
+7789932/1
@@@FFFFFHFGHFHHIEGFHIIE?HHGIIIGIJIJIJIJECHIIIFIH8>
@4333270/1
gctgtctgtacattgaaaataaaaataaaaaaaatagcaggggttattgt
+4333270/1
CCCFFFFFHHHHHJJJJJJJJJJJJJJJJJJJJJJJJJIJJJJ@GHIIJI
@4333623/1
gtcggcataacgggccgcgactccgccctcttcctcgggttggaatgatt
+4333623/1
@@@FFFFFHGFHDGIGIIIJJJGIIIJJJHHHHHHFFFD=?@BC@CDDDF
@2269831/1
cttgaacacacacaaaaaaattcatcaaaatcagtccagtcgtttaagag
+2269831/1
CCCFFFFFHHHHHJJIJJJJJJJJJJJJJJJJIJIIIJIHIIJJJJJJJJ
@6373941/1
ttcataaataaaaaagttatgtcaaattaaagaatcacgtcgaacactat
+6373941/1
@@@FDFDDDHFHGJJIE>EHIFHEECHGHIGHIHIHIIIGHEEGGHEEEI
@4989475/1
cactgagtgacggcacctccgacactgaggtcacggtactcgcggtacat
+4989475/1
CCCFFFFDHHHHHJJJJJJJJJJIJJJJJJGHJJJJGIIJJJJJHHFFFF
@4335057/1
attgaaaataaaaataaaaaaaatagcaggggttattgttatgtcgatgt
+4335057/1
CCCFFFFFHHHHHJJJJJJJGIJJJJJJJIJJ@FHIJJHJJJJIJJIJJG
@4335461/1
ggagtgagcacgggctctgtgcctggctcccatgtcacggtagcactgag
+4335461/1
BCCFDFFFHHHHHJJJJJJJJJJJJJJJJJJJJJIJJJJJHIJJJJJJJJ
@2271081/1
ggctgatccgagttggatgcggttttcacgaatatattgt
+2271081/1
@1?DDDDDFD1@D=F9EED<BE8EE=DGIDG@BG<<DCE@
@7792601/1
caaaaaatcacgtttatacattttttttttaatttttgtgttacgattcg
+7792601/1
@<@FADDDHHAFDGHEADHCHEGE@FAGGHIFHGIIIB=@CCEEC5;BCC
@7792605/1
cattaatctccgcaactatttgacggatttggttgaaatttggtac
+7792605/1
C@@FFFFFHHGGDHE@FHIEHGAEHIGHGHIIDGHI@?GFGHGBGB
@7792737/1
gttgtggaactgcttcacctgtggccggcggcacgcagacgccttgatga
+7792737/1
BCCFFFFFHHHHHJJJJJJJIJJJJJJJJJJJJJHHFFDEDDDDDDDDDE
@2271655/1
agtaggtgctgggcctcttgtatgcgaaggtgttgaggcgcttgtggtgg
+2271655/1
CCCFFFDEHHGFHIJJJIJJJJJJJJGGHI9CCGIIJJJIIJGJFFIEHI
@2271766/1
gcgatgttttacaagggcaggttgaactcacaccattcaatttaaaagaa
+2271766/1
?<?DDDADDDDD?C@C:AF@?2CA;EB??<E?::DEEDDEADDDBBDBDD
@7793371/1
aaaaaaaaagttaattacatttttgggttcgacatcgacataacaataac
+7793371/1
CCCFFFFFGHFHHJIIIJJIICHHHIJHHGGGIGGIJBHGHEEHFHFDFF
@7793843/1
ctgtgatctgtttcttggcatctatagatgtcggtggcgcacagggcacg
+7793843/1
@@CDDDFFHHFHHJIIGIIJIEHIIIJIGJJJJGHIIJJIIIJGIIBHHE
@7794287/1
gcttattctgcatacctgccatgcgctggtaagcgctatggactgctgcc
+7794287/1
@@@DADDDHHHHFIIEF<E>F<GEGIIEG?F4DH@@B?GHCFH>2BDHIE
@7088592/1
cgggctctcaggcaggcaagatgggcatagtaggtaggcgtagggta
+7088592/1
CCCFFFFFHHHHGJJJJJJJIJJJJJIIIJFGIJGHIJJJHIJJJHI
@1593811/1
cgacgtgattctttaatttaacataacttttttatttatgaaccgattga
+1593811/1
@<?DDDDFADHHGIGGHFIHIGGIIIFEBHHIEGHGIIHGHIIEI<DHHI
@4991752/1
ggctcccatgtcacggtagcactgagtgacggcacctccgacactgaggt
+4991752/1
CCCFFFFFHHDDHIIIAEHFGIJIGIA9EHIGIHGIIIJJGGIIIGGIJC
@2975948/1
gtggcatggaaccgctctgtcgtcgtaatgttgttaagtgcattcaacga
+2975948/1
CCCFFFFFHHHHHJJJJJJJJJGIJIJJJJIJ@GHIJJIIJIJJJJJJJJ
@1593874/1
ctcttcatggtgccacagtgagtgatttcaattttgagacctttgatttc
+1593874/1
@BCFFFFFHHHHFIJJIIHHIIHHIIIIJJJJJJJIGIIJJJJJJIIJJE
@7088943/1
cttgtattcaaaagaaaacctagaatcactggttcaaattcaaataaaat
+7088943/1
C@@FFDFFFFHFFJIIHJJJJJJJIJJJJJJJHHIIIJJJIIJIJIJIJI
@2976173/1
cgacgcttcagcagagtgcacacaatggtgaactggcgttcatg
+2976173/1
?<;;B@DD@BFFF?;AEBFBA9E<C<E<:::CBFIIAFFFIFF8
@2977259/1
cttcacctgtggccggcggcacgcagacgccttgatgacctccactttga
+2977259/1
@BCFFFFFHHFHHJJJJJJJJJJJJJIIHHFFFEEECEEEDDDDDDDDDD
@7090172/1
ctgctatttattttttctatattttcaatgaacagaattgacccttctac
+7090172/1
CCCFFFFFHHHHHJJJJJJJIJJJJJIJJJJJJJJJJJJJJJJJJJJJJJ
@193782/1
gcctggttccacgttatattggacattaggaccgtcattgaacaatctcg
+193782/1
CCCFFFFFHHHHHIJJJJJJJJJJJJJJJJJJJJIJJJJJJJJJJJJJJJ
@5725148/1
gtggtcctgctgtttcgtatattctaaat
+5725148/1
?@@FDEFFHHGHHIJJI3CBHHIGC@?<E
@7090826/1
ctggatggagtgagcacgggctctgtgcctggctcccatgtcacggtagc
+7090826/1
CCCFFFFFGHAFHIIIIIHIIBGCFGHDHCD?DBFHIG@DBBGHGE7=@F
@6375933/1
ggcggatgtatggcagtagctaactcgtccgagggtcaattcaatatact
+6375933/1
CCCFFFFFHHHHHJJJHIJJJJJJJJJJJJJJJJIDGIIJJJJJJJJJJJ
@5725920/1
gtggattttaatgttattattacagcatacata
+5725920/1
?@@D;D?DDD?FDGGHBEHEGEHAH@AGAAEH@
@5726036/1
gtttgtctgtttgtctgtttgtctgtttgtctgtttgtctgttcgtctgt
+5726036/1
C@CFFFFFHHHHHIHIJIIJJHFHJH><B;FHIIIJJAGCHG>GIDGGE<
@6376361/1
gcacgcgcttgggcagagggaatctgattgtgctgttgtggaactgcttc
+6376361/1
@@@FFDDDDHDFHIJJGEHHFHHJIJ4?GFHIIGADBH/7B@AHHFCFEH
@7091900/1
accgcatccaactcggatcagccgtttctgagattagcgcgcacagacga
+7091900/1
CCCFFFFFHHHHDHIIIJGIHIIIIJIJJJJJJJGJIJIJJJGIHHHHF>
@195341/1
agaggaagtaggtgctgggcctcttgtatgcgaaggtgttgaggcgcttg
+195341/1
CCCFFFFFFHHHFHIJJJJIIIIIJJHIJJJJIHHJBGGIJJJJJJJJJI
@195723/1
cgaaggtgttgaggcgcttgtggtggtgcacgcgcttgggcagagggaat
+195723/1
@@@DDDDDFHFFHFG@FHEGF>D??B?BDGGHGEGIBGHBHEBCBBB=AA
@195816/1
caacgatttatttcgattgttccatcactatcaaaacttctcaggattga
+195816/1
CCCFFFFFHHHHHFHIJJJJJJJJJJJJJJJJJJJJJJJJJJJIJIJJJJ
@5727438/1
gtcgaacattctatgcttataccattaatctccgcaactatttgacggat
+5727438/1
@??ADD8AFDHBFGGIIICD>@9F@?FCHFHEHI@FHGDHGBFH9D@D7D
@6377536/1
cggcacctccgacactgaggtcacggtactcgcggtacatgttgtgtaca
+6377536/1
@@@DDDDEDDFADFHHGDFEHIEGHGI?FHHIGGI<;ACH;E>DHG7A>?
@6377543/1
ccctgatagagacgatttcaccagtggtcttcttgaacttcttcaattga
+6377543/1
CCCFFFFFHHHHHJIJJJJJJJJJJJJJJJJJJJJJJJJJJJJJJJIJJJ
@5727923/1
gacgccttgatgacctccactttgatgatc
+5727923/1
CC@FDADFH<ADDGIGIECEFHIGDGG?FH
@5727982/1
gttcgtctgtgcgcgctaatctcagaaacggctgatccg
+5727982/1
@?@F?ADBFFAB?CGEII6CFHIIGCEBFBHIIII>GHG
@196974/1
gtccgagctcatcgactgtggcaatctttgcatggaatgttatctccaac
+196974/1
@@@DBDDDFFBFFEBDGGCFHCFC?FGHIEGGIIIEGHIHBFGIIIIIGH
@6377891/1
agcgcgctgtagctttgatcatagtagatgtttgcatgtcagttagcttt
+6377891/1
@@CFFFFFHFFHGJJJJJJGJJIIFGGIIGGHJJJIJJHIJIHIJJIGIJ
@903502/1
gatgcggttttcacgaatatattgtgggatgcttaaatttacatttagtg
+903502/1
CCCFFFFDHHHHHJJJJJJJJJJIJJIIJIJJJJJIJIJJGJJJJJIIFH
@198334/1
gggttttttaaactcatattttcatggtaccaagttatgaatttttcaaa
+198334/1
B@CDDFFFHHHHHJJJJJJJJFIIJIJGHGJIHIGGIIJJJJJJJJJJJJ
@5729459/1
gcacgcgcttgggcagagggaatctg
+5729459/1
CCCFFF>DHHHHHJIJGIGI@GHHGG
@198567/1
gcgtgccctgtgcgccaccgacatctatagatgccaagaaacagatcaca
+198567/1
CCCFFFFFHHHHHJJJJJJIJJJJJJJJJJJJJJJJJJJJIJJJJJJJJJ
@198955/1
tgttacatcacaatttaatttaccaatttctgtagatagctgattatatt
+198955/1
CCCFFFFFHHHHHJJJJJJJJIJIJJJJJJJJIJJJJJIJJJJJJJJJJJ
@5730787/1
gttaaaataaatatttcaaataaagatcgctgagtaaaacaatccgaatc
+5730787/1
BB@FFFFFDHHHHJJJHGJJJJGIJJIEEHIIJJCGHHJGGGHBFGIJJF
@4992544/1
gctgtctgtacattgaaaataaaaataaaaaaaatagcaggggttattgt
+4992544/1
@@<DDDDD=CFFHIIEGGEGIIIEDFBEHGEHGI;GFGGGEIGHIFHII7
@2978893/1
ccgagttggatgcggttttcacgaatatattgtgggatgcttaaatttac
+2978893/1
BCCDFADFGDHHHJICGHGIIIJIHIIIGIIJIIGBEGHGGIIIJIJIJH
@3644363/1
ccagtcaacggatggccaaataggaaacactacgctttacacgcatgagg
+3644363/1
CCCFFFFFHGHHHJJJJJJJJJJJJJJJJJJJJJJJJJJJJJJJJJJJJJ
@3644660/1
gtggtgcacgcgcttgggcagagggaatctgattgtgctgttgtggaact
+3644660/1
BCCFFFFFHHHHHJJIJIIJJIJJJJJJIJJJJJJHIIJJJIJIJJJIJI
@4993811/1
ttgtaatatagtttcttttttaattgttataaattcgtaattcgtagctt
+4993811/1
@CCDFFFFHHHHHJJJJJJJJJJJJJIIJJJIGIJJJHHHHIJJIJJJJJ
@7796995/1
atgtaccacgcctgggatgccacccggcaccactcccgggtgaggatgca
+7796995/1
@@@DDDDDHFHHBHIEHAEHEIJGIDFGIGHIIJIIEEFGAFG=99?CC?
@4338327/1
acaatatattcgtgaaaaccgcatccaactcgaatcagccgtttctg
+4338327/1
@CCFFFFFHHHHHIJJIJIJJJJJIJJJJIJJJJIJIIGGHDHGIGI
@7797468/1
cctggctcccatgtcacggtagcactgagtgacggcacctccgacactga
+7797468/1
CCCFFFFFHHHHHJJJJJJGIIJJJJJJJFHJJJJIJJJJJJJJJJJJJI
@4994361/1
gtatttttgttgttttttcataccgtcatta
+4994361/1
@@?DDFFDHHAFCEDHEBEHDFEEGF@FAFH
@4994480/1
ctcatcttgtatagaggaggcttgggctcgctctccgaagggagcttgcg
+4994480/1
CCCFFFFFHGHHGJJJJJJJIJJFHIIJJIDIJJJJIGHIJJDHGIIIIG
@4339237/1
ccgcgactccgtccgcgcggatgtcggtcttcgcgtggaagttttatttc
+4339237/1
@@CFDFFFGDDCFGGG<@FGABGHIHIIHFDH?BA<>@1@A@CDCCCCED
@4339623/1
tcgggttggaatgattctggtgggttgtcctgcagagcttgccacatctt
+4339623/1
@@@DDDDDHHFHFGBGGGHII?A@:CFHBEGC<DBFHEIIGCHCGFGIGI
@4994986/1
gcgaaggtgttgaggcgcttgtggtggtgcacgcgcttgggcagagggaa
+4994986/1
CCCFFFF<DDHHHJJJJJJJJHJJHJJGHIJJJJJJJJJJHHFFDFFDAE
@4340025/1
gtggtgcacgcgcttgggcagagggaatctgattgtgctgttgtggaact
+4340025/1
@B@FDDFFHHHHHJJJJJJJJJJJJHIIIJJJJJJHIJJJHIIHIJEGGJ
@2981461/1
gggcacagttcctcgacgagcaagtagttcttgaagcacagacacaggtg
+2981461/1
CCCFFFFFHHHHHJJIJJJJJJJJIJJIIJJJJJJJJJJJJJJJJJJJEH
@1595006/1
cccgtttccaatctccaagacaggaggctccagtactttagctttgacag
+1595006/1
?;@B=;DBF??4<AB2CDGIIDCG3?C18:EGIG@BG<F9?99BDGGEGC
@2981889/1
gcttgtatttgttatgtaaccactccatactttgtttcatttaaatttac
+2981889/1
CCCFFFFFHHHHHJJJIJIJJJJJJJJJJJJJJJJJJJJJJJJJJJJJJJ
@1595307/1
accaaatttcaaccaaatccgtcaaatagttgcggagattaatggtataa
+1595307/1
@?@ADDDDHAFDH>EGHIG9DHEGGGHGIBFEEAGE?DFGCDCGC8=BCH
@7799326/1
gttcacctttagaagtatgttcttagctgtcatctggttcatacggcgcg
+7799326/1
@@@DFFFFHHGHHJJGIJJJJIJJJJIJJIIIJJJJJFIIIJJJJJJIJI
@2982274/1
cagccagatgccaaagttcttgatcttcactgggctcttctctgggattt
+2982274/1
CCCFFFFFHHHHHJJJIJJJJJJJJJJJJJJIJJJJJJJJJJJJJIIJJJ
@4340905/1
gttccagttctcgattatcgaatttttcgccatgagtaagcgatcgggct
+4340905/1
CC@FFFFEHFHGFIJGJIJGIGIJJJJIIGIIIIIIIJJJJIHGGGIIFG
@2982346/1
gtgctgttgtggaactgcttcacctgtggccggcggcacgcagacgcctt
+2982346/1
@?@DFDBDFFFHD@GEAEIHHEGHGHCAACFHHIAABBHFFD?<A>BDDD
@2272716/1
gtcctactaaatttactttccactcgttaagcgtattagtttcttgtgac
+2272716/1
C@CFFFFFHHHHHIJIJIJJJJJJJJJJJJJJJJJIJJJIJJGIIIJIJI
@7800163/1
ctttttagtcataatcttcagatactccaaagcattctgggctgcagatg
+7800163/1
BCCFFDDDFFFHFGHIJJIGJJJJIHIGGGIIJJJJIG<FHIJJJEHGII
@4996439/1
atccgattccattgctgataataatgtggcccgtgcttttatacaatgcg
+4996439/1
?@@DFFFDHFHGGIIGEBHI@CEEHIEHHIGIIII<DGGGGEGCHGEGAD
@4341804/1
ctggcatcagttacaatgtttgagtacttagttacttgttattgctttat
+4341804/1
CCCFFFFFHHHHHJJJJJGHIJIIHHHJJIIHHIJJJJGHHIJJJIIIII
@7800530/1
gtgagtatacatctattaaattcaaacgcagagctcattatgttgatttt
+7800530/1
C@CFFDDDFHHGHGJJIIJIEHIIJJJJIIDGHJJIJJJJIJICHIIIJJ
@4341999/1
gtccatccacggctttttccagatccactcttgctccatggtccaggagc
+4341999/1
CCCFFFFFHHHHGJJJJJJJJJJJJJJJJJJJJJJJJJJJJIIJJJJJJJ
@7092562/1
cggagataatattttaaagtatagagaagccccagaattttcgcacgctc
+7092562/1
@CCFFFFFDHFHHJJIIIJIHHJEJHIIIIJGGHFDGHIHJGIIJIJIJJ
@7092703/1
cctaagtgagtatacatctattaaattcaaacgcagagctcattatgttg
+7092703/1
CCCFFFDFHHFHHJJJJJJJJJJJIJJJJJJJJJJJJJJJJJJJJJJJJJ
@5732937/1
ctccaaattgtatctgacgacgcattga
+5732937/1
@@@DDDDDHDCDFGHB<D?CFDEBCG<?
@6379167/1
ccgtaacgtcgtgcacgcgcactacagcggcacagcggaccaccattcat
+6379167/1
CCCFFFFFHHHHHIJJJJJJJJJJJJJJJJJJJIIHHFFDDDDDDDDFEE
@200637/1
tgtcactgaacttctcttaaacgactggaccgattttgatgatttttttt
+200637/1
@@@DDDDD?D?D?GHGBGEFECAGGHIIHBFH@:8BGHAGGH>BG4=FGH
@6379502/1
ggagattaatggtataagcatagaatgttcgacgtgat
+6379502/1
@@@DFDFDDFFHHEGHICB<HCHHCHIAEHGIII8::D
@7094181/1
ctaattaatttacttatatgttgggcgaattttgcgatctgcgtggtagc
+7094181/1
CCCFFFFFHHHHHJJIJIJJJJJJJJJJJGIJJIJJIJJJJJJJJJFIJB
@6380058/1
cagacgtggtcggcggactccggtctatctgatccacgcggactgaacac
+6380058/1
@@@??ABDBFFHHGIGAHHIIIH@;FAHDHGCHGC3AEFCB@?BBC5:AA
@6380077/1
cgtcactattctaggattgtgtaggtaatattattaaacgaagaacatgc
+6380077/1
CCCFFFFFHHHHHIJGIIJIIIJJJFHIJJJJJJJIIJJJJJJJJJJJJI
@201632/1
cctcagatacaccgtcacggaatacaaatatcttcttcggcaatctgcct
+201632/1
CCCFFFFFHHHHHJJJJJJJIDGGJJJJJJJJJJJJJJJDIJIJJJJIJI
@201755/1
ttcaaatgacgacaccacagttccagtctcaggcacattgccattagtag
+201755/1
CCCFFFFFHHHHHJJJJJJJHJJJJJIJJJJJJJJJJJJJJJJJJJJHIG
@5735283/1
gaaacgatcaacaataatatataatttggagta
+5735283/1
CCCFFFFFHHHHHJJJH@E<AAHHIIIJ>9B9?
@5735729/1
ctgttcgtctgtgcgcgctaatctcagaaacggctgatccg
+5735729/1
CCCFFFFFHHHFHIJJJBGIIICHIJFHIIJJJIHI@GIJB
@3647490/1
gttgaggcgcttgtggtggtgcacgcgcttgggcagagggaatctgattg
+3647490/1
@@@DFDBBFFFDDBGGFEHCEGGHHGHGGIGHIGGICHIJHEFEEFFFFC
@202398/1
gtagagccttagctgcggaatgcttagcttccttcttagagcgtcccgta
+202398/1
CCCFFFFFHHHHHJJJJJJJJJJJJJJJJJJJJJJJJJJJJJJIJJJJJJ
@7095540/1
attaattctgttttcacgttgtcaataaactattggcgattcatacagtc
+7095540/1
CCCFFFFFHHHHHJJJIJHIJJJJJIJJJJJJJJJJJJJJJJJJJJJJIJ
@5736096/1
ggggtatacatatcaattgcacggtttct
+5736096/1
@@@FBDDEHHHHHJIGIJAAEAFGFAHIJ
@202770/1
gtctgttcgtctgtgcgcgctaatctcagaaacggctgatccgagttgga
+202770/1
@@@FB?DDFFDHDEFGGEGIFAFH?GAGIGGGIHGHIDGIIIC;ADEEE.
@5736285/1
cctggctcccatgtcacggtagcactgagtgacggca
+5736285/1
:=?:A;DDF?FD3<2A<@:A?CCFBF?9E?@GCBA6@
@5736842/1
gttgtggaactgcttcacctgtggccggcggcacgcagacgccttgatga
+5736842/1
@@@ADDDDFFHFHIIIBDI<FA:<FGHGEAGEHHHEEECAA8>=8:::>>
@4342128/1
cgcaagaagtaccagaaacgggacttagccacaatctggtctggagagaa
+4342128/1
@@@;DDAD?ADD?EDFFIIDC1ECE<EGEFBDGDFFFBBBDGGDFFBFCC
@7097346/1
ggattttaatgttattattacagcatacataataaaattagaggaagtag
+7097346/1
CCCFFFFFHHHHHJJJJJJJJIJJJJJJJJJJJJ2CFHIIJIJJIJJGHI
@2274891/1
gtgctgttgtggaactgcttcacctgtggccggcggcacgcagacgcctt
+2274891/1
@@?DDDDDHFHFAGGBE@FEHEGGBAFF@GEGEG6/@E45?CA>A38=9;
@4342505/1
ctatactttgcattaaaataatgcccattttcacaggcaagggatcctaa
+4342505/1
CCCFFFFFHHHHHJJJJJJJJJJJJJJJJJJJJJJJJJJJJJJIJIJJJJ
@2275187/1
gtgagcacgggctctgtgcctggct
+2275187/1
:1=DDDD>C@:6@=FGGHGBE93EE
@4996962/1
cacgtcgaacattctatgcttataccattaatctccgcaactatttgacg
+4996962/1
CCCFFFFFHHHHHJJJJJJJJJJJJJJJIIJJIJJJJJJIJIIJJJJIJJ
@4343022/1
ccgtttttaaactattttttcaatgccctaagtgagtatacatctattaa
+4343022/1
@@@DDDFFGFHHHJJIJJIJJJJJIIIGIGHJGIGHBFHGGIFIJIIJIJ
@3649158/1
ggcagagggaatctgattgtgctgttgtggaactgcttcacctgtggccg
+3649158/1
CCCFFFFFHFFHHJJGHIJHJJJJJJJIJJHHJJJIIJJJJJJJJJJJJI
@3649315/1
tgtaaatttaactctctgtgagtccgtcagtggctttctttgatcattaa
+3649315/1
@@?DFDEFHHHHHJJJIJFHEHIHJJJJIIHGHIGGIJJIJJIJIJJJIG
@2276088/1
cgcaagaagtaccagaaacgggacttagccacaatctggtctggagagaa
+2276088/1
@<@DD?A?DAD?FGEIEGIGIGEECCDGEIGIEDHIIGGDGI@;BF976B
@907475/1
ggtagaataaggattaaaaataaacttaaagattattaataagaaaaaaa
+907475/1
@CCFFFFFHHHHHJIIJJJJJJJGHJJJJIICGHGIIJJJIIJGEHJDIJ
@4343975/1
gatgcttaaatttacatttagtgtttgtttcatgtcaatcggttcataaa
+4343975/1
??@DBDDDH>BHFD<BEFBID<CHFGHIIGEFEEH@GFHGGEDHGGGCBH
@3649748/1
gctgtctgtacattgaaaataaaaataaaaaaaatagcaggggttattat
+3649748/1
CCCFFFFFHGHHHIIJJJJJIJJJJIJJJJJJJJJJJIGGG8G:BHHIJJ
@4344065/1
acagcacctaatacaccgccgcttaaaagataggtaccgatgagcgcttc
+4344065/1
CCCFFFFFHHHHHJJJJJJJJJJJJJJIJJJJJJFHJJJGIJJJIIIJHH
@7802669/1
gtcaaattaaagaatcacgtcgaacactattctattctatgcttatacca
+7802669/1
CCCFFFFFHHHHHJJJJJJHJJJJJJJJJJJJJIJJJJJJJJJJJJJJJI
@7802858/1
ggcgcttgtggtggtgcacgcgcttgggcagagggaatctgattgtgctg
+7802858/1
@@<DFFFDHHGGDECDGHDHGGGGIIIGID@?FBEHECFGIIGIGIFIGH
@4345079/1
attgaaaataaaaataaaaaaaatagcaggggttattgttatgtcgatgt
+4345079/1
CCCFFFFFHHHHHJJJJIJJJJJJIJJJJJJJGGIJJJIJIJJIJIGIIG
@2982421/1
gggatggacacggagcgcgtgcagcgcacgtacgtgtggcacagctggta
+2982421/1
BCCFFFFFHHHHHJJIJJJIIJJJJJJJJJHGJJHIEHHHFFFFDEEEAC
@2982430/1
gattatttgtctgtagtggtcctgctgtttcgtatattctaaattggttt
+2982430/1
CCCFFFFFHHHGHJJJHIIHIIJJJIJJJJJJHHIIJJJJJJIJJJJHJJ
@7803471/1
ctcatcttgtatagaggaggcttgggct
+7803471/1
???D@ADA>AD<D:<CE3A:DFF:ED>E
@4345552/1
gttcttcatctgatcaaacgctattaattcattagcgaaaaacttacttt
+4345552/1
CC@FFFFBHGHHHIIIEHIIIGIIIIIIIIIIIIIIIIIIIIIIIIIDII
@1597116/1
cgacgtgattctttaatttgacataacttttttatttatgaaccgattga
+1597116/1
CC@FFADFHGHHGJJJJJJJIIEHIJIIIJJJJJIIJIIJJJIIIDHHIG
@7805155/1
ctgatagagacgatttcaccagtggtctt
+7805155/1
@@@DBDA:=2:D1A?AFBB@A?<A@FA<A
@2984396/1
ccaaatttcaaccaaatccgtcaaatagttgcggagatcaatggtataag
+2984396/1
CCCFFFFFHHHHHJJJJJJJIIJJJJJJHIJJJJJJJJJJJJJJGHJIJJ
@2984565/1
ctcttgtatgcgaaggtgttgaggcgcttgtggtggtgcacgcgcttggg
+2984565/1
CCCFFFFFHHHHGJJJCFHHJJJJJJJJIJIJJHJJHHIJJJJJHFFFDD
@5738732/1
gcctggttccaccttcaagagcctcttctaaagcaaacaatgagacctgt
+5738732/1
CCCFFFFFH8DHHJJJJJJJIIJJJJJJJJIJJJJJJJJIJJJJJJJJJE
@5738751/1
ctcatttttgaagagatcccgcgagatcgggaactatgtggttaaaacca
+5738751/1
@@CFDDFFHHHGDHHGBGGIJJIJJJJJJJJJIICGHJGHJCCCFHIJJG
@6381378/1
ttgtaatatagtttcttttttaattgttataaattcgtaattcgtagctt
+6381378/1
@@CDDFFFHHGHGJBGGHGHICEHHEAEGEIJ@GIGDIJ;FIGCFGGGHI
@6381439/1
ccagtggtcttcttgaacttcttcaattgacgcaagaagtaccagaaacg
+6381439/1
CCCFFFFFHHHHHJJJJJJJJJJJJJJJJJJJJJJJJJJFHIJJJJIJJJ
@2986136/1
gctgcagatgactgtgcatccttgctagtaagtcctgagccatagcaaac
+2986136/1
CCCFFFFFHHHHHJJJJJJJJJJJJJJJHIIJHIJJJJJJJJJJJJJJJI
@7098696/1
gtgctgttgtggaactgcttcacctgtggccggcggcacgcagacgcctt
+7098696/1
CCCFFFFFHHHHHIJJJJJJJJJJJJIJJJJJJJFHHHHFFDDDDDDDDD
@7098913/1
ccacaatctggtctggagagaagatcctcatctt
+7098913/1
?@@FFFFFHHDCFIIIIGCHDHICHHIIHIIIIG
@6382703/1
gttgttaagaggtgttacctgcaacttggccaggttagggccaacagatt
+6382703/1
@@@DDDDDHFHFAAC;FFGIEGIBFCHHIIIGIGHCHIDHGGEFGGHFHG
@3650357/1
cgggttcactttcttcgtacgttctatgtcgaaggcttcagcctcgtggg
+3650357/1
:?@FBDDEFHHHHJJJJHGGGGHGIIIJFHHAEHJJIJIJJFGGGFDGGI
@5742024/1
cccctgctattttttttatttttattttcaatgtacag
+5742024/1
@@@ADDDDAHDHFIIII1CFHE<?FHIGGIH@B?BH4B
@6383243/1
ccatcactatcaaaacttctcaggattgaaacgtcttttatgttgggaca
+6383243/1
CCCFFFFFHHGHHJJJJJGIJIJJIJJIJIJEHFHGGIIIGHEIIJBIII
@7805291/1
gtcactaacattttctttttctagtttcaaatgacgataaaatatcc
+7805291/1
???DDB8D?2<C>>EEEICECEII3CE<E<ABBFDEIEEDADE><@B
@7805393/1
ctcatcttgtatagaggaggcttgggctcgctctccgaagggagcttgcg
+7805393/1
CCCFFFFFHHHHHJJJJJJJJJJHHIIJJJJJJJJJJIJIJJHGGIJIII
@7805630/1
ggcagagggaatctgattgtgctgttgtggaactgcttcacctgtggccg
+7805630/1
@@@D;DDACFFD?GE>GHGFFCFH?FFEEEHCHGCCHFFCFFAGBGHHDH
@7101368/1
ggagagaagatcctcatcttgtatagaggaggctggggctcgctctccga
+7101368/1
CCCFFFFFHHGHH@HGHGIJIHIJGGJEIII1CC18?DGFFHGGIGBFAF
@7805835/1
tccgtttttaaactattttttcaatgccctaagtgagtatacatctatta
+7805835/1
@B@DDDFFHHGHHJJJJJJJJJJJIJIJJJIJIFGHHGDGHIIJJJJJJJ
@7805914/1
tgattatttgtctgtagtggtcctgctgtttcgtatattctaaattggtt
+7805914/1
@@BDFFFFHHHHHJHGIFHIEHHIJJGJHIIHIHJJJJJJGJGGHIJJII
@3650637/1
gctgtctgtacattgaaaataaaaataaaaaaaatagcaggggttattgt
+3650637/1
@@CFDFFFFHHHHJJJJJIIGHHJGEHGCGIGGHGIGGGHIIJ;BGHGIF
@5000604/1
cgtttttaaactattttttcaatgccctaagtgagtatacatctattaaa
+5000604/1
@@@BDBDBBDFBDDEHEEEFBD><CA?ECB@:CBC??DB@GDBBFFHE?G
@907928/1
gtcttcttgaacttcttcaattgacgcaagaagtaccagaaacgggactt
+907928/1
CCCFFFFFHGHHHJJJJ4EHJGIJJJJJJJJJJJIJJIJJJJJJIIJJJJ
@7806229/1
gcgaaggtgttgaggcgcttgtggtggtgcacgcgcttgggcagagggaa
+7806229/1
BCCFFFFDFHHHFIJGIJJJJHGGDHIFHIGGIIJJJJIJHHGFDEFDAB
@7102363/1
gccacaatctggtctggagagaagatcctcatcttgtatagaggaggctt
+7102363/1
@@CDFFDFHFHFFHGIIAFAAEEHIIIIIII<FGGGHGIIH>GHCHGGGG
@7806958/1
gcacaactttggtaggtatatagatttataatgtcattctcttaataatt
+7806958/1
@@@?BBBDHHDHHF@=C?EH>HFGGCH9CFBDFH>EGHBFGHIFIIGIGD
@5001160/1
atgtctacgcataaagaaataggaaagagaaaaatatgttacaaatgtaa
+5001160/1
BCCDFFFFHHHHHJIIJJJJJJJIIJJIJJJIJGGIJJIJJJJJJJJJJJ
@908557/1
ctgtttgtctgtttgtctgttcgtctgtgcgcgctaatctcagaaacggc
+908557/1
CCCFFFFFHHHHHJJIJJJJJJJGHJJIJIJJJJJJJJJJJJJJIJJJJJ
@7807206/1
cagtggtcttcttgaacttcttcaattgacgcaagaagtaccagaaacgg
+7807206/1
@@@DDFFFHHBFFGHG@GHDHGHIGGHHIGG@FEHDFH?D<<DHD@GIIJ
@7807264/1
tgtggaactgcttcacctgtggccggcggcacgcagacgccttgatgacc
+7807264/1
@@@DDDDDFDD<F@GHIGFBGEG:CGGGG@FHAB<EE?98>2>>>C>CCC
@5001470/1
tgtggaactgcttcacctgtggccggcggca
+5001470/1
@@@FFFFFHHDHHIJEIIIIIJJJIJGHGIG
@2279418/1
ctaagtgagtatacatctattaaattcaaacgcagagctcattatgttga
+2279418/1
CCCFFFFFHFFHHJJJJJJJJJJJJJJJJJJIJGIGIIJJIJJJJJIIJI
@2279544/1
gtggattttaatgttattattacagcatacataataaaattagaggaagt
+2279544/1
?=?DDDFFFFDFHFHGGGGIII@@AFDEHICHIIIGIGIGIGAABHGGH9
@7103715/1
aagaggagcaaatggaaaaaaaaattggtgaaaagaatcacaagta
+7103715/1
@C@DDBDDHHHHFEFEGGGGDFGIJICGH@F38?BGGE@@FHGGJF
@7104065/1
gtgatctgtttcttggcatctatagatgtcg
+7104065/1
?@@DDFDECFHHHGIIIHGDIHHHHAHHIEG
@2280117/1
gcgatcatgtcgatggcttggtttattcccatcagtttggagttcacctt
+2280117/1
@CCFFFFFGHHHHJJJIJIJJFHIHIGIHIJJJJJIJJIJDHIIGIJIJJ
@7104899/1
gccgaggttggggcggcgcgggcatgtgagt
+7104899/1
@@CFBDD@FHHDFIIBGHDDDDDDCBCCDCA
@204750/1
gggatgccacccggcaccactcccgggtgaggatgcactacatttccgtc
+204750/1
CCCFFFFFHHHHHJJJJJJJJJJJJJJGIIJJGIJJJJJJJIJJJJJIGI
@5002548/1
cgatgtcgaacccaaaaatgtaattaactttttttttgtctgtttgtctg
+5002548/1
CC@FFFFFHHHHHJJJIIJJFFGIJJJIJIJJJJJJJGJJHIGIGEHHEE
@5742190/1
gtttggcttggtattatagcattgaggataggttgtaatataatttattt
+5742190/1
@@@DFFFFHHHFHHJJJJGEHGIJEHIHGIIB?FGDGHIJCHFFFHCFGD
@7105576/1
ctggatggagtgagcacgggctctgtgcctggct
+7105576/1
@C@FFDFFAFCFFHGG@HGBHGIIIFGGFHI0:B
@1600387/1
cacggagtaaacataatactattgtttattctaagctctgagcccatacc
+1600387/1
CCCFFFFFGHHHFIJJJJJJJJJJJJJJJJJJJJJIIJJJJJJJJJJJJI
@5743079/1
catacataataaaattagaggaagtaggtgctgggcctcttgtatgcgaa
+5743079/1
@@@:DDDFGDHGFIJJJICHHIJJFFHIHGGEIJIIIJEIHIGHIGEHGH
@4349246/1
gttcgacatcgacataacaataacccctgttattttttttatttttattt
+4349246/1
@@@D=8DA:?DHD8CGH@CFHH>EBB:EEDGGGGCEGGEGIIIBEGHAAE
@5743508/1
gtctgtttgtctgtttgtctgtttgtctgttcgtctgtgcgcgctaatct
+5743508/1
@@BFFFFFHHDHHJJJJJJ>HFHIJGHII<FCF;ED=CFGHIIJBABH=F
@4349366/1
gtctgtagtggtcctgctgtttcgtatattctaaattggtttcgttgtat
+4349366/1
@@@DDDBBFB?DBEEGEHIHIHIC<A<9CFAFGEFFDGGHCEHHFDEDBF
@1601094/1
cgacgtgattctttaatttgacataacttttttatttatgaaccgattga
+1601094/1
CCCFFFFFDDDCDHHGHIIJIIJGEGGIIGGIJGGGHIBEGHGCHGGGBB
@206744/1
ctgggcctcttgtatgcgaaggtgttgaggcgcttgtggtggtgcacgcg
+206744/1
CCCFFFFFHHHHHJJJJJGIJJHHIJJIJJGIHHJJJJJJJJGHIJJJHG
@909601/1
ttgtctgtttgtctgtttgtctgttcgtctgtgcgctaatctcagaaacg
+909601/1
@C@FFFFDDHBBFGGIGIIIGIIHGHIIIIFHHGGGIIIIGIIGGHHIII
@207688/1
attttagatatttgttgttcattcaactgtcttgttaatgcctggccctc
+207688/1
CCCFFFFFHHGHHJJJJJJJIJJJJJGJIDHGJIJJIIJJJJIGGGIHII
@207699/1
ctgtgacttgtagtcaaagtggagattttactatctttcaagtcggcata
+207699/1
BCCDFFFFHHFHHGHJGIIIFHIIEGGHIJJJJJJJJJIJJJHIIIJJJH
@3651905/1
gtggattttaatgttattattacagcatacataataaaattagaggaagt
+3651905/1
BBBFFFFFHHHHHJJJJJJJJJJJJJJJJJJJJJJJIJJJJJJJJJGIJH
@3652048/1
cacctgtggccggcggcacgcagacgccttgatgacctccactttgatga
+3652048/1
CCCFFFDFDHHHGJJIJIIIJIJJJJHHHFEFFFEEDEEDCDDDDDDDDD
@7810276/1
cagtggtcttcttgaacttcttcaattgacgcaagaagtaccagaaacgg
+7810276/1
CCCFFFFFHHHHHJIJJJJJJJJJJJJJJJJIJJJJJJHIIJJJJJJJJJ
@3652213/1
gtgatctgtttcttggcatctatagatgtcggtggcgcacagggcacgct
+3652213/1
CBCFFFFFHHHHHJJJJJJJJJJJJJIJIJJJIJJJIJJJJJJJIJJJJI
@7810482/1
aggtgctgggcctcttgtatgcgaaggtgttgaggcgcttgtggtgg
+7810482/1
@@CDDDBDFDHHHIGGIIEHIHIEHGG:ECDDDGGGIGFEGFEI8;C
@2989464/1
ccctgatagagacgatttcaccagtggtcttcttgaacttcttcaattga
+2989464/1
C@CFFDDDHHHFHIGIGIFFFHIIHGIHGGHIJIGEGIGIGHGGGGGIJH
@2990037/1
gtgctgggcctcttgtatgcgaaggtgttgaggcgcttgtggtggtgcac
+2990037/1
CC@FFFAFHHHHHIIHIJJJJJJJIEGHIJJJIHIJJJIHIIHHHEHIGH
@3653029/1
cccatgtcacggtagcactgagtgacggcacctccgacactgaggtcacg
+3653029/1
CCCFFFFFHHHHFHIJJJJJIJHHIJJJJJJJJJJJJJJJJJJJJIJJJJ
@6383639/1
cagtaatttatcaaataggacctcacataacattagcactttcagtattg
+6383639/1
:=?BDD8DFB<?DGI<FB<BFCEGEGEEFHIIFFII;EFEGBFDF0?D4?
@2280677/1
ggtggtgcacgcgcttgggcagagggaatctgattgtgctgttgtggaac
+2280677/1
@CCFDDDFDHDFFIGIHGCHHH=AGHGIJIGIGHIJFEHIIDHGHDGCC@
@4350236/1
ggagtctatgcaagcttactataaaacaaaattaaacgcgttaactgtca
+4350236/1
BCCFDFFFHHHHHJJJJJJJJJJJJJJJJJJJJJJJJJJJIJJJJJJIJJ
@7106477/1
gtgctgttgtggaactgcttcacctgtggcc
+7106477/1
CCCFFFFFHHHHHJJJJJJJJJJJJJIJJJJ
@4350332/1
gttgtgtacacctgagcgagactcataacgcagccagatgccaaagttct
+4350332/1
@;?DDDDDFAACFG;FHIIGIICEHHGHFHIIBD;9BHEGGBHGI@FGGI
@7106837/1
gtcacggtagcactgagtgacggcacctccg
+7106837/1
@@@FFFDDDHHHHIJIG?BDHHIIIIIGIII
@6384831/1
gctcgctctccgaagggagcttgcggccgatgacctcatactccttcaac
+6384831/1
CCCFFFFFHHHHGJJJJIJIJJJJJJJJJIJJHIJJJJJJJJHGHHHHFF
@7107024/1
catacataataaaattagaggaagtaggtgc
+7107024/1
B@CFDFDFGHHHHJIJJJIJGHGIHJGJ<CG
@5003295/1
actgagtgacggcacctccgacactgaggtcacggtactcgcggtacatg
+5003295/1
CCCFFFDDHHHHHJJJJJJJJJJJJJJJJHIJJJJHJJJJJJJHHFFFFF
@6384987/1
tagctttaaggggatctgctgtctgtggagctgatgcttgctgggcctca
+6384987/1
CCCFFFFFHHHHHHJIIJJJJJJJGHGCHHIJJIIIJJJJIJGIJJJIGH
@209044/1
gtcctttctaaggttctaaactatatctgtaccaaatttcaaccaaatcc
+209044/1
CCCFDEFFHHHHHCFHIJGIJJJJJIJJIIIIIJGIGIIIIJIJIIGIHH
@2282613/1
atctgattgtgctgttgtggaactgcttcacctgtggccggcggcacg
+2282613/1
@@@DDDDDHA?BHIIIIAEG>HCHIBHIIIGIIIIGIEGEIHII/??8
@4351770/1
gtgacggcacctccgacactgaggtcacggtactcgcggtacatgttgtg
+4351770/1
@@@FFFFDHHHHHJJGIJJJIIIJDFGHGIBGFGHIJJJ@EHHHHFFFFB
@5745748/1
ctgggcctcttgtatgcgaaggtgttgaggcgcttgtggtggtgcacgcg
+5745748/1
CCCFFDFFHGHHHIJJIJIIJJCFFHIIJIIJJIJJIIJJJJHIJJJGHF
@4352042/1
gtaacaaaatacccatatacatcaagaagccctgatgaatacaggttgaa
+4352042/1
CCCFFFFFHGHHHJJJJJJJJJJJJJJJJJJJJJJJJJJJJJJJIFHGJJ
@5004206/1
gtgctgttgtggaactgcttcacctgtggccggcggcacgcagacgcctt
+5004206/1
@@?DFDFFHHGDGIIIJJJJGGGIJJJ@>BEE<GIJIBBBDDD<?@D?BD
@7108455/1
atcgttctcagcatggtaagaaggtggcggcgagaatctagacatgcaca
+7108455/1
=:@7=BBDFHF??AA;F?AB:C?E<CE?FAF0;A@;DEEEF>CDEDCEDC
@3655600/1
gtatgcgaaggtgttgaggcgcttgtggtgg
+3655600/1
@@@BD>:A?F:ABGGBGE>A6CGIDB:;FB?
@2284009/1
agcatggtaagaaggtggcggccagaatctagacatgcacagctcttgca
+2284009/1
@?@DFDDFAFA>FGEHIIII<AGIEHIDHIGCGEGIIIIIICGGHIIEG>
@913979/1
gacgcaagaagtaccagaaacgggacttagccacaatctggtctggagag
+913979/1
@<?DDDADH>CFDHB@GIEHIII@?F?CGBAGEHF;FHIID0?FHC<F=F
@3656010/1
gccagatgccaaagttcttgatcttcactgggctcttctctgggatttcc
+3656010/1
CCCFFDFFHHHHGIHJJGIIIIJJJJGIJHHHIJJIJJJJIJJJIJJJJJ
@5748666/1
cgaaggtgttgaggcgcttgtggtggtgcacgcgcttgggcagagggaat
+5748666/1
CCCFFFDDFHHGHJJJJIJJJJJHGIIIJJJJIJJJJJIJIHHHFFFCEE
@2285780/1
atacataataaaattagaggaagtaggtgctgggcctcttgtatgcgaag
+2285780/1
@CCFFFFFGHHHHJJJIGCGFEHHHGGHGGCEHGEHJJJIIFHIIII=DG
@3656227/1
ctctgtgcctggctcccatgtcacggtagcactgagtgacggcacctccg
+3656227/1
CCCFFFFFHHHHGJJJJJJJJJJJJJGHJJJJJJJJHIJJJJJJJJJJJJ
@2285843/1
gtgcgcgctaatctcagaaacggctgatccgagttggatgcggttttcac
+2285843/1
@?;DDDFFHGHHBHIGIIIIIGIIGIIGEHHBGFFGE=CFGBH@AHFECD
@914533/1
gcctcttgtatgcgaaggtgttgaggcgcttgtggtggtgcacgcgcttg
+914533/1
CCCFFFFFHHHHHJJIJIFGHIJJJJJJJJIJHIJJJIJIIJJJJJHEFD
@3656682/1
catctgtgaggggcgtcgggtcacattacatactctgtatttcctcttca
+3656682/1
CCCFFFDFHHHHHJJJJJJJHHHIIJJJJJJ@FHIJJH@EHHHHHHHHFF
@3656711/1
atgcggttttcacgaatatattgtgggatgcttaaatttacatttagtgt
+3656711/1
CCCFFFDFHHHHHJIIJJJJJJJJJJJJJJJJJJJJJJJJJJJJJJJGHF
@1604844/1
cagcatacataataaaattagaggaagtaggtgctgggcctcttgtatgc
+1604844/1
CCCFFFFFHHHHHJJJJJJJJJJJJJJHIJJHIIJJJJIJJJJJJHGJJI
@7109072/1
cttgtatgcgaaggtgttgaggcgcttgtgggggtgcacgcgcttgggca
+7109072/1
CCCFFFFFHHHHHJCGGHIJJJJJJJJJIJI0@F@BHHHFFDDDDDDDDD
@2993005/1
gtggaatgcttaaatttacatttagtgtttgtttcatgtcaatcggttca
+2993005/1
@B@DFFFFGGHHGIJJJIJIJJJJJHHEHIJGIJJJJJIIJIJIIJHGJI
@1605676/1
tgaggcgcttgtggtggtgcacgcgcttgggcagagggaatctgattgtg
+1605676/1
C@@FFFFFHGGHHJEEB??FGGIIGJJIGIGGGIDH?GBE>?ECDFDC@C
@5751009/1
ctgtggccggcggcacgcagacgccttgatgacctccactttgatgatct
+5751009/1
?@@;?DDDF@68C@D@F@AAGABHEHEEBCCB@;>6;6>CCCC>;AA5:A
@7110173/1
cttgattttataatttagagacacgtgtaca
+7110173/1
CCCFFFFFHHHHHJJJIJIJHJIJJHGHHJJ
@2993863/1
gataaaaagtaacctattttatgtccaggataataagttaattataccaa
+2993863/1
C@@FFFFFHHHHHJJJJJJJJJIJJJJJIJGJIJJJJGGIIIIIIIJGIH
@1606114/1
ctgggctagtctttggagagaatgaatctaactttggaagttatgtgtta
+1606114/1
@CCFFFFFHHHHHJJJGIIIHGIIEHJGIJJIIJJJJGIGHIIIJDGIJI
@4353692/1
accgcatccaactcggatcagccgtttctgagattagcgcgcacagacga
+4353692/1
@C@FFFFFHHGHHJJIBHGGIIIIGHIJJICEGGEGECHGGGGHFH?EDF
@209789/1
ctagaatatcattgggcagggcggttatatgtgtcacagtgcacaattac
+209789/1
CCCFFFFFHHHHHJIJJIJJJJJJHIIJJJJHIIIJJJJJJJJJJJJJJJ
@6387999/1
ctggagagaagatcctcatcttgtatagaggaggcttgggctcgctctcc
+6387999/1
CCCFFFDFHDHHHIHJJIIJJHJJIJJIIJIHIJJJJJHCGHDGIIIGEI
@210268/1
ctcatcttgtatagaggaggcttgggctcgctctccgaagggagcttgcg
+210268/1
CCCFFFFFHHHHHJJJJIJJJJJHIJJJJJIJJJJJJIJJIJGHIJJGGG
@4354389/1
ggcctcttgtatgcgaaggtgttgaggcgcttgtggtggtgcacgcgctt
+4354389/1
CCCFFFFFHBFHFIJIIJJAEHHIJJIJJBGGJJJIHGD;CGEIEGHHFD
@4354625/1
cttttcgccaatcatgcgcatccctagcatactaccgatatgcaatccct
+4354625/1
?@@DDBDDFBFHBCHIFIIIIIAG>DCGGFDHIEBDD@@7;CG>@@8==@
@7814181/1
gtacatgttgtgtacacctgagcgagactcataacgcagccagatgccaa
+7814181/1
@C?DDB?BDHAF<AFAAAF>DEGEIIEGEHIDAHHBGGG<FEBDF9CFAG
@7111881/1
ttttttaattgttataaattcgtaattcgtagctttctttagttttaagt
+7111881/1
CCCFFFFDHHHHHIIIIFFHIJFD<CFFGFG;CDCDGGIIIIGGHIGHIH
@7814760/1
cacgcgcttgggcagagggaatctgattgtgctgttgtggaactgcttca
+7814760/1
@@@DBDDD@?FHHBD;ED?FBFHIBHICBHHHFD?B?GHA<FFHIID@8F
@7814772/1
gttggtcttggttgaacggaactccaatcctttactcgaatagtcttttc
+7814772/1
CBBFFDEFHHHHHJIJJJJIJJJJJJJJJJJJJJIJJJJJIGGIIJJJIH
@211495/1
gtttttaaactattttttcaatgccctaagtgagtatacatctattaaat
+211495/1
CBCFFFFFHHHHHJJJJJJJJJJJJJJJJJHIJJHIJJJJJJJJJJJJJJ
@211718/1
cgcccccagcagcaccaggagcggttgctccggtggcgggggc
+211718/1
??@DDFFDHFG?FHIGGGGEGGII?@@?>B@FG;@GIIHDDB6
@4355908/1
gtggtgcacgcgcttgggcagagggaatctgattgtgctgttgtggaact
+4355908/1
@@@BDDFFGDHFGIIIIGIIGGGIBHHGGGIIIIIDGGGFGHGHDGGIGG
@4355951/1
gtgagtacgaagcattgtctgtttataaaataattaacaactaatgtttt
+4355951/1
CCCFFFFFHHHHGJIJJIJJJHJJJJJJIIIIJIJJJJIJJJJJJJIIJJ
@7113039/1
cagcggacaaaattgtgaatctaaaccattc
+7113039/1
@CCFFFDFHHGDFGEDBGHJJJJJJIJJIII
@212040/1
cgctaatctcagaaacggctgatccgagttggatgcggttttcacgaata
+212040/1
CCCFFFFFHHHHHJJJJJJJJJJJJJHIFHIJIJJJJJFHIJJJJJHIJI
@1607813/1
ctcatcttgtatagaggaggcttgg
+1607813/1
@CCFDDDFFFABFBFHBHH@FCH@1
@7815771/1
gttggtgaatacggtctaaccgactaatgtaaatgcgccattagactagt
+7815771/1
CCCFFDFFGGHHHJGHJJJJJJJJJJJJJIJJIJJJIIJIJJJJIJIJJG
@212720/1
gggatgcttaaatttacatttagtgtttgtttcatgtcaatcggttcata
+212720/1
@@@FFFFFHHHGHJJJIIJJJJJJJCHIJFHIIJJJIIIGIJJJIJIJJI
@916094/1
ccacaatctggtctggagagaagatcctcatctt
+916094/1
@<@DDDDDDD8C?<E9C@F:1A@>9?G><?ED?E
@3658710/1
ctctatactttgcattaaaataatgcccattttcacaggcaagggatcct
+3658710/1
@@@DDD?D<=CFHIIIIIGICGIDFH@@:AEFH9FFHICHIIC;FFHD@F
@5005228/1
tatacatttcggcatggcgatcatgtcgatggcttggtttattcccatca
+5005228/1
CCCFFFFFHHHHHJJJJJJJJJJJJJJJJJJJJJJJJHJJHIJJJJJJJI
@3658806/1
cttgaacacacacaaaaaaattcatcaaaatcggtccagtcgtttaagag
+3658806/1
@C@FDFFDHGHHGIGIJJBHGHIIGGIHGGHIG>B@DHHBGGBFEHIIEG
@2995041/1
tacagattggtggaaaccaaaccaaacttctctgccaccaccaaggggg
+2995041/1
@BCFFFDFHHFFHJJJJJJJJJJJIJJJJJIJHJJJJJJJJJJJJJJJJ
@2995087/1
tgtctgtacattgaaaataaaaataaaaaaatagcaggggttattgttat
+2995087/1
?@=DDFDDFHFDFAEFHJIJIFIIIIGIIGGG@FHGHHGI8?BDFHDHH>
@1609162/1
cttgtttataagtttagtatagcttattacaaaataaatcttatatttaa
+1609162/1
@@@DFFFFHHHHHIIJGAAIHHGHIGIHIGHIJICCHIIIHIEC@GDIJH
@917102/1
cgcagccagatgccaaagttcttgatcttcactgggctcttctctgggat
+917102/1
?@@<?@D2<DF>BEFEAE<CFHEDHBEEHIIII@FBFFFFIE@FDAEF;?
@5005978/1
gggctctcaggcaggcaagatgggcatagtaggtaggcgtagggtaagac
+5005978/1
@?<?DDDDFBHHHHF6AGHCH@HIIIIDEHGGEFCHC<@HGHI?HEH@8B
@5005985/1
ctggagagaagatcctcatcttgtatagaggaggcttgggctcgctctcc
+5005985/1
CCCFFFFFHHHHHJJJJJJJJJJJIJJJJJJJJJJIJFHIGJIGIIIJIJ
@5006740/1
ctcggacatttcaattttatttagttggtct
+5006740/1
CCCFFFFFHHHHHJJJJJJJJJJJJIJJHIJ
@3660189/1
ccctaagtgagtatacatctattaaattcaaacgcagagctcattatgtt
+3660189/1
@@CFFFFADFHCFHIIGGGIIJJJJIIEHIIJIGGGEADHGJJJIHIIIJ
@213542/1
aggcgcttgtggtggtgcacgcgcttgggcagagggaatctgattgtgct
+213542/1
@@7DDDDDAABBFAC?BFG9BAFG8GCHIB;?BCGB@GEGIIFEHHAECC
@5006947/1
gtgcacttagcttcgggttggacgaccaaaactgatataagtaaatctgg
+5006947/1
CBCFFFFFHHHHHJJJJHIJJJJJJJJJJJJJJJJJJJJJJHGHIJJIJJ
@3660304/1
cctctattgagctactgctgttgagcagaataaaactgaaaaataa
+3660304/1
@@<DFFFDHFHGGGIGGIIIDGE@HIGEHIGHCHEGGIIJIJIIEG
@213931/1
cttgaacttcttcaattgacgcaagaagtaccagaaacgggacttagcca
+213931/1
@@CFFFEFFDFHHIGIEHGIHIJGGCGH:EEFEE@GIIGGGJFIJFIEHG
@3660588/1
gtcggatccaatgtaaaacattccaaaatcaacaactactaataaattaa
+3660588/1
C@@DFFFFDHHHFIIJIGIIJJIEHIEIJJJJJGIIGIIIJJJIJJJJIG
@5007587/1
gatggagtgagcacgggctctgtgcctggctcccatgtcacggtagcact
+5007587/1
CCCFFFFBFHHHHJJJJJJJJJFIIJGHJJJJJJJJJIIJJJJFHIJIJG
@5007725/1
attttgtttttctctgtgatctgtttcttgg
+5007725/1
CCCFFFDEHHHHHJJJJJJJJJJJJIJJJJJ
@214428/1
ctaggagtgactttcccgtttccaatctccaagacaggaggctccagtac
+214428/1
CCCFFFDDDFDHHJEIIJJIFIEIIIIJJIIIGGGIJCEDHHIGIIIFHI
@3661516/1
caacaatctcgtggttcctctgcacttggtg
+3661516/1
@@@DDDDDFFFFFIA7C<<C>::AEHF<CFB
@5008940/1
gttaatcttaagactcagattgccatctcagaaattagcggatggatcaa
+5008940/1
CCCFFDDDHHDDBCGEBGEGHIEGHIDEGGHCECHGGIIIIIIIIGDGDC
@215529/1
tgatagagacgatttcaccagtggtcttcttgaacttcttcaattgacgc
+215529/1
CCCFFFFFHHHHHJJJJJJJJIJJIJJJJJJJJJJJJJJJJJJJJJIJJJ
@7114058/1
gaggaagtaggtgctgggcctcttgtatgcg
+7114058/1
@@@DFFFAFDDDDGGEBHBCGHGIGCEDHCG
@3662007/1
ctttggtttgtcaggcgtaatgctaacgtcatagcgataaattttaaggg
+3662007/1
CCCFFFDDFHFHHJJJGHIIGIGHHEIJDHGHIIJJIHGHEHHGIJGIIJ
@5009441/1
cgacgtgattctttaatttgacataacttttttatttatgaaccgattga
+5009441/1
CC@DFDDFHHFHHJIIJJIIIIJJJJHHGJJJJGIJJIJGGGHHIIJJEG
@216035/1
atcttcagatactccaaagcattctgggctgcagatgactgtgcatcctt
+216035/1
?@BFFFFFFHHHHIJJJIJJJJJJGJJJJJJJJJGHJGIIGIIIJJIIJJ
@4357212/1
gtacattgaaaataaaaataaaaaaaatagcaggggttattgttatgtcg
+4357212/1
@@<DDDEFGFFFHCHGGHGIBGCG>:DFFA@FHGIG@AEGHI<CHGIGIG
@5009793/1
gtagcactgagtgacggcacctccgacactgaggtcacggtactcgcggt
+5009793/1
CCCFFFFFHHHHHJJJJJJJJJJJJJJJJJJJJJHIJJJJIIJJJJJHF?
@5010235/1
gagccttagctgcggaatgcttagcttccttcttagagcgtcccgtaccc
+5010235/1
CC@FFFFFHFGGGGGEGGIIJIIIACHIJJJJJGHJCDHIDGHIJGEHAC
@3662525/1
tgagtgacggcacctccgacactgaggtcacggtactcgcggtacatgtt
+3662525/1
??@B=?BDDHADHGGGGGIGHGIIGDGBFGHIFFBHEHHHIIHFFFFEFD
@216977/1
gccgtttctgagattagcgcgcacagacgaacagacaaacagacaaacag
+216977/1
CCCFFFFFHHHHHIJJJJJJJJJJJJGGIJJJJJJJJJJJJJJJJHHHHF
@7115618/1
gtggaactgcttcacctgtggccggcggcacgcagacgccttgatgacct
+7115618/1
CCCFFFFFHGHHHIJJJJHIIJJJJJJJIJJHEHHFFFDDDDDDDDC@CC
@4358339/1
gtggcgttgatgtcgcaagatagtgagacattcactttttagtcataatc
+4358339/1
CB@FFFFFHHHHHJIJIJJJJJJHIIIGIHIJJJJIJJJJJJIJIJJJJJ
@4358348/1
gtgctgttgtggaactgcttcacctgtggccggcggcacgcagacgcctt
+4358348/1
CC@FFFFFHFHHHIIIJGHIJEIIJJHGIIIIJIJJIHHFFDDDDDDBDD
@5752204/1
gccacgtaaaaaggggtagtgttagtaaaaaaaaagatagttcttcaata
+5752204/1
@@CDFFFFGHGHHJDGFHHDGIIIGGGHJJEGIJJIJGHIIIGIJJJHHG
@6390011/1
ataaaattagaggaagtaggtgctgggcctcttgtatgcgaaggtgttga
+6390011/1
CC@DFFFFFHHBHGGIGHIJ?FGGIIIEEHIGEI?FDFHJGFGG9B?FHH
@6390083/1
ctgtggccggcggcacgcagacgccttgatgacctccactttg
+6390083/1
??@DDBDDFDDDAFA7@6;FFFEFFFFFDDB@B@AACAAABB9
@7116864/1
cccctttattttccatctagcggtcccatac
+7116864/1
CCCFFFFFHHHHHJJJJJJJIJJIJJJJJJJ
@7116873/1
ctaaactatatctgtaccaaatttcaaccaa
+7116873/1
@@@DDDDDFHHHBDAED@HI=CII@CADEGD
@3662890/1
tgctgggcctcttgtatgcgaaggtgttgaggcgcttgtggtggtgcacg
+3662890/1
@@@FFDDFFHF?FGEDHBHIIEGI::?8?9CFCGABH@FG<7CE@57CGH
@917309/1
ctgcaccatgctgctcatctcgtgcactatctcttgtctgtgttgttgca
+917309/1
@@@BDDDDBHDHDIIJIGIG:CHIGABHEGHIJJIJFGHIGIJIIBGIII
@2287830/1
gtttattttgtttttctctgtgatctgtttcttggcatctatagatgtcg
+2287830/1
C@CFFFFFHHHHHJJGIIIIHIIIJJJJGJJJJGJJGHGGIIIFHJJIIG
@917397/1
cgcaagaagtaccagaaacgggacttagccacaatctggtctggagagaa
+917397/1
CCCFFFFFHCFHHJJJJIJJJJJJJJJJIIJJJJJJJJJFGIJJIJJJJJ
@6390379/1
gttgttaagaggtgttacctgcaacttggccaggttagggccaacagatt
+6390379/1
B@BFFFFFHHHHCFHIJJJJJJJIJJJJJJJJJJHIIJJJJJJJJJJIJJ
@7117266/1
cgcttgggcagagggaatctgattgtgctgt
+7117266/1
CCCFFFFFHHHHHJJGIJJJJJJJJJJJIJI
@3663279/1
ctcatcttgtatagaggaggcttgggctcgctctccgaagggagcttgcg
+3663279/1
CCCFFFFFHHHHGJIJIJJJJJJHGCGHIIJJIJGIJJJGIJEGHHJIIG
@5753147/1
gttgtgtacacctgagcgagactcataacgcagccagatgccaaagttct
+5753147/1
C@CFFFDDHCCCFHHJIIIJIIIJJJJJJJJJJJJIJIIGIJIJJJHIJJ
@917881/1
cggaaagattataatatttctttagtttaaatccgtttttaaactatttt
+917881/1
CCCFFFFDHHHHHJJJJJJJJJJJJHJJJJJJJJJHIJJJJJJJJJJJJJ
@2288633/1
gtcgatgtcgaacccaaaaatgtaattaactttttttttgtctgtttgtc
+2288633/1
BBBDFFFFHHHHHJIGHJEHIIFIJJJIIHHIIJJJJJJIHHIIGIIEHE
@5753460/1
tcataacgcagccagatgccaaagttcttgatcttcactgggctcttctc
+5753460/1
CCCFFFFFGHHHHDIGIIJJJJJJHGJAHGJIIGGIIIJJIJIIGIIIJJ
@4360228/1
gtcacacggtagcggaaggtgggttcgtgaatcatgccctcaatctgcac
+4360228/1
@@@FFFFFHHHGAHIFFGI:?GHDDHIHIGIIHIJJIIIJJIIJJJIJII
@6391278/1
gaggaagtaggtgctgggcctcttgtatgcg
+6391278/1
@<<B=BDBBDHCFDE>GFHEHECCCEB?AHG
@2289056/1
cgatgtcgaacccaaaaatgtaattaactttttttttgtctgtttgtctg
+2289056/1
CCCFFFFFHHHHHJJHIIIIEHIIJJJJJJJJJJJJJJHIJJIJJJJIHG
@6391391/1
ctcttgtatgcgaaggtgttgaggcgcttgtggtggtgcacgcgcttggg
+6391391/1
CCCFFFDFHHHHFIJJEGHHIIJJJJJJJJIJJHJIIIJJJJJJHFFFDD
@918352/1
cagcatacataataaaattagaggaagtaggtgctgggcctcttgtatgc
+918352/1
C@@FFFFFGHFHHIJIEHIIJIIJGEFGHGGHHGIIIJGIIIJJJHIJJI
@3664058/1
tagacattttgctaccaaaacccacttatatacgacaacttaactacagt
+3664058/1
@@@BDDDDBHHFADHBBEEDH=CGGGIGIIIGGI;GGICHICHDGFAHEF
@918472/1
gtcacatttagtacctatagtcatacatatgtctacctatcacaaagatt
+918472/1
CCCFFFFFHGHHHJJJJJJJHIJJJJJJJJJJJJJJJJJJJJJJJJJIIJ
@3664275/1
agtaggtgctgggcctcttgtatgcgaaggtgttgaggcgcttgtggtgg
+3664275/1
@CCFFFFFHHHHHIHIJIJJIJJJJJIIIJ?HDGIJJJIIIJJJIJJGIJ
@7816645/1
ctgttgtggaactgcttcacctgtggccggcggcacgcagacgccttgat
+7816645/1
@@@DDFBDHFHDHBEGBHGGGGGBBFHGHIHBIIGHHFFF?29;?58>::
@7816860/1
ggtacatctagagtataaaaaaatgataaattccgtcactattcta
+7816860/1
:;8A?DBDADHBFHIBAHA@CGEGE>?C:CGHDFGGG?FBHGDGCD
@2998002/1
catcttgtatagaggaggcttgggctcgctctccgaagggagcttgcggc
+2998002/1
@@@FFFDB>FDHFGIGGIIGJFDHIIHB>HICBEAFHEGJ=AAFHGCGEE
@2998091/1
cttctcttttttctcctttcttttgcgagctgctgccgaaagattagagt
+2998091/1
@@@DFFFFHHHHGJJGIJIGJJJJIJIIIJJGBBFEID<@FGEHGHICCF
@217562/1
ctcatcttgtatagaggaggcttgggctcgctctccgaagggagcttgcg
+217562/1
@@@FFDFFDHHGHGIJIJIGIEH8FCFFHAHGIGEHB@G@FGGIIEHHGB
@5011945/1
tgatttttgaggagttccctagaatatcttccacatctcatttttga
+5011945/1
CCCFFFFFHHHHHIHIIIIJJJJJJJJJJJJJJJJIIJIIJJIIIIC
@5012135/1
cgtatgattatttgtctgtagtggtcctgctgtttcgtatattctaaatt
+5012135/1
BCBFFFEFHHHHHJIJJJJJIHIJHJJJJJJIIJJJIHIJIJJJJJIIJJ
@218904/1
cccgtcgcgtacttgcagaagcatggctgcccaatgatcggcattccggc
+218904/1
CCCFFFFFHHHHHJJJJJJJJJJJJJJJJJJJIIJIJJJJJJJJJIJGIF
@218921/1
ggagtgagcacgggctctgtgcctggctcccatgtcacggtagcactgag
+218921/1
B@@FDDDFHHHHHJJJIIJHHJJJIEHIJJJJJJFHGIJJHIIIIJJIIJ
@5013259/1
ctcttatatgggcagcccgaacacggttaccgggaattttgtttggtatc
+5013259/1
@CCFFDFDFDFHFGHIIIG:CE@CGIDDFGGGGEGBHIGIIC@CHH=?CE
@219256/1
gtctattatagtttcaaaaaaactgtttcacataaataggtgagaagtgt
+219256/1
@?@BDBDDHFD2CGHGGIIIIGIEHHCCEEBDH>FGGDFD0:DHGHBHDH
@6393977/1
ggttcgtgaatcatgccctcaatctgcaccagttcatatttgggcacagt
+6393977/1
@C@DDFDDHHHHHIBHIJIGIIJJJJJJJJIIFGIGIGGCIJJJJJJJJD
@2290658/1
acggcacctccgacactgaggtcacggtactcgcggtacatgttgtgtac
+2290658/1
@BBFFFFFHHHHHJJJJJJJJEFHJJJHJJJJJJJJJJJJJJHIJFHHHH
@5014634/1
cctttctaaggttctaaactatatctgtaccaaatttcaaccaaatccgt
+5014634/1
CCCFFFFFHHHHHJJIIIJJJJIJJJJJJJJJJJJJJJJJJJJIIHIGIG
@7817655/1
gtgctgggcctcttgtatgcgaaggtgttgaggcgcttgtggtggtgcac
+7817655/1
BBCFFFFFHHHHHJJHIJJJJIJIJ?FGHIJIJJJIIJJJJJIDHBCHIJ
@4361687/1
ttagcgcgcacagacgaacagacaaacagacaaacagacaaacagacaaa
+4361687/1
@CCFFFFFGHHHGGEHBHIJIIGGGIGDG>FHGGIJJGIIJGEHCCEBBB
@1611585/1
gcaggggttattgttatgtcgatgtcgaacccaaaaatgtaattaacttt
+1611585/1
CCCFFFFDFFHHHJJJJJIIJJJJJIJJJJJJJJIJJIJIJGIJJJJJJJ
@7818071/1
ggcgcttgtggtggtgcacgcgcttgggcagagggaatctgattgtgctg
+7818071/1
@C@DBDFDHFBFDH@?CHHGGHGGHIGDGDFDGHG@ADFDA=@@@@CGE?
@7120255/1
atataattcttctgtaagtgtgtatgtcactgaacttctcttaaacgact
+7120255/1
@CCFFFFFHHHHHJJJJJHIJIIJJJIJJJJFFEGGIJJJJJJJJJJHIJ
@3664812/1
gtgctgttgtggaactgcttcacctgtggccggcggcacgcagacgcctt
+3664812/1
CCCFFFFFHHHHHJJJJJJJJJJIJIIJJJJJJIJJIHHFFDDBDDDDDD
@1611852/1
gtgcgatgttttacaagggcaggttgaactcacaccattcaatttaaaag
+1611852/1
BBCFFFFFFHHHHJJIJJJIJGJHIJJJJJJJJJJJJJJJJJJJJJIJJJ
@7818355/1
gcgttaactgtcaacattaccccatttttatctgtttgattgtgtagctg
+7818355/1
CCCFFFFFGHHHHIJJJJJIJJJJJJJJJJJJJJHIJIIJJJJJJJJJJG
@2293397/1
cagtggtcttcttgaacttcttcaattgacgcaagaagtaccagaaacgg
+2293397/1
?@@FFDDDFBDFFEEHEGIJGHGGFHFGGIBFFFHFGI?FDDGGHGBFDF
@219834/1
tattcggcgatgatgcattcttcctcgtcaagcaaataaaggacatcttc
+219834/1
CCCFFFFFHHHHHJJJJIIHIJJJJJJGHIJJJJJJJJJJJJJJJIJJJJ
@7818514/1
cttacttgtgtgataccacaataatttagatcattacaaaatatg
+7818514/1
:?8ADBDBFA<;::A@FEFIAH<EHCHHHEBFEEBFFIEFCEECD
@7120955/1
tgttgattttggaatgttttacattggatcc
+7120955/1
CCBFFFFFHHHHHJJJIJJJJJJJJJJJJJJ
@7120957/1
cagtactttagctttgacagtgtaaaacttcgccgaaatctccaatccaa
+7120957/1
BCCDFFFFHHHHHJJJJJJJIJJJJJJJJJJ8CGFHHIJJJJJJGJJJJJ
@4362793/1
agcgttcacattgacaaacttaggtttgcttacagc
+4362793/1
CCCFFFFFHHHHHIGIJJJJJJJJHIIJIJCF@B<F
@7121212/1
ccgctttttatgtgtcaaaataatgttatccagagtcaacgaacaaattt
+7121212/1
CCCFFFFFHHHHHJJJJJJJJJJJJJJJJJJIIJGHHIJJIJJJJJJJJJ
@3665379/1
gtcctttctaaggttcaaaactatatctgtaccaaatttcaaccaaatcc
+3665379/1
=:??BDD?BFDF>2AFEG?E;FFFEHGGDFHGHHH=GBHEEHIGGE8<BD
@7121306/1
gtggtgcacgcgcttgggcagagggaatctgattgtgctgttgtggaact
+7121306/1
@CCFFFFFHHHHHJJJJJJJJJJJJJJJJJJBGIIIIJJJIJJIJIJJJJ
@920199/1
gcacttctttgttttatttaaaaagcttaagttgaattctacaaatgctt
+920199/1
CCCFFFFFHHHHHJJJJJJJJJJJJJJJJJJJJJJIIJJJIJJJJJJJIJ
@2999071/1
gcaagaagtaccagaaacgggacttagccacaatctggtctggagagaag
+2999071/1
CCCFFFFFFHFHHJJJJJJJJJJJJJIJJJJJJJJJJJIJJJJJJIJGHI
@3665652/1
gtcgaacactattctatgcttataccattaatctccgcaactatttgacg
+3665652/1
@@CFDDBDHHHHGJJJJGJJEIGIIJJGGJIGJIIIIGIJIGJGFIIEGH
@920410/1
gcataataaaattagaggaagtaggtgctgggcctcttgtatgcgaaggt
+920410/1
?@<DDDD><2=A?FHFHI>C@EHIDIIGIIHHHGEGGHCCCFBFD7FGG0
@5754074/1
caaatagttgcggagattaatggtataagcatagaatgttcgacgtgatt
+5754074/1
@@@DDDDBDFFHFEGDHIIGFFGCFGIJJGEHGIJIJJDIHHHHI?CCGG
@5754095/1
cgacgtgattctttaatttgacataacttttttatttatgaaccgattga
+5754095/1
@@CFFDBDFHGHHJJJJJIJHHIIIIJJJJIJIJJJJJIJIIJFHFHIJG
@221487/1
gaggaagtaggtgctgggcctcttgtatgcgaaggtgttgaggcgcttgt
+221487/1
CCCFFFFFHHHHHJJJJJJJJJJJJIJJJJJJJJJDGGHJJJJJJJJJJE
@921032/1
gttgaaacttggtacagatatagtttagaaccttagaaaggacataggat
+921032/1
BCCFFFFFHGHHFGHIJEIHIHIFHIIJJJHJJJJJJIIIIIJJJJIIGG
@6395251/1
ctgggcctcttgtatgcgaaggtgttgaggcgcttgtggtggtgcacgcg
+6395251/1
CC@FFFFDHDHHHIJJJJHGIIIIHIJJIJJJJIJIHHIHCF@DGEIJHG
@222381/1
aaatcctcttggcattgatatttggaaatgattagctcgcagcattatgg
+222381/1
@C@DDEFFHHHGGIJJICHGHIGJICGGIIJIIJJJJGIIIIIIJJIJJJ
@5755691/1
caaacagacaaacagacaaacagacaaacagacaaacagacaaacagaca
+5755691/1
CCCFFFFFHHHHHJJIJJJJJJJIIJJJJJJJJJJJJIJJJJJJJJJJJG
@3000944/1
gctgcaaacctattttagtagaaagttttccacaagaacttcacgtcaag
+3000944/1
@@CFFFFFGHHDHIJIIJIIJJJJJIIIJIJJJJJJIIIHIJJJGHIIJJ
@5755780/1
gttgtatatattttaagatgaaatgttaccccaaaagctgcgctattcat
+5755780/1
@C@FFFFFHHHGGJJJIIJIJJJJJJJJJJJJJJJJIJJIJJJJJJJJJJ
@5755899/1
gtatttttttttttacattttattattttatattttttttttt
+5755899/1
@@CFFFFFHHGHHGFHGJIIG>DF?FCFIDE<=CHIJIGFDDB
@6396146/1
cttgtatagaggaggcttgggctcgctctccgaagggagcttgcggccg
+6396146/1
@@@DDDDDHHHF>GEEEH6@GIHGGECEG?G@@GEHBABBGHICB@8BA
@3001209/1
tgacaaataacatctaattattgcaa
+3001209/1
:8?DDDDDD?DB:B@E4C:<A<C@>E
@3001216/1
gtcgaaatcaacttcagtgtatcggttgggcagtagtgtgagtgcatcaa
+3001216/1
CBCFFFFFHHHHHJJJJGIJIJJJJHGIJJJIJHIJJICHHIGHIJIIJI
@5756026/1
cagaaatttcgcacgctcgactaacattacctcgaaggcgcggcgtgcgg
+5756026/1
CCCFFFFFHFHHGJJJGIJIIIIJJJJJJJJJJIIIIIIJJJIFDDDDDD
@3001478/1
agcacgtagttctcagcttccctgcaaagttaaccatcttgtattcaaaa
+3001478/1
C@CFFFDFHHHHHJJJJJJJJCIIIJIIJ>FEGGIGFIIIJIDIJJIDGI
@3001899/1
caacatacacatttggttctattcaagttatgtaagtattaaattcgtac
+3001899/1
???DDADDDFD?A<AC<A3ACFHH<3:3AFHHCEHB??FBF@E??F?GGD
@6397299/1
caaaaatgtaattaacttttttttgtctgtttgtctgtttgtctgtttgt
+6397299/1
CCCFFFFFDFHHHJIJIJJIJJJJJHIJJGIJJHJJJIJJJIJIIIJJJH
@224911/1
cgcttactggacccgtggcccactccgtattgcatgccgccgataaatac
+224911/1
CCCFFFFFHHHHHJJHJJJJJJJIJJJGHIJJJJJJJIJJJJIHHHGHHE
@5016877/1
agaagaggagcaaatggaaaaaaaaattggt
+5016877/1
CCCFFFFFHHHHHJJJJJIJJJJJJJIIJJH
@6398227/1
cttaattattatgggcctcgccgtatttgggtccaatagatatttataag
+6398227/1
@@CADDFDHFHHHJFHIIJIJJJEHIIJJJIFHIIIJJIJIJJJIJJIIE
@6398453/1
gtcacggtagcactgagtgacggcacctccgacactgaggtcacggtact
+6398453/1
@@@DDDA::C3ABACDBCB>:EH6EAFGGE@<AGFH>8=FF3=C8/5CEH
@5017663/1
ctggagagaagatcctcatcttgtatagaggtggcttgggctcgctctcc
+5017663/1
@@CDDF?DBFFDHGIEHIECHGGHICHGHCA211?GH:;8DDEGHGHE=B
@225874/1
tgtacacctgagcgagactcataacgcagccagatgccaaagttcttgat
+225874/1
B@BFFAABDHHHHJIJIJJJJJJJJJJJJJJJJJJJJJJJJJIIJJJJJJ
@5018065/1
gtggattttaatgttattattacagcatacataataaaattagaggaagt
+5018065/1
@@@DBDDDHFHHFII>GHIII?HHC9CEFDFCFFHEHGGFGHGFHGA0?0
@5018156/1
gtgctgggcctcttgtatgcgaaggtgttga
+5018156/1
@?@DDDAD8CDDHIIIIBHIHGIGECEGGDD
@1613135/1
cttgaacttcttcaattgacgcaagaag
+1613135/1
@@@DDD>DDF?F?ACF@BEI:831@;F?
@5019486/1
atgtaattaactttttttttgtctgtttgtctgtttgtctgtttgtctgt
+5019486/1
BBBDDEDFHHHHHIIIJJJJJDHIIGIIJGIIJJJJJGGIJJIJJFHIJF
@7121976/1
ccgattgacatgaaacaaacaccaaatgtaaatttaagcatcccacaata
+7121976/1
@@@DDDDDHDHDHEHHGHEHIGGEEEGE@?<9CBBDFFIIGGGGGG@2?9
@2294244/1
ggataattaaatattgcttggaaatgataatgatatttgaacaagaacaa
+2294244/1
CCCFFFFFHHGHHJJJJJJJJIJJJJJJJJJJJJJIJJJJJJJJJJJJJJ
@5020099/1
gtcctttatacatttcggcatggcgatcatgtcgatggcttggtttattc
+5020099/1
@CCFFFFFHHHGHJJJJIIJJIJJIJIJJJJIJJIIIIJJJIJIJIHHIG
@2294703/1
gtcgcgtacttgcagaagcatggctgcccaatgatcggcattccggcgtc
+2294703/1
CBCFFFFFHHHHHJJIJJIJJJJJJJJJJJJJJJJJJJJJJJJIIJJHFF
@5020355/1
ccacaatatattcgtgaaaaccgcatccaactcggatcagccgtttctga
+5020355/1
CCCFFFFFHHHHHJJJJJJJJJJJJJJJJJIJJJJJIJJJJJJJJJJJJG
@7122994/1
aggaagtaggtgctgggcctcttgtatgcgaaggtgttgaggcgcttgtg
+7122994/1
@@@ADFFEHGFFFGHIIEIIEIIIJEHFBFEC?DBFBFHGCHGAFGAD27
@4364566/1
tgtcaatcggttcataaataaaaaacttatgtcaaattaaagaatcacgt
+4364566/1
?@<1?DDDHF;@FBGFGIICHGBB@F<?EHGDCBCGEGGGGHGGIIIIIB
@4364567/1
ccatcaatttatcttcaaatgacgacaccacagttccagtctcaggcaca
+4364567/1
CCCFFFFFHHHHHJGIGGGIIIJGIIIIIIJGGHIHGIJJJJJIJGGIJI
@2295918/1
aaggaagatgcctcatcacaacatctaaagctaagatggcatcatatggt
+2295918/1
@CCFFFFFHHHHHJJIJDGIIJIJIJJJJJJJJJJJJHIJJJJIIJJJIG
@2296037/1
cccttctacagatttattatagcctgcgacttcgttcgtgtggaatagtg
+2296037/1
@CCFFFFFHGHFHJJJJJJJJJJJIJJJJIIIJJHIIIDHHGIJJIJIGH
@7124483/1
cacggacttacgaagtaaattcaattgttgatatagaggataccgatacc
+7124483/1
?@@DDDDDHADHBB@CCD@HH<ABHHCHIEB:1:1:?CDHEHIGIIIDHH
@922087/1
caggttttagtgcgccaaatattttattgtaacaatgaaccatggtttca
+922087/1
@@@DDDDDHFFHFIIII<GHCB?HHGIIIGGGIIIIIGIIIGIIIHIIII
@7124549/1
gtgctgggcctcttgtatgcgaaggtgttgaggcgcttgtggtggtgcac
+7124549/1
CC@FDDDFFFFDFHIGHIGEG@CGHHIEGHDDHEG@AFGBFHIGI@DCHG
@1615545/1
gcaggggttattgttatgtcgatgtcgaacccaaaaatgtaattaacttt
+1615545/1
B@@DFDFAFBHHHGHGIJJIICGIEGIIJIIIIIJGIEGHCHGGGGJIIG
@2296645/1
ccacattaataatagggatgatgactaatgactatatttgtccagaacac
+2296645/1
CCCFFFFFHGHHHJJIJJJJJJJJJJJIJIJJJJJJJJJIIJJJJJJJJJ
@7821121/1
ctgttgtggaactgcttcacctgtggccggcggcacgcagacgccttgat
+7821121/1
CC@FFFFFHGHGGJGIIJIIJJEIGIJIIJJJJJIHHFFFCEDDDBDDDC
@922616/1
attgctcagatgcaatttcttgcaagaattgcacaaagttgaag
+922616/1
@@@FDDDAHAFHFBEGDDEGHA<@C:3AHCA>@AF??@GCBEH>
@4366638/1
cttctctttgcagcttttgacggaacgggagccgtacagacggagtagcg
+4366638/1
CC@FDFFDHFFHFEGIIJGGGIFIJIJIEDGGHIHHGJJJJIIIJ;=;CA
@7821361/1
ctatatgaaacgcgagtggggccgtcagaacctgatagaaacggttggcg
+7821361/1
@@@FFFFFF?FFFJIGHEGDIDGIHGEIIIIJJJIGEGGIGGII;CBEDD
@923004/1
ggaagtaggtgctgggcctcttgtatgcgaaggtgttgaggcgcttgtgg
+923004/1
@C@FFDDFGFHHHJJI<GHIIJJHIIIIIIGGIDFBGHGIIIJJJJJCGE
@6398829/1
cgtttttaaactattttttcaatgccctaagtgagtatacatctattaaa
+6398829/1
BCBFFFFFHHHHHJJJJJJJJJIJJJJJJJJDHHIDEHIJJJJJJJJJJJ
@4367403/1
gactcataacgcagccagatgccaaagttcttgatcttcactgggctctt
+4367403/1
CCCFFFFFHHHHHJJJIJJJIJIIJJJHIJJJJJJJJIIGHIJHHIIIIJ
@4367905/1
tgtacattgaaaataaaaataaaaaaaatagcaggggttattgttatgtc
+4367905/1
?@@DDFED?DHFBHCHEIEHHGH?EEFEEGHGIGGIIDFHIIIHHIIIII
@3002881/1
gtcgaacattctatgcttataccattaatctccgcaactatttgacggat
+3002881/1
CCCFFFFFHHHHHJJJJJJJJJJJJJJIJJJJJJJJJJJJJJJEIJJFHI
@7822566/1
cgacatcaatcaccagcttaaaagccaggtgtccatcacaagaagttatt
+7822566/1
CCCDDFFDHHHHHJIG?EHGDAEDGGIHGGGDFFGGIIHGGHGGIFEIIJ
@4368867/1
ggacttagccacaatctggtctggagagaagatcctcatcttgtatagag
+4368867/1
C@CFFFDFGFHHHIHJGGEIIIJJEIIJIFGGGHJJJJIIJJIFHICGEH
@1617424/1
tgaggagttccctagaatatcttccacatctcatttttgaagagatcccg
+1617424/1
CCCFFFFFHHHHHJJJJJJJJJJJJJJJJJJJJJJJJJJJJJJJJJJJJJ
@4369395/1
gtgctgggcctcttgtatgcgaaggtgttgaggcgcttgtggtggtgca
+4369395/1
CC@FFAAD?AFBHIGAFFIDGIIIG:?FHIBDGGGEGFGGEIGHI@@CC
@4369431/1
ctcatcttgtatagaggaggcttgggctcgctctccgaagggagcttgcg
+4369431/1
CCCFFFFFHHHHHJJJJIJJJJIHIJJJJIIJJIJJJJJIJJGIJJJIIG
@5757317/1
gtcctttctaaggttctaaactatatctgtaccaaatttcaaccaaatcc
+5757317/1
@@@DDDDB:CCFHFHGII><BFHGDHGIGF?FHGIHIHIIIIIIIIGHII
@5757447/1
cgaagtggttgtcgtcccacagcacgtggtagtgcgacggacgcgacgtg
+5757447/1
@@@?DABDHHHF?GH;FDFGGIIIGEIGICFGBD@FGHIGABEEECBB@?
@1617794/1
tgattttggaatgttttacattggatccgacaaattttcaaattaa
+1617794/1
@CCFFFDEGAHHHCFGHIGGFGHGEHGIGEHHJJJGGGGHIGIGID
@4369905/1
tgtcactgaacttctcttaaacgactggaccgattttgatgatttttttt
+4369905/1
CCCFFFFFHHHHHJJJJJJIJJJJJJJJJJJJ@FHIJJGIJHIJJJJJJH
@3005340/1
gcttcatccagaggcaagcgctccaagttgcttggaggcttgggcctgtt
+3005340/1
=?@DBDD?BB?B:<CBB?G:88FF??BGGDF<F<??96BGD:?=?FC;F7
@6399518/1
ggcattgaaaaaatagtttaaaaacggacttaa
+6399518/1
@;;?D?DDBDD?@3<AAEFBH:<<CE7FFFGF@
@5758619/1
tgctgggcctcttgtatgcgaaggtgttgaggcgcttgtggtggtgcacg
+5758619/1
CCCFFFFFHHHHHGHHJIJJJJJICGFHIGIIJJJJJIFHIHIJJGGJJH
@228195/1
ctggacctcttgtatgcgaaggtgttgaggcgcttgtggtgg
+228195/1
@??DFFFBFBDH?BFIGE18C@<CC?EGDBDGIIEHGGB=BB
@5759879/1
gtgtggaacagtgacttccggcaaatttttggttttaaccacatagttcc
+5759879/1
CCCFFFFFHHHHHJJJJJJJJJJJJJJJJJJJIJJJJJJJIJJJJJJJJJ
@6400554/1
ggcagagggaatctgattgtgctgttgtggaactgcttcacctgtggccg
+6400554/1
@<@;BA=BFDF>?FFBDG>A?F<CFFE<1CCB;@DBDFI>@F>:BGBBD?
@3007189/1
ctccagtactttagctttgacagtgtaaaacttctccgaaatctccaatc
+3007189/1
@BCDFFDDHHGGHJJJIJJJJIJHHIJJJIGJIJJIIIGHIJJJJIIIIG
@6400767/1
gtctgtttgtctgtttgtcggtttgtctgtttgtctgtttgtctgtttgt
+6400767/1
@@@FFFFFHFHHFGHIIFHGIFHIIJIJIDHIIDGHGFHIIJJJJIGHJH
@229584/1
gagccttagctgcggaatgcttagcttccttcttagagcgtcccgtaccc
+229584/1
?@@DFDDDHHHGHFIJGJGGHHGGHFHIIIIHIIGHGEHIDHGIICBFHJ
@6400899/1
gcacgcgcttgggcagagggaatctgattgtgctgttgtggaactgcttc
+6400899/1
@@@DDDDDHFFHHIIDEF@G8CFE?BHEDA?@DFGFGHDHGCHEHII<@=
@5760477/1
cgagactcataacgcagccagatgccaaagttcttgatcttcactgggct
+5760477/1
@??DBDDFHHDHHGEAFAHIGHIEEGFGIIIIIGIGFHIIIGIII@G=AA
@5760882/1
ctgatagagacgatttcaccagtggtcttcttgaacttcttcaattgacg
+5760882/1
CCCFFFFFHHHHHJJJJJJJJJJJJJJJJJJJJJJJJJJJJJJJJIJJJJ
@6401427/1
gcaagaagtaccagaaacgggacttagccacaatctggtctggagagaag
+6401427/1
@@@4ADDDDFBFFGEBEEHHIIGGIEECEGGHGDG<?G?FFEEBHIIAGG
@923811/1
ccctaagtgagtatacatctattaaattcaaacgcagagctcattatgtt
+923811/1
CCCFFFDFHHFDHIJJIJJJIJJIJJJJJJJJIIIIIBHHIJGIIIIJII
@3669319/1
ggtgctgggcctcttgtatgcgaaggtgttgaggcgcttgtggtggtgca
+3669319/1
@@BDFFFFGGHFHJJJFIJJFHEFIF:EEEHIJJJJJJIJJJIFFGBGGG
@1618075/1
gtgtgttcaaggggatctgagaatggtttacattcacaattttgtccgct
+1618075/1
@@@DFDBDHDHHHEGFGGGHIIIJJIJJJHI@GFHIHIIIHIGI;DDFHJ
@3669602/1
gtgattctttaatttgacataacttttttatttatgaaccgattgacatg
+3669602/1
@BCFFFFFHHHHHJJJJJJJJJJJJJJJJJJJJJJJJJJJJJJJJJJIJJ
@1618517/1
ccctaagtgagtatacatctattaaattcaaacgcagagctcattatgtt
+1618517/1
CCCFFFF=CBFDFGHIJJJJJJIJJJJJJIIGHHGJBHIIIIHIJIJJHI
@5021750/1
cgggaactatgtggttaaaaccaaaaatttgccggaagtcactattccac
+5021750/1
CCCFFFFFHHHHHJJJJJJJJJJJJJJJJJJJJJJJJJGIJJJIJJJJJJ
@2298343/1
agcaaatggaaaaaaaaattggtgaaaagaatcacaagtaagatactgca
+2298343/1
CCCFFFFFHHHHHJJJJIIIJJGHJJJJJJJJJJJJIJHHJJJJJJJJJJ
@2298494/1
tcttcctcgggttggaatgattctggtgggttgtcctgcagagcttgcca
+2298494/1
@BCDFFFFHFHFDGIIJJJJJJJGFECEGHDFHDGIGIJIJIJJJEHIJI
@3670261/1
ggctctcaggcaggcaagatgggcatagtaggtaggcgtagggtaagaca
+3670261/1
CCCFFFFFHHHHHIJJJJJJJJJJIJJJIIJJGHIJJJHIJJJBFHIJJJ
@5022038/1
gtttgtttcatgtcaatcggttcataaataaaaaagttatgtcaaattaa
+5022038/1
CBCFFFFFHHHHHJJJJJJJHIJIJJJIJJJJJJJJIIJJJJJJJJJJJJ
@3670283/1
gtgctgttgtggaactgcttcacctgtggccggcggcacgcagacgcctt
+3670283/1
CCCFFFFFHHHHHJJJJJJJJJJJJIJJJJJJGIIJJHHFFDDDDDDDDB
@924984/1
gtctgtttgtctgtttgtctgttcgtctgtgcgcgctaatctcagaaacg
+924984/1
CCCFFFFFHHHGHJJJJIIJJHJJJGHIJIIJJJJJIJJIIJIIJICHIJ
@5761875/1
gcaagaagtaccagaaacgggacttagccacaatctggtctggagagaag
+5761875/1
CCCFFFFFCFHHHJJJJJJJJJJJJJJJJJJJJJJJJJHIJJJJJJJIJJ
@1619721/1
ggcaaatttttggttttaaccacatagttcccgatctcgcgggatctctt
+1619721/1
CCCFFFFFHHHHHFHIIGIIJJJJJJJHIJJJJIJJIJJJJJJJHHHHHF
@1619822/1
aaacccaacaaataaaccctttaatagacaaatacaacgaaaccaattta
+1619822/1
@@@DFDF?FHHHGIIFEHIHGHHGDFHGIIFEDGGJIIJIIEGIIJJIJI
@7126073/1
gttcattacctgtgaaaactgcccctc
+7126073/1
B@@FFFFFHHHHHIJIJJJJIIJIJIG
@4370582/1
cttggttgaacggaactccaatcctttactcgaatagtcttttctaactt
+4370582/1
@@@BBDDDFHA?ABGGIB>FGFGH<B?C<FGHIE>GCFGB@?F4BDAGH<
@7126191/1
ccagtgtttcaaggcaacatataagttcttttagatatcatacacttcta
+7126191/1
BCCFDDBDHHHHHJJJJJJJJJJJJHIIJJJEFHHIJJJJJJJJJJJJJJ
@7126236/1
tgtttgtctgtttgtctgtttgtctgttcgtctgtgcgcgctaatctcag
+7126236/1
@B@FFFDDHHFFHJJJJJFHIJHIIJHIJJIGGJFHIJIJIJJJJJIIGI
@5762809/1
gtttgtctgtttgtctgtttgtctgtttgtctgttcgtctgtgcgcgcta
+5762809/1
BB@FFDEFHHHHHHIJJJJJJJJJJJJJJHHIJJJJJIJJJIIJIJJJJJ
@5762844/1
gtggattttaatgttattattacagcatacataataaaattagaggaagt
+5762844/1
@@BFFFFFHHHHHJJJJJJJJJJJJGHHIJJJIJJJIJJIJJJJIJGDIE
@926529/1
ccggagaagggaatgacaacgacaatcggacgcgttaacatacgagatct
+926529/1
@CCFDFDDDAHFFIEDGG>FGHIJBC?FHAHIAHBH8@CEEEEHDD<ACA
@7126625/1
cccatctgaggaatagtattgttaaatcaaaccaaatatgctatag
+7126625/1
:==DDBD??A?DFGDEFFHI>AF9AA:3<C9<AE?GIGHADHII<:
@7127317/1
gtcttcttgaacttcttcaattgacgcaagaagtaccagaaacgggactt
+7127317/1
CCCFFFFFHHHHHJJJJJJJJJJJJJJJJJJIJHIJJJJJJJJJJJJJJJ
@5764264/1
cccacttcacgacgcttcagcagagtgcacacaatggtgaactggcgttc
+5764264/1
CCCFFFFFFHFFFIIJJJJJJJJGIHGHJJJJIGIJIIJIJJJJIJJGGG
@4372557/1
cactgagtgacggcacctccgacactgaggtcacggtactcgcggtacat
+4372557/1
@C@FFFFDDAFDFEAGIIJEIGHIGCEEGGHIGIGGFDEHHIGHH:?BFF
@5764523/1
ctcatgtaatttttaatgttttccaaatcgacgactcctgtggctttcag
+5764523/1
@C@DFDBDFHHHHGGIIICEHBHBDHGIEIEHIBHHIIEIGHIIGGHIII
@4373390/1
caccagtggtcttcttgaacttcttcaattgacgcaagaagtaccagaaa
+4373390/1
<;?DDDB>D?2<C9EEE@:EDEIDEFDEAE<9CCDE<DDIIEDDB@BCDE
@5765441/1
gtctgtttgtctgtttgtctgttcgtctgtgcgcgctaatctcagaaacg
+5765441/1
??@BDEFFHFHHHGGIIHIJJJJIGHHHGECGHJJIJJJJHIGGGGGIJJ
@5765723/1
gtaggcgtagggtaagacacggatcgcatacaccgtgaatataagtggca
+5765723/1
@@@DDDD@DFFDFFEFF:CD?AEFACGEIFFECFEFIFEFIFDFFFIFIE
@5765849/1
cgcacagacgaacagacaaacagacaaacagacaaacagacaatcagaca
+5765849/1
C@CFFFFFHHHGHJJIJJJIIIJIIJJJJJJJJIJJJGGIIJJJIJIJJJ
@4374377/1
cctttatacatttcggcatggcgatcatgtcgatggcttggtttattccc
+4374377/1
CCCFFFFFHHHGHJJJJJJJJJJIJJJJJJJJJJJJJJJJJFHJJJJIJJ
@3008736/1
gtgctgttgtggaactgcttcacctgtggccggcggcacgcagacgcctt
+3008736/1
@@@DFFDFHFFFHIJJJJIJIJIJJJHJFIIIJDIIIGEFFDCCDDBDDB
@3671054/1
acataataaaattagaggaagtaggtgctgggcctcttgtatgcgaaggt
+3671054/1
<@@A=DDD:CD?FBEBD9:BG<<F?<B<ADGE3CGFFGG:CDFAGF?DH9
@3009210/1
ctttgtttcatttaaatttacgggctatgccatttatcctcgcacgttgg
+3009210/1
CCCFDBDDHBHHGIIIIIIGFH<HIIIIIIIGIGEGHHFGGFIGIGBFAG
@7825266/1
attccctgcagagcttgcaaagcttgcaatgatctttccttcttctcttt
+7825266/1
@BCFFFFFHHHHHJJJJJJJIJJJJJJHHIHEGGIHHHIJJJJJJJJJJJ
@3671261/1
cctttctaaggttctaaactatatctgtaccaaatttcaaccaaatccgt
+3671261/1
@@@DFADDDHFD?DHICBGEFCF>EEHB@CC9<8CE@<B<F1C@8CDBDD
@7825326/1
ctcataacgcagccagatgccaaagttcttgatcttcactgggctcttct
+7825326/1
CCCFFFFFHHHHHJJJJJJJJJJJJHJJJJJJJJJJJJJJJJJJJJJJJJ
@7825655/1
gtcttgggtgaggcataacggggtgggttttacagactagaacccacccc
+7825655/1
CC@FFFFFDHHHFIEIIJIJJJJ?FHI?FHIJJJJIJJJJJJIJJJJHHF
@7826219/1
tttgtctgttcgtctgtgcgcgctaatctcagaaacggctgatccgagtt
+7826219/1
@BCFFFFFHHHHHJJIGHHJJJJJIJJJJJJJJJJJJJJJJGGHIIDHHE
@6405171/1
gcgcacagacgaacagacaaacagacaaacagacaaacagacaaacagac
+6405171/1
CC@FFFFFGHHHHJJJJJIJIJJJJJIIIJJJJIJJJJJJJIGIIJJGJI
@6405397/1
tgaagaagaggagcaaatggaaaaaaaaattggtgaaaagaatcacaagt
+6405397/1
CCCFFFFFHHHHGJJJJJJJJJJJJJJJIHIJJFGIJJJJJJJJJJJJJC
@7826675/1
cacgcgaagaccgacatccgcgcggacg
+7826675/1
@@@DA6DAFFF?A:?FF>D@??0;;5/3
@927354/1
gaggaagtaggtgctgggcctcttgtatgcgaaggtgttgaggcgcttgt
+927354/1
CBCFFFFFHHHHHIJJJJGIJJJJJHGJJJJIIJJDGFHJIJJJJJJJJH
@7128095/1
ctatgccatttatcctcgcacgttggcagtaatagtacaagtgaaaagtc
+7128095/1
CCCFFFFFHHHHHJJJJJJJJJJJJJJJJII>GIIGIJJJJHIJJJJJHI
@3672665/1
ctttaatttgacataacttttttatttatgaaccgattgacatgaaacaa
+3672665/1
CCCFFFFFHHHHHJJJJJJJJJJJJJJJJJJJJJJJIJJJJJJJJIJJJJ
@7128530/1
gctgggcctcttgtatgcgaaggtgttgaggcgcttgtggtggtgcacgc
+7128530/1
CCCFFFFFHHHHHJIJIJJHEGI@CEGIIJJGHIIGIFGGHJJHGIIJJH
@3673779/1
ttcataaataaaaaacttatgtcaaattaaagaatcacgtcgaacattct
+3673779/1
CCCFFFFFHGGHHJIJJJJJJJJIJJJJJJIJIIIIJJJJJJIIJJJJJJ
@929002/1
cttagaagatagtaaatagcccagtcaacggatggccaaataggaaacac
+929002/1
CCCFFFFFHHHHHJJJJJJJIJJJHJJJJJJFHHIJJJJJJJJJIJJJJJ
@1621199/1
cgtgtgtatgtcactgaacttctcttaaacgactggaccgattttgatga
+1621199/1
@C@FFFEFHHHHHJ9GHIJJJJJJJJJJJJJJJJIJIJJJGIIJJJJJJH
@1621333/1
gtcttcttgaacttcttcaattgacgcaagaagtaccagaaacgggactt
+1621333/1
CCCFFFFFHGHHHJJJJJJJJJJJJJJJJJJJJDHIJJJJJJJJJJJJJJ
@1621555/1
cacaatctggtctggagagaagatcctcatcttgtatagaggaggctt
+1621555/1
@@@DADDDF?AA?EG?GB:AAEHEHGHHEHGEHIF@FD?CFGG=<DEH
@1621748/1
gtcgatatgtggatgtagctgccattatgtagactgttgtgttgaccaat
+1621748/1
@@@FFDFFHHHHHHHIJIICEHJJHIHGHCEHEEHGIIIDFFHFHIIJJG
@929843/1
gccagatgccaaagttcttgatcttcactgggctcttctctgggatttcc
+929843/1
CCCFFFFFHHHGHJHHJJJJJJJJJJJIIJJJJJJJIJJJJJJJJJJJJJ
@930054/1
gagattaatggtataagcatagaatgttcgacgtgattctttaatttgac
+930054/1
CCCFFFFFHHHFHJJJJJJJJJJJJIHJJIJJJHIJIJJJJJJJIJJJIJ
@1622936/1
ccggcaccactcccgggtgaggatgcactacatttccgtccatcattttg
+1622936/1
@@<DDA6DB=:CFA@@G<C@FFD?FF@F?D?<G9FH?F?9@DHF=FGGFD
@7828138/1
cagccagatgccaaagttcttgatcttcactgggctcttctctgggattt
+7828138/1
??@?D>D;DFFFFFF>2AEHEHEHI<:<CHD>EFEFGDCEGF>FGF3?BB
@1623721/1
gcacgcgcttgggcagagggaatctgattgtgctgttgtggaactgcttc
+1623721/1
CCCFFFFFHHHHHJJJIJJJJJJJJJJGJJHIIIJIIJHIJIJIJJJJJJ
@1623757/1
cagcatacataataaaattagaggaagtaggtgctgggcctcttgtatgc
+1623757/1
CCCFFFFFHHHHHJIIIIJJJJJJIJJGHIJHJHJJIJCGIIJJJIJJJJ
@7828764/1
gtaccaaatttcaaccaaatccgtcaaatagttgcggagattaatggtat
+7828764/1
CBCFFFFFHHHHHJJIJJJJJJJIIIGIJJJIJJJJJIJGJJJJJJIFHI
@7829208/1
gcctttgtgcgccacatcaatgttgataaaggctttattggtaaatatgg
+7829208/1
CCCFFFFFHHHHHJJJJJJIJJJJJJJJJJJJJJJJJJJJJJJJJJJJJJ
@2300847/1
gcgagactcataacgcagccagatgccaaagttcttgatcttcactgggc
+2300847/1
?@@DDDDDFFDFF<C8:F>EFED<??@BEEB?DEFIIEBDFGE@FG@BFB
@231315/1
gtgctgttgtggaactgcttcacctgtggccggcggcacgcagacgcctt
+231315/1
CCCFFFEFFDFHFIIIIGHIIIJJJJIBHGHIGGIGGFHFFDDDDDDDBD
@231513/1
aacctctatactttgcattaaaataatgcccattttcacaggcaagggat
+231513/1
@CCFFFFFHHHHHJJJJJJJJJJJJIJJJJJIJJJJJJJIJJJJJJJJJJ
@7831347/1
cgctattaattcattagcgaaaaacttatttttcacttttaaaaatacat
+7831347/1
C@CFDFFADFDDBGHIGDHBGGHEHHEGDIIJIDHHHIIJEGDCAGGHGD
@7831375/1
cttaaatttacatttagtgtttgtttcatgtcaatcggttcataaataaa
+7831375/1
@@@FFFEDHHHHHJGIGEHIHEIAECGHIIII>HIIIJGIHIIGEHDIGG
@7831522/1
gcgagatcgggaactatgtggttaaaaccaaaaatttgccggaagtcact
+7831522/1
@@@FFDDDHDADDHI@EEFHAGGGCCGCGHIEGEDGIIEDABFBGGIEHI
@7832116/1
ctatactttgcattaaaataatgcccattttcacaggcaagggatcctaa
+7832116/1
@?@BD>D>DFH>FGEHIBFHBGHGHGGH4ABBBH<CCCEAFFBGGDGEGE
@6408273/1
cataacgcagccagatgccaaagttcttgatcttcactgggctcttctct
+6408273/1
@@@FFFFFFFFHHJGGGGIGJJJHFIIJJEHIIJIJIIJIJIIIIJIJIJ
@4374893/1
cagggatcttgccgtcattgcagacggtgtggtagcggg
+4374893/1
@CCFFDDFHHFHFE@FHIIGGHIIIIJG?G8D?D>FGG>
@3013038/1
ctggtctggagagaagatcctcatcttgtatagaggaggcttgggctcgc
+3013038/1
BCCFDDFFHHHHHIJJJJJJJJJJJJJJIIJJIJJJIJJJJJGIJIHHIG
@3674175/1
agcatacataataaaattagaggaagtaggtgctgggcctcttgtatgcg
+3674175/1
CCCFFFFFHDFHHGIIJJIIBHEEGHGGHIHIIIG<GHCEHHIIGGIJJJ
@4375560/1
cctcatcttgtatagaggaggcttgggctcgctctccgaagggagcttgc
+4375560/1
@C@DDFFFGDFHHGIJIJJGIGHIA??BFG@D=GHHIEFHDBHGGEIIGG
@233505/1
gtcgaacccaaaaatgtaattaactttttttttgtctgtttgtctgtttg
+233505/1
CCCFFFFFHHHHHJJJGIJJJJJJIJJJJJIJJJIIJJJJIJIJJJHIJF
@233870/1
gggaatctgattgtgctgttgtggaactgcttcacctgtggccggcggca
+233870/1
CCCFFFFFHHHHHJJJJJJJJGIJJJJJJIJJJJJJJIIIIJJJJJJHFC
@233912/1
ggtgccttgggaagcctttgtgcgccacatcaatgttgataaaggcttta
+233912/1
BCBFFFFFHHHHHJJJJJJJIIJJJJJJJJJJGIJJJJIJJGJIJJJJJJ
@4376019/1
gctcgccatcaggacctgcaccatgcaccgccatgccatgtaccacgcct
+4376019/1
CCCFFFFFGHHHHJJIJJJJJJJJJJJJJJIIJJJIJJJJJIJJJJJJJI
@4376105/1
ggacgcgttaacatacgagatcttcgtgcggagataatattttaaagtat
+4376105/1
CCCFFFFFHHHHHJIJJJJIJJJJJJJJIJJJJJJJJJJJJJJIIJJEGH
@234281/1
ttgtgctgttgtggaactgcttcacctgtggccggcggcacgcagacgcc
+234281/1
CCCFDFFFHHHHHIGHIIIIIIIGGGIJIIJGGIJIIJIHFFFDCDBBBB
@3014540/1
gtaggtgctgggcctcttgtatgcgaaggtgttgaggcgcttgtggtggt
+3014540/1
CBCFFDFFHHHHHJJJJJJJJJJJJHIIJCHGHIJJJJJJIJJJJJFHGA
@4376481/1
acaatctggtctggagagaagatcctcatcttgtatagaggaggcttggg
+4376481/1
@@@DDD?DDCFHFGGECB=@BD@DFHHHCDEGGFDFGFB@FBGHGHFI;F
@930256/1
cactccatactttgtttcatttaaatttacgggctatgccatttatcctc
+930256/1
@CCFFFFFDFFFBGHIJIJGIIGEGEEGHHH@FFFDFFHJJIEGGGGHII
@234909/1
ccctcttcctcgggttggaatgattctgg
+234909/1
?@@ABADAFHHHHIFEE@?A3ABCHGGD<
@931082/1
tgctgggcctcttgtatgcgaaggtgttgaggcgcttgtggtggtgcacg
+931082/1
CCCFFFFDHHHHHJIJJJJJIJJJFHIIJIJJJJJJJJIIJIJJHHIJIH
@3676346/1
gcgaaggtgttgaggcgcttgtggtggtgcacgcgcttgggcagagggaa
+3676346/1
@@@FFFD<CAD=?FHGHEGIJIIGIIIHGGIIIJIJIIIGFEEDDBFD>C
@3015986/1
agccaagcagcggttgagaccgcgcaataatagctagtaaataaataaat
+3015986/1
CCCFFFFFHH3CFHIJJJJJJJJJJJJJJJJJJJJJJHH@=BFHJJJJJJ
@5029354/1
cactgatttgcaataatattacagtcaatttaccttggaaactgtgttac
+5029354/1
CCCFFFFFHHHHHJJJJJJJJJJJGJJJJJJJJJJJJJIJJJJJIJIJJJ
@7832771/1
gtcgatgtcgaacccaaaaatgtaattaactttatttttgtctgtttgtc
+7832771/1
;??BDD;AF:C?B:E;CB9<CEH>FFG?1:CF@F?9CADFFFFEGDDFFF
@5029395/1
cttatttgtattggttgtacccaaagcctgtacgatttttattagttaaa
+5029395/1
CCCFFFFFHHHHHJHIJJIJJJJJJJJJJJHIJJGIJJJJJJJJJIJJII
@6410874/1
gtggattttaatgttattattacagcatacataataaaattagaggaagt
+6410874/1
@@@FFFDEHFDHHEIIJIJGIIJJGIJIJIGHIIJJCGAEEIHGGGIII:
@5030911/1
gtgtcctttatacatttcggcatggcgatcatgtcgatggcttggtttat
+5030911/1
CCCFFFFFHHHHHJJJIJJJJJIJJGIJJJJJIJEHHGIJJJIJJFHIJJ
@6412230/1
atctcaacacccataaagaactgtttgcctctcatgtcccatactccttg
+6412230/1
@@CDDDDBFHDA?GGIJGHIIIJJJDIDIGGHJIJIFHGGCIFGIIIIIG
@5031560/1
gtgttgaggcgcttgtggtggtgcacgcgcttgggcagagggaatctgat
+5031560/1
@@@DDD;DHFDDHJIHIIIIIFGGGHEGGJIJJJJGCB;DHG:?@CEF>B
@5770331/1
ctcgctctccgaagggagcttgcggccgatgacctcatactccttcaact
+5770331/1
@@@DDDDDDDHDBFHG9EEGHED?CDDG<GFD@FHC=CGHIEGHHAEHH=
@5032787/1
gtgtacacctgagcgagactcataacgcagccagatgccaaagttcttga
+5032787/1
::=4:B===AA3:A@FHHEGGABGGIEEGBBCGGGIIEG@C@GHHBHICB
@5770946/1
gcccatcaatttatcttcaaatgacgacaccacagtt
+5770946/1
???DDDDD4=CDDDEAEEF@>BAF::AFEEC?DDDBD
@7836615/1
gtcgatatgtggatgtagctgccattatgtagactgttgtgttgaccaat
+7836615/1
@@@DDDDDF?FF>AFGGBEGGCEFHE@FHC?EF?EE?CDCDDGFGGEA=F
@7837060/1
ccaaatttcaaccaaatccgtcaaatagttgcggagattaatggtataag
+7837060/1
@@@FFDFFFHGHHJJIJGIGIHHIIJIIFIIJGBGGGGGGIBHHHGEGIH
@5033973/1
catcaagcaaactctggtgccttgggaagcctttgtgcgccacatcaatg
+5033973/1
@?;DDDDDC?B;FBC@<E?4ACHB?@8<<:1C??D1:DCDDDF@HAD<?8
@3676491/1
gtcgaacccaaaaatgtaattaactttttttttgtctgtttgtctgtttg
+3676491/1
CBCDFFFFHHHGHIJJGHGIJIIJJJJJJJJJJJEGIJJJJJIIIJHJJF
@1625013/1
gagaagatcctcatcttgtatagaggaggcttgggctcgctctccgaagg
+1625013/1
CCCFFFFFHHHHHIJJJJIIJIJJJJIJJJJIBHIGIIIIJIHGHIEIIJ
@2303832/1
cgggctatgccatttatcctcgcacgttggcagtaatagtacaagtgaaa
+2303832/1
CCCFFFFFHHHHHJJJJJJJJJJJJJHIIJJJJIJJJJJIIJJJJHIJJI
@3017083/1
gttgattttggaatgttttacattggatccgacaaattttcaaattaaag
+3017083/1
CCCFFFFFHHHHHJIGHJIIJIIJJJIIIIJJJJGGIJJJJIJJJJIIHI
@3017125/1
gctgggcctcttgtatgcgaaggtgttgaggcgcttgtggtggtgcacgc
+3017125/1
@@CFDDBDFDHHHJIIIJIGFHGEGFHIJJJIIGGHIIGIHEH4@CGHJF
@5772939/1
ctgttgtggaactgcttcacctgtggccggcggcacgcagacgccttgat
+5772939/1
@@@DDDADCB?CFDDFFHGHBBCCCFHIGGID@FGFB<<9AC@B@?BC>>
@1625579/1
cgcaagaagtaccagaaacgggacttagccacaatctggtctggagagaa
+1625579/1
@@@DDDA;3ADFBHIEIIGIBGHGIIEBCGCGHGAHIIFIIFGG?;BFH@
@3017258/1
gtctgtttgtctgtttgtctgtttgtctgttcgtctgtgcgcgctaatct
+3017258/1
@?BFFDFFFHHHHHGIIIIIJJGIJGIIJHGHHFHIGGGHHJJIJJJJJJ
@235113/1
gctcctaattgtatctgacgacgcattgaatctgaatacgaaaatgaatt
+235113/1
CCCFFFFFHHHHHJJJJJJJJJJJJJJJJJJJJJIJJJJJJJJJJJJJJJ
@1625724/1
ctcaacatgtatatccgacctcctgtatattcctatttgtgtaaactaac
+1625724/1
CCCFFFFFHHHHFIJJIJJJJJJJJJIJJJJIIIJJJJJIJHIIGJJJJJ
@7132563/1
ggtggtgcacgcgcttgggcagagggaatctgattgtgctgttgtggaac
+7132563/1
@@?BDDB?BFFFDEGGIEEFGI;GCHFHHGGDBDHGIGIIGCFHHGGGHG
@3018010/1
gtttgtctgtttgtctgtttgtctgtttgtctgtttgtctgtttgtctgt
+3018010/1
CCCFFFFFHHHHHIGJJIJJJIIJJGIJJHIJJJJJJIJJJIJJJJJJIG
@3018475/1
ctgtggccggcggcacgcagacgccttgatgacctccactttgatgatct
+3018475/1
CCCFFFFFHHHHHJJIJJIJJIIJHHHHFFFFFFEEDEEDDDDCDDEEDE
@3678327/1
gtgtacacctgagcgagactcataacgcagccagatgccaaagttcttga
+3678327/1
C@CFFFAAADFHHIJJJJJJJJJJJJJJJJJJJJJJJJJJIIIGIJJJJJ
@236416/1
gcgaaggtgttgaggcgcttgtggtggtgcacgcgcttgggcagagggaa
+236416/1
@@@=DDDBBCCFHII?FGH>?DG@9BG@F@H@HGHDGHGGE??=?DD?AA
@1626740/1
ccctgcagagcttgcaaagcttgcaatgatctttccttcttctctttttt
+1626740/1
CCCFFFFFHGHHHIJIJDGHHIJID<FF<CGHEGCHGIJJJJJJJJJJJJ
@4378566/1
cccgtttccaatctccaagacaggaggctccagtactttagctttgacag
+4378566/1
CCCFFFFFHHHHHJAGIJIGIIIJIEIJIJIJJEHIIIIHHIIJJJJJIJ
@7133249/1
cacgttgtcaataaactattggcgattcatacagtcgaattacatgacat
+7133249/1
CCCFFFFFHHHHHJJJJJJJJJJJJJJJJJJIIJIIJIJJJJJJJJJJJJ
@236672/1
gtgtacatcatggaaggaagatgcctcatcacaacatctaaagcta
+236672/1
BBCFFFFFHGHHHJJJJJJJJJJJJJJJJJJJJJJJJIJJJJJJJJ
@5773646/1
agggaatctgattgtgctgttgtggaactgcttcacctgtggccggcggc
+5773646/1
CCCFFFFFHHHHHJJJJJJIJJIIJJJJJJJJJJJJJJJJJJJJJJJJHF
@237365/1
cgggctctgtgcctggctcccatgtcacggtagcactgagtgacggcacc
+237365/1
CCCFFFFFHHHHHJJJJJJJJJJJJJJJJJHJJJJJJJIJHIJJJJJJJJ
@3019697/1
cgtagttctcagcttccctgcaaagttaaccatcttgtattcaaaagaaa
+3019697/1
BCCFFDDDHHFHHJJJJJIIJJJIJJJIJGIJJJJJJGGIJJJJJJJJJI
@6414634/1
gtttgtttcatgtcaatcggttcataaataaaaaagttatgtcaaattaa
+6414634/1
CCCFFDFFHHHHHJJJJJJJJJJJIIIIJJGJJIJJGHIIJGGIJJJIJJ
@3019713/1
gtgctgttgtggaactgcttcacctgtggccggcggcacgcagacgcctt
+3019713/1
BB@FFFFFHHFHHJJJJJJJJJJJJJIJJIJJIJJJJHHFFDDDDDDDBD
@933097/1
tgtacattgaaaataaaaataaaaaaaatagcaggggttattgttatgtc
+933097/1
CCCFFFFFHHHHHJJJJJJJJJJJJJJJJJJJJJJJJFHJJJJJJJJJIJ
@6414892/1
aaatgttacaacctctatactttgcattaaaataatgcccattttcacag
+6414892/1
@@CFFFFBHDHFHIJIJIIGGIGGGHHIHJJGEHIJGIGGIJJJJGGIGD
@3020459/1
gttggaatgattctggtgggttgtcctgcagagcttgccacatcttgtaa
+3020459/1
CCCFFFFFHHHHHJJJFHIJFHJJJJJJJJJJJJJJJJJJJJJJJJJJJI
@238356/1
gttattgttatgtcgatgtcgaacccaaaaatgtaattaacttttttttt
+238356/1
CCCFFFFFHHGHHJJJJJJJJJJJJJJIJJJJJGIIIJJJIGIJJJJJJH
@5775362/1
ccctaagtgagtatacatctattaaattcaaacgcagagctcattatgtt
+5775362/1
CCCFFFFDHHHHHJJJJJJJJJJJJJJJJJJJJJJJJIJJJJJJJJJJJJ
@7837903/1
attcccaactgtcctccggtactaacgatcaaatcgatcatgggtccata
+7837903/1
CCCFFFFFHHHHHJJJJJJGIJJJIGIHJJDFEHGGIGJIJJJJIJIJJJ
@3021102/1
gtgctgttgtggaactgcttcacctgtggccggcggcacgcagacgcctt
+3021102/1
@@@FFFFFHHHDGJGIIIGIHGIJJIHGADGIBG:FBHGFFDDDDD8=BD
@7838568/1
gcgcgctaatctcagaaacggctgatccgagttggatgcggttttcacga
+7838568/1
@?@DDFADFDHDDHGFDGIGGGGIG?@FCEB?GGC>FEGGB@A6EHHH;5
@6415587/1
cttaaagacatcatgataaaaatgtgtcattggagtcatattatgtgagt
+6415587/1
CCCFFFFFHHHHHJJIIJJJJJJJFHHHIIIJJJJGHGIJIIJJJHHGIE
@7838864/1
cgaacattctatgcttataccattaatctccgcaactatttgacggattt
+7838864/1
CCCFFFFFHHHHHJJJJJJJIJJJJJJIJJJJIJJJIJJJJJJJJJJIJJ
@7838917/1
atttaattgatttgtgcacttagcttcgggttggacgaccaaaactgata
+7838917/1
CCCDDFFFHHFFFIIJJIIJIGIJHIJJJICGHJIJJIJGIIJIIIJIII
@7838926/1
gtcgcaagatagtgagacattcactttttagtcataatcttcagatactc
+7838926/1
@@@DDDDDFHHHAC?<EE>FHIIGHGIEHGGBGGIBHBFHIIIGGHIGIG
@239981/1
ccaataaatcgttttaacaactgggctctatgggacaa
+239981/1
1=?:B;?DHHDFHHIIIID4AGE@G3CBEH@BGC3C8?
@6416007/1
ccagtggtcttcttgaacttcttcaattgacgcaagaagtaccagaaacg
+6416007/1
BCCFDFFDHHHHHJJJJJJJJJJJJJJJJJJJJJJJJJJIJJJJJJJJJI
@6416075/1
cataacgcagccagatgccaaagttcttgatcttcactgggctcttctct
+6416075/1
CCCFFFDFHHGHHIIIGIIIGGGEFIIIGIIJIIIJJJHAFGHIJIGIIG
@240113/1
gtagaaaagtgctgtctgtacattgaaaataaaaataaaaaaaatagcag
+240113/1
CBCFFFFFHFHHHJJJJJIJJJJJJJJJJJJJJJJJJJJJJJJJJJIJJJ
@240242/1
gcagactgtgtggtagcgggtcggacgagccgtgccttttattgcttggt
+240242/1
CCCFFFFFHHHHHGIJJJJJIIJJJJJJJJJJJJHHHHFFFFFFFEEED>
@7839885/1
ctttttttgtcaggtaatatacctaaaaccttcttctaagtctgaaaaat
+7839885/1
CCCFFFFFHFHGHJGIJJJIJJJJJJJJJJJJJJJIJJGJIIJJIJJJJI
@5777806/1
atgtgagtacgaagcattgtctgtttataaaataattaacaactaatgtt
+5777806/1
@CCDFFFDFHHGHIGIJJJIJJJJJJJJIJGHIIJJJJJIJJJJJJJIII
@5778014/1
gtgtacacctgagcgagactcataacgcagccagatgccaaagttcttga
+5778014/1
@@@DDFABCFHHHIJIJJJJJJJJJJJIJJJJJJIIGIIJJIJFHHJIJI
@7840560/1
gtctgtttgtctgttcgtctgtgcgcgctaatctcagaaacggctgatcc
+7840560/1
CC@FFFFFHHFHGHIGICGGGFHGGEHGIJIIJIJGGFHIICGIIGGJII
@241665/1
ccgacgacgacactgtacagttagaaatgttacaacctctatactttgca
+241665/1
;@<D;D@DFD:8C<9?:C9CFFFCGIICCDAF?BFCEBFB8C=B4=C74@
@5778597/1
ctcgtataggtgccgggttattaggtaatctagtatagcgtctcccagga
+5778597/1
@@@FDDEDDDHFHIGBEGDHGEIIJ?G@FGIJJ?GFGCHEDFHEGGEDGF
@3678880/1
caccacagttccagtctcaggcacattgccattagtagactgatcagccg
+3678880/1
CCCFFFFFFFDHHIIIEHGEBDHGIBHIIGEGGIA?GCBFHHCEFGGIII
@1627459/1
gccagatgccaaagttcttgatcttcactgggctcttctctgggatttcc
+1627459/1
CCCFFFFFHHHHGJHIJJJJIJJJJJJJJJJIJJJJJJJJJJIJIJJJJJ
@7841705/1
gtgctgggcctcttgtatgcgaaggtgttgaggcgcttgtggtggtgcac
+7841705/1
CC@FFDDDBDDFHIH:CAFEFDHII:C1?FCG>@GGDGI=BG8;C;C@AD
@1627579/1
ctacacaaagtttcagcttaaaatacgtttaaaaaaaatttgtaccaaat
+1627579/1
CCCFFFFFHHHHGJJJIJJJJJJJJJJJJJJJJIJJJJJJJJJJJIJIJJ
@5035636/1
attgaaaataaaaataaaaaaaatagcaggggttattgttatgtcgatgt
+5035636/1
?@@FFFFDHHHHGIIGHIIIIIIIIGHHIIII@FHGHI@FEGG@CEIIFI
@1628111/1
ggagtacagttaatacctggcatcagttacaatgtttgagtacttagtta
+1628111/1
@CCFDEFFHHHHHJJJJJJJJJJJJJJJJJJJJJJJJJIJHJJJJJJIII
@1628358/1
agcatacataataaaattagaggaagtaggtgctgggcctcttgtatgcg
+1628358/1
CCCFFFFFHHHHHJJJJJJJIJJJJJHIJJHHIIJJJIJJJJJJIJJJJJ
@3680419/1
agcatacataataaaattagaggaagtaggtgctgggcctcttgtatgcg
+3680419/1
CCCFFFFFHHHHGJJJJJJJJJJHJJIGJJHHHIJJJJJJJJJJIJJJJJ
@1628878/1
tatattttaagatgaaatgttaccccaaaagctgcgctattcatttgcgc
+1628878/1
@C@FDFFFHFFHHJIGCGIJFGIJIJJJJIJIIIIIJIIIIIJJJIJGHG
@5037229/1
gttgtggaactgcttcacctgtggccggcgg
+5037229/1
BCCFFFFFHHHHGJJJJJJJJIJJJJJJJJJ
@3680768/1
tgtcgatgtcgaacccaaaaatgtaattaacttttttttttgtctgtttg
+3680768/1
BCBFFFFFHHHHHJJJIIJJJJJHGIIJJJIJJJJJJJJJIECEFEHFF@
@3680827/1
gtccatcattttgtcaacgaactcttctgaagtatttgtttacaagacaa
+3680827/1
CCCFFFFFHHHHHIJJJJJIJJJJJJJJJJJJCFIIJJHIJIJJJJJJJJ
@5037535/1
ctacagtacattctactgtttgtccattttctaactgaagaggaaacgat
+5037535/1
CCCFFFFFHHHHHJJJJJJIJJIJJJJJJJJJJJJJJJIJJJJJJJJJJI
@934733/1
cttgaacttcttcaattgacgcaagaagtaccagaaacgggacttagcca
+934733/1
CCCFFFFFHHHHHJIJJJJJJJJJJJJJEGHJJJJIJJJJJJJJJJJJJJ
@3681824/1
cgggcagttcgtcaacaagacattactagctgagaatatttttttccgtt
+3681824/1
CCCFFFFDHHHFHIJJJJJJJJJJJJJJJJJJIJJJJJJJJJJJJJIIHI
@2308546/1
agcatacataataaaattagaggaagtaggtgctgggcctcttgtatgcg
+2308546/1
CCCFFFFFHHHHHJJJJJJJJJJGIIGHJJJJIJJJJJIJJJJJIIJJJI
@243476/1
gtcgcaataccgtagccgcccaaatttataatcatcaaaaataatgcatg
+243476/1
@@@DDDD>?<DFFFGHGEHDHGEGEGBB<B>FE>GHGGEFI@D>FFEG9F
@2310156/1
cttgccttgagctggtctccagcctctgtatactcgtccacttccatctt
+2310156/1
@CCB?DEFBFDHHB@AFFHGIGGIII?FFHEHIIEHFC?;FDGGEGDBD?
@6417648/1
atcacataaaaccaaacctctggttcgattgggcctcaaaaaatcacgtt
+6417648/1
@CCFFFFFFFHHFGEIJJJJJJJHGIJEIJIIJIIJIFHHJJJIIGGIGH
@5780402/1
catagggtgatcgacgactgcgtggtgacattcgtcgaatattaagaagt
+5780402/1
CC@FFFFDHHHHHIIJJJJJJJIIJFHHIJJJJJJJJHIIHIJJIJJIHE
@7137473/1
ttgtaatataatttcttttttaataattgttataaattcgtaattcgtag
+7137473/1
CCCDFFFFHHHHHJJIJJJJJJJJJJJJIIJIIJIGGIJJHIFFHJJIIJ
@7137539/1
ccacaatctggtctggagagaagatcctcatcttgtatagaggaggcttg
+7137539/1
@@CFFFFFFHHDHIIIFGHIGIIIJJIJJJJJGIIGHIGIIJJHIJIHI?
@7137787/1
cactgagtgacggcacctccgacactgaggtcacggtactcgcggtacat
+7137787/1
CCCFFFFDHGHHHJJJJJJJJIJJJJJJJIFHGIIIBFGIJHIJHADFFF
@7137906/1
gaggaagtaggtgctgggcctcttgtatgcgaaggtgttgaggcgcttgt
+7137906/1
CCCFFFFFHHHHHIJJJJJJJJJJJJJJJJJGHIJDGHHJIJJGIJJJJD
@4381767/1
catgtcacggtagcactgagtgacggcacctccgacactgaggtcacggt
+4381767/1
CCCFFFFFHHFHHJJJJJJJJJGIIIIIJJIJJJJJJJJIJJJJJJJJIC
@7138371/1
ggcagagggaatctgattgtgctgttgtggaactgcttcacctgtggccg
+7138371/1
@7<DDDDDDADFFGFGGGIJJJHIJIIHGDCGDHCHGGIIIGHGFHBFDA
@7138482/1
gtccaggataataagttaattataccaagtttcatcgaaatcaaaccgtt
+7138482/1
CCCFFFFFHHHHHJJHHJJJJJJJJJJJJIJJJJJJJJJJJJJJJJJJIJ
@6419713/1
atcacgtcgaacactattctatgcttataccattaatctccgccactatt
+6419713/1
@@<=DDBBFH?BDEFGGIEHIIHAHGIICBBCDGIHIAH<D@@DFDEEHG
@5782658/1
tcttcactcatctttcactctgtctttgaggttattcacataaattatgt
+5782658/1
CCCFFFFFGHHHHJJJIIJJJJJJJGHJGIJGHJJIJIJIJIIJJJJJJI
@6420008/1
atcgacataacaataacccctgctattttttttatttttattttcaatgt
+6420008/1
CCCFFFFFGHHHHJJIIJJJJJJJIJJJJJJJJJJJJJJJJJJJJJJJJH
@7139311/1
ccaacagattgtttgagatgtttgtgaaactgcgacaccttgtggctgtg
+7139311/1
CCCFFFFFHHHHHJJJJJJJHIIJIIIJJJJIIJGJJJJIJJHIJJIJFH
@7139459/1
ctggagagaagatcctcatcttgtatagaggaggcttg
+7139459/1
@<@DD?BD7CD:CBD:CE:3AF>HEFF<EHB8CGCFC?
@6420887/1
gcctcttgtatgcgaaggtgttgaggcgcttgtggtgg
+6420887/1
?@@BDBDDHDDH?FHIBG<F9F?<AF;CGE6?09B8?6
@5783668/1
gcgagactcataacgcagccagatgccaaagttcttgatcttcactgggc
+5783668/1
@<@DDD?BFHFHHIEHII>=?G@9?DEH@HG11B9?BD>@DD<D<BA8B8
@7139695/1
gcaagaagtaccagaaacgggacttagccacaatctggtctggagagaag
+7139695/1
CCCFFFFFDHFFHIIGJJJJJGIJJJJJJGIHJJJIJJFGIIJGIGIJIJ
@1630748/1
tcataaataaaaaacttatgtcaaattaaagaatcacgtcgaacattcta
+1630748/1
CCCFFFFFHHHHHJJJJJJJJJJJJJJJJJJJJJJJJJJJJJJJJJJJJJ
@6421982/1
caatggtgaactggcgttcatgcggcaaacgcctattaacattatcatcg
+6421982/1
@@@DDDD?:CCFHHHB@GHGIHFGHAEGGIIBGHEHGIIIIBGDGIFFHI
@5784986/1
gtggattttaatgttattattacagcatacataataaaattagaggaagt
+5784986/1
B@@DDFFFHHGHHHHGIIIIIGJIJJJJGIGIAHIIGHJHIHGGBH>:??
@935328/1
gttcaaattcaaataaaatcactctgcaatcctgcctcacatgattcatc
+935328/1
BBCFFFFFHHHHHJJJJJJJJJJJJJJCCHFGIJJJJIJJJJJJJJJJJJ
@7841924/1
tgattgtgctgttgtggaactgcttcacctgtggccggcggcacgcagac
+7841924/1
@@@@DEDEBDBDHIBGDHEIJIIHIICIGGAEE?EHEGGHBHEDFCDBBD
@935453/1
gttgtggaactgcttcacctgtggccggcggcacgcagacgccttgatga
+935453/1
CCCFFFFFHGHHHJJJJ3FGIJJJJJJJJJJJIJHHFFDDDDDDDDDDDD
@1631745/1
atcattttccattggctgggtcttacagattggtggaaaccaaaccaaac
+1631745/1
@CCFFFFFHHGHHJJJJJJJHIJJIJIIIJGHG?EFHHIIJIJIIJJGHC
@5040114/1
cactattctaggattgtgtaggtaatattattaaacgaagaacatgcggc
+5040114/1
CCCFFFFFGHHHFHIJGHIIJIIIIIIIIJJJJJGIIGGIGGIJJIJBFF
@5040146/1
ggcagagggaatctgattgtgctgttgtggaactgcttcacctgtggccg
+5040146/1
CCCFFDFFHHHHHJJEIIIHIJJJJIJJJJIJIIJJJJJJJJIJJIGIJI
@5040155/1
aaccgattgacatgaaacaaacactaaatgtaaatttaagcatcccacaa
+5040155/1
@@CDDDDDDDFDFIBHIIICGHIFIIIGICFFHIIGIIIIIE>GGGEIAD
@5040164/1
gtggaactgcttcacctgtggccggcggcacgcagacgccttgatgacct
+5040164/1
CCCFFFFFHHHHHJJJJJJJJJJJJJJJJJJJJHHFFFDDDDDDDDEDDD
@5040210/1
ttctaaactatatctgtaccaaatttcaaccaaatccgtcaaatagttgc
+5040210/1
CCCFFFFFHHHHHJJJHJJJJJJJJJJJJJJJJIJJJJIHJJJJJJHIJJ
@3023666/1
ctgattttgttaattatatcatttgttacattaccactgtttacctacca
+3023666/1
CCCFFFFFHHHHHJJJJJJJJJJJJJJHJJJJJJJJJJJIIJJJJJJJII
@3683200/1
caacaaatactaataataaaaacgatagaaaacaaataaaaactatccta
+3683200/1
CCCFFFFFHHHHGJJJJJIIJJGIIJJJIJJJJIIJJJIIJIIIJJJJJJ
@3683252/1
cttagattaacattcaattgtttatgattggtgttattaggtaatgttat
+3683252/1
@CCFFFFFHHHHFIJGGIIGJHIGIIEGHIIHGGHGGIGHICFHGFCFGG
@7843061/1
tatgcttataccattaatctccgcaactatttgacggatttggttgaaat
+7843061/1
@CCFFFFFHFHHFIIJIIJJJIIJIIIIIEGIIDGIJHIIGIGFGGIGIH
@5040664/1
gcaagaagtaccagaaacgggacttagccacaatctggtctggagagaag
+5040664/1
@CCFDDDF=CFHHGBHIDFEBGEGIIIIDIIIGEHECGBFFEE>@9DFG>
@936411/1
gttcattgaaaatatagaaaaaataaatagcagggtgttactgggtcgat
+936411/1
CCCFFFFFHHGHHJJJJJJJJJJGIJJGIHEIGGI9C@GGIJJIGDDEGI
@7843347/1
gtactttagctttgacagtgtaaaacttctcggaaatctccaatccaaac
+7843347/1
?@?BDDD4CBDD<F@<9EEHHGIDACCHGCIIIGGBHIEGEDFFBFFBBF
@936415/1
gcaagaagtaccagaaacgggacttagccacaatctggtctggagagaag
+936415/1
CCCFFFFFFHHHHJJJJJJJJIIJJJJJJJJJJJJJJJHHJJJIIIJJJJ
@5040993/1
cgcaagaagtaccagaaacgggacttagccacaatctggtctggagagaa
+5040993/1
@CCFFFFFHDFFHJJIJIJJJIIGIIJJJJIJJJJJJJJIJJJJHIGIJI
@5041149/1
gcgctcatcgggaggtgtggcagcctccttgaccattttagatatttgtt
+5041149/1
@;<BDDDD?BFA6EHDGABGH>FHHHGHII@<@FE@FHH9BFG4C8BDFF
@7843872/1
gccatgagtaagcgatcgggctctcaggcaggcaagatgggcgtagtagg
+7843872/1
CC@FFFFFFHHHFIIGHIII<GHIIJIJJJJJGIEFDHHGGGH@BG;DGG
@5041450/1
tgtacattgaaaataaaaataaaaaaaatagcaggggttattgttatgtc
+5041450/1
CCCFFFFFHHHHHJJJJJJJJJJJJJJJJJJJJJJJJGIIJJJIJJJJJJ
@1633144/1
actgtgtacaattatgtaataactgggtattcagttcttaagatacatca
+1633144/1
@CCFDFDEHHHHHJJJJJJJJIJJJJJHHJJJJJJJJJJJJJJJJJJJJJ
@3025095/1
ccctaagtgagtatacgtctattaaattcaaacgcagagctcattatgtt
+3025095/1
@@@FFFFBFFHHGIGHBFEIIJJIJJJIJIJJJGGEFHGHHIJGIIGIII
@5041859/1
gtgctgggcctcttgtatgcgaaggtgttgaggcgcttgtggtggtgcac
+5041859/1
CCCFFFFFHHHHHJJIJJJJJIIIJEHHHJIJJIJJJJJJJJHGHGHIJI
@937188/1
ctgttgtggaactgcttcacctgtggccggcggcacgcagacgccttgat
+937188/1
@@@DBDDDAFDF?G>FHGCHHIGIBDHHHGIIEEAE8BD>ABBBBBBCCC
@3025639/1
cctttctaaggttctaaactatatctgtaccaaatttcaaccaaatccgt
+3025639/1
CCCFFFFFHHHHHIJJJIIJJJIIJJIIHIJJJIJJJGGIJJJJJJJJJH
@3684861/1
agcatacataataaaattagaggaagtaggtgctgggcctcttgtatgcg
+3684861/1
<@@DDDDAH>DFHB@BFGHH<F@GCGIIIEHECGC<BFCGD<FDHGHGDG
@937864/1
gcacagacgaacagacaaacagacaaacagacaaacagacaaacagacaa
+937864/1
CCCFFFFFHHHHHJIJJJJJJJIIJJJJJIGIIJJJJIIJIJJJJJIHIJ
@7140130/1
gtcctttctaaggttcaaaactatatctgtaccaaatttcaaccaaatcc
+7140130/1
CCCFFFFFHHHHHHIJJJJJJJJJJJJJJIJJJJJIJJJJJJJJJJGIJJ
@245263/1
ccctaagtgagtatacatctattaaaatcaaacgcagagctcattatgtt
+245263/1
CCCFFFFDHHHFHIJJJJJJJJJJJJJJJJJJJJJJJJJJJJJJJJJJIJ
@2311941/1
ccacaatctggtctggagagaagatcctcatcttgtatagaggaggcttg
+2311941/1
CCCFFFFFHHGHGJJJHIGJIIIIJJJJJJJJJJJI<FIIGIJIJJIJID
@5785339/1
catacacatttggttctattcaagttatgtaagtattaaattcgtaccgc
+5785339/1
CC@DFFFFDHHGHFHIJIJJJIGGIGGEIFHGIAEGGADDIEAE:CD;?:
@5785552/1
gtcgagtagagccttagctgcggaatgcttagcttccttcttagagcgtc
+5785552/1
@@@BDD=D><:<?GEFE@DE@CAAFC9BFFI>:?B??DGFFI>B>BD@FF
@2312774/1
agcaaatacaaagagatgtcataactgcattttcctttaatataatgcgt
+2312774/1
CCCFFFFFHHDHHIJJJJGHJJJJJJIJJJJJIJJJJJJJJJJJJJJJJB
@2313065/1
aaataaaaaagttatgtcaaattaaaaaatcacgtcgaacattctatgct
+2313065/1
@@@FDFDFHADHFGIIHBFHHIIIGIIGEHGGICDFDHBHGDDGCCHIII
@6422787/1
gtttgtttgtatataacgtgtattacaaaatagttgtcgtcctactaaat
+6422787/1
CCCFFEFFHHHHHJJJJJIJHIJJJJJJJJJJJIGJJJJJJJJJJJJJJJ
@5786099/1
cttcgttcgtgtggaatagtgacttccggcaaatttttggttttaaccac
+5786099/1
CCCFFFFFHHHHHJJJJJJIJJJJJJJJJJJJJJJJJJJJJJJJJJJJJI
@1634174/1
gtcctgtgggctgttgttgccgtttgcccgctttttcttgttgcgtagac
+1634174/1
CCCFFFFFHHHHHIJJJJIJJJIJJJJJIJJIIJJJJJJIJJJJJHJIJJ
@2313656/1
cggaaagattataatatttctttagtttaagtccgtttttaaactatttt
+2313656/1
@<@BDD:D:<<?CAGEG@<:BFEHIAFFHBHHABD:9?GGIIIFGFEC@D
@2313665/1
cacgtcgaacattctatgcttataccattaatctccgcaactatttgacg
+2313665/1
CCCFFFFFHGDHAEFHHJJGIIJHIGIIHGHIEFIJIGEFDEHHIGHGHG
@6423548/1
cccattttcacaggcaagggatcctaacttcgcaaccactaattccagtg
+6423548/1
CCCFFFFFHHHHHJIIJJJJJJIGHIJJJJGIIJJJJJJJJJJJJIJJII
@7142394/1
gccagatgccaaagttcttgatcttcactgggctcttctctgggatttcc
+7142394/1
CC@FDFFFHGFHHJJJJIJJIIGIGIIGIJJGCEHHIIIIJJJJHHIGGG
@6424380/1
gtttgtttcatgtcaatcggttcataaataaaaaagttatgtcaaattaa
+6424380/1
CBCFFDFFHFHHHIIJIHIJGEFHHIIJHIJJJIJJHIIIIHJJJIJEHG
@7142556/1
cgaaggtgttgaggcgcttgtggtggtgcacgcgcttgggcagagggaat
+7142556/1
BCCFFFADHHHHHJHIJJJJIJJIJJHIIIJJJJJJJJJJJHHHFFFCDE
@7142639/1
gtcttcttgaacttcttcaattgacgcaagaagtaccagaaacgggactt
+7142639/1
CCCFFFFFHHHHHJIJJIJJJJJJJJJJJIJJJHIJJJJJJIIJIIJJJJ
@5787718/1
ggtgctgggcctcttgtatgcgaaggtgttgaggcgcttgtggtggtgca
+5787718/1
B@BFFFFFHHGHHJJJJJJJJJIJGICGFHIIJJJJJJJJIJIIJIHIJI
@6424656/1
agcatacataataaaattagaggaagtaggtgctgggcctcttgtatgcg
+6424656/1
@?@:DDDADHAFFHI@AFHI>@FADB<9AFFEGEGGE;DGHEIIH>HIEG
@7142880/1
ggataataagttaattataccaagtttcatcgaaatcaaaccgttagttt
+7142880/1
CCCFFFFFHHHHGIJJJJJJJJIJHIJJJJJIGIIJJIJJJJJJJIJIJJ
@6425134/1
cctcaatctgcaccagttcatacttgggcacagttcctcgacgagcaagt
+6425134/1
CCCFFFFFHGHGFHIJHGHIIJJJGJJJIJJGICFHGHIIGIIJJJHHIC
@7143041/1
ccgtttttaaactattttttcaatgccctaagtgagtatacatctattaa
+7143041/1
BCCDDFFFGHHHHIIJJJJJIJIJJJJJJJJJJJIJGHIJJIJJJJJIJI
@7143326/1
ccctaagtgagtatacatctattaaattcaaacgcagagctcattatgtt
+7143326/1
CCCFFFFFHHHHHIIJJJJJJJJJJJJJJJJIJJJIJIJJJJJJIJJJJJ
@4386731/1
ggagagaagatcctcatcttgtatagaggaggcttg
+4386731/1
?@@D;DDDDFFHDIIGBFHI@A<<AEBHCC=D7;D?
@7143808/1
gcacagacgaacagacaaacagacaaacagacaaacagacaaacagacaa
+7143808/1
CCCFFFDFHHHHHJJJJJJJJJGHIJJJJJIJJJJJJJJJJJJJJJJJJJ
@5789442/1
ggttattgttatgtcgatgtcgaacccaaaaatgtaattaactttatttt
+5789442/1
BB@DFFFFHHHHHHIJJJJJJJJJJJJJJJJJJJIIJJJJJJJJJJJJJJ
@7144240/1
gtttgaaaaattgacggccagccttaacgtacgattccaacgccccctgg
+7144240/1
@?@FFFFFHGFFHJEEGIIHHIJJJJJJIGHIIJJJJIJIJGGHHIJJGC
@7144608/1
caacaaataaaccctttaatagacaaatacaacgaaaccaatttagaata
+7144608/1
CCCFFFFFHHHHHJJJJJJJJJJJJJJJJJJJJJJJJJJJJJJJJJJJJJ
@7144731/1
ctgttgtggaactgcttcacctgtggccggcggcacgcagacgccttgat
+7144731/1
CCCFFFEFHHHHHJJJJJJJJJIIJJJIJIJJIJIHHFFFDEDDDDDDDD
@5790538/1
cagccagatgccaaagttcttgatcttcactgggctcttctctgggattt
+5790538/1
CCCFFFFFHHHHHJJHHHJJJJJJJJJJJJJIHHIJIJJJJIJHIIIIJJ
@7145051/1
cagaaatttcgcacgctcgactaacattacctcgaaggcgcggcgtgcgg
+7145051/1
@@CFFFFFHHHHHJJJJJJJJIIIIIGIIJIJJJIJIIJJJJIFD;BBDD
@7845119/1
ccacaatctggtctggagagaagatcctcatcttgtatagaggaggcttg
+7845119/1
CCCFFFFFHHHFHIJJGIIJJJJJJJIJJIJJJJJHHJJJJJJJJJJIJH
@7145636/1
gtcaatcggttcataaataaaaaagttatgtcaaattaaagaatcacgtc
+7145636/1
CCCFFFFFHHHHHJJJJJJJJJJJJJJJJJJJJJJJJJJJJJJJJJJJJJ
@5043230/1
cacaaattccaacccttgcgtttcaaaacaattcattttaggttcaagtt
+5043230/1
CCCFFFFFHHHHHJJJJJJJIJJJJJJJJJJJJJJJJJJJJJIJJJJJJJ
@939287/1
ctggagagaagatcctcatcttgtatagaggaggcttgggctcgctctcc
+939287/1
@CCFDEFFFFHFDIGIEEHIDHIHCCIE>H@;C?FDAHDGGEEGHCDHID
@939787/1
ccgcgacttcgttcgcgtggaatagtgacttccggcaaatttttggtttt
+939787/1
<@@DDDADHDAFDDEGDHD<?0?FHBD?B?BBB?@A;@CDGAHHEA;BB?
@5044367/1
cgctacttcacaaatattacatacattccgacgtaccataactcgtgttt
+5044367/1
CCCFFFFFHHHHHJJJJJJJJJJJJJJJJJJJJIJJJJJJJJJJJIHHJJ
@3687836/1
cttcttctcttttttctcctttcttttgcgagctgctgccgaaagattag
+3687836/1
1=?DFFFFHHHHHJJJJJJJIJJJJIJJJJJJJJIJJJJJJGIJIIJGIJ
@7846938/1
ctttacaagtagactcatctttagcacttggttcatcttttgaagattct
+7846938/1
8?;ADDDDFAFDDGHIHIHIIIGDECHIIHCAFEGHGIEHIE?HGGEGGI
@3029332/1
cacttcacgacgcttcagcagagtgcacacaatggtgaactggcgttcat
+3029332/1
@<@DFBDFGGFHHGIIIIIEHEGEGGBFHGGGGIIGHDFGIIIFHHHGGH
@7847176/1
cactgtacagttagaaatgttacaacctctatactttgcattaaaataat
+7847176/1
1:?;BDDDB=DAF@@F:FHHEFH<CFAAE@EEHHA@DD@D>FDFFFAF@F
@7147041/1
gtctgtagtggtcctgctgtttcgtatattctaaattggtttcgttgtat
+7147041/1
CCCFFFFFHGHHHJJJJJJIJJJJGIJIJJJJJJJJJJJHIJJJHIJJJJ
@3688752/1
cccgtttagcagcttcatccagagg
+3688752/1
@@@DFDFDHHFDDEBGGIIFIBHE7
@941090/1
tggagagaagatcctcatcttgtatagaggaggcttgggctcgctctccg
+941090/1
CCCFFFFFHHHHHJJJIJJJJJIJJJJIJJJJJJJJHIJJIJJJJJJJJI
@3030869/1
cttcttctcttttttctcctttcttttgcgagctgctgccgaaagattag
+3030869/1
CCCFDDBAFBFHHGFEDGCCHIBHGEFBGDC:?F@D@GBFHF@G@>@C@>
@2315204/1
gcaagaagtaccagaaacgggacttagccacaatctggtctggagagaag
+2315204/1
@CCFFFFFFHHHHJJJJJJIJJJJJJJJJJIJJJJJJJHIIJJIIJJIHI
@249109/1
gctagtctttggagagaatgaatctaactttggaagttatgtgttacaat
+249109/1
CCCFFFFFHHHHHJJJJJJJJJJJJJJJJJJJJIJIHIJJJIIJJIJJJJ
@249825/1
gtcgaacccaaaaatgtaattaactttttttttt
+249825/1
@@@DDDDDFFH?D;?F?EGBHIC<A<FHGGIHEB
@5791458/1
caaaaaatcacgtttatacattttttttttttt
+5791458/1
@@<DBDDBA>FFD@E@GBAHCGIIIIBGGIEH4
@2316828/1
ctgagcgagactcataacgcagccagatgccaaagttcttgatcttcact
+2316828/1
@@CDDFDFDHGGGIJIGBDFHGEFGAFHEDFDFGB?DFGHHFHIICHBCH
@2317220/1
gtcctcatctcttgcagtttggcctctttcgcagccaacttctggcgctc
+2317220/1
@@@FDDDEFFDBBGII@HGGICEHIIIIIEGA@FHIIGGIICHCHH:D@A
@6426272/1
tcccacaatatattcgtgaaaaccgcatccaactcggatcagccgtttct
+6426272/1
@@CFFFFFHGHFHGIJHGHIIGIIGIIIGIJCHIJJJJJJGIIJGFEHGJ
@2317567/1
tgtcaatcggttcataaataaaaaacttatgtcaaattaaagaatcacgt
+2317567/1
CCCFFFFFHHHHHJJJJJJJJJJJJJJJJJJJJJJJJJJJJJJJJJJJII
@5792347/1
ataaaatcgtagaaaagtgctgtctgtacattgaaaataaaaataaaaaa
+5792347/1
CCCFFFFFHHHHHJJJJFHJJJJJJJHIJIJJJJIJJJJJJJJIJJJJJJ
@5792374/1
gcccgtcgcaccagattattgatttctctttccctgtcgggagcggagcg
+5792374/1
@@@BFDFFHHHHHIHIJJIJIICHIIJJIJJJIJJGIIIIBHGIIJHF<B
@5792560/1
tggagagaagatcctcatcttgtatagaggaggcttgggctcgctctccg
+5792560/1
CCCFFFFFHHHHHIJJJJJJJJIIJJJJJIIJJJJJDHGGIIIIIIIIJG
@1638937/1
tgggtcttccttcatggccgaggttggggcggcgcgggcatgtgagtgtt
+1638937/1
BCCFFBDDFHHHHJJJJJJJFHIFHIJJJJJHFDDDDDDBDDCCDC@CCE
@5792771/1
gacgatttcaccagtggtcttcttgaacttcttcaattgacgcaagaagt
+5792771/1
CCCFDFFFHHHGGJJIIJJGJJIJIGIIJIIJIJJJJJJIIIJIJJIJJF
@5793021/1
ctggtctggagagaagatcctcatcttgtatagaggaggcttgggctcgc
+5793021/1
CCCFFFFFHFHDHGGIJJIIIGIIJJJJFHHIGIJJIIIJJJIIIIGJGA
@7150465/1
tcgcgtcctattttagttaattagtaatgtgcattgtaaaattctagaca
+7150465/1
@@CFFFFFGHHHHJJJFGIJJJIIFHIIJGIIJJJJJIJJJJJGIGHIII
@5793052/1
acggcacctccgacactgaggtcacggtactcgcggtacatgttgtgtac
+5793052/1
@@@DDFDFHHHFDGDGIGGIJ@BDHGJIFGGIGGII@FEDGGIJIHHHEH
@6427520/1
cttgaattccttgatgactgcatagatagaaatcgaactcggtcggatgc
+6427520/1
CCCFFFFFHHHHHJJJJJJJJJJJJJJJJJJJJJJIJJJJJJJJJJJJJJ
@1639380/1
cggatttggttgaaatttggtacagatatagtttagaaccttagaaagga
+1639380/1
@@CBDDDDBFHFDHGGIIEGAFEHHEHHGIIHGHGIIIIIGIHIIIIIIE
@5793701/1
gtacattgaaaataaaaataaaaaaaatagcaggggttattgttatgtcg
+5793701/1
?=@DDBDA8B?<D<AEGIIGHCCGGIGCDGB>DCDB77CFBFFCHGI8CC
@5793870/1
ctcatcttgtatagaggaggcttgggctcgctctccgaagggagcttgcg
+5793870/1
CC@FFFFFGDHFHGGGIAGGEGC6F;CGDHGGCHII@@F@FB@AGHE;;A
@5793989/1
gtttgtctgttcgtctgtgcgcgctaatctcagaaacggctgatccgagt
+5793989/1
@@@DFDFFFHFHHFGIIGGHEBHIIJFIGGGIGHGGIHIGJIGIAGGID?
@5794020/1
ccgcgatgattttggacgtatttttgttgttttttcataccgtcattatc
+5794020/1
CCCFFDFFHHHGHJIEGHEHHHIJIIFHIJJJJJIEEHGIGGHGGIIJGG
@1639850/1
ctgtagcttgggtggtggcaatactcggccgcgaacctccatcatattgt
+1639850/1
CCCFFFFFHHHHHIJFHGIIJJJJJJJJJJJJJJJJHHHHFFFFFFEEEE
@5794225/1
gtggaactgcttcacctgtggccggcggcacgcagacgccttgatgacct
+5794225/1
CCCFFFFFHHHHHJIJJJIIIJJJIJJJJJJIJFHFFFDDDBCDDDEDDD
@1640433/1
gtttgtctgtttgtctgtttgtctg
+1640433/1
??@BDDDDH?CFHCFHGCHCFC<EB
@1640482/1
cgcgcttgggcagagggaatctgattgtgctgttgtggaactgcttcacc
+1640482/1
CCCFFFFFHHHHHIJJIIJJJJJJJJJJJJIJJIJIJJJJJJJJJJJJJJ
@1640618/1
gtggtcttcttgaacttcttcaattgacgcaagaagtaccagaaacggga
+1640618/1
CCCFFFFFHHHHGJJJJJJJJJIJJJJJJJJJJJJJFHIJJJJJJJJJJG
@5795220/1
gtcctttctaaggttctaaactatatctgtactaaatttcaaccaaatcc
+5795220/1
CCCFFFFFHHHHHGHJJJJJJJJJJJJJJJJJJJJHJJJJJJJJJJJJJJ
@1640810/1
ggaattttaatttatgccccctttaaaaaaagctcgatctcaatttaaag
+1640810/1
@?@DBDEDH::?FEGHIGCFABGHIHIIIHGG<BGBH>BBBDCF===FHF
@1640841/1
acctcacgttccgccaattgcttcaccttatgatagtcatcgcggcctct
+1640841/1
CCCFFFFFHHHHHJJJJJJJJJJJJJJJJJJJJJJJIJJJJJJJJJJJJJ
@5795415/1
gttttgaataaatattcgagctgcaaacctattttagtagaaagttttcc
+5795415/1
@@@BDDDDFFHH<?GAFHC@GF?G;A?CGEGHDE?FGHGD9<DE?DGHBB
@1641053/1
acgaatatattgtgggatgcttaaatttacatttagtgtttgtttcatgt
+1641053/1
@@@DDDDD<DH?HEEHHGGAEBHHHII@HHE@GGGIIE?DDGDGEGEEBD
@7152387/1
caacatcttctttggtttgtcaggcgtaatgctaacgtcatagcgataaa
+7152387/1
CCCFFFFFHHHHHJJGIJJJJJJJJJIIJJJJJJJJJJJJJJJJJJJJJJ
@5045126/1
gaagtaggtgctgggcctcttgtatgcgaaggtgttgaggcgcttgtggt
+5045126/1
@@CFFFFFFHHHHJJIJJJJJJIIJJJJIIHJCGHGJIJIIIJJJJJJJ@
@5795720/1
aagggacttaaattccatttccaaatagttg
+5795720/1
?8?BDDD2CADDD9CDEIE<<?FE4C@E?4A
@3689029/1
gccgtgtttttaaatgcggggaagttgcaaaaaatattttatcgagtacc
+3689029/1
CCCFFFDFHHHHHJJJJJJJJJJJIJJJJIJIJJJJJJJJHHHHHFFFFF
@1641205/1
gcggacaaaattgtgaatctaaaccattctcagatccccttgaacacaca
+1641205/1
CC@FFFFFHHHHHHHIJJJJJJJJJJIJJJJIJJJJJJJJJJJIIIJJJI
@941885/1
caagttatgaatttttcaaatcgcgccgccgcg
+941885/1
@7?DDDDABFCFDHBEEHGCE3ADFGI<6?@BG
@3032229/1
cagccagatgccaaagttcttgatcttcactgggctcttctctgggattt
+3032229/1
CCCFFFFFHHHHHJJJHIJJJJJJJJJJJJJJJJJJJJJJJJJJJJIIJJ
@3032386/1
aggaagtaggtgctgggcctcttgtatgcgaaggtgttgaggcgcttgtg
+3032386/1
CCCFFFFFHHHHHJJJJIJJJJJJJJJJJJHHHJDGGHJIJJIJJJJJJJ
@251352/1
ccggcacgcatcgtgaggtctttggagccctgtccaacggtagatggaac
+251352/1
CCCFFFFFHHHHHGGJJJGHIJJJJJJIJJHIHHIJJJJJBFHJIJJJJJ
@251610/1
agtaggatggcaaagagacgaagcgcgcgttctcatgtaatttttaatgt
+251610/1
@@CFFFDFHHGHGJJJJIJIGHGIEHIIIAFDHIIIJIIGGHIIEIFEHE
@2319664/1
gcgcgttctcatgtaatttttaatgttctccaaatcgacgactcctgtgg
+2319664/1
CCCFFFFFHHHHHIJIJJJJJJJJJJJJJJJJJJJJJJJJJJJJJJJHJJ
@7848312/1
ctcggacatttcaattttatttagttggtcttggttgaacggaactccaa
+7848312/1
@@<DA>8<C>FDHEIACFAHCHCHHIGIGFAGD>GGGGCHHGGGIIGIGG
@3033297/1
ctggagagaagatcctcatcttgtatagaggaggcttgggctcgctctcc
+3033297/1
@@CDDFEFHHHDHHIJJIJGIGIHIIGHGHIFGGJIGBHGFGHHBGADHG
@252275/1
cagcatacataataaaattagaggaagtaggtgctgggcctcttgtatgc
+252275/1
@@@FFEFDFHFDHIIGIIJJIEHGIIGGFHGEFEHGFHGEGHIGEBDGGG
@7848889/1
ccacaatatattcgtgaaaaccgcatccaactcggatcagccgtttctga
+7848889/1
CCCFFFFFHHHHHJJJJJJJJJJJJJJJJJJJJJJJJJJJJJJJJJJJJG
@943176/1
gttctcatgtaatttttaatgttctccaaatcgacgactcctgtggcttt
+943176/1
CC@DFFDFHFBDFGIEBFHIIIGEIHEGHIIGGCGG@FHGGICIEGDHGI
@943265/1
atcaggacctgcaccatgcaccgccatgccatgtaccacgcctgggatgc
+943265/1
CCCFFFFFHHHHHJJJJJJJJJJJJJJJJJJJJJJJJIJJJJJJJJJIJI
@7154681/1
ttaaaaataaacttaaagattattaataagaaaaaaataatgcaaagata
+7154681/1
CCCFFFFFHHHHHJJJJJIJJJJJJIJJJJIJJIJJJJJJJJJJJJJJJJ
@943667/1
gctgtctgtacattgaaaataaaaataaaaaaaatagcaggggttattgt
+943667/1
@@CFDFDFHHHHHJBHJJJJJJEEHIJIJJIIIG>HHGIGID<7@GIEH>
@7850127/1
ggagttcacctttagaagtatgtttttagctgtcatctggttcatacggc
+7850127/1
@@?DDDFFHGGGHJJIIJCHHIHGFIJJJJJJHIIJJJIJHIJJJJJIJI
@7155344/1
gcaagaagtaccagaaacgggacttagccacaatctggtctggagagaag
+7155344/1
@@@DFFFFHFHHHJJJJJJJIIIIJJJJJJIIJIJJIIFHJIJJJGIIJG
@7155454/1
ccgtttttaaactattttttcaatgccctaagtgagtatacatctattaa
+7155454/1
@@@D?DDDHD8FB>F<BEHEECBHCB?BDG>9DBBD1?:9B><FHD>BF@
@944003/1
gttcaagttaaccgcaatgttggagcttggtacaaagcaaaggtcgggca
+944003/1
??8;D;B=C>>C?@E:ECF:<C;3<9?EDDIA9DDEAD?D;;?DB@@ADD
@2322268/1
cgtgattctttaatttgacataacttttttatttatgaaccgattgacat
+2322268/1
BB@DFFFFHHHHHJGIJIIGIJJJJJJJIIJJJJJJJJIJJJIHJJIJJI
@2322298/1
gtcttccttcatggccgaggttggggcg
+2322298/1
?@;DDDDDHFFH>BBAC@F:GBBFCC::
@5047103/1
gtcctgctgtttcgtatattctaaattggtttcgttgtatttgtcaatta
+5047103/1
@@CFFFFFHHHHGIFHIIIIIGIEBFHIEHHIIEIIIIGHHIDBGIHIIG
@2322670/1
ccacaatctggtctggagagaagatcctcatcttgtatagaggaggcttg
+2322670/1
@@@FFFFFHHHHHJIFEGGG?ED@FDHHJJJJJICFEEHGIGIGGGIJJ:
@5797068/1
agcatacataataaaattagaggaagtagg
+5797068/1
C@@FFFFDHFBHFHHGIGIIIIDEEHIGHI
@5047472/1
tgaggcgcttgtggtggtgcacgcgcttgggcagagggaatctgattgtg
+5047472/1
CCCFFFFFHHHHHJIJJIIJJJJJJJJJJJIJJJIJJJAHHHHHFFFFFF
@5797228/1
ggctgtttctcactagtaagagcttttcgtataatatgat
+5797228/1
CC@FFDEFHHHHHJIECGHHICGGHIIEGCFHIEGGIJII
@4392264/1
ggcagagggaatctgattgtgctgttgtggaactgcttcacctgtggccg
+4392264/1
CCCFFFFFHHHHHJJJJJJJJJJJIJJGIIJJJJJJJJJJJJJGHJJJJJ
@5797331/1
ccctaagtgagtatacatctattaaattcaaacgcagagctcattatgtt
+5797331/1
CCCFFFFDHHHHHJJJJJJJJJJJJJJJJJJJJJJJJHIJJJJJJJJJJJ
@3690223/1
gtgactttcccgtttccaatctccaagacaggaggctccagtactttagc
+3690223/1
@B@FFFFFHHHHDHIJJJJJJIJJJJJIJIJJJJIJJJJJJHJJJJJJJJ
@4393260/1
gcttatactccgcctccaacttgatacaagcttctcggacagcagtgagt
+4393260/1
@@@DDDDDH>ADAGIIIHE@GIIAEGECHEGFADHDHGAEGBBDCHICG8
@5798808/1
tgggcctcttgtatgcgaaggtgttgaggcgcttgtggtggtgcacgcgc
+5798808/1
@@@FBFFFHHHHGIIIIHBHIAFEFHEHIGIGGIIIIIHIIGIIIGGBE>
@6430638/1
cctcacatgattcatccacaaattccaacccttgcgtttcaaaacaattc
+6430638/1
CCCFFFFFHHHHHJJJJJJJJIJJJJJJJJJJJJJJIJJJJJJJJJJJJJ
@5798894/1
gggtaatctagctacccacgtaaatgtaaacctggcaagcatccaagata
+5798894/1
=@BBABDDHFHHHJJIJJJJHIJJJIIIJFJJJJJJJJJJJJJJIIJJJJ
@5799047/1
catcgttctcagcatggtaagaaggtggcggccagaatctagacatgcac
+5799047/1
CCCFFFFFHHHFHJJJJCJHIJJIIGGGIJIGIJJJJJIJIGJJJJIIII
@1643387/1
gtgacggcacctccgacactgaggtcacggtactcgcggtacatgttgtg
+1643387/1
@@CDDDFFDHFHGGIJIEGIJIGIIJJIIIBDFHGHIJJBHHGFHFFFFB
@1643561/1
ccttgattttataatttagagacacgtgtacatttcgagagaacaaatta
+1643561/1
C@@FFDFFHHHHGJJJJJJJIGIJJIHGGGIJJJJJIGHIHGJJEGIJII
@3691585/1
gtgctgttgtggaactgcttcacctgtggccggcggcacgcagacgcctt
+3691585/1
BCCFFFFFGFHGHGJJIIIGIJJJHHFHIIJIIIJGGHGFFCDDDDDDBD
@5799634/1
ctcataacgcagccagatgccaaagttcttgatcttcactgggctcttct
+5799634/1
CCCFFFFFGGHHHJGIIJJIJJIIIFHIJJJJJJJJJJJJIJIGJIIJII
@3691814/1
gagcaaatggaaaaaaaaattggtgaaaagaatcacaagtaagatactgc
+3691814/1
CCCFFFFFGHGHHIIGJJJHIIIBFGHIIJGGIIJIJJIFFGIIJJJJJI
@1643902/1
cgggaactatgtggttaaaaccaaaaatttgccggaagtcactattccac
+1643902/1
@@@F?DFDHFFHF@EFDHCFHEFHGIGGIIECGFHGEE?FHEHIEIHFH@
@5800259/1
cgagctcatcgactgtggcaatctt
+5800259/1
@?@DA:;;?DFF878AA:FG999AF
@253146/1
gtcgtatgattatttgtctgtagtggtcctgctgtttcgtatattctaaa
+253146/1
@BCFFFFFHHHGHJJJHJIJIJJIHIGJIJJJIJHJJJJIIIFIIIJJGI
@1645005/1
caatatattcgtgaaaaccgcatccaactcggat
+1645005/1
@=?DDEDDHAHHHEEHIBBFEHEGF3?1?<D=0?
@4396888/1
gtccgtttttaaactattttttcaatgccctaagtgagtatacatctatt
+4396888/1
B@@FFDDFHGGHHJJJJJJJIJJJJIJJIHIJIJFHIJFHIIIJJJJJJJ
@4397358/1
cgtgaatataagtggcaaaggtagtaagtcagctgttccacttcatcatc
+4397358/1
BCBDFFFFHHHHHIJIJJJJJHJIHGJJEIJJJJJIJJJJIIJIIJJJJJ
@255079/1
caccagtggtcttcttgaacttcttcaattgacgcaagaagtaccagaaa
+255079/1
CCCFFFFFHHHHHJJJJJJJJJJJJJJJJJJJJJJJIJJIJFHJJJJJJJ
@3036110/1
ctgcaatcctgcctcacatgattcatccacaaattccaaccctt
+3036110/1
CCCFFFFFHHHHHJJJJJJJEGIJJJJJJJJJJJJJJJJJJJJJ
@1646284/1
aagttccctactgacatcacttgcattttcgattttattttgttctataa
+1646284/1
@<@DDFDDHHHDHJIEIIGGFFEGHGIIIIJIJIGHGGFHIGIJIIJJJJ
@944514/1
caggtaaattgcaccgattagtgcctctaatatatcgctgaggaccttag
+944514/1
B@CFDDFFHHHHHJJJIJJJJIJJJJJJJJJJJJJJJJJJJJJJJJJJJJ
@944675/1
ataaataaaaaacttatgtcaaattaaagaatcacgtcgaacattctatg
+944675/1
CCCFFFFFHHHHHJJJJJJJJJJJJJJJJJJJJJJJIJJIJJIJJJJJJJ
@7156301/1
gtagcactgagtgacggcacctccgacactgaggtcacggtactcgcggt
+7156301/1
@B@FFFFFHHHFHIIIHJIJIJJJJIIIIJJDHIFHIJIJFHIJJIJHF<
@3037290/1
gtccgtcaaagcatttattgtggccgctctaggcagcaaacagttcatcc
+3037290/1
CCCFFFFFHHHHHJJJJJJIIJJJJJJJJJJJJJJJIJJJJJJIJJJJJJ
@7156597/1
tatacatatagcatttcggatctatagaggctgtcactgcagcgatactg
+7156597/1
CCCFFFFFHGHHHJIJJIIIJIJJJJJJJJJJJFHIIIJJJJJJJGJJJJ
@7156707/1
ccctaagtgagtatacatctattaaattcaaacgcagagctcattatgtt
+7156707/1
CCCFFFFDHHHHHJJJJJJJJJJJJIJJJJJGIJJIIHJJJJJJJJJJJJ
@7852104/1
ggaatagtgacttccggcaaatttttggttttaaccacatagttcccgat
+7852104/1
CCCFFFFEHHFFHJJHGIIJIJJIJJJIDGIIIIGIGHIIIJJJIGJIJJ
@6433412/1
gtaggtgctgggcctcttgtatgcgaaggtgttgaggcgcttgtggtgg
+6433412/1
@=?DDDBDD:?:?EEFHCBAAFDGGHAGDFCDFGIGCG@GAGC=CH@EE
@3039494/1
cagccagatgccaaagttcttgatcttcactgggctcttctctgggattt
+3039494/1
@CCFDFFFHFHHHGHHHIJJJIIJGJJIJJJJGIFJJJJJJIIIIJCHIJ
@2325823/1
gcactgagtgacggcacctccgacactgaggtcacggtactcgcggtaca
+2325823/1
C@@FFFFFHHHHGJJJIJIJIIIIJGIIIJJIIGEGGFGGIJIIJGHDFE
@2325990/1
ctgtgaggggcgtcgggtcacattacatactctgtatttcctcttcatgg
+2325990/1
BCCDFFFFHHHHHJJJJGHIJJJJJJJJFHIJJJIIIJJJJJHHHHHHFF
@6433972/1
gcaaagttaaccatcttgtattcaaaagaaaacctagaatcactggttca
+6433972/1
@@@FFFFDDHHHHHGHGE@FHF@HICHIIIIIIIIIG>GHGGGIEGHHIE
@2326181/1
gcgaattttgcgatctgcgtggtagcgtactaccagcgttgatagattct
+2326181/1
CCCFFFFFHHHHHJJJJJJHJJHJJJJGGGIJJJJJIJIIJJJJJEIIII
@7854641/1
tgactaatgactatatttgtccagaacacgtattaattctgttttcacgt
+7854641/1
@@@FFFFFHHGHHEHGHIHFGFHGHIJIIE?BHHGGIIJIGDHGDBGHCG
@5049194/1
attctcctcctgtatcttcacatacttcgtcaacacctcgttcagtccgg
+5049194/1
CCCFFFFFHHHHHJJJJJHIJIIJJJJJJJJJJJJJJJIJIJJIIIJIII
@7854749/1
tgcagatgactgtgcatccttgctagtaagtcctgagccatagcaaacag
+7854749/1
@@@DDADBBAFFFAED<?FEIACH?FHDEGHHHE>9??@GDGH@G<;DGC
@3040305/1
cctggctcccatgtcacggtagcactgagtgacggcacctccgacactga
+3040305/1
CCCFFFFFHHGHHIJJIHGAGHIJJJIJJGGIJJEGHIJIIJJJJJJJJI
@5801504/1
cttgcgtttcaaaacaattcattttaggttcaagttaaccgcaatgttgg
+5801504/1
C@CFFFFFGHHHHIJJJJJJIJIJJJGIGHIFIIIIJJJJJJIJJJHIJJ
@5049481/1
cataaataaaaaagttatgtcaaattaaagaatcacgtcgaacattctat
+5049481/1
C@CFFDFFHHGHHJHIIJJJJJJJJJJJJJJJJJIJIJJIIIJIIGIIJI
@2327210/1
gcctcttgtatgcgaaggtgttgaggcgcttgtggtggtgcacgcgcttg
+2327210/1
CCCFFFFFHHHHHJJJJJFHHIJJJJJJJJJJHJJJJJJIJJJJJJHFFD
@3694380/1
ccgtcattgaacaatctcgtatgatgccgtttctgt
+3694380/1
@@@DDFFBDFDFFBGGDGHHHIIC9ED?1C8C???D
@1646591/1
cttcacctgtggccggcggcacgcagacgccttgatgacctccactttga
+1646591/1
BBCFFFFFHHHHHJJIJJJIJJJJIJJIHHFFFEEEEEEEDDDDDDDDDC
@4398339/1
gtttgtttcatgtcaatcggttcataaataaaaaacttatgtcaaattaa
+4398339/1
@=@?DDDDHHFHFIIIHHIG;FEHGEGCHCH>GGGEGIEHEFFHHIGIIG
@7159353/1
ggtatctcccacacgtttcacttcagcatagacaggtgtcttccctggca
+7159353/1
BCBDFFFFHHHHHJJIJJJJJJJJJJJJJJJJJJJJDGHIJJJJJJJJJJ
@7159425/1
gcatccttgctagtaagtcctgagccatagcaaacagccactggcaatgt
+7159425/1
?1=ADDDDFHHFBGHEGHIIIIIIIIHHIICFBF;EHGIIIIIFGIBHG?
@4399068/1
gcacttctttgttttatttaaaaagcttaagttgaattctacaaatgctt
+4399068/1
@@@FFFFFFHHBDGFGHIGBHIIHGIEI<CHCDGGHII@HHIGIIIIIII
@1647409/1
gttaacttcaatggaagtggcgacctctccgactgacatgaacattggaa
+1647409/1
@?@DFABDFHFFHBHGGGGI7EH@EEGHIII>?F:FH>BBH>GHHIIFHI
@257743/1
tctgtagtggtcctgctgtttcgtatattctaaattggtttcgttgtatt
+257743/1
@@@ABBDBF>BFHI@FEHBBHGEI@EFHIHHH><EFGBGIGHGGIGIAGG
@7160594/1
attgaaaataaaaataaaaaaaaatagcaggggttattgttatgtcgatg
+7160594/1
@CCFFFFFHHHHHIJJJJJJJJJEFEGDDGHJIGHEHGCHIIIJDGIGCC
@1648475/1
atgaggttcaccaagctagtggcgttgatgtcgcaagatagtgagacatt
+1648475/1
@@<D?D:B?DD?BGGII@ECHHAGC:C1?C9?FHIEH>@FH?F9D488=C
@259740/1
gtttgtctgtttgtctgtttgtctgtttgtctgtttgtctgtttgtctgt
+259740/1
C@CFFEFFHHHHHIGIJJIJJJJJIHHJJIIJIIIJIIIJJIJIJIJJJI
@4401725/1
gggatgcttaaatttacatttagtgtttgtttcatgtcaatcggttcata
+4401725/1
B@@DDDFFHHHHHJIJGHJJIJJFHHIJJGIJJJJJIIIJJJIIGHIJIF
@260423/1
gattgggcctcaaaaaatcacgtttatacatttttttttaatttttgtgt
+260423/1
CCCFFFFFHHHHHJJJJJJJJJHIJJJJJJJJJJJJJJJIGHJJJJGHHF
@260687/1
cttataccattaatctccgcaattatttgacggatttggttgaaatttgg
+260687/1
@@@?DDDBBFFHHI@<FBEF@FGIGIBF@<C<::??GF>FHDGC@FEAFC
@4402260/1
tgaggcgcttgtggtggtgcacgcgcttgggcagagggaatctgattgtg
+4402260/1
???DDDDDAABA?FACGGGH<FIIIB@ADCCF@H=FGI8AEACHD9B>7@
@260903/1
gactcataacgcagccagatgccaaagttcttgatcttcactgggctctt
+260903/1
@@@FFFFFHHHHGJJJJJJJJJJJIIJIIJJJJJJJJJJJJJJJJJIJJJ
@4402569/1
ctgtggccggcggcacgcagacgccttgatgacctccactttgatgatct
+4402569/1
@@@DDBDFHHHHFIGGHJGJGGIEHHHEFFFFDDEEDCEDDDCDDD<CCD
@261690/1
cgtgtttttgtcacatatttgtgtcgttggcgctcagggacagttttcgc
+261690/1
BBBDDFFFHHHHHJJJJJJJJIJJJJIJJIIJJJJIJJJJJJJHIJJJJJ
@3696115/1
gtagcactgagtgacggcacctccgacactgaggtcacggtactcgcggt
+3696115/1
@C@FFFFFHHHBFIJIBGIGGIIJJGIJJJJIJJFHIGGGIIIGJJJHFB
@262203/1
agcaaattgaaataaaaaattggtgaaaagaatcacaagtaagatactgc
+262203/1
@@CFFFFFHFFHHIJJJJJJJJIGHIIIJIJJJJJJJJJIIIJJJIJJFJ
@947947/1
ctgcgagaaagtctatcatgagaatctc
+947947/1
@7?=D88<<DDADE>F?:CEFB4<?<C@
@5802634/1
gttattgttatgtcgatgtcgaacccaaaaatgtaattaacttttttttt
+5802634/1
@BBFFFFFHHHHHIJIJJJJJJJJJIJIIIIGGDHIIJJIIIJJJJJJJH
@6434437/1
gagagaagatcctcatcttgtatagaggaggcttgggctcgctctccgaa
+6434437/1
CCCFFFFFDHHHHIIJJJJJJIJJJGIJEHIIJJGEGHIJJJGHIIIGEG
@2327765/1
cacggtagcactgagtgacggcacctccgacactgaggtcacggtactcg
+2327765/1
CCCFFFFFHHHHHJIFHJJJJJIJJJJJJJJJJJJJJJFHHIJJCGHIJH
@7857665/1
ggcgcacagggcacgcttgcgcatg
+7857665/1
@C@FF?AA3BFHFBGHH=ECAF>HI
@6435057/1
acataataaaattagaggaagtaggtgctgggcctcttgtatgcgaaggt
+6435057/1
CCCFFFFFHHHHHJJJJJHJJJJJJHJJJJJJJJJJJJJIJJJJJJIIJB
@948337/1
gttgatttttgaggagttccctagaatatcttccacatctcatttttgaa
+948337/1
C@CFFFFFHHHHHJJJAFHIHHHGEIHHIGIJGGIJJJIJJIJJIIIHEH
@948365/1
gtcgcctccttgatgcattgcgtcagaatgcccacctcacgttccgccaa
+948365/1
@??BDBDDHDHCD?EECFECHAC@FH@GI>G??BDAGD?G?9DFH@ACAA
@3043663/1
gtccgtttttaaactattttttcaatgccctaagtgagtatacatctatt
+3043663/1
?@@DDADDFDFFFEI@D?CEHB9FBHFEFFFEEF:1?B9?BFFFEEEBEC
@6435222/1
ccctgctattttttttatttttattttcaatgtacagacagcacttttct
+6435222/1
CCCFFFFFHHHHHJJJJJJJJJJJJJJJJJJJHIJJJJJJJJJJJJJJJJ
@6435283/1
gccgccatactgtagcttgggtggtggcaatactcggccgcgaacctcca
+6435283/1
CCCFFFFFGHHHHIJIJJJJJAFHHIIJJIJJIJJJIJJJJJHDFDEDDD
@6435284/1
ggagtactgagcagtatctattcagtaaacttatagctgacactgaagac
+6435284/1
@<@DDBBDDHDHD;<CCFGICGIHHDFIGIIIIIIF<?FGIIEHHEHIIF
@948451/1
gtggtgcacgcgcttgggcagagggaatctgattgtgctgttgtggaact
+948451/1
BCCFFFFFHHHHHJJJJJJJJIJJJIJJJJJJJJJHIIJJJJJHIJJJJJ
@5050781/1
ctgtgttgttgcacgcgcacggtggcggcgtaccgcgaggggtgcgcgtc
+5050781/1
@@@DDEFFHHHFHJJJIJJJJIFHIJIIJGFFDDDDD?@DDD06?BDD7<
@3044042/1
cagggatcactcgctaatattacgaaacatttcttctgtcaatttgatcg
+3044042/1
CCCFFFFFHHGHHJJJJJJJJJJJIJJJJIJJJJJJJJIJJIJIJJJJJJ
@948647/1
ccactgtttacctaccacgttaagtacgtaactttaaaatattgactgga
+948647/1
CC@FFF4BFFHHDGDFGGEFHIGJFGEGDEGGBGAGEHI@HG<B?FGHDE
@2328771/1
ctgtttgtctgtttgtctgtttgtctgtttgtctgtttgtctgttcgtct
+2328771/1
@@CDDEEDHGFHHGGFIFGHHIEFHCECHHGFECCFHHI?DGD9HGBGGI
@3044589/1
gtcatattatgtgagtacgaagcattgtctgtttataaaataattaacaa
+3044589/1
CCCFFFFFHHHHHHIIJJJJJJJJJJJJJJJJJJIJJGJJIIJIJJJJJJ
@7859340/1
gttcctctttacaagtagactcatctttagcacttggttcatcttttgaa
+7859340/1
C@@FFFFBHHFFGIGEBFCHIGIIIIIIHHIIIIIIICGHGHGIIEAFHH
@2329976/1
agcatacataataaaattagaggaagtaggtgctgggcctcttgtatgcg
+2329976/1
CCCFFFFFHHHHHJJJJJIJJJJHJJIJJJHIIJJJJJJJJJJJIJJJJJ
@6437318/1
cacataagtaacttcaaatgattgctcagatgcaatttcttgcaagaatt
+6437318/1
CCCFFFFFFHHHHJJJJJJJJIJJJJJJJJHIJJJJIJJIJJJJJJJJJJ
@7860225/1
caccagcttaaaagccaggtgtccatcacaagaagttatttgttcaaata
+7860225/1
CCCFFFFFHHHHGJJJJIJCFHJJIJJJJJJJJJJDHIIIJIJJJJJJJJ
@3044965/1
gcactttcagtattgacatcaaatgcgcagctagagctgtcgcttcgttt
+3044965/1
CCCFFFFFHHHHHJJJJJJJIJJJJJJJJJJJJIJJIJJJJJJJJJJIJJ
@4404507/1
ctcaggattgaaacgtcttttatgttgggacagctatcttcataaaagct
+4404507/1
CCCFFFFFHHHHHJJJJJJJJJJJJJJIJJJJJIJJJJJJJJJJJJJJIJ
@6438003/1
cccaaaagctgcgctattcatttgcgcaggaaggcgtcaatattttttta
+6438003/1
B@@DFFFDFHHHHGHJJJIIIGJGEEIIIIBGHFIJIJIJIJJJGIJHFF
@262757/1
cgtcgaacactattctatgcttataccattaatctccgccactatttgac
+262757/1
<@@FFFFEFHDFHGGIIIGIGHGGICHEEHGIIEHIIIIIIIIGG@GGAG
@7163210/1
ggagtgagcacgggctctgtgcctggctcccatgtcacggtagcactgag
+7163210/1
CCCFFFFFHHHHHJJJJJJJJJJJJJJJJJJJJJJJJJJJHIJJJJJJJI
@1650749/1
gggatgcttaaatttacatttagtgtttgtttcatgtcaatcggttcata
+1650749/1
<??;DDAFFFBC?FHIB>@I4ACCFHHIIHIGGEGICGEGGE=:??BFG<
@4407592/1
ccacaatatattcgtgaaaaccgcatccaactcgaatcagccgtttctga
+4407592/1
@@CFFFFFHHHHGIFHIIJJJDHJJJGGGIIIIIIGIIJJJIIHJIHHII
@3045351/1
ctagcatcacaacgtcatttaatataaaatacatttatatccgatatttt
+3045351/1
CCCFFFFFHHHHHJJJJJJJJJJJJIJJJJJJJJJJJJJJJJJJJJJJJJ
@4408128/1
gctcgacagtggcatggaaccgctctgtcgtcgtaatgttcttaagtgca
+4408128/1
CCCFFFFFHFHHGIJJIIJIIJJIJJIAHIGHIIJJJJGIIIJJJIAHGI
@3045625/1
cttcacctgtggccggcggcacgcagacgccttgatgacctccactttga
+3045625/1
@@<DDD?A>FFHHIEGIGGGHGIIGBHGHEBBECC@@CCCCCB?CACCCC
@4408710/1
cttcttctcttttttctcctttcttttgcgagctgctgccgaaagattag
+4408710/1
@@BFFFFFGGHHHJJJJJGIJJIIJJJIJIIIIIIGIIIIIEBHGIIIGE
@4409467/1
tcactaaacataaaaataatacattacgttaaatgccacgacgctcggac
+4409467/1
@@<FDFFFHAHHDHGIIJJJIICDHGCEHHGJJAHGGGIIHEHFGGE>AE
@3046889/1
gtggaactgcttcacctgtggccggcggcacgcagacgccttgatgacct
+3046889/1
CCCFFFFFHHHHHJJJJJJJJJJJJIJJJJJJJHHFFFDDDDDDDDEDDC
@5806344/1
cctggttctaccttcaagagcctcttctaaagcaaacaatgagacctgtg
+5806344/1
@@@DDBDDHHDAFGFG@E@GBGHHGGIIEEHGEGIAGDHHIIIECGHG9B
@948976/1
gcctcttgtatgcgaaggtgttgaggcgcttgtggtggtgcacgcgcttg
+948976/1
@@@DDD;;FHFFDEA@@CGHABH>DCGHHEGEDDGFDG@FG9@F;BADDA
@3047723/1
gcttcatctctctcccgtagcttacgcatctcgttcctcagtttgtcgag
+3047723/1
CCCFFFFFHHHHHJJIJIJJJJIJJJJIJJJJJIJJIJJJIGIIJIIIJI
@949340/1
gtatctcccacacgtttcacttcagcatagacaggtgtcttccctggcaa
+949340/1
?=?DADD<3CFFF:AEAFFH<4<<CHFFHFB@GC?CF?D?BAGGFIIIDF
@3697926/1
ccaaaaatgtaattaactttttttttgtctgtttgtctgtttgtctgttt
+3697926/1
CCCFFFFFF?CAFHEBIHIIIIIEGHHBFHGFHEGHIIIFHIIFHGGFGH
@1652321/1
cagccagatgccaaagttcttgatcttcactgggctcttctctgggattt
+1652321/1
1=?DDDDD3:ADFFD;<A@BHE@>B<@AHHEAFGFFFCGIFEFE@;GI39
@7861272/1
tggcaatactcggccgcgaacctccatcatattgtttgagatcgtcaaac
+7861272/1
?@<DFFFFHHHHHIIGHHIED@FGGG=BCEIIGHIGGGIIEACAEHHFF>
@3049559/1
gcagcgaaatagtcacaaccacgttggttatcaagtggcttggtaggatc
+3049559/1
@@@D?DDDFBFDH@FHGIGIIIIGBGIHIBHHDHGBBE=BF:BDG4CFH;
@3049792/1
cgcttgggcagagggaatctgattgtgctgttgtggaactgcttcacctg
+3049792/1
CCCFFFFFHHGHHJJIJJJJJJJJJHIJJJHIJGIJJJJJJIJJJJJJIG
@7166130/1
agcaaatggaaaaaaaaattggtgaaaagaatcacaagtaagatactgca
+7166130/1
CCCFFFFFHHHHHJJJJJJJJJBFHIJIJJJJJJJJJJGFIJJIIJJJJJ
@3050179/1
gtagaataaggattaaaaataaacttaaagattattaataagaaaaaaat
+3050179/1
BB@FFFFFHHHHHJJJJJJJJJJJJJJJIJIJJJJJJJJJJJJJJJJJJJ
@7167250/1
ctggagagaagatcctcatcttgtatagaggaggcttgggctcgctctcc
+7167250/1
BBCFDFDDDHHGHJJJJJJJJJJJJJIJIIJJJIJJJHIIIJJJJJGGGI
@7167438/1
ctcaggcaggcaagatgggcatagtaggtaggcgtagggtaagacacgga
+7167438/1
CCCFFFFFHHHHHJJJJJJJJJJJHHIJGHIJJJFHIJJFHIJJJJJJJI
@7167453/1
atacataataaaattagaggaagtaggtgctgggcctcttgtatgcgaag
+7167453/1
CCCFFFFFHHHHHJJJJJJJJJJHJJJCGGGIIJJJIIIJJHIJJJJIJJ
@3052194/1
cagtggtcttcttgaacttcttcaattgacgcaagaagtaccagaaacgg
+3052194/1
@@@B?DDBFBDFHIGHIBEIDHGGEHIIIIGBGHI@GHBBBFFCDHIEHG
@3052198/1
cattacaatgtcacattgtagctctaaagcatcgccagtcgttgctgtac
+3052198/1
B@@FDDFFHHHHGIJJJJHIIJJJJJJIJIJIJJIJIJJIIHIJJJJJJJ
@3052515/1
gctgcagatgactgtgcatccttgctagtaagtcctgagccatagcaaac
+3052515/1
@CCFFFFFDFHFHIFHIIIJJIJIIGIIHHDGBHHIIIJIIIIGIGGJJJ
@7865183/1
agcacgggctctgtgcctggctcccatgtcacggtagcactgagtgacgg
+7865183/1
@CCFFFFFHHHHHIJJJIJJIJJJJJJJJJJJJJHIJJJJJJJJGHIJJJ
@3053121/1
ggcacctccgacactgaggtcacggtactcgcggtacatgttgtgtacac
+3053121/1
CCCFFFFFHHHHGJJJJJJHJJJJJHIJJJJJJJFHIJJJIJJIIHGH77
@6438372/1
gtctgttcgtctgtgcgcgctaatctcagaaacggctgatccgagttgga
+6438372/1
CBCFFFFFHHHHHHIIJJJJJJJJJJJJJJJJJJJJJJIJJJIHIGGHHE
@5053986/1
gaaatagtcacacccacgttggttatcaagtggcttggtaggatccaagt
+5053986/1
@CCFFFFFHHHHHJJIIJGHIIHIGIJIGHFHIJJI:@?D>DCH>FGIB8
@2331990/1
ggcaaatttttggttttaaccacatagttcccgatctcgcgggatctctt
+2331990/1
CCCFFFFFHHHHHHIJJJJJJJJJJJJJJJJJJJJJJJJJJJJJHHHHHF
@5809198/1
gagggaatctgattgtgctgttgtggaactgcttcacctgtggccggcgg
+5809198/1
CCCFFDFFHHHHHJJJJJJJJJJJIJIJIIIIJJJJJJJJGIIIJJJIIG
@5809325/1
catacataataaaattagaggaagtaggtgc
+5809325/1
C@CFFDDD?F>FDE>GG>EF?3CCFEGEACF
@2332999/1
caggggttattgttatgtcgatgtcgaacccaaaaatgtaattaactttt
+2332999/1
CCCFFFDFHHHHHIJJJIJJJJJIJJJJJJJJJJJJJJFIIJJJJJJJJJ
@1654462/1
ggagagaagatcctcatcttgtatagaggaggcttgggctcgctctccga
+1654462/1
CCCFFFFFHHHHHJJIJJIIJJJJJJGIGCGHIII@?FB@DGGGGGGHGE
@3698148/1
ccagtggtcttcttgaacttcttcaattgacgcaagaagtaccagaaacg
+3698148/1
CCCFDFFFHHHHHJIJJJJJJJJJJIJJIIJJJJJJIJJHIIJJJIIJJJ
@6441772/1
cccggcttatactccgcctccaacttgatacaagcttctcgcacagcagt
+6441772/1
@@@F;DDDDDHDBEFEGEBEGIIIDHIIGGIDGA?DFEGB;FHBFFCG2=
@2334468/1
gtgcctggctcccatgtcacggtagc
+2334468/1
@@@ADFDB?FFFHGEHCGGEGG<C?G
@3698736/1
gcctgacgcttagcaagtttcttagacttgccagttcccacttcacgacg
+3698736/1
CCCFFFFFHHHHHJJJJIIJJJJJJJJJJJJJJJJJJJJJJJJJIJJJJJ
@6442055/1
gtatatacaagaacaaaccagaaaataggcggagtcctatctcaaaacat
+6442055/1
@@@D?BD;D?ABDBHIIGHHIGHEGEHGB3EG@F???BDFGDHI<FHAGE
@3698843/1
ttcagatactccaaagcattctgggctgcagatgactgtgcatccttgct
+3698843/1
@@CFFFFFHHHHHIIJJJJJJJJJIJJJJJJJGIJIJJHIIJIJJIJJJI
@3698844/1
ggttattgttatgtcgatgtcgaacccaaaaatgtaattaactttttttt
+3698844/1
@CBDFFFFFHHHHIIJJJJIIIIJJJJJJIJJIJGIJIJJJIJJIJJJIJ
@5811193/1
ctaattacaaaaaagaaaacatttgtcaccaactcctaaagtcaggacat
+5811193/1
@@CFFFFFHHHHDIGEDHCFGGFIJGHEDEGFCDHGGHIGIBFGBHGIJG
@4410151/1
gtgcgtcacgtccacgcccaggaatatcaccggctcgttgaacaccttag
+4410151/1
@BCFFFFFHHHGHJJJJJJJJJJJJJJJJJJJJJJJI@GDEGEIIJEH@C
@950249/1
gtaaaaaggggtagtgttagtaaaaaaaaagatagttcttcaataaacaa
+950249/1
CCCFFFFDFHH8CFEGHGGHHHIJIGJJIJFGGHG=FHIEHGIJJJJJII
@4410838/1
atcggcattccggcgtcattcgatatcttctgtagctgctgtgtgaagtt
+4410838/1
@CCDDFFFHHGHGJJJJJJJJJJGIJJJJJJJJIIIJJJJJIIJIJEHFH
@3699672/1
gcgatgttttacaagggcaggttgaactcacaccattcaatttaaaagaa
+3699672/1
CCCFFFFFHHHHHIJJJJJJJIJGIIJJJJJJJJJJJIJJJJJJJJJJJJ
@4411028/1
gtctggggaaaagatcctcatcttgtatagaggaggcttgggctcgctct
+4411028/1
@B@FFFFFHHHHHIJIGGIGIIJJJIHHIIGHGGGIJIJ8D;FHIJ:FEG
@5812516/1
ctcgcacgttggcagtaatagtacaagtgaaaagtcacttgccgatggta
+5812516/1
CCCFFFFFHHHHHJJIJJJJJJJJJJJIIJJJJIIJJJJJJJJJGIIJHG
@4411504/1
aacttcttcaattgacgcaagaagtaccagaaacgggacttagccacaat
+4411504/1
@@BFFDFFHGHHHJIHHIIHHGGIHGHIIIIIIHIJJAGHHEHJIIJJII
@951405/1
gcgactggttgttaactccgaaaattatatcataatcattataactgcga
+951405/1
CCCFFFFFCFDHHJJJJIJIJJJJJJJJJJJIJJJJJIJJIJJJJJIIJG
@1656775/1
gtctgtttgtctgtttgtctgtttgtctgttcgtctgtgcgcgctaatct
+1656775/1
CBCFFFFFHHHHHHJJJJIJJIJJJIIJJJJJJJJJIHIJJJJJJJJJJJ
@4411856/1
atacataataaaattagaggaagtaggtgctgggcctcttgtatgcgaag
+4411856/1
C@CFFFDDHHHHHIJIIGIGIJJGHJJHGGIJIJGHIJGJJGIIIGIIED
@4412093/1
ctcgcacgttggcagtaatagtacaagtgaaaagtcacttgccgatggta
+4412093/1
@@@DFFFDHHHHGGIFHIIIIHHGHHEEHGAEHGBFDGHHGIID6DFHCF
@1657236/1
agatgccaaagttcttgatcttcactgggctcttctctgggatttccctg
+1657236/1
C@@FFFFFGDFHHEHIGGGIIIJIGGG>EBGGHIIIIJIEIHBFGEIIIE
@1657493/1
gtagaaaagtgctgtctgtacattgaaaataaaaataaaaaaaatagcag
+1657493/1
@C@DFFFFGAFHHIGGIHFGHIIICHIIGHIJIIJJIJIJJGHIIIIJEI
@4412837/1
ctaagtgagtatacatctattaaattcaaacgcagagctcattatgttga
+4412837/1
CCCFFDEDHFHHHJJJJJJIJJJJJJJJJJJJJGHGHGIIJJJJJJJJJH
@1657838/1
gcacggtgatggcgcgcgccatggcgatgggcgtgcggtcctcgctgcag
+1657838/1
@CCFFFFFFDHDHIJJJIIJIIJJIJJJJJIIJJFHFFDDDEEDDDDDDD
@954166/1
ggctgaattgcagcatcttgtcgagaacatgaagccgctttggtttacgt
+954166/1
?<@DDEFFHFFHHGIJGGIGHGIJJGIJIGIAGGGJIJIIIEEBAFHGIG
@954735/1
ggcgaattttgcgatctgcgtggtagcgtactaccagcgttgatagattc
+954735/1
CCCFFFFFHHHHHJJJJJJJIJJDGHJIAGIIJJJJJIIHGJIJJJHIJJ
@5057378/1
attgacctttcctaggagtgactttcccgtttccaatctccaagacagga
+5057378/1
@CCFFFFFHHHHHJJJJJFHIJJJJJJJJJJJJJJJJJJJJJJJJJJJJH
@7867293/1
ccctaagtgagtatacatctattaaattcaaacgcagagctcattatgtt
+7867293/1
@@CFDDDDFDFDFGHIGIJJJJJJJIJJIIFJIGGGHGGIIJIIJIJIII
@7870198/1
tggaactgcttcacctgtggccggcggcacgcagacgccttgatgacctc
+7870198/1
@CCFFFFFHHHHHJJJJIJJJJJJJJJJJJJJHHFFFDDEDDDDDEDDDD
@3054557/1
gtgtgttcaaggggatctgagaatggtttagattcacaattttgtccgct
+3054557/1
BBCDDDFFHHHHGJJJJJJIJHIIJIFHIGJHIJJJJIJJJJJJIJJJJJ
@3054658/1
gctgttgtggaactgcttcacctgtggccggcggcacgcagacgccttga
+3054658/1
CCCFFFFFHHHHHJJJJJJJJJJJIJJJJJJJJJJJHHFFDDEDDDDDDD
@3702369/1
ctggctcccatgtcacggtagcactgagtgacggcacctccgacactgag
+3702369/1
B@@DFDFFHHGHAHIIIJCGGIJJJJIJJJIHIIIJJJGGIJIJIJJIII
@2335131/1
gtcgtatgattatttgtctgtagtggtcctgctgtttcgtatattctaaa
+2335131/1
@@?D==A?A:<<:CE>CBE<F9:<;3AFFIIEGI1:1C@19:?DCBG@D9
@266174/1
ttctcatataacactttgacaggctgctgtgggatacggctggagaacaa
+266174/1
?@@DFDEFHGHGFJGGDHIIIGGGHIGDGFDGIDAHGIJI@BA29/?B@F
@2335852/1
gtcccacaggggtgtacatcatggaaggaagatgcctcatcacaacatct
+2335852/1
1:?BDDDBBBCD0@<ACEEE@EEDEEEIADB8?DBDEDDDDCDCCDDDDC
@266340/1
gtcttcttgaacttcttcaattgacgcaagaagtaccagaaacgggactt
+266340/1
BCCFFFFFHHHHHJJJJJJJJJJJJJJJJJJJJHIJJJJJJIJJJJJJJJ
@2336239/1
aacgaaaccaatttagaatatacgaaacagcaggaccactacagacaaat
+2336239/1
@CCFFFDDFHHHHJJJJJJJIJJJIJJJJJJJJJJJIIJJIJIICHGIJG
@2336435/1
gctgtctgtacattgaaaataaaaataaaaaaaatagcaggggttattgt
+2336435/1
C@@FFFDFFFHFHHGBBGGGHGGGGIJJGGGJGGHGIGCHBGI@FHHGIA
@5814982/1
gtcagctgttccacttcatcatcagggatcttgccgtcattgcagacggt
+5814982/1
@?@FFDDFHHHHGIIJIIIIIIJJJIJFHJJJIIJJIIJIJJIIIEHJJ@
@5815305/1
caacgaaaccaatttagaatatacgaaacagcaggaccactgcagacaaa
+5815305/1
CCCFFFFFHHHHHJJJJIJJJJJJJJJJJJJJJJJJJJJJJJJJJJJJJJ
@5815501/1
ctccatcatattgtttgagatcgtcaaaccaaattccttcacatacaagt
+5815501/1
@@;?ADDDFF<?DAFEBFEF4CEGEFFH?CFF@GIIFEGF@AEFBD?F@0
@2337121/1
cacggtagcactgagtgacggcacctccgacactgaggtcacggtactcg
+2337121/1
CCCFFDDFHHHHHIIGHHIIJJIIJJJJJGIIIJJIJJCGIJJIFHIJIH
@6444930/1
caaagataagatgaagaagaggagcaaattgaaataaaaaattggtgaaa
+6444930/1
CCCFFFFFHGHHHJJJJJJIIJJJJJJJJJJJJIJJJIJJJHGIIDFGIJ
@3704147/1
caccgacgacgacactgtacagttagaaatgttacaacctctatactttg
+3704147/1
CCCFFFFFHGDHHJJJJIGIJJHIIIJIIJJGIIJJIIJJJJJJIJJJJI
@267317/1
ggcaacgaccaatcatggacttttcttcaatatccacataagtaacttca
+267317/1
@@@DDDDB@C@CBEHEIEC<AAFHIHGADFGGH@CGHIGFFG9?G@BFBH
@5816178/1
cctcacccagggcgggatatggaattttaatttatgccccctttaaaaaa
+5816178/1
@CCFDDAEHAFABFEGHHGIIIHGIIIIIGIIGIHHEEEBDDEE>CCACB
@267547/1
cccgtatctcaacacccataaagaactgtttgcctctcatgtcccatact
+267547/1
@@CFFFFFHHHHHJJJJIIGIIFIIJJJIJJJJJJIJJIJIJGIIGHIIG
@7169304/1
tcccatgtcacggtagcactgagtgacggcacctccgacactgag
+7169304/1
==@D?ABDDBFFAGF@??AGDHDHB9<8ECFDFHGFHEHIEB==.
@2338336/1
gccaccaataaatcgttttaacaactgggctctatgggacaaagtagctg
+2338336/1
CCCFFFFFHHHFFGIHJJIHIJJJJIJJIJJIGHIIJJJJJJJIIIIJJJ
@6446411/1
gcaacatacacatttggttctattcaagttatgtaagtattaaattcgta
+6446411/1
@@<?BBDBFFB?FAFEDDCHICFBBHHCHICHHE<AF?FHHIIIIGGCBG
@7169936/1
cacggtagcactgagtgacggcacctccgacactgaggtcacggtactcg
+7169936/1
CCCFFDFFHHHHHJJFHHJJJIJJJJJJJJJJJJJHIJFHJJJJFEIJJH
@4414468/1
cttgttgttaagaggtgttacctgcaacttggccaggttagggccaacag
+4414468/1
CCCFFFFFHHHHHJJFHHIJJJJJJJJJJJJJJJIJJFHIJJJIJJJJJJ
@4414619/1
ggatgcactacatttccgtccatcattttgtcaacgaactcttctgaagt
+4414619/1
@@CFDFFFHFHHHJJJJJJIJIJJJCGHHIJGJGGHBFHEHGIIIEIGH?
@4414797/1
gtcgaacccaaaaatgtaattaacttttttttgtctgtttgtctgtttgt
+4414797/1
C@@FFFEDHDDFFBD<EBBHDHI?EHEIGHHIGFAEGFGH@FBGHFHII=
@7170264/1
ggctcgctctccgaagggagcttgcggccgatgacctcatactccttcaa
+7170264/1
@@CFFFFFHHHHHJJJJJIJJIJJJJJJJJFHI.7@BGHHCHHHFFFFFE
@1659425/1
cgggctcgggtttactagcctcctccttagaagttggttcctctttacaa
+1659425/1
@@CFA?DDHGCFFGBGII@CDEGGGIIHCF<@DGHEGBHHGHGGGEEABG
@6447630/1
gtctaaccgactaatgtaaatgcgccattagactagttaattaaatgaat
+6447630/1
CCCFFFFFHHHHHIJJJJJJIJJJJJJJJJJJJIIJHIJJJJIJIJJIIJ
@1659699/1
agcatacataataaaattagaggaagtaggtgctgggcctcttgtatgcg
+1659699/1
@@@FFDDFHDFDDFEHIIGA:EH;FGFFECHEGDB@@3DFHBGF:0BDF@
@1659782/1
agaatatttttttccgtttaatgctcagcatgttaaataactgcttaaac
+1659782/1
CCCFFFFFHHHHHJJJJJJJIJJJJJJJJJJJJJJJJJJJJJGHJJJJJJ
@5818722/1
gctagccgggcggatgtatggcagtagctaactcgtccgagggtcaattc
+5818722/1
CCCFFFFFHHHHGHIJHJIJIJJJIIJJJIJJJJJJJHHFFDD@CDDFED
@4415672/1
gtcgtatgattatttgtctgtagtggtcctgctgtttcgtatattctaaa
+4415672/1
CCCFDDFDFHHFHJJIIGIIIIIIGGFEGGIIJIJIIGBDHGIJJJIIDF
@4415934/1
cgcgagatcgggaactatgtggttaaaaccaaaaatttgccggaagtcac
+4415934/1
CCCFFFFFHHHHGJJJJIJHHIGHHIIGIIIJJJJIJJJIJIJIIIHIJJ
@4415941/1
gtcaatcggttcataaataaaaaagttatgtcaaattaaagaatcacgtc
+4415941/1
?=?DADDD?FDFFIJIIIIIJIHIJ:CEFHIIGIIGEHJIGIJIIGIJGI
@1660576/1
cacacccgtatctcaacacccataaagaactgtttgcctctcatgtccca
+1660576/1
@<@FDDFFFHHHGIEHGGEEHIIEGGIIGGIJIGIIIIJGHGGIIHJGIE
@4416680/1
aggtgctgggcctcttgtatgcgaaggtgttgaggcgcttgtggtggtgc
+4416680/1
@@CDFFFFHHHHHJJJJJJJJJJGHHJCEGHIHIJJJJJJJHHJFHIHHI
@7172064/1
ttcacctgtggccggcggcacgcagacgccttgatgacctccactttgat
+7172064/1
CCCFFFFFFHGHHJJJJJJIJJJIJJJHHFFFFEEEEEEEDD?CCDDDDD
@4417372/1
gttgtggaactgcttcacctgtggccggcggcacgcagacgccttgatga
+4417372/1
@?@FDFFFHHHDFIIJJJJIIIIJJJIEGIIJJJHHFFDDDDDBBDCCDE
@4417425/1
ggctgatccgagttggatgcggttttcacga
+4417425/1
CCCDDDFFHF??<EFA<AF@FC@CFHGIE??
@5059631/1
gtggtcttcttgaacttcttcaattgacgcaagaagtaccagaaacggga
+5059631/1
CCCFFFFFHHHHHJJJJJJJJJJJJJIJJJJJJJJJGHJJJJJJJJJJJH
@957838/1
gtcacgtccacgcccaggaatatcaccggctcgttgaacacctt
+957838/1
CC@FFFFFFGFDHEHIGIHEHGIGHIIGIIII<?F9CEFGGI@F
@1662559/1
tggagagaagatcctcatcttgtatagaggaggcttgggctcgctctccg
+1662559/1
CCCFFFFBHHFHHIJJIJJJJJHGHJIEIJJJIJJJHIIFGIIGIIGGIE
@5060447/1
ctcataacgcagccagatgccaaagttcttgatcttcactgggctcttct
+5060447/1
CCCFFFFFHHHHHJJJJJJJJJJJIFHIJJJJJJJJJJJJGIJJJJJJJI
@5060576/1
atccaagatagtattcaggtgcccactacatcgagatggtaagcctttca
+5060576/1
CCCFFFFFHHHFHIJIJJJIIJJJJJJJJJJJJJJJIIIGHIIJJJJJJJ
@7871658/1
agcatacataataaaattagaggaagtaggtgctgggcctcttgtatgcg
+7871658/1
@C<DDDFFHHHHDBGGDGGGHGFHIIFHH<CGGEEBGCFGGIIIHEGGII
@5061141/1
cagcatacataataaaattagaggaagtaggtgctgggcctcttgtatgc
+5061141/1
CCCFFFFFHHHHHJJJJJJJJJJJJIJHHJJJJJJJIIFHIJJJJJJJJJ
@7871914/1
cagcatacataataaaattagaggaagtaggtgctgggcctcttgtatgc
+7871914/1
@CCFFFFFHHHHHJIJJJJJJJIJIIJHIJJHIJJJJJJIJJJJJIJJJI
@7872421/1
ggatctcctcagtaggatggcaaagagacgaagcgcgcgttctcatgtaa
+7872421/1
@<@DDBDDDDCFFHHEDGBHICEBFFD@DBAHGIIIEBEHHEHIGHHHEC
@6448023/1
gacgcaagaagtaccagaaacgggacttagccacaatctggtctggagag
+6448023/1
=1?DDD>D;ADF>FBGF;:E?CEA:CF9??4?3BDB?DG@<F?DFFBBFE
@7872807/1
ctcatcttgtatagaggaggcttgggctcgctctccgaagggagcttgcg
+7872807/1
CCCFFFFFHHHHHJIJJJJJJJJGHJIGGIIIJIHJJIJGIIGIGHIII@
@6448393/1
gtcgaacattctatgcttataccattaatctccgcaactatttgacggat
+6448393/1
CCCFFDFFHHHHHIIJJJEHIJEHHJHIJIIIGHGJIGGGHHIJIIIEDH
@7872903/1
ctgggctgcagatgactgtgcatccttgctagtaagtcctgagccatagc
+7872903/1
@@CFDFFDHFGADDFEHHIJHHGIIGEHIGGB?EFHEGGGD>FHHGGIJH
@6449458/1
cactgagtgacggcacctccgacactgaggtcacggtactcgcggtacat
+6449458/1
C@BFFFFDHHFHHJJJJIJIIIIIJJGHIIFFHIJEBFIJIGFGHADFFF
@6449821/1
gggaatctgattgtgctgttgtggaactgcttcacctgtggccggcggca
+6449821/1
@@CDDDDDDHHHFIHIGGIGIIGGIIHIEGHIGJJII@DD<FHI<FHHFA
@7874530/1
cggcacctccgacactgaggtcacggtactcgcggtacatgttgtgtaca
+7874530/1
@@@DDDDDBFH8D@EFE>FG?E?FGGGEHIGII8AHBE@;=DHIIHHFHC
@7874977/1
caggggttattgttatgtcgatgtcgaacccaaaaatgtaattaactttt
+7874977/1
CCCFFFDDFHHHHIIJJJJJJJJJJJJJJJJJJJJJJJBGIIIJJJJJJJ
@6450704/1
cacgtgtacatttcgagagaacaaattacattcacttgacatcataatac
+6450704/1
@<@DDDDD<FFFD@EHGEAHCEGII@F@EHII@GGEFAGGIII>FAGIID
@3704695/1
gttttttaaactcatattttcatggtaccaagttatgaatttttcaaatc
+3704695/1
B@@FFFFFHHGHHJGEGIJJIJIJIHHIJJJJIIHIIJJIJJJJJIJJJJ
@6451098/1
gtcctatctcaaaacatgaagacctcacagggtcactcccagcttcggga
+6451098/1
@=:DDBDB?F?FH@EIFAIIIIABFBEF?C31E@>BGHBC@B;BBB:F@:
@5819296/1
cataactcctttatttatgaaccgattgacatgaaacaaacactaaatgt
+5819296/1
@@CDDEDFF?HDFGGIGIIJIIJIJJGIDHGGCHIIGJJIGIIGIIGIJD
@6451348/1
ccaccattcatttccccagtattattgaaccacatctcaggatgtagtct
[truncated: 1,576,159 more chars]
