# Supplementary material for: Identification and comparison of key RNA interference machinery from western corn rootworm, fall armyworm, and southern green stink bug
Source: PLoS One. 2018 Sep 5;13(9):e0203160. doi: 10.1371/journal.pone.0203160 (PMC6124762; doi:10.1371/journal.pone.0203160)
Supplement: S2 File — (TGZ) [file pone.0203160.s012.tgz › data/fastq/faw/10_Pregnant-female_PF_Rep1_aligned.fq]

@2042965/1
tgcttcacctgtggccggcggcacgcagacgccttgatgacctccacttt
+2042965/1
CCCFFFFFHHHHHJJJJJJJJJJJJJJJJHHFFFDEEDEEDDDDDDDDDD
@6093156/1
ggtggtgcacgcgcttgggcagagggaatctgattgtgctgttgtggaac
+6093156/1
@C@FFFFFHHHHHJJJJJJJJJJJJJIJJJJJJJJJIJJJJJJJJJIJJJ
@4743432/1
agcaaatggaaaaaaaaattggtgaaaagaatcacaagtaagatactgca
+4743432/1
@@CFFFFFHHHHHJJJIJIIJJFHIJJJJIJJJJJJJJFGIJJJJJIJJJ
@4743497/1
cgctcggacatttcaattttatttagttggtcttggttgaacggaactcc
+4743497/1
CCCFFFFFHHHHHJJJJJJJJJJJJJJJJJHIJJJJIJJJJJJJIJJJJJ
@2043586/1
ggaggctccagtactttagctttgacagtgtaaaacttctccgaaatctc
+2043586/1
CCCFFFFFHHHHGIJJJJJJJJJJJJJIIJIJJJJJJJJJJJJJIJJJJJ
@6094125/1
ctgcaaagttaaccatcttgtattcaaaagaaaacctagaatcactggtt
+6094125/1
CCCFFFFFHHHHHJJJJJJJIIJJJJJJJJJJJJJJJJJJJJJJJJJJIJ
@6094362/1
cccgcggcggcggcatcactatacctcccggcagtaccaccggctgtctc
+6094362/1
CCCFFFFFHHHHFDDBCDDDDDDDDDDDDDDDDDACCDDDDDDDDDBDDD
@4069586/1
gcttggtacaaagcaaaggtcgggcagttcgtcaacaagacattactagc
+4069586/1
CCCFFFDFHHHHHJJJJJJIJJJJJJJHIJJJJIJJJJJJJJJJJJJJJJ
@5417747/1
gcctcttgtatgcgaaggtgttgaggcgcttgtggtggtgcacgcgcttg
+5417747/1
CCCFFFFFHHHHHJIJJJFHHHJGJJJJJJJJJJJJJJFHIJJJJJHFFD
@688831/1
gggctatgccatttatcctcgcacgttggcagtaatagtacaagtgaaaa
+688831/1
CCCFFFFFHHHHHJJJJJJJJJJJJIIJJJIJHIJJJJIIJJJJHIJJJJ
@6095290/1
ctccatactttgtttcatttaaatttacgggctatgccatttatcctcgc
+6095290/1
CCCFFFFFHHHHHJJJJJJJJJJJJJJJJJJJJJJJJJJJJJJJJJJJJJ
@689072/1
catgaaacaaacactaaatgtaaatttaagcatcccacaatatattcgtg
+689072/1
CCCFFFFFHHHHHJJJJJJJHIJIJJJJJJJJJJJJJJJJJJJJJJJJJI
@5418325/1
ccaaatttcaaccaaatccgtcaaatagttgcggagattaatggtataag
+5418325/1
CCCFFFFFHHHHHJJJJJJJIICEAACHHIIJJJJJJJJJJJJJGIJIJJ
@6768559/1
ccaagactggagctcctgctggagatgtgggtgtagctttaaggggatct
+6768559/1
CCCFFFFFHHHHHJJJJJJJJJJJHJJHHJJFHHJJJJJJJJJJJJJJJJ
@6768599/1
gttacctgcaacttggccaggttagggccaacagattgtttgagatgttt
+6768599/1
CCCFFFFFHHHHHJJJJJJJJHIJJJJJJJJJJIGIJJIJJJJJJJJJJJ
@6768783/1
ggctgccctcgcccgagtcgtgctccttctccaccaggtggtagcgcgcg
+6768783/1
CC@FFFFFHHHHHJJGJIJIJJIIGHFHGHHIIGIGIJ8CG;CFEHA=?<
@3394088/1
tgaactcataacatcatgaaattaatgataatttaaatcattgaaaaata
+3394088/1
CCCFFFFFHHHHHJJJJJJJJJJJJJJJJJIJJJIIJIJIJJJJJJJIII
@5418915/1
gtttattttgtttttctctgtgatctgtttcttggcatctatagatgtcg
+5418915/1
CCCFFFFFHHHHHJJJJJJJJJJJJJJJJJJJJJJJJJJJJJJJJJJJJJ
@5419047/1
ctctatactttgcattaaaataatgcccattttcacaggcaagggatcct
+5419047/1
CCCFFFFFHHHHHJJJJJJJJJIJIJJIJJJJJJJJJJJJJGJGIIGIII
@1368284/1
gtcgtatgattatttgtctgtagtggtcctgctgtttcgtatattctaaa
+1368284/1
CCCFFFFFGHHHGIIJIIJJJJJJIJJIJJIIJJIJJIIJJJJJJJJIJI
@5419533/1
cagccagatgccaaagttcttgatcttcactgggctcttctctgggattt
+5419533/1
@CCFFFFFHHHHHJJJIIJJJJJJJJJJJJJJIJJJJJJJJJJJJJJJJJ
@6096926/1
cgtgaatcatgccctcaatctgcaccagttcatatttgggcacagttcct
+6096926/1
CCCFFFFFHHHHHJJJJJJJJJJJJJJJJJJJJJJJJJJJJJJJJJJJJJ
@1368739/1
gtcctgcagagcttgccacatcttgtaagcagcctgacgcttagcaagtt
+1368739/1
CCCFFFFFHHHHHJJJJJJJJJJJJJJJJJJJJJJJJJJJJJJJJJJJGI
@5419884/1
cccgtttccaatctccaagacaggaggctccagtactttagctttgacag
+5419884/1
CCCFFFFFHHHHHJJJJJJJJJJJJJJJJJJJJJJJJJJJJIJJJJJJJJ
@1368787/1
gcaccataaaatctttcctcggactaaattgttctatcttcatcctacca
+1368787/1
CCCFFFFFHHHHHJJJJJJJJJHJJIIIIJJGJJJJJJJJJJJJJJJJIJ
@1368839/1
gtaggttccatggatttaggagcacgtgcagtaggaaccacagccgttgg
+1368839/1
CCCFFDEFHHHHHIJJJJJIJJJJJJIJJJJIJJJJJJJJJJJJJJJJJJ
@4744717/1
gtgacgttcccgtttccaatctccaagacaggaggctccagtactttagc
+4744717/1
CCCFFFFFHHHHHJJJJJJJJJJIJJJJJJJJJJJJJJJJJIJJJJJJJJ
@6097578/1
cgtttctttgtccctgggtaaggtatttcagggtcgtcacgacccacatc
+6097578/1
@@?DDDDDFFFDDFGGIF<A<:?<CHHEFFHFF?BFIIDFII@?DFFIIF
@2719760/1
ctgctattttttttatttttattttcaatgtacagacagcacttttctac
+2719760/1
CCCFFFFFHHHHHJJJJJJJJJJJJJJJJJJIIJJJJJJJJJJJJJJJJJ
@4745128/1
ctctgtaggagtttcgggctcgggtttactagcctcctccttagaagttg
+4745128/1
CCCFFFFFHHHFHIJJJJJJJJJJFHIJJIIJJJJJJJJJJJJJIJJHIJ
@4073212/1
cagccagatgccaaagttcttgatcttcactgggctcttctctgggattt
+4073212/1
CCCFFFFFHHHHHJJJHHJJJJJJJJJJJJJJJJJJJJJJJJJJJJIJJJ
@6097831/1
gcggacccgacagacgttgtcctgtctacacgtctttaatttgaaaattt
+6097831/1
CCCFFFFFHHHHHJJJHIJJJJJJIJJJJJJJIJJJJJJJJJIIJJJJJJ
@1369457/1
ctgatagagacgatttcaccagtggtcttcttgaacttcttcaattgacg
+1369457/1
CCCFFFFFHHHHHJJJJJJJJJIJJJJIJJJJJJJJJJJJJJJJJJJJJJ
@4745977/1
agttccagtctcaggcacattgccattagtagactgatcagccggagcag
+4745977/1
BBBFFFFFHHHHHJJJJJJJJJJJJJJJJHIIJJJJJJJJJJJJJJJJJJ
@1369632/1
gtttattttgtttttctctgtgatctgtttcttggcatctatagatgtcg
+1369632/1
CCCFFFFFHHHHHJJJJJJJJJJJJJJJJJJJJIJJJJJJJJJJJJJJJJ
@2046194/1
aacaagatcagcgactgtcacacggtagcggaaggtgggttcgtgaatca
+2046194/1
CCCFFFFFHHGHHJJJJJJJJJJJJHIJJJJJIJIFIJJHIJJHH??ABD
@3379/1
tgatggtgcctctgtaggagtttcgggctcgggtttactagcctcctcct
+3379/1
CCCFFFDFHHHHHJJJJJJJIIIJJJJJJJJJJFHIJJJJJJJJJJJJJJ
@7444002/1
agctagtggcgttgatgtcgcaagatagtgagacattcactttttagtca
+7444002/1
@@@DDBBDHFHHHJJGGBHIIEEHIJGIDGDHEGHFDAGGHIJIIJIHGI
@3395508/1
aaagcattctgggctgcagatgactgtgcatccttgctagtaagtcctga
+3395508/1
CCCFFFFFHHHHHJJJJJJJJJJJJJJJJJJJJJJJJJJJJIIJIJJJJJ
@1370295/1
cagcatacataataaaattagaggaagtaggtgctgggcctcttgtatgc
+1370295/1
CCCFFFFFHHHHHJJJJJJJJJJJJJJJJIJHHJJJJJJJJJJJIGEGHG
@2721783/1
tgaggcgcttgtggtggtgcacgcgcttgggcagagggaatctgattgtg
+2721783/1
@<@DDB:D@DDD<8C;AC8??DAGEEEID;;27AE@EFI@EFFE<DD@@@
@2721865/1
ggcgcacagggcacgcttgcgcatgacatctatacatgccattggcgttc
+2721865/1
CCCFFFFFHHHHHJJJJJJJJJJJJIJJJJJJJJJJJJJJJJJJJJJJJJ
@2047007/1
gtggattttaatgttattattacagcatacataataaaattagaggaagt
+2047007/1
C@BFFFFFHHHHHJJJJJJJJJJJJJJJJJJJJJJJJJJJJJJJJJJJJJ
@1370558/1
ggtcttacagattggtggaaaccaaaccaaacttctctgccaccaccaag
+1370558/1
@@@DFFFFGHHGGGICBHGGIIJIGEIJIIGHIEIIJGHJJJDFHHEGGD
@2047195/1
cagagggaatctgattgtgctgttgtggaactgcttcacctgtggccggc
+2047195/1
CCCFFFFFHHHHHJJJJJJJJJJJJJJJJJJJJJJJJJJJJJJJJJJJIJ
@7444656/1
ccttaaaaaccgcatttcatatttgtttgtttgtatataacgtgtattac
+7444656/1
CCCFFFFFHHHHHJJJJJJJJJJJJJJJJHIJJJJJJJJJJJHIHIJJJJ
@690573/1
ggctatgccattcatcctcgcacgttggcagtaatagtacaagtgaaaag
+690573/1
CCCFFFFFHHHHHJJJJJJJJJJJHIJJJJJGIJJJJIJJJJJHIJJJJJ
@7445162/1
gcggttgaattgcagcatcttgtcgagaacatgaagccgctttggtttac
+7445162/1
BCCFDFFFHHHHHJJJJJJJJJHHIJJIJJJJJJJJJJJJJJJJJGHJJI
@1371384/1
agccatccaacgggattgcccatcaatttatcttcaaatgacgacaccac
+1371384/1
CCCFFFFFHHHHHIJIJJJJJJJJJJJJJJJJJJJJJJJJJJJJJJJJJI
@691599/1
gtctattccttcttctataacgctcgtcgaaatcaaacagttcaagtcat
+691599/1
BBCFDDFFHHHHHJJJJJJJJJJJJJIJJJJJJJJJJJJJHIJJJJIJJI
@4747783/1
gctgggcctcttgtatgcgaaggtgttgaggcgcttgtggtggtgcacgc
+4747783/1
CCCFFFFFHHHHHJJJJJJHIIJCGGHIIJJIJJJIJJJJJJJHHIIIJF
@3397918/1
ctggcatggtgcctagaggcacgggagtccatccacggctttttcc
+3397918/1
CCCFFFFFHHHHHJIIJJJJJJJJJJJIIJIJJJJJJJJJJJJJJJ
@3398007/1
cacagtactcctggatattcgtatttgacacagaattcagcgacaaatac
+3398007/1
@CCFFFFFHHHHHJIJJJJJJHIJJJJJJJJJJJJJJJJJJJIJJJJJJJ
@692471/1
tgtttcttggcatctatagatgtcgg
+692471/1
BCBFFFFFHHHHHJJJJJJJJJJJJJ
@4748291/1
gtcttcttgaacttcttcaattgacgcaagaagtaccagaaacgggactt
+4748291/1
CCCFFFFFHHHHHJJJJJJJJJJJJJJJJJJJJGIJJJJJJJJJJJJJJJ
@1372511/1
ctttcatctttctaatagaacaaatatgaaaactataaaataaagcttct
+1372511/1
?<?DD>D=D?D<FB<F>@IEB3AFH><B<@9A;FD>FFADFA9?B?DDEB
@7447270/1
cgcatttcatatttgtttgtttgtatataacgtgtattacaaaatagttg
+7447270/1
CCCFFFFADHHHGJJHIJGHGIIIGIIIIIIGHIIGIEIDEFFGIGIIIG
@4748892/1
cacagttccagtctcaggcacattgccattagtagactgatcagccggag
+4748892/1
CCCFFEFFHHHHHJJJJIJJJIIJJIJJJJJJJJIIIJJJJJJJIJJJGI
@4749062/1
gtcattgcctggcatacaaggcaaagcaccgacgacgacactgtacagtt
+4749062/1
CCCFFFFFHHHHHJJJJJJJJJJJJJJJJJJJJJJJJIJJJJJIHHHHHH
@4749182/1
ctgacgcttagcaagtttcttagacttgccagttcccacttcacgacgct
+4749182/1
CCCFFFFFHHHHHJJGIIIJJJJJJHIJJJJJHIJJJJJJJJJJJJJJJI
@5420569/1
catacataataaaattagaggaagtaggtgctgggcctcttgtatgcgaa
+5420569/1
CCCFFFFFFHDFHIIIJJEHGGEFGHIFBDGCEHIGGHGJJIIFJGIJEF
@5420927/1
catactttgtttcatttaaatttacgggctatgccatttatcctcgcacg
+5420927/1
CCCFFFFFHHHHHJJJJDHFJJIJJJIJJJJJJJJJJJJJJIIJJJJJJJ
@1373681/1
cgcaagaagtaccagaaacgggacttagccacaatctggtctggagagaa
+1373681/1
CCCFFFFFHHHHHJJJJJJJJJJJJJJJJJJJJJJJJJJJJJJJJJJJJJ
@4074892/1
ccctcttcctcgggttggaatgattctggtgggttgtcctgcagagcttg
+4074892/1
CCCFFFFFHHHHHJHIJJJJJJJJJJJJJHIJJHIIIJJJJJJJJJJJJJ
@1373790/1
atttcactcaattttcatagcattggaaatcagaagcacatactgctaaa
+1373790/1
CCCFFFFFHHHHHJJJJJJJJJJJJJJJJJJJJJJJJJJJJJJJJJJJJJ
@6099626/1
gggttgtcctgcagagcttgccacatcttgtaagcagcctgacgcttagc
+6099626/1
BCCDDFFFHHHHGJIJJJJJJJJIJJJJJJJJJGIJHIJJJIJJJJJJJJ
@4751099/1
cctcgtcaagcaaataaaggacatcttcaacaatctcgtggttcctctgc
+4751099/1
CCCFFFFFHHHHHJJJJJJJJJJJJJJJJJJJJJJJJJJJJHIJJJJJJJ
@4751400/1
atcctatgtcctttctaaggttctaaactatatctgtaccaaatttcaac
+4751400/1
<BBFFFFFHHHHHJJJJJJJIIJJJJJJJJJJJJJJJJJJJJGIJJJJJJ
@1374493/1
tggagtgagcacgggctctgtgcctggctcccatgtcacggtagcactga
+1374493/1
CCCFFFFFHHHHHJJJJJJJJJJJJJJJJJJJJJJJJJJJJGHJJJJJJI
@6100821/1
agcatggtaagaaggtggcggccagaatctagacatgcacagctcttgca
+6100821/1
@BCFFFFDHHHHHJJHIJJIJJJJJJJJJJJJJJJJJJJJJJJJJJJJJJ
@2722404/1
gtacattgaaaataaaaataaaaaaaatagcaggggttattgttatgtcg
+2722404/1
CCCFFFFFHHHHHJJJJJJJJJJJJJJJJJJJJJJJFHIJJJJJJJJJJJ
@2047541/1
ctgatctctttgcggccttcaaactgaacctaggtaatccctttatttct
+2047541/1
CCCFFFFFHHHHHJJJJJJJJJJJJJJJJJJJJJGGGIJJJJJJIJJJJJ
@2047830/1
gtgctgggcctcttgtatgcgaaggtgttgaggcgcttgtggtggtgcac
+2047830/1
@CCFFFFFHHHHHJJJJJJJJIIJJFGGHIIJJJJJJJJIJIJJJHHJJJ
@4752737/1
ccatcagtttggagttcacctttagaagtatgtttttagctgtcatctgg
+4752737/1
CCCFFFFEHHHHHJHIIIJJJJJJJJJJHHIJIJJJJJIJJJJJJJJJJJ
@4075676/1
ctcatcttgtatagaggaggcttgggctcgctctccgaagggagcttgcg
+4075676/1
CCCFFFFFHHHHHJJJJHIJJJJIIJJJJJIJJJJJJJJJJJHIIJJJJJ
@4075678/1
cgacaaaatgcccaaggaaccgccatatagacctagttcctctataaaca
+4075678/1
CCCFFFFFHHHHHJJJJIJJJJJJJJJJJJJJJJJJJJJJJJJJJJCHJJ
@2723223/1
gcgatgttttacaagggcaggttgaactcacaccattcaatttaaaagaa
+2723223/1
@@@FFFFFHGFHFIIBHGGIIFHCHFGIEGIIIGHIIGGII<DDHGGFGH
@2048471/1
cctgcctcacatgattcatccacaaattccaacccttgcgtttcaaaaca
+2048471/1
CCCFFFFFHHHHHJJJJJJJJJJJJJJJJJJJJJJJJJJJHIJJJJJJJJ
@4487/1
ctcatcttgtatagaggaggcttgggctcgctctccgaagggagcttgcg
+4487/1
CCCFFFFFHHHHHJJJJJJJJJJGIJIJJJJJJJJJJIJJJJGHIJJJJI
@2723938/1
gcaagaagtaccagaaacgggacttagccacaatctggtctggagagaag
+2723938/1
C@@DFFFFDFHHFIGHJGGIJJJJIJJJJJIIJIIJJJFHIHIIIIIGIH
@4076535/1
ccgtctgattctgtgatagtgaatacaagatcgtggggtgggcccaccag
+4076535/1
CCCFFFFFHHHHHIJJJJJJJJJJJJJJJJJJJJJJJJGHIJJJJJJJJJ
@2049013/1
tgttgaggcgcttgtggtggtgcacgcgcttgggcagagggaatctgatt
+2049013/1
@@BFFFFFHHGHHJGHIHGIFHIIJJGHIJJJIJJJJIIJHHHGFFFFFF
@5130/1
gttgtggaactgcttcacctgtggccggcggcacgcagacgccttgatga
+5130/1
@??DD?DAAFHFFIIHHHIIGHGIGIIEHIIIIIGGF6ACCCC?BCCCCE
@5197/1
ctgtgatctgtttcttggcatctatagatgtcggtggcgcacagggcacg
+5197/1
CCCFFFFFHHHHHJJJJJJJJJJJJJJGJJJJJJHIJIJJJJJJJJJJJJ
@5256/1
gtccgtttttaaactattttttcaatgccctaagtgagtatacatctatt
+5256/1
CCCFFFFFHHHHHJJJJJJJJJJJJJJJJJJJJJIIIJHJJJJJJJJJJJ
@7448428/1
cagccagatgccaaagttcttgatcttcactgggctcttctctgggattt
+7448428/1
CCCFFFFFHHHHHJJJHIJJJJJJJJJJJJJJJJJJJJJJJJJJJJJJJJ
@2724637/1
catacataataaaattagaggaagtaggtgctgggcctcttgtatgcgaa
+2724637/1
CCCFFFFFHHHHHJJJJJJJJJJJJJJJJJJJJJJJJJJJJJJJJJJJJI
@6770625/1
tccacttcaggtctagcattccgccccctttcaatcagctgctggtagaa
+6770625/1
CCCFFFFFHHHHHJJJJJJJJJJJJJJJJJJJJJJJJJJJJJJJJJHIJJ
@2049913/1
gcattggaaatcagaagcacatactgctaaatctaattaagaaggaggtg
+2049913/1
CCCFFFFFHHHHHJJJJJJJJJJJJJJJJJJJJJJJJJJJJJJJJJJJBF
@4754774/1
cactgagtgacggcacctccgacactgaggtcacggtactcgcggtacat
+4754774/1
CCCFFFFDHHHHHJJJJJJJJJJJJJJJJJHHIJJJFHIJJJJJHEEDFF
@3398818/1
gctggattatattctttcaatatatttaacatcagtaacactttttc
+3398818/1
CCCFFFFFHHHHHJJJJJJJJJJJJJJJJJJJJJJIJJJJJJJJJJJ
@1377010/1
cgttgatgtcgcaagatagtgagacattcactttttagtcataatcttca
+1377010/1
?@@DDBBDDFHDCDFHGDGHIIE>AHHIGIGHHDHIIIDDD?DHH@GHDH
@3398919/1
ggctacacttcttgacatagtactcttccctcgtgttcttcaatgggttc
+3398919/1
CCCFFFFFHHHHHJJJJJJJIJHJCHHJJIJJJHIHIJJJJIJJJJJDHI
@7449318/1
cttcaacggaagagattccatttcccgtttagcagcttcatccagaggca
+7449318/1
CCCFFFFFHHHHHJIIJJJJJJJJJJJHIJIJIJJJJJJJJJJJJJIIJI
@7449481/1
ccgcgacttcgttcgcgtggaatagtgacttccggcaaatttttggtttt
+7449481/1
CCCFFFFFHHHHHJJJIGIJIIJJJGIJJJJJJJJJJJJJJJJJHHDFFF
@695610/1
gtggattttaatgttattattacagcatacataataaaattagaggaagt
+695610/1
B@BFFFFFHHHHHIJJJJJIJJJJJJJJJJJJJJJJJJJJJJJJJJJJJI
@695643/1
gctgcagatgactgtgcatccttgctagtaagtcctgagccatagcaaac
+695643/1
CCCFFFFFHHHHHJJJJJJJJJJJJJJJJJJJHIJJJJJJJJJJJJJJJI
@6771636/1
caagtagttcttgaagcacagacacaggtgtcttcaacggaagagattcc
+6771636/1
CCCFFFFFHHHHHGJJJIIJJJJJJIJJHHHJJJJJJIIJJJJJJIJJJJ
@6771687/1
ctcagaaattagcggatggatcaagagcctgacaccgaaggcagctctcc
+6771687/1
CCCFFFFFHHHHHJJJJJJJJJJJJJJJJJJJJJJJJJJJJJJJJJJJJJ
@7449892/1
cctctatcaagtgctcgttttgttagacttcagtgtagctttgtattatg
+7449892/1
CCCFFFFFHHHHHJJJJHIJJJJJJJIJJJJJJJJIJJJJJJJIJJJJJJ
@4755445/1
gcaaagagttgtcgatatgtggatgtagctgccattatgtagactgttgt
+4755445/1
CCCFFFEFFHHDHIIIJJJJJJJJJIJJJJJJJJJJJJJIIJJJJJEHJH
@7450483/1
cctgcctcacatgattcatccacaaattccaacccttgcgtttcaaaaca
+7450483/1
@<@DDDEDAHHHDHBAEE9?EGGICE9AFHHII@?CBGC::??FF>DGII
@696583/1
tgagaagtgtgataatgtcataaagttgacaataatctataattaattac
+696583/1
CCCFFFFDFFHHHJJJJIJJJIJIJIJJJJIJJJIJJIJJJJJJJHJJJJ
@696712/1
gcaacatcttctttggtttgtcaggggtaatgctaacgtcatagcgataa
+696712/1
CCCFFFFFHHHHHJJJEHIJHHIJJJIEGHIJJJJJJJGIJJJIJJJJJJ
@6773133/1
gtaagtttgtcgagtagagccttagctgcggaatgcttagcttccttctt
+6773133/1
@???ADDDDCD?FG2<C9?BEGEGFGDEB8E:DBHBHGHHGIG@CGIEH@
@4756992/1
aacattatcatcgttctcagcatggtaagaaggtggcggccagaatctag
+4756992/1
CCCFFFFFHHHHHIJJJJJJJJJJJHIJJJJJJHIJJJJJJJJJJJJJJJ
@1379075/1
ctaaactatatctgtaccaaatttcaaccaaatccgtcaaatagttgcgg
+1379075/1
CCCFFFFFHHHHHJHIJJJJIJJJJJJJJJJJJJJJJJDGDGHIIIJJJJ
@6773374/1
cttcacctgtggccggcggcacgcagacgccttgatgacctccactttga
+6773374/1
CCCFFFFFHHHHHJJJJJJJJJJJJJIJHHFFFEEEEEEEDDDDDDDDDD
@4757138/1
gtttcttagacttgccagttcccacttcacgacgcttcagcagagtgcac
+4757138/1
CCCFDFFFHGHGHJGJIIJIHIHIJJJJCHGGGHHIIJJJIJJJJBFHJI
@6773967/1
gttctcagcatggtaagaaggtggcggccagaatctagacatgcacagct
+6773967/1
CCCFFFFFHHHHHGIJJJJJJIJJJJJJJJJJJJJJJJJJJJJJJJJJJJ
@1379828/1
cactacatttccgtccatcattttgtcaacgaactcttctgaagtatttg
+1379828/1
CCCFFFFFHHHHHHIJIJJIJJJJJJJJJJJIJJJJIJJJJIIJFHIJJG
@4758454/1
gttcattcaactgtcttgttaatgcctggccctcagcgacatgtaagagt
+4758454/1
CCCFFFFFHHHHHIJJJJJJJJJJJJJJJJJJJJJJJJJJJJJJJJJIJB
@4758517/1
cctcgcgggtgggtctggcatggtgcctagagggacgggagtccatccac
+4758517/1
CCCFFFFFHDHHHIIJJJJJJJJHIJJJIJJJJJJJHFFFDACDDFDDDD
@1380382/1
gccagatgccaaagttcttgatcttcactgggctcttctctgggatttcc
+1380382/1
CCCFFFFFHHGHHJIJJJJJJJJJJJJJJJJJJJJJJJJJJJJJJJIJJJ
@6774948/1
ggcaggttgaactcacaccattcaatttaaaagaaactgggtgcgtgcag
+6774948/1
CCCFFFFFHHHHHJJJJJJJJJJJJJJJJJJJJJJJJJJJJFHIJJJJJJ
@3399066/1
gcactgagtgacggcacctccgacactgagatcacggtactcgcggtaca
+3399066/1
CCCFFFFFHHHHHJJJJJJJJJIJJJJJJJJJJJJJJGIJJJJJJHEFFF
@5423207/1
ctctatactttgcattaaaataatgcccattttcacaggcaagggatcct
+5423207/1
@@@DDBBDAABDFHCFGFHFDHBHHIIIEHD>AHHHHIDHGGCDECHIIH
@5423379/1
acgtctttaatttgaacatttgtcggatccaatgtaaaacattccaaaat
+5423379/1
==BDDFFFHHHHHJJJJJJJJJJJJJJJJJJJJJHIIJJJJJJJJJJGJJ
@1380789/1
gcaagaagtaccagaaacgggacttagccacaatctggtctggagagaag
+1380789/1
CCCFFFFFDFFDHIIJFHIGGJJIHGJJJJIGIIIJIJHGIIJIJJJGIH
@1381159/1
gttttggtagcggcggcgcggtccgtgaggagcatgctcgccatcaggac
+1381159/1
CBCFFFFDHGHHHJJJJJIHFDDDBA@B?BABB@CCDDDDBBBBDDCDCB
@4759600/1
ctactgcttaattatttaagtttcatttaaatttcggtacctggttaaat
+4759600/1
CCCFFFFFHHHHHJJJJJJJJJJJJJJJJJJJJJJJJIJJJJJJJJJJJJ
@4759659/1
gtgctgttgtggaactgcttcacctgtggccggcggcacgcagacgcctt
+4759659/1
CCCFFFFFGFHFHJIJJJJJJJJIIJHIIIJJJIJJJHHEFDDDDDDDDD
@4759711/1
gccatattcaaatgggaagtggtgataaagataagtataggctcaaaacc
+4759711/1
CCCFFFFFHHHGHJJJJJIHHJFGJJIJJJIJJJJFHGJJJJJJIJIJJJ
@5424390/1
tcctaacttcgcaaccactaattccagtgataaattcactctagcacgta
+5424390/1
CCCFFFFFHHHHHJJJJJJJJJJIIJJJJJJJJJJJJJJJJJJJJJJJJJ
@3400366/1
ttttttttttacattttattattttatatttttttttgtatttttttata
+3400366/1
;@@DDFFDHGDFDDHGGIII>GGHIAFBGHIIEIGGE>BCDEEEEDD<>3
@3400767/1
cgccaatggcatgaatagatgtcatgcgcaagcgtgccctgtgcgccacc
+3400767/1
CCCFFFFFHHHHHJJJJJJJJJJJJJJJJJJIJJJJJJJJJJJJJJJJJJ
@6102660/1
cttcacgacgcttcagcagagtgcacacaatggtgaactggcgttcatgc
+6102660/1
CCCFFFFFHHHHHJJJJJJIIEHIJJJJJHJJJGIJJJJJJJJJJJJJJI
@2725616/1
agcaaatggaaaaaaaaattggtgaaaagaatcacaagtaagatactgca
+2725616/1
@BCFFFFFHHHHHJJJJJJJIJGHJJJJJJJJJJJJJJJIIJJJJJJJJJ
@2725622/1
cctcttgtatgcgaaggtgttgaggcgcttgtggtggtgcacgcgcttgg
+2725622/1
CCCFFFFFHHHHHIJJJFHHHJJJJJJJJJJJJJJJJHHIJJJJJHFFFD
@2725845/1
ggcgcacagggcacgcttgcgcatgacatctatacatgccattggcgttc
+2725845/1
CC@FFFFFHHHHHJJJJJJJJJJJJJJJJJJJJIJJIJIJJJJJJJJJJJ
@5425562/1
ctgctattttttttatttttattttcaatgtacagacagcacttttctac
+5425562/1
CCCFFFFFHHHHHJJJJJJJJJJJJJJJJJIJJJJJJJJJJJJJJJJJJJ
@3401485/1
gtgctgggcctcttgtatgcgaaggtgttgaggcgcttgtggtggtgcac
+3401485/1
CCCFFFFFHHHHHJJJJJJJJIIIJCGGHJIJJIJJJJJIJJIIJIIJJJ
@3401577/1
agaggaagtaggtgctgggcctcttgtatgcgaaggtgttgaggcgcttg
+3401577/1
?@BFFFFFHHHHHJJJJJJGIJJJIJIJJJJJIJJJGHHHIJJIJJJJJJ
@2726488/1
ggcttattctgcatacctgccatgcgctggtaagcgctatggactgccgc
+2726488/1
CCCFFFFFHHHHHJIJJJJJJJIJJJJIJJHIIIGIJJJIJIJJJJJJJJ
@6103521/1
tggcaatgtggatagctggacaaggcactggcaacgaccaatcatggact
+6103521/1
CCCFFFFFHHHHHJJJJJJJJJJJJJJJJJJJJJJJJJJJJJJJJJJJJJ
@4761531/1
cagtggtcttcttgaacttcttcaattgacgcaagaagtaccagaaacgg
+4761531/1
CCCFFFFFHHHHHJJJJJJJJJJJJJJJJJJJJJJJJJIJJJJJJJIJJJ
@4761567/1
attctggtgggttgtcctgcagagcttgccacatcttgtaagcagcctga
+4761567/1
@BBFFFFDHHHHHJIJJJJJJJJJJJJJJJJJJJJJJJJJJJJJJJJJJJ
@3401806/1
ctcatctcgtgcactatctcttgtctgtgttgttgcacgcgcacggtggc
+3401806/1
CCCFFFFFHHHHHJJJJJJJJJJJJJJJJJJJJJJJJJJJJJJJJJHJJI
@2050220/1
gcctttgtgcgccacatcaatgttgataaaggctttattggtaaatatgg
+2050220/1
CCCFFFFFHHHHHJJJJJJIJJJJJJJJJJJJJJJJJJJJJJJJJJJJJJ
@5724/1
ctcgggttggaatgattctggtgggttgtcctgcagagcttgccacatct
+5724/1
CCCFFFFFHHGHHJJJJJJIJFFHIIIIHHIJJJJJIJJJJJJIJJJJJJ
@7452037/1
ccatattcaaatgggaagtggtgataaagataagtataggctcaaaacct
+7452037/1
CCCFFFFFHHHHHJJJIIHJJHHIJJJJJJJJJJGIJJJJJJJJJJJJJJ
@6009/1
gcttgggcagagggaatctgattgtgctgttgtggaactgcttcacctgt
+6009/1
CCCFFFFFHHHHHJJJJJJJJJJJJJJJJIJJJJJJJJJJJJJJJJJJJI
@6086/1
cgggctatgccatttatcctcgcacgttggcagtaatagtacaagtgaaa
+6086/1
CCCFFFFFHHHHHJJJJJJJJJJJJJJJJJJJJIJJJJJIIJJJJHIJIJ
@4762422/1
cagtggtcttcttgaacttcttcaattgacgcaagaagtaccagaaacgg
+4762422/1
@@@DFFFFHHHGHJIIIJIJJJJJIJIJIJJJJIJJIIHIJGIIJJJJII
@6104567/1
ggaaaattacactaattctatgcaaagtatagcttgtatttgttatgtaa
+6104567/1
CCCFFFFFGHHHHJJJJJJJJJJJJJJHIGJJJJJJIJJJJJJJJJJJJI
@7452425/1
gaggtgttacctgcaacttggccaggttagggccaacagattgtttg
+7452425/1
BBCFDDFFHHHHHJJJJJJIJJJJJJGIJIJJJJJJJJJJJJJIJJJ
@4077921/1
catcgttctcagcatggtaagaaggtggcggccagaatctagacatgcac
+4077921/1
CCCFFFFFHHHHHJJJJIJJJJJJJHIJJJJJJJJJJJJJJJJJJIJJJJ
@2051373/1
gatggagtgagcacgggctctgtgcctggctcccatgtcacggtagcact
+2051373/1
@@CFFFFEHHHHHJJIJIJJJJJJJJJJJJJJJJJJJJJJJJJHHJJJJJ
@1383838/1
gtgaatcatgccctcaatctgcaccagttcatatttgggcacagttcctc
+1383838/1
?:?DDD:=CA?DD>ED<E@?CCAC@F;9CE?FA<EE>DD3CDDDDCDDBB
@7452646/1
gggatcttgccgtcattgcagacggtgtggtagcgggtcggacgagccgt
+7452646/1
@@<D?ADD>FFDDGFGGBDH@HGHE1??CGDFGHGIG@@BGHA9?<ABB8
@6657/1
tcgatgtcgaacccaaaaatgtaattaactttttttttgtctgtttgtct
+6657/1
CCCFFFFFHHHHHJJJJJJJJHIJJJJGIJJJJJJJJJJIIJJIJJJIHH
@6105046/1
ctgatattgttgcatcgcgcagtacggcggg
+6105046/1
@@@ADFBDHBFHBHHIEEHIII?EEEBGHGA
@6105279/1
taaggttctaaactataactgtaccaaatttcaaccaaatccgtcaaata
+6105279/1
CCCFFDEFHHHHHIIJJJJJJIHJJJJJJJJJJJJJJJJJJJJJI?FB?B
@699766/1
gcaagaagtaccagaaacgggacttagccacaatctggtctggagagaag
+699766/1
CCCFFFDD=CDHDHGIIGHIHGIGIIGHEHHGGGGGIIBFGGEGHIJJGG
@4763447/1
cgcgaatttcgtttgagataaaaatgaataaaaataataacataaacgag
+4763447/1
CCCFFFFFHHHFHIJIJJJJJJJJJJJJJIJJJJJJJJJIJJJJJJJJJJ
@699920/1
caccgccatgccatgtaccacgcctgggatgccacccggcaccactcccg
+699920/1
CCCFFFFFHHHHHJJHIJEHIJJJJJJJJJIEIGGGIIIIIJJHIIJJJH
@7453434/1
ggatcttgccgtcattgcagacggtgtggtagcgggtcggacgagccgtg
+7453434/1
BCCFFFFFHHHHHJJJJJJJJIJJEHGHIDHIIJJJAHIJIGFFDDDDBD
@1384648/1
gggcagttcgtcaacaagacattactagctgagaatatttttttccgttt
+1384648/1
@C@DDD=A?FFDDHHGGEGHIGIEAHEHEGHAGCHICGEDHI:@;=@=FH
@700352/1
gtgacgtcagcccctacgatcatcactgtcgtgtcctttatacatttcgg
+700352/1
CCCFFFFFHHHHHJJHHIJJJJJJJJJJJJJIJIJJJJJJJJJJJJJJJJ
@1384843/1
gttggtcttggttgaacggaactccaatcctttactcgaatagtcttttc
+1384843/1
CCCFFDFFHGHHHIJJJJJIIJJIIJIJJJJJJJJIIJIJJJJJJIJJJC
@7454211/1
gggatatttccagactttcccgactgctcctttttgtcagcacagaatag
+7454211/1
CCCFFFFFHHHHHIJJJJJJJJJJJJJJJJJJJJJJJJIJIJJJJJJJJJ
@4765036/1
ctgtgatctgtttcttggcatctatagatgtcggtggcgcacagggcacg
+4765036/1
CCCFFFFFHHHHHJJJJJJJJJJJJJJIJJJJJJGHJJJJJJJJJJJJJJ
@1385983/1
cactgagtgacggcacctccgacactgaggtcacggta
+1385983/1
??<A?DAB?>?F?1@EFFEEAGA:F>?3<?DGGI<0?B
@4080264/1
gcgacaccttgtggctgtgacttgtagtcaaggtggagattttactatct
+4080264/1
CCCFFFFFHHHHHJJJJHJJJJJJIJJJJJJJJCGIHJIJJJJJJJJJJJ
@701870/1
cttgttgttaagaggtgttacctgcaacttggccaggttagggccaacag
+701870/1
@@CFDFDFHHHHGIJCFFHIJJJJJJGIIJICHIGHIGIJJCGIJJEHIJ
@6775077/1
ctcataacgcagccagatgccaaagttcttgatcttcactgggctcttct
+6775077/1
CCCFFFFFHHHHHJJJJJJJJJJJJIGJJJJJJJJJJJJJJJJIJJJJJJ
@702667/1
catcaatttatcttcaaatgacgacaccacagttccagtctcaggcacat
+702667/1
CCCFFFFFHHHHHJJJJJJJJJJJJJJJJJJJJJJJJJJJJJJJJJJJJJ
@7455501/1
gccttttattgcttggtgagacacgagataaaagtctaattcagacgagt
+7455501/1
CCCFFFFFHHHHHJJJJJJJJJIJJJJJJJJJJJHIJJJJJJJJJJIIJG
@5427583/1
gcgcttgtggtggtgcacgcgcttgggcagagggaatctgattgtgctgt
+5427583/1
CCCFFFFFHHHHHIIJJJJJJJJJJJJJJJJJJJJJJJJJJJJJJJJJJI
@6953/1
ctagcacgtagttctcagcttccctgcaaagttaaccatcttgtattcaa
+6953/1
CCCFFFFFHHHHHJJJJJJJJJJJJJJJJJJJJJJJJJJJJJJIGJJJJJ
@2728365/1
gccttagctgcggaatgcttagcttccttcttagagcgtcccgtacccat
+2728365/1
CCCFFFFFHHHHHJJJJJJJJJJJJJJJJJJJJJJJJJHHIJJHIJJJJG
@3402348/1
cagcatacataataaaattagaggaagtaggtgctgggcctcttgtatgc
+3402348/1
CCCFFFDFFHHHHJIIJJJJJIJIHJJGHHGFDGHHIJIIJJIJIIIJJJ
@3402541/1
cacgggtgcggctacgcattcgagattctcggcttggtgatctacaactt
+3402541/1
C@CFFFDDHHHHHJJJJJJJJJJJJJJJIJJJJJJEI=FCGGIICGIGFH
@2728767/1
gttgtggaactgcttcacctgtggccggcggcacgcagacgccttgatga
+2728767/1
CCCFFFFFHHHHHJJJJJJJJJJJJJJJJJJJJJHHFFDEDDDDDDDDDE
@4766710/1
gtggctgtgacttgtagtcaaggtggagattttactatctttcaagtcgg
+4766710/1
CCCFFFFFHHHHHJJJJJJJJJJHHIJJHJJJJJJJJJJJJJJJJJIJJJ
@6106519/1
cttagtacgagtttgttttgcgtttaacgaaatccaaacgagaccgtgtt
+6106519/1
CCCFFFFFHHHFHIJHIJJJJJIIIJJJJJJJJIJGIJJJJJJJJJJIIJ
@4766844/1
gcaagggatcctaacttcgcaaccactaattccagtgataaattcactct
+4766844/1
@CCFFFFFHHFHHJJJJJJJJJJJJJJJJJJJHIJHIJJJJJJJJJJJJJ
@7780/1
gtgttgttgcacgcgcacggtggcggcgtaccgcgaggggtgcgcgtcca
+7780/1
CBBFFFFFHHHHHJJJJJJJHIIJJJJHFFFDDDDDDDDD7<BDDDDDDD
@8170/1
cacagttcctcgacgagcaagtagttcttgaagcacagacacaggtgtct
+8170/1
@CCFFFFFHDFHGHJIIGHIJGHIGIGGIGHJEGHHIJIJJJIJIBFHIJ
@6777093/1
ggatggagtgagcacgggctctgtgcctggctcccatgtcacggtagcac
+6777093/1
CCCFFFFFFHHHHJJGIIJIJJJHHJIIIIIJJJJJJJIJJJJJHIJJJJ
@8335/1
gcaggatataatagcatggattatacattacacttactaatatagtaaaa
+8335/1
C@CDDDFFHHBHFIIIJJIJJJJIJIGIJIGJIGIJIIGIJJJJIIIGJJ
@8488/1
ctgtgatctgtttcttggcatctatagatgtcggtggcgcacagggcacg
+8488/1
@CCDFFFFHHHHHJIIJFIJIIJJJJJJJJJJJJGHJIIJJJJJJJJJJI
@4767705/1
cccgtttagcagcttcatccagaggcaagcgctccaagttgcttggaggc
+4767705/1
CCCFFFFFHHHHHJJJJJJJJJJJJJJJJJJJJJJJIJGIJJJJJJIIJJ
@1387413/1
ctcctttcttttttggtggcttccccattttgacagcgtcttacttcacg
+1387413/1
CCCFFFFFHHHHHJJJHJJJJJJJJJJJJJJJIJJJJJIJJJIJJJIJJJ
@4081754/1
gggcatgtgagtgttggtaaatccgctagcggtgcagcaggtgacacgag
+4081754/1
@@CFFFFFHHHHHIIJJJJJJJJJJJJJGHIJHIIJJJJJJFHJJJJJIH
@2054352/1
ctttactcgaatagtcttttctaacttgaacagtgcgatgttttacaagg
+2054352/1
CCCFFFFFHHHHHIHJJJJJJJJJJJJJJJJJJHHJJJJJJJJJJJJJJJ
@703359/1
agctggtggagcagatatagcggtggaggggaacacagtttgggctgggg
+703359/1
CCCFFFDFHHHHHJIJIJIJJJJGHJHIJJJGGJJJJJIJJIHIJJJJJH
@703398/1
atcgccaagaaactctaggcgttcgtaggaacgcgtcactctgttgcgaa
+703398/1
?BBDFFFFHHHHHJJJJHIJIJIJJIJJJJJJJJJJJJJJJJJJJJJJHH
@703567/1
cccagacctagcccaaattcttcttcttcagccggctttggtggttcttt
+703567/1
CCCFFFFFHHHHHJJJJJJJJJJJJJJJJJJJJJJJJJJJJFHIHIIJJJ
@2055017/1
caccagtggtcttcttgaacttcttcaattgacgcaagaagtaccagaaa
+2055017/1
CCCFFFFFHHHHHJJJJJJJJJJJJJJJJJJJJJJJJJJJJHIJJJJJJI
@2055352/1
gccagatgccaaagttcttgatcttcactgggctcttctctgggatttcc
+2055352/1
CCCFFFEFHHHHHJFHIJJJJJIJJJEHHIJJIJIJJJJJJJJJBCHHJJ
@10288/1
agggaatctgattgtgctgttgtggaactgcttcacctgtggccggcggc
+10288/1
CCCFFFFFHHHHHJJJJJJIJJJJJJJJJJJJJJJJJJJJJJJJJJJJHF
@704551/1
gtcacacggtagcggaaggtgggttcgtgaatcatgccctcaatctgcac
+704551/1
BBCFFFFFHFHHHJJJJJJGIJJHIJJJJHJJJJJJJJJJJJJJJJJJJJ
@10818/1
caatgttggagcttggtacaaagcaaaggtcgggcagttcgtcaaca
+10818/1
@CCFFDDFHHHHHJJJFHIJJJJJJJIJJHHIIJJJJHIJJHIIIIJ
@10838/1
ggagattttaaaaactgcttaagacctttagcgccattttggccgcagct
+10838/1
CCCFFFFFHHHHHJJJJJJJJJJJJJJJJJJJJJJJJJJJJJJJJJJJJJ
@10888/1
atacataataaaattagaggaagtaggtgctgggcctcttgtatgcgaag
+10888/1
CCCFFFFFHHHHHJJJJJJJJJJJJJJHIIJJJJJJJJJJJIIJJJJJJI
@2056312/1
cggcgatttaatttttttatgtttttattatgcaattcatgtttatttca
+2056312/1
@@@FFADDHHHHHFHIJJJJJFEHIIGIIHIJJIJJJIJJFHIIIIJJIG
@11158/1
tgtacattgaaaataaaaataaaaaaaaatagcaggggttattgttatgt
+11158/1
CCCFFFFFHHHHHJJJJJJJJJJJJJJJJJIJIJJJJJGHJJJIIJJJIG
@11695/1
gggatggacacggagcgcgtgcagcgcacgtacgtgtggcacagctggta
+11695/1
CCCFFFFFHHHHHJJJJJJIJJJJJJJJJJJJJJHJHHHHFFFCDEEEEE
@2057402/1
cccacaatatattcgtgaaaaccgcatccaactcggatcagccgtttctg
+2057402/1
CCCFFFFFHHHHHJJJJJJJJJJJJJJJJJJJJJJJJJJJJJJJJJJJJJ
@2057574/1
cgacactgtacagttagaaatgttacaacctctatactttgcattaaaat
+2057574/1
CCCFFFFFHHHHHJIJJJJJJJJJJJJJJJJJJJJJJJJJJJJJJJJJJJ
@7456880/1
ggcacagctggtacgtcaggcactgcagctcgtccgacccgaagtggttg
+7456880/1
CCCFFFFFHHHHHJJHJJJJJJJJJJJJJJJJJJJJJJJJJJJJHIJIJG
@5429843/1
gtgcacacaatggtgaactggcgttcatgcggcaaacgcctattaacatt
+5429843/1
CCCFFFFFFFFFHFHIJJJJJJJJJJJJJJJJJJJIJJJJJIIJJJIJIJ
@706924/1
acggcttcttgttgtcgcccgccggcggg
+706924/1
CCCFFFFFHHHHHJHIIIIGIIJJJIJJD
@707051/1
cgggcagttcgtcaacaagacattactagctgagaatatttttttccgtt
+707051/1
CCCFFFFFHHHHHJJJJJJJJJJJJJJJJJJJJJJJJJJJJJJJJJJJIJ
@3404040/1
caataatctataattaattactttaaatcttgagattaatcacaagaaca
+3404040/1
CCCFFFFFHHHHHJJJJJJJJJJJJJJJJJJJJJJJJJJJJJJJIJJJJJ
@2731156/1
gcctgggatgccacccggcaccactcccgggtgaggatgcactacatttc
+2731156/1
CC@FFFFFHHHHHJJJJJJJJJJJJJJJJJJHJIJJJJJJIJJJJJJJJG
@6107620/1
ttcacatacaagtcagtgttgaaattcgcccgtcgcaccagattattgat
+6107620/1
CCCFFFFFHHHHHIJJHIJJJJJJJJJJJJJJJJJJJJJJJIJJJJJJJJ
@7457673/1
gtgacttgtagtcaaggtggagattttactatctttcaagtcggcataac
+7457673/1
CCCFFFFFHHHHHJJJJEGIJJIJJJJJJJJJJJJJJJJJIJJJJJJJJJ
@5430411/1
gtcgggtagagccttagctgcggaatgcttagcttccttcttagagcgtc
+5430411/1
CC@FFFDDHHHHHJJJJJJJJJJJJJJJJJJJJJJJJJJJJJJJIJJJIJ
@7457880/1
ccacaatatattcgtgaaaaccgcatccaactcggatcagccgtttctga
+7457880/1
CCCFFFFFHHHHHJJJJJJJJJJJJJJJJJJJJJJJJJJJJJJJJJJJJI
@5430612/1
gtcctttatacatttcggcatggcgatcatgtcgatggcttggtttattc
+5430612/1
@??DDDDDHHFHHGIEGA:GA@E@F>HIIGGIC;FHHBBDB@HDCEBFGA
@3404704/1
cctcgggttggaatgattctggtgggttgtcctgcagagcttgccacatc
+3404704/1
CCCFFFFDHHHHGJJIJJJJJIHIJJFHHHIJJIJJJJJJJJJJJJJIII
@1388516/1
cctgcaacttggccaggttagggccaacagattgtttgagatgtttgtga
+1388516/1
CCCFFFFFHHHHHJJJJJJJJJJJJJJJJJIJJJJJJJJJJJJIJJJJJJ
@5430939/1
tgggtgcgtgcaggatcctcgtcattgcctggcatacaaggcaaagcacc
+5430939/1
BCCFDDFFHHHHHJJIIJJJJJJJJJJJJJJJJJJJJJJJJJJJIJIJJJ
@2732084/1
ccaataagaatgaggggtcattgaacttatagttcaaaatcgtttccaca
+2732084/1
CCCFFFFFHHHHHJJJJGHIJJJJJJJJJJJJJJJJJFCHHJIJJJJJJJ
@3405120/1
ccatactttgtttcatttaaatttacgggctatgccattcatcctcgcac
+3405120/1
@?@FFEDBFFCFHIIFBFHGIIIHIIIGGH@FIIIIIGGGHGEEICFGII
@1388911/1
gtttcacataaataggtgagaagtgtgataatgtcataaagttgacaata
+1388911/1
CCCFFFDFHHHHHJJJAFIJJJJHIJHIJJJIJIJJJJJJJHIJJJIJJJ
@1388925/1
accatcttgtattcaaaagaaaacctagaatcactggttcaaattcaaat
+1388925/1
CCCFFFFFHHHHHJJJJJJJJJJJJJIJJJJJJJJJJIIJJJJJJJJGHG
@3405284/1
gtctattatagtttcaaaaaaactgtttcacataaataggtgagaagtgt
+3405284/1
CCCFFFFFHHHHHJJJJJJJJJJJJHIJJJJJJIIHIJJJDHIJJJJGID
@2732574/1
gcggtaagcaaagcatggtatggcgctaatcggtatatcatgacgccgag
+2732574/1
@@@DDDFDFHGHGIGHHG?FHEDHIIIGIEEGGDGDHIGIII>FGHGBHB
@7459278/1
caacgttatttggttcaaaatttgataataaatattgccttaaaaaccgc
+7459278/1
CCCFFDEFGHHHHHHJJGJHHIJIJJIHIGIHHIJJIJIJJJGIJJJJJI
@6109344/1
gccatccaacgggattgcccatcaatttatcttcaaatgacgacaccaca
+6109344/1
CCCFFFFFHHHHHJIJJJJJJJJJJJJJJJJJJJJJJJJJJJJJJJJJJJ
@4083972/1
ggcttgggctcgctctccgaagggagcttgcggccgatgacctcatactc
+4083972/1
CCCFFFFFHHHHHJJJJJIIJJJJIJJJJJIJJJJFHFHEFFFFFFEEED
@2060404/1
cataataaaattagaggaagtaggtgctgggcctcttgtatgcgaaggtg
+2060404/1
CCCFFFFFHHHHGJIJJIJJIJIJJIJJIHIIHIJJJJJJJJJJHIJJBF
@2060594/1
gtcgcaagatagtgagacattcactttttagtcataatcttcagatactc
+2060594/1
CCCFFFFFHHHHFHIJJJJJJJIJJJJJJJJJJJJJJJJJJJJJJJJJJJ
@1390966/1
caaattaaaaaatcacgtcgaacattctatgcttataccattaatctccg
+1390966/1
@<@DD?DBFFFD;EDHIFEFHGGH@DD@FHGFHGIIIGIIDGIDHG8?DF
@13579/1
cccggcttatactccgcctccaacttgatacaagcttctcggacagcagt
+13579/1
CCCFFFFFHHHHHJJJJJJJJJJJJJJJJJJJJJJJJJJJJJIJJJJJJH
@13623/1
acacttttgacaggtcaccgccggtgtccaggtaaattgcaccgattagt
+13623/1
@BCFFFFFHHHHHJHIJJJJJJJJIJJJJJJJGHIJJJJJJJJJJJJJJH
@4085093/1
ctggaatatattctagctcgaataaatagttacaccttacttgactacta
+4085093/1
CCCFFFFFHHHHHJJJJJJJJJJJJJJJJIIJJJJJJJJJJJJJJJJJJJ
@1391406/1
ctcgggttggaatgattctggtgggttgtcctgcagagcttgccacatct
+1391406/1
CCCFFFDDHHHHHJJJJJJJJFHIJGHJJJJJJJJJJJJJJJJJJJJJJJ
@4769922/1
gccgtcagaacctgatagaaacggttggcgttaggtatatacaagaacaa
+4769922/1
CCCFFFFFHGHFHJIIJJJJJJJGHIIJJJJJJJJFHIIIIJJJJIJJJJ
@4769938/1
gtcccgtacccatagcaacaagatcagcg
+4769938/1
CCCFFFFFHHHHHJJJJJJJJJJJJJJJJ
@4769939/1
gtcccgtacccatagcaacaagatcagcg
+4769939/1
CCCFFFFFHHHHHJJJJJJJJJJJJJJJJ
@14677/1
acgggctatgccatttatcctcgcacgttggcagtaatagtacaagtgaa
+14677/1
@CCFFFFFHHHHHJJJJJJJJJJJJJJGIJJJJJIJJJJJIIJJJJHIJJ
@707889/1
cccgtttagcagcttcatccagaggcaagcgctccaagttgcttggaggc
+707889/1
CCCFFFFFHHHHHIJJJJJJJJJJJJJJJJJJJJJJJJIIIJJJIIIIJJ
@4770964/1
cataatcattcctggaatccgtgtcgacggcgatgagagcccacgatgta
+4770964/1
CCCFFFFFHHHHHJJJJIIJJFGFGIIJJJJJJJJJJGJJJJIIHHFFFF
@4771138/1
cagaatctagacatgcacagctcttgcagccatccaacaggattgcccat
+4771138/1
;?@DDADDH8AFHHEHHIGHCHGGHAC>FGHHGEHGGGGIIDA<?DGHGF
@4771378/1
gttggagcttggtacaaagcaaaggtcgggcagttcgtcaacaagacatt
+4771378/1
CCCFFFFFHHHHHJJJJJJJJJJJJHHJJJJJJIJJJJJJJJJJJJJJJJ
@709203/1
ctccgattattattatacttatacatcaaataattgtcaacgatttattt
+709203/1
CCCFFFFFHHHHHJJJJJJJJJJJJJJJJJJJJJJJJJJJJJJJIJJJJJ
@6779125/1
ccacaatctggtctggagagaagatcctcatcttgtatagaggaggcttg
+6779125/1
@CCFFFFFHHGHHJJJJJDHDHIIJIIIIGHIIIIIIJIJJJJGHHIII>
@16523/1
gttggtcttggttgaacggaactccaatcctttactcgaatagtcttttc
+16523/1
CCCFFFFFHHHAFHIIJJJJJJJJJJJJJJJJJJJJJJGHIJJIJJJJJI
@5431787/1
agctggacaaggcactggcaacgaccaatcatggacttttcttcaatatc
+5431787/1
CCCFFFFFHHHHHJJJJJJJJJJJJJJJJJJJJJIJJJJJHIJJJJJJJJ
@711190/1
ctgtgacttgtagtcaaggtggagattttactatctttcaagtcggcata
+711190/1
BCCFFFFFHHHHHHJJJJJFGIIJIJJJJJJJJJJJJJIJJJJJJJJJJJ
@711347/1
cctctgtaggagtttcgggctcgggtttactagcctcctccttagaagtt
+711347/1
CCCFFFFFHHHHHIJJJJJJJJJJJFHIJJJJJJJJJJJJJJJIJJJJJJ
@6109378/1
cagagcgctagggcgaatacacgatctgctacatcaatcccagcatctaa
+6109378/1
CCCFFFFFHHHHHJJJJJJJJJJJJJJJJJJJJJJJJJJIJJJJJJJJJJ
@3406148/1
aggtgttgaggcgcttgtggtggtgcacgcgcttgggcagagggaatctg
+3406148/1
?BBADDFFHHHHHJJJJIJJIJJGHIIJJJJJJJJJJJJJJHHHFFFFEE
@5432613/1
agcagagtgcacacaatggtgaactggcgttcatgcggcaaacgcctatt
+5432613/1
<BBFFFFDHHHHHJCEGGIHHIJJJJJJJJJJJJJJJJJJJJJJJJJJJJ
@711622/1
cactctagcacgtagttctcagcttccctgcaaagttaaccatcttgtat
+711622/1
CCCFFFFFHHHHHJJJJJJJJJJJJJJJJJJJJJJJJJJJJJJJJJJIJJ
@5432880/1
gcaagaagtaccagaaacgggacttagccacaatctggtctggagagaag
+5432880/1
CCCFFFFFHHHHHJJJJJJJJIJJJJJJJJJIJJJJJJJJJJJJJIJJJJ
@3406468/1
cctcgacgagcaagtagttcttgaagcacagacacaggtgtcttcaacgg
+3406468/1
CCCFFFFFHHHHHJHIJHJJJJJJJJJIJJJJJJJJJJDGHIJJJJJJJJ
@5433067/1
gcagagtgcacacaatggtgaactggcgttcatgcggcaaacgcctatta
+5433067/1
CCCFFFDFHHHHHEEFHIIIJJJJJJJJJJJJJJJJJJJJJJJJJJJJJJ
@3406734/1
cagccggagcagctccggtaagtttgtcgagtagagccttagctgcggaa
+3406734/1
@@CFFFFFGAHHHJGIJJGFHIGIJJFHIJJGHGIHIHHIIGIJJIJIIH
@7460266/1
gcacagacgaacagacaaacagacaaacagacaaacagacaaacagacaa
+7460266/1
CCCFFFFFHHHHHJJJJJJJJJJJJJJJJJIIJJJJJJJJJJJJJJJJJI
@5433327/1
gttggtaaatccgctagcggtgcagcaggtgacacgaggctcatggcgcc
+5433327/1
CCCFFFFFHHHHHJJJJJJJHJJJJJJJJHHJJJJJJJJJJJJJJJJJHH
@7460482/1
atggtaagaaggtggcggccagaatctagacatgcacagctcttgcagcc
+7460482/1
<@@FDDBDHHFHF@EG?CEFH?AFHEHGGHEGGGGIFIGIIIGIIIIDHI
@2734258/1
gaggcgcttgtggtggtgcacgcgcttgggcagagggaatctgattgtgc
+2734258/1
CCCFFFFFHHDHHHIIHHGHJJJJJJJJJJJJJIJJJHIHHHHHHFFFFF
@6110331/1
tgcaaacatgccagttataaagcatagcccgaagtgctattggcacacag
+6110331/1
CCCFFFFFHHHHHJJJJJJJJJJJJJJJJJJJJJIJJJJJJJJJJJJJJJ
@2734490/1
gtggtgcacgcgcttgggcagagggaatctgattgtgctgttgtggaact
+2734490/1
?@?DABDEDFGGGBBHEEEEHHIGHIDC@DG>GC>BFGHFFGH85@HDEH
@1392072/1
gtcgagtagagccttagctgcggaatgcttagcttccttcttagagcgtc
+1392072/1
C@@FFFFFFHHGGJJIGIJJJJJIJJJJJJJJJJJJJJJJJJJJJJ>GFH
@6110679/1
gtggaactgcttcacctgtggccggcggcacgcagacgccttgatgacct
+6110679/1
CBCFFFFFHHHHHJJJJJJJJJJJJJJJJIJJJHHFFFDDDDDDDDEDDD
@6110742/1
gaacaaaccagaaaataggcggagtcctatctcaaaacatgaagacctca
+6110742/1
CCCFFFFFHHHHHJJJJJJJJJJJHIJJJJJJJJJJJJJJJJJJJJJJJJ
@1392327/1
gctcgctctccgaagggagcttgcggccgatgacctcatactccttcaac
+1392327/1
CCCFFFFFHHHHHJJJJIJJJJJJJJJJJJJJIJJJJJJJJJGHHHHHFF
@4087373/1
aagaaggtggcggccagaatctagacatgcacagctcttgcagccatcca
+4087373/1
CCCFFFFFHHHHHJJJJJJJJJJJJJJJJJJJJJJJJJJJJJJJJJJJJI
@17497/1
cttggtttattcccatcagtttggagttcacctttagaagtatgttttta
+17497/1
???DDDBDBHDHDIEE@BGAEEFHBA2<ABEHECFFFDEGD<:CDCGHCB
@6111161/1
gcctgacgcttagcaagtttcttagacttgccagttcccacttcacgacg
+6111161/1
@<@FDFFDGHDAHHIIIHIIIIEHIGHHHIEDHCFCGIIEGGGIBIHGII
@4772627/1
cacgtgcagtaggaaccacagccgttggcgtcgattgcggtatcggcgtc
+4772627/1
CCCFFFFFHHHHHJJJJJJJJJJJJJJJJJJJJJJJJJJJIJJJJIHFDD
@2735416/1
agacgatttcaccagtggtcttcttgaacttcttcaattgacgtaagaag
+2735416/1
?:?DB?DDADHDCAF:A@HGHHEBFECFECCC>9?EG@FGBF@F@GHEGG
@1392923/1
ctttagaagtatgttcttagctgtcatctggttcatacggcgcgcggtcg
+1392923/1
CCCFFFFFHHHHHJJJJJJJJJJJJJJJJJJHJJJJJJJJJJJJJJJHHF
@18425/1
gtttgtttcatgtcaatcggttcataaataaaaaagttatgtcaaattaa
+18425/1
CBCFFDFFHHHHHJJJJJJJIIJJJJJJJJJJIJJJDHIJJIIJJJJJJJ
@18516/1
ccccagactagcatagcacagcacactacggatgaacagacacaatatca
+18516/1
CCCFFFFFHHHHHJJJJJJJJJJJJJJJJJJJJJJJJJJJJJJJJJJJJJ
@2061807/1
aatcacaagaacatgtaaaaccaagactcactaaacataaaaataataca
+2061807/1
@BBFFFFFHHHHHIIIIJJJJJJJJJJJJJJHIJJJJJJIJIIIIJJGJI
@1393926/1
gtgctgggcctcttgtatgcgaaggtgttgaggcgcttgtggtggtgcac
+1393926/1
CCCFFFDD=DDHHJJIIIIIIHHHGCGHEHGHIGIGIAGBGIHIIIIIIG
@19420/1
cggaactccaatcctttactcgaatagtcttttctaacttgaacagtgcg
+19420/1
CCCFFFFFHHHHHJJJJJJJJJJJJJJIJJJJJJJJJJJJJJJJJJHIJJ
@2063267/1
gtcctttctaaggttctaaactatatctgtaccaatttcaaccaaatccg
+2063267/1
CCCFFFFFHHHHHEGIJJJJJJJJJJJJJJJJJJIJJJJJJJJJJJJJGJ
@712538/1
cgcctagcgaggaaacgcggccgccatactgtagcttgggtggtggcaat
+712538/1
CCCFFFEFHHHHHJJJJJJJJJJJJJJJJJJIHHHHHHFFDDDDDDDDDD
@712661/1
ctccaatcctttactcgaatagtcttttctaacttgaacagtgcgatgtt
+712661/1
CCCFFFFFHHHHHJJJJGHIJJJJJJJJJJJJJJJJJJJJJHIJJJJJHJ
@2063494/1
gtgctgggcctcttgtatgcgaaggtgttgaggcgcttgtggtggtgcac
+2063494/1
CCCFFFFFFHHHHJJIIJJJJHGHJHHGHIHIJIIJJJJJJIIIIHIJJI
@1395612/1
accgtgttcggtgctctgattggtcgactccaatgaaccaaccaattaat
+1395612/1
B@@FDFFFHDHHGHIJJJIIJJJHHIIIIIIJJGIIIJEHIGIJJJJJII
@713441/1
gcggcaaacgcctattaacattatcatcgttctcagcatggtaagaaggt
+713441/1
=??;DDFFF:FFHIGBHIFBEHGIGGFFHFGHGIIIICDD@9?DEHDHC.
@2064376/1
ggtgttacctgcaacttggccaggttagggccaacagattgtttgagatg
+2064376/1
BCBFFFFFHHHHHIJJJJJJJIJJGHIJJIIJJIJJJIJJJIIJJJJJJJ
@2064397/1
ctgcaaacatgccagttataaagcatagcccgaagtgctattggcacaca
+2064397/1
CCCFFFFFHHHHHJJJJJJJJJJJJJJJJJJJJJJHIJJJJJJJJJJJJI
@713549/1
gttagaaatgttacaacctctatactttgcattaaaataatgcccatttt
+713549/1
@@@DDDDDFHHBFII>BB:CFCHI@HHIGEHGECE?EHIIGH<FBHHGII
@21335/1
cgtgcaggatcctcgtcattgcctggcatacaaggcaaagcaccgacgac
+21335/1
CCBFFFFFHHHHHJJJJJJJJJJJJJJJJJJJJJJJJJJJJJJJJJJJJJ
@714245/1
gaagcattgtctgtttataaaataattaacaactaatgttttccaaacaa
+714245/1
CCCFFFFFHHHHHIJJJJJJJJJJJJJJJJJJJJJJJJGIJJJJIJJJJJ
@2065382/1
ggcacagttcctcgacgagcaagtagttcttgaagcacagacacaggtgt
+2065382/1
CCCFFFFFHHHHHJJJJJJJJJJHIJJJJJJJJJJJJJJJJJJJJJJFHH
@5434436/1
ccctcagatacaccgtcacggaatacaaatatcttcttcggcaatctgcc
+5434436/1
CCCFFFFFHHHHHJJJJJJJJJJJJJJJJJJJJJJJJJJJJJJJJJJJJJ
@6781483/1
ggcgttactgcttaatactactcactgatttatgtagcatcatcttgtaa
+6781483/1
CCCFFFFFHHHHHJJJJJJJJJJJJJJJJJJJJJJJJJJJJJJJJJJJJJ
@5434558/1
gtgctgttgtggaactgcttcacctgtggccggcggcacgcagacgcctt
+5434558/1
CCCFFFFFHHHHHJJJJJJJJJJJJJJJJJJJJJJJJHHFFDDDDDDDDD
@5434774/1
gcacgtagttctcagcttccctgcaaagttaaccatcttgtattcaaaag
+5434774/1
CCCFFFFFHHHHHJJJJJJJJJJJJJJJJJJJJJJJJJJJJJJJJIJJJJ
@5434880/1
gggttgttgtatatcgcgtacgaggacatgtccaggtcgtcgcacaccat
+5434880/1
BCCDDFFFHHHHHJJJJJJJJJIJJJJJJJJJJJJJIJJJJJJJJHHHHF
@5434954/1
ggcgggggcagtgctggggactccgggcgcagcaccagtcgtgctcgcag
+5434954/1
CCCFFFFFHDHDHIIGJHHHFFFFDDDDDDDDBDDDDDCDDBDBDDDDDD
@5435154/1
ggctctgtgcctggctcccatgtcacggtagcactgagtgacggcacctc
+5435154/1
CCCFFFFFHHHHHJJJJJJJJJJJJJJJHJJJJJJJJJIIJJJJJJJJJJ
@715607/1
cgcgacttcgttcgcgtggaatagtgacttccggcaaatttttggtttta
+715607/1
CCCFFFFFHHHHHJJJIJJ???BHGIJJJJJJIJJJJJJJJJJJJHHHHF
@6783063/1
aggtaataaacatattcttataaaattttactgtttttaatttgtgctcc
+6783063/1
@@CDDFFFHHHHHIIJJJJJJJJJJJJJJJJJJIJJJJJHJJJJIJJJJJ
@4089486/1
ccgattgacatgaaacaaacactaaatgtaaatttaagcatcccacaata
+4089486/1
CCCFFFFFHHHHHIJJJJJJJJJJJJJJIIIIJJJJJJJJJJJJJJJJJJ
@4089705/1
tcggttcataaataaaaaagttatgtcaaattaaagaatcacgtcgaaca
+4089705/1
@CCFFFFFHHHHHJIJJJJJHIJJJJJJJJJJIJJJJJJIIJJJJJJJJJ
@5436466/1
cacaaattccaacccttgcgtttcaaaacaattcattttaggttcaagtt
+5436466/1
CCCFFFFFHHHHHJJJJJJIIIJJJJJJJJJJJJJJJJJJIJHHJJJJIJ
@6783542/1
cgtcactattctaggattgtgtaggtaatattattaaacgaagaacatgc
+6783542/1
CCCFFFFFHHHHHJJGIJJIIHIJJFJIJJJJJJJJIJJJIJJJJJJJJJ
@5436804/1
gtctgtttgtctgttcgtctgtgcgcgctaatctcagaaacggctgatcc
+5436804/1
CBCFFFFFHHGHHIJJJJJIIEHHGIJJJIJJJJGIJIIIIIIIJIJGII
@6111730/1
gcgacggacgcgacgtgccttgaattccttgatgactgcatagatagaaa
+6111730/1
CCCFFFFFHHHHHJJIJJJJJIJJIJJJJJJJJJJHHHHHHFFFFFFEEE
@6783969/1
ctgttgtggaactgcttcacctgtggccggcggcacgcagacgccttgat
+6783969/1
CCCFFFFFHHHHHJJJJJJJJJJJJJJJJJJJJJJHHFFFDEDDDDDDDD
@2736095/1
gcttcttagaagatagtaaatagcccagtcaacggatggccaaataggaa
+2736095/1
CCCFFFFFHHHHHJJJIIJJJJIJJJJJHIJJJJJJJJJAHGIIJJIJJJ
@3409066/1
gtagcactgagtgacggcacctccgacactgaggtcacggtactcgcggt
+3409066/1
CCCFFFFFHHHFHIJJJIIJJJJJJJJIJJJJJJFHIJJIGGIJIJJHF=
@6112006/1
cacagctcttgcagccatccaacaggattgcccatcaatttatcttcaaa
+6112006/1
CCCFFFFFHHHHHJJJJJJJJJJJJJIJJJJJJJJJJJJJJIJJJJJJJJ
@2736492/1
caaccactaattccagtgataaattcactctagcacgtagttctcagctt
+2736492/1
@@CFFFFFHHHHHJJJIJJJJJJJJJJJJJJJJJJJJJJJIJJJJJJJJJ
@7463073/1
tgtgtctatattaccatttcgtacaaacatgttaagtaaataagaatccg
+7463073/1
<??DDFFFGFHDH@GIIIJIGCFGHIIIEHIIIGEGEHIICIIJIIGGDH
@4090871/1
tttgtttttctctgtgatctgtttcttggcatctatagatgtcggtggcg
+4090871/1
CCCFDFDFHFFHHGEFGHCHIHHIFIHGGIEIEGIIIG@FHIIFI@=FD6
@4091471/1
gtccatccacggctttttccagatccactcttgctccatggtccaggagc
+4091471/1
CCCFFFFFHHHHHJJJJJJJJJJJJJJJJJJJJJJJJJJJJIJJJJJIJJ
@3410267/1
cttgggcagagggaatctgattgtgctgttgtggaactgcttcacctgtg
+3410267/1
@CCFFFFFHHHHHIJJJJJJJJJJJJJJJJJIJJJJJJJJJJJJJJJJJJ
@1396502/1
gtcttcttgaacttcttcaattgacgcaagaagtaccagaaacgggactt
+1396502/1
CCCFFFFFHHHHHIGIJJJIJIIIJJJJJJIJIGHIIIJJIIJIIJGHGI
@7464054/1
tggtagaataaggattaaaaataaacttaaagattattaataagaaaaaa
+7464054/1
BBCDDFFFHHHHHJJJJJJJJJJJJJJJJJJJJJJJJJJJJJJJJJJJJJ
@5438623/1
aaataaactttttaatagacaaatacaacgaaaccaatttagaatatacg
+5438623/1
@BCFFFFFHHHHHJJJJJJJJJJJJJJJJJJJJJJJJJJJJJJIJJJJJJ
@1396784/1
gccctcaatctgcaccagttcatatttgg
+1396784/1
<;?AD;=;C?C:?<E9C2CFI>@::EE@@
@1396850/1
ctggcgtaaaataacgtcaatacactggatctcctcagtaggatggcaaa
+1396850/1
CCCFFFDFHHHHHIJJHIJIJJIJJJIJJGIGJJJJJJGIIIJJIIJJII
@4773439/1
gtttgtctgtttgtctgttcgtctgtgcgcgctaatctcagaaacggctg
+4773439/1
CBCFFFFFHHHHHIJJJIJJJIJJJIJJJJJJJJJJJJJJJJJJJJJJJJ
@4092133/1
ctcccatgtcacggtagcactgagtgacggcacctccgacactgaggtca
+4092133/1
CCCFFFFFHHHGHJAEGGIIJJJJHHHIIGIJJJGIIJGIHJJIJJIIGI
@4092225/1
agcatacataataaaattagaggaagtaggtgctgggcctcttgtatgcg
+4092225/1
8?BFFFFFHHHHHJJJJJJJJJJJJJGIJJHIJJJJJJJJJJJJIIJJJJ
@3411030/1
agtgacggcacctccgacactgaggtcacggtactcgcggtacatgttgt
+3411030/1
@@=DDDDDDHABBGGDGHGDGHEIDBDFGGGICHGIIIIEHEEECEB@B;
@6114124/1
ggcctggctacttgatgcttcaccatcattcagtcttagcttttttgctg
+6114124/1
CCCFFFFFHHHHHJJJJJJJJJJJJJJJJJJJJIIIJJJJJJJJJJJJJI
@716899/1
ccgacgacgacactgcacagttagaaatgttacaacctctatactttgca
+716899/1
@C@FFFFFHHHHHJJJJJIJIIIJJJJJJJIJJJJJJJJJJJJJJIJJJJ
@716975/1
ctcagatgcaatttcttgcaagaattgcacaaagttgaagtccttgttgt
+716975/1
@CCFFFFFHHHHHJJJJJJJJJIJJJJJJJJJJJJJGIIJIJJJJJJJJI
@23089/1
gttgttgtatatcgcgtacgaggacatgtccaggtcgtcgcacaccatcg
+23089/1
CCCFFFFFFHHHHJJJIJJJIIJIIJJJIHIIJJGGIIJJJJJJJIHHHH
@717260/1
catcaagcaaactctggtgccttgggaagcctttgtgcgccacatcaatg
+717260/1
CCCFFFFFHHHHHJJJJGIIJJJJJJJJJJJJJJJIIJJJJIJJJJJJJJ
@4774866/1
gcagagggaatctgattgtgctgttgtggaactgcttcacctgtggccgg
+4774866/1
CCCFFFFFHHHHHJJJJJJJJJJJJJIJJJJJJJJJJJJJJJJJJJJJJJ
@23730/1
gctgaattgcagcatcttgtcgagaacatgaagccgctttggtttacgtt
+23730/1
CCCFFFFFHHHHHJJJJJJIJJJJJJJJJJJJJJJJJJJJJJIIJJJJHJ
@24087/1
ctggttcaaattcaaataaaatcactctgcaatcctgcctcacatgattc
+24087/1
BCCFFFFFHHHHHJGGHIIJJJJJJJJJJJJJJJJJJJJJJJJIJJJJJJ
@24122/1
ctgatcagccggagcagctccggtaagtttgtcgagtagagccttagctg
+24122/1
CCCFFFFFGFHHHIJJJJJJJJJJJJJHIGIGGGIJIIIJJJJIIIIIJJ
@718883/1
agcaaatggaaaaaaaaattggtgaaaagaatcacaagtaagatactgca
+718883/1
@@CFFFFFHHHHGJJJJIGIJJGHJJJJJJJJJJJJJJGIIJJJJJIJJJ
@25240/1
ccttgttgttaagaggtgttacctgcaacttggccaggttagggccaaca
+25240/1
CCCFFFFFHHHHHIIIEFHGHIJHHHJJJIHIJHJJJJDGHFHIJJJJJJ
@25652/1
tccgtattgcatgccgccgataaatactgtcgcctggtacggtgttgacg
+25652/1
CCCFFFFFHHHHHJJJJJJJJJJJJJJJJJJJJJJJJHIJJFGGHHIJJH
@720157/1
cgggctctgtgcctggctcccatgtcacggtagcactgagtgacggcacc
+720157/1
CCCFFFFFHHHHHJJJJJJJJJJJJJJJJJGIJJJJJJJJHIJJJJJJJJ
@720339/1
cctgttttggtagcggcggcgcggtccgtgtggagcatgctcgccatcag
+720339/1
CCCFFFFFHHHHHJJJJJJJJHHFDDDDDDDDDDDDDDDDDDDDDDDDDD
@26379/1
gctgggtcttacagattggtggaaaccaaaccaaacttctctgccaccac
+26379/1
CCCFFFDFHHHHHJJJJJJIJJJJJJJJJJJJJJJJJJJJJJJJJJJJJJ
@2066186/1
gtctgtgtgtctatgcgcgctaatctcagaaacggctgatccgagttgga
+2066186/1
C@CFFDEDHHFFHI@GHIIJIGEGIIDHIIJGGJFEFB2BFDH@FGGGIC
@2066243/1
tggtgcacgcgcttgggcagagggaatctgattgtgctgttgtggaactg
+2066243/1
CCCFFFFFHHHHHJJJJJJJIIJJJJJJJJJJJJIIJJJJJJIJJJJJJI
@720774/1
taagcatagaatgttcgacgtgattctttaatttgacataacttttttat
+720774/1
CCCFFFFFHHHHHIJJJGIJIIIJJJJJJJJJJJJJJJJJJJJJJJJJJJ
@2066444/1
gggcagttcgtcaacaagacattactagctgagaatatttttttccgttt
+2066444/1
CCCFFFFFHHHHHJJJJJJJJJJJJJJJJJJJJJJJJJJJJJJJJJJJJJ
@2066550/1
gtttattttgtttttctctgtgatctgtttcttggcatctatagatgtcg
+2066550/1
CCCFFFFFHHHHHJJJJJJJJJJJIJJJJJJJJHIIIJJJJJJJJJJJJJ
@26847/1
gcttggtacaaagcaaaggtcgggcagttcgtcaacaagacattactagc
+26847/1
@@@FFFDFFHHDFIGGEFHCHBHHIIIIJIIHGHGIGFGAFEHEHGIIEH
@3411627/1
cttgggcctgttttggtagcggcggcgcggtccgtgtggagcatgctcgc
+3411627/1
@C@FFFFFHHHHHIJJGHHIIJIJJIHFDD@BDDBBABDDDDDDCDDDDB
@721217/1
acaccattcaatttaaagaaactgggtgcgtgcaggatcctcgtcattgc
+721217/1
@BCFFFFFHHHHHJJJJJJJJJJIJJJJJJJJJJJJJJJJJJJJJJJJJJ
@721241/1
cagccagatgccaaagttcttgatcttcactgggctcttctctgggattt
+721241/1
CCCFFFFFHHHHHJIJIIJJJJJJJJJJJJJJIJJJJJJJJJJJJJIJJJ
@721351/1
agctggacaaggcactggcaacgaccaatcatggacttttcttcaatatc
+721351/1
CCCFFFFFHHHHHJJJJJJJJJJJJJJJJJJJJJJJJJJJJJJJJJJJJI
@1397452/1
ccgcaatgttggagcttggtacaaagcaaaggtcgggcagttcgtcaaca
+1397452/1
@@@DFFDDHHHHFEEHBHDAADHEBHHEBHDF:CC@@@FH?DBCC;=@=C
@5439068/1
ctgagtgacggcacctccgacactgaggtcacggtactcgcggtacatgt
+5439068/1
CCCFFDFFHHHHHJJJJJJJJJJJJJJJHIJJJJGHIJJHJJHEHEFFFE
@5439137/1
aagcgattggcattacgattgtgacaagttttcgtgagccgtgattatct
+5439137/1
@CCFFFFFHHHHHJJJJIJJJIJJJJJJHIJJJJJJJJJJJHIIJJJJJJ
@2739123/1
ccgtttagcagcttcatccagaggcaagcgctccaagttgcttggaggct
+2739123/1
@CCDFFFFHHHHHJJJJJJJJJJJIJIJJJJJJJJJJHIJJJJJJGJJJI
@1397651/1
gtggcaaaggtagtaagtcagctgttccacttcatcatcagggatcttgc
+1397651/1
@@@DDBDDFHAADHEFFFHIIGIIIIIIICHEFCHIFAHHBF>CGHGIII
@721972/1
ccacaaattccaacccttgcgtttcaaaacaattcattttaggttcaagt
+721972/1
@@@FFFDFHHHFF>FIIJJIIIHIIIIJIIJJGIGIIIIJJJJIGIIGHB
@5439383/1
gtttgtgaaactgcgacaccttgtggctgtg
+5439383/1
==?D?DD>:D?FFFFB8<FFCGCGBFC?F1?
@5439573/1
gaggaagtaggtgctgggcctcttgtatgcgaaggtgttgaggcgcttgt
+5439573/1
CBCFFFFFHHHHHIJJJJJIJJJJJHIJJJJJJJJDGGHIIJJJJJJJJE
@1398093/1
gacgatttcaccagtggtcttcttgaacttcttcaattgacgcaagaagt
+1398093/1
CCCFFFFFHHHHHIFHJJHIJJIJHHIJJJJJJJJJJJJJJJJJJIJJGB
@2739811/1
ctcatcttgtatagaggaggcttgggctcgctctccgaagggagcttgcg
+2739811/1
CCCFFFFFHHHHHJJJJJJJJJJHIJJJJJJJJJJJJIJIJJIJIIJIJG
@5440023/1
gttattgttatgtcgatgtcgaacccaaaaatgtaattaacttttttttt
+5440023/1
CBCFFFFFHHHHHJJIJJJJJJJJJJJJJJIJJHIJJJJJJIJJJJJJJH
@3413434/1
ggaggcttgggcctgttttggtagcggcggcgcggtccgtgtggagcatg
+3413434/1
CCCFFFFFHHHHHJJIJJJIJHHIJJJJJJIFDDD=BDDBBBBDCDDDDD
@1398619/1
ctctggtgtgacatttataaacagtctttcctcataagaagttggttgaa
+1398619/1
CCCFFFDDHFHHHJJJJJJJJJJJJJJJJIJJJIJJIJHIJHIGJJIJGI
@2740478/1
ggcgtaaaataacgtcaatacattggatctcctcagtaggatggcaa
+2740478/1
CCCFFFFFHHHHHJIJJJJJJJJJJJJJJJJJJJIJGIJJIJJJJJJ
@6785617/1
tgggcctcttgtatgcgaaggtgttgaggcgcttgtggtggtgcacgcgc
+6785617/1
CCCFFFFFHHHHHJJJJIJJJCFHIJJJJJJJJJJGIJHIIGHIJJJJHF
@5440730/1
gaggaagtaggtgctgggcctcttgtatgcgaaggtgttgaggcgcttgt
+5440730/1
CCCFFFFFHHHHHIJJJJJJJJJJJHIJJJJJJJJGHHIJJJJJJJJJJG
@6785799/1
gtgtcttcaacggaagagattccatttcccgtttagcagcttcatcc
+6785799/1
@@@DDEFFHHDHHBGHFHFHIIIIIIIIIIIIIIIIIEGIIIEHIII
@723305/1
ggcggttcgtcctgaatgccacagccgcatttgcggcttataatctgatc
+723305/1
CCCFFDDDHHHHHJJIJJJJJJJJJJJJJJJJJJJJJJJJJJJJJJJJHH
@3414116/1
ctgattgtgctgttgtggaactgcttcacctgtggccggcggc
+3414116/1
BC@FFFFDFHHHHIJHIIJJJJJIIGIIJJJJFGIJJJJJJJ4
@2741237/1
gtcgggcagttcgtcaacaagacattactagctgagaatatttttttccg
+2741237/1
CCCFFFFFHHHHHIJGIJJJJJJJJJJJJJJJJJJJIJJJJJJJJIJJJJ
@6786385/1
ctgttgtggaactgcttcacctgtggccggcggcacgcagacgccttgat
+6786385/1
CCCFFFFFHHHHHJJJJJJJJJJJJJJJJJJJJJJHHFFFDEDDDDDDDD
@5441545/1
ggatggagtgagcacgggctctgtgcctggctcccatgtcacggtagcac
+5441545/1
CCCFFFFFHHHHHJJJJIJJJJJJJJJJJJJJJJJJJJJJJJJJGIJJJJ
@724049/1
ctcttgtatgcgaaggtgttgaggcgcttgtggtggtgcacgcgcttggg
+724049/1
CCCFFFFFHHHHHIJJFHHIJJJJJJJJJJIIJIIIHIJJJJJJHFFFDD
@2741780/1
cccacttttatcttttgcacctcacgatcgattactactgctttcccaaa
+2741780/1
CCCFFFFFHHHHHJJJJJJJJJJJJJJJJJJJJIIJJJJJJJJJJJJJJJ
@3415031/1
gcttcacctgtggccggcggcacgcagacgccttgatgacctccactttg
+3415031/1
CCCFFFFFHHBDHJJJJJJJJJJIJJJJHHHFFDEEEEEEDCDDDDDDDD
@6786879/1
cagcatacataataaaattagaggaagtaggtgctgggcctcttgtatgc
+6786879/1
CCCFFFFFHHHHHJJJJJJJJJJJJJJIIHIHIHIJJJJJJJJJJJJJJJ
@1400242/1
ctcccatgtcacggtagcactgagtgacggcacctccgacactgaggtca
+1400242/1
CCCFFFFFHHHHHJHIJJJJJJJJHIJJJJJJJJJJJJJJJJJJIJJEHI
@1400952/1
aaagatgtataataaagaatctatttcgcaagttccctactgacatcact
+1400952/1
@@@DDDDDHDFHGGGIGBGHGIEHIJFHIJJEGHEGHGGIJI@FGGGGIJ
@3415940/1
cttcacgacgcttcagcagagtgcacacaatggtgaactggcgttcatgc
+3415940/1
CCCFFFFFHHHHHJJJJJJJJHIJJJJJJJJJJHIJJJJJJJJIJJJJJJ
@3416072/1
cttggttgaacggaactccaatcctttactcgaatagtcttttccaactt
+3416072/1
CCCFFFFFHHHHHIIJJJJJJJJJJJJJJJJJJJJJJJJJJJJJHHIJJJ
@3416088/1
ggacatttcaattttatttagttggtcttggttgaacggaactccaatcc
+3416088/1
@C@FFFFFHHGDDIJJIIIIIAFIHGHIJJJFGHEGGGJGIGIJJJJJJH
@7466000/1
ctggatggagtgagcacgggctctgtgcctggctcccatgtcacggtagc
+7466000/1
CCCFFFADHH?DFGIIJJGIIJJJJJJIJJIDIIJJJJJJIJJJJGIJJJ
@4094241/1
cacctccgacactgaggtcacggtactcgcggtacatgttgtgtacacct
+4094241/1
B@BFFFFFHHHHHJJJJGHIJJJHHJJJJJJJHHIJJJHIJJJJHJGGHH
@7466693/1
gtcgcaagatagtgagacattcactttttagtcataatcttcagatactc
+7466693/1
C@CFFFFFHDHFCFIIHHHGIGIIIJJJJJJJJJJJIJJJJIIIJIJJJJ
@3417156/1
ctgatagagacgatttcaccagtggtcttcttgaacttcttcaattgacg
+3417156/1
CCCFFFFFHHHHHJJJJJJJJJIJJJJJJJJJJJJJJJJJJJJJJJJJJJ
@3417360/1
gtcgtttgttatgttatctagaaactgtgcaattgatatgtataccccct
+3417360/1
CCCFFFFFHHFHHJJJJJJIIIJGIIJHIIJIIJIGHJJJIJIIGIJIIB
@4094871/1
ttgtgaaactgcgacaccttgtggctgtgacttgtagtcaaggtgg
+4094871/1
CCCFFFFFHHHHHJJJJJJJJJJJJJJHIIJJJJIJJIJJJJJDGI
@7467730/1
cctgacacctcacccagggcgggatatggaattttaatttatgccccctt
+7467730/1
CCCFFFFFDFFHHFHGIJEGHIJAFHHIIJGHHFHHHHFBDFB@CABCBD
@3418227/1
ctcagatgcaatttcttgcaagaattgcacaaagttgaagtccttgttgt
+3418227/1
CCCFFFFFHHHHHJJJJJJJJJCCFHHJJJJJJJJJJJJJIJJJJJJJJJ
@7468284/1
gcccatcaatttatcttcaaatgacgacaccacagttccagtctcaggca
+7468284/1
CCCFFFFFHHHHHJJJJJJJJJJJIJJJJJJJJJJJJJJJJJJJJJJJJJ
@3418329/1
gcgatgttttacaagggcaggttgaactcacaccattcaatttaaaagaa
+3418329/1
CCCFFFFFHHHHHJJJJJJJJIJJJJJJJJJJJJJJJJJJJJIGIJJHJJ
@7468307/1
ccattcccaactgtcctccggtactaacgatcaaatcgatcatgggtcca
+7468307/1
CCCFFFFFHHHHHJJJJJJJJIJJJJJJJJJJFGHHDHHIJJJJJJHIJJ
@3418338/1
cgcagccagatgccaaagttcttgatcttcactgggctcttctctgggat
+3418338/1
CCCFFFFFHHHHHJJJJJIJJJJJJJJJJJJJJJJJJJJJJJJJJJJJIJ
@4096434/1
tgtagctttaaggggatctgctgtctgtggagctgatgcttgctgggcct
+4096434/1
CCCFFFFFHHHHHJJJJJJJJJJJJJJIJJIJJJJJJJJJJJJJJJJJJJ
@2068418/1
gtggaactgcttcacctgtggccggcggcacgcagacgccttgatgacct
+2068418/1
CCCFFFFFHHHHHJJJJJJJJJJJJJJJJJJJJHHFFFDDDDDDDDEDDD
@6114488/1
ctattatagtttcaaaaaaactgtttcacataaataggtgagaagtgtga
+6114488/1
CCCFFFFFHFHHHIIJJJJJIJIJJJJGIGIICIJIIJFGIIGEHFHFGG
@3419676/1
cttgttgttaagaggtgttacctgcaacttggccaggttagggccaacag
+3419676/1
CCCFFFFFHHHHHJJGHIIJJJJJJJJJJJJJJJJJJGHJJJJJJJJJJJ
@28404/1
cactgaacttctcttaaacgactggaccgattttgatgaatttttttgtg
+28404/1
CCCFFFFFHHHHHJJJJJJJJJJJJJJJJIJJJJJJJJJJJJJJJJJIHH
@6115185/1
ggccgtttgtaacagcgctctttgcttgaacacgtagccaatcttattct
+6115185/1
BC@FFFFFHHHHHJJJJJJJJJJJJJJJJJJJJJJIJJJJJJJJJJJJJJ
@29050/1
gtcggcataacgggccgcgactccgccctcttcctcgggttggaatgatt
+29050/1
BBCFFFFFHHHHHJJJJJJJJJJJJJJJJHHHHHHFFFDACDDDDDDDDE
@2069843/1
ctgtacagttagaaatgttacaacctctatactttgcattaaaataatgc
+2069843/1
CCCFFFFFHHHHHJJJJIJJJJJJJJJJJJJJJJJJJJJJJJJJJJJJJJ
@3421017/1
cttcacctgtggccggcggcacgcagacgccttgatgacctccactttga
+3421017/1
@BCFFFFFHHHHHJJJJJJJJJJJJJJJHHFFFEEEEEEEDDDDDDDDDD
@2070172/1
ctccaatcctttactcgaatagtcttttctaacttgaacagtgcgatgtt
+2070172/1
CCCFFFFFHHHHHJJJJIIJJJJJJJJJJJJJJJJJJJJJJHIJJIJJJJ
@6116170/1
ctcgcacgttggcagtaatagtacaagtgaaaagtcacttgccgatggta
+6116170/1
CCCFFFFFHHHHHJJHJJJJJIJJJJJGHJJJJJIJJJJJJJJJHJJJCG
@29413/1
ctgcaaacatgccagttataaagcatagcccgaagtgctattggcacaca
+29413/1
?@@FFFFFGFHHDGGIGHJHIEHEHHHGEHHGIJH?DGIIGGIGGGIIGH
@6117077/1
gccttagctgcggaatgcttagcttccttcttagagcgtcccgtacccat
+6117077/1
CCCFFFFFHHHHHJJJJJIJJJJJJJJJJJJFIIJJJJIJJJJJJJJJII
@6117173/1
ctcgacgagcaagtagttcttgaagcacagacacaggtgtcttcaacgga
+6117173/1
CCCFFFFFHHHHHJJJJIJJJJJJJJIHIJJJJJJJJGIJJJJJJJJJJJ
@5441860/1
gtgatctgtttcttggcatctatagatgtcggtggcgcacagggcacg
+5441860/1
??<DDDD>A?D?D:AEC<FD>FE>:<3:FF9@?8?DAAD@DC;=7D;@
@6117721/1
gccaacagattgtttgagatgtttgtgaaactgcgacaccttgtggctgt
+6117721/1
CCCFFFFFHHHHHIJJJJJJJJJJJJJJJJJJJJJJJJJJJJJIJJJJJC
@4777467/1
ctcaacctgaatttaaagataagatctgcgacctcgagcgacgaatcaca
+4777467/1
CCCFFFFFHGHHHJJJJJJJJJIJJJJJIJJJJJJJIJJJJJJJJJJEHH
@5442767/1
cgcaagaagtaccagaaacgggacttagccacaatctggtctggagagaa
+5442767/1
CCCFFFFFH?FHGIJJJJJIIJGJIJJJJJJJJIJJIJJGGIJIHHDHCG
@4777740/1
catgccatgtaccacgcctgggatgccacccggcaccactcccgggtgag
+4777740/1
CCCFFFFFGHHHHJJIJJJJJJJJJJJJJJJJJJJJJJJJJJJJJJHJHH
@2743368/1
gataaagataagtataggctcaaaacctaacgacatcaatcaccagctta
+2743368/1
CCCFFFFFHHHHHGGIIIJJJJJJJJJJJJJJJJJJJIIJIJJJJJJJJJ
@5443054/1
gtttgagatgtttgtgaaactgcgacaccttgtggctgtgacttgtagtc
+5443054/1
CCCFFFFFHHHHHJJJJJJJJJJJIJJJJJJJJJJJJJHJJJJJJIJJIJ
@4777937/1
cctgagccatagcaaacagccactggcaatgtggatagctggacaaggca
+4777937/1
CCCFFFFFHHHHHJJJJJJIJJJJJJJJJJJFIIIJJJJJJJIJJJJJJJ
@5443094/1
ctcgaatagtcttttctaacttgaacagtgcgatgttttacaagggcagg
+5443094/1
CCCFFFFFHHHHHJJJJJJJJJJJJJJJHIJJJJJJJJJJJJJJJJJJJJ
@5443128/1
gtcgttggcgctcagggacagttttcgcttgtcacgtatttgtgacgaaa
+5443128/1
BBBFFFFFHHHGHJJJJIJJJGIJJJJIGIJHIJJJHIJJIJGGIIJIIJ
@2743611/1
gttcgtgaatcatgccctcaatctgcaccagttcatacttgggcacagtt
+2743611/1
CCCFFFFDFHHHHJJJJJJJJJJJJJJJJJJHIJJJJJJJJJJJJIJJHI
@2743796/1
gtggcgttgatgtcgcaagatagtgagacattcactttttagtcataatc
+2743796/1
CBBFFFFFHHHHHJJJJJIIJJJGIJJJJJIJJJJJJJJJJJJJIJJJJI
@1402277/1
ctgggcctcttgtatgcgaaggtgttgaggcgcttgtggtggtgcacgcg
+1402277/1
CCCFFFFFHHHHHIJJJJJIIJAFGHIHIJJJJJJJJJJJJIIIIJJJHH
@1402582/1
ccaacagattgtttgagatgtttgtgaaactgcgacaccttgtggctgtg
+1402582/1
==@DDDD;?CD<CDBFIBI?:CF@BCFFEHIIC:CDGFFI<DGFF<?BBC
@4778867/1
attttttgtaataactattaaaaagtatatatatataaccttagtctctg
+4778867/1
@@@DDDDDFAAFFIIGIDHFEF<FDHEH>EFCEEGG@HCCDFFH?DD@DD
@1402866/1
gtcacggtagcactgagtgacggcacctccgacactgaggtcacggtact
+1402866/1
@CCFFFFDHHHHHJJIFCFEHJHGIJGIJJIJIJIJJJHHHHIIJI@CHE
@1402944/1
tagagatctcatagatacacataaattcgtatcaacaaaactattgtaat
+1402944/1
CCCFFFFFHHHHHJJJJJJJJJJJJJJJJHIJJJJJJJJJJJJJJJIHII
@4779577/1
gtcggcataacgggccgcgactccgccctcttcctcgggttggaatgatt
+4779577/1
@@CDDDDDFHGDAEEGAFAFHIIIEHIIIFHFHGHFFFDACDDDCDDDDD
@1403454/1
cttccctgcaaagttaaccatcttgtattcaaaagaaaacctagaatcac
+1403454/1
CCCFFFFFHHHHHJJIJJJJJJJJJHIJJJJJJJJJJJJJJJJJJJJJJJ
@1404106/1
cgcaatgttggagcctggtacaaagcaaaggtcgggcagttcgtcaacaa
+1404106/1
@@@?DFFDFBBBBFDFHIFBHGGGHDHI>ED?@@FGEHGGHIIIIIBIDH
@2746580/1
ctccactatcatctctttctttggagtttgtatacttaattcgatgttat
+2746580/1
CCCFFFFFHHHHHJJJJJJJJJIJJJGJJJJJJJJJJJJJJIJIJJJJJJ
@727151/1
gtaagaaggtggcggccagaatctagacatgcacagctcttgcagccatc
+727151/1
@C@FDBBBDCFFFGI@EHGHGIIIGG>GEHIIIIIIGIIIIIIIIGIIID
@2746718/1
ctcagcatggtaagaaggtggcggccagaatctagacatgcacagctctt
+2746718/1
CCCFFFFFHHHHHJJJJJHJJJJJJIJJJJJJJJJJJJJJJJJJJJJJJJ
@2746904/1
ggctatgccatttatcctcgcacgttggcagtaatagtacaagtgaaaag
+2746904/1
CCCFFFFFHHHHHJJJJJJJJJJJIJJJJJJIJJJJJIIJJJJHIJJJJJ
@6788446/1
tgttgaggcgcttgtggtggtgcacgcgcttgggcagagggaatctgatt
+6788446/1
CCCFFFFFHHHHHJIJIIIJJIJIJJJJJJJJJJJJJJJJHHHHFFFFFF
@2747273/1
gtcgctacagtcgtacttgtttgaaggagtctatgcaagcttactataaa
+2747273/1
CCCFFFFFHHHHHIJJJJJIJJJHIJJJJHHIJJJJJJJJJJJJJGIJJJ
@6788805/1
ccatagaacaaacaaaacttaagccttattataaaaggtataaatattcc
+6788805/1
CCCFFFFFHHHHHJJJJJJJJJJJJJJJJJJJJJJJJJGHIIJJJJJJJJ
@6789039/1
gtacattgaaaataaaaataaaaaaaatagcaggggttattgttatgtcg
+6789039/1
CCCFFFFFHHHHHJJJJJJJJJJJJIJJJJJJJJJJHIJJJJJJJJJJIJ
@1405924/1
cctcaatctgcaccagttcatacttgggcacagttcctcgacgagcaagt
+1405924/1
CCCFFFFFHHHHHJJJHJJJJJJJJJJJJJJJJJJJJJJJJJJJJJIJHF
@4096943/1
gtttcatttaaatttacgggctatgccattcatcctcgcacgttggcagt
+4096943/1
CCCFFFFFHHHHHJJJJJJJJJGJJJJJJJJJJJJJJJJJJJHIJJJJJF
@2747738/1
ttcagacaatgcaccgtcaaggagttcgtctcttgggaactgcacaccaa
+2747738/1
CCCFFFFFHHHHHJJJIJJJJJJJHIIJHIJJJJJJJJJJJJIJJJJJJJ
@1405966/1
ggtgcacgcgcttgggcagagggaatctgattgtgctgttgtggaactgc
+1405966/1
BC@DFFFFHHHHGJJJIJJGIJJBHIJJJGGIJHIJJIIGIDHIIGIJJI
@4097256/1
gttgagtttgatgacagcgtagttaacttcaatagaagtggcgacctctc
+4097256/1
CCCFFFFFHHHHHJJJJJJIJJJJJJJJJJJJJJJJJJIJJJJJJJJJJJ
@1406547/1
gtgctgggcctcttgtatgcgaaggtgttgaggcgcttgtggtggtgcac
+1406547/1
CCCFFFFFHHHHHJJJJJJJJHIIJFGHIJIJJJJJJJJJJJJJIHIJJJ
@1406562/1
cttcaatatccacataagtaacttcaaatgattgctcagatgcaatttct
+1406562/1
CCCFFFFFHHHHHJJJJJJJJJJJJJJJJJIJJJJJJJJJJJJJJJJJJJ
@4097861/1
cccatcaatttatcttcaaatgacgacaccacagttccagtctcaggcac
+4097861/1
CCCFFFFFHHHHHJJJJJJJJJJJJJJJJJJJJJJJJJJJIJJJJJJJJJ
@6790307/1
ccaactggaacatagcagcgttgagtttgatgacagcgtagttaacttca
+6790307/1
@CCFFFFFHFHHHJJJJIJJHIJIJGIIJJJJJJJJJJGHIHIIJJJJJJ
@1407664/1
ccatactttgtttcatttaaatttacgggctatgccatttatcctcgcac
+1407664/1
CCCFFFFFHHHHHJJJJJJJJJJJJJJJJJJJJJGJJJJIJJJJJJJJJJ
@6790926/1
ctgggcctcttgtatgcgaaggtgttgaggcgcttgtggtggtgcacgcg
+6790926/1
CCCFFFFFHHHHHIJJJJEHHJCGFHGHIJIIJJJJIGEGIIIJJJIJHH
@4099147/1
ccaaatttcaaccaaatccgtcaaatagttgcggagattaatggtataag
+4099147/1
CCCFFFFFHHHHHJJJJJJJJJEECFHIGIJJJJHJIJJJJJJJIJJJJJ
@4099596/1
gtctggagagaagatcctcatcttgtatagaggaggcttgggctcgctct
+4099596/1
@@@DDD>BFD?BHIGEGIIIIIIIIHIEGGGHCEHDHIIGIIEBHIEEC6
@4099976/1
gtgccctgtgcgccaccgacatctatagatgccaagaaacagatcac
+4099976/1
CCCFFFFFHHHHHJJJJJJJIJJJJJJJJJJJJJJJJJJJJJJJJJJ
@7470160/1
ctgtacagttagaaatgttacaacctctatactttgcattaaaataatgc
+7470160/1
CCCFFFFFHHHHHJJJJIJJJJJJJJJJJJJJJJJJJJJJJJJJJJJJJJ
@7470165/1
ggcaatgtggatagctggacaaggcactggcaacgaccaatcatggactt
+7470165/1
@;8BDBD=4CA?4<AEGG3CCBDGBFEBFGFEEFEIFGEDFFEFFEDBCF
@7470169/1
cacaggcaagggatcctaacttcgcaaccactaattccagtgataaattc
+7470169/1
CCCFFFFFHHGHHGJJJJJJJIJIJJIJJJJJIIJGGGGGIIIIGHIIJE
@4101004/1
cgggacttagccacaatctggtctggagagaagatcctcatcttgtatag
+4101004/1
CCCFFFFFHHHHHJJJJJJIJHHJJJJJJJJJJJJJJJJJJJJJJJIJJI
@2072863/1
catacataataaaattagaggaagtaggtgctgggcctcttgtatgcgaa
+2072863/1
@CCFFFFDHHHHFIJJGBHIHGIJFHDGEGHIJJJJJJIJJGDFFHJIDF
@2073040/1
ccgatgccataaacagtgtgctgggcatcattcttagtgattgtaacgcc
+2073040/1
CCCFFFFFHHGHHJJJHIJJFIJJIGIJJJJJJJJHJIIIIJJJJJJIJJ
@31699/1
caacaagatcagcgactgtcacacggtagcggaaggtgggttcgtgaatc
+31699/1
CCCFFFFFHHHHHJJJJJIJJJJJJJGIJJJJJJJJCHIJHIJJHHCDED
@4101990/1
ctggacaaggcactggcaacgaccaatcatggacttttcttcaatatcca
+4101990/1
CCCFFFFFHHHHHJJJJJJJJJJJJJJJJJJJJJJJJJJJJJJJJJJJJJ
@2073284/1
gcccacttttatcttttgcacctcacgatcgattactactgctttcccaa
+2073284/1
CCCFFFFFHHHHHJJJJJJJJJJJJJJJJJJJJJJJJJJJJJJJJJJJJJ
@6118769/1
tgagattaatcacaagaacatgtaaaaccaagactcactaaacataaaaa
+6118769/1
CCCFFFFFHGHHHJIJIJJJJJJJJJJJJJJJJJJJIJJJJJIJJJIJJJ
@32605/1
cgttgatgtcgcaagatagtgagacattcactttttagtcataatcttca
+32605/1
CCCFFFFFHHHHHJJJJJJHHIJJJIJJJJJJJJJJJJJJJJJJJJJJJJ
@2074092/1
ctccgcctccaacttgatacaagcttctcgcacagcagtgagttcgtgtt
+2074092/1
CCCFFFFFHHHHHJJJJJJJJJJJJIJJJJJJJJJJJJIJIJJJJJIJJJ
@6119079/1
gtcggctatcaggagggcgtttatcctatatagcacacatggtagcgcta
+6119079/1
CCCFFFFFHHHHHJJJJJJJJJJJJJJJJJJJJJIJJJJJJJIIJJJJJJ
@2074257/1
ccggcaaatttttggttttaaccacatagttcccgatctcgcgggatctc
+2074257/1
CCCFFFFFHHHHHJJIJJJJJJJJJJJJJJJJJJJJJJJJJJJJJHFFFF
@6119307/1
gtaggtgtagggtaagacacggatcgcatacaccgtgaatataagtggca
+6119307/1
CCCFFDDDFHFGHHIJJJJJJJJJJIGIIJJJJJJHIIIJIIIJDBGHJG
@33360/1
gccggccttgattttataatttagagacacgtgtacatttcgagagaaca
+33360/1
CCCFFFFFHHHHHJJJJJJJJJJJJJJJJJJHIHIJJJJJJJJJJJJJJJ
@6119833/1
gcacgtagttctcagcttccctgcaaagttaaccatcttgtattcaaaag
+6119833/1
CCCFFFFFHHHHHJJJJJJJJJJJJJJJHIJJJJJJJJJJIJJJJJJJJH
@33550/1
gctgtgacttgtagtcaaggtggagattttactatctttcaagtcggcat
+33550/1
B@@FDDFFHHHFFHHIJIHGFGIIG;FHIJIHIGIHHGIEIGGDHGHIEH
@6120084/1
cagagggaatctgattgtgctgttgtggaactgcttcacctgtggccggc
+6120084/1
CCCDFFFFHHHHHJJJJJJJJJJJJIJJJIJJJJJJJJJJJJJJJJJJJI
@6120384/1
ctcaaaacctaacgacatcaatcaccagcttaaaagccaggtgtccatca
+6120384/1
CCCFFFFFHHHHHJJJJJJJJJJJJJJJJJJJJJJJJJJJJIIIJJJJJJ
@6120542/1
gtctggagagaagatcctcatcttgtatagaggaggcttgggctcgctct
+6120542/1
CCCFFFFFHHHHHJJJJJJJJJJJJHIJJJJJJJJJJJJGIJJIJJJJJG
@6120582/1
cccgtttagcagcttcatccagaggcaagcgctccaagttgcttggaggc
+6120582/1
@@CDDDDDFHHGHGJIDHAHHECHFEGHGGIGIIIGGGBFHFIIG=DDB6
@6121191/1
gctggacaaggcactggcaacgaccaatcatggacttttcttcaatatcc
+6121191/1
@@?BDD?DCFB;FBFBFHIICHIG>AFHH<FGEHD>GGHEHEIDEGGHEC
@7471851/1
tggagattttactatctttcaagtcggcataacgggccgcgactccgccc
+7471851/1
@C@FFFFFHHHHHJJHIJJJJJIFHIJJJJJJHJIJJGIJIJHHFFFDDD
@35064/1
caggcacacggacttacgaagtaaattcaattgttgatatagaggatacc
+35064/1
@CCF@DFFGHHFFIGHHHHIIJIJIJIFHGGBHHGHIIIGIJ@GI@GHIG
@6122062/1
gcaagaagtaccagaaacgggacttagccacaatctggtctggagagaag
+6122062/1
CCCFFFFFCFHHHJIJJIJJJIJIJJJJIGJIJJJJJJIIIJJHIGIHCH
@3423315/1
ggagagaagatcctcatcttgtatagaggaggcttgggctcgctctccga
+3423315/1
CCCFFFFFHHHHHJJJJJJJJJJJJJJJJJJJJJJHHJIJJJJIIJJJJI
@2749304/1
gttaaatgccacgacgctcggacatttcaattttatttagttggtcttgg
+2749304/1
CCCFFFFFHHHHHJJJJJJJJJJJJJJJJJJJJJJJJJJJJJJJHIJJJJ
@3423492/1
tcggacatttcaattttatttagttggtcttggttgaacggaactccaat
+3423492/1
BCCFFFFFHHHHFIJJJJJJJJJJJJJFHIJJJIIJIJJJJJJJJJJJIJ
@5446763/1
tgtcacggtagcactgagtgacggcacctccgacactgaggtcacggtac
+5446763/1
CCBFFFFFFHHHHJJJIIHIJJJJJJJJJJJJJJJJJJJJJHIJJIJHIH
@6122618/1
gcattctgggctgcagatgactgtgcatccttgctagtaagtcctgagcc
+6122618/1
CCCFFFFFHHHHHJJJJJJJJJJJJJJJJJJJJJJJJIIJJJJJJJJJJJ
@3423918/1
cggaactccaatcctttactcgaatagtcttttctaacttgaacagtgcg
+3423918/1
CCCFFFFFHHHHHJJJJJJJJJIJJJJIJJJJJJJJJJJJJJJJJJHIJJ
@2749913/1
gtgctgggcctcttgtatgcgaaggtgttgaggcgcttgtggtggtgcac
+2749913/1
CCCFFFDFGFHHHJIJJJJJJJJJD@BFFHIIIGGIJJIEHJIJIIIJII
@3424245/1
ctctttacaagtagactcatctttagcacttggttcgtcttttgaagatt
+3424245/1
@BBFFFFFHHHHHJJJJJJJJJJJJJJJJJJJJIIJJHJJJJJJJJIJJJ
@1408540/1
gagacattcactttttagtcataatcttcagatactccaaagcattctgg
+1408540/1
CCCFFFFFHHHHHJJJJJJJJJJJJJJJJJJJJJJJJJJJJJJJJJJJJJ
@2750345/1
cctctatactttgcattaaaataatgcccattttcacaggcaagggatcc
+2750345/1
CCCFFFFFHHHHHJJJJJJJJJJJJJJJJJJJJJJJJJJJJJJJJJJJJJ
@2750420/1
gtgctgttgtggaactgcttcacctgtggccggcggcacgcagacgcctt
+2750420/1
CCCFFFFFHHHHHJJJJJJJJJJJJJJJJJJJJJJJJHHFFDDDDDDDDD
@1408714/1
gttttaatagtaagtacgagtacagtctagggtaaatatatagatacaag
+1408714/1
@@CFFFFFHHHHHJIIJIIJHGIJJIJJJJIJEGIJJIJJJJJJJJJIJJ
@5447683/1
ggttcgtgaatcatgccctcaatctgcaccagttcatacttgggcacagt
+5447683/1
CCBFFFFFHHHHHJJJJJJJJJJJJJJJJJJJHJJJJJJJJJJJJJJJJG
@728826/1
ccttagtacacctaatgaggactatttggcgttactgcttaatactactc
+728826/1
CCCFFFFFHHHHHJJJJJJJJJJJJJJJJJJJJJJJJJJJJJJJJJJJJI
@5448289/1
gataatgtcataaagttgacaataatctataattactttaaatcttg
+5448289/1
CBCFFFFFHHHHHJJIIJJJJJJJJJJJJJJJJJJJJJJJJJJJJJJ
@2751215/1
gtatagatgtcggactcgtgacgtcgtaagcgcatgccgtgtttttaaat
+2751215/1
CCCFFFFFHHHHHJJJJJIIIIJIJJJJJHIIJJJJJJJFHHIJJJJJJH
@2751274/1
gttaagaggtgttacctgcaacttggccaggttagggccaacagattgtt
+2751274/1
CCCFF?DFHDFHHJJJJJJJJJJJJJJJJJJIIJJJJJJJJJJJIJJJJJ
@1410063/1
cctggctcccatgtcacggtagcactgagtgacggcacctccgacactga
+1410063/1
CCCFFFFFHHHHHJJJJJJHIJJJJJJJJGHJJJJJJJJJJJJGJJJJJI
@4782064/1
gacgatttcaccagtggtcttcttgaacttcttcaattgacgcaagaagt
+4782064/1
CCCFFFFFHHHHHJJJJJJJJJJJJJJJJJJJJJJJJJJJJJJJJJJJJF
@2751840/1
gtccgtctgattctgtgatagtgaatacaagatcgtggggtgggcccacc
+2751840/1
CCCFFFFFHHHHHJJIJJJJJIJJJJJJJJJIJJJIJJJJHHIJJJJJJJ
@1410200/1
tcacacggtagcggaaggtgggttcgtgaatcatgccctcaatctgcacc
+1410200/1
CCCFFFFFHFHHGJHHIJ?GHIFGIIFHDGIIJIIJJJJJJIJIIIIIJJ
@730142/1
ataaattcgtaattcgtagctttctttaattctttagttttaagttagtt
+730142/1
BBCFFFFFHHHHHIJJHIJJJJJJJJJJJJJJJJJJJIIJJJJJJJJJHJ
@4782506/1
gtatatgggaagagttcgtctatggcttgtgt
+4782506/1
@@@DFFDDDFHHHIEGDHGBGFHIIHGDA:?:
@1410615/1
ctcttcctcgggttggaatgattctggtgggttgtcctgcagagcttgcc
+1410615/1
CCCFFFDEHFHGAFGBEEHGGHIGEFGHIIIFFGGGEDHIIIGFHHGGEI
@2752477/1
ccgacgacgacactgtacagttagaaatgttacaacctctatactttgca
+2752477/1
@@@FFFFFFHHHGJJIIGJJJIIIJJIGJHHIIIJJJIJJJJGIIHGIJI
@4782864/1
caaataacttattaaaattaatatgcgtgatgaggttcaccaagctagtg
+4782864/1
CCCFFFFFFHFGGEGGIGIJIIJFIJJFHEIIIJIEHGEHGIIJJIJJ?F
@730786/1
gccagatgccaaagttcttgatcttcactgggctcttctctgggatttcc
+730786/1
CCCFFFFFHHHHHJIJJJJJJJJJJIJJJJJJJJJJJJJJJJJJHIIJJJ
@2752951/1
gtggatacttacttgtgtgataccacattaatttagatcattacaaaata
+2752951/1
CCCFFFFFHHHHHJJIIHIJJJJJJJJ<HIJJJJJJJJJJJJJJJJJJJJ
@3426945/1
gttgttaagaggtgttacctgcaacttggccaggttagggccaacagatt
+3426945/1
CCCFFFFFHHHHDGHIJIHIIJJHJJJJJJJIJJGHIJJJJJJJJJJHIJ
@1411423/1
ccacaatatattcgtgaaaaccgcatccaactcggatcagccgtttctga
+1411423/1
CCCFFFFFHHHHHJHIIJJJJJJJJJJJJJJJJJJJJJJJJJJFHJJJJJ
@1411517/1
gtcctttctaaggttctaaactatatctgtaccaaatttcaaccaaatcc
+1411517/1
@BCFFFFEHHHHHFHGHJJJJIJHJJJIJHHHIIJIIIIJIJJJJJJGIJ
@2753265/1
gcacgtagttctcagcttccctgcaaagttaaccatcttgtattcaaaag
+2753265/1
CCCFFFFFHHHHHJJJJJJJJJJJJJJJJJJJJJJJJJJJIIJJJJJJJJ
@6791740/1
gagggaatctgattgtgctgttgtggaactgcttcacctgtggccggcgg
+6791740/1
CCCFFFFFHHHHHJJIJJJJJJJIJJJJJJJJJJJJJJJJJJJJJJJJJH
@3427423/1
gcctactagtgatgtagtgtaattcaagtaatattaaaacttcagctaaa
+3427423/1
CCCFFFFFHHHHHJIJJIIJJIJJJJJJJJJJJJJJJJJJJJJJJJJJJJ
@2753516/1
ccctcagatacaccgtcacggaatacaaatatcttcttcggcaatctgcc
+2753516/1
CCCFFFFFHGHGHJIIJJHIJJGIJJIJEHHGIIIJIJGJJJIJJIGJIJ
@3427877/1
ctatactttgcattaaaataatgcccattttcacaggcaagggatcctaa
+3427877/1
@@@BDEFFHGHHDHDEFIGGIIIIGIEGIIIEHHIIIIIGIGBHCHGDBF
@3427989/1
gtcggcaaacgttaagtaagagtccgagtcgaattgagactgcggcgtca
+3427989/1
CCCFFFFFHHHHHJJJJJJJJJHIJJGIGHIJJJJJJJJJJJJJJJHFFF
@35592/1
gcctgacgcttagcaagtttcttagacttgccagttcccacttcacgacg
+35592/1
CCCFFFFFHHHHHJJJJHJJJJJJJJJJJJJJJJJJJJJJJJJJJJJJJJ
@4103957/1
gtcccggtacataatgatacgatgcggcttgaacccgccggtgctcttgt
+4103957/1
@@@DDDFFHDHFFIGEGFHHGIGCDAFGIIGEEAHIBBH>HB<<CCEE>A
@4784301/1
gcgctatggactgctgccaattcactgttcattacctgtgaaaactgccc
+4784301/1
CCCFFFFFHHHHHJJJJJJIIJIJJJJJJJJJJJIJJJIJJJJJJJIJJJ
@4104749/1
caaagataagatgaagaagaggagcaaattgaaataaaaaattggtgaaa
+4104749/1
CCCFFFFFHHHHHIIIGJJJJJJJJJJJJJJJJJIIJJJJGIGIJFHIIJ
@37164/1
ctcagcatggtaagaaggtggcggccagaatctagacatgcacagctctt
+37164/1
CCCFFFFFHHHHHIJIHIFHIJJJJJJJIGIJJJJJJJJJJJJJJIJIJJ
@4785063/1
tgaggcgcttgtggtggtgcacgcgcttgggcagagggaatctgattgtg
+4785063/1
CCCFFFFFHHHHHJJJJJIJJJJJJJJJJJJJJJIJJJGHHHHHFFFFFF
@4105753/1
agttaaccgcaatgttggagcttggtacaaagcaaaggtcgggcagttcg
+4105753/1
@BBFFFFFHHHHHJHIJJJJJJJJJHHIJJJJJJJJJJGHIJJJJJFHJJ
@38053/1
ctcttgtatgcgaaggtgttgaggcgcttgtggtggtgcacgcgcttggg
+38053/1
CCCFFFFFHHHHHJJJEGHHJJJJJJJJJJIJJDHIHHIJJJJJHFFFDD
@38736/1
tgtacattgaaaataaaaataaaaaaatagcaggggttattgttatgtcg
+38736/1
CCCFFFFFHHHHHJIJJJJJJJJJJJJJJJJJJJJJHIJJJJJJIJJJJJ
@38871/1
cttaggacgaagtgatggcaccaggatagagttaatgccgccaagtttga
+38871/1
CCCFFFFFHHHHFHHIJJJJJJJJJGIIJIJHIJJJJJJJJJJGHCHIJH
@38952/1
ctgcaacttggccaggttagggccaacagattgtttgagatgtttgtgaa
+38952/1
CCCFFFFFHHHHHJJJHIJJJJJJJJJJJHJJJIJJJJJJJJJJJJJJJJ
@4107411/1
cacagttccagtctcaggcacattgccattagtagactgatcagccggag
+4107411/1
@@BFFFFFHHHHHJJJJJJJJJJJJJJJJJJJIJJIJJJJJJJJJJJJEI
@39588/1
cgacgctcggacatttcaattttatttagttggtcttggttgaacggaac
+39588/1
CCCFFFFFHHGHHJJJJJIIJJJIJJJJJJJJJIIJJJJJIJHIJJJJJJ
@7473762/1
cgtcttttgaagattctgatattgatagttttttcattccctgcagagct
+7473762/1
@@@DFDFFHHHDHIIJJJJJIJJJJJIJIJCHJJJJDIHFHIGIII<DHG
@2076401/1
ccctgatagagacgatttcaccagtggtcttcttgaacttcttcaattga
+2076401/1
CCCFFFFFHHHHHJJIJJJJJJJJHIIHIJJJJJJJJJJJJJJJJJJJJJ
@7474143/1
ctgttttggtagcggcggcgcggtccgtgaggagcatgctcgccatcagg
+7474143/1
@@CDDFFFGCFDFGDGEGAAEAD6>B?=;?8A>?AB:CCCCBBBB?CCCA
@40129/1
gtgcgcgctaatctcagaaacggctgatccgagttggatgcggttttcac
+40129/1
@@@FFFFFHHHHHGHGIIIIJIGIJJIJJJGGHHGIJEG@GIIGGHGFFF
@6123810/1
gccagaatctagacatgcacagctcttgcagccatccaacgggattgccc
+6123810/1
CCCFFFFFHHHHHJJJJJJJJJJJJJJJJJJJJJJJJJJJJJJHJJJJJJ
@6124031/1
gtacattgaaaataaaaataaaaaaaatagcaggggttattgttatgtcg
+6124031/1
CCCFFFFFHHHHHJJJJJJJJJJJJJJJJJJJJJJJGHJJJJIJJJJIJJ
@40478/1
ctgcgacaccttgtggctgtgacttgtagtcaaggtggagattttactat
+40478/1
CCCFFFFFHHHHGHHIIIGFHHIJJJJIIIIJJJI:DEHJJIIJJIJJIJ
@6124187/1
ccggtaagtttgtcgagtagagccttagctgcggaatgcttagcttcctt
+6124187/1
=??D:@DD<CDDAEE@@E@FDFFIECDCEEEADDDDDDEBDCD@DDEECE
@6124286/1
cttgattttataatttagagacacgtgtacatttcgagagaacaaattac
+6124286/1
@BBFFFFFHHHHHJJJJJJJJJJJJHGCGIIJJJJJJJIIJJJJJJJJJJ
@2077219/1
ccttaaaaaccgcatttcatatttgtttgtttgtatataacgtgtattac
+2077219/1
CCCFFFFFHHGHHJJJJJJJJJJJJIJJJGHJJGIIJJJJJJGHHIJJJJ
@2077242/1
cctggctcccatgtcacggtagcactgagtgacggcacctccgacactga
+2077242/1
@@@DDFFFHFHGHJIJJJJGHIIJJJIIJHGGIJJJHIJJJJJJJJIJJI
@40944/1
gtcgcaagatagtgagacattcactttttagtcataatcttcagatactc
+40944/1
CBCFFFFFHHHHHIJJIJJJJJJJJJJJJJJJJJJJJJJJJJJJJJJJJJ
@2755242/1
ctccgccctcttcctcgggttggaatgattctggtgggttgtcctgc
+2755242/1
CCCFFFFFHHHHHJJJJJJGHJJJIJJJJJJJJJIIJJIIJJJJJJJ
@7475450/1
gcagcatcttgtcgagaacatgaagccgctttggtttacgttccagttct
+7475450/1
CCCFFFFFHHHFDIJJIJJJJIJJJJIJJIIIJIIIJIJFGIIJJJJJJJ
@7475637/1
tgactagagtaagaaggactgcgacaagcatgattacgatgactgcttga
+7475637/1
CCCFFFFDBHHDHIBHGBGGGIIEGHGGHIII@HGHEFHG@DDFHHIIIF
@6125108/1
gacaccttgtggctgtgacttgtagtcaaggtggagattttactatcttt
+6125108/1
@?@BDDDDDCDB?E@GD<AAAFHE@HB@CFF::C?;:?FHDBDD??GBHH
@7475762/1
cagagggaatctgattgtgctgttgtggaactgcttcacctgtggccggc
+7475762/1
CCCFFFFFHHHHHJJJJJJJJJJJJIJJJJJJJJJJJJJJJJJJJJJJJG
@3428873/1
cagcgaaatagtcacatccacgttggttatcaagtggcttggtaggatcc
+3428873/1
CCCFFFFFHHHHHJJJJJJJJJJJJJIJJJJJJJIJJJJIAF?B<F@<@G
@2078467/1
cacataagtaacttcaaatgattgctcagatgcaatttcttgcaagaatt
+2078467/1
CCCFFFFFHHHHHJJJJJJJJJJJJJJJJJJJJJJJJJJJJJJJJJJJJJ
@732038/1
tgggcctcttgtatgcgaaggtgttgaggcgcttgtggtggtgcacgcgc
+732038/1
CCCFFFFFHHHHHJJJJIHIJFHHHJJJJJJJJJJJJJHIIHHJJJJJHF
@732144/1
ataaaattagaggaagtaggtgctgggcctcttgtatgcgaaggtgttga
+732144/1
CCCFFFFFHHHHHJJJJJJJIJJJJJJGHJJJJJJJJJJJIJJJGGFHJH
@1412867/1
ctgtttttaatttgtgctccaaattgtatctgacgacgcattgaatctga
+1412867/1
@@@DDBFFGDFHHHF>EGFFG;FHEHHHGIIHIIIGEGEGDFFFHIFDG@
@6793687/1
gccagatgccaaagttcttgatcttcactgggctcttctctgggatttcc
+6793687/1
@CCFFFFFHHGHHJGHIIJJJIJJIEIIJJGHGGIIJJGIGGGGGIIIJJ
@2079555/1
ggtgttacctgcaacttggccaggttagggccaacagattgtttgagatg
+2079555/1
@CBFFFFFHHHHHJJJJJJJJJJJHIJJJJJJJJJJJJJJJIJJJJJJJJ
@3430125/1
gtgtgcacctgagcgagactcataacgcagccagatgccaaagttcttga
+3430125/1
BCCFDFDDFHHGHJJIIGHIIJJJJJJJJIHIJJEHIJJIIJJFGHIJJI
@2079591/1
caacgggattgcccatcaatttatcttcaaatgacgacaccacagttcca
+2079591/1
CCCFFFFFHGHHHJJJJJJJJJJJJJJJJJJJJIJJJJJJJJJJJJJJJJ
@6794166/1
ccaacagattgtttgagatgtttgtgaaactgcgacaccttgtggctgtg
+6794166/1
CCCFFFFFHHHHHJJJJJJJJJJJIJJJJJJJJIIJJJJJJJJJJJJJIJ
@3430714/1
cgcaagttccccactgacatcacttgcattttcgattttattttgttcta
+3430714/1
C@CFFFFFHHHGHJGHGIGJIJJJJJJGIGIGIICGHHJGHIJIIFHHIF
@1413981/1
gctgaattgcagcatcttgtcgagaacatgaagccgctttggtttacgtt
+1413981/1
CCCFFFFFHHHHHJJJJJJIJJJJJJJJJJJJIJJJJJJJJJIJJJJJJJ
@3431060/1
cagtggtcttcttgaacttcttcaattgacgcaagaagtaccagaaacgg
+3431060/1
@CCFFFFFHHHHHJJJJJJJJJJJJJJJJJJJJJJJJJIJJJJJIJJJJJ
@1414127/1
gtcgtcccaaggaaactccttgttaagtctcttctgctgcaaatgatata
+1414127/1
C@CFFFFFHHHHGGIJJJJJJJJJJIIJJJJJJJJIJJJJJJJJJIJJJJ
@1414356/1
gggctatgccattcatcctcgcacgttggcagtaatagtacaagtgaaaa
+1414356/1
C@CFFFFFFFFHHJJIEGIJJJIIGIIIGIJIFGGGIIGFGIGIFGGIIJ
@3431828/1
cagccagatgccaaagttcttgatcttcactgggctcttctctgggattt
+3431828/1
CCCFFFFFHHGHHJJJHIJJJIJJJJJJJJJHIJJJJIJJJJJIJJGIJJ
@1414955/1
gtcctttctaaggttctaaactatttctgtaccaaatttcaaccaaatcc
+1414955/1
CCCFFFFFHHHHHFHIJJJJJJJJJJJJJJJJJJJJJJIJJJJJJIGIJH
@1415302/1
ctgtgatctgtttcttggcatctatagatgtcggtggcgcacagggcacg
+1415302/1
CCCFFFFFHHHHHJJJJJJJJJJJJJJJJJJJJJIJJJJJIJJJJJJJJJ
@4787654/1
cctgacgcttagcaagtttcttagacttgccagttcccacttcacgacgc
+4787654/1
CCCFFFFFHHHHHIJJJJJJJJJJJJJJJJJJIIJJJJJJJJJJJJJJJJ
@5450392/1
cattttcacaggcaagggatcctaacttcgcaaccactaattccagtgat
+5450392/1
@@@DDD??FDB<:EE@;?;FBFHBF@HAHE:CD<DDEDGIB?BG@DDFGH
@1416142/1
ggcaggttgaactcacaccattcaatttaaaagaaactgggtgcgtgcag
+1416142/1
CCCFFFFFHHFHHJJJJJJJJJJJJJJJJJJJJJJJJJJJJGIJJIJJJJ
@5451023/1
gccatttatcctcgcacgttggcagtaatagtacaagtgaaaagtcactt
+5451023/1
CCCFFFFFHHHHHJJJJJJJJJJJJIJJJJJIIJJJJHIJJJJJIIJJJJ
@4789677/1
gcagagggaatctgattgtgctgttgtggaactgcttcacctgtggccgg
+4789677/1
CCCFFFFFHHHHHJJJJJIJJJJJJJIJJJJJJJJJJJJJJJJJJJJJJJ
@5452416/1
cttttatgttgggacagctatcttcataaaagctaaacaacatttataaa
+5452416/1
CCCFFFFFHHHHHJJJJIJJJHJIJJJJJJJJJJJIJJJJJJJJIJJJJJ
@5452459/1
atacataataaaattagaggaagtaggtgctgggcctcttgtatgcgaag
+5452459/1
?@BFFFFFHHHHHJJJIJJJJJJHJIJFHGHIJJIJJJIJJGGIJJJHHH
@4109611/1
tactgacatcacttgcattttcgattttattttgttctataacaacgatc
+4109611/1
CCCFFFFFHHHHHJJJJJJJJJJGJJJJJJJJJJJJJJJJJJJJJJJJJJ
@4109931/1
gttcttgaagcacagacacaggtgtcttcaacggaagagattccatttcc
+4109931/1
CCCFFFFFHHHHHJJJJJJJJJHHIJJJJJJJJJJJJJJJJJJJJJJJJJ
@5453485/1
gtttgtctgtttgtcggtttgtctgtttgtctgtttgtctgtttgtctgt
+5453485/1
CCCFFDEFHFHHHEGHGEGHIEFBFEGIHJIJIFHIIFDGIDBFGIGEHD
@4791341/1
gtgacttgtagtcaaggtggagattttactatctttcaagtcggcataac
+4791341/1
CCCFFFFFHHHHHJJJJEGHIJHJJJJJJJJJJJJJJJIJJJJJJJJJJJ
@41799/1
ctggagagaagatcctcatcttgtatagaggaggcttgggctcgctctcc
+41799/1
CCCFFFFFHHHHHJJJJJJJJJJIJJJJJJJJJJJJJGHIIJJJJJJJJJ
@7476896/1
ccctgatagagacgatttcaccagtggtcttcttgaacttcttcaattga
+7476896/1
@CCFFFFDFHFHHHGEGHJJJJGGHGGFGGGGGIGGGJGIHIIJJIIIIJ
@41880/1
ttcttgttgtcgcccgccggcgggtgcgtcacgtccacgcccaggaatat
+41880/1
CCCFFFFFHHHGHJJJJJJJJJJH=AADBD@BDDDDDDBDDDDDDDDDDE
@41990/1
aggaagtaggtgctgggcctcttgtatgcgaaggtgttgaggcgcttgtg
+41990/1
CCCFFFFFHHHHHJJJJJJJJJJJJJJJJJIJJJFHIHIJJJJJJJJJIJ
@4111503/1
agggaatctgattgtgctgttgtggaactgcttcacctgtggccggcggc
+4111503/1
8?@DDDDDDHAHHIAA@GDIEHEE?HGEHBCG@FHEGH>1?9DG@@@FB>
@42156/1
cacgtagctcaggctagggttgcagcgagacatgtccacaataaccataa
+42156/1
CCCFFFFFHHHHHJJJJJJHIJJJJJJIJJJJJJJJJJJJJJJJJJJJJJ
@42542/1
ctcagatgcaatttcttgcaagaattgcacaaagttgaagtccttgttgt
+42542/1
CCCFFFFFHHHHHJJJJJJJJJJJJJJJJJJJHHHHIJJJHJJJJJJJJI
@42575/1
ctagcacgtagttctcagcttccctgcaaagttaaccatcttgtattcaa
+42575/1
CCCFFFFFHHHHHJJJJJJJJJJJJJJJJJJIIJJJJJJJJJJHIJJIJI
@4112085/1
gatggagtgagcacgggctctgtgcctggctcccatgtcacggtagcact
+4112085/1
CCCFFFFFHHHHHJJJJJJJJJJJJJJJJJJJJJJJJJJJJJJHIJJJJJ
@2080636/1
atgcacagctcttgcagccatccaacaggattgcccatcaatttatcttc
+2080636/1
<BBFFFFFHHHHHJJIJJJJJJJJJJJJJJJJIJJJJJJJJIJJJJJJJJ
@7478223/1
gtaggtgctgggcctcttgtatgcgaaggtgttgaggcgcttgtggtggt
+7478223/1
CCCFFDFFHHHHHJJJJJJIIJJJJIIJJFGHIJJJJIJJJJJJJJHJJG
@43294/1
gtctattatagtttcaaaaaaactgtttcacataaataggtgagaagtgt
+43294/1
CCCFFFFFHHHDHIIGJJGEIFIJJFHIIJIJIIHGHGGIGHFDHIHFCH
@6796413/1
caccatgcaccgccatgccatgtaccacgcctgggatgccacccggcacc
+6796413/1
CCCFFFFFHHHHHJJJJJJJJJJJJJJJJJJJJJJJJJJJJJJJJJJJJJ
@6126828/1
agatagaaatcgaactcggtcggatgcgtgatgccgaggtcgacagtagt
+6126828/1
CCCFFFFFHHHHHJJJJJJJJJJJJJJJHIJJJJJJJJJHIIJHHFFFFC
@6127008/1
cacgcctgggatgccacccggcaccactcccgggtgaggatgcactacat
+6127008/1
CCCFFFFFGHHHHJJDIIGIIJGJJFJGIJJIIIFHGAGGEHIIJJJHHH
@7479409/1
ccagacctagcccaaattcttcttcttcagccggctttggtggttctttg
+7479409/1
CCCFFFFFHHHHHJJJJJJJJJJJJJJJJJJJJJJJJJJJIJJGHJJIII
@6127138/1
gttcaaattcaaataaaatcactctgcaatcctgcctcacatgattcatc
+6127138/1
CCCFFFFFHHHHHJJJJJJJJJJJJJJFFHHHJJJJJJJJJJJJJJJJJJ
@3433197/1
atctggtttaacaaaatgaaaaaatatgactggctatgccatgattataa
+3433197/1
CCCFFFDFHHHHHJJJJJJJJJJJJJJJJJJJJJJJJJJJJJJJJJJJJJ
@3433199/1
tacaaggcaaagcaccgacgacgacactgtacagttagaaatgttacaac
+3433199/1
CCCFFFFFHHHHGJJJJJJJJJJJJIJJJJJJJJJIJJJJJJJIJJJJHG
@3433203/1
tacaaggcaaagcaccgacgacgacactgtacagttagaaatgttacaac
+3433203/1
CCCFFFFFHHHHHJJJJJJJIJJJJJJJJJIJJJJJIJJGIJJJJJJJHH
@2759568/1
gatggagtgagcacgggctctgtgcctggctcccatgtcacggtagcact
+2759568/1
CCCFFFFFHHHHHJJJIJJJJJJJJJJJJJJJJJJJJIIJJJJHHIJJJJ
@6797650/1
cctgcctcacatgattcatccacaaattccaacccttgcgtttcaaaaca
+6797650/1
CCCFFFFFHHHHHJJJJJJJJJJJJJJJJJJJJJJJJJJJIJJJJJJJJJ
@6127804/1
agaggaggcttgggctcgctctccgaagggagcttgcggccgatga
+6127804/1
@@@DDFFFHFFHHGHGHIJJFIJJEGIEBGIIHFIIIJIGAE/>86
@734301/1
acatgttgtgtacacctgagcgagactcataacgcagccagatgccaaag
+734301/1
;@@FFFFFHHHHHGHFEHHJJJJJGJJJJJJJJJJJJJJJJJJJJJJJJJ
@2760104/1
ggcaaaggtagtaagtcagctgttccacttcatcatcagggatcttgccg
+2760104/1
CCCFFFFFFHHHHJJIJJJJJJJJJJJJJJJJJJJJJJIJJIJJJJJJJI
@7480512/1
tggcaaagagacgaagcgcgcgttctcatgtaatttttaatgttctccaa
+7480512/1
CCCFFFFFHHHHHJJJJJJJJJIJJJJJJJJJHHJJJJJJJJIJJJJJJH
@3434044/1
gtctattatagtttcaaaaaaactgtttcacataaataggtgagaagtgt
+3434044/1
CCCFFFFFHHHHHJJJJJJJJJJJJJJJJJJJJGGDGHIJDHIJJJJHIF
@6798412/1
gtaatttttaatgttctccaaatcgacgactcctgtggctttcagtgaaa
+6798412/1
@BCFFFFFHHHHHIJJJIJJJJJIJJJJJJJJJJJIJJJJJJJJJIJJJJ
@3434262/1
cgcttcagcagagtgcacacaatggtgaactggcgttcatgcggcaaacg
+3434262/1
CCCFFFFFHHHHHHIJJJJJCCFFHHIJJJJJJJJJJJJJJJJJJJJJJJ
@2760573/1
gcagccagatgccaaagttcttgatcttcactgggctcttctctgggatt
+2760573/1
@@@FDFDDHFDFHIJEHFHIJIIIIJJEEHHIG@FGGGHGGIJJGIJHII
@1416531/1
caggttgaactcacaccattcaatttaaaagaaactgggtgcgtgcagga
+1416531/1
CCCFFFFFHHHHHJJJJJJJJIJJJJJJJJJJIJJJJJJHIIJJJJJJJI
@6798839/1
gtcctttctaaggttctaaactatatctgtaccaaatttcaaccaaatcc
+6798839/1
CCCFFDFFHHGDHGGIIJJJJJJJJJJIJGHGGHGHJJIBEHIJIJJJHI
@2760831/1
gggctatgccatttatcctcgcacgttggcagtaatagtacaagtgaaaa
+2760831/1
@@@ADDBDF3CCFDHIEH?<FG<FF8EDFGGEFEGIGH?DDHIIDG9FG>
@735295/1
catgccagttataaagcatagcccgaagtgctattggcacacaggcataa
+735295/1
CCCFFFFFHHHHHJJJJJJIIJJJJJJJIIJJJJJJJJJJJJJJJJJJJJ
@735394/1
ctcagcatggtaagaaggtggcggccagaatctagacatgcacagctctt
+735394/1
CCCFFFFFHHDFHIJJJIEHGGHIGIIJJIJJJIIIJJJIJIJJJJIJJJ
@735510/1
ccctgcaaagttaaccatcttgtattcaaaagaaaacctagaatcactgg
+735510/1
CCCFFFFFHHHHHJJJJJJJJJIJJJJJJJJJJJJJJJJJJJJJJJJJGI
@2761130/1
agcatacataataaaattagaggaagtaggtgctgggcctcttgtatgcg
+2761130/1
@@CFDFDFHBAFBEGIGFDFHIIICHHGDFEFGGIHHEHHHGIIDGIEEA
@2761145/1
tggaactgcttcacctgtggccggcggcacgcagacgccttgatgacctc
+2761145/1
CCCFFFFFHHHHHJJJJJJJJJJJIJJJJJJIHHFFFDDEDDDDDEDDDD
@1417200/1
ggcacagttcctcgacgagcaagtagttcttgaagcacagacacaggtgt
+1417200/1
CCCFFFFFHHHHHJJJJJJJIJIIIJIJJJJJJJJJJJJJJJJJJJJFHE
@2761426/1
gtcctgcagagcttgccacatcttgtaagcagcctgacgcttagcaagtt
+2761426/1
@C@FFFFFGGHDFHIJJIIJJIJJJJJGIIIJIIJIJJJJIIIJJIIIIJ
@2761884/1
gctcagcatgttaaataactgcttaaacacacgacacttaactaattttt
+2761884/1
CCCFFFFFHHHHHJJJJJJJIIJJJJJJJJIJIJJJJJJJJJJJJJJJJJ
@6800157/1
gctctgagcccataccgtcattcagatttgctgggctagtctttggagag
+6800157/1
CCCFFFFFHHHHHJJIJIJJJJJIIHIJJJJJJJJJJJJJJJJJJJJJJJ
@2763228/1
gttctattcaagttatgtaagtattaaattcgtaccgctttttatgtgtc
+2763228/1
CCCFFFFFHHHHHIJJJJJJJJJJJJJJJJJJJJIJJJJJJJJJJJIJJJ
@2763955/1
ctgttttggtagcggcggcgcggtccgtgaggagcatgctcgccatcagg
+2763955/1
@CCFFFFFHHHHHJJJJIHBAAEACC@?BBBDCB@AACCCCBBDDDDACD
@6801716/1
ctttgattctgatctagtagctcgacagtggcatggaaccgctctgtcgt
+6801716/1
CCCFFFFFHHHHHJJJJJJJJJJJJJJJHJJJJJJJJJIJJJJJJJIJJG
@2764262/1
gtggtgataaagataagtataggctcaaaacctaacgacatcaatcacca
+2764262/1
BBCFDFFFHHGHHJJJJHHJJJJJJJJJJJIJJJJJJJJJJJJJJJJJJJ
@2764333/1
cgggctctcaggcaggcaagatgggcatagtaggtaggcgtagggta
+2764333/1
CCCFFFFFHHHHHJIJJJJJIJJJJJIJJJJJJJFHIJJJHJJJJCG
@2764457/1
gaagtccttgttgttaagaggtgttacctgcaacttggccaggttagggc
+2764457/1
@@CFFDFFHHHHHHIJJJJJJGHIIJJJJJJJJJJJJJJJJJJIIJJGIJ
@2083588/1
ccagaatcttcattagacttgtctgctggcatgatttcttcttcagacat
+2083588/1
CCCFFFFFHHGGHJJJJJJJJJJJJJJIIJJJIGGIIJIJIJJJJJIJJJ
@2764819/1
ctccatactttgtttcatttaaatttacgggctatgccatttat
+2764819/1
??;DDB8;ACDB<CE?AFIAI<EH@44?F@A@F>FF><9DFGFB
@6802667/1
gtagctttctttagttttaagttagttttcatcttaagttcggaaagatt
+6802667/1
CCCFFFFFHHHHHJHIJJJJJJJJJJJJJJJJJJJJIJIIJJJJJJJJJJ
@2084264/1
ggctcgctctccgaagggagcttgcggccgatgacctcatactccttcaa
+2084264/1
CCBFFFFFHHHHHJJJJJIJJJJJJJJJJJJJJGIIJJHHHHHHFFFFFE
@2084427/1
gtcttggttgaacggaactccaatcctttactcgaatagtcttttctaac
+2084427/1
BBBFFFFFHHHHHJJJJJJJJJJIJJJJJIIJJJIHIIJIJIJJJIGIJG
@2765868/1
ctcttcctcgggttggaatgattctggtgggttgtcctgcagagcttgcc
+2765868/1
CCCFFFFFHGHGHIIIGIJGGIIJIJG<FEHFGHIGHIJIJGGHGIIIIJ
@6804072/1
ccccagaaatttcgcacgctcgactaacattacctcgaaggcgcggcgtg
+6804072/1
CCCFFFFFHHHHHJJJJJJJJJJJJJJJJJJJJJJJJJJJJJJJJHFDBD
@6804325/1
gttgaacggaactccaatcctttactcgaatagtcttttctaacttgaac
+6804325/1
CBCFFFFFHHHHHJIJIJJJJJJJJJJJJJJJJJJJJJJHJJJIJJIIJJ
@4793707/1
tgtcttcaacggaagagattccatttcccgtttagcagcttcatccagag
+4793707/1
C@@FFFEFHHHHHGHGGIHHIIGIIJJJIJHGJIJJJJIIIJJIJJGGDG
@4793823/1
gtgatttgatagttgttagtgctgctaatatgtctcgtaactcaggacta
+4793823/1
@BCDFFFFFHHHFIIJJJJHHIJJIJIJJJJJJJJJIIIIJJJJJJJJJG
@2087450/1
gtgatgaggttcaccaagctagtggcgttgatgtcgcaagatagtgagac
+2087450/1
CCCFFFFFHHHHHJJJJJJJJJHHJJJJJJJJJJJJJIJJJJJJFHHIJJ
@3436856/1
gcagcttttgacagagcgggagccgtacagacggagtagcgagccccatg
+3436856/1
CCCFFFFFHHHHHJJJJJIJHJJJJIIIIJIJJJIJIJJJJJJGFFFDED
@3437142/1
gaagtatttgtttacaagacaacacaaggaaaattgctctaagctgcttc
+3437142/1
@@@DDDDDFF=:ACAGEGHHIIICGEHEIEI@B??<DHGGGHHGHIIDFG
@2088370/1
tgtttgtctgtttgtctgttcgtctgtgcgcgctaatctcagaaacggct
+2088370/1
CCCFFFFFHHHHHJJJJJJJJJHIJJIIJJJJJJJJJJJJJJJJIJJJJJ
@4795323/1
gttggaatgattctggtgggttgtcctgcagagcttgccacatcttgtaa
+4795323/1
CCCFFFFFHHHHHJJJHIJJHIJJJJJJJJJJJJJJJJJIJJJJJJJJJJ
@4115503/1
ctagcacgtagttctcagcttccctgcaaagttaaccatcttgtattcaa
+4115503/1
@CCFFFFFHHHHHJJJJJJIJIJJJJJJJJJFHIIIJJJJJJIIJJJJJJ
@2088800/1
ctgatagagacgatttcaccagtggtcttcttgaacttcttcaattgacg
+2088800/1
CCCFFFFFHGHHHJJJJIJJJJHIJJJJJJJJJGJJJJJJJJJIJJJJJJ
@4795531/1
ccgtacccatagcaacaagatcagcgactgtcacacggtagcggaaggtg
+4795531/1
@CCDDFFFHHHHHJJJJJJJIJJJJJJJJJJJJJJJJJGGIJJJGJJJHH
@4795539/1
ctcatcttgtatagaggaggcttgggctcgctctccgaagggagcttgcg
+4795539/1
CCCFFFFFHHHHHIJJIJJJJJJGHIJJJJIIJJJIIJJJJJAFEHIEIG
@2088908/1
acgggctctgtgcctggctcccatgtcacggtagcactgagtgacggcac
+2088908/1
CCCFFFFFHHHHHJJJJJJJJJIJJIIJJJJGIIJJJJJJJHIIJJJJJJ
@6128542/1
cactgtttacctaccacgttaagtacgtaactttaaaatattgactggaa
+6128542/1
B@CFFFFFHHHHHJJJJJJJJJJIJJJHIJJJJJJJJJJJJJJJJJJJJJ
@6128797/1
ctcgcacgttggcagtaatagtacaagtgaaaagtcacttgccgatggta
+6128797/1
CCCFFFFFHHHGHIJIJIJJIHIIIIIGHIIJIJIIJJIJJJJJGIJJEE
@4796100/1
gtcaactgggtgtgctagttacataatatctactaaactataaccaaagt
+4796100/1
CCCFFFFFHGCFFHIJJJHHIJGIJIJIJIIHIJIGHJIHIDGIIIGIIF
@737353/1
gtagcactgagtgacggcacctccgacactgaggtcacggtactcgcggt
+737353/1
CBCFFFFFHHHHHJJJJJIJJJJJJJJJJJJJJJFHIJJJHIJJJJJHFB
@7481236/1
gtcttcttgaacttcttcaattgacgcaagaagtaccagaaacgggactt
+7481236/1
CCCFFFFFHGHHHJJJJJJJJJJJJJJJJJJJJHIIJJJJJJJJJJJJJJ
@3439332/1
cccgtttagcagcttcatccagaggcaagcgctccaagttgcttggaggc
+3439332/1
@CCFFFFFHHHHHJJJJJJJJJJJJJJJJJJJJJJJJJIJJJJJIJIJJI
@738349/1
ccacaatctggtctggagagaagatcctcatcttgtatagaggaggcttg
+738349/1
CCCFFFFFHHHHHJJJJJJJJJJJJJJJJJJJJJJJJJJJJJJJJJJJJF
@7481670/1
ccgtttttaaactattttttcaatgccctaagtgagtatacatctattaa
+7481670/1
BCCDFFFFHHHHHJJJJJJJJJJJJJJJJJJJIJJJIIJJJJJJJJJJJJ
@3439729/1
gcaaaggttgtgatttttcaccgataacttccaatttgtatttgtcagca
+3439729/1
CCCFFFFDFHHHHJJJJJJJJJJJJJJJJJIJJIJJJJIIIJJJJJJJJJ
@6130744/1
aggtgctgggcctcttgtatgcgaaggtgttgaggcgcttgtggtggtgc
+6130744/1
@@@DDEDEGHDHHJJIIJIJIJJGEHICFFHGGIHIIJJGIIJGFHIADH
@3440279/1
gcagagggaatctgattgtgctgttgtggaactgcttcacctgtggccgg
+3440279/1
CCCFFFFFHGHHHJGJJJHIJJJGIIFHJJJJJIJJJIJJJJJHIJJJJJ
@3440319/1
tgtgaaacgatcaacaataatatataatttggagtacagttaatacctgg
+3440319/1
?@?DFFFFHHHHDGIBHGHIIIIIGIIIG?FF?EHIIIIDGHEGIIGIGC
@7482507/1
gtacagttaatacctggcatcagttacaatgtttgagtacttagttactt
+7482507/1
CCCFFFFFHHHHHJJJJJJJJIJJJJJJJJJJJJJJJHJIJJJJJJJJJJ
@6131463/1
caaggggatctgagaatggtttacattcacaattttgtccgctggacaat
+6131463/1
@BBFFFFFHHHHGJHHJJJHHIIJJJJJJJJJJJJJJIJJJJIJJIJIIJ
@6131473/1
cactctgcaatcctgcctcacatgattcatccacaaattccaacccttgc
+6131473/1
CCCFFFFFHHHHHJIJJIJIJJIJJJJJJJJJJJJJJJJJIJJIJJJJJI
@7483172/1
gctcagatgcaatttcttgcaagaattgcacaaagttgaagtccttgttg
+7483172/1
CCCFFFFFHHHHHJJJJJJJJJJJJJJJJJJJJJJIJJJJJHIJJJJIJI
@7483321/1
cggcacctccgacactgaggtcacggtactcgcggtacatgttgtgtaca
+7483321/1
CCCFFFFFHHHHHJJJJJJJHIJJJJHIJJJJJJJGHIJJJJJJJJHHHH
@7483885/1
cccgtttccaatctccaagacaggaggctccagtactttagctttgacag
+7483885/1
CCCFFFFFHHHHHJJJJJJJJJJJIJJJJJJJJHIJJJJJJJJJJJJJJJ
@1417990/1
atcgtagaaaagtgctgtctgtacattgaaaataaaaaataaaaaaatag
+1417990/1
@CCFFFFFGHHHFHIIJJJJJJJJJJJJJJJJJJJJJJJJJJJJJJJJJJ
@46532/1
agcatacataataaaattagaggaagtaggtgctgggcctcttgtatgcg
+46532/1
@BCFFFFFHHHHHJJJJJJJJJJJJJJJJJHIJJJJJJJJJJJJJJJJIJ
@1418377/1
gtctctaaagcattgctaaacaagcaatgtaagaacaaaccacaaatggc
+1418377/1
CCCFFFFFHHHHHJJJJJJJJJJJJJJJJHIJJJJJJJJJJIJJJJJJJJ
@46783/1
gttctcagcatggtaagaaggtggcggccagaatctagacatgcacagct
+46783/1
BBBDFFFFHHHHHCCGHJJJJHIJJIJJIJJJJIIIJJJJJJJJJJJJJI
@46905/1
tcgttatttatttattggaaagcaggatataatagcatggattatacatt
+46905/1
CCCFFFFFHHHHHJJJJJJJJJJJJJJJJJJJJJJJJJJJJJJJJJJIJJ
@7485035/1
ctggatggagtgagcacgggctctgtgcctggctcccatgtcacggtagc
+7485035/1
@@@FDEFFFFCFFGEEGEIGHHGIJJGGHFDDGDDGFHGEFGGHGEHGFG
@1419437/1
ctcgaggttggtcgtctactgggcagttctcgaaatgtttcataacgagc
+1419437/1
@@@D;@6AFBDD?:FFFF??@3;CFFIICFGIBBBFI?FFCFDFFE=FFF
@7486020/1
atgaggttcaccaagctagtggcgttgatgtcgcaagatagtgagacatt
+7486020/1
CCCFFFFFHHHHHJJJJIJHHIJJIJJIJJJJIJJJJJJJIEIIJFHJJI
@7486109/1
ctacttctcgcacggcctttgctctgtatgtatgaccggtactctaaggg
+7486109/1
CCCFFFFFHHHHHJJJJJIJJJJJJJIJJJIJJJJJJJJHIJJJJJJJIJ
@7486247/1
acgcaagaagtaccagaaacgggacttagccacaatctggtctggag
+7486247/1
CCCFFFFFHHFHFJIJJJJJJJJJJJJJJJJJJJJJJJJJHJIJJJJ
@7486503/1
tgtcacacggtagcggaaggtgggttcgtgaatcatgccctcaatctgca
+7486503/1
CCCFFFFFHHFHHJJJIJJJCHIJHIJJJJJJJJJJJJJJJJJJJJJJJJ
@1420496/1
ccaagttgaaatctttgaccatggcatcaagcaaactctggtgccttggg
+1420496/1
CCCFFFFFHHHHHJJJJJJJJJJJJJJJJJJJJJJJJJIJJFGIJJJJJJ
@7486573/1
gtttattttgtttttctctgtgatctgtttcttggcatctatagatgtcg
+7486573/1
<?@DDBBDBFHDHIA@EFHHFHC<EEEDHBC9?4CDFDFGAGA@<CGB??
@5457383/1
ctgttttggtagcggcggcgcggtccgtgtggagcatgctcgccatcagg
+5457383/1
CCCFFFFFHHHHHJJJJJJJJHFDDDDDDDDDDDDDDDDDDDDDBDDDDD
@2089925/1
ggcacgcatcgtgaggtctttggagccctgtccaacggtagatggaactc
+2089925/1
CCCFFFFFHHHHHJJJIJJJJJJJJJJJJJJJJJJJJJHIJJJJJJJJJJ
@7488306/1
gccagaatctagacatgcacagctcttgcagccatccaacaggattgccc
+7488306/1
CCCFFFFFHHHHHJJJJJIJJJJJJJJJJJJJJJJJJIJJJJJJJJJJJJ
@4116682/1
ctcttcctcgggttggaatgattctggtgggttgtcctgcagagcttgcc
+4116682/1
CC@FFFFFHHHGDHIJIIJJJJJJJJJGHIJHIJIJJJJJJJJJJJJIJJ
@4116702/1
ctcatcttgtatagaggaggcttgggctcgctctccgaagggagcttgcg
+4116702/1
CCCFFFFFHHHHHJJJJIJJJJJHHJIJGIJJJJJJJJJIJJGJJIJJJJ
@2090493/1
gtttactagcctcctccttagaagttggttcctctttacaagtagactca
+2090493/1
CBCFFFFFHHHHHJJJJJJJJJJJJJJJHIJJJJJJJJJJJIIIJJJJJJ
@4117630/1
cactaattctatgcaaagtatagcttgtatttgttatgtaaccactccat
+4117630/1
CCCFFFFFHHHHHJJJIJIJJJJJJJJJJJJJJIJJJJIJJJJJJJJJJJ
@4118166/1
gtttgtgaaactgcgacaccttgtggctgtgacttgtagtcaaggtggag
+4118166/1
CCCFFFFFHHHHHJJIJJJJJJJIJJJJJHJJJJJJJJJJJJJJJFGIIJ
@4118842/1
ccgtttttaaactattttttcaatgacctaagtgagtatacatctattaa
+4118842/1
CCCFFFFFHGHHHJJJJJJJJJJJJJJJJJJJHHIIHIJJJJJJJJJJJJ
@739673/1
ctcagatgcaatttcttgcaagaattgcacaaagttgaagtcttgttgtt
+739673/1
CCCFFFFFHHHHHJJJJJJJJJJJJJJJJJJJJJJJJJJJHIJJJJJJJJ
@4798223/1
gcaacatataagttcttttagatatcatacacttctagaggccatagaac
+4798223/1
CCCFFFFFHHHHFIJJJJJJJJJJJJJJJJJJJJJJJJJJJJJJJJJJJJ
@4798284/1
gttaagaggtgttacctgcaacttggccaggtt
+4798284/1
@@@DD?DDF2ACDAEBDDCGHEGIAECHFGH9?
@3441475/1
cgggttggaatgattctggtgggttgtcctgcagagcttgccacatcttg
+3441475/1
@<=BDDD<3<<:AEBBBDH<CAD1?E0?DFGDCAD=FGEF=F<9;DDFF<
@2092787/1
gtctgtttgtctgttcgtctgtgcgcgctaatctcagaaacggctgatcc
+2092787/1
CCCFFFFFHHHHHJJJJJJJJHIJJJJJJJJJJJJJJJJJJJJJJJJJJJ
@3442137/1
cttcggtatacccagccccacgtctattgccacagcgcggcgtatctcgt
+3442137/1
@@?DDDDDAC?<FA?>::<AFF1CGD9CCGFIIFEFE6?<ED4=@CE5;5
@6132692/1
ggcagagggaatctgattgtgctgttgtggaactgcttcacctgtggccg
+6132692/1
CCCFFFFFHHHHHJJJJJJHHIJJJJJJJJJIJJJJJJJJJJJJJJJJJJ
@6133265/1
ctggggaaaagatcctcatcttgtatagaggaggcttgggctcgctctcc
+6133265/1
CCCFFFFFHHHHHJJJJJJJJJJHJJIJJJJJJJJJJGIJJJJJJJJJIJ
@3443000/1
ggtgggttgtcctgcagagcttgccacatcttgtaagcagcctgacgctt
+3443000/1
;?@D1AADDFF<DFE@BAA>EC?8CFFEFDFEEFFG<3?:?;FDFFF6FD
@2094141/1
attgttatgtcgatgtcgaacccaaaaatgtaattaactttttttttgtc
+2094141/1
?@@FFFDFDADCFGEFGGHIIIIIIIIIIIFGGGGIIIIIIIIGIGGEE>
@4800218/1
gttgttaagaggtgttacctgcaacttggccaggttagggccaacagatt
+4800218/1
?=;AADBD?FB?2A<CCC:CFDGBGEBFF@EGGE:CGEEG;BGFFGEBDD
@3443533/1
ccctgatagagacgatttcaccagtggtcttcttgaacttcttcaattga
+3443533/1
CCCFFFFFHHHHHJJJJJJJJJJJHIJIIJJJJJJIJJJIJJJJJJJJIJ
@3443565/1
aacggaactccaatcctttactcgaatagtcttttctaacttgaacagtg
+3443565/1
;BBFFFFFHHHHHJJJJJJJJJJJHHIJJIJJJJJJJJJJJJJJJJJJHI
@49421/1
atcagttacaatgtttgagtacttagttacttgttattgctttatgattg
+49421/1
@CCFFFFFHHHHHJJJJJJIJIJJGJHHIJJJJHJJJJJJJJJIJJIIJI
@3445076/1
agcagcttcatccagaggcaagcgctccaagttgcttggaggcttgggcc
+3445076/1
@BCFFFFFHHHHHJJJJJJJJJJJJJJJJJJIIJJJJJJIJJJJJIIJIJ
@3445111/1
atcagccggagcagctccggtaagtttgtcgagtagagccttagctgcgg
+3445111/1
@BCFFFFFHHHHHJJJJJJJFHIJGIJJIIGJJGHHIJIIJJIJIJJJJJ
@3445381/1
ctcggtccttaccctctccaggtaatataacctccaattcaaccttatca
+3445381/1
CCCFFFFFHHHHHJJJJJJJJJHIJJJJJJJJJJJJJJJJJJJJJJJJJI
@2767187/1
tgagtgacggcacctccgacactgaggtcacggtactcgcggtacatgtt
+2767187/1
BCCFDFFFHHHHHJJJJJJJJJJJJJJHJJJJJHJJJJJJJJHHFFFFEF
@5461005/1
gcacagttcctcgacgagcaagtagttcttgaagcacagacacaggtgtc
+5461005/1
CCCFFFFFHHHHHJJJJJJJJJJJJJJJJJJIJJIJJJJJJJJJJJFHHI
@5461417/1
ctcgctacttctcgcacggcctttgctctgtatgtatgaccggtactcta
+5461417/1
CCCFFFFFHHHHHJJJJJJJJJJJJJJJJJJIJJIJJJJJJJJFHHJJJJ
@5461784/1
ccacaatctggtctggggaaaagatcctcatcttgtatagaggaggcttg
+5461784/1
CCCFFFFFHHHHHJJJJJJJJJJJJJJJJJJJJJJIJJJJJJJIJJJJJA
@7490014/1
gccggctttggtggttctttggctgcctctggtggaggtttctcctgtga
+7490014/1
CCCFFFFFHHHFHJHIJJJJJJJJJJJJJJJJGIJIJJFHIJJJJJJIJJ
@5461909/1
ctccaattcaaccttatcattaccaatcggtaaaggatctcttgtataca
+5461909/1
CCCFFFFFHHHHHJJJJJJJJJJJHGHJJJIJJJJJJJJJJJJJJHIJJJ
@5461982/1
gccattcctagtacggtatctcccacacgtttcacttcagcatagacagg
+5461982/1
@@@FFFDFHHHHHJIJJEGIJIJIJIIIIHIJJJIJJGJJJJJJJIJJJJ
@5462043/1
cacgcatcgtgaggtctttggagccctgtccaacggtagatggaactctg
+5462043/1
CCCFFFFFHHHHHJJJJJJJJJJJJJJJJJJJJJJJHIJIJJJGIJJJJJ
@7490343/1
ctgcaagcgactggttgttaactccgaaaattatatcataatcattataa
+7490343/1
CCCFFFFFHHHHHJGIJIJJJJJJJJJJJJJJJJJJJJJJJJJJJJJJJJ
@2768855/1
ctcatcgggaggtgtggcagcctccttgaccattttagatatttgttgtt
+2768855/1
CCCFFFFFHHHHCGHIJJJJJJJJJJJJIJJHJJJJIJIJJJJJJJJIJJ
@2768881/1
cctatgtcctttctaaggttctaaactatatctgtaccaaatttcaacca
+2768881/1
CCCFFFFFHHHHHJJJJJIJJJJJJJJJJJJJJJIHJJJJJJJJIIJJJJ
@6804657/1
ctcagatgcaatttcttgcaagaattgcacaaagttgaagtccttgttgt
+6804657/1
CCCFFFFFHHHHHJJJJJJJJJJJJJJJJJJJJJIIIJJJIJJJJJJJJJ
@2769141/1
tgctactgtcctggctgttctcgcagtagtctatcttggtagtctgtgag
+2769141/1
CCCFFFFDHHHHHJGIJHIIJIJJIJJIJHIIIJJJJJJIGHIIJJIIGE
@6805306/1
gtagttctcagcttccctgcaaagttaaccatcttgtattcaaaagaaaa
+6805306/1
BBCFFFFFHHHHHJJJJJJJJJJJIJJJJJJJJJJJJJJJJJJJJJJJJJ
@51123/1
ctggaatccgtgtcgacggcgatgagagcccacgatgtaagtgcttcggg
+51123/1
CCCFFFFFHHFHFHIIJJJJJJJJJJJJJJJIIJJJJGEHHCHHHFFFFD
@7491787/1
gggctctgtgcctggctcccatgtcacggtagcactgagtgacggcacct
+7491787/1
CCCFFFFFHHHHHJJJJJJJJJJJIIJJJHIJJJJJJJJIJJJJJIJJJJ
@2770440/1
gctccggtaagtttgtcgagtagagccttagctgcggaatgcttagcttc
+2770440/1
CCCFFFFDHHHHHJJJJJJJJJJIJJJJJJJJJJIIJJJJJJJJJJEGII
@52083/1
tactgcaaacatgccagttataaagcatagcccgaagtgctattggcaca
+52083/1
CCCFFFFFHHGHHJJJJIJJJJJJIJJJJJJJJJJJJHIJJJJ4DHIIJJ
@7492527/1
aacgaccaatcatggacttttcttcaatatccacataagtaacttcaaat
+7492527/1
CCCFFFFFHHHHHJJJJJJJJJJJJJJJJJJJIIJJJJJIIJIIJJJJJJ
@2771106/1
ggcacctccgacactgaggtcacggtactcgcggtacatgttgtgtacac
+2771106/1
CCCFFFFFHHHHHJJJJJJIJJJJJHJJJJJJJJGHJJJJIJJIJIIJFE
@6806927/1
ctggcgtaaaataacgtcaatacattggatctcctcagtaggatggcaaa
+6806927/1
CCCFFFFFHHHHHJJJJJJJJJJJJJJJJJJJJJJJJJHJJJIJJJJJJI
@52701/1
ttcaattttatttagttggtcttggttgaacggaactccaatcctttact
+52701/1
CCCFFFFFHHHHHJJJJJJHIJJJJJJJJJJJJJJJJJJJJJJJJJJJJJ
@52892/1
cacggtagcactgagtgacggcacctccgacactgaggtcacggtactcg
+52892/1
CCCFFFFFHHHHHJJHJJJJJJJJJJJJJJJJJJJJJJHIJJJJGIJJJH
@6807399/1
ctcgaatagtcttttctaacttgaacagtgcgatgttttacaagggcagg
+6807399/1
CCCFFFFFHHHHHJJJJJJJJJJJJJJJHHJJJJJIJJJJJJJJJJIJJJ
@53185/1
gctcctgcaccatgctgctcatctcgtgcactatctcttgtctgtgttgt
+53185/1
CCCFFFFFHHHHHJJJJJJJJJJJJJHHJJJJJJJJJJJJHHJJIJJJJI
@53239/1
gtttcatttaaatttacgggctatgccatttatcctcgcacgttggcagt
+53239/1
@@@=D?4DB=F:D@GB?EFFF:?9FH@9CB<?G9?:1?D:?0/8??<BCF
@53312/1
gtaggggaagggttaggcaacttaatttcgtggattagtagctgtagctt
+53312/1
CCCFFFFFHHHHHJJJJJJJJJJJJJJJJJIIJHJJJJJIIJJJJJJJJJ
@2771976/1
ccacaatctggtctggagagaagatcctcatcttgtatagaggaggcttg
+2771976/1
CCCFFFFFHHHHHJJJJJJJIJJJJJJJJJJJJJJJJJJJJJJJJJJJJG
@2772022/1
gggttcgtgaatcatgccctcaatctgcaccagttcatacttgggcacag
+2772022/1
CCCFFFFFHCFHHJJJJJJJJJJJJJJJJJJJJJJJJJJJJJJJJJJJJJ
@2096468/1
catcaatttatcttcaaaagacgacaccacagttccagtctcaggcacat
+2096468/1
@<?DDBDEDB>FFHGHIIEABFB@GGEAFHGG?BBFFC<BDGEGGBGHHH
@53869/1
ccgctagcggtgcagcaggtgacacgaggctcatggcgccagcaccccca
+53869/1
CCCFFFFFHHHHHJJIIIICGFHIJJJJJJJJJJJJJJJJJJIIIHHHFF
@54117/1
ccagaggcaagcgctccaagttgcttggaggcttgggcctgttttggtag
+54117/1
CCCFFFFFHHHHHJJJJJJJHHJJJJIJJJJJJJIJJIJJJHIJJIJHII
@2096915/1
cctcaatctgcaccagttcatacttgggcacagttcctcgacgagcaagt
+2096915/1
CCCFFFFFHGHHFIIIHIIIJIIJJJJJIIIIIJIGHIIIIIJJJJJJJC
@2097213/1
gtgcttgccacaagtttctttcacacatagaccagtactggatatttagg
+2097213/1
CCCFFFFFHHHHHJGIJJJJJJJJJJJJJJIJJJJIJJJJJJJJJJJJJJ
@4120469/1
ccggtagaactgcaccatttcatttggattcgtagagtaatctaagactt
+4120469/1
BCCFFDFEHHHHHJJJJJJJJJJJJJJJJJJJIJJJJHIIJJJJIJJJJJ
@742460/1
cccgtttagcagcttcatccagaggcaagcgctccaagttgcttggaggc
+742460/1
CCCFFFFFHHHHHJJJJJJJJJJJJJJJJJJJJJJJJJIJJJJJJJJJJI
@2098070/1
ggcgaagttttgttcacgttctttgcttgaacacactgtgtcgccattcc
+2098070/1
CCCFFFFDHHHHHJJJJJJJJJJJJJJJJJJJJJJJJJIJJIJJJJJJJJ
@4121041/1
tggtggtgcacgcgcttgggcagagggaatctgattgtgctgttgtggaa
+4121041/1
BCCFFFFFHHHHHJJJJJJJJJJJJJJJJJJJJJJJJJJJJJJJJIJJJJ
@3447272/1
gtctggagagaagatcctcatcttgtatagaggaggcttgggctcgctct
+3447272/1
CCCFFFFFHHHHHJJJJJJJJJJJJHJJJJJJJJJJJJJIIJIIIIIIJG
@4121884/1
gcacagacacaggtgtcttcaacggaagagattccatttcccgtttagca
+4121884/1
BC@DFFFFHHGHHGHJJJJJJJIJJHIJIJJJJJIIJJJJJJJJJJJJJJ
@2775258/1
caaagataagatgaagaagaggagcaaatggaaaaaaaaattggtgaaaa
+2775258/1
CCCFFFFFHHHHHJJJJJJJJJJJJJJJJJJIJJJJJJJJJJJJFHIJJJ
@2099210/1
ggatgcactacatttccgtccatcattttgtcaacgaactcttctgaagt
+2099210/1
@B@FFFFFHHHHHJJJJJJIJJJJJJJJJIGIIIJJIIJJJIJJJIGGI?
@3448601/1
gtaagaaggtggcggccagaatctagacatgcacagctcttgcagccatc
+3448601/1
@@@DDDDDA2AFDGGIIEGECHIIIGGIIGIIGGA?CEFCFBHHICGGAA
@2099636/1
ctttggtttgtcaggcgtaatgctaacgtcatagcgataaattttaaggg
+2099636/1
CCCFFFDFHHHHHJJJJJJJJJJJIIJJIJJJJJJJJJJJJJJJJJJJJJ
@2099704/1
gtagcactgagtgacggcacctccgacactgaggtcacggtactcgcggt
+2099704/1
B@@FFFFFGHHFHIJIIIJJJJJJJIIGIIJIGJHHIJJJHIGIJJIHF=
@2099894/1
cgaaggtgttgaggcgcttgtggtggtgcacgcgcttgggcagagggaat
+2099894/1
CCCFFFBDFHHHHJJJJJJJJJJHIIHIJJJJJJJJJJJJJHHHFFFDEE
@2776063/1
cagatatagtttagaaccttagaaaggacataggatagtttttatttcta
+2776063/1
CCCFFFFFHHHHHJJJJJJJJJJJJJJJJJJJJJIJJJIIJJJJIJJJJJ
@5463477/1
gtcccgcagagcttgccacatcttgtaagcagcctgacgcttagcaagtt
+5463477/1
CCCFFFFFHHHHHJJJJJJJJJJJJJJJJJJJJJJJJJJJJJJJJJJJHJ
@2100004/1
tcacggtagcactgagtgacggcacctccgacactgagatcacggtactc
+2100004/1
CCCFFFDFHHHHHJJIFHIJJJJJJJJJJJIIJJJJJIJJJJJJJIJJJI
@6136236/1
cgatttcaccagtggtcttcttgaacttcttcaattgacgtaagaagtac
+6136236/1
CCCFFFFFHHHGHJIFHHIJJJJJJJJJJJJJJJJJJIJJGHIIIIJGGH
@2776380/1
gtgaactggcgttcatgcggcaaacgcctattaacattatcatcgttctc
+2776380/1
CCCFFFFFHHHHHJJJJJJJJJJJJJJJJJJJJJJJJJJJJJJJJJJJJJ
@4801569/1
gataaagataagtataggctcaaaacctaacgacatcaatcaccagctta
+4801569/1
CCCFFFFFHHHHHHJJJJJJJJJJJJJJJJJJJJJJJJJJJJJJJJJJJJ
@4802859/1
gtaggtgctgggcctcttgtatgcgaaggtgttgaggcgcttgtggtggt
+4802859/1
CCCFFDFFHHHHHJJJJJJJJJJJJJJJJFGHIJJJJJJJJJJIJJHII@
@4802900/1
cgggaagggttttttaaactcatgttttcatggtaccaagttatgaattt
+4802900/1
@C@DFFDDF<ADFIIIDEHIDCGGFGGIIGIHHHJJI@DGFFBGFAHIII
@4803212/1
acttcacgacgcttcagcagagtgcacacaatggtgaactggcgttcatg
+4803212/1
@@@FFFFFHGHFFHJGIGGIGIHGGIJIGGIGEC?DHEFHIGDHIIGEHG
@7492956/1
gtcaaaccaaattccttcacatacaagtcagtgttgaaattcgcccgtcg
+7492956/1
CBCFFFFFHFDFHJJJJJJJJJJJJJJIJJJIJIJJJJJJJJJJJJJJJJ
@743823/1
ctcatcttgtatagaggaggcttgggctcgctctccgaagggagcttgcg
+743823/1
CCCFFFFFHHHHHJJJJJJJJJJIIJJIJJJIIIIJJIJJJJ@GIJJJII
@1424546/1
cgttgatgtcgcaagatagtgagacattcactttttagtcataatcttca
+1424546/1
CCCFFFFFHFHGGIIIIGGFHHFIIIGIGIIGIJJJJJGHJIIIIEHIJI
@2779062/1
ctcgaatagtcttttccaacttgaacagtgcgatgttttacaagggcagg
+2779062/1
@CCFFFFFHHHHHJJJJJJJJJJJIJIJIIJJJJJHIJJJJJJJIJJJJJ
@7493249/1
ccgacgacgacactgtacagttagaaatgttacaacctctatactttgca
+7493249/1
CCCFFFFFHHHHHIJGHIIJGGHJJIIIGIIJIJJJIIJJJJJJIHIJJJ
@7493275/1
ctgtggccggcggcacgcagacgccttgatgacctccactttgatgatct
+7493275/1
BCCFFFFFHHHHHJJJJJJJJJJJHHHHFFFFFFEEDEEDDDDDDDEEDE
@2100909/1
ctcgaatagtcttttctaacttgaacagtgcgatgttttacaagggcagg
+2100909/1
CCCFFFFFHHHHHJJJJJJJJJJIJJJJIIJJJJJHJJJJJJJJJJJJJJ
@2101059/1
agctttgacagtgtaaaacttctccgaaatctccaatccaaaccgtttga
+2101059/1
CCCFFFFFHHHHHIIJJJJJJJJJJJJJJJJJJJJIIJJJJJJJJHJJJJ
@2101081/1
tggagattttactatctttcaagtcggcataacgggccgcgactccgccc
+2101081/1
CCCFFFFFHHHHHJJJJJJJJJJJJJJJJJJJJJJJJJJJJJHHFFFDDD
@744578/1
tgcgaaggtgttgaggcgcttgtggtggtgcacgcgcttgggcagaggga
+744578/1
CCCFFFFFFHHHHJJJJJJJJIHIJJFHIIJJJJJJJIJHHHHFFDDDD>
@1425499/1
tatgcttataccattaatctccgcaactatttgacggatttggttgaaat
+1425499/1
CCCFFFFFGGFHHJJJJJJJIGIIJIIIJIJJJIJJGHHJJJJJJJIGJJ
@1425738/1
gtagcactgagtgacggcacctccgacactgaggtcacgg
+1425738/1
??@BDDDDAHFFDEBFG<F?G@FBE<DD@FHEHCFGHIHG
@2101722/1
agcatacataataaaattagaggaagtaggtgctgggcctcttgtatgcg
+2101722/1
<@@FFFFFHHFGHIIIGIIIIIIDGGIIEHIICEFGHEIIHIIIDGGIDG
@2780155/1
cagtggtcttcttgaacttcttcaattgacgcaagaagtaccagaaacgg
+2780155/1
CCCFFFFFHHHHHJJJJJJJJJJJJJJJJJJJJJJJJJHIJJJJJJJJJJ
@7494524/1
gggcttcaacagcttgttagcttgccattgtcctttcctaggagtgactt
+7494524/1
C@@FFFADDFDHHAGHHGIGIIIGIHIIDHFGEGHIIIDGDCEDHEGBFG
@745731/1
cagcatacataataaaattagaggaagtaggtgctgggcctcttgtatgc
+745731/1
CCCFFFFFHHHHHJJJJJJJJJJJJJJJJHJIIJJJJJJJJJJJJJJJJJ
@745905/1
ccgacgacgacactgtacagttagaaatgttacaacctctatactttgca
+745905/1
CCCFFFFFHHHHHJJJIJJJJJJJJJJJJJJJJJJJJJJJJJJJJJJJJJ
@2102754/1
gcacttcacacattgataaaacctcacatccaccctctggtaaatatcgt
+2102754/1
CCCFFFFFHHHHHJJJJJJJJJJJJJJJJJJIJJJJJJJJGHJJJJJJJG
@1426944/1
ctgcaatcctgcctcacatgattcatccacaaattccaacccttgcgttt
+1426944/1
@@CFDFDDDCFFFFHGIEDHHEHIGHDHEGHIIC?CFFHGHIAECGD8?F
@746369/1
gtacagttagaaatgttacaacctctatactttgcattaaaataatgccc
+746369/1
CCCFFDFFHHHHHJJIIJJJJJJJJJJJJIJJJJJJIJJIIJJJJJJJJJ
@2103043/1
gtctgttcgtctgtgcgcgctaatctcagaaacggctgatccgagttgga
+2103043/1
CBCFFFFFHHHHHHIJIJJJJJJJJJJJJIJJJJJJJJIJJJJHIHIHH?
@747061/1
agcatacataataaaattagaggaagtaggtgctgggcctcttgtatgcg
+747061/1
CCCFFFFFHGHHHJJJJJJJIJJJJJJIJJHHIJJJJJJJJJJJHIJJJJ
@6808721/1
ttcccaactgtcctccggtactaacgatcaaatcgatcatgggtccataa
+6808721/1
CCCFFFFFHHHHHJJJJJGHIJJJJJJJJCGHDDFIJJJJJJJGHIJJJJ
@6808745/1
ggttcaccaagctagtggcgttgatgtcgcaagatagtgagacattcact
+6808745/1
CCCFFFFFHHHHHIJGIJJJJJJJJJJJJJJJJJJIJIJJJIJJJJJJJJ
@2104464/1
ggctgatccgagttggatgcggttttcacgaatatattgtgggatgctta
+2104464/1
CCCFFFFFHHFHFHJJJJJJJJGIIJJJJJJJJJJIJJJJJJJJJJJJJJ
@7497008/1
ggccaacagattgtttgagatgtttgtgaaactgcgacaccttgtggctg
+7497008/1
CCCFFFFFHFHHHIIIIJJJJJIIJJJJIJJJIJIJHJJJIGJJHJIJJJ
@55183/1
ccttgaattccttgatgactgcatagatagaaatcgaactcggtcggatg
+55183/1
CCCFFFFFHHHHHJIJJJIJJJJJJJGJJJJJJJJJIIJJJJJJJJJJJI
@6809733/1
caatacattggatctcctcagtaggatggcaaagagacgaagcgcgcgtt
+6809733/1
@@CFFFFFHHHHHJJJJJJJJJJJJJJJJJJJJJJJJJJJJJJJJJJJHH
@2105428/1
gtttttaaactattttttcaatgacctaagtgagtatacatctattaaat
+2105428/1
CCCFFFFFHHHHHJJJJJJJJJJJJJJJJJHIIIGHIJJJJJJJJJJJJJ
@2783955/1
ggcacctccgacactgaggtcacggtactcgcggtacatgttgtgtacac
+2783955/1
CCCFFFFFHHHHHJJJJJJIJJJJJHJJJJJJJJFHIJJJIJJHIHIJHH
@56168/1
atcacaagtaagatactgcaaacatgccagttataaagcatagcccgaag
+56168/1
@@CFFFFFHHHHHJJJJJJJJIJJJJJJJJHIJJIIIJJJJJJIJIIJJJ
@2784747/1
agggaatctgattgtgctgttgtggaactgcttcacctgtggccggcggc
+2784747/1
@@@DDDDDHHH?FHAFD@DHHIGHGHGIGFCGIGCHHHIIIG;DAGGBHE
@4805528/1
cacggtactcgcggtacatgttgtgtacacctgagcgagactcataacgc
+4805528/1
@@@DDDBDHHHAHICFGIII?FGHGFGIGFBBG@GEGEGIBHGIIIIAH>
@2785327/1
ctcataacgcagccagatgccaaagttcttgatcttcactgggctcttct
+2785327/1
CCCFFFFFHHHHHJJJJJJJJJJJJIJJJJJJJJJJJJJJJJJJJJJJJJ
@4122827/1
cacataagtaacttcaaatgattgctcagatgcaatttcttgcaagaatt
+4122827/1
CCCFFFFFHHHHHJJJJJJJJJJJJJJJJIJJJJIJJJJJJJJJJJGGHI
@4806066/1
gccagttataaagcatagcccgaagtgctattggcacacaggcataatgc
+4806066/1
CCCDFDFFHHHGGJJJJIJJJGIJJFFHJJJJIJJIIJJJJJJJJJJJJI
@3452562/1
gtctgtttgtctgtttgtctgtttgtctgttcgtctgtgcgcgctaatct
+3452562/1
CBCFFFFFHHHHHIJJJIJJJJJJJHJJJJJJJJJJJHIJJJJJJJJJJJ
@3452794/1
gtacggatctgttctgcaatccttttgtcaatttccttctgcttctcttc
+3452794/1
CCCFFFFFHHHHHJJJIJJCHJJJJJJJJJJJJJIJJJJJJJJJIJJJJJ
@58298/1
gcctggccctcagcgacatgtaagagttcaatggggaagtaaatgcatct
+58298/1
@@@DDDFFHHGHHGGIJIGGHGHHIJCFHIGIIIIIJIJJJJJJGIIIJJ
@2786265/1
cgtcggtatacacttggggaaagcttcctcactggcatagacgccatgtc
+2786265/1
CCCFFFFFHHHHHJJJJJJHJJJJJJJJJJJJJJIGGGGGIEGIGGDGHD
@4806913/1
gtgctgtctgtacattgaaaataaaaataaaaaaaatagcaggggttatt
+4806913/1
C@CFFFFFHHHHHJJJJJJJJJJJJJJJJJJJJJJJJJJJJJJJJHIJJJ
@2787115/1
gtgcgtgcaggatcctcgtcattgcctggcatacaaggcaaagcaccgac
+2787115/1
CCCFFFFFHHHHHJJJJJJJJJJJJJJJJJJJJJJJJJJJJJJJJJJJJI
@4807403/1
ctggttacattgctcacgtacagctaagttattagcgatattataattat
+4807403/1
?@@FDDEDHHHHHJIJJJFGJIJJJIGHCHGIIGGBGGIIIIGIJCFI<B
@2787343/1
ctcgaatagtcttttctaacttgaacagtgcgatgttttacaagggcagg
+2787343/1
CCCFFDFFHHHHHJJJJIIJIIJJJJJIIIIIGJI?GIIJJIJIGGIIII
@2787502/1
gcccgaagtgctattggcacacaggcataatgccatattcaaatgggaag
+2787502/1
CCCFFFFFHHHHHJJJJJJJJJJJJJJJJJJJJJJJIJJJJJJJJJJJJJ
@2788074/1
cgggctctgtgcctggctcccatgtcacggtagcactgagtgacggcacc
+2788074/1
CCCFFFFFHHHHHJJJJJJJJJJJJIIJJJCFHIJJJJJJFGHIIHIJJJ
@5467516/1
cccaactgtcctccggtactaacgatcaaatcgatcatgggtccataatc
+5467516/1
CCCFFFFFHHHHHJJJGHIIJJJJJJJDHIGCGHJJJJJJJHHIJJJJJJ
@3455119/1
gtgctgggcctcttgtatgcgaaggtgttgaggcgcttgtggtggtgcac
+3455119/1
?@?BDDBBADHDHHIFHHIGI?FGH:???DBDE@FHGHCBB7FCF@C@DC
@3455283/1
cgcgttctcatgtaatttttaatgttctccaaatcgacgactcctgtggc
+3455283/1
CCCFFFFFHHHHHIJJJJJJJJJJJJJJJJIJJJJJJJJJJJJJJJHIJI
@6138206/1
ctcgtcaagcaaataaaggacatcttcaacaatctcgtggttcctctgca
+6138206/1
=8?44==AB<DFFFI9GCFGIIF@C?FCAEF?EFCFB1:@D6BGFA??D?
@5468018/1
atttttttcgtaggtatttgcggtgaatttgtggcctggcgttgagggca
+5468018/1
<?@DDDDDDDACFFGHIGG<BDG:@DDFGDFBB;DHGIIIIFGHI@GEEH
@3455565/1
gtccttgttgttaagaggtgttacctgcaacttggccaggttagggccaa
+3455565/1
C@CFDFFFHHHHGIIIJJGHIGIJJJJJJIJIIJJJJJJJHHGIJJIJJG
@3455618/1
tctgtttgtctgtttgtctgttcgtctgtgcgcgctaatc
+3455618/1
CCCFFFFFHHHHHJJJJJJJJJJJJJJJJJJJJJJJJJJJ
@6138522/1
gtcccgtacccatagcaacaagatcagcgactgtcacacggtagcggaag
+6138522/1
CCCFFFFFHHHGHIIGJJJJJJJJJJJJJJJJJJJJJJJJJHIIIJJIHH
@3455701/1
gtcgagtagagccttagctgcggaatgcttagcttccttcttagagcgtc
+3455701/1
??@D;DDD?FFFHIIEIIIGCGHAGHIHBGDHIIGFIIIIGIIIIGGHHH
@3455738/1
ccgcctccaacttgatacaagcttctcgcacagcagtgagttcgtgttgc
+3455738/1
CCCFFFFFHHHHHJJJJJJJJJJJJJJJJJJJJJJJJJJJHIJJIIIJJI
@2789400/1
ggaaaattacactaattctatgcaaagtatagcttgtatttgttatgtaa
+2789400/1
CCCFFFFFHHHHHJIJJJJJJJJJJJJHIJJJJIJJIJJJJJJJJJJJJJ
@3456187/1
cttccttcatggccgaggttggggcggcgcgggcatgtgagtgttggtaa
+3456187/1
BCCFFFFFHHHHHJJHIJFHJIJJJJJHDDDDDDDDDCDDD@CCDDDBDD
@2789853/1
cacgctgggaaaattacactaattctatgcaaagtatagcttgtatttgt
+2789853/1
CCCFFFFFHHHHHJJJJIJJJJJJJJJJJIJJJJHIJJJJJJJJJJJJJJ
@5469390/1
ggcgttcatgcggcaaacgcctattaacattatcatcgttctcagcatgg
+5469390/1
CCCFFFFFHHHHHJJJJJJJJIJJJIJJJJJJJJJJJJGHHIIJIJJJJJ
@6140183/1
gtgatctgtttcttggcatctatagatgtcggtggcgcacagggcacgct
+6140183/1
@8?DDDADCCDDC<C<FFHHGGCCHCHI@HHG:?F3:6D@DB??FHIEG@
@2790791/1
ggtgataaagataagtataggctcaaaacctaacgacatcaatcaccagc
+2790791/1
BC@DFFFFGHHHHJJIJJJJJJJJJJJJJJJJJJJJJJJJJJJJJJIJJJ
@3457578/1
gttcattacctgtgaaaactgcccctcagatacaccgtcacggaatacaa
+3457578/1
CCCFFFFFHHHHHJJJJJJJJJJJJJJJJJJJJIHIJJJJJJJJJJJJJJ
@6140393/1
gcctcttgtatgcgaaggtgttgaggcgcttgtggtggtgcacgcgcttg
+6140393/1
CCCFFFFFHHHHHJJJJJCGHHIJJJJJJIJJIJJIJJGGHIIJIJHFFD
@2791145/1
ggctccttcataaacacgatcccgcataacgcgtcgggattctgttgcat
+2791145/1
@@CFFFFFHHHGHJJJJJFJJJJJIJJIIGIGIJIIGIJJJHHGHHHFFF
@748648/1
catgagtaagcgatcgggctctcaggcaggcaagatgggcatagtaggta
+748648/1
CCCFFFDFHHHHHJJJJJJJJJJJJJJJJJJJJJJJJJJJJJJJHJIJHI
@2106715/1
gcctcacatgattcatccacaaattccaacccttgcgtttcaaaacaatt
+2106715/1
=@@DFFFDFBBHHIJGHIJJGIIJJIEFFHDDHHGC@DEFHIICHGABF<
@2106740/1
gtgttgaggcgcttgtggtggtgcacgcgcttgggcagagggaatctgat
+2106740/1
@B@FFFFFHHHHHJJJJJIJJIIJJJJJJJJJJJJJJJIJHHHHFFFFFF
@2106864/1
gccagatgccaaagttcttgatcttcactgggctcttctctgggatttcc
+2106864/1
CCCFFFFFHHHHHJFHIJJJJJJJJJJJJJGIJJIGIJJJJJIJIJJJJJ
@749513/1
cacgtattaattctgttttcacgttgtcaataaactattggcgattcata
+749513/1
@CCFDFFFHHHHHJJJJJJJJJJJJJJJJJJJJJJJJJJJJJJJJJJJJJ
@2792500/1
gttcaaattcaaataaaatcactctgcaatcctgcctcacatgattcatc
+2792500/1
CCCFFFFFHHHHHJJJJJJJJJJJJJJEAFFGIJJJJJJJJJJJJJJJJJ
@2792538/1
agacgaacagacaaacagacaaacagacaaacagacaaacagacaaacag
+2792538/1
1?@DDDADFF;FFEEFFIEGIEFFIFFFABGFFICFDFDFFFEFDDEFFC
@2107605/1
gcaaagataagatgaagaagaggagcaaatggaaaaaaaaattggtgaaa
+2107605/1
CCCFFFFFHHHHHJJJJIJJJJJJJJJJJJJJIJJJJJJJIHHIJCHIJJ
@2792562/1
gaggaagtaggtgctgggcctcttgtatgcgaaggtgttgaggcgcttgt
+2792562/1
@C@DFFDFBHFDFGHGGEHEHEH?BHBHGCGIDHGIGBBDHGE;7;@GC6
@2107779/1
gtacgttcaaacgtatcacacattttctggtcaccttccatgcaaaatct
+2107779/1
CB@FFFFFHHHHHHIJJJJJJJJJJJJJJJIJJJJJJJJJJJJJJJJJJJ
@1428318/1
ctcccatgtcacggtagcactgagtgacggcacctccgacactgaggtca
+1428318/1
CCCFFFFDHGHHGJEHIJGIJJGGFGH@GEGHIJGGGIIIIJJIGIGCEG
@59269/1
gtaacactccacatccaacaaggtcacagtcgatagattacggtctatgt
+59269/1
C@@FFFFFHHHHGJIIJJJJJJJIJJJJJJJJJJJJJJJJJJJHHIJJJI
@7498253/1
ctgtgatctgtttcttggcatctatagatgtcggtggcgcacagggcacg
+7498253/1
CCCFFFFFHHHHHJJJJJJJJJJJJJJJJJJJJJIJJJJJJJJJIJJJJJ
@59550/1
ctcatcttgtatagaggaggcttgggctcgctctccgaagggagcttgcg
+59550/1
CCCFFDFFHHHHHJJJJJIJIJJIHHIGIGBHGEHJGGIGGIEIGIIGGG
@2793294/1
agccagatgccaaagttcttgatcttcactgggctcttctctgggatttc
+2793294/1
CCCFFFFFHHHHHJJIJJJJJJJJJJJJJJJIJJJJJJJJJJJJJIJJJJ
@2793334/1
ctcataacgcagccagatgccaaagttcttgatcttcactgggctcttct
+2793334/1
CCCFFFFFHHHHHJJJJJJJJJJJJHJJJJJJJJJJJJJJJJJJJJJJJJ
@7498889/1
tcataacgcagccagatgccaaagttcttgatcttcactgggctcttctc
+7498889/1
<<8ADDBB?FC?FEEBFBCB@A?F9?BGE?DDGGD>CFBG@GABDGFHGA
@7498913/1
gcaagaagtaccagaaacgggacttagccacaatctggtctggagagaag
+7498913/1
CCCFFFFFHHHHHJJJJJJJJJJJJJJJJJJJJJJJJJIJJJJIJHIJJJ
@2793707/1
agactcataacgcagccagatgccaaagttcttgatcttcactgggctct
+2793707/1
;BBFFFFFHHHHHIJJJJJJJJJJJJJJIIJJJJJJJJJJJJJJIJJJJJ
@60168/1
gcaccagattattgatttctctttccctgtcgggagcggagcgcgctgta
+60168/1
CCCFFFFFHHHHHJJJJJJJJJJJJJJJJJJJJJJJJJJJJJJJJHFFCE
@1429431/1
cgtttagcagcttcatccagaggcaagcgctccaagttgcttggaggctt
+1429431/1
???BDBBD::CDDIB@E>3CFE=:CFEEE@EADEIIIEIEIIIIIIIIII
@2794037/1
gtccttgttgttaagaggtgttacctgcaacttggccaggttagggccaa
+2794037/1
CBCFFFFEHHHHHJJJJJCGHIJJJJJJJJJJJJJJJJJJHIJJJJJJJJ
@2109153/1
gtgctgggcctcttgtatgcgaaggtgttgaggcgcttgtggtggtgcac
+2109153/1
CCCFFFFFHHHHHJJJJJJJJFHIJ?EHHIIIJIJJJJIHIJGGI8CDHI
@2794107/1
gcactgagtgacggcacctccgacactgaggtcacggtactcgcggtaca
+2794107/1
@C@FFFFDCFHHFIJIIHHHGIJJIJIJHEIGHIGIJIJGGIEGIGEFFD
@2794329/1
ctccaatcctttactcgaatagtcttttctaacttgaacagtgcgatgtt
+2794329/1
CCCFFFFFHHHHHJJJJIIJJJJJJJJJJJJJJJJJJJJJJHIJJJJJHJ
@7499559/1
ctcataacgcagccagatgccaaagttcttgatcttcactgggctcttct
+7499559/1
CCCFFFFFHHHHHJJJIJJJJJJJJHHJJJJJJJJJJJJJJJJJJJJJJJ
@7500199/1
ctcggacatttcaattttatttagttggtcttggttgaacggaactccaa
+7500199/1
C@CFFFFFHHHHHGIJJJJJJJJJFHJJHIJJJJHIEHIJJJJJJJJJJJ
@2794977/1
gttcaaattcaaataaaatcactctgcaatcctgcctcacatgattcatc
+2794977/1
CBCFFFFFHHHHHJJJJJJJJJJJJJJAACFGHIJJJJJJJJJJJJJJJJ
@2110171/1
ctaaacataaaaataatacattacgttaaatgccacgacgctcggacatt
+2110171/1
CCCFFFFFHHGHHJJJJJJJJJJJJJJJIJJJJJJJJJJJJJJJIJJJJJ
@6811643/1
ctgcaactgtacgaatgtgctcttgaggtacttgaacatgggctccactt
+6811643/1
@@@FFFFFHDFFHDGIIIIIIIIIHIHICFHIIIIIIGIICGIIIGGFHG
@61826/1
gtgggttcgtgaatcatgccctcaatctgcaccagttcatacttgggcac
+61826/1
@BCFFDFFHHHDFGHIJJJJJJJJJJIJJIJJJJJIJJJJJJJJJIJJJJ
@2110899/1
acgaaaccaatttagaatatacgaaacagcaggaccactacagacaaata
+2110899/1
@BCFFFFFHHHHHJJJJJJJIJJJJJJIJJJJJJJJJJJJJJJJJJJJJJ
@62105/1
gcgacaccttgtggctgtgacttgtagtcaaggtggagattttactatct
+62105/1
CCCFFFFFHHHHHJJJJIJIJJJJIJJJJJJJJDHIIJGIJJJJJJJJJJ
@2110951/1
gtagctttaaggggatctgctgtctgtggagctgatgcttgctgggcctc
+2110951/1
CCCFFFFFHHHHHJJJJJJJJJJJJJJJJJJJJJJJJJJJJJJJJJJJJJ
@7501311/1
caccagtggtcttcttgaacttcttcaattgacgcaagaagtacca
+7501311/1
@7=?B?DDFHFH<@GIBBGHH:CFFHHCHIHB@@BHIE@FEHGGGE
@2796393/1
gtagcactgagtgacggcacctccgacactgaggtcacggtactcgcggt
+2796393/1
CCCFFFFFHHHHHJJJJJJJJJJJJJJJJJJJJJHIJJJJGIJJJJJHFB
@6812474/1
caccacagttccagtctcaggcacattgccattagtagactgatcagccg
+6812474/1
CCCFFFFFHHHHHJJJJJJJJJJJJJJJJJJJJJJJIIJJJJJJJJJJJJ
@6812503/1
cggcggcgcgatttgaaaaattcataacttggtaccatgaaaacatgagt
+6812503/1
CCCFFFFFHHHHHJJJJJJJJJJJJJJJJJJJHIHHHHHHFFFFFEEEEA
@5469702/1
atcgttctcagcatggtaagaaggtggcggccagaatctagacatgcaca
+5469702/1
@BCFFFFFHHHHHJJJHIIJJJJJHIJJJJJJJJJJJJJJJJJJJJJJJJ
@2111640/1
gttattgttatgtcgatgtcgaacccaaaaatgtaattaacttttttttt
+2111640/1
@@@DDDDDHADHHIGFGHIEGIGIEGIGIG;@DDFHGHIE@BFGGIIIGE
@2796824/1
cgggttggaatgattctggtgggttgtcctgcagagcttgccacatcttg
+2796824/1
BCCFDFFFHHHHHJJJJJJIJJJIJJIJJJJJJJJJJJJJJJJJJJJJJJ
@4808365/1
ctaccagccagattgaacctttctccagcatagtacaggtttctgttact
+4808365/1
CCCFFFFFHHHHHIJIJJJJJJJJJJJJIGJIJIJIIJJFHHJJJIJJII
@5470258/1
ccacttcatcatcagggatcttgccgtcattgcagactgtgtggtagcgg
+5470258/1
CCCFFFFFHHHHHJJIJJJJIJJJJHHIIJJJJJJIJJJIIIIJGGIJJJ
@3459240/1
gtttgtgaaactgcgacaccttgtggctgtgacttgtagtcaaggtggag
+3459240/1
@@@DDEDFGHHHGGIDHIGIGEHGIGGIGFHGHIGIFGGBGGFHIDFGGI
@2798228/1
ctcagatgcaatttcttgcaagaattgcacaaagttgaagtccttgttgt
+2798228/1
CCCFFFFFHHHHHJJJJJJJJJCCHHHIJJJJJJJJJJJJJJJJJJJJJJ
@750202/1
ccactgtgcctggttccacgttatattggacattaggaccgtcattgaac
+750202/1
CCCFFFFFHHHHHIJJJJJJJJJJJJJJJJJJJJJJJJJJJIJJJJJJJJ
@4125641/1
ctttggtttacgttccagttctcgattatcgaacttttcgccatgagtaa
+4125641/1
CCCFFFDFHHHHHJJJJJJJJJJJIJJJJJJJIJJJJJJJJJJJJJJIII
@2798506/1
acggtactcgcggtacatgttgtgtacacctgagcgagactcataacgca
+2798506/1
@CCFFFFFHHHHHHHIJJJJJJJJIJJIJIJJJJJJJJIIJJJJJJJJJI
@4809933/1
gcgacaccttgtggctgtgacttgtag
+4809933/1
@<@FDDDDHGHHDGGHGFEHEGHEFDB
@750770/1
gggctctgtgcctggctcccatgtcacggtagcactgagtgacggcacct
+750770/1
CCCFFFFFHHHHHIJJJJJJJJJJIJJJJFHJJJJJJJJHIJJIJJIJJI
@4810178/1
ggcataatgccatattcaaatgggaagtggtgataaagataagtataggc
+4810178/1
CCCFFFFFHHHHHIIJJJJIGIJIHIIGHIHHIIJJJIJJIJJDGGIHIJ
@2798801/1
gtgacttgtagtcaaggtggagattttactatctttcaagtcggcataac
+2798801/1
CCCFFFFFHHHHHJJJJFHIJJGJJJJJJJJJJJJJJJJJIJJJJJJJJH
@4810203/1
ctcttgtatgcgaaggtgttgaggcgcttgtggtggtgcacgcgcttggg
+4810203/1
CCCFFFFFHHHHHHIICFFGIJJJJJJJJJJJJJIJJIJJJJJJHFFFDD
@4810318/1
cttggttgaacggaactccaatcctttactcgaatagtcttttctaactt
+4810318/1
CCCFFFFFHHHHHIJJJJJJJJJJJJJJJJJJJJJJJJJJJJJJJJJJIJ
@4126511/1
gtcactgaacttctcttaaacgactggaccgattttgatgattttttttg
+4126511/1
CCCFFFFFHHHHHJJJJJJJJJJJJJJIJJJHIJJJJJJJJJJJJJJJHE
@751446/1
gtcggcaaacgttaagtaagagtccgagtcgaattgagactgcggcgtca
+751446/1
CCCFFFFFHHHHHJJJHIJJJJIIJJIJDHIJJJJJJJJJJJJJJJHDFF
@2800234/1
cgtaaatattatggctgatagaggcttcctgtttattcacttttagtagg
+2800234/1
BCBFFFFFHHHHHJJJJJJIHIHJJJJGIHIHIJGGIGHIIJJJIIGGGI
@3461863/1
cagtggtcttcttgaacttcttcaattgacgcaagaagtaccagaaacgg
+3461863/1
BCCFFFFFHHHHHJJJJJJJJJJJJJJJJJJJJJJJJJFHIJJJJJJJJJ
@752888/1
attcaatttaaaagaaactgggtgcgtgcaggatcctcgtcattgcctgg
+752888/1
@B@FFFFFHHHHHJJJJJJJJJHIJJHJJJJJJJJJJJJJJJIJJJJJJJ
@2801548/1
ctgggcctcttgtatgcgaaggtgttgaggcgcttgtggtggtgcacgcg
+2801548/1
BBBFFFFFHHHHHJJJJJJIJJFHHJJJJJJJJJJJJJJJJJHHIJJJHH
@3462671/1
ccgtttctgtaccaataggaacaatacttcgggcttattctgcatacctg
+3462671/1
CCCFFFFFHHHHHJJJJJJJJJJJJJJJJJJJJJJJJJJJJJJIJJJJJJ
@754003/1
cttgtatgcgaaggtgttgaggcgcttgtggtggtgcacgcgcttgggca
+754003/1
CCCFFFFFHHHHHJCFGHJIJJIJJJJJIJJHJJHHJJJJJJHHFFFFEC
@2801957/1
gtgaaactgcgacaccttgtggctgtgacttgtagtcaaggtggagattt
+2801957/1
CCCFFFFFHHHHHGGHJJJIJJJJJGIIJJJJIIJIIJJJJBGHIIBFHJ
@2801997/1
gtcgagtagagccttagctgcggaatgcttagcttccttcttagagcgtc
+2801997/1
CCCFFFFFHHHHHJJJJJJJJJJJJJJJJJJJJJJJJJJJJJJJJJJJJJ
@6142116/1
ttggcattgatatttggaaatgattagctcgcagcattatgggtcttcct
+6142116/1
CCCFFFFFHHHHHJJJJJJJJJJJJJJJJJJJJJJJJJJJJJJHHHIIJJ
@6142498/1
gtgctgttgtggaactgcttcacctgtggccggcggcacgcagacgcctt
+6142498/1
@@@ADD:ADFHHDEGGGHCHEFHCGFHGIII>HIIIIHHDFC>AB:BBAB
@6142858/1
gtagggtaagacacggatctcatacaccgtgaatataagtggcaaaggta
+6142858/1
CCCFFFDDHHHHHJJJJJJJJJJJJJJJJJJIJJJJJIJGHIJJJJJJBG
@6142875/1
ggggaggggggagggtcattcaatgtctccttccgtcttgggtgaggcat
+6142875/1
BCCFFFFFHHDBDDD?CDDEEEEEDDEEDDDDDDDDDDDDDD@BDDDDDD
@2803157/1
cacagggatgtcaggctcgccgccctccatagaccgtagagtgagacagc
+2803157/1
CCCFFFFFHHHHHJJJJJJJJJJJJJJJJJJJJJJJHHIJJEHHHHHHFF
@5472116/1
cgggttatgccatttatcctcgcacgttggcagtaatagtacaagtgaaa
+5472116/1
BCCFDDFFHHHHHJJJJJJJJJJJJJHIJJJJJIJJJJJHIJJJJHIJJJ
@6143262/1
ctcctcagtaggatggcaaagagacgaagcgcgcgttctcatgtaatttt
+6143262/1
CCCFFFFFFHHHHJJJJJJJJJJJJJJJJJJJJJJIJJJJJJJIJJHHHH
@6143277/1
cagcatacataataaaattagaggaagtaggtgctgggcctcttgtatgc
+6143277/1
@@@FFFFFHGHHFHHIFHIEHEGGJJJBHGGFHIIDHGHIGIIIIHHIII
@2803641/1
aggaagtaggtgctgggcctcttgtatgcgaaggtgttgaggcgcttgtg
+2803641/1
<@@ADDFFFHDFFHGIIIIGIIIGFGHGIIGIII?DGHIEHIIIIIIIHI
@6143858/1
ggacgaagtgatggcaccaggatagagttaatgccgccaagtttgacgtt
+6143858/1
?@@BDDD?ACFHHD@EBGBEBBFHDFG:CEBFH>BGBH>FG?DFDHEG;F
@5473007/1
cagtcaatgagacggtgggtagtaagcgcacgaccatttttttctacatt
+5473007/1
CCCFFFFFHHHHHJJHIJJHIJJJJJJJJJJJJJJGIJJJJJHHHHHFFF
@5473518/1
ccacaatctggtctggggaaaagatcctcatcttgtatagaggaggcttg
+5473518/1
CCCFFFFFHHHHHJJJJJJJJJJJJJJJJJJJJJJIJJJJJJJJJJJJJF
@6144492/1
attgaaaataaaaataaaaaaaatagcaggggttattgttatgtcgatgt
+6144492/1
@@@ABDD?DDBFHFHCHIIIGIBBF<DFHIBD07BF>9CFHBF7=FFGG=
@2804946/1
cagacaaacagacaaacagacaaacagaca
+2804946/1
CCCFFFFFGHHHHJJJJJJJJJJJJJJJII
@2113385/1
gccagttataaagcatagcccgaagtgctattggcacacaggcataatgc
+2113385/1
CCCFFEFFGHHHHIIJIJGJIEGIIEFHHGJGGIFGIIJJJEHIIIIGEG
@2113596/1
ccatattcaaatgggaagtggtgataaagataagtataggctcaaaacct
+2113596/1
CCCFFFFFHHHHHJJGHIIIJHHIJJJJJJJJIJIJJJJJJJJJJJJJJJ
@62942/1
ggcgggatatggaattttaatttatgccccctttaaaaaaagctcgatct
+62942/1
CCCFFFDFHHHHHJJJJJJJJJJJJJJJJJJJJJJJJJJJJHHHHFFFEE
@2114473/1
ggcagagggaatctgattgtgctgttgtggaactgcttcacctgtggccg
+2114473/1
CCCFFFFFHHHHHIJJJJJJJIJJHGIHHJJJJJJJIJJJJJHIHJJJJJ
@2806164/1
ccgcaatgttggagcttggtacaaagcaaaggtcgggcagttcgtcaaca
+2806164/1
CCCFFFFFHHHHHJJJJJJHIJJJJJJJJJJJGGHJJJJJIJJJJJIIJI
@1431517/1
gtgcgcgctaatctcagaaacggctgatccgagttggatgcggttttcac
+1431517/1
@B@FFFFFHHHHHJJJJJJJJJJJJJGIJJJIJIJIJJJJJJJHIHHHHF
@63166/1
gggatgatgactaatgactatatttgtccagaacacgtattaattctgtt
+63166/1
CCCFFFFFHHHHHJJJJJJJJJJJJJJJJJJJJJJJJIJJJJJJJJIJJJ
@2806271/1
ggcacagttcctcgacgagcaagtagttcttgaagcacagacacaggtgt
+2806271/1
BCCFFFFFHHHHHJJJJJJJGIHGIJIIJJJJJJJJIIJIJJJJJJJHII
@63185/1
gtgctgggcctcttgtatgcgaaggtgttgaggcgcttgtggtggtgcac
+63185/1
CCCFFFFFGHHHHJJIIJJJJHIJJCFHIJJJJJJJJJJIJJHIJGHJJJ
@1431624/1
gcactgagtgacggcacctccgacactgaggtcacggtactcgcggtaca
+1431624/1
CC@FFFFFFHHHHGIGIJJIIIIJGIJGIJJJIJIIJHGIJJJJJHEBDE
@5475513/1
cagcgactgtcacacggtagcggaaggtgggttcgtgaatcatgccctca
+5475513/1
CCCFFFFFHHHHHJJJJIJJJJJJJJJDHIJHIJJJJJJJJJJJJHHHHF
@2806834/1
agcaaatggaaaaaaaaattggtgaaaagaatcacaagtaagatactgca
+2806834/1
CCCFFFFFHHHHHIJJJIIIJJFEHIJJJJJJJJJJIJIIIJJJJJIJJJ
@2115340/1
gtgctgggcctcttgtatgcgaaggtgttgaggcgcttgtggtggtgcac
+2115340/1
CCCFFFFFHHHHHJJIJJJJJIIIJEGIIJJJJJJJJJJIJJHJJIGHJJ
@1432655/1
ctccaatcctttactcgaatagtcttttctaacttgaacagtgcgatgtt
+1432655/1
CC@FFDFFGGHGHJJJGHIJGIHIJIIJHIJIGIIGEHIIG?FHIIJJII
@5476460/1
ctggggaaaagatcctcatcttgtatagaggaggcttgggctcgctctcc
+5476460/1
CCCFFFFFHHFHHIIJJJJJGIIHHIGIJJIGHIHJJIGGGGEHIIJGGH
@2807742/1
ctgcaaacatgccagttataaagcatagcccgaagtgctattggcacaca
+2807742/1
CCCFFFFFHHHHHJJHIJJJIJIGHJJGIJJIIIIFGHJJJJIJJIJJJJ
@3463827/1
ctcgaatagtcttttctaacttgaacagtgcgatgttttacaagggcagg
+3463827/1
CCCFFFFFHHHHHJJJJJJJJJJJJJJJHIJJGIIHIJJJJJJJJJJJJI
@63780/1
gttggcgtcgcttgcggtatcggcgtcgcttgcggtaccggcgtcggttg
+63780/1
CCCFFFFFHHHHHJJJJHIJJJJJJJJJJJJJHHFFFDEDDDDDDDDDDD
@2116710/1
gtgctgtctgtacattgaaaataaaaataaaaaaaatagcaggggttatt
+2116710/1
CBCFFFFFHHHHHJJJJJJJJJJJJJJJJJJJJJJJJJIJJJJJJGIJJJ
@2808359/1
ccctgacacctcacccagggcgggatatggaattttaatttatgccccct
+2808359/1
CCCFFFFFHHHHHJJJJJJJJJJJJJJJJJJHHHHHHFFFFFFFEEEDDD
@2116764/1
cctgttttggtagcggcggcgcggtccgtgtggagcatgctcgccatcag
+2116764/1
CCCFFFFFHHHHHJJJJJIJJHHFDDDDDDDDDDDDDDDDDDDDDBDDDC
@6814387/1
cgcaagaagtaccagaaacgggacttagccacaatctggtctggagagaa
+6814387/1
@?@DDDDBD<DAFE?AFEEFGIIIGIGHIEEHGGEHGE>HDFGIHI96<B
@754558/1
cttcagcagagtgcacacaatggtgaactggcgttcatgcggcaaacgcc
+754558/1
CCCFFFFFHHHHHIJJJJJJJJJHJJJJJJJJJJJJJJJJJJJJIJJJJJ
@6814725/1
atcttgtattcaaaagaaaacctagaatcactggttcaaatacaaataaa
+6814725/1
?BBFFFEFHHHHHJJJJIJJJJJJJJJJJJJJJJGHIJJJJIJGGHHIIJ
@64627/1
catcaatttatcttcaaatgacgacaccacagttccagtctcaggcacat
+64627/1
CCCFFFFFHHHHHJJJJJJJJJJJJJJJJJJJHJJJJJIJJJJJJJJJJJ
@2809207/1
gttgttaagaggtgttacctgcaacttggccaggttagggccaacagatt
+2809207/1
CCCFFFFFHHHHFHIJJJJJJJJJJJJJJJJJJJHHJIJJJJJJJJJJIJ
@2809463/1
ttattgttatgtcgatgtcgaacccaaaaatgtaattaactttttttttg
+2809463/1
CCCFFFFFHHHHHJJJJJJJJJJJJJJJJJJJIIJJIJJIJJJJJIJJJB
@3465129/1
cgctaatctcagaaacggctgatccgagttggatgcggttttcacgaata
+3465129/1
@@CFFFFDHHHHHJIJJJIJJJJJJJGIJIJJIJJJIJFHIJIIJJGIJI
@3465249/1
aatttatcttcaaatgacgacaccacagttccagtctcaggcacattgcc
+3465249/1
<BBDFFFFHHHHFIIIHJJJJJJJJJIJIJJJJJIJJJJJJJJJJJJJJJ
@755652/1
ggcgcttgtggtggtgcacgcgcttgggcagagggaatctgattgtgctg
+755652/1
CC@FFFFFHHHHHJHIJJJJJJJJJJJJJJJIJJJIJJJJJJJJJJJJJH
@6815416/1
gtggattttaatgttattattacagcatacataataaaattagaggaagt
+6815416/1
BBBFFFFFHHHHHIJJJJJJJJJJJJJJJJJJJJJJJJJJJJJJJJJJJH
@756044/1
ctgcttacttgtacctgatccagtttatcttggggaaatgaggagtcact
+756044/1
CCCFFFFFHHHHHJJJJJJJJJJGJJJJJJJJJJJIIJJJJIIJJIJJJJ
@6815738/1
gccgacacgattatgaagacgaagcggacgtcacggtaagcattcatcag
+6815738/1
?;@DDDDDHHFHFGEIBFFDGHEBDEDHDF;;C;A@5=;?EAEEEC3?DB
@7503894/1
atcaatttatcttcaaatgacgacaccacagttccagtctcaggcacatt
+7503894/1
@@CFFFFFGHFHHJJIIIIIIIIJJIJIJJIJIHIIIJIEHJGIGIGIGI
@2810382/1
gggttggaatgattctggtgggttgtcctgcagagcttgccacatcttgt
+2810382/1
BCCDDFFFHHHHHJJJJJHIJJHIIIJJJJJJJJJJJJJJJJJJJJJJJJ
@6816096/1
ctgtgatctgtttcttggcatctatagatgtcggtggcgcacagggcacg
+6816096/1
CCCFFFFFHHHHHJJJIJJJJJJJJJJIJJIJJJGIJIJJJJJJJJJJJJ
@2810677/1
gtttagcagcttcatccagaggcaagcgctccaagttgcttggaggcttg
+2810677/1
CCCFFFFFHHHHHJJJJJJJJJJJJJIJJJJJJJJIJJJJJJJJJJJJJI
@4811649/1
ctggtctggagagaagatcctcatcttgtatagaggaggcttgggctcgc
+4811649/1
@C@FDFFFHHHFHIJJGIJJJIFFHHIJDGGIJIJJIIGIIHIIFIIIEG
@4128799/1
gcgtgcggtcctcgctgcaggccgactggtggctgccctcgcccgagtcg
+4128799/1
CCCFFFFFHHHHHJIJJIJIIJJIJJIGHHHIIJFHHIGJGFHEFDC?AB
@4812208/1
gggaatctgattgtgctgttgtggaactgcttcacctgtggccggcggca
+4812208/1
CCCFFFFFHHHHHJJIJJHIJIJJJJJJJJJJJJJJJIIJIJJJJJJHFD
@4129100/1
cccgtttagcagcttcatccagaggcaagcgctccaagttgcttggaggc
+4129100/1
CCCFFFFFHHHHHJJJJJJJJJJJJJJJJJJJJJJJJJIIJJJJJJJJJJ
@757478/1
cggtgagggatgcgtgacgtcagcccctacgatcatcactgccgtgtcct
+757478/1
CCCFFFFFHHHHHJIJJJJIJJJJJJJJJHJJJJJJJJJJJJJJJIIJJJ
@4129331/1
tgaatcatgtgaggcaggattgcagagtgattttatttgaatttgaacca
+4129331/1
CCCFFFFFHHHHHJJJJJIJJIJJJJJFGHIIJJIJJJJIJJJJJJJJJI
@3467220/1
gctgcagatgactgtgcatccttgctagtaagtcctgagccatagcaaac
+3467220/1
CCCFFFFFHHHHHJJIJJJJJJJJJJJJJJJJJJJJJJJJJJJJJJJJJJ
@4129398/1
ggcgttcatgcggcaaacgcctattaacattatcatcgttctcagcatgg
+4129398/1
@@<B=@=?<C?DDCFHBHAEGIIHICHBCBGII9DHGEGG=FDH@CHHE@
@3467450/1
cctgagccatagcaaacagccactggcaatgtggatagctggacaaggca
+3467450/1
CCCFFFFFHHHHHJJJJJJJJJJJJJJJJJJIJJJJJJJJJJJJJJJJJJ
@2812597/1
ctggctcccatgtcacggtagcactgagtgacggcacctccgacactgag
+2812597/1
CC@FFFFFHHHHHJJJJJHIIJJJJIJJEHIJJJJJJJJJJJJJJJJJJJ
@3468046/1
ggtttactagcctcctccttagaagttggttcctctttacaagtagactc
+3468046/1
BC@FFFFFHHHHHJJJJJIJJJIJHFHIIFHIJJJJJJJJIJJIGIJJJI
@4130196/1
gctgatccgagttggatgcggttttcacgaatatattgtgggatgcttaa
+4130196/1
CCCFFFFFHHHHHJJJJJJJJGGJJJJJJJJJJJJJJJJJJJJJIJJJJJ
@4813670/1
gaatgattctggtgggttgtcctgcagagcttgccacatcttgtaagcag
+4813670/1
CCCFFFFFHHHHFHGJJJIIJIJJJJJGIIJJJIIJIJJIJJJIJIJJJJ
@5478207/1
ctcttctagaactgtagtttgtctagtaatgtacgctttctccttctgct
+5478207/1
CCCFFFFFHHHHHJIJJIJJJJJJJJJJJJJIIJJJJJJJJJJJJJJJJJ
@2813387/1
ctcataacgcagccagatgccaaagttcttgatcttcactgggctcttct
+2813387/1
CCCFFFFFHHHHHJJJJJJJJJJIIHIJJJJJJJJJIJJJJJIJJIJJJJ
@5478692/1
ggaaaaatacgtagaaaaaaatctttatttttcagttttattctgctcaa
+5478692/1
CCCFFFFFFHHFHIIIJJJJEGIIJJJJIJIJJJJDIIJIIIJJJJEIJJ
@2813861/1
ggcgcttgtggtggtgcacgcgcttgggcagag
+2813861/1
BCCFFFFFHHHFHIGHIIJJJJJIIIJJJJJIJ
@4131272/1
actttgtttcatttaaatttacgggctatgccatttatcctcgcacgttg
+4131272/1
;=BDDFDFHHHHHJJJJJJJJJJJJJJJJJJJJJJJJJJJJJJJJJJIJJ
@4814823/1
gccgaggttggggcggcgcgggcatgtgagtgttggtaaatccgctagcg
+4814823/1
CCCFFFFDHHHFFHIGHBB=6@?@CDDDEDDDCCBDBCCDDDDBDDD@CD
@2814477/1
ataaagataagtataggctcaaaacctaacgacatcaatcaccagcttaa
+2814477/1
CCCFFFFFHHHHHJJJJJJJJJJJJJJJIJJJJJJJJJJJJJJJJJJJJJ
@5479471/1
cgcaagaagtaccagaaacgggacttagccacaatctggtctggagagaa
+5479471/1
CCCFFFFFHFHHHJJJJJJJJJJJJJJJJJJJJJJJJJJIJJJJJJJJJJ
@4815188/1
gtttaacaaaatgaaaaaatatgactggctatgccatgattataatatac
+4815188/1
CCCFFFFFHHHHHJJJJJJJJJJJJJJJJJJJIJJJJJJJJJJJJJJJJJ
@6146232/1
ctgacgcttagcaagtttcttagacttgccagttcccacttcac
+6146232/1
CCCFFFFFHHHHHJJCCFHGJJJJJJJJJIJIIIJJJIJGHEIJ
@6146347/1
ggagtgagcacgggctctgtgcctggctcccatgtcacggtagcactgag
+6146347/1
@C@DDBDDHHHHHJJJJIJGIJJIIJEHIJJJJJJIIIJJFHIJIJJJIG
@6147072/1
tcttagtgttacgttgtggactctagttttctcttttaatattataaata
+6147072/1
CCCFDEDEHHHGHHIIJIGEGIIJJJHIIJJJIJIJJIIIIJJIIGHFII
@6147344/1
cttggcatctatagatgtcggtggcgcacagggcacgcttgcgcatgaca
+6147344/1
@BCFFFFFHHHHHJJJJIJJJGIJJJJJJJJJJJJJJJJJJJJJJJJJHH
@2119159/1
ctacttcacaaatattacatacattccgacgtaccataactcgtgtttac
+2119159/1
@C@FFFFFHHHHHJJJJJJJJJJJJJJJIJGDGIJIIIIJJJJGHDHIJJ
@759651/1
ctcacatgattcatccacaaattccaacccttgcgtttcaaaacaattca
+759651/1
CCCFFFFFHHHHHJJJJJJJJJJIIIJJJIJJJIJJJJJJJJIJJJJJJI
@66143/1
ccgatagttgtatgaaaaatattcgagttatccgaaattctaccaatcaa
+66143/1
CCCFFFFDHHHHHJJJJJJJJJJJJJJHHIJJJJJJJJJJJJJJJIJJJJ
@6147650/1
gtctattatagtttcaaaaaaactgtttcacataaataggtgagaagtgt
+6147650/1
CCCFFFFFHHHHHJJJJJJJJJJJJHIJJJJJJJJJJJJJDGIJJJJHIG
@66296/1
ctaggagtgactttcccgtttccaatctccaagacaggaggctccagtac
+66296/1
CCCFFFFDHHHHHJJJJJJJJJJJJJJJJJJJJJJJJJHIJJJJJJJIJJ
@759989/1
gaagatcctcatcttgtatagaggaggcttgggctcgctctccgaaggga
+759989/1
C@BFFFFFHHHHHJJJIJJJJJJJJJJJJJHIJJJJIIJGHIJIIJJJJC
@760069/1
ctgtgacttgtagtcaaggtggagattttactatctttcaagtcggcata
+760069/1
BCCDFFFFHHHHHIJJJJJCGIIJHIJJJJJJJJJJJJJJJJIIJJJIJJ
@6148137/1
cttgttgttaagaggtgttacctgcaacttggccaggttagggccaacag
+6148137/1
CCCFFFFFHHHHHJJFHIJJJJJJJJJJJJJJJJJJJHIJJJJJJJJJIJ
@66847/1
cttgtattcaaaagaaaacctagaatcactggttcaaattcaaataaaat
+66847/1
CCCFFFFFHHHHHJJJIJJJJJJJJJJJJJJJJJJJJJJJJGBCFHHIJJ
@760529/1
ctaacttgaacagtgcgatgttttacaagggcaggttgaactcacaccat
+760529/1
CCCFFFFFHHHHHHIJJJJIHJJJJJJJJJJJJJJIJJIJJJJIJIHJJJ
@1433750/1
gtgctgggcctcttgtatgcgaaggtgttgaggcgcttgtggtggtgcac
+1433750/1
B@BFFFFFGGHHHJJIIIJJJIIIJ:CGHGIIJGIJJJJHIJHIIIHHJG
@2120471/1
ctttgtataccttcaggtggtcgaacatcatgtcttcaaactccactatc
+2120471/1
CCCFFFFFHHHHHJJJJFH:HHIIJJJJJJJJJJJJJJJJJJJJJJJJJJ
@67371/1
ggtgctgggcctcttgtatgcgaaggtgttgaggcgcttgtggtggtgca
+67371/1
@C@FFFFFHHHHHJJJJJJJJJIJIJGHHIJJJJJJJJJJJJJJJJJJJJ
@761236/1
ccgcaatgttggagcttggtacaaagcaaaggtcgggcagttcg
+761236/1
CCCFFFFFFHHHHJJJJJJIJJIJJJJJJJJJGHIJJJGIGIJJ
@1434268/1
cgtcactattctaggattgtgtaggt
+1434268/1
CCCFFFFFHHHHHJJGJJJIIHHHJE
@67938/1
agcaaatggaaaaaaaaattggtgaaaagaatcacaagtaagatactgca
+67938/1
@BCFFFFFHHHHHJJJJJJJIJBGFIIJJIJIIJJGIJDHIIJJIGIIIJ
@2121622/1
gggacttagccacaatctggtctggagagaagatcctcatcttgtat
+2121622/1
=<<DDDDBD<?CCGHIBGAGCFHGIGIBFGDHGHIIIGHIICB9BDG
@762265/1
agcgtcccgtacccatagcaacaagatcagcgactgtcacacggtagcgg
+762265/1
;=BDDFFFHHHHHJJJJJJJJJJJJJJJJJJJJJJJJJJJJJJJFHJJJJ
@762268/1
ggcagctcgaacacggttaccgggaattttgtttggtatctgataccgac
+762268/1
CCCFFFFFGHFHFJJIHJJJIIJJHIIJIJJJJIGJGGHIJJGIJJJIJJ
@1435096/1
caaaaatgtaattaactttttttttgtctgttt
+1435096/1
???1A3B:CFAFDF?FEFF4<C1CEE??<?0?D
@2121797/1
cccgtttagcagcttcatccagaggcaagcgctccaagttgcttggaggc
+2121797/1
CCCFFFFFHHHHHJJJJJJJJJJJJJJJJJJJJJJJJJJIJJJJJJJJJJ
@7504269/1
gccagatgccaaagttcttgatcttcactgggctcttctctgggatttcc
+7504269/1
BCCBFFFFHHHHHJIIJJJJJJJJJJJJJJJJJJJJJJJJJJJJIJJJJJ
@7504404/1
cgtttctgagattagcgcgcacagacgaacagacaaacagacaaacagac
+7504404/1
CCCFFFFFGHHHHJJJJJJJJJJJJJJJJJJJJJJJJJJIJJJJJHHHHH
@1435493/1
gccagttataaagcatagcccgaagtgctattggcacacaggcataatgc
+1435493/1
CCCFFFFFHHHHHJJJJJJJJJJJJIJJJJJJIJJJJJJJJJJIJJJJJI
@69119/1
gcccacttttatcttttgcacctcacgatcgattactactgctttcccaa
+69119/1
CCCFFFFFHHHHHJJJJJJIJJJJGIJIJJJJJJJIJJJJJIJJJIJJ?G
@1435623/1
cccttctgcgccattgacatgtatagatgtcggactcgtgacgtcgtaag
+1435623/1
CCCFFFFFHHHHHJJJJIIIJHIJJJJJJJJJJJJJJJIIJJJHHJHIJC
@1435812/1
ataaagataagtataggctcaaaacctaacgacatcaatcaccagcttaa
+1435812/1
CCCFFFFFHHHHHJJJJJJJJJJJJJJJJJJJJJJJJJJJJJJJJJJJJJ
@763016/1
gcaagatagtgagacattcactttttagtcataatcttcagatactccaa
+763016/1
CCCFFFFFHFHHHIJIJJJJJJJJJJJJJJJJJJJJJJJJJJJJJJJJJJ
@69510/1
ctgtgatctgtttcttggcatctatagatgtcggtggcgcacagggcacg
+69510/1
CCCFFFFFHHHHHJJJJJJJJJJJJJJJJJIJJJHIJJJJJJJJJJJJJJ
@2122650/1
gcgaaggtgttgaggcgcttgtggtggtgcacgcgcttgggcagagggaa
+2122650/1
CCCFFFFDHHHHHJJJJJJJJDEHIGHIJHIJIJJJIJIJHHHFFFFDCC
@2122717/1
aacaaaatgcccatatacatcaagaagccctgatgaatacaggttgaata
+2122717/1
CCCFFFFFHHHHHJJJJJJJJJJJJJJHJJJJJJJJJJJJJJJIJJJJJJ
@763272/1
caccagttcatatttgggcacagttcctcgacgagcaagtagttcttgaa
+763272/1
CCCFFFFFHHHHHJJJJJJIJJJJJJJJJJJJJJJJIJJGIJHIJJJJJI
@3469056/1
gttcataaataaaaaagttatgtcaaattaaagaatcacgtcgaacattc
+3469056/1
CCCFFFFFHHHHHJJJJJJJJJJJJJJJJJJJJJJJJJJIJJJJJJJJJJ
@2814806/1
cgacaaatgttcaaattaaagacgtgtagacaggacaacgtctgtcgggt
+2814806/1
CCCFFFFFHHHHHJJJJJJJJJJJIJJJJJJJJJJJJJJJIJJJIJJJJF
@2815073/1
gggaaaattacactaattctatgcaaagtatagcttgtatttgttatgta
+2815073/1
@C@FFFFFHGHGHJJJIJIJJJJIIJJJHHIIIJJJJIJJJJJJJIJJIJ
@2815429/1
gacaccacagttccagtctcaggcacattgccattagtagactgatcagc
+2815429/1
C@CFFFFFHHHHHJJJJJJJJJJJJJJJJJJJJJJJJIJJJJJJJJJJJJ
@3469849/1
gtacttatatactgaactcataacatcatgaaattaatgataatttaaat
+3469849/1
CBCFFFFFHHHHHJJJJJJJJJJJJJJJJJJJJJJJJJJJJJJJJJJJJJ
@3469872/1
ctttggtttacgttccagttctcgattatcgaatttttcgccatgagtaa
+3469872/1
CCCFFFDFHHHHHJJJJJIJJJJJIJJJJJJJJJJJJJJJJJJJJJJHIJ
@1437065/1
ggcgttgatgtcgcaagatagtgagacattcactttttagtcataatctt
+1437065/1
@C@FDFFAFFFFHIGHGIIFIAH@B>C9?FDGDGHIIIIGFEHHEHGEFI
@3470040/1
gccagatgccaaagttcttgatcttcactgggctcttctctgggatttcc
+3470040/1
BBCFDFFFHHHHHJIJJJJJJJJJJJJJJIGIIJJJJIJJJJJIJIJJHI
@2815733/1
ggagtgagcacgggctctgtgcctggctcccatgtcacggtagcactgag
+2815733/1
BCCFDFFFHHHHHJJJJJJJJJJJJJJJJJJJJJJJJJJJGHIJJJJJIJ
@1437345/1
cgtttgcaaatttgtctctcaccatgctcatactatcttcagacaacgca
+1437345/1
CCCFFFFFHHHHHJJJJJJJJJJJJJJJJJJJJJJJJJJJJJJJJJJJJJ
@2815841/1
ttggcatctatagatgtcggtggcgcacagggcacgcttgcgcatgacat
+2815841/1
CCCFFFFFHHHHHJJJIJJJGHIJIJJJJJJJJJJJJJJJJJJJJJJJHH
@2815855/1
ttcaaattcaaataaaatcactctgcaatcctgcctcacatgattcatcc
+2815855/1
CCCFFFFFHHDFHIJJJJJJJJJJJJJJJJJJJJJJJJJJJJJJJJJJJJ
@1437725/1
cagaatctagacatgcacagctcttgcagccatccaacaggattgcccat
+1437725/1
CCCFFFFFHHHHHJJJJJJJJJJJJJJJJJJJJJJJJJJJJJJJJJJJJJ
@1437910/1
ggtgttacctgcaacttggccaggttagggccaacagattgtttgagatg
+1437910/1
CCBFFFFFHHHHHJJJJJJJJJJJGIIJJJJJJJJJJGIJJJJJIHHIJJ
@3471040/1
ctgcaatcctgcctcacatgattcatccacaaattccaacccttgcgttt
+3471040/1
@CCFFFFFDHHFHGGIIJJIEHIIGIIIJJJJIJJJEIJJJJJJJJJHJJ
@3472131/1
gaacaaacaaaacttaagccttattataaaaggtataaatattcctgcca
+3472131/1
@?=DDDB?FHBDHEEGDBHGEAGGHDHIGGEHD9?DGGHHGFHIGCDDHG
@3472202/1
tggcgcacagggcacgcttgcgcatgacatctatacatgccattggcgtt
+3472202/1
@@@FFFFFHHGHHJIIIJIJIIIIIJIIJJJJJJJJJJJJJJJJJJJJJJ
@2818259/1
gtggaactgcttcacctgtggccggcggcacgcagacgccttgatgacct
+2818259/1
BBCFFFFFHHHHHJJJJJJJJJJJJJJJJJJJJHHFFFDDDDDDDDEDDD
@3472626/1
gacgctcggacatttcaattttatttagttggtcttggttgaacggaact
+3472626/1
CCCFFFFFHHGHHJJJJJJJJJIHJJJJHHIIHIIJJIIIJIIIJIBGHJ
@4131890/1
gcactacatttccgtccatcattttgtcaacgaactcttctgaagtattt
+4131890/1
@@<DDDDAADFFBFI?CGBA:CC:CH<BHHH8888;:FAGG@?9900?DE
@7505473/1
ccaacagattgtttgagatgtttgtgaaactgcgacaccttgtggctgtg
+7505473/1
CCCFFFFFHHHHHJJJJJJJJJJJJJJJJJJJJJJJJJJJJJJJJJJJHJ
@70279/1
ctccagtactttagctttgacagtgtaaaacttctccgaaatctccaatc
+70279/1
CCCFFFDEHHHHHJJJJJJJJJJHIJJIJJJJJJIJJJJJJJHJIJIJJJ
@7505596/1
cgtgattctttaatttgacataacttttttattatgaaccgattgacatg
+7505596/1
@@@DFFFFHHHHHJJJJIJJJJJIIJJJJJJJJJIJJJJJIHJJJJJJJJ
@70415/1
gtacacctgagcgagactcataacgcagccagatgccaaagttcttgatc
+70415/1
==BFBABDHHHHHJJJJJJJJJJJJJJJJJJJJJJJJJJJJHIJJJJJJJ
@3473317/1
ctcatcttgtatagaggaggcttgggctcgctctccgaagggagcttgcg
+3473317/1
CCCFFFFFHHHHHJJJJJJJJJJGIJJJJJJJJJJJJJJJJJGIJIJJJJ
@70487/1
gactgatcagccggagcagctccggtaagtttgtcgagtagagccttagc
+70487/1
CCCFFFFFHHHHHJJJIJJJJJJJJGHIJIJJJJJJJJIJJIJJJJJJJJ
@3473715/1
cagcatacataataaaattagaggaagtaggtgctgggcctcttgtatgc
+3473715/1
CCCFFFFFHHHHHJJJJJJJJJJJJJJIJJJIIJJJJJJJJJJJJJJJJI
@7506231/1
gttccctgcaaagttaaccatcttgtattcaaaagaaaacctagaatcac
+7506231/1
@@CDDEFFHHHFHFGHIGIJJGIJGFHGJIJJIJJIJEGGIJGHFFFGIG
@4133111/1
gtccatccacggctttttccagatccactcttgctccatggtccaggagc
+4133111/1
CCCFFFFFHHHHHJJJJJJJJJJJJJJJJJJJJJJJJJJJJJJJJJJJJJ
@7506995/1
cccacaatatattcgtgaaaaccgcatccaactcggatcagccgtttctg
+7506995/1
CCCFFFFFHHHHHJJJJJJJJJJJJJJJJJJJJJJJJJJJJJJJIJJJJI
@3474994/1
cagggatcttgccgtcattgcagactgtgtggtagcgggtcggacgagcc
+3474994/1
@CBFFFFFHHHHHJIJJJJJJJJJJJJIHHIJFHIJJJJHIJJIJHFFDD
@72354/1
aggcgcttgtggtggtgcacgcgcttgggcagagggaatctgattgtgct
+72354/1
@CCFFFFFHHHGFIJGHIHIIIJJJJJJJJJJGHGJGIIJJIIJIHHHFF
@4134261/1
gttaagaggtgttacctgcaacttggccaggttagggccaacagattgtt
+4134261/1
CCCFFFFFHFHHHJJJJJJJIJJJJJJJJJJJJIJIJIJJJJJJIJJJJJ
@5483079/1
ggcagagggaatctgattgtgctgttgtggaactgcttcacctgtggccg
+5483079/1
CCCFFFFFHHHHHJJJJJJIJIJJIJJIJJIJJJIJJJJIJJJJJJJJII
@73023/1
gcgaaggtgttgaggcgcttgtggtggtgcacgcgcttgggcagagggaa
+73023/1
CCCFFFFDHHHHHJJJJJJJJIJJJJJHIJJJJJJJJJJJHHHFFFFDDE
@73223/1
ggcactggcaacgaccaatcatggacttttcttcaatatccacataagta
+73223/1
CCCFFFFFHHHHHJJJJJJJJJJJJJJJJJJJJJJJJJJJJJJJJJJJII
@73262/1
cttaagacctttagcgccattttggccgcagctcgcttggcttgagattt
+73262/1
CCCFFFFFHHHHHJJJJJJJJJJJJJJJJJJJJJJJJJJJJJJJHIHIJH
@4816878/1
gcttggtacaaagcaaaggtcgggcagttcgtcaacaagacattactagc
+4816878/1
CCCFFFEFHHHHHJJJJJJIIJJJJJJIJJJJJJJJJJJJJJJJJJJJJJ
@5484243/1
ggaagtggtgataaagataagtataggctcaaaacctaacgacatcaatc
+5484243/1
CCCFFFFFFHHHHJJJJJJJJJIJJJJJJJJJJJJJJJJJJJJJJJJJJJ
@5484361/1
gataatgtcataaagttgacaataatctataattaattactttaaatctt
+5484361/1
CCCFFFFFHHHHHJJIJJJJJJJJJJJJJJJIJJJJJJJJJJJJJJJJJJ
@763824/1
gccacaatctggtctggggaaaagatcctcatcttgtatagaggaggctt
+763824/1
CCCFFFFFHHHHFHIJJJJJJJJJJJJJJJJJJJJJJJJJIJJJJJJJJJ
@6817787/1
gcacgggctctgtgcctggctcccatgtcacggtagcactgagtgacggc
+6817787/1
CCCFFFFFHHHHHJJJJIJJJJJJJJJJJJJJJGIJJIJJJJJGIJJJJI
@6818107/1
tgaggcgcttgtggtggtgcacgcgcttgggcagagggaatctgattgtg
+6818107/1
CCCFFFFFHHHHHJIJJHIJJJJJJJJJJJJJJJJJJJJHHHHHFFFFFF
@765087/1
ccagaatctagacatgcacagctcttgcagccatccaacaggattgccca
+765087/1
CCCFFFFFHHHHHJJJJJJJJJJJJJJIJJJJJJJJJJJJJJJJJJJJJJ
@2124411/1
gccagatgccaaagttcttgatcttcactgggctcttctctgggatttcc
+2124411/1
C@@FFFFFFFFHDGEGHHHIJJIJJJJIIGCEHHGHIEHIHIGIGIIGDF
@4820280/1
gtcccacaggggtgtacatcatggaaggaagatgcctcatcacaacatct
+4820280/1
?@@DFFFDGHGGDFHGHIIJHHGIIGIHJIJGIJHIJIGHIJJGGGIIIJ
@6820177/1
gtgctgggcctcttgtatgcgaaggtgttgaggcgcttgtggtggtgcac
+6820177/1
@@@FFDDF@FAFHGIJIGGIGCEFGEEHHHCHHGGIJIIGE<@@FHGGCH
@4820918/1
gcagagggaatctgattgtgctgttgtggaactgcttcacctgtggccgg
+4820918/1
CCCFFFFFHHHHGJJJJJIJJJJJJJIJJJJJJJJJJJJJJJIJJIJJJJ
@4820920/1
gccttttattgcttggtgagacacgagataaaagtctaattcagacgagt
+4820920/1
CCCFFFFFHHHHHJJJIJJJJJJJJJJJJJJJJJGIJJJJJJJJJJJJJG
@6820574/1
gtgatttctatttcccaattaaaccttatattaatacaatggtgactatt
+6820574/1
CCCFFFFFHHHHHJJJJJJJJJJJJJJJJJJJJJJJJEFHFGFHIJJJJJ
@767231/1
gtaatttttgtctttcgcaaaatattccgcgacagatgtctttctagtgc
+767231/1
CCBFFFFFHHHHHJJJJJJJJJJJJJJJJJJJJJJJJJIJJJJJJJJHJJ
@6820693/1
tcggtggcgcacagggcacgcttgcgcatgacatct
+6820693/1
:?@DBD@DFDFHHFGEGHGHGHGEGHDHIGHIIIIG
@4821203/1
ggtgttacctgcaacttggccaggttagggccaacagattgtttgagatg
+4821203/1
@@=BDFFFHFHGFJJEDGIIJHGIAFHFHE9EGHGHFIGGE??DHHGIJI
@767401/1
cacatctagactaattaataaaattggactgtttttaatatttaaataac
+767401/1
CCCFFFFFHHHHHJJJJJJJJJJJJJJJJJJIJJJJJIJIJJJIIIJJJJ
@6820932/1
gggctctgtgcctggctcccatgtcacggtagcactgagtgacggcacct
+6820932/1
CCCFFFFFHHHHHJJJJJJJJJJJJJJJJGIJJJJJJJJHJJJJJJJJJJ
@4821493/1
ctctggtgccttgggaagcctttgtgcgccacatcaatgttgataaaggc
+4821493/1
CCCFFFFFHHHHHJJIJJJJJJJJJJJJJJJJJJJIIJJJJJJJJJJJJJ
@2126205/1
cggctgatccgagttggatgcggttttcacgaatatattgtgggatgctt
+2126205/1
CCCFFFFFHHHHHHIJJJJJJJJHJJJJJJJJJJJJJJJIIIJJJJJJJJ
@767742/1
caaatggaaaaaaaaattggtgaaaagaatcacaagtaagatactgcaaa
+767742/1
@CCFFFFFHHHHHJJIIIJJFHIIJJJJJJJJJJIJFHIJJJJJJJJJJJ
@1439724/1
gctgggcctcttgtatgcgaaggtgttgaggcgcttgtggtggtgcacgc
+1439724/1
CCCFFFFFHHHHHHIJJJJIIIJCHFHIIJJJJJJJJIIJHIHHHIJJJH
@2126404/1
tgagtgacggcacctccgacactgaggtcacggtactcgcggtacatgtt
+2126404/1
B@CFDEFFHHHHHJIJJJJJJJJJJJJHIJJJJGIJJIJJJJHHFFFFFF
@4822103/1
cgcttgggcagagggaatctgattgtgctgttgtggaactgcttcacctg
+4822103/1
CCCFFFFFHHHHHJJJJJJJJJJJJJJJJJIJJIJJJJJJIJJJJJJJJG
@4822154/1
gtggattttaatgttattattacagcatacataataaaattagaggaagt
+4822154/1
CB@FFFFFHHHHHIJJJJJJJJJJJJIJJJJJJJJIIIJIJJJJJJIJJH
@4822233/1
gcacgtagttctcagcttccctgcaaagttaaccatcttgtattcaaaag
+4822233/1
CCCFFDFFHHHGHJIJJGIJJIJJIIIGFHGIHFGGEHIJIIJJJIJGHG
@1440651/1
gttcacctttagaagtatgtttttagctgtcatctggttcatacggcgcg
+1440651/1
C@CFFFFFHHHHHJJHIJIJJJJJJJJJJJJJJJJJJHHIJJJJJJJJJI
@5485328/1
tgtttgtctgtttgtctgtttgtctgttcgtctgtgcgcgctaatctcag
+5485328/1
CCCFFFFFHHHHHJJJJJJJJJJJJJJJJJIJJJIJJJJJJJJJJJJJJJ
@7507784/1
agaataaggattaaaaataaacttaaagattattaataagaaaaaaataa
+7507784/1
@@CFFFFFHHHHHJJJJJIJJJJJJJIIHGIJJJJJJIIIJIJJJIJJJI
@2127792/1
ggcaggttgaactcacaccattcaatttaaaagaaactgggtgcgtgcag
+2127792/1
CCCFFFDFHHHHHJJJIJJJJJJJJJJJJJJJGJJJJJJJJGIJJHIJJI
@7508008/1
gtgctgggcctcttgtatgcgaaggtgttgaggcgcttgtggtggtgcac
+7508008/1
CCCFFFFFGHHHHJJJJJJJJJJJJHHHHJIJJJJJJJJIJJIJJGHIJI
@3476517/1
gttggtcttggttgaacggaactccaatcctttactcgaatagtcttttc
+3476517/1
CC@FFDEFHHDHHJIJJJJJJJJGIIJIJJJJJJJJJJJJIGJIJJJJJI
@2127984/1
agaggcaagcgctccaagttgcttggaggcttgggcctgttttggtagcg
+2127984/1
CCCFFFFFHHHHHJJJJJIJJJJJJJJJJJJJIJJJJJJIIJJJJDHGII
@5486062/1
tggcgctcagggacagttttcgcttgtcacgtatttgtgacgaaaatgaa
+5486062/1
CCCFFFFFHHHGHIIIEHIIJJIHIIIJJJJIIJJJJHIFIIJGIJJJJI
@2128062/1
ctattaacattatcatcgttctcagcatggtaagaaggtggcggccagaa
+2128062/1
CCCFFFFFGHHHHJJJJJIJJJJJJJJJJJHIJCHJJJGHIJIIJJJJIJ
@6150572/1
agcatggtaagaaggtggcggccagaatctagacatgcacagctcttgca
+6150572/1
?@CFFFFFHHHHHJIIJIIIGIJJJJJJJJJJJJJJJJIJJJJJJJJIJI
@3476747/1
cgggctatgccatttatcctcgcacgttggcagtaatagtacaagtgaaa
+3476747/1
CCCFFFFFHHHHHJJJJJJJJJJJJJIJJJJJJHJJJJJIJJJJJHIJJJ
@5486255/1
ggatgcttaaatttacatttagtgtttgtttcatgtcaatcggttcataa
+5486255/1
CCCFFFFFHHHHHJJJJJJJJJHIJJJJJJJJJJJJJJJJJJJIJJJJJJ
@6150802/1
gttcgtgaatcatgccctcaatctgcaccagttcatatttgggcacagtt
+6150802/1
@@@FFFFFFFFHHGGIJIIGIHHJJIJJJGGGHIJIJGHIJJJJJIJJFG
@7508603/1
ctctatactttgcattaaaataatgcccattttcacaggcaagggatcct
+7508603/1
CCCFFFFFHHHHHJJJJJJJJJJJJIJJJJJJJIJJJGIJJJJJJJJJJJ
@7508648/1
tgtgacttgtagtcaaggtggagattttactatctttcaagtcggcataa
+7508648/1
CCCFFFFFHHHHHJJJJJFGIIJGJJJJJJJJJJJJJIJJJIIJJJJJJJ
@2818541/1
aataagaatgaggggtcattgaacttatagttcaaaatcgtttccacatc
+2818541/1
?@@FFDFEHGDFDGGEEGIGEBFGHDGGIIFGEHEFFCDFDGHIIGFDGB
@3477437/1
gggcctcttgtatgcgaaggtgttgaggcgcttgtggtggtgcacgcgct
+3477437/1
CCCFFFFFHHHHHJJJHHHJCHHIJIJJIJJJJJJJIHIIHHIJJJJHFF
@3477596/1
ggcgtaagcagttgaaggtgaaggagatggcgccggctgtgtgagcttgt
+3477596/1
@@@DDD=DFHB<DFBFGA<CD@HEIGDH9EC@EDHGIIICF=FFEGEHGE
@2819701/1
gcgactgtcacacggtagcggaaggtgggttcgtga
+2819701/1
;?@DDDDBFCF?8C1<EA<@F@FFE9??@@DFFF;8
@4135680/1
gggcacagttcctcgacgagcaagtagttcttgaagcacagacacaggtg
+4135680/1
CCCFFFFFHGFHHJJHIJJIJJJJIJIJIGIJJJJJGGHIJEIJJJJIFH
@75901/1
tgtcacggtagcactgagtgacggcacctccgacactgaggtcacggtac
+75901/1
?@@DDDDD:CCABEHI@@<CEH@:EEDDDH;G<GGIEGCFG;CCFBA;@A
@76205/1
gcgatgttttacaagggcaggttgaactcacaccattcaatttaaaagaa
+76205/1
CCCFFFFFHHHHHJJJJJJJJFHJJJJJJJJJJJJJJJJJJJJJJJJIIJ
@76245/1
ggcaaatttttggttttaaccacatagttcccgatctcgcgggatctctt
+76245/1
CCCFFFFFHHHHHHIJJJJJJJJJJJJJJJJJJIJJJJJJJJJJHHHHHF
@769455/1
agattgtttgagatgtttgtgaaactgcgacaccttgtggctgtgacttg
+769455/1
<BBFFFEFHGGHHJJHIJJJJIJJJJJJJJJJJJJJIJIJJJJJJGIIJJ
@769494/1
acacatttggttctattcaagttatgtaagtattaaattcgcaccgcttt
+769494/1
CCCFFFFFHHFHHJJJJJJJJJJJJJIIJJJJJJJJJJJJJJJJJJJJJJ
@4136917/1
ctgggctgcagatgactgtgcatccttgctagtaagtcctgagccatagc
+4136917/1
CCCFFFFFHHHGHJJJJJJJJJJJJJJJJJJJJJJJIJJJJIJJJJIJJJ
@76328/1
catcaatttatcttcaaatgacgacaccacagttccagtctcaggcacat
+76328/1
@@@FFFFFFHFDHGHIJIJJJIJGGIIIIIGIFHGIHIGIHIIIJJIJII
@76393/1
gcacaaagttgaagtccttgttgttaagaggtgttacctgcaacttggcc
+76393/1
CCCFFFFFHHHHHJIJJJJJJJJJJJJJJJJFHHIJJJJJJJJJJJJJJJ
@769758/1
cacaaattccaacccttgcgtttcaaaacaattcattttaggttcaagtt
+769758/1
?@BFFFFFHHHHHIJJIJJJHGIJJJJJJJJJJJJJJJJJJJFGHJJJGI
@76599/1
caatcatggacttttcttcaatatccacataagtaacttcaaatgattgc
+76599/1
CCCFFFFFHHHHHJJJJJJJJJJJJJJJJJJJIIJJJJJJJJJJJIJJJJ
@4137515/1
agagcgtcccgtacccatagcaacaagatcagcgactgtcacacggtagc
+4137515/1
BBBFFFFFHHHHHJJJJJJJJJJJJJJJJJJJIJJJJJJJJJJJJJFIJJ
@78156/1
ctgcaatcctgcctcacatgattcatccacaaattccaacccttgcgttt
+78156/1
CCCFFFFFHHHHHJJJJJJJJJJJJJJJJJJJJJJJJJJJJJJJJJJHJJ
@4138712/1
cttgttgttaagaggtgttacctgcaacttggccaggttagggccaacag
+4138712/1
CCCFFFFFHHHHHIJEGHGIJIHJJJIIJIIJJJJGHCGHGIJJJJJJJI
@78774/1
gcaacatcttctttggtttgtcaggggtaatgctaacgtcatagcgataa
+78774/1
CCCFFFFFHHHHHJJJGIJJJJJJJJJEGIJJJJJJJJIJJJJJJJJJJJ
@772161/1
gtcgagtagagccttagctgcggaatgcttagcttccttcttagagcgtc
+772161/1
CCCFFFFFHHHHHJJJJJJJJJJJJJJJJJJJJJJJJJJJJJJJJJJJJJ
@6821785/1
cgctggacaatgtttttttaataaatttttaatttattagtagttgttga
+6821785/1
CCCFFFFFHHHHFHJJJJJJJJJJJJJJJJJJJJJJJJJJIJJIIJIIJH
@79542/1
catcaatttatcttcaaatgacgacaccacagttccagtctcaggcacat
+79542/1
CCCFFFFFHHHHHJJJJJJJJJJJJJJJJJJJJJJJJJJJJJJJJJJJJJ
@79595/1
ccatattcaaatgggaagtggtgataaagataagtataggctcaacctaa
+79595/1
CCCFFFFFHHHHHJJJJJGIJHIIJJJJJJJJJJGHIJJJJJJJJJJJJJ
@79690/1
agttcctcgacgagcaagtagttcttgaagcacagacacaggtgtcttca
+79690/1
@B@FFFFFHHHHHJJJJJHJJJJJJJJJJJJJJJJJJJJJJJHJIJJJJJ
@772879/1
cccgtttccaatctccaagacaggaggctccagtactttagctttgacag
+772879/1
CCCFFFFFHHHHHJJJJJJJJJJJJJJJJJJIJHIJJJJIJJJJJJJJJJ
@773033/1
cttcacctgtggccggcggcacgcagacgccttgatgacctccactttga
+773033/1
CCCFFFFFHHHHHJJJJJJJJJJJJJJJHHFFFEEEEEEEDDDDDDDDDD
@6822582/1
cccagacctagcccaaattcttcttcttcagccggctttggtggttcttt
+6822582/1
CCCFFFFFHHGHHJJJJJJJJJJJJJJJJJJJJJIJJJJJJFGIGIJJJJ
@2128984/1
agtgactttcccgtttccaatctccaagacaggaggctccagtactttag
+2128984/1
CCBFFFFFHHHHHHIJJJJJJJJJJJJJJJJJJJJJJJJJJJIJJJJJJJ
@6823038/1
cacttattaaattaatcgcacttctttgttttatttaaaaagcttaagtt
+6823038/1
CCCFFFFFHHHHHJJJJJJJJJJJJJJJHJJJJJJJJJJJJJJJJJJJIJ
@4822938/1
cggctgaattgcagcatcttgtcgagaacatgaagccgctttggtttacg
+4822938/1
@CCFFFFFHHHHHJJJJJJJJIJJJJJJJJJJIJJJJJJJJJJJFIIJJJ
@5487292/1
cacacggtagcggaaggtgggttcgtgaatcatgccctcaatctgcacca
+5487292/1
CCCFFFFDFHHHHIJJJFHIJGIJJJJJJJJJJJJJJJJJJJJJJJJJJJ
@2129464/1
gcaagaagtaccagaaacgggacttagccacaatctggtctggagagaag
+2129464/1
CCCFFFFFHHHHHJJJJJJJJJJJJJJJJJJJJJJJJJHIJJJJJIJJJJ
@6823484/1
tcagcatggtaagaaggtggcggccagaatctagacatgcacagctcttg
+6823484/1
CCCFFFFFHCFHHIJHGEGDGIJIJJIGJJIJIIIIIJJIJJJJJIGIJI
@5487749/1
gttggtcttggttgaacggaactccaatcctttactcgaatagtcttttc
+5487749/1
CCCFFFFFHHHHHJJJJJJJJJJJJJJJJJJJJJJJJJJJJJJIJIJJJH
@6823763/1
ctcatcttgtatagaggaggcttgggctcgctctccgaagggagcttgcg
+6823763/1
CCCFFFFFHHHHHJJJJJJJJJJHHJJJJJIJIJJJJGIBHICHGIIEHG
@2129920/1
agttcttgaagcacagacacaggtgtcttcaacggaagagattccatttc
+2129920/1
CCCFFFFFHHHHHJJJJJJJJJJJIJJJJJJJJJJJJJJJIJJJJJJJJI
@4823749/1
gtcatcgcggcctctagccgacacgattatgaagacgaagcggacgtcac
+4823749/1
CCCFFFFFHHHHHJJJJJJJJJJJJIJJJJJIIJJJIHJJHHFFDDDDDD
@4824006/1
acagattgtttgagatgtttgtgaaactgcgacaccttgtggctgtgact
+4824006/1
@BCFDFFFHHHHHJJJJHIIIFGGJJJJJJJJJIIIIIJGHHIJJFHEHC
@4824356/1
atgaggttcaccaagctagtggcgttgatgtcgcaagatagtgagacatt
+4824356/1
?@@FFFDDHHHHHIJJJGIHIJJJJJJGJJJJJJJJIHIIJHIIJIJJJJ
@2821164/1
ttgggctcgctctccgaagggagcttgcggccgatgacctcatactcctt
+2821164/1
BCCFFFFFHHHHHJJJJJJJJJJJJJJJJJJJJIJJEHHHHGFFFFFFEE
@2821462/1
acctgtggccggcggcacgcagacgccttgatgacctccactttgatgat
+2821462/1
@CCFDFFFHHGFHIIFGGEEHGIIIHFHFFFFFFEDECC=CCCDDCCDCD
@2132070/1
ccagaatctagacatgcacagctcttgcagccatccaacaggattgccca
+2132070/1
CCCFFFFFHHHHHJJJJJJJJJJJJJJJJJJJJJJJJJJJJJJJJJJJJJ
@2132075/1
ctcacgttccgccaattgcttcaccttatgatagtcatcgcggcctctag
+2132075/1
CCCFFFFFHHHHHJJJJJJJJJJJJJJJJJJJJJIJJJJJJJJJJJJJJJ
@1442590/1
ctgtgatctgtttcttggcatctatagatgtcggtggcgcacagggcacg
+1442590/1
CCCFFFFFHHHHHJJJIJJJJJJJJJJJJJJJJJIJJJJJJJJJJJIJJI
@2822125/1
ccatactttgtttcatttaaatttacgggctatgccattcatcctcgcac
+2822125/1
C@CFFDFFHHHHHIGJJIJGHIIJIDCHIGGJJGIHGHIGIJIJJIJJII
@6154506/1
cccacatcaggatgtggattttaatgttattattacagcatacataataa
+6154506/1
CCCFFFFFHHHHHJHHJIJJJJIJJJIGJJJJJJJJJJJJJJJJJJJIJJ
@2822191/1
acttgccgatggtagaataaggattaaaaataaacttaaagattattaat
+2822191/1
?@BFFFFFHHHHFHJJJJJJIJJJJJJJJJJJJJJJJJJJJIJJJJJJIJ
@6154604/1
gtggtgcacgcgcttgggcagagggaatctgattgtgctgttgtggaact
+6154604/1
=??DDDDBDFAAF@EHGHEC?FGIIFEHG@BDFGIHIIGEIGGHEFHCDA
@6154952/1
cccaggaatatcaccggctcgttgaacaccttaggacgaagtgatgg
+6154952/1
CCCFFFFFHGHFHJGIJIGJIDGG=DBHIICGAHHGGGIGG;@7=F;
@1443222/1
cttctataacgctcgtcgaaatcaaacagttcaagtcattgttcttaaac
+1443222/1
CCCFFFFFHHHHHJJJJJJJJJJJJJJJJIJJJJJIJJJJJJJJJJJJIJ
@3481034/1
ccctaagtgagtatacatctattaaattcaaacgcagagctcattatgtt
+3481034/1
CCCFFFFDHHHHHJJJJJJJJJJJJJJJJJJJJJJJJJJJJJJJJJJJJJ
@2132943/1
gacctgcaccatgcaccgccatgccatgtaccacgcctgggatgccaccc
+2132943/1
CCCFFFFFHHHHHJJJJJJJJJJJJJJJJJJJJJJJJJJJJJJJJJJJJJ
@1443447/1
gtggatagctggacaaggcactggcaacgaccaatcatggacttttcttc
+1443447/1
CCCFFFFFHHHHHIJJJJJJJJJJJJJJJJJJJJJJJJJJJJJJJJJJJI
@2132959/1
gtcccatactccttgatttggtaaagcttgctgcccgcctaacgaggaaa
+2132959/1
CCCFFFFFHHHHHJJHJJJJJIJJJJJJJJJJJJJJJJJJJIJJJJJJII
@3481646/1
ccccagactagcatagcacagcacactacggatgaacagacacaatatca
+3481646/1
CCCFFFFFHHHHHJJJJJJJJJJJJJJJJJJJJJJJJJJJJJJJJJJJJJ
@3481663/1
cttgggaactgcacaccaatcaggaatattggacggatctgcttttcgtt
+3481663/1
@@CFDD:BFHHGGJJGGHJIJIIIIGHFIIGFGHIJGGIJJJJJJI@FCG
@3481792/1
gtcacggtactcgcggtacatgttgtgtacacctgagcgagactcataac
+3481792/1
CCCFFFFDHHHHHJJJHIIJJIHIIGHIJJIHFHIJJJJJJJIJJJJJJJ
@1444573/1
gcaaagataagatgaagaagaggagcaaatggaaaaaaaaattggtgaaa
+1444573/1
@@@DDDEFGDHHHJJJIGGHIJJGHIIIGIIJHEHJJJJJIJJIIJGIJJ
@6156551/1
atactttgtttcatttaaatttacgggctatgccatttatcctcgcacgt
+6156551/1
@B@FFFFFHHHHHJJJIJJJJJJJJJJJJJJJJJJJJJJJJJJJJJJJIH
@1444603/1
agcagcttcatccagaggcaagcgctccaagttgcttggaggcttgggcc
+1444603/1
CCCFFFFFHHHHHJJJJJJJJJJJJJJJJJJHHIJJJJJIJJJJJIJIJJ
@80519/1
gggcagtgctggggactccgggcgcagcaccagtcgtgctcgcagccgcg
+80519/1
C@CFFFFFHHHHGJIJJJJJJJJJJIJJJJJJJGHIHGIJJJGFFFDDDD
@80949/1
ctgttgtggaactgcttcacctgtggccggcggcacgcagacgccttgat
+80949/1
@CCDDFDDFHHHHJJJJJJJJIJJIGIIIJJIJJJHHFFFDEDDDDDDDD
@5490475/1
ccatcattttgtcaacgaactcttctgaagtatttgtttacaagacaaca
+5490475/1
CCCFFFFFHHHHHJJJJJJJJJJJJJJJJJEHIJJJJJJJIIJJJJJIJJ
@5490560/1
gatgaggttcaccaagctagtggcgttgatgtcgcaag
+5490560/1
?;?ADBD2AD>4DE=3;233<AE7C?EABD91:?BD:?
@82757/1
gggctgcagatgactgtgcatccttgctagtaagtcctgagccatagcaa
+82757/1
CCCFFFFFHFHHHJJJJJJJJJJJJJJJJJJJJJHJJJJJJJJJJJIJJJ
@82782/1
gcctgttttggtagcggcggcgcggtccgtgtggagcatgctcgccatca
+82782/1
CCCFFFFFHHHHHJJJJJJJJJHFDCDDDDDDDDDDDDDDDDDDDDDDDC
@773469/1
gttcccacttcacgacgcttcagcagagtgcacacaatggtgaactggcg
+773469/1
CCCFFFFFHHHHHJJJJJJJJJJJJJJJHHIJJJJIIJJJHIJJJJJJJJ
@773891/1
ggcagttcgtcaacaagacattactagctgagaatattttttttccgttt
+773891/1
CCCFFFFFHHHHHJJJJJJJJJJJJJJJJJJJIJJJJJJJJJJJJIJIJJ
@774267/1
cggcataacgggccgcgactccgccctcttcctcgggttggaatgattct
+774267/1
CCCFFFFFHHHHHJJJJJJJJJJJJJJJJJJJJHHHFBEDDEDDDDDFFD
@774495/1
ctgcggaatgcttagcttccttcttagagcgtcccgtacccatagcaaca
+774495/1
CCCFFFFFHHHHHJJJJJJJJJJJJJJJJJJJJJJJJJJJJJJIJJJJJJ
@7511343/1
ggcagtaatagtacaagtgaaaagtcacttgccgatggtagaataaggat
+7511343/1
CCCFFFFFHHHHHJJJJIJJJJJJHJJJJJJJJJHJJJCFHIJJJJJJJJ
@4141814/1
cccacttcacgacgcttcagcagagtgcacacaatggtgaactggcgttc
+4141814/1
CCCFFFFFHHHGHJJJJJJJJJJIJHIIJJJJBDGGHFHIIJJJJJJIJI
@774589/1
cgtgtacatttcgagagaacaaattacattcacttgacatcataatacga
+774589/1
BCBFFFFFHHHHHJJJJJJJJJJJJJJJJJJJJJJJJJJJJJJJJJJJJH
@774590/1
cccgtttagcagcttcatccagaggcaagcgctccaagttgcttggaggc
+774590/1
CCCFFFFFHHHHHJJJJJJJJJHJJJJJJJJJIJJJJJIJJJJJJJJJJJ
@4141962/1
gccttagctgcggaatgcttagcttccttcttagagcgtcccgtacccat
+4141962/1
CCCFFFFFHHHHHJJJJJJJJJJJIJJJJJJJJJJJIJGIJJJHIJJJJJ
@7511610/1
gcttcacctgtggccggcggcacgcagacgccttgatgacctccactttg
+7511610/1
CCCFFFFFHHHHHJJJJJJJJJJJJJJJHHHFFDEEEEEEDDDDDDDDDD
@774851/1
ctgggtaacatgatagccttgtaccacagtactcctgaatattcgtattt
+774851/1
CCCFFDDFHHHHHJJJJJIJJJJJJJJIJJJJJJJJJJJJJJJJJHIIJJ
@775081/1
gtgattctttaatttgacataacttttttatttatgtaccgattgacatg
+775081/1
CCCFFFFFHHHHHJJJJJJJJJJJJJJJJJJJJJJJFIIIIIJJJJJIIJ
@775354/1
ctgcgacaccttgtggctgtgacttgtagtcaaggtggagattttactat
+775354/1
CCCFFFFFHGHHHIIJJJJGIHJJJJIIJIIIJIJ?GHGIEHJJJJIJJJ
@7512118/1
ctcgctacttctcgcacggcctttgctctgtatgtatgaccggtactcta
+7512118/1
CCCFFFFFHHHHHJJJJJJJJJJJJJJJJJIJJJJJJJJJJJJIJJJJJJ
@7512202/1
gtgctgttgtggaactgcttcacctgtggccggcggcacgcagacgcctt
+7512202/1
@@@DDDDEFFHHHJIIJFIJJHIJEFCGEHGIBGEGHHHDBCDCDDDDBB
@2133481/1
tttgtatacttaattcgatgttatacatatagcatttcggatctatagag
+2133481/1
@CCFFFFFHHHHHJJJJJJJJJJJJJJJJJIIJJJJJJJJJJJJJJJJIJ
@85036/1
cagagggaatctgattgtgctgttgtggaactgcttcacctgtggccggc
+85036/1
@@@BDDAFBHHHDIJJIEFHGIJIJJIEGIIJIIJJCHGIIIGGE=DHHI
@775886/1
gtaggtgctgggcctcttgtatgcgaaggtgttgaggcgcttgtggtggt
+775886/1
CCCFFFFFHHHHHJJJJJJHJJJJJJJJJHFHIJIJJJJJJJJIJJIJJB
@2133896/1
ggaactgcttcacctgtggccggcggcacgcagacgccttgatgacctcc
+2133896/1
CCCFFFFFHHHHHJJJIJJJJJJJJJJJJJJJHHFFFDEDDDDDEDDDDD
@4143240/1
cgagcaagtagttcttgaagcacagacacaggtgtcttcaacggaag
+4143240/1
CCCFFFFFHHHHHJJJJJJJJIIJJJJJJJJJFHHJJJJJJJJJJJJ
@2134170/1
gtcgtatgattatttgtctgtagtggtcctgctgtttcgtatattctaaa
+2134170/1
?@@DBDDFHHDDFHGGIGGIIIIIGIHHBFHGHIIIGIIDFGCGHGHIII
@776180/1
gttctcagcatggtaagaaggtggcggccagaatctagacatgcacagct
+776180/1
CCCFFFFFHHHHHGGHHJJJJHIJJJJJJJJJJJJJJJJJJJJJJJJJJJ
@7513175/1
gtagcggaaggtgggttcgtgaatcatgccctcaatctgcaccagttcat
+7513175/1
@@CFFFFDGFHCFIJFHIIHGFGIHIIIJJJJJJJJIJGIJIJJJJJJII
@776581/1
cttgccacatcttgtaagcagcctgacgcttagcaagtttcttagacttg
+776581/1
CCCFFFFFHHHHHJJJJJJJJJJJJJJJJJJJJJJJJJJJJJJJJIJJJI
@2135786/1
gtcctttctaaggttctaaactatatctgtaccaaatttcaaccaaatcc
+2135786/1
@C@DFFFFHHHDG:CFHIGIFHGHIEIFGIIIIHIGIIIIHHJGFGH@DE
@2135835/1
ggcaggttgaactcacaccattcaatttaaaagaaactgggtgcgtgcag
+2135835/1
CCCFFFDFHHHHHJJJJJJJJJJJJJJJJJJJJJJJJJJJJIJJJJJJJJ
@777779/1
ctcagatgcaatttcttgcaagaattgcacaaagttgaagtccttgttgt
+777779/1
CCCFFFFFHHDHHIJGIJJGGIIJJIIIJJJJJJHIJJJJIGIJJJJJII
@5491593/1
ccctcgggttggaatgattctggtgggttgtcctgcagagcttgccacat
+5491593/1
=:=?ADDFAD?FFI@H4EHHIJEEEHBDEG<DGEHIIIIIIJIIJJJGGH
@6157640/1
caaagataagatgaagaagaggagcaaattgaaataaaaaattggtgaaa
+6157640/1
CCCFFFFFHHHHHJJJIJJJJJJJJJJJJJJJJJJJJJJJIIIJJGHIJJ
@6157776/1
catcaggacctgcaccatgcaccgccatgccatgtaccacgcctgggatg
+6157776/1
CCCFFFFFHHHHHJJJIJJJJJJJJJJJJJJJJJJIJJJJJJJJJJJJJJ
@6827852/1
cagcatggtaagaaggtggcggccagaatctagacatgcacagctcttgc
+6827852/1
CCCFFFFFHHHHHJJJHIJJJJJJJJJJJJJJJJJJJJJJJJJJJJJJJJ
@5492112/1
agcatacataataaaattagaggaagtaggtgctgggcctcttgtatgcg
+5492112/1
BBCFFFFFHHHHHJJJJJJJJJJJJJJJJJIIIJJIJDHIJJJJJJJJJJ
@2136588/1
gtgttgaggcgcttgtggtggtgcacgcgcttgggcagagggaatctgat
+2136588/1
B@CFFFFFHHHHHJJHIJIJJJIJJJJJJJJJJJJJJJIIHHFFFFFFFF
@4826783/1
cagcgaaatagtcacaaccacgttggttatcaagtggcttggtaggatcc
+4826783/1
CCCFFFFFHHHHHIJJJJJJJJJJJJIJJJJIJJGIJJJJDGBFDHEGGI
@6158433/1
ccgcaatgttggagcttggtacaaagcaaaggtcgggcagttcgtcaaca
+6158433/1
CCCFFFFFHHGHHHJIJJJHHIJIJJJJIJIJFHIIIIJJIGIHHIIJJJ
@3484109/1
gctcgcttggcttgagatttgttgcgaccgatgccataaacagtgtgctg
+3484109/1
CCCFFFFFHHHHHJFHHIIJJJJJJJJJJJJJJJJJJJJJJJJIJJJHHH
@4827253/1
gtcacggtagcactgagtgacggcacctccgacactgaggtcacggtact
+4827253/1
@@@;DDADDFFFHGGIGIHIAHAAAH@GIIIBA?FE=FDHCGHHBBHG=A
@6828595/1
cctgatagagacgatttcaccagtggtcttcttgaacttcttcaattgac
+6828595/1
C@@FFFFFFHHHHIJJJJJJJGIHHIIHIIIJIGHGIIIJJJJJIJIGHI
@6158769/1
ggtaagacacggatcgcatacaccgtgaatataagtggcaaaggtagtaa
+6158769/1
BB?DDFFFFHHHHHIJGIJJJIIJJDGGGIFIJIJ?FGIGIJGIBFGIJJ
@6158884/1
gggtcattcaatgtctccttccgtcttgggtgaggcataacgggg
+6158884/1
@<?DDFFDFFBFDBGFE@IDGHFHGIAAACFBBGEGFHCFFHHED
@6828834/1
gtgtacacctgagcgagactcataacgcagccagatgccaaagttcttga
+6828834/1
BBCDFFFFHHHHHJJJJJJJJJJJJJJJJJJJIJJJJJJJJIJHIJJJJJ
@4828055/1
gtcctttctaaggttctaaactatatctgtaccaaatttcaaccaaatcc
+4828055/1
C@CFFFFFHHHHHGHIJIJJJJJJJJJJJIHHIJJJJJIIJJJJJJJJJJ
@4828064/1
cgaaggtgttgaggcgcttgtggtggtgcacgcgcttgggcagagggaat
+4828064/1
@@@DDFADCDFACEHGIGGHCFGCFB:?GHCEGA:;FHCEGHH=B?BD>@
@4828261/1
cgattatccatgaaaattacgaactatacaaattgcatataattatgcgt
+4828261/1
?@@FFDFDHFHHHFEGHGEDHBGEHGIGHGEGIHIFDBHHII@F@FHGH8
@3485291/1
gccgactggtggctgccctcgcccgagtcgtgctccttctccaccaggtg
+3485291/1
CCCFFFFFHHHHHJJJJJJJJJJJJJJHIIJJJJJJJJJJJJJJJIJJCH
@6160034/1
ccgcaatgttggagcttggtacaaagcaaaggtcgggcagttcgtcaaca
+6160034/1
CCCFFFFFHHHHHJJJJJJHIJJJJJJJJJJJGHIJJJJJIJJJHIJJJJ
@4828475/1
gctgggcctcttgtatgcgaaggtgttgaggcgcttgtggtggtgcacgc
+4828475/1
CCCFFFFFHHHHHJIJJJJIJJJCFHIJJJJJJJJJJJJJIJJHIIIIJH
@1445896/1
tggaaaaaaaaattggtgaaaagaatcacaagtaagatactgcaaacatg
+1445896/1
C<@FFFFFGHHHHFGIDFEGIIGJJJJJIJIJJJJGIIGIJIJJIJIJEG
@3485683/1
gttgtcctgcagagcttgccacatcttgtaagcagcctgacgcttagcaa
+3485683/1
@@@BD;A?DDFDHGBBHIIGGI<E@F@ECFHIEHIIGHHGEE<?D@ABDF
@2824914/1
tccgtttttaaactattttttcaatgccctaagtgagtatacatctatta
+2824914/1
@@CDADDDHHHFGIIIFGAHIIGI9HHGGFEGE9CDGF@BDGHFGIHHGH
@6160759/1
gctcagatgcaatttcttgcaagaattgcacaaagttgaagtccttgttg
+6160759/1
BC@FFFFFHHHFDHJJJJIJJJJJJJJJJJJJJJJIJJJJJHIIJJJHIG
@6160855/1
tccacatccaacaaggtcacagtcgatagattacggtctatgtctatcgg
+6160855/1
CCCFFFFFHHHHHJJJGHIJJJIJJJJJJJJJJJJJHJJJJJIJJJJJJJ
@1446947/1
gggtaatgctaacgtcatagcgataaattttaagggatttaaattccatt
+1446947/1
@C@DDFFFHHFFHIIIGIJJEIIIIJIJGIIIIIJIIIHIGIIIJJJJJI
@2825874/1
gtgcatccttgctagtaagtcctgagccatagcaaacagccactggcaat
+2825874/1
CCCFFFFFHHHHHJJIJJJJJJJJJJJJJJJJJJJJJJJJJJJJJJJJJJ
@86366/1
ggatggagtgagcacgggctctgtgcctggctcccatgtcgcggtagcac
+86366/1
CCCFFFFFFHHHHJJJJJJJJJJJJJJJJJJJJJJJJJIJ;FHJFHJJJJ
@86544/1
gcgatgttttacaagggcaggttgaactcacaccattcaatttaaaagaa
+86544/1
CCCFFFFDHHHGFGGIIJJIIJIHGGIGIIIJIGGHJIIIJJIIJFI@AH
@1447530/1
ggcggccagaatctagacatgcacagctcttgcagccatccaacaggatt
+1447530/1
CCCFFFFFHHHHHIJJJJJJJJJJJJJJJJJJJJJJJJJJJJJJJIJJJJ
@1447705/1
ctgtggccggcggcacgcagacgccttgatgacctccactttgatgatct
+1447705/1
CCCFFFFFHHHHHJJJJJJJJJJJHHHHFFFFFFEEDEEDDDDDDDEEDE
@1448084/1
ccgcaatgttggagcttggtacaaagcaaaggtcgggcagttcgtcaaca
+1448084/1
@@@DDDDD?ACAFBFHHGGC??BAFBFGGFFGGGIGFHHBGG87B@;;@D
@2827266/1
gacgcttagcaagtttcttagacttgccagttcccacttcacgacgcttc
+2827266/1
B@@DFFFFHHFHHGIJIJJIIJJIIJHHIJJJJJJJJIIIJJJIIJGIJJ
@88709/1
cacaagtaagatactgcaaacatgccagttataaagcatagcccgaagtg
+88709/1
CCCFFFFFHHHHHJJJJJJJJJJJJJJJJJJJJJJJJJJJJJJJJJJJGI
@88794/1
atacataataaaattagaggaagtaggtgctgggcctcttgtatgcgaag
+88794/1
@@CFFFFFHHHHHJJIIGGIIJJGHHJHGGHIIIIJIJJJJGHJGGIGIJ
@89090/1
cacctagcatcacaacgtcatttaatataaaatacatttatatccgatat
+89090/1
CCCFFFFFHHHHHJJJJJJJJJJJJJJJJJJJJJJJJJJJJJJJJJJJJJ
@2829145/1
gcgttctcatgtaatttttaatgttttccaaatcgacgactcctgtggct
+2829145/1
CCCFFFFFHHHHHJJJJJJJJJJJIJJJJJJJJJJJJJJJJJJJJIJJJJ
@89814/1
gttgtgatacatgagacatttcacgagtgcggctacgcattcgagattct
+89814/1
CCCFFFFFHHHHHJJJJJJJJJJJJJJHIJJJJJJJJJJJJJJIJJJJJJ
@2829547/1
gaactgcttcacctgtggccggcggcacgcagacgccttgatgacctcca
+2829547/1
@@@?DBDDHDHFBH@A9@BFBGEIFHIGGGHFFH6<ACB@C>>@@ACC<5
@4145136/1
atcaatttatcttcaaatgacgacaccacagttccagtctcaggcacatt
+4145136/1
CCCFFFFFHHHHHJJIJJJIJJIJJJJJJJJJJJJJIGIIJJJJJJJJIJ
@2830082/1
cggcataacgggccgcgactccgccctcttcctcgggttggaatgattct
+2830082/1
CCCFFFFFHHHHHJJJJJJJJJJJJJJJJJJJJHHHFDFDDEDDDDDFFD
@90610/1
tccaaagcattctgggctgcagatgactgtgcatccttgctagtaagtcc
+90610/1
CCCFFFFFHHHHHJJJJJJJJJJJJJJJJJJJJIJJJJJJJJJJJJJJJJ
@2830219/1
ggcataacgggccgcgactccgccctcttcctcgggttggaatgattctg
+2830219/1
CCCFFFFFHHHHHJJJJJJJJJJJJJJJJJJJJHHHFFFDEEEDDDFFDE
@7515212/1
cactgagtgacggcacctccgacactgaggtcacggtactcgcggtacat
+7515212/1
@BCFFFFDHHHGGIIJJJJJIIJGIJGIJIJJJJJJJJIJIIIJH>BFFF
@2830826/1
cccgtttagcagcttcatccagaggcaagcgctccaagttgcttggaggc
+2830826/1
CCCFFFFFHHHHHJJJJJJJJJIJJJJJJJJJJJJJJJJJJJJJJJHIJJ
@7515847/1
gatgcattgcgtcagaatgcccacctcacgttccgccaattgcttcacct
+7515847/1
CCCFFFFFHHHHHIIJJJJJJJJJJJJIJJJJJJJJJJJJJJJJJJJJJJ
@7515914/1
cagcatggtaagaaggtggcggccagaatctagacatgcacagctcttgc
+7515914/1
CCCFFFFFFHHHHJJJHIJJJJJJJJJJJJJJJJJJJJJJJJJJJJJJJJ
@2138628/1
gtcgctgtcaaacctaggactcgaggttggtcgtctaccgggcagttctc
+2138628/1
CCCFFFFFHHHHHJJJJJJJJJJJJJHIJJIJJJJJJJJJJJJJJIIJJJ
@4147414/1
gtggattttaatgttattattacagcatacataataaaattagaggaagt
+4147414/1
BBBFFFFFHHHHHHIJJJJJJJJJJJIIJJJJJJJJJJJJJJJJJJJJJG
@2138869/1
gttacctgcaacttggccaggttagggccaacagattgtttgagatgttt
+2138869/1
@@@FFFFFGHHBHHJIGIJIIGHIGEGIGGCGHHBFGGHIIGGHIJIGIJ
@4147499/1
gggctctgtgcctggctcccatgtcacggtagcactgagtgacggcacct
+4147499/1
=;;=ABDB=AA<:E;AACCFHIIBHICGHEFF<CDGHIDFEGBD??DGI9
@3487253/1
gcctcttgtatgcgaaggtgttgaggcgcttgtggtggtgcacgcgcttg
+3487253/1
CCCFFFFFHHHHHJJJJJAFBGHJJJJJIHIJHIJGIHGGHJJIJIHDFC
@2139036/1
actctgcaatcctgcctcacatgattcatccacaaattccaacccttgcg
+2139036/1
@BCFFFFBCDFHHIJJJJJJJJJJJJJJJJJJJJJJJJJJJJJJJJJJIJ
@4828831/1
aggtaatattattaaacgaagaacatgcggctgaattgcagcatcttgtc
+4828831/1
?BCADDFFHHHHHJJIIJJJJJJJJIJJJJJJIJJJJJJJJJJJJJJJHG
@4828845/1
tgtgaattattaactatcttaatcgattacactaagcaattaataattat
+4828845/1
CCCFFFFFHHHHHIJJJJJJJJJJJIJJJJJJJJJJJJJJJJJJJJJJJJ
@3487642/1
tctgtctgtcactaacattttctttttctagtttcaaatgacgataaaat
+3487642/1
@@@?DB?BACBDHBHFEGE@CAEEHEEEFBAAAFHBGIIEHGIIIIIAHE
@6162837/1
cgagactcataacgcagccagatgccaaagttcttgatcttcactgggct
+6162837/1
CCCFFFFFHHHGHIJJIJJJJJJJJJJJIJCGIJJJJJJJJJJJJJIIJJ
@4829318/1
gtcaggggtaatgctaacgtcatagcgataaattttaagggatttaaatt
+4829318/1
CCCFFFFFFHHHHJJJJJJJJJJJJJJJJJJJJJJJJJJJJJJJJJJJJJ
@2139708/1
gacatgcacagctcttgcagccatccaacaggattgcccatcaatttatc
+2139708/1
CCCFFFFFHHHHHJJJJJJJJJJJJJJIJJJJIJJJJJJJJJJJJJJJJJ
@780315/1
aactgcttcacctgtggccggcggcacgcagacgccttgatgacctccac
+780315/1
CCCFFFFFHHHHHJJJJJJJJJJJJJJJJJJHHFFDEDEDDDEDDDDDDD
@780337/1
gttcaaattcaaataaaatcactctgcaatcctgcctcacatgattcatc
+780337/1
CBCFFFFFHHHDFGIJJJJJJJJJJJJJJJJJJJJJJJJJJJJJJJIJJJ
@780639/1
gtctgtttgtctgtttgtctgtttgtctgtttgtctgttcgtctgtgcgc
+780639/1
BBBFFEFFHHHHHHIJJIIJJIJJJHJJJIJJIIJJJIJJIFHIIIIJJJ
@6830566/1
ggccaggttagggccaacagattgtttgagatgtttgtgaaactgcgaca
+6830566/1
CCCFFFFFHHHHHJJJJJJJHJJJJJJJJJJJJJJJJJJJJJJJJJJJJJ
@2140487/1
ggttggaatgattctggtgggttgtcctgcagagcttgccacatcttgta
+2140487/1
BCBFFFFFHHHHHJIJJGHIIFHIJJJIIJJGIIJJIIIIJJIJJJJJII
@4830337/1
cacaaattccaacccttgcgtttcaaaacaattcattttaggttcaagtt
+4830337/1
@@CFFFFFDBFHDHAGIE>EHGIIIIIIIIGHGGHG>FGHIIDHIEBF?F
@2140751/1
cactctgcaatcctgcctcacatgattcatccacaaattccaacccttgc
+2140751/1
CCCFFFFFCCFFHIIJJJJIJJJJJJJJJJJJJIIJIJJJJJJJJJJJGJ
@781223/1
ctcactttttttacagataatagagctgtggtatgtttcttttgtctctg
+781223/1
BCCFFFFFHHHHHJJJIJJJJJJIJJJJIJJHHIJIJJJJJJJJIIJJJI
@6831200/1
agcagcttcatccagaggcaagcgctccaagttgcttggaggcttgggcc
+6831200/1
@BCFFFFFHHHHHJJJJJJJJJJJJJJJJJJIJJJJJJJJJJJJJJJJJJ
@781539/1
gcagactgtgtggtagcgggtcggacgagccgtgccttttattgcttggt
+781539/1
@CCFFFFFHHHHHHJJJJJJHIIJJJJIJIJJJIHHHHFFFFFFFEEDD;
@781543/1
aggtgctgggcctcttgtatgcgaaggtgttgaggcgcttgtggtggtgc
+781543/1
@CCFFFFFHHHHHJJJJIJJJJJIJJJEGHIJJJJJJJJJJIJJIJJHII
@4830950/1
ccaaaagctgcgctattcatttgcgcaggaaggcgtcaatatttttttaa
+4830950/1
CCCFFFFFFHHHHJJJJJJJJJJJJJJJJIIJJIJJJJJJGIJJJJJHFF
@92438/1
gtcttttctaacttgaacagtgcgatgttttacaagggcaggttgaactc
+92438/1
CCCFFFFFHHHHHJJJJJJJIJJJJJJIJJJJJJJJJJJJJJIJJJIIJJ
@92444/1
gtggtgataaagataagtataggctcaaaacctaacgacatcaatcacca
+92444/1
BBCFDDFFHHHHHJJJJJGJJHJJJJJIJJJJJJJJJJJJJJJJJJJJJJ
@2141341/1
ggcgcgaaaaagccaggcaccataaaatctttcctcggactaaattgttc
+2141341/1
C@@FFFFFFAHFHIEHEHIGIGGFGGHGIJIIJIGIIJGBHGHGFHGDGE
@2141356/1
agaataaggattaaaaataaacttaaagattattaataagaaaaaaataa
+2141356/1
@CCFFFFFHHHHHIJJJJJJJJJJIIJJHJIJJJGIJJIIJJJIJJJIII
@2141448/1
tccagatccactcttgctccatggtccaggagcagcagcgtgcgcaggtt
+2141448/1
CCCFFFFFHHHHHJJJJJJJIJIJHIIJJJGIJJJJJJJJHHIJJJJJHH
@1449189/1
ccactatcatctctttctttggagtttgtatacttaattcgatgttatac
+1449189/1
CCCFFDFFFH>FFHIJHIGJIJGHFHIIJGIFIIIIJJJIIIIJJIHIGH
@2141660/1
gtctgtttgtctgtttgtctgtgcgcgctaatctcagaaacg
+2141660/1
CCCFFFFFHHHHHGIJJIJJIIIJJJJJJJJJJJJJJJGJJJ
@2141782/1
gtcactgaacttctcttaaacgactggaccgattttgatgaatttttttg
+2141782/1
CCCFFFFFHHHHHJJJJJJJJJJJJJJIJIJHIIIJJJJJJHJJJJJJJH
@6165356/1
cactggttcaaattcaaataaaatcactctgcaatcctgcctcacatgat
+6165356/1
CCCFFFEFHHHHHJJIHHJJJJJJJJJJJJJJJJJIJJIJJJJJJJJJJJ
@1449536/1
cacggtagcactgagtgacggcacctccgacactgaggtcacggtactcg
+1449536/1
CCCFFDFFHHHHHJJGHJJJJJJJJJJJJJJJJJJJJJGIJJJJHIJJJH
@5494197/1
ccacagttccagtctcaggcacattgccattagtagactgatcagccgga
+5494197/1
@C@FFFDEFHHHHJJIJJJIJJJJIIIJJJIIJDGHEIIIJIJIJJJIGI
@93594/1
gtgctgggcctcttgtatgcgaaggtgttgaggcgcttgtggtggtgcac
+93594/1
CCCFFFFFFHHHHJJJJJJJJJJJJEHHIJJJJJJJJJJIJJJJJJIJJJ
@2833585/1
ctcgaatagtcttttctaacttgaacagtgcgatgttttacaagggcagg
+2833585/1
BB@FDFFFHHHHHJJIIIJJJJJIJJJJFHIJIIIGGIJHIGIJIJJIJJ
@5494861/1
gtcgctacagtcgtacttgtttgaaggagtctatgcaagcttactataaa
+5494861/1
B@@FFFFFGHHHHIJJJJJIJJJIIJJJJJJJJJJJJJJJJJJJJIJJJJ
@2834043/1
cataatcattcctggaatccgtgtcgacggcgatgagagcccacgatgta
+2834043/1
CCCFFFFFHHHHHJJJJJIJJIJHJIJJJJJIJJJJJJJJJIJJHGFFFF
@5495447/1
cttcagccggctttggtggttctttggctgtctctggtggaggtttctcc
+5495447/1
CCCFFFFFHHHHHJJJGHJHIJJJJJJJJJJJJJJJJHIJJJJBGIJJJJ
@4833106/1
caccagtggtcttcttgaacttcttcaattgacgcaagaagtaccagaaa
+4833106/1
CCCFFFFFHHHHHJJJJJJJJJJJJJJJJJJJJJJJJJJJJHIJJJJJJJ
@5495583/1
gcctcttgtatgcgaaggtgttgaggcgcttgtggtggtgcacgcgcttg
+5495583/1
CCCFFFFFHHHHHJJJJJFHHIJJJJJJJJJJIJJJJJHIJJJJJJHFFD
@94961/1
gtcgggcagttcgtcaacaagacattactagctgagaatatttttttccg
+94961/1
CCCFFFFFHHHHHJJJJJJJJJJJJJJJJHIJJJJJJJJJJJJJJJJJJI
@5495857/1
gaccaatcatggacttttcttcaatatccacataagtaacttcaaatgat
+5495857/1
CCCFFFFFGHHHHJJJJJJJJJJJJJJJJJJJJJJJIJJJJJJJJJJJJJ
@95232/1
ccgccaattcactgttcattacctgtgaaaactgcccctcagatacaccg
+95232/1
CCCFFFFFHGHHHJGHIIJJJJJJJHIGIJJEIJJJJJIIJJJIIIJJIJ
@2834955/1
gcttaattatttaagtttcatttaaatttcggtacctggttaaatagttt
+2834955/1
CCCFFFFFHHHHHJJJJJJJJJJJJJJJJJJJIJJJJJIIIJJJJJJIJJ
@95549/1
ataaaattagaggaagtaggtgctgggcctcttgtatgcgaaggtgttga
+95549/1
?@@DDDBFFFAFBEHBB?FABEGGH>;FHIIIIGH?GIGG=:?GBDHHA=
@4833855/1
gctcgtcgaaatcaaacagttcaagtcattgttcttaaacttcaataacg
+4833855/1
CCCFFFFFFGHHH>EFHEHHIIGIGHGIIIIEHIIIIIEGGG@B>GDGII
@1451933/1
ctcagatgcaatttcttgcaagaattgcacaaagttgaagtccttgttgt
+1451933/1
???D1BDDBDFDA:E?FFCBDCCF<AH@<@E;<3E<<@<<9:?::?GFDG
@1451938/1
ccataatcattcctggaatccgtgtcgacggcgatgagagcccacgatgt
+1451938/1
CCCFFFFFHHHHHJJJJJJJJJHJJJJJJJJIJJJJJJJJJJJIHHFFFF
@1452518/1
acagttccagtctcaggcacattgccattagtagactgatcagccggagc
+1452518/1
<BBFDFFFHHHHHJJJJJJJJJJJJJJJJJJIJJJJJJJJJJJJJJJHIG
@783024/1
cttgtattcaaaagaaaacctagaatcactggttcaaattcaaataaaat
+783024/1
CCCFFFFFHHHHHJJJJJJJJJJJJJJJJJJJHIJJJIJJJJJJJJJJJJ
@6831522/1
cgcgagtggggccgtcagaacctgatagaaacggttggcgttaggtatat
+6831522/1
CCCFFFDDHHGHHJJJJJJJJJJJJJIJJJJJJJFHJJJJGHHHHBDFFE
@4147843/1
ggctatgccattcatcctcgcacgttggcagtaatagtacaagtgaaaag
+4147843/1
CCCFFFFFHHHHHJJJJJJJJJJJIJJJJJJIJJJJJIIJJJJHIJJJJJ
@6831735/1
gtacgaatgtgctcttgaggtacttgaacatgggctccacttggtcaggc
+6831735/1
CBCFFFFFHHHHHJJJIJJJGHIJJJJJJJJJJJJJJJJJJJIJIJIJIJ
@4148204/1
gcgatgttttacaagggcaggttgaa
+4148204/1
??7;DDD?DD>DDB@92CA1F<3<EA
@4148257/1
ctggacaaggcactggcaacgaccaatcatggacttttcttcaatatcca
+4148257/1
CCCFFFFFHFFHHHIJIGHFGGGGIIJIJJJJJIJJIGGHGIJJJIJGIE
@784243/1
gttgatgtcgcaagatagtgagacattcactttttagtcataatcttcag
+784243/1
???DB:?DHBCFFHBHE?FH>G<<?CHD@HEEA?DHC?91?DBG@GHFGI
@6166472/1
attttgtcaacgaactcttctgaagtatttgtttacaagacaacacaagg
+6166472/1
@CCFFFFFHHHHHJJJJJJJJJJJJFHJJJJGJJJJJJJJJJJJJJJJJJ
@6166754/1
gtagcactgagtgacggcacctccgacactgagatcacggtactcgcggt
+6166754/1
CCCFFFFFGHHHHJJJJJJJJJJJJJJJJJJJJJJJJJJJGIJJJJJJH?
@4148779/1
ctggacccgtggcccactccgtattgcatgccgccgataaatactgtcgc
+4148779/1
CCCFFFFFHGHHHJJJJJJJJJJIJJJJJGIJJJJJJJJJJJJJJJHHHH
@784685/1
ctcagatacaccgtcacggaatacaaatatcttcttcggcaatctgcctt
+784685/1
CCCFFFFFHHHHHJJJHJJIJJJJJJJJJJJJJJJJJJJJJJJJJJJJJJ
@6832667/1
cgcaatgttggagcttggtacaaagcaaaggtcgggcagttcgtcaacaa
+6832667/1
CCCFFFFFHHHHHJJJJJFHIJJJJJJJJJJGIJJJJJIIJIIIJIIIJJ
@6167063/1
ccatttccaaatagttgaccatcactctattatgggcagcccgaacacgg
+6167063/1
CCCFFFFFHHHHHJJJJIJJJJJJJJJJJJJJJJJIJJJIJJJJJJJJJJ
@6167626/1
cacagttccagtctcaggcacattgccattagtagactgatcagccggag
+6167626/1
CCCFFFFFHHHHHJJIJJJIJJJJJJJJJJJJHIJIJJJJJJJJJJJJIJ
@6167657/1
gtgctgggcctcttgtatgcgaaggtgttgaggcgcttgtggtggtgcac
+6167657/1
CCCFFFFFHHHHHJJJJJJJJHIIJ?GGHIJJJJJJJJJIJJIJJEHIJI
@7517985/1
cctgagcgagactcataacgcagccagatgccaaagttcttgatcttcac
+7517985/1
@CCDDFFD?FADBHGIJIIIIGIGGGGFEGHGIIJJJGGGHJIJJJGGII
@4834029/1
ggctgtcactgcagcaatgctgggaacattcgactgatccggtgagggat
+4834029/1
BCCFFFFFHHHGHJIIIJJIJJJJHIJJJJJJJJJJJJJJJJHIJJJJJI
@6168543/1
ggtcttggttgaacggaactccaatcctttactcgaatagtcttttctaa
+6168543/1
BCBFFFFFHHHHHJJJJJJJJJIJJJJJJJJJJJJIIJJJIJJJJJJJJJ
@3489864/1
ctgggtgcgtgcaggatcctcgtcattgcctggcatacaaggcaaagcac
+3489864/1
@CCFFFFFHHHHHJJJJJJJJJJJJJJJJJJJJJJJJJJJJJJJJJJJJJ
@3489910/1
cttcagcagagtgcacacaatggtgaactggcgttcatgcggcaaacgcc
+3489910/1
CCCFFFFFHHHHHIJJJJJJJJJJJIJJJJJJJJJJJJGIJJJJJJJGJJ
@4150534/1
gtgcgatgttttacaagggcaggttgaactcacaccattcaatttaaaag
+4150534/1
@@@DFFDDDHGHGJJIJEIJJIJFGGIJJIEHIIJIIGIIIIIFHIJJIF
@4150562/1
ggaactgcttcacctgtggccggcggcacgcagacgccttgatgacctcc
+4150562/1
CCCFFFFFHHHHHJJIJJJJJJJJJJJJJJJIHHFFFDEDDDCDEDDDDD
@3490213/1
gtatgatgccgtttctgtaccaataggaacaatacttcgggcttattctg
+3490213/1
CCCFFFFFHHHHHJJJJJJJJJJJJJJJJJJJJJJJJJJJJJIJJJJJJJ
@4150788/1
cttaattcgatgttatacatatagcatttcggatctatagaggctgtcac
+4150788/1
CCCFFFFFHHHHHJJJJJJJJJJJJJJJJJJJJJJJJJJIJHJJJJIJJJ
@4151016/1
tgtggaactgcttcacctgtggccggcggcacgcagacgccttgatgacc
+4151016/1
CCBFFFFFHHHHHJJJJJJJJJJJJJJJJJJJJHHHFFDDDDDDDDDEDD
@3490545/1
cacttcacgacgcttcagcagagtgcacacaatggtgaactggcgttcat
+3490545/1
CCCFFFFFHHHHHJJJJJJJIEHHHJJJJJIJJJJIJIIJJJJJJJJJJJ
@4834769/1
cctcatcttgtatagaggaggcttgggctcgctctccgaagggagcttgc
+4834769/1
CCCFFFFFHHHHHJJJJJJJJJJJIIJIJIIJJJJJJJJJIJJGJJIJGG
@6169423/1
gccagttataaagcatagcccgaagtgctattggcacacaggcataatgc
+6169423/1
CCCFFFFFHHHHHJJJJJJJJJJJJHIJJJJJJJJJJJJJJJJJJJJJJJ
@785412/1
ccactcttgctccatggtccaggagcagcagcgtgcgcaggttcaggcat
+785412/1
CCCFFFFFHHHHHJJJJJJJJJJIJJJJJJJJJHIJJJJJJJIJJJJJJJ
@4151213/1
cactgcaccagcattcgtgtcccccgctggagcttgaccaacggggtaca
+4151213/1
CCCFFFFFHHHHHJJJJHIHIJJJJJJJJJIIJJJJJJIJIJJJJJBGHH
@4834993/1
tatgcttataccattaatctccgcaactatttgacggatttggttgaaat
+4834993/1
CCCFFFFFHHHHHJJJJJJJJJJJJJJJJJJJJJJJJIJJJJJHIJJJJJ
@3491000/1
gtcgaacattctatgcttataccattaatctccgcaactatttgacggat
+3491000/1
CCCFFFFFHHHHHJJJJJJJJJJJJJJJJJJJJJJJJJIJJJJGHIJJFH
@2836294/1
ctgcaaacatgccagttataaagcatagcccgaagtgctattggcacaca
+2836294/1
CCCFFFFFHHHHHJJIJIJJJJJJJJJJJJJJJJJHIJJJJJJJJJJJJI
@2836313/1
acgtagttctcagcttccctgcaaagttaaccatcttgtattcaaaagaa
+2836313/1
@BBDFFFFHHHHHJJJJJJJJJJJJJIIJJJJJJJJJJHGIJJJJJJJJJ
@2836571/1
tgtgtacacctgagcgagactcataacgcagccagatgccaaagttcttg
+2836571/1
=??DDDFDFFFHGJIFHGBFHIJJJIJJEGGIJGEIIJIJJIGGFHHIJH
@4151928/1
cctggctcccatgtcacggtagcactgagtgacggcacctccgacactga
+4151928/1
CCCFFFFFHHHHGIJJJJJGHIJJJJJJJGIJJJJJIJJJJJJIJJJJJJ
@4835721/1
gataagatgaagaagaggagcaaatggaaaaaaaaattggtgaaaagaat
+4835721/1
CCCFFFFFHHHHHJJJJJHIJJJJJJJJJJJJJJJIIIJJFHJJJJJJJJ
@3491688/1
cttgtattcaaaagaaaacctagaatcactggttcaaattcaaataaaat
+3491688/1
@@CFFFFFHHGFHJJJJIJJJJJGJJJJJJJIEGIJJJJJJIDDFHIJJH
@6170843/1
gtcctgagccatagcaaacagccactggcaatgtggatagctggacaagg
+6170843/1
CCCFFFFFHHHHGJJJJJJJJJJJJJJJJJJJJHIJJJJJJJJJJJJJJJ
@3492163/1
cccgggtgaggatgcactacatttccgtccatcattttgtcaacgaactc
+3492163/1
@@<DDDDDDD>FDGIIIIIIGII<GHIEHGIEIIIIIBHBGGIIIIIGIG
@4836587/1
gttcataaataaaaaagttatgtcaaattaaagaatcacgtcgaacattc
+4836587/1
CCCFFFFFHHDHHJJJJHIHHJJJJJJJJJJJJJJJJJJJIIJJJJJJJJ
@2837669/1
ccagaatctagacatgcacagctcttgcagccatccaacgggattgccca
+2837669/1
CCCFFFFFHHHHHJJJJJJJJJJJJJJJJJJJJJJJJJJJJJJJJJJJJJ
@3492676/1
cggcaatttcttcaagttgggcttggtaaggccttgccttgagctggtct
+3492676/1
@@CFFFFFHHHHHJJJJIJIJJJJJJGIJJJJJJJGIJJJJJJJIJJGGJ
@3493025/1
ggcagagggaatctgattgtgctgttgtggaactgcttcacctgtggccg
+3493025/1
CCCFFFFFHHHHHJJJIJIHIIJJHJJHHIJJJJJJJJJJJJHHHJJJJJ
@7520704/1
gagccgtgagcgtatagcatgtattgttccagctctatgttcttagccaa
+7520704/1
C@CFFFDDHHHHHGIJJJJJIHIJIJIIJJIJJJIIJJIHIIIIJJJJIJ
@7520707/1
ctcatcttgtatagaggaggcttgggctcgctctccgaagggagcttgcg
+7520707/1
CCCFFFFFHHGHHJJJJJJJJJJGHIJJJJIJJGIJIIJIJIIIJJJIJI
@4153905/1
gtttgtctgttcgtctgtgcgcgctaatctcagaaacggctgatccgagt
+4153905/1
CCCFFFFFHHHHHHHJJIIIJJJJJJJJIJJJJJJIJIJJJJJJJJIJJH
@4837623/1
attaacattatcatcgttctcagcatggtaagaaggtggcggccagaatc
+4837623/1
@BCFFFFFHHHHHJJJIJJJJJJJJJJJHIJJJJJJIJJJJJJJJJJJJJ
@3493431/1
gcacgtagttctcagcttccctgcaaagttaaccatcttgtattcaaaag
+3493431/1
CCCFFFFFFHHHHJJJJJJJJJJJJJJJIJJJJJJJJJJJIJJJJJJJJJ
@7521324/1
ggcgcttgtggtggtgcacgcgcttgggcagagggaatctgattgtgctg
+7521324/1
CC@FFFFFHHHHHJJIJJJJJJJJJJJJJIJIJJJIJJJJJJJJJIJJJH
@4837997/1
cgcagccagatgccaaagttcttgatcttcactgggctcttctctgggat
+4837997/1
CCCFFFFFHFHHHJJJJJHHIIJJIJIIIIGGGIJJJJJJJJJJJIJIII
@5496605/1
atttaaattccatttccaaatagttgaccatcactcttatatgggcagcc
+5496605/1
CCCFFFFFHHHHHJJJJJJJJJJJJJJJJJJJJJJJJJJJJJJJJJJJJJ
@2839587/1
aggtgctgggcctcttgtatgcgaaggtgttgaggcgcttgtggtggtgc
+2839587/1
@BCDFFFFHHHHHJJJJJJJJJJIJJJCFGHIIJJIJJJJJJJJHIIHHI
@5496801/1
tgctcagatgcaatttcttgcaagaattgcacaaagttgaagtccttgtt
+5496801/1
CCCFFFFFHHHHHJJJJJJJJJJJGFHJJJJJJJJJIJJJJJIHJJJJJJ
@5497221/1
cagcttcatccagaggcaagcgctccaagttgcttggaggcttgggcctg
+5497221/1
CCCFFFFFHHHHHJJJJJJJJJJJJJJJJIJJJJJJJJJJJJJJJJJJJI
@2840327/1
ctgcttcacctgtggccggcggcacgcagacgccttgatgacctccactt
+2840327/1
CCCFFFFFHHHHHJJJJJJJJJJJJJJJJHHHFFEDEEEEEDDDDDDDDD
@1455100/1
tgtggaactgcttcacctgtggccggcggcacgcagacgccttgatgacc
+1455100/1
CCCFFFFFHHHHHJJJJJJJJJJJJJJJJJJJJHHHFFDDDDDDDDDEDD
@5497899/1
atacataataaaattagaggaagtaggtgctgggcctcttgtatgcgaag
+5497899/1
<BBFFFFFHHHHHJJJJJJJIIJJIJJHIIJIJJFHIJJJJHJJJJJJIJ
@2840925/1
tgggcctcttgtatgcgaaggtgttgaggcgcttgtggtggtgcacgcgc
+2840925/1
CCCFFFFFHHHHHJJJJIJJJFHHHIJJJJJJJJJIJJHIJIIJJJJJHF
@5498399/1
agcggagcgcgctgtagctttgatcatagtagatgtttgcatgtcagtta
+5498399/1
@BCFFFFFHHHHHJJJJJJJJJJJJJJJJIHIJJJIJJJJJJJJJJJJJJ
@2841333/1
tccatactttgtttcatttaaatttacgggctatgccattcatcctcgca
+2841333/1
CCCFFFFFHHHHHJJJJJJJJJJJJJJJJJJJJJJJJJJJJJJJJJJJJJ
@2841393/1
cgttgatgtcgcaagatagtgagacattcactttttagtcataatcttca
+2841393/1
CCCFFFFFHHHHHJJJJJJHIHIJJJJJJJJJJJJJJJJJJJJJJJJJJJ
@5498605/1
cctggttccacgttatattggacattaggaccgtcattgaacaatctcgt
+5498605/1
BCBFFDFFHHHHFHHIJJJJJJJJJJJJJJJJJHHIHIJJJJJJIJJJJD
@5498808/1
atacataataaaattagaggaagtaggtgctgggcctcttgtatgcgaag
+5498808/1
CCCFFFFFHHHHHJJJJJJJJJJJJJJJJJJJJJJJJJJJJJJJJJJIJJ
@5498924/1
ggcacctccgacactgaggtcacggtactcgcgg
+5498924/1
@@@DD?:AAF@CDEA:<22A:?F?FDFG9::??F
@2841796/1
gggttttttaaactcatattttcatggtaccaagttatgaatttttcaaa
+2841796/1
BCCDDFFFHGHHHJJJJJJJJJJJJJJHJJJJIIIIJJJJJJJJJJJJJJ
@2841824/1
aaaaaatggaaaccctacttaaagacatcatgataaaaatgtgtcattgg
+2841824/1
CCCFFFFFHHHHHJJJJJJJJJJJJJJJJJJJJJJJJJJJJIIIIJJJJJ
@1456442/1
ggaagtaaatgcatctgtccttatttccgacccacaaacaattaagcctt
+1456442/1
CCCFFDDFHHHHHJJJJJJJJJJJJIJJJJJJJJJIJJJJIJJJJJJJJJ
@1456666/1
ggcgcttgtggtggtgcacgcgcttgggcagagggaatctgattgtgctg
+1456666/1
CCCFFFFFHHHFHIGGIJJJJJJJJJJJJJJJJJJJJJJJJJJJJJJJJH
@5499459/1
gtcgagtagagccttagctgcggaatgcttagcttccttcttagagcgtc
+5499459/1
CCCFFFFFHHHHHJJJJJJJJJJJJJJJJJJJJJJJJJJJJJJJJJJJIJ
@5499714/1
gtgctgggcctcttgtatgcgaaggtgttgaggcgcttgtggtggtgcac
+5499714/1
CCCFFFFFHHHHHJJJJJJJJGIIJEGHIJJJJJJJJJJJJJJJJJIJJJ
@6834940/1
gcactgagtgacggcacctccgacactgaggtcacggtactcgcggtaca
+6834940/1
@@@BDDAAFFDFCGB?@CE?GECD:???9?D9BFH@@H=@8CHGA:EDDB
@5500153/1
ctcccatgtcacggtagcactgagtgacggcacctccgacactgaggtc
+5500153/1
CCCFFFFFHHHHHJGIJJJJJJJJHJJJJJIJJJJJJJJJJJJJJJJGH
@6835761/1
atagaacaaacaaaacttaagccttattataaaaggtataaatattcctg
+6835761/1
@BBFFFFFHHHHHJJJJHHIJJJJIJJJJJJJJJJJDFGIJJIJIJJJJJ
@5501027/1
ctcgggttggaatgattctggtgggttgtcctgcagagcttgccacatct
+5501027/1
CCCFFFDFHHHHHJJJJJJJJHHJJGHIIJJJJJJJJJJJIJJJJJJJJJ
@2142219/1
gaccatcactcttatatgggcagcccgaacacggttaccgggaattttgt
+2142219/1
CCCFFFFFHHHHHJJJJJJJJJJJJJJJIJIJJJIJJJJJJJIJJJJJJH
@5501240/1
tcataaataaaaaagttatgtcaaattaaagaatcacgtcgaacattcta
+5501240/1
CCCFFFFFHHHGFIJHIJIJJJJJJJJJJJJIJJJJJIIJJIIJJJJJJJ
@2142518/1
tggttaaatagtttatttcgtgtttttgtcacatatttgtgtcgttggcg
+2142518/1
BCCFFDDDHHHHHJJJJJJJHHHJJJJJJIJJJJJJJJJIJIJJJJJJJJ
@7523618/1
cttgagatttgttgcgaccgatgccataaacagtgtgctgggcatcattc
+7523618/1
CCCFFFFFHHHHHJJJJJIJJJJJJJJJJJJJJHJIJJJJJJJJJJJJJJ
@5501739/1
ggcgtcattcgatatcttctgtagctgctgtgtgaagttcttcaaagcgt
+5501739/1
CCCFFFFFHHHHHJJJJJJJJJJJJJJJJJJJHJJJJIJJJJJJJJJJJI
@6836705/1
cgcaagaagtaccagaaacgggacttagccacaatctggtctggagagaa
+6836705/1
CCCFFFFFHFHHHJJJJJJJJJJJJJJJJJJJJJJJJJJJJJJJJJJJJJ
@5502151/1
gccagatgccaaagttcttgatcttcactgggctcttctctgggatttcc
+5502151/1
CCCFFFFFHHHHHJIJJJJJJJJJJJJJJJJJJJJJJJJJJJJJHJJJJJ
@6837157/1
cacaatctggtctggagagaagatcctcatcttgtatagaggaggcttgg
+6837157/1
CCCFFFFFHHHHHJJJJJJJJJJJJJJJJJJJJJHIJJJJJJJJJJJJFH
@7524819/1
gtgagaagtgtgataatgtcataaagttgacaataatctataattaatta
+7524819/1
CBCFFFFFFHHHHJJJJJJJJJJJJJIJJJJJJJJJJJJIJJJJJJJJJJ
@5502788/1
ggatggagtgagcacgggctctgtgcctggctcccatgtcacggtagcac
+5502788/1
@@<B=;DBA?DHDIIIGFIIGBEF?FHGGHGIFIBDFDDHGIGF<FGB@G
@2143822/1
ctgggcctcttgtatgcgaaggtgttgaggcgcttgtggtggtgcacgcg
+2143822/1
CCCFFFFFHHHGHHJJJJHIIJFGHIIJJJJJJJJIFHIJJJIIJJJJHH
@5503032/1
gccagttataaagcatagcccgaagtgctattggcacacaggcataatgc
+5503032/1
CCCFFFFFHHHHHJJJJJIIJGHIIFGGGIHIJIIJJIJIJJJJJJJIEE
@2144136/1
cacagctcttgcagccatccaacaggattgcccatcaatttatcttcaaa
+2144136/1
CCCFFFFFHHHHHJJJJJJJJJJJJJIJJJJJJJJJJJJJJJJJJJJJJJ
@7525366/1
cacataagtaacttcaaatgattgctcagatgcaatttcttgcaagaatt
+7525366/1
CCCFFFFFHHHHHJJJGGHJIIJIIJJIIIIJIIIIIIIIJIIGIJGFHG
@6171058/1
agcgagactcataacgcagccagatgccaaagttcttgatcttcactggg
+6171058/1
?@?DDD?DFHHFHIGHJJIGGGFDHHCHGIJJJJJIJCBHGIIEEGGGG@
@7525692/1
cacagggtcactcccagcttcgggaaattgctgcacgaaccggagaaggg
+7525692/1
BCCFDFFDHHHHHJJJJJJJJJJJJJJJJJJJJJIJJJJJJJJIJHIJHH
@789349/1
agcaaatggaaaaaaaaattggtgaaaagaatcacaagtaagatactgca
+789349/1
CCCFFFFFHHHHHIJJJIIHIJIIGJIIJJIJJJJJIJHHIJIJJIJJJJ
@7526030/1
gccattagtagactgatcagccggagcagctccggtaagtttgtcgagta
+7526030/1
CCCFFFFFHHHHHJJJJJJJJJJJJJIJJJIJJJJHIJJIJJJJJJJJIJ
@97943/1
tccttcttctcttttttctcctttcttttgcgagctgctgccgaaagatt
+97943/1
CCCFFDFFHHGGHJFIGJJGHGGGEGHHIBFHHGGIDEDECHJIIJIIIJ
@6171607/1
gtctgtttgtctgtttgtctgtttgtctgttcgtctgtgcgcgctaatct
+6171607/1
CBCFFFFFHHHHHIJJJJJJJIJJJJJJJIJJJIJJJIJJJJJJJJJJJJ
@789802/1
cctgctattttttttatttttattttcaatgtacagacagcacttttcta
+789802/1
CCCFFFFFHHHHHJJJJJJJJJJJJJJIJIJIJJJJJJJJJJJJJJJJJJ
@98175/1
ctgtgcctggctcccatgtcacggtagcactgagtgacggcacctccgac
+98175/1
BCCDFFFFGHHHHJIJJIJJJIJJFHIIIIIJJIDHIIJJJGGIJIJJJI
@789838/1
ccttgtaccacagtactcctggatattcgtatttgacacagaattcagcg
+789838/1
CCCFFFFFFHGHHFHIJJJJJJHIIIIJJIGIIJIJIIJJJJJJIIJIII
@3495060/1
ctcgaatagtcttttctaacttgaacagtgcgatgttttacaagggcagg
+3495060/1
CCCFFFFFHHHHHJJJJJJJJJJJJJJJHHJIHJJHJJJJJJJJJJJJJJ
@3495114/1
aaagcattctgggctgcagatgactgtgcatccttgctagtaagtcctga
+3495114/1
8@BFFFFFHHHHHJJJJJJIJJJJJJHIJJJJJJJJJJJJHHIJGIJJJJ
@98473/1
ccaagaaacagatcacagagaaaaacaaaataaacacattaaatcattac
+98473/1
CCCFFFFFHHHHHJJJJJJJJJJJJJJJJJJJJJJJJJJJJJJJJJJJJJ
@2145509/1
ctgtttcgtatattctaaattggtttcgttgtatttgtctattaaaaagt
+2145509/1
CCCFFFFFHHHHHJJJJJJJJJJHJJJJJJJIJIJJJIIJJJJJJJJJIF
@99049/1
cttggtacaaagcaaaggtcgggcagttcgtcaacaagacattactagct
+99049/1
@CCFFEFFHHHHHJJJIJIIJJJJJIHIJJHJIJJJJJJJJJJJJJJJJJ
@99088/1
cgggctatgccatttatcctcgcacgttggcagtaatagtacaagtgaaa
+99088/1
@@@DDDBDD???DFD:C:CHB?CGE?FGIIE<:00::?90?<FGD/89D?
@7527272/1
cgtagttctcagcttccctgcaaagttaaccatcttgtattcaaaagaaa
+7527272/1
CCCFFFFFHHHHHJJJIJJIJICHHHC?HHGGHJJJIGIJIGEEGGHHIJ
@4839358/1
ctgtggccggcggcacgcagacgccttgatgacctccactttgatgatct
+4839358/1
B@BFFFFFHHHHHGIIJIJJJJJJHHHGFFFFFFEEDEEDDDDDDDEEDE
@4839416/1
gctgggcctcttgtatgcgaaggtgttgaggcgcttgtggtggtgcacgc
+4839416/1
CCCFFFFFHHHHHJJJJJJGFGICFGHJIJIHIJJJJHIIIJJJIJJJJH
@7527923/1
gcagcttcatccagaggcaagcgctccaagttgcttggaggcttgggcct
+7527923/1
@@@DDDDDHHDFDIHGAEBGBEDAFHIGIF?CCDGEHFIGDD?FH?B;C6
@3496604/1
gataaagataagtataggctcaaaacctaacgacatcaatcaccagctta
+3496604/1
CCCFFFFFHHHHHIJJJJJJJJJJJJJJJJJJJJJJJJJJJJJJJJJJJJ
@4839979/1
gccagttataaagcatagcccgaagtgctattggcacacaggcataatgc
+4839979/1
CCCFFFFFHHHHHJJJJJJJJJJIJHIJJJJJJJJJJJJJJJJJJJJJJJ
@4840254/1
ctcttgcagccatccaacaggattgcccatcaatttatcttcaaatgacg
+4840254/1
CCCFFFFFHHHHHJJJJJJJJIJJJJJJJJJJJJJJJJJJJJJJJJJJJJ
@100183/1
cgtcttttgaagattctgatattgatagtttttttcattccctgcagagc
+100183/1
CCCFFFFFHHHHHJJJJJHJJJJJJJJJHIJJJJJJIJJJJJJJJJIIJJ
@791929/1
attaggataggatagaaaaggaaatagagaccagtaagagagtggccccg
+791929/1
CCCFFFFFHHHHHJJJJJJJJJJJJJIJJIJJJJIJJIJJJJFEIJJJJJ
@4154741/1
ggaagagattccatttcccgtttagcagcttcatccagaggcaagcgctc
+4154741/1
@CCFFFFFHFHGHJJJJJJJJJJJJJJJJJJJJIJJJJJJJIJJJJJJJJ
@2842509/1
gtcttcttgaacttcttcaattgacgtaagaagtaccagaaacgggactt
+2842509/1
@CCFFFFFHHHHHJJJJJJJJJJJJJJJJJJJJGHJJJJJJJJJIJJJJJ
@7528639/1
cgtttagcagcttcatccagaggcaagcgctccaagttgcttggaggctt
+7528639/1
CCBFFFFFHHHHHJJJJJJJJJJIJJJJJJJJJJJJHIJJJJJJJJJJJJ
@3497348/1
actggttcaaattcaaataaaatcactctgcaatcctgcctcacatgatt
+3497348/1
?BBDFFFFHHHHHJJGGIIIJJJJJJJJJJJJJJJJJJJJJJJJJJJJJJ
@792356/1
gcaagaagtaccagaaacgggacttagccacaatctggtctggagagaag
+792356/1
CCCFFFFFFHHHHJJJJJJJJIJJJJJJJJJJJJJJJJHJJJJIJHIIJI
@792371/1
gtggaactgcttcacctgtggccggcggcacgcagacgccttgatgacct
+792371/1
CCCFFFFFHHHHHJJJJJIIJJJJJJJJJJJJJHHFFFDDDDDDDDEDDD
@3497661/1
gcgttgtctaacgtcggattcaattcggaacatagaaatttgtgtaaccc
+3497661/1
CCCFFFFFHHGHHIJJJJJJJJJJJJJJJJJIJJJJJJJJJJIIIIJJJJ
@1458272/1
cattccctgcagagcttgcaaagcttgcaatgatctttccttcttctctt
+1458272/1
?;@D?DDDHFHHH@;CFHGGCCDFHGCGFIIIGEEHFEHHIIIIIIIIHI
@1458395/1
tgtacacctgagcgagactcataacgcagccagatgccaaagttcttgat
+1458395/1
CCCFFFFFHHHHHJJJHIJJJJJJJJJJJJJJJIJJJJJJJJIJJJJJJJ
@5503590/1
cttgtatacaaattatttctaccatcaaatacaggttttagtgcgccaaa
+5503590/1
CCCFFEFFHHHHHJJJJJJJJJIJJJJJJJJJJJJHGIJJJHIJJJJJJJ
@7529326/1
agcgagactcataacgcagccagatgccaaagttcttgatcttcactggg
+7529326/1
@BCFFFFFHHHHHJJJJJJJJJJJJJJJJJJJHIJJJJJJJJJJJJJJIJ
@6172236/1
cgttgatgtcgcaagatagtgagacattcactttttagtcataatcttca
+6172236/1
:?:;DD;DFFFDFF@DB<C<<<EHGAHCF@EFFEGFICDFIIFDFIEEIE
@5504078/1
cctgtattcttccaaaattttttcacgatctgataatggtttaggttctt
+5504078/1
@CCFDFFFHDHDFGGGGIJJJIJIEHJIJJJJIIIJJGJHHIJJJGFIIJ
@5504288/1
ggcgaagtacatgaccttcttggtgacggcgtgcacggtgatggcgcgcg
+5504288/1
CCCFFF023423>CGHJJJJJJJIIIJJJJJJJJJJJJGIIJJJJJJHFD
@5504347/1
atcaatttatcttcaaatgacgacaccacagttccagtctcaggcacatt
+5504347/1
@C@FDFFFHHHHHJJJJJIIIJIGIJJIJJJHHGHIJHHIIJJIJIJJIH
@4156306/1
agcatttcggatctatagaggctgtcactgcagcaatgctgggaacattc
+4156306/1
CCCFFFFFHHHHHJJJJJJJJJJJJJJJJJJJJJJJJJJJJJJIJJJJJJ
@7530179/1
cacgtagttctcagcttccctgcaaagttaaccatcttgtattcaaa
+7530179/1
CCCFFFFFHHHHHJJJJJJJJJJJJJJHIJJJJJJJJJJIJJJJJJJ
@7530382/1
gcaacatcttctttggtttgtcaggcgtaatgctaacgtcatagcgataa
+7530382/1
CCCFFFFFHHHHHJJJFIJJJIJJJJJIJJJJJJJJJJHIJJJJJIJJJJ
@1459522/1
gtctgtatctagctaaaagtagatgcaaatatctctgcctcagaaaaagg
+1459522/1
CCCFFFFFHHHHHJJJJJIIGJJJJJIJJJJJJJJJJJJJJJJGGIJJJJ
@5504813/1
agacaaactgcaatatatgttttaccagaacctgttggtaagtaaatgat
+5504813/1
CCCFFFFFHHHHHJJJJJJIJJJJJJJJJJJJJJIJJJGHIIIIJJIJIJ
@5504910/1
gcttcacctgtggccggcggcacgcagacgcctcgatgacctccactttg
+5504910/1
CCCFFFFFHHHHHJJJIJJJJIJJJJJIHHHFFDDDDEDDDDDDDDDDDD
@7530556/1
cgtcaagcaaataaaggacatcttcaacaatctcgtggttcctctgcact
+7530556/1
CCCFFFFFHHHHHJJJJJJJJJJJJJJIJJJJJJJIJJJJJJJJJJJJJJ
@101183/1
gtgccttttattgcttggtgagacacgagataaaagtctaattcagacga
+101183/1
CCCFFFFFHHHHHJJJJJIIJJJJJJJJJJJJJJJJHIJJJJJJJJJJJJ
@6172636/1
gtgttacctgcaacttggccaggttagggccaacagattgtttgagatgt
+6172636/1
@@CDFFFDHHDFDIIIIIHHFHICHGHHGIIIIIGGDGGGGGHGCHH@FB
@6172822/1
gtcactattctaggattgtgtaggtaatattattaaacgaagaacatgcg
+6172822/1
CCCFFFFFHHHHHJHJJJHIHIJJHHJJJJJJJJJJJJJJJJJJJJJJJJ
@6838932/1
tgtacacctgagcgagactcataacgcagccagatgccaaagttcttgat
+6838932/1
BC@FFFFFHHHHHJJJJJJJJJJJJJJJJJJJJJJJJJJJJJHIJJJJJJ
@6173288/1
agaggaagtaggtgctgggcctcttgtatgcgaaggtgttgaggcgcttg
+6173288/1
@@CFDEFFFHHHFHJJJJJJJJJJJJHJJJJJCHIJBGHHJHIJIJJJJJ
@2147759/1
ggcacagttcctcgacgagcaagtagttcttgaagcacagacacaggtgt
+2147759/1
CCCFFFFEDHHHHJJJJJJJIJJIJJIIJJJJJJJJIHIIJJIIJJJCGH
@2148117/1
gctgtctgtacattgaaaataaaaaaataaaaaatagcaggggttattgt
+2148117/1
CCCFFFFFHGHHHJJHIIJJJJJIIIJJJIIJIJIIJJJJJJJFIIIIJG
@2148503/1
gaatctgattgtgctgttgtggaactgcttcacctgtggccggcggcacg
+2148503/1
CCCFFFFFHGHHGJJJJJJJJJJJJJJJJJJJJJJJIJIIJIIJJJHFDC
@2148578/1
gatagctggacaaggcactggcaacgaccaatcatggacttttcttcaat
+2148578/1
C@CFFFFFHFHHHJJJJJJJJJJJJJJJJJJIJJJJJJJJJJJJJJJJJJ
@2148899/1
cttgtattcaaaagaaaacctagaatcactggttcaaattcaaataaaat
+2148899/1
@CCFFFFFFDFHHJJIJJJIJIJJJJGIJIBEHGHGDEGHHIDDHIGIIJ
@3502265/1
ggtgttacctgcaacttggccaggttagggccaacagattgtttgagatg
+3502265/1
BCBFFFFFHHHHHJJJJJJJJJJJHHIJJJJJJJJJJHJJJJJJJJJJJJ
@2149020/1
cacgacacttaactaatttttatgtaaataagtatatatctggtttaaca
+2149020/1
CCCFFFFFHHHHHJJJJJJJJJJJJFFHHIIJFIIJJJJJJJJHIJJJJJ
@3502405/1
ttcttgaacttcttcaattgacgcaagaagtaccagaaacgggacttagc
+3502405/1
CCCFFFFFHHHHHJJJJJJJJJJJJJJJJJGHJJJJJJJJJJJJJJJJJJ
@3502551/1
cgtcttccgctttcatcatctattggattgtttatcctgtcaactgaagc
+3502551/1
CCBFFFFFHHHHHJJJJJJJJJJJJJJJJJIJJIJJJJJJJJJJJJJJJG
@104631/1
cttcacctgtggccggcggcacgcagacgccttgatgacctccactttga
+104631/1
CCCFFFFFHHHHHJJJJJJJJJJJJJJJHHFFFEEEEEEEDDDDDDDDDD
@4842455/1
gggttgtcctgcagagcttgccacatcttgtaagcagcctgacgcttagc
+4842455/1
BCCDFFFFHHHHHIJJJJJJJJJJJJJJJJJJJIJJIJJJIJJJJJJIIJ
@5505230/1
catagaacaaacaaaacttaagccttattataaaaggtataaatattcct
+5505230/1
CCCFFFFFHHHHHJJIJJJJJJJJJJJJJJJJJJJJJHHIIJJJJJJJJJ
@7531037/1
cgaggttggtcgtctaccgggcagttctcgaaatgtttcataacgagccg
+7531037/1
@@@D10=20CF8DBGIIE:?FGFF9B@BGC@G???FFD@AFFB=65;8@E
@794640/1
atcctaacttcgcaaccactaattccagtgataaattcactctagcacgt
+794640/1
@B@DFFFFHHHHHJIJIIIJJJJIIGJJIJJIJJJJJJJJJJJJJGJIJF
@5505347/1
gtcgagtagagccttagctgcggaatgcttagcttccttcttagagcgtc
+5505347/1
@@@BBDDAF>FHHII@EBHH@FGGIIGCGF<BAFHDEGGGGHIHDGHGFA
@4843298/1
tcctcatcttgtatagaggaggcttgggctcgctctccgaagggagcttg
+4843298/1
CCCFFFFFHHHHHJJJJJJJJJJJJGHIIJJJJJJJJJJJJIIJIJJJJG
@4157677/1
gccggctttggtggttctttggctgcctctggtggaggtttctcctgtga
+4157677/1
CCCFFFFFHHHHHJHIJJJJJJJJJJJJIJJJHJJJJJDHIIJJJJJIJJ
@4157720/1
agaagatcctcatcttgtatagaggaggcttgggctcgctctccgaaggg
+4157720/1
@CCFFFFFHHHHHJJJJIJJJJJJJJJJJJJFHIIJJJJJJJJJJJJJJJ
@4843546/1
gtttcacataaataggtgagaagtgtgataatgtcataaagttgacaata
+4843546/1
CBCFFFFFHHFFFFHIEHIJJJJHGIJIJJJJJIJJIJJJJEHIJJJJJJ
@795490/1
ggtggtgcacgcgcttgggcagagggaatctgattgtgctgttgtggaac
+795490/1
CCCFFFFFHHHHHJJJJJJJJJJJJJJJJJJJJJJJIJJJJJJJIJJJJJ
@795685/1
ctgcaacttggccaggttagggccaacagattgtttgagatgtttgtgaa
+795685/1
CCCFFFFFHHHGHIIIGIIJJJJJJJJJJIJJJHIJJIJIJJJJJJJJII
@5506527/1
gtcttcttgaacttcttcaattgacgcaagaagtaccagaaacgggactt
+5506527/1
CCCFFFFFHHHHHJJJJJJJJJJJJJJJJJJJJJJJJJJJJJJJJJJJJJ
@5506568/1
gggcacagttcctcgacgagcaagtagttcttgaagcacagacacaggtg
+5506568/1
CCCFFFFFHHHHHJJJJGJJJGIHHIIIIJJJJJJIJJJJIJJJJJJJHG
@4844045/1
cgctaatctcagaaacggctgatccgagttggatgcggttttcacgaata
+4844045/1
CCCFFFFFHHHHHJJJJJJJJJJJJJJJIIJJGIJJJJGIJJJJJJJJJI
@796138/1
ctgggcctcttgtatgcgaaggtgttgaggcgcttgtggtggtgcacgcg
+796138/1
CCCFFFFFHHHHHJJJJJIEGIFHHIJIIJJJJJJJIJJJIIJJJJJJHH
@5507349/1
cgggttatgccatttatcctcgcacgttggcagtaatagtacaagtgaaa
+5507349/1
B@CFDDDFHHGGHJIIJJJJJJJJJJJJJJJJJIJJJJJIIJJJIFIJIJ
@4844687/1
gcgatgattttggacgtatttttgttgttttttcataccgtcattatccc
+4844687/1
CCCFFFFFHHHHGHIJIHJJJJJJJJJFHIJJJJJJJIIJIJJJIIJJIJ
@5507633/1
aataaaattagaggaagtaggtgctgggcctcttgtatgcgaaggtgttg
+5507633/1
CCCFFFFFHHHHHJJJJIIJJGIHJJJJJJJJJJJIIJJJJGHII?FFHJ
@7533529/1
tcctctttacaagtagactcatctttagcacttggttcgtcttttga
+7533529/1
CCCFFFFFHHHHHHJJJJJJJJJJJJJIJJJJJJJGIIJIIJJJJJJ
@4159241/1
tgatcagccggagcagctccggtaagtttgtcgagtagagccttagctgc
+4159241/1
CCCFFFFFHHHHHIJJJJJJJJGHJJIJJJIJJJJJJJJJJJJJJJJJJJ
@4845124/1
tgttaagaggtgttacctgcaacttggccaggttagggccaacagattgt
+4845124/1
CCCFFFFFHHFHHJJJJJJJJJJJJJJJJJJJHIJJJJJJJJJJJIJJJH
@1461111/1
gtctttctagtgcgtccgtctgattctgtgatagtgaagacaagatcgtg
+1461111/1
BB@FFFFFHHHHFIFHIHHJJJJIJIJIIIGJJJHGGIIGIIJJJIJJHJ
@797348/1
ctcccatgtcacggtagcactgagtgacggcacctccgacactgaggtca
+797348/1
CCCFFFFFHHHHHJIJJJJJJJJJHIJJJJJIJJJJJJJJJJJJJJJHIJ
@1461446/1
acgccaatggcatgaatagatgtcatgcgcaagcgtgccctgtgcgccac
+1461446/1
@@BFFFFFHHHHGJJJJJIJJJIIJJJJJIJGHIJJIJJJIJHJIJJJJJ
@4845600/1
cttggttgaacggaactccaatcctttactcgaatagtcttttctaactt
+4845600/1
CCCFFFFFHHHHHJJJJJJJJJJJJJJJJJJJJJJJJJJJJJJJJJJJJJ
@4160099/1
atgggacaaagtagctgtatttctttggattttaatttagaaaattaaat
+4160099/1
@BCFFFFFHHHHHJJJJIJJJJJJJJJJJJJJJJJJJJJJJJJJJJJJJJ
@4160199/1
gacccaaatacggcgatgcccataataattaaggagatccctctattgag
+4160199/1
CCCFFFFFHHHFHGIIJJJJJJJJJJJJJJJJJJJJIJJJIJJJJIJJJJ
@5508739/1
cttggtttgacttggtattatagcattgaggataggttgtaatataattt
+5508739/1
@C@FFFFFHHGHHJICFHIJJIJJIJJJIJJHJJGGGHIHIJJJJJJJJI
@5508776/1
tcgacgagcaagtagttcttgaagcacagacacaggtgtcttcaacggaa
+5508776/1
CCCFFFFFHDFHHIJJIJJJJJJJJJJJJJJJJIJJGHIJJJJIJJJIIJ
@6841046/1
ggcgattcatacagtcgaattacatgacatcaggcttccgtacattttat
+6841046/1
CCCFFFFFHHHHHJFHIJJJJJJJJJJJJJJJJJJJJJJJFHIJJJJJJI
@6841159/1
cgatttcaccagtggtcttcttgaacttcttcaattgacgcaagaagtac
+6841159/1
CCCFFFFFHHHHHJJJJJJJJJJJJJJJJJJJJJJJJJJJJJJJJJJFHI
@5509453/1
cctaacttcgcaaccactaattccagtgataaattcactctagcacgtag
+5509453/1
CCCFFFFFHHHHHJJJJJJJJJJJJJJJJJJJJJJJJJJJJJJJJJIHIJ
@2150700/1
gtttattttgtttttctctgtgatctgtttcttggcatctatagatgtcg
+2150700/1
CCCFFFFFHHHHHJJJJJJJJJJJJJJJJJJJJJIJJJJJJJJJJJJJJJ
@5509942/1
tgctgttgtggaactgcttcacctgtggccggcggcacgcagacgccttg
+5509942/1
CCCFFFFFHHHHHJJJJJJJJJJJJJJJJJJJJJJJHHHFFDDEDDDDDD
@5510051/1
ggcacctccgacactgaggtcacggtactcgcggtacatgttgtgtacac
+5510051/1
BCCFFFFFHHHHHJJJJJJHIJJJJJJJJJJJJJIJJJJJJJJJJIJJHH
@5510150/1
cgggtgaggatgcactacatttccgtccatcattttgtcaacgaactctt
+5510150/1
@??DDDDAFFHD?B@G?CECHIIED?E?FHEIGIGIIBFGHFDBGEGDHI
@1463799/1
ctggagagaagatcctcatcttgtatagaggaggcttgggctcgctctcc
+1463799/1
C@CFFFEFGHHHHJJJJJJJIJJJJJJJJJIIJJJJJGAHHIJJJJIGEG
@3504472/1
cgtttagcagcttcatccagaggcaagcgctccaagttgcttggaggctt
+3504472/1
@CCFFFFFHHHHHJJJJJJJIJJJJJJJJJJJJJJJJJJJJJJJJJJJJJ
@1463833/1
ctctatactttgcattaaaataatgcccattttcacaggcaagggatcct
+1463833/1
CCCFFFFFFFGHHGIIE@HFIIDHIIIGGGIIIIGGHIIIIGIFCGHIII
@2151723/1
agcaaatggaaaaaaaaattggtgaaaagaatcacaagtaagatactgca
+2151723/1
@C@FFFFFHHHHHJJJJIHIIJHHJJJJJJJJJJJJJJJGIJJJJJJJJJ
@5511063/1
gctatgccatttatcctcgcacgttggcagtaatagtacaagtgaaaagt
+5511063/1
CCCFFFFFHHHHHJJJJJJJJJJJJJJJJJIIJJJJIJJJJJIJJJJJJH
@2845415/1
gtcggcataacgggccgcgactccgccctcttcctcggg
+2845415/1
@=?D;?:D<FD;?E:@E??F?@:BF>FAEFFFA777?<<
@2845440/1
tggcaatacaacaacgacaagctgcaactgtacgaatgtgctcttgaggt
+2845440/1
C@CFFFFFHHHHHJJIIJJJJIIJJJJJJJGHIIFHHIHGIIIIJDEHI;
@6843395/1
ggcgtgtcgcatcacaacctcgcgacataagtccgagccgtgagcgtata
+6843395/1
CCCFFFFFHHHHHJJJJJJJJJJJJJJJJJJIJJJJJJJJHHHFFFDDDE
@2845712/1
actgatcagccggagcagctccggtaagtttgtcgagtagagccttagct
+2845712/1
@@CFFFFFHHHHHJJJJJJJJJJJGHJJIJJJJJJJJHHIJJJJJJJJJI
@5511555/1
ccttcattgagggtcgggaacttatggtataggtagagactggctgcaaa
+5511555/1
@?@DDDDDHDFFHBGHII<AHCG@C@@1?GDD<:?D??B?B@FCFE=BBC
@797804/1
ctggagagaagatcctcatcttgtatagaggaggcttgggctcgctctcc
+797804/1
@@CFDFDFDHHHHJJJJJJIJJJJJJIJIJJIGHIJIGEIFAGGIJIJGI
@797882/1
ccaactgtcctccggtactaacgatcaaatcgatcatgggtccataatca
+797882/1
@@@DDBDDFDFDFHG<@FHHIGDDAGCFGG@DDFGGGHDEIIIEBGHGHE
@2152760/1
cctcgacgagcaagtagttcttgaagcacagacacaggtgtcttcaacgg
+2152760/1
CCCFFFFFHHHGHIIJJIHGHJJIJJJJIJJJJJJJJJBGIIJJGIJGIJ
@2846262/1
ccagtggtaggtatgtatgtttatgctcttgacctacttgtagacacggc
+2846262/1
CCCFFFFFHHHHHJJJJJJJJJJJJJJJJJJJJJJJJJJJJJJJJJJJJJ
@6844108/1
catcactcttatatgggcagcccgaacacggttaccgggaattttgtttg
+6844108/1
CCCFFFFFHHHHHJJJJJJJIJJJJJJJJJJIIJJJJJJJJJJJJJJJJH
@798371/1
gccagtcgttgctgtaccagtgctactgtcctggctgttctcgcagtagt
+798371/1
@@@FFDDDHHGHHGGGIJIIFHHIEIJIIJJIGGHHGFHJJIGIIIJECB
@105732/1
gtgataaagataagtataggctcaaaacctaacgacatcaatcaccagct
+105732/1
BBBFFFFFHHHHHJFHIJJJJJJJJJJJJJJJJJJJJJJJJJJJJJJJJJ
@798495/1
ctgtgatctgtttcttggcatctatagatgtcggtggcgcacagggcacg
+798495/1
CCCFFFFFHHHHHJJJJJJJJJJJJJJJJJJJJJHJJJJJJJJJJJJJJJ
@6844255/1
gtgccgttgtggaactgcttcacctgtggccggcggcacgcagacgcctt
+6844255/1
CCCFFFFFHHHHHJJJJJJJJJJJJJJJJJJJJJJJHFFFDDDDDDBDDD
@106087/1
tcggtgttgaattgttttttaaatgtttttagtgaaatatgcacattgct
+106087/1
CCCFFFFFHHHHHJHIJJJJJDHJJHHIJJJIIIIIIIJJJJJJJJJJDH
@106157/1
cacttgccgatggtagaataaggattaaaaataaacttaaagattattaa
+106157/1
CCCFFFFFHFHHHAEGHIIGIJIJIJJJJJJJJGIJIJJGHJDEHHJGII
@106190/1
agcaaatggaaaaaaaaattggtgaaaagaatcacaagtaagatactgca
+106190/1
?BCFFFFFHHGHHJJJJJJJGJHIJJJJJJJJJJJJJJFHJJJJJJJJJJ
@3506653/1
cttgttgttaagaggtgttacctgcaacttggccaggttagggccaacag
+3506653/1
CCCFFFFFHHHHHJJEHHIJJJJJJJJJJJJJJJJJJHIJJJJJJJJJIJ
@106300/1
ctgggcctcttgtatgcgaaggtgttgaggcgcttgtggtggtgcacgcg
+106300/1
CCCFFDDFHHHHHJJJJJIHIJHGGGIIJJJJJJJJIJJIJJIIJJJJHH
@3506703/1
ggtgcgtgcaggatcctcgtcattgcctggcatacaaggcaaagcaccga
+3506703/1
@@?DDFDFHHGFFIJIIGIGGHJIJJJGGIJJJJJJJIIIIJJJIGHFHI
@3506848/1
cttcacctgtggccggcggcacgcagacgccttgatgacctccactttga
+3506848/1
CCCFFFFFHHHHHJJJJJJJJJJJIJJJHHFFFEEEEEEEDDDDDDDDDD
@3507200/1
ggacaaggcactggcaacgaccaatcatggacttttcttcaatatccaca
+3507200/1
CCCFFFFFHHHHHJIJJJJJGJIJJJJJIIGIJJJJIJJJJJJJJJJJJJ
@799593/1
cgttaaaataaatatttcaaataaagatcgctgagtaaaacaatccgaat
+799593/1
CC@FFDEDHHHGHJJJJJGGIJJIGGGHJIJJJIIHGIGHJJGGIEHIII
@107057/1
ccaacagattgtttgagatgtttgt
+107057/1
=?1D=BD3CF<ADFCBEGIFC?CGI
@107174/1
gtgcgtgcaggatcctcgtcattgcctggcatacaaggcaaagcaccgac
+107174/1
CCCFFFFFHHHHHJJJJJJJJJJJJJJJJJJJJJJJJJJJJJJJJJJJJJ
@2848063/1
tcacataaaaccaaacctctggttcgattgggcctcaaaaaatcacgttt
+2848063/1
CCCFFFFFHHHHHJHIJJJJJJIJJJGIJJJJJJJJJJJJJJJJJIJHJJ
@2848095/1
ctccactgccttatagtataactctgcaggagaacttctaaaccacatct
+2848095/1
;?@DBDEDHFFFHIJJIIIDJJJIJGHCGDCEGEHFEFBC?BDGGDF>FE
@800809/1
cctaaatctatggggcgggatggtcgtttgaaaaattgacggccagcctt
+800809/1
CCCFFFFFHHHHHJJJJJJJJJJHHHHFFFEEEEEEDDDDDDDDDDDDDD
@7535805/1
ttcccatcagtttggagttcacctttagaagtatgtttttagctgtcatc
+7535805/1
CCCFFFFFHHHHHJJJJHIJJJJJJJJJJJJHHJJJJJJJJJJIJIJJJJ
@108119/1
gccagaatcttcattagacttgtctgctggcatgatttcttcttcagaca
+108119/1
CCCFFFFFHHHHHJJJJJJJJJJJJJJJJJJJJJGIJJJJJJJJJJJJJJ
@801236/1
atctgatcaaacgctattaattcattagcgaaaaacttatttttcacttt
+801236/1
CCCFFFFFHHHHHJJJJJJJJJJJJJJJJJJJJJJJJJJJJJJJJJJJJJ
@1464426/1
ctgcagatgactgtgcatccttgctagtaagtcctgagccatagcaaaca
+1464426/1
CCCFFFFFDHHFDFHGHIGIEIGHHJIGHIHFHHIIIJIIJGIJIJIIII
@4846321/1
gtcacggtactcgcggtacatgttgtgtacacctgagcgagactcataac
+4846321/1
CCCFFFFDHHHHHJJJHHJJJJJJJJJIJJIJJJJJJJJJJJJJJJJJJJ
@7536822/1
cttggcttgagatttgttgcgaccgatgccataaacagtgtgctgggcat
+7536822/1
CCCFFFFFGGHBHIJJHIIHJIJIJIJJJJJJJIIGIHCHFHIJJJJJJJ
@2849296/1
gaggaagtaggtgctgggcctcttgtatgcgaaggtgttgaggcgcttgt
+2849296/1
CCCFFFFFHHHHHJJJJJJJJJJJJIJJJJJIJJJDGHHIIJJJJJJJJH
@7536905/1
tcttggttgaacggaactccaatcctttactcgaatagtcttttctaact
+7536905/1
CCCFFFFFHHHHHJJIJJJJJJJJJJJJJJJJJIJJJJIIJJJJJJJJJJ
@4846598/1
gccatgtaccacgcctgggatgccacccggcaccactcccgggtgaggat
+4846598/1
CCCFFFFFHHHHHJJJJJJIJJJJJJJJJJJJJJJJJJJJJJJHIIJHHH
@1465141/1
tgcgtttcaaaacaattcattttaggttcaagttaaccgcaatgttggag
+1465141/1
CCCFFFFFHHHHHJJJJJJJJJJJJJHHIJJJIIJIJJJJJJJJJJJJJJ
@4846764/1
gcttgggctcgctctccgaagggagcttgcggccgatgacctcatactcc
+4846764/1
CCCFFFFFHHHHHJJJJJJJJJJIJJJJJJJJJJJJGHHHHFFFFFFEEE
@4847172/1
cgggacttagccacaatctggtctggagagaagatcctcatcttgtatag
+4847172/1
@@CFDFFFHHHHHIJJIJJJJEHHIJIJHJGIIJJJJJJIIJJJJJJJHI
@1465886/1
gtgctgttgtggaactgcttcacctgtggccggcggcacgcagacgcctt
+1465886/1
CCCFFFFFHHHHHJJJJJJJJJJJJJIIJGHIJJJIJGHFFDDDDDBDDD
@2850251/1
gtgctaaacattttgacgaattcttgccacaatcctttagtatcttattt
+2850251/1
CCCFFFFFHHHHHJJJJJJJJJJJJJJJJJJJJJJJJJJJHJJJJJJJJJ
@110154/1
gtgtacacctgagcgagactcataacgcagccagatgccaaagttcttga
+110154/1
BBCFFFFFHHHHHJJJJIJJJJJJJJJIJJIJJIIIJJJIJJJGIJJEHG
@4847584/1
cggccttttatatttgttaactgtccttcattgagggtcgggaacttatg
+4847584/1
CC@FFFFFHHHHHJJIIJIJGIJJJJIJJJIJJHHEHEHIJJEHJIICHJ
@5512456/1
gttacctgcaacttggccaggttagggccaacagattgtttgagatgttt
+5512456/1
@@@FFFFFHHFHHJJIJIGHJFHGIIJIIJJJJJIIJJJGIIIIIJJIJI
@5512542/1
ctgggctgcagatgactgtgcatccttgctagtaagtcctgagccatagc
+5512542/1
CCCFFFFFHHHHHJJJJJIJJJJJJJJJJJJJIJJJJJJJJJJJJJJJJJ
@110584/1
gttgtgtacacctgagcgagactcataacgcagccagatgccaaagttct
+110584/1
CCCFFFFFHHHHHJJJJJJJIJJJJJJJJJJJJJJJJIJJJJJJJJHHIJ
@2850800/1
cggggatatttccagactttcccgactgctcctttttgtcagcacagaat
+2850800/1
@@@DDDFFHHHHHHEIJJIJJJIIGIHGIIGEFHHJJDHIGHJJJIJIJJ
@2154205/1
gctgggcctcttgtatgcgaaggtgttgaggcgcttgtggtggtgcacgc
+2154205/1
@CCFFFFFHHHHHIIJJJJIIJJHGGHIJJJJJJJJJJIIHGIHHJJJIH
@1466648/1
gtttgtctgttcgtctgtgcgcgctaatctcagaaacggctgatccgagt
+1466648/1
CCCFFFFFHHHHHHIJJIIJJJJJJJJJJJJJJJJJJJJJJJGIJJJCGA
@5513425/1
cccgtttccaatctccaagacaggaggctccagtactttagctttgacag
+5513425/1
CCCFFFFFHHHHHJJJJJJJJJJJJJJIJJJJJHJJJJJJIJJJJJIJJJ
@6846567/1
tatcagtaaaccactctcgtcaatcaaatacttcagcacttcacacattg
+6846567/1
CCCFFFFFHHHHHJJJJJJIJJJJJJJJJJJJJJJJJJJJJJJJJJJJJJ
@4848747/1
gcgctgtagctttgatcatagtagatgtttgcatgtcagttagcttttta
+4848747/1
CCCFFFDEHHHGHJIJIJIJHEFGHHGIIGIIIGIGIJJFIIEIJJJJJJ
@2155027/1
caatctccgcagtactgtcgtttgcaaatttgtccctcaccatgctcata
+2155027/1
CCCFFFFFHHHHHJJJJIJJJJJJJJJJJJJJJJJJJJJJJJJJIJJJJJ
@2155033/1
cactgagtgacggcacctccgacactgaggtcacggtactcgcggtacat
+2155033/1
CCCFFFFDHHHHHJJJJJJJJJJJJJJJJJHIJJJJHGIJJJJJHHFFFF
@801746/1
atctgattgtgctgttgtggaactgcttcacctgtggccggcggcacgca
+801746/1
CCCFFFFFHHHHGIJJIHIGIGGGDHHGGIIIIGDH@GGIJBIGFED<B>
@4161884/1
gtcaggttcgccgccctccatagaccgcagagtgagacagcactgctgga
+4161884/1
CCCFFFDDDFAHFIJJJJJJJIJJJIJIJIIJFHIJIJJIJJJGFHHHGD
@801906/1
gatggagtgagcacgggctctgtgcctggctcccatgtcacggtagcact
+801906/1
BBBFFFFEHHHHHJJJJJJJJJIJJJJJJJJJJJJJJJJJJJJFGIJJJJ
@6846845/1
cccgtatccgattccattgctgataataatgtggcccgtgcttttataca
+6846845/1
@BCFFFFFHHHHHJJJJJJJJJJJJJJJJJJIJJJJJJIJJJJJJJJJJJ
@3508554/1
ctgagaatggtttagattcacaattttgtccgctggacaatgttttttta
+3508554/1
CCCFFFFFHHHHHJJJJJJJJJJJJJJJJJJJJJJJJJJJJJHIJJJJJH
@802220/1
gtaggtaggtgtagggtaagacacggatcgcatacaccgtgaatataagt
+802220/1
@@@FDBDDDFHFHIJIFFHIJJIJJIGHEEHHCHIJJJI?FHGGGHIJIB
@4162270/1
ctttctaaggttctaaactatatctgcaccaaatttcaaccaaatccgtc
+4162270/1
CCCFFFFFHHHHHJJJJJJJJJJJJJJJJJIJIJJJJJJJJJJJJIIJIJ
@6847279/1
gggaatctgattgtgctgttgtggaactgcttcacctgtggccggcggca
+6847279/1
CCCFFFFFHHHHHJJJJJJJJIJJJJJJJJJJJJJJJJJJJJJIJJJHFD
@4162376/1
cgggctctcaggcaggcaagatgggcatagtaggtaggcgtagggta
+4162376/1
CCCFFFFFHHGHHJIJJJJJJJJJJIIJJJGGIJFHHJJJHIIJJCH
@6177679/1
gggctgcagatgactgtgcatccttgctagtaagtcctgagccatagcaa
+6177679/1
CCCFFFFFHHHHHJJJJJJJJJJJJJJJJJHJIJIJJJJJJJJJJJJJJJ
@6177772/1
ggtacatgttgtgtacacctgagcgagactcataacgcagccagatgcca
+6177772/1
@@=D;DDD?DFCFHGHGFGGGIIGIEH@FGGIIIDG?DEDADDFDGGHGI
@802546/1
ctcaaaatggagaaataaaacttccacgcgaagaccgacatccgcgcgga
+802546/1
CCCFFFFFHHHHHJJJJJJJJJJJJJJJJJJJDGIJJJJJJJJHHFFDDD
@6177821/1
ggtgtagctttaaggggatctgctgtctgtggagctgatgcttgctgggc
+6177821/1
@?@DDBDDHDHFDHEC@<<ACFEGC?FFD?BDFGHGHI>BDEH@FDHADF
@6847502/1
gggctctgtgcctggctcccatgtcacggtagcactgagtgacggcacct
+6847502/1
CCCFFFFFHHHHHIJIJJJJJJJJIJJJIHJJJJJJJJJGIJJJJJJJJJ
@6847700/1
cctcatcttgtatagaggaggcttgggctcgctctccgaagggagcttgc
+6847700/1
CCCFFFFFHHHHHJJJJJJJJJJJGHJIJJJJJJJIJJJJJJJHIIJJIG
@4162920/1
gtcgttggcgctcagggacagttttcgcttgtcacgtatttgtgaccctg
+4162920/1
CCCFFFFFHHHHHJJJJIJJJHIJJJJJJJJJJJJJGIJJJJJJJJJJJJ
@6178698/1
cctggctcccatgtcacggtagcactgagtgacggcacctccgacactga
+6178698/1
@CCFFFFFHHHHHJHJJJJGHIJJJJJJJGIIJIIIJJJJJJJJJJJJJJ
@111932/1
attagtagactgatcagccggagcagctccggtaagtttgtcgagtagag
+111932/1
@CCFFFFFHHHHHJJJJJJJJIJIJJJJJJJJGHJJIIJJJJJJJJJJJJ
@112182/1
gtcgtcccaaggaaactccttgttaagtctcttctgctgcaaatgatata
+112182/1
CCCFFFFFHHHHHJJJJJJJJJJJJJJIJJJJJJJJJJJJJJJJJJJJJJ
@3510259/1
gttagaaatgttacaacctctatactttgcattaaaataatgcccatttt
+3510259/1
CCCFFFFFHHHHHJJJJJJJJJJJJJJJJJJJJJJJJJJJJJJJJJJJJJ
@6179212/1
ataaagataagtataggctcaaaacctaacgacatcaatcaccagcttaa
+6179212/1
@CCFFFFFHHHHHIIJJJJJJJJJJJJEHIJJJJJJJJJJJJJJJJJJJJ
@3510571/1
ggatgcgtgacgtcagcccctacgatcatcactgccgtgtcctttataca
+3510571/1
CCCFFFFFHHHHHJJJJJJGIIJJJJJJJJJJIJJJJIIIJJJJJJJJIJ
@112621/1
cagcatggtaagaaggtggcggccagaatctagacatgcacagctcttgc
+112621/1
CCCFFFFFHHHHHJJJHIJJJJJJJJJJJJJJJJJJJJJJJJJJJJJJJJ
@6848132/1
cggctgatccgagttggatgcggttttcacgaatatattgtgggatgctt
+6848132/1
CCCFFFFFHHHHHIJJJJJJJJJHIJJJJJJIJJJJJJJJJJJJJJJJJJ
@113548/1
gtaagaaggtggcggccagaatctagacatgcacagctcttgcagccatc
+113548/1
CCCFFFFFHHHHHJJJJJJJJJJJJJJJJJJJJJJJJJJJJJJJJJJJJJ
@6848631/1
cagactgtgtggtagcgggtcggacgagccgtgccttttattgcttggtg
+6848631/1
CCCFFFFFHFHHFIJJJJJIIJJJJJJJJJJJJHHHHHFFFFFFFEDDCD
@3511927/1
gtacattctactgtttgtccattttctaactgaagaggaaacgattgcat
+3511927/1
C@CFFFFFHHHHHIJJJHHJJJJJJJJJJJJJJJJJJJJJJJJJJJJJJI
@6848704/1
cgcaagaagtaccagaaacgggacttagccacaatctggtctggagagaa
+6848704/1
CCCFFFFFHFHHHIIIGGIJGJIJIIIIJJIJJJJJJJJHHIJJJJJJJI
@6180949/1
cgcgtacttgcagaagcatggctgcccaatgatcggcattccggcgtcat
+6180949/1
CCCFFFFFHHHHHJJIJJJJJJJJJJJGIJJJJJJJIJJJJIJJIJIHHH
@4165379/1
ctcgaaggcgcggcgtgcggttaggcgaagtacatgaccttcttggtgac
+4165379/1
CCCFFFFFHHHHHJJIJJJJHIJJJJJHHFDFFEFEEEEEDDDDDDDDDD
@6181308/1
cctgagccatagcaaacagccactggcaatgtggatagctggacaaggca
+6181308/1
@C@DDDDEHDFFDIJJGGDGHEHGHIGEI@FEIIDGFBFBEHBDEH@G;D
@6849096/1
cgccaatttaggaagcatgttttcacttgttcgtcgtcgaaatcaacttc
+6849096/1
CCCFFFFFHHHHHJJJJJJHJJJJJJJJJIJJJJJJJJJJJJJJJJJJJJ
@114597/1
gggcaggttgaactcacaccattcaatttaaaagaaactgggtgcgtgca
+114597/1
CCCFFFFDHHHHHJJJJJJJJJJJJJJJJJIJJJJJJJJJJJEHJJIJJJ
@4165917/1
ttcataaataaaaaagttatgtcaaattaaagaatcacgtcgaacattct
+4165917/1
CCCFFFFFHHHHHJJJJJJJJJJIJJJJJJJJJJJJJJJJJJJJJJJJJJ
@115264/1
ctgggcctcttgtatgcgaaggtgttgaggcgcttgtggtggtgcacgcg
+115264/1
@BBFFFFFHHHHHJJJJJHIIJHHIHJJJJJJJJJJJJJJJIIIJIJJHH
@6182447/1
gtggaactgcttcacctgtggccggcggcacgcagacgccttgatgacct
+6182447/1
CCCFFFFFHHHHHJJJJJJJJJJJJJJJJJJJJHHFFFDDDDDDDDEDDD
@115518/1
gtgctgttgtggaactgcttcacctgtggccggcggcacgcagacgcctt
+115518/1
CCCFFFFFHHHHHJJJJJJJJJJJJJJJJJJJJJJJJHHFFDDDDDDDDD
@4166625/1
gtctttggagccctgtccaacggtagatggaactctgtcgccgataccag
+4166625/1
CCCFFFFFGHHHHJJGHGHIJJJHHIHIIJIGIGGIIGHJJJJDHIJIIJ
@5514849/1
gtctttctagtgcgtccgtctgattctgtgatagtgaagacaagatcgtg
+5514849/1
CCCFFFFFHHHHHJIJJJJJJJIJJJJJIJJJJJJJJJJJJJJJJJJJJJ
@5515425/1
tttatcttcaaatgacgacaccacagttccagtctcaggcacattgccat
+5515425/1
CCCFFFFFHHHHHJJJJJJJJJJJJJIJJJJJJJJJJJJJJJJJJJJJJJ
@5515577/1
gtggaactgcttcacctgtggccggcggcacgcagacgccttgatgacct
+5515577/1
CCCFFFFFHHHHHJJJJJJJJJJJJJJJJJJJJHHFFFDDDDDDDDEDDD
@4168314/1
cggccagaatctagacatgcacagctcttgcagccatccaacgggattgc
+4168314/1
B@@FFFFFHHHHHJIJJJJJJJJJJJJJJJJJJJJJJJJJJJJJJHIJJJ
@1467651/1
gtggaactgcttcacctgtggccggcggcacgcagacgccttgatgacct
+1467651/1
C@CFFFFFHHHHHJIJJIJJJJJJIJJIIJGGIHHFFFDDB>CDCCDDDD
@5515811/1
ctcgggtttactagcctcctccttagaagttggttcctctttacaagtag
+5515811/1
CCCFFFDFHHHHHJJJJJJJJJJJJJJJJJJJJJJJJJJJJJJJJJJIJJ
@805167/1
gcgatgttttacaagggcaggttgaactcacaccattcaatttaaaagaa
+805167/1
CCCFFFDFGHHHHJJJJJJJJHIIIJJJJJJJJJJJJJJJJIJIJJJJJJ
@805497/1
ctcatcttgtatagaggaggcttgggctcgctctccgaagggagcttgcg
+805497/1
CCCDFFFFHHHGFIJJIIJIIIJ?FHEGJJIJIIJAEHIEIJHHGGIIJJ
@4169002/1
cttccctgcaaagttaaccatcttgtattcaaaagaaaacctagaatcac
+4169002/1
CCCFFFFFHHHHHHIJJJJJJJJJJJJJJJJJJJJJJJJJJJJJJJJJJJ
@805882/1
ctctcattcaatgaatctgtttgctactagctttccgcctgcagcttcag
+805882/1
CCCFFFFFHGGHGJJJJJJIJJIIJJJJJJJJJJJJJIIIJJJJIJJJJJ
@805955/1
aaaaataggtcaaaaccttcattatggcgcgtttacattaggtcggtcac
+805955/1
@BCFFFFFHHHHHJJJJJJJJJJJJJJJJJJJJJJJJJJJJJHIJJHIJI
@5516977/1
gggaagtggtgataaagataagtataggctcaaaacctaacgacatcaat
+5516977/1
BCCFFFFFHFHHHJJJJIJJJIFHJJJJJJJJJJJJJJJJJJJJJJJJJJ
@2157762/1
ttatttgtctgtagtggtcctgctgtttcgtatattctaaattggtttcg
+2157762/1
CCCFFFFFHHHHHJHIJIIJJJJJJJJJJJJJJJJJJJJJJJJJJHIJJJ
@806250/1
aaaaataggtcaaaaccttcattatggcgcgtttacattaggtcggtcac
+806250/1
;@@FFFFFHFFHHJJGIJJJIJJJJJJJIIIIJJIJJJJJJIJIIIJJJC
@5517616/1
gtcgagtagagccttagctgcggaatgcttagcttccttcttagagcgtc
+5517616/1
CCCFFFFFHHHHHJJJJJJJJJJJJJJJJJJJJJJJJJJJJJJJJIJJJJ
@2158470/1
cgctagtttactatattttcaatattatcgacattcccttttcgccaatc
+2158470/1
CCCFFFFFHHHHHIJJJJJJIJJJJJJIJJJJJJJJJJJJIJJJJJJJJJ
@1469711/1
ctccaatcctttactcgaatagtcttttctaacttgaacagtgcgatgtt
+1469711/1
CCCFFFFFHHHHHJJJJJJJJJIJJJJJIJJJJJJJIJJJJIIJJJJJIJ
@2159687/1
ctctgttgcgaatatatgaagcgtgagacaatgcctccaataagaatgag
+2159687/1
CCCFFFFFHHHHHJJJJJJJJJJJJJJJJJJJJJJJJJJJJJJJJJIJJJ
@2853960/1
ccagaatctagacatgcacagctcttgcagccatccaacgggattgccca
+2853960/1
CCCFFFFFHHHHHJJJJIJJJJJJJJJJJJJJJJJJJJJJJJJJJJJJJJ
@6849384/1
gatggagtgagcacgggctctgtgcctggctcccatgtcacggtagcact
+6849384/1
@@@FFFFDHHHHHJIIJJJJJIJJJJJJJJJIJJJJJJJJJJJFHIJJJJ
@6849440/1
gtgacggtgcctctgtaggagtttcgggctcgggtttactagcctcctcc
+6849440/1
BB@DFFFFHHHHHJJJJJJJJHHJJJJJJJJJJJFHIIJJJJJJJJJJJJ
@2854077/1
gttccatcactatcaaaacttctcaggattgaaacgtcttttatgttggg
+2854077/1
@BCFFFFFHHHHHJJJJJJJJJJJJJJIJJJJJJJJJGIJJJJJJJJJJJ
@808187/1
gccagttataaagcatagcccgaagtgctattggcacacaggcataatgc
+808187/1
CCCFFFFFHHHHHJJJIJJJJJJJJIJJJJJJJJJJJJJJJJJJJJJJJJ
@2159948/1
cccgtttagcagcttcatccagaggcaagcgctccaagttgcttggaggc
+2159948/1
BCBDFFFFHHHHHJJJJJJJJJJJJIIJJJIJIJJJJJIJJJJJJJJJJJ
@2854505/1
cttgttgttaagaggtgttacctgcaacttggccaggttagggccaacag
+2854505/1
CCCFFFFFHFHHHJJEGHIIJJJJJJIJJJJJJJJJJHIJIHIJJJJJJI
@2854574/1
actgcttgagctggtatgactatgacgacttggactgcggctgtatcttc
+2854574/1
CCCFFFFFHHHHHJHIJJJJJJJJJJJJJJJJJJJJJJJJJJJJJJJJJH
@116323/1
cgcaagatagtgagacattcactttttagtcataatcttcagatactcca
+116323/1
CCCFFFFFHHHHHIIJJJJJJJJJJJJJJJJJJJJJJJJJJJJJJJJJJJ
@6850342/1
atagagacgatttcaccagtggtcttcttgaacttcttcaattgacgcaa
+6850342/1
CCCFFFFFHHHHHJJJJJJIJJJJJJJJJJJJJJJJJJJJIJJJIJJJJJ
@5520351/1
cccgtttagcagcttcatccagaggcaagcgctccaagttgcttggaggc
+5520351/1
CCCFFFFFGFHHGIJJIJJJJJJIIJIGHIIJJJJJJJHIJIIIJJGIJI
@116698/1
ctttgcttgaacacactgtgtcgccattcctagtacggtatctcccacac
+116698/1
@@CFFFFFFDHHHGIJJIHHHHEHGHIJJJJGIGIIIIDHGIIJJIIJJG
@116755/1
gccagatgccaaagttcttgatcttcactgggctcttctctgggatttcc
+116755/1
BCCFFFFFHHHHHJHIJJJJJJJJJJJJJJJJJJJJJJJJJJJJJJJJJJ
@116855/1
gtgactttcccgtttccaatctccaagacaggaggctccagtactttagc
+116855/1
CCCFFFFFHHHHHJJJJJIJJJJJJJJJJJJJJJJJJJJJJGIJJJJJJJ
@4849198/1
gcgggatgcttagcttccttcttagagcgtcccgtacccatagcaacaag
+4849198/1
@@@DDDDDFFFFHFH>BFAEHICDC?9CC??CDE?@DHGGDGGBFHIHIA
@6183980/1
atacataataaaattagaggaagtaggtgctgggcctcttgtatgcgaag
+6183980/1
=BBFFFFFHHHHHJJJJIJJIJJJJJJIIJJJJJJJJJJJJJJJJJJIJJ
@4849509/1
gaatgattctggtgggttgtcctgcagagcttgccacatcttgtaagcag
+4849509/1
CCCFFFFFHHHHHIJJHHJIIJJJJJJJJJJJIJJJJJJJJJJJJJJJJJ
@6184182/1
ggtacatgttgtgtacacctgagcgagactcataacgcagccagatgcca
+6184182/1
BC@DFFFFHHHHHIJJJJJJJJJJJJJJJJJJJJJJJJJJJJJJJJJJJJ
@3514220/1
cttcaattgacgtaagaagtaccagaaacgggacttagccacaatctggt
+3514220/1
CCCFFFFFHHHHHJJJJJJIJJJJJJJJJJJJJJJJJJJJJJJJJJJJJH
@7543262/1
ctgcaaacatgccagttataaagcatagcccgaagtgctattggcacaca
+7543262/1
@BCFFFFFHHHHHJJHIJJJJJJJJJJJBHHBHGBDDHIJJJJJJIJJJJ
@118449/1
ctctatactttgcattaaaataatgcccattttcacaggcaagggatcct
+118449/1
CCCFFFFFHHGHHJJJJJJJIJJJJJJJJJJJJJJJJJJJJJJJJJJJJJ
@6851816/1
gggctctgtgcctggctcccatgtcacggtagcactgagtgacggcacct
+6851816/1
CCCFFFFFHHHHHJJJJJJJJJJJJJJJJHIJJJJJJJJHIJJJFIIJJI
@6851843/1
caaggtcacagtcgatagattacggtctatgtctatcggctccgatttgt
+6851843/1
CCCFFEFFHHHHHJJJJJJJJJJJJHIJJJJJJJJJJJJJJJJJFHJJJG
@3514885/1
ggcaggttgaactcacaccattcaatttaaaagaaactgggtgcgtgcag
+3514885/1
@@@FFFFFHHGHHJJJJJJJIJJJJJJJJJJJJJIJJJJJGGIIJJJJJJ
@118808/1
ggcgttcatgcggcaaacgcctattaacattatcatcgttctcagcatgg
+118808/1
CCCFFFFFHHHHHJJJJJJJJJJJJIJIJJJJJJJJJJJJJJJJJJJJJJ
@118918/1
gccctcaatctgcaccagttcatacttgggcacagttcctcgacgagcaa
+118918/1
CCCFFFFFHHHHHJJJJJIJJJJJJJJJJJJJJJJIJJJJJJJJJJJJJI
@6185608/1
ggcacagttcctcgacgagcaagtagttcttgaagcacagacacaggtgt
+6185608/1
CCCFFFFFHHHHHIJJJIJJHIJGFHIJJJJJIJJJJIJJJJIJJIJFHH
@119038/1
cccgtttccaatctccaagacaggaggctccagtactttagctttgacag
+119038/1
BCCFFFFFHHHHHJJJJIJJJJJJJJJJJJJJJHIJJJJJJJJJJJJJJI
@4850767/1
gttgaggcgcttgtggtggtgcacgcgcttgggcagagggaatctgattg
+4850767/1
@@@ADBD=FHHHHCA?EGGEGHIGIIIIHGDAHGGG=ECGA>>EEEE@BC
@6185855/1
cacccttctcttctagaactgtagtttgtctagtaatgtacgctttctcc
+6185855/1
CCCFFFFFHHHHHJJJJJJJJIJJJIJJIJJJJHIJJJIJJJJJJJJJJJ
@3515521/1
cataacgcagccagatgccaaagttcttgatcttcactgggctcttctct
+3515521/1
CCCFFFFFHHHHHJIIJJJJJIJHIJIHIJJJJJJJJIJIJJIJJJJIJJ
@7544443/1
cagacggtgtggtagcgcgtcggacgagccgtgccttttattgcttggtg
+7544443/1
CCCFFFFDHFHHHIIJJJJJJJJJJJJJJJHHHFFFFFECEEDEEDDDCD
@6186009/1
gctattaattcattagcgaaaaacttatttttcacttttaaaaatacatc
+6186009/1
CCCFFFFFHHHHHJJJJJJJJJJJJJJJJJJJJJJJJJJJJJJJJJJJJJ
@3515610/1
attatattataatcccagaaaacacacaaaataatgtcactttactgagc
+3515610/1
CCCFFFFFHHGDHIIJJJJJIJJJJJJJJJJJJJJJJJJJJJIJJJJJJJ
@6186062/1
gtgcctggctcccatgtcacggtagcactgagtgacggcacctccgacac
+6186062/1
CCCFDEDFGFHGHJIJFHIJJJIIIJJJJGFGHHGIJGIIJIGIIEEHHI
@6852529/1
gggcctcttgtatgcgaaggtgttgaggcgcttgtggtggtgcacgcgct
+6852529/1
CCCFFFFFHHHHHJJJIJJJGHHHIHJJJIJIJJGIJHGHFHJJJJJHFF
@3515696/1
ctcgtcattgcctggcatacaaggcaaagcaccgacgacgacactgtaca
+3515696/1
CCCFFFFFHHHHHJJJJJJJJJJJJJJJJJJJJJJJJJJJJJJHHHHHFF
@7544796/1
gtgcgtgcaggatcctcgtcattgcctggcatacaaggcaaagcaccgac
+7544796/1
@@@DDFFDHHHFHIJJJJHGIJJJJJIJJJIJJJJJJIJGIIIGIIIJJI
@119727/1
cccgtttccaatctccaagacaggaggctccagtactttagctttgacag
+119727/1
CCCFDFFFHHHHHJIJJJJJJJJJGJIJIJJJJHJJJJJIJIJJJHIJJJ
@6186634/1
acgggacttagccacaatctggtctggagagaagatcctcatcttgtata
+6186634/1
CCCFFFFFHHHHHJJJJJJJJJIIJJJJJGIGIJJJIJIIJJIJJJIJJI
@7545390/1
ctcgggttggaatgattctggtgggttgtcctgcagagcttgccacatct
+7545390/1
CCCFFFDDHHHHHJJJJJJJJHIJJHIIIJIJJJJJJJJJJJJJJJJJJJ
@7545564/1
cccagactagcatagcacagcacactacggatgaacagacacaatatcaa
+7545564/1
@@@FFFFFFHFFFJIIIGGIIIIIGCHGGIIJGFHIEIJJGIDIGIEBII
@7545622/1
tacatgctaaaactaaactactatacctgtgaaacgatcaacaataatat
+7545622/1
C@CFFFFFFHDDFHIIIJIGIJICHHIJJHIIHIHIIJIGHHIGGGIIIG
@7545840/1
cacttatatacgacaacttaactacagtttaaagcacgttgtatatattt
+7545840/1
CCCFFFFFHHHHHJJJJJJJJJJJJJJIJJJJJJJJJJIJJHIJJJJJJJ
@1471579/1
cagggtctgtggcgaagttttgttcacgttctttgcttgaacacactgtg
+1471579/1
CCCFFDFFHHGHHJIGGEHIJJIJJJJJHHIIJJIJJJJHIJJJGJJJII
@7546072/1
ctgcaaacatgccagttataaagcatagcccgaagtgctattggcacaca
+7546072/1
CCCFFFFFHHHHHJJJJJJJJJJJJJJJJJJJJJJHIJJJJJJJJJJJJJ
@2160734/1
gccatattcaaatgggaagtggtgataaagataagtataggctcaaaacc
+2160734/1
@@CFFFFFHHHGHJIFHIHIGECFHGIGGIIIIJGIIJIJJIJJIIJJIJ
@809205/1
ggacaaaattgtgaatctaaaccattctcagatccccttgaacacacaca
+809205/1
CCCFFFFFHHHFHIIIJJIIIGHHJJJJJJJJJIIIJJJJJJJJJJJIJJ
@809340/1
ccagccttaacgtacgactccaacgccccctggcgtaaaataacgtcaat
+809340/1
CCCFFFFFHHHHHJJJJJJJJIJJJJJJJJJJJJJIIJJJJJJJJJHHHH
@809397/1
cgtttagcagcttcatccagaggcaagcgctccaagttgcttggaggctt
+809397/1
@@@FFFFFHFDBDHHGIJGJGHJIGEGIAGGEGHGIBFDEGIIJFAFFAF
@4170478/1
gtaagatactgcaaacatgccagtcataaagcatagcccgaagtgctatt
+4170478/1
CCCFFFFFHHHHHJJJJJJJJJJJJJJJJIJJJIJJJJJJJIIGHIJJJJ
@4170643/1
cacaatatattcgtgaaaaccgcatccaactcggatcagccgtttctgag
+4170643/1
@@CFDEDFDHHDFIIGIIHIIIIGGGGGIGGGIIJFGEGIIIGGIJIJIJ
@1473112/1
tttatcttcaaatgacgacaccacagttccagtctcaggcacattgccat
+1473112/1
CCCFFFFFHHHHHJIJJIJJJJJJJJIIJIJJJJJJJJJJJJJJJJJJJJ
@1473195/1
gtttattttgtttttctctgtgatctgtttcttggcatctatagatg
+1473195/1
@@@FDFFFGHFHFIIIJIJJHGEEIHIHIIIHIIIJIIJIJJJJIIJ
@2161549/1
gtcaatcggttcataaataaaaaagttatgtcaaattaaagaatcacgtc
+2161549/1
CCCFFFFFHHHHHJJJJJJJJJJIJIJJJJJJJJJJJIJJJJJJJJJJJJ
@810617/1
caccattcaatttaaaagaaactgggtgcgtgcaggatcctcgtcattgc
+810617/1
CCCFFFFFHHHHHJJJJJJJJJJJJJIIJJJJJJJJJJJJJJJJJJJJJJ
@2162032/1
gactttttttaatatttaaataaccgctttttactacatgcataaacata
+2162032/1
@@CFFFFFHHHHHIIJJJIJJJJJJJJJJJJJIJJJJJJJJJJJJJJJJJ
@5522350/1
cattgcctggcatacaaggcaaagcaccgacgacgacactgtacagttag
+5522350/1
CCCFFFFFHHHHHJJJIJJJJJJJJJJIJJJJJJJJJJJJJIJJHHHHHH
@121112/1
ggaatctgattgtgctgttgtggaactgcttcacctgtggccggcggcac
+121112/1
CCCFFFFFHHHHHJJJJJJJJJJJJJJJJJJJJJJJJJJJJJJJJJJFFD
@7548842/1
ctgtcatctggttcatacggcgcgcggtcgcctccttgatgcattgcgtc
+7548842/1
CCCFFFFFHHHHHJJJJJJJJJJJJJJIJJJJJJHHHHHHFFFFFFEDDD
@2855449/1
cacctaatgaggactatttggcgttactgcttaatactactcactgattt
+2855449/1
CCCFFFFFHHHHHJJJJJJJJJJHJIJJJJJJJJJJJJJJJJJJJJJJJJ
@2855483/1
cgaagtgatggcaccaggatagagttaatgccgccaagtttgacgtttat
+2855483/1
CCCFFDFFHHHHHJJJJJIJJJJJIIJJJJJJJJJJJJHIJJJJJIJJJJ
@1474702/1
ctgtggccggcggcacgcagacgccttgatgacctccactttgatgatct
+1474702/1
@@CFFEDEHHHHGJJIIIJIJJJJHHHHFFFFFFEEDECDDDDDDDDECD
@2855632/1
ctcgcagtagtctatcttggtagactgtgagttgataacccaattgcccg
+2855632/1
CCCFFFFFHHHHHHIJJJJJHJJJJJJIJJJIIJJJJJJJJJJJJJJJJJ
@7549257/1
cagccgtttctgagattagcgcgcacagacgaacagacaaacagacaaac
+7549257/1
@@@DD:ADFFDFDHI<?EFHIEGHGHDHIIHIGIGEIEHCHEGHHHEEEE
@810933/1
cttccttcttagagcgtcccgtacccatagcaacaagatcagcgactgtc
+810933/1
CCCFFFFFHHHHHJJJIJJJJIJJJJJJJJJJJJJJJJJJJJIJJJJJJJ
@7549746/1
aagaaggtggcggccagaatctagacatgcacagctcttgcagccatcca
+7549746/1
@@@FFDFDH?HHABEDGBGGIIIIIGGIII@HGIIEIDHIHFGHGHGIGG
@2856149/1
cgtatctttcacatctttcaaaagattgaataaaaccttcgcggtaaacc
+2856149/1
CCCFFFFFHHHHHJJJJJJJJJJJJJJJJIJJJJJJJJJJJJJJIJJJJJ
@5524080/1
cggatctatagaggctgtcactgcagcaatgctgggaacattcgactgat
+5524080/1
@CCFFFFFHHHHHJJJJIJJJJJJJJJJJJJJJJJJJJJJJJJJJJJJJJ
@7550438/1
actgagtgacggcacctccgacactgaggtcacggtactcgcggtacatg
+7550438/1
@@@FFFDDBHDDHFHGIIIIIIIIIIIIIHIIIIIHGIIIHIIGEFFFFF
@5524196/1
cggatctatagaggctgtcactgcagcaatgctgggaacattcgactgat
+5524196/1
CCCDFDDEHFHBFGGGHFHGHIIIGIIIIIIIIIIIIIIIIIIIIIIIIG
@811801/1
gacccgacagaacgttgtcctgtctacacgtctttaatttgaaaatttgt
+811801/1
@@@FFFFFHGHHHIGHGJIJIGGHGIJJJJFHIIIGEHIJIGJGGIGIII
@811982/1
gccacaatctggtctggagagaagatcctcatcttgtatagaggaggctt
+811982/1
CCCFFFFFGHHHHIJGIIJIIIJJJJJJJJJJJIIJIJJJIIJJJJJJIE
@6188436/1
cccacgttggttatcaagtggcttggtaggatccaagttgaaatctttga
+6188436/1
CCCFFFDFHHHHHJJJJJFHIIJJ>H@FHHGGHHEHGDGDEHIGEIIJHA
@2857024/1
gacccttctacagatttatatagcccgcgacttcgttcgtgtggaatagt
+2857024/1
CCCFFFFFHHHHHIJJJJJJJJJJJJJJJJJJJJJJJJJIJIJJGHIJJC
@4851542/1
ccggcttatactccgcctccaacttgatacaagcttctcgcacagcagtg
+4851542/1
CC@FFFDDHFHFDGH>GBGIGGIIIGIGIHIIIIIIIIIGIIIIIIIIFH
@4851664/1
gttcaaacgtatcacacattttctggtcaccttccatgcaaaatcttatc
+4851664/1
CCCFFFFFHHHHHJJJJJJJJJJJJJJJJJJJJJJJJJJJJJJJJJJJJI
@4851908/1
gttggttggagccgagcgtcagatgcgtgaacccgacggaccggtccgtg
+4851908/1
C@CFFDFFHHHHHJJIIIHIIJJJJ@GHHIJJJIJIJJHFFDDDDDDBAD
@3519004/1
ctgtggccggcggcacgcagacgccttgatgacctccactttgatgatct
+3519004/1
CCCFFFFFHHHHHJJJJJJJJJJJHHHHFFFFFFEEDEEDDDDCDDEEDE
@813496/1
gtataggctcaaaacctaacgacatcaatcaccagcttaaaagccaggtg
+813496/1
@B@FFFFFHHHGHJJJJJJJJJJJJJJJJIJJJJJJJJJJJJJIJJJJHI
@6189815/1
gttcctctttacaagtagactcatctttagcacttggttcatcttttgaa
+6189815/1
CCCFFFFFHHHHHJHEF?FIIJJIJJJJJJJJJIJIJHIJIJJJJJIJJJ
@813664/1
ggtgcgtgcaggatcctcgtcattgcctggcatacaaggcaaagcaccga
+813664/1
@@@DDDDDFDBBDHGHGH@AFGIIDGIHGGCCG>DHAFGHFC>DBDDHGB
@6855602/1
catacataataaaattagaggaagtaggtgctgggcctcttgtatgcgaa
+6855602/1
@CCFFFFFGHHHHIJJJJJJJJJJJJJJHJIJIJJJJJJJJJIIJJJJII
@6190418/1
tccatactttgtttcatttaaatttacgggctatgccatttatcctcgca
+6190418/1
@@@DDDFFHHGDHIIIIGHHIHEHEHHIJIIGDHIEIGIIEHGGIGGEGI
@6190463/1
ctgcagagcttgccacatcttgtaagcagcctgacgcttagcaagtttct
+6190463/1
CCCFFFFFHHHHHJJJJJJJJJJJJJJJJJJJJJJJJJJJJJJJJIIJJJ
@6190566/1
cgcgcttgggcagagggaatctgattgtgctgttgtggaactgcttcacc
+6190566/1
CC@FFFFFDHHHGIGGDDDHIGHEIIHGHHEHBFADGEEGHGGEHHIGGI
@6190668/1
ggttggaatgattctggtgggttgtcctgcagagcttgccacatcttgta
+6190668/1
CCBFFFFFHHHHHJJJJHIIJGIIIJJJJJJIIJJJJIGIGIJJJJJJJI
@2162973/1
cacaatctggtctggggaaaagatcctcatcttgtatagaggaggcttgg
+2162973/1
CCCFFFFFHHHHHJJJJJJJJJJJJJJJJJJJJJJJJJJJJJJJJJJJGH
@1475222/1
gtacattgaaaataaaaataaaaaaaatagcaggggttattgttatgtcg
+1475222/1
CCCFFFFFHHHHHJJJJJJJJJJJJJJJJJJJJJJJFHJJJJJJJJJIJJ
@7553640/1
cccccgctggagcttgaccaacggggtacatcttgataaaagttttatat
+7553640/1
CCCFFFFFHHHHHJJJI@GIJJJJJJ@GIJJJJJJJJJJJJJFHIJJJJJ
@122253/1
ccacaatctggtctggagagaagatcctcatcttgtatagaggaggcttg
+122253/1
CCCFFFFFHHHHHJJJJJJJJJJJJJJJJJJJJJJGIJJJIJJJJJJJJA
@2163133/1
agtaggtaggcgtagggtaagacacggatcgcatacaccgtgaatataag
+2163133/1
???DDD2ADDDD<CEEE<CFFIIIIEIIDIA;@BDDDEID=BCADEEEEA
@7553861/1
ccgtagctatcctcactaccaaacttttcctccccattctcttgattctc
+7553861/1
CCCFFFFFHHHHHJJJJJJJJJJJJJJJIJJJJJJJJJJJJJJJJJJJJJ
@7554075/1
ccgattattattatacttatacatcaaataattgtcaacgatttatttcg
+7554075/1
CCCFFFFFHHHHHJJJJJJJJJJJJJJJJJJJJJJJJJJJJJJJJJJJJJ
@1475757/1
cgcaagaagtaccagaaacgggacttagccacaatctggtctggagagaa
+1475757/1
?@@DDADBFABCBA@E?:<:CA1??911?9CDGCFEG><00BDA8B8B;=
@122850/1
gtggatgtagctgccattatgtagactgttgtg
+122850/1
@@?DDDDBFFFHFHBGIIIIIIIIHGEGIHGHH
@1476003/1
gcacgcgcttgggcagagggaatctgattgtgctgttgtggaactgcttc
+1476003/1
CCCFFFFFHHHHHJJJJJJJIJJJJJJJJJJJJJJJJJIJJJJJJJJJJI
@1476162/1
gttcaggcatcacgtgaaaactaacggtttgatttcgatgaaacttggta
+1476162/1
CCCFFFFFHHHHHJJJJJJJJJJJJJJGIJJIJJJJJJJJJJJJJJJJFG
@1476228/1
gtgacggcacctccgacactgaggtcacggtactcgcggtacatgttgtg
+1476228/1
C@@FFFFDHGHHHJGIJJIIIJJJFHIGIGGCHIIJJIJEHHFHGFFFFF
@4172036/1
cacggatctcatacaccgtgaatataagtggcaaaggtagtaagtcagct
+4172036/1
CCCFFFFFHHHHHJJJJJIIJJJJJJIJIIJJJJJJJBGHIJJJIIJIJJ
@1476933/1
tgcgcgctaatctcagaaacggctgatccgagttggatgtggttttcacg
+1476933/1
CCCFFFFFHHHHHJJJJJJJJJJJJIJJJJGIIIJJGIIHIJIIJJHIJJ
@4172461/1
gtcgagtagagccttagctgcggaatgcttagcttccttattagagcgtc
+4172461/1
CCCFFFFFHHHHHJJJJJJJJJJJJJJJJJJJJJJJJJJ>GIIIIJJJIJ
@124073/1
gtgacttgtagtcaaggtggagattttactatctttcaagtcggcataac
+124073/1
CCCFFFFFHHHHHJJJJAGHIJJJJJJJJJJJIJJJJJJJIIJJJJJJJI
@124090/1
gcacagttcctcgacgagcaagtagttcttgaagcacagacacaggtgtc
+124090/1
CCCFFFFFHGHHGJJJIJIHHGIGDHHIIGGEGHGGGDGGGHIGGEHHHC
@124262/1
cttggtacaaagcaaaggtcgggcagttcgtcaacaagacattactagct
+124262/1
CCCFFFFDHHHGHEGHIIHGIGGGEHFHGGIJFFHGHGIIGHIIJJJJJI
@7555712/1
ctcgcacgttggcagtaatagtacaagtgaaaagtcacttgccgatggta
+7555712/1
CCCFFFFFHHHHHJJIJJJJJJJJJJJHIJJJJJJJJJJJJJJJHJJJFI
@5524993/1
gcatccttgctagtaagtcctgagccatagcaaacagccactggcaatgt
+5524993/1
CCCFFFFFHHHHHGHIJJJJIIJJIJJJJJJJJIJJJIJJJJJJJJJJIF
@7555823/1
cccattttgacagcgtcttacttcacgtggtagcgttatcactgtcttta
+7555823/1
CCCFFFFFHGHHHIIJIJIIJJJJJJJHHICGIIJJJJJJJIJJHHIJII
@5525034/1
ggttaaatagtttatttcgtgtttttgtcacatatttgtgtcgttggcgc
+5525034/1
BCBFFFFFFHFHHJJJJJJJJIJJJJIIJIJJJJJJJJIIIJJIJJIJJI
@1477822/1
tcgcgccaatggcatgtatacatgcctactagtgatgtagtgtaattcaa
+1477822/1
CCCFFFFFHHHHGJJJIJJJJJJJJJJJJJJJIJJJJIJJIIIJJJJJJJ
@4173099/1
catcaatttatcttcaaatgacgacaccacagttccagtctcaggcacat
+4173099/1
@@@FFDFFHFHHHJIGHHHHGGIIIIJJJIIJHIGJIGIIJJJJIJJJJJ
@2165372/1
ctcagaggtggcagttcatccacttcaggtctagcattccgccccctttc
+2165372/1
CCCFFFFFFFFHHJIIJJJJIJJJJJJJIFHIIJJGGJJIJIJJJJJJJG
@7556460/1
cttggttgaacggaactccaatcctttactcgaatagtcttttctaactt
+7556460/1
CCCFFFFFHHHHHJJJJJJJJJJJJJJJJJJJIIJJJIJJJJJJJJJJJJ
@1478662/1
ggatggagtgagcacgggctctgtgcctggctcccatgtcacggtagcac
+1478662/1
CCCFFFFFHHHHHJIJJJIJJJJHIJJIHGIJJIIJJJGIIJJJHHGIIJ
@7557166/1
gtccatccacggctttttccagatccactcttgctccatggtccaggagc
+7557166/1
CCCFFFFFHHHHHJJJJJJJJJJJJJJJJJJJJJIJJJJJJIJJJJJJJI
@7557170/1
cttctttggtttgtcaggcgtaatgctaacgtcatagcgataaattttaa
+7557170/1
CCCFFFFFHFHHHIJJJJJJJJJJJJJJJJJJJJJJJJJJJIJJJJJJJJ
@2857686/1
gtttttaatttgtgctccaaattgtatctgacgacgcattgaatctgaat
+2857686/1
BBBFFFFFHHHHHJJJJJJJJJJJJJJJJJJJJJJJJIJJJJJJJJJJJJ
@2857739/1
cctcctccagtgtatctggtgctatcagtaaaccactctcgtcaatcaaa
+2857739/1
CCCFFFFFHHHHHJJJJJJIIJJJJJJJIIJJJJJJJJJIJHJJJJJJJJ
@1479217/1
cgccattttggccgcagctcgcttggcttgagatttgttggaccgatgcc
+1479217/1
CCCFFFFFHHHHHJJJJJJJJJIJJJJJJIIJHGIJJIJIJJJJJJHHFF
@126521/1
gtgctgggcctcttgtatgcgaaggtgttgaggcgcttgtggtggtgcac
+126521/1
CCCFFFFFHHHHHJJIJJJJJIJJJCFFFHIJJJJJJJJJJJIIIEHHIJ
@7557918/1
cccgaagtgctattggcacacaggcataatgccatattcaaatgggaagt
+7557918/1
CCCFFFFFHHHHHJJJJJJJJJJJJIJJJJJJJJJJJJJIJJJJJJJJJH
@1479690/1
tcaaataacttattaaaattaatatgcgtgatgaggttcaccaagctagt
+1479690/1
CCCFFFFFHHHHHJJJJJJJJJJJJJJJIJJJJIJJJJJJJJJJJJJJJG
@7558020/1
gtggtcttcttgaacttcttcaattgacgcaagaagtaccagaaacggga
+7558020/1
CCCFFFFFHHHHHJJJJJJJJJJJJJJJJJJJJJJJGHJJJJJJJJJJJI
@7558056/1
ccggcattccggcgtcattcgatatcttctgtagctgctgtgtgaagttc
+7558056/1
CCCFFFFFHHHHHJJIJJJJJJIJJJJJJJJJJJJJJJJIIJIJJJJIII
@7558176/1
ggcgtaaaataacgtcaatacattggatctcctcagtaggatggcaa
+7558176/1
CCCFFFFFHHHHHJJJJJJJJJJJJJJJJJJJJJJJHIJJJJJJJJJ
@6193313/1
gcaccgccatgccatgtaccacgcctgggatgccacccggcaccactccc
+6193313/1
@@@FFFFDFHHFHGGGGGIGHIGGHHIIJJIEHHHGIJJIIIJJJJIJIH
@1479994/1
gttgaggcgcttgtggtggtgcacgcgcttgggcagagggaatctgattg
+1479994/1
B@@DFFFFHHHHHIJJJJIFHHIJJIJJIJJJJJJJGIJJHHHHFFFFFF
@7558373/1
cttcaacgagaataggtatgaaattattatatttaccggttgtcagagta
+7558373/1
?@@DDEFFGHHDHBEGFGIGHGDHFGHGG?FHGHGIHIGFHGGHIBHG9?
@814895/1
attcaaaagaaaacctagaatcactggttcaaattcaaataaaatcactc
+814895/1
@BCFFFFFHHHHHJJJJJJJJJJJJJJIJJFHHHJJJIJJJJJJJJJJJJ
@7558692/1
tgtctgttcgtctgtgcgcgctaatctcagaaacggctgatccgagttgg
+7558692/1
CCCFFFFFHHHHHJIJJJJJJJJJJJJJJJJJJJJJJJJJJJJJEIEHHH
@4854251/1
agacacggatctcatacaccgtgaatataagtggcaaaggtagtaagtca
+4854251/1
@@CFFFFFHHHHHJJJJJJJJIJJJJJJIJJIJJJJJIJJGHIIJJJIII
@815082/1
tttaaatcttgagattaatcacaagaacatgtaaaaccaagactcactaa
+815082/1
CCCFFDFFHHHHHFGHGGIIHHGIGIJFIJIJJ@GDHHGIIIIJJGJJIJ
@3520588/1
ggtgcacgcgcttgggcagagggaatctgattgtgctgttgtggaactgc
+3520588/1
B@BFFFFFHHHHHJJJJJJHIJJHJJJJJGIJJJJJJJIJJIJJJIJJJJ
@7558882/1
ctttggctgtctctggtggaggtttctcctgtgacggcatagccgcagcc
+7558882/1
CCCFFFFFHHHHHJJJGHJJJJFHIJJJJJJIJJJJJJJJJJJJJJJJJJ
@4854445/1
ccatactttgtttcatttaaatttacgggctatgccatttatcctcgcac
+4854445/1
CCCFFFFFHHHHHJJJJJJJJJJJJJJJJJJJJJJJJJJJJJJJJJIJJJ
@4854655/1
ctttttagtcataatcttcagatactccaaagcattctgggctgccgatg
+4854655/1
CCCFFFFFHHHHHJIJJJJJJJJJJJJJJJJJJIJJJJJJJJJJJJJIIJ
@6194404/1
tgtggaactgcttcacctgtggccggcggcacgcagacgccttgatgacc
+6194404/1
CCBFFFFFHHHHHJJJJJJJJJJJJJJJJJJJJHHHFFDDDDDDDDDEDD
@6194422/1
cacattaataatagggatgatgactaatgactatatttgtccagaacacg
+6194422/1
CCCFFFFFHHHHHJJJJJJJJJGIJJJJJJJJJJJJJJJJJJJJJJJJJJ
@3521162/1
ctcagcttccctgcaaagttaaccatcttgtattcaaaagaaaacct
+3521162/1
?<@ABDBBFHDHFI@9EFH>CEAAFHG>FGCEF???GEH91BFH@F@
@7559641/1
gtggctgtgacttgtagtcaaggtggagattttactatctttcaagtcgg
+7559641/1
CCCFFFFDHHHHHJIJJIJIIJJFHIIIGIIJJJJJJJJJJJIJJJJJJJ
@6194630/1
caattttgttcactgtgtacaattatgtaataactgggtattcagttctt
+6194630/1
CCCFFFFFHHHHHJJIIHIJJJJJJJJJJJJJJJJJJJGHIJJJJIJJJJ
@6194873/1
agttagtatagttataagactcagattgccatctcagaaattagcggatg
+6194873/1
CCBFFFDFHHHHHJJJJIJJJJJJJJJJJJJJJJJJJJJJJJJJJJJJJJ
@3521622/1
gttcgtgaatcatgccctcaatctgcaccagttcatacttgggcacagtt
+3521622/1
CCCFFFFFHHHHHJJJJJJJJJJJJJJJJJJIJJJJJJJJJJJJJJJJHI
@6195108/1
cctcgacgagcaagtagttcttgaagcacagacacaggtgtcttcaacgg
+6195108/1
CCCFFFFFFHHHGJIIJHIIJIIJIJJJJJIJJJJJJJDGIIJIIJJJJI
@7560159/1
acagcatacataataaaattagaggaagtaggtgctgggcctcttgtatg
+7560159/1
BCCFFFFFHHHHHJJJJJJJJJJJJJJJIJJJIJJJJJJIIJJJJJJJJJ
@816481/1
tatgtaaccactccatactttgtttcatttaaatttacgggctatgccat
+816481/1
CCCFFFFFHHHHHJJJJJJJJJJJJJJJJJJJJJJJJJJJJJJJJJJJJJ
@3522012/1
gcttccttcttagagcgtcccgtacccatagcaacaagatcagcgactgt
+3522012/1
CCCFFFFFHHHHHJJJIIJJJIGHIJJJJJHJJJJJJJJJJJJJJJJIJJ
@816643/1
ataaaattagaggaagtaggtgctgggcctcttgtatgcgaaggtgttga
+816643/1
=BBFFFFFHHHHHJJJJJJJIIJJJJJJJJJJJJJJJJJJJJJJDGHHJG
@4855594/1
cctcaatctgcaccagttcatatttgggcacagttcctcgacgagcaagt
+4855594/1
CCCFFFFFHHHGHJJJHIJJJJJJJIJJIJJJJHIIIIIIJJJJJJIJIF
@3522526/1
cacagctcttgcagccatccaacaggattgcccatcaatttatcttcaaa
+3522526/1
CCCFFFFFHHHHHJJJJJJJJJJJJJHJJJJJJJJJJIJJJJJJJJJJJI
@7561063/1
atacataataaaattagaggaagtaggtgctgggcctcttgtatgcgaag
+7561063/1
CCCFFFFFHHHHHJJJJJJJJJJJJJJHIJJJJJJJJJJJJJJJJJJIJJ
@3522779/1
cctaaatctatggggcgggatggtcgtttgaaaaattgacggcca
+3522779/1
CCCFFFFFHHHHFJJJJJJJJJJJHHHFFFEEEEEEDDDDDDDD8
@817602/1
cataactcgtgtttaccctgcacgaagaaatttgaatctatttatcatct
+817602/1
CCCFFFFFHHHHHJJJJJJJJJJJJIJJJJJJJJFHHIIJJJJJJJJJJJ
@5525809/1
ctttatacatttcggcatggcgatcatgtcgatggcttggtttattccca
+5525809/1
CCCFFFFFHHHHHJJIJJIIIIGJJIIJJJIGIJJJIJIGHHIGIJIIIC
@7561616/1
ctcagatgcaatttcttgcaagaattgcacaaagttgaagtccttgttgt
+7561616/1
CCCFFFFFHHHHHJJJJJJJJIJJJJJJJJJJJJIIJJJJIJJJJJJJJJ
@6858430/1
ctattatagtttcaaaaaaactgtttcacataaataggtgagaagtgtga
+6858430/1
CCCFFFFFHHHHHJJJJJJJJJJJJJJJJJJJJJJJJJGHIJJJJHIIHH
@2165888/1
cttgtattcaaaagaaaacctagaatcactggttcaaattcaaataaaat
+2165888/1
CCCFDFFFHHHHHJJJJJJJJIJIJJJJJJIJHIJJJJJJJJDDHIIJJG
@818088/1
gaggaagtaggtgctgggcctcttgtatgcgaaggtgttgaggcgcttgt
+818088/1
CCCFFFFFHHHHHJJJJJJJJJJJJJJJJJJIJJJBGHIJJJJJJJJJJH
@2166049/1
cgactgtcacacggtagcggaaggtgggttcgtgaatcatgccctcaatc
+2166049/1
CCCFFFFFHHHHHJHIJJJJJJJJFHJJHIJJJJEHJIJJJJJJJJJJJH
@3523807/1
ggtagaataaggattaaaaataaacttaaagattattaataagaaaaaaa
+3523807/1
BCBDFFFFHHHHHJJJJJJJJJJJJJJJJIIHHJJJJJJJJJJJJJJIJJ
@7562440/1
ctcgcacgttggcagtaatagtacaagtgaaaagtcacttgccgatggta
+7562440/1
CCCFFFFFHHHHHJJHIJJJJHIJJJJGIJJJJJHIJJJJJJJJIJJJEH
@5526790/1
ctttggtttgtcaggcgtaatgctaacgtcatagcgataaattttaaggg
+5526790/1
CCCFFFFFHHHHHJJJJHIJJJJJHGIJJJIJIJIJJJJJJJJJJJJJGI
@2166857/1
gtcgagtagagccttagctgcggaatgcttagcttccttcttagagcgtc
+2166857/1
@@?D;@DEF?FBDDFHH@EFF?CGHEFBGICCGGI@DHGFIIGGGH<@FB
@7563117/1
cggacatttcaattttatttagttggtcttggttgaacggaactccaatc
+7563117/1
CCCFFFFFHHHHHJJJJJJJJJJJJJJJJJJJIJJJJJJJJIJJJJJJIJ
@1480633/1
cgcaagaagtaccagaaacgggacttagccacaatctggtctggagagaa
+1480633/1
CCCFFFDDH<CAFEHBGGGEGIFGHIIICBDHIIIIIGIHIGHBDFDGCH
@7563141/1
cttgttgttaagaggtgttacctgcaacttggccaggttagggccaacag
+7563141/1
CCCFFFFFHHHHHJJFHIJJJJJJJJJJJJJJJJJJJGHJJJJJJJJJJJ
@127642/1
gttccacttcatcatcagggatcttgccgtcattgcagacggtgtggtag
+127642/1
CCCFFFFFHHHHHJIJJJJJJJIJJJJJJIIIIJJJJJJJJJ@GDFHGGH
@127652/1
ttgtgaaactgcgacaccttgtggctgtgacttgtagtcaaggtgg
+127652/1
CCCFFFFFHGHHHJJJJJJJJJJJJJJJIIIJJJGHGGGIJJIDFG
@2860030/1
gtggatacttatttgtgtgataccacaataatttagatcattacaaaata
+2860030/1
CCCFFFFFHHHHHJJJIIJJJJJJJJJJJJJJJJJJJJJJJJJJJJJJJI
@5527772/1
gctcgcagcattatgggtcttccttcatggccgaggttggggcggcgcgg
+5527772/1
CCCFFFFFHHHHGIJJJGFGHJJJJJJJJJIJJFHJGHIIJIJFDDDDDD
@7563450/1
ccaatcctttactcgaatagtcttttctaacttgaacagtgcgatgtttt
+7563450/1
C@CFFFFFHHHHGJJIIIGJJJJJJJGIJJJJJJIIJJJGHIIGIIIJJI
@2167262/1
gggctctgtgcctggctcccatgtcacggtagcactgagtgacggcacct
+2167262/1
?;8A=D3B?BFFFFEFEFFE@<F:C<FFE??GDFF@FEI9?@DG@DFFD=
@128196/1
ggcaagggatcctaacttcgcaaccactaattccagtgataaattcactc
+128196/1
CCCFFFFFHHHHHJJJJJJJJJJJJJJJIJJJJJJJHIJIJJJJJJJJJJ
@7563864/1
gcgtcaactgggtgtgctagttacataatatctactaaactataaccaaa
+7563864/1
CCCFFFFFHHHHFHIIJJJJJJJJJJJJJJJJJJJJJJJJJJJJJJJJJJ
@1481682/1
gggttggaatgattctggtgggttgtcctgcagagcttgccacatcttgt
+1481682/1
BBCDDFFFHHHHHJJJJJHHJJJJJJJJJJJJJJJJJJJJJJJJIJJJJJ
@5528584/1
gcacgtagttctcagcttccctgcaaagttaaccatcttgtattcaaaag
+5528584/1
CCCFFFFFHHHHHJJJJJJJJJJJJIJJIJJJJJJJJJJJJJJJJJJJJJ
@1482019/1
gtctgtagtggtcctgctgtttcgtatattctaaattggtttcgttgtat
+1482019/1
CCCFFFFFHHHHHJJJJJJIJJJJHJJJJJJJJJJIJJJJJJJJJJJJJJ
@5528791/1
ggcatctatagatgtcggtggcgcacagggcacgcttgcgcatgacatct
+5528791/1
CCCFFFFFHHHHHJIIJJIJJJJJJJJJJJJJJJJJJJJJJJJJJJJJHH
@5529098/1
gcccactacatcgagatggtaagcctttcattattagacatcgacaaaac
+5529098/1
CCCFFFFFHHHHHJJJJJJHHHIJJJJJJJJJJJJJJJJJJJJJJJJJJI
@1482464/1
atctatagaggctgtcactgcagcaatgctgggaacattcgactgatccg
+1482464/1
CCCFFFFFHGHHHJJJJJJJJJJJJJJJJJJJJJJJJJJJJJJJJJJJJJ
@4174205/1
gctcagcatgttaaataactgcttaaacacacgacacttaactaattttt
+4174205/1
@C@FFDEFHHADFHIFHGHIFGIIHIIIIIIIGGGEHHGHHHGHGFHIII
@1482901/1
cttttctaacttgaacagtgcgatgttttacaagggcaggttgaactcac
+1482901/1
CCCFFFFFHHHHHJJJJJHIJJIJIGIJJJJJJJJJJIJJHIJJJJJJJJ
@6196817/1
ctcctgctggagatgtgggtgtagctttaaggggatctgctgtctgtgga
+6196817/1
CCCFFFFFHHHHHIJGIJJGHHIJJJJJJJJJJJIJJJJJJJJJJJJJJJ
@1483273/1
ggttattgttatgtcgatgtcgaacccaaaaatgtaattaactttttttt
+1483273/1
@<?DDDFFHHHHFGHGIGIGHGIGGIIIIIJJJBBFGHDHIIJJIJJJJJ
@1483394/1
ccacaatctggtctggagagaagatcctcatcttgtatagaggaggcttg
+1483394/1
CCCFFFFFHHHHHJJJJJIJJJJJJJJJJJJJJJJJJJJJJJJIJJJJJD
@4175315/1
cgggaacttatggtataggtagagactggctgcaaatttcaggaaggagt
+4175315/1
CCCFFFFFHHHHHFHIJJJIHJJJJJJJJJJJJJJJJJJJJJJJJJJJJD
@7567210/1
cggacatttcaattttatttagttggtcttggttgaacggaactccaatc
+7567210/1
CCCFFFFFHHHHHJJJJJJJJJJJIJIJJJJJJJJJJJJJJJJJJJJJJJ
@6198329/1
ccacaatctggtctggagagaagatcctcatcttgtatagaggaggcttg
+6198329/1
CCCFFFFFHHGFHIJJGIGJJJJJJJJJJJJJJJIIIIIGIIJJJJJJJ<
@7567366/1
ggcgctaatcggtatatcatgacgccgagtattgcccgatccaagaaagt
+7567366/1
CCCFFFFFHHHHAGHIJIJJJJJJIJJJJHHIGJJJJJJJJJJJJIJHH=
@3524452/1
cagggatcttgccgtcattgcagactgtgtggtagcgggtcggacgagcc
+3524452/1
CCCFFFFFHHHHHJIJIJJJJJJJJJJHHGHJGHIJJJJHIGIIJHFFDD
@6198571/1
gcccctgtttgttttatcgtcgccttgagaagcagacacaagcttcttct
+6198571/1
@@CFFDFDHHHHHJIJJJJHIJJIHJJJJGIIJJJGGIJJJJIIJJIJIG
@819369/1
acctctatactttgcattaaaataatgcccattttcacaggcaagggatc
+819369/1
CCCFFFFFGHHHGIJJJJJJIIIJJJJJJJJJJJJJJIJJJJJJJJJIBI
@819632/1
gtgctgttgtggaactgcttcacctgtggccggcggcacgcagacgcctt
+819632/1
CCCFFFFFHHHHHJJJJJJJJJJJJJJJJJJJJJJJJHHFFDDDDDDDDD
@4856620/1
ggtagcttggtagtttttcctttaattgagctagcaatactctcttattt
+4856620/1
BCBDFFFFHHFHHHIJJJJJJJJJJJJIHIIJHIJH?FEGDHHIIJ?DGI
@6199384/1
gggattgcccatcaatttatcttcaaatgacgacaccacagttccagtct
+6199384/1
CCCFFFFFHHHHHJIJJJJJJJJJJJJJJJJIJJJIIJJJJIJJJJJHIJ
@6860231/1
ctcgtggttcctctgcacttggtggtccacaaacattataatagcgttgt
+6860231/1
@@@DDAD=<<DBFIIB<?<3CGHEF@EGFIEBGI8CFGFDDB?BFDFFEB
@3525712/1
cggcacctccgacactgaggtcacggtactcgcggtacatgttgtgtaca
+3525712/1
CCCFFFFFHHHHHJJJJJJJFHIIJJIJJJJJJJJHIJJJJJJJIJHGHH
@7568872/1
attatagtttcaaaaaaactgtttcacataaataggtgagaagtgtgata
+7568872/1
@CCFFFFFHHHHHJJJJJJJJIJJJJJJJGCCHIHJFHIJJJJHIIIJJJ
@3526018/1
aggaagtaggtgctgggcctcttgtatgcgaaggtgttgaggcgcttgtg
+3526018/1
@CCFFFFFHHHHHJJIJJJJJJJJJJJJJJHIIIFGHIJIIJJJJJJJJJ
@3526356/1
tctgtctgaccgtttgttctggtgaatctctgaaatggctggagtgattt
+3526356/1
CCCFFFFFHHHHHJJJJJJJJJHIJJJJJJJJJJJJJJJJJJJJDGEHIJ
@132590/1
ccacttcacgacgcttcagcagagtgcacacaatggtgaactggcgttca
+132590/1
CCCFFFFFHHHHHJJJJJJJJJJJGHIJJJJGGHIJHIJJJJJJJJIJJJ
@7569928/1
cggttgcctccttgatgcattgcgtcagaatg
+7569928/1
;8:AD?=ADHHHBHI>GGHIGGDA:@CFEC9?
@132950/1
tctggttcgattgggcctcaaaaaatcacgtttatacattttttttttta
+132950/1
CCCFFFFFHHHHHJJJJJJJJJJIJJJJIJHIIIJJJJIJJJJJJJHF/=
@7570127/1
gtcttggttgaacggaactccaatcctttactcgaatagtcttttctaac
+7570127/1
CCCFFFFFHHHHHJJJJJJJJJJJJJJJJJJJJJJIJJJJJJJJJJJJJI
@2168498/1
gtggcgcacagggcacgcttgcgcatgacatctatacatgccattggcgt
+2168498/1
CC@FFFFFHHHHHJJJJJJJJJJJJJJJJJJJJJJJJJJJJJJJJJJJJJ
@2860637/1
tttgcattaaaataatgcccattttcacaggcaagggatcctaacttcgc
+2860637/1
CCCFFFFFHGDHHIJJJJJJJJJJJJJJJJJJJJJJJJJJJJJIJJJJJJ
@2168678/1
gctgggcctcttgtatgcgaaggtgttgaggcgcttgtggtggtgcacgc
+2168678/1
CCCFFFFFHHHHHHIJGIJGIIIGHGHIJJJIIJIIJIJIEHGIIIIJJH
@2168859/1
cttggaggcttgggcctgttttggtagcggcggcgcggtccgtgtggagc
+2168859/1
CCCFFFFFHHHHHJJJJJHIJJIJHIJJJJJJJHDDDDBDDDBBBDDCDC
@133574/1
ctgcaatcctgcctcacatgattcatccacaaattccaacccttgcgttt
+133574/1
@@<;DDDDFAHFHIGIIIIGIHGDFFHIGGEHIGEGEBHIGG9BGGIDGG
@2169196/1
gcgatgttttacaagggcaggttgaactcacaccattcaatttaaaagaa
+2169196/1
CCCFFFDFHHHHHJJJJJJJJIJJJJJJJJJJJJJJJJJJJJJJJJJJJJ
@2169257/1
gtcacggaacacaaatatcttcttcggcaatctgccttggttgcggtctt
+2169257/1
CCCFFFFFHHHHHJJJJJJJJJJJJJJJIJJJJJJJJJJJGHJJJJHIJJ
@2861267/1
cgacaccacagttccagtctcaggcacattgccattagtagactgatcag
+2861267/1
CCCFFFFFHHHHHJJJJHHIJJIJJJJIJJIJJJIJJJHIJJJJJJJJJJ
@3528045/1
gccagatgccaaagttcttgatcttcactgggctcttctctgggatttcc
+3528045/1
CCCFFFFFHHHHHJJJJJJJJJJJJJJJJJJJJJJJJJJJJJJJHIJJJJ
@3528193/1
cttgtatacaaattatttctaccatcaaatacaggttttagtgcgccaaa
+3528193/1
@@CFDEFFHHHHHJIJJIDHCHHGEEHICGHFAHHCFHGCDDBFAFFIJI
@820550/1
gccagttataaagcatagcccgaagtgctattggcacacaggcataatgc
+820550/1
CCCFFFFFHHHHHJJJJJJJJJJIJIJJJJJJJJJJJJJJJIJJJJJJJJ
@5531258/1
cgcaagatagtgagacattcactttttagtcataatcttcagatactcca
+5531258/1
CCCFFFFFHHFHHJJJJJJJJJJJJJJJJJIJJJJJJJJJJJJJJJJJJJ
@2861483/1
atcgcatacaccgtgaatataagtggcaaaggtagtaagtcagctgttcc
+2861483/1
@CCFFFFFHHHHHHIIJJJJJJJIIJJJJJJJDGIGIIJJJIIJJJIJJJ
@7571822/1
cctcatcacaacatctaaagctaagatggcatcatatggtatctgcctgg
+7571822/1
BCCFFFFFHHHHHJJJJJJJJJJJJJJJJJGIJIJIJJJHGGGIJJJIJI
@1485346/1
gtccatcattttgtcaacgaactcttctgaagtatttgtttacaagacaa
+1485346/1
CCCFFFFFHHHHHHJJJJJJJJJJJJJJJJJJGIJJJJIJJJJJJJJJJJ
@2170236/1
ggaggcttgggcctgttttggtagcggcggcgcggtccgtgtggagcatg
+2170236/1
CCCFFFFFFHFGHHEGIIFIGAFHGEIGIGB?B@B=?B@???8?CDC?>C
@2862306/1
gtcgagtagagccttagctgcggaatgcttagcttccttcttagagcgtc
+2862306/1
CCCFFFFDHHHHHJJJJJJJJJJJJJJJJJJJJJJJJJJJJJJJJJJJJJ
@7572662/1
gacggcgatgagagcccacgatgtaagtgcttcgggcttcaacagcttgt
+7572662/1
CCCFFFFFHHHHHJJJJIJJJJJJIJJIJJJJJJJJJJJJJJJJJHHHHH
@2170507/1
ctacacttcttgacatagtactcttccctcgtgttcttcaatgggttcac
+2170507/1
CCCFFFFFHHHHHJJJJJJIJJJJJJJJJJJIHHJJJJJJJJJJJFHIJJ
@2170665/1
gaatattttattattttctcgtatcccgtatccgattccattgctgataa
+2170665/1
BBCFFFFFHHHHHJJJJJJJJJJJJJJJJJJJJJJJJJJJJJJJJJJJJJ
@2863031/1
cctggttctaccttcaagagcctcttctaaagcaaacaatgagacctgtg
+2863031/1
CCCFFFDFHHHHHJJJJJIJJJJJJJJJJJJJJJJJJJJJJJJJJJJJJJ
@2863123/1
tgataatgtcataaagttgacaataatctataattactttaaatcttgag
+2863123/1
CCCFFFFFHHHHHJJJGHIJJJJJJIJJJJJJJJJJJJJJJJJJJJJJJJ
@2171094/1
cctcatcttgtatagaggaggcttgggctcgctctccgaagggagcttgc
+2171094/1
CCCFFFFFHHHHHJJJJJIJJJJJGHJJJJJJJJJJJIHIIJJHIIJJIG
@1486929/1
cagacagacaaaaaaataataatcacatatttgggtttggtatcgaccca
+1486929/1
CCCFFFFFHHHHHJJJJJJJJJJJJJJJJJJJJJJHIJJJHIJJJJJIJJ
@822991/1
atctggtttaacaaaatgaaaaaatatgactggctatgccatgattataa
+822991/1
CCCFFFDFHHHHHJJJJJJJJJJIJJJJJJJJJJJJJGIJJJJJJJJJJJ
@2171338/1
gaacagtgcgatgttttacaagggcaggttgaactcacaccattcaattt
+2171338/1
CCCFFFEFHHHHHIJJJJJJJJIIIJJJJJIJIIJJJJJJJJJJJJJJJJ
@2863419/1
ccccatcaatatcttcagccaggtccatttggcagcacaactctttctcc
+2863419/1
CCCFFFFFHHHHHJJJJJJJJJJFHJJJJJJJJJJJJJJJJJJJJJJJIJ
@1487577/1
ctcacatgattcatccacaaattccaacccttgcgtttcaaaacaattca
+1487577/1
CCCFFFFFHHHHHJJJJJJJJJJIJJJJJJJJJJJIJJJJJJJJJJJJJI
@6201329/1
gtacagttagaaatgttacaacctctatactttgcattaaaataatgccc
+6201329/1
BB@FFFFFHHGHHJJIIIJIJJJJJJJJJJJJJJJJJJJJJJJJJJJJJJ
@4175551/1
tggactagtaaaatacatagtttcactacacaagtgatacactgatttct
+4175551/1
CCCFFFFFHHHHHJJJJJJJJJJJJJJJJJJJIJHIJJJJJJJJ?FIIJJ
@4858545/1
ctcatcttgtatagaggaggcttgggctcgctctccgaagggagcttgcg
+4858545/1
CCCFFFFFHHHHHJJJJIIJJJJGIJJIJJJJJJJJJJJIJJGJJJJJJJ
@2172156/1
cccgtacccatagcaacaagatcagcgactgtcacacggtagcggaaggt
+2172156/1
@BCFFFFFHHHHHJJJJJJJJJJJJJJJJJJJJJJJJJJHJJJJJJJJH?
@2172245/1
ggttgaacggaactccaatcctttactcgaatagtcttttctaacttgaa
+2172245/1
CCBFFFFFHHHHHJJIJJJJJJJJJJJJJJJJJJJJJJJJJJJJJJJJJJ
@4858855/1
gcaggggttattgttatgtcgatgtcgaacccaaaaatgtaattaacttt
+4858855/1
CCCFFFF@FHDFHGIGIICFHHHIFHHIIIII@GIIGII9BEHIIFIIII
@4176376/1
taaaaataaaaaaaatagcaggggttattgttatgtcgatgtcgaaccca
+4176376/1
?=@B?AD?DD??FA?BEGFFEFFIFGEFIFGFIIFFIFFDFFFCCEIIFE
@5534902/1
gtgctgggcctcttgtatgcgaaggtgttgaggcgcttgtggtggtg
+5534902/1
?=;BDBDD3<CDDBE2<AC>A;<@E1::C?DDA;:@6@C=.BA@A/5
@5534996/1
taataaaattagaggaagtaggtgctgggcctcttgtatgcgaaggtgtt
+5534996/1
CCCFFFFFHHHHHJJJJJIIJJHHJJJIJJJIJJIJIJJIJJGHHIBFFG
@5535181/1
atatattttaagatgaaatgttaccccaaaagctgcgctattcatttgcg
+5535181/1
CCCFFFFFHHHHHJJJJIJJJJJJJJJJJJJJJJJJJJJJJJJJJJJJJJ
@5535496/1
agtgacggcacctccgacactgaggtcacggtactcgcggtacatgttgt
+5535496/1
?BBDFFFFHHHHHJJJJJJJJJJJJGIJJJJHIJJJJJJIHHHHHFFFFF
@5535526/1
tggcgatgggcgtgcggtcctcgctgcaggccgactggtggctgccctcg
+5535526/1
@@@DDDAD?BFFFFFH@?DDBGAFEBHGDBFDBAFIE===A<@BEDCC?3
@2173450/1
ggtgaatttgtggcctggcgttagggcaagttcatgcgtttttgctctgg
+2173450/1
@BBDFFFFHHHHHJJJJJJJJJJJJJJJJJIJJJJJJJJJJJJJJJJJJJ
@4859898/1
caccttgtggctgtgacttgtagtcaaggtggagattttactatctttca
+4859898/1
CCCFFFFFHHHHHHIGIIJJJIJJJJJIJCFHHIGGHJJHJJJJGHIJHI
@5536033/1
agtaggtgctgggcctcttgtatgcgaaggtgttgaggcgcttgtggtgg
+5536033/1
CCCFFFFFHHHHHHJJJJJJJJJJJJJIJJCGFHJJJJJJJJJIHJJHIJ
@5536060/1
cacggtagcactgagtgacggcacctccgacactgaggtcacggtactcg
+5536060/1
CCCFFDFFHHHHHJJGIJJJJJJJJJJJJJJJJJJJJJHIIJJJFGIJJH
@2173981/1
gtatgtcactgaacttctcttaaacgactggaccgattttgatgaatttt
+2173981/1
C@@FFFFFHHGDFEHHHIJJIIJIIIIGIJIIGIJFHEHIDGGDGEFHII
@4177629/1
gtggattttaatgttattattacagcatacataataaaattagaggaagt
+4177629/1
CBCFFFFFHHHHHIJJJJJJJJJJJJJJJJJJJJJJJJJJJJJJJJIJJI
@5536589/1
gataaagataagtataggctcaaaacctaacgacatcaatcaccagctta
+5536589/1
CCCFFFFFHHHHHHJJJJJJJJJJJJJJJJJJJJJJJJJJJJJJJJJJJJ
@5536613/1
gcctgtacgatttttattagttaaagtgtttattttgaccggactattag
+5536613/1
CCCFFFFFHHHHHJJJJJJJJJJJJJHHHIJJJJJJJJJJJJJIJJJJJI
@4178179/1
tacataataaaattagaggaagtaggtgctgggcctcttgtatgcgaagg
+4178179/1
CCCFFFFFHHHHHJJJJJJJJJJJJJHIJJJJJJJJJJJJJJJJJJHIIJ
@5536800/1
cgcaagaagtaccagaaacgggacttagccacaatctggtctggagagaa
+5536800/1
CCCFFFFFHFHHHJJJJJJJJJJJJJJJJJJJJJJJJJJHIJJJJJJJJJ
@5536852/1
gtcgaacccaaaaatgtaattaactttttttttgtctgtttgtctgtttg
+5536852/1
?@@D?DB:@FHHBBGH???AEBDCAFA@CH@GI:.88;88=F@ED@DGDC
@5537181/1
tcttggttgaacggaactccaatcctttactcgaatagtcttttctaact
+5537181/1
CCCFFFDFHHHHHIGIJJJJIIJIJJJJJJIJJEGHGIIJIJJJGIGIJJ
@3528511/1
cttcatccagaggcaagcgctccaagttgcttggaggcttgggcctgttt
+3528511/1
@CCFFFFFHHHHHJJJJJJJJJJJJJJJJJJJJJJJJIJJJJJJJIJHIJ
@3528559/1
caccaagctagtggcgttgatgtcgcaagatagtgagacattcacttttt
+3528559/1
CCCFFFFFHHHFHIJJIJJJJJJJJJJJJJJJJHIIJJJJJJJJJJJJJJ
@134059/1
ttgagatgtttgtgaaactgcgacaccttgtggctgtgacttgtagtcaa
+134059/1
CCCFFFFFHHHHHJJJJJJJJJJJJJJJJJJJJJJJIJJJJJJIJJIIIJ
@3529375/1
ctcccatgtcacggtagcactgagtgacggcacctccgacactgaggtca
+3529375/1
CCBFFFFFHHHHHJHJJJJJJJJJHIJJJJJIJJJJJJJJJJJJJJJHII
@135087/1
gtggcacagctggtacgtcaggcactgcagctcgtccgacccgaagtggt
+135087/1
@@CFFFFFHHHHGAGIJGGGHGJIIIJGGGIIIGJGGJGIGIEGIJ;CHH
@4863076/1
atctagacatgcacagctcttgcagccatccaacgggattgcccatcaat
+4863076/1
CCCFFFFFHHHHHJJJJJJJJJJJJJJJJJJJJJJJJJJJJJJJJJJJGI
@4180600/1
gtcgagtagagccttagctgcggaatgcttagcttccttcttagagcgtc
+4180600/1
CCCFFDDDHGHHHJJJJJJJIJJJGIJIJIJJJJJIIJJJIJJJJJJJJJ
@135713/1
cctggctcccatgtcacggtagcactgagtgacggcacctccgacactga
+135713/1
BCCFFFFFHHHHHHHJJJJCGHIJJJJIJCGGHHIJJJJIJJJJJJJJJI
@4863541/1
tggtggtgcacgcgcttgggcagagggaatctgattgtgctgttgtggaa
+4863541/1
BCCFFFDFHHHHHJJJJJJJJJJJJJJHIJJJJJJJJJJJJJIJJIJJJJ
@4181008/1
cctcttcctcgggttggaatgattctggtgggttgtcctgcagagcttgc
+4181008/1
@@@DFFFFFDHDFCCGDEHIJCHGJJD>CEHI?FHIJCGHICFDHIIIGG
@4181114/1
ctgtgcctggctcccatgtcacggtagcactgagtgacggcacctccgac
+4181114/1
CCCFFFFFHHHHHJJJIJJJJJJJIJJJJJJJJJIJJJJJJIJJJJJJJJ
@135948/1
gtcagaactaatgaaaacaggtacagaaagtatgtactcaactttcataa
+135948/1
CBCFFFFFHHHHHJJJJJJJJHHJIJJJJJHIJJJJJJJJJJJJJJJJJJ
@7574518/1
ccaaagcattctgggctgcagatgactgtgcatccttgctagtaagtcct
+7574518/1
CCCFFFFFHHHHHIJJIIIIJIJEHGGIHIJEDHGHIJIIJJIIJJHIHI
@7574577/1
tcctgtggaggtatgattctcatccactcgatcactttgacagcacctaa
+7574577/1
CCCFFEFFHHHFFIJJJJJJJJJJJJJIJJJJJJJJJJJJJJJJJJJJJJ
@136150/1
gtcaaagatgaaaaagtgccactgaacgaaaagggtacaataattaataa
+136150/1
CCCFFFFFHHHHHJJJGHJJJJJJJJJJJJJJJJJDGHIJJJJJJJJJJJ
@3531023/1
ggcgtgcggtcctcgctgcaggccgactggtggctgccctcgcccgagtc
+3531023/1
CCCFFFFFHHHHHJJJJJJJJJJJJJJJJJGGJJJJJJJJJHHFFFDD?C
@136586/1
ccactccatactttgtttcatttaaatttacgggctatgccatttatcct
+136586/1
CCCFFFFDHHHGHJIIJJJJJIJIIJJIHHHIDGHHIGHJGIIJGGIIIG
@136716/1
tggcagttcatccacttcaggtctagcattccgccccctttcaatcagct
+136716/1
CCCFFFFFHHHHHJJJJJJJJIJJJJJJJJJJJJJJJJJJJJJJJJJJJJ
@3531402/1
aggtgctgggcctcttgtatgcgaaggtgttgaggcgcttgtggtggtgc
+3531402/1
?BBDFFFFHHHHHJJJJJJJJJJIJIJFHHIJJJJJJJJJJHIJFHIGHI
@2864506/1
tccatactttgtttcatttaaatttacgggctatgccatttatcctcgca
+2864506/1
@CCFFFFFHHHHHGIJJIJJEIHIIIGIFGIGJJIGFGHEHIJDFHHGII
@7576225/1
aagaacttcacgtcaagtatacagcgtcctaacgaaacagcgcaaatgag
+7576225/1
@CCFFFFFHHHHHJJJJHJJJJJJJJIJJJJJJJJJJJJJJJJJJJJJJJ
@2865193/1
tgcacgaaccggagaagggaatgacaacgacaatcggacgcgttaacata
+2865193/1
<@@FFFDFHHHHHEEGBHGIIIIHGIGIIIIIEGGIIIHEHFCC??CCCC
@2865255/1
gtgctgggcctcttgtatgcgaaggtgttgaggcgcttgtggtggtgcac
+2865255/1
CCCFFFFFHHHHHJJJJJJJJJJJJCGHHIJJJJJJJJJJJJJJJIIJJJ
@824622/1
gacgatttcaccagtggtcttcttgaacttcttcaattgacgcaagaagt
+824622/1
??=DDDDDHFFHDIGGE:?EHEH><BE@E<CEB>EBHGIGIGEIGGGEB8
@7576929/1
cttgtattcaaaagaaaacctagaatcactggttcaaattcaaataaaat
+7576929/1
CCCFFFFFHHHHHJJJJJJJJJJJJJJJJJJJHIJJJJJJJJJJJJJJJJ
@1489167/1
cagcagaaggcgtgttaccgaccagagtagcaaccaccttcaatccttta
+1489167/1
CCCFFFFFHHHHHIJJJJJJJJJJJJIGHJJJJJJJJJJJJJJJJJJJJJ
@2866136/1
gtttgtctgttcgtctgtgcgcgctaatctcagaaacggctgatccgagt
+2866136/1
CBCFFFFFHHHDHHIJJJJJJJJJJJJIJJIJJIJJJJJJIJFHIIJCHE
@825418/1
cctcttcctcgggttggaatgattctggtgggttgtcctgcagagcttgc
+825418/1
CCCFFFFFHHHHHGHIJJJJJJJJJJJJIIJJIIIHIJJJJIJJJJJJJJ
@6862523/1
ctgcagatgactgtgcatccttgctagtaagtcctgagccatagcaaaca
+6862523/1
CCCFFFFFHHHHHJJJJJJJJJJJJJJJJJJIJJJJJJJJJJJJJJJJJJ
@6862643/1
gcttggtacaaagcaaaggtcgggcagttcgtcaacaagacattactagc
+6862643/1
CCCFFFDFHHHHHJJJJJJIHJJJJJJHJJJIIJJJJJJJJJJJJJJJJJ
@2866478/1
ccttgtaccacagtactcctggatattcgtatttgacacagaattcagcg
+2866478/1
CCCFFFFFHHHHHHIGJJJJJIGIIJIJIIIIJJIJJJJHIJJJJJJFIJ
@6862813/1
ctcgttgtggcgcgccttgtcttgtagaagagtgatctgctgttcttcta
+6862813/1
CCCFFFFDHFHHHJJJJJJIJJJJJIJHJIJJHIIIJJJJJJJJJJJJJH
@6862890/1
ctcatcttgtatagaggaggcttgggctcgctctccgaagggagcttgcg
+6862890/1
CCCFFFFFHFHHHJJJJJJJJJJHHGJIIJJJJIIJIJJJJJHIIIJIJI
@1490353/1
ctgattttgttaattatatcatttgttacattaccactgtttacctacca
+1490353/1
CCCFFFFFHHHHHJJJJJJJJJJJJJJJJJJJJJJJJJJJJJJJJJJJJJ
@5537767/1
ttatttgtctgtagtggtcctgctgtttcgtatattctaaattggtttcg
+5537767/1
CCCFFFFEHHHHHJIJIHHIJJJJJHJJJJHGIJJJJJJJJJJJJHHJJJ
@7578691/1
ggcatctatagatgtcggtggcgcacagggcacgcttgcgcatgacatct
+7578691/1
CCCFFFFFHHHHHJJJJJGIJJJJJJJJJJJJJJJJJJJJJJJJIJIJHH
@6863271/1
gtcttccttcatggccgaggttggggcggcgcgggcatgtgagtgttggt
+6863271/1
BBBFFFFFHHHHHJIJJGIJEGIJJJJJJHDDDDDDDDDCDDCACCDDD?
@7578807/1
ggaccattaacatatcttacaaattacagaatcattatcccttgtttata
+7578807/1
CCCFFFFFHHHHHJJJJJJJJJJJJJJJJJJJJJJJJJJJJJJJJJJJJJ
@138247/1
agcttgtatttgttatgtaaccactccatactttgtttcatttaaattta
+138247/1
;B@DDFFFHHHHHJGJJHIIJJJJJJJJJJJJJJJIJJJJJJJJJIIIJJ
@138292/1
cgacgcttcagcagagtgcacacaatggtgaactggcgttcatgcggcaa
+138292/1
CCCFFFFFHHHHHJIJGHIJJJJECEGGCGGJJJJJIJIJJJJJJJJJJJ
@2867920/1
cgacacgattatgaagacgaagcggacgtcacggtaagcattcatcagaa
+2867920/1
@@@FFFFD?CDDFHIGGIGIIIGIIGHA7@CGBGHGD@G=CCEHCHFEFF
@138404/1
taagtgagtatacatctattaaattcaaacgcagagctcattatgttgat
+138404/1
B@@FDFFFFHHHHJJJJIJJJJIJJJJJJJIIJJIIJJJJJJJJJJJJJJ
@6864263/1
ggcgcttgtggtggtgcacgcgcttgggcagagggaatctgattgtgctg
+6864263/1
CCCFFFFFHHHHHJHHIJJJJJJJJJJJJJJHIJJIJJJJJJJJJJJJJH
@138592/1
tgggaagtggtgataaagataagtataggctcaaaacctaacgacatcaa
+138592/1
CCCFFFFFHHHHFIJJJJJJJJJHIJJJJJJJJJJJJJJJJJJJJJJJJJ
@138653/1
cgcagccagatgccaaagttcttgatcttcactgggctcttctctgggat
+138653/1
@@CFFDDEHDHFHIIGHIHHIJJJHIIJJGGGIHCHIIJJJJIJIJJICG
@4865522/1
gcatggtaagaaggtggcggccagaatctagacatgcacagctcttgcag
+4865522/1
@@?D?DDDFDFHHBHGEEHEA:?B;DGBGDB?FHEIE@CG;F==FEFAH@
@4865846/1
cacaaacattataatagcgttgtctaacgtcggattcaattcggaacata
+4865846/1
CCCFFFFFHHHHHJJJJJJJJJJJJIJJJHHIJHIJJJJJJJJJIJJJJJ
@140068/1
ggacttttcttcaatatccacataagtaacttcaaatgattgctcagatg
+140068/1
CCCFFFFFHHHHHJJJJJJJJJJJJJJJJJJJJJJJJJJJJJJJJJJJJJ
@140140/1
gtcttttctaacttgaacagtgcgatgttttaca
+140140/1
?=1AD;DDFFDDFED?F@FCH<BF?<@<9CGDFE
@140147/1
ctcagatgcaatttcttgcaagaattgcacaaagttgaagtccttgttgt
+140147/1
@@@BBD;?FDBFBF@CFHEHEE;@BEGEHGIC@EGBHCHH9CCGHIBFHB
@6865969/1
gccagaatcttcattagacttgtctgctgg
+6865969/1
?;@?:D;;A?<DFEEFII9F?C?<3CEBF<
@2177877/1
cagctcttgcagccatccaacaggattgcccatcaatttatcttcaaatg
+2177877/1
CCCFFFFFHHHHHJJJJJJJJJJJIIJJJJJJJJJJJJJJJJJJJJJJJJ
@140577/1
tgggcctcttgtatgcgaaggtgttgaggcgcttgtggtggtgcacgcgc
+140577/1
CCCFFFFFHHHHHJJJJIJJJFHHIJJJJJJJJJJIJIIJJHIJJJJJHF
@2178379/1
ggctgctgtgggatacggctggagaacaaatgtatttccttatgcatgat
+2178379/1
CCCFFFFFHHHHHJJJJJJJJJCFFHGIJJGHDFEGIGHGIGI>FHHIIH
@140858/1
cttgttgttaagaggtgttacctgcaacttggccaggttagggccaacag
+140858/1
CCCFFFFFHHHHHJJEGHIJJJJJJJJJJJJJJJJJJIIJJJJJJJJJJJ
@141375/1
cgatgtcgaacccaaaaatgtaattaactttttttttgtctgtttgtctg
+141375/1
CCCFFFFFHGHHHJJJJJJJHIJHIJJGHIJJIJJJJIFGIIHGGAC@?E
@4867690/1
cattaatacagagtgtgctaaacattttgacgaattcttgccacaatcct
+4867690/1
C@CFFFFFGHHHHIIFHIIJGEGIIIIJJJJIJIHIEHHJJJIIJJIIJJ
@5538290/1
agtaagtcctgagccatagcaaacagccactggcaatgtggatagctgga
+5538290/1
?BBDFFEFHHHHHJJJJJJJJJJJJJJJJJJJJJJJJJIJJJJJJJJJJF
@6867766/1
tgtttttctctgtgatctgtttcttggcatctatagatgtcggtggcgca
+6867766/1
CCBFFFFFHHHHHJJJJJJHJJJJJJJJJJJJJJJJJJJJJJJGIJJJJI
@2179694/1
cccgtttagcagcttcatccagaggcaagcgctccaagttgcttggaggc
+2179694/1
CCCFFFFFHHHHHJJJJJJJJJJJJJJJJJJJJJJJJJIIJJJJJJJJJJ
@6868032/1
gcaggatataatagcatggattatacattacacttactaatatagtaaaa
+6868032/1
CCCFFFFFHHHHHJJJJJJJJJJJJJJJJJJJJJJJJJJJJJJJJIJJJJ
@6868131/1
ccagattattgatttctctttccctgtcgggagcggagcgcgctgtagct
+6868131/1
?@@DDDFBDHDFFIIEGFEEFFEBCGIEGHGIGGBBHGD;AGGHFB@DE@
@6206657/1
ctgggcctcttgtatgcgaaggtgttgaggcgcttgtggtggtgcacgcg
+6206657/1
@@@DD?DDFHFDHIIFAG@@FGEEIE@FGF@GGHDE?FCCHG;FEGGAAE
@4183812/1
tcggcataacgggccgcgactccgccctcttcctcgggttggaatgattc
+4183812/1
<@@FFFFFHFF@AGGGBHGDHIIIIHIG@DGHHFCHFFECBDCC;@CCDC
@3532270/1
atcattttccattggctgggtcttacagattggtggaaaccaaaccaaac
+3532270/1
:BBFFFFFHHHHHJJJJJJJFIIJIIJJIJJJJIJJIJJJJJJJIJJJII
@5539441/1
cacctgtggccggcggcacgcagacgccttgatgacctccactttgatga
+5539441/1
CCCFFFDDFFHHHHJIIJJIJJJJJHHHHFFFEFEEECEDDDDDDDDDDD
@6207324/1
ggtgcacgcgcttgggcagagggaatctgattgtgctgttgtggaactgc
+6207324/1
?@=DDFFFFHHHHIIIIDHEHIIJIGHIGDHGGIGHIJEHHGIJEHIIIJ
@3532792/1
tgataagcccagacctagcccaaattcttcttcttcagccggctttggtg
+3532792/1
CCCFFFFFHHHHHJJJJJJJJJJJJJJJJJJJJJJJJJJJJJJJJJJJHI
@6207523/1
agatactgcaaacatgccagttataaagcatagcccgaagtgctattggc
+6207523/1
CCCFFFFFHHHHHJJJJJJJJJJJJJJJJJJJJJJJJJJJIJJJJJJJJJ
@3532945/1
agcaaatggaaaaaaaaattggtgaaaagaatcacaagtaagatactgca
+3532945/1
CCCFFFFFHHGHHJIJJIIJJJFGGIJJJIJJIJJJJJJIIIIIJJJJJI
@6207698/1
gataaagataagtataggctcaaaacctaacgacatcaatcaccagctta
+6207698/1
@@@ADDDDHFDFHIIG:A<FDHIDBBCFHIEEH@HIGDFHBHDHIGGHGD
@4869214/1
gccctaagtaggtatacatctattaaattcaaacgcagagctcattatgt
+4869214/1
@@CFFFFFDFHHCFEHIHIIJJJJJJHGHHIIJJJJJJAHIIJJJJJJJH
@6207815/1
ctgttttggtagcggcggcgcggtccgtgtggagcatgctcgccatcagg
+6207815/1
CCCFFFFFHHHHHJJJJJJJJHFCDDDDDDDDDDDDDDDDDDDDDDDDDD
@4184828/1
cccgtttagcagcttcatccagaggcaagcgctccaagttgcttggaggc
+4184828/1
CCCFFFFFHHHHHJJJJJJJJJJJJJJJJJJJJJJJJJIIJJJJJJIJJJ
@4184851/1
tgaaattcgcccgtcgcaccagattattgatttctctttccctgtcggga
+4184851/1
CCCFFFFFHHHHHJJJJJJJIIHHIIIJJHJJJJJJJJJHIIIJJJJJJA
@4184928/1
cctctatactttgcattaaaataatgcccattttcacaggcaagggatcc
+4184928/1
CCCFFFFFHHHHHJIJJJJJJJJJJJJJJJJJJJJJJJJJJJJJIJJJJJ
@827039/1
gcattatatgtttgaatgcattttcaaaagattcacaacaaaaagagata
+827039/1
CC@FFFFFHHHHHJGIJJIJJJIIJJJGIJ?HHIIJIIJJJJJJIGIGJJ
@6208480/1
ctcatcttgtatagaggaggcttgggctcgctctccgaagggagcttgcg
+6208480/1
@C@FADFFHBFDFIIDHHIIGII<GGIGE>GCFFDB@AFAFGAHGCGHGH
@4869805/1
ggcgcttgtggtggtgcacgcgcttgggcagagggaatctgattgtgctg
+4869805/1
CCCFFFFFHHHHHJIIJJJJJJJJJJJJJJJJJJJIJJJJJJJJIJJJJH
@6208653/1
ctcagatgcaatttcttgcaagaattgcacaaagttgaagtccttgttgt
+6208653/1
CCCFFFFFHHHHHJJJJJJIJJHFHJIJJJJJJJIIJJJJHIJJJJJJII
@827898/1
caacagattgtttgagatgtttgtgaaactgcgacaccttgtggctgtga
+827898/1
CCCFFFFFHGHHHIJJJJJJJJIJJJJJJJIJIIJJJJJJJJJJIJJHHE
@6209417/1
gacgcaagaagtaccagaaacgggacttagccacaatctggtctggagag
+6209417/1
CCCFFFFFHHHHHJJJJJJJJJJJJJJJJJJJJJJJJJJJJHIJJJIJHI
@4870535/1
ggcagtaatagtacaagtgaaaagtcacttgccgatggtagaataaggat
+4870535/1
CCCFFFFFHHHHHJJJJIIJJJJJJJJJJJJJJIIJJJCFHIJJIJJJJJ
@1491257/1
cacgcctgggatgccacccggcaccactcccgggtgaggatgcactacat
+1491257/1
CCCFFFFFHHHHHJJJJJJJJIJJJJJJJJJJJJIJIIJJJJJJJJJHHH
@4186496/1
catacataataaaattagaggaagtaggtgctgggcctcttgtatgcgaa
+4186496/1
CCCFFAEDHHFFAFFHDGEFEDGHFFHIBFEGHIGGGGHIIIDFGGIGDD
@7581118/1
gtgttgaggcgcttgtggtggtgcacgcgcttgggcagagggaatctgat
+7581118/1
@@@DDFFFHHHHHJJHIEHHIGGGIJJJIJJJJJJIJJGIHGGGFDFFFF
@4186719/1
gccagatgccaaagttcttgatcttcactgggctcttctctgggatttcc
+4186719/1
CCCFFFFFHHHHHJIJJJJJJJJJJJJJJIJJJJJJJJJJJJJJJJJJJJ
@7581217/1
gggaagtggtgataaagataagtataggctcaaaacctaacgacatcaat
+7581217/1
CCCFFFADHCFHHJJJJIHIIJAHJJIGIEHIJJJJJJJJJJJJJGIHJF
@4186937/1
ctgatagagacgatttcaccagtggtcttcttgaacttcttcaattgacg
+4186937/1
CCCFFFFFHHHHHJJJJJJJJJIJJJJJJJJJJJJJJJJJJJJJJJJJJJ
@5540534/1
gtcctgagccatagcaaacagccactggcaatgtggatagctggacaagg
+5540534/1
<@;DD:=BBF;CDBDB?FFCCEDEE?<2C1:?E99?BCF@BD0?FGIGG;
@5540756/1
cccattttctgaaacacattacaaaaccgtcttaactaaatgatagtgat
+5540756/1
CCCFFFFFHHHHHJJJJJJJJIJJJJJJJJJIJJJJJJJGIJJJJJIJJJ
@1492589/1
gggttgtcctgcagagcttgccacatcttgtaagcagcctgacgcttagc
+1492589/1
@CCFFFFFHHHHHJJJJJJJJJJJJJJJJJJJJJJJJJJJIJJJJJJJJJ
@4871962/1
cccaactgtcctccggtactaacgatcaaatcgatcatgggtccataatc
+4871962/1
CCCFFFFFHHHHHJJJIJJJJJJJJJJGGIGGHGIJJJJJJFHIJJJJJJ
@6868838/1
gcagagggaatctgattgtgctgttgtggaactgcttcacctgtggccgg
+6868838/1
CCCFFFFFHHHHHJJJJJIIJJJIJJJJJJJJJJJJJJJJJJJHJJJJJJ
@1493292/1
catggtaagaaggtggcggccagaatctagacatgcacagctcttgcagc
+1493292/1
CCCFFFFFHHHHHHIJJJJJJJJJJJJJJJJJJJJJJJJJJJJJJJJJJI
@1493390/1
gcaaagttaaccatcttgtattcaaaagaaaacctagaatcactggttca
+1493390/1
CCCFFFFFHHFHDIIJIIIIJJJJJJJJJJJJJJJJJIJJJJJJJIIJJJ
@5541758/1
attgttatgtcgatgtcgaacccaaatatgtaattaacttttttttttgt
+5541758/1
;?@FDDDDFFHFDHHCFHIIIIIIGGIIIIHCDGHIGHHIIIIIIIIH8?
@5541958/1
cttccggcaaatttttggttttaaccacatagttcccgatctcgcgggat
+5541958/1
B@CFFFFFHHHHHJJJJJHIJJJJJJDHGHHFHIJHIHIJJJJJJJJFDD
@7582993/1
ttctcttttaatattataaatagttatttgatcacacactgatgcaaacc
+7582993/1
CCCFFFFFHHHHHJJIIJIJJJJJJJJJJJJJJJJJJJJJIIJJJJJJJJ
@1494129/1
gctgtctgtacattgaaaataaaaataaaaaaatagcaggggttattgtt
+1494129/1
@@@DDDDDCFHFHGHIBGGJJJIGIJIIJGCECFDBHFGHFBIB=FCBG>
@6869740/1
cgtcacggtaagcattcatcagaatgctatgcaacatcttcatcttagcg
+6869740/1
BCBFFFFFFFHHHJJJIJJJJJJJJJJJJJJJJJJJJJJJJJJJJJJIJJ
@1494223/1
ctgatcagccggagcagctccggtaagtttgtcgagtagagccttagctg
+1494223/1
@@@F?DDEFHFHFAAGHIIGIJJCFHIFBGHDEHJIHGGGGIFACGGIGG
@5542849/1
gcccattttcacaggcaagggatcctaacttcgcaaccactaattccagt
+5542849/1
CCCFFFFFHHHHHJJJJJJJAGIJJJJJJJJJJJJIJJJJJJJJJIHJJH
@4873760/1
gcgatgttttacaagggcaggttgaactcacaccattcaatttaaaagaa
+4873760/1
CCCFFFEFHHHHHJJJJFHJJHIJJJJJJJJJJJJJJJJJJJJJJJJJJJ
@4873791/1
tattaaacgaagaacatgcggctgaattgcagcatcttgtcgagaacatg
+4873791/1
8=@FFFFFHHHHHJIJIJIJJIJJIIJJIJJJJJJJJJJDGIIJIIJGAA
@5543308/1
gagccttagctgcggaatgcttagcttccttcttagagcgtcccgtaccc
+5543308/1
CCCFFFFFHHHHHJJJJJJJJJJJJJJJJJJJJJJJJJJJJJJJJJJJJJ
@2180617/1
gtctgtttgtctgttcgtctgtgcgcgctaatctcagaaacggctgatcc
+2180617/1
CBCFFDFFHHHHHGIJJEHIJHIIJJJJJIJJJJJJJIIJJJJJJJGGIJ
@4874592/1
gttctcagcatggtaagaaggtggcggccagaatctagacatgcacagct
+4874592/1
CCCFFFFFHHHHHGHIJJJJJHIJJJJJJJJJJJJIJJJJJJJJJJJJJJ
@6871211/1
ggctgtcactgcagcaatgctgggaacattcgactgatccggtgagggat
+6871211/1
C@CFFFFFHHHHGJIJJJIJJJJJJJJJJJJJJJJJJJIJJIHIHIIJIG
@141899/1
gtcataatcttcagatactccaaagcattctgggctgcagatgactgtgc
+141899/1
CCCFFFFFHHHHHJJJJJJJJJJJJJJJJJJJJJJJJJJJJJJJJJJJJJ
@141964/1
attgttatgtcgatgtcgaacccaaaaatgtaattaactttatttttgtc
+141964/1
??@D=ABBDAACFFBCF@GB?<@AFE?GBD:CCCCGABB?B?BGEBD@GC
@2181284/1
gtcctgcagagcttgccacatcttgtaagcagcctgacgcttagcaagtt
+2181284/1
CCCFFFFFHHHHHJJJJJJJJJJJJJJJJJJJJJJJJJJJJJJJJJJJIJ
@2181348/1
ataaagataagtataggctcaaaacctaacgacatcaatcaccagcttaa
+2181348/1
CCCFFFFFHHHHHJJJJJJJJJJJJJJJJJJJJJJJJJJJJJJJJJJJJJ
@142348/1
attttaacacatttcacattgaaaaataggtcaaaaccttcattatggcg
+142348/1
@CCFFFFFHHHHHJJJJJJJJJJJJJJJJJJJJJJJJJJJJIJJJJIIIJ
@4875112/1
tgggcctcttgtatgcgaaggtgttgaggcgcttgtggtggtgcacgcgc
+4875112/1
CCCFFFFFHHHHHJJJJJJJJHHIIJJJJJJJJJJIJJJJJIIJJJJJHF
@142429/1
gaacgccaatggcatgaatagatgtcatgcgcaagcgtgccctgtgcgcc
+142429/1
CCCFFFFFHHHHHJJJJJJJIJJJJJJJJJJJJJJJJJJJJJJJJJJJJJ
@142837/1
cttggttgaacggaactccaatcctttactcgaatagtcttttctaactt
+142837/1
=:?DBBDAF8CFAEA1CAC<FECGADEGEDFG9DFFGBDF<FBFDFFGBF
@2182264/1
cttcatctgactggtgttctttagaccattgttccattttctctatgaaa
+2182264/1
CCCFFFFFHHHHGECFGHHIIIGHBBCEFHGIIIIEHFIHGIHIGIIIIG
@3535962/1
ggttggaatgattctggtgggttgtcctgcagagcttgccacatcttgta
+3535962/1
?@?DDDFDF?FDDFHIICFHGGHHGHGGGIGEDDAFFCGHFHHADHIIEE
@143353/1
caccagtggtcttcttgaacttcttcaattgacgcaagaagtaccagaaa
+143353/1
CCCFFFFFHHHHHJJJJIIJIGIHIIGGIJJJJJJJJJJIGHHIIJFGJI
@4876421/1
ggtgcgtgcaggatcctcgtcattgcctggcatacaaggcaaagcaccga
+4876421/1
CCBFFFFFHHHHHJJJJJIJJJJJJJJJJJJJJJJJJJJJJJIJJJJJJJ
@6872994/1
cgctaatctcagaaacggctgatccgagttggatgcggttttcacgaata
+6872994/1
CCCFFFFFHHHHHJJJJJIJJIJIJJHIIHGJGIJJJJHIJJJJJJHIJG
@2183051/1
gttgaggcgcttgtggtggtgcacgcgcttgggcagagggaatctgattg
+2183051/1
@BCFFFFFHHHHHIGIHIHGHIJIIJJJJJJIJJJJIIJJEHHHFFFFFF
@2183322/1
aatttatcttcaaatgacgacaccacagttccagtctcaggcacattgcc
+2183322/1
CCCFFFFFHHHHHJJJJJJJJJJJJJJJJJJJJJIJJJIJJJJJJJJJJJ
@3536984/1
gcctcttgtatgcgaaggtgttgaggcgcttgtggtggtgcacgcgcttg
+3536984/1
BCCFFFFFHGHHHJHHIICFHHIIJJJJJJJJHIJIJIFHIJJIJJHFFD
@2870635/1
ctgagccatagcaaacagccactggcaatgtggatagctggacaaggcac
+2870635/1
@C@FFFFFHHHHDGIGGIIJJGGHJJHIGIHIGEIIIEHHGFHIGGGIJJ
@829082/1
ggcagagggaatctgattgtgctgttgtggaactgcttcacctgtggccg
+829082/1
@@@DFDDDFDDHFDEHGGGHDGHIEFBCFH>BHIIIII@GGIG;DFEGGG
@2870786/1
gacaccttgtggctgtgacttgtagtcaaagtggagattttactatcttt
+2870786/1
CCCFFFFFHHHHHJJIJIJJJJIIJIJIJJJFHIIJGIJJJJJJJJJJJJ
@3538028/1
gacgcaagaagtaccagaaacgggacttagccacaatctggtctggagag
+3538028/1
CCCFFFFFHHHHHJJJJJJJJJJJJJJJJJJJJJJJJJJJJIIJJJIJHI
@4188435/1
gacggcacctccgacactgaggtcacggtactcgcggtacatgttgtgta
+4188435/1
B@CFFFFFHHHHHIJJJJJJJJGHIJJJGHHJJJJJJFHHIHHHHHHFFF
@829484/1
tgaggcgcttgtggtggtgcacgcgcttgggcagagggaatctgattgtg
+829484/1
CCCFFDDDFFHFBB?GG?FGIHHGGGGIIIIFIIGGIIEHHHEH@DEFCD
@2871577/1
cacataagtaacttcaaatgattgctcagatgcaatttcttgcaagaatt
+2871577/1
CBCFFFFFHHHHHJJJJJJJJJJJJJJJJJJJJJIJJJJJJJJJJJJJJJ
@1495518/1
cctgacgcttagcaagtttcttagacttgccagttcccacttcacgacgc
+1495518/1
CCCFFFFFHDHHHJJJIJJJJJJJJJJJIJJJJJJJJJJJJGIJJJJJJI
@7584428/1
ccctggtggcgcggtgcatgtagatgggcatcccgctgatgtgacgcacc
+7584428/1
CCCFFFDFHHHHHJHIJJJJJJJJJJJJJJJJJJJJJJJJJHIJJJJJHH
@6212841/1
cagcatacataataaaattagaggaagtaggtgctgggcctcttgtatgc
+6212841/1
CCCFFFFFHHHHHJJJJJJJJJJJIJJIJJJHHJJJJJJJJJJJJJJJJJ
@1495839/1
gcaacatcttctttggtttgtcaggggtaatgctaacgtcatagcgataa
+1495839/1
@@@DDDDDHFFDHIGBHEHGFHCGGIJJJHGIFHGDGBHHEGIDB:FHGG
@7584788/1
ggcgttgatgtcgcaagatagtgagacattcactttttagtcataatctt
+7584788/1
CCCFFFFFGHHHHJJJJJJJJEHIJJJIJJJJJJJJJJJJIJJJJJJJJJ
@1496063/1
gggcacagttcctcgacgagcaagtagttcttgaagcacagacacaggtg
+1496063/1
CCCFFFFFHHHHHJJJJJJJJJJJIJJJJJJJJJJJJJIJJJJJJJJJFH
@7584940/1
tgccatgtaccacgcctgggatgccacccggcaccactcccgggtgagga
+7584940/1
CCCFFFFFHHHHHIJJJJJJIJJJJJJJJJJJJJJJJJJJJJJJHIIHHH
@7585009/1
gccagatgccaaagttcttgatcttcactgggctcttctctgggatttcc
+7585009/1
CCCFFFFFHHHHHJHIJJJJJJJJJJJJIJJJJJJJJJIJJIIIJJJJJJ
@7585013/1
ggcgaattttgcgatctgcgtggtagcgtactaccagcgttgatagattc
+7585013/1
@@@DDFFFHFF<DHIEBDFHHEDHGB<DDGFFBFCHGGICF@FGIGHGHH
@6213295/1
ggatggagtgagcacgggctctgtgcctggctcccatgtcacggtagcac
+6213295/1
CCCFFFFFHHHHHJJJJJJJJJJJJJJJJJJJJJJJJJJJJJJJHIJJJJ
@4189918/1
attgacatgaaacaaacactaaatgtaaatttaagcatcccacaatatat
+4189918/1
@BBFFFFFHHGHHJJJJJJJJJJJJIFIIJJJJIJJJJJJJJJJJJIJJJ
@4190042/1
gtcacacggtagcggaaggtgggttcgtgaatcatgccctcaatctgcac
+4190042/1
CCCFFFFFHHHHHJJIIJJGIIJJJIJIJGHGHIIJIJIJJJJJJJJJJJ
@7585755/1
gggcacgggctctgtgcctggctcccatgtcacggtagcactgagtgacg
+7585755/1
CCCFFFFFHHHHGJIIIJHIJJJJJJJJJJJJJJJDGIJIJJJIJCHDHH
@4880104/1
gtcctttctaaggttctaaactatatctgtaccaaatttcaaccaaatcc
+4880104/1
CCCFFFFFHHHHHIIJJJJJJJJJJJJJJJJJJJJJJJJIJJJJJJJJJJ
@4880171/1
atcacaagaagttatttgttcaaataacttattaaaattaatatgcgtga
+4880171/1
@CCFFFFFHHHHHJJJJJHIJJGHJJJJJJJJJJJIJJJJJJJJJIJIJJ
@4880870/1
ctcagcatggtaagaaggtggcggccagaatctagacatgcacagctctt
+4880870/1
@@@DDDDBBFADFEFHIGHEEBE:CDG@GIBDDFGEGE<8=BFI@CCGHH
@7587272/1
gccacatcttgtaagcagcctgacgcttagcaagtttcttagacttgcca
+7587272/1
C@@FFFFDHHHFHIEGGHGCBHGEHIJBHGIHIJG9FHIGIJEE<DGHJI
@831382/1
ccctcttcctcgggttggaatgattctggtgggttgtcctgcagagcttg
+831382/1
C@CFFFFFHHHHGIFGHIGDHIEGJIJGIHIIJIJJJJJJIJJJJICGIJ
@6874912/1
cgtttagcagcttcatccagaggcaagcgctccaagttgcttggaggctt
+6874912/1
CCCFFFFFHHHHHJJJJJJJJJJJJJJJJJJJJJJJJJJJJJJJIJJJJJ
@1498736/1
ctcagatgcaatttcttgcaagaattgcacaaagttgaagtccttgttgt
+1498736/1
CCCFFFFFHHFHHIJJJJJJJJDFHGJJJJJJJJJHGIJJHHIJIJIJIJ
@1498764/1
gactcataacgcagccagatgccaaagttcttgatcttcactgggctctt
+1498764/1
CCCFFFFFHHHHHJJJJJJJJJJJJJJGHJJJJJJJJJJJJJJJJJJJJJ
@4881551/1
ctcatcttgtatagaggaggcttgggctcgctctccgaagggagcttgcg
+4881551/1
?@@DD?A;FDBFH@FF?GD6;DD@D<C??F0?@G<DAF?FFF@FH;F7;4
@6875348/1
tgttgaggcgcttgtggtggtgcacgcgcttgggcagagggaatctgatt
+6875348/1
CCCFFFFFHHHHHJJJJIJJIIJJJJJJJJJJJJJJJIIJHHHHFFFFFF
@6875509/1
ggcagttcgtcaacaagacattactagctgagaatatttttttccgttta
+6875509/1
CCCFFFFFHHHHHJJJJJJJJJJJJJJJJJIJJJJJJJJJJJJJJJJJJI
@4881778/1
gggtgcgtgcaggatcctcgtcattgcctggcatacaaggcaaagcaccg
+4881778/1
@@@ADDFDHHFHHIJGICIJJJJIIIJJIJIJJJJJFIJIIIIIJIIHII
@4881807/1
ggcctcaaaaaatcacgtttatacattttttttttttttg
+4881807/1
CCCFFFFFHHHHHJJJJFHJJJJJJJJJJJJJJJJJHDD6
@6875605/1
gtggattttaatgttattattacagcatacataataaaattagaggaagt
+6875605/1
@BBFFFFFHHHHHCGIJJJJJIIJJBGHJJJJJIJJJJJJJJJJJJJJID
@2185247/1
cacagctcttgcagccatccaacaggattgcccatcaatttatcttcaaa
+2185247/1
C@@FDDFFHHHHHGHIJIIJJJJIHJIJIIJIDHHIIGIIGGGFIIIIIJ
@4882572/1
ctgcaacttggccaggttagggccaacagattgtttgagatgtttgtgaa
+4882572/1
CCCFFFFFHHHHHJJJHHJJJJJJJJJJJHJJJIJJJJJJJJJJJJJJJJ
@2185657/1
ctgggatgccacccggcaccactcccgggtgaggatgcactacatttccg
+2185657/1
CCCFFFFFHHHHHJJJJJJJJJJJJJJJJHIJJJJJJJJJJJJJJJJJJJ
@5546964/1
cccaagtttgacgacataagatgcgaaggtaacattattgacgagtgctg
+5546964/1
CCCFFFFFHHHHHJJJJJJIJJJJJJJJJGHJJJJJJJJJJJIJJHIJJJ
@6877058/1
gaagttcttcgacgctccgtactggttgtacttcggcttactgacgggat
+6877058/1
CCCFFFFFHHHHHJJJJJJJIJIJJHIJJJJJJJJJJJJJJJIIJJJJIH
@2186576/1
ggcgcttgtggtggtgcacgcgcttgggcagagggaatctgattgtgctg
+2186576/1
CC@FFFFFHHGFHIIHJIGHHHIJJJJJJIIIJJI<CGIHIJJIJGHHIH
@5548326/1
gcgagactcataacgcagccagatgccaaagttcttgatcttcactgggc
+5548326/1
CCCFFFFFHHHHHJJJJJJJJJJJJJJJJJJIIJJJJJJJJJJJJJJJJJ
@6213530/1
ggtcactcccagcttcgggaaattgctgcacgaaccggagaagggaatga
+6213530/1
BCCFFFFFHHHHHJJJJJJJJJJJJJJJJJJJJJJJJJIJIIIJJIJJHG
@2872269/1
ttcacattgacaaacttaggtttgcttacagccattcccaactgtcctcc
+2872269/1
CCCFFFFFHHHHHJJJJJJJHHJJJJJJJJJJJJJJJJJJJJIJIIJJJJ
@6878447/1
ccttagtacacctaatgaggactatttggcgttactgcttaatactactc
+6878447/1
CCCFFFEFHHHHHJJJJJJJJJJJJJJJJJJJJJJJJJJJJJJJJJJJJJ
@2872340/1
ctgcaaagttaaccatcttgtattcaaaagaaaacctagaatcactggtt
+2872340/1
CCCFFFFFHHHHHJJJJJJJIJJJJJJJIJJJJJJJJJJIJJJJJJJJHI
@2188075/1
gtgattctttaatttgacataacttttttatttatgaaccgattgacatg
+2188075/1
@@@DDDDFHHFDHGGIGHIIFIJIJJIIIGIIJJJEGIIHGGGEBFDBFG
@6213960/1
cctcagtaggatggcaaagagacgaagcgcgcgttctcatgtaattttta
+6213960/1
CCCFFFFFHHHHHJJJJJJJJJJJJJJJJJJJJIJJJJJJJIJJJJJHHH
@6878671/1
gctgtgacttgtagtcaaggtggagattttactatctttcaagtcggcat
+6878671/1
CCCFFFFFHHHHHJIJJJJJHHIIJIJJJJJJJJJJJJJJJJJJJJJJJJ
@6878729/1
agcgggtcggacgagccgtgccttttattgcttggtgagacacgagataa
+6878729/1
@BCFFFFFHHHHHJJJJJJJJJJJJJJJJIIJJJJHIJHHHHHFFDDDED
@145451/1
caactgtcctccggtactaacgatcaaatcgatcatgggtccataatcat
+145451/1
CCCFFFFFHHHHHJJJJJJJJJJJJEFHHFHIJJJJJJJGHIJJJJJJJJ
@6214497/1
cagccagatgccaaagttcttgatcttcactgggctcttctctgggattt
+6214497/1
CCCFFFFFHHHHHJJJHIJJJJJJJJJJJJJJIJJJJJJJJJJJJJIJJJ
@3541118/1
tgcatctgtgaggggcgtcgggtcacattacatactctgtatttcctctt
+3541118/1
?@@ADEFFFAH?AFGHIFHIIEHDHIDGGIE>G9@7CEGHEHEHAACEF@
@4885443/1
gttattattacagcatacataataaaattagaggaagtaggtgctgggcc
+4885443/1
CBCFFFFFHHHHHJJJJJJJJJJIJJJJJIIJJJHJJIJJJJJJJIJJJJ
@2873060/1
cgcgggaacaagcacgcgttgcagaacgcttggcagtagtctaggttctt
+2873060/1
@CCFFFFFHHHHHJJJJJIIJJJJJJJJJJJJIJIJDHIHHHHHHCEFFF
@4885564/1
gtttgatttcgatgaaacttggtataattaacttattatcctgggcataa
+4885564/1
@@@DDDADHBD?FHBGHGHEHGACFEEHHBHGEHIIGGHIFHHIGEIIE<
@4885584/1
gtaggtgctgggcctcttgtatgcgaaggtgttgaggcgcttgtggtggt
+4885584/1
CCCFFFFFHHHHFHIJJJJIJJJJJJIIJDGHHJJJJJJJJJJHJJJJJE
@3541414/1
ccttcttagagcgtcccgtacccatagcaacaagatcagcgactgtcaca
+3541414/1
CCCFFFFFHHHHHJJJJJIIJJJJJJJJJJJJJJIJJJJJJJJJJJJJJJ
@3541429/1
gagcttggtacaaagcaaaggtcgggcagttcgtcaacaagacattacta
+3541429/1
CCCFFFFFFHHHHJJJJJJJJHIJJJJJJIJJJJJJJJJJJJJIJJJJJI
@145833/1
cgcttactggacccgtggcccactccgtattgcatgccgccgataaatac
+145833/1
CCCFFFFFHHHHHJJIJJJJJJJJJJIHIJJJJJJHIJJJJJIJHHHHHH
@1499187/1
gcctcacatgattcatccacaaattccaacccttgcgtttcaaaacaatt
+1499187/1
CC@DDFFFFDDHHGIIJEGGHIGGGIEGGFHIIIHGGHGGGCHHGGIJGH
@6214880/1
gttgaggcgcttgtggtggtgcacgcgcttgggcagagggaatctgattg
+6214880/1
@@@FFABBDHHHHEGBFBGHGIIIIGIIIGGHGGIGIGIGFHFHFFFFF@
@145867/1
ccatcttgtattcaaaagaaaacctagaatcactggttcaaattcaaata
+145867/1
CCCFFFFFHHHHHJJJJJIJJJJJJJJJJJJJJJJJHIJJJJJJJJGGIH
@6214905/1
tctatactttgcattaaaataatgcccattttcacaggcaagggatccta
+6214905/1
CCCFFFFFHHHHHJJJJIIIIIJJJJJJIJJJJJJJIJJJJJJJAHIIJJ
@145973/1
cactgagtgacggcacctccgacactgaggtcacggtactcgcggtacat
+145973/1
CCCFFFFDHHHHHJJJJJJJJJJJJJJJJJGHIJJJIIJJJJJJHHFFFF
@1499482/1
cgggtgaggatgcactacatttccgtccatcattttgtcaacgaactctt
+1499482/1
BCCFDFFFHHHHHJJJJJJJJJJJJIJJJJJJJJJJJJJJJJJJJJJJJJ
@6215356/1
catcactcttatatgggcagcccgaacacggttaccgggaattttgtttg
+6215356/1
CCCFFFFFHHHHHJJJJJJJJJJJJJJIJJJGHJJJJJJIIJJJJJJJJG
@2873855/1
cttgttgttaagaggtgttacctgcaacttggccaggttagggccaacag
+2873855/1
CCCFFFFFHFHHHIJHIFHHHJJIIJIJIJIJJJGIIHHFGHIIIJGIGI
@831895/1
gcagcttttgacagagcgggagccgtacagacggagtagcgagccccatg
+831895/1
@CCFFFFFHFHDDBHIJGIIEGGHIIJHIGEGHJHGIIIIIEEADFBAEC
@6215600/1
gtacagttagaaatgttacaacctctatactttgcattaaaataatgccc
+6215600/1
CCCFFFFFHHGHHJJJJJJJJJJJJJJJJJJJJJJJJJJJJJJJJJJJJJ
@1500033/1
ctcggacatttcaattttatttagttggtcttggttgaacggaactccaa
+1500033/1
C@@FFDFFHGHHHBGFHIIIIIBHIGGEFEHCGGEGDD?GHIBFGGFEHE
@4190123/1
gcgtgatgaggttcaccaagctagtggcgttgatgtcgcaagatagtgag
+4190123/1
@@BDFFFFHHHHHJJJJJJJJJJJFHIJJJJJJJJJJJJJJJJJJJHIHI
@6216229/1
cccctttaaaaaaagctcgatctcaatttaaagataagatctgcgacctc
+6216229/1
CCCFFFFFGHHHHJGJJJJJJJJJJIJJIJJJIIIIJJJJJBHJIIJJIJ
@7589172/1
ggatgcggttttcacgaatatattgtgggatgcttaaatttacatttagt
+7589172/1
CCCFFFFFFHHHHJJJIJJJJJJJJIJJJJJJJJJJJJJJJJJJJJJJJF
@5549202/1
ggggatctgagaatggtttagattcacaattttgtccgctggacaatgtt
+5549202/1
CCCFFFFFHHHHFGIJAGHEHGHGIGIIIJIJJJHJJGGHIJDGGHIIDH
@5549474/1
tgggtgcgtgcaggatcctcgtcattgcctggcatacaaggcaaagcacc
+5549474/1
CCCFFFFFHHHHHJJJJJJJJJJJJJJJJJJJJJJJJJJJJJJJJJJJJJ
@4190617/1
taataaaattagaggaagtaggtgctgggcctcttgtatgcgaaggtgtt
+4190617/1
CCCFFFFFHHHHHJJJJJJJJIIJJJJJJJJJJJJJJJJJJIIIIJBGHI
@5549786/1
ctggcatacaaggcaaagcaccgacgacgacactgtacagttagaaatgt
+5549786/1
CBCFFFFFHHHHHJJJJJJJJJJJJJJJJJJJJJJIHIJJHIIIJIHHHH
@7590027/1
atctatagatgtcggtggcgcacagggcacgcttgcgcatgacatctatt
+7590027/1
CCCFFFFFHHHHHJJIJJJJJJJJJJJJJJJJJJJJJJJJJJJJJJJJJH
@4887863/1
gtccttgttgttaagaggtgttacctgcaacttggccaggtt
+4887863/1
@@@=DDDBDF:CFFF>FEGEHF9?DHECGCBFFCEGEIIC?<
@6217736/1
gggatgatgactaatgactatatttgtccagaacacgtattaattctgtt
+6217736/1
CCCFFFFFHHHHHJJJJJJJJGJIIJJIJJJJJJJJJGIIJIJJJJJJHI
@4888251/1
ggcaatgtggatagctggacaaggcactggcaacgaccaatcatggactt
+4888251/1
CCCFFFFFHHHHHJJJJJIJJJJJJJJJJJJJJJJJJJJJJJJJJJJJIJ
@4192306/1
ataaagataagtataggctcaaaacctaacgacatcaatcaccagcttaa
+4192306/1
CCCFFFFFHHHDFGIIJJJIIJIJJIJJJJJJJJJJJJJJJJJJJJJJJI
@7591687/1
ccgcgctttaatctaatgcttataagtaggtaataaacatattcttataa
+7591687/1
CCCFFFFFHHHHHJJJJJJJJJJJJJHIJJIJJJJJJJJJJJJJJJJJJJ
@6219193/1
ctatactttgcattaaaataatgcccattttcacaggcaagggatcctaa
+6219193/1
CCCFFFFFHHHHHJJJJJJJJJJJJJJJJJJJJJJJIIJJJJJJJJJJJJ
@4192654/1
ccacgatgtaagtgcttcgggcttcaacagcttgttagcttgccattgac
+4192654/1
BCCFFFFFFHHHDHJJJJJJIIIIJJJJJJJIJJJJIJJJJJJJJJJJJJ
@5552134/1
tagcatcacaacgtcatttaatataaaatacatttatatccgatattttt
+5552134/1
C@CFFFFFHHHHHIJJJJJJJJJJJJJJJJJJJJJJJJJJJJJJJJJJJJ
@4192746/1
agcatacataataaaattagaggaagtaggtgctgggcctcttgtatgcg
+4192746/1
CCCFFFFFHHHHHJJJJJJJJJJJJJJJJIJJJJJJJJJJJJJJJJJJJJ
@3543017/1
gtttcatttaaatttacgggctatgccatttatcctcgcacgttggcagt
+3543017/1
CCCFFFFFHHHHHJJJJJJJJJJJJJJJJJJJJJJJJJJJJJJJJJJJJH
@147417/1
agcgacttgaggtggttcttcaacttgggctagcagggaattggtagcaa
+147417/1
CCCFFFFFHFHHDHIIJIJJJJJJJJJIJJJJJJJJJJJIJJJIFHIJJJ
@2189527/1
ctgcaaagttaaccatcttgtattcaaaagaaaacctagaatcactggtt
+2189527/1
CCCFFFFFHHHHHJJJJJJJIIJJJJJJJJJJJJJJJJJJJJJJJJJJJI
@3543198/1
cgggaattttgtttggtatctgataccgacacatggtaggttccatggat
+3543198/1
CCCFFFFFHHFHHJJIFHIJJJJJJGIIIGHGGHJIFGHHFGGHIGIJJG
@4193350/1
gggatgcttaaatttacatttagtgtttgtttcatgtcaatcggttcata
+4193350/1
CCCFFFFFHHHHHJJJJJJJJJJHHJJJJJJJJJJJJJJJJJJJJJJJJJ
@4193439/1
cttggtacaaagcaaaggtcgggcagttcgtcaacaagacattactagct
+4193439/1
CCCFFDFFHHHHHJJJJJIIJJJJJJIJJJJJJJJJJJJJJJJJJJJJJJ
@2874613/1
ggcgcacagggcacgcttgcgcatgacatctatacatgccattggcgttc
+2874613/1
CCCFFFFFHHHHHJJJJJJJJJJJJJJJJJJJJJJJJJJJJJJJJJJJJJ
@2189832/1
gtagcactgagtgacggcacctccgacactgaggtcacggtactcgcggt
+2189832/1
B@BFFFFDHHHHHJJIIGIJJJJJJJJJJJJIJJFHJIJIHHGIIHIHFB
@147922/1
ggtggtgcacgcgcttgggcagagggaatctgattgtgctgttgtggaac
+147922/1
CCCFFFFFHHHHHJJJJJJJJJIJJJHIJJJJJJJJJJJJJIJJJJJJIJ
@2874845/1
ggcgttgatgtcgcaagatagtgagacattcactttttagtcataatctt
+2874845/1
CCCFFFFFHHHHHJJJJJJJJHIIJHJJJJJJJJJJJJJJJJJJJJJJJJ
@4193700/1
cacagttccagtctcaggcacattgccat
+4193700/1
CCCFFFFFHHHHHJJJJJJJJJJJJJJJJ
@148648/1
ctttaatttgacataacttttttatttatgaaccgattgacatgaaacaa
+148648/1
@CCFFFFFHHHHHJJJIJJJJJJJJJJJJJJJIIJIJIIJJIJJJJJJJJ
@148729/1
gtaggaactgtccctcggagatgccgtcccggtacataatgatacgatgc
+148729/1
CCCFFFFFHHHHHJJJJJJJJJJJJJIJJJJJFHHIJJJJJJIHGHJIJJ
@832549/1
cgtttctgtaccaataggaacaatacttcgggcttattctgcatacctgc
+832549/1
@BCFFFFFFHHFGHGIIJIJGIJGGJJJJJIIIIIJJJIJJIIIJJEHII
@832655/1
gcatcattttccattggctgggtcttacagattggtggaaaccaaaccaa
+832655/1
@?@DD;DDFFBBFII@<EFGICGGBHEHEB@CCFGCDCFIFECE=BDB=F
@832807/1
gggaatctgattgtgctgttgtggaactgcttcacctgtggccggcggca
+832807/1
CCCFFFFFHHHHHIJIJJIJJIJJJJJJJJJIJJJJJIIGJJJJJJJHFD
@2191746/1
cagcatagtagtcggcaaacgttaagtaagagtccgagtcgaattgagac
+2191746/1
C@CFFFFFFHHHHJJJJJIIGEGHJJIJIIFIFBHHFHIIGE@CHHGHGH
@2192522/1
ctcgatctcaatttaaagataagatctgcgacctcgagcgacgaatcaca
+2192522/1
CCCFFFFFHHHHHJJJJJJJJJJJJJJJJJIJJJJJJJJJJJJJJJJJHH
@2193096/1
cgtcaagcaaataaaggacatcttcaacaatctcgtggttcctctgcact
+2193096/1
@CBFFFFFHHHHHIIJJJJJJJJJJJJJJJJJJJJHIJGHJJJJJJJJJI
@834433/1
gtgcctggctcccatgtcacggtagcactgagtgacggcacctccgacac
+834433/1
CCCFFFFFHHHHHJJJIIJJJJFHIJJJJJJJFHIJJJIIJJJJJJJJIJ
@7595585/1
gacaaggcactggcaacgaccaatcatggacttttcttcaatatccacat
+7595585/1
CCCFFFFFHHHHGJIIIGGHHIIIJJIIJIJIJJJJJJJJJJJJJJJJJG
@834667/1
gcccgagtcgtgctccttctccaccaggtggtagcgcgcgcggaacgcca
+834667/1
B@@FFFDDHFHHHJJJJJJJJIJJJIIIBFEFDFHIJJJJJHFDDDDDDB
@2193532/1
tcgccatcaggacctgcaccatgcaccgccatgccatgtaccacgcctgg
+2193532/1
<?@DA=DDFAHDHIIIFIIA@B@9A4<C6FDD@9@FDH?FGHHCGBHIDA
@2193580/1
gcaaacatgctagttataaagcatagcccgaagtgctattggcacacagg
+2193580/1
CCCFFFFFGHHGHIIJJJJJHIJJJIJGJGFHGHGIIIIJJIIIJFGHII
@7596130/1
tgggcctcttgtatgcgaaggtgttgaggcgcttgtggtggtgcacgcgc
+7596130/1
@@CFFFFFHFHFHHIGIIHIIFDCBGEGGHGHIJJHIGCHG;CFGHJJHF
@2194026/1
atctgattgtgctgttgtggaactgcttcacctgtggccggcggcacgca
+2194026/1
@BCFFFFFHHHHHJHJJHHJJJJJJJJJJJJJJJHIJJJJJJJJHFFDDD
@7596500/1
agcatacataataaaattagaggaagtaggtgctgggcctcttgtatgcg
+7596500/1
CCCFFFFFHHHHHJJJJJIJIJJJJJJJJJIIJJJJJJJJJJJJJJJJJJ
@836794/1
ctatgccatttatcctcgcacgttggcagtaatagtacaagtgaaaagtc
+836794/1
CCCFFFFFHHHHHJJJJJJJJJHIJJJJJIJJJJJGIIJIJJIJJJJJIJ
@4194040/1
atgcattcttcctcgtcaagcaaataaaggacatcttcaacaatctcgtg
+4194040/1
CCCFFFFFHHHHHJJIJJIJJJJJJJJJJJJJJJJJJJJJJJJJJJJJJJ
@7598353/1
catcttgtatagaggaggcttgggctcgctctccgaagggagcttgcggc
+7598353/1
CCCFFFFEHHHHHJJIJJJJJIIJJIJIIJJJIJIIJJJJFIIJJJJJHH
@4194145/1
cttcagcagagtgcacacaatggtgaactggcgttcatgcggcaaacgcc
+4194145/1
@CCFFFFFHHHFHIJJJJGGHIJHHIJJJJJJJJJJJJJJJJIJJJJJJJ
@7599192/1
gtacatgttgtgtacacctgagcgagactcataacgcagccagatgccaa
+7599192/1
??<?DD:2CDDAD>?CE;<3AC@@F:E@EEDBDCDD:D::DDDDD@<8=<
@4890492/1
gtcattttcacagttgctcaaaatggagaaataaaacttccacgcga
+4890492/1
C@CFFFFFHHHHHIJJJJJIJJJJJJJJIJIJIJIIJJJJJJJJIJI
@4890597/1
ctaattacaaaaaagaaaacatttgtcaccaactcctaaagtcaggacat
+4890597/1
CCCFFFFFHHGHHJJIJJJJJJJJJIJGIJJJJJJJJIJJJGHIJIJJII
@4890974/1
caaatggaaaaaaaaattggtgaaaagaatcacaag
+4890974/1
@@;DDDDDHDHHFIGEDHCC9BHGIGICIB@CD@B;
@4891240/1
cggcataacgggccgcgactccgccctcttcctcgggttggaatgattct
+4891240/1
CCCFFFFFHHHHHJJJJJJJJJJJJJJJJJJJJHHHFFFDDEDDDDDFFD
@7600205/1
gacgacgacactgcacagttagaaatgttacaacctctatact
+7600205/1
C@CFDDDDHAFDFFGHIIG>FGHGIDDHGFAFHHJHHJHHGI?
@4195870/1
gcaacatcaaatttatttaaattagcgcagaaataattcatagcaaaaat
+4195870/1
C@@FFFFFHHHHHJJJJJJJJJJJJHJJIJJIJJJJJJJJIJJJIJJJJJ
@7600356/1
ggggttattgttatgtcgatgtcgaacccaaaaatgtaattaactttttt
+7600356/1
@@@FADBEHDCFFIGDFGFHHICGEDBCHG@BGIIIBDHIIGIDCGIHGG
@7600372/1
agatgccaaagttcttgatcttcactgggctcttctctgggatttccctg
+7600372/1
@@@FDDDEHFHHDB>DBAHED>CEEH>G98CEGGHGG@GHE@DDGIGEGI
@4891636/1
cacctaatgaggactatttggcgttactgcttaatactactcactgattt
+4891636/1
CCCFFFFFHHHHHJJJJJJJJIGIJIIIJIJJJJJJJJJJJJJJJIJJJJ
@7600916/1
cgcaccatgatccagtccaagggtagcacctcgaagtggttcacaccctt
+7600916/1
CCCFFFFFHHHHHJJGIJJJJJJHHIJJJJJJJJJJHIJHHJIJJJJJJJ
@7601040/1
cttttcttcaatatccacataagtaacttcaaatgattgctcagatgcaa
+7601040/1
CCCFFFFFHHHHHJJJJJJJJJJJJJJJJJJJJJJJJJJJJJJJJJJJJH
@4197018/1
gcacaactaaccaaacgtaaataatattgaactagacataagattgaacg
+4197018/1
CCCFFFFFHHHHHJJJJHJJJJJJJJJJJJJJJJJJJJJJJJJJJJJJJJ
@7601841/1
gtgcacgcgcttgggcagagggaatctgattgtgctgttgtggaactgct
+7601841/1
CBCFFFFFHGHHFBHHJJIIJJGIJJJJIJIIIJIJJHJJHIJJJJJJJI
@7601959/1
gtcaagtatcatcatcaaaataaaaaattaaaagccactatctacactta
+7601959/1
CBCFFFDFHHHHHJJJJJJJJJJJJJJJJJJJJJJJJJJJJJJJJJJJJJ
@4893299/1
gtctgtagtggtcctgctgtttcgtatattctaaattggtttcgttgtat
+4893299/1
CCCFFFFFHHHHHIJJJJJJJJJJHJJJJJJJJJJJJJJHIJJJJJJIJJ
@4893305/1
tgcacgcgcttgggcagagggaatctgattgtgctgttgtggaactgctt
+4893305/1
CCCFFFFFHHHHHJJJJIJJJJJJJJJAIIJJJJJJIJJIIJJJJJJJJJ
@6221636/1
tggtgccttcaggtagcgtgggatactggagcgtcttccgagccttcgtg
+6221636/1
CCCFFFFFHHHHHHHJJJHJJJIJJJJJJJJJJJJJJJJJIJIJJJJJHG
@4197916/1
gtcacggtactcgcggtacatgttgtgtacacctgagcgagactcataac
+4197916/1
CBCFFFFDFHHHHJJJGHIJJJIJJHIHIJJJJJJJJJJJJJJJJJJJJJ
@5554291/1
gcgatgttttacaagggcaggttgaactcacaccattcaatttaaaagaa
+5554291/1
CCCFFFFFHHHHHJJIJIJJJJJJJJJJJJJJIJJIJIIJJJJJJJJJJJ
@5554401/1
gcctcttgtatgcgaaggtgttgaggcgcttgtggtggtgcacgcgcttg
+5554401/1
CCCFFFFFHHHHHJIJHJFGIIJHIJJJJJJJHJJJJJIJJJJJJJHFFD
@5554601/1
gccgctttggtttacgttccagttctcgattatcgaacttttcgccatga
+5554601/1
CCCFFFFFHHHHHJJJIJJJJJIJJJJJIJJJJJJJIJJJJJJJJJJJJJ
@149289/1
ctcgttgtggcgcgccttgtcttgtagaagagtgatctgctgttcttcta
+149289/1
@CCFDDFDHHHHHIJJJIJIIJJJGIJJJJIJBFHIIIJJJJHIJJIJJJ
@6881113/1
ggccaacagattgtttgagatgtttgtgaaactgcgacaccttgtggctg
+6881113/1
CCCFFFFFHHHHHIJJJJJJJJJJJJJJJJJJJJJJJJJJJJJJJJJJJJ
@6881170/1
ccgacgacgacactgtacagttagaaatgttacaacctctatactttgca
+6881170/1
CCCFFFFFHHHHHJJJIJJJIJJJJJJJJIJJJJJJJJJJJJJJJJJJJJ
@1501448/1
ctatcagtacctataccattgaacgaaa
+1501448/1
8?;DAB?2=C?ADGDFE3<ACB@DEEE:
@150074/1
gtcttcaacggaagagattccatttcccgtttagcagcttcatccagagg
+150074/1
CCCFFFFFHHHHHJJJIJJJJJJJJJJJJIJJJJJJJJIJJJJJJJIJJJ
@5555490/1
catggtaagaaggtggcggccagaatctagacatgcacagctcttgcagc
+5555490/1
@@@FFDDDFFHFFCGGGFEGHHGIEEHGHHIJIJJJJJIJJIJIIIIIHG
@1501879/1
gtgataaagataagtataggctcaaaacctaacgacatcaatcaccagct
+1501879/1
CCCFFFFFHHHHHJHIJJJIJJJJJJJJJJJJJJIJIJJJJJJJJJJJJJ
@1501987/1
ggtggttcttcaacttgggctagtagggaattggtagcaacttgaatgtg
+1501987/1
@@=DDDDDHHFHDIJJGGEGGDGFHHGJJDHIIIFHIIJJIIJJ@@GHHI
@6881911/1
cctattaacattatcatcgttctcagcatggtaagaaggtggcggcc
+6881911/1
CCCFFFFFHHHHHJJIJJJJJJJJJJJJJJJHHIHJJIIGIIIIJJJ
@1502604/1
atctgattgtgctgttgtggaactgcttcacctgtggccggcggcacgca
+1502604/1
CCCFFFFFHHHHHJHJJHIJJJJJJJJJJJJJJJJJJJJJJIJJHFFDDD
@3546784/1
ttgtgctgttgtggaactgcttcacctgtggccggcggcacgcagacgcc
+3546784/1
CCCFFFFFHHHHHJJJJJJJJJJJJJJJJJJJJJJJJJJHFFFDDDDDDD
@1503000/1
acagcatacataataaaattagaggaagtaggtgctgggcctcttgtatg
+1503000/1
<@@FDDFFHFHB?GIHHGHIGI@GGEHHFH>BACFGDBDCFEGIGCHIGE
@1503147/1
ctcagatgcaatttcttgcaagaattgcacaaagttgaagtccttgttgt
+1503147/1
CCCFFFFFHHFHHJJJJJJJIJCAFHIIJJJJJJJJJJJJHIJJJJIJJI
@151900/1
ctcgggttggaatgattctggtgggttgtcctgcagagcttgccacatct
+151900/1
CC@FFFDD?DFHAEIIIIGDAHFCGGGHFHGHGEDGA;DGIGIIIIIEII
@1503556/1
gggttcgtgaatcatgccctcaatctgcaccagttcatatttgggcacag
+1503556/1
@@@DDDDDFH=F<BAFBFC?<A<F?EH<GBBFHIBBACAHGGHEHFEFHA
@837380/1
ggtgctgggcctcttgtatgcgaaggtgttgaggcgcttgtggtggtgca
+837380/1
8?@DDDDDDFHHHBFHG?FH>GCCEEFFDDD9C>;?FHIGHIHFHG85=@
@1504179/1
cgcaatgctggagcttggtacaaagcaaaggtcgggcagttcgtcaacaa
+1504179/1
CCCFFFF8FHHHHJJJJJHGIJJJJJJIIJJHHGGIJIJIIJJIIJJJJI
@5558420/1
gtctgtttgtctgttcgtctgtgcgcgctaatctcagaaacggctgatcc
+5558420/1
CCCFFFFFHHGHHJJJJGIJIJJJJJJJJJJJJJJIJJJJJJJJJJJJJJ
@5558663/1
agtagatgtttgcatgtcagttagctttttaatacatctctgtccaggca
+5558663/1
@B@DFFFFHFGHHJJJJJJJIJIIIJJJJJJJIIJJJJJJJJIJJJJJII
@838395/1
ctagcctctgtcctctgaagtaaacgcctacggtgtaaacgcgagtattg
+838395/1
CCCFFFFFHHHHHJJJJJJJHJJJJJIJJJJJJHIHHGIJJJJHIFHIJJ
@4198614/1
gggtcattgaacttatagttcaaaatcgtttccacatcatttctagaata
+4198614/1
BCCDFFFFHHHHHJJJJJJJJJJFHHHIHIJJJJJJJJJJJJJJJJIIJI
@6882709/1
gtcaaattaaagaatcacgtcgaacattctatgcttatatcattaatctc
+6882709/1
CBCFFFFFHHHHHJJFHIIJJJIJIJJJJJJIJJJIJJJJJJJJJJJJJJ
@6223234/1
gcgttgatgtcgcaagatagtgagacattcactttttagtcataatcttc
+6223234/1
;=;DD8=DDA2??8CCEI<CFE49EDEEAEE>D<C?D??DDEEE<?DDC<
@6223243/1
ccacacgtttcacttcagcatagacaggtgtcttccctggcaatacaaca
+6223243/1
CCCFFFFDHHHHHJJJJJJJJJJJJJJJFHHIJJJJJIJJIJJJJJJJJJ
@5561052/1
ctcataacgcagccagatgccaaagttcttgatcttcactgggctcttct
+5561052/1
CCCFFFFFHHHHHJJJJJJJJJJJJHIJJJJJJJJJJJJJJJJJJJJJJJ
@5561216/1
ctacatttccgtccatcattttgtcaacgaactcttctgaagtatttgtt
+5561216/1
CCCFFFFFHHHHHJJJJJJJJJJJJJJJJJJJJJJJJJJJJJHIIJJJJJ
@6223773/1
ctcggttttgcgagtacttcatattagaaatcacttctttgattttcttc
+6223773/1
CCCFFFFFHHHHHJFHIJJJJJIIJIJIJJIIIJJJJJJJJIJJJJJJJJ
@6883473/1
atacataataaaattagaggaagtaggtgctgggcctcttgtatgcgaag
+6883473/1
CCCFFFFFHHHHHJJJJJJJJJJJJJJIIIJJJJJJJJJJJIJJJJJHIJ
@5561421/1
ggtacatctagagtataaaaaaatgataaattccgtcactattcta
+5561421/1
@@=DDFDEHHDFHFFHIGIIIIGIIIGHHGGGGGHFFGFDGDHGGH
@4894294/1
aacctctatactttgcattaaaataatgcccattttcacaggcaagggat
+4894294/1
CCCFFFFFHHHHHJJJJJJJJJJJJJJJJJJJJJJJJJJJJJJJJJJJJJ
@5561665/1
ctggcaatacaacaacgacaagctgcaactgtacgaatgtgctcttgagg
+5561665/1
@CCFFFFFHHHHHJIJJJJJJJIIJJJJIJJHIJJJJJJIIJJJJIHHGJ
@6883902/1
cgatatcaaactaaacctacgttaaataatttaaccaggaaaacccaaca
+6883902/1
@@@DFFFFHHHHFJGIJIIIGGHIJIJJJJIJJIIIIJJIJIJIIGGGJI
@6884080/1
gaggcgcttgtggtggtgcacgcgcttgggcagagggaatctgattgtgc
+6884080/1
CCCFFFFFHHHHHJJJIIIJJJJJJJJJIJJJJIJJJHJHHHHHHFFFFF
@6884164/1
gctgggcctcttgtatgcgaaggtgttgaggcgcttgtggtggtgcacgc
+6884164/1
@CCFFFFFHFHHHHIIGIGEFHHGHFGIGGIJIIIIJGHIGGH@DHGHHH
@5562246/1
cttcatggtgccacagtgagtgatttcaattttgagacctttgatttctt
+5562246/1
CCCFFFFFHHHHHJJJJJJJIIJJJJJJJJJJJJJJJJJJJJJIJJJJJJ
@7603028/1
tgagtgacggcacctccgacactgaggtcacggtactcgcggtacatgtt
+7603028/1
?@@FBDDBHHD?FEDFHGIIGIEGHIIBFGDGE?BAGHG<FA:A>BD>DD
@7603177/1
gcttcacctgtggccggcggcacgcagacgccttgatgacctccactttg
+7603177/1
CC@FFFFFHHHHHIIIJJJJIIJGGGGHHFHFFDCECCDCDDDDDDCDDC
@1507674/1
ctctagcacgtagttctcagcttccctgcaaagttaaccatcttgtattc
+1507674/1
CCCFFFFFHHHHHHJJJJJJJJJJJJJJJJJJJIIJJJJJJJJJJJJJJJ
@1507755/1
cgtagttctcagcttccctgcaaagttaaccatcttgtattcaaaagaaa
+1507755/1
@C@FFFFFDHHDDIJJJJGIJJJJIHHJIJIIIJJJJHHJJJJJJJJJJJ
@7604020/1
gggttttttaaactcatattttcatggtaccaagttatgaatttttcaaa
+7604020/1
@@@FFFFFHHFDFEGHGFHHGIGHHGGIHGGEGHFHIGIJIJJIIIIGHD
@4896734/1
ggcctcttgtatgcgaaggtgttgaggcgcttgtggtggtgcacgcgctt
+4896734/1
CC@FFFFFHHHHHJJIJJJCHHHIJJJJJJJJJHJJHJJIIJJJJJHHFD
@4896766/1
ctgacgcttagcaagtttcttagactt
+4896766/1
?8=D;D?DD:DFFEFAFC<<F<AFBFC
@1508537/1
ctgtgacttgtagtcaaggtggagattttactatctttcaagtcggcata
+1508537/1
@CCDFFFFFHFHHGEHGGI<FGFHIIGEHHJIJJEFIE?FHGDGHIGIJI
@7604905/1
tgagaagtgtgataatgtcataaagttgacaataatctataattaattac
+7604905/1
CCCFFFFDHHHHHJJJJIJJJJJJJHHJJJJJJJJJJJJJJJJJJJJJJJ
@4200656/1
ctgcaaacatgccagttataaagcatagcccgaagtgatattggcacaca
+4200656/1
CCCFFFFFHHHHHJJIJJJJJJJJJJJJJJJJJJJGHIJJJJJJJJJJJJ
@7605092/1
gtttgtttcatgtcaatcggttcataaataaaaaagttatgtcaaattaa
+7605092/1
CCCFFEFFHHHHHJJJJJJJJJJJJJJJJJJJJJJJJJJJJJJJJJJJJJ
@1508968/1
tcttagagcgtcccgtacccatagcaacaagatcagcgactgtcacacgg
+1508968/1
CCCFFFFDHFCFHGGFHHIIJIJJIIGIGGHGIJJGEBHHHGFHIGHHEG
@4897427/1
ctgtatgtttacatcataatgatgaacaaatcctcttggcattgatattt
+4897427/1
CCCFFFFFHHHHHJJJJJJJJJJJJJJJJJJJJJJJJJJJJJJJJJJJJJ
@4897550/1
gccacatcttgtaagcagcctggcgcttagcaagtttcttagacttgcca
+4897550/1
@@@FFFFFHHHHHJIJJJCGHEGGIGIIIJJIJIJJIIGGIH@FDAGGIJ
@4200945/1
gccggcagttagaatttaaaagaaacaccttcataataaggaccaa
+4200945/1
CCCFFFFFFHHGFIJJJIIJJJJJJJIJJJJJJJJJJIJJJJJJJJ
@4201114/1
tgagaagtgtgataatgtcataaagttgacaataatctataattacttta
+4201114/1
CCCFFFFEHFHHHJJJJHJJJJJJJIJJJJJJJJJJJJJJJGGJIJJJJJ
@4897999/1
gttccaattaaactttgggcctgtttcagagtctcgttgacttgctgtta
+4897999/1
CCCFFFFFHGHHHJJJJJIJJJJJIJJJJJJIJJJJIIJJJJJIJJJJJG
@4898180/1
ctagtaagtcctgagccatagcaaacagccactggcaatgtggatagctg
+4898180/1
BCCFFFFFHHHHHJJJJJJJJJJJJJJJJJJJJJJJJJJJIJJJJJJJJJ
@154150/1
ctgggctgcagatgactgtgcatccttgctagtaagtcctgagccatagc
+154150/1
CCCFFFFFHHHHHJJJJJJJJJJJJJJJJJJJJJJJJJJJJJJJJJJJJJ
@3549258/1
gtgggactgcttcacctgtggccggcggcacgcagacgccttgatgacct
+3549258/1
@??DDDFFFDBFFIGEDAB@EDGHIIIIIEHIGHFD@CCB?BC>;@@@@A
@4201947/1
ctgagtgacggcacctccgacactgaggtcacggtactcgcggtacatgt
+4201947/1
BCCDDDDFHHFHHIIJJJIJIIJJIIIJIJIGIIHHIJIIJJHAADFFF@
@6224457/1
ggcctgttttggtagcggcggcgcggtccgtgtggagcatgctcgccatc
+6224457/1
@CCFFFFFHHHHHHIJJJJJJIJHFDDDDDDBDDDCDDDDDDDDDDDDDD
@2877504/1
gtctggagagaagatcctcatcttgtatagaggaggcttgggctcgctct
+2877504/1
CCCFFFFFHHHHHJJJJJJJJJJJJIJJJJJJJJJJJJJGHJJIJJJJJI
@154816/1
cgtcactcagtgctaccgtgacatgggagccaggcacagagcccgtgctc
+154816/1
CCCFFFFFHHHHHJJJJJIJJJJJJJJJJJJJJJJJJJHJJJJJJHIJJJ
@6224739/1
gttttagaaaaccaaactcctcgggattcgtatctttcacatcttttaaa
+6224739/1
CCCFFFFFHHHHHJJJJJJJJJJJJJJJJJJJJJJJJJJJJJJIJJJJJI
@6224839/1
gatggagtgagcacgggctctgtgcctggctcccatgtcacggtagcact
+6224839/1
C@CFFFFDHHHHHJJJJJJJJJJJJJJJJIJJJJJJJJJIJJJHJJJJJJ
@7607116/1
cgtttctgtaccaataggaacaatacttcgggcttattctgcatacctgc
+7607116/1
@CBFFFFFHHHHDEGHIJIIJJJJJJJJJJJIJIJJJJJJIIJJJJJJJJ
@6224947/1
tccgtcactattctaggattgtgtaggtaatattattaaacgaagaacat
+6224947/1
@CCFFFFFHHHHHJJJJHJJJFHHIIJHHJJIIJJJJJJJJIJIJGHHII
@6225143/1
cgctattaattcattagcgaaaaacttacttttcacttttaaaaatacat
+6225143/1
CCCFFFFFGHHHGJJIJGIIJJIJIJJJJJJIJJIJJIIIJJIJJIIIJJ
@6225789/1
gcgatgttttacaagggcaggttgaactcacaccattcaatttaaaagaa
+6225789/1
@@@FFFFFFDFFGGIEG=DGHGFCCC?FGEIEHDHIIIGHHGIGIIFGIG
@3551250/1
ctctgtcgccgataccagatttaaaaaaaaagaaattgtgattttaataa
+3551250/1
@@@D=BDBC?FFFI@?2::FBGDFF@<DG@@AFCAEFAF99.?AC;>B@D
@7608543/1
gttgaatagtgggtaagtaagggctaagatgatcggttgatcagtttttg
+7608543/1
CCCFFFFFHHHHHGIJJHJJJJJJJJJJJJJJJJJJGIJIJJJJIJJJJJ
@6226399/1
gtgttgaggcgcttgtggtggtgcacgcgcttgggcagagggaatctgat
+6226399/1
BBBDDFFFHHHHHJJGIJHIJHHHIJJJJJHJJJJJJJJJHHHHFFFFFF
@6226509/1
gtttattttgtttttctctgtgatctgtttcttggcatctatagatgtcg
+6226509/1
@CCFFFFFHHHHHJJJJJJJJJJJJJJJJJJJJJJJJJJJJJJJIJJJJJ
@5562850/1
tcattttccattggctgggtcttacagattggtggaaaccaaaccaaact
+5562850/1
<@<DDBBDHDBAF?:AFGI<CC<EHHICGCGG?:CFGG;GGGGEGBFGDH
@3552625/1
gctgggcctcttgtatgcgaaggtgttgaggcgcttgtggtggtgcacgc
+3552625/1
C@@FFFFFHHHFHJJGGIJEIIJEGHGIGHJIJGJJJJIJBFGFDDHIJF
@157693/1
gccatcttcttgttcttgctgatgacggtagccgtgtgtttgcccacctt
+157693/1
CCCFFFFFHHHHHJJJJJJJJJJJJJJIGHEGHIIHHHFHIJJJJJJJJJ
@3552776/1
gtggagattttactatctttcaagtcggcataacgggccgcgactccgcc
+3552776/1
BBBFFFFFHHHHHJJJJJJJJJJJIJJJJJJJJJJJJJJJJJJHFFFDDD
@2880167/1
gccttagctgcggaatgcttagcttccttcttagagcgtcccgtacccat
+2880167/1
CCCFFFFFHHHHHJJJJJJJJJJJJJJJJJJJJJJJJJIJJJJJJJIJJJ
@6228125/1
atcctaacttcgcaaccactaattccagtgataaattcactctagcacgt
+6228125/1
@CCFFFFFHHHHHJJJJJJJJJJJJJJJJJIJJIJJJJJJJJJJJJJJJH
@3553200/1
ggctccgcgaacgctgttttcgaccttattatgtgtagatagtaaacgtt
+3553200/1
CCCFFFFFHHHHHJJJJJJJJJHJJJJJJJJJJJJJIJJJJJHIJJJJIH
@3553239/1
tgcaaacatgccagtcataaagcatagcccgaagtgctattggcacacag
+3553239/1
CCCFFFFFHHHHHJHJJJJJIJJJJJJJJJJJJJHIJJJJJJJJJJJJJJ
@2880415/1
cgttggcgctcagggacagttttcgcttgtcacgtatttgtgacgaaaat
+2880415/1
@@@DFFDDADFDHIIGIIJCHHIJIGFGGGGGIIJJIIJIFHDHGGIIJI
@6228203/1
cgggtgaggatgcactacatttccgtccatcattttgtcaacgaactctt
+6228203/1
BCCFDFFFHHHHHJJJJJJJJJJJJIIJJJJJJJJJIHHJJJJJJJJJJJ
@158746/1
cgacatcaatcaccagcttaaaagccaggtgtccatcacaagaagttatt
+158746/1
CCCFFFFFHHHHGIJJGIJJJJJHGIGCFFHIJIGHGIJJBGGGFDHGIJ
@5564688/1
tgtagctttaaggggatctgctgtctgtggagctgatgcttgctgggcct
+5564688/1
CCBFFFFFHHHHHJJJJJJJIGJHHIJHJJJIJHIJIJJJJJJIJJJJJF
@2198711/1
gtcctgcagagcttgccacatcttgtaagcagcctgacgcttagcaagtt
+2198711/1
CC@FFFFFHHHGHIJJJJJJIJIIJJJJJJJJJJJJJJJJJJJJJJIJGI
@3554126/1
ctcaataattaataatataacacggtcgctacagtcgtacttgtttgaag
+3554126/1
@@@ABDDDHHBFHGIGGICAEEAF@HIEEIG?CDFGGHIGHIIBFEGCFB
@5565075/1
attagtagactgatcagccggagcagctccggtaagtttgtcgagtagag
+5565075/1
CCCFFFFFHHHHHJJJJJJJJJJJIJJJJJJJDHIJIJJIJJJJJIIJJJ
@841409/1
tcatcattagacttgacctcgtccaacaccttgaactctctcagcctctc
+841409/1
CCCFFFFFHHHHHJJJJJJJJJJJJJJJJJJJJJJJJJJJJJJJJJJJJJ
@7609049/1
gataaagataagtataggctcaaaacctaacgacatcaatcaccagctta
+7609049/1
CCCFFFFFGHHHHIJIIGIJJJJJIJIIJJJJIIJIJJJJIJIJJJJJJJ
@2199710/1
cggcaaacgcctattaacattatcatcgttctcagcatggtaagaaggtg
+2199710/1
CCCFFFFFHHHHHJJJJJJJJJJJHGHIHIJJJJJJJJJJHIIJJJJJIJ
@7609993/1
gtccggaacatcaaatatcttgacttggcaaagagttgtcgatatgtgga
+7609993/1
CCCFFFFFHHHHHJJJJJJJJJJJJJJJJJJJJHIFGIJJJIJJJJIJJG
@843023/1
ggcacaactaaccaaacgtaaattatattgaactagacataagattgaac
+843023/1
CCCFFFFFHHHHHJJJJJIJJJJJJJJJJJJJJJJJJJJJJJJJJJJJJJ
@2201193/1
gggatctgctgtctgtggagctgatgcttgctgggcctcagctgttggag
+2201193/1
CCCFFFFFHHHHHJJJJJJJJJJJJJJJJIJJJJJJJJIJJJJJJJJJIJ
@5565685/1
attgaaagtgcggggttgacatcggacttaatacaaggaaactgttt
+5565685/1
CCCFFFFFFHHHHJJFHIJJJJJJJJJJJJJJJJJJJJJJJHHHHHH
@5565718/1
aatcaaccaaccaactccgtacctatacaataacaaaatacaataaaaaa
+5565718/1
CCCFFFFFHHHHHJJJJJJIJJJJJJJJJJJJJJJJJJJJJJJJJJJJJJ
@6887771/1
atctcttgtatacaaattatttctaccatcaaatacaggttttagtgcgc
+6887771/1
CCCFFFFFHHHHHJJJJJJJJJJJIJJJJJJJJJJJJJJIIJJJJHIJJJ
@844074/1
cagtctttagaagatgatggtgtttgtcttgtttgactgtagttgtatcc
+844074/1
CCCFFFFFHHHHHJJJIJJJIIJJJJIJJJJJJJJHIJJIIJJIIJJJJJ
@6887959/1
gtcctgcagagcttgccacatcttgtaagcagcctgacgcttagcaagtt
+6887959/1
CCCFFFFFHHHHHJJJJJJJJJJJJJJJJJJJJJJJJJJJJJJJJJJJHI
@844139/1
gggtaagacacggatcgcatacaccgtgaatataagtggcaaaggtagta
+844139/1
BCCDFFFFHHHHHJJJJJJJJJJJJJJJIJJJJJJJIIJJJJJJJCHIII
@2202100/1
tgctgggcctcttgtatgcgaaggtgttgaggcgcttgtggtggtgcacg
+2202100/1
CCCFFFFFHHHHHJHIJIJJIIJJHGIIJJJJJJJJJJIIJJJIFGHJJH
@2202167/1
gggatgatgactaatgactatatttgtccagaacacgtattaattctgtt
+2202167/1
CCCFFFFFHHHHHJJJJJJIJIIJJJJJJJJJJJJJJHIIJJJJJJJJIJ
@2202169/1
gacaccttgtggctgtgacttgtagtcaaggtggagattttactatcttt
+2202169/1
CCCFFFFFHHHHHJJHIIJJJJHJJIJJJJJ?FHHIGHIJJJJJJJIJJJ
@2202368/1
gtgggttcgtgaatcatgccctcaatctgcaccagttcatatttgggcac
+2202368/1
CCCFFDFFHHHCDFGIIJJJJJJJJJJJJJJJJJJHEIJJJJJJJJJJJJ
@6888964/1
gtgacggcacctccgacactgaggtcacggtactcgcggtacatgttgtg
+6888964/1
CCCFFFFFHHHHHJJJJJJJJJJJHIJJJJHJJJJJJJJJHHHHHFFFFF
@1510570/1
gatctgtttcttggcatctatagatgtcggtggcgcacagggcacgcttg
+1510570/1
CCCFFFFFHHHHHJJJJJJJJJJJJIJJJJIJJJJIJJGIJJJJJJJJJJ
@5567172/1
atcaatttatcttcaaatgacgacaccacagttccagtctcaggcacatt
+5567172/1
@CCFFFFFHHHHHJJJJJJJJJJJJJJJJJJIIJIIJIJJJJJJJJJJJJ
@5567276/1
agcgactgtcacacggtagcggaaggtgggttcgtgaatcatgccctcaa
+5567276/1
?BBFFFFFHHHHHJJJGIJJJJJJJJFHIJHJJJIJJJJJJJJJJJHHHH
@4202668/1
cccgccggtgctcttgtagaacatgatgagcagctcctgcaccatgctgc
+4202668/1
CCCFFFFFHHHHHJJJJJJJJJJJJIJJJJJJJJJJJJJJJJJJJJJJJJ
@1510943/1
ctgcttcacctgtggccggcggcacgcagacgccttgatgacctccactt
+1510943/1
CCCFFFFFGHHFHGGHIIIGGIEHIIIEHHHHFFACCCECCCACDDCDDD
@4899555/1
tttcaaaaaaactgtttcacataaataggtgagaagtgtgataatgtcat
+4899555/1
CCCFFFFFHHHHHJHIJJJJJJIGHGIIJDGIJJJJHIIIJJJJJJJJJJ
@5567811/1
cagaaacatcaatattaagcatcattttccattggctgggtcttac
+5567811/1
CCCFFFFFHHHHHJJJJJJJJJJJJJJJJJJJJJJJJJJJDGIJJJ
@4203072/1
cctctatcaagtgctcgttttgttagacttcagtgtagctttgtattatg
+4203072/1
CCCFFFFFHHHHHJJJJHIJJJJJJJJJJJJJJIIHIJJJJJJJJJJJJJ
@5568088/1
ggtgttacctgcaacttggccaggttagggccaacagattgtttgagatg
+5568088/1
BCBDFFFFHHHHHIJJJJJJJJJJGHJJJJJJJJJJJIJJJIJJJJJJJJ
@4203685/1
cttaaagacatcatgataaaaatgtgtcattggagtcatattatgtgagt
+4203685/1
@CCFFFDFHHHFHIJJJJIIJJIJHGHHIIIHIIJEHIJJJJEHIJJIII
@1512081/1
cgtcgtaagcgcatgccgtgtttttaaatgcggggaagttgcaaaaagta
+1512081/1
@@@DDDDD:C?AHIIIIIFE?CFHIHHHG99DE@BA<C7;@BE3>ABCCC
@1512144/1
ctctgtgcctggctcccatgtcacggtagcactgagtgacggcacctccg
+1512144/1
CCCFFFFFHHHHHJJJJJJJJJJJJJHIJJJJJJJJHIIJJJJJJJJJJJ
@4204492/1
ccatgtaccacgcctgggatgccacccggcaccactcccgggtgaggatg
+4204492/1
CCCFFFFFHHHHHJJJJJJJJJJJJJJJJJJJJJJJJJJJJJHIJJJHHH
@4204687/1
gggactagtagtaatttctttctgccactctttaagttgtctagtgtgtg
+4204687/1
CCCFFFFFHHHHHJJJJJJIJJJJJJJJJJJJJJJJIIJJIJJJIIHHHI
@3554602/1
cacctgtggccggcggcacgcagacgccttgatgacctccactttgatga
+3554602/1
CCCFFFFFHHHHHJJJJIJJJJJJJJHHHFFFFFEEEEEDDDDDDDDDDE
@4901668/1
cactgagtgacggcacctccgacactgaggtcacggtactcgcggtacat
+4901668/1
CCCFFDFDFHFHHGHIJJJJJGHJIIIGHIFHIIGIIIIIIJGIHHFFFF
@5570501/1
ggagtgagcacgggctctgtgcctggctcccatgtcacggtagcactgag
+5570501/1
CCCFFFFFHHHFFIJJJJJHIJJIIFGIIJJIIIGIJJJIDHIJJJJJJI
@4205528/1
gttataaagcatagcccgaagtgctattggcacacaggcataatgccata
+4205528/1
CCCFFFFFHHHHHJJJJJJJJIJJJJJJJJJJJJJJJJJJJJJJJJJJJI
@4205612/1
gcaacgaccaatcatggacttttcttcaatatccacataagtaacttcaa
+4205612/1
CCCFFFFFHGHHHJJJJJJJJJJJJJJJJJJJJJJJJJJJJIIJJJJJJJ
@5570937/1
caccataaaatctttcctcggactaaattgttctatcttcatcctaccag
+5570937/1
CCCFFFFFHHHHHJJJJJJJJJJJJJJIJJIJJJJJJJJJJJJJJJJIJJ
@6228655/1
cgttaagtacgtaactttaaaatattgactggaatatattctagttcgaa
+6228655/1
CCCFFFFFHHHHHJJJJJJJJIJJJJJJJJJJJJJIJJJJJJJJIJJJJI
@2881562/1
gcgttgatgtcgcaagatagtgagacattcactttttagtcataatcttc
+2881562/1
CCCFFFFFHHHHHJJJJJJJHIHIIIHJJJJJJJJJJJJJGIIIIJJJJJ
@2881641/1
cctgtacgttcaaacgtatcacacattttctggtcaccttccatgcaaaa
+2881641/1
CCCFFFFFHHHHHJJJIJJJJJJJJJJJJJJJIIJJJJJJJJJJJJJJJJ
@6229705/1
gggatcttgccgtcattgcagacggtgtggtagcgcgtcggacgagccgt
+6229705/1
CCCFFFFFHHHHHJJJJJJJJJJJJGHHHJHIJJJJJJJJJJHFDDDDDB
@7612193/1
caaggcactggcaacgaccaatcatggacttttcttcaatatccacataa
+7612193/1
CCCFFFFFHHHHHIIIJJJJJJJJJJJJJJJJJJJJJJJJJJJJJJJJJJ
@2882096/1
gagcagctccggtaagtttgtcgagtagagccttagctgcggaatgctta
+2882096/1
CCCFFFFFHHHHHIJIIJJJIJJJJHHIJIJJJJJJJJJJJJJIJJJJJJ
@2882587/1
ccacttcacgacgcttcagcagagtgcacacaatggtgaactggcgttca
+2882587/1
CCCFFFFFHHHHHJIJJJJJJJJJDFHJJJJJIIJIBFFEHIJJJJFGGI
@7613315/1
cccacttatatacgacaacttaactacagtttaaagcacgttgtatatat
+7613315/1
CCCFFFFFHHHHHJIIJJJJJJJJJJIJIJIJJIJJFJJJIIJIIIJJII
@2882897/1
actgagtgacggcacctccgacactgaggtcacggtactcgcggtacatg
+2882897/1
CCCFFFEFHHHHHJJJJJJJJJJJJJJJJHIJIJJDHIJJJJJHHFFFFF
@7613494/1
gtcacggtagcactgagtgacggcacctccgacactgaggtcacggtact
+7613494/1
CCCFFFFDGHHHHJJJJGIJJJIIIJJJJJJJJJJJJJJJFHHJJJCHHH
@6231861/1
caatcctgcctcacatgattcatccacaaattccaacccttgcgtttcaa
+6231861/1
==BDDDFFHHHHHJJJJJJJJJJJJJJJJJJJJJJJJJJIJJJJJJJJIJ
@3558412/1
gggatgcttaaatttacatttagtgtttgtttcatgtcaatcggttcata
+3558412/1
CCCFFFFFHHHHHJJJJJJJJJJHHJJJJIJJJJJJJJEGIIJJIJJJJJ
@7614245/1
gtgcaggatcctcgtcattgcctggcatacaaggcaaagcaccgacgacg
+7614245/1
@B@FFFFFGHHHHJJJIJIGIIIJJJJJIJJGIJIIJJIIGIIJFGGIJG
@7614316/1
gcagccagatgccaaagttcttgatcttcactgggctcttctctgggatt
+7614316/1
CCCFFFFFHHHHHJJJIHIJJJJJJJJJJJJJJJJJJJJJJJJJJJJIJJ
@2884400/1
gattgtttgagatgtttgtgaaactgcgacaccttgtggctgtgacttgt
+2884400/1
BBBFFFFFHHHHHJJJJJJJJJJJJJJJJJJJJJJJJJJJJJHJJJJJJG
@3559381/1
ggtgtcttcaacggaagagattccatttcccgtttagcagcttcatccag
+3559381/1
BC@FFFFFHHHHHJJJJJJJJJJJJJJJJJJJJJJJJJJJJJJJJJJJJJ
@3559431/1
gtcttcttgaacttcttcaattgacgcaagaagtaccagaaacgggactt
+3559431/1
CCCFFFFFHHHHHJJJJJIIJJJJJJJIJJJJJHIHIJJJJJJJJJJJJJ
@6233032/1
cagcatacataataaaattagaggaagtaggtgctgggcctcttgtatgc
+6233032/1
CCCFFFFFHHHHHJJJJJJJJJJJJJJJJJJHIIJJJJJIJJJJJJJJJJ
@3559590/1
ctgcaacttggccaggttagggccaacagattgtttgagatgtttgtgaa
+3559590/1
CCCFFFFFHHHHHJJJGIJJJJJJJJJJJIJJJHIJJJJJJJIJJJIJJJ
@845074/1
ctcttgtatgcgaaggtgttgaggcgcttgtggtggtgcacgcgcttggg
+845074/1
@BBDFFFFHHHHHJJJFHFHIIJIJJJHIIGGIFGHGFHIIJJJHBDFDD
@3560121/1
cttggctagctagttgcggcgcgtggagtcgcctgcctcgggtgttgtat
+3560121/1
CCCFFFFFHHHHHJJJJJJJJJJIJJJJGHIJJJJHHHHHFF;A>BDCDE
@7615922/1
tgttggagcttggtacaaagcaaaggtcgggcagttcgtcaacaagacat
+7615922/1
@@@DFFFFHHHHHEFHGIGIIJJGHIEHIJJIEHHIGHIHIFGIJJHJIG
@2202930/1
ccgggtgaggatgcactacatttccgtccatcattttgtcaacgaactct
+2202930/1
CCCFFDDDFHGHHJJJJJJIJJJIIGHJJIJJIJJJJIJJJIJIJJJJJJ
@2203104/1
cacagctcttgcagccatccaacaggattgcccatcaatttatcttcaaa
+2203104/1
CCCFFFFFHHHHHJJJJJJJJJJJJJIJJJJJJJJJJJJJJJJJJJJJJJ
@2203159/1
ggttattgttatgtcgatgtcgaacccaaaactgtaattaactttttttt
+2203159/1
@@?DADFFFHHHHHHHIIGIIHIJJIHHGGHIGIDHGGGGHIIIJJIJJJ
@2203984/1
cttcaggtgatcgaacatcatgtcttcaaactccactatcatctctttct
+2203984/1
CCCFFFFDHHHHHIHIJJJJJJJJJJJJJHIJJJJJJJJJJJJJJJJJJJ
@846292/1
gcagagggaatctgattgtgctgttgtggaactgcttcacctgtggccgg
+846292/1
CCCFFFFFHHHHHJJJJJJJJJJJJJJJJJJJJJJJJJJJJJIJJJJJJJ
@2204346/1
ccggtactaacgatcaaatcgatcatgggtccataatcattcctggaatc
+2204346/1
@CCFDFFFHHHHHJJFGHHFHHIJJJJJJHHIJJJJJJJJJJJJJJJJJJ
@3561674/1
agctggacaaggcactggcaacgaccaatcatggactttcttcaatatcc
+3561674/1
CCCFFFFFHHHHHJJJJJJJJJJJJJJJJJJJJJJJJJJJJJJJJJJJJJ
@7618243/1
cttggaggcttgggcctgttttggtagcggcggcgcggtccgtgaggagc
+7618243/1
CCCFFFFFHHHGHJJJJJIJJJJIGIJJJJJJJFDBBD;@DBAB??BAB<
@2205593/1
gtccttgttgttaagaggtgttacctgcaacttggccaggttagggccaa
+2205593/1
@C@FDFFDHHFFHGIJIG<CEGGJJJHJIHHIJJEGHIJIHHIHHIJJJJ
@4903086/1
gttgtcaataaactattggcgattcatacagtcgaattacatgacatcaa
+4903086/1
?@@D?D:=CFDFCEGFFDFEF<FG<CDHHACFFFBBGF@GE<9?G>BD@F
@163892/1
cccgtttagcagcttcatccagaggcaagcgctccaagttgcttggaggc
+163892/1
CCCFFFFFHHHHHJJJJJJJJJJJJJJJJJJJJJJJJJHIJJJJJJIIJJ
@848423/1
tgatagagacgatttcaccagtggtcttcttgaacttcttcaattgacgc
+848423/1
CCCFFFFFHHHFHJJJJJJJJJJJJIJJJJJIJJJJJIJJJIJJJJJJJJ
@164301/1
tggagagaagatcctcatcttgtatagaggaggcttgggctcgctctccg
+164301/1
CCCFFFFFHHHHHJJJJJJJJJIJJJJJJJIJJJJJIIJJJJJJJJIJJG
@1515033/1
ctatactttgcattaaaataatgcccattttcacaggcaagggatcctaa
+1515033/1
CCCFFFFFHHHHHJJJJJJJJJJJJJJJJJJJJJJJJJJJJJJJJJJJJJ
@848808/1
atgccatttatcctcgcacgttggcagtaatagtacaagtgaaaagtcac
+848808/1
@CCFFFFFHHHHHJJJJJJJIJJJJJJIJJJJJHIJJJJHIIJJJJIJJJ
@5571486/1
ggttcaccaagctagtggcgttgatgtcgcaagatagtgagacattcact
+5571486/1
CCCFFFFFHHHHHJJHIJJJJJJJJJJJJJJJJJJJJGIIJIJJJJJJJJ
@164833/1
gtttgtgaaactgcgacaccttgtggctgtgacttgtagtcaaggtggag
+164833/1
CCCFFFFFHHHHHJJHJJJJJJJJJJJJJIJIJJJJIJJJJJJIJDHIII
@4904117/1
atcattttgtcaacgaactcttctgaagtatttgtttacaagacaacaca
+4904117/1
@@CFFFFFHHHHHJJJJJJJJJJJJJJJHIIJJJIJJ9HHIJIJIJJJJJ
@5571760/1
gttggaatgattctggtgggttgtcctgcagagcttgccacatcttgtaa
+5571760/1
@?BFDFFDHHHHHIIJGHIJJJJJIIJJJIJJJIJJEIJIJIJJJJIJJJ
@165293/1
gtttattttgtttttctctgtgatctgtttcttggcatctatagatgtcg
+165293/1
CCCFFFFFHHHHHJJJJJJJJJGIJJJJJJJJJIJJJJJJJJIJJJJIII
@849385/1
ctggtctggagagaagatcctcatcttgtatagaggaggcttgggctcgc
+849385/1
BCCFDEFFHHHHHJJJJJJJJJJJJJJJHHIGJJJJJJJJJJJJJJIIJJ
@849478/1
tccagatccactcttgctccatggtccaggagcagcagcgtgcgcaggtt
+849478/1
CCCFFFFFHHHHHJJJJJJJJJJJIJJJJJIJJJJJJJJJHIIIJJJJHJ
@4904563/1
ggcagagggaatctgattgtgctgttgtggaactgcttcacctgtggccg
+4904563/1
CCCFFFFFHHHHHJJJJJJJJJJJJJJIJJJJJJJJJJJJJJJHIJJJJJ
@5572525/1
ggaagctagccgggcggatgtatggcagtagctaactcgtccgagggtca
+5572525/1
CCCFFFFFHHHHHJJJJIJJIJJJJJJJHIJJJJJJJJHHHHFFDDD?CD
@1516413/1
gtgggaggcgtgcgtgagggcctgcaggaggagggagcggtcctggaacc
+1516413/1
@?@FFDFFGFCFFIHIFIIIDCHGIGII?FHDGIIGIFGHFFDEEEECCD
@1516452/1
ctgcaatcctgcctcacatgattcatccacaaattccaacccttgcgttt
+1516452/1
CCCFDDED?FFHBHIIDEFHHIGIIIIGI@BFFDGGAA@G@?BBFC@?DG
@1516761/1
ctgacgcttagcaagtttcttagacttgccagttcccacttcacgacgct
+1516761/1
CCCFFFDDDHHHHIIEHGHHJJIIGIIJJJIJIIIJIGIGHIJJIJJJGG
@850183/1
atacataataaaattagaggaagtaggtgctgggcctcttgtatgcgaag
+850183/1
@CCFFFFFHHHHHJJJJJJJIJJJIJJIJJJJJJJJJJJJJIJJJJJIJJ
@1516831/1
cgggagtccatccacggctttttccagatccactcttgctccatggtcca
+1516831/1
BCCFFFFFHHHHHJJJJJJJJJJJJIJIJIJJJJJJJJJJJJJJJJJJJI
@4905347/1
ctcccatgtcacggtagcactgagtgacggcacctccgacactgaggtca
+4905347/1
CCCFFFFFHHHHHJGHJJJJJJJJHIJJJJJJJJJJJJJJJJJJJJJHJJ
@166432/1
gcttcacctgtggccggcggcacgcagacgccttgatgacctccactttg
+166432/1
CCCFFFFFHHHGHJJJJIJJJJJJIIJJHHHFFDDEEEEEDDDDDDDDDD
@1517020/1
cttgctagtaagtcctgagccatagcaaacagccactggcaatgtggata
+1517020/1
CC@FDDDBAFDFHGGGFHEEGIJJJIJJGHGGEGHICHFGHFIJHGCCDD
@5573389/1
tgttgaggcgcttgtggtggtgcacgcgcttgggcagagggaatctgatt
+5573389/1
CCCFFFFFHHHHHJJJJJJJGHJJJJJJJJJJJJJJJJJJHHHHFFFFFF
@2885229/1
caccttgtggctgtgacttgtagtcaaggtggagattttactatctttca
+2885229/1
CCCFFFFFHHHHHHIIJJJJIJJIJJJJJCGHHIFHIJJJJJJJJJJJHI
@4905952/1
tctgtgcctggctcccatgtcacggtagcactgagtgacggcacctccga
+4905952/1
CCCFFFFFHHHHHJJJJJJHIJJJJFHIJJJJJJJFHIJJJJJJJJJJJI
@167149/1
cagcatacataataaaattagaggaagtaggtgctgggcctcttgtatgc
+167149/1
CCCFFFFFHHHHHJJJJJJJJJJJJJJHIIJHHIJJJJJJJJJJJHIJJJ
@2885863/1
aaagcattctgggctgcagatgactgtgcatccttgctagtaagtcctga
+2885863/1
1?@FFFFFHHGHGIGIIJJIEIJIJJHHIIIIJIIJJJIJHIIIGIJJJH
@3561789/1
gggtgcgtgcaggatcctcgtcattgcctggcatacaaggcaaagcaccg
+3561789/1
@@@DBDFFHHHFGJJIJJJIHHIJJJJJJEIJJIHIIIIGGHIIIJIGGF
@4906633/1
gtctggagagaagatcctcatcttgtatagaggaggcttgggctcgctct
+4906633/1
CCCFFFFFHHFHGIFHHIGHIIIJJIGJHIGIIHJJJJJDBHIIIIIIII
@4206767/1
gggatctgctgtctgtggagctgatgcttgctgggcctcagctgttggag
+4206767/1
CCCFFFFFHHHHHJJJJJJJJJJJJJJJJJJJJJJJJJJJJJJJJJJJJJ
@3562085/1
tcttgaagcacagacacaggtgtcttcaacggaagagattccatttcccg
+3562085/1
CCCFFFFFHHHHHJJJJJJJHIIJJJJJJJJJIJJJJIJJJJJJJJJJJJ
@4907225/1
tgagacacgagataaaagtctaattcagacgagtgcacaatatccgtgtc
+4907225/1
CCCFFFFFHGHHHJJJJJIIJJIJJJJJJJJGIFHIIJDGGHIIIJGHHI
@3562701/1
cgtcactattctaggattgtgtaggtaatattattaaacgaagaacatgc
+3562701/1
CCCFFFFFHHHHHJJIJJJIIHIJJHJHJJJJIJJJJJJJJJJJJJJJIJ
@2887291/1
ttcaaattcaaataaaatcactctgcaatcctgcctcacatgattcatcc
+2887291/1
CCCFFFFFHHHHHJJJJJJJJJJJJJCCFFHIJJJJJJJJJJJJJJJJJJ
@2887595/1
cgaatatattgtgggatgcttaaatttacatttagtgtttgtttcatgtc
+2887595/1
BCBFFFFFHHHHHJJJJJJJJJJJJJJJJJJJJJJGHGIJJIJJJJJJJJ
@3563383/1
cagtggtcttcttgaacttcttcaattgacgcaagaagtaccagaaacgg
+3563383/1
88?4BDADFFFF<FFI@E<ACEIH:?FHF>GDFEF>GF9B?0:?BDB?FF
@2205993/1
ctatgccatttatcctcgcacgttggcagtaatagtacaagtgaaaagtc
+2205993/1
CCCFFFFFHHHHHJJJJJJJJJIJJIJJJHIJJJJIJJJIJHJJJJJIIJ
@2205999/1
gccagttataaagcatagcccgaagtgctattggcacacaggcataatgc
+2205999/1
CCCFFFFFHHHHFHJIIIIJJIIIHIGIJIIHGBGHIIIGIIIIIJIIJJ
@2206216/1
ctcgggttggaatgattctggtgggttgtcctgcagagcttgccacatct
+2206216/1
CCCFFFDDHHHHHJJJJJJJJHHJIFIJIJIIJJJJJJJJJJJJJJJJJJ
@2206535/1
gctcagatgcaatttcttgcaagaattgcacaaagttgaagtccttgttg
+2206535/1
CCCFFFFFHHHHHJJJJJJJJJJDCHHIJJJJJJJJJJJJJJJJJJJJJJ
@2889460/1
gtcgagtagagccttagctgcggaatgcttagcttccttcttagagcgtc
+2889460/1
CCCFFFDDHHHHHJJJJJJJJJJJJJJJJJJJJJJJJJJJJJJJJJJJIJ
@5575126/1
ggcacgcgcttacgacgtcacgagtccgacatctatacatgtcaatggcg
+5575126/1
CCCFFFFFHHHHHJJJJJJJJJJJHIJJIJJJJJJJJJJJJHHHHHHFFF
@2207012/1
gtaatttttgtctttcgcgaaatattccgcgacagatgtctttctagtgc
+2207012/1
CBCFFFFFHHHHHJJIJJJJJJJJJJIJJJJJJJJJJJJJJIJJJJJHHH
@2207206/1
tagttcttgaagcacagacacaggtgtcttcaacggaagagattccattt
+2207206/1
CCCFFFFFHHHHHGIJIGIJJJJJIJIIJIIIIIJJJJJIJJJJJJJJJJ
@5575593/1
gcgatgttttacaagggcaggttgaactcacaccattcaatttaaaagaa
+5575593/1
CCCFFFDFHHHHGIJJGIGIJFHIJIJJJGGIJIJJJJJIJJJJJJJIIJ
@2209112/1
gtcttggttgaacggaactccaatcctttactcgaatagtcttttctaac
+2209112/1
CCCFFFFDHHHHHJJIIJJJJJJJJIJJJJJJJJIJJJJJJJJJJJJJJI
@2209493/1
cttatatcattaatctccgcaactatatttgacggatttggttgaaattt
+2209493/1
CCCFFFFFHHHHHJJJJJJJJJJJJJJJJJJJJJJIJJJJJJJJJJJJJJ
@2209590/1
gcctcttgtatgcgaaggtgttgaggcgcttgtggtggtgcacgcgcttg
+2209590/1
CCCFFFFFHHHHHJIIJJCFHHJJJJIIJJIJFHIFHIHHIJJJJJHFFD
@5578154/1
gtcgggcagttcgtcaacaagacattactagctgagaatatttttttccg
+5578154/1
@@CBDFFDHHFDDGFEEFAFGCFHEGGHHJJIIEIGIIJGGIGIJGIIGD
@2892443/1
ggacatttcaattttatttagttggtcttggttgaacggaactccaatcc
+2892443/1
CCCFFFFFHHHHHJJJJJJJJIJJIHHIJJJJJJJJJJJJIJIJJIJIJJ
@3568479/1
gtgctgggcctcttgtatgcgaaggtgttgaggcgcttgtggtggtgcac
+3568479/1
BBCFFFFFHHHHHJJJJJJJJJJIJCGHHIIJJJJJJJJIIJHJJIIJJJ
@6233789/1
atctgcctggttctaccttcaagagcctcttctaaagcaaacaatgagac
+6233789/1
@BBFFFFFHHFHHJJJJIIIJIJIJJIJJJJJJJJJJJJJIJJJJJJJJJ
@6892111/1
gtcgatgtcgaacccaaaaatgtaattaactttttttttgtctgtttgtc
+6892111/1
CCCFFFFFHHHHHJJJJJIJJJHIIIJJJJJJJJJJJJJJHIJJJJJHHG
@850560/1
cttgctagtaagtcctgagccatagcaaacagccactggcaatgtggata
+850560/1
CCCFFFFFHHHHHJJJJJJJJJJJJJJJJJIJJJJJJJJJJJJJHIJJJI
@168233/1
gccagttataaagcatagcccgaagtgctattggcacacaggcataatgc
+168233/1
@@@;;D;?FAFBC>;:CCBA3FD1<???CAFE><DFC?FEFFF9?8B9D9
@6234426/1
gacgatttcaccagtggtcttcttgaacttcttcaattgacgcaagaagt
+6234426/1
CCCFFFFFHHHHHJJJJJJJJJJJJJJJJJJJJJJJJJJJJJJJJJJJJF
@2893762/1
gtcacggtagcactgagtgacggcacctccgacactgaggtcacggtact
+2893762/1
CCCFFFFDHHHHHJJJJHIJJJJJJJJJJJJJJJJJJJJJHJJJJJHIHH
@168859/1
tgccaattcactgttcattacctgtgaaaactgcccctcagatacaccgt
+168859/1
CCCFFFFFHHHHHIJJJJJJJJJJJJJJJJJJJJJJJJJJJJJJJJJJJH
@4908352/1
cttggtttattcccatcagtttggagttcaccttt
+4908352/1
@@@D;DDDDA<A2A42:FFFFH>7?3AC<E9A<@C
@169005/1
cgtttatgttttgagactagctacgatcactataaactatgtaatattga
+169005/1
@C@DFFDFHHHHGEHJJEIHIIJJJ>HIIIIJIJIGIIHIJIGIIJIIII
@6235352/1
gtggtcttcttgaacttcttcaattgacgcaagaagtaccagaaacggga
+6235352/1
@:?DBDDDHFFFHBHBCECFE>IIEE@AEAHIIGCBFEDDBGGIGGDDH<
@169177/1
gctctgtgcctggctcccatgtcacggtagcactgagtgacggcacctcc
+169177/1
@@@DFDFFGHDDFBHIGFFHJEHHHIICFFFGIGGCH?DFHDGBHGHGGG
@169214/1
ctcttcctcgggttggaatgattctggtgggttgtcctgcagagcttgcc
+169214/1
CCCFFFFFHHHHHHJJJJJJJJJJJJJHIJJHIJJJJJJJJJJJJJJJJJ
@4908581/1
cttcatattagaaatcacttctttgattttcttcaagcgctcatcgggag
+4908581/1
CCCFFFFFHHHHHJJJJJJJJJJJJIJJJJJJJJIJIJJJJJJJJJJJJJ
@6893756/1
ctgagaatggtttagattcacaattttgtccgctggacaatgttttttta
+6893756/1
CCCFFFFFHHFHHIJGIJJJJJIJJJJJJIJIJJJJJJJGIIGIJJJJJF
@2894494/1
gggatctgagaatggtttagattcacaattttgtccgctggacaatgttt
+2894494/1
@@CDFFFFHHHHHIJEGHIJIIJIJJJJJIIJJJJIGIJJIIIJJJJIJJ
@7620114/1
caccagtggtcttcttgaacttcttcaattgacgcaagaagtaccagaaa
+7620114/1
CCCFFFFFHHHHHJJJJJJJJJJJJJJJJJJJJJJIJJJJJHIJJJJJJJ
@4909280/1
ggtggtgcacgcgcttgggcagagggaatctgattgtgctgttgtggaac
+4909280/1
@@?AD@DDHFHGDGHIIIIIIIIIIIDEFGGHEHIGFFHGGFFFCCGGIG
@6236346/1
ggaagtaggtgctgggcctcttgtatgcgaaggtgttgaggcgcttgtgg
+6236346/1
CCCFFFFFHHHHHJJJIIJJJJJJJJJJJIJJJHGGHJIIJJJJJJJJJJ
@852709/1
gatacctttcttcctagtataatgtatccttctatcaccatactcaggtt
+852709/1
CCCFFFFFHHHHHJJJJIJJJIJJJIJJJJJJJJJJJJJJJJJJJJJJIJ
@7620935/1
ctcacatgattcatccacaaattccaacccttgcgtttcaaaacaattca
+7620935/1
?@CDFDDDFHHHHJJGGIGEHEHFIIIIGIIIGII@FHHIGJHGHGIIJC
@852962/1
gctcagatgcaatttcttgcaagaattgcacaaagttgaagtccttgttg
+852962/1
CCCFFFFFHHHHHJJJJJJJJJJJJJJJJJJJJJJIIJJJJIJJJJJJJJ
@170787/1
gtcgttggcgctcagggacagttttcgcttgtcacgtatttgtgacgaaa
+170787/1
CCCFFFFFHHHHHJJJJJJJJIJJJJJJJJJJJJJJHJJJJJIJHIJJ@H
@4909809/1
gcagccagatgccaaagttcttgatcttcactgggctcttctctgggatt
+4909809/1
CCCFFFFFHHHHHJJJJIJJJJJJJJJJJJJJJJJJJJJJJJJJJJJJJJ
@6237163/1
gtccgtctgattctgtgatagtgaatacaagatcgtggggtgggcccacc
+6237163/1
@CCFFFFFHHHHHJJHIJJJIIJJJJJJJIJJJJIJJIJIFGIIIJJGII
@171185/1
ctgttttggtagcggcggcgcggtccgtgaggagcatgctcgccatcagg
+171185/1
CCCFFFFFHHHHHJJJJJJIIHFCDDBABDBDCDDDDDDDDDDDBBCCDD
@6237343/1
acaatatattcgtgaaaaccgcatccaactcggatcagccgtttctg
+6237343/1
CCCFFFFFHHHHHJJJJJJJJJJJJJJJJJJJJJJJJJJJJJJJJJJ
@3569877/1
atccgctcttgctccatggtccaggagcagcagcgtgcgcaggttcaggc
+3569877/1
@CBFFFFFHHHHHJJJJJJJJJJJJIJJJJJJJJJJJJJJIJJIJJJJJI
@7621504/1
gtccggaacatcaaatatcttgacttggcaaagagttgtcgatatgtgga
+7621504/1
CCCFFFFFHHHHHJJJJJJJJJJJJJJJJJJJJGJGIJIIJJIJJJIIJG
@7621539/1
gagcaaatggaaaaaaaaattggtgaaaagaatcacaagtaagatactgc
+7621539/1
CCCFFFFFHHHHHJJJJJJJJJJHIJJJJJJJJJJJJJJIJJJJJJJJJJ
@7621729/1
agtaagtcctgagccatagcaaacagccactggcaatgtggatagctgga
+7621729/1
@C@FFFDEHHGHGIJJJIJGIJJJJIGIJIJJGJJJJJJIJJJJIIJJJJ
@853593/1
gtgacttgtagtcaaggtggagattttactatctttcaagtcggcataac
+853593/1
BB@FFFFFHHHHHHHIJCGHHJHIJJJJJJJJJJJJJJJJGGIIIJJJJG
@3570465/1
ggtgggttcgtgaatcatgccctcaatctgcaccagttcatacttgggca
+3570465/1
BBBDFFDFHHHHHJJJJJJJJJJJJJJJJJJJJJJJHIJJJJJJJJJJJJ
@6238195/1
ctggcaatgtggatagctggacaaggcactggcaacgaccaatcatggac
+6238195/1
CCCFFFFFHHHHHJJJJJJJIJJJJJIGIJJJIJJJJJJJJJJJJJJJIJ
@5579033/1
ccacaatctggtctggggaaaagatcctcatcttgtatagaggaggcttg
+5579033/1
C@@FFDFFHHHFHIGIIJGGIJJIIJJGIJIIIIJGDHIIIIIGIIJGJ<
@172821/1
cttagccacaatctggtctggggaaaagatcctcatcttgtatagaggag
+172821/1
@CCFFFFFHHHHHJJJIIJJJJJJJJJJJJJJJJJJJJJJJJJJJJJJJJ
@4911317/1
tctctattcacctttctaggacatttatctggctgtatgtttacatcata
+4911317/1
CCCFFFFFHHHHHJJJJJJJJJJJJJJJJJJJJJJIJJJJJJJJJJJJJJ
@5579566/1
tggtatactatgctgtgtgatcaagttgtacgggatgaaacaaccggcgg
+5579566/1
@CCDFFEFHHHHHJJHIHIJJJJIJJJJJIJIGJGIIJJJJJJIJJIJIG
@173001/1
gcaccagttcatatttgggcacagttcctcgacgagcaagtagttcttga
+173001/1
CCCFFFFFHHGHHJJJJJJJJJJJJJJJJJJJJJJJJIJJHJJIJJJJJJ
@4911601/1
cactggttcaaattcaaataaaatcactctgcaatcctgcctcacatgat
+4911601/1
B@CFFFEFHHHHHJIJFGHIJJJJJJJJJJJJJJJIJJJJJJJJJJJJEI
@1518562/1
ctaagtgagtatacatctattaaattcaaacgcagagctcattatgttga
+1518562/1
CCCFFADEHFFHHIJIJIIJJJJJJIJJJJJHIJIJJJGHIIIIIIGIHJ
@5580361/1
ctggggaaaagatcctcatcttgtatagaggaggcttgggctcgctctcc
+5580361/1
CCCFFFFFHHHHHJJJJJJJJJJIIJJJJJJJJJIJJFFIHIJJJJJJJJ
@2210573/1
gcgatcatgtcgatggcttggtttattcccatcagtttggagttcacctt
+2210573/1
CCCFFFFFHHHHHJJJJJJJJHIJJJJJJJJJJJJJJJJJHIHIJJJJJJ
@1519253/1
ggatgcttaaatttacatttagtgtttgtttcatgtcaatcggttcataa
+1519253/1
CCCFFFFFHHHHHJJJJJJJJJIJJJJJIJJJJJJJJJJJJJJIIJJJJJ
@1520000/1
agcaaatggaaaaaaaaattggtgaaaagaatcacaagtaagatactgca
+1520000/1
@@CFDDFFD?DHHIIIIIJIJGFHGIJGIIJIIEHIJIFGIGHJJGHGIG
@1520113/1
gcctcttgtatgcgaaggtgttgaggcgcttgtggtggtgcacgcgcttg
+1520113/1
CCCFFFFFHHHHHJJIIJCGHHJIJJHIJJJJGIJHIJHHIJJJJJHFFD
@1520308/1
gttctcagcatggtaagaaggtggcggccagaatctagacatgcacagct
+1520308/1
CCCFFFFFHHFHHAEDHIIIIFHDAHIIGIIFIIIIIIIIIIIGHEHIIG
@2895946/1
gtgattctttaatttgacataacttttttatttatgaaccgattgacatg
+2895946/1
CCCFFFFFHHHHHJJJJJJJJJJJJJJJJJJJJJJJJJJJJIJJJJJJJJ
@2897093/1
cccattttcacaggcaagggatcctaacttcgcaaccactaattccagtg
+2897093/1
CCCFFFFFHHHHHJJJJJJJJJJJJJJJJJJJJJJJJJJJJJJJJJJJJJ
@1521560/1
gtagttcttgaagcacagacacaggtgtcttcaacggaagagattccatt
+1521560/1
@BCFFFFFHHHHHJIIIJJJJJJJJFHIIJJJJJJJJJJJJIBGHJJJJJ
@2897283/1
gccgcgactccgccctcttcctcgggttggaatgattctggtgggttgtc
+2897283/1
B@CFFFFFHHHHHIJIIJJJJJIIJJIHGIECDHHIIIIII@DHH<DDCA
@176831/1
ggatgcttaaatttacatttagtgtttgtttcatgtcaatcggttcataa
+176831/1
CCCFFFFFHHHHHJJJJJJJJJHIJHJJJJIJJJJIJJJJJIJJJJJJIJ
@3571831/1
ctggcagaccgtcagagctatcagattcttcatcgttgctgtcctcatca
+3571831/1
CCCFFFFFHHHHHJJJJJJJJJJJJJJJJJJJJJJJIJJJJIJJJJJJJJ
@3571845/1
ggtgcaggcggcagagctcgggcacgaggatctgcttctggtccagccgg
+3571845/1
BC@FFFFFHHHHHJJJJJJJJJJJJJJJJIJJJJJJHHHHHHFFFFFDDD
@177531/1
cgacactgtacagttagaaatgttacaacctctatactttgcattaaaat
+177531/1
CCCFFFFFHHHHHHIJJJJIJJIJJJJJJJJJJJJJJJJJJJJJJJJJJJ
@177578/1
cattaatctccgcaactatttgacggatttggtcgaaatttggtac
+177578/1
CCCFFFFFHHHHHJIIJIIJJIIIJJGHIJJIHJIIBIIJJJJBGH
@855214/1
gggaactatgtggttaaaaccaaaactttgccggaagtcactattccacg
+855214/1
CCCFFFFFHHHHHIJJJJJJJJJJIJJJJJJJJJJJJIJJJJJJJJJJJJ
@855303/1
ctatgatgtcttgtttgtgttgggtgactgctgaacggaatttttctatg
+855303/1
CCCFFFFFHHHHHIJJJIJJJJJJHIIJJIJJJJJJJJJJJJJJJJJJJI
@855312/1
gctgcagatgactgtgcatccttgctagtaagtcctgagccatagcaaac
+855312/1
CCCFFFFFHHHHHJJJJJJJJJJJJJJJHIIJIIJJJJJJJJJJJJJJJJ
@178265/1
cttgtatagaggaggcttgggctcgctctccgaagggagcttgcggccga
+178265/1
CCCFFFFFHHHHHJJJJJHIJJJJJJIJJIJJJJJJJIJJJJJJJJHFDD
@4209135/1
gtcttggttgaacggaactccaatcctttactcgaatagtcttttctaac
+4209135/1
@@@DDBDDHHH?FG8HHEGDH?DHHEHIIIIEHGGIGHEBGEHEEHIHFI
@2210668/1
ggctggttgtgccagagcgctagggcgaatacacgatctgctacatcaat
+2210668/1
CCCFFFDFHHHHHJJJJJJJJJJJJJJJJJJJJJJJIJJJJJJJIJJJJJ
@2210806/1
gggccgcgactccgccctcttcctcgggttggaatgattctggtgggttg
+2210806/1
CCCFFFFFHHHHHJJJJJJJJJJJJJJJFHIJJJJHHHHHHHFDFFDCDD
@6893953/1
ctaatgactatatttgtccagaacacgtattaattctgttttcacgttgt
+6893953/1
CCCFFFFFHHHHHJJJJJJJJJJJJJJIJJJJJJJJJJJJJJJJJJJJJJ
@2211298/1
gcgcttgtggtggtgcacgcgcttgggcagagggaatctgattgtgctgt
+2211298/1
CCCFFFFFHHHHHHHJJJJJJJJJJJJJJJHJJJJJJJJJJJJJJJJJJH
@2211328/1
gtcggcaaacgttaagtaagagtccgagtcgaattgagactgcggcgtca
+2211328/1
@@@DDFFFHHHCFDHIGEEHGIFFHIIIFHGHHGIIIIGIIIIIIIHFFF
@6894517/1
ggcaatactcggccgcgaacctccatcatattgtttgagatcgtcaaacc
+6894517/1
CCCFFFFFHHHHHJJJJJJJJJJJJJJJJJJJJJJJJIIJIJJHHHFFFF
@856708/1
ctcagatgcaatttcttgcaagaattgcacaaagttgaagtccttgttgt
+856708/1
CCCFFFFFHHHHHJJJJJJJJJJJJJJJJJJJJJJJJJHIIJJJJJIJJI
@6895176/1
caggaatatcaccggctcgttgaacaccttaggacgaagtgatggcacca
+6895176/1
CCCFFFFFHFHHFJJJJJIHHGGIEHGIGIEHJJEGIJIFHIIEGGIIJG
@2212322/1
cacgtagttctcagcttccctgcaaagttaaccatcttgtattcaaa
+2212322/1
@@CFDDEDFHFFFGGHIIHIHHGEHIJHHJGIHIIJGIIJJJJJJIJ
@2212402/1
ccctaagtgagtatacatctattaaattcaaacgcagaggttctcat
+2212402/1
CCCFFFFDHHHHFHJJJJJJJJJJJJJJJJJIHIJJJJJJFHIJJJJ
@4211103/1
ctccaaagcattctgggctgcagatgactgtgcatccttgctagtaagtc
+4211103/1
@@CFFFFFHHHHHJJJJJJJJJJJJJIJJJHIJJIJJJJJJIJJJIIJIJ
@2212809/1
gtggaactgcttcacctgtggccggcggcacgcagacgccttgatgacct
+2212809/1
CCCFFFFFHHHHHJJJJJJJJJJJJJJJJJJJJHHFFFDDDDDDDDEDDD
@2212870/1
ccaaaaatgtaattaactttttttttgtctgtttgtctgtttgtctgttt
+2212870/1
CCCFFFFFHFHHHJIIIIJJJJJJJJIHHIJIJIGHHGGIJJJIIIJIIJ
@2899381/1
acgttctttgcttgaacacactgtgtcgccattcctagtacggtatctcc
+2899381/1
@@@BDDBDABCBFBBGGGIIIGGAACFHEGIIGGIIIBHIIIDF@FDFFG
@7623063/1
gacgtcgtaagcgcatgccgtgtttttaaatgcggggaagttgcaaaaag
+7623063/1
BCCFFFFFHHHHHJJJJJJJHHHIJJJJJJJJJJJJHFFFFEEEEEEDDD
@2213296/1
atctggttcatacggcgcgcggtcgcctccttgatgcattgcgtcagaat
+2213296/1
@BBFFFFFHHHHHJJJJJJJJJHIJJJJJJJJJHHHHHHHFFFDDDDDDD
@4211820/1
ggtgggttgtcctgcagagcttgccacatcttgtaagcagcctgacgctt
+4211820/1
@C?DFFDDHHHHHJJGJIJIIJIJJJJJJJJJJJIIJIJIIJJJJJJJJJ
@4211900/1
cttatcattaccaatcggtaaaggatctcttgtatacaaattatttctac
+4211900/1
CCCFFFFFHHHHHJJJJJIJJJJJJJJJJJJJJHJJJJJJJJJJJJJJJJ
@7623528/1
ggcaggttgaactcacaccattcaacttaaaagaaactgggtgcgtgcag
+7623528/1
@@CDDDBD?FHHHIIEGIIIIIIIIIIIIIEIIIHIIIIIF?@FGDHGII
@858346/1
gggctgcagatgactgtgcatccttgctagtaagtcctgagccatagcaa
+858346/1
CCCFFFFFHHHHHJIJHJJJIJJJJJJJJJHIIJHHIHJJJJJJIIJJJJ
@6238589/1
tccacaaattccaacccttgcgtttcaaaacaattcattttaggttcaag
+6238589/1
CCCFFFFFHHHHHJJJJJJJJJIJJJJJJJJJJJJJJJJJJJJJIJJJJJ
@2213993/1
ccttgttgttaagaggtgttacctgcaacttggccaggttagggccaaca
+2213993/1
@CCFFFFFHHHHHJJJEGHIJJJJJJJJJJJJJJJJJJHHGIFIJJJJII
@858691/1
accaggtgcgcgtagtacgcgggcgccgggatggacacggagcgcgtgca
+858691/1
8BBFFFFFHHHHHJJHIJJJJJJJJHFFDDDDDDDDDDDDDDDDDDDDDD
@858821/1
gtgcagtaggaaccacagccgttggcgtcgattgcggtatcggcgtcgct
+858821/1
CBCFFFFFHHGHHJJJJJJJJIJJJJJJJJJJJJJJJIJJJJJJHFFDDD
@2214475/1
gtcgagtagagccttagctgcggaatgcttagcttccttcttagagcgtc
+2214475/1
CCCFFFDDFHHHHJJJJJJJJJJJJJJJJJJJJJJJJJJJJJIJJJHIJJ
@6895818/1
gtctgtttgtctgtttgtctgtttgtctgtttgtctgttcgtctgtgcgc
+6895818/1
C@CFFFFFHHHHHJJJJGIJJIIJJJJJJIJJJIIJJJJJIIJJJHIIJI
@2214676/1
ggaagtaggtgctgggcctcttgtatgcgaaggtgttgaggcgcttgtgg
+2214676/1
CCCFFFFFHFHHHJJJJJJJJJJHIJJJJIIIJDGGHIIIJJJJJJJHIJ
@4912236/1
ctgcacgaaccggagaagggaatgacaacgacaatcggacgcgttaacat
+4912236/1
CCCFFFFFHHHHHIJIIJJJJJJJIIJJJJJJJJJJJJJJHFDDDDDDDD
@2215005/1
ctgtggccggcggcacgcagacgccttgatgacctccactttgatgatct
+2215005/1
CCCFFFFFHHHHHJJJJJJJIJJJHHHHFFFFFFEEDEEDDDDDDDCFDE
@6896363/1
atacataataaaattagaggaagtaggtgctgggcctcttgtatgcgaag
+6896363/1
CCCFFFFFHHHHHIJIJJJJJJJJJJJHIIJIJJJJJJJJJJJJJJJJJJ
@6239879/1
ctgcaatcctgcctcacatgattcatccacaaattccaacccttgcgttt
+6239879/1
CCCFFFFFHHHHHJJJJJJJJJJJJJJIJJJJJJJJJJJJJJJJJJJIJJ
@859651/1
ctcagcacgaactaattacgagattttttttagtggagataagttctcgc
+859651/1
CCCFFFFFHHHHHJJJJJJJJJJJJJJJJJJJIHIJIJJJJJJHIJIJJJ
@6896707/1
ccgggttcactttcttcgtacgttctatgtcgaaggcttcagcctcgtgg
+6896707/1
CCCFF:DEHHHGHIIGHIDHHIIIIIIIIGHIGIIIGIIIFIGHHIIIII
@2216225/1
acggtatctcccacacgtttcacttcagcatagacaggtgtcttccctgg
+2216225/1
@BCFDDDFHHHHHJJJJFIJJJJJJJIJJIJJJJIIGHGGHHIEIJIGGH
@2216247/1
gtcgggcagttcgtcaacaagacattactagctgagaatatttttttccg
+2216247/1
BBBFFFFFHFHHHHIJJJJJJJJJJJJJJJJJJJJJJJJJJJJJJJJJJJ
@2216306/1
gcatacaaggcaaagcaccgacgacgacactgtacagttagaaatgttac
+2216306/1
CCCFFFFFGHFHHJJIJJJJJJJJJJJJJJJJJHIIIGHGIIJJJJHHHH
@4913518/1
cgtcactattctaggattgtgtaggtaatattattaaacgaagaacatgc
+4913518/1
@@@FFFFFHHHHHJJFHGIIHFHJJHIJJJJJIJJJJJJJIJJJJJJJJJ
@6898048/1
ggctatgccatttatcctcgcacgttggcagtaatagtacaagtgaaaag
+6898048/1
CCCFFFFFHHHHHJJJJJJJJJJJHJJJJJJJJJJJJIIJJJJFHIJJJJ
@4212411/1
ctgttgtggaactgcttcacctgtggccggcggcacgcagacgccttgat
+4212411/1
?@@DDFDFGHHHFIJJJJIJJIIHHIGIIHIJIGJHFFDFDEDDDDDDDD
@6898778/1
catctattaaattcaaacgcagagctcattatgttgatttttgaagagtt
+6898778/1
CCCFFFFFHHHHHJJJJJJJJJFIJJJJJJJJJJJJJJJJJJJJJJJJHI
@4914872/1
gttcaaggggatctgagaatggtttagattcacaattttgtccgctggac
+4914872/1
CCCFFFFFHHHHHJJJJIJJJJHIJJJJJJJJJJJJJJJJIJJJJJJJJJ
@4914904/1
cgttgatgtcgcaagatagtgagacattcactttttagtcataatcttca
+4914904/1
CCCFFFFFHHHHHJJJJJJHIIJJJJJJJJJJJJJJJJJJJJJJJJJJJJ
@4212971/1
gtgccctgtgcgccaccgacatctatagatgccaagaaacagatcac
+4212971/1
@@CDDEFFFHFHFGFIGIGIEIIJGGIIJGGIGGIIGGIHJIGIJGI
@4213127/1
ctcttgcagccatccaacaggattgcccatcaatttatcttcaaatgacg
+4213127/1
CCCFFFFFHHHHHJJJJJJJJJJJJJJJJJJJJJJJJJJJJJJJJJJJJJ
@4213246/1
gcggcaaacgcctattaacattatcatcgttctcagcatggtaagaaggt
+4213246/1
CCCFFFFFHHHHHJJJJJIJJJJJJJJJJHJJJJIJJJJJJHIJJJJJJB
@5581395/1
ctgacgcttagcaagtttcttagacttgccagttcccacttcacgacgct
+5581395/1
@C@DADADFDDABFFGAFDE?BFCECHEHII@CFG>FCGGEGH?DHHGDA
@4213727/1
tggcaaaggtagtaagtcagctgttccacttcatcatcagggatcttgcc
+4213727/1
CCCFFFFFHAFHFIJJHIJJJJJHIJJJJJJFGHGGHJIJIICHJIJJII
@5581605/1
gtaataaacatattcttataaaattttactgtttttaatttgtgctccaa
+5581605/1
CCCFFFFFHGHHGJJGJIGHIJJJJJJJJJJEHIJJJJJJJJDHIJJJJE
@4213913/1
gtcccgtacccatagcaacaagatcagcgactgtcacacggtagcggaag
+4213913/1
CCCFFFFFHHHHHJJJJJJJJJJJJJJJJJJJJIJJJJJJJDHIJJJJHH
@4915908/1
cacgcctgggatgccacccggcaccactcccgggtgaggatgcactacat
+4915908/1
C@@FFFFFHFHGHJJGJJJIJJJIIDHJJGJGFD7@BHDGHHIJJJIHDF
@5581967/1
cacttcacgacgcttcagcagagtgcacacaatggtgaactggcgttcat
+5581967/1
CCCFFFFFHHHHDHIGIJJJJGI?FGGIIIFHDFE?FCDFHIEHIFFGGI
@4916156/1
gtgctgttgtggaactgcttcacctgtggccggcggcacgcagacgcctt
+4916156/1
@@@FFFDFHHHGHGIIIIIHIIIJJJFIFGGGHGHIGHEBDBDC?BBDA@
@4916223/1
ggacttaaactaaagaaatattataatctttccgaacttaagatgaaaac
+4916223/1
CCCFFFFFHHHHHJJJJJJJJJJJJJJJJJJJJJJJJJJJJJJJJJJJJJ
@4214384/1
ggagaatgaatctaactttggaagttatgtgttacaatccttctacaaag
+4214384/1
CCCFFFFFHHHHHJJJJJJJJHJJJJJJJJJJJJJJJJJJJJJJJJJJJJ
@5582465/1
ccgctttggtttacgttccagttctcgattatcgaatttttcgccatgag
+5582465/1
@CCFFDFBDCFFHGHFGFHGHHIBFHEHJIGIJIJGBFHIHIDHDBF<FF
@4215086/1
ctgggcctcttgtatgcgaaggtgttgaggcgcttgtggtggtgcacgcg
+4215086/1
CCCFFFFFHHHHHJJJJJJJJJHGHIJJJJJJJJJJIJJJJJHHJJJJHH
@4215115/1
cattacactccaatctatatcgtaaccattgtcttctttgacgggcacaa
+4215115/1
@BCFFDFFHHHHHJJIJIJJJJIJIIJIJJIIIIJEHIIIJJJIGJJJJI
@5583126/1
ctcataacgcagccagatgccaaagttcttgatcttcactgggctcttct
+5583126/1
CCCFFFFFHHHHHJJJJJJJJJJJJHGJJJJJJJJJJJJJJJJJJJJJJJ
@5583665/1
tggaactgcttcacctgtggccggcggcacgcagacgccttgatgacctc
+5583665/1
CCCDFFFFHHGHHJJJGGGGIIJIJJIJIIGEHHFFEDBEDDDDDEDDCD
@5583689/1
gtatttttgttgttttttcataccgtcattatccctattgaaaacaactc
+5583689/1
@B@FFFFFHFHHHIIJJIJJIJJIJIIIJIJBGHHIJIJJJIJJJJIIJI
@5583775/1
tcttggttgaacggaactccaatcctttactcgaatagtcttttctaact
+5583775/1
CCCFFFFFHHHHHJJJJJJJJJJJJJJJJJJJJJJJJJJJJJJJJJJJJJ
@5584095/1
gtgctgtctgtacattgaaaataaaaataaaaaaaatagcaggggttatt
+5584095/1
CBCFFFFFHHHHHJJJJJJIIJJJJIJJJJJIJJJJJJJJJJJJJHIJJI
@4216675/1
gcacgtcttcgtctttgtacagttcgcgagcgatctccgctgtagtcggc
+4216675/1
CCCFFFFFHHHHHJJJJJJJJJHJJJJIJJJJHJJJJJJJJJJJJIJHHF
@4217116/1
ctatttccaaattatagttttatatacctaggctaactatagctaaagga
+4217116/1
CCCFFFFFHHHHHJJJJIJJJJJJJJJJJJJJJJJJJJJJJJJJJJJJJH
@7625166/1
ggatgcactacatttccgtccatcattttgtcaacgaactcttctgaagt
+7625166/1
@@@DDFFFHGDHBEHE>GCEGIEFFHHEHICFECHIGEIFHIIIIIIIGD
@4217563/1
gccagatgccaaagttcttgatcttcactgggctcttctctgggatttcc
+4217563/1
CCCFFFFFHHHHHJJJJJJJJJJJJJJJJJIJJJJJJJJJJJJJGIIJJJ
@7625422/1
tgggaagtggtgataaagataagtataggctcaaaacctaacgacatcaa
+7625422/1
@CCFFFFEHHFHHJJJJJJJJJJJHIJJJJJJJJJJJJJJJJJJJJJJJJ
@861761/1
cttgttgttaagaggtgttacctgcaacttggccaggttagggccaacag
+861761/1
CCCFFFFFHHHHDIJGHJJJJJJJJJJJJJJJJJJJJIIJJIJJJJJJJJ
@4218434/1
gtcggactcgtgacgtcgtaagcgcatgccgtgtttttaaatgcggggaa
+4218434/1
CCCFFFFFHHHHHJJIJJIJJIJJJJJJJJJHHHIJJJJJJJJJJJHDBD
@7626514/1
gtggaacacagataggtagctgcgcccgttcatgttcatcacccagtcgc
+7626514/1
@@@FDDFEHHGHHJGBCEFFEFCFFHFIHHIIGCDGGHHGHIIGGHB@FE
@1522144/1
cgagcaagtagttcttgaagcacagacacaggtgtcttcaacggaag
+1522144/1
CCCFFFFFHHHHHJJJJJJJJJJJJJJJJJJJHHIJJJJJJJJJJJJ
@2901784/1
atacataataaaattagaggaagtaggtgctgggcctcttgtatgcgaag
+2901784/1
@BCFFFFFHHHHHJJJJJJJJJJJJJJHIJJJJJJJJJJJJJJJJJJIJJ
@7626871/1
gcgactgtcacacggtagcggaagg
+7626871/1
@@@DBDABF?D<FGI:?EE@1::CD
@862565/1
gacatgaaacaaacactaaatgtaaatttaagcatcccacaatatattcg
+862565/1
CCCFFFFFHHHHHJJJJJJJJJIIJJJJJJIJJJJJJJJJJJJJJJJJJJ
@2902125/1
ggcggaggtacactataatttattgtaggtagcgacatgttcggtgttga
+2902125/1
CCCFFFFFDHHHHJIJJJJJJIJJJIIJJHIIJJJJJJJJJJJJGHIIII
@7627191/1
caccattcaatttaaaagaaactgggtgcgtgcaggatcctcgtcattgc
+7627191/1
CCCFFFFFHHHHHJJJJJJJJJJJJJHIJJJJJJJJJJJJJJJIJIIJJJ
@2218958/1
gtccgtttttaaactattttttcaatgccctaagtgagtatacatctatt
+2218958/1
CCCFFFFFHHHHHJJJJJJJJJJJIJJJJJJJJJHIFHGHIJJJJJJJJJ
@2219381/1
ctgtgatctgtttcttggcatctatagatgtcggtggcgcacagggcacg
+2219381/1
CCCFFFFFHHHHHJJJJJJJJJJJJJJJJJJJJJIJJIJJJJJJJJJJJJ
@7628240/1
ttggtcttggttgaacggaactccaatcctttactcgaatagtcttttct
+7628240/1
BCCFFFFFHHHHHJJJJJJJJJJJJJJJJJJJJJJJIHHIJIJJJJJJJJ
@863738/1
gtcgtatgattatttgtctgtagtggtcctgctgtttcgtatattctaaa
+863738/1
CBCFFFFFHHHHHJJJJIJJHJJJIJHHJJJJJJIJJJJHJJJJJJJJJI
@1523835/1
gtgaatacaagatcgtggggtgggcccaccaggccgttacagatgaactc
+1523835/1
CBCFFFFFGHHHHJJHJJJJHHGIJJJJJJJJJIJHHHIIJJJHHHHHHH
@863913/1
ggcagctcgaacacggttaccgggaattttgtttggtatctgataccgac
+863913/1
CCCFFFFFHHHHHJJJHIIJJJJJJJJJJJJIJJJJHGIJJJJJJJJJJJ
@864099/1
gtagctttaaggggatctgctgtctgtggagctgatgcttgctgggcctc
+864099/1
B@@FFFFFHGHHHJIGIJJIJJJJIJHIJJJIJIIIJIIIIGJIGJJJIJ
@864120/1
gtgttgaggcgcttgtggtggtgcacgcgcttgggcagagggaatctgat
+864120/1
BBBDFFFFHHHHHJJIJJHJIHHJJJJJJJJJJJJJJJJJHHHHFFFFFF
@864132/1
agcgactgtcacacggtagcggaaggtgggttcgtgaatcatgccctcaa
+864132/1
?B@DFFFFHHHHHJJJFHJJJJHJJJDHIJGHIJIJGHJIJJJJJJHHHH
@4917150/1
gggaagtaaatgcatctgtccttatttccgacccacaaacaattaagcct
+4917150/1
CCCFFFFFGHHHHJJJJJIJJJJJJJJJJJJJJJJJJJJJJJJJJJJJJJ
@6898944/1
aaagaatcacaagtaagatactgcaaacatgccagttataaagcatagcc
+6898944/1
CCCFFFFFHHHHHIHJJJJJJJJJJJJJJJJJJJJIIJJJJJIJIJJJIJ
@5585540/1
atgccagttataaagcatagcccgaagtgctattggcacacaggcataat
+5585540/1
@@@FFDFDHHHHHJIIJIIJHHHIIJIGHJJFIJIJJIIIHIGGGGIIGG
@5585596/1
gcctccttgatgcattgcgtcagaatgcccacctcacgttccgccaattg
+5585596/1
CCCFFFFFHHHHHJJJJJJJJJJJJJJJJJJJJJJJJJIJJJJJJJJJJJ
@5588043/1
tcataacgcagccagatgccaaagttcttgatcttcactgggctcttctc
+5588043/1
CCCFFFFFHHHHHJJJJJJJJJJJHIJJJJJJJJJJJJJJJJJJJJJJJJ
@1527593/1
cgggcttcaacagcttgttagcttgccattgtcctttcctaggagtgact
+1527593/1
??;B=DDDFFHFDHHEGFHGIIGHBGEEGGGB9?@DDH>F@D@FG?BFGG
@5588628/1
ctgtgatctgtttcttggcatctatagatgtcggtggcgcacagggcacg
+5588628/1
CCCFFFFFHHHHHJJJJIJJJJJJJJJJJJJJJJHIIJJJJJJJJJJJJJ
@1528840/1
gtgacttgtagtcaaggtggagattttactatctttcaagtcggcataac
+1528840/1
CBCFFFFFHHHHHJJJJEHIJJIJJJJJJJJJJJJJJJJJJJJJJJJJJJ
@5590085/1
ttgttgttaagaggtgttacctgcaacttggccaggttagggccaac
+5590085/1
CCCFFFFFHHHHHJFHIJJJJJJJJJJJJJJJJJJJIJJJJJJJJJJ
@5590464/1
atgccatttatcctcgcacgttggcagtaatagtacaagtgaaaagtcac
+5590464/1
CCCFFFFFHHHHHJJJJJJJJJJJJJJIIJJJJIIJJJJHIJJJJJHIIJ
@5590618/1
gacattacggggagcgcggggcgttacaaaccgcacccctttattttcca
+5590618/1
CCCFFFFFHHHHHJJJJJJJJHDDDDDDDDDDDDDDDDDDDDDDDEEEDE
@4219272/1
ctcactaaacataaaaataatacattacgttaaatgccacgacgctcgga
+4219272/1
CCCFFFFFHHHHHJJJJJJJJJJJJJJJJJJJJJJJJJIJJJJJJJJJJI
@178457/1
gggctctgtgcctggctcccatgtcacggtagcactgagtgacggcacct
+178457/1
B@CFFFFFHHHHHIJJJJJJJJJIIJJJJEHIJJJJJJJDGIJJJIIJJH
@2903246/1
ccagttataaagcatagcccgaagtgctattggcacacaggcataatgcc
+2903246/1
CCCFFFFFHHHHHJJJJJJJJJJJIJJJJJJJJJJJJJJJJJJJJJJJJJ
@6899458/1
gcctcttgtatgcgaaggtgttgaggcgcttgtggtggtgcacgcgcttg
+6899458/1
C@CFFFFFFHHHHJIIJJCFEFHHGIHIHGIJHGHFAEFFHIJJJJHEFD
@2221590/1
agctggtacgtcaggcactgcagctcgtccgacccgaagtggttgtcgtc
+2221590/1
@?@DFFDDHHHHHJJJJJJIIIIJJJGI@CFHIJGGDHJGIIGJIGGFHG
@2903416/1
ggtgctgggcctcttgtatgcgaaggtgttgaggcgcttgtggtggtgca
+2903416/1
@@?DFFDDFDHHGGHIIIJJGH?CFGFHGGHCGGEHIIIIHIIC@FAGG@
@4219908/1
cctcatcttgtatagaggaggcttgggctcgctctccgaagggagcttgc
+4219908/1
CCCFFFFFHHHGHIJJIJJJJJJJHIJJJIGHJIJIJJJJHIJGIJIJIG
@4219953/1
gggactagtagtaatttctttctgccactctttaagttgtctagtgtgtg
+4219953/1
CCCFFFFFHHHHHIJJJIJJJIJJJJJJJJJJJJJJIIIIIJIGIIIIHH
@2222132/1
ctgcaatcctgcctcacatgattcatccacaaattccaacccttgcgttt
+2222132/1
CCCFFFFFGHHHHJJJJJJJJJJJJJJJJJJJJIJJJJJJJJJJJIJHJJ
@2903793/1
cactattctaggattgtgtaggtaatattattaaacgaagaacatgcggc
+2903793/1
@;?DDDDDB?FHCBBBHGHHIHAFHEHEGFHFB<A@?EFHGGHG>FH?:F
@4220346/1
tggattttaatgttattattacagcatacataataaaattagaggaagta
+4220346/1
CCCFFFFFHHHHHJJJJJJJJJJJJJJJJJJJIJJJJJJJJJJJJJJJHJ
@2904068/1
gtggcgttgatgtcgcaagatagtgagacattcactttttagtcataatc
+2904068/1
CBCFFFFFHHHHHJJJJJJJJJJHIJJJJJJJJJJJJJJJJJJJJJJJJJ
@2904104/1
cgttctcagcatggtaagaaggtggcggccagaatctagacatgcacagc
+2904104/1
@BBFFFFFHHHHHJIHIHIJJJHIJIIJJJJJJJJJJJJJJJJJJJJJJJ
@7628780/1
gttggaatgattctggtgggttgtcctgcagagcttgccacatcttgtaa
+7628780/1
CCCFFFFFHHHHHJJJHHJJHIJJJJJJJJJJJJJJJJJJJJJJJJJJJJ
@6901025/1
gtcggcataacgggccgcgactccgccctcttcctcgggttggaatgatt
+6901025/1
CCCFFFFFHHHHHJJJJJJJJJJJJJJJJHHHHHHFFFDCCDDDDDDDDF
@6901272/1
gtggaactgcttcacctgtggccggcggcacgcagacgccttgatgacct
+6901272/1
CBBFFFFFHHHHHJJJJJIJJJJJJIJJJJJJJHHFFFDDDDDDDDEDDD
@7629252/1
tcaaattcaaataaaatcactctgcaatcctgcctcacatgattcatcca
+7629252/1
CCCFFFFFHFFHGIJJJJJJJJJJJJJJJJJJJJJJJJJJJJIJJJJJJJ
@4221444/1
gcgcttgtggtggtgcacgcgcttgggcagagggaatctgattgtgctgt
+4221444/1
CCCFFFFFHHBFHDFAHIIIIIIIIGIIIIGIIIBHGGIIIIIIHHIIIC
@7629261/1
atagagacgatttcaccagtggtcttcttgaacttcttcaattgacgcaa
+7629261/1
@B@FFFFFHHHHHJJJJJJIJJJJJJJJJJJJJJJJJJJJJJJJJJJJJJ
@2905190/1
ctgcattttcctttaatataatgcgtgacattacggggagcgcggggcgt
+2905190/1
CCCFFFFFHHHHHJJJJJJJJJJJJHIJJJJJJJJJJJJJJJJJJHDDDB
@6902137/1
cccaactgtcctccggtactaacgatcaaatcgatcatgggtccataatc
+6902137/1
CCCFFFFFHGGHHIJJIEHIIJJIJJJCFGCDFHIJJJIJJGGHGIGIIG
@6902261/1
catcgttctcagcatggtaagaaggtggcggccagaatctagacatgcac
+6902261/1
@@BFFFFFHHHHHJJJJJJJJJJJJHJJJJJJJJJJIJJJJJIJJJJJJJ
@865886/1
cgtcaaatagttgcggagattaatggtataagcatagaatgttcgacgtg
+865886/1
CCBFFFFFHHHHHJJJGIHJJJIJJJGIJJJJJJJJJJJJJHJJJJJJIJ
@180183/1
gcttcatccagaggcaagcgctccaagttgcttggaggcttgggcctgtt
+180183/1
CCCFFFFFHHHHHJJJJJJJJJJJJJJIGJJJJJJHIJJIJGJJGIJJFH
@6902826/1
ggtacatgttgtgtacacctgagcgagactcataacgcagccagatgcca
+6902826/1
@@=DDDEDFDFHDIDIGCFHICDFGBH>CCDGHGIIGBAFBDFBDGCHIG
@2905736/1
cgatggcttggtttattcccatcagtttggagttcacctttagaagtatg
+2905736/1
CCBFFFFFHHHHHJJJJJJJJJJJJIJJJJIJIIJJJJJJJJJJIJHIJI
@6243319/1
catcatcagaatcagatcgtcgacatttttccttcaacttttcatattca
+6243319/1
CCCFFFFFHHHHHJJJJJJJJJJJJJJJJJJIJJJJJHIJJJJJJJJJJJ
@2225015/1
gcatcaagcaaactctggtgccttgggaagcctttgtgcgccacatcaat
+2225015/1
CCCFFFFFHHHHHJJJJJHIJJJJJJJJJJJJJJJJGIIJJJJJJJJJIJ
@866696/1
tagaaattatggtctgtatctagctaaaagtagatgcaaatatctctgcc
+866696/1
CCCFFFFFHHHHHIIJGHIJJJJ<FIJJJJFHIJJJIJJJJJJJJJJJJJ
@866946/1
ctccaatcctttactcgaatagtcttttctaacttgaacagtgcgatgtt
+866946/1
CCCFFFFFHHHHHJJJJJJJJJJJJJJJIJJJJJJJJJJJJHIJJJJJIJ
@6903945/1
atccacataagtaacttcaaatgattgctcagatgcaatttcttgca
+6903945/1
8BBFFFFFHHHHHJJJJJJJJJJJJJJJJJJJJJJJJIJJJJJJJJJ
@6244190/1
cgatgttatacatatagcatttcggatctatagaggctgtcactgcagcg
+6244190/1
@@CFFDDBFBHHHIIJJGIIIIGHAAEEHEIGGGCFCCGIHGHJICHIIG
@2225780/1
gggcacagttcctcgacgagcaagtagttcttgaagcacagacacaggtg
+2225780/1
CCCFFFFFHHHHHJJJJJJJJJJJHJJJJJJJJJJJJHHJJJJJJJJJHI
@181530/1
gacaaattttcaaattaaagacgtgtagacaggacaacgtctgtcgggtc
+181530/1
@@@DD?DDHDHDDGGIGDHGBBHH@EGBBHHGGEFFFHGDFBF?BB??87
@2906324/1
gctgggcctcttgtatgcgaaggtgttgaggcgcttgtggtggtgcacgc
+2906324/1
CCCFFFFFHHHHGIJJJJJJIJJCHGIIGIIJJJJJJHIJIJJHIJJJJH
@6244495/1
cccattttcacaggcaagggatcctaacttcgcaaccactaattccagtg
+6244495/1
@@<DDAFFGHAHHIGIHB=CGCBGHG<GHHEIIGIGGIIEHEEGCBFH?F
@867415/1
cccacttcacgacgcttcagcagagtgcacacaatggtgaactggcgttc
+867415/1
CCCFFFFFHHHGHJJIJJJEGHHGIDHIJJJJJJIGGIIJIJJIGIJHIJ
@867707/1
ggaagtggtgataaagataagtataggctcaaaacctaacgacatcaatc
+867707/1
CCCFFFFFHHHHHJJJJJJJJJJJJJJJJJJJJJJJJJJJJJJJJJJJJJ
@7630573/1
ccacgcctgggatgccacccggcaccactcccgggtgaggatgcactaca
+7630573/1
CCCFFFFFHHHHHJJJJJJJJJJJJJJJJJJJJJJFHJJJJJJJJJHHHH
@7630620/1
gtcgagtagagccttagctgcggaatgcttagcttccttcttagagcgtc
+7630620/1
@@@FBDEEHGHHFHIBDBGEEH@FHEBHDFDFFHIGGIIIIGCH@DGFAE
@7631506/1
ggtgctgggcctcttgtatgcgaaggtgttgaggcgcttgtggtggtgca
+7631506/1
BCBFFFFFHHHHHJJJIJJJJIJIIJGHHHIIJJIJJJJJHJIHIJIIJJ
@7631549/1
gcaagaagtaccagaaacgggacttagccacaatctggtctggagagaag
+7631549/1
CCCFFFFFFHHHHJJJJJJJJJJJJJJJJJJJJJJJJJJJJJJJJJJJJJ
@1530351/1
ggaggagcaaatggaaaaaaaattggtgaaaagaatcacaagtaagatac
+1530351/1
CCBFFDFFGHHHHJJJJJJJJJHIJJBGIJJJJIIJJIJJJJFHIJIIJH
@869590/1
gccagatgccaaagttcttgatcttcactgggctcttctctgggatttcc
+869590/1
CCCFFFFFHHHHHJHIJJJJJJJJJJJJJJIJJJJJJJJJJJJJJJJJJJ
@1531305/1
cgccatgccgtgtaccacgcctgggatgccacccggcaccactcccgggt
+1531305/1
@@@DDDADHFFFFGEHGGCGHHIHICBBCGBFHIEIFEGIGDCEHHBHH5
@1531585/1
ggaaaaaaaaattggtgaaaagaatcacaagtaagatactgcaaacatgc
+1531585/1
CC@FFFFFHGHHHJJFHIJJJJJJIJJJIJIFHIJIJJJIJIIJJIJJJJ
@7633446/1
gtgcgcgctaatctcagaaacggctgatccgagttagatgcggttttcac
+7633446/1
@BBFFFFFHHHHHJJJJJJJJJJJJJIJJJJIJHIJJJJJJJJBHHHHHH
@1533167/1
ggagattttactatctttcaagtcggcataacgggccgcgactccgccct
+1533167/1
BCCFDFFFHHHHHJJJJJIJJJJJJJJJJJJJJJJJJJJJJHHFFFDDDD
@1533223/1
gggcatagtaggtaggcgtagggtaagacacggatcgcatacaccgtgaa
+1533223/1
CCCFFFFFHHHHHIJJJJIJJJJHHIJJJJJJJJJJJJJJJJJJJJIJIJ
@3574463/1
gacgcaagaagtaccagaaacgggacttagccacaatctggtctggagag
+3574463/1
CCCFFFFFHGHHFFIIIFIHIIIJJJJJIJJJIJJJJJJJJHHIJJGJII
@3575445/1
gtttgatgacagcgtagttaacttcaatggaagtggcgacctctccgact
+3575445/1
CCCFFDFFFHGHHIFHIJJJJGIIHGGIJIIJJGBGIDIIJIIICHGGJG
@4221476/1
gtcgagtagagccttagctgcggaatgcttagcttccttcttagagcgtc
+4221476/1
CCCFFFEFHHHHHJJJJJJJJJIHJJJJJJJJJJJJJJJJJJJJJJJJJJ
@3576055/1
gccagaatctagacatgcacagctcttgcagccatccaacgggattgccc
+3576055/1
CCCFFFFFHHHGHJJJJJJJJJJJJIJJJJJJJJJJJJJJJJJJJJJJJJ
@6904742/1
ctgtctgtggagctgatgcttgctgggcctcagctgttggagctggttca
+6904742/1
@CCFFFFFGHGHHJJIJJJJJJJJIJJJJIJJJJIJHHIDIJIJJJIJJI
@6904997/1
ctgggtcttacagattggtggaaaccaaaccaaacttctctgccaccacc
+6904997/1
CCCFFDFFHHHHHGJJJJIJJJJJJJJJIJJJIJJJJJJJJJJJJJJJJJ
@4223647/1
agtgtatcggttgggcagtagtgtgagtgcatcaagttctcctgcttcat
+4223647/1
?B@DDDFFHHFHHJJJJJHHJHHIIIJFHIJJJJJJHHJJJJJJJJJJJH
@5591282/1
gagagaagatcctcatcttgtatagaggaggcttgggctcgctctccgaa
+5591282/1
CCCFFFFFHGHHHJJJJJJJJJJJJJJJJJJJJJHJJJJJJJIIJJJIIJ
@2226211/1
gcacgttgtatatattttaagatgaaatgtcaccccaaaagctgcgctat
+2226211/1
CCCFFFFFHHHHHIJJJJJJJIJIJJJJJJCHIJJJJJJJJJJJJJJJJJ
@5591345/1
ttatcttcaaatgacgacaccacagttccagtctcaggcacattgccatt
+5591345/1
CCCFFFFFHHHHHJJJJJJJJJJJJHJJJJJHJJJJJJJJJJJJJJJJJJ
@4918653/1
gctatgccatttatcctcgcacgttggcagtaatagtacaagtgaaaagt
+4918653/1
CCCFFFFFHHHHHJJJJJJJJJJIJJJJJJJJJJJJIJJJIJIIJJJJJG
@4918765/1
cacagacgaacagacaaacagacaaacagacaaacagacaaacagacaaa
+4918765/1
@@CFFFFFHHHHHJJJJJJJJJJJJJJJJJJJJJJJJJJJJJJJJJJJJJ
@4224171/1
ggttcctctgcacttggtggtccacaaacattataatagcgttgtctaac
+4224171/1
@<=DDDFFHFFGHDIIIIGEHIIGHHIGHDECHDHIGHIIIDGEIIIGGG
@4918961/1
gttggagcttggtacaaagcaaaggtcgggcagttcgtcaacaagacatt
+4918961/1
CCCFFFFFHHHHHIJIJJJJJJJJJHHJJJIJJIJJJJJJJJJJJJJJJJ
@4919114/1
cgagtagagccttagctgcggaatgcttagcttccttcttagagcgtccc
+4919114/1
CCCFFFFFHHHHHJJJJJJJJJJJJJJJJJJJJJJJJJJJJJJJJJJJJJ
@6905855/1
ctgtggccggcggcacgcagacgccttgatgacctccactttgatgatct
+6905855/1
BCCFFFFFHHHHHJJJJJJJJJJJHHHHFFFFFFEEDEEDDDDDDDEFDE
@2227216/1
gtgctgggcctcttgtatgcgaaggtgttgaggcgcttgtggtggtgcac
+2227216/1
CCCFFFFFBHHGHIJHGIIJIIJIIEG?DHGII?DFIJGHGIJIJEHEHI
@4224844/1
gtgctgggcctcttgtatgcgaaggtgttgaggcgcttgtggtggtgcac
+4224844/1
CCCFFFFFHHHHHJJJJJJJJIJJJHGHHJJJJJJJJJJIJJJJJIIJJJ
@2227403/1
gttcgtgaatcatgccctcaatctgcaccagttcatatttgggcacagtt
+2227403/1
CCCFFFFFHHFHHJJJJJJJJJJJJJJJIJIJJJJJJJJJJJJJJJJJIJ
@6906388/1
ctttgcattaaaataatgcccattttcacaggcaagggatcctaacttcg
+6906388/1
CCCFFFFFHHHHHJJJJJJJJJJJJJJJJJJJJJJJJJJJJJJJJJJJJJ
@6906457/1
cgacgacgacactgtacagttagaaatgttacaacctctatactttgcat
+6906457/1
CCCFFFFFHHHHHJJIIJJJJJJJJJJJJJJJJJJJJJJJJJJJJJJJJJ
@2227671/1
agatgccaaagttcttgatcttcactgggctcttctctgggatttccctg
+2227671/1
;@@FFFFFFHFHHJIIIJJJJJJGIIHIIJIJIJJJIJJJJGGHIJEHEG
@869761/1
gtgctgggcctcttgtatgcgaaggtgttgaggcgcttgtggtggtgcac
+869761/1
CCCFFFFFHHHHHJJJJJJJJGJJJCGGHIJJJJJJJJJHGIGGIEHIJJ
@5592925/1
gtttgtctgtttgtctgtttgtctgtttgtctgtttgtctgtttgtctgt
+5592925/1
CBCFFFFFHFHHHHHIJJJJJJHGJHHIJHHJJHIGIFGIJIJIJJGJGD
@6245517/1
gacgatttcaccagtggtcttcttgaacttcttcaattgacgcaagaagt
+6245517/1
CCCFFFFFHHHHHJFIIJJJJJJJIJJJJJJJJJIJJJJIIJJJJJJJJB
@6245802/1
ctgcaacttggccaggttagggccaacagattgtttgagatgtttgtgaa
+6245802/1
CCCFFFFFHHHHHJJJHIJJJJJJJJJIIFHIJHIIJIJJJJIIJJJJJJ
@3578106/1
caaagcattctgggctgcagatgactgtgcatccttgctagtaagtcctg
+3578106/1
CCCFFFFFHHHHHJJJJJJJJJJJJJJJJJJJJJJJJJJJJIIJJJJJJJ
@181868/1
gcctcttgtatgcgaaggtgttgaggcgcttgtagtggtgcacgcgcttg
+181868/1
CCCFFFFFHHHHHJJJJJFHHIJJJJJJJJJIJJJJJJHIJJJJJJHHFF
@181906/1
ggagaagatcctcatcttgtatagaggaggcttgggctcgctctccgaag
+181906/1
BCCFFFFFHHHHHJJJJJJIIJJJJJJJJJJJJGIJJIJJIJIHIJJJJG
@181908/1
ggttcaaattcaaataaaatcactctgcaatcctgcctcacatgattcat
+181908/1
BC@FFFFFHHHHHJJJJJJJJJJJJJJJCCFFGIJJJJJJJJJJJJJJJJ
@181914/1
cttggttattatagcatagaggataggttgtaatataatttcttttttaa
+181914/1
CCCFFFFFHHHHHJJJJJJIIJGHHIJHHIJJJJJJIIJJJJIJJJJJHH
@6246514/1
ggacatttcaattttatttagttggtcttggttgaacggaactccaatcc
+6246514/1
CCCFFFFFHHHHHJJJJJJJJHJJJIJJJJJJJJJJJJJJJJJJJJJJJJ
@6246709/1
ggttcgtgaatcatgccctcaatctgcaccagttcatatttgggcacagt
+6246709/1
@@@FFFFFBFHFHIGIIIJJJJIJIGIJIJIJHGIJJJJCHIIIJIJJGI
@182200/1
gcaacatcttctttggtttgtcaggggtaatgctaacgtcatagcgataa
+182200/1
CCCFFFFFHHHHHJJJFHIJIIIJJJJGGIJJJJJJJJHIJIJJJJJIJJ
@6908688/1
ctcatcttgtatagaggaggcttgggctcgctctccgaagggagcttgcg
+6908688/1
CCCFFFFFHHHHHJJJJJJJJJJIJJJJIIGIIIIJIJJJJJCHGIJGII
@6247117/1
ggcagagggaatctgattgtgctgttgtggaactgcttcacctgtggccg
+6247117/1
CCCFFFFFHHHHHJJJJJJJJJJJJJJJJJJJJJIJJJJJJJJJJJJJJJ
@182821/1
cttggtgagacacgagataaaagtccaattcagacgagtgcacaatatcc
+182821/1
CCCFFFFFHHHHHJJJJJJJJJJHHJJJJJJJJJJJJJIJJJJJJJJJII
@6909296/1
gttattaggcaatgttatatattttgtcttttctgacattggtctctata
+6909296/1
CCCFFFFFDD?FHIBGGIFIGHHHGHIIHGIJHJEBHEGIJGFHHGGGHD
@6909514/1
ccgcaatgttggagcttggtacaaagcaaaggtcgggcagttcgtcaaca
+6909514/1
CCCFFFFFHHHHGJJJJJJHIJJJJJJJJJJJIJJJJJJJHJJJJJJJJJ
@6909608/1
cagaaacgggacttagccacaatctggtctggggaaaagatcctcatctt
+6909608/1
@@CFFFFFHHHHHIIJIJJJJJJJJJJFGHJJJJJJJJJJJJJJJJJJJJ
@183674/1
ggcacagttcctcgacgagcaagtagttcttgaagcacagacacaggtgt
+183674/1
CCCFFFFDHHHHHJJJJJJJJJJIJJJJJJJJJJJJIIJJJJJJJJJCHG
@183976/1
ctgagtgacggcacctccgacactgaggtcacggtactcgcggtacatgt
+183976/1
CCCFFDFFHHHHHJJJJJJJJJJJJJJJIJJJJJIJJJJJJJHHHFFFFF
@6910527/1
ggatcttgccgtcattgcagacggtgtggtagcgggtcggacgagccgtg
+6910527/1
CCCFFFFFHHHHHJJJJJJJJJJJGIHIJHJJJJJJIJJJJHFFDDDDDD
@1535237/1
ctaagaagagtgcgcccatgagagcttcaaagcagtttgccatggcgtgt
+1535237/1
CCCFFFFFHHFHHJJJJJJJJJJJJJJJJJJJJJJJJJJJJJJJJJJIJG
@184748/1
cgatgttttacaagggcaggttgaactcacaccattcaatttaaaagaaa
+184748/1
CCCFFDFFHHHHHJJJJJJJHHJJIJJJAHIJJJJJJJJJJJJJJJJJJJ
@874107/1
ggcgatcatgtcgatggcttggtttattcccatcagtttggagttcacct
+874107/1
@C@FFFFFGHHHGJJJJJJJIJEFHEHJGIIJJJJJIIJGIGIFHHIJIJ
@6911972/1
gtcacggtagcactgagtgacggcacctccgacactgaggtcacggtact
+6911972/1
CBCFFFFDHHHHHJJJJHIJJJJJJJJJJJJJJJJJJJJJHIJJJJHIHH
@874741/1
ggttttttaaactcatattttcatggtaccaagttatgaatttttcaaat
+874741/1
BCBDFFFFHHGHHJJJJJJJJJJJJJHIJJJJJHIJJJJIJJJJJJJJJJ
@1536586/1
gtcagctgttccacttcatcatcagggatcttgccgtcattgcagacggt
+1536586/1
@@CFDFFFBFFHHJIJHIIGGHIIIGIIIJIIJIIHHIJIJIJIJIJGI?
@4920295/1
catacataataaaattagaggaagtaggtgctgggcctcttgtatgcgaa
+4920295/1
CCCFFFFFHHHHHJJJJJJJJJJJJJJJHIJJJJJJJJJJJJIJJJJJIJ
@2227994/1
gcgacaccttgtggctgtgacttgtagtcaaggtggagattttactatct
+2227994/1
CCCFFFFFHHHHHJJJJEHIJJJJIJJIJJJIJCGIIJGIJJIIJJIJIJ
@2228736/1
cctaacttcgcaaccactaattccagtgataaattcactctagcacgtag
+2228736/1
CCCFFFFFHHHHDHIIJJJIIIJIIJHIJJJJIJIJIJIJJIJJJJJHHI
@1537557/1
atcgttctcagcatggtaagaaggtggcgggcagaatctagacatgcaca
+1537557/1
@@@FDDFFHHHHDHIJEHJJJJJJGHIIJIJIIJGIIJHHHHHHFFFFFC
@4921192/1
atcggctaaaaaagcatgttctctcgcgccaatggcatgtatacatgcct
+4921192/1
;=BDDFFFHHHHHJJIJJJJJJJJJJJJJJJJJJJJJJJJJJIJIIJJJI
@7635113/1
ttgaccaataatgggttaatcagactatagttagtatagttataagactc
+7635113/1
CCCFFFBDFDDHGDBHGGCHICHGFFGIHIIH>BFEHIHEGHIIGCCDHG
@6248491/1
cacagttccagtctcaggcacattgccattagtagactgatcagccggag
+6248491/1
C@@FFDFFFHHHHIJIJIIJJJJIJJIGIJJGHIJIIJJIJIGHEEFIGI
@7635447/1
ctatgtcctttctaaggttctaaactatatctgtaccaaatttcaaccaa
+7635447/1
@CCFDDFFHGHGHJJJIBHIIJGIIIJIIJIJIIIIJJIIJJJJJJJIII
@4921764/1
cctgcctcacatgattcatccacaaattccaacccttgcgtttcaaaaca
+4921764/1
CCCFFFFFHHHHHJJJJJJJJJJJJJJJJJJJJJJJJJJJJJJJJJJJJI
@7635690/1
ttcacatacaagtcagtgttgaaattcgcccgtcgcaccagattattgat
+7635690/1
CC@FFFFFHHHHHIJJIJIJJJIJJJJJJJJJJJJJJJJJJJJJJJJJJJ
@7636200/1
tgttgaggcgcttgtggtggtgcacgcgcttgggcagagggaatctgatt
+7636200/1
BC@FFFFFGHHHHJIJJHGHHHHIJIJJJJIJJJJJJHIJHHHHFFFFFF
@2230385/1
gatgggcgtgcggtcctcgctgcaggccgactggtggctgccctcgcccg
+2230385/1
CCCFFFFFHHHHHJJJJJJJJJJJJJJJJJJJJJIJJJJJHHHGFFDDDD
@6249558/1
cttctcttaaacgactggattgattttgatgattttttttgtgtgtgttc
+6249558/1
CCCFFFFFHHHHHIJJJJGIJJHIJJJJHJJIJJJJJJJJIGHHIHIIJI
@6249574/1
cgtcacggtaagcattcatcagaatgctatgcaacatcttcatcttagcg
+6249574/1
CCBFFFFFHHHHHJJJJJJJJJJJJJJJJJIJJJJJJJJJJJJJJJJJJJ
@2230416/1
ctgcttcacctgtggccggcggcacgcagacgccttgatgacctccactt
+2230416/1
CCCFFFBDHFHGFEHGIIIJJGIJJFIEIHCEFFACCECEEDDDDDDDDD
@4922507/1
cagcatacataataaaattagaggaagtaggtgctgggcctcttgtatgc
+4922507/1
?8?DDDDB?FF<A<<::AFH>EHDFC:<F9<221:?38?D18?@:0?FBB
@3578683/1
gcctcttgtatgcgaaggtgttgaggcgcttgtggtggtgcacgcgcttg
+3578683/1
CCCFFFFFHHHHHJIIJJCFHHIJJJGHJJJJIIJHIJHHIJJJJJHFFD
@4923346/1
cttttctaacttgaacagtgcgatgttttacaagggcaggttgaactcac
+4923346/1
@CCFFFFFHHHHHJJJJJIJJJJJJHJJJJJJJJJJJJJJHIJJJJJJJJ
@2231466/1
ggccagccttaacgtacgactccaacgccccctggcgtaaaataacgtca
+2231466/1
@<@FFFDFDHHHFEAEBFGIIIBFHGIGIIII:BEHGFEHIIEHEHCHEE
@2907921/1
ataaataaaaaagttatgtcaaattaaaaaatcacgtcgaacattctatg
+2907921/1
CCCFFFFFHHHHHIIIJJJJJJJJJJJJJJJJIJJJJJJJJJJJJJJJJJ
@3579666/1
ctcagatgcaatttcttgcaagaattgcacaaagttgaagtccttgttgt
+3579666/1
@CCFFFFFHHHHHJJJJJJJJJJJJJJJJJJJJJJIJJJJIJJJJJJJJJ
@2232104/1
tgtagactgttgtgttgaccaataatgggttaatcagactatagttagta
+2232104/1
CCCFFFFFHHHHHIIJJJJJJJJJJJJJJHIJJJJJJJJJJJJJIIJJHH
@2232336/1
cagcatacataataaaattagaggaagtaggtgctgggcctcttgtatgc
+2232336/1
BCCFFFFFGHFAHHGIIHGIIHHJIJGHIJGFEGIJJJGIHIIJIIJJJG
@3580017/1
gctcattttaacacatttcacattgaaaaataggtcaaaaccttcattat
+3580017/1
CCCFFFFFHHHHHJJJJJJJJJJJJJJJJJJJJJIIJJJJJJJJJJJJJJ
@4924426/1
ctcagatgcaatttcttgcaagaattgcacaaagttgaagtccttgttgt
+4924426/1
CCCFFFFFHHHHHJJJJJJJJJJJJJJJJJJJJJJJJJJJIJJJJJJJJJ
@2232613/1
agcgaaatagtcacaaccacgttggttatcaagtggcttggtaggatcca
+2232613/1
??:BDDDBFFAD<G<<:A:<CAEFEGEECGE@CGFIAGEAG908B9BD==
@2232678/1
ccggtacataatgatacgatgcggcttgaacccgccggtgctcttgt
+2232678/1
BBCFDDFFHHHHHJGGHGIFBGGIIIIDIIIJJGIIGI5BAAEAEEE
@3580383/1
gactgcggctgtatcttcgttcactacggtgtctcatttctctttctcta
+3580383/1
BC@FFFFFHHHHHJJJJJJIJJJJJJJJJHIIJJJJJJJJJIJJJJJJJJ
@2908435/1
gtcacggtagcactgagtgacggcacctccgacactgaggtcacggtact
+2908435/1
@@@FFDFDHDHHGIIJGIJCHGIIIIJJJJJIHBHIGGIJHIJIBHIHHH
@3580910/1
ctgggcctcttgtatgcgaaggtgttgaggcgcttgtggtggtgcacgcg
+3580910/1
@@@FBDDDCDHHFIIIGEGHGHHEIIGCGBDHGIIIIII>;@;;@CD;=<
@4226182/1
tctgtttgtctgtttgtctgttcgtctgtgcgcgctaatctcagaaacgg
+4226182/1
CCCFFFFFHHHHHJJJJJJJIJJJGIJJIIJJJJJJJJJJJJJJJJJJJJ
@2908802/1
tcgcaataccgtagccgcccaaatttataatcatcaaaaataatgcatga
+2908802/1
CCCFFFFFHHHHHJJJJJJJJJJJJJJJJJJJJJJJJJJJJJJJJJJJJJ
@4226440/1
ggtaggcgtagggtaagacacggatctcatacaccgtgaatataagtggc
+4226440/1
CCCFFFFFHHHHHGGIJJJJJJJIJJJJJJJJJJJJJJJJJJJJIJIJJJ
@4226481/1
gccaaaatgctattaacatttaagaatctgtcgttaaaataaatatttca
+4226481/1
CCCFFFFFHHHHHJJJJJJJJJJJJJJJJJJJJJJJJJJJJJJJJJJJJJ
@3581492/1
ccgcaatgttggagcttggtacaaagcaaaggtcgggcagttcgtcaaca
+3581492/1
CCCFFFFFHHHHHJJJJJJHHJJJJJJJJJJJHIJJJJJJHIJJIJJJJJ
@3582090/1
aaaatctttcctcggactaaattgttctatcttcatcctaccagcc
+3582090/1
@BBFFFFFHHHHHJJJJJJJJJJJHJJJJJJJJJJJJJJJJJJJJJ
@4227260/1
ctcatcttgtatagaggaggcttgggctcgctctccgaagggagcttgcg
+4227260/1
CCCFFFFFHHHHHJJJJHIJJJJGHIJJJJIJJJJJJEIJJIGIJJJJJG
@4924820/1
gcagcaaacagttcatccttgaacttatgttttttacttccagcaaaggt
+4924820/1
CCCFFFFFHHHHHJJJJJJJJHHJJJIJIIJJJJJJJJJJJJJJJJJIJF
@2909376/1
aagaagtaccagaaacgggacttagccacaatctggtctggagaga
+2909376/1
@CCFFFDDHHHHHJJJJJJJJJJJJJJGIJJJJJJJHIJJJJJIJJ
@3582671/1
gttctaaactatatctgtaccaaatttcaaccaaatccgtcaaatagttg
+3582671/1
CBCFFFFFHHHHHJJJJJJJJJJJJJJJJJJJJJJJJJJJJGGGHGIIIJ
@4925096/1
ccgacgacgacactgtacagttagaaatgttacaacctctatactttgca
+4925096/1
CCCFFFFFDHHHHGIHFFHIJJJGJGIJIGGEHHGIJGIIEIGDHHIIGI
@4925375/1
ggtgcacgcgcttgggcagagggaatctgattgtgctgttgtggaactgc
+4925375/1
BCCFFFFFHHHHHJJJJJJJJJJJJJJJJJJJJJJJJJJJJIJJJJJJJJ
@1538801/1
cataatcttcagatactccaaagcattctgggctgcagatgactgtgcat
+1538801/1
CCCFFFFFHHHHHJJJJJJJJJJJJJJJJJJJJJJJJJJJJJJJJGIJJI
@4926401/1
ctcgcggtacatgttgtgtacacctgagcgagactcataacgcagcc
+4926401/1
CCCFFFFDHHHHHIJJIIIIJIIJJJJJJJJJJJJJJJJJJJJJJJJ
@187255/1
gtgggttgtcctgcagagcttgccacatcttgtaagcagcctgacgctta
+187255/1
CCCFFDFFHHHHHJJJJJIIJJJJJJJJJJJJJJJJIJJJJJJJJJJJJJ
@187541/1
gttctcagcatggtaagaaggtggcggccagaatctagacatgcacagct
+187541/1
CBCFFFFFHHHHHJJJJJJJJHIJJJJJJJJJJJJJJJJJJJJJJJIJJJ
@187769/1
aggtgcttgtggtggtgcacgcgcttgggcagagggaatctgattgtgct
+187769/1
BCCDFFFFHHHHHJJHIJJJJJJJJJJJJJJJJJJIJJJJJJJJJJIJJJ
@4927093/1
cttggttgaacggaactccaatcctttactcgaatagtcttttctaactt
+4927093/1
CCCFFFFFHHHHHJJJJJJJJJJJJJJJJJJJJJJJJJJJJJJJJJJJJJ
@4927493/1
gcggctgaattgcagcatcttgtcgagaacatgaagccgctttggtttac
+4927493/1
CCCFFFFFHHHGHJJJJJJJJJHHIJJJJJIGIJJJJJIJIJJJJHIIIJ
@1540081/1
atactttgcattaaaataatgcccattttcacaggcaagggatcctaact
+1540081/1
@BCFFFFFHHGHHJJJIJJJJJJJJIJIIJJJJGHIHJIHGGGIJJIIJJ
@4927823/1
ggtgagggatgcgtgacgtcagcccctacgatcatcactgccgtgtcctt
+4927823/1
@@?DFFFDFHHDHHIIGJFGHIIGHJIIGHHIJIJIIIIHGIJFHIJJIJ
@4928023/1
gggatgcttaaatttacatttagtgtttgtttcatgtcaatcggttcata
+4928023/1
@@@DDFAEHFGFFHIGIJIGJHGEHBFHGGHIJIHGHIIIEFEHHEDGGE
@7637001/1
gtcaccttccatgcaaaatcttatcatgcaaattgttacatttatattaa
+7637001/1
CCCFFFFFGHHHHJJJJJGGIJJJJJJJIHGHHIIHIJJJJJJJJJJJJJ
@6914328/1
ctgtacgtgtgtatgtcactgaacttctcttaaacgactggaccgatttt
+6914328/1
CCCFFFFFHHHHHJJJJJJJJJJJJJJJJJJJJJJJJJJJJJJJJGJJJJ
@876679/1
agggatcctaacttcgcaaccactaattccagtgataaattcactctagc
+876679/1
CCCFFFFFHHHHHJJJJJJJJJJJJJJJJIJJIIJJJJJJJJJJJJJJJJ
@7637254/1
aatttatcttcaaatgacgacaccacagttccagtctcaggcacattgcc
+7637254/1
?@@DFFF?CFHDHGEEGDGBHIGGHGGCGIGGIGCEHIIAHGEE@FHCEH
@5594678/1
gtcgtccttttgaggatctcaatccgatcgttgtattcagctggtggagc
+5594678/1
CCCFFFFFHHHHHJJJJJJJJJJJJJJJJJJJJJJJJJJJJJJJGHJIJI
@7637328/1
cttggactgcggctgtatcttcgttcactacggtgtctcatttctctttc
+7637328/1
CCCFFFFFHHHHHJJJJJJJJJJJJJJJJJJJJHIIJJJJJJJJJIIJJI
@2234753/1
ctctagccgatacgattatgaagacgaagcggacgtcacggtaagcattc
+2234753/1
CCCFFFFFHHGFHIIJJJJJIGIIGJIJIIJJIJGIIJJHHHHECDEDEE
@4228060/1
ctgtcactaacattttctttttctagtttcaaatgacgataaaatatcca
+4228060/1
CCCFFFFFHHHHHJJJEHGIEGJJJJJJJJJJJJJJJJJIJJJJJJJJJJ
@876918/1
tatacatatagcatttcggatctatagaggctgtcactgcagcgatactg
+876918/1
CCCFFFFFHHHHHJJJJJJJJJJJJJJJJJJJJJJJJJJJJJJJIJJJJJ
@2234870/1
attttaatgttattattacagcatacataataaaattagaggaagtaggt
+2234870/1
;??DBD;DB?DFFGHGGFHHBGB<<FHBCAFH?F?B@<E9?BDGB1?0?0
@4228290/1
tgtatacttaattcgatgttatacatatagcatttcggatctatagaggc
+4228290/1
BCBFFFFFHHHHHJJJJJIJJJJJJJJJJJJJJJJJJJIJJJJJJJIIJJ
@6915285/1
gcattcaatgaataacagttcttcatctgatcaaacgctattaattcatt
+6915285/1
CCCFFFFFHHHHHJJJJJIJJJJJJJJJJJJJJJJJJJJJJJJJJJJJJJ
@6915321/1
ctgggctgcagatgactgtgcatccttgctagtaagtcctgagccatagc
+6915321/1
CCCFFFFFHHHHHJJJJJJJJJJJJJJJJJJIJJJJIJJJJJJJJJJJJJ
@2235230/1
ttatagcattgaggataggttgtaatataatttcttttttaattgttata
+2235230/1
CCCFFFFFHHHHHJHIJJJIIJIJJJJJJJJJJJJJJJJJJJJJJJJJJJ
@7638054/1
tggctgtatgtttacatcataatgatgaacaaatcctcttggcattgata
+7638054/1
@@@FFFEEHGFHHIIIGIJIJJJJJHIJIGIJJGJJHIGFDFHGIIJIJJ
@6915370/1
ccctattgaaaacaactctacacatacatacatatttacttagattaaca
+6915370/1
CCCFFFFFHHHHHJJJJJJIJJJIJJJJJJJJJJJJJJJJIJJIGJJJJJ
@2235881/1
cttggtacaaagcaaaggtcgggcagttcgtcaacaagacattactagct
+2235881/1
@CCFFDFFHHHHHJIJJJHIIJJJJJHIEHJIJJJJJJJJJJJJJJJIJJ
@877848/1
gctgattttgttaattatatcatttgttacattaccactgtttacctacc
+877848/1
CCCFFFFFHHHHHJJJJJJJJJJJJJJJJJJJJJJJJJJJJJJJJJJJJJ
@6916114/1
gacgcttcagcagagtgcacacaatggtgaactggcgttcatgcggcaaa
+6916114/1
CCCFFFFFGHGHGIIFGGIJIJJJJIJEEGIJJJJJJGIIJJJJJJJJJJ
@4229110/1
ctgttgtggaactgcttcacctgtggccggcggcacgcagacgccttgat
+4229110/1
?@@ADADDHHHHDHIHBHIJJGGHHGHIIGGGIIIHHFFBCEBBDBBDDC
@5596496/1
ggttaaatagtttatttcgtgtttttgtcacatatttgtgtcgttggcgc
+5596496/1
CCCFFFFFHHHHHJJJJJJIIJJJJJJJJJJJJJJJJJIJIJJJJJJJJJ
@6916856/1
gcgccaatttaggaagcatgttttcacttgttcgtcgtcgaaatcaactt
+6916856/1
CCCFFFFFHHHHHJJJJJJJIJJJJJJJJJIJJJJJJIJJJJJJJJJJJJ
@878588/1
cgtagttctcagcttccctgcaaagttaaccatcttgtattcaaaagaaa
+878588/1
CCBFFFFFHHHHHJJJJJJJJJJJJJJJJJJJJJJJJIJJJJJJIJJJJJ
@3584519/1
cctcaatctgcaccagttcatacttgggcacagttcctcgacgagcaagt
+3584519/1
CCCFFFFFHHHHHJJJJJJJJJJJJJJJJJJJJJJJJJJJJJJJJJJJJG
@6917388/1
gtttgatgacagcgtagttaacttcaatggaagtggcgacctctccgact
+6917388/1
CCCFFFEFFHHHGJFGHGHIJFIGJJHIJJGGIFGGIJJEGHJJEGHHGI
@878900/1
aacttcttcaattgacgcaagaagtaccagaaacgggacttagccacaat
+878900/1
CCCFFFFFHHHHHJJJJJJJJJJJFHIJJJJJJJJJIIIJJJJJJJJJJJ
@6917499/1
gtgggttcgtgaatcatgccctcaatctgcaccagttcatacttgggcac
+6917499/1
@CCFFDDEHHGHHJGHIGGIIGHGIJHIIIIGIIIJJJEIIIJJJGGIGI
@4230010/1
gccagttataaagcatagcccgaagtgctattggcacacaggcataatgc
+4230010/1
CCCFFFFFHHHHHJJJJJJJJJJJJJJJJJJJJJJJJJJJJJJJJJJJJI
@6253150/1
ctgcagatgactgtgcatccttgctagtaagtcctgagccatagcaaaca
+6253150/1
CCCFFFFFHHHHHHJJJJJJJJJJJJJJIJJHIJJIJJJJJJJJJJJIJJ
@2237796/1
cgagactcataacgcagccagatgccaaagttcttgatcttcactgggct
+2237796/1
CCCFFFFFGHFHHJJJJJJJJJJJJJJJIJHIJJJJIIIJJJJJJIHJJJ
@3585252/1
ttgtattcaaaagaaaacctagaatcactggttcaaattcaaataaaatc
+3585252/1
CCCFFFFFGHHHHJJJJJJJJJJJJJIJJJJHIJJJJJJJIGFHIJJJJI
@6253864/1
ccttgcgtttcaaaacaattcattttaggttcaagttaaccgcaatgttg
+6253864/1
CCCFFFFFHHHHHJJJJJJJJJJJJJJJJGIJJJIJJJJJJJJJIJJIIJ
@2239582/1
tcagcttccctgcaaagttaaccatcttgtattcaaaagaaaacctagaa
+2239582/1
@@CFBEFDFFHFHIHIGIEHGGBHHGHGHAEHIIIEGHGGDFGHGHHGGG
@2239671/1
ggcacgcttgcgcatgacatctatacatgccattggcgttcaaaaggtta
+2239671/1
CCCFFFFFHHHHHJJJJJJJIJJJJJJJJJJIJJJJJJJJJJJJJIJHHI
@4230315/1
gggttgtcctgcagagcttgccacatcttgtaagcagcctgacgcttagc
+4230315/1
BCCDDFFFHHHHHJJJJJJJJJJJJJJJJJJJJJJJJJJJJJJJJJJJJJ
@6255765/1
cgcaagaagtaccagaaacgggacttagccacaatctggtctggagagaa
+6255765/1
CCCFFFFFHHHHHJJJJJJJJJJJJJJJJJJJJJJJJJJHIJJJJJJJJI
@7639872/1
ggtgctgggcctcttgtatgcgaaggtgttgaggcgcttgtggtggtgca
+7639872/1
BCBDFFFFHBHHHJJJJJJJJJIIJJEGHIJIJJJJJJJJHIJFHIGHJJ
@4230927/1
gctcgccatcaggacctgcaccatgcaccgccatgccatgtaccacgcct
+4230927/1
CCCFFFFFHHHHHJJIJJJJJJJJJJJJJJJJJJJJJJJJJJJJJJJJJJ
@7640208/1
gtttgagatgtttgtgaaactgcgacaccttgtggctgtgacttgtagtc
+7640208/1
CCCFFFFFHHHHHJIJIJJJJIGIHIGIIJJJFIIJJJHIJJJJIHHIII
@4231332/1
ctgtggccggcggcacgcagacgccttgatgacctccactttgatgatct
+4231332/1
CCCFFFFFHHHHHJJJJJJJJJJJHHHHFFFFFFEEDEEDDDDDDDEFDE
@6917980/1
ctgcatagatagaaatcgaactcggtcggatgcgtgatgccgaggtcgac
+6917980/1
CCCFFFFFHHHHHJJIIJJJJIJJJGHIJJIJJJFHIJJIIJIJJBHHHF
@4232202/1
cacgtcgaacactattctatgcttataccattaatctccgcaactatttg
+4232202/1
:;?DAA@<FFFBACE:EF?EBHGIHHAECGCF@FGHIIGIIIIIADFDHC
@190331/1
ttcgcaaccactaattccagtgataaattcactctagcacgtagttctca
+190331/1
CCCFFFFFHHHHHJJJJJJJHHJJIJJJJJJJJJJJJJJJJIJJHJJJJJ
@1542192/1
ggcatggcgatcatgtcgatggcttggtttattcccatcagtttggagtt
+1542192/1
CCCFFFFFHHGHHJJGIIJJIJJJIJIDHHDHIIIGIGGIJIGJJIIJGG
@6918338/1
gtgacttgtagtcaaggtggagattttactatctttcaagtcggcataac
+6918338/1
BBCDFFFFHHHHHJJJJCGIJJGGJJJJJJJJIIJJJJJJIJJJJJJJJI
@6918541/1
atactttgtttcatttaaatttacgggctatgccatttatcctcgcacgt
+6918541/1
CCCFFFFFHHHHHJJJIJJJJJJJJJJJJJJJJJJJJJJJJJJJJJJJJH
@4232654/1
ggagattttactatctttcaagtcggcataacgggccgcgactccgccct
+4232654/1
CCCFFFFFHHHHHJJJJJJJJJIJJJJJJJJJJJJJJJJJJHHFFFDDDD
@191053/1
gtaggtgctgggcctcttgtatgcgaaggtgttgaggcgcttgtggtggt
+191053/1
CCCFFFFFHHGHFIIJIJJJIJJJJJIIJ?FDGIJJJIJJJJJIJJIIIB
@6919114/1
aaggcactggcaacgaccaatcatggacttttcttcaatatccacataag
+6919114/1
CCCFFFFFHHHHHJJJJJJJJJJJJJJJJJJJJJJJJJJJJJJJJJJJJJ
@1543212/1
ggcttattctagcgataacaatatctaaatttatttaaattgtaaacaag
+1543212/1
CCCFFFFFHHHHHJJJJJJJJJJJJJJJJJJJJJJJJJJJJJJIJJJJJJ
@2911643/1
gtccatcattttgtcaacgaactcttctgaagtatttgtttacaagacaa
+2911643/1
C@CFFFFFHHHHHIJJJJJJJJJJJJJJJJJJHHIJJJIJJJJJJJJJJJ
@191690/1
cagagggaatctgattgtgctgttgtggaactgcttcacctgtggccggc
+191690/1
@CCFFFFDHHHHHJJJJIJJJJJJJJJJJJJJJJJJJJIJJJJJJJJJJI
@191972/1
cgcaagaagtaccagaaacgggacttagccacaatctggtctggagagaa
+191972/1
CCCFFFFFHHHHHJIJJIJJJJJJJJJJJJJJJJJJJJJIJJJJIJJJJJ
@192252/1
ctcgggttggaatgattctggtgggttgtcctgcagagcttgccacatct
+192252/1
CCCFFFDFHHHHHJJJJJJJJHHJJGHJIJJJJJJJJJJJJJJJJJJJJJ
@4234033/1
ctcacatgattcatccacaaattccaacccttgcgtttcaaaacaattca
+4234033/1
CCCFFFFFHHHHHJJJJJJJJJJJJJJJJJJJJJJIJJJJJIIJJJJJJJ
@192391/1
gtcacacggtagcggaaggtgggttcgtgaatcatgccctcaatctgcac
+192391/1
CCCFFFFFHHHHHJJHIJJGHIJHIJJJJGGIGIJJJJJJJJJJJJJJJJ
@4234566/1
cataatcttcagatactccaaagcattctgggctgcagatgactgtgcat
+4234566/1
CCCFFFFFHHHHHJJJJJJJJJJJJJJJJJJJJJJJJJJJJJJJJJJJJJ
@6921042/1
gggttgtcctgcagagcttgccacatcttgtaagcagcctgacgcttagc
+6921042/1
BCCDFFFFHHHHHJGIGIJJIJJJJJJJJJJJJJJJJJJJJJJJJJJJJG
@2913322/1
gcgcttgggcagagggaatctgattgtgctgttgtggaactgcttcacct
+2913322/1
CCCFFFFFHHHHHJJJIJJJJJJJJJIIJJJJJJJJJJJJJJJJJJJJJJ
@4930472/1
cttgggaagcctttgtgcgccacatcaatgttgataaaggctttattggt
+4930472/1
CCCFFFFFHHHHHJJAGHIJJJJJJJJHIJIJJJJJJJJJJJJJJJJJJJ
@193691/1
gctgtctgtacattgaaaataaaaataaaaaaatagcaggggttattgtt
+193691/1
CCCFFFFFHHHHHJJJJJJJJJJJJJJJJJJJJJJJJJJJJJHIJJJJJJ
@2913656/1
gtgctgttgtggaactgcttcacctgtggccggcggcacgcagacgcctt
+2913656/1
CBCFFFFFHHHHHJJJJJJJJJJJJJJIJJJJJJJJJHHFFDDDDDDDDD
@6921688/1
gggttgtcctgcagagcttgccacatcttgtaagcagcctgacgcttagc
+6921688/1
@@@DD?=BFFBFBGBFFEGIEFEF;A?GEEFEF>DFFFFEFGCDGFF@3=
@2913882/1
ctccggtaagtttgtcgagtagagccttagctgcggaatgcttagcttcc
+2913882/1
CCCFFFDDHGHHHJJJJJJJJJJJJJJJJJJJJJJJJJGJJJJJJJ@GIJ
@2913895/1
gccttagctgcggaatgcttagcttccttcttagagcgtcccgtacccat
+2913895/1
?@@FFDFFHHHHHJJJJJGGIJJJJHIJJJJIJJJIIGGIIIIIGIJJJJ
@880241/1
cccatgtcacggtagcactgagtgacggcacctccgacactgaggtcacg
+880241/1
CCCFFFFFHHHHFHJJJJJJJJHIJJJJJJJJJJJJIJJJJJJJJIJJJJ
@6921925/1
cttggttgaacggaactccaatcctttactcgaatagtcttttctaactt
+6921925/1
CCCFFFFFHHHHHJJJJJJJJJJJJJJJJJJJJJJJJJJJJJJJJJJJJJ
@4930998/1
ggcacctccgacactgaggtcacggtactcgcggtacatgttgtgtacac
+4930998/1
CCCFFFFFHHHHHJJJJJJIJJJJJIJJJJJJJJJJJJJJJJJIIJJJHH
@7641646/1
gtcgagtagagccttagctgcggaatgcttagcttccttcttagagcgtc
+7641646/1
CCCFFFFFHHHHHJJJJJJJJJJJJJJJJJJJJJJJJJJJJJJJJJJJJJ
@2240121/1
ggcacctccgacactgaggtcacggtactcgcggtacatgttgtgtacac
+2240121/1
CCCFFFFFHHHHGJJJIJJHIIJJJGIJJJJJJJHIJJJJIJJJJIIIGH
@5597639/1
tccacatcatttctagaatagttcagtaagaagttgatatcttctggagt
+5597639/1
@@@FFFFBHHFHHIIGGGGHIFIHIDHIIIFHEHFGDGBGHHGHIIIFHB
@2240158/1
agaggaagtaggtgctgggcctcttgtatgcgaaggtgttgaggcgcttg
+2240158/1
?@@DDDDDHAFF<CFHGBEHGGGGIIBEEG>FHDDHBD?8DGIIIIIIIG
@6922202/1
ctatgccatttatcctcgcacgttggcagtaatagtacaagtgaaaagtc
+6922202/1
CCCFFFFFHHHHHJJJJJJJJJIJJJJJJIJJJJJIJJJJJIJJJJJJIJ
@880703/1
tgcctggctcccatgtcacggtagcactgagtgacggcacctccgacact
+880703/1
CCCFFFFFHHHHHJJJJJJJJGIJJJJJJJJHHJIIJJJJJJJJJJJJJJ
@4931549/1
ggcagtaatagtacaagtgaaaagtcacttgccgatggtagaataaggat
+4931549/1
CCCFFFFFHHHHHJJIJGHIJJJJJJJJJJJJJJIJJIGHIJJJJJJJIJ
@3586369/1
gcgttgatgtcgcaagatagtgagacattcactttttagtcataatcttc
+3586369/1
@?@DDDDDDFFFFF@FBFHE9F<BHEGFEECGEFFIC?:DGFE?BF?FGB
@5598310/1
ctgtttcttggcatctatagatgtcggtggcgcacagggcacgcttgcgc
+5598310/1
CCCFFFFFHHHHHJJJJJJJJJJIJJJGIJIJJJJJJJJJJJJJJJJJJJ
@2914679/1
gtggtgcacgcgcttgggcagagggaatctgattgtgctgttgtggaact
+2914679/1
B?BDDDFFHHHHGJJJJJJIJGHJJHIJJIJJJJJJJJJJHIJHIIIJII
@4931683/1
gggctctgtgcctggctcccatgtcacggtagcactgagtgacggcacct
+4931683/1
CCCFFFFFHHHHHJJJJJJJJJJJJJJJJGIJJJJJJJJHIJJJJIJJJJ
@4931912/1
gggctcgctctccgaagggagcttgcggccgatgacctcatactccttca
+4931912/1
B@CFFFFFHHHHHJJJJJJJIIJJJJJJJJJIJJIJJHHHHHHFFFFFFE
@7642477/1
ggcagagggaatctgattgtgctgttgtggaactgcttcacctgtggccg
+7642477/1
CCCFFDDDHHHHHJJJFIIJIJJJJJJGIIIIJJJJJIIIIJJHIIJIJJ
@4932497/1
agcaaatggaaaaaaaaattggtgaaaagaatcacaagtaagatactgca
+4932497/1
@CCFFFFFHHHHHJJJJJJJJJHHIJJJJJJJJJJJJJIJJJJJJJJJJJ
@4932647/1
cagttagaaatgttacaacctctatactttgcattaaaataatgcccatt
+4932647/1
B@CFFEFFHHHHHJJJJJJJJJJJJJJJJJJJJJJJIJJJJJJJJJJJJJ
@882262/1
gtcgggaacttgtggtataggtagagactggctgcaaatttcaggaagga
+882262/1
CCCFFFAFHFHHHIBHHGFBHHGDCAEGHDGHGIIGHIGIIIGIG@GGI;
@6256629/1
gccagttataaagcatagcccgaagtgctattggcacacaggcataatgc
+6256629/1
CCCFFFFFHHGHHJJJJJJJJJJJJHIJJJJJIJJJJJJJJIJJJJJJJJ
@2242358/1
tcttgaacttcttcaattgacgcaagaagtaccagaaacgggacttagcc
+2242358/1
CCCFFFFFHHHHHJJJJJJJJJJJJJJJJHHIJJJJJJJJJJJJJJJJJJ
@7643413/1
gccagatgccaaagttcttgatcttcactgggctcttctctgggatttcc
+7643413/1
CCCFFFFFHHHHHJHJJJJJJJJJJJJJJJJJJJJJJJJJJJJJJJJJJJ
@882601/1
ctcacatgattcatccacaaattccaacccttgcgtttcaaaacaattca
+882601/1
CCCFFFFFHHHHHJJJJJJJJJJJJJJJJJJJJJJIJJJJJJJJJJJJJJ
@6257056/1
gcaccgacgacgacactgtacagttagaaatgttacaacctctatacttt
+6257056/1
CCCFFFFFHHHHHJJJJJJIIJJIJIJJJJJJJJJJJJJJJJJJJJJJJJ
@2242773/1
acctccgacactgaggtcacggtactcgcggtacatgttgtgtacacctg
+2242773/1
@@@BDDADDDFFBFA?<AF@FE1?FEF=F?67?AFFFFD@@F=7CECEEE
@882759/1
gtttgataagtatacattttattaatatgaatgcaaaaatcatgcctaaa
+882759/1
BBCFFFFFGHFHHJJJJJJJJJJJJJJJJJJJJJJJJJJJJIJJJJJJJJ
@2242988/1
gggcagttcgtcaacaagacattactagctgagaatatttttttccgttt
+2242988/1
C@CFDDFFHHHHGGHGIGHIIGHIJJGIIHIGJGIGIGIIJIGHHGHFHJ
@6257409/1
gtgacttgtagtcaaggtggagattttactatctttcaagtcggcataac
+6257409/1
@@@DBDDDC:C<CDBEECGHFGFGGHIIIIIICGGI@FIGDDGIIIIIIG
@883089/1
ctcgcacgttggcagtaatagtacaagtgaaaagtcacttgccgatggta
+883089/1
CCCFFFFFHHHHHJJHJJJJJIJJJJJHJJJJJJIJJJJJJJJJJJJJFH
@4234860/1
gcagagggaatctgattgtgctgttgtggaactgcttcacctgtggccgg
+4234860/1
CCCFFFFFDHFFGIIIIGJIIJIIIJHGHIJIIIIJIIIIJIEHIEHHGI
@3587444/1
gtgcctggctcccatgtcacggtagcactgagtgacggcacctccgacac
+3587444/1
C@CFFFFFFHHFGJIJJJBEGGIEIHIIJJGJIIJJJIIIJFHIGHGIGH
@6258347/1
ccgcgactccgccctcttcctcgggttggaatgattctggtgggttgtcc
+6258347/1
CCCFFFFFHHHHHJJJJJJJJJJJJGIIJJIJJJJJJJJJFHIJBHHFFF
@2244846/1
gcagctcgaacacggttaccgggaattttgtttgg
+2244846/1
@?@D?A?DADBHFIIC?FH4C?AB?:?DD@?DEDC
@4236408/1
ccaaggtagttactaatggagtcgaaacaaactcgtcgtaacactccaca
+4236408/1
CCCFFFDFHHHHHJJJJJJJJHIJJJJJJJJJJJJJJJJJJJJJJJJJJJ
@6259386/1
ggtcacggtactcgcggtacatgttgtgtacacctgagcgagactcataa
+6259386/1
CC@FFFFFFHHHHJJJJIJJJJJJJJJJIIJJJJJJJJJJJJJJJJJJJJ
@4236564/1
ctcagatgcaatttcttgcaagaattgcacaaagttgaagtccttgttgt
+4236564/1
CCCFFFFFHHFHHJJJJJJJJJJJJJJJJJJJJJJJJJJJHIJJJJJJJJ
@6259484/1
tggaaggaagatgcctcatcacaacatctaaagctaagatggcatcatat
+6259484/1
CCCFFFFFHHHHHJJJJJJJJJJJJJJJJJJJJJJJJIJJHIIJJJJJJJ
@6259638/1
ctagaatcactggttcaaattcaaataaaatcactctgcaatcctgcctc
+6259638/1
CCCFFFFFHHHHHGIJJJJJJJJGHJJJJJJJJJJJJJJJJJJJJJJJJJ
@4236858/1
gtcgatgtcgaacccaaaaatgtaattaactttttttttgtctgtttgtc
+4236858/1
BBCFFFFFHHHHHJJJJJJJJJFHIJJIJJJJJJJJJJJIHGIIIIJHHH
@3589517/1
ctatctttcaagtcggcataacgggccgcgactccgccctcttcctcggg
+3589517/1
CCCFFFFFHHHHHJJJJJJJJJJJJJJJJJJJJJJHHHFFDEEEEEDDDD
@6260313/1
gtttattttgtttttctctgtgatctgtttcttggcatctatagatgtcg
+6260313/1
CCCFFFFFHGHHHJJJJJJJJIJIJJJHIIJJJJIJJJJJIJIJJJJJJI
@6260348/1
ctattaaaaagtatatatataaccttagtctctgagaaaaaaggtaaata
+6260348/1
CCCFFFFFHHHFHIJJJJJJJJJJJJJJIJJJJJIJJIJJJJJJHIJJJI
@3590005/1
gcgatgttttacaagggcaggttgaactcacaccattcaatttaaaagaa
+3590005/1
CCCFFFFFHHHHHJJJJJJJJHIJJJJJJJJJJJJJJJJJJJJJJJJJJJ
@4237775/1
ccacacccgtatctcaacacccataaagaactgtttgcctctcatgtccc
+4237775/1
CCCFFFFFHHHHHJJJJJJJJJJJJJJJJJJJJIJJJIJJJJJJJJJJJJ
@3590886/1
ggagtgagcacgggctctgtgcctggctcccatgtcacggtagcactgag
+3590886/1
BCCFDEFFGHHGHJIJJJJHIJJJJIJJJJJJJJJJJJJJGIJIJJJJJJ
@4238422/1
gttacctgcaacttggccaggttagggccaacagattgtttgagatgttt
+4238422/1
CCCFFFFFHHHHHJJJJJJJJHIJJJJJJJJJJJHJJJJJJJJJIJJIJJ
@4238643/1
ggcatggaaccgctctgtcgtcgtaatgttcttaagtgcattcaacgaat
+4238643/1
CCCFFFFFHHHHHJJJJIJJJJJIJJJJIJJJJJJJHIJJJJJJJJJJJJ
@1545997/1
ctccgcagtactgtcgtttgcaaatttgtccctcaccatgctcatactat
+1545997/1
CCCFFFFFHHHHHJJJJJJJJJJJJJJJIJJJJJJJJJJJJJJJJJJJJJ
@1546125/1
gcaaagataagatgaagaagaggagcaaatggaaaaaaaaattggtgaaa
+1546125/1
CCCFFFFFHHHGGJJJJIJJJJJJJJJJJJJJJJJJJJIJGGHGIHHIIJ
@1546325/1
gcaagaagtaccagaaacgggacttagccacaatctggtctggagagaag
+1546325/1
@@@DDFFDDFHHHJGGGGGIFGHJFIGHHCGIJGGIEHHICGJIIGIGJJ
@6923781/1
gtgaaaactgcccctcagatacaccgtcacggaacacaaatatcttcttc
+6923781/1
CCCFFFFFHHHHHJJJJJJJJJJJJJJJJJJJJJJJJJJJJJJJJJJJJJ
@6923968/1
ctcgctctccgaagggagcttgcggccgatgacctcatactccttcaact
+6923968/1
CCCFFFFFHHHHHIJIIJJJJJJJJJJJJJJJJJJJJJJJJJJJJHHHHH
@7645199/1
gtcacggtagcactgagtgacggcacctccgacactgaggtcacggtact
+7645199/1
CBCFFFFDHHHHHJJIJIJJIIGIIJGIIIJJIJJJJJJIDHIJJJJFHH
@7645287/1
cacagctggtacgtcaggcactgcagctcgtccgacccgaagtggttgtc
+7645287/1
@@@FFFEEFDHHHGHGEFGIIJIJJIJGJJE=F@GHIIIFHIHII=CEAE
@1547246/1
cactaattctatgcaaagtatagcttgtatttgttatgtaaccactccat
+1547246/1
CCCFFFFFHHHHHJJJJJIHIJJJJJJJJJJJJJJJJJJJJJJJJJJJJJ
@4240143/1
cgtgaactgatcgtgtgggagtactgagcagtatctattcagtaaactta
+4240143/1
@C@FFFFFHHHHHFHEHIJGJEFHJIJJJJJJJJJJJJJJJIHIGIJJJJ
@1547561/1
cctggttctaccttcaagagcctcttctaaagcaaacaatgagacctgtg
+1547561/1
@@@FFFEFHFFDFIJJJJIJIGGGIIGGJJJJJCHIE@HIHGGGGHIIJJ
@7645965/1
ggagagaagatcctcatcttgtatagaggaggcttgggctcgctctccga
+7645965/1
@@@DFDFDDDHFFIJIIIIJJBHIIJIHGIGGGIIGGIIGEEIIIIBE@@
@1548078/1
ctcggcccgcggcggcggcatcactatacctcccggcagtaccaccggct
+1548078/1
CCCFFFFFHHHHHJJIFDDDDDDDDDDDDDDDDDDDDDDCDCDDDDDDDD
@6925231/1
tcgtcgtcgaaatcaacttcagtgtatcggttgggcagtagtgtgagtgc
+6925231/1
CCCFFFFFHHHHHJJJJJJJJJHIGIIJJJIJJJJJJJHIJIJGHGJFHH
@6925296/1
ctcaataattaataatataacacggtcgctacagtcgtacttgtttgaag
+6925296/1
@CCFFFFFHHHHHJJJJJJJJIJJJHGIJJJJJJHIJHHIJJJJJJJJJJ
@4934210/1
ataaagataagtataggctcaaaacctaacgacatcaatcaccagcttaa
+4934210/1
@@@FFFFFGGHFHIIGIGEHGGIIJJJJIJIIJJJJJIJJIJGIJIIJIJ
@2916691/1
ctccaatcctttactcgaatagtcttttctaacttgaacagtgcgatgtt
+2916691/1
@@@DD?DADBBF?GEC:AEG=H<<AHFEBE<???FECGEBBGFEGFAB9?
@6926031/1
gcgatgttttacaagggcaggttgaactcacaccattcaatttaaaagaa
+6926031/1
CCCFFFFFHHHHHJJJJJJJJJJJJIJJJJJJJJJJJJJJJJJJJJJJJJ
@883845/1
gtggtcttcttgaacttcttcaattgacgcaagaagtaccagaaacggga
+883845/1
BCCFFFFFHHHHHJJJJJJJJJJJJJJJJJJJJJJJIJJJJJJJJJJJJG
@7647288/1
agcacctaatacaccgccgcttaaaagataggtaccgatgagcgcttcca
+7647288/1
CCCFFFFFHHHHHJJJJJJJJJJJJJJJJJJJIIJJJJJJJJJJJJJHHF
@7647365/1
atttatttatagccattatttagtttaaaaagtgacttgtacttgaa
+7647365/1
@BCFFFFFGHHHHIJJJJIJJIGJIJIJJEFHCFGIIJGIIHIIIJI
@6926578/1
gtagcggaaggtgggttcgtgaatcatgccctcaatctgcaccagttcat
+6926578/1
BBCFFFFFHHHDHIJGHJJJJHIIHJJJJJJJJJJJJJJJJJJJJIJJJJ
@2245723/1
ggcgcttgtggtggtgcacgcgcttgggcagagggaatctgattgtgctg
+2245723/1
CCCFFFFFHHHHHJHHIJJJJJJJJJJJJJJJJJJJJJJJJJJJJIIJJH
@6927326/1
ccgtatctcaacacccataaagaactgtttgcctctcatgtcccatactc
+6927326/1
CCCFFFFFHHHHHJJJJJJJJJJJJEIHIJJJJJJJJJJJJJJJJJJJJJ
@2918448/1
gttggtcttggttgaacggaactccaatcctttactcgaatagtcttttc
+2918448/1
CCCFFDFFHHHHHJJJJJJHIIIIJJJIIJJJJIJJJJJHIJJIJJJJJF
@4936293/1
gttcaaattcaaataaaatcactctgcaatcctgcctcacatgattcatc
+4936293/1
@@@DBBD?F?FA<EDFDHIHEBCFHFG@@HGHI@ECGHHHCHCCFIB<@F
@4936308/1
ctgtacagttagaaatgttacaacctctatactttgcattaaaataatgc
+4936308/1
@CCFFFFFHHHHHJJJJFJJJJIJJJJJJJJJJJJJJJJJJIJIJJIIJJ
@195347/1
ctggagatgtgggtgtagctttaaggggatctgctgtctgtggagctgat
+195347/1
CCCFFFFFHDFHHCFFHIJJJJJJJJJJJJJJJJJJFGIJJJJJJJJJJI
@2918761/1
gtccggaacatcaaatatcttgacttggcaaagagttgtcgatatgtgga
+2918761/1
CCCFFFFFHHHHHJJJJJJJJJJJJJJJJJJJJJJHIJJJJJJJJJIIJG
@5601283/1
gcggttttcacgaatatattgtgggatgcttaaatttacatttagtgttt
+5601283/1
CCCFFFFFHHHHHJJJJJJJJJJJJJJJJJJJJJJJJJJJJJJJJGHIJJ
@2246776/1
catggatttaggagcacgtgcagtaggaaccacagccgttggcgtcgatt
+2246776/1
@<@?=;D:=AFDD>FAE@3CGFHDHH9<E8?EF@FFIAF@?DA@FEFFEE
@5601501/1
gtgcatccttgctagtaagtcctgagccatagcaaacagccactggcaat
+5601501/1
C@CFFFFFHHHHHJJJIIJJJJJGIIIJJJJJIJGIIEHGIGJIJIIIII
@4936775/1
gcccattttcacaggcaagggatcctaacttcgcaaccactaattccagt
+4936775/1
CCCFFFFFHHHHHJJJJJJJJJJJJJJJJJJJJJJJJJJJJJJJJJJJJH
@5601691/1
taataaaattagaggaagtaggtgctgggcctcttgtatgcgaaggtgtt
+5601691/1
CCCFFFFFHHHHHJJJJJHIJJIIJJJJJJJJJJJJIIJJJJIJJJDFGI
@5601767/1
cccccctgctattttttttatttttattttcaatgtacagacagcacttt
+5601767/1
CCCFFFFFHHHHHJJJJJJJJJJJJJJJJJJIJJJIIJJJJJJJJJJJJJ
@2247376/1
cccgtttagcagcttcatccagaggcaagcgctccaagttgcttggaggc
+2247376/1
@??DDDDDAHADH@GEBFICAE:CEB;BGHEDGAHGCIBBGGHIEFEHGC
@6260996/1
ctaacttcgcaaccactaattccagtgataaattcactctagcacgtagt
+6260996/1
CCCFFFFFHHHHHJJJJJJJJJJJJIIJJJJJJJJJJJJJJJJJJJJJJI
@4240976/1
tggcgcgtttacattaggtcggtcaccgaaggcggcggccgcattcggtt
+4240976/1
CCCFFFFFHHHHHJJJJJHHJJHIJJJJJJIIJIIJDDDDDDDDDDEDBD
@886135/1
ctccaatcctttactcgaatagtcttttctaacttgaacagtgcgatgtt
+886135/1
CCCFFFFFHHHHHJJJJGGIIJIJJJJJIJJJJJJJJJJJJJJJJJJJHJ
@2919780/1
tagtctttggagagaatgaatctaactttggaagttatgtgttacaatcc
+2919780/1
BCCFFFFFHHHHHJJJJJJJJJJJJJJJJJJJJJJJIJJIIIIJJJJJJJ
@6261821/1
ctgtacgaatgtgctcttgaggtacttgaacatgggctccacttggtcag
+6261821/1
CCCFFFFFHHHHHJJJJJJJJIHHHJJJJJJJJJJJJJJJJJJJJJIIJJ
@2248469/1
atacataataaaattagaggaagtaggtgctgggcctcttgtatgcgaag
+2248469/1
@@CFFFFFHHHHHJJIJJJJJJJJJJJHHIJJJJIJJJJJJIJJJJJFGI
@3591709/1
ctcagatgcaatttcttgcaagaattgcacaaagttgaagtccttgttgt
+3591709/1
@@@DDD?DFH<FCCG?<EIEBHHHGII9AFFACE??C?CEHHFGGEBDF?
@2248622/1
ggcgcttgtggtggtgcacgcgcttgggcagagggaatctgattgtgctg
+2248622/1
CCCFFFFFHHGHHJHHIJIIJJJJJJJJJJJIJJJIJJJJJJJJIIIJJH
@887275/1
gtcggcataacgggccgcgactccgccctcttcctcgggttggaatgatt
+887275/1
@@@FFFDFFHHFFIIIHIIJJJJJJJIIGHHHHGGFFFC;ABDDCDCDDE
@3591896/1
cacggtagcactgagtgacggcacctccgacactgaggtcacggtactcg
+3591896/1
CCCFFDDFHHBHHJJEGHJIIJIJJIJJJJJJJHHJIIFFHIJIFHIHIE
@887439/1
cacagctggtacgtcaggcactgcagctcgtccgacccgaagtggttgtc
+887439/1
CCCFFFFFHHHHHJJJJJJJJJJJJJJJJJIJJJJJJJJIJJFHIHIIHH
@887553/1
ggtagcggaaggtgggttcgtgaatcatgccctcaatctgcaccagttca
+887553/1
@@@DDDDDDADFACHFHGIIFIEHFHIFIEIIGIIGIGIIIIIEIHCFII
@4242517/1
gtccacaataaccataaacatgatcttcgcaatcaggggctccttcataa
+4242517/1
CCCFFFFFHDHHHIIIIII4CGIIIIIIIIIIIIIIIIIIIIIIIIIIII
@3592256/1
gcctgggatgccacccggcaccactcccgggtgaggatgcactacatttc
+3592256/1
CCCFFFFFHHHHHJJJJJJJJJJJJJJJJIIIJJJJJJJJJJJJIJJJJH
@887876/1
gtcttcttgaacttcttcaattgacgcaagaagtaccagaaacgggactt
+887876/1
CCCFFFFFHHHHHJJJJJJJJJJJJJJJJJJJJFHIJJJJJJJJJJJJJJ
@2921417/1
aaagaatcacaagtaagatactgcaaacatgccagtcataaagcatagcc
+2921417/1
@BCFFFFFHHHHHEGHJJJIJIJJJJJJJIJJJJJGHHIIJJHJJHIIJJ
@2921597/1
gtgcatccttgctagtaagtcctgagccatagcaaacagccactggcaat
+2921597/1
CCCFFFFFHHHHHJJJJJJJJJJJJJJJJJIJJJJJJJJJJJJJJJJJGI
@7647443/1
caccacagttccagtctcaggcacattgccattagtagactgatcagccg
+7647443/1
CCCFFFFFHHHHHJJIIJJJJJJJJJJJJJJJJJJHHHIJJIGJIJIJJI
@7647564/1
gtggcgttgatgtcgcaagatagtgagacattcactttttagtcataatc
+7647564/1
@??DDD@?FH?DFHGHI@@G>FH:?E<?<;@FFEAF?B>B9DFFFHA@GE
@4243444/1
ctttaatttgacataacttttttatttatgaaccgattgacatgaaacaa
+4243444/1
CCCFFFFFHHHHHJJJIIJJJJJJJJJJJJJJJJJJJJJIJJJJJJJJJJ
@4937072/1
cagcgaaatagtcacaaccacgttggttatcaagtggcttggtaggatcc
+4937072/1
CCCFFFFFHHHHHJJIJJJJJJJJJJIIJJJJIJIIJJJJGE?DEHGEIJ
@4937538/1
cacaaattccaacccttgcgtttcaaaacaattcattttaggttcaagtt
+4937538/1
C@CFFFFFHHHHHJJJJJJJHIIJJJJJJJJJJJJJJJJIJJGHHIJJIJ
@197703/1
ctgggatgccacccggcaccactcccgggtgaggatgcactacatttccg
+197703/1
CCCFFFFFHHHHHJJJJJJJJJJJJJJJJGIJJJJJJJJJJJJJJJJJJI
@6928735/1
gcaaagataagatgaagaagaggagcaaatggaaaaaaaaattggtgaaa
+6928735/1
CCCFFFFFHHHHHJJJJJJJJJJJJJJJJJJJJJJJJJJJJJJJJGHJJJ
@5603640/1
ctccaatcctttactcgaatagtcttttctaacttgaacagtgcgatgtt
+5603640/1
CCCFFFFFHHHHHJJJJJJJJJJJJJJJJJJJJJJJJJJJJIJJJIJJIJ
@5603821/1
ctctgtgcctggctcccatgtcacggtagcactgagtgacggcacctccg
+5603821/1
CCCFFFFFHHHBDIIIJJIJJJJJJJCFHJJJJJJJCFHIJIIIJJJJII
@5603849/1
gcactgagtgacggcacctccgacactgaggtcacggtactcgcggtaca
+5603849/1
CCCFFFFFFHHHHJJJJJJJJJJJJJJJJJJHIIJJJHIIJJJJJHEFFF
@6929282/1
agggaatctgattgtgctgttgtggaactgcttcacctgtggccggcg
+6929282/1
=:?ADDDD?C:AD?<<<AC<?:3<<:C29A<:9?F<??GF?C3??0?@
@4938776/1
ctcatcattagacttgacctcgtccaacaccttgaactctctcagcctct
+4938776/1
CCCFFFFFHHHHHJJJJJJIJJJJJJJJJJJIJJJIJJJJJJJJJJJJJJ
@6929619/1
gctccagtactttagctttgacagtgtaaaacttctccgaaatctccaat
+6929619/1
CCCFFFFDHHHHHJJJJJJJJJJJHGIHIIHJJJJJJJJGIGIGIIJJIJ
@6929776/1
gtctgtgcgcgctaatctcagaaacggctgatccgagttggatgcagttt
+6929776/1
CCCFFFFFHHHHHJJJJJJJJJIJJJJJJJJJJJJJJHIJJJJJJJJJJJ
@5604466/1
gtgataaattcactctagcacgtagttctcagcttccctgcaaagttaac
+5604466/1
CBCFFFFFHHHHHJJJJJJJJJHIJHJJJJJJJJJJJJJJJJJJJIJJJJ
@4939144/1
ctattttttttatttttattttcaatgtacagacagcacttttctacgat
+4939144/1
CC@FFFFFHHHHHJJJJIJJJJJJJJJHIIJJJJJJJJJJJJJJJJJJHI
@5604901/1
gccagttataaagcatagcccgaagtgctattggcacacaggcataatgc
+5604901/1
CCCFFFFFHHHHHJJJJGGIJJJJJGIJJJJJJJJJJJJJJJJJJJJIIJ
@4939433/1
ctcgccatcaggacctgcaccatgcaccgccatgccatgtaccacgcctg
+4939433/1
CCCFFFFFHHHHHJJJJJJJJJJJJJJJJJJJJJJJJJJJJJIJJJJJJJ
@199953/1
gctgggcctcttgtatgcgaaggtgttgaggcgcttgtggtggtgcacgc
+199953/1
BBCDFFFFHHHHHJIJJJJJJJJCGHHJIJJIJIJJJJJIIGIIIJJJJH
@6930913/1
gacgatttcaccagtggtcttcttgaacttcttcaattgacgcaagaagt
+6930913/1
@@@FDFFDHHHHHGGGIIGIGHIJIJCHGGEHCHIGIGDGIIIJEIJBHH
@6931247/1
tccttgttgttaagaggtgttacctgcaacttggccaggttagggccaac
+6931247/1
CCCFFFFFHHHHHJJJJFHIJJJJJJJJJJJJJJJJJJJHIJJJJJJJJJ
@4243781/1
agcaggggttattgttatgtcgatgtcgaacccaaaaatgtaattaactt
+4243781/1
@BCFFFFFFHHHHJJJJJJIJJJJJJJJJJJJJJJJJJJJHIJJJJJJIJ
@5605931/1
gtacattttatactaagctgtaaagtaccgactgttgagccagtacttta
+5605931/1
CCCFFFFFHHHHHJJJJJJJJJJJJJIJIJJJJJJJJJJJJJJHIJJJJI
@5606387/1
ggcggccagaatctagacatgcacagctcttgcagccatccaacaggatt
+5606387/1
?@@BB6@DFHFBFF>HGGGEHIIIIEEIIIIIHI>GIIIBGIEGC@G@CH
@6931938/1
ctcagatgcaatttcttgcaagaattgcacaaagttgaagtccttgttgt
+6931938/1
@@@DDFFFHHHGHJJJJIIJJJHGIJJHIIIGIJHHEHHIDHHHIIHHII
@5606728/1
gtctttctagtgcgtccgtctgattctgtgatagtgaatacaagatcgtg
+5606728/1
CCCFFFFFHHHHHJJJJJJJJJJJJJJJIIIJJJHIJJJJJJJJJJJJJI
@3593062/1
gctgggcctcttgtatgcgaaggtgttgaggcgcttgtggtggtgcacgc
+3593062/1
CCCFFFDFHHHHHHHIJJJHIIJEEEHGIJJJJJJJJIJICEHFHGIJJH
@3593216/1
gtggatagctggacaaggcactggcaacgaccaatcatggacttttcttc
+3593216/1
@@@DDD>22ABF?GE:<<E>C?A;F;ECCEFEBFEF@@@GFICFFIF==F
@4244876/1
atagaatctgactggtcattacaattacctgattcgtttctagctcagtg
+4244876/1
@@@DDD;ACDFDDFEGIFC?FHHDFDEHBHHEHHIGFGFGIIIIFFBB?F
@6932768/1
ctgcagatgactgtgcatccttgctagtaagtcctgagccatagcaaaca
+6932768/1
CCCFFFFFHHHHHJJJJJJJJJJJJJJJIJJGJJJJJJJJIJJJJJJJJJ
@4244936/1
cactgtacagttagaaatgttacaacctctatactttgcattaaaataat
+4244936/1
CCCFFDFFHHHHGJJIIJJJJJJJIJJJJJJJJJJJJJJJJJIJIJIJJI
@1549570/1
cactctgcaatcctgcctcacatgattcatccacaaattccaacccttgc
+1549570/1
@@@DDD?BC<DFCGEHHEIIIGDC4ACECHIIGICFGHEHBF@FHHGGDG
@6933099/1
ggcgttcatgcggcaaacgcctattaacattatcatcgttctcagcatgg
+6933099/1
CCCFFFFFHHHHHJJJJJJJJJJJJJJJJJIGGGHGGIJIIGIIGGGGJI
@3593714/1
agtagactgatcagccggagcagctccggtaagtttgtcgagtagagcct
+3593714/1
?BBDDFFFHHHHHJJJJJIJIJJJJJJJJHIJJJJJJJJJIJIIJJIJJG
@2922830/1
gcccagacctagcccaaattcttcttcttcagccggctttggtggttctt
+2922830/1
CCCFFFFFHHFHHJJJJJJJJJJJJJJJJJJJJJJJJJJJJJGHJIJJJJ
@2251839/1
gtgtacacctgagcgagactcataacgcagccagatgccaaagttcttga
+2251839/1
@?@DDFFFBHHHHIIAACFHGGHIIIIGIGGFHEFGDAFHGIGFHGHIG@
@1551691/1
cgatttcaccagtggtcttcttgaacttcttcaattgacgcaagaagtac
+1551691/1
CCCFFFFFHHHHHJJJIJJJJJJJJJJJJJJJJJJJJJJJJJJJJJJGHJ
@7649489/1
cttcctcgggttggaatgattctggtgggttgtcctgcagagcttgccac
+7649489/1
@@@DDBFDHHFFHGGIIJJJGIIIDGHJICBGFFHIIJIEEGGIICEGIG
@1551792/1
gttcaagttaaccgcaatgttggagcttggtacaaagcaaaggtcgggca
+1551792/1
CCCFFFFFHHHHHJJJJJJIIJJJJJJJJJIJJJJJJJJJJJJHHIJJJJ
@2923569/1
accacagttggttaaactgttcctcgcatgatccgggttggttccaaagt
+2923569/1
?BCFFFFFHHHHHJJJJJJIJJJJJJJJJJJJJJJJJJJJJJJJJJJJJC
@4247231/1
ggtgataaagataagtataggctcaaaacctaacgacatcaatcaccagc
+4247231/1
BCBDFFFFGHHHGIJHGJJGIJJJJJJJJJJJIJJJJJJJJJJJJJJJJJ
@2924060/1
atgaagaagaggagcaaatggaaaaaaaaattggtgaaaagaatcacaag
+2924060/1
8BBFFFFFHHHHHJJJJJJJJJJJJJJJJJJIJJFHJJJJJJJJJJJJJH
@1552516/1
ggaaaaaaaaattggtgaaaagaatcacaagtaagatactgcaaacatgc
+1552516/1
CCCFFFFFHHGHHJJ?DGHIJJJJIJJIGIJBFHIJJIJIJIJJJHJIJJ
@7650327/1
gtgacggcacctccgacactgaggtcacggtactcgcggtacatgttgtg
+7650327/1
@@@FFFFFHHFFDIIBHIIIGBHEBDFHHI?FHIIIIIIA=HCHE;BDBE
@1552573/1
ccgcaatgttggagcttggtacaaagcaaaggtcgggcagttcgtcaaca
+1552573/1
CCCFFFFFHHHHHJJJJJJHJJJJJJJJJJJJHIIJJJJJIJJIJJJJJJ
@1552637/1
ctgcaacttggccaggttagggccaacagattgtttgagatgtttgtgaa
+1552637/1
CCCFFFFFHHHHHJJJIIJJJJJJJJJIJHIJJJJJJJJJJJJJJJJJJJ
@2924594/1
ggcgttgatgtcgcaagatagtgagacattcactttttagtcataatctt
+2924594/1
CCCFFFFFHHHHHJJJJJJJJFHHHHIJJJJJJJJJJJIIIJJJJJJJJJ
@6263767/1
cttggttgaacggaactccaatcctttactcgaatagtcttttctaactt
+6263767/1
C@CFFFDFDHHFDEHEHGGGIJGGHJJJGIJJGIJHJGGIJIJEGEHGGI
@3594506/1
cgggcttattctgcatacctgccatgcgctggtaagcgctatggactgcc
+3594506/1
CCCFFFFFHHHHHJJJJJJJJJJJJJJJJJJJHIJJJJJJJJJJJJJJJJ
@3594664/1
ggatggagtgagcacgggctctgtgcctggctcccatgtcacggtagcac
+3594664/1
CCCFFFFFHHHHHJJJJJJJJJJJJJJJJJJJJJJJJJJJJJJJFIJJJJ
@2254629/1
cctaggagtgactttcccgtttccaatctccaagacaggaggctccagta
+2254629/1
CCCFFFFFFHHHHJJJJJJHIJJJJJJJJJJJJJJJJJJJJJJJJJGHHH
@4942572/1
gtagcactgagtgacggcacctccgacactgaggtcacggtactcgcggt
+4942572/1
CBCFFFFFHHHHHJJJJJJJJJJJJJJJJJJJJJGHJJJJGIJJJJJHFB
@3595460/1
tggttgaacggaactccaatcctttactcgaatagtcttttctaacttga
+3595460/1
CCCFFFFFHHHHHJJJJJJJJJJJJJJJJJGIJJJIJJJJJJJJJJJJJJ
@3595483/1
cgagcaagtagttcttgaagcacagacacaggtgtcttcaacggaag
+3595483/1
CCCFFFFFHHHHHJJJJJJJJJJJJJJJJJJJHHIJJJJJJJJJIJJ
@4943015/1
gtcttttctaacttgaacagtgcgatgttttacaagggcaggttgaactc
+4943015/1
CCCFFFFFHHHHHJJJJJJJIIJJJJJIJJJJJJIJJJJJJJGIJJIJJJ
@3595730/1
gccatttatcctcgcacgttggcagtaatagtacaagtgaaaagtcactt
+3595730/1
@@@DDDDBHHBFBFAEDA<CCGDBG;ECHII?BGH@?0:9?G@F909DGI
@3595818/1
cgggagattttaaaaactgcttaagacctttagcgccattttggccgcag
+3595818/1
CCCFFFFFHHHHHJJJJJJJJJJJJJJJJJJJJJJJJJJJJJJJJJJJJJ
@4943436/1
gcctgttttggtagcggcggcgcggtccgtgaggagcatgctcgccatca
+4943436/1
CCCFFEFFHHGHHIIHIIGIAEE?CAABB=8<BBCBBBCCC>C@BBBBCC
@3595936/1
ctgcaatcctgcctcacatgattcatccacaaattccaacccttgcgttt
+3595936/1
BBBFDEFFHHHHHJJJJJJJJJJJJJJJJJJJJJJJJJJJJJJJJJJIJJ
@6266800/1
gccatattcaaatgggaagtggtgataaagataagtataggctcaaaacc
+6266800/1
CCCFFFFFHHHHHJJJJJJGHIFHIJJJJJJJJJJGIGJJJJJJJJJJJJ
@3596528/1
gtgactagagtaagaaggactgcgacaagcatgattacgatgactgcttg
+3596528/1
CBCFFFFFHHHHHJJJJJJJJJJJJJJJJJJJJJJJJJJJJJJJJJJJJJ
@2927970/1
ccgctatgtcaagtcaagatatttgacgttccgacgtccgaaacatcaaa
+2927970/1
CCCFFFFFHHHHHHJJJJJJJJJJJJJJIJJJJJJJIJJJJJJJJJJJJJ
@6267124/1
gtcttttctaacttgaacagtgcgatgttttacaagggcaggttgaactc
+6267124/1
CCCFFFFFHHHHHJJJJJJJIIJJJJJIJJJJJJJJJJJJJJHIJJJJJJ
@6933825/1
ggttattgttatgtcgatgtcgaacccaaaaatgtaattaactttttttt
+6933825/1
@@@FDEFDHHFHHFHHIJJJJJGGIGGIIJJJJJDDDDGIHBFHIJJIJI
@6267492/1
gtgattatctaggacgtcttcttgaatccacattggtgtgataaccgtga
+6267492/1
CBCFFFFFHHHHHJJJIJJJJJJJJJJJJJJJJJJJJJIJJJJJJJJIJJ
@6934368/1
atgttattagtgttggattttacaaagtttaccagatacattaacttcct
+6934368/1
BCCDFFFFHHHHHJJJJJJJJJJJJJJHJJJJJJJJJJJJJJJJJJJJJJ
@6267877/1
gcccatcaatttatcttcaaatgacgacaccacagttccagtctcaggca
+6267877/1
CCCFFFFFHHHHHJIJJJIJJJJJJJJJJJJJJJJIIIJJIHJIJJJJJJ
@6268128/1
gataaagataagtataggctcaaaacctaacgacatcaatcaccagctta
+6268128/1
CCCFFFFFHHHHHHJJHJJJJJJJJJJJJJJJJJJJJJJJJJJJJJJJJJ
@6268783/1
ggcatagtaggtaggcgtagggtaagacacggatcgcatacaccgtgaat
+6268783/1
CCCFFFFEHHHFHJJJJIJJJJHIJJJJJJJJJJJJJJJJJJJJJJJJJI
@202246/1
gtcataatcttcagatactccaaagcattctgggctgcagatgactgtgc
+202246/1
CCCFFFFFHGHHGIGJJJJJJJJJJIIJJJJJIIIIGIJGEHIIJIIHIJ
@890718/1
gtaggtgctgggcctcttgtatgcgaaggtgttgaggcgcttgtggtggt
+890718/1
@@@DDADDHDAHHIEHIIICHFHIBA@CF1??FDBCHCHGGGIFEA@@@5
@6269339/1
cgttgatgtcgcaagatagtgagacattcactttttagtcataatcttca
+6269339/1
CCCFFFFFHHHHHJJJJJJHIJJJJJJJJJJJJJJJJJJJJJJJJJJJJJ
@202599/1
cctgcaccatgcaccgccatgccgtgtaccacgcctgggatgccacccgg
+202599/1
CCCFFFFFGHHHHHIJJJJJJJJJIJIIJJJJJJJJJJJJJJJJJIJJJJ
@891331/1
cgctcatcgggaggtgtggcagcctccttgaccattttagatatttgttg
+891331/1
CCCFFFFFHHHHHJEHIJJJJJJJJJJJJJJJJIJJJJJJJJJJJJJIJJ
@891532/1
gccatcaggacctgcaccatgcaccgccatgccatgtaccacgcctggga
+891532/1
CCCFFFFFHHHHHJJJJJJJJJJJJJJJJJJJJJJJJJJIIJJJJJJJJI
@2255312/1
gagatgtttgtgaaactgcgacaccttgtggctgtgacttgtagtcaagg
+2255312/1
CCCFFFFFHHHHHJJJJJJJIJJJJJJJJJJJJJHJIJJJJJJJIJJJIJ
@6270280/1
gccctcaatctgcaccagttcatacttgggcacagttcctcgacgagcaa
+6270280/1
CCCFFFFFHHHHHJJJJJIJJJJJJJJJJJJJJJJJJJJJJJJJJJJJFH
@2255383/1
atgaggttcaccaagctagtggcgttgatgtcgcaagatagtgagacatt
+2255383/1
CCCFFFFFHHHHHJJJJJJHIJJJJJJJJIIIJJIJJJJJJFIJJJJJJJ
@6270765/1
ctgtcgggagcggagcgcgctgtagctttgatcatagtagatgtttgcat
+6270765/1
CCCFFFFFHHHHHJJJJJJJJJJJJJJJJJJJJJJJHHHHHHHFFFFFFF
@2256483/1
ctcatcttgtatagaggaggcttgggctcgctctccgaagggagcttgcg
+2256483/1
@@@DDEFFHHHFDE@EFEDAEHI<BAGHIII;FEBFHIEGIHBGGGIGEG
@3599513/1
gctccggtaagtttgtcaagaagagccttagctgcggaatgcttagcttc
+3599513/1
CCCFFFFDHHHHHJJIJJJJJJJJJJJJJJJJJJJJJJJJJJJJJJJJJJ
@3599785/1
gttggtcttggttgaacggaactccaatcctttactcgaatagtcttttc
+3599785/1
CCCFFDFFHHHFHIHIJIJJGIJJJJJJJJJJJJJJJJIJJJJIJJJJJH
@3599950/1
gttaatcttaagactcagattgccatctcagaaattagcggatggatcaa
+3599950/1
@8?DDD;B?CDFFEF?CDFI>I>@@DGE<EHHFFCFEEGEBBDFFFFFEF
@2257195/1
gtgcagtaggaaccacagccgttggcgtcgattgcggtatcggcgtcgct
+2257195/1
C@CFFFFFHHHHHJJJJJIJJJJJJJJIJJJJJJJJJFIJJJJJHFFDDD
@893502/1
gtggtggtgcacgcgcttgggcagagggaatctgattgtgctgttgtgga
+893502/1
=8=??=A=CCBFDBE1CFBCGD>AEGEE<8?DD@4?FF<DFE@FFE@CEE
@893659/1
gctccaaattgtatctgacgacgcattgaatctgaatacgaaaatgaatt
+893659/1
CCCFFFFFHHHHHJJJJJJJJJIIJJJJJJJJJJJJJJJIJIJJIJJJJJ
@3600412/1
ctgtcacacggtagcggaaggtgggttcgtgaatcatgccctcaatctgc
+3600412/1
CCCFFFFFHHHFHJJJJJIJJHHIJFHIJHJJJJJJJJIJJJJJJJJJJJ
@3600568/1
gggtatcggccgagcgcttcggtactgttgtggaaatagtgtactataag
+3600568/1
BBCBDFFFHHHHHJJJJJJJJJHIJJJIJJIJJJJJJJJFHHIJJJJJJH
@1553237/1
gtgctgttgtggaactgcttcacctgtggccggcggcacgcagacgcctt
+1553237/1
CCCFFFFFHHHHHJJJJJJJJJJJJJJJJJJJJJJJJHHFFDDDDDDDDD
@1553752/1
tgtcagttagctttttaatacatctctgtccaggcactatattgcagacc
+1553752/1
BCBFFFFFHGHHHJJJJJJJJJJJJJJJHJJJJJJJIJJJJJJJJJJJJJ
@1553960/1
ctcgggtttactagcctcctccttagaagttggttcctctttacaagtag
+1553960/1
CCCFFFDFHHHHHJJJJJJJJJJJJJIJJIJJJJJJJJJJJJJJJJJIJI
@4248100/1
tgagtatacatctattaaattcaaacgcagagctcattatgttgattttt
+4248100/1
@BCFDDFFHHHHHJJJIJJJJJJJJJJJJIJJJIJJJJIJJHJJIJJJJJ
@3601823/1
gaggaagtaggtgctgggcctcttgtatgcgaaggtgttgaggcgcttgt
+3601823/1
CCCFFFFFHHHHHIJJJJJJJJJJJJJJJJJJJJIDGFHGIJJGIIIJJG
@4248951/1
gtcctattttagttaattagtaatgtgcattgtaaaattctagacacaca
+4248951/1
CCCFFFFFHHHHHJJJJJJJIJJJJIJJJJJJJJJJJJJJJJJJJJJJJJ
@4248990/1
gcccagtcaacggatggccaaataggaaacactacgctttacacgcatga
+4248990/1
@@?DDDEFFHFDCCGEBFGEHFHGDHEFBDFDGHGGICHIIGEIIGBHI@
@2259881/1
ccgcaatgttggagcttggtacaaagcaaaggtcgggcagttcgtcaaca
+2259881/1
CCCFFFFFHHHHHIJJJJJHIJJJJJJJJJJJHHJJJJJJIJJJJJJJJJ
@7651833/1
ccagtactttagctttgacagtgtaaaacttctccgaaatctccaatcca
+7651833/1
B@CFDFFFHHHFHCHIJJJJJJJIJIJJIJJJIIIIEGEIJJJJJIJJII
@6935583/1
cacctgtggccggcggcacgcagacgccttgatgacctccactttgatga
+6935583/1
CCCFFFFFHHHHHJJJJJJJJJJJJJHHHFFFFFEEEEEDDDDDDDDDDE
@2260159/1
tgttaagaggtgttacctgcaacttggccaggttagggccaacagattgt
+2260159/1
CCCFFFFFHHCFDHIJJJJJJJIJJJIJJIIJEGIJJJIJIJJJJHIJJJ
@4944297/1
ctgcaacttggccaggttagggccaacagattgtttgagatgtttgtgaa
+4944297/1
CCCFFFFFHHHHHJJJHHJJJJJJJJJJJHJJJJJJJJJJJJJJJJJJJJ
@6935812/1
cttcagatactccaaagcattctgggctgcagatgactgtgcatccttgc
+6935812/1
CCCFFFFFHHHHHJJJJJJJJJJJJJJJJJJJJJJJJJJJJJJJJJJJJJ
@1555990/1
gcttcttatgacataagtgaactgtcttagtgttacgttgtggactctag
+1555990/1
CCCFFFFFHHFHHIJJJIJJJJJJJJJJJJJJJJIIJJJJJJJHIJJJJJ
@7652603/1
cataatcattcctggaatccgtgtcgacggcgatgagagcccacgatgta
+7652603/1
CCCFFFFFHHHHHJJJJJJJJIIHJIJJJJJJJJJJJJJJJJJJHHFFFF
@2260757/1
ctttgatatctcatcttcatctgactggtgttctttagaccattgttcca
+2260757/1
@@@ADDD;FFDHHGIBHGGIIIIGIFIGAFGGGGIIDGEGHBCFHIHGIF
@6936313/1
ctccgactgacatgaacattggaaactcgcagagtgtgggcaaagggttt
+6936313/1
CCCFFFF?HHHHHJJJJJJJJJJJJJJJJJJJIJDHHIJJJJJJJJJCHI
@7652756/1
caagaagtaccagaaacgggacttagccacaatctggtctggagaga
+7652756/1
CCCFFFFDHHHHHJJJJJJJJJJJJJJJJJJJJJJJJJJJJJHIIJJ
@7652815/1
catcgttctcagcatggtaagaaggtggcggccagaatctagacatgcac
+7652815/1
CCCFFFFFHHHHHIIJJFHJHIIJIGHHIIIIIJJIJIJJJIGJJJJJIJ
@203734/1
cgacaccttgtggctgtgacttgtagtcaaggtggagattttactatctt
+203734/1
CCCFFFFFHHHHHJJJIJJJJJJIJJIJJJJJCFHIJIJJJJJJJJJJJJ
@6938577/1
cgcctattaacattatcatcgttctcagcatggtaagaaggtggcggcca
+6938577/1
@@CFFFFFHHFDFIGFGIIIJJGHGHIJEHIIJ?EGHGIH>FH=DHBHGG
@6938799/1
gtgactttcccgtttccaatctccaagacaggaggctccagtactttagc
+6938799/1
@@@FDDEEHHHHHIJIGIIIJJIEIIGEGHHGDGIIIJJJIDGGHGIGHI
@5608249/1
gcgatgttttacaagggcaggttgaactcacaccattcaatttaaaagaa
+5608249/1
CBCFFFDFHHHHGJJJJIJJJHGGJIJIIIJJJJJJJJJJJJJJJJJJIJ
@205192/1
gctgggcctcttgtatgcgaaggtgttgaggcgcttgtggtggtgcacgc
+205192/1
CCCFFFFFHHHHHIJJJJJJJJJHGHIJJJJJJJJJJIJJIJJHHJJJJH
@894824/1
gctgtgacttgtagtcaaggtggagattttactatctttcaagtcggcat
+894824/1
CCCFFFFFHHHHHJJJJJJJFGHJJHIJJJJJJJJJJJJJJJJIJJJJJJ
@205472/1
caccttgtggctgtgacttgtagtcaaggtggagattttactatctttca
+205472/1
CCCFFFFFHHHHHHIJJJJJHIJJJJJJJAFHIJFHIJJJJJJJIJJJIJ
@5609443/1
tgattttggaatgttttacattggatccgacaaattttcaaattaaagac
+5609443/1
CCCFFFFFHHHHHIJJJJJJJJJJJJJJJJJJJJJJJJJJJJJJJJJJJJ
@895020/1
gtggtcttcttgaacttcttcaattgacgcaagaagtaccagaaacggga
+895020/1
CCCFFFFFHHHHHJJJJJJJJJJJJJJJJJJJJJJJIJJJJJJJJJJJJI
@895172/1
ctggcatacaaggcaaagcaccgacgacgacactgtacagttagaaatgt
+895172/1
CCCFFFFFHHHHHJJJJJJJJJJJJJJJJJJJJJJJIJJJIJJJJJHHHH
@6940382/1
gtcataatcttcagatactccaaagcattctgggctgcagatgactgtgc
+6940382/1
?@?BDDDBBHHHHD>A<AIEFHGCFAHEGFEDCDEE??C?FBBGHII?DB
@5609784/1
cagcatggtaagaaggtggcggccagaatctagacatgcacagctcttgc
+5609784/1
CCCFFFFFFHHHHJJJHIJJJJJJIJJJJJJJJJJJJJJJJJJJJJJJJJ
@5609870/1
agagaatgaatctaactttggaagttatgtgttacaatccttctacaaag
+5609870/1
8BBFFFFFHHHHHJJJJJJJJJJJJJJJJIJJJJJJJJJJJJJJJJJJJJ
@6940571/1
gggaatctgattgtgctgttgtggaactgcttcacctgtggccggcggca
+6940571/1
CCCFFFFFHHHHHIJJJJJJJIJJJJJJJJJJJJJJJJJJJJJJJJJHFD
@206048/1
tgatgaggttcaccaagctagtggcgttgatgtcgcaagatagtgagaca
+206048/1
CCCFFFFFHHHHHJJJJJJJJFHJJJJJJJJJJIJJJJIIIJIGHIIIJJ
@5610195/1
ctgtgcctggctcccatgtcacggtagcactgagtgacggcacctccgac
+5610195/1
CCCFFFFFHHHHHJJJJIJJIJJJIIJJJJJJJJGIIJJJJJJJJJJJIJ
@206400/1
tgattgtgctgttgtggaactgcttcacctgtggccggcggcacgcagac
+206400/1
CCCFFFFFHHHHHJIJJJJJJJJJJJJJJJJJJJJJJJJJJHHFFDDDDD
@6941399/1
gtcctgagccatagcaaacagccactggcaatgtggatagctggacaagg
+6941399/1
CCCFFFFFHHHHHJJJJJJJJJJJJJJJJJJJJIJJJJJJIJIJJJJJJJ
@6941502/1
gtgcggttaggcgaagtacatgaccttcttggtgacggcgtgcacggtga
+6941502/1
CBCFFFDFHHHHHJJJHJJJJJJJJJJJJJJJGIJIIJJJJIJJHHHEFE
@207172/1
caaggacttcacacataaactctatgactggctgcgctttataaaaggca
+207172/1
CCCFFFFFHHHHHJJJJJJJJJJJJJJIJJJJJJJJJJJJJJJJJJJJJJ
@207306/1
ccgagctcatcgactgtggcaatctttgcatggaatgttatctccaactc
+207306/1
CCCFFFFFHHHHFJJJJJJIJJIIIIIGIJJJIGGIJIJJJIIGJIJJIJ
@207464/1
ctgtgatctgtttcttggcatctatagatgtcggtggcgcacagggcacg
+207464/1
CCCFFFFFHHHHHJJJJJJJJJJJJJJJJJJJJJIJJIJJJJJJJJJJJJ
@207505/1
cacggtagcactgagtgacggcacctccgacactgaggtcacggtactcg
+207505/1
@CCFFFFFHHHFFGIEFEHGHHIJJIJIJGHGIIJIJIFGHJJIFCHHIH
@5611543/1
gcagcttcatccagaggcaagcgctccaagttgcttggaggcttgggcct
+5611543/1
CCCFFFFFHHHHHJIGJJJJJJJJJJJJJJJJJJJJJJJJIJIJDIIIJG
@5611626/1
caacgaccaatcatggacttttcttcaatatccacataagtaacttcaaa
+5611626/1
CCCFFFFFHHHHHJJJJJJJJJJJJJJJJJJJJJJJJJJJJJJJJJJJJJ
@4250673/1
gtacacctgagcgagactcataacgcagccagatgccaaagttcttgatc
+4250673/1
CBCFFFFFHHHHHJJIJJJJJJJJJJJJJJJJJJJJJJJJJIJIJJJJJJ
@4251434/1
cacacaggcataatgccatattcaaatgggaagtggtgataaagataagt
+4251434/1
CCCFFFFFHHHHHJJJJJJJJJJJJJJJJJJJJIJJHHIJJJJJJJJJJG
@1558533/1
cctcgggttggaatgattctggtgggttgtcctgcagagcttgccacatc
+1558533/1
C@@FFFFDHHHHHJIJJJIJIJIJJJGHGGIJJHGIJJJJJJJGIJIGII
@4251924/1
caacagattgtttgagatgtttgtgaaactgcgacaccttgtggctgtga
+4251924/1
CCCFFFDEHGFHHJJJGGIHHIGHJJJIHIJJIFHHIIJJIIJJJJJJGF
@5612219/1
cctagaatcactggttcaaattcaaataaaatcactctgcaatcctgcct
+5612219/1
CCCFFFFFHHHHHJIHIJJJJJJJGHJJJJJJIJJJJJIJIIIJEIJJIJ
@5612357/1
gtttatttcatgtcaatcggttcataaataaaaaagttatgtcaaattaa
+5612357/1
@@@FBDDFBFDFHIIGIGHGHIGIIGGHH@HHIIIGDHDHIIIIIHIIII
@5612508/1
tcgtcgtaacactccacatccaacaaggtcacagtcgatagattacggtc
+5612508/1
CCCFFFFFHHHHHJJJJJJJJJJJJJJJJJJJJJJJJIJJJJJJJJJJHJ
@2262893/1
cacagttccagtctcaggcacattgccattagtagactgatcagccggag
+2262893/1
@C@DDDEF<FFFAHHIICAFGIGGDFHIIHIDCF??EF>FCFHCHIIEGI
@2263201/1
gcctcttgtatgcgaaggtgttgaggcgcttgtggtggtgcacgcgcttg
+2263201/1
CCCDFFFFHGHGHIFEFG<ACFHHGIIIDHIIIIIIIGHHGHIIIIGFFB
@7657025/1
ctccaaagcattctgggctgcagatgactgtgcatccttgctagtaagtc
+7657025/1
CCCFFFFFHHHHHJJJJJJJJJJJJJJJJJJIJJJJJJJJJJJJJJJJII
@7657136/1
cataaataaaaaagttatgtcaaattaaagaatcacgtcgatcattctat
+7657136/1
CCCFFFFFHHHHHJIIHJJJJJIJJJJJJJJJJJJJJJJJJAGIJJJJJJ
@5613087/1
ctgtacagttagaaatgttacaacctctatactttgcattaaaataatgc
+5613087/1
CCCFFFFFHHHHHJJJJHJJJJJJIJJJJJJJJJJJJJJJJIIIJJJJJG
@5613119/1
gtcgcaagatagtgagacattcactttttagtcataatcttcagatactc
+5613119/1
C@@FFDDD>FHHCGIGGIIIHIGEHIGIGIICGHFHIIIIIIFGGIIIDI
@7657221/1
catataacactttgacaggctgctgtgggatacggctggagaacaaatgt
+7657221/1
@@@FFFFDFDFHDGGHD@BCHGIICCFAGGDAFDHDFGI2B3B3BDG9B8
@5613144/1
ctggtctggagagaagatcctcatcttgtatagaggaggcttgggctcgc
+5613144/1
CCCFFFFFHHHHHJJJJJJJJJJJJJJJJJJJJJJJJJJJJJGIJJJJJI
@7657273/1
ccgtgattatctaggacgtcttcttgaatccacattggtgtgataaccgt
+7657273/1
CCCFFFFFHHHHHJJJJJIJJJJJJJJJJJJJJJJJIJIIHIIJJIGDHH
@5613508/1
gtagttctcagcttccctgcaaagttaaccatcttgtattcaaaagaaaa
+5613508/1
CCCFFFFFHHHHHJJJJJJJJJJJJHJJJJJJJJJJIJJJJJJJJJJJJJ
@2263786/1
cgcaagaagtaccagaaacgggacttagccacaatctggtctggagagaa
+2263786/1
CCCFFFFFHFHHHIJJJJJJJJJJJJJJJJJJJIJIJJJGHIJJIJHIGI
@4948427/1
ggtaagaaggtggcggccagaatctagacatgcacagctcttgcagccat
+4948427/1
BCBDFFFFHHHHHJJJJJJJJJJJJJJJJJJJJJJJJJJJJJJJJJJJJJ
@3602795/1
ccatattcaaatgggaagtggtgataaagataagtataggctcaaaacct
+3602795/1
CCCFFFFFHHHHHJJJJJIJJHHJJJJJJJJJJJIIJJJJJJJJJJJJJJ
@5614393/1
ctagtagtcatttctttctgccactctttaagttgtctagtgtgtgtagg
+5614393/1
BBCFDEFDFHHHHIIJJJJJJJJJJJJJJJJJIJJIHIJJGHHGDHHIJJ
@3603120/1
tgtcacacggtagcggaaggtgggttcgtgaatcatgccctcaatctgca
+3603120/1
?@@FFEFFFHCFDIGIGGHIFHGIHIJJJJGEHHIIGGGHIGGIJJIJJJ
@896870/1
gtccgtttttaaacaattttttcaatgccctaagtgagtatacatctatt
+896870/1
CCCFFFFFHHHHHJJGIJJJJJJJJJJJJIJJJJIIGIHJIJJIJJJJJJ
@896987/1
gtgaaacgatcaacaataatatataatttggagtacagttaatacctggc
+896987/1
CCCFFFFFHHHHHJJJJJJJJJJJJIIJJIIIIGHHIJJIJJJJJJJJJJ
@4949751/1
gcccattttcacaggcaagggatcctaacttcgcaaccactaattccagt
+4949751/1
CCCFFFFFHHHHHJJJJJJJJJJJJJJJJJJJJJJJJJJJJJJJJJIJJH
@4949841/1
ccggcaaatttttggttttaaccacatagttcccgatctcgcgggatctc
+4949841/1
CCCFFFFFHHHHHJJHIJJJJHIGHIJJJIJIJJIJJJJJJJJJJHFFFF
@3604167/1
caccagtggtcttcttgaacttcttcaattgacgcaagaagtaccagaaa
+3604167/1
CCCFFFFFHHHGHJJJIGIJJJJJJJIJIJIGIJJJIJGGHGGHGIJJJI
@2265949/1
cttggttgaacggaactccaatcctttactcgaatagtcttttctaactt
+2265949/1
@@@D=DD;DHHDAB?FHIDH>C?<FBGEEGGEECHGIHIBFGHCHHBHGI
@4950114/1
cgggaattttgtttggtatctgataccgacacatggtaggctccatggat
+4950114/1
CCCFFFFFHHHHHJJJHIJJJJJJJJJJHJJJJJJJHIJJJJJJJJJJHI
@4950300/1
tcacttgccgatggtagaataaggattaaaaataaacttaaagattatta
+4950300/1
CCCFFFFFHHHHHJFHIJJJJJJJJJJJJJJJJJJJJJJJJIJJJJJJJJ
@6943530/1
ctgcaccaagactggagctcctgctggagatgtgggtgtagctttaaggg
+6943530/1
CCCFFFFFHHHHHJJJJJJJJJJJJJJJJGIIGHJJGHIJJJJJJJJJJJ
@6943582/1
caaagataagatgaagaagaggagcaaatggaaaaaaaaattggtgaaaa
+6943582/1
CCCFFFFFHHHHHJJJJJJJJJHIJIIJJJJJJJJJJJJJIJJJFHIJJJ
@897749/1
caaaaaaactgtttcacataaataggtgagaagtgtgataatgtcataaa
+897749/1
CCCFFFFFHHHHHJJJJJJJJHIJJJHHIJJJJHIIIJJJJJJJJJJJJJ
@3605071/1
ctcagcatggtaagaaggtggcggccagaatctagacatgcacagctctt
+3605071/1
CCCFFFFFHHFHHJJJJIEHIJJJJJIJJJJJJJJJJJJJJJJJJJJJJJ
@3605156/1
gttattgttatgtcgatgtcgaacccaaaaatgtaattaacttttttttt
+3605156/1
CCCFFFFFHHHHHJJJJJJJJJJJJJJJJJJJJHIJJJJJJJJJJJJJJH
@6274686/1
cagcatacataataaaattagaggaagtaggtgctgggcctcttgtatgc
+6274686/1
C@CFFFFFHHHHHJJJIJJJJJJJJJJIJJJHIJJJJJJJJJJJJIIJJJ
@4950791/1
ggcggccagaatctagacatgcacagctcttgcagccatccaacaggatt
+4950791/1
CCCFFFFFHHHHHJJJJJJJJJJJJJJJJJJJJJJJJIJJJJJJJJJJJJ
@898161/1
ctttctttaattctttagttttaagttagttttcatcttaagttcggaaa
+898161/1
CCCFFFFFHHHHHIJJJJIJJJJJJJJJJJJJJJJJJJJJJIIJJJJIJJ
@6275501/1
ggcctcttgtatgcgaaggtgttgaggcgcttgtggtggtgcacgcgctt
+6275501/1
C@CFFDDFHHHHHJJGFGIAFBFHDHIJJJJIJHHIBFH@FDHHIIGGFD
@208620/1
ccagtggtcttcttgaacttcttcaattgacgcaagaagtaccagaaacg
+208620/1
CCCFFFFFHHHHHJJJJJJJJJJJJJJJJJJJJJJJJJJIIJJJJJJJJJ
@6944887/1
caccagtggtcttcttgaacttcttcaattgacgcaagaagtaccagaaa
+6944887/1
CCCFFFDFHHHHHJJJJJIJJIJJJJJJJJJHIJJJJJJJJGHIJJGIJJ
@899059/1
ctgggctgcagatgactgtgcatccttgctagtaagtcctgagccatagc
+899059/1
CCCFFFFFHHHHHJJJJJJJJJJJJJJJJJJJJJJJIJJJJJJJJJJJJJ
@899145/1
ggggtgtacatcatggaaggaagatgcctcatcacaacatctaaagctaa
+899145/1
@@@FDDFFDDHFFIGGGEGIJIEGIIIIJGJJJJJIGJJJJJGGIHIIJJ
@899230/1
catacataataaaattagaggaagtaggtgctgggcctcttgtatgcgaa
+899230/1
?@;ADDDDHBFDDHIHBDHIFACEFC<F<CBECGGEGIIGGBDHGIEBBA
@209150/1
ctcataacgcagccagatgccaaagttcttgatcttcactgggctcttct
+209150/1
CCCFFFFFHHHHHJJJJJJJJJJIJHIJJJJJJJJJJJJJJJJJJJJJJJ
@6276272/1
ggatggagtgagcacgggctctgtgcctggctcccatgtcacggtagcac
+6276272/1
CCCFFFFFHHHHHJJJJJJJJJJIJJJJJJJJJJJJJJJJJJJJHJJJJJ
@899460/1
ctgagcgagactcataacgcagccagatgccaaagttcttgatcttcact
+899460/1
CCCFFFFFHHHHHJJJJJJJJJJJJJJJJJJJJIJGHJJJJJJJJJJJJJ
@6945862/1
aacggaactccaatcctttactcgaatagtcttttctaacttgaacagtg
+6945862/1
@BBFFFFFHHHHHJJJJJJJJJJJJJJJJJJJJJJJJJJJJJJJJJJJHJ
@6945994/1
atcagcgactgtcacacggtagcggaaggtgggttcgtgaatcatgccct
+6945994/1
CCCFFFFFHHHHHJJJJJJGIJJJJHIJJHIJJIJJJJJGIJHHHHHHHF
@899883/1
cccgtttccaatctccaagacaggaggctccagtactttagctttgacag
+899883/1
CCCFFFFFHHHHHJJJJJJJJJJJJJJJJJJJJIJJJJJJJJJJJJJJJJ
@6946221/1
agcaaatggaaaaaaaaattggtgaaaagaatcacaagtaagatactgca
+6946221/1
CCCFFFFFHHHHHJJJJIIJJJGHIJJIJJJJJJJIJJHIJJJJJJJJJJ
@1559433/1
ctcataacgcagccagatgccaaagttcttgatcttcactgggctcttct
+1559433/1
@@@DD?BB=DHDAGGBEGCHGEHIGIIGEEHHEIHEGICDHDGGHHHGI@
@6946325/1
cgttgatgtcgcaagatagtgagacattcactttttagtcataatcttca
+6946325/1
@@CFFFFFHHHHHJJJJJJHIIIHIIIJJJJJJJJJJJJJJJJJJJJJJJ
@6946891/1
tatcgatataaatagttacaagtgactaaaaagctctagaaaattattga
+6946891/1
CCCFFFFFHHHHHJJJJJJJJJHJJJJJJJJJJJJJJJJJJJJJJJJJIJ
@211438/1
gtgatctgtttcttggcatctatagatgtcggtggcgcacagggcacgct
+211438/1
CCCFFFFFHHHHHJHIJJJHIIJJJIJJJJJJFHIJJJJJJJJJJJJJJI
@4252181/1
aggttgaactcacaccattcaatttaaaagaaactgggtgcgtgcaggat
+4252181/1
@BCFFFFFHHHHHJJJJJJJJJJJJJJJJJJJJJJJJJHIJJJJJJJJJJ
@211578/1
gtgtacacctgagcgagactcataacgcagccagatgccaaagttcttga
+211578/1
CCCFFFAAADFHHJJJJJJJJJJJJJJJJJJJJJJJJJJJJJJGIJJJ8C
@4252431/1
gggcagttcgtcaacaagacattactagctgagaatatttttttccgttt
+4252431/1
BCCFFFEFHHHHHJJJJIJJJJJJJJJJJJJJJJJJJJJJJJJJJJJIIJ
@212144/1
agtgacggcacctccgacactgaggtcacggtactcgcggtacatgttgt
+212144/1
BCBFFFFFHHHHHJJJJJJJJJJJJHJJJJJHJJJJJJJJHHHHHFFFFF
@1561709/1
gccggctttggtggttctttggctgtctctggtggaggtttctcctgtga
+1561709/1
CCCFFFFFHHHFHJHIJJJJJJJJJJJJJJIJHIJIJJDGIIJJJJJHII
@4253005/1
ctcatcttgtatagaggaggcttgggctcgctctccgaagggagcttgcg
+4253005/1
CCCFFFFFHHHHHJJJJJJJJJJIIJJJJJJJIJJJJJJJJJGIIJJJII
@4951318/1
gccagttataaagcatagcccgaagtgctattggcacacaggcataatgc
+4951318/1
CCCFFFFFHHHHGJIIJIJJJJJIJGIIJJJJJJJJJJJJJJJJJIJJJJ
@1562397/1
gttaaatgccacgacgctcggacatttc
+1562397/1
@@?DDDDDFFDBF:12:EFIBDFGCEFF
@1562783/1
agcaacaagatcagcgactgtcacacggtagcggaaggtgggttcgtgaa
+1562783/1
@@CFFFFFHDFDFIGIIGIEFGIIGIIICFEHIIDE@G;CGIIIIHGFFF
@7657684/1
ccacaaattccaacccttgcgtttcaaaacaattcattttag
+7657684/1
CCCFFFFFHHHHHJJJJJJJJHIJJJJJJJJIJJJJJJJJJJ
@1563760/1
cttgtattcaaaagaaaacctagaatcactggttcaaattcaaataaaat
+1563760/1
CCCFFFFFHHHHHJJJJJJJJJJJJJJJJJJJHHJJJJJJJJDFHIIJJJ
@7658656/1
gtcgattgcggtatcggcgtcgcttgcggtaccggcgtcggttgcggaat
+7658656/1
C@CFFFFFHHHHHJJJJJJJJJJJJIJJJIJJJJJHFDDDDDDDDDDDDD
@1564496/1
gccagatgccaaagttcttgatcttcactgggctcttctctgggatttcc
+1564496/1
??@DDBBDFHDDD?<A<C?C<AAFBHBCEHDAG>EGFDDDD??FIEEH@?
@1564622/1
ctgattgtgctgttgtggaactgcttcacctgtggccggcggcacgc
+1564622/1
CCCFFFFFHHHHHJJIIJJJJJJJJJJJJJJJJJJJJJJJJJHFFDD
@2269298/1
aaaacaatccgaatccaatattacataactaatcctaggaccattaacat
+2269298/1
CCCFFFFFHHHHHJJJHHIJJJJJJJJJJJJJJJJJJJJJJJJJJJJJJJ
@7659320/1
gttcaccaagcaagtggcgttgatgtcgcaagatagtgagacattcactt
+7659320/1
CCCFFFFFHHGFHJGIIIGHIJJIJIGJJJIJGJIJDFDHCHIIJIIIJJ
@1565519/1
caatttatcttcaaatgacgacaccacagttccagtctcaggcacattgc
+1565519/1
CCCFFFFFHHHHHIIJJJJJJJJJJJJJJJJJJJJJJJJJJJJJJJJJJJ
@2934193/1
gttcaagttaaccgcaatgttggagcttggtacaaagcaaaggtcgggca
+2934193/1
CCCFFFFFHHHHHJJJJJJIJJJIJJJJJJHIJJJJJJJJJJJGHIJJJJ
@7659923/1
ggcgttgatgtcgcaagatagtgagacattcactttttagtcataatctt
+7659923/1
C@CFFFFDHHHHFJIJJJIIJIJIIGJIHJIJIIJJJJJJIIJIGIJIIJ
@1565774/1
gtgcgatgttttacaagggcaggttgaactcacaccattcaatttaaaag
+1565774/1
CCCFFFFFFHHHHJJJJJJJJJJIJJJHHIJJJJJJJJJJJJJJJJJJJI
@1565884/1
gtgctgggcctcttgtatgcgaaggtgttgaggcgcttgtggtggtgcac
+1565884/1
@@@DDBBAFHDHHIFB?GHAADHED?FBDHHGEGGEGIIFEBHCEBDGII
@2934889/1
gtggttcttcaacttgggctagtagggaattggtagcaacttgaatgtga
+2934889/1
CCCFFFFFHHHHHJJJJJJJIJHJJJJHIJJJJHIJJJJJJJJIJJJHIH
@6948104/1
aggggatctgagaatggtttagattcacaattttgtccgctggacaatgt
+6948104/1
@CCFFFFFHHHHHIJJJGIJJJJJJJJJJJJJJJJJJJJJJJJIJIJJJH
@2935165/1
atcgttctcagcatggtaagaaggtggcggccagaatctagacatgcaca
+2935165/1
@CCFFFFFHHHHHJJJIGJIIJIJHJJJJJJJJJJIJJJJJJJJJJJJJJ
@5615609/1
acggctttttccagatccactcttgctccatggtccaggagcagcagcgt
+5615609/1
CCCFFFFFHHHHHJJJIJJJJJJJJJJJJJJJJHJJJJJJJJJJJJJJJF
@7661305/1
gcagcttcatccagaggcaagcgctccaagttgcttggaggcttgggcct
+7661305/1
CCCFFFFFHHHHHJJJJJJJJJJJJJJJJJIJJJJJJJJJJJJJJJJIJF
@5615721/1
cacgcgcttgggcagagggaatctgattgtgctgttgtggaactgcttca
+5615721/1
CCCFFFFFHHHHHJJHIJJIJJJJJJJJJIJJJJJJJJJJJJJJJJJJJJ
@5615881/1
ggcctcttgtatgcgaaggtgttgaggcgcttgtggtggtgcacgcgctt
+5615881/1
CCCFFFFFHHHHHJJIIJJFGHHJJJJJJJJJJIJJJJJIIIJJJJHHFD
@2272105/1
ggcaaaggtagtaagtcagctgttccacttcatcatcagggatcttgccg
+2272105/1
CCCFFFFFFHHHHJJJJJJJJJIJJJJJJJJJJJJJJJGHIIIJJJJJJJ
@2272119/1
gtcaaattaaagaatcacgtcgaacattctatgcttataccattaatctc
+2272119/1
C@CFFFFFFHHHHIHIEHIFHHIJIJIJJJJJJJJJJJIJJIJJIJGIJI
@6949649/1
agaaggtggcggccagaatctagacatgcacagctcttgcagccatccaa
+6949649/1
CCCFFFDFHHHHHJJJJJIJJJJJJJJJJJJJJJJJJJJJIJJJJJJJJJ
@4254286/1
gtccgacccgaagtggttgtcgtcccacagcacgtggtagtgcgacggac
+4254286/1
CBCFFFFFHHHHHFHJJJJJJJJJJJJJIIIJJJIIJIJJIJJJJJHDDD
@5617083/1
ctggagagaagatcctcatcttgtatagaggaggcttgggctcgctctcc
+5617083/1
CCCFFFFFHHHHHJJJJJJJJJJJJJJJGJJJJJJJJIIJJJIIIJJJJJ
@3606622/1
cattagtagactgatcagccggagcagctccggtaagtttgtcgagt
+3606622/1
CCCFFFFFHHHHHJJJJJJJJJJJJJJJJJJJJFHIIGIJJJJJJJH
@6950421/1
ggattttaatgttattattacagcatacataataaaattagaggaagtag
+6950421/1
CCCFFFFFHHHHHJJJJJJJJJJJJJJJJJJJJJJJJJJJJJJJJJJIJJ
@6950738/1
atccaactcggatcagccgtttctgagattagcgcgcacagacgaac
+6950738/1
CCCFFFFFHHHHHJJJJJJHIJJJJDHGIJIJGIJJIJJJJJJJHHF
@6951022/1
actgggtgcgtgcaggatcctcgtcattgcctggcatacaaggcaaagca
+6951022/1
CCCFFFDFHHHHHJJJJJJJJJJJJJJJJJJJJJJJJJJJJJJJJJJJJJ
@4255989/1
tacaaagcaaaggtcgggcagttcgtcaacaagacattactagctgagaa
+4255989/1
CCCFFFFFHHHHHHIJJJJJJJJJJJJJJJJJJJJJJJJJJJJJJJJJJJ
@6276772/1
ctggagagaagatcctcatcttgtatagaggaggcttgggctcgctctcc
+6276772/1
CCCFFFFFHHHHHJJJJJJJJJJJJJJJJJJJJJJJJHIJJJJJJJJIJJ
@4952322/1
gtgctgttgtggaactgcttcacctgtggccggcggcacgcagacgcctt
+4952322/1
CCCFFFEFHFFHFIJIJJJJJJJJJIHIJIIIIJIJJHHFFDDDDDDDDD
@6276978/1
ggaagtaggtgctgggcctcttgtatgcgaaggtgttgaggcgcttgtgg
+6276978/1
CCCFFFFFHHHHHJIJJJJJJJJJIJJJIHIJJGHHIJJJJJJJJJJHJJ
@3608490/1
tgtggaactgcttcacctgtggccggcggcacgcagacgccttgatgacc
+3608490/1
CCCFFFFFHHHHHJJJJJIJJJJJJJJJJJJJJHHHFFDDDDDDDDDEDD
@7662788/1
ggtgaactggcgttcatgcggcaaacgcctattaacattatcatcgttct
+7662788/1
CCCFFFFFHHHHHJJJJJJJJJJJJJJJJJJJJJJJJJJJJJJJJJIJJJ
@6277198/1
gatggagtgagcacgggctctgtgcctggctcccatgtcacggtagcact
+6277198/1
@@CFFFFDFFHFHJJJIJJJJIEHIJHEEFGIJIJJIJJIJJJIJJJIJJ
@6952531/1
cggcattccggcgtcattcgatatcttctgtagctgctgtgtgaagttct
+6952531/1
CCCFFFFFHGHHHHIJJJJJJJJJJJJJJJJIFHJJJJJIIJJJJIGIJJ
@7663049/1
agagaagatcctcatcttgtatagaggaggcttgggctcgctctccgaag
+7663049/1
@BCFDFFFHHHHHJJJJJJHJJJJJJJIJJJJJIIJIIIIIIJJJJJJJJ
@6277623/1
ccttatttccgacccacaaacaattaagccttgggtaccgtagcctgtaa
+6277623/1
CCCFFFFFHHHHHJJJJJJJJJAHIJJJJJJJJJJGIJJJIIJJJJJJJJ
@4953135/1
caccgacgacgacactgtacagttagaaatgttacaacctctatactttg
+4953135/1
C@CFFFFFGHHFHIJJJIHHIJFHHIJJJJJIJJJJGIIJJJIIJJJJJJ
@3609312/1
ggtgggttgtcctgcagagcttgccacatcttgtaagcagcctgacgctt
+3609312/1
BCBFFFFFHHHHHJJJJJJJJJJJJJJJJJJJJJJJJJJJJJJJJJJJJJ
@7663526/1
tcaaattcaaataaaatcactctgcaatcctgcctcacatgattcatcca
+7663526/1
CCCFFFFFHDFHHIJJJJJJJJJJJJJJJJJJJJJJJJJJJJJJJJJJJJ
@4953529/1
gttggatatagcgctgttagttacataaacaataggaaacttatatcact
+4953529/1
CCCFFFFFHHHHHJJJIIIJJJJJJJJJJJJJJJJJIJJJJJJJJJJJJJ
@4953614/1
ctcggacatttcaattttatttagttggtcttggttgaacggaactccaa
+4953614/1
CCCFFFFFHHHHHJJJJJJIJJHHHHIIIJJJJJIIJIJJJJIIJJJIII
@7664166/1
gagagaagatcctcatcttgtatagaggaggcttgggctcgctctccgaa
+7664166/1
CCCFFFFFHHHHHJJJJJJJJJJJJJJJJJJJJJIJJJJJIJJJJJJJIJ
@3610251/1
cattctactgtttgtccattttctaactgaagaggaaacgattgcatctg
+3610251/1
CCCFFFFFHHFHHIGHIIIJIJJIIJJJFGIJIIJJIJIIJIJJIGIIJH
@6279131/1
cttaaatttacatttagtgtttgtttcatgtcaatcggttcataaataaa
+6279131/1
CCCFFFFFHHHHHJJJJFIJIJJGIJJJJJIJJJJJJJGIJJJJJJJJJJ
@4954534/1
ggtgcgtgcaggatcctcgtcattgcctggcatacaaggcaaagcaccga
+4954534/1
BCBFFFFFHHHHHJJJJJJJJJJJJJJJJJJJJJJJJJJJJJJJJJJJJJ
@3610654/1
cagggatcttgccgtcattgcagacggtgtggtagcgggtcggacgagcc
+3610654/1
CCCFFFFFHHHHHJGHGIJJGIIIJJJEGHIIFHJJJDIBGGIEHFDABD
@7665747/1
cagcatacataataaaattagaggaagtaggtgctgggcctcttgtatgc
+7665747/1
<@8DDDDDHHBHHGFIGGGEGFHEIAGHIHF?CCGE3??CHHIIGFGIHE
@4955562/1
gtagcactgagtgacggcacctccgacactgagatcacggtactcgcggt
+4955562/1
CCCFFFFFHHHFHIJJJJJJJJJJJHHIJJJJJJJJJJJJFHIJJJJJHB
@7666200/1
cagcgactgtcacacggtagcggaaggtgggttcgtgaatcatgccctca
+7666200/1
CCCFFDFFHHGHHJIJICFGHIGGIGJFHII@FGGFGHHGHIHIGEEEFF
@7666208/1
ctgacatcacttgcattttcgattttattttgttccataacaacgatctt
+7666208/1
CCCFFFFFHHHHHJJJJJJJJIIJJJJJJJJJJJJJJJJJJJJJJJJJJJ
@2272809/1
gttggaaattgtgaaacaagccagaaattaaattggcttattctagcgat
+2272809/1
CCCFFFDDHHHHHJIJJJIJJJJJIIHIJIIJJJJJJJJJJJJJJJJJJJ
@2273018/1
gcaaagataagatgaagaagaggagc
+2273018/1
C@CFFFFFHGHHGGGGIGEHHGJEGI
@2273085/1
gcctcttgtatgcgaaggtgttgaggcgcttgtggtggtgcacgcgcttg
+2273085/1
@CCFFFFFHHHHFIGHHICGHHIHIJHIJJJJGIJJJJIIJJJJJJHFFD
@1566769/1
caagaagtaccagaaacgggacttagccacaatctggtctggagaga
+1566769/1
@@CFDFDBDHDHHIIJIJJIBGGGGCEBDHECFFEIIEIIGICHCHG
@7666762/1
gcgaagaacaatgtttatcaactacaagagggctgtttctcactagtaag
+7666762/1
CCCFFFFFHHHHHHJJJJJJJJJJJJJJJJIJJJIJJJJJJJJJIJGIIJ
@903072/1
gcctcttgtatgcgaaggtgttgaggcgcttgtggtggtgcacgcgcttg
+903072/1
CCCFFFFFHHHHHIIJIJFFHIJJIIIJJJIJIIJGIIHHIIJJIJHFFD
@216025/1
gtcgcaataccgtagccgcccaaatttataatcatcaaaaataatgcatg
+216025/1
CCCFFFFFHHHHHJJJJJJJJJJJJJJJJJJJJJJJJJJJJJJJJJJJJJ
@2273811/1
actctgcaatcctgcctcacatgattcatccacaaattccaacccttgcg
+2273811/1
CCCFFFFFHHHHHJJJJJJJJJJJJJJJJJJJJJJJJJJJJJJJJJJJJJ
@216220/1
gtcattgaacaatctcgtatgatgccgtttctgtaccaataggaacaata
+216220/1
CCCFFFFFHHHHHJJJJIJJJJJJJJJIJJJJJJJJJGHHIIJJJJJJJJ
@216262/1
gacggatctgcttttcgtttatgaatttttcgacttcttgcggcgcgaag
+216262/1
CCCFFFFFHHHHHJJJJJJJIJJJJJJJJJJJIJJJJJJJJJJJJHHFDD
@2274040/1
atcaatttatcttcaaatgacgacaccacagttccagtctcaggcacatt
+2274040/1
CCCFFFFEHFHFHGGGHGHIIIHIJJJJJAH?GHJJH<BHGIHFDGII?F
@2274219/1
gtaagaaggtggcggccagaatctagacatgcacaactcttgcagccatc
+2274219/1
@@?BDDEDA=CFHDGGGHGGGHIEHIGIFIIGGHGIIGHGIGHHEIIFII
@2274380/1
ctcgttttaataaagactactacatctatccaaaaaaagccccgtttgca
+2274380/1
@CCFDFFFDHHHHJHGJJJJJJJJJJJJJJIIIJJJJJIIIIJJHGHJJJ
@1568413/1
gccttagctgcggaatgcttagcttccttcttagagcgtcccgtacccat
+1568413/1
CCCFFFFFHHHHHJJJJJJJJJJJJJJJJJJJJJJJJJJJJJJHJJJJJI
@2935974/1
cacaaattccaacccttgcgtttcaaaacaattcattttaggttcaagtt
+2935974/1
CCCFFFFFHHHHHJJJJJJJIJJJIJJJJJJJJJJJJJJJJJGIJJJJII
@217310/1
gcctgacgcttagcaagtttcttagacttgccagttcccacttcacgacg
+217310/1
CCCFFFFFHHHHHJJJJIIJJJJJJJJJJJJJJJIJJJJJJJJJJJJJJJ
@1568637/1
cataatcttcagatactccaaagcattctgggctgcagatgactgtgcat
+1568637/1
@CCFFFFFHHHGHJJJIJJJJJJJJJFIJJIJJIIJIJJJJJIJJHIFII
@1568782/1
cttcagccggctttggtggttctttggctgcctctggtggaggtttctcc
+1568782/1
@CCFFDDFGHHHHJIEGGHFHJIJIGGGHIIIIIGHGDGECHGCFHGIII
@2275308/1
ccggcaaatttttggttttaaccacatagttcccgatctcgcgggatctc
+2275308/1
CCCFFFFFHHHHHJJIJGJJIJJJJIIJJIIIIJJJ@HIJJIJJJHFFFF
@2275415/1
gtctgtcactaacattttctttttctagtttcaaatgacgataaaatatc
+2275415/1
CCCFFFFFHHHHHIJJJJJJJJJJJJJJJJJJJJJJJJJIJJJJJFIJJJ
@2936367/1
gtggaactgcttcacctgtggccggcggcacgcagacgccttgatgacct
+2936367/1
CBCFFFFFHHHHHJJJJJJJJJJJJJJJJJJJJHHFFFDDDDDDDDEDDD
@218433/1
gcccgttcatgttcatcacccagtcgcgcttggtcgtcttgccaccaccc
+218433/1
CCCFFFFFHHHHHJJJJJJJJJJHJJJJJJJJJIJJJJJJJJJJJJJJJJ
@2937072/1
agtgagcacgggctctgtgcctgtctcccatgtcacggtagcactgagtg
+2937072/1
1BBDFFFFHHHHHJJJJJJJJJJJJJJJJJJJJJJJJJFHIJJJJJIJFH
@2937322/1
cagcatacataataaaattagaggaagtaggtgctgggcctcttgtatgc
+2937322/1
CCCFFFFFHHHHHJJJJJJJJJJJJJJIJGJHHHIJJJJJIJJJJJJJJJ
@2937568/1
cgcgggtcctcgatacccacgtagtcgaagaaggtgaagtcaggctcatt
+2937568/1
CCCFFFDFHGHHHJJJJJJJJJJJIJJJJJJJJJFHIJJJJJJJJJHHHH
@2938225/1
ctggatattcgtatttgacacagaattcagcgacaaatacttctgcgaag
+2938225/1
BCCFDFFFHHHHHJJJJJJJJJJJJJJJJJJJJJJJJJJJJJJJJJJIHI
@5618658/1
gttgtggaactgcttcacctgtggccggcggcacgcagacgccttgatga
+5618658/1
@@@DDDDEFHGFFIJJJJJIIJJIJIIGJJIGIJGFDFBCDBBBDCDDDE
@2277733/1
tggcgttgatgtcgcaagatagtgagacattcactttttagtcataatct
+2277733/1
CCCFFFFFGHGHDIIIJIIIJJGGIHEGEHIGIJIJJIJJJIGIIIJIJJ
@4257776/1
gtacaaagcaaaggtcgggcagttcgtcaacaagacattactagctg
+4257776/1
CBCFFFFFHHHHHJGHJJJJJJJJJJJJJJJJJJJJJJJJJJJJJJJ
@5618917/1
ctgggaacattcgactgatccggtgagggatgcgtgacgtcagcccctac
+5618917/1
CCCFFFFFHHHHHJJJJJJJJJJIJJJJJJJJJJGIIJJJJJJIJJJJJI
@220477/1
gtcctcatctcttgcagtttggcctctttcgcagccaacttctggcgctc
+220477/1
CBCFFFFFHHHHHJJJJHIJJJJJJJJJJJJJJJJJJJJJJJJJJJJJJJ
@2938783/1
cttcacctgtggccggcggcacgcagacgccttgatgacctccactttga
+2938783/1
CCCFFFFFHDBBHIIIIIIIEHHIBGBHEHFFFDECADCCDDDCCDDDCC
@6954407/1
ctgacatcacttgcattttcgattttattttgttctataacaacgatctt
+6954407/1
CCCFFFFFHHHHHJJJJJJJJHIJJJJJJJJJJJJJJJJJJJJJJJJJJJ
@220805/1
gacaccttgtggctgtgacttgtagtcaaggtggagattttactatcttt
+220805/1
C@CFFFFFHHHHHJJFHHJJJJHIJIJGIJJGHIIIIJJJJJJJJJIJJJ
@5619540/1
caagaagtaccagaaacgggacttagccacaatctggtctggagaga
+5619540/1
@@@DAFDDFHFDDGGGIIGIGEGHIEIIJJJJIJJIGIHJIJFIIIG
@5619622/1
caacagattgtttgagatgtttgtgaaactgcgacaccttgtggctgtga
+5619622/1
CCCFFFFFHHHHHJJJJJJJJJJJJJJJJJJJJJJJJJJJJJJJJJJHII
@221002/1
cctcaatctgcaccagttcatatttgggcacagttcctcgacgagcaagt
+221002/1
CCCFFFFFHHHHHJIJIIJJJJJJJIJJJJJJJIJJJJJJJJJJJJJJJH
@4258484/1
ggcgttgatgtcgcaagatagtgagacattcactttttagtcataatctt
+4258484/1
CCCFDFFDHFAFHII@GEEHIFHCHEHIGIGIGIIIGHIIEGHIIIIIII
@4258521/1
gacttgtagtcaaggtggagattttactatctttcaagtcggcataacgg
+4258521/1
CCCFFFFFHHHHHIJEGIIJIJJJJJJJJJJJJJJJJJJJJJJJJJIJJJ
@221283/1
gtcctgcagagcttgccacatcttgtaagcagcctgacgcttagcaagtt
+221283/1
CCCFFFFFHHHHHJJJJJJJJJJJJJJJJJJJJJJJJJJJJJJJJJJJIJ
@2278707/1
catcaatttatcttcaaatgacgacaccacagttccagtctcaggcacat
+2278707/1
CCCFFFFFHHHHHJJIJJJJJJJJJJJJJJJJJJJJJJIJJJJJJJJJIJ
@2279168/1
gagaagtgtgataatgtcataaagttgacaataatctataattaattact
+2279168/1
CCCFFFEFHHHHHJJJJJJJJJJJJJJJJJJJJJJJJJJJJJJJJJJJJJ
@6955959/1
gtccttgttgttaagaggtgttacctgcaacttggccaggttagggccaa
+6955959/1
CCCFFFFFHHHHHJJJJJFHIIIJJJJJJJJJJJJJJJJJHIJJJJJJJJ
@6956079/1
gtgggttcgtgaatcatgccctcaatctgcaccagttcatacttgggcac
+6956079/1
CCCFFFFFHHHHHJJJJJJJJJJJJJJJJJJJJJJIJJJJJJJJJJJJJJ
@222354/1
ctttgcttgaacacactgtgtcgccattcctaatacggtatctcccacac
+222354/1
@@@DDDDD8DHHHGIGHGFGAFGB@GEGFGIII?GEIGIIEGBFGGHGGI
@905041/1
gtataagcatagaatgttcgacgtgattctttaatttgacataacttttt
+905041/1
@@@FFFFFHHHHHIIIGIJIGGFGGHIIIHGIIIGIIJHHEHJGHIIJIJ
@5621273/1
tttctctgtgatctgtttcttggcatctatagatgtcggtggcgcacagg
+5621273/1
@CCFFFFFHHHHHJIHIJJJIJFGJIIJIJIIIIIIJJICFHIJJJJJJI
@6956565/1
ggtagaataaggattaaaaataaacttaaagattattaataagaaaaaaa
+6956565/1
@B?DDFFFHHHHHJIJJJJJJJJIIJJJHHHHIJJJJIGJJJJIJIJJGI
@6956576/1
gtggattttaatgttattattacagcatacataataaaattagaggaagt
+6956576/1
BBBFFFFFHHHHHHJJJJJJJJJJJJJJJJJJJJIIJJJJJJJJJJIJJH
@6956787/1
gtgcattattacattttttataaacggtacatctagagtataaaaaactg
+6956787/1
B@BFFFFFHHHHGJJJJIJIJJJIJJJFHIJJJJJJJJFHHIIJJIJJJJ
@6956866/1
gtttgtgaaactgcgacaccttgtggctgtgacttgtagtcaaggtggag
+6956866/1
CCCFFFFFHHHHHJJGIJJJJJJJJJJJJFIIJJIJHIJIJJJJJFHIHJ
@2280523/1
gggttttttaaactcatattttcatggtaccaagttatgaatttttcaaa
+2280523/1
BCCDFFFFHHHHHJJJJJJJJJJJJJJHJJJJJIIIJJJIIIJJJJJJJJ
@3611026/1
gtcgggtagagccttagctgcggaatgcttagcttccttcttagagcgtc
+3611026/1
CCCFFFFDHHHHHJJJJJJJJJJJJJJJJJJJJJJJJJJJJJJJJJJJJJ
@3611296/1
aacaaacactaaatgtaaatttaagcatcccacaatatattcgtgaaaac
+3611296/1
CCCFFFFFHHHHHJJJJJJJJJJJJJJJJJJIJJJJJJJJJJJHIJJJJJ
@6281539/1
ctggcatggtgcctagaggcacgggagtccatccacggctttttcc
+6281539/1
CCCFFFFFHHHHHJJJJJJJJJJIJIJJJJJJJIJJIJIJJJJJIJ
@2281244/1
ctgctcaacagcagtagctcaatagagggatctccttaattattatgggc
+2281244/1
CCCFFFFFHHHHHJJJJJJJJIJJJJJJJJJJJJJJJJIIJJJJJJJJJJ
@2281679/1
ctcgggttggaatgattctggtgggttgtcctgcagagcttgccacatct
+2281679/1
CCCFFFDDHHHHHJJIJGJJJIJJJHIJIJJJIJJJJJJJJJJJJJJJJJ
@6282535/1
atgaagattgcgcagatggagcttcttcatacaaaacatgaattacaaag
+6282535/1
?BBFFFFFHHHHHJJJJJJJJJJJJJJJJJJJJJJJJJJJJJJJJJJJJI
@3612588/1
cttgcagccatccaacgggattgcccatcaatttatcttcaaatgacgac
+3612588/1
CCCFFFFFHHHHHJJJJJJJJJJJJJJJJJJJJJJJJJJJJJJJJJJJJJ
@3612829/1
cttccttcttagagcgtcccgtacccatagcaacaagatcagcgactgtc
+3612829/1
CCCFFFFFHHHHHJJJJJJJJJIJJJJJJJJJJJJJJJJJJJJJJJJJJJ
@907429/1
tgagtgacggcacctccgacactgaggtcacggtactcgcggtacatgtt
+907429/1
BCCFDFFFHHHHHJJJJJJJJJJJJJJHIJJJJIJJJJJJJJHHFFFFFF
@3612985/1
gcttcatccagaggcaagcgctccaagttgcttggaggcttgggcctgtt
+3612985/1
CCCFFFFFHHHHHJJJJJJJJJJJJJJGIJJJJJJJJJJJJJJJJJJIFH
@2282799/1
agacgaagcgcgcgttctcatgtaatttttaatgttttccaaatcgacga
+2282799/1
8::ADDFFHHHHHJIJJJJJJJJJJJJJJJJJJJHJJJJJJJJJJJIJHF
@3613291/1
gtcgaacattctatgcttataccattaatctccgcaactatttgacggat
+3613291/1
CCCFFFFFHHHHHJJJJJJJIJJJJJJJJJJJJJJJJJJJJJJJJJJJIJ
@907841/1
tgaatagaatctctacacaaagtttcagcttaaaatacgtttaaaaaaaa
+907841/1
CCCFFFFFHHHHHGIJJJJJJJHIJJJJJJJJJIJJJJJJJJJJJJJJJJ
@2939130/1
ctgtgacttgtagtcaaagtggagattttactatctttcaagtcggcata
+2939130/1
CCCFFFFFHHHHHJJJJJJIIIJJJJJJJJJJJJHIJJHIJJJIJJJJJJ
@2939516/1
tcggactcgtgacgtcgtaagcgcatgccgtgtttttaaatgcggggaag
+2939516/1
CCCFFFFFHHHHHJJJJJJJHIJJJJJJJIGHHIJJJJJJJJJJJJDDDD
@3614190/1
acgacactgtacagttagaaatgttacaacctctatactttgcattaaaa
+3614190/1
@BCFFFFFHHHHHJHIJJJJJJJJJJJJJJJJJJJJJJJJJJJJJJJJJJ
@4260604/1
gtcaaatagttgcggagattaatggtatgagcatagaatgttcgacgtga
+4260604/1
@@@DD?D?D::CFEB@FEHH@HCGI?FFDFHGIGGFDH?DBF<BFEAHH2
@2940273/1
catgattcatccacaaattccaacccttgcgtttcaaaacaattcatttt
+2940273/1
CCCFFFFFHHHHHJJJJJJJJJJJJJJJJJJHIJJJJJJJJJJJJJJJJJ
@7668353/1
gggtgcgtgcaggatcctcgtcattgcctggcatacaaggcaaagcaccg
+7668353/1
@BCBDFFDHHHHHJJJIJJJJJJJJJIJJJJJJJIJJIJJJJJJJJJIIJ
@7668362/1
ggtgcgtgcaggatcctcgtcattgcctggcatacaaggcaaagcaccga
+7668362/1
@BBDDFFDHHHHHJJIIIJGIIIGIJJGEFHIFIJJIIJIIJJIIIGJJI
@3614874/1
ctactgcttaattatttaagtttcatttaaatttcggtacctggttaaat
+3614874/1
CCCFFFFFHHHHHJJJJJJJJJJJJJJJJJJJJJJJJIJJJJJJIJJJJJ
@7668508/1
ctctttctttggagtttgtatacttaattcgatgttatacatatagcatt
+7668508/1
CCCFFFFFHHHHHJHIJJHJJJJJJJJJJJJJJJJJJJJJJJJJJJJJJJ
@3615030/1
agtagctcctgcaccatgctgctcatctcgtgcactatctcttgtctgtg
+3615030/1
@BBFDFFFGGHHHIJIJJJJJIFIJGIGIIHJJJJIIJJJJJIIIIGHBG
@3615059/1
ctgtgatctgtttcttggcatctatagatgtcggtggcgcacagggcacg
+3615059/1
@CCDFFFFHHHHHJJJIJJJJJJJJIJIJIIJJIGIJJJJJJIJJJJJJI
@4956698/1
atcaggacctgcaccatgcaccgccatgccatgtaccacgcctgggatgc
+4956698/1
@CCFFFFFHHHHHJJJJIJJJJJJJJJJJJJJJJJJJJJJJJJJJJJJJJ
@4957186/1
tgcaaagataagatgaagaagaggagcaaatgaaaaaaaaaattggtgaa
+4957186/1
@@CDDEFFHHFFHIGEIIGEIGIHFFGIJGHI9FFHIJIJJIJDCC=?CE
@4261827/1
ctaacgatcaaatcgatcatgggtccataatcattcctggaatccgtgtc
+4261827/1
CCCFFFFFHDFHFGHIJJJJJJJGGIJJJJJJJJJJJJJJJJJJJJHHHI
@1572630/1
gcgtgatgaggttcaccaagctagtggcgttgatgtcgcaagatagtgag
+1572630/1
@@CDFFFFHHHHFHIGIJGIGJJJJJJJJIJJIJIIHJIIIHJIIIBFCH
@6957528/1
ataatcttcagatactccaaagcattctgggctgcagatgactgtgcatc
+6957528/1
<@CFFFFFHFHFAEHGIJJIJJJJIHIIJJIGJJJJJGFDAEGDFHIIGI
@1573533/1
gcgacgaatcacatgaaagggggaggggggagggtcattcaatgtctcct
+1573533/1
BC@FFFFFHHHHHIJHGGHIJJJGIJJJJD@BBD8>ACDEEEEDDEEDDD
@4262643/1
ttcacatacaagtcagtgttgaaattcgcccgtcgcaccagattattgat
+4262643/1
CCCFFFFFHHHHHIIIHJJJJJJJJJJJJJJJJJJJJJJJJJJJJJJJIJ
@4262817/1
cgaaggtgttgaggcgcttgtggtggtgcacgcgcttgggcagagggaat
+4262817/1
@C@FFFBDHHHHHIJJIIIEFHGIIIFGGIIJIGGJIIJFJHFEDFDDEB
@223783/1
gtgctgggcctcttgtatgcgaaggtgttgaggcgcttgtggtggtgcac
+223783/1
CBCFFFFFHHHHHJJJJJJJJIIJJEHHIJIJJJJJJJJJJIIJJIIJJJ
@5622054/1
gtaatctaccccgtcttcaccgctgtaaccaccaacagtgacagcacagc
+5622054/1
@@@FFFFFHFFHHGHIJJIGIJJIJIJJJIIJIIJGEHGEIJIJGIIJJH
@6958818/1
tgggtgtagtgcctgtagtatagactgggaagctcgctgcttggccatct
+6958818/1
CCCFDFFFHHHHHJJJJJJJJJJJJJIJJJJJJJJJJJJJJJJJJJJJJJ
@2283723/1
ccagaatctagacatgcacagctcttgcagccatccaacgggattgccca
+2283723/1
CCCFFFFFHHHHHJJJJIJJJJJJJJJJJJJJJJJJJJJJJJIJJJJJJJ
@225034/1
acagctggtacgtcaggcactgcagctcgtccgacccgaagtggttgtcg
+225034/1
CCCFFFFFHHHHHJJJJJJJJJJJJIJJJJJJJIJJJJIJJFHJGIIJHH
@225305/1
ttctcagcatggtaagaaggtggcggccagaatctagacatgcacagctc
+225305/1
CCCFFFFFHHHHFHIIJJJJIJJJJJJJJJJJJJJJJJJJJJJJJJJJJJ
@4264142/1
caatttatcttcaaatgacgacaccacagttccagtctcaggcacattgc
+4264142/1
CCCFFFFFHHHHHJJJJJJJJJJJJIJJJHJJJJJJJJJJJJJJJJJJJJ
@225398/1
cagcatacataataaaattagaggaagtaggtgctgggcctcttgtatgc
+225398/1
CCCFFFFFHHHHHJJJJJJJJJJJJJJJJJJHIIJJJJJJJJJJJJJJJJ
@225565/1
ggttttttaaactcatattttcatggtaccaagttatgaatttttcaaat
+225565/1
BCBFFFFFHHHHHJJJJJJJJJJJJJHIJJJJJJIJJJJJJJJJJJJJJJ
@6960248/1
caagatagtgagacattcactttttagtcataatcttcagatactccaaa
+6960248/1
CCCFFFFFHHHHHJJJJJJJIJJJJJJJJJJJJJJJJJJIJJJJJJJJJJ
@4960055/1
cttcttctcttttttctcctttcttttgcgagctgctgccgaaagattag
+4960055/1
CCCFFFFFHHHHHJJJJJIJJJJJJJJJJJJJJJJJJJAHIJJJJJJJJJ
@6960551/1
ctgtgacttgtagtcaaagtggagattttactatctttcaagtcggcata
+6960551/1
BCCDFFFFHHHHHIJJJJJIIIJJIJJJJJJJJJJJJJJJJJIIJJJJJJ
@6960774/1
ctctgtgatctgtttcttggcatctatagatgtcggtggcgcacagggca
+6960774/1
CCCFFFFFHHHHHJJJJJIJJJJJJJJJJJJJJIJJGIJJJJJJJJJJJI
@6960821/1
gtaatttttgtctttcgcaaaatattccgcgacagatgtctttctagtgc
+6960821/1
CCCFFFFFHHHHHJJJJJJJJJJJJJJJJJJJJJJJJJJJJJJJJJJHJJ
@7671944/1
gggtatgttattagtgttggattttacaaagtttaccagatacattaact
+7671944/1
BCCDDFFFHHHHHJGHIIJJJJJJJJJJJJJHHJJJJJJJJJJJJJJJJJ
@227394/1
ccagtctcaggcacattgccattagtagactgatcagccggagcagctcc
+227394/1
CCCFFFFFHHHHHJJJJJJJJJJJJJJJJJJJJJJJJJJJJIJJJJJJJJ
@7672436/1
ccatcttgtattcaaaagaaaacctagaatcactggttcaaattcaaata
+7672436/1
CCCFFFFFHHHHHJJJJJJJJJJJJJJJJJJJJJJJJIJJJJJJJJDBGH
@7672489/1
gtgacttgtagtcaaggtggagattttactatctttcaagtcggcataac
+7672489/1
CBCFFFFFHHHHHJIJJAGHIJJJJJJJJJJJIJJJJJJJHIJJJJJJJJ
@228357/1
cctgtttcaaccacagacaaatcatagcatttgtagaaatatctatcaca
+228357/1
???D=D:A=DBAD@BC<<C3C<AF?A<AFF@C9E:C9D??::CDB<?00?
@5626183/1
gcacctccgacactgaggtcacggtactcgcggtacatgttgtgtacacc
+5626183/1
CCCFFFFFHHHHHJJJJJIJJJJJHJJJJJJJJHIJJJJJJJJJIIJIIH
@1576489/1
gtcttcttgaacttcttcaattgacgtaagaagtaccagaaacgggactt
+1576489/1
CCCFFFFFHHHHHJIJJJJJJJIJJJIJJJJJJHGJIJJIJJJJJJIJJJ
@228544/1
atggtttcaacaatttctctattcacc
+228544/1
;::A4BDD4D?::<<ADFAADH?@BH3
@2941685/1
atcagttacaatgtttgagtacttagttacttgttattgctttatgattg
+2941685/1
;BBFFFFFHHHHHIJJJJJHJJJJJJJJJJJJJJJJJJJJJJJJJJIJJJ
@909054/1
cttgctagtaagtcctgagccatagcaaacagccactggcaatgtggata
+909054/1
CCCFFFFFHHHHHIJJJJJJJJJJJJJJJJJJJJJJJJJJJJJJIIJJJJ
@6285632/1
gcaagtagttcttgaagcacagacacaggtgtcttcaacggaagagattc
+6285632/1
CCCFFDFFHHHHHJJJJJJJJIJJJJJJIHIJJJIIJJJJJJJJJJJJJJ
@2942123/1
gtcaaaacatagccccattttctgaaacacattacaaaaccgtcttaact
+2942123/1
CCCFFFFFHHGHHJJJJJJJJJJJJJJJJIJJJJGHIGHIJJJGGIJJIJ
@4265365/1
cattgtcttctttgacgggcacaacgtacatacaattgactgcaccttca
+4265365/1
CCCFFFFFHHHHHJJJJJJJJJJJJJJJJJJJJJJJJJJJJJJJJJJJJJ
@3618042/1
gcctgacgcttagcaagtttcttagacttgccagttccca
+3618042/1
@@@FFFDFFHHHHJEGIFHIIJIJJ>HEGEBGHGDGBBAF
@6286463/1
cctgacgcttagcaagtttcttagacttgccagttcccacttcacgacgc
+6286463/1
CCCFFFFFHHHHHJJJJJJJJJJJJJIJJIJJIIIJJJJJJJJJJJJJJJ
@7674878/1
agacaaacagaactatgtgaatattattattagtcagggatttatgcgcg
+7674878/1
CCCFFFFFHHHHHJJJJIJHHIIJJJJJIJJJJIJJJJJIJJJJJJGJJJ
@3618198/1
tgggcctcttgtatgcgaaggtgttgaggcgcttgtggtggtgcacgcgc
+3618198/1
CCCFFFFFHHHHHJJJJJJJJCGHIJJJJJJJJJJJJJHJJHGIJJJJHF
@2942789/1
atccaatgtaaaacattccaaaatcaacaactactaataaattaaaaatt
+2942789/1
CCCFFFFFHHFHHIJJJJJJJJJJJJJJJJJJJJJJJJJJJJJJJJJJJJ
@6960889/1
ctcacatgattcatccacaaattccaacccttgcgtttcaaaacaattca
+6960889/1
CCCFFFFFHHHHHJJJJJJJJJJJJJJJJJJJJJJIJJJJJJJJJJJJJI
@3618844/1
gctcgctctccgaagggagcttgcggccgatgacctcatactccttcaac
+3618844/1
@@@FFFFFFDFFHIIIJIBFHIJJIGGGIIJIGIIJJJFIJJHHHGHHFF
@6287508/1
tgctgggcctcttgtatgcgaaggtgttgaggcgcttgtggtggtgcacg
+6287508/1
CCCFFFFFHGHHHJHIIJJJJIIJ?EGIJIJJIJJIJJHIJGEGGGGIIF
@7675928/1
gttgacaataatctataattaattactttaaatcttgagattaatcacaa
+7675928/1
CCCFFFFFHHGHHJJJJJJJJJJJJJJJJJJIJJJJJIJJJJJJJJJJJJ
@6287714/1
gcacacaggcataatgccatattcaaatgggaagtggtgataaagataag
+6287714/1
C@@FFFFFFHHHGFGGHIJIGJIIIIJHIGIJIIJGI?DGHGGIGJJJGE
@2285209/1
gcaaagataagatgaagaagaggagcaaatggaaaaaaaaattggtgaaa
+2285209/1
?@@DBDDFHFHHHF>AFGIIBDBFGIIGIFIBCGIIIGGIIIIIGIIC;@
@4266677/1
gtagcactgagtgacggcacctccgacactgaggtcacggtactcgcggt
+4266677/1
CCCFFFFFHHHHHJJJJJJJJJJJJJJJJJJJJJIJJJJJHIJJJJJHFB
@7676208/1
agcaaatggaaaaaaaaattggtgaaaagaatcacaagtaagatactgca
+7676208/1
CCCFFFFFHHHHGJJJJJIJJJHIIJJJJJJIGIJJJJFGIJJJJJJJJJ
@7676224/1
gtttgtgaaactgcgacaccttgtggctgtgacttgtagtcaaggtggag
+7676224/1
CBCFFEFFHHHHHJJIIJJJJJIHIJJJJJJJJJJIJJIFHEGHIDGHJJ
@6288024/1
ccctaagtgagtatacatctattaaattcaaacgcagagctcattatgtt
+6288024/1
CCCFFFFDHHHHHJJJJJJJJJJJJJJJJJJJJJJJJIJJJJJJJJJJJJ
@3619533/1
aaagataagatgaagaagaggagcaaatggaaaaaaaaattggtgaaaag
+3619533/1
?@BFFFFFHHHHHJJJJJJJJHJJJJJJJJJJJJJJJJJIIIIGHJJJJJ
@6961697/1
gcaagtagttcttgaagcacagacacaggtgtcttcaacggaagagattc
+6961697/1
CCCFFFFFHHHHHJJJJJJIJJJJJJJJJHHHIJJJJJJJBHIJJJJJJJ
@6961811/1
cggctttttccagatccactcttgctccatggtccaggagcagcagcgtg
+6961811/1
CCCFFFFFHHHGGIJJJJJJJJJJJJJJIJIJJIIIJJIJJJJJJJIIFB
@6961903/1
cataatcattcctggaatccgtgtcgacggcgatgagagcccacgatgta
+6961903/1
@@@FFDFFHGHGDHHHDGGGHCFGHIGIIIBFHGIFIJIIIIDCEEFF@D
@2944458/1
tacattgaaaataaaaataaaaaaaatagcaggggttattgttatgtcga
+2944458/1
CCCFFFFFHHHHHJJJJJJJJIIJJJIGHGIJJJJ@FHGGHFHHGIFGHI
@4961319/1
ctgcaaacatgccagttataaagcatagcccgaagtgctattggcacaca
+4961319/1
CCCFFFFFHHHHHJJHJJJJJJJJJJJJJJJJJJJIJJJJJJJJJJJJJJ
@6962483/1
gccagatgccaaagttcttgatcttcactgggctcttctctgggatttcc
+6962483/1
CCCFFFFFHHHGHJIIJJJJIIJJJJJJJJJJJJJJJJJJJJJJJJJJIJ
@4267774/1
tgtacattgaaaataaaaataaaaaaaatagccggggttattgttatgtc
+4267774/1
CCBFFFFFHHHHHJJJJJJIJJJJJJJIJJIJJJJJJFHIJIIIJJIIHG
@6289262/1
gtgagaagtgtgataatgtcataaagttgacaataatctataattacttt
+6289262/1
CCCFFFFFHHHHHJJJJJJJJJJJJJIJJJJJJJJJJJJJJJJJJJJJJJ
@4268317/1
gttgtggaactgcttcacctgtggccggcggcacgcagacgccttgatga
+4268317/1
???ADDDDHF?FFHJGIIIGHIIJIIGDHEGBGHAHFFDEDDDAB:>@>>
@4268591/1
agcggacccgacagacgtcctgtctacacgtctttaatttgaaaatttgt
+4268591/1
@@BFFFFFHHGHHJJJJIJJJJJJJIJJJJGIJJJJJJJJJJJJJJJJJG
@4268668/1
gcctgttttggtagcggcggcgcggtccgtgtggagcatgctcgccatca
+4268668/1
@@@FFFFFHGDHFIJGIJIIGIEFCCDBDBBDBBCDCDDDDDDDBBDDDD
@6290411/1
cagttccagtctcaggcacattgccatcagtagactgatcagccggagca
+6290411/1
?@@DDDDADABFFGIC@HIICHE@FHIIGIEHG@GGI@EHIIIAGG@?D9
@6290522/1
gtctgtttgtctgttcgtctgtgcgcgctaatttcagaaacggctgatcc
+6290522/1
@@@FFDEFHFHHHIFIJHIJJICHIIJGIJJJJJHGHHJIJJJJJJJJJJ
@6290669/1
cgcagcctccgattgagtttgtgatggtgcctctgtaggagtttcgggct
+6290669/1
CCCFFFFFHHHHHJJJJJJJJJJJJJJHHIJJJJJIJJJJJHIJJJJJJJ
@5628209/1
gtggggtgggcccaccaggccgttacagatgaactcccgtcgatgaccag
+5628209/1
CCCFFFFFHHHHHJJJJJJJJJJJGIJJJJJJJJJJJJJJJJHHHHFFFF
@6290744/1
aatctgattgtgctgttgtggaactgcttcacctgtggccggcggcacgc
+6290744/1
<@@DFFFDFHFFDFHGGHEGIEHIJIJJJJIJJGIGGGIIIGIJIHFCDC
@229566/1
ataacgcagccagatgccaaagttcttgatcttcactgggctcttctctg
+229566/1
BCCFDFFFHHHHHHHJJJHIJIHHJJJJJJJJJJJJJHHJJJJJJJJJJJ
@4269616/1
gtttattttgtttttctctgtgatctgtttcttggcatctatagatgtcg
+4269616/1
CCCFFFFFHHHHHJJJJJJJJJJJJJJJIJJJJJJJJJJJJJJJIJJHII
@4269637/1
gcacagttcctcgacgagcaagtagttcttgaagcacagacacaggtgtc
+4269637/1
CCCFFFFFHHHHHJJJJJJGJIIIJIJJJJJJJJJIGIJJJJJJJJFGHI
@6290877/1
ctggtctggggaaaagatcctcatcttgtatagaggaggcttgggctcgc
+6290877/1
B@CFDFFFHHHHHJJJJJJJJJJJJJJJJJJJIJJJJJJJJJGHIIIJJI
@6290934/1
atcagcctcgcgggtgggtctggcatggtgcctagagggacgggagtcca
+6290934/1
CCCFFFFFHHHHGJHHJJIHIJJJJJJJIJJJJJJJJJHHHFDDDD@DDD
@5628483/1
ggtagcactgagtgacggcacctccgacactgaggtcacggtactcgcgg
+5628483/1
@@?DFFFFHHFHHGGIJJIIJIJJIIIJJJIJGFCBDGIIIFHIIJJJHF
@230103/1
gtgggttgtcctgcagagcttgccacatcttgtaagcagcctgacgctta
+230103/1
CCCFFFFFHHHHHJJJJJJJJJJJJJJJJJJJJJJJJJJJJJJJJJJJJJ
@230197/1
atacataataaaattagaggaagtaggtgctgggcctcttgtatgcgaag
+230197/1
@CCFFFFFHHHHHJJJJJJJJJJJJJJIJJJJJJEHJJJJJIJJJJJJJJ
@6291717/1
ccgagttggatgcggttttcacgaatatattgtgggatgcttaaatttac
+6291717/1
CCCFFDDFHHHHHJJGIJJJJJJJJJJJJJJJJJJJJJJJJJJJJJJJJJ
@230988/1
cgccattttattttcactttatattagtcttgaaacatgaaatgagagca
+230988/1
CCCFFFFFHHHHHJJJJJJJJJIJJJJIJJJJJJJJJJJJJJJJJJJJJJ
@6292715/1
gtataatagcatatctttatatatataattcttctgtacgtgtgtatgtc
+6292715/1
CCCFFFFFHHHHHJJJJJJJJJJJGJJGGJJJJJJJJJJJJJJJJJJJJJ
@231925/1
gcgatgttttacaagggcaggttgaactcacaccattcaatttaaaagaa
+231925/1
@@@DDDDDHDBFHFH;EGGGEAFACFEEEICDFHGEGEAHGC<@FGDD19
@7677886/1
cgcagccagatgccaaagttcttgatcttcactgggctcttctctgggat
+7677886/1
CCCFFFFFHHHHHJJJIJIJJJJIIJJJJGJJJIIIJJJJJJJJJJJIIG
@6293777/1
ctggcatacaaggcaaagcaccgacgacgacactgtacagttagaaatgt
+6293777/1
@@@DFFFFHGHHGJJGIEIIHIJJJIIIIBHGGICHGHIGIJIHIIFFHH
@232697/1
gtgctgggcctcttgtatgcgaaggtgttgaggcgcttgtggtggtgcac
+232697/1
CCCFFFFFHHHHHJJJJJJJJJIIJ@EGHJHIJJJJJJJIJJJJJIIJHH
@232809/1
gtaagtttgtcgagtagagccttagctgcggaatgcttagcttccttctt
+232809/1
CCCFFFFFHHHHHJIJJJJJJJJIJJJJJJJJJJJJJJJJJJJJJJJJJJ
@7678583/1
catattcaaatgggaagtggtgataaagataagtataggctcaaaaccta
+7678583/1
CCCFFFFFHHHHHJJJJHIJIIJJJJIJJJJJJGIJJJJJJJJJJJJJJJ
@7678639/1
cgcaagaagtaccagaaacgggacttagccacaatctggtctggagagaa
+7678639/1
BCCFFFFFHHHHHIJIJJJJJJJJJJJJJJJJIJIJJJJHHIJJIJIJJJ
@1577478/1
gtgacggcacctccgacactgaggtcacggtactcgcggtacatgttgtg
+1577478/1
CCCFFFFFHHHHHJJJJJJJJJJJIIJJJJHJJJJJJJJGHHHHHFFFFF
@1577644/1
gtttgtctgttcgtctgtgcgcgctaatctcagaaacggctgatccgagt
+1577644/1
CCCFFFFFHHHHHJJJIIIJJJJJJJJJJJJJJJJJJJJJJJIJJJJGIE
@233551/1
agtgcatcaagttctcctgcttcatacaataacttgcaagcatttagagc
+233551/1
CCCFFFFFHHHHHJJJJJJJJJJJJJJJJJJJJJJJJJJJJJJJJJJJJJ
@7679237/1
agtgacggcacctccgacactgaggtcacggtactcgcggtacatgttgt
+7679237/1
@@@ADDD>ADHHDEGHEHGIIGGGGI>DEHE6?ADGBGGE55>CH@;B;;
@7679682/1
gcaagggatcctaacttcgcaaccactaattccagtgataaattcactct
+7679682/1
@?@DDD?=;DAHFGEGBH@BGH@FGACBAD@FDHIFGHFEEH>9DGDDFD
@7679979/1
gcaaagataagatgaagaagaggagcaaatggaaaaaaaaattggtgaaa
+7679979/1
CCCFFFFFHHHHHJJJJJJJJJJJJJIJJJJJIJJJJJJJIJJIJHIJJI
@234387/1
gtggctgtgacttgtagtcaaggtggagattttactatctttcaagtcgg
+234387/1
CCCFFFFDHHHHHJGIJHJJJJJFGIJJIJJJJJJJJJJJJJJJIJIJJJ
@913880/1
ggcacagttcctcgacgagcaagtagttcttgaagcacagacacaggtgt
+913880/1
CCCFFFFEHHHHHJJJJJJJJJJHIJJJJJJJJJJJIJJJJJJJJJJGIH
@3621386/1
cacctcacccagggcgggatatggaattttaatttatgccccctttaaaa
+3621386/1
CCCFFFFFHHHHHJJJJJJJJJJJJJJJJJJJJHHHHHHHFFFDEEEDDD
@6963258/1
gccggtacgattatgaagacgaagcggacgtcacggtaagcattcatcag
+6963258/1
CCCFFDFFHHHHHJJIJJJJJJJJJJJJJJHIJJJJJIJJHHHHHHHFFF
@6963564/1
gcctcttgtatgcgaaggtgttgaggcgcttgtggtggtgcacgcgcttg
+6963564/1
CCCFFFFFHHHHHJJJJJFHHHJJJJJJJJJJHIJIJIIIJJJJJJHFFD
@2287473/1
agaggagcaaattgaaataaaaaattggtgaaaagaatcacaagta
+2287473/1
CC@FFFFFHHHHGJIIIJJJJJJJJJIJHIJJJIJJJJJIJJJJJI
@7680806/1
ctgttgtggaactgcttcacctgtggccggcggcacgcagacgccttgat
+7680806/1
BCCDFFDFHGHHHJJIJJJJJJHJJJJJJJJJJJJHHFFFDEDDDDDDDD
@1579463/1
ccttgttgttaagaggtgttacctgcaacttggccaggttagggccaaca
+1579463/1
CCCFFFFFHHHHHJJJEHIIJJJJJJJJJJJJJJJJJJHIJJIJJJJJJJ
@3621914/1
gccgcgactccgccctcttcctcgggttggaatgattctggtgggttgtc
+3621914/1
CCCFFFFFHHHHHJJIJJJJJJJBIJDFHHJIIJJJIJJJJGHHBDEFDE
@3621960/1
tgggcctcttgtatgcgaaggtgttgaggcgcttgtggtggtgcacgcgc
+3621960/1
BCCFDDFFHHHHHJJJJIIJJCGHHJJJJJJJJJJIJJJJJHHJJJJJHF
@7681103/1
atcgttctcagcatggtaagaaggtggcggccagaatctagacatgcaca
+7681103/1
CCCFFFFFHHHHHJJJIJIIJJJJHIJJJJJJJJJJJJJJJJJJJJJJJJ
@6964114/1
gttgggacagctatcttcataaaagctaaacaacatttataaaattagac
+6964114/1
BBCFFFFFGHHHHJJJJHJJJJIIJIJJDHJJJIJJJJIJJJJEIJJJCH
@4962451/1
cccgtacccatagcaacaagatcagcgactgtcacacggtagcggaaggt
+4962451/1
BCCFFFFFHHHGHJJJJJJJJJJJJJJJJJJJJJJJJJJHIJJJJIJJH=
@2288195/1
gcctcttgtatgcgaaggtgttgaggcgcttgtggtggtgcacgcgcttg
+2288195/1
BCCFFFFFFHHHHJHIIJCGHHGIJJJJJJJJHIJIJIIIJJJJJJHFFD
@6964555/1
cttgttgttaagaggtgttacctgcaacttggccaggttagggccaacag
+6964555/1
BBCFFFFFHHHHHJJFHIJJJJJJJJJJJJJJJJIJJHHJJJJIJJIJII
@4271502/1
gtccttgttgttaagaggtgttacctgcaacttggccaggttagg
+4271502/1
CCCFFFFFHHHHHJJJJJGHIJJJJJJJJGIJJJJJJJJJIIJIJ
@4271537/1
agcaaatggaaaaaaaaattggtgaaaagaatcacaagtaagatactgca
+4271537/1
<@@D?:BDDFDBFBCFFDC@4B?;DEG@D6?D<4B@8C=@=B=FFGGAEC
@3622928/1
gcctgttttggtagcggcggcgcggtccgtgtggagcatgctcgccatca
+3622928/1
CCCFFFFDHHHFHIJJJJJJIJHFDDDDDADBDDDDDDDDDDDDDDDDDD
@6965511/1
ccacagttccagtctcaggcacattgccattagtagactgatcagccgga
+6965511/1
CCCFFFFFHHHHHJJJJJJJJJJJJJJJJJJJJHIIJJJJJJJJJJJJJI
@914344/1
aaccggttgacatgaaacaaacactaaatgtaaatttaagcatcccacaa
+914344/1
?BBFFFDFHHHHHJJJJJJJJJJJJJJJJJIIJJJJJJJJJJJJJJJJJJ
@6294509/1
gggaaaattacactaattctatgcaaagtatagcttgtatttgttatgta
+6294509/1
CCCFFFFFHHHHHJJJJJJJJJJJJJJJHIJJJJJJJIJJJJJJJJJJIJ
@914561/1
gataaagataagtataggctcaaaacctaacgacatcaatcaccagctta
+914561/1
CCCFFFFFGHHHDGIJJIIJJJJJJHIJJJJJJJJJJJJJJIJJJJJJJJ
@914852/1
atagaggctgtcactgcagcgatgctgggaacattcgactgatccggtga
+914852/1
CCCFFFFFHHHHHJJJJJJJJJJJJJJJJJJJJJJJJJJJJJJJJJJGIH
@4272874/1
gcctcttgtatgcgaaggtgttgaggcgcttgtggtggtgcacgcgcttg
+4272874/1
CCCFFFFFHHHHHJJJJJFGHHIIJJJJJJJJIIJFIJIIIJIJGJHFFD
@2946975/1
agttcttgaagcacagacacaggtgtcttcaacggaagagattccatttc
+2946975/1
@@??DDDD?AFHHHIIGGIIGGGHHGGIHGGGGGA=GD>DDGHIIIIIII
@2947106/1
gtggcgcacagggcacgcttgcgcatgacatctatacatgccattggcgt
+2947106/1
BB@FDFDFHHHHHGIJJJJJJIJJHHIIJJJJJJJJJJJJJJJJJJJIIH
@915752/1
gctgcacgaaccggagaagggaatgacaacgacaatcggacgcgttaaca
+915752/1
CCCFFFFFHHHHHJIJIJJJJIJJJJJJJJJJJJJJJJJJJHFDDDDDDD
@6295817/1
gccttgaattccttgatgactgcatagatagaaatcgaactcggtcggat
+6295817/1
CCCFFFFFHHHHHJJJJJJJJJJJJJJJJIJJJJJJJJJJJJJJJJJJJJ
@2947671/1
gcttcacctgtggccggcggcacgcagacgccttgatgacctccactttg
+2947671/1
CCCFFFFFHHHHHJJJJJJIJIJJJJJIHHHFFDEEEEEEDCDDDDDDDD
@2947680/1
ctgcaaagttaaccatcttgtattcaaaagaaaacctagaatcactggtt
+2947680/1
CCCFFFFFHHHHHJJJJJJJIJJJJJJJJJJJJJJJJJJJJJJJJJJJIJ
@3625164/1
ctcataacgcagccagatgccaaagttcttgatcttcactgggctcttct
+3625164/1
CCCFFFFFGHHHHJJJIJJJJIJJJHJJJJJIJJJJJIJJIHIJJJJJJJ
@6295954/1
cactaattccagtgataaattcactctagcacgtagttctcagcttccct
+6295954/1
@@@DFFDDHBD?CEEIIDIHHGDHEHEHHI@HHHHEEAFDHIHGHIIIII
@916152/1
gtaggtgctgggcctcttgtatgcgaaggtgttgaggcgcttgtggtggt
+916152/1
CCCFFEFFHHHHGJJJJJJJJJJJJJHHICGHHJHJJJJJJJJHIIGII@
@2948065/1
ctaacttgaacagtgcgatgttttacaagggcaggttgaactcacaccat
+2948065/1
CCCFFFFFHHHHHHJJJJJJHIJJJJJJJJJJJJJIJJJIIJJJJJJJJJ
@916396/1
gcgagactcataacgcagccagatgccaaagttcttgatcttcactgggc
+916396/1
@@CDFFFFGGHGDGEDEHGGGHGGIIGGEHDCFHIGJIIGGGIEFGFIG=
@235313/1
tcttgacatacatttttgaattatatccaaaagataagttattttcaaat
+235313/1
CCCFFFFFHHHHHJJJJJJJJJJJJJJJJJJJJJJJJJIJIJJJJJJJJJ
@916824/1
acacaatggtgaactggcgttcatgcggcaaacgcctattaacattatca
+916824/1
CCCFFFFFHFHHHJJJJJJJJJJJJJJJJJJJJJIJJJJJJJJJJJJJJJ
@6296834/1
gtgctgttgtggaactgcttcacctgtggccggcggcacgcagacgcctt
+6296834/1
BBBFFFFFHHHHHJJJJJJJJJJJJJJJJJJJJJJJJHHFFDDDDDDDDD
@916928/1
cagaggcaagcgctccaagttgcttggaggcttgggcctgttttggtagc
+916928/1
CCCFFFFFHHHHHJJJJJJIIJJJJJJIJJJJJJJJJJJJIJJJGIHIJI
@917029/1
atcgttctcagcatggtaagaaggtggcggccagaatctagacatgcaca
+917029/1
CCCFFFFFHHHHHJJJHIGJJJJJJJJJJJJJJJJJJJJJJJJJJJJJJJ
@236301/1
ctctatactttgcattaaaataatgcccattttcacaggcaagggatcct
+236301/1
@@CDDFFFHHHHGJIIJIIGIJIIJJJIJJIJJJJJJJFHGIIIJJJJIJ
@7682156/1
gctattttttttatttttattttcaatgtacagacagcacttttctacga
+7682156/1
@@CDFFFDHHHFHIIIIG=GEHIIIHHIFHIEHGGEIHIIIIIEGEIEG@
@5630530/1
taaaacttctcggaaatctccaatccaaaccgtttgaaatctcggttttg
+5630530/1
CCCFFFFFHHGFGIBGIIIBHIIIIEHIDHIIIIIHGGHGIIIIIFFHGI
@5630570/1
gttcatacttgggcacagttcctcgacgagcaagtagttcttgaagcaca
+5630570/1
CCCFFFFFHHHHHJJJJJIJJJJJJJJJJJJIJJHJJJIJJJJJJJJJIJ
@237261/1
gcagatgactgtgcatccttgctagtaagtcctgagccatagcaaacagc
+237261/1
CCCFFFFFHHHHHJIJJJJJJJJJJJJJJIGJJJJJJJJJJJJJJJJJJJ
@6298790/1
cgacgagcaagtagttcttgaagcacagacacaggtgtcttcaacggaag
+6298790/1
CCCFDDDDHHFFFGFHGHHIHIIFHHGHGIGHJIJDGHGHHGGICHJJII
@6298862/1
gccgatggtagaataaggattaaaaataaacttaaagattattaata
+6298862/1
@@@FFFDACF:DC@FGHGIGICFGHEHEEFEEGIIGFFHHEGDH>>B
@5631377/1
gtggaactgcttcacctgtggccggcggcacgcagacgccttgatgacct
+5631377/1
CCCFFFFFHHHHHJJJJJJJJJJJJJJJJIJJJHHFFFDDDDDDDDEDDD
@238005/1
gttggtcttggttgaacggaactccaatcctttactcgaatagtcttttc
+238005/1
CCCFFFFFHHHHHJJJJJJJJJJJJJJJJJJJJIJJJJJJJJJIJIJJJI
@7683407/1
aggtgctgggcctcttgtatgcgaaggtgttgaggcgcttgtggtggtgc
+7683407/1
@@CDFFFFHHHHGJJJJIJJJJJHIJJEGGHIJIJJJJJJJGIJGIIAEG
@5632050/1
ctgggcctcttgtatgcgaaggtgttgaggcgcttgtggtggtgcacgcg
+5632050/1
CCCFFFFFHHHHHJJJJJHHIJHGHHJJJJJJJJJJIJJGIIHIJJJJHH
@5632286/1
gtttattttgtttttctctgtgatctgtttcttggcatctatagatgtcg
+5632286/1
CCCFFFFFGHFHHIIJGJIJHHIIIDIHHIJJJJIIIJJJJJIGJGIFHI
@239069/1
ctatactttgcattaaaataatgcccattttcacaggcaagggatcctaa
+239069/1
@CCFFFFFHHHHHJJJJJJJJIJJJJJJJJJJJJJJJJJJJJJJJIJJJJ
@5632786/1
cagtggtcttcttgaacttcttcaattgacgcaagaagtaccagaaacgg
+5632786/1
@@CFFFFFHHHHHJJJJJJJJJJJJJJJJJJJJJJJJJGHJJJJJJJJJJ
@1581887/1
tcgtcaatcaaatacttcagcacttcacaca
+1581887/1
=??BBDDEFHHGFIEEGEGGEGCCEHGEIGG
@1582109/1
cagcattcgtgtcccccgctggagcttgaccaacgggg
+1582109/1
CC@FFFFDBCFHBGIIIGGHIIHHIIIHIIGIDHGGHB
@1582185/1
ctgtggccggcggcacgcagacgccttgatgacctccactttgatgatct
+1582185/1
CCCFFFFFHHHHHJJJJJJJJJJJHHHHFFFFFFEEDEEDDDDDDDEEDE
@7685403/1
ctcagatgcaatttcttgcaagaattgcacaaagttgaagtccttgttgt
+7685403/1
BBBFFFEFHHHHHJJJJJJJJJCFCFHJJJJJJJHIJJJJFHHHIJIJJI
@7685442/1
cttcaatatccacataagtaacttcaaatgattgctcagatgcaatttct
+7685442/1
@@@DDDDDHD?FFII<EFCDHHGIIEAFHGIGGADBGCGFD<DHHGIIIH
@6966056/1
tttggagagaatgaatctaactttggaagttatgtgttacaatccttcta
+6966056/1
CCCFFFFFHHHHHJJJJJJJJJJJJJJJJJJJJJGJJJJJJJJJJJJJJJ
@2948883/1
cttcaacggaagagattccatttcccgtttagcagcttcatccagaggca
+2948883/1
CCCFFFFFHHHHHJIJJJJJJJJJJJJIJJJIJJJIJJJJJJJJJJJJJJ
@3626048/1
caaggcactggcaacgaccaatcatggacttttcttcaatatccacataa
+3626048/1
CCCFFFFFHHHHHJJJJJJJJJJJJJIJJJJJJJJJJJJJJJJJJJJJJJ
@2948966/1
gtcttttctaacttgaacagtgcgatgttttacaagggcaggttgaactc
+2948966/1
CCCFFFFFHHHHHJJJJJJJIIJJJJJHIJJJJJJJJHIJJJHGJJJJII
@2949019/1
gtccacatttcataaccaaagcctaaatctatggggcgggatggtcgttt
+2949019/1
@@CFFDDDHDBFHGEGH?GIGIIIEIHHGHGIIIIIIIIE>ABB;A@?@B
@7685914/1
ccacaatctggtctggagagaagatcctcatcttgtatagaggaggcttg
+7685914/1
CCCFFFFFHHHHHJJJJJJJJJJJJJJJJJJJJJJJJJJJJJJJJJJJJG
@2949268/1
tagaatcactggttcaaattcaaataaaatcactctgcaatcctgcctca
+2949268/1
CCCFFFFFHHHHHIJJJJJJJJIJJJJJJJJJJJJJIJJJJJJJJJJJJJ
@3626412/1
gttcaaattcaaataaaatcactctgcaatcctgcctcacatgattcatc
+3626412/1
CCCFFFFFHHHGHJJJJJJJJJJJJJJCCHFGIJJJJJJJJJJJJJJJJJ
@2949449/1
cccatcaatttatcttcaaatgacgacaccacagttccagtctcaggcac
+2949449/1
CCCFFFFFHHHHHJJJJJJJJIJJJIJJJJJJJIJJJJJJJJJJJJJJJJ
@2290818/1
gagagatataaaagattggaagctagccgggcggatgtatggtagtagct
+2290818/1
@BCFFFFDFGHGHJIJJJJJIJJJIJJJJIJJJJAHIGIHHHEFFDEFFF
@2290824/1
cactaattccagtgataaattcactctagcacgtagttctcagcttccct
+2290824/1
CCCFFFFFHHHHHJJJJJJJJJJJJJJJJJJJJJJJJJJJJJJJJJJJJJ
@4274062/1
ctgttttggtagcggcggcgcggtccgtgtggagcatgctcgccatcagg
+4274062/1
CCCFFFFFHHHHHJIJJJIJJHFDDDDBBDDDDDDDDDDDDDDDDDDDDD
@1583470/1
gttgtattcagctggtggagcagatatagcggtggaggggaacacagttt
+1583470/1
C@@FFAFFHHFGHJIHHIGIBGIDDHIGHFJIIJJDEGBHGGIJIJIEHG
@4274114/1
gtttcttttaaattatttagtttaagcttggtttgacttggtattatagc
+4274114/1
CBCFFFFFHHHHHJJJJJJJIJJJJJJJJJJHIJJIIJJJJFHJJJJJJJ
@5634564/1
ggtggtgcacgcgcttgggcagagggaatctgattgtgctgttgtggaac
+5634564/1
@@@FDDDDFHFGHJIGIJGGHIGHJJIIIJJJGIJJHIJJGFGEFHJGII
@4274391/1
catccacaaattccaacccttgcgtttcaaaacaattcattttaggttca
+4274391/1
CCCFFFFFHHHHHJJJJJJJJJJJHJJJJJJJJJJJJJJJJJJJJJGIJJ
@1584043/1
gtcttggttgaacggaactccaatcctttactcgaatagtcttttctaac
+1584043/1
CCCFFFFFHHHHHIJJJJJJJJIIIIJJJJJJJJJJIJIIGIJJJJJJII
@2950483/1
gtacatgttgtgtacacctgagcgagactcataacgcagccagatgccaa
+2950483/1
CCCFFFFEHHHHHJJHHHJJJJJJJJJJJJJJJJJJJJJJJJJJJJJJJJ
@6968171/1
cggcagttttcgaatatatgtgatgttattaggaagtccaatatcgcatc
+6968171/1
CCCFFFFFHHHHHJJJIJJJJJJJJIJJJJJJJJJJJJJJJJJJIJJJJJ
@6968517/1
gtgcattgtaaaattctagacacacatgccacatattcaggcattatgta
+6968517/1
@@???DDDDABHD:<EBGIGGHCHHHEG>GFE?C@CBGB<FC@FEBBFBG
@918080/1
tgcgaaggtgttgaggcgcttgtggtggtgcacgcgcttgggcagaggga
+918080/1
BCCFDFFFAFHHFGGHIJJFFGDFE?BG?D?DDHBGI<BHHHHFEEBD?>
@6968536/1
gttggtcttggttgaacggaactccaatcctttactcgaatagtcttttc
+6968536/1
@@@FFDDEHFDHFBCFDHGDGIIDHGIGIIIIIGHIIIIIIGEHIIIEHB
@4963869/1
cttcttgaacttcttcaattgacgcaagaagtaccagaaacgggacttag
+4963869/1
CCCFFFFFHHHHHJJJJJJJJJJJJJJJJJJGHJJJJJJJJJJJJJJJJJ
@4964128/1
ctcgctctccgaagggagcttgcggccgatgacctcatactccttcaact
+4964128/1
CCCFFFFFHHHHHJJJJJJIJJJJJJJJJJJJIJJJJJJJJJJJJHHHHH
@6301035/1
atagaaacggttggcgttaggtatatacaagaacaaaccagaaaataggc
+6301035/1
@CCFFFFFHHHHHJJJJJJJJFHIJJJJJJJJJJJJJJJJJJJJJJJJJJ
@240426/1
ggtggcgcacagggcacgcttgcgcatgacatctattcatgccattggcg
+240426/1
@@@?DDADHH>FH?DBHHGBDDHGG>FAEGIIIGBBHHGIIIGAGHHEHI
@4964274/1
ccgcgagatcgggaactatgtggttaaaaccaaaaatttgccggaagtca
+4964274/1
CCCFFFFFHHHHHJJJJJJJHIJJJJJJJJJJJJJJJIJJJJJJJJJEHH
@918907/1
gaagagaaaaatgaacgtcccacaggggtgtacatcatggaaggaagatg
+918907/1
CCCFFFFFHHHHHJJJJJJJJJJJJJJJFHHIJJJJJJJJJJJJIIJJJJ
@4964555/1
cttgaagcacagacacaggtgtcttcaacggaagagattccatttcccgt
+4964555/1
CCCFFDDDAFFD?EEGHHHCCA?CFEHHGFIIIIGGIGIGCDF<B??BD/
@919649/1
ctcgcacgttggcagtaagtagtacaagtgaaaagtcacttgccgatggt
+919649/1
CCCFFFFFHHHHHJJIJJJIIJJJJJJJHIJJJJJIJJJJJJJJJHJJJ=
@6302005/1
gatggagtgagcacgggctctgtgcctggctcccatgtcacggtagcact
+6302005/1
[truncated: 1,785,432 more chars]
