# Supplementary material for: Identification and comparison of key RNA interference machinery from western corn rootworm, fall armyworm, and southern green stink bug
Source: PLoS One. 2018 Sep 5;13(9):e0203160. doi: 10.1371/journal.pone.0203160 (PMC6124762; doi:10.1371/journal.pone.0203160)
Supplement: S2 File — (TGZ) [file pone.0203160.s012.tgz › data/fastq/faw/2_Late-egg_LE_Rep4_aligned.fq]

@1045237/1
tggaactgcttcacctgtggccggcggcacgcagacgccttgatgacctc
+1045237/1
8?@DDDDDHHHFD@EFDCFEGCGDHG>A@FBBAE>DFCCCBCCFCECCCA
@1557097/1
ctgtgacttgtagtcaaggtggagattttactatctttcaagtcggcata
+1557097/1
???4ABBDDDD<DCEE<BE33<C;3AFECEA>FCFDEFFECFDFIIIDDD
@3096604/1
ggagcaaatggaaaaaaaaattggtgaaaagaatcacaagtaagatactg
+3096604/1
@@@DFDDDHFBFHIIIIDHIADDC089DGGEGEGGGIGEFBDEFFGGEHC
@2069182/1
ctggagctcctgctggagatgtgggtgtagctttaaggggatctgctgtc
+2069182/1
BCCFFFFFHHHHHJJJHIHIJHHIJBFHIJJIJJJIJJJJIJIIIJJJGI
@3607882/1
gttgattttggaatgttttacattggatccgacaaattttcaaattaaag
+3607882/1
BBCFFFFFHHHHHJJIJJJJJJJJJJJJJJJJJJJJJJJJJJJJJJJJJJ
@5661673/1
ctgcaatcctgcctcacatgattcatccacaaattccaacccttgcgttt
+5661673/1
:=?DBAAA2CFHDGAGGGIEFEHEDHGIEABABGACFBGHGI<FDEGIII
@3096978/1
gttcgtctgtgcgcgctaatctcagaaacggctgatccgagttggatgcg
+3096978/1
@@BFFDFFHHHHHJJJJIJJJIIJJHIJJJJIJIGIJJJGGHHGIGIHHH
@5661951/1
catgtcaatcggttcataaataaaaaagttatgtcaaattaaagaatcac
+5661951/1
CCCFFFFFHHHHHIJJJJJIJJJJJJJJIIJJJJJJJJJJJJJJJJJJIJ
@5662616/1
taataattaaggagatccctctattgagctactgctgttaagcagaataa
+5662616/1
CC@FFFFFHFDFHIIBHIJJIIIIGICHIIIIIJIGIGGEHIJJIIGIGI
@5662909/1
cggacatttcaattttatttagttggtcttggttgaacggaactccaatc
+5662909/1
CCCFDFFFDFGHHJJGIIDHIFHIGDIHIGHGIIJFIJJGHGHGGBGHDE
@4120430/1
tgtacattgaaaataaaaataaaaaaaatagcaggggttattgttatgtc
+4120430/1
CC@FFFDFHHHGDGBDGBDGHBGGHIEHGICFHGAAG?@GC@DHGIECFH
@6173213/1
ttattgttatgtcgatgtcgaacccaaaaatgtaattaactttttttttg
+6173213/1
@@@DFFDEFHDBHIGGFBHHCHGHIIACDGHFDHCFDCBGHGGHIIIIIA
@5663766/1
gtggattttaatgttattattacagcatacataataaaattagaggaagt
+5663766/1
@@@DDDDDFFBFHA2A?ECBF@H<@FEHIIIBA?C?ECFDCDH<C;DHE:
@2071758/1
gcctggctcccatgtcacggtagcactgagtgacggcacctccgacactg
+2071758/1
BCCFFFFFHHHHGJJIIJJJFHIIIJJJJJHGIIJJJIJJJJJIJJJJJI
@5663924/1
cacaatatattcgtgaaaaccgcatccaactcgaatcagccgtttctgag
+5663924/1
CCCFFFFFHHHHHEHIJJJJJJJJJJJJJJJJJJJJJJJJJJIJJJJJGI
@4121271/1
gtagttgttgattttggaatgttttacattgg
+4121271/1
@@?BDDD==AF?FFF<?3CIDHI@B<AHHI<A
@4631586/1
gtacattgaaaataaaaaaataaaaaatagcaggggttattgttatgtcg
+4631586/1
CCCFFFFFHHHHHJJJJJJJJJJJJJJJJJJJJJJJHIIJJJJJJJJJJJ
@7711271/1
ggttattgttatgtcgatgtcgaacccaaaaatgtaattaactttttttt
+7711271/1
BCBFFFFFHHHHHIJJJJJJJJJJJJJJJJJJJJFIJIJJJIIJIJJJJJ
@6174058/1
gtatgattatttgtctgtagtggtcctgctgtttcgtatattctaaattg
+6174058/1
=?@4=ADADHHHHHIJGAIHI9F@EHGCGIJEGHIIFHFHII9CHIHHID
@7711648/1
gtatgattatttgtctgtagtggtcctgctgtttcgtatattctaaattg
+7711648/1
?=8A?4BDFDFFFAFFG:CHCBEA@AFBFFGFGIIEFIIEGE>CF<?FFG
@3608758/1
caccagtggtcttcttgaacttcttcaattgacgcaagaagtaccagaaa
+3608758/1
CCCFFFEFHHHHHJJJJIJJJJJJJJJJJJJJJJJJJJJJJIJJJJJJJJ
@1047085/1
gtaccgctgcttctatgtattataaaaactaattgtatgttgatcctgtg
+1047085/1
CCCFFFFFHHHHHJJJJIIJJJJJJJJJJJJJJJJHJJJIJJHIJJJJJJ
@3608961/1
ctcatcttgtatagaggaggcttgggctcgctctccgaagggagcttgcg
+3608961/1
CCCFFFFFHHHHHJJJJJJIJJJGHIIJJJIJIJIJJGIJJJFHIIIJJI
@3608964/1
cttgtatagaggaggcttgggctcgctctccgaagggagcttgcggccga
+3608964/1
CCCFFFFFGHHHFGIIIIAFHIJJJJJJJIJJHJIIIFGIJJJGIJHFD>
@1047497/1
gtagtgttagtaaaaaaaaagatagttcttc
+1047497/1
:;=B4:A?CA2<D:A<E1?FEGC<4B@D?G9
@1047620/1
ccgtatctcaacacccataaagaactgtttgcctctcatgtcccatactc
+1047620/1
CCCFFFFFHHHHHJJJJJJJJJJJJJJIIJJJJJJJJJJJJJJJJJJJJJ
@6689278/1
gggctctgtgcctggctcccatgtcacggtagcactgagtgacggcacct
+6689278/1
@<@D?DDFFFBFFABGIIIGIGBFHHHEG?FHIDHCFCDB?@CHBAHHFG
@5144368/1
tgggcctcttgtatgcgaaggtgttgaggcgcttgtggtggtgcacgcgc
+5144368/1
CCCFFFFFHHHHHJJJJHIIJFGHIJIJJJJJJJJHJJJJJHIJJJJJHF
@3099178/1
agagggaatctgattgtgctgttgtggaactgcttcacctgtggccggcg
+3099178/1
@@CFFFFFHHHHHJJJJJJJJHJJIJJJJJJJJIJJJJJJJIJJJJJJJG
@5144643/1
ggagcttggtacaaagcaaaggtcgggcagttcgtcaacaagacattact
+5144643/1
CCCFFFFFHHHHHJJJJJJJJJHIJJJJJJIJJJHIIJJJJJJJJJJJJJ
@7199766/1
ctggagagaagatcctcatcttgtatagaggaggcttgggctcgctctcc
+7199766/1
@CCFFFFFGHHHHIJJJJJJJJJHJJIJHIJIJJJJJGHGHIJJIJJJJJ
@3099367/1
cgggctatgccatttatcctcgcacgttggcagtaatagtacaagtgaaa
+3099367/1
?@<DDAEFDDHHHGGB>DHGIGGHIA8CHGEGEDCGHEGBGGGC>DDHEH
@5144805/1
cctctatcaagtgctcgttttgttagacttcagtgtagctttgtattatg
+5144805/1
CCCFFFFFHHHHHIIJJHIIJJJJJIIJIJJIIIJJJIJJJJJIJJJJJJ
@3099551/1
cttaaatttacatttagtgtttgtttcatgtcaatcggttcataaataaa
+3099551/1
CCCFFFFFHHHHHJJJJGIHJJJHJJJJJJJJJJJJJJIJJJJJJJJJJJ
@3099572/1
gtccgagggtcaattcaatatactacaagattgtttgtggacctattgct
+3099572/1
CCCFFADFDADCFHGHIGIGGIJGIIGIJJJJIJJJJFFGCEGIIIJJJH
@4123863/1
gtctgtttgtctgtttgtctgtttgtctgttcgtctgtgcgcgctaatct
+4123863/1
@C@DFBDFHBFFFAGHGIAICIIIIIIEHHGCCFGEGHIHIGIIIGIGHI
@523958/1
cccatttttatctgtttgattgtgtagctggtatcgaatgttcgccattt
+523958/1
CCCFFFFFHHHHHJGIJIIIJJIJHJJJJJJHIJJJJJJJJIIIJJJJJJ
@524410/1
ctcttgtatgcgaaggtgttgaggcgcttgtggtggtgcacgcgcttggg
+524410/1
CCCDFFEFHHGHHGGIEHHHEHHGGGGIIJJJJIJJHHIJJIIJHFBEDD
@7200694/1
ctcatcttgtatagaggaggcttgggctcgctctccgaagggagcttgcg
+7200694/1
@@@DDDDBFC?F?F<?F;FEGGH6F3;;:CFG?H@F@FBA<FB<@GHA;@
@3612137/1
gtgctgggcctcttgtatgcgaaggtgttgaggcgcttgtggtggtgcac
+3612137/1
?:=DDDADHFFHHGGIIIG@AHHIDIGGHGIBGEBH?DHHIEHAEIIIIG
@524839/1
cgggcagttcgtcaacaagacattactagctgagaatatttttttccgtt
+524839/1
@@@=DDDDHHDHFGBDHGH@EEHIJIJIIJIIEHIJJJIJIJIJJJJIIJ
@7201207/1
ctccaatcctttactcgaatagtcttttctaacttgaacagtgcgatgtt
+7201207/1
CCCFFFFFHHHHHJIJJJJJJJJJJJJJJJJJJJJJJJJJJIJJJJJJFH
@1051563/1
ccagtccacatttcataaccaaagcctaaatctatggggcgggatggtcg
+1051563/1
@CCFFFDDDHHHHGJJIJIHJJEGIJIGDHIIJGIEIJIJJJD@DDD>@@
@2583863/1
gcacccttgaagtcctccggaaggtcttcctccagcatcttctcgatctc
+2583863/1
CCCFFFFFHHHGDHIJIIJJJIIJGHIJJIJJJJIJJJJJJJJJJJJJJI
@7202413/1
gtgctgttgtggaactgcttcacctgtggccggcggcacgcagacgcctt
+7202413/1
@@CFFFFFHHHGGJJJJIIJJJJJJIHJIJJJIGIJIGHFFDDDDDDDDD
@7203176/1
gtggattttaatgttattattacagcatacataataaaattagaggaagt
+7203176/1
@@@DDDEFHHFDFHIIIJIFIIIEGIJIGFGIJJJIJGIIJJJIIJIJJH
@7712996/1
ctcctttcttttttggtggcttccccattttgacagcgtcttacttcacg
+7712996/1
CCCFFFFFHHHHHJJJHIJIJJJJJJJJJJIJJJIJJJIJJJIJJJJJJJ
@527801/1
cttggtacaaagcaaaggtcgggcagttcgtcaacaagacattactagct
+527801/1
B@BFFBDEHGDHHGJGHGIJJJJIJJFIJIGIJJIJIIIJIIJJGIJJJI
@5666988/1
tgattatttgtctgtagtggtcctgctgtttcgtatattctaaattggtt
+5666988/1
BCBFFFFFHHHHHJJJJIIJJJJJJJJJJJJJJHIJJJJJJJJJJJJJHI
@4125412/1
cacggtagcactgagtgacggcacctccgacactgaggtcacggtactcg
+4125412/1
CCCFFDFFHHHHHJJFHJJJJJJJJJJJJJJIJJJJJJGIJJJIFHIJJF
@7714539/1
cccgcgacttcgttcgcgtggaatagtgacttccggcaaatttttggttt
+7714539/1
CCCFFFFFHHHHFHIJJJGHIHJIJJDGHIJIIJIJIGGHHHHHHFF?CE
@4126011/1
ctcgtccaacaccttgaactctctcagcctctccagttcttcaggagtca
+4126011/1
CCCFFDFFHHHHHJJIGGIIJIJIJJJJJIIGIJJJGHIJIJIJJJJDGH
@6174619/1
gtgggatgcttaaatttacatttagtgtttgtttcatgtcaatcggttca
+6174619/1
CCCFFFADHHFHHIGGGGHAEGHJG3ACHHGFECD@EBEFGIGIJJGHGI
@5667516/1
gtcgagtagagccttagctgcggaatgcttagcttccttcttagagcgtc
+5667516/1
@=?DFFBBCFHAFIIGIHGGIIIEHIIIIFIIIHGIIIIGCGGGIEHGBB
@5667539/1
ccgcataggatgatcgacgactgcgtggtgacattcgtcgaatatta
+5667539/1
CCCFFFFFHHHHFJJJIJJJJJJJJIJJGHJJJJJJJIIJJJJJJJJ
@1559993/1
gaaaagaatcacaagtaagatactgcaaacatgccagttataaagcatag
+1559993/1
@@@FFFFFHHHHHJJHHIJJJJJJJJJJJJJJJJJJJHJJJJJJJJJJJJ
@4127038/1
cagcgaaatagtcacacccacgttggttatcaagtggcttggtagg
+4127038/1
@<<DDADDH<CABEH>CF?@GGFHGI?DFFEEEHIGDGIGG@BD9B
@1560249/1
cgcaagaagtaccagaaacgggacttagccacaatctggtctggagagaa
+1560249/1
CCCFFFFFHDDHHJJJJJJJIJHIJJJJJJIJJJJJJJJGGIIIHIJJBH
@4634705/1
gccctcaatctgcaccagttcatatttgggcacagttcctcgacgagcaa
+4634705/1
CCCFFFDDFDHHHIIGFH?FHIIIIIIEHIIIIGIGCGIIIIIIGGIIII
@2073328/1
gccgtcattgcagactgtgtggtagcgggtcggacgagccgtgcctttta
+2073328/1
C@@FFFFFFFFHBHIIJEHCGGHIIJIIE:@GGGIBIEHGDFB<?CEED3
@7204424/1
agagacgatttcaccagtggtcttcttgaacttcttcaattgacgca
+7204424/1
=<;DDD=DHFFFF>BBC2:?EBF?AA<CFGHEBB?GCD@?H?F<0@D
@7204460/1
gtccaggataataagttaattataccaagtttcatcgaaatcaaaccgtt
+7204460/1
CC@FFFFFHHHHFGHGHGJJJJJIHBGGHHIIHIIIIHIIIHIIJJJJFH
@6176621/1
gcgacaccttgtggctgtgacttgtagtcaaggtggagattttactatct
+6176621/1
@BCFFFFFHHHHHJIJJEGEHHHIHIIHGFGII?FHHIFHIHGIHIIJJI
@6176738/1
cgttgatgtcgcaagatagtgagacattcactttttagtcataatcttca
+6176738/1
@@?BBDDDCFFBHIIIGHGHGCEHE9CGCHGGIIIFII?FFHDGIFEGHI
@529009/1
ctgtttgtctgtttgtctgtgtgtctgttcgtctgtgcgcgctaatctca
+529009/1
@BCDFFFDHGFFHGJHHIIJ@HHIIJJIJJIFHIGFGIJJJJJJJJJJJJ
@5361/1
gtgttacctgcaacttggccaggttagggccaacagattgtttgagatgt
+5361/1
B@BFFFFFHHHHHJJJJJJJIJJHJJJJJJJJJJJJHIJJIIJJIJIJJI
@5606/1
aggtgctgggcctcttgtatgcgaaggtgttgaggcgcttgtggtggtgc
+5606/1
BB@DFFFFHHGHHJJJJIIJJJJJJJJFHHIJIJJJJJJJJHJJGIIGHH
@2585401/1
gtgcacttagcttcgggttggacgaccaaaactgatataagtaaatctgg
+2585401/1
CCCFFFFFHGHHHGIJJCFHG@HGHIJJJJIGGIHCHIJIIIIJJIGIJE
@530388/1
agagggaatctgattgtgctgttgtggaactgcttcacctgtggccggcg
+530388/1
<??DDDADD?D?DEIAEEE4?<CE<<A?BE@EEBECCDECD?DCDCA:AD
@7207067/1
tgtttgtctgtttgtcggtttgtctgtttgtctgtttgtctgtttgtctg
+7207067/1
@C@DDFEEDHHFHJGHIIEHGGGIJJHIIEEFHGFHIJDHEIHEHGDDHI
@2586005/1
gttgtaatatagtttcttttttaattgttataaattcgtaattcgtagct
+2586005/1
C@@FFFFFGHHHHJJJGIIJJJIJIJJHIJHIGIHGIGFGDDIIJFGIJJ
@2586501/1
gtctgtttgtctgtttgtctgtttgtctgtttgtctgttcgtctgtgcgc
+2586501/1
@?@DFFFFHFHH<FHFEIIICHHE;GDHAFH>GFHGGIECE@GGDFHIGE
@3615443/1
gtcatctggttcatacggcgcgcggtcgcctccttgatgcattgcgtcag
+3615443/1
C@@FFFFFGHHHHJJJJJJJJJJJJFGGIJJIJHHHGHHFEFFFFDDCDD
@532076/1
cggcgatttaatttttttatgtttttattatgcaattcatgtttatttca
+532076/1
CCCFFDDFHDFFHJJJJJGIJIJJIJIJIJIJG@DHGGIJJJJJEIJJJJ
@4637191/1
ggtacaaagcaaaggtcgggcagttcgtcaacaagacattactagctgag
+4637191/1
@@@DFFFDFHHHHGGEGIGHIHJIIIGIGJIIGEHIJJIIGGEHGHIIEI
@532486/1
ccagaaatttcgcacgctcgactaacattacctcgaaggcgcggcgtgcg
+532486/1
CCCFFDEFHHFHHJJIJGGJJJJJJJJJJJJJJJJIGIIJJJJHFDBDDD
@532493/1
gtcaaatagttgcggagattaatggtataagcatagaatagtgttcgacg
+532493/1
@@@FAFFFFCDFHDH@HGIIIIGGEFGIIIIIIJGGIJIIFIIDFGGIE;
@5150461/1
tgggcatagtaggtaggcgtagggtaagacacggatcgcatacaccgtga
+5150461/1
CCCFFFFFHHHHHHIJJJJIJJJJHIJJJJJJJJJJJJJJJJJIJJJIII
@6693351/1
ctttttataccaacggtttacatttgtaacatatttttctctttcctatt
+6693351/1
@@@FFFDDDHH?DHHIEGIBCHHIIIEEGHHHGIIIIIDGDHIGDHIGII
@1053276/1
gggttttttaaactcatattttcatggtaccaagttatgaatttttcaaa
+1053276/1
BCCDDFFFHHHHHJJJJJJJJJJJJJJIIJJJJJJJJJJJJJJJJJJJJJ
@2587398/1
ttcataaataaaaaagttatgtcaaattaaagaatcacgtcgaacattct
+2587398/1
CC@FFFFDHFFHHGGIIIHIGH9A<FHIIIIIIGGEGGFGGEGC;DGHCD
@533215/1
cacataagtaacttcaaatgattgctcagatgcaatttcttgcaagaatt
+533215/1
@<<DDDB>FF?ADGFGAGEG<FEAFC?FABCHAD<CEG@E?EGGHIIFHG
@1053703/1
ctttctttgatcattaatgtctcgtatgtcaaggacttcacacataaact
+1053703/1
CCCFFFFFHHHHHJJIJJJJJJJJGHIJIJIIJJIJIJJJJIJJJJJJJJ
@1053803/1
aggttcaagttaaccgcaatgttggagcttggtacaaagcaaaggtcggg
+1053803/1
@CCDFFFFHHHHHJJJJJJJJHIJJJJJJJJJGHJJJJJJJJJJJDFHJJ
@4129976/1
ttgtaatatagtttcttttttaattgttataaattcgtaattcgtagctt
+4129976/1
@@@DFDE?FFFHHJJJJIGIGIJJIIJJIIJGAGIGGCGGGIIIGHGGGI
@3103355/1
gtctgtttgtctgttcgtctgtgcgcgctaatctcagaaacggctgatcc
+3103355/1
CBCFFFFFHFHHHIJJJDHIJIHJJJJJJJJJJJJJJIJJJJJJJJJJJJ
@7717530/1
gtgcgtgcaggatcctcgtcattgcctggcatacaaggcaaagcaccgac
+7717530/1
=??DADDDF?FHHFGG@?CFGGIIF>GHDDGEGEGHGH;BHBHAGIIGHF
@3103880/1
gtttattttgtttttctctgtgatctgtttcttggcatctatagatgtcg
+3103880/1
CCCFFFFFHHHHHJJJJJJIIJIJJJJIJJJJJJJJJJJJJJJJJJJIJI
@6177646/1
gtagcactgagtgacggcacctccgacactgaggtcacggtactcgcggt
+6177646/1
@@CFFFFFHDHCFFHHGAHGGIJIGGHGIJFGHIIIGIJIBBBAGGBHDB
@6177744/1
ctttcaagtcggcataacgggccgcgactccgccctcttcctcgggttgg
+6177744/1
@@@DFFFBD?B<<EHCAE=BBGGGIIIIIBHIDABFDCFEEECB>B5=;6
@6177836/1
ctgagtgacggcacctccgacactgaggtcacggtactcgcggtacatgt
+6177836/1
@@@BD=DDHFAAD:EEGEF>FHIDHA@@:9BBDG?BFGGIIGGAED?BD?
@3617981/1
cgtcactattctaggattgtgtaggtaatattattaaacgaagaacatgc
+3617981/1
CCCFFFFFHHHHHJJHIJJJJIJJJHHJJJJJJJJJJJJJJJJJJJJJJI
@3618034/1
gtcctttctaaggttctaaactatatctgtaccaaatttcaaccaaatcc
+3618034/1
C@CFFFFFHHHHGJJIJGHJGGIIGHIGGIIIIJIIIJJHEGFHIH?GHH
@1562185/1
gccagatgccaaagttcttgatcttcactgggctcttctctgggatttcc
+1562185/1
BCCFFFFFHHHHHJHIJJIJJJJJJJJJIJJJJIJJJJJJIJJJJJJJJJ
@7208888/1
tgctattttttttatttttattttcaatgtacagacagcacttttctacg
+7208888/1
@C@FFFFFHHGHHJJJJJJIIJJJJJGIGJJIGEDEEHIGGIIJJGIGIG
@1562349/1
cttggtacaaagcaaaggtcgggcagttcgtcaacaagacattactagct
+1562349/1
CCCFFFFFHHGHHJIJJDHHGJJIJJFDHIIIJJJJGJJJJJJJJJIIJH
@3105201/1
cgttactgcttaatactactcactgatttatgtagcatcatcttgtaaag
+3105201/1
CCBFFFFFHHHHHJIIJIIIGIJIJJJIJJIJJJJJJIGGHIIIJJIJIE
@4638296/1
gtggtggtgcacgcgcttgggcagagggaatctgattgtgctgttgtgga
+4638296/1
@C@FFFFDHHHHHJJJJJJJJJIIIJJJIJJJIJGJJJJJJIJGIJIJII
@3620541/1
ccggcaaatttttggttttaaccacatagttcccgatctcgcgggatctc
+3620541/1
CCCFFFFFHHHHHJJHIJJJJJJJJJJJJJJJJJJJJJJJJJJJJHFFFF
@5671398/1
cttgtttataagtttagtatagcttattacaaaataaatcttatatttaa
+5671398/1
@@CDFFFFFFAD<AFFHAEDIIGEFHGHEFIIIGHHGBGIIIIIIAHGGG
@4130361/1
cagccagatgccaaagttcttgatcttcactgggctcttctctggga
+4130361/1
????;;DDDDD3DEB9C<:E:3C<:CFCEFFFFB9E@DADECB9<;D
@4130708/1
cctcagcgacatgtaagagttcaatggggaagtaaatgcatctgtcctta
+4130708/1
@<;DDDDA<DC?BFEDGHB2A@HIEGGBC?CG1BFH@9?FBD9B9?BBF8
@5672709/1
cacaaagttgaagtccttgttgttaagaggtgttacctcttcctcgggtt
+5672709/1
CCCFFFFFGHF?FEHGIJIIEGHIJJHBDCHGHHGGGGICFGHGBGIIFD
@1054928/1
gccttgaattccttgatgactgcatagatagaaatcgaactcggtcggat
+1054928/1
;8=DD;DBFHHGBGCFHBEHIHIGGEHGFHEGGHIHHADGFH@BG@GGFH
@7719381/1
accgctgcttctatgtattataaaaactaattgtatgttgatcctgtgaa
+7719381/1
B@@FFFFFHHHHHJICGHJJJJIIGJJJGGHHJJIJIJGIGHJJJJIIIJ
@2078076/1
ttgggctcgctctccgaagggagcttgcggccgatgacctcatactcctt
+2078076/1
@@?=DDFFHDFHHIIHHGIGG?CFGCGIGIIGIGBEG?ECH>>>;@CDCE
@4131643/1
tctgtttgtctgtttgtctgtttgtctgttcgtctgtgcgcgctaatctc
+4131643/1
1=:A?BDDCFFFFFF@CFH<I?F><ACAEHDG8B=B119CDEGBFFF<B8
@3621782/1
cctaagtgagtatacatctattaaattcaaacgcagagctcattatgttg
+3621782/1
CCCFFFEFFHDHFIJJJJJIJJJIJJJJJJIIJIIGHIFIJJJJJJJJIG
@6696088/1
tccaggttgattttccagttcattattcccactcgcattctcttgtccat
+6696088/1
CCCFFFDEHDHHHJJJJJJIHGIJJGJJJJIJJJJIGJIGJJJJJGGGGG
@7720280/1
gttggtcttggttgaacggaactccaatcctttactcgaatagtcttttc
+7720280/1
@@@DFDDEHGHHHJIIIJJJJIIGIIJJIJIIGJJIJIEHGHIGGIIJJH
@2079145/1
cttctacagatttattatagcccgcgacttcgttcgtgtggaatagtgac
+2079145/1
@?@DDDDDFBFFFIBHEH?A?CG>HE@?FHIIHIGD?B=C;3=@FCH>@@
@6696360/1
ggtcgctacagtcgtacttgtttgaaggagtctatgcaagcttactataa
+6696360/1
BCBFFFFFHHHHHJHIIJJJIJJJHJIJHIGHIJJJJJJJJJJJJJJJJJ
@6696415/1
gtccgtttttaaactattttttcaatgccctaagtgagtatacatctatt
+6696415/1
@@@DDDDDHH?FHGGCGHIIIJHIGGGJIIJGJEHHEHBGHJCGIGGIJG
@3622664/1
gtagcactgagtgacggcacctccgacactgaggtcacggtactcgcggt
+3622664/1
C@CFFFFFHHHFHJJJJJJJJJJJJIJJJJJHIJJJJJJJHIJJJJJHFB
@1056279/1
gtgctgtctgtacattgaaaataaaaataaaaaaaatagca
+1056279/1
?=8;==DAC<=DC<BCE9ACHBBEBHGIBH9<A@AG;F44?
@1565388/1
ctcatcttgtatagaggaggcttgggctcgctctccgaagggagcttgcg
+1565388/1
CCCFFFFFHDFHDGIJIHHJIJJEHJIJJIIJIHIJGGIIJJCHICHGIH
@5154971/1
gttggaatgattctggtgggttgtcctgcagagcttgccacatcttgtaa
+5154971/1
C@BFFFFFHHGHHIJJFGIJJJJIJJJJJJJJJIJJIJJJJJJJJJJJJJ
@3107372/1
ggtgctgggcctcttgtatgcgaaggtgttgag
+3107372/1
@@?DDFDBHFGHHIIIGIGGDGBAGG9?GHIII
@4133212/1
aacaaatactaataataaaaacgatagaaaacaaataaaaactatcctat
+4133212/1
@@CDFFFFGFHFHJIIJJJIJJIGHGHJJJJJIJJJJGGHJJIJIGGHIJ
@6179536/1
ctgggctagtctttggagagaatgaatctaactttggaagttatgtgtta
+6179536/1
@C@DFFBDHHGHHGIEEEBEEGBHEFHHCH?CFHIGCBGHGGE<?DF?D?
@5155341/1
ccctaagtgagtatacatctattaaattcaaacgcagagctcattatgtt
+5155341/1
CCCFFFFDHAFCFHHIJIIIJIIIJJIJIIJDHGIGHEHIIJHIFIIIJI
@3107741/1
ggttattgttatgtcgatgtcgaacccaaaaatgtaatcaactttatttt
+3107741/1
@CBFFFFFHHGHHHJJJJJJJJJJJIJJJJJJJJIIJJJJJJJJJJJJJJ
@5673079/1
ctaacttgaacagtgcgatgttttacaagggcaggttgaactcacaccat
+5673079/1
@@CDDFADDHHGHFDHHGIIDHHGIIIIGIGGIIIGHBFHIIIIIIIIGI
@5155500/1
cgcaagaagtaccagaaacgggacttagccacaatctggtctggagagaa
+5155500/1
CCCFFFFFHHHHHJJJJJJJJJJJJJJJJJJJJJJJJJJGHIJJJJIJJJ
@5156158/1
gctgggtcttacagattggtggaaaccaaaccaaacttctctgccaccac
+5156158/1
CCCFFFDFHHHHGJJJJJJIHIJJJJJIIJJJJJJJJJJJJJJJJJJJJJ
@3108773/1
ctgtggccggcggcacgcagacgccttgatgacctccactttgatgatct
+3108773/1
BCCFFFFFHHHHHIIJJJJJJJJJHHHHFFFFFFEEDEEDDDDDDDEFDD
@5674046/1
ctcttgtatgcgaaggtgttgaggcgcttgtggtgg
+5674046/1
?@@?DDAACD<:AE::EBAACCEADFFH@;?31076
@5156608/1
gttctattcaagttatgtaagtattaaattcgtaccgctttttatgtgtc
+5156608/1
CCCFFFFFHGHHHIJJJIJJJHGJJJJIJIJJIIJJJJJJJJJIJJGIIJ
@5674536/1
gggggcgtcgggtcacattacatactctgtatttcctcttcatggtgcca
+5674536/1
CCCFFFFDHHHHFHIIIIIIJJJJJIJIJHIJIJJJJJIJJJHHHACEEF
@5675152/1
cgaagaacaatgtttatcaactacaagagggctgtt
+5675152/1
??<DD?D2CDD8A4C:<AD4ABCBAFE98A6?C?:?
@1566124/1
cggctgatccgagttggatgcggttttcacgaatatattgtgggatgctt
+1566124/1
CCCFFFFFHGHHHIIIJJJJJJJHHJJGIHIJIHHHIJJIIJJJIJIJJI
@4644611/1
cctaagtgagtatacatctattaaattcaaacgcagagctcattatgttg
+4644611/1
CCCFFFDDHHFHHJJJJJJJJJJJJJJJJJJJJJIJIJJJJJJJJJJIJI
@4133648/1
caaaaaatcacgtttatacattttttttttaatttttgtgttacgattcg
+4133648/1
CCCFFFFFHHHHFHIIJJIJJJJJJJJIIIJGIIJIIJHGHHHHHFFFFD
@6183833/1
ctggttcaaattcaaataaaatcactctgcaatcctgcctcacatgattc
+6183833/1
@BCFDDFFHHHHHJGIIIJJJJJJJJJIJJIJJJJJJJJJJJJJIJJJJI
@6184323/1
gtgctattggcacacaggcataatgccatattcaaatgggaagtggtgat
+6184323/1
CCCFFFFFHHHHHJJJJJJJJJJJJJJJJJJJJIIJJJJJIIJIIJFGHI
@4134472/1
cacggtagcactgagtgacggcacctccgacactgaggtcacggtactcg
+4134472/1
@@@DDBD@FFFAFIGEFBBGEADGFGGDGFHGGGIGIICHIGHI@EHII;
@4645424/1
catcgacataacaataacccctgctattttttttatttttattttcaatg
+4645424/1
CCCFFFFFHHHHHJJJIIJJJJJJJGJJJJJJJJJJJJJJJJJJJJIJJJ
@4645516/1
tgctgttgtggaactgcttcacctgtggccggcggcacgcagacgccttg
+4645516/1
CCCFFFFFHHHHHJJJJJJJJJJJJJJJJJJJJJJJHHHFFDDEDDDDDD
@1059376/1
gggatgcttaaatttacatttagtgtttgtttcatgtcaatcggttcata
+1059376/1
CCCFFFFFHHHHHJJJJJJJJJJHHHIJJHIJJJJJJJJJJJJJIJJJJJ
@11881/1
aggtgctgggcctcttgtatgcgaag
+11881/1
==;:?DDDB?CFFIIFIIIFEII;8?
@11882/1
gtagcactgagtgacggcacctccgacactgaggtcacggtactcgcggt
+11882/1
CCCFFFFFDHFCFHDEGHGHIGIJGAGHGIIJJI;FHJJG<FHII@BBF=
@11905/1
gttagtctattatagtttcaaaaaaactgtttcacataaataggtgagaa
+11905/1
@@@DDDDDDHHDHHIIIIIIG@>B?D@BFHGH>C?9DFHGIEGABDDHBH
@4135751/1
ggttcaccaagcaagtggcgttgatgtcgcaagatagtgagacattcact
+4135751/1
CC@FFFFFHHHHHJIHIJIJJJJJJJIJJJJHJJJJJFIGIIJJJJJJJJ
@12823/1
tgggtatgttattagtgttggattttacaaagtttaccagatacattaac
+12823/1
@CCFDDFDBFHBF@GHHIIIIGDGGHHGDAHGHIIGEHDICHIIGGGGGE
@2081245/1
ctgggaacattcgactgatccggtgagggatgcgtgacgtcagcccctac
+2081245/1
C@CFFADDGGHHHIIIIJGGIGICFGHIJGHGGHIIGIHDFGF@FHIGIE
@538118/1
atttagtgtttgtttcatgtcaatcggttcataaataaaaaagttatgtc
+538118/1
CCCFFFDDHHHHHIIHJ<FFHHIIJJIFHHJJJJJJJJJJJJJHGGIIIJ
@2591962/1
ctcataacgcagccagatgccaaagttcttgatcttcactgggctcttct
+2591962/1
CCCFFFFAHHFHHIJJBH@DHIC>HCGIIIIJJDIHJEHGHGIGBGGGGG
@3624692/1
ctctttgtacctgcttcatggaagcatcactcatcaactcgttacatcac
+3624692/1
@@CDFFDEGGFHBBHIHA>HGECFGGHEFHGHIIFEHGIIIHGIGIGIHG
@3625043/1
agcatttcggatctatagaggctgtcactgcagcgatactgggaacattc
+3625043/1
CCCFFFFFHHHHHJJJJJJJJJJJJJJJJJJJJJJJJJJJJJJJJJJJJJ
@14055/1
gttcccacatcaggatgtggattttaatgttattattacagcatacataa
+14055/1
CCCFFFFFHHHHHJHIIGHJIJJJJJJJJGJJJJJJJJJJJJJJJJJJJJ
@539323/1
gtcgaacccaaaaatgtaattaactttttttttgtctgtttgtctgtttg
+539323/1
CCCFFFFFHHHHHJJJFHIFIIJJJJJJJJJJJIIIJIJJJGHHIIHIIE
@1566631/1
ctgcaaacatgccagttataaagcatagcccgaagtgctattggcacaca
+1566631/1
CCCFFFFFHGHHHJJIJJJJJJIIIJJJJJJJJJJGGIIHIJJJJJJIIG
@539393/1
gggttattgttatgtcgatgtcgaacccaaaaatgtaattaacttttttt
+539393/1
B@@BDDFFHHHHHJJIJIIJHHIIIJJJJIJJJJJDIIJJJIJJJJJJJJ
@14595/1
gtgataaagataagtataggctcaaaacctaacgacatcaatcaccagct
+14595/1
@CCFFFFFHHGGHJIGIJJJIJJJJJJJJJJJJIGIIJJIJJJJJIJJJJ
@539877/1
ctgatagagacgatttcaccagtggtcttcttgaacttcttcaattgacg
+539877/1
CCCADFFFHFHFHIJJJIJJJIHIJHHIJJJJJJIJIJJIJJGJIIJJJJ
@14779/1
gtagaaaagtgctgtctgtacattgaaaataaaaataaaaaaaatagcag
+14779/1
CCCFFFDDFADFDGIIJGIIIJGGGIEHGIIGGFGIJJJJIJJIJJIIJI
@6700060/1
cacggtagcactgagtgacggcacctccgacactgaggtcacggtactcg
+6700060/1
CCCFFDFFHHHHHJJFHIJJJIJJJJJJJJJJJJJJJJHJJJJJFHJJJH
@540269/1
tgggcctcttgtatgcgaaggtgttgaggcgcttgtggtggtgcacgcgc
+540269/1
@CCFFFDFHHHHFJJIJIJIJCFHGIIJIIJJIIIGIGJIJHIGIJIJHF
@2083420/1
gtggattttaatgttattattacagcatacataataaaattagaggaagt
+2083420/1
BCCFDFFFHHHHHGHGJJIJJGHIJFJJGIJJIIIIJJIJJJFGIIIGI3
@5676336/1
ccggctttggtggttctttggctgcctctggtggaggtttctcctgtgac
+5676336/1
CC@FFDDFHDAFD@FGHJJIJIJJJJIIIIJGHIJJJ?BHIGGHIJBFH4
@1567368/1
gtggaactgcttcacctgtggccggcggcacgcagacgccttgatgacct
+1567368/1
@?@DDFFFHHHHHJJJIEIGCGIJIJIIIGHGIHHFBDDDDDDDDDEDDC
@7723547/1
cttgggcagagggaatctgattgtgctgttgtggaactgcttcacctgtg
+7723547/1
CCCFFFFFHHHHHGIGIGIJJIIIJIJJIGIIIJJJJIJJJJJJJJHHIJ
@3114168/1
cttccctgcaaagttaaccatcttgtattcaaaagaaaacctagaatcac
+3114168/1
BBCFFFFFGGHHHJJJJJJJJJJJJJJJJJIJJJJJJJJJJJJJIJJJIJ
@5676894/1
gtctgtacattgaaaataaaaataaaaaaaatag
+5676894/1
@@@FFFDBAFHF<FDBHIDBC>GGIIEGDGG@<F
@3114614/1
cttgattttataatttagagacacgtgtacatttcgagagaacaaattac
+3114614/1
CCCFFFFFHHHHHJJJJJJJJJJIJJJHIJJJJJJJJJIJIJJJJJJJJJ
@1061540/1
gttcgacatcgacataacaataacccctgctattttttttatttttattt
+1061540/1
@@@FFDDFFFHHGIIJGJIJGEIJJIGIGIJJIGGIJGIGFHGEHJGIGI
@3114868/1
gtagtaagtcagctgttccacttcatcatcagggatcttgccgtcattgc
+3114868/1
CCCFFFFFHHHHHJJIJJJJJJJJJJJJJJJJIJJJJJJJJJJHJJJJJJ
@3114963/1
ctgtgatctgtttcttggcatctatagatgtcggtggcgcacagggcacg
+3114963/1
CCCFFFFFHHHHHJJJJJJJJJJJJJJJJJJJJJJJJJJJJJJJJJIJJI
@5158610/1
tgtacattgaaaataaaaataaaaaaaatagcaggggttattgttatgtc
+5158610/1
CCCFFFFFHHHHHJJJJJJJJJJJJJJJJJJJJJJJJFHIJJJJJJJJJJ
@3115305/1
ggtctttgtataccttcaggtgatcgaacatcatgtcttcaaactccact
+3115305/1
BCBDFFFFHHHHHJJJJJJJIHIJJJJJJJJJJJJJJJJJJJJJJJJJJJ
@5677935/1
gtaggtgctgggcctcttgtatgcgaaggtgttg
+5677935/1
@@@B?BDDHDH??CEEEBBAFGHHIEHAEDCDFH
@2085719/1
ccttgttgttaagaggtgttacctgcaacttggccaggttagggccaaca
+2085719/1
@@@DFDBDHBFDHFGD<CAEHGIGCHICFEFCAHG;BGHGIGBG3?DBHI
@1568631/1
gtctgtttgtctgtttgtctgtttgtctgttcgtctgtgcgcgctaatct
+1568631/1
@?@DDFDEFCFHDAGEGCIFAHHGAFHHIEEIE?EFB:CBDGDFHEHGIG
@2592427/1
aacaaatactaataataaaaacgatagaaaacaaataaaaactatcctat
+2592427/1
@@CFFFFFF?FHAHGIGGIJGGGGGGGIIIGIJIEIIJIGJJJJIGGIIJ
@4136261/1
tgggtctcttgtatgcgaaggtgttgaggcgcttgtggtggtgcacgcgc
+4136261/1
@BCFDFFFHGHHHIIJJDGHIGHHHGHIJGHHIIIHJJHGHFHIFHEGHF
@5159876/1
agcaaatggaaaaaaaaattggtgaaaagaatcacaagtaagatactgca
+5159876/1
<@@DDDDD>DDHBB@EHGB?CD9?GBGGHBBGEHBFIDGGGBGDFGCFBG
@7215616/1
cgattatccatgaaaattacgaactatacaaattgcatataattatgcgt
+7215616/1
CCCFFFFFHHHHHJJJJJJJIJJJJJJJJJJJJIIIJJJJJJIJJJJIJG
@541038/1
cgaacattctatgcttataccattaatctccgcaactatttgacggattt
+541038/1
CCCFFFFFHHHHFGHGHJGIHIIIGIJIIJJIJJJJJJJJJIGIIJGGJJ
@541191/1
gtgctgttgtggaactgcttcacctgtggccggcggcacgcagacgcctt
+541191/1
@?@D?DDEHFFHHIIJJIIJJJJIGHEEDBHIJEIIJGFFFDCCDDDD<B
@4136742/1
gctgggcctcttgtatgcgaaggtgttgaggcgcttgtggtggtgcacgc
+4136742/1
CCCFFFDFGHHHGJJJIIJJIII?CEFIIIIHHIJJJHHDFHIGHGIIJF
@1569816/1
accgccggtgtccaggtaaattgcaccgattagtgcctctaatatatcgc
+1569816/1
@CCFFFFFFDHFFGIEFGHIIGG>GHGH@GGBBDFGIICHJIIJJIJFHH
@542168/1
ccaaatttcaaccaaatccgtcaaatagttgcggagattaatggtataag
+542168/1
@CCFFFFFHHHHHJIHIIJJJJJJJJJJIIJJJJHIHJJJJJJJHIJJJJ
@6702001/1
aactgcttcacctgtggccggcggcacgcagacgccttgatgacctccac
+6702001/1
CCCFFFFFHHHHHJJJJJJJJJJJJJJJJIJHHFFDEDEDDDEDDDDDDD
@6702145/1
gtgctgggcctcttgtatgcgaaggtgttgaggcgcttgtggtggtgcac
+6702145/1
???DDDDDHFDBDGGC?EFBEG@EA:?FFDGHE;FGHICH@;=;A@CGHI
@2594105/1
gcctcttgtatgcgaaggtgttgaggcgcttgtggtggtgcacgcgcttg
+2594105/1
CCCFFFFFHHHHHIFGFGAFEGGBEEBFGIIIIIIFGHAFHIIIBGHFF?
@4138095/1
cgttgatgtcgcaagatagtgagacattcactttttagtcataatcttca
+4138095/1
@@:DDDBEDCFFHJIGGII<EDGGGIGEHGDGGIGGIIFDHGIGGIHAGH
@1570656/1
caataaacaataaaatttaattctaataaaactgcaagcgactggttgtt
+1570656/1
CCCFFFFFHHHHHJJJJJJJJJJJJJJJJJJJJJJJJJJIIJJJJHIJJJ
@7217090/1
ccctgctattttttttatttttattttcaatgtacagacagcacttttct
+7217090/1
CCCFFFFFHHHHHJJJHIJJJJJJJJJJJIIJHIJJJJJEIGIJJJJJIJ
@4645750/1
ctcttgtatgcgaaggtgttgaggcgcttgtggtggtgcacgcgcttggg
+4645750/1
CCCFFFDFHHHHHJJJFHHIJIJJIJJJJJGIJIJJFHIIJJJJHFFFDD
@7217167/1
gggcctcttgtatgcgaaggtgttgaggcgcttgtggtggtgcacgcgct
+7217167/1
BCCDFFFFHHHHHJJJJJJJGHHHJJJJJJJJJJJJJJJIGHIJJJJHFF
@4645799/1
ctgtttgtctgttcgtctgtgcgcgctaatctcagaaacggctgatccga
+4645799/1
@@@ADDDFHGFHBGGHHEGIIGGGIIIEGGGEHGH@GGIGEBFHJAGDGH
@1062907/1
atgccatttatcctcgcacgttggcagtaatagtacaagtgaaaagtcac
+1062907/1
@C@FFFFFHHHHHIFIIJIJIIIIJJJEHIJHHHGIJIIIIIJIJIJIJI
@1062991/1
ggcctcttgtatgcgaaggtgttgaggcgcttgtggtggtgcacgcgctt
+1062991/1
B@?DFFFFHFHHHJJHIIJCFHHIJJJJJJJIJHIGHGIFFIIJJIFHFD
@1063013/1
gtgagcacgggctctgtgcctggctcccatgtcacggtagcactgagtga
+1063013/1
CCCFFFFFHGHHHJJJIJJJJIJJIJJJJJJJJJJIJFHJJJJJJJJFHG
@3116641/1
tcacgacacagtccttgtaattctctggtgtgacatttataaacagtctt
+3116641/1
CCCFFFFFHHHHHJJJJIJJJJJJJJJJJIIJIHIIJIIJIIJJJJHGHI
@3116670/1
tgagtgacggcacctccgacactgaggtcacggtactcgcggtacatgtt
+3116670/1
@@CFDFFFHHHGHJJJJIIIJJJIIHIBFHIJJBGHIJJJIIBHFFFEFF
@6188510/1
gtactttatttattgtaaaccgcgatgattttggacgtatttttgttgtt
+6188510/1
@@CFFFFFHHHGHJJJJJJIIJGIFHGFEGGGIJIJJGGIJJJJJGIGHI
@5160903/1
cggaactccaatcctttactcgaatagtcttttctaacttgaacagtgcg
+5160903/1
BCCDFFFFHHHHHJJJIIJJJJJJJJJHIIJJJIJIIIIJJJJJGJDGHJ
@4138841/1
caccagcattcgtgtcccccgctggagcttgaccaacggggtacatcttg
+4138841/1
CCCFFFFFHHGHHIJGGHIIJGHIIJIJGHHIGIIJGIIIJ4AGHGJJJH
@2087344/1
cctaagtgagtatacatctattaaattcaaacgcagagctcattatgttg
+2087344/1
CCCDDFFFHHHDHIJJJJJIIJJIJJJJJIIIJGIJIJJFIIIIIJJHIE
@2087530/1
tgtaattcaagtaatattaaaacttcagctaaatgactcgcttatttttt
+2087530/1
@@@=BDDDFHFF<GHGAG>BICEHGE@FGHAH@@F?CGEG8FBGCDHIII
@5679325/1
cactaattctatgcaaagtatagcttgtatttgttatgtaaccactccat
+5679325/1
@@@D=?DDFHDFHEGIBCICHHHIIIFHE<DEGCG9EEEEG?:BFHHGEF
@2595227/1
ccgcgagatcgggaactatgtggttaaaaccaaaaatttgccggaagtca
+2595227/1
CCCFFFFFHHHHHJGJJJJJHIJGIIJIJJJJJJJJJIJJJJJJJJJHHH
@5680103/1
tcttcaagcacaaattgctcagggtctgtggcgaagttttgttcacgttc
+5680103/1
@@@FFFFFFHHHFGHCGIJIJGHIAFFDFHIIHIIHDGIJIFEFIIGGHH
@3631574/1
ctgcttctggcacatcaggagaagttggctcctcaacagacacagagctc
+3631574/1
CC@FFFFFHHHGHIJJJJIIJHHGHHIIIGHJJJGJIGJIIJIEHIJJIJ
@5680395/1
ggctgaattgcagcatcttgtcgagaacatgaagccgctttggtttacgt
+5680395/1
@?@DBDD?DB<F?@G?C@EF3CAEGCE3CGDA99DC:@AGD9D8BFDFI=
@6705533/1
gtggtcttcttgaacttcttcaattgacgcaagaagtaccagaaacggga
+6705533/1
CCCFFFFFHHHHHJJJJJJJJJJJJJJJJJJJJJJJFHIIIJJJJJIJJI
@6705568/1
ctgttgtggaactgcttcacctgtggccggcggcacgcagacgccttgat
+6705568/1
CCCFFFFFHHHHHJJJJJJJJJGJJJJJJJIJJJIHHFFFDEDDDDDDDD
@3632057/1
gtctgtacattgaaaataaaaataaaaaaaatagcaggggttattgttat
+3632057/1
CCCFFFFFHHHHGFGIHJJJJIIIJJJJIJIJJJJIIIJJDHEHIJJJJG
@4648108/1
cgcaagaagtaccagaaacgggacttagccacaatctggtctggagagaa
+4648108/1
CCCFFFFFHHGHHJJJJJJJJJJJJJJJJJJJJJJJJJJIIJJJIJHIIJ
@7728125/1
ctaacagtccggtcaaatgcgttgtaaaactaaagattaaataaataaaa
+7728125/1
???;DDDD:D?1DAEEII@E?<EE?EED??<?CDD?BDEDDEIIAD9D@D
@7219939/1
gtagaaaagtgctgtctgtacattgaaaataaaaataaaaaaaatagcag
+7219939/1
@@@DDDBDH=CDDDCFBGACEEEEFDHHIGFFBBEEHCFEGBHGDEBFHH
@6189045/1
cttggttgaacggaactccaatcctttactcgaatagtcttttctaactt
+6189045/1
@@@DDDDD8CDD@FEEBFCCFF;9CBFFCFGII@FFIIIEEF@AFF>B>F
@3118078/1
ctctgtgcctggctcccatgtcacggtagcactgagtgacggcacctccg
+3118078/1
CCCFFFFFHHHHGJJJJJJJJJJJJJIJJJJJJJJJDHHIJIJJJJJJJG
@6189711/1
tggtggtgcacgcgcttgggcagagggaatctgattgtgctgttgtggaa
+6189711/1
@@CFFFDDDHHFHDGEIII?GHIGIG>GCGDHGIHI<=CHHIFGHIIIII
@5163338/1
cgcaagaagtaccagaaacgggacttagccacaatctggtctggagagaa
+5163338/1
@@@DFDFFHFFDHGGGHIHICBGHIJIHIIGIJIJEHIIGGGHI@CHIJI
@3118283/1
gtggattttaatgttattattacagcatacataataaaattagaggaagt
+3118283/1
?@@=7BDDDA?F<<2<ACI@I<FHC?AB4C<CF9FFCF9E??CFFIDCF9
@5163442/1
ggcctcttgtatgcgaaggtgttgaggcgcttgtggtggtgcacgcgctt
+5163442/1
@@@DDFFFHDDHFGIBHGICGHHGGJJJJIJIJGHIIGGAFGHICHEHFD
@7221373/1
ggtgttacctgcaacttggccaggttagggcc
+7221373/1
??1AABAADD:C?<CE:?CEC3:ACE?2A?BC
@4141823/1
ctcaaaaaatcacgtttatacattttttttttaatttttgtgttacgatt
+4141823/1
CCCFFFFFHHHHHJHIJJJJJIJJJJJJJJJJJGHJJJJJGFHHHHFFFF
@5164236/1
gtctgtttgtctgtttgtctgtttgtctgttcgtctgtgcgcgctaatct
+5164236/1
@@@D=DDD?HDBD:AEGIEGIIIIIHIIIBHGGHGHGI@CGDAGIDBFEH
@546664/1
ggcacctccgacactgaggtcacggtactcgcggtacatgttgtgtacac
+546664/1
CCCFFFFFHHHHHJJJHIJGHJJJJHIJJJJJJJHIJJJJIJIHHHIJCC
@4142282/1
cgttgatgtcgcaagatagtgagacattcactttttagtcataatcttca
+4142282/1
CCCFFFFFHHHHHJJJJJJHHHIHHFIJJJJJJJIJJJJJJIJJJIIIII
@5164796/1
ctcgaatagtcttttctaacttgaacagtgcgatgttttacaagggcagg
+5164796/1
CCCFFFFFHHHHHJJJJJJJJJJJJJJJHIJJJJJHIJJJJJJJJJJJJJ
@547580/1
ctcagcttccctgcaaagttaaccatcttgtattcaaaagaaaacct
+547580/1
CCCFFFFFHHHHHJJJJJIJJJJJJJJJJJHIJJJJJJJJJJJJJJJ
@3120282/1
ccggcttatactccgcctccaacttgatacaagcttctcgcacagcagtg
+3120282/1
CCCFFFFFHHHGHJJJJJJJIGJJJJJJJJIJJJJIIJJJJIGIIJJJHH
@3120346/1
ctccagtactttagctttgacagtgtaaaacttctcggaaatctccaatc
+3120346/1
@@@DDDDBFHHHDIGHHGEHIGBAFFHFHIGIIGIIGH>AGIHIIIGIID
@5681573/1
gccctaagtgagtatacatctattaaattcaaacgcagagctcattatgt
+5681573/1
@<?D?DBBFHF?FBFHGGHIGGGIGGCF>EHGGIEBHB:@CHGFHGGG@F
@7728632/1
cgactgatccggtgagggatgcgtgacgtcagcccctacgatcatcactg
+7728632/1
CCCFFFFFHHHHCGHIJJIIJJJFHIIJHIJJJJJJIIJJJGJJIJJJIH
@2597836/1
ggtgctgggcctcttgtatgcgaaggtgttgaggcgcttgtggtggtgca
+2597836/1
=?=DBDFEH?FHHEHIEEHHIGIIGG9?CFECGIIGIIIIBCFFEG;@EH
@2598101/1
ccgcaatgttggagcttggtacaaagcaaaggtcgggcagttcgtcaaca
+2598101/1
CCCFFFFFDFHFFGIJJJICFGHIJIJIIJJJJEGGGIIIBGIGFHIGGH
@7729756/1
gtggtcttcttgaacttcttcaattgacgcaagaagtaccagaaacggga
+7729756/1
CCCFFFFFHHHHHJJJJJJJJJJJJIJJJJJJJJJJIJJJJJIJJJJJJI
@1067616/1
gtgtacacctgagcgagactcataacgcagccagatgccaaagttcttga
+1067616/1
C@@FFFDDCFHDDIGGJGIHIGIJJJIGIJIIGHIHIJJJFDGIGHGIII
@1067667/1
gtcctttctaaggttttaaactatatctgtaccaaatttcaaccaaatcc
+1067667/1
B@@DDFFDHHHGHAFHJIIJIGGJJEJIJCEFHHIJJIHIIJJJJJHGII
@3634562/1
gcccactacatcgagatggtaagcctttcattattagacatcgacaaaac
+3634562/1
?@@B??D?AF<2ABBFCBECBEFHIE<FEFDDGGIIIIIFIIIFIIAFFC
@6707875/1
gttgtggaactgcttcacctgtggccggcggcacgcagacgccttgatga
+6707875/1
@@BFDFFFGHHHGJJJIJIGIHGIIJIFIIJHIIH<BFDEDDDDDDADDD
@1574790/1
ctcttctaaagcaaacaatgagacctgtgcaacccatttgatgctgacac
+1574790/1
CC@DFFFFHGFHHIJJJEIGHGIJJFIHIJJIIIIJJIJIJIJJIJJGII
@5167231/1
gccagatgccaaagttcttgatcttcactgggctcttctctgggatttcc
+5167231/1
CCCFFFFFHHHHHJGHIJJJJJJJJJJJJIHIJJJJJJJJIJJJHIJJJJ
@2598872/1
cgaacattctatgcttataccattaatctccgcaactatttgacggattt
+2598872/1
@<?DFFFFGDHHHGIGIEEHIIFGDHIG<EHGIDIIIIEHIIEE@:FHGG
@5682840/1
gcgttgatgtcgcaagatagtgagacattcactttttagtcataatcttc
+5682840/1
CCCFFFFFHHHHHJJJJJJJHHJJJIIJJJJJJJJJJJJJJJJJJJJJJI
@5167575/1
ctggctcccatgtcacggtagcactgagtgacggcacctccgacactgag
+5167575/1
BCBFFFFFHHHHHJJJJJHGIIJJJJJIGHJJJJIJJJJJJJIJJJJJJJ
@5683465/1
gctgtctgtacattgaaaataaaaataaaaataatagcaggggttattgt
+5683465/1
CCCFFFAEHDHHDHIJEIGHIIIIIJJJGIEGGHFIHIJJJII@GHIIII
@5683644/1
gtttgtctgtttgtctgtttgtctgttcgtctgtgcgcgctaatctc
+5683644/1
CCCFFFEFHHHHHGHJJIIIJJJJGIJJJIIJJIJIJJJJJJJJJJJ
@6193698/1
cactgagtgacggcacctccgacactgaggtcacggtactcgcggtacat
+6193698/1
@C@FFFFFGFHGHJJJJJIJIIIIJJIHIJFHIJIIHJJIJJJJG=DECB
@5684023/1
cttgaattccttgatgactgcatagatagaaatcgaactcggtcggatgc
+5684023/1
@@@7DDDDHHHHFDC@BBAAFHIBHEHIGE@D@<CGCGHIHDBDF<?DAG
@5684154/1
caaaaatgtaattaactttttttttgtctgtttgtctgtttgtctgtttg
+5684154/1
CCCFFFFFHHHHHJJJJJJJJJJIJJGHIJGIJJHHIJIJJJHIJIIJJJ
@4145555/1
gaagggttttttaaactcatgttttcatggtaccaagttatgaatttttc
+4145555/1
@@@DFFDDFDHGFIJIJIGIIIGGIIGHGGCDGHIGHGIHIJEGIIJJII
@20820/1
cgcttgggcagagggaatctgattgtgctgttgtggaactgcttcacctg
+20820/1
BCCDDFDFHHDDHGHIGFHHHIIIIBCFGGGGH?FHBDGDGHFCHIIJGD
@2091247/1
gaacagacaaacagacaaacagacaaacagacaaacaga
+2091247/1
@@@FFFADHDHHHGGGIEFHGHGIIJEIJIGJJJIGHEG
@5684794/1
gctgggtcttacagattggtggaaaccaaaccaaacttctctgccaccac
+5684794/1
@@@F?DDEHHGDHDEGEGHIIIICHHIIGGIIIGHEDF<DFHGGBFFCFG
@550173/1
tgtttcttggcatctatagatgtcggtggcgcacagggcacgcttgcgca
+550173/1
@CBFFFFFHGGHHJIHJJJJJIJJIJHIJIIJJJJJJJJJJJJIJIIIJG
@4146768/1
atcagattgacagaagaaatgtttcgtaatattagcgag
+4146768/1
?@@DA:=?FFB?<CFBDHGHHACBAEEGBEDBGACEDHE
@4147005/1
ggacaaagtagctgtatttctttggattttaatttagaaaattaaataaa
+4147005/1
CCCFFFFFHHHHHJIJIJJJJJJIIJJIJJJIJJJJIJJJIJJJIJJGIJ
@2091805/1
cgaacattctatgcttataccattaatctccgcaactatttgacggattt
+2091805/1
?=@DBD?DFHHFHGA>GHGIGC<ADB?:CBCC??@FHGCHECC>FE?DGG
@7224332/1
ctgcatacctgccatgcgctggtaagcgctatggactgccgccaattcac
+7224332/1
CCCFFFFFHHHHHJIJJJJJJJFHIJJJJJJJJJJJJJJJJJJIIJJJJJ
@4650825/1
ctcagatgcaatttcttgcaagaattgcacaaagttgaagtccttgttgt
+4650825/1
CCCFFFFFHHHHHJJJJJJJIIIJJJJJGJJJJJHHIIGHBGIJJJIJJE
@7730484/1
ctcaaaaagtcacgtttatacatttttttttaatttttgtgttacgattc
+7730484/1
CCCFFFFFHFHHHJIJJJJJJJJJJJJJJJJJJJJJJJJIIJJJJJJJJH
@5685832/1
ctgggcctcttgtatgcgaaggtgttgaggcgcttgtggtggtgcacgcg
+5685832/1
CCCFFFFFHHHHHJJJIJIJJJGHIJJIJIJJJJJJIJJJJJGHIJIJHG
@5168770/1
ccctaagtgagtatacatctattaaattcaaacgcagagctcattatgtt
+5168770/1
CCCFFFFDHHHFHIJJJJJJJJJJJJJJJJJJJJJJJIJJJJJJJJJJJJ
@4651383/1
agactgatcagccggagcagctccggtaagtttgtcgagtagagccttag
+4651383/1
@@@FFFFFHDHGHIIIIIGHIIHIGGCFGIHHIIGIJGIFGGIJJJIIGC
@5686058/1
caataattaataattatgtcgcaataccgtagccgcccaaatttataatc
+5686058/1
@@CFFFFFHFHHGJJJJJFJIJIIJJHIJIIJJJJJJJJJJJJJJJJJJJ
@3125656/1
ctggttacattgctcacgtacagctaagttattagcgatattataattat
+3125656/1
@C@FDDFDHHHHHGIIJJEHIGEGIBHGAFHHJJGIIIHEGEIIIJGEIG
@2599733/1
ctcaacttcatcttatacttatccaagaaatattttgctacagtacattc
+2599733/1
@@@FDEEFFGHHHJIIIIIIIJIJCHIJJJIIHIJIHGHIGII?FHGHHH
@2599897/1
cttccctgcaaagttaaccatcttgtattcaaaagaaaacctagaatcac
+2599897/1
CCCFFFFFHHHHHJJJJJJJJJJJJHIJJJJJJJIJJJJJJJGJIIJJJJ
@3125837/1
tctatactttgcattaaaataatgcccattttcacaggcaagggatccta
+3125837/1
CCCFFFFFHHHHHJJJIJJJJJJJJJJJJJJJJJJJJJIJJJJIJJJJJJ
@5686768/1
ctgctattttttttatttttattttcaatgtacagacagcacttttctac
+5686768/1
?@@FFBDFDHFHDGIJIGHGGHHIJG@CDDDGGBGGGEHGGIIIJGIGEG
@2093651/1
tgagtgacggcacctccgacactgaggtcacggtactcgcggtacatgtt
+2093651/1
@@@FFDFDDFFHGGGEGIGGGIJGHHI?DHHGGJIIJJIJEG:BDDD?CF
@7225281/1
gtgcgcgctaatctcagaaacggctgatccgagttggatgcggttttcac
+7225281/1
B@BFDDFFHHHGHJJJJJIJJJIJJJIJJJJJIFHGECHIIIIIIHGEEE
@7225453/1
tctaaggttcaaaactatatctgtaccaaatttcaaccaaatccgtcaaa
+7225453/1
?1?DDFFAFHDFHCHIIJGJJJJFHGHIIGIJIHIIIHGIIJJGGHHCHH
@1068468/1
cattgaaaataaaaataaaaaaaatagcaggggttattgttatgtcgatg
+1068468/1
@?@FFADDDHDDHIJJJJIJJIIJJJJIJJIJJ?DEGIJIIIIJHIHHGH
@6198194/1
cctgcctcacatgattcatccacaaattccaacccttgcgtttcaaaaca
+6198194/1
@CCFFFFFHHHHHJJIJJJJJJJJJJJJJJIJJHIJJJJJJJJJJJJJJI
@6198257/1
gccaggcacacggacttacgaagtaaattcaattgttgatatagaggata
+6198257/1
CCCFFFFFHHHHHJJJJJJJJJJIIJJJJJJJJJJIJJJJJIJJJJJJIJ
@6708260/1
ggccgtcagaacctgatagaaacggttggcgttaggtatatacaagaaca
+6708260/1
@C@FFDFFHHHHHJJBGIIJJIJJJHGJIJIFHIIIFHIGGEIIJIJJJI
@1068789/1
gaacaaacaaaacttaagccttattataaaaggtataaatattcctgcca
+1068789/1
CCCFFFFFHHHHHJJJIJGJJIJJJJJJJJJJJEGIIIIJJJJJJJJJJI
@6708819/1
ctgctatttattttttctatattttcaatgaacagaattgacccttctac
+6708819/1
CCCFFDDFHHGFHGHJIIJJJJJJIICHIJJEIJCFHGIIJJJJJIIIIJ
@3635586/1
ttgttatgtcgatgtcgaacccaaaaatgtaattaactttttttttgtct
+3635586/1
@CCDFFFFHHHHHJJJJJJJJJJJJJJJIFIJJJJJJJJJJJJJJJJHHH
@1575527/1
gtcgtatgattatttgtctgtagtggtcctgctgtttcgtatattctaaa
+1575527/1
?:;BDDFFBHHHHGDHCGI@IIHIII>FGFGIIGIIIIIIIIEHIIIE@D
@3635822/1
ggatgcttaaatttacatttagtgtttgtttcatgtcaatcggttcataa
+3635822/1
CCCFFFFFHHHHHJJJJJJJJJIIHIJJHIJJJJJJJJJJJJJJJJIJIJ
@1575904/1
gtggattttaatgttattattacagcatacataataaaattagaggaagt
+1575904/1
B@BFFFFFHHHHHIJIJJJIJJJIJJIJJJJJJIJJIJJJJJJIJJJJJH
@552429/1
cctctatactttgcattaaaataatgcccattttcacaggc
+552429/1
=;@DDFD4AFDFD>FBA?FIFHGDHGEDA>FHHEA9?FGG?
@1576024/1
cactgagtgacggcacctccgacactgaggtcacggtactcgcggtacat
+1576024/1
CC@DFFFEFHHHHJJJJJIJJJJJJJJIIJGHIJJGHHIJJDIJHBDDDF
@6710037/1
cgacaccacagttccagtctcaggcacattgccattagtagactgatcag
+6710037/1
@@@?DADBFAC?F<EGHB?CFHEAGHBHBDFAHEGID<C?FE?@DGDCCC
@24696/1
tattgttatgtcgatgtcgaacccaaaaatgtaattaacttttttttgtc
+24696/1
CCCFFFFFHHHFHJJJJJJJIJJJJJJJJJJGHJJJJJJJJJJJJJJJHG
@6710064/1
gtttgtttcatgtcaatcggttcataaataaaaaagttatgtcaaatcaa
+6710064/1
@@@FFDDFHHHFHIIJIJJJFGIIIJGGIIJJIGIHFHIIGIIIIJJJIJ
@1071024/1
ctcctttttgtcagcacagaatagtcgcgtgtgatgccgcttttgcacca
+1071024/1
CCCFFFFFHHHHHJJJJJJJJJJJJJJJJIIIJJJJJJJIJJIJJJJJJJ
@3637746/1
tccataatcattcctggaatccgtgtcgacggcgatgagagcccacgatg
+3637746/1
CCCFFFFFHHHHHJJJJJJJJJJHIHIJJJJJJJJJJJJJJIJJJHHFFF
@2601314/1
gtcaggggtaatgctaacgtcatagcgataaattttaagggatttaaatt
+2601314/1
CCCFFFFFCDFHHIJIIJJIIIGGJJJIGHIGFIJJGGGIIGIJIGIJGJ
@5687512/1
atcgggctctcaggcaggcaagatgggcatagtaggtaggcgtagggtaa
+5687512/1
CCCFFFFFHHGHHJJJJIJJJIIIJJJJJJJJGIJJGHIJJJHGJJJFGI
@5687560/1
ggcgaattttgcgatctgcgtggtagcgtactaccagcgttgatagattc
+5687560/1
CCCFFFDFHHHDDIJJJIIGGHJGGHGIGGIJIGHIIIHFHGGGJJIIJI
@2601801/1
attagtttcttgtgactacaaacggcgctatataacaaaacaattcattt
+2601801/1
@@CDDFADFHADHIIEEHCEFCDBA:CDH<GGC@BBGIDB?CB==FEHI;
@3127730/1
gtcgatgtcgaacccaaaaatgtaattaactttttttttgtctgtttgtc
+3127730/1
C@CFFFFFHHHHHJJJJJJJJJCHIJJJJIJJJJJJJJJGCGIGGHJGHF
@4653461/1
tcctcatcttgtatagaggaggcttgggctcgctctccgaagggagcttg
+4653461/1
CCCFFFFFHHHHHJIJGIIGIJJIJGEIGIJIFIIIIIGGGIJJEGBCG@
@3127811/1
gacgcaagaagtaccagaaacgggacttagccacaatctggtctggagag
+3127811/1
?@?DDDFFAHHFFFHIBFHIIIGGIIIIIIGDFHGEHHGHIBDGIGIGIG
@4653558/1
aggataataagttaattataccaagtttcatcgaaatcaaaccgttagtt
+4653558/1
CCCFFFFFHHHHFIJIJJJJJIJJJIIIJJJIJJJJJJIJJJJJHIJJGH
@3128067/1
gtccgtttttaaactattttttcaatgccctaagtgagtatacgtctatt
+3128067/1
@=@DD:=;DD;<FHHGCHIEGH@BFHCGGHHIIIHGGI?BFHIFB?BEGH
@3128114/1
gtccttgttgttaagaggtgttacctgcaacttggccaggttagggccaa
+3128114/1
@@CFFFFFHDHHGEHDFH<ACFHHEHFDDC?GGFHIIDFEIEDGEAFHGB
@5688089/1
cgcagccagatgccaaagttcttgatcttcactgggctcttctctgggat
+5688089/1
CCCFFFFFHHHHHJJJJJIJJJJJJJJJJJJJJJJJIJJJJJJJJJJJJJ
@2602487/1
gtccataatcattcctggaatccgtgtcgacggcgatgagagcccacgat
+2602487/1
@??DD4:?CHDHGIBFGIDFDDGFCFA@GF6GGIEFEEAG@F9;CEH=DB
@4654089/1
ccgacatcgagattactagaaagtttaaaactattgctagacacat
+4654089/1
@CCFFFFFHHHHHJJJJJJJIJJHIJJJJIJJJJJIJJJJJJJJJJ
@5170974/1
gtgctgggcctcttgtatgcgaaggtgttgaggcgcttgtggtggtgcac
+5170974/1
CCCFFFFFFHHHHJJJJJJJJGIIJ?HGHJHIJIJJJJJIJJHJJHHHJI
@7734342/1
gaccagtgagagagtggccccgttggatatagcgctgttagttacataaa
+7734342/1
CCCFFFFFHHHHHJGIJIJJJJHIJJIJJJJJJJIJJIIIJHIIJJJJJJ
@1577125/1
gctgttgtggaactgcttcacctgtggccggcggcacgcagacgccttga
+1577125/1
?@@1ADDDB1:AFBB<EFE@C@ACFG@F8?@<DBBEF>D9<>;>>>BBBA
@2603004/1
gtcgaacattctatgcttataccattaatctccgcaactatttgacggat
+2603004/1
@@BFFFFFHHGHGJIJIJJJJJJJIJJJJJGIIJJIJJJJIJJJIHIJGI
@5688618/1
ctcatcttgtatagaggaggcttgggctcgctctccgaagggagcttgcg
+5688618/1
@@CFFFFDHHHFHG@GHEHIGDHGIFGGBGGIBGFHHEGBIIBFGCHIIF
@1071939/1
ggcaggttgaactcacaccattcaatttaaaagaaactgggtgcgtgcag
+1071939/1
CCCFFFDFFHHGHJJJJJJJJJJJJJJIJGIJIJJJJJJJJBGHJDHIIJ
@7734678/1
gtttgaatttaatagatgtatactcacttagggcattgaaaaaatagttt
+7734678/1
C@@FFDFFHGHHHGHEHIJJJJJJJJJJJJJJJJJJJJJJJIIIIIJIJJ
@5688693/1
ccacagttccagtctcaggcacattg
+5688693/1
@@@DDD?D?DBBFDEFFECFIII@:<
@2603538/1
gtgctgttgtggaactgcttcacctgtggccggcggcacgcagacgcctt
+2603538/1
@BCFFFDFHFHHGGGIJJJJJJIIGHHHEGIIIIGIIHHDDCCDDDBDDD
@7229359/1
ctaagtgagtatacatctattaaattcaaacgcagagctcattatgttga
+7229359/1
CCCFFDFFHFHHHJJJJJJJJJJJJJJJJJJJJJJJJJJJJJJJJJIIJH
@5689372/1
gttgaatagaatctctacacaaagtttcagcttaaaatacgtttaaaaaa
+5689372/1
CC@FFEFFHDHHHIJJJJIIJJJJHHIIHIJJJHIIJJGGHHGHGIIJIJ
@7229712/1
gtctatgcaagcttactataaaacaaaattaaaaactaaacgcgttaact
+7229712/1
@@@FFFFFHHHHDIIJJGGGGAHGGIIIJIIIJGJJGHIJJIJJFHIIGH
@1073007/1
ctctatactttgcattaaaataatgcccattttcacaggcaagggatcct
+1073007/1
@CCFDEFFFHHHGGBFHCIJIJJJEGHGHIJGHJDHHE?FHIGGIIIEGI
@2604209/1
ctttctttggagtttgtatacttaattcgatgttatacatatagcatttc
+2604209/1
CCCFFFFFHHHFFHIIGIIJJJJJJJJJJJJJJJJJJJJIJJJJJJJJJI
@1073184/1
gccagatgccaaagttcttgatcttcactgggctcttctctgggatttcc
+1073184/1
@@@FFFFFHHGGHJFHIIIGEEHIJJJGHGIHIEHJIIIIIIFHJIJJJJ
@2604657/1
tagaacaaacaaaacttaagccttattataaaaggtataaatattcctgc
+2604657/1
@@@DDDDDHHFBDGBHIGEG<CD?AEHIIIGCGGE:CDD?GFHIF>DCHI
@3639591/1
cttgctagtaagtcctgagccatagcaaacagccactggcaatgtggata
+3639591/1
CCCFFFFFFHHHFGHIIIJJIIJJJJJJJJIJJJIJJJJJGJJIGHIJJJ
@5690511/1
caagaaatattttgctacagtacattctactgtttgtccattttctaact
+5690511/1
CCCFFFFFHHHHHJJJJJJJIJJJJJJJJJJJIJJJJJJJJJJJJJJJJJ
@3639869/1
ggttcgtgaatcatgccctcaatctgcaccagttcatacttgggcacagt
+3639869/1
@7@DDDDDHBFBFAABFHCEGHCHGHIIGIIEGHGGHIB?DGGGIIGIB?
@5690656/1
ctttgcattaaaataatgcccattttcacaggcaagggatcctaacttcg
+5690656/1
CCCFFFFFHHHHHJJJJJJJJIJJJJJIJIJJJJJJJJJJJJJJJJJJJJ
@2605462/1
ccctaagtgagtatacatctattaaattcaaacgcagagctcattatgtt
+2605462/1
CCCFFDFEHDHFHGIIJIJJJIJJJIIIHIJGIJIJJEBFHIIJIIGIHH
@5691062/1
ctacacttcttgacatagtactcttccctcgtgttcttcaatgggttcac
+5691062/1
@C@FDFFFHGHBBFHIGGAEHHHBGIGIGHIEF?FGHGHIGDHIGHIIII
@3640507/1
ctttcttttgcgagctgctgccgaaagattagagtcgtcttctacttctg
+3640507/1
CCCFFFFFHHHHHJJJJJJJJJJJIJJJJJJJGIHHIIJJJJJJJIJJJG
@6199594/1
ggttattgttatgtcgatgtcgaacccaaaaatgtaattaactttttttt
+6199594/1
CCBFFFFFHHHHHHJJJJJJJJJJJJIIJJJJIJHIIIIJJJJJJJJJJJ
@3641011/1
tgctgggcctcttgtatgcgaaggtgttgaggcgcttgtggtggtgcacg
+3641011/1
CCCFFFFFHHHHHJHIJJJJGIIJCFGHIGIJIJJJJJIJJFHIFHIJJE
@7232215/1
ctcatcttgtatagaggaggcttgggctcgctctccgaagggagcttgcg
+7232215/1
@C@FFFFFHFHHGJGEGGIHIIIJGJIGJIJJJJIJJBGIJIEHGGHHEH
@4152332/1
ctgcacgaaccggagaagggaatgacaacgacaatcggacgcgttaacat
+4152332/1
CCCFFFFFHHHHHIJIIGIJIIIJHIJJJJJJJJJJJJJIHFD>BDDDDD
@7734908/1
gtccgtttttaaactattttttcaatgccctaagtgagtatacatctatt
+7734908/1
@@@FFDEFHHDHFIIGGIIIJGJGFAGCFHJBFG?FFHBGGCGGIJIIHG
@28120/1
gtcacggtagcactgagtgacggcacctccgacactgaggtcacggtact
+28120/1
@?@DDADDFFFFFICCG2A<:EFHEGGHGIBB@?DHHECFCFCGEI;CBF
@1578203/1
tgaatttgtggcctggcgttagggcaagttcatgcgtttttgctctggcg
+1578203/1
CCCFFFFFHHHHHJJIJIHIJIJJJJJJGIIJJIJJIJJJJIJJJIJIJJ
@3129402/1
ggtcaccgaaggcggcggccgcattcggtttcacagaaaccgaattaata
+3129402/1
BCBFFFFFHHHGHJJJJJIIHFDDDDEDBDDDEDDDDDDDDDBDDDDDEE
@28258/1
gttcgtgaatcatgccctcaatctgcaccagttcatacttgggcacagtt
+28258/1
CBCFFFFFHHHHGJIJJJJJJJIJJIJJJJJIIJJJJJJJJJJJJJJJHI
@28344/1
cccacaatatattcgtgaaaaccgcatccaa
+28344/1
CCCFFFFFHHHGHJJJJJJIJJJJIJJJJJJ
@7735347/1
cctgacgaaaatgaaaataaaattgattatcgatgaagttttggaatccc
+7735347/1
CCCFFFFFHHHFHJJJJJJIIJJJJIIJJJJJGJIIIJGHIJJIHEHJJJ
@4152998/1
gtacattgaaaataaaaataaaaaaaatagcaggggttattgttatgtcg
+4152998/1
@B@FFFFFHHDFHGJJIJJJJJJIIIJIJJJIJIIJ@GHJJJIIIJJFII
@6201232/1
aagtgagtatacatctattaaattcaaacgcagagctcattatgttgatt
+6201232/1
@CCDFFFDHHHHHJJJJJJJJJJJJJIJGIJJJIJIJIIIIJJEFG@FHI
@3129781/1
gcctcttgtatgcgaaggtgttgaggcgcttgtggtggtgcacgcgcttg
+3129781/1
@@@DDDADFBADHGEFFHABCEGF9ECBGHIGBFD9D=;BCEAHGGHDEA
@554966/1
gtgtgtatgtcactgaacttcttttaaacgactg
+554966/1
<@;DD:ABBF?C<?@GG>IE>DHI<HEIIIIG::
@28953/1
gggaatctgattgtgctgttgtggaactgcttcacctgtggccggcggca
+28953/1
CCCFFFFFHHHHHJJJJJJJJJJJJIIIJIJIJFJJIJIJIJIJJIJGFD
@3130155/1
attttggaatgttttacattggatccgacaaattttcaaattaaagacgt
+3130155/1
CCCFFFFFHHHHHJJIJJJJJJJJJJJJJJJJJJJJJJJJJJJJJJJJJF
@7736081/1
tagagattctattcaacctgtattcatcagggctttttgatgtatgtata
+7736081/1
CCCFFFFFHHHHHJJJJJIJIIJJJJIJJJJJJGJJJJJGIJFHGGIJJI
@3130607/1
ctgcacgaagaaatttgaatctatttatcatctatgaaaaaatggaaacc
+3130607/1
@CCFDFFFDFAHGHHIIJJJJJIIIJIIJGGIJJJJJIJJIJEGIJJJJJ
@7736560/1
cgggctctgtgcctggctcccatgtcacggtagcactgagtgacggcacc
+7736560/1
@@@FFFDD?FHHGGFEGHGIJIJJHHGGII?DGEIGIIGIDHGGGIBHGH
@6712840/1
ctcatcttgtatagaggaggcttgggctcgctctccgaagggagcttgcg
+6712840/1
CCCFFFFFHHHHHJIJJHIJJJJHIJJJJJJJJJJJIGJJJJGIIIJJII
@3131612/1
gtgctgttgtggaactgcttcacctgtggccggcggcacgcagacgcctt
+3131612/1
@@CFFFFFHHHHHIJJJJJJJJJJJJIHIJJJIJJJJHHFFDDDDDDDDD
@2605999/1
tgtcaatcggttcataaataaaaaacttatgtcaaattaaagaatcacgt
+2605999/1
CC@FFDEFGGDHHIIJBGHIJJGEHIJJIIGDHI@BHHIIJJJJGDHIIG
@3132312/1
ctccattttgagtaactgtgaaaatgacatcttataaatatctattggac
+3132312/1
CCCFFFFFHHHGHJJJJJIJJJJJJJJJJJJJJJJJIJJJJJJJJJJJIJ
@2606427/1
ccctgctattttttttattttttatttcaatgtacagaca
+2606427/1
??8AD?=?ABCDDA118C>@EEDBDDDB>>?00?DEED9B
@7738272/1
ccctaagtgagtatacatctattaaattcaaacgcagagctcattatgtt
+7738272/1
CCCFFFFDHHHFHIJJJJJJJJJJJJJJJJJJJJJJJJJJJJJJJJJJIJ
@2097907/1
cactctagcacgtagttctcagcttccctgcaaagttaaccatcttgtat
+2097907/1
88??AAA?A::@FE?F:EIEH<GHIE9<?A;11:?FFEGB?DD9:D?0?F
@5691580/1
tcgaatagtcttttctaacttgaacagtgcgatgttttacaagggcaggt
+5691580/1
@@@ADEFDFHDBHIIIIFGGGEHDG>EHEHH>FFHIFGGEGIG3;?BGBH
@2098253/1
tgattatttgtctgtagtggtcctgctgtttcgtatattctaaattggtt
+2098253/1
=?;4A?BDDHD?FGHIIFGCHH@FGIIGGBHHIHEGGHIGGIGEFFIIGI
@1074968/1
gtgctgtctgtacattgaaaataaaaataaaaaaaaatagcaggggttat
+1074968/1
@@@;BDDDHDFB<DFHIEFFHH<CHHGFEG@E9E?6./?B9CGHFIIAH<
@1075063/1
gccactatctacacttaaagcttataaaaactcactagtcatcatcagaa
+1075063/1
CCCFFFFFHHHGFJJJJJJGJJJJJIIJJIJJJJJJJJIJJJJJJJJJGG
@2098524/1
attgaaaataaaaataaaaaaaatag
+2098524/1
?@@DDDDDH8FDHC;FDH9<CFADHA
@2098799/1
gtaatatagtttcttttttaattgttataaattcgtaattcgtagctttc
+2098799/1
????DDD<F=DBFEHIGGBC@F<<CHEFCHCGEEFF@3CFFDBDEHICE>
@7234040/1
cactctagcacgtagttctcagcttccctgcaaagttaaccatcttgtat
+7234040/1
@@@DFFFFHFHHHIIEGHDHGIIIIGGIFHGGGEHGFHEHDGHIIHHHHI
@7234584/1
ctctatgggacaaagtagctgtatttctttggattttaatttagaaaatt
+7234584/1
CCCFFFFFHHHDHGIIIJJJJHHIIJJJJJJIJIJIJIHIJJJJJIJJJI
@1076662/1
gtgtttttgtcacatatttgtgtcgttggcgctcagggacagttttcgct
+1076662/1
BBBDFFFFHHHHHJJJJJJJJJIJJHIJJJJJJJJJJJIJJJHIJJJJJJ
@1076815/1
ggacgaagtgatggcaccaggatagagttaatgccgccaagtttgacgtt
+1076815/1
CCCFFFFFAFHHHJIJJJIJJJIJJJJEGHJIJJJJJJJJJFHIJJJJFH
@6714564/1
gtacattgaaaataaaaataaaaaaaatagcaggggttattgttatgtcg
+6714564/1
@BBFFFFFHHHHHJJJJJJJJIJJJJJJJJJJJJJJHIJJJJIJJJJJJJ
@6714662/1
gtggtgataaagataagtataggctcaaaacctaacgacatcaatcacca
+6714662/1
BBCFDDFFHHHHHJIJJGHIIJJJJJJJJJJJJIJJJJJJJJJJJJJJJJ
@6204030/1
ctgtttctcactagtaagagcttttcgtataatatgatatgatgccgaca
+6204030/1
@@@FFEFFHHHHFIEFHGHJIJJIIJDEFHGIJIJIIIIJJIIJJGIFHH
@1579989/1
gtctgttcgtctgtgcgcgctaatctcagaaacggctgatccgagttgga
+1579989/1
CCCFFDDDDFFF?CFAHGGIIDHIHIIIIIIIIIIIBGHFHIIHG;CEH>
@3645219/1
gttttttaaactcatattttcatggtaccaagttatgaatttttcaaatc
+3645219/1
CCCFFFFFHHHHHJJJJJJJJIJJJHIIJJJIFHIJJIIJJJJJJJJJJI
@3646054/1
gtcgcaagatagtgagacattcactt
+3646054/1
<@@DB@D@FDD4FGAF?<BA?AFBCE
@6715900/1
gacgcaagaagtaccagaaacgggacttagccacaatctggtctggagag
+6715900/1
CCCFFFFFFDHHGGHHIIIJIIHGBHAGEIJJJJGIJJJIJIHIIDDHEH
@3646285/1
ggtctggagagaagatcctcatcttgtatagaggaggcttgggctcgctc
+3646285/1
B@?DDFFFHFHHHJJJJIIIGIJJIIHGGGEHDHEDGGIJEFHGGIJFII
@5175547/1
tagaaatgttacaacctctatactttgcattaaaataatgcccattttca
+5175547/1
CCCFFFFFHHHHHIJJJJJJJJJJJJJJJJJJJJJJJJJJJJJJJJJJJJ
@4662424/1
ggcaggttgaactcacaccattcaatttaaaagaaactgggtgcgtgcag
+4662424/1
CCCFFFEFHGHHHJJJJJJJJJJJJJJJJJJJJJJJJJJJJEHJJIJJJE
@560208/1
gtctgtttgtctgtttgtctgtttgtctgt
+560208/1
C@CFFFDFGD?FHIGBEHGIIGGHIHHIJJ
@29837/1
ctggcatacaaggcaaagcaccgacgacgacactgtacagttagaaatgt
+29837/1
CC@FFFFFGHGHHIGIJJJJJJJJJIJJJJJGIJJIHJJJHIJJJJHHHE
@560369/1
ctccatactttgtttcatttaaatttacgggctatgccatttatcctcgc
+560369/1
CCCFFFFFHHHHHIIGHJJJIIJJIIJJIIJJJJJJJJJJJJJJJJJJJJ
@560458/1
ggcaggttgaactcacaccattcaatttaaaagaaactgggtgcgtgcag
+560458/1
CCCFFFEFHHFFHHIIJJJJJJJJIJJJJJJJJJJJJJJJJHIJJHIIJJ
@7739517/1
attttgataaatttttttgtgtgtgttcaaggggatctgagaatggttta
+7739517/1
CC@FFFDFHHHHHJJJJJIGHGHIGDDHGIIFIJGIIJJIIEEGHICGIG
@7235470/1
gtttttttaataaaattgtaagtctaatttataaattaattagatt
+7235470/1
@@@FFFFFFHHHDIJIIGJHIHE?FHGIGIEIDIIJGJJJGJIGHC
@2609722/1
ctcccatgtcacggtagcactgagtgacggcacctccgacactgaggtca
+2609722/1
@@@DAB=BCDDHDGA3CEHFEIBH<CAAE>HGIIGGIG0@@FFH3=@G<D
@5693927/1
catagaatgttcgacgtgattctttaatttgacataacttttttatttat
+5693927/1
CCCFFFFFHFHHHHEHHIIJJJJIJIHIJJJGIJJJIHHIJIJJJIJIIJ
@7236741/1
cttggttgaacggaactccaatcctttactcgaatagtcttttctaactt
+7236741/1
@CCFFFFFFHHHFGGIIIGGBHGGHIIGGJJIJIIIJIJIIJJHIJJGII
@1582875/1
ctgtttgtctgtttgtctgtttgtctgttcgtctgtgcgcgctaatctca
+1582875/1
@@@DDDDDFFHADGGAFEIEEFHFHGIIIBFCGEF?DGHHIIIIIIIIII
@3135110/1
ctcgttgaacaccttaggacgaagtgatggcaccaggatagagttaatgc
+3135110/1
CCCFFFFFHHHHHJJJJJJJJIJJGHGJJJJJJJJJJIJJJHIFHHJJJI
@7741701/1
gttgtaatatagtttcttttttaattgttataaattcgtaattcgtagct
+7741701/1
CCCFFFFFHHHHHJJJJJJJJJJIJJJJJJJJJHIJJJIJGHIJJJJJJJ
@6716577/1
cactgagtgacggcacctccgacactgaggtcacggtactcgcgg
+6716577/1
@@8A=D>DHABF>BHBBGEHGEB@FH<BAE39<?@DBAAFGCAG=
@6717116/1
gttacgattcgaatactggactagtaaaatacatagtttcactacacaag
+6717116/1
@BBFFFFFHHHFHHIIJIJIJJJJJJIJJJJJJJJJIIJJIJJJJJJIJJ
@1584203/1
aggtgctgggcctcttgtatgcgaaggtgttgaggcgcttgtggtggtgc
+1584203/1
BBCDDFFFHHHHHJJJJHJJJJJIIIJCGHHJIJJIJJJJJIJJIJJHHG
@6717261/1
ctgcttcacctgtggccggcggcacgcagacgccttgatgacctccactt
+6717261/1
CCCFFFFFHHHHHJJJJJJJJJJJJJJJJHHHFFDDEDEDEDDDDDCDDD
@3649024/1
gtaggtgctgggcctcttgtatgcgaaggtgttgaggcgcttgtggtggt
+3649024/1
@CCFFDDDHHFDBGGIIIIHIIIIIBFGH?DGGHFHIJJIIIIJGIGHI4
@3649066/1
cccgcgacttcgttcgcgtggaatagtgacttccggcaaatttttggttt
+3649066/1
CCCFFFFFHHHHHJJJJJJJJIJJJJJJJJJJJJJJJJJHHHHHHFFCDE
@5176648/1
atgaaacttggtataattaacttattatcctgggcataaaataggttact
+5176648/1
CCCFFFFFHHHHHJJJJJJJJJJJJJJJJJJJJJJJJJJJJIJJJHIJJJ
@3649268/1
gccatgccgtgtaccacgcctgggatgccacccggcaccactcccgggtg
+3649268/1
CCCFFFFFHHHHHJIJJJJJJJJJJJJJJJJJJJJJJJJJIJJJJJJHAE
@4664427/1
gtcttttctgacattggtctctataatcttaccaacgttatttggttcaa
+4664427/1
CCCFFFFFHGHHHJJJJHIIIIJJJJJJJJJJIJJJJJJJJJIJJJJJJJ
@6208114/1
ccgcgacttcgttcgtgtggaatagtgacttccggcaaatttttggtttt
+6208114/1
@@CFFFFFHHHHHJJJJJJIJJJIJGHIIIJJJJGJJ>FHIJIJIJEHHH
@3649682/1
caacctctatactttgcattaaaataatgcccattttcacaggcaaggga
+3649682/1
CCCFFFFFHHHHGIJJJJJJJIJJJJJJJIJJJJJJJJJJJJJJJIJJJJ
@5177256/1
ctcgtttatgttttgagactagctacgatcactataaactatgtaatatt
+5177256/1
CCCFFFFFHHHHHJJIJJJJJJJJJJJIJJJJJJJJJJJJJJJIJJJJJJ
@5177331/1
gtgctgttgtggaactgcttcacctgt
+5177331/1
?@?DDDDDHCAAC<:CEBEDA<FHII<
@6718578/1
cactgagtgacggcacctccgacactgaggtcacggtactcgcggtacat
+6718578/1
CCCFFFFDHHHHHJJJJJJJJJJJJJJJJJIIJJJIHIJJJJJIHADFFD
@6208797/1
ctcccatgtcacggtagcactgagtgacggcacctccgacactgaggtca
+6208797/1
CCCFFFFFHHHHHJFHIJJJJJJJHHIJJJJJJJJJJJIJJJJJJJJGHJ
@563169/1
ctcttgtatgcgaaggtgttgaggcgcttgtggtggtgcacgcgcttggg
+563169/1
@@@DDDBDBDFF=<<<A23382<B1C<D6BGD600B7B4B8@@ABD>=@?
@6208946/1
gctcagatgcaatttcttgcaagaattgcacaaagttgaagtccttgttg
+6208946/1
CCCFFFFFHHHHHJJJJJJJJJJJJJJJJJJJJJJJJJJJJHIJJJJJJJ
@3650447/1
ccacaatctggtctggagagaagatcctcatcttgtatagaggaggctt
+3650447/1
?;8AADDDDDFCBFBBGEE=F;C9CAFHI@DFEGF:D??@@F0BFGFII
@3650785/1
gcttggtacaaagcaaaggtcgggcagttcgtcaacaagacattactagc
+3650785/1
CCCFFFDDHHHHHJJJJJJHHJJJJJJIJJJIJJJJJJJJJJJJJIJJJJ
@31622/1
gcatcccacaatatattcgtgaaaaccgcatccaactcggatcagccgtt
+31622/1
@@@?DDDDHHF?<CADEHGEF3CHG;;E8C@FFEGIHGB?HHFBGG>GIG
@31651/1
atctgtaccaaatttcaaccaaatccgtcaaatagttgcggagattaatg
+31651/1
CCCFFDDEHHHHHJJIIIJJJJJJJGIGGIJJIJIFIIIJJJGIIJIIII
@7238101/1
gttttgttagacttcagtgtagctttgtattatgttcactttcttattaa
+7238101/1
@@@FFFDDFHHHGJIJIIGCEHHHEHG<ABAFHIJJIIIHDDGHHGIJIH
@31943/1
ctcccatgtcacggtagcactgagtgacggcacctccgacactgaggtca
+31943/1
@@@FFFFFDA<FAFDGEGHHIHICH?HHIEH>H=FIGE<FFHGIEEE@DC
@3651277/1
gccagatgccaaagttcttgatcttcactg
+3651277/1
???DDBD:D:D<DEE?A?:333A::<AFF9
@5178696/1
ctgggctgcagatgactgtgcatccttgctagtaagtcctgagccatagc
+5178696/1
BCCFFFFFHHHHHIIIIIHIJJGJJJJIJJIGHIGGIIJJGHDIJIJJJJ
@32178/1
ctcctccttagaagttggttcctctttacaagtagactcatctttagcac
+32178/1
???DDDDDBDDDBD<A<A3<FFIDDEFEEDFFCEEIICDDDECFEBDDCD
@32327/1
aaccgattgacatgaaacaaacactaaatgtaaatttaagcatcccacaa
+32327/1
CCCFFFFFGFHHHJJJIJIIJJJJJJJIJJJGIIJIIJJIJJIJGIIJJJ
@7741906/1
cttgttgttaagaggtgttacctgcaacttggccaggttagggccaacag
+7741906/1
@C@FDEDFHHFHHIIAEGGGHIJJJJGIJFIJIJIEHCFHIIIIJIIIGH
@7742044/1
atgtcaatcggttcataaataaaaaagttatgtcaaattaaagaatcacg
+7742044/1
CCCFFFFFHGHHHJJJJJJJJJJJJJJJJJJJJJIJJJJJJJJJJJJJJJ
@5179348/1
gtccgtttttaaactattttttcaatgccctaagtgagtatacatctatt
+5179348/1
CCCFFFDFHHFHHIJJJJJJJJJJIJIGHIJJJJDHGHBDGIGIJJJJJJ
@2102604/1
atccaagatagtattcaggtgcccactacatcgagatggtaagcctttca
+2102604/1
@@@ADBBDFHAFDFIIHIIAGEGIIIIIIGHHC@GGGHE3?DHGEIICGI
@3652411/1
ctgggctgcagatgactgtgcatccttgctagtaagtcctgagccatagc
+3652411/1
?@@DDD?@D?DA?EEDFHIAHIBACHHDED@ECGGGFGDH>@DG??BDHG
@5179908/1
ggatgcttaaatttacatttagtgtttgtttcatgtcaatcggttcataa
+5179908/1
@?<DFFFFHGHDFGHIIEHHIIAAACEEEFHIIIIGHIHIIEIDGGGFHI
@3652639/1
ctcagatacaccgtcacggaatacaaatatcttcttcggcaatctgcctt
+3652639/1
<@@FFDFFFHBDFA?CFFBHIGIIEHGEIIGHGFFBD;@HAD@G@FC@CH
@7239874/1
gcctcttgtatgcgaaggtgttgaggcgcttgtggtggtgcacgcgcttg
+7239874/1
CCCFFFFFHFHHHJGIIJCFFHIIJJJJJJJJHIIJJJHHIIJJJJHFFD
@7742900/1
agagttaatgccgccaagtttgacgtttatcttcaagcacaaattgctca
+7742900/1
@BCFDEFFHHFFHJJJIHHIJJJJJHJJIJJJJIJJJIJJIIJJJJIIJJ
@565135/1
attgacatgaaacaaacactaaatgtaaatttaagcatcccacaatatat
+565135/1
:??1A=B;DD?DD>E>EEF<FEAE><A?<@<FEC@DEIDEA>@DIDEA<D
@7743191/1
tggagagaagatcctcatcttgtatagaggaggcttgggctcgctctccg
+7743191/1
CCCFFFFFHHHHHJJJIJJJJJJJJJJJJIIJJJJJDDHHIIJGIJIJJE
@3653241/1
cttcaattcccggcagttttcgaatatgtgtgatgttattaggaagtcca
+3653241/1
@@@DDBDDHAFADB@FIHGHIG;CCBCFHIHHDFDB@GHGGHIHGGIIII
@565691/1
gttattaggtaatgttatatattttgtcttttctgacattggtctctata
+565691/1
?8?DDAEFDFDHHIGHIIIIIIIEHIIIIIIGGIIIIIIHIIHGHGIIIH
@34374/1
gcggttttcacgaatatattgtgggatgcttaaatttacatttaatgttt
+34374/1
BCCFDFFFHHHGHJJJJJJJJJJJJJJJJJJJJJJJJJJIIJJJJJJHIJ
@7240793/1
ggcagagggaatctgattgtgctgttgtggaactgcttcacctgtggccg
+7240793/1
CCCFFFFFHFHHHJJJJJJIJJJJJJJJJIIJJJJJJJJIJJJGCHIJJJ
@34755/1
cactggcaatgtggatagctggacaaggcactggcaacgaccaatcatgg
+34755/1
CCCFFFFFGHHFHIJJJJJJJJIJJJJJJJJ?CCGIJJJIJJJJJJJJJJ
@6719289/1
ggtacatgttgtgtacacctgagcgagactcataacgcagccagatgcca
+6719289/1
?@=B?DDDH>CH?FEBFH;<CH@G@D@?FHGIIIGBB?FDAFHGIGIIGG
@3654623/1
cgaacattctatgcttataccattaatctccgcaactatttgacggattt
+3654623/1
CCCFFFFFHHHHHJJJJJJJJJJJJJJJJJJJJJJJJJJJJJJJJJHIJJ
@3654837/1
gtgctgttgtggaactgcttcacctgtggccggcggcacgcagacgcctt
+3654837/1
@BCFFFFFHHHHHJJJJJJJJJJJJJJHIIJJJJIJJHHFFDDDDDDDDD
@4157937/1
cggcaaatttttggttttaaccacatagttcccgatttcgcgggatctct
+4157937/1
BC@FDF>DHHHHHJDGIJJJIJJJJJJJIIIEHIGIJJJJJIIJIHHHHF
@6209330/1
ggttattgttatgtcgatgtcgaacccaaaaatgtaattaactttttttt
+6209330/1
BCBFFFFFHHHHHIJJJJJIJJJJJJJJJJJJJJGIJJJJJJJJJJJJJJ
@4158454/1
cccgtttagcagcttcatccagaggcaagcgctccaagttgcttggaggc
+4158454/1
@@@FDFFFHHHGGJJJJJIJJIGHIFIJJIIIJJGHGIIIGIIJIICGGI
@6720734/1
ctcatcttgtatagaggaggcttgggctcgctctccgaagggagcttgcg
+6720734/1
CCCFFFFFHGHHHIIIIIGIGGHE7ECFCGEEIHBGFG?DBHFGEAFGCA
@6720819/1
gtggttctttggctgtctctggtggaggtttctcctgtgacggcatagcc
+6720819/1
=?@A?B=DFFDF?GB<?C@HBCHBADFECFC4C?1:CCFFICF>6F?F8C
@1080362/1
ctggagaacaaatgtatttccttatgcatgataccgtatataacagacca
+1080362/1
CCCFFFFFHHHHHJHIIJJJJJJJJJJJJJJJJJJJJJJJJJJJJJJJJJ
@3137061/1
ctgtttgtctgtttgtctgtttgtctgtttgtctgttcgtctgtgcgcgc
+3137061/1
@CCDDDDACFDCFGIFGFGE@HIEHHFHIIIJIIJJIID?FHIGHGGGHG
@6721002/1
ctgtgatctgtttcttggcatctatagatgtcggtggcgcacagggcacg
+6721002/1
BCCFFFFFHHFHHJIIJJJIIIIJJJJJJJHHGICGHIJIIJIIJIJJJJ
@6210267/1
gttggaatgattctggtgggttgtcctgcagagcttgccacatcttgtaa
+6210267/1
;?@DDDDDDB?DD?@??A;ECF:GHGGC@GHHC??DCHGI@GGDFGEF<B
@6721669/1
ctgttgtggaactgcttcacctgtggccggcggcacgcagacgccttgat
+6721669/1
CC@FFFFFHHHHHJJJJJJJJJGHJJJJJJJJJJJHHFDFDEDDDDDDDD
@3137935/1
gcggttttcacgaatatattgtgggatgcttaaatttacatttagtgttt
+3137935/1
BCCFDFFFHHHHHIIIJJJJJIJJJJJJJJIJJJJJJJJJJJJJJFGGII
@7241300/1
gtagaaaagtgctgtctgtacattgaaaataaaaataaaaaaaatagcag
+7241300/1
CCCFFFFFHCFFFGIIJJFHHIIJJJIJIJJIJIJJGIIIJEGGJIIIGH
@566435/1
gtcacggtactcgcggtacatgttgtgtacacctgagcgagactcataac
+566435/1
@@?DDDDDHDHFFGIIG@8CFF@GH?DGGGHEG@DDFCDHG<FGCHIGG@
@7241378/1
cctgcaccatgctgctcatctcgtgcactatctcttgtctgtgttgttgc
+7241378/1
CCCFFFFFHHHHHGGIJIJJFIIIJJJJJIIGJIJIIGHJJGHHIFIJIH
@7744857/1
ctgggcctcttgtatgcgaaggtgttgaggcgcttgtggtggtgcacgcg
+7744857/1
@CCDDDDDBDHFBEHIIIFHGICEGEIIIIBGGGIIIHIDHGGHIIIIEH
@3658098/1
gtccttttaaggttctaaactatatctgtaccaaatttcaaccaaatccg
+3658098/1
;@@DDDDDAFFA<AEGIBGHIEHCFHIIIEHDHEEGHIIGGBGDD3?G@A
@3658112/1
cggcaaatttttggttttaaccacatagttcccgatctcgcgggatctct
+3658112/1
CCCFFFFFHHHHHJGIJJIJJJJJJJJJIIGJJJJJJJJJJJIJHHHFFF
@7745363/1
cccgtcgcaccagattattgatttctctttccctgtcgggagcggagcgc
+7745363/1
CCCFFFFFHHHHHGIJJJJJJJJJJJJJJJJJJJJJIJIHGJJJJHHHFF
@567330/1
cttggttgaacggaactccaatcctttactcgaatagtcttttctaactt
+567330/1
@?7DDABBD><DFGGGF@DGGHE3C@EFGGHGIGCDGFAGGGGGGHD@B>
@3139449/1
ccctaagtgagtgtacatctattaaattcaaacgcagagctcattatgtt
+3139449/1
@?@DDDDD?HD<A<<AB@FDIEBHHGEFGCAFHID<GGGGHC3BGAFGII
@5181452/1
tccagatccactcttgctccatggtccaggagcagcagcgtgcgcaggtt
+5181452/1
CCCFFFFFHHHHHJJJJJJJJJJJJIJJJJHIJJIJIJJJFHIJJJJIIJ
@3139741/1
atttttgttcccacatcaggatgtggattttaatgttattattacagcat
+3139741/1
CCCFFFDFHHHHGJJIJJIIHIIFHIJJJJJJJJJJJJJJJJJJJIJJJJ
@7243104/1
cctttatacatttcggcatggcgatcatgtcgatggcttggtttattccc
+7243104/1
CCCFFFFFHHHHHJJJJJJJJJJJJJJJJJJJIJJJJJJJJHJJIJJJJJ
@7243198/1
gtgctgggcctcttgtatgcgaaggtgttgaggcgcttgtggtggtgcac
+7243198/1
CCCFFFFFGHHHHJJHIJJJJJJJJ?HFHIIIJJJJJJJHIJGIJGGIJI
@4159038/1
cgaacattctatgcttataccattaatctccgcaactatttgacggattt
+4159038/1
@@@FF?DEHHFFDAEGHIGGGIIJGGJCHJIGEB<GH<BGDI@FHG6FBF
@1587636/1
cgcaagaagtaccagaaacgggacttagccacaatctggtctggagagaa
+1587636/1
?@<BDDDDHFBDBFHIG>BBGEII?ECBBHHHG9DGI>49?FH@FH>F@F
@35562/1
ggacatttatctggctgtatgtttacatcataatgatgaacaaatcctct
+35562/1
CC@FFFFFFHGHHIJJIIGIJHIGIJJJIIJIJJIJJIJJIICHIIEHHI
@6722426/1
ttcgacatcgacataacaataacccctgctattttttttatttttatttt
+6722426/1
CCCFFFFFHHHHHJJJJJJJJJJJJJJJJJJJJJJJJJJJJJJJJJJJJJ
@35630/1
ctcatcttgtatagaggaggcttgggctcgctctccgaagggagcttgcg
+35630/1
CCCFFFFDDDFFDBCCEFHGIII<FHIGIAFHIIIIIEHIIICGGGIIGG
@6722600/1
aggtgctgggcctcttgtatgcgaaggtg
+6722600/1
=1?4A;DBFDFDFDG4:ACCE<A?<CD:?
@7746998/1
gttggaatgattctggtgggttgtcctgcagagcttgccacatcttgtaa
+7746998/1
CCCFFFFFHHHHHJJJHIJJHIJIJJJJJJJJJJJJJJJJJJJJJJJJJJ
@569572/1
gtgctgggcctcttgtatgcgaaggtgttgaggcgcttgtggtggtgcac
+569572/1
CC@FFDDFFFFHHJJGIGIIJDGHI1CGHIIIIGIJIJJGGIFAF;DGGC
@2615785/1
ctgctaccaataaatcgttttaacaactgggctctatgggacaaagtagc
+2615785/1
CCCFFFFFHHHHHJJJJIJJJJJJJJJJJJJJJJJJJJJJJJJJJJFHIJ
@1083095/1
gtcgtatgattatttgtctgtagtggtcctgctgtttcgtatattctaaa
+1083095/1
@B@FFFFFHHHHHJJJHJJJIIIHHJJJJJJJJJIIJJJHIIGIIJJJGH
@7747963/1
gtgcactatctcttgtctgtgttgttgcacgcgcacggtggcggcgtacc
+7747963/1
BBBFFFFFGHHHHJJJJJJIIHCHHJJJJJIJJJIIJJIJJJJIFDDDDD
@6724091/1
ctcgcacgttggcagtaatagtacaagtgaaaagtcacttgccgatggta
+6724091/1
CCCFFFFFDHHHHIIFHIIJIHIJIJJGHHIFJIIIIIJJIIJJFHIJHG
@7748286/1
cttctcttttttctcctttcttttgcgagctgc
+7748286/1
?@@DDDDDDHHFFGEEHGH>H??A49?FHFG?;
@4159481/1
gccagatgccaaagttcttgatcttcactgggctcttctctgggatttcc
+4159481/1
CCCFFFFFHHHHHJHIJJJJJJJJJJJJJJJJJJJJJJJJJIJJJJJJJJ
@3140107/1
tggcaatacaacaacgacaagctgcaactgtacgaatgtgctcttgaggt
+3140107/1
CCCFFFFFHHHHHJJJGIJJJJJJJJJJJJJJJJJJJJIJJJJJJJIJJF
@2106784/1
gccacaatctggtctggggaaaagatcctcatcttgtatagaggaggctt
+2106784/1
@C@DBDDDFHBFHFHJJJJDBHGGGIGGIGFIIGIE?F9CF@DGHJGGIJ
@4160022/1
aggcgcttgtggtggtgcacgcgcttgggcagagggaatctgattgtgct
+4160022/1
CCCFFFFFHFHHFIJGHGJIIJJJIJJJJJIIIJIJGIJGGIGHIJHHFH
@4667178/1
ggcattatatgtttgaatgcattttcaaaagattcacaacaaaaag
+4667178/1
@CCFFFFFHHHHHJJIJJJJJJJJJJJJJJJJJJJJJJJJJJJJJJ
@4667197/1
ttcataaataaaaaagttatgtcaaattaaagaatcacgtcgaacactat
+4667197/1
CCCFFFFFHHHHHIJJHIJJJJJJJJJJJJJJJJJJJJJJJJJJJJJJJJ
@3140993/1
cgcaagaagtaccagaaacgggacttagccacaatctggtctggagagaa
+3140993/1
CCCFFFFFHFHHHJJJJJJJIJJJJJJJJJJJJJJJJJJHHJJJJJJJJJ
@3141000/1
ctcttgtatgcgaaggtgttgaggcgcttgtggtggtgcacgcgcttggg
+3141000/1
CCCFFFFFHHHHHIHIGHIIJJJJJIJJJJHIJJIGIIJJJJJJHFFFDD
@3141011/1
tgatgaggttcaccaagctagtggcgttgatgtcgcaagatagtgagaca
+3141011/1
CCCFFFFFHGHHHIGIJJJIJHHGGIIJGIJIBGIGIJJHCHGHIHGHHF
@4667556/1
gtgagtacgaagcattgtctgtttataaaataattaacaactaatgtttt
+4667556/1
CCCDFFFFHHGGHJIJJIJJJIIIIIJJIEIIJJJJJJJJJJIJGIDHIJ
@4667763/1
ccctaagtgagtatacatctattaaaatcaaacgcagagctcattatgtt
+4667763/1
CCCFFFFDHHHFFIIJJJJJJJJJIJIJJJJJJJJJJGIJJJJJJJJJHJ
@5700805/1
gggggttattgttatgtcgatgtcgaacccaaaaatgtaattaacttttt
+5700805/1
CC@FFADBHHHHHJJJHHHGIHHHIJJJIJJJJJJJJJJJIJJJIIJJJJ
@5700858/1
ccacaatatattcgtgaaaaccgcatccaactcggatcagccgtttctga
+5700858/1
@?@DDDDAHFHHDH?:<C:AFH??@F??<CB3?;;DHAHG<?:FHGECC;
@7245373/1
ggcgttgatgtcgcaagatagtgagacattcactttttagtcataatctt
+7245373/1
CCCFFFFFGHHGDIIIHGIJGA@FFFGFGHJEHIJJIIIJHGIIGFEGIJ
@5184910/1
ctgagtgacggcacctccgacactgaggtcacggtactcgcggtacatgt
+5184910/1
BCCFFEFFHHHHHJJJJJJJJJJJJIJJHIJJJIFHIJJJJJHBHFFFFF
@4668890/1
ctgtagcttcgtcagttgggtaataacatcattggataccggggacggtg
+4668890/1
@@CFFFFFHHHHHJJIIJJJFHIIJJJIJJJJJJJJJJIJJJIJGIIIGE
@4668907/1
ggaatgacaacgacaatcggacgcgttaacatacgagatcttcgtgcgga
+4668907/1
?@<B=DDDHADF;?<@EEG8GGB>G@FAGB=BFCCHHBAGGHG=E?DECC
@7246376/1
ccagtggtcttcttgaacttcttcaattgacgcaagaagtaccagaaacg
+7246376/1
@?@D??DDFFFFFEIEF<AAC:?FAABEHFEGGIBE?DEFFDFEGIIGIF
@2617215/1
cttgaattccttgatgactgcatagatagaaatcgaactcggtcggatgc
+2617215/1
CCCFFFFFHHHHHJIJIJJJJJJJJJIHHGHJFHIGGIIJJJIHJJGIJI
@6213678/1
cttgtcttgtagaagagtgatctgctgttcttctagtttcttctctttgc
+6213678/1
CCCFFFFFHHHHDIJIIAHHGHIJJJJHHGGJJJIJFIJIJJJJJJJJJI
@2617624/1
gtatgcgaaggtgttgaggcgcttgtggtggtgcacgcgcttgggcagag
+2617624/1
CBCFFFFFHHHCFHHIJJJJJJJJJIJJIJJHHIJJJJJJHHHFFFFDDC
@2109038/1
agaagatcctcatcttgtatagaggaggcttgggctcgctctccgaaggg
+2109038/1
?@@:ADDFHHHHHIGIIIGHGHGHGEEHGGEFGHIGIIGHEHIIHFFHIG
@2618028/1
ttcataaataaaaaagttatgtcaaattaaagaatcacgtcgaacactat
+2618028/1
CCCFFFDFHDHFDGIIIIIJGHIJIJIIIJGIJJJJGGGDFGIIIGIIJJ
@7748860/1
ctgtgatctgtttcttggcatctatagatgtcggtggcgcacagggcacg
+7748860/1
CCCFFFFFHHHHHJJJIJJJJJJJJJJJJJJJJJJJJJJJJJJJJJJJJJ
@6214556/1
cttgtatagaggaggcttgggctcgctctccgaagggagcttgcggccga
+6214556/1
CCCFFFFFHHHHHIJJJJFEHGIIIIIIJJJJIJJJJEGIIIJJJJHFDB
@7748882/1
ctgcaatcctgcctcacatgattcatccacaaattccaacccttgcgttt
+7748882/1
=B@FBBDBFFHHHGJJJJJJJIJJJIJJIJJJJIJJJJJIJJJIJJIFFF
@1589116/1
gtcatattatgtgagtacgaagcattgtctgtttataaaataattaacaa
+1589116/1
CCCFFFFFHHHHHIIGHIJJJIJJIJJIIJJIJJJJJJJJJJJJJJJJJJ
@3662218/1
cgggctctgtgcctggctcccatgtcacggtagcactgagtgacggcacc
+3662218/1
CCCFFFFFHHHHHJJJJJJJJJJJJJJJJJHJJJJJJJJJHIIJJJJJJJ
@7749194/1
ctgcagatgactgtgcatccttgctagtaagtcctgagccatagcaaaca
+7749194/1
?@@DFDEEHHHHFGHHG<EDGGCGHIGAFHG?FHGEGIIIIIIEGFDHCE
@1085498/1
cgaacattctatgcttataccattaatctccgcaactatttgacggattt
+1085498/1
CCCFFFFFHHHHHJJJJJJJJJJJJJJJJJJJJJJJJJJJJJJJJJJJJJ
@6726531/1
gctgtttgtacattgaaaataaaaataaaaaaaatagcaggggttattgt
+6726531/1
CCCFFFFFHHHHHJIJJJJIJJJJJJJJJJJJJIIIJIJJJJJFHIGGIH
@4162910/1
caggcaacatcttctttggtttgtcaggggtaatgctaacgtcatagcga
+4162910/1
CCCFD?BDHHHHHGIJJIGHGIJFHDHGII:DGIJJIIJJI?FHGIGIJJ
@4669128/1
ttgtctgtttgtctgtttgtctgtttgtctgttcgtctgtgcgcgctaat
+4669128/1
CCCFFFFFHHHHHIJIJJJJIIJIJJJIIJJIJJIIJJJIIJJJJJJJJJ
@4163218/1
gtggtgcacgcgcttgggcagagggaatctgattgtgctgttgtggaact
+4163218/1
CCCFFFFFFHHHFGIJFGIHIIGGGGGIGGIHJIIHHHJJDHIFGGIJJE
@3143153/1
ggggatctgctgtctgtggagctgatgcttgctgggcctcaactgttgga
+3143153/1
@@@FDDDDHFGFHIIIIII@;FCHHIIIIIBHCDCGHHIIGIIII9BDG3
@4669546/1
ggttattgttatgtcgatgtcgaacccaaaaatgtaattaactttttttt
+4669546/1
@CBFFFFFHHHHHJJJJJJJJJJJJJJJJJIJJJHIJJJJJJJJJJJJJJ
@6216247/1
cattgaaaataaaaataaaaaaaatagcaggggttattgttatgtcgatg
+6216247/1
@@CFDDEDD>FHBBCBFHIIIIEIIIGHGGGFG@?FDGIF>CHH@GGIIC
@3143813/1
ctgcacgaagaaatttgaatctatttatcatctatgaaaaaatggaaacc
+3143813/1
CCCFFFFFHHHHHJJJJJJJJJJJJJIJJJJJJJJJJJJJJIJJJJJJJJ
@7247614/1
ggtcgctacagtcgtacttgtttgaagga
+7247614/1
@@;BB?ABDF<A?@2AFGECFHFIEFI9?
@6216777/1
gtcaaattaaagaatcacgtcgaacattctatgcttataccattaatctc
+6216777/1
CCCFFFFFGHGHHJDIJJEEHIJGIJIJGGIFIIGIGIJIJ@FGGIJJIJ
@570908/1
taggactcgaggttggtcgtctaccgggcagttctcgaaatgtttcataa
+570908/1
@@@DDD??CB8C<EG<GDFFG8F<G@?GADFIFIEFFFBFFC==CAFF@E
@7248069/1
cttaaatttacatttagtgtttgtttcatgtcaatcggttcataaataaa
+7248069/1
CCCFFFFFHHHHHJJJJGIIJIJHJIJJJJJJJJJJJIJJJJJJJJJJJJ
@5703734/1
ccacaatatattcgtgaaaaccgcatccaactcgg
+5703734/1
@@@DDDDDHHH<D@FBEGGHIIIAHHBBFHGGGB;
@7750033/1
ctgagcgagactcataacgcagccagatgccaaagttcttgatcttcact
+7750033/1
@@@DFFADHHHGHJJIJJJIIGGIIIIIJJGIIIGGGIJJJIIIIIIIJJ
@6217180/1
ctcatgtaatttttaatgttttccaaatcgacgactcctgtggctttcag
+6217180/1
CCCFFFFFHHHHDIIJJJIHHIIJIJJGGHHFHGEHIIIIHGIGHHJIHF
@5704294/1
gggatgcttaaatttacatttagtgtttgtttcatgtcaatcggttcata
+5704294/1
CCCFFFFFHHHHHJJJJJJJJJJHHHIJJHJJJJJJJJJJJJJJJJJJJJ
@7248860/1
cgcttgggcagagggaatctgattgtgctgttgtggaactgcttcacctg
+7248860/1
C@CFFFFFHHGFHIIIIJJIJJJIG@GHGGIIICFGHIGIIIJIIGGJGH
@7750881/1
gacggatttggttgaaacttggtacagatatagtttagaaccttagaaag
+7750881/1
CCCFFDFFHHGHHJJJJJJJJIHIJJJJJJJJJJJJJJJJJJIJJJIJJJ
@7249221/1
cgtgattctttaatttgacataacttttttatttatgaaccgattgacat
+7249221/1
=@;DDDEFGHHFDGHGGGGHG>EFHHIIIGIIGGIGGDD<BG?@DDHIEF
@7249470/1
tccgtttttaaactattttttcaatgccctaagtgagtatacatctatta
+7249470/1
@@@FDDFFHHGDHIGGHIJIIJIEIJIGIIJHIHIIIHIIIJGIJIJIII
@2110323/1
gtcgaacattctatgcttataccattaatctccgcaactatttgacggat
+2110323/1
CCCFFFFFHHHHHJJJJJJJJJJJJJJJJJJJJJJJJJJJJJJJJJJJHJ
@1590072/1
tggtggtgcacgcgcttgggcagagggaatctgattgtgctgttgtggaa
+1590072/1
@CCFFFDDHGHGGIIJIDIJIJJIIJJGJJJJJJJJIHIHGIJGIIIDEH
@5185696/1
gaggaagtaggtgctgggcctcttgtatgcgaaggtgttgaggcgcttgt
+5185696/1
CCCFFFFFHHHHHIIIJJIJJJJJJHIJJJIIJJJ?DGHIJJJJJJJJJG
@6726840/1
cttagtgttacgttgtggactctagttttctcttttaatattataaatag
+6726840/1
CCCFFEFFHHHHHJJIGIIIJJJIJIIIJJJJJJJJIJJIJJJJJGHIJI
@2111037/1
ccgtttttaaactattttttcaatgccctaagtgagtatacatctattaa
+2111037/1
?@@BDDDDFDFHHGHIGGIJJJIDFHIFEEHIDGHFFHHGIJIGCGGIII
@3146516/1
cgttgatgtcgcaagatagtgagacattcactttttagtcataatcttca
+3146516/1
@@@FFDDDFFFFHIIJGGHHEFGBGEHIIGIIGJJJGFHIIIIJJIIJJH
@2619880/1
gtcggtcttcgcgtggaagttttatttctccattttgagtaactgtgaaa
+2619880/1
@=?D?D:DDFDHDGEE=DG?FFHIBHGGGGBHGHEIG7;GGE@G>?DDDF
@1590710/1
cacggcagatgaggatacctcaacttcatcttatacttatccaagaaata
+1590710/1
@BCFDFFFGGHHHJJJJJJJIJJJJJJJJJJJIJIJJJJJJJJJJJIJJJ
@6727205/1
cccggtacataatgatacgatgcggcttgaacccgccggtgctcttgtag
+6727205/1
CCCDF@DFHDFFHIIIIJHIJIHGIIGIGG?0?@?FH/@55:@DF@;7;@
@1590816/1
ctcgttttgttagacttcagtgtagctttgtattatgttcactttcttat
+1590816/1
@@<DADDDHDFBD:?FFDFFFC?>ECBFDHHIFGIGGHGGHGGIGIII@E
@2111537/1
gtatttttgttgttttttcataccgtcattatccctattgaaaacaactc
+2111537/1
??@ABDDFHDDFHGIIIIHEHHECEHBFHIGHGGHIGIIIIGGGGHGDGH
@4164445/1
cgctaatctcagaaacggctgatccgagttggatgcggttttcacgaata
+4164445/1
CCCFFFFFHHHHHJJJJJJJJJIJJIGIFGHIHGIJIJGIJJJJJJIIIG
@4164694/1
gggtcattcaatgtctccttccgtcttgggtgaggcataacggggtgggt
+4164694/1
CCCFFFFFHHHHHJJJJJJJJJJJJJJJJJHIJJJJJJJJJJJJJFHIJA
@4164992/1
gtaagaaggtggcggccagaatctagacatgcacagctcttgcagccatc
+4164992/1
@@@DDDDDH=DHAE:@GGE@GIGHIIIICDHIIIGHEIGGGFHGGIGGGG
@1087255/1
ctgcagatgactgtgcatccttgctagtaagtcctgagccatagcaaaca
+1087255/1
@CCFFFFFHHHHGIJIIJIIHIJIJJJFHIIGIIIIIGHIJJJHGIIJJD
@6728225/1
gttgtaatatagtttcttttttaattgttataaattcgtaattcgtagct
+6728225/1
@@@DFDDDDFFFHBGGEGGIBGECHIIGIGDGGFHHCA9CDFHGEHG=@D
@39944/1
gtgcgatgttttacaagggcaggttgaactcacaccattcaatttaaaag
+39944/1
BBBFFFFFHHHHHJJJJJJIJJJGIJJJJJJJJJJJJJJJJJJJJJJJJH
@6728370/1
cttcttctcttttttctcctttcttttgcgagctgctgccgaaagattag
+6728370/1
:??D?:BDD=CFFHIIG@BEBHGGHG9AAE:DE:BCHECHG<:<:C@G;7
@2621072/1
ggatgcttaaatttacatttagtgtttgtttcatgtcaatcggttcataa
+2621072/1
@@@DFDFDHFHHGJJIIJJIHJHHFEHH?EGHDIIJJJJJIJJCFGHJJI
@571954/1
gtctgtttgtctgtttgtctgtttgtctgttcgtctgtgcgcgctaatct
+571954/1
@@CFFFFFHDDHHIJJJBIIJHIJIJJIIHHIJHGIIBDGFGIIIIJJGI
@572145/1
aatcacatgaaagggggaggggggagggtcattcaatgtctccttccgtc
+572145/1
CCCDFFFFHGDHFGIJJGHIJJJDDBDD?CDDEEEEEDDEEDDDDDDDCB
@6219282/1
ccagtcgtttaagagaagttcagtgacatacacacgtacagaagaattat
+6219282/1
CCCFFFFFHHHHHJJJJJJJJJJJIJJJJJJJJJJJIJJJJIJJJJJJJJ
@5706384/1
gtccgtttccaaactattttttcaatgccctaagtgagtata
+5706384/1
?@?DDAB?BDBDA@FHEGIGIDEGGEHG?GDA@C?B9?BFHA
@7752851/1
gtcgatgtcgaacccaaaaatgtaattaactttttttttgtctgtttgtc
+7752851/1
@@@FDDFDFHFHHJJJJIGHGGAEDHIIIGFGIJIGIJGGHGIEDGIA?C
@572536/1
cctcatcttgtatagaggaggcttgggctcgctctccgaagggagcttgc
+572536/1
@@@BFFFDHFFHHIIBFHGH@G<F@FEHIED>=GGIIE<FFGHFEEDGEG
@7250271/1
ctacatttccgtccatcattttgtcaacgaactcttctgaagtatttgtt
+7250271/1
CCCFFFFFHHHHHJJIJJJJJJJGHJIJIHIJIJJJJJJGIJGHIJJJIJ
@5707476/1
ctggggaaaagatcctcatcttgtatagaggaggcttgggctcgctctcc
+5707476/1
CCCFFFFFHHHHHJJJJJJJJJJJJJJJGIJIJJJJJGIJIJIJIIIIGJ
@5707570/1
gcgttctcatgtaatttttaatgttttccaaatcgacgactcctgtggct
+5707570/1
CCCFFFFFHHHHHIIJJJJJJJJFHGJIJJJJJJJJIJJJJJIIJIJJJJ
@1592202/1
gagactcataacgcagccagatgccaaagttcttgatcttcactgggctc
+1592202/1
CCCFFFFFHHHHHJJJJJJJJJJJJJJIIHIJJJJJJJJJJJJJIHIIJJ
@7754229/1
ctgtggccggcggcacgcagacgccttgatgacctccactttgatgatct
+7754229/1
BCCFFFFFHHHHHJJJJIJJJJJJHHHHFFFFFFEEDDEDDDDDDDEEDE
@5188549/1
agagggaatctgattgtgctgttgtggaactgcttcacctgtggccggcg
+5188549/1
CCCFFFFFHHHHHJJJJJJJJJJJJJJJJJJJJIJJJIJJJIJJJJJJII
@1592693/1
gccagttataaagcatagcccgaagtgctattggcacacaggcataatgc
+1592693/1
@@@DFDEDAHDFDIIIEHEHHIIEEEFAFHIICEGIGIHJJIEFGHGHIJ
@42118/1
cggcacctccgacactgaggtcacggtactcgcggtacatgttgtgtaca
+42118/1
CCCFFFFFHHHHHJJJJGHJDHIJJJDHIJJJJJJFHIJJJHJIJIHHHH
@42275/1
tgggatgcttaaatttacatttagtgtttgtttcatgtcaatcggttcat
+42275/1
CCCFFFFFHHHHHJJJJJJJJJJJHHHHIJHJJJJJJJJJJJJJJJJJJJ
@5189185/1
attgttatgtcgatgtcgaacccaaaaatgtaattaactttttttttgtc
+5189185/1
@CCFFFFFHHHHHJJIIIJJJJJJJJJJJJDHIJJJJJJJJJJJJJJHHG
@7252409/1
gtgcattattacattttttataaacggtacatctagagtataaaaaactg
+7252409/1
BBBFFFFFHHHHHJJJJJJJJJJJJJJGHIJJJJJJJJGHJJJJJJJJJJ
@7252499/1
aggggttattgttatgtcgatgtcgaacccaaaaatgtaattaacttttt
+7252499/1
CCCFFDFFHHHHHJJJHIIHIJHIJIJJJJIJIIJJJIIJIJJJJJJJJJ
@3148150/1
gtcgtatgattatttgtctgtagtggtcctgctgtttcgtatattctaaa
+3148150/1
CCCFFFFFFHHHHIIJJJIIIJJIJJIJJJJJJJGIJJJGHJJJJJJJJJ
@2621792/1
ctccgatttgtcgtcccaaggaaactccttgttaagtctcttctgttgca
+2621792/1
BC@FFFFFHHHHHJJJJJJJJJJJJJJJJJJJJJJJIJJJJJJJJJJJJJ
@3148669/1
cttggttgaacggaactccaatcctttactcgaatagtcttttctaactt
+3148669/1
CCCFFDFFHHHHHGIJJJJJJJJJJJJJJIJIJJJJJIJJJJJJJJIJJJ
@2622411/1
cgaacattctatgcttataccattaatctccgcaactatttgacggattt
+2622411/1
CCCFFFFFHHHHHJJJJJJJJJJJJJJJJJJJJJJJJJJJJJJJJJHJJJ
@575419/1
ggaactcttcaaaaatcaacataatgagctctgcgtttgaatttaat
+575419/1
;?@D?DDDDDH?BHHIIGGIIIHAA<EHGGFGGGIHII7DBDFGICH
@6731608/1
ccctaagtgagtatacatctattaaattcaaacgcagagctcattatgtt
+6731608/1
CCCFFFFBFHHFFIJJJJJJIJJJJJJJJJJJJJJJJGIJJIJJJIJJIJ
@5191514/1
ctgggctgcagatgactgtgcatccttgctagtaagtcctgagccatagc
+5191514/1
?@?BDB?AAFDBFE@EII@HHFFCAFBCGHIE:?EDEGFBDFHEGIIIII
@575681/1
cgaacattctatgcttataccattaatctccgcaactatttgacggattt
+575681/1
CC@FFFFFHHGHHJJJJJJIJJIJJJJIEHIGIJIIJIJJJJIHGG@GII
@3149958/1
gtgctgggcctcttgtatgcgaaggtgttgaggcgcttgtgg
+3149958/1
;??BDD>1?CF??<?F>FHEFBGFI1??DFFFF?GAFEF=BF
@2623668/1
tgtacattgaaaataaaaataaaaaa
+2623668/1
??<DD8DADA:ACEEEEE<C>>F>F@
@4167626/1
gagacaagaaatggagttttaatacaaatcagtactaaaaaagtgttggg
+4167626/1
C@CFFFFFFHHHHGGIHIJJJJJIJJJJJJGIJIJJJJJJJJJ?FGGHJJ
@6732917/1
tcatcttgtatagaggaggcttgggctcgctctccgaagggagcttgcgg
+6732917/1
?=?DDBDDHHHHF<CFGHIDGI<;F;FEGGGBD?:@?FEHG?BA;C7=BH
@1593481/1
ctctgtccaggcactatattgcagacctccagtggtaggtatgtatgttt
+1593481/1
CCCFFFFFHHHHHJJJJJJJJJJJJGJJJJJJHIJHIJJFGIJJJJJGII
@2113544/1
gtggtgcacgcgcttgggcagagggaatctgattgtgctgttgtggaa
+2113544/1
?:==DDDDDDDDAE<=8CBEA;DDD0?BDDE<@B@D>DEIDCCDD?CA
@1089253/1
gttgaggcgcttgtggtggtgcacgcgcttgggcagagggaatctgattg
+1089253/1
CCCFFFFFHHHHHJJJJJJJIJJJJJIIIIJJJJJJJJJJHHHHFFFFFE
@4169032/1
gccaaataggaaacactacgctttacacgcatgaggtaatatttattgct
+4169032/1
CCCFFFFFHHHHHJJJJJJJJJJJJJJJJJJJJIJJHHIJJJJJJJJJJJ
@7253178/1
gctgaagttttaatattacttgaattacactacatcactagtaggcatgt
+7253178/1
CCCFFFFDFHHHHJGIJJJJJIJJJJIJJJJJJJJJJJJJJIJJJJIJJJ
@3151553/1
cggcaaatttttggttttaaccacatagttcccgatctcgcgggatctct
+3151553/1
CCCFFFFFHFHHHJFHIJJJJJIJJJJIJJJJFGIJJJJJIJJJHHHFFF
@3152162/1
cgcagccagatgccaaagttcttgatcttcactgggctcttctctgggat
+3152162/1
CCCFFFFFHGHHHIJIIIHIJJJJIJJJJJJJJIJJJJJJJJJJJJJJJJ
@6222103/1
ccctaagtgagtatacatctattaaattcaaacgcagagctcattatgtt
+6222103/1
CCCFFFFFFHFHFIIJIJJJIJJJJJJJJJJJJJJIJIIIJJJJJJJJIJ
@43485/1
cctgtggccggcggcacgcagacgccttgatgacctccactttgatgatc
+43485/1
@@CFFFFFHGFFGJIGGIGIJHIJJHHHFFFFFFEECCEDDDDDCDDEED
@43524/1
ctatactttgcattaaaataatgcccattttaacaggcaagggatcctaa
+43524/1
CCCFFFFFHGGHHJJJJJJJJJIJJJIJJJJBGHJJJJJJJJJJJJJIII
@6223196/1
gtgctgttgtggaactgcttcacctgtggccggcggcacgcagacgcctt
+6223196/1
CCCFFFFFHHHHHJJJJJJJJIJJJJIJIJJJJJIJJHHFFDDDDDDDDD
@6733990/1
gcctcacatgattcatccacaaattccaacccttgcgtttcaaaacaatt
+6733990/1
BCCFFFFFHHHHHJJJGIJJJJIJJJJJJJIGHIJJJHIIJJIJIJJJJJ
@2115325/1
ttttttaattaatttttaatttattagtagttgttgattttggaatgttt
+2115325/1
@@@?DDDDHGDHFHIJIGIIGHEH>FHHHH?EFDEECHIIJJJGIJJHII
@7757992/1
gcaagaagtaccagaaacgggacttagccacaatctggtctggagagaag
+7757992/1
CCBFFFFFHHHHHJJJJJJJJHGIJJJGIJJJJJJJJJIJJJJHIGGGHH
@6223720/1
gtctgtttgtctgtttgtctgtttgtctgtttgtctgttcgtctgtgcgc
+6223720/1
@CCFFFFFHDDHGHIGI?IHIHIIIGGIIHEHIHEFGGIIGBCEIEFIG@
@7758551/1
ccacttattaaattaatcgcacttctttgttttatttaaaaagcttaagt
+7758551/1
@@BFFFFFHHHFHIJIJJJJJJJIJJJJJGJJJJJJJIJIJJJJJJJDHH
@4169901/1
cgcacttctttgttttatttaaaaagcttaagttgaattctacaaatgct
+4169901/1
@BCFFFFFHHHHHJJJJJJJJJGIJIIJJIJJFHIEHIJJJJIIJGGIJJ
@2626775/1
agactaattaataaaattggactgtttttaatatttaaataaccgctttt
+2626775/1
CCCFFFFFHHHHHGIJJJJJJIJJHGIIJJIJJJJJJIJIIJIJJIIJJJ
@1090402/1
gggatgcttaaatttacatttagtgtttgtttcatgtcaatcggttcata
+1090402/1
CCCFFFFFHHHHHJJIJIJJJJJHHHJJJIJJJJJJJJJJJHJJIIIJII
@2627211/1
ggttattgttatgtcgatgtcgaacccaaaaatgtaattaactttttttt
+2627211/1
CCBFFFFFHFHHHIIIJJJIGIJJIIJIIIIJJJGIJIIIJJJJJIJJJJ
@2627598/1
ggcaggttgaactcacaccattcaatttaaaagaaactgggtgcgtgcag
+2627598/1
CCCFFFDDHHHHHJJJJJJJJJJJJJJJJJJJFHIIJIJJJBFHGDHIJI
@1595713/1
gtgttgaggcgcttgtggtggtgcacgcgcttgggcagagggaatctgat
+1595713/1
B@BDDFFFGHHHHJJGIJGIGDFHHJIJJJHIJIJJJJIJHHFHFFFFFF
@7255320/1
ctgtgaattattaactatcttaatcgattacactaagcaattaataatta
+7255320/1
@CCFFFFFHHGHHJJJJJJGGJJJJIHHGJIJIJJIIJJGJIJIIIGIJI
@1595814/1
cactgagtgacggcacctccgacactgaggtcacggtactcgcggtacat
+1595814/1
@@@FFFFDFHHHHDGIIIJIIDEHIJJJJJIJJIIJHIIJJIIJGHDDDD
@6735540/1
gttatgtcgatgtcgaacccaaaaatgtaattaactttttttttgtctgt
+6735540/1
@@CFFFDDDDFD;BGHEHIIIEICHAG:EHCHDDGIIGIFBHEIIGDHFH
@576166/1
attaaaaaaacattgtccagcggacaaaattgtgaatctaaaccattctc
+576166/1
1;=DDDDB8DD3AADEEBEE<EACDDDC99DD?DDEEIDE>=@>ACEEEA
@3669025/1
tgtctgtggagctgatgcttgctgggcctcagctgttggagctggttcag
+3669025/1
CCCFFFFFHHHHHJHJJJJJJJJJJJJJJJJJJJJJJJJJJJIJJDHIJI
@6225388/1
cttgtatagaggaggcttgggctcgctctccgaagggagcttgcggccga
+6225388/1
B@CFDDFFHGHHHJJJJJGIJIHIIJGJIIJJFFGIJ?GGIJIIIJ>DD9
@1596275/1
gtgcctggctcccatgtcacggtagcactgag
+1596275/1
@@@D?A==CFDDDEGIIEBH@@2ACA:??;11
@6735946/1
tgtgataatgtcataaagttgacaataatctataattaattactttaaat
+6735946/1
CCCFFFFFHHHHHJJJJJJIJJJJJJJJJJJJJJJJJJJJJJJJJJJJJJ
@46312/1
gtatgattatttgtctgtagtggtcctgctgtttcgtatattctaaattg
+46312/1
@@@DD::D<>D>F<CF@ACAFGCECFD?F?FHCDHG?EA>FEGEEIEGGD
@3153237/1
gaagggttttttaaactcatggtttcatggtaccaagttatgaatttttt
+3153237/1
CCCFFFDFHHHHHJJJJJJJJJHIJJJJJJFIIJIIJIJIJJJJJJJJJJ
@577593/1
gttgaggcgcttgtggtggtgcacgcgcttgggcagagggaatctgattg
+577593/1
@@@FFFFDHGHHFGGHBHHHGIIJJIEGGAFGEIGICHIFEHHHFFFFFC
@5192931/1
gtacaaagcaaaggtcgggcagttcgtcaacaagacattactagctg
+5192931/1
CCCFFFFFHHHHHJEGHIJJJJHIJJIJIJJJJJJJJJJIJJJJJJJ
@5193095/1
ctcatcttgtatagaggaggcttgggctcgctctccgaagggagcttgcg
+5193095/1
@@?DDBDDDCCFFF<<EFE@EBFEGD@?8CBGGGEDHIADAHB8F@FCH6
@2629646/1
gcaaatggaaaaaaaaattggtgaaaagaatcacaagtaagatactgcaa
+2629646/1
CCCFFEFFHHHHHJJIGIIIJDHGIJJJJJJJJJJIJFHIJJJJJJJIJJ
@5193278/1
gtcgtatgattatttgtctgtagtggtcctgctgtttcgtatattctaaa
+5193278/1
BBCFDFFFHHHHHJJJJJJJJJJJJJJJJJJJJJIJJJJIJJJJJJJJJJ
@2117117/1
agggaatctgattgtgctgttgtggaactgcttcacctgtggccggcggc
+2117117/1
@CCFFFFFHFHHHJIIGIIIIJIIIGIIIJDHIJJJJJJHHIGGIIGIHF
@1598428/1
gtcaaattaaagaatcacgtcgaacactattctatgcttataccattaat
+1598428/1
?@@FFFFFHDHHGGHEHIC?CE@CBFHBCEDDGIIHIIIIIIDB?DFGCH
@1092233/1
agggaatctgattgtgctgttgtggaactgcttcacctgtggccggcggc
+1092233/1
CCCFFFFFHHHHHJIJJJJIJJHIJJJJJJJJJJJJJJJJJJJJJJJJHF
@579065/1
gttgtggaactgcttcacctgtggccggcggcacgcagacgccttgatga
+579065/1
B@@DFFFFHGHHHIJJFIGEADGGIGIGIIJIIBEHFFBEDD8=BDDDAD
@6736987/1
cgggcagttcgtcaacaagacattactagctgagaatatttttttccgtt
+6736987/1
CC@FFFFFHHHHHJJJJJJJJJJJJJJJJJJJJJIJJJJJJJJIJJIIIJ
@3154627/1
ctcgttttgttagacttcagtgtagctttgtattatgttcactttcttat
+3154627/1
CCCFFFFFHHHHHGIJJJJJIIIJIJJJJJHHIJJJJJJJJJJJJJJJJJ
@1092709/1
tgagacacgagataaaagtccaattcagacgagtgcacaatatccgtgtc
+1092709/1
?;?;DB?B@F<FHIGIGGAF?A@BH>HBFFGI?G=DD?DDFEG<BF?7C;
@6226949/1
ccctaagtgagtatacatctattaaattcaaacgcagagctcattatgtt
+6226949/1
CCCFFFFAFHHFHIGGGGHIIJIJJJJJJJJJIIIIIGGHFHIGGIJJGI
@6737430/1
gggaatctgattgtgctgttgtggaactgcttcacctgtggccggcggca
+6737430/1
@CCFFFFFGHHGHJJJJJIIJIJJJJJJJJJJIJJJJIJJJJJJJJJHFD
@3671074/1
gtccgtttttaaactattttttcaatgccctaagtgagtatacatctatt
+3671074/1
CCCFFDFFHHHHHJJJJJJJJJJJJJJJJJJJJJFHIIFHIJJJJJJJJJ
@4173279/1
cccatcaatttatcttcaaatgacgacaccacagttccagtctcaggcac
+4173279/1
CCCFFFFFHHHHHIHIJJJJJIIGIJJJIJIIJIFHGIEIHHJJIIIIII
@2631598/1
gtcctgcagagcttgccacatcttgtaagcagcctgacgcttagcaagtt
+2631598/1
@B@FFFFFHHGFHIIJIEIJJJJJJIIJIIIGHIJIIJGIJJJGGIIJFH
@3671219/1
ccagttataaagcatagcccgaagtgctattggcacacaggcataatgcc
+3671219/1
CCCFFFFFHHHHGJJJJJJJJJJJHIJJJJJJJJJJJJJJJJJJJJJJJJ
@7761646/1
gtcacggtagcactgagtgacggcacctccgacactgaggtcacggtact
+7761646/1
@CCFFFFDHHHFHJIIJIIEHIJJJIJJJJIGIIIJJJJJIJJJJJGIHD
@2631721/1
ctcatcttgtatagaggaggcttgggctcgctctccgaagggagcttgcg
+2631721/1
@@@FDFDFFFAHFHHEH>GGGHIGFHIHGIIGEGGGHDHBHG8@F9FGGA
@46743/1
ctgcttcacctgtggccggcggcacgcagacgccttgatgacctccactt
+46743/1
CCCFFFFFHHHHHJJJJJJJIJJJJJIJJHHHFFEDEEEEEDDDDDDDDD
@4173585/1
cttcacctgtggccggcggcacgcagacgccttgatgacctccactttga
+4173585/1
CCCFFFFFFHHHHIJGGGIIJJIIIJJIGHFFFEEDEEEEDDDDDCDDDA
@5712277/1
atttgggtttggtatcgacccagtaacaccctgctatttattttttctat
+5712277/1
CCCFFFFDHHHHFHIJJJJJJJJIJJJJJJJJJJJJJJJJJJJJJJJJJJ
@2631903/1
gcatcccacaatatattcgtgaaaaccgcatccaactcggatcagccgtt
+2631903/1
CCCFFFFFHGFGGJIHGHIGIGCGIFIHIAFHGIGHJIJIGIIIIJEE@G
@1600398/1
tctgtttcttggcatctatagatgtcggtggcgcacagggcacgcttgcg
+1600398/1
CCCFFFFFHHHHHJJJJJJJJJJJGJJJHIIJJJJJJJJJJJJJJIJJJJ
@5194320/1
cccattttgacagcgtcttacttcacgtggtagcgttatcactgtcttta
+5194320/1
CCCFFFFFHHHHHJJHIJJJJJJJJJJIJJGHJJJIJJJJJJJJHIJJJG
@2117771/1
ctcatcttgtatagaggaggcttgggctcgctctccgaagggagcttgcg
+2117771/1
CCCFFFFFHDFHHJIJIJJJIIJGIIIFIGIIGHIJGHEHIJBFHDFEEH
@2632350/1
ctattatagtttcaaaaaaactgtttcacataaataggtgagaagtgtga
+2632350/1
CCCFFFFFHHHHHJJJJJIIJJJHIJJJIJJJJIJJJJFHIJJJJFHHHI
@47699/1
gacggcacctccgacactgaggtcacggtactcgcggtacatgttgtgta
+47699/1
@<@DA<ADDFD;CACGFIFCFCGF39:F00??D?DAE;ABEFFFFCFD>B
@7258382/1
catactttgtttcatttaaatttacgggctatgccatttatcctcgcacg
+7258382/1
@C@FFFFFHFFFHIIJJHHFGGCHIF<EGIIIJIGIGIIHIEAFGIIGGG
@5195040/1
ccaaatttcaaccaaatccgtcaaatagttgcggagattaatggtataag
+5195040/1
CCCFFFFFHHHHHJJJJJJJIJJJJJJJGIJJJJHIHJJJJJJJHIJJJJ
@2633021/1
gtcgatgtcgaacccaaaaatgtaattaactttttttttgtctgtttgtc
+2633021/1
@@CFFFFEHHHFDIJIJIIJIJHGIGJGIJJJJJIJJJJJJJJJGGIGHH
@7258698/1
agacagacaaaaaaataataatcacatatttgggtttggtatcgacccag
+7258698/1
BC@FFFFFHDHHHJJJJJJJJJJJJJJJJIJJIIHHIJJHGIIIJJIIJJ
@1601803/1
cgggctctgtgcctggctcccatgtcacggtagcactgagtgacggcacc
+1601803/1
CCCFFFFFHHHHHIIJJIJJJJJJIIJJJJFHIJJJJJJJHIJJJJJJJJ
@1601864/1
tatagtttcaaaaaaactgtttcacataaataggtgagaagtgtgataat
+1601864/1
@@@FFFFFFHGBHEIGGAF?EGHGGAGGIGECHEC?BBG@G9B?DGEHGE
@4682654/1
ctcagcttccctgcaaagttaaccatcttgtattcaaaagaaaacct
+4682654/1
CC@FFFDFDH?FDGGIIJHHIIIJFGGIIGHGIFIIIGGIIJGIIGG
@5195829/1
gttgattttggaatgttttacattggatccgacaaatcttcaaattaaag
+5195829/1
BBCFFFFFHHHHHJJIJJJJJJJJJJJJJJJJJJJJJIJJJJJJJJJJJJ
@2119144/1
gtcatctggttcatacggcgcgcggtcgcctccttgatgcattgcgtcag
+2119144/1
CCCFFFFFHHHHHJJJJJJJJJJJJIJJJJIJJHHHHHHHFFFFFDDDDD
@6738056/1
cttgaacttcttcaattgacgcaagaagtaccagaaacgggacttagcca
+6738056/1
CCCFFFFFGHHHHJJJJJJJJJJJJJJJHGIJIJJIJJJJJGIGIIIIJJ
@1602041/1
gtttattttgtttttctctgtgatctgtttcttggcatctatagatgtcg
+1602041/1
BBCFFFFFHHFHHJJIJJJJIJIJJIJJGIIIJIIJJJJJJJJJJJJIIJ
@1602092/1
cacggacttacgaagtaaattcaattgttgatatagaggataccgatacc
+1602092/1
@<@DDDADBDHFFBIBF>HHIEEGGIIDHDHGIIIEGGIEIIIGGGGG6B
@580890/1
tgaggcgcttgtggtggtgcacgcgcttgggcagagggaatctgattgtg
+580890/1
@@@DFFFFHHHFFI?EHFDGHJJH@>FHHHGGIIIIHIAEEHHCEFFFFF
@581070/1
gtctgtttgtctgtttgtctgttcgtctgtgcgcgctaatctcagaaacg
+581070/1
BCCFFFFFHHHHHIIJJIJJJIJJIGIJJHHIHJIJJJJJJJJJIJIGIJ
@581229/1
agagattctattcaacctgtattcatcagggcttcttgatgtatataggt
+581229/1
CCCFFFFFHFHHFFHJJJJIHJJJIJJJJJJJJJJJJJGIGGFGCHIIJ?
@1602664/1
tccacttcatcatcagggatcttgccgtcattgcagactgtgtggtagcg
+1602664/1
CCCFFFFFHHHGHJJJJJJJJJJJJJJHHIGGJJJJJJJJIGBFHEGGIJ
@3155622/1
agacagacaaaaaaataataatcacatatttgggtttggtatcgaccc
+3155622/1
@@@DDDDAHHHHBE?FBEEE>FGAGGGD@GG<9??D=G?B@BFC;A88
@2634509/1
gttattgttatgtcgatgtcgaacccaaaaatgtaatcaactttattttt
+2634509/1
@BCFFFFEHHHHFHIJJIHHJJIJJJJJEIEHJFHGIJJIJJJJJIJJJI
@581576/1
ctttcttttgcgagctgctgccgaaagattagagtcgtcttctacttctg
+581576/1
CCCFFFFFHHHHHJJJJJJJJJJHIJJJJJJJJJFHIJJJJJIJIJJJJJ
@2634588/1
gcatctgtgaggggcgtcgggtcacattacatactctgtatttcctcttc
+2634588/1
CCCFFFFDFHHHHJJJGHIJJFHIIJJJIGJJJJJJJJHIJHHHHHHHEF
@6739020/1
cagccttaacgtacgattccaacgccccctggcgtaaaataacgtcaata
+6739020/1
@@@BFFFDHGHHDIJIIJJGGIJJIIGIIEHGIIFGHGGIIGIIHIIJJF
@2635105/1
ctcttgtatgcgaaggtgttgaggcgcttgtggtggtgcacgcgcttggg
+2635105/1
CCCFFFFFHHHHHJJJGGHHJJJJJJJJJJHIJJJJHHIJJJJJHFFFDD
@2119679/1
tggttaaatagtttatttcgtgtttttgtcacatatttgtgtcgttggcg
+2119679/1
@@B=BDDFHHGHHJJJJJJJJJGIJJJJGIIIJJIJIJIGHIJIIJJJII
@2119896/1
gtgctgtctgtacattgaaaataaaaataaaaaaaatagcaggggttatt
+2119896/1
@?@ADFFFHFFFHIFIGEIJHGIJADEGGIIGIJJGGEEHEIJIF@AHHG
@5714484/1
ctctatgggacaaagtagctgtatttctttggattttaatttagaaaatt
+5714484/1
CCCFFFFFGHHHHJJFHIJJJHIJGJJJJJJJIJJJJJJJJJJJJJJJJJ
@5196271/1
tgttgttaagaggtgttacctgcaacttggccaggttagggccaac
+5196271/1
@@@DDDDDDABHF<A<<??A?C@@CFHGEIIGIEGII@GEH@GEDD
@5714635/1
ctcacgtacagctaagttattagcgatattataattatctactctaatta
+5714635/1
=??DDDAAD=4DDAEDEE:<?C:?1@CE1?:C?4C4CFEIIE@?9DD>BD
@2635918/1
gtgggctgttgttgccgtttgcccgctttttcttgttgcgtagactcttt
+2635918/1
@@CDFFFFHHDBFGGIGCFGGEIGHIGGHIJGHJIJJJJGAGIJFGHJII
@6740362/1
ccacaatctggtctggagagaagatcctcatcttgtatagaggaggcttg
+6740362/1
@@@FFFFFHGGFHIIJGHFHFHGIGIIIJIIGEGIEHGHIGIIGEGDIGF
@3673917/1
gtcttcttgaacttcttcaattgacgcaagaagtaccagaaacgggactt
+3673917/1
CCCFFFFFFHHHHJJJJIJJJIJIIJJJIJJJJDGIJJJJJIJJIIJJJJ
@6740490/1
gtcgtatgattatttgtctgtagtggtcctgctgtttcgtatattctaaa
+6740490/1
CCCFFFFFHHHHHJJJJJJJJJJJJJHIJJJJJJJJJJJIJJJJJJJJJJ
@6740505/1
tttgtttcatgtcaatcggttcataaataaaaaacttatgtcaaattaaa
+6740505/1
BCCFDFFFHHHHHJJJIJJHIJJJJJJJJJJJJJJJJJJJJJJJJJJJJJ
@6740844/1
atcgcacttctttgttttatttaaaaagctaagttgaattctacaaatgc
+6740844/1
?@;;DD:DFBD>FE<AFFEHEE?<AC28D19CGCGE>EFF?DFDFF3?FF
@6740863/1
tgtgacttgtagtcaaggtggagattttactatctttcaagtcggcataa
+6740863/1
=?=DDDDD>FAHHIGGAE<CABGA:<<?CFH<EEBGH>>C<DDGGG<DHG
@1095276/1
ggaccattaacatatcttacaaattacagaatcattatcccttgtttata
+1095276/1
@CCFD=DFFHDHHIIHGHGIIIIIIGIIGIGIGGIIIIIIIIIIIIHIFI
@1605112/1
cactcgttaagcgtattagtttcttgtgactacaaacggcgctatataac
+1605112/1
@@@BDDDDFHFH6CAEGIFA4<AFHHICGHHE@FHIII@?@FHIGCGEGG
@1095674/1
ctcagatacaccgtcacggaatacaaatatcttcttcggcaatctgcctt
+1095674/1
@@@FFDFFFHHBFIJIIIJIJJIIIIGIGGGHJIEIGEEHHAGHIIIIII
@1095677/1
gtggaactgcttcacctgtggccggcggcacgcag
+1095677/1
@??DDBDDHFHFD@DCCF<CAGII8@@D:;4BB6:
@3157200/1
gtcgtttaagaggagttcagtgacatacacacgtacagaagaattatata
+3157200/1
@@@FDFDDDAFFHJJCGGEIHHGIIEHIGIIIGCGHIIFGDGGDGHIIII
@1096332/1
gtggctgtgacttgtagtcaaagtggag
+1096332/1
@@?=B??::AF>F9C:C<:ACH>H<@BB
@3157273/1
gactcataacgcagccagatgccaaagttcttgatcttcactgggctctt
+3157273/1
CCCFFFFFHHHHHJJJJJJJJJJIJJJGIJJJJJJJJJJJJJJJJJJJJI
@3157440/1
ctgtaccaaatttcaaccaaatccgtcaaatacatagttgcggagattaa
+3157440/1
1=<D::BDD=CB<??2CE@=F@EFDFFI:EBECEI>?CDED?DAD<3BBB
@5716934/1
ggcaagcatccaagatagtattcaggtgcccactacatcgagatggtaag
+5716934/1
CCCFFFFFHHHHHJGIIJIIIIJIJJFEHGIGJJJIJJJJJJJJJJGHIJ
@5717081/1
cttgttgttaagaggtgttacctcttcctcgggttggaatgattctggtg
+5717081/1
@@@DDDDBFHHHHHG<EHEGEHGIIGIIGHGGG;CFGFDFEIIHGGIG?B
@6741600/1
agcaaatggaaaaaaaaattggtgaaaagaatcacaagtaagatactgca
+6741600/1
@@CFFFFFHHGHHJJJJJIJGIFHGIJJFGIEGIIHIG=CHGGGHGIGGH
@6741983/1
ctgggcctcttgtatgcgaaggtgttgaggcgcttgtggtggtgcacgcg
+6741983/1
@CCFFFFFHHHHHIJJJJIIHIFHGHIIJJEIJJJIHIIFHHAFGIIJHH
@6742151/1
ctgtctgtcactaacattttctttttctagtttcaaatgacgataaaata
+6742151/1
@CCDFFFFHHHFHJJIJJJJJJIJJJJJJJJJJJJJJJIJJJJIJIJJJJ
@5717689/1
tggaactgcttcacctgtggccggcggcacgcagacgccttgatgacctc
+5717689/1
CCCFFFFFHGHHHJJJIJGIJJJJIJIJIIIGDFDFFDDEDDDDDEDDDD
@3158314/1
gggccgtcagaacctgatagaaacggttggcgttaggtatatacaagaac
+3158314/1
@CCFFFFFHHHGHJJJJJJJJJJJJJFHGIJJHIIJJFHJJJJJJIJJJI
@1606774/1
gtgggatgcttaaatttacatttagtgtttgtttcatgtcaatcggttca
+1606774/1
@@@DDDDDDFHFFBHIIIIJIGHCHIHHFHHHIIGHIIHIEHGGGIFEGH
@6742664/1
cctcttcctcgggttggaatgattctggtgggttgtcctgcagagcttgc
+6742664/1
<@@DFFFFHHFAAEGDGHGGICFFHGIII@CGHIIDFGFH<FHHDGHIGG
@2639121/1
ataaggattaaaaataaacttaaagattattaataagaaaaaaataatgc
+2639121/1
@C@FFFDDHHHHHJIJJIFHGIJFIDHIJIJIGIIGIHGIGGIGIJIIIJ
@3677008/1
ctgtggccggcggcacgcagacgccttgatgacctccactttgatgatct
+3677008/1
@CCFFFFFHHHHHJJJJJJJJJJJHHHHFFFFFFEEDEEDDDDDDDEEDE
@3160213/1
cctgtacgatttttattagttaaagtgtttattttgaccggactatt
+3160213/1
B@CFDFFFDHHHHJIJIIIJJJJJJIJHGIIJJIJIIJJJJJIIJII
@1099322/1
cacgtatttttttttttacattttattattttatatttttttttttgt
+1099322/1
@@CFDEFFHHHHHJJJJFGBHIJJBGIDHIJJGECGIJJJJHFDDD25
@6744325/1
cccgctttttcttgttgcgtagactctttgctatgactctcttctggtgg
+6744325/1
CCCFFFFFHHFFHGGHIJIJIGHGGFHIJJGCGIIGHGIJJIIJGGIGHI
@1099449/1
gtggtgataaagataagtataggctcaaaacctaacgacatcaatcacca
+1099449/1
@CCFDFDDHDBHFIJIGAFG?EFHGHIGIIJIIEHJGHIJGIJJIJJGJH
@4684739/1
gcaagaagtaccagaaacgggacttagccacaatctggtctggagagaag
+4684739/1
8?@BDFADCFBDDBHEHHB@@@FEHGEGGGDHGCGGIE?BF@GDB;6BDH
@4175801/1
catgtcgcttagtagactgcttacttggacctgatccagtttatcttggg
+4175801/1
BCCFDFFFHHHHFHIJJJJJJJJJJJJJJJJJJJJJJIJHIJJJJJJJJI
@583513/1
gccagccttaacgtacgattccaacgccccctggcgtaaaataacgtcaa
+583513/1
CC@DF?DFFAFHFFGHEBAFHIGIIIGIGIEIBBHG:A?=FHIIIGDE;A
@4685733/1
gcaatgttggagcttggtacaaagcaaaggtcgggcagttcgtcaacaag
+4685733/1
CCCFFFFFHGFHGIJJJJIIIJIJEIGIJJGHJIIIIJHIJJIFIIIJGG
@7261141/1
gtttattttgtttttctctgtgatctgtttcttggcatctatagatgtcg
+7261141/1
@C@FFEDDHHCFDFHIIJIJIIJCICHF@EHGIGDD?@FFFIIJ4?D?FA
@2122011/1
caacaaataaactttttaatagacaaatacaacgaaaccaatttagaata
+2122011/1
CC@FFFFFHHHHHJIJJIIJJJJJJGGIJJJJJJIJJJIJJJJJJJJJII
@51750/1
gtcaaattaaagaatcacgtcgaacattctatgcttataccattaatctc
+51750/1
CCCFFFFFHHHHHJJJJJJJJJJJJJJJJJJJJJJJJJJJJJJJJJJJJJ
@5198681/1
ctatccaaaaaaagccccgtttgcatatatgtcttgacatacatttttga
+5198681/1
@@@DDDDDBFDA?EE@;EGCGEGGGGIIEIG?BFFHIIAHGFGIIIDCHF
@6745217/1
gtcgtatgattatttgtctgtagtggtcctgctgtttcgtatattctaaa
+6745217/1
@BCFFFFFHHHHHJJJJJJJJJJIIJHIJJJJJJHJJJJHIJJJJJJJII
@7766464/1
cattagtagactgatcagccggagcagctccggtaagtttgtcgagt
+7766464/1
@<@?DBDB<CFHB>BF?:C>DBABGG;B>FGHG@DHG8BFB?DEB;F
@7766492/1
gctgcacgaaccggagaagggaatgacaacgacaatcggacgcgttaaca
+7766492/1
CCCFFFFFHHHHHJIIGIJJJJJJJJJIJJJHJJJJIJJJJHFDDDDDDD
@4687312/1
ccttgattttataatttagagacacgtgtacatttcgagagaacaaatta
+4687312/1
CCCFFFFFHHHHHJJJJJJJJJJJJJIIHIJJJJJJJJJJJJJJJJJJJJ
@1608823/1
gtctgtacattgaaaataaaaataaaaaaaatagcaggggttattgttat
+1608823/1
@@@DDDADFFF>AFG>:?B>3AFDBH:FFFDBBFFIIEFI?@==77===F
@7767313/1
cagcatacataataaaattagaggaagtaggtgctgggcctcttgtatgc
+7767313/1
=<@;D?DDFHHHHIIBAFEBFHEE>GHDG@BHC@CFGEHGGGIID9BFHE
@6746589/1
ggggttattgttatgtcgatgtcgaacccaaaaatgtaattaactttttt
+6746589/1
??@DA@BDFFDD?422<EF;EEAA8CFEFFAFFDF?:??F9G9BDFBFIF
@2640819/1
gtcttccttcatggccgaggttgggg
+2640819/1
?@?DBD8B<<2A?G<EC<GE8??C>6
@2642056/1
gtgcgcgctaatctcagaaacggctgatccgagttggatgcggttttcac
+2642056/1
?:?DDDFFGHFHHGGGIIJIIIJIJGGHGHGBF6BGGHGEHII5AEHGHD
@3162777/1
gtcgatgtcgaacccaaaaatgtaattaactttttttttgtctgtttgtc
+3162777/1
@@@FDFFDHHBDHIGHGGIIGHHFEFIIJIJJJJJGIJIIGGHICCGEHE
@2123958/1
ctgggcctcttgtatgcgaaggtgttgaggcgcttgtggtggtgcacgcg
+2123958/1
@@?BD;D?FD?FAFGFFFEIIE<F1CEDFFFIIIED9?=FFC4@@E;E>B
@3162885/1
tgcccatcaatttatcttcaaatgacgacaccacagttccagtctcaggc
+3162885/1
@BBFFFFFHFHHHIJJIJJJJJIJIIJJJJJIIHGGGHIIBHFGIIDIIJ
@1102388/1
atagagacgatttcaccagtggtcttcttgaacttcttcaattgacgcaa
+1102388/1
CCCFFFFFHHHHHJJJJJJJJJHIIJJJJJJJJJJJJJJJJJJJIJJJJJ
@5721609/1
acaccaaaatattttttacgatttttgtctgtctgtctgtctgtccgttt
+5721609/1
<?;DD:BD=FFF??EG<EHF7FB1:?:DB<:9CFEGEFCFEE9BGG6DFC
@55700/1
ctccatactttgtttcatttaaatttacgggctatgccatttatcctcgc
+55700/1
CCCFFFFFHHHHHJJJJJJJJJJJJJJJJJJJIJJJJJJJJJJJJJIJJJ
@3679761/1
gtttgtctgtttgtctgtttgtctgtttgtccgtttgtctgtttgtctgt
+3679761/1
@@@FFFEEHFHGHFGHIAFHIGHIJHIJJIJJJIIIJIIJJGIJJIJIHG
@55971/1
gcctcttgtatgcgaaggtgttgaggcgcttgtggtggtgcacgcgcttg
+55971/1
CCCFFFFFHGHHHJAHHIHHEGHGHIIIJJJJJJJGHH<FFHGIIJGBB?
@5722194/1
gtacattgaaaataaaaataaaaaaaatagcaggggttattgttatgtcg
+5722194/1
@?@FDFFFHDFHFEGGGEDHGAHHEHJHGHIJHIGE@DHGICBFHGGFHE
@2643063/1
cataacgcagccagatgccaaagttcttgatcttcactgggctcttctct
+2643063/1
CCCFFFFFHHHHHJJJJJJJJJJHIJJJJJJJJJJJJJJJJJJJJJJJJJ
@2643331/1
ggtgcacgcgcttgggcagagggaatctgattgtgctgttgtggaactgc
+2643331/1
?@?DDBDDDHDFHIIIIIIHGEGGGGHIIIGHIBFHHIDFHIIIEGHII@
@5201281/1
agccatccaacgggattgcccatcaatttatcttcaaatgacgacaccac
+5201281/1
CCCFFFFFHHHHHJIJJJJJJJJJJJJJJJJJJJJJJIJJJJJJJJJJJJ
@5201580/1
cttaaatttacatttagtgtttgtttcatgtcaatcggttcataaataaa
+5201580/1
C@CFFFFDHHHDHJJJJAFIHIIEGHGECHHHIEFHIIHFHEIGIIIGHI
@2125336/1
ctgtgatctgtttcttggcatctatagatgtcgg
+2125336/1
@@@F?DEDHHHGFIGDCFBFEEGEHGHHAHCAFH
@2125442/1
cattaattaaaccttttaccataaagtaatgagtacagatgccaacctca
+2125442/1
B@@DDFFFHHHGHJJJJFIJIJIJIICFHGJJJHIJIJIIJIGJJJJJIG
@4180694/1
ggtcgtttgaaaaattgacggccagccttaacgtacgattccaacgccc
+4180694/1
;@@DDDDBDAF<CGG<:CE?AFHIBGEGHBBG;FGD@?DCGF@GH@F8;
@2125837/1
atttggttgaaatttggtacagatatagtttagaaccttagaaaggacat
+2125837/1
@@@DDDBDHFFHHIGIIIIIII<HH@HHHGEHHHIIIIIIGHHGIIBFHH
@4180916/1
tgacgcaagaagtaccagaaacgggacttagccacaatctggtctgg
+4180916/1
CCCFFFFFFGHGFGIJHGEEIIJIJIIJJJGIJJJJIIIIIIIIJJJ
@1104881/1
gtctgtacattgaaaataaaaataaaaaaaatagcaggggttattgttat
+1104881/1
CBCFFFFFHHHGHJJJJJJJJJJJJJJJJJJJJJJJJJJJFHIJJJHJJJ
@6232622/1
ctgggatgccacccggcaccactcccgggtgaggatgcactacatttccg
+6232622/1
CCCFFFFFHHHHHJJJJJJJIJHJJJJJJGIGJJJJJIJJJGIIJJJJJJ
@7769127/1
gtctgtttgtctgtttgtctgtttgtctgtttgtctgttcgtctgtgcgc
+7769127/1
CBCFFFFFHHHHHHJJJJIJJJJJJJJJJJJJJJJJJIJJJIJJIIJJJJ
@6233183/1
agcaaatggaaaaaaaaattggtgaaaagaatcacaagtaagatactgca
+6233183/1
CCCFFFFFHHHHGJJJJJIIJJBGHIIJJJJIJJJJJJFGIJJIJJJJJJ
@4689547/1
cttcatctgatcaaacgctattaattcattagcgaaaaacttacttttca
+4689547/1
CCCFFFFDD?FFFIBHBGIIIIIIIIIGHIGGGHIGIIIGGIGGHIEIGH
@4689664/1
ccctaagtgagtatacatctattaaattcaaacgcagagctcattatgtt
+4689664/1
CCCFFFFEHHHHFIIJJJIJJJJJJHIJJJJJJJIIJJJIJJJJJJJJJJ
@57907/1
ggaatctgattgtgctgttgtggaactgcttcacctgtggccggcggcac
+57907/1
CCCFFFFFHHHHHIJJIHIJFHJJIJJJIIIJJJJJJJIIJIJJIIJFFD
@1611078/1
gttcgtcttttgaagattctgatattgatagttttttcattccctgc
+1611078/1
@@@=D;DFGFHFHIIIHHIII@FHIIIIIIIEHIIGHIIEGGGHIIG
@4690390/1
gactcataacgcagccagatgccaaagttcttgatcttcactgggctctt
+4690390/1
CCCFFFFFHHHHHJJJJJJIJJJIJJJHIJIJJJJJJJJJJJIJJJJJJJ
@6234489/1
gggatgcttaaatttacatttagtgtttgtttcatgtgaatcggttcata
+6234489/1
<?7;DB?DF<:DF?EDF4<C?ACFFHCDFEA;BHFFF9E<BB9:?D69DB
@6234565/1
ggttattgttatgtcgatgtcgaacccaaaaatgtaattaactttttttt
+6234565/1
@@?DDFFFHHFFHCFIGFHGHGIIIJJGIIJGGIGCAHGHIIDIHIGJIJ
@6749591/1
gtcttcttgaacttcttcaattgacgcaagaagtaccagaaacgggactt
+6749591/1
CCCFFFFFHHHHHJJJJJJJJJJJJJJJJJJEHHHIJJJJJJJJJJJJJJ
@3166233/1
cttgtatagaggaggcttgggctcgctctccgaagggagcttgcggccga
+3166233/1
BCCFDFFFHHHGHJJJJJGHJIIJJJJJIJJJFHIJJFHIJJJIJJFFDA
@1611803/1
ggatgcttaaatttacatttagtgtttgtttcatgtcaatcggttcataa
+1611803/1
@CCFFFFFHHGDHGHJIEIJJJHICHHICGHJJJJIIJGHHJIDDHGHII
@6235168/1
ccctaagtgagtatacatctattaaattcaaacgcagagctcattatgtt
+6235168/1
CCCFFFFDHHHAFHIIJJJJJJJJJJJJJJJJJJIIIJJJGJGIJJJJJJ
@6750229/1
cgtgccctgtgcgccaccgacatctata
+6750229/1
??=DDDBD;D?>?:E8@:@:EE89:D??
@7771521/1
gccgtttctgagattagcgcgcacagacgaacagacaaacagacaaacag
+7771521/1
@CCFFFFFGHDFHIIJJHGIIIDGGGIIG<DGIE>D;@G=EHIECHEHGD
@7771525/1
gacgcaagaagtaccagaaacgggacttagccacaatctggtctggagag
+7771525/1
@@@DDDADHDHCFEHHGGDGIIIGGIICGFGIGHIECHIFGFEGGHEGII
@1105184/1
ccgggaattttgtttggtatctgataccgacacatggtaggctccatgga
+1105184/1
CCCFDAFFHHHFHJJJIFHIIJJIIIIJIIJIJJJJJGHIIJBGIHIIIH
@1105397/1
gtgctgggcctcttgtatgcgaaggtgttgaggcgcttgtggtggtgcac
+1105397/1
@C@FFFDAFFHHHJJHIJJJJGFFHGIGHIIIJJJJJJJFHJJJJADGII
@6236004/1
ctcttgtatgcgaaggtgttgaggcgcttgtggtggtgcacgcgcttggg
+6236004/1
CC@FFFDFHHHHBFFHGGFGHHIJIHIJIGIJIHHJBFGIJJJJHFFFDD
@5203388/1
cgtttgttatgttatctagaaaccgtgcaattgatatgtatacccccttt
+5203388/1
CCCFFDDDHHGHHIJJJIJJIJIJJGGIIIIIIGIJJGCFFFGHIIJJJI
@1105584/1
ttccagttttcgattatcgaatttttcgccatgagtaagcgatcgggctc
+1105584/1
@C@FDDFDHHDH?HGIIJJIJIJJIIGIIGJJJIJCDHIJJJJJJJJJJI
@7772407/1
ctcttgtatgcgaaggtgttgaggcgcttgtggtggtgcacgcgcttggg
+7772407/1
CCCFFFFFHHHHHIJJEGHHIHJJJJJJIJGIJIJIGHJJJJJJHFFFDD
@6751396/1
gttcctctttacaagtagactcatctttagcacttggttcatcttttgaa
+6751396/1
CCCFFFFFHHHHHJJIJJJJJJJJJJJJJJJJJJJJJHJJJJJJJJJJHI
@5203690/1
gtagcactgagtgacggcacctccgacactgaggtcacggtactcgcggt
+5203690/1
CCCFFFFFHHHHHJJJJJJJJJJJJJJJJJJJJJHHJJJJHIIIJJJHFD
@5204365/1
gtctgtttgtctgttcgtctgtgcgcgctaatctcagaaacggctgatcc
+5204365/1
@@@FFEFFHCFFDEHIJHIJJEEHEHGIGJIJJJGIAEAHGCCHAFHH>E
@2645291/1
gccgtttctgagattagcgcgcacagacgaacagacaaacagacaaacag
+2645291/1
B@@FDDFFHGHHHIIGHHIIIJGHIIGGJJJJJJIIIJJJJJIJJHHHHF
@2127339/1
cccgtttccaatctccaagacaggaggctccagtactttagctttgacag
+2127339/1
@@@FFFFFDHDFHIJJIAHIGIGI@FGIIGJ@G@FGGIJF>DAGIGHGGC
@6237688/1
tccaaatcgacgactcctgtggctttcagtgaaacgtcaaaatttat
+6237688/1
CCCFFFFFHHHHHJJJJJJIJJJJJJJJJJJJJJJJJJJJJJJJJJJ
@6237724/1
agatgccaaagttcttgatcttcactgggctcttctctgggatttccctg
+6237724/1
CCCFFFFFHHHHHJJJJIJJJJJJJJJJJJJJJJJJJJJJJJJJJJJJJJ
@5204995/1
gtgacatcggacttaatacaaggaaactgtttagactggttacattgctc
+5204995/1
@CCBDFFDHG=DDHHGHHIJJEHJIAGGGGGIIGEHGGIFGHHHIJJGIC
@62113/1
ctggagagaagatcctcatcttgtatagaggaggcttgggctcgctctcc
+62113/1
CCCFFFFFHHHHHJJJJJJJJJJIJJJJJJJJJJJJJGHJIIJJIJJIJJ
@6753479/1
ctcgagtatccttgggctccgcgaacgcagttttcgaccttattatgtgt
+6753479/1
@CCFFFDEHHHHHJJJJJJJJJJJJJJJJJHIJJJJJJJJJJJJJHHHHE
@5205741/1
ccagtcgcgcttggtcgtcttaccaccacccgcattctcttctcccgtgt
+5205741/1
@@CFFFFFHHHHHJIIJJJJJJJJJJJJJJJJJJJJJJJJJJJJJJJHFH
@6754324/1
ggactagtaaaatacatagtttcactacacaagtgatacactgatttctt
+6754324/1
CCCFFFFDHHHGHIJJJJJIHJJGIJIJJJJJJHHIEIIJIIJHIJIJIJ
@3167296/1
gctgggtattataccttgtcctttctgagatagagtttaaacaaataata
+3167296/1
CCCFFFBDHHHHHJJJJJJJJJJJJJJJJJJJJHIIIJIIJIJJJJJJJJ
@4181841/1
tgcaaagttaaccatcttgtattcaaaagaaaacctagaatcactggttc
+4181841/1
CCCFFFFDHHHHHJJJJJJIJIJJJJJJJJJIJJIJJJIJJJJJJJJJJJ
@1613018/1
ctttaatctaatgcttataagtaggtaataaacatattcttataaaattt
+1613018/1
CCCFFFDBHHGHHJJHIIJIIIJFHFFHIGHIJGICIIIEIHIIJJIIHI
@5725139/1
tacatttcgagagaacaaattacattcacttgacatcataatacgatact
+5725139/1
CCCFFFFFHHHHHJJJJJJJJJIJJJJJJJJJJJIJJJJJJJJJJJJJJJ
@7266526/1
gatggagtgagcacgggctctgtgcctggctcccatgtcacggtagcact
+7266526/1
@@@F?BDDDFAB?EBGGBHIIIEFEGI9DBF@AH?DDFFCEGE1=FGABC
@3167550/1
cctcaatgctataataccaagccaaaccaagcttaaactaaataatttaa
+3167550/1
CCCFFFFFHHHHHJJJJJJJJJJJJJJIJJJJJJJJBHHIIJJJJJJJJJ
@1613171/1
gtcgtttgaaaaattgacggccagccttaacgtacgactccaacgccccc
+1613171/1
@?@DFFFFHHHGGFHGCEGEEE@FEGGIGCDGFGIGC:@GGCFGEBGBEB
@1107294/1
gggcctcttgtatgcgaaggtgttgaggcgcttgtggtggtgcacgcgct
+1107294/1
BCCBFFFFHHHHHJJJIHIJFGHHJJJJJJJJJJJJJJJJIIJJJJJHFF
@3167943/1
gtctggagagaagatcctcatcttgtatagaggaggcttgggctcgctct
+3167943/1
CCCFFFFFHHHHHJJIJJJJJJJIJIJJJJJJJJJIJJJDHJIIJJIIJC
@3684077/1
cgcgttctcatgtaatttttaatgttttccaaatcgacgactcctgtggc
+3684077/1
CCCFFFFFHHHHHIJJJJJJJJJJIJJJJJJJJJJJJJJJJJJJIJIJGG
@3168018/1
tgcttaatactactcactgatttatgtagcatcatcttgtaaagactaca
+3168018/1
CCCFFFFFHHHHHJJJJJJIJJJJJJJJJJJJJJJJ>GIIJJJJJJJJJJ
@4182539/1
caccagtggtcttcttgaacttcttcaattgacgcaagaagtaccagaaa
+4182539/1
@@@A;DDA?F?DF?E?:2A:C4EHFE>FHFDAH8CFFF?F9?D9?B?89D
@5725981/1
ggcctgttttggtagcggcggcgcggtccgtgaggagcatgctcgccatc
+5725981/1
CCCFFFDFHHHHFGJJIJJJJHAEDD=BB6???@BCB<AACDCCBBD@BC
@4182803/1
atctgattgtgctgttgtggaactgcttcacctgtggccggcggcacgca
+4182803/1
CCCFFFFFHHHHHJIJJIIJJJJJJJJJJJJJJJJJJJJJIJJJFFFDDD
@6755098/1
ggcgttgatgtcgcaagatagtgagacattcactttttagtcataatctt
+6755098/1
CCCFFFFFHHHHHJJJJJJJJHHIIHIIJJJJJJJJJJJJJJJJJJJJJJ
@2646604/1
cgggctctcaggcaggcaagatgggcgtagtaggtaggcgtagggta
+2646604/1
@<<DF?DEBAFA?CFGBHGGHEEHGFBH0::BA99?BDGHHGGCE@A
@2128857/1
ctccagtactttagctttgacagtgtaaaacttctccgaaatctccaatc
+2128857/1
@@@D=ADDHHFFBHIBGGGIBHG@FEAEHGFHHGGICHGIIEGD@DB;?B
@2128921/1
aactgcttcacctgtggccggcggcacgcagacgccttgatgacctccac
+2128921/1
@@<?DDFFHDHG?DCBD=GGHFEEBHGGIIIHHDDCCCCCC>C>CCCB?C
@1108341/1
gcctcttgtatgcgaaggtgttgaggcgcttgtggtggtgcacgcgcttg
+1108341/1
CCCFFFFFHHHHHIIJIJCGHHJJJIJIIIJJFHIHIIHHIJJGIJHFFD
@5207469/1
tataaaaacgtgccaattgtccacattttaataagtcactttctgagcac
+5207469/1
@@@FDD>D:@FFDEGEGIGIIGEEH>HEEH>CBFBCGE>BFHD9BFFE<F
@6755588/1
ccgtcagtggctttctttgatcattaatgtctcgtatgtcaaggacttca
+6755588/1
B@B=BDFDHHHHHJJJJJJIJJJJJJJJJIJJJIIIJJJJJJIJJJJJJJ
@1108691/1
gggctctgtgcctggctcccatgtcacggtagcactgagtgacggcacct
+1108691/1
CCCFFFFFHHHHHJJJJJJJJJJJIJJJJGHJJJJJJJJGGIJJJJIJJJ
@64856/1
gtggattttaatgttattattacagcatacataataaaattagaggaagt
+64856/1
B@@FFFFFHHDHHIIJJJJJJIJJJJJIJJJJIIJJJJJJJIJJJJIJJI
@2647601/1
ctatgccatttatcctcgcacgttggcagtaatagtacaagtgaaaagtc
+2647601/1
CCCFFFFFHHHHHJJJJJIJJJIJJJJJJJJJJJJIJJJJJIJJJJJJJJ
@5208277/1
cccacaatatattcgtgaaaaccgcatccaactcggatcagcc
+5208277/1
@@??D;DDD?FDF::<AE?IIF@CDG1CCFGC3B@?DGEF?B@
@6756580/1
ctgctgtctgtggagctgatgcttgctgggcctcagctgttggagctggt
+6756580/1
CCCFFFFFHHHHHIJJJJIJJJJJJJJJJJIJJJJJJJJJJJJJJJJJJB
@5208713/1
atgattatttgtctgtagtggtcctgctgtttcgtatattctaaattggt
+5208713/1
@@@FFFFDHHGFH@??CEEGGHGGGHGCGIEHIIFEEFHHGIEGCHIIIB
@65636/1
ctcatcttgtatagaggaggcttgggctcgctctccgaagggagcttgcg
+65636/1
CCCFFFFFHFHHHJGHIHJJJJJJJJIJGIDHIIIJJEHIJJFHEGIJIJ
@3687171/1
cgtctgtgcgcgctaatctcagaaacggctgatccgagttggatgcggtt
+3687171/1
BB?DFFFFGGHHHJJJJGJJJIJIJJJJIJJIJIJJGHHIGIGJEHIH=?
@2648897/1
gtcgtatgattatttgtctgtagtggtcctgctgtttcgtatattctaaa
+2648897/1
@@@DBDDDDAFAFHIHAEDFIEHAFH?CFEHIGHFHHIIFFHGHHIIIII
@5726501/1
ctcctttcttttttggtggcttccccattttgacagcgtcttacttcacg
+5726501/1
CCCFFFFFHHHHHJJJFHJJJJJJJJIJJJJJHIJJJJIJJJJJJJJJJJ
@7775473/1
gccagatgccaaagttcttgatcttcactgggctcttctctgggatttcc
+7775473/1
CCCFFFFFHHHHHJFGHHIGCHIIIJJIJGGGEIHJIJJJJIIIGIJJHI
@5726665/1
ctgggcctcttgtatgcgaaggtgttgaggcgcttgtggtggtgcacgcg
+5726665/1
@C@FF@DDHAADCFBHIEE:EHACEAHEHFDBGHGHDFGGI15@>EDHHE
@2649537/1
ctgggcctcttgtatgcgaaggtgttgaggcgcttgtggtggtgcacgcg
+2649537/1
CCCFFADDHHHHHIJJJJJJJJCFHIIIJJJJJJJJGIJIJJFHIIIJHH
@4183850/1
ctcattatgttgatttttgaggagttccctagaatatcttccacatctca
+4183850/1
@@@BDFDFFFHBFHGHIGIIIIHIACHGHIEHHEEGGFIGIGGGIIIGGG
@7268578/1
cgtgccttgaattccttgatgactgcatagatagaaatcgaactcggtcg
+7268578/1
BCBFFFFFHHHHGJJJJJJJJJJJJJJJJJJJJJIJJIEHIIJJJJIHIJ
@5727365/1
ctgtggccggcggcacgcagacgccttgatgacctccactttgatgatct
+5727365/1
@@@DDFFDFFAFDIIIIIGA;FBEBHEHFBDE;@@CCE;ACDDCCCA5AD
@5727422/1
ccctattgaaaacaactctacacatacatacatatttacttagattaaca
+5727422/1
C@<DFDEDFHFFHGGIIIIIIFEBFHIIIIGGIIGIGIGGIGGGEGHGGF
@1615365/1
ctgagcgagactcataacgcagccagatgccaaagttcttgatcttcact
+1615365/1
CCCFFFFFHHHHHJJJJJJJJJJJJJJJJJJJJJJHHJJJJJJJJJJJJJ
@1110541/1
gtgcattattacattttttataaacggtacatctagagtataaaaaactg
+1110541/1
@@@DFFFFDDFHHJIJJJIDGHICHHI?CEBFHIJIGHGGIIIJIJIJIJ
@6242120/1
ccctgctatttattttttctatattttcaatgaacagaattgacccttct
+6242120/1
CC@FFFFFHHFFHIIIJJIJJJJJIJJJIJJJJJJJIIJJJIGJIJJJII
@2130174/1
ggatgcttaaatttacatttagtgtttgtttcatgtcaatcggttcataa
+2130174/1
CCCFFFFFBHHHHJIJIJJJJJHHIDIJFHIIIIIJGGHIGIJHHIGIJG
@3687809/1
gtcacggtactcgcggtacatgttgtgtacacctgagcgagactcataac
+3687809/1
C@CFFFFBFHHHHJIJGHIGJJBHIHHHIJDFFGHIJJJJJIJJJJJIIH
@3687883/1
cgcgcttgggcagagggaatctgattgtgctgttgtggaactgcttcacc
+3687883/1
CCCFFFFFHHHHHJJJJJJJJJJIJJIHIIJJIIJHJJJIJJJJJJJJJJ
@66920/1
gttattaggtaatgttatatattttgtcttttctgacattggtctctata
+66920/1
@@CDFFFDFACBHICFBEHIIIGIIIHIIGIIGIIGHGGHHC?FGHIGGF
@6242965/1
ggacatttcaattttatttagttggtcttggttgaacggaactccaatcc
+6242965/1
@@@FDFFDHFFFHEE>FHIJJCIHGFDHGGICGEHCGGB;;@G@BGFHB?
@7777376/1
ccctaagtgagtatacatctattaaattcaaacgcagagctcattatgtt
+7777376/1
CCCFFEFBFBFDHHGHGIHJGJIGJHJJHIIIHGGGIEHDHGGHJIJGJJ
@68258/1
atcactctgcaatcctgcctcacatgattcatccacaaattccaaccctt
+68258/1
@C@DFFDFHHFHDGIGHIIIJIIIDGHHIJJJGHIIJJJJJIGGGIJJJJ
@6244173/1
attagtttcttgtgactacaaacggcgctatataacaaaacaattcattt
+6244173/1
CCCFFDEFHHHHHIJIIJJJJJJJJIJJJJJJJJJJJJIIJJGIJJJIJJ
@2131510/1
ggcctgttttggtagcggcggcgcggtccgtgaggagcatgctcgccatc
+2131510/1
CCCFFFFFHHHHHGFHIJJGJIFFDD3>B>BD???@B?8>ACAC?BBB?C
@68718/1
cgatgggcgtgcggtcctcgctgcaggccgactggtggctgccctcgccc
+68718/1
@@@FBDDEHHDHHIEGHIIJJIGEHIIIIHHGIJJCGGIJEHEFFFDDCD
@6244789/1
attatttgtctgtagtggtcctgctgtttcgtatattctaaattggtttc
+6244789/1
?@@DDEFFFHHHDFHGHIHHGIJIJJJJJJJHIJHJJJJIIGIJGIHIJI
@4698011/1
ccctaagtgagtatacatctattaaattcaaacgcagagctcattatgtt
+4698011/1
CCCFFFFDDDHFHHIIIJJGHGJJIJIIIJJIJGEGIIGHIGGHIGIIII
@69422/1
gggggtatacatatcaattgcacggtttctagataacataacaaacga
+69422/1
:8?BD0<DFB4A?CBFBBC?A@9C?FEFECFFA9BD?DEBG@DFE;6?
@5728010/1
gaaaagaatcacaagtaagatactgcaaacatgccagttataaagcatag
+5728010/1
@@@FFFFFGHFGHJJHGIGIGIGGIIJJIGIJIIIIJJJIJJIJGGGGHH
@4698657/1
gggaatctgattgtgctgttgtggaactgcttcacctgtggccggcggca
+4698657/1
B@BDFFFFHHGHHJIJJJJIJHHFIIJJJIBHGIJJIEIJIJIGIGIEE?
@1110883/1
gataaagataagtataggctcaaaacctaacgacatcaatcaccagctta
+1110883/1
CCCFFFFFHHHHHJJJJJJJJJJJJJJJJJJJJJJJJJJJJJJJJJJJJJ
@5728181/1
ctccaataagaatgaggggtcattgaacttatagttcaaaatcgtttcca
+5728181/1
CCCFFFFFHHHHHJIJJIJHIIIJJJJJJJJJJJJJJJJJIJJJJJJJJJ
@5212774/1
ctttctccttctgcttgggagcacccttgaagtcctctggaaggtcttcc
+5212774/1
CCCFFFFFHHHHHJIJJJJJJJJJJJJJJJJJHIJJJJJJJHIJGGHGFH
@2132516/1
ggcgcttgtggtggtgcacgcgcttgggcagagggaatctgattgtgctg
+2132516/1
CCCFFFFFAF?FFIHIIIIGHGBHIEHCGGEGGGIEG@GGGGIIIEHGIB
@2650878/1
ctgcagatgactgtgcatccttgctagtaagtcctgagccatagcaaaca
+2650878/1
CCCFFFFFHGHHHIJJJJJJJJJJJJJJJJJIJJJJJJJJIJJJJJJJJJ
@3688267/1
gtgttgaggcgcttgtggtggtgcacgcgcttgggcagagggaatctgat
+3688267/1
@BCFFFFFHHHHHJJIJGIJJHIIJJJIJJIJJIJIJJGIHGHHFEFFFF
@1615948/1
ccatgtaccacgcctgggatgccacccggcaccactcccgggtgaggatg
+1615948/1
@@@FFFFFDFDHGIGHGIJIJIGEGHGHHDGIJIIIGIJIJJAEHIFEHH
@1111815/1
cgggaattttgtttggtatctgataccgacacatggtaggctccatggat
+1111815/1
?@@AFFFBFHHCCGEHHG@HGFBHIIIHEHFG;DFF?B@@GFGIIGIHEF
@3688666/1
ggggttattgttatgtcgatgtcgaacccaaaaatgtaattaactttttt
+3688666/1
@@@FFFF?DHFDHEGEDFHGGHHGDIIGIIIGGHGHHG@FGHIIIIIIII
@5729424/1
gtggaactgcttcacctgtggccggcggcacgcagacgccttgatgacct
+5729424/1
@?@DFFFFHHHHGIIIIIEBFHIJIIJIIBG@AHEFDECDDDCDDACDCA
@593926/1
ctggttcaaattcaaataaaatcactctgcaatcctgcctcacatgattc
+593926/1
@@@;ADBBHHDFFGEH@GIDFGHGICF:<CHGIEBFBGGCEHGIIGGIGH
@3689110/1
ctgctatttattttttctatattttcaatgaacagaattgacccttctac
+3689110/1
CCCFFFFFHHHHHJJJJJJJJJJJJJJIJJJJJJJJJJJJJJJJJJJJJJ
@3689308/1
gcactgagtgacggcacctccgacactgaggtcacggtactcgcgg
+3689308/1
CCCFDEFDHBDDDHJGGIEEGIIJIJJJIGIBFEGGG;BBHD@FEB
@6245540/1
gtctgattctgtgatagtgaatacaagatcgtggggtgggcccaccaggc
+6245540/1
CCCFFFFFHHHHHJJJJHJJJJJJJJJJJJJJJJJJIIJJJJJJJJJJJJ
@594282/1
cagatgccaaagttcttgatcttcactgggctcttctc
+594282/1
@@@DDBDAFBFBCEHGII@@@BEH:<F@GHI@DHBBGB
@6245597/1
ctgggcctcttgtatgcgaaggtgttgaggcgcttgtggtggtgcacgcg
+6245597/1
CCCFFFFFHHHHHIJJJJJIIJFGHIJIJJIJJJJJJJJGJIGHJJJJHH
@5212863/1
gctgtctgtacattgaaaataaaaataaaaaaaatagcaggggttattgt
+5212863/1
BCCFFFFFHHGFHJJJJJJGIJGIJJJJJJJJIJIIJJJJJJIFIIJGIF
@7780270/1
gtctgtttgtctgttcgtctgtgcgcgctaatctcagaaacggctgatcc
+7780270/1
@@@FFFFFHHFHHHHGIGIIIFHHIIJJJJJJIJJJJIIIJJJIJIIIJJ
@4699155/1
ccagtggtcttcttgaacttcttcaattgacgcaagaagtaccagaaacg
+4699155/1
BCCFDFFFHHHHHJJJJJJJJJJJJJJIJJJJJJJJJJJHJJJJJJJJJJ
@6761434/1
ctctatactttgcattaaaataatgcccattttcacaggcaagggatcct
+6761434/1
CCCFFFFFHHHHHJJJJJJJJJJJJJJJJJJJJJJJJJJJJJJIJJJJJJ
@70352/1
gtcgaacattctatgcttataccattaatctccgcaactatttgacggat
+70352/1
@?@DDFFFDHHDDIIFHGIIGDBHGIIGIEHDHGEBDFGHHIIIGIIIBG
@6246268/1
gacggcacctccgacactgaggtcacggtactcgcggtacatgttgtgta
+6246268/1
???7ADDDFHHHDEGHIIIBGGIIGGIGBFGGEHHIIAGGIHF;CAHD@9
@6246501/1
gccttgaattccttgatgactgcatagatagaaatcgaactcggtcggat
+6246501/1
CCCFFFFFHHHHHJJJJJJJJJJJJJJJJJJJJJJIJJJJJJJJIJJJIJ
@7781140/1
agagaagatcctcatcttgtatagaggaggcttgggctcgctctccgaag
+7781140/1
?==BDDAAHFDHHGGGH<<AFIEGI>@?;@DHG@C;FDHBDBFDDF@;F;
@594421/1
gcttcatccagaggcaagcgctccaagttgcttggaggcttgggcctgtt
+594421/1
@@@FFDFFHHDHFG;DBFGGBEHGEEGIIGGGGHIGGEC@DG=FCDCHFF
@6246747/1
gtatcttaagaactgaatacccagttattacataattgtacacagtgaac
+6246747/1
CCCFFFFFHHHHHJJJJJJJJJJJJJJJJJJJJJJJJJJJJJJJJIJJJJ
@6762397/1
caacaagatcagcgactgtcacacggtagcggaaggtgggttcgtgaatc
+6762397/1
CCCFFFFFHHHHHJJJJJHIIJJJJJGIJIJJGIJJBGIJHJJIHHHFFF
@6762686/1
cttctacagatttattatagcctgcgacttcgttcgtgtggaatagtgac
+6762686/1
@@CFDFFFBFAF?EGGIJJIIGJEGJIJGEECCDDF?FBDGHGIIIJJJJ
@2135679/1
gggatgcttaaatttacatttagtgt
+2135679/1
@@?B7:BD8<CFDFCGBGFBHDHCA<
@595106/1
tacgattcgaatactggactagtaaaatacatagtttcactacacaagtg
+595106/1
@C@FFFFFHFHHHJJJJJJJJJJJJJIJJJIJIJIIJJJJJJJJJJJJIJ
@2652327/1
catcattttgtcaacgaactcttctgaagtatttgtttacaagacaacac
+2652327/1
CCCFFFFFHHHHHJJJJJJJJJJJJJJJJFHIJJJIJJJJJJJJJJJJJJ
@2136892/1
ctataatcttaccaacgttatttggttcaaaatttgataataaatattgc
+2136892/1
@@@DDFFFDBFDH@FEHGH@HHGGG;EHECCH@GBBEBGIIIGGHGGGII
@3172695/1
ctgtgatctgtttcttggcatctatagatgtcggtggcgcacagggcacg
+3172695/1
CCCFFFFFHHFHHJJJJJJJJJJJJIIGJIHIJJFGIIIJJIJJJIJJJI
@5731053/1
gtcttcttgaacttcttcaattgacgcaagaagtaccagaaacgggactt
+5731053/1
CCCFFFFFHHHHGJJJJJJJIJJJJJIIJJJJJHIIJIJJJJJJIIJJIJ
@4187948/1
ggatggagtgagcacgggctctgtgcctggctcccatgtcacggtagcac
+4187948/1
CCCFFFFFHHHHHJJJJJJJJJJIJJJJJJJJJJJJJJJJJJJJFHJJJJ
@3691079/1
caatcggttcataaataaaaaacttatgtcaaattaaagaatcacgtcga
+3691079/1
?@@FDDDFFF>CFHDGGAHHIIIIGIEGIGIIIEHDGDHBBEHICHHG@@
@7273136/1
cctcacatgattcatccacaaattccaacccttgcgtttcaaaacaattc
+7273136/1
@CCFFFFFHHHGHIJJJJJJIDHGJJJIJGFHIJIGHHJJJIIIJJJJJJ
@7273304/1
ggaagtaggtgctgggcctcttgtatgcgaaggtgttgaggcgcttgtgg
+7273304/1
CCCFFFFFHHHHHJJJIJJJJJJIJJJJJIJJJCFHIJJJJJJJIJJHIJ
@1114659/1
taatatagtttcttttttaattgttataaattcgtaattcgtagctttct
+1114659/1
CCCFFFFFHHHHHJJJJJJJJJJJJJJJJGIJJJHIHHIJJHGHJJJJJJ
@7273572/1
gtgagaagtgtgataatgtcataaagttgacaataatctataattaatta
+7273572/1
BB@FFFFFFHHHHJJJJJJJJJJJJJHHJJJJJJIJJJJJJJJJIJJJJJ
@7782460/1
ataattaataattatgtcgcaataccgtagccgcccaaatttataatcat
+7782460/1
CCCFFFFFHHHHHJJJJJJJJJJJJJJIJJJJJJJJJIJJJJJJJJJJJJ
@5732150/1
gtcagaacctgatagaaacggttggcgttaggtatatacaagaacaaacc
+5732150/1
@@<BD>DAFFD?FGBGH9@CE:ACA<E@0@FCB<FGG4??<FD>/9;CBF
@2138348/1
cttgaactctctcagcctctccagttcttcaggagtcacaaagttaccgt
+2138348/1
BCC;DDFFHHHHHJJJJJJJJJIJIJJJIJJJJIJGIJJJJJJIJIJJJH
@7783019/1
aggtgctgggcctcttgtatgcgaaggtgttgaggcgcttgtggtggtgc
+7783019/1
@CCFFFFFDHFFHJIJJIIJJJJGHIJEGGGIIIJJJJJIJHIIHHIIIG
@4701901/1
attttagttaattagtaatgtgcattgtaaaattctagacacacatgcca
+4701901/1
CCCFFFFEHHHHHJJHHJJIHJJIJJJJJJJIIJJIJJJIIJJJJJJIJJ
@5215527/1
gtggattttaatgttattattacagcatacataataaaattagaggaagt
+5215527/1
CCCFFFFFHGHHHJJJJJJJJJJJJJJJIJJJJJJJJJJJJIJJJIDGIH
@596414/1
cactgagtgacggcacctccgacactgaggt
+596414/1
@?@DD8B2CFDDFAEAHGHEGIIBHIICGH?
@5216029/1
ctgattgtgctgttgtggaactgcttcacctgtggccggcggcacgc
+5216029/1
CCCFFFFFGHHHHJJJJJIIJJJJJIIIJJEGIJJIIGGIIJHF?AD
@7275040/1
aaaataattaacaactaatgttttccaaacaaacacaagcaatgggtaat
+7275040/1
CCCFFFFFHHHHHJJJJJJJIJJJJJJJJJJJJJJJJJJJJIJJJJFHIJ
@2139094/1
ctgtacgttcaaacgtatcacacattttctggtcaccttccatgcaaaat
+2139094/1
BCCDDFFFHHHGHIIFHIIJIJJJJJJJJJJIHHIJGHIIIJIJJJJJJJ
@73234/1
cctaagtgagtatacatctattaaattcaaacgcagagctcattatgttg
+73234/1
C@CFFFFFHGFFHIJJJJJJJJIJIIJJJJJJJJIIJGHGIGIJJJJIJI
@2139354/1
ctgcaatcctgcctcacatgattcatccacaaattccaacccttgcgttt
+2139354/1
1=?;==A;DFA?DHGGGIIEFAF>FG9@FGIIIIIGIIGGGBFG?DHIII
@1620769/1
gtcagctgttccacttcatcatcagggatcttgccgtcattgcagacggt
+1620769/1
@@@DDBBDFDD8CGFED?FH9IBHFFAGGFHDG>9CD8:BDGG@G>>GI?
@5216637/1
ctttctttgatcattaatgtctcgtatg
+5216637/1
?@@DADBDFFADBFIIEFFEDHH;3<CF
@2140177/1
caccacagttccagtctcaggcacattgccattagtagactgatcagccg
+2140177/1
@@@BDDDEHHDBFHFEAECHGHGIDHICBCAHHDFI>EEGCGGGGGGCGG
@4189007/1
attatgttgatttttgaggagttccctagaatatcttccacatctcattt
+4189007/1
CCCFFFFFHFHHHJJJJJJJJEGIJJJJJJJJJJJJJJJJJJJJIJJJJJ
@1621197/1
tgtacattgaaaataaaaataaaaaaaatagcaggggttattgttatgtc
+1621197/1
@C@FDDDDBHFDDFFBGEGGICBBHHD@GEGDDDFEGHB=CHEFCHIIJI
@4189418/1
gtcgaacattctatgcttataccattaatctccgcaactatttgacggat
+4189418/1
@@@DFFFFHHFHFIGEIGHIICFGGIHIEDDHD@EHDHGDEGFGCDD<:D
@3692566/1
tatttgtctgtagtggtcctgctgtttcgtatattctaaattggtttcgt
+3692566/1
CCCFFFDFHHHHHFHIIIJJJJJJHJJJJIJJJJJJJJJJIJJJIIJJJI
@3175362/1
tctgtttgtctgtttgtctgtttgtctgtttgtctgttcgtctgtgcgcg
+3175362/1
@CCFFFFFHHHHFHIIHIJJIJJJIJJJIIJJJJJJIJJJIIJJIIIJJJ
@4190376/1
ctcggatcagccgtttctgagattagcgcgcacagacgaacagacaaaca
+4190376/1
@@@FFDFFFFHGG@EHGIIIIGCGHJCHIIJGIGGIHGIJJEA>EBCCB;
@3176234/1
ctgagcgagactcataacgcagccagatgccaaagttcttgatcttcact
+3176234/1
CCCFFFFFHHHHHJJJJJJJJJIJJJIJJJJJJIJHIJJJJJJJJJJJJJ
@3176512/1
gtgctgggcctcttgtatgcgaaggtgttgaggcgcttgtggtggtgcac
+3176512/1
CCCFFFFFBHHHHJJIIJJIJFHHIEGHHJGIIJJJJJJHGJJJJAEHJJ
@7784814/1
ggcctcttgtatgcgaaggtgttgaggcgcttgtggtggtgcacgcgctt
+7784814/1
CC@FFFFFHHHHHJJIIJJAFHIJIIJJJJJIJHIJHIJGHJJJJJHHFD
@3176736/1
gtgtgaagttcattgaatcaatgtgcaaaaattaaacgaagcattgaaaa
+3176736/1
CCCFFFFFHHHHHJJJJJJJJJJHIJJJJJJJJJJJJJJJJJJJJJJJJJ
@7785055/1
cgctaatctcagaaacggctgatccgag
+7785055/1
@@@DDDDDFFDFDBDEFE6CFCACBFFC
@7275978/1
ggcgattcatacagtcgaattacatgacatcaagcttccgtacattttat
+7275978/1
CCCFFFFFGGHHHJJJJJJJJJJIJJJIIJJJJJJJJJJJFHJIIIIIII
@5734037/1
cttggttgaacggaactccaatcctttactcgaatagtcttttctaactt
+5734037/1
@@@?DBDDBHHD?@;EA:CE@HGHIEGCCEHGG@HEE9BD9FHGIIIIII
@5217127/1
gccaattgcttcaccttatgatagtcatcgcggcctctagccgatacgat
+5217127/1
CCCFFFFFHHHHHJJJJJJJJJJJJJJJJJJJJIJJJJJJJJJIJJJJJJ
@2657585/1
atcgcacttctttgttttatttaaaaagcttaagttgaattctacaaatg
+2657585/1
CCCFFFFFHHHHHJHIJJJJJJJJJJJJJJJJJJIIJJJJJJJJJJJJJJ
@7785695/1
taacaaaatacaataaaaaattacttcaactctaattttcaaaaatctga
+7785695/1
C@CFFFFFHHHHHJJIJJJJJIJJJJHIJJIIIIIJJJJJJJJIJGIGHI
@7276416/1
gtgctgggcctcttgtatgcgaaggtgttgaggcgcttgtggtggtgcac
+7276416/1
BBCFFFFFDHHHHJJJJJJJJEIIJEFFHJJJJIJJJJJIIIFGG@ECEE
@2657674/1
ccctgctattttttttatttttattttcaatgtacagacagcacttttct
+2657674/1
@@@D@B;DFHHHHI<GEGEFBHCHHIIAD>:BBDH?B@DGBFFFH=BFHI
@5217403/1
ggcctcttgtatgcgaaggtgttgaggcgcttgtggtggtgcacgcgctt
+5217403/1
@<@DFDFFGFHFAEHIIIIHBHHGGGG?GHGIGHIE?BCFGIIIIBHEFC
@7276465/1
ataggaaacactacgctttacacgcatgaggtaatatttattgctctcct
+7276465/1
CCCFFFFFHHHHHJJJJIJJJJJJJJJJIJGBGHIJJJJJJJGIJJJJJJ
@7276476/1
tgtttgtctgtttgtctgttcgtctgtgcgcgctaatctcagaaacggct
+7276476/1
CCCFFFFFHHHHHJJJJJJJJJIJJIHIJJJJJJJJJJJJJJJJJJJJJJ
@2657741/1
gtgttgaggcgcttgtggtggtgcacgcgcttgggcagagggaatctgat
+2657741/1
@BBDFFFFHHHHHJJGIIHHJGHIJJIJJJIGIJJJJJJJHHHHFFDFFD
@5734831/1
caccagtggtcttcttgaacttcttcaattgacgcaagaagtaccagaaa
+5734831/1
CCCADDEBBFFHHEGEHIJGEEHEIHHGHIIIJJJJJIIIEFFGG@FFHI
@5734858/1
gactcgcttattttttgtaataactattaaaaagtatatatataatctta
+5734858/1
@<?1B=DDHHFFBBGFDAE@HECHIABGHIIIB@F>A9?DH>BFGHEGII
@7786320/1
tttgtctgtttgtctgtttgtctgtttgtctgttcgtctgtgcgcgctaa
+7786320/1
<@@FBDFFFHHHHJJIHHGGIGEGHIJGHGIJEHEHGIICFHGHIGIJJJ
@1621729/1
ctcttgtatgcgaaggtgttgaggcgcttgtg
+1621729/1
@@@DDBDAAFAABE<F3A3AE<CGI@E0D7?B
@2658455/1
gggaatctgattgtgctgttgtggaactgcttcacctgtggccggcggca
+2658455/1
CCCFFFFFHGHHHFHGIJHIJIIJHIIGIIJJIIJGHHFHJGGGIJJHFC
@1622523/1
gtcctttctaaggttctaaactatatctgtaccaaatttcaaccaaatcc
+1622523/1
CCCFFFFFGGHHHEHIJJIJJJJJJJJJJHIIJJJJIJJJJJJJJJFIII
@1622684/1
gtcaagtatacagcgtcctaacgaaacagcgcaaatgagaaagctatcta
+1622684/1
@@@?DD=AFFFFFE@FFEIIHF?1CCGDFEEFFIIII@DE?;CFFA>FEF
@599782/1
accgctgcttctatgtattataaaaactaattgtatgttg
+599782/1
?;@D?ADAHH?FFHEFEG33C@?@B<@CHCEGACFGA?DC
@2144206/1
ctggaaaaatacgtagaaaaaaatctttatttttcagttttattctgctc
+2144206/1
CCCFFFFFHHHHHIJJJJJJJJJJJJJJJJJJJJJJJIJJJJJJJJJJJJ
@6766934/1
gtctgtttgtctgtttgtctgtttgtctgtttgtctgtttgtctgttcgt
+6766934/1
@CCDDB;DBCDDHIEHHHFHIGIIGFHIG@HGHHEBHIIEGCDFEGGII?
@2144379/1
gtctgtttgtctgtttgtcggtttgtctgtttgtctgtttgtctgtttgt
+2144379/1
@@@FFDFFHFHHHHIIIFIIIGGIJGGIJFHHJGGHIIIJJIIIIHHIJI
@3695204/1
gcgtcattcgatatcttctgtagctgctgtgtgaagttcttcaaagcgtc
+3695204/1
@@@FFFFFHHFDGJJJJIJIHIIJJIIIJFHIGGGHCGGIJIHJJJIIDH
@2144530/1
gccagatgccaaagttcttgatcttcactgggctcttctctggg
+2144530/1
<@?;D??DH?FH?FHGG<E<CFBHGI@FH9<CF;B@F<FGHIF;
@4704851/1
ctccgattgagtttgtgatggtgcctctgtaggagtttcgggctcgggtt
+4704851/1
CCCFFFFFHHHFHJJHIJJJJHHJJJJJJIJJJJJHIIJJJJIJJJJJ@F
@3178185/1
cgcttgggcagagggaatctgattgtgctgttgtggaactgcttcacctg
+3178185/1
@@@FDB7BDHF7FH>G@HHEGHIIIICGH<???CAC3?DDFEAGHHGGHG
@6251829/1
ctggatggagtgagcacgggctctgtgcctggctcccatgtcacggtagc
+6251829/1
@@@DBED?DHHHGGHGHGIHGIGDGCFHGEFHEGGIIIEHJHDHGICHHA
@4705235/1
gctgggcctcttgtatgcgaaggtgttgaggcgcttgtggtggtgcacgc
+4705235/1
CCCFFFFFHHHHGIJJJJJJHIJCGFHHIIIJJJIJIGHIHIIBHIJJJH
@3695808/1
catcaggacctgcaccatgcaccgccatgccatgtaccacgcctgggatg
+3695808/1
@@@DDFFFBDHFHJIIJJIJIGIJIIIHGIJJJJGGIGJJIIIGJIGEIH
@6768071/1
gtctgtttgtctgtttgtctgtttgtctgtttgtctgttcgtctgtgcgc
+6768071/1
??@=BADDBHHHDHGHIGHGIHGGDHH>HFFIEGIGIIIIICDGH?BGEG
@4705768/1
cgtttctgtaccaataggaacaatacttcgggcttattctgcatacctgc
+4705768/1
@@@DDBDDHDH?BGIIHGCHIIIGGIIGIGGIIGIIIIB@DFGHGGHGG8
@6768582/1
gtttgtctgtttgtctgttcgtctgtgcgcgctaatctcagaaacggctg
+6768582/1
@@@DDBDEHHGGHIIIEEI@DEHHIIIIIIEGIIIIIIIIGGHIGIIIII
@4193281/1
ctcatcttgtatagaggaggcttgggctcgctctccgaagggagcttgcg
+4193281/1
CCCFFFDFHFFHDHGIJGIIIFGGGGEEGIIIGIIIJFIGIJDBFGHIJG
@6253127/1
atgattatttgtctgtagtggtcctgctgtttcgtatattctaaattggt
+6253127/1
BBCFFFFFHHHHHJJJIJEHIIIHGIIJJIJJIJFHJIJJJJJJGIJJJF
@6253189/1
cttggttgaacggaactccaatcctttactcgaatagtcttttctaactt
+6253189/1
CCCFFDFFHHHHHIJJJJJJJJJJJJJJJJJJIJJJJJJJJJJJJJJJIJ
@2146182/1
caacggatggccaaataggaaacactacgctttacacgcatgaggtaata
+2146182/1
??<ADD;DDFBHFBGH@GIIGGG9AEEHCFDDDGHE>@DFCFGBBCCGG<
@3697987/1
cttggttcatcttttgaagattctgatattgatagttttttcattccctg
+3697987/1
CCCFFDFFHHHHHJJJHIJIIJJJJIJJJJJJJJJHIIJJJJJJIJJJJJ
@2146320/1
gcttcatccagaggcaagcgctccaagttgcttggaggcttgggcctgtt
+2146320/1
CCCFFFFFHHHHHJIJJJJJJIJJJIJHJJJJJJJJJJJJJIJJIJIJHI
@1117784/1
gcacgcgcttgggcagagggaatctgatt
+1117784/1
@@?DD>@D@F=13ADEFECAEFDDB?FG9
@4194734/1
ggtacatctagagtataaaaaaatgataaattccgtcactattcta
+4194734/1
=??B=?;DAA24DEAEAE:C:@<;:?E>?CDCE<@DDCDEI@DDDD
@1117943/1
ctcttgtatgcgaaggtgttgaggcgcttgtggtggtgcacgcgcttggg
+1117943/1
CCCFFFFFHHHHHHIJCGHHIJJJJJJJJJIJJIJJHIIJJJJJHFFFDD
@5219594/1
ctgctatttattttttctatattttcaatgaacagaattgacccttctac
+5219594/1
@CCFFEFFFHHHHJJJIIJIJIJIGIGIJJHHIIJJIIJJIIJJI@HIIJ
@7277764/1
gttttcacgaatatattgtgggatgcttaaatttacatttagtgtttgtt
+7277764/1
@?@FDDBDHFHHDHHIJICHIJIJIIJJIIIJJJJJHIJJIG?FGHHGGG
@1624216/1
cgaagaacaatgtttatcaactacaagagggctgtttctcactagta
+1624216/1
?@@?D?DEDHDDACC@FHGFHFEHIEGFHIDG@F?DDHIGGIIBDHF
@4707084/1
cacgacgctcggacatttcaattttatttagttggtcttggttgaacgga
+4707084/1
CCCFFFFFHHHHHJIJJJJJJJJJJJJJJJJIJJJHHJJJJIJIJJJJJI
@4707565/1
gtttcacttcagcatagacaggtgtcttccctggcaatacaacaacgaca
+4707565/1
BBCFFFFFHHHHGIIGGIGJJJFHJJJIIJJJJIJJIIIJIIJJJJJJJJ
@76688/1
ccggaagtcactattccacgcgaacgaagtcgcgggctataataaatctg
+76688/1
@CCFFFFBFHFHFGIGGHIGBAEHEFGIHDFDHGBBBABCCCDCDCACDC
@4707611/1
ctcatcttgtatagaggaggcttgggctcgctctccgaagggagcttgcg
+4707611/1
CCCFFFFFHHHHHJIIJJIJJJJGIJJIGGGGGIIJEEGHIJBGEIJIGG
@7787899/1
ctggcatcagttacaatgtttgagtacttagttacttgttattgctttat
+7787899/1
CCCFFFFFHHHHHJJJJJHJJJIJHGJJJJJJJJJJJJIJJJJJJJJJJJ
@7787944/1
cgtgccttgaattccttgatgactgcatagatagaaatcgaactcggtcg
+7787944/1
@@@FFFFFHHHHHJJJIJJJIHIJJJIJIIIJJJJJJJIGDHJJIJJJJJ
@1118905/1
cccgtatcggattccattgctgataataatgtggcccgtgcttttataca
+1118905/1
@CCFDFFFHGDFHGIGIJGIIIIIIJJGHIGGBHIIJF@DGEHHIGHAGE
@5736845/1
cccataccgtcattcagatttgctgggctagtctttggagagaatgaatc
+5736845/1
CCCFFFFFHHFGHJJJIGHGIEIIGJJJJIIJIJJJJJJIIJJJJJDBFG
@7788656/1
cgcaagaagtaccagaaacgggacttagccacaatctggtctggagagaa
+7788656/1
CCCFFFFFHHHHHJJJJJJJJJIJJJIHIGJJJJIJIJJFGHIJGIEHJG
@5737404/1
ctgctattttttttatttttattttcaatgtacagacagcacttttctac
+5737404/1
@@@BDDDEHFHHHGGHGGIIIJIJIJIGIJGIIIIJEGGGGIIIJJEHGH
@4195024/1
ctcatcttgtatagaggaggcttgggctcgctctccgaagggagcttgcg
+4195024/1
@CCFDFFFFFFHGIGIIEHJIGIIEI;9?DA;DDHGG0?DGHCGBFHIGG
@6770559/1
gttggatgcggttttcacgaatatattgtgggatgcttaaatttacattt
+6770559/1
CCCFFFFFHHHHHJJJJJJJJJIJJJJJJJJJJJJJJJJJJJJJJJJJJJ
@2660571/1
cataaataaaaaacttatgtcaaattaaagaatcacgtcgaacattctat
+2660571/1
@BCFFFFFHHHHHJJJJJJJJJJJJJIJJJJJJJIIJIIJIHHJJJJJIJ
@2660880/1
ctccggtactaacgatcaaatcgatcatgggtccataatcattcctggaa
+2660880/1
==?DDFDAFBDHFEGEACGCEFC>;CD?CGGHHIIIIBGIEGEGHE<DHG
@602445/1
cgcaagaagtaccagaaacgggacttagccacaatctggtctggagagaa
+602445/1
@@@FFFFFHHFHHIJJIJJJJGIIIJIJJIJJJJJIHGGGGIIJDHEHEH
@7790881/1
aaccgattgacatgaaacaaacactaaatgtaaatttaagcatcccacaa
+7790881/1
CCCFFFFFHGHHHJJJJJJJJJJJJJJJJJHGIJJJJJIJJJJJJJJJJI
@1625363/1
ctgtttgtctgtttgtctgtttgtctgtttgtctgttcgtctgtgcgcgc
+1625363/1
@@CFDADAAFHHDFHFFHIEIIIIDEGEHHICHHBHIIJDDHIGHGDDDH
@2148342/1
tcctcatcttgtatagaggaggcttgggctcgctctccgaagggagcttg
+2148342/1
CCCFFFFFHHHHHJJJIJJHIIJIIGIJIJIHIIJJJJJGIJJJFGGIJI
@1119756/1
gcccataataattaaggagatccctctattgagctactgctgttaagcag
+1119756/1
CCCFFFFFHHHHHJJJJJJIJJIJJJJJJJJJJJJJJJJJJJJJJJJJJJ
@79024/1
gctctgtgcctggctcccatgtcacggtagcactgagtgacggcacctcc
+79024/1
CCCDFFDEAHHF=FFHIGIIEC?HHIGGHIGHGIIFEHHHIIEIGGIGII
@1626335/1
atctgagaatggtttagattcacaattttgtccgctggacaatgtttttt
+1626335/1
@@<DFDFBFADHBFHGHHECG@CHGGGGIGIJJIIIGIJJJJGIBFGGIJ
@1120383/1
cttgatgactgcatagatagaaatcgaactcggtcggatgcgtgatgccg
+1120383/1
CCCFFFFFHHFHHIJJJJJJJGIHHHIJJJJJIJJJJJJJJJJJJIIJJI
@5221158/1
ggcctcttgtatgcgaaggtgttgaggcgcttgtggtggtgcacgcgctt
+5221158/1
@@@DDADD?HDHDG8EGGG:AFFEACC?A@@@EH?DFGGIDGAHHBBHEB
@5221279/1
gtccaggataataagttaattataccaagtttcatcgaaatcaaaccgtt
+5221279/1
CCCFFFFF?FFDHIICEHEHJJJGJIGEIAEHIIJJIJIBHIJIJGCGBF
@3699037/1
gtctgtttgtctgtttgtctgtttgtctgtttgtctgttcgtctgtgcgc
+3699037/1
@@@DFDDFBDDFHEGHGGIIJHHIGIIJIEGHJEHGIJG@FHGIJFGHG>
@4198077/1
cctctattgagctactgctgttaagcagaataaaactgaaaaataa
+4198077/1
BC@FFFFFHHHHHJJJJJJJIJJJJJJJJJJJJJJJIJJJJJJJJJ
@7280815/1
gttgtggaactgcttcacctgtggccggcggcacgcagacgccttgatga
+7280815/1
@CCFFFFFHHHHHJJJJJJJJIJJJJJJJJJJJIHHFFDEDDDDDDDDDE
@3183112/1
cgacagacgttgtcctgtctacacgtctttaatttgaaaatttgtcggat
+3183112/1
CCCFFFFFHHHHHJJIJJJJJJJJJIJJJJJJJJJJJJJJJJJJIJIJJJ
@4710563/1
gtccgtttttaaactattttttcaatgccctaagtgagtatacatctatt
+4710563/1
<@@??DDDDDFDFABBHHIBHBHE>HH3?CB;F9:1?BB99?G<09??<B
@7281644/1
agcaaatggaaaaaaaaattggtgaaaagaatcacaagtaagatactgca
+7281644/1
C@@FFFEDBDDFFGIIIIEGDFBB:DFH>GHDBGGIIGBBFE>DHIIIEG
@603561/1
gccggctttggtggttctttggctgtctctggtggaggtttc
+603561/1
<1?DADD<FFD2::2CFHHCGF<?ECDBDDC9:?BFCE?@4/
@3700903/1
cagcatacataataaaattagaggaagtaggtgctgggcctcttgtatgc
+3700903/1
CCCFFFFFHHGHGJJJJJJIJIJIIIGHHHIFHHIIJJJJJJIJJFHHJI
@3185174/1
gttaagaggtgttacctgcaacttggccaggttagggccaacagattgtt
+3185174/1
BB@FFFDDHCFFFHJJIIGIGIJJJIIIJJJHIHIIJJJJJJJJGIGIII
@7792996/1
ctgtttgtctgtttgtctgtttgtctgtttgtctgttcgtctgtgcgcgc
+7792996/1
@@@DDDD?FDFD?C?<AEHACFDHGBHCCDDHGCDHHEHDDDDHD??DHG
@4201434/1
gtgctgggcctcttgtatgcgaaggtgttgaggcgcttgtggtggtgcac
+4201434/1
BB@FFFFFHHHHHJJIIJJJJHHIJ?EFHIHIJHIJJJJJJJJJJHIIII
@6258901/1
gcccataataattaaggagatccctctattgagctactgctgttaagcag
+6258901/1
CCCFFFFFGHGHHGJJJJJIIJIJJJJIJJJJJIIJJJJJIJGHJJJIJI
@6258933/1
atagaatgttcgacgtgattctttaatttgacataacttttttatttatg
+6258933/1
CCCFFFFFDHFDDGE8CFFIFHIIJJIJFGGJJJGG@FIIIIIBHHGIJE
@3186048/1
cttctgtagctgctgtgtgaagttcttcaaagcgtcttctctaacagttc
+3186048/1
CCCFFDFFFHHGGIJIIIJEHHHIHIIGGIJJIJJJIJJJJJHIJJJIJI
@4201837/1
ccctggcgtaaaataacgtcaatacactggatctcctcagtaggatggca
+4201837/1
CCCFFFFFHFHHHGIIHIJJJIGIHIIIIJJJGIHIJIIIBFHEGIJIJH
@2665425/1
gtttgtctgtttgtctgttcgtctgtgcgcgctaatctcagaaacggctg
+2665425/1
C@CFFFFFHHFHHGGHIFHIICCFGFHIHIJJJJJJGIJJJIJIIGIJII
@7794157/1
gtacattgaaaataaaaaataaaaaaaatagcaggggttattgttatgtc
+7794157/1
@B@FFFFFGHHHHJJJIJJIJIJIJJJJJJJJJJJGIIIJJJIJJIIIII
@80253/1
cgaacactattctatgcttataccattaatctccgccactatttgacgga
+80253/1
@@@DDDDFFHGHHI<GIIFIICH?DHHHGGDHHHGIGIGGGEIIIGGHGI
@5222345/1
tctgtttgtctgtttgtctgtttgtctgtttgtctgttcgtctgtgcgcg
+5222345/1
?@@DDDFDCFBAAEGFACHFCBHGAFHFIHGGIIGGC?CD8CF=:??DEE
@7794260/1
gtgctgggcctcttgtatgcgaaggtgttgaggcgcttgtggtggtgcac
+7794260/1
CBCFFFFFGHHHHJJHIJJJJIJJJHHHHJIJJIJJJIJIJJFHI@GIII
@3701274/1
ctcgtactaaggcctaagaacagtacctacttggcgataaatattgcaca
+3701274/1
@CCFFFFFGHGHHJJIJJJJJJJJJIJJJJJJJJGIHJFIIIJIIJJIJJ
@1122434/1
gtcgaacattctatgcttataccattaatctccgcaactatttgacggat
+1122434/1
?@CFDDEFFHDDDHEDGHCIEGGCHGIEHHHEFEDHGDHBBEGG99?@FA
@7282776/1
gccacaatctggtctggagagaagatcctcatcttgtatagaggaggctt
+7282776/1
@@@FFFADFHGHHIIJGIJEHIIIJDHIIGHGIIGIHIDDIHGI@GIEGI
@1122781/1
cctgtggccggcggcacgcagacgccttgatgacctccactttgatg
+1122781/1
@<@DDBD=DFACDA>?7?AAA@F6A:=A@337@BACC=CC>ACC@;5
@4203078/1
gttaatcttaagactcagattgccatctcagaaattagcggatggatcaa
+4203078/1
CBCFFFFFHHHHHJJJJJJJJJJJJJJJJJJJJJJJJJJJJJJJJJJJJJ
@4711618/1
gttcgtctgtgcgcgctaatctcagaaacggctgatccgagttggatgcg
+4711618/1
@CCFFDFFHFHHHJJJJJJJJJJJJJJIJJJJIIGIJJIFHFEIJHGHFE
@4711690/1
cacggtagcactgagtgacggcacctccgacactgaggtcacggtactcg
+4711690/1
@@@DFAD@FDDHFIIHIBEDEEGGGHEGG@GHIIICCCBD@@BHHIIIIE
@4712709/1
acagacaaacagacaaaaagacaaaaaaaaagttaattacatttttgggt
+4712709/1
CCCFFFFFHHHHHJJJJJJJIJJJJJJJJJJJHHIIJJJJIJJJJJIHHH
@7284311/1
agagacgatttcaccagtggtcttcttgaacttcttcaattgacgca
+7284311/1
CCCFFFFFHHHHGJJJJHIJIJJJJJJJJJJJJJJJJJIJJJJJJJJ
@605377/1
atttagctgaagttttaatattacttgaattacactacatcactagtagg
+605377/1
?@@FFFEFHBBFHIIBHHCFHEIGEGGFHGGGHIIGII@FHGHIBDDBAA
@3703829/1
tgataataatgtggcccgtgcttttatacaatgcgttatagtcactttat
+3703829/1
CCCFFFFFHHHFHIJJJJIIIJJJJIIIJJJJIJJJIHIJIIIHIJJJII
@7284945/1
cagccagatgccaaagttcttgatcttcactgggctcttctctgggattt
+7284945/1
CCCFFFFDHHHHHIIIJJJJJIDGIJJIJGIIBFHGGGIIJJJFCGGJHI
@5742668/1
ctgttgtggaactgcttcacctgtggccggcggcacgcagacgccttgat
+5742668/1
B@CDDFFFHGHHHJJJJJJJIJIJIIJJJJIIIJJHHFFFCEBBDDDDDC
@5742973/1
ctcctgctggagatgtgggtgtagctttaaggggatctgctgtctgtgga
+5742973/1
CCCFFFFFHHFHHGIGHJJFHHIJJJJJIJJJJJIJJJJJIJJJJJJJJG
@606337/1
gcggttttcacgaatatattgtgggatgcttaaatttacatttagtgttt
+606337/1
@@@F;DFFGGHHDIIIHIJICHHIIGCHIJAEHIJIIIJIIJJJJFGIJJ
@5743095/1
gccacaatctggtctggagagaagatcctcatcttgtatagaggaggctt
+5743095/1
@@@DFDDDHHGFFGHJDFEEEFIHCHCBHGGIHGD@B<CBCDGHFGHCHC
@7285687/1
cagtgtttcaaggcaacatataagttcttttagatatcatacacttctag
+7285687/1
BCCDDDDFHHHHHJJJJJJJJJJJJJJJJJJJJJJJJJIJJJJJJJJIJJ
@81827/1
gtcagaacctgatagaaacggttggcgttaggtatatacaagaacaaacc
+81827/1
CBCFFFFFHHHHHJJJJJJJJIJJJJJIJJJJDHIJJJJJJJJJJJJJJJ
@81972/1
ccctaagtgagtatacatctattaaattcaaacgcagagctcattatgtt
+81972/1
@@CFDFDDFHHAFHEIICHIIIIGIHDDHIGGEH@GIDF;BGHIIIEHII
@5743895/1
gaatctaactttggaagttatgtgttacaatccttctacaaagtctcaaa
+5743895/1
??@DDFFFHHHGHJGHIGIJJJFHHIJJJIIGHGJJJIIIJJIIJJJIJJ
@82084/1
cgaagcattgtctgtttataaaataattaacaactaatgttttccaaaca
+82084/1
CCCFFFFFHHHDHHGIJHIIJIIJIIIJJJJIJJJJJJJIJJJJJIJGHJ
@1124214/1
gtcctttctaaggttcaaaactatatctgtaccaaatttcaaccaaatcc
+1124214/1
CCCFFFFFHHHHHHIIJJJJJJGJJJIHIGJJJJJIIJJJJJJIJJJJGH
@1629779/1
cgtagaaaagtgctgtctgtacattgaaaataaaaataaaaaaaaatagc
+1629779/1
@@@DFFFFHGCFHHIIICHDHIJJJJIGICHHJIGHIGGIHIIGIGIEFD
@6260090/1
cttagctgcggaatgcttagcttccttcttagagcgtcccgtacccatag
+6260090/1
?@?DDDDD?DDDFHIEEHGCDGGCHIIIGIG@BF@FHGADHB?;;FFCH=
@4207408/1
ctcatcttgtatagaggaggcttgggctcgctctccg
+4207408/1
@@;DDBDBDA:CF@C@B3<??@C8F83:11:?F3096
@6260468/1
agcttggtacaaagcaaaggtcgggcagttcgtcaacaagacattactag
+6260468/1
8??:AB;DFDBFFEF?GFEFF?FBB>FG:?BDDGFFCFD8BDFEFFEFIF
@6777303/1
cctcttcatggtgccacagtgagtgatttcaattttgagacctttgattt
+6777303/1
@C@FFFFFHHHHHIJJJIIIIJIFHHGIIJGIIJJJJIJIJJJJJIJJJJ
@5225125/1
tgattatttgtctgtagtggtcctgctgtttcgtatattctaaattggtt
+5225125/1
CCCFFFFFHGHHHJIJJJJJJJJJJJJJJJJJJIIJJJJJJJIIJJJJHJ
@6777427/1
ctctatactttgcattaaaataatgcccattttcacaggcaagggatcct
+6777427/1
CCCFFFFFHHHHHJJJJJJJJJJJJJJJJJJJJJJJJJJJJJJJJJJJJJ
@2153612/1
gttaaaataaatatttcaaataaagatcgctgagtaaaacaatccgaatc
+2153612/1
@@@DDDDDDHHHBHIBBHGBHGDHFHIEGGEG<DHGFHGAAHGEHE60?B
@6261335/1
gtagtaggtaggcgtagggtaagacacggatctcatacaccgtgaatata
+6261335/1
B@BFDFFFFHHHHJHIJJJGHIJJJJJJJJJJJJJJJJJJJJIIIJJJJJ
@7795884/1
tggaactgcttcacctgtggccggcggcacgcagacgccttgatgacctc
+7795884/1
@@<DDDEDHFHHGJJGHHIGGIJGGIGIIIEBEHFFBAC@35@CAC@CAC
@6261585/1
gtggattttaatgttattattacagcatacataataaaattagaggaagt
+6261585/1
CBBFFFFFHHHHHHJJJJJJJJJJJJJJJJJJJJJJJJJJJJJJJJIIJH
@606946/1
cctttctaaggttctaaactatatctgtaccaaatttcaaccaaatccg
+606946/1
?@<DAD;DD?;2<CFG@@D9FHIF>:?ACEHIG9H@4CD>C@FG3CG3@
@607010/1
ggttttttaaactcatattttcatggtaccaagttatgaatttttcaaat
+607010/1
BC@DFFFFHGFHHJJJJIJI>HIJIDHIGJIIJJJGJJJJJIJJIJJJJJ
@6262077/1
ctgggcctcttgtatgcgaaggtgttgaggcgcttgtggtggtgcacgcg
+6262077/1
CCCFFDFDHFFDAFGGGH=C@AGFHGHEFDGFEDDFICHIID;CEECGEH
@4209292/1
ctgctattttttttatttttattttcaatgtacagacagcacttttctac
+4209292/1
?@@?BD>;FABDF@EGDHHIIIFGII<<D?BF?<BGHG@FBEGHGIEECG
@6778843/1
gtcacatttagtacctatagtcatacatatgtctacctatcacaaagatt
+6778843/1
@@<DDDDDHHDCFH@FADG>A@HFACHB@CHCHHGDEBHIIIAE>?DDGG
@6778981/1
ctgcacgaaccggagaagggaatgacaacgacaatcggacgcgttaacat
+6778981/1
CC@FFFFFHGHGGJHFGGGJDHIIJJJJJJEIGIJJJJIJFDCBDDDDDC
@4209802/1
ggagtccatccacggctttttccagatccactcttgctccatggtccagg
+4209802/1
C@@FFFFFFFBBHHGGGIIIIIIIIIIGGGIIIIIIIIIIIIIIIGIIEH
@6262742/1
ctcagcgacatgtaagagttcaatggggaagtaaatgcatctgtccttat
+6262742/1
CCCFFFFFHGHHHIIJIJHIIJJJJJJIJJJIGJIJIJJJIJJIJJJIJI
@4210079/1
ctccaaagcattctgggctgcagatgactgtgcatccttgctagtaagtc
+4210079/1
=?@ADDFDBFFAHGGHIIIJJJJGGGGGGGEHIIJ>GHIJIJCGGEGIFH
@82564/1
gacggcacctccgacactgaggtcacggtactcgcggtacatgttgtgta
+82564/1
@<@DD6ADDFFBD<GIGICEFG9?CGHEGH:?BFGGEGBBEHC>>A=??B
@7287024/1
cggaaagattataatatttctttagtttaagtccgtttttaaactatttt
+7287024/1
CCCFFFFFHGHHHJJJJJJJJJJJJHHIIJJHIJIFHIJJJJJJJJJJJJ
@3706303/1
cacggtagcactgagtgacggcacctccgacactgaggtcacggtactcg
+3706303/1
C@CFFDDD?FHHFBD2A<EEGIIIEIICGHIIIIGBGC=FEGE>FGGIE=
@3706675/1
cccgtttccaatctccaagacaggaggctccagtactttagctttgacag
+3706675/1
@CCFDFFFHHGHHJJJJJJJJJJJJJJJJJJJIHIIIJIJJJJJJJJJJI
@7287633/1
cgtttttaaactattttttcaatgccctaagtgagtatacatctattaaa
+7287633/1
CCBFFFFFHHHHHJJJJJJJJJJJJJJJJJJIJJJIIJJJJJJJJJJJJJ
@3706746/1
atctgattgtgctgttgtggaactgcttcacctgtggccggcggcacgca
+3706746/1
<@@FFFDDHFBBHHABFEGD>DHIGHIGGECGICF>EHGHG6@GBDFDDB
@7798311/1
tgttgaggcgcttgtggtggtgcacgcgcttgggcagagggaatctgatt
+7798311/1
@@@DFFFFHHHHHIGIIIIJGHIJJJJJJJJJJJJJJIJIHFHHFFFFFF
@6779948/1
gcataactgagttgtgggggccgaataccaaaatgtactatctctgggta
+6779948/1
CCCFFFFFHFHFHGHJJIIJJJJJJJJJJJJJJJJGHJIIJJJJJJJJ=D
@6780016/1
gtgggatgcttaaatttacatttagtgtttgtttcatgtcaatcggttca
+6780016/1
=??1=DDDDFFFBGEEFEEHCHDF<<C<A9EFDECGFFG>F@FCEFB@DB
@2153993/1
ctagcatcacaacgtcatttaatataaaatacatttatatccgatatttt
+2153993/1
CCCFFFFFHHHHHJHIJJJJJJJJJJJJIJJJIJJJJJJJJJJJJJJJJJ
@6780251/1
gtttgtctgttcgtctgtgcgcgctaatctcagaaacggctgatccgagt
+6780251/1
???D7BB?C22A12:E;EBA8E?:CC@DIIE<DDBD;;=:@A93@>CAA;
@7798723/1
gctgggcctcttgtatgcgaaggtgttgaggcgcttgtggtggtgcacgc
+7798723/1
CCCFFFDFHHHHHHIJJJJIIIJEGHIJJJJIJJJJJIJJGIIFHJJJJH
@6780596/1
caaattaaagaatcacgtcgaacattctatgcttataccattaatctccg
+6780596/1
CCCFFFFFHHHHHIIJIGIGGIJJJJJJJJJJJJJJJJJJJJJJJIJJJI
@7288423/1
gtggcacagctggtacgtcaggcactgcagctcgtccgacccgaagtggt
+7288423/1
C@CFFFFBHHHHGGHIJCGHHHIGIGIIJJJIJIJIJGEGHJHHII5@G?
@7799049/1
ccctcgggttggaatgattctggtgggttgtcctgcagagcttgccacat
+7799049/1
CCCFFFFFHHHHHJJJJJJJJJGHHIJGHHIIIEGIJJCHIJJJIJJJIJ
@7799073/1
ccttatttccgacccacaaacaattaagccttgggtaccgtagcctgtaa
+7799073/1
C@CFFFFFDFHHHIJIIIJIGHEIIJIEGIIIJGGBFHBFDFGGIIIHHI
@7288602/1
cacgtagttctcagcttccctgcaaagttaaccatcttgtattcaaa
+7288602/1
@@CFDFFFHHHHHJJJJJJJJJJJJJJJJJJJJJJJJJJIJJJJJJJ
@6265701/1
ctccggtaagtttgtcgagtagagccttagctgcggaatgcttagcttcc
+6265701/1
CCCFFFDFGGHHHJIJJJJHHHJJJIJJJJJJJJJJIJJJIJJJIIJJJJ
@6782015/1
gcacttctttgttttatttaaaaagcttaagttgaattctacaaatgctt
+6782015/1
CCCFFFFFHHHHHJJJJJJJJJIIJJJJIJJJJJJJJJJJJJJJJJJJJJ
@7290311/1
tgttcgtctgtgcgcgctaatctcagaaacggctgatccgagttggatgc
+7290311/1
@@@DDB2=CDCCF?DEEFHAFHGEGEHGIEEHIB>CHDGF@@GHGGAH=2
@5230434/1
ccctgctattttttttatttttattttcaatgtacagacagcacttttct
+5230434/1
@C@FFFFFFHHHHJJJGIHIIJIJJGIJEIJIFGGEGHJJIJFJJJGGII
@2155507/1
ccccactccgtattgcatgccgccgataaatactgtcg
+2155507/1
;<@B?DDDFAABFHA<DHDEFBB6@DFFIBDGIIG?B@
@5230732/1
ggcaaatttttggttttaaccacatagttcccgatctcgcgggatctctt
+5230732/1
CCCFFFFFHHHHHFHIJJJJJJJJJJJGIIIJJJJJJJJJJJJIHHHHHF
@2672851/1
ctggcaatgtggatagctggacaaggcactggcaacgaccaatcatggac
+2672851/1
CCCFFFFFHHFHHJJJJJJJIJJJJJJJJJJIJJJJIIJJJJJJJJJIHI
@2155882/1
cacctgtggccggcggcacgcagacgccttgatgacctccactttgatga
+2155882/1
@@@FFBDDHFGFFIIIIIIII>GBHGFAEBDEC9@ACCCBD=CC@CCC@;
@5231131/1
cttgtggtggtgcacgcgcttgggcagagggaatctgattgtgctgttgt
+5231131/1
?@@DD:?2AF<DFDEFFEAED?FB???GH=G68BBFGC@F@=@ACCHGC=
@7801890/1
ccaacaaacaaactttttaatagacaaatacaacgaaaccaatttagaat
+7801890/1
CCCFFFFFHHHHHJJJJJJJJJJJJJJJJJJJJJJJJJJJJJJJJJJJJJ
@3190307/1
ctttcttttttggtggcttccccattttgacagcgtcttacttcacgtgg
+3190307/1
CC@FDEFFGBFFDCEFBFGBDGE>CFEHEIIGGIIIIIIGFGGFHFGB@F
@4212927/1
ctcttgtatgcgaaggtgttgaggcgcttgtggtggtgcacgcgcttggg
+4212927/1
CCCFFFFFHHHHHIIJEGHIJIJJJJJJJJIJJJJJIIJJJJJJHFFFDD
@609231/1
cagcgaaatagtcacacccacgttggttatcaagtggcttggtaggatcc
+609231/1
CCCFFFFFHHHHHIJJJJJJJJHIHIHHHJJJIJGGIJJJEGFFBFFFDF
@609240/1
cgtttttaaactattttttcaatgccctaagtgagtatacatctattaaa
+609240/1
@@@DFFFFHHHHGIIIGIGGIBHDFGHIFHICGFGDEFIGIGHGHIIIIH
@3190780/1
ctaagtgagtatacatctattaaattcaaacgcagagctcattatgttga
+3190780/1
CCCFFDFFHHHHHJJJJJJJJJJJJJJJJJJIJJJJJJJJJJJJJJIJJI
@5746483/1
gttcgacatcgacataacaataacccctgctattttttttatttttattt
+5746483/1
CCCFFFFFHHHHHJJJJJJJJJJJJJJJJJJJJJJJJJJJJIJJJHIHIJ
@84737/1
caggggttattgttatgtcgatgtcgaacccaaaaatgtaattaactttt
+84737/1
CCCFFFDFHHHHHJJJJJJJJJJJJJJJJJJJJJJIJJHIJJJJJIJJJJ
@1126433/1
gtagcactgagtgacggcacctccgacactgaggtcacggtactcgcggt
+1126433/1
CCCFFFFFHHHHHJJJJJJJJJJJJJJJJJJJJJHJJJJJFHIJJJJHFB
@84800/1
gcagcatcttgtcgagaacatgaagccgctttggtttacgttccagttct
+84800/1
CCCFFFFFHHHHHJJJJJJIIJIJJJJJJIJJJJHIJJIJHJJJJIJJJI
@85122/1
gtgactacaaacggcgctatataacaaaacaattcatttcatatatactt
+85122/1
@BCFFFFFHGGHHGGHIJHHGHIJJJHJJJIGIDHJJJJGIJIIIJJIGI
@1126894/1
gttggtcttggttgaacggaactccaatcctttactcgaatagtcttttc
+1126894/1
B@BFFFFFHHGHGIJJJJIJIJJJJJJJJJJJIHIGIJIIJGIGGHIIJG
@7290995/1
cttccctgcaaagttaaccatcttgtattcaaaagaaaacctagaatcac
+7290995/1
@@@D;DBDDBD>FHHIGIHGIEEHGHCFGGECHIIDGIIGGIIIGHIBFH
@7291187/1
ccctaagtgagtatacatctattaaattcaaacgcagagctcattatgtt
+7291187/1
CCCFFFFDHHHHHJJJJJJJJJJJJJJJJJJJJJJJJIJJJJIJJJJJIJ
@6267871/1
gtcgaacattctatgcttataccattaatctccgcaactatttgacggat
+6267871/1
@@@DBDD@DBFHHG@BAFGICCFHIDIIIGI<C<ABHHDFC@BFHHE<G7
@6268187/1
ccgggatcaacattgcgtgctggacaacatcacacataagaccagtagta
+6268187/1
CCCFFFFFGHHHHJJIJHIIJJJIJGGHIIJGIJIGIJJJIJIJJHGJFG
@5747166/1
gtctgtttgtctgtttgtctgtttgtctgttcgtctgtgcgcgctaatct
+5747166/1
BBBFFFFFHHHHGIJJIHIJJIJJJJIJJJJJJHIJJGIJJJJJJJJIII
@2673873/1
gtcaatcggttcataaataaaaaacttatgtcaaattaaagaatcacgtc
+2673873/1
@@@DDDD?FHDHHIGGBG@EFHGGABEGC?CDFHIHGIG<F9BG@BBFFB
@2673915/1
cccatactatgaaaacgtgccaattgtccacattttaataagtcactttc
+2673915/1
CCCFFFFFHH<FHIJJJHHIJJIJJJJJJJJJJJJJJJJJJJHIJJJJJJ
@1127901/1
ctgtggccggcggcacgcagacgccttgatgacctccactttgatgatct
+1127901/1
@@CDFFFFHGHGGIGIGIIIIIJJHHHHDFFFFFCCCEEDDDDDDCCDAC
@2674179/1
aggtgctgggcctcttgtatgcgaaggtgttgaggcgcttgtggtggtgc
+2674179/1
@CCDFFFFHGHHHJJJJIJJJJJJJJJ@FGGIIJJJJJJJJIJJIIIEHI
@2674286/1
tggacaaggcactggcaacgaccaatcatg
+2674286/1
?::DDADDB=FFFI@;F:<3AG::811:9:
@2674304/1
ggttattgttatgtcgatgtcgaacccaaaaatgtaattaactttttttt
+2674304/1
BC@FFFFFHHHHHIJJJJJJJJJJJJJJJJJJJJHIJIJJJJJJJJJJJJ
@1632610/1
ctgttgtggaactgcttcacctgtggccggcggcacgcagacgccttgat
+1632610/1
?@@BDEFFAFBFHIEHIEBEGCGHAGEHGIGGGGIEEDBFBABB>BD:A:
@1632716/1
ctcagcgacatgtaagagttcaatggggaagtaaatgcatctgtccttat
+1632716/1
@@?DDADDHFHBHIIIEFFHHIIIIIIGDFGDAGHIIGG@GIGIB@GGHI
@1128299/1
ctagcacgtagttctcagcttccctgcaaagttaaccatcttgtattcaa
+1128299/1
CC@FFDFFCFFDFHFGHIIGHIJJJJJIGHHIJGGIBDDBDGFBGFIJIG
@85319/1
ggtaagaaggtggcggccagaatctagacatgcacagctcttgcagccat
+85319/1
CC@FFFFFHHFHHJJJJJJJJJJJJJJJJJJJJJJIJJJJJJJJJJJJJJ
@5232629/1
gttgaaacttggtacagatatagtttagaaccttagaaaggacataggat
+5232629/1
@@@DDABB=D<B:C@BAF<C@I<FHHDABHGCGCBECHCB>GG@GGEB<0
@4718421/1
gccctaagtgagtatacatctattaaattcaaacgc
+4718421/1
1:=;BD;DBFH?F9@EB<FHEGGFH?BH:A4CF?@:
@3193343/1
atgcgaaggtgttgaggcgcttgtggtggtgcacgcgcttgggcagaggg
+3193343/1
CCCFFFFFHAFFFHIIJJJJJJJIJJFHHHHIGHIJJJJHHHFFFFDDCC
@7805470/1
cattttctaactgaagaggaaacgattgcatctgtgaggggcgtcgggtc
+7805470/1
CCCFFFFFHHHHHJJJJIJIJJIJIJIJJIIJJIHHIJJJIJJHIHHF@A
@2158828/1
ctttttgtcagcacagaatagtcgcgtgtgatgccgcttttgcaccacaa
+2158828/1
@@@DFFDFHHHGGEGGGEHGIHGHIIHIJJGHIJIGJJEGGJIJIIHIEE
@4217110/1
cacgtagttctcagcttccctgcaaagttaaccatcttgtattcaaa
+4217110/1
CCCFFFFFHHHHHJJJJJJJJJJJJJJIIIJJJJJJJJJHJJJJJJJ
@4719497/1
gctcgtcgaaatcaaacagttcaagtcattgttcttaaacttcaataacg
+4719497/1
CC@FFDDDHHAHFGGHHGHIJIIIIFHIJJIFHIIJIGEHHJIJJJJJIJ
@2159297/1
attgaaaataaaaataaaaaaaatagcaggggttattgttatgtcgatgt
+2159297/1
?@@FFDFFG?DF<EGBHIEEGGEDEDGIIGGH?@DHGHCFG@E=CHFCG6
@1129739/1
gtctattatagtttcaaaaaaactgtttcacataaataggtgagaagtgt
+1129739/1
CCCFFFFFHHHHHJJJJJJJJJJJJGJJJJJJJJJJJJJJDGIJJJJGIF
@6790247/1
gctgtctgtacattgaaaataaaaaaataaaaaatagcaggggttattgt
+6790247/1
CCCFFFFFHHHHGJJJJJJJIIIIGGJIJIIIJJIGIJJJJJJAFHJJJG
@612193/1
ctcatcttgtatagaggaggcttgggctcgctctccgaagggagcttgcg
+612193/1
CCCFFFFFGFHFFIGIGGGHIJJAAHGIGJIIGHIGIFGGGGAHG>FCAH
@7807079/1
gccgtttctgagattagcgcgcacagacgaacagacaaacagacaaacag
+7807079/1
CCCFFFFFHHGHHJJJJJJJJIJJJJJJJIJJIJJJJJJJJJGIJHHHHF
@1130103/1
cactgagtgacggcacctccgacactgaggtcacggtactcgcggtacat
+1130103/1
C@CFDFFDDFHHDIIGGIGGIIIIIIIIIGGIEGGIJJJJIGIGE=BEFE
@2160078/1
tgtttgtctgtttgtctgtttgtctgtttgtctgttcgtctgtgcgcgct
+2160078/1
BCBFFFFFHHFHHCFHGJHHJJIIJJHIJIJGIGEHJJFHIJFHGJJJJI
@7292631/1
ctgtggccggcggcacgcagacgccttgatgacctccactttgatgatct
+7292631/1
CCCFFFFFHHHHHJJJJJJJIJJIHHHHFFFFFFEEDDEDDDDDDDEFDE
@5233465/1
gcacgcgcttgggcagagggaatctgattgtgctgttgtggaactgcttc
+5233465/1
@??DDDDFHGHDAEGIGIIIEGIHGII@GGBAFBGIGIIIJBFHIGIIGH
@5233804/1
ctctatgggacaaagtagctgtatttctttggattttaatttagaaaatt
+5233804/1
@@CFFFFFHHHHGJJHGIJIIHHIGIJJJJJJIJJJJJHIJJIJIJJIJJ
@2161115/1
atcaatttatcttcaaatgacgacaccacagttccagtctcaggcacatt
+2161115/1
@CCFDDDDDFHGFIIIGIIGCHBAFHIIGIFDFDHGGFFHGIIGIGIEHE
@4720560/1
tgttgaggcgcttgtggtggtgcacgcgcttgggcagagggaatctgatt
+4720560/1
BCBFFFFFHHHHHJJJJHIIEGHJJJJJJJJJJJIJJIIJHHHHFFFFFF
@7293712/1
tgggcctcttgtatgcgaaggtgttgaggcgcttgtggtggtgcacgcgc
+7293712/1
@@@DD?DDHHHFFGID<BFGEE?<?@FE9DE@6@?9B@FHGG?FAHIIHD
@7293893/1
ctgtgatctgtttcttggcatctatagatgtcggtggcgcacagggcacg
+7293893/1
@?@DDADDH<=CF>BGCEAFA;IFHF>:AF<BF<GABFBDHGGG?GGCFG
@7294213/1
ctcgcgggtgggtctggcatggtgcctagagggacgggagtccatccacg
+7294213/1
CCCFFFFFFHGGHIIJJJJJJJFHHIIIIJI>@FHHHFFDAEECDDDCDD
@6270635/1
gtttgtctgtttgtctgtttgtctgtttgtctgttcgtctgtgcgcgcta
+6270635/1
CCCFFDDFHDFHFFFGIFIHIEHGHHFHGHIIJGGIIFGHIFGHIJJJEG
@6270775/1
tgctgttgtggaactgcttcacctgtggccggcggcacgcagacgccttg
+6270775/1
CCCFFFFFHHHHHJJJJJJJJJJJJHIJJJJJIJJJHHHFFDDEDDDDDD
@6270902/1
cttgtattcaaaagaaaacctagaatcactggttcaaattcaaataaaat
+6270902/1
CCCFFFFFHHHHHJJJJJJJJJJJJJJJJJJJIJJJJJJJJJHGIIJJJJ
@5751037/1
ctcgctctccgaagggagcttgcggccgatgacctcatactccttcaact
+5751037/1
CCCFFFFFHHHHHJJJJJJJJJJJJJJJJJJJJJJJJJJJJJJJJHHHHH
@6792256/1
gtgctgggcctcttgtatgcgaaggtgttgaggcgcttgtggtggtgcac
+6792256/1
@?@FFFFF@DHHFJIDDBJIJDEFH:CEFHFGIFGGIIJHIIC@F@EHGA
@6792298/1
cacgtgtacatttcgagagaacaaattacattcacttgacatcataatac
+6792298/1
BCCFDFFFHHHHHJJJJJJGHIIJIJJJJJJJJJJJJJJJJJJJJJJJJJ
@1131662/1
gacgcaagaagtaccagaaacgggacttagccacaatctggtctggagag
+1131662/1
@BCFFFFFHHHFHJJJJJJJJIJJJJJJJJJJJJJJJJJJJIJJJJHJIJ
@4217570/1
ctcctgcaccatgctgctcatctcgtgcactatctcttgtctgtgttgtt
+4217570/1
CCCFFFFFHHHHHJJJJJJJJJJJJIJJJIJJJJJJJJJIJJJHJJJJJJ
@2676631/1
gaccatcactcttatatgggcagcccgaacacggttaccgggaattttgt
+2676631/1
@@CDDEDDHFHHDHHCHIBHIJJJJJJDHHAGGIFGDEHGIJGAGIIGIH
@6271635/1
agggaatctgattgtgctgttgtggaactgcttcacctgtggccggcggc
+6271635/1
@CCFFFFFHHHHHJIIJJJIJJIJJJJJJJJJJJJJJJIJJJIJJJJJHF
@2163611/1
ggattttaatgttattattacagcatacataataaaattagaggaagtag
+2163611/1
@@@DFFFFHHHHHJJGIJJJIHGIIJJJJJJJJIGGGIJJJJJIIGJIIG
@1635511/1
cactgagtgacggcacctccgacactgaggtcacggtactcgcggtacat
+1635511/1
C@CFDFFDHHHFDGIIIIJGIJJIIIIJIJBBDHIJFGHEIGIGHBEFFE
@4722372/1
tgtacattgaaaataaaaataaaaaaaatagcaggggttattgttatgtc
+4722372/1
CCCFFFFFHHHHHIJJJJJJJJJJJJJJJJJJJJJJJDGHIJJIJIJJHI
@7809823/1
cacctgtggccggcggcacgcagacgccttgatgacctccactttgatga
+7809823/1
CCCFFFFFHHHHHJJJJJJJIJJJJJHHHFFFFFEEEEEDDDDDDDDDDD
@2164338/1
ctcatgtaatttttaatgttttccaaatcgacgactcctgtggctttcag
+2164338/1
CCCFFFFFFGHHHJJJJJIJJJJJJJJJJ@GIIJJJJJJJIJJJJJJJJJ
@1636091/1
tgggtaatccacttatcgagaaaggctataaaacatcactttcagataaa
+1636091/1
@@@ADDF?HFHHHIIIGGEIIIGGGIIIIGHGGHIIIIIIIIIIIEHIII
@617036/1
ggtgctgggcctcttgtatgcgaaggtgttgaggcgcttgtggtggtgca
+617036/1
BC@FFFFFHHHHHJJJIJJJJJHHGICGGGIGIJIJJJJJJJIGGIGHJI
@5752740/1
gcttggtacaaagcaaaggtcgggcagttcgtcaacaagacattactagc
+5752740/1
CCCFFFDFHHHHHJJJJJJHHJJJJJJIJJJJJJJJJJJJJJJJJJJJJJ
@2164691/1
gtccgtttttaaactattttttcaatgccctaagtgagtatacatctatt
+2164691/1
BBCFFDFFHHHHHJIIIJJJJIJJJJJJJJJJJJFHHIGGIJJJJJJJJJ
@4723050/1
gctgggcctcttgtatgcgaaggtgttgaggcgcttgtggtggtgcacgc
+4723050/1
CCCFFFDFHHHHHJJJJJJIIJJ@FGHJJJJIJJJJJIJJJJJGHIIJJG
@3197129/1
ataaaagattggaagctagccgggcggatgtatggtagtagctaactcg
+3197129/1
@@@DD;BBFFF?<>@G<@E>?1F6F@07;F@GHGI@=CH>>CEA77;7?
@1131714/1
gtgctgggcctcttgtatgcgaaggtgttgaggcgcttgtggtggtgcac
+1131714/1
CCCFFFFFDHHHHJJJJJJJJJJJJCHHIJJJJIJJJJJIJJIJIGHIJG
@2165251/1
gtttgtttcatgtcaatcggttcataaataaaaaacttatgtcaaattaa
+2165251/1
BBBFFDFFHHHHHJJJJJJJIIJJJIIJJJJJJJIJJJJJJJJJJJJJJJ
@4723538/1
cgggcagttcgtcaacaagacattactagctgagaatatttttttccgtt
+4723538/1
@C@BDFDBCCFHHGEGEHGBCDHIIEFCCHIEHIDFFHIFGGIIIIIIIG
@4723645/1
gctgggcctcttgtatgcgaaggtgttgaggcgcttgtggtggtgcacgc
+4723645/1
C@CFFFFFHGHHHIJJJJJGHHJEFEHHHIIGIHIJJJIJHGI@EHGIGF
@617989/1
gctgtttctcactagtaagagcttttcgtataatatgatatgatgccgac
+617989/1
CCCFFFFFHHHHHJJHIJJIJJJJJJJJGIJJJJJJIJJJJJJJJJJJGJ
@6793477/1
cacttcttgacatagtactcttccctcgtgttcttcaatgggttcacgtt
+6793477/1
CCCFFFFFGHHFFHJIJEJFHGIIJJJJJGFHIJGHIEFHIJEHIJHIHI
@1132054/1
gtggattttaatgttattattacagcatacataataaaattagaggaagt
+1132054/1
BBBFFFFFHHHHHJJJJJJJJJJJJJJJJJJJJIJJJIJJJJJJJJJJJH
@5754001/1
cttgggcagagggaatctgattgtgctgttgtggaactgcttcacctgtg
+5754001/1
CCCFFFFFHHHHHIJJJJJJJJJIJJJJJJJHIJJIJJJJJJJJJJJJII
@2165946/1
ctctatcaagtgctcgttttgttagacttcagtgtagctttgtattatgt
+2165946/1
CCCFFFFFHD?FHEHIHIEEEHHGGCH>FHEIEHJIIJGIIIJJJJIJGI
@7296282/1
attgttatgtcgatgtcgaacccaaa
+7296282/1
@@@DBDD?FC?FB1AA??FBB@AEH9
@6794211/1
ccgccctcttcctcgggttggaatgattctggtgggttgtcctgcagagc
+6794211/1
@@@FFFFFHFGHHIJJJAGHJJJGIGHJJGIIIGGIHEBHIG=CCHGGGH
@5754464/1
gttgtaatatagtttcttttttaattgttataaattcgtaattcgtagct
+5754464/1
@?@DADEFGHHDFHHIIGEHEICG>HGEFGDFF9?:?B::BDBDH>GHDG
@2166526/1
gtctggagagaagatcctcatcttgtatagaggaggcttgggctcgctct
+2166526/1
@@@DFFFFCDHBF>GFGGIIIHHEHHHIGEHHGFHIIGIAABCFGIGGIG
@6794608/1
ataaaattagaggaagtaggtgctgggcctcttgtatgcgaaggtgttga
+6794608/1
=??DDADDHHHFA;;AAFIECFHGHIGHDFEHHGFGGDDGAGII9B?BCB
@5754781/1
atcggccgagcgcttcggtactgttgtggaaatagtgtactataagtcgt
+5754781/1
CCCFFFFFHHHHHJJJJJFHIJJIIJIIJJJJJJJFHHIJJJJJJJGGIC
@88546/1
gtggattttaatgttattattacagcatacataataaaattagaggaagt
+88546/1
B@@FFFFFHHHHHHIJJJJJJJJGGGIJJJJJJJJJJJJJJIJJJJHGHF
@2166808/1
gtggattttaatgttattattacagcatacataataaaattagaggaagt
+2166808/1
@?@BDEFFHDFHFBGGGGGJJHIBHHIGDGGEGH>HGBHHGIIGGIJIII
@88892/1
gagagaatgaatctaactttggaagttatgtgttacaatccttctacaaa
+88892/1
?;;1BD>;DB:C?E?AB<<E:C::3AE@ED9?<C9?EEE>>DDDDFE><D
@2678553/1
ctcttctaaagcaaacaatgagacctgtgcaacccatttgatgctgacac
+2678553/1
CC@FFFFFHFHHHIIHIGIIGHGIIIJHIJHIJJJJJJJIJJJIIIJJJI
@5235649/1
aaacagacaaacagacaaacagacaaacagacaaacagacaaacagacaa
+5235649/1
CCCFFFFFFDFFDH@ECHEIIJHIJIJIJJCHIIGJJJIIIGDHIGHHGG
@6273550/1
attttggaatgttttacattggatccgacaaatgttcaaattaaagacgt
+6273550/1
;?@BADADFHHBFDBBBF<ECDGFGIIDHI<CDHFDGGGHDCHIEGDF@/
@5235861/1
cgcaagaagtaccagaaacgggacttagccacaatctggtctggagagaa
+5235861/1
CCCFFFFFGHHGGIIGIEHIJJJIJJIGIIIGHEHHIIIDHHIJCGEHBC
@5236161/1
ggggttattgttatgtcgatgtcgaacccaaaaatgtaattaactttttt
+5236161/1
@@@D:ADDBDDCBGBFEGDEHICEGDHIIGGHCBDD?FHDGGEGHEHGHI
@4724651/1
gtccgtttttaaactattttttcaatgccctaagtgagtatacatctatt
+4724651/1
CCCFFDFFHHHHHJJJJJJJJJJJJJJJJJJJJJHIIIGIJJJJJJJJJJ
@1638083/1
ctgatagagacgatttcaccagtggtcttcttgaacttcttcaattgacg
+1638083/1
CCCFFFFFHHHHHJJJJIJJJJHHJHIJJJJJJIJJJJJJJJJIJJJJJJ
@621117/1
atccacataagtaacttcaaatgattgctcagatgcaatttcttgca
+621117/1
CCCFFFFFGHHHHJJJJJIJJJJJJJJJJJJIIJJJIIJJJJJJJJJ
@7812985/1
ctcatcttgtatagaggaggcttgggctcgctctccgaagggagcttgcg
+7812985/1
CCCDDFFFHHGHFGIJIGIIJIIIHIFII@FHIIGGGDHIIJGIIIICHB
@4725683/1
agggaatctgattgtgctgttgtggaactgcttcacctgtggccggcggc
+4725683/1
BCCFFFFFHHHHHJJJJJJJJJIIIJIJJJJJJIJJJJJJJJJJJJIIHB
@5757140/1
ctgtgatctgtttcttggcatctatagatgtcggtggcgcacagggcacg
+5757140/1
@CCDFFFFHHHHHJJJJJJJJJJJJJJJJJJIJJGHJJJJJJJJIJJIJI
@6795718/1
gtcgaacccaaaaatgtaattaacttttttt
+6795718/1
?@??D?DAHFFFH=?<AF>HCBH?FFA9C0:
@5757289/1
gtcgggcagttcgtcaacaagacattactagctgagaatatttttttccg
+5757289/1
CCCFFFFFHHHHHHIIJJJIJJJJJJJJJJJIJJJJJJJIJJJJJJJIJG
@6273892/1
gtgcctggctcccatgtcacggtagcactgagtgacggcacctccgacac
+6273892/1
CCCFFFFFGHHHHJJJHIIIJJFFHJJJJJJJGGHIIIIJJJIJJIGGII
@1134203/1
ccgtttagcagcttcatccagaggcaagcgctccaagttgcttggaggct
+1134203/1
CCCFFFFFHHHHHJJJJJJJJJJJJJJJJJJJJJJIJIIJJJJJJHJJJI
@2679199/1
ccctggtattttttttatttttattttcaatgtacagacagcacttttct
+2679199/1
@CCFFFDDHHHHHJJJJIIJJJJIIJJGIJJIJIJGJGHIIIIJIJIIGG
@6796351/1
gtctgtttgtctgtttgtctgttcgtctgtgcgcgctaatctcagaaacg
+6796351/1
@@@BA?BDDFB?D<CG><A@A<AEGEECHECEGGIEFHBHAEEHHDHGII
@7298630/1
ctcaaaatggagaaataaaacttccacgcgaagaccgacatctgcgcgga
+7298630/1
CCCFFFFFHGFHHJIJIJJJIJIJJJJJIJJJJIJJJJJJJJJJJHHFDB
@1134871/1
ggaactgcttcacctgtggccggcggcacgcagacgccttgatgacctcc
+1134871/1
@@?DD?BBFDCFFI@FHEHGGGBA@@@A@EHG=B>6>BEB>>;;CCCC>A
@2679522/1
ctccatactttgtttcatttaaatttacgggctatgccatttatcctcgc
+2679522/1
@C@FDEEFBHHHHCHBFHHEIEIIHHGEGFGIIGDFHHIIIGIIDEBHA@
@622902/1
ctgacaaataacatctaattattgcaa
+622902/1
?@@DDDADD>FD?G@DEFHH?FGD>F?
@1638164/1
ggttattgttatgtcgatgtcgaacccaaaaatgtaattaactttttttt
+1638164/1
@<?DBDDFFBFHHHIJIJIHHHGIIGGGIJEHIG1?GHGIFHHIBEHGEE
@2679691/1
ccacaatatattcgtgaaaaccgcatccaactcggatcagccgtttctga
+2679691/1
@@?DDFBEHFHHHIGGIIGEGHBHIGIGIGE@HIIGE@DBCHHFBGHHI=
@3712992/1
gcagagggaatctgattgtgctgttgtggaactgcttcacctgtggccgg
+3712992/1
@<?DD:DAD?CDHGGHE>AD@FACF?CCF>F>FDDHEHGHHIBB:9?DEG
@3200133/1
cgcgcttgggcagagggaatctgattgtgctgttgtggaactgcttcacc
+3200133/1
CCCFFFDFGHGHHHHIJIJJJJIIJJJJIGIJJIJJJJBGGIIJJJIHJJ
@6797266/1
cctcgcgggtgggtctggcatggtgcctagagggacgggagtccatccac
+6797266/1
CCCFFFFFHHHHHIIJJJJIJJJIJJJJJJJJJJJJHFFFDACCCDDDDD
@4726796/1
gggatgcttaaatttacatttagtgtttgtttcatgtcaatcggttcata
+4726796/1
CCCFFFFFHHHHHJJJJJJJJJJHHJJJJJJJJJJJJJJJJJJJIJJIJJ
@3201280/1
ccacaatatatccgtgaaaaccgcatccaactcggatcagccgtttctga
+3201280/1
CCCFFFFFHHGHHGIIIJJJJIIIJIIIJJJJJIGIIJJIJIJHIIJJJI
@6797953/1
gttgtggaactgcttcacctgtggccggcggcacgca
+6797953/1
@@@?DDDDAHHB3<FHF>?EGBB;CDE8?60@AH86/
@3714494/1
cctcatcttgtatagaggaggcttgggctcgctctccgaagggagcttgc
+3714494/1
@@@?;DADHFD:DFGGH@;E87CGF2A?9?D6?8?F@G<=FAH8@FC===
@6798238/1
gcctccttgaccattttagatatttgttgttcattcaactgtcttgttaa
+6798238/1
CCCFFFFFHHHHHJJJJJJIJJJJJJIJIJJJIJJJIJJJJIHJJJJJJI
@4222360/1
ccctaagtgagtatacatctattaaattcaaacgcagagctcattatgtt
+4222360/1
CCCFFFFDHHHHHIJJJJJJJJJJJJJJJJJJJJJJJIJJJJJJJJJJGI
@4727846/1
gacgatttcaccagtggtcttcttgaacttcttcaattgacgcaagaagt
+4727846/1
@@@FFDDFFHFHHIJJJIGGIJJIGGGIGIJJJIJIJJJJBGIIIIAFHD
@6798807/1
gtccgtttttaaactattttttcaatgccctaagtgagtatacatctatt
+6798807/1
@@BFFDFFHHHHHJJJJJJJJJJJJJJJJJJIIIDGIJGIIHJJJIIJJG
@3715644/1
tgggcctcttgtatgcgaaggtgttgaggcgcttgtggtggtgcacgcgc
+3715644/1
@@CFDFFFHHFHFIJIJGGHHACHGIIGGGHIJJGIIGFHI@FDHJIFHF
@7816033/1
ctgtgatctgtttcttggcatctatagatgtccgtggcg
+7816033/1
@@@DABBDFFACF@DHIBH<FD:CF:3<A@4AC82:@60
@4728560/1
cttggttgaacggaactccaatcctttactcgaatagtcttttctaactt
+4728560/1
CCCFFFFFHHHHHJJJJJJJJJJJJJJJJJJJJJJIJJJJJJJJJJJJJJ
@4728827/1
ctgggcctcttgtatgcgaaggtgttgaggcgcttgtggtggtgcacgcg
+4728827/1
CCCFFDFDFFFHFHBGIGGIGI<FFHIEGHGIIIJIHHIJGF5@GHHIFG
@7816529/1
aggtgttacctgcaacttggccaggttagggccaacagattgtttg
+7816529/1
?@@=ABDDHHHHFGGGEHGEEGG3EAF@@GGGHGDHEHCHIIIHII
@1638500/1
ctttctaaggttctaaactatatctgtaccaaatttcaaccaaatccgtc
+1638500/1
@@@DD;DD?FHBHHAGGHGGHGDHGBFH@HIGAFEDHGIIIGFGFFBD?B
@2679934/1
cgcaagaagtaccagaaacgggacttagccacaatctggtctggagagaa
+2679934/1
@@@DDDDDBHDFFHEIHIIIC::E3EGGEDGIIGGHEGDB@BFH4??FCC
@90583/1
ctttggcattcccacgacttttatgtccgcttaaataaaatattaatcga
+90583/1
CCCFFFFFHHHHHJJJJJJJJJJJJJJJJJJJJJJJJJJJJJJJJJJJJI
@2171242/1
cgtaaatgtaaacctggcaagcatccaagatagtattcaggtgcccacta
+2171242/1
CCCFFFFFHHHHHJJJJJJJJJJJJJJJJJJJJFIIJJJJJFGHIJJJJJ
@1639211/1
gttcgtgaatcatgccctcaatctgcaccagttcatatttgggcacagtt
+1639211/1
CCCFFFFFHHHHHJJJJJJJJJJJJJJJJJJIJJJJJJJJJJJJJJJJHI
@2171715/1
tttagttaattagtaatgtgcattgtaaaattctagacacacatgccaca
+2171715/1
CCCFFFFFHHHHHJJJJJJJJJJJJIJJJJJJJJJJJJJJJJJJJJJJJJ
@7299656/1
cttggttgaacggaactccaatcctttactcgaatagtcttttctaactt
+7299656/1
C@CFFEFFFHHHGHIIJJHIICHIJJJGJJIIIIJIJJJIIJJIIIIJJJ
@2171851/1
ctcgcacgttggcagtaatagtacaagtgaaaagtcacttgccgatggta
+2171851/1
@@@DDADD3CCFDEBEGDHGG?FHGIGEEGGGHIDHGDHGGHHG<GHB8B
@1639580/1
agacgaacagacaaacagacaaacagacaaacagacaaacagacaaacag
+1639580/1
@@@F@DDDFDFAFFGDDHIGHGGGIBC8?FBFH;F;?BFGF>BCH;BFCF
@7299761/1
ctcataacgcagccagatgccaaagttcttgatcttcactgggctcttct
+7299761/1
CC@FFFEFGGGHHJIIIIJIIIJGEHIIHIIJIGEHIIIJIEHIIIIJJH
@5759275/1
aatgattctggtgggttgtcctgcagagcttgccacatcttgtaagcagc
+5759275/1
CCCFFFFFHHHHHJJHHJIJJJJJJJJJJJJJJJJJJJJJJJJJJJJJJJ
@4223604/1
cacccgtatctcaacacccataaagaactgtttgcctctcatgtcccata
+4223604/1
CCCFFFDFHHHGGGIJJJJIJJJIJGIIJJHIHIGGIJJJIJJJJJJJJG
@1137198/1
gtgctgttgtggaactgcttcacctgtggccggcggcacgcagacgcctt
+1137198/1
B@@FFFFFHFHGHIIIIIJJJJJJIGIGGGIGGIIIJGHFFDDDABDBDD
@1640016/1
tctaggattgtgtaggtaatattattaaacgaagaacatgcggctgaatt
+1640016/1
@@@?DDDD<D<CFFGGCABAI4EH?EH?CHHIIIAADGCFH6::@FG@HG
@3716772/1
cgcaaccactaattccagtgataaattcactctagcacgtagttctcagc
+3716772/1
CCCFFFFFHHHHHJJJJJIJJJJJJJJJJJJJJJJJJJJHIJHIJJJJJJ
@7817544/1
cccgtttagcagcttcatccagaggcaagcgctccaagttgcttggaggc
+7817544/1
CCCFFFFFHHHHHJJJJJJJJJJJJJIJJJJJJJJJJJHIJJJJJJHIJI
@7817601/1
ccagaatctagacatgcacagctcttgcagccatccaacgggattgccca
+7817601/1
CCCFFFFFHHHFHJJJIJJIIIIIJJIIFHIJIJJJJJIIIJIIJJIJJG
@6801091/1
tgacgcaagaagtaccagaaacgggacttagccacaatctggtctgg
+6801091/1
@CCFFFFFGHHHHIIJJGJHHIJIJIIJGIJGIGHEGGIIIJFGDHI
@4224790/1
ctcttgtatgcgaaggtgttgaggcgcttgtggtggtgcacgcgcttggg
+4224790/1
=@?BADA??ADF=<C?2AAFG<BFG<D:GG?BGFB;77=CE@/AAD8;=?
@4224877/1
cacagttccagtctcaggcacattgccattagtagactgatcagccggag
+4224877/1
?@@=DDDDDHAFHEIEF>DHD9FHIE@HHAEBAEHEGEDHGHDGCGGEDD
@1138005/1
cccgtttccaatctccaagacaggaggctccagtactttagctttgacag
+1138005/1
CCCFDFFFHHHHHJJJJIJJJJJJIJIIJJJIJHHIJJJJIJJJJJJIHI
@4225297/1
cctctattgagctactgctgttaagcagaa
+4225297/1
1???42BD4<2:?@<EEEIFEEE:EFC@A3
@3718074/1
ccagccttaacgtacgattccaacgccccctggcgtaaaataacgtcaat
+3718074/1
@C@FFFFFHHGDFHIIDGIIIJJIIEHIIIGGBHGGFHHIGEEGIIIJFH
@3718281/1
agggaatctgattgtgctgttgtggaactgcttcacctgtggccggcggc
+3718281/1
@@CDDEDDHGDHHJFHHJJHIIFGIGHJJJJIIHHIIHGDGHIJJJGIHB
@4226906/1
gttgaaatttggtacagatatagtttagaaccttagaaaggacatagata
+4226906/1
CCCFFFFFHHHHDIGIJGIIGIIEHGIJJJJJJJJJIJJIIIHJJIIJJI
@7301143/1
ggcaaatttttggttttaaccacatagttcccgatttcgcgggatctctt
+7301143/1
CCCFFFFFHHHHHFHJJJJJJHIJJJJIJGJJJIJJJJJJJJJIJHHHHH
@5760660/1
cggtacataatgatacgatgcggcttgaacccgccggtgctcttgtagaa
+5760660/1
CCCFFFFFHHHHHJJJJJJJJJJJJJFHFBFHHIJGJFHHHFEHEHEEDF
@5239614/1
ggacatttcaattttatttagttggtcttggttgaacggaactccaatcc
+5239614/1
CCCFFFFFHHHHHJJJJJJJJJJJJHIJJJJIIIJJJJJJJJJJJJJJJJ
@7301236/1
cagacagacaaaaaaataatcacatatttgggtttggtatcgacccagta
+7301236/1
B@@FFFFFHGHGGJIJJJJJJJIGIGGIGIIJ?FFHJ?BGHIIJJJJJCH
@7301269/1
actattaaaacatctgacattaaattagaattaacttactcgccattttt
+7301269/1
@@@DB<DDDHFHHGGIEE@BEGG>4CHFHBGEGIIIIBCDHG>FGICDFG
@2681840/1
ctttagaattatgtttttagctgtcatctggttcatacggcgcgcggtcg
+2681840/1
CCCFFFFFHHHHHHHIJJJJJJJHHJGJJJJFHHIIJJJJJJJJJJJEHE
@93234/1
ctcatcttgtatagaggaggcttgggctcgctctccgaagggagcttgcg
+93234/1
CC@FFFDFGCFDFGGHIEIICHGEHIIHGIIHGGBHGGGEHICEBEEECB
@5239895/1
ctgaggtcacggtactcgcggtacatgttgtgtacacctgagcgagactc
+5239895/1
@CCFFFDFGHHHHIJJIJJJJCFHJGIDHGIIGIIFHHGEIIJJJGIJIJ
@5761171/1
tgtacattgaaaataaaaataaaaaaaatagcaggggttattgttatgtc
+5761171/1
@C@FDDEFHFFHHHIIJIJIIIJIJIIEHIIGFHIJIIIGIIIJJFGHCC
@2682257/1
cgttgatgtcgcaagatagtgagacattcactttttagtcataatcttca
+2682257/1
CCCFFFFFHHHHHJJJJIJHIIJJJIJJJJJJJJJJJJJJJJJJJJJJJJ
@4228193/1
ggtcacggtactcgcggtacatgttgtgtacacctgagcgagactcataa
+4228193/1
CC@FFFFFFHHHHJJJJJJJJJJJJJJJIJJBB?FHHIIJJJIJJJJIJI
@4228204/1
gctgggcctcttgtatgcgaaggtgttgaggcgcttgtggtggtgcacgc
+4228204/1
CCCFFFFFHHHHHJJJJJJHHHJCGGHJIJJIJJJJJJJJDHGBGHJJIG
@5240630/1
ttcttgaacttcttcaattgacgcaagaagtaccagaaacgggacttagc
+5240630/1
@@@DDBBFFHFHAHIHBGIJHGGJJIIBHGGHCHBGIGHGIJIBBGIJD@
@7819027/1
agagaagatcctcatcttgtatagaggaggcttgggctcgctctccgaag
+7819027/1
CCCFFFFFHHHHHJJJJJJHJJJJJJJIJJJJJHIJIJJIJJJJJJIFHI
@3206918/1
atgcgaaggtgttgaggcgcttgtggtggtgcacgcgcttgggcagaggg
+3206918/1
@@@DDDDDF<CAFFAFHAFHIIAHDD:0807BG@GAFHIHEHEEDDCCCC
@5240845/1
ggcctcttgtatgcgaaggtgttgaggcgcttgtggtggtgcacgcgctt
+5240845/1
@@@DDDDDDFDHHIIIEGH<AEFGFGIDIHIIIFGCFGG:CEGAGHFHEA
@3207131/1
cacggtagcactgagtgacggcacctccgacactgaggtcacggtactcg
+3207131/1
CCCFFDFFHHHHHJJHIIJJJJJJJJJJJJJJJJJJJJHIJJJJFHIJJH
@624880/1
agcatggtaagaaggtggcggccagaatctagacatgcacagctcttgca
+624880/1
CCCFFFFDHHHHHJJHJIIJIJIJJJJJJJIJJJJJJJJJJJJJJJJJJJ
@4729842/1
ccacaatatattcgtgaaaaccgcatccaactcggatcagccgtttctga
+4729842/1
@@CFFFFFHHFDHIGIHIIIJIIJJJIJJIIIJJJIIJJIIIJBBHGIJI
@5241474/1
cctgtttcacagtctcgttgacttgctgttagctcattttaacacatttc
+5241474/1
@@CFFDFDFHHFDGEIGGEHJJIIIIIJJICHAEGGCGIJEHIGDFGHID
@6802504/1
agggcaggttgaactcacaccattcaatttaaaagaaactgggtgcgtgc
+6802504/1
CCCFFFFFHHHHHJJJJJJJJJJJJJJJJJJJJJJIJIJJJJJGHHIIIJ
@4730098/1
ctcatcttgtatagaggaggcttgggctcgctctccgaagggagcttgcg
+4730098/1
@@@DADDDF<:C?FCFHGHGDHIAB=CEHGEGIIGG>GIFGI9@AFDGGE
@3207828/1
catctatgaaaaaatggaaaccctacttaaagacatcatgataaaaatgt
+3207828/1
@<@DDFFFHF?FHEEHHHEGIGIJIIJJJIGGGBFHIJJGIIJJJJJGG?
@1642176/1
gccagatgccaaagttcttgatcttcactgggctcttctctgggatttcc
+1642176/1
C@@FFFFDFHHHDIEGGHHHHIGGIJJJJEFFGIIJJJJJHGHGHEIIEF
@6802773/1
gcctcttgtatgcgaaggtgttgaggcgcttgtggtggtgcacgcgcttg
+6802773/1
CCCFFFFFHHGHGIGIIGGHHEIGIJGJIIJJFHGFIJJJEGGIJIFFBA
@3718784/1
atcacaagtaagatactgcaaacatgccagttataaagcatagcccgaag
+3718784/1
@C@DBDFFHFFHHJFGIIJIIJJJJJJJJIIIJGIEGGGGIIHGIGIJII
@3718801/1
atgccatttatcctcgcacgttggcagtaatagtacaagtgaaaagtcac
+3718801/1
CCCFFFFFHHGHHJJJJJJJHJJJJJIHIJJJJGIIJJJIJJJJJIHIIJ
@2683281/1
cgggctatgccatttatcctcgcacgttggcagtaatagtacaagtgaaa
+2683281/1
CCCFFFFFHHHHHJJJJJJJJJJJJJFHIJJJJHIJJJJGHIGIJFHJJJ
@625676/1
ttgtgctgttgtggaactgcttcacctgtggccggcggcacgcagacgcc
+625676/1
CCCFFFFFHHHHHJJJJJJJJIJJIJJJIJJJJJJJJJJHFFFDDDDDDD
@7820743/1
atcacaacgtcatttaatataaaatacatttatatccgatatttttagca
+7820743/1
CCCDFFFFGFHDHGHIEGIIIIJIJJGBHIIJIJGIIIJJJJGIIGIGGI
@7820821/1
gttcgtctgtgcgcgctaatctcagaaacggctgatccgagttggatgcg
+7820821/1
CCCFFDDFDFFHHIIGIGIIFGHHIGIGEHGIIIBGIHI@GHIJF>EEHF
@1138827/1
ctccaatcctttactcgaatagtcttttctaacttgaacagtgcgatgtt
+1138827/1
@@@DDDDDA?F>D<CB;FF>D@E3A?CEDBHBFEDA391:?GB<?@FD?F
@626043/1
agaagatcctcatcttgtatagaggaggcttgggctcgctctccgaaggg
+626043/1
CCCFFFFFHHHHHJJJJIJJJJJJJJJJJJIGGIIJJJJJJIIIGFHIJJ
@3208976/1
gctgggcctcttgtatgcgaaggtgttgaggcgcttgtggtggtgcacgc
+3208976/1
@@@D=DDDHHHHHFGIIID?AHBFGIIIJJJJDHDGDFHHIDC8@EIEEE
@3720023/1
gccagccttaacgtacgattccaacgccccctggcgtaaaataacgtcaa
+3720023/1
CCCFFFFFHHHHHIJJJJJJJJGIJJJJJJJJJJJJHIJJJJJIJJJIHH
@1139785/1
cacaatatattcgtgaaaaccgcatccaactcggatcagccgtttctgag
+1139785/1
CCCFFFFFHHHHHJJJJJJJJJJJJJJJJJJJJJIJJJJJJJHIJJJJJJ
@626914/1
cactgagtgacggcacctccgacactgaggtcacggtactcgcggtacat
+626914/1
CCCFFFFDHHHHHJJJJJJJJJJJJJJJJJGIJJJJFHIJJJJJHHFFEF
@4228603/1
gcactgagtgacggcacctccgacactgaggtcacggtactcgcggtaca
+4228603/1
CCCFFFFD2CFDHGIIIGEGHDFHAHHIDGI9BFHIFFGGDH;AAA:9=B
@3720600/1
cgaagtggttgtcgtcccacagcacgtggtagtgcgacggacgcgacgtg
+3720600/1
@@@DD::?CHFH4CCFHGIGCAF@GHDHGH>FG?GA?FFB@GE6?<@BBB
@6277341/1
gtatgcgaaggtgttgaggcgcttgtggtggtgcacgcgcttgggcagag
+6277341/1
CBCFFFFFHHHDFFGIHIJJJIJJJHHHGGHGHIJJJJJJHHHFFFFDDD
@5241748/1
attaacattatcatcgttctcagcatggtaagaaggtggcggccagaatc
+5241748/1
CCCFFFFFHHHGHJJJCGHIJJIJJJJJHIIJJIJJGGIIIJIEHHCFHI
@4730706/1
ccctaagtgagtatacatctattaaattcaaacgcagagctcattatgtt
+4730706/1
CCCFFFFDHHHFHIJJJJJJJJJJJJJJJJJJJJJJJIJIJJJJJIJJJJ
@4730870/1
ggcacagttcctcgacgagcaagtagttcttgaagcacagacacaggtgt
+4730870/1
CCCFFFFEHHHHHJIJJJJJJJJIJJGIIJJJIIJJJJJJIIIIHIJFHH
@7304199/1
ggttttttaaactcatattttcatggtaccaagttatgaatttttcaaat
+7304199/1
BC@DFFFFHHGHHJJJJJJJJJJJJJIIJJJJIJJJJJIGJJJJJJIJJJ
@7304324/1
gtgattctttaatttgacataacttttttatttatgaaccgattgacatg
+7304324/1
@CCFFFDEFFBBFHGJGGGIJIEIIGIHIIJJGHIHIGIJADHIGBHIIJ
@627928/1
ggtgcacgcgcttgggcagagggaatctgattgtgctgttgtggaactgc
+627928/1
@@@DDDDFHHHHGIJJJJJHFGEAGIIJI@IIGFEFEGGIIGGCCGGIJG
@5764411/1
ctgctatttattttttctatattttcaatgaacagaattgacccttctac
+5764411/1
CCCFFFFFHHHHHJJJJJJJJJJJJJJJJJJIJJJIJJJJJJJJIJJJJJ
@628021/1
ctgtggccggcggcacgcagacgccttgatgacctccactttgatgatct
+628021/1
BCCFFFFFHHHHHJJJJJJJJJJJHHHHFFFFFFEEDEEDDDDDDDEFDE
@628198/1
tgttgattttggaatgttttacattggatccgacaaatgttcaaattaaa
+628198/1
BCBFFDFFHHHHHJJJJJJJJJIIJJJJJJJJIIJIJJJIJJIGIJJJHJ
@7305489/1
tcggtatatcatgacgccgagtattgcccgatccaagaaagtaaggtttg
+7305489/1
CCCFFFFDHHHHGJJIHIIIJHIHIIJJJJFJJIIGJIJJIIJJJJFHGI
@7305710/1
caccaataaatcgttttaacaactgg
+7305710/1
@?@BBDBDFFBDD;;2CC<E43:C33
@628499/1
gtgcaggatcctcgtcattgcctggcatacaaggcaaagcaccgacgacg
+628499/1
BBBFFFFFHHHHHJIJJJJJIJIJIJJJIIJJIJJJGIIIJJJJJJJIIH
@5765919/1
gtacatttcgagagaacaaattacattcacttgacatcataatacgatac
+5765919/1
BBCFFFFFHHHHHJJJJJJJJJJJJJJJJJIJJJJJJJJJIJJJJJIJJJ
@4732206/1
tttgtctgtttgtctgtttgtctgtttgtctgtttgtctgtttgtctgtt
+4732206/1
BCCFDFFFHHHHHIJJHIJJHIJJJJIJHJJJIJJIJJJJIIJJIJJJHI
@4732466/1
gtcacggtagcactgagtgacggcacctccgacactgaggtcacggtact
+4732466/1
@@@DDDA=CFHFFIHGIAFBHAGFHABHEGIIEHIIGHI<FGHGIIEGFG
@4229268/1
cgatgattttggacgtatttttgttgttttttcataccgtcattatccct
+4229268/1
CCBFFFFFHHHHHJJGHJJJJJJIJJHIJJJJJJJJJJJJJJJJJJJJJJ
@5241998/1
cgtacttgcagaagcatggctgcccaatgatcggcattcc
+5241998/1
;@@D?BDD>FHD>@E:EGHGAG7FGCAC>?E9C6?0DEGG
@5242094/1
ctcacgatcgattactactgctttcccaaagacaggacaagcgtgaattt
+5242094/1
@@@DDDDDFFD=F@G??EB@A<FA9FBFHBFHDHDHGGHD>@DH?BFHIG
@3721865/1
ccctaagtgagtatacatctattaaattcaaacg
+3721865/1
CCCFFFFBDFDHHGIIIGIIIJJJIJIJJJJIB@
@6809263/1
ctcctttcttttttggtggcttccccattttgacagcgtcttacttcacg
+6809263/1
CCCFFF?DHFFDFIIIHBGICEDHIIHHGHIEIGHIGGDFHIIGIIIIGI
@7825596/1
ccacaatctggtctggagagaagatcctcatcttgtatagaggaggcttg
+7825596/1
C@@FFFFFHHGHHJJIHIJIHIJIJJJJJIIJJJJJJIJJIGIGIJJJJ@
@1645633/1
ccgtgtgctggtagatcaactccaggaagtcccagtcgatgtctatcttg
+1645633/1
CCCFFDDFHGHADGHIFHIIIJIJIJJJIHGGEHIGGHIIIHIJIJIJJJ
@6282525/1
gtcctgcagagcttgccacatcttgtaagcagcctgacgcttagcaagtt
+6282525/1
CCCFFFFFHHHDHJJJJJJJJJJJJJJJJHIIJJJJJJJJJJJJJJJJHI
@6282696/1
gttccctagaatatcttccacatctcatttttgaagagatcccgcg
+6282696/1
CCCFFFFFHHHHHJJJJJJJJJJJJJJJJJJJJJJJJJJJJJJJJJ
@1646192/1
agagggaatctgattgtgctgttgtggaactgcttcacctgtggccggcg
+1646192/1
CCCFFFFFHHGHHJJJIIJJJJJJJJJIIJJJJJJJJJJJJIJJJJJJJJ
@629870/1
ctccgattattattatacttatacatcaaataattgtcaacgatttattt
+629870/1
CCCFFFFFHHHHHJJJIJJJJJJJJJJJJJJJJJJJGJGIJJJIJJJJJJ
@3723925/1
gtggattttaatgttattattacagcatacataataaaattagaggaagt
+3723925/1
@=@DDFFFGHGDHFHGIIIIJIJJDGHHIJGIJGHJGJEIGGGGHAGEG?
@7827007/1
gcgatgttttacaagggcaggttgaactcacaccattcaatttaaaagaa
+7827007/1
CCCFFFDFHHHHHJJJJJJJJIIJJFGHHJJJJJJJJJJJJJJJJJJJJJ
@3724087/1
gcctgttttggtagcggcggcgcggtccgtgaggagcatgctcgccatca
+3724087/1
CCCFFFFFHHHHHJJJJJJJIGGEDACDDBDDDDCBDBCCDDDDDDBBC@
@6283930/1
gtttattttgtttttctctgtgatctgtttcttggcatctatagatgtcg
+6283930/1
CCCFFFFFHHHHHJJJJJJJJJJJJJJJJJJJJJJJJJJJJJJJJJJIJJ
@3211129/1
ctcataacgcagccagatgccaaagttcttgatcttcactgggctcttct
+3211129/1
CC@FFFFDHDFGGIIIIJIJJIJJJHGIJJGGIJIIJJJJCGEGHGGGIJ
@3724810/1
cggcaaatttttggttttaaccacatagttcccgatctcgcgggatctct
+3724810/1
CCCFFFFFHHHHHJHIJJJJJJJJJJJJJJJIJIGGIJJJJJJJHHHFFF
@6812116/1
ccggtactaacgatcaaatcgatcatgggtccataatcattcctggaatc
+6812116/1
@BCFFFFFHHHFGJJGHGFFHHIIJJGIJCGGHJIJJJJJJJJJJJIJJI
@1647740/1
ctcgcacgttggcagtaatagtacaagtgaaaagtcacttgccgatggta
+1647740/1
@@@DDADD<?DFFFIF<EHFCFHHF?>EGFIIFFEFIIC@>FFFDAFF8=
@6284546/1
ggggaggggggagggtcattcaatgtctccttccgtcttgggtgaggcat
+6284546/1
CCCFFFFFHHDBDDDBCDDEEEEEDDEEDDDDDDDDDDDDDD?BDDDDDD
@3211518/1
ggaagctagccgggcggatgtatggtagtagctaactcgtccgagggtca
+3211518/1
CC@FFFFFHHHHHJJJ:FHIHIJJJHIJHIJJJJJJJJJJHHFFFDD?CD
@5243105/1
ctcgatctcaatttaaagataagatctgcgacctcgagcgacgaatcaca
+5243105/1
CCCFFFFFHHHHHJJJJJJJJJJJJJJJJJJJJJJJJJIJIJJJJJJJHH
@4230882/1
cctcttcctcgggttggaatgattctggtgggttgtcctgcagagcttgc
+4230882/1
CCCFFFFFHHHHHFHIJIJJJJJJJJJJGHJJGGIIJJIJJJJJJJIJJJ
@2687167/1
ctgtggccggcggcacgcagacgccttgatgacctccactttgatgatct
+2687167/1
CCCFFFFFHHHHHJJJJJJJJJJIHHHHFFFFFFCEDEEDDDDDDDEEDE
@1143205/1
gttctctcgcgccaatggcatgtatacatgcctactagtgatgtagtgta
+1143205/1
;=@DDDDDHFFHHIDGE>EHGAHCFHIIGGIGHGIIIIFFGH?DGH?FGE
@1649607/1
ggcagagggaatctgattgtgctgttgtggaactgcttcacctgtggccg
+1649607/1
@@@FFDFFHHHHHJIIIIBFHGIGHI<FGCHICHIIIJIJJJJIIAEHGG
@2687736/1
ctttacaagtagactcatctttagcacttggttcgtcttttgaagattct
+2687736/1
CCCFFFFFHFHGHJJJJIJJJJJJJJJJJJJIJJJIIJJJJJIIIGIJJJ
@2687906/1
gattatttgtctgtagtggtcctgctgtttcgtatattctaaattggttt
+2687906/1
B?@DDFFFHHHHHIIJGIIHIIIIJFIHJIIIHGJJJJJJIJIIJJJFHI
@5768729/1
atttttcaccgataacttccaatttgtatttgtcagcatagtagtcggca
+5768729/1
CCCFFFFFHHHHHFIJJJJJJIJJJJHGIJJJJJJJJJJJJGIJIJJJJJ
@2688093/1
actgcttaatactactcactgatttatgtagcatcatcttgtaaagacta
+2688093/1
CCCFFFFFHHHHHJJJJJJJJJJJJJIJJJJJIJJJJJJJJJJJJJJJJJ
@5768955/1
gtagctttgtattatgttcactttcttattaaactatgtttgaaattaac
+5768955/1
CCCFFFFFHHHHHJJJJJJJJJJJJJJJJJJJJJJJJJJJJJJJJJJJJJ
@6284617/1
cacgcctgggatgccacccggcaccactcccgggtgaggatgcactacat
+6284617/1
CCCFFFFFDHGHHJJJJJJHEIJJIIJIJJJJJJFGGIJGHHIIHHIHGH
@3725328/1
ccttgtcttgtagtagagtgatctgctgttcttctagtttcttctctttg
+3725328/1
CCCFFFFFHHFHHGIJJJFHHIJJJJJJHIJJJJJJJIIJIJJJJJJJJJ
@7828750/1
cacggtagcactgagtgacggcacctccgacactgaggtcacggtactcg
+7828750/1
CCCFFDFFHHHHHJJHIJJJJJJJJJJIJJJJJJJJJJHIJJJJHGJJJH
@6284957/1
gggatgcttaaatttacatttagtgtttgtttcatgtcaatcggttcata
+6284957/1
@@<D?D>DHD??<CEHIAEDEHG3<<CEGGHIIDHEHGFIGG?ABD?:?9
@7308601/1
ctcggagatgccgtcccggtacataatgatacgatgcggcttgaacc
+7308601/1
@@@D<D:?A?A?DHGHI@G?<DGBCDGDAGHEG1?DGGHGA;62@A6
@7829117/1
tgtacattgaaaataaaaataaaaaaaatagcaggggttattgttatgtc
+7829117/1
CC@FFFFFHHHHHJJJJJIJJJJJJJJJJJJJJJJJJDHIJJJJJJJJJJ
@630376/1
gtgagaagtgtgataatgtcataaagttgacaataatctataattaatta
+630376/1
@@?DDD;;2A=A?CFCFBEIH@HHHE<CEHG>HGCAHH>FHIIIEHGIII
@3726525/1
ggcctcttgtatgcgaaggtgttgaggcgcttgtggtggtgcacgcgctt
+3726525/1
?<@DDDDD<=CFCDH=CBBDGIII@GF;FAHIIHHGHACAGGII@6:8<B
@4232456/1
gcccatcaatttatcttcaaatgacgacaccacagttccagtctcaggca
+4232456/1
?<8=DDD?4AD:CE>E>BFIII<AED;EFEII<??BB?:0:09BDD<DD8
@6814280/1
cggctttttccagatccactcttgctccatggtccaggagcagcagcgtg
+6814280/1
@@@BDD?BD?FBA:C?<AFH@CB<FHCGGB?FHIA?F@8C@?BD?FBF?D
@7830884/1
cgcggcggcggcatcactatacctcccggcagtaccaccggctgtctccg
+7830884/1
@C@DFFDAHHHAAFFFFCCCE@CCCABB=?B@A@ACCDDDDDBB8@CCCD
@3727700/1
ctaccatcaaatacaggttttagtgcgccaaatattttattgtaacaatg
+3727700/1
CCCFFFFFHHGHHJJJJEIIJJJHJJJJJIJJJJJJJJJJJJHIIJJJJJ
@7310850/1
ctcatcttgtatagaggaggcttgggctcgctctccgaagggagc
+7310850/1
@@@;;DDD?DCDAGDGEE;:;<F?F;E9?8?BGGCGGIE07;BFG
@3727709/1
tcataaataaaaaagttatgtcaaattaaagaatcacgtcgaacattcta
+3727709/1
?@@FFFFFHHHHHGHDFEFGIGIIIIIIEIDGIIIGGIGHGAFHEHGGII
@3728144/1
gtttattttgtttttctctgtgatctgtttcttggcatctatagatgtcg
+3728144/1
BBCFFFFFHHHHHJJJJJJJJIIJJJJJJJJJJJJJJJJJJJJJGIJJJJ
@4234055/1
gttattgttatgtcgatgtcgaacccaaaaatgtaattaacttttttttt
+4234055/1
CBCFFFFFHHHHHJJJJJJJJJJJJJJJJJJJJFIIIJJIIJJJJJJJJH
@2690793/1
ctccggtactaacgatcaaatcgatcatgggtccataatcattcctggaa
+2690793/1
;@@F@FDDHGFGDHIJJGHIC@FHGIIGGHG?DGIAGIHJIIIIIIJJIJ
@3728676/1
cacaaattccaacccttgcgtttcaaaacaattcattttaggttcaagtt
+3728676/1
@CCFFFFFHFHHHIGGIJIIIIIJJJJJJJJJJJJJJJJIJJFGGIIIII
@3728721/1
cgatgttttacaagggcaggttgaactcacaccattcaatttaaaagaaa
+3728721/1
CCCFFDEFHFDHBGIIIGGHIIIGCGHGHIJIGGGGGGIGJJJJJIGGGG
@5769051/1
ctcagcatggtaagaaggtggcggccagaatctagacatgcacagctctt
+5769051/1
CCCFFFFFGHACFHHGIJFHGHGIGIGJGJJJJJGJIGGHJJJJIIJJIJ
@2691436/1
gttcctctttacaagtagactcatctttagcacttggttcatcttttgaa
+2691436/1
CCCFFFFFHHHHHJJHIJJIJJIJJJJJJJJJJJJJJGHIJJJJJJJJIG
@98012/1
ctcttgtatgcgaaggtgttgaggcgcttgtggtgg
+98012/1
@@@DDDDDHHHDDHGI<AFH?HGIIIIIIIBCC?FH
@5769636/1
ggcgttgatgtcgcaagatagtgagacattcactttttagtcataatctt
+5769636/1
CCCFFFFFHHHHHJJJJJJJJHIIJJJJJJJJJJJJJJJJJJJJJIJJJJ
@1650758/1
gggttattgttatgtcgatgtcgaacccaaaaatgtaattaacttttttt
+1650758/1
@<<DDBBDDCFBDBGGHHIGIGHIIIIIBH>38C<???DFDD9?DFGCHI
@1651120/1
gccggccttgattttataatttagagacacgtgtacatttcgagagaaca
+1651120/1
@@@D<ADDHBFHHHEHGIIIII@9AFHDGGIGHHHGDFEAG@FHEBHG<F
@1144748/1
ctggagagaagatcctcatcttgtatagaggaggcttgggctcgctctcc
+1144748/1
@CCFDDABACFFHJJJJJJIJJIJJJJJIIGGIJJIJBGIIEGIIIJJJJ
@6286457/1
gttggaatgattctggtgggttgtcctgcagagcttgccacatcttgtaa
+6286457/1
@@@=DDDDBDDHHIB<<AAA?CCGHGIDGF?GCFAGIGEFHGHGFF>FHF
@98966/1
ggccgatacccaacaaatactaataataaaaacgatagaaaacaaataaa
+98966/1
CC@FFDFFHGHGFIIGEGHIICHHIJIIGIGIIHGGIJIIIJJJIIHICG
@4738812/1
ctcatcttgtatagaggaggcttgggctcgctctccgaagggagcttgcg
+4738812/1
CCCFFDFFHHFHHGJJJHIDIIJGGHGIIIJIIIIJIJIIGHFHIEHEGG
@99427/1
ccacaatatattcgtgaaaaccgcatccaactcggatcagccgtttctga
+99427/1
C@@FFFFFHHHHHJJIJJJJJIJIIJJGIIJJJJJIIGJJGIJHGIIJJG
@6287098/1
gtagcactgagtgacggcacctccgacactgaggtcacggtactcgcggt
+6287098/1
@@@DFDDDHFHFFGGHEIGBGHIIIEHIIIGBFGHGGEIJFHIIIEGHE5
@1145686/1
ctagccgggcggatgtatggtagtagctaactcgtccgagggtcaattca
+1145686/1
?@<??B?:?D@:?FH0BB@F?<D?F@8CGC@;@1=@@</8B<AC=;B55;
@1145702/1
cactgagtgacggcacctccgacactgaggtcacggtactcgcggtacat
+1145702/1
CCCFFFFDHHHHHJJJJJJJJJJJJJJJJJGIJJJJHIJJJJJJHHFFFF
@5771453/1
gtctgtttgtctgtttgtctgtttgtctgttcgtctgtgcgcgctaatct
+5771453/1
CCCFFFFFHHHHHJJJJJJJJJIJIJJJJJJJJIIJIJJJJJJJJJJHGG
@2691653/1
ctccaaagcattctgggctgcagatgactgtgcatccttgctagtaagtc
+2691653/1
CCCFFFDFHGDHFJIIJIIJJJJJJJIJIJGHIEI@GIJJIJJJHHGJDE
@1652564/1
gtgctgttgtggaactgcttcacctgtggccggcggcacgcagacgcctt
+1652564/1
CCCFFFFFHHHHHJJJJJJJJJJJJJHIIJJJJJJJIHHFFDDDDDDDBD
@1652565/1
cgatgtcgaacccaaaaatgtaattaactttttttttgtctgtttgtctg
+1652565/1
@@CDDDDFGHHHFJIJGGGGIIIIJJIEHIIIJJJIGBGGGAGH@D@CE@
@2691758/1
ggcagagggaatctgattgtgctgttgtggaactgcttcacctgtggccg
+2691758/1
;@??DDDDF@FF?HFH>GHGGCGEHHGIGGBCBFGH@FGBFHIIFGCDAH
@3728962/1
gcggagattaatggtataagcatagaatgttcgacgtgattctttaattt
+3728962/1
CCCFDFFFHHGHHJHGJJIJIJJJJJJJJHIJJJJJHJJJIJJJJJJJJJ
@6816586/1
cttacttgtgtgataccacaataatttagatcattacaaaatatgaatct
+6816586/1
CCCFFFFFHHHHHJJJJJJJJJJJJJJJJJJIJJJJJJJJJJJJIIJIJJ
@6288200/1
ccgggcagttctcgaaatgtttcataacgagccgcatagggtgatcgacg
+6288200/1
CCCFFFFFHHHHHJEBFHGHIJIJJFHEHGHHGIJJJIJIIBFDBGGGHG
@7312779/1
attgctcagatgcaatttcttgcaagaattgcacaaagttgaagtccttg
+7312779/1
CCCFFFFFHHHHHJJJJJJJJJJIJJJJJJJJJJJJJJHIIJIJGIJJIJ
@6817040/1
cctcatcacaacatctaaagctaagatggcatcatatggtatctgcctgg
+6817040/1
@@@DFFFFHHFHDHIIIGGIIGIHHJGEGEHGIIIIGGFCGH@FFEHBFH
@631968/1
cccgtcttcaccgctgtaaccaccaaca
+631968/1
@??DA;BD:DACFAG?FFH:<<F?CG;8
@7313304/1
cttctacagatttattatagcctgcgacttcgttcgtgtggaatagtgac
+7313304/1
@@@FFFFFHAFHHJFIJJGGHGGIFIEIJIIIBFHHGHGHIIEBFHIIGJ
@3730004/1
ctcctttcttttttggtggcttccccattttgacagcgtcttacttcacg
+3730004/1
CCCFFFFFHHHHHJJJGHJJJJJJJJJJJJJJIJJJJIHIJJJJJJJJJJ
@3213971/1
gtgctgggcctcttgtatgcgaaggtgttgaggcgcttgtggtggtgcac
+3213971/1
CCCFFFFFFHHHHJJIIJJJJJHIJCGGHIIJJIJJJJJIJJIJJHHJJI
@7832990/1
ctgggcctcttgtatgcgaaggtgttgaggcgcttgtggtggtgcacgcg
+7832990/1
@@CFFFFFHHHHHJIJIJGHIIAFHGGIJJIHIJJJJJJJJIIJJIJIHG
@5249102/1
cacgttgtcaataaactattggcgattcatacagtcgaattacatgacat
+5249102/1
@@@FD?DDHGHHH>FHHGGGIFIEIEGIIIIGDDFHGGGIJJJBDFEECH
@4741293/1
aagggttttttaaactcatattttcatggtaccaagttatgaatttttca
+4741293/1
CCCFFDDFHHHHHJJJJJJJJJJJJJIJJJIJJJIIIIIJJIJJJJJJJJ
@7315131/1
gtgctgttgtggaactgcttcacctgtggccggcggcacgcagacgcctt
+7315131/1
CCCFFFFFHHHHHJJJJJJJJJJJJIJJJJJJJJJJJHHFFDDDDDDDDD
@3214876/1
gcagctagatgccaaagttcttgatcttcactgggctcttc
+3214876/1
@@<ABDDAHFHABEGGGGI<<CHEH<CHHG?9?ABF>FDD<
@4741593/1
ggtgctgggcctcttgtatgcgaaagtgttgaggcgcttgtggtggtgca
+4741593/1
@@@DDFFFHFHHGJJIEHGHGIGIGGFFEFDCFGGEHIJIIIJFHIHIJI
@4235735/1
cgcaatgttggagcttggtacaaagcaaaggtcgggcagttcgtcaacaa
+4235735/1
@@@DDFFDFFAFHIJIJIJJIIJJJJIJGDHGHGGHJGIHHIJJJCIJJG
@7834999/1
gttatgtcgatgtcgaacccaaaaatgtaattaactttttttttgtctgt
+7834999/1
BBBFFFFFHHGHHIJJJJJJJJJJIJJHIIJJJJIJJJJIJJJJE@CCHH
@2693380/1
gggatcctaacttcgcaaccactaattccagtgataaattcactctagca
+2693380/1
CCCFFFFFHHHHHJJJJJJJJJJJJJJIGIIIHJJJJJJJJJJJJIGIJJ
@3730652/1
cttccgtacattttatactaagctgtaaagtaccgactgttgagccagta
+3730652/1
@CCDFFFFDHHHHIJIGGIG@GDHJHIJICCFHCHIEBGHG>F?FCHI9D
@101956/1
atctggctgtatgtttacatcataatgatgaacaaatcctcttggcattg
+101956/1
@@@FFFFFHFHHGIJJGGIGIHIJJJIGIIDHHIGGHIJJJIIJGIDGGH
@1653272/1
gtgctgttgtggaactgcttcacctgt
+1653272/1
?=?:4A=A:2CD><?EG@AHH@?<<2<
@2178607/1
gccgtcattgcagactgtgtggtagcgggtcggacgagccgtgcctttta
+2178607/1
@<@DADDDHDHFHGIGDHG@?@<2AFHIIFDBEGGEBAEHE9BBACCC@>
@4236809/1
ctcggatcagccgtttctgagattagcgcgcacagacgaacagacaaaca
+4236809/1
CCCFFFFFHHHHHGHIJJJIJJJJJJJJJJJJJJJIJJJJJHHHHFFFFF
@4236963/1
cttccttcttagagcgtcccgtacccatagcaacaagatcagcgactgtc
+4236963/1
CC@FFFFFHGHDDIGEFGHIGEFFEGHIIGCHGCGFGFGG@FHIEGBEHG
@1653785/1
aataaacttaaagattattaataagaaaaaa
+1653785/1
@@@DDDBBFF?D4<2CBF>F43CC:3C?A8C
@6818782/1
ctgtggccggcggcacgcagacgccttgatgacctccactttgatgatct
+6818782/1
@@@DDEDFGGHDFGGGHIGIIIGIF?EHDFFCD@CDA>CDCDDCDC>CDE
@2694149/1
ggtgctgggcctcttgtatgcgaaggtgttgaggcgcttgtggtggtgca
+2694149/1
:?:BDDBA?BFHGGGIHIJJJI?<AA:C?FGFHGIEHIJBFEH=;@@E@C
@632666/1
ctgttgtggaactgcttcacctgtggccggcggcacgc
+632666/1
?@@DDDDDFAFD<CAFD>:CHI?A?9<?@<FEBFEEB4
@2694239/1
ccctaagtgagtatacatctattaaattcaaac
+2694239/1
@?@DDDA2A:<2<<<AFBH?<A:ACAA??CH@?
@6818963/1
attatttgtctgtagtggtcctgctgtttcgtatattctaaattggtttc
+6818963/1
CCCFFFFFHHHHHJJHIJHIIJJJJJIJJJJIJJJJJJJJJJJJJJIIJJ
@6819076/1
gcgtagactctttgctatgactctcttctggtggtccagttgtgggaata
+6819076/1
CCCFFFFFHHHHHJJJJJJJJJJJJJJJJJJHHIIJJJJJJJHIJJIJJJ
@103336/1
gtgatctgtttcttggcatctatagatgtcggtggcgcacagggcacgct
+103336/1
@@CFFFFFFGHHHJHIGIJJJGHJIGJJHHGIIJJIHIIJJJJJIJJIGI
@103617/1
cagccagatgccaaagttcttgatcttcactgggctcttctctgggattt
+103617/1
CCCFFFFFGHHHHJJJGIJJJJJJJJJJJJJJJJIJJJJJJJJJJJHJJJ
@2695428/1
tgggcctcttgtatgcgaaggtgttgaggcgcttgtggtggtgcacgcgc
+2695428/1
@CCFFFFAHHHBFGIEIGEHE9CFHIAHIIIG?GHDFHD;C;CEGGIIHF
@1655102/1
gtgttagtaaaaaaaaagatagttcttcaataaacaataaaatttaattc
+1655102/1
@?BDFFFDHHHHHJJJJJJJJJGIJJJJJJIJJJJJJJIJJJIIJJJJIJ
@4238410/1
cagggatcttgccgtcattgcagacggtgtggtagcgcgtcggacgagcc
+4238410/1
CCCFFBDFHGHHHHFHIIIJIJJGGGI?D?FHDGHGGEHHEHIEHFCCBD
@633549/1
ccacaatatattcgtgaaaaccgcatccaactcgaatcagccgtttctga
+633549/1
@@@DDFFFGFBHHGHHHB@BHCGGGH@BFHGGIEGHIIG@CGHGBHHIBC
@104251/1
gtcgtcctactaaatttactttccactcgttaagcgtattagtttcttgt
+104251/1
@@@D?DDFADHHHIIIIIEHCHGB<CAEHHHIGHGGI@DGHGHGBDHG@F
@4742539/1
gtgttctttagaccattgttccattttctctatgaaatcttcagaagtct
+4742539/1
@@CFFFFFGHHHHGFGIIJIHHIIJGIJJIJGIJGIFIIGIEGGIIIFFI
@3215206/1
cctacttggcgataaatattgcacatctacctttggaaagatactgtcga
+3215206/1
CCCFFFFFHHHHHJJJJJJJJJJJJJJJJJJJJJJJJJJJJJJJJJJJJJ
@7835855/1
ctgggcctcttgtatgcgaaggtgttgaggcgcttgtggtggtgcacgcg
+7835855/1
CCCFFFFFHHHHHJJJJJHHIJCGGHIJJJJJJJJJGIJIJJHHIJJJHH
@1656508/1
ctatcaagtgctcgttttgttagacttcagtgtagctttgtattatgttc
+1656508/1
CCCFFFFFHHGHHJFHIIJJJJJJJJJJJIGGGHIIJJJJHIIJJJJJJJ
@1656553/1
caggccgttacagatgaactcccgtcgatgaccagcagaaggcgtgttac
+1656553/1
B@CFFFFFGHHHHJJIIJIJJHJJEHIJJIIIJJJDHIIIIIIJIIHHGH
@7836006/1
acctcacgatcgattactactgctttcccaaagacaggacaagcgtgaat
+7836006/1
CCCFFFFFHHHHHJJHIJJJJJJJJJJJJJJJJJJJJJIJJJJJJFHIII
@6821684/1
ctgcaatcctgcctcacatgactcatccacaaattccaacccttgcgttt
+6821684/1
CCCFFFFFHHHHHJJJJJJJJ<FHJJJJJJJJJJJJJIJJJJJJJIJHIJ
@3215877/1
ctcatcttgtatagaggaggcttgggctcgctctccgaagggagcttgcg
+3215877/1
CCCFFFFFHHHHHIIJJIJJJJJDGIGIIIEGGIIJJJJIJJGHIJIHIJ
@3216103/1
ctcataacgcagccagatgccaaagttcttgatcttcactgggctcttct
+3216103/1
??@=DDDB=FF@A3;;GB@BFHGII9?G?CFGGBGAADFH9BD;BFHCGB
@3216179/1
aggggatctgctgtctgtggagctgatgcttgctgggcctcagctgttgg
+3216179/1
CCCFFFFFHHHHHJJJJJJJIIJJJIJJJJJJJJJJJJJJJJJJJJHIJJ
@7316558/1
ccctaagtgagtatacatctattaaattcaaacgcagagctcattatgtt
+7316558/1
@@@FFDD:CDHFFIIIIIIIIIIIIEIIIEHGD<F@DHIIIIGGIGIHHH
@7836563/1
aactgcttcacctgtggccggcggcacgcagacgccttgatgacctccac
+7836563/1
@BCFFFFFHFHHHIIJJJIJIJJIJJJJJJIHHFFDEDEDDCDDDDDDDD
@7316864/1
ctccatactttgtttcatttaaatttacgggctatgccatttatcctcgc
+7316864/1
@@@DDDDDHFFFHI>>AB>D?CFHCFCHF<EGGEGIGGGIHICGGGIIIH
@1149608/1
ctcatcttgtatagaggaggcttgggctcgctctccgaagggagcttgcg
+1149608/1
CCCFFFFFHHHHHJIJJIJJJIJGHJIJJJIJJJJJJEHGJJGIJJJIII
@3733467/1
gacgatttcaccagtggtcttcttgaacttcttcaattgacgcaagaagt
+3733467/1
@@@FBDDDHHFHHGIGIIGGGGFGHGJJGGHEIGEEIGGGIIIJGGIII9
@3733504/1
ctaccacgttaagtacgtaactttaaaatattgactggaatatattctag
+3733504/1
CCCFFFFFHHHHHJJJJJJJJJJJJJJIJJJJJIJJJJJJJJJJJJJJJJ
@1149824/1
ccgcatttcatatttgtttgtttgtatataacgtgtattacaaaatagtt
+1149824/1
BCCFFFFFHHHHHJJIHJFIHIJIGIGIJJJJIGHFGIJJIIHJJGJIFG
@105302/1
tgtacattgaaaataaaaataaaaaaaatagcaggggttattgttatgtc
+105302/1
CCCFFFFFHGHHHJJJJJJJJJJJJIJJJJIIJIIJJHGJIJIHIIJJHI
@2179436/1
acataataaaattagaggaagtaggtgctgggcctcttgtatgcgaaggt
+2179436/1
CCCFFFFFDFDHHGHEIIHIJJGHIAFHIIIJJJJJJJJHIJJJJHJIJB
@1150164/1
gcaagaagtaccagaaacgggacttagccacaatctggtctggaaagaag
+1150164/1
CCCFFFFFHHGHHJJJJJJJJIJJJJJJJGJJJJJJJJIJJJJIJIJHJI
@2697362/1
ggcacagttcctcgacgagcaagtagttcttgaagcacagacacaggtgt
+2697362/1
CCCFFFFFHGHDHIJIAHGGGEH?GHFDGGGEBFIIIHIGHGJJ@F;8C=
@6293478/1
gtagcactgagtgacggcacctccgacactgaggtcacggtactcgcggt
+6293478/1
C@BFFFFFHHGFHIJJJJJJJCHJJIJJJJJJJJHIIJJJGIIJJJJHFB
@1658269/1
cgggctctgtgcctggctcccatgtcacggtagcactgagtgacggcacc
+1658269/1
CCCFFFFFHFDHHIGGGIIJJJJJHGIJJJEGIIJJJJJJBBGGGIJJJJ
@3734335/1
cttgaacacacacaaaaaaattcatcaaaatcggtccagtcgtttaagag
+3734335/1
CCCFFFFFHHHHHJJJJJJJJJJJJJJJJJJJJJIJJJJIJJIJJJJJJJ
@6822367/1
ggtgctgggcctcttgtatgcgaaggtgttgaggcgcttgtggtggtgca
+6822367/1
@@:BDBDDDFHHFIIIFHGHHIHFHG1CEEHIIIDHIABFCDHC@F@CE@
@5776226/1
ccaggataaaaagtaacctattttatgtccaggataataagttaattata
+5776226/1
@CCFAAFDFFHAAEHBGHG>FHGEBHHHI9FFGIGCHGIIIGGHIF<DB@
@4239873/1
cctctatcaagtgctcgttttgttagacttcagtgtagctttgtattatg
+4239873/1
@@@FFDFFDDHHHGGGIGIIIIGIHHIDHEHGIIIGIJFEHIJJGIJGGI
@3217333/1
cagggatcttgccgtcattgcagactgtgtggtagcgggtcggacgagcc
+3217333/1
CCCFFFFFHHGFHJFHIGIGEIJEGGH?EEGIDADH@FBFFGHGEEDBD?
@4239971/1
agacaaacagacaaacagacaaacagacaaacagacaaaaaaaaagttaa
+4239971/1
CCCFFFFFHHHHHJJJJJJJJJJJJJJJJJJJJJJJJJJJJJJJJHCHHF
@7317403/1
agggaatctgattgtgctgttgtggaactgcttcacctgtggccggcg
+7317403/1
:?<=BB?DB<D?CBFEA:<<CFF?DBEEF<EBEB4E1::?CBF>6@E;
@5251445/1
tatacatttcggcatggcgatcatgtcgatggcttggtttattcccatca
+5251445/1
C@CFFFFFHHHHGJJIIJJHGIJJJHHGJJJJJJJJJGIIIEIJIJJJJI
@5251452/1
tgcacgaagaaatttgaatctatttatcatctatgaaaaaatggaaaccc
+5251452/1
;@@DDD<DFDDFHEHHBHEDCGHHG>EAHBBEFHGGGHFHAHIGIG>H?D
@7839693/1
ccctaagtgagtatacatctattaaattcaaacgcagagctcattatgtt
+7839693/1
C@CFFEFDFHFHGIJJIGIIJJJJGGIHIIJJIBGEHGHGIIGIJJJJJJ
@1152410/1
cctttctaaggttctaaactatatctgtaccaaatttcaaccaaatccgt
+1152410/1
CCCFFFFFHHHFHIJJJIJJJJJJJJJHGGIGJHIJJJJJJJJJJJJJJH
@6823578/1
gcctcttgtatgcgaaggtgttgaggcgcttgtggtggtgcacgcgcttg
+6823578/1
CCCFFFFFFHHHHJJIIJFHHHIIJJJJJIJIIJJGGGFHGIJIIJHFFD
@2698292/1
tcactatcaaaacttctcaggattgaaacgtcttttatgttgggacagct
+2698292/1
@@@FFFFFFHFHGIGIGGHGIHIJIIIJJJIGHGIIJJCIGGIJGIIGIG
@1152695/1
cttcacctgtggccggcggcacgcagacgccttgat
+1152695/1
@@@BBDDDFAACFBD6<FA@FB<FAA/==B<?B@C9
@107295/1
gcgatgttttacaagggcaggttgaactcacaccattcaatttaaaagaa
+107295/1
;@@DDDDDFFFFFEE@71:<82AA3?D<EFFFGGFECG>0?BD?DBGE78
@2180954/1
cggcacctccgacactgaggtcacggtactcgcggtacatgttgtgtaca
+2180954/1
CCCFFFFFHHHHHJJJJJIJGHJJJJHIJJJJJJJGIIJJJJJJIIHHHH
@4241436/1
tctgcttctggcacatcaggagaagttggctcctcaacagacacagagct
+4241436/1
CCCFFFFFHHHGHJJJJJJJDHFHJIJJIIJIJJJJJJJJJJJJIJIJIH
@1659724/1
ccgcatttcatatttgtttgtttgtatataacgtgtattacaaaatagtt
+1659724/1
@@@FDFFFDHHHHIGCGHIIJEHH@@HHHEGGGBGCFHIIJIGHJGJH:D
@7318365/1
cctgacacctcacccagggcgggatatggaattttaatttatgccccctt
+7318365/1
@CCFFFFDHHHGHJJJJJIJJJJFGGGIJIJHFHGGFGFFFDDFEEDDDD
@6295296/1
gtcacgtccacgcccaggaatatcaccggctcg
+6295296/1
@@@DDFFFBBFCFBDFEDHBHGGDFDEBA@:DE
@7318613/1
gtcgtatgattatttgtctgtagtggtcctgctgtttcgtatattctaaa
+7318613/1
B@CFDFFFHHHHHJJJJJJJJJJIIJIJJJJJJJJJJJJIJJJJJJJJJI
@1153816/1
ccgcgacttcgttcgcgtggaatagtgacttccggcaaatttttggtttt
+1153816/1
@CCFFFFDADHHGBFHGHGGIJDIIJICDHH@DGEAEHCGAEHIEFFBEF
@1660222/1
ggtgtgataaccgtgaactgatcgtgtgggagtactgagcagtatctatt
+1660222/1
CCBFFFFFHGHHHJJIJJJJIJJJIJIIJJIIGIJJJIIJJJIIIJJJJJ
@637189/1
agcgggtcggacgagccgtgccttttattgcttggtgagacacgagataa
+637189/1
CCCFFF@DHHHHHJJIJJIIIJJJJJJJJJJJJJJEHIHHHHHFFDDDED
@4242072/1
attgacatgaaacaaacactaaatgtaaatttaagcatcccacaatatat
+4242072/1
@CCFFDBAHF?HHAEGIICHG@EHHEHH?FHEHEEHHEDGEHHHIIIIGE
@4745400/1
gtggtggtgcacgcgcttgggcagagggaatctgattgtgctgttgtgga
+4745400/1
CCCFFFFFHHHHHJJJJJJIJJJJJJJJIJJJJJJJJJJJJJJJJJHIJJ
@1154601/1
gttgaactcacaccattcaatttaaaagaaactgggtgcgtgcaggatcc
+1154601/1
@CCFFFFFHHGFHGIIIGIJEHIIJIDHGGGGCHGECFHHFHIJJJIIIJ
@3218463/1
ctttggcattcccacgacttttatgtccgcttaaataaaatattaatcga
+3218463/1
CCCFFFFFHHGHHGGGHJJJJIIJJEHGJIIJJIIJJJJJJJIJJIIIIE
@3218789/1
ccacagttccagtctcaggcacattgccattagtagactgatcagccgga
+3218789/1
CCCFFFFFHGHHHIJIIIJJJJIJIJIJIEGIJ?FDGGHG<?FFBDHIJG
@3736904/1
tacagatatagtttagaaccttagaaaggacataggatagtttttattta
+3736904/1
CCCFFFFFHHHHHJJJJJJJJJJJJJJJJJJJJJJJJJJJJJJJJJJJJI
@4746320/1
gtctgttcgtctgtgcgcgctaatctcagaaacggctgatccgagttgga
+4746320/1
@?@FFADDHCFDHEBHIJJIJJJJJIJJJJJJJJIJJIIJIII@EHGHGH
@2700722/1
cccgtttagcagcttcatccagaggcaagcgctccaagttgcttggaggc
+2700722/1
@@@FFFFDHHFFHJJIJJIJJJIGIJIJJJJJGHIJJJJIIIJJIIGHJJ
@3737647/1
aggtgctgggcctcttgtatgcgaaggtgttgaggcgcttgtggtggtgc
+3737647/1
==?=ABDFBDHHAFDHIEIHGEHBEHHGGCGHGHHCHGIBBBAGFHI@@D
@1155695/1
gtttgtctgttcgtctgtgcgcgctaatctcagaaacggctgatccgagt
+1155695/1
B@BFFDFFHHGHHGHIJHIIJJJIJJJJJJJJJJJJIJJJJJHIJJJGH5
@4746703/1
ctgttagttacataaaacaaggaaacttatatcactaatgaatgagaaac
+4746703/1
CCCFFFFFHHHGHJJJJJJJJJJJJJJJJJJJJJJJJJJJJJJJJJJJJJ
@2182248/1
cttaattattatgggcctcgccgtatttgggtccaatagatatttataag
+2182248/1
CCCFFFFFHHHHHJJJJJIJJJJGHJJJJJJHIJIJJJJJJJJJJJJJJJ
@7319566/1
actaaatttactttccactcgttaagcgtattagtttcttgtgactacaa
+7319566/1
CCCFFDFFHHHHGJJIJJFGHFGIGGIIAF=FIGDGIGIEGBDGIIIGHE
@638249/1
cacggtagcactgagtgacggcacctccgacactgaggtcacggtactcg
+638249/1
CCCFFDFFHHHHHJJHIJJJJJIJJIJJJJIJJJJIJJHIJJJJGGIJJH
@2182990/1
aggtgctgggcctcttgtatgcgaaggtgttgaggcgcttgtggtggtgc
+2182990/1
@@@FDDDEHGGHHJJJEFIIHHIFIJI:CGH@DEHIGIIEGEGEHFEBHE
@638900/1
cgacataacaataacccctgctattttttttatttttattttcaatgtac
+638900/1
CCCFFFFFHHHHHJJJJJJJJJIJJJJJJJJJJJJJJJJJJJJJJJJJJJ
@4747578/1
ctcccatgtcacggtagcactgagtgacggcacctccgacactgaggtca
+4747578/1
CCCFFFFFHHHHHJFHJJJJJJJJHHIJJJJJJJJJJJJJJJJJJJJEHI
@4748419/1
cggcataacgggccgcgactccgccctcttcctcgggttggaatgattct
+4748419/1
CCCFFFFFHHHHHJJJJJJJJJIJJJJJJJJJJHHHF?DDDEDDDDDFFD
@7320854/1
gcactgagtgacggcacctccgacactgaggtcacggtactcgcggtaca
+7320854/1
CCCFFFFFFDHHHIIJJJJJJJJJJJIJJJIDHIJJIIJIIJIJIGADEE
@2700977/1
gcctcttgtatgcgaaggtgttgaggcgcttgtggtggtgcacgcgcttg
+2700977/1
CCCFFFFFDFHHFIGGGIAEBFHHHDEHIIIIIGIECGFCGIGHJIHDEC
@7321322/1
caatatattcgtgaaaaccgcatccaactcggatcagccgtttctg
+7321322/1
CCCFFFFFHHHHHGJJIIJIIJJJJJIIJJJJJJJIJJJJJIJJJI
@4749068/1
gggatgcttaaatttacatttagtgtttgtttcatgtcaatcggttcata
+4749068/1
CCCFFFFFHHHGHJJJJJJJJJJHHHIJJIJJJJJJJJJJJJJJJJJJJI
@2701570/1
acgtcatttaatataaaatacatttatatccgatatttttagcagcttgt
+2701570/1
@?@DDFFDHGFDBHHGGIHGGFGCGI@HHHIGHGFIIIBDHHGIIDGIGG
@7321607/1
tgcggttttcacgaatatattgtgggatgcttaaatttacatttagtgtt
+7321607/1
CCCFFDFFHHHHHHJJJJJJJIHIJJJJJJJJJJIJJJJJJJJJJJBDBG
@6297545/1
tcttttttaattgttataaattcgtaattcgtagctttctttagttttaa
+6297545/1
CCCFFFFFHHHHHIJJJJJHHJJJIJFHIJJHIIJJJJJJJJIJIJJJJJ
@1158372/1
ctcaatagagggatctccttaattattatgggtctagccgtatttgggtc
+1158372/1
@BCFDEFDHHHHHJJJIIGHJJIJJJJJGIJIGHHIGIHJIJJGIJIIFH
@1158493/1
cagagggaatctgattgtgctgttgtggaactgcttcacctgtggccggc
+1158493/1
@@@FFDFFHHFFHFGGIEIHDHFGGEFIHGIJIIEEE<CCDHI?DDBFEG
@6825886/1
ctctatgggacaaagtagctgtatttctttggattttaatttagaaaatt
+6825886/1
CCCFFFFFHHHHHJJHIIJJJHJJJJJJJJJJJJJJJJJJJJJJJJJJJJ
@1158786/1
gtcgctacagtcgtacttgtttgaaggagtctatgcaagcttactataaa
+1158786/1
@@=DDDDFGDCFDEGBBFHHHHGIIGIGIHGIIIIGCGGGHHIHIIGGDE
@4750219/1
catcgttctcagcatggtaagaaggtggcggccagaatctagacatgcac
+4750219/1
@CCFFFFFHHHBHIJJIIJIHHICGHIIHGHIHIIJJJJJJJJJJJIJJJ
@6298559/1
cttgtattcaaaagaaaacctagaatcactggttcaaattcaaataaaat
+6298559/1
CCCFFFFFHHHHHJJJJJJJJJJJJJJJJJJJIJJJJJJJJJGGIJJJJJ
@6298691/1
gccacaatctggtctggagagaagatcctcatcttgtatagaggaggctt
+6298691/1
CCCFFFDDFHHFHHIJIIGGGFHIEHIIGIIGIJJJCFFIGIGAHGGIJJ
@1662716/1
cacgcgcttgggcagagggaatctgattgtgctgttgtggaactgcttca
+1662716/1
@@@DDFFFHFDHGIGBFEGDFDG@GIDHB?DGIIDDGBFHHGHGEGAFGG
@7321912/1
ggtgttacctgcaacttggccaggttagggccaacagattgtttgagatg
+7321912/1
CCBFFFFFGHHGHJJJIIIJIIJJGEGIJJJJIJIGHBCEIJIFJIIGII
@5779601/1
caagtagactcatctttagcacttggttcgtcttttgaagattctgatat
+5779601/1
CCCFFFFFHHHHHJJJJJJJJHIJIGGHIJJIJJIJFGHGGIIIJJEIIJ
@5256436/1
gtctgtttgtctgtttgtctgtttgtctgttcgtctgtgcgcgc
+5256436/1
@?@?DD>ABADFFFE9EFAI933<CFBHDH>4C?1?@GAE@6@D
@4244948/1
ccctaagtgagtatacatctattaaattcaaacgcagagctcattatgtt
+4244948/1
@@@DDDDDFHFAFGIFE?FHEIIGGHGGHGHGIEFFHECFBG@GHGGIDB
@1160701/1
gttcgacatcgacataacaataacccctgctattttttttatttttattt
+1160701/1
?@?D;?DD:FDH:EH>HCHIFGECGHGEAGHIGHIFHI?FF@GIIIIEHE
@1663680/1
cgccattcctagtacggtatctcccacacgtttcacttcagcatagacag
+1663680/1
CCCFFFFFHHGHHJJJJIIJJJJJJJJJJJGHIJJJJJJJJJJJJJJJJH
@4750993/1
ctccgctgtagtcggctcgctacgatagtcactgttaccaacaagtatcc
+4750993/1
CCCFFFFFHHHHHJJIJJJJJIIJJJIJJJJIJJIIIIJIJIJJJGIJJJ
@5780932/1
gccttagctgcggaatgcttagcttccttcttagagcgtcccgtacccat
+5780932/1
C@@DDDFFHFHHGIEH@HIJIIIJJIJJIEDHGIIIID88?FEDHHGHF@
@7842985/1
ctcatcttgtatagaggaggcttgggctcgctctccgaagggagcttgcg
+7842985/1
CCCFFFFFHHHHHJJJJJJJJJJIIIIJJJJJJJJJIIIJJJGIFGIJIG
@3221910/1
ccggcaaatttttggttttaaccacatagttcccgatctcgcgggatctc
+3221910/1
CCCFFFFFHHHHHJJHIJJJJJJJJJJJJJJJJJJJJJJJJJJJJHFFFF
@640158/1
ctctatactttgcattaaaataatgcccattttcacaggcaagggatcct
+640158/1
CCCFFFFFHHHHHJJJJJJJJJJJJJJJJJJJJJIJJJJJJJJJJJJJJJ
@640208/1
cttgttgttaagaggtgttacctgcaacttggccaggttagggccaacag
+640208/1
@CCFFFFFHHHHFGHAECFHIIJJJJJHJJIIIJGIJDHHIJJGIEIIIJ
@1664778/1
cagcatacataataaaattagaggaagtaggtgctgggcctcttgtatgc
+1664778/1
C@@FFFFFDAFFFIIEEBHCIGIIFEHIGIIAFFGGGEEIGIIEHIIDF9
@1664930/1
gtttgtctgtttgtctgtttgtctgtttgtctgttcgtctgtgcgcgcta
+1664930/1
@?@DFBBDFHF?FCFFHIIJJJIJIII@GEFHHFEHGFFHHDFGIIJIIG
@6828308/1
actcataacgcagccagatgccaaagttcttgatcttcactgggctcttc
+6828308/1
@@@FFFFFHHFHHGGIGGHGIGIHIHEFIGIIHIJJIIJGIGGHAGIJII
@5782133/1
ggtgttacctgcaacttggccaggttagggccaacagattgtttgagatg
+5782133/1
BCBFFFFFHHHHHJJJJJIJJJJJHIJJJJIJIJJIIHIJJIJJIJJJJJ
@5257400/1
ctgcttaatactactcactgatttatgtagcatcatcttgtaaagactac
+5257400/1
CC@DDFFFHHHFHIIEBAHCAFHIGI@HGDHGEHGHIIIGEFCAFIDHGG
@5782356/1
tcttggttgaacggaactccaatcctttactcgaatagtcttttctaact
+5782356/1
;=:DDDDA?CFF?HBBHGEE>GHH>HGHCIIIIABGFF9B?GHIHIGH@B
@7844425/1
cctggtatggtgttgacgcattttcaagttgtttgaactcatagacgggt
+7844425/1
@C@DFBBDHHDDFGHHIIFEGIJJJIIIJJGGIIGGAGIJIJJIIIHIJ;
@5257696/1
ggcagttcgtcaacaagacattactagctgagaatatttttttccgttta
+5257696/1
@CCFFDDFHHFHHJIJJJJIHIHIIIJJJJJJHIJIJJJJJJJGIGGGHI
@112863/1
ctccttgatttggtaaagcttgctgcccgcctagcgaggaaacgcggccg
+112863/1
CCCFFFFFHGHHAHGI<FHIHGEIJJIIJJJHGJJIDHGHGGIIGGIHFC
@641524/1
cctcagcgacatgtaagagttcaatggggaagtaaatgcatctgtcctta
+641524/1
CCCFFFFFHHHHHIIJJJJFHIJJJJJJJJJJIIJJJJJJIIJIHIJJJJ
@5783079/1
gtcactattctaggattgtgtaggtaatattattaaacgaagaacatgcg
+5783079/1
CCCFFFFFFHHDFHHIJJHHGJHIHHJJJJJIGJJIIJJJJJJIIJJIJI
@7324895/1
gtttgtctgtttgtctgtttgtctgtttgtctgttcgtctgtgcgcgcta
+7324895/1
CCCFFFFFHHHGHIIJJHJJJIJJJJJJJJJJJIJJJIIJIIJJJJJJJJ
@5783706/1
gagggaatctgattgtgctgttgtggaactgcttcacctgtggccggcgg
+5783706/1
CCCFFFFFHHHHHJJJJJJJJJJJIJJJJJJJJJJJJJJJJJJJJJJJJH
@114118/1
ctcgggttggaatgattctggtgggttgtcctgcagagcttgccacatct
+114118/1
CCCFFFDDHHHHHJJJJJJJJHHIJGHIJIJIJJJJGIIJJJJJJJJJJJ
@7845991/1
gtctgtttgtctgtttgtctgttcgtctgtgcgcgctaatctcagaaacg
+7845991/1
@@@FFFFFHFHHGIHIIHHHGIJFF?EGIGIGGGIBIIGIIJJIGGIJJI
@5259394/1
cataaataaaaaacttatgtcaaattaaagaatcacgtcgaacattctat
+5259394/1
@@@?DDFFHGFFDIIIIGI@HABBFHFBCGFFGGIGD:BGIIIBGAHIGH
@5259429/1
agacagacaaaaaaataataatcacatatttgggtttggtatcgacccag
+5259429/1
CCCFFFFFHHHGHGIIGGIJJJJIJIIJJJJIGIBFHIJIGJJIIJJIJI
@114545/1
gtccgtttttaaactattttttcaatgccctaagtgagtatacatctatt
+114545/1
CCCFFFFFHHHHHJJJJJJJJJJJJJJJJJJJJJGHIIHIIJJJJJJJJJ
@7325493/1
cgggctatgccatttatcctcgcacgttggcagtaatagtacaagtgaaa
+7325493/1
@@<?DFFFBFHDHIIJJGHIJGHBHIHIGEHIIHGGGECFFFHIJ?BDFH
@1161237/1
gtctgtttgtctgtttgtcggtttgtctgtttgtctgtttgtctgtttgt
+1161237/1
@@?DDDDDFDHHFFHII;FHGHGIHHBHHFHIIIIGGHIIEFHIIGIIIF
@5259913/1
gtgtagctttaaggggatctgctgtctgtggagctgatgcttgct
+5259913/1
?::BDDADHHHDFBGGGGH@DGIGHDHGHHGEHIIIGGIIE@GII
@4752426/1
tcgatgtcgaacccaaaaatgtaattaactttttttttgtctgtttgtct
+4752426/1
@@?DDDFF?HFHHEHIIIIIIHIGHEGG<FHH@FGGEHGFGGGEHEHDEH
@6831134/1
ggtgcggctacgcattcgagattctcggcttggtgatctacaacttt
+6831134/1
?;:AAD>DFB?DFBEEFHFGHGGEHGGFAGGB@FBGH@C48BGFA@F
@6831141/1
gtctgtacattgaaaataaaaataaaaaaaatggcagggg
+6831141/1
@CCFFDFFDHFFHHIIIIEGADADGGEHEDHHIIIEIGEE
@6831452/1
ggcctcttgtatgcgaaggtgttgaggcgcttgtggtggtgcacgcgctt
+6831452/1
@C@FFFFFHFHHHJJIJJJCGHHJJJIIJJJJJHIJIJIGHIIIJJHHFD
@4245653/1
cactgagtgacggcacctccgacactgaggtcacggtactcgcggtacat
+4245653/1
CCCFFFFDHHHGHIJJJJJJJJJJJJJJJJGHIJIJFGIIJJJJHEFFFF
@6300172/1
cccagaaatttcgcacgctcgactaacattacctcgaaggcgcggcgtgc
+6300172/1
@?@DDDDBFFHHHIIIIIIHIGII>AHGHIIIFEGIGGEIGGIGHDD@BD
@2185935/1
gataggttgtaatatagtttcttttttaattgttataaattcgtaattcg
+2185935/1
BB@FFEABDDFHHJJIHFHJJIIJJJJGIIHHHJJJIGIIJJJHEGGIJI
@4245937/1
gggcctcttgtatgcgaaggtgttgaggcgcttgtggtggtgcacgcgct
+4245937/1
@CCDFFFFHHHHHJJJIJJJFGHHJJJJJJJJJJIIJIJJHIIJIJJHFF
@6300587/1
gcacagacgaacagacaaacagacaaacagacaaacaga
+6300587/1
CCCFFFFFHHHHHJJJJJJJJJJJJJJJJJJJJJJJJJJ
@4753699/1
aggcgcttgtggtggtgcacgcgcttgggcagagggaatctgattgtgct
+4753699/1
CC@FFFFFHFHHFEHHIGIIIIJIIJIJJJIIIDIJJIJJJIGJJJIHHH
@2186365/1
agcaggggttattgttatgtcgatgtcgaacccaaaaa
+2186365/1
@@C=DDDF<?FDFGHIEGH?FFHCE?EHIGIIJIJJGI
@1666564/1
ctgttgtggaactgcttcacctgtggccggcggcacgcagacgccttgat
+1666564/1
CCCFFFFFHHHHHJJJJJJJJJJHJJJJJJJJJJJHHFFFDEDDDDDDDD
@2186844/1
ccctgctattttttttatttttattttcaatgtacagacagcacttttct
+2186844/1
@CCFFFEFHHHHHJJJFGHIJJGIJJJGFCIGGHIIIHIIIIJDIIGIII
@3742156/1
cctcctccttagaagttggttcctctttacaagtagactcatctttagca
+3742156/1
CCCFFFFFHHHHHJJIIJJIJJJJJJJJJJJJJIJJJJJJJJJJJJJJJI
@4246964/1
ctcctttcttttgcgagctgctgccgaaagattagagtcgtcttctactt
+4246964/1
CCCFFFFFHHHHHJJJJJJJJJJJJJIIJJIJJJJJJFHIJJJJJJJJJJ
@6301663/1
atctgattgtgctgttgtggaactgcttcacctgtggccggcggcacgca
+6301663/1
CCCFFFFFHHHFHJIJJJJJJIJGIJJJIJIIEHFFGGGIJIGIGFEDCB
@1163333/1
gtgctgttgtggaactgcttcacctgtggccggcggcacgcagacgcctt
+1163333/1
CCCFFFFFHHGHHJJJJJJJJIJJIJIIIJJJJJJJJHHFFDDDDDDDDD
@3742612/1
ccaaatttcaaccaaatccgtcaaatagttgcggagattaatggtataag
+3742612/1
CCCFFFFFHHHHHJJJJJJJIIIJJJJJIJJJJJJJGIIIJJJJHIIJJJ
@1667389/1
gtgctgttgtggaactgcttcacctgtggccggcggcacgcag
+1667389/1
<=@FFFDDFHHFBHGGGIIH@FEHEB<FEIGHG:6AHHD>>AA
@642782/1
ggcgcttgtggtggtgcacgcgcttgggcagagggaatctgattgtgctg
+642782/1
CCCFFFFFHHHHHJIJIJJJJJJJJJJJJJJHIJJHIJJJJJJJJJJJJH
@115066/1
cccatgtcacggtagcactgagtgacggcacctccgacactgaggtcacg
+115066/1
@;;;BDDDDFFD<CDFGCHCDHFC@HGIIIIDHI?FABGEHEGCH7@=EH
@643580/1
atatctgtaccaaatttcaaccaaatctgtcaaatagttgcggagattaa
+643580/1
@BCFFFFFHHHHHJJJJJJJJJJJJJJJJJJJJJJJJJIJJJJGJHIIJJ
@7848284/1
atgaggttcaccaagctagtggcgttgatgtcgcaagatagtgagacatt
+7848284/1
CCCFFFFFHHHGHJIJJJJHHJJJJJJJJIIJJJJJJIJJJBGHIIJJJJ
@3223575/1
atcggctaaaaaagcatgttctctcgcgccaatggcatgtataca
+3223575/1
?@@D?DDDHHDFD1CDFHGICEGHGEDGIBHFD@@DF<CGEAHCH
@3223869/1
gaatctgattgtgctgttgtggaactgcttcacctgtggccggcggcacg
+3223869/1
CCCFFFFFHHGHHJJJIIJJJJIJIJJJJJJJJJJGHJJJJJJJJJHFCB
@5262473/1
gccaattcactgttcattacctgtgaaaactgcccctcagatacaccgtc
+5262473/1
?@@DBDDFFDBHHIEIIIIDGGEA<CHCGGGIAD?EAFGGGCB>GG9DHG
@5262518/1
cttcttctcttttttctcctttcttttgcgagctgctgccgaaagattag
+5262518/1
B@CFFFFFHHHHHJJJJJJJJIJJIHGIHJJJIHIGJJJJJJIJJGHIIG
@115255/1
gcactgagtgacggcacctccgacactgaggtcacggtactcgcggtaca
+115255/1
@@@DFDDFCFHHFD@FHFHGFGHIIIIIIGIBBHIIICBGIIHIGH:?EE
@6302759/1
aactgcttcacctgtggccggcggcacgcagacgccttgatgacctccac
+6302759/1
<<@BDDDDAHHAFFAA?AFF6EGGIFFFBHGF>DECCBCCCCECCCCBCC
@3743414/1
gataaagataagtataggctcaaaacctaacgacatcaatcaccagctta
+3743414/1
CCCFFFFDHHFHHJIIGGGIGIIIGGHGIJJIEFIIGGHB?GDHGEHHGJ
@7326892/1
aataaaattagaggaagtaggtgctgggcctcttgtatgcgaaggtgttg
+7326892/1
CCCFFFFFHHHHHJIJJHIJJHIIJJIJ;GHJJJJHIJJJJHIIJFHJJJ
@3743725/1
ggcacctccgacactgaggtcacggtactcgcggtacatgttgtgtacac
+3743725/1
CCCFFFFFHHHHHJJJJIJIIJJGIHHIIJGIJJJJIJJJIIJGIIGH?=
@2707230/1
gtgacggcacctccgacactgaggtcacggtactcgcggtacatgttgtg
+2707230/1
@C@BABDAHF?FBEGIIIFHHFI?GGGEFHHGHIIBEGBAEEEHHDFCFF
@7327229/1
gtatgattatttgtctgtagtggtcctgctgtttcgtatattctaaattg
+7327229/1
@@@FFDFFHHHHHIJJGHJIJIJHHIEIIGHHJIGICGGGIJJJIGDGGH
@2188573/1
aggtgctgggcctcttgtatgcgaaggtgttgaggcgcttgtggtggtgc
+2188573/1
@BCDDFFFHHHHHIJJJIJJJIJHGIJEGGHIHHIIIJJIJJJIJJJIIG
@116139/1
agtgacggcacctccgacactgaggtcacggtactcgcggtacatgttgt
+116139/1
@@@D=DFFDFHFHGGGHGIIEGCGIIIIIGHBFFHIGGGG;B8CEE>CD@
@6832445/1
ggggccgtcagaacctgatagaaacggttggcgttagg
+6832445/1
@@<<?:80@FHDFIGFG@BB?:?C??GCFGB<@?F;;C
@2189047/1
gttgaacggaactccaatcctttactcgaatagtcttttctaacttgaac
+2189047/1
@@@DDBDDAAFCFHIIGIIHIIIBHFIEEHHGHFBFF@GFHGIGGIGDFD
@3744881/1
ctgtgacttgtagtcaaggtggagattttactatctttcaagtcggcata
+3744881/1
BCCDFFFFHHHHGIJJJJJFGIIJJJJJJJJJJJJJJJHIJJIJJJJJJJ
@7328245/1
gttcgacatcgacataacaataacccctgctattttttttatttttattt
+7328245/1
@@<DDDDDADHHDBAAEEIIGGCG@FFGIIIIFGICHIIIGHGIIHE@DH
@2189531/1
gtcgggcagttcgtcaacaagacattactagctgagaatatttttttccg
+2189531/1
BCCDDFDFHDHHHFHIJJJIJIJJJIJJJJJJJJJJJJFIIJJJJIIJJJ
@117090/1
ccgatacccaacaaatactaataataaaaacgatagaaaacaaataaaaa
+117090/1
?@@DDDDDFFBHDGGFGGGCEHHGEFEHIGIBEEHEHDHCEG9DDGDCEE
@7328852/1
gggacttagccacaatctggtctggagagaagatcctcatcttgtat
+7328852/1
CCCFFFFFHGHBFEHIJJJJHHIIJHGHGDGHHEFHHIGIIIJJHIJ
@2709356/1
caggcactatattgcagacctccagtggtaggtatgtatgtttatgctct
+2709356/1
@C?ADFEFBDFDFHGD@?C:CBHHBHBG9CBF1?DGCG@GHHD?BGHHII
@7850022/1
tggaactgcttcacctgtggccggcggcacgcagacgccttgatgacctc
+7850022/1
@@@DDDDBBBF>CFEFEC<;GGGGAGGIHGHE<=6;>AB@BCCC>5;:AC
@6834784/1
ctgttgtggaactgcttcacctgtggccggcggcacgcagacgccttgat
+6834784/1
CCCFFFFFHHHHHJIJJJJJJIJJIJJJJJIIJJJHHFEFDEDDDDDDDD
@4757403/1
cgcgacttcgttcgcgtggaatagtgacttccggcaaatttttggtttta
+4757403/1
CCCFFFFFGGHHHJJJJJJJJJJJIIJJJIJJJJJJJIJJIIJJJHHHHF
@7850786/1
cggcgtcattcgatatcttctgtagctgctgtgtgaagttcttcaaagcg
+7850786/1
CCCFFFFFHHHHHJJJIJJJJJJJJJJJJJJFHHHJJJEHJIJJJJJJJJ
@4757468/1
gcaagaagtaccagaaacgggacttagccacaatctggtctggagagaag
+4757468/1
@<@AB??:DFFBF>@GBGC;E1?CFFF9EEEECDFFE<GEFGDF@3B1BB
@2710769/1
ctcatcttgtatagaggaggcttgggctcgctctccgaagggagcttgcg
+2710769/1
CCCDFFFFHFHHFIJJIJJJIJJGHIIIJIJJJIJJJJJJJJCGBHIJJE
@5263137/1
ggcataacgggccgcgactccgccctcttcctcgggttggaatgattctg
+5263137/1
?@@DDDD:?F>AFEHBEG@D@BGEIGI97=D;@<:E6;?3>CCCCCDCCA
@4250029/1
gttagtttttttaataaaattgtaagtctaatttataaattaattagatt
+4250029/1
@@@DDADDHHHH?GHIBE<FGFHAFHF@FHHIIIBGIDFBG?BFFGHHIG
@1670191/1
ataaactctatgactggctgcgctttataaaaggcagttgcagaaacatc
+1670191/1
CCCFFFFFHHHHHJJJJJJJIJJJJJJJJJJJJJJJJIJJJJJJJJJJJJ
@3746219/1
ctaaactatatctgtaccaaatttcaaccaaatccgtcaaatacatagtt
+3746219/1
CCCFFFFFHHHHHJIIJJJJJJJJJJJJJJJJJJJJJJJJJJJJJJJJIJ
@4250429/1
cctctttacaagtagactcatctttagcacttggttcgtcttttga
+4250429/1
CCCFFFFFHHHHHJJJJJJJJJJJJJJJJJJJJJHJJJJJJJJJJG
@5264490/1
ctccaattcaaccttatcattaccaatcggtaaaggatctcttgtataca
+5264490/1
?@@DD?DDBDA?3C>EF9FDHABEH:3CFHD@?C?GFFIIB@GEDF>BFH
@1166770/1
gtgacggcacctccgacactgaggtcacggtactcgcggtacatgttgtg
+1166770/1
CCCFFFFFHHGHHIIIIJIIIIJJIJJJJJDGIIIJEHJBHHHHHFFFFD
@1166978/1
ttttaatgttattattacagcatacataataaaattagaggaagtaggtg
+1166978/1
CCCFFFFFHHHHHJJJJJJJJJJJJJJJJJJJJJJJJJJJJGIJJJJJIJ
@5264916/1
gtttgtctgtttgtctgtttgtctgttcgtctgtgcgcgctaatctc
+5264916/1
@C@FBDDFHHHHFIIIIEDFIJIJJBEHBD@G@FFEHIJEIIJJJII
@5265063/1
ctcatcttgtatagaggaggcttgggctcgctctccgaagggagcttgcg
+5265063/1
@@@DDFDDFCFHHHG@HGB@FGI:CGGEEDB?GABGG>HGGGGGIEGGDG
@2710938/1
cagtggtcttcttgaacttcttcaattgacgcaagaagtaccagaaacgg
+2710938/1
@@?DBDFFHHHGHIIIGBHHHHIIEGH>GEHIIIDGE;GECCGAFEBGGE
@2711226/1
cttctgcttctggcacatcaggagaagttggctcctcaacagacacagag
+2711226/1
CCCFFFFFHHGHHIJJJJJIIJJJJJJHHIJIIJJJJJJJJJJJJJJJII
@1671851/1
cacgaatatattgtgggatgcttaaatttacatttagtgtttgtttcatg
+1671851/1
?@CFDDD?FFHFHJJJGIJJIIJJJHGGHHGJGJJJJFGCGHJGHIJJJJ
@7330840/1
gtccttgttgttaagaggtgttacctgcaacttggccaggttagggccaa
+7330840/1
CCCFFFFFHHHHHJJJJJHHIIJJJJJJJJJJJJJJJJJJHIIJJJJJJJ
@7852086/1
atcagttacaatgtttgagtacttagttacttgttattgctttatgattg
+7852086/1
@CCFFFFFHHHHHGHIJEHFHHJJHIHHGJJJJIJIJIIIJJJJJJJJJJ
@5790178/1
cactttttagtcataatcttcagatactccaaagcattctgggctgc
+5790178/1
CCCFFFFFHHHFHJJJJJJJJJJIJIJJJJJIJJJJJJJJJJJJJJJ
@4253006/1
gtggtcttcttgaacttcttcaattgacgcaagaagtaccagaaacggga
+4253006/1
<:=DDD?DDBHHBGBFHGHIH<BEHIIIEHAHFFGH??DFHEDGIIGIIG
@2712665/1
ccggagaagggaatgacaacgacaatcggacgcgttaacatacgagatct
+2712665/1
@@CFDDDFHGGFHBGHGGIIJIIJIIJJJJIIIIGIJJHHHHHHFFFDCE
@121016/1
gtctgtttgtctgtttgtctgtttgtctgtttgtctgttcgtctgtgcgc
+121016/1
@@@DDADDHFDHDE?FB:C@IFHHEFH@EFHEFFHGBDFG@?CA1:BBFE
@7332176/1
ctccgccctcttcctcgggttggaatgattctggtgggttgtcctgc
+7332176/1
CCCFFFFFHHHHHJJJJJJHHJJJJJJJJJJJJJFHIJFHIIJJJJJ
@7853351/1
ctgggtattcagttcttaagatacatcaataaaacacgtgaaagtaatga
+7853351/1
@@@DD=BDDFBHCB@GGGAHIHCHIGAFCHDHIIGIHI:D9DAD:BBHEH
@3227569/1
ctcataacgcagccagatgccaaagttcttgatcttcactgggctcttct
+3227569/1
@B@FFFFFHHHHFIJJJJIJJJJJJGHGIIJJJJJJJJJJIIIIJJJJJJ
@4758671/1
cgtgattctttaatttgacataacttttttatttatgaaccgattgacat
+4758671/1
@@?DDFDDHFHHFGGIHJGJJIGJIJFHGHGHIEGJJFIIJJGGHGGICH
@5791337/1
gtcctttctaaggttctaaactatatctgtaccaaatttcaaccaaatcc
+5791337/1
CCCFFFFFHHHHHCGIJJJJJJJJIJJIJJIIIJJJJJJJJIJJJJIIJJ
@1671894/1
cacgctgggaaaattacactaattctatgcaaagtatagcttgtatttgt
+1671894/1
C@CFFFDDHFFHBIGHHHIHHJIJJJJJIGGIGIHHIJJJJJIGIEGIII
@5265708/1
ctgataatggtttaggttcttgtctcatacttcgttgtgatacatgagac
+5265708/1
BCCDFFFFHHHHHIIJHHIJJIHHJJJJJJJJJJIJIGHIJJJJJJJJJI
@1167883/1
ggcctcttgtatgcgaaggtgttgaggcgcttgtggtggtgcacgcgctt
+1167883/1
@@@DFFFFHHHGGIIGGGGCFHIIFIIIIIJJJFHIDGG;CGHGGGHHED
@5266316/1
cgtgaatcatgccctcaatctgcaccagttcatatttgggcacagttcct
+5266316/1
??:BDD;A<AFHH@BE><AIHIIDCHIBFBBA@CB<<???FGFI@0090B
@4759846/1
ctctaacagttctctgtggtgcaaagcaagcaattgcccacacccgtatc
+4759846/1
CCCFFFFFHFHHGIIJGHJIIGGGGHHCDDGHJIIHCHHGEHGIIJHIII
@4760025/1
tgggcctcttgtatgcgaaggtgttgaggcgcttgtggtggtgcacgcgc
+4760025/1
?@?DAFFFHGHFHJJJJIJJIAFHGIIJJFIIIJJJJJIJIBGFIFGIHF
@1672757/1
ctttcacaatcttcgtgggactagtagtcatttctttctgccactcttta
+1672757/1
BBCFFFDFHGHHHJJHHJIJIIIIHIGJJJGIIJIJJJJIJJIJJJJIJI
@4760168/1
cacctgtggccggcggcacgcagacgccttgatgacctccactttgatga
+4760168/1
CCCFFFDDHHHHHIJJIJJJIJJJJJHHHFFFFFEEEEEDDDDDDDDDDE
@1673259/1
ctccagtactttagctttgacagtgtaaaacttctccgaaatctccaatc
+1673259/1
@@@DDB=ADABDDFGIGGGIIGE<EAFHHEGIIHIGGGDHHIA<GFBD9D
@6837489/1
ggaaaaaaaaattggtgaaaagaatcacaagtaagatactgcaaacatgc
+6837489/1
CCCFFFFFHHHHHJJFHIJJJJJJJJJJGJJIHIJJJJJJJJJJJIJJJJ
@2193726/1
gtcctttctaaggttctaaactatatctgtaccaaatttcaaccaaatcc
+2193726/1
C@CFFFFFHGHHHIJJJJJJJJJJJJJJJIJJJJIIJJIIJJIJJIHIJJ
@4761061/1
cgacgaatcacatgaaagggggaggggggagggtcattcaatgtctcctt
+4761061/1
@@@DDDDD?FDBBFH>GHGIGFGGG8D;:6<3<2>2>A@AC>8>@C883>
@6837843/1
gcttgagatttgttgcgaccgatgccataaacagtgtgctgggcatcatt
+6837843/1
@@?DDDD;C?F8AEEH@AGGHGEADGHCGEHGHB99?=F<<F;CH@CAAC
@5267808/1
gcctcttgtatgcgaaggtgttgaggcgcttgtggtggtgcacgcgcttg
+5267808/1
CCCFFFFFHHHHGJIJJJFEHHJEHJGIJJJJGIIGIJHHHIJIJJHFFD
@4254344/1
cttcacctgtggccggcggcacgcagacgccttgatgacctccactttga
+4254344/1
CCCFFFFFHHHHHJJJJJJJJJJJJJJJHHFFFEEEEEEEDDDDDDDDDD
@5268364/1
ctggcatcagttacaatgtttgagtacttagttacttgttattgctttat
+5268364/1
@@@BDEDFGHBFHCHGDHIJIGIIACAAFIC?<FFCHCFGHGIIGBGGGI
@6310636/1
gcctttggcattcccacgacttttatgtccgcttaaataaaatattaatc
+6310636/1
CCCFFFFFHHHHHJJJJJJJJIJJJJJIJJJJIJJJJJJJJJJJJJJIJJ
@648778/1
gagatgtttgtgaaactgcgacaccttgtggctgtgacttgtagtcaagg
+648778/1
@@CFFFFFHHHGHJJJIIJJJJJJJJJIGIJJJJFHCHIIJJJJIIGGIJ
@4254764/1
cactgatttgcaataatattacagtcaatttaccttggaaactgtgttac
+4254764/1
C@@FFDFFHHGGBDDHIIIJJEGDHGHEGEHJJJJIJJDHGHGIFGGGII
@5792268/1
tgtggatgtagctgccattatgtagactgttgtgttgaccaataatgggt
+5792268/1
CCBFFFFFHHHHHJJJJJJJJJIJJJJJJHJJIIIJJJJJJJJJJJJJJF
@4255269/1
gtgataaagataagtataggctcaaaacctaacgacatcaatcaccagct
+4255269/1
@B@FFFFFHHHGGJGHIJJIIJJJIJIJJJIJJIJJIIJJJJJJJJEEII
@7334296/1
gtcgaacattctatgcttataccattaatctccgcaactatttgacggat
+7334296/1
CCCFFFFFHHHHHJJJJJJJJJJJJJJJJJJJJJJJJJJIJJJJJJJJHI
@4255372/1
gttggatatagcgctgttagttacataaaacaaggaaacttatatcacta
+4255372/1
CCCFFFFFGHGHHJJJHJJJIJIJJJJJJJJJIJJJIJJJJJJJJJJJJJ
@7334356/1
cctaagtgagtatacatctattaaattcaaacgcagagctcattatgttg
+7334356/1
CCCFFFFFHHFHHJJJJJJJJJJJJJJJJJJJJJJJIJJJJJJJJJIIIJ
@5792559/1
gtagctttctttagttttaagttagttttcatcttaagttcggaaagatt
+5792559/1
C@CFFFFFHHHHHJJJJJJJIJJJJFHJJJJJJJJIJJIJJJJIJJJJIJ
@5269506/1
cacaactttggtaggtatatagatttataatgtcattctcttaataatta
+5269506/1
@@CFFFFFHFHFFHGCFAIHHJIIJHIJJIJJIJJJJJJGJJIIIIJJJI
@5269528/1
gtgagtatacgtctattaaattcaaacgcagagctcattatgttgatttt
+5269528/1
<??;DABDAD;CACFGEHIGIHEHH@FHGIGDEDGIFGIIEHIIGFFGII
@5793084/1
gtccgctagtatactatattttcaatattatcgacatccccttttcgcca
+5793084/1
CCCFFFFFHHHHHJJJJJJJJJJJJJJJJJJJJJJIJJJJJJJJJJJJJI
@4255957/1
gtacattgaaaataaaaataaaaaaaaagcaggggttattgttatgtcga
+4255957/1
CCCFFFFFHHHGHJJJJGIJJJIJIGIIIJJJJJIIIJJJHIIIJIIJHH
@122711/1
gtgattttaataaatatacataaacaaaacaattaattatcacataaaac
+122711/1
@B@FFFFFHHHHHJJJJIJJJJJJJJJJJJJJJJJJJIJJJJJIJJJJJJ
@123253/1
gtgctgttgtggaactgcttcacctgtggccggcggcacgcagacgcctt
+123253/1
CC@FFFDFHBFHA>CGGIIIIIIIDACFEHHGIIIGIHHFBAA>BDBDD:
@650684/1
ctcttcttctttctgtacattcttttttcctcctttcttttttggtggct
+650684/1
BBBFFFFFHHHHHJJHIJJJJJJJJJJJJJJJJJJJIJJJJIJJJHIIJJ
@3750890/1
ccggcaaatttttggttttaaccacatagttcccgatctcgcgggatctc
+3750890/1
CCCFFFFEHHHHHJJCGHIJIIJIJJJJJIJIIJIJJJJJJJJJJEFFFF
@1675028/1
ggtacatgttgtgtacacctgagcgagactcataacgcagccagatgcca
+1675028/1
@@@FFFFFHHHHHGHIEEGGIJJIJIJGIIJIJJJJJJJJIJIJJJIJJJ
@1675092/1
tcttggttgaacggaactccaatcctttactcgaatagtcttttctaact
+1675092/1
CCCFFFFFHHHHHJIJJIJJJJIJJJJJIJJJJJIJJJIJJJJJIIIJJJ
@123899/1
ctgggcctcttgtatgcgaaggtgttgaggcgcttgtggtggtgcacgcg
+123899/1
@@;ADBDDFFFDDD>GBF1<?F22?EB<DEFBB???DDF8B@@;;CDEE>
@651571/1
ctcataacgcagccagatgccaaagttcttgatcttcactgggctcttct
+651571/1
@CCFFFFFGHHHGIJJJJJJJJJJJCFIJJIIJJJJJJJJJJIIJJJJJI
@1675386/1
tttttttgttcccacatcaggatgtgg
+1675386/1
@@@DDDD>FFFBA@<?FHIH@9EBDG@
@4256540/1
gtccgtttttaaactattttttcaatgccctaagtgagtatacatctatt
+4256540/1
@@@FFDDFHHGGHIJIJJJJJJJJJJJJJJJIIJIIIIDHIIJIJJJJJJ
@4256574/1
gggctctgtgcctggctcccatgtcacgg
+4256574/1
<@<==BB4CDABDBEBEFGFEDFIEHIEA
@652012/1
ggtggtgcacgcgcttgggcagagggaatctgattgtgctgttgtggaac
+652012/1
@C@DDDDDHHGHGJJJIIGJJJIJJIIJJJIJJJJGIHGIIIJIFIIIIH
@4763382/1
ctgcttcacctgtggccggcggcacgcagacgccttgatgacctccactt
+4763382/1
@C@DDFDDFHFHFB@FHEE<EGII:AHGGFFHFEEBCEECCCCCCCCCCC
@4257324/1
ctcatcttgtatagaggaggcttgggctcgctctccgaagggagcttgcg
+4257324/1
BC@FFFFFHHHHHJJIIIIIIJJGEHIIGGGIIIGHGIGIIIFG<FHAGG
@4257481/1
cttgatgcattgcgtcagaatgcccacctcacgttccgccaattgcttca
+4257481/1
CCCFFFFFGHHHHJIJJJIJJJJJJJJJJJJJJHJJJJJIIJJJJJJJJI
@2716789/1
gttgattttggaatgttttacattggatccgacaaattttcaaattaaag
+2716789/1
CCCFFFFFHHHHHJJHIJJJJJJJJJJJJJJJJJJJJJJJJJJJJJJJJJ
@7857848/1
tgggcctcttgtatgcgaaggtgttgaggcgcttgtggtggtgcacgcgc
+7857848/1
CCCFFFFFHHHHHIIJJGBHI<CCGHIJJJJJIJJHIIHJJBFHIIIJHF
@7337037/1
ctcattatgttgatttttgaggagttccctagaatatcttccacatctca
+7337037/1
@@@DFFDFFFHFBHIJJJIIJIHIHGGIGIGIIJGIIGGJJGGGHIJIIE
@2717238/1
caatatattcgtgaaaaccgcatccaactcggatcagccgtttctg
+2717238/1
@@@FFDFBDFHHDEDHHIIIIIBEGGIEGIIIEGBGGDGIIIIIII
@2196027/1
cgtgtgtttgcccaccttcatcgtcaactcgatcttttggtactccagtt
+2196027/1
8?=BD8D>FFDFF<F6EFIIEFGBCEAGIIFBFCDFFEDFB>BF>DFFFI
@3751836/1
ggcctcttgtatgcgaaggtgttgaggcgcttgtggtggtgcacgcgctt
+3751836/1
@@<DDFFFGHDHFIIIAFG<CHHIIIFGIGIIIIGHIIIGGIGIIIHGFC
@3751895/1
cagagggaatctgattgtgctgttgtggaactgcttcacctgtggccggc
+3751895/1
@<<AB1?@BFFF:::A@A<AFHA<FEFG@?CCEEH@>D9FDFF3;BF@:@
@6312112/1
agggaatctgattgtgctgttgtggaactgcttcacctgtggccggcggc
+6312112/1
CCCFFFFFHHHHHJIIJJIJJJIJJJJJJJJJJJJJJJJJJJJJJJJJHF
@6312407/1
ccttcttagagcgtcccgtacccatagcaacaagatcagcgactgtcaca
+6312407/1
@@<BDDDDFHHDH@FHEEFHHEHIIII@GGDF?FCHIGGGIBFBFFHCGG
@3752666/1
ccctaagtgagtatacatctattaaattcaaacgcagagctcattatgtt
+3752666/1
CCCDFFFBFDBHFGIJJJHIJJIJJHGIIIIGEGHAHFFGEFGGIJJJGG
@3752723/1
cttgtttataagtttagtatagcttattacaaaataaatcttatatttaa
+3752723/1
?@@D?DD?CFC?<CCC<GDHDHEIIEIEDDBAHIIEHIIGGCH@GGHHCD
@124838/1
tacgattcgaatactggactagtaaaatacatagtttcactacacaagtg
+124838/1
CCCFFFFFHHHHHJJIJIJJJJIJJJIJIJJJJJJJJJJJJJJJJJJJHI
@1676542/1
agcactgagtgacggcacctccgacactgaggtcacggtactcgcggtac
+1676542/1
@@@DDFDDD?DHHGHIGIIBGEGGEHIIJHEHFG39DHBFGIHHGIH5=D
@6840630/1
tcgatgtcgaacccaaaaatgtaattaactttttttttgtctgtttgtct
+6840630/1
CCCFFFFFHHGHHJJJJJIJJHHGIJJJIJJJIJJJJJDFGIJGIJJIHG
@3752873/1
tgtacattgaaaataaaaataaaaaaaatagcaggggttattgttatgtc
+3752873/1
CCBFFFFFHHHHHJJJJJJJJJJJJJJJJJJJJJJJJDHIJJJJJJJJJJ
@4765160/1
ctctttacaagtagactcatctttagcacttggttcgtcttttgaagatt
+4765160/1
CCCFFFFFHGHDFHJIJJJGGJHJJIJJIGHJICGFGGFFGIJJIIIGII
@7858356/1
gtgagaagtgtgataatgtcataaagttgacaataatctataattaatta
+7858356/1
1??DB;DB=?FFFGGGGGB?<@I:<?FHG<EBE@F>AFEGHGHAHEGGGG
@5271937/1
tgttcgtctgtgcgcgctaatctcagaaacggctgatccgagttggatgc
+5271937/1
@@CFFFDDHHHHGIJJJJJJGIGIIGHEHIGIIJJGIJGH;A@CEGEHFH
@5795598/1
ccgtttagcagcttcatccagaggcaagcgctccaagttgcttggaggct
+5795598/1
CCCFFFFFHHHHHJJJJJJJJJJJJJJJJJJJIJJJJJIJJJJJJIJJJI
@1171624/1
tgtttgtctgtttgtctgtttgtct
+1171624/1
=114A2==C?AADBE<BEADFF<AF
@5795803/1
ctcatcttgtatagaggaggcttgggctcgctctccgaagggagcttgcg
+5795803/1
@@@DDDDDBCADDD<?ECFGHIEHIIIGIIII=ADG@@@AFHB;;FFG;/
@655514/1
ctcgcttattttttgtaataactattaaaaagtatatatataaccttagt
+655514/1
CCCFFFFFHHHHHJJJJJJJJJJJJJJJJJJJGHIJJJJJJJJJJJJJJJ
@5796090/1
cctcttgtatgcgaaggtgttgaggcgcttgtggtggtgcacgcgcttgg
+5796090/1
CCCFFFFFHHHHHHJJJGGHIJJJJJJJJJJHIJHIIGIJJIJJJHFFFD
@7859039/1
cctctatcaagtgctcgttttgttagacttcagtgtagctttgtattatg
+7859039/1
CCCFFFFFHHHHHJJJJIJJJJJJJJJJJJJJJIIIIJJJJJJIJJJJJJ
@5796338/1
cgctacagtcgtacttgtttgaaggagtctatgcaagcttactataaaac
+5796338/1
CCCFFFFFHHHHHJJJJGJJFHJIJHHGIIJJIIIIIIJJJJIJJEIJJI
@1172601/1
attgaaaataaaaataaaaaaaatagcaggggttattgttatgtcgatgt
+1172601/1
@@<:BDFFDHHGDGABEHCHAEFDHIIIGGGFHHGEIIF>GHG;@2CF;.
@5273011/1
cctgctatttattttttctatattttcaatgaacagaatt
+5273011/1
@@@DDDBDHB4DFGHI??<FHGCHIHIGIIIGEHGIG@FH
@126020/1
catgaaacaaacactaaatgtaaatttaagcatcccacaatatattcgtg
+126020/1
CCCFFFFFHHHHHJJJJJJJHIIJJJJJJJJJJJJJJJJJJJJJJJJJJJ
@657066/1
ctcatcttgtatagaggaggcttgggctcgctctccgaagggagcttgcg
+657066/1
CCCFFFFFHHHHHJJJJHJJJJJGIJIJJIIIJGIJJEGGGJBHIIJJJG
@126333/1
cgcaagaagtaccagaaacgggacttagccacaatctggtctggagagaa
+126333/1
CCCFFFFFHFHHHIJIJJJJJJJJGIIJJJJJJJJIIIJHFHIIEIJJJJ
@657600/1
cttggttgaacggaactccaatcctttactcgaatagtcttttctaactt
+657600/1
CCCFFFFFHHHHHHIJJJJJJJJJJJJJJJJJJJJJJJJJJJJJJJJJJJ
@5797846/1
cttaaagacatcatgataaaaatgtgtcattggagtcatattatgtgagt
+5797846/1
CCCFFFFFHHHHHJJJJJJJJJJJJJJJJJJJJJJJJIJJJJJJJIJIJF
@657825/1
gtctgttcgtctgtgcgcgctaatctcagaaacggctgatccgagttgga
+657825/1
CCCFFFFFHHHHGEGIIJJJJJJJJIIJJIJJJJJJJJIIIJIFH@DEH=
@3233194/1
cgacgtgattctttaatttgacataacttttttattcatgaaccgattga
+3233194/1
CCCFFFFFHHHHHJJJJJJJJJJJJJJJJJJJJJJJJJJJJJJJJJJJJI
@7859683/1
ttttttcgtaggtatttgcggtgaatttgtggcctggcgttagggcaagt
+7859683/1
CCCFFFFFFHHDFGHIJJGIIHIJJJJJJHGHGIJJJJIIIJJJJJJFJI
@4766617/1
ctattaacattatcatcgttctcagcatggtaagaaggtggcggccagaa
+4766617/1
@@@FFFFFFHDHGIIJIJIIIJIIIJJIHIAEHIJIJGDGGH<AHGIIII
@6841872/1
ccacaatctggtctggagagaagatcctcatcttgtatagaggaggcttg
+6841872/1
CCCFFFFFHDHBFHII<EFEIGGGGHAHIGEGIIIDGHGE>DDGHIIIIF
@4766823/1
cctggcatcagttacaatgtttgagtacttagttacttgttattgcttta
+4766823/1
C@CFFFFFHHGHFFGIGIIHHEGCGHIIGGIGIIJAGHIGHGIJJIIJIJ
@3754149/1
gccagttataaagcatagcccgaagtgctattggcacacaggcataatgc
+3754149/1
CCCFFFFFHHHHHJJJJJJJJJJJJFHJJJJJJJJJJJJJJJJIJJJJJI
@6316176/1
tgtacacctgagcgagactcataacgcagccagatgccaaagttcttgat
+6316176/1
@C@FFBAAFHBHHIHIHIJJGIJJIJJJIIIIJIJIIIIJIGFHIIJIJJ
@2720150/1
gtgaatcatgccctcaatctgcaccagttcatatttgggcacagttcctc
+2720150/1
CCCFFFFFGHHHHJJJJJJJJJJJJJJIJJJJJJJJJJJJJJJJIJJJJJ
@127513/1
gtctgtttgtctgtttgtctgtttgtctgttcgtctgtgcgcgctaatct
+127513/1
CCCFFFFFHHHHHJIIJJJJJIJJJJIJJIJJJHJJIIJIJJJJJJJJJJ
@127592/1
gtctgtacattgaaaataaaaataaaaaaaatag
+127592/1
@?@AFDDDFHDHHIGBHICA@GIIEEGIGBEE9<
@4260280/1
caatcctttactcgaatagtcttttctaacttgaacagtgcgatgtttta
+4260280/1
CCCFFFFFHHHHHJJJJJJJJJJJJJJJJJJJJJJJJJIJJJJJJHIJJJ
@4260284/1
catacataataaaattagaggaagtaggtgctgggcctcttgtatgcgaa
+4260284/1
CCCFFFFFHHHHHJIJIJJJJHIJJIJJHGIIJIIGIJJJJIHJJJJJHH
@659678/1
ctcctttcttttgcgagctgctgccgaaagattagagtcgtcttctactt
+659678/1
CC@FFFFFGHGFHIIIIJJIGJJIJJIIJIIIJJJJJFHHDHGHHIIIIG
@128326/1
ctgtgatctgtttcttggcatctatagatgtcggtggcgcacagggcacg
+128326/1
@@@BDDDDAHDFHIJJJIIGGGHHHGGIGHFHHJCEGGGGJJHIGIIBHH
@1174890/1
ctgctgtctgtggagctgatgcttgctgggcctcagctgttggagctggt
+1174890/1
@@@DDBDDHFCFD3F@FHH@FGBHIECHIIEGGHGGGIIFFGHIIHADD3
@2203284/1
ctcagatacaccgtcacggaatacaaatatcttcttcggcaatctgcctt
+2203284/1
@@@DDDBBCB=D6<@:2<CGGIII@?F?1C:9C99D9D@60.0B?84B<8
@660432/1
ggttattgttatgtcgatgtcgaacccaaaaatgtaattaactttttttt
+660432/1
@B@FFFFFHHGHHIJJJJJJJJJJJJJJJJJJJJHIJJJJJJJJJJJJJJ
@1679488/1
gttggtcttggttgaacggaactccaatcctttactcgaatagtcttttc
+1679488/1
CBCFFDFFHHHHHJJJJJJJJJJJJJJJJJJJJJJJJJJJJJJJJJJJJI
@7860892/1
catggtaagaaggtggcggccagaatctagacatgcacagctcttgcagc
+7860892/1
@@@DD?BDF8FFFGHEHIHIIGHG@GFHIGBHGA<FEH9FGGHGHE>FA9
@1679628/1
ccctaagtgagtatacatctattaaattcaaacgcagagctcattatgtt
+1679628/1
CCCFFDFDHFDHHJJJIGIJJJJJJJJJJJJJJJJGIIIGIIIJIJJIIJ
@128694/1
gctgcagatgactgtgcatccttgctagtaagtcctgagccatagcaaac
+128694/1
CCCFFFFDHHHHHJJJJJJJJJJJJJJJHIIIHHIIJJJJJJJJJIJJJJ
@5798903/1
gcacgcgcttgggcagagggaatctgattgtgctgttgtggaactgcttc
+5798903/1
CCCFFFFFHHHHHIJJIJJJIGJJJJIJJJJJJJJJJJJJJIJJJJJHHF
@3234321/1
gttgtggaactgcttcacctgtggccggcggcacgcagacgccttgatga
+3234321/1
@?@DDDDDFDBFFGHGIIIGFEBDFGFHDGIFGDEFFB<ABBBADCCCDC
@661101/1
ttctaaggttctaaactatatctgtaccaaatttcaaccaaatccgtcaa
+661101/1
CCCFFFFFFHHHGIJJJJJJJJJJJJJJJJJJJJJJJJJJJJJJJJIJJJ
@5274690/1
gtctgtttgtctgtttgtctgtttgtctgttcgtctgtgcgcgctaatct
+5274690/1
@@@DDBDBC=CFFHIIBCHHACHHAFHEH@HIGH?;;?BF:A:DGEHGA=
@3755462/1
ataaggattaaaaataaacttaaagattattaataagaaaaaaataatgc
+3755462/1
C@CFFFDDBFFHGIIEGI<EGGGHIGIIGHGEGGEEFHEHIGB<GCHDGI
@4260897/1
gttcatcttttgaagattctgatattgatagttttttcattccctgc
+4260897/1
@C@FFFFDDHFHD?GAEACFIIEEHGGFHEFFHGHGIIIICGGGGGG
@4261359/1
gtctgttcgtctgtgcgcgctaatctcagaaacggctgatccgagttgga
+4261359/1
@@@FFFFFHFFHFIGGHIIIJIIJHJJJJJJJJIJJJJCCHIJCGDDHHC
@5275603/1
gtgcctggctcccatgtcacggtagcactgagtgacggcacctccgacac
+5275603/1
@CCDF4BDH?HHHGIIIIGGIIHGIIIIIIGIFHGGIIIIIIIIIIDIGI
@5275815/1
atcttgtatagaggaggcttgggctcgctctccgaagggagcttgcggcc
+5275815/1
@@CFFFDDFAFHHB@FGGA;CHFHFGGII8BD?FFBFGE?EF9=FHB<5<
@5276058/1
cgattgacatgaaacaaacactaaatgtaa
+5276058/1
@@@DD??A:DAFFIA?FG:<<<F?FB?2AF
@7863005/1
catcaatttatcttcaaatgacgacaccacagttccagtctcaggcacat
+7863005/1
C@CFFDEEHGHFHJJJIIEEIIIJJIIJIJGIHHHIJJHGECGGGHIJJJ
@4768405/1
ccataactcgtgtttaccctgcacgaagaaatttgaatctatttatcatc
+4768405/1
CCCFFFFFHHHHHJJJJJJJJJJJJJJJJJJJJJJJJJJJJJJJJJJJIJ
@6845157/1
gtacattgaaaataaaaataaaaaaaatagcaggggttattgttatgtcg
+6845157/1
CCCFFFFFHHGHHIJJJIJIGIJJIGHIJJIIJIJIFGHIJIJGJJGGHG
@2205993/1
ctcttgtatgcgaaggtgttgaggcgcttgtggtggtgcacgcgcttggg
+2205993/1
@@CFFFDDHFHHHGIIAEFHIJJJJIJIIJIJIGIIGHIJJJJIGDFFDD
@5277493/1
ctgctgtctgtggagctgatgcttgctgggcctcagctgttggagctggt
+5277493/1
CCCFFFEFHHHHHHIJJJIJJJIJIJJJJJJJJJJIJJJJJJJJJJJJJB
@3758007/1
tttttttgttcccacatcaggatgtggattttaatgttattattacagca
+3758007/1
@@@DFFF?AFHBDGEBBFGGHFEGFHD9CDG@?GGHGGFEA>FEGHGDGH
@5277878/1
ccagttctcgattatcgaatttttcgccatgagtaagcgatcgggctctc
+5277878/1
@@CFFD4DFHFHHBIJFIIJIJJGGGIJJIIJIDGIIJJHIIJJIDIC@F
@5277879/1
ctagaaaccgtgcaattgatatgtataccccctttttgttacacgttgta
+5277879/1
@@@FFFFFFGFHHIIJBGGIJJIIGGHIGEHGIIJJJJIJFJCIGHIIII
@4264173/1
cttgaaagaaaaataaaggaaacaaagaaaagattttatgttcgtagtta
+4264173/1
CCCFFFFFHHHGHJJJJJJJJJJIIJJJJJJJIJJJJJJJIIJJIIJIIJ
@4770385/1
cttcacctgtggccggcggcacgcagacgccttgatgacctccactttga
+4770385/1
CCCFFFFFHHHHHJJJJJJJJJJJIJJJHHFFFEEEEEEEDDDDDDDDDD
@2206995/1
gcaccgccatgccatgtaccacgcctgggatgccacccggcaccactccc
+2206995/1
@@@DBFDFGHAFDGIGEFEEHGGGIIJDIBIGHIIJJJ@0AHIJJIAGGH
@2721090/1
cgcgacttcgttcgcgtggaatagtgacttccggcaaatttttggtttta
+2721090/1
BBCFBDFFHHDFHJJFIJJFIIJJIJJFHIIIJJIJJHIIIJJIJEHHHD
@662293/1
gagcaaatggaaaaaaaaattggtgaaaagaatcacaagtaagatactgc
+662293/1
C@CFFFFFHHHHHJJIJIIHIGIBGGGIJJIJJJJJGHIHHIIJJJJIIJ
@6317421/1
gtcctgctgtttcgtatattctaaattggtttcgttgtatttgtcaatta
+6317421/1
CCCFFFFFHHHHHJHIIIJJJJIIIIGIJHIIJJIJJIIJJJIIJJJIJH
@2721446/1
atcacgtcgaacattctatgcttataccattaatctccgcaactatttga
+2721446/1
@?@DFDDBDFFBFGGIGIGIIIGGIDHD>GGD@G@HHCGGHIIJJBB?FC
@3759535/1
gtcgaacattctatgcttataccattaatctccgcaactatttgacggat
+3759535/1
CCCFFFFFHHHHHJJJJIJJJJJJJJJJJJJJJJJJJJJJJJJJIJJJFH
@1680930/1
ctcatcttgtatagaggaggcttgggctcgctctccgaagggagcttgcg
+1680930/1
@CCFFFFFHFDHBHGGGHGGEEGA=CGCEAHGHIE>DHHH@FC8ADECCA
@2207739/1
cttcacgtcaagtatacagcgtcctaacgaaacagcgcaaatgagaaagc
+2207739/1
CCCFFFFEHHFFHIIJGGGIHGIGIGIGGGCEEHJJJJIIIJIHGDHIII
@2207858/1
cactgagtgacggcacctccgacactgaggtcacggtactcgcggtacat
+2207858/1
CCCFFFFFHHHHHJJJJJJJJJIJJJJJJJJJJJJJFHIJJJJJHEDEFD
@663064/1
cttaaatttacatttagtgtttgtttcatgtcaatcggttcataaataaa
+663064/1
CCCFFFFFHFHHHJJIJFIEHHIHJJJJJJIJJJJJIJIJJJJJIJJJJJ
@6318157/1
ttttgaataaatattcgagctgcaaacctattttagtagaaagttttcca
+6318157/1
CCCFFFFFHFHHHJJJJIIIJJJJJJJJJJJJJJJJIJIJJIIGGHIHHI
@4770496/1
cacggagtaaacataatactattgtttattctaagctctgagcccatacc
+4770496/1
@@@DFAF1CFADHBBB>FHC@FEG@H@ED>AEEHEGGBDHIID?BBFHDH
@5799665/1
ggttattgttatgtcgatgtcgaacccaaaaatgtaattaactttttttt
+5799665/1
@@?DFFFDHFHHFJIJGII;FGGJJGGIABDFHEBDHIIIJCGIJJGIJJ
@7865219/1
ctcgagtatccttgggctccgcgaacgcagttttcgaccttattatgtgt
+7865219/1
CCCFFFFFHHHHHJJJJJJJJJJJJJJJIJHIJJJIIIJJJJJJJHHHHE
@6847498/1
gttaatcttaagactcagattgccatctcagaaattagcggatggatcaa
+6847498/1
@C@FFFFFHHHHGIFDFHGHII>HFGGIIIIIEHIIIEHGGGIIEIIIBG
@7865862/1
gtccgtttttaaactattttttcaatgccctaagtgagta
+7865862/1
@@8DDDDDFFFD?@4AAEFHA8CH9H??:C?C??DFFF0:
@5279119/1
caacaaataaacttttcaatagacaaatacaacgaaaccaatttagaata
+5279119/1
CC@FFFFFHGHHHJJJJJIJJJJJJJJJIIJIJJJJJJGHGIGCHIJJJG
@1177763/1
aagaagtaccagaaacgggacttagccacaatctggtctggagaga
+1177763/1
C@CFFDDDFHFHFIGHIJJIIJJJIFIIJIJIJGIJDGHIJJJEGG
@4265598/1
ccaggcactatattgcagacctccagtggtaggtatgtatgtttatgctc
+4265598/1
@@<DDBBDHHHGHBGAHGIGEIIIGIIIIEFHGCCGHGGHHHEHIIIIII
@2209134/1
cttggttgaacggaactccaatcctttactcgaatagtcttttctaactt
+2209134/1
@@@FFDDF?FHFDGGHGDHIGHBDEBEFHGFIIGBHIEBCBCHGHIIIII
@6847907/1
ctcttttttctcctttcttttgcgagctgctgccgaaagattagagtcgt
+6847907/1
CCCFFFFFGGHHHHIGHJJJJJ>GGIJJIFGGIJJFEIIGIIJEHHCFH@
@5279544/1
ctcccatgtcacggtagcactgagtgacggcacctccgacactgaggtca
+5279544/1
C@CFFFFFHHHHHJFHJJJJJJJJFHIJJJJJJJJJJIJJJJJJIJJCHI
@4771753/1
cctgtggccggcggcacgcagacgccttgatgacctccactttgatgatc
+4771753/1
CCCFFDFFHHFHHIJJGIJHIEGIIGHHFFFFFCECCBEDDDDDDDCDDD
@6848174/1
ggcctcttgtatgcgaaggtgttgaggcgcttgtggtggtgcacgcgctt
+6848174/1
CCCFFFFFHHGHHJJIJIJCHHIJIIJHIJJJJHJJFHIHHJJJJJHHFD
@5279924/1
cgtttttaaactattttttcaatgccctaagtgagtatacatctattaaa
+5279924/1
CCCFFFFFHHHHHJJJJJJJJJJJJJJJJJJIIJJFHJJJJJJJJJJJJI
@4772371/1
catcttgtatagaggaggcttgggctcgctctccgaagggagcttgcgg
+4772371/1
@@@DFFFD>FBBHGD9DFFHCHBEGHI>:;DFGGGGGEBG?6@;@CC<:
@1681745/1
ggcagagggaatctgattgtgctgttgtggaactgcttcacctgtggccg
+1681745/1
CCCFFFFFHGHGHIICGGIGHHFIEFHHIJJJIGIJIIJJIIJIGCGIJJ
@5801580/1
ctgcaatcctgcctcacatgattcatccacaaattccaacccttgcgttt
+5801580/1
:BBFBBBDFHHHHJJJJJJJJJJJJJJJJJJJJJJJJJJJJJJJJJJJJJ
@6848945/1
gtaccataactcgtgtttaccctgcacgaagaaatttgaatctatttatc
+6848945/1
CB@FFFFFHHHHHIIHIJJJJJJJJJJJJJJJJJJIJJJJJJJIJJJJJI
@663579/1
gtagcactgagtgacggcacctccgacactgaggtcacggtactcgcggt
+663579/1
CCCFFFFFHHHFHIJJJIJJJJJJJIJJJJJJJJGIIIJIGHJJJJJHF@
@131454/1
cttggtacaaagcaaaggtcgggcagttcgtcaacaagacattactagct
+131454/1
CCCFFFFFHHHHHJJJJJHIJJJJJJIJJJJJJJJJJJIJJJJJJJJJJJ
@3760440/1
ccaagaaatattttgctacagtacattctactgtttgtccattttctaac
+3760440/1
@CCFFFFFHHHHHJJJJHIJJHIJEIIJJJIJJIJJJJJIJJJJJJJIIJ
@6319336/1
tccaactcggatcagccgtttctgagattagcgcgcacagacgaacagac
+6319336/1
CCCFFFFFHHHHHJJJJJJJJJJJJJJIJJJJJJJJJJJJJJJJHHFFFD
@6849595/1
caggataataagttaattataccaagtttcatcgaaatcaaaccgttagt
+6849595/1
C@@FFFFFGFHHD@FHIGDEGFEGGGFHGGEGHHAHDGIGGGEGHFCBF9
@1682728/1
ccattcccaactgtcctccggtactaacgatcaaatcgatcatgggtcca
+1682728/1
@@@DFEDBFHHFGIDIIGDIBC@DHGGIGGGGCD?0BD@;BDF8<DCCFG
@6849785/1
ctgctattttttttatttttattttcaatgtacagacagcacttttctac
+6849785/1
CCCFFFFFHHHHHJAHIJJJJJJJJJIJIIJIJJJIJJFGGIJJJJJIII
@3237416/1
gtctgtttgtctgtttgtctgttcgtctgtgcgcgctaatctcagaaacg
+3237416/1
CCCFFFFFHHHHHIIJJIJJJHIJJHIIJGHJJJJJJJJJJJJIJJIIJJ
@2723455/1
ctgcaatcctgcctcacatgattcatccacaaattccaacccttgcgttt
+2723455/1
BBCFDEFFHHHHHJJJJJJJJJJJJJJJIJJJJJJJJJIIIIJJIJIFHI
@4773531/1
ctcgggattcgtatctttcacatcttttaaaagattgaataaaaccttcg
+4773531/1
CCCFFFFFHGHFFGIJIIIIJJJJJJJJJJJJJIJJJIJIJJJJJJIJII
@4773608/1
gatgcttaaatttacatttagtgtttgtttcatgtcaatcggttcataaa
+4773608/1
CCCFFFFFHHHGHJJJJJJJJFIIHIJGIJJJJJGIIJJJJJJJJJJJJJ
@2723677/1
atcaatttatcttcaaatgacgacaccacagttccagtctc
+2723677/1
<@@;DDDDD??FHGIIBH@CCFCE@@FH@;@1:FFGGIGI?
@4773747/1
ggggtggcatcggacttaatacaaggaaactgtttagactggttacattg
+4773747/1
@BCFDDFFHHHHHJIJJJJJJJJJIJJJJJJJJJJJJJJJJJIJJJJJJI
@4773821/1
gttgagtttgatgacagcgtagttaacttcaatggaagtggcgacctctc
+4773821/1
CCCFFFEFHHHHHIIGIIJHIIHIIJJJIIJJJJGHHHDGIIIIJJJJJJ
@4267031/1
gttcattttacaatttcattcatgaattttccattttaatatataaagca
+4267031/1
CCCFFFFFHHHHHJJJJJJJJJJJJJJJJJJJJJJJJJJJJJJJJJJJJJ
@5281254/1
gtcggatccaatgtaaaacattccaaaaacaacaactactaataaattaa
+5281254/1
CCCFFFFFHDBHHHJJJGHFIEHEHIEHIJJIJJJJJJEHGGIJJIGIJI
@5802801/1
tttgcattaaaataatgcccattttcacaggcaagggatcctaacttcgc
+5802801/1
CCCFFFFFGHHHHJJJIJJJJJJJJJJJJHJJJJJJJJJJJJJJJJJIHI
@4267557/1
gggttattgttatgtcgatgtcgaacccaaaaatgtaattaacttttttt
+4267557/1
BCCDFFFFHHHHHJJJJJJIJJJJJJJJJJJJJJJHIJIIJJJIJJJJJJ
@2212680/1
gcccctacgatcatcactgtcgtgtcctttatacatttcggcatggcga
+2212680/1
@@@;BDBA<DFFF@FFDGDCFF?E<?EF<FGIFFEFCFFBE@DFBFCF;
@4267797/1
cgacacgattatgaagacgaagcggacgtcacggtaagcattcatcagaa
+4267797/1
@@@DDDDDHH?FDHIEGH@HIG<FGDHG@FGHGG@FEEA@AD?A=AECED
@6851899/1
ctcaaaaaatcacgtttatacatttttttttaatttttgtgtta
+6851899/1
C@CFFFFDDHHHFHEHBFGIIIIIFIIJJJI28.=FGI6.37@C
@132074/1
ctgagctaaatgctaagcctactataaatgccatacaaggtctataaaaa
+132074/1
CCCFFFFFHHHHHJJJJJJJJJJJJJJJJJJJJJJJJJJJHIJJJJJJJJ
@1180096/1
ggtgcacgcgcttgggcagagggaatctgattgtgctgttgtggaactgc
+1180096/1
@@@DFFFFHHHHHJJJJIJIJJJIJJJJJIJJJJJJJJHIIHJJIIJJJJ
@1682901/1
gttgattttggaatgttttacattggatccgacaaattttcaaattaaag
+1682901/1
@@BFFFFFHHHHHJJFGIIJIJJJJJJJJJJJJJIAHIIJJJIGIIIJJJ
@1683184/1
gagtgagcacgggctctgtgcctggctcccatgtcacggtagcactgagt
+1683184/1
@@CDFFFFHHHHHJJJJJIJJJJJJJJJJJJJJJJIJJJGHIIJJJJJJC
@6320139/1
ggtacaaagcaaaggtcgggcagttcgtcaacaagacattactagctgag
+6320139/1
@CBFFFFFHHHHHJJGIJJJJJJIJJJIJJJJJJJJJJJJJJJHJJJJJJ
@6320159/1
ctcatcttgtatagaggaggcttgggctcgctctccgaagggagcttgcg
+6320159/1
CCCFFFFFHHHHHJJJJIJJJJJHGIJJJJIJJJJJJIIJJJIJJJIIIJ
@3761264/1
gattcatccacaaattccaacccttgcgtttcaaaacaattcattttagg
+3761264/1
CCCFFFFFHGHHHJJJIJJJJIJJJJJJIJJJJJJJJJJJJJJJJJJJIJ
@1180768/1
ggatggagtgagcacgggctctgtgcctggctcccatgtcacggtagcac
+1180768/1
CCCFFFFFHFBHFGIGIJGIIIJJEGHHHIJJJGGIIJEHIIJJ;FHGEG
@6320605/1
ctcatcttgtatagaggaggcttgggctcgctctccgaagggagcttgcg
+6320605/1
CCCFFFFFHHGHHJJJJIJJJJJIJJJJJIJJJJJJJGIIJJEHGGIJJJ
@1180857/1
gtcgtatgattatttgtctgtagtggtcctgctgtttcgtatattctaaa
+1180857/1
@?@DDFDECFFHFGEDCGGGHFHBDBABBHGIIGEFGGGDDFDFHHGDB@
@6320797/1
gccaccaataaatcgttttaacaactgggctctatgggacaaagtagctg
+6320797/1
CCCFFFFFHHGHHJJHIJJJJJIIJJJJJJJJJIJIJJIJIJJJBDHIJJ
@1683894/1
tgttgaggcgcttgtggtggtgcacgcgcttgggcagagggaatctgatt
+1683894/1
??=BDAD?BDA>DECDEI181:<DC1?80D@BBCD<@;@AA>?=7;?A>A
@6853328/1
ctcaaaaaatcacgtttatacattttttttttttt
+6853328/1
?@@DDBAA8<ACAFG?A<AA?FHDFBG@GIIIGE?
@4775216/1
gtggattttaatgttattattacagcatacataataaaattagaggaagt
+4775216/1
BBBFFFFFHHHHHIIIJJJJJIJJJJJJJJJJJJJJJJJJJJJJJJJJJD
@4268125/1
gttcaaggggatctgagaatggtttagattcacaattttgtccgctggac
+4268125/1
C@CFFFFFHHHGHIIHIHHHHJHHJIIHGIJIJJJJJJJJJJJJJJJJCH
@3238828/1
gcaagaagtaccagaaacgggacttagccacaatctggtctggagagaag
+3238828/1
CCCFFFFFHHHHHJJJJJJJJJJJJJIJJJJJJJJJJJHHJJJGIGJIJJ
@7869215/1
gtctgtttgtctgtttgtctgtttgtctatttgtctgtttgtctgtttgt
+7869215/1
CBCFFDFFHFHHHGIJJIIJJHIJJHJJJJJJJIIIJHJJJJJIJJJIJJ
@3238876/1
ccctaagtgagtatacatctattaaattcaaacgcagagctcattatgtt
+3238876/1
@C@FDFFBFDFHBFHIIIJJJJJJGJIJJJJIIGIGIJII>GGCIIGIFG
@1182140/1
gtccgtttttaaactattttttcaatgccctaagtgagtatacatcaatt
+1182140/1
CCCFFDFFHHHGHIIGIJJJJJGJJIIGIJJJJJDGHIGHGGIIJJJJII
@5804511/1
ggtggtgcacgcgcttgggcagagggaatctgattgtgctgttgtggaac
+5804511/1
@CBFFDFFHHHHHJJJJJJJJJIIJJIJJJJJJJJIIJJJJJJJJIJJJJ
@5804723/1
ctagcacgtagttctcagcttccctgcaaagttaaccatcttgtattcaa
+5804723/1
@@@;DDDFFFHHBEFICHICGF@HEGGF9ECCF<B:DHGIIIEB?D>FGD
@5283368/1
atagagacgatttcaccagtggtcttcttgaacttcttcaattgacgcaa
+5283368/1
CCCFFFFFHHHHHJJJJJJIJJIIJJJJJJJJJJJJJJJJJJJJJJJJJJ
@4269395/1
gcccgcctagcgaggaaacgcggccgccatactgtagcttgggtggtggc
+4269395/1
@@@DDDDDDHF?FEEBG??1DD@?@;FA:AEHE@AA;?;7@?B;:@?B?9
@133981/1
atcggttcataaataaaaaacttatgtcaaattaaagaatcacgtcgaac
+133981/1
??;D:=@DD:DDDEIEI??@FC@@<:::???EDDD?DED>@DB@9BD@B8
@5805797/1
ctcagggtctgtggcgaagttttgttcacgttctttgcttgaacacactg
+5805797/1
CCCFFFFDHHHHHJJJJIIGIIJJJJJJJJIJJJJJJJJJJIJJIJJJJI
@1684666/1
gtacattgaaaataaaaataaaaaaaatagcaggggttattggtatgtcg
+1684666/1
@?@FDFEFGHGHHJJJJIIJJGIGJJJJIIJIIJJJFGGGIJJ@FHJGIJ
@2217242/1
cactgagtgacggcacctccgacactgaggtcacggtactcgcggtacat
+2217242/1
CCCFFFFDHHHHHJJJJJJJJJJJJJJJJJHIJJJJHIJJJJJJHADFFF
@666718/1
gcaagaagtaccagaaacgggacttagccacaatctggtctggagagaag
+666718/1
@@@FFFDBDFHHGIBFIGIGGEHIEHIGDFHDFGGGHADFGIGDGDD@BA
@3240001/1
gtttttaatttgtgctccaaattgtatctgacgacgcattgaatctgaat
+3240001/1
CBCFFFFFHHHHHJJJJJJJIIJJHIIJJJIIJIIJJJJJJJJJJJJIJJ
@2725813/1
tgggcctcaaaaaatcacgtttatacattttttttttaatttttgtgtta
+2725813/1
<@@FFFFFHHHHGJEIJIJFHIHJJJJJIIJIIJJJJGHIIHHEH@BDEF
@2725863/1
cgacgtgattctttaatttgacataacttttttatttatgaaccgattga
+2725863/1
BB@FFDDDHHGHHJJGIJJJJJJJIIJJJJIJJJJJJGIGHJJJJJJJIH
@3763314/1
cttggtacaaagcaaaggtcgggcagttcgtcaacaagacattactagct
+3763314/1
C@@FFFFFHHGFHIGGGGHHIIIIJJFGHJJJGEHAHIGGGJIIJJEIII
@2218318/1
ggcagagggaatctgattgtgctgttgtggaactgcttcacctgtggccg
+2218318/1
@@@DDBBAF<;FBDFHGIGFHCBFHIIIIGGIIGEHIIEIIGDDFGHIIB
@1185484/1
gtttgtctgtttgtctgtttgtctgtttgtctgttcgtctgtgcgcgcta
+1185484/1
BBBFFEFFHFHHGGHGJJJJGHHJJJJJIJJJJJJJJJJIJHHIJJIJJJ
@1685770/1
cggcgatgagagcccacgatgtaagtgcttcgggcttcaacagcttgtta
+1685770/1
CCCFFFDFGHFFHJJJIIFEHEGHCHIFGHIJIEF>@FGGIJJJJIJCGD
@1185692/1
ctgctatttattttttctatattttcaatgaacagaattgacccttctac
+1185692/1
@CCFFDDFDHHHHIIIIIIIBHGGHIIIIIHHGIIICCBBBHEFIIIIGI
@2218767/1
ctgtgatctgtttcttggcatctatagatgtcggtggcgcacagggcacg
+2218767/1
BCCFFFBFHHFHHIIJFEHHHIJJJGEHGHIHEHFGHHGHGIJJGIJIGE
@7871714/1
ctcatcttgtatagaggaggcttgggctcgctctccgaagggagcttgcg
+7871714/1
CCCFFFFFHFHFHIIIIGIJJIJGIIJJJGJJJJIJIGHIJJGIEHIIGE
@1185953/1
gtcacggtactcgcggtacatgttgtgtacacctgagcgagactcataac
+1185953/1
@CCFFFFFGGHGFGGHIFIJGGIIJHHHGIIIEIJGIGHIIIIGIGGGID
@5807381/1
gtcctttctaaggttctaaactatatctgtaccaaatttcaaccaaatcc
+5807381/1
CCCFFFFFHHHHHFHIJJJJJJJJJJJJJJJJJJJJJJJJJJJJJFBGHI
@2219379/1
ctcatcttgtatagaggaggcttgggctcgctctccgaagggagcttgcg
+2219379/1
@CCFFFFFGHBHHGGGGGGEIIJGGIIIIIGDCHEHDGGHIJ;AEGGIGI
@5807629/1
ttgtaatatagtttcttttttaattgttataaattcgtaattcgtagctt
+5807629/1
@<?DDDDDFAFCFGHEIIIIG@:EFBACBHIIHIII@GGF@DFD9B?D@G
@7872487/1
cttatttccgacccacaaacaattaagccttgggtaccgtagcctgtaat
+7872487/1
;@@DDBD?FFDHDEDBFEEEA;EGGIHGHGGCHBFHCDAFFHEGCGCG<F
@1686712/1
gttattgttatgtcgatgtcgaacccaaaaatgtaattaactttattttt
+1686712/1
@=<DBDDDF:AAAEF;FED@F?FBGDEB;BBF@D?9BDF<F@GDE<?DFH
@136093/1
ccgtctgattctgtgatagtgaatacaagatcgtggggtgggcccaccag
+136093/1
CCCFFFFFHHHHHHIJIJJHHJJJJJJIGIIJIGGIJIIHJJIIJJJJIH
@1686812/1
cacaaagtttcagcttaaaatacgtttaaaaaaaattagtaccaaatact
+1686812/1
@@@FDFFAFHHDFGGHIGEGIGFGHGIFHGHIJGJIJGIGGIGIGGHGGI
@1186836/1
tattaaacgaagaacatgcggctgaattgcagcatcttgtcgagaacatg
+1186836/1
CCCFFFFFHHHHHJIJJJJIJIJJJJJJJJJJJJJJJJJHJJIJJJJJJJ
@2219888/1
cacaatatattcgtgaaaaccgcatccaactcggatcagccgtttctgag
+2219888/1
CCCFFFFFHHHHHHIJJJJIJJJJJJJJIJJJJJIJJJJJJJHIJJJJJJ
@6323169/1
ctcccatgtcacggtagcactgagtgacggcacctccgacactgaggtca
+6323169/1
CCCFFFFFHHHHHJHIJJJJJJJJHIJJJJJJJJJJJJJJJJJJJJIEHI
@2221281/1
atgacatcttataaatatctattggacccaaatac
+2221281/1
?=@D7;BDDDFF?BEEBFF>EFH4ABF;FB@FHFC
@6860269/1
cttgtcctttctgagatagagtttaaacaaataataattttctcaaagaa
+6860269/1
@C@DDDDFGGFFFAE@GEEEFCEFDHIEHIGHHEHIEDEHIHGEADDGBF
@7874214/1
gtgttgaggcgcttgtggtggtgcacgcgcttgggcagagggaatctgat
+7874214/1
CBCFFFFFHHHHHJJJJJJJJHIJJJJIJJJJJJJJJJJJHHHHFFFFFF
@6860823/1
gtgctgtctgtacattgaaaataaaaataaaaaaaatagcaggggttatt
+6860823/1
C@CFFFDFGHHDHJJJJIIJJJJJJJIJJJIJJJJJJJJIJIIJJFGIJJ
@6861009/1
gtcctttctaaggttcaaaactatatctgtaccaaatttcaaccaaatcc
+6861009/1
CCCFFFFFHHHHHGHIJJJJJJJJJJJJJJJJJJJJJJJIJJJJJJJJJJ
@2222514/1
gcaaatttttggttttaaccacatagttcccgatctcgcgggatctcttc
+2222514/1
@@CFDEFFHH?HAFHHIEHAHIIGIIIIGEFGEHIIICGEIG@BHHHHHE
@137913/1
ctgggcctcttgtatgcgaaggtgttgaggcgcttgtggtggtgcacgcg
+137913/1
@@@DDBDDFHHFCEGIIIIIIIACCBEGBGGEGGGHFEGFHHFFEGEGA=
@2729179/1
gtagcactgagtgacggcacctccgacactgaggtcacggtactcgcggt
+2729179/1
CCCFFFFFGHGDDFHGIIEIHIGIEEHIBHIEIIFHGIIJGEHIGHHEF9
@6861620/1
gcctcttgtatgcgaaggtgttgaggcgcttgtggtggtgcacgcgcttg
+6861620/1
@CCFFFFFFHHHHJIIIIFHHHJIJIGGGHII?FHGHC7CCFHIJJFFEC
@1190417/1
gatttaaagtcgaatattccctgacacctcacccagggcgggatatggaa
+1190417/1
CCCFFFFFHHHHHIIJJJJJJJJJJJJJJJJJJJJJJJJJJHDDEEEEDD
@2223555/1
gtttgtctgttcgtctgtgcgcgctaatctcagaaacggctgatccgag
+2223555/1
@@@ADDDDBF??A<;ACCCCFEHBHGGGDGGIGIIIGHEHGICH@GC1@
@4273009/1
gacgacgacactgtacagttagaaatgttacaacctctatactttgcatt
+4273009/1
CCCFFFFFHGHHHJHIIJHJJJIJJJJIJJJJJJJJJJJJJJJJJJJJJJ
@2223622/1
gtttgtttcatgtcaatcggttcataaataaaaaacttatgtcaaattaa
+2223622/1
@@@DFABDBDFDHGHFGHIJJFIJJIIIJIEGFHGIIEEGHIGICDEDDH
@6862446/1
gtgcgatgttttacaagggcaggttgaactcacaccattcaatttaaaag
+6862446/1
CCCFFFFFFHDHGGIIJHJJGIIEFHHEGIGGIIJJIJIIJHJJJIJJIE
@138580/1
gctcgctctccgaagggagcttgcggccgatgacctcatactcct
+138580/1
@@@FDFDDHHHFHGIEGFGHJIEHGIJJIH@AGDFGGHIICEEHH
@669263/1
gttgtgtacacctgagcgagactcataacgcagccagatgccaaagttct
+669263/1
CCCFFFFEHFHFHIIJJJGIIJJJJJGIJJJJJIJJJJIJJJJJJIIJJJ
@3242100/1
ggaactgcttcacctgtggccggcggcacgcagacgccttgatgacctcc
+3242100/1
<;;DDDDBFFDAHF@EEF@;CGG<?@6;;BE8E<BBEC>3>;@>5@;CAB
@669353/1
gtttgtttcatgtcaatcggttcataaataaaaaacttatgtcaaattaa
+669353/1
CBCFFFFFHHHHHJJJJJJJIJJJJJJJJJJJJJJJJJJJJIJJJJJJJJ
@7875945/1
aactgcttcacctgtggccggcggcacgcagacgccttgatgacctccac
+7875945/1
CCCFFFFFHGHHHJHGIJJIGIJGIJIIGIIGHFFDEDECCCDDDDDDCD
@7876009/1
tagcactgagtgacggcacctccgacactgaggtcacggtactcgcggta
+7876009/1
@@@FFBBDHDA?ACE@GEGHHHEHFHGEGGGICFHDGHI;@AFHFHHH9B
@2225011/1
tgccaattcactgttcattacctgtgaaaactgcccctcagatacaccgt
+2225011/1
CCCFFFFFHHHHHIJJJJJJJJJJJJJJJJJJJJJJJJJJJJJJJJJJJH
@2731492/1
cccgtcttcaccgctgtaaccaccaacagtgacagcacagcgttgttcga
+2731492/1
CCCFFFFFGHHHHJJJJJJJJJJJJJJJJGHJJJJJJJJJJJHIJGIJJG
@5288674/1
gctgggcctcttgtatgcgaaggtgttgaggcgcttgtggtggtgcacgc
+5288674/1
CCCFFFFFHHHHHIJJJJJHDHJ?EFHIJJJJJJJJJFGIFGHHIIHJIG
@7347134/1
gtctgtttgtctgtttgtctgtttgtctgtttgtctgttcgtct
+7347134/1
??@DDDDDBHHHBAFAD:CFEIE4;A:AFH4<A?C@???EB??D
@1191438/1
gtgtaattcaagtaatattaaaacttcagctaaatgactcgcttattttt
+1191438/1
@@@DDDDDHHBFDD2AFFGGGBFHFDEHGHIIFHIIHECHIGGGGIIIII
@6325659/1
cggcagatgaggatacctcaacttcatcttatacttatccaagaaatatt
+6325659/1
CCCFFFFFHHHHHJJJJJJJJJJJJJJJJJJJJJJJJJJIJJJJJJJJJJ
@3765017/1
ttcttcttcagccggctttggtggttctttggctgtctctggtggaggtt
+3765017/1
CCCFFFFFHHHHHJJJIJJIJCHHFHIJJJJIJJJJJJIJJJIIIGIJ;F
@1191737/1
gtcgatgtcgaacccaaaaatgtaattaactttatttttgtctgtttgtc
+1191737/1
C@CFFFFFHGHHHJJIIJJJJJHIJJJJJJJJJJJJJJJJIIJJIJJJIJ
@670922/1
atacataataaaattagaggaagtaggtgctgggcctcttgtatgcgaag
+670922/1
CCCFFFFFHHHHHJJJJJJJHIJJJIJHIIJJJJGIJJJJJJJJJJJIIJ
@4780155/1
cgcaagaagtaccagaaacgggacttagccacaatctggtctggagagaa
+4780155/1
CCCFFFFFHHHHHJJJJJJJJJJJJJJJJJJJJJJJJJJHIJJJJJIJIJ
@4780341/1
tgctgtctgtacattgaaaacaaaaataaaaaaaatagcaggggttattg
+4780341/1
????D:ABBAC?DEEAEEE>E:?:CEEEE<??DDIDBBD9<DAD;@@@C4
@671342/1
gtctgtttgtctgtttgtctgtttgtctgtttgtctgttcgtctgtgcgc
+671342/1
@??DDDBAFHHHHIJJJHHGIHHGGFDHGJIGGIE?FFHIEIGICHGIGF
@4274479/1
gctgtctgtacattgaaaataaaaataaaaaaaatagcaggggtt
+4274479/1
@@@?DDEFD?FHHIIIGGH@BAHHFHIGB?DFGAGF4BFGGBH;@
@6326714/1
cctcttgtatgcgaaggtgttgaggcgcttgtggtggtgcacgcgcttgg
+6326714/1
CC@FFFFDHHHHHJIIJEHFHIGIJIJJIJJIIIGHH@GIIJJJJHFFFD
@2733635/1
gtccttgttgttaagaggtgttacctgcaacttggccaggttagggccaa
+2733635/1
???DDBB=ADDDDEDA:A3A<AAAB@FE@CDEE9?B91180?B8;??DAD
@2733905/1
ctccatactttgtttcatttaaatttacgggctatgccatttatcctcgc
+2733905/1
CCCFFFFFFBHFFEFGHGIIJJJJG<HBGGGIIJJJJGFIGGHGGIGJJJ
@1689573/1
gtgatgcctgaacatatacaacgtgtaacaaaatacctatatacatcaag
+1689573/1
@@@DDDAA?F?2A<E9?AFC?FGBFCEBCH9EFGA4CFBGG>FBGFGGG@
@5289147/1
ctagcttctgcccgcgactccgtccgcgcggatgtcggtcttcgcgtgga
+5289147/1
?@@DDDDDFDHHDII@:CGGHAGHIIAGEGIE/4;???3;@CC=@B37<8
@1689634/1
ctcatcttgtatagaggaggcttgggctcgctctccgaagggagcttgcg
+1689634/1
CCCFFFFFHHHHHJJJJJJJJJJIIJIIJJJJJIJJIIJJJJJJIIIIJJ
@5289211/1
ctcatcttgtatagaggaggcttgg
+5289211/1
???1?=DD>C<DFD@:CD=??FG18
@1193194/1
ctcatcttgtatagaggaggcttgggctcgctctccgaagggagcttgcg
+1193194/1
@@@FFFFFHHGHFGIIGDHHGHIACGECGFDFGDGDGAAFHIDGIJJDGH
@2734772/1
gtcctgctgtttcgtatattctaaattggtttcgttgtatttgtcaatta
+2734772/1
@CCFDFFFHHHHHJIIJJJJJJJJIIIJJHIJJJIJIIIHIJJJJJJJJI
@3767453/1
gccggctttggtggttctttggctgcctctggtgg
+3767453/1
@?@A1@@DDFFFFB@G@<9F2C3CF1C<9D?F00?
@7348668/1
ggtggtgcacgcgcttgggcagagggaatctgattgtgctgttgtggaac
+7348668/1
@CBFFFFFHHHHHJJJJJJJJJJJJJJJJJJJJJJJJJJJJJJJIJJJJJ
@2227285/1
caaatacttgatatcgcatatcgatatgatttcaaaccatacaaacgtgt
+2227285/1
CCCFFFFFHHHHHJJJJJJJJJJIJJJJJJJJJJJJJJJJJJJJJJJHHF
@2736117/1
atcccacaatatattcgtgaaaaccg
+2736117/1
1?;?DDDDHBDBF>BFFBFCFCG@C8
@1194605/1
gtacattgaaaataaaaataaaaaaaatagcaggggttattgttatgtcg
+1194605/1
CCCFFFFFHHHHHJJJJJJJJJJJJJJJJIIJIJJJDGGIJJJJJJJIJJ
@6327438/1
ggcaaatttttggttttaaccacatagttcccgatctcgcgggatctctt
+6327438/1
CCCFFDDFHHHHHEHIJGEFADFEHFHHI::??:D:BBFBFHJAH=A=AD
@7879175/1
gccagatgccaaagttcttgatcttcactg
+7879175/1
@@@FFA8ADFDHAHCDHBGHEEGGGEEHIC
@672513/1
ctccaacttgatacaagcttctcgcacagcagtgagttcgtgttgca
+672513/1
CCCFFFFFHHGHHJJJJJJJJJJJJJJJJJJJFHGIBFHIGGFHIJJ
@1194886/1
cttaaatttacatttagtgtttgtttcatgtcaatcggttcataaataaa
+1194886/1
CCCFFFFFGHHGHJIJJHHJJIJJJJJIJJJJJJJJIJFHIJJJJJJJJJ
@1195322/1
cacggtagcactgagtgacggcacctccgacactgaggtcacggtactcg
+1195322/1
CCCFFDFFHHHHHJJGHJJJJJJJJIJJJJJJJJJJJJFHJJJJHIJJJH
@5291452/1
gtctgtacattgaaaataaaaataaaaaaaatagcaggggttattgttat
+5291452/1
CCCFFDFFHHGHFIJIIJJIJJJJJJJJJIIJJJJJJJJJ@FIJJJJJJI
@7879819/1
ctgggatttcctggaaatgaaaatgataaattccattttatacaacaatg
+7879819/1
?@@DD3BDF:CFFBEFFGF9?C<FHFIIBHFIFEGIIFCAAGFFFFFCFF
@142023/1
ggcaaatttttggttttaaccacatagttcccgatctcgcgggatctctt
+142023/1
CCCFFFFFHHHHHGIJJJJJJJJJJJIJJJJJJJJJJJJJIHJJHHHHHF
@142059/1
tagccgacacgattatgaagacgaagcggacgtcacggtaagcattcatc
+142059/1
CCCFFFFFHHHHHJJJJJJJJJJJJJJJJJJJIJJJJHFHFFFFFFEEEE
@2228584/1
atgcggttttcacgaatatattgtgggatgcttaaatttacatttagtgt
+2228584/1
@CCDFDFFFHFHGIHGHJJHIICIGGGGGGIIGIJJGJGGIHIJJJJGHB
@2228610/1
gtctcgtatgtcaaggacttcacacataaactctatgactggctgcgctt
+2228610/1
CCCFFFFFHHHHHJJJJJJJJJJJJJJJJJJJJJJJJJJJJJJGIIJIIJ
@3245139/1
attgaaaataaaaataaaaaaaatagcaggggttattgttatgtcgatgt
+3245139/1
@@@DFDFDHDHHHJJIJGHEHIJHIIIJGEGE@DDCAH88CCG@@FIGHI
@7880430/1
ctgttcgtctgtgcgcgctaatctcagaaacggctgatccgagttggatg
+7880430/1
BCCDDFFDHHHHHJJJJJJJJJJJJJJJJJJJJJJJJJJJGCHCHGIEHE
@7880470/1
cctaagtgagtatacatctattaaattcaaacgc
+7880470/1
@@@DDBD><?=<DGEGGEHEHFE?BHHEBC<F:8
@4275051/1
ctgtacattgaaaataaaaataaaaaaaatagcaggggttattgttatgt
+4275051/1
;@?BBADDD?FDFGEGG>EFHBE?CF?8DGH@DGGGII@@BC>C.=8CA@
@6864837/1
ctggagagaagatcctcatcttgtatagaggaggcttgggctcgctctcc
+6864837/1
?@@FADBDHHHHHIIIIIGGEGGFCHHICHCHIIIGIIIEHIB??B;=CD
@6864884/1
gtgcgatgttttacaagggcaggttgaactcacaccattcaatttaaaag
+6864884/1
CCCFFFFFFFHHHJIIJJJJIJJGIJJJJJJJJJJJJJJJIIJJJJJJJG
@674524/1
gcaagaagtaccagaaacgggacttagccacaatctggtctggagagaag
+674524/1
CCCFFFFFFHHHHJJJJJJJJJJJJJJJJJJJJJJJJJHHIJJHIIJIJJ
@3246195/1
ggcaacatcttctttggtttgtcaggggtaatgctaacgtcatagcgata
+3246195/1
CCCFFFFFHHHHHJJJJIJJJHIJIIJJHHIIGIIJJJJHJFGJJIGGCH
@7350130/1
cgaatattccctgacacctcacccagggcgggatatggaattttaattta
+7350130/1
CCCFFFFFHHHHHJJJJJJJJJJJJJJJJJJJIHHHHFEFFFFEFEEEEE
@1197501/1
cttgaccattttagatatttgttgttcattcaactgtcttgttaatgcct
+1197501/1
CCCFFFFFHGHHHJJHHJJJJIIJHJIJIIIJJJGIGHHIJGIHIHJIJ@
@2737400/1
ggcctcttgtatgcgaaggtgttgaggcgcttgtggtggtgcacgcgctt
+2737400/1
?@<B;D?BFAFF<?EE<FF3ACFFIED=FIA@F0?60?FFC>@@FFFF68
@675758/1
gtctgtttgtctgtttgtctgtttgtctgtttgtctgttcgtctgtgcgc
+675758/1
CBCFFFFFHHHHHIJJJIJJJJJJJJJJJJJJJJJJJIJJJHJJJIIJJJ
@6329511/1
ggaagtaggtgctgggcctcttgtatgcgaaggtgttgaggcgcttgtgg
+6329511/1
B@@FFDDFHHHHGIJJEHIJIJJIIGIIJIJIJCFFGGJJJJIJJIIGIG
@1198407/1
tattatagtttcaaaaaaactgtttcacataaataggtgagaagtgtgat
+1198407/1
CCCFFFFFFHHHHJJJJJJJJJHIIJJJJJJJJJJIIIGIJIJJDHIIII
@1198452/1
ccctaagtgagtatacatctattaaattcaaacgcagagctcattatgtt
+1198452/1
@?@DD?DDHHDDFD>?BEAA9CIIIBHHGIIIGBEBG?FHG@BC9?FHB9
@4277107/1
ctcatcttgtatagaggaggcttgggctcgctctccgaagggagcttgcg
+4277107/1
CCCFFFFFHHHHGJIIJHIJJJIIDEGHIIDGGJGII@GIIJ@GGIIGHI
@6330129/1
tccacattaataatagggatgatgactaatgactatatttgtccagaaca
+6330129/1
@@CFFDFFHHHHFGGIJJDHGIGIIIGHHIIIJJJJJJIIFGGDFIIFJI
@1694231/1
cctcttcctcgggttggaatgattctggtgggttgtcctgcagagcttgc
+1694231/1
CCCFFFFFHHHHHFHIJHIJJJJJJJJIGIJJGHIHJJJJJJJIJJJJJJ
@4277461/1
ctgtgatctgtttcttggcatctatagatgtcggtggcgcacagggcacg
+4277461/1
CCCFFFFFHHHHHJJJIJJJJJJJJJJJJJJIIJEHHJJJJJJJJJJJJJ
@1694573/1
ctcagcatggtaagaaggtggcggccagaatctagacatgcacagctctt
+1694573/1
CCCFFFFFHFHHHJJJJGFCHIJJIIIIJJJJJJIJJJGGJJIJJIJJJJ
@3246944/1
gtcgcaagatagtgagacattcactttttagtcataatcttcagatactc
+3246944/1
CCCFFFFFHHHHHHIJIJJGIHJJJGIIJJIJIJJJJIIHHGGJGIJIII
@7882018/1
cttagctgcggaatgcttagcttccttcttagagcgtcccgtacccatag
+7882018/1
@@@DBADD>DFHFIIIFII>HGEFFEHGIIIHIGBGFHIH6BFECGGG@=
@4278047/1
gccggagcagctccggtaagtttgtcgagtagagccttagctgcggaatg
+4278047/1
CCCFFFFFHHHHGJJJGHIJHJJJJJJJJIIJJJJJJJJJJJJJJJJIJJ
@677493/1
tatatattcttctgtacgtgtgtatgtcactgaactcctcttaaacgact
+677493/1
@@@FFFFFGHGHHJGEHHDHBGFHJJIIJJIJIJIGGIJJJGGGIJIIJI
@2737903/1
gtgggatgcttaaatttacatttagtgtttgtttcatgtcaatcggttca
+2737903/1
B@BFFFFFHHHHHJJJJIJIIJJJIHFAHHIGIJJJJJJJIJJJJJIJIJ
@3769611/1
gtccttttaaggttctaaactatatctgtaccaaatttcaaccaaatccg
+3769611/1
@@@FDEFFGHHHDGGGIIEIGHIIEIJIAEHIGIIGIJGIIGIJJ@GHIG
@677959/1
gttgaggcgcttgtggtggtgcacgcgcttgggcagagggaatctgattg
+677959/1
@@@ADDDDHFFHBCFFACF@AEDB?DHFDFDHBGHIGGDG>EEEDBDEDC
@1200406/1
cgtcgattgcggtatcggcgtcgcttgcggtaccggcgtcggttgcggaa
+1200406/1
CCCFFFFFHHHHHJJJJJJJJJJJJJJJJJJJJJJHHDBDDDBDDDDDDD
@7351382/1
ccattttctaactgaagaggaaacgattgcatctgtgaggggcgtcgggt
+7351382/1
CCCFFFFFHHHHHIJJJJJJJJJJJJJJJJJJJJJGIGHHIIJJHJHFF?
@5816763/1
ctcagcttccctgcaaagttaaccatcttgtattcaaaagaaaacct
+5816763/1
CCCFFFFFHHHHHJJJJJIIJJJJJJJJJJHIJJJJJJJJJJJJJJJ
@2739023/1
tctgtttgtctgtttgtctgtttgtctgtttgtctgttcgtctgtgcgcg
+2739023/1
CCCFFFFFFHHHHJJJHHJJIJJJJJJJIJJJIJJJIJJIIJJJIIJJJI
@1694745/1
ctgggcctcttgtatgcgaaggtgttgaggcgcttgtggtggtgcacgcg
+1694745/1
CCCFFFDFHGHHHGIIIJFEFGAFCFHEGIEHHGIGFHEFHEFGG@HGHF
@4785080/1
ccctaagtgagtatacatctattaaattcaaacgcagagctcattatgtt
+4785080/1
C@@DFFFFDFHBDFIIJGIIJIEIIGHGEHIIHHGIJGIJJJGCFIJIGG
@4785125/1
cacacggtagcggaaggtgggttcgtgaatcatgccctcaatctgcacca
+4785125/1
@@@DDDDAFFFFHGDGBGGHHCDD?8?DDG?F8?BGHHE@GGFG@GH;@;
@7883806/1
gtgaaacgatcaacaataatatataatttggagtacagttaatacctggc
+7883806/1
CCCFFFFFGGHHGJJJJJJJIJIIIIJJJJJJIIJIIJIIIIIJJJJIJJ
@679106/1
cgccctcttcctcgggttggaatgattctggtgggttgtcctgcagagct
+679106/1
@@BDFFFFHHHFHJJJFHIJIJIIIIJJJJJIIJJIJJIGIIIJJJIJJF
@6331178/1
ccctaagtgagtatacatctattaaattcaaacgcagagttcattatgtt
+6331178/1
CCCFFFFDHFHDFHIJIJJJJJJJJGJIJJJJJJJJJIJDGIIIJJIJHJ
@1201816/1
gggaagtggtgataaagataagtataggctcaaaacctaacgacatcaat
+1201816/1
@@@BBD=BDADFHCHGGFGGHHAEEFHGIGEGIGBEHIBGD?FHIIIGHD
@7884292/1
gtggaactgcttcacctgtggccggcggcacgcagacgccttgatgacct
+7884292/1
CBCFFFFFHHHHHJJJJJIJJJJJJJJJJJJJJHHFFFDDDBDDDDEDDD
@6331434/1
ggcacctccgacactgaggtcacggtactcgcggtacatgttgtgtacac
+6331434/1
??@?DDDBFF>F>@FGIEEIIDHBGCBF?FB:@AHGBC>F8CF@@C=DE?
@2231467/1
cccagaaatttcgcacgctcgactaacattacctcgaaggcgcggcgtgc
+2231467/1
CCCFFFFFHGHHHJJJJJJJJJJJJIIJJIJJJJJJJJJJJJJIHFDBDD
@1202139/1
cttcaataaacaataaaatttaattctaataaaactgcaagcgactggtt
+1202139/1
CCCFFFFFHFHHHIIGEHJIJGEIHIJGGIJJJJIEEIGIIIGGIIJIBD
@1695802/1
cgcaagaagtaccagaaacgggacttagccacaatctggtctggagagaa
+1695802/1
CCCFFFFFHHHHHJJJJJJJJJJJJJJJJJJJJJJJJJJIHIJJJJJJJI
@1696013/1
cccgtttccaatctccaagacaggaggctccagtactttagctttgacag
+1696013/1
CCCFFFFFHHHHHJJJJJJJJJJJJJJJJJJJJGIIJJJJJJJJJIJJJJ
@2232074/1
cacgggctctgtgcctggctcccatgtcacggtagcactgagtgacggca
+2232074/1
@;?DADD6?FABD>C<F9A>BFGF9EGGE<F@03:?DFGC3DDDFD@A<4
@5294344/1
ggctatgccatttatcctcgcacgttggcagtaatagtacaagtgaaaag
+5294344/1
?1?D;BDDFFFBFIAEFECEGIIFFDGCCCB1?FFFCGCFE@GDD?DFFE
@680808/1
cctcaatctgcaccagttcatacttgggcacagttcctcgacgagcaagt
+680808/1
C@CFFFFFHHHHHJJJHIIJIJIJJIIJIIJIJFIJJJHIJJJHIIIGJF
@6867212/1
gtgcgccaaatattttattgtaacaatgaaccatggtttcaacaatttct
+6867212/1
CCCFFFFFHHHHHJJJJJJJJJJJJJIJJGIJGIJJFHIJJJJJJJJJJJ
@5294707/1
gtccgtttttaaactattttttcaatgccctaagtgagtatacatctatt
+5294707/1
@CCFF?DDDFDDFGBGBGAF@GIGHIGGHIIEHHDGAG?BGEFDHGC@GG
@1203992/1
gccttgggaagcctttgtgcgccac
+1203992/1
:?@DDD8B?DFDF?DDF4AC:@F6:
@6867892/1
gtctattaaaaagtttatttgttgggttttcctggttaaattatttaacg
+6867892/1
@CCFFFFFGGHHHHIJJJJJIJJIIJJIJJIJHIGDGHIIJIJJJJJJIJ
@2232446/1
gtccgtttttaaactattttttcaatgccctaagtgagt
+2232446/1
@@@DD=BDFBDHDHHGGHEIEBEHCHGBCFF>FGGGHI:
@1204592/1
cccacttatgagaaggataaaactttttagctgattttgttaaatta
+1204592/1
?<@B7DBDHD<A<C@EBFDHGEH>BHGHGEHIGGA?E@AF?CDGGG9
@4787081/1
gttggagcttggtacaaagcaaaggtcgggcagttcgtcaacaagacatt
+4787081/1
CBCFFFFFHHHHFHJJIJJJJJJJJIJJJJJIJGIJJIJJJJJJJJIIJJ
@2741036/1
gtctgtttgtctgtttgtctgtttgtctgtttgtctgttcgtctgtgcgc
+2741036/1
@C@DFDDEDBFHHEHGIJHGHCHEGBHHHGHIJGGGIIJJIFCGGDDDHG
@146065/1
cgtctgattctgtgatagtgaatacaagatcgtggggtgggcccaccagg
+146065/1
@C@DFFDDHGHHFHGIIIFHGHGIIGJJHIJJGHIBHHHJIJIIIIJJJG
@2233581/1
ctccggtagaactgcaccatttcatttggattcgtagagtaatctaagac
+2233581/1
CCCFFFDDHCFHHJJGJIJJJJJIIIJJJJJJJJHGIGHHHGIIJJJJJI
@146541/1
cttgtattcaaaagaaaacctagaatcactggttcaaattcaaataaaat
+146541/1
@@@DBDDDHHFBFHE@FEGIHGI9EEHCEBBB::?GEGEFGDGFF@FBF?
@1697287/1
ggtgatactgttatcctgtaatggtacagcctgtcattgttgctctgcgt
+1697287/1
@@BFFFFFHHHHHJJJIJJJIJJJHJJJJJJJJJJJJJJJJJJJJJJJIH
@7352764/1
ctcatcttgtatagaggaggcttgggctcgctctccgaagggagcttgcg
+7352764/1
@@@FDFFDHFHHGGGIJGHIICF@CGGEGHE?GBGHIBFDHGGHE;7C@A
@683881/1
ctcatcttgtatagaggaggcttggg
+683881/1
;??DBDDD:2ADBC<<AE?CBFC1A8
@146964/1
ctcttgtatgcgaaggtgttgaggcgcttgtggtggtgcacgcgcttggg
+146964/1
CCCFFFFFGHGHHJIICGHHIJJJJJJJJJIJJGHIHHIJJJJJHFFFDD
@3249689/1
cactaacattttctttttctagtttcaaatgacgataaaatatccactta
+3249689/1
@<?DDDB:ACFFFGGGD@GHIDFAFCCHCHGECBEGI@FCGH@FGHE<:B
@5295680/1
ctatgatgtcttgtttgtgttgggtgactgctgaacggaatttttctatg
+5295680/1
CCCFFFFFDDDDHDGIIFGIJIIJCGHGGGIIJJJGIJIJJIJIJJJJJJ
@684412/1
cagagatatttgcatctacttttagctagatacagaccataatttctact
+684412/1
@@CFFDFFGGHGGIJIJJGGIIIGGHGIIIJIIIIJEHIEGFHGEFGIJJ
@2742486/1
cttaaatttacatttagtgtttgtttcatgtcaatcggttcataaataaa
+2742486/1
???D=DD8DDD8AEDA:2AAEEFE:CEBFFCA9<ACDEEIII<D<4:D4D
@3772147/1
cttcacctgtggccggcggcacgcagacgccttgatgacctccactttga
+3772147/1
CCCDFFFFFBFHHHEEHIJFHIGBGHHGHHFFFEEEDEDCDCBDDDCCCD
@684799/1
cgccacatcaatgttgataaaggctttattggta
+684799/1
?=@DAAD?FA?FHHGGGHDA>E@?FGG<FEE3C<
@7353780/1
tggttacattgctcacgtacagctaagttattagcgatattataattatc
+7353780/1
BCCDFFFFHHHHHJJJJJJJJJJJJJJIJJJJJJJJIJIJJJJJIJJJJJ
@7353858/1
ggcagagggaatctgattgtgctgttgtggaactgcttcacctgtggccg
+7353858/1
CCCFFFFFHHHHHJJJJJJJJJJJJJJJJJJJJJJJJJJJJJJJJJJJJJ
@2742916/1
caccagcattcgtgtcccccgctggagcttgaccaacggggtacatcttg
+2742916/1
CCCFFFFFHHHHHIJJJJJJJJJJJIJJJJJJJJJJJJJJJ;AHIIJJIH
@2742961/1
tcgcacgttggcagtaatagtacaagtgaaaagtcacttgccgatggtag
+2742961/1
CCCFFFFFHHHHHJIJJIJJFHJJJJFHIJIJJHIIJJJJJJJGIJJFHI
@4787673/1
tgggatgccacccggcaccactcccgggtgaggatgcactacatttccgt
+4787673/1
CCCFFFFFHHHHHJJJJJJJJJJJJJJJFHJJJJIJJJJJJJJJJJJJJH
@1207978/1
cttccctgcaaagttaaccatcttgtattcaaaagaaaacctagaatcac
+1207978/1
@C@FAFFFGHGHGJJJIJJIJIIJJFHGIGHIJJJJJJGJGIIJJGJJHJ
@6869571/1
ctctattcacctttctaggacatttatctggctgtatgtttacatcataa
+6869571/1
;?@DDDDAFFDFFIGHIEFIIHGIEHHHII>DAGHECHGHIIIDGGFHBF
@2235070/1
gtctgtttgtctgtttgtctgttcgtctgtgcgcgctaatctcagaaacg
+2235070/1
@BBFFFFFHHHHHIJJJHIJJJJJJHIJIIJJJJJJJJJJJJJJJJJJJJ
@5820601/1
ctagaatcactggttcaaattcaaataaaatcactctgcaatcctgcctc
+5820601/1
CCCFFFFFHHHHHGHJJJJJJJJGHIJJJJJJJJJJJJJHIIJJJJJJJJ
@2744256/1
gctgtttctcactagtaagagcttttcgtataatat
+2744256/1
?;1A4ADDDDAD?A:<<<3C?333AF4<<9A<1::E
@1209162/1
ctcatcttgtatagaggaggcttgggctcgctctccgaagggagcttgcg
+1209162/1
CC@FFFFFHHFHAGIJGBFGGIJBBBHE?GGHIBBD@:?@FH=F<FIEGG
@4283443/1
caccttatgatagtcatcgcggcctctagccgacacgattatgaagacga
+4283443/1
@@@DDDA>BFH>?<C>EB;18C1CGHG<DBFFG?GBA6==;C;4=@4@::
@687876/1
cctttctaaggttctaaactatatctgtaccaaatttcaaccaaatccgt
+687876/1
@CCFFFFFHHHHHJJIJJIIGIIJJIJJIJIHGIJJJHIJJJIIDGGIJG
@6869732/1
gcgggtcggacgagccgtgccttttattgcttggtgagacacgagataaa
+6869732/1
@@CF?@DDADHFHIDHIGHHJGIGH<BF8=FGHGGGEH>EHGH8>DDC>>
@5821647/1
ggttattgttatgtcgatgtcgaacccaaaaatgtaattaactttttttt
+5821647/1
CCBFFFFFHHHHHHIJIJJHIGJJJJJJIJJJJIFIGIJJJGHGIJJJJI
@7354620/1
gcctcttgtatgcgaaggtgttgaggcgcttgtggtggtgcacgcgcttg
+7354620/1
@?@DFDDDDHHHDGEEGDAFHHGHC@;DGHIGBFH@DE0BFGCGEGEDDD
@1210656/1
gccaccaataaatcgttttaacaactgggctctatgggacaaagtagctg
+1210656/1
@@CFDDDDFH<DHGIFHGHIFG@EHHEGGIIHHGGGEI;FAADHBGDEBD
@7888281/1
gtctgtttgtctgtttgtctgttcgtctgtgcgcgctaatctcagaaacg
+7888281/1
@@@FFDFFHHHFDHIIIFHHGIIIJIJIEECFGHIJJJJIGIIGJGGIJI
@6334744/1
caacaaataaaccttttaatagacaaatacaacgaaaccaatttagaata
+6334744/1
CCCFFFFFHHHHHJJJJJJJJJJJJJJJJJJJJJJJJJJJJJJJJJIIJI
@4789903/1
tttttaaactcatattttcatggtaccaagttatgaatttttcaaatcgc
+4789903/1
@@?DDDB?FFHFHEGHHHGHFBFIGGDHIGIIGEFCEHCFGDDDDG@GDH
@6870529/1
ctcgcggtacatgttgtgtacacctgagcgagactcataacgcagcc
+6870529/1
CC@FFD?DDHDHDCFDHIFDEFCCBHEGHG<GHIEEGGIIGIGIGIE
@6871028/1
ctcctttcttttgcgagctgctgccgaaagattagagtcgtcttctactt
+6871028/1
CCCFFFFFHHHHHJJJJJJJJIJJJJIJJJJJJJJJJBGIIIGGHJHGIJ
@1212320/1
cgaatatggtgttgttgacgagcgcggagcggaggtcggtgagcgcgccc
+1212320/1
@@@DDDFFHHHFHGFIIBH<GA@FGG>HG@FG>A95?6<9=?ACC@;BBB
@5297329/1
ggcacctccgacactgaggtcacggtactcgcggtacatgttgtgtacac
+5297329/1
?@@DFDFFDDFFFIIIGDGFIIG>@DBFF@FGHDFHHIIG7==@DHDGA.
@2745559/1
tgagtgacggcacctccgacactgaggtcacggtactcgcggtacatgtt
+2745559/1
BCCFFFFFGHHHHJJJJJIJJJJJJJJHHIJJJGIIJJJJJJHHFDFFFF
@690299/1
cctgttttggtagcggcggcgcggtccgtgaggagcatgctcgccatcag
+690299/1
CCCFFFFFHHFHHIIJIJJJIHHF6>BBBD??B>?ABCCCCDDDDDDDDD
@2237415/1
tggtcttcttgaacttcttcaattgacgcaagaagtaccagaaacgggac
+2237415/1
@@CFFFFFHHHGHJIJJJJJJJJJJIIJJJJJIJJGHIFHIJJIIGGIIJ
@2237463/1
atctgtttcttggcatctatagatgtcggtggcgcacagggcacgcttgc
+2237463/1
@CCFFDFFHHHHHJJJJJJJJJJJJIIJJIJJJJIIJIHIJJJJJJJJJG
@5823415/1
aacagattgtttgagatgtttgtgaaactgcgacaccttgtggctgtgac
+5823415/1
CCCFFFFDAFHHDDHGGHJIGHGHEIIJFCHIIJDHGGGGHGIIIC9BFG
@5297847/1
gtctgtttgtctgtttgtctgtttatctgtttgtctgtttgtctgtttgt
+5297847/1
@@@FDFFFHHDHHGGIIGIIICEHEGFHHIH@EFGFHCFHICHFGCB@FB
@5823519/1
gcttaatactactcactgatttatgtagcatcatcttgtaaagactacag
+5823519/1
CCCFFFFFHHHHHJJJJJJJJJJJJIIJJJJIJJJJJJJJJJJJJJJJJJ
@1699810/1
gcaagaagtaccagaaacgggacttagccacaatctggtctggagagaag
+1699810/1
CCCFFFFFHHHGHIIJIJJJJJJJJIJJJJIIJJJJJJFHIJJIJHIIIJ
@5823613/1
gctctgcgtcggtatacacttggggaaagcctcctcactggcatagacgc
+5823613/1
CCCFFFFFHHHHHIJJJJJIJJJIJJIJJJJJJJJJJJGGIIIJJJJJIJ
@1699974/1
gctgggcctcttgtatgcgaaggtgttgaggcgcttgtggtggtgcacgc
+1699974/1
CCCFFFFFHHHHHIJJJJJIJJJEGHIJJJJJJJJJJIJJIJJBHIJJJH
@149425/1
agggaatctgattgtgctgttgtggaactgcttcacctgtggccggcggc
+149425/1
@CCFFFFFGGHHDHGGHIIEGIIG?EGE@GFHI@EHGB;C9DCDGEGIHF
@691034/1
gtcacggtagcactgagtgacggcacctccgacactgaggtcacggtact
+691034/1
C@CFFFFDHHHGHIJIGCFHJEGHGIIIJJJIIIJJJJIJCCGEHIGHHH
@4285659/1
ctgtacattgaaaataaaaataaaaaaaatagcaggggttattgttatgt
+4285659/1
CCCFFFFFHHHHHJJJJJJJJJJJJJJJJJJJJJJJJJFHJJJJJJJJJI
@1213889/1
catctattaaattcaaacgcagagctcattatgttgatttttgaagagtt
+1213889/1
C@BFFFFFHHHHHJJJJJJJIJJIJIIHIHIJJHIJIJJJJJJJJIGIGH
@5298716/1
gtctgtacattgaaaataaaaataaaaaaaatagcagggg
+5298716/1
=?@;?ADDFHB<FEAGGG9:C@FGGIIIIIBHC>9?DFHI
@5824346/1
ccatactttgtttcatttaaatttacgggctatgccatttatcctcgcac
+5824346/1
CCCFFFFFHHHHHJJJJJJJJJJJJJJJJJJJJJJJJJJJJJJJJJJJJJ
@2747037/1
cttcttagagcgtcccgtacccatagcaacaagatcagcgactgtcacac
+2747037/1
CCCFFFFFHHHHHIJJIHHIJJJJJJJJJJJJJJJJJJJJJJJJGHIJJJ
@2747038/1
gccggctttggtggttctttggctgtctctggtggaggtttctcctgtga
+2747038/1
C@CFFFDDHHGCFG@EHGIIJJIJIGIGHIIGBFHEGG0?FHIJIGIBDD
@5298924/1
ctcataacgcagccagatgccaaagttcttgatcttcactgggctcttct
+5298924/1
@CCFFFFFHHHHGJJIIIJGGHIEHEHJJFIHGGIJIFIJJGFIJGEIIJ
@2747131/1
atacataataaaattagaggaagtaggtgctg
+2747131/1
@@?BDDBDD:?DAAB>?EF3:C<C?F?2ADB>
@4286047/1
ccctaagtgagtatacatctattaaattcaaacgcagagctcattatgtt
+4286047/1
CCCFFFFDHHHHHIJJJJJJJJJJJJJJJJJJJJJJJIJJJJJJJJJJJJ
@4790594/1
gttaaaaccaaaaatttgccggaagtcactattccacgcgaacgaagtcg
+4790594/1
CCCFFFFFGHHGHIJJJJIJJJIJJGHIJJIJJJJGJIIJIIGIBHHAEF
@5824876/1
ctacatttcattatttttgatcaagaagtacaagatatcatccgcatcaa
+5824876/1
:?@D?D;B>?ADHIFH9EHGBE@BC4AA<9<92A:?FE@@CH4?D::D90
@5299353/1
ggattttaatgttattattacagcat
+5299353/1
?7??D;==?C?2<CEB:<<3CEDFF<
@4286343/1
ggcctcttgtatgcgaaggtgttgaggcgcttgtggtggtgcacgcgctt
+4286343/1
CCCFFFFFHHHHHIGIGHIFGGGIFIJEIJJJJFIIBBGGIIIGJJGHFD
@2238828/1
ggaatagtgacttccggcaaatttttggttttaaccacatagttcccgat
+2238828/1
@CCFFFDDFHHHGJJJJJJJIJIJJJJJFHIIJJJJJJJGIJHHIIIIJJ
@1214568/1
cttccctggcaatacaacaacgacaagctgcaactgtacgaatgtgctct
+1214568/1
@BCFFFFFGHHHHJJJJIJJJJJIJJJJJJJJJJIJJIJJJIJJJJJJJJ
@5299668/1
tgtatatatagttatatcaacaacaaagtatgagagatataaaagattgg
+5299668/1
?@=BDEFDHDHCFHIIIIIGHGIIGDHIFHHHHH<ECEFFCHIGIDHHBG
@1702159/1
agccagatgccaaagttcttgatcttcactgggctcttctctgggatttc
+1702159/1
?@@AADD?FHBHHDIHGEHGIBFHCHIIGHIIADHGIIGIICGIIGIIIC
@2239680/1
tgggcctcttgtatgcgaaggtgttgaggcgcttgtggtggtgcacgcgc
+2239680/1
@@?DADBDFHBCDFFFHEHHI<FAGHFGGGHIHHIBFFHGEHGGIIGEAD
@5300619/1
ctggctgtatgtttacatcataatgatgaacaaatcctcttggcattgat
+5300619/1
CCCFFFFDHHFHHJIJJJIJJJJJJJIIIJJIJEHIJIJJJJGJJJIIII
@2749029/1
cccctgctattttttttatttttattttcaatgtacagacagcacttttc
+2749029/1
@@@FF1DBFHHFFGAFHIIGGIIIIGEIGCHHGGIGCE<DGCC>GFGHGG
@1215870/1
gtggattttaatgttattattacagcatacataataaaattagaggaagt
+1215870/1
@@@FDFFFHHHHGFHGIJIJJJGIJIJJJJJJJHHFFEHIIIIEGGFAHG
@2749178/1
ccgcgctttaatctaatgcttataagtaggtaataaacatattcttataa
+2749178/1
@CCFFFFFHHHHHJJJJJJJJJJJJJIJJJIHJJJJJJJJJJJJFJJIJI
@5826495/1
gtgttgaggcgcttgtggtggtgcacgcgcttgggcagagggaatctgat
+5826495/1
@@@DFFDFH?FHHIJHIGDEGHHGGHGHGIIIGIGIIJ=EA<=EDCDFEF
@6871355/1
ctccaaattgtatctgacgacgcattgaatctgaatacgaaaatgaattc
+6871355/1
@@@BDDBDHFDBF?FEEAGE8ECC?DHIDHGHCFHGEDGFFDBDGIEFH=
@691752/1
gcgtcaatatttttttaaatcaaagacgtaatttgtatgagtgttttgaa
+691752/1
@@@DDDAD>FBAFGI>FBC>?9?<E?FG?8DEGDGDEHG<F099/98CGI
@3775049/1
ctcatcttgtatagaggaggcttgggc
+3775049/1
@@@DDDD?<D?<AG9EFEHGH@?DE3C
@3254064/1
cggcaaatttttggttttaaccacatagttcccgatctcgcgggatctct
+3254064/1
CCCFFFFFHHHHHJFHIJJJJJJJJJJJJJJJJIJJJJJJJJJJHHHFFF
@6871740/1
attttgatgaatttttttgtgtgtattcaaggggatctgagaatggttta
+6871740/1
;?1ADD?DFDDFHBEHGGGIIII@FHIIG>GGEGFGI@8?F@FEHGBDG>
@4792315/1
catcgttgctgtcctcatcattagacttgacctcgtccaacaccttgaac
+4792315/1
CCCFFFFFHHHHHJJJJJJJJJJJJJJJJJJJJJJJJJJJJJJJJJJJJJ
@6872055/1
cttgattttataatttagagacacgtgtacatttcgagagaacaaattac
+6872055/1
CCCFFFFFHHHGHJJJJJJJJJJJJHIHIIIJJIJJJJJJHJJJJJJJJJ
@3775615/1
agcaaatggaaaaaaaaattggtgaaaagaatcacaagtaagatactgca
+3775615/1
CCCFFFFFHHHHHJJJJJHHHJFGIJJJJJJJJJJJJJHHIJJJJJJIIJ
@7890586/1
ctccatactttgtttcatttaaatttacgggctatgccatttatcctcgc
+7890586/1
;???=BDDH?FF<E?EFHHIIICBCH@CFHIGGAFHGIGIIGGGEHGBHI
@692604/1
gggcacgcttgcgcatgacatctattcatgccattggcgttcaaaaggtt
+692604/1
CCCFFFFFHHHHHJJJJJJIJJJJJJJJJJJJJJJJIJJJJJJJJJJJGI
@692674/1
gcacgggctctgtgcctggctcccatgtcacggtagcactgagtgacggc
+692674/1
@@@DDD<DAFH>HEBGII3ACBF=DHIFCBFDBGHIIIDBFFB8BFFD<8
@152324/1
ctcatgtaatttttaatgttctccaaatcgacgactcctgtggctttcag
+152324/1
CCCFFDD;DDHDFIJJGJJIGEGIFIGIIIIIGEGIIIGIHGGGGIBCEC
@7891030/1
cagtggtcttcttgaacttcttcaattgacgcaagaagtaccagaaacgg
+7891030/1
B@BDFFEFHHHHHJJJJJJJJJJJJJJJJJJJJJJJJJIIJJJJJJJJJJ
@4793001/1
ctcacatgattcatccacaaattccaacccttgcgtttcaaaacaattca
+4793001/1
CCCFFFFFHHHHHJJJJJJIJJJJJIIJIJJJJIJJJJJJJJJJJJJJJJ
@4793138/1
gacgcaagaagtaccagaaacgggacttagccacaatctggtctggagag
+4793138/1
CCCFFFFFGHHHHJJJJJJJJJJJJIJJJJJJJJJJJJJJJHIJJJIJHJ
@2749597/1
gtcatattatgtgagtacgaagcattgtctgtttataaaataattaacaa
+2749597/1
C@@FFFFFHHHFHGHGHIJICHIFGIJIJJJGGGIJGJJIIJJEGIIIGI
@153124/1
ctctatactttgcattaaaataatgcccattttcacaggcaagggatcct
+153124/1
@CCFFFFFHHGHHIJJIJJJJJJJJJJJIIJIJIJJIIIJIJIGIJJIIJ
@4288071/1
ccctgatagagacgatttcaccagtggtcttcttgaacttcttcaattga
+4288071/1
CCCFFFFFHHHHHJIJJJJJJJJJJJJIJJJJJJJJJJJJJJJJJJJJJJ
@2241632/1
ctcagcgacatgtaagagttcaatggggaagtaaatgcatctgtccttat
+2241632/1
CC@FFFFFHGFHFGHIGI<CHGGIJIIJGGIGGIIIJIIJJJJIIJGJII
@153653/1
cacgtagttctcagcttccctgcaaagttaaccatcttgtattcaaa
+153653/1
@<@DDDDDFHHDFBFH@EGGB@GABDGAEHHHGIEHEGGIIGGEHI@
@1703989/1
atgcactacatttccgtccatcattttgtcaacgaactcttctgaagtat
+1703989/1
@CCFFFFFHHHHHJJJIIJJJJJJJJIIEHGGJIIIJFJJJJJJJIJHJJ
@5302564/1
cacatttttcacatattttctatattttttcgagacttacctctccttta
+5302564/1
??;D;;D8F?D::<CFBFII>>HHIEFFE6ACB;FB>FDFF>B?DFEFI>
@153907/1
ctgtacagttagaaatgttacaacctctatactttgcattaaaataatgc
+153907/1
@CCFFFFFHHHHHJJJJHIJJJJJJJJJJJJJJJIJJJJJJJJIJJIJJJ
@5827971/1
caccagtggtcttcttgaacttcttcaattgacgcaagaagtaccagaaa
+5827971/1
CCCFFFFFHHHHHJJJJJJJJJJJJJJJJJJJJJJJJJJJJHHJJJJJJJ
@4288668/1
cttgttgttaagaggtgttacctgcaacttggccaggttagggccaacag
+4288668/1
BCCFDFFFHHHHHJJCGFHHIJJJJJJJJJJJJJJJJHHJJJJJJJJJJJ
@1704442/1
cctggcgtaaaataacgtcaatacattggatctcctcagtaggatggcaa
+1704442/1
CCCFFFFFHHHHHJJJJIJJJJJJJJJJJIJJJJJJJJJGJJJIJIJJIJ
@5828358/1
tttttaaactcatgttttcatggtaccaagttatgaatttttcaaat
+5828358/1
CCCFFFFFHHHHFIIJIJJEJIIIIJJJGIJGIJJJIJJJJJJIJJJ
@5303144/1
ccgtttagcagcttcatccagaggcaagcgctccaagttgcttggaggct
+5303144/1
CCCFFFFFHGHHHJJJJJJJJJJJJIJJIIJJJJJJJJIIJIJHJEIJJI
@5303147/1
cttgtttataagtttagtatagcttattacaaaataaatcttatatttaa
+5303147/1
@CCFFFFFHHFHHHJJJHJJJJJJJJJJIJJJJJJJJJJJJJJJJJJJJI
@5828460/1
aaacatgccagttataaagcatagcccgaagtgctattggcacacaggca
+5828460/1
B@CDFFFFHHHHHJJJJJIJIIJJJJJJJJJIIIJJJJJJJJJJJJJJJJ
@5828544/1
cgtcattgaacaatctcgtatgatgccgtttctgtaccaataggaacaat
+5828544/1
@CBFFFFFHHHHHJJJJJIIJJJJIJJJHJJJJJJJJJIJJJJJJJJIJE
@154719/1
cgcttaaataaaatattaatcgactagtataagtaatgagtagaaaagcg
+154719/1
BCCFFFFFHHHHHJJJJJJJJJJJJJJHHIJIJGIIGJJJHIJJJJJJJI
@693448/1
gtcctgctgtttcgtatattctaaattggtttcgttgtatttgtcaatta
+693448/1
@@@DDDDDF?DABB?A;AFFHHCE@FBCECFGDGIIGHIIIIABFCHGH?
@5829240/1
gttttttaaactcatattttcatggtaccaagttatgaatttttcaaatc
+5829240/1
BBCFFFFFHHHHHJJJJJJJJJJJJHHIJJJIIJJJJJJJJJJJJJJJJJ
@1705576/1
ctgagtgacggcacctccgacactgaggtcacggtactcgcggtacatgt
+1705576/1
CCCFFDDEHHHHHIIIGIJJJJGIIHHIFIGHIJCHIJJIIJGHEFCFFF
@7891812/1
gttggtcttggttgaacggaactccaatcctttactcgaatagtcttttc
+7891812/1
CCCFFDEFHHHFHJJIJJJIJJJJJJJJJJJJJJJJJJJJJJJIJJJJJI
@6873365/1
gttcataaataaaaaacttatgtcaaattaaagaatcacgtcgaacattc
+6873365/1
CCCFFFFFHHHHHJJJJJIIHJHHIJJJJJJJJJJIJJJJHIJIJJJIIJ
@1705800/1
actgagtgacggcacctccgacactgaggtcacggtactcgcggtacatg
+1705800/1
@@@FDDBDHHHHFBHIIIJGHGIIIIHJJBBFGEI?FGGIIJJH:BDD;@
@7357928/1
cttggttcgtcttttgaagattctgatattgatagttttttcattc
+7357928/1
:?:=A=BD@AD?CCF@G?EDA@F@9AF?E@BDFBF?9:C?D@FFF9
@7358177/1
ctgtgatctgtttcttggcatctatagatgtcggtggcgcacagggcacg
+7358177/1
CCCFFEFFHHHHHJJJIJJJJJJJJJJJJIIHIJCGIGIJJJJJJJJIJJ
@5830175/1
gtcctaacgaaacagcgcaaatgagaaagctatctatttcaaataaaggc
+5830175/1
CCCFFFFFHHGHHJJJJJJJJIJJJJJJJJJJJJJJJJJJJJJJJJJJJI
@6873964/1
atcgttctcagcatggtaagaaggtggcggccagaatctagacatgcaca
+6873964/1
@C@DDDDDHHHHAGIIACDFIDFCCABFAC@DDEHIIIGIIIIIGHGEGG
@4793217/1
ctaacgtcggattcagttcggaacatagaaatttgtgtaacccaagtttg
+4793217/1
C@@FFDBDFFHFFHGHIFGGGGGHIJJGIJJHIJIEHDDHIIJIJI=CFC
@7358585/1
gtggattttaatgttattattacagcatacataataaaattagaggaagt
+7358585/1
@CCFFFFEHHHDDHGIIIGIIJJBFEHHIIIGEGEIIJGIJJIJGIGHIG
@3256747/1
gctcgctctccgaagggagcttgcggccgatgacctcatactccttcaac
+3256747/1
CCCFFFFFHGFHHJJGGHJIJJJJIJJJJJJJIGIJIIIIJJHHHHHHFF
@3256866/1
cagcattcgtgtcccccgctggagcttgaccaacggggtacatcttgata
+3256866/1
CCCFFFFFHHGDDIJJGIJJJJJJIIJJJJJIJJJJJJ@FHIJJJJJJJI
@1706666/1
cgcgctaatctcagaaacggctgatccgatttggatgcggttttcacgaa
+1706666/1
C@CFFFFFHHHHGJEHIJGEHGI@GGIIJJIJJI?GHGII6@FHGIJJDG
@695085/1
ctatttcaaataaaggcgtcaactgggtgtgctagttacataatatctac
+695085/1
CCCFFFFFGFHHHJJJIJGGIIIIJIIGHIIJJIJIIIJIJJJJJJJJIJ
@155555/1
cgctaatctcagaaacggctgatccgagttggatgcggttttcacgaata
+155555/1
CCCFFFFFHHGHHIIIIJJJJIDHIJGHGIJGEHJGHIFGGIIIIGGIID
@1707352/1
cgtcactctgttgcgaatatatgaagcgtgagacaatgcctccaata
+1707352/1
@@@FBDBBFHFHHGD<AGG@EDHCH??FHDBCDFDCGGEAHBBFGFG
@155966/1
ggtgctgggcctcttgtatgcgaaggtgttgaggcgcttgtggtggtgca
+155966/1
CCBFFFFFHBHHHIJJHIJJIJJGIJEFGHIHIJJIIJJJHJJHIJIIII
@1707433/1
gtctgtttgtctgtttgtctgttcgtctg
+1707433/1
?:??DDDDBD?:?EA4;FBECFHGGHHGF
@4290284/1
caggctcgccgccctccatagaccgcagagtgagacagcactgctggagt
+4290284/1
CCCFFFFFHHHHHJJJJJJJJJJJJIJJIJHIJJJJJJJJHHHHHFFFFB
@1707556/1
ctcgcacgttggcagtaatagtacaagtgaaaag
+1707556/1
@<?BBAD??:A;3CACBGIICBCAFHI?:9CEBF
@4794435/1
gttattaggtaatgttatatattttgtcttttctgacattggtctctata
+4794435/1
??@FBDDFD=DADHHGHHEHFEHIIIE?CHHIGI>ABBFHHIFGIEBDHD
@2753061/1
gtggattttaatgttattattacagcatacataataaaattagaggaagt
+2753061/1
???D?=2BD4DD?<EEIA??F@F?:3<:3CF>?9CF4E?EE<D?C?D;?:
@157062/1
gtttcttggcatctatagatgtcggtggcgcacagggcacgcttgcgcat
+157062/1
CBCFFFFFHHHHHJJJJJJJJJIJJHHIJJJJJJJJJJJJJJIJJJJJJH
@5830608/1
gtggattttaatgttattattacagcatacataataaaattagaggaagt
+5830608/1
@@@FFFFFHFHHHEFGIIIGHGHGDHIIHIGIGIJIIJJIJIJIEHIJJA
@4291471/1
cgggctatgccatttatcctcgcacgttggcagtaatagtacaagtgaaa
+4291471/1
CCCFFFFDGHHHHJIJIIJJGIJJIJFHIIIIIHGDHHHDGIJIJHGIJI
@157413/1
cgcgacttcgttcgcgtggaatagtgacttccggcaaatttttggtttta
+157413/1
CCCFFFFFFHAFHGAHHIIDCDHGIICEGIG@FHIIGIIIIGIGG?EHHD
@2244678/1
acatacagtaattcattgtatttcgtatcgatataaatagttacaagtga
+2244678/1
@@@DDFFFHFFHHIJ@EGIHIBHHHHIIJIGHGIHIGGGHHGIGGHIFF>
@695562/1
cgggcagttcgtcaacaagacattactagctgagaatatttttttccgtt
+695562/1
@@@FFFFDBDCDFIGIIIJIIJJIJJIIJJIJHIJJJIJJJJJJICFGFH
@3778833/1
ctctatcaagtgctcgttttgttagacttcagtgtagctttgtattatgt
+3778833/1
CCCFFFFFHHHDHIIJJJJIHHIJJIJIJIGHEGFGGIGHIJHIIJIJJI
@5831823/1
cactgagtgacggcacctccgacactgaggtcacggtactcgcggtacat
+5831823/1
@@CFFFFACFFFHHGJEIHGIJIJJJIDHHDGHGGGBCHHGGHIEHDFED
@3779131/1
gggatgcttaaatttacatttagtg
+3779131/1
:1???;DDBF4B<22AE>H9?BBA@
@7359769/1
gtttataaaataattaacaactaatg
+7359769/1
1:=BDBA?:C4AACAEAABEFCGHGE
@7894374/1
ggtaagaaggtggcggccagaatctagacatgcacagctcttgcagccat
+7894374/1
B@@DFDFFGG?DFGIFGFHIGGIGIIIIJGIGHIJGGJJJIGHGIIJJJI
@1710608/1
aactgcttcacctgtggccggcggcacgcagacgccttgatgacctccac
+1710608/1
8=<DDDDDF?FDF?AE@EGIGIEDD:A;BB<:?DD9>>>@>@9;@;@@9?
@6875619/1
caccagtggtcttcttgaacttcttcaattgacgcaagaagtaccagaaa
+6875619/1
CCCFFFFFHHHHHJJJJJJJJJJJJJJIJJJJJJJJJJJJJDGHJJIIJJ
@6340746/1
ctgttgtggaactgcttcacctgtggccggcggcacgcagacgccttgat
+6340746/1
CC@FFADDAHFHDE<GDFEHIE@??CEFDED:@GHE<<B<AA>BBBBCAC
@3780276/1
aatctgattgtgctgttgtggaactgcttcacctgtggccggcggcacgc
+3780276/1
CCCFFFFFHHHFHIGJJJJJI@HIGIJJJJIGIGJHIGGIJIIIGHFDDD
@158251/1
gctgattttgttaattatatcatttgttacattaccactgtttacctacc
+158251/1
BCCFDFFFHHHHHJJJJJJJJJJJJJIJJIJJJJJIJJJJIJJJJJJJJJ
@2245844/1
ctgagcgagactcataacgcagccagatgccaaagttcttgatcttcact
+2245844/1
CCCFFFFFHDHFHJIJJJGIJEGIJJGGGIJJIGGBGGIIIGHIIJIIIG
@4293111/1
ggccaacagattgtttgagatgtttgtgaaactg
+4293111/1
@7@DD8DD?3CF8CG>;?;3CB::ACCA4:91@4
@3781506/1
gtctgattctgtgatagtgaatacaagatcgtggggtgggcccaccaggc
+3781506/1
CCCFFFFFHHGHHIJIJGJJJJJJJJJJEIJIIIGIGGIGIIIJJJIJE?
@4293517/1
ctggatggagtgagcacgggctctgtgcctggctcccatgtcacggtagc
+4293517/1
CCCFFFFFHHFHHJJJJJIJJJJJJIJJJIIJJJJJJJJJIJJJJJGIJJ
@4293562/1
cttgtattcaaaagaaaacctagaatcactggttcaaattcaaataaaat
+4293562/1
CCCFDFFFHHHHHJJJJJJJJJJJJJJJJJJJHIJJJIJJJJIIIJJJJJ
@2246704/1
cacataagtaacttcaaatgattgctcagatgcaatttcttgcaagaatt
+2246704/1
CCCFFFFFHHHHHJJJJJJJJJJJJJJJJJJJJJJJJJJJJJJJJJJJJJ
@3782200/1
gtttgtctgtttgtctgtttgtctgtttgtctgtttgtctgtttgtctgt
+3782200/1
C@CFFEFFHHHHHIJJJHJJJJJJJJJJJJJJJJJJJJJJJJJJJJJJJI
@5834631/1
ctcttgtatgcgaaggtgttgaggcgcttgtggtg
+5834631/1
@<@D?AABDBFDD<EG<<CFBFGB<?F<FC808?1
@4294535/1
gtggattttaatgttattattacagcatacataataaaattagaggaagt
+4294535/1
@B@FFFFFHHHHHHIJJJJJJJJJJJJJIJJJJJJJJJIJJJJIIJJJJI
@7360908/1
aagtgagtatacatctattaaattcaaacgcagagctcattatgttgatt
+7360908/1
BCCDDFFDHHHHHJJJJJJJJJJJJIJJJJJJJJJJJJIIJIJJHIJIJJ
@3259215/1
ctcgggtttactagcctcctccttagaagttggttcctctttacaagtag
+3259215/1
CCCDDFDFHHHHHJJJIIJGHIIJJJGCF?FGGFHHIIIJJJHIIHIBGH
@1713826/1
catcgttctcagcatggtaagaaggtggcggccagaatctagacatgcac
+1713826/1
BC@FFFFFHHHHHJIJJGHIIJJJJJIJJHJJIJJJJJJIJJJJJJIIIJ
@2755739/1
ctcgccatcaggacctgcaccatgcaccgccatgccatgtaccacgcctg
+2755739/1
@@<DD@BDFHFAD@BFEADGDEHHHGCHGAEBGHIIGGGFHABBDFGHIB
@698018/1
ggttcaaattcaaataaaatcactctgcaatcctgcctcacatgattcat
+698018/1
@@BFFFFFHHHHHJJJJJJJJJJJJJJJJIJJIJJJJJJJJIJJJJJJJJ
@4796567/1
ggcacctccgacactgaggtcacggtactcgcggtacatgttgtgtacac
+4796567/1
CCCFFFFFHHHHHJJJJJJGHIJJJGHJJJJIJJFHJGJJHJJIJJJJCA
@698149/1
gtcgaacccaaaaatgtaattaactttttttttgtctgtttgtctgtttg
+698149/1
CBCFFFFFHHHHHJJJHIJHIJIIIIJJJJJJJIGIJIIJIIIIIIHJJH
@698209/1
cattgaaaataaaaataaaaaaaatagcaggggttattgttatgtcgatg
+698209/1
CCCFFFFFHHHHHJJJJJJJJJJJJJJJJJJJJDGHGIJIJJJJIJJJII
@160023/1
gggttttttaaactcatattttcatggtaccaagttatgaatttttcaaa
+160023/1
@BCDDFFFHHHHHJJJJJJJJJJJJJJFGHIIIJHIIIJJIJJJJJJJJJ
@7361862/1
gtggattttaatgttattattacagcatacataataaaattagaggaagt
+7361862/1
@@@BDFFDHHHHHIIJJ@HIHIJJJIJJJJJJJJIJJJJJJJJGIJJIJE
@3260391/1
ctggtctggagagaagatcctcatcttgtatagaggaggcttgggctcgc
+3260391/1
@@@FDDDFHHHHHGJJJGGGIIIIIGHCCHIIJIJJJIIGIIGIDBDDH<
@698525/1
ctcccatgtcacggtagcactgagtgacggcacctccgacactg
+698525/1
@@@DDDDDH?DFDAH<<?EFABEE2<A?BF?@GGHEHHDDAGHH
@3260493/1
gtagcactgagtgacggcacctccgacactgaggtcacggtactcgcggt
+3260493/1
???:BADDD>DCD<CCEE@D8<CAEA@DD<D>?DBD<D@@78@CIA@<85
@6342287/1
acgcgcagatctccggaactactgattccaatttaactattctttttgtg
+6342287/1
@CCFFFFFHHHHHJJJJJJJJJJJJJJJJJJJJJJJJJJJJJJJJJJJII
@7897057/1
ctcatcttgtatagaggaggcttgggctcgctctccgaagggagcttgcg
+7897057/1
CCCFFFFFHHHHHJJJJJIJJJJFHJIIIJIIJJJJJGIJJJIIJJJJJG
@4797424/1
aaagataagtataggctcaaaacctaacgacatcaatcaccagcttaaaa
+4797424/1
@@@DDDDFDFFHDHIIJIJJJJGIIIJIIFGGIJIJJIJGGJIJIIJJJJ
@699249/1
gcattatatgtttgaatgcattttcaaaagattcacaacaaaaagagata
+699249/1
CCCFFFFFHHHHHJJIJJJJJJJJIJJIJIJJJJJJJJIJJJJIJJJJIJ
@7898585/1
gttgtaatatagtttcttttttaattgttataaattcgta
+7898585/1
@C@FFFFFHHHH<AGEGBBDHHBAFHE@FAHIGHGEHGBG
@1223739/1
gtgctgttgtggaactgcttcacctgtggccggcggcacgcagacgcctt
+1223739/1
CCCFFFFFHHHHHJJIJJJJJJJJJJIJJIJJJJJIIGHFFCDDDDDDDD
@3783881/1
gggccaacagattgtttgagatgtttgtgaaactgcgacaccttgtggct
+3783881/1
CCCFFFFFHHHHHJHIJJHJJJJJJJJJJJJJJJJJJJJJJJJJJIJJJJ
@5835455/1
cagtttgccatggcgtgtcgcatcacaacctcgcgacataagtccgagcc
+5835455/1
@@CFFFFFHHHHHJIHJHGEGGIIJIIJJJJGIIGGHGIIIJJJJJHHDF
@3262493/1
gttggaatgattctggtgggttgtcctgcagagcttgccacatcttgtaa
+3262493/1
@@@FFFFFHHHGHIIIGGII<FHEEIIIJJGIDIIJIIJIJJJJJJJJIJ
@5835607/1
gtttgtctgtttgtctgtttgtctgtttgtctgttcgtctgtgcgcgcta
+5835607/1
@@@DFBDFDDFHHHIIIEEDHCHCHFGIIIIIIGIIIHIGIHGGGG@FF:
@1716918/1
attatttgtctgtagtggtcctgctgtttcgtatattctaaattggtttc
+1716918/1
CCCFFFFFDHHHHIJIJJGHIJJJJJHHJJJIIIGIIJJJJIIIJIHIJJ
@1224165/1
gtgctgttgtggaactgcttcacctgtggccggcggcacgcagacgcctt
+1224165/1
CCCFFFFFHHHGHJJJJJJJJJJJJJJIJJJJJJJJJHHFFDDDDDDDDD
@6877869/1
ggcaatactcggccgcgaacctccatcatattgtttgagatcgtcaaacc
+6877869/1
;@@DFFFFHGHGGIIIII@DGHIIIIIGHIIIIIIIIIIIIDGEHEFDDF
@7362765/1
ggcttattctgcatacctgccatgcgctggtaagcgctatggactgctgc
+7362765/1
CCCFFFFFHHHHHJJJJJJJJJJJJJJJJJHIJJJJJJJJJJJJJJJJJJ
@1717159/1
ggcctgttttggtagcggcggcgcggt
+1717159/1
@8;DDDA?DF>1A<EF<@@FD746B<3
@5835961/1
agggaatctgattgtgctgttgtggaactgcttcacctgtggccggcggc
+5835961/1
CC@FFDFFHHHHHJGGGIIIIIIGEGHIGIJJIJIJIGDHEEIIGBGIHF
@2248927/1
cacagacacaggtgtcttcaacggaagagattccatttcccgtttagcag
+2248927/1
CCBFFFFFHGHHFHHJJJIJJJJJJJJIJIIIJIJJJJJIJJJJJJJJJJ
@1225035/1
ctcttgtatgcgaaggtgttgaggcgcttgtggtggtgcac
+1225035/1
@@@DADDDB<FFFIHAAF3C99CBB@DDF?8<BDD;7B@FF
@4798796/1
gtacacctgagcgagactcataacgcagccagatgccaaagttcttgatc
+4798796/1
?1:DDA=DFDF?D:@:EFEEHFHFDEDGIEFFIIFCGEEFE0?F=<BCDC
@1225298/1
cactggttcaaattcaaataaaatcactctgcaatcctgcctcacatgat
+1225298/1
CCCFFFDFHHHHHJJJGGJJJJJJJIJJJJJJJJJJJJJJJJJJJJJJJJ
@7898948/1
ctcatcttgtatagaggaggcttgggctcgctctccgaagggagcttgcg
+7898948/1
@@?DDFFFHAFDBHHGGHGGH?E??B;GFGIDGIIGEFHBAB2@FGHIGG
@6878789/1
aggcactatattgcagacctccagtggtaggtatgtatgtttatgctctt
+6878789/1
CCCFFFFFHHHHHJJJJJJJJJJJJJJHIJJGIJJIJJJCGIIJJJJJJJ
@1717971/1
gctgggcctcttgtatgcgaaggtgttgaggcgcttgtggtggtgcacgc
+1717971/1
CCCFFFDFHHHHHHIJJJJIGIJEGHHJIJJJJJJJJIJJJJJFGHJJJH
@6879137/1
ctgtttgtctgtttgtctgtttgtctgtttgtctgttcgtctgtgcgcgc
+6879137/1
CCCFFFFFHHHHHJJIJJJIJJJJJJJJJJJJJJJJJJJJJJJIIJJJJJ
@3784376/1
gattatttgtctgtagtggtcctgctgtttcgtatattctaaattggttt
+3784376/1
CBCFFFFFHFHHHHIJFHIIHIJJJJJJJJJJHJIIJJJJJJJJJJJHIJ
@4296645/1
gcctttgtgcgccacatcaatgttgataaaggctttattggtaaatatgg
+4296645/1
CCCFFFFDHGHHGJJJJJJIIIIJJJJJJJJJIJJJJJJJJJJJJJJIIH
@4296790/1
gtccgtttttaaactattttttcaatgccctaagtgagtatacatctatt
+4296790/1
@BCFFDFFHHHHHJJIJJJJJJJJJJJJJJJJJJHIJJHHIIJJJJJJJJ
@701465/1
gtggacctattgctacataatatatgaaacgatctgctttggtataggta
+701465/1
CCCDFFFFDDHHBHGIGIIDHIIJJJJIJIIIGIJIIJGIGICBGGII?B
@2757869/1
ttcataaataaaaaacttatgtcaaattaaagaatcac
+2757869/1
@@@BD>DDHHH<AGHIIGFGHCHIIIIGHIIIGIC9?G
@701561/1
cttggcagtagtctaggttcttatcaatataaagggctccgaggaaagct
+701561/1
C@CFFFFFFHHHHIIIJHIGGIJJJJJIIIJJFGHIGJJIJJIIIGIJII
@4297094/1
gtaatatagtttcttttttaattgttataaattcgtaattcgtagctttc
+4297094/1
BBCFFFFFHHHHHJJJJJJIIJJJJJJJJJHHIJJIICHIIJIIJJJJJJ
@3785292/1
gtttgtttcatgtcaatcggttcataaataaaaaacttatgtcaaattaa
+3785292/1
@C<BDDFFDHADFBGGFE=AH@EBHF?HHCGE><DHHGEDDHBAFAFGGG
@3266276/1
gcagagggaatctgattgtgctgttgtggaactgcttcacctgtggccgg
+3266276/1
BBCDFFFFHHHHHIJJJJIJIIIHGHHHJJJJJJJIIJJJJHHHGHHIJJ
@2249788/1
cgagactcataacgcagccagatgccaaagttcttgatcttcactgggct
+2249788/1
@C@DFFFFHHHDFHIIFGIIIGIGIGHIJJFHIJJIIJJJIGIIJGGIII
@4297425/1
gctgggcctcttgtatgcgaaggtgttgaggcgcttgtggtggtgcacgc
+4297425/1
@BBFDDFFFHHHHFGIHIGHGHI?EFGGFHIEHJIJJFHIGIIIIJGGIG
@7364282/1
catcaatttatcttcaaatgacgacaccacagttccagtctcaggcacat
+7364282/1
CCCFFFFFHHFFHJJIJGIIIIJIGGIGIIJJIIEGIIGHJJJJJIJJII
@1718957/1
gacgcattgaatctgaatacgaaaatgaattcagacgccaggcacacgga
+1718957/1
CCCFFFFFDHHHHJJJJJJJJIJJJJJJJJJJJJJJIJJJJJIJJJJJJI
@6880049/1
attatttgtctgtagtggtcctgctgtttcgtatattctaaattggtttc
+6880049/1
@BCFFFFFHHHHFHIEHGHGHIJJJJHGHJGHIIGIIIJJJIIIHGDFGF
@2250984/1
gtgctgggcctcttgtatgcgaaggtgttgaggcgcttgtggtggtgcac
+2250984/1
CCCFFFFFGHHHHJJHHJJJJJJJJCGGHIJIJIJJIJIHIJGIIBGHIG
@1229207/1
atgtcactgaacttctcttaaacgactggacctattttgatgattttttt
+1229207/1
CCCDFFFFHHHHHJJJJJJIJJJJJIJJICGIJHIIJJJJIJIGIJJJJJ
@6880332/1
cacagacgaacagacaaacagacaaacagacaaacagacaaacagacaaa
+6880332/1
CCCFFFFFHHHHHJJJJJJJJJJJJJJJJIJIJJJJJIJJJJJJJJJIIJ
@4801166/1
ggagcttggtacaaagcaaaggtcgggcagttcgtcaacaagacattact
+4801166/1
CCBFFFFFHHHHGJJJJJJIJJHHIJJIJIGGIJHJIJJIJJJJIJJJJJ
@6880875/1
gtgctgggcctcttgtatgcgaaggtgttgaggcgcttgtggtggtgcac
+6880875/1
CCCFFFDBFHFGHIJGGGGHGHBFH?CEGIIIIJIJFIIGIIGGGBHGGG
@4801539/1
tgtttcttggcatctatagatgtcggtggcgcacagggcacgcttgcgca
+4801539/1
@C@FDDEDD??FHIIJGGGEHEIEHIIIIJJJGGGIGIHECHGGHICHGI
@1229841/1
ctgattctgtgatagtgaatacaagatcgtggggtgggcccaccaggccg
+1229841/1
CCCFFFFFFHHHFGIFHIJJJJIIJJEHGHGJGGFGHIJJJIJFIIIIJJ
@7901790/1
cgcaagaagtaccagaaaacgggacttagccacaatctggtctggag
+7901790/1
CCCFFFFFHFHGHIJJJJJJJJJJJJJJJJJJJJJJJJJJIJJJJIJ
@3268966/1
atctgctttggtataggtacgtttctgttcctgtccccatctgaggaata
+3268966/1
CCCFFFFFHHHHHJJJJHJJJJJJJJJJJJJJJJJJJJJJJJJJJJJIJJ
@5837419/1
ccctaagtgagtatacatctattaaattcaaacgcagagctcattatgtt
+5837419/1
@@CFDDDADCF:AGAEFHIIEIIIC9FGGHIIIGHGG@GH@BBDBGFHHI
@3786337/1
cgtcatttaatataaaatacatttatatccgatatttttagcagcttgtc
+3786337/1
@?@DDDFAFDHHF@EEHHHEGHIIIDHHGIGIIDIIIIIIHEGIGIBGIC
@4298096/1
ggttcgtgaatcatgccctcaatctgcaccagttcatatttgggcacagt
+4298096/1
BCBFFFDFHHHHHJJJJJJJJJJJJJJJJJJJHIJJJJJJJJJJJJJJJG
@4298234/1
cgaacattctatgcttataccattaatctccgcaactatttgacggattt
+4298234/1
CCCFFFFFHHHHHJJJJJIJJJJJJJJJJJJJIJJJIGHHIIFHIIHIJJ
@4298245/1
ttctcttttttctcctttcttttgcgagctgctgccgaaagattagagtc
+4298245/1
@@;ABDD;F?@FB:AEFFI@:AF@3@:EDD;FGD@?F@@FFDDFE@9FF4
@1231091/1
tgtacattgaaaataaaaataaaaaaatagcaggggttattgttatgtcg
+1231091/1
CCCFFFFFHHHHHJJJIJJJIJJJJJJJJJJIJJJJGGHIJJJIJJJHIJ
@6348616/1
atttggttcaaaatttgataataaatattgccttaaaaaccgcatttcat
+6348616/1
CCCFFFFFHHHHHJJJJIJJJJJJJJJJJJJJJJJJJJJJJIJJIJJJJJ
@2759540/1
ctgtttctcactagtaagagcttttcgtataatatgatatgatgccgaca
+2759540/1
CCCFFFFFHHHHHJHJJJJJJJJJJJJIJJJJJJJJJJJJJJJJJJJIJI
@7365456/1
cacagacgaacagacaaacagacaaacagacaaacagacaaacagacaaa
+7365456/1
CCCFFFFFHHHHHIHIJJJJJJJJJJJJJJIIJJJJJJJJJJJJJJJJJJ
@3270349/1
ctgttgtggaactgcttcacctgtggccggcggcacgcagacgccttgat
+3270349/1
CCCFFFDDHHGHHIGIJJIJJJIHJJJJJJJJIJJHHFFFDEDDDDDDDD
@6881993/1
gccagttataaagcatagcccgaagtgctattggcacacaggcataatgc
+6881993/1
CCCFFFFFHHHHHJJJJJJJJGIJJGHJJJJJJJJJJJJJJJJIJIJJJI
@6349426/1
ctgggtcttacagattggtggaaaccaaaccaaacttctctgccaccacc
+6349426/1
@<<7B:ABFHFHH9>GHEHGC@FFHFEHGFGGGIIIIIGC?B39?FDHBD
@6349720/1
ccgtttccgagattagcgcgcacagacgaacagacaaacagacaaac
+6349720/1
?@@D?DDBHFAFBD?GGB>EHBFE>9BFAAHH>;C=@==;E>>==?=
@4299676/1
gcatggtaagaaggtggcggccagaatctagacatgcacagctcttgcag
+4299676/1
CCCFFFDDHHHHHJHIJJJJJJJJIJJJJJJJJJJJJJJJJJJJJJJJJJ
@2760684/1
ctcatcttgtatagaggaggcttgggctcgctctccgaagggagcttgcg
+2760684/1
CCCFFFFFHDHHHJIJJJJJJIJIHJIJGGIIJJJIJJCHHIGIIJIAHG
@6349834/1
ctgtttcttggcatctatagatgtcgg
+6349834/1
@@@DDDDDFBHA?GHGIG@HIFB:CFE
@4299872/1
tttagatttgaccctgaatgcgtagggaggtcctcatggactagtaaggt
+4299872/1
CCCFFFFFHHHHHJJJIJIIJJHGIIJJIJDGHIJJJFIJJJIJIJIJID
@4803287/1
agcaaatggaaaaaaaaattggtgaaaagaatcacaagtaagatactgca
+4803287/1
=@@DDDDBABFFHIEBGDIIEE:BBGICCGDHHIIGAEGEEACG>HEGGG
@1232927/1
atcccttctgcgccattgacatgtatagatgtcggactcgtgacgtcgt
+1232927/1
@@@=;?DDHABF::?CBFFHGBBH<EHB<?@:?18:@@9DFB36?D@:5
@4803363/1
gggcagttcgtcaacaagacattactagctgagaatatttttttccgttt
+4803363/1
CCCFFFEFHHHHHJJJJJJJJJJJJJJJJJJJJJJJJJJJJJJJJJIIJJ
@1720602/1
cttgtattcaaaagaaaacctagaatcactggttcaaattcaaataaaat
+1720602/1
B@BFDFFFHHHHHJJJJJJJJJJJJJJJJJJJGGIJIJJJJJGGHJJJJJ
@7365882/1
aagcatcccacaatatattcgtgaaaaccgcatccaactcggatcagccg
+7365882/1
CCCFFFFFHHHHHJJJJJJJJHIJIJIJJJJJJJJJJJIJIJIJJIIJJJ
@7903467/1
gtccttgttgttaagaggtgttacctgcaacttggccaggttagggccaa
+7903467/1
@@@DDDDDHHDHHIIGIE<AC;CAHI@CEHAHHEGDGF@G?BDBEHGGGI
@3787907/1
ctactctttgtacctgcttcatggaagcatcactcatcaactcgttacat
+3787907/1
@@@FDFFFDHHHD@EHIJJIJHIIBEHEGIEHIIIIJGIGGGGGFCDDDD
@3273162/1
cgtgattctttaatttgacataacttttttatttatgaaccgattgacat
+3273162/1
CCCFFFFFHHHHHIJJJGIJJIJGIJHIJJJJJJJJJJIJIJIJJJJJJJ
@5839359/1
cactgaacgaaaagggtacaataattaataattatgtcgcaataccgtag
+5839359/1
@@CFFFFFHHHGHJIJHIJJIIJJJJJJJJJJJIJJIGIIIGJJJJIIIH
@6883359/1
gtcttcttgaacttcttcaattgacgcaagaagtaccagaaacgggactt
+6883359/1
CCCFFFFFHHGGHJJIJIJJJJIJJIJJJJJIJHIIJJJJJJJIJJIJIJ
@5839593/1
cttgattttataatttagagacacgtgtacat
+5839593/1
@@<BB;DBAD>F?<<CFHGH@F9FA<BCF@<F
@2761820/1
gtcgctacagtcgtacttgtttgaaggagtctatgcaagcttactataaa
+2761820/1
CBCFFFFFHHHHHIJIJJJIJJJJJJJJJGFIJIJJJJJJJJJJJJJJJJ
@2762232/1
ccagaaatttcgcacgctcgactaacattacctcgaaggcgcggcgtgcg
+2762232/1
CCCFFFFFHHHHHJJJJJJJJIJJJJJJJJJIJJJIJJJJJJJHFD?BDD
@5840062/1
ggcaggttgaactcacaccattcaatttaaaagaaactgggtgcgtgcag
+5840062/1
CCCFFFFFHHHHHJJJJJJIJJJIJJJJJJJJJJJJJJJJJGHIJHIJJJ
@4804482/1
ccacaatatattcgtgaaaaccgcatccaactcggatcagccgtttctga
+4804482/1
CCCFFFFFHGHHGIGHIGIIIIIJJIJJIJJJJIJGEHJJJJJJIJIJJG
@3274316/1
gtctgtttgtctgtttgtctgtttgtctgtttgtctgtttgtctgtttgt
+3274316/1
???DDD;DD=A2<EEE@AFE@ACF@:AAECDCD?EFEIECDIIIEBDDD:
@5840347/1
ggctagtctttggagagaatgaatctaactttggaagttatgtgttacaa
+5840347/1
CCCFFF>DHHH?FBGHBHIIIIIIGIIIIBGHHEEGIGIIIIIIHIGIIH
@167184/1
catcgacataacaataacccctgctattttttttatttttattttcaatg
+167184/1
C@@DDDDDHDHFHIIGHJGIJGIIHCIIJJIJIIGHIIIGGCHIJJJIHI
@5840446/1
ctcatcttgtatagaggaggcttgggctcgctctccgaagggagcttgcg
+5840446/1
CCCFFFFFHHHHHJIJJGHJIJJHIJJGIGGIIIJIIIJJJJGIIGIIJG
@2762770/1
ggctatgccatttatcctcgcacgttggcagtaatagtacaagtgaaaag
+2762770/1
C@@FDEFFHHHAHGGACA?EEHIGGIIIDIGHIIIDAFGGGEC?F@CHIE
@3274745/1
gtctgtttgtctgtttgtctgtttgtctgtttgtctgttcgtctgtgcgc
+3274745/1
@@@FFFFEHFHHHIJJIHIJJIJJJJJJJJJJJJJJJHIJJIHJJJJJJI
@1236513/1
gtccaggataataagttaattataccaagtttcatcgaaatcaaaccgtt
+1236513/1
CCCFFFFF?HHHHIIFHHIIJGIIJIJEIHHJJJIIIIGHIJEHGHHIBF
@4805549/1
gtttgattgtgtagctggtatcgaatgttcgccattttattttcacttta
+4805549/1
CCCFFFFFHHHHHJJJJJHIJJJJJJJGIJJJJJJJJJJJJJJJJJJJJI
@167958/1
tggggaagtaaatgcatctgtccttatttccgacccacaaacaattaagc
+167958/1
CCCFFFFFFHHHGJJJJJJJHJJJJJJJJJIJJJJJJJJJJIJJJJJJJJ
@4300666/1
gtagagccttagctgcggaatgcttagcttccttcttagagcgtcccgta
+4300666/1
@@@DFFFFHGHHHJJJJJJJJJJJJJJJJJJJIJJJJJJJJJIHIJJJGI
@705533/1
gtctgtttgtctgtttgtctgtttgtctgtttgtctgttcgtctgtgcgc
+705533/1
@@@DD=BD?C?DHFEEH@ECHII93ACHHIIGIE@?:???FFGHG@F9@G
@6884109/1
gtttgtctgtttgtctgtttgtctgttcgtctgtgcgcgctaatctc
+6884109/1
@?@DDDDDHFFHHIJGIHEEEAHGHFHIIGHHJBGDHHJJIHJJGIJ
@4300788/1
gcttcttgttgtcgcccgccggcggg
+4300788/1
@@@DDDFDFFDCFHGEFEGGIIGHHF
@6352353/1
ctttaatttgacataacttttttatttatgaaccgattgacatgaaacaa
+6352353/1
CCCFFFFFHHHHHJJIIIIJIJJJJJJJJJIIIIJIJJJIIJJJIIJJJI
@3276556/1
ggcctcttgtatgcgaaggtgttgaggcgcttgtggtggtgcacgcgctt
+3276556/1
CC@FFFFFHFFHHJJIGHH<CAFHFHIJJIIJJFGHIIIFFGIIJJHHBC
@6353102/1
gacataagtaactgtcttagtgttacgttgtggactctagttttctcttt
+6353102/1
CCCFFFFFHHGHHJIJJJJJHIJIJJJHJJIJJHIJJJJJFIIIJJJJJJ
@4300952/1
ctttcttttgcgagctgctgccgaaagattagagtcgtcttctacttctg
+4300952/1
CCCFFFFFGHHGHJJJJJJJJJJJJJJJJJJJJJDHIIIIJJJJJJGIJI
@3277268/1
cggctcttcttctttctgtacattcttttttcctcctttctttttcggtg
+3277268/1
8?@ADDFDAFHDFHGGHIDHHGGGEHIIGHGGGHIIGHHFEGGHIEGI?D
@2255257/1
ctggatggagtgagcacgggctctgtgcctggctcccatgtcacggtagc
+2255257/1
@@@DDD>AC?<C4CFHDBHEGIGGBHEHII>GGIGGIDIIDEGGGH7;F@
@4301301/1
gtctgtttgtctgtttgtcggtttgtctgtttgtctgtttgtctgtttgt
+4301301/1
@?@DDDDFDAFHHFHGI>FHI@EFFHHEGHGGIDHGIIIGEBADHHEGHF
@4301881/1
gcttggtacaaagcaaaggtcgggcagttcgtcaacaagacattactagc
+4301881/1
CCCFFFDEHHHHHJJJJJJIHIJJJJJHIJJJJJJJJJJJJIIJJJJJJJ
@5842004/1
gtttcatgtcaatcggttcataaataaaaaagttatgtcaaattaaagaa
+5842004/1
@BCFFFFFHHHGHJIJGHGJJJJJJJJJJIJIIJJIIHIIIJJJJJJJJJ
@2765238/1
cggtagcactgagtgacggcacctccgacactgaggtcacggtactcgcg
+2765238/1
BBCDDFFFHHHHHGHJJJJJJJJJJJJJJJJJJJJJHIJJJJFHIHIJJG
@3278224/1
gtgattctttaatttgacataacttttttatttatgaaccgattgacatg
+3278224/1
BB@FFFFFHHHHHJJJJJJJJJIJJJJJJJJJJJJJIJJJJIJJJIJIJJ
@5842132/1
gttttgaataaatattcgagctgcaaacctattttagtagaaagttttcc
+5842132/1
B@BFFFFFHHHHHIJJIIEHGGIJJJJIJJJJJJJIIIJJJJJJFGIIJI
@4302191/1
ctgtcttagtgttacgttgtggactctagttttctcttttaatattataa
+4302191/1
@@CDDFFFGFHHHJIJHIJIGIGIIJIJGHIJJJJJIJJJIGJJJJJJJJ
@7367631/1
ccctaagtgagtatacatctattaaattcaaacgcagagctcattatgtt
+7367631/1
CCCFFFF:AFFFDHIIGIJJJIGIJJIJJIGGGHIJJJIJIJIIJJJJJJ
@169593/1
ctgtatttctttggattttaatttagaaaattaaataaagacttttattt
+169593/1
BCCDFFFFHHHHHJJJJJJJJJJJJJJJJJJJJJJJJJJJJJJJJJJJJJ
@1724606/1
ctggagagaagatcctcatcttgtatagaggaggctt
+1724606/1
@@??DB?DC;DDFGB@GGFH<A43AEHH49E;?CF8:
@2256931/1
catcaatttatcttcaaatgacgacaccacagttccagtctcaggcacat
+2256931/1
@<@DDFDFBDDFHJJFHHIHGJJEEIJIIIIIFHIIIJHCADGHCGEHHH
@6885279/1
tgtacattgaaaataaaaataaaaaaaatagcaggggttattgttatgtc
+6885279/1
@@?DDDDFFFBHHIGIGGFGHIJJJJJGIJGGIJFGI?FHHIGJJJIGHI
@1724901/1
gtgacatcggacttaatacaaggaaactgtttagactggttacattgctc
+1724901/1
CCCFFFDDFFHHHJJJJIJJJIIAHIIIIFGIJJJJJJJHIGGIJJIJJJ
@1240903/1
gtggattttaatgttattattacagcatacataataaaattagaggaagt
+1240903/1
@@@DDDDDHHDFHGHGGHIEDBHHGG@FHJGEIHGGIEGHHCHBFGHII?
@3279464/1
gtcgatgtcgaacccaaaaatgtaattaactttttttttgtctgtttgtc
+3279464/1
CCCFFFFFHHHHHJJJJJJJJJHIJJJJJJJJJJJJJJJJJJJJIJJHHG
@3279707/1
atcgttctcagcatggtaagaaggtggcggccagaatctagacatgcaca
+3279707/1
@CCFFDFFGHHGHJJJHIIIIJJJFHIIJJJIJIGIIJJJJJIJJIIIGH
@2257740/1
ctagcttctgcccgcgactccgtccgcgcggatgtcggtcttcgcgtgga
+2257740/1
@C@FDEFFFFGG<@GDHEFFFCBFFHB>BGDEFDB;;A8??@CDDD2:BB
@6885820/1
gagagaagatcctcatcttgtatagaggaggcttgggctcgctctccgaa
+6885820/1
CCCFFFFFHHHHHJJJJJJIHIIIJIJJGJJGIJHCGDGHGIIIFHIFBG
@6885850/1
aataaaattagaggaagtaggtgctgggcctcttgtatgcgaaggtgttg
+6885850/1
@CCFFFFFHHHHHJIJJEJHIAGHHHJJIHGGFGHFGIJIJJJJJ8??FH
@1241512/1
tgtttgtctgtttgtctgtttgtctgttc
+1241512/1
=?=BDD==DF?FD@EEE>HEEFGGEE<F<
@6354107/1
gccaccaataaatcgttttaacaactgggctctatgggacaaagtagctg
+6354107/1
CCCFFFFFHHHHHJJHJJJJJJJJJJJJJJJJJJJJJJJJJJJIFHIJJJ
@6886906/1
accagcattcgtgtcccccgctggagcttgaccaacggggtacatcttga
+6886906/1
B@BFFFFFHHHHHIIJJJJIJIIJFIIJIJHIJIJJJIJJ5@F@EHIJJC
@7907585/1
tgggcctcttgtatgcgaaggtgttgaggcgcttgtggtggtgcacgcgc
+7907585/1
@@@D<DDDHDDHFHGII;EEE2AA?FCFH7DFFFEDGGI;FHGGEGHGHE
@7907869/1
ctcttgtatgcgaaggtgttgaggcgcttgtggtggtgcacgcgcttggg
+7907869/1
@?@FFFDDFHHFBFFEEFFFGCGCHIIGIIDFEDFG@;FHHGGHEF>D?B
@4304095/1
attagtttcttgtgactacaaacggcgctatataacaaaacaattcattt
+4304095/1
CCCFFFFFHHHHHJJJJJJJJJJJJJJJJJJJJJJJJJJJJJJJJJJJJJ
@5318796/1
gttttttaaactcatattttcatggtaccaagttatgaatttttcaaatc
+5318796/1
CCCFFFFFHHHHHJJJJJJJJJJJJHIJJJJJHIJJJJIJJJJJJIIJJJ
@7908074/1
gttagctttttaatacatctctgtccaggcactatattgcagacctccag
+7908074/1
CCCFFFFFHHHHHJJJJJJJJJJJJJJJJJJJJJJJJJJJJJIJJJJJJJ
@7908238/1
cactctagcacgtagttctcagcttccctgcaaagttaaccatcttgtat
+7908238/1
CCCFFFFFGHHHHJJJIIJJJIIJJJJGIIJJIJIHIJJIJIIJJJIFIJ
@6356557/1
ggatggagtgagcacgggctctgtgcctggctcccatgtcacggtagcac
+6356557/1
CCCFFFFFFFHHHJJJJJJJJJJJJJJJJJJJJJJJJJJJJJJJHIJJJJ
@5319757/1
gtcataatcttcagatactccaaagcattctgggctgcagatgactgtgc
+5319757/1
@@@AD4=BDHDFBGIGIBAACHHGF93CDFAAB3CFD@GCFD>?BFD9?9
@5319782/1
gggtcttccttcatggccgaggttggggcggcgcgggcatgtgagtgttg
+5319782/1
@@CFDDFDHHHHHJJIJIIIJJGHIJJIJJHFDDDDDDDDDDDDDACDED
@6357165/1
gtttttaatttgtgctccaaattgtatctgacgacgcattgaatctgaat
+6357165/1
@@@FFFFFHGHGFGIIGGIJIHIJHHHIJJIIGHIJJJJJJJJIJJJGII
@7372208/1
ggaagtaggtgctgggcctcttgtatgcgaaggtgttgaggcgcttgtgg
+7372208/1
CCBFFEDFGFHHHIIIHHJJJJJJJJJJJHIII?FFHIJJJJJJJJJJJJ
@7909721/1
tatgattatttgtctgtagtggtcctgctgtttcgtatattctaaattgg
+7909721/1
CCCFFFFFHHHGHIIJHHJJIJIHHHJJJJHHIJJHIJJJJJJJJJJJJJ
@6889461/1
ctgtacattgaaaataaaaataaaaaaaatagcaggggttattgttatgt
+6889461/1
@@@F;DDDHHGHHJEHGDFHIGGGGGIIJIGIJIJCGB0@FHJJD@GHDF
@5321092/1
tgtacattgaaaataaaaataaaaaaaatagcaggggttattgttatgtc
+5321092/1
CCBFFFFFHHHHHJJJJJJJJJJJJJJJJJJJJJJJJDHIJJJJJJJJIJ
@7372811/1
ctgccgcttactggacccgtgccccactccgtattgcatgccgccgataa
+7372811/1
CCCFFFFFHHHHHJJJJJJJJJJJJJJJJJJIJJJJJJJJJJFJJJHHFF
@7373028/1
ggcaaatttttggttttaaccacatagttcccgacctcgcgggatctctt
+7373028/1
CCCFFEFFHHHHHHIJJJJJJJJJJIJJIJIJJJJJJJIJJIIFFFFFFF
@4306880/1
gtgctgttgtggaactgcttcacctgtggccggcggcacgcagacgcctt
+4306880/1
CBCFFFFFHHHHGJJJJJJJJJJJJJJJJJJJIJJJJHHFFCDDDDDDDD
@4306919/1
cacgtggtagcgttatcactgtctttacttttaattttcactgatttgca
+4306919/1
@@@FDFFBFFHHFHEIJGHJJHHJJIGGHIJJJIJJJJJJIIJIIJJGHH
@6358523/1
tattattttatatttttttttttgtatttttttatattttttttaagtaa
+6358523/1
@@@FFFFFFHDFFDEHIJGHGGDBFFHIIIGGJECEHHHHHFBBDCD;@C
@2257956/1
ccccgctattttttttatttttattttcaatgtacagacagcacttttct
+2257956/1
CCCFFFFFHHHHHJJJJJJJJJJJJJJJJJJJJIJJJJJJJJJJJJJJJJ
@6358835/1
ccctgctattttttttatttttattttcaatgtacagacagcacttttct
+6358835/1
@@@FDDDDHDHDHIIDHGGHIGHIGJJJJJJJGIGIEGHGIIJIIJIIJJ
@2258411/1
tcgcaagatagtgagacattcactttttagtcataatcttcagatactcc
+2258411/1
CCCFFFFFFHFCFIIIIJIIHIIJJIHGGHJIGJFGJJJJJIIJJJJJJJ
@2258527/1
ccctcttcctcgggttggaatgattctggtgggttgtcctgcagagcttg
+2258527/1
CCCFFFFFHHHHHJFHIJJJJJJJJJJJJIJJIGIJFHGGGIIGHIGGHA
@4808581/1
gcctgggatgccacccggcaccactcccgggtgaggatgcactacatttc
+4808581/1
CCCFFFFFHHHHHJJJJJIJJJJJJJJJJJJFHIJJJJJJJJJJJJJJJH
@4808856/1
gtggaagttttatttctccattttgagtaactgtgaaaatgacatcttat
+4808856/1
CCCFFFFFHHHHHJJJJJJJJJJJJJJHIIJJJHIJJJJJJJJJJJJJJJ
@3792729/1
ctgaattttattggtacacgtttctaatgcactgaatatcataccgctaa
+3792729/1
@BCDDFFFHHHHHIGHGIGIGHIJJIJJIIIJJIIHIIJJJJJJJJJJJJ
@2766491/1
cttctacagatttattatagcccgcgacttcgttcgtgtggaatagtgac
+2766491/1
CCCFFDFFHHFHHIJIJJIJIJJIIIIGIJJJCHIGBFHIJJIGIH=DHI
@5843556/1
ccctgctattttttttatttctattttcaatgtacagacagcacttttct
+5843556/1
CCCFFFFFHHHHHJJJIJJJJJJJJJJJJJJJIIIIJJJJJJIJJJJJJJ
@3792988/1
gtgctgttgtggaactgcttcacctgtggccggcggcacgcagacgcctt
+3792988/1
CCCFFFDEFFHHHIIJJJJJJJIJIIIJJJJJJIGEBHEFFDDDDDBDDD
@2259435/1
gtctggggaaaagatcctcatcttgtatagaggaggcttgggctcgctct
+2259435/1
BB@FFFFFHHHHHJJJJJJJJJJJJHIJJJIIJHIJJJJGJJJJJJIJJG
@2259574/1
tagctggacaaggcactggcaacgaccaatcatggacttttcttcaatat
+2259574/1
C@CFFFFFHHHGHJIJGIIIJJJJJJJIJIJGIJJIJJJJJJJJJJJJIJ
@172223/1
ctcctcagtaggatggcaaagagacgaagcgcgcgttctcatgtaatttt
+172223/1
@;@D??DD=DFFFIB7::<FBFGCEGF?GGDD?@AFAFF=@=C7@;?;AE
@5322084/1
ctatgccatttatcctcgcacgttggcagtaatagtacaagtgaaaagtc
+5322084/1
CCCFFFFFHHHHHJJJJJJJJJHJJJJJJHIJJJJIHIJJJIIJJJJJIJ
@1727272/1
ccacgctgggaaaattacactaattctatgcaaagtatagcttgtatttg
+1727272/1
@@CFD@:A?F?FDIIIIIIIGIIGHIIIIIGIGGGDDGBGHIIIFHHIIG
@172544/1
gtcctgctgtttcgtatattctaaattggtttcgttgtatttgtcaatta
+172544/1
@@@FDFFFHHGHGGIGIEJHGIHIJJJGGCEGHIFHHG<FHIIIE@<HGE
@5322509/1
ttctattcaagttatgcaagtattaaattcgtaccgctttttatgtgtca
+5322509/1
CCCFBDFFHHHDHIJJGEIIFIGIIFIJGIIGGIJIGGGIEHHJIGIFHG
@5322655/1
acacgaaacactcggtccttaccctctccaggtaatataacctccaattc
+5322655/1
@CCFFFFFHFHHHGGGHJJIIIJA@FAFDFDC:B@9B:BDGH4B@DGGCC
@7911820/1
gtccttgttgttaagaggtgttacctgcaacttggccaggttagggccaa
+7911820/1
CCCFFFFFHHHHHJJJJJGHHIJJJJJJJIJJJJJJJJJJHHJJJJJJJJ
@4810760/1
aggagcacgtgcagtaggaaccacagccgttggcgtcgattgcggtatcg
+4810760/1
CCCFFFFFHHHHHJIIJJJJJJJJJJJJJIJJJJJIJJIJJJJJJHHHHH
@6359306/1
gttgaggcgcttgtggtggtgcacgcgcttgggcagagggaatctgattg
+6359306/1
@@@FFFFAFHHDFEGEFHHEEEHDGGHIIIIEGGIGGIII<EEHFFFFFB
@6891716/1
gttggaatgattctggtgggttgtcctgcagagcttgccacatcttgtaa
+6891716/1
CBCFFFFFHHHHHJJJGHIJFHHHIJJJJJJJJJJJJJJJJJJJIJJJJJ
@7912410/1
gttcaagttaaccgcaatgttggagcttggtacaaagcaaaggtcgggca
+7912410/1
?:=DDFDAFHFFFHGG@@F<CEHDHGI>D?1:CGFHGGGIIIIBGFBHIG
@6359592/1
ctccttccgtcttgggtgaggcataacggggtgggttttacagactagaa
+6359592/1
@CCFFFFDDDFHGFIGHGGIGCGGHIG@FCH6?FH6FFHGACCE9@DHH>
@173800/1
gtgctgttgtggaactgcttcacctgtggccggcggcacgcagacgcctt
+173800/1
@B@FFFFFHHHHHJJJJJJJJJJJJJJJJJJJJIJJJHHFFDDDDDDDDD
@174059/1
tatgccatttatcctcgcacgttggcagtaatagtacaagtgaaaagtca
+174059/1
CCCFFFFFHHHHHJJJJJJJJHIJJJIJIJJJJJHIJJJJIIJJJJJIJJ
@6360121/1
attgaaaataaaaataaaaaaaatagcaggggttattgttatgtcgatgt
+6360121/1
@B@FFFDFHHHHHJJIIIIJIIGIJIJJIJJJGBGIIJHIDHGHIIECHE
@7913100/1
cacgcgcttgggcagagggaatctgattgtgctgttgtggaactgcttca
+7913100/1
B@BFFFFFGHHHHJJIJJJEIJIJJJJJJHIJJJIIJJIJGIGJJJIIJI
@5324206/1
gtcgtatgattatttgtctgtagtggtcctgctgtttcgtatattctaaa
+5324206/1
@@@DBDDDDHFDHHIIIFGEAIGIBFFHHCC>FDGFHGIGEIGIIIIGC?
@5324279/1
cgcgcacagacgaacagacaaacagacaaacagacaaacagacaaac
+5324279/1
@CCFFFFFHGHHGIJJJJJJJJJJIIJIGIJJJJJJJIJJJJJIJIJ
@4308905/1
gtgggatgcttaaatttacatttagtgtttgtttcatgtcaatcggttca
+4308905/1
CCCFFDFFGHHHGJJJJJJJJJJJJCFHJIJHJJJJIIGIJGIIJJGJJE
@174713/1
gtgctgggcctcttgtatgcgaaggtgttgaggcgcttgtggtggtgcac
+174713/1
@@@DDFFFHDFHHJJGHGHIJ?CFH?E?DGEGH@GIHGHDHE=FG5@EEH
@6892953/1
cggccttgattttataatttagagacacgtgtacatttcgagagaacaaa
+6892953/1
CCCFFFFFHHHHHJJJJJJJJJJJJJJJJHIIIJJJJJJJJJJJJJJJJJ
@175052/1
ctcatcttgtatagaggaggcttgggctcgctctccgaagggagcttgcg
+175052/1
CCCFFFFFHHHHHJJJJJJJJJJEHIIJJJJJJJJJJHJJJJGIIGIIJI
@1243365/1
cgcaagaagtaccagaaacgggacttagccacaatctggtctggagagaa
+1243365/1
@@@DFFFD<ADH?FHBGIGGIGBHICGEEDGDG?FGHEBFGEGGC>D@AG
@6360999/1
gttgattttggaatgttttacattggatccgacaaattttcaaattaaag
+6360999/1
CCCFFFFFHGHHHJJGIJJIJJJJJJIIJJJJJJJHJJJJJJJJJJIJJJ
@4309616/1
tgtacattgaaaataaaaataaaaaaaatagcaggggttattgttatgtc
+4309616/1
CCCFFFFFHFHFHIIIIJIJIEHJIJIJIGIJIGIJJFHGIIIGGHIIIJ
@5325233/1
tgcttaaatttacatttagtgtttgtttcatgtcaatcggttcataaata
+5325233/1
CCCFFFDFHHHGHEIIJJJCFFHIJHIJJIJJIIJJJIJIDEIIJJJJJH
@5325269/1
cggcacctccgacactgaggtcacggtactcgcggtacatgttgtgtaca
+5325269/1
CC@FFFDFHHHHHJGJGJGHCFHGHIBFHGGHIIE@AGGIIGGHJJHFGE
@175475/1
ctggcaacgaccaatcatggacttttcttcaatatccacataagtaactt
+175475/1
CCCFFFFFHHHHHJIJJJJIJJJJJJJJJJJJJJJJJJJJIJJJIIIJJJ
@6361904/1
gttggtcttggttgaacggaactccaatcctttactcgaatagtcttttc
+6361904/1
@@@FDDFFHHGHGBFHIJIJJGIGIHIJIIJJJIIIJJIJJJGGGIIJIF
@6362436/1
gtaccataactcgtgtttaccctgcacgaagaaatttgaatctatttatc
+6362436/1
@C@FFFFFHGGGFIGHGIGHIIJIJJJJJJJIJJIIIJIJJGIJIJJJIG
@1727906/1
gtttattttgtttttctctgtgatctgtttcttggcatctatagatgtcg
+1727906/1
BB@FFFFFHHFHHJJIJJJJJIGJIJIJIJJJJJJJJJJJJIIJIJJJJI
@4810919/1
cttgttgttaagaggtgttacctgcaacttggccaggttagggccaacag
+4810919/1
CCCFFFFFHHHHHJJEGFHIJJJJJJIJJJJJJJJJJBHIJJJIJJJJJJ
@2260800/1
ggcctcttgtatgcgaaggtgttgaggcgcttgtggtggtgcacgcgctt
+2260800/1
?<7DDDDDDHBHBFHGAHHGD<82CECGHEIBHDGEHIH@FGIEHIFEEC
@1728117/1
gcctccttgaccattttagatatttgttgttcattcaactgtcttgttaa
+1728117/1
C@@FFFFDBDHHFHIIEIIIJIIIHGHHI@FHHGGFEGC@9DG<GAHIJ@
@2768388/1
gttcatacggcgcgcggtcgcctccttgatgcattgcgtcagaatgccca
+2768388/1
@?@FFDDEFDFDAGIGFDGEGGBFHGHGIIGEHDEEEEBDDBEECCCCCC
@5846728/1
gttcatacagcgcgcggtcgcctccttgatgcattgcgtcagaatgccca
+5846728/1
@@<DDADDBB8:6@FDEG:?ACFHEGGFCHEHGIIGGGGEEFFDE;BB9>
@5326106/1
gaacagacaaacagacaaacagacaaacagacaaacagacaaacagacaa
+5326106/1
@CCFFFFFGDDBHHIJJJJJJJJJJIJJJJGJJJJJJJJJJJJJJJJGIJ
@5326895/1
ccgcgacttcgttcgcgtggaatagtgacttccggcaaatttttggtttt
+5326895/1
CCCDFFFFHHHHHJJJJHJJJJJJJEIIJJJJJJJJJJGIJJJJHH@DFF
@1244444/1
cctgcaacttgaccaggttagggccaacagattgtttgagatgtttgtga
+1244444/1
?@@DDEDFGGDHFGEHGFHIGIGGGEHIGH@DGGIGIJIGDHB<DEHHGI
@7916179/1
gccagaatctagacatgcacagctcttgcagccatccaacgggattgccc
+7916179/1
CCCFFFFFHHHHHJJJJJJJJJJJJJJIJJJJJJJJJJJJJJJHIHIJJJ
@5847956/1
cctggttccacgttatattggacattaggaccgtcattgaacaatctcgt
+5847956/1
CCCFFFFFHHHHFIJJIJJJGIJJJJJJJJJJJHHJJJJJJJJJJJJJJB
@1244751/1
gccagttataaagcatagcccgaagtgctattggcacacaggcataatgc
+1244751/1
@C@DDDFBHHDHFHGGCHIIBEFGE:CFHJGIEEGHJIIGIGIIIIGGCG
@4811437/1
caggcaggcaagatgggcatagtaggtaggcgtagggtaagacacggatc
+4811437/1
@?@DFFFFAF?HDCHIGIIIFHFGDHCGHGCHFEHGDD>GHIGGGEGBHG
@5848170/1
gttggtcttggttgaacggaactccaatcctttactcgaatagtcttttc
+5848170/1
CCCFFDDFHHHHHIJJJJIFIIJJJJJJJJJIJJJJJIGIIJJJIIIJJI
@5848388/1
ctcgatgtaaactttcggtaattctgtgaccgcgtgaaaggcgtgcgcta
+5848388/1
CCCFFFFDHHFHHIJJIJHIJJJJJJJJIJJJJJIJGIGIJJIIIJJJJI
@7917030/1
gtgacatcggacttaatacaaggaaactgtttagactggttacattgctc
+7917030/1
CCCDFFFFHHHHHIGGGHIJIGEGHJJJJGJJIJJIJJIHIGIJJJJIGJ
@5328601/1
ctatagttagtatagttataagactcagattgccatctcagaaattagcg
+5328601/1
CCCFFFFFHHHHHJJJJJJJJJJJJJJJJJJJJJJJJJJIJHIJJJJJJJ
@4311484/1
atttcaccagtggtcttcttgaacttcttcaattgacgcaagaagtacca
+4311484/1
1?@DDDAD>DHD;A<EGEIGGICBHHGHIIGCHHEHIGEEGB@GGIEBHE
@6896163/1
cacggtagcactgagtgacggcacctccgacactgaggtcacggtactcg
+6896163/1
CCCFFFFFHHHHHJJFHGIJJJJJJJJJJJJJIJJJJJFHIJJJGGJJJF
@4812878/1
taatttgacataacttttttatttatgaaccgattgacatgaaacaaaca
+4812878/1
CCCFFFFFHHHHHJJJJJJJJJJJJJJJJJJJJJJJJJJJJJJJJJJJJJ
@710470/1
gttctattcaagttatgtaagtattaaattcgtaccgctttttatgtgtc
+710470/1
@?@DDFFFGFBDFEBGHEHHHIEHIGIIGIID?DCGHHIIIIIGIJDFBG
@4813547/1
ctcgcacgttggcagtaatagtacaagtg
+4813547/1
;?@D;@@DAFFFFEGB?<?HAAFEFHFFC
@710832/1
cagatgttttaatagtaagtacgagtacagtctagggtaaatatat
+710832/1
?@@;DD=ADF<:C:CCADHHDDC;F<CAH<CAHGHIGDDBFHIIII
@711248/1
cgctttttatgtgtcaaaataatgttatcctgagtcaacgaacaaatttt
+711248/1
@@<DFDFFAFHDDCFHIGEI@HG@FHGIIEEHGHA@BGEHAGHBGHEBGE
@6897595/1
gttgaaatttggtacagatatagtttagaaccttagaaaggacataggat
+6897595/1
@@<DDD?DCBFD<ACGBC<<A<B<CBHHDF<C>HIEE<EFE>GEEFDFFE
@3283811/1
ctcaaaaaatcacgtttatacatttttttttaatttttgtgttacgattc
+3283811/1
@@@FFFDDHHHDFGFFHIJIEHHIJIIJJIJE>FFHIGHHGEHHIIEEEA
@2262159/1
ctcgctctccgaagggagcttgcggccgatgacctcatactccttcaact
+2262159/1
<<@DDDBDHFHH;ECE=@EHIIGHE:D@0@@<BGHGIBAEGGEDEEEAE>
@3284280/1
cctgtttgttttatcgtcgccttgagaagcagacacaagcttcttctgtt
+3284280/1
@;@DBDFFCFDHFIGIGHGHIIIEGGGIGCHGAHGFGHIIBHGEGHIICD
@1729825/1
cccctgttattttttttatttttattttcaatgtacagacagcacttttc
+1729825/1
@@@DDD?B:CCFHGEHEHI@BFGEHHAGB<FHIDDFHEBHIIC9FH@CFB
@177991/1
agcaaatggaaaaaaaaattggtgaaaagaatcacaagtaagatactgca
+177991/1
CCCFFFFFHHHHHJJJJJJJJJHHJJJJJJJJJJJJJJHHJJJJJJJJJJ
@1245208/1
taagaaggtggcggccagaatctagacatgcacagctcttgcagccatcc
+1245208/1
CCCFFFFFHFHGHG8FGGIJGIJJJIEGIJIJJIIIJJJIGIEHIGIJJJ
@1730693/1
acataacattagcactttcagtattgacatcaaatgcgcagctagagctg
+1730693/1
CCCFFFFFHHHHHJJJJJJJJJJJJJJJJJJJJJJJJJJJJJJJJJJJJJ
@1730967/1
ctcgggttggaatgattctggtgggttgtcctgcagagcttgccacatct
+1730967/1
CCCFFFDDFHHDHIIIJJJJJHIGIGGIJJJJJJJJIJJJJJJJJJIJJJ
@7379363/1
catcattagacttgacctcgtccaacaccttgaactctctcagcctctcc
+7379363/1
@@@DDD?D?FHFHIEGIIEHAEBHD@@BE;EHBFG>D4C9<BD>F>DDDG
@4814489/1
atttaattgatttgtgcacttagcttcgggttggacgaccaaaactgata
+4814489/1
CCCFFFDFHFHHHJHGIJIJJJIIIJJJIDFHHIIJIJIIJJGIIJJGHF
@1731674/1
gggtcttacagattggtggaaaccaaaccaaacttctctgccaccaccaa
+1731674/1
CC@FFFFFHHFFHDGBFBBHIIEGEIIIIGDHGHIBEHEHFGI@DHIGBB
@7379617/1
gtcctgcagagcttgccacatcttgtaagcagcctgacgcttagcaagtt
+7379617/1
CCCFFFFFHHHHHJJJJJJJJJJJJIJJJJJJJJJJJJJJJJJJJJJJHI
@7920425/1
ataaagataagtataggctcaaaacctaacgacatcaatcaccagcttaa
+7920425/1
@CCFFFFFHHHFHGIJJIJJIIIJJJJIJIJJIJJJJIJIIJJIIJGIII
@1732013/1
aagacagtgataacgctaccacgtgaagtaagacgctgtcaa
+1732013/1
=?<DDDBDF?<A?G;DBA?@EFDHF;;C?ED>FA?D@D6BB<
@7379945/1
gtgataatgtcataaagttgacaataatctataattactttaaatcttga
+7379945/1
@?@DDDD?FB:AD><:E4CH@IHIEHICHIAHGGIGGIGBDHEGGGDFFD
@5851305/1
gtttcatgtcaatcggttcataaataaaaaagttatgtcaaattaaagaa
+5851305/1
BB@FFFFFHHHHHJJJHIJJJJJJJJJIJJJJHIJJJJJJJJJJIJIJJJ
@1732397/1
ggcacagttcctcgacgagcaagtagttcttgaagcacagacacaggtgt
+1732397/1
CCCFF>DDHHHHHIJJJIJJJIJGGHHIJJJJJJIJIIJJJJJJIJJBFF
@4815906/1
gtttgtctgttcgtctgtgcgcgctaatctcagaaacggctgatccgagt
+4815906/1
???D;BADD=:??<E@E4:A<EEEADDECDCDBEIECDDIIAC;8=AAA5
@2770594/1
gtgatctgtttcttggcatctatagatgtcggtggcgcacagggcacgct
+2770594/1
@@@DD?DDDHHFFIGHGGIIIHIE><FHHHIECFGIIGIIIGGGIIIIIG
@4313258/1
ctggcaacgaccaatcatggacttttcttcaatatccacataagtaactt
+4313258/1
C@@DFFFDHHFHHJJJIGJJIJGIGIGGIIGGIGHFDHHGGIIIBFEGII
@4313373/1
gtgtgttcaaggggatctgagaatggtttacattcacaattttgtccgct
+4313373/1
BBBDFDFFHHHGGJJJJJJJJIJJIJHHIJJJJJJJJJJIJJJJJJJJJJ
@3796669/1
cacatgattcatccacaaattccaacccttgcgtttcaaaacaattcatt
+3796669/1
C@@FFDFDHHHFFGGIAECDEDHHGHIIIEHAADAABFCHHDGGI@GHHI
@5853040/1
ctcatcttgtatagaggaggcttgggctcgctctccgaagggagcttgcg
+5853040/1
CCCFFFFFHHFHHIEHGDGGGHIBHIJHGDHGGGGII@GGIJBFGEHC@B
@712845/1
ctttaatataatgcgtgacattacggggagcgcggggcgttacaaaccgc
+712845/1
CCCFFFFFHHGFHJJFHIJJJJJJJJJJJJIJJJJJDDDDDDDDDDDDDD
@6366285/1
ggcctcttgtatgcgaaggtgttgaggcgcttgtggtggtgcacgcgctt
+6366285/1
CCCFFFFFHHHHHJJHIJJFGHIJJJJIJJIJJJJJGIIFHIIIJJHHFD
@1734700/1
cccttctacagatttattatagcctgcgacttcgttcgtgtggaatagtg
+1734700/1
;:?DADDBDDDDDEE4AEECF@4CE@A@<??CD::C;@DDDDDECEIEII
@1734832/1
cacggtagcactgagtgacggcacctccgacactgaggtcacggtactcg
+1734832/1
CCCFFDDFHHHHHJJHIJJIJJJJJJJJJJJJJJJGIJHIJJJJFHJJJH
@6366907/1
gtaaaactaaagattaaataaataaaaaaaaatattggctacactattac
+6366907/1
CCCFFFFFDHFHHJJJJJJJJJJJJJJJJJIJJJJJJJIJJJJJJJJJJJ
@6366951/1
cagcgaaatagtcacaaccacgttggttatcaagtggcttggtaggatcc
+6366951/1
CCCFFFFFHHHHHJJJJJIJJJJJJJGHCHIJJIFHIJJJBH??@G=FCG
@2264758/1
agtggtcttcttgaacttcttcaattgacgcaagaagtaccagaaacggg
+2264758/1
@BBFFFFFHHHHHJJJJJJJJJIJJJJIJJJJJJJJIGFHHJJIJJIIIJ
@6367687/1
tttttgtatttttttatattttttttaagtaatttccacgctgggaaaat
+6367687/1
@CCFFFDDHHHHHJJJJJJJJJJJJJJIGFIIJJJGIIIJIIIJJFFHHH
@1735685/1
cgcacttctttgttttatttaaaaagcttaagctgaattctacaaatgct
+1735685/1
@@@BB@DDFDDDDEHI<DBFHEEEBFDGHGGH<EGICBCFHCHB@<?BDH
@5333920/1
gtcgaacattctatgcttataccattaatctccgcaactatttgacggat
+5333920/1
@@CFFFFFHHDHHIIIIIIIIIGBDHHIICHGIGIGIIIIGIBDAFHH??
@180218/1
gggtgacatcggacttaatacaaggaaactgtttagactggttacattgc
+180218/1
B@CADDFFHHHHHJJJJJJJJJJHIJJJJJJHIJIIJJJJIGHIIJIIJJ
@180219/1
gtccggaatgctcatgaactcatcgtacaactcatcgccgtatatttcag
+180219/1
@CCFAADDHBDHHIIEHIIIEHIII;CHIIIGIIIIEGGI@FHIIIIIII
@180220/1
ccagatgccaaagttcttgatcttcactg
+180220/1
@?8ADDDD:DFFFIEEIIIFHFIFBHEIA
@1736425/1
gcctcttgtatgcgaaggtgttgaggcgcttgtggtggtgcacgcgcttg
+1736425/1
CCCFFFFFFHHHHJHHHJ?FAFHHIIIIIGHGBFHFHH;FHGJJJIGFFD
@6368714/1
ccacaatatattcgtgaaaaccgcatccaactcggatcagccgtttctga
+6368714/1
CCCFFFFFHHHHHJIJJJJJJJJJJJJJJJJIIIJJJJJJJJIHIIIIJI
@6368727/1
tagcactgagtgacggcacctccgacactgaggtcacggtactcgcggta
+6368727/1
@@@DDDDDHF<ADHIIEIICHHGGGHIIIGIIIDBFHGB;CFFGIIHDDE
@4314022/1
gtctgtttgtctgtttgtctgtttgtctgtttgtctgttcgtctgtgcgc
+4314022/1
CCCFFFFFHHHHHIIJJIJJJIJJIJJJJHJIJJJJJJJJJHIJGHEHJJ
@6902863/1
ctgcaatcctgcctcacatgattcatccacaaattccaacccttgcgttt
+6902863/1
:??DBDAAFFBFABGHIGIDHHHGGIGCHIIIGIGIIIIHEEGGCGIGIG
@7923976/1
attgaaaataaaaataaaaaaaatagcaggggttattgttatgtcgatgt
+7923976/1
@CCFFFFFHHHFHEGIIIIIJJJIIGEHGIJI@DHHJJCBHHIGHGEHIE
@6903079/1
cttgtttataagtttagtatagcttattacaaaataaatcttatatttaa
+6903079/1
?@@ADDDDB8FCBGG<GGHGHHCEH<CCHC@HBAF<EHIGB<@BDGGICH
@7924100/1
ctcatcttgtatagaggaggcttgggctcgctctccgaagggagcttgcg
+7924100/1
CCCFFFFFHHHHHJJJJJJJJJJGIJIJJIJJIJJJJHJJJJGJIIJJJI
@1738068/1
gtttgtctgttcgtctgtgcgcgctaatctcagaaacggctgatccgagt
+1738068/1
CCCFFFFFHHHHHHIIHGHIJJJJJJJJIJIJJJJJJIJJJJIJJJJDGH
@5336296/1
tggtagaataaggattaaaaataaacttaaagattattaataagaaaaaa
+5336296/1
?@@AB>;BFDDDF<CDHEEHIIICAHGGCHIGGIEG>??EFGHGI<DC9G
@1738400/1
gggaactcttcaaaaatcaacataatgagctctgcgtttgaatttaatag
+1738400/1
@@CFDFFFHHGFHIJJJJJJGIJEHHHIIIHGIJJIGGJJIEHIIHIIJJ
@4315230/1
ccacaatctggtctggagagaagatcctca
+4315230/1
@@@?D;D?2ADADGGI<C:CABF@C>FHE4
@3798315/1
cgtcttctctaacagttctctgtggtgcaaagcaagcaattgcccacacc
+3798315/1
CCCFFFFFHHHHHJJJJJJJJJJJJHIJJJJJJJJJJJJJJJJJJJJJJJ
@4315463/1
tctaccatcaaatacaggttttagtgcgccaaatattttattgtaacaat
+4315463/1
CCCFFFFFHHHHHJJJJJIIIJJJHJJJJIJJJJJJJJJJJJJJJJJJJI
@4315596/1
gcgatgttttacaagggcaggttgaactcacaccattcaatttaaaagaa
+4315596/1
CCCFFFEFHHHHHJJJJJJJJGIIJIJIJJJJJJJIJJJGIJJJJJJIJJ
@1247312/1
gttccatcactatcaaaacttctcaggattgaaacgtcttttatgttggg
+1247312/1
CCCFFFFFHHHHHJJJJJJJJJJJJJJIIJJJJJJJIJJJJJJJJJJJJJ
@2773378/1
gtcgcaagatagtgagacattcactttttagtcataatcttcagatactc
+2773378/1
CCCFFFFFHHHHFHIJIIIJJJJJJJJJJJJJJJJJJJJJJJJJJJJJJJ
@180575/1
gttactgcttaatactactcactgatttatgtagcatcatcttgtaa
+180575/1
CCCFFFFFHHHHHJJJJJJJJJJJJJJJJJJIJJJJJJJJJJJJIJJ
@2266135/1
ggcaggttgaactcacaccattcaatttaaaagaaactgggtgcgtgcag
+2266135/1
CCCFFFBDHHHGFIJJJJJJHIIIJJJJJJJJJJJJJHIJJDGGIHIJJH
@2773545/1
ggtcgctacagtcgtacttgtttgaaggagtctatgcaagcttactataa
+2773545/1
@@@DDFFFHFFF<F??DHHIHEGGCHHGECDGGHIGG>BFBDGHIIIIII
@6369569/1
gccacaatctggtctggagagaagatcctcatcttgtatagaggaggctt
+6369569/1
@@@FFFFFHFBFDHIIIGGEEDHHIGHGHIEHGIIIIIIIIIIIEHIICG
@3285891/1
gcagagggaatctgattgtgctgttgtggaactgcttcacctgtggccgg
+3285891/1
@@??DDDD?FBFCFGHHGHHHHH<CBFGGHGIIIIFEHFEGG@?BFEFHI
@2266393/1
gacgacactgtacagttagaaatgttacaacctctatactttgcattaaa
+2266393/1
CCCFFFFFHHHHHJJIJJJJJJJJIJJJJJJJJJJJJJJJJJJJJJJJIJ
@3799445/1
ctggagagaagatcctcatcttgtatagaggaggcttg
+3799445/1
;?@DDD>DHAHH>A@FEGGBEEHIDIGGAHEHIEEFH:
@5337387/1
atataacatacatacattaattaaaagtaatgcacctttttataccaacg
+5337387/1
@@CFFFFFHFHHHJIGGIHIJJJJJJJFJHGIHIIIHIIGHIJIJIJJJG
@7926084/1
ctccgacactgaggtcacggtactcgcggtacatgttgtgtacacctgag
+7926084/1
C@@FFFFFHGHHDHGGBHIIEFHIIEHII@DGIJIFHGCA@FF@@CHGEH
@6906820/1
cctctttacaagtagactcatcttagcacttggttcatcttttgaagatt
+6906820/1
CCCFFFFFGGFHHJJGIGJCHIJJIJIJHIIIIEGIJIJJJGHIIGI9DH
@3287155/1
gtgtactggacgaaacattaaaataaaatagaatatttttgttcccacat
+3287155/1
BBBDFFFFHHHHHGIJJJJJIJJJJIJJJJJJJJJJJJIJIIJIIIJJJI
@5854535/1
gttattgttatgtcgatgtcgaacccaaaaatgtaattaacttttttttt
+5854535/1
CBCFFFFFHHHHHHJJJJJJJJJJJJJJJJJJJGIJJJIJJJJJJJJJJH
@182348/1
aggtgctgggcctcttgtatgcgaaggtgttgaggcgcttgtggtggtgc
+182348/1
@?@DDDEFHGFHHJJJIGHIIFHGGHIEGIIIEIJIGIGGHCGEFGEBGD
@5854796/1
gctgtctgtacattgaaaataaaaataaaaaaaatagcaggggttattgt
+5854796/1
CCCFFFFFHHHHHJJJJJJJJJJJJJJJJJJJJJJJJJJJJJJGHJJJJJ
@6371285/1
gtctgtttgtcggtttgtctgtttgtctgtttgtctgtttgtctgtttgt
+6371285/1
@@@FDEFFFDBHDHEGI@EH@HIIG??EEIIIICDHGIGIFIGHG?FEAF
@4316455/1
gtgtggaatagtgacttccggcaaatttttggttttaaccacatagttcc
+4316455/1
BBCFFFFFHHHHHJJJJJJJJJIJJJJJJJJJHHIJIJJJJJJJJJJJJJ
@182574/1
cgacataacaataacccctgctattttttttatttttattttcaatgtac
+182574/1
@@@DBFDDHDBHDHJGHGJIIJIIIIIIJJGIJIIJJIJIJIGHJJJDHC
@6371502/1
gtcactaacattttctttttctagtttcaaatgacgataaaatatccact
+6371502/1
CC@DFFFDHBFHGJIJJJJJJIIIIGHIGIGGGHHGHJEGGEFHHIHIIH
@6371641/1
gtctgtttgtctgttcgtctgtgcgcgctaatctcagaaacggctgatcc
+6371641/1
C@@FFFFFGHHHHHJGGHIJIHHGIJJIJJIJGIIIGEGGGIGIJH@EGG
@7385068/1
gtctgtttgtctgtttgtctgttcgtctgtgcgcgctaatctcagaaacg
+7385068/1
@@@DDEFFHHHHHGGIGEHIJHH>GAFFH?C>GHIJIJIECGGHGIE@GI
@2774771/1
gttcgtgaatcatgccctcaatctgcaccagttcatatttgggcacagtt
+2774771/1
CCCFFFFFHHHHHJJJJJJJJJJJJJIJJJJHIJIJJJJJJJJJIJJIHH
@2775262/1
cctggttccacgttatattggacattaggaccgtcattgaacaatctcgt
+2775262/1
BBBFFDFFHHHHHJIJJJJJJIIIJIJJJJJJJGHGJJJJJJJJJJJJJB
@7926843/1
tccatactttgtttcatttaaatttacgggctatgccatttatcctcgca
+7926843/1
CCCFFFFFHHHHHJJIJJJIJIJIJJJJIJJJIJJJJJJJJJJJJJJJJJ
@3287736/1
cactgagtgacggcacctccgacactgaggtcacggtactcgcggtacat
+3287736/1
CCCFFFFFHHGHHGIJJJIJEFIJJIJIJJBFHJJJBFGIIIJIG=BBDE
@1250278/1
ctcataacgcagccagatgccaaag
+1250278/1
?@@DADDB?A@D1AF:C?AEG>GEB
@5339286/1
ggcattatatgtttgaatgcattttcaaaagattcacaacaaaaag
+5339286/1
CCCFFFFFHBDCFHHIIIFGIIIEHIIIIIIHIIIIIIIIIIGHII
@3801458/1
gtggtggtgcacgcgcttgggcagagggaatctgattgtgctgttgtgga
+3801458/1
CCCFFB?DDF?FFAGGHEHIIIIIGIIIHIIGHIHDBFDGFHI@GHCEH>
@6372723/1
cttctacttctgcttctggcacatccggagaagttggctcctcaacagac
+6372723/1
@@@=D4:AD?B>4CFEBAHGGCE>F;FEFFEFF9?CFFE>GFGF<D@?B?
@5339742/1
cttcacctgtggccggcggcacgcagacgccttgatgacctccactttga
+5339742/1
@@@DDDDD;FF<FFFF6?DD:AFA/;;C<E=BD@BCBDCCAABBBABBB@
@2776021/1
cttgtatttgttatgtaaccactccatactttgtttcatttaaatttacg
+2776021/1
@@@FDBDDHFFHDHGFGHGHGIIHGIIJIIGEHHGHHGJIJIJFIHIIGF
@3802000/1
ctgtttgtctgtttgtctgtttgtctgtttgtctgttcgtctgtgcgcgc
+3802000/1
@@@DFFFDDBFHBFGIIIIBHEFIIIIIIIBHDGBF@FGFBBB?BGGGGB
@5340727/1
ctttagaagtatgtttttagctgtcatctggttcatacggcgcgcggtcg
+5340727/1
@@@DDDDD<FAFHACF3EHEHHIGBDHHIFH<CDFHIIHBHG@FEHGAB8
@3802705/1
gattttggacgtatttttgttgttttttcataccgtcattatccctattg
+3802705/1
@<@DFFFFAHHHHJJJJIJFHGIEIJJJJJJJIIJHIIJJJJJGIJJIJI
@5856229/1
ctgcaatcctgcctcacatgattcatccacaaattccaacccttgcgttt
+5856229/1
CCCFFFFFHHHHHIJJJJJJJIJGJJJJJJJIJIJJJJJJJJHIJJJDFH
@2777248/1
ccctaagtgagtatacatctattaaattcaaacgcagagctcattatgtt
+2777248/1
@CCFFFF?ADFHFIIIIIIII<IIIIIIIIIIIIIFEEGGIEGIIIEIII
@1252180/1
cttctacttctgcttctggcacatcaggagaagttggctcctcaacagac
+1252180/1
CCCFFFFFHHHHHJIJJIJIJJJJJJIJIJIJIGHIJJJJJJIJJJJIJJ
@5856905/1
tttatcttcaaatgacgacaccacagttccagtctcaggcacattgccat
+5856905/1
@CCFFDFFFDHHHJJIIIJGIIJJGIHHHEIGHIJJJJIJIJGGGIIHIJ
@1252473/1
gttacctgcaacttggccaggttagggccaacagattgtttgagatgttt
+1252473/1
@?@DDDDFDHHGGIIGGGGDH?EFCCGCDHIJGG9DGIDGIGBFDEHIGG
@1745046/1
cttggtacaaagcaaaggtcgggcagttcgtcaacaagacattactagct
+1745046/1
CCCFFBDDHHHDHIAHHICHHDEHHIHGEHIIIIGIIGIIIEGHHGHHII
@4317441/1
ctctatactttgcattaaaataatgcccattttcacaggcaagggatcct
+4317441/1
CCCFFFFFHHHHHJJJJIIIIIIJJIJJIIIJJJJJJJJJJJJJJJJJJJ
@2778270/1
ctcatcttgtatagaggaggcttgggctcgctctccgaagggagcttgcg
+2778270/1
CCCFFFFFHHHHHJJJJIJJJJJHIJJJJJJJGIJJGGJJJJIJJIJJIH
@4820526/1
gtagaaaagtgctgtctgtacattgaaaataaaaataaaaaaaatagcag
+4820526/1
CCCFFFFFHFHHHJJJJJIJJJJJJJJJJJJJJJJJJJJJJJJJJJJJJJ
@3804029/1
gtaatataatttcttttttaattgttataaattcgtaattcgtagctttc
+3804029/1
C@@FFFFFHHHHHJJJJJJJJJJJHGJJJJIIIJJGHHGIJJIIJJJJJJ
@3289345/1
cttgattttataatttagagacacgtgtacatttcgagagaacaaattac
+3289345/1
CCCFFFFFHHHHHJJJJJJJJJJJJHJIIJJJJJJJJJJJIJJJIJJJJJ
@4318012/1
ctcgcggtacatgttgtgtacacctgagcgagactcataacgcagcc
+4318012/1
CCCFFFFDFGHHHJJJJJHIJHGGIJIJJJIJGIJJJJJJJJJJJIJ
@4318153/1
ctcgggttggaatgattctggtgggttgtcctgcagagcttgccacatct
+4318153/1
C@CDFDADFHFDHBBGHGHGHHIGIIGIEDDHIICGBGEGIIFIIIHEHB
@4821165/1
gtcacggtagcactgagtgacggcacctccgacactgaggtcacggtact
+4821165/1
?@@DB@DBFADHDHFAFGHBHGHGIGEHGEBFG>>GHAGG8@GHGG;DHH
@719847/1
cgctcatcgggaggtgtggcagcctccttgaccattttagatatttgttg
+719847/1
CCCFFDFFHGFGHIFFFHIIIJGEIIJIGIDEHIBEHI>FHGEHGEGGHE
@720101/1
ctggagagaagatcctcatcttgtatagaggaggcttgggctcgctctcc
+720101/1
CCCFFFFFHHHHHJJJJJJJJJJJJJJJJJJIJJJGJHHIIIJJJJJIJJ
@3804790/1
gctttcagtgaaacatcaaaatttatcgatctttgattctgatctagtag
+3804790/1
CCCFFFFFHHHHHJJJJJJJJJJJJJHJJJJJJJJJJJJJJJJJIJJIJJ
@186160/1
gtcctgcagagcttgccacatcttgtaagcagcctgacgcttagcaagtt
+186160/1
CCCFFFFFHHHHHJJJJJJJJJJJJJJJJJJJJJJJJJJJJJJJJJIJHI
@186614/1
tcttggttgaacggaactccaatcctttactcgaatagtct
+186614/1
CCCFFFFFHHHHHJJJJJJJJJJJJJJJJJJJJJJJJIIIJ
@4319345/1
cacagacgaacagacaaacagacaaacagacaaacagacaaacagacaaa
+4319345/1
@C@FDDED?FHDHIIJJIIIJGFCHDGC@BGCHHIII>DDFHCGC>@FIG
@6910771/1
ggatgcttaaatttacatttagtgtttgtttcatgtcaatcggttcataa
+6910771/1
CCCFFFFFHHHHHJJJJJJJJJIIHIJJJJJJJJJJJJJJJJJJJJIJJJ
@187038/1
agcttgtccacttataagataaccgggcgattatttactttgacaccact
+187038/1
@;@DDDDBFHFFFGHDGGG@HHGIEAGBBDGGEEHGG@FHGICGHEEGGG
@7928603/1
ccagtactttatttattgtaaaccgcgatgattttggacgtatttttgtt
+7928603/1
CCCFFFFFHHHHHJJJJJJJJIJJJJJIJJIJJJJJJIIJDHIJJJJJJJ
@5858656/1
gtcctttctaaggttctaaactatatctgtaccaaatttcaaccaaatcc
+5858656/1
CCCFDFFFHHDFFHHIJHE@FHHHHIJJECBHEGHDDEHGIIHGHHDBFE
@187782/1
agcaaatggaaaaaaaaattggtgaaaagaatcacaagtaagatactgca
+187782/1
@?@DD?DDD>>BFAHG<GCF9?DAFGIG?DF<BBBHAC.===F;F@@FEE
@1745130/1
gccacaatctggtctggggaaaagatcctcatcttgtatagaggaggctt
+1745130/1
@@<DDD;AFHHFHBBHEHGCBHEAGH??CBFHIIIIBC:BGGBECABBGI
@7388960/1
ccaggataaaaagtaacctattttatgtccaggataataagttaattata
+7388960/1
@@?DFDFDFHFFHHGIGIHJJJJJJIGIIJJJJGIJGIIFHIIGIIIIGG
@7389119/1
cactggttcaaattcaaataaaatcactctgcaatcctgcctcacatgat
+7389119/1
?<??BD2A<D4:<B>EAE?DA??F:AFECAEEC?9E?BADB@DE>D??<?
@1745673/1
gggatgcttaaatttacatttagtgtttgtttcatgtcaatcggttcata
+1745673/1
CCCFFFFFHHGHHJIIIIJJJJJCHFHHIFHIIJJJIIIJJJJJGIJJJJ
@1254268/1
ccaacagattgtttgagatgtttgtgaaactgcgacaccttgtggctgtg
+1254268/1
CCCFFDEFHHFFFIIGHGCHEGH@CGHGIGIJJEHHJJJGIJ@GHIHIIG
@1745702/1
cgaacattctatgcttataccattaatctccgcaactatttgacggattt
+1745702/1
C@CFFFFFHHHHHJJJJJIJIJJJJIJJJJJJJJJJIIJJJJJJJIHIII
@1745889/1
tggctgtctctggtggaggtttctcct
+1745889/1
@<?DBBDDFFAAD:A@EAG:ACAFHHI
@6911011/1
aggcgcttgtggtggtgcacgcgcttgggcagagggaatctgattgtgct
+6911011/1
CCCFFFFFHHHHFHIGHJJJIJJJJJJJJJJJGIJJGIJJJJJJJIGHFE
@2780947/1
cgtcattatccctattgaaaacaactctacacatacatacatatttactt
+2780947/1
CCCFFFFFHHHHHJJJJJJJJJJJJJJJJJJJJJJJJJJJJIJJJJJIIJ
@4823467/1
ccgcgactccgtccgcgcggatgtcggtcttcgcgtggaagttttatttc
+4823467/1
<@@FFFFFDHHHHIJIJFGGHGHFHGIHHHHHHFDBBB?AC:@DDDDCC@
@4823888/1
tctgtttgtctgtttgtctgtttgtctgtttgtctgttcgtctgtgcgcg
+4823888/1
==@B4==A==CF<<AAFGHIE4CEAE@EHE?9<:CGF4:?:CBG?:48D@
@1747264/1
ggcgtcgcttgcggtaccggcgtcggttgcggaaccagcctcgcgggtgg
+1747264/1
@CCFFFFFHHHGDGHHJJJJJJGIJJ@GEHHFFDDDDDDDDDDDBBB@DD
@6912668/1
aggtgctgggcctcttgtatgcgaaggtgttgaggcgcttgtggtggtgc
+6912668/1
BCCFFFFFHHHHHJJJJJJJJJJJIIJ?EFHIIJJJJJJJJIJJFGIEHH
@5860473/1
tgtggaactgcttcacctgtggccggcggcacgcagacgccttgatgacc
+5860473/1
88::DDDBFD?DDFFII<FAFAF;FF?DDA6@E>=EBD/9@=@>ABBAAA
@4824607/1
catggtaagaaggtggcggccagaatctagacatgcacagctcttgcagc
+4824607/1
@CCFFBDFHHHHHFGIJIJIJJJJJJJJJJJJIGJJIJJJJJJJJJIJJJ
@3292452/1
ctcatcttgtatagaggaggcttgggctcgctctccgaagggagcttgcg
+3292452/1
CC@DFFDFHFHHHHHGGDHGHIIAGHEIDDB@BBGHD8BDHIBFF>FHIG
@6376897/1
ataaggattaaaaataaacttaaagattattaataagaaaaaaataatgc
+6376897/1
CCCFFFFFHHHHHJJJJJJJJJJGJGIIIJJJJJJJJJJJIIJJJJJJJJ
@188878/1
cgttttgttagacttcagtgtagctttgtattatgttcactttcttatta
+188878/1
BCBFFFFFHHHHHJJJJJJIHJJJJJJJGJJJJJJJJJJJJJJJJJJJJJ
@7930753/1
cgcaagaagtaccagaaacgggacttagccacaatctggtctggagagaa
+7930753/1
?@@DDD?D;FHDFIDHIGIIGIIHIII4<DAEGG@F?DDGHIHG??BFHH
@6377596/1
ctatgactctcttctggtggtccagttgtgggaatagttcatgagcacag
+6377596/1
CCCFFFFFHHHGHJIJIHIJHIIJJIJJIJJJFIJIIGHHIJJJJFIJJH
@189780/1
cttgttgttaagaggtgttacctgcaacttggccaggttagggccaacag
+189780/1
CCCFFFFFHHHHHJJEGHIJJJJJJJJJJJJJJJIIJHIJJJJIJJJJJJ
@189814/1
ctatcctcaatgctataataccaagccaaaccaagcttaaactaaataat
+189814/1
CCCFFFFFHHHHHJIJJJJJJIJJJJJJJJJJJJJJJJJJIIJJIJJJJJ
@1748289/1
cgtgattctttaatttgacataacttttttatttatgaaccgattgacat
+1748289/1
@CBFDDFFHHHHHJJJJJJJJJJJJJJJJJJJJJJJJJJJJJJJJJJJJJ
@5345184/1
gtctgtttgtctgttcgtctgtgcgcgctaatctcagaaacggctgatcc
+5345184/1
@@@DDDDDBHHHFGGGBAEFB<:?FEHIIFIBFGB@DFF>FDEBHE=D@=
@4322460/1
cgacatcgacataacaataacccctgctattttttttatttttattttca
+4322460/1
CCCFFFFFHHHHHJJJJJFGJJJJJJJJJJJJJJJJJJIJJJJJJJJJJJ
@1748626/1
cttcacctgtggccggcggcacgcagacgccttgatgacctccactttga
+1748626/1
@@@BFFFBFFADDEGHIGIHEA@@GB56=E?@DE>C;;;@>C;;AACDC5
@7932032/1
agcaaatggaaaaaaaaattggtgaaaagaatcacaagtaagatactgca
+7932032/1
CCCFFFFFHHHHHJJJJIJJJJFHIJJJJJJJJJJJJJIJJJJJJJJJJJ
@1255068/1
gctattttttttatttttattttcaatgtacag
+1255068/1
@@@?D?DDFHHH;EFHHHEEAGBG4?CD<D?FF
@190461/1
tgattatttgtctgtagtggtcctgctgtttcgtatattctaaattggtt
+190461/1
CCCFFFFFHHHHHJIJJIIJJJJJJJJJJJJJJFHGIJJJJJHHIJIJGI
@7932420/1
cattagtagactgatcagccggagcagctccggtaagtttgtcgagt
+7932420/1
CCCFFFDEHHHHHJJJJJJJJJJJIJJIJJJJJGHIJJJJJJJJIIJ
@723123/1
cagaaatttcgcacgctcgactaacattacctcgaaggcgcggcgtgcgg
+723123/1
CCCFFFFFHHHHHJIJJJJJJJJJJJJJJJJJJJGIJJIJJIJFD@BDDD
@3808309/1
ccaaatttcaaccaaatccgtcaaatagttgcggagattaatggtataag
+3808309/1
C@CFFFFFDHHHHJJJJGHHFGGFHGIJFGGGII@GAFGICGGGBFHJJD
@3293172/1
acaaagcaaaggtcgggcagttcgtcaaca
+3293172/1
<??DDD>DD<DDCEE@E8@C?E9C1:C<D9
@1255579/1
gtcctttctaaggttctaaactatatctgtaccaaatttcaaccaaatcc
+1255579/1
CCCFFFFFHHHFFGHIJIJJJJJJGGIJJHIIIFICHIIIDIJIJJIIJJ
@1255927/1
gctttctttaattctttagttttaagttagttttcatcttaagttcggaa
+1255927/1
CCCFAEFFHFHDBGIIIDHHHHIGHHHHCHBHIIIIIIIIIIIHEGIIII
@191810/1
catcgacataacaataacccctgctattttttttattttttatttcaatg
+191810/1
CCCFFFFFHHHGHIJJIJJJJJIJIIJJJJJJJIJJJJJJJIJJJJJJJJ
@5346006/1
ctgcaatcctgcctcacatgattcatcca
+5346006/1
=@?D:=B=CF3<CE<>;<4ABFFAHH9E3
@3294044/1
gtggtgcacgcgcttgggcagagggaatctgattgtgctgttgtggaact
+3294044/1
CCCFFFFFHHHHHJIIIJIJJHIJJIIIJJJJJJJJJJIJJJIHIIIJJJ
@4824945/1
cctgagcgagactcataacgcagccagatgccaaagttcttgatcttcac
+4824945/1
CCCFFFFFHHHHHJJJJJJJJJJJJJJIJJJJJJJJIIJJJIGIJJJJJJ
@4322795/1
ggctgatccgagttggatgcggttttcacgaatatatagtgggatgctta
+4322795/1
@@@=DD?DFF;D<EBFEEBEADGEGEH<CBHDHGH?D?BH>;??FCGHI@
@4322973/1
ccacttattaaattaatcgcacttctttgttttatttaaaaagcttaagt
+4322973/1
CCCFFFFFHHHHHJJJJJJJJJJJJJJJJHIIJJJJJJJJJJJJJJJJJI
@4825612/1
ccctcagatacaccgtcacggaacacaaatatcttcttcggcaatctgcc
+4825612/1
C@CFFFFFHHHHHIIJIIIIIJJJJIJJJJJJJJJJIJIIJJIJJJJIIJ
@193059/1
caaatttttggttttaaccacatagttcccg
+193059/1
?@@A?BDDDDD:CF7:CBHCGDFEH@49E<D
@5347467/1
cggtactctaagggtggatcgtagcgaactactagcagacactgtggtat
+5347467/1
??;4ADDDFDFFDE<C6CDFEIADFFFFFGFFI@G?GFFAEEFFIFFF=F
@7934191/1
gtttgtctgtttgtctgttcgtctgtgcgcgctaatctcagaaacggctg
+7934191/1
@CCFDDDDDDFHHFFHIIIIIIGCAHIBFGGIFE@BGHIIIE@BHGGIIG
@1257196/1
ggttattgttatgtcgatgtcgaacccaaaaatgtaattaactttttttt
+1257196/1
BCBFFFFFFDHFFHIIIGIFHIIIIJJJIIIHGI@GFGIIIJJJJIJJJJ
@6914991/1
gcaaatacaattaggtaaattaatatcaaatacaataaaaaatacagagg
+6914991/1
@C@FFFFFHHHHHIJEHIJJJJJJJJJIJIJJJJJJJIJJJJJJJJJIJI
@6914999/1
cactgagtgacggcacctccgacactgaggtcacggtactcgcggtacat
+6914999/1
BCCFDFFAFHFDFHIGIGIIIFHIJIJJJJGHIJJI?CHHIIIJHEEDF?
@7934765/1
gtacattgaaaataaaaataaaaaaaatagcaggggttattgttatgtcg
+7934765/1
@@@DDFDFFFDAAHIJDHIIIIGEIIJJIGHGGCIJ@DGIIJGE@CE=CA
@7393621/1
ggagagaagatcctcatcttgtatagaggaggcttgggctcgctctccga
+7393621/1
@@CFDFADFFFDDEHG@BFHGIIIIIAHIIIHIII<8BF9:@@HHGBGH8
@4325255/1
gtagctttaaggggatctgctgtctgtggagctgatgcttgctgggcctc
+4325255/1
CCCFFFFFHHHGGJJJJJJJJJJJJIJJJIJJJJJJIJJJJJJJJJJJJJ
@5347864/1
cactaattctatgcaaagtatagcttgtatttgttatgtaaccactccat
+5347864/1
CCCFFFFFHHHHHJJJJJIJJJJJJJJHJJJJJJJJJJJJJJJJJJJJJJ
@3809305/1
aggtgctgggcctcttgtatgcgaaggtgttgaggcgcttgtggtggtgc
+3809305/1
B@CDDFFFHHGHHJIJJIJJJJJGHIJCGGIJIJJIJJJIJHJJGIIGHH
@3295344/1
ccgtttttaaactattttttcaatgccctaagtgagtatacatctattaa
+3295344/1
@@CDDFFFHDFDDIIIIIIEHHIIAEHGHEGIIIGICFBHIIIIIGIIHE
@3295359/1
cttgattttataatttagagacacgtgtacatttcgagagaacaaattac
+3295359/1
CCCFFFFFHHHHHJJJJJJJJJJJJHJIIJJJJJJJJJJJJJJJJJJJJJ
@2276534/1
gccctgtgcgccaccgacatctatagatgccaagaaacagatcacag
+2276534/1
@C@FFFFFHGGHFIEHGIGHGHIGIGGIJIIIJIGHIIIJIGGHIII
@4827050/1
cgtaaacaaaacaattaattatcacataaaaccaaacctctggttcgatt
+4827050/1
@@@DDBDA:<DHBFHFBHIIGIGGHHIIHIIAHB=BCGH@FD>9?DDGBD
@2784580/1
gtagctttctttagttttaagttagttttcatcttaagttcggaaagatt
+2784580/1
CCCFFFFFHHHHHJIIJJJJJIIJJHJJJJJJJJJJIIIJJJJJIIJIIJ
@3295915/1
gttggtcttggttgaacggaactccaatcctttactcgaatagtcttttc
+3295915/1
CCCFFDEFHHHHHJJJJJJJJJJJJJIJJJJJIJJJJJJJJJJJJIJJJG
@194201/1
cttacagattggtggaaaccaaaccaaacttctctgccaccaccaagggg
+194201/1
@@?DDFFBHFHH?F?BGGAFHBEEGEHIIIGHGGDGGGCCGGGIGEHHEG
@5865415/1
ccctaagtgagtatacatctattaaattcaaacgcagagctcattatgtt
+5865415/1
CCCFFFFEHFHFHIIJJJJJJJJJJJJJJJJJJJJJJIJJJJIJJJJJIJ
@5348947/1
atcttcagatactccaaagcattctgggctgcagatgactgtgcatcctt
+5348947/1
CCCFFFFDFDHDHIIIIIGDE@HH<EHGDDDHGG4FFGGGGIIIFIIIII
@6915807/1
ttcataaataaaaaagttatgtcaaattaaagaatcacgtcgaacattct
+6915807/1
C@CFFFFFHGHHGJGHHIJJJJIJJJIJJJJJIJJGJJJJIJJJJIIJIJ
@1257958/1
gagggtgcactacatttccgtccatcattttgtcaacgaactcttctgaa
+1257958/1
CCCFFDDFHHHHHJJJJJJJJJJJJIJJJJJJHIIJIGHIJJJJHIGIIJ
@4326956/1
tttgtctgtttgtctgtttgtctgtttgtctgttcgtctgtgcgcgctaa
+4326956/1
@@CFDDDDHFHHDGIICFHGIIHIHIGIHIIIEHHG?EGECFHHIIHGHI
@724860/1
attatttgtctgtagtggtcctgctgtttcgtatattctaaattggtttc
+724860/1
@@CFFFFFFHHHHIJEGIHIIGJJIJHIJJJHIIDIIJJGGCGIIJFHHH
@6916089/1
ctggtctggagagaagatcctcatcttgtatagaggaggcttgggctcgc
+6916089/1
CCCFFFFFHHHHHJJJJJJJJJJJJJJJIJJJJJJJJJIJJJHHIIIJJI
@1750417/1
gttgtaatatagtttcttttttaattgttataaattcgtaattcgtagct
+1750417/1
BBCFFFFFHHHHHIJJJJJJJJIIJJJJJJJJJFIGJJHHGGIJJDHIJI
@6916286/1
gtttattttgtttttctctgtgatctgtttcttggcatctatagatgtcg
+6916286/1
CCCFFFFFHGHHHJIJJJJIJEHHHIIIJIJJJJJJFGJJJJJJIJJIIJ
@725387/1
gtgccactgaacgaaaagggtacaataattaataattatgtcgcaatacc
+725387/1
CCCFFFEFHFDHDHIIJIIJAFFHJIIJIGIGHJIIIJJJIIIIIJIIJI
@6916682/1
cttaattattatgggccttgccgtatttgggtccaatagatatttataag
+6916682/1
CCCFFFFFHHHHHJIIJJJJJJIGIJJJJJJGHIJJJJJJJJJJJJJJJI
@7936691/1
tttttttttttgttcccacatcaggatgtggattttaatgttattattac
+7936691/1
@@@DDDDDFFF:?DDFI4?@BD4?F3BB8@F>FFIICECACE;=C7?EA;
@6917067/1
caccagtggtcttcttgaacttcttcaattgacgcaagaagtaccagaaa
+6917067/1
CCCFFFDFHHHHHJJJJJJJJJJJJJJJJJJJJJJJJJJJIIIJJJJJJJ
@726056/1
gttggaatgattctggtgggttgtcctgcagagcttgccacatcttgtaa
+726056/1
@@BFFFFFHHHHHJJJGHIJIJJJJJJJJJJJJJJJJJJJJJJJJJJJJJ
@7937390/1
gcccgcgacttcgttcgcgtggaatagtgacttccggcaaatttttggtt
+7937390/1
CCCFFDFFHHHHHFIIIJJFHHGIIHEFHHGIIIJJJJJH>EHFFFFDAC
@7937429/1
cctgcacgaagaaatttgaatctatttatcatctatgaaaaaatggaaac
+7937429/1
CC@FFDFDGHHHDHIIJJIEIIJJJJJJJJIJJJJJIJGGIJJGIJJJJG
@1752120/1
cgtagttctcagcttccctgcaaagttaaccatcttgtattcaaaagaaa
+1752120/1
BCBFFFFFHHHGHJJJJJJJJJJHJHHIJJJJJJJJJJJJJJJJJJJJJJ
@2278034/1
tgtttgtctgtttgtctgtttgtctgtttgtctgttcgtctgtgcgcgct
+2278034/1
:?14BD=B?DCBDF<CCEAFBECFCFAFEFE<9C?FGB??FF?DFEEFEF
@4327169/1
gtagggtaagacacggatcgcatacaccgtgaatataagtggcaaaggta
+4327169/1
@@@DBAADF<<DF;1?EFE:;:8?@DGC@FEGBFHDHBH?DBFH9CA@/7
@4828611/1
gtcgcgtacttgcagaagcatggctgcccaatgatcggcattccggcgtc
+4828611/1
C@BFFFDDHHHHHJJJJJJJHJJJJJJJJJJJJJIJJJIIJJJJJJJHFF
@2786620/1
atcagttacaatgtttgagtacttagttacttgttattgctttatgattg
+2786620/1
CCCFFFFFHHHHHHIJJJJIJJJJJJIIJJJJJIJJJJJJJJJJJJIJJJ
@727450/1
tatcaagtggcttggtaggatccaagttgaaatctttgaccatggcatca
+727450/1
@CCFFFFDHHHHHDHCFBHGIIIIIIGIIDGIIEGHICGHIGCDGBGGGG
@4829545/1
ccgccctcttcctcgggttggaatgattctggtgggttgtcctgcagagc
+4829545/1
CCCFFFFFHHHHHJJJJEHIJJJJJJJJJJJJGHIJHHIIIJJIJJJJJI
@3300723/1
cgggctatgccatttatcctcgcacgttggcagtaatagtacaagtgaaa
+3300723/1
CCCFFFFFHGHHHJJJJJJJJJJJJJJJJJJJJEIIJJIHGJIGIIIGIJ
@728018/1
gcctcttgtatgcgaaggtgttgaggcgcttgtggtggtgcacgcgcttg
+728018/1
@@@DDDDDHDD<DGGGHH<CFEHEHI1DGEIIGHDHGIHFGCHHABEEEC
@6917995/1
cgaacattctatgcttataccattaatctccgcaactatttgacggattt
+6917995/1
CCCFFFFFHHHHHJJJJJJJJJJJJJJJJJJJJJJJJIJJJJJJJJFHJJ
@7396525/1
ctccggtactaacgatcaaatcgatcatgggtccataatcattcctggaa
+7396525/1
CCCFFFADHHGHHJJJGFGHFBFAHGBGHJJHIEHFIIJGDGIGIJIGGC
@1752999/1
gtggattttaatgttattattacagcatacataataaaattagaggaagt
+1752999/1
@@@D=ADDD?=C?F?FG@<:AEIEFCFDHBFBHIABGBGF9?DG@9F>G0
@3301798/1
cttgattttataatttagagacacgtgtacatttcgagagaacaaattac
+3301798/1
@CCFFFFFHHFFFHJIJIJIHIJJJIJJJJJIJIJJGJGGHIJJIIIIJH
@7938682/1
gcttcaatttacatttagtgtttgtttcatgtcaatcggttcataaataa
+7938682/1
CCCFFFFFHHHHGJJJJJIHJHIJHJJJJJJJJJJJJJJHHIJJJJJJJJ
@728110/1
gtcatacatatgtctacctatcacaaagattcgtaagtacattggactat
+728110/1
CCCFFFFFHHHHHJJJJJJJJJJJJJJJJJJJJIJJJIJJJJJJJJJJJJ
@2787797/1
ctggcaagcatccaagatagtattcaggtgcccactacatcg
+2787797/1
???D<DD:ADD<DD<?EEDB:ABFB9F<A?<CE9EAB>D>BD
@2787819/1
gtttttaaactattttttcaatgccct
+2787819/1
CCCFFBF?DHH<FGIIIIIIIIIH@FE
@196636/1
gtacattgaaaataaaaataaaaaaaatagcaggggttattgttatgtcg
+196636/1
@@@DDBDDDFHDHGHBG@GHGIGGIIIIIIGGIIFIHGDGIIIIIIF=@G
@728316/1
gttcataaataaaaaagttatgtcaaattaaagaatcacgtcgaacattc
+728316/1
CCCFFFFFHHHHHJJJIHIJJJJJJJJIJJJJJJJJJJJJJJJJJJJJJJ
@6384254/1
ggtagaataaggattaaaaataaacttaaagattattaataagaaaaaaa
+6384254/1
BCBDFFFFHHHHHJJJJJJJJJJJJJJJJJJJJJJJJJJJJJJJJJJJJJ
@5867650/1
cggccagaatctagacatgcacagctcttgcagccatccaacgggattgc
+5867650/1
@@@DAADDFH<DHBBHBHAFIHEHIH@HEHGEDECHHIGGGG1@?:@D34
@3812998/1
gtagtaggtaggtgtagggtaagacacggatcgcatacaccgtgaatata
+3812998/1
@@@DDDDD:DFF<CACFAGGEHIIBEC@:@EEEC;?F<B<?DDAGIGD>F
@5351719/1
gcaagaagtaccagaaacgggacttagccacaatctggtctggagagaag
+5351719/1
CC@FFFADDFFHGJIJIJJJJJJJJJJJJJJIIJJJIJIIJJIGIGGGIJ
@2280408/1
gtcttttctgacattggtctctataatcttaccaacgttatttggttcaa
+2280408/1
@@@DFFFFHHAFHIIJIEHHGGGGIIIJCHIJJJIJIFIGHIEIJFGHGE
@2788720/1
ctgtaatttttgtctttcgcaaaatattccgcgacagatgtctttctagt
+2788720/1
CCCFFFFDHHGDFGIIGBHIDEHJIIJIJGHGGBHH<GGHIHIGCHIIGI
@2788960/1
acagaattgacccttctacagattt
+2788960/1
CCCFFDFFHFDDFIIBHGHIEC:AF
@5868728/1
gggatgcttaaatttacatttagtgtttgtttcatgtcaatcggttcata
+5868728/1
C@@DDDFFGDDFDIII@DDHIEHHHIIIJHFGCCIGHIJEEHHIFGGGD@
@2789355/1
ggcctcttgtatgcgaaggtgttgaggcgcttgtggtggtgcacgcgctt
+2789355/1
BC@FFFFFHHHGGIIGGHGFHIIIIJJJIJJIJFGIHGIAFHIJIJHHBC
@1754933/1
gtacattgaaaataaaaataaaaaaaatagcaggggttattgttatgtcg
+1754933/1
B@BFFFFFHHHHHJJIJJJJJJIIIJJJJIHIJJIG7DEHIIHIGGIHII
@728360/1
gatggagtgagcacgggctctgtgcctggctcccatgtcacggtagcact
+728360/1
@C@?DA?2ACFDFGGBEDEBBG?EFHDHGGEHGHGGIGFGGHIDFHGHGG
@2789687/1
ctgggcctcttgtatgcgaaggtgttgaggcgcttgtggtggtgcacgcg
+2789687/1
CCCFFFFFHHHHHIJJJJIIJJFHHHIJJJJJJJJJHIJHIIHIIIJJHF
@1755200/1
ccctgtgactagagtaagaaggactgcgacaagcatgattacgatgactg
+1755200/1
CCCFFFFFHHHHHJIJJJJJJJJJJJJJHJJJJJJJJJJJJJJJJJJJJJ
@3814733/1
cggcaaatttttggttttaaccacatagttcccgatctcgcgggatctct
+3814733/1
@@<DDD:B>B<DAGAABFHEHEFHEIGDHF<F?FFAACD@1D@E<EEB>;
@7397512/1
cgctaatctcagaaacggctgatccgagttggatgcggttttcacgaata
+7397512/1
CCCFFFFFHHHHHJJJJIJJJJJJJJFIDHIJGIIJJJGHIJJIJJIJJF
@2790318/1
ctctacacaaagtttcagcttaaaatacgtttaaaaaaaatttgtaccaa
+2790318/1
CCCFFFFFHHHHCFHJIJJJJIJJJIIJJFHIJJJJJIJIG@FHHHIIJJ
@2281783/1
gacgatttcaccagtggtcttcttgaacttcttcaattgacgcaagaagt
+2281783/1
@@?DDBDDBFBDFGCGBBCHHGHHGEDFDHHHBDBGHIDG<DDDDEGEEI
@7397657/1
aggagcaaatggaaaaaaaaattggtgaaaagaatcacaagtaagatact
+7397657/1
CCCFFFFFHHHHHJJJIJJJIIIIJHIJJJJJJJIIJJJJJHHJJJIIJI
@3302905/1
tcctcatcttgtatagaggaggcttgggctcgctctccgaagggagcttg
+3302905/1
CCCFFFFFHHHHGJJJJJJIJJJJJGHIJJJJJJIIIJGHIJJJGIJJJG
@729428/1
ccacaatctggtctggagagaagatcctcatcttgtatagaggaggcttg
+729428/1
CCCFFFDDHHHHHJIJFHGJIEEHGEHEGEIIJIJIGIGHIGIHDHGJJ0
@6386842/1
tgtttgtctgtttgtctgtttgtctgtttgtctgttcgtctgtgcgcgct
+6386842/1
@CBFFFEDHGFHHJHHGIIJJJJIIJJJIJIIJJHIIJIIIGDGHIJJIJ
@3303714/1
cttgggaagcctttgtgcgccacatcaatgttgataaaggctttattggt
+3303714/1
CCCFFFFFHHHHHJJGHHGGGGIIJJIHIIHIJJJIGBHIJJJJJJJJFC
@4830744/1
atcacaagtaagatactgcaaacatgccagttataaagcatagcccgaag
+4830744/1
@BBFFFFFFHHHHJJJJJJJJJJJJJJJJJGIJJJJJJJJJJJJJJJIJJ
@1262344/1
cttggttgaacggaactccaatcctttactcgaatagtcttttctaactt
+1262344/1
@@@DDBBDHFHBC;?@EG<BFFGG<HHEGEC;FDHD<?FFH>B@F9?DGH
@7398903/1
gtctgtacattgaaaataaaaataaaaaaaatagcaggggttattgttat
+7398903/1
BBBFFBEFGHHHHJJJGHGHIGGIJJIJIJJJJJIGGIJI0BBGHJIIII
@4328992/1
cttcaaatgacgacaccacagttccagtctcaggcacattgccattagta
+4328992/1
CCCFFFFFGHGHHJIIIEIGHIJJIIIEHIJIJHIIJIJGIIJGIEHIFI
@4329072/1
gttcataaataaaaaagttatgtcaaattaaagaatcacgtcgaacattc
+4329072/1
@@CDBDDFHHHFHEGHBGIHHEHHHIFIIIIGEFGBGHIIIJGGEHJJEH
@7940596/1
cacaatatattcgtgaaaaccgcatccaactcggatcagccgtttctgag
+7940596/1
@@@D?DDDDHHHDFB;?EHEBAFHDEHECHGGGGE?FHIDHA<<BFGH@F
@7940629/1
gtctgtttgtctgtttgtctgtttgtctgttcgtctgtgcgcgctaatct
+7940629/1
@@@DDDFFFDFFHFHGGHHIJIJJIGIJJIJJJEFFCGGIJJJJJJJIJI
@5869960/1
cgcaagaagtaccagaaacgggacttagccacaatctggtctggagagaa
+5869960/1
CCCFFFFFGDHHHIIJJJJJIJJJJJIJIJIGIJJJJJJIIJJJJIGIHI
@5354056/1
cacgcgcttgggcagagggaatctgattgtgctgttgtggaactgcttca
+5354056/1
C@@FFFFFHHHHGIJHJJJJJJJJJJGJJJJJJJJJJHIJJJJJJJJJII
@2791332/1
cgttgatgtcgcaagatagtgagacattcactttttagtcataatcttca
+2791332/1
@@BFFFFFHFHHHJJJJJJCHIIGIJJJJJJIJJJJJJJJJJJGGIJIBH
@2791678/1
gttgaggcgcttgtggtggtgcacgcgcttgggcagagggaatctgattg
+2791678/1
CCCFFFFFHHGHHHIIHIGGIIJIJJJJJJJJJJJJIJJJHHHHFFFFFD
@2791971/1
cgcaagaagtaccagaaacgggacttagccacaatctggtctggagagaa
+2791971/1
CCCFFFFFHHHHHJJJJJJJJJIJJJJJJJJJJJJJJJJIIJJJIJJJJJ
@5871832/1
gcctcttgtatgcgaaggtgttgaggcgcttgtggtggtgcacgcgcttg
+5871832/1
CCCFFFFFHHHHHJBGGGAFFGCHHIIIJGIGFHIFDHIHIJGIIIHFFD
@2792180/1
gtctgtttgtctgtttgtctgtttgtctgttcgtctgtgcgcgctaatct
+2792180/1
?=?DD=AAD=CCFCGIFEHFEAAC?GIIFCFDG:8ED:?9CFDFDF@FC@
@5872106/1
atcagtttggagttcacctttagaagtatgttcttagctgtcatctggtt
+5872106/1
@CCFFDDDHHHGFGHIGIHIIIC>HCAF@HHIIIIICHIGBGAFB?DFII
@1755816/1
gtcaaattaaagaatcacgtcgaacactattctatgcttataccattaat
+1755816/1
CCCFFFFFGHHHGJJJJJJIJIIIIHIJJIJJJJJJJJIJJJJJJJJJJI
@3817043/1
tgttcttctagtttcttctctttgcagcttttgacagagcgggagccgta
+3817043/1
CCCFFFFFHHHDHIHIIIJIJJJJJIGIJJJJIIIJJHIJJIIJJJJGJG
@730660/1
cctgtaatttttgtctttcgcgaaatattccgcgacagatgtctttctag
+730660/1
@@@FFFFFHFHHAFHIIHIJEHHBGGGGGGIIBHIIIIGGI=@@ED@;C=
@3305263/1
gtaggtgctgggcctcttgtatgcgaaggtgttgaggcgcttgtggtggt
+3305263/1
@@CFFDDDFHFFCGEGHIICHDHHGEG?E1::CFEGHGIFGIG@FCHGG4
@1264044/1
ctcgaatagtcttttctaacttgaacagtgcgatgttttacaagggcagg
+1264044/1
CCCFFFFFHHHHHIJJJJIHJIHJIIJGFHJJGIIHJIJJJJJIIJJIJJ
@4331417/1
gggtacaataattaataattatgtcgcaataccgtagccgcccaaattta
+4331417/1
BBCDDFFFHHHHHJJJJJJJJJJJJJJJIIIIIJFHJJJJJJIJJJJJJI
@199159/1
ccgtttttaaactattttttcaatgccctaagtgagtatacatctattaa
+199159/1
CCCFFFFFHHHHHJJJJJJJJIJJJJJJJJJJIIIIDHGJJJJJJJIJJJ
@199229/1
cccgaacacggttaccgggaattttgtttggtatctgataccgacacatg
+199229/1
CCCFFFFFHHHHHJJJJJJIJJJJJJIJJJJHIJJJJJJJJJJJJJHHHH
@3305679/1
gccagttataaagcatagcccgaagtgctattggcacacaggc
+3305679/1
@@@??DDDHHHAB4C<EGIBE@@:1FECHCHIAGGHHG<;D9D
@4833276/1
ggccgtcatactgtagcttgggtggtggcaatactcggccgcgaacctcc
+4833276/1
CCCFFDFFHHGFHEGHIGHIJJAFG@ECHIIIIGEGIDIJJJIHBDDECB
@6923420/1
ctggtctggagagaagatcctcatcttgtatagaggaggcttgggct
+6923420/1
@C@BDADDHFDBHGIIAHHGGCAAHGGEH@GGGGEBGCHGDF:B9BB
@4833495/1
ctccaatcctttactcgaatagtcttttctaacttgaacagtgcgatgtt
+4833495/1
@@CDDDFFHHHHHJJIIJJIICHGHIIJ@HHIHHICGIJGHGGIIIJIDG
@3818415/1
gggaatctgattgtgctgttgtggaactgcttcacctgtggccggcggca
+3818415/1
@@<BDDDAD<FAHHIB@B<:CCGHC:CA@EHEDGHGI@?<@DFHGGHHD>
@6923721/1
cctaagtgagtatacatctattaaattcaaacgcagagctcattatgttg
+6923721/1
CCCFFFDDFHDFHIJHIJJJJIJJJJJJIJJJJJIJJJIIJJIJJJJJJJ
@7942734/1
cccgcgacttcgttcgcgtggaatagtgacttccggcaaatttttggttt
+7942734/1
CCCFFFFFHHHHHJIJJJGHJJJJJJGIJIJGIJJJJJJHHHHHHFFDCE
@1265200/1
cagccagatgccaaagttcttgatcttcactgggctcttctctgggattt
+1265200/1
@@@FFFFFHGHHHIEGCGGHIJGIJJGIJJJIJJJGIIJIJIIIJIEIJJ
@2284841/1
cagagatatttgcatctacttttagctagatacagaccataatttctact
+2284841/1
CCCFFFFFHHHHHIJJJJJJJJJJJJJJJJJJIJJJJJIJJGHIJJJIJJ
@7943387/1
ctcatcttgtatagaggaggcttgggctcgctctccgaagggagcttgcg
+7943387/1
@BCFFFFFHHHGFIIIIGIIJJJFDHIIJJJJJJJJIBHHDHCGGAHHGG
@7943679/1
atagatagaaatcgaactcggtcgg
+7943679/1
:;@DD;;:CBD<<<:E@<BFECG:E
@4333341/1
tcgatgtcgaacccaaaaatgtaattaactttttttttgtctgtttgtct
+4333341/1
@C@DFFDDHHFHDIGGIHIIIHHGIJJJIIJIJJJJIGGFGHEHIJIJHH
@6389947/1
ggatggagtgagcacgggctctgtgcctggctcccatgtcacggtagcac
+6389947/1
CCCFFFFFHHHHHJJJIIIJJIJHJJJIJJJJJJJIIJHIIIJJCGIIJJ
@1265869/1
cttctataacgctcgtcgaaatcaaacagttcaagtcattgttcttaaac
+1265869/1
BCCFFFFFHHGHHJJJJJJJIJJJIJJJJHIJJJJIIJJJJGIIJJJJJJ
@5357080/1
cttctacagatttattatagcctgcgacttcgttcgtgtggaatagtgac
+5357080/1
@@@FFFFFHHHFDGIIGGEGGGHIGHBEEEGIGHIIBFBGGHIJJJ@FHI
@5873111/1
cacttattaaattaatcgcacttctttgttttatttaaaaagctaagttg
+5873111/1
CCCFFFFFHHHHHJJJJJJJJIIJJJJIHIJJJJJJJJJJJJJIJJJJJG
@6390796/1
gaatctgattgtgctgttgtggaactgcttcacctgtggccggcggcacg
+6390796/1
C@CFFFDAHHFHHIGIJJJHCGHHGIBHIIJJIJIJGGHGIFGGGBFE@C
@201019/1
gtctgtttgtctgtttgtctgtttgtctgttcgtctgtgcgcgctaatct
+201019/1
:1=DDDDDACDDBGG>FB:CFFEH9?<ACCABF?CEF:CCAFGGH@GDHF
@6390926/1
cttgtattcaaaagaaaacctagaatcactggttcaaattcaaataaaat
+6390926/1
CCCFFFFFHHHHHJJJJJJJJJJJJJJJIJJJHIJJJJJJJJGIJJJJJJ
@201155/1
tcacggtactcgcggtacatgttgtgtacacctgagcgagactcataacg
+201155/1
C@CFFFDFHHGHGJDHIJJJJIJJIIHIJFDGHJJJJJIIIIJIJJIJJI
@2286895/1
gcagagggaatctgattgtgctgttgtggaactgcttcacctgtggccgg
+2286895/1
@?@FF;BDAFHHHIIHEGIIIGIHIGEGCFGHGGCHIFEGIIHGGIIIIF
@4334252/1
gtctgtacattgaaaataaaaataaaaaaaatagcaggggttattgttat
+4334252/1
C@CFFEFFHHHHHIJJJJJJJIJJJJJIJJJJJIJJJJIJDGIFIJHJII
@5873774/1
actacatcgagatggtaagcctttcattattagacatcgacaaaacatca
+5873774/1
CCCFFFFFHHHHHJJHGIIIJJJJJJJJJJJJJJJJJJJJJJJJJJJJJI
@2795358/1
caacaaataaaccttttaatagacaaatacaacgaaaccaatttagaata
+2795358/1
@@@FFDFFBFDHFHFEHIGGGGEHHGHIJIEGIJIEGGGFDBFGHD<DAH
@3307333/1
gcacgggctctgtgcctggctcccatgtcacggtagcactgagtgacggc
+3307333/1
@@CFFFFFHHHHFIJJJIIIEIJJJGHFGIIGI?FGHIHJIJJ?FFHJIG
@2795619/1
aactatatctgtaccaaatttcaaccaaatccgtcaaatagttgcgg
+2795619/1
@?@DDDDDHHA=DHGEHEII@HB4FH?@;FHCEFA?FHGHGGGHGHG
@1266222/1
ctggcaagcatccaagatagtattcaggtgcccactacatcgagatggta
+1266222/1
;?@DDDDBD8C?A<FG9FF?AFHF@HHGF9F>FCAGHC?D<?F;DHEGHI
@1266296/1
cggatttggttgaaacttggtacagatatagtttagaaccttagaaagga
+1266296/1
?@@:A?DBF<;CFHCEGGHE4:AFHHH<ECEFAEGEF?FHIHIHBBGHBD
@3307896/1
gccagccttaacgtacgattccaacgccccctggcgtaaaataacgtcaa
+3307896/1
CCCFFFFFHHHHHHIJJIJJJGIJJIJJJJJIJJJJHJJJJJJJJIIJHH
@5874692/1
gggcagagggaatctgattgtgctgttgtggaactgcttcacctgtggcc
+5874692/1
@CCFFFDFDHHGHJJJDGFHFHGGHIIGHJJIJIJGJIIIGIIJEHGAGE
@1757592/1
cgggctctgtgcctggctcccatgtcacggtagcactgagtgacggcacc
+1757592/1
BCCFFFFFHHHHHJJJJJGJJJIJGIJJJJCGIIIJIJJJJJJJJIJJJJ
@5359003/1
gctccatggtccaggagcagcagcgtgcgcaggttcaggcatctgcacca
+5359003/1
CCCFFFFFHHGGHJJIIJJJJJJJJCGBGIIGGFFHJJJJJJJJJJJJGC
@7944591/1
agggaatctgattgtgctgttgtggaactgcttcacctgtggccggcggc
+7944591/1
@@1ADDDB<AF?FF<CE9EIEE<AEDBAFEAFFF9FBFD9:CB9?6FF>D
@202441/1
gtggcacagctggtacgtcaggcactgcagctcgtccgacccgaagtggt
+202441/1
B@@FFFFFHHHHHHIJJHJJJJJIJJJIIIIJJIHJJJJIIJJIJI@EHC
@6924843/1
ggggttattgttatgtcgatgtcgaacccaaaaatgtaattaactttttt
+6924843/1
BCCFDF=DHHHHHJJJJJJJJJJJJJJJJJJJJJJJIIJJJJJJJJJJJJ
@2288912/1
tgtgtgttcaaggggatctgagaatggtttacattcacaattttgtccgc
+2288912/1
@@@FDDADHHHFHIGGEHIJJIH?FHICFHIJJJJJJJJGIJFGIIIIJJ
@734149/1
ctcatctcttgcagtttggcctctttcgcagccaacttctggcgctcctt
+734149/1
CCCFFFFFHGHGHJIJJJJJJJJIJJJJJJJJJJJJJJIIJJJJJJJJIJ
@3820134/1
cattaatctccgcaactatttgacgg
+3820134/1
@@@BADDDHF<CF@GIE9A<FCAEFE
@2289236/1
gtcacacggtagcggaaggtgggttcgtgaatcatgccctcaatctgcac
+2289236/1
CC@FFFFFDAFHDIGGIGCFEDGFAGF?DGHCFGAFHIGIFGIGGGGGIC
@6392195/1
gtcatattatgtgagtacgaagcattgtctgtttataaaataattaacaa
+6392195/1
;?@D?DDDBDHDFGGAFHHGIBGIDEEH<@HECCDHIICHHIIGFHIGDH
@3820720/1
atttgtctgtagtggtcctgctgtttcgtatattctaaattggtttcgtt
+3820720/1
CCCFFFFFHHGHFHGHJJJJJJJJJJJJHIIJJJJJJJJJIJJIJJJJJJ
@6392634/1
ctcatcttgtatagaggaggcttgggctcgctctccgaagggagcttgcg
+6392634/1
CCCFFFFFHHHHHJIIJIJJJIJIIIGGIIGIIIHJIIJIJJGIIIJJIG
@735043/1
gccctcttcctcgggttggaatgattctggtgggttgtcctgcagagctt
+735043/1
@@CDADFFBHHGFIJGGJIGIHGJFGIGIJ9DFH?DGFGECGIGIGIJGH
@2797100/1
ctgcaaacatgccagttataaagcatagcccgaagtgctattggcacaca
+2797100/1
@@<DDFFFHHGHBIIDHHCIGIIIIIIIIIIIIIIHFIIIIIIIIIIIIE
@3821199/1
ggcacagttcctcgacgagcaagtagttcttgaagcacagacacaggtgt
+3821199/1
@CCFFFFDHHFHHGIJJJIJJJJHIJFGIGIJIIIIJJJJJIJJIHGFG=
@4336574/1
tccgtttttaaactattttttcaatgccctaagtgagtatacatctatta
+4336574/1
BCCFDFFFHHHHHJJJJJJJJJJJJJJJJJJJJHHCHDGIJJJIJJJJJJ
@7403526/1
tctatactttgcattaaaataatgcccattttcacaggcaagggatccta
+7403526/1
CCCFFFDDHHHHGJJIGJGIIIJJIIGDFHIJIGGHGCGGGGHGCIEEHI
@2290465/1
gtctgtttgtctgttcgtctgtgcgcgctaatctcagaaacggctgatcc
+2290465/1
C@CFFFFFHHHHHIJJJHHJJGHIJJJJJJJJJJJIJJJJJJJJJJJJJJ
@3821676/1
gtctgtttgtctgtttgtctgtttgtctgttcgtctgtgcgcgctaatct
+3821676/1
C@CFFFFFHHHHHIJJJJJJJIJJJJJJJJJJJHIJJHHJJJJJJJJJJJ
@2290721/1
ctgctatttattttttctatattttcaatgaacagaattgacccttctac
+2290721/1
CC@FFFFFHHHHHIJIJJJJIJJHHIJJJJJJJJJDHJJJJJJIGGIIJJ
@1758462/1
gtctgtttgtctgttcgtctgtgcgcgctaatctcagaaacggctgatcc
+1758462/1
CCCFFFFFHHHDHHIJJIIJJHIGJJJJJJJJJJJJJJFIJJJJJJIJJJ
@3822119/1
gtctgtttgtctgtttgtctgtttgtctgtttgtctgtttgtctgttcgt
+3822119/1
C@BFFFFFHHHHHGIJJJIJJJJJJJJJJIJJJJJJJJJJJJJJJJJJIH
@3822337/1
catcagttacaatgtttgagtacttagttacttgttattgctttatgatt
+3822337/1
@7@DDDDDHADDFBA@FGGFAFHGGGF:<EFDHI?<C?FD>?CFHHDCDH
@1758919/1
cacgtcgaacattctatgcttataccattaatctccgcaactatttgacg
+1758919/1
CCCFFFFFHHHHHJJJJJJJJJJJJJJJJJJJJJJJJJJJJJJJJJJIJJ
@4337651/1
ttgtaatatagtttcttttttaattgttataaattcgtaattcgtagctt
+4337651/1
BCCFFFFFHHHHHJJJJJJJJJIJJJIJJJJJIIJJJHJHIJJJHIJJJJ
@5876367/1
ccttgattttataatttagagacacgtgtacatttcgagagaacaaatta
+5876367/1
CCCFFFFFHHHHHJJJJJJJJJJJJJJIHIJJJJJJJJJJJJJJJJJJJI
@2799002/1
cggctttttccagatccactcttgctccatggtccaggagcagcagcgtg
+2799002/1
@C@FFFFFHGHHGIIGIGJIJIIJJJJJIJJDHHIIGIHHHJIIJJJJ?F
@2799055/1
catcaatttatcttcaaatgacgacaccacagttccagtctcaggcacat
+2799055/1
CCCFFFFFHHHHHJJJJJJJIJJIJIJJJIJJGIGIJJIIJJJJIJJJJJ
@4338229/1
cacctgtggccggcggcacgcagacgccttgatgacctccactttgatga
+4338229/1
@@@DDDDA3ACDDH:GGIIIIIB>E<EEEEDCDEDCCCC?CCCCCCCCCD
@4338361/1
tcccatgtcacggtagcactgagtgacggcacctccgacactgaggtcac
+4338361/1
C@@FFFFFGHBFHCGHEIIIJIIHGIJJEHGIFGIIIGGEIGIGIIGGGC
@4338759/1
ctgcaacttggccaggttagggccaacagattgtttgagatgtttgtgaa
+4338759/1
CCCFFFFFHHHHHJJJFHIJJJJJJJJJJIJJJIHGJIIJJJJIJJJJJJ
@3308956/1
ccacttattaaattaatcgcacttctttgttttatttaaaaagcttaagt
+3308956/1
@@@DDDDDHFHHABFFAAGGG@?G9BFEAHIGEHHIBGCAGHGFBDFID9
@203412/1
tgtttgtctgtttgtctgtttgtctgttcgtctgtgcgcgctaatctcag
+203412/1
@?1A?D?DH?AA?@ABDHHGCHHBE:CHHG21@1C9DGGIB@AECGFGI@
@4838426/1
gtgggactgcttcacctgtggccggcggcacgcagacgccttgatgacct
+4838426/1
@B@FFFFFHHHHHJJJJJJJJJJJJJJJJIJJHHHFFDDDDDDDDDEDDD
@203711/1
cgccctcttcctcgggttggaatgattctggtgggttgtcctgcagagct
+203711/1
CCCFFFFFHHHBHIJIEGHIIIIHIJIJJJIGHIH@DGIJIJGHIJIJIJ
@4339641/1
ctcgaatagtcttttctaacttgaacagtgcgatgttttacaagggcagg
+4339641/1
CCCFFFFFGHHHHIIJIJJIJJJIIJJJCHHIHIJHJJJIIGIIIJJIJJ
@203786/1
ctgtttgtctgtttgtctgtttgtctgtttgtctgtttgtctgtttgtct
+203786/1
@C@FFFFFGHHGGIEDCGHHHIHHDHIIJJFDHGGIGGIFHIIGIIJJJI
@3309681/1
aaacaaacactaaatgtaaatttaagcatcccacaatatattcgtgaaaa
+3309681/1
@@@FDDF;?FHHHGCGIGHCIDEHHGEHGI?F@GGEECGHEHIHFF@FDG
@7946597/1
cgaacattctatgcttataccattaatctccgcaactatttgacggattt
+7946597/1
?@@==@DDHDHHFGHEGGH:?:?EBDEEHHB@FHEGIGHDHEGIEG0D@B
@7405069/1
gtttcatgtcaatcggttcataaataaaaaacttatgtcaaattaaagaa
+7405069/1
@?@FFFFFFFHBHGIJGGIJGGHIJJJIJIIJDEGGGHDHIHGGIIIJII
@4340086/1
ggaccattaacatatcttacaaattacagaatcattatcccttgtttata
+4340086/1
BCCFFFFFGHHHHJJJJJJJJJJJJJIJJJJIJJJJJJIJJJJJJJJJJJ
@7405294/1
cttttagtaaaaaattctaatattataacattccctgtacgttcaaacgt
+7405294/1
CCCFFFFDHHHHGJJJJJJJJJJJJJJJJJJJJJJJJHHJJJJJJJJJIF
@7405315/1
gtctgtttgtctgttcgtctgtgcgcgctaatctcagaaacggctgatcc
+7405315/1
@:=ABBDBFFBCDHGFGGGIIBEDFFHGIEEIIIIII@FDGDHIGGGGHH
@6928421/1
cgggaattttgtttggtatctgataccgacacatgg
+6928421/1
@@@;DADD8?:C;@AC42:ABHEHAHFEEB0DA<?B
@736746/1
ggcaaatttttggttttaaccacatagttcccgatctcgcgggatctctt
+736746/1
CCCFFFFFHHHHHGHJJJJJJJJJJJJJJJJIIIJJJJJJJJJIHHHHHF
@204721/1
tgtttgtctgttcgtctgtgcgcgctaatctcagaaacggctgatccga
+204721/1
@@CDD?DFHHFDHGCAHGFDHHEIGGHIAGIICHIIIIIIIIIBGEHA@
@6393794/1
gctttctttgatcattaatgtctcgtatgtcaaggacttcacaca
+6393794/1
@@@DDBAD?:FHBFFEE?BFE@D@EHGCD?CAH<FGE;31C??9?
@1267754/1
gtttcatgtcaatcggttcataaataaaaaacttatgtcaaattaaagaa
+1267754/1
??@DDDDDFHHG?EFBFFCGGGDHE<FH>DGGGIBGGFA@DAFH@B@B@A
@737215/1
ctgctattttttttatttttattttcaatgtacagacagcacttttctac
+737215/1
CCCFDDEFFHHFHHJIJIIHDHHGGGEIGGDHGDHIJIHIIGIJJJCHJJ
@1760342/1
tccgtttttaaactattttttcaatgccctaagtgagtatacatctatta
+1760342/1
BBCFBDDDHHHHHIJIJJJIJJIJIJJJJJCIJHGCFFFHHGIJJJJGII
@1760421/1
ccaaatttcaaccaaatccgtcaaatagttgcggagattaatggtataag
+1760421/1
CCCFFFFFHGHHHJJJJJJJGIJJJIJJIGJJJJHIIJJIJJJJIJJJJJ
@1760662/1
gccagatgccaaagttcttgatcttcactgggctcttctctgggatttcc
+1760662/1
?;?:BDA?B?AD?C2<AEH?:C:FFBFCFAGFFE@?@?DDFCCEDFECFF
@205791/1
ggggactccgggcgcagcaccagtcgtgctcgcagccgcggtcactgccc
+205791/1
CCCFFFFFHHHGHIJJJIJJJJGFHIHHIJJJJJJJIHGFDDBDDDDDDD
@2293476/1
caccagtggtcttcttgaacttcttcaattgacgcaagaagtaccagaaa
+2293476/1
CCCFFFEFHFFHHJJJJJJJJJJIJJJJJJJIJJIJJIJJJIIIJJJIIG
@5880393/1
ccctaagtgagtatacatctattaaattcaaacgcagagctcattatgtt
+5880393/1
CCCFFFFDHHHHHJJJJJJJJJJJIJJJJJJJJJJJJIJJJJJJJJJJJJ
@1761727/1
gcggttttcacgaatatattgtgggatgcttaaatttacatttagtgttt
+1761727/1
@@@ABD@BFHHHF@BFGIHIA?FFE=GG>@FCBBFD>GDGGGBDFBDHGF
@4340990/1
gtacagttagaaatgttacaacctctatactttgcattaaaataatgccc
+4340990/1
@@@DDFDDHBBAHIG@GHIGCFHIIIIIIIGHIHHIIIIIDHHIIFDDDF
@6395887/1
cgggcagttcgtcaacaagacattactagctgagaatatttttttccgtt
+6395887/1
CCCFFFFFHHHHHJJJJJJJJJJJJJJJJJJJJJJJJJJJJJJJJJJJIJ
@3311272/1
ctggagtgattttgacgggtagctgatgtactaatgagtaataaaataat
+3311272/1
BBCFFFDFHHHHHJJJJJJFHIJJJJJJJJJJJIJJJJHIJJJIIJJJJI
@3311305/1
cacctgtggccggcggcacgcagacgccttgatgacctccactttgatga
+3311305/1
CCCFFFDFHHHHHJJJJJJIJIIIJJHHHFFFFFEDEEEDDDDDDDDDDE
@6396172/1
ctctttacaagtagactcatctttagcacttggttcgtcttttgaagatt
+6396172/1
CCCFFFFFHHHCFHIIHIJJIJJJJJJJIHIJJEGHIJIIJJJJIGIHIJ
@5881698/1
gcctcttgtatgcgaaggtgttgaggcgcttgtggtggtgcacgcgcttg
+5881698/1
CC@FFFFFFHHHHJGGHG<CABGIEHEIIJIJFGGFGI@DHEIIIIHEF?
@7948756/1
ctcatcttgtatagaggaggcttgggctcgctctccgaagggagcttgcg
+7948756/1
CCCFFFFFHHHHHJHJJHIJIJJIIJJJJIJEGHIIJIJIIIDGIDGIJI
@5882060/1
tttgtctgtttgtctgtttgtctgtttgtctgtttgtctgtttgtctgtt
+5882060/1
@BCFDFFFHGHFHIIJEGIIGIIIHGIIJIJJEHIGGBGIIIJIGIGGIJ
@207856/1
gcggagattaatggtataagcatagaatgttcgacgtgattctttaattt
+207856/1
BCCFDFFFHHHHHJFHIJJJJJJIJJJJJJJJJJJJJIIJIJJJJJJJJJ
@207959/1
gtcgaacattctatgcttataccattaatctccgcaactatttgacggat
+207959/1
=?@DDDDDH?<FAAHGH@EEG<<GGIIIIID9FHIIDGCBHAH9BDAGB:
@7407442/1
agggatcttgccgtcattgcagacggtgtggtagcgggtcggacgagccg
+7407442/1
CCCFFFFFHHHHHIJJJJJJJJJJJJGHHIJGIJJJJJFHIJGHFDDBDD
@5882581/1
ggtagaactctataccacggcgtcacgacacagtccttgtaattctctgg
+5882581/1
CCCFFFFFHHHHHJJGIJJJJJJIIJIHJJJJJJJJJJJJJJJJJJJJJJ
@5363247/1
gtgttgaggcgcttgtggtggtgcacgcgcttgggcagagggaatctgat
+5363247/1
@BBFFDFFHHHHGJJHGIGHIIIJJJIJJIJJEGGIGI?GHH<CDDFFFF
@2294228/1
cccgcgacttcgttcgcgtggaatagtgacttccggcaaatttttggttt
+2294228/1
@@@FDD:DAHDDFFHGEHHHG=FGGIFAB>FFGGHH>HA=?CHCEFF;?A
@5882845/1
cgtggtcttcactagttggcaaatcgcgcgtatagacattttgctaccaa
+5882845/1
?@@DFDDAHHHHHJJGEHIEIGIEGIGGGIFHIJIJJJJJJJJJJIJJJJ
@2801909/1
ctgttgtggaactgcttcacctgtggccggcggcacgcagacgccttgat
+2801909/1
@CCFFFFDHGHHHJIGGIIJIIIHGGGIGGIIJIIFEDFDDEDDBDDDDC
@7408419/1
ctcatcttgtatagaggaggcttgggctcgctctccgaagggagcttgcg
+7408419/1
@@@DDDDBDF>DHECEI<CHGII<B33CBB>GHEHGIEGBIFE<FH;7@E
@5364535/1
ctagaaatatttcggcgatttaatttttttatgtttttattatgcaattc
+5364535/1
??@D?DDDD?FFDHGGHGHIIIAFFDHGGGDDFHGIGHEHGGGIHE@@EH
@4342634/1
cgcatgaggtaatatttattgctctcctccgattattattatacttatac
+4342634/1
@CCFFFFFHDHHHJJJJJJJJJJJJJJJJJJIIJJIJJJJIIIJIJJJJJ
@5364698/1
caatcggttcataaataaaaaacttatgtcaaattaaagaatcacgtcga
+5364698/1
?@@DDFDBDFHFFGIIIJJJJIICBHIIECFEDEGGGIIGIJJJIIFGII
@208887/1
aggtgctgggcctcttgtatgcgaaggtgttgaggcgcttgtggtggtgc
+208887/1
?;;4ADDDHH8CFEIIEAEHGGIIIDH:C9?DFDGEGHGII=@@CFD;CH
@5883446/1
catcgttctcagcatggtaagaaggtggcggccagaatctagacatgcac
+5883446/1
CCCFFDFFHHGHGJIIIJIIJJJJEHIIEHDFEHHFHIJIIJJJIIJGJJ
@1763142/1
gccctaagtgagtatacatctattaaattcaaacgcagagctcattatgt
+1763142/1
CCCFFFFFFHHBFIJIJJJJJJJJJJJJJJJJJJJJJJJJJJJJJJJJJI
@1763148/1
cttctacagatttattatagcctgcgacttcgttcgtgtggaatagtgac
+1763148/1
CCCFFFFFHHHHHIJJJJJJJJJJJJIIJJJJJJJJIJJJJJJJJJIIIJ
@1763179/1
ctgtagtatagactgggaagctcgctgcttggccatcttcttgttcttgc
+1763179/1
BCCDFFFFGGHHHFHGJIIIGHJJJJIJJGJFGIIJJJJIJJIIJJJJGI
@6931699/1
gcctcttgtatgcgaaggtgttgaggcgcttgtggtggtgcacgcgcttg
+6931699/1
CCCFFFFFHHHGHJIGIIAFEGHIIJHIIJJJGIJGGI@FGGGIJJHBDD
@5884141/1
gtatgattatttgtctgtagtggtcctgctgtttcgtatattctaaattg
+5884141/1
CCCFFFFFHGHHHJJJJIJJFHIJJIJJJJJJJJJJHIIGIJIJIHIIII
@1272584/1
ccctcttcctcgggttggaatgattctggtgggttgtcctgcagagcttg
+1272584/1
@@<DDDBDFFDAHDCEFEGHDGIEGGHAB??D<:BDHBEHGCHF>FEEGC
@5884233/1
cccgtttagcagcttcatccagaggcaagcgctccaagttgcttggaggc
+5884233/1
CCCFFFFFHHHHHJJJJJJJJJJJJJIJJJJIJJJJIJIIJJJJJJJJJJ
@5884268/1
gggctgcagatgactgtgcatccttgctagtaagtcctgagccatagcaa
+5884268/1
CC@DFFFFHHHGGGIGGHIGIJJIJJEIGIHHGHEFEFHGEGJJEHDGIG
@6932261/1
cagtggtcttcttgaacttcttcaattgacgcaagaagtaccagaaacgg
+6932261/1
BC@DFFFFHHHHHJJIJJJJJJJJJJJJJJJJJJJJJJIJJJJJJJJJJJ
@210685/1
gtgggatgcttaaatttacatttagtgtttgtttcatgtcaatcggttca
+210685/1
CCCFFFFFHHGGHJGGEDEDFHJGHEHBFIGG>GGEHCE@FGF<FGFFGD
@210825/1
ctgtttgtctgtttgtctgtttgtctgttcgtctgtgcgcgctaatctca
+210825/1
CCCFFFFEHHHHHJJIJJJJJJJJJJJJJJJJJJJJJJJJJJJJJJJJJJ
@3826807/1
gtctgttcgtctgtgcgcgctaatctcagaaacggctgatccgagttgga
+3826807/1
@BCFFFFFHHHHHIIJJJJJJJJJJJJJJJJJJJJJJJIIJJJFHCGHH=
@5365728/1
tgggcctcttgtatgcgaaggtgttgaggcgcttgtggtggtgcacgcgc
+5365728/1
@@CFFFFFHHHHHIJJIEFHHFGHHIGHJDIJJIIIJIIGI@FEHEGGHD
@7409842/1
ccctgctatttattttttctatattttcaatgaacagaattgacccttct
+7409842/1
CCCFFDFFHHGDHJJJJJIJIJIIJJJIJIJIIJJIJJIJJIJJJJIGII
@7409979/1
gtgctgggcctcttgtatgcgaaggtgttg
+7409979/1
@@@ADABD=DAFHIIIBHGDI?GGBCG9??
@4344586/1
gtcgagtagagccttagctgcggaatgcttagcttccttcttagagcgtc
+4344586/1
CCCFFFDFHHHGHJJJJJJJJJJIJJJJJJJJJJJJJJJJJJJJJJJJIJ
@741105/1
ctccaattcaaccttatcattacca
+741105/1
@C@DDDDDBFADDFCFED4IIBHG<
@5366368/1
tcaaaaaatcacgtttatacattttttttttttttg
+5366368/1
CCCFFFFFHHHHHIJJIJJJEIJJJJJJJJJJHEC/
@2804542/1
gattatttgtctgtagtggtcctgctgtttcgtatattctaaattggttt
+2804542/1
C@CFFFFFHHHHHIJJIJJHIIJJJJJJJJJJIHHIIJJJJIIIIJJIIJ
@7952486/1
gccgtttctgagattagcgcgcacagacgaacagacaaacagacaaacag
+7952486/1
CCCFFFFFHHHHGJJJIIJIGJIGIJIIJIJIEGGHIIJIJJJIGEFHGD
@1273409/1
cataaataaaaaacttatgtcaaattaaagaatcacgtcgaacattctat
+1273409/1
?@@DDDD?FDDF<::CFEHHCEF<<FBFA@<EFE@FFFGFIEDFIFCF@F
@7952722/1
cagccagatgccaaagttcttgatcttcactgggctcttctctgggattt
+7952722/1
@C@DFFFFHDFHHJJJFGHIJJIJIHJGIJJJIIJIJJJIJGJJIJGDHI
@3316105/1
gtccgtttttaaactattttttcaatgccctaagtgagtatacatctatt
+3316105/1
CCCFFFFFHHHHHJJGHJJJJJJJJJJJJJJJIIHIHHHHIIJJJJJJJJ
@5885567/1
ggatgcttaaatttacatttagtgtttgtttcatgtcaatcggttcataa
+5885567/1
@@@DDBDBBBFHFIGHIHIIGIAECECGCFGIGGGDFGDFFGGCFFGHIE
@3316795/1
gtagttcttgaagcacagacacaggtgtcttcaacggaagagattccatt
+3316795/1
BBBFDFFFHHHHHJJJJIJJJJJJJCGHGIJIJJJJJJJJJJJIJJJJIJ
@1765283/1
cttgaattccttgatgactgcatagatagaaatcgaactcggtcggatgc
+1765283/1
CCCFFFFFHHHHHIJJIJJJJJJJJJJJJJJIIHIICIJJIJJJJIIIJI
@7953929/1
gtttggtatctgataccgacacatggtagg
+7953929/1
@@<DDD=BF<<D<FBGB<GAHGFAFG?9?B
@2805509/1
tgtgatctgtttcttggcatctatag
+2805509/1
@@@BDDDDFFFFFEE4AFEHIIBF<:
@4346757/1
gtgctgggcctcttgtatgcgaaggtgttgaggcgcttgtggtggtgcac
+4346757/1
CCCFFFFFBHHHHJJIJJJJJGIIJCFGGIHIJHIJJJJHJJJJJHHJJI
@4843006/1
gtccgtttttaaactattttttcaatgccctaagtgagtatacatctatt
+4843006/1
CCCFFFFFHHHHHIJIJJJJJJJJJJJJJJJJJJIIJJHHJJJJJJJJJJ
@5886691/1
aggtgctgggcctcttgtatgcgaaggtgttgaggcgcttgtggtggtgc
+5886691/1
BCCDFEFFHHHHHJJJJJIJJJJJJJJEHHIIJJJJJJJJJIJIJJJGHI
@2296830/1
ggttattgttatgtcgatgtcgaacccaaaaatgtaattaactttttttt
+2296830/1
CC@FFFFFHHHHHJJJIIJJJJJJJJJJ?GHJJJIJJJJJJJJJJJJJJJ
@6933559/1
gctgtctgtacattgaaaataaaaataaaaaaaatagcaggggttattgt
+6933559/1
?@@FBDEFHHHGHJJJJJJJJJIJJJJJJJIJJJIJJJFJJIJHIIJJJH
@7954249/1
atctggtctggagagaagatcctcatcttgtatagaggaggcttgggctc
+7954249/1
CCCFFFFFHHHDHHHHJJIJGIIJIIIJJJHIJJJJIJGGGIJJ@EGGIA
@1766921/1
gccaccaataaatcgttttaacaactgggctctatgcgacaaagtagctg
+1766921/1
CBCFFFFFHHHGHJJJJJJIJIJIJJJJJJIIIJIJ4DGGIIJJFHHIJJ
@1766944/1
ccttagctgcggaatgcttagcttccttcttagagcgtcccgtacccata
+1766944/1
CCCFFFFFHHHHHJJJJJJJIJJJJJHIJIJIJJGIGDFHIIHIIJJJJJ
@742718/1
gttcacctttagaagtatgtttttagctgtcatctggttcatacggcgcg
+742718/1
C@CFFFFFHHHHHJJHIJJJJIJJJIJJJJJJJJJJJIIJJJJJJIJJJE
@5368522/1
gaatctgattgtgctgttgtggaactgcttcacctgtggccggcggcacg
+5368522/1
CCCFFFFFHHHHHJJJIJJIIJJJJJJJJJJIJJJJJJJJJJJJJIHFDD
@3830169/1
cacctgtggccggcggcacgcagacgccttgatgacctccactttgatga
+3830169/1
CCCFFFDFHGHHGGIIFIIGIIJIIIHFHDFDFFEDEEEDDDDDDDDDCD
@1275415/1
ctcacatgattcatccacaaattccaacccttgcgtttcaaaacaattca
+1275415/1
88=DBBDD<AAFHCGFHGGIGIDF<BEBEGI;::?1?DD<?DF?GA?B?D
@1275819/1
caacaaataaactttttaatagacaaatacaacgaaaccaatttagaata
+1275819/1
CC@FFFFDFHAHAHIGIIIDHGGHIGIIIIIIGGIGIGIIICGGIGIIIE
@7955400/1
ccgtgcttttatacaatgcgttatagtcactttataaaggagttcctctt
+7955400/1
=?@4=ADDHHFHGIIIJJGEHHIGJJFEIGIIJGHGGHGGIEHH?GIBHE
@743722/1
ctctgtgcctggctcccatgtcacggtagcactgagtgacggcacctccg
+743722/1
@@@DDFDFF?FDHGIGIHGFHAEHHDFEAEADHFCGDHAHIFGGHGHHHI
@7412164/1
tgaggatgcactacatttccgtccatcattttgtcaacgaactcttctga
+7412164/1
@@@FFBDDHBDHFIGGGIGDFEFGGBFEHGGIGBEFGGF@FDFGDGGEHB
@2806828/1
cttccttcttagagcgtcccgtacccatagcaacaagatcagcg
+2806828/1
@@@D=BBDFFFF<GB@1<@<C<<?89CEGFFF@D?BFEF9@F3@
@6934593/1
gtgacggcacctccgacactgaggtcacggtactcgcggtacatgttgtg
+6934593/1
CCCFFFFFHHHHHJJJJJJJJJJJGHIJJJFHJJJIJJIHHHGHHDFFEF
@5887430/1
ccacaatctggtctggagagaagatcctcatcttgtatagaggaggcttg
+5887430/1
CCCFFDFFHHHHHIIIBGGHI:FGHIIIIIIIIIIHIIGDFHGFHI<DHD
@7412502/1
cttgttgttaagaggtgttacctgcaacttggccaggttagggccaacag
+7412502/1
BCCFDFFFHGHDHHIGGHIIJJJIJJJJJJEEGGHIJGGHEIJJIGIHII
@6934877/1
ctcatcttgtatagaggaggcttgggctcgctctccgaagggagcttgcg
+6934877/1
CCCFFFFFGHHHHIJJJGIIJJJ@HHIIJJIDHHGIJFHJIJFHGHIGII
@6934892/1
gtacattgaaaataaaaataaaaaaaatagcaggggttattgttatgtcg
+6934892/1
CBCFFFFFHHGGHJJJJJJJIJIJJJJJIJIIJJJJFHJJJJJJJJJIJJ
@5887629/1
cccagacctagcccaaattcttcttcttcagccggctttggtggttcttt
+5887629/1
CCCFFFFFHHHHHJIJJJJIJJJJJJJJJJJIGHIJJJJJJGIJIIJJJJ
@2299182/1
gtctgtttgtctgtttgtctgtttgtctgtttgtctgttcgtctgtgcgc
+2299182/1
BB@FFFFFHHHHHIJJJIIJJIJJJHJJJIJJJJJJJIJJJHIJJJIJJJ
@2807442/1
gtatttttgttgttttttcataccgtcattatccctattgaaaacaactc
+2807442/1
BBCFFFFFHHHHHJJJJJJJJJJJJJ1DHIJJJJJJJJJJJJJJJJJJJJ
@4350825/1
gtctgttcgtctgtgcgcgctaatctcagaaacggctgatccgagttgga
+4350825/1
CCCFFFFFHHHHHHIJJJJJJJJJJJJJJJJJJJJJJJIJJJJHIHIHHA
@4351026/1
gtgcattattacattttttataaacggtacatctagagtataaaaaactg
+4351026/1
@@@FDFD?FHDHHGDDFEEIGGHIIAD:?FHGGGIGCAHIADBGIIEHIE
@7413328/1
ctcgttttaataaagactactacatctatccaaaaaaagccccgtttgca
+7413328/1
CCCFFFFFHGHHHJJJJJJJJJJJJJJJJJJJJJJJJJJJJJJJHJJJJJ
@2808106/1
gtagaaaagtgctgtctgtacattgaacataaaaataaaaaaaatagcag
+2808106/1
@@@DDFFAHCDFHJIHGIHAFDAHIBEGAHGJIJIIJIJJJI@HGIIEGE
@6936075/1
gtggattttaatgttattattacagcatacataataaaattagaggaagt
+6936075/1
CC@FFFFDHHFHGEFBEHIIGHIJGGIIGIGGIJJJJEGCEIJGEGEGGG
@6936131/1
cctctatcaagtgctcgttttgttagacttcagtgtagctttgtattatg
+6936131/1
CCCFFFFFHGHHHJJJJIJJJJJJJIJIIJGHJJJHGHJJJJJFGIJJJG
@4352023/1
gcaggggttattgttatgtcgatgtcgaacccaaaaatgtaattaacttt
+4352023/1
CCCFFFFDHFHHHIJJJJHIJJJJJJJJJJJJJJJJJJJGHJJJJJJJIJ
@3320370/1
caggataataagttaattataccaagtttcatcgaaatcaaaccgttagt
+3320370/1
CCCFFFFFHHHHHIIIJJJJJJJJJJIJJJJJJJJIJJJJJJJJJIJJJB
@1276937/1
gacgatttcaccagtggtcttcttgaacttcttcaattgacgcaagaagt
+1276937/1
@@@FDFFFHFHFHIEEGIJIIGJJJIIEHGGIIGDGIJJJGIJJDIJJID
@2808891/1
gtccattttctaactgaagaggaaacgattgcatctgtgaggggcgtcgg
+2808891/1
@CCDFFFFFBFHHJJGDHICGIIFGIEIGEGGCGHDFDEIIJGGGHBHEF
@3320617/1
ctcatcttgtatagaggaggcttgggctcgctctccgaagggagcttgcg
+3320617/1
CC@FFFFFHHHGHJGIJIJJJJJGGIBGGBHIAGBGEHE?AG;;FGIC?B
@7955983/1
ctgtacattgaaaataaaaataaaaaaaatagcaggggttattgttatgt
+7955983/1
@@CDDFFEHHHHHJJJIJIJJJJJIJJJIJJIIJIJJJ@FHIJJJIIJJF
@744096/1
ctggagaacaaatgtatttccttatgcatgataccgtatataacagacca
+744096/1
@@@DDD;DDFFFBGI<AA<FHCHICECHEDHC@FGFI?FFBFFFCIEC??
@3831783/1
ccctaagtgagtatacatctattaaattcaaacgcagggctcattatgtt
+3831783/1
CCCFFFFDHFHHHJJJJJJJJJJJJJJJJJJJJJJIJ:GHJJIJJJJJJI
@4353393/1
ataaaattagaggaagtaggtgctgtgcctcttgtatgcgaaggtgttga
+4353393/1
CCCFFFFFHHDHHIIJHIIIGHJJJIIIJJIJJJIIIJIJHHHIDFGGH>
@2300246/1
tgtatatatagttatatcaacaacaaagtatgagagatataaaagattgg
+2300246/1
CC@FFFFFHHHHHJJJJJJJJJJJIIJJFHIIHIHGIJJJJJJJJJJJJJ
@7413994/1
cgtcaaatagctgcggagattaatggtataagcatagaatgttcgacgtg
+7413994/1
BC@FFFFFHHHHHJJIGHGIJJJJJJGIIJIJJJIIJJJJIHGIIJJJHI
@3832153/1
tacaaagcaaaggtcgggcagttcgtcaacaagacattactagctgagaa
+3832153/1
CCCFFFFFHHHHHHHIJJJJJIJJJJJJJJJJJJJJJJIJJJJJJJJJIJ
@215613/1
tgtctgtttgtctgttcgtctgtgcgcgctaatctcagaaacggctga
+215613/1
@@@DDD2:=CC?<CACFAAFGFACAF@EGG@6D?DHI@FDHIGGGGG;
@4353980/1
gccagatgccaaagttcttgatcttcactgggctcttctctgggatttcc
+4353980/1
CCCFFFFFHHHHHJGHJJJJJJJJJJJJJJJJIJJJJJJJJJJJJJJJJJ
@3320981/1
ccctcagatacaccgtcacggaatacaaata
+3320981/1
CCCFFFFFHHHHHJJIJJJJJJJJJJJJJJJ
@4354231/1
ctcataacgcagccagatgccaaagttcttgatcttcactgggctcttct
+4354231/1
CCCFFFFFHHHHHJJJJJJJJJJJJIGJJJJJJJJJJJJJJJJJJJJJJJ
@216070/1
cggctttttccagatccactcttgctccatggtccaggagcagcagcgtg
+216070/1
CCCFFFFFHHFHHJIJJJJJJJJIJJJJJJIIFGFGIJIIJGJJIJGIBG
@3321349/1
ggcctcttgtatgcgaaggtgttgaggcgcttgtggtggtgcacgcgctt
+3321349/1
@@@FFFFFHHHHHJJJIHHEFHHIFHJGGIJJIHIJIIHGGIJJJIHHFD
@6405088/1
aataaggattaaaaataaacttaaagattattaataagaaaaaaataatg
+6405088/1
CCCFFFFFHHHHHJJJJJJJJJJJJJJJJJJJJJJJJJJJJJJJIJJJJJ
@3833551/1
cttcaagcacaaattgctcagggtctgtggcgaagttttgttcacgttct
+3833551/1
@@@DD8AD??BADEHEHBCHGBHFGGH<FEGGHIIB>@FG?FDHDHHD@D
@2300913/1
tttgtctgtttgtctgtttgtctgtttgtctgtttgtctgtttgtctgtt
+2300913/1
@@@FDDDFHHHFHJEGIIGGDHGGHHHBHIHEA@BFCGEHCGDFFGGEIG
@1277921/1
gtcggtcttcgcgtggaagttttatttctccattttgagtaactgtgaaa
+1277921/1
CCCFFDFFHHHHHHIJJJIGHJJIJJJJJJJJJJJJJJJHIJJJJIIJJJ
@2301416/1
ctcatcttgtatagaggaggcttgggctcgctctccgaagggagcttgcg
+2301416/1
@@@DDDDDFHDFDF<FFFCGGEEF;FCE;GBFFHGGIDAEAGHGGG@EGG
@746423/1
cccattttgacagcgtcttacttcacgtggtagcgttatcactgtcttta
+746423/1
@@@DDDD?HHFFHGIFGHCH@HHIIIIEFGFHI@G:B@GFGHGHFGHGAB
@6406319/1
ctcctttcttttgcgagctgctgccgaaagattagagtcgtcttctactt
+6406319/1
C@@FFFFFHHHHHJIGGHHHIJIJJJIJEGIIIHIIGGHGDHGGIJJJJJ
@5372656/1
ctcacatgattcatccacaaattccaacccttgcgtttcaaaacaattca
+5372656/1
CCCFFFFFHHHHHIJIJJJJJIIIJJJJJIJJEIGGHIGIJJJJIGEHGG
@7957974/1
tctgtacattgaaaataaaaataaaaaaaatagcaggggttattgttatg
+7957974/1
CCCFFFFFHHHHHJJJJJJJJJJJJJJJJJJJJJJJJJJFHIIJJIIJJJ
@6406689/1
agaaacggttggcgttaggtatatacaagaacaaaccagaaaataggcgg
+6406689/1
CCCFFFFFHHHHHJJIJJJIJJJJJJJJJJJJJJJJJJJJJJJJJJJJJJ
@216668/1
gtggattttaatgttattattacagcatacataataaaattagaggaagt
+216668/1
@=@D<DDDHHHFFDFGGBFHG><ICEGGII<CEHGHGGGECHHGCBBHGF
@7958295/1
cggcacctccgacactgaggtcacggtactcgcggtacatgttgtgtaca
+7958295/1
CCCFFFFFHHHHHJIJJJIJHIJJJJGGIJIIJJJIHJJIFHIJIJHHHH
@1771010/1
cggctgaattgcagcatcttgtcgagaacatgaagccgctttggtttacg
+1771010/1
CCCFFFFFHHHHGJJJJJJJJHJJJJJJJJJJIJJIJJJJJJJJHIJJIJ
@6407035/1
gtgcgcgctaatctcagaaacggctgatccgagttggatgcggttttcac
+6407035/1
BC@FFFFFHHHHHJJJJJJJJJJJJJIJJJJGIFHIJGIIGIJHIHHHHF
@1771319/1
gccaaatattttattgtaacaatgaaccatggtttcaacaatttctctat
+1771319/1
CCCFFFFFHHHHHJJJIJIJJJJJJJJJJJJJFHIJJJJJJJJJJJJJJJ
@7416420/1
ctcttgtatacaaattatttctaccatcaaatacaggttttagtgcgcca
+7416420/1
CCCFFFFFHHHHHIHGIJJJJGHHHGIJJJIJJIHHIHIJJJIDGGHJJJ
@5890679/1
catggtaagaaggtggcggccagaatctagacatgcacagctcttgcagc
+5890679/1
@@<DDAADF?DD?<EHG@@1?FEA@<BFHHEGIDB3BB=FDCHIEH<HDD
@2810905/1
gtcctttctaaggttcaaaactatatctgtaccaaatttcaaccaaatcc
+2810905/1
CCCFFFFDHHDBHHIJJJJIHHHEHJJJBHGIGGEHGIJG>DHAHHE?FB
@3323357/1
gtcacacggtagcggaaggtgggttcgtgaagcatgccctcaatctgcac
+3323357/1
CCCFFFFFHDHHHJJJJJJCGIIGHJJIIIG/9BHIJGIJJJJJIJJJJJ
@1279911/1
gttgtgtacacctgagcgagactcataacgcagccagatgccaaagttct
+1279911/1
@CCFFDDDBDDHHIGIGIGIGIJJIJJGJJIJJJJJJIJJIJIGHJFFHH
@5891587/1
gtcctgctgtttcgtatattctaaattggtttcgttgtatttgtcaatta
+5891587/1
CCCFFFFFHHHHHJJJJJJJJJJJJJJJJHHJJJIJJHHIJJJJJIJJJG
@6939504/1
gcactgagtgacggcacctccgacactgaggtcacggtactcgcggtaca
+6939504/1
@CCFFFFFD?DHHIFGIIIGIIIIGIIHAGHIIIIIICFIHGGHIGE>DB
@6408606/1
ggtgctgggcctcttgtatgcgaaggtgttgaggcgcttgtggtggtgca
+6408606/1
@@?DDFFFHFHHHJJJJJIJIIIGIJCGHHIHIIIIJGIJJIIJIJAGIG
@6408624/1
caggcaacatcttctttggtttgtcaggggtaatgctaacgtcatagcga
+6408624/1
CCCFFFFFHHHHHJIJIJJHIJJIIJJJJJFDGGHJIIJJJIJJJJJJJJ
@6408836/1
gtcgaacattctatgcttataccattaatctccgcaactatttgacggat
+6408836/1
@@<DBDD8<AAFF@A?G<?<IH@3CHEBBHI@?:?C@D;:??D?GFAF6D
@7418090/1
gtggctttctttgatcattaatgtctcgtatgtcaaggacttcacacata
+7418090/1
CCCFFFFFHHHHHJJJJJJJJJJJJJJJIJJJIJJJJJIJJJJJJJJJJJ
@7958836/1
gtcgaacattctatgcttataccattaatctccgcaactatttgacggat
+7958836/1
@CCFFFFDHHFDDGHEGHGIBHFAGHEHGEHGDHGEHGGBGGGHHHIH:D
@2302540/1
gttggtcttggttgaacggaactccaaacctttactcgaatagtcttttc
+2302540/1
CCCFFFFFHHGFHIJJJJGIGHIJJII<FGIJIJJJJJGGIIJGIIJIJH
@2812461/1
ctacatcgagatggtaagcctttcattattagacatcgacaaaacatcaa
+2812461/1
@@@DBADD;BBBFF<CGF3FHIHDEFAC<AHHHGGGGGEHEGBDBHE9FH
@4357517/1
ctgagtgacggcacctccgacactgaggtcacggtactcgcgg
+4357517/1
@@@DDD?DFDADFF=:CGF1?@GEFBGC?DCFFE?DF>FEA;A
@747231/1
gtctgtttgtctgtttgtctgtttgtctgtttgtctgttcgtctgtgcgc
+747231/1
@@@DDD?DBFD<F?FEHHAEICDHCHIH?2A4AC94?9:C=C8?DFGEGA
@747333/1
ccctaagtgagtatacatctattaaattcaaacgcagagctcattatgtt
+747333/1
CCCFFFFFHFFHGJJJIJJJJJJJJIJJJJJJJJJJJGIJJIIJJJJIJJ
@5373853/1
tgtacattgaaaataaaaataaaaaaaatagcaggggttattgttatgtc
+5373853/1
<@@DDD?DHB?FHIIIGIGIIIIHIGGHGHIIIIIIB?@FHIIHGC@F=C
@747496/1
gttattgttatgtcgatgtcgaacccaaaaatgtaattaacttttttttt
+747496/1
@@@DDDDDHHFHFIIDIAGIGIII8FDFHGCGGBGGGIGBDGGIIFIIIF
@5374003/1
ctccgattattattatacttatacatcaaataattgtcaacgatttattt
+5374003/1
@;;DD0BD;A:?AA?<:<<CCHBHIB?HBHF<FBDA?C9:??:BG?9???
@4357924/1
gtctgttcgtctgtgcgcgctaatctcagaaacggctgatccgagttgga
+4357924/1
CCCDFDDFGCFHHCGGHGIIIJIJJIJJJGEIJJIJ>HCFGHIFG;DHF;
@217708/1
aggcgatcagattgacagaagaaatgtttcgtaatattagcgag
+217708/1
@@<BDDDDFF8AAD3CEEG?FGGDH@EC@HDIE@GDADHGE@FH
@2303448/1
cgacaccacagttccagtctcaggcacattgccattagtagactgatcag
+2303448/1
CCCFFFFFHHHHHJJJJJJJJJJJJJJJJJJJJJJJJJHJJHHIJHJJJJ
@3834631/1
gattatttgtctgtagtggtcctgctgtttcgtatattctaaattggttt
+3834631/1
@@@FFFFFHFFHFIIJFGHCFGFIJJIIIGHHHGIGIIIJIJJJJIJIIJ
@2303559/1
tgcttcacctgtggccggcggcacgcagacg
+2303559/1
@@@DDD;DFFFFD@:C?<EFGIIEEFFIEF<
@1772278/1
ggcctcttgtatgcgaaggtgttgaggcgcttgtggtggtgcacgcgctt
+1772278/1
1:1BBDBACAC?B<CACEF<ACFFEGEEFIIII?DB??F;BFCCCBEFDC
@747979/1
cagctatcttcataaaagctaaacaacatttataaaattagactatatga
+747979/1
CCCFFFFFHGHHHJJJIJJIJJJJJJJJJJJJJJJJJJJJJJJJJJJJJJ
@5374682/1
cgctttggtttacgttccagttctcgattatcgaatttttcgccatgagt
+5374682/1
CCCFFADDACDFFIAAFDFCHHIIIIBHIIIGIIIIIIIGHIEGECGIAF
@2304296/1
ctgcccctcagatacaccgtcacggaacacaaatatcttcttcggcaatc
+2304296/1
?@@FBADDHDDDBFFE?EHIIGIEFBGH@GHGIGIGIGIIIGIIIIIIIG
@218783/1
ggcgttgatgtcgcaagatagtgagacattcactttttagtcataatctt
+218783/1
CCCFFFFFHHHHHJJJJJJJJHIIJIIJJJJJJJJJJJJJJJIJJJJJJJ
@7418728/1
gccagatgccaaagttcttgatcttcactgggctcttctctgggatttcc
+7418728/1
CCCFFFFFHHHHHJGHJJJJJJJJJJJJJJJJJJJJJJJIJJJJGIJJIJ
@1773666/1
ctgtacattgaaaataaaaataaaaaaaatagcaggggttattgttatgt
+1773666/1
@?;D??A?:=A=AA??A?ACE@DHI@GI<G<:??FB:?.<==B==@=F;.
@6409058/1
taaaaaaacattgtccagcggacaaaattgtgaatctaaaccattctcag
+6409058/1
CCCFFFFFGHHHGJJJJJJJJIJJJJJJIJJIJJIIIGIIJJIJJJJJJI
@2305283/1
cagagggaatctgattgtgctgttgtggaactgcttcacctgtggccggc
+2305283/1
@@?DDADD:;DFH<DDDFG@E<?FBFB;9:?EFGA<FADBGB?DCHH@@E
@748817/1
ggatggagtgagcacgggctctgtgcctggctcccatgtcacggtagcac
+748817/1
CCCFFFFFFHHHHJJJJJJJJJJJJJJIIJJJJJJIJJJJJJJJHIJJJJ
@7420040/1
ctcctttcttttttggtggcttccccattttgacagcgtcttacttcacg
+7420040/1
CC@FFFFFHHHGHJJJFHIJJJJJJJIJJJJFIIJJJJHIJJIJJJJJJJ
@1280479/1
cataatcattcctggaatccgtgtcgacggcgatgagagccc
+1280479/1
8@@DD;BDFFFFDFDBF<G:EAC3:@=AFFIIIIBFE9>A@E
@4850601/1
ggcgttgatgtcgcaagatagtgagacattcactttttagtcataatctt
+4850601/1
CCCFFFFDBHHGHJIGGGIIICHDGGHBHHFIIJIJGGBDHIJJIGIJIJ
@7420687/1
tggtcttcttgaacttcttcaattgacgcaagaagtaccagaaacgggac
+7420687/1
CCCFFFFFHHHHHJJJJJJJJJJJJJJJJJGJJJJIIJJJJJJJJJJJJJ
@1281122/1
cgcaagaagtaccagaaacgggacttagccacaatctggtctggagagaa
+1281122/1
@@@B?DDDFHDDFG@G?GHIIIIIIIFA>FCEGHHHEHIGAGGGEHBB;F
@1775389/1
gtctgtttgtctgtttgtctgtttgtctgtttgtctgtttgtctgtttgt
+1775389/1
CBCFFDFFHHHHHHIJJHHIIIIIIIHIJFHIJIHIJJJJJIIIJFHJJG
@5894488/1
attatgtagactgttgtgttgaccaataatgggttaatcagactatagtt
+5894488/1
CCCFFFFFHACFHIGIEGGBHCHHIEGIIIIIIGGGIGIIICDHGIEH?F
@219623/1
gtccgtttttaaactattttttcaatgccctaag
+219623/1
??@BD?DDDFFFDF@::CFH<CG>9CBCFFIFII
@1775911/1
catcaatttatcttcaaatgacgacaccacagttccagtctcaggcacat
+1775911/1
CCCFFFFFGHHHHJJJIGIJIJJJIJJIIIJGGHGHGIFHJIIGJIEHGG
@1776040/1
ccgtcattcagatttgctgggctagtctttggag
+1776040/1
@@@?A:D;:AC2CGF??F<:33A;C<CHEF<FD9
@7962352/1
gccacgtaaaaaggggtagtgttagtaaaaaaaaagatagttcttcaata
+7962352/1
@@@DDDFFHABFFGDI:CECE?FFG??FHGCHGHDE=;F@77=@EEHE??
@6411335/1
ctcatcttgtatagaggaggcttgggctcgctctccgaagggagcttgcg
+6411335/1
CCCFFFFFHHHHGJIJJFIIJJJBGGIIJIJIGGJJJIIJJIEHFHIGGB
@2308215/1
aacgccaatggcatgaatagatgtcatgcgcaagcgtgccctgtgcgcca
+2308215/1
CCCFFFFDHHHHHJJJJJJJJJIJIJIIJJJJJJJJIJIJJJJHIJJJJI
@2308456/1
gtcctccggtactaacgatcaaatcgatcatgggtccataatcattcctg
+2308456/1
@?@FFFDFDFFFHJJJDHGGGGGHIBHIJJCHEEHHIIGHEGGHGGIGII
@3838756/1
agtggtcttcttgaacttcttcaattgacgcaagaagtaccagaaacggg
+3838756/1
@??DDDDEFHFFHIIIDHDHEDDCHCHHIFIGIJEGE?DBDECAECCHCH
@220331/1
catgcaaaatcttatcatgcaaattgttacatttatattaactacctact
+220331/1
@<@DDDDF>FBFHIIDG>BFDDBCHIIFIEEFDH>HEHIIC?EH@GGGGH
@3325813/1
ccacaatctggtctggagagaagatcctcatcttgtatagaggaggcttg
+3325813/1
@CCFFFFFHHHFHJIJHIHIGIJJJIJJJJIJIIIHGIJJJJJJJIIJII
@3325912/1
ctcatcttgtatagaggaggcttgggctcgc
+3325912/1
@C@FDFFFHFHFFHGIJGHHDEHGGCGFHGG
@3325926/1
aggggttattgttatgtcgatgtcgaacccaaaaatgtaattaacttttt
+3325926/1
CCCFFADDHHHHHIJGIGIHIJJIIJJIGGIJIIJIJFFGIIIJFHGHJJ
@4852500/1
gcgtcgcttgcggtaccggcgtcggttgcggaatcagcctcgcgggtggg
+4852500/1
CCCFFFFFHHHHHJJJJJJJJJIJJHIJJHHFDDEEEDDDDDDDDD7@DD
@3326080/1
ctcagatacaccgtcacggaatacaaatatc
+3326080/1
@@CFFFFFDFHGHDFGBCDFHH@FGIIG@GF
@1282595/1
ccattttctaactgaagaggaaacgattgcatctgtgaggggcgtcgggt
+1282595/1
@@@DFFFFGHGFHHAHGAHHAHIE;GGEHAFBHGIII@B>FHEH@GHBB6
@3326270/1
ctggctgtatgtttacatcataatgatgaacaaatcctcttggcattgat
+3326270/1
CCCFFFFFFHHHGJJJJJJJJJJJJJJJJJJJJJJJIJJIJJJJJJJJIJ
@3839713/1
gctcgctctccgaagggagcttgcggccgatgacctcatactccttcaac
+3839713/1
@C@FFFDFHHGHAHIJJBHIIHIHJJEHG<@F@=FGEHGGGGEHFFFEFF
@7422687/1
ttgtattcaaaagaaaacctagaatcactggttcaaattcaaataaaatc
+7422687/1
@CCFFFFFHGHHHJJJJJJJJJJJJJJIJJJGHIJJIJIJICFHIJJJJJ
@4361664/1
gtgttgaggcgcttgtggtggtgcacgcgcttgggcagagggaatctgat
+4361664/1
B@@DFFFFHHHHHJJIJIHJIFGHIJJJJJJJJJJJIJIJHHHFBDFFFF
@4361853/1
caaacagacaaacagacaaaaaaaaagttaattacatttttgggttcgac
+4361853/1
@@CF=DEDHHHGHJGEGHIGIGJJJJJIHJJIJJJIJGGIJIIJEHHFHF
@7964459/1
caacgatttattttgattgttccatcactatcaaaacttctcaggattga
+7964459/1
CCCFFFFFHHHHHJIIJJJGIJJIJJJJJJJIJIJFJIJIIJJIHIJJJJ
@751369/1
gcaatttcttcatgtgtggtcattacactc
+751369/1
@@@BDDDEHFDBFHIGIG=GGHIHC@H?FD
@5377828/1
ggcaggttgaactcacaccattcaatttaaaagaaactgggtgcgtgcag
+5377828/1
@@@FFFADHHGGHIJJGBGIIJGIJIII>HIJJGIGIJIIJDFHJJIJGI
@5378406/1
gttggtcttggttgaacggaactccaatcctttactcgaatagtcttttc
+5378406/1
BB@FDDDDHGHCFGEHGGEHEIJIIJIJJIIJJIJJJJJIJCHBDEIIII
@752182/1
tcgtatgattatttgtctgtagtggtcctgctgtttcgtatattctaaat
+752182/1
BCCDFFFFHHHHHJJIIJJIJJHHJJJJJJJJJJJJJJHIJJJJJJJJJJ
@3841743/1
gggaactcttcaaaaatcaacataatgagctctgcgtttgaatttaatag
+3841743/1
?@@FFDDEHHHGHIIHIDHGEGHGHHIIIGIIIIIIIIIIGGIIIIIIGI
@5378788/1
ctccatactttgtttcatttaaatttacgggctatgccatttatcctcgc
+5378788/1
CCCFFFFFHHHHHIJJJJJJJJJJJJJJJJIJJJJJJJJJJJJJJJJJJJ
@5378861/1
tgctattttttttattttttatttcaatgtacagacagcacttttctacg
+5378861/1
@@CFFFFFHF?HHHGJJIJJHIJFD>HGIHGGIIIHGG@FGIGGIIEHEG
@2312740/1
cactgaacgaaaagggtacaataattaataattatgtcgcaataccgtag
+2312740/1
@@@DDFFFF:AFFGGIEGEEHH@FHGGHHCHGIIHGGHI;FEHG?FH@FH
@5896295/1
gtttgaatttaatagatgtatactcacttagggcattgaaaaaatagttt
+5896295/1
CCCFFFFFHHHHHJJJJJJGIGJJJJJJJJJIJJJJJJJJJJJJJIJIJJ
@3327151/1
ccctgctattttttttatttttattttcaatgtacagacagcacttttct
+3327151/1
CCCFFFFFHGHHHJJJJJJJJJJJJJJJJJJJIJJJJJJJJJJJIJJJJJ
@222364/1
cagaaatttcgcacgctcgactaacattacctcgaaggcgcggcgtgcgg
+222364/1
@?8ADDBDC<C?@@@1<CGEGEGFFECCFBFDGGF@??FFF;;=8>BBB@
@2816504/1
ggtgaggatgcactacatttccgtccatcattttgtcaacgaactcttct
+2816504/1
BCBFFFFFHHHHHJJJJJJJJJJJJJJJJJJJJJJGHJJJJJJJJJJJJJ
@3327296/1
gtcttggttgaacggaactccaatcctttactcgaatagtcttttctaac
+3327296/1
CBCFFFFDHHGHHJJJJIJJJJGIIJJJJJJJJJJJJJIIIJJJJIJJJE
@1283814/1
gtcgaacccaaaaatgtaattaactttttttttgtctgtttgtctgtttg
+1283814/1
@@@FFFFDDHHHFEHICFHGHFGHHIJJJJJJJGGGJJFGIGFHHJJJI>
@2816816/1
tgtatatatagttatatcaacaacaaagtatgagagatataaaagattgg
+2816816/1
@@CFBDD;DFFHAGIJEIIJJIIJJJIJ<CHFHIH>FGDIIIEHICHHHG
@3327635/1
cacacggacttacgaagtaaattcaattgtt
+3327635/1
CCCFFFFFHHHHHJJJJHIJJJJJIJJJJHI
@3327962/1
ccacaatatattcgtgaaaaccgcatccaactcggatcagccgtttctga
+3327962/1
CCCFFFFFHHHHHJIIJJJJJIIJJIJJJJJJJJIJIJJJJJJHGIIJJG
@5897250/1
gtaatatagtttcttttttaattgttataaattcgtaattcgtagctttc
+5897250/1
CCCFFFFFHHHHHJJJJJJJJJJJIJJJJJIIJJJGIGHIJJIJJJIJJI
@223364/1
gtgacatcggacttaatacaaggaaactgtttagactggttacattgctc
+223364/1
@@@DDDFEHG7DHGGBHGGGDB@EBBDHG>?FBHIIGIIIEGIIIGEECD
@4854829/1
ctcgcgccaatggcatgtatacatgcctactagtgatgtagtgtaattca
+4854829/1
CCCFFFFFHHHHHJJJJHJJJJJJJIJJJJJJJGHIIJIJJIIIJJJJJI
@2817774/1
caaaaaatcacgtttatacattttttttttttt
+2817774/1
@@@FFFDFHHHHFGIJJIIJJIHICGIIJIIE6
@3328575/1
gtacattgaaaataaaaataaaaaaaatagcaggggttattgttatgtcg
+3328575/1
@BCFFFFFGHHHHJJJJIJJJJJIIIGIIJIIJJJJFGIIIJJIJGGHGI
@5897722/1
gcacgtagttctcagcttccctgcaaagttaaccatcttgtattcaaaag
+5897722/1
@@@ADDDDFFFHHI<CFHHIG@BDBA<FBEGGEGGIIIIICGBFGGHBB?
@1780547/1
cgcaagaagtaccagaaacgggacttagccacaatctggtctggagagaa
+1780547/1
?@@DDFADHHBFDFFEGIGIG>@GBEGIIIIGD@BDHGHBDHGIDGIEFH
@4855035/1
tcactattctaggattgtgtaggtaatattattaaacgaagaacatgcgg
+4855035/1
CCCFFFFFHHHHHEHIJIJGJIICFHJJIJJJJJJJJJJJJJJIJIJJJJ
@1285209/1
ctcgtatgatgccgtttctgtaccaataggaacaatacttc
+1285209/1
@@@ADDDDBDDDFDF:FGE@HHC?EEBF@GFC?BDCFDG@?
@2314476/1
gttcactttcttattaaactatgtttgaaattaaccagttatgtttacga
+2314476/1
C@@FFFFFHHHHHJJJIJJJIJJFJIJIIGHIGHIJDGGHEFHABHIIIB
@3841963/1
cagcttccctgcaaagttaaccatcttgtattcaaaagaaaacctagaat
+3841963/1
C@CFF?DDHFDDDGHEHHCGEHIIIGCFCFHBEGGIIEFHIIG?HGIGIC
@6413065/1
atcgcacttctttgttttatttaaaaagcttaagttgaattctacaaatg
+6413065/1
???D<:@D<C:CDDIEE@EEBFE<D?CFD@EC<B11:?<DDD>ADCBE><
@3842019/1
ccacagttccagtctcaggcacattgccattagtagactgatcagccgga
+3842019/1
CC@FFFDDHHFHHIIJJIIIGIJIJICHEHGGHCGGHHIJGJIIJIJIIE
@3329438/1
gcctcttgtatgcgaaggtgttgaggcgcttgtggtggtgcacgcgcttg
+3329438/1
CCCFFFFFFFHHHJJJJJEGEHIJJJIJJJJJHJIGGIGHIJJJJJHFFD
@4855866/1
gtctgtttgtctgtttgtctgtttgtctgttcgtctgtgcgcgctaatct
+4855866/1
C@CFFFFFHHHHHHJIJHIIJIJJJHJJJJJIJIIJIGHJJIIJIJJJJJ
@3842520/1
ctgggatgccacccggcaccactcccgggtgaggatgcactacatttccg
+3842520/1
CCCFFFFFHHHHHJJJJJJJJJJJJJJJJGIIIJJJJJJJJJIJJJJJJJ
@7965367/1
taggtgctgggcctcttgtatgcgaaggtgttgaggcgcttgtggtggtg
+7965367/1
?@@14ABD?3;ADGEEHGAEAF<E7?DHED?C@4D>=DE<6B@FGIIE8C
@3842601/1
cttctgtagctgctgtgtgaagttcttcaaagcgtcttctctaacagttc
+3842601/1
@@@FFF4B?FHDFHIHH?EBEHCFHFEHIIIIIGFBHFGIIHIGIIFDGG
@753437/1
gatggagtgagcacgggctctgtgcctggctcccatgtcacggtagcact
+753437/1
@@@FFFD=CFH>FIGEHHIIHHEHHIHGGBGCGHDGFBFHIHEHIGIEHE
@3842872/1
ctgtttgtctgtttgtctgtttgtctgtttgtctgtttgtctgtgtgtct
+3842872/1
BCCDFFFEHHHHHJJIIIJJJIJIJJJHHJJIJJIJJJJIJJJJJGGHIG
@2315522/1
tgtggaactgcttcacctgtggccggcggcacgcagacgccttgatgacc
+2315522/1
BB@FFFFFHDHHHJJJIIGJGGIGGGIIFJJJJFGHFFDBCDDDDDACDD
@4856634/1
gtacattgaaaataaaaataaaaaaaatagcaggggttattgttatgtcg
+4856634/1
CCCFFFFFHHHHHJJJJJJJJJJJJJJJJJJJJJJJGIJJJJJJJJJIJJ
@753850/1
gattatttgtctgtagtggtcctgctgtttcgtatattctaaattggttt
+753850/1
@@@DDEDDFCDDHEFFCDDE@EHGHIIHHHGHHEHIIIIIIFHIIG<:?F
@5378955/1
gtttgtttcatgtcaatcggttcataaataaaaaacttatgtcaaattaa
+5378955/1
@?@FFFFFHHFFFGGHIGHIFHGHIGHGIGHIIGGGEIJGGGGIGGGHEH
@3330540/1
ctcccatgtcacggtagcactgagtgacggcacctccgacactgaggtca
+3330540/1
@C@FDDFFHHHGHJGHGGEHIJHGFGHIFIGIIJIJJIGGIGHIIJJDGG
@2818575/1
cagtggtcttcttgaacttcttcaattgacgcaagaagtaccagaaacgg
+2818575/1
@CCFFFFFHHHHHIJJJJJJIJJJJJJJJJJJJJJJJJGHIJJJJJJJJJ
@6944373/1
gtctgttcgtctgtgcgcgctaatctcagaaacggctgatccgagttgga
+6944373/1
@@BFFFFFHFHHHIJJJJJJJJJJJJJJJJJJJJIJJJIIJJJIJEGHH>
@1286442/1
gtttgtctgtttgtctgtttgtctgtttgtctgttcgtctgtgcgcgcta
+1286442/1
CCCFFDFFHHHHHGIIJFEIJHIJJJJJJJJJGJJJJJJJIGHIHJJJJJ
@4364346/1
tgtacattgaaaataaaaataaaaaaatagcaggggttattgttatgtcg
+4364346/1
@@@DFFDDBFHHHIIIGHHAHGIHGIGIDCHGHBGGHHHEHIHIHDEGGH
@6944783/1
ctaatctcagaaacggctgatccgagttggatgcggttttcacgaatata
+6944783/1
CCCFFFFFHHHHGJJJJJJJJJJJEHEGGIGHHGJJ@FIJJJJJCHHIIG
@225067/1
ctcatcttgtatagaggaggcttgggctcgctctccgaagggagcttgc
+225067/1
@?@FFFFFFCDDDG>CBHDGHEGDAD@FCBBCHGEGB<B?AA;@AFC=6
@6945002/1
ctcaatctgcaccagttcatatttgggcacagttcctcgacgagcaagta
+6945002/1
CCCFFFFFHHFHHIIGGIIJIJIIJJJIIJJJIJJIIIJJIJJIIJJJII
@225243/1
gtctgtttgtctgtttgtctgtttgtctgttcgtctgtgcgcgctaatct
+225243/1
CBCFFFFFHHHHHJJJJJJJJJJJJIJJJJJJJJJJJJIJJJJJJJJJJJ
@225739/1
gttgtggaactgcttcacctgtggccggcggcacgcagacgccttgatga
+225739/1
CCCFFFFFHHHHHJJJJJJJJJJJJJJJJJJIJJHHFFDEDDDDDDDDDE
@1287371/1
ctggcaacgaccaatcatggacttttcttcaatatccacataagtaactt
+1287371/1
?@;:BDDD?FFDFIB;EB<3<2C@:?B?GAD@GCFG?FFEFCFGBBB???
@3844064/1
aggtgctgggcctcttgtatgcgaaggtgttgaggcgcttgtggtggtgc
+3844064/1
@@@DDDDDGHDFFHGGGHEHGIGEEGI?EHHIJJJGJJIIJFHE@HH;DE
@1783343/1
gcctgtagtatagactgggaagctcgctgcttggccatcttcttgttctt
+1783343/1
@@@DDDDD:A?DDBEHHIB:FBHGDF8EB:CF?G9F@HHIC4BF@9BFFF
@754694/1
gagcttggtacaaagcaaaggtcgggcagttcgtcaacaagacattacta
+754694/1
@<@DDDDBDFHFDGGHIHIGIAEFF@FHGIGIHIIGGHIIGIIGIIIGIH
@2316711/1
agaggaagtaggtgctgggcctcttgtatgcgaaggtgttgaggcgcttg
+2316711/1
@@@FFBFEHFFH?@FAEE?=FGIIHHAH?FHI?HHGHIHGIGIIGEAEGA
@2317115/1
gtccgtttttaaactattttttcaatgccctaagtgagtatacatctatt
+2317115/1
CCCFFFFFHHHHHJJJJJJJJJJJJJJJJJJJJJIIIJGHIJJJJJJJJJ
@1288853/1
cctaagtgagtatacatctattaaattcaaacgcagagctcattatgttg
+1288853/1
?@@BDD2=422<CEG>GFHFHIIFIIIIIHHEDFIFFIIFF9BDFIIFDF
@2317416/1
cttgtggtggtgcacgcgcttgggcagagggaatctgattgtgctgttgt
+2317416/1
@@@FDFFDHFFDHGHGGIJJJIIIJJJIIGEHGFHJIIJJIGGGGHIGG=
@2317595/1
gtgggatgcttaaatttacatttagtgtttgtttcatgtcaatcggttca
+2317595/1
@@@DADDDDBHBFHIICEIIGII<BHHEHGHFHII>GEFGGIEHIIIDGH
@2317904/1
ggtcttggttgaacggaactccaatcctttactcgaatagtcttttctaa
+2317904/1
????DDB?DD:3CAE:E=FF<CEEAFAEEIIE?D;CDDDDECEEEEIIAD
@6946229/1
gtcacggtagcactgagtgacggcacctccgacactgaggtcacggtact
+6946229/1
CCCFFFDBF@FFFHGII:CFHFBGFIIIIHIIIIIGIGGIIIIIHI@DEH
@6415768/1
gtgcgcgctaatctcagaaacggctgatccgagttggatgcggttttcac
+6415768/1
@??DFDFDHHHHHGIIHEHGIJIIIICFGGIDGFDHECFHIIJ58BEHHF
@3332169/1
cggtcaccgaaggcggcggccgcattcggtttcacagaaaccgaattaat
+3332169/1
CCCFFFFFHHHHHJJJIJJJHFDDDDDED@BDDEDDDDDDDDDDDDDDDD
@1783501/1
gtgattctttaatttgacataacttttttatttatgaaccgattgacatg
+1783501/1
??@DDDBEHBBDHGIIDIJIEHIJJIGEHGIJIIIGGGEHGBHIJGGGHI
@4858828/1
ctcgcttattttttgtaataactattaaaaagtatatatataatcttagt
+4858828/1
:?;:A?D8DADDDIAII9F<FDF<AE?1?99?D???CDB9D<9D?DEDD9
@1290827/1
ggtacatgttgtgtacacctgagcgagactcataacgcagccagatgcca
+1290827/1
?@?DDD??:C<<<<AFGEFBGGHIIEH6FA??D@DFGE<FBDHHHCD>BF
@7968703/1
tgaaaaaatggaaaccctacttaaagacatcatgataaaaatgtgtcatt
+7968703/1
CCCFFFFFHHHHHJJJJJJJJJJJJJJJJJJJJJJJJJJJJJJIIIIJJJ
@2318978/1
ctcgattatcgaatttttcgccatgagtaagcgatcgggctctcaggcag
+2318978/1
CCCFFFFFHHHHHJJJJJJIJJIJJJJGHIIJJJJJJJJIJJJJJJJJJJ
@5382023/1
cccgtttccaatctccaagacaggaggctccagtactttagctttgacag
+5382023/1
@@CFDFFFHHFHHIIEHGHIJJEIIHGGGGHIGFGFGIIJEIIJJJJJID
@6946665/1
gtcgaacattctatgcttataccattaatctccgcaactatttgacggat
+6946665/1
@CCFFFFFHHDHHGFFGHHIJIJGHJJJJJIIJJJEGIJIJJJIJJJI<G
@7969606/1
atcggttcataaataaaaaacttatgtcaaattaaagaatcacgtcgaac
+7969606/1
@CCAFBDDFHGDFGICBHGIJIGEHIJGGIJICFHGGGE9FHHJ2BFHII
@6946806/1
gccagtactttatttattgtaaaccgcgatgattttggacgtatttttgt
+6946806/1
CCCFFFFFHFHHFGHBBGHFGGJGHIJIGHGEIIJIJIGGHGDGHIJJII
@227658/1
cacctgtggccggcggcacgcagacgccttgatgacctccactttgatga
+227658/1
CCCFFFFFHHHHHJJJJJIJIJJJJIHHHFFFFFEEEEEDDDDDDDDDDE
@756601/1
gtctgtttgtctgtttgtctgtttgtctgtttgtctgttcgtctgtg
+756601/1
=@@1AADDA=AF<EBE@CA4<<CFH;A?C?F?;G9F<FDH;:::60:
@1785310/1
cactatttccacaacagtaccgaagcgctcggccgatacccaacaaatac
+1785310/1
CCCFFFFFHHHHHJJJJIJJJIJJJJJJJJJJJJJJJIJJJJJJHHHHFF
@7970484/1
gtagctgccattatgtagactgttgtgtt
+7970484/1
==1A1=BD?BDFBB9F4AFDIHHH>F:<A
@228601/1
tgattatttgtctgtagtggtcctgctgtttcgtatattctaaattggtt
+228601/1
@@<DDDFFGFHDHGGIIFGH@BFFHHH@HGHCBECEGFGHIGDFHHCEGF
@3334418/1
gtcacggtagcactgagtgacggcacctccgacactgaggtcacggtact
+3334418/1
CCCFFFFDHHHHHJJJJGHHIJIDIJJJJJJJJJIIJIIJCHIIJJHHHE
@4859680/1
gttattgttatgtcgatgtcgaacccaaaaatgtaattaacttttttttt
+4859680/1
@@BDFFFDFHHFCFGHJIGIGHIJJJJJGIJIJDGHGJIBFHIIEIIIIH
@4367515/1
gtgctgttgtggaactgcttcacctgtggccggcggcacgcagacgcctt
+4367515/1
CCCFFFFFHHHHHJJJJJJJJJJJHGHIJIJJJJJJJGHFFDDDDDDDDD
@6417217/1
catccaactcggatcagccgtttctgagattagcgcgcacagacgaacag
+6417217/1
CCCFFFFFGHHGHIJJJJJGCGEGIIIIGEGGIJIGIIIHHIIGHHHFEE
@2319251/1
cacctgtggccggcggcacgcagacgccttgatgacctccactttgatga
+2319251/1
@@?DDFD8DFFHHGHBBE<AAAA/CB<=?B>C;76;@@CBCCCCCC@C>;
@4367841/1
tctgtatttcctcttcatggtgccacagtgagtgatttcaattttgagac
+4367841/1
CCCFFFFFHHHHHIJJJJJJIIJJJJJJHHIJCHHGJJJJJIJIJJJJJJ
@5903512/1
attaccatttcgtacaaacatgttaagtaaataagaatccgattatccat
+5903512/1
?@@DDBDDHFHBBEG?G>?CHE:AE<H<FHBH4?EHGBDGFFHIIGD<@D
@1292168/1
gtggattttaatgttattattacagcatacataataaaattagaggaagt
+1292168/1
BBBFFFFFHHHHHIIJJJJJJJJJJJJJJJJJJJJJJJJJJJJJJJIJJH
@6417782/1
gtcctttctaaggttctaaactatatctgtaccaaatttcaaccaaatcc
+6417782/1
@@@DDDDDFFFB8ACDGHHI@HGGDHHHGGHC@HECG@HHIIIGGHHEGI
@5383474/1
cacggtagcactgagtgacggcacctccgacactgagg
+5383474/1
@@@;D22=DCB<AEF<C?:C?:<CF?3:F@G?6?D89?
@4860673/1
caccagtggtcttcttgaacttcttcaattgacgcaagaagtaccagaaa
+4860673/1
CCCFDDDEFCCFHGIIIGIIGGIJIIGHEGGCHIIJGHGHJDGIJIJIHE
@5904915/1
gtcacggtagcactgagtgacggcacctccgacactgaggtcacggtact
+5904915/1
@=?DDFDDFHFBHIGIIABE@F>HGIHFHEHEEEEHIBGGBFGHHE@AEE
@6948934/1
ggttaaatagtttatttcgtgtttttgtcacatatttgtgtcgttggcgc
+6948934/1
BCBFFFFFHHHHHJJJJJJIIHJJJJJJJJJJJJJJJJIIIJJJJJJJJJ
@5905206/1
gttcgtctgtgcgcgctaatctcagaaacggctgatccgagttggatgcg
+5905206/1
C@CFFFFFGHHGFIJJJJIJJGEIIJJJJIJIJJEIJJJHGCGHIDGEFH
@2822178/1
caaaaatgtaattaactttttttttgtctgtttgtctgtttgtctgtttg
+2822178/1
@@@DFDDEFH<FFGAFGEHGHHIIIIBDGEHIII8DGGFHIIIIIHFHEH
@5384205/1
ggcgcttgtggtggtgcacgcgcttgggcagagggaatctgattgtgctg
+5384205/1
BC@FFFFFHHHHHJHHIJJJJJJJJJJJIJJIJJJJJJJJJJJJJHIJJH
@1786971/1
gccttttatatttgttagctgtccttcattgagggtcgggaacttatggt
+1786971/1
B@BDFFFFHFHHHJHGJJJIJJJJIIJHIJJHHIIHGIJJFHIJIIJJJ=
@1786976/1
ctcatcttgtatagaggaggcttgggctcgctctccgaagggagcttgcg
+1786976/1
CCCFFFFFHFHHHJJJJJJIJJJIIJHHIFIJJJJJGHJIIJGIJIJJJJ
@7971242/1
gtgcgatgttttacaagggcaggttgaactcacaccattcaatttaaaag
+7971242/1
CB@FFFFFHHHHHJJJJJJJJJJIJJIJJJJJJIJJJJJIJJIJJIJJJJ
@4369183/1
ctcccacacgtttcacttcagcatagacaggtgtcttccctggcaataca
+4369183/1
@@CDDFBFADDFHIIIIGIEAHIE@HHEHHGHEIIGGDHFHGEEGGHADB
@6949475/1
ctgcaatcctgcctcacatgattcatccacaaattccaacccttgcgttt
+6949475/1
11:BA=A22=<AABFFG?IFEH>FEHDH9ACC>GGBHEGIGGBE>DEHHG
@229890/1
ctgggcctcttgtatgcgaaggtgttgaggcgcttgtggtggtgcacgcg
+229890/1
@@@DDDDFHAHGFB@HEGGBFEFHEEHIIG@FBEGHBBFHAE5@F=@D>E
@6949534/1
cgggttggaatgattctggtgggttgtcctgcagagcttgccacatcttg
+6949534/1
@@CFDDFFHHHHHJJJJJJHIIJFHIJJJJJJIJJJJJJJJJJJJJJJJJ
@1293284/1
cctgctattttttttatttttattttcaatgtacagacagcacttttcta
+1293284/1
CCCFFFFFHHHHHJJIJJJJJJJJJJJJJJJJJJJJJJJJIJJIJJJJJJ
@230048/1
ataaataaaaaacttatgtcaaattaaagaatcacgtcgaacattctatg
+230048/1
CC@FFFFFDHHFGGGIJIIHIJIIJIIJJGGIJJIIHIHGGGGHJIIJJI
@230234/1
gccagatgccaaagttcttgatcttcactgggctcttctctgggatttcc
+230234/1
CCCFFDFFHFFFHF?CFHIEEGIIGFIIDHCEHECGHHGDIJIIEDGCHG
@1293599/1
gcattattacattttttataaacggtacatctagagtataaaaaactgat
+1293599/1
@@CFFDFFHGFHHJJJJJJJJIJIJHIGGIHIIIJJBGHGHIJJJJJHGH
@230301/1
gtgctgttgtggaactgcttcacctgtggccggcggcacgcagacgcctt
+230301/1
CCCFFFFFGHHHHJJIJJJIJIJJJIHGIJJJJJJJJHHFFCDDDDDDDD
@1293654/1
gggtaagacacggatcgcatacaccgtgaatataagtggcaaaggtagta
+1293654/1
???=BB?DDHFHGIBFEHIIHDE@GFCDBDCFDFCG<BEH@??FH8BFDH
@2321919/1
gtcagaacctgatagaaacggttggcgttaggtatatacaagaacaaacc
+2321919/1
@@@D?DDDHFHHFIGGIGEGFA?FEEFHD@FG:BDFHEGGIIGGIDGFGE
@3847809/1
cacataagtaacttcaaatgattgctc
+3847809/1
@@@BDDDDHHBHHDFH?CHI@HEHHB<
@2322018/1
atcacgtcgaacattctatgcttataccattaatctccgcaactatttga
+2322018/1
CCCFFFEFHHHHHJJJIJJJJJJJJJJJIJJJJJJJJIJJJJJJJJJIJH
@1293993/1
ctctcgagtatccttgggctccgcgaacgcagttttcgaccttattatg
+1293993/1
???DA<DDAF8DF>BHI?9B??@C@GG0D.@F;FCB=;5@@8C?9;;=3
@6950356/1
ggagtacagttaatacctggcatcagttacaatgtttgagtacttagtta
+6950356/1
@<@D;BDDB=D?AFEEHIBCFFEHHIFHEHI@HG9??BEGFCHGGEGFEF
@1294222/1
gttattgttatgtcgatgtcgaacccaaaaatgtaattaacttttttttt
+1294222/1
BCCDFFFFHFHFFHIJIIHIIJJJJGFHJJDFHHHIGIJFGIJHJJIJJG
@2322638/1
ggcgcttgtggtggtgcacgcgcttgggcagagggaatctgattgtgctg
+2322638/1
CCCFFFFFHHHFHGEHIJJIIIGGIGIJJJJIIJIGEIGGIGIIGGHJJH
@6950765/1
gggatgcttaaatttacatttagtgtttgtttcatgtcaatcggttcata
+6950765/1
@CCFFFFFHHGHFGIIDEIBEBEAEHCHGIIIIIGGIIGHEHBGDHIGHI
@1294584/1
gacggtgttaggctccggtagaactgcaccatttcatttggattcgt
+1294584/1
CCCFFDDDHHGHHIJJJIGHJHIJJJJJJJJIIJJJJJJJJJJIJJH
@4370656/1
caaataggaaacactacgctttacacgcatgaggtaatatttattgctct
+4370656/1
CCCFFDDDDFHAFEGGGGDCHIEGEHEGEEGDDG9BGBFGHIEDH@FFFB
@4370971/1
gctcattttaacacatttcacattgaaaaataggtcaaaaccttcattat
+4370971/1
CCCFFFFDHDDFDBCFGEFHDIHIGIGHB@C?B@??CGFC???<BGA<F?
@3849124/1
cgcaagaagtaccagaaacgggacttagccacaatctggtctggagagaa
+3849124/1
CCCFFFFFHHHHHJJIJJJJJJJJJJJJJJJJJJJJJIIHJIJGHIHIGI
@2323268/1
ctgtgatctgtttcttggcatctatagatgtcggtggcgcacagggcacg
+2323268/1
@CCFFDDFHHHHHIJJIIIIJGIJJJIHJGDFHICFGGHIIIJJJJIGGH
@2822979/1
gtgctgttgtggaactgcttcacctgtggccggcggcacgcagacgcctt
+2822979/1
CCCFFFEEHH?FFFEGGGGGIIIIJHHHIJJJJIIEHHHFFDDDDDDDDD
@4371220/1
gtcgaacattctatgcttataccattaatctccgcaactatttgacggat
+4371220/1
CCCFFDDFHHHHHJJJJJJJJJJJJJJIIJJJJJJJJJIHIJJJGIJJFI
@7430347/1
ctcccatgtcacggtagcactgagtgacggcacctccgacactgaggtca
+7430347/1
<@<D?BD>FDF<CEEFAAFAF9F<HGAF?CFA@GGEABBHE;CF@>@@DC
@4371396/1
ctgaaactttgtgtagagattctattcaacgtgtattcatcagggcttct
+4371396/1
@@@DDD?BFHAAD?FGIAHHIHIGGHIIGHEBCGEFBEBGHGGIIIIIII
@7430674/1
gcaaagataagatgaagaagaggagcaaatggaaaaaaaaattggtgaaa
+7430674/1
CCCFFF3BABDAFGFHHHIHGEHICGHGIAFHIGGIIJJIE8.=A=@DHG
@7430706/1
cgtcgaacactattctatgcttataccattaatctccgccactatttgac
+7430706/1
CC@FFFFFHHHHHJJJJJJJJJJJJJJJJJJJJJJJJJJJJJJJJJJJJJ
@3336925/1
gccaccaataaatcgttttaacaactgggctctatgggacaaagtagctg
+3336925/1
@CCFFFFFHHDFHIIHHIJIIIIGJGIIGEHIGIGGGIGGGGIIBFFHEH
@1787988/1
caccgtgtatcctaagctcactggttgtaataataatattcgttcctgaa
+1787988/1
@@@FFDBDDDHHGGGIIFFGIIIGHHHFGIIFIIIIIGIGIIIIIIIIIH
@4372326/1
ctggtctggagagaagatcctcatcttgtatagaggaggcttggg
+4372326/1
@@@FDFFFHFFFH;FHDBHIGHHHIEHIAAEFG9?G@FHJBDGGD
@5905844/1
ctcatcttgtatagaggaggcttgggctcgctctccgaagggagcttgcg
+5905844/1
@@@BDDFEHFHHFIGEEBDHGGIFBGHGGDGIGH@GI:DDBHFFGIIGE;
@7431619/1
tttttttttgttcccacatcaggatgtggattttaatgttattattacag
+7431619/1
CCCFFFFFHDFFHIIBDHGGHIDBBB?FHGIIIIGICHFHEHIDGIEG>;
@7431767/1
gtacattgaaaataaaaataaaaaaaatagcaggggttattgttatgtcg
+7431767/1
?@?DFDFFDFDHFIIEGGIEIIGEEH<DFFFFDFID7DF@FEFHCFAFHI
@7972997/1
gttgaaacttggtacagatatagtttagaaccttagaaaggacataggat
+7972997/1
CCCFFFFFHHHHFIJJJJJJJJJHIIJJJJJJJJJJJJGIJIJJJJJJJJ
@1788854/1
cctattttagttaattagtaatgtgcattgtaaaattctagacacacatg
+1788854/1
C@CFFFFFHHHHGJGJIJIIGIIJJIJJJJHIIJJJIJJJJJJJIGGIJE
@6421262/1
gtttgtttcatgtcaatcggttcataaataaaaaagttatgtcaaat
+6421262/1
@@@=;AD;=:A<CG::C<A<A8<<C?99?<<DAFIIBC9F9BFFF9B
@7973475/1
ctccgattattattatacttatacatcaaataattgtcaacgatttattt
+7973475/1
@@@DD<DDBHBHHIGDH@HBDG>HCHCGIIGBGH@FHCH>@CGHGEHIIG
@2323740/1
cgacgcattgaatctgaatacgaaaatgaattcagacgccaggcacacgg
+2323740/1
CCCFDDFFHHA?FHHGICIIGJJIIJGJICCFHHIIJIIGIJGHGCFGEG
@3849808/1
ctgattgtgctgttgtggaactgcttcacctgtggccggcggcacgc
+3849808/1
CCCFFFFFHHFHFIJHIJJJJJJJJJJIJJJIIIJJJJJJJIHFFDC
@1789378/1
gtatgattatttgtctgtagtggtcctgctgtttcgtatattctaaattg
+1789378/1
@BCFFFFFHHHHHIJJJJJJHIJJJJJJJJJIJJJJIJJIIJJJIGIHJJ
@4373526/1
ctcttgtatgcgaaggtgttgaggcgcttgtggtggtgcacgcgcttggg
+4373526/1
CCCFFFDEHHHHHHIJGHHHIHJJGHIIJJDGHFIJEHGIJJJIHFFFDD
@2324455/1
cagagggaatctgattgtgctgttgtggaactgcttcacctgtggccggc
+2324455/1
@?<DD;88CFDFBE4EF?CF:FA@HACECGFBDF>FFFDBBDDCG<FFFE
@1296132/1
ctctgtgcctggctcccatgtcacggtagcactgagtgacggcacctccg
+1296132/1
@@C=DFBEFDFHHIIGGHAFFCFGBHABFHGGGGHGFHEGFFFHHGGIGI
@1789985/1
gtttgtcaggggtaatgctaacgtcatagcgataaattttaagggattta
+1789985/1
CC@DFFDDHHDDCFGIIIIGGGHFFHIGGGIJJGF?FF<BFHJFICG@FH
@1296377/1
gtgggttgtcctgcagagcttgccacatcttgtaagcagcctgacgctta
+1296377/1
CCCFFFFFHHHHGEIIJJIJIGIIIIJJJJJIIJJGJJIGIGIIGIJJII
@5907040/1
cacactaattacaaaaaagaaaacatttgtcaccaactcctaaagtcagg
+5907040/1
@@@DDDD?CFDHFGGIBBDBEBGBBFHIGHEG>?BFFDHB?B?DB?BDFI
@1790577/1
ataaggattaaaaataaacttaaagattattaataagaaaaaaataatgc
+1790577/1
@C@FFFDEHHHHBEGHIGIIJJGHIIJIFIJICHJJJGHGIJGIJIJJIH
@6421650/1
ctgtggccggcggcacgcagacgccttgatgacctccactttgatgatct
+6421650/1
CC@FFFFFHHHHHJJJJJJJIJJJHHHGFFEFFFEEDEEDDDDDDDEEDD
@3337589/1
gtcctttctaaggttctaaactatatctgtaccaaatttcaaccaaatcc
+3337589/1
CCCFFFFFHHHHHFHIJJJJJJJJJJJJJJIJJJJJJJJJJJJJJJJJJJ
@4863142/1
ctattacaatagacagacatacagtaattcattgtatttcgtatcgatat
+4863142/1
C@@FDBDDFFBHH@DFBGGBHFGHHGIFHBEEIGDEGHH@HHIII@F@GH
@760928/1
cacctttttataccaacggtttacatttgtaacatatttttctctttcct
+760928/1
CCCFFFFFHHHHHJJJJJJFHIJIIJJJJIGIJJJIJJJIJIJJJJJJIJ
@7432807/1
ggttttttaaactcatattttcatggtaccaagttatgaatttttcaaat
+7432807/1
CC@FFFFFHHFHHJJJIJJJJJJJJJHIJJJJJIJJJJJJJJJJJJJJJJ
@7432883/1
acctggcaagcatccaagatagtattcaggtgcccactacatcgagatgg
+7432883/1
@@@DBEEDFGHHFGIJJGGFHIFEHEHIGH<?FGHIJFGGHDGIEGGDFH
@3338108/1
gcttcacctgtggccggcggcacgcagacgccttgatgacctccactttg
+3338108/1
CCCFFFFFHGHGHJJJIJJJJIJJIJGIGHHFFDDEEEEEDDDDDDDDDD
@7433043/1
gtcacggtagcactgagtgacggcacctccgacactgaggtcacggtact
+7433043/1
?@@?DDDADHHDHGBHBGDHHGEHGGIIIIG@GHGIIGGIHIIGIIGEDF
@3338394/1
ctccttgatttggtaaagcttgctgcccgcctagcgaggaaacgcggccg
+3338394/1
CCCFFFFFHHHHHHIJJJJJJJJJJJJJJJJJJJJJJJJJJJJJJJJHFD
@6422701/1
gccagatgccaaagttcttgatcttcactgggctcttctctgggatttcc
+6422701/1
CCCFFFFFHHHHHJGGIJJJJJJJJJJJIJJJJJJJJJJJJJJJJJJJJJ
@3338665/1
gggaatctgattgtgctgttgtggaactgcttcacctgtggccggcggca
+3338665/1
CCCFFFFFHHHHHIJJJJJJJEIJIJJJJJJJJJJJJJJJJJJJJJJHFD
@7973914/1
gtgctgggcctcttgtatgcgaagg
+7973914/1
@@?BDDDD3CDFHFBCEFIAFEGDA
@3851410/1
ttaccaacgttatttggttcaaaatttgataataaatattgccttaaaaa
+3851410/1
BCCFDFFFHHGHHJIIIIJGJIGHIJJIJJJJJJJIJJJJJJIGJIJJJJ
@4376463/1
gccctaagtgagtatacatctattaaattcaaacgcagagctcattatgt
+4376463/1
8?@ADD??D??:C<A:EG9EHFIEHFIIFFFHIE<BEDFIFIB:DDFDB?
@7974631/1
caattcaatatactacaagattgtttgtggacctattgctacataatata
+7974631/1
CCCFFFFFHHHHHJJIIJJIJJJHIJJGIIJJJJJJJJJIIJIIIIJJII
@5907432/1
tgcttcacctgtggccggcggcacgcagacgccttgatgacctccacttt
+5907432/1
CCCFFDFFHHAHHIBGHGGGBAFIBGBHIFFEDBCEEC;65;ACBC?CCC
@3852062/1
cgctcatcgggaggtgtggcagcctccttgaccattttagatatttgttg
+3852062/1
CCCFFFFFHHHHHJAFHIJJJJJJJJJJJJJJJJJJJJJJJJJJJJJIJG
@5907481/1
agcagcttcatccagaggcaagcgctccaagttgcttggaggcttgggcc
+5907481/1
@@CFDDFFHHHHHJJJJGGIJIHIJIJJIIIIHIJJJIICIGGIIAAHGI
@5907792/1
cctgagcgagactcataacgcagccagatgccaaagttcttgatcttcac
+5907792/1
CCCFFFFFFHGFHJJIIJJJJIIIIIJIJJIIGIJIGHHJIJIJIIJJJJ
@1297601/1
agtgagtatacatctattaaattcaaacgcagagctcattatgttgattt
+1297601/1
@@=DBDADDDHFHIGEHIHGHIEGIIIJHIGIFHJJG>GIGJIBFGCFGI
@5907856/1
gtcgtaagcgcatgccgtgtttttaaatgcggggaagttgcaaaaagtat
+5907856/1
BBCFDDFDHHHHHJJJJFHCGHJJJJJJJJJGIJIHHAHHFFFFFDD;@@
@5907951/1
cctagcatcacaacgtcatttaatataaaatacatttatatccgatattt
+5907951/1
CCCFFFFFHHHHHJJFHIJJIIIJIJJJJJJJJGJJJJIIJJJJIJJJJJ
@7975538/1
ccggcaaatttttggttttaaccacatagttcccgatctcgcgggatctc
+7975538/1
CCCFFFFDHHHHHJJFHIJJJJJJJJJJJJJJIJJIJJJJIIHGIFDFFF
@4377639/1
gtgcgtgctaatctcagaaacggctgatccgagttggatgcggttttcac
+4377639/1
@@@FFDDDHHFFFIJJJECHHJIJIGGDHHHGDAFHHHGHGDGG:@FHGH
@1297947/1
gtgggttttaatgttattattacagcatacataataaaattagaggaagt
+1297947/1
@@CFFADDDHHGHEFIGIJJJGDHHIGHHGIIHGGEIIIJIJEHHGDGGH
@7975707/1
ctgtttgtctgttcgtctgtgcgcgctaatctcagaaacggctgatccg
+7975707/1
@<<DDDAD><FAF:CE=@EHACGFH8:?DDFFDHEDGBG66@F88@;DC
@3852970/1
gtatgtttacatcataatgatgaacaaatcctcttggcattgatatttgg
+3852970/1
@@@DDB?D?FBBFBFG>GHBHBCGHHABHHGIIIBFHG@FHGHIIBGEGG
@3853024/1
aataaaattagaggaagtaggtgctgggcctcttgtatgcgaaggtgttg
+3853024/1
CCCFFFFFHHHHHIIJJHJHGCGHIJJJGIIHIJJIIIJJJIIIJFHIIJ
@4864489/1
aggaagtaggtgctgggcctcttgtatgcgaaggtgttgaggcgcttgtg
+4864489/1
@@CDDDFDDHFFFBD>FEEGIEEIJJJH>FF@FFDAFGIGHIFAAHIJ=E
@1792643/1
gtcgatgtcgaacccaaaaatgtaattaactttttttttg
+1792643/1
@?<DDB?DFFHHFIIIEBEFBF2AFFHHGIEFCCGFEB@;
@4378708/1
caggatagagttaatgccgccaagtttgacgtttatcttcaagcacaaat
+4378708/1
B@CFDFFFHHFHFGIJGIJJJIJIHIJJHGHFIJJJHIJJJJJJJJJJJJ
@6954202/1
cctgtggccggcggcacgcagacgccttgatgacctccactttgatgatc
+6954202/1
CCCDFFFFHHHHGDGIJJBHIHIJJHHHFFFFFFEEEDEDDDDDDDDEED
@1792788/1
tgggcctcttgtatgcgaaggtgttgaggcgcttgtggtggtgcacgcgc
+1792788/1
CCCFFFFFHHHHHJJJJGHIJFGDHIHIJJJJJJJHIJFHHAGIIJJJHF
@3339926/1
tgggatgcttaaatttacatttagtgtttgtttcatgtcaatcggttcat
+3339926/1
??=AD?ABAFHHBFIIECC?<ACD<<33AC<<CHHF@1::??C880@BB0
@6423999/1
ctcgttttgttagacttcagtgtagctttgtattatgttcactttcttat
+6423999/1
CCCFFFFFHHHHHIJJJJJJHIIJJJJJJJIJJJJJJJJJJJJJJJJJJJ
@7434788/1
cgttaaaataaatatttcaaataaagatcgctgagtaaaacaatccgaat
+7434788/1
C@@FFFFFHHGHHJJJJJHIJJJJJJJJJJJJJJJGGGIIIJJJJJJJJJ
@763392/1
ccaaatttcaaccaaatccgtcaaatagt
+763392/1
@@@DDDD>FBBDFGIBCEDEHCAEB9CD9
@5389666/1
atagaaacggttggcgttaggtatatacaagaacaaaccagaaaataggc
+5389666/1
@CCDFFFFHHFHHJJJGIJII?FGHGGJJIJJJJIGIIJIJJJJJIIJJI
@235207/1
aaacagacaaacagacaaacagacaaacagacaaacagacaaaaaaaaag
+235207/1
@??DDADDDHAHDBEC;FD@HG>EE@9?C@BFH;BG;FB>@;DDHA<AHB
@7976300/1
ctcatcttgtatagaggaggcttgggctcgctctccgaagggagcttgcg
+7976300/1
CCCFFFFFHHHHHJJJJIJJJJJIJJIIJJJJJIJJJHJJJJHIJJJJJJ
@4380030/1
tctgtttgtctgttcgtctgtgcgcgctaatctcagaaacggctgatccg
+4380030/1
CCCFFFFFHHHHHJJJHIJJIJJJJJJJJJJIIJGIIJJJJJJJJIIIGH
@235543/1
ggcctcttgtatgcgaaggtgttgaggcgcttgtggtggtgcacgcgctt
+235543/1
@@<DDDDDDC?DF@HH1@F<AFGHDFHHFFHIHFHBDGI@DGHGG:EEDC
@2327695/1
ggttcgtgaatcatgccctcaatctgcaccagttcatatttgggcacagt
+2327695/1
?@@?DDDDD?DFH>FHHBHIGD@@FFHGIIIIIIGEG@GHIIBGG@BHIB
@7976709/1
ccggcaaatttttggttttaaccacatagttcccgatctcgcgggatctc
+7976709/1
@CCFFFFFHHHHHJJGIJJJJJJJJJIJIJJIJJIDHGIIGIIJIGEFFF
@4380531/1
caattcaatatactacaagattgtttgtggacctattgctacataatata
+4380531/1
CCCFFFFFHHHHHJJJJJJJJJJJJJJJJJJJJJJJJJJJJJJJJJJJJJ
@5909095/1
agagggaatctgattgtgctgttgtggaactgcttcacctgtggccggcg
+5909095/1
CCCFFFFFHHHHHJJJJJIJJIJJJJJJJJJJJJJJJJJJJJJJJJJJJJ
@4380663/1
cgcaagaagtaccagaaacgggacttagccacaatctggtctggagagaa
+4380663/1
CCCFFFFFHHHHHJJJJJJJJJJJJJJJJJJJJJJJJJJJIJJJJJIJJJ
@5909265/1
cagtggtcttcttgaacttcttcaattgacgcaagaagtaccagaaacgg
+5909265/1
B@@DFFDFGHHHHJJJJJJJIHIJJJJJIGIIJJJJJIHHGHIBFEEHIJ
@3854623/1
tcctgcttcatacaacaacttgcaagcatttagagctgctgatctctttg
+3854623/1
CCCFFFFFHHHHHJJJJJJJJJIJJJJJJJJJJIJJJJJIJGIJIJJJJI
@6955299/1
tgtctgttcgtctgtgcgcgctaatctcagaaacggctgatccgagttgg
+6955299/1
@@@DDDDBDFCAFDHBDDGGHEF@CHHEHI@?BDD@AEF=@@CD1;DEEF
@1299205/1
ccacaatatattcgtgaaaaccgcatccaactcggatcagccgtttctga
+1299205/1
CCCFFFFFHHHHHJHIGIJJJJJJJJJJJJIIJJJGIJJJJJJIJJJJJH
@1299219/1
gctcggacatttcaattttatttagttggtcttggttgaacggaactcca
+1299219/1
CCCFFFFFGHHHHJJJJIJJJJJJJHHJJFHIJJJHIJJJJJJHIJJJJJ
@7977321/1
gtggaactgcttcacctgtggccggcggcacgcagacgccttgatgacct
+7977321/1
@@@FDD?DHDHHGIJJJIIGGEHGIIJJJGAA6AHBDECABBDDDDECDC
@6424175/1
ccacaatctggtctggagagaagatcctcatcttgtatagaggaggcttg
+6424175/1
CCCFFFFFHHHHHJJJHJIJJJJJJJJJJIJJJJJHJJJJJJJHIJJJJD
@1299356/1
cgtagttctcagcttccctgcaaagttaaccatcttgtattcaaaagaaa
+1299356/1
BCBFFFFFHHHHGJJJJJJJJJJJJHHIIJJJJJJJJJJJJJJGJJJJJJ
@2828371/1
ggcctcttgtatgcgaaggtgttgaggcgcttgtggtggtgcacgcgctt
+2828371/1
BC@FFFFFHHHHHJJIJJJFHHGIGJJJJJJJJIJIFHJGGIJJJJFHFD
@1793783/1
gccagatgccaaagttcttgatcttcactgggctcttctctgggatttcc
+1793783/1
CCCFFFFFHHHHHJHIJJJJJJJJJJJJJJJJJIJJJJJJJJJJIJJJJJ
@237074/1
cttgttgttaagaggtgttacctgcaacttggccaggttagggccaacag
+237074/1
@CCFDFFFHHHHGJJAEEFIIJIIJJJJJJIJJJIIJGHJJIJGIJJJIJ
@4865726/1
ccgctttttactacatgcataaacatacataccgataccatacaccaaaa
+4865726/1
CCCFFFFFHHHHGIJJJJJJJIJJJJJJJJJIJJIJIIJJIGIIIJJJIG
@4866239/1
cgcaagaagtaccagaaacgggacttagccacaatctggtctggagagaa
+4866239/1
CCCFFFFFHFHFHIJIIIIJJJJJJJJJJJJJJGGIJJJIIJJJIJIIJJ
@4382415/1
cctaagtgagtatacatctattaaattcaaacgcagagctcattatgttg
+4382415/1
CCCFFF?DFHDFFIJIIIJIIJJJIJIJIJIIIJJBDEGIJJJIEIJHGI
@3855883/1
gccgctttggtttacgttccagttctcgattatcgaacttttcgccatga
+3855883/1
CCCFFFFFHHHHHIIJJIIGIIEHIJJJIJIGIJJJJJJJJIJJJJIIJI
@4866614/1
cgggaagggtttttttaaactcatgttttcatggtaccaagttatgaatt
+4866614/1
@@CFFFFFH;FHHJJJDIIJGIGIJDIJIIIIII?DHIGJIFGGIGGJJI
@238232/1
gagggaatctgattgtgctgttgtggaactgcttcacctgtggccggcgg
+238232/1
@<@DD?;ADDBDFACFHGCIBDHFEHAHEGHG<GDBFHIIIIGIEIGBGE
@1795390/1
gacaggctgctgtgggatacggctgg
+1795390/1
@;;BDB=D?1:CDBGFH@><;@CEF>
@2329142/1
cactatcaaaacttctcaggattgaaacgtcttttatgttgggacagcta
+2329142/1
@@<AD?DDHHH?FIEGDIBE>GGGGIHGIIIEHIIDHEFF@GAFH=GGHG
@6424912/1
cgtcgcttgcggtatcggcgtcgcttgcggtaccggcgtcggttgcggaa
+6424912/1
CCCFFFFFHFFHHJGIIIJJIJJJEGHIIIIJJJHHFDDD?B875ABDDB
@3341785/1
ctgatcagccggagcagctccggtaagtttgtcgagtagagccttagctg
+3341785/1
@C@FFDADHFFFAHGEFHIIJJJ?DGGGIIIG?F?@DCF=CCBCHDGCHI
@5910726/1
gatttcaccagtggtcttcttgaacttcttcaattgacgcaagaagtacc
+5910726/1
@@CFFFFFHDHHHIHGHHHHGHIJIIIIGIGGIJGGIGGGGGIJGIIGJI
@5390763/1
ctcatcttgtatagaggaggcttgggctcgctctccgaagggagcttgcg
+5390763/1
@@CFFDFFHHHDFHHIIIIIICH@GIBFGHBGHIIIIB=GIIABGIIEGI
@4384337/1
tctgtacattgaaaataaaaataaaaaaaatagcaggggttattgttatg
+4384337/1
@@CFDDFFHGHFDHJJGIJJJJJJJJIJGIJJJJIJJJJFHJIIJHIGII
@5391117/1
ctggcatcagttacaatgtttgagtacttagttacttgttattgctttat
+5391117/1
CCCFFFFFHHHHHJJJJJIJJJJJHJJJJJJIJJJJJJJIJJJJJJJJJJ
@7437045/1
gtcctttctaaggttctaaactatatttgtaccaaatttcaaccaaatcc
+7437045/1
CCCFFFFFHHHHHGHIJJJJJJJJJJJJJIJJJIJJJJJJJJJJJJJJJI
@6957190/1
ggagcttggtacaaagcaaaggtcgggcagttcgtcaacaagacattact
+6957190/1
CCCFFFFFHHHHHJJJJJJJJJHHJJJIJJGIJJIJJJJJJJIJJJJJJJ
@1795984/1
ctagcacgtagttctcagcttccctgcaaagttaaccatcttgtattcaa
+1795984/1
;=@?D??AFFFFF9?FEEFEHHFE@GABE<EGBFG@CDFFIIC?DCGFIF
@4867474/1
gggatgcttaaatttacatttagtgtttgtttcatgtcaatcggttcata
+4867474/1
CCCFFFFFHHHHHJJJJJJJJJJHHJIJJHJJJJJJJJJJJJJJHIJJJJ
@6957490/1
ggcacagttcctcgacgagcaagtagttcttgaagcacagacacaggtgt
+6957490/1
C@CFFFFFGHHGFIGIGJJJJJJCGGCGGIIIGHIIJIJJJJIIHII=C=
@4385207/1
cattgaaaataaaaataaaaaaaatagcaggggttattgttatgtcgatg
+4385207/1
CCCFFFFFHHHGHJJJIJJJJJJJJJJJJJJJJDGIJJJGHHIIIJJIJI
@3343802/1
ccacaatatattcgtgaaaaccgcatccaactcgaatcagccgtttctga
+3343802/1
BB@F1DDFHHHHGJIIJJJIJJIIGIJIIEIIIGIGJJIJJJJGGIIJIG
@239785/1
gtgacggcacctccgacactgaggtcacggtactcgcggtacatgttgtg
+239785/1
@@@AD=?ADFBFDGEBGBHIIED@HGIIIHFHGIII8FHGEHHHHEFF?D
@3344077/1
gtagcactgagtgacggcacctccgacactgaggtcacggtactcgcggt
+3344077/1
CCCFFFFFHHHFHIIJJJJJJJJJJJJJJJJJJJHHIJJJHHJJJJJHF?
@4386558/1
agggaatctgattgtgctgttgtggaactgcttcacctgtggccggcggc
+4386558/1
CCCFFFFFHHHHHJJJJJJJJJJJJJJJJJJJJJJJJJJJJJJJJJJJHF
@5391391/1
gggaatctgattgtgctgttgtggaactgcttcacctgtggccggcggca
+5391391/1
CCCFFFFFGHGHHFGIGHIJJJJJEIJJJIJJJIJJJIFIJJIIGHEEFD
@1301128/1
cggtagcactgagtgacggcacctccgacactgaggtcacggtactcgcg
+1301128/1
@@@BDFFDFHHHFFGHIIEEHGHGIJIJJJJJIIGIFHGIIB;=FHHHGF
@2330530/1
ttgttatgtcgatgtcgaacccaaaaatgtaattaactttttttttgtct
+2330530/1
CCCFDFFFDHHFHBC@GGHGGDHIIIIIIFGHGGIIBHGIIIIGEIGEA>
@3345087/1
gtgagcacgggctctgtgcctggctcccatgtcacggtagcactgagtga
+3345087/1
CCCFFFFFHHHHHJJJIIJJJJJJJIJJJIJJJJJJJGGIJIJJJJJHHG
@1301409/1
catagaacaaacaaaacttaagccttattataaaaggtataaatattcct
+1301409/1
@@@DDDDB?D?BCCA;@C?EDD<ACHGDD>EDF?:??FHGEH>GHIGIGB
@3345234/1
ctcgggttggaatgattctggtgggttgtcctgcagagcttgccacatct
+3345234/1
@B@F@DFFHGGHHIJJJIIIFHHGGIIJHGHGIIIIJGJCEHIIDGHHII
@6427192/1
cctctatcaagtgctcgttttgttagacttcagtgtagctttgtattatg
+6427192/1
CCCFFFFFHHHFHIGIIFHJJJIJJJGIIJJIJIGDIIJJJJJIJJJJJI
@7980294/1
ctgggtgcgtgcaggatcctcgtcattgcctggcatacaaggcaaagcac
+7980294/1
@@@FFADDHHHHHIIGIIJJJJGHJJJJIJGJJJIJIIIJJJJIGIJIIJ
@2331189/1
cggtactaacgatcaaatcgatcatgggtccataatcattcctggaatcc
+2331189/1
B@CDFFFFHHHHHJFGHGDHGIJJJJJJGHIJJJIJIJJJJJJJJIIJJJ
@7980630/1
gtcacggtactcgcggtacatgttgtgtacacctgagcgagactcataac
+7980630/1
CCCFFFFDHHHHHJJIFGHGFHHIJIGIJJDDFGGHIIJIIIIJIJJJJI
@3858464/1
gtccgtttttaaactattttttcaatgccctaagtgagtatacatctatt
+3858464/1
@@@7DDDDHHHBFEGIIFGICHEGBHEGEGIIIE?FCBDGG@GGIFH@FI
@2331517/1
caatagtaaatataacgcaaattgagcgctacttcacaaatattacatac
+2331517/1
@@@DDADD<=C?ADF<EEE?@FH9<2C@8C<GB<D?DF???BDG9BFFFI
@1798028/1
cagaggcaagcgctccaagttgcttggaggcttgggcctgttttggtagc
+1798028/1
CCCFFFFFHGHHGJJJJJJIJJJJJJJIIJJIJIIJIIJJGIIJIIFIFD
@1798197/1
cactgagtgacggcacctccgacactgaggtcacggtactcgcggtacat
+1798197/1
CCCFFFFDHHHHHJJJJJJJJJJJJJJJJJHHIJJJHIJJJJJJHEEFFF
@4388506/1
ctatactttgcattaaaataatgcccattttcacaggcaagggatcctaa
+4388506/1
@@@FFBDDFDF?FHEEBFG<FGEIIIFIGEIIIIIIIIICHGGG@GIEGB
@4388841/1
gttgtggaactgcttcacctgtggccggcggcacgcagacgccttgatga
+4388841/1
CCCFFFFFHHHHHJJJJJJJJJJJJJJJIJJIGIHGFFDEDDDDDDDDDE
@241429/1
gtagcactgagtgacggcacctccgacactgaggtcacggtactcgcggt
+241429/1
CCCFFFFFHGHHHIIGIIIHJJIHIGGBHIJEGGDFCHJJGGIJIDHAEB
@5392630/1
gttacattgctcacgtacagctaagttattagcgatattataattatct
+5392630/1
7@@DD;ADFFDBB@F?EF;A@EFHGC?C?4E<E?@DGHABGGGGI<DFH
@4389212/1
ctcccatgtcacggtagcactgagtgacggcacctccgacactgaggtca
+4389212/1
CCCFFFFFHHHHGJFHJJJJJJJJDHIIIJIIJJJJJJJIIJJIGII@GG
@3347497/1
taagcatagaatgttcgacgtgattctttaatttgacataacttttttat
+3347497/1
CCCFFFFFHHHHHJJJJJJJIJJJJJJJJJJJJJJJJJJJJJJJJJJJJJ
@4390290/1
ccctgctattttttttatttttattttcaatgtacagacagcacttttct
+4390290/1
CCCFFFFFHHHHHJIJJJJJJJJJJJJJJJJJJIIJJJJJJJJJJJJJJJ
@241912/1
ctcatcttgtatagaggaggcttgggctcgctctccgaagggagcttgcg
+241912/1
CCCFFFFFGFHHHIDGECGIHGG?CBEHGGIGGHDIIAHGGI=GG@GHIE
@6427725/1
ctgagtgacggcacctccgacactgaggtcacggtactcgcggtacatgt
+6427725/1
CCCFFDFFHHHHHJJJJJJJJJJJJJJJGHJJJJGHJJJJJJHEHFFFFD
@1799244/1
gggcctcttgtatgcgaaggtgttgaggcgcttgtggtggtgcacgcgct
+1799244/1
<?@;DDDDFHHFHIGI?EHICCCFCHE@?AGFGI8B=3;BFGGGHEBHDD
@3349044/1
ccctgctattttttttatttttattttcaatgtacagacagcacttttct
+3349044/1
CCCFFFFFHHHHHJJJJJJJJJJJJJJJJJJJIJJJJJJJJJJJJJJJJJ
@1303772/1
ctgctatttattttttctatattttcaatgaacagaattgacccttctac
+1303772/1
CCCFFADFFHFHHIGIJGIJIIJJIJIJCGEIIJJGIIIJIGDEHHEHGH
@1799525/1
aggcacattgccattagtagactgatcagccggagcagctccggtaagtt
+1799525/1
@C@DFDFFDDFHHJEEEGFCAHHIJJGHIGIB@FGEFGCHCHIGH>FG>F
@4870656/1
gtgtgtgttcaaggggatctgagaatggtttagattcacaattttgtccg
+4870656/1
@@@FFEFFHHDHFGIIBHHEIJIIIIJIEGGGIDHIIJIIJIJIGIIJGI
@2834373/1
gccagttataaagcatagcccgaagtgctattggcacacaggcataatgc
+2834373/1
CCCFFFFFHHHHHJJJJJJJJJJIJHIJJJJJJJJJJJJJJJJJJJJJJJ
@3349761/1
caggataataaggtataattatactaccaagtttcatcgaaatcaaaccg
+3349761/1
CCCFFFFFHHHHHHHIJJJJJJJJJJJJJJJJJJJJJJJJJJJJJJJJJJ
@5395367/1
ctgggatgccacccggcaccactcccgggtgaggatgcactacatttccg
+5395367/1
CCCFFFFFHHHHHJJJJJJJJJJJJJJJJHIJJJJIJJJJJJJJJJJJJJ
@6428609/1
cattgtcctttcctaggagtgactttcccgtttccaatctccaagacagg
+6428609/1
CCCFFFFFHHHHHJJJJIJFHIJJJJJJJJHJJJJJJJJJJJJJJJJJJJ
@1304646/1
ctcttgtctgtgttgttgcacgcgcacggtggcggcgtaccgcgaggggt
+1304646/1
@C@FDFDDBBCFAFFGHGGIJJIIIIJJJFCAEG<BB>ABDDDD?@BB80
@3350066/1
tggcaatactcggccgcgaacctccatcatattgtttgagatcgtcaaac
+3350066/1
CCCFFFFFHHHHHJJJJJJGIIJJJJJJJJJJJJJJJIJJJJJHHHHFFF
@5395913/1
atcgacattcccttttcgccaatcatgcgcatccctagcatactaccgat
+5395913/1
CCCFFFFFHHHHHJJJJJJJJJJJJJJJJJJJJJJJJJJJIJJJJJJJJJ
@4392620/1
ttgtaatatagtttcttttttaattgttataaattcgtaattcgtagctt
+4392620/1
@@CFFDDEFDFHHJGHIIIIIIFHIGIGHIHEEGHHJJGDGGHJIGHDHI
@5396104/1
gtctgtttgtctgtttgtctgttcgtctgtgcgcgctaatctcagaaacg
+5396104/1
@B@FFFFFHHHHHIJJJIJJIHJJJHHIIHHHJJJJJJJJJJJJJJIJJJ
@1801379/1
gtacatttcgagagaacaaattacattcacttgacatcataatacgatac
+1801379/1
B@@FFFFFFHHHGGIGHIJIGHIGGIHJGHGGIGHEHIJIJHHIEHJEGH
@6429736/1
gcctcttgtatgcgaaggtgttgaggcgcttgtggtggtgcacgcgcttg
+6429736/1
B<@DDFFDHFHFDIFHIIAFHHHIJFGGDIGGHGIJJG;;BFHEBGEEFD
@2835973/1
tgatgttattaggaagtccaatatcgcatcgccaagaaactctaggcgtt
+2835973/1
CCCFFFFFHHHHHJJJJJJJJJJJJJJJJJJJJJJJJJJJJJJJHJIIIJ
@2836013/1
attatttgtctgtagtggtcctgctgtttcgtatattctaaattggtttc
+2836013/1
@@@?DDBDHFHDHGGAEFAEGBHBCFHFHHCGIGIGHGGGCGIIGHBFHI
@3860994/1
gtccaggataataagttaattataccaagtttcatcgaaatcaaaccgtt
+3860994/1
@?@DDDBDFD?FF?C2AEE<AECHHFCEG<?CEH@FDEECEBD<CGG@GD
@3861209/1
gtcagaacctgatagaaacggttggcgttaggtatatacaagaacaaacc
+3861209/1
CBCFFFFFHHHHHJJJJJJJJFHJJJJIIJJJFHIIIIJJJJJJJJIJJJ
@6960226/1
cccctgctattttttttatttttattttcaatgtacagacagcacttttc
+6960226/1
@@@DDDDD?FHHFGGEH?FGGIC@FDGIFHHIIGGGEGGGCGCGGCGGDF
@3861340/1
cgcttgtggtggtgcacgcgcttgggcagagggaatctgattgtgctgtt
+3861340/1
C@CFFFEFHHHHFHIGJJJJIJJJJJJJJGIJJGIGJIJJIJJHGHIIIJ
@7440712/1
cacctttagaagtatgttcttagctgtcatctggttcatacggcgcgcgg
+7440712/1
CCCFFFFFHHHHFHIJHJJJJJJJJJJJJJJJJJHIJJJJJIJJJJJJJH
@1802328/1
ctgtgatggcagtagacacacgcctgtgtaaatattcagcaaattcgtcc
+1802328/1
:@@=BAD4ABF?FAGI>FFIID1CG=?CGG@BCDCGFG@FB>G<BFC?DD
@2836659/1
cgacataacaataacccctgctattttttttatttttattttcaatgtac
+2836659/1
CCCFFFFFFHHHHJJJJJIJJJJJIIJJJJJJIHIJJJJJJJJJIJJIHI
@2836737/1
ctttaaaaaagctcgatctcaatttaaagataagatctgcgacctcgagc
+2836737/1
CCCFFFFFHHHHHJJJJJJJJJJJJJJJJJJJJJJJJJJJJJJJJJJIJI
@771328/1
ctctacacaaagtttcagcttaaaatacgtttaaaaaaaatttgtaccaa
+771328/1
CCCFFFFFHHHHFHJJJJJJJJJJJJJJJIJJJJJJJJJJJJJJJJJJJJ
@1802882/1
gatggagtgagcacgggctctgtgcctggctcccatgtcacggtagcact
+1802882/1
@?@D?DD??DFHHIG@GHGHIIGGHIGGFDHDHGIIIFHGIIFDFHEBFH
@1802924/1
aagggttttttaaactcatattttcatggtaccaagttatgaatttttca
+1802924/1
CCCFFBDFHHHGHIJJJIJJJJJJJJJJIGIIHHIJHIIJJJIIJJJJJJ
@4872191/1
gtctgtagtggtcctgctgtttcgtatattctaaattggtttcgttgtat
+4872191/1
CCCFFFFFHHHHHIJJJJJIJJJJIJJJJJJJJIIJJJJHIJJJIJJJIJ
@771900/1
gtggattttaatgttattattacagcatacataataaaattagaggaagt
+771900/1
CCCFFFFFHHHHHIIIIJJJJJJGJJJJJJJJIJJJJJJJJJJIJJJIJH
@4872696/1
gctgggcctcttgtatgcgaaggtgttgaggcgcttg
+4872696/1
CCCFFFFFHHHHHIJIJJJIJIJEGHIJJJJJJJJJJ
@2334442/1
ctgatagagacgatttcaccagtggtcttcttgaacttcttcaattgacg
+2334442/1
@@@DDDDDFDFA>GBB?EECHF:CGHFHH>GFEIIEEIFFIFDGIIED9F
@243021/1
ctgggcctcttgtatgcgaaggtgtt
+243021/1
?@??AB?DB::<DEBBE?A8F:221@
@772069/1
gctgggcctcttgtatgcgaaggtgttgaggcgcttgtggtggtgcacgc
+772069/1
@@@FFFDDHDHHGHEHGIGDFGI?E?FFDHGDFHADH=FHFAC@CGDHGE
@7983949/1
gcggttttcacgaatatattgtgggatgcttaaatttacatttagtgttt
+7983949/1
@@CFBDDDFBHD;@EFGCHIIIIIIIIGCFHIIIIIIIHFHIIGHFGFHI
@7440910/1
ggatgcttaaatttacatttagtgtttgtttcatgtcaatcggttcataa
+7440910/1
CCCFFFFFHHHHHJJJJJJJJJFIIIJJJJJJJJJJJJJJJJJIJJJJJJ
@7984092/1
gcctcaaaaagtcacgtttatacatttttttttaatttttgtgttacgat
+7984092/1
@CCFFFFFHHHFHIJJHIJJJJJIIJJJJJJJJIIIJJJJIEGIIIJIEH
@7441015/1
agaagatcctcatcttgtatagaggaggcttgggctcgctctccg
+7441015/1
@<@BBDDD?FDFBG<CG@FDF<?HCCCGIFFF739F3??D;2/?6
@4395940/1
cacgggctctgtgcctggctcccatgtcacggtagcactgagtgacggca
+4395940/1
CCCFFFDAHHFFFBHIIIFIIIIIGGHGIIED:?@GGGGFII8BFGGBEH
@7984431/1
cgggctctgtgcctggctcccatgtcacggtagcactgagtgacggcacc
+7984431/1
=;?1?@DDAHHHFHBDDF3C??E>F@HH>D:C@FEDGBGFHGG96?:A;@
@772839/1
ctcataacgcagccagatgccaaagttcttgatcttcactgggctcttct
+772839/1
CCCFFFFFHHHHHJJJJJJJJJJJJJJJJJJIJJJJJJJJJJJJJJJJJJ
@5915207/1
gggtgtacatcatggaaggaagatgcctcatcacaacatctaaagctaag
+5915207/1
BCCDDDFFHHHHHJJJJJJJJJJJJJJJJJJJJJJJJJJJJJJJJJJJJI
@7984583/1
cccaaaagctgcgctattcatttgcgcaggaaggcgtcaatattttttta
+7984583/1
CCCFFFFFGDHDDHEIGBHGIHIDGJJJJJJJIIGGGIIJJJJJJGGHFF
@3351486/1
gtgctgggcctcttgtatgcgaaggtgttgaggcgcttgtggtggtgcac
+3351486/1
C@CFFFFFFHHHHJJIJJJJJGIIJ?EGHJJJJJJJJJJJJJHIIGHI3=
@773202/1
ctgagcgagactcataacgcagccagatgccaaagttcttgatcttcact
+773202/1
CCCFFFFFHHHHHIIIJJJJIJJJJJJJJJJJJIJHIIJJJJJJIJJJJJ
@1306526/1
agctagccgggcggatgtatggcagtagctaactcgtccgagggtcaatt
+1306526/1
CCCFFFFFHHHHGJJJJHIJJJJJJHJJJJJIJJJJJHHHFFDD?CDDFE
@773370/1
ctgttgtggaactgcttcacctgtggccggcggcacgcagacgccttgat
+773370/1
@@@DDDDDFDB?FD@GBGEHH<FF?A<EEDDBFIIA<B?BB>;6;=BBBA
@5397526/1
cctaagtgagtatacatctattaaattcaaacgcagagctcattatgttg
+5397526/1
@@@?ADDDHHHGHIJEIEHGGHHGGHHIJJICAEHIEIIEGGGIIIEBGG
@7985104/1
gtagcactgagtgacggcacctccgacactgaggtcacggtactcgcggt
+7985104/1
BB@FFFFFHHHFHJJJJIIJJIJJJJJJJJJJJJIJIJJJHHJJJIJHF=
@7985324/1
cacgtcgaacattctatgcttataccattaatctccgcaactatttgacg
+7985324/1
CCCFDFFFHHHHHIIIJJJJJIHIIJJJIJJJJJJIJIJGHIIHJJJHIJ
@6430874/1
ccttgcgtttcaaaacaattcattttaggttcaagttaaccgcaatgttg
+6430874/1
CCCFFFFFHHFDHJGIGGIIJIJGIJGGHGBGGIJIJIJJIJJIJGIIII
@2838311/1
cgtagttctcagcttccctgcaaagttaaccatcttgtattcaaaagaaa
+2838311/1
@C@BDDFFHHHHHIIIIIIIGI@FEEFHIIEIIIIGIGEHIIIIIIGIEA
@7986060/1
caccagtggtcttcttgaacttcttcaattgacgcaagaagtaccagaaa
+7986060/1
CCCFFFFFHHHHHJJJJJJJJJJJJJJJJJJJJJJJJJJJJHIJJJJJJJ
@2838457/1
cgatgattttggacgtatttttgttgttttttcataccgtcattatccct
+2838457/1
@C@FFAFFHHHGHJIHHGIJIJJHIIIIIIGJJFIGHGIIJIIJJJHIJJ
@6431638/1
ccttgttgttaagaggtgttacctgcaacttggccaggttagggccaaca
+6431638/1
@@@ADABBFHFHBCFE<CAAE?CHDHIEA?FEAGBDGH?FHBBFIGIBGA
@5398793/1
gttcgacatcgacataacaataacccctgctattttttttatttttattt
+5398793/1
CBCFFFFFHHHHHJJJJJJJJJJJJJJJJJIJJJJJJJJJJJJJJJJJJJ
@3863763/1
ctcatcttgtatagaggaggcttgggctcgctctccgaagggagcttgcg
+3863763/1
@@@FFFFDHHHFHIDGIBGH?HGICFCHIID;FGCHI@DEHI;AFGCHJ8
@774991/1
gataaagataagtataggctcaaaacctaacgacatcaatcaccagctta
+774991/1
@@@FFDFFHHGHHIJJIIIJJJJGGHIJJJIIJIJJJJJJGIJIJJIJJJ
@5915634/1
ccctaagtgagtatacatctattaaattcaaacgcagagctcattatgtt
+5915634/1
CCCFFFFDHHHFHIJJJJJJJJJJJJJJJJIJJJJJJJJJJJJJJJJJIJ
@4873975/1
ctgagtgacggcacctccgacactgaggtcacggtactcgcggtacatgt
+4873975/1
?@?DD2ADDDDAFGGGGFAA?DGHI>3?:DAF66/8;=CAB685=<CFDC
@4874103/1
gcttgggctcgctctccgaagggagcttgcggccgatg
+4874103/1
@?@D?D3BD?8<?FFEFFF=FGFDFFIIIEIBAFF8AB
@244379/1
ctcgcgccaatggcatgtatacatgcctactagtgatgtagtgtaattca
+244379/1
@@@DBDADHHHGBAFGHHB@FGGGEG>GHIIGIEF<BF9FH@F??<DFGG
@6962686/1
ccaactcggatcagccgtttctgagattagcgcgcacagacgaacagaca
+6962686/1
C@@FFEFFFGHHGHJJJGHHIJIBGIEGGIAGIIIJGGHIIJGGHFFFEE
@5916083/1
ctcagatgcaatttcttgcaagaattgcacaaagttgaagtccttgttgt
+5916083/1
CCCFFFFDDDDFHGHIIJJDICEHGEHFGIGJIIEGEH>FHHBHGHAGII
@4874715/1
gtgggttgtcctgcagagcttgccacatcttgtaagcagcctgacgctta
+4874715/1
CCCFFFFFHHHHHJJJJJJJJJJJJJJJJJJJJJJJJIJJJJJJJJJJJI
@775862/1
ctgtttgtctgtttgtctgtttgtctgttcgtctgtgcgcgctaatctca
+775862/1
BCCDFFFDHHHHHJJIGIJHJJJHIJJJJJIFHIIHHIIJJJJJJIJJJI
@7442765/1
gtcgagtagagccttagctgcggaatgcttagcttccttcttagagcgtc
+7442765/1
CCCFFFFFHHHHHJJJJJJJJJJJJJJJJJJJJJJJJJJJJJJJJJJJJJ
@5916514/1
gcctcttgtatgcgaaggtgttgaggcgcttgtggtggtgcacgcgcttg
+5916514/1
CCCFFFFFHHHHHJIIIJAFHIJIJJJJJJJJJJJHIIGHIJJJJJHFFD
@4874795/1
ctcagatacaccgtcacggaatacaaatatcttcttcggcaatctgcctt
+4874795/1
@@@DFFFAFDDHHGGIBHJJIJGIJDEGGGIIIIFHHIBEFHIJCGGGIG
@4397580/1
cgtaccataactcgtgtttaccctgcacgaagaaatttgaatctatttat
+4397580/1
CCCFFFFFHHHHHJ?FEHIJJJJIJJJJJGHGIIJJJJJJJIIIJJIJIJ
@4874908/1
ctgtgatctgtttcttggcatctatagatgtcggtggcgcacagggcacg
+4874908/1
CCCFFFFFHHHHHJJJJJJJJJJIJJJIJJJJJJHIJJJJJJJJJJJJJJ
@5916799/1
ccgtcattcagatttgctgggctagtctttggagagaatgaatctaactt
+5916799/1
@@BDFFFFHHHGHJJJJJJIIIJJJIJIJJJJJJJJIIJIIJJJJIJJJJ
@6431852/1
cgcagccagatgccaaagttcttgatcttcactgggctcttctctgggat
+6431852/1
@@CFDDFFFFFFDGEIJFHIGIGIGIIJGIIJJHBGHIIIIJJJJGJJGG
@4875459/1
cttctgcccgcgactccgtccgcgcggatgtcggtcttcgcgtggaagtt
+4875459/1
@C@FDFFFGHHHHIJGIIHGHGIJJJIAEHFFFB=BCCCDDD=BBBCC9>
@1308246/1
ttccatcactatcaaaacttctcaggattgaaacgtcttttatgttggga
+1308246/1
CCCFFFFFHHHHHJJJJJJJJJJIJJJJJJJJJJJJJJJJJJJJJIJJJG
@4875973/1
ctccaaattgtatctgacgacgcattgaatctgaatacgaaaatgaattc
+4875973/1
@@@DAD?=CFFFFGGDHGBG<@FBG@C9:B@@??DE<DFD;?@@BG==F8
@5917944/1
taacaaaaagggggtatacatatcaattgcacggcttctagataacataa
+5917944/1
CCCFFFFDDHHHHJGGIJGIIGHJJJJJJGGGIJIIIJIGIBHGHIJJEH
@6433475/1
ggcgcttgtggtggtgcacgcgcttgggcagagggaatctgattgtgctg
+6433475/1
CCCFFFFFFHHHHIIIJJJIJJJJJJJJJJIGIJJHIJJJJIIJJIIJJG
@5918600/1
ctgtgatctgtttcttggcatctatagatgtcggtggcgcacagggcacg
+5918600/1
=?@DDD??==FCB:FG<?FC?EHCHFFIIIFHFEI=:@@D@DGD?B?FFB
@7443154/1
gtgggatgcttaaatttacatttagtgtttgtttcatgtcaatcggttca
+7443154/1
CCCFFFFFFGHHHIJIJJJJIJIJJFHFGIIHIIJJJJJJJJJJIJGGII
@1805259/1
gaccaattaaaacaccaaaaagcataatttatgataaaaaaatgtttatt
+1805259/1
CCCFFFFFHGHHHJJJJJIJJJJJJJIJJJJJJJJJJJJJJJJJGIJJJJ
@7443440/1
cctctatcaagtgctcgttttgttagacttcagtgtagctttgtattatg
+7443440/1
BCCFFFFFHHHHHJJJJFGGIJJJHGFHIIJJJGHGFHIIJJJJIIIJJG
@7443533/1
cggtactcgcggtacatgttgtgtacacctgagcgagactcataacgcag
+7443533/1
@@@DDDFDDFHFHIIIJJCFFGDGIJFFGFADHGJIEHIIGJJIJJJJGE
@2839423/1
ggggttattgttatgtcgatgtcgaacccaaaaatgtaattaactttttt
+2839423/1
BCCFDDFFHHHHHJJIJJJJJIJJJJJJJJJJJJJIDHIIIJJJJJJJJJ
@3354054/1
agactaattaataaaattggactttttttaatatttaaataaccgctttt
+3354054/1
@@@DDDDDFHHFDI>GFFEG<?FFHIIIIIGGHGIGCHBGHEFGAHIICF
@2839534/1
cacggtagcactgagtgacggcacctccgacactgaggtcacggtactcg
+2839534/1
CCCFFDFFHHHHHJJGHGIJJJJJJIJJJJJJJJJJJJGIJJJJHGIIJH
@1805790/1
ccctgctatgttttttatttttattttcaatgtacagacagcacttttct
+1805790/1
CCCFFFFFHGHHHJJJJJJJJJJJJJJJIJJJHGHJJJJJJJJJIJJJJJ
@7444069/1
gtcctgcagagcttgccacatcttgtaagcagcctggcgcttagcaagtt
+7444069/1
CCCFFFFFHHHHHJJJJJJJJJJJJJJJJJJJJJJJJJJJJJJJJJJJGI
@7444164/1
ggcgcacagggcacgcttgcgcatgacatctatacatgccattggcgttc
+7444164/1
CCCFFFFFDFDFHGGIGJGJIIJJIJJGJGFHIIIGIGGIJJJIGHIJJJ
@6434895/1
cgacgtgattctttaatttgacataacttttttatttatgaaccgattga
+6434895/1
BBCFFFFFHHHHHJJIJIJJHHEJIIGIJJIIIJJJIJIJJJJHGFHIIG
@3354635/1
gtctgtttgtctgttcgtctgtgcgcgctaatctcagaaacggctgatcc
+3354635/1
CCCFFEFFHHHHFFGHIGIJJBHGGEHJJGGHHIJJJJJIIHJJIIAG@@
@1806356/1
tgtttgtctgtttgtctgtttgtctgtttgtctgttcgtctgtgcgcgct
+1806356/1
@CBFFFEFHHHHHJIJJJIJJJJJJJJJJJJJJJJJJJHIIGJJJJJJJJ
@2840157/1
ataattcttctgtgagtgtgtatgtcactgaacttctcttaaacgactgg
+2840157/1
@CCFFFFFHHHHHJJJHIIIIIJJJJIJJIJJJJJJJJJJJJJJIJJJJJ
@3354889/1
cttcacctgtggccggcggcacgcagacgccttgatgacctccactttga
+3354889/1
CCCFFFFFFHHAAGIGBDDGIGFHHEEGHHFFDCCEEDEECCD?A>CDCC
@5401360/1
ctaaggttctaaactatatctgtaccaaatttcaaccaaatccgtcaaat
+5401360/1
@@@FA;BDFDFFAGEGHGGIHCBEHFB:EHCHE<AEFGG=D>??FG;??9
@2840481/1
gtcgatgtcgaacccaaaaatgtaattaactttttttttg
+2840481/1
@@@DDDDDHFHDFHFFG;C@AFE>??EGI@C@BDEHGHI<
@1806811/1
gatgaatacaggttgaatagaatctgtacacaaagtttcagcttaaaata
+1806811/1
CCCFFFFFHHGHHIJJJJIIIJJJJJHIJIIJJJJHIJGIIIIJIIGJIG
@1309568/1
tgttgttaagaggtgttacctgcaacttggccaggttagggccaac
+1309568/1
B@BFFFFFHHHHHAFFHJJJJJJJJJJJJJJJJIJCGIJJJJJJJJ
@4876599/1
gtctgtttgtctgtttgtctgtttgtctgttcgtctgtgcgcgctaatct
+4876599/1
C@@FFDDEHHHHHEHGIHHIIBHGIIGFGHIIIFGFHCGIFHIIIIIIIG
@2338419/1
ccggtactaacgatcaaatcgatcatgggtccataatcattcctggaatc
+2338419/1
@@@FFFDFBFHGFIGFGHF?EFBEHHGIG?FHIIIFHJJJJJIIHHHIIJ
@1309787/1
ctggcatcagttacaatgtttgagtacttagttacttgttattgctttat
+1309787/1
@@<DDBEFADHFFFECGEAIDC@G3AFEHFHEHEEHHC?G<CFGIIGGGI
@5918945/1
ctttaacgaatgcagcgaaatagtcacatccacgttggttatcaagtggc
+5918945/1
@@CFFFFFHGHHHIJJJJJDIIFBG@EHGHGJJIFHCHIJGGHGCFBFEB
@5919013/1
gtggctgtgacttgtagtcaaggtggagattttactatctttcaagtcgg
+5919013/1
C@BFFFFDHHHHHJJJJIJJJJJCGIJJHIIJJIJJJJIIJJHHJJIJIJ
@4877151/1
gtcctgcagagcttgccacatcttgtaagcagcctgacgcttagcaagtt
+4877151/1
@@CDFFFFAFDHHJGIIJIIHJJJJJHHCHHIGIE@DAEHGHIEEGGIHG
@5402431/1
gtctttgtataccttcaggtgatcgaacatcatgtcttcaaactccacta
+5402431/1
?=?DFFFEFFHHHJJJIJJHIJEIIGIBGHIIGGFEHGIIIJJIGGHIIG
@7445077/1
tgggtattcagttcttaagatacatcaataaaacacgtgaaagtaatgat
+7445077/1
@@@?B2:BB>=CA@EFHIIIIIFIGCHGHEDBHIGBHEE=D9C?FHHGFH
@1807638/1
gtcgtatgattatttgtctgtagtggtcctgctgtttcgtatattctaaa
+1807638/1
B@@FDFFFHGFHHJJJHHJJHIJIIHJIGJJJIJHEHGGFGGIJJJJIIG
@6436050/1
ctgtatcttcgttcactacggtgtctcatttctctttctctatcacgttc
+6436050/1
CCCFFFFFHHHHHJJJJJJJJHIIIJJJJJJJJJJJJJIJJJJJJJJHJJ
@1807954/1
gtccttgttgttaagaggtgttacctcttcctcgggttggaatgattctg
+1807954/1
CCCFFFFDHGHHHIIIIGFGHHHIJJIJIJJJJIIIDFHIJJIJJJIJJI
@7445751/1
gttggagcttggtacaaagcaaaggtcgggcagttcgtcaacaagacatt
+7445751/1
BBCFFFFFHHHHFIJJJJJJJJJJJHHJJJJJJHIJJJJJJJJJJJJJJJ
@1808367/1
gtggtgcacgcgcttgggcagagggaatctgattgtgctgttgtggaact
+1808367/1
CCCFFFFFHHHHHJJJJJJJJJJJJIIJJJJJJJJJJJJJIIJIJJJJJJ
@6436704/1
atcaatttatcttcaaatgacgacaccacagttccagtctcaggcacatt
+6436704/1
BCCFDFFFGFHHHJJJIIIJIJIGGIGIGIIDHIIIIIIBHIGEIJIIEI
@5402764/1
gcccattttcacaggcaagggatcctaacttcgcaaccactaattccagt
+5402764/1
@@CABDBDHBDHHGGGIJJJJDHHJJIJIJJJGIIJJJFIIIIGIJCIG8
@6965835/1
gacgggtagctgatgtactaatgagtaataaaataataaaatcctaaatt
+6965835/1
@<@DDADA;D?CFHIG>FHGEHH9FEHCHHI@GGHGEHIGHFHGGHIGIG
@4400104/1
attcaaaagaaaacctagaatcactggttcaaattcaaataaaatcactc
+4400104/1
CCCFFFFFHHHHHJJJIJJJIJIIJJJIJJJJJJJJIGIIIJJJJJJJJJ
@6966085/1
ccctaagtgagtatacatctattaaattcaaacgcagagctcattatgtt
+6966085/1
CCCFFFFDHDHFHIJJJJJJJJJJJIJJJJJJJJJIIGHJIJIJJJJJHI
@4400269/1
acctgagcgagactcataacgcagccagatgccaaagttcttgatcttca
+4400269/1
@@BDFFFFHHHHHJJJJJJJJJJJJJIJJJJJJJJIJHIJJJJJJJJJJG
@3866782/1
gtacacctgagcgagactcataacgcagccagatgccaaagttcttgatc
+3866782/1
BBBFDFEFHHHHHJJJJIJJJJJJJJJJJJJJJJJJJJJJJHIJJJJJJJ
@4400537/1
ctagcacgtagttctcagcttccctgcaaagttaaccatcttgtattcaa
+4400537/1
?@@DADDD=ADAFFFFFG3CHHIFDEFCHHBCEFIF9?FFGFEBFDGIFF
@5920254/1
atccccttgaacacacacaaaaaaattcatcaaaatcggtccagtcgttt
+5920254/1
@@@DFFFFGDFDFEBHIIIGGHGIDHGGEIGE?FGGHIBHHGHC8=5@8D
@779554/1
ccctaagtgagtatacatctattaaattcaaacgcagagctcattatgtt
+779554/1
CCCFFFFDHFHFHJJJJJJJJJJJJJJJJJJJJJJJJHJJJJJJJJJJIJ
@3867243/1
gtgggatgcttaaatttacatttagtgtttgtttcatgtcaatcggttca
+3867243/1
CCCFFFFFHHGHHJIJJIIJJJJIJHHHIJJHJJJJJJJJIIJJIIHIJJ
@5404098/1
ctgtggagctgatgcttgctgggcctcagctgttggagctggttcagcct
+5404098/1
CCCFFFFFHHHHHJJJJJJJJJJJJJJJJJIJIJJJJJJJJJHIJJJJJJ
@780049/1
ccacaatatattcgcgaaaaccgcatccaactcggatcagccgtttctga
+780049/1
CCCFFFFFHHHHHJJJIIJJJJJJJJJJJJJJJJJIJIJJJJJHHHHFFD
@3867833/1
tggaactgcttcacctgtggccggcggcacgcagacgccttgatgacctc
+3867833/1
CCCFFFFFHHHHHJJHIGHIIJJJJJJJJJJJHHFFFDDEDDDDDEDDDD
@3868054/1
ccgctgcttctatgtattataaaaactaattgtatgttgatcctgtgaat
+3868054/1
@CCFFFFFGHHHHJHJJJJJJHIGJJJIIHIJJIJJJIJHJJJJJJJIGI
@6967623/1
ctttggcattcccacgacttttatgtccgcttaaataaaatattaatcga
+6967623/1
CCCFFFFFHHHHHJJJIJJJJJJJJJJJJJJJJJJJIJJJJJJJJJJJJF
@4879073/1
aactgcttcacctgtggccggcggcacgcagacgccttgatgacctccac
+4879073/1
CCCFFFFFHHHHDGHJJJJJJJJJJIJJIJJHHFFDCDEDDDEDDDDDDD
@1809404/1
cttgaccattttagatatttgttgttcattcaactgtcttgttaatgcct
+1809404/1
CCCFFFFFHHHHHJJJJJIJJJJJJJJJJJJIJJJJHJJJIJJJJJIJJJ
@1313414/1
gtcgaacattctatgcttataccattaatctccgcaactatttgacggat
+1313414/1
C@CFFFFFHHGHHJJJJJJJJJJJJJJJJJIJJJJJJJJIJJJJJJJJHI
@7991630/1
cacttcacgacgcttcagcagagtgcacacaatggtgaactggcgttcat
+7991630/1
@BBADEFFHHHHHJJJJJJJIIIHHIJJJJJJJJJBGHIIJJJIJJJJJI
@7991783/1
cttgttattgctttatgattggttgcatattatggcaacatacacatttg
+7991783/1
?@@DFFFFH<FDHGGIA@<I@DFGBHIGGBEHGFFB>E?DEHC?BDEEDB
@1313883/1
gttggtcttggttgaacggaactccaatcctttactcgaatagtcttttc
+1313883/1
C@CFFFFFHHHHGJJJJJJIIIJJJJIIJEIJJJJFIJJJJJJIJJJJJH
@6438700/1
gtagctttgatcatagtagatgtttgcatgtcagttagctttttaataca
+6438700/1
CCCFDFDFGDHHHFIIBGIEGHEHHIEHHGIGIIIIIFIIGHIIIHIIGA
@1314213/1
tggaaaaatacgtagaaaaaaatctttatttttcagttttattctgctca
+1314213/1
CCCFFFFFHHHHHJJJJJJJJJJJJJJJJJJJJJJJIJJJJJJJJJJJJJ
@4401624/1
cttcacctgtggccggcggcacgcagacgccttgatgacctccactttga
+4401624/1
CCCFFFFFHHHHHJJJDHJJJIJIJJJJHHFFFEEEEEDEDDDDDDDDDD
@5404748/1
tgtacattgaaaataaaaataaaaaaaatagcaggggttattgttatgtc
+5404748/1
@@<BDDAD4ADB?DEHCDE@>FFH<G<FFHHIGC;6@@;=@8B8=FGDFH
@5921810/1
cacattgacaaacttaggtttgcttacagccattcccaactgtcctccgg
+5921810/1
C@CFFFFFHHHHHJGIJJGHIJJJJJJIJJJJJJIJJIJJJIHIIJIIGI
@250672/1
attttgagtaactgtgaaaatgacatcttataaatatctattggacccaa
+250672/1
@@@FDFDFFHHBFGBFGIIIIIIIIIIIHIIIIIIIIIIEIIIGIGIIDH
@5921891/1
cgggctctgtgcctggctcccatgtcacggtagcactgagtgacggcacc
+5921891/1
CCCFFFFFHHHHHJJJIJJJJJJJJJJJJJGIJJJJJJJJHIJJJJJJJJ
@3358390/1
ctgaggaatagtattgttaaatcaaaccaaatatgctatagagatctcat
+3358390/1
CCCFFFFFHHHDHIJJJJJJJIJJJJJJJJJIIJJJJIJJJJJJJJJJJI
@1314976/1
aggggttattgttatgtcgatgtcgaacccaaaaatgtaattaacttttt
+1314976/1
CCCFF@DDHHGHHGIJJIIHIJJGIIJJIJIIIGEHG?FFFGIGBGIJJJ
@1315101/1
gttattgttatgtcgatgtcgaacccaaaaatgtaattaacttttttttt
+1315101/1
@@@FFFFDHHFHFGIJGHGFGGHIIJJIGIIBGFHGGIHIGHGDGIJJIH
@781244/1
ctcagatacaccgtcacggaatacaaatatcttcttcggcaatctgcctt
+781244/1
C@CFFFFFHHGHHHIJIIGGJIIJJJGJIGHJJJJJJJJJGGGJGIJJJJ
@4880211/1
gttgaaatttggtacagatgtagtttagaaccttagaaaggacatagata
+4880211/1
CCCFFFFFHHHHHIJJJIJBJHIHJIJJJIJJJJJJJJIJJIJIIJJIJJ
@781493/1
gtcaatcggttcataaataaaaaagttatgtcaaattaaagaatcacgtc
+781493/1
@@@DDD>DF<CDHGIBGFHIIIIGG?EAEDFG@DDGIG@FHIBGEGHIB?
@5923111/1
tgatagagacgatttcaccagtggtcttcttgaacttcttcaattgacgc
+5923111/1
@?@DBDDDFHAHDFH>FBHEFCACE>EFEGI@<EFHGDGEHIDHBG<D@?
@1316032/1
ctcgacgagcaagtagttcttgaagcacagacacaggtgtcttcaacgga
+1316032/1
CCCFFFFFHHHHHGGHGHJJJJIIJJIJJIJJJJJJJDGEHJJJIJJJJI
@3869990/1
gcctgttttggtagcggcggcgcggtcc
+3869990/1
=8:B==AD;2@D?:@68CDD;A<?@9/3
@1316309/1
gcctcttgtatgcgaaggtgttgaggcgcttgtggtggtgcacgcgcttg
+1316309/1
CCCFFFFFHHHHHJIGIJFFHIJHIJJJJJJJHIJIJJGGIJJJIJHFFD
@3870616/1
cgaacattctatgcttataccattaat
+3870616/1
=;;DDD82A<<4?D>:<CECE9<BA<E
@2845301/1
cttacagattggtggaaaccaaaccaaacttctctgccaccaccaagggg
+2845301/1
@@@BDDDDHFHHDFHIIGHIIG<?;FEHFFHGHGGGGIIIIG<DBFG7@:
@3870815/1
gttgtggaactgcttcacctgtggccggcggcacgcagacgccttgatga
+3870815/1
@B@FFFFFHHHHHJJJIJJJJHJJJJJJJJJIJJHHFFDEDDDDDDDDDE
@3360238/1
ctgtggccggcggcacgcagacgccttgatgacctccactttgatgatct
+3360238/1
@@@DBBBDFFHHGGHGGGGGEGHIEHGHFFFFFE>ACEEDDDDACDA@CE
@7449023/1
cgggctatgccatttatcctcgcacgttggcagtaatagtacaagtgaaa
+7449023/1
CCCFFFFFHHHHHJJJGIJJJJJJJJIIJJJJIHHJJJJHIJIGJHIJJJ
@1317204/1
cttggttgaacggaactccaatcctttactcgaatagtcttttctaactt
+1317204/1
CCCFFFFFHHHHHJIJJJJJJJJJIJJJJJJJJJJJJIJJJJJJIJJIJJ
@3871509/1
atgtcacggtagcactgagtgacggcacctccgacactgaggtcacggta
+3871509/1
@CCFFFFFHHHHHJJJJIJIJJJJEIJJJJJJJJJJJJJIJJFHIJJJHE
@2846101/1
gcctgacgcttagcaagtttcttagacttgccagtgcccacttcacgacg
+2846101/1
CCCFD3BDFHHHHIIIIIEHHH2ACHGA1?EFGGH<GHII@FH9?FHG?A
@1812181/1
gttgtaatatagtttcttttttaattgttataaattcgtaattcgtagct
+1812181/1
@CCFDFFFHHDHHHIIJJJJJJIHIJIJJJJJJEGIJJIIGHIJIIIJJI
@4404064/1
gggccaacagattgtttgagatgtttgtgaaactgcgacaccttgtggct
+4404064/1
CCCFFFFFHHHHHJHIJJIJJJJIJJJJJJJJJIJJJJJJJJJJJJIJJI
@3360648/1
gccagatgccaaagttcttgatcttcactgggctcttctctgggatttcc
+3360648/1
@@@;DDDBBDAD?DAGB@@FGGDA?CCEHEFGB??FEHHIGAFG@BCFHE
@7449512/1
attatttgtctgtagtggtcctgctgtttcgtatattctaaattggtttc
+7449512/1
B@CFFFFFFHHHHHIGHJHIJJJJJJHGIJJHHIJJJJJJJJJJJJGIII
@2344300/1
gtcttttgaagattctgatattgatagttttttcattccctgcagagctt
+2344300/1
BBBFFFFFDHGHHIJIJGGJJJJIJJJHIJJJJJIJJGIIJJJJJGIFIJ
@252346/1
ggctttctttgatcattaatgtctcgtatgtcaaggacttcacacataaa
+252346/1
CCCFFFFFHHHGGIIJJJJJJHIJJJIJJGIJCHGIGIIIIIIJJJIJII
@252657/1
ctgctatttattttttctatattttcaatgaacagaattgacccttctac
+252657/1
@@?DFEFFHFDFHBGGGFG?AEHGH@EHGC@FEBBBGHH?GDD@DGGH@B
@252671/1
ctggagagaagatcctcatcttgtatagaggaggcttgggctcgctctcc
+252671/1
BCCFDFFFFDHHGJJJJFJIGGGHIIGIEIJHJJJIJBHIJJJFIHCHGI
@6970634/1
ggtcttcttgaacttcttcaattgacgcaagaagtaccagaaacgggact
+6970634/1
CCCFFFFFHHHHHJJIIIIIIJJIJJJJJJJJJJHHJGIIJJIJJJIIIJ
@5924430/1
cgttttgttagacttcagtgtagctttgtattatgttcactttcttatta
+5924430/1
@@?DDFFFDFHHADGGGGIFDFHGEHGIHGFIIICIJIGGGHIJJGIJGG
@2344903/1
gcggttttcacgaatatattgtgggatgcttaaatttacatttagtgttt
+2344903/1
@@@D:DDBFFFDDGE7BFFHF@C8C9BEFBDGDGFFFBF?DFFFEGF?FE
@253189/1
cccaaaagctgcgctattcatttgcgcaggaaggcgtcaatattttttta
+253189/1
@?;ADDBDFHHDHGHEHGHGIIGHGIIFGDGGEI?FGIHIIAFHEGIHFF
@3872115/1
tatttattgtaaaccgcgatgattttggacgtatttttgttgttttttca
+3872115/1
CCCFFFDDFHFFFIJJJIFHIHIIIIIIHGGGEEGIIJJIHEGEGIIIII
@1812813/1
atttgtctgtagtggtcctgctgtttcgtatattctaaattggtttcgtt
+1812813/1
CCCFFFFFHHHHHJJJJJJJJJJJJJJJHIIJJJJJJIJJJIJHIJJJJJ
@7994668/1
ccacagttccagtctcaggcacattgccattagtagactgatcagccgga
+7994668/1
CCCFFFFFHHHHHJJJIIJJJJJJJJJJGJJJJGGIJJJJJJIJJJJJII
@1319841/1
gtcggcataacgggccgcgactccgccctcttcctcgggttggaatgatt
+1319841/1
CCCFFFFFHHHGHJIIJJJJIJJJJJIHIHHFHHHFFFD;ABDDDDCDDE
@1319898/1
tctggttcgattgggcctcaaaaaatcacgtttatacattttt
+1319898/1
@?@DD=AA@AAD;CG;E:<FFEHFIDC?:????8?DBBD?B?/
@3872771/1
ctccatggtccaggagcagcagcgtgcgcaggttcaggcatctgcaccaa
+3872771/1
CCCFFFDEDFHFHGFGGGIJIIIJFGIIGGHIIGIGGEGIIJIJGIGIGG
@4405011/1
ctgcaaagttaaccatcttgtattcaaaagaaaacctag
+4405011/1
@@;BDDD?F?F>DGGGI>IEF<<FHGHIB;1<A:;@F>:
@2846978/1
aagggatttaaattccatttccaaatagttgacca
+2846978/1
@@@DDDDDFDHFFIIIIIIG?<CFEEHIIIAG?CC
@3361983/1
ctataatcttaccaacgttatttggttcaaaatttgataataaatattgc
+3361983/1
CCCFFFFFHHHHHJJJJHJJJJJJJIJJIJJJJJJIIJJJIIJJIJJJJJ
@1320744/1
cactggttcaaattcaaataaaatcactctgcaatcctgcctcacatgat
+1320744/1
CCCFFFFFHHHHGJJIGGHIJJJJJIJJJIIJIJJJIIJJIJJJJJJJJJ
@2847295/1
ctcatcttggatagaggaggcttgggctcgctctc
+2847295/1
@?@DDDD?D3DFHIHGIIIDFGHI7B39CGIGG9D
@7450844/1
ctgagattagcgcgcacagacgaacagacaaacagacaaacagacaaaca
+7450844/1
CCCFFFFFHHHHHJJJJJJJJJJJJJJJJJJJJJJJJJJJJJJJHHHHFF
@1321028/1
tcatcttgtatagaggaggcttgggctcgctctccgaagggagcttgcgg
+1321028/1
CCCFFFFFHHHHHJJJJJJJJJIJJJJJJJJJJJJJIJJJJGIIJJIJJH
@3362531/1
ctccatactttgtttcatttaaatttacgggctatgccatttatcctcgc
+3362531/1
@CCFFFFFHHHHHJJJJJJJJJJJJJJJJJJJIJIJJJJJJJJJJIJGJJ
@7996284/1
cacgtagttctcagcttccctgcaaagttaaccatcttgtattcaaa
+7996284/1
@@CFDFFDHHHHHJJIJJJJJJJIJIGHHGJJIJJJJIJIGIIJGGI
@6440974/1
cccatgtcacggtagcactgagtgacggcacctccgacactgaggtcacg
+6440974/1
CCCFFFEFHHGGDHIIJGIGIICECHGIIJJIGIJJIJJJIIDDH@GGII
@7451307/1
ggttcaccaagctagtggcgttgatgtcgcaagatagtgagacattcact
+7451307/1
CCBFFFFFHHHHHJJHHJHIJJJHIJIJJJJJJJJJJHIGIHJJIJJJJJ
@4406180/1
gtcaaatagttgcggagattaatggtataagcatagaatgttcgacgtga
+4406180/1
@@@DFFFDDCFFHJJBG@GIGIIIJGGIJIIJJJIJJJJGDGEHIIIHHF
@1321401/1
ctctcctccgattattattatacttatacatcaaataattgtcaacgatt
+1321401/1
CCCFFFFFHHHHHJJJJJJJJJJJJJJJJJJJJJJJJJJIJJJJJJJIJJ
@4882912/1
ggacatttcaattttatttagttggtcttggttgaacggaactccaatcc
+4882912/1
@@@DADEFHHDHHIJGHIJJJIGIJJJJJJGHHDCHIGIJEHIJJJIIIE
@254133/1
gtagctttaaggggatctgctgtctgtggagctgatgcttgctgggcctc
+254133/1
@@@FFFFFDFG<;GGHGHIIEFHHIFFHICGGIGCHGHHIIFGGBGHICF
@784270/1
cactgagtgacggcacctccgacactgagg
+784270/1
?<:B=;;2ACBFDGGEG>FGF<CDGGEGA?
@6972146/1
ctcggacagcagtgagttcgtgttgcaagacatgtaggaactgtccctcg
+6972146/1
@@CFFFDFFDHHCGGGGFHIJJFGEGIJJJGIIIDFFGIIIGIIIJGIJJ
@2346443/1
cgcaagaagtaccagaaacgggacttagccacaatctggtctggagagaa
+2346443/1
CC@FFFFFGFFHDHIJIIIJJGJJJIIGIIJGGJIJJJIJIIIIJJIJGG
@254402/1
ctggcacatcaggagaagttggctcctcaacagacacagagctctgtg
+254402/1
@@@<DDDDHDFAHHGEEHIG@F:EDEGE9?3FG9?D@?:BDGIC>DFD
@4883666/1
agcatacataataaaattagaggaagtaggtgctgggcctcttgtatgcg
+4883666/1
CC@FFFFFHHFHFIIIHJJJIJJIJIJIJIIHJJJBHEGIIIJIHGIIIJ
@784837/1
gggatgcttaaatttacatttagtgtttgtttcatgtcaatcggttcata
+784837/1
@@@DDD>BF?FDCHHGFHIIIIIAAHGFFEGIIEHGHGEHHHIGFGHGHE
@2347118/1
gctgggcctcttgtatgcgaaggtgttgaggcgcttgtggtggtgcacgc
+2347118/1
@@CFDDDDHHDFHHFGGGIFAFCEGEFHEGGGIIEGEHEC=CCAEHFEIH
@6972723/1
tgtggaactgcttcacctgtggccggcggcacgcagacgccttgatgacc
+6972723/1
CCBFFFFFHHHHHJJJJJIHIJJJJJJJJJJJJHHHFFDDDDDDDDDEDD
@6972747/1
cgggctctgtgcctggctcccatgtcacggtagcactgagtgacggcacc
+6972747/1
CCCFFFFFHHHHHIJJJJJJJJJJJJJJJJJJJJJJJJJIGIGIIIIIJJ
@1322746/1
ctccatactttgtttcatttaaatttacgggctatgccatttatcctcgc
+1322746/1
CCCFFFFFHHHHHJJJJJJJJIJJJJJJJJJJJIJJJJJJJJJJJJJJJJ
@1322816/1
cgcgccttgtcttgtagaagagtgatctgctgttcttctagtttcttctc
+1322816/1
CCCFFFFFHHHHHJJJJJJJJJCHHIJJJJJJHIJJJJJJJGIJJJJJJJ
@4884224/1
atataataaaatcgtagaaaagtgctgtctgtacattgaaaataaaaata
+4884224/1
@B@FFFFFHHHHHJJJJIJJJJHHIGIJJJIFIJJJJJGIJIIJIJJJJJ
@6972984/1
ctcatcttgtatagaggaggcttgggctcgctctccgaagggagcttgcg
+6972984/1
CCCDFFFFHFHHHGHHHFGGGHIGGBGHGGIHGEGIG@FEFHIFAFGEHB
@7996478/1
gtcataaagttgacaataatctataattaattactttaaatcttgagatt
+7996478/1
@@@FFFFBFADHHFHGDGD?FEHHGIGHEHHDHICHEFFEHG>?FDGHAH
@7996607/1
atcttaagttcggaaagattataatatttctttagtttaagtccgttttt
+7996607/1
@@@FFFFBCFDHDIIGH;AFBHDHGGHIIHHHIIIBGGEEGIIIHIGIII
@1323328/1
ctgtacattgaaaataaaaataaaaaaaatagcaggggttattgttatgt
+1323328/1
@@CDDFFFHHHHHIGIJJJJJGIJJIJJJIJGIIIGIIIIJJIIHICEHH
@2347630/1
ggatgcttaaatttacatttagtgtttgtttcatgtcaatcggttcataa
+2347630/1
CCCFFFFFHHHHHJJJJJJJJJIIJIJJHIJJJJJJJJJJJJJIJJJJJJ
@6973425/1
gtcacacggtagcggaaggtgggttcgtgaatcatgccctcaatctgcac
+6973425/1
CCCFFFFFHFHHHJJHIJJEHIJHIJJJJIJJJJJJJJJJJJJJJJJJJJ
@7996833/1
ttattgttatgtcgatgtcgaacccaaaaatgtaattaactttttttttg
+7996833/1
CCCFFFFFHHHHHJJJJIIJJJJJJJJGIJJJHIJJJJJJJJJJJJIJIB
@255860/1
gtggaactgcttcacctgtggccggcggcacgcagacgccttgatgacct
+255860/1
?;?DDDDD?D:<?<EEE;3:AEFI?<:DDD?;A<A6@<8?;;;;>>>AA5
@256009/1
cactgagtgacggcacctccgacactgaggtcacggtactcgcggtacat
+256009/1
@C@FFFFFFHHHDIGGIIIIIIHIJIJIIIGGGIEGDFGIGEHIFBBFFB
@1815091/1
gtgaaaatgacatcttataaatatctattggacccaaatacggcaaggcc
+1815091/1
@@<DFFFFHGGFHIJJJJIGHJJGIIJJJJJIJIEHGHGJJJJJJIGIJJ
@3875561/1
gttgtaatatagtttcttttttaattgttataaattcgtaattcgtagct
+3875561/1
CCCFFFFFHHFHFEGGGIIIGGIIIIJIGJJJIDHIIIHIFFGGHGDFHC
@7451992/1
caaatggaaaaaaaaattggtgaaaagaatcacaagtaagatactgcaaa
+7451992/1
CCCFFFFFHHHHHJJJJJJJGHIJJJJJJJJJJJJJHIJJJJJJJJJJJJ
@7452016/1
gtctgtacattgaaaataaaaataaaaaaaatagcaggggttattgttat
+7452016/1
CCCFFFFFHHHHHJJJJJJJJJJJJJJJJJJJIJJJJJJJDGIJJJHIII
@6441879/1
gttttcacgaatatattgtgggatgcttaaatttacatttagtgtttgtt
+6441879/1
?1=DADDDA:<CFGGEFB:FE@FBE>?H9??E<9:?:CBBFF0?:?DEFI
@7452597/1
cttgacgaaatcttttaatgagacaaactgcaatatatgttttaccagaa
+7452597/1
CCCFFFFFHHGHHJJJJJJJJJJJJJIJJJJJIIJJJJJIJJJJJJJJJJ
@2848396/1
ctcagggtctgtggcaaagttttgttcacgttctttgcttgaacacactg
+2848396/1
CCCFFFFDHHHHHJJ3EHHHHIJJJJJJJJIJJJJJJJJJJJJJJJJJJJ
@4884805/1
tagcactgagtgacggcacctccgacactgaggtcacggtactcgcggta
+4884805/1
C@CFFFFFDHBFHHGIIIJJJIJJJJJJJJJJIHIIJJJBFHIJJJHG@D
@2348194/1
aaatgagaaagctatctatttcaaataaaggcgtcaactgggtgtgctag
+2348194/1
CCCFFFFFGHHHHJJJIJJIIJJJJJJJJJIIIHIJJJDHJJDHDFGGIJ
@2848855/1
gggatgcttaaatttacatttagtgtttgtttcatgtcaatcggttcata
+2848855/1
CCCFFFFFHHHHHJJJJJJJJJJHHFJJJHGIJJJJJIJJJJJJHIJJIJ
@4885187/1
cccttgtttataagtttagtatagcttattacaaaataaatcttatattt
+4885187/1
::?DD?DDHHFHFH?AEBFHIG@HIIIIEIFCHHGGHIICHGHGIIGGIG
@1325571/1
ccacaatatattcgtgaaaaccgcatccaactcggatcagccgcttctga
+1325571/1
@@@DDFFFHHHHHGIGGGIGGGGEGHDAFGHIIHIEHIFAEGHEAEHHII
@2849215/1
cgcagagctcattatgttgatttttgaggagttccctagaatatcttcca
+2849215/1
CCCFFFFFHHHHHIJJJCFEJJIJJJIGCFHFHBH3DHIIJJJJEDEIII
@2849560/1
cgtgattctttaatttgacataacttttttatttatgaaccgattgacat
+2849560/1
@CBFFFFFHHHGHJJJJJIJJIJJJIJJJJJJJJJJJJJJJJJJJJIJJI
@2849696/1
gttattgttatgtcgatgtcgaacccaaaaatgtaattaacttttttttt
+2849696/1
CCCFFFFFHHHHHJJJJJIIJJJJJJJIJJJJJHIJJJJJJJJJJJJJJH
@6444039/1
gtttcatgtcaatcggttcataaataaaaaacttatgtcaaattaaagaa
+6444039/1
B@@FFFFFHHHHHIJJGHGIJIIIGIIIJJJJGGIJJJIJJGIIJIJJJI
@2349219/1
attgaaaataaaaataaaaaaaatagcaggggttattgttatgtcgatgt
+2349219/1
BB@FDFFFHHHGHJIIIJJJJJJIJJJJJJIJFHGHIIIJCHIIJIGGI@
@7452625/1
tgtttgtctgtttgtctgttcgtctgtgcgcgctaatctcagaaacggct
+7452625/1
@@CFDFDFHGHHHJJIJJIGJEFHIJHIHGGIJJJJJJIJJJJJJJJCH@
@6444453/1
ctgtggccggcggcacgcagacgccttgatgacctccactttgatgatct
+6444453/1
@C@FFFFFHHHHHIJJJJJJJJJJHHHHFFFFFFEEDEEDDDDDDDEEDD
@3365104/1
gtctgtgcgcgctaatctcagaaacggctgatccgagttggatgcggttt
+3365104/1
@BCFFDFFHHHHHJJJJJJJJJJJJJJJJJIIJJJHGHIJJGIIJJHAED
@2850224/1
atcgacataacaataacccctgctattttttttatttttattttcaatgt
+2850224/1
@@@DDDDDH?FFHAHII?:C?GFHGIIIE4DHIIIIIBGGIIIICG9@F@
@3876108/1
ccacttcacgacgcttcagcagagtgcacacaatggtgaactggcgttca
+3876108/1
CCCFFFFFHHHDHJIIJJIJJJIJGHIJJJJJJJIGBGGIJJJJJJGIGI
@5927033/1
caaattaaagaatcacgtcgaacactattctatgcttataccattaatct
+5927033/1
??@DDDDDDFBDFBIII?C?<<CEGEFFFBFFIIFIIIIIIFIIIIIIIF
@5927754/1
ccctaagtgagtatacatctattaaattcaaacgcagagctcattatgtt
+5927754/1
CCCFFFFDHHHHHJJJJJJJJJJJJGJJJJJJJJJJJEHJJJJJJJJJIJ
@1819403/1
cacaatatattcgtgaaaaccgcatccaactcggatcagccgtttctgag
+1819403/1
CCCFFFFFHHGHHHIJJJJJJJJJJJJJJJJJJJJJJJJJIJHIJJJJJI
@5928041/1
gaataaggattaaaaataaacttaaagattattaataagaaaaaaataat
+5928041/1
@@@DDFFFBDHHHEEBGEGGIEGIIHH>EEFHHEEGIGIIGIJJIGHHBF
@1819543/1
ccctaagtgagtatacatctattaaattcaaacgcagagctcattatgtt
+1819543/1
@@@FFFA2AFFCFGHIEIHGIGIDHCHIGIIEEDADHGHGGG@FI>FHDH
@4886438/1
ctctgcaatcctgcctcacatgattcatccacaaattccaac
+4886438/1
?@;A?ADDF8FH8DG<<2:A<EDHGED9HH>@FHCG<C>GH3
@2349708/1
ggcaacatcttctttggtttgtcaggggtaatgctaacgtcatagcgata
+2349708/1
CCCFFDEDHHHGHJJGIABGGIIGGG>B?CGIHIIICHIB?DHCHIGEGG
@3366002/1
gtcgtgtcctttatacatttcggcatggcgatcatgtcgatggcttggtt
+3366002/1
@?@FFFDDFDHHHIIIHIIACHIIGHIGIIIIIDIIHIGDGGGIGHGICF
@1327634/1
ctcaataattaataatataacacggtcgctacagtcgtacttgtttgaag
+1327634/1
@@<DDDFBFHDFHIIIIIHGGIIIIEFEHEHHIGIGGHCHGGIIIGGFGG
@2851222/1
cgcaagaagtaccagaaacgggacttagccacaatctggtctggagagaa
+2851222/1
@@@FFDDFFHHHHJJJIIJICHIIJIIJIEIJIIIGHGIDDGBG@FAF;@
@2350427/1
gtccggaacatcaaatatcttgacttggcaaagagttgtcgatatgtgga
+2350427/1
@@@DD@AD?DFDDCBAAFEHHIGCDFDBF?<CFH>FFHGGGHEGAE<BD9
@1820779/1
gtgctgtctgtacatcgaaaataaaaataaaaaaaatagcaggggttatt
+1820779/1
CCCFFFFFHHHHHJJJJJJJJJJJJJJJJJJJJJJJJJJJJJJJJBGIJJ
@4888025/1
gtcattgcagactgtgtggtagcgggtcggacgagccgtgccttttattg
+4888025/1
CBCFFFFFHHHHHJHIGHJFHIJJJJHIJJJJJJJJJHHHFFFFEEEEEE
@2851894/1
gtggaactgcttcacctgtggccggcggcacgcagacgccttgatgacct
+2851894/1
?;:1?D?:ACBFFF::A?<A@FF@F>FBF;/;/=E/2?@<?BABB3;@::
@2351329/1
tgcttcacctgtggccggcggcacgcagacgccttgatgacctccacttt
+2351329/1
CCCFFFFFHHHHHJJJJJJJJJJJJJJJJHHFFFDEEEDEDDDDDDDDDD
@5410420/1
agacgatttcaccagtggtcttcttgaacttcttcaattgacgcaagaag
+5410420/1
CCCFFFFFHHHHHIJHIJHHIJJJJJJIJJJJJIJIJJJJFIJJIJJIIJ
@2852135/1
gataggtactcgtacgtacaatatacatatataaacgaaagtatttagtt
+2852135/1
C@CFFFDDHHGHFHIJGGIIIIGIIJJIIIIIIJJJJIJJJ?FHIJJJIJ
@5410487/1
gatgcttaaatttacatttagtgtttgtttcatgtcaatcggttcataaa
+5410487/1
CCCFFFFFHHHHHJJJJJJJJHIJJJJHJJJJJJJJJJJJJIIJJJJJJJ
@3879586/1
gtgctgttgtggaactgcttcacctgtggccggcggcacgcagacgcctt
+3879586/1
CCCFFFEFHHHHHIJJJJJJJJJJJJJJJJJJJIJJJHGFFDDDDDDDDD
@5928547/1
gtttgtctgtttgtctgttcgtctgtgcgcgctaatctcagaaacggctg
+5928547/1
CBCFFEFFHHHHHIJJJJJIJHIIJAHIJJJJIJJJJJJJJGIJJJJJJJ
@3879771/1
ctcatcttgtatagaggaggcttgggctcgctctccgaagggagcttgcg
+3879771/1
@CCFDADDBAFDF@B<FHHBHHCGGHGGGIBACGCFGDD@:FH6F@AHIG
@258948/1
ctgggtcctcatctcttgcagtttggcctctttcgcagccaacttctggc
+258948/1
@@@FDDDDFHDHHIIIII@HEFHFHEEIIIIIDFHGIIGHGGHIGEHAHH
@2351760/1
tgtttgtctgtttgtctgtttatctgtttgtctgtttgtctgtttgtctg
+2351760/1
@@=;DDFEHHDFHIHHIGEGHBHHIIHGEGEHIGIIIGHIIIIIIGIGHI
@4888785/1
ccattttcacaggcaagggatcctaacttcgcaaccactaattccagtga
+4888785/1
BCCFFFFFHHHHGJJJJJJJJJJJJJJJJJJJIJJJJJJJJJJIIIJIJJ
@6978031/1
gtctgtacattgaaaataaaaataaaaaaatagcaggggttattgttatg
+6978031/1
CCCFFFFFHHHHGJJJJIJJJJJJJJJJJJJJJJJJJJJDHIJJJIJJJJ
@6978300/1
ctccaattcaaccttatcattaccaatcggtaaaggatctcttgtataca
+6978300/1
CCCFFDFDFBHDHIHIJJIHJIIGIJJGHDAEBE@FIJEHGFHG?BDGIH
@5411932/1
cttgtattcaaaagaaaacctagaatcactggttcaaattcaaataaaat
+5411932/1
@@CFFFFFHHHHHJJIGIIGIJJIIJJJJJJJJJJJJJJJJIDDGHJIJI
@4889773/1
caacaaataaactttttaatagacaaataca
+4889773/1
CC@FFFDFHHFFHJJJJJIJIJHIIEHIIHI
@4889787/1
gtgctgttgtggaactgcttcacctgtggccggcggcacgcagacgcctt
+4889787/1
CCCFFFFFHFHGGIJIIGHIIIIJJJJIJJJJJJJJJHHFFDDDDBDDDD
@6978911/1
ccctcagatacaccgtcacggaacacaaatatcttcttcggcaatctgcc
+6978911/1
CCCFFFFFHHHHHJJJJJJJJJJJJJJIJJJJJJJJJJJJJJIIJJJJJJ
@4890151/1
ggcagagggaatctgattgtgctgttgtgga
+4890151/1
C@CFFDFFHHDHHGIGGIHEDHIIHHIHGGG
@1822539/1
ctggagagaagatcctcatcttgtatagaggaggcttgggctcgctctcc
+1822539/1
CCCFFFFFHHHHHJJJJJJJJJJIJJJJJJJJJJJJJHHJJGJIJIJJJJ
@3880677/1
ccgctttttatgtgtcaaaataatgttatcctgagtcaacaagaac
+3880677/1
@@@FFFFFDHGHHIBDHGGHIAEHIHCCF>BE>BHBE?GGHGIGIC
@4412080/1
ctcgttttgttagacttcagtgtagctttgtattatgttcactttcttat
+4412080/1
CCCFFFFFHHHHHJJJJJJJHHHJJJJJJJHIJJJJJIJJJJJJJJJJJJ
@8001298/1
ccctggtattttttttatttttattttcaatgtacagacagcacttttct
+8001298/1
CCCFFFADHHHHHJJIIIJJJJJJIJJIGJJJIGJJJIIJJIGGIJJJJJ
@6447196/1
gcgatgttttacaagggcaggttgaactcacaccattcaatttaaaagaa
+6447196/1
CCCFFFDDHHHHHJJJJJIHIIIIIGJJJJJJJJJJJJJJJJJJJJIIII
@2853746/1
ctcttgtatgcgaaggtgttgaggcgcttgtggt
+2853746/1
?@@?DDDD<AD8:CAE2AAFE>B>EAA@GEF0?/
@2853859/1
gttcccacatcaggatgtggattttaatgttattattacagcatacataa
+2853859/1
CCCFFFFFHHHHHJJJJHIJJJJJJJJJJIJJJJJJJJJJJJJJJJJJJJ
@4412701/1
ctgcagatgactgtgcatccttgctagtaagtcctgagccatagcaaaca
+4412701/1
CCCFFFFFHHHHHHIIJJIJJJJJIJJIIJJHIJJJJJJJJJJIJJJIJJ
@3881596/1
gtaatattattaaacgaagaacatgcggctgaattgcagcatcttgtcga
+3881596/1
CC@DFDFFDHDHFIGHJIIHGIGHFGGBFIIJJIIJIIGIIJIJJEFFHE
@7456452/1
gtgaagttcattgaatcaatgtgcaaaaattaaacgaagcattgaaaata
+7456452/1
@@@DFFDEHHDBFJIIIFIIICIIIIGIJIIGIIIIGHIIEGIIJJIJHH
@2854442/1
tctgtgcctggctcccatgtcacggtagcactgagtgacgg
+2854442/1
<??DD?ABHFHDF@FG@GHCF@FAB<CGGGFGEHEIE@?BF
@1824182/1
cagcggacaaaattgtgaatctaaaccattctcagatccccttgaacaca
+1824182/1
CCCFFFFFHHGHDGIFHGJGIIJIIIJJIGHIGIIIJJIGHGDGIIJJJD
@6448249/1
gttcgacatcgacataacaataacccctgctattttttttatttttattt
+6448249/1
CCCFFFFFHHHHHJJJJJJJJJJJJJJJJJJIJJJJJJJJJJJJJJJJJJ
@7456872/1
gtgacggcacctccgacactgaggtcacggtactcgcggtacatgttgtg
+7456872/1
@CCDFFFF?FFFHGA@GGHIHBGGGHGGIGBFHHIAEHIHEEHHHFFFDD
@6448371/1
gtccgtttttaaactattttttcaatgccctaagtgagtatacatctatt
+6448371/1
@?@DDDDFHHGFDEBAEBDH@EDFEBHB?EB>9CGDCD:BBBD@BGFFHI
@3367383/1
gtcaaattaaagaatcacgtcgaacattctatgcttataccattaatctc
+3367383/1
CCCFFFFFGHHGHJIJJJEHGIJJJJJJJJJJJJJJJJJIIJJJJJIHIH
@788749/1
ggcgattcatacagtcgaattacatgacatcaagcttccgtacattttat
+788749/1
@@@DDDDDDDHHDFIAFDGHI@?BEHCACFGEFCGDHCHIHIGGHEICGI
@1329081/1
tggcaaagagacgaagcgcgcgttctcatgtaatttttaatgttctccaa
+1329081/1
CCCFFFFFFHBHFIEGIJJJIJ@FIHIGJGHHJJJJJCGIJJJJGIGIJH
@3367638/1
cttcaacggaagagattccatttcccgtttagcagcttcatccagaggca
+3367638/1
CCCFFFFFHHGHHJJJJJJJJJJJJJJIJJJJJJJJJJJJJJJJJJJJJI
@5931411/1
caggggttattgttatgtcgatgtcgaacccaaaaatgtaattaactttt
+5931411/1
CCCFFFDDHHHHHIJJJHIIHIJJJJGJJJJJJJJIJJGIJIJIJJJJJJ
@6448742/1
ccgacagttagaatttaaaagaaacaccttcataataaggaccaaagatg
+6448742/1
C@@DDDDFHGHFFIIIIIJJHEEIGIJFIJIIIJGIIEHGGIJJHEGEHI
@261689/1
[truncated: 1,042,999 more chars]
