# Supplementary material for: Identification and comparison of key RNA interference machinery from western corn rootworm, fall armyworm, and southern green stink bug
Source: PLoS One. 2018 Sep 5;13(9):e0203160. doi: 10.1371/journal.pone.0203160 (PMC6124762; doi:10.1371/journal.pone.0203160)
Supplement: S2 File — (TGZ) [file pone.0203160.s012.tgz › data/fastq/faw/6_Male-pupae_MP_Rep3_aligned.fq]

@6682795/1
tggtggtgcacgcgcttgggcagagggaatctgattgtgctgttgtggaa
+6682795/1
<<?=4AABD?DDAE?E:CE?BDA=DC?0?>DB>BB>D==BB>8@ADCCEA
@1046272/1
gtcacggtagcactgagtgacggcacctccgacactgaggtcacggtact
+1046272/1
CCCDFFFDFFDHHIJIIFGGHIIFHGHGIJIGIJJJIIIJJGJGIHGDEH
@3099434/1
ctgcttcacctgtggccggcggcacgcagacgccttgatgacctccactt
+3099434/1
@@BFDFFDHHFHHJJIIIIJIIIIJGIGGHHFFFEDEEAADDCDCBCDDD
@1558355/1
gccggccttgattttataatttagagacacgtgtacatttcgagagaaca
+1558355/1
CCCFFFFFHHHHHJJIJHIIJJJIJJJJJJJJJJIJJJJJJJJJJJJJJJ
@5145484/1
gggctctgtgcctggctcccatgtcacggtagcactgagtgacggcacct
+5145484/1
CCCFFFFFHFFHHJJGIJJJJJIJGJJJJBFGHGIGIGIBDGHIIIIIJE
@1558378/1
ccacataagtaacttcaaatgattgctcagatgcaatttcttgcaagaat
+1558378/1
C@CFFFFFHHHFHJJJJJJJIJJJJJJJJJJJJJIJJJJJJJJJJJJJJJ
@3099487/1
gtcaacggatggccaaataggaaacactacgctttacacgcatgaggtaa
+3099487/1
@@@FFDFFDHDHFIGHGIIEGIHIJIIGHIJIIIJJJJIJJJJJGIFFDG
@6683514/1
gacggcacctccgacactgaggtcacggtactcgcggtacatgttgtgta
+6683514/1
CCCFFFFFHHHHHJJJIJIJJJIJJJJJGHIJJJJJJFIJJHHHHHHFFF
@1046781/1
cggcacctccgacactgaggtcacggtactcgcggtacatgttgtgtaca
+1046781/1
@CCFFFFFHHGHGJGIIJJJFGHJJJFGHHIJJGJGHIIIJIIIHHEEHC
@5146059/1
cttgaacttcttcaattgacgcaagaagtaccagaaacgggacttagcca
+5146059/1
CCCFFFFFHGHHHJJJJJJJJJJJJIJJEHIJJJIJJIJIEHJJJIIJJJ
@2076012/1
ggattttaatgttattattacagcatacataataaaattagaggaagtag
+2076012/1
CC@FFFFDHHHHFGHIIIJJGIJHAHIJJIIJIIAHIJJIJ@GGGJGFG>
@5146458/1
gtctggggaaaagatcctcatcttgtatagaggaggcttgggctcgctct
+5146458/1
CCCFFFFFGHHHHIJJJJJJJJJJJIJJJJJJJJJJJJIHIJIJJJIJJI
@6684230/1
gtagcactgagtgacggcacctccgacactgaggtcacggtactcgcggt
+6684230/1
CCCFFFFFHHHFHIJJIFIJJIIIJJJJJJJIJJHHIJJJHGIJJJJHF?
@6684621/1
cctggctcccatgtcacggtagcactgagtgacggcacctccgacactga
+6684621/1
@@@DA>D?FF>CFBCGEHIAA@?FFDEFB:C????FFHGIGIIIIGIGH@
@6684767/1
ctggagagaagatcctcatcttgtatagaggaggcttgggctcgctctcc
+6684767/1
@@@FDBBD=FFDDEHIGICHCHIHG>HBH?B>?@AHE6FCHG;DBF@GFH
@526381/1
ctctgtgcctggctcccatgtcacggtagcactgagtgacggcacctccg
+526381/1
CCCFFFFFHHHHHJJJJIJJIIGIJJFHIJIJJJIIHGJJGEIIJJJJJJ
@7704658/1
gtcacggtagcactgagtgacggcacctccgacactgaggtcacggtact
+7704658/1
@@@DFFAFDDHGHBFGHEG<EB@GHIGHB?DFGEGGG@FGFHIIAH;CBH
@7704727/1
gctgtgacttgtagtcaaggtggagattttactatctttcaagtcggcat
+7704727/1
CCCFFFFFHHHHHIHIJJIJFGIHJHIIJJJJJJJJJJJJJJJIIJJJJJ
@1048148/1
gcttcacctgtggccggcggcacgcagacgccttgatgacctccactttg
+1048148/1
CCCFFFFFFHHGHJIJGBGIIIJIAHHGHHHFDDECCEDEDDDDDDCCDD
@1048280/1
gcctcttgtatgcgaaggtgttgagg
+1048280/1
?@@DADDD:ADDBBF<D@GC@?;F?3
@1048350/1
tcccatgtcacggtagcactgagtgacggcacctccgacactgaggtcac
+1048350/1
@@CFFFDFHDHAFACDEGHIEHFHGEHCADHDHCGGHIIJIIHEGGJEHG
@7705065/1
ataaaattagaggaagtaggtgctgggcctcttgtatgcgaaggtgttga
+7705065/1
CCCFFFFFHGHHHJJJHIJJHHHIIIJJJJJJJIJJJJJJIIHJ?FFHIG
@7705163/1
ggagtgagcacgggctctgtgcctggctcccatgtcacggtagcactgag
+7705163/1
CCCFFFFFHHHHHJJIJJJJJJJJJJJJJJJJJJJJIJJJHIIJJJJJJJ
@5148039/1
tctcagcatggtaagaaggtggcggccagaatctagacatgcacagctct
+5148039/1
CCCFFFFFHHHHHJJIJIJHIIJJJJJJJJJJJJJJJJJJJJJJIIJJJJ
@5148074/1
cacaatctggtctggagagaagatcctcatcttgtatagaggaggcttgg
+5148074/1
CCCFFFFFHHHHHJJJJIJIJJIJJJJJJJJJJJJJJJJJJJJJJJJJBF
@2077643/1
gtgctgggcctcttgtatgcgaaggtgttgaggcgcttgtggtggtgcac
+2077643/1
@@<FDDDDDFFHGIIEHHH@GFEGE:CCFGIII=D@:DBHIII?=;CHG@
@2588558/1
ggttgtaatatagtttcttttttaattgttataaattcgtaattcgtagc
+2588558/1
BCBDFDFFHHHHHHIJJJJJJJJIGIJJJIGJJHEGIJJIJFHIJJIIJJ
@2077691/1
catacataataaaattagaggaagta
+2077691/1
@@@DDDDBFABFDF<BFFECGIEG3<
@1560119/1
ctaacttcgcaaccactaattccagtgataaattcactctagcacgtagt
+1560119/1
@@CFFFFFHAFDHIIGIJIIJIGIIJGAIJJGIIIGGGJJJIDIIGJJII
@5148642/1
gactcataacgcagccagatgccaaagttcttgatcttcactgggctctt
+5148642/1
@@@DDDDDHFHADB6BGGCHIIIIGIIFHIGIIIIIIEBHGHI>GHIIII
@1560449/1
gaggcgcttgtggtggtgcacgcgcttgggcagagggaatctgattgtgc
+1560449/1
B@CFFFFFHHHHHJJIFHIIJJJJJJJJJJJJJJJJJJJHHHHHHFFFFF
@3610769/1
caccagtggtcttcttgaacttcttcaattgacgcaagaagtaccagaaa
+3610769/1
CCCFFFEFHHGHHJJIJJJGJJJJJJIJIIJJIIJIIJJIJBFHIJJJJJ
@2078439/1
cttgggcagagggaatctgattgtgctgttgtggaactgcttcacctgtg
+2078439/1
CCCFFFFFGHHHHIJJJIJJJJIHHIJJJIIJIJGIJJJJJJJJJJIIIG
@3611022/1
gtgctgggcctcttgtatgcgaaggtgttgaggcgcttgtggtggtgcac
+3611022/1
CCCFFFFF?FFHFIGFGIIIIFFFG9CCFGIGGIGGIGHHIICEFEHGGA
@7706879/1
cttcacctgtggccggcggcacgcagacgccttgatgacctccactttga
+7706879/1
@@CDDDDDHHHFBHIEGEGGIGIFDHGHHEEEFDDEDEDEDCBCDDDAA3
@3611095/1
agcaaatggaaaaaaaaattggtgaaaagaatcacaagtaagatactgca
+3611095/1
@@CFFFFFHHHHHJJJJIJJJJDGHIJJJJGIJJJJJJFHJIJJJJJJIJ
@5149428/1
ctgggcctcttgtatgcgaaggtgttgaggcgcttgtggtggtgcacgcg
+5149428/1
CCCFFFFFHHHHHJJJJJIJJJFGGHIJJJIJJJJJJJIIJIJJIJJJHH
@2589729/1
cttcaattgacgcaagaagtaccagaaacgggacttagccacaatctggt
+2589729/1
CCCFFFFFHHHHHJJJJJJHIJJJJJJJJJJJJJJJJJJJJJJJJJJJJG
@5661537/1
gggaatctgattgtgctgttgtggaactgcttcacctgtggccggcggca
+5661537/1
@BCDADEFFHHHGHHIIJIJIHGGIGIIJIIIGGIGIHJGGIGIIBGEFD
@3611530/1
cactgagtgacggcacctccgacactgaggtcacggtactcgcggtacat
+3611530/1
CCCFFFFDHHHHHJJJJJJJJJJJJJJJJJJIJJJJGIJJJJJJHHEFFF
@2016/1
attttaatgttattattacagcatacataataaaattagaggaagtaggt
+2016/1
CCCFFFFFHHHHHJJJJJJJJJJJJJJJJJJJJJJJJJJJJJJJJJJJIG
@2020/1
gtcattttgtctgtgatggcagtagacacacgcctgtgtaaatattcagc
+2020/1
@@@DDDDDADHDBGG<AACB<?<C:AB<FHI:8E?FHG:B?GFHG?D@?4
@7707404/1
tgccacgacgctcggacatttcaattttatttagttggtcttggttgaac
+7707404/1
;?@?B==DAD>FHIA@G6FBCFGHIGGGGHCG@@?FHIFGI>=C8@AC>C
@527620/1
cgcaagaagtaccagaaacgggacttagccacaatctggtctggagagaa
+527620/1
CCCFFFFFHHHHHJJJJJJJJJJJJJJJJJJJJJJJJJJHJIJJJIJJJI
@7707803/1
ataacgcagccagatgccaaagttcttgatcttcactgggctcttctctg
+7707803/1
@@@FD?DAFFFFDGIIGGGIGGHEHBB?FFHBGIIJEHEHHGGHGGCHII
@2582/1
gtcttcttgaacttcttcaattgacgcaagaagtaccagaaacgggactt
+2582/1
?@@DFDAD<FAHFIHIIJIHJJJJGIJJIIJJJGGHIJIJGHJJJIDHIG
@7708011/1
gccagatgccaaagttcttgatcttcactgggctcttctctgggatttcc
+7708011/1
CCCFFFFFHHGDFHHIIJJJJIJIJJIGGJGEGHGIIGIHHIIJDGEGHI
@2590774/1
gttgaggcgcttgtggtggtgcacgcgcttgggcagagggaatctgattg
+2590774/1
CCCFFFFDHFDHFEGDEEFEGGIIGGIIGGDEEHJGEGGGHHCHFFDEFF
@3612526/1
gaaatatttcggcgatttaatttttttatgtttttattatgcaattcatg
+3612526/1
@@@FFDDDHHGHGIHEHHGBBDFHGIIIEGDFAGHIEIHDHIEFHGDGGG
@6172974/1
ggcaggttgaactcacaccattcaatttaaaagaaactgggtgcgtgcag
+6172974/1
CCCDFFEFFHHHFJGGIGIGIJHIIJJIJJIIGHIJIJIIJBDFGGHIHG
@4634940/1
ctggttaaatagtttatttcgtgtttttgtcacatatttgtgtcgttggc
+4634940/1
@@@DDDDDHFA><AFEFHIHGACFGHGEIA?1:ECCEF<??DHB??:9;<
@3613350/1
gtcacggtactcgcggtacatgttgtgtacacctgagcgagactcataac
+3613350/1
CCCFFFFFHHHHGJJJHIJJJJIJIIJIIJFGGHJJJJJJJJJIJIJJJI
@3102629/1
acgcaagaagtaccagaaacgggacttagccacaatctggtctggag
+3102629/1
@@@DADDDAH?FDHIGDEHGIIGHIIIIIDICHGHIIIA@FHGGI<B
@3613737/1
agtgacggcacctccgacactgaggtcacggtactcgcggtacatgttgt
+3613737/1
CCCFFFFFHHHHHJJJJJJJJJJJJHIIJJJHIJJJJJJJEHHHHFFFFE
@4635448/1
ccgctttttactacatgcataaacatacataccgataccatacaccaaaa
+4635448/1
CCCFFFFFHHHHHJJJJJJJJJJJJJJJJJJJJJJJJJJJJJJJJJJJJJ
@4125234/1
agactcataacgcagccagatgccaaagttcttgatcttcactgggctct
+4125234/1
CCCFFFFFHHHHHJJJJJJJJJJJJJJJIJJJJJJJJJJJJJJJIJJJJJ
@6174013/1
accgacaacgtgtacgccacactctgtcaaacatttacactttttaacca
+6174013/1
@B@FFFFFHHHHHIJJJJJJJJJJJJIJJJIIJJJJIJJJJJJJJJJJJJ
@4635645/1
gcggtacatgttgtgtacacctgagcgagactcataacgcagccagatgc
+4635645/1
CCCFFFFDHGHHHJJGIJCACGIHIJJJJJIIJJJJJJJJJIJIJGIJIJ
@3614039/1
gtctctaaagcattgctaaacaagcaatgtaagaacaaaccacaaatggc
+3614039/1
CCCFFFFFHHHHHJJJJJJJJJJJJJJJJJJJJJJJJJJJJJJJJJJJJJ
@3614234/1
gacactgaggtcacggtactcgcgg
+3614234/1
@<@=DD;3<C:AD@FG13@:AA8?D
@7710576/1
gcagccagatgccaaagttcttgatcttcactgggctcttctctgggatt
+7710576/1
@@@D;DDDFBBA?BGEHAIH@HB?ABAHBE??<??8EBCCFD?<DGG9?G
@4636450/1
acctgtggccggcggcacgcagacgccttgatgacctccactttgatgat
+4636450/1
@BCFFFFFHHHHHJJJJJJJJJJJJHHHFFFFFFEEEEDDDDDDDDDDEE
@4126275/1
gtcgagtagagccttagctgcggaatgcttagcttccttcttagagcgtc
+4126275/1
C@CFFFFFHGHHHJJJJJJJJJJIJJJIJJJJJJJJJJJJJJJIIJJJJJ
@3104071/1
gtgggttttaatgttattattacagcatacataataaaattagaggaagt
+3104071/1
CBBFFDFFHHGGHHHJJIHJJJJJJJJJJJJJJJIJJIJJJJJJJIJJJG
@5665036/1
gcctgggatgccacccggcaccactcccgggtgaggatgcactacatttc
+5665036/1
@@@FFFDDHFHHHGIIBAEGEGIIHGIJEIGGHIIJJJJEHIIHHIGGGE
@6175283/1
cggtggcgcacagggcacgcttgcgcatgacatctatacatgccattggc
+6175283/1
@@@DFFFFHHGHHJIJIJJJJJIIIIJJJJGIIJJIIJJJJJJJJJJJJJ
@3104771/1
cagccagatgccaaagttcttgatcttcactgggctcttctctgggattt
+3104771/1
CCCFFFFFHGHHHJJJHIJJJJJJJJJJJJJJIJJJJJJJJJJJJJJJJJ
@3104783/1
gcaagaagtaccagaaacgggacttagccacaatctggtctggagagaag
+3104783/1
CCCFFFFFHHHHHJJJJJJJJIJIIJJGIIJJJJJJJJJJJJJGHHIFHI
@6175786/1
ttttttaaactcatattttcatggtaccaagttatgaatttttcaaatcg
+6175786/1
CCCFFFFFHHHHHJIIJJJJJJJJIIJJJJJJIIJJJIJJJIIJIIGIII
@6175799/1
gacgatttcaccagtggtcttcttgaacttcttcaattgacgcaagaagt
+6175799/1
CCCFFFFFHHHHHIBFHGHIIJIJJJIGIIIJJJJIJJJJGIJJJJJJIH
@7711893/1
cttgttgttaagaggtgttacctgcaacttggccaggttagggccaacag
+7711893/1
@@<DDDDDHFFDHBFFGGGHGEIGEHHBG99?EEFEEIGDE?DAFFFGIE
@3616143/1
gcgaaggtgttgaggcgcttgtggtggtgcacgcgcttgggcagagggaa
+3616143/1
@CCFFFFDFHHHHJJIIJJJJJJJJJJJJJJJJJJJJJJJHHHFFFFDCE
@5666244/1
catcttgtatagaggaggcttgggctcgctctccgaagggagcttgcggc
+5666244/1
CCCFFFFFGHGHGJJIJJIJIFEEHIGIGIGIIJJIIIIJGIJFIEIJHA
@7712100/1
aggtgctgggcctcttgtatgcgaaggtgttgaggcgcttgtggtggtgc
+7712100/1
@B@DDFFFHHFHHIJJJHIIJJJIIIJCGGHJJJJJJJIJJJIJGIIIHI
@7712184/1
gtgcgatgttttacaagggcaggttgaactcacaccattcaatttaaaag
+7712184/1
B@@FFFFFFHHHHIJJJJJIJJJGHIIIJJJJJJIJJJJJJIJJJJIJJH
@4127732/1
cactgagtgacggcacctccgacactgaggtcacggtactcgcggtacat
+4127732/1
CC@FFFDBCFHBD:EFFEGEHGBBHGHGHIJIGGHAHHICFIIEEH>DFC
@4638004/1
ggacttagccacaatctggtctggagagaagatcctcatcttgtatagag
+4638004/1
CCCFFFFFHHHHHJJJJIJHIJJJJJIIHJJJJJJJJJJJJJJIJJJJJJ
@7712362/1
cggtagcactgagtgacggcacctccgacactgaggtcacggtactcgcg
+7712362/1
BCCDFFFFHHHHHGHJJJJJJJJJJJJJJJJJJJJJHHJJJJHIJJJJJH
@5149979/1
ggcgcttgtggtggtgcacgcgcttgggcagagggaatctgattgtgctg
+5149979/1
@C@FFFFFDFGFDFGHIJIGGHIJIHGIIIJIGIGIEIIIIEHIGDGIGH
@7193201/1
aggaggcttgggctcgctctccgaagggagcttgcggccgatgacctcat
+7193201/1
;?@ADAADAFHFFGII:@GIIHIAHHDGEGBHGIIIIIFHDEE>CC;CC>
@7193486/1
gtgctgttgtggaactgcttcacctgtggcggc
+7193486/1
CBCFFFFFHHHHHJJJJJJJJJJJJJJJJJ:F0
@2080417/1
ggcctcttgtatgcgaaggtgttgaggcgcttgtggtggtgcacgcgctt
+2080417/1
CCCFFFFFHHHHHJJIIJJEGHHIGIJJJHGHJHJIGIIGHIJJJJHHFD
@2080480/1
ctccaatcctttactcgaatagtcttttctaacttgaacagtgcgatgtt
+2080480/1
CCCFFFFFHHHHHJJJJIJJJJJJJJJJJJJJJJJJJJJJJHIJJGIJIJ
@7713228/1
ctgttgtggaactgcttcacctgtggccggcggcacgcagacgccttgat
+7713228/1
B@CDFFFFHHHHHJJJIJJJJJIIJJJJJJJGJJJHHFFFDEDDDDDDDD
@2080593/1
gtacattgaaaataaaaaataaaaaaatagcaggggttattgttatgtcg
+2080593/1
@?@DDDDFFHHH>GBHIGDH>EHHEBHGBDHAEG>FF<DHIFIG>F>@D;
@7193850/1
ttgttgttaagaggtgttacctgcaacttggccaggttagggccaac
+7193850/1
CCCFFFFFHHHHHJGHIIIJJJJJJJJJJJJJJJJJHIJJJJJJIJJ
@4128798/1
ggtacatctagagtataaaaaaatgataaattccgtcactattcta
+4128798/1
@@@DFFFFHHHHHFFGHHEHJIGGHEGGGIIIIJIHIIIJJIJJJI
@4128950/1
cttgaacttcttcaattgacgcaagaagtaccagaaacgggacttagcca
+4128950/1
CCCFFFFFHHHHHJJJJJJJJJJJJJJJHIJJJJJJJJJJJJJJJJJJJJ
@7713515/1
aaccttttgaacgccaatggcatgaatagatgtcatgcgcaagcgtgccc
+7713515/1
C@CFFFFFHHFHFJIJGIEHIIIJGDFFHGGIIIJGIIJJIGHIJGFGHH
@7194288/1
gcctcttgtatgcgaaggtgttgaggcgcttgtggtggtgcacgcgcttg
+7194288/1
=8?DDD?AHHDDFH=1CEFCHHGHEGDBAFD6?B1B6;F@@@>5;@>?D<
@4639554/1
cgcagccagatgccaaagttcttgatcttcactgggctcttctctgggat
+4639554/1
@@@DB:BDDDH<<G>FBGB<HAAHEECBCBG?EE31CGDDFIDHAG@HG?
@7194716/1
gggcagtagtgtgagtgcatcaagttctcctgcttcatacaaacttgcaa
+7194716/1
@@@FFFDDFDDFHIGGGIFEGIJCCFIIIJIGIJJIIEIGGIEGHJIBHG
@4640145/1
ggcctcttgtatgcgaaggtgttgaggcgcttgtggtggtgcacgcgctt
+4640145/1
@CCFFFFFHHHHHJJEGHGCFFHIGHGGIIIJJHGGFGGBEIIEHIHHFD
@4640176/1
gtagctgctgtgtgaagttcttcaaagcgtcttctctaacagttctctgt
+4640176/1
CCCFFFDFHHHHHIIIHFHHJIJJJJJJGEGIIJIJJJJJJIFHGIIIHB
@2081581/1
atctgattgtgctgttgtggaactgcttcacctgtggccggcggcacgca
+2081581/1
CCCFFFFFHHHHHJJJJIJJIJJJJIIJHHIJJJJJJJJJJHIIHFFDDD
@7195081/1
gagtgacggcacctccgacactgaggtcacggtactcgcggtacatgttg
+7195081/1
B@CDFFFDHHHHHJJJJJJJJJJJJJHIJJJJHIJJJJJJJHHHFFFFFF
@7195098/1
cttgaacagtgcgatgttttacaagggcaggttgaactcacaccattcaa
+7195098/1
@@CFDFDDFCFHHGHHIGHHHGHJJJJJIJIJJGBDHIIJIJJHCGIIGG
@7714662/1
gccatagaacaaacaaaacttaagccttattataaaaggtataaatattc
+7714662/1
;<?DDDDAFABAFBAHEBHI@D>FEFFCEHIIIHGC@FB:?FF@<FGHIC
@6688430/1
caccagtggtcttcttgaacttcttcaattgacgcaagaagtaccagaaa
+6688430/1
CCCFFFFFHHHHHIJJJJJJJJJJJJJJJJJJIIIJJJJJJHIIJJJJJJ
@2082075/1
gtggattttaatgttattattacagcatacataataaaattagaggaagt
+2082075/1
BB@FDFFFHHHHHIJIJJIJJJJJJJJJJJJJJJJJJJJJJJJJJJJJJH
@6688693/1
cggcacctccgacactgaggtcacggtactcgcggtacatgttgtgtaca
+6688693/1
@CCFFFFFHHGHHJJJJIJJGHGIJIHIIJJIJJIHGIJJJIIIJJHHHE
@4130941/1
cctggctcccatgtcacggtagcactgagtgacggcacctccgacactga
+4130941/1
CCCFFFFFHHHHHJJJJJJFHIJJJJJJJGHIJJJJJJJJJJJJJJJJJI
@3434/1
gctgggcctcttgtatgcgaaggtgttgaggcgcttgtggtggtgcacgc
+3434/1
CCCFFFFFHHHHHJJJJJJIIJJGHHIJJJJIJIJJJIJJFHIEHIJJJG
@6688892/1
ctcagatgcaatttcttgcaagaattgcacaaagttgaagtccttgttgt
+6688892/1
CCCFFFFFHHHHGJJJJJIIIJJJJJJJJJIJJJFHIJJJHIJJJJJIIG
@2591740/1
acggtagcactgagtgacggcacctccgacactgaggtcacggtactcgc
+2591740/1
@CCFDFFFHGHHGJHIJJJJJJJJJJJJJJJJJJJJJGHIJJJHIJJJGG
@6176514/1
agggatcctaacttcgcaaccactaattccagtgataaattcactctagc
+6176514/1
@CCFDFFFHHHHHJJJJJJJJJJJJJJJJJJJHIJJJJJJJIJJJJJJIG
@2592035/1
agcatacataataaaattagaggaagtaggtgctgggcctcttgtatgcg
+2592035/1
@CCDFFFDHFHHHJJEIJJJJJJIJJFHIIIHIIIIIIHIIIIJIIJJJJ
@1562133/1
gcttgggcagagggaatctgattgtgctgttgtggaactgcttcacctgt
+1562133/1
@@CDDDDFFHD=DG@GIIJGGIJIGGHHIGHIJIGIEIIIGJIIJIJIJE
@1049354/1
acgggacttagccacaatctggtctggagagaag
+1049354/1
?;=::=<ACA<DCBEGFD@HA<2<<FA??3C?C9
@6176877/1
aactgcttcacctgtggccggcggcacgcagacgccttgatgacctccac
+6176877/1
CCCFFFFFHHGHHJGIJIJIIHIJFIGIIHGFHFFDEDEDCCECDDDDCD
@528354/1
gtgtacacctgagcgagactcataacgcagccagatgccaaagttcttga
+528354/1
B@@DDFDDDHHFHJJJJJJJJIIIIIJJJIJJJIHDHIJJIGGFGIJJJI
@5667346/1
ctaacgatcaaatcgatcatgggtccataatcattcctggaatccgtgtc
+5667346/1
@@@DDDDFHAFH?FAHGGEIIFE<CGEIAFIA><D>@FG>FG<DGE8??B
@3106457/1
agcatacataataaaattagaggaagtaggtgctgggcctcttgtatgcg
+3106457/1
@@CFFFFFHFHHHJIIIIJJIIGGGHFHIGCFHEGIIJIIGIIJGGGIHE
@528516/1
gttcctctttacaagtagactcatctttagcacttggttcgtcttttgaa
+528516/1
C@CFFFFFHHHHHJJIJJJJJJJJJJJJJJJJJJJJJHIJJIJJJJJJHH
@3106583/1
tcaccagtggtcttcttgaacttcttcaattgacgcaagaagtaccagaa
+3106583/1
====AADAAA<CFDCCEGBBAAA<?CH?<FCBH<E?F?FHBB:B??B?FD
@1562637/1
cactgagtgacggcacctccgacactgaggtcacggtactcgcggtacat
+1562637/1
CCCFFFFDHHHHHJIJJIJJJJJJJJJJJJJJJJJJHIJJJJJJHEFFFF
@5132/1
gtaggtgctgggcctcttgtatgcgaaggtgttgaggcgcttgtggtggt
+5132/1
@@@DD=ADHHBB;EFGGIIIICHIHGHHIFGGGHGHIHIGBHIEGG;@C4
@529050/1
atgcgaaggtgttgaggcgcttgtggtggtgcacgcgcttgggcagaggg
+529050/1
C@CFFFFFH<CFHEAGGEIGEHIJGCHGIIFFDHHIIJJHHEDFFFDDDD
@529169/1
atacataataaaattagaggaagtaggtgctgggcctcttgtatgcgaag
+529169/1
CCCFFFFFGHHHHJJJJJJIJJJHGJJHIIJJJJJJJJIJJGHJIJJHHI
@6177860/1
cgcaagaagtaccagaaacgggacttagccacaatctggtctggagagaa
+6177860/1
?@?ADDBBH4:::AADECFHHD@FHIE<GHAFHEHHGG@BDBGC?89/;=
@2593006/1
agcatacataataaaattagaggaagtaggtgctgggcctcttgtatgcg
+2593006/1
CCCFFFFFHGHHHJJJJJJJIIJHJJGIJJHHJJJJJJJJJJJJHIJJJJ
@6178003/1
ctctgtgcctggctcccatgtcacggtagcactgagtgacggcacctccg
+6178003/1
@@CFDDEFHHGHFIIJIIJIEHHIJIGHGIIJJJII1?FHGB8?DGGACH
@1050551/1
gtcctttctaaggttctaaactatatctgtaccaaatttcaaccaaatcc
+1050551/1
CBCFFFFFHHHHHHIJIIJJJJJJJJJJJHGIIIHGIGIJIJGIJJGIIG
@2593290/1
cgcaagaagtaccagaaacgggacttagccacaatctg
+2593290/1
@@@DDDDDF2A<CFDBGGEFCF@EHII>?<?FF;?FGD
@3107576/1
ggcgcacagggcacgcttgcgcatgacatctatacatgccattggcgttc
+3107576/1
CC@FFFFFHGHHHJIJJJJJJJJIJIIJJJJJIJIJIJJJJIJJJJJIIJ
@6178580/1
ctgcagatgactgtgcatccttgctagtaagtcctgagccatagcaaaca
+6178580/1
B@BFFFFDHGHHGJJIJJJJGIIIJJJGHGIJIIJIIGEGIJJJJJJIJJ
@1563608/1
cttgtattcaaaagaaaacctagaatcactggttcaaattcaaataaaat
+1563608/1
CCCFDFFFHHHHHJJJJJJJJJJJJIJJJJJJIIJJJJJJJJEFHIJJJJ
@1050814/1
ggagagaagatcctcatcttgtatagaggaggcttgggctcgctctccga
+1050814/1
@<?BDD?DHDDFBGGII<FEGFAHCGHHG>BEEHI:DBGGGHIIIIIIHE
@5999/1
ggcgcttgtggtggtgcacgcgcttgggcagagggaatctgattgtgctg
+5999/1
@@@FFFDDHGFHFEHHA<FFFHGGHIIIIGIGGCHFAHIIIDGIGDGGIH
@5669010/1
gcaaagataagatgaagaagaggagcaaatggaaaaaaaaattggtgaaa
+5669010/1
@C@AFF3BFHHHHHGIIICGIIIHHHIGGGGHGHIGGGIGEFAHIHGEHE
@530885/1
gtgttgaggcgcttgtggtggtgcacgcgcttgggcagagggaatctgat
+530885/1
@@BFFFDFADHGHJJJIIEEFDHHIGHIBB>GIIEEGGEGHFEHFFDCD@
@531053/1
gtaatattattaaacgaagaacatgcggctgaattgcagcatcttgtcga
+531053/1
@@@FFEFFHHHHHJIJJJJJJIGIGGEHAFIEHJJIIJJGIJJJJIHGHG
@2082714/1
tggcgtgtcgcatcacaacctcgcgacataagtccgagccgtgagcgtat
+2082714/1
@@@FFFFFFHHDDHEGGHIJBGEGEHEBGEHC=FC;@HEGHHE=BDCDD@
@3108605/1
cagtggtcttcttgaacttcttcaattgacgcaagaagtaccagaaacgg
+3108605/1
B@CDFDDDGHHHHJJJJJJJJJJJGJJIGJIJJJJJJJJJJJJIJJJJJJ
@2594445/1
gcaagaagtaccagaaacgggacttagccacaatctggtctggagagaag
+2594445/1
CCCFFFFFCF>FFHIJIGIJIIJJJIJIIJJJJGGIIIIJJJIEIHIIIJ
@7715405/1
cgagtacagtctagggtgaatatatagatacaagtaggtatgatgtaagt
+7715405/1
@@BFDFFFHHHHHJJJE:HHIJJJJJJJJJJJJJGIJJGHIJJJJJJJJG
@4131252/1
tgttcaaataacttattaaaattaatatgcgtgatgaggttcaccaagct
+4131252/1
C@CFFFFFHGHHHJJJJJIJJJJIHIIJJJJGHIJIJJJHHGJJJIJJJI
@2594680/1
atttcaccagtggtcttcttgaacttcttcaattgacgcaagaagtacca
+2594680/1
@CCFDFFFGFHHHGIGJJJIICHGIIJJJJBHHIIIIJJIHDEHJHJJJJ
@2594744/1
gaagtaggtgctgggcctcttgtatgcgaaggtgttgaggcgcttgtggt
+2594744/1
@?@DDDDDHDDC:CA@CCEHHHEB<DHGEHII??:DFFAD=?F>FC8C77
@2594830/1
ccctaagtgagtatacatctattaaattcaaacgcagagctcattatgtt
+2594830/1
CCCFFFFDHHHFHIIJJJJJJJJJJJJJJJJJJJJJJJJJJJIIJJJJJJ
@7715806/1
gcctgttttggtagcggcggcgcggtccgtgaggagcatgctcgccatca
+7715806/1
CCCFFFFFHHHHHJJJJJJJIJHDDABDBA@BBDCDDDCDCCC?BB??C@
@2594884/1
cccttttcgccaatcatgcgcatccctagcatactaccgatatgcaatcc
+2594884/1
CCCFFFFFHHHHHJJJJJJJJJJJJJJJJJJJJJJJJHIIJJJJJJJJJJ
@5153751/1
gtgacggcacctccgacactgaggtcacggtactcgcggtacatgttgtg
+5153751/1
CCCFFFFFHHHHHJJJJJJJJJJJIJJJJJIIJJJJJJJHGHHHHFFFFF
@2595180/1
aacgaaaccaatttagaatatacgaaacagcaggaccactacagacaaat
+2595180/1
@@@ABDDDFHHHB?B<G@FHIIHFIC<FDE@BC?BDHB?DHAGBA??FB<
@7716216/1
ggtgttgaggcgcttgtggtggtgcacgcgcttgggcagagggaatctga
+7716216/1
BBBDFFFFHHGHGJJJGHIHGIIIIIJJJJJJJJJJJJJJHHHFFFFFEE
@2595379/1
gccacaatctggtctggagagaagatcctcatcttgtatagaggaggctt
+2595379/1
@@@DDBDDFFFA<AA3E<EFI@E:CD@BCFFFCFFE<CDGICFA3BDFG@
@2084107/1
ggtgctgggcctcttgtatgcgaaggtgttgaggcgcttgtggtgg
+2084107/1
@@@DDDDDH?FHABDEAFGH<F1FGA?EGGEAFHGEEHII=FG7CC
@5154948/1
gcatccttgctagtaagtcctgagccatagcaaacagccactggcaatgt
+5154948/1
@@@DDDDDF<F<?HCHGCIGGEIIBACHIIEHIB?EH>FGGGIGHBDEBG
@2084557/1
cagccagatgccaaagttcttgatcttcactgggctcttctctgggattt
+2084557/1
@@@FFFFFGHHGHJIJFHJJJJJJJJJJIJJGHIIJJJJJJJJJJJGIJJ
@2084562/1
gtgggttttaatgttattattacagcatacataataaaattagaggaagt
+2084562/1
CBBFFDFFHHHHHIJJJJJJJJJJJJJJJJJJJJJJJJJJJJJIJJGIJF
@1565037/1
cctcgggttggaatgattctggtgggttgtcctgcagagcttgccacatc
+1565037/1
CCCFFFFFHHGHHJJJIJJJJIFGHIGHIHIIJEIJJFIIJJJJJJJIJJ
@5155230/1
tggtcttcttgatcttcttcaattgacgcaagaagtaccagaaacgggac
+5155230/1
CCCFFFFFHHHH<GHJJJJJJJJJJJJJJJJJJJJGHIJJIJJJJJIIJJ
@1565200/1
gagtgacggcacctccgacactgaggtcacggtactcgcggtacatgttg
+1565200/1
BCCDFFFFHHHHHJJJJJJJJJJJJJHJJJJJHJJJJJJJJHHHFFFFFF
@2084939/1
gccagatgccaaagttcttgatcttcactgggctcttctctgggatttcc
+2084939/1
@@@DD;A=CFAFHIBFFGECAFGHI@EHCG@F?E8?F<FGIIHI@FBFHE
@7717569/1
gaggaagtaggtgctgggcctcttgtatgcgaaggtgttgaggcgcttgt
+7717569/1
CCCFFFFFHHHHHJJJJJIJJJJJJJJJJJJIIIJBFHHJHJJJJJJJJD
@2596570/1
gcactgagtgacggcacctccgacactgaggtcacggtactcgcggtaca
+2596570/1
CCCFFFFFHFHHHJJJJJJJJJJJJJJJIJJJJJJJJHIJJJJJJHHFFF
@3616913/1
gtgttgaggcgcttgtggtggtgcacgcgcttgggcagagggaatctgat
+3616913/1
@B@DFFFFHHHHHJJIJIIFIHIJIJJJJIJJIJJJJJGIHHFFFFFFFF
@5155893/1
gtcacggtactcgcggtacatgttgtgtacacctgagcgagactcataac
+5155893/1
CCCFFFFDHHHHHJJJHIJJJJIJJJJJJIDDDGIIJJJJJJJJJJJJJJ
@7717978/1
gtggtgcacgcgcttgggcagaggg
+7717978/1
@@@DDDDDFDFAFIHA8?CFFHH<D
@3617160/1
ctgagcgagactcataacgcagccagatgccaaagttcttgatcttcact
+3617160/1
@@<DDBDDF1@DHIIIIEHBHGGDEDHIIEGDDEHIGIIIIIGIIIFGEG
@1565879/1
cttggttgaacggaactccaatcctttactcgaatagtcttttctaactt
+1565879/1
@@CFFDDFDAFHA@GGGIGEIIIGIJJGIGIGHFGGIADBDCG@DHGDHE
@2085721/1
gcttcacctgtggccggcggcacgcagacgccttgatgacctccactttg
+2085721/1
CCCFFFFFHHHHHJJJJJJJJJJJJJJJHHHFFDEEEEEEDDDDDDDDDD
@5156431/1
tggtcttcttgaacttcttcaattgacgcaagaagtaccagaaacgggac
+5156431/1
CCCFFFFFHHHHHJJJJJJJJJJJJJJJJJJJJJJHGIJJJJJJJJJJJJ
@1566439/1
gccagatgccaaagttcttgatcttcactgggctcttctctgggatttcc
+1566439/1
CCCFFFFFHHHHHJJJJJJJJJJJJJJJJJIJIHJJJJJJJJJJJJJJJJ
@2597784/1
acgggctctgtgcctggctcccatgtcacggtagcactgagtgacggcac
+2597784/1
@B@FFFFFHHHHHJJJJJJJJJJJJJJJJJJFHIJIJJJJJGHGIJJJII
@7199978/1
attacgttaaatgccacgacgctcggacatttcaattttatttagttggt
+7199978/1
CCCFFFFFHGHHHJJJJJJJJJJJJJGIJJJJJJJJJJJJJJJJJIJJJG
@1566865/1
cgggacttagccacaatctggtctggagagaagatcctcatcttgtatag
+1566865/1
CCCFFFFFGGFHGIIJJJJJJJJIIJIIIIHJJIJJJJJJJIIJJJJJJI
@2597988/1
actgagtgacggcacctccgacactgaggtcacggtactcgcggtacatg
+2597988/1
?BBFFFDFHHHHHJJJJJJJJJJJJJJJJIJJJJJHIJJJJJJHFFFFFF
@1567032/1
cactgagtgacggcacctccgacactgaggtcacggtactcgcggtacat
+1567032/1
BCCFFFFDHHHGGJIJIJGGGGIJJJJIGI?FGIIJHJJIJJJIHHDFEF
@1567117/1
gtagcactgagtgacggcacctccgacactgaggtcacggtactcgcggt
+1567117/1
CCCFFFFFHHHHHIJJIJIJJJJJIJJJJJJJJJFHIJJJFHIJJJJHFD
@5157313/1
gcctggctcccatgtcacggtagcactgagtgacggcacctccgacactg
+5157313/1
@@@ADDDFGHFHBEEFFGGG:A@GHIDFBG:?DH@DADFGBGHAF<GIIG
@1567239/1
acgggacttagccacaatctggtctggagagaagatcctcatcttgtata
+1567239/1
C@@FFDDDHHGHHGIJIJJIJJHGGIIJEGHHIIEHGEHIEHGJIGGGGI
@1567504/1
ttttaatgttattattacagcatacataataaaattagaggaagtaggtg
+1567504/1
@CCFFFFFHGFGHIJIGHIIJDIGJJJJJJJGIJJJJJGECIGIDHIIBF
@1050943/1
gcgacaccttgtggctgtgacttgtagtc
+1050943/1
?<?;DDDD?BBFDIEBFAG9EFEE?1:C:
@1050994/1
ggtgctgggcctcttgtatgcgaaggtgttgaggcgcttgtggtggtgca
+1050994/1
B@@DFDDDHGHHHJJIHIJJJJHEGG:CEGGGIJFIJGIFHIDFHGIHIG
@7201076/1
cgcaagaagtaccagaaacgggacttagccacaatctggtctggagagaa
+7201076/1
CCCFFFFFHFHHHJJJJJJJJJIJJJIIJJJJJJJJJJJJJJJJJJJJJJ
@6180746/1
atgaagttttggaatccctatttttttcgtaggtatttgcggtgaatttg
+6180746/1
:?;:?BD>FDHFHGHEHIE>E>FFBFHGHFGHI?D9FA?D:DFFB8CGG>
@5158210/1
ggattttaatgttattattacagcatacataataaaattagaggaagtag
+5158210/1
CC@FFFFFHHHHHJJJJJJJJJJJJJJJJJJJJJJJJJJJJJJJJJJIJJ
@1051358/1
gtggtcttcttgaacttcttcaattgacgcaagaagtaccagaaacggga
+1051358/1
CCCFFFFFHHHHHJJJIJJJJJJJJJJJJJJJJJJJGGIIIJJJJJGIJI
@1051407/1
gctgggcctcttgtatgcgaaggtgttgaggcgcttgtggtggtgcacgc
+1051407/1
B@BFFFFFGHHFHGGHIJJIJJJ?FFHIJJJJJJIIJFIJHIIBGGIJJH
@7720409/1
ggctctgtgcctggctcccatgtcacggtagcactgagtgacggcacctc
+7720409/1
CCCFFFFFHHHHHJIJJJJJJJIJIJJJGHIIJJJIJJFHIIJIJHIJJJ
@1568168/1
gttcgtgaatcatgccctcaatctgcaccagttcatatttgggcacagtt
+1568168/1
CCCFFFFFHHHHHJJJJJJJJJJJJJJJJJJGIJJJIIIJJJJJIJIJHJ
@4642876/1
cttcacctgtggccggcggcacgcagacgccttgatgacctccactttga
+4642876/1
CCCFFFFFGHHHHJJJJJJJJJJIJJJIGHFFFEEEEEEEDDDDDDDDDD
@6181222/1
gtaggtgctgggcctcttgtatgcgaaggtgttgaggcgcttgtggtggt
+6181222/1
CCCFFDFFGHHHGIJJJJJIGGIIHCFHG:CCFHFFHGIJIIIFGI@HI@
@4642952/1
atcgttctcagcatggtaagaaggtggcggccagaatctagacatgcaca
+4642952/1
@BCFDFFFHHHHHJJJGIJJJJJJFHIIJJIJJIJJJJJJJJJJIJJJJJ
@3108769/1
ccagtggtcttcttgaacttcttcaattgacgcaagaagtaccagaaacg
+3108769/1
CCCFFFFFHHHHHJJJJJJJJJJJJJJJJJJJJJJJJJJHIIJJJJJJJJ
@4643007/1
ctcccatgtcacggtagcactgagtgacggcacctccgacactgaggtca
+4643007/1
CCCFFFFFHHHHHJGHGIJJJJJJIJIIJIIIJJJJJJJJJJJJJJJIJJ
@5669790/1
gcctggctcccatgtcacggtagcactgagtgacggcacctccgacactg
+5669790/1
CCCFFFFFHHHHHJIJJJJJHFHJIJJJIJHIJJJJJIJJJJJJJJJJJJ
@1051774/1
agcacgggctctgtgcctggctcccatgtcacggtagcactgagtgacgg
+1051774/1
CCCFFFFFHHHHHJJJJJJJJJJJJJJJJJJJJJIJJJJJJJJJFIJJJJ
@5669887/1
gtgaaactgcgacaccttgtggctgtgacttgtagtcaaggtggagattt
+5669887/1
@?@FFFFDHGDDHGIJIIHHDHGGIEFCCGICIGGBFIG@HBDEGH>FFH
@2599687/1
gtagcactgagtgacggcacctccgacactgaggtcacggtactcgcggt
+2599687/1
CCCFFFFFHGHFHIJJJJJJJJJJJJJJJJJJJJHIJJJJHHJJJJJHFB
@531922/1
gtggtcttcttgaacttcttcaattgacgcaagaagtaccagaaacggga
+531922/1
@?@FDDFDHHFHGIIJJIDIDHIIIJIGIIGGHGIHGHIJJJJJJIJIGG
@7619/1
gttgtggaactgcttcacctgtggccggcggcacgcagacgccttgatga
+7619/1
CCCFFFFFHHHHHJJJJJJJJIJJJJJJJJJJJJHHFFDEDDDDDDDDDE
@6182471/1
ccacttcacgacgcttcagcagagtgcacacaatggtgaac
+6182471/1
??7DDBDDFFAFADA?C9C>EF911?DDFDEEF><??DFDF
@4644147/1
gaggaagtaggtgctgggcctcttgtatgcgaaggtgttgaggcgcttgt
+4644147/1
CCCFFFFEHHHHHJJJJJJJJJJJJHJJJJJHIIJDGGGHGIJJJJJJJG
@6182533/1
aggtgctgggcctcttgtatgcgaaggtgttgaggcgcttgtggtggtgc
+6182533/1
@@<DD8ADBFDFFIBEFIEFA4F1@F<?FFFFEEI;::FB;B=5CFEED@
@4133390/1
gtggattttaatgttattattacagcatacataataaaattagaggaagt
+4133390/1
B?@FDFFFHHHHHHIJJJJJJJJJJJJJJJIJJJIJJJJJIJJHIIIJJH
@532385/1
gtaacaaaatacccatatacatcaagaagccctgatgaatacaggttgaa
+532385/1
@@@DDDDDDFF<<A?FFFHBH@BFEAFEB>DFCBDCGFFADFBFFDCF;D
@2600096/1
cttggcatctatagatgtcggtggcgcacagggcacgcttgcgcatgaca
+2600096/1
CCCFFFDDFHHHHIJIJHJJJFGGGIIJJJGIJJJJIIJJJJIJIJJJHH
@4133549/1
gtccataatcattcctggaatccgtgtcgacggcgatgagagcccacgat
+4133549/1
@@?BDFDDHDDFBFGHGGIGIIIGAFEDHIIIIIGBFFHADCHGIHHHBF
@1052734/1
agttagtatagttataagactcagattgccatctcagaaattagcggatg
+1052734/1
@BCFDEFFHHGHHJJJJJJJJJJJJJJJJJJJIJJJIJJJJJJGIJJJJI
@533256/1
gtagatagtaaacgttttcgtctggcacactgtttagaagtattgggaac
+533256/1
@@@DD4DBFHBFDGII@AA@CF?FC@DBGGB>?GHGB>FGDHGGIIE=B=
@2086906/1
ccctaagtgagtatacatctattaaattcaaacgcagagctcattatgtt
+2086906/1
CCCFFFFDFHHFHIJJJIJJJJJJJIJJJJJJJJJJJIJJJJIJJJIJJJ
@8412/1
aggtgaaggagatggcgccggctgcgtgagcttgtccacatatggcacag
+8412/1
?@@DDFFEHHHFHGIJJIIJJJJJIIJIIJIJJJJJJJJJJIJJJIHHHH
@1053161/1
cattagtagactgatcagccggagcagctccggtaagtttgtcgagt
+1053161/1
CCCFFFFFHHHHHJJJJJJJJIHIFIIIJJJJJHGGIHEIJGIH=HF
@6691680/1
gggttattgttatgtcgatgtcgaacccaaaaatgtaattaacttttttt
+6691680/1
@@CDDFFFGHHHHJJJJJJIAHHHIJJJJJJJJFIIIIJJJJJIJJJJJJ
@8705/1
catacataataaaattagaggaagtaggtgctgggcctcttgtatgcgaa
+8705/1
CCCFFFFFHHHHHJIIIJJJJGGJJJJJIIJJEGIGIGJJJJIJJIGIHI
@6691729/1
tgtggtggtgcacgcgcttgggcagagggaatctgattgtgctgttgtgg
+6691729/1
?@=?DD?DFFFFHDEACDHIDBGCHHGHIIIEGIIII>H=BCEICEH@EG
@6691762/1
cgcaagaagtaccagaaacgggacttagccacaatctggtctggagagaa
+6691762/1
CCCFFFFFHFHHHIJJJJJJJJGGIJJJJGJIJJJJJFHIIIJIGIGFGI
@534070/1
gccagttcccacttcacgacgcttcagcagagtgcacacaatggtgaact
+534070/1
@@@DD=2ADF>DDGEFIEIIBEFFBCG@GE3B:?@BD<?BDFACFC9FFB
@7201856/1
acgcaagaagtaccagaaacgggacttagccacaatctggtctggag
+7201856/1
<@@A;DABCFAF:CBFIGGGBGG>FHGGCG?DF;FHGHBABBFE<<B
@2087680/1
atctgattgtgctgttgtggaactgcttcacctgtggccggcggcacgca
+2087680/1
CCCFFFFFHHGHHIJJJJJJJGIJJJJJIJIJJJIIIIJJIJJJHFFDDD
@7201907/1
ccacgcctgggatgccacccggcaccactcccgggtgaggatgcactaca
+7201907/1
<@@DDDD;DB=?CF;EEECGIEFIE?;D;BDBFEF6;CC;CAAEEEFFFE
@2087752/1
gtgctgggcctcttgtatgcgaaggtgttgaggcgcttgtggtggtgcac
+2087752/1
@@@;BDBAAHHFBHAGFFGBGDDGD?FFG;DFHHB>GGE8CHHECBDH97
@7201974/1
gccagatgccaaagttcttgatcttcactgggctcttctctgggatttcc
+7201974/1
CCCFFFFFHHHHHJJJJJJJJJJJJJJJJJIJJJJJJJJJJJJJJJJJJJ
@4134440/1
gtcccgtacccatagcaacaagatcagcgactgtcacacggtagcggaag
+4134440/1
CCCFFFFFHHHHHJIIJJJJIJJJJJJJJJJJJGIJJJJJJBFHIJIIHH
@7202109/1
agcatacataataaaattagaggaagtaggtgctgggcctcttgtatgcg
+7202109/1
CCCFFFFFHHHHHIIJIJJJJJIJJJIIJJHHIJJIJIJJJJJJHGIJJJ
@534380/1
gacggcacctccgacactgaggtcacggtactcgcggtacatgttgtgta
+534380/1
=<:D?A?DF;?FHII@DF@G@B:?DFFE0?@?FGA;F5@A@CH??=7???
@7202429/1
ctggatggagtgagcacgggctctgtgcctggctcccatgtcacggtagc
+7202429/1
CCCFFFFFHHHHHJJJJJJJJJJIJIJJJIJJJJJJJJJJJIJJJJGIJI
@7202646/1
gccagatgccaaagttcttgatcttcactgggctcttctctgggatttcc
+7202646/1
CCCFFFFFHHHHHJHHJJJJIJJJJIJJJJIIIIIJJJJJJJJJJJJJJJ
@7202656/1
tggtggtgcacgcgcttgggcagagggaatctgattgtgctgttgtggaa
+7202656/1
@@CDBDDDHHGHHJJJIJIIJJJJJJIGIJIIJJIIIJJJJJIJJIJJHI
@7721058/1
actgaatatcataccgctaaggttca
+7721058/1
@@@DDDDD8ACBAEB@E?CG<3FHI@
@7721381/1
ctcccatgtcacggtagcactgagtgacggcacctccgacactgaggtca
+7721381/1
CCCFFFFFHHFHHGHIGIJIJJHJHIGHHGIHJGGIIGAHHIIGCDHGHG
@3110586/1
catacataataaaattagaggaagtaggtgctgggcctcttgtatgcgaa
+3110586/1
CCCFFFFFHHHHGJIJJJIGIIJJBFDHAFGHHHIIJJJFIJGHGIIJGG
@6693230/1
ggagcaaatggaaaaaaaaattggtgaaaagaatcacaagtaagatactg
+6693230/1
@@@FFFFFHHHHHJJJIJIGCHCH:DFGHJGBGGDFHEGHFGIJIJFGI<
@4135795/1
gaatctgattgtgctgttgtggaactgcttcacctgtggccggcggcacg
+4135795/1
CCCFFFFFHHHHHJJJJJJIJJJJJJJJJJJJJJJJJJJJJJIJJJHFDD
@4135821/1
ggtgcgcgcgcttgggcagagggaatctgattgtgctgttgtggaactgc
+4135821/1
BB?DDFFFHHGHHGIGIIJIJJJIJJJJJJJJJHHJGHIJJGIIJHHGGH
@2089489/1
atgcgaaggtgttgaggcgcttgtggtggtgcacgcgcttgggcagaggg
+2089489/1
CCCFFFFFHCFHHIIJJIJJJJJGIJFHIJIJJIJJJJJHHHFFFFDDDD
@7722287/1
cgcaagaagtaccagaaacgggacttagccacaatctggtctggagagaa
+7722287/1
@CCDDDADBFFHFHHIEEHHGGBGGIIGIIJJEEGDD<FGHHIA4D?FBF
@3111523/1
gccagatgccaaagttcttgatcttcactgggctcttctctgggatttcc
+3111523/1
CCCFFFFFHHGGHJHIJJJJJJJJJJIJJIHIJJJJJJJJIJIJJJJJII
@3111567/1
ggtgctgggcctcttgtatgcgaaggtgttgaggcgcttgtggtggtgca
+3111567/1
B@@FDFFFHGHHHJJIHIJJJJIIIJEFFGIHJIJJJJJJJIJIGHGIID
@2089908/1
atgattcatccacaaattccaacccttgcgtttcaaaacaattcatttta
+2089908/1
@@@BFFEEHFHGDHGGGIJGEHGIJIIGGIIIIIJJJJIIIGIGGIGGEI
@3620321/1
catacataataaaattagaggaagtaggtgctgggcctcttgtatgcgaa
+3620321/1
CCCFFFFFHHHHHIJJJJJJJIIJEFHFCFGIJJGIIIJJJJFHHJJJJG
@3620386/1
ggattttaatgttattattacagcatacataataaaattagaggaagtag
+3620386/1
@CBFFFFEHHGHHJJIHGJIJIIIGIJJGIIIIJJIJJJJJIJIIGIHEI
@2603794/1
gcacaaagttgaagtccttgttgttaagaggtgttacctgcaacttggcc
+2603794/1
CCCFFFFFHGHHHGGHJJIJJIIGHJIJJIICGEHHHIIJIJJIIIGJIG
@6694736/1
cgcaagaagtaccagaaacgggacttagccacaatctggtctggagagaa
+6694736/1
CCCFFFFFHHHGHJJJJJJJJJJJJJJJJJJIJJJJJJJIJJJJJJJJJI
@3620800/1
ggtaatattattaaacgaagaacatgcggctgaattgcagcatcttgtcg
+3620800/1
BCBFFFFFHHHHHIJJJIIJJJIIJJJIJJJJJJJJJJJJJJJJJJIHIJ
@7203806/1
ggagagaagatcctcatcttgtatagaggaggcttgggctcgctctccga
+7203806/1
@@@DDDDEFBDHDEHIIJJJJJIJIHDIGFHJGHGBCGDGGII?GIGDEB
@4645115/1
gtggtggtgcacgcgcttgggcagagggaatctgattgtgctgttgtgga
+4645115/1
?:??=AB@CFFH?:?EGGHIGGHGGGC@6BDBFEBFGEHGCHHHIIFCHE
@3621077/1
gtcacggtagcactgagtgacggcacctccgacactgaggtcacggtact
+3621077/1
CCCFFFFDHHHHHJJIIHHGJJIJIJJJJJJJJJJJJJJJIJJJJJHIHH
@7203988/1
cagagggaatctgattgtgctgttgtggaactgcttcacctgtggccggc
+7203988/1
CCCFFFFDGHHHHGIJJJJJJJJJJIIIIJIIIIJJJJJJJJIIJIIJIJ
@6183687/1
gtcacggtagcactgagtgacggcacctccgacactgaggtcacggtact
+6183687/1
CCCFFFFFHFHHHJJJJEHHIIIIIIJJJJJJIJJJJIGICHEHIJDHHH
@6695297/1
gtcacggtactcgcggtacatgttgtgtacac
+6695297/1
@?@D??D:A82<<CC@G?F?B9CDGEF9B<?:
@6695300/1
gcctaaataatgctgaatattaaactggaaatatccacacgtattttttt
+6695300/1
CCCFFDDD?DD?FFDC?F?CBCDIIIIG;GFHAHBHDGBDG?1:BGBGHI
@3621193/1
gccagatgccaaagttcttgatcttcactgggctcttctctgggatttcc
+3621193/1
CCCFFDFFGHGFFIFHIIJJIJJIIJJJJIIIJJJJJIJJJJJJJJJJJJ
@4645493/1
gtggattttaatgttattattacagcatacataataaaattagaggaagt
+4645493/1
CCCFFFFFHHHHHIIIIJJJJJJJJJJJJJJJJJJJIJJJIJJJJJIJJI
@10903/1
gactcataacgcagccagatgccaaagttcttgatcttcactgggctctt
+10903/1
C@CFFFFFHHHHHJJJIJJJJIJJJIJFHHJJJJJJIJIIJJJIJIJJJI
@4645669/1
cttcacctgtggccggcggcacgcagacgccttgatgacctccactttga
+4645669/1
C@CFFFFFHHHHGJJJJJJJIIIJJJIIHHFFFEDDEDEDDDBCCDDDDA
@6184161/1
gacgatttcaccagtggtcttcttgaacttcttcaattgacgcaagaagt
+6184161/1
CCCFFFFFGHHHGJJGIIJJJGIIIJJJIIJJJJIIIIJJJJJJIIJJJ<
@4645814/1
ataacgcagccagatgccaaagttcttgatcttcactgggctcttctctg
+4645814/1
CCCFFFFFHHHHHJJJJJJJJJHHIIJJJJJJJJJJJJIJJJIJJJJIHJ
@1569646/1
ggcctcttgtatgcgaaggtgttgaggcgcttgtggtggtgcacgcgctt
+1569646/1
<<<DDBFFGDFFFEBBGIE<CFFEGII<FGHGIHEABBFBEA@FGGGHFD
@1053672/1
ctgtttcttggcatctatagatgtcggtggcgcacagggcacgcttgcgc
+1053672/1
CCCFFFFFHHHHHJJJJJJJJJJJJJJHIJJJJJJJJJJJJJJJJJJJJI
@1569853/1
ccgcaatgttggagcttggtacaaagcaaaggtcgggcagttcgtcaaca
+1569853/1
CCCFFFFFHHHHHJIJJJJFHIIJJJJJJIJIHIJIJJJJJIJIHJJJJI
@1053828/1
acgcaagaagtaccagaaacgggacttagccacaatctggtctggag
+1053828/1
@B@FDDFBDHFAFGHEIGHIIBHBHIJEHIGCDFFGGEIEIIJGGII
@534740/1
cttcttagaagatagtaaatagcccagtcaacggatggccaaataggaaa
+534740/1
CCCFFFFFDFFHHJJFFBHJIJIIGIGIIHIJJIGIIJGIJGIFIBGGII
@5672237/1
cagtggtcttcttgaacttcttcaattgacgcaagaagtaccagaaacgg
+5672237/1
C@@DFFDDFHHABBE9GFHHGHHFHGIGDHG8GGEHGC9BAEEBHIIE<G
@6185190/1
cgctagtatactatattttcaatattatcgacatccccttttcgccaatc
+6185190/1
@@@DDD:ADBFHFBGFGHGGHIEIECFHCHGGGGDFHEHIHIIDAHIAFI
@6185392/1
cgcttgggcagagggaatctgattgtgctgttgtggaactgcttcacctg
+6185392/1
CCCFFFFFHHHHHJJHIJIJJJIJJJIJJJJJJHIJJJJIJJJJJJJJJE
@2605426/1
ggtgggtgtagctttaaggggatctgctgtctgtggagctgatgcttgct
+2605426/1
@@@DFFADFHGHHJJJIIIJJIGGIJJJIIIJJJJJHIIJJIIJJJJJJJ
@7722583/1
gcgaaggtgttgaggcgcttgtggtggtgcacgcgcttgggcagagggaa
+7722583/1
@@@BDFDEFFHHFIGBFHGICIIEBFFFHGIIGIGGIHIIEHEFFFFDDC
@535895/1
gcaagaagtaccagaaacgggacttagccacaatctggtctggagagaag
+535895/1
CCCFFFDF<F?FDGEGIHDFGEGGIIIDI<FGHHIGFGHHGGI9BHGEGG
@5672865/1
cggaactccaatcctttactcgaatagtcttttctaacttgaacagtgcg
+5672865/1
@<@DDDDDHFHHBBGFG@4:ACGG<GEHCEAGH?EGIBGHICHICEFFCH
@4137108/1
cctgttttggtagcggcggcgcggtccgtgtggagcatgctcgccatcag
+4137108/1
@@@FFFFFFHFFFIJJJJG>@EHFACDB=?AB@CBDBDDD>CBBBBBCCC
@7722983/1
gacgatttcaccagtggtcttcttgaacttcttcaattgacgcaagaagt
+7722983/1
CCCFFFFFHHHHHJJJJJJIJJJJJJJJJJJJJJJJJJJJJJJJJJJJJF
@536280/1
gtagcactgagtgacggcacctccga
+536280/1
?@@?A4=B:DAD>GFE1CEBFC8?10
@5673170/1
ctcgagcgacgaatcacatgaaagggggaggggggagggtcattcaatgt
+5673170/1
@@@FFFDFDFHHDIIJJJIIAGIIJJJIHIJ>HFDDDBDDDDDDADDEDC
@6186631/1
cctcacatgattcatccacaaattccaacccttgcgtttcaaaacaattc
+6186631/1
CCCFFFFFHHHHHJJJJJJJJIJJJJJJJJJJJJJJIJJJJJJJJJJJJJ
@2606306/1
cccagttattacataattgtacacagtgaacaaaattgcaatatagttat
+2606306/1
CCCFFFFFHHHHHJJJJJJJJJJJJJJJIJJJJJJJJJJJJJJJJJGIJJ
@536716/1
gagactcataacgcagccagatgccaaagttcttgatcttcactgggctc
+536716/1
@C@DFDDFGFHDDDHEIIIIIJICGIJIC?GFIIGGDIJIJJJJJJJIJH
@5673746/1
gggctctgtgcctggctcccatgtcacggtagcactgagtgacggcacct
+5673746/1
CCCFFFFFHHHHHJJJJJJJJJIIJJJJJGHJJJJJJJIGHGJJJIJJJJ
@5673780/1
ctaaagatttgattagtgcttgccacaagtttctttcacacatagaccag
+5673780/1
BB@DDFDFHHHHHJIIHIJJJJJJJJJIIIJJGIJJJJIJJIJJJJFIIJ
@5673836/1
ggtactcgcggtacatgttgtgtacacctgagcgagactcataacgcagc
+5673836/1
BC@DFFFFHGFDDGIIJFEHHIHGIDCGHIGIJJIJGFHIJIIJJIJJIJ
@537251/1
ggatggagtgagcacgggctctgtgcctggctcccatgtcacggtagcac
+537251/1
@@<?D7DDDF?FHGBFBH<DHHIHHHG>3?@B????GDGH>>FGFG<G@@
@3113217/1
cttcacctgtggccggcggcacgcagacgccttgatgacctccactttga
+3113217/1
@@@BD?DDACFF?FFG>EBG:@ABAAG@=:?BEC@C;@C@C;;5=ACC>C
@537300/1
gcgcagaaataattcatagcaaaaattaaagttagtctattatagtttca
+537300/1
?@@DDD:B?FBHBHGGIIBFHHIAFHGHDHGHG@FHIIIGGIEFCBFGCH
@4138165/1
gttattgttatgtcgatgtcgaacccaaaaatgtaattaacttttttttt
+4138165/1
CBCFFFFFHGHHHJJJJJJJJJJJJJJJJJJJJGGHIIJJGHIJJJJJJH
@6696053/1
ggacaagcgattggcattacgattgtgacaagttttcgtgagccgtgatt
+6696053/1
BCBFFFFFHHHHHJJJJJIJJHHIJHJJJJJJHIJJIJJJJJJJJIJJJJ
@6696121/1
ggcacctccgacactgaggtcacggtactcgcggtacatgttgtgtacac
+6696121/1
B@@FFFFFHHHGHJJIIJIIJJJJJGHGJIIIIJIIJIJJIJJJJJIJ?=
@2607034/1
gtgctgggcctcttgtatgcgaaggtgttgaggcgcttgtggtggtgcac
+2607034/1
@@@FFFFFFDHFHIHIJJJJIGGGICGFGGIIIIJIGGIIGHFGI6@CHH
@3114160/1
ggcctcttgtatgcgaaggtgttgaggcgcttgtggt
+3114160/1
@@@DDDDD?ADHHIGIIID3AA?8?????@6@?G3F9
@4139217/1
cgggctctgtgcctggctcccatgtcacggtagcactgagtgacggcacc
+4139217/1
CCCFFFFFHHHHHJIJJJJJJJJJJJJJJJGHJJIJJJJJHHIJJJIIJJ
@7205428/1
ctgatagagacgatttcaccagtggtcttcttgaacttcttcaattgacg
+7205428/1
@@@=BDDFDFFADGHIGEAEGHGBDHGHI<FEEGGCD9:DDECBGCHHIH
@4139578/1
gggaatctgattgtgctgttgtggaactgcttcacctgtggccggcggca
+4139578/1
CCCFFFFFHHHHHJJJJJJJJJJJJJJJJJJJJJJJJJJJJJJJJJJHFD
@6697530/1
tgttcgtctgtgcgcgctaatctcagaaacggctgatccgagttggatgc
+6697530/1
@@CFFFFFHFDHHIJIHGHGIJJGIJJJJJJJJBHIJIJJEEEHEHBHEF
@4139715/1
tccagtactttagctttgacagtgtaaaacttctcggaaatctccaatcc
+4139715/1
CCCFFFFFHHHHHJJJJJJJJJIJJJJJJJJJJJJJJJIJJIJJJIJJJI
@11906/1
gtccttatttccgacccacaaacaattaagccttgggtaccgtagcctgt
+11906/1
@BCFFFFFHHHHHJJJJJJJJJJJIJJJJJJJJJJJJHIJJJJJJJJJJI
@7206115/1
ggattttaatgttattattacagcatacataataaaattagaggaagtag
+7206115/1
CCCFFFFFHHHHHIJJJJJJJJJJJJJJJJJJJJJJJJJJJJJJJJJJJJ
@7206234/1
ctgtggccggcggcacgcagacgccttgatgacctccactttg
+7206234/1
?=@?BDDDACADH>?D<FG>B@AAE>A9;;;@BBCC?6>>C55
@3623047/1
ccacaatctggtctggagagaagatcctcatcttgtatagaggaggcttg
+3623047/1
CCCFFFFFHHHHHIJJJJJJIJJJJJIJJJIJJJJIIJJJIJJJJJJJJ@
@1570339/1
cgcggagagtatcttctactcttgatgtcttaacatttgcattcaaa
+1570339/1
@@@DA?D:AFFDDIIGDHIGGGED@HEHGIIGGDGGEHIIGGHHIIG
@2090649/1
aggtgctgggcctcttgtatgcgaaggtgttgaggcgcttgtggtggtgc
+2090649/1
@@CDDFFD>FFHGJIJJIGIJJJGIGJCFFGEFHGIJJIIIHICC@@@EH
@5162360/1
gagaagatcctcatcttgtatagaggaggcttgggctcgctctccgaagg
+5162360/1
CCCFFFFFHHHHHJJJJJJJJJJJJJHJJJJJHIJJJIJIJJJJJJJJJJ
@12379/1
ggcaggttgaactcacaccattcaatttaaaagaaactgggtgcgtgcag
+12379/1
CCCFFFFFHHGHHJJJJJJJJJJJJJJJJJJJJJIJJJJJIHHIIHIGJJ
@5162380/1
cctgttttggtagcggcggcgcggtccgtgaggagcatgctcgccatcag
+5162380/1
CCCFFFFFHHHHHJJJJJJJJHHFCDDDDDDDDDDDDDDDDDDDDDDDDD
@3114478/1
ggatggagtgagcacgggctctgtgcctggctcccatgtcacggtagcac
+3114478/1
CCCFFFFDFDFHGIIJIIJIJIJJJJJJGIHJGGIIJGIJGIBGHGGIGF
@2090798/1
gccagatgccaaagttcttgatcttcactgggctcttctctgggatttcc
+2090798/1
CCCFFFFFHHHHHJHIJJJJJJJJJJJJJJJJJJJJJJJJJJJJJJJJJJ
@4647812/1
tgggatgcttaaatttacatttagtgtttgtttcatgtcaatcggttcat
+4647812/1
???D>DDDDDDD>EEEEB<?BC4F3?FF@E<CFDEEFIE<<DDDAD6BE9
@7726173/1
gatctatagaggctgtcactgcagcaatgctgggaacattcgactgatcc
+7726173/1
?@@FFFFFDHHHHGIJIGGIIIGHHJJJIJJJGIGGFIJICHHIJJJJJJ
@5162744/1
gccagatgccaaagttcttgatcttcactgggctcttctctgggatttcc
+5162744/1
CCCFFFFFHHHHHJJIJJJJJJJJJJJJJJJJJJJJJJJJJJJJJJJJJJ
@13064/1
ggattttaatgttattattacagcatacataataaaattagaggaagtag
+13064/1
CCCFFFFFHHHHHJJJJJJJJJJJJJJJJJJJJJJJJJJJJJJJJJJGII
@4648439/1
gtgctgggcctcttgtatgcgaaggtgttgaggcgcttgtggtggtgcac
+4648439/1
CCCFFFFFGHHHHJJJJJJJIGEHGGHEHIIIJIJJJJIEGIFHHHGGIJ
@13274/1
tattattacagcatacataataaaattagaggaagtaggtgctggg
+13274/1
?;?BDBDDD8<DDABA@C3<CBCC?EEDBEDC?2?:EFICBD>?DD
@5163311/1
gtggattttaatgttattattacagcatacataataaaattagaggaagt
+5163311/1
@?@FDFFDH?CFDHG@GHEHHEEIEGHIIGIIECHGGGHHIIGFII@FFG
@3115386/1
ctcatcttgtatagaggaggcttgggctcgctctccgaagggagcttgcg
+3115386/1
@CCBDBDBFABFFHIIIHEBHCCEHBGIECF;??FB<?F?FG;AFAE7CA
@2091885/1
gcactgagtgacggcacctccgacactgaggtcacggtactcgcggtaca
+2091885/1
CCCFFFFFFHGHDGGFHGIIJIGIGIJIJJJGGGIJJFHFIIIJJH=BDD
@4649163/1
gtggattttaatgttattattacagcatacataataaaattagaggaagt
+4649163/1
BBBFFFFFHHHHHIIHIJJJJJJIJJJJJJJJJJJJJJJJJJJJJJJJJF
@4649467/1
cggtagcactgagtgacggcacctccgacactgaggtcacggtactcgcg
+4649467/1
@@CBDABFFFHHH<EE>FGIJIJJIFHFHGIFIIIGDGIGHH;FHIIJIH
@7727208/1
ttgtggaactgcttcacctgtggccggcggcacgcagacgccttgatgac
+7727208/1
CCCFFFFFHHHHGIJJJIIIIJJJJJJJJJIJEIBHEFFDCBDBDDDCD>
@3115846/1
gccagatgccaaagttcttgatcttcactgggctcttctctgggatttcc
+3115846/1
CCCFDD?DBFFF?EHHGHHIIBHHGIIGHDGGGIGGCHAGCHFHIIGGGI
@7727214/1
ggcgcacagggcacgcttgcgcatgacatctatacatgccattggcgttc
+7727214/1
CCCFFFFFHHHHHJJJJJJJJJJIJIIJJJJIJJJJJJJJJJJJIJJHJJ
@538294/1
ggagtgagcacgggctctgtgcctggctcccatgtcacggtagcactgag
+538294/1
CCCFFFFFGHHHHJIJHIJHHIIIJJGIJIIJJIIIIIJJFHJJJJJIJI
@7727297/1
gcacgcgcttgggcagagggaatctgattgtgctgttgtggaactgcttc
+7727297/1
CCCFFFFFHHHHHJJJJJJJJJJJJJIJJJJIJJJJJJJJJJIJJJJJJJ
@5163860/1
tgtttcttggcatctatagatgtcggtggcgcacagggcacgcttgcgca
+5163860/1
CCCFFFFFHHHHHJIIIJJGIJIJJJGIJIIIIJJJJJIJJJJIJJGHIJ
@538362/1
cgctctccgaagggagcttgcggccgatga
+538362/1
?@@BBDBD?F:CD@@AAFGFGHDAGHIGGA
@4649879/1
tgggtgctgggcctcttgtatgcgaaggtgttgaggcgcttgtggtggtg
+4649879/1
@@CFDDFFHGHGHJJJJJIJJJJIHIJJDGGHJIJJJJJJJJIJJGIJIH
@4649945/1
cgcaagaagtaccagaaacgggacttagccacaatctggtctggagagaa
+4649945/1
@?@BB@DDFCFFHEHBAAGIEE@FFGGHBHGIIC@BFIIBFBFE?A?FDH
@1571908/1
cgggggacttgggcgcggccgcgctgaacgcctccagctcggcacccatc
+1571908/1
CCCFFFFFHHHHHJJJJJJJJHFFDDDDDDDDDDDDDDDDDDDDDDDDDD
@5164007/1
gcagagggaatctgattgtgctgttgtggaactgcttcacctgtggccgg
+5164007/1
@C@FDFDFAFAAFA@HEE?AFGHIII?EHGGGHDGIDBFDHGDH>EGGIE
@14105/1
ctcatcttgtatagaggaggcttgggctcgctctccgaagggagcttgcg
+14105/1
CCCFFFFFHHHHHJIJJJJJJJJHCHGJJJJJJJEIIGIIJJGGIIIDGE
@538754/1
agaggaagtaggtgctgggcctcttgtatgcgaaggtgttgaggcgcttg
+538754/1
CCCFFFFFHHHHFHIJJIJJJJJJJJHJJIJJGHIJBFGHIHJJJJJJJJ
@1572032/1
ggtaccgtagcctgtaatttttgtctttcgcgaaatattccgcgac
+1572032/1
@@CFFFFDFHHHGJJIBHIIJIJFHIIJEIJJIIHIHJIJIGEBFE
@4650373/1
ttttaaactcatattttcatggtaccaagttatgaatttttcaaatcgcg
+4650373/1
@@@FFFFDHHFFBHGHHGBFBFHIDHAGHCHIJJGHIGHHIIIHIGDGGF
@7727890/1
atttcaccagtggtcttcttgaacttcttcaattgacgcaagaagtacca
+7727890/1
@?@DDD;3?CBC?:CEE<CFE9<AH:<CF@C<CDFBB<<FDF>;FFE49B
@7728083/1
atacataataaaattagaggaagtaggtgctgggcctcttgtatgcgaag
+7728083/1
@CCFFFFFHHHHHIJJJIJJJJIJJJJGIIJIIIJJJJJJJJJJJJ6FHI
@7206747/1
gtcaaattaaagaatcacgtcgaacattctatgcttataccattaatctc
+7206747/1
CCCFFFFFHHHHGJJJJJJIJJIIJJJJJJJJJJJJJJJJIIJJJJJIJJ
@4140349/1
gtagcactgagtgacggcacctccgacactgaggtcacggtactcgcggt
+4140349/1
@?@FDFFFFFHFHEFGGGGIIIJJIJGIIIGIII?DGHGIFHAHHJIHF=
@6190289/1
gcgaaggtgttgaggcgcttgtggtggtgcacgcgcttgggcagagggaa
+6190289/1
BCCDFFFBFDFHHIJIIJIJJGGIGGE@GGIIJIJJJJJJHHHFFFFDDE
@6698415/1
acgggacttagccacaatctggtctggagagaagatcctcatcttgtata
+6698415/1
;<@DDDDDD?F8:<ABFGBF@HHHE@FFEIEEG@DG>BDFGFFII@FFI>
@5676540/1
ggtgcacgcgcttgggcagagggaatctgattgtgctgttgtggaactgc
+5676540/1
@7@DDDADHHDH@AEGIEFGCCD@:?<FG4?DDHEIIEBGBBAFGG@>@C
@3624063/1
gcaagaagtaccagaaacgggacttagccacaatctggtctggagagaag
+3624063/1
CCCFFFFFDHHHHJJJJJJJJJJJJJJJJJJJIJJJJJJIJJJJJJJJII
@3624131/1
ggtgctgggcctcttgtatgcgaaggtgttgaggcgcttgtggtggtgca
+3624131/1
@CBFFFFFHGHHHJJJJJJJJJJIIJCGHIJJJJJJJIJJHJJHJJEGII
@6698704/1
aggcgcttgtggtggtgcacgcgcttgggcagagggaatctgattgtgct
+6698704/1
CCCFFFFFDDHHHJJHIIIJJJJIIJHIJJGGIIIJJJIIEIIIJJJFFF
@7207327/1
ctcataacgcagccagatgccaaagttcttgatcttcactgggctcttct
+7207327/1
CCCFFFFFHHHHHJJJJJJJJJJJJIJJJJJJJJJJJJJJJIJJJJJJJI
@6191089/1
gccacaatctggtctggagagaagatcctcatcttgtatagaggaggctt
+6191089/1
CCCFFFFDFHFHHIJJIIJHJJJJIIJIJJJJJJJJJIJJJIIJIJJJJJ
@7728945/1
gaggaagtaggtgctgggcctcttgtatgcgaaggtgttgaggcgcttgt
+7728945/1
CCCFFFFDFHHFBHIJJJIIJJJJJHGIJJJHIIJ?DGGIJJJGIJJIJD
@6699003/1
agcatacataataaaattagaggaagtaggtgctgggcctcttgtatgcg
+6699003/1
@@CFFFFFHHHGHJJJJIIJJJEIIJFHGJFGGGIJJIIJJGJJHIJJJJ
@2609506/1
ggaactgcttcacctgtggccggcggcacgcagacgccttgatgacctcc
+2609506/1
CCCFFFFFHHHHHIJIJJJJJJJJJJJJJJJJHHFFFDEDDDDDEDDDDD
@4141174/1
catacataataaaattagaggaagtaggtgct
+4141174/1
?;8AABD;A?D:D4CG?G<I:::<F<F3C<?<
@5677603/1
caccagtggtcttcttgaacttcttcaattgacgcaagaagtaccagaaa
+5677603/1
CCCFFFDFBFFFHGIIJJJJJJJJJJIIIJJJJJJJJJJJJIJGHIJJJJ
@6699675/1
taaaattagaggaagtaggtgctgggcctcttgtatgcgaaggtgttgag
+6699675/1
CCCFFFFFHHHHHJJHJJJHIJJJJJJJJJJJJJJJJJJGIIJFHHHIIJ
@5678084/1
cgcaagaagtaccagaaacgggacttagccacaatctggtctggagagaa
+5678084/1
CCCFFFFFHFFHHJJIJJJJJJJIGJIIIJJJJIIICGGFGIJIGHHIII
@3625525/1
gtcttcttgaacttcttcaattgacgcaagaagtaccagaaacgggactt
+3625525/1
CCCFFFFFHHHHHJJJJJJJJJJJJJJJJJJJJIJIJJJJJJJJJJJJJJ
@2610629/1
ggtgcacgcgcttgggcagagggaatctgattgtgctgttgtggaactgc
+2610629/1
B@@FFFFFHHHHHJJJJJJJJJJJJJJJJJJJJIIJJJIJJJJJJJJJJJ
@7730636/1
gggctctgtgcctggctcccatgtcacggtagcactgagtgacggcacct
+7730636/1
BCCFFFFFHHHHHJJIJJJJJJJJJJJJJGIJJJJJJJJIIJJJJJJJJJ
@7730829/1
cgggctctgtgcctggctcccatgtcacggtagcactgagtgacggcacc
+7730829/1
CCCFFDFFHHHHHJIIGIJIJJIIFHIIJJ@FGIIJJIJGBGGIJJJJJJ
@5679013/1
gtgctgttgtggaactgcttcacctgtggccggcggcacgcagacgcctt
+5679013/1
@@@DBD=BD:CDD?G?FE4FFHHEEGIICAGFEAAFFFFDB3>9?@BB?B
@2611228/1
gcaagaagtaccagaaacgggacttagccacaatctggtctggagagaag
+2611228/1
@@@DDDDD:D>FHGIIBHFE6:FHGEEHIIIGGEGHC9?FGGHG@HHIE@
@2611293/1
ggcttattctgcatacctgccatgcgctggtaagcgctatggactgccgc
+2611293/1
@@@DDDFDHHGHHJJJIJGGHHHIJGIIJIHIIJJJJJJGIJJIIIJJGG
@4143734/1
gtgctgttgtggaactgcttcacctgtggccggcggcacgcagacgcctt
+4143734/1
@?@DBADDBDFB<<@EB<ICHGCBBF?FGEHIIIIIIFBBECCC@??=B8
@2093705/1
gtggtgcacgcgcttgggcagagggaatctgattgtgctgttgtggaact
+2093705/1
CCCFFFFFHHHHHJJJJJIJJJJJJJJJJJJJJJJIJJJJJJJIJJJJJJ
@5164574/1
tgtggaactgcttcacctgtggccggcggcacgcagacgccttgatgacc
+5164574/1
@@@DDFFBDHDHFGGDAF;E>EHHI<GAHEBABEEBDB?AC@?CACCCCC
@6701926/1
ctcatcttgtatagaggaggcttgggcacgctctccgaagggagcttgcg
+6701926/1
@C@DFFFFHFFHHGGGGEHGGJIHEHIEGHIHHIGHIGIIJJGHIIIJJJ
@3118376/1
tccacatttcataaccaaagcctaaatctatggggcgggatggtcgtttg
+3118376/1
CCCFFFFFHHHHHJJJJJJJJJJJJJIJJJJJJJJJJJFDDDDDDDDDDD
@4144176/1
tcaaattcaaataaaatcactctgcaatcctgcctcacatgattcatcca
+4144176/1
CCCFFFFFHGFHHJJJJJJIJIJFHA<<<CHEIIIJJJJJJDHIJJIJII
@4144211/1
cagccagatgccaaagttcttgatcttcactgggctcttctctgggattt
+4144211/1
BCBFFFFFHHHHHJJJIIJJJJJJJJJJJJIIIJJJJJJJJJJJJIHJJJ
@4651471/1
cagtggtcttcttgaacttcttcaattgacgcaagaagtaccagaaacgg
+4651471/1
B@@DFFFFHHHHHJJJJJJJJJJJIJJJIHIJJJJJJJIIJJJJIJJJJJ
@1572796/1
ctcatcttgtatagaggaggcttgggctcgctctccgaagggagcttgcg
+1572796/1
CCCFFFFFHHHHHJJJJJJJJJJGHJJJJJIJJJJJJIJJJJIJIJIIJI
@3118834/1
tgtgtataatgctgggtaacatgatagccttgtaccacagtactcctgga
+3118834/1
@B@FDDEFHHHHHJIJFHIIJJJJJJIJJJIJIGIIJJJJIIJJJJJJIE
@6702472/1
ccgacactgaggtcacggtactcgcggtacatgttgtgtacacctgagcg
+6702472/1
@@@DDDDDBBFHCFEE@DA?EBEC?DD@@DHEDDGDHE.=CBB7==FIGI
@1572934/1
gacgcaagaagtaccagaaacgggacttagccacaatctggtctggagag
+1572934/1
@@@DADDDFAFFFI@@@?@F3<CDFGE9CBGFCFE8<;9DADFEF;@;C1
@4144703/1
ctgagtgacggcacctccgacactgaggtcacggtactcgcggtacatgt
+4144703/1
CCCFFFFFHGFFHJIIJGIIJJJIIJIJIJJJJJGHIIIJIJHHFFFFFC
@4652031/1
gtgtacacctgagcgagactcataacgcagccagatgccaaagttcttga
+4652031/1
CCCFFFBAAFHHHJJJJJJJJJJJJJJJJJJJJJJJJJJJJJJJJJJJJI
@2095023/1
ccacaatctggtctggagagaagatcctcatcttgtatagaggaggcttg
+2095023/1
CCCFFFFFHHHHHIJJJJIJIJJJJJJJJIJJJJJHHJJJJJJJIJJJJG
@3119158/1
cttcttgaacttcttcaattgacgcaagaagtaccagaaacgggacttag
+3119158/1
CCCFDFFFHHGHHJJJJJJJJJJIJJJJJJJIIGHGIIGIJIGIGIGHGG
@1057498/1
cttgggcagagggaatctgattgtgctgttgtggaactgcttcacctgtg
+1057498/1
@@@ADFDDDDHHHIJJIIGHGGGEHHHGHIGCDGIEIJIGIJJIJIHIAG
@1573167/1
gccacatcttgtaagcagcctgacgcttagcaagtttcttagacttgcca
+1573167/1
CCCFFFFFHGHHHJJJJJJJJJJJJIJJJJJJJJCHIJJJIIIJIJJJJI
@4652250/1
tgggcctcttgtatgcgaaggtgttgaggcgcttgtggtggtgcacgcgc
+4652250/1
CCCFFFFFHHHHHJJJJJJJJFGHHJIJJIJJJJJIIJIJJGHJGIIJHF
@3119386/1
atctgattgtgctgttgtggaactgcttcacctgtggccggcggcacgca
+3119386/1
@@CFDBDDDHHHHIEHBAFCFCHGFCCHHGGHHIHGEGIIGDHGGFFC?8
@3119444/1
gaggaagtaggtgctgggcctcttgtatgcgaaggtgttgaggcgcttgt
+3119444/1
@<@D??DD<D>2CB<:AEA?CFGCEHFEBBGD0?F0:DDG@GIEE:FAEC
@5165837/1
tggatggagtgagcacgggctctgtgcctggctcccatgtcacggtagca
+5165837/1
@@CFFFFFGFHHFGBHGHDIIJIJGHIBFDGGGIIICHGJIGIJJBFGHC
@540991/1
agcggacgtcacggtaagcattcatcagaatgctatgcaacatcttcatc
+540991/1
CCCFFFFFHHHHHJIGGJJJJJJJJJJJJIJJJJJJJJJJJIJIIJJJJJ
@7733259/1
gcagccagatgccaaagttcttgatcttcactgggctcttctctgggatt
+7733259/1
CCCFFDFFGHHHHJJJJJIHIJIJIIIJIIIIIJJJJJJJIJIJGIGJIJ
@2095579/1
gcaagaagtaccagaaacgggacttagccacaatctggtctggagagaag
+2095579/1
CCCFFFFFFHHHHJJJJJJJJJJJJJJJJJJJJJJJJJJIJJJIIIJJJJ
@2095645/1
gctgcttctatgtattataaaaactaattgtatgttgatcctgtgaatta
+2095645/1
CCCFFFFFHDHHHIJJIIJJJJJJJIHIJJHJJJIIIJIJIIJIIHIIJJ
@541389/1
gacgcaagaagtaccagaaacgggacttagccacaatct
+541389/1
??@D=@6A:;FAA44AFHECGEGD68?:??C>FG<BFGG
@5166155/1
ctgagcgagactcataacgcagccagatgccaaagttcttgatcttcact
+5166155/1
CCCFFFFFHHHHHIIJHEHGIJIIJJGHHJHJJGJHDIFGIGIIJJCHIJ
@7733580/1
gatcatcaaagtggaggtcatcaaggcgtctgcgtgccgccggccacagg
+7733580/1
@<?BD:?8AF?FB>CFGGG@EEHIIBFGGGGHIIGHGIID<@<8EEB>BE
@4653191/1
ctcataacgcagccagatgccaaagttcttgatcttcactgggctcttct
+4653191/1
CCCFFFFFHGHHHJJJJJJIIJJJJJJJJJJJJJJJJJJJIIJIIJJJJJ
@7734046/1
cttgtatagaggaggcttgggctcgctctccgaagggagcttgcggccga
+7734046/1
@@@DDDDDHHFFBBEHII??EHGGHBHIIEEHGHIIIC;;CFIGHIFDC<
@1058598/1
ggtgttgaggcgcttgtggtggtgcacgcgcttgggcagagggaatctga
+1058598/1
@@?DDDDDHHFHHJIIJGJJ=GIIIIJIIIGIIGGIJDIIHFDFFFFFD>
@542335/1
gaatttgtggcctggcgttgagggcaagttcatgcgtttttgctctggcg
+542335/1
CCCFFFFFHHHHHJJJJJJJJJJJIJJJFIJJJJJJGIJJJJJJJJJJJJ
@5166710/1
gtgctgggcctcttgtatgcgaaggtgttgaggcgcttgtggtggtgcac
+5166710/1
@@@DFFDDHFHHHGIGCFHJID@FH?FCDDDHGIIIJJJFIIGIGEHGCC
@7734179/1
cgcaagaagtaccagaaacgggacttagccacaatctggtctggagagaa
+7734179/1
@CCFFFDFFFDHHIGIJJJJJIIEFHGHGCGHI=GIIIBDHHICGDFGHC
@2096982/1
ctcccatgtcacggtagcactgagtgacggcacctccgacactgaggtca
+2096982/1
C@@FDFFFHHHHGJGHIJJIJGIGCHHIIGGGIIJJJIIHIGHIIII@EH
@542532/1
ggtgcgtgcaggatcctcgtcattgcctggcatacaaggcaaagcaccga
+542532/1
BCBFFFFFGHHHHJJJJJJJJJJJJJJJJJJJJJJJJJJIIJJJIJJJJJ
@7209641/1
taataaaattagaggaagtaggtgctgggcctcttgtatgcgaaggtgtt
+7209641/1
CCCFFFFFHHHHHIJJJJGHJJHJIJJJJJJJJJJJJJJJJJGIIJDGHI
@1058764/1
agactcataacgcagccagatgccaaagttcttgatcttcactgggctct
+1058764/1
CC@FFFFFHHHHHIIJJJJGHIJJJJIJIIIJJIJJJJIJJJJJJJJJJJ
@7734316/1
gaggaagtaggtgctgggcctcttgtatgcgaaggtgttgaggcgcttgt
+7734316/1
C@CFDEDBDHFHGGHGGIGGIGGHJFCFGGBGHHJ:B?DGEHGIGGJIEE
@7734376/1
gtgctgggcctcttgtatgcgaaggtgttgaggcgcttgtggtggtgcac
+7734376/1
;=?ADEFFDFFHFHIIIICHIIBGFGGHAGHIIDIGGGIIICFGC@EGGI
@3626559/1
cttgaacttcttcaattgacgcaagaagtaccagaaacgggacttagcca
+3626559/1
CCCFFFFFHHHHHJJJJJJJJJJJJJJJJJJJJJJJJJJJJJJJJJJJJG
@1059005/1
atacataataaaattagaggaagtaggtgctgggcctcttgtatgcgaag
+1059005/1
CCCFFFFFHHFHHIJJJFIJJJJGIJJHHIIJIJIJJJJJIJIIJJJGGH
@1574765/1
cacgggctctgtgcctggctcccatgtcacggtagcactgagtgacggca
+1574765/1
@@CFFAD@FCFDHIIDHB;EFGGGGHHGGIIIGFFCBDBFGH9?FAFEGH
@16096/1
cctgacacctcacccagggcgggatatggaattttaatttatgccccctt
+16096/1
@;@DADDDDDFHFGGGE?EAC@A@GECH@7=CHHEHFH?BBCBECCCCBB
@5680662/1
gaggaagtaggtgctgggcctcttgtatgcgaaggtgttgaggcgcttgt
+5680662/1
@@@F?DFDFADDFGEGGGGEGIIJGHFHIEE?GGB?B?FGHHHIJFI>HE
@2098121/1
ctttagaagtatgtttttagctgtcatctggttcatacggcgcgcggtcg
+2098121/1
@@@DD?DAD?BAAAFBHEHGIGGCAFHHCHEHAEBFFGFHIIH?F>EB/9
@3627144/1
ataaactctatgactggctgcgctttataaaaggcagttgcagaaacatc
+3627144/1
@CCFFFFFHHHHHJJJJJIJJJJJJJIJIJJJJJJIJFHHIJIJJJJJJJ
@6702985/1
ctcataacgcagccagatgccaaagttcttgatcttcactgggctcttct
+6702985/1
CCCFFFFFHHHHHJJJJIJJJJIIJHIJJJJJJJJJJJJJIHIJJJJJJJ
@2613503/1
ctattaacattatcatcgttctcagcatggtaagaaggtggcggccagaa
+2613503/1
CCCFFFFFHHHHHJJJJJJJJJJJJJJJJJHIJJJJJJFHIJJIJJJJJJ
@5681469/1
acgatttcaccagtggtcttcttgaacttcttcaattgacgcaagaagta
+5681469/1
@@@DFFFDHHGBFGIEGIGIIIIJJFGIJJGIJJIJGIGGHIIGHHJI?F
@7211387/1
tgggcctcttgtatgcgaaggtgttgaggcgcttgtggtggtgcacgcgc
+7211387/1
C@CFFFFFHHGHGIIIGGEHIFEFGHEGFDFGBFHHIJBFFAHIIIHIH?
@3627927/1
gcggtacatgttgtgtacacctgagcgagactcataacgcagccagatgc
+3627927/1
@@CFFDFDHHHFHGHAFHCCCFGHIIGGHFHGIIIIJJJIIGIEIJJJJG
@5681850/1
tggcatctatagatgtcggtggcgcacagggcacgcttgcg
+5681850/1
???DDBDD8<F<:CFGHIGIHGDGF8FH>GHGIGB@DB;BA
@3628206/1
tgttattattacagcatacataataaaattagaggaagtaggtgctgggc
+3628206/1
CCCFFFFDHHHGHJIIJJJJJJJJJJJJIIJIIJIHJIHJGIDHGHIIJI
@2099184/1
agtggtcttcttgaacttcttcaattgacgcaagaagtaccagaaacggg
+2099184/1
@@@DDDBDHHDFD>D3AE@ICFFDHB@E<:::FEEDG?FHGGIIIIICHI
@3628268/1
gttgtggaactgcttcacctgtggccggcggcacgcagacgccttgatga
+3628268/1
CCCFFFFFHHHHHJJJJJJJJJJJJJJJJJJJJJHHFFDEDDDDDDDDDE
@6704108/1
gggcagagggaatctgattgtgctgttgtggaactgcttcacctgtggcc
+6704108/1
C@CFFFFFGHHHHIJIIGGIHIIIIJJJIIIIJJJJJJJJIJJJGFHJIJ
@6193064/1
cgacactgtacagttagaaatgttacaacctctatactttgcattaaaat
+6193064/1
CCCFFFFFHHHHHIJJJJJJJJJJJJJJJJJJJJJJJJJJJJJJJJJJJJ
@7736876/1
atccactcttgctccatggtccaggagcagcagcgtgcgcaggttcaggc
+7736876/1
@@@DFDEFHHFDHHIJJIIGIGGIIHIJJJJJIDHHHIIGIJIHEHCGII
@5682638/1
agcgagactcataacgcagccagatgccaaagttcttgatcttcactggg
+5682638/1
CCCFFFFFHHHHHJJJJJJJJJJJJJJJJJJJFHIJIJJJJJIIIJJIBF
@4146018/1
gctgggcctcttgtatgcgaaggtgttgaggcgcttgtggtggtgcacgc
+4146018/1
CCCFFFFFHHHHHJJJJJJHIIJCHHHIHJJIJJJJJJJJJIJIIJJJJH
@7212703/1
gtgctgggcctcttgtatgcgaaggtgttgaggcgcttgtggtggtgcac
+7212703/1
CBCFFFFFGHHHHJJGIJJJEGIIJFHHIJIJJIIJJJJHJIIJJEHIII
@7737303/1
ggcttgggctcgctctccgaagggagcttgcggccgatgacctcatactc
+7737303/1
BCBFFFFFHGGHGIJJJJJIJGIJEIIGIJIIJJJJGHHFFFFFFFEEEC
@7212709/1
cgcaagaagtaccagaaacgggacttagccacaatctggtctggagagaa
+7212709/1
CCCFFFFFHHHHHJJJJJJJJJJJJJJJJJJJJJJJJJJJJJJJJJIIII
@6193475/1
gtttcttggcatctatagatgtcggtggcgcacagggcacgcttgcgcat
+6193475/1
@@@DFBBDFBFH>FFHDFIIGHIIIIIIIIIIGICFGIIGIIIIBBBEGH
@6704727/1
tcccacatcaggatgtggattttaatgttattattacagcatacataata
+6704727/1
@@@FFFFFFFDFBFHAEH@FFHHFBHGFHIHIHIGGIIIIIIGIIIIIII
@7212828/1
gctgggcctcttgtatgcgaaggtgttgaggcgcttgtggtggtgcacgc
+7212828/1
@CCFFFDDHFHDFHIIJJJHHIICEGHGHJJIJJJIFDHIGHGIGGGEGH
@4654247/1
gtggtcttcttgaacttcttcaattgacgcaagaagtaccagaaacggga
+4654247/1
CCCFFFFFHHHHHJJJJJJJJJJJJJJJJJJJJJJJIIJJJJJJJJJJJJ
@4654274/1
cttgaacttcttcaattgacgcaagaagtaccagaaacgggacttagcca
+4654274/1
CCCFFFFFHHHHHJJJJJJJJJJJJJJJHJJJJJJJJJJJJJJJJJJJJJ
@6193827/1
cgcttgggcagagggaatctgattgtgctgttgtggaactgcttcacctg
+6193827/1
@@@DDDFFHHGGFBBGHJIGGIJIICBDHG@FHF?FGGHGGIIIJIJCHI
@6194128/1
gtttcttggcatctatagatgtcggtggcgcacagggcacgcttgcgcat
+6194128/1
C@@FFAEDDHHFHJGGEGHFHHBHIJIAGHGGGBAGI;F;@EFHGEFB6:
@1575214/1
gcgtgatgaggttcaccaagctagtggcgttgatgtcgcaagatagtgag
+1575214/1
@@@DDB?D<D:2A@EG@:FFDGH@FHEFF??FG<DGCFIE@F?FBD8=FB
@7738012/1
catggattatacattacacttactaatatagtaaaagcagtgttcatttt
+7738012/1
CCCFFFFFHHHHHJJJJJJJJJJJJJJJJJJIJJJJJJJJIJIJJJJJJJ
@1060162/1
atggtaagaaggtggcggccagaatctagacatgcacagctcttgcagcc
+1060162/1
@@@DDDDDABBAAEAEG>ACHCGEGHGGCBCDDFE>F8BCGGGA9@=7;6
@1060211/1
gggctctgtgcctggctcccatgtcacggtagcactgagtgacggcacct
+1060211/1
;@@DDDDDFB4CFHIIIEGGEFHIEADGHEDFGHCFEHHBGFDH:FGIBH
@6194618/1
ggcaagcatccaagatagtattcaggtgcccactacatc
+6194618/1
???DD:D=CDDD??;<A233C3AC<:<CFFIIB@????:
@1060333/1
tcataatcttcagatactccaaagcattctgggctgcagatgactgtgca
+1060333/1
CCCFFFFFHHHHHJIJJJJJJJIJJJJJJJIJJJJIIJIIIJJIJJHIIG
@3120590/1
cccgtttagcagcttcatccagaggcaagcgctccaagttgcttggaggc
+3120590/1
CCCFFFFFHHHHHJJJJJJJJJIJJJJJJJJJJJJJJJHJJJJJJJIJJI
@1575715/1
gcctggctcccatgtcacggtagcactgagtgacggcacctccgacactg
+1575715/1
@@??;BDDFFDBAGGEGHIIEDHIGEA@CE?DHIHEGGHIIFGGBGGEEG
@544117/1
ccgcaatgttggagcttggtacaaagcaaaggtcgggcagttcgtcaaca
+544117/1
=?@DDDDDFBFFDFBFGF;AB@<FHFFIFDDD:CGGE0?A?BDDBF=AFF
@4655738/1
gggtaccgtagcctgtaatttttgtctttcgcgaaatattccgcgac
+4655738/1
BBCDDFFFHHHHHJJIJIJJJJJIJJJJJJIJJJJJJJJJJJJJJJH
@544439/1
gccagttataaagcatagcccgaagtgctattggcacacaggcataatgc
+544439/1
@@@FDDEDHDDCFHD?FEFFBFGH>CGEHEGGG>GHGGGE;9FDDEHGHH
@4655833/1
gctagccgggcggatgtatggcagtagctaactcgtccgagggtcaattc
+4655833/1
CCCFFFFFHHHHHIJJGIJJJJJJIJJJJJJJJJJJJHHFFDDBCDDFED
@1576156/1
gtggattttaatgttattattacagcatacataataaaattagaggaagt
+1576156/1
1111=BDDFFHHFDGIGIIIIIIGGIIIEHIGCG?CC@FHGGIDHCEHC?
@1061062/1
gccagatgccaaagttcttgatcttcactgggctcttctctgggatttcc
+1061062/1
@@BFFFEFHHHHHJEHIJJIJJJJIIFHIJFCEGGIIGCHGIIJIJIEHG
@545192/1
cactggttcaaattcaaataaaatcactctgcaatcctgcctcacatgat
+545192/1
C@CFFFADHHGDHIGIIJIIIGIHGIJJJIJHHDGIJIJIJJJIIIJIBD
@1576645/1
tctgtttgtctgttgtctgtttgtctgtttgtctgtttgtctgttcgtct
+1576645/1
@CCFFFDFDFHHHGGGHHJHIJJGHJJIJIGGIJIJJJEIIJIJJIJFEH
@7739550/1
cttgtatagaggaggcttgggctcgctctccgaagggagcttgcggccga
+7739550/1
CCCFFFFFHHHHHJJJJJGIJJJJJJJJJJJJIJJJJHIIJJJJJJFFD<
@1576716/1
gacacgtgtacatttcgagagaacaaattacattcacttgacatcataat
+1576716/1
CCCFFFDDHFHHHJJJJJJJJIJJJJJJJIJJJJJJJIJJJJJJJJJJJH
@3631472/1
atacataataaaattagaggaagtaggtgctgggcctcttgtatgcgaag
+3631472/1
CCCFFFFFHHHHHJJJJJJJJJJHJJJHIIJJJJJJJJJJJIJJJJJIII
@1061695/1
gtgctgggcctcttgtatgcgaaggtgttgaggcgcttgtggtggtgcac
+1061695/1
CCCFFFFFHHHHHJJIJJJJJHHIJFHHHIIIJJIJJJJGIJJJJIIJJJ
@7739837/1
cagtggtcttcttgaacttcttcaattgacgcaagaagtaccagaaacgg
+7739837/1
@@@ABDFDHHHHHGEFFGHEIEBBEHHHFCFGIGGF@F?D?BBGGE@FEG
@3122063/1
ggcacctccgacactgaggtcacggtactcgcggtacatgttgtgtacac
+3122063/1
@?<DBDADBCFHFAFGHIGC?1?CD?CGHECGEH7;FHIEGICCH>CG7.
@6197009/1
atacataataaaattagaggaagtaggtgctgggcctcttgtatg
+6197009/1
@@@DDBBDFHHHB<CFHGIHGHEI@HEAFEHIIIIICE>CD:BGG
@5167577/1
cagtggtcttcttgaacttcttcaattgacgcaagaagtaccagaaacgg
+5167577/1
@CCFFFFDHHFHDHJIIJJIJJJGFIIGGHIJIEGGHIHIHHIIJJJJII
@7213559/1
gacgcaagaagtaccagaaacgggacttagccacaatctggtctggagag
+7213559/1
CCCFFFFFHHHFFHIJJJJJJJJJJJJJJJIJJJJJJJJJJHHJJJJJIJ
@2615882/1
ctggagagaagatcctcatcttgtatagaggaggcttgggctcgctctcc
+2615882/1
CCCFFFFFHHHFHJJGJJJJJJJIIJJJJJJJJJJJIEFIGEGGGEIIJJ
@2099939/1
gccacgacgctcggacatttcaattttatttagttggtcttggttgaacg
+2099939/1
@@@DFDDDHHHHHJGJJHGIIGGGGHJGHHJHHFGCGFHIIJIGGH@@HG
@2100059/1
ggcgcacagggcacgcttgcgcatgacatctatacatgccattggcgttc
+2100059/1
CCCFFFFAF?ABCBEGGBGEHBGIIGGGIIIIIIIIIGCHHIIABFB@HI
@2616165/1
ccctgatagagacgatttcaccagtggtcttcttgaacttcttcaattga
+2616165/1
CCCFFFFFHHHHHGDHIJJJJJJJJJDIIJJJJIJIJJJJJJJJJJJJJJ
@7214015/1
tatagatgtcggtggcgcacagggcacgcttgcgcatgacatctatacat
+7214015/1
CCCFFFFFHHGHHHIEHIIJJJJJEIJIIGHIGIHIJJJJJJJIJJJJHH
@7741117/1
gagacgatttcaccagtggtcttcttgaacttcttcaattgacgcaagaa
+7741117/1
CCCFFFFFHHHHHJJJJJJJJJJJJJJJIJJJIIJJIIIJJJJFIJJJJJ
@7214154/1
cgcttgtggtggtgcacgcgcttgggcagagggaatctgattgtgctgtt
+7214154/1
CCCFFFFDFFHHFGHIJJJJJJJJJIJJJJJJJIJJJJJJJJIHIJJJJJ
@2616424/1
ctcataacgcagccagatgccaaagttcttgatcttcactgggctcttct
+2616424/1
CC@DDE?DCFHHGIGIIIHJIGGEHJIIJHGIGHIIGGGEFHIGHGHDAG
@1063258/1
tgttcgtctgtgcgcgctaatctcagaaacggctgatccgagttggatgc
+1063258/1
CCCFFFDFHHFHHJJJJJJJJJJJJJJJJJJJJJJIJIJJDGHHIJGHHE
@2100427/1
ctgtgatctgtttcttggcatctatagatgtcggtggcgcacagggcacg
+2100427/1
CCCFFFFFHHHHHJJJHIJJJJJJJJJJIJGIJJGIJIJJJJJJJJJJJI
@7741679/1
gccacaatctggtctggagagaagatcctcatcttgtatagaggaggctt
+7741679/1
CCCFFFFFHHHHHJJJJIJHIIIJJJJJJJJJJJJJJJJJJJJJHJJJJJ
@2616890/1
tgctcagatgcaatttcttgcaagaattgcacaaagttgaagtccttgtt
+2616890/1
CCCFFFFFHHHHGJJJJJJJJJJJJJJJJIJJIJJJIHIIIJHIIIJJHI
@5168884/1
cttcaattgacgcaagaagtaccagaaacgggacttagccacaatctggt
+5168884/1
CCCFFFFFHHHHHJIJJJJHIHJJIJJJJJJJJJJJJJIJJJJJJJJJJI
@2617059/1
ctggatggagtgagcacgggctctgtgcctggctcccatgtcacggtagc
+2617059/1
@?<ADDD7FD:<AA?CB@@8@:?FGEGEGBGB?FBDBB?F9?9D@@FFBF
@19717/1
gccagttataaagcatagcccgaagtgctattggcacacaggcataatgc
+19717/1
@@CDDDDDFHDHHBFHGE>BEDFAC:EEGHHIBGIGGIGGFBDFHGHIBF
@19793/1
cgacgacactgtacagttagaaatgttacaacctctatactttgcattaa
+19793/1
CCCFFFFFHHHHHIIJJJJJJJJJIHIIJJIJJJJJJJJJIJJJJJJJJJ
@19878/1
gcaaagttaaccatcttgtattcaaaagaaaacctagaatcactggttca
+19878/1
@@?BBDDDDF8DFG;AEFACII?CFBECDCGCG8:C?1?C>DDC93DED9
@1064155/1
ccacagttccagtctcaggcacattgccattagtagactgatcagccgga
+1064155/1
CCCFFFFFHHHHHJJJJJJJJJJJJJJJJJJJJIIIJJJJJJJJJJJJJG
@7742263/1
acgcagccagatgccaaagttcttgatcttcactgggctcttctctggga
+7742263/1
CCCFFFFFHHHHGIJJJIJHIJJJJJJJJJJJJJJJJJJJJJJJJJJIJH
@1064352/1
atagagacgatttcaccagtggtcttcttgaacttcttcaattgacgcaa
+1064352/1
@@@FFDDFH:FFHGGGGBFCDH?EHCHHGGHIIDHEDAGIGIIIEGGHII
@5683902/1
attttgtttttctctgtgatctgtttcttggcatctatagatgtcggtgg
+5683902/1
@CCFFFDFHHHHHJJJIJJJJIJIJJJJJIJJJJJJJJJJJJIIIIIIIJ
@1064606/1
gcgttgatgtcgcaagatagtgagacattcactttttagtcataatcttc
+1064606/1
BCCFFFFDHFFHHIJIJJJJCHHIIIJJEHJJJJJJJJJGIIIIIIJIJJ
@2617852/1
cggcacctccgacactgaggtcacggtactcgcggtacatgttgtgtaca
+2617852/1
CCCFFFFFHHHGHJJJJJJJGHIIJJGGHIJJJJJIJJJIJIJIIIHEHH
@7742799/1
ctggctcccatgtcacggtagcactgagtgacggcacctccgacactgag
+7742799/1
@@@BA=BDHHFFHB?CEBAFFHIII;HE:CFHIHAAGHHB?@;FH8C@E@
@7742882/1
gccactggcaatgtggatagctggacaaggcactggcaacgaccaatcat
+7742882/1
CCCFFFFFHHHHHGHJJJJJJJJJJJJJJJJJJJJJJJJJJJJJJJJJJJ
@1065383/1
tagttcttgaagcacagacacaggtgtcttcaacggaagagattccattt
+1065383/1
@@CDFFFFHHHHHJIJJJJJJJJJHIIJJJJJJJJJJJJJJHJJHIJIJJ
@5170641/1
tcgcacgttggcagtaatagtacaagtgaaaagtcacttgccgatggtag
+5170641/1
@@CFFFFDHHHHHJJIJJJJHIJJJJHHHIJJJIJIIJJJJJJHIIJBFI
@2618672/1
gtgcggagataatattttaaagtatagagaagccccagaaatttcgcacg
+2618672/1
CCCFFFDFHGHHHJJJJJJIGIHHGIGIIIIIIJIIIJJJJJJJJIJIJH
@5685401/1
catacataataaaattagaggaagtaggtgctgggcctcttgtatgcgaa
+5685401/1
CCCFDFFFHHFFHDGIEIBIEEHIHGIGHHIGIGIFIJJIGCHGHGEIDE
@1065974/1
ctcatcttgtatagaggaggcttgggctcgctctccgaagggagcttgcg
+1065974/1
CC@FFFFFHHHHGIEDHBHIGIIEHGGHJJIIICHC@HIA@F=AFCHIGG
@5685507/1
gggaatctgattgtgctgttgtggaactgcttcacctgtggccggcggca
+5685507/1
@@CFFFFFBCFDHCEEGIJJJIIDADFFHGGIIIGGJEHGHIGGGG:AD?
@5171329/1
gcctgttttggtagcggcggcgcggtccgtgtggagcatgctcgccatca
+5171329/1
?@@BDFDEHGFHDGGGHGIHBBEBD3>BBD@???C@C?CDDDCB8B@DCC
@5171331/1
ggcgcttgtggtggtgcacgcgcttgggcagagggaatctgattgtgctg
+5171331/1
CCCFFFFFHHHHHJEGHGIJJJJJJJJJJIJJJJJIJJJJJIIJIIIJIH
@5685772/1
gtggtgcacgcgcttgggcagagggaatctgattgtgctgttgtggaact
+5685772/1
CCCFFFFFHHHHHJJJJJJJJJJJIIGJJJJJJJJJJJJJJJJHIJJJJJ
@5171485/1
ggaagtaggtgctgggcctcttgtatgcgaaggtgttgaggcgcttgtgg
+5171485/1
CCCFFDEFHFHFHJJJJJJJJIJJJJJJJGIJJ:DHHIJIJIJJIJIJII
@6705061/1
gtgctgggcctcttgtatgcgaaggtgttgaggcgcttgtggtggtgcac
+6705061/1
C@CDD>DDAFDFHJJHIJICGIDEB9??FDFHFGIGBEECF?C15;DAHI
@4148572/1
ctcgtgttcttcaatgggttcacgttaaaaccaacaacgaaatcgtgttt
+4148572/1
BCCFDDDFHHHHHIJJJJCGHGIJIIJIJJJJJJJJJJJJJJJJIIJHGI
@1577158/1
gccagatgccaaagttcttgatcttcactgggctcttctctgggatttcc
+1577158/1
CCCFFFFFHHHHHJHIJJJJJJJJJJJJJJIJJJJJJJJJJIGIIJIJJJ
@1066450/1
cagtggtcttcttgaacttcttcaattgacgcaagaagtaccagaaacgg
+1066450/1
CCCFDFDFHHHHHJJJJJJJJJJIIJJJJJJJJJJJJJHIIJJJJJJJJJ
@3122546/1
ccagatgccaaagttcttgatcttcact
+3122546/1
<@@=D>BDFFF?B2AC<E:CF>BHEEA<
@1066530/1
ggcacctccgacactgaggtcacggtactcgcggtacatgttgtgtacac
+1066530/1
CCCFFFFFHHFHDIIHIGGFGEIJJFHHGGHGGGAFBHHJJJJEHGHIHA
@6197767/1
gcaagaagtaccagaaacgggacttagccacaatctggtctggagagaag
+6197767/1
@@@FDFF?FFDHHJIJJGGJIGAGIGFC@FIIGJIIJJJIA@FHHHJAC@
@1066659/1
gcgaaggtgttgaggcgcttgtggtggtgcacgcgcttgggcagagggaa
+1066659/1
@C@?FFF2AAD?DHEHIIAHGDFGFGHGHHHEHIIGGEGIEHHEDFFCBC
@6198187/1
ccacaatctggtctggagagaagatcctcatcttgtatagaggaggcttg
+6198187/1
CCCFFFFFHHHHHJJJJJIJJJIJJJJIJJJJJJJJIJJIJJJJJJJJJA
@4149320/1
gacaccacagttccagtctcaggcacattgccattagtagactgatcagc
+4149320/1
@<?DBBDDDHCDFE@>FHGB<?EADFC<E4?ED>FEDDF<??B9FFEEDF
@1067092/1
gtacacctgagcgagactcataacgcagccagatgccaaagttcttgatc
+1067092/1
@B@FDDDDHHHHHJJHHIIJJJJHIJJJJJJJJJJJJJJJJHIJJJIGII
@547869/1
cttcaattgacgcaagaagtaccagaaacgggacttagccacaatctggt
+547869/1
CCCFFFFFGHHHHIJJJJJHGIJIJJJJJFIIJJJIIIIJJJJJJJJIJG
@1067164/1
caccagtggtcttcttgaacttcttcaattgacgcaagaagtaccagaaa
+1067164/1
?<@BDDBBHHF?BEEGEAHGBEH@EHC?FF@EBGBHGGIEH9??DDHG;B
@548028/1
cacatctttcaaaagattgaataaaaccttcg
+548028/1
@@@DFDDF?DFABEB1A<HCEGCFA<CFHF?C
@548208/1
ggaactgcttcacctgtggccggcggcacgcagacgccttgatgacctcc
+548208/1
CCCFFFFFHHFHHJFJIGJIIJFJJJJIEHJJHEFFEDC>CCCCEDDDDD
@3633455/1
gctcgctctccgaagggagcttgcggccgatgacctcatactccttcaac
+3633455/1
CCCFFFFFHHHHHJJJJIJIJJJJJJJJIIJJIIJJJJJJJJHHHHHHFF
@4149996/1
ctgtggccggcggcacgcagacgccttgatgacctccactttgatgatct
+4149996/1
BCCFFFFFHHHHHJJJJJJJJJJJHHHHFFFFFFEEDEEDDDDDDDEFDE
@6199559/1
cactgagtgacggcacctccgacactgaggtcacggtactcgcggtacat
+6199559/1
CCCFFFFFHHHHHJIJJJJJJJJJJJJJJJIHJJJJGIJJJJJJHEFFFF
@1067747/1
acgatcatcactgtcgtgtcctttatacatttcggcatggcgatcatgtc
+1067747/1
@@@FFFFFHHHHHHIJIIGGIJIJJJIJGIIJIJJIJJJJIHIGGHIJHI
@548794/1
gtcacggtagcactgagtgacggcacctccgacactgaggtcacggtact
+548794/1
CCCFFDFFFHHDBGIIB<FFGDIDGIGIIIIIIGICHIGIHGFGIIIIFH
@7214542/1
gcctggctcccatgtcacggtagcactgagtgacggcacctccgacactg
+7214542/1
CCCFFFFFHGFHHJIIJJJICBHGIJJJIICGHIIJIJJJJJJJIJJJJG
@2619783/1
gtcacggtagcactgagtgacggcacctccgacactgaggtcacggtact
+2619783/1
CCCFFFFDHHGHHJJIJFHIJJJJJJJJJJJJJJJJJJIGHIJJJIHIHH
@549214/1
cggcacctccgacactgaggtcacggtactcgcggtacatgttgtgtaca
+549214/1
BC@FFDFFFGHGGJJJJIIJIIJJJJHIIIGHHIJFEGCGIGGHHHCHF=
@4150436/1
atgcgaaggtgttgaggcgcttgtggtggtgcacgcgcttgggcagaggg
+4150436/1
CC@FFFFFHCDDFGEBGEHIFIJ@FGEGGDBGGIIIJJEHEHFDEEDCDD
@6707214/1
acggtactcgcggtacatgttgtgtacacctgagcgagactcataacgca
+6707214/1
@@@AADDDHF?D?8CGB@DHGGFHICHF?GHEHIIIIHIIGIIIIGIGBH
@1068224/1
gccagatgccaaagttcttgatcttcactgggctcttctctgggatttcc
+1068224/1
?@?DDDDDHDHFHI::ACFCHGHGFEHGH@8<CGGGGIC@GGHEBGHGHG
@6200273/1
gcaagaagtaccagaaacgggacttagccacaatctggtctggagagaag
+6200273/1
CCCFFFFFFHHHHJJJJJJJJIJJJJJJJJJJJJJJJJJJJJJJJIJJIH
@4150571/1
gtggattttaatgttattattacagcatacataataaaattagaggaagt
+4150571/1
B@CFFFFFHHHHHIJJJJJJJJJJJJJJJJJJJJJJJJJJJJJJJJJJJG
@7215137/1
ggatggagtgagcacgggctctgtgcctggctcccatgtcacggtagcac
+7215137/1
?@@BDDFFFFCCDEHGHIGEHIIGDFDHHGGGIGIIIIDFEHGG7=FHIE
@1068373/1
gggtataatagcatatctttatatatataattcttctgtacgtgtgtatg
+1068373/1
?@@DDDDFHFGHHJIJGIGIHIIJIIJEHHIJIIFIIIJIIJHEHIHIII
@4658157/1
gcaagaagtaccagaaacgggacttagccacaatctggtctggagagaag
+4658157/1
CCCFFFFFHHHHHIIJJJJJJJJJJJJJJJJJJJJJJIGIJJIIJJJJIJ
@549655/1
ggctcgctctccgaagggagcttgcggccgatgacctcatactccttcaa
+549655/1
@CCFDFFFHHHHGIGIJICGIJGIIDIIGGGGI>CGHDEEEEAEBCFDFE
@549724/1
ggcagagggaatctgattgtgctgttgtggaactgcttcacctgtggccg
+549724/1
CCCFFFFFHHHHHJJJJJJIJIIJJJJIIJJJJIJJIJIJJJJJJJJJJJ
@6200559/1
ggagagaagatcctcatcttgtatagaggaggcttgggctcgctctccga
+6200559/1
@@@FDDDDHHHHGH>EGGEHIHGFCHEAFBFGGGHCFGBGGIG?F=FGB<
@7744488/1
ctcttgtatgcgaaggtgttgaggcgcttgtggtggtgcacgcgcttggg
+7744488/1
CC@FFFFFHHHHFHIJEGHHIGIJJJJIJJJJIJIJGIIGJJJJHFFFDD
@7744594/1
ctgagaatggtttagattcacaattttgtccgctggacaatgttttttta
+7744594/1
@@@DDDDDHDFHHGHBFGIEHGEIJGIJEFHCGHBEGIJGDGGBDHHIEG
@7744631/1
ggtacatgttgtgtacacctgagcgagactcataacgcagccagatgcca
+7744631/1
?@1ADDDD=AFCFFEGAAAAFGGFHIGAGGGGHGIIGGHDBHIIEDHIHG
@5171767/1
tgggaaaattacactaattctatgcaaagtatagcttgtatttgttatgt
+5171767/1
?;@DD?DDHBDFHFEHIIBH@@EHIDC:CABFHIEG@EH?9?FHGCFGHD
@6201006/1
tgtagctttaaggggatctgctgtctgtggagctgatgcttgctgggcct
+6201006/1
BCBFFFFFHHHHHJJJJJJJJJJJJJJJJJIJJJJJIJJJJJJJJJJJJI
@7744968/1
ctcttgtatgcgaaggtgttgaggcgcttgtggtggtgcacgcgcttggg
+7744968/1
;??BDA:AD>DAD<E@EEF;E4C@C>DDDCB96?=177BCCCDIADD116
@4659435/1
cagcatacataataaaattagaggaagtaggtgctgggcctcttgtatgc
+4659435/1
@@?DD8DDHHBDAAGIII<?ECDEGGGFEHE<CGFDDCDFHGBGDG@9BF
@1578624/1
gccagatgccaaagttcttgatcttcactgggctcttctctgggatttcc
+1578624/1
CCCFFFFFHHHHHJHIJJJJJJJJJJJJIJGIIIGIJIJJJJIJJJIJJJ
@4659816/1
cgggacttagccacaatctggtctggagagaagatcctcatcttgtatag
+4659816/1
@@CFFFFFHHHHHJJJJJJJJHIJJJHIHJHJJJJJJJJJJJJJJJJJJI
@3124499/1
cggcagttttcgaatatgtgtgatgttattaggaaatccaatatcgcatc
+3124499/1
@@@FFFBDDHDHHIGHIGAHHGEIGGIJGIJIJIIGGJ?FGIIIGIIIJD
@3635291/1
gcaagaagtaccagaaacgggacttagccacaatctggtctggagagaag
+3635291/1
CCCFFFFFFHHHHJJJJJJJJJJJJJJJJJJJJJJJJJJJJJJJJJJIJI
@3635411/1
catcgttctcagcatggtaagaaggtggcggccagaatctagacatgcac
+3635411/1
@@@DDADDF><B<CEEAGHEGF@EF<<EEFAAGIIIIIEIIIIFCFFFDE
@4660896/1
tcttggcatctatagatgtcggtggcgcacagggcacgcttgcgcatgac
+4660896/1
CC@FFDDFGHFHHIGHIIIGEG<FHGIIJHJD;BBDFGHHIJIAHIGI>E
@2622006/1
gatggagtgagcacgggctctgtgcctggctcccatgtcacggtagcact
+2622006/1
B@@FFFFDHHHHHJJJJJJJJJJJJJJJJJJJJJJJJJJJJJJHHJJJJJ
@4660946/1
gacgatttcaccagtggtcttcttgaacttcttcaattgacgcaagaag
+4660946/1
?<?DA?D;BFBFHEGBHGGHGCH?4FDF@ECHDFFHI<<F9?FEGEFE9
@4151945/1
cgcgcttgggcagagggaatctgattgtgctgttgtggaactgcttcacc
+4151945/1
C@@FFFDFHFHHGJJIJGGHJJIJIGJFHIJJGHIIIJGJJCHGIIJIJH
@6708828/1
tgctgggcctcttgtatgcgaaggtgttgaggcgcttgtggtggtgcacg
+6708828/1
CCCFFFFFHHHHHJJJJJJJHIIJFHIIJJJJJJJJJJJJJJJJIIJJJH
@3635761/1
cactgagtgacggcacctccgacactgaggtcacggtactcgcggtacat
+3635761/1
CCCFFFFDHHHFHIHJJJIJJGIJJIJIIJGHJJJJFGIIIJJJHBDDFF
@4661473/1
tacagttagaaatgttacaacctctatactttgcattaaaataatgccca
+4661473/1
CCCFFFFFHHHHHJIJJJJJJJJJJJJJIJJJJJJJJJJIJJJJJJJJJJ
@4661486/1
ccacaatctggtctggagagaagatcctcatc
+4661486/1
?1:1A3;:DDBADEBEEB3A?FDECECE@F<?
@3636063/1
tgtacacctgagcgagactcataacgcagccagatgccaaagttcttgat
+3636063/1
CCCFFBBAFHHHHJJJJJJJJJJIJJJJJJJJJJJJJJJJJJHIJJJJJJ
@550285/1
gacggcacctccgacactgaggtcacggtactcgcggtacatgttgtgta
+550285/1
CCCFFFFFHHHHHJJJJJJJJJHGHJJJDFHGJGJJJAEIJHHHHHHFFF
@550385/1
gataaagataagtataggctcaaaacctaacgacatcaatcaccagctta
+550385/1
B@CFFFFFHGHHFGHIIJGIJJJJJGIJIJIIJJJJJJJIIGIIIJJJJJ
@2105642/1
gggctctgtgcctggctcccatgtcacggtagcactgagtgacggcacct
+2105642/1
CCCFFFFFHHHHHJJJJJJJJJJJJJJJJGIIJJJJJJJHIJJJJJJJJJ
@4661990/1
gcaagaagtaccagaaacgggacttagccacaatctggtctggagagaag
+4661990/1
CCCFFFFFFHFHHJJIJIJGJGGEGIJIIJJJJJJJJJIIIJJJJJJJJJ
@7745306/1
acgggctatgccatttatcctcgcacgttggcagtaatagtacaagtgaa
+7745306/1
<?@FBDDDFH>ADGHGIGIIIIIIIIIDGHFAGGGICEGEBFGHHC?FGI
@2105898/1
cggcacctccgacactgaggtcacggtactcgcgg
+2105898/1
<@?DA@BDFHAADEEBFBHGFEGGGABBGCHGIIG
@6709594/1
tggtcttcttgaacttcttcaattgacgcaagaagtaccagaaacgggac
+6709594/1
CCCFFFFFHHHHHJJJJJJJJJJJJJJJJJJJJJJGHIJJJJJJJJJJJJ
@2106095/1
taaacataaaaataatacattacgttaaatgccacgacgctcg
+2106095/1
<??DD??DFHDBD<A<:AAFHIC?GH;BBHHGGGI1886@F<D
@5172606/1
cagtggtcttcttgaacttcttcaattgacgcaagaagtaccagaaacgg
+5172606/1
@@@DDDFFHHFHHJIIJJJJIIIJJJJJIJIGGGIJJGIGIJJJJJJJII
@6709929/1
cagcatacataataaaattagaggaagtaggtgctgggcctcttgtatgc
+6709929/1
CCCFFFFFHHHHHJJJJJJJJJJJJJJHIJJHJJJJJJJJJJJJJJJJJJ
@6710063/1
tttcaccagtggtcttcttgaacttcttcaattgacgcaagaagtaccag
+6710063/1
@C@FADDFHHGHHGIJIJJJJJJJJGIIJIIIGIGBHGIJIGGIGGHDHI
@23262/1
gtcttcttgaacttcttcaattgacgcaagaagtaccagaaacgggactt
+23262/1
@@@DFFFFBDBADHHHHH>?BDBHHIHII<GEGCFG@FGGBGHBFFGHHG
@5686167/1
catacataataaaattagaggaagtaggtgctgggcctcttgtatgcgaa
+5686167/1
CCCFFFFDBHFFHJJJJFEHGGGIFEFHJFFHFGGGHCHHIEGHIIIIGH
@7745993/1
gacgatttcaccagtggtcttcttgaacttcttcaattgacgcaagaagt
+7745993/1
CCCFFFFFHHHHHJJJJJJJJJJJJJJJJJJJJJJJJJJJJJJJJJJJJG
@5686203/1
ctggagagaagatcctcatcttgtatagaggaggcttgggctcgctctcc
+5686203/1
@@@FFFFFHGDFFGIEBFHIJJJFHGIIIJGHGIGII<BGFGGGIGGC8=
@7746022/1
acgggctctgtgcctggctcccatgtcacggtagcactgagtgacggcac
+7746022/1
@@@FDDFFBFDHHGIGDBHHHID>GIICHIICFDGGEHIIIDDGIBHE@F
@5686233/1
gtcggattcaattcggaacatagaaatttgtgtaacccaagtttgacgac
+5686233/1
CCCFFFFFHHGHDDHBGGGGHIEHIAGGGIBHGIGGIIIJJHGJIGJJAG
@6202289/1
cataataaaattagaggaagtaggtgctgggcctcttgtatgcgaagg
+6202289/1
@@@FFFDDBBHBHAHHGGGGHCBFC<CF9FDBHIGDG@CFGIDEFGDG
@6202316/1
caatgtggatagctggacaaggcactggcaacgaccaatcatggactttt
+6202316/1
CCCFFEFFHHHHHJJJGIJJJJJJJJJJJJJJJJJJJJJJJJJJJJJJJJ
@23553/1
tcacggtagcactgagtgacggcacctccgacactgaggtcacggtactc
+23553/1
CCCFFFBDHHGHHJJJFHJJIJJJJJIJJJJJJJJJIHJFFHIJJBEHHH
@23674/1
caacaaggtcacagtcgatagattacggtctatgtctatcggctccgatt
+23674/1
CCCFFFFFHHHHHJJJJIJJJJJIJJJJIJJJJJJJJJJIJJJJJJIFHI
@5686647/1
ccacaatctggtctggagagaagatcctcatcttgtatagaggaggcttg
+5686647/1
C@CFFFFFHABFFIJJFJIJJJIIIIJJJJGIGIJCGIIJGI;BFBCG>7
@7746416/1
gcttcacctgtggccggcggcacgcagacgccttgatgacctccactttg
+7746416/1
@@@DDDDBFFFD;AED1CG8:@;@FE<5A<>6@B@>;6@ABBBB?B@@A@
@6202904/1
aaaaactatcaatatctgaatcttcaaaagacgaaccaagtgctaa
+6202904/1
CCCFFFBDHHHGHJJJJJIJIJJJIJJGGIJIIGIJGEEEFHIIJJ
@6202917/1
tggtcttcttgaacttcttcaattgacgcaagaagtaccagaaacgggac
+6202917/1
@@CDDDFFGHHHHJIJJJJJIJJJJJIIIIIJJJJHIIJJJGIJJJJJIJ
@5686908/1
gccagatgccaaagttcttgatcttcactgggctcttctctgggatttcc
+5686908/1
CCCFFFFFHHHGHJJJJJJJJJJJJIIJJJGIJJJJJJIJJJJJHIJJJJ
@7216261/1
cttctcttttttctcctttcttttgcgagctgctgccgaaagattagagt
+7216261/1
CCCFFFFFHHHHHJJJJJJJJJJJJJJJJJJJJJJJJJJJJJJJJJJJJF
@553104/1
gcgagactcataacgcagccagatgccaaagttcttgatcttcactgggc
+553104/1
CCCFFFFFHHHHHJJJJJJJJJJJJJJJJJJHIJJJJJJJJJJJJJJJJJ
@7216486/1
gtcacggtagcactgagtgacggcacctccgacactgaggtcacggtact
+7216486/1
C@CFFFFDFHHHHJJJJGHIJJJJJJJJJJJIIIJJJIJJHIJJJJGHHG
@1070577/1
gtggtgcacgcgcttgggcagagggaatctgat
+1070577/1
=@<DABDDFF<1@?FFEFE>CC@?FAGCFFF99
@6204338/1
gcttcacctgtggccggcggcacgcagacgccttgatgacctccactttg
+6204338/1
@@@DDDDDDHB<:AFHB:FB@FHB@A<AEEBB>6;@>@@CA>55A?A@>C
@7217077/1
ctgagcgagactcataacgcagccagatgccaaagttcttgatcttcact
+7217077/1
CCCFFDFFHHFHHJJJJGGIIIHIJGIJJJJIIEIHIIJJJIJJJIJIIJ
@1070880/1
tggagctcctgctggagatgtgggtgtagctttaaggggatctgctgtct
+1070880/1
C@@DFFDFHHHGHJIGGFHHEHIICFHIIJIJJJJJJJJGIIJIJJJJJI
@2622871/1
ctctaagcgttcgtaggaacgcgtcactctgttgcgaatatatgaagcgt
+2622871/1
@CCFFFFFDHHHHFHIJJIJGIHGDFHGHHEFFDHGHIJJJFIJJJJJJ?
@2622883/1
cttgttgttaagaggtgttacctgcaacttggccaggttagggccaacag
+2622883/1
CCCFFFFFHHHHHJJFHIIJJJJJJJJJJJJJJJJJJGHJJJJJJJJJJI
@5175072/1
gctgggcctcttgtatgcgaaggtgttgaggcgcttgtggtggtgcacgc
+5175072/1
BBCFDDDDHHHHHHIJJJJHIIJHHIIIJJJJJJJIJHIHGHHGHIJJJH
@2623179/1
tgatagagacgatttcaccagtggtcttcttgaacttcttcaattgacgc
+2623179/1
CCCFFFFFHHHHHJJJJJJJJJJJJJJJJJJJJJJJJJJJJIJJJJJJJJ
@5688800/1
aagtaggtgctgggcctcttgtatgcgaaggtgttgaggcgcttgtggtg
+5688800/1
CCCFFFFDFHFHHJIJJJJJJIGIIIJCHIIDHGHIIJJIJJJJJHECEI
@2623519/1
gatggagtgagcacgggctctgtgcctggctcccatgtcacggtagcact
+2623519/1
CCCFFFFDHHHHGJJIIJJJJJJJJJJIJJJJJJJJJJJJJIIGGIJIJJ
@5175697/1
gttgttaagaggtgttacctgcaacttggccaggttagggccaacagatt
+5175697/1
@@@DDDFDBBFH:CFGIICHGIGIGEHHG@GG?HIIICDEHIAHGGG9FE
@2623665/1
aatctgattgtgctgttgtggaactgcttcacctgtggccggcggcacgc
+2623665/1
@@BFFFFFHHHHHJIIJIIJGIJJJFIJJJIIJIIHGGEHIIFIIHFDDC
@7218262/1
cgaaggtgttgaggcgcttgtggtggtgcacgcgcttgggcagagggaat
+7218262/1
CCCFFFBDHHHHHJJJJJJJIJJIIJIIIGJJJJJJJJIJJHHGFFFDEE
@26307/1
gcctcacatgattcatccacaaattccaacccttgcgtttcaaaacaatt
+26307/1
@@?DFDDDHFBHHGIIJGHIGGIHGIHIJHJIJIGIICGIIGIDFGGIIG
@7218485/1
cagcatggtaagaaggtggcggccagaatctagacatgcacagctcttgc
+7218485/1
CCCFFFFFFHFHHJJJHHJJJIJIJJJJJJJJJIJJJJJIIJJJJJJJII
@5176299/1
gacgcaagaagtaccagaaacgggacttagccacaatctggtctggagag
+5176299/1
CCCFFFFFHHHFHIJJJJIIIGJGGHIJJJJJJJJJJJJJIFHIJJJJJI
@1072301/1
ctccaatccaaaccgtttgaaatctcggttttgcgagtacttcatattag
+1072301/1
CCCFFFFFHHHHHJJIIJJJJJJJIJJJHHIJJJJJIFGHIIJJJJJJJE
@5689650/1
ctcataacgcagccagatgccaaagttcttgatcttcactgggctcttct
+5689650/1
CCCFFFFFHHHHHJJJJJJJJJJJJIIJJJJJJJJJJJJJFHIGIJJJJJ
@2624358/1
gttattattacagcatacataataaaattagaggaagtaggtgctgggcc
+2624358/1
@@@DFFFFHBFDDGGHEIHIHJJJIJIIIJJIJJGJIHGHIDGGHGGIGH
@7218806/1
agcatacataataaaattagaggaagtaggtgctgggcctcttgtatgcg
+7218806/1
CCCFFFFFHHHHHJJJJJJJJJJJJJJJJJHJIJJJJGIJJJJJIJJJJJ
@7219019/1
gccagatgccaaagttcttgatcttcactgggctcttctctgggatttcc
+7219019/1
@@@DDDDBHHBD>FAE:ACEH@HEHA@HFHB@G@GHIGHBDGFHHHGHHG
@7219079/1
gcgatgagagcccacgatgtaagtgcttcgggcttcaacagcttgttagc
+7219079/1
CCCFFFFFHHHHHJJJIJJJJJJJJJJJJJJJJJJJJJJJJJJJJIIJJJ
@27156/1
gccagatgccaaagttcttgatcttcactgggctcttctctgggatttcc
+27156/1
@@@DDBA;FF>FHB<AF?FBBCFHHEDEHIHI@FCFGHI>FHIIIGHG>G
@6710739/1
ttgtggaactgcttcacctgtggccggcggcacgcagacgccttgatgac
+6710739/1
@CCFFFFFHFGHHJJJJJJJJJJJIJJJJIJJJJFHFFFDDDDDDDDDED
@2625129/1
agttcttgaagcacagacacaggtgtcttcaacggaagagattccatttc
+2625129/1
CC@FFFFFHHHHFIJJJJJJJJJHIHIJJJJJJJIJIJIJJJJJJJJJJJ
@2625159/1
ctggtctggagagaagatcctcatcttgtatagaggaggcttgggctcgc
+2625159/1
CCCFFFFFHHHHHHIJJJJJJJJJJJJJJJJJJJJJJJJJJJDIJJJJJJ
@5690680/1
cacggtactcgcggtacatgttgtgtacacctgagcgagactcataacgc
+5690680/1
@CCFFBDDADFHHIGHIG<FFHHFGFGG?:?BDFDGIGIII@FHIIIIIG
@27999/1
taagaaggtggcggccagaatctagacatgcacagctcttgcagccatcc
+27999/1
CCCFFFFFHHHHHGGIJHIJJJJJIJIJJJJJJJIIJJJJJJJJJJJIJJ
@5177974/1
gcctcttgtatgcgaaggtgttgaggcgcttgtggtggtgcacgcgcttg
+5177974/1
CCCFFFFFHHHHHJHIJJCGHHIIJJJJJIJJJJIIJIGIHJJJJJHFFD
@2108363/1
catacataataaaattagaggaagtaggtgctgggcctcttgtatgcgaa
+2108363/1
@@@DFDDFFFHDFIDGGGIBFHII<HEHFHGHEEE9CGHIICDGDFBGFG
@4664695/1
caccagtggtcttcttgaacttcttcaattgacgcaagaagtaccagaaa
+4664695/1
@@@DFDDEFHFHGGGEHGIEHGIGJJJJJIIIGGHFGDHHGGHGIJHHHH
@4664792/1
gacgatttcaccagtggtcttcttgaacttcttcaattgacgcaagaagt
+4664792/1
CCCFFFFFHHHHHJJJJIJJJJJJJJJJJJJJJJJJJJJJJJJJJJJJJE
@5178322/1
gtcggcataacgggccgcgactccgccctcttcctcgggttggaatgatt
+5178322/1
@@CFFF@6DDDFFGHIGBBDDFHGHEHIIHGEFEEF>BB;;?BCA@CCAD
@6711779/1
ggttcaaattcaaataaaatcactctgcaatcctgcctcacatgattcat
+6711779/1
@@;DDDFFDHHHFIIIIIIIIIIIGHHGIGIDEFHIIGECEHIIIIIIDI
@5178422/1
ggtacatgttgtgtacacctgagcgagactcataacgcagccagatgcca
+5178422/1
?8::=A:A=ABCDGFFCEGEC:C?F@G@E@F@DFD?BGI@??FCCD@FFI
@2626280/1
ccctgatagagacgatttcaccagtggtcttcttgaacttcttcaattga
+2626280/1
=1?DDDDDDHFBDGGGEHGII@GGFGGFBFHGHIGCHIGIIGGFGBGHII
@4665361/1
caggggttattgttatgtcgatgtcgaacccaaaaatgtaattaactttt
+4665361/1
CCCFFFDDHGHHHIIJJJJJJJJJJJJJJJJJJJJJIJGGIJIJJIJJJJ
@6205483/1
gtcttcttgaacttcttcaattgacgcaagaagtaccagaaacgggactt
+6205483/1
CCCFFFFFHGHHHJJJIIJJJJJJJJJIIJIIIDFHIIJJIJJJGIIGIJ
@4665523/1
tcactctagcacgtagttctcagcttccctgcaaagttaaccatcttgta
+4665523/1
CCCFFFFFHHHHHIJJHIJJJJJIJJJJJJJJJJJJIIJJJJJJJJJJIJ
@4665566/1
ccagcagaaggcgtgttaccgaccagagtagcaaccaccttcaatccttt
+4665566/1
CCCFFFFFHHHGHGHJJJJJJIJJJJJJDGIJJJJJJJJJJJJJJJJIJJ
@7747681/1
attcttttttcctcctttcttttttggtggcttccccattttgacagcgt
+7747681/1
CCCFFFFFHHHDFJJJJJJIJIJJJJIGIIJJJJJJJJJJIJIIJIIJJG
@6712204/1
ggaactgcttcacctgtggccggcggcacgcagacgccttgatgacctcc
+6712204/1
CC@FFFFFHHHGHJJIJJJJJJIFIIJIJJIJHHFFFDEDDDDDEDDDDD
@554272/1
gtctgttcgtctgtgcgcgctaatctcagaaacggctgatccgagttgga
+554272/1
???DDD?DD:CDD<<?EEIIEIIEEDEIIEIIEDDIDABC9@C@A;AAD9
@554596/1
gtttttaatttgtgctccaaattgtatctgac
+554596/1
?:11AD;:C:AFF9<A@GD@EEHAACF?D9C?
@3126642/1
atacataataaaattagaggaagtaggtgctgggcctcttgtatgcgaag
+3126642/1
CCCFFFFFHHHHHGGJJIIJJIGEFHJHGEGGGCCHHIIHGHIJJEIHII
@3126821/1
cagtggtcttcttgaacttcttcaattgacgcaagaagtaccagaaacgg
+3126821/1
@@CDDFFFHHHHHIJGJIIGIGGGIIGIIGIJIIIJIGDGHGIIGGIJIE
@3637083/1
gcaagcgtgccctgtgcgccaccgacatctatagatgccaagaaac
+3637083/1
CCCFFFFDFFHHHJHIJJIGJJJJJJJJJJJJIJJJJIIJJJIJFI
@7748346/1
atacataataaaattagaggaagtaggtgctgggcctcttgtatgcgaag
+7748346/1
CCCFFFFFHHHHHJJJJJJJJJJHIJJHIHIIJJJJJJJJJIJJJJJHIJ
@555195/1
ccctcagcgacatgtaagagttcaatggggaagtaaatgcatctgtcctt
+555195/1
@CCFFFFFGFHGHJJJJJJJHIJJJJJJJIGGIDGHIJIIIIIJJGHGHJ
@555257/1
ggtgctgggcctcttgtatgcgaaggtgttgaggcgcttgtggtggtgca
+555257/1
CCCFFFFFHHHHHJJJJJJJJJFHHICGHIJJIJJJJJJJIJJIJJHIJI
@7748488/1
gcgtgatgaggttcaccaagctagtggcgttgatgtcgcaagatagtgag
+7748488/1
BCCDFFFFFHHHHIIJJJIJJIHHHHIGIGIIIJJIJJIGIJJJJJHIIG
@1072870/1
ggaactgcttcacctgtggccggcggcacgcagacgccttgatgacctcc
+1072870/1
CCCFFFFFHHHHHJJJJJJJJJJJJJJJJJJJHHFFFDDDDDDDEDDDDD
@7748846/1
ccgcaatgttggagcttggtacaaagcaaaggtcgggcagttcgtcaaca
+7748846/1
CCCFFFFFHHHHGJJJJJJHIJJJJJJJJJJJGHJJJJJJIJJJJJIJJJ
@6207544/1
gtgtacacctgagcgagactcataacgcagccagatgccaaagttcttga
+6207544/1
CCCFFFDDHHHHHJJJJJJJJJJJJJJJJJJJJJJJJJJJJJJIJJJJJJ
@7219672/1
ggagattttactatctttcaagtcggcataacgggccgcgactccgccct
+7219672/1
CCCFFFFFHHHHHJIJJJJJJJJJJJJIJIJJJIJJJJJJJHHFFFDDDD
@3638046/1
gttaagaggtgttacctgcaacttggccaggttagggccaacagattgtt
+3638046/1
CCCFFFFFHDHHHJJJJJJJJJJJJJJJJJJHHIJJJJJJJJJJJJJJIJ
@6207757/1
caccagtggtcttcttgaacttcttcaattgacgcaagaagtaccagaaa
+6207757/1
@@CFFF?AFHHGFGHIJCGEHGIEGH?AFHGHGGIIGIGBGBGGHGEGII
@3128337/1
tctgtttcttggcatctatagatgtcggtggcgcacagggcacgcttgcg
+3128337/1
BCCFFFFFHHHHHJJJJJJJJJJJJGJIIIJFIJIJJJJJJIJJJJJIII
@4154658/1
ctctgtgcctggctcccatgtcacggtagcactgagtgacggcacctccg
+4154658/1
@@?DDBDDHAA3ACCCGHACHHGIIDHIB<GCHG@<:?FE@@?FAGFCG@
@557064/1
cccacacccgtatctcaacacccataaagaactgtttgcctctcatgtcc
+557064/1
@??DFF<BFAFHFIIIHEGIIIIEGGHIGCGGGGGDFHHIIIIIEHGHGI
@7220324/1
cttcaggtgatcgaacatcatgtcttcaaactccactatcatctctttct
+7220324/1
CCCFFFFEHFHHHBAFGGGGIGIGIJJFIGJJJJJJIJIIGGIGIIJJIH
@6208400/1
cactgagtgacggcacctccgacactgaggtcacggtactcgcggtacat
+6208400/1
CCCFFFFDHHHHHJJJJJJJJJJJJJJJJJIJJJJJHIJJJJJJHHFFFF
@3638685/1
gtggattttaatgttattattacagcatacataataaaattagaggaagt
+3638685/1
BBCFFFFFHHHHHJJJJJJJJJJJJJJJJJJJJJJJJJJJJJJJJJJJJF
@4154823/1
ggcttattctgcatacctgccatgcgctggtaagcgctatggactgccgc
+4154823/1
CCCFFFFFHHHHHIJJJJJJJJJJJJJJJJIIJJJJJJJJJIJJJJJJII
@7749859/1
ctcatcttgtatagaggaggcttgggctcgctctccgaagggagcttgcg
+7749859/1
CCCFFFFFHHHHHJIJJJJJJJJGJJJJJIJIIIJJIIJIIJFJIIJIIG
@7220490/1
gattggcattacgattgtgacaagttttcgtgagccgtgattatctagga
+7220490/1
CCCFFFFFHHHHHJJJJIJIJJJJHIJJJJJJJJJJJHIJGIJJJJJJJI
@6208650/1
gctgggcctcttgtatgcgaaggtgttgaggcgcttgtggt
+6208650/1
?@@;D7DDFFDDFACFHDA@G??1::119:CBFA<FHBFG8
@4155078/1
ggagtgagcacgggctctgtgcctggctcccatgtcacggtagcactgag
+4155078/1
C@CFFFFFHHHHHJJJIJJJJJJJIIHJJJJJJJIIJJJJHIIJIJJJJJ
@1074426/1
gcaagaagtaccagaaacgggacttagccacaatctggtctggagagaag
+1074426/1
@@@D?DDD=DDA8@;GEHI<8FAAF?C:CF3D??FGFH?FHIIID3?;F@
@3129042/1
gcaagaagtaccagaaacgggacttagccacaatctggtctggagagaag
+3129042/1
@<?DDADAFDDDDEHDH@G=:@@DG9FAFECGGIEGHGGDBFHAF3DGB>
@1074587/1
gcgagactcataacgcagccagatgccaaagttcttgatcttcactgggc
+1074587/1
CCCFFFFFHHHHHJJJIIJJJJJJJJIJJJJFGIJJJJJJIJJJJJJJIJ
@2626602/1
ggaggggggagggtcattcaatgtctccttccgtcttgggtgaggcataa
+2626602/1
CC@FFFFFDDDBB<?BCEEEEECDDEDCDCDDDDDDDDDB<@BDDDDDDD
@7221039/1
ggatggagtgagcacgggctctgtgcctggctcccatgtcacggtagcac
+7221039/1
@<@DDDD;=CADFBDGAAFHIGIGHIGCDHGIIGGGAHGIIIIICBHII@
@5179064/1
gaggcgcttgtggtggtgcacgcgcttgggcagagggaatctgattgtgc
+5179064/1
CCCFFFFFHHHHHJJJJJIIJJJJIJJJIJJJJJJJIJJHHHHHHFFEFF
@1074986/1
gtgctgttgtggaactgcttcacctgtggccggcggcacgcagacgcctt
+1074986/1
@CCFDFFFBFFDAFFGGGEGGHDCEHCAGEHEGGAFAB=88>AABBBBCB
@3129500/1
cgcaagaagtaccagaaacgggacttagccacaatctggtctggagagaa
+3129500/1
@C@FFFDDFDFHHCHIJJJIFIBGGHIJJJJIFIJJJICIIJJIIIEGGE
@2627040/1
gttttacaagggcaggttgaactcacaccattcaatttaaaagaaactgg
+2627040/1
@@?BDDDDF>D=AHBF;EFABFDHGCAHGCCH9CDAFHGIIICHIIIIII
@2109829/1
ggtgcacgcgcttgggcagagggaatctgattgtgctgttgtggaactgc
+2109829/1
?@=BDDFFHHHHHJIJJJJJJJJJJJJIJJIJIGHJIJHIIIIIIIJJJI
@29205/1
gcacagttcctcgacgagcaagtagttcttgaagcacagacacaggtgtc
+29205/1
CCCFFFFFHHHHHJJJIJJJJJIIJHIIJJJJIJJIIJJJJJJJJJCGHH
@2627258/1
gtgattctttaatttgacataacttttttatttatgaaccgattgacatg
+2627258/1
@@@DFABDFHD?AFEFGHBEDF>EDHGHIGGHGGHFHAHDGAGGGEHGGI
@2627644/1
gctgttgtggaactgcttcacctgtggccggcggcacgcagacgccttga
+2627644/1
@@@FFFFDHGFGHIJJJIJIIIGIIIJJJIJIJJJJGGDFDDEBDDDDDD
@4666191/1
ctgagcgagactcataacgcagccagatgccaaagttcttgatcttcact
+4666191/1
CCCFFFFFHHGHHJJJJJJJJJJJJJJIJJJJJJJHIJJJJJJJJJJJJJ
@29799/1
cataacgcagccagatgccaaagttcttgatcttcactgggctcttctct
+29799/1
CCCFFFFFHGHHHIIIJJJJJJJIIJJJJIIIJJGIIIJIJGIJJJJJII
@3130453/1
gcaaacatgccagttataaagcatagcccgaagtgctattggcacacagg
+3130453/1
CCCFFFFFHHHHHJJJJJJJJJJJJJJJJJJJIJJJIJJJIGGIJJIJEI
@5180232/1
ccagaatctagacatgcacagctcttgcagccatccaacgggattgccca
+5180232/1
CCCFFFFFHHHHHJJJJJJJJJJJJJIJJIJJJJJJJJJJJJJJJIIJJJ
@5180264/1
ctgagtgacggcacctccgacactgaggtcacggtactcgcggtacatgt
+5180264/1
CCCFFDDEHHHFHIJJJIJIJIJJIJJJFHIJJIDHIGGIIIHABEFFFF
@2110799/1
atgaagaagaggagcaaatggaaaaaaaaattggtgaaaagaatcacaag
+2110799/1
CCCFFFFFHHHHHJJJJIJJJGIIJJJIJGHGHIBGIJJJJIJIJJJJIG
@3130657/1
gtcacggtagcactgagtgacggcacctccgacactgaggtcacggtact
+3130657/1
CBCFFFFDHHHHHJJJJHIJJJJJJJJJJJJJJJJJJIJJHIIJJJGIHH
@2628165/1
gtacagttagaaatgttacaacctctatactttgcattaaaataatgccc
+2628165/1
@@@DDDDDFFADBEDGGFHCAHBGIIIGAHGIIIBGHIIAGIIGHHE9BF
@5692104/1
cacggtactcgcggtacatgttgtgtacacctgagcgagactcataacgc
+5692104/1
CCCFFDBFHHD<FIGHHGIJHHIJJGIICBFFGIHIIJIIIHJJIJJIII
@2111389/1
cgttcatgcggcaaacgcctattaacattatcatcgttctcagcatggta
+2111389/1
CC@FFFFFHFDHHJJIIJIIJJJJIGHIIGIIIJGHIJJJGGGIHIIGCH
@4667224/1
agcacgtagttctcagcttccctgcaaagttaaccatcttgtattcaaaa
+4667224/1
C@CFFFDDHHHHHJGGIJJIGIIIIIEIIGIIFIJJIJJJJIJJJIEGIJ
@2628544/1
cttgaacttcttcaattgacgcaagaagtaccagaaacgggacttagcca
+2628544/1
@@@D?DDDH?B<DCCGBG@H?:8:<9C?11CG??3?BBB7FHD?8??8BF
@4667872/1
gcagagggaatctgattgtgctgttgtggaactgcttcacctgtggccgg
+4667872/1
@?<D;?;D:D?ADHHEBEHIBE<FAHCFE>??CH3?:4CDHGG:09DBFG
@4667901/1
gtcacggtagcactgagtgacggcacctccgacactgagg
+4667901/1
?:1=D?D=2<D?<<A<:2A:A?<8:?BBG??6?@FECB=F
@5692882/1
gcgcttgtggtggtgcacgcgcttgggcagagggaatctgattgtgctgt
+5692882/1
@@BFDFFDHHFHHHIIIGJJJJGHHJIJJJJJJJIEHIIJIIJJ@CGIIE
@6714127/1
gacgatttcaccagtggtcttcttgaacttcttcaattgacgcaagaagt
+6714127/1
@?@DDDFFHHFFBDFIIIGIIJJJJIJIIJIFHGHDFIGDHIJIJIIIIB
@31080/1
gcgagactcataacgcagccagatgccaaagttcttgatcttcactgggc
+31080/1
@@@DDD<DFHHBFIHIIIIEGE@HGGIIIDHIIIIIIIIIIIDGGHGBFG
@6714153/1
ggaagtaggtgctgggcctcttgtatgcgaaggtgttgaggcgcttgtgg
+6714153/1
@C@DFADBDFDFFIGGEEHHGEBCCFIGGGEFH1CBFHIJGIGIGIHIJJ
@31399/1
gggaatctgattgtgctgttgtggaactgcttcacctgtggccggcggca
+31399/1
@<@FFDDFFDDHHEGEGEHHIIIIEFIIIIIIIIIFEFHGHGGBHHGFDC
@2112850/1
gcacagggcacgcttgcgcatgacatctatacatgccattggcgttcaaa
+2112850/1
CCCFFFFFHHHHHJJJJJJJJJJJJJJJJJJJJJJGJJJJJJJJIJJIJJ
@6209065/1
ggcgggatggtcgtttgaaaaattgacggccagccttaacgtacgattcc
+6209065/1
CCCFFFFFHHHHHIJJJJJJJJJJJJJJJJJJJJJJJHHHHHFFFDDDEF
@6714727/1
gtaggtgctgggcctcttgtatgcga
+6714727/1
?:=B72=BFF?=FAEDFFDA4<C@?A
@4155630/1
ctcagatgcaatttcttgcaagaattgcacaaagttgaagtccttgttgt
+4155630/1
CCCFFFFFHHHHHJJJJJJJJJJIJJJJIJJJJJHIJIJIFHIJJJIJJI
@2629679/1
gggaatctgattgtgctgttgtggaactgcttcacctgtggccggcggca
+2629679/1
CCCFFFFFHHHHHHIJJJIJJJJJJJJJJJJJJJJJJJJJJJJJJJJHFD
@6714913/1
gcaagaagtaccagaaacgggacttagccacaatctggtctggagagaag
+6714913/1
CCCFFFFFHHHHHJJJJJJJJJJJJJJJJJJJJJJJJJJJJJJJJJJJJJ
@2629780/1
ctcttgtatgcgaaggtgttgaggcgcttgtggtggtgcacgcgcttggg
+2629780/1
CCCFFFFFHHHHHIJJAFHHJFIJJJJJJJHJJIJIHIJIJJJIHFFFDD
@558309/1
gtagcactgagtgacggcacctccgacactgaggtcacggtactcgcggt
+558309/1
CCCFFFFFGHHFHHIIJIIJJJJJJJJJJJJJJJIIIIJIFHIJJJJHF=
@558536/1
ctgttgtgttgaccaataatgggttaatcagactatagttagtatagtta
+558536/1
@@@BDDDDFFFBDIEDBEHHH>;GHG@EHEI<FFHIGIIIFHHDGECID@
@5693630/1
gcaagaagtaccagaaacgggacttagccacaatctggtctggagagaag
+5693630/1
CCCFFFFFHFHHHJJJJJJJJJJJJJJJJJJJJJJJJJJJJJJJJJJIJJ
@558806/1
gcctcttgtatgcgaaggtgttgaggcgcttgtggtggtgcacgcgcttg
+558806/1
CCCFFFFFCFHHHJGHIJFFHGGHEHGIJIIGIGCDFFFHHGIGGIHFFD
@6715599/1
atacataataaaattagaggaagtaggtgctgggcctcttgtatgcgaag
+6715599/1
BCCFFFFFFFHHHJJGIJJIIJJJIJIHHHIJJJIIJJJJIHGIIJIBDF
@6210478/1
ggtgctgggcctcttgtatgcgaaggtgttgaggcgcttgtggtggtgca
+6210478/1
@@@FDEFFHHHHHJJJHIJJJIIGIJEGHIJIJJFJJJJJHJIIIIGHII
@559123/1
atacataataaaattagaggaagtaggtgctgggcctcttgtatgcgaag
+559123/1
CCCFFFFFHHHGHJJIJJJIGIIJJIJHIIIJIIIJJJJIIHIJJJJIJI
@2630540/1
gcgcacagggcacgcttgcgcatgacatctatacatgccattggcgttca
+2630540/1
CCCFFFFFHHHHHJJJJJJJJJJJJJJJJJJJJJIJJJJIJJJJJJJJJJ
@559473/1
cttgtatagaggaggcttgggctcgctctccgaagggagcttgcggccga
+559473/1
CCCFFFDDHHH?DGGIIECFDGG?CFGIIIIIGGBAGDGHIGBA8A<DCB
@2630835/1
gggaatctgattgtgctgttgtggaactgcttcacctgtggccggcggca
+2630835/1
CCCFFFFFHHHHHGIJJJIIJIJJJJJIIJJJJJJJJEGIJJIJIJJHFA
@5694327/1
aagaacatgtaaaaccaagactcactaaacataaaaataatacattacgt
+5694327/1
?@@BDDADHFFHHIGIGIIIFGAHGGGIIGIIGIIIIGIIHIFIGHDGIB
@1584920/1
ctgcaaacatgccagttataaagcatagcccgaagtgctattggcacaca
+1584920/1
CCCFFFFFHHHHHJJHJJJJJJJJJJJJJJJJJJJHHIJJIJJJJJJJJI
@5694457/1
tggtggtgcacgcgcttgggcagagggaatctgattgtgctgttgtggaa
+5694457/1
@@@ADDFFFHHHHJIJJJEGGGHFHHIHFHIJJJJGIFEGCDHIIFHGII
@2631073/1
ggagagaagatcctcatcttgtatagaggaggcttgggctcgctctccga
+2631073/1
@C@DDDBDHGFHHJJJJJHIJEGHIGGICHIIIIIEHIDHDHGHIECGB@
@6211455/1
agagaagatcctcatcttgtatagaggaggcttgggctcgctctccgaag
+6211455/1
@CCFFFDDHDDFHIIIIIJHHHJJIJJGHIIIIHHEHGIGEHJJDGIIII
@2631126/1
gacggcacctccgacactgaggtcacgg
+2631126/1
::?:DDA?<DD:@@<<:?CC?11::DDA
@3641030/1
cttcatcttagcgttcacattgacaaacttaggtttgcttacagccattc
+3641030/1
C@@FFFFFHHHHHJJJIJJJJJJJJJJJJJJJIGIIJJJJJIIJJJJJJI
@2113014/1
gtcggcataacgggccgcgactccgccctcttcctcgggttggaatgatt
+2113014/1
CCCFFFFFHHHHHJJJJIJJJJJJIJJJJHHHHHHFFFDABDDDDDDDDF
@1585301/1
cggacatttcaattttatttagttggtcttggttgaacggaactccaatc
+1585301/1
CCCFFFFFHHHHHJJJIJJJJJJJJJHIJJJJHHIIJJJJGJJJJHIJJJ
@3131769/1
gtagcactgagtgacggcacctccgacactgaggtcacggtactcgcggt
+3131769/1
@@@FFFFFHGGD?DHIHGIIJJJJIJJIJJIJJJGIJJJJJIIIFIJGF?
@560549/1
ccacaatctggtctggagagaagatcctcatcttgtatagaggaggcttg
+560549/1
@CCFFFFFHDHFHIHEGI>FDFGEIIIIIGIIIIIIIIIDBGIIGIIII:
@2113264/1
tcataacgcagccagatgccaaagttcttgatcttcactgggctcttctc
+2113264/1
CCCFFFFFGHHHHJJJJJJIIIIIJJJJIJIIJJJJJJJIIIIJJJJJJI
@560714/1
cgcaagaagtaccagaaacgggacttagccacaatctggtctggagagaa
+560714/1
@CCFFFFFHHHHHJJJJJJJJJIIJJJJJJIJJJIJJIIJIJJIIIAHGG
@4157374/1
ggcggttcatacagtcgaattacatgacatcaagcttccgtacattttat
+4157374/1
CCCFFFFDHFDHFGCEEHGHECHIHHHIIGGIEHIEGIIJIIHIJJIGIB
@7750617/1
gcactgagtgacggcacctccgacactgaggtcacggtactcgcggtaca
+7750617/1
@<@DDDDAFDHH=:GGIGIFFGBGHHIECBEFBAEGHF@EHGGGHBHEDD
@560829/1
tgcctggctcccatgtcacggtagcactgagtgacggcacctccgacact
+560829/1
CCCFFFFFHHHGHJJIJGJJJFHGHIJJJJIDGHIIIHHFIIJJJIIIJI
@3641439/1
gcctcttgtatgcgaaggtgttgaggcgcttgtggtggtgcacgcgcttg
+3641439/1
CCCFFFFFHFGHHJBEHIFGHHGGHJGIJGIJDDFHIGFGGGGHGIFFFD
@7750970/1
gccaattcactgttcattacctgtgaaaactgcccctcagatacaccgtc
+7750970/1
CCCFFFFFHHHHHJJJJJJJJJJJJJIJJJIJJJJJJJJJJJJJJJJIJJ
@3132445/1
catacataataaaattagaggaagtaggtgctgggcctcttgtatgcgaa
+3132445/1
CCCFFFFFHHHHHJJJJJJIJJJJIJJJHIIJJJJJJJJJJJIIJJJJII
@2114137/1
attggttggacccaagcactcgatcaccttgtacacagggatgtcaggct
+2114137/1
@@@DDDDAFFF;DHBBG@EHH@CFGDGDHDFBD?FGHGGFEDGB9B<8=F
@3132655/1
cccacttttatcttttgcacctcacgatcgattactactgctttcccaaa
+3132655/1
@C@FDFFFHGGHHJGHHIJJIJIIHIGGGGCGHHDHHIJGEGHHDFGIJH
@3132774/1
acataataaaattagaggaagtaggtgctgggcctcttgtatgcgaaggt
+3132774/1
CCCFFFFFHHHHHJJJJJJJJHIJJHIJJJJJJJJJJJJIJJJJJGIIJE
@2114304/1
cttgtatagaggaggcttgggctcgctctccgaagggagcttgcggccga
+2114304/1
CCCFFFFFHHHHHJJJJJGIJJJJJJJJJJJJJJIJJGIJJJJIIJGFDC
@5182357/1
cgacgctcggacatttcaattttatttagttggtcttggttgaacggaac
+5182357/1
@CCFFFFFGHHHHIIHJGGGIJJFIIJJJGFFIGGGGHIHIGJJJIIJIG
@2114520/1
catacataataaaattagaggaagtaggtgctgggcctcttgtatgcgaa
+2114520/1
@@@DDBDDHFB<A:CAGGFDH?EHCFDDAEEEBGDAFHH?G<GGHD<F?8
@7751524/1
attttttattagatttttttttgtgtgtgcattattacattttttataaa
+7751524/1
@BCFFFFDHHHHHIIJJJJJJJIHIGIDHIIIJIJIJJJJJJJJJGHHHH
@32086/1
actcgcttattttttgtaataactattaaaaagtatatatataaccttag
+32086/1
CCCFFFFFHHHHHJJJHGHJJJJJJJJJJJJJJFHIJJJJJJJJJJJJJJ
@7751580/1
cactgagtgacggcacctccgacactgaggtcacggtactcgcggtacat
+7751580/1
@@@D?DB:CDF=:EAFEIDDGGHGGII@DDHIIIGI7B6=BGGGE==?CE
@7751583/1
gctgggcctcttgtatgcgaaggtgttgaggcgcttgtggtggtgcacgc
+7751583/1
@@CDBFFFHHHHHHICHIJIGIIGGFGHIGHBIJGBHDF7=1C8CECHGG
@1076800/1
gagagaagatcctcatcttgtatagaggaggcttgggctcgctctccgaa
+1076800/1
@@@DDDDD?F:CDBFHCGHGIAHIDGDEFHEG@GAG?H>F8?B;@DHGBC
@5182494/1
tgggctcgctctccgaagggagcttgcggccgatgacctcatactccttc
+5182494/1
CCCFFFFFHHHHHJJJJIJIJJJJJJJJJJJJJJJIJHHHHHHFFFFFFE
@7751645/1
actacatttccgtccatcattttgtcaacgaactcttctgaagtatttgt
+7751645/1
C@@FFFFFDHHHHGFIFBGHGIIIHHHIIBHIIIIGHIIIIIGFHIIGID
@5182554/1
aggtgctgggcctcttgtatgcgaaggtgttgaggcgcttgtggtggtgc
+5182554/1
CCCFFFFFGGHHHJJJJHIJIJJJIJJEGHHJIJIJJJIJJGGGGHHIII
@7751685/1
gtcttcttgaacttcttcaattgacgca
+7751685/1
?8??D:DDDB>FDG>?EFFHFF?:A:A:
@1076992/1
gtgcacgcgcttgggcagagggaatctgattgtgctgttgtggaactgct
+1076992/1
@:?DDDDDFA@DAGBGADHIIB:BBBFD?BB?BFBFBBGH=CGFHIDC8=
@5182696/1
cagccagatgccaaagttcttgatcttcactgggctcttctctgggattt
+5182696/1
@@@BBDDEFDDDDHJJGGIJJIEHGGHADHCH;FEGGGGDGHAFGG>FGH
@1077168/1
atctgtttcttggcatctatagatgtcggtggcgcacagggcacgcttgc
+1077168/1
@CCFFEFFHGFFFGGIIICHCHFIGBFCFC@EGGIJIJIEHGEIJGEGII
@32446/1
gtgctgttgtggaactgcttcacctgtggccggcggcacgcagacgcctt
+32446/1
CCCFFFFFHHHHHJJJJJJJJJJJJJJJIJJJJJJJJHHFFDDDDDDDDD
@5183056/1
tgctcagatgcaatttcttgcaagaattgcacaaagttgaagtccttgtt
+5183056/1
CCCFFFFFHHHHHJJJJJJJIJJJJJJJJJJJJJJJIIJJJJJJJJJJJJ
@7752407/1
gtggaactgcttcacctgtggccggcggcacgcagacgccttgatgacct
+7752407/1
CCCFFFFFHHHHHJJJJIIJJJJJJJJJJJJJJHHFFFDDDDDDDDEDDD
@4670788/1
gttgaacggaactccaatcctttactcgaatagtcttttctaacttgaac
+4670788/1
CCCFFFFFHHHHHJJJJJJJJJJJJJJJJJJJJJJJJJJJJJJJJJJJJJ
@1077743/1
ggcaaaggtagtaagtcagctgttccacttcatcatcagggatcttgccg
+1077743/1
CCCFFFFF=DFHHIIEHEIIFIHIIIGGIIHIIHIGIIIIIHEHIIIGHI
@33122/1
gcaggggttattgttatgtcgatgtcgaacccaaaaatgtaattaacttt
+33122/1
CCCFFFFFHHHHHFHIJJHIIHIIIJIIGIJIIJICDGGGIEIIJIJIJJ
@33127/1
catcaatttatcttcaaatgacgacaccacagttccagtctcaggcacat
+33127/1
@@@FFFFFHHHHHJGIGIIIJIIIJJIIJIJJHIIGIIJIIJJJGIIJJJ
@7225524/1
gataaagataagtataggctcaaaacctaacgacatcaatcaccagctta
+7225524/1
CCCFFFFFHHHHHGHIGIJJJJJJJJJJJJJJJJJJJJJJJJJJJJJJJJ
@2116140/1
acgcgcttgggcagagggaatctgattgtgctgttgtggaactgcttcac
+2116140/1
@BCFFFFFHHHHHJIJJJJJJJJJJJJJHIIJJJJJIJJJJJJJJJJJJJ
@7753095/1
ccttcacatacaagtcagtgttgaaattcgcccgtcgcaccagattattg
+7753095/1
CCCFDDDFHDBHHIIIGGEIHIGHIJJJJJJIJF@FEGHIJIIGIIIGI=
@1078466/1
tgggcctcttgtatgcgaaggtgttgaggcgcttgtggtggtgcacg
+1078466/1
=@@DDD?DHFDFHBG>G7DHF2CHC?C@?DEE@DE?@;8B@;FFCA5
@561528/1
gtgctgttgtggaactgcttcacctgtggccgg
+561528/1
?:::AAAACHDBFBDBGBCFHEBHACCGHGEG@
@3134797/1
ctcgggttggaatgattctggtgggttgtcctgcagagcttgccacatct
+3134797/1
B@CDDF=BFHHHHGGIGHFHIEFGICCA?CGHGIGDE@GGGGBGIIJFGH
@3134907/1
gaggaagtaggtgctgggcctcttgtatgcgaagg
+3134907/1
@@@<??DADBFH?EGFFEHGIGEGCAFFHDE?FGG
@561817/1
cgcaagaagtaccagaaacgggacttagccacaatctggtctggagagaa
+561817/1
CCCFFFFFHHHHHJJJJJJJJJIJJJJJJJJJJJJJJJJHHJJJJJJJJJ
@1586186/1
gccagatgccaaagttcttgatcttcactgggctcttctctgggatttcc
+1586186/1
CCCFFFFFHHHHHJFHIJIHGIGJJJJJIJGIJIIJJJJJIJIJJJIJJJ
@4672296/1
tgacgcaagaagtaccagaaacgggacttagccacaatctggtctgg
+4672296/1
CCCFFFFFHGHHFHIJJJJJJJJJIJJJIJJJJIJJJJJJIJHIJJJ
@4672465/1
ctgttgtggaactgcttcacctgtggccggcggcacgcagacgccttgat
+4672465/1
@@@DDDDBDHDAF>FI@C@<:AGHF>=GE8DDH8;<B>D>BCB?@BBAC:
@7226619/1
cgtgtgtatgtcactgaacttctcttaaacgactggaccgattttgatga
+7226619/1
@C@FFDFFHHHHHJJJJJJJJIJJJJJJJJIHIJJJIJJIHGHJJGGHJC
@2117333/1
gcctaagaacagtacctacttggcgataaatattgcacatctacctttgg
+2117333/1
CCCFFFFFHHHHHJJJJJJJJJJJIIJJJJJJJJJJJJJJJJJJJJJJJJ
@4158189/1
cttacatgctaaaactaaactactatacctgtgaaacgatcaacaataat
+4158189/1
CCCFFFFFHHHHHJJJJJJJJJJJJJJJJJJIJJJJJJJJJJJJJJJJJJ
@6717902/1
gtctgtttgtctgtttgtctgtttgtctgtttgtctgtttgtctgttcgt
+6717902/1
?@@B;DBDFHDBFAACDDDFHIIG:3AACHEA?:?FH?BGDGEEDGC?BB
@1586608/1
ggacatttcaattttatttagttggtcttggttgaacggaactccaatcc
+1586608/1
CCCFFFFFHHHHHJJIJJJJJJJJJIIJJJJJJIJJJJJJJJJJJJJJJJ
@2117498/1
cctgacgcttagcaagtttcttagacttgccagttcccacttcacgacgc
+2117498/1
CCCFFDFFHHHHHJIJHIJJJJJJJJJJJJJJIIIJJJIJJJJJJJJJJJ
@2632044/1
gttgaggcgcttgtggtggtgcacgcgcttgggcagagggaatctgattg
+2632044/1
@@@FFFFFHHHHHIJJIIIGGHIIJJJJJJJIJJJJJJJJHHHHFFFFFF
@562529/1
gtgctgggcctcttgtatgcgaaggtgttgaggcgcttgtggtggtgcac
+562529/1
CCCFFFFFHHHHHJJJIJJJJJJIJ?FFGIJJJIJJJJJIJJIGIHGHII
@6718282/1
gttggcgtcgcttgcggtatcggcgtcgcttgcggtaccggcgtcggttg
+6718282/1
CCCFFFFFHHHHHJJJJHIJJJJJJIJJJJJJHHFFFDEDDDDDDDDDDD
@4158705/1
gacggcacctccgacactgaggtcacggtactcgcggtacatgttgtgta
+4158705/1
???D?@<A;FDFDIIIIIIIED:?FGEHGE?GCFHGG5@EDHEC?CHE;7
@1587147/1
gcgagactcataacgcagccagatgccaaagttcttgatcttcactgggc
+1587147/1
CC@FFFFFHHHHHJJIJJIJJJJJJJJJJIJGHIJJJGJJJJJJIJIHIJ
@2632503/1
ctcgagcgacgaatcacatgaaagggggaggggggag
+2632503/1
@@@DDD?DDHDFDGGGIDIIGAAGIFE?AGBGADBBB
@5695039/1
gtctggagagaagatcctcatcttgtatagaggaggcttgggctcgctct
+5695039/1
C@CFFFDADHHFHIIIJJJJJJJJJHIIIIIIJIIIIIGIIIJGIJJGIE
@1587350/1
gtggtcttcttgaacttcttcaattgacgcaagaagtaccagaaacggga
+1587350/1
CCCFFFFFHHHHGJJJJJJJJJJJJJJJJJJIJIJJIJJJJJJJJJJJJG
@4158991/1
gtcgggtagagccttagctgcggaatgcttagcttccttcttagagcgtc
+4158991/1
C@CFFFDABFHGFHGGGGIIGIIFGIIAGIJJFHIJJJJJIIIEIJJJGI
@5695290/1
gtcacggtagcactgagtgacggcacctccgacactgaggtcacggtact
+5695290/1
CCCFFFFDHHHHHJJJJIIJJJJIJJJJJIJJJJJIJJJJGHJJJJIIHH
@6718961/1
cgggaggtgtggcagcctccttgaccattttagatatttgttgttcattc
+6718961/1
@@<ADDA2ACF;BGEHDAFFEHI<FGEGHHEGGFHIGGG@0BDHGIHHI@
@1587821/1
gtctggagagaagatcctcatcttgtatagaggaggcttgggctcgctct
+1587821/1
CCCFDFADCDBFFGEGGGIEBHIIJIGIEHEHI9?@AFD?DCHDEABFG?
@6211716/1
ccacttcacgacgcttcagcagagtgcacacaatggtgaactggcgttca
+6211716/1
CCCFFFFFHHHHHJJJJIJJJJJJGHIJJJJJJJJJHIJJJJJJJJJJJJ
@6719224/1
cggtagcactgagtgacggcacctccgacactgaggtcacggtactcgcg
+6719224/1
@@@BDDDEHDHHHEFHIGJGIGIIIJJJJJIJJIIJFHGIIJJJJJJJJG
@2633564/1
catacataataaaattagaggaagtaggtgctgggcctcttgtatgcgaa
+2633564/1
CCCFFFFFHHHHHJJJJJJJJJJJHJJJHHIJJJJJJJJJJJIJJJJJII
@6719619/1
gacgatttcaccagtggtcttcttgaacttcttcaattgacgcaagaagt
+6719619/1
CCCFFFFFHHHHHJGIJHJJJJJIJJJJJGCHIIIGIJJIIIIIJIIJID
@1078693/1
atacataataaaattagaggaagtaggtgctgggcctcttgtatgcgaag
+1078693/1
CCCFFFFFHHHHGIJJIIJIJJIIIJJHHIJJIIIIJJJJJIJJJJJFGH
@4160252/1
cttgcgtttcaaaacaattcattttaggttcaagttaaccgcaatgttgg
+4160252/1
CCCFFFFFHHHHHJJIJJJJJJJJJJJJHIIIIJJJJJJJIJJIIJIIJJ
@1078804/1
ggtggtgcacgcgcttgggcagagggaatctgattgtgctgttgtggaac
+1078804/1
@CBFFFFFHHHHHJJJJJJJJJIJJJJJJJJJJJJJIJJIJJIJGHIJJJ
@2119602/1
gaggaagtaggtgctgggcctcttgtatgcgaaggtgttgaggcgcttgt
+2119602/1
CCCFFFFDHHHFHIIJJJIJIJJJJIJJIJIHIHIDGHHJIJIJJJJJJH
@2634060/1
gtgctgggcctcttgtatgcgaaggtgttgaggcgcttgtggtggtgcac
+2634060/1
@@@FFFFFGHHHHIJJJJJJJDAHIFHIJJEIJJJIJJJJJIFIHJIJJG
@6213262/1
gcgcgttctcatgtaatttttaatgttttccaaatcgacgactcctgtgg
+6213262/1
CCCFFDFFHHGHHFGIJJJJJJJJJHHHIJJIJJJJJJIJJIJJJJJDHI
@1079121/1
cgcaagaagtaccagaaacgggacttagccacaatctggtctggagagaa
+1079121/1
?@@FFFDFAAFFCGGEGGHDEAG@EHIG@FBDBGGGHDCGGHIG8D?BFC
@6720541/1
cagcatacataataaaattagaggaagtaggtgctgggcctcttgtatgc
+6720541/1
CCCFFFFFHHHHHJJJJJJJJJJJJIJHIJJHIIJJJJJJJJJJJJJJJJ
@4160905/1
ggtgaactggcgttcatgcggcaaacgcctattaacattatcatcgttct
+4160905/1
@@@DFFFFBBHHHJFGIJIDEDGEGHDGEIIIIGIJGIDCGHIIGHGGGD
@3643083/1
gccagaatctagacatgcacagctcttgcagccatccaacaggattgccc
+3643083/1
CCCFFFFFHHHHHJJJJJJJJJIJJJJJJJJJJJJJJJJJJJJHII9DHI
@3135224/1
gcaagaagtaccagaaacgggacttagccacaatctggtctggagagaag
+3135224/1
CCCDFBEF:CFFFEABFFGHBGGGHHIIIIIFGHGIIG?BDBGGEBGFAH
@5697621/1
gtttattttgtttttctctgtgatctgtttcttggcatctatagatgtcg
+5697621/1
CBCFFFFFFGHHHJJJJJJIHHIJJJJJIIJJJJJJIJJJIIIIIJIIHI
@6214486/1
tgagtgacggcacctccgacactgaggtcacggtactcgcggtacatgtt
+6214486/1
BCCFDFFFHHGHHJJJJJJJJJJJJJJIIJJJJHJJJJJJJJHHFFFFFF
@3135519/1
gatagttttttcattccctgcagagcttgcaaagcttgcaatgatctttc
+3135519/1
@@?BDFADA?FFBGGFEBHHGGGBAEEDG;FHECAHEGCGAFG4?9BDF?
@6214713/1
cgaaggtgttgaggcgcttgtggtggtgcacgcgcttgggcagagggaat
+6214713/1
BB@DDFADFHHHHJJJJJJJJJJJJHFHIJJJJJJJJJJJJHHHFFFCEE
@7227209/1
gcctcttgtatgcgaaggtgttgaggcgcttgtggtggtgcacgcgcttg
+7227209/1
CCCFFFFFHHHHHIHFHIAFFGIHGIIIIIJIJGIBGFHEFHIHGGF>D=
@34786/1
gttgttgattttggaatgttttacattggatccgacaaatgttcaaatta
+34786/1
BBCFDFFFHHHHGJFIGIFEIIEHHGHDIJJIJGJJJJJJIHFGGIIIJI
@2121615/1
gcctcacatgattcatccacaaattccaacccttgcgtttcaaaacaatt
+2121615/1
?;:DBABDDD:DDE<?EE<FFIFICDFCFDDIEEB?DDB<:?<D<DD?@A
@3136072/1
cttggaggcttgggcctgttttggtagcggcggcgcggtccgtg
+3136072/1
@@@DDDDADDFFFGBEBFF@HBGGGCGB?@FHEB>?6B/7602<
@5184663/1
gacggtttcaccagtggtcttcttgaacttcttcaattgacgcaagaagt
+5184663/1
?71A=DD<4A<CBAEE<B<FE@@<F9FF?F>EDE<EF??:CDDDADDDDI
@1080700/1
gcgcacagggcacgcttgcgcatgacatctatacatgccattggcgttca
+1080700/1
C@@DFFFBDHHHHJIJJIGIIIIJJHIJJJJIIJIJGFIJJJJGIIGGHI
@4673430/1
gcatacataataaaattagaggaagtagg
+4673430/1
@;:ADB8;?FDBBEEFIFI9EG9B;C:CH
@7227979/1
gagtgacggcacctccgacactgaggtcacggtactcgcggtacatgttg
+7227979/1
BCCDFFFFHHHHHJJJJJJJJJJJJJHIJJJJJJJJJJJJJHHHFFFFFF
@4673708/1
ggatggagtgagcacgggctctgtgcctggctcccatgtcacggtagcac
+4673708/1
CCCFFFFFFFHHHJJJJJJJJJJJJJJJIIIIJIJJJJJJIJJJBCHIJJ
@4674051/1
cggtagcactgagtgacggcacctccgacactgaggtcacggtactcgcg
+4674051/1
BBCDDFFFHHHHHGHJJJJJIJJJJJJJJJJJJJJJGHIJJJHIJJJJJH
@4674097/1
gacgatttcaccagtggtcttcttgaacttcttcaattgacgcaagaagt
+4674097/1
CCCFFFFFHHHHHJIJJGIJJJJJJJIJJJJJJJIJJJJJJJJJJJJJJD
@3136994/1
acctccgacactgaggtcacggtactcgcggtacatgttgtgtacacctg
+3136994/1
CCCFFFFFHHHHHJJJBHIJJJGHJJJJJJJIIIJJJJIJJJIIJ=>BDE
@4674376/1
gtggtcttcttgaacttcttcaattgacgcaagaagtaccagaaacggga
+4674376/1
@@@D=BDD?FHHHCGIGHHIIEBH@<DHHA?8CFHD??D?@FCHIGEHE6
@7755705/1
cctgtacgttcaaacgtatcacacattttctggtcaccttccatgcaaaa
+7755705/1
@@@DDBADDFFDHIJJHGIHHIJIJJJJJJGGIHGIJIJIIJJIGIJIJG
@4674533/1
gggatgcttaaatttacatttagtgtttgtttcatgtcaatcggttcata
+4674533/1
@@<:D?:BFH><CFHH>?I<F<IABH@FFCBFBHIEC?C::D@E?D?BGH
@5185746/1
acggtactcgcggtacatgttgtgtacacctgagcgagactcataacgca
+5185746/1
=@;;4ADBF;D?68CCC>F?E<CGFFBCG>DF>;DEFFEFFFEF=FF;@4
@5698239/1
ataaaattagaggaagtaggtgctgggcctcttgtatgcgaaggtgttga
+5698239/1
@CCFFFFFFHHHGIIIFHIC?EEHIIIICGGGGGHIHGGGF@DG9BBFC<
@5185795/1
gtggattttaatgttattattacagcatacataataaaattagaggaagt
+5185795/1
BB@FFFFFHHHHHIJIJJJJJJJJJJJJJJJJJJJJJJJJJJJJJJJJJH
@2123902/1
gtcacggtagcactgagtgacggcacctccgacactgaggtcacggtact
+2123902/1
@@@FFFFDHFHHHJJJIBHIGIIGHIJJIJJJJIJICEIJFHHIJIJJHH
@5698501/1
agcgagactcataacgcagccagatgccaaagttcttgatcttcactggg
+5698501/1
?@@DD?DDFFDFHJJJIJHGCECHEE@?DGGGGHIIBGHIJEHGGIJ>9=
@2634783/1
ggtcacggtactcgcggtacatgttgtgtacacctgagcgagactcataa
+2634783/1
@<?DA?DAC38<AFAAE8?CFGHCFGHB:D<?99DAH3DHGHIDFHIGEG
@4675170/1
tgctgggcctcttgtatgcgaaggtgttgaggcgcttgtggt
+4675170/1
@;?DD8==?CFFFE?ABEEI=:FEFF?E@FED@?DFF;==1.
@6721043/1
gcctggctcccatgtcacggtagcactgagtgacggcacctccgacactg
+6721043/1
CCCFFFFFHHHHHJJJJJJJGHJJJJJJJJHIJJJJIJJJJJJJJJJJJI
@6721211/1
ctcccatgtcacggtagcactgagtgacggcacctccgacactgaggtca
+6721211/1
CCCFFFFFHHHHHJHIIJJJJJIJHHGJIJJJIJJJJJJJJJJJJJJIJG
@6215707/1
aggaagtaggtgctgggcctcttgtatgcgaaggtgttgaggcgcttgtg
+6215707/1
CCCFFFFFHHDHHJJJJGIIJJJJJJJJJJJIIJBGHGIIJJGJJJJJIG
@2125351/1
gtcttcaacggaagagattccatttcccgtttagcagcttcatccagagg
+2125351/1
C@CFFADFBDFDFGIGBHGGFBHCHIIAHF@GDFIIIIHIGCHHEGCFGC
@6721969/1
ggtcaccttccatgcaaaatcttatcatgcaaattgttacatttatatta
+6721969/1
B@@FFFFFHHGHHJJJJJJJJJJJJJJIJJIIIJJJJJJJJIJJJJJJJI
@6216165/1
gccacaatctggtctggagagaagatcctcatcttgtatagaggaggctt
+6216165/1
CCCFFFFFHHHGFIJIIGJGGHJJJJIJIJJJJJJJIJJJJJJJIJJJJJ
@6216278/1
gtcacggtagcactgagtgacggcacctccgacactgaggtcacggtact
+6216278/1
CCCFFFFBFHFFHHJJGCFHHGI@EHHGHJIGHIIJIIGHFHIGGJEGEE
@2125651/1
gtggtcttcttgaacttcttcaattgacgcaagaagtaccagaaacggga
+2125651/1
?@@DFFFFFBFHHIIIIGHIIIIIIIIHIIGIIIIHFGIIIIIIIGHIIB
@6216539/1
tgctgggcctcttgtatgcgaaggtgttgaggcgcttgtggt
+6216539/1
??@;BBDDHHHAD<:BEGB@11CFF@<EHAFEGGGAGCF=1.
@4162714/1
cgcaagaagtaccagaaacgggacttagccacaatctggtctggagagaa
+4162714/1
?@@DDFFFHFHHDHIJEHIICGGHIIEIIGIJIIJIIJFFFGHIHJGGHG
@6217105/1
gacgcaagaagtaccagaaacgggacttagccacaatctggtctggagag
+6217105/1
CCCFFFFFHHHFHIJJJJJJJJJJJJJJJJJJJJJJJJJIJHIJJJIJHJ
@2126524/1
gtggtcttcttgaacttcttcaattgacgcaagaagtaccagaaacggga
+2126524/1
@@@DBADDDFHDHG@DG<CFBBEHB:??@@@GDHBEIGEEGHGGIGIIA@
@3644400/1
cggcacctccgacactgaggtcacggtactcgcggtacatgttgtgtaca
+3644400/1
CCCFFFFFHHHHHJJJJJJJHIIJJJIIJJJJJJJIIJJJJJJJJJHHHH
@4677944/1
catggcatcaagcaaactctggtgccttgggaagcctttgtgcgccacat
+4677944/1
@@@D??DDBFHDFEHDF?FHDHCFBBDEGGDGGGHDDCHGDC9D@FDHGF
@3644464/1
cagtggtcttcttgaacttcttcaattgacgcaagaagtaccagaaacgg
+3644464/1
:1?=AADA?:<<DBBE?A?<ABCBAAFBAHGAE?D@B???BBBBB?BBFF
@5699703/1
gcaacatcttctttggtttgtcaggggtaatgctaacgtcatagcgataa
+5699703/1
CC@FFFFFHHHHHJJJFHIIIIIJJJJ?EHIIIJJJJJFHIIIJJJJJII
@4678260/1
cggcacctccgacactgaggtcacggtactcgcggtacatgttgtgtaca
+4678260/1
CCCFFFFFHHHHHJJJJIJJIJJJJJHJJJJJJJJHIJJJJJJJIJHHHH
@6217824/1
gtcggatccaatgtaaaacattccaaaatcaacaactactaataagttaa
+6217824/1
@CCFFFFFDHHFFIIGGHGGHHF@HEGGIIIGIIIIIIIIIGIHAHGHDH
@1082079/1
ccgaaagattagagtcgtcttctacttctgcttctggcacatcaggagaa
+1082079/1
C@CFFFFFHHHGHI?CFGIIIIJDEICHIGIEIIGIJIIJIGIIIIIIED
@2127626/1
tgtacattgaaaataaaaataaaaaaaatagcaggggttattgttatgtc
+2127626/1
@@@AD;DDDCF:CAACE@GHIIIH@G<?BFH>FD9FGHEEHHB/==@@G7
@1082395/1
gcaagaagtaccagaaacgggacttagccacaatctggtctggagagaag
+1082395/1
CCCFFFFFHHHHGJIIIJIJIIIJJJJJJJJJJJJJJIIJIJJJJJJJJI
@7757050/1
gctgggcctcttgtatgcgaaggtgttgaggcgcttgtggtggtgcacgc
+7757050/1
CCCFFFFFHHHHHIJJJJJHHIJCHGHIJJJJJJJJJIJIJIIHIHIIJH
@1082721/1
ctcatcttgtatagaggaggcttgggctcgctctccgaagggag
+1082721/1
@@@DADDDHHHDFBCEB?CCBFE:1?CE;C8?:?FBG:F:FE2@
@5186598/1
gccacaatctggtctggagagaagatcctcatcttgtatagaggaggctt
+5186598/1
CCCFFFFFHHHHHJJJJIJHIFGJIJJJJJIIJJJJJJJIIIJJHIIIIJ
@2128402/1
gtctgtttgtctgtttgtctgtttgtctgtttgtctgtttgtctgtttgt
+2128402/1
8?@DDDDDF?C4CAFHF<FHIBFGEHH@FHEIGH?CDEGHGGIIIFGEDF
@1082872/1
aggaagtaggtgctgggcctcttgtatgcgaaggtgttgaggcgcttgtg
+1082872/1
CCCFFFDFHHHGHJJJJIJJJJJJJJJJJJHHIJFGHHJJJJJJJJJIJI
@2128468/1
ctttgatttcttttgtaaatttaactctctgtgag
+2128468/1
@@@DDBDDHBFDH<F<AFCDIIBH@<DHGICFE@E
@7229819/1
ataataaaattagaggaagtaggtgctgggcctcttgtatgcgaaggtgt
+7229819/1
@@@FFFDFHHHFFIIIBBFEHGHFGGIIEHDIIIIIIIGIEIIGIIG9DB
@1083007/1
ggtagcactgagtgacggcacctccgacactgaggtcacggtactcgcgg
+1083007/1
BB?DDFFFHHHHDHHIHHIIJJIJJJJJJJHHIJJDFHJII<CGGHEHHF
@7229927/1
ttcacattgacaaacttaggtttgcttacagccattcccaactgtcctcc
+7229927/1
CCCFFFFFHHGHHJJJJJJJHHIIJJJJJJJJJJJJJJJJJJJJIJJJJJ
@7229995/1
gccagatgccaaagttcttgatcttcactgggctcttctctgggatttcc
+7229995/1
CCCFFFFFHHHHHIHIIJJJIJJJJJJJJJJJJJJJJJJJJJJIJJJJJJ
@1083199/1
gatggagtgagcacgggctctgtgcctggctcccatgtcacgg
+1083199/1
@;;D=DDBFHHFHIB:EGIGII?EGHII=FHIII9BFHIIIIE
@2128693/1
ccacaatctggtctggagagaagatcctcatcttgtatagaggaggcttg
+2128693/1
CCCFDFFFHHGFHIJGGIIJJJIJIGIIEHIIIIGDDGIIIGGIJGGHIA
@1083873/1
cccgtttccaatctccaagacaggaggctccagtactttagctttgacag
+1083873/1
BCCFDFFFHHHHHJJJJJJJJJJJJJJJJJJJJIIJJJJJJJJJJJJJJJ
@7758325/1
ggcgcttgtggtggtgcacgcgcttgggcagagggaatctgattgtgctg
+7758325/1
CCCFFFFFHHHHHJHHIJJJJJJJJIJIIJIGIJJGGGIJJJJJJGGIIH
@1083907/1
atacataataaaattagaggaagtaggtgctgggcctcttgtatgcgaag
+1083907/1
?<@D;DDDFFFHHIIEGHGG3AFCHEG9CCHIIAEGGGHHEFCHIIBFGB
@7758376/1
ctccagtactttagctttgacagtgtaaaacttctcggaaatctccaatc
+7758376/1
CCCFFFEFHHHHHJJJJJJJJJJJJJJJJJJJJJJJJJJIJIJJJIIJJE
@2129332/1
cttaaatttacatttagtgtttgtttcatgtcaatcggttcataaataaa
+2129332/1
CCCFFFFFHHHHHJJIJFHJJJJHJJJJJJJJJJJJJJIJJJJJJJJJJJ
@7230950/1
gtcgagcccaaaaatgtaattaacttttttttgtctgtttgtctgtttgt
+7230950/1
CCCFFFFFHHHHHIJJHHGIJJJJJJJJJJJJA?FDBBFH=8B@A@FG;6
@3139836/1
ctgttgtggaactgcttcacctgtggccggcggcacgcagacgccttgat
+3139836/1
CCCFFFFFHHHHHJJJJJJJJJJJJJJJJJJJJJJHHFFFDEDDDDDDDD
@3139892/1
ccacattttaataagtcactttctgagcacttataacctatctacaccta
+3139892/1
CCCFFFFFHHHHHJJIJJJJJJJJJJJJJJJJJJJJJJJJJJJJJJJJJJ
@1084224/1
agtgacggcacctccgacactgaggtcacggtactcgcggtacatgttgt
+1084224/1
@C@FFFFFHHHHHJJJJJJJJJJJJIJJJJJHIJJJJJJJHHHHHFFFFE
@7758794/1
gtgacggcacctccgacactgaggtcacggtactcgcggtacatgttgtg
+7758794/1
B@@FFFFFHHHHHJJJJJJJJJJJGIIJJJDGHIJJJJJGHHHHFEFEDE
@7231297/1
tacagttagaaatgttacaacctctatactttgcattaaaataatgccca
+7231297/1
CCCFFFFDHHGHBHIIIJJIIJJIJJJIIJJJJGJIIEHGIJJIJJIJJJ
@3140579/1
tgtttcttggcatctatagatgtcggtggcgcacagggcacgcttgcgca
+3140579/1
CCCFFFFFHHHHGGIEGGGIIIHHGIGIIGHIGIGIJJJJJJIJJIGHIA
@39055/1
gacgatttcaccagtggtcttcttgaacttcttcaattgacgcaagaagt
+39055/1
CCCFFFFFHHHHHJJJJJJJJJJJJIJJJJJJJJJJJJJJJJJJJJJJJF
@7231797/1
atacataataaaattagaggaagtaggtgctgggcctcttgtatgcgaag
+7231797/1
<@@DDDDDFDCF?DBEGIIIIECDHE9C>FHE@FGFGGHHIGCHIEFD<?
@7759469/1
caccaagcaagtggcgttgatgtcgcaagatagtgagacattcacttttt
+7759469/1
CCCFFFFFHHHFHJJJJJJJJJJJJJJJJJJJJFHIJJJIJJJJJJJJJJ
@7759493/1
gtgttgaggcgcttgtggtggtgcacgcgcttgggcagagggaatctgat
+7759493/1
@B@DFFFFGHHHHJJJIIIGHHHIJJJJJJJJIIIJJJJJHHHHFFFFFF
@7759530/1
gtacacctgagcgagactcataacgcagccagatgccaaagttcttgatc
+7759530/1
BB@FDBDEHHHHHJJIIJJJIIJHGGGFGIJIIHIJJJJJJFHIJJJJJJ
@2130383/1
gtcacggtagcactgagtgacggcacctccgacactgaggtcacggtact
+2130383/1
CCCFFFFDHHHHHJJJJHIIJJIIHJJJJJJJJJJJJJJJGIJJJJIEHF
@3141447/1
cttttgaagattctgatattgatagttttttcattccctgcagagcttgc
+3141447/1
CCCFFFFFHHHHHJJEHIIJJIJJIJIJJJJIJJJJJJJJJJJEFGIJJJ
@2130674/1
gtggcgttgatgtcgcaagatagtgagacattcactttttagtcataatc
+2130674/1
@B@FFFFFHHHHHJJJJIIGIJIHIIIEIIGIIJJIJJJJHIJJJJJIIF
@1085818/1
ggcttgggctcgctctccgaagggagcttgcggccgatgacctcatactc
+1085818/1
CCCFFADFGHHHHJJJJJJJJIIJJJIJJJIJJGIJGFHGFFFFFFECEE
@2636858/1
cacctgagcgagactcataacgcagccagatgccaaagttcttgatcttc
+2636858/1
?@@DDDFFFHGHHHIIGIIJJEIGGGHIIIIGIJJIGIHGIJJIIIIJJI
@2636899/1
gcacgtagttctcagcttccctgcaaagttaaccatcttgtattcaaaag
+2636899/1
@CCFFDEFFHHHHJJJJJJJJJJJJJJJHIJJJJJJJJJIHHJJJJJJJH
@7232833/1
gttcaagttaaccgcaatgttggagcttggtacaaagcaaaggtcgggca
+7232833/1
@@@FADDDDHHHHJJGGIIEHGIIHIIJJI?FFECGHJIIIJIHGIJJJI
@3141772/1
tgaaagggggaggggggagggtcattcaatgtctccttccgtcttgggtg
+3141772/1
@C@FDFFFHHAFAEGI6391@<388AACEDDDED@CCDDDDCBDDDCB<5
@40156/1
acagcatacataataaaattagaggaagtagg
+40156/1
;;@;?DDDFFAFFGBG<EHCBC4C3<;E<CFF
@7232939/1
cccattttcacaggcaagggatcctaacttcgcaaccactaattccagtg
+7232939/1
CCCFFFFFHHHHHJJJJJJJJJJJJJJJJJJJJJJJJJJJJJJJJJJJIJ
@3141940/1
gagagatataaaagattggaagctagccgggcggatgtatggcagtagct
+3141940/1
?;?AD?DDDFFBDF7C>DCFHD9<<DGFAG>0@6;AE@7A;CEE=B@@;B
@2637335/1
gtggtgcacgcgcttgggcagagggaatctgattgtgctgttgtggaact
+2637335/1
CCCFFFFFHHGHHJJJJJJJJJJJIJJJJJIJJJJJIJJJJJJJJJJJJJ
@2131114/1
ggatggagtgagcacgggctctgtgcctggctcccatgtcacggtagcac
+2131114/1
@@?D?B?ACDDHFGHC?FEGHFDGGIHFA?@GHIGG<DDFBEHGHGAEHG
@40805/1
tagaggaagtaggtgctgggcctcttgtatgcgaaggtgttgaggcgctt
+40805/1
<@@DDDD?DHADF?ABGDFHCGIIGECAEFHIIIDGGIEIIGDHIIFIHI
@5190535/1
ggcctcttgtatgcgaaggtgttgaggcgcttgtggtggtgcacgcgctt
+5190535/1
??@DDDDBDAFHFIE7?<@3AFHGFGGDFHAGEDFBDDEFEG;FHGEHEC
@7233647/1
acgggctctgtgcctggctcccatgtcacggtagcactgagtgacggcac
+7233647/1
@@@FFDDDDDFHGIIGHDCECFHGIIDEFEIHEFHIIIIGIHIFHIB>FH
@1590935/1
ggagtgactttcccgtttccaatctccaagacaggaggctccagtacttt
+1590935/1
@@@F=DDDHGHGHGICGEHIIIJJJJJJJJIIJGIIIJIIJJIJIJIJJJ
@2131940/1
cttcaattgacgcaagaagtaccagaaacgg
+2131940/1
@@@DBDDD>D4CFF:@9C9F9F<<<?1?C?;
@4679435/1
caccagtggtcttcttgaacttcttcaattgacgcaagaagtaccagaaa
+4679435/1
@@CDFFDFH?CFHGHGEHIJIJHIIJIJJJGJJIJIJJJJIJJGIIIGIJ
@6219283/1
cagccagatgccaaagttcttgatcttcactgggctcttctctgggattt
+6219283/1
@@<DDBDAHFFHHGDG<<CHHHCGEHCCFHGD9E@@EHGFIIIIIIEGII
@2132425/1
cttggcatctatagatgtcggtggcgcacagggcacgcttgcgcatgaca
+2132425/1
CCCFFFFFHHHHHJIJJIJJJFHJJJJJJJJJJJJJJJJJJJJJJJJJHH
@6219450/1
gtttattttgtttttctctgtgatctgtttcttggcatctatagatgtcg
+6219450/1
C@CFFFFFHHFHHJJGJJJJHIHIHIIHGJIIIJJJJIJJJJIJJJIIIJ
@4680068/1
gccagaatctagacatgcacagctcttgcagccatccaacgggattgccc
+4680068/1
88:D=?3A?FB?>B@@<@IBA?@FH@ED4A2A:ECHC@HGIEE@:DFGGD
@3646081/1
cttattgtttcgatcttgttatacgtaaaacaaactcgtactaaggccta
+3646081/1
CCCFFFFFHHGHHJJJJJJJJJJJJJJJJJIJJJIJJJHJJIJJIIJJJJ
@4680314/1
aacaattaagccttgggtaccgtagcctgtaatttttgtctttcgcgaaa
+4680314/1
CCCFFFFFHHHHHJJJJEIHIJFGIIJIIFHHIIIJJJJJJJJJJJJJJJ
@4164367/1
gtttgtctgtttgtctgtttgtctgtttgtctgtttgtctgtttgtctgt
+4164367/1
@?@?DDFDHHHHFIIIIDGHHHIIHEHGGHGHHHHGIIIIIGHHB?DHII
@2132901/1
gcagccagatgccaaagttcttgatcttcactgggctcttctctgggatt
+2132901/1
CCCFDFFFHHHHHIJJIEHIJJJJIJIJJJJJIIIIIGIJIJJJJJJJIJ
@567363/1
gtagcactgagtgacggcacctccgacactgaggtcacggtactcgcggt
+567363/1
@=@DDDFDDCHFHIII@DGHHIIDHEHIIIEAFC9?FHGGBFHEEHIFF5
@6724356/1
gacgcaagaagtaccagaaacgggacttagccacaatctggtctggagag
+6724356/1
CCCFFFFFHHGHHJJJJIJJJJJJJJJJJJJJJJJJJJJJJJIJJJJJJJ
@2638652/1
tcttgaacttcttcaattgacgcaagaagtaccagaaacgggacttagcc
+2638652/1
@CCFDADDFHHHGIIBHIICFGIIGIGIIGGGGBGGGGGGEGGFHGGCGI
@6220058/1
gtcgatgtcgaacccaaaaatgtaattaactttttttttgtctgtttgtc
+6220058/1
@@@A?BDDHFDHHFGIIIIIIFHHEGCHIGGIIIIIGI@A=CEICADHHF
@3646349/1
acagcatacataataaaattagaggaagtaggtgctgggcctcttgtatg
+3646349/1
CCCFFDFFHGHGHIJGJIIIJJIIIGIIGEHGCFHGBAFGIHIJGJGEII
@4164613/1
aggtgctgggcctcttgtatgcgaaggtgttgaggcgcttgtggtggtgc
+4164613/1
BBBDDDDFHHHHHHGIJFIHIIJIJJJ:C?GHJIJIJIFGGCHIFGGAEH
@1086324/1
ggcctcttgtatgcgaaggtgttgaggcgcttgtggtggtgcacgcgctt
+1086324/1
CCCFFFFFHHHHHJJEGHICGHGIIJJJJJJJJJJJIJHFHIJJJJHHFD
@6220405/1
gcctcttgtatgcgaaggtgttgaggcgcttgtgg
+6220405/1
@@@BDDDDBCFHHIBHGH:A<CFFBCGIB>FA2?@
@6220601/1
gacgcaagaagtaccagaaacgggacttagccacaatctggtctggagag
+6220601/1
CCCFFFFFHHHFFIJJJIJJJJJJJJJJJJJJJJJJJIJJIGHIJJIIHI
@4681148/1
gtggtggtgcacgcgcttgggcagagggaatctgattgtgctgttgtgga
+4681148/1
CCCFFFFDHHHHHJJJJJJJJIJJJJJJJJJJJJJJJJJJJJJJJJJJJI
@6724771/1
cctgagccatagcaaacagccactggcaatgtggatagctggacaaggca
+6724771/1
CCCFFFFFHHHHHJJJJJJJJJJJJJJJJJJHIJJJJJJJJJIJJJJJJJ
@7759914/1
acgggctctgtgcctggctcccatgtcacggtagcactgagtgacggcac
+7759914/1
CCCFFFFFHHHHHJJHIJJJJJJJJJJJJJJFIJJJJJJJJHIJJJJIIJ
@6221147/1
ggcgcttgtggtggtgcacgcgcttgggcagagggaatctgattgtgctg
+6221147/1
CCCFFFFFHGGHHJJIIJJJJJJJJJJJJJJJJJJJJJJJJJJJJJJJIH
@7760001/1
ctgagtgacggcacctccgacactgaggtcacggtactcgcggtacatgt
+7760001/1
CCCFFDFFHHHHHJJJJJJJJJJJJJJJIJJJJJHIJJJJJJHHHFFFFF
@5701243/1
cagtggtcttcttgaacttcttcaattgacgcaagaagtaccagaaacgg
+5701243/1
<?@DDD2=ADCFFIHG@GGHH@:AFHGGGBGE<8C;FE:BBF@FG;FBB7
@568152/1
atataatagcatggattatacattacacttactaatatagtaaaagcagt
+568152/1
<@@FADDDD4AFDEEGIBCBCBFHHB<HCGGHHBHEHIICEF>D>DE@AB
@1086814/1
catcttgtatagaggaggcttgggctcgctctccgaagggagcttgcggc
+1086814/1
@@@DDEFFGHFHGIIEHJIHI6FFAEGFGDHGGHHIEHGI8AGCHAHBE8
@6221369/1
gacgcttcagcagagtgcacacaatggtgaactggcgttcatgcggcaaa
+6221369/1
@@CFDDFFFHHHFJJBGIGJJJJIJIIHGIGGIJGIJIJIIIJIIIJIJJ
@6221371/1
cggctaaaaaagaatgttctctcgcgccaatggcatgtatacatgcctac
+6221371/1
CCCFFFFFHHHHHJJJIJJJJJJJJJJJJJJJJJJJJIJJJJIJJJJJJJ
@7760147/1
gggcagagggaatctgattgtgctgttgtggaactgcttcacctgtggcc
+7760147/1
CCCFFFFFHHFHHJJIJJJJIIJJJIJJJJIIGJJIJIJJJJJJJJJJJJ
@5701545/1
ccctcagatacaccgtcacggaatacaaatatcttcttcggcaatctgcc
+5701545/1
CCCFFFFFHHHHHJJJJJJJIJJJJJJJJJJJJJJJJJJJJJJJJJJJJJ
@3647211/1
atacataataaaattagaggaagtaggtgctgggcctcttgtatgcgaag
+3647211/1
<@@D?2?DDHFF<FHGG@EB>FAAEHBAEGHD>;FHIHIBBH@DFFBF<H
@2134646/1
gcctcttgtatgcgaaggtgttgaggcgcttgtggtggtgcacgcgcttg
+2134646/1
CCCFFFFFHHHHHIIIJJAEHHHJJJIGHIGJIIIFIJHHGIJJJIHFFA
@2134696/1
gggaatctgattgtgctgttgtggaactgcttcacc
+2134696/1
@@CFDDDFHHDFHCFHHGIGGHIIGIGID@HGBHGI
@2134789/1
atctgattgtgctgttgtggaactgcttcacctgtggccggcggcacgca
+2134789/1
@@@DDDDDDFBDHDGIIIGFIIIE>EEHIGIIIIIIDGGIIGIIFEB<8;
@3142509/1
gtggattttaatgttattattacagcatacataataaaattagaggaagt
+3142509/1
?:=DBDFFGGFHHEGFGIEGIIJJG>F@HHIHIJIGGJJJJJIJJJGGIB
@5191019/1
cccatgtcacggtagcactgagtgacggcacctccgacactgaggtcacg
+5191019/1
@@CFFFDBHFGDAECDGIIGGGHEHHGGIIIIIIIIIIIIGIIGHIIIII
@7760831/1
gcctgtagtatagactgggaagctcgctgcttggccatcttcttgttctt
+7760831/1
CCCFFDDFFFHHFJJJGDGGEHIGHEHGHGIJIIGGHGJIJIJJJ<DEHH
@2135213/1
gtcacggtagcactgagtgacggcacctccgacactgaggtcacggtact
+2135213/1
CCCFFFDDDHHHGJJIJIIGIJGEGIJIIJIGHJIIIGIJHGHIJIEGHH
@3143327/1
gggctctgtgcctggctcccatgtcacggtagcactgagtgacggcacct
+3143327/1
C@@FFFDDDFFHHGBHIFGGGIIGIIHII?GEGGEGGGG9DFHGIIJIII
@3143385/1
gccagatgccaaagttcttgatcttcactgggctcttctctgggatttcc
+3143385/1
C@CFF:DDFDDHHIGGEHIEHIIIIIGB@HGGHHIIIIIIIG>GHIIGID
@42113/1
cactgagtgacggcacctccgacactgaggtcacggtactcgcggt
+42113/1
<=@D?;A=A8CBC@EC=CBE::@AGEDGB=0?GH?@7BBGCGBAE:
@42129/1
cacgtgcttgggcagagggaatctgattgtgctgttgtggaactgcttca
+42129/1
CCCFFFFFHHHHHJJJJJJJJJJJJJJJJJJJJJJJJHIJJJJJJJJJJJ
@3143869/1
cccaattaaaccttatattaatacaatggtgactattaaattctgtctct
+3143869/1
CCCFFFFFHHHHHJJJJJJIIJGHJJJJJFHIJJJJJJJJJJJJJJJJJJ
@7762039/1
aggaagtaggtgctgggcctcttgtatgcgaaggtgttgaggcgcttgtg
+7762039/1
<@@FDDBDD<FFHGHBGGGGIIGIFFHGCF?AAG0??;;GEHGGHBGFGE
@570043/1
gttgcatagcgttctgaaccttctctggtggttcaatctccgcagtactg
+570043/1
CCCFFFFFHHHHHJJJJJJJJJJJJJJJGHIIJJJJJJJJJJJIIIJJJI
@3649070/1
cagcatacataataaaattagaggaagtaggtgctgggcctcttgtatgc
+3649070/1
CCCFFFFFHHHHHJJJJJJJJJJJIJJHIJJHIIJJJJJJJJJJJJJJJI
@7762848/1
gcacgcttgcgcatgacatctatacatgccattggcgttcaaaaggttaa
+7762848/1
@@@FDDFFFFFDDHJGGGIGIIJJJIGGCHGIIGCEFIIJ@?FC@FHGEH
@7763065/1
cctcaatctgcaccagttcatatttgggcacagttcctcgacgagcaagt
+7763065/1
CCCFFFFFHHHHHJJJIJJJJJJJJJJJJJJJJIIJJJJJJJJJJJJJJH
@7763170/1
ctcgatctcaatttaaagataagatctgcgacctcgagcgacgaatcaca
+7763170/1
CCCFFFFFHHHHHJJJJJJJJJJJJJJJJJJJJJJJJJJIJJJJJIJIHH
@7763258/1
cagcatacataataaaattagaggaagtaggtgctgggcctcttgtatgc
+7763258/1
CCCFFFFFHHHHHJJJJJJJJJJJJJJIJJJHIJJJJJJJJJJJJIJJJJ
@3145131/1
gggcagagggaatctgattgtgctgttgtggaactgcttcacctgtggcc
+3145131/1
CCCFFFFFHHHHHJJJJJJJHJIJJJJJHIJJJJJJJJJJJJJHHHGIIJ
@3145160/1
gtgcacgcgcttgggcagagggaatctgattgtgctgttgtggaactgct
+3145160/1
@@@DDFBD@DAHFIIIBHEFGG?BGDGA@BG<BBDGG>>FCF?BHI<@GE
@3145185/1
agaggaagtaggtgctgggcctcttgtatgcgaaggtgttgaggcgcttg
+3145185/1
CCCFFFFFFHHHHIIJJJJJJJJJJJIIJJJJHIIIGHGGIIJJJJJIJI
@7763413/1
agcaaatggaaaaaaaaattggtgaaaagaatcacaagtaagatactgca
+7763413/1
@@@FBFFFHHGHGIJJIGDCBBD=GHHHGIIIJJJIJGHHIIIGHGHGII
@3650521/1
gtgctgggcctcttgtatgcgaaggtgttgaggcgcttgtggtggtgcac
+3650521/1
CCCFFFFFHHHHHJJIJJJJJIGIJCGHHJIJJJJJJJJIHDHHHHIHIJ
@7236765/1
gcctcttgtatgcgaaggtgttgaggcgcttgtggtggtgcacgcgcttg
+7236765/1
CCCFFFFFHHHHHJIIJJCGHHJJJJJJJIJJIJJIJIHHIJJJJJHFFD
@5191412/1
cttcacgacgcttcagcagagtgcacacaatggtgaactggcgttcatgc
+5191412/1
CCCFFFFFHHHHHJJJJJJIJCGHIJJJJJJJIIIJJJJJJJJJJJJJJG
@3650874/1
catacataataaaattagaggaagtaggtgctg
+3650874/1
?;1ADD?ACFC4:EG>:3AA?B>ACECB2AFFA
@7237384/1
agctgatgtactaatgagtaataaaataataaaatcctaaattctatcag
+7237384/1
CCCFFFEFHHHHHJIIJJGHIJJIJGJIGJJJJJGHGHIIGEIIJJJJI@
@5191850/1
ttcctgtttagcagcttcatccagaggcaagc
+5191850/1
@@@<DD;D?:?<<<>C<C>AFHEEC;DD=3??
@7237890/1
atctgattgtgctgttgtggaactgcttcacctgtggccggcggcacgca
+7237890/1
CCCFFFFFFHHHHJJJIIJIJJJJJJJJJJJJJJHJIIJJJJJJHFFDDD
@5192487/1
cggcacctccgacactgaggtcacggtactcgcggtacatgttgtgtaca
+5192487/1
CCCFFFFFHHHHHJJJJJJJGIJJJJGHIJJJJJJHIIIJJHIJJJHHHA
@1592642/1
gccagatgccaaagttcttgatcttcactgggctcttctctgggatttcc
+1592642/1
@@@FFAEFDFHGFJGEGJIIIJJIIGIJJJIIBHIIIGIGIJIJIJJIJJ
@7765290/1
tcaccagtggtcttcttgaacttcttcaattgacgcaagaagtaccagaa
+7765290/1
@@CDDDDADFHDDHHHGHIIGGHEEHG:AAHHIAHGEEGGIHIIGIGGII
@46282/1
cttcacctgtggccggcggcacgcagacgccttgatgacctccactttga
+46282/1
CCCFFFFFHHHHHJJJIJJJJJJIJJJJHHFFFEEEEEEEDDDDDDDDDD
@1593355/1
ggcatctatagatgtcggtggcgcacagggcacgcttgcgcatgacatct
+1593355/1
@<<DB?D?FDHDFEGGGGFA<EC@GHIIICGHEHEGFHGGBFBDA@EH?C
@2639692/1
gttgtgtacacctgagcgagactcataacgcagccagatgccaaagttct
+2639692/1
CCCFFFFFHHHHHJJJJJJJJJJJJJJJJJJJJJJJJJJIJJJJJJHIJJ
@5193617/1
actgagtgacggcacctccgacactgaggtcacggtactcgcggtacatg
+5193617/1
CCCFFFDFHHHHHJJJJJJJJJJJJJJJJIJJJJJHIJJJJJJHHEFFFF
@1089070/1
gggtataatagcatatctttatatatataattcttctgtacgtgtgtatg
+1089070/1
@<@BDEFFHHGHHJIJIIJJGIGIHJIIIJFGEIIIGGGGJJEHHIGGIJ
@1593764/1
ccctaatagagacgatttcaccagtggtcttcttgaacttcttcaattga
+1593764/1
CCCFFFFFGHHHHJJJIJJJJJJJGGIIJIJJIJJIIJJJJJJJJJJJJJ
@1089231/1
ccgacgacgacactgtacagttagaaatgttacaacctctatactttgca
+1089231/1
CCCFFFFFHGHHHJJIJJJJHIJJJJJJJIIJJJJJJJJJJJJJJJJJJJ
@5194011/1
cgcaagaagtaccagaaacgggacttagccacaatctggtctggagagaa
+5194011/1
CCCFFFFFHDHHHIJJJJIJJIJJIJJJIJIJJIJJJJIHGIJJJIIJJJ
@1594142/1
cctgtggccggcggcacgcagacgccttgatgacctccactttgatgatc
+1594142/1
@@<BDDEFHDFDGGIIIIIIGHEGEHHEDDFDDEECEDEDCCCDACAABC
@1089549/1
agggaatctgattgtgctgttgtggaactgcttcacctgtggccgg
+1089549/1
:?<DB;DDDDDDB@E@EE4CFF??@3A;F93CE9?E??BD3CDD:A
@2136612/1
tcccatgtcacggtagcactgagtgacggcacctccgacactgaggtcac
+2136612/1
@@CFFFFDDHHFD?EGEHIIIGHIGIJG<FHDHGDGE@DHGIDHHIFHII
@1594345/1
atacataataaaattagaggaagtaggtgctgggcctcttgtatgcgaag
+1594345/1
@C@FFFDDFGHFFIJGIJJIIIJJHGEAFDHGIJ=GEHGIJFEFGIIHEG
@4166065/1
gcacgcgcttgggcagagggaatctgattgtgctgttgtggaactgcttc
+4166065/1
CCCFFFFFHHHHHJJJIIJJIJJJJJJJJJJJJJJJJJJJJJJJJJJJJJ
@1089714/1
gcttgtggtggtgcacgcgcttgggcagagggaatctgattgtgctgttg
+1089714/1
CCCFFFFFFHHFHHIIJJJJJJJJJJJJJJJJJJJJJJJJIJGIJJJIJJ
@2640650/1
gtggtggtgcacgcgcttgggcagagggaatctgattgtgctgttgtgga
+2640650/1
@BCFFDFFHGHGHIJJJJJJJJJJJJIJJIIJJJIJJJJGIJJJJJJIII
@2640689/1
cctaagtgagtatacatctattaaattcaaacgcagagctcattatgttg
+2640689/1
CCCFFFFFHHFFHJJJJJJJJJJJJJJJJJJJJIJGIJJJJIJJJJJIJJ
@1594532/1
cgacgactcctgtggctttcagtgaaacatcaaaatttatcgatctttga
+1594532/1
CCCDFFFFHGHHHJIJJJIJJIIIJIIIJJEIIGGIJIJJJJGGGIGIJB
@2641060/1
ctgggcctcttgtatgcgaaggtgttgaggcgcttgtggtggtgcacgcg
+2641060/1
CCCFFFFFHHHHHJJJJJHHIJFGHHIFJJIIIIJJJJIGIIIIJIIIHE
@5704105/1
gtcacggtagcactgagtgacggcacctccgacactgaggtcacggtact
+5704105/1
?@@FDDDAFHDDHIGGIAEEHFF>FHEHHGBAHBHIIGGIFGGHEGDGHF
@2137215/1
gacgatttcaccagtggtcttcttgaacttcttcaattgacgcaagaagt
+2137215/1
@C@FFFFFHHHHGGHIJJJJJJIJJIFJJJJIJGIGIIIIJJIJIJIJID
@5704311/1
ggtcacggtactcgcggtacatgttgtgtacacctgagcgagactcataa
+5704311/1
@@@DDDAAADFHHIIAFFHHCHICBFHGEHEDGDFDDHIIBAFHCHIIAG
@2137398/1
cactgagtgacggcacctccgacactgaggtcacggtactcgcggtacat
+2137398/1
CCCFFFFEHHHHHJJJJJJJJJJJJJJJJJIJJJJJHGIJJJJJHHFFFF
@5704416/1
gcacctccgacactgaggtcacggtactcgcggtacatgttgtgtacacc
+5704416/1
CCCFFFFFHHHHHJJJJJHIJJJJHIJGIIJJJFHIJJJJJJJJIJJDDE
@2641605/1
acaatctggtctggagagaagatcctcatcttgtatagaggaggcttggg
+2641605/1
CCCFFFFFHFHHGIGIGHHIJJJJJJIGIIJJJJFIJGGFGFHIJII?FG
@6725649/1
cattcctggaatccgtgtcgacggcgatgagagcccacgacgtaagtgct
+6725649/1
@<?DD?DDBFFFFDF<EF33CFEF>FBFEIIIFBDFF@AEF>??A@@>@;
@5704561/1
gcttgtggtggtgcacgcgcttgggcagagggaatctgattgtgctgttg
+5704561/1
@@@DDDDD:1?@AFA?FEGHIIIGIIGDHGA@DDFGHCGDGC8.@FHGEG
@4167213/1
ggagcttgcggccgatgacctcatactccttca
+4167213/1
1?;DD?B=:D>8????84:1:C?B9BD9???09
@6725846/1
cgagactcataacgcagccagatgccaaagttcttgatcttcactgggct
+6725846/1
CCCFFFFFHHHHHJJJJJJJJJJJJJJJJJGHIJJJJJJJJJJJJJIJJJ
@1595832/1
ctggagagaagatcctcatcttgtatagaggaggcttgggctcgctctcc
+1595832/1
CCCFFFFFHHHHHJJJJJJJJJJHJJJJJJIJJJIJJHHJIJJJGIIJJJ
@2137918/1
atacataataaaattagaggaagtaggtgctgggcctcttgtatgcgaag
+2137918/1
@@@DDDFFHFGDBGGHGIHF>>FHCDGC<FH@FHIIGIGIG?FHHII=DG
@2642184/1
gacgatttcaccagtggtcttcttgaacttcttcaattgacgcaagaagt
+2642184/1
CCCFFFFFHHHHHJJJJJJJJJJJJJJJJJJJJJJJJJJJJJJJJJJJJE
@6726315/1
ccagtggtcttcttgaacttcttcaattgacgcaagaagtaccagaaacg
+6726315/1
CCCFFFFFHHHHHJJJJJJJJJJJJJJJJJJJJJJJJJJFHJJJJJJJJJ
@1596182/1
cttgggcagagggaatctgattgtgctgttgtggaactgcttcacctgtg
+1596182/1
@@BFFFFFGHHHHEGIIJIJJIJJJJJJHJJJJJJIJJJJJIJIJJJGII
@7765463/1
ctctatactttgcattaaaataatgcccattttcacaggcaagggatcct
+7765463/1
@<?DDDDDF<BDFBE<EGEHEHIEIIC@AGHG@HHIIIGDDHIIIIH@GG
@4685830/1
caccacagttccagtctcaggcacattgccattagtagactgatcagccg
+4685830/1
CCCFFFFFHHHHHJJJJJJJJJJJJJJJJJJJJJJJJJJJJJJJJJJJJJ
@4685845/1
cacctgtggccggcggcacgcagacgccttgatgacctccactttgatga
+4685845/1
CCCFFFFFHHHHHJJJJJJJJJJJJJHHHFFFFFEEEEEDDDDDDDDDDD
@47426/1
ttgtgtacacctgagcgagactcataacgcagccagatgccaaagttctt
+47426/1
@@@DDABD==CAFGDHGGIIIIGICGEFGIGIBHII@FGGIFEIIFGHGG
@5706095/1
aagcgctatggactgctgccaattcactgttcattacctgtgaaaactgc
+5706095/1
CCCFFFFFHHGHHJJJJJGJJJJJJJIIJIJJJJJJJJJJIJJJIJJIJJ
@7766049/1
ggtagcactgagtgacggcacctccgacactgaggtcacggtactcgcgg
+7766049/1
?@:;DDADAFFF<CBGD<??CCFD??CFGECFFI@8?F8@A6@@DEEEBD
@1091945/1
ctcatcttgtatagaggaggcttgggctcgctctccgaagggagcttgcg
+1091945/1
@CCFFFFFHFHHHJJJFHGGDGHGCFHGGIGGIJIJJDEHJIGGG@FEGG
@572252/1
gttgtgtacacctgagcgagactcataacgcagccagatgccaaagttct
+572252/1
CCCFFFDFHCACFHIJJJIJHIJIJJJJJJJJJJJJJJJJIIJJGGHGHI
@5706382/1
aaaaaaagctcgatctcaatttaaagataagatctgcgacctcgagcgac
+5706382/1
@<?DDFFFFDHDDEHIIIEIGGIGGGIIIIDIII<GFHIIIGIIGGGEHF
@48042/1
tggtggtgcacgcgcttgggcagagggaatctgattgtgctgttgtggaa
+48042/1
=@@1ADDAHHFHAGEA<F?CDDD=FHIHEHI@G9?FFH@FDC=FHIIIGC
@2138987/1
tgtggaactgcttcacctgtggccggcggcacgcagacgccttgatgacc
+2138987/1
@@@DDDFFHHGFHJIIIIBFGHGIIFIIJJJJGHEBB@CCDBDDCACCCC
@7766834/1
ggacaaggcactggcaacgaccaatcatggacttttcttcaatatccaca
+7766834/1
?@8BDFFDDHFDDBE@GIGGHIGBEHIEGFGGGIIIIIGIIGGGGIICHG
@3652793/1
gcttgctgcccgcctagcgaggaaacgcggccgccatactgtagcttggg
+3652793/1
@@@FFFFFHHHGGJJJFBHIJJJJJIGGJJJIIFFDCCEEE;>CDDDDDD
@3652834/1
cttgaacttcttcaattgacgcaagaagtaccagaaacgggacttagcca
+3652834/1
CCCFFFFFHHHHHIIJIJIIJJJJJIJJJJJJJJJJIJIJJIIIJJIGJI
@3146967/1
cgacgacactgtacagttagaaatgttacaacctctatactttgcattaa
+3146967/1
CC@FFFFFHHHHHIIIJJJIJJJJJJJIJIJJJJJJJJJJJIJJJIJIII
@7767084/1
gcgatgtttcacaagggcaggttgaactcacaccattcaatttaaaagaa
+7767084/1
@@CFFFFFHDAHFCGBBEHIFFHHIJIJJJJJIGGIJIJIJIIJJJJGCF
@4687806/1
ctcataacgcagccagatgccaaagttcttgatcttcactgggctcttct
+4687806/1
@CCFDFFFHGGDHGGIIIJAGHIGJFHJJJJFGGIIJIIIHIIGHIJIGH
@573714/1
tgggcctcttgtatgcgaaggtgttgaggcgcttgtggtggtgcacgcgc
+573714/1
CCCFFFFFHGHHHJJJJHHIJFHIHJIJJJJJJJJJJJJJJJIJJJJJHF
@2140393/1
ggagtgagcacgggctctgtgcctggctcccatgtcacggtagcactgag
+2140393/1
BCCFDFFEHHHHHIIIIHIHIHJHHIIIJIJJGIIIJJJIBFHIJJIJJI
@4168009/1
ttgtgctgttgtggaactgcttcacctgtggccggcggcacgcagacgcc
+4168009/1
CCCFFFFFHHHHHJJJJJJJJJJJJJJJJJJJJJJJJJJHFFFDDDDDDD
@2642651/1
attacctgtgaaaactgcccctcagatacaccgtcacggaatacaaatat
+2642651/1
@CCFFFFFHHHHHJJJJJJJJJJJJJIJJJJJJJJJJJJJJJJJJJJJIJ
@2642787/1
cgtgcgtgcaggatcctcgtcattgcctggcatacaaggcaaagcaccga
+2642787/1
CCCFFFFFHHHHHJJJJJJJJJJJJJJJJJJJJJJJJJJIJGJJJJJJJJ
@3148041/1
cagccagatgccaaagttcttgatcttcactgggctcttctctgggattt
+3148041/1
@<<DDDD<CFDDH>::<CACHHCH?HAH@HHB9EGCGHCGHIIGIIBDFF
@4168403/1
gctgttgtggaactgcttcacctgtggccggcggcacgcagacgccttga
+4168403/1
CCCFFFFFHHHHHJJJJJJJJJJJJJJJJJIJJJJIHHFFDDEDDDDDDD
@1596803/1
ggtgctgggcctcttgtatgcgaaggtgttgaggcgcttgtggtggtgca
+1596803/1
CCCFFFFFHHHHHJJJHIJJJJFHIJCFEGIGIJIJJJJJHIIIGGIJJI
@6727207/1
catcaatttatcttcaaatgacgacac
+6727207/1
@<@?D>D?>F:?FGGAE@HG>EA@F@?
@7240385/1
aggaagtaggtgctgggcctcttgtatgcgaaggtgttgaggcgcttgtg
+7240385/1
CCCFFFFFHHDHHIIIIJJJJJIIHIJJJJFHHJ?DDHIAHIGIJIIJEH
@1597141/1
ggcgcttgtggtggtgcacgcgcttgggcagagggaatctgattgtgctg
+1597141/1
@C@FFFFDFFFBCEFHGHIHIIGGHIGGG@GAGHG0=FCFH@CHIGD@D?
@6223004/1
cgggacttagccacaatctggtctggagagaagatcctcatcttgtatag
+6223004/1
CCCFFFFFHHHGHIJGIJJJJJJGIIIJIIIIJJJJJJJJJJJIJGJJII
@1597301/1
tggtgataaagataagtataggctcaaaacctaacgacatcaatcaccag
+1597301/1
@@CDDFFFHHHHHJJIIIJIIIJJJJJJJJJJJJJJJJIJJJJJIJJJJI
@6727663/1
ggaagtaggtgctgggcctcttgtatgcgaaggtgttgaggcgcttgtgg
+6727663/1
@C@FDDADFAFFFBEBGGIIGGIHIIFGEDE?F?FHHI@DGGFHIIGIGD
@1597932/1
gcgagactcataacgcagccagatgccaaagttcttgatcttcactgggc
+1597932/1
@@CDFFDEHFHDFIG:@GDGGCEEHGIFBGBC??BDD<DDHFEAHI@2BF
@6728195/1
ggtgctgggcctcttgtatgcgaaggtgttgaggcgctt
+6728195/1
8?8B:ADDD;CD3??:<CDF>F:2?C:?1?:19BD@D:;
@3149383/1
aacggaagagattccatttcccgtttagcagcttcatccagaggcaagcg
+3149383/1
CCCFFFFFHHHHHJJJJJJJJJIJJJJJJJJJJJJJJJJJJJJJJIJJII
@6728432/1
gggaagggttttttaaactcatgttttcatggtaccaagttatgaatttt
+6728432/1
@C@FFFFFFDFHHIGGCGIEHIJFFIIICHGIJIJJJCFIIIJGIEIIJJ
@7241606/1
ctctagcacgtagttctcagcttccctgcaaagttaaccatcttgtattc
+7241606/1
CCCFFFFFHHHHHIJJJJJJJJJJJJJJJJJJJHIIJJJJJJJJJJJJJJ
@4169822/1
tgaggcgcttgtggtggtgcacgcgcttgggcagagggaatctgattgtg
+4169822/1
@@@FFFDDHDFHH=FE=CEEHBFAEHGGGCFCHGIIB;;AHEEHDFFCB@
@4169901/1
gtgatctgctgttcttctagtttcttctctttgcagcttttgacggaacg
+4169901/1
@@@FFFFFHDHDFBGHIJIHIHIHJJIIEHIJIIIIJJJGHIGGIGGGGH
@7241768/1
aggtgctgggcctcttgtatgcgaaggtgttgaggcgcttgtggtggtgc
+7241768/1
BBCBDEEDFHHHHJIJJFHIJJJHGHIGGDGIIGJJJJIIIIJIDHGHEH
@6224303/1
gtagcactgagtgacggcacctccgacactgaggtcacggtactcgcggt
+6224303/1
@@CFFFDFDBHFHG<EHIIIGEHGIIIIIIIIIIDFGGIIFDHIIIIHF5
@6224315/1
gtgcctggctcccatgtcacggtagcactgagtgacggcacctccgacac
+6224315/1
CCCFFFFFHHHHHJJJJJJJJJHIJJJJJJJJHJJJJJJJJJJJJJJJJJ
@6728834/1
gccatgagtaagcgatcgggctctca
+6728834/1
8=@DD;3A=ACFF8;CE@G6E?E;DG
@5708623/1
gtggtggtgcacgcgcttgggcagagggaatctgattgtgctgttgtgga
+5708623/1
B@@DDDFFGGHGHIJIIJGGGEHHGIIGIIIIJIGHIHGIJJJJJJEEEH
@6224633/1
ggcgcttgtggtggtgcacgcgcttgggcagagggaatctgattgtgctg
+6224633/1
@C@DFFDDHDHFHICFGIIGIGIHIIJJIGIEIJJBHEGIIIIIJEHIJH
@5195048/1
cacttcacgacgcttcagcagagtgcacacaatggtgaactggcgttcat
+5195048/1
CCCFFFFFHHHHHJJIJJJJIHIFEHIIIJJJGIIHIJIIJIJJJIIJIE
@2645211/1
cttccggcaaatttttggttttaaccacatagttcccgatctcgcgggat
+2645211/1
CCCFFFFFHHHHHJJJJJHIJJJJJJJJJJJJJJJJJJJJJJJJJJJFDD
@4170750/1
cgcgcttgggcagagggaatctgattgtgctgttgtggaactgcttcacc
+4170750/1
<@@DDDD@DFAHHEGEI<GGH@EFGG@B?FGGFEGDGCAFDHIICFHHHI
@6224933/1
aaacttaggtttgcttacagccattcccaactgtcctccggtactaacga
+6224933/1
@CCFDFDBHBFFABHIEFHICHCEGDHHFHGECGHGEEGFH@DHIGIGHF
@5195207/1
cagcatacataataaaattagaggaagtaggtgctgggcctcttgtatgc
+5195207/1
CCCFFFFFHHHHHIJJJJJJJJJJJJJHIIJHHIJJJJJJJJJJJHJJJJ
@2645443/1
atgcacagctcttgcagccatccaacgggattgcccatcaatttatcttc
+2645443/1
CCCFFFFFHHHHHJJGGIJJJJJJJJJJJIJJJJJJJJJJIJJJJJJJJI
@3150680/1
gctgggcctcttgtatgcgaaggtgttgaggcgcttgtggtggtgcacgc
+3150680/1
@@<DDD3DH?FBDEDFIIIHFHIGHCDG@GHBFD@DHHGIHCA4;DCHIB
@4171129/1
tgggcctcttgtatgcgaaggtgttgaggcgcttgtggtggtgcacgcgc
+4171129/1
@<?DDDDFFHHFHDHGIHBGGFEFFHFHIIIIIIIDGBHIIIIFIIIIEF
@5709438/1
gcctcttgtatgcgaaggtgttgaggcgcttgt
+5709438/1
@@@DDDDDF8D?2C71@F<FHH;ADG1C0@FH?
@5709469/1
gcctggctcccatgtcacggtagcactgagtgacggcacctccgacactg
+5709469/1
@@CFDFBDDHFHHJJJEGIJGIJJJJJJIJCFIJIEGGHIIIGIEHIJJG
@6225417/1
cgttcacattgacaaacttaggtttgcttacagccattcccaactgtcct
+6225417/1
CCCFFFFFHHHHHJJJJJJJJJJJJJJJJJJIIGIIJJJJJJJJJJHHGJ
@4171400/1
gccagatgccaaagttcttgatcttcactgggctcttctctgggatttcc
+4171400/1
@@@FFFFFFHHHHJEBHHIJIJIIJIIIIJIGHIGIJJJJJJJJJGIJJH
@5195950/1
tggtttattcccatcagtttggagttcacctttagaagtatgtttttagc
+5195950/1
@@CDDFFFHHFDDGHGFEIJHJJIDGHIIJJJIJJIJJDGGHHIIJIHEG
@5196019/1
catactttgtttcatttaaatttacgggctatgccatttatcctcgcacg
+5196019/1
CCCFFFFFHHHHHJJJJJJJJJJJJJIIJJJJJJJIJJJJJIJJJIJJJJ
@6226098/1
gtggattttaatgttattattacagcatacataataaaattagaggaagt
+6226098/1
CCCFFFFFHHHHHJJJJJJJJJJJJJJJJJJJJJJJJJJJJJJJJJIJJF
@7768133/1
gcaacatataagttcttttagatatcatacacttctagaggccatagaac
+7768133/1
CCCFFFFFHHHHHIJJJJJIJJJJJJJJJJJJJJJJJJJJJJJJJJJJJJ
@7768221/1
acataataaaattagaggaagtaggtgctgggcctcttgtatgcgaaggt
+7768221/1
BCCFFFFFHHHHHJJIJJJJJIJJJJJJJJIJIIJJIJJIIJJJJEGGI?
@1598317/1
cttgaacttcttcaattgacgcaagaagtaccagaaacgggacttagcca
+1598317/1
CCCFFFFFGHHHHJIJIHIJJJJIJJJJEFHEHGIJGJIGIJGIGICGGG
@1598330/1
ctggtctggagagaagatcctcatcttgtatagaggaggcttgggctcgc
+1598330/1
CCCFFFFFHHHHHJJJJJJJJJJJJJJJHJJIIGJJIJJGIJIIJJJJJJ
@1598436/1
ggacatttcaattttatttagttggtcttggttgaacggaactccaatcc
+1598436/1
CCCFDFFFHBFHHJJDHIJEHHHGIEHCHEIHHGFGGGIIJIJJJJJIII
@4688948/1
acggcacctccgacactgaggtcacggtactcgcggtacatgttgtgtac
+4688948/1
@BBFFFFFHHHGHIJJIJIJJGGIIJIFHGGIIJJIHIIJIJIGIHHEFE
@1598862/1
gtcctgagccatagcaaacagccactggcaatgtggatagctggacaagg
+1598862/1
@B@DDEDDHHHHHJIJIIIIJIIHIJIJJHIJGDGGGGIIGIJJGIGIHJ
@574786/1
gagggaatctgattgtgctgttgtggaactgcttcacctgtggccggcgg
+574786/1
?<@?D>DDBHHDHBBFHGIGIGGCGHGHGEIBFGIE@GGG?F;DGEG:;8
@49462/1
tagcactgagtgacggcacctccgacactgaggtcacggtactcgcggta
+49462/1
C@@FFFFFHFHDBGIBGHGAGDDGGHGBGIAGHFEHEGG;FHHGGBEEDD
@1599044/1
cggtcacggtactcgcggtacatgttgtgtacacctgagcgagactcata
+1599044/1
CCCFFFFFHFFHHJJJJJHIJJJJJJJIIIIJBBDHIIJJJJJIIJJJJJ
@6227085/1
ctgcagagcttgccacatcttgtaagcagcctgacgcttagcaagtttct
+6227085/1
@@@FFFDDHHHGGIIIIJJJJIEHGHJJJJJGJIJJJJJIJJJJGGHIII
@49704/1
cagcatacataataaaattagaggaagtaggtgctgggcctcttgtatgc
+49704/1
CCCFFDDFDDBHHIGGIHIGGIGIGHGHGGBAGFGGGIJIIIIIFFDHGG
@7769289/1
gttgtcctgcagagcttgccacatcttgtaagcagcctggcgcttagcaa
+7769289/1
CCCFDFFFHHHGHJDIIGIJJJGIIIJJJEGEHJJJJJJJIIJJJIIGHG
@1599395/1
ggcgcttgtggtggtgcacgcgcttgggcagagggaatctgattgtgctg
+1599395/1
CCCFFFFFHHGHHJGHHIIJJJJJJJJJJJJJJJJIJJJJJJJJJHIJJH
@575196/1
ctggagagaagatcctcatcttgtatagaggaggcttgggctcgctctcc
+575196/1
CCCFFFFFHHGHGIIIJJIIJGIJJJIJJJJGGGIDGHHJJIJJIIGGIJ
@1093962/1
gtgttcttcaatgggttcacgttaaaaccaacaacgaaatcgtgttttag
+1093962/1
?:?=AADDB>C<<<ECFBH>FHIGIGCEGGGIGGDHIEHIDDDFBDGGHE
@7769514/1
cgcaagaagtaccagaaacgggacttagccacaatctggtctggagagaa
+7769514/1
CCCFFFFFHFHHHJJJJJJJJJJJJIJJJJJJJJJJJJJIJJJJIJHIHI
@50068/1
gtaggtgctgggcctcttgtatgcgaaggtgttgaggcgcttgtggtggt
+50068/1
CCCFFEFFHHHHHJJJJJJIJJJJJGIIJ?FFHIIJJIJJJJJHIJIIIH
@7769599/1
ctgggcctcttgtatgcgaaggtgttgaggcgcttgtggtggtgcacgcg
+7769599/1
CCCFFFFFHHHHHJJJJJHJJJFGGHIJJJJJJIJIJIGIJI5@FHIJHF
@575496/1
atacataataaaattagaggaagtaggtgctgggcctcttgtatgcgaag
+575496/1
@CCFDEDDHDDGGJJGGHGIGGIHIJJHIIIIIIJJJJJJJJIJIGIGGG
@7769682/1
gttcaagttaaccgcaatgttggagcttggtacaaagcaaaggtcgggca
+7769682/1
BC@FFFFFHHHHHJJGGHJIHIIGIJJJJIGHJJJIJJIJJJJIIJJIGG
@6227745/1
gttattattacagcatacataataaaattagaggaagtaggtgctgggcc
+6227745/1
CCCFFFFFHHHGHJIJGJIIIGHIEIEHJJJIIIEGGGHIICFHIJGIJJ
@50442/1
cgggctctgtgcctggctcccatgtcacggtagcactgagtgacggcacc
+50442/1
CCCFFFFFHHHHHJJJJIJJJJJJJJJJJJGHIIJJJJJJHIJJJJJJJJ
@1600079/1
cagggcacgcttgcgcatgacatctatacatgccattggcgttcaaa
+1600079/1
@CCFFFFFHHHHHJJJJJJJJJJJJJJJJJJJJJJJJJJJJHIJJJJ
@50698/1
atgcgaaggtgttgaggcgcttgtggtggtgcacgcgcttgggcagaggg
+50698/1
@@CFFDADFADDHGGIJIIIIIGFHJIIJAFEHGIJJJJFEEFFFFDDDC
@1094880/1
ccacaatatattcgtgaaaaccgcatccaactcggatcagccgtttctga
+1094880/1
C@@FFFFFHHHHHJGIIGHIGIJGGJIGGHJIJJJJIIGHGIIIIIGGGH
@7770381/1
gtggattttaatgttattattacagcatacataataaaattagaggaagt
+7770381/1
?=7?:DDBFDD<22AFHI>DE<FHHIIHCG<ACHG4?<GFBCGHEGC?G0
@576341/1
ctggatggagtgagcacgggctctgtgcctggctcccatgtcacggtagc
+576341/1
?@@DF;DDFFHHHIGIIHEEHIDHIHIFIGIIGCGHIIIIDFHBHGHGIH
@576507/1
cgatgcattcttcctcgtcaagcaaataaaggacatcttcaacaatctcg
+576507/1
@C@DFDDEFHHHHGHIIGIGIIIIIIIEHEIHIIIGIIIIIIIIGIIIII
@576536/1
gcaagaagtaccagaaacgggacttagccacaatctggtctggagagaag
+576536/1
@@CF?DDFHFHHFIJDGIJIIJIJJGGEHDBHIIIIIG@FHGIGIIIEHG
@1095354/1
gccagatgccaaagttcttgatcttcactgggctcttctctgggatttcc
+1095354/1
?BCFFFFFHHHHHJGIJJJJJJJJJJJJJJJJJJJJJJJJJJJJHJJJJJ
@4690744/1
gtaggtgctgggcctcttgtatgcga
+4690744/1
?8:BBDD;ABFFBGGHIIIIECGGII
@7771043/1
gcactgagtgacggcacctccgacactgaggtcacggtactcgcggtaca
+7771043/1
CCCFFFFFFHFHHJIJJJIIGIIJGIIJJJJHHIIIIFGHIJGGIH:BBD
@6229064/1
cttgggcagagggaatctgattgtgctgttgtggaactgcttcacctgtg
+6229064/1
@@@DDA?BDDA?FGGGGBDHGHHGCHFEHHHIBGGBFHDEHHGIIHIEBF
@51742/1
ggtacatgttgtgtacacctgagcgagactcataacgcagccagatgcca
+51742/1
BCBFFFFFHHHHHIHIFGFHGHIJJJJIJJJJJJJJJJJJIJJJJJJJIJ
@1095962/1
gcacgtagttctcagcttccctgcaaagttaaccatcttgtattcaaaag
+1095962/1
CCCFFFFFFHHHHJJJIJJIJJJJIJJJJJJJJIGEIJJJEHJJJIIJJG
@1601487/1
cgcgcttgggcagagggaatctgattgtgctgttgtggaactgcttcacc
+1601487/1
@@CFDDFFGHHHHAFGGAHHIII@GHEFGHGIIIJ;FGGCDHIJIIIBHI
@1096051/1
gggacttagccacaatctggtctggagagaagatcctcatcttgtat
+1096051/1
CCCFFFFFHHHHHJJJJJIJIIIJJIJJJJJJJJJJJJJJJJJJJJJ
@4691360/1
ggatggagtgagcacgggctctgtgcctggctcccatgtcacggtagcac
+4691360/1
CCCFFFFFHHGHGJIIJJIJJGIHJJJJHIJIIJJJJJIJJJJJFFFGHI
@4691547/1
cttcacctgtggccggcggcacgcagacgccttgatgacctccactttga
+4691547/1
CCCFFFFFHHHHHJJJJJJJJJIJJJIJHHFFDEECEEEEDDDDDDCDDC
@1602094/1
ggtgctgggcctcttgtatgcgaaggtgttgaggcgcttgtggtggtgca
+1602094/1
BBCDDFFFHHHHHJJJHIIJJJHJIJFHGGHIGIJIIJJJGIIAEHJGEG
@7772141/1
acggtactcgcggtacatgttgtgtacacctgagcgag
+7772141/1
@@??DD@B??FDFFGA@<<:EH3B?DGCGBDD30?D@:
@52595/1
gctgggcctcttgtatgcgaaggtgttgaggcgcttgtggtggtgcacgc
+52595/1
CCCFFFFFHHHHHIJJJJJHGHIFGFGIHIGGIIJIIFIIFGHAHIGIIH
@7772261/1
ggcagagggaatctgattgtgctgttgtggaactgcttcacctgtggccg
+7772261/1
@BCFFFFFHHHHHJJJJJJIJJJJJJJIJJJJJJJJJJJIJJJJJJJJJJ
@4172943/1
gttgaggcgcttgtggtggtgcacgcgcttgggcagagggaatctgattg
+4172943/1
CCCFFFFFHGHHGIIJIHECFGEGGJIJJGJIJGCIGGHIHHFHFFFFFF
@5196635/1
ctcatcttgtatagaggaggcttgggctcgctctccgaagggagcttgcg
+5196635/1
CC@FFFFFHHHHHJJJJEIIJJJJGJIJJIEHHGGGGGGGIJ=FHHIGDE
@7244048/1
gtttcttggcatctatagatgtcggtggcgcacagggcacgcttgcgcat
+7244048/1
@CCFDDDFDFBBHIGGIEBEHIGEHECGIG8?F@GBF=CFEGIIEIBE6B
@6729647/1
ccaaattgtatctgacgacgcattgaatctgaatacgaaaatgaattcag
+6729647/1
@CCFFDDEHAFHDHIIIAFHIHIIIIGIGIIGEDFHIIIIIGHIGIIIII
@2141799/1
ctggagagaagatcctcatcttgtatagaggaggcttgggctcgctctcc
+2141799/1
CCCFFFFFHHHHHJJJJJJJJJJJJJJJJJJJJJJJJDFGIIJJJJJJJJ
@4692310/1
ctgggcctcttgtatgcgaaggtgttgaggcgcttgtggtggtgcacgcg
+4692310/1
BCCFFFFFHHHHHJJJJJGIIJFGHHGGIJIIJJJJJJIJIJGHIJJJGH
@4173724/1
gtcttcttgaacttcttcaattgacgcaagaagtaccagaaacgggactt
+4173724/1
CCCFFFFFHHHHHJJJJJJJJJJJJJJJJJJJJGHIJJJJJJJJJJJJJJ
@5197420/1
aggcgcttgtggtggtgcacgcgcttgggcagagggaatctgattgtgct
+5197420/1
@@@DFFFFHBFDCEAEFGDEHIIIGEDHGI;DBGGIIIIGHIIEHEHFH3
@3654840/1
ctcataacgcagccagatgccaaagttcttgatcttcactgggctcttct
+3654840/1
CCCFFFFFHGHHHJIJHHJIIIJIJHIJJJIIIIJJIJJJIJJIIJFGJH
@5197464/1
gtggtggtgcacgcgcttgggcagagggaatctgattgtgctgttgtgga
+5197464/1
CCCFFFFDHHHGHJIJJJJJJJJJGIJJIIIJJJJJIJIIJJJJJJGIJG
@4692542/1
cggtggcactgagtgacggcacctccgacactgaggtcacggtactcgcg
+4692542/1
?@@=BDD?FBB?CGG?FGFIFEFDFIFFFFIFI@DF?FFEFF5@EIIE<B
@5197634/1
cgcatacaccgtgaatataagtggcaaaggtagtaagtcagctgttccac
+5197634/1
??@FFFFFGDDCFBEFHIIHGBDGIIIGEDIFGIIE@:CFCGGIIHIDEH
@6730427/1
gggctctgtgcctggctcccatgtcacggtagcactgagtgacggcacct
+6730427/1
CCCFFFFFHHHHHJJIJJJJJJJJJJJJJHIJJJJJJIJHIJJJJJJJJJ
@3655101/1
aggcgcttgtggtggtgcacgcgcttgggcagagggaatctgattgtgct
+3655101/1
?@@DDADDFCFFBGIECBFGGEDHGIIIGIGBFGEG8FGGGGEG@>=ACA
@2142548/1
ctggatggagtgagcacgggctctgtgcctggctcccatgtcacggtagc
+2142548/1
CCCFFFFFHHFHHJJJJJJJJIIGIJJJJJJJJJJJJJJJJJJJJJFHII
@5197841/1
gttgtgtacacctgagcgagactcataacgcagccagatgccaaagttct
+5197841/1
@?@DDBA:<=A3DFBFEH:FHGHBE?FFED??D?DBH2BGEHECGGHIG>
@6730685/1
cgcaagaagtaccagaaacgggacttagccacaatctggtctggagagaa
+6730685/1
CCCFFFFFHHHHHJJJJJJJJJJJJJJJJJJJJJJJJIJJJJJJJJJJJJ
@4693076/1
gaacaatacttcgggcttattctgcatacctgccatgcgctggtaagcgc
+4693076/1
@@?DFBBBFHHHBCDAAEDHGD@@CBGGDBGEDGG@?DGGGIBHGC8C;A
@5712151/1
cttctttctagtgcctgataagcccagacctagcccaaattcttcttctt
+5712151/1
CCCFFFFFHHHHHJJJJJJJJJJJJJJJJJJJIJJJJJIJJJJJJJJJJJ
@6731132/1
gcctcttgtatgcgaaggtgttgaggcgcttgtggtggtgcacgcgcttg
+6731132/1
C@@FFFFFHHHHHJEHHG<CACHIIGIJIJIJIIGEGEIIGGGHHJHFFB
@6731271/1
gccagatgccaaagttcttgatcttcactgggctcttctctgggatttcc
+6731271/1
CCCFFFFFHHHHHJJJJIJJJJJJJIIIIJGIGHIGGJJJJJJJIJJJEB
@1097537/1
ggcaggttgaactcacaccattcaatttaaaagaaactgggtgcgtgcag
+1097537/1
@@@DFADDFHDHHGIIIGIIIIIG@FHIIIIEEIGIGAHIG:DGGHIIED
@6731443/1
cttcacctgtggccggcggcacgcagacgccttgatgacctccactttga
+6731443/1
CCCFFFEFHHBHFIGGIJIIIHHJJIGHFHFFFEEEEEEEDDDDDDDDD@
@1602537/1
cagtggtcttcttgaacttcttcaattgacgcaagaagtaccagaaacgg
+1602537/1
CCCDFFDFHHDHHJGIJJJIIJJJJJJJJJJJJJJJJIJJGIIJJJJJJI
@5198676/1
ggcataacgggccgcgactccgccctcttcctcgggttggaatgattctg
+5198676/1
CCCFFFFFHHHHHJIJJJJJJJJJJIJJJJJJJHHH?DFDEEEDDDEDDE
@1602544/1
cacgggctctgtgcctggctcccatgtcacggtagcactgagtgacggca
+1602544/1
@@@DDAAD=FHH?<EFHI<FGFE9CFCFGGAGGF>@B<GD9/?DBF@HB4
@2646877/1
agtcttttctaacttgaacagtgcgatgttttacaagggcaggttgaact
+2646877/1
CCCFFFFFHHHHHJJJJJJJJFIIJJIJGIJJJJJJJJJIJJJFHIIIJH
@1603052/1
gagcgagactcataacgcagccagatgccaaagttcttgatcttcactgg
+1603052/1
CCCFFFFFHHHHHJJJJJJJJJJJJJJJJJJJJIIJJJJJJJJJJJJJJJ
@4694942/1
acggtactcgcggtacatgttgtgtacacctgagcgagactcataacgca
+4694942/1
@CCFDDFFHHHHHEGHGIIJIIJJIIIFFGIIGIIIGIIJJIJIJJJIJJ
@4695006/1
cagagggaatctgattgtgctgttgtggaactgcttcacctgtggccggc
+4695006/1
@@@DDBDDDDHAHGGFGIIIEIBEH<CGGFHIIIDGEHEH@B?9;?BDG;
@6230494/1
ctccaaagcattctgggctgcagatgactgtgcatccttgctagtaagtc
+6230494/1
CC@FFFFFHHGHFGEGGEGGHGIGEHJIJIIIIGIGHHIIGGIGFIIGGB
@2647729/1
tagcactgagtgacggcacctccgacactgaggtcacggtactcgcggta
+2647729/1
C@CFFFFFHHHHHJJJIIJJJJJJJJJJJJJJJHHJJJJHIJJJJJHHDF
@3153214/1
gccgtcattgcagactgtgtggtagcgggtcggacgagccg
+3153214/1
@?@D:@BDHD8?DHDEHAIHBGHIGGGIIIIE?67A;@A<9
@3153215/1
cccgtttagcagcttcatccagaggcaagcgctccaagttgcttggaggc
+3153215/1
@@CFDFFFGHDHHJGIIIGIGIGIJIIIIGHJIIJIJJHIIJIJJJGGGG
@2647846/1
agggaatctgattgtgctgttgtggaactgcttcacctgtggccggcggc
+2647846/1
?BBFFDFDHHHHHJFHIIIHIIHIIGJGGJCHHEHGJIGIHIIIIIIJGD
@53175/1
gtgacggcacctccgacactgaggtcacggtactcgcggtacatgttgtg
+53175/1
?@;DDBAAFAFF?G@AHFHEHDGCBFFGGG?@DDDBF8@5=EHHEEEEB?
@3153575/1
gccttgggtaccgtagcctgtaatttttgtctttcgcgaaatattccgcg
+3153575/1
CCCFFFFFHHHHHJJJJJJJHIIJJJJJJGIJJJJIIJJJJIJJJJJJJJ
@1604073/1
gttggtcttggttgaacggaactccaatcctttactcgaatagtcttttc
+1604073/1
CCCFFDFFHHGHHJIJJJJIJJJJJJJJJJJJJJJJJJIJJGIIJJJJJJ
@2648322/1
ctctgtgcctggctcccatgtcacgg
+2648322/1
1==DAAD?DD33CE9:BECED:431@
@6231323/1
agcactgagtgacggcacctccgacactgaggtcacggtactcgcggtac
+6231323/1
CCCFFFFFHFHHHJJJJJJJJJJIJJJJJJJJIIIJJJGHIJJIJIHBBF
@1604396/1
gttcattacctgtgaaaactgcccctcagatacaccgtcacggaatacaa
+1604396/1
CCCFFFFFHHHHHJJIJJJIJIIGIIJIJJIJIJIIIJJIJIIGGIIJIJ
@53895/1
gctcagatgcaatttcttgcaagaattgcacaaagttgaagtccttgttg
+53895/1
CCCFFFFFHGHHHJJJJJJJJJJJJJJJJIJJJJJJJIIIJHHHJJJIII
@7244645/1
cttgtatagaggaggcttgggctcgctctccgaagggagcttgcggccga
+7244645/1
@@@FDDFFDHGGFIIIII@FEBFGGGECFBGB<GAHGHGGIID=@GBBAA
@6231500/1
gaaggtgttgaggcgcttgtggtggtgcacgcgcttgggcagagggaatc
+6231500/1
CCCFFDDBFHHHHIJJJJJHIJFHHGHGIJJJIJJIJJJJJHHHHFEFEE
@7244734/1
aggtgttacctgcaacttggccaggttagggccaacagattgtttg
+7244734/1
@@@BBBDDHGHHGGIGIICBBHIGGHIIIGICHE@GGG>BGH?BB@
@579662/1
cgaaggtgttgaggcgcttgtggtggtgcacgcgcttgggcagagggaat
+579662/1
@@@FFFADFHHFHJIIIGIJJIJGGHFGIIHGIGIGJIJJJHHGFFFDDD
@7245032/1
ccacaatctggtctggagagaagatcctcatcttgtatagaggaggcttg
+7245032/1
CCCFFFFFHHHHHJJJJJJJIJJJJIJJJJJJJJJJJJJJJJJJJJIJJE
@7245253/1
gttagcttgccattggcctttcctaggagtgactttcccgtttccaatct
+7245253/1
@CCDFFFFHBFHFJIJGIJIJIIJJJJJJFHFFHGIIIHGGGIIJJIHII
@1605121/1
gcaagaagtaccagaaacgggacttagccacaatctggtctggagagaag
+1605121/1
CCCFFFFFFHHHGJJJJJJJJJJJJJJJJJJJJJJJJIHJJJJJJJJIJI
@3154738/1
tattattaaattagttatttaaatgctttatgtaatttgtttaataaatg
+3154738/1
@@CDFFFFFGDFHGCEEGHIIIJJJIJIJJJJGHIIIJJGIJJJJJIIJG
@7245438/1
gtagagccttagctgcggaatgcttagcttccttcttagagcgtcccgta
+7245438/1
@@@DDDADHHHGHGBFFGIGIGIGIIGIIIGGEEHIIHIDB@FDF?FFF@
@7772845/1
gcggtcccatactataaaaacgtgccaattgtccacattttaataagtca
+7772845/1
CCCFFFFFHHHHHJJJJJJJJJHIJJJJJJJIJJJJJJJJJJGIJJJIJJ
@7245554/1
tcttcttgtatagaggaggcttgggctcgctctccgaagggagcttgcgg
+7245554/1
CCCFFFFFHFHGHJJJIJJHJGBGIJJIIJJHGGIGGIHJJIJIJGEHDH
@6232540/1
ggagtgagcacgggctctgtgcctggctcccatgtcacggtagcactgag
+6232540/1
@=@DDDABDHHF?@@@CCBCDFGIBHIIEIGGII?FBD@@?D?=FDBB=8
@7245640/1
ggccagccttaacgtacgattccaacgccccctggcgtaaaataacgtca
+7245640/1
@@CFFFFFGHHHHJJGHIJJJJIJJJJJJJJJJIJJHHIJJJJJJHGIIH
@580459/1
tagcactgagtgacggcacctccgacactgaggtcacggtactcgcggta
+580459/1
@@@DFFFFHHHGGIIIIHJJJJIJJJGHIGGGIGEHIJIHGHIJIIHHBF
@7245663/1
gtcgagtagagccttagctgcggaatgcttagcttccttcttagagcgtc
+7245663/1
CCCFFFFDHHHGHJJJJJJJJJJIIJJIJJJJJJJJJJJJJJJJIJIJIJ
@7245675/1
caccagtggtcttcttgaacttcttcaattgacgcaagaagtaccagaaa
+7245675/1
CCCFFFDFHHHHHIJJJIIGHIIJJJJJJJGJIJJIJGJJIIIIGJJJIJ
@3155116/1
gtgccgttgtggaactgcttcacctgtggccggcggcacgcagacgcctt
+3155116/1
CCCFFFFFHHHHHJJJJJJJJJJJJJJJJJJJJJJJHFFFDDDDDDDDDD
@7245727/1
cgcttgggcagagggaatctgattgtgctgttgtggaactgcttcacctg
+7245727/1
@@@FFFFFGHGDHIIJIIJIIHIIJHIIJJHIJGDGGGIIIIHIJEIJGF
@3155167/1
gcaagaagtaccagaaacgggacttagccacaatctggtctggagagaag
+3155167/1
CCCFFFFFHHFHHJJIJJIIJJJJJJJJJJJIGIJJIIDGGIIJIGIIIJ
@7773277/1
ctcccatgtcacggtagcactgagtgacggcacctccgacactgaggtca
+7773277/1
CCCFFFFFHHHHHJFHJJJJJJJJHHJJJJJJJJJJJJIJJJJJJJJHII
@7773305/1
aggtgctgggcctcttgtatgcgaaggtgttgaggcgcttgtggtggtgc
+7773305/1
@@@DDFFFGHGGHJJJJGIIIJJJHGGEGHHIIJJIJJIIIJJIIGIHHG
@7773551/1
ttcaccagtggtcttcttgaacttcttcaattgacgcaagaagtacc
+7773551/1
CCBFFFFFHHHHHJJIJJJJGIJJIJJJIJJJJJJJJJJJJJJIJJJ
@6233260/1
tgtggaactgcttcacctgtggccggcggcacgcagacgccttgatgacc
+6233260/1
@@=DDFFFFHGFFHGJIJGIIJJJJJIIIJGIH<EFFFDDDBBDDDDECD
@1606702/1
cacacggtagcggaaggtgggttcgtgaatcatgccctcaatctgcacca
+1606702/1
@CCFFFFDHHHHHJJJJGIJJJJJJIJJJJJIJGJJJJJJJJJJIJJJJI
@581522/1
gaagtaggtgctgggcctcttgtatgcgaaggtgttgaggcgcttgtggt
+581522/1
@@CDDDDFAFFFFGGGHHHHGIHHJIHHHIIJ1CCDDHHIJJJIGHCGD=
@581579/1
ataataaaattagaggaagtaggtgctgggcctcttgtatgcgaaggtgt
+581579/1
CCCFFFFFHHHHHJJIJJJIJJJIJIJJJIIJJJJJJHEIIJJIHIJFHF
@5712444/1
atgttgtgtacacctgagcgagactcataacgcagccagatgccaaagtt
+5712444/1
CCCFFFFFHHHDCEHIIJJJJJIJIJJJIJIJJIJJJJJJJJJJJJJJHJ
@5712459/1
actgagtgacggcacctccgacactgaggtcacggtactcgcggtacatg
+5712459/1
@CCFFFDFHHHHHJJJJJJJIJJJJJJJJJJJJJJJJJJJJJJHEDFFFF
@581652/1
gccagatgccaaagttcttgatcttcactgggctcttctctgggatttcc
+581652/1
@@CFFFFFHGHHGJHHIJJIIJJJJHHCHGEGHIJIJIIGGIJJDGGIGE
@1098731/1
ctcagatgcaatttcttgcaagaattgcacaaagttgaagtccttgttgt
+1098731/1
CCCFFFFFHHHHHJJJJJJJJJJJJJJJJJJJJJIJJJIJIJJJJJJJJI
@7246765/1
gtcttcttgaacttcttcaattgacgcaagaagtaccagaaacgggactt
+7246765/1
@@@FFDDFHGHGHJIJIJIIJIJJGIJGIJIGIHIIJIJJJIJIJIEIII
@6234052/1
ggtcaccgaaggcggcggccgcattcggtttcacagaaaccgaattaata
+6234052/1
CC@FFFFFHHHHHJJJJJJJHFDDDDEDDDDDFDDDDDDDDDDDDDDDEE
@7774543/1
gggtcattgaacttatagttcaaaatcgtttccacatcatttctagaata
+7774543/1
@@CDDFFFHHHHHJJJJJJJJJGEFCHHGHJJIJJJJJJJJJIIJIJIJI
@1098929/1
caccagtggtcttcttgaacttcttcaattgacgcaagaagtaccagaaa
+1098929/1
@<@DFFBDFHHGFJGGJJIJJGGGGEIJHFIGGGGGBEHIC:DDGEGGID
@1099044/1
agcaaatggaaaaaaaaattggtgaaaagaatcacaagtaagatactgca
+1099044/1
CCCFFFFFHHHHGIJIJJCHDH:BBGIIGGIGGGHGJHBFHGGGGHGIII
@5712924/1
agcgagactcataacgcagccagatgccaaagttcttgatcttcactggg
+5712924/1
@CCFFFFFHFGFHHHJJIIEGGBGIJJGJIEB?FFFHIIIIIJJJIIGIG
@5713131/1
ggtacatgttgtgtacacctgagcgagactcataacgcagccagatgcca
+5713131/1
@@@DFFFFHHHHGBGGFFFFIIICHEHIGGGIGIIHIIIIIIIIIIIHGI
@57046/1
ccacaatctggtctggagagaagatcctcatcttgtatagaggaggcttg
+57046/1
CCCFFFFFHHHHHJJJJJIJJJJJJJJJJJJJJJJJJJJJJJJJJJJJJF
@582550/1
gtgttgaggcgcttgtggtggtgcacgcgcttgggcagagggaatctgat
+582550/1
@@@FFFFFHHHHHIJGIIFEFAGIIJJJJJJJJJJJJJJJHHEHFFFFFF
@7775227/1
cacgggctctgtgcctggctcccatgtcacggtagcactgagtgacggca
+7775227/1
CCCFFFFFHHHHHIJJJJJJJJJJJJJJJJJJHIJJJJJJJJHIIJJJII
@1099713/1
cccgtccccatagcaacaagatcagcgactgtcacacggtagcggaaggt
+1099713/1
@C@FDFFFHHHFHGIJJIGIIJIJJGIIJJJIJJIGGIIHGIJJJJIIH7
@582856/1
gtttcatttaaatttacgggctatgccatttatcctcgcacgttggcagt
+582856/1
CBCFFFFFHHHHHJJJJJJJJJJJJJJJJJJJJJJJJJJJJJJJJJJJJH
@1099922/1
cagtggtcttcttgaacttcttcaattgacgcaagaagtaccagaaacgg
+1099922/1
@@CDDFFFHHHBHJIGIJJIIGDIIIGIIJIIJGGIGC0?DGIIJJIJJF
@57446/1
tattgttatgtcgatgtcgaacccaaaaatgtaattaactttttttttgt
+57446/1
CCCFFFFFHHHHHHJJIJJJJJJJJJJJJJJHIJJJJJJJJJJJJJJJHE
@582964/1
gtagcactgagtgacggcacctccgacactgaggtcacggtactcgcggt
+582964/1
?1?BDDDDHHD2?EAGB<EBG@G@EDHHIEIIIIBBDBGGHGGCE@/=B=
@5199575/1
gcaagaagtaccagaaacgggacttagccacaatctggtctggagagaag
+5199575/1
CCCFFFFFFHHHHJJJJJIIJIJIJJIJJJJJIJJJJJGIJJJIJIIGIH
@4175912/1
acagcatacataataaaattagaggaagtaggtgctgggcctcttgtatg
+4175912/1
CCCFFFFFHHHHHIIJJJJJJJJJJJJJIIJJHIIJIJJJJJJJJJJJJJ
@5714132/1
aagaacaaaccagaaaataggcggagtcctatctcaaaacatgaagacct
+5714132/1
CCCFFFFFHHHHHJJJJJIIGGIIIIDFDHGHIIJJGIIIJJJJEGIJJG
@3655909/1
gaggaagtaggtgctgggcctcttgtatgcgaaggtgttgaggcgcttgt
+3655909/1
@@@FFDFFFHDHDGIJIGEHIIGIJHDEFGHC?DGFGFFIF@FHIBAFE=
@6732622/1
cagcatacataataaaattagaggaagtaggtgctgggcctcttgtatgc
+6732622/1
CCCFFFFFDHDDFDFHIGGHHIIGHIIJJJJIHHIHGEGHIGIDEDGDIG
@4176229/1
gcgcttgtggtggtgcacgcgcttgggcagagggaatctgattgtgctgt
+4176229/1
CCCFFFFFHHFHHIGIGJJJJJJJIHIJIJJIIJIJJJJJJJJIHIJJJG
@4176242/1
ctgcttcacctgtggccggcggcacgcagacgccttgatgacctccactt
+4176242/1
CCCFFFFFHGHHHJJJJJJJJIIJJJJJJHHHFFEDEEEEEDDDDDDDDD
@5714483/1
gcagcttcatccagaggcaagcgctccaagttgcttggaggcttgggcct
+5714483/1
CCCFFFFFHHHHHJJJJJJJJJJJJJJJJJJJJJJJJJIJJJJJIJJJJF
@5200106/1
gttcaagttaaccgcaatgttggagcttggtacaaagcaaaggtcgggca
+5200106/1
@@CFFFFFHHHHHJJIIJJJJJJIJJJJJIFHIJJJJGHIJJJDGIIIJJ
@5200205/1
ctctgtgttacaaaagttgccattgatacagagtgtgctaaacattttga
+5200205/1
CCCFFFFFHHHHHJJJIIJJJJJJJJJJJJJJJFGGHJJJJJJJJJJJJJ
@2145156/1
ccggcacgcatcgtgaggtctttggagccctgtccaacgg
+2145156/1
?@@DDDDDD<A<CFGGEE1?FD??FDDGBDHHIG@@DD?F
@5200341/1
gtgtacacctgagcgagactcataacgcagccagatgccaaagttcttga
+5200341/1
@C@FFFDDFFHHHIIGIIIJIJJJJIJJJIGIGHIGGIJIIIIHHGIJJG
@4696376/1
gaagtggtgataaagataagtataggctcaaaacctaacgacatcaatca
+4696376/1
BCCFDFFDHHHHHJJJJJJJFHJIGJJJJJJJJJJJJJJJJJJJJJIJJJ
@5715379/1
gcctgggatgccacccggcaccactcccgggtgaggatgcactacatttc
+5715379/1
CCCFFFFFHHHHHJJJJJJJJJJJJJJJJJJFIIIJIIJJIJJIJJJJJH
@4696755/1
tcttgtatgcgaaggtgttgaggcgcttgtggtggtgcacgcgcttgggc
+4696755/1
CCCFFFFFHHHFHIJFGHHIHIJGHIIJJJJIIJJJJJJJJJJHHFFFDE
@4696927/1
cactctgcaatcctgcctcacatgattcatccacaaattccaacccttgc
+4696927/1
CCCFFFFFDCFFFHIJJJJJJJJJJJJJIJIIJJJJJJJJJJJJJIJJJJ
@2146349/1
gtcacggtagcactgagtgacggcacctccgacactgaggtcacggtact
+2146349/1
BBBFFFFDHHHGHIGIGGHIIJFHHJJIIIFGIGIIJJGICGFHIIGHHE
@5201286/1
agcggaaggtgggttcgtgaatcatgccctcaatctgcaccagttcatat
+5201286/1
@@@D@DAD?:C=DCCGIBGIGIGGGGGGGDHEGGIIBG?B>F=BC@BF=F
@4177690/1
ggatggagtgagcacgggctctgtgcctggctcccatgtcacggtagcac
+4177690/1
CC@FFFFFAFHHHJJJJJJIJJJHHIJGIJIJJJJJIIJJIJJJBGIIJJ
@5715993/1
catcaatttatcttcaaatgacgacaccacagttccagtctcaggcacat
+5715993/1
CCCFFFFFHHHHHJJJIJJIJJJIJIIIJJJJGHIJIJIJJJJGIJIJJJ
@2146749/1
cagagggaatctgattgtgctgttgtggaactgcttcacct
+2146749/1
@@@DDDDDFFFFFIIE<2<<<:CA<2CAH@9??9D??9C?:
@5716335/1
gattctgtgatagtgaatacaagatcgtggggt
+5716335/1
@?@BDDBDA:?ADFE>>BCIHEF33AE<?1?68
@2649074/1
ggcctcttgtatgcgaaggtgttgaggcgcttgtggtggtgcacgcgctt
+2649074/1
CCCFFFFFHHHHHJJHJJJCHHHIJJJJJJJJJIIIGGGGHGIJJJHHFD
@5716441/1
aggaagtaggtgctgggcctcttgtatgcgaaggtgttgaggcgcttgtg
+5716441/1
@@@FFFDFDHHHHJGIIFFHGIIIHHGIIJHIIIBFGHIIJFHHIJJJII
@5202004/1
gtgtcctttatacatttcggcatggcgatcatgtcgatggcttggtttat
+5202004/1
@?@DDFFFHHHFGJJIJEGI<EHIIHIGGIIIJJJJGHIJIJFHIIIJGI
@3156489/1
gcgcggtcgcctccttgatgcattg
+3156489/1
;@?B;:ADAF?FF?CC<19?EGEF?
@1606927/1
ggaagtaggtgctgggcctcttgtatgcgaaggtgttgaggcgcttgtgg
+1606927/1
CCCFFDFFHFDHHGIJIJJJJJJJJJJIJFHIIGGGGHHGIIJJJIJHHI
@2148045/1
cagtggtcttcttgaacttcttcaattgacgcaagaagtaccagaaacgg
+2148045/1
@;?BDDDDDFDDHCFEF<HHHEHGBCADAEHIGI@BBD0?FDEEBFGGI@
@4178925/1
gtttcgggctcgggtttactagcctcctccttagaagttggttcctcttt
+4178925/1
CCCFFFFFHHHHHJFHIJJJJIIIJJJJJIIICHFGGFGIJHIIIIIJIJ
@3157012/1
gcaaagataagatgaagaagaggagcaaatggaaaaaaaaattggtgaaa
+3157012/1
BCCFFFFEHGHHHIFHHHGIJJJHGIJIGGGGIIJJJIIIIIJIJJIIII
@4699205/1
catacataataaaattagaggaagtaggtgctgggcctcttgtatgcgaa
+4699205/1
CCCFFFFFGHHHHJJJJJJJJIJGFJGJHHIJGGIDIIIJJJIIIJJJFA
@583192/1
gtacagttagaaatgttacaacctctatactt
+583192/1
?;?DDA:?=:22<2222<3AF?;AC:<<322<
@57813/1
ggttaatcagactatagttagtatagttataagactcagattgccatctc
+57813/1
@CBDFFFFGHHHHJJJJIJJJHIJJJJJJJJJJJJJJJJJJJJIJJJJJJ
@6235688/1
tgttgtggaactgcttcacctgtggccggcggcacgcagacgccttgatg
+6235688/1
CCCFFFFFAFFHHJJJJIIJIJGIJJJJJGIIIIEHHFFDEDDDDDDDDD
@583510/1
gtgggttttaatgttattattacagcatacataataaaattagaggaagt
+583510/1
CBCFFDFFHHHHHHHHJJJJIJJJJJJJJJIJJJJJJIJJIIJJJIJJJF
@583525/1
gcgcttgggcagagggaatctgattgtgctgttgtggaactgcttcacct
+583525/1
@@CFFFFFGHFHHIJJIIJJJJIJJIGIGGJHHIIIJCGHGGIIJADGII
@6235900/1
gctgttgtggaactgcttcacctgtggccggcggcacgcagacgccttga
+6235900/1
CCCFFFFFHHHHHJJJJJJJJJJIJJJIJJJJJJJJHHFFDDEDDDDDDD
@583773/1
ggtgcacgcgcttgggcagagggaatctgattgtgctgttgtggaactgc
+583773/1
@BBFFFFFHHHHHJJJJJJJJJJIIIJJJJJJJHIIJJIJJHIJJJJJJJ
@2650774/1
gacgatttcaccagtggtcttcttgaacttcttcaattgacgcaagaagt
+2650774/1
CCCFFFFFHHHHHJHJJGIJJJJJJJJJJJJJJJJJJJJJJJJJJJJJJD
@5717323/1
tgagtgacggcacctccgacactgaggtcacggtactcgcggtacatgtt
+5717323/1
=@@D?DDEFH@HHIGIGGFGIHHGIGCGDHIGGBDGIIIIGIHABEFFC@
@5717406/1
gtggtggtgcacgcgcttgggcagagggaatctgattgtgctgttgtgga
+5717406/1
B@BFDFDDHFGHHJJJJIJIIJJJGGIJGHIIJJGIIJIIIIIIIJJJJG
@6236587/1
gtggatagctggacaaggcactggcaacgaccaatcatggacttctcttc
+6236587/1
CCCFFFFFHHHHHJJJJJJJJJJJJJJJJJJJJJJJJJJJJJJJJJJJJJ
@6236621/1
atacataataaaattagaggaagtaggtgctgggcctcttgtatgcgaag
+6236621/1
@C@DFFFDHHFHBGEEF@FBGB<AEBH<FFG@B?GHBFGHEHIEFGBIII
@7249351/1
atgcgaaggtgttgaggcgcttgtggtggtgcacgcgcttgggcagaggg
+7249351/1
CCCFFFFFGAFHHIIIJIJJJJJJIEHGHFHJGIJIHIJHHHFFFFDDDD
@7775774/1
gccacaatctggtctggagagaagatcctcatcttgtatagaggaggctt
+7775774/1
CCCFFFFFHHGGFHIJJHJGHGGIJJJJJJJJJIJJJJJJIEIIGGGIIJ
@3158707/1
gtcgaacccaaaaatgtaattaacttttttttgtctgtttgtctgtttgt
+3158707/1
C@@FFDFDDBFDDE@FEFEHGIIIIIIIIIIIGFGGIHIGIGFGEFGHI@
@7775995/1
cacagttccagtctcaggcacattgccattagtagactgatcagccggag
+7775995/1
CC@FFDDDHHHHHJJJJIJJGIIJGIJJJJJIIIIIIJJJJJJJIJJJIG
@584967/1
aactgcttcacctgtggccggcggcacgcagacgccttgatgacctccac
+584967/1
@@CFFFFFHHFHDHFFGHIIIIF@FG@FAEHGHFFDEDEAC;ACDDCBCC
@3158927/1
ctggagagaagatcctcattttgtatagaggaggcttgggctcgctctcc
+3158927/1
CCCFFFFFGHHHHJJJJJJIJJJJJJJJJJJJJJJIJGHIIJJJIJIIIJ
@5718264/1
gcaagaagtaccagaaacgggacttagccacaatctggtctggagagaag
+5718264/1
@@@DDDDDFDFFAGEHEGGIE6FGGHG?FHIG?GGHBB?BFGGGH>FHIG
@585195/1
gcacgcgcttgggcagagggaatctgattgtgctgttgtggaactgcttc
+585195/1
CCCFFFFFHHGGHJIIGIJJIJJJJJJJJIHHJJJJJJIIJIJIJJJJJJ
@7250086/1
acgcgcttgggcagagggaatctgattgtgctgttgtggaactgcttcac
+7250086/1
@CCFFFFFHHHHHJIJJJJJJJJJJJJJJJJJJJJJJJJJJJJJJJJJJJ
@3159110/1
ggaggcttgggctcgctctccgaagggagctt
+3159110/1
@@??DBDDCCFF>CE:EF=D;C?1?@@3?F9B
@7776381/1
gtcctttctaaggttctaaactatatctgtaccaaatttcaaccaaatcc
+7776381/1
CCCFFFFFHHHHHIIJJJJJJJJJJJJJJIIJIJJJJJJJJJJJJJJJJJ
@60116/1
ctcataacgcagccagatgccaaagttcttgatcttcactgggctcttct
+60116/1
CCCFFFFFHHHHHJJJJJJIJJJJJIIJJJJJJJJJJJJJJJJJJJJJJI
@7776810/1
tcttaaacgactggattgatttttaagatttttttgtgtgtgttcaaggg
+7776810/1
CCCFFFFFHHHHHJFHIIHHIJJJJJJJJJJJJJJJHIHHHHGIJGIIIJ
@7250521/1
ttttttaaactcatattttcatggtaccaagttatgaatttttcaaatcg
+7250521/1
CCCFFFFFHHHHHJIJJJJJJJJJIIJJJJJJJJJJJJJJIJJJJJIJJJ
@7250578/1
cgaaggtgttgaggcgcttgtggtggtgcacgcgcttgggcagagggaat
+7250578/1
@C@FFFDDFHHHHJHJJJJJIJHGFHHHIIIIJJIGIIIFIHHHFFFDEE
@60309/1
tctgattgtgctgttgtggaactgcttcacctgtggccggcggcacgcag
+60309/1
C@@FFFFFHGDHGIJBHIGIIGIGICBGIGGIG@EGGGGHIIEBBFDDDD
@7250685/1
aggacatttatctggctgtatgtttacatcataatgatgaacaaatcctc
+7250685/1
@@@DDDFFHHGDHCHHHDHHIIHGHCEHFC@HHCHIGIIGEEG@FGHHHI
@7250843/1
caggctgctgtgggatacggctggagaacaaatgtatttccttatgcatg
+7250843/1
CCCFFFFFHHFHGJGJJJJJJJJJ>BDGHGIJIGGHHIJ<GHI@F@@DG4
@7777267/1
catagaacaaacaaaacttaagccttattataaaaggtataaatattcct
+7777267/1
@@@DD>DB?DDFBEHEGAFF?B>EBA9FFHIIIGGH@:?CF9DGEHCBBD
@7251098/1
agcatacataataaaattagaggaagtaggtgctgggcctcttgtatgcg
+7251098/1
C@CFFFFBHHHHHJIJJJJJJJFGGHCHGICGHGIEIJJIJIIJJIIIJJ
@3160310/1
cgatttcaccagtggtcttcttgaacttcttcaattgacgcaagaagtac
+3160310/1
CCCFFFFFHHHHHJJIJJJJJJJJJJIJJJJJJJJJJJJJJJJJJJJFHH
@3160381/1
gcacacgcttgggcagagggaatctgattgtgctgttgtggaactgcttc
+3160381/1
CCCFFFFFHHHHHJJJIJJJIJJJJIHJJJJJJJJIJJJIJJJJJJJJJI
@60979/1
agtgacggcacctccgacactgaggtcacggtactcgcggtacatgttgt
+60979/1
@@?DDDDA8FHDFIIGGIIDHBCB;:BGEAFDBFGI?AFB;B=H@CEEC;
@3160412/1
gtggaactgcttcacctgtggccggcggcacgcagacgccttgatgacct
+3160412/1
?@?BDDDDFFBHD@DEGGIGIBEGBGGDD8EA;ABDE<B@B>@CCCDA:5
@5719805/1
gtatagaggaggcttgggctcgctctccgaagggagcttgcggccgatga
+5719805/1
@B@FFFFFGFHHHIJDIIBGIIIIIGGGHHGIIJIFIIIGGIIBHFAAB>
@61113/1
acggtactcgcggtacatgttgtgtacacctgagcgagactcataacgca
+61113/1
@@CFDDDFGHHHHGGGEHIJGHIIJJGFFDHIEHGJJIHIIEIJJJHIGG
@7777899/1
gccagatgccaaagttcttgatcttcactgggctcttctctgggatttcc
+7777899/1
CCCFFFFFHHHHHIIEGIGDAHDHEBHFFHJGEEFHDBCFDHIGDHIGIJ
@3160585/1
atagagacgatttcaccagtggtcttcttgaacttcttcaattgacgcaa
+3160585/1
@CCFFFFFHHHHHJJJJJJIJJJJJJJJJJJJJJJJJJJJJJJJJJJJJJ
@7251524/1
gagagaagatcctcatcttgtatagaggaggcttgggctcgctctccgaa
+7251524/1
@@@AD?DDBDDDFGBEGGHIDCCHDHCCC;CGGG:?DFBBGH=GIBGIAG
@5720105/1
tctgtgatctgtttcttggcatctatagatgtcggtggcgcacagggcac
+5720105/1
CCCFFFFFHHHHHJJJJGIJJJJJJJJJGJJIJJJIJJJJJJJJIJIJJJ
@587207/1
ggttgttgtatatcgcgtacgaggacatgtccaggtcgtcgcacaccatc
+587207/1
@CBDFFFFHHHHHJJJJJJJJGIIJJIJJIIJIJJGHGHIJJJJJIHHHG
@5720270/1
aactgcttcacctgtggccggcggcacgcagacgccttgatgacctccac
+5720270/1
@@@FDFFFDHGHFDHJIGHGGGGGGIB@GHIB?BEDEDEDCDDCACCBCC
@6239617/1
gtcgaagccaaaaatgtaattaactttttttttgtctgtttgtctgtttg
+6239617/1
CCCFFFADHHHHHJJJGIJIJJIJIJJJJJJJJGHGIIHIIIHIJJJJJG
@7251945/1
gcggtacatgttgtgtacacctgagcgagactcataacgcagccagatgc
+7251945/1
CCCFFFFFHHHHHJJJJJAAAFHIJJJJJJJJJJJJJJJJJJIJJJJJJJ
@7778716/1
tggcaagcatccaagatagtattcaggtgcccactacatcgagatggtaa
+7778716/1
@@@DDD=DD<BFFBHGGHGFHGEHH@HHHIEGGIIIEB???D??GGH9?D
@7252205/1
gattttaatgttattattacagcatacataataaaattagaggaagtagg
+7252205/1
CCCFFFFFHHHHHJJJJJIJIJJGJJJJJJJJJIJJJJJJJIJJJJIJJJ
@6735565/1
ccgcatttaaaaacacggcacgcgcttacgacgtcacgagtccgacatct
+6735565/1
CCCFFDFFDHDDDIIJGHIIIGGGGIIIEGIGIFHEGGFE;B@BCDDDDD
@62448/1
gtaggtgctgggcctcttgtatgcgaaggtgttgaggcgcttgtggtgg
+62448/1
?@@DDDFDBDD==CEAFBEAFGBHB7<?FCB:CF?BC6@DAGEH>;85;
@7252617/1
atacataataaaattagaggaagtaggtgctgggcctcttgtatgcgaag
+7252617/1
CCCFFFFFHHHHGIJJIIJJIJJIJJIHHGIIIJJJIJJJIIJIJJJHGH
@7252670/1
ggtcttccttcatggccgaggttggggcggcg
+7252670/1
??;=BDBDD<C?F4CCEA8C<HCG:@6AEGB>
@3658069/1
gcacagggcacgcttgcgcatgacatctatacatgccattggcgttcaaa
+3658069/1
@@@DFFDD?FHHGIII?FGGHIIIIIGH?FADGGGEFCHGGGIGHAGIIG
@5203321/1
ggcgcttgtggtggtgcacgcgcttgggcagagggaatctgattgtgctg
+5203321/1
CCCFFFFFFHFFHIHHIIJJJIIJJJJJJIJGIJJFGIJJJIJJJJJJIH
@5203447/1
gtggtgcacgcgcttgggcagagggaatctgattgtgctgttgtggaact
+5203447/1
@@@;DDBDHHHHHJJGIJIJJJGIIHGHIIJGHHJHHJIJIIJFHIJIJJ
@1103660/1
gtttgtgatggtgcctctgtaggagttt
+1103660/1
?1:=?D:?C8<22ACE<EB?3AB<:3<C
@1103822/1
cacacttttgagaggtcaccgccggtgtccaggtaaattgcaccgattag
+1103822/1
@@@DDDFFFHGGDGIEGHIGIIEDEFHHIIDFH??FDHBBBBGIHFHGG=
@4179551/1
tgctgggcctcttgtatgcgaaggtgttgaggcgcttgtggtggtgcacg
+4179551/1
CCCFFFFFHHHHHJJJJJJJJIJJFGGHIJJJJJJJJJJJJJJIGIHIJE
@2651332/1
ctgttgtggaactgcttcacctgtggccggcggcacgcagacgccttgat
+2651332/1
CCCFFFDFHHHHHJJJJJJJJJJJJJJJJJIJJJJHHFFFDEDDDDDDDC
@1104231/1
ggaagtaggtgctgggcctcttgtatgcgaaggtgttgaggcgcttgtgg
+1104231/1
@@@DDDDDD<C:DHFHIIIIIIIIIIFIIDGGH:CFFHIIIIIIIIIHGG
@4701559/1
gagcatgctcgccatcaggacctgcaccatgcaccgccatgccgtgtacc
+4701559/1
@@BDFFFFHGGHGJJJJJJJJIJJJJJJIIGHJJJJGHIGGIJJIIHGII
@1609362/1
cgccaattcactgttcattacctgtgaaaactgtccttcagatacaccgt
+1609362/1
=@??DDBDFFFAFGIB@FIA<C:A::A<F<3<91?9CG9??G9?BGBD@0
@4181022/1
cgggctctgtgcctggctcccatgtcacggtagcactgagtgacggcacc
+4181022/1
@@@DBADDBDDFHGGGIGEGDHHGD<EHEHCFGHGIIGIIFDHIHGDH@F
@5205378/1
gggctctgtgcctggctcccatgtcacggtagcactgagtgacggcacct
+5205378/1
B@@1ADDFHHHHHJGDGIJIJJJIIJJJJHIIJIJJJJJFHIGIJJJJJI
@1610026/1
ccagtggtcttcttgaacttcttcaattgacgcaagaagtaccagaaacg
+1610026/1
CCCFFFFFHHHHHJJJJJJJJJJJJJJJJJJJJJJJJJJHIJJJJJJJJJ
@5205418/1
gatggagtgagcacgggctctgtgcctggctcccatgtcacggtagcact
+5205418/1
B@BFDFFFHHHHHJDIIJJJJJIJJJJJIIJJIJJJJIIJJJJFGIIJIJ
@1610123/1
ggtgcacgcgcttgggcagagggaatctgattgtgctgttgtggaactgc
+1610123/1
1;?DDD?B:@?DDDBADBG@GEBFGDHIGHCEBGHIIGFD>CFGIIIIE@
@2151162/1
cagcatacataataaaattagaggaagtaggtgctgggcctcttgtatgc
+2151162/1
?7?7;=22CFBDF<GGB<GGHHIFIIG9FF<A@GB9CB@@AGHEG:94BF
@1105430/1
gtgctgggcctcttgtatgcgaaggtgttgaggcgcttg
+1105430/1
@@@DDDD?ACCF<EEAFFHHBG?@?GGGBCEAHEG0?@;
@4702560/1
atgcgaaggtgttgaggcgcttgtggtggtgcacgcgcttgggcagaggg
+4702560/1
CCCFFFFFHDFHHJJJJJJJJJJJJJHIJHIIJJJJJJJHHHFFFFDDDD
@4702854/1
cacggtagcactgagtgacggcacctccgacactgaggtcacggtactcg
+4702854/1
CCCFFDDFGHHHHIIHJJIJIFEGHHHIHGGJFIJJII>FGGHG;CAGEE
@6240212/1
cttgaagttcttcaattgacgcaagaagtaccagaaacgggacttagcca
+6240212/1
CCCFFF2=DHHHHIGIJIJIJIIJJIJIIJJJJJJJJJJJIJIGIIGIJI
@2151593/1
gcaagaagtaccagaaacgggacttagccacaatctggtctggagagaag
+2151593/1
CCCFFFFFDFHHGJJJJJJJJJJJJIJJJJJJJJJJIJIIJJJJJIJHHI
@2151667/1
gtcacggtagcactgagtgacggcacctccgacactgaggtcacggt
+2151667/1
@@@DBDD=ADFFDHBGI?EFDFA<FEHGHGHHEAFIII<78@FC>@5
@5205951/1
gttgaggcgcttgtggtggtgcacgcgcttgggcagagggaatctgattg
+5205951/1
@@@FFBDFGHHHFHGB?CG@FEDDDGEIIIIIIIIIEHIIHFFHFFEFFC
@7779578/1
tgcacgcgcttgggcagagggaatctgattgtgctgttgtggaactgctt
+7779578/1
CCCFFFFFHHHHGJIJJJJJJJJJJJJIJJJGIJJJJJJIJIIJJJJJJJ
@5206128/1
gaatctgattgtgctgttgtggaactgcttcacctgtggccggcggcacg
+5206128/1
C@@FFFFFHFHHHJJJIIIHIIGICFGGIJJJIIIIIJGIJJGHHIHFDD
@5206131/1
gagactcataacgcagccagatgccaaagttcttgatcttcactgggctc
+5206131/1
CCCFFFFFHHHHHGIJJIJJGHIJIGGIIDGIJEHGIIIJJGIJJJIJCH
@3161117/1
gcaagaagtaccagaaacgggacttagccacaatctggtctggagagaag
+3161117/1
@C@DDBDB2CFBFHEHHGACEHEGGHHGCHICDDGIDGFGGHIIIED@FH
@3161370/1
aggcgcttgtggtggtgcacgcgcttgggcagagggaatctgattgtgct
+3161370/1
@CCFDFDDFHDAD=BFBEFHIIHGIIHIIEEEGHDEGGGIIGCCHADHHC
@588874/1
ggttattgttatgtcgatgtcgaacccaaaaatgtaattaactttttttt
+588874/1
@@BDFFFFHHGHHHIJIJIJIJJJJJJJIIJJJIFHGGIJJIJJJJJJJJ
@588881/1
gtctggagagaagatcctcatcttgtatagaggaggcttg
+588881/1
@@@DD;?DBAFFF;?B2:?<FEHDFHDE<<F@38?DFII:
@7253546/1
gtgctgttgtggaactgcttcacctgtggccggcggcacgcagacgcctt
+7253546/1
CCCFFFFFHFHFHIIIIIJJJJIJJJJJIIJJIJJGIHHFFDDDDDDDDD
@7253606/1
ctgttgtggaactgcttcacctgtggccggcggcacgcagacggcttgat
+7253606/1
CCCDFFDFGHGGGJJJIIIICHIJB>GHIIJIJIIGEDFFA;/8?BB=?>
@3161598/1
gtagcactgagtgacggcacctccgacactgaggtcacgg
+3161598/1
@@@DDBDFFBFFFGHBFB@AFHHGGDHIII@DEC?DFGFB
@7780231/1
gtgctgggcctcttgtatgcgaaggtgttgaggcgcttgtggtggtgcac
+7780231/1
CCCFFFFFGHHHHJJIJJJJJHHHJCGHHIIIJJJJJJJIJIHJJHIJJI
@5206796/1
cttatttccgacccacaaacaattaagccttgggtaccgtagcctgtaat
+5206796/1
@CCFFFFFHHFFFIGIJJJIJGIIJIIIIJJJIJJIJIJJJJJJJJIIII
@7254059/1
gtatgcgaaggtgttgaggcgcttgtggtggtgcac
+7254059/1
@@@DDDDD<FA<CCE;BAFHGBF?BFGBD=FHGIBG
@1611924/1
cacaatctggtctggagagaagatcctcatcttgtatagaggaggcttgg
+1611924/1
CCCFFDFFFHHHHJJHIIJJJIIIIJJJJJJJJJJIJJJIJJGIIJJJDD
@5207196/1
gtggaactgcttcacctgtggccggcggcacgcagacgccttgatgacct
+5207196/1
?=?DADBDH?BFDFBGFHIHGEEHGGHBGBHE@=B<;BA<B@CCCC@A@>
@7780811/1
ggaactgcttcacctgtggccggcggcacgcagacgccttgatgacctcc
+7780811/1
CCCFFFFFHHHHHJJJJJJJJJJIJJJJJJJJHHFFFDEDDDDDEDDDDD
@5207703/1
gaggaagtaggtgctgggcctcttgtatgcgaaggtgttgaggcgcttgt
+5207703/1
@@CFFFFFHHHHHJJJJJIIJJJJJIJJJJJHIIJBHHHJHJJJJJJJJG
@7781432/1
gccagatgccaaagttcttgatcttcactgggctcttctctgggatttcc
+7781432/1
CCCFFFFFHHHHHJIJJJJJJJJJJJJJJJJJJJJJJJJJJJJJIJJJJJ
@4183899/1
gcgaaggtgttgaggcgcttgtggtggtgcacgcgcttgggcagagggaa
+4183899/1
@CCFFFFBFFHHHJJJJIJJJJJJIJJGGIJJJJJJJJJJHHHFFFFDDE
@1613053/1
gaggaagtaggtgctgggcctcttgtatgcgaaggtgttgaggcgcttgt
+1613053/1
@@@FFDFDHDHFFGFEGI=FGGEHHHIGHHIGHGH?GDEHIIIIIIEGG6
@590542/1
gccagatgccaaagttcttgatcttcactgggctcttctctgggatttcc
+590542/1
@@@F?EFDDDDAAG?FEGHBHIIIIICHEHIEIIGGHE@>?D@AGADD@F
@6240545/1
cgcaaggagtaccagaaacgggacttagccacaatctggtctggagagaa
+6240545/1
CCCFFFDFHFFHHJJJJJJJJJJIJJJJJJJJJJJJJJJGHJJJIJIJIJ
@7781890/1
gccagatgccaaagttcttgatcttcactgggctcttctctgggatttcc
+7781890/1
CCCFFFFFHHHHHJHIJJJJGIJIJJJJJJJIIJJJJJJJJJJIIJJJIJ
@3163404/1
ctacttcttatgatttaaagtcgaatattccctgacacctcacccagggc
+3163404/1
CCCFFFFFHHHHHJJJJJJJJIIJJJJJJJJJJJJJJJJJJJJJJIJJJI
@6241163/1
atgcgagggtgttgaggcgcttgtggtggtgcacgcgcttgggcagaggg
+6241163/1
@CCFFF8@FADDFIIJJIJJJIIJIIGHGHHIEIGJJHHFFFDEEDDDDD
@1613939/1
agaagtaccagaaacgggacttagccacaatctggtctggagaga
+1613939/1
CCCFFFFFHHHHHJJJJJJJJJJJJJJJJJJJJJJJJJJJJJJJI
@3163963/1
gttctcagcatggtaagaaggtggcggccagaatctagacatgcacagct
+3163963/1
CCCFFFFFHHHHHFHJJJJJJFHIJJIJJJJJJJJIIJJJIJJJJJJJJJ
@1614063/1
catgtcacggtagcactgagtgacggcacctccgacactgaggtcacggt
+1614063/1
CCCFFFFFHHFHFIIIJJJIFHIJJJJJJJJJJJJJJJJJIJJFHIIJJC
@7255963/1
gaggaagtaggtgctgggcctcttgtatgcgaaggtgttgaggcgcttgt
+7255963/1
CCCFFFDFDDFCDGGIIFJJJIIJIJIIJEIIJJJ?DDDDGGIIIIIII2
@4184930/1
ggtgaggcataacggggtgggttttacagactagaacccaccccgctatg
+4184930/1
@CBFFFFFHHHHHJJJJ@EHIGHIJJJJJJJJJJJJJIJJJJJJHHFFDE
@591675/1
caggcaacatcttctttggtttgtcaggggtaatgctaacgtcatagcga
+591675/1
CC@FDDDFHHFDHHIIIGDEGHECHGEHCE1?DGGAAFHIIHIIIJICHA
@592094/1
gccagatgccaaagttcttgatcttcactgggctcttctctgggatttcc
+592094/1
@@@DDAEDFDHD><EFBEHGCGBBHGGGHI@BFC?FCGHGCDH@DBGADD
@5722132/1
gggatctgattgtgctgttgtggaactgcttcacctgtggccggcggcac
+5722132/1
@@@FFFFFGBFDFHIIGIIIC=EFEHGJGIGIJJG<CDCHHGB@AF=BC>
@6242157/1
cttcacctgtggccggcggcacgcagacgccttgatgacctccactttga
+6242157/1
?<?DD3AD:DD;DEE:C?07?;@A6A8C<D?@@@3@AAA@AA?;=>>5>3
@5722324/1
gctcgctctccgaagggagcttgcggccgatgacctcatactccttcaac
+5722324/1
C@CFFFFFHHFHHJJJJHIJJIJJIJGIJIJJHIJJJ@HHIJHHHHHHFF
@6242501/1
gctgtgacttgtagtcaaggtggagattttactatctttcaagtcggcat
+6242501/1
@@CFDB2=DFHFHGHIGGGD<CDGECCHHIGHGIIHGGIHGHICDGGIHG
@7256970/1
gcgagactcataacgcagccagatgccaaagttcttgatcttcactgggc
+7256970/1
CCCFFFFFHHHHHJJJJJJJJJJJJJJJJJJIJJJJJJJJJJJJJJJIJI
@592744/1
gtgttgaggcgcttgtggtggtgcacgcgcttgggcagagggaatctgat
+592744/1
BBBFFFFFHHHHHJJJJJIIIHIJJJJJJJJJJJJJJJJJHHGHFFFFFF
@6738721/1
ctggtcaccttccatgcaaaatcttatcatgcaaattgttacatttatat
+6738721/1
@CCFFFFFHHHHHJJIJJJIGHJJJJJJJJJIIIJJJJIIJJHIJJJJJJ
@2152020/1
ccacaatctggtctggagagaagatcctcatcttgtatagaggaggcttg
+2152020/1
CCCDFFFFFDHADEHG<CCG:<FFCHGCDEEGH??CAGGFIGBGHBHDHF
@1106175/1
ccagaaacgggacttagccacaatctggtctggagagaagatcctcatct
+1106175/1
CC@FFFFFFFHGHGJJIIJIJJIIHGIIIIJJJIICHGGGHIGDDGCGIG
@2653575/1
ctcttggcattgatatttggaaatgattagctcgcagcattatgggtctt
+2653575/1
CCCFFFFFHHHHHJJJJJJJIJJJJJJJJJJJJJJJJJJJJJJJJJJGGI
@1106228/1
gtcacggtagcactgagtgacggcacctccgacactgaggtcacggtact
+1106228/1
CCCFFFFDHHHHHJJJJGHIJJJJJJJJJJJJJJJJJJJJHIJJJJHIHH
@1106383/1
ggtggtgcacgcgcttgggcagagggaatctgattgtgctgttgtggaac
+1106383/1
?;14:0=BC<CAD:EAEEEEDADDDD09B9BBCEEID8C=BB=@D;;@AD
@5723294/1
gacgatttcaccagtggtcttcttgaacttcttcaattgacgcaagaagt
+5723294/1
C@CFFFFFFHDHDECG>GHIIGHHE@@FHHGHHIJIIIGECGIEHGEHG?
@2653855/1
gtttttaaatgcggggaagttgcaaaaaatattttatcgagtacctacat
+2653855/1
CBCFFFFFHGHGHJJJHIIHIJIJJJJJJJJJJJJJJJJIJHHHHHHFFF
@1106500/1
cgcacagggcacgcttgcgcatgacatctattcatgccattggcgttcaa
+1106500/1
CCCFFFFFHHHHHJJJJIJJJJJJJJJJJJJJJJJJIJJJJJJJJIJJJJ
@3659028/1
cagtggtcttcttgaacttcttcaattgacgcaagaagtaccagaaacgg
+3659028/1
@@CDDFFFHFHHFIJIBHGIIJJJJIJJIIJJFHIJIIBFHIJJIJJIGI
@6739333/1
gcaagaagtaccagaaacgggacttagccacaatctggtctggagagaag
+6739333/1
CCCFFFFFHHHHHJJJJJJJJJJJJJJJJJJJJJJJIJIIIJJJJJJIJJ
@3659149/1
ggtcctcatggactagtaaggtcccgataggtacaacagcttcatctctc
+3659149/1
@@@DBDFFFGHHGGEGIIIGICHHII@AGHI@FDGIGIIHGGIJJJIIGE
@6739410/1
cctttatacatttcggcatggcgatcatgtcgatggcttggtttattccc
+6739410/1
CCCFFFFFHHGGHJJJJIIIJJJGGJJJJJJJHHIIJGIJJDHHIJJGIJ
@64056/1
gccacaatctggtctggagagaagatcctcatcttgtatagaggaggctt
+64056/1
CCCFFFFFHHHHHJJIJGIHIJJJIJJJJIJJGIJJHIIIIJJIGJJJJI
@5723870/1
gccagatgccaaagttcttgatcttcactgggctcttctctgggatttcc
+5723870/1
@@<DDDFAHDHFFI:EG@FGHHIIGFGIIGHIIIIIFIIHHGHIIGIIIG
@1107021/1
gtcacggtactcgcggtacatgttgtgtacacctgagcgagactcataac
+1107021/1
@@@DDDD?CCFDAFFB1CFEFAGIIIIF<F?DGBGC99@6;@A9C7CDDE
@4704642/1
ggtgtcttcaacggaagagattccatttcccgtttagcagcttcatccag
+4704642/1
BCBFFFFFHHHHHJJJJJJJJJJJJJJJJJJJJJJJIJJJJJJJJJJJJJ
@1107275/1
ctctatactttgcattaaaataatgcccattttcacaggcaagggatcct
+1107275/1
@B@DDFDFHHHHFJHIHIGIJIJJJIHIJIJJJGEIIIIIIJJJIJIJJJ
@4705048/1
ccagatccactcttgctccatggtccaggagcagcagcgtgcgcaggttc
+4705048/1
@CCFDFBDDDHHGIHGGGEGHIIIGIJICFFD;CDFGEH?D?FGHHIJE@
@1107403/1
cttcttgaacttcttcaattgacgcaagaagtaccagaaacgggacttag
+1107403/1
CCCFFFFFHHHHHJJJJJJJJJJJJJJJJJJIIJJJJJJJJJJIJJJJJJ
@5724415/1
gagaaaaaaggtaaatatactatattttaaactgaaaaattcttgggtat
+5724415/1
CCCFFFFFHHHFHGIIGIIIIJJIJJJJJIIGHIIIJIJIHJJJJJIFGG
@3660111/1
gacggcacctccgacactgaggtcacggtactcgcggtacatgttgtgta
+3660111/1
CCCFFFFFHHHHHJJJJJJJJJIJJJJJHIJJJJJJJHIJJHHHHHHFEF
@3660123/1
gggggttattgttatgtcgatgtcgaacccaaaaatgtaattaacttttt
+3660123/1
CCCFFDFFHHHHHJJJJJIIJJJJJJJJJJJJJJJJJHIIIJJIJIJJJJ
@64829/1
ggaatctgattgtgctgttgtggaactgcttcacctgtggccggcggcac
+64829/1
CCCFFFFFHHHHHIIJIIJJIJJJJJJJJJJJJJJJIHGHIIIJJJJFFD
@6740348/1
tgggcctcttgtatgcgaaggtgttgaggcgcttgtggtggtgcacgcgc
+6740348/1
CCCFFFFFHHHDHIJJJHIJJFFFHIJJJIIJJJJGIJFHGFGHIJJJHF
@2154029/1
gcgagactcataacgcagccagatgccaaagttcttgatcttcactgggc
+2154029/1
@C@FDADEFHHFFEHBHGGJJIIJGCGGIGICGHIJJIDEIJGEHEHGGG
@65038/1
gacgatttcaccagtggtcttcttgaacttcttcaattgacgcaagaagt
+65038/1
@@@?DDDDFFFFABF3EF@FBHB:AFGFFC>AFGIFA>?@FF:FGFFFI/
@2655293/1
ctgcaaagttaaccatcttgtattcaaaagaaaacctagaatcactggtt
+2655293/1
CCCFFFFFHHHHHJJJJJJJIJJJJJJJJJJJJJJJJJJJJJJJJIJJHJ
@3660415/1
ggggtggtcgtttgaaaaattgacggccagccttaacgtacgattccaac
+3660415/1
CCCFFFFDHHHHHJJIJJJJIIJJIJJJJJJJJJJJJJJIIJIIJIGHGE
@4705705/1
cgggctatgccatttatcctcgcacgttggcagtaatagtacaagtgaaa
+4705705/1
CCCFFDFFDAFFHGIHIFIGHGIEHGFGFHBEGBBFFIIHIIJGI?FFGI
@2655498/1
gctgggcctcttgtatgcgaaggtgttgaggcgcttgtggtggtgcacgc
+2655498/1
C@@DFFFFHHHHHHIJGGGHFFG:CFDGIJIGIIGIJBCHFHH;CHEGH<
@7257099/1
gtccgtcagtggctttctttgatcattaatgtctcgtatgtcaaggactt
+7257099/1
CCCFFDFFGDHHHJIIHIJJJIJIJIIIGIJJJIIGFHGDDHIIIGCEFH
@2655566/1
cacctgtggccggcggcacgcagacgccttgatgacctccactttgatga
+2655566/1
CCCFFFFFHHHHHIJJJJIJJJJJJJHHHFDFFFDEEEEDCDDDDDDDDC
@2655621/1
ctcataacgcagccagatgccaaagttcttgatcttcactgggctcttct
+2655621/1
@@BFFFFFHHHHHJJJIIJJIGIIIIIJJJJIGJJJGIJJJAHHIJJJJI
@2154496/1
caccagtggtcttcttgaacttcttcaattgacgcaagaagtaccagaaa
+2154496/1
CCCFFFFFHHHHHJJJJJJJJJJJJJJJJJJIIJIIIJJJJIJJIJJIJJ
@1108258/1
gccagatgccaaagttcttgatcttcactgggctcttctctgggatttcc
+1108258/1
CCCFFFFFHHHHHJJJJJJIIJJJJJJJJJJJJJIJJJJJJJJJJJJJJJ
@6741298/1
ctcctttcttttgcgagctgctgccgaaagattagagtcgtcttctactt
+6741298/1
@@@FFFFFHGGHHGGGJJIJIIJJJJJIJJIHIHIGJHIIHIIJJJJJJJ
@7257806/1
ctggttcaaattcaaataaaatcactctgcaatcctgcctcacatgattc
+7257806/1
@@CFDDFFHGHHHJGIJJJIJJJGIJJGJJIIJJGIJIIJJJJJIIGJJJ
@2656434/1
gggcctcttgtatgcgaaggtgttgaggcgcttgtggtggtgcacgcgct
+2656434/1
CCCFFFFFHHHHHJIJGIIJGHIIJIJIFIJJJJJJJJGGIGIFIJJHFF
@2656484/1
gcttgggcagagggaatctgattgtgctgttgtggaactgcttcacctgt
+2656484/1
CCCFFFFFHHHHHJJJJJJJJJJJIJJJJJJJJJJJJJJJJJJJJJJJIH
@5726131/1
caccagtggtcttcttgaacttcttcaattgacgcaagaagtaccagaaa
+5726131/1
C@@AFFFFHFDFFGGIEGIGIGGIGEIGJIIJJJJADBEBF??BDCFHEF
@3661869/1
gctctgtgcctggctcccatgtcacggtagcactgagtgacggcacctcc
+3661869/1
BCCFFFFFGHHHHJJJJJJJJJJIJJJFHIJJJJJJJGHHIIJJJJJJJJ
@7258547/1
cgagggtcaattcaatatactacaagattgtttgtggacctattgctaca
+7258547/1
CCCFFFDDHHHHHJJJJIJJJJJJJJJJJJJJJJHIIJJJJIJJJJJJJI
@3662058/1
cttcttgaacttcttcaattgacgcaagaagtaccagaaacgggacttag
+3662058/1
@@CFFFBFHHDHHDHGIIGHEIGGIGGIJJJCDGGCBFGHIGHIGEHJI@
@3662076/1
aggtgctgggcctcttgtatgcgaaggtgttgaggcgcttgtggtggtgc
+3662076/1
@@@DDEFDHBFHDHJIJFHIIJJFEFH?ECFHGHGIJJIIJGHCCFE@CE
@3165860/1
gtgttgaggcgcttgtggtggtgcacgcgcttgggcagagggaatctgat
+3165860/1
CCCFFDFFHDHHHJGFEHIGHDGG@DFHIIJJJJIJGHCHEHEEFFFFFB
@3166130/1
atggagtgagcacgggctctgtgcctggctcccatgtcacggtagcactg
+3166130/1
;@@DDD=BDFHFFIGIBHGAHHCF>?CGEHAGHGFHGGGHGHBFAFGC@@
@7258958/1
cgccaattcactgttcattacctgtgaaaactgcccctcagatacaccgt
+7258958/1
BCCFFFFFHHHHHIJJJJJJJJJJJJJJJJJJJJJJJJJJJJJJJJJJJG
@5727063/1
acggtagcactgagtgacggcacctccgacactgaggtcacggtactcgc
+5727063/1
@?@DDD?DHBFFHGHGGGGDEBHHIDFG?DHGGBDGGIGEGGB@CHHIGE
@3662702/1
cttcacctgtggccggcggcacgcagacgccttgatgacctccactttga
+3662702/1
CCCFFFFFHHHHHJJJJJJJJJJJJJJJHHFFFEEEDEEEDDDDDDDDDC
@594246/1
cactgagtgacggcacctccgacactgaggtcacggtactcgcggtacat
+594246/1
CCCFFFFDHGHHHJIJJJJJJJJJJJJIJJHHIJJJHIJJJIJJGHFFFF
@67659/1
cgcaagaagtaccagaaacgggacttagccacaatctggtctggagagaa
+67659/1
CCCFFFFFHHHHHJJJJJJJJJJJJJJJJJJJJJJJJJJJIJJJIJHIIJ
@7784222/1
cggacatttcaattttatttagttggtcttggttgaacggaactccaatc
+7784222/1
CCCFFFFFHHHHHIJJJJJIGGHJIIJGIJIGJJIGEHIGHIJJIJJIIJ
@67795/1
cacctgtggccggcggcacgcagacgccttgatgacctccactttgatga
+67795/1
CC@FDEDDBFFA?EGHGEIEEBHFG@EEEFB>BEDEA>CBACCDDDCDCC
@594522/1
gcttcacctgtggccggcggcacgcagacgccttgatgacctccactttg
+594522/1
CCCFFFFFGHHHHJJJJJJJIJJJJJJJHHHFFDEEEEEEDDDDDDDDDD
@6243655/1
caccagtggtcttcttgaacttcttcaattgacgcaagaagtaccagaaa
+6243655/1
CCCFFFDDFHHHHBHIJJJJJIIIJJIIIIIJJJJJJJJJJHHHIJJJJJ
@67967/1
tgtacacctgagcgagactcataacgcagccagatgccaaagttcttgat
+67967/1
CCCFFFFDHHHHHJJJJJJJJJJJJJJJJJJJJJJJJJIJJJIIJJJJJJ
@6243800/1
cgcaaggagtaccagaaacgggacttagccacaatctggtctggagagaa
+6243800/1
@C@DFFDDHAFFHJIIJIGGIIBHIIJGGIGHJJJJJJIHEIIJEIJIGI
@6243841/1
gttgttgagaggtgttacctgcaacttggccaggttagggccaacagatt
+6243841/1
CCCFFF2AFHHHDHHIJJJJJJJJJJJJJJJJJJHIJJJJJJJJJJJIJJ
@5728074/1
ggcgttgatgtcgcaagatagtgagacattcactttttagtcataatctt
+5728074/1
@@@=DDDBF<DBCFFEBFF>EHE4ECGIIEFIIGGIIIDFFFEFFII<FC
@68154/1
agacgatttcaccagtggtcttcttgaacttcttcaattgacgcaagaag
+68154/1
@B@DFFFFHGHHGIJIJJIJJJJJJGEGHHIJJJIIJJIIIIIIJJJJJI
@594917/1
gttcgcgtggaatagtgacttccggcaaatttttggttttaaccacatag
+594917/1
@?@DDFF@FFFHHHHHHGHGGIGHGGIIIIGGHIFGHGIIIIIIGGGIII
@68413/1
cggtctatgtctatcggctccgatttgtcgtcccaaggaaactccttgtt
+68413/1
@@CBDFFDHFHHHJJJIJIIJJHIIIJIIIJIIJJJJJGGJIJIJIJGHJ
@3167506/1
gctcgctctccgaagggagcttgcggccgatgacctcatactccttcaac
+3167506/1
CCCFFFFFHHHHHJJJJJJJJJJJJJJJJJJIJJJJJJJJJJHHHHHHFF
@7784948/1
agcggaaggtgggttcgtgaatcatgccctcaatctgcaccagttcatat
+7784948/1
@CCFFFFFHFHHHFHIJIJJJJIJJJJJJJJJJJJIJJJJJJJJJJJJJJ
@6244271/1
gtcttcttgaacttcttcaattgacgcaagaagtaccagaaacgggactt
+6244271/1
@@CFDDABCHDDHGIEHEIGFGHCHAAEEGHGG?D?FGIGGGIJIGGHEG
@5728493/1
cgcaagaagtaccagaaacgggacttagccacaatctggtctggagagaa
+5728493/1
CCCFFFFFDFHGHJJJJJJJIBGIJJJJJJIJJIIJJGIJHIIJIJIIJJ
@7785076/1
agcatacataataaaattagaggaagtaggtgctgggcctcttgtatgcg
+7785076/1
CCCFFFFFHHGHHJJJJJJJJJJJJJHIJJJIJJJJJJJJJJJJJJJJJJ
@5728565/1
ggtgcacgcgcttgggcagagggaatctgattgtgctgttgtggaactgc
+5728565/1
@@?D?BDDDFFHFIDGGEE;;F@?BGGGB4BG9?BFHCHGIIIBCHHGI@
@3167688/1
gcctcttgtatgcgaaggtgttgaggcgcttgtggtggtgcacgcgcttg
+3167688/1
CCCFFFFFHHHHHJHIJJAFEHIHIJFIJIJJGIJJJJHIIJJJJJHFFD
@7785283/1
cacctgtggccggcggcacgcagacgccttgatgacctccactttgat
+7785283/1
??;BD?=2=<<@@?:::@?;@@;@@@6:=?77.?ACAA>=555;>;;;
@3167902/1
ttggttgaacggaactccaatcctttactcgaatagtcttttctaacttg
+3167902/1
B@CFDDDFHHGHFIJJJIIJJIJJJIGIIJJGIGIJIIIJJJGHIJIJJJ
@3167935/1
tggagattttactatctttcaagtcggcataacgggccgcgactccgccc
+3167935/1
BCCDFDDFHHHHHJJJJJJJJJJHJGIJJJIIGIIJJIIJJJHHFFFDDD
@595589/1
gacgatttcaccagtggtcttcttgaacttcttcaattgacgcaagaagt
+595589/1
@@CFFFFFHHHHHJGHIFIIJJJIJJJJJJJJJJIJJJJJJJJJGIJIJG
@6244805/1
gtggatgttaatgttattattacagcatacataataaaattagaggaagt
+6244805/1
CB@FFF2=DHHHHJJJJJJJJJJJJIJJJJJJJJJJJJJJJJJJJJIJJF
@69193/1
cgcaagaagtaccagaaacgggacttagccacaatctggtctggagagaa
+69193/1
CCCFFFFFHFHHHJJJJJJJJJJIJJJJJJJJJJJJJJJIIJJJJJJJJI
@4185737/1
cagcatacataataaaattagaggaagtaggtgctgggcctcttgtatgc
+4185737/1
CCCFFFFFHHHHHJJJJJJJJJJJJJJIJJJGHIJJJJJJJJJJJJJJJJ
@596128/1
agggaatctgattgtgctgttgtggaactgcttcacctgtggccggcggc
+596128/1
CCCFFFFFHHHHHJJJJJJJJJJJJJJJJJJJJJJJJJJJJJJJJJJJHF
@3168526/1
gcccatcaatttatcttcaaatgacgacaccacagttccagtctcaggca
+3168526/1
CCCFFFFFFHHHHJJJJJJJJJJJJJJJJJJJJJJJJJJJJJJJJJJJJI
@1614390/1
ctgggcctcttgtatgcgaaggtgttgaggcgcttgtggtggtgcacgcg
+1614390/1
CCCFFFFFHHHHHJIJJIIJJJEGHGIJJJJJJJJJHIJIIIFFGIJJHH
@1614438/1
tgattttggaatgttttacattggatccgacaaatgttcaaattaaagac
+1614438/1
@@@FDFFFDHHHDCGDGIGFFFHGIJJIGGGGIHIIJJGGGHHJJDBBCH
@4186100/1
gtacatgttgtgtacacctgagcgagactcataacgcagccagatgccaa
+4186100/1
@@@FDFFEHGFBFHEAAAFHGIIBHGFGHIGGIEI?DHGGHGIIIIIIII
@1614472/1
agcgcgtcggacgagccgtgccttttattgcttggtgagacacgagataa
+1614472/1
CCCFFFFFHHGHGJIJJIIGIJJJJJJJIIGIJIFJJGFHGFFFFDDDDD
@596455/1
ggctcccatgtcacggtagcactgagtgacggcacctccgacactgaggt
+596455/1
CCCFFBDBBFHAHIB@<EDHCGGHGHHI<CGHFIGIGIIAFHIEG@AHA.
@596474/1
ggcgcttgtggtggtgcacgcgcttgggcagagggaatctgattgtgctg
+596474/1
CCCFFFFFHHHHGJGGHIJJJJJJJJIJJJJJJJJJJJJJJJJJJJJJJH
@3168877/1
tcccgtttagcagcttcatccagaggcaagcgctccaagttgcttggagg
+3168877/1
@@CFFFDDFFDHFGJIJJJJJJBHHJCGICGBGHGIEEHHGG<GHCG>FH
@6245975/1
ctctagcacgtagttctcagcttccctgcaaagttaaccatcttgtattc
+6245975/1
CCCFFFFFHHHHHGIJJJJJJJJJJJJJJJIJJIIJJJJJJJJJJIHJJI
@3169356/1
gtggcgcacagggcacgcttgcgcatgacatctatacatgccattggcgt
+3169356/1
@@@FDFFFGHHGHJJIJJJJJGIJJIIJJJIJIJIIIJJJJIIJJIIJIG
@1615158/1
gcggaaggtgggttcgtgaatcatgccctcaatctgcaccagttcatatt
+1615158/1
C@@FFFFFCBDHFHIJIIJIIJJIGIJJJJIJJJJJJJJIIJHIIJJJJJ
@7787042/1
gctcgctctccgaagggagcttgcggccgatgacctcatactccttcaac
+7787042/1
CCCFFFFFHHHHHJJJJHIJJJJJJJJJJJJJFHIJJJJJJJHHHHHHFF
@3169585/1
accagtggtcttcttgaacttcttcaattgacgcaagaagtaccagaaac
+3169585/1
CCCFFFFFHHHHHJJJJJJJJJJJJJJJJJJJJJJJJJJJGHIJJJJJJJ
@4186943/1
gtttattttgtttttctctgtgatctgtttcttggcatctatagatgtcg
+4186943/1
@BBFFFFFFFHHHIJJJJJIIEGHIIJIIJIJIFCDHHIIIIJJGIIHIJ
@5208235/1
aggaagtaggtgctgggcctcttgtatgcgaaggtgttgaggcgcttgtg
+5208235/1
CCCFFFADHHFDDHGJIIGHIGIJHEGIIIEHIJ:BDDGGHIIIJGIIGC
@4707060/1
agagacgatttcaccagtggtcttcttgaacttcttcaattgacgca
+4707060/1
@@@FDEFFF=F?BFGBHDECEHGHIIGIGGIIIEGHGIIIIE@DGIG
@4707274/1
acggcacctccgacactgaggtcacggtactcgcggtacatgttgtgtac
+4707274/1
@@@DFFDDHFAFHGFEGGJJIGGGHEHHIGHIGGAG@GGGEGEGIHEHEH
@4187224/1
attgaaaataaaaaataaaaaaatagcaggggttattgttatgtcgatgt
+4187224/1
@@@;DDFFHGFDHGGGIIJIIHIIGIIEDHIG?FFGGGHIIIGA@F?HIC
@2155494/1
ctttaaaaaaagctcgatctcaatttaaagataagatctgcgacctcgag
+2155494/1
@B@FFFFFGHHHHJIJIJJJJJIJIIJJJJIJJJJIJJJJJJIIJJJIIJ
@1109025/1
gccacaatctggtctggagagaagatcctcatcttgtatagaggaggctt
+1109025/1
CCCFFDFFHFGFBGIII?FEGIIIJJJJJJIGGGIJGHIJJHGGGHIJBG
@4187391/1
gtcgtcttctacttctgcttctggcacatcaggagaagttggctcctcaa
+4187391/1
@@@DDDDDHD?FF<E?EEIGHEGIIBHHBFHIIIIIGE:1:DFGGG@FDH
@1109078/1
gcctcttgtatgcgaaggtgttgaggcgcttgtggtg
+1109078/1
@<@FFDDDA<DDFGHEHEFCHGECC@7D>GB?GEC?6
@6742047/1
ccctgatagagacgatttcaccagtggtcttcttgaacttcttcaattga
+6742047/1
???DB?;DFFHBDEHDBEAGHGGGHHGBEGGDGHIIIIFHEIIEBBFGGI
@6247048/1
cctctatactttgcattaaaataatgcccattttcacaggcaagggatcc
+6247048/1
CC@FFFFFHHHHHJJJJJJJJJJJJJJJGIJIIJJGJJJJJJJJJJJJJJ
@2156171/1
ggtcttcttgaacttcttcaattaacgcaagaagtaccagaaacgggact
+2156171/1
BCBFFFFFHHHHHJJJJJJJIJJJJJJJJJJIIJGIIIGIJIJJJIJIJJ
@2657738/1
gctgtgacttgtagtcaaggtggagattttactatctttcaagtcggcat
+2657738/1
@@@DDDDDHHHCFGIGGHHI<CE=FHAHGCEHIIGDGGCFCHFCDBAG@F
@4187826/1
gtcacggtagcactgagtgacggcacctccgacactgaggtcacggtact
+4187826/1
@?@DDD>AA?BFDFGEBEFEH??6?FGEGGHEEEGGHGGEHIA@FE;==C
@2657758/1
aacgggacttagccacaatctggtctggagagaagatcctcatcttgtat
+2657758/1
@@@FDFDFHDDDHGIGGGHHIGEDHHGGDHH@FGGCHIIIHICGFHGFHE
@4708755/1
agcatacataataaaattagaggaagtaggtgctgggcctcttgtatgcg
+4708755/1
CCCFFFFFHHHHHJJJJJJJJJJJJJGGIJEHIJJJJJJJJJJJJJJJJJ
@4709078/1
gggaagtggtgataaagataagtataggctcaaaacctaacgacatcaat
+4709078/1
@CCDFDDDHDFFHGIJIGIJHJCFHDFFHGHGGGGEHE>FFBFGHGIIDD
@2156969/1
ctgtggccggcggcacgcagacgccttgatgacctccactttgatgatct
+2156969/1
@@@DDDDD@:AF<@@@@FGF<AEIHHA>;3;?7?3>A;@CC>C;ACA5>5
@4188337/1
agggaatctgattgtgctgttgtggaactgcttcacctgtggccggcggc
+4188337/1
@CCDDDEDHDADFHJJIIICGIHIIGGGGIFDHIIEGDDFGCGHIDIIHD
@1617155/1
gagactcataacgcagccagatgccaaagttcttgatcttcactgggctc
+1617155/1
CCCFFFFFHHHHHJJJJJIJJJJJJJJJJGHIJJJJJJJJJJJJJIJJJJ
@1110390/1
cgtcacggtaagcattcatcagaatgctatgcaacatcttcatcttagcg
+1110390/1
@@@?DBDDF?FFCAEGB<CF<FBFHIEH<<:?B?GF@3CFFIICGGIG@F
@7261420/1
gtggtgcacgcgcttgggcagagggaatctgattgtgctgttgtggaact
+7261420/1
CCCFFFDEGHHHHJJJJIJIJIJJJJJIJJJIJIJGHIIJIJJIIIJJJI
@2658964/1
ctgtggccggcggcacgcagacgccttgatgacctccactttgatgatct
+2658964/1
CCCFFFFFHHHHHJJGJIJJJJJJHHHHFFFFFFEEDEEDDDDCDDEEDE
@6248534/1
gtggaactgcttcacctgtggccggcggcacgcagacgccttgatgacct
+6248534/1
CBCFFFFFHHHHHJJJJJJJJJJJJJJJJJJJJHHFFFDDDDDDDDEDDD
@2659169/1
cctaaatctatggggcgggatggtcgtttgaaaaattgacggccagcctt
+2659169/1
@@@DD>DDFBHHGDGGIGIB@5@=?B=?BDAC>AEECCCCBBBBBBC@CC
@2659178/1
ctccatactttgtttcatttaaatttacgggctatgccatttatcctcgc
+2659178/1
CCCFFFFFHHHHHJJJJJJJJJJJJJJJJJJJJJJJJJJJJJJJJJJJJJ
@2158697/1
gggacttagccacaatctggtctggagagaagatcctcatcttgtat
+2158697/1
CC@FFFFFHHHHHJJJJJJJIIJJJJJJJJJIJJJJJJJJJIJJJJJ
@6249083/1
gaggaagtaggtgctgggcctcttgtatgcg
+6249083/1
@@@DDDD2CF?DHIFBCBBAEAFAFF>HGAF
@5210406/1
gcaaatggaaaaaaaaattggtgaaaagaatcacaagtaagatactgcaa
+5210406/1
CCCFFFFFHHHHHJJJIJIIIDGHJJJIIIJIIJJJJHIJJIJJJIJJJJ
@6249328/1
cagcatacataataaaattagaggaagtaggtgctgggcctcttgtatgc
+6249328/1
@@@=DDBD8D<DDB4AAE<IEIEHC>GBA@EA@FHF9F:CFHIBF:DDCG
@7788357/1
agcatacataataaaattagaggaagtaggtgctgggcctcttgtatgcg
+7788357/1
@CCFFFFFHHGHGIHGIIIIIJIIGFCHIJHJJJJJJGHIJJJJGIGIGI
@7788397/1
ataaaattagaggaagtaggtgctgggcctcttgtatgcgaaggtgttga
+7788397/1
CCCFFFFFHHHHHJJJIJIJIJIJJJJJJJJJJJJJJJJJJJJJBGIIIH
@7788400/1
agggaatctgattgtgctgttgtggaactgcttcacctgtggccggcggc
+7788400/1
@CCFFFFFHHHHHJFEHHIIIJJJFFIEHJJIIJJJGIGFEFGGHHIIF>
@7263108/1
cactacatttccgtccatcattttgtcaacgaactcttctgaagtatttg
+7263108/1
CCCFFFFFHHHHGJJJJJJJJJJJJJJJJJJJJJJJJJJJJJJJGGIJJJ
@7263131/1
ggcagtgctggggactccgggcgcagcaccagtcgtgctcgcagccgcgg
+7263131/1
CCCFFEFFHHHHHIJJJIJIJIJGJJJJJJJJIJIJIIJIJHHFFFDDDD
@4189065/1
gccagatgccaaagttcttgatcttcactgggctcttctctgggatttcc
+4189065/1
CCCFFFFFHHHHGJIIJJJJJJJJJJJJJJJJJJJJJJJJJJJJGIJJJJ
@6249948/1
cgcttgtggtggtgcacgcgcttgggcagagggaatctgattgtgctgtt
+6249948/1
CCCFFFDFHHHHFHHJJJJJJJJJJIJJJJJJJJJJJJJJJJJIIJJIJJ
@7263429/1
gtaagaaggtggcggccagaatctagacatgcacagctcttgcagccatc
+7263429/1
CBCFFFFFHFHHHJJJJJJIJIJJJJIIJJJJIIIJJJJJJJJJJJJJIJ
@5730108/1
ctggagagaagatcctcatcttgtatagaggaggcttgggctcgctctcc
+5730108/1
CCCFFFFFHHHHHJJJJJJJJJJJJJJJJJJGJJJJJGIJIJJJIIJIJJ
@7789025/1
gtttgtgaaactgcgacaccttgtggctgtgacttg
+7789025/1
@?;BDDDDHHDHHIIBGG?CEDA9?B=GEHEGDFD@
@6745434/1
gacgatttcaccagtggtcttcttgaacttcttcaattgacgcaagaagt
+6745434/1
CCCFFFFFHHHHHJIIJIJJJJJJJJJJJJJJJJJJJJJJJJJJJJJJJG
@3171116/1
cgcggtacatgttgtgtacacctgagcgagactcataacgcagccagatg
+3171116/1
CCCFFFFFHGHHHIIJIJJIIJJJJJJJJJJJJJJJJJJJJJJJJJJJGI
@3171509/1
ataaaattagaggaagtaggtgctgggcctcttgtatgcgaaggtgttga
+3171509/1
?@?D?ADDHFDBBEGGACEICGHDDHD?FDGCCF:?>GHGGHFG9B?D;B
@4709755/1
cctggctcccatgtcacggtagcactgagtgacggcacctccgacactga
+4709755/1
?@<D=?DBCFBFFCFEBHG??FEHHFHBH?<<DGBHAHGDGIDAGAEHI@
@4710059/1
agtaggtgctgggcctcttgtatgcgaaggtgttgaggcgcttgtggtgg
+4710059/1
BCBFFFDFHHHHHJJJJJJIJJJJJJGEHJHIIIJEHIHIJJJJIIHIEH
@1618263/1
ggtagcactgagtgacggcacctccgacactgaggtcacggtactcgcgg
+1618263/1
@@=BDFDDHHDH:AEHCGGHIGGGEGIIIGIGHCG?FHGGE6@AAGHGFF
@4710215/1
gttgtgtacacctgagcgagactcataacgcagccagatgccaaagttct
+4710215/1
@@@DDFFFHA<<AE:ABGHEHFEIJGIGIIIIIIIJJIJIJDHEGGFGHC
@7790281/1
accagtggtcttcttgaacttcttcaattgacgcaagaagtaccagaaac
+7790281/1
CCCFFFFFFHHHGIJJJJJJJJJJJJJJJJGHJJJJJJJJHIJJIJIIII
@71547/1
ggtgcacgcgcttgggcagagggaatctgattgtgctgttgtggaactgc
+71547/1
@@@DDB?BFHADDH@GHEHFAHIHGGHHGED@FHHIHHF<BGGIIIIGII
@7790830/1
ccgacactgaggtcacggtactcgcggtacatgttgtgtacacctgagcg
+7790830/1
CCCFFFFFHHHHCGHJIGIGIJJJIII@FHGGGHGIEGFFGC8@FCGGGI
@3663458/1
caatatcgcatcgccaagaaactctaggcgttcgtaggaacgcgtcactc
+3663458/1
CCCFFFFFHGHHHIJJJJJJJJJJJJJJJJIJJJIJJJJJJJJIBGEHEE
@4711426/1
ggcacacaggcataatgccatattcaaatgggaagtggtgataaagataa
+4711426/1
CCCFFFFFHHHHHJJJJJJJJJJJJJJJJJJJJJIHIJHHIJJJJJJJJJ
@6252409/1
aggtgctgggcctcttgtatgcgaaggtgttgaggcgcttgtggtggtgc
+6252409/1
@@@DDFFFHHHHHJJJIJJJJJJFHIJ?EHHIJJIIJJIIJCHGJJJIII
@4711829/1
tgaacttcttcaattgacgcaagaagtaccagaaacgggacttagccaca
+4711829/1
CCCFFFFFHHHHHJJJJJJJIJJJGJHHIJIJJJJJJJJJJJJJJJJJJJ
@2161007/1
ccacaatctggtctggagagaagatcctcatcttgtatagaggaggcttg
+2161007/1
CCCFFFFFHHHHHJJJJJJJJJJJJJJJJJJJJJJJJJJJJJJJJJJJJD
@4711851/1
gacgatttcaccagtggtcttcttgaacttcttcaattgacgcaagaagt
+4711851/1
@CCFDFFFGHGHGGGIIGHGHJJJGGIGIIJJIHGHIHIJJJJGIJGGHB
@4712149/1
gtggtcttcttgaacttcttcaattgacgcaagaagtaccagaaacggga
+4712149/1
BBCFDFFFHHHHHJJJJJJJJJJJJJJJJJJJJJJJHHJJJJJJJJJJIJ
@5211391/1
gttgtgtacacctgagcgagactcataacgcagccagatgccaaagttct
+5211391/1
@??DDDDDABDHFIIIEHGIIIIIGIIGEGBHGHIEHIIGIIIFIIFHII
@3664438/1
cagtggtcttcttgaacttcttcaattgacgcaagaagtaccagaaacgg
+3664438/1
@@CFFFFFHHHHHJJJJIJJJJJIIJJJIJJJJJJJJJIJJJJJIJJJJI
@2660170/1
gactcataacgcagccagatgccaaagttcttgatcttcactgggctctt
+2660170/1
CCCFFFFFHHHHHJJJJJJJJJJJJJJIJJJJJJJJJJJIJJJHJJJJJJ
@1110730/1
gtcgaattacatgacatcaagcttccgtacattttatactaagctgtaaa
+1110730/1
CCCFFFFFHHGHHJIJIJIJGIJIGGIJJJJIJJJJJIGJJEHIJJIIIJ
@4712442/1
gttcaaattcaaataaaatcactctgcaatcctgcctcacatgattcatc
+4712442/1
CCCFFFFFHHHDDGHIJJJIIIJJJJJJJJIJJJJJJJJJJJJJJJJIJJ
@2660341/1
tgaggcgcttgtggtggtgcacgcgcttgggcagagggaatctgattgtg
+2660341/1
CCCFFFFFHHHHHJJJJHIHJJIJJJJJJJIJJJIJJJIHGHHEFFFFEF
@4190205/1
gcagagggaatctgattgtgctgttgtggaactgcttcacctgtggccgg
+4190205/1
CCCFFFFFHHHHHJJJJJHIJJIHJJHGJIJJJJJJJJJJJJIJIIIJJJ
@6252971/1
gcgataaatattgcacatctacctttggaaagatactgtcgaccaagtca
+6252971/1
@;@;B@DDFBFABGGE?AAE<F@FIHEGGECH9?EA?EHEG@@?D2?GGI
@4712805/1
cgacgacgacactgtacagttagaaatgttacaacctctatactttgcat
+4712805/1
CCCFFFFFHHHHHJJJJJJJJIIJJJJJJIJJJJJJJJJJJJJJJJJJJJ
@2162041/1
cttcacctgtggccggcggcacgcagacgccttgatgacctccactttga
+2162041/1
@@@DD??DFFFFFG>EGGGH8AHDBEAHFF>>?CCCC>A@CABCCCCCC>
@3665574/1
cgggcttattctgcatacctgccatgcgctggtaagcgctatggactgcc
+3665574/1
CCCFFFFFHHHHHJJJJJJJJJJJJJJJJJJJIJJJJJJJJIJJJJJJJJ
@1619862/1
ctggtctggagagaagatcctcatcttgtatagaggaggcttgggctcgc
+1619862/1
BC@FFEFFHHHHHIIIJIJJJJJJJJJJHHJJJIJJJJJIIJDFHHIIJJ
@7264981/1
cgcttgggcagagggaatctgattgtgctgttgtggaactgcttcacct
+7264981/1
?8?DD?A=BF?7ACG@EBE>H9B<9CFFCE??DC@F?F>FFFFI<<FA<
@1619876/1
gcgagactcataacgcagccagatgccaaagttcttgatcttcactgggc
+1619876/1
CCCFFFFFHHHHHJJJJJJJJJJJJJJJJJJIIJJJJJJJJJJJJJJHIJ
@5212251/1
tggaactgcttcacctgtggccggcggcacgcagacgccttgatgacctc
+5212251/1
CCCFFFFFHHHHHJJJJJJJJJJJJJJJJJJJHHFFFDDEDDDDDEDDDD
@5212256/1
gtggtcttcttgaacttcttcaattgacgcaagaagtaccagaaacggga
+5212256/1
CCCFFFFFHHHHHJJJJJJJJJJJJJJJJJJJIJJJHIJJJJJJJJJJJJ
@599357/1
cttagccacaatctggtctggagagaagatcctcatcttgtatagaggag
+599357/1
@@CFFFFFHHHHHIGIHIJJIJJJJIIJJJJIJIJJJIJJHGIJIJJIIJ
@5212603/1
gtcacggtagcactgagtgacggcacctccgacactgaggtcacggtact
+5212603/1
CBBFFFFDHHHHHJJJJBHIJJJIJJJJJJJJJIJJIIJJFHIJJJCHHH
@1620284/1
gtcatcgcggcctctagccgacacgattatgaagacgaagcggacgtcac
+1620284/1
CCCFFFFFHHHHGJJJJJJIIJGIJIIIIJJJJJJJJJJJGHFEDD;BDD
@5212646/1
cgcaagaagtaccagaaacgggacttagccacaatctggtctggagagaa
+5212646/1
???BDD>DBA?D:?A2<ECCCF??CEE@?:<CD;?DDDB?BDDC>BDD;C
@4191528/1
gatagagacgatttcaccagtggtcttcttgaacttcttcaattgacgca
+4191528/1
CCCFFFFFHHHHHJJJJJJJIJJJJJJJJJJJJJJJJJJJJJJJJJJJJJ
@5213010/1
gagtgacggcacctccgacactgaggtcacggtactcgcggtacatgttg
+5213010/1
BCCDDFFFHHHHHJJJJJJJJJJIJJFGIJJJIIIJJJJJJHHHFFFFFF
@2661851/1
gtctgtttgtctgttcgtctgtgcgcgctaatctcagaaacggctgatcc
+2661851/1
CCCFFFFFDHDHFBGHGIIJJJIJJIIJJIGGIIHGIJIIIGIHGI@HGG
@4191753/1
gcccagtcaacggatggccaaataggaaacactacgctttacacgcatga
+4191753/1
CCCFFFFFHHHHHGIJJJJJJJJJJJJJJJJJJJJJJJJJJJJJJJIJJF
@4191861/1
gtggattttaatgttattattacagcatacataataaaattagaggaagt
+4191861/1
@B@FDFFFHHGHGIIJJJJJJJJJIIEHJJIJIIJJIJJJJJJCHGGIIE
@7791042/1
gcaccagcattcgtgtcccccgctggagcttgaccaacggggtacatctt
+7791042/1
CCCFFFFFHHHHHGHHIIIJI>HGBGDHGEHCEEIGIIIIIJ;BHGIIIH
@6747777/1
agcatacataataaaattagaggaagtaggtgctgggcctcttgtatgcg
+6747777/1
CCCFFFFFGHHHHJJJJJJJJJJJIJJJJJHJIJJJJJJIJJJJIJJJJJ
@1621168/1
cgagactcataacgcagccagatgccaaagttcttgatcttcactgggct
+1621168/1
@CCFFFFFHHHHHJJJJJJJJJJJJJJJJJIJJJJJJJJJJJJJJJJJJJ
@6254962/1
ctgtgatctgtttcttggcatctatagatgtcggtggcgcacagggcacg
+6254962/1
?;@DDDBBHHDF?<<C@3<<E>C?C4???CAEGACCFHBB?F<DCGEHII
@6748076/1
gccagatgccaaagttcttgatcttcactgggctcttctctgggatttcc
+6748076/1
?@@FD?DFGHHHFIEFEGIGGHIEIIJGIJGGDGGIIIJJIJICFHIGJJ
@7266799/1
tcacattgacaaacttaggtttgcttacagccattcccaactgtcctccg
+7266799/1
CCCFFFFFHHHHHJJJJJJIJJJJJJJJJJJJJJJJJJJJJJJIJJJJJJ
@6748514/1
gtgctgttgtggaactgcttcacctgtggccggcggcacgcagacgcctt
+6748514/1
CBCFFFDFHHHHHJJJJJJJJJJJJJIJJJJJJJJJJHHFFDDDDDDDDD
@1113632/1
aataaaattagaggaagtaggtgctgggcctcttgtatgcgaaggtgttg
+1113632/1
CCCFFFFFHHHHHJJJJHJJJHIJJJJJIJJJJJJHIIJJJGHIJDGHIJ
@4193112/1
aggtgctgggcctcttgtatgcgaaggtgttgaggcgcttgtggtggtgc
+4193112/1
@@@DFFFFGHFHHIJJJIJJJJJHIII@FGHIIJJIIIHJJGGIHIJIIJ
@1622365/1
tgacgcaagaagtaccagaaacgggacttagccacaatctggtctgg
+1622365/1
C@CFFDDDHGHHFHGHHIJJIIIGBHBBGEGGFGIGGIDHFGIJIIJ
@4193219/1
gccagatgccaaagttcttgatcttcactgggctcttctctgggatttcc
+4193219/1
CCCFFFFFHHHHHJHJJJJJJJJJJJJJJJJJJJJJJJJJJJJJJJJJJJ
@4193276/1
gccagatgccaaagttcttgatcttcactgggctcttctctgggatttcc
+4193276/1
CCCFFFFFHHHHHJHIJJJJJJJJJJIJJJJJIJJJJJJJJJJJIJJJJJ
@6256278/1
cctacttggcgataaatattgcacatctacctttggaaagatactgtcga
+6256278/1
CCCFFFFFHHHHHJJJJJJJJJJJJJJJJJJJJJJJJIJJJJJJJJJJJI
@3173385/1
gtgctgggcctcttgtatgcgaaggtgttgaggcgcttgtggtggtgcac
+3173385/1
CCCFFFFFHHHHHJJJJJJJJFFHIEFHHIIIJJJJJJJIJIIJHJHGDH
@6749229/1
caccagtggtcttcttgaacttcttcaattgacgcaagaagtaccagaaa
+6749229/1
@@@ADADB;FDFFBFG@G?<EFHHIIG<EGIEGGIIGHEIE9?DDBBFFD
@3173544/1
ggttttttaaactcatattttcatggtaccaagttatgaatttttcaaat
+3173544/1
@C@FFFFFHHHHHJJJJJJJIJJJJJHIJJJJJIIJJJJJJJJJJJJJJJ
@5732235/1
ccagttattacataattgtacacagtgaacaaaattgcaatatagttatt
+5732235/1
CCCFFFFFHGHHHJJJJJJJJJJJJIJJJJJJJJJJJJJJJJJJJGIIJJ
@4712962/1
agcatacataataaaattagaggaagtaggt
+4712962/1
@@@BDDDD?BFAHAGEGGIGGEEHG>C9EF<
@5732304/1
cactgagtgacggcacctccgacactgaggtcacggtactcgcggtacat
+5732304/1
CCCFFFFDHHHHGIJIJJJJJJIJJJJIJJFHIJIJFGIJJJJJHHFFFF
@4713011/1
gcgatgttttacaagggcaggttgaactcacaccattcaatttaaaagaa
+4713011/1
C@CFDFFFGHBHHJJHJJJIJGHEHIJIJJIJJIIIIIJGGIJJIGHGIJ
@7792998/1
agcactgagtgacggcacctccgacactgaggtcacggtactcgcggtac
+7792998/1
@@@DD??DF?<DF<:EGIIGIIGGHIIBHGID??DGHIFGHIGIIGABDE
@6256813/1
cagcatacataataaaattagaggaagtaggtgctgggcctcttgtatgc
+6256813/1
CCCFFFEEHHHFHIJJIJJIJJJJIIGFHGIHIJJJIIJIIJJJJGIJJH
@6256833/1
actgagtgacggcacctccgacact
+6256833/1
<<;;;BBD4?BF?F<E;C?<18C@G
@3173880/1
gcaacatcttcatcttagcgttcacattgacaaacttaggtttgcttaca
+3173880/1
CCCFFFFFHHHHHJJJJIJJIJJJIJJJJJJJJJJJJJJJJJJJJJJJJJ
@3173927/1
cacggctttttccagatccactcttgctccatggtccaggagcagcagcg
+3173927/1
@CCFFFFFHHHFFGGIIIIIJJIJIJIIJJGDHIHGGIGJAHHGIIGJJG
@4713225/1
tggaactgcttcacctgtggccggcggcacgcagacgccttgatgacctc
+4713225/1
?@?DADD?3CHH8<@<FE@F?A?D<DGE@@@<AB6?BCAA/53@>@9::>
@4713249/1
cgtgtcgacggcgatgagagcccacgatgtaagtgcttcgggcttcaaca
+4713249/1
BBBDDFFFHHHHHJJJJJJJJIJJJIGIJHJJIIJJJJJJHHHFFFEEEE
@6749840/1
acagcatacataataaaattagaggaagtaggtgctgggcctcttgtatg
+6749840/1
@@@FFFFFHHHHHJJJJIJJGIGIJJJJFHGIBHIJGIJJJIIJJJDHGG
@5732688/1
ggacaaggcactggcaacgaccaatcatggacttttcttcaatatccaca
+5732688/1
CCCFFFFFHGHHHJJJJJIJJJJJJJJJJJIJJJJJJJJJJJJJJJJJJJ
@5732826/1
attacagcatacataataaaattagaggaagtaggtgctgggcctcttgt
+5732826/1
@@CDFFFDDFFHAHHHIGCHBHBHHFGIIIIGIII?EHEHIIIIIIDGI@
@7793715/1
aattttaatttatgccccctttaaaaaaagctcgatctcaatttaa
+7793715/1
@@CFFFDFFHHHHJIJJJJJJJJJIIIJJJIHGGDHHIJIJJIIIG
@2162371/1
gaatctgattgtgctgttgtggaactgcttcacctgtggccggcggcacg
+2162371/1
@?<DDDB:CFFAFGEIIEDFFIBBEGFIFIFFFFFEFCD@FGEAFBFDCC
@7793931/1
gggctctgtgcctggctcccatgtcacggtagcactgagtgacggcacct
+7793931/1
@@<DFFF?FFHHDE=FGHIIIHGFHGCEIEHFDHIIIIGDGBGIHFGIIB
@5733289/1
ggtgttgaggcgcttgtggtggtgcacgcgcttgggcagagggaatctga
+5733289/1
@@BDDDDDHGGHHJJJJJIJJJGGHHIIJJIJJJJJJJJJHHHFFFFFEC
@5733296/1
gcaagaagtaccagaaacgggacttagccacaatctggtctggagagaag
+5733296/1
CCCFFFFFHHHHHJJJJJJJJJJJJJJJJJJJJJJJJJJJJJJJJJJJJJ
@3174718/1
ccaattcactgttcattacctgtgaaaactgcccctcagatacaccgtca
+3174718/1
@@@FFFFFHHHHHIIJJJIGGHJIGIIHIIHHIIIJIIJJJJIJJIGHHG
@4714168/1
tgggctcgctctccgaagggagcttgcggccgatgacctcatactccttc
+4714168/1
@@@FFFFFHHHHHJGIJJIIIIIJJJJJJJJIJJJHJHHHHFHFFFFFFE
@3174820/1
ctccaaagcattctgggctgcagatgactgtgcatccttgctagtaagtc
+3174820/1
CCCFFFFFHGHHHJIJJJJJJIJJJJJJJJJJIIJJJJJJJIJIIJJJIJ
@73723/1
ctccaatcctttactcgaatagtcttttctaacttgaacagtgcgatgtt
+73723/1
@C?DFFFDHFFBHGIIIIIIICHHFHHGEGIGIIGIIEGHEHIIIIIHBF
@3174937/1
gcaagaagtaccagaaacgggacttagccacaatctggtctggagagaag
+3174937/1
CCCFFFFFHFHHGJJJJJJIIJGIJJIIJJJJIJJJJIJJJJJJJGIJJI
@6750879/1
cagcatacataataaaattagaggaagtaggtgctgggcctcttgtatgc
+6750879/1
CCCDFFFDGHHHHFFGGFHEIJJJEHEGEHHIDGHGFEGIIIGIJHGIJE
@2662184/1
caccagtggtcttcttgaacttcttcaattgacgcaagaagtaccagaaa
+2662184/1
CCCFFFFFHHHHHJJIIJJIJJIIJJIJJJJIIJIIJJJJJHHIGJJIGI
@2662208/1
agcactgagtgacggcacctccgacactgaggtcacggtactcgcggtac
+2662208/1
CCCFFFFFHCFHHJJJJJJJJJJJJJJJJJJJDHIJJJCGHJJJJJHFFF
@4715215/1
atgagcgcttccacgcaatcggcaacagacttatctgcaacagcttg
+4715215/1
CCCFFFFFHHHHHJJJGHHIJJJJJJJJJJJJJJJJJJJJJJJJJJJ
@4715372/1
gctgggcctcttgtatgcgaaggtgttgaggcgcttgtggtggtgcacgc
+4715372/1
CCCFFFFFHHHGHIJJJJJHGHIEGGHIGJJJJJJJJIJGGGHHHIJJJH
@3666823/1
gattcatccacaaattccaacccttgcgtttcaaaacaattcattttagg
+3666823/1
CCCFFFFFHHHHHJJJJJJJJJJJJJJJIJJJJJJJJJJJJJJJJJJJJJ
@3666928/1
tttttaaactcatattttcatggtaccaagttatgaatttttcaaatcgc
+3666928/1
CCCFFFFFHHHHHJJJJJJJJJJHIJJJJJHHJJJJJJJJJJJJIJJJJI
@74545/1
ataatcttcagatactccaaagcattctgggctgcagatgactgtgcatc
+74545/1
@@CFFFFFHGHDHIGIJJIJJIIIJJJJJGEIIJJFGIJGEHGGHGIJIG
@5213268/1
ggggttattgttatgtcgatgtcgaacccaaaaatgtaattaactttttt
+5213268/1
?@@D??D>FFHHHIDA?GCEH?HFG?GGHGGGBGHHGGFFHHEGHIIIHI
@5213306/1
gtgttgaggcgcttgtggtggtgcacgcgcttgggcagagggaatctgat
+5213306/1
?=;BDDDD?DFA:@CF9;:C;CDHIEIE@F@@7@2;FGGIDHEH2;;;77
@3667291/1
ggcatctatagatgtcggtggcgcacagggcacgcttgcgcatgacatct
+3667291/1
@@?DDDDDFFD??FFG?GCGH@HGGGBHHE=FGHGGGGIIDBBEEHC=CC
@3667344/1
gctgggcctcttgtatgcgaaggtgttgaggcgcttgtg
+3667344/1
@<@1DA8BFFFFFEDEE4FCGEFFEGEECAC@<:?F;=8
@74818/1
ctgtgatctgtttcttggcatctatagatgtcggtggcgcacagggcacg
+74818/1
=:==BBD?DF=BDFGIIIIE?FF@FFF:FBEFCFCEFEGFEGIEEC=FFF
@2164544/1
cccatgtcacggtagcactgagtgacggcacctccgacactgaggtcacg
+2164544/1
CCCFFFFEHHHHHHGIJJJJJJHHJJIJJIJJJJJIJJJJJJJJJHHIJJ
@2164622/1
cgacgacgacactgtacagttagaaatgttacaacctctatactttgcat
+2164622/1
CCCFFFFFHHHHHJJHHJJHJIJJJJJJHIJJJJJJJJJJJJJJJJJJJJ
@2164748/1
ctcatctttagcacttggttcgtcttttgaagattctgatattgatagtt
+2164748/1
@@@FFFFFHHHHGGGGIJFCHIIIIJIJJGGHCGGIJJEIHIIIIJJIHI
@1114781/1
gacgatttcaccagtggtcttcttgaacttcttcaattgacgcaagaagt
+1114781/1
@@@DDDDDHDFDDBCFHIBIIBFHIIGIICAEEC?EGHD<CCGA@F;?B9
@2663025/1
acgatttcaccagtggtcttcttgaacttcttcaattgacgcaagaagta
+2663025/1
@?@DDDFB?FDDDC?EGGIIIIGHGEFHIIIIGCFHGCBHGIIDHDAF?F
@1114907/1
gcaaagttaaccatcttgtattcaaaagaaaacctagaatcactggttca
+1114907/1
@@@DA;DDHHA3CEBDDDFFHHIEHCGIDCB>E@FHIIIFHI@EGHIB>F
@600939/1
ctgttgtggaactgcttcacctgtggccggcggcacgcagacgccttgat
+600939/1
CCCFFFEFHHHHHJJJJJJJJJJJJJJJJJIJJJJHHFFFDEDDDDDDDD
@3175371/1
tgtttgtctgtttgtctgtttgtctgtttgtctgtttgtctgtttgtctg
+3175371/1
@@CDDDBDHHFHHIFGIJHIJJFHHGIHHIJIJJHIIIHIJJHIJGGIII
@6259704/1
gggacttagccacaatctggtctggagagaagatcctcatcttgtat
+6259704/1
@CCFFFFFHHHHHIIGJJHIHGHJJDHEHHIJIJJJJJIJJJJJJJI
@7268437/1
ggatccaatgtaaaacattccaaaaacaacaactactaataaattaaaaa
+7268437/1
@@CDFDDFFFDDDHIEEGIHIJ@EGII;CCHHEHFCFHJJCFGDGIDIEC
@5214105/1
gtggattttaatgttattattacagcatacataataaaattagaggaagt
+5214105/1
BB@FDEFFHHBFFGGIIIIHJIIJJIEGGFHGIEIIIEHJIIJJIJGIIE
@6259828/1
gtggtggtgcacgcgcttgggcagagggaatctgattgtgctgttgtgga
+6259828/1
BBCFFFFFHHHHHJJJJJJIJJJJJJJJJJJJJJJJJJJJJJJJJJIJJJ
@5214236/1
aataaaattagaggaagtaggtgctgggcctcttgtatgcgaaggtgttg
+5214236/1
CCCFFFFFHHHHHJJJJFJIJHHJGJJJJJJJJJJIJJJJJIIHJDGFHJ
@2663534/1
ataagtaacttcaaatgattgctcagatgcaatttcttgcaagaattgca
+2663534/1
CC@FFFFFHGHHGJJJIJJJJJJJJJJJJJJJJJJJJJIIIIJIJGIJJJ
@6260046/1
gtggaactgcttcacctgtggccggcggcacgcagacgccttgatgacct
+6260046/1
CCCFFFFFHHHHGJJJJJJJJJJIJJJIJJJJJHHFFFDDDDDDDDEDDD
@7794557/1
gtggattttaatgttattattacagcatacataataaaattagaggaagt
+7794557/1
C@CFFFFFHHHHHHGIJJIIJJJJIJJJJJJJJHIJIIJJJGHIJJEIJF
@1623946/1
gcaagaagtaccagaaacgggacttagccacaatctggtctggagagaag
+1623946/1
@@@DDDAD?<DB?FFGBCG?FHIIEGIFBGDF=GCG>BFCGGIGHIII@H
@7794842/1
tcttgaacttcttcaattgacgcaagaagtaccagaaacgggacttagcc
+7794842/1
CCCFFFFFHHHHHJJJJJJJJJJJJJJJJHIJJJJJJJJJJJJJJJJJJJ
@7794909/1
ccatactttgtttcatttaaatttacgggctatgccatttatcctcgcac
+7794909/1
B@CDFFFFHHFHHFHIIIEHHJIGGIIGIIJJJGFHIJIJJJIIJJJIIG
@6751377/1
gcacgcgcttgggcagagggaatgatgattgtgctgttgtggaactgctt
+6751377/1
CCCFFFFFHHHHHJJJIJJJIIJJJJJJJJJJJJJJJJJJJJJJJJJJJJ
@6260762/1
aactgcttcacctgtggccggcggcacgcagacgccttgatgacctccac
+6260762/1
@???DD:?ADFH?F<A;EGFGIEADFAFHGBHEEEC>9>CCCDAACCBCC
@4194962/1
cttcacctgtggccggcggcacgcagacgccttgatgacctccactttga
+4194962/1
CCCFFFFFGHHHHJJJJJJIJJJJIJJJHHFFFEEEEEEEDDDDDDDDDD
@4195187/1
ggtagctgatgtactaatgagtaataaaataataaaatcctaaattctat
+4195187/1
BCBDFFFFHHHHHJJJJJJJJJJJJJJJJJJJJJJJJJJJJJJJJJJJJJ
@7795353/1
ggaatgttttacattggatccgacaaattttcaaattaaagacgtgt
+7795353/1
CC@FFFEFHHHHHJJJJIJJJJJJJJJJJJJJJJJJJJJJJJJJJJJ
@6751861/1
gtaggtgctgggcctcttgtatgcgaaggtgttgaggcgcttgtggtggt
+6751861/1
@=;DDAAAF>F1:EBFHIIFFH@CGB@FG1:1:D<GC=DGHBHEAEH@7@
@6261390/1
ggtgctgggcctcttgtatgcgaaggtgttgaggcgcttgtggtggtgca
+6261390/1
@@?DDDFFB?FHHIJEHHIJJFIGHIFFEFHEGEGGGIJI@FHF@C;DGH
@3176905/1
gtgctgggcctcttgtatgcgaaggtgttgaggcgcttgtggtggtg
+3176905/1
?;<?DDDDFFH?CAFCFE@<FH6FH?FB@D>?CD<FBGF@C;8CD5@
@7795697/1
gttttttaaactcatattttcatggtaccaagttatgaatttttcaaatc
+7795697/1
CCCFFFFFHHHHHJJJJIJJJJJJJHIIJJIIIIIJJGIIJJJJJIIGJI
@7795768/1
gattttaatgttattattacagcatacataataaaattagaggaagtagg
+7795768/1
?8?DDDDDBFHHDGHGGIIIEIGI@HHIIIIIGHGIGIIFIFGHHIHGII
@7270717/1
ctccaaagcattctgggctgcagatgactgtgcatccttgctagtaagtc
+7270717/1
CCCFFFFFHHHHHJJJJJJJJJJJJJJJJJIJJJIJJJJJJIJJJJJJGI
@1625491/1
tcgcttattttttgtaataactattaaaaagtatatatataaccttagtc
+1625491/1
;@<DFDDBHFDDHGHGGGHIIIFCHCFHEHIGGIGIIIGICGIGHGIGBG
@6262386/1
gtaggtgctgggcctcttgtatgcgaaggtgttgaggcgcttgtggtggt
+6262386/1
@@@DDDBDHHHHDHIIH<CH>FGGGB:ECC@1??BGBDHG::7C@;CE<5
@6262674/1
gacgcaagaagtaccagaaacgggacttagccacaatctggtctggagag
+6262674/1
CCCFFFFFHHHHGIJJJJJJJJJJJJGIJJJJJJJJJJIJJIIJJJIJIJ
@6262768/1
tctcaggcaggcaagatgggcatagtaggtaggcgtagggtaagacacgg
+6262768/1
CCCFFFFFHHHGHJJJJJGIJIJIIIIIIFHIIJJIJJJJDHIIHIJJJJ
@4196978/1
aattaaatgaatttcgttggaaattgtgaaacaagccagaaattaaattg
+4196978/1
BCCFFFFFHHHHHJJJJJJJJJJJJJJJJJJJJJJJJJJJJJJJJJJJJJ
@4197008/1
gtgctgttgtggaactgcttcacctgtggccggcggcacgcagacgcctt
+4197008/1
@B@FFFFFHHHHHJJJJJJJJJJJJJJJJIJIJJJJIHHFFDDDDDDDDD
@7797252/1
gcctcttgtatgcgaaggtgttgaggcgcttgtggtggtgcacgcgcttg
+7797252/1
CCCFFFFFHHHHHJIJJJCFHHIIJJJJJJJJHJJIIIHHIJJJJJHFFD
@6753625/1
ctgttgtggaactgcttcacctgtggccggcggcacgcagacgccttgat
+6753625/1
@@@DFFDDFGHHFIJGGCHGGIFIIJJJIIGGHGGGHFFFDEDDDBBCAD
@75296/1
gcggctgaattgcagcatcttgtcgagaacatgaagccgctttggtttac
+75296/1
@@@DFFFF:FAFDHGGEIGIIH@HGII?GGI>GHGGIGII0@GGBB@FGI
@75484/1
gacgcaagaagtaccagaaacgggacttagccacaatctggtctggagag
+75484/1
CC@FFFFFHHHHHIJJJJJJIJJJJJJJJJJJJJJGGIJIJHHIJJJJIJ
@75521/1
gtggcgcacagggcacgcttgcgcatgacatctatacatgccattggcgt
+75521/1
BB@FFFFFHHHHHJJJJJIJJJJIJIIJJIJJJJJJJJJJJJJJJJGIII
@6263631/1
aggcgcttgtggtggtgcacgcgcttgggcagagggaatctgattgtgct
+6263631/1
CCCFFFFFHHHHHIJIIJJJJJJJJJIJJJJJIJJJGJJJJJJJJIIHHH
@3179084/1
gcaagaagtaccagaaacgggacttagccacaatctggtctggagagaag
+3179084/1
CCCFFFFFDHHHHJJJJJJJJJJJJJJJJJJJJJJJJJJJJJJJJIJJII
@4717053/1
ggtcttggttgaacggaactccaatcctttactcgaatagtcttttctaa
+4717053/1
?@?DDDDDDFH?FGGGB?GBH@FDEDDGEHGHHIGADECGH<GGIIHIII
@4717080/1
tggtggtgcacgcgcttgggcagagggaatctgattgtgctgttgtggaa
+4717080/1
@@@FFFFFHDHFHIJJJIIEIGHJIIIJIJIJJGIIGHHGIGGHGGGDEI
@5735778/1
gataaattcactctagcacgtagttctcagcttccctgcaaagttaacca
+5735778/1
CCCFFFFFHHHHHJJJJJJIHJJJJJJJJJJJJJJJJJJJJJJIIJJJJJ
@75904/1
gtcggattcagttcggaacatagaaatttgtgtaacccaagtttgacgac
+75904/1
@?@<DD=DAFB<AB;ACEG>FG9ECHHGC<CFC@DGGIII?BEH>AFD?H
@3179600/1
gcaagaagtaccagaaacgggacttagccacaatctggtctggagagaag
+3179600/1
@@??DEFFFFDHDDBGEFHGFBHIHGHGGIIIIBGHEHIHGGIIEGC7DD
@5736060/1
accagtggtcttcttgaacttcttcaattgacgcaagaagtaccagaaac
+5736060/1
CCCFFFFFHHHHHJJJJJJJJIJJJJJJJIIJJJJJJIJJEHIJIJIJII
@4717678/1
caccagtggtcttcttgaacttcttcaattgacgcaagaagtaccagaaa
+4717678/1
CCCFFFFFHHHHHJJIJIJJJJJJJJJJJJJJJJJIJJJIJFHHJJJJJJ
@4717916/1
cttgaacttcttcaattgacgcaagaagtaccagaaacgggacttagcca
+4717916/1
CCCFFFFFHHHHHJIJJJJJJJJJJJJJIJJJJJJJJJJJJJJJJJJIJJ
@4717984/1
cataataaaattagaggaagtaggtgctgggcctcttgtatgcgaaggtg
+4717984/1
CCCFFFFFHHHHHJJJJJJJIIJJHIJJJJJJJIJJJJIJIJJJHHJJBF
@7798810/1
acgatttcaccagtggtcttcttgaacttcttcaattgacgcaagaagta
+7798810/1
CCCFFFFFHHHHHIJJJJJJJJJJJJJJJJJJJJJJJJJJJJHGIIJJGI
@4197378/1
cgagcaagtagttcttgaagcacagacacaggtgtcttcaacggaag
+4197378/1
CCCFFFFFHHHHHJJJIJJJJJJIJIJJJJJJFHHIIJJJJJJIIIJ
@6264946/1
cagtggtcttcttgaacttcttcaattgacgcaagaagtaccagaaacgg
+6264946/1
@CCFFFFFHHHHHJJJJJJJJJJIHJJJJJJJJJJJJJIIIIJJJJJJJJ
@4718472/1
cctcgagcgacgaatcacatgaaagggggaggggggaggg
+4718472/1
CCCFFFFFFFDHFHJJIJDGGIGGHEGGJ@FHBDFD3BBD
@3669689/1
tacataataaaattagaggaagtaggtgctgggcctcttgtatgcgaagg
+3669689/1
@@@DFFFFGHHHGGGGIIIJJJGGIIHIIIJJIJJIJJJJIJJJIHDFHI
@6265059/1
gcagagcttgccacatcttgtaagcagcctgacgcttagcaagtttctta
+6265059/1
@@@DDDDDFFFHFGGHIIIEFHHIIIIFGHIIIGEFCHIIIHGBFHHGGI
@3669846/1
agaagatcctcatcttgtatagaggaggcttgggctcgctctccgaaggg
+3669846/1
CCCFFFFFHHHHHJIJIHIJJJJJJJJJJJJGJJJIJJJJJJJJJIJIIJ
@3670097/1
tgcttcacctgtggccggcggcacgc
+3670097/1
<?@DDD?BFDDF:2<2@881?0<FA/
@4719175/1
gtcacggtagcactgagtgacggcacctccgacactgaggtcacggtact
+4719175/1
CCCFFFFBFHHHHIJJJFGGIHJIJIIJJJJJJJJJJIJJHHGIIJGGHE
@6265394/1
atacataataaaattagaggaagtaggtgctgggcctcttgtatgcgaag
+6265394/1
@C@FFFFFHHHHHJJIIGHGGIIIGGIGGGIGHIIJIGIJJIIIJJIGHH
@3670514/1
cagtggtcttcttgaacttcttcaattgacgcaagaagtaccagaaacgg
+3670514/1
@@@FFFEDHHHHHIIHJGJJIDEGIGIHIGIJIEGECGFFDHIHEAFHCH
@6265530/1
cagtggtcttcttgaacttcttcaattgacgcaagaagtaccagaaacgg
+6265530/1
CCCFFFFFHHHHHJJJJJJJJJJJJJJJJJJJJJJJJJJJJJJIJJJJJJ
@602550/1
gactcataacgcagccagatgccaaagttcttgatcttcactgggctctt
+602550/1
CCCFFFFFHHHHHJJJJIJJJJJJJJJHIIJJJIJJJJJJJIIIJIJJJJ
@602628/1
cctcatcttgtatagaggaggcttgggctcgctctccgaagggagcttgc
+602628/1
CCCFFDFFHHFFAGGIJIEEGHIE:@E@>BCG@;BGBD6D::ABFG;=CG
@5215653/1
ctctttctttggagtttgtatacttaattcgatgttatacatatagcatt
+5215653/1
=@?;:4=BFDFFFIIEEFDHAHEHFF9?FHF<CFEFCF9?DACG@<DFFG
@4719962/1
cagtaggaaccacagccgttggcgtcgattgcggtatcggcgtcgcttgc
+4719962/1
CCCFFFFFHHHHHIJJJJJJJJJJJJJJJJJJJJHIJJJJJHHFDDDDDD
@3671285/1
gtcttcttgaacttcttcaattgacgcaagaagtaccagaaacgggactt
+3671285/1
CCCFFFFFHHHHHJJJJJJJJJJJJJJIIJJIJCFGIJJJJJJJIGGIIJ
@602905/1
gggcacggttcctcgacgagcaagtagttcttgaagcacagacacaggtg
+602905/1
CCCFFF1DFHHHHJJJJJJJJIJJIJJHIJJJJIJJJJJJJJJJJJJJFH
@3671613/1
ctccttccgtcttgggtgaggcataacggggtgggttttacagactagaa
+3671613/1
CCCFFFFFHHHHHJJJGHJJJJJJJJJJJIJ?DHI;FHIGHJJIJJJIHH
@1626821/1
ggagcacgggctctgtgcctggctcccatgtcacggtagcactgagtgac
+1626821/1
<@@DAFEFHHHGHJJJIJIJJGJGGGGIJJJJJIGIGHIGJJJIGHIIGG
@2168454/1
gccagatgccaaagttcttgatcttcactgggctcttctctgggatttcc
+2168454/1
CCCFFFFFHHGHHJIJJJJJIJJJJJJJJJJJJJJJJJJJJJJJGIJJJJ
@76707/1
ggtgcacgcgcttgggcagagggaatctgattgtgctgttgtggaactgc
+76707/1
@@?DFDFFGHHFHIGIIGJEHIFGEHIIICHGGGHIJDIJGGHEIIIGIH
@6266210/1
cttcatccagaggcaagcgctccaagttgcttggaggcttgggcctgttt
+6266210/1
CCCFFFFFHHHHHJJJJJJJJJJJJJIJJJJJGIJJJIJIEIGIJGJ=FH
@5216145/1
cagccagatgccaaagttcttgatct
+5216145/1
@@CFFFFFHGHHHJJJHIJJJJIJIJ
@6266347/1
acgggctctgtgcctggctcccatgtcacggtagcactgagtgacggcac
+6266347/1
??@D=DDD;:DF<EBFHDGGIE>FHHGBCFGIGH<GE>DCG0?FAF>G@;
@603332/1
cactattctaggattgtgtaggtaatattattaaacgaagaacatgcggc
+603332/1
@@CFDEFFHDHHDFHGIIIEGAIGGIHGGDBHFDEEHHGIGIEGIIIGGB
@76912/1
ctgcaatcctgcctcacatgattcatccacaaattccaacccttgcgttt
+76912/1
=?@DB=B:AC>FFGBFGDHC><CHHH>HHGGGGHIIIIICGEGI>AG@GG
@6266536/1
attttcacaggcaagggatcctaacttcgcaaccactaattccagtgata
+6266536/1
CCCFFFBFHGHHHJJJJJJJJJJJJJJJJIJJJJJJJJJJJJJJJHIJJJ
@3179898/1
cgacaaatgttcaaattaaagacgtgtagacaggacaacgtctgtcgggt
+3179898/1
CCCFFFFFHFFHHJJJJJGHIJJJHIGIIIJGGGGIJJJJJJIIJJJII8
@77310/1
tgggcctcttgtatgcgaaggtgttgaggcgcttgtggtggtgcacgcgc
+77310/1
CCCFFFFFHGHHHJJJJGGHIAFFGIGJJJJJJJJFIJIJIHHIIJIJHF
@6267502/1
gtcttcttgaacttcttcaattgacgcaagaagtaccagaaacgggactt
+6267502/1
CCCFFD?DHDHHFGHIEHIIIDIGFFGIEIIIIC@FHGEHEBBD@FHIEH
@6755778/1
gggaatctgattgtgctgttgtggaactgcttcacctgtggccggcggca
+6755778/1
CCCFFFFFHHHHHJJJJJJJJIIJJJJJJJJJJJJJJIIIIIJJJIJHFD
@6755808/1
ctccgcagtactgtcgtttgcaaatttgtccctcaccatgctcatactat
+6755808/1
@@@DDDDDHFHHHIIIFEGDF9CFCDGG?CBFHGBF@FGHGGE>BFGGGC
@6267592/1
gcaagaagtaccagaaacgggacttagccacaatctggtctggagagaag
+6267592/1
CCCFFFFFHHHHHIGIJJJJIHIJJJJJJJJIJJJIIIHHIIIGIHJIJJ
@6267642/1
cgcaagaagtaccagaaacgggacttagccacaatctggtctggagagaa
+6267642/1
:=@ADDADFFHBB?CFHEHGGAHGCHHEEG>CGGGGHGGIIIIDGCCD6C
@1628638/1
ccagtggtcttcttgaacttcttcaattgacgcaagaagtaccagaaacg
+1628638/1
CCCFFFFFHHHHHJIJJJJJJJJJJJJJJJJJJIJJJJJHGIJJJIJJJJ
@6267906/1
attcaatttaaaagaaactgggtgcgtgcaggatcctcgtcattgcctgg
+6267906/1
CCCFFFFFHHHHHJJJJJIJJJHIJJJJJJJJJJJJJIJIJIJJJJJJJJ
@6756260/1
gtggtggtgcacgcgcttgggcagagggaatctgattgtgctgttgtgga
+6756260/1
BCCFDDFDHHHHHJJJJJJJJJJJJJJJJJJJJJJJJJIJJJIJJJJJJJ
@6268021/1
cacagttccagtctcaggcacattgccattagtagactgatcagccggag
+6268021/1
CCCFFFFFHHHHHJJJJJJJJJJJJJJJJJJJIIIHJJJJJJJJJJJJIJ
@6756385/1
gccagatgccaaagttcttgatcttcactgggctcttctctgggatttcc
+6756385/1
@;?DDBDDA?CAFEHGH4IEBFHICHDEEEH=FFHG<FFHCHCCGGG?F>
@6268145/1
ggcgcttgtggtggtgcacgcgcttgggcagagggaatctgattgtgctg
+6268145/1
CCCFFFFFHHHHHJHIJJJJJJJJJJJJJJJJJJJIJJJJJJJJJIJJJH
@6756494/1
gccagatgccaaagttcttgatcttcactgggctcttctctgggatttcc
+6756494/1
CCCFFFFFHHHHDIGIJJJJJJJJJJJJJJJIIJJIJJJJIJJJHHIJIJ
@1629525/1
ggtgcacgcgcttgggcagagggaatctgattgtgctgttgtggaactgc
+1629525/1
@@BFFFFFHHGGHJGIJJJJIJIIJDHIIJJJJJJIJIIJIA;FHIDFAG
@7274934/1
caccagtggtcttcttgaacttcttcaattgacgcaagaagtaccagaaa
+7274934/1
CCCFFFFFHHHHHJJJJJJJJJJJJJJJJJJJJJJJJJJJJHHIJJJJJJ
@3181884/1
gtacatgttgtgtacacctgagcgagactcataacgcagccagatgccaa
+3181884/1
@@@FF?DDHFFFHGHEEACGHGIGGGHBGGGHCCFH<GGEGGEGGGIIII
@5737969/1
cctgtggccggcggcacgcagacgccttgatgacctccactttgatgatc
+5737969/1
@CCFFFFFFHHHFJJJGGBGHIGGGFEHFFFFFFEECDCDDDDDCCDDED
@604664/1
ctttttagtcataatcttcagatactccaaagcattctgggctgcagatg
+604664/1
@@@DDD=DCFBFHEGHEH>ACIGHIHCBGEHEDH<CGGIFH?HGGCD@BG
@604669/1
gcaagaagtaccagaaacgggacttagccacaatctggtctggagagaag
+604669/1
@@@DDDBDDFHAAAEFEEHGIIGGEHAGEFHEGGIGIFGGCEDGH>FCF;
@5738061/1
ccttgtggctgtgacttgtagtcaaggtggagattttactatctttcaag
+5738061/1
BCCFFEFFHHHHHIJJJIHHJHIJIJJCGHIJGIIJJIJJJJJJJJJJJE
@2666068/1
gatcaaacgctattaattcattagcgaaaaacttacttttcacttttaaa
+2666068/1
CCCFFFFFHHHHHJJJJJJJJJJJJJJJJJJJJJJJJJJIJJJJJJJJJJ
@1117272/1
caccagtggtcttcttgaacttcttcaattgacgcaagaagtaccagaaa
+1117272/1
@@@DDDFFDFAFHDGIDHEEDDHIIIHHIIGHIIFG>H@HGCHHCHGIII
@79662/1
agtaggtgctgggcctcttgtatgcgaaggtgttgaggcgcttgtggtgg
+79662/1
BCBFFFDDHHHHHJJIIJJJHGIIJJGIIJCGDGIIJJIJJJJIIJJGHI
@6269478/1
gcaggttcaggcatctgcaccaagactggagctcctgctggagatgtggg
+6269478/1
CCCFFFFFFHHHHJJJJJJJIIIJIJJJJJJIJJJJJJJJJGIGIJHHIJ
@5738399/1
cgatgttttacaagggcaggttgaactcacaccattcaatttaaaagaaa
+5738399/1
???BDD2A=:<CDEDE7;FE?FE3CEFEEEEECDDD@DEAD<DCDEIIII
@7275811/1
gccatcaggacctgcaccatgcaccgccatgccatgtaccacgcctggga
+7275811/1
@@@DDDDDDHHGHIIII@HCGHHCHIIIIIIIHGIIHGIIGGIGIGGEFF
@1117518/1
agaggaagtaggtgctgggcctcttgtatgcgaaggtgttgaggcgcttg
+1117518/1
CCCFFFFFFHHHHIHIJJJJJIIHIJHHJJJJJJJJBFBGIJJJJJJHHI
@7276052/1
cagccagatgccaaagttcttgatcttcactgggctcttctctgggattt
+7276052/1
@BCFFFFFHHHHHJJJHIJJIJIJJJIJJJJIHIJIJJJJIIJJJJJIIJ
@2666642/1
gcagccagatgccaaagttcttgatcttcactgggctcttctctgggatt
+2666642/1
CCCFFFFFDHGHHJIJIFIGHIGHGHIIHIIIGIJHGHIIIIIJIJJCHI
@605325/1
atacataataaaattagaggaagtaggtgctgggcctcttgtatgcgaag
+605325/1
@@CFFFFFHGFFHGIFGGGGEGIIIIGIHJGIHGGIHHGIG?DHIGIDAG
@5738972/1
tgcaaagataagatgaagaagaggagcaaatggaaaaaaaaattggtgaa
+5738972/1
CCCFFFFFHHHHHJJJJJIIJJJJIJIJJJJGJGIJIJJJJJJIJJEHIJ
@5739014/1
gctgggcctcttgtatgcgaaggtgttgaggcgcttgtggtggtgcacgc
+5739014/1
CC@FFFFFHHGHHFHGG@EHIIIGFHIIHHEGEHGGG@GGGHIFEHGHGF
@2667125/1
gtcttcttgaacttcttcaattgacgcaagaagtaccagaaacgggactt
+2667125/1
@=?D;DDD?DB?FDGH@BCHDHHH>GHADE;GFC@DCDGCHHIIGE@FCF
@2667206/1
cgccctcttcctcgggttggaatgattctggtgggttgtcctgcagagct
+2667206/1
CCCFFFFFHHHHHJJJHIIJIIJJIJJJJJJFHIJFHIJIJJJIJJJJJI
@7277063/1
ctgtggaactgcttcacctgtggccggcggcacgcagacgccttgatgac
+7277063/1
CCCFFFFFHHHHHJJJJJJJIJJJJJJJJJJJJJHHFFFDDDDDDDDDED
@3673508/1
ctcataacgcagccagatgccaaagttcttgatcttcactgggctcttct
+3673508/1
CCCFFFFFHHHHGJJJIIIIJJIJIJIJJJJGIJJJJJJIIDHIJIJIGI
@4720302/1
ttatgtagactgttgtgttgaccaataatgggttaatcagactatagtta
+4720302/1
@C@FDFFDHGGHHIIFHHIFEDGDGHGCHGGD?E?CCH@BBBGEHCHIIJ
@2170299/1
ctcagatgcaatttcttgcaagaattgcacaaagttgaagtccttgttgt
+2170299/1
@@?ABA4AFFAFBEF@CEEF<FFEBDAHFEEEECC@BGE<CFGF4::BFB
@2170493/1
gggaagtggtgataaagataagtataggctcaaaacctaacgacatcaat
+2170493/1
?<@FFADBDADFHGGGIDHEDD<F@DHCDDHIGG@HGGIDHGBH>?GBDG
@5740086/1
atctgattgtgctgttgtggaactgcttcacctgtggccggcggcacgca
+5740086/1
CCCFFFFFHHHHHJIIJIJJJJJJJJJJJJJJJIJJJJJJJJJJHFFDDD
@5218112/1
gtgctgggcctcttgtatgcgaaggtgttgaggcgcttgtggtggtgcac
+5218112/1
CCCFFDEFHHHHHJJFHJIJJIGHI?CFHGGIJGJJIJIIJJGGIEEGGG
@7801659/1
caaatggaaaaaaaaattggtgaaaagaatcacaagtaagatactgcaaa
+7801659/1
CCCFFFFDGGHHHJJJJJJJJIJIIIIJJJIJJJIIHHJJIJIJJIIJJJ
@3674929/1
ccctgctattttttttatttttattttcaatgtacagacagcacttttct
+3674929/1
CCCFFFFFHHHHHJJJJJJJJJJJJJJJJJJJIJJJJJJJJJJJJJJJJJ
@2172195/1
ggaactgcttcacctgtggccggcggcacgcagacgccttgatgacctcc
+2172195/1
CCCFFFFFHHHHHJJJIJJJJJJJJJJJJJJJHHFFFDEDDDDDEDDDDD
@2172685/1
gacgatttcaccagtggtcttcttgaacttcttcaattgacgcaagaagt
+2172685/1
CCCFFFFFHHHHHJJJIHHIJJJJJJJIJJJIIJJJJJJIJJJJIIIIJG
@606659/1
gtggaactgcttcacctgtggccggcggcacgcagacgccttgatgac
+606659/1
@:?DDDBBDAHDDDFFHEEGBBCAB:DEB;;A@BHBFDACBBAC>C@A
@6270613/1
ggagtgagcacgggctctgtgcctggctcccatgtcacggtagcactgag
+6270613/1
CCCFFFFFHHHHHJJJJHIJJJJJIIJJIJJJIJIIJIJJG@GIGIJJJJ
@4200047/1
gcctggctcccatgtcacggtagcactgagtgacggcacctccgacactg
+4200047/1
@@@FDDDDHFGHHI?FHGHEACGGCGGG>CCDGIGHIG@DHGIIDHIIII
@4200171/1
ctagccgggcggatgtatggcagtagctaactcgtccgagggtcaattca
+4200171/1
@C@FFFFDHHHDDFHDFGIGIIIGGGHIGIIJGHIHIFEECD=CBDDDCC
@6270818/1
ccggtactctaagggtgggtcgtagcgaactactagcagacactgtggta
+6270818/1
@@@DDDADHHHADD<CF?FGED@BFBDEIAGGIEGEHGIIIIIIAEAGCE
@2667541/1
ccctgatagagacgatttcaccagtggtcttcttgaacttcttca
+2667541/1
@?=:DDDDHFCFD;@FFGGIIHCHI99<EFH9DDHDGGGGGGIGI
@606971/1
cttcttgaacttcttcaattgacgcaagaagtaccagaaacgggacttag
+606971/1
CCCFFFFFHGHHHJJJJJJJJGIIJJIJJJJHIJJJJJJJJJIJJJJJJH
@6759000/1
gtgttgaggcgcttgtggtggtgcacgcgcttgggcagagggaatctgat
+6759000/1
BBCFFFFFHHHHHJJHIJJJIJJJJJJJJJJJJJIJJIJJHHHHFFFFFF
@4200326/1
agaacatttaattacacaatagtaaatataacgcaaattgagcgctactt
+4200326/1
CCCFFFFFHHHHHJJJJGHIIJHIJJJJJJJJJJJJJJJJJJJJJJJJJJ
@2667671/1
cttgaacttcttcaattgacgcaagaagtaccagaaacgggacttagcca
+2667671/1
CCCFFFFFHHHHHJJJJJJJJJJJJJJJHIJJJJJJJJJJJJIIJJJJJJ
@6271047/1
ccagttctcgattatcgaatttttcgccatgagtaagcgatcgggctctc
+6271047/1
@CCFFFEFHHHHHJJJJIJJJJJJJJJJJIIJJHHIJJJIJJIIJJJJJJ
@1120320/1
gtgcgccacatcaatgttgataaaggctttattggtaaatatagcggatt
+1120320/1
@@@DFFFFFFFGFGGJIJJIGGEIFGEIGHICGIJGHIIGIGIFGIIGII
@7277940/1
cagcatacataataaaattagaggaagtaggtgctgggcctcttgtatgc
+7277940/1
CCCFFFFFHHHHHJJJJJJJJJJJJJJFHIJFHHIJJJIJJJHIJFHIJJ
@4723780/1
cttagagcgtcccgtacccatagcaacaagatcagcgactgtcacacggt
+4723780/1
CCCFFFFFGFHHHIJJJJJIIGIIIIJJJJGIIJJGIIJJJJJJIGIII@
@7278123/1
ctcagcatggtaagaaggtggcggccagaatctagacatgcacagctctt
+7278123/1
CCCFFFFFHHHHHIJJJJIJJIJGIIJJJIIJJJIJJJJIJGJJJJJJJJ
@7278403/1
gaaatattttgctacagtacattctactgtttgtccattttctaactgaa
+7278403/1
@@@FFDDEHHHGHEGHIJJJJJIJJGEIIJIJIFICHGGIJJIGDEGGIG
@4724391/1
gcatacctgccatgcgctggtaagcgctatggactgccgccaattcactg
+4724391/1
<@@ADABB<?FDHG>G<D@DGHHIEE@G@@BBFIGIIIIIGIGHE=FHHE
@6271562/1
attgctcagatgcaatttcttgcaagaattgcacaaagttgaagtccttg
+6271562/1
CCCFFFFDHHHFFIIIJGJGIHEHIGIJIIJIIJJJJGGHHIIIJJJGHH
@1630739/1
agtggtcttcttgaacttcttcaattgacgcaagaagtaccagaaacggg
+1630739/1
B@BFFDDFHHHHHJJJJJJJJJJJJJJJJJJJJJJJJGIJJJJJJJJJJJ
@6759672/1
ccagtggtcttcttgaacttcttcaattgacgcaagaagtaccagaaacg
+6759672/1
CCCFFFFFHHHHHJJJJJJJJJJJJJJJJJJJJJJJJJJJJJJJJJJJJJ
@80935/1
ctgcaaacatgccagttataaagcatagcccgaagtgctattggcacaca
+80935/1
CCCFFFFFHHGHHIJJJJJJJJJJIJJIJJJIIJJHIIJJJJJIIJIJJG
@3678340/1
gttgaggcgcttgtggtggtgcacgcgcttgggcagagggaatctgattg
+3678340/1
@?@DFFFFHHFHFIHJHFHCFFHJJGIIJIJIJJJGJGDHHHGHFFFCFE
@6760000/1
cttgaacttcttcaattgacgcaagaagtaccagaaacgggacttagcca
+6760000/1
CCCFFFFFHHHHHIJJJJJJJJJJJIJJHIIJIJIJIJJIJJJJJJJJJJ
@2668656/1
gtgctgggcctcttgtatgcgaaggtgttgaggcgcttgtggtggtgcac
+2668656/1
@BCFFFFFGHHHHJJIIJJJJIJIJCGGHJJJJJJJJJJJJJIJJHIJJJ
@2668706/1
gtcacggtactcgcggtacatgttgtgtacacctgagcgagactcataac
+2668706/1
C@@FFFFDHGHGHIIGFHIJIJJJJJHJJIBBDGHIIIJIJJIIIJJJJG
@6760220/1
gcaagaagtaccagaaacgggacttagccacaatctggtctggagagaag
+6760220/1
@@<DDDD?2C<DDEFGEEFC<:EFCF<EBFGGAFFEFEFFFFI>CDC;FD
@4201459/1
ctcgtcaatcaaatacttcagcacttcacacattgataaaacctcacatc
+4201459/1
?@@DDDDDHDD<CGIIIGIIE@HHGIIIIIIIIG>EGAEBHIGGIIGGGE
@2668969/1
gcacctccgacactgaggtcacggtactcgcggtacatgttgtgtacacc
+2668969/1
@@@DDADDFFFFFIA:EF3CGBFF??DF@BGFE.<F>=8@F@CE@DE=@C
@3679169/1
gacggcacctccgacactgaggtcacggtactcgcggtacatgttgtgta
+3679169/1
@?@;==ADHBCACGHII>G>B71::?::088?DHFIB5@@CA=EECA=7?
@7279878/1
gccagatgccaaagttcttgatcttcactgggctcttctctgggatttcc
+7279878/1
??@DDBDB?FDFDB<CEHGHEHIIIGGII?AC=GB9?GGEHIG;3BFHBG
@4725413/1
catacataataaaattagaggaagtaggtgctgggcctcttgtatgcgaa
+4725413/1
@B@FFFFEHHHHGIJJJIJJJJIIJGIICFHIGEGGHIHIIIFHGGJICB
@5218944/1
gagagaagatcctcatcttgtatagaggaggctt
+5218944/1
@@@ADDD?BFFFA@FHH<FFACH?CHHIF;?=DF
@3679658/1
cctggctcccatgtcacggtagcactgagtgacggcacctccgacactga
+3679658/1
@@@?BDDBAFADHHCGEEEEF?@EHHIHGIGGCGHGE@?FCHIGIBHCE>
@3679782/1
atgtcacggtagcactgagtgacggcacctccgacactgaggtcacggta
+3679782/1
@@BDDFFFHCFHHGIJIIIHHIIJIJJJJJJGIJIIIJJJIJIJGHIICH
@2172950/1
gttgtgtacacctgagcgagactcataacgcagccagatgccaaagttct
+2172950/1
@@@DFFDEHFFDHHGBEHJIJIJJJJJJJIIIGJIJGDHGHIIJJJJIIG
@2173181/1
gacgcaagaagtaccagaaacgggacttagccacaatctggtctggagag
+2173181/1
@@@DDFDFFFHFHIIIIJJJIIGHIIJIJFHI<BDHIIJI>?FHIIGC<B
@82127/1
atacataataaaattagaggaagtaggtgctgggcctcttgtatgcgaag
+82127/1
@C@FDFFFGHHGGJJIIGHJJJIGEHGAFFHCGGIGJIJIIEHGGHEGGH
@2173456/1
gtggattttaatgttattattacagcatacataataaaattagaggaagt
+2173456/1
@?@BBDDDFBFHHGFFHHGJJIJJIJIIIJIIGJJIJIIIIJIGGGGIGH
@7802932/1
tcggcataacgggccgcgactccgccctcttcctcgggttggaatgattc
+7802932/1
@@CFFFFFHHHHHJIJIJIJJJJIJFIGJIJHHFHGFF?ACBDDDDCDDD
@4726742/1
gacgatttcaccagtggtcttcttgaacttcttcaattgacgcaagaagt
+4726742/1
@@<?B?DDHFFHDGG@FHEGDGGEI<@B<FAEGGFHGGHGHE@F:F;BF9
@82597/1
atacataataaaattagaggaagtaggtgctgggcctcttgtatgcgaag
+82597/1
CCCFFFFFHHHHHJJJJJJJJJJIJJJHIJJJIJJJJJJJJIJJJJJHII
@4727051/1
ctctgtgatctgtttcttggcatctatagatgtcggtggcgcacagggca
+4727051/1
BCCFFFDEHHHGHJJJJJIHGGHGIJEIDHIHHGHIEFHJIEIDHGIIIG
@2174348/1
tggaactgcttcacctgtggccggcgg
+2174348/1
@@@;A:BDFA>?DEDG9CB3FAGIID8
@2174574/1
agcgagactcataacgcagccagatgccaaagttcttgatcttcactggg
+2174574/1
CCCFFFFFHHHHHJJJJJJJJJJJJJJJJJJJHIJJJJJJIJJIJJJIIJ
@607108/1
caccagtggtcttcttgaacttcttcaattgacgcaagaagtaccagaaa
+607108/1
@C@FFFFFFFHHDGGGIIIJJJIIIIJEGIIGIGIIIJJIJFFHHJJJIF
@3681748/1
agaggaagtaggtgctgggcctcttgtatgcgaaggtgttgaggcgcttg
+3681748/1
CCCFFFFFHHHHHJJJJJJJJJJJJIHIJJJJIIHJ?FFGIIJJJJJJJJ
@3184031/1
attcgatgttatacatatagcatttcggatctatagaggctgtcactgca
+3184031/1
@?@FFFEFFHGHHGGHGHI@HGHIIIEGDHHIIGIFHIBGEGIIGGFGHE
@7803753/1
ctgtcatctcaccaggcttcaattcccggcagttttcgaatatgtgtgat
+7803753/1
BBCDFFFFHGGHHJIIEIIIIGIJEIIIIJIIFGIHGGGFIJIIHHIJIG
@5741994/1
gccagatgccaaagttcttgatcttcactgggctcttctctgggatttcc
+5741994/1
CCCFFFFFHHHHHJIIJJJJIJJJJJJJJJHJJJJJJJIJJJIIHIJJJJ
@7280562/1
cagtggtcttcttgaacttcttcaattgacgcaagaagtaccagaaacgg
+7280562/1
CCCFFFFFHGHHHJJJJJJJJJJJJJJJJJJJJIJJJJHHJJEIJJJJJJ
@4727832/1
ccctgacacctcacccagggcgggatatggaattttaatttatgccccct
+4727832/1
@@@DDDD??C;FDH@F@G7FEGGE@E>E7.=?3=7=;;CBC@DDCC@A?3
@5219476/1
cgaaggtgttgaggcgcttgtggtggtgcacgcgcttgggcagagggaat
+5219476/1
@@@DFFDDFHHFHJIJJJJJHIJHEIHIJIGIJJJJIIHIGFHHFFFAEE
@5742082/1
gcaagaagtaccagaaacgggacttagccacaatctggtctggagagaag
+5742082/1
@<?DD?BDHD?DFH@;FBE?61?FHG<?CDCBGEHHGGFC@FCEH<6BFD
@3682701/1
cagcatacataataaaattagaggaagtaggtgctgggcctcttgtatgc
+3682701/1
CC@FFFFFHHGHGJJIIIJJJIFHIIJEHACFFHIGIIGJJJIJGHIJFJ
@4728193/1
gaggaagtaggtgctgggcctcttgtatgcgaaggtgttgaggcgcttgt
+4728193/1
BC@DDDEDDHHHGIIGGIIIJJJJJHHJJJIIGHI?FFHGCHIHGGGIG@
@4728583/1
gctgatccgagttggatgcggttttcacgaatatattgtgggatgcttaa
+4728583/1
@@@DBADBC:<2<EGI>3<3C@FFICFGE??FBFGFG49??FF<F@BFFF
@5742500/1
tggtctggagagaagatcctcatcttgtatagaggaggcttgggctcgct
+5742500/1
@BCFFFFFHHHHHIGHIJJIJJJJJJJIGIIGIIJJJJJGHFHGIJIGBG
@5742563/1
aataaaattagaggaagtaggtgctgggcctcttgtatgcgaaggtgttg
+5742563/1
CCCFFEEDHHHFFIIIGIGGHHIGIJJJJIJJJJIGHIIJJFHGIBGDEH
@3683335/1
ctgtttcttggcatctatagatgtcggtggcgcacagggcacgcttgcgc
+3683335/1
CCCFFDFFDCBHHIIIGIEIEIGIBEH8?FHGIGIGGIDAFHIGGIIIGG
@1633921/1
gccagatgccaaagttcttgatcttcactgggctcttctctgggatttcc
+1633921/1
CCCFFFFFHHHHGJFHIJJJJJJJJJJJJGHIIGIJJJJJJJJJJJJJJJ
@1121248/1
gcccacctcacgttccgccaattgcttcaccttatgatagtcatcgcggc
+1121248/1
CCCDFFDFHDHFHIGHIIIA?BHGGGGEHHGIIGIGIIIIIIIII;FGHG
@3684012/1
cggtactcgcggtacatgttgtgtacacctgagcgagactcataacgcag
+3684012/1
BCCDFFFFHHHHHIIJJJIJJJJIHIHHGIJIJJJJJJJJJJJJJJJJJH
@608340/1
gtagcactgagtgacggcacctccgacactgaggtcacggtactcgcggt
+608340/1
CBCFFFFFHHHHHJJIJJJJJJJJJJJJJJIIJJHIJJJJCGIIJJJHFB
@5220576/1
attcaatatttatcgtctggtacaatgcaatttaatttgatacaaaaata
+5220576/1
CCCFFFFFHHHHHJJJJJJJFHIJJIJJJJJJJJJJJJJJJJJJJJJJJJ
@7282671/1
gtagcactgagtgacggcacctccgacactgaggtcacggtactcgcggt
+7282671/1
?=8B?ADB=22<C>:EE@DDEE>@EA@DDDBDD@9BDEDDDCDEEIA88?
@3184617/1
gccagatgccaaagttcttgatcttcactgggctcttctctgggatttcc
+3184617/1
=?@D?D>DHHBDDBCB@EHGGEGEHIIICH9@;CEEFFE@@?F>3:DFFC
@3684630/1
gacgatttcaccagtggtcttcttgaacttcttcaattgacgcaagaagt
+3684630/1
CCCFFFFFHHHHHJIJJIIJJJJJJJJJJJJJJJIJJJIJJJJJJJJJJF
@3684684/1
gtctggagagaagatcctcatcttgtatagaggaggcttgggctcgctct
+3684684/1
CCCFFFFFHHHGHJJJJJJJJJJJJJJJJJJJIJJJJJJGGGIIIIGHHC
@7804555/1
cgcaagaagtaccagaaacgggacttagccacaatctggtctggagagaa
+7804555/1
CCCFFFFFHHHHGJJJJJJJJJJJIJJJJJJJJJJJJIJIJJJJGIHIJJ
@7804694/1
acagcatacataataaaattagaggaagtaggtgctgggcctcttgtatg
+7804694/1
@CCFFFFFGGHFHIJBG<EFHIIIIGIGCDCGAFHJJG?GIGD@GHFHGG
@1634969/1
ctgcaatcctgcctcacatgattcatccacaaattccaacccttgcgttt
+1634969/1
=??===BDFFDFF@HBGGHG@HHGABED>GGCGHBGIGFDA@FHG3@DAD
@1635226/1
ctggagagaagatcctcatcttgtatagaggaggcttgggctcgctctcc
+1635226/1
CCCFFFFFHHHHHJJJJJIIJJJHJJJJJJJJJJJJJGGIIJIIJJJJII
@2671025/1
gtcttcttgaacttcttcaattgacgcaagaagtaccagaaacgggactt
+2671025/1
CC@FFFFFHGHHHJJJJJJJJJJJJJJIJJJJJGHIJJJIJIJJIJJIIJ
@1121995/1
acaacctctatactttgcattaaaataatgcccattttcacaggcaaggg
+1121995/1
CCCFFFFFHHHHHJJJJJJJJJJIJJJJJJJJJJJJJJJJJJJJJJJIJJ
@2671188/1
tcataacgcagccagatgccaaagttcttgatcttcactgggctcttctc
+2671188/1
CCCFFFFFHHHHHJJJJJJJJJJJJJJJJJJJJJJJJJJJJJJIJJJJJJ
@2176128/1
cagcatacataataaaattagaggaagtaggtgctgggcctcttgtatgc
+2176128/1
@<@DFFFFGFHFHGDEFHAHGHIG>@@?CFHCE>B@FF3DFFHGGIIIF?
@7805218/1
gtgacggcacctccgacactgaggtcacggtactcgcggtacatgttgtg
+7805218/1
CC@FFFFAFHHHHIEEGIJJIHGIDHHIJJGIIJJHJIJBEHHHHFFDFF
@3685624/1
cagagggaatctgattgtgctgttgtggaactgcttcacctgtggccggc
+3685624/1
CCCFFFFDHHHHHJJJJIJJJJJJJJJJJJJJJJJJJJJJJJJJJJJJJI
@4203934/1
agcatacataataaaattagaggaagtaggtgctgggcctcttgtatgcg
+4203934/1
CCCFFFFDHFHHHJJJJJJJIIIIIJJJJJEHHJIHIIIJJJJJHGIJJJ
@2176509/1
aggtgttgaggcgcttgtggtggtgcacgcgcttgggcagagggaatctg
+2176509/1
@BCDDEFFHHHAHJJJJHIJHIIHIIGIJJJIJJJIIIGIGFGHBEFFEE
@1635968/1
agccagatgccaaagttcttgatcttcactg
+1635968/1
@??B?B?DDBDBDHGAFFFIGEHDFFIGEHH
@5222074/1
cactgagtgacggcacctccgacactgaggtcacggtactcgcggtacat
+5222074/1
C@CFFFFDHHHHHJJJJJJJIHJJJJJJJJHIJJJJHIJHIJJJHEFFFF
@2176771/1
cccatgtcacggtagcactgagtgacggcacctccgacactgaggtcacg
+2176771/1
CCCFFFFFHHHHHIJJIIJJIJIJJJJJJIJIJIIIIIJJIIEHI@FHIG
@7805841/1
aggtgcttgtggtggtgcacgcgcttgggcagagggaatctgattgtgct
+7805841/1
@@@BDFFFHHHFFHHGHIGIJIJJJJIIIIJJGIJJJJJJJIJJJJJJHG
@2176915/1
actaattctatgcaaagtatagcttgtatttgttatgtaaccactccata
+2176915/1
@CCFFFFFHHHHHJJJJFHIJJJJJJGJJJJIIJJJJIJIJHIJJJJJJJ
@3686574/1
ctttaacgaatgcagcgaaatagtcacacccacgttggttatcaagtggc
+3686574/1
1??DDDB?BD8?C:CGI@DG3?EFGFEBFEGEE?GDF?FFIB<=@9=C91
@7806057/1
gtgctctgattggtcgactccaatgaaccaaccaattaatcagcgaacgc
+7806057/1
@@@D?DDDFFA<3CF8<EH?CGHEGHGIIIIGGCEHIIGIGGGG>ABEEG
@1636608/1
ctccaaagcattctgggctgcagatgactgtgcatccttgctagtaagtc
+1636608/1
CCCFFFFFGHHHHJJJJJJJJJJJJJJJJJJJJJJJJJJJJJJJJJJJIJ
@3687046/1
gccagatgccaaagttcttgatcttcactgggctcttctctgggatttcc
+3687046/1
CCCFFFFFHHHHHJIJJJJJJJJJJJJJJJJJJJJJJJJJJJJJJJJJJJ
@5222720/1
ctgttgtggaactgcttcacctgtggccggcggcacgcagacgccttgat
+5222720/1
@CCDFFDFHHGHHJJJJJJJJJIFHIJJJJJJJIJHHFFFDEDDDDDDDC
@2178011/1
cgggctatgccatttatcctcgcacgttggcagtaatagtacaagtgaaa
+2178011/1
CCCFFFFFHHHHHJJJJJJJJJJJJJFHJJJJIHIIJJJGIJJJJHIJJJ
@1637190/1
tatactttgcattaaaataatgcccattttcacaggcaagggatcctaac
+1637190/1
@@CAFFFFHGDFHIIAFGIGH<BDBEHHHIDDFEGHCHGIGIGEGIIIIH
@1637218/1
tggtgcacgcgcttgggcagagggaatctgattgtgctgttgtggaactg
+1637218/1
BBCFFDFFHHGHHJJJJJJJIIIJHGIIJJGIIIIIDHIJJJJJJJJJJI
@7807186/1
gtggatagctggacaaggcactggcaacgaccaatcatggacttttcttc
+7807186/1
CCCFFFFFHHHHHJJJJJJJJJJJJJJIJJJJJJJJJJJJJJJJJJJJJI
@3688148/1
attttaacacatttcacattgaaaaataggtcaaaaccttcattatggcg
+3688148/1
CCCFFFFFHHHHHJJJJJJIJJJJJJJJJJHIJJJJJJJJJJJJJJJJJJ
@7807442/1
aggaagtaggtgctgggcctcttgtatgcgaaggtgttgaggcgcttgtg
+7807442/1
CCCFFFEFHHHHHJJJJJJJJJJJJJJJJJJJJJDGHIJIJIIIJIJJIG
@4730125/1
gatgtttgtgaaactgcgacaccttgtggctgtgacttgtagtcaaggtg
+4730125/1
CCCFFFFFHHHHHJJJJJJJJJJJJJIJJJJJGIGIJJJIJJIIJIJJDH
@608430/1
cttggttgaacggaactccaatcctttactcgaatagtcttttctaactt
+608430/1
CCCFFDDFDHHHHGIJJIIIIIIJIJIJGDGHEGIEHGIIIIIIJIJIJJ
@2179012/1
ccctaagtgagtatacatctattaaattcaaacgcagagctcattatgtt
+2179012/1
CCCFFFFFHGGFHGHIHJIHHIJJJIJJJJJJJIIGIAHGJJIGIIJJGG
@7283066/1
ccatgtcacggtagcactgagtgacggcacctccgacactgaggtcacgg
+7283066/1
C@@DFDEFFFHFHG<FHEEFAAB@HDHGGEHIIIIG@FFGHCCFHGIIII
@5743101/1
gccgatacgattatgaagacgaagcggacgtcacggtaagcattcatcag
+5743101/1
CCCFFFFFHHHHHJIIJJJJIIJJJGJJJIGIGIJJHGHHHHHHHHFFFF
@6275129/1
gcttgggctcgctctccgaagggagcttgcggccgatgacctcatactcc
+6275129/1
CCCFFFFFHHHHHJJJJJJJIJJJJJJJJJJJJJJJIHFHHFFFFFFEEE
@4730841/1
ctccaatcctttactcgaatagtcttttctaacttgaacagtgcgatgtt
+4730841/1
C@CFFFFDHHFHHGGBEBCGCHEFBHDFDEBFIGGE>FDFD?DBG?GE?G
@3185289/1
ctgtgatctgtttcttggcatctatagatgtcggtggcgcacagggcacg
+3185289/1
CCCFFFFFHHHHHJJJCGDGDEDEECDHGDDEGI?DG;@D:D@AGICFGA
@7283700/1
ctcttgcagccatccaacgggattgcccatcaatttatcttcaaatgacg
+7283700/1
CCCFFFFFHHHHHJJIJJJJJJJJJJJJJJJJIJJJJJJJJJJJIJJJJJ
@608963/1
catacataataaaattagaggaagtaggtgctgggcctcttgtatgcgaa
+608963/1
C@CFFFFFHHHHGIJIIJFHGIGGFED@?ECHHJJIJJIEHIHIIGHH??
@3185398/1
agcatacataataaaattagaggaagtaggtgctgggcctcttgtatgcg
+3185398/1
@@@DFFFFHHHHFBHIICHGCHGEHEFEHH?FCFCBGCHGHIJIFHGGII
@3185444/1
gcgatgttttacaagggcaggttgaactcacaccattcaatttaaaagaa
+3185444/1
CCCFFFFFHHHHHJJJJJIJJFHIJJJJJJJJJJJJJJJJJJJJJJJIJJ
@7283972/1
gtgctgggcctcttgtatgcgaaggtgttgaggcgcttgtggtggtgcac
+7283972/1
@CCFFFFFHHHHHJJJJJJJJJJJI?EHIIIJGGIGIJJHIJFGGEHIJI
@4731250/1
gtgcacgcgcttgggcagagggaatctgattgtgctgttgtggaactgct
+4731250/1
CCCFFFFFHHHHHJJJJJJJJJJJJJJJJJJJIJJJJJJJJJJJJJJJJJ
@3185516/1
cataataaaattagaggaagtaggtgctgggcctcttgtatgcgaaggtg
+3185516/1
CCCFFFFFHHHHHJJJJJJJIJJJIIJJJJJJJJJJJJIJJJJJIIIJBG
@3185520/1
gacgatttcaccagtggtcttcttgaacttcttcaattgacgcaagaagt
+3185520/1
??@D?;DDFHHFF@E>>FE?@CHEE9A<DHIIIIEGHG@F@CB@FEGECH
@6764443/1
gctgggcctcttgtatgcgaaggtgttgaggcgcttgtggtggtgcacgc
+6764443/1
BCCFFFFFHHHHHIJJJJJIJIJEGHHIIJJJJJJJIGIIIGHIIIJJJH
@6275632/1
gcactgagtgacggcacctccgacactgaggtcacggtactcgcggtaca
+6275632/1
@<@DDDDDFFHH=C6@GHIGBEHGIIGG@FB?FDH<@CGAGG;FGBBBEE
@609439/1
gtgttgaggcgcttgtggtggtgcacgcgcttgggcagagggaatctgat
+609439/1
??@?DDDDA?HDDGEIAG?ECGEEFGHGE@HIFCGDHGEGFFEHFDFFFC
@5743896/1
gcctggctcccatgtcacggtagcactgagtgacggcacctccgacactg
+5743896/1
CCCFFFFFHHHHHJHJJJJJHJJJJJJJJJGHJJJJIJJJJJJJJJJJJJ
@3186052/1
ctgggctgcagatgactgtgcatccttgctagtaagtcctgagccatagc
+3186052/1
CCCFFFFFHHHHHJJJJJIJJJJJJJJJJJJJJJJJJJJJJJJJJJJJJJ
@5744182/1
tggtggtgcacgcgcttgggcagagggaatctgattgtgctgttgtggaa
+5744182/1
@B@DFFDDHHFFHIIJJJJIJJIIJIJHIJJJJJJJJHHIIJJJJGGHJJ
@2181052/1
cacattgacaaacttaggtttgcttacagccattcccaactgtcctccgg
+2181052/1
CCCFFFDFDHHHGHHIIIIBEHIGIIJIICGGGIGIIJJJJEFHIJJJJI
@609788/1
agtgacggcacctccgacactgaggtcacggtactcgcggtacatgttgt
+609788/1
@@=BBDDDHHFHGGJJJJJJIGGIGIGEDHFDAHIGIIDBB<BE>CCFDE
@5744315/1
gcaagaagtaccagaaacgggacttagccacaatctggtctggagagaag
+5744315/1
CCCFFDFFFHHHHIJJIJJJJJJJJJGHIJJJGIJJIGIJJJJJJJJJII
@2181294/1
cgttgatgtcgcaagatagtgagacattcactttttagtcataatcttca
+2181294/1
CCBFFFFFHHHHHJIIJJJHHGIHHGIJJJJJJJJJJIJJJJJJJIJJJJ
@1638088/1
gtgttcaaggggatctgagaatggtttac
+1638088/1
@@<DDADDDF?F?G@G:?<CHECG22CAE
@1638145/1
cgcaagaagtaccagaaacgggacttagccacaatctggtctggagagaa
+1638145/1
CCCFFFFFHHHHHJJJJJJJJJJJJJJJJJJJJJJJJJJJJJJJJJIJJJ
@3186612/1
cttcaatatccacataagtaacttcaaatgattgctcagatgcaatttct
+3186612/1
CCCFFFFFHHHHHJJJJJJJJJJJJJIJJJJJJJJJJJJJJJJJGIJJJJ
@5223816/1
aagtttcttagacttgccagttcccacttcacgacgcttcagcagagtgc
+5223816/1
CCCDFFFFHHHGHIJIJJJJIJJJJJJJIJIJJJJJJJJJJJJJJJJGHI
@5223860/1
cgtgattctttaatttgacataacttttttatttatgaaccgattgacat
+5223860/1
CCBFFFFFHHHHGJJJJJIJJJJJJJJJJJJJJJJJJJJIJJJJIJJJJI
@7286180/1
gtcacggtagcactgagtgacggcacctccgacactgaggtcacggtact
+7286180/1
?@@FFFFDHHFHDGGGGIGIJJJJJIIJIJIJGEHEGGGIHGGIJJEEHH
@85679/1
gggaatctgattgtgctgttgtggaactgcttcacctgtggccggcggca
+85679/1
@CCFFFFFHFHFHEHIJJIJJIJJGJJIJGIIJGGGJJEHGGIIJGIHDC
@3187177/1
gtgcgggggtgacatcggacttaatacaaggaaactgtttagactggtta
+3187177/1
B@@DFFFFG?BFBGGIIJEGHHHHFFFFFFDEEEEDDDCDDDDDDDD@CD
@7286458/1
cgcaagaagtaccagaaacgggacttagccacaatctggtctggagagaa
+7286458/1
CCCFFFDFHFHHHIIJJJJJJJIJJJJJJIIJJJJJJJJIJJJJJJDHGI
@1639074/1
gctgggcctcttgtatgcgaaggtgttgaggcgcttgtggtggtgcacgc
+1639074/1
@@@FFDDDHHAFHGHBFGIGIGIEF?FHIJIJFIGHHBCG@FEGHDGGHE
@3187507/1
acgtagttctcagcttccctgcaaagttaaccatcttgtattcaaaagaa
+3187507/1
@@@ADDDFDHDFHJGIGGIJIJJJJJGGHIJIDIDIGIFHGIGGIIIGHJ
@3187568/1
gccaaataggaaacactacgctttacacgcatgaggtaatatttattgct
+3187568/1
CCCFFFFFHHHHHJJJJJIIJJFIJJIGGIHIGIII?FHIIGJJJJJGIJ
@1639628/1
gtttgtttcatgtcaatcggtttataaataaaaaagttatgtcaaattaa
+1639628/1
BBCFFDFFHFHHHJJJJJIJGHIIIIFGIIIJJJIIHIGIJJJIIJHIJJ
@3188005/1
gtgttgaggcgcttgtggtggtgcacgcgcttgggcagagggaatctgat
+3188005/1
BBBFFFFFHFHHHJJJJJIIJIJJIJIJJJJJIJJJJJIJHHEFFFFFFF
@7809116/1
gtgacttgtagtcaaggtggagattttactatctttcaagtcggcataac
+7809116/1
CBCFFFFFHHHHHHHIJAFHHIGHIJJJJJJJJJIJJJJIJJJJJJJJJI
@1640003/1
atctgattgtgctgttgtggaactgcttcacctgtggccggcg
+1640003/1
<??D;?DB?DBDD:2A:2AFDFIIIA<EEFDEBE?9CDDD<D6
@87094/1
gcctcttgtatgcgaaggtgttgaggcgcttgtggtggtgcacgcgcttg
+87094/1
CCCFFFFFHHHHHJHGHIAFFHIHIJJJIIJJIJJHHIGGHIJJIJGFFC
@1640376/1
ggcgcttgtggtggtgcacgcgcttgggcagagggaatctgattgtgctg
+1640376/1
CCCFFFFFHHHHHJIIIIJJJJJHGHGJJJJIJIJHIIJJGGIGIGHIIH
@2675739/1
ctgtgatctgtttcttggcatctatagatgtcggtggcgcacagggcacg
+2675739/1
CCCFFEFFHHHHHJJJGGJIJJJJJJJJJJJJJJGIIGIJJJJJIJIIJE
@5744764/1
ccagtggtcttcttgaacttcttcaattgacgcaagaagtaccagaaacg
+5744764/1
CCCFFFFDHHHGHJJJJJJJIIJJJIIJJJJJJJJJIIJIGJJJJJJJIJ
@87409/1
gcgagactcataacgcagccagatgccaaagttcttgatcttcactgggc
+87409/1
@C@FFDFFHDHFHFHDHHIEHG@FGFFHH>GCFGIIIGHHIIIGHIGE;B
@4732820/1
catacataataaaattagaggaagtaggtgctgggcctcttgtatgcgaa
+4732820/1
@@<DDDDDFFDDDG4<ADIIECGHAC:CAEECHEEEG?FFGGBBFHHGDB
@1640907/1
cataataaaattagaggaagtaggtgctgggcctcttgtatgcgaaggtg
+1640907/1
@CCFDFFFHHHHHJIJJFGHFHGIHIIJIJJJJJIJIJHIJJIJHHFGBF
@1124885/1
aggtgctgggcctcttgtatgcgaaggtgttgaggcgcttgtggtgg
+1124885/1
@@@DDEAA?H8DHGEBCAIHGAECC?E111?DCBFFGE6;FBFH;CA
@3689293/1
gccagatgccaaagttcttgatcttcactgggctcttctctgggatttcc
+3689293/1
CCCFFFFFHHHHHJHIJJJJJJJJJJJJJJJJJIJJJJJJJJJJJJJJJJ
@88102/1
agcactgagtgacggcacctccgacactgaggtcacggtactcgcggtac
+88102/1
@@@ADDDDFAD<?EFAGGEHICF@HEEHIIII?DCDHFGGHEGHIIFEEE
@3689645/1
gcacgcgcttgggcagagggaatctgattgtgctgttgtggaactgcttc
+3689645/1
CCCFFFFFHHHHHIJJJJJIIJJJJJJJJJHIIJJJJJGIIJJJJJIJJJ
@88190/1
gttcaaattcaaataaaatcactctgcaatcctgcctcacatgattcatc
+88190/1
CCCFFFFFHHGHHJJJJJJJJJJJJJJJJJJJJJJJJJJJJJJJJJJJJJ
@1641524/1
tgcaaacatgccagttataaagcatagcccgaagtgctattggcacacag
+1641524/1
BCCFFFFFHGFFHJHIJJIJJJIIJJJJIIHGGDFGIIGHIGIIFGJIJI
@3689814/1
ctggtctggagagaagatcctcatcttgtatagaggaggcttgggctcgc
+3689814/1
@@CFFFFFGFHFFHIIGHIJJJJJJJJJIJJJJJJJIJJJJJIIJJJJJG
@4734009/1
gtggaactgcttcacctgtggccggcggcacgcagacgccttgatgacct
+4734009/1
@@@FFFFFHHHHHGGGIIHGGJJJJGJJJIJIJHHFFFDDDDDDDDEDDD
@1125679/1
ccgccgcttaaaagataggtaccgatgagcgcttccacgcaatcggcaac
+1125679/1
?@@FDFFFHFFHDGGIJIICHGHGIGHGFHABFIIDGGHGHFHIJGH<BF
@1641902/1
atcaaccaaccaactccgtacctatacaataacaaaatacaataaaaaat
+1641902/1
CCCFFFFFHHHHGJJJJJJJJJJJJJJIIJJJJIJJJJJJJJJJJIJJJI
@4734326/1
gtgattttgacgggtagctgatgtactaatgagtaataaaataataaaat
+4734326/1
CBCFFFFFHHHHHJEHIJIIJJJIGJJJJJJJJHIJJJJJJJJJJJJJJG
@2181891/1
catgattcatccacaaattccaacccttgcgtttcaaaacaattcatttt
+2181891/1
@@@FFFFFHHHHHJJJJIJJJIJJJJIJJIIIIJHJJIJJJJJJJJGIJJ
@2182199/1
ggcacctccgacactgaggtcacggtactcgcggtacatgttgtgtacac
+2182199/1
CCCFFFFFHHGHHJJJIJJHIJJJJHHJJJJJJJIIJJJJHJJJJIJJ==
@1126298/1
gttggagcttggtacaaagcaaaggtcgggcagttcgtcaacaagacatt
+1126298/1
@;?DD>DDFFF;AFFIEEGIF;??E9CFGIIIEFGIFIEEEFFD88@CFF
@7810538/1
ctacttggttccaattaaactttgggcctgtttcagagtctcgttgactt
+7810538/1
CCCFFFFFHHHHHJJJJJJJJJJJJJJJJJIJJJJJJJJJJJJJJJJJJJ
@6278305/1
ggcgcttgtggtggtgcacgcgcttgggcagagggaatctgattgtgctg
+6278305/1
CCCFFFFFHHHHHJHHIJJJJJJJJJJJJJJIGJJGIJJIJJJJJJIIJH
@4206382/1
cgatttcaccagtggtcttcttgaacttcttcaattgacgcaagaagtac
+4206382/1
CCCFFFFFHHHHHJJJJJJJJJJJJJJJJJJJJJJJJJJJJJJJJJJIJJ
@7810674/1
cactgagtgacggcacctccgacactgaggtcacggtactcgcggtacat
+7810674/1
CCCFFFFFHGHHHJJJJJJJIJIIJGGE>GDGHIJIDDGHIF;EH8BDBA
@6767025/1
gccagatgccaaagttcttgatcttcactgggctcttctctgggatttcc
+6767025/1
CCCFFFFFHHHHHJHJJJJJJJJJJJJJJJIJJJJJJJJJJJJJJJJJJJ
@4206623/1
atacataataaaattagaggaagtaggtgctgggcctcttgtatgcgaag
+4206623/1
CCCFFFFFHHHHHJJJJJJIJIGJIJIIIIJJIIIJJJJJJJIIJJIHFH
@6767200/1
ctccgacactgaggtcacggtactcgcggtacatgttgtgtacacctgag
+6767200/1
C@CDFDDFDDHFHGHEDGHDBGHII?AHGIBHIGCHHIBDHGHCCDHEGE
@4206763/1
ctgcaaagttaaccatcttgtattcaaaagaaaacctagaatcactggtt
+4206763/1
CCCFFFFFHHHHHJJJJJJJIIJJJJJJIJJJJJJJJJJJJJJJJJJJIJ
@2182987/1
atgacatcaagcttccgtacattttatactaagctgtaaagtaccgactg
+2182987/1
@@BFFFFFHGHHHJJJJGGIJJJJIIJJJJIHIJGIGIIHI@CFHIGGEE
@6278805/1
gtgctgttgtggaactgcttcacctgtggccggcggcacgcagacgcctt
+6278805/1
@B@FFFFFHHHHHIJJJJJJJIJJIJJJJJJJIJJJIFHFFDDDDDDDDD
@610971/1
gtaggtgctgggcctcttgtatgcgaaggtgttgaggcgcttgtggt
+610971/1
@CCDDDDDFFHGGIIIGI9<<FHHHIGEH?BDD@FBDEBEHGHIA18
@2183269/1
gtcgaattgagattgcggcgtcatatgttcgaggacacgagatacgatgt
+2183269/1
@BCFFFFFHHHHHJJJJJIJIJIJJJJJJJJJJJJJJJJJJJJHHHHFFE
@3692249/1
cttccttcttagagcgtcccgtacccatagcaacaagatcagcgactgtc
+3692249/1
@@;??;BDDFFDBEFG<BGF:?1CC??FC>A?<?B8BFCGF93?7@@F@F
@7811390/1
gcttcacctgtggccggcggcacgcagacgccttgatgacctccactttg
+7811390/1
CCCFFFFFHHHHHJJJJJIJJJIGGGHIHHHFDCCCCDEEDDDDDDDCDD
@611404/1
aggtgctgggcctcttgtatgcgaaggtgttgaggcgcttgtggtggtgc
+611404/1
@@@BDDADDHFFFHGIJEIIIIJGHII:CDFEGGFIGGGGIJGG@AC@EH
@6767968/1
cctcacgttccgccaattgcttcaccttatgatagtcatcgcggcctcta
+6767968/1
CCCFFFFFHHHHHJJJJJJJJJJJJJJJJJJJJJJIJJJJJJJIJJJJJJ
@3692532/1
gctgtgacttgtagtcaaggtggagattttactatctttcaagtcggcat
+3692532/1
CCCFFFFFHHHHHJJJJJJJCHIIJGIJJJJJJJJJJJJJJJJJJJJJJJ
@2183783/1
gcgactgtcacacggtagcggaaggtgggttcgtgaatcatgccctcaat
+2183783/1
@@8:DDDD<:C<:@F<?CAFG@C@CFA7<?B@:7;BBCFIIAC>@>E;7A
@2183811/1
gacgatttcaccagtggtcttcttgaacttcttcaattgacgcaagaag
+2183811/1
@@CFBAADFHHFGDACFAEEEHFEHIBGIGE<EGHGECFEHHIGGA?FG
@3188929/1
gggctctgtgcctggctcccatgtcacggtagcactgagtgacggcacct
+3188929/1
@@@DFDDFFDDFFIEHIIEDCCEDEEHIGCEFHEHIIIIDFHIIIIIHIE
@6768140/1
gttgtgtacacctgagcgagactcataacgcagccagatgccaaagttct
+6768140/1
CCCFFFDDHHFFDGGGHIHIGGHHIJJJEFGFIIHGIHGGHIJIEEIIBG
@3692871/1
ggatggagtgagcacgggctctgtgcctggctcccatgtcacggtagcac
+3692871/1
CCCFFFFFFHHHHJJJJJJJJJJJJJJJJIJJJJJJJJIJJJJJHHIIJJ
@2184333/1
acgggctctgtgcctggctcccatgtcacggtagcactgagtgacggcac
+2184333/1
@@CFFAFDFH:CFHGIIGIFGGIIIFGIIIFFHGICGIIIIBGF@FGGII
@612180/1
gcagagggaatctgattgtgctgttgtggaactgcttcacctgtggccgg
+612180/1
CCCFFFFFHHGHHJIHIJHHHHIFFHFGIIJJHIIDHHGIJ?DBFHHHHI
@612285/1
tacataataaaattagaggaagtaggtgctgggcctcttgtatgcgaagg
+612285/1
CCCFFFFFHHHHHJJJJJJJJJIJJJHIJJJJJIJJJJJJHI<GIJHIIJ
@2184760/1
ggatggagtgagcacgggctctgtgcctggctcccatgtcacggtagcac
+2184760/1
C@CFFFFFHHHHHJJJIJIJJJJIIJJJIIIGIJIJJJFHIJIJBFHGIG
@612491/1
gtggtggtgcacgcgcttgggcagagggaatctgattgtgctgttgtgga
+612491/1
@@@FFFFFHHHHGJJJJJIIJJIJIIJJFGCHIJGIJJIIJJJJJJHHJI
@612701/1
gagcaaatggaaaaaaaaattggtgaaaagaatcacaagtaagatactgc
+612701/1
@@@FDDBEFGDFFJJIJJJEIGHGHCHHJJGIHGIJJIIHHJIGIJJJJI
@1127283/1
gcgaaggtgttgaggcgcttgtggtggtgcacgcgcttgggcagagggaa
+1127283/1
@CCFFFFADFFHHJJJJJJJJHIJHIIFGIJJJJJJJJJJHHHFFFFDDE
@2185203/1
gttggtcttggttgaacggaactccaatcctttactcgaatagtcttttc
+2185203/1
@?@D?ADEHHGHHIIIIFIIJJIIJJIJJJFGHIIIIIJJJJGIGIIGII
@3694397/1
catacataataaaattagaggaagtaggtgctgggcctcttgtatgcgaa
+3694397/1
CCCFFFFFHHHHHJJJJJJJJJJJIJJJHIJJJJJJJJJJJJIJJJJJIH
@2185739/1
ggcgcttgtggtggtgcacgcgcttgggcagagggaatctgattgtgctg
+2185739/1
CC@FFFFFHHHHGIHHIIJJJJJJJJJJJJJJJJJJJJJJJIJJJIJJJH
@2185779/1
gcaagaagtaccagaaacgggacttagccacaatctggtctggagagaag
+2185779/1
;;?B1BDD2A?DFIIIDF71@@EGIICFI<GECGEGFIIIIIFGE;BDFC
@7287763/1
cctcaatctgcaccagttcatatttgggcacagttcctcgacgagcaagt
+7287763/1
CCCFFFFFHHHHHJJJJJJJJJJJJJJJJJJJJJJJJJJJJJJJJJJJJF
@1127801/1
cttgttgttaagaggtgttacctgcaacttggccaggttagggccaacag
+1127801/1
CCCFFFFFHHHHHJJGIJJJJJJJJJJJJJJJJJJJJHHIJJJJIJJJIJ
@2185920/1
ctgtggccggcggcacgcagacgccttgatgacctccactttgatgatct
+2185920/1
BC@DFFDFHGHHHJJJJJJJJJJJHGHHFFFFFFEEDEEDDDDDDDEEDE
@7288025/1
atgaggttcaccaagctagtggcgttgatgtcgcaagatagtgagacatt
+7288025/1
@?@FFFDEHAFFAGHDFEGCFHIIHIIGIIFHHIIGIEGGB?DBDG>;=F
@2186085/1
cccattttcacaggcaagggatcctaacttcgcaaccactaattccagtg
+2186085/1
CCCFFFFFHHHHHJJJJJJJJJJJJJJJJJJHJJIJJJJJJJJJIJJJIJ
@4735527/1
atacataataaaattagaggaagtaggtgctgggcctcttgtatgcgaag
+4735527/1
CCCFFFFFHHHHHJJJJJJJJJJJJJJIIIIJIIJJJJJJJHIJJJJIIH
@89483/1
gtgctgggcctcttgtatgcgaaggtgttgaggcgcttgtggtggtgcac
+89483/1
CCCFFFFFHHHHHJJJJJJJJHHIIEHHIJIJJJJJJJJHIIHIJHHIJI
@1643038/1
gggcctcaaaaagtcacgtttatacatttttttttaatttttgtgttacg
+1643038/1
CCCFFFFFGDHDHEFHIIIIJEIJIIIIJJGIIIGGAFEHJGJ@DEGHGF
@1643076/1
ccttgatgactgcatagatagaaatcgaactcggtcggatgcgtgatgcc
+1643076/1
<@@DFDBDFHDH;EGGIGHIIIGEIBBHGIG<@@GHEHFHGIEHHCGGCH
@1128389/1
ggcctcttgtatgcgaaggtgttgaggcgcttgtggtggtgcacgcgctt
+1128389/1
@@@DFFFFGDFHHIIGAGG:CCEEHHFGIIGIIFEGGGH@CFGHHIHGDD
@5227055/1
gtcttcttgaacttcttcaattgacgcaagaagtaccagaaacgggactt
+5227055/1
@@@DFFFFHGBHDGHHIIEDIIIIIIIGHIIGIIGGDHGG;F?FHGEGGG
@2187087/1
ctgtttttaatatttaaataaccgctttttactacatgcataaacataca
+2187087/1
CCCFFFFFHHHHHJJGIJJHJJJJGIJGIJJJIJIJJJIJJIJJJJJJJJ
@7289264/1
cgggaattttgtttggtatctgataccgacacatggtaggttccatggat
+7289264/1
CCCFFFFFHHHHHJJIGHIJJJJJJJJJJJJJIIIJHHIJGIJJJJJJJJ
@90074/1
ggcgcttgtggtggtgcacgcgcttgggcagagggaatctgattgtgctg
+90074/1
CC@FFFFFFFFHFIJIIJJJIJIJIJIGIJJIJJIIGHIJJJJJJJGGGH
@4736671/1
gtggtcttcttgaacttcttcaattgacgcaagaagtaccagaaacggga
+4736671/1
@@@DFDDDFHFFHGFHGIHGIIIIIIGIGIGEFGHIJGJJJIEGEIDFDE
@1643534/1
ggggatctgagaatggtttagattcacaattttgtccgctggacaatgtt
+1643534/1
@@CF?DDEGHFDDGHICFGHIIIJJJIJIJJJIIJGIJIJIIFHIJGHGG
@2187414/1
ccacaatctggtctggagagaagatcctcatcttgtatagaggaggcttg
+2187414/1
CCCFFFFFHHHHHJJJJJJJJJJJJJJJJJJJJJJJJJJJJJJGJJJJJ@
@4736918/1
gttgaggcgcttgtggtggtgcacgcgcttgggcagagggaatctgattg
+4736918/1
BCCFFFFFHHHHHHIIHJJEHIIIJJJJJJJJJJJJJJJJGHHHFFFFFF
@5747112/1
cagcatggtaagaaggtggcggccagaatctagacatgcacagctcttgc
+5747112/1
CCCFFFFFHHHHHJJJGIJJFIJJJJJJJJJGJJJJJIJJJJJJJJJJJI
@2187620/1
gttgtggaactgcttcacctgtggccggcggcacgcagacgccttgatga
+2187620/1
CBCFFFFFHHHHHJJJJJJJJJJJJJJJJJJIJJHHFFDEDDDDDDDDDE
@4209007/1
cctggctcccatgtcacggtagcactgagtgacggcacctccgacactga
+4209007/1
@CCDFDEFHHHHHIIJJIJBGIJJJJJIGGIIJJJJIJJJJJJIJJJJJG
@3694622/1
gttgtggaactgcttcacctgtggccggcggcacgcagacgccttgatga
+3694622/1
@BCFFFFFHHHHHJJJJJJJGJIJJJJJJJIJJJHHFFCEDDDDDDDDDE
@7813177/1
catacataataaaattagaggaagtaggtgctgggcctcttgtatgcgaa
+7813177/1
CCCFFFFFHHHHHJJJJJJJJJJJJJJJIIJJJJJJJJJJJJIJJJJJHI
@7813215/1
gccagttataaagcatagcccgaagtgctattggcacacaggcataatgc
+7813215/1
@@@BDDDBFDHAHHIIIDFHIGAAGIGIIIIGGGG@BDH6?DGDGGIEII
@3694683/1
cagctagatgccaaagttcttgatcttcactggg
+3694683/1
C@@FFFFFHHDHHIGIFFGGIIGICHHGEHIHFD
@5227888/1
ctcttgtatgcgaaggtgttgaggcgcttgtggtggtgcacgcgcttggg
+5227888/1
@@@FFFDDHHGHFHHICGFHGCGGEHIJIIHG?FFGIIIABFHGFEDFDD
@5227935/1
gcgaaggtgttgaggcgcttgtggtggtgcacgcgcttgggcagagggaa
+5227935/1
@@CFFFFADCFFFIJGIIHIJIIHBGG?DFEHIIJJJJIJHHHFFFFDAE
@2678771/1
tgtgtacacctgagcgagactcataacgcagccagatgccaaagttcttg
+2678771/1
@CBFFFFDDFHHHJIJIJHIIJIJIJGHJJIJJIJJJJJJJJJJGHIJIJ
@7813418/1
ctccaatcctttactcgaatagtcttttctaacttgaacagtgcgatgtt
+7813418/1
CCCFFFFFHHHHHJJJJJIJJIIJJJJJJJJJJJJJJJJJJHIJJJJJIJ
@4209317/1
tgataaattcactctagcacgtagttctcagcttccctgcaaagttaacc
+4209317/1
CCCFFFFFHHHHHJJJJJIJJJJJJJJJJJJJJJJJJJJJJJIJHIJJJI
@2678954/1
cgcagccagatgccaaagttcttgatcttcactgggctcttctctgggat
+2678954/1
CCCFFFFFHGHHHJJJJJHHIJJJJJJJJJJJJJJJJJJJJJIJJJJJJJ
@3695321/1
cagtactttagctttgacagtgtaaaacttctccgaaatctccaatccaa
+3695321/1
@@@BDEFBFH?FFIIIJIIGGGEFHICHCHIIJIB6EGEHIJJJCGGIIJ
@5228539/1
aggtgctgggcctcttgtatgcgaaggtgttgaggcgcttgtggtggtgc
+5228539/1
BCCDFFFFHHHHHJJJJHJJJJJGHHJCHGHIJJJJJJIJJJJIGIIGII
@3190843/1
tttcattgttctcattcgcgtacttttcaaggaacatttgagtggttcct
+3190843/1
@<@FFDDDHHHHFEHIGIIJIDIIIIJJIIJGEHIIHIGIIGEHGFGGHI
@2189409/1
ccttcattgagggtcgggaacttgtggtataggtagagactggctgcaaa
+2189409/1
?@@FFFFFHHHFGIIIIIAHCHIGDFHCDD?<FBDBG?F@B@GGIDEHHI
@2189499/1
ggatggagtgagcacgggctctgtgcctggctcccatgtcacggtagcac
+2189499/1
CCCFFFFFFHHHHIJJJIJJJJJJJJJJJJJJJJIIJJJJJJJJFHIGJI
@2189507/1
ccgtttttaaactattttttcaatgccctaagtgagtatacatctattaa
+2189507/1
CCCDFFFFHHHHHIJJJJJJJIJJJJJJJIJJGGIJHIJJJJJJJJJJJI
@2189508/1
tgaggcgcttgtggtggtgcacgcgcttgggcagagggaatctgattgtg
+2189508/1
CCCFFFFFHHHHHJJJIGHIIIJJJJJJJIIJJJIJJJIHHHHHFFFFFF
@2189577/1
ctgggcctcttgtatgcgaaggtgttgaggcgcttgtggtggtgcacgcg
+2189577/1
CCCFFFFFHHHHFHIJJJHGHJFGHHJIIJJJJIJJIHHJJIHHHGHIHH
@3191156/1
cctgcaaagttaaccatcttgtattcaaaagaaaacctagaatcactggt
+3191156/1
::?DD?B:D=<<DE?FCACHIC:<?A?F:CGI?::18?<<::CD<D?B?9
@3191227/1
ccgtcattgaacaatctcgtatgatgccgtttctgtaccaataggaacaa
+3191227/1
CCCFFFFFHHHHHIJJJJJHJJJJJJJJJIJJJJJIJIJJIJJIJJGIJJ
@3191251/1
gctcttgcagccatccaacgggattgcccatcaatttatcttcaaatgac
+3191251/1
CCCFFFFFHHHHHJJJJJJJJJIJJJJJJIJJJJJJJJJJJJJJJJJJJJ
@6281087/1
gtgctgttgtggaactgcttcacctgtggccggcggcacgcagacgcctt
+6281087/1
CCCFFFFFHHHHGJJJJJJJJJJJJJHIJJJJJJJJJHHFFDDDDDDDDD
@4210628/1
gcaccatgcaccgccatgccatgtaccacgcctgggatgccacccggcac
+4210628/1
CCCFFFFFGHHHHJJJJJJJJJJJJJJJJJJJJJJJJJJJJJJJJJJJJJ
@3696629/1
ggcacattaattggagtataagttgtcacaggggcgtaagcagttgaagg
+3696629/1
CCCFFFFFHHHHHIHJGHIJJJJJJJJIJJJJJJJJJJJJJJJIIJHIIJ
@6281166/1
caccagtggtcttcttgaacttcttcaattgacgcaagaagtaccagaaa
+6281166/1
CCCFFFBDHHHHHJJJJJJJJJJJJJJJJJJJJJJJJJJJJHIJJJJJJJ
@2680364/1
acaagaacatgtaaaaccaagactcactaaacataaaaataatacattac
+2680364/1
<?@DDEFFHHHHGIEHGGEHIIIIIIIIGHGHIIIIIIIIIIIIIGIIII
@6281330/1
acagcatacataataaaattagaggaagtaggtgctgggcctcttgtatg
+6281330/1
CCCFFFFFHHHHHJJJJJJJJJJJJJJJIIJJIJJJJJJJJJJJJJIJJI
@2190248/1
gtcacggtactcgcggtacatgttgtgtacacctgagcgagactcataac
+2190248/1
@CCFFFFFHHGHHJEIIJJJIGHIJGHEIIBDGHIJJIIIJIJJJJJJJI
@2680575/1
gtgctgttgtggaactgcttcacctgtggccggcggcacgcagacgcctt
+2680575/1
CCCFFFFFHHHHHJJJJJJJJJJJJJJJJJJJJJJJJHHFFDDDDDDDDD
@2190336/1
atacataataaaattagaggaagtaggtgctgggcctcttgtatgcgaag
+2190336/1
CCCFFFFFHHHHHJJJJJJJIJJJJJJHHIJJJJJJJJJJJIJJJJJHII
@2190677/1
cctaacttcgcaaccactaattccagtgataaattcactctagcacgtag
+2190677/1
@CCDDADFDHFFHEIGIIIII<CBCFFFGIBH@DFFDHIEHIIIIEHGIH
@2190824/1
ctgcaaacatgccagttataaagcatagcccgaagtgctattggcacaca
+2190824/1
CCCFFFFFHHHHHJJHIJJIJJJJJGIIJJJIIJJGIIIJIIJJJJJIJJ
@3697593/1
gtcacacggtagcggaaggtgggttcgtgaatcatgccctcaatctgcac
+3697593/1
CCCFFFFFHFHHHJJJJJJEHIJHIJJIJJJJJJJJJJJJJJIJJJJJJJ
@3697830/1
cctgagccatagcaaacagccactggcaatgtggatagctggacaaggca
+3697830/1
CCCFFFFFHGHHHJJJJJJJJJJHIIJJJIJFHIJJJJJJJJJJJJJJJJ
@6282065/1
gcaagaagtaccagaaacgggacttagccacaatctggtctggagagaag
+6282065/1
CCCFFFFFHHHHHJJJJJJJJJJJJJJJJIJJIIJJJJIHJJJJJIIJJJ
@3697979/1
cacatctagactaattaataaaattggactgtttttaatatttaaataac
+3697979/1
@?@DDDDDBFAFHGIIE<<I4?E@>EHGFDDHDHBG=>GFHFHC:9DH@:
@2191312/1
gttgaggcgcttgtggtggtgcacgcgcttgggcagagggaatctgattg
+2191312/1
C@CFFFFFHHHHHIIJJJIEHIJJJJJJIJJIJJJJIJJJHHHHFFFFFF
@614731/1
ctggagagaagatcctcatcttgtatagaggaggcttgggctcgctctcc
+614731/1
@@@FDFDDDDFFFIJGIIIJJJJHIJJJIHIFDGGIIAHIIIGDDGHGFG
@6282301/1
ttagtcataatcttcagatactccaaagcattctgggctgcagatgactg
+6282301/1
@@CFDFFFDBFDHGIJJGCDIGIGEHCHIECFHGEIGHGGCFCBBCFGGH
@4737878/1
cggcacctccgacactgaggtcacggtactcgcggtacatgttgtgtaca
+4737878/1
@@@DFADFBHA?FDDBFHCD:CGHGI?DHIIDFEE@AFCDC7=C=D?CC?
@3192828/1
gccagttataaagcatagcccgaagtgctattggcacacaggcataatgc
+3192828/1
@@@=D:BDHFHHBBEFHBFGEGIIAHAGGDGFFGABBGBFDGE?FBHID<
@4738058/1
attgaaaataaaaataaaaaaatagcaggggttattgttatgtcgatgtc
+4738058/1
CCCFFFFFHHHHHJJJJJJJJJJJJJJJJJJHHJJJJJJJJJJJJJJJJJ
@2192456/1
cgcaagaagtaccagaaacgggacttagccacaatctggtctggagagaa
+2192456/1
@@@DDDDDF<AD?GGGGGGIDGIG>GHBHA<DFHGHIIGDDGFHEBBFCC
@3193060/1
ataaaattagaggaagtaggtgctgggcctcttgtatgcgaaggtgttga
+3193060/1
CCCFFFFFHHHHHJJJHIJJIJIJJJJJJJJJJJJJJJJJJJJJFHIJJH
@91238/1
tgaggttcaccaagctagtggcgttgatgtcgcaagatagtgagacattc
+91238/1
CCCFFEFFHHHHHJJJIIFHIIIJJJIJJJJJJJJJIJJJGIIIIIIIJI
@2192851/1
tggattttaatgttattattacagcatacataataaaattagaggaagta
+2192851/1
CCCFFFFFHHHHHIIJJJJJJJJJJJJJJJIJIJJJJJJJJJIJJJJJIJ
@5748182/1
ctcagatgcaatttcttgcaagaattgcacaaagttgaagtccttgttgt
+5748182/1
CCCFFFFFHHHHHJIJIJJJJJEIJJJJJJJJJJFHJIJIHHIGIJIIJH
@1645993/1
cccgtttagcagcttcatccagaggcaagcgctccaagttgcttggaggc
+1645993/1
CCCFFFFFGGDHFJJIJJJFGHIGIJJJIJIIIIIJIHGHJIIIIIJJID
@7291877/1
ggtagcactgagtgacggcacctccgacactgaggtcacggtactcgcgg
+7291877/1
B@BFFFFFHHHHCFIJIJIJJIJIJJIJJJJIJJJFHHIIJHIGGJJJHF
@2193298/1
gtagaaaagtgctgtctgtacattgaaaataaaaataaaaaaaatagcag
+2193298/1
@;?D=DD?8=AFAFFBEC<IGDH@HGGGGHIGG@GEGGGGGG<FDH9CHG
@6770136/1
gcaagaagtaccagaaacgggacttagccacaatctggtctggagagaag
+6770136/1
@@CF?DED:AFFFGIIIIDHA>GFHGAGGHIIIIIIHG?BBFGHIGBGEI
@4739441/1
gcacctccgacactgaggtcacggtactcgcggtacatgttgtgtacacc
+4739441/1
CCCFFFFFHHHHHJJJJJGHIJJJHIJJJJJIJFHIIJJHJJIIIJJHHH
@4739613/1
gccagatgccaaagttcttgatcttcactgggctcttctctgggatttcc
+4739613/1
CCCFFFFFHHHHGJEGGIJJJJJIJJIJJIIJJJJJJJJJJJJIJJJIJJ
@1646600/1
ggaatctgattgtgctgttgtggaactgcttcacctgtggccggcggcac
+1646600/1
CCCFFFFFHHHHHJJJJJJJIJJJJJJJJJJJJJJJJJJJJJJJJJJFFC
@2194023/1
gggatgcttaaatttacatttagtgtttgtttc
+2194023/1
CCCFFFFFHHHHHJJJJJJJJJJHHJJJJIJJJ
@92028/1
cataataaaattagaggaagtaggtgctgggcctcttgtatgcgaaggtg
+92028/1
CCCFFFFFHHHHHJJJJJJJHIJIHJJJJJJJJIJJJJIJIJJJHHIJFH
@2194230/1
acgggctctgtgcctggctcccatgtcacggtagcactgagtgacgg
+2194230/1
=;;:DDDDBHDBDHII?9A38;?EA?B?<F?CG:FHDFH><9?FHC6
@1129524/1
gccagatgccaaagttcttgatcttcactgggctcttctctgggatttcc
+1129524/1
CCCFFFFFHHHHHJJJJJJIJJJIJJJJJIHIJJJJJJJJJJJJGIIJJJ
@5748965/1
cctggctcccatgtcacggtagcactgagtgacggcacctccgacactga
+5748965/1
@@@DDDDDHHHFHGGGIGGAFE<HHIIIIEFEIGEHHGIGHIIGIHIGH@
@3698372/1
cctcatcttgtatagaggaggcttgggctcgctctccgaagggagcttgc
+3698372/1
CCCFFFFFHHHHHJJJJJJJJJJJGHJIIJIJFIIJJGGIIJJIJJJJJI
@614955/1
caccagtggtcttcttgaacttcttcaattgacgcaagaagtaccagaaa
+614955/1
@@@DDDDDHF?FBEGHEHIBHIF<HHGIIEDEEHEIIIIIGFFHGGECEG
@4740331/1
agagaagatcctcatcttgtatagaggaggcttgggctcgctctccgaag
+4740331/1
CCCFFFFFHHHHHJJJJJJJJJJJJJJJJJJJJJJJDGIJJJJJJJJJJI
@5749190/1
caccagtggtcttcttgaacttcttcaattgacgcaagaagtaccagaaa
+5749190/1
CCCFFFFFHHHHHJJJJJJJJJJJJJJJJJJJJJJJJJJJIIHIJJJJJJ
@3698735/1
gtgcattattacattttttataaacggtacatctagagtataaaaaactg
+3698735/1
CCCFFFFFHHHHHJJJIJJJJJJJJJJHHJJJJJJIIJDGHIJJJJJJJJ
@5749278/1
gtggtcttcttgaacttcttcaattgacgcaagaagtaccagaaacggga
+5749278/1
CCCFFFFFHHHGHJJJJJJJJJIJJJJJIJJJJJJJGHIIJJJJJJJJII
@5749354/1
cttgaacttcttcaattgacgcaagaagtaccagaaacggaacttagcca
+5749354/1
@BCFFFFFDHHHHIGHIIIIIIIJJIJC:?EGGGGIIJJIJIGJJIHGHI
@6282777/1
gtggatagctggacaaggcactggcaacgaccaatcatggacttttcttc
+6282777/1
@BBFFFDDHHHGHHJJJIJJJJIJJJIJIJJJJJJJJJJJGIJJJJJIII
@6282781/1
gtagcactgagtgacggcacctccgacactgaggtcacggtactcgcggt
+6282781/1
CCCFFFFEHHHHHJJIJIJJJJJJJJJJJJJIJJIJJJJJHIJJJJJHFB
@4740712/1
attttaatgttattattacagcatacataataaaattagaggaagtaggt
+4740712/1
CCCFFDEFHHHGFIIIJGHGEEGIJIHIJGIIIGEHIIIIJIGGIDGGGG
@1129937/1
ctgtgcctggctcccatgtcacggtagcactgagtgacggcacctccgac
+1129937/1
CCCFFFFFHHHHHIJJJJHIJIJIAFHIJIJJIJCGEIJJJJJJIJJJHI
@2681893/1
ggagagaagatcctcatcttgtatagaggaggcttgggctcgctctccga
+2681893/1
CCCFFFFFHHHHHJJJJJJJJJJJIJJJJJJJJJJHIJJJJIJJJJJJJG
@4212211/1
gagcgagactcataacgcagccagatgccaaagttcttgatcttcactgg
+4212211/1
C@CFFFFFHHHHHJJIJJJJJJJJJJIJJJJIJGIJJJJJJJIJJJJJII
@6282956/1
ctccttgaccattttagatatttgttgttcattcaactgtcttgttaatg
+6282956/1
CCCFFFFFHHHHHJJJJJJJJJJJIJJJJJJJJJJJJJJJJJJJJJJJJI
@5749637/1
cctgatagagacgatttcaccagtggtcttcttgaacttcttcaattgac
+5749637/1
CCCFFFFFHHHHHIJJJIJJJJJJJJJJJJJJJJJJJJJJJJJJJJJIJJ
@615610/1
gtggaactgcttcacctgtggccggcggcacgcagacgccttgatgacct
+615610/1
@=?DBADDHD?DBGGBGG?AEB>FIGFHEG>EHEEBBEC>;>A;@ACCC>
@1130342/1
gtgaaactgcgacaccttgtggctgtgacttg
+1130342/1
@?@BDDDDBFF8FG:AEDCAE@;CE1?GCDG<
@4212787/1
cagcatacataataaaattagaggaagtaggtgctgggcctcttgtatgc
+4212787/1
CCCFFFFFHHHGHIIIIJIJJJJJJJJJJJIHGIJJIIJJJJJJJHIJJJ
@3699829/1
gtagaaaagtgctgtctgtacattgaaaataaaaataaaaaaaatagcag
+3699829/1
??@FFFFAH=CFBGHGEGFHGGIEGIIFGGIIIIEIIGGHIIIIIEA8C=
@4212826/1
gccagatgccaaagttcttgatcttcactgggctcttctctgggatttcc
+4212826/1
;@@FFFFFHFHFFGCGHIIIGIIIIIIIGIIIIIIIIIIIIIIEIIIIII
@3699951/1
tgaatcatgccctcaatctgcaccagttcatatttgggcacagttcctcg
+3699951/1
CCCFFFFFHGHHHJJJJJJJJJJJJJHGJJJJJJJJJIJJJJJJJJJJJJ
@1130695/1
cactgagtgacggcacctccgacactgaggtcacggtactcgcggtacat
+1130695/1
@@@BDDBDHFHHHGEIIIIGIIIIJJEGFHGGGIHBFGEHGIJDEHFBFA
@4213141/1
tgggcctcttgtatgcgaaggtgttgaggcgcttgtggtggtgcacgcgc
+4213141/1
@?@DDDDEHHDFHIGIG=FFHFGEFHICHDGGGEHIGJJIIAFHGJGGHB
@1130944/1
ccctaatagagacgatttcaccagtggtcttcttgaacttcttcaattga
+1130944/1
C@@FFFDDDFHFHB@ACGGIIIIIEGIIIEIIIGIEGGIIGIIIIHIIGH
@5750484/1
ctgtggccggcggcacgcagacgccttgatgacctccactttgatgatct
+5750484/1
BCCFFFFFHHHHHJJJJJJJJJJJHHHHFFFFFFEEDEEDDDDDDDEFDE
@3700359/1
gccatgtaccacgcctgggatgccacccggcaccactcccgggtgaggat
+3700359/1
CCCFFFFFHHHHHJJJJJJJJJJJJJJJJJIJJJJJJJJJJJJFHIJHHH
@5750691/1
tgggcctcttgtatgcgaaggtgttgaggcgcttgtggtggtgcacgcgc
+5750691/1
CCCFFFFFHHHHHJJJJIJJJCGHHIIJJJJJJJJJIJJJJIIJGJJJHF
@3700717/1
gcaagaagtaccagaaacgggacttagccacaatctggtctggagagaag
+3700717/1
CCCFFFFFFFHHHJJJJJJJJJJJJJJJJJJJJJJJJJJJIJJIIIJJII
@3700771/1
cacagttccagtctcaggcacattgccattagtagactgatcagccggag
+3700771/1
C@CFFEFFHHHHGJJJJIIJJJJJIIJIJJJJJJJIJIJHIJJJJJJJJJ
@616881/1
gcgatgttttacaagggcaggttgaactcacaccattcaatttaaaagaa
+616881/1
@@<DDDDDFDHFDG@GGGIGGEDEFGECEHEEGH?FECHDFHII?B@FGI
@3700994/1
ttattttgtttttctctgtgatctgtttcttggcatctatagatgtcggt
+3700994/1
CCCFFFFED??FHHIIJFHIGIGIIIGIHJGFHHGIEHIGEFGIH?FIJ6
@2684022/1
ggaagtaggtgctgggcctcttgtatgcgaaggtgttgaggcgcttgtgg
+2684022/1
@@@DFFFFHHFDHJJJDHIJIIJIJJIIIGGFH?DFFHHGGJGDBHE@HG
@4214260/1
gcactgagtgacggcacctccgacactgaggtcacggtactcgcggtaca
+4214260/1
CCCFFFFFHHHHHJJJJJJJJJJJJJJJJJJIJJJJJHJJJJJJJHHFFF
@3194483/1
tggtcttggttgaacggaactccaatcctttactcgaatagtcttttcta
+3194483/1
BCCDFFFFHHHHHJJJJJJJJJJJJJJJJJJJJJJJJJJJJJIJJJJJJI
@4744084/1
tgtggaactgcttcacctgtggccggcggcacgcagacgccttgatgacc
+4744084/1
@@?DDFFFDHFDHIJIJJJFHHGHIIGIIGIIIHFHFFDCDDDCDDDEDD
@1647107/1
ggtagcactgagtgacggcacctccgacactgaggtcacggtactcgcgg
+1647107/1
B@@FFFFFGHGHFGGIIJJGIIJIIJIIIIIIGIIFFGHGIGEBEHIJHF
@92438/1
atacataataaaattagaggaagtaggtgctgggcctcttgtatgcg
+92438/1
;?@D?DD?C<<B4EAAEEDE?;F<CCDCCBCH>GIGGCAADFB??DG
@4744643/1
ggaagtaggtgctgggcctcttgtatgcgaaggtgttgaggcgcttgtgg
+4744643/1
CCCFFDFFGCFHHJJJEIJJJJJFHIIJJHIGH?DGHJEGIIJIIIJHIE
@3195071/1
ggttaatcagactatagttagtatagttataagactcagattgccatctc
+3195071/1
BCBFFFFFHHHHHJJJJGJJJIHJJJIJJJJJJJJJJJJJJJJJJJJJJJ
@7293916/1
gtgctgggcctcttgtatgcgaaggtgttgaggcgcttgtggtggtgcac
+7293916/1
@BBFFFFFGHHHHJJJJJJJJIIIJEHHHJJJIJJJJJJIJJHIJHHJJG
@7294034/1
tgattgtgctgttgtggaactgcttcacctgtggccggcggcacgcagac
+7294034/1
CCCFFFFFHHHHHJJJJJJJJJJJJJJJJJJJJJJJJJJJJHHFFDDDDD
@2195437/1
gcaacatcttctttggtttgtcaggcgtaatgctaacgtcatagcgataa
+2195437/1
@<<BBD>DA?CDF?BEEGDDAF>EAEHFH=DDD?DFGGDBGIGIIB?B@F
@1647601/1
tgtgaaacgatcaacaataatatataatttggagtacagttaatacctgg
+1647601/1
@@@FFFFFHGGHHJIIIHJGIIIEIIJJJIBFHGHGIGIAGEGIIIJJJI
@7294291/1
gggaatctgattgtgctgttgtggaactgcttcacctgtggccggcggca
+7294291/1
CCCFFFFFHHHHHJJJJJJJJJJJJJJJJJJJJJJJJJIJIJJJJJJHFD
@7294307/1
ccgacactgaggtcacggtactcgcggtacatgttgtgtacacctgagcg
+7294307/1
::;?DA@DH<<;FH9F:?FFHHCGA:FFF@FHI?FHF78B=B=FH@;FH@
@1647738/1
ccggtactaacgatcaaatcgatcatgggtccataatcattcctggaatc
+1647738/1
@@CFFFADFHDHFIIEGFBACHHGGHIEEDFHHGHIIFFHIFHIGIIIHG
@5231406/1
cgcaagaagtaccagaaacgggacttagccacaatctggtctgg
+5231406/1
@@<DDD8:B2AFDAFBACB;:1<CFF>GFCF??BAF@F@GCGCE
@7817971/1
actctgcaatcctgcctcacatgattcatccacaaattccaacccttgcg
+7817971/1
CCCFFFFAACAAFHGIJGIJAHIJJJJJJJJJJJJJJJJJJJHIJJJJJJ
@2195962/1
gtttattttgtttttctctgtgatctgtttcttggcatctatagatgtcg
+2195962/1
CCCFFFFFHHHHHJJJJJJJJJIIJJJIGJJIJHIJJJJIIIIGGIIIJJ
@1647898/1
agaagatcctcatcttgtatagaggaggcttgggctcgctctccgaaggg
+1647898/1
CC@FFFFFGDHFHIIJFEHHIEHGE>FIIJJF=HGDGIGGGGCGI>FBGG
@4745788/1
ggtggtggtgcacgcgcttgggcagagggaatctgattgtgctgttgtgg
+4745788/1
@@=DDA?DFFBHDGAEBGGHEGCEHCHIIHIGGGGIEHEGACG@FHGIII
@4745932/1
gaggcgcttgtggtggtgcacgcgcttgggcagagggaatctgattgtgc
+4745932/1
@@@FF@DFDHHADC;GIIGEGDHIIHGGIIGGGGHEAEHFHHGFHFFDBB
@2196186/1
gtggtcttcttgaacttcttcaattgacgcaagaagtaccagaaacggga
+2196186/1
B@@DFFFFHHHHHJIJJIJJJJIJJJJGIIJJJJJIHIJJJJIJJJIIJG
@7294979/1
tcgatgtcgaacccaaaaatgtaattaactttttttttgtctgtttgtct
+7294979/1
@CCFFDFFHGHHHJJJJJJJIHIJJJJJJJGIJJJJJJJHIJJIJJJIHE
@5231827/1
gagtgacggcacctccgacactgaggtcacggtactcgcggtacatgttg
+5231827/1
BCCDFFFFHHHHHJJJJJJJJJJJJJIIJJJJHIJJJIJJJHHHFFFFFF
@1648389/1
tgtgtacacctgagcgagactcataacgcagccagatgccaaagttcttg
+1648389/1
CCCFDEFDFFHFHJJJJJIIJJJJJJJJJJJJJIJJJJJJJJIIHIJJJI
@7295467/1
gcagccagatgccaaagttcttgatcttcactgggctcttctctgggatt
+7295467/1
@C@FDFFFHFFHHGGGJHIEDHGJJIIJJJJJJJIGIJIJIIJIJJGGEH
@1131424/1
tgtacacctgagcgagactcataacgcagccagatgccaaagttcttgat
+1131424/1
?@@DDBAA?BFAFG>@1@BGCGIB3EGBH6FHGGGCBEHHIEBBFGGHH@
@5232262/1
atacataataaaattagaggaagtagg
+5232262/1
???>DD:=CCB<<E<CE:<E;EA:<C<
@4746912/1
gctgggcctcttgtatgcgaaggtgttgaggcgcttgtggtggtgcacgc
+4746912/1
@@@FBDDDHHHGHEHHIBGEIIICGGAFIJGGHJJJJB@FBCGGHGGIGB
@5232390/1
cagtggtcttcttgaacttcttcaattgacgcaagaagtaccagaaacgg
+5232390/1
CCCFFFFFHHHHHJJJJJJJJJJJJJJJJJJJJJJIJJJJJIJJJJJJJJ
@4747098/1
ggtacatctagagtataaaaaactgataaattccgtcactattctaggat
+4747098/1
=@:ADDBDDFFDHEFHGIEDHEHIIEBFFEHGEHF?CFDBDGIIGHGBBB
@5232550/1
tctcagcatggtaagaaggtggcggccagaatctagacatgcacagctct
+5232550/1
@C@FFFFFFFHHHGGIJJIGFHIBFHEHHEHIJIJHGIIJIJIJIIJJJI
@94096/1
agtggtcttcttgaacttcttcaattgacgcaagaagtaccagaaacggg
+94096/1
@@@DDDDDFFHHHJJJIIGIJJHIIJIJIIIJJJIJJFHGGIGIIGIIJI
@5751485/1
ggaatctgattgtgctgttgtggaactgcttcacctgtggccggcggcac
+5751485/1
@@@DDDDDA?C?2AEH@EGEA<FHGGEBE@FHIHGGHGDDCFHEEHED>B
@4214701/1
gtggtgcacgcgcttgggcagagggaatctgattgtgctgttgtggaact
+4214701/1
BCCFDDFFHHHHHJJJJJJJJJJJJJJJJJJJJJJJJJJJJJJJJJJJJJ
@5751708/1
gtgccctgtgcgccaccgacatctatagatgccaagaaacagatcac
+5751708/1
CCCFFFFFHHHHHJJJJJJJJJJJIJJJIJJJJJJJIJJJJJIJJIJ
@4747935/1
tggtcttcttgaacttcttcaattgacgcaagaagtaccagaaacgggac
+4747935/1
CCCFFFFFHHHHHJJJJJJJJJJJJJJJJJJJJJJIJIIIJIJIJJJIIJ
@3703086/1
aataaaattagaggaagtaggtgctgggcctcttgtatgcgaaggtgttg
+3703086/1
@CCFFFFDFHHHHIGIHIGIGHGGGIJGEHIJJJJJJIIJIIGGGFFBFG
@5752116/1
gcaagaagtaccagaaacgggacttagccacaatctggtctggagagaag
+5752116/1
CCCFFFFFHHHHHJJJJJJJJJJJJJJJJJJJJJJJJJHJJJJJJIJJJI
@6286177/1
ctcatcttgtatagaggaggcttgggctcgctctccgaaggaagcttgcg
+6286177/1
CCCFFFFFHHHHHJJJJJEGIJJIIJJJJJIIJJJJJJJJJIIIIJJIJI
@3703372/1
gccagatgccaaagttcttgatcttcactgggctcttctctgggatttcc
+3703372/1
CCCFFFFFHHHHGJJJJJJJJJJJJJJJJJJJJJJJJJJJJJJJIJJJJJ
@618239/1
ggtggtgcacgcgcttgggcagagggaatctgattgtgctgttgtggaac
+618239/1
8?:D?DDD822@1@EEE1CADDA8DDD@DDDI<?DBD@CCEIEE7@CEEA
@1132440/1
gactcataacgcagccagatgccaaagttcttgatcttcactgggctctt
+1132440/1
@@BFFFFFHHHFHIGJGHJJJJJJIIJEGIGIJICHIJJJIJGEGDGHII
@4748816/1
gcttgggcagagggaatctgattgtgctgttgtggaactgcttcacctgt
+4748816/1
@CCFFFFFHHHHHJJJJJJJJIJJHHIJJIJJGHIIJJJIIGIIGGIIJI
@2684270/1
tgaggcgcttgtggtggtgcacgcgcttgggcagagggaatctgattgtg
+2684270/1
@<;DDDDDF>F<?EABE:E>EGFBGEF?;7FFIIBFEFBFEFFEBBDD?B
@4215572/1
gactcataacgcagccagatgccaaagttcttgatcttcactgggctctt
+4215572/1
CCCFFFFFHHHHHJJJJJJJJJJJJJJHIJJJJJJJJJJJJJJJJJJJJJ
@4215743/1
aggcgcttgtggtggtgcacgcgcttgggcagagggaatctgattgtgct
+4215743/1
CCCFFFFFHHHHHEHHHIGJJJJJJJJJJJJJJJJJIJJJJJJJJJJHHH
@6286880/1
atcctcgcacgttggcagtaatagtacaagtgaaaagtcacttgccgatg
+6286880/1
CCCFFFFFHHHHHIJJJJHIIJIJIJJJJJHHJIJJJJJJJJJJJJJDHI
@618903/1
cagtggtcttcttgaacttcttcaattgacgcaagaagtaccagaaacgg
+618903/1
?@@BDADFGDHFBHCGEHDEHDHCDH>HHEG@FEHIGG?FEGGGGGEGHG
@1133004/1
gttattgttatgtcgatgtcgaacccaaaaatgtaattaacttttttttt
+1133004/1
CBCFFFFDHHHHHJJIJJIJJJJJJJJJJJJJJIIJJJJJJJJJJJJJJH
@6287139/1
gggacttagccacaatctggtctggagagaagatcctcatcttgtat
+6287139/1
@CCFDFDDDDBDFHGFHIDIHHIIIJG98?CFGICBDGGGIJEIIJI
@4216116/1
cgccaatggcatgaatagatgtcatgcgcaagcgtgccctgtgcgccacc
+4216116/1
CCCFFFFFHHFHHIJJJIIJJJJJJJIJJJJJJJIJIIIJJJIJIIJJJJ
@2684978/1
ggcgcttgtggtggtgcacgcgcttgggcagagggaatctgattgtgctg
+2684978/1
CCCFFFFFHHHHFGGIIJIJJJJJJIJJJIIJIJIJIIJJJIIJJJIJIG
@2684994/1
gtggattttaatgttattattacagcatacataataaaattagaggaagt
+2684994/1
BBBFDFFFHHHHHIJJJJJJJJJJJJJJJJJJJJJJJJJJJJJJJJJJJH
@7818487/1
gccagatgccaaagttcttgatcttcactgggctcttctctgggatttcc
+7818487/1
C@CFFFFFHGHHHIHIJJJJHIJJJJJJJJIJIIIIJHIJJJJJJJJJJI
@2685052/1
gcaagaagtaccagaaacgggacttagccacaatctggtctggagagaag
+2685052/1
@@@FD?DEFHDFFIEGGGHIIIIDFIGGIEGGGH@DFH@DGII@GHIGII
@4750067/1
gtcttcttgaacttcttcaattgacgcaagaagtaccagaaacgggactt
+4750067/1
CBBFFFFFGHHHHJJJJIJJJJJJJJJJJIJJJGHIJJJJJJJHIIJIIG
@1133533/1
gcaagaagtaccagaaacgggacttagccacaatctggtctggagagaag
+1133533/1
C@CFFFFFFHHHHJJJJJJJJIIJJJJJJJJJJJJJJJHIJJJIJIHHEG
@7818805/1
tgcacgcgcttgggcagagggaatctgattgtgctgttgtggaactgctt
+7818805/1
@???D?8@@CDF?FFE@BBGG6;@DGI<FCB9DFDDHG8C6BDCF>=FHC
@619554/1
ctgtgatctgtttcttggcatctatagatgtcggtggcgcacagggcacg
+619554/1
@@CFFFFFGHFHHJIIFFGDIFHCHH@HEABDEGIGEGDGIGIJABFGCF
@7297548/1
ggcgcacagggcacgcttgcgcatgacatctatacatgccattggcgttc
+7297548/1
CCCFFFFFHHHHHJJJJJJJJJJJJJJJJJJJJJJJJJJJJJJJJJJHIJ
@619720/1
cctggatggagtgagcacgggctctgtgcctggctcccatgtcacggtag
+619720/1
@@@FFABEDAHFHGIJIJJJIIJGFG1CFHGIIJJJJIIJIJIIJJJFGI
@94315/1
cacgggctctgtgcctggctcccatgtcacggtagcactgagtgacggca
+94315/1
CCCFFFFFHHHHHJIJGIIJJJJJJJIJJJJJHIIJJJJJJGGIJIJIGB
@7819079/1
gcatacataataaaattagaggaagtaggtgctgggcctcttgtatgcga
+7819079/1
@@<DFFFFGHHDFIEIGGIBHGIFG@EDHCFHHIJIIIGIHJIIGIJI>=
@1133853/1
ggatggagtgagcacgggctctgtgcctggctcccatgtcacggtagcac
+1133853/1
1=?D?7BB=<D:;EEF6@CFBFCGFIFF@AFGIFII<GDFFIIF1=@FFE
@1133888/1
ctcccatgtcacggtagcactgagtgacggcacctccg
+1133888/1
@@@DDFFDFHHHDHEFHGGIJJGHCHHGHIDGGJJJIJ
@3196448/1
gttaggcgaagtacatgaccttcttggtgacggcgtgcacggtgatggcg
+3196448/1
CCCFFFFFHHHHHIJJJJJJJJJJJJJHHIJJJJJJJJJJJJGIIJHHHH
@2686087/1
gtaggtgctgggcctcttgtatgcgaaggtgttgaggcgcttgtggtggt
+2686087/1
CCCFFBDDHHDFFGIHGIIDFDFHFF<GH?GGEIEHCCHIHGEHGC@GH;
@1134273/1
gttgtggaactgcttcacctgtggccggcggcacgcagacgccttgatga
+1134273/1
CCCDFFFEHDFDHJIIHGIJJEBGBHIBFHGBHJHADFDECD>?BC>@>C
@4751451/1
gcctggctcccatgtcacggtagcactgagtgacggcacctccgacactg
+4751451/1
@@@DB=DDHHH?FBCG<AFB:AFGEEHEHI1?D<C:0@?FHG;@0@AGDD
@3196639/1
aggtgttgaggcgcttgtggtggtgcacgcgcttgggcagagggaatctg
+3196639/1
@@CFFDDDFAFHFGEHIGGIIADDFFGGGIGIIIIIIIIIGEFFDFBDCE
@7298542/1
gctggacaaggcactggcaacgaccaatcatggacttttcttcaatatcc
+7298542/1
CCCFFFFFHHHHGIJJJJJJJJJJJIJJJIJJJJJJJJJJJJJJJJJJJI
@3196704/1
ggttcaccaagcaagtggcgttgatgtcgcaagatagtgagacattcact
+3196704/1
@@@DFFFFFHHHGIIAFHIIIIIGHEIHJIJIJJJIGGIJGGIJFIFCHG
@7819794/1
gtggaactgcttcacctgtggccggcggcacgcagacgccttgatgacct
+7819794/1
CCCFFFFFHHHHHJJJJJJJJJJJIJJJJJJJJHHFFFDDDDDDDDEDDD
@7299051/1
gagcgagactcataacgcagccagatgccaaagttcttgatcttcactgg
+7299051/1
CCCFFFFFHHHGHJJIJJJGIEHIIHGIJGJJJFHIJIIIJJJJJJIJHH
@6773742/1
ggatggagtgagcacgggctctgtgcctggctcccatgtcacggtagcac
+6773742/1
CCCFFFFFHHHHHJJJJJJJJIJIJJJJIGIIJJJJJJJJJJJJFHIIJJ
@620791/1
cggcacctccgacactgaggtcacggtactcgcggtacatgttgtgtaca
+620791/1
?;:4BDBDFFAF?8@ACFGDBEC>6<:?@FDGFE67@FF@@ECEC@AEEA
@95286/1
ggcacctccgacactgaggtcacggtactcgcggtacatgttgtgtacac
+95286/1
CCCFFFFFHFHHHIIJCHCBFCFHJ?GGGEGIIJ;FGGGIFHHGE=DH?7
@2198766/1
gcactgagtgacggcacctccgacactgaggtcacggtactcgcggtaca
+2198766/1
CCCFFFFFCFFHGIJIJJJJJJJJIJIIHJJGIIJJJIIJIJIIIHHEEE
@7820171/1
ccctaagtgagtatacatctattaaattcaaacgcagagctcattatgtt
+7820171/1
CCCFFFFDHHHHHIJJJJJJIJJJJJJJJJJJJJJJJJJJJJHIJJJJJJ
@2199040/1
catacataataaaattagaggaagtaggtgctgggcctcttgtatgcgaa
+2199040/1
CCCFFFFFHHHHHJJJJJIJIJJJJJJJIIJJJJJJJJJJJJIIJJJJIH
@4752751/1
ggcgttcatgcggcaaacgcctattaacattatcatcgttctcagcatgg
+4752751/1
CCCFFFFFHHHHHJJJJJJJJJJJJJJJJJJJJJJJJJIJJJJJIJJJJJ
@2199235/1
gtccattttctaactgaagaggaaacgattgcatctgtgaggggcgtcgg
+2199235/1
CCCFFFFFHHHHHJJIJJJJJJJJJJJJJJJJJJJJJJJIJJJJJJIIHF
@6774234/1
ggtacatgttgtgtacacctgagcgagactcataacgcagccagatgcca
+6774234/1
@@BDFFFFHHFHHIIIFGGHJJJIIJJJJJJJJJJJIJJJJJJIJJJJJJ
@621246/1
gtggtgcacgcgcttgggcagagggaatctgattgtgctgttgtggaact
+621246/1
@@@FDDDDFFHGGJHGGIIJIHJGIIJJGHGIJJIHHIIJIJIIJIJIJJ
@4216692/1
ggtgcgtgcaggatcctcgtcattgcctggcatacaaggcaaagcaccga
+4216692/1
?@?BDDDDDFHGGIIIIIGEHIGGDFEHGHIIIIIIIIIIIIIIIIFHBA
@5753179/1
ggtgctgggcctcttgtatgcgaaggtgttgaggcgcttgtggtggtgca
+5753179/1
@@@FFFDFHBHHHIIIIIIIIIFHGGGHEGEGIIIIIGIIHGG>FFGIIC
@4753354/1
atcaaaataaaaaattaaaagccactatctacacttaaagcttataaaaa
+4753354/1
@BCFFFFFHHHHHJJJJJJJJJJIJJJJJJJJJJJJJJJJIJJJJJJIJH
@4753614/1
gcctcttgtatgcgaaggtgttgaggcgcttgtggtggtgcacgcgcttg
+4753614/1
CCCFFFFFHHHHHJIIHJHGHHIHIJIJJJJJIJJIJJIIJJJJJJHFFD
@5753406/1
ctagtagtcatttctttctgccactctttaagttgtctagtgtgtgtagg
+5753406/1
CCCFFFFFHHHHHJJIJJJJIJJJJJJJJJJJIJJJJJJJIIIIGHHIJJ
@4216939/1
ctcttgtatgcgaaggtgttgaggcgcttgtggtggtgcacgcgcttggg
+4216939/1
CCCFFFFFHHHHHIJJHIJIJJJJJJJJJJHIJHIIHIJJJJJJHFFFDD
@1135584/1
cgcaagatagtgagacattcactttttagtcataatcttcagatactcca
+1135584/1
?;@D?DDABBADFBGB@FGHEAHCAHDFGHCFFF@HGIEDG@GEGAEH>G
@6288162/1
gtctgtgcgcgctaatctcagaaacggctgatccgagttggatgcggttt
+6288162/1
@:?DDDDDAFFDFEHGFEEBDGG@CHCDHEDFFG?FB77CB@=@AEH:A?
@1135611/1
gttccaattaaactttgggcctgtttcagagtctcgttgacttgctgtta
+1135611/1
CCCFFFFFHGHHHIJJGFHIJIGHJJJJJGIIIGIJIJB?DHHGGIHHH<
@1650038/1
gccagatgccaaagttcttgatcttcactgggctcttctctgggatttcc
+1650038/1
CCCFFFFFHHHHHJHJIJJJJJJIJJJJJJJJJJJJJJIJIJJJIJJIJJ
@3705162/1
aggaagtaggtgctgggcctcttgtatgcgaaggtgttgaggcgcttgtg
+3705162/1
CC@DFDEFHGADDEHIIIIIGEBHBFHDHGIGIGBD?DF>FFGIIHIIII
@2687428/1
gtttgtgaaactgcgacaccttgtggctgtgacttgtagtcaaggtggag
+2687428/1
C@@FFFFFHHHHHJJIIJJJJJJIIJJJJIJGIJJIHHGDIFHHIBFGGI
@4217396/1
ccttgcgtttcaaaacaattcattttaggttcaagttaaccgcaatgttg
+4217396/1
CCCFFFFFHGHHHIIIIIJJJJJJJJJJJHJJJJJJJJJJJJJJJJJJJJ
@5753880/1
tcataacgcagccagatgccaaagttcttgatcttcactgggctcttctc
+5753880/1
CCCFFFFFHHHHHJJJJJJJJJJJHIJJJJJJJJIJJJJJIJJJJJJJJJ
@2199562/1
agggaatctgattgtgctgttgtggaactgcttcacctgtggccggcggc
+2199562/1
CCCFFFFFGHHHHJJIJJJJJJHIJJIJJJJJIJJJJJJIJJIJJJIJHF
@4754629/1
gtcttcttgaacttcttcaattgacgcaagaagtaccagaaacgggactt
+4754629/1
;:=DDDDDFFHA?FG?FHEIIIECEEGBAECHDDBG9DFHHGHFHEIIII
@4754809/1
gatctatagaggctgtcactgcagcgatactgggaacattcgactgatcc
+4754809/1
BBCFFFFFHHHHHJJIJJJJJJJJJJJJJJJJJJJJJJJJJJIJJJJJJJ
@4754996/1
ctggagagaagatcctcatcttgtatagaggaggcttgggctcgctctcc
+4754996/1
CCCFFFFFHHHHHJJJJJJJJJJHJJJJJJJJJJJJJHJJIJJJJJIJJJ
@5754242/1
cagtggtcttcttgaacttcttcaattgacgcaagaagtaccagaaacgg
+5754242/1
CCCFFFFFHHHHHJJJJJJJJJJJJJJJJJJJJJJJJJGHIJJJJJJJJI
@1650916/1
ggcaacatcttctttggtttgtcaggggtaatgctaacgtcatagcgata
+1650916/1
CCCFFFDFHGFFGIIBHHIGIIG>AFHI::EGIIIICGIFHIIHIIIIIH
@3197328/1
cgcttgggcagagggaatctgattgtgctgttgtggaactgcttcacctg
+3197328/1
@@@DDD?AFBFDBAH1?EGH9C<EEF<FHFCFHBEFGEDGEHF?DGAB9B
@3706640/1
tcatcttgtatagaggaggcttgggctcgctctccgaagggagcttgcgg
+3706640/1
CCCFFFFFHHHHHFIJHIIJJJGIIGIIDHHIIJJJIJJJJIEHJJJIGE
@1651222/1
gctgggcctcttgtatgcgaaggtgttgaggcgcttgtggtggtgcacgc
+1651222/1
@@@ADDADHDHHAHDHHGHF?GH?FHIIDHHGHIGGIFHIGHHIHGGGIH
@7300228/1
gcgcttgggcagagggaatctgattgtgctgttgtggaactgcttcacct
+7300228/1
<@@DDDADBFF@FBAHAHGBGEBH<ECCBGDHHGCHIIGG>GGIIGHEHE
@4756382/1
cctcatcttgtatagaggaggcttgggctcgctctccgaagggagcttgc
+4756382/1
CCCFFFFFHHHHHJJJJJJJJJJJIIJIIJJJJJIJJJJJJJJJJJJJJI
@621344/1
ggcatctatagatgtcggtggcgcacagggcacgcttgcgcatgacatct
+621344/1
BCCFFFFFHHHHHJHIIJIJJJJJJJJJJJIIJJJJJJJJJJJIJIIJHH
@7300555/1
acgcgcttgggcagagggaatctgattgtgctgttgtggaactgcttcac
+7300555/1
CCCFFFFFGFHHHJIJJJGIJIJIJJJIJJJJIJJJIJJIIJJJJJIJJJ
@5234839/1
cggaatacaaatatcttcttcggcaatctgccttggttgcggtctttgta
+5234839/1
@CCFFFFFGHHGFGIIJJJIJEHIJGIJJIGHGIIJIIIIIJFHBIIIJI
@621680/1
attttaatgttattattacagcatacataataaaattagaggaagtaggt
+621680/1
@@@DDBDDDAD?FBHGIADHHGG>?EBDH9AFFHEGHGGE???FH9CGH:
@1137266/1
ctcataacgcagccagatgccaaag
+1137266/1
=8?DDDD;A1110AEEA<<C9<99:
@4757221/1
ctcatcttgtatagaggaggcttgggctcgctctccgaagggagcttgcg
+4757221/1
CCCFFFFFHHHHHJJJJIJJJJJIIJJJJJJIJJJJJJJJJJHIIIJIJI
@2202207/1
gtgttgaggcgcttgtggtggtgcacgcgcttgggcagagggaatctgat
+2202207/1
BBBDDFFFHHHHHJJHJJHJJHIHIJJJJJJJJJJIJJJJHHHHFFFFFF
@4757318/1
tggatagctggacaaggcactggcaacgaccaatcatggacttttcttca
+4757318/1
@BCFFFFFHHGHHJJJJJJJJJJJJJJJJJJJJJJJJJIJJJJJJJJJJG
@4757586/1
gcaagaagtaccagaaacgggacttagccacaatctggtctggagagaag
+4757586/1
CCCFFFFFHHHHHJJJJJJJJJJJJJJJJJJJJJJJJJIJJJJIJIJIJJ
@4757698/1
tgatcagccggagcagctccggtaagtttgtcgagtagagccttagctgc
+4757698/1
CCCFFFFFHHHHGJJJJIJJJJGHIJIIJJIJJJJGHJJIIJJJIIJJJE
@622161/1
agcatacataataaaattagaggaagtaggtgctgggcctcttgtatgcg
+622161/1
@@@DDDDDHFFDHGEHIFBB?:CGGH<<AA<CFHIAHGEGGFDHHGIIGF
@4757900/1
cacggtagcactgagtgacggcacctccgacactgaggtcacggtactcg
+4757900/1
@;@DDDBDDF?ACD223<<:??CG838?DFHG@<DFHGGD@G<;@DEH;1
@4757918/1
ctcataacgcagccagatgccaaagttcttgatcttcactgggctcttct
+4757918/1
@@CFFFFDHFHHGGIIIJIIJCGGGGGIIIJJJIIIIGIGGFCHHIIIEH
@96903/1
ggccagccttaacgtacgattccaacgccccctggcgtaaaataacgtca
+96903/1
CCCFFFFFHHGHHJHIJJIJJJJJJJJJJJIJJJJJJJIJJJJJJJJJJH
@5235903/1
ggccgcgactccgccctcttcctcgggttggaatgattctggtgggttgt
+5235903/1
CCCFFFFFHHHHHJJJJJJJJJJJJJJFHIIJJJJJJJJJJHEHHFEDDB
@4759139/1
cctgacacctcacccagggcgggatatggaattttaatttatgccc
+4759139/1
@??BD?DDFFBDDEBG@?8?F@F4577==DFCFAA=EC@D>DD@;6
@5236321/1
ttccgcgacagatgtctttctagtgcgtcc
+5236321/1
@@?DD8ADFDFFFI?F99CCBFICDFEF<G
@6776199/1
gccagatgccaaagttcttgatcttcactgggctcttctctgggatttcc
+6776199/1
CCCFFFFFGHHHHJHIJJJJJJJJJJJJJJIJJJJIJJJJJJJJJJJJJJ
@4759360/1
gaatagtcttttctaacttgaacagtgcgatgttttacaagggcaggttg
+4759360/1
CB@FFFDEFHHGGJJIGGJIJJJIJJIJJGIIHHJJJJGGIJJJJJIGHH
@7303553/1
cttcaattgacgcaagaagtaccagaaacgggacttagccacaatctggt
+7303553/1
CCCFFFFFHHHHHJJJJJJIIIJJJJJJJJIJIJJJJJJJJJJJJJJIJI
@4759474/1
attttgtttttctctgtgatctgtttcttggcatctatagatgtcggtgg
+4759474/1
;=?DDDDFHH=FAHGGGHIIGEHHGIIIE9BECBGGBFB<?@DDGHI@@D
@7303576/1
gtaccacgcctgggatgccacccggcaccactcccgggtgaggatgcact
+7303576/1
?@@FBDDAAHDFGIIIGIGGHIGEGEGI1DFIIIHAFG7@EEEAHGHCCH
@4759515/1
ttgattttcttcaagcgctcatcgggaggtgtggcagcctccttgaccat
+4759515/1
BBBDFFFFHHHHHJJHJJJJJJJJJJJJJDGHIJJJJJJJJJJJJHHJGG
@6289900/1
cagtggtcttcttgaacttcttcaattgacgcaagaagtaccagaaacgg
+6289900/1
BCCFFF?DFHHGHJJJJJJJJJJJJJJJJJJJJJJIIIIJJJJJIIGIJJ
@1652836/1
ctgcaatcctgcctcacatgattcatccacaaattccaacccttgcgttt
+1652836/1
1=?D==AADHHHHJJJJGGGIIHJJJJJGIJIICHIGIJHJJJIJJJIJJ
@3707665/1
cttttgaagattctgatattgatagttttttcattccctgcagagcttgc
+3707665/1
CCCFFFFFHHHHHJJIJJJJJJJJJHJJJJJJJJJJJJJJJJJJJJJJJJ
@3708122/1
gccagatgccaaagttcttgatcttcactgggctcttctctgggatttcc
+3708122/1
CCCFFFFFHHHGHJJJJJJJJJJJJJJJJJJJJJJJJJJJJJJJJJJJJJ
@2689226/1
gcgtgacattacggggagcgcggggcgttacaaaccgcacccctttattt
+2689226/1
BCCDFFFFHHHHHJJJJJJJJJJJHFDDDDDDDDDDDDDDDDDDDDDDDE
@5755614/1
ggcagagggaatctgattgtgctgttgtggaactgcttcacctgtggccg
+5755614/1
@CCFFFDFFHHHHIJJIIJHIIJJJJJJIJIJJJJIGIIIJIJIJAFHIG
@1139802/1
gccagttataaagcatagcccgaagtgctattggcacacaggcataatgc
+1139802/1
@@CFDFFFHHHHHJIIIHIJJGIIJGIIJIIIIJJJJIJJDGIIJJIIII
@2689570/1
gttaatcttaagactcagattgccatctcagaaattagcggatggatcaa
+2689570/1
@@@DDDDDHHHFHIIIGIEHA?FF?<<3CCAFH<E>BAEHBG>FC@?@FA
@6291077/1
ggcgcttgtggtggtgcacgcgcttgggcagagggaatctgattgtgctg
+6291077/1
@@7DDDDDH?HFA;C=?EE<EHIEFHCEGHIGGGEAEEE;CCHEGHEBHH
@622862/1
gtggtggtgcacgcgcttgggcagagggaatctgattgtgctgttgtgga
+622862/1
BB@FFFF@FFHHHJJJJJJIJJJJJJJJJJJJJJJIJJHIJJJHIIHHIG
@2202759/1
gcaagaagtaccagaaacgggacttagccacaatctggtctggagagaag
+2202759/1
CCCFFFFFHHHHHJJJJJJJJJJJIJJJJJJJJJJJJJJJJJJJJJJJJI
@4220170/1
ggcgaattttgcgatctgcgtggtagcgtactaccagcgttgatagattc
+4220170/1
CCCFFFFFHHHHHJJJIJJJHJJGIJJJHIJJJJIJJIJIIJJJJJIJJJ
@3198681/1
tgtcacggtagcactgagtgacggcacctccgacactgaggtcacggtac
+3198681/1
BC@DFFFFHHHHHJJJJJIJJIHIIHHJJJJJJJJJJIJIIFFGIIJHIH
@3198686/1
gcctgataagcccagacctagcccaaattcttcttcttcagccggctttg
+3198686/1
CCCFFFFFHHHHHJJJJJJJGHIJJJJJIJIJJIJJJJJJIIJIJJJJJI
@3709426/1
gacgatttcaccagtggtcttcttgaacttcttcaattgacgcaagaagt
+3709426/1
CCCFFFFFHHHHGJIJIIJIIIJJJIJJJJIHIJGJIJJIJGJJJJJJJE
@3709574/1
gctgtgacttgtagtcaaggtggagattttactatctttcaagtcggcat
+3709574/1
CCCFFFDFHHHHHJIJJJJJCGHIJHIJJJJJJIJJJJJIJJJJJJJJJJ
@2690313/1
agctgtcatctggttcatacggcgcgcggtcgcctccttgatgcattgcg
+2690313/1
@CCFFFFFGHHHHFHIIIGIJJJJGJGGGHEHGJGFEEHHCFFFFFEEED
@5756626/1
aggtgctgggcctcttgtatgcgaaggtgttgaggcgcttgtggtggtgc
+5756626/1
@BCDDDFDHHHHHJJJJJIJJJJHJJI?EDGHIGIHIIJIJJJFIJGBEG
@623556/1
cgatttcaccagtggtcttcttgaacttcttcaattgacgcaagaagtac
+623556/1
=?<DFFDDFHHFHIGFHHGHBHHGGG>HEHIIIEHHHHGHIIIBDG@GD8
@2203537/1
agacgatttcaccagtggtcttcttgaactt
+2203537/1
@@@DAABBF?FF:AD2A;ACCF<A<?9?9CG
@2203567/1
gcaagaagtaccagaaacgggacttagccacaatctggtctggagagaag
+2203567/1
@@CFDFDF=CDFHIJJJJJIJIJJJJJJIGIGIJIHEHHEGIJHIIIGHG
@2203603/1
gatggagtgagcacgggctctgtgcctggctcccatgtcacggtagcact
+2203603/1
@<@DDDDBBD?F?F@6CB@FGGHIIGH>BGCFHGAHIBG<GGE/8@CB>8
@2203696/1
ggtgcacgcgcttgggcagagggaatctgattgtgctgttgtggaactgc
+2203696/1
=@@DDFFFHHHHGJHIIJJJIJJIJIJJJJJJIDHHIHFHIHIJFJGJJI
@2203757/1
ctctcctccgattattattatacttatacatcaaataattgtcaacgatt
+2203757/1
@@@FFFEDHHHFDGGIGIJJJEGHJIIHHHFFHIIIIGGHGDGHIIIGIJ
@4220791/1
atgcgaaggtgttgaggcgcttgtggtggtgcacgcgcttgggcagaggg
+4220791/1
CCCFFFFFHDFHHIIJJIIIJJJHIJHIIIIIJ@FIIJJHHHFFFFCDDD
@2690698/1
gctgggcctcagctgttggagctggttcagcctttttctttttaggcttc
+2690698/1
CCCFFFFFHHGHHJJJJJGGGIIIIFHGIJJIIHJJIHIJIJJJJIJJJG
@6292147/1
ctctcgagtatccttgggctccgcgaacgcagttttcgaccttattatgt
+6292147/1
@@@DDDDFHDHFBHGHIIG@DEGGGEGGHHII;B4CFHIEGAHHCEHEH.
@7822701/1
gtttgttctggtgaatctctgaaatggctggagtgattttgacgggt
+7822701/1
???DDDDDHFHDFBFHEFAFEHAAEABDGHI3C11?4?C<?AB6?D0
@2691037/1
tgtcgatatgtggatgtagctgccattatgtagactgttgtgttgaccaa
+2691037/1
CC@FFFFFHHHHHGIJJJJJJJGIIJJJIJIIIHHIJGIHIJJJIJJJJJ
@1141182/1
aataaaattagaggaagtaggtgctgggcctcttgtatgcgaaggtgttg
+1141182/1
@@@FFDDDDDFFDH>EGBBHCHIGIICGGEGFIIG?GIC>DBHEE0?FHI
@6776677/1
agcgactgtcacacggtagcggaaggtgggttcgtgaatcatgccctcaa
+6776677/1
CC@FFFFFHHHHHJJJHIJJJJJJJJBHIJHIJJJJJJJIJJJJJIHHHH
@6776741/1
cttgggcagagggaatctgattgtgctgttgtggaactgcttcacctgtg
+6776741/1
CCCFFFFFHHHHHJJJJJJJJJIHIJJJJJJJJJJJJJJJJJJJJJJJII
@1653650/1
cacggtactcgcggtacatgttgtgtacacctgagcgagactcataacgc
+1653650/1
CCCFFDFFHHHHHJHIJJIJIJJIJIIJDBDGIJJJJJJJJJJJJJJJII
@97728/1
tttttttgttcccacatcaggatgtggattttaatgttattattacagca
+97728/1
@@@DD?@DCD4C<CB?CD<CFDGFC?>?:BDFFIGB?DFEFIFC@FFFC@
@1653755/1
ttgtagtcaaggtggagattttactatctttcaagtcggcataacgggcc
+1653755/1
@@CDDEDDFHHHAEFGGFBIIIIIIEHIHIIGIHIDAFGGGGGHGGDHII
@4762750/1
gcaagaagtaccagaaacgggacttagccacaatctggtctggagagaag
+4762750/1
CCCFFFFFFHHHHJJJJJJJJIJJJJJJJJJJJJJJJJIJJJJIJJJJJJ
@1142057/1
cgctacttctcgcacggcctttgctctgtatgtatgaccggtactctaag
+1142057/1
CCCFFFFFHHHHHJJJJJJJJJJJJJJJHJJJIJJJJJJJJFHIJJJJJJ
@3711916/1
tgctgttgtggaactgcttcacctgtggccggcggcacgcagacgccttg
+3711916/1
@CCFFFFDFFFFHIIIIIJJJHCHHCB9GHJEHHJJEEHFFDDCBDBBDA
@5237249/1
gcgagactcataacgcagccagatgccaaagttcttgatcttcactgggc
+5237249/1
@@@ADFFFHHHHHGIJJJJJJJIGHJJJJJJGIIJJJJJJJJIGJJJEHI
@1654426/1
ctcttgtatgcgaaggtgttgaggcgcttgtggtggtgcacgcgcttggg
+1654426/1
CCCFFFFFHHHHHJJJFHHHIJJJJJJJJJIJJJIIHIJJJJJJHFFFDD
@1654428/1
ggtgggggcagtgctggggactccgggcgcagcaccagtcgtgctcgcag
+1654428/1
?@;BD<DDHFDADFGIBEBAFHIIFBDDBHGEEHEEEEECB?BB=CBBBB
@1142380/1
cggtctatgtctatcggctccgatttgtcgtcccaaggaaactccttgtt
+1142380/1
CCCFFFFFHHHHHJJJJJJJJJIJJJJIIJJJJJJJJJJJJIJJJIJJJJ
@4763422/1
ctgtggccggcggcacgcagacgccttgatgacctccactttgatgatct
+4763422/1
@CCDFFFFHHHHHIJJJIJJIJJJHHHHFFFFFFEEDEEDDDDDDDDFDE
@4763464/1
gggacttagccacaatctggtctggagagaagatcctcatcttgtat
+4763464/1
@@@BDFFFHHHHHGIGGJIJHIIIJHHGGGGHGIIIHHHJJJJJIJJ
@7824082/1
cgcggtacatgttgtgtacacctgagcgagactcataacgcagccagatg
+7824082/1
CCCFFDDFHHHHHJIIIJJBCFHIJJIJJJJJJJJJJJIJJIHIJJJJJI
@3712594/1
gtcacggtagcactgagtgacggcacctccgacactgaggtcacggtact
+3712594/1
CCCFFFFDHHHHHJJJJHIIJJJJJJJJJJJIJJJJJJJJIJJJJIHIHH
@1654835/1
ggatggagtgagcacgggctctgtgcctggctcccatgtcacggtagcac
+1654835/1
@?@7BBDDFHHAAGHGGGGHIII?E>@GG=D9DCHG490?FHGIG@@>FC
@4763769/1
cggcagatgaggatacctcaacttcatcttatacttatccaagaaatatt
+4763769/1
CCCFFFFFHHHHDHGHFHIJJJJJJJIJJJJJJJJJJJJJJJJIJIJJJJ
@3712704/1
gtagcactgagtgacggcacctccgacactgaggtcacggtactcgcggt
+3712704/1
CBCFFFFFHHHHHJJJJJJJJJJJJJJJJJJJJJHHJJJJGIJJJJJHF?
@6778061/1
cccgtatccgattccattgctgataataatgtggcccgtgcttttataca
+6778061/1
@<@DDFF?FHGFFBEFH@GHIICGIGIIDGEEDGIHHIHIIHGIGGHADG
@7824581/1
gtagcactgagtgacggcacctccgacactgaggtcacggtactcgcggt
+7824581/1
CCCFFFFFHHGHHJIIGGIJJJJJIJJJJJIIJJHGIJIJGHJIJGIHFF
@3713071/1
tagcactgagtgacggcacctccgacactgaggtcacggtactcgcggta
+3713071/1
CCCFFFFFHHHHHJJJJJJJJJJJIJJJJJJJJIJJJJJHIJJJJJHHFF
@7824776/1
gcgaaggtgttgaggcgcttgtggtggtgcacgcgcttgggcagagggaa
+7824776/1
CCCFFFFDFHHHHJJJJJJJJIJJIJIHHJJJJJJJJJJJHHHFFFFDCE
@6778561/1
cttgaacttcttcaattgacgcaagaagtaccagaaacgggacttagcca
+6778561/1
CCCFFFFFHHHHHJJJJJJJJJJJJJJJJJJJJJJJJJJJJJJJJJJJJJ
@99206/1
catacataataaaattagaggaagtaggtgctgggcctcttgtatgcgaa
+99206/1
CCCFFFFFHHHHHJJJJJJJIJJJHIJJHHIJJJJJJJJJJJHIJJJJHI
@5238468/1
gcgagactcataacgcagccagatgccaaagttcttgatcttcactgggc
+5238468/1
C@CFFFFFHFHHHGIIJJJIIIJJJJIGIJIFGIJJJJJJJJJJIJJIJG
@4764546/1
cttctttctagtgcctgataagcccagacctagcccaaattcttcttctt
+4764546/1
@CCFFFFFFDHA?BGGGAIIJGAEDHHGCGIGGHDFDH;D?DECGGIIJH
@1143379/1
gttgaggcgcttgtggtggtgcacgcgcttgggcagagggaatctgattg
+1143379/1
CCCFFFFFHHHHHJJDHIIHIJJJJJJJJJJJJJJJIJJJHHHHFFFFFF
@7825001/1
tcataacgcagccagatgccaaagttcttgatcttcactgggctcttctc
+7825001/1
CCCFFFFFHHHHHJJJJJJJJJJJIJJJJJJJJJJJJJJIIJJJJJJJJJ
@1655633/1
ggtgaaaagaatcacaagtaagatactgcaaacatgccagttataaagca
+1655633/1
@CBFFFFFHHHHHJJJJJIHJJJJJJJJJJJJJJJJJJJJJJJJJJJJJJ
@3713645/1
gccagatgccaaagttcttgatcttcactgggctcttctctgggatttcc
+3713645/1
@CCFFFFFHFHBHHEFGIIGBFHIIHGGIGBFHHIEHGGEHHDD@GGIFI
@4764915/1
cacatcttgtaagcagcctgacgcttagcaagtttcttagacttgccagt
+4764915/1
@<?ADDBDHADBFHGHGDB>B:<<CFHBHC?GBBBGEDHC<?G?GGCHB?
@4764918/1
gcggtacatgttgtgtacacctgagcgagactcataacgcagccagatgc
+4764918/1
@CCFFFFFHHHHHJJIIJECCGHJJJJJJJJJJIJJJJJJJIJIJJJJJJ
@6779107/1
ggtgcacgcgcttgggcagagggaatctgattgtgctgttgtggaactgc
+6779107/1
@CCFFFFFHHHHHJJIJJJJJIJJJJJJJJJIJHGIJJIIJJJJJJJJJI
@7825382/1
ctgtgacttgtagtcaaggtggagattttactatctttcaagtcggcata
+7825382/1
CCCDFFFFHHHHHJJJJIJGHIJJJJIJJJJJJJJJJJJJJIIJJJJJJJ
@3714258/1
gaggaagtaggtgctgggcctcttgtatgcgaaggtgttgaggcgcttgt
+3714258/1
CCCFFFFFHHHHHJJJJJJJJJJJJJJJJJJHIIJDGGHIIJJJJJJJJH
@1143856/1
cgtgccttcgtgtacttacggcgatcagcccaacgtttgaaatgcatgat
+1143856/1
@CBFFFFFHHHHHJJIJJJJJIJJJJJJJJIJJJJIJJJJIJIJJJJJJI
@7825565/1
agggaatctgattgtgctgttgtggaactgcttcacctgtggccggcggc
+7825565/1
@@@FFFFFGFHHHIFCHHGEGEFFCDGHHGJIGGIGGIEHIGGIJJIJBD
@3714414/1
gctgggcctcttgtatgcgaaggtgttgaggcgcttgtggtggtgcacgc
+3714414/1
?@@DDDDDFHHHFHIII@FGHEGEGGGHGII?HGGHIAHC=;AFD@CCGE
@4221319/1
gacgcaagaagtaccagaaacgggacttagccacaatctggtctggagag
+4221319/1
CCCFFFFFHHHHHJJJJJJJJJJJJJJJJJJJJJJJJJJJJIJJJJIJHI
@5757342/1
gtcactgcagcgatactgggaacattcgactgatccggtgagggatgcgt
+5757342/1
CBCFFFFFHHHHHJJJJJJJJIIJJJIJIJJIJIJJJIHGIJJJIJJJJD
@2204664/1
gtcttttctaacttgaacagtgcgatgttttacaagggcaggttgaactc
+2204664/1
CCCFFFFFHHHHHJJJJJJJIIJJJJJIJJJJJJJJJJIJJJIHIHGIJJ
@7304442/1
gcctcttgtatgcgaaggtgttgaggcgcttgtggtggtgcacgcgcttg
+7304442/1
CCCFFFFFFHHHHJJJIICGFGHIIGJIJIJJHGIFGHAGGDHIIJHFFD
@7304506/1
cagtgcgatgttttacaagggcaggttgaactcacaccattcaatttaaa
+7304506/1
@<@?BD:8ACFF?EC@<EAEFCCGB:C9B@@F><FAD;DEF9D9DFFFC?
@2204981/1
gacgatttcaccagtggtcttcttgaacttcttcaattgacgcaagaagt
+2204981/1
CCCFFFFFHHHGHJJJJJIIJJJJJJJJJJJJJJIJJJJIJJJJIJJJJF
@7304595/1
gccagatgccaaagttcttgatcttcactgggctcttctctgggatttcc
+7304595/1
CCCFFFFFHFHFHJHIIJIGIIJJJJJIJIGIJJIJJJGJIGIIIJJIHI
@624765/1
ctgagcgagactcataacgcagccagatgccaaagttcttgatcttcact
+624765/1
CCCFFFFFHHHHHJJJJJJJJIJJJJJJJJJJJJJHIJJJJJJJJJJJJJ
@5757755/1
atctgattgtgctgttgtggaactgcttcacctgtggccggcggcacgca
+5757755/1
CCCFFFFFHHHHHJJJJIJJJJJJJJJJJJJJJJJJJJJJJJJJHFFDDD
@2205541/1
gacgatttcaccagtggtcttcttgaacttcttcaattgacgcaagaagt
+2205541/1
<??D1DDA:<CDDDE3C<C?DEFIICDEEECACDF<CEDDDDDDDD3BD?
@7305150/1
gcaagaagtaccagaaacgggacttagccacaatctggtctggagagaag
+7305150/1
?<<DBDDDBFD<>AHHIIIGG6@GHBGAGGHCGGIIIIDFGHGCHFEGHI
@100668/1
aggcgcttgtggtggtgcacgcgcttgggcagagggaatctgattgtgct
+100668/1
CCCFFFFFHFHHHJJJJJJIIIJJJIJJJJJJIJJJIJJJJJJJJGIGGH
@2692209/1
gtgatctgtttcttggcatctatagatgtcggtggcgcacagggcacgct
+2692209/1
@@@ADDDDDBFF?A::AEE@BFHGGFH@HCGH1:C:DDHG<B;FGEEB@/
@7305579/1
gtttcttggcatctatagatgtcggtggcgcacagggcacgcttgcgcat
+7305579/1
CCCFFFFFHHHHGJJJJIIJJJJJJGHIIJJJJGIIJIIJIJJJJIJIJH
@7305789/1
aggcgcttgtggtggtgcacgcgcttgggcagagggaatctgattgtgct
+7305789/1
CCCFFFDFFFBHFGCEHAFHEDHIIIIGGIGGCGE<FECGGIIIIIICCC
@4222381/1
cggtactcgcggtacatgttgtgtacacctgagcgagactcataacgcag
+4222381/1
CCCFFFFFHHHHHIIJJJJJJJJIJJCDCGIIJJJIJIJJJIJJJJJJJI
@7305894/1
cgaaggtgttgaggcgcttgtggtggtgcacgcgcttgggcagagggaat
+7305894/1
CCBFFFBDFFHHGJJJJJJJIIJGIIHHIJIJJJJJJJJJJHHHFFFDEC
@4222442/1
gtacacctgagcgagactcataacgcagccagatgccaaagttcttgatc
+4222442/1
=?BFDDBDHHHHHJGFHIJJJJJJJJIJIIJJJIIJJJJJJDHIIJJJJJ
@101052/1
gtttgttttgcgtttaacgaaatccaaacgagaccgtgttcggtgctctg
+101052/1
CCCFFFFFGHHHFIJJJJIJIFIGIIGIIJJJIJJJIIJJJIJHHIIIJF
@2206362/1
gctatggactgctgccaattcactgttcattacctgtgaaaactgcccct
+2206362/1
CCCFFFFFHHHHHIIGJJIJJJJJJJJIJJJJJJJJGIIIIJJIJIIJJJ
@7306052/1
gaggaagtaggtgctgggcctcttgtatgcgaaggtgttgaggcgcttgt
+7306052/1
CCCFFFFFHGHDFHIIGIJJIIJJJIIIJIJFGGIFGDFHIJJHIIEIIC
@2206517/1
acgggctctgtgcctggctcccatgtcacggtagcactgagtgacggcac
+2206517/1
;;?=DDD3<A2ADDBFIFI>FC@<EEAFBGI:?DD?DA@?GDFEFF@F@;
@5240881/1
ccggtgagggatgcgtgacgtcagcccctacgatcatcactgtcgtgtcc
+5240881/1
B@CFFDFDHHGHHJJGIIJJIJIIJJJJJJIJJJJJJJJJJJIIJIIEHI
@2206846/1
gtcacggtagcactgagtgacggcacctccgacactgaggtcacggtact
+2206846/1
@@CFFDFDFGFHHJJJGDHGGIIBHGGIIIGJIIJIJJJIBFHIJIAEHH
@2206903/1
gcaacttggccaggttagggccaacagattgtttgagatgtttgtgaaac
+2206903/1
CCCFFFFFHHHHHJIIJJJJJJJJJJJHJJJHIJJJJJJJIJJJJJJJJJ
@7306634/1
cataatcttcagatactccaaagcattctgggctgcagatgactgtgcat
+7306634/1
CCCFFFFFHHHHHJJJJJJJJJJJJJJJJJJJJJJJJJJJJJJJJJJJJJ
@2692971/1
cactgagtgacggcacctccgacactgaggtcacggtactcgcgg
+2692971/1
???DDAD:22AA1C?<ECF@?ECCDDDEDDDDB9D:DA@BCDI8<
@2693004/1
ggaacattcgactgatccggtgagggatgcgtgacgtcagcccctacgat
+2693004/1
1?=BDDDDFFHF?F?BBFHHGDII<CEHIIIFGEHGGGHGHDC@G@FGBE
@626170/1
taggtgctgggcctcttgtatgcgaaggtgttgagg
+626170/1
8;@D=A8DFDFD:CGEFF<AA:CC<@88111?CBDF
@5241093/1
gtgctgttgtggaactgcttcacctgtggccggcggcacgcagacgcctt
+5241093/1
@@@DDDDDHF=B?<FFFH4EFHHE<;HHBGGE<@:@BB:8>A>8=>BBBB
@5758965/1
caagggcaggttgaactcacaccattcaatttaaaagaaactgggtgcgt
+5758965/1
CCCFFFFFHHFHHJJJJJJJJJIIJJJJJJJJJJJJJJJJJJJJJHHIJH
@4222991/1
ctggagagaagatcctcatcttgtatagaggaggcttgggctcgctctcc
+4222991/1
@@??BD>D=FA8DGGI@E<<AE@FEFF9EDB?;1C@G?BDG@8@DEGEFD
@4223019/1
agagaagatcctcatcttgtatagaggaggcttgggctcgctctc
+4223019/1
???DDDADHA?FDHGE>FIHHEGIIGGCE<FHIEG<3D=0@FBD3
@2693196/1
tgcagagcttgccacatcttgtaagcagcctgacgcttagcaagtttctt
+2693196/1
CCCFFFFFHHHHHJJJJJJJJJJJJJJJJJJJJJIJJJJJJJJJHJJJJJ
@7307296/1
tcataacgcagccagatgccaaagttcttgatcttcactgggctcttctc
+7307296/1
C@@FFFFFHHHGHGJJGIJIJJJJFHIJJJJJJJJJJJJIIIJJIJJJJI
@7307524/1
cttcacctgtggccggcggcacgcagacgccttgatgacctccactttga
+7307524/1
CCCFFFFFHHHHHJJJJJJJJJJJJJJJHHFFFEEEEEEEDDDDDDDDDC
@6292745/1
tgtggaactgcttcacctgtggccggcggcacgcagacgccttgatgacc
+6292745/1
@@@FDFFFHFHGHJGGHJJHIIIJJIJJJJIIJHHHFFDDDBDDDCDDDD
@3714873/1
ggttattgttatgtcgatgtcgaacccaaaaatgtaattaactttttttt
+3714873/1
CCBFFFFFHHHHHIIJJJJJJJJJJJJJJJJJJJGIJJJJJJJJJJJJJJ
@6292975/1
tttcagtgaaacatcaaaatttatcgatctttgattctgatctagtagct
+6292975/1
CCCFFFFFHHHHHJJJJJJJJJJJJJJJJJJJJJJJJJJJJJJJJJJJJJ
@7826076/1
gtggtggtgcacgcgcttgggcagagggaatctgattgtgctgttgtgga
+7826076/1
BBCFDFFFHHHHHJJJJJJJJJJJIJJJJJJJJJJJJJJJJJJJJJIJJG
@7826267/1
aaggtgttgaggcgcttgtggtggtgcacgcgcttgggcagagggaatct
+7826267/1
=:?A:BBDDDDAB::@DHIIEHGEFHDH@FBEHGG;F9;@81?ABD2@6>
@1656950/1
tagaggaagtaggtgctgggcctcttgtatgcgaaggtgttgaggcgctt
+1656950/1
@CCFFFFFFFFFBHHIEFGIIIGIGGIIGHIJIFDDG?FGCHDGGHHJII
@4766721/1
gcacaccaatcaggaatattggacggatctgcttttcgtttatgaatttt
+4766721/1
CCCFFFFFHHHHHJJJJJJJJJIJJJHIIJJJJJJJJJHIJJIJJIJJJJ
@1657089/1
agccacaatctggtctggagagaagatcctcatcttgtatagaggaggct
+1657089/1
CCCFFFFFHHHHGIIJJJJJJJJJJJJJJJJJJJJJJIJJJJGJJGIJJJ
@3715655/1
gacgatttcaccagtggtcttcttgaacttcttcaattgacgcaagaagt
+3715655/1
CCCFFFFFHHHHHJJJJBHIGJJJJJJJJJJJJJJJJJJJJJJJJJJJJF
@7826572/1
ctcagattgccatctcagaaattagcggatggatcaagagcctgacaccg
+7826572/1
CCCFFFFFHGHHHJJJJJJJIIJIJJJJIJJJIIJJJIJJJJJJIJIJJJ
@4767460/1
gcacctccgacactgaggtcacggtactcgcggtacatgttgtgtacacc
+4767460/1
@@@FFDFBFDHGHIIGIIIIIIII?FFHFGIEGDHIIIIIIIIIIII=@?
@3716529/1
gtcttcttgaacttcttcaattgacgcaagaagtaccagaaacgggactt
+3716529/1
?@@FFFFEDDDFHIDHGBHIII@AFFIIEEBDG?FF@F?DGIIIGIDDFH
@5759656/1
tgctgttgtggaactgcttcacctgtggccggcggcacgcagacgccttg
+5759656/1
CCCFFFFFHHHHHJJJJJJJJJJJJJJJJJJJJIJJHHHFFDDEDDDDDD
@1145503/1
gtcacggtagcactgagtgacggcacctccgacactgaggtcacggtact
+1145503/1
;@?BDDD?FFDFHFIIGG>EHGEAGFHIDIEHGGGHEG@GFGIIIAHH8A
@3716651/1
ctggtctggagagaagatcctcatcttgtatagaggaggcttgggctcgc
+3716651/1
BC@FFFFFFHGHHIGHIGIIJJJJJJJJIJJIIJGIGIIJJJ>GGICHGH
@5759733/1
gtacacctgagcgagactcataacgcagccagatgccaaagttcttgatc
+5759733/1
@?@FDBBDHFHHHIGIIJJJJJIJIGIGIJJICHGIGGHJJIJJJJJHIH
@103403/1
gcctcttgtatgcgaaggtgttgaggcgcttgtggtggtgcacgcgcttg
+103403/1
CCCFFFFFHHHHHJHIIJFGHIJIJJIJJJJJJJJIJJIIJJJJJJHFFD
@1145878/1
ggtagcgggtcggacgagccgtgccttttattgcttggtgagacacg
+1145878/1
@@@DFFFFGFHHHJIGGJJJHHGIIIIIJGIJJIIHHH??CFFFFED
@6294752/1
gccagaggccaaagttcttgatcttcactgggctcttctctgggatttcc
+6294752/1
@@CDDD2=CFHHHIFFGGGIIIGGGBFBHIBGIIEHIGIIBGGGGHIIBD
@3717347/1
aataaaattagaggaagtaggtgctgggcctcttgtatgcgaaggtgttg
+3717347/1
CCCFFFFFHHHHHJJJJHHHJHHIJJJJJIIJJJJJJJJJJJIJIBFGHI
@6294774/1
gttgaggcgcttgtggtggtgcacgcgcttgggcagagggaatctgattg
+6294774/1
@@@FFF=BFFHHHHGIGGIEEFHIGIJJIIIJIJCHEHIJEEHEFFFFFF
@3717369/1
tgatagagacgatttcaccagtggtcttcttgaacttcttcaattgacgc
+3717369/1
CCCFFFFFHHHHHJJJJJJJJJJJJJJJJJJJIJJJJJJJJJJJJJJJJI
@6294826/1
cgcaaggagtaccagaaacgggacttagccacaatctggtctggagagaa
+6294826/1
?@@DDD2=D<CDFGIG@?CFHGIGIDFFHBFG@GEHGGGBDFEGFGIGIG
@3717485/1
gggttattgttatgtcgatgtcgaacccaaaaatgtaattaacttttttt
+3717485/1
BCCFFDFFGHHGHJHIJGGIIJIJJJJJJJIJJJJFIIJIJJHHIIIIII
@6781592/1
gtgctgggcctcttgtatgcgaaggtgttgaggcgcttgtggtggtgcac
+6781592/1
CBCFFFFFGHHHHJJHJJJJJHHIJCGHHIJJJGJIJJJJIIIFHIJIHI
@4768888/1
agagacgatttcaccagtggtcttcttgaacttcttcaattgacgca
+4768888/1
@BBFFFFFFHHHGJJJJJJJJJJJJJJJJJJIIJJJJIJJJJJIJII
@4768897/1
gggcacgcttgcgcatgacatctatacatg
+4768897/1
@@@FFFDDFHFBFHI@DEH@HIECEHIBHG
@3717788/1
gggtgaggcataacggggtgggttttacagactagaacccaccccgctat
+3717788/1
@@CDDFFFHHHHHJJJJJ<EGH?FHIIJIIIIJJIIIHJJGIJJJHFFDD
@4769171/1
gtgctgggcctcttgtatgcgaaggtgttgaggcgcttgtggtggtgcac
+4769171/1
CCCFFFFFHHHHHJJJJJJJJHHIJEGGHIHIJJJJJJJIJIIIIEHIJJ
@4223442/1
ggaagtaggtgctgggcctcttgtatgcgaaggtgttgaggcgcttgtgg
+4223442/1
CCCFFFFFHHHHHJJJIJJJJJJJJJJJJHIIICFGHJJJJJJJIJJGJJ
@4223526/1
gtttattttgtttttctctgtgatctgtttcttggcatctatagatgtcg
+4223526/1
CCCFFFFFHHFHHJJJJJJJIJIJJJJIIJJJJGIIIJIIJJIJJJJHIJ
@6295431/1
gctgatggaggcttcctgtgtttattcacttttagtaggactccgggtgt
+6295431/1
CCCFFF2AFHHHHJJJJJHGHGIGIJIJIJJJJJJGIGIIJJIIIJJ@FA
@3718297/1
gtcacggtactcgcggtacatgttgtgtacacctgagcgagactcataac
+3718297/1
C@CFFDDFFFHFFGHGCFIGGD?FHIIHIG??BGFFHGIAHHGIIIIIIE
@626930/1
atgcgaaggtgttgaggcgcttgtggtggtgcacgcgcttgggcagaggg
+626930/1
C@CFFDDAHFHHHGGGHHGBGII;BF?BFGGIIIIGGGGFHHFFFFCBCD
@6782354/1
cgctcggacatttcaattttatttagttggtcttggttgaacggaactcc
+6782354/1
CCCFFFFFHHHHHJJIJJJJIJJJJJGIJJIHIJJJHIJJJJJJJJJJJJ
@627247/1
gcctggctcccatgtcacggtagcactgagtgacggcacctccgacactg
+627247/1
B@CDDFFFHHHHHJJIGIJJFFHJIJJJIJHHJIHHIIIJJJJJJIGGIG
@4223922/1
gtggattttaatgttattattacagcatacataataaaattagaggaagt
+4223922/1
@@@FDFFFHHHHHGHHHIHIGJIJJIJJIJJJJJJJIIJJJJJJJJDHIH
@3201741/1
ctccgacactgaggtcacggtactcgcggtacatgttgtgtacacctgag
+3201741/1
@?@DDDDDHDH?FGGHCG<F:C@FHC@GGHEGGECH@DCCCDCF;=7@CC
@6296028/1
ctgcttcacctgtggccggcggcacgcagacgccttgatgacctccactt
+6296028/1
@CCDFFFDFHHFHFIFIJIIJIIGGIHJJHGHFFCCEEDCDDDCDDDCDD
@6296029/1
gccagatgccaaagttcttgatcttcactgggctcttctctgggatttcc
+6296029/1
@@CFDDDEHFFDAGEEHGIHHIJHGECEBCGG?HCHGHIIJEFGGHGIGF
@7308389/1
ctttgatttcttttgtaaatttaactctctgtgagtccgtcagtggcttt
+7308389/1
CCCFFFFFHHHHHJJIIJJJJJJIJJJJJJJJJJJIJJJIJIJIJJJJJJ
@4224229/1
ctcatcttgtatagaggaggcttgggctcgctctccgaagggagcttgcg
+4224229/1
@@@DFFFFHFHHBGIIIGGIIII>EFHIJJGIEGHIGDGIJJ?GHGGIDI
@627694/1
cagccgttggcgtcgattgcggtatcggcgtcgcttgcggtaccggcgtc
+627694/1
CCCFFFDDHHHHHIJGIIJJJJHHIJJIJJIIHHHHFFFDCDDDDDDD9B
@2208654/1
cagccagatgccaaagttcttgatcttcactgggctcttctctgggattt
+2208654/1
@@BFFFFFHHHHHJJJFHJJIIJJJJJIGIJJGGIIJJIJJJJJJGGJJI
@6296385/1
gggctctgtgcctggctcccatgtcacggtagcactgagtgacggcacct
+6296385/1
CCCFFFFFHHHHHGIJJJJJJJJJJIJJJHIJIIJJIJJHIJIIEIIJJG
@6296427/1
agagaagatcctcatcttgtatagaggaggcttgggctcgctctccgaag
+6296427/1
8=?DDDDDFHDHGEEEFEHIIHFAEFHCEFGIIH;CB>DF@?DF<?;FG;
@7308969/1
atctgtttcttggcatctatagatgtcggtggcgcacagggcacgcttgc
+7308969/1
CCCFFFFFHHHFHJIJIIJJIIIIGHIJJFGIIJJGIJIJJJJJJJJJGA
@2209168/1
actgagtgacggcacctccgacactgaggtcacggtactcgcggtacatg
+2209168/1
@@;DDD2A<CFF><FBGFIIFIIE@@9BF9?DBFE?FEII;FFFE<B?B@
@1658888/1
ataaaattagaggaagtaggtgctgggcctcttgtatgcgaaggtgttga
+1658888/1
CC@DFFFFHHHHHJJJGHHIIIJJJJJJJJJJJJGIIJJJIIJIBFHIJG
@4769604/1
gtcttcttgaacttcttcaattgacgcaagaagtaccagaaacgggactt
+4769604/1
CCCFFFFFHHGHHJJJJJIJJJJJJJJJJJJJJIJGJJJJJJJJJIJJJJ
@7309089/1
gctgttgtggaactgcttcacctgtggccggcggcacgcagacgccttga
+7309089/1
CCCFFFFFHHHHHJJJJJJJJJJJJJJJJJJJJJJJHHFFDDEDDDDDDD
@7309179/1
ctttcctaggagtgactttcccgtttccaatctccaagacaggaggctcc
+7309179/1
@@@DFDFFFFAFHFGFGHIGGGGHGEGGGHGBGFHIJGADHFEEBAAFDD
@105513/1
ctggagagaagatcctcatcttgtatagaggaggcttgggctcgctctcc
+105513/1
B@CFFFEFHHGHHJJJJJJJJJIJIJJIJIIIJJJJJABHGIIIIIIIGI
@1146747/1
ctcatcttgtatagaggaggcttgggctcgctctccgaagggagcttgcg
+1146747/1
CCCFFAEFFFHHHJJJGFHIIJJAEHGHGJIJIJIJJIIGGIIJJGHGIG
@4769835/1
gcaagaagtaccagaaacgggacttagccacaatctggtctggagagaag
+4769835/1
CCCFFFFFHHHHHJJJJJJJJJJJJJJJJJJJJJJJIJIJJJJJJIJJJJ
@4770096/1
ggcagagggaatctgattgtgctgttgtggaactgcttcacctgtggccg
+4770096/1
CCCFFFFFHHHHHJJJIJJIJIJJIJJIGJJJJJJJIJJJJJJJJJJIJJ
@105948/1
aataaaattagaggaagtaggtgctgggcctcttgtatgcgaaggtgttg
+105948/1
@@@FDADDFFGAFIJEGFFEHDFHIIECGHHIJIIH<FGCBGGGGBBDEG
@2210000/1
gtgcacaatatccgtgtcgaccactgtgcctggttccacgttatattgga
+2210000/1
@@;DBD8DFFFF?@:AC>GGFIIE?B9?BDBDG:D<BAA@09?@FEFFC8
@1659779/1
ggcggggtatggaattttaatttatgccccctttaaaaaaagctcgatct
+1659779/1
CCCFFFF?FHHHGIIJJJIIJJJJJJJJJIJJJJJJJJHFDDEDDDDDDD
@6783466/1
cgccaattgcttcaccttatgatagtcatcgcggcctctagccgacacga
+6783466/1
@@@?=DDD3A<AA?F?F??BECBAH<2AFHEE<GFB?FFEFFIFFFEF>F
@7310310/1
cagagggaatctgattgtgctgttgtggaactgcttcacctgtggccggc
+7310310/1
CCCFFFFFHHHHGIJJJHJJJJHJIEHIJJJJJJIJJJIJGGFHIGFGEE
@4770619/1
agttagaaatgttacaacctctatactttgcattaaaataatgcccattt
+4770619/1
CCBFFFFFHHHHHJJJJJJJJJJJJJJJJJJJJJJJJJJJJJJJJJJJJJ
@4770674/1
gcaagaagtaccagaaacgggacttagccacaatctggtctggagagaag
+4770674/1
CCCFFFFFHGHHHJJJJJJJJJJJIJIIJJJIJJJJJJJJJJJIJIJJJI
@6783785/1
agcgagactcataacgcagccagatgccaaagttcttgatcttcactggg
+6783785/1
CCCFFFFFHHHHHIJJJJJJJIIIIJJHHIJJGHIJIGGHHIJJJJIIFI
@1660262/1
caccagtggtcttcttgaacttcttcaattgacgcaagaagtaccagaaa
+1660262/1
CCBFFFFFHHHHHJJJJJJIJJJIIJJJIJJJJJJIJGIIJGHJJJJJJJ
@106539/1
cctggctcccatgtcacggtagcactgagtgacggcacctccgacactga
+106539/1
@@CDFFFFGHFHHIIIHIICFGIIJJIIJFHIIIJJJJIGIJJJJJJJJG
@6783905/1
gtcacggtactcgcggtacatgttgtgtacacctgagcgagactcataac
+6783905/1
CCCFFFFDHHHHHJJJGHJJJJJJJJJIJJFFHIJGJJJJJJJJJJJJJI
@106655/1
gtgctgttgtggaactgcttcacctgtggccggcggca
+106655/1
?=;:ADBADFH@FAHEEHGGEHIBH><AEHH:F>D@B:
@106698/1
gccagttataaagcatagcccgaagtgctattggcacacaggcataatgc
+106698/1
CCCDFFFFHHHGHHHIGGEHIIGHIHIJIJJJJJJIIGHIIIJDGIJJII
@106735/1
ggatggagtgagcacgggctctgtgcctggctcccatgtcacggtagcac
+106735/1
CCCFFFFFFFHGHJIJIJJIJJJHIJJIJJJIJJIJJJIIGJJIGIIIII
@1660567/1
acacctgagcgagactcataacgcagccagatgccaaagttcttgatctt
+1660567/1
1??B?BDDAD@?F:@CE?@HHAEGIIGHEGGFECEHHDGBDAFDA@FBCH
@7828494/1
ggcctcttgtatgcgaaggtgttgaggcgcttgtggtggtgcacgcgctt
+7828494/1
??@FFFDDHHHHHJJIIIGGHFHIIGIHIJGIJIEHGFH@FHFDGIHFFD
@1148224/1
gtacacctgagcgagactcataacgcagccagatgccaaagttcttgatc
+1148224/1
B=BDBADDHHHHHJJJJJJJJJJJIIIGIJJJJCHIIIJIIHHIGGGGII
@7311499/1
agtgacggcacctccgacactgagg
+7311499/1
?@14BDB8:D?;:CG<@EBEE>9C7
@6784607/1
ctggttacattgctcacgtacagctaagttattagcgatattataattat
+6784607/1
@CCFDFFFHHHHHJJJJJJGIJJJJJIIIJJJJJJIJIJJJJJJJHIIII
@6784650/1
ctgagcgagactcataacgcagccagatgccaaagttcttgatcttcact
+6784650/1
CCCFFFFFHHHHHJJJJJJJJJJJJJJJJJJJJJJGIIJJJJJJJJJJJJ
@2211917/1
cgtagttctcagcttccctgcaaagttaaccatcttgtattcaaaagaaa
+2211917/1
CCBFFFFFHHHHHJJJJJJJJJJJJIIJJJIIJJJJJIJJIJJJIIJJJJ
@7829104/1
ggagtgagcacgggctctgtgcctggctcccatgtcacggtagcactg
+7829104/1
?<?D=ABDBHA?@FGGGGIIIIGEG?GHHHG;DGBFGEEF7??<<C>C
@107496/1
ccctcaatctgcaccagttcatatttgggcacagttcctcgacgagcaag
+107496/1
@8@DBDDAD?DHA@?AFFHHGBDFBHFGEACECG?:CGEGIGEHIGIGGH
@6784934/1
cccgtatctcaacacccataaagaactgtttgcctctcatgtcccatact
+6784934/1
8?@;A@DAFF?B?CEHGIBF::A?ACCF?:EDHIDB??DDHICBDG?9FH
@2212068/1
ggatggagtgagcacgggctctgtgcctggctcccatgtcacggtagcac
+2212068/1
CCCFFFFFHGHHHJJJHIJJJJJJJJJIIJJJJJIJJIJJJJJJGGIJJJ
@628518/1
ggcacctccgacactgaggtcacggtactcgcggtacatgttgtgtacac
+628518/1
@@@FFFFFGHHHHJJIJJIIIIGIIGIJJJGIIJBHIIJJGIIHHCEHA?
@107806/1
gtagtactgagtgacggcacctccgacactgaggtcacggtactcgcggt
+107806/1
CCCFFFFFHHHHHJJJJJJJJJJJJJJJJJJJJJHIJJJJHHJJJJJHHB
@107833/1
gtcttcttgaacttcttcaattgacgcaagaagtaccagaaacgggactt
+107833/1
CCCFFFFFHHHFHJJIJJIIIIJIIJJJJJJJIGGIJGIJJJIIHIJIJJ
@3203025/1
cgcaagaagtaccagaaacgggacttagccacaatctggtctggagagaa
+3203025/1
@C@FDDFFDADDFHJJIIIIIIIJIIIIGIFIGCGCCIDGHEHGHGCHFE
@2694573/1
ggaactgcttcacctgtggccggcggcacgcagacgccttgatgacctcc
+2694573/1
CCCFFFFFHHHHHJIJIJJJJJJJJJJJJJFJHHFFFDEDDDDDEDDDDD
@3203135/1
ctcatcttgtatagaggaggcttgggctcgctctccgaagggagcttgcg
+3203135/1
CCCFFFFFHDFH?HIIBBEGHGGCF=;FGHGHCEHHAAD?FGF4;CCE=;
@7312994/1
cgaccaatcatggacttttcttcaatatccacataagtaacttcaaatga
+7312994/1
CCCFFFFFHHHHHJJJJJJJJJJJJJJJJJJJJJJJJIHJJJJJJJJJJI
@7313086/1
tcctccttagaagttggttcctctttacaagtagactcatctttagcact
+7313086/1
CCCFFFFFHHHHHHIJJIJJJJJJJJJJJJIIJJJIJJJJJJJJJGIJJJ
@3719419/1
gcacgtagttctcagcttccctgcaaagttaaccatcttgtattcaaaag
+3719419/1
CCCFFFFFFHHHHJJJJJJJJJJJJJJJHJJJJJJJJJJJIJJJJIJJJG
@4225165/1
gttctcagcatggtaagaaggtggcggccagaatctagacatgcacagct
+4225165/1
CCCFFFFFHHHHHIJJJJJJJIJJJJIJJJJJJJJJJJJJJJJJIJJJJJ
@3719508/1
cagagggaatctgattgtgctgttgtggaactgcttcacctgtggccggc
+3719508/1
CCCFFFFAHFHHHIJJJGIJJJJJJCGHEHIIIJIJJIIJJJIJJIIIJG
@6297050/1
ctcataacgcagccagatgccaaagttcttgatcttcactgggctcttct
+6297050/1
@@@DBB;;DAFDFBEGGBHGHEHBH4?CGGD@GDHIGGGHICGAFDDDGA
@3719807/1
gcaagaagtaccagaaacgggacttagccacaatctggtctggagagaag
+3719807/1
CCCFFFFFFHHHGJJJIJJJJIJJJJJJJJJJJJJJJJJJJJJJJJJJJI
@629758/1
cagcatacataataaaattagaggaagtaggtgctgggcctcttgtatgc
+629758/1
CCCFFFFFHHHHHJJJJJJJJJJJJJJHIJJHHIIIJJJJJJJJJIJIJJ
@3203794/1
ccctgatagagacgatttcaccagtggtcttcttgaacttcttcaattga
+3203794/1
BCCFFFFFHHHHHJHIJJJJJJJJJJJJJJJJJJJIJJJJJJJJIIJJJH
@4225707/1
gttgtgtacacctgagcgagactcataacgcagccagatgccaaagttct
+4225707/1
@@@DFFDDHFHHHEFHIJDGGGIJIIIJIJGIJGJJJJIGIIIJIJFHIJ
@4225729/1
agcgagactcataacgcagccagatgccaaagttcttgatcttcactggg
+4225729/1
CCCFFFFFHHHHHJJJJJJJJJJJJIJJIJJJIIJJJJJJJJJJJJJIHJ
@4225818/1
ggattttaatgttattattacagcatacataataaaattagaggaagtag
+4225818/1
CCCFFFFFHHHHHIJJJJJJJJJJJJJJJJJJJJJJJJJJJIJJIJJGII
@3720387/1
atacataataaaattagaggaagtaggtgctgggcctcttgtatgcgaag
+3720387/1
??BDFFFFHGHHGJJIIJJIJIIJJJJJJJIGGGGJJIIJJJJJIJIHHG
@7314437/1
ctggagagaagatcctcatcttgtatagaggaggcttgggctcgctctcc
+7314437/1
@CCFFFEFHHHGHIIIIGIIJJJJIJIIJJIHHJJJIGGGIGIJGGGIIJ
@3720466/1
gccagatgccaaagttcttgatcttcactgggctcttctctgggatttcc
+3720466/1
CCCFFFFFHHHHHJGIJJJJJJJJJJJJJJJJJJJJJJJJJJJJJJJJJJ
@2695781/1
ccggtctatctgatccacacggactgaacacggtttcttgcctgggtacg
+2695781/1
CCCFFFFFHHHHHJJJJJJJJJJJJJJJJJJJJHIJJJJJJJJJJJHHIJ
@2696096/1
gtgctgttgtggaactgcttcacctgtggccggcggcacgcagacgcctt
+2696096/1
??<DDDBDFCDDFBFHI9IF4CEEFDDFGGHGB:FA6=8?DCC3;8?29;
@3204670/1
ttattttgtttttctctgtgatctgtttcttggcatctatagatgtcggt
+3204670/1
CCCFFFFFFHHHHJJJJJJJJJJJJIJJJJJFHDFGEFGHCCFGGDGGI?
@4226447/1
tgagtgacggcacctccgacactgaggtcacggtactcgcggtacatgtt
+4226447/1
BCCFDFFFHHHHHJJJJJJJJJJJJJJJIJJJJIIJJJJJJJHHFFFFFF
@2696244/1
gcactgagtgacggcacctccgacactgaggtcacggtactcgcggtaca
+2696244/1
CC@FFFFFFHHHHIIJJIIJJJGIIJJJIJGHIGBHIGHIJIJJJHEBBB
@1151219/1
gcgagtacttcatattagaaatcacttctttgattttcttcaagcgctca
+1151219/1
???AB@B:ADFFFIDI>GFEIFHII9FHIIIIHIFIIIIIIIIFCFEGFF
@2212820/1
ctgagtgacggcacctccgacactgaggtcacggtactcgcggtacatgt
+2212820/1
:?@:A=D?FH<?FHH@AEGDFH@FIDDHIG@FGHF=7B=F@EEHB4?DEB
@3204930/1
ggatgcactacatttccgtccatcattttgtcaacgaactcttctgaag
+3204930/1
@@<7B;DDFAF>DEHB4EA<E:A@FHIGGGG@9E??GHGE>FC<9BBDH
@6785505/1
gggatgcgtgacgtcagcccctacgatcatcactgtcgtgtcctttatac
+6785505/1
CCCFFFFFHHHHHIIJIJJJJJIIDHGIJJJJJJIIHIGIHIIJJJJJFJ
@5241634/1
cagcatacataataaaattagaggaagtaggtgctgggcctcttgtatgc
+5241634/1
CCCFFFFFHHHHHJJJJJJJJIJJJJJIJJJHIIJJJJJJJJJJJGIJJJ
@3721683/1
aggcttgggctcgctctccgaagggagcttgcggccgatgacctcatact
+3721683/1
CCCFFFFFHHHHHIJIIIJJJJJJJIIJJJJJIJIJJBHHFFFFFEECED
@6785680/1
catacataataaaattagaggaagtaggtgctgggcctcttgtatgcgaa
+6785680/1
?<@DDDDDHH>CA<FG<E>IFHIIHGEEEFFFHCGCFHGHCGIGGHIICG
@2213020/1
gtgctgggcctcttgtatgcgaaggtgttgaggcgcttgtggtggtgcac
+2213020/1
CCCFFFFFHHHHHJJIJJJJJHHHJHGHHJJJJJJIJJJJJJIIJIIJJJ
@1661535/1
tattattacagcatacataataaaattagaggaagtaggtgctgggcctc
+1661535/1
?;?DDDDFHHAFHIIFBFI@FEHHIGDHGDHEICG?EFBCHHGGGE?FDF
@1661641/1
cctcacatgattcatccacaaattccaacccttgcgtttcaaaacaattc
+1661641/1
CCCFFFFFHHHHHJJJJJJJJJIIJJJJJJJJJJGHHIJJJJJJJIJJIJ
@3205547/1
gggggaagtaaatgcatctgtccttatttccgacccacaaacaattaagc
+3205547/1
CCCFFFFFHHHHHJJJJJJJIJJJJJJJJJJJJJJIJJJJJJJIJJJJJJ
@3205574/1
ctctatactttgcattaaaataatgcccattttcacaggcaagggatcct
+3205574/1
CCCFFFFFHGGHHJJJIGIIJIIJJJJGJJJJJJJJJJIJJJJJJIJJJJ
@6786452/1
ctggagagaagatcctcatcttgtatagaggaggcttgggc
+6786452/1
@@<AD:222CFFFB?A:??A?B:3<<<<?<<::11110B;0
@1662389/1
cccatgtcacggtagcactgagtgacggcacctccgacactgaggtcacg
+1662389/1
@@<?DDDDBHDFFDGGIIGIGI4AFCHIBGHG;FDFHA?AEC3@C=@CCB
@7316939/1
tgctgggcctcttgtatgcgaaggtgttgaggcgcttgtggtggtgcacg
+7316939/1
CCCFFFFFHHHHHJIJJJJJIHHIEGFHIGIJHJJJJJHIJJIIIHIHIH
@7317091/1
gtttgtctgtttgtctgtttgtctgtttgtctgtttgtctgtttgtctgt
+7317091/1
@@?DFDDFHHGDD?EGGBHIHCHEHHGEGECHHHHGGCF@FGGHABFDHF
@2214211/1
ggcacgcttgcgcatgacatctatacatgccattggcgttcaaaaggtta
+2214211/1
CCCFFFFFFAFDFFHGEHIJIIIJCCDCHIJJJJIIJJJIJGGGGIIFFC
@6787031/1
ctggagagaagatcctcatcttgtatagaggaggcttgggctcgctctcc
+6787031/1
CCCFFFFFHHHHHJJJJJJJJJJJJJIJJJJJJJJJJIJJJJIJJJJJJJ
@109520/1
agagggaatctgattgtgctgttgtggaactgcttcacctgtggccggcg
+109520/1
CCCFFFFFHHHHHJJJIJIJJIJJJJJJJJJJJJJJJJJJJJJJJJJJJJ
@5243316/1
atacataataaaattagaggaagtaggtgctgggcctcttgtatgcgaag
+5243316/1
CCCFFFFFHHHHHJJJJJJJJIJHIJJHHIJJIJJJJJJJJJJJJJJJJJ
@3206779/1
ccacaatctggtctggagagaagatcctcatcttgtatagaggaggcttg
+3206779/1
CCCFFFFFHHHHHJJJJJGIIJJJJJJJJJJJJJJJJJJJIJJIJJJJJE
@2214856/1
cctgtcgggagcggagcgcgctgtagctttgatcatagtagatgtttgca
+2214856/1
CCCFFFFFHHHGHJJJJJJJJIJIJJJJJJJJJJJJHHHGHHHFFFFFFF
@2215050/1
atcttgtatagaggaggcttgggctcgctctccgaagggagcttgcggcc
+2215050/1
@C@FFFDFHFHHGGEGAGHJ<DGGIJGIJJJIJIGIJIIEHIIIIIGBEE
@7317872/1
ggaactgcttcacctgtggccggcggcacgcagacgccttgatgacctcc
+7317872/1
@C@DFFFFHFFHDDGGFHEHGHDHEHGIEHJJFEDFF>CBCD@;CACC:B
@7317973/1
gtggtggtgcacgcgcttgggcagagggaatctgattgtgctgttgtgga
+7317973/1
@@@FDDDDFFHHGIGGIJIIJGIJJGJBGGIJIIIDGIFHGIIGGIIIJG
@7318016/1
gtaggtgctgggcctcttgtatgcgaaggtgttgaggcgcttgtggtgg
+7318016/1
?=?DD=ADDHHBBEGFBGGCFDH<CAFHI?DDGFFFHFAFAG@=F==;C
@6788042/1
gcaagaagtaccagaaacgggacttagccacaatctggtctggagagaag
+6788042/1
CCCFFFFFFFHHHJJJJJIIJIJIJIJJJJJJJJJJJJIJJJIIIIJGJJ
@110550/1
cctcatcttgtatagaggaggcttgggctcgctctccgaagggagcttgc
+110550/1
CCCFFFFFHHHHHJJJJJJJJJJJHIIJIJJJJJJJJJJJIIJJJJIJGI
@5762387/1
cactgagtgacggcacctccgacactgaggtcacggtactcgcggtacat
+5762387/1
8;?DDDDDA8CCAEEEEE@8@:?@DDCECD?D<??0BBACDDAD8:?=;.
@5762407/1
actcattttaatatgacgagtttaaataattaggtatatacttagtgcac
+5762407/1
CCCFFFFFHHHHHJJJJJJJHIIJJJJJJJJJJJHIJJJJJJJGIIJJJJ
@3723004/1
ctggagagaagatcctcatcttgtatagaggaggcttgggctcgctctcc
+3723004/1
CCCFFD?DHGHHFGGGEBIGIIGFFHCDHEE;FH@?DCHIFA@G:FFGCD
@7318792/1
gaactgcttcacctgtggccggcggcacgcagacgccttgatgacctcca
+7318792/1
CCCFFFFFHHHHHJJJJJJJJJJJJJJJJJJHHHFFDEDDDDDEDDDDDD
@4773889/1
atacataataaaattagaggaagtaggtgctgggcctcttgtatgcgaag
+4773889/1
CC@FFFFFHHGDHJGIGIGGHIJGGHHEGIIJJJJGIGIGIFHGIGIHEG
@1151726/1
gcaagaagtaccagaaacgggacttagccacaatctggtctggagagaag
+1151726/1
CCCFFFFFHHHHHJJJJJJJJJJJJJJJJJJJJJJJIJJIJJJJJIJJJJ
@2215972/1
atacataataaaattagaggaagtaggtgctgggcctcttgtatgcgaag
+2215972/1
CCCFFFFFHGHHHJJJJJJJJJJHJJJIJJJJJJJJJJJJJJJJJIIHGI
@5245144/1
gtgtaaaacttctcggaaatctccaatccaaaccgtttgaaatctcggtt
+5245144/1
CBCFFFFFHHHHHJJJJJJJJJJJJJJIIJJJJJJGIIJJJJJJJJJJFH
@3723259/1
gtcggcataacgggccgcgactccgccctcttcctcgggttggaatgatt
+3723259/1
CBCFFFFFHHHHHIIJJJJIIJJIJJIIIHEEHFHFFFDCDDBCCDDDDE
@110750/1
ctgcttcacctgtggccggcggcacgcagacgccttgatgacctccactt
+110750/1
CCCFFFFFHHHHHJJJJJJJJJJJJJJJJHHHFFEDEEEEEDDDDDDDDD
@5245377/1
gcaagaagtaccagaaacgggacttagccacaatctggtctggagagaag
+5245377/1
CCCFFFFFHHHHHIJJJJJIIGHJIJJJJJIIIJIIIIJJJJJJJJJJJJ
@631182/1
ggtgttgaggcgcttgtggtggtgcacgcgcttgggcagagggaatctga
+631182/1
@@@DDDDDHHHHHIJJHIGICGFBGIJGIJJJJJJJJGGIEFHFFFFFEC
@1152220/1
ggcttattctgcatacctgccatgcgctggtaagcgctatggactgctgc
+1152220/1
B@CDFFFFHHGHHIJIIIJIIIIIIJGGGGFHGBFHJJJGIIIIJJJJII
@5245476/1
ttaatgttattattacagcatacataataaaattaggggaagtaggtgct
+5245476/1
CCCFFFEFHHHHHJJJJJJJJJJJJJJJJJJJJJJJJJJJJJHIJJHIJJ
@3723711/1
aggaagtaggtgctgggcctcttgtatgcgaaggtgttgaggcgcttgtg
+3723711/1
CCCFFFEFHHHHHJJJJJJJJJJJIJJJJJIGIJ?FGEHGJJIJJJJJJG
@3723785/1
ctgggcctcttgtatgcgaaggtgttgaggcgcttgtggtggtgcacgcg
+3723785/1
BCCFFFFFHHHHHIJJJJGIIJCHHGIIJJJJJJIJIJJGIGGHGEHIHG
@5245715/1
tggagagaagatcctcatcttgtatagaggaggcttgggctcg
+5245715/1
@@@DDDDDBB;A:2AE?D?EEHCCECE?B>8?EFDF@1DA??F
@7320255/1
cccgcgacttcgttcgcgtggaatagtgacttccggcaaatttttggttt
+7320255/1
CCCFFFFFHHHHFIJJJJHIJJJJJJIIIJJJJJJJJJJHHHHHHFFACE
@6298938/1
tcttcttgaacttcttcaattgacgcaagaagtaccagaaacgggactta
+6298938/1
@C@FDDFFHFHHHJJEIIJIIJIEGDEGI@E@GGA:DGH?FFHGAAGEHI
@5245846/1
ctgagcgagactcataacgcagccagatgccaaagttcttgatcttcact
+5245846/1
@@CFFFFDHFHHHJJJJHHEFFGGHIIJJIJIGIJBFGGHHHGGGGHIIG
@2697240/1
ctctgtgcctggctcccatgtcacggtagcactgagtgacggcacctccg
+2697240/1
CCCFFFFFHHHHHJJJJJJJJJJJJJGHJJJJJJJJHIJJJJJIJJJJJJ
@6299087/1
tgcaaagataagatgaagaagaggagcaaatggaaaaaaaaattggtgaa
+6299087/1
CCCFFFFFHHHHHJJJJJJJJJJJIJJJJJIJJJJJJJJJJIHHJJGHIJ
@111149/1
cagcatacataataaaattagaggaagtaggtgctgggcctcttgtatgc
+111149/1
@@@FFEFFHFHHGJJIIJJIIIGIGEHGHIJCGHHIGBDGIJJJJJJJJJ
@3724490/1
acctgtggccggcggcacgcagacgccttgatgacctccactttgatgat
+3724490/1
CCCFFFFFHHHHHJJJJJJJJJJJJHHHFFFFFFEEEEDDDDDDDDDDEE
@2697511/1
gttaaaataaaaatccatttcattgttctcattcgcgtacttttcaagga
+2697511/1
CCCFFFFFHHFHHIJJJJJJJJJJJJJJJJJJJJJJJJIJJJJJHIJJJJ
@111239/1
ataatcttcagatactccaaagcattctgggctgcagatgactgtgcatc
+111239/1
?@@FFFFFHHHBFGIJFGIGIIIGHIGGIFJJHIJJJJHHIJIIFEHIIG
@632113/1
ggattttaatgttattattacagcatacataataaaattagaggaagtag
+632113/1
@@@DDDD4ADFADED@@DGI@FB>3<?CEFEEHHCHGD9CGHHAGCCHD<
@2697768/1
gagccatagcaaacagccactggcaatgtggatagctggacaaggcactg
+2697768/1
CCCFFFFFHHGHHJJJJJJJJJJJJJJJHIJJJIJJJJJJJJJJJJIIJI
@5246474/1
gtcacggtagcactgagtgacggcacctccgacactgaggtcacggtact
+5246474/1
CCCFFFFDHHHHHJJJJGIIJJIJJJJJJJJJJJJJJJJJGIJJJJHJHH
@111537/1
cttttcgccaatcatgcgcatccctagcatactaccgatatgcaatccct
+111537/1
?@;D?D61CFFFA9FG@8@1<:9C?GF@@GFEEFIIBFFBFFFFCFI@=C
@7831219/1
acgcagccagatgccaaagttcttgatcttcactgggctcttctctggga
+7831219/1
C@CFFFFFHGHHHJJJIGDFHHHIEHIJJJJJJIJGGIIIJJJJJJJJIE
@111788/1
ccaaagttcttgatcttcactgggctcttctctggga
+111788/1
CC@DDD=BFBHHFIGBCFFE9HFHB?F>9AFFHGEC;
@632679/1
cactgagtgacggcacctccgacactgaggtcacggtactcgcggtacat
+632679/1
CCCFFFFEHHHHHIIJJJJJJJJJJJJJJJIIJJJJFHJJJJJJHHFFFF
@3725784/1
gcaagaagtaccagaaacgggacttagccacaatctggtctggagagaag
+3725784/1
CCCFFFFFCFHHHIJJJJJJJJJJJJIIJIIJJJJJJJIIJJIJIGIGIJ
@7322014/1
gatcgttgtattcagctggtggagcagatatagcggtggaggggaacaca
+7322014/1
@<@FFDDFFDHFHIFGGDH<CF@FGGEEHIGEHIIG?DHHFGIIBGID@@
@7322309/1
gccagatgccaaagttcttgatcttcactgggctcttctctgggatttcc
+7322309/1
CCCFFFFFHHHHHJIIJJJJJJJJJJJJJJJJJJJJJJJJJJJJIJJJJJ
@7831902/1
tctgtttcttggcatctatagatgtcggtggcgcacagggcacgcttgcg
+7831902/1
CCCFFFFFGHDDFGDFFGICHHGCHDGHE;FAFGIIGGJJEHCEGBHA@B
@7831972/1
gaacttcttcaattgacgcaagaagtaccagaaacgggacttagccacaa
+7831972/1
CCCFFFFFHHHHGJJGJJJIJJJJJHIJJJJJJJJJJJJJJJJIJJJJJJ
@1663132/1
gagactcataacgcagccagatgccaaagttcttgatcttcactgggctc
+1663132/1
CCCFFFFFHHHHHJGIJJIJJJIJJIIJJHIJJJJJJJJJJJJJJJIJIJ
@7832123/1
gagacgatttcaccagtggtcttcttgaacttcttcaattgacgcaagaa
+7832123/1
CCCFFFFFHHHGHJJJJIJIIJJJJJJJJJJJJJJJIJJJJJIJJJJJJJ
@7832173/1
ctcataacgcagccagatgccaaagttcttgatcttcactgggctcttct
+7832173/1
@;@DDDDBF@DHHBHHIGEHC<FEH::CFGIIGGICH@EHECG9DE3DDB
@7832251/1
agagaagatcctcatcttgtatagaggaggcttgggctcgctctccgaag
+7832251/1
;<?DDD?DFFFDFGIIHIII@FE?EHA9EHCCGGG=@;:?0DGG>F:@FB
@7832329/1
ctgcttcacctgtggccggcggcacgcagacgccttgatgacctccactt
+7832329/1
CCCFFFFFHHHHHJIJJJJIJJJJJJJJJHHHFFEDEEEEEDDDDDDDDD
@7323076/1
ggcagagggaatctgattgtgctgttgtggaactgcttcacctgtggccg
+7323076/1
CCCFFFFFHHHHHJJIJJJJIJJJIJJIJJJJJJJJJJJIJJJIJJJJJJ
@112781/1
cgcaagaagtaccagaaacgggacttagccacaatctggtctggagagaa
+112781/1
CCCFFFFFHDFHHJJJJIJJJIIJJJIJJJJJJJJJIIJHHHIJJJIJIJ
@5763867/1
gagaagatcctcatcttgtatagaggaggcttgggctcgctctccgaagg
+5763867/1
CCCFFFFFHHHHHJJJJJJJJJIJJJIJJJIJDGIJGJJJIJIIIIIJIJ
@3207201/1
ttacactccaatctatatcgtaaccattgtcttctttgacgggcacaacg
+3207201/1
CCCFFFFFHHHHHJJJJIJJJJJJJJJJIIJJJJJJJJJJJJJJJJJJJJ
@3207276/1
gtggtcttcttgaacttcttcaattgacgcaagaagtaccagaaacggga
+3207276/1
CCCFFFFFHHHHHJJJJJJJJJJJJJJJJJJJJJJJGIIJJJJJJJJJJI
@5764017/1
tgtaaccactccatactttgtttcatttaaatttacgggctatgccattt
+5764017/1
CCCFFFFFHHFHGJJJJJJIJJJJJJGIIEHIGIIGIIGIIIIJJJJJJJ
@5764064/1
gctgtctgtacattgaaaataaaaataaaaaaatagcaggggttattgtt
+5764064/1
CCCFFFFFHHHHHJJJJJJJJJJJJJJJJJJJJJJJJJJJJJGHIJJJJJ
@4226856/1
atacataataaaattagaggaagtaggtgctgggcctcttgtatgcgaag
+4226856/1
@@@FFFDDDBHFFJJJJIEBHHIJJGGIHGIH?FHEGCGDHDGGGHGGDB
@7323503/1
gtatagaggaggcttgggctcgctctccgaagggagcttgcggccgatga
+7323503/1
@@@DDB?AFF=FFHDCE;BE;FGB8CFGD:B?@FBFBHIGGGEAEDCC?>
@1664055/1
agggaatctgattgtgctgttgtggaactgcttcacctgtggccggcggc
+1664055/1
@@@DDDD;?FFHH>CA@FEHHIH:ACDFGH3:CFGCGCCHEIIIIIG>/9
@4227218/1
gacgcaagaagtaccagaaacgggacttagccacaatctggtctggagag
+4227218/1
CCCFFFFFHHHHHJJJJJJJJJJJJJJJJJJJJJJJJJJJJJJJJJJJIJ
@1664268/1
agacgatttcaccagtggtcttcttgaacttcttcaattgacgcaagaag
+1664268/1
CCCFFFFFHHHHGJGGIJFHHHHHIIJIJJJJJIIJJJJIJJJJIIJIJJ
@4227533/1
atctgattgtgctgttgtggaactgcttcacctgtggccggcggcacgca
+4227533/1
C@@FFFFDHFFHHDFHIGHIGIIIJIJGHIEHIIHGHGGIG>AG<BBBCB
@3208153/1
ttattattacagcatacataataaaattagaggaagtaggtgctgggcct
+3208153/1
CCCFFFFFHHHHHIJJJIJIJJIJIIJJJJGIJJIIIIJIIGHIIDGGII
@1664595/1
gtgacggcaccaccgacactgaggtcacggtactcgcggtacatgttgtg
+1664595/1
CCCFFFFFHHGBHIJJJJJJJJJJFHGIJJHIJJJJJJJEHFHFFFFFFD
@3208294/1
tgcttcacctgtggccggcggcacgcagacgccttgatgacctccacttt
+3208294/1
???DFD?D?FB<CFEFGEHGHFGHAGG>A>BBEBCECCCAACCCB=<AAC
@1664913/1
ccacaatctggtctggagagaagatcctcatcttgtatagaggaggcttg
+1664913/1
CC@FFFFFHHGHHIJJIJHIGIJJIIJJJIIJJIJJJJJJGIIEHJIJI@
@2217414/1
agtggtcttcttgaacttcttcaattgacgcaagaagtaccagaaacggg
+2217414/1
@@?DDDEFHDFFHJFHIIJJJJIGGGEIIFFHGGIECCD4BBFBHDGHGI
@2698749/1
aataaattgcatttaaagttactatatactatagattggtttcaaagtca
+2698749/1
CCCFFFFFHHHHHJJJJJJJJJJJJJJJJJJJJJJJJJJHIJJJJJJHIJ
@7325110/1
cttttctaacttgaacagtgcgatgttttacaagggcaggttgaactcac
+7325110/1
CCCFFFFFHHHHHJJJJJIIJJJJIHIJJJJJJJJJJJJJHIJJJJJJJJ
@4774397/1
gtcacggtagcactgagtgacggcacctccgacactgaggtcacggtact
+4774397/1
CCCFFFFDHHHHHJJJJIJJJJJIJJJJJJJJJJJIJJJJIIJJJJHIHH
@4774541/1
ggcttacatgctaaaactaaactactatacctgtgaaacgatcaacaata
+4774541/1
@CCFDEDFHGHHHGIGIGGGGEIHEFHEHIJJJJJGHGFHHGIIGGGIIG
@2218008/1
gcaagaagtaccagaaacgggacttagccacaatctggtctggagagaag
+2218008/1
CCCFFFFFFHHHHJJJJJJJJJJJJJJJJJJJJJJJJJJJJJJJJJJJJJ
@4774728/1
gcgcttgggcagagggaatctgattgtgctgttgtggaactgcttcacct
+4774728/1
CCCFFFFFHHHHHJJJJJJJJJJJJJIIJJJIJJIIJJJJJJJJJJJJJJ
@7832805/1
gaggaagtaggtgctgggcctcttgtatgcgaaggtgttgaggcgcttgt
+7832805/1
@@@DB?DBFHF?DFGIEGIGIIIIECFGIBBF?CF:B?DHFGE1@FIGG@
@4774828/1
tacatgttgtgtacacctgagcgagactcataacgcagccagatgccaaa
+4774828/1
CCCFFFDFHHHFHICEEGHIJJJJJJJJIJJIJJIJJIJJJJJIIIJJJJ
@2218277/1
gcgcttgtggtggtgcacgcgcttgggcagagggaatctgattgtgctgt
+2218277/1
CCCFFFFFHHFHHIIJJJJJJJJJJJJJJJJJJJIJJJJJJJJJJJJJJH
@1154035/1
gtcctttctaaggttctaaactatatctgtaccaaatttcaaccaaatcc
+1154035/1
CCCFFDDEHHHGFFGIJIIJJJJIJJIJIHIGIJIGIIIHIJJJJJIJHJ
@2218716/1
caccagtggtcttcttgaacttcttcaattgacgcaagaagtaccagaaa
+2218716/1
CCCFFFFFHFHHHJJJJJJJJJJJJJJJJJJJJJJJJJJIJGHGJIIJJJ
@2218730/1
gtggtcttcttgaacttcttcaattgacgcaagaagtaccagaaacggga
+2218730/1
@@@DFDDFFFDDFGFHGEGDGHBHGEHIIIEHGIEHCBGGEGGHHGGGI<
@4229742/1
gcaagaagtaccagaaacgggacttagccacaatctggtctggagagaag
+4229742/1
CCCFFFFFADHHHJIJGIGCEGFFHIHJJEIGIIIIIIDEGGHIIEIJHG
@7326217/1
gtgctgggcctcttgtatgcgaaggtgttgaggcgcttgtggtggtgcac
+7326217/1
CC@DFFFFFHFFHFIFDFHGG7CGI:CGFDGIIGDGGGIICGDCHAG<GH
@2218959/1
cagtggtcttcttgaacttcttcaattgacgcaagaagtaccagaaacgg
+2218959/1
CCCFFFFFHHHHHJIJJJJJJJJJJJJJJJJJJJJIJJGIJJJJJIIJJJ
@4776126/1
agcatacataataaaattagaggaagtaggtgctgggcctcttgtatgcg
+4776126/1
C@CFFFFFHHHHHJJJJJJJJJJJIJHHIJHIIIIJJJJJJJJJIIJJJJ
@1155125/1
gtgctgggcctcttgtatgcgaaggtgttgaggcgcttgtggtggtgcac
+1155125/1
CCCFFFFFGHHHHJJJJIJIIGHIJFGGIJIJJHIJIJJIJJIJJGGGIG
@4230507/1
gccagatgccaaagttcttgatcttcactgggctcttctctgggatttcc
+4230507/1
@?@DDADA?FFAFGFG@G?EHI9CC?@HIDFFIBF9EGEFFGIIIFF??D
@4230555/1
agcgtacgtgtgggtgtagtgcctgtagtatagactgggaagctcgctgc
+4230555/1
CCCFFFFFFHFHHJIIJJIJJJJJJJJIJJIJJIJJJJIIJJJJJJJJJJ
@7834583/1
gtagcactgagtgacggcacctccgacactgaggtcacggtactcgcggt
+7834583/1
CCCFFFFFHHHHHJJJJJJJJJJJJJJJJJJJJJHIJJJJHJJJJJJHF=
@2219794/1
gcaagaagtaccagaaacgggacttagccacaatctggtctggagagaag
+2219794/1
CCCFFFFFFHHHHJJJJJJJIIJJJJJJJIJJJJJJJJIJJJJIIIIEHI
@2219921/1
gctgggcctcttgtatgcgaaggtgttgaggcgcttgtggtggtgcacgc
+2219921/1
CCCFFFFFHHHHHJJJJJJJJIJCGGHIIJJJJJJJJHJJHJIHIJJJJH
@4776765/1
gccagatgccaaagttcttgatcttcactgggctcttctctgggatttcc
+4776765/1
CCCFFDFFGFFHHJAEGEIIHHGIGIHIHJ@EHIIHIJIHGCCHIIJJIJ
@7327255/1
ggcagagggaatctgattgtgctgttgtggaactgcttcacctgtggccg
+7327255/1
@@@FF?DDD>FFHFHDHGHHHIJJHHIJGGEGHGIJJIJJFJECGIFGGG
@1155994/1
gggttattgttatgtcgatgtcgaacccaaaaatgtaattaacttttttt
+1155994/1
@C@DD=DEHHHFHIHGIHGJIJIGI@FEEGBGGDHFHIIIIGIIIIIJJI
@2220311/1
agaggaagtaggtgctgggcctcttgtatgcgaaggtgttgaggcgcttg
+2220311/1
CCCFFFFFHHHHHIJJJJJIJJJJJIIJJJJJIJJJBGGHIIJJIJJJJI
@7327616/1
gtcttcttgaacttcttcaattgacgcaagaagtaccagaaacgggactt
+7327616/1
C@@FFFFFGHGHHJIIJJIJJIJIJIGIJJJIIFHIJJIIJJJJIIJJIJ
@7327769/1
tctgtgcctggctcccatgtcacggtagcactgagtgacggcacctccga
+7327769/1
@C@FDDFFHAHFHIIIBGHCHHGEIAGHGHIIIIG<?BDB6@DFFHIIE<
@5248240/1
gtgcacacaatggtgaactggcgttcatgcggcaaacgcctattaacatt
+5248240/1
@??BDDA=CBHFHIGEHIHHG;CFGBGH@DDGFHGHI<:;C<FEFFEHEG
@1156532/1
tgggcctcttgtatgcgaaggtgttgaggcgcttgtggtggtgcacgcgc
+1156532/1
CCCFFFFFHGHHHIJJJGHHJFGHIJIIJIJJIJJFFHBFHJIFCHIIHF
@6300964/1
cagcatacataataaaattagaggaagtaggtgctgggcctcttgtatgc
+6300964/1
@@@FFFFFBHHFFHIBAF<CHBAGDCHECHHFDEFGIIGIIGII@FIGIF
@7328371/1
ccttcttctcttttttctcctttcttttgcgagctgctgccgaaagatta
+7328371/1
@CCFFFFFHHHHHJJJJJJJJJJJJJJJJJJIJJJJJJJJJJJJJJJIGJ
@3727780/1
gcaagaagtaccagaaacgggacttagccacaatctggtctggagagaag
+3727780/1
CCCFFFFFHHHHHJJJJJJJJJJJJJJJJJJIJJJJJJJJJJJJJJJJJI
@6301121/1
agagaagatcctcatcttgtatagaggaggcttgggctcgctctccgaag
+6301121/1
CCCFFFFFHHHHHJJJJJJIHJJJJJJJJJJJJHIJJJJJJJJIJJJIJG
@7328816/1
gaggtgttgaggcgcttgtggtggtgcacgcgcttgggcagagggaatct
+7328816/1
@@@FADDDHHHGHIGIJJGHGIIICFHIIJJJJJIJJJJIJHHGFFFFCE
@3728121/1
tgtctatcggctccgatttgtcgtcccaaggaaactccttgttaagtctc
+3728121/1
CCCFFFFFFFHHGJIHIIJDHGIIGGIDGIICFDHGGGGIJIJJJIBFHI
@6789682/1
cgtccatcattttgtcaacgaactcttctgaagtatttgtttacaagaca
+6789682/1
CCCFFFFFHHHHHJJJJIJJIJJJJJJJJJJJJHIIJJJIIJIGIJJJJJ
@633540/1
gtcacagtcgatagattacggtctatgtctatcggctccgatttgtcgtc
+633540/1
@@CFFFFFDHDDFGI@FEEEHA;CFHHGGGEHHIGGIIIAFGHGA<=FHA
@5248935/1
gccagatgccaaagttcttgatcttcactgggctcttctctgggatttcc
+5248935/1
;?@FFFFFGHFHHJFGIJGJIIIGIIIIGHEFGIHIGIIJHGEIHIIJJH
@3728439/1
gcaagaagtaccagaaacgggacttagccacaatctggtctggagagaag
+3728439/1
CCCFFFFFHHHHHJJJJJJJJJJJJJJJJJJJJJJJJIIIJJJJJJJJJI
@7329459/1
gtcaaaaccttcattatggcgcgtttacattaggtcggtcaccgaaggcg
+7329459/1
CCCFFFFFHGHHHJJIIIEGIJIIJJJJIJIJJIHGGIGGGIGIJIIIIH
@633917/1
ttcaaattcaaataaaatcactctgcaatcctgcctcacatgattcatcc
+633917/1
CCCFFDFFHHHHHJJJJJJJJJJJJJBCEFGIJJJJJJJJJIIJJJJJII
@634047/1
gccagatgccaaagttcttgatcttcactgggctcttctctgggatttcc
+634047/1
CCCFFFFFGHHHHJHIJJJJJJJJJJJJJJIJJJJJJJJJJJJJIJJJII
@634070/1
gcagacggtgtggtagcgggtcggacgagccgtgccttttattgcttggt
+634070/1
CCCFFFFFFHFHHIJJJJJJIIIJIJIJJJJHHHFFFFEEEEEEDDDDDC
@3729034/1
tgacgcaagaagtaccagaaacgggacttagccacaatctggtctgg
+3729034/1
CCCFFFFFHHHHHIJJJJJJJJJJJJJJJJJJJJJJJJJJJJJIJJJ
@634209/1
gtgaatttgtggcctggcgttgagggcaagttcatgcgtttttgctctgg
+634209/1
@?@DDEFFHFFFBBHEGIGFHDBGGI>GI?HJJJJJIIGHHIJIIJEHHG
@5249625/1
gcttgggcagagggaatctgattgtgctgttgtggaactgcttcacctgt
+5249625/1
@@@FFFDFHHHGHGHIIDEGGIHFEHHIEFEHGIGGIIIIEHIIGIIIBD
@6790529/1
gagcgagactcataacgcagccagatgccaaagttcttgatcttcactgg
+6790529/1
CCCFFFFDFHHGHJIJJJJJJJIJIJJJJIIJIIIJIJIIHHIJIIJIGG
@5249859/1
gttgaggcgcttgtggtggtgcacgcgcttgggcagagggaatctgattg
+5249859/1
@@@DDDDDFHFFHIBEE?EFHEGIIIIIIIIIEHIIGIGFEHFHEEEEEB
@5249888/1
gttggaatgattctggtgggttgtcctgcagagcttgccacatcttgtaa
+5249888/1
@B@FFFFFHDHHHJJJFGGIHIIGIJJJJIHEHGJIIJJJJIJIJJJJJI
@6790697/1
gacgcttagcaagtttcttagacttgccagttcccacttcacgacgcttc
+6790697/1
CCCFFFFFHHHHHJJJJJJJJJJJJJJJJJJJJJJJJIJJJJJJJJJIJJ
@634596/1
acagcatacataataaaattagaggaagtaggtgctgggcctcttgtatg
+634596/1
CCCFFFFFHHHHHJJFHJIJJIJEGJIGGHIJHGIJHHECHIIIJIIIII
@634777/1
ggtacatgttgtgtacacctgagcgagactcataacgcagccagatgcca
+634777/1
@CBFFFFFHHHHGIJJEEFHIJJJJJJHIJJJJJJJJJJJJJJJGIJJJJ
@7330644/1
gccacaatctggtctggagagaagatcctcatcttgt
+7330644/1
;;?BB;D3CFFFFB>EGED@C7F9C?CGHG<FGC9:?
@115229/1
agaggaagtaggtgctgggcctcttgtatgcgaaggtgttgagg
+115229/1
??<DB=?BDD4ADEE3CE1AFFF9F@9CEEED;DDI:9:?@>??
@3729961/1
gactcataacgcagccagatgccaaagttcttgatcttcactgggctctt
+3729961/1
C@@FFFFFHHHHGIJIJJJJJGIJJJJFHHIGIIIIJJJJJJIHIJJJJJ
@1156943/1
cagatgccaaagttcttgatcttcactg
+1156943/1
?<?DDBDD:AD3AEEDE<?C:?F3A:E4
@3210482/1
gcctgtttcagagtctcgttgacttgctgttagctcattttaacacattt
+3210482/1
CCCFFFFFHHHHHHHJJIEGGEHEHBCFGHGGGGIGGEGII>FFBBFDHI
@4231617/1
ggtgctgggcctcttgtatgcgaaggtgttgaggcgcttgtggtggtgca
+4231617/1
CCCFFFFFGBFHGIIJJIJGJJAHGI?EGHGHGHIIIIIJIJJGIIJJJJ
@3210500/1
ctcatcttgtatagaggaggcttgggctcgctctccgaagggagcttgcg
+3210500/1
CCCFFFFFHHHHHJJJJJJJJJJGHJJJJJJJJJJJJJJIJJIJJJIIJI
@1157408/1
gtgggttgtcctgcagagcttgccacat
+1157408/1
=;=:ADDDD:<C<<3C??3<39?EF<D3
@4232087/1
cctcatcttgtatagaggaggcttgggctcgctctccgaagggagcttgc
+4232087/1
CCCFFFFFHHHGHJJIJJIJJJJJHIJJJIJJJJJIJJJJJJJEIHIIIG
@4778422/1
ttctattcaagttatgtaagtattaaattcgtaccgctttttatgtgtca
+4778422/1
CCCFFFDFHHHHGIJJHIJIJJJJGIHGJHIHIJIJJJIJJJJJJGIHHG
@4778442/1
catacataataaaattagaggaagtaggtgctgggcctcttgtatgcgaa
+4778442/1
CCCFFFFFHHHHHJJJJJJJJIJJHJJJIIIJJIJJJJJJJJFHIJJJII
@3730701/1
agcgagactcataacgcagccagatgccaaagttcttgatcttcactggg
+3730701/1
@C@FDDFDHGGHHEBFEEDGDFHGHG>CC<CFHIIIIIIGIHGDCG@4BF
@4778476/1
gaatctgattgtgctgttgtggaactgcttcacctgtggccggcggcacg
+4778476/1
@@@DDADDDF?HHIHI@FFFEC>3FCEEHIIIGII;?FEHHI:@FG8BAA
@1157705/1
atacataataaaattagaggaagtaggtgctgggcctcttgtatgcgaag
+1157705/1
CCCFFFFFHHHHHJJJJJJJJJJHIJJHJJJIIJJJJJJJJIJJJJJIIJ
@3730905/1
ctgtattctatgtttcctaacccgtttctttgtccctgggtaaggtattt
+3730905/1
:??4BD:BDDEDDAEEEEAFIFEE@AFFIICD@ECECED@:?BEI9?BDE
@3731013/1
gccagatgccaaagttcttgatcttcactgggctcttctctgggatttcc
+3731013/1
@?@DD>AACDHBFEACBGFFIGHDH?AFH?B8FHAFHDHEHIG>8?DGDH
@4778903/1
ggcttggtttattcccatcagtttggagttcacctttagaagtatgtttt
+4778903/1
CCCFFFFDHHGHHJJJJJJJJHIJJJHIIJJJJJJJJJJJJJFHIIGIJJ
@1158120/1
cacggtactcgcggtacatgttgtgtacacctgagcgagactcataacgc
+1158120/1
C@CFFFFFGFHHHIGGIIIJ@FHJJIIID??FEHHIIGGFGIJJGIIIIJ
@3731273/1
gcaccgtcaaggagttcatctcttgggaactgcacaccaatcaggaatat
+3731273/1
CCCFFFFFHGHFHJGHIJJJJJJJJJJJJJJJJJJJJJJJJJJJJJJJJJ
@1665678/1
caccagtggtcttcttgaacttcttcaattgacgcaagaagtaccagaaa
+1665678/1
CCCFFFFFHHHHHJJJJJJJJJJJJJJJJJIJJJJJJJJJJIIJJJJJJJ
@1158336/1
gacggcacctccgacactgaggtcacggtactcgcggtacatgttgtgta
+1158336/1
B@@FFFFFGHHHHJJEIJIJJIHGJJJJDHGIIIIIJFHEIHGHHFHDEC
@1158434/1
gggatcctaacttcgcaaccactaattccagtgataaattcactctagca
+1158434/1
@@@BDDBDHHHHHJHGHGIJIIJJJJJIFFEC@GIJJGIIIIJIEIIEGH
@2222157/1
ctcatcttgtatagaggaggcttgggctc
+2222157/1
1:?DDDDDFFDFFBFFFFFFGIIE1;@EB
@1665921/1
gttgtggaactgcttcacctgtggccggcggcacgcagacgccttgatga
+1665921/1
BB@FFFFFHHHHHJJJJJJJJJJJJJJJJJJJJJHHFFDEDDDDDDDDCE
@3211983/1
ggagtgagcacgggctctgtgcctggctccc
+3211983/1
@<?DDDAB?DD@FD@@?FHCHIGCBG@B?CB
@4233464/1
tgccattatgtagactgttgtgttgaccaataatgggttaatcagactat
+4233464/1
CCCFFFFFHHHHHJJJJJJJIJJJJJJJJJJJJJJJJJJJJJJJJJJJJJ
@6793404/1
ggctgaattgcagcatcttgtcgagaacatgaagccgctt
+6793404/1
?@@D=DD?DDDH>FGG>FH>BD::?EEH>?B>CF3C<6@?
@3732028/1
gtcacagtagcactgagtgacggcacctccgacactgaggtcacggtact
+3732028/1
CCCFFFFDFHFHHJIGIGHJHHIJJJJJJJJIIJJJIIJJJIJIIJHHHI
@3212773/1
cttgtattcaaaagaaaacctagaatcactggttcaaattcaaataaaat
+3212773/1
B@@FDDFFHGHHHJIJJIJJJJJJJJJJJHIJGIJJJJJJJIDGGIIJJH
@2223027/1
gccagatgccaaagttcttgatcttcactgggctcttctctgggatttcc
+2223027/1
CCCFFFFFHHHHHJHHIJJIIJJIIJJJJGFHIIJJJJIJIJJIIIJJJJ
@5765728/1
gtgatctaagttttcgttgttcatgagctctactatgactcctgtagtct
+5765728/1
?????DD8FBFFF<FGHGEE=<DF@<AFHD<C@DFGHBCGC@GGIGC9<D
@5765770/1
ggtcacggtactcgcggtacatgttgtgtacacctgagcgagactcataa
+5765770/1
@@@FFFFFHHHHHGH@FFFEGHGCFHGIJIIGHIHJJJJJGIHGFIIJJH
@1159562/1
cgggattgcccatcaatttatcttcaaatgacgacaccacagttccagtc
+1159562/1
CCCFFFFFHHHGHJJJJJJJJJJJJIIHHJJJJJJJJJIJJJIJJJJJJJ
@2223423/1
gggctctgtgcctggctcccatgtcacggtagcactgagtgacggcacct
+2223423/1
@CCFFFFFFHHHGIGIIJJJJIJIIIIJJEGIJJJJJJJHHHIJJJIJJH
@1667622/1
gtgctgggcctcttgtatgcgaaggtgttgaggcgcttgtggtggtgcac
+1667622/1
CCCFFFFFGHHHHJJJGJJIJFHIICGGHIGFGIJFIJJGEFG@CHIGEG
@1160389/1
aaaattagaggaagtaggtgctgggcctcttgtatgcgaaggtgttgagg
+1160389/1
CCCFFFFFHHHHHJIJIIHIHJJJIJJJJJJIGHIJJJIIIJDHGIJJJJ
@3214012/1
aacaaaaagggggtatacatatcaattgcacggcttctagataacataac
+3214012/1
CCCFFFFFHHHHHCFHIJJJJJJJJJJJJJJJJJJJJJJJJJJJJJJJJJ
@4235215/1
cgcaagaagtaccagaaacgggacttagccacaatctggtctggagagaa
+4235215/1
@BCFFFFFGHHHHJJIJJIJJJGIIJGGGIJIJIJJJJJGIJJIBIJIIG
@3733452/1
catacataataaaattagaggaagtaggtgctgggcctcttgtatgcgaa
+3733452/1
CCCFFFFFHHHHHJJJJJJJJJJJJJJJHIJJJJJJJJJJJJJJJJJJII
@1160752/1
gcatacataataaaattagaggaagtaggtgctgggcctcttgtatgcga
+1160752/1
CCCFFFFFHHHHHJJJJJJJJJJJJHJJJHIJJJJJJJJJJJJIJJJJJH
@1668147/1
gcgactccgccctcttcctcgggttggaatgattctggtgggttgtcctg
+1668147/1
;?@;DDDDDAFFFBFFEIIIIFI8CGFEGIAFEIFBDFDEFEACFFC<AE
@2224626/1
aggaagtaggtgctgggcctcttgtatgcgaaggtgttgaggcgcttgtg
+2224626/1
=??D=D=BD><CD3CDA9ACAE@@A@EEFD88CD0??BD?DDDAD<AD6C
@1668572/1
ggcgcttgtggtggtgcacgcgcttgggcagagggaatctgattgtgctg
+1668572/1
CCCFFFFFHGHHHIHGGIJJJJJIJJJJJJJIJJJJJJJJJJJJJIJIJH
@3733934/1
ctcataacgcagccagatgccaaagttcttgatcttcactgggctcttct
+3733934/1
CCCFFFFDHHHHHJJIHJJJJIJJJIJJJJJJIJJJJJJJIGIGGIJJJI
@4236060/1
gccagatgccaaagttcttgatcttcactgggctcttctctgggatttcc
+4236060/1
CCCFFFFFHHHHHJJJJJJIJJJJJJJJJJJJIJIIIGIJJJJJHIJJJJ
@7331052/1
gcaaagtatagcttgtatttgttatgtaaccactccatactttgtttcat
+7331052/1
CCCFFFDDHHHHHJJIJIJJJIJJJJIIJJJJJJJJJJJJJJJJJJJJJJ
@115674/1
gtcttttgaagattctgatattgatagttttttcattccctgcagagctt
+115674/1
@@@DDDDD=FH8C::CGDFEIHIHGGGHIIHHEAGGFHGIIIGBA@@BFF
@4236535/1
cagcatacataataaaattagaggaagtaggtgctgggcctcttgtatgc
+4236535/1
@@@ADFFFGHFHHIGEGHJIGIGJHGHHGGIEEFHI9?GGIJIJIGIIJI
@7331282/1
gttgtgtacacctgagcgagactcataacgcagccagatgccaaagttct
+7331282/1
CCCFFDFDHFDFHIJGGIGIEIIJJJIIIIGIJJJJJIIJJJGEGHIIII
@116307/1
ggtagcactgagtgacggcacctccgacactgaggtcacggtactcgcgg
+116307/1
@@?DFFFFHHFHHIJJIJJJJJJJJJIJJJJIJJIJIJJJJCHIJJIJHF
@4780081/1
gcctcttgtatgcgaaggtgttgaggcgcttgtggtggtgcacgcgcttg
+4780081/1
CCCFFFFFHHHHHJIJJJFHHHJGJJJJJJJJIIJGHHHIJJJJJJHFFD
@4237305/1
aggggggagggtcattcaatgtctccttccgtcttgggtgaggcataacg
+4237305/1
CCCFFFDDDDD?BDDEEEEEDDEEDDDDDDDDDDDDDD?BDDDDDDDDDD
@2701788/1
gtggcctggcgttagggcaagttcatgcgtttttgctctggcgttcaaaa
+2701788/1
CCCFFFFFHHHHGJJIJJJJJJJJJJJJJIJJJJJJJJJJJJJIJJIJJJ
@4237487/1
ctcgaatagtcttttctaacttgaacagtgcgatgttttacaagggcagg
+4237487/1
CCCFFFFFHGHHHJIHIJJJJJIIJJJJJIJJIJJHHIIIIJEHIJJJJJ
@7332019/1
gcttgtggtggtgcacgcgcttgggcagagggaatctgattgtgctgttg
+7332019/1
???D?=A;=::D;C<AEED:D886;;D@DCDD<DCCEIIDD;@>=@===A
@7332205/1
agcatacataataaaattagaggaagtaggtgctgggcctcttgtatgcg
+7332205/1
@@@FFFFFHDHGHJJIIJJJJIJJJIIIJIIIJJJEHIJJJIIJHEIJJJ
@7838171/1
caagaagtaccagaaacgggacttagccacaatctggtctggagaga
+7838171/1
@@@FDFFBDFHGHIIIIIGIJIGIIGGHJIIEIJGIIGHHJIJJJJF
@116950/1
gcaagaagtaccagaaacgggacttagccacaatctggtctggagagaag
+116950/1
CCCFFFFFFHHHHJJJJJJJJJJJJJJJJJJJJJJJIJIJJJJJJHIHIJ
@4780669/1
ctcttgtatgcgaaggtgttgaggcgcttgtggtggtgcacgcgcttggg
+4780669/1
C@CFFFDDHHHHHEGGEBFFCBGDIIGIBFFHDIIFHBCCHGEIHFFEBC
@7838366/1
ggcaggttgaactcacaccattcaatttaaaagaaactgggtgcgtgcag
+7838366/1
CC@FFFDFHHGHHJJJJJJJJJGJJJJJJJJJJJJJJJJJJGHJJJJIJI
@2702518/1
gcagccagatgccaaagttcttgatcttcactgggctcttctctgggatt
+2702518/1
CCCFFFFFHGHHHJJJJHIJJJJIJJJJJJJJJJJJJJJJJJJJJJIJJJ
@4238478/1
gaggaagtaggtgctgggcctcttgtatgcgaaggtgttgaggcgcttgt
+4238478/1
CCCFFFFFHHHHHJJJJJIJJJJJJJJJJJJHHIJ?FFFHIJJIJJJIJH
@7839077/1
cgctaatctcagaaacggctgatccgagttggatgcggttttcacaaata
+7839077/1
@@@DDFE?DHHHGGGIIIIIIIBHGHGICF>>@FHGIHDGIGIGGIIGIC
@6305318/1
tttaatgttattattacagcatacataataaaattagaggaagtaggtgc
+6305318/1
CCCFFFFDHHHHHJJJJJJJIJJJJJIJJIJJJJJJJIIJJJJHIJJGHJ
@7839196/1
cagtggtcttcttgaacttcttcaattgacgcaagaagtaccagaaacgg
+7839196/1
CCCFFFFFHHHHHJJJJJJJJJIJJJJJJJJJJJHJJJIIJIJJJJJJJI
@2703354/1
gctgggcctcttgtatgcgaaggtgttgaggcgcttgtggtggtgcacgc
+2703354/1
BCCFDFDFHHFHFHHIIJIEHGG@EGGIGIJJJIJJIFEEFGE;CEGGHH
@7333201/1
gtccgtttttaaactattttttcaatgccctaagtgagtatacatctatt
+7333201/1
CCCFFFFFHHHHHJJJJJJJJJJJJJJJJJJJJJHIIJHIIIJJJJJJJJ
@2703425/1
aggcgcttgtggtggtgcacgcgcttgggcagagggaatctgattgtgct
+2703425/1
@@CFFFFFGFHGHGIFHIIIJJJIJJJIIJJJJJJJJJJJJJJJIIGGHH
@4238996/1
caaagagttgtcgatatgtggatgtagctgccattatgtagactgttgtg
+4238996/1
@@@DDDDDFHHHH;FHIIFH<AFHIIIIIIEGGIHGHIIGGGGHIFFGHI
@4781906/1
gggcagagggaatctgattgtgctgttgtggaactgcttcacctgtggcc
+4781906/1
CCCFFFFFHHHHHJJJJJJJJJJJJJJJIJJJJJJJJJJJJJJJJJJJJJ
@118333/1
cgcaagaagtaccagaaacgggacttagccacaatctggtctggagagaa
+118333/1
BCCFFFFFHHHHHJJIJJJJJJJIJJIIIJJJJJJJIJIIIIJJIJJJJJ
@4239460/1
gcaagaagtaccagaaacgggacttagccacaatctggtctggagagaag
+4239460/1
CCCFFFFFHHFHHJJJIJJIJJJIJJJJJIJJJJJJJJIJIJJJJIIGGG
@6306051/1
cgcttgtggtggtgcacgcgcttgggcagagggaatctgattgtgctgtt
+6306051/1
CCCFFFFFHFHGFHJJJJJJJJJJIJJJIFHIJGGIIJJIJIIIIJJJJJ
@4782379/1
gccgtgtttttaaatgcggggaagttgcagaaagtattttatcgagtacc
+4782379/1
BCCFDFEFHHHHHJJJJJJJJJJJHIIJJJJJJJFHIJJJJJJJJHHHHH
@6306322/1
cattggagtcatattatgtgagtacgaagcattgtctgtttataaaataa
+6306322/1
@<@D=?:BHD>FBEGIGIFGHICHGEGIHGGDEAGDHEECHFEHGDGIIG
@4240063/1
cccatgtcacggtagcactgagtgacggcacctccgacactgaggtcacg
+4240063/1
CCCFFFFFHHHHDEGIJJIJJGFCEHGEHIIJJJJIJIJJGJJJIGHHII
@7334446/1
tggtcttggttgaacggaactccaatcctttactcgaatagtcttttcta
+7334446/1
@CCDFFFFHHHHHJJJJJJJJJJJJJJJJJJIJJJJJJIJJJJJJJJGII
@4240364/1
cttcacctgtggccggcggcacgcagacgccttgatgacctccactttga
+4240364/1
@?@FDDDDFHDFHIGGGHHFHIEEEHEHEHB69CCE>CCCCDDCCCDDDD
@119561/1
gtgcgatgttttacaagggcaggttgaactcacaccattcaatttaaaag
+119561/1
CBCFFFFFFHHHHJJJJJJJJJJIIIJJJJJJJJJJJJJJJJJJJJJJJH
@6307007/1
ggcgcttgtggtggtgcacgcgcttgggcagagggaatctgattgtgctg
+6307007/1
@<@DD<@D<DF:DF8AE??CG:8@@GABGBFDFE<6CCFEEEEEE@EEF>
@4240589/1
ggcagagggaatctgattgtgctgtt
+4240589/1
@C@DDFFDHHB<CDFGHGEDHGDFEC
@635878/1
ctgggcctcttgtatgcgaaggtgttgaggcgcttgtggtggtgcacgcg
+635878/1
@@@AD<DDDHHDCF<EFGHEGI<CCFF<DDDFA6DB9/;.<CFFDGEA<B
@6307357/1
gattcgaatactggactagtaaaatacatagtttcactacacaagtgata
+6307357/1
CCCFFFFFHHHHHJJJJJJIJJJJJJJJJJJIJJJJJJJJJJJJJHHIJJ
@7334964/1
tcttgaacttcttcaattgacgcaagaagtaccagaaacgggacttagcc
+7334964/1
@@@BDDD?DD<AF@AFGBBHHDGHIBCFH1?@GCCEBBGGEABFCFFBAD
@6793744/1
gttgtgtacacctgagcgagactcataacgcagccagatgccaaagttct
+6793744/1
@BCFFFFFHDCDHIHJJJIJGIJJGJJJJIJIJIJJJIJJJJJJJJHGIJ
@120264/1
aggtgctgggcctcttgtatgcgaaggtgttgaggcgcttgtggtggtgc
+120264/1
?@@=ADBDDHAHFIJIIBAHCGGIEGEB?:?DCCH@FBFFB=AECFGBG@
@6793873/1
cggtagcactgagtgacggcacctccgacactgaggtcacggtactcgcg
+6793873/1
?@<=B??DF<A<CAE?2<@@F<EEFEAF<G@FE<<B?DFBFI;F8@DIF8
@2225059/1
gtgcacgcgcttgggcagagggaatctgattgtgctgttgtggaactgct
+2225059/1
<@8A?DDDAADAHGIGBHIIFIIGI<DB9GGBFHEBFDAF;C7@CF<F@A
@1161721/1
cgaagaacatgcggctgaattgcagcatcttgtcgag
+1161721/1
@<@ADD?=CFHD:@@C@EB9?:?9:CCFHIGE:B:;?
@636740/1
ggagtgagcacgggctctgtgcctggctcccatgtcacggtagcactgag
+636740/1
BCCFDFFFGHHHHJJJJJJIJJJJJJJJJJJJJJJJIJJJFHIJJJJJJJ
@5251183/1
tgataaagataagtataggctcaaaacctaacgacatcaatcaccagctt
+5251183/1
??<DD:BDDDD?D2A:CEAAEFAE@@EBEAAAE1D?DDCCCADEDBDDDE
@1161892/1
gccagatgccaaagttcttgatcttcactgggctcttctctgggatttcc
+1161892/1
CCCFFFFFHHHGHJJJJJJJJJIJJJJJJHIJJIJJJJJJJJJJIIIJJJ
@637122/1
tctccttccgtcttgggtgaggcataacggggtgggttttacagact
+637122/1
CCCFFFFFHHHHHJJJJHIIJJIJJIJJJJJJDGHIHHJJGIIJIJJ
@637158/1
ctacatttccgtccatcattttgtcaacgaactcttctgaagtatttgtt
+637158/1
CCCFFFFFHHHHHGIJJIJJJIJGJJIJJIJJIJJJJJJIJJFHIJJIJJ
@3215695/1
agaggaagtaggtgctgggcctcttgtatgcgaaggtgttgaggcgcttg
+3215695/1
CCCFFFFFFHHHHHGHHHHIGIIJIIFGHIIJCCGH?DBGHHHEEGIBGH
@3735150/1
gtttattttgtttttctctgtgatctgtttcttggcatctatagatgtcg
+3735150/1
CCCFFFFFHHHHHJJJJJJJJJJJJJJIJJJJJGJJJJJJJJJJJIJIJJ
@5252136/1
gtgcctggctcccatgtcacggtagcactgagtgacggcacctccgacac
+5252136/1
CCCFFFFFGHHHHIJJIJJJIJJJJJJJJJJJGIJJJJJIIJJJJJJJJI
@5252159/1
gaggcttgggctcgctctccgaagggagcttgcggccgatgacctcatac
+5252159/1
@@@DDDDDDHBBDFGH?GIIIGGAGI;DBHHEGGHBGDAADBCEEC@CC@
@6795390/1
ctgggtgcgtgcaggatcctcgtcattgcctggcatacaaggcaaagcac
+6795390/1
CCCFFDFFHHHHHJJJJJJJJJJJJJJJJJJJIJJJJJJJJJJJJJJJJI
@6795527/1
gccagatgccaaagttcttgatcttcactgggctcttctctgggatttcc
+6795527/1
CCCFFFFFHHFHGJJJJIJJHJHHJAFGHIGIIGHIIJJIJJJGEHIIGI
@6795569/1
gcttagcttccttcttagagcgtcccgtacccatagcaacaagatcagcg
+6795569/1
CCCFFFFFHHHHHJJJJJJJIJIJJJJJJJJJJJJJIJJIJJJIJJIJFG
@3216665/1
gcaaagataagatgaagaagaggagcaaatggaaaaaaaaattggtgaaa
+3216665/1
CCCFFFFFHHHHHJGJJJJJJJJJJJJJIJJJJJJJJJJJIIIJJHIJJJ
@1669090/1
tctggagagaagatcctcatcttgtatagaggaggcttgggctcgctctc
+1669090/1
CCCFFFFEHHHHHJIJJJJJJJJJJJJJJJJJHIJJJJIHGIJIIJJJJG
@3735860/1
tggtctggagagaagatcctcatcttgtatagaggaggcttgggctcgct
+3735860/1
CCCFFFFFHHFHFIIJJJJJJJJJJJJJJJIIJJGEGGIJJ@BGIJJJJI
@3735933/1
ggtgctgggcctcttgtatgcgaaggtgttgaggcgcttgtggtggtgca
+3735933/1
@@?DDDDDB8ADFEGEEGIDFECHGECGCGH@DH@<?FFCCFBHGF@CD3
@1163559/1
gtagcactgagtgacggcacctccgacactgaggtcacggtactcgcggt
+1163559/1
C@@FFFFFHDHDDDGFBHGGGIJIJFHIIIJJGGFHIJIGIIIJJGIHFD
@2227054/1
ggtcacggtactcgcggtacatgttgtgtacacctgagcgagactcataa
+2227054/1
@BBFFFFFADHHHJIIJGHIIIJJIIIJJGIDDDFHIJIIGIJIIIJIIG
@2227057/1
cggacatttcaattttatttagttggtcttggttgaacggaactccaatc
+2227057/1
CCCFFFFFHHHHHJJJJJJJJJIJJJHIJJJJJJJJJJJJJJJJJJJJJJ
@1669777/1
cgcaagaagtaccagaaacgggacttagccacaatctggtctggagagaa
+1669777/1
CCCFFFFFHFFHHIJJIJJJJJGIJJJJGIIJJJJJJIJIHIJJJJIJII
@3217570/1
attagaggaagtaggtgctgggcctcttgtatgcgaaggtgttgaggcgc
+3217570/1
@@@FFDFFHHHHHIJHGGHIEHGIIIIIIEHIJIJHGHIFHIII>FGBHI
@3217835/1
gtgtacacctgagcgagactcataacgcagccagatgccaaagttcttga
+3217835/1
@BCFFFDDFHHHHJJJJJJJJJJJJJJJJJJJJJJJJJJJIJJHIIIJIJ
@1164461/1
cgggacttagccacaatctggtctggagagaagatcctcatcttgtatag
+1164461/1
CCCFFFFFHHHHHJJJJJJHJHIIJJJJJJJJJJJJJJJJJJJJJJJJJI
@2227780/1
cgtcattgcagactgtgtggtagcgggtcggacgagccgtgccttttatt
+2227780/1
CCCFFFFFHHHHHJJHIHHJHHJJJJJHIJJIJIIJJJEHFFFFEEEEEE
@1164552/1
gcttcgggcttcaacagcttgttagcttgccattgtcctttcctaggagt
+1164552/1
@@@DDDAD8CDHHGBGHIICCEH@HFGGGCG><CGBG@F<BDFDCG?/?B
@3737026/1
gtgcaggatcctcgtcattgcctggcatacaaggcaaagcaccgacgacg
+3737026/1
CCCFFFFFHHHHHJJJJJJJJJJJJJJJJJJJJJJJJJJIJJJJJJJJJG
@1670480/1
gcaagaagtaccagaaacgggacttagccacaatctggtctggagagaag
+1670480/1
CCCFFFFFCFHHGJIIJJJJJJJIJJJIJIIIJIJJJJDEHIJHIHJIJJ
@1670731/1
gtgttgaggcgcttgtggtggtgcacgcgcttgggcagagggaatctgat
+1670731/1
@@CDDFDFGHGHHIIFHGFGHFGFHGGIIJJIJJJJJIJJHFEHFFFFFF
@5770939/1
caattaaactttgggcctgtttcacagtctcgttgacttgctgttagctc
+5770939/1
CCCFFFFFHHHHHJJJJJJHJJJJJJJIJJJJEHGGIJJJJIIIIIIIJG
@3737530/1
caccagtggtcttcttgaacttcttcaattgacgcaagaagtaccagaaa
+3737530/1
CCCFFFDFHFHGHJJJJJJJIJJJJJJJJJJJJJJJJJJJJFHIJJJJJJ
@2228643/1
caccagtggtcttcttgaacttcttcaattgacgcaagaagtaccagaaa
+2228643/1
CCCFFFFFHHHHHJIJJJJJJJJJJJJJJJJJJJJJJJJIJHGIJJJJJJ
@5771321/1
tcataacgcagccagatgccaaagttcttgatcttcactgggctcttctc
+5771321/1
CCCFFFFFHHHHHIIJJJJJJJJJHIJJJJJJJJJJJJJJIJJJJJJJJJ
@1165442/1
ggcacctccgacactgaggtcacggtactcgcggtacatgttgtgtacac
+1165442/1
@CCFFFFFGGHHFIJJJJIHIIJJJIIJJJJJJJJGJJJIJIIJJJJEAE
@3218885/1
catcaagcaaactctggtgccttgggaagcctttgtgcgccacatcaatg
+3218885/1
@@@FFFFFHFHFFFEEHEGGGHIIGHJIJIJJJIJIIIGIJIJJJJJIJJ
@5771716/1
gccagatgccaaagttcttgatcttcactgggctcttctctgggatttcc
+5771716/1
CCCFFFFFHHHHHJHIJJJJJJJJJJJJJJIJJJJJJJJJJJJJJJJJJJ
@1165907/1
gaagaacatgcggctgaattgcagcatcttgtcgagaacatgaagccgct
+1165907/1
CCCFFFFFGBHFGJJIHJHIJHIIGGHGIJIIAGEGGIGIIIIJJGIIGH
@2229250/1
gccagatgccaaagttcttgatcttcactgggctcttctctgggatttcc
+2229250/1
CCCFFFFFHHHHHJGIJJJJJJJJJJJJJIHJIIIJJJIJJJJJJJJJJJ
@5772136/1
agggaatctgattgtgctgttgtggaactgcttcacctgtggccggcggc
+5772136/1
CCCFFFFFHHHHHJIJJJJJJJIJJJJJJJJJJJJJJJJIJJJJJJJJHF
@1672033/1
cagcatacataataaaattagaggaagtaggtgctgggcctcttgtatgc
+1672033/1
CCCFFFFFHHHHHJJJJJJJJIJJJJJGIJJJJJIJIJIJIJJJJJJJIG
@2229485/1
gtgctgggcctcttgtatgcgaaggtgttgaggcgcttgtggtggtgcac
+2229485/1
@BBFFFFFHHHGHJIHIJJJJIHGG@EEGIGIJGIJJJJFHIH=F@EGGI
@5255609/1
acagcatacataataaaattagaggaagtaggtgctgggcctcttgtatg
+5255609/1
CCCFFFFFHHHHHJJJJJJJJJJJJIJJGHIJHIHIJJJJJJJJIJFHJJ
@2229592/1
tacataataaaattagaggaagtaggtgctgggcctcttgtatgcgaagg
+2229592/1
@@@DDDFEDDFFDGIIGGGDHIEHHEFHDHHIICHHBGGGGGHIIIHIGB
@3738580/1
cttcacctgtggccggcggcacgcagacgccttgatgacctccactttga
+3738580/1
CCCFFFFFHHHHHJJJJJJJJJBHJJJJHHFFFEEEEEEEDDDDDDDDDD
@2705390/1
cgcagccagatgccaaagttcttgatcttcactgggctcttctctgggat
+2705390/1
CCCFFFFFHHHHHJJJIJIJJJJJJJJJJJJJJJJJJJJJJJJJJJJJIJ
@1166705/1
catacataataaaattagaggaagtaggtgctgggcctcttgtatgcgaa
+1166705/1
@@@DD??>>?<<B>EHIGD@?CFH:AHHHHGIIGIIIICEGHDHGIGIE>
@6308457/1
ctgtcgtgtcctttatacatttcggcatggcgatcatgtcgatggcttgg
+6308457/1
CCCFFFFFHHHGHJJJJJJJJJJJJJJJJJJJGJJJJJJJJIIJJJJJJI
@7842472/1
gacgcaagaagtaccagaaacgggacttagccacaatctggtctggagag
+7842472/1
CCCFFFFFHHHHHJJJJJJJJJIJJJJJJJJJJJJJJJJJJIJJJJJJJJ
@2706273/1
gtttattttgtttttctctgtgatctgtttcttggcatctatagatgtcg
+2706273/1
CCCFFFFFHHFHHJJJJJJJIJIJJJJJJJJJJJJJJIJJJJIJIJJJJJ
@1167721/1
gtgctgggcctcttgtatgcgaaggtgttgaggcgcttgtggtggtgcac
+1167721/1
@?@DDDDBHFDDBDF:AAEEGH@EEHD9CFBBF@FG<@B=FCC@C;;;=E
@2706500/1
accagtggtcttcttgaacttcttcaattgacgcaagaagtaccagaaac
+2706500/1
CCCFFFFFHHHHGJJJJIJJJJJJJJJJJJIJJJJJJIJJFHIHIJJJJJ
@5257269/1
tctggagagaagatcctcatcttgtatagaggaggcttgggctcgctctc
+5257269/1
CCCFFFFFHHHHHJJJJJJJJJJJJJJJJJJJJJJJIJGGIHJJJJJJJI
@2706722/1
acataataaaattagaggaagtaggtgctgggcctcttgtatgcgaagg
+2706722/1
@?@DDDDDAHF?FIIIEE9FDCBHGIGACCCB;GGEFFEIGIIDGIBGA
@7843170/1
ataaaattagaggaagtaggtgctgggcctcttgtatgcg
+7843170/1
8?=DDADA=C4<CEBGGEIE:CF@ABGEE?FC@EG?GD<?
@2706919/1
ggcgcttgtggtggtgcacgcgcttgggcagagggaatctgattgtgctg
+2706919/1
@@@DDAADABDFDG<EBBCGEIEBHGC=8BFGCHHAF@CCF@G@DEGGGC
@7336631/1
cattaatctccgcaactatttgacggatttggttgaaatttggtac
+7336631/1
CCCFFFFFHGGHD<GHHHGIJJHGHIHIJIJIEHIFBGHIJIJHHI
@6795829/1
gcctggctcccatgtcacggtagcactgagtgacggcacctccgacactg
+6795829/1
CCCFDDFFHHHHHJJJJJJJHIJJJJJIJJHGJJIJJIJJJJJJJJIJJJ
@638371/1
ctggtctggagagaagatcctcatcttgtatagaggaggcttgggctcgc
+638371/1
@B@DDFFFGHHHHIJJJJJJJJJJJIJJIJJJJJJIEIIJJJDHGIIIJI
@120817/1
ccacaatctggtctggagagaagatcctcatcttgtatagaggaggcttg
+120817/1
?<<DDDDDB?DCBGHIAFGIIIIGEFAEHIGGGEGBDHGGCGG@:DEHC@
@2230261/1
cggctgaattgcagcatcttgtcgagaa
+2230261/1
@=7DD@>D<?C4??EAEB<EH?C?3@3E
@5258168/1
gttgtgtacacctgagcgagactcataacgcagccagatgccaaagttct
+5258168/1
::=BADADDBDHFJDIJJIEBGEHGIIJJIFIIIIJJG9FFFHIJI<BFH
@5258169/1
gttcaagttaaccgcaatgttggagcttggtacaaagcaaaggtcgggca
+5258169/1
CBCFFFFFHHHHGJJ@FHIIIIHJJJJJJJDHGIJJJJGDHIIDGHIGHI
@5258308/1
ctcccatgtcacggtagcactgagtgacggcacctccgacactgaggtca
+5258308/1
CCCFFFFFHHHHHJHIJJJJJJJJHHIJJJIJJJJJJJJJJJJJJJJGII
@7337314/1
cactgagtgacggcacctccgacactgaggtcacggtactcgcggtacat
+7337314/1
CCCFFFFDHHHHHJIJJJJJJIIJJJJJJJHIGIJJFGIHIIJJFHDFFF
@6796641/1
ctgtggccggcggcacgcagacgccttgatgacctccactttgatgatct
+6796641/1
BCCFFFFFHHHHHJJIJJJJJJJJHHHHFFFFFFEEDEEDDDDDDDEEDE
@639507/1
tcctcatcttgtatagaggaggcttgggctcgctctccgaagggagcttg
+639507/1
CCCFFFFFHHHHHJJJJJJJJIIJJGGGIIJJIJJGGIJIJIHGGGIGID
@2231353/1
cactgagtgacggcacctccgacactgaggtcacggtactcgcggtacat
+2231353/1
@@@DDDDAFFHD>6CDHBF3FAHEDFBAGD?FHF@D7C;CGHEHHEE>EE
@7338112/1
actgcttcacctgtggccggcggcacgcagacgccttgatgacctccact
+7338112/1
CCCFFFFFHHHHHJJJJJJJJJJJJJJJJJHHHFFEDEEEDEDDDDDDDD
@3221792/1
gttgaggcgcttgtggtggtgcacgcgcttgggcagagggaatctgattg
+3221792/1
@@@FFFFFGHHHHGIGFFDFGHGIJJIJGIHGIHIIFIJJGEHFFFDFFF
@639966/1
gggtcattcaatgtctccttccgtcttgggtgaggcataacgggg
+639966/1
@@CDDFFFHHGHHJIIEGIHGIJHHG@HHIHI3CGGHIJJJIIGI
@5259454/1
gtgctgggcctcttgtatgcgaaggtgttgaggcgcttgtggtggtgcac
+5259454/1
@@@DDFD?HFHFHGJHBGGDGIJJJ9CEGHBHGBGGIJGHGDHCHGIEGI
@3222079/1
gtctggagagaagatcctcatcttgtatagagg
+3222079/1
???DD?:A:?FBCG?G?AIH@HIIE2<CAAHH@
@5259631/1
gtgctgttgtggaactgcttcacctgtggccggcggcacgcagacgcctt
+5259631/1
@CCFFFFFHHHHFIHJIEHGIJGIIJIJJJJJJIJJIHHFFDDDDDDDDD
@3222474/1
ctgagcgagactcataacgcagccagatgccaaagttcttgatcttcact
+3222474/1
CCCFFFFFHHHHHIJJGIIGIGGGDHJIGFGIJJJJJJJJJIJJJJJIJI
@640682/1
gagggaatctgattgtgctgttgtggaactgcttcacctgtggccggcgg
+640682/1
CCCFFFFFHHHHDIJIHIIJIJIFHIJJJJJIIJIGGJHHHGJIIIIJJH
@640781/1
ctaatgtattgatgggtcagcatgtcgcatagaatctgactggtcattac
+640781/1
CCCFFFDDHHHHHIJJGGHJIJJJFHJJJJJJJJIJJJJJJJJHIJJJJJ
@5260282/1
caccagtggtcttcttgaacttcttcaattgacgcaagaagtaccagaaa
+5260282/1
C@@FFFFDDHFHFIII9ECCEHHIB@HGGHDHIAHIIIIIE:BGDHHIFE
@5260305/1
ctgaggtcacggtactcgcggtacatgttgtgtacacctgagcgagactc
+5260305/1
@@@DFDADDFFDCEGGHGGGHDFGIGGFFGFGGIIIIEFHEGIJJJIJCH
@1672830/1
gcgttgatgtcgcaagatagtgagacattcactttttagtcataatcttc
+1672830/1
@@CDFFDFHHHHHJJJIJJGIJJIIJJJJJJJJIJJJGIIIGIIIJJJJI
@2232715/1
gtgtacacctgagcgagactcataacgcagccagatgccaaagttcttga
+2232715/1
@@CDFFDDHHHHHIJJJJJJJFGJIHJIJIJGIIIIJJJJJJJIJJJJJJ
@3223095/1
cgtatgattatttgtctgtagtggtcctgctgtttcgtatattctaaatt
+3223095/1
CCBFFFFFHHHHHJIJJJJJJHIJJJJJJJJJIJJJJIJJJJJJJJIJJJ
@2232829/1
gttgaggcgcttgtggtggtgcacgcgcttgggcagagggaatctgattg
+2232829/1
=@?DBD?DHFHFFFDDHII?FGCBGGDA@FCF9@CFDCGB46CHED;?@@
@3739613/1
agggaatctgattgtgctgttgtggaactgcttcacctgtggccggcggc
+3739613/1
C@CFFFFFHHHHHJIJJJIJJJJJJJJJJJIJJJJJJJJIJJJJJJJIHF
@5772473/1
cacggaacacaaatatcttcttcggcaatctgccttggttgcggtctttg
+5772473/1
@@@FBDFFHHHHFGGGGGIIGJJJJIIJIIHIJIIHGDGFGGGE@FEGIG
@3739646/1
catacataataaaattagaggaagtaggtgctgggcctcttgtatgcgaa
+3739646/1
CCCFFFFFHHHHHJJJJJJJJJJJHIJJHIJJJJJIJJJJJJHIJJJJGH
@2233062/1
gtgttgaggcgcttgtggtggtgcacgcgcttgggcagagggaatctgat
+2233062/1
?==ABBBD?F@FDBGI9EC@F?DGHIIBGEIGIF=2CEEGHFE6@;@;.7
@1673281/1
cctaagaacagtacctacttggcgataaatattgcacatctacctttgga
+1673281/1
@@@?BBD=CF>:A:<?EF@E@F3@GIFICGCCFFI?3D>D@9B<D99?FD
@3223523/1
cgcaagaagtaccagaaacgggacttagccacaatctggtctggagagaa
+3223523/1
CCCFFFFFHHHHHJJJJIJJJJJJJJJJJJJJJJJJJJJHIJJJJJJJJJ
@1673378/1
gggaatctgattgtgctgttgtggaactgctt
+1673378/1
@@@DDDDDHAFHFBGGHIIBIGHIIDC@GIGI
@3223600/1
cagtggtcttcttgaacttcttcaattgacgcaagaagtaccagaaacgg
+3223600/1
CCCFFFFFHHHHHJJJJJJJJJJJJJJJJJJJJJJJJJHIJJJJJJJJJJ
@3223657/1
ggattttaatgttattattacagcatacataataaaattagaggaagtag
+3223657/1
CCCFFFFFHHHHHJJJJJJJJJJJJJJJJJJJJJIJJJJJJJJJJJJJJJ
@1673633/1
gcacctccgacactgaggtcacggtactcgcggtacatgttgtgtacacc
+1673633/1
@<@<DDBDAFHDFGGBHGFDBCF<CFEFD;FGB7@FGFHHCE=@EHG@@?
@1168763/1
gtatttgttatgtaaccactccatactttgtttcatttaaatttacgggc
+1168763/1
CCCFFFFFHGHHHJJJJJJJJJJJJGIIJJHIJIIJIJJJIJJJJJIJJJ
@2233561/1
caaattcttcttcttcagccggctttggtggttctttggctgtctctgg
+2233561/1
CCCFFFDFDFHDHIJGGHFHJJGIJJJICFEFGIGGIGIGIJJIIJIID
@4241546/1
ggagagaagatcctcatcttgtatagaggaggcttgggctcgctctccga
+4241546/1
@@;DDFDDHHHGBHIGHGGGHCHHGIEHAGHBHHIG1B?DGIGG8BCHG<
@4241638/1
ccctgatagagacgatttcaccagtggtcttcttgaacttcttcaattga
+4241638/1
CCCFFFFFHHHHHJJJJJJJJJJJJJJJJJJJJJJJJJJJJJJJJJJJJJ
@1169118/1
agcatacataataaaattagaggaagtaggtgctgggcctcttgtatgcg
+1169118/1
C@@FFFFFHHHHFEHIIGHIGIIIGGCDEHBFGIE>FDHEHGGEIGEGHJ
@1674143/1
gccagatgccaaagttcttgatcttcactgggctcttctctgggatttcc
+1674143/1
@<?DDFFFHHHGHIHADH>HHG@HHHGIIABBAFEFHBHGGIGGEGIIGH
@2233867/1
gcaagaagtaccagaaacgggacttagccacaatctggtctggagagaag
+2233867/1
CC@FFFFFFDFHFIIGIIJJJJJJJIJIJJJGGFHGIJBGHHJJJIJJFG
@2233952/1
gccagatgccaaagttcttgatcttcactgggctcttctctgggatttcc
+2233952/1
@@@?DBDF8FBFBHCCGHFIHEHGH9BFFCHIFAAFEEHFGHII9DFGDD
@6309378/1
ggacatttcaattttatttagttggtcttggttgaacggaactccaatcc
+6309378/1
CCCFFFFFHHHHHJJJJJJJJJJJJIJJJJJIIJJIJJJIJJJJJJJJJJ
@7338755/1
ccctgctattttttttatttttattttcaatgtacagacagcaccatttc
+7338755/1
;?@D?DD>?=AACDHE??BGHHI@GDHIEGBB??@:??DHAG;BGFCCB@
@4241990/1
cagcatacataataaaattagaggaagtaggtgctgggcctcttgtatgc
+4241990/1
CCCFFFFFHHGHHJJJJJJJIJJJJJJHIJIIIJJJJJIJJJJJJJJJJJ
@7843791/1
cgcaagaagtaccagaaacgggacttagccacaatctggtctggagagaa
+7843791/1
@@@DDDDD;D??DG@D?F?AEF8CC@G9?:DFIEFEFFB??9?@?BFFFC
@7339356/1
caccattcaatttaaaagaaactgggtgcgtgcaggatcctcgtcattgc
+7339356/1
CCCFFFFFHHHHHJJJJJJJJJJJJJJJJJJJJJJJJJJJJJJJJJJJJJ
@2707824/1
cagtggtcttcttgaacttcttcaattgacgcaagaagtaccagaaacgg
+2707824/1
BBCFFFFFHHHHHJJJJJJJJJJJIJJJJJJJJJJJJJHIIJJJJJJJJJ
@4242764/1
ggatggagtgagcacgggctctgtgcctggctcccatgtcacggtagcac
+4242764/1
@@@FFFFF3AFHHJIIGGEGHJJJJEFHHCHIG;DFGCIHHHIIBFHHGI
@124370/1
cacggtagcactgagtgacggcacctccgacactgaggtcacggtactcg
+124370/1
CCCFFDFFHHHHHJJHIJJJJJJJJJJJJJJJJJJJJJIIJJJJHIJJJH
@124449/1
ctgcaaacatgccagttataaagcatagcccgaagtgctattggcacaca
+124449/1
@@@DDDDDFBB<CGE?FGFHEAC<BHHIIEIAFG<6DGHGCHEGB@?BD@
@4243044/1
gggaatctgattgtgctgttgtggaactgcttcacctgtggccggcggca
+4243044/1
CCCFFFFFHGHHHIJJJJJJJJJJJJJJJJJJJJJJJJJJJIJJJJJHFA
@7844538/1
gcaagaagtaccagaaacgggacttagccacaatctggtctggagagaag
+7844538/1
@CCFFFAFAFHHDCFBFHBB>HIGGEE4EHGIIDECDFG@FGC<?FD;F3
@6310656/1
atcaggatgtggattttaatgttattattacagcatacataataaaatta
+6310656/1
@@@FFFDEGDBFFJGIJIFIHHHFHIIJJDHGIJJJJIGIHIJJGHIIIH
@2708430/1
ttaaagattattaataagaaaaaaataatgcaaagataagatgaaga
+2708430/1
CCCFFFFFHHHHHJJJJJJJJJJJJJJJJJJIJJJJJJJJJJJJJJI
@4243343/1
gtgcacgcgcttgggcagagggaatctgattgtgctgttgtggaactgct
+4243343/1
@??DDFDFFHGHHIJJJIJJJJGIIIJJJJJIHGJJJIJIJJIHJJJJJJ
@1170011/1
cttgttgttaagaggtgttacctgcaacttggccaggttagggccaacag
+1170011/1
??@DBDDAFHHFHE9<CCFGD?EHIGGEGGECCFGGG??BHB>B??DFGH
@641883/1
gccagatgccaaagttcttgatcttcactgggctcttctctgggatttcc
+641883/1
CC@FFFFFHGHHHJJJIIIIJJIJJJJJJJGEEHIJJJJJJIJJJJJJJJ
@2709118/1
ctgcttcacctgtggccggcggcacgcagacgccttgatgacctccactt
+2709118/1
@@@BDFDFHFFFHEBGHIIBGIIGIFHGGHHHFFA>C>CCCCCDCDCDDC
@2709289/1
agtgacggcacctccgacactgaggtcacggtactcgcggtacatgttgt
+2709289/1
B@BFFFFFHHHHHJIIGHJJJJGJIGHEGIIIGIIJHJJJEEHHHFFFF@
@2709514/1
gtcttcttgaacttcttcaattgacgcaagaagtaccagaaacgggactt
+2709514/1
CCCFFFFFHHHHHJJJJJJJJJJJJJEIIJJJJHIJJJJJJJJJIJJJJJ
@7341107/1
cagcatacataataaaattagaggaagtaggtgctgggcctcttgtatgc
+7341107/1
@<=DDDDDDHDFHA:AFGEHFHEHBGHAEHGE@EHDA;;D@F?GFBBFEA
@2709629/1
caaagcattctgggctgcagatgactgtgcatccttgctagtaagtcctg
+2709629/1
@@@D?;B?FDC?FID;@EFBCCEEC<BAEDEB?GDG>DBFF?DG<:BGB3
@642942/1
ctctgtgcctggctcccatgtcacggtagcactgagtgacggcacctccg
+642942/1
CCCFFEFFGHHGFIIJJJJJIJJJJJ<FGIIIDIGICGGIIJIIJJIJJJ
@7341379/1
gaggaagtaggtgctgggcctcttgtatgcgaaggtgttgaggcgcttgt
+7341379/1
CCCFFFFDFHGDHIJIGIJJJIJJJJIJDGIIJJJ?G@GHIIJJJJDGGC
@7846561/1
ggtgctgggcctcttgtatgcgaaggtgttgaggcgcttgtggtggtgca
+7846561/1
=?8BDEADFFHHHJJJHIJIJJFGHI?GHIJEHJIIIJGJHIJIJIBHGI
@7846743/1
ggagtgagcacgggctctgtgcctggctcccatgtcacggtagcactgag
+7846743/1
CCCFDFFFHHHHHJJJJJJJJJJJJJJJJJJJJJJJJJJJGIJJJJJJJI
@7341761/1
ggtgctgggcctcttgtatgcgaaggtgttgaggcgcttgtggtggtgca
+7341761/1
BC@FFFFFHHHHHJJJIIJJJJIJJJCFHHJJJJIJJJJJIJJIIIIIJI
@4245451/1
agcacgtagttctcagcttccctgcaaagttaaccatcttgtattcaaaa
+4245451/1
??@DDDDEHADDFHGHGIIGGGHIGIC>FCFDFHEGGBHIICFBDHEDHI
@4245505/1
tgaggcgcttgtggtggtgcacgcgcttgggcagagggaatctgattgtg
+4245505/1
CC@FFFDFHHHHHJFDHHGCGGIIIJIIIIJJIJGIIJIEHHHHFFFFEF
@5774409/1
cccatgtcacggtagcactgagtgacggcacctccgacactgaggtcacg
+5774409/1
CCCFFFFFHHHHDHIJJJJJJJHIJJJJJJJJJJJJJJJJJJJJJHIJJI
@1675128/1
cctcaatctgcaccagttcatacttgggcacagttcctcgacgagcaagt
+1675128/1
CCCDDAFFDHAFHHGHIJJJJJGEHEFAGHIFGIFGIEGGGFIJJGIIFF
@4245980/1
ggcgcttgtggtggtgcacgcgcttgggcagagggaatctgattgtgctg
+4245980/1
CCCFFFFFHHHHHJFDGHIIIIIJJJIICHHHBGGFGFHIJIIIJIJIIH
@644077/1
gtccggtagaactctataccacggcgtcacgacacagtccttgtaattct
+644077/1
C@CFFFFFHFHHDHIGIJJGIGEHGIJIIJJIJIJJJGIIEHIIJIJGGE
@644087/1
attgacaaacttaggtttgcttacagccattcccaactgtcctccggtac
+644087/1
CCCFFFFFHHHHHJJGHJIJJJJJJJIJJJJJIJJJJIIHJJJJJIJHGI
@644134/1
ctccaatcctttactcgaatagtcttttctaacttgaacagtgcgatgtt
+644134/1
?@@DADDDF<DHBG@?EB:CD:F<BEEGGHBC<E?EE?99?:?AF<FDGH
@644143/1
gtctgattctgtgatagtgaatacaagatcgt
+644143/1
@@@BDBDDF>H=DHGG@ACFE9CHEE>AFEG<
@5774655/1
ctctatactttgcattaaaataatgcccattttcacaggcaagggatcct
+5774655/1
@@@FFFFFHDDFHGGHEBHGIJJJGDHGGIHJIJJJDE;FFGGCHGHECG
@5774706/1
gtaggtgctgggcctcttgtatgcgaaggtgttgaggcgcttgtggtggt
+5774706/1
CCCFFFFFHGGHHIIIJJJHIIJJJFHHICFHHIFHIHGJJIIIIGICC;
@7342618/1
ttcacctgtggccggcggcacgcagacgccttgatgacctccactttgat
+7342618/1
?@?DDDDD:<FFHAGEHAH@BEAFBBGHHB6?E@CCDA>@AA?CACCC>C
@6799897/1
ggtggtgcacgcgcttgggcagagggaatctgattgtgctgttgtggaac
+6799897/1
???D??BDHHHFGDIJJGHIJJGII:@GGHIEGIIGHGGJJF><=FFGDA
@4246352/1
gcaagaagtaccagaaacgggacttagccacaatctggtctggagagaag
+4246352/1
@<?DBDDDHDDDBDHGGDEGGBHEGEGIIGCACF??BBBAFGIAFDGGGH
@6799994/1
caagttatgaatttttcaaatcgcg
+6799994/1
<?<BAB;DBDDD:EEE3<A??33<3
@6800149/1
cccatgtcacggtagcactgagtgacggcacctccgacactgaggtcacg
+6800149/1
CC@DFFDFFDAFHIIFGGED<C<EBEABBCAHHDEGHAGEHGGGH8@AE@
@644881/1
gctgggcctcttgtatgcgaaggtgttgaggcgcttgtggtggtgcacgc
+644881/1
CCCFFFFFHHGHHJJJJJJJJJJ?GGFGGIJJJJJJIJJJJIIIHHIJIH
@645098/1
agcatacataataaaattagaggaagtaggtgctgggcctcttgtatgcg
+645098/1
C@CFFFFFGHHGHJJJJJJJIIJJJJGIJJHIJJJJJJJJJJJJHIJJJJ
@645214/1
tgtgctgttgtggaactgcttcacctgtggccggcggcacgcagacgcct
+645214/1
@C@FFFFFHHHHGBBHIGJJJGHIJJJJJJJJJJJJIJFHFFDDDDDDDD
@645231/1
cctgatagagacgatttcaccagtggtcttcttgaacttcttcaattgac
+645231/1
CCCFFFAEHFHHHHIIIGIJIJIIJIIIJIJJJJJJJJIIJIJJJJJJJH
@5775772/1
ggcaagatgggcatagtaggtaggcgtagggtaagacacggatcgcatac
+5775772/1
CCCFDFFFGDFDHEHGAC?E<CCGHI@?EHE9CDDBFADDH@DHIEGDH>
@4247361/1
gcaagaagtaccagaaacgggacttagccacaatctggtctggagagaag
+4247361/1
CCCFFFFFDHHHHJJJJJJJJJJJJJJJJJJJJJJJJJJJJJJJJIJJJJ
@4785144/1
ctcataagaagttggttgaactggtgcaatttcttcatgtgtggtcatta
+4785144/1
BCCFFFFFHHHFHIJIJJJIJJJJEHJJJJJJIJJJJJJJJJJJIIIIJJ
@4785289/1
gtggtcttcttgaacttcttcaattgacgcaagaagtaccagaaacggga
+4785289/1
CCCFFFFFHHHHHJJJJJJJJJJJJJJJJJJJJJJJGHIJJIJJJJJJJI
@2710432/1
caccagtggtcttcttgaacttcttcaattgacgcaagaagtaccagaaa
+2710432/1
@@@FFFDDDHHHHEHAHHIIIIJJJJJ@HGIJJDGGIIIII::DFBF9EH
@5261244/1
gtggattttaatgttattattacagcatacataataaaattagaggaagt
+5261244/1
@@@DBDDDH<=CDGFHIFBHIEBIEB@FHCHGHIIIIIIICE@?G@?BD9
@2710631/1
agaaggtggcggccagaatctagacatgcacaactcttgcagccatccaa
+2710631/1
@@@FDDABDHHHHJIJJIIJIJJIFIIJIGIJJJIJJGIGGHGG@DGHGI
@125267/1
ctgttgtggaactgcttcacctgtggccggcggcacgcagacgccttgat
+125267/1
CCCFFFFFHHHHHJJJJJJJJJJJJJJJJJJJJJJHHFFFDE8@DDDDDD
@2710873/1
cagacgaacagacaaacagacaaacagacaaacagacaaacagacaaaaa
+2710873/1
B@BDFFDDHHHHGIIIJJGHHIJJJJGHGIIIJGGEHGGEGIIIIJIIGH
@125478/1
gctttatgattggttgcatattatggcaacatacacatttggttctattc
+125478/1
@B@DDDFFHGHHHHHIJGIJJJIJJJJJIJJJIJIJJJIJIJJIJJIJJH
@5261706/1
cacggtactcgcggtacatgttgtgtacacctgagcgagactcataacgc
+5261706/1
@@@FFDDDDHHHGBHGGGGIBCHGGFHC???BGGEGIGHEHIJJJJJIJF
@125569/1
gtgctgttgtggaactgcttcacctgtggccggcggcacgcagacgcctt
+125569/1
@@BFFFFFHHHHHJJJJJJJJJJJJJJJJJJJJIJJJHHFFDDDDDDDDD
@2711147/1
ggatctatagaggctgtcactgcagcgatactgggaacattcgactgatc
+2711147/1
CCCFFFFFHHHHGJJJIJJJJJJJJJJIJJJJJJJIJJJJJIJJJJJJJJ
@125766/1
gttgtggaactgcttcacctgtggccggcggcacgcagacgccttgatga
+125766/1
@@CFDFFFGHHHHJJJJJJJGHHGGIGJIJJJIIEHFEDEDDDDDDDDDE
@4786366/1
accaggtggtagcgcgcgcggaacgccaccaggtgcgcgtagtacgcggg
+4786366/1
CCCFFFBDDCFHHJGJFIIGIIIJJJJIHHHFFBDFDDDDDD?CDDDDDD
@125952/1
tggatggagtgagcacgggctctgtgcctggctcccatgtcacggtagca
+125952/1
CCCFFFFFHFHHHJJJJJJJJJJJJJJJJJJJJJJJIJJIJJJJJFIJJJ
@3741953/1
gtggttctttggctgtctctggtggaggtttctcctgtgacggcatagcc
+3741953/1
@?=DADDDDFGHHFIIIIIGGFCDHCDGECGGGIIIIFHEGIIHGIIIIH
@126097/1
ctcgaatagtcttttctaacttgaacagtgcgatgttttacaagggcagg
+126097/1
CC@FFFFDHBFFHIIIJJGHIIIJJIDGAEHDGHHDFHHGGIHJJJJIIG
@7849271/1
gttccaattaaactttgggcctgtttcacagtctcgttgacttgctg
+7849271/1
@@@DDADDBH?FFIIIF?:A?EFAFHHABFI?EEGD1::1:DD<?<<
@5262436/1
gtggccggcggcacgcagacgccttga
+5262436/1
?@@=DB@D:FA6DG<6@F;F<@EDFFE
@5262721/1
atacataataaaattagaggaagtaggtgctgggcctcttgtatgcgaag
+5262721/1
CCCFFFFFHHHHHJJJJJJJJJJIJJJHJJJJJJJJJJJJJIIJJJJGHI
@3742395/1
caccagtggtcttcttgaacttcttcaattgacgcaagaagtaccagaaa
+3742395/1
CCCFFFFFHHHHHJJJJJJJJJJJJJJJJJJJJJJJJJJJJHIJJJJJJJ
@2234704/1
gcgatgttttacaagggcaggttgaactcacaccattcaatttaaaagaa
+2234704/1
CCCFFFDFHHHHHJJJJJIJJIJIJJJJIJJJJJJJJJJJJJJJJJJJJI
@4787371/1
gggaatctgattgtgctgttgtggaactgcttcacctgtggccggc
+4787371/1
?@@DDDADH>FAC:CFG@HHCGE=<?EEF>CFCGEHI9?CDGBD6:
@5263180/1
ctcatcttgtatagaggaggcttgggctcgctctccgaagggagcttgcg
+5263180/1
CCCFFFFFHHHHHIGJIJIJJIIGGIGIIIIJJJGIGGGIJJ@GHIJCEE
@2712528/1
agcacgggctctgtgcctggctcccatgtcacggtagcactgagtgacgg
+2712528/1
CCCFFFFFHHHHHJJJJJJJJJJJJJJJJJJJJJIJJJJJJJJJGIJJJJ
@5263291/1
cagagggaatctgattgtgctgttgtggaactgcttcacctgt
+5263291/1
@@@D?DDDHHGDFHEHG?AFHHIBGHACHIIG@DFDH>BGIDB
@3742972/1
ccaaccaattaatcagcgaacgcttattgtttcgatcttgttatacgtaa
+3742972/1
CCCFFFFFHHHHHJJJJJJJJJJJJJJJJJJJJJJJJJJJJJIJJJJIJJ
@3743046/1
ctggatggagtgagcacgggctctgtgcctggctcccatgtcacggtagc
+3743046/1
C@CFFFFFGHFFHIDHHIJIIJJIJHJJJJJHHGJIJIIJJJIJIGHIIE
@4787731/1
cagcatacataataaaattagaggaagtaggtgctgggcctcttgtatgc
+4787731/1
@@@DDBDDHHHFF>?<EFCHGGHIIIIFHCGCFBF9FH<DGGE@D??FEG
@5263521/1
gcctcttgtatgcgaaggtgttgaggcgcttgtggtggtgcacgcgcttg
+5263521/1
CCCFFFFFHHHHHJBFFHFGHHGFIJIJIHIJGJIGGHGGHGIIJGHFFD
@4788295/1
gcaaccactaattccagtgataaattcactctagcacgtagttctcagct
+4788295/1
@<;DDDBDDCFDFEHFAACFFEEFEHEDCFHIECAEDG?CFDFDH@FADG
@2235779/1
ccctgatagagacgatttcaccagtggtcttcttgaacttcttcaattga
+2235779/1
;?@DD3D?DBFBFE6FHEAHF>HGFH@H?D?????G@?DF?F??BGEGHD
@3743898/1
attgctcagatgcaatttcttgcaagaattgcacaaagttgaagtccttg
+3743898/1
@@@FFFFDFFHFHJIIJJJJJJJJGJIIJIJIJJJJIJJIIJHGFHJJHG
@5264582/1
gctgggcctcttgtatgcgaaggtgttgaggcgcttgtggtggtgcacgc
+5264582/1
CCCFFFFFFFHHHIIIJJJFHGG:CGHIIJGDGIGIIGGHGCEHGEIIIH
@2714192/1
tgtcacggtagcactgagtgacggcacctccgacactgaggtcacggtac
+2714192/1
@@@DDDD?CACCFHGFGI<<AFHGFIFGIEGHGGIABFBHGFGFAE@;CE
@3744264/1
gtcctgcagagcttgccacatcttgtaagcagcctgacgcttagcaagtt
+3744264/1
CCCFFFFFHHHHHJJJJJJJJJJJJJJJJJJJJJJJJJIJJJJJJJJJHI
@4789091/1
cgctcatcgggaggtgtggcagcctccttgaccattttagatatttgttg
+4789091/1
CCCFFFFFHHHHHJEGGHJJJJIJGIJJJJIJJIIJJJIJJJIJJJJJJG
@3744544/1
ctgcagatgactgtgcatccttgctagtaagtcctgagccatagcaaaca
+3744544/1
CCCFFFFFGGHHHJIJJJJJJJIJJIJJIIJJJJJJIGIJJJJJJJIGIF
@2236766/1
gcaagaagtaccagaaacgggacttagccacaatctggtctggagagaag
+2236766/1
CCCFFFFFHHHHHJJJJJJJJJIJJJJJJJIIJJJJJJIIJJJHIGJJJJ
@3744811/1
cagtggtcttcttgaacttcttcaattgacgcaagaagtaccagaaacgg
+3744811/1
CCCFFFFFHHHHHJJJJJJJJJJJJJJJJJJJJJJJJJHIHIJJJJJJJJ
@4789817/1
ggattttaatgttattattacagcatacataataaaattagaggaagtag
+4789817/1
@@?DDFFEHHHHHFHJJIJJJIJJGJJJJJHHJGGHIJJJJJIJGIJIHG
@4790058/1
gcctcttgtatgcgaaggtgttgaggcgcttgtggtggtgcacgcgcttg
+4790058/1
CCCFFFFFHHHHHJHHIJCFHHIIJJJJJJJJHIJIJJHHIJJJJJHFFC
@7853182/1
atctgattgtgctgttgtggaactgcttcacctgtggccggcggcacgca
+7853182/1
CCCFFFFFHHHHHJJJJHIJJJJJJJJJJJJJJJIJJJJJJJJJHFFDDB
@6314816/1
gccacaatctggtctggagagaagatcctcatcttgtatagaggaggctt
+6314816/1
BCCFFFFFHHHHHIJJJJJIJHIJJJJJJJJJJJJJIJJJJJJJIJJJJJ
@7344477/1
gcacgcgcttgggcagagggaatctgattgtgctgttgtggaactgcttc
+7344477/1
CCCFFFFFHHHGHIJJJJJJJJJJJJJJJJIJJJJJJJJJJJJJJJJJJJ
@4790829/1
gccgccaattcactgttcattacctgtgaaaactgtccttcagatacacc
+4790829/1
C@CFFFFFHHHHHIIIJJJJJJGIJJJJIJJJJJIJJIJJJJJJJIJJJJ
@645520/1
ctccgcagtactgtcgtttgcaaatttgtccctcaccatgctcatactat
+645520/1
@@@FDD<DBFFHHFGGCGHII?FHGGHIIIHHIGIIIGGGIGIIIIIGGI
@7344605/1
cgcaagaagtaccagaaacgggacttagccacaatctggtctggagagaa
+7344605/1
CCCFFFFFHHHHHJJIJJJJJJJJJJJJJJJJJJJJJJJHIJJJJJJIJJ
@645676/1
agaggaagtaggtgctgggcctcttgtatgcgaaggtgttgaggcgcttg
+645676/1
CCCFFFFFHHHHFIHIJJJIJJJJJJJJJJJJIIHIBGHHJJJJIJJJJI
@645803/1
gtgcctggctcccatgtcacggtagcactgagtgacggcacctccgacac
+645803/1
CCCFFFDDHHHHHIJGHIJJIHCFGGIIHIJJDHIIGIIJJJJJJJJJJJ
@5777049/1
ggtggtgcacgcgcttgggcagagggaatctgattgtgctgttgtggaac
+5777049/1
@<@BDDDD:AFHDG8@DEGGEG;D7FGGDFFGBH@D?FFEG=<CHGHHIE
@5777110/1
ttctcttaataattatgctatgttacctactgcttaattatttaagtttc
+5777110/1
@CCDDEFD<FHAFGFHIGECHCIGG@ADHHGGEHCHEFF9EFE<DGHHIA
@5777170/1
cttgaacttcttcaattgacgcaagaagtaccagaaacgggacttagcca
+5777170/1
CCCFFFFFHHHHHJJJJJJJJJJJJIJJIIJJJJJJJJJJJJJJJJJJJI
@6315485/1
cagagggaatctgattgtgctgttgtggaactgcttcacctgtggccggc
+6315485/1
@@@7DDD<DFAF?ABEGEHHIIIIGGHGGGIIIGGHGEDGGGGGF?GHIB
@6315544/1
gtgacttccggcaaatttttggttttaaccacatagttcccgatctcgcg
+6315544/1
CC@FFFFDHHFHGIBFGDHJJG?FEFGGGGCBGDHGDFD?DFB@FHIGFI
@5777693/1
cattaatttccgcaactatttgacggatttggttgaaatttggtac
+5777693/1
CCCFFFFFHHHHHJJJJIJJJJJJJJIJIJJJIJJJJIIJJJJFHI
@5778344/1
gggaatctgattgtgctgttgtggaactgcttcacctgtggccggcgg
+5778344/1
;?@D7BDAF?>F:C<C<CACE3A?CF9CDHBFE4CCFCG99D3:@?F/
@7346226/1
cagtggtcttcttgaacttcttcaattgacgcaagaagtaccagaaacgg
+7346226/1
CCCFFFFFHHHHHJJJJJJJJJJJJJJJJJJJJJJJJJHHIJJJJJJJJJ
@7346373/1
cgtgattcccggcttatactccgcctcc
+7346373/1
:?1=;BBDBF>@DFGFBE<?A@7@EACD
@6317148/1
ctgtgatctgtttcttggcatctatagatgtcggtggcgcacagggcacg
+6317148/1
?@?DDEFDHHFHHIIIEB>DHGIDHHHEHIHFBDFHE@EHIGIHEGGGEB
@647826/1
cagccagatgccaaagttcttgatcttcactgggctcttctctgggattt
+647826/1
CCCDDDFDDDDDFDAD<AAIFDHAHI4C@HHF<CFCF;DCFHB@FC@F;D
@3228040/1
gtggattttaatgttattattacagcatacataataaaattagaggaagt
+3228040/1
B@BFFFFFHHHHHIJJJJJJJJJJJJIJJJJJJJJJJJJJJJJJJJJJJG
@3228372/1
catgttgtgtacacctgagcgagactcataacgcagccagatgccaaagt
+3228372/1
CCCFFFFFHHHHDCFHIJJJJJJJJJJJJJJJJJJJJJJIJJJIJJJJJF
@3228417/1
gtgctgggcctcttgtatgcgaaggtgttgaggcgcttgtggtggtgcac
+3228417/1
@B@FFFFFHHHGHJJIIIJIJHHHI?C?DHIIJJJJJJJHIHFGIAEGHH
@3228428/1
ctaagaacagtacctacttggcgataaatattgcacatctacctttggaa
+3228428/1
CCCFFFFFHHHHHJJJIJJJJJJJJJJJJJJJJJIIIJJJJJJJJJIIIJ
@648565/1
ggattttaatgttattattacagcatacataataaaattagaggaagtag
+648565/1
@C@DFFFDFFHHHIIIBHIIIIIIIIIIIIEGHGIIGGGIIIIGGHGIGI
@648612/1
ctggagagaagatcctcatcttgtatagaggaggcttgggctcgctctcc
+648612/1
CCCFFFFFHHHGHJJJJJJJJJJJIJJJJJJJJJJJJHIJJJJJJIJJJJ
@5780002/1
cttgcagccatccaacaggattgcccatcaatttatcttcaaatgacgac
+5780002/1
CCCFFFFFHHHHHJJJJJJGJJJJJJIJJJGHIJJJJJJJJJCHJJJJJI
@1676820/1
gttgtggaactgcttcacctgtggccggcggcacgcagacgccttgatga
+1676820/1
CCCFFFFFHHHHHJJJJJJIIHGIJIJGJJIJJFGHFFDEDDDDDCDDDD
@7347596/1
ctggtctggagagaagatcctcatcttgtatagaggaggcttgggctcgc
+7347596/1
CCCFFFFFHHHHHJJJJJJJJJIIJIJJJJJJJJJJIIGIJJHHGIIGII
@5780221/1
gtccgtcagtggctttctttgatcattaatgtctcgtatgtcaaggactt
+5780221/1
@?@DDBDDFAFBDFABFEHIGIIIEHIIEEGEGGE9C=BG<?DGGG9??B
@1176995/1
ggcgcttgtggtggtgcacgcgcttgggcagagggaatctgattgtgctg
+1176995/1
BC@FFFFFHGHFFGGHIJIJJJJJJIEHJIJIIJJIJJJJJIIJJGIIIE
@649126/1
cgatgttttacaagggcaggttgaactcacaccattcaatttaaaagaaa
+649126/1
CCCFFDDFGHHHHJJJJJJIJJIJFHIJJJJGIJJJJJJJJIGIIJJJJJ
@1177065/1
ggtagcactgagtgacggcacctccgacactgaggtcacggtactcgcgg
+1177065/1
CCCFFFFFHHHHHIJJJJIJJJJJJJJJJJJJIJJHIJJJJHIJJJJJHF
@1177093/1
tggacaatgtttttttaattagtttttaatttattagtagttgttgattt
+1177093/1
@CCFFFFFHHHHHIJJJGHIGICGIGJGGHHJIIIIIHIJJJJIJJIIJJ
@1177350/1
caccagtggtcttcttgaacttcttcaattgacgcaagaagtaccagaaa
+1177350/1
C@@FFFDDHDDBDHIHJFIGIIJJGIIIJGIGIHGHIJJIE?FGFHGGGI
@3229386/1
ggtctggagagaagatcctcatcttgtatagaggaggcttgggctcgctc
+3229386/1
@CCDFFFFHFHHFIGGHIIHHIIJJJJJJJJJJJIJIJJJGGGEHCEEI=
@4248272/1
gttgaggcgcttgtggtggtgcacgcgcttgggcagagggaatctgattg
+4248272/1
CCCFFFFFHHHHHIJIGJJHHIJJJJJJJJJJJIIIHHJIFHHHFFFFFF
@4790987/1
ccatgtaccacgcctgggatgccacccggcaccactcccgggtgaggatg
+4790987/1
CCCFFFFFHHHHHJJJIJJJJIJIJJJJJJJJJIJJJJJJJJFHIJJHFH
@4248461/1
gcgcgcgcttgggcagagggaatctgattgtgctgttgtggaactgcttc
+4248461/1
CCCFFFFFHHHHHJJJJJJJJJJJJJJJJJIJJJJJJJJJJJJJJJJJJJ
@4248582/1
tgctgggcctcttgtatgcgaaggtgttgaggcgcttgtggtggtgcacg
+4248582/1
=??=B3A?::DDDDEE?<FE:<@E9?CCDEII1@DDDADDI@;5;CC@CD
@3745914/1
gccagatgccaaagttcttgatcttcactgggctcttctctgggatttcc
+3745914/1
CCCFFFFFHHHHHJIJJJJJJJJJJJJJJJIJIJJJJJJJJJJJJJJJJJ
@4791361/1
ggttgaacggaactccaatcctttactcgaatagtcttttctaacttgaa
+4791361/1
CCBFFFFFHHHHHJJJJJJJJJJJJJJJJJJJJJIJJJJJJJIJJJJJJJ
@3746117/1
gttgcaagacatgtaggaactgtccctcggagatgccgtcccggtacata
+3746117/1
CCCFFFFFHHHHHJJJJJJJJJJJJJIJJJJJJIIGHJIIIJGIGGIJJI
@1678226/1
gagaagatcctcatcttgtatagaggaggcttgggctcgctctccgaagg
+1678226/1
@???;?DDF?FF?FHEHGGCDEHH@G9B:EFGGHCGF??@G;BF8@@BGG
@6801659/1
ggcgcttgtggtggtgcacgcggattgggcagagggaatctgattgtgct
+6801659/1
CCCFFFFFHHHHHJIJIJIJJJJIJJGIJJJJJJJJJJJJJJHHHHHHHF
@6801806/1
gtggaactgcttcacctgtggccggcggcacgcagacgccttgatgacct
+6801806/1
CCCFFFFFHHHHHIJJJJJJJJJJJJJJJJJJJHHFFFDDDDDDDDEDDD
@2715322/1
taataaaattagaggaagtaggtgctgggcctcttgtatgcgaaggtgtt
+2715322/1
CCCFFFFFHGHHHIJIJJEJIJJGIJIIIGIEIJJJHIJJJJCHHI?FHI
@4249513/1
gccatgtaccacgcctgggatgccacccggcaccactcccgggtgaggat
+4249513/1
@@CFFFFFHFDHHIJGIJJJJIJJJJFHEIIJJJIJIIJJJIJFHIIHHC
@3230674/1
gtagtaggtaggtgtagggtaagacacggatcgcatacaccgtgaatata
+3230674/1
@@@DDFFDFFFH?AEBBEFCFFEIIGHIIE:DAEIEGFDFHDBFEHGGFG
@4249701/1
ctcatcttgtatagaggaggcttgggctcgctctccgaagggagcttgcg
+4249701/1
CCCFFFFFHHHHHJJJJJJJJJJHIJJIJIJJJJJJJGJJJJIIJJJJJG
@130758/1
cttcacctgtggccggcggcacgcagacgccttgatgacctccactttga
+130758/1
CCCFFFFFHDFHGHIJIIGGIJJJJJJIHHFFDEEEEDEEDDDDDDCDDC
@3231026/1
gtgcattattacattttttataaacggtacatctagagtataaaaaactg
+3231026/1
CCCFFFFFHHHHHJJJJJJJJJJJJJJGIJJJJJJJIJGIIJJJJJJJJJ
@130827/1
gcaagaagtaccagaaacgggacttagccacaatctggtctggagagaag
+130827/1
@@@DDDDDDFHFFHIIGGIIAGG>DHGGCHGIIGGIIIBDCHEBF;DHGE
@3746901/1
gcttgtggtggtgcacgcgcttgggcagagggaatctgattgtgctgttg
+3746901/1
@@CFFDDFFFD@DEHIIIIIIIHIFIIIDIIIGIIIIIIIIIFGHIIHII
@4250128/1
tggtggtgcacgcgcttgggcagagggaatctgattgtgctgttgtggaa
+4250128/1
BCCFFFDDHHHHHJJJJJJJJJJIJJJHIJJJJJJJJJJJJJJJJJJJJJ
@6802825/1
cggtagcactgagtgacggcacctccgacactgaggtcacggtactcgcg
+6802825/1
BCCDFFFFHHHHHIJJJJJJJJJJJJJJJJJJJJJJHJJJJJHJJJJJJH
@2237053/1
aagtcagctgttccacttcatcatcagggatcttgccgtcattgcagacg
+2237053/1
@BCDFFFFHGHHHJJJJJJJJJJJJJJJJIJJJJJJJJJJJJJIIJJJGI
@2716812/1
ctgggtgcgtgcaggatcctcgtcattgcctggcatacaaggcaaagcac
+2716812/1
@@@FFBDDDHFHDGEEHIIJIIECHHG@AGEGHGIIJJJJGIGIBFHHIH
@6803215/1
actgagtgacggcacctccgacactgaggtcacggtactcgcggtacatg
+6803215/1
@BCFFFDDHHHHHJJJJJJJJJJJJJJJJHIJJJJFHIJJJJJHEEFFFF
@4251220/1
agaggaagtaggtgctgggcctcttgtatgcgaaggtgttgaggcgcttg
+4251220/1
???D?>ADDDB8<<CG@FHFEGHGHHIEHIIB:8CF9BDGDGICA;8@BE
@2237543/1
cttgtatttgttatgtaaccactccatactttgtttcatttaaatttacg
+2237543/1
BCCFDDFFHHHHHJJIIJJJJJJJJJJJGIIJJHIJIIJJJJJJJIJIHI
@3748491/1
cacaatctggtctggagagaagatcctcatcttgtatagaggaggcttgg
+3748491/1
C@@DFEDFFHHHHIGIIDHIGEFHEHGGHGHJJGEEGIJJJIIJJJIJ0D
@1178634/1
ctttactcgaatagtcttttctaacttgaacagtgcgatgttttacaagg
+1178634/1
CC@FFFFFHHHGHIJJJJJJIJGDHIJJJJIGGHGGHGIJGIGIGIIIIG
@3232680/1
gtccataatcattcctggaatccgtgtcgacggcgatgagagcccacgat
+3232680/1
CCCFFFFFHHHHHJJJJJJJJJJJHIHJJJJJJJJJJJJJJJJJJHHHFD
@3748858/1
gtgctgttgtggaactgcttcacctgtggccggcggcacgcagacgcctt
+3748858/1
@?@FFFFFFDBHHIGHJIJJIGGGGGIIIJJJIGJIJHGFFDDDBBDDDD
@1178859/1
gtgctgggcctcttgtatgcgaaggtgttgaggcgcttgtggtggtgcac
+1178859/1
CCCFFFFFHHHHHJJIIJJJJHIIJEHHIJIJJIJJJJJIIJIJJJIJJI
@3748923/1
agtgacggcacctccgacactgaggtcacggtactcgcggtacatgttgt
+3748923/1
CC@FFFDFHFHGHJEHGGIHIJHIIFGHGHIDGGIIGGIIAEHHHFDFEC
@2237901/1
cttagccacaatctggtctggagagaagatcctcatcttgtatagagga
+2237901/1
@<@BD>DDFHFDAAHBEEHGBHIE8FGECCGEE<@FG9DHFHGED>B28
@3232942/1
gggaatctgattgtgctgttgtggaactgcttcacctgtggccggcggca
+3232942/1
@CCDDDADHDDFHEEFGICGHIIEHIGIGIEIEEHIC3DEHGHDGBGEDA
@3749076/1
cacctgtggccggcggcacgcagacgccttgatgacctccactttgatga
+3749076/1
C@CFFFFFHHHHHJJJJJJJJJJJJJHHHFFFFFEEEEEDDDDDDDDDDD
@1179069/1
ctcgacgagcaagtagttcttgaagcacagacacaggtgtcttcaacgga
+1179069/1
CCCFFFFFGHHHHHIGJIJJJJIHGIGIJJJJJIIJJHIHIJJJIIJJJI
@3233137/1
ctctatactttgcattaaaataatgcccattttcacaggcaagggatcct
+3233137/1
CCCFFFFFHHHHHJJJIGIJJJJJJFIJGIJJJJJIJIJJIIJJJJJJJI
@1179300/1
gggtttactagcctcctccttagaagttggttcctctttacaagtagact
+1179300/1
@@@DDDFDHHHBHIIGIJJJJIEEHIHGIICCGIIGJJIEFGGGFHIJJJ
@3233375/1
cgagtagagccttagctgcggaatgcttagcttccttcttagagcgtccc
+3233375/1
CCCFFFFFHHHHHJJJJJJJJJJJJJJJJJJJJJJJJJJJJJJJIJJJJJ
@6804405/1
tgggtatcggccgagcgcttcggtactgttgtggaaatagtgtactataa
+6804405/1
BBCFBDFFHHHHHIJJJJJJJJJGIIJJJIIHIJJJJJIJFHGIJJJJJH
@7348026/1
caccattcaatttaaaagaaactgggtgcgtgcaggatcctcgtcattgc
+7348026/1
CCCFFFFFHHHHHJJJJJIJJJJJJJHIJJJJJIJJJIJJJJJJJJJJJJ
@650712/1
gtcctgagccatagcaaacagccactggcaatgtggatagctggacaagg
+650712/1
CCCFFFFFHGHGHIGIJIIIE@HIJJEHIIII@DFHIIJIIHGB?FHGGH
@2238668/1
tctgtgatctgtttcttggcatctatagatgtcggtggcgcacagggcac
+2238668/1
@CCFDADEHHGHHGJIJJIJJJGGHIIIEIHHHHHIJJIJJIJJIJJJJJ
@2718679/1
aggtgctgggcctcttgtatgcgaaggtgttgaggcgcttgtggtggtgc
+2718679/1
??@DDDF8AFAFBGDDADBFEHIGH<:1::DFFFBB@DGIGCHIC;1@;C
@1180067/1
gttggtcttggttgaacggaactccaatcctttactcgaatagtcttttc
+1180067/1
@@@DDBDDHDFHHGHGGIDDGG>H?CHGGIIIIIEIIDEGHGHFFHGIIC
@4253198/1
catcttgtatagaggaggcttgggctcgctc
+4253198/1
@@@DDDDDFHDFA?EAC?C?F1A@GHC@FFE
@7854381/1
atacataataaaattagaggaagtaggtgctgggcctcttgtatgcgaag
+7854381/1
@@<DDD>DHHH??AD>FIIECAGAHG@<CF?HFGC@GHIIGI@BBDAH<A
@5782163/1
tgatagagacgatttcaccagtggtcttcttgaacttcttcaattgacgc
+5782163/1
CCCFFFFFHHHHHJJJJJJJJJJJJJIJJJJJJJJJJJJJJIJJJIIIJI
@7349373/1
gaagtaggtgctgggcctcttgtatgcgaaggtgttgaggcgcttgtggt
+7349373/1
B@@FDEFFHHGHGIGGIJJIJJHHJJJGJHIJ?DFGIBFEGHJJJIIJJA
@6318722/1
gttattgttatgtcgatgtcgaacccaaaaatgtaattaacttttttttt
+6318722/1
@@@DDADD:D?DFGB;FHCHHGIIGIEGH=?C@??>F>G<FBFCHGIA;=
@7855012/1
ccatgcaccgccatgccatgtaccacgcctgggatgccacccggcaccac
+7855012/1
@C@FFDEFHHGHHJJJIIIJIJJIJGIJJJJJJJJIJJJJIJGIJIIJGH
@7349675/1
gcacagacacaggtgtcttcaacggaagagattccatttcccgtttagca
+7349675/1
@C@FFFFFGHHHHFHHHIJJJJJJJJJIJJIIIJJJJJJIJJJIJJJJJJ
@5782681/1
agaggaagtaggtgctgggcctcttgtatgcgaaggtgttgaggcgcttg
+5782681/1
CCCFFFFFFHHGFIIJIGIHJJJJJJJJJJJIGBHI?FFFHCGIIJJIJ=
@7349899/1
gtttgtgaaactgcgacaccttgtggctgtgacttgtagtcaaggtggag
+7349899/1
@@BFFFFFGHHHGIJGIJJJJJIIJIJJJIIJJJGGJJJGIGJJIFHIHI
@1181308/1
cgcgcttgggcagagggaatctgattgtgctgttgtggaactgcttcacc
+1181308/1
@@<DDFDDADFHFIEHG1CFHGGIGIGFGGIGGHIAGEHIIIIIIEHIGH
@6319216/1
aggaagtaggtgctgggcctcttgtatgcgaaggtgttgaggcgcttgtg
+6319216/1
CCCFFFDFHGFHHJIJJJJJJJJJHGIJJJJJJJ?FGGIGJJIJJJJJGI
@5783179/1
gctgggcctcttgtatgcgaaggtgttgaggcgcttgtggtggtgcacgc
+5783179/1
@CCFFFFFHHGHHIIIJJJGIJJFHIIJIJJJJJJJJJIGGGHFHIIJIF
@5783469/1
ctgatagagacgatttcaccagtggtcttcttgaacttcttcaattgacg
+5783469/1
CCCFFFFFHHHHHJJJJJJJJJJJJJJJJJJJJJJJJJJJJJJJJJJJJJ
@5783533/1
aaggtgttgaggcgcttgtggtggtgcacgcgcttgggcagagggaatct
+5783533/1
@@BFDDDFHHHHHJJJJJHJJIJJFGIJJJJJJJJJJJIJJHHHFFFFEE
@653470/1
cacagctcttgcagccatccaacgggattgcccatcaatttatcttcaaa
+653470/1
@@CFFFFFHHHHHJJJJJIIJJJJJJIJIJHGIGIIJGHIIIIHJJJJHJ
@5783732/1
gtacattttatactaagctgtaaagtaccgactgttgagccagtacttta
+5783732/1
CCCFFFFFHHHHHJJJJJJJJJJJJHJIJJJJJJHIJJJJJJJIJJJJJG
@1182237/1
ttcggatctatagaggctgtcactgcagcgatactgggaacattcgactg
+1182237/1
@CBFFFFFHHHHHIIIIIIHHJJJJIJJIJJJJJJJJJGHIIJJIIJJJJ
@653733/1
aggtgctgggcctcttgtatgcgaaggtgttgaggcgcttgtggtggtgc
+653733/1
BCCDFFFFHHHHHIJJIHIJJJJEHIJ?GDHI<FHHIIIJJJJJFHH;DE
@6320228/1
caccagtggtcttcttgaacttcttcaattgacgcaagaagtaccagaaa
+6320228/1
;??;DAD?DF?DF<EGE<CBAEHHFEEICFH@HBGFBBFFF?D<@F@FFE
@7856770/1
ccggtaagtttgtcgagtagagccttagctgcggaatgcttagcttcctt
+7856770/1
@CCFDFBDDFHGFIIHICGHGIIIIIIIGIIGIIGIIIIIIIIGIIGIII
@7351121/1
gtgctgttgtggaactgcttcacctgtggccggcggcacgcagacgcctt
+7351121/1
C@CFFFFFHHHHHIJJJIJJJJJJJJJJJJJJJIJJIHHFFDDDDDDDDD
@6320499/1
caccagtggtcttcttgaacttcttcaattgacgcaagaagtaccagaaa
+6320499/1
CCCFFFFFHHHHHJJJJJGIJJJJJJJIJJJJJJJJJJJJJHIJJJJJJJ
@5270362/1
gtggtcttcttgaacttcttcaattgacgcaagaagtaccagaaacggga
+5270362/1
CCCFFFFFHHHHHJJJJJJJJJJJJJJJJJIJIJJJHJJIHIJJJJJJJG
@5784574/1
gggaatctgattgtgctgttgtggaactgcttcacctgtggccggcggca
+5784574/1
CCCFFFFFHHHHHIJJJJIJJJJJJJJJJJJJJJJJJJJJJJJJJJJHFD
@5784580/1
gcaagaagtaccagaaacgggacttagccacaatctggtctggagagaag
+5784580/1
CCCFFFFFFHHHHJIIJJJJIJJJJJJJIJJJJJJJJJGGHIJJJJJJJI
@132649/1
gcaagaagtaccagaaacgggacttagccacaatctggtctggagagaag
+132649/1
CCCFFFFFHHHHHJJJJJJJIJJJJJJJJJJJJJJJJJJJJJJJJJJJJJ
@5784681/1
tactggagtgccgtatcccgtgtcatcggcaatttccgagagcagttcgt
+5784681/1
@CCFFFFFFHHHHHIJJJJJIJIJJJJJDIIJJJJJJJIJJJIIJJJJJD
@7857340/1
gtctgtttgtctgtttgtctgtttgtctgtttgtctgtttgtctgttcgt
+7857340/1
@@@DDDDDFAA<BHGHEAIHEIIIIIEGH<4EEHHIBFFGGGHGHGHHH:
@5784922/1
cccatgtcacggtagcactgagtgacggcacctccgacactgaggtcacg
+5784922/1
CCCFFFEFHHHHFHIJJJJJJJHHIJJJJJJJJJJJJJJJJJJJJFHIJI
@4794750/1
gtgctgggcctcttgtatgcgaaggtgttgaggcgcttgtggtggtgcac
+4794750/1
CCCFFFFFGHHHHJJHIJJJJIIJJCHHHJIJJJJJJJJJJJJJJBHIJI
@7857567/1
gtcttcttgaacttcttcaattgacgcaagaagtaccagaaacgggactt
+7857567/1
@@@DDDDA?FC?CGDHIIEGIGGGHHAEHGFHGFGDCGDHHIHIIIHIII
@7857593/1
gttgaggcgcttgtggtggtgcacgcgcttgggcagagggaatctgattg
+7857593/1
CBCFFFFFHHHHHIJJIJJHIJIJJJJJJJJJJJJJIJJJHHHHFFFFFF
@5785114/1
cgcaagaagtaccagaaacgggacttagccacaatctggtctggagagaa
+5785114/1
@@CDBDFFFHFFHIGHJJJJJJDGIIIBFHDGGGIIIHJEFGGF>B@BDG
@133124/1
gtgctgttgtggaactgcttcacctgtggccggcggcacgcagacgcctt
+133124/1
CCCFFFFFHHHHHJJJJJIJJJJJJIIIIJJJJJIJIHHFFDDDDDDDDD
@5271190/1
aataaaattagaggaagtaggtgctgggcctcttgtatgcgaaggtgttg
+5271190/1
CCCFFFFFGHHHHJJJJIJJJIJJJJJJJJJJJJJJJJJJJEHIJDGHII
@5785364/1
cagcgactgtcacacggtagcggaaggtgggttcgtgaatcatgccctca
+5785364/1
;@@DDDFDHHGBHIGIGAFFEHGGGII?BDH:BFG@FEC@;DACCEHHHF
@133384/1
tcctcatcttgtatagaggaggcttgggctcgctctccgaagggagcttg
+133384/1
CCCFFFFFHHHHHJJJJJJIJJJJJGIJJJJJJJJJIJIIJJIJIIIJJE
@7352524/1
tgtggaactgcttcacctgtggccggcggcacgcagacgccttgatgacc
+7352524/1
CCCFFFFFHHHHHJJJJJJIJJJJJJJJJIJJJHHHFFDDDDDDDDDEDD
@133688/1
ggcctcttgtatgcgaaggtgttgaggcgcttgtggtggtgcacgcgctt
+133688/1
?@@FFFFDHDHHHJIHHIJ<ECFHIJJEGIIIIFGIHCGA@FFGIIFEFD
@3233670/1
cattaatctccgcaactatttgacggatttggttgaaatttggtac
+3233670/1
@@@FDDDDFHDHHJEIGIJJFGJJIJHHGGHEIGGICBDFHIIDGG
@5785813/1
gcgatgttttacaagggcaggttgaactcacaccattcaatttaaaagaa
+5785813/1
CCCFFFDFHHHHHJJJJJJJJHIJJJJJJJJJJJJJJJJJJJJIJJJJJJ
@5785978/1
ctgcaaacatgccagttataaagcatagcccgaagtgctattggcacaca
+5785978/1
CCCFFFFFHHHHHIJHIIJJJIJIIJJJJJJIJJJGGIJJIJIJJJJJJI
@5786160/1
gtgttgaggcgcttgtggtggtgcacgcgcttgggcagagggaatctgat
+5786160/1
@?@DDFDFGFHGGJJBHIGGGAFCBFHJJJFJGIIIGIJJGH>HEFFFFF
@5272245/1
gatggagtgagcacgggctctgtgcctggctcccatgtcacggtagcact
+5272245/1
@CCDDDDFDFFHHJGIJJJJJJJEEGGF;@GHCGHGHFHIGGHHCHIIJJ
@5272258/1
cagcatacataataaaattagaggaagtaggtgctgggcctcttgtatgc
+5272258/1
@@@FFFFFDHGDFIGIGDIGJGGJIIGHGIGCCGHEGGIIIGHHEBGIII
@4795973/1
ctactaataaattaaaaattaattaaaaaaacattgtccagcggacaaaa
+4795973/1
CCCFFFFFHHHHHJJJJIJJJJJJJJJJJJJJJJJJJJJJJJJJJJJJJJ
@3234220/1
tgttgaggcgcttgtggtggtgcacgcgcttgggcagagggaatctgatt
+3234220/1
CC@FFFFFGHGHHJFHIEEHHIJIJJJJJJJJIIJJJJJJHHHHFFFFFF
@5272368/1
gctgtttgtacattgaaaataaaaataaaaaaatagcaggggttattgtt
+5272368/1
CCCFFFFFHHHHHJJJJJJJJJJJJJJJJJJJJJJIJJIIJJGHJJJJJJ
@5272383/1
ctcatcttgtatagaggaggcttgggctcgctctccgaagggagcttgcg
+5272383/1
CCCFFFFFHHHHHJJJJJJJJJJIIJJJJJJJJJJJJJJIJJIJJJJJJI
@134292/1
gctcgctctccgaagggagcttgcggccgatgacctcatactccttcaac
+134292/1
;??DD8DBFAFA?G:8C8CFHIGD>GHIIIIH@=@=@@@EEGA=A?C>?>
@3234297/1
gtgttaaaataaaaatccatttcattgttctcattcgcgtacttttcaag
+3234297/1
@@@FFFFFFHBHHJGGGFHIHJHIHIJCHCHHIGHGHGIIIJJIIGGIG?
@2719141/1
gtcgatgtcgaacccaaaaatgtaattaactttttttttgtctgtttgtc
+2719141/1
CCCFFFFFHHHGHJJJJJJJJJHIIIJJEFHIIJJJJJJIHGJJHIJHHG
@3750425/1
gcctcttgtatgcgaaggtgttgaggcgcttgtggtggtgcacgcgcttg
+3750425/1
CCCFFFFFHHHHHJHHHJEGHHIIJJIJJJJJHIIIIJIJIJJJJJHFFD
@3750547/1
ctcttgtatgcgaaggtgttgaggcgcttgtggtggtgcacgcgcttggg
+3750547/1
CCCFFFFFGHHHHJJJFHHHIJJJIJJJJJIJJIJJHIJJJJJJHFFFDD
@3750839/1
atacataataaaattagaggaagtaggtgctgggcctcttgtatgcgaag
+3750839/1
CCCFFFFFHHHHHJJJIJJJJJJIJJJHIIJJIJJJJJJJJJJJJJJIIJ
@3750862/1
ggcctcttgtatgcgaaggtgttgaggcgcttgtggtggtgcacgcgctt
+3750862/1
CCCFFFFFHHHHHJJHJJJFGHIJIJJJJJJJJIJJGIJIIIJJJJHHFD
@4255539/1
gcctcttgtatgcgaaggtgttgaggcgcttgtggtggtgcacgcgcttg
+4255539/1
@@@DBDDDFFFFFFI1EEGE<C@FE;@GFFGBFDFB;B6;@FFEE@EDD7
@4255550/1
tgggcctcttgtatgcgaaggtgttgaggcgcttgtggtggtgcacgcgc
+4255550/1
CCCFFFFFHHHFHGIJJIIIICGHHIHGIEHIJIIIGIIGIHHIGJJJHF
@1182662/1
tgctgttgtggaactgcttcacctgtggccggcggcacgcagacgccttg
+1182662/1
BCCFFFFFHHHHHJJJJJJJIJJJJJJJJJJJJJJIHHHFFDDDDDDDDD
@2720276/1
tgccacgacgctcggacatttcaattttatttagttggtcttggttgaac
+2720276/1
CCCFFFFFHHHHHJJJJJJJJJJJJJJJJJJJJJIJJJIIJJIJIJJJJJ
@3235461/1
gtcttcttgaacttcttcaattgacgcaagaagtaccagaaacgggactt
+3235461/1
CCCFFFFFHHHHHJJJJJJJJJJJJJJIJJJJJIIJJJJJJJJIJIJJJJ
@3235518/1
cttcttcaattgacgcaagaagtaccagaaacgggacttagccacaatct
+3235518/1
CCCFFFFFHHHHHJJJJJJJJJEHIJJJIJJJJJJJJJJJJJJJJJJJJJ
@1182797/1
gacgcaagaagtaccagaaacgggacttagccacaatctggtctggagag
+1182797/1
CCCFFFFFGGGHHHHEGIJJIJJJIJJJJIJJJJJJJIIGHHJJJJGIJG
@4797534/1
tgaggcgcttgtggtggtgcacgcgcttgggcagagggaatctgattgtg
+4797534/1
@@@FFADFHGHDHIFHIIJJJIJJJIJIIIJJJIFHGFGHHGGEDCDF?B
@4255835/1
aacagacaaacagacaaacagacaaacagacaaaaaaaaagttaattaca
+4255835/1
CCCFFFFFHHHHHJJIJJJJJIJIJJIIIJJJJIJJJJJJGDDEGIHHHH
@7355666/1
ggatggagtgagcacgggctctgtgcctggctcccatgtcacggtagcac
+7355666/1
C@CFFFFFCFFHHJJJJJJJIIJJIIGIIJJJJJJIJJJJJIIJCDHGHI
@3235785/1
gccagatgccaaagttcttgatcttcactgggctcttctctgggatttcc
+3235785/1
CCCFFFFFHHHHHJHIJJJJJJJJJJJJJJIJJJJJJJJJJJJJJJJJJJ
@1183226/1
gtagcactgagtgacggcacctccgacactgaggtcacggtactcgcggt
+1183226/1
CCCFFFFFHHHFHIIJIJIJJJJJJJJJJJJIJJGIJJJIIJJJJJJHFD
@4256293/1
ctcatcttgtatagaggaggcttgggctcgctctccgaagggagcttgcg
+4256293/1
@C@FDFFFHHBHHJFIIFGGCGIDGGEIEGIJJIGEHGJGEIJGEEHJIG
@4798041/1
gttgtgctgttgtggaactgcttcacctgtggccggcggcacgcagacgc
+4798041/1
@@@FDFFFGHHHHHIJJJIHGIJJGIJJJHIHIJGIEGIFHFDCCDDDDB
@7356738/1
cgcagccagatgccaaagttcttgat
+7356738/1
C@CFFFFDHDHHFHGIIIIHHHJIHI
@7356828/1
tgggcctcttgtatgcgaaggtgttgaggcgcttgtggtggtgcacgcgc
+7356828/1
CCCFFFFFHFFHDHHIG@@FGCGIIGCE@GHIJJJIJGH?;FEGHIIFHF
@7356837/1
gtagcactgagtgacggcacctccgacactgaggtcacggtactcgcggt
+7356837/1
CCCFFFFFHHHHHIIJIJIJJIJJIIJJJJJJJJGHIJJJJIJJJIJHFB
@2721440/1
aggaagtaggtgctgggcctcttgtatgcgaaggtgttgaggcgcttgtg
+2721440/1
CCCFFFEFHHHHHIJJJIJJJJJJIJJJJJGIJJ?HFHJJJJJJJJJJHI
@2721516/1
gcttgggcagagggaatctgattgtg
+2721516/1
1=;D1;DB:D<C;@@AE?EFAEEA9C
@7858892/1
gtccgtttttaaactattttttcaatgccctaagtgagtatacatctatt
+7858892/1
CCCFFFFFHGHHHJJJJJJJJJJJJJJJJJJJJJFHJJHIJJJJJJJJJJ
@7858959/1
gtacacctgagcgagactcataacgcagccagatgccaaagttcttgatc
+7858959/1
=@@DDABDHFHHHDHHGGIIGIIIIJJGBHGGIIJJIIIIIGIJHIIGIF
@7859109/1
ctgagcgagactcataacgcagccagatgccaaagttcttgatcttcact
+7859109/1
CCCFFFDDFHHDFGFHJGGIJIJJJIEHEIIIIIICHIIIJFHGGIJGGJ
@4257934/1
ggatggagtgagcacgggctctgtgcctggctcccatgtcacggtagcac
+4257934/1
@@@DDFDFFDBFDIIJIIIJIIIIJJIFFEHHIGIIGGGGIGGGCGHJIC
@1184945/1
cgtatgattatttgtctgtagtggtcctgctgtttcgtatattctaaatt
+1184945/1
@@??DDBAF?DHHIFFGIHHGIID<CCFEHGIHIGIGHGGAHIIGHDBDG
@7357946/1
gtgtacacctgagcgagactcataacgcagccagatgccaaagttcttga
+7357946/1
@@@DBDBDDFFFHBGHEGIHIGGIHAHADFHHG9@DGIJJGIEGBBGD>F
@5787071/1
gggctctgtgcctggctcccatgtcacggtagcactgagtgacggcacct
+5787071/1
@@<DDDFDDC?FHAHGGGEHIIGFHIFGIFGEGEHIE>B::4B8?ADGGI
@7859679/1
ctcccatgtcacggtagcactgagtgacggcacctccgacactgaggtca
+7859679/1
CCCFFFFFHHHHHJGIJJJJJJJJHHIJJJIIJIJJJJJJJJJJJJJHIJ
@7357995/1
ggtgttgaggcgcttgtggtggtgcacgcgcttgggcagagggaatctga
+7357995/1
@@?DDDFDDAFHHIJDFI?FGGCCGEGHBHIGIJJJI>EGHFFDBDFFD>
@7859901/1
gttctctgtggtgcaaagcaagcaattgcccacacccgtatctcaacacc
+7859901/1
CCCFFFFFHHHHHJJJJJJJJJJJJJJJJJJJJJJJJJIJJJJJJJJJJJ
@655350/1
gtcacggtagcactgagtgacggcacctccgacactgaggtcacggtact
+655350/1
@@@?DDFACDCFFGHHGBEGEGGGHGIIGDI@GGIIJJFGIAGGFIJIHG
@4258635/1
cttcaatatccacataagtaacttcaaatgattgctcagatgcaatttct
+4258635/1
CCCFFFFFHHHHHJJJJJJJJJJJJIJJJJJJJJJJJJJJJJJJJJJJJJ
@1185636/1
ggtctggagagaagatcctcatcttgtatagaggaggcttgggctcgctc
+1185636/1
?@@DFFFDFHDDHIGJIIJJGHGIGIHEIGIIJJIHIIIJIGBFHHJGGC
@6323456/1
gaactgcttcacctgtggccggcggcacgcagacgccttgatgacctcca
+6323456/1
CCCFFFFFHHFHHEIFEFHGGIBHIIGIIJJFBHFFDEDDDDDEDDDDDC
@7860740/1
ggtcacggtactcgcggtacatgttgtgtacacctgagcgagactcataa
+7860740/1
BC@FFFFFHHHHHJJJJCHIJIIIIJHIFHIDFGHIIIJJFIIIIJJJJJ
@4259233/1
gagagaagatcctcatcttgtatagaggaggcttgggctcgctctccgaa
+4259233/1
@C@?DFFFDHHGHIIIIIIIIIIIIIIIIIIIIIGIFIIEHGCGHIIIII
@656287/1
gaggaagtaggtgctgggcctcttgtatgcgaaggtgttgaggcgcttgt
+656287/1
@<@DDDEFHHGHFIGHGGIIJJJJJCHIJIEFGHGBFBFFABGEHIIIEH
@5788307/1
gcccattttcacaggcaagggatcctaacttcgcaaccactaattccagt
+5788307/1
C@CFFFFFHFHHHJJJJGIIIIIIIJJJIJIGIJJJIIGHIIIJIJGGEB
@7860895/1
tgctgttgtggaactgcttcacctgtggccggcggcacgcagacgccttg
+7860895/1
CCCFFEFFHGHHGJJIIJJJJJIJJJJJJJJIJJJJHHHFFDDDDDDDDC
@5788473/1
gatggagtgagcacgggctctgtgcctggctcccatgtcacggtagcact
+5788473/1
CCCFFFFFHGHHHJJJJJJJJJIJJJJJJJJJJJJJJIIJJJJHIJJJJJ
@7861082/1
cttgtattcaaaagaaaacctagaatcactggttcaaattcaaataaaat
+7861082/1
CCCFFFFFHHHHHJJJJJJJJJJJJJJJJJJJHIJJJJJJJJJJJJJJJJ
@1681820/1
ctagtaagtcctgagccatagcaaacagccactggcaatgtggatagctg
+1681820/1
@C@AFFFDHFHHDIJJJJJIIGGHIJIJIGGHIJJJJJJIHHGHEEGEIE
@656666/1
ggacttagccacaatctggtctggagagaagatcctcatcttgtatagag
+656666/1
CCCFFFFFHHHGHJJJJJJGIJJJHHHIHIJIJJJJJJJJJJJIJJIJJJ
@656884/1
ttcccaactgtcctccggtactaacgatcaaatcgatcatgggtccataa
+656884/1
CCCFFFFFHHHGHJJJJIHIIGIIJIIEGCFHBBGGHHIIIJJHHIJJJJ
@5274122/1
atacataataaaattagaggaagtaggtgctgggcctcttgtatgcgaag
+5274122/1
CCCFFFFFHHHGHJJJJJJJIJJIGJJHJHIJIJJJGIIIJFHIJJJIJJ
@135892/1
gaggaagtaggtgctgggcctcttgtatgcgaaggtgttgaggcgcttgt
+135892/1
CCCFFFFFHHHHHHIJJJIJJJJJJIJJJJJIJJJFHIEHIJJIJJJJJG
@135914/1
atacataataaaattagaggaagtaggtgctgggcctcttgtatgcgaag
+135914/1
CCCFFFFFHHHHHJJJJJJJJJJIIJJHIJJJJJJJJJJJJIJJJJJIII
@657682/1
acataataaaattagaggaagtaggtgctgggcctcttgtatgcgaaggt
+657682/1
CC@FFADFHHHHHJJIIJJJICHGHIIJJJJDIJIJIJJFHIIIJGHGI?
@1682935/1
ccctgatagagacgatttcaccagtggtcttcttgaacttcttcaattga
+1682935/1
CCCFFFFFHHHHHJJJJJJJJJJJJJJJJJJJJJJJJJJJJJJJJJJJJJ
@5790112/1
agcatacataataaaattagaggaagtaggtgctgggcctcttgtatgcg
+5790112/1
CCCFFFFFHHHHHJJJJJJJJJJJJJJJJJHIJJJJJJJJJJJJJJJJJJ
@658224/1
ctggagagaagatcctcatcttgtatagaggaggcttgggctcgctctcc
+658224/1
BCCFDFDFHHHHHJJJJJJJJJJIJJIJJIJJIJJJJIGIIJGHGIGIGI
@1683549/1
gccagatgccaaagttcttgatcttcactgggctcttctctgggatttcc
+1683549/1
?7?;DDADABDHBH4ACBCIIICGG>EEGAHG@9FB@?FGCC@G;D@DBB
@136870/1
ctcatcttgtatagaggaggcttgggctcgctctccgaagggagcttgcg
+136870/1
CCCFFFFFHHHHHJJJJJJJJJJHIIIIJJJJJJJJJJJIJJIIJJJIJJ
@3236146/1
acgatttcaccagtggtcttcttgaacttcttcaattgacgcaagaagta
+3236146/1
@@@BDDDBHH?>AEFEHIGI@FCECFGBHEBFEECCFGBHFB@DDH@H?B
@137120/1
gtggattttaatgttattattacagcatacataataaaattagaggaagt
+137120/1
@@@FDBDFHHFDDHGGHHIIIIIGGGGIGHGIDAHDFIIGIHIEFGIIHI
@7361241/1
gtggctttctttgatcattaatgtctcgtatg
+7361241/1
@@@FFDDDFFHFFDGHGIJIIJEFDFHIBEHB
@5790696/1
gacgcaagaagtaccagaaacgggacttagccacaatctggtctggagag
+5790696/1
CCCFFFFFHHHHHJJJJIIJJGGIIIIJIJJJJJJJIIJIGGIIIJEIEG
@5790711/1
ggcataacgggccgcgactccgccctcttcctcgggttggaatgattctg
+5790711/1
@@@FDFDDHHAFFGGIGHIIEGIEGGGGIGCHIEBE;?BDEEEDCDDDDD
@3753110/1
gcatacataataaaattagaggaagtaggtgctgggcctcttgtatgcga
+3753110/1
@@<DDDDDFHDFBGGIIIIAAD?FEAFGGIIIIIIIIIIEIIICHGIFI@
@1684107/1
tgaagaagaggagcaaatggaaaaaaaaattggtgaaaagaatcacaagt
+1684107/1
CCCFFFFFHHHFHJIJJJJJJIJJIJJJJIJJJFHJJIIJJJJGGIJIJE
@6807338/1
cctgtggccggcggcacgcagacgccttgatgacctccactttgatgatc
+6807338/1
@@<DDBDDFDAFAGGFEDFHGGGGBHEH?@B@BEEECCACCDDDCDDADD
@137496/1
gtgagaagtgtgataatgtcataaagttgacaataatctataattaatta
+137496/1
CCCFFFFFDHHHHJJJJJJJJJJJJJHHJJJJJJJIJJJJJJJJJJJIJI
@4798641/1
catcgttctcagcatggtaagaaggtggcggccagaatctagacatgcac
+4798641/1
@@@FFDFFHHHFHJJJIFFJHEHIJFGIIIJJIIFJJJJJJJJJJJJJJI
@7361857/1
cagcatacataataaaattagaggaagtaggtgctgggcctcttgtatgc
+7361857/1
@C@FFDDFD?HDHJJDGGGHJJFCGII?FCAFABCGBHHIGGIJJBAEHI
@2240103/1
gcttcacctgtggccggcggcacgcagacgccttgatgacctccactttg
+2240103/1
@@7DDFDDHH?C?BGHGIDHEBGHIGIIGGFEFCECEEDECCCC=CCCC>
@4259613/1
gcatacataataaaattagaggaagtaggtgctgggcctcttgtatgcga
+4259613/1
@@?DBDDDDBHBFCACGGG@DCG@FACCBAAEHF>1EFBFCHGHI?BFA1
@3237182/1
acgggctctgtgcctggctcccatgtcacggtagcactgagtgacggcac
+3237182/1
@BCFFFFFHHHHHJJJJJJJJJJJJJJJJJJIIJJJJJJJJGHIJJJJJI
@2240417/1
atacataataaaattagaggaagtaggtgctgggcctcttgtatgcgaag
+2240417/1
CCCFFFFFHGHHHJJJJJJJJJJJJJJHIJJJJJJJJJJJJIJIJJJIHG
@3237197/1
tcctgagccatagcaaacagccactggcaatgtggatagctggacaaggc
+3237197/1
CCCFFFFFHHHHHJIJIJJJJJJJJJIJJJJJHIJJJJJJJJIIJJJJJJ
@2240479/1
ggagagaagatcctcatcttgtatagaggaggcttgggctcgctctccga
+2240479/1
CCCFFFFFHHHHHJJJJJJJJIJJJJJJJJJJJJJHHIIJIJJJJJJJJI
@2722458/1
agcatacataataaaattagaggaagtaggtgctgggcctcttgtatgcg
+2722458/1
CCCFFFFFHHGHHIJJJJJJJJJJJJHJJJIIJJJJJJJJJJJJHIJJJJ
@6808015/1
gtagcactgagtgacggcacctccgacactgaggtcacggtactcgcggt
+6808015/1
@@@FFFFDHHHHHHIGHHHHGGHEIGIIIIGIJJFFGGIJ<CGIIEHHF5
@2240592/1
gggcagagggaatctgattgtgctgttgtggaactgcttcacctgtggcc
+2240592/1
@@@FFFDFHAADHGIJIIIEEHHIIIIIIJCGHEHEG@DHIJJGCDEHHI
@7362587/1
gaggaagtaggtgctgggcctcttgtatgcgaaggtgttgaggcgcttgt
+7362587/1
CCCFFFFEHHHHHJJJJJJJJJJJJJJJJJJIJJJFGHIJJJJJJJIJJG
@138082/1
ccgtttagcagcttcatccagaggcaagcgctccaagttgcttggaggct
+138082/1
CCCFFFFFGHHHHJJJJJJJJIJIJJJIIJIJJJIJJIHJJJJCGDHIIG
@4260116/1
gcctggctcccatgtcacggtagcactgagtgacggcacctccgacactg
+4260116/1
CCCFFFFFHHHHHJJJJJJJGHJJJJJJJJHHIJJJJJJJJJJJJJJJJJ
@2722766/1
gccagatgccaaagttcttgatcttcactgggctcttctctgggatttcc
+2722766/1
@@@FFDDFGHHHFIIFIIGEGICIIEGGGIIHFGFFHIIIGHEIGEBFGG
@7362823/1
gtgcctggctcccatgtcacggtagcactgagtgacggcacctccgacac
+7362823/1
CCCFFFFFHHHHHJJJJJIJJJHHJJJJJJJJHIJJJJJJJJJJJJJJJJ
@4260971/1
cggtagcactgagtgacggcacctccgacactgaggtcacggtactcgcg
+4260971/1
BCCDFFFFHHHHHHIIJJJJJJJJJJJJJIJJJJJJHHJJJJFHJJJJJH
@3238494/1
agcgagactcataacgcagccagatgccaaagttcttgatcttcactggg
+3238494/1
CCCFFFFFHHHHHJJJJJJJJJJJJJJJJIIJFHIJJJIJJJIJJJJJIJ
@3238500/1
gtcacggtagcactgagtgacggcacctccgacactgaggtcacggtact
+3238500/1
CCCFFFFDHHHHHJJJJHIJJJJIJJJJJJJJJIJJJJJJHIJJJJIIHH
@7363695/1
ctgtggccggcggcacgcagacgccttgatgacctccactttgatgatct
+7363695/1
@@@DDFDDHFHHFDHIIJIIJIIGHHHE;CCFFEEEA@CCCDDCCCADCA
@139332/1
cgagactcataacgcagccagatgccaaagttcttgatcttcactgggct
+139332/1
<@@FFFFFHHGGHGHIIJJIJIJIIIHIFII<GIDFGHGIIH9BGIIH;D
@4800765/1
gccagatgccaaagttcttgatcttcactgggctcttctctgggatttcc
+4800765/1
CCCFFFFFGHHHFIGIJJJJJJJIJIIJJJIGEHIIGHIJJJJJJIIJJG
@7862910/1
agggaatctgattgtgctgttgtggaactgcttcacctgtggccggcggc
+7862910/1
@CCFFFFFHHHHHJJJIIJIJJIJJJJJJJJJIJIJJJJ?GHIIJJIJHF
@139518/1
gtttcagagtctcgttgacttgctgttagctcattttaacacatttcaca
+139518/1
@@CFDFFFHHHHHJHGHJJIJIJJIIHIIIJGGHHIIIJJJGEHIJJJJI
@2242201/1
ggaggcttgggcctgttttggtagcggcggcgcggtccg
+2242201/1
C@CFFDFEAHBHFHIEBDFFHFBFGBA:?A@666637=1
@139894/1
gcttgtatttgttatgtaaccactccatactttgtttcatttaaatttac
+139894/1
CCCFF:DDHHHFHJJJJJJJIJJJJJJJJJJJJJIJJJJJIJJIJJJJJI
@7863449/1
cgggacttagccacaatctggtctggagagaagatcctcatcttgtatag
+7863449/1
CCCFFFFFGHHHHJJGIJJJJJIJJJJJHIJIIIJJJJJIJJJIJIIJJI
@7863632/1
gtagcactgagtgacggcacctccgacactgaggtcacggtactcgcggt
+7863632/1
CCCFFFFFHHHHHIJJJJJJJJJJJJJJJJJJJJHIJJJJHIJJJJJHF?
@140229/1
tgttgtggaactgcttcacctgtggccggcggcacgcagacgccttgatg
+140229/1
@C@FFDDBHFHFGIIGHHHGIJJIIJIJIIJHGBHHFFFBEDDDBDDCCA
@4262402/1
gcaagaagtaccagaaacgggacttagccacaatctggtctggagagaag
+4262402/1
@@@DFFFDDDDHHJEGIIEGIHGGGDEGIGIJGGJJIFIIIIIGGFHFHB
@2725021/1
catgtaccacgcctgggatgccacccggcaccactcccgggtgaggatgc
+2725021/1
BCCFDFFFHHHHHJJJJIIHIIJJJJJIJIJJJJIJJJJJIFHHHIIEHH
@2725032/1
acgggacttagccacaatctggtctggagagaagatcctcatcttgtata
+2725032/1
CCCFFFFFHHHHHJJJJJJJJJIIJJJJJIJIJJJJJJJJJJJJJJIJJI
@7365160/1
gaggaagtaggtgctgggcctcttgtatgcgaaggtgttgaggcgcttgt
+7365160/1
@@CFFFFFGFGHHGIJIIJIIJJIIJEIIGIGGFGDGDGGHEHIJJJEIG
@7864139/1
tgttgaggcgcttgtggtggtgcacgcgcttgggcagagggaatctgatt
+7864139/1
CCCFFFFFHGGHHJIJJGGHHIHGGIJJJJIJJJJIJJJJHDHHFFFFFF
@4263001/1
ggcgcttgtggtggtgcacgcgcttgggcagagggaatctgattgtgctg
+4263001/1
@@@DDDDDCCDAFB8CFEHGHIIIIGIIIIGFGDEBHIGHIGDHGCGHGH
@4263209/1
gagagaagatcctcatcttgtatagaggaggcttgggctcgctctccgaa
+4263209/1
CCCFFFFFHHHHHJJJJJJJIJJJJJJJJJJJJJGGIIJJIJJJJJJJGI
@4263221/1
ggatggagtgagcacgggctctgtgcctggctcccatgtcacggtagcac
+4263221/1
@@<DDDDDBCF3DAD@GIIIEHHEF>GIBBDH>DGCGEHDHGGI;CFGEH
@4263344/1
gccagatgccaaagttcttgatcttcactgggctcttctctgggatttcc
+4263344/1
CCCFFFFFHHHHHJHJJJJJJJJJJJJJJJJJJJJJJJJJJJJJJJJJJJ
@141226/1
ctcgaatagtcttttctaacttgaacagtgcgatgttttacaagggcagg
+141226/1
CCCFFFFFHHHHHJJIJJJJJJJJJJJJHIJJJJJHIJJJJJJJJJJJJJ
@6325002/1
ccacaatctggtctggagagaagatcctcatcttgtatagaggaggcttg
+6325002/1
@@<DDBDBDDHHFEIIEHEGGGIGIGIIIEGHIIIIGIIGIEIDGIGGE:
@7365720/1
tgaagacgaagcggacgtcacggtaagcattcatcagaa
+7365720/1
CCCFFFFDHHHHGJJJJGIIJJJGIIIGJJJFEG84.=8
@2726287/1
ggttgttgtatatcgcgtacgaggacatgtccaggtcgtcgcacaccatc
+2726287/1
?@?DDDDDHHGFHEGBHFAFGIIIIIIIIEGGGCHBDFHGHGA;@=CHH?
@7865077/1
gggaatctgattgtgctgttgtggaactgcttcacctgtggccggcgg
+7865077/1
@@@?=BDBHHBABH?A<AAGACF;<F>EDEFE<CFHBFGH>CG<DGG6
@7865114/1
aggcgcttgtggtggtgcacgcgcttgggcagagggaatctgattgtgct
+7865114/1
@CCFFFFFHHHHFJIHII3FHIJJJJJJJIIJIJJJIJJJJJJJJJIHHG
@6325414/1
gtgacttccggcaaatttttggttttaaccacatagttcccgatctcgcg
+6325414/1
CCCFFFFFHHHHHJIJJJJJJJFHJJJJJJJJJJJJIIJJJJJJJJJJJJ
@7366215/1
ctggagagaagatcctcatcttgtatagaggaggcttgggctcgctctcc
+7366215/1
@@@DDDABF>FDFE??A?ICHEF?CH>@HHEGFFIEEFE?BB?FBFFCFA
@5791351/1
gatggagtgagcacgggctctgtgcctggctcccatgtcacggtagcact
+5791351/1
C@@DFFFEFHFFHJIHEGJIJGIIGHIHEHGGHIJGHHFIJJJCFGHIIC
@5276434/1
cggcggcacgcagacgccttgatgacctccactttgatg
+5276434/1
8:=DDDDDDDDAHBDF6?@FA>@C@<=@DG@G@EGI47?
@659118/1
cttcttcaattgacgcaagaagtaccagaaacgggacttagccacaatct
+659118/1
@CCFFFFFHHHHHJJJJJJJJJCHHJJJJJJJJJJJJJJJIJJJJJJJII
@7366683/1
gcgaaggtgttgaggcgcttgtggtggtgcacgcgcttgggcagagggaa
+7366683/1
BCCFFFFDFHHHHJJJJJJJJJJJIJHHHJJJJJJJJJJIHHHFFFFDDE
@7366906/1
cagtggtcttcttgaacttcttcaattgacgcaagaagtaccagaaacgg
+7366906/1
@CCFFFFFHHHHHJJIIIJIIJJIJJJJJJJJJJJIJJJJJJJJIJJJJJ
@5791994/1
cagatgactgtgcatccttgctagtaagtcctgagccatagcaaacagcc
+5791994/1
@@@DBDDADF<C8<FGGC@ICEG>HB@BACBHH@;EAFGGIIHHGGBHGI
@3754622/1
ccgacgacgacactgtacagttagaaatgttacaacctctatactttgca
+3754622/1
@@@FDDADFHHDHEGIHDHIIHICFHJAGDHGHHIIBGIJIJJGIIIIFG
@1684266/1
ggtgctgggcctcttgtatgcgaaggtgttgaggcgcttgtggtggtgca
+1684266/1
BCBFFFFFHHHHHJJJJIJJJJIJJJ@FHHIJJJGIJJJJIJJHJJIJJI
@1684302/1
gcaagaagtaccagaaacgggacttagccacaatctggtctggagagaag
+1684302/1
CCCFFFFFHHHHHJJJJJJJJJJJJJJJJJJJJJJJJJIJJJJIJJJJJI
@659796/1
cttgtatagaggaggcttgggctcgctctccgaagggagcttgcggccga
+659796/1
CCCFFDFFHFHGBHIJJJEHGGHIFIIIJJIIIIJJJHHIJIJJJJGFDC
@5277356/1
gatggagtgagcacgggctctgtgcctggctcccatgtcacggtagcact
+5277356/1
CCCFFFFDHHHHHJJJJJJJJJJJJJJJJJJJJJJJJIJJJJJHHJJJJJ
@660005/1
gctcccatgtcacggtagcactgagtgacggcacctccgacactgaggtc
+660005/1
?@@FAFDDFHHBFEBEAFHGGAG?CHHHDFGEGHII@FB@DHGDGEGC@D
@3755254/1
gtccggaacatcaaatatcttgacttggcaaagagttgtcgatatgtgga
+3755254/1
CCCFFFFFHHHHHJJJJJJJJJJJJIJJJJJJJJJHIJJJJIJJJJIJJI
@3755302/1
gggaatctgattgtgctgttgtggaactgcttcacctgtggccggcggca
+3755302/1
CCCFFFFFHHHHHHJJJJJJJJJJJJJJJJJIJJJJJJJJJJJJJJJHFC
@3755323/1
gttcaaacgtatcacacattttctggtcaccttccatgcaaaatcttatc
+3755323/1
BBCFFFFFHFHHHJJIJJJJIJJJJJJJJJJJJJJJJJJJJJJJJJJJJG
@7866545/1
cgtcaaagcatttattgtggccgctctaggcagcaaacagttcattcttg
+7866545/1
CCCFFFFFHHHHHJJJJJJJJJJJJJJJJJJJJJJJJJJJHIJJJJJJJJ
@1684916/1
gcgtgatgaggttcaccaagctagtggcgttgatgtcgcaagatagtgag
+1684916/1
@@@=DDDD?DHCDHGHGIBFHIGIADCHIGHIIGGHIGGEGGHFGI=BB<
@5277866/1
gtgctgttgtggaactgcttcacctgtggccggcggcacgcagacgcctt
+5277866/1
CBCFFFFFHHHHHJJJJJJJJJJJJBHIJJJJJJJJJHHFFDDDDDDDDD
@660637/1
gcaagaagtaccagaaacgggacttagccacaatctggtctggagagaag
+660637/1
@@CFFFDF??FFGJIGEHDDGGDGGICGEIIJJJJEEGAFEHIIGHHFGC
@3755925/1
gcctcttgtatgcgaaggtgttgaggcgcttgtggtggtgcacgcgcttg
+3755925/1
CCCFFFFFHHHHHJIJJJCGHGIIJJIJJJJJJJJJJJIIJJJJJJHFFD
@7368772/1
tttcagcttaaaatacgtttaaaaaaaaatttgtaccaaatacttgatat
+7368772/1
CCCFFFFFHHHHHJJJJHIJIIJJJJJJIIJJIGIIIJJIJIJJJJJIJJ
@5793323/1
tgcgtgatgaggttcaccaagctagtggcgttgatgtcgcaagatagtga
+5793323/1
BCCFDFFFHHHHHJJJJJJJJJJJJHHIJJJJJJJIJJJJJJJJJJIFGG
@3756600/1
gtcacggtactcgcggtacatgttgtgtacacctgagcgagactcataac
+3756600/1
CCCFFFFDHHHHHJJJIJJJJJJJJIJIJJFDFHIJJJJJJJJJJJJJJI
@5793674/1
cctggctcccatgtcacggtagcactgagtgacggcacctccgacactga
+5793674/1
CCCFFFFFHHHHHJJJJJJGIIJJJJJJJHIJJJJIJJJJJJJJJJJJJG
@7369387/1
gtccatcacaagaagttatttgttcaaataacttattaaaattaatatgc
+7369387/1
CCCFDFFFHHHHHIJACFHHEJJIIIGHGIGGJIIJJGIGIJJEHIIJJI
@1188953/1
agcatacataataaaattagaggaagtagg
+1188953/1
@@@FDFBDHHAC?BGEHE:AFCGEGCAFHE
@661460/1
agcatacataataaaattagaggaagtaggtgctgggcctcttgtatgcg
+661460/1
CCCFFFFFHHHHHJJJJJJJJJJJJJHIJJHIIJJJJJJJJJJJHJJJJJ
@5793758/1
atttcaccagtggtcttcttgaacttcttcaattgacgcaagaagtacca
+5793758/1
@@@DFF?DFHCFHEFHEHIEFHGIIDFFFGHEHIIIGIGGHGCEGHHIIH
@3757044/1
ggattttaatgttattattacagcatacataataaaattagaggaagtag
+3757044/1
@@CFFFFFHHGHFIGHIGIIGGFHGIEHCGGGIGGGGGGGGH>DCEG@GH
@3240058/1
gcatacataataaaattagaggaagtaggtgctgggcctcttgtatgcga
+3240058/1
@CCFFFFFHFHBFGIHEFHGIFEHGHEII9CGHEGGGIEIIJIIJCEGG?
@3757243/1
agcacgtagttctcagcttccctgcaaagttaaccatcttgtattcaaaa
+3757243/1
CCCFFFFFHHHHHJJJJJJJJJJJJJJJJJJJJJHIJJJJJIIIJJIJJJ
@3757371/1
ctcccatgtcacggtagcactgagtgacggcacctccgacactgaggtca
+3757371/1
CCCFFFFFHHHHHJFHIJJJJJJJHHIJIJJJJJJJIJIJJJJJJJJHIJ
@6810700/1
agcatacataataaaattagaggaagtaggtgctgggcctcttgtatgcg
+6810700/1
C@@DFFFFHHHHHJJIGGHIHJJJJJIGIJGGHIIEHIJJIIJJFHIIIJ
@6810717/1
caccagtggtcttcttgaacttcttcaattgacgcaagaagtaccagaaa
+6810717/1
;<@BDDDDDAB?F@GHGGI>HIIGGHHEDHIGDGA@FD>DDH@DCGIGII
@1189383/1
ggttattgttatgtcgatgtcgaacccaaaaatgtaattaactttttttt
+1189383/1
BCBDDDFFHHHHHJJIIJJJJJGJJJJJJJJIJJGIIIIIJIHIJJJJIJ
@3757736/1
gccagatgccaaagttcttgatcttcactgggctcttctctgggatttcc
+3757736/1
CCCFFFFFHHHHHJHJJJJJJJJJJJJJJJJJJJJJJJJJJJJJJJJJJJ
@2726384/1
ctgtgatctgtttcttggcatctatagatgtcggtggcgcacagggcacg
+2726384/1
@CCDFFFFHHHHHIIJIJJJJJIIJJIEIIJJIGEGGHJJJJIJJIIIJJ
@7370283/1
cccacttcacgacgcttcagcagagtgcacacaatggtgaactggcgttc
+7370283/1
CCCFFFFFHHHHHJJJJJJJIJJIJFHIJJJJJJJJJHHIJJJJJJJJJI
@3757844/1
tggtcttcttgaacttcttcaattgacgcaagaagtaccagaaacgggac
+3757844/1
CCCFFFFFHGGHHJJJJJJJJJJJJJJJJJJJJJJHHJJJJJJJJJJJJJ
@7370685/1
gttacagatgaactcccgtcgatgaccagcagaaggcgtgttaccgacc
+7370685/1
@@@FDDEFHHD?FFFGEGCFHIIIJJGHI9?FGGECDGIG@@?9=;;FF
@7370787/1
cctctatactttgcattaaaataatgcccattttcacaggcaagggatcc
+7370787/1
CCCFFFFFHFHHHJJJJJJJJJJJJJJJJJJJJJJJJJHJIJJJJJJJJI
@4804065/1
gatctgtttcttggcatctatagatgtcggtggcgcacagggcacgcttg
+4804065/1
CCCFFFFFHHHHFIJIJGIJJJJJJJIJJJIIJJJJJJJJJJJJJJJJJG
@3241003/1
gtgacggcacctccgacactgaggtcacggtactcgcggtacatgttgtg
+3241003/1
@@@DFFFDDHHHGGHGHEGGIGGIDEEHIJHIIIJGIGE@EEEHH@DBCB
@2727123/1
catacataataaaattagaggaagtaggtgctgggcctcttgtatgcgaa
+2727123/1
CCCFFFFFHHHHHJJJJJJJJJJJHIJJHIJJJJJJJJJJJJJJJJJJHG
@6326828/1
gttgtgtacacctgagcgagactcataacgcagccagatgccaaagttct
+6326828/1
??@DDDBDDDFHHIHD<C1FC@BHIGGCGE?CD:BD>DHHEGGGHGGHCF
@3241120/1
ggtgcacgcgcttgggcagagggaatctgattgtgctgttgtggaactgc
+3241120/1
=?BDFFFDHHHGHJIIGIIIJIIIIGIJJJJJIFHGHGFHIIIGHGJJJJ
@2727236/1
atacataataaaattagaggaagtaggtgctgggcctcttgtatgcgaag
+2727236/1
CCCFFFFDHHHDDEFHIIIGDEGFCHICFFHDBFEFHIGIIFHIIIIIII
@3241174/1
atacataataaaattagaggaagtaggtgctgggcctcttgtatgcgaag
+3241174/1
@@@FDFFFHFH<FGGIIIIGHGGC@HEAEHICEGEGCIIIFFHIIIIHGI
@3241407/1
ggagagaagatcctcatcttgtatagaggaggcttgggctcgctctccga
+3241407/1
CCCFFFFFHHHHHJJJJJJJJJJJJJJJJJJJJJJGHJJJJIJIIJJJIG
@2727523/1
tgggcctcttgtatgcgaaggtgttgaggcgcttgtggtggtgcacgcgc
+2727523/1
@@<DDDFFHFHDHIIII=GGHCFFHHFGIIIAGIG?9FBCG5;FFGIIGE
@4804716/1
agggaatctgattgtgctgttgtggaactgcttcacctgtggccggcggc
+4804716/1
CCCFFFFFHHHHHJIIJJJHIJIIGIJIJJIJJJIJJJJJJJJJJJGGHB
@2727672/1
ttcacctgtggccggcggcacgcagacgccttgatgacctccactttg
+2727672/1
<@@DDAD8<BFDBFEAG<DF@;FGGBH>6BDEBA9@CCCC@?;;>@AC
@7371978/1
gttagaaatgttacaacctctatactttgcattaaaataatgcccatttt
+7371978/1
CCCFFFFFHHFHHIJJJJJIJJJJJIJJJJJJJJIJIJJJJJJJJGHJJI
@7866631/1
cgacgctcggacatttcaattttatttagttggtcttggttgaacggaac
+7866631/1
CCCFFFFFHHHGHJJIIJIJJIJIJJJJIFHGHHIJJJIIIJGJIJJIJJ
@4805150/1
gcaccagttcatacttgggcacagttcctcgacgagcaagtagttcttga
+4805150/1
?@@DDDA=?A?FHIEHAHIGGE:?<ACCBBA1CDHIG:B@?F@/?@B=B=
@2243072/1
ggtagcactgagtgacggcacctccgacactgaggtcacggtactcgcgg
+2243072/1
BCBFFFFFHHHHFIJJJJJJJJJJJJJJJJJJJJJIJJJJJHIJJJJJHF
@6812296/1
gcacgcgcttgggcagagggaatctgattgtgctgttgtggaactgcttc
+6812296/1
CCCFFFFFHGHGDIIJFGIJGHGIIJJIIIIGGIIDHIGIIJJIGEHIJJ
@4805236/1
tgtacgttcaaacgtatcacacattttctggtcaccttccatgcaaaatc
+4805236/1
=BBAADBDHHHHHJGHJJJJJJJJJJJJJJJGHJJIJJJJJJJJJJJJJI
@4265637/1
ttcataaataaaaaagttatgtcaaattaaaaaatcacgtcgaacattct
+4265637/1
?@@BDFFDHHDHGIGHCDFIIHHHCGIH@GBGIEIJJJIDGGIJIJG@HG
@4265687/1
gttattattacagcatacataataaaattagaggaagtaggtgctgggcc
+4265687/1
CCCFFFFFHHHHHJIJJIJJJJJJJIJIIJJIJJIIJHHEGCGHIJIJJJ
@7372567/1
cacataagtaacttcaaatgattgctcagatgcaatttcttgcaagaatt
+7372567/1
@@@FFFFEHGHHHJJIJJCHIIJIIJGGHIFHHGIGEIGHIIIHIIICFD
@4805750/1
ggtgcacgcgcttgggcagagggaatctgattgtgctgttgtggaactgc
+4805750/1
@@?DFFFFHHGHHJIJJJIJJJJJJJJJJJJJJGIJJJIIJGIJIJJJJH
@2728758/1
aagatcctcatcttgtatagaggaggcttgggctcgctctccgaagggag
+2728758/1
CCCFFFFFHHHHHJJIJJJJJJJJJJJJJGGIIJIJIJJJGIIJIIJJGI
@7867452/1
cccgtttagcagcttcatccagaggcaagcgctccaagttgcttggaggc
+7867452/1
@CCFDFFFHHHHGIIIIIJJGGGIJJJJGIJIJJJJJJDHJJJJJJJGGG
@7373356/1
gttgaggcgcttgtggtggtgcacgcgcttgggcagagggaatctgattg
+7373356/1
CCCFFFFFHGHHHHJJFHGFHGIIGIJJIJGGIJJJIGDIEHGHFFFFFF
@4806015/1
cagcatacataataaaattagaggaagtaggtgctgggcctcttgtatgc
+4806015/1
CCCFFFFFHHHHHJJJJJJJJJJJJJJGIJJIJJJJIJIJJJJJJJJJJJ
@7867571/1
caccttcaatcctttaacgaatgcagcgaaatagtcacacccacgttggt
+7867571/1
CCCFFFFFHHHHHJJIJIJIJJJJJJIIJEHGGFGIIJJJIJJJIGHHJI
@2728900/1
gtggtgcacgcgcttgggcagagggaatctgatt
+2728900/1
;@=DDD>?F7@?>GA?;9CC@;?;@GEH3DGIG4
@7373548/1
acttcatcatcagggatcttgccgtcattgcagacggtgtggtagcgggt
+7373548/1
@@<D?DDDBFF?<::<?::CFBFFCFFEGEFIEAFEI6:?BCGEFEEIB5
@4806323/1
cgcaaccactaattccagtgataaattcactctagcacgtagttctcagc
+4806323/1
CCCFFFFFHHHHHJJJJJHJIIJJJJJJJJJJJJJJJJJIJJHIJJJJJJ
@7867961/1
tgcgaaggtgttgaggcgcttgtggtggtgcacgcgcttgggcagaggga
+7867961/1
@@<DBDDF<AADDGHIDHIIIIGGCH?F?BDCFFGBGEHH?HEDBDCA>9
@6328789/1
agcatacataataaaattagaggaagtaggtgctgggcctcttgtatgcg
+6328789/1
CCCFFFFFHHHHGJJIJJJJJJJJJJIJJJIIIJJIJJJJJJJJIJJJJJ
@7868184/1
acgcgcttgggcagagggaatctgattgtgctgttgtggaactgcttcac
+7868184/1
CCCFFFFFHHHHHJJJJJJJJJJJHIJJFHIJJIJJJJJJJJJJJJJJJJ
@7374157/1
catacataataaaattagaggaagtaggtgctgggcctcttgta
+7374157/1
@@@DDDBBHFH<CGHIHGBIG?EB<CF<<CFHHGGIIDHEDHHG
@2729622/1
cagtggtcttcttgaacttcttcaattgacgcaagaagtaccagaaacgg
+2729622/1
CCCFFFFFHHHHHJJJJJJJJJJJJJJJJJJJJJJJJJIJJJJJJJJJJJ
@145124/1
ctgtttcttggcatctatagatgtcggtggcgcacagggcacgcttgcgc
+145124/1
CCCFFFFFHHFFHJJJJJJIIJJJJIJIGGIJJJJJJIIJIIIJIIGGGH
@7374507/1
gtggattttaatgttattattacagcatacataataaaattagaggaagt
+7374507/1
BCCFDFFFHHFHHIJIIJJJIIIGIIIJJJJJJJIIJIJJJJIIIJGIIF
@5279476/1
atctgattgtgctgttgtggaactgcttcacctgtggccggcggcacgca
+5279476/1
@@@DDDDDAHHFFG@FHHGEGC;FCHGHGDFGHGC?FGHGGIIGHBECC>
@2245364/1
gccagatgccaaagttcttgatcttcactgggctcttctctgggatttcc
+2245364/1
CCCFFFFFHHHHHJHIJJJJJJJJJJIJJJJJJJJJJJJJJJJIJJIJJJ
@5794570/1
gccagatgccaaagttcttgatcttcactgggctcttctctgggatttcc
+5794570/1
CCCFFFFFHHHHHIEHHGJIIHIIJIJIJHEIGGJIJJIJJJJIGHJJJJ
@7869056/1
actccaatcctttactcgaatagtcttttctaacttgaacagtgcgatgt
+7869056/1
CCCFFFFFHHHHHJJJJJJJJJJJJJJJJJJJJJJJJJJJJJIIJJJJJH
@5279704/1
gggttattgttatgtcgatgtcgaacccaaaaatgtaattaacttttttt
+5279704/1
@@@ADDFBHFFHHIFHBGHGGIIGIIIIIIIGGHGFHEDHEGGHIIIIGI
@1189767/1
tagcactgagtgacggcacctccgacactgaggtcacggtactcgcggta
+1189767/1
@CCFFFFFHHHHHJIIIJJIJIJJIJJJJIJGGGDGIJGFHIJJIIHHDB
@662506/1
ctgagccatagcaaacagccactggcaatgtggatagctggacaaggcac
+662506/1
@@@FDDBDHHHHDEBGBGIGGGGGE=DG@>EAEFHGGGHFGICDFED=FI
@7375514/1
gtggtcttcttgaacttcttcaattgacgcaagaagtaccagaaacggga
+7375514/1
B@CFDFFFHHHHHJJJJJJJJJJJJJJJIJJIJJJJHGIJJJJJJJJJJE
@7375766/1
cagatgccaaagttcttgatcttcactgggctcttctct
+7375766/1
<@@DD?;DDH?AFBD??EIA<<<<AF:F3FC?1CBCGI4
@7375800/1
gcagagggaatctgattgtgctgttgtggaactgcttcacctgtggccgg
+7375800/1
C@CFFFFFGHHHHJJGIIIJJJJHJJGHIIIJJJJIJJIJIJIIJGIJII
@1686452/1
ggaaaataaaggggtgcggtttgtaacgccccgcgctccccgtaatgtca
+1686452/1
CCCFFFFFHHFHHIFFHIJGHIJFFIHJIJJGJIGHHHFFFDDDDDCFEE
@7375933/1
tctcagcttccctgcaaagttaaccatcttgtattcaaaagaaaacctag
+7375933/1
CCCFFFFFHHHHHJJJJJJIJIJJJJJJJJJIJJJIIIJJJJJJJJJJIJ
@7869678/1
gtcttcttgaacttcttcaattgacgcaagaagtaccagaaacgggactt
+7869678/1
@@@DDDDDDHADDHDFEGBDIIFGHIIIIGGAF?CFBBFHGIIGIIHDFH
@662915/1
gtggaactgcttcacctgtggccggcggcacgcagacgccttgatgacct
+662915/1
@@@DBDDDFDAFFBDGD<CCGGHG@E@@EE8BGFEEEE?>5?;;;>AACC
@5280419/1
gtagcactgagtgacggcacctccgacactgaggtcacggtactcgcggt
+5280419/1
?:??=B:AA>F<:2A:8EFEDGEFFFIIBFEEFE8BDFBE;BFEDFF<65
@1190423/1
gagtgacggcacctccgacactgaggtcacggtactcgcggtacatgttg
+1190423/1
BCCDDFFFHGHHHJJJJJJJJJJJJJHJJJJJJJJJIJIJJHHHFFFFFF
@3759366/1
agaggaagtaggtgctgggcctcttgtatgcgaaggtgttgaggcgcttg
+3759366/1
@CCFFFFFFHHHHIJJJJJJJJJJJJJJJJJJGIHJBGGHIHJJIJJJJJ
@1190469/1
caccagtggtcttcttgaacttcttcaattgacgcaagaagtaccagaaa
+1190469/1
CCCFFFFFHHHHHJJJJJJJJJJJJJJJJJJJJJJJJJJJJIJJJJJJJJ
@1686773/1
acgcgcttgggcagagggaatctgattgtgctgttgtggaactgcttcac
+1686773/1
CCCFFFFFHHHHHJJJJJJJJJJIJJJJIJIJJIJIHIJJJJJJJJJJJJ
@3759734/1
agggaatctgattgtgctgttgtggaactgcttcacctgtggccggcggc
+3759734/1
CCCFFFFFHHHHHJIJJJJJJJHJJJJJJJJJJJJJJJJIJJJJJJJJHF
@1190734/1
cttttatatttgttaactgtccttcattgagggtcgggaacttatggtat
+1190734/1
CCCFFFFFHHHHHJJJJJJJJJJJJJJJJHHJJHIJJJJJJJJJJJJIJJ
@1191085/1
cgcaagaagtaccagaaacgggacttagccacaatctggtctggagagaa
+1191085/1
CCCFFFFFHHHHHJJJJJJJJJJJJJJJIJJJIJJJJJJIJJJJIJIJJJ
@1191222/1
ctggcgttcatgcggcaaacgcctattaacattatcatcgttctcagcat
+1191222/1
CCCFFFFFHHHHHJJJJJJIJIJJJJJJIJJJJJJJIIJJIJJJJJJJJJ
@1191228/1
tagcactgagtgacggcacctccgacactgaggtcacgg
+1191228/1
@<@F?ADBD?FFFIJJIAGGGEDDHJEGHI3919B@F@A
@3760561/1
ctctggtggaggtttctcctgtgacggcatagccgcagcctccgattgag
+3760561/1
CCCFFFDFHHHHFHIJJJJJJJJJJJJJJJJJJJJJJJJJJJJJIJJJHJ
@3760668/1
ggagtgagcacgggctctgtgcctggctcccatgtcacggtagcactgag
+3760668/1
BCCFDFFFHGHHGIIJJIIJIIIJGGJJJJJJIJJIJJJJFGIGIGJJJJ
@7377577/1
ggtgcacgcgcttgggcagagggaatctgattgtgctgttgtggaactgc
+7377577/1
@;@DDFFFHHHHHJJJJJJJJJJIJJJJJIJJJIIIIIJIGJIIGIJJIJ
@7377592/1
ctggctcccatgtcacggtagcactgagtgacggcacctccgacactgag
+7377592/1
CCCFFFFDDHGHHJIJJJEFHHJJJJJI@FGHJJIJGIIIIJGIIHIIII
@3242778/1
cccatgtcacggtagcactgagtgacggcacctccgacactgaggtcacg
+3242778/1
@?@FDFADBHHHDHIHGGEHII<C@BAEHIGDDGHIIIGHBHGDH=CDGE
@3760956/1
cccatgtcacggtagcactgagtgacggcacctccgacactgaggtcacg
+3760956/1
CCCFFFFFHHHHHIJJJJJJJJHIJJJJJJJJJJIJJJJJJJJJJHIIJJ
@1191530/1
attttgtttttctctgtgatctgtttcttggcatctatagatgtcggtgg
+1191530/1
@@CFFFEFHHHHGJJJHIBHCHIEHHGIGEDHFGGIDFDGGJIFGGH6BH
@7378082/1
acaccattcaatttaaaagaaactgggtgcgtgcaggatcctcgtcattg
+7378082/1
CCCFFFFFGHHHHJJJIJJJJJJJJJGGIIIIIJJJIIGIJJJJJJJJJG
@3243090/1
gccagttataaagcatagcccgaagtgctattggcacacaggcataatgc
+3243090/1
CCCFFFFFHHHHHJJJJJJJJIJJIGHIJJJJJJJJJJJJJIJJIGHJJJ
@1191956/1
agtgagcacgggctctgtgcctggctcccatgtcacggtagcactgagtg
+1191956/1
BCBFFFFFHHHHHJJJJJJJJJJJJJJJJJJJJJJJJJHIJJJJJJJJHI
@6813529/1
cttcttgaacttcttcaattgacgcaagaagtaccagaaacgggacttag
+6813529/1
CCCFFFFFHHHHHJJJJJJJJJJJJIJJJJJGIJJJJJIJJJJJIJJJJJ
@5797138/1
atttcaccagtggtcttcttgaacttcttcaattgacgcaagaagtacca
+5797138/1
CCCFFFFFHHHHHIIJJJJJJJJJJJJJJJJJJJJJJJJJJJIJJHIJJI
@7870099/1
gtccagaacacgtattaattctgttttcacgttgtcaataaactattggc
+7870099/1
CCCFFFFFFFHHCFHIJEJIJJIHIIIIJIIEFHHGIJIIIIJJGIGHIG
@7870260/1
cgcaagaagtaccagaaacgggacttagccacaatctggtctggagagaa
+7870260/1
CCCFFFFFHHHHHJJJJJJJJJJJJJJJJJJJJJJJJJJJJJJJIJHIII
@4807932/1
gcaagaagtaccagaaacgggacttagccacaatctggtctggagagaag
+4807932/1
CCCFFFDDFFHHFIIJJJIIJIJIIJJJJGIJJJJJGIIJJIJJJJJFIE
@6813851/1
gtggtggtgcacgcgcttgggcagagggaatctgattgtgctgttgtgga
+6813851/1
@@CFDDDFHFHGHGHIJJJJIIGIIJIEAHIIIIGDHGFGFHIHIJJGGH
@3762226/1
cagcatacataataaaattagaggaagtaggtgctgggcctcttgtatgc
+3762226/1
;@?;D?:=DH?FBA<??CBIIICBEEE<AEH<EFHE:?G@D???@:??DH
@1192496/1
cagtggtcttcttgaacttcttcaattgacgcaagaagtaccagaaacgg
+1192496/1
@@CDFFDFGHHHHIGIJJJHIJJIJJIHHHIJJIIJJIHIIIJJJJJJIJ
@4808418/1
gcccatcaatttatcttcaaatgacgacaccacagttccagtctcaggca
+4808418/1
CCCFFFFFFHHHHJIJJJJJIIJJJIJJJJJJJJJIJIIJJHIJJJJJJJ
@4808719/1
gtggaactgcttcacctgtggccggcggcacgcagacgccttgatgacct
+4808719/1
?@@DDDDD?DFF?A2C?:<FAGC<@F?F@@EIB<<<??<=?8>;ABEB>>
@3762970/1
cacagttcctcgacgagcaagtagttcttgaagcacagacacaggtgtct
+3762970/1
CCCFFFFFHHHHHJJJJJJJJIJJIIJJJJJJJJJJJJJJJJJJJFHHIJ
@6814443/1
ggtcttcttgaacttcttcaattgacgcaagaagtaccagaaacgggact
+6814443/1
BB@DFFFFHHHHHIJJJJJJJJIJIJJJJJIJJIIIHIJJJJJJJJJJIG
@6814487/1
gcaagaagtaccagaaacgggacttagccacaatctggtctggagagaag
+6814487/1
CCCFFFFFFHDHHJJJJJIJJJJJJJJJJIJJJJJJJJJJJJJJJIJIJJ
@5798294/1
ggcagagggaatctgattgtgctgttgtggaactgcttcacctgtggccg
+5798294/1
CCCFFFFFHHHHHJJIJJJJJIJJJJJJJJIJJJJJJJIJJJJIJJJJJJ
@7871245/1
ggcaacatcttctttggtttgtcaggggtaatgctaacgtcatagcgata
+7871245/1
CCCFFFFFHHHHHJJJJIIJJIIJJJJJGHIJJJJJJJJJJJJJJJJJJJ
@3763444/1
tgtctttctagtgcgtccgtctgattctgtgatagtgaatacaagatcgt
+3763444/1
CCCFFFFFHHHHHIJJJJJJJJJJJJJJJIIJJJJGIJJJJJJJJJJJJF
@4809272/1
gcacgcgcttgggcagagggaatctgattgtgctgttgtggaactgcttc
+4809272/1
CCCFFFFFHHDHDEIIGGGGGHGEGIJIGDBFCHIDHHBGICEGHIIIIE
@6331601/1
gcaagaagtaccagaaacgggacttagccacaatctggtctggagagaag
+6331601/1
@@@DDDDDFHHHFI@HDHGGG>H@EHGGGIIIIIIIIIHIIIGHHHIGGG
@3763907/1
gtggattttaatgttattattacagcatacataataaaattagaggaagt
+3763907/1
CCCFFFFFHHHHHJJIJJJJJIJJJJJJJJJJJJJIJJJJJJJFJJIJJG
@3763989/1
gtagcactgagtgacggcacctccgacactgaggtcacggtactcgcggt
+3763989/1
CCCFFFFFHHHFHIJJJJJJJJJJJJJJJJJJJJHIJJJJHIJJJJJHFB
@7872008/1
ggtgcacgcgcttgggcagagggaatctgattgtgctgttgtggaactgc
+7872008/1
BCBFFFFFHHHHHJJJJJJJJJJJJJJJJJJJJIJJIJIJJIJJJJJJJJ
@6815365/1
gtaggtgctgggcctcttgtatgcgaaggtgttgaggcgcttgtggtggt
+6815365/1
CCCFFDEFHGGHBGHIIJJIJIJIJCEHIFHGIJJJJJJJIIGIJJJIJG
@7872144/1
gccagttgccaaagttcttgatcttcactgggctcttctctgggatttcc
+7872144/1
CCCFFDFFHHHHHJFHHIIJJJJJJJJJJIJJJJIIIIIJIJJJJJJJJJ
@4267870/1
gtaaaacttctcggaaatctccaatccaaaccgtttgaaatctcggtttt
+4267870/1
@@@BDDDDHHHDHB@@C@FDHGGEGDBB@B@?D?CFEHHIGGGGIIDFGI
@3764445/1
ccttgcgtttcaaaacaattcattttaggttcaagttaaccgcaatgttg
+3764445/1
BCBFFFFDHHHHHJJJJJJJJJJJJJJJJEHHJJJIJJJJJJJIJJJI4B
@3764663/1
gccagatgccaaagttcttgatcttcactgggctcttctctgggatttcc
+3764663/1
CCCFFFFFGHHHHJHIIJJJJJJJJJJJJHEHJJJJJJJJJJJJJIIJJJ
@2730128/1
gtgcctggctcccatgtcacggtagcactgagtgacggcacctccgacac
+2730128/1
CCCFFFFFGHHHHJJJHIJIJJAGHIJJJJJJBFHIJJJIJJJJJJJJJJ
@7872568/1
gttgtggaactgcttcacctgtggccggcggcacgcagacgccttgatga
+7872568/1
?@?:=?=AF;FB:?<?FA?F@HACCFDEEFBAFEEED<<@?BBB8:5:@9
@7872767/1
ttaaaagaaactgggtgcgtgcaggatcctcgtcattgcctggcatacaa
+7872767/1
CC@FFFDDHGHFHGIGBHFGIGII<DHHJIIIJIIIGBHIIIJJJJIIII
@7872775/1
taggtgctgggcctcttgtatgcgaagg
+7872775/1
?;??AA?BCC1?ACFGHDAAAA?E1FEF
@2730659/1
agcgagactcataacgcagccagatgccaaagttcttgatcttcactggg
+2730659/1
CCCFFFFFHHHHHJJJJJJJJJJJJJJJJJJJIJJJJJJJJJJJJJJJJJ
@7872948/1
gtacacctgagcgagactcataacgcagccagatgccaaagttcttgatc
+7872948/1
BBBFDDDDHHHHHJJJJIIJJJJJJJJIJJJJJJJJJJJJJHHIIJJIJJ
@3765633/1
gcaagaagtaccagaaacgggacttagccacaatctggtctggagagaag
+3765633/1
CCCFFFFFHHHHHJJJJJJJJJJJJJJJJJJJJJJJJJIIJJJJJJJJJI
@6816389/1
ccctgatagagacgatttcaccagtggtcttcttgaacttcttcaattga
+6816389/1
CCCFFFFFHHHHHJJJIIJHIJJJHGIHIIIJJJJJGIIIJJJJJIJJII
@3243463/1
cataacttttttatttatgaaccgattgacatgaaacaaacactaaatg
+3243463/1
81?BBDDDBFFFHGBGHAB@FHGEEGIGBHGGBFEHCHICFGIIG@@=C
@664931/1
cagcatacataataaaattagaggaagtagg
+664931/1
??@FBBBDFDC<CFGDBGCHIIGGIDB<AF@
@7378576/1
ggaactgcttcacctgtggccggcggcacgcagacgccttgatgacctcc
+7378576/1
CCCFFFFFHHHHHJJJJJJJJJJJJJJJJJJJHHFFFDEDDDDDEDDDDD
@1688690/1
acggtagcactgagtgacggcacctccgacactgaggtcacggtactcgc
+1688690/1
CCCFFFFFHHHHGJHIJJJJJJJJJJJJIJIJJJGIJFIJJJJHIJJJJH
@3244315/1
gtttattttgtttttctctgtgatctgtttcttggcatctatagatgtcg
+3244315/1
BBCFFFFFHHHHHJJJJJJJJIHIJJJJJJJJJIIIJJJJJIIIIJIGII
@4270138/1
cgagtacttcatattagaaatcacttctttgattttcttcaagcgctcat
+4270138/1
?@?D4=2=AD8D:AEBBC<:A<EGBFHEHH<9AHCHIEBFFF4:D6DAGB
@4270203/1
ccagtggtcttcttgaacttcttcaattgacgcaagaagtaccagaaacg
+4270203/1
CCCFFFFFHHHHHJJJJJJJJJJJJJJJJJJJJJJJJJJHIIJIJJJJJJ
@3244551/1
gccacatcttgtaagcagcctgacgcttagcaagtttcttagacttgcca
+3244551/1
CCCFFFFFHHHHHJJJJJJJJJJJJJJJJJJJJJHIJJJGBD<?GGDHGA
@146920/1
gatctgctgtctgtggagctgatgcttgctgggcctcaactgttggagct
+146920/1
CCCFFFDFHHFDHDGGEHGGGJGJJJGJJJGIEHIHIJJJJJJJDHHIIC
@1689465/1
ccacagttccagtctcaggcacattgccattagtagactgatcagccgga
+1689465/1
CCCFFFFFHHHHHIJJJJJJIJJJJJJJJJJJJJJJJJJJJJJJJJJJJE
@666132/1
cagtggtcttcttgaacttcttcaattgacgc
+666132/1
@??BDDD>FDDFFG@CDFEFDHIE<EBC<E@1
@5282066/1
gacgatttcaccagtggtcttcttgaacttcttcaattgacgcaagaagt
+5282066/1
;@?DDDDBFDHHHG:EAFEEBECCHBHIIB9EDGIGGHD>@AF086BGGG
@5282249/1
ctgatcagccggagcagctccggtaagtttgtcgagtagagccttagctg
+5282249/1
@@?BDDD?DFFDCG6?FGIGEDBHAFHIIEDGCD=09BBBFABFGCFAFH
@2732910/1
tgaagtccttgttgttaagaggtgttacctgcaacttggccaggttaggg
+2732910/1
CC@FFDFFHHHHHJIIGHIJJJEGFFHHIIHEHHJIGG>FGFGEDGIIII
@1690073/1
ccaaagcattctgggctgcagatgactgtgcatccttgctagtaagtcct
+1690073/1
CCCFFFFFHHHHHIJJJJJJJJJJJJJJJJJIJJJJIJJJJJJJJJIJJJ
@2733014/1
ccttgttgttaagaggtgttacctcttcctcgggttggaatgattctggt
+2733014/1
@C@FDFFFHHFFBHDEACFGFHGHEGIHIGIGIIDGEECFBGDDHIIIGH
@5282630/1
gtgcctggttccacgttatattggacattaggaccgtcattgaacaatct
+5282630/1
CCCFFFFFHHHFHIGHIIJGHIJGJJJJJIJJJJJIHHJJJJJJJJJIJJ
@2733201/1
gtcttcttgaacttcttcaattgacgcaagaag
+2733201/1
@@@??DDDBB<FC?AB:E<AACE>BGGC@GG?9
@2733442/1
cttggttgaacggaactccaatcctttactcgaatagtcttttctaactt
+2733442/1
@@@DBDDDBDHFH@=:AECECE@ACAEHFGGC39<60::?GEGIG@DFB>
@148269/1
gtgtacacctgagcgagactcataacgcagccagatgccaaagttcttga
+148269/1
=??4BDBA:CFDHEGBDGGGI@HHDFBE?DFGGCHIH@99B>DHEGIIIF
@5283249/1
cgcaagaagtaccagaaacgggacttagccacaatctggtctggagagaa
+5283249/1
CCCFFFFFHHHHHJJJJJJJJJIIJJJJJJJJJJJJJJJIIJJJIJIJJJ
@7380971/1
gctgttgtggaactgcttcacctgtggccggcggcacgcagacgccttga
+7380971/1
CCCFFFFFHHHHGJJJIJIIIJJJHIIIGGGBHJIIHFFDCAEDDDDDDC
@7381075/1
ggcgattcatacagtcgaattacatgacatcaggcttccgtacattttat
+7381075/1
@<@DD:?DAAFBBEE<E1<EFHHEH<4CHC9EEDFGIFGG?DFGIFCGFF
@3246201/1
gcctcttgtatgcgaaggtgttgaggcgcttgtggtggtgcacgcgcttg
+3246201/1
CCCFFFFFHHHHHJJGIJAFFHIHIJJJJJJJIIJIGIIIIJJJJJHFFC
@3246264/1
tgaggcgcttgtggtggtgcacgcgcttgggcagagggaatctgattgtg
+3246264/1
CCCFFDFFGHGHHIJEEGIIJJJJJJJJJJJIJJJJJJJHHHHHFFFFFD
@148595/1
caaatggaaaaaaaaattggtgaaaagaatcacaagtaagatactgcaaa
+148595/1
@@@DFFFFHHHHFIJJJJJJHIIIJIIJFJIIJIII<FHHHJJIIIFGIE
@1691236/1
cgggacttagccacaatctggtctggagagaagatcctcatcttgtatag
+1691236/1
?@@DAADFGDHFBGIIIIICHEA@EEEEEHGHGGEDDFDFGDHGEFG>D9
@667992/1
gtcgacagtagtgcctgcggggata
+667992/1
CCCFFFFF?FHFDBHGIGIIJGEHH
@148843/1
ccctgatagagacgatttcaccagtggtcttcttgaacttcttcaattga
+148843/1
@?@DDBDDHHDC;FCFGG<<FFBDFGEEFFHE<FBFCBDE9@FEH9BDHG
@149085/1
gcacgcgcttgggcagagggaatctgattgtgctgttgtggaactgcttc
+149085/1
CCCFFFF?FHHHGIIG7FGHGHIIIIIIIIDGGIIHGIIIIIIIIIIIII
@7381998/1
gtcgatatgtggatgtagctgccattatgtagactgttgtgttgaccaat
+7381998/1
@CCFFFFFHHHHHIGHIIJJJIJJJIJJJIIJGGIIHIIIIIJIHIJGII
@7382140/1
gccagatgccaaagttcttgatcttcactgggctcttctctgggatttcc
+7382140/1
@CCABDDDHDDHF?GECCIBBCEBEFH<AHA;FBFDGDFH<BGID@BB?9
@5284563/1
cagcatacataataaaattagaggaagtaggtgctgggcctcttgtatgc
+5284563/1
CCCFFFFFHHHHHJJJJJJJJJJJJJJHGJJHIJJJJJJJJJJJJIJJJJ
@7873166/1
ccacaatatattcgtgaaaaccgcatccaactcggatcagccgtttctga
+7873166/1
CCCFFFFFHHGHHIGHIJJJJJJJJJJJJJJJJJIJIJJJIIIIJIIJJG
@7873261/1
agcatacataataaaattagaggaagtaggtgctgggcctcttgtatgcg
+7873261/1
C@@FFFFFHFDHFIEIIIJIIGIIIICEFGEGGHHIJEIIIJJJIJJJJG
@1195245/1
gtgctgttgtggaactgcttcacctgtggccggcggcacgcagacgcctt
+1195245/1
CCCFFFFFHFHHHJJIJJJJJJJJJJJJJJJJIJJJJGHFFDDDDDDDDD
@3765724/1
gctctgtgcctggctcccatgtcacggtagcactgagtgacggcacctcc
+3765724/1
CCCFFFFFHHHHHIJJJJJJJJJJJJJHIIJJJJJJJGIJJJJJJJJJJJ
@2248337/1
ggatggagtgagcacgggctctgtgcctggctcccatgtcacggtagcac
+2248337/1
@@@DDDDDHHDHAGEIIGIAFHGCFIIGDHGCFGHIGIIGEHDH;8FGII
@5800902/1
gtagcactgagtgacggcacctccgacactgaggtcacggtactcgcggt
+5800902/1
@@CDDFFFHHHHHGGEHEEHGHIJGGIJJJJEHIGHHIJICHGIIJJHFB
@6816663/1
atgtatagatgtcatgcgcaagcgtgccctgtgcgccaccgacatctata
+6816663/1
@BCDFFFFHHHHHJJJJJJJJJJJJJIJJIJJJJJJIJJJIJJIJJJJGI
@1195700/1
gcgaaggtgttgaggcgcttgtggtggtgcacgcgcttgggcagagggaa
+1195700/1
B@CDDDFDDHFHBIJJJJIJJJJGFCEDDHIIJJJJJJJIHHHFFFFDDE
@6333251/1
ccctcagatacaccgtcacggaatacaaatatcttcttcggcaatctgcc
+6333251/1
C@CFFFFFHHHHHJJJIJIIJJJJJJJJJJJJJJJJJJJJJJIGJJJJJJ
@1195888/1
ggcgcttgtggtggtgcacgcgcttgggcagagggaa
+1195888/1
@@;DD:D=<<A<CE<EEHGHIB@?@GG=B>@?DCHE6
@1195926/1
ccctcaatctgcaccagttcatatttgggcacagttcctcgacgagcaag
+1195926/1
@@@DDDDDAFDDFGGBHABIDBH<BCB@@;F?DGBFGICBHG@F:?FG@@
@4811169/1
gccttgggaagcctttgtgcgccacatcaatgttgataaaggctttattg
+4811169/1
CCCFFFFFHHGHHJJJJJJIJJJJJJJJJJJJIIJJJJJJJJJJJJJJJI
@6333866/1
cacagttccagtctcaggcacattgccattagtagactgatcagccggag
+6333866/1
???DDAD?DHHHDGD?<AF?ACBH?FHIDECHHIIDHIEEDFHEIGEG:@
@6334075/1
ggcgcttgtggtggtgcacgcgcttgggcagagggaatctgattgtgctg
+6334075/1
CCCFFFFFHHHHGJGHHJJJJJIJJJIJJJJJJJJJJJJJJJJJJIIJJH
@6817832/1
gtggaactgcttcacctgtggccggcggcacgcagacgccttgatgacct
+6817832/1
CCCFFFFDDHDDAHIIBHHIBFHIIIIIIGIGIHHFFFDDDDDDDDEDDD
@6334310/1
cttgctagtaagtcctgagccatagcaaacagccactggcaatgtggata
+6334310/1
CCCFFFFFHHHHHJJJJJJJJJJJJJJJJJJJJJJJJJIJJJJJIIJJJJ
@6817984/1
tgttgaggcgcttgtggtggtgcacgcgcttgggcagagggaatctgatt
+6817984/1
CCBFFFFFHHHHHJJJJIJIGHIJJJJJJJJJJJJJJJJJHHHHFFFFFF
@1196957/1
ataataaaattagaggaagtaggtgctgggcctcttgtatgcgaaggtgt
+1196957/1
@@<DFDDFADDDH@GGEDFAFEGFEEGGEGCFFEBEEFHCIFG:DFE?BF
@5802471/1
gcaagaagtaccagaaacgggacttagccacaatctggtctggagagaag
+5802471/1
@@<D?8DAAF<D:?BFFBEGI:EFF<@FGCEEF@DD9D0BDBB<B9?7D3
@1197018/1
agagggaatctgattgtgctgttgtggaactg
+1197018/1
@@@FDA:AFHHFHEHIIIGH9CCECCEH@CG<
@7875143/1
gcagcttcatccagaggcaagcgctccaagttgcttggaggcttgggcct
+7875143/1
:?@D=BDDHHHFBHGHG1CGGDFHBFEGGI?GGHEGGGFCFGFBF?=FG7
@3767415/1
ggctcgctctccgaagggagcttgcggccgatgacctcatactccttcaa
+3767415/1
BCCFFFFFHHHHHJJJJJIJJJJJJJJJJJJJJIJJJJHHHHHHFFFFFE
@7875340/1
gccagatgccaaagttcttgatcttcactgggctcttctctgggatttcc
+7875340/1
CCCFFFFFHHDDHICEGHGIDGHHIGGHGIJJJIIIGCHDHHIJJJIGHI
@7875435/1
gtggattttaatgttattattacagcatacataataaaattagaggaagt
+7875435/1
CBCFFFFFGHGHHIJIJJJJJJJJJIGIJJJJJJJJIJJJJJJJJJJIJ?
@2250418/1
gtgggatgcttaaatttacatttagtgtttgtttcatgtcaatcggttca
+2250418/1
C@CFFFFFHHHHHGIJJJJJJJJJJFHJJIJHIIJJJJIJJIJJHJIJIJ
@1197437/1
gttgtgtacacctgagcgagactcataacgcagccagatgccaaagttct
+1197437/1
CCCFFFFFHFHFHJJJJJJJIJJJJJJJJJJJJJJJJJJJJJJJJJJJJJ
@2250616/1
tcatcttgtatagaggaggcttgggctcgctctccgaagggagcttgcgg
+2250616/1
C@@FFDFFFDHGHIIEBGEGHI@F@G;CF?FDBDFG<FA?A8;@FF;;@E
@3768085/1
gccagatgccaaagttcttgatcttcactgggctcttctctgggatttcc
+3768085/1
CCCFFFFFHHHHHJGIJJJJJJJJJJJJJIJJJJJJJJJJJJJJGIIJJJ
@7876189/1
acagcatacataataaaattagaggaagtaggtgctgggcctcttgtatg
+7876189/1
CCCFFFFFHHHHHJJJJJJIJJJJJJJJGHIJEHIIJJJJJJJJJJIIJJ
@5803571/1
gttgtggaactgcttcacctgtggccggcggcacgcagacgccttgatga
+5803571/1
@CCFFFFFHHHHHJJJJJJJHHGGIJJIGIJJJJHHFFDEDDDDDDDDDE
@6819139/1
cagatactccaaagcattctgggctgcagatgactgtgcatccttgctag
+6819139/1
CCCFFFFFHHHHHJIJJJJJIJJJJJJJJJJJJJJJJJJJJJJIJJJJJJ
@6335599/1
cgggacttagccacaatctggtctggagagaagatcctcatcttgtatag
+6335599/1
@@@DDDDDD:CCDBF?DFHHI?@<<F@FGFIFFI>?FGIICFC@9DDEGI
@6819285/1
gtgcgtgcaggatcctcgtcattgcctggcatacaaggcaaagcaccgac
+6819285/1
@@@DDDDDFBFBDEHGHIIIIIIIIHIDIEIGGIIIIIIIIIIBGICHGI
@2251457/1
ctgatagagacgatttcaccagtggtcttcttgaa
+2251457/1
@?<DDA>DFBBBFIIEDF9EH@<CCH?<F@FFA@<
@1692513/1
ctgtacagttagaaatgttacaacctctatactttgcattaaaataatgc
+1692513/1
@@@DDDDDHDDC:ECBCAAIII>CAGEFFHFIIIIGHIIGBHIIIGCHGE
@5285055/1
ggtgtcttccctggcaatacaacaacgacaagctgcaactgtacgaatgt
+5285055/1
BCBDFFFFHHHHHJJJJJJJJJJJJJJIJJJJJJJJJJJJJJJJJJJJJH
@4270633/1
gtgcaggatcctcgtcattgcctggcatacaaggcaaagcaccgacgacg
+4270633/1
CCCFFFFFHHFHHEHGGGIEHIGHGEHHGGHIGIIIIIIGDHGIGIGGIH
@4270665/1
cgcagccagatgccaaagttcttgatcttcactgggctcttctctgggat
+4270665/1
CCCFFFFFHHHHHJJJJJIIJJJJJJJJJJJJJJJJJJJJJJJJJJJJJJ
@4270709/1
cgcaagaagtaccagaaacgggacttagccacaatctggtctggagagaa
+4270709/1
CCCFFFFFHFHHHJJJJJJJIIIIIIGHJJJJJJIJJJIHIJJJIIGIII
@2734525/1
aggtgttgaggcgcttgtggtggtgcacgcgcttgggcagagggaatctg
+2734525/1
@CCDDFFFFHHGHJJJJJJJHJJHIJJJJJJJJJJJJJJJIHHHEFFFEE
@4270964/1
cccgtacccatagcaacaagatcagcgactgtcacacggtagcggaaggt
+4270964/1
CCCFFFFFHHHHHJJJJIJJJJJJJJJJJJIFHIJJJJIFFHIJJJIIH7
@3769224/1
ggcagagggaatctgattgtgctgttgtggaactgcttcacctgtggccg
+3769224/1
CCCFFFFAHHHHGIJGJJGIGIIIHJJGIEAGGHIJGIHJGHJHJGCGIJ
@4814092/1
tcagcagagtgcacacaatggtgaactggcgttcatgcggcaaacgccta
+4814092/1
CCCFFFFFHFFHHJJJIIJIJHIIIJIGIJJJJJIJIIIJIIJGDHIJJE
@1693053/1
ctcataacgcagccagatgccaaagttcttgatcttcactgggctcttct
+1693053/1
CCCFFFFFHHHFHJJJJJJJJJJIJIIIJIIIJJIJJJJJIFGIJIJJJI
@2734878/1
gttgtgtacacctgagcgagactcataacgcagccagatgccaaagttct
+2734878/1
CCCFFFFFHDDDHIIJJJJJIIJJJJJJJJJJJJJJJJJJJJJJJJIIJJ
@2735045/1
gtctgtttgtctgttcgtctgtgcgcgctaatctcagaaacggctgatcc
+2735045/1
CCCFFEFFHHGGHGIHIIJJJIIJJJJJJJJJJJJJJIJJJIJJJJIJJI
@1693388/1
gtggccggcggcacgcagacgccttgatg
+1693388/1
?@<77BDDF>>6?<6@FF4=;6AEBE;C=
@150753/1
atcgttctcagcatggtaagaaggtggcggccagaatctagacatgcaca
+150753/1
@CCDDDDDFBHDHIHI<CHEGIJGGEGE:CFHEGDEHGGIGCCFHIJJEH
@5286231/1
aatctgattgtgctgttgtggaactgcttcacctgtggccggcggcacgc
+5286231/1
CCCFFFFFHHHHHJJGCBFHEHIJIJIJJJIIJJIHGHIGIBDHIHFDDD
@4271913/1
gcgaaggtgttgaggcgcttgtggtggtgcacgcgcttgggcagagggaa
+4271913/1
@@@DFDFADDFFHIGIIJJJJIHGFGHEHIJJJJJGGIDHHHHFFFFD@E
@3770189/1
attttatacaacaatgtttttaattttcggcagcatgattttagattaat
+3770189/1
@CCFFFFFHGHHHJJJHGJJJJJJIJJJJJJJJJJJJIJJJJJJHIJIJJ
@4271962/1
acggtagcactgagtgacggcacctccgacactgaggtcacggtactcgc
+4271962/1
?@@D4B@AFAFFDE<CDBFIIFIF@F=DDDEEFFFEEFEFIIIFFE4CEE
@5286777/1
gtgctgggcctcttgtatgcgaaggtgttgaggcgcttgtggtggtgcac
+5286777/1
CCCFFFFFGFHHHGHHCHGBFF8CE?FGDF<D;?F<HGIADEDEG;;CCH
@2735877/1
gcgagactcataacgcagccagatgccaaagttcttgatcttcactgggc
+2735877/1
CCCFFFFFHHHHHGGIIGGHJJIJJJJIIGIGIIIJIIJJJJJJJIIHIJ
@4815347/1
gcagccagatgccaaagttcttgatcttcactgggctcttctctgggatt
+4815347/1
CCCFFFFFHHHHHJJJJHIJJJJJJJJJJJJJJIJJJJJJJJJJJJJJJJ
@4272251/1
ggaactgcttcacctgtggccggcggcacgcagacgccttgatgacctcc
+4272251/1
@<@DDD;DDADDDHHHII<?AGACA<FHIGHBHA;49<;?;;;555A@55
@3770660/1
cattttcacaggcaagggatcctaacttcgcaaccactaattccagtgat
+3770660/1
BCCFFFFFHHHHHJJJJJJJJJJJJJJJJJJJJJJIJJJJJJJGIJJJJJ
@5287332/1
cacggtagcactgagtgacggcacctccgacactgaggtcacggtactcg
+5287332/1
CCCFFDDFHHHHHGICGHGIIJJJJJJJGJIGJJEHHIIIGIIIHIJJJE
@151859/1
cctgcagagcttgccacatcttgtaagcagcctgacgcttagcaagtttc
+151859/1
@@@DDDD?FHHFH=FAFHIHIIIIIIEGHGHIIIIDGHIIIGGIIIDGHI
@5287350/1
gcgtgagacaatgcctccaataagaatgaggggtcattgaacttatagtt
+5287350/1
CCCFFFFFHHHHHJJJJJJJJJJJJJJJIJJJJFHIJIJJJJJJJJJJII
@4272964/1
gtacatctagagtataaaaaactgataaattccgtcactattctaggatt
+4272964/1
CCCFFFFFHHHHFHIJJJIJJJJJJJJJJJJJJJJJJJJJJJJJJJJHHI
@152142/1
gtgctgttgtggaactgcttcacctgtggccg
+152142/1
???D=DAAA2A1<AA2<?AFFFI<FE2A?BC1
@4273037/1
aattaattactttaaatcttgagattaatcacaagaacatgtaaaaccaa
+4273037/1
CCCFFFFFHHHHHJJIJJJJJJJJJJJJJJJJJJJJJJJJJJJJJJJJIJ
@3771330/1
gtacacctgagcgagactcataacgcagccagatgccaaagttcttgatc
+3771330/1
=BBFBDDDHHHHHJJIHJIJHHIIIJJGHIJJJJJJIJIJJGIHIIIIJJ
@2736833/1
gcgccgcgcggttgcctccttgatgcattgcgtcagaatgcccacctcac
+2736833/1
CCCFFFFFHHHHHIJJJJJJJJJJJIJJJIJJJJIIIJIJJHHHHFFFFD
@3247516/1
ggatggagtgagcacgggctctgtgcctggctcccatgtcacgg
+3247516/1
CC@FDFFFCFFBFHIJGGGDFIIGIHCFGIIIJJIGHIBFEBAH
@4273437/1
ccctaatagagacgatttcaccagtggtcttcttgaacttcttcaattga
+4273437/1
=@<A;DDDF?<FF???;CAFH:CEH<BH?E?FFB?4CGEH>F>9?9BG<?
@670800/1
aagcgattggcattacgattgtgacaagttttcgtgagccg
+670800/1
@@?DDADD1BABFF<9EC<C1A@EE<?311CF<D;F9B3D6
@4273726/1
tgtacattgaaaataaaaataaaaaaaaatagcaggggttattgttatgt
+4273726/1
=??DDEFDHDDHDHIGFGGHHDFHEG@8?DH?<BBHA0<A;@CFGEDEGC
@4273848/1
ctttgctcgaatagtcttttctaacttgaacagtgcgatgttttacaagg
+4273848/1
CCCFFFFFHHHHHJJJJJJJJJJJIIIJIIJJJCGHJJIIGGIJJJJJJJ
@1695857/1
tgagacacgagataaaagtctaattcagacgagtgcacaatatccgtgtc
+1695857/1
<@@DFDDDFDDADEHBHG3CFHGHB>HIGGHGFCFEHIIH@FG@HIHIHD
@3772212/1
gtacaagttgatgagtggtaacattaaaccaacttcaaactcttatttaa
+3772212/1
CCCFFFFFHHHHHJJGHJIJJJJJJJJJJJJJJJJJJJJJJJJJJJJJJJ
@4274207/1
tagcactgagtgacggcacctccgacactgaggtcacggtactcgcggta
+4274207/1
CCCFFFFFHHFHHJJJJJJJJJJJJJJJJJJJJHIJJJJFGIIJJJHHDF
@1696210/1
cacagttccagtctcaggcacattgccattagtagactgatcagccggag
+1696210/1
@@@BADD?DFHDFHEBHEGGGGEEGH@DDGGID@?CEFFGIIIECHGG<@
@3248589/1
ggcagagggaatctgattgtgctgttgtggaactgcttcacctgtggccg
+3248589/1
CCCFFDDFHHF?FGGGEFHHGEHGIGGFHGIJJGIGIIIIJJJJCBFGIE
@3248716/1
ggcagagggaatctgattgtgctgttgtggaactgcttcacctgtggccg
+3248716/1
@<@DDFFFGDHFFIGCHFGGHGGIIIJJJIIGIGGFHIHIEGHGHIGIIJ
@4816131/1
cacggtagcactgagtgacggcacctccgacactgaggtcacggtactcg
+4816131/1
@<@DFFFDHHHHDIIEEGGIBEFDFHGIGJJGJJJJIGHDGIGIIJIIIE
@5289577/1
gtgaggcataacggggtgggttttacagactagaacccaccccgctatgt
+5289577/1
CCCFFFFFHHHHHJGJCEBG?GGIIHIGGHIIGEHHIGHIIJIIHFFFCE
@6336116/1
ggcgcacagggcacgcttgcgcatgacatctatacatgccattggcgttc
+6336116/1
BCCFFFFFHHHHHJJJIJJJIJJJJJJJJJJJJJJJJJJJJJJJJIJJIJ
@6819915/1
ctggctcccatgtcacggtagcactgagtgacggcacctccgacactgag
+6819915/1
@@??DDDDHGFFFHEEHGEFGGIIIIIIHGGIDGGFHIIIIIIGGIIIIE
@3773749/1
atacataataaaattagaggaagtaggtgctgggcctcttgtatgcgaag
+3773749/1
CCCFFFFFHHGHHJIJJJJJJJJIIJIHGIGIJIIJJJJIJGGIIJIGGH
@3249331/1
caccgattagtgcctctaatatatcgctgaggaccttagggacttcgaca
+3249331/1
CCCFFFFFHHHHHJJJJJJJJJJJJJJJJJJJJJJJJJJJJJJJJJJJJJ
@3773761/1
gacgatttcaccagtggtcttcttgaacttcttcaattgacgcaagaagt
+3773761/1
@CCFFFFFHHHHGJJJJIHIIIJJIIIIIJIIJJJJIJIIHJJJJJJJJG
@6820387/1
gcgaaggtgttgaggcgcttgtggtggtgcacgcgcttgggcagagggaa
+6820387/1
@CCDFFFBFDFHHIIGIIJJJFHHDFHFFFGIIJIJJJJJGHHFFDFDCE
@2737134/1
gtcttcttgaacttcttcaattgacgcaagaagtaccagaaacgggactt
+2737134/1
CCCFFFFFHGHHHJJJJJJJJJJJJJJJJJJJJHIJJJJJJGIIHIJIJI
@2737160/1
gcagccagatgccaaagttcttgatcttcactgggctcttctctgggatt
+2737160/1
CCCFFFFFHHHHHJJJJHIJJJJJJJJJJJJJIIIJJJJJJJJJJJJJJJ
@7384456/1
accagtggtcttcttgaacttcttcaattgacgcaagaagtaccagaaac
+7384456/1
BBCAFEFFHHGHHJJIJJJIIIJJGIIJJJIJJJJJJIJJHIJJJJJJJG
@2737363/1
tgtggaactgcttcacctgtggccggcggcacgcagacgccttgatgacc
+2737363/1
@@@FDEFFHHHHGIJJCHHHGHHCFEHGG@@EGBEHFFDCDDDDDDDCCD
@4817325/1
acagcatacataataaaattagaggaagtaggtgctgggcctcttgtatg
+4817325/1
@@@FBEFFH>DFAHCEEAIGGIHGEHGA<AAFAEFFHHIBGEHCHEDFII
@2251869/1
gccagatgccaaagttcttgatcttcactgggctcttctctgggatttcc
+2251869/1
CCCFFFFFGHHHHJHIJJJJJJJJJJJJJJJIJJJJJJJJJJJJIJJJJJ
@7384916/1
agggaatctgattgtgctgttgtggaactgcttcacctgtggccggcggc
+7384916/1
@@CDFADEFD?HHIIHJJIHGGFHHHGHIIGIJIIIHGHDFFHJJGGIFF
@2737422/1
gggctcgctctccgaagggagcttgcggccgatgacctcatactccttca
+2737422/1
@?@DDFFFHFHADHGIIGIIJIJJIJGGEHIFGGHEHAECHEHEBDFFF@
@2252085/1
gactcactaaacataaaaataatacattacgttaaatgccacgacgctcg
+2252085/1
@CCFFFFFGHGFHIGHIJIJJJIJJIJJJJJGIIGIJJJJJJIJJJIJJJ
@4817666/1
cggtacatctagagtataaaaaactgataaattccgtcactattctagga
+4817666/1
CCCDFFFFHHHHHJHJIJJJJJJJJJHIJJJJJJJJJJJJJHIJJJHIJB
@1696392/1
ggtgccttgggaagcctttgtgcgccacatcaatgttgataaaggcttta
+1696392/1
BBBDDFFFHHHHHJJJJJJJIJJJJJJJJJJIIJJJJJJJJJJJJJJJJJ
@7385383/1
gatctcctcagtaggatggcaaagagacgaagcgcgcgttctcatgtaat
+7385383/1
@@@FFFBAHHFCFEHIIIIGIIIEEGIIDEHDGIEGEIAFEHGIIHHHHH
@2252299/1
ggtggtgcacgcgcttgggcagagggaatctgattgtgctgttgtggaac
+2252299/1
@C@FFDDFHHHHHJIJJJFIEIIIJJIJJJJJJJJIIJJJJJJJHIJGIH
@1696481/1
gagagaagatcctcatcttgtatagaggaggcttgggctcgctctccgaa
+1696481/1
CCCFFFFFHGHHHJJJJJJJHIJJJIJIIJIJJJDGIIJGGEGIJGIJJI
@5806056/1
ctcatcttgtatagaggaggcttgggctcgctctccgaagggagcttgcg
+5806056/1
CCCFFFFFHFHHHIIJJIJIJJGGGIGCFHDGIJIG@@GIGIGGIEGGHB
@5806120/1
cgcttgtggtggtgcacgcgcttgggcagagggaatctgattgtgctgtt
+5806120/1
CCCFFFDDFFHHFGIIGGGIIIJJJIJIIJIIIIIJJIJJJJJHIJJIEH
@2252639/1
aggtgctgggcctcttgtatgcgaaggtgttgaggcgcttgtggtggtgc
+2252639/1
@BCDDFFFHHHHHJJJJIJJJJJHIJJCGGHJJJJJJJJJJJJIGIIHHI
@2252659/1
ggcttggtaggatccaagttgaaatctttgatcatggcatcaagcaaact
+2252659/1
CCCFFFFFHGHGHJJJJJIIJJJJIJJJJJIJJJJJJJJJJJJJFIJJJI
@2252795/1
gccgccaattcactgttcattacctgtgaaaactgcccctcagatacacc
+2252795/1
CCCFFFFFHHHHHJJIJJJJJIJIJJJJIJIJJJIJJJJJJJJJJJJJJJ
@2252829/1
gcatcagttacaatgtttgagtacttagttacttgttattgctttatgat
+2252829/1
CCCFFFFFHHHHHJJIJJJJJIJJJJJJIIJJJJJIJJJJJJJJJJJJJJ
@5806451/1
agtgcctctaatatatcgctgaggaccttagggacttcgacatattcggc
+5806451/1
CCCFFFFFHHHHHJJJJIJJJJIJJJJJJJJJJJJJJJJJJJJJJJJJJJ
@6337638/1
tgtacacctgagcgagactcataacgcagccagatgccaaagttcttgat
+6337638/1
@@CFFDD?FFDHHIGIIJJJIIIJJGGIIJIIEDGGIJGIGGFFHIJJIJ
@7877030/1
gcgaaggtgttgaggcgcttgtggtggtgcacgcgcttgggcagagggaa
+7877030/1
CCCFFFFAFFHHGJJIJJJJJJJJJJJHIJJJJJJJJJJJHHHFFFFDDE
@6337847/1
gcaccgacgacgacactgtacagttagaaatgttacaacctctatacttt
+6337847/1
@@@DDADAHFHAFGA?DDBFD9BGEHB@GGEHDABHGBCFCHIIEGGC@C
@6337886/1
atacataataaaattagaggaagtaggtgctgggcctcttgtatgcgaag
+6337886/1
CCCFFFFFHGHGHJJJJJJJJJJJJIJJJJJJIJJJJJJJJHIJJJJDGH
@672933/1
gccagatgccaaagttcttgatcttcactgggctcttctctgggatttcc
+672933/1
CCCFFFDDHHGBHHFGIIJJJJJJJJ@HIIIJIJJIJIJJJIIJIJJJJJ
@7877354/1
gcaagaagtaccagaaacgggacttagccacaatctggtctggagagaag
+7877354/1
CCCFFFFFHHHHHJJJJIJIJJJJJJJIIGIJJJJJIJJJIJIGHHHJJH
@153840/1
ctgtcacacggtagcggaaggtgggttcgtgaatcatgccct
+153840/1
CCCFFFFFHHHHHIJJJEIIIEHIJGIGG?DFF?CC=@CGH=
@2253752/1
cagcatacataataaaattagaggaagtaggtgctgggcctcttgtatgc
+2253752/1
CCCFFDDDHHHFFIIIIIIIGIEE?FGIIIIBFGEE?FCBFHGEHFHGGC
@673223/1
ggcgcttgtggtggtgcacgcgcttgggcagagggaatctgattgtgctg
+673223/1
@@<DDDDDBD;ADH?CAFEHCC:DGIIG;BFD8FF<FGGGHG=EH@DGDE
@4274888/1
caccagtggtcttcttgaacttcttcaattgacgcaagaagtaccagaaa
+4274888/1
;@@BD?D;22<ACC@G<EGIIEDFHIECDBHI>CDB:F@FG?<0BF>??F
@6338567/1
ccgacactgaggtcacggtactcgcggtacatgttgtgtacacctgagcg
+6338567/1
@@@DDDDDFFDHFHGGGIHIBHHIGDG:DDGIIDGHECBFHBCFHIC@CG
@3777332/1
ctcctttcttttttggtggcttccccattttgacagcgtcttacttcacg
+3777332/1
@@CFFEFDFHHGFIIJFEHIIJGJIJDHIHIIIIJHGGFHEIIGGJJGJI
@2254412/1
accagtggtcttcttgaacttcttcaattgacgcaagaagtaccagaaac
+2254412/1
@?@DFBDDHFADCFEHFHIEFDHBCB@EFGGIGGFGGCEG?DDFHEHGCH
@154643/1
ctgtttgtctgttcgtctgtgcgcgctaatctcagaaacggctgatccga
+154643/1
CCCFFFFFHHHHHJJIIIJHIJJJJJJJJJJJJJJJIJJJJJJJIIIJJC
@3777520/1
gttgaccatcactcttatatgggcagcccgaacacggttaccgggaattt
+3777520/1
@@@DDDFFGAHDHGGGHIIIIC>GHIEFHIIIA@FGI?DEGIHEBBHIEF
@3777543/1
aggcgcttgtggtggtgcacgcgcttgggcagagggaatctgattgtgct
+3777543/1
CC@FFFFFHHGHBGHGIIGEFGDGHIGGGGIIFHII>HHGIIGHGEDHHF
@4275841/1
gcactgagtgacggcacctccgacactgaggtcacggtactcgcggtaca
+4275841/1
@@@DDDDDHDHF?1?EHBFHEGHIFGDGAGI99BDF@CE;FI=FGBB8BE
@155142/1
cttagccacaatctggtctggagagaagatcctcatcttgtatagaggag
+155142/1
CCCFDFDDHHHHHIIIGHIJJGIIJJJJJGGIIJJJJJIJHIJJJIIJHI
@2255033/1
agccagtactttatttattgtaaaccgcgatgattttggacgtatttttg
+2255033/1
CCCFFFFFHHHHHJJJJJJJJJJJJJJJJIJJGJJJJJJIIJFHGJJJJJ
@675101/1
catacataataaaattagaggaagtaggtgctgggcctcttgtatgcgaa
+675101/1
??@DDDBDDBC<:<CFEHI@@:FGDEH><BFE9E@GEGHDFG?BGGEGGD
@156272/1
tcctcatcttgtatagaggaggcttgggctcgctctccgaagggagcttg
+156272/1
CCCFFFFFHHHHHJJJIJIJJIJIJJEFGGCFHIIIIJJFHIJJFHIJJA
@1697254/1
gcaagaagtaccagaaacgggacttagccacaatctggtctggagagaag
+1697254/1
@?@DFFFBBFFFHJJIJJIJIGEIHIGJJIIJGIJIEGGHIIIIIGGGIE
@2738391/1
gacgagcaagtagttcttgaagcacagacacaggtgtcttcaacgga
+2738391/1
CCCFFFFFHHHHHJJJJJJJJJJJIJJJJJJJJJFHHIIJJIJJJJJ
@1697279/1
ggagtgagcacgggctctgtgcctggctcccatgtcacggtagcactgag
+1697279/1
@<<DADDDDAD@FGGIGIEFHGHHICGHHHIIIIIGGHGIFHGECGIIII
@1697386/1
ggaactgcttcacctgtggccggcggcacgcagacgccttgatgacctcc
+1697386/1
@@@FDDDDFDDBHGIGHBGGIIIIJEGEBE<GEFFFEDABDCCDED@>AA
@156434/1
gtttacattaggtcggtcaccgaaggcggcggccgcattcggtttaacc
+156434/1
B@CFDDFFHFHHFGHJGHJJJIFAG@=GD?@6>?@B;@68CDBD8C>CC
@4277269/1
gggaatctgattgtgctgttgtggaactgcttcacctgtggccggcggca
+4277269/1
@@CFDFFFFDHHHGHIJJIJJGHGHIIIIIJJIIJJIGHGGIIIJIGHFA
@1697625/1
gtcacggtagcactgagtgacggcacctccgacactgaggtcacggtact
+1697625/1
CCCFFFFDHHHGHJJJJGHIJJJJIJJJJJJJJJJJJJJJFHJJJJHGHH
@5291507/1
cggtggcgcacagggcacgcttgcgcatgacatctatacatgccattggc
+5291507/1
CCCFFFFFHHHHHJJJJBHJJJJJJJJJJJJJJJJIJJJJJJJJJJJJJJ
@3779624/1
gcactgagtgacggcacctccgacactgaggtcacggtactcgcggtaca
+3779624/1
CCCFFFFFFHHHHJJJJJJJJJJJJJJJJJJHIJJJJHIJJJJJJHHFFF
@5291586/1
gtcttcttgaacttcttcaattgacgcaagaagtaccagaaacgggactt
+5291586/1
CCCFFFFFHHHHHJJJJJJJJJJJJJJJJJJJJFHIJJJJJJJJJJJJJJ
@2739048/1
gcgcgctaatctcagaaacggctgatccgagttggatgcggttttcacga
+2739048/1
CCCFFFFFHHHHHJJIJJJJJJJJIIJJJGHDGHIHGHIJJFHGIJJJHA
@2739103/1
gtcacggtagcactgagtgacggcacctccgacactgaggtcacggtact
+2739103/1
CCCFFFFDHHHHHJJJJGHJJJJIIJJJJJJJJJJJJJJJHIJJJJHIHH
@157086/1
tgtacacctgagcgagactcataacgcagccagatgccaaagttcttgat
+157086/1
CCCFFFFFHHHHHJJJJJJJJJJJJJJJJJJJJJJJJJJJJJHIJJJJJJ
@5291912/1
ggtgcgtgcaggatcctcgtcattgcctggcatacaaggcaaagcaccga
+5291912/1
BCBFFFFFHHHHHJJJJJJJJJJJJJJJJJJJJJJJJJJJJJJJJJJJJG
@3779948/1
gtcataatcttcagatactccaaagcattctgggctgcagatgactgtgc
+3779948/1
@@@FFDDEHHHHHIJIIGHJGGIGHIJJJJJIIIJJJJJJJJIIJIJJJA
@4278167/1
[truncated: 1,514,214 more chars]
