# Supplementary material for: Identification and comparison of key RNA interference machinery from western corn rootworm, fall armyworm, and southern green stink bug
Source: PLoS One. 2018 Sep 5;13(9):e0203160. doi: 10.1371/journal.pone.0203160 (PMC6124762; doi:10.1371/journal.pone.0203160)
Supplement: S2 File — (TGZ) [file pone.0203160.s012.tgz › data/fastq/faw/4_Third-instar_TI_Rep1_aligned.fq]

@6848362/1
gtcggtcaccgaaggcggcggccgcattcggtttaacc
+6848362/1
@@@DDDDD?CDH<:EEGIG6;6>/36>?CE?<;?>@CC
@696445/1
atacataataaaattagaggaagtaggtgctgggcctcttgtatgcgaag
+696445/1
@??DDFADHHBABGEFGHEGGI@AA@E<AA?BFH=FGCGEGFBBGHIE@D
@6848837/1
ctcatcttgtatagaggaggcttgggctcgctctccgaagggagcttgcg
+6848837/1
BCCFFFFFHFHHGJIJJIIJJJIGIIGGIJIJIIHIGIJIGIHHJJIGIG
@6849211/1
ggggggaggggggagggtcattcaatgtctccttccgtcttgggtgaggc
+6849211/1
@@@DDB>BB6BBB0<@B8?<CDDEEDCCDDACCCCAB8ABBCCB8<BBB8
@1381006/1
atcacaagtaagatactgcaaacatgccagttataaagcatagcccgaag
+1381006/1
CCCFFFFFHHHHHJJJJJJJJJJJJJJJJJJJJJJJJJJJJJJJJJJJJI
@867/1
tgttaagaggtgttacctgcaacttggccaggttagggccaacagattgt
+867/1
8;@DDBD;FD22<CB<GB>AFHBGB<3<CCG<EFC3CD>BG=@FEBGB8D
@921/1
ccgtcgcgtacttgcagaagcatggctgcccaatgatcggcattccggcg
+921/1
@@@DDDFFHFGHHJJGGEHGAGHIIIIJIIJJJJII@EHIBHIIIJIIDD
@6849714/1
tactggagtgccgtatcccgtgtcatcggcaatttccgagagcagttcgt
+6849714/1
@@@FFFFFHHDHHEHIJJJIIIEHIIIJIIIJIJIIFIIJIHIJJJJJJI
@1381318/1
cggcacctccgacactgaggtcacggtactcgcggtacatgttgtgtaca
+1381318/1
CCCFFFFFHHHGHJJJJJJJIJJJJJHIJJJIJJIHIIIJJIJJJJHHHH
@1167/1
attgttatgtcgatgtcgaacccaaaaatgtaattaactttttttttgtc
+1167/1
CCCFFFFFHHHHHIJJJJJJJJJJJJJJJJDGIJJJJHGJJJJJJJJGEE
@1381413/1
caccagattattgatttctctttccctgtcgggagcggagcgcgctgtag
+1381413/1
CCCFFFFFHHHHHJJJJJJJJJJJJJJJJJJJJJJJJJHIJJJJHFFCEE
@1381423/1
atctctttctttggagtttgtatacttaattcgatgttatacatatagca
+1381423/1
CCCFFFFFHHHHHJIJGHJJHJJJJJJJJJJJJIJJJJJJJJJJJJJJII
@1381435/1
aggtgttacctgcaacttggccaggttagggccaacagattgtttg
+1381435/1
@@?DFFFFGHHDFHGEEEHGHHIGIIHHGGEEGIGIIIGHGGDGII
@6850701/1
atacggcgatgcccataataattaaggagatccctctattgagctactgc
+6850701/1
@BCFDFFFHHHHHJJJJJJJJJJJJJJJJJJJJJJJJJIJJIJJJJJJJJ
@1382009/1
ggtaagaaggtggcggccagaatctagacatgcacagctcttgcagccat
+1382009/1
BCBFFFFFHHHHHJJJJJJJJJJJJJJJJJJJJJJJJJJJJJJJJJJJJJ
@1382023/1
cactgagtgacggcacctccgacactgaggtcacggtactcgcggtacat
+1382023/1
@@@DDDDDHFHF1CFHEEE=GHIAABF<BF?DGHHBFFHAHGEG<59B@D
@1382261/1
catcaatttatcttcaaatgacgacaccacagttccagtctcaggcacat
+1382261/1
CCCFFFFDFHFFHGGIGIGIIGJIIJJJJIJFFHDHGGFHGGGHHGGGGI
@6851809/1
cctatttccaaattatagttttatatacctaggctaactatagctaaagg
+6851809/1
8?@DFFFFGGFDHGHIDIIIGHHIEIGIIJIIGGIBHGIIJIHGIIJHII
@2121/1
ggtagcactgagtgacggcacctccgacactgaggtcacggtactcgcgg
+2121/1
@CBFFFFFHHHHFIIJJJJJJJJJJJIJJJJJJJJIJJJJJHIJJJJJHF
@6852390/1
ggcgtcgattgcggtatcggcgtcgcttgcggtaccggcgtcggttgcgg
+6852390/1
<@@DDDDD?FFDF1EG@E?FFEGI?;AF;F@A;A:?DDBB;@;005@@BB
@5484793/1
gccgccaattcactgttcattacctgtgaaaactgcccctcagatacacc
+5484793/1
@?:A?@DDDFHHFAHHIGFHHGE>BHBEGGB?EFHFIGIIIBFCGIBHGI
@5485055/1
tcttgggtgaggcatagcggggtgggttttacagactagaacccaccccg
+5485055/1
CCCFFFFDHHHHHJJIHGHIHIGGGG;CGHIHHHFFFFDEFFDDDDDDD=
@696998/1
gcgttcacattgacaaacttaggtttgcttacagccattcccaactgtcc
+696998/1
CCCDFFFFHHHHHJJJJJJJJJJGJJJJJJJIJJJJJJJJJJJJIJJJIJ
@2718/1
tacataataaaattagaggaagtaggtgctgggcctcttgtatgcgaagg
+2718/1
CCCFFFFFHGHHHJJIIJJIJJHIJJHHGGIIJJIJJJJJIIJJGIIIJJ
@5485235/1
cagaatctagacatgcacagctcttgcagccatccaacaggatt
+5485235/1
1:?A?DBDFC?FBHB?EF9CEG>DF93CFEGGIGBFEH?CG@>@
@5485667/1
ctcataacgcagccagatgccaaagttcttgatcttcactgggctcttct
+5485667/1
CCCFFFFFHHHHHJJJJJJJJJJJJIJJJJJJJJJJJIJJJJJIJJJJJJ
@697482/1
gtgacatcggacttaatacaaggaaactgtttagactggttacattgctc
+697482/1
@@@FFFFFHHHHHJJJJIJJJJJJJJJIJIJJJJJJIJJIIJJJJJJJJI
@2062444/1
tgataataatgtggcccgtgcttttatacaatgcgttatagtcactttat
+2062444/1
CCCFFFFFHHHHHJJJJJHIIIJJIJJIJJJIIIJIIIIJJIJIJJJJJH
@6165426/1
caccagtggtcttcttgaacttcttcaattgacgcaagaagtaccagaaa
+6165426/1
CCCFFFFFHHHHHJJJIJJJJJJJJJJGIJGGJJJJJIJJJGHJJJJJJJ
@6165492/1
agtgacggcacctccgacactgaggtcacggtactcgcggtacatgttgt
+6165492/1
@CBFFFFFHHHHHJJJJJJJJJJJJHIJJJJHIJJJJJJJEHHHHFFFFD
@6165941/1
gcacagttcctcgacgagcaagtagttcttgaagcacagacacaggtgtc
+6165941/1
CCCFFFFFHHHHHJJJIJJJJJHIJJIJJJJJJJJGGIJJJJJIJIFHII
@6166091/1
tccagaggcaagcgctccaagttgcttggaggcttgggcctgttttggta
+6166091/1
@@@DFDDDHHHGHJJGGHJGGAFEDHGEEDDHGGGGGGCHIIDDF@=F=C
@698292/1
agcaaatggaaaaaaaaattggtgaaaagaatcacaagtaagatactgca
+698292/1
@CCFFFFFHHHFHJJJIJIHIGGAHIIEGGGHGGIIHIFHIGG>=FHHGG
@6166176/1
aatgattctggtgggttgtcctgcagagcttgccacatcttgtaagcagc
+6166176/1
CCCFFFFFHHHFHIJHIJJJJJJJJJJJJJJJJJJJJJJJJJJJJJJJJI
@2063147/1
ctcatccactcaatcactttgacagcacctaatacaccgccgcttaaaag
+2063147/1
@@@BDDABFABDFEH<EEBF><FA:33C?FF>E>GC?FEBH?:AF@=@@G
@1383222/1
gtgttgaggcgcttgtggtggtgcacgcgcttgggcagagggaatctgat
+1383222/1
CC@DFFFFHFHFHIIIGBH?HFCFGHHHGBHHIIGGHIDGHB=CDFFF>D
@1383245/1
gtggtcttcttgaacttcttcaattgacgcaagaagtaccagaaacggga
+1383245/1
CCCFFFFFHHHFHJGIJJJJIJIJJIIJJJJJJJJJHJJJJJJJJJJIIG
@2063423/1
cgggaattttgtttggtatctgataccgacacatggtaggctccatggat
+2063423/1
;;@BDDDDBHCCBGGIA@HEHEIGEIGGGII@GGHD?BDABHGIIIIFGD
@6167229/1
ctcggaaatctccaatccaaaccgtttgaaatctcggttttgcgagtact
+6167229/1
CCCFFFFFHHHHHJJJJJJJJJJJHIJJJJJJJJJJJFHIJJJJJJFHHI
@1383691/1
ccgacacatggtaggttccatggatttaggagcacgtgcagtaggaacca
+1383691/1
CCCFFFFFHHHHHJJEHIJJJJJHIJJJJJIJJJJJIIJJJIIJJJJJJJ
@1384202/1
gttgatgtcgcaagatagtgagacattcactttttagtcataatcttcag
+1384202/1
CCCFFFFFHHHHGIIJJJHHHEFGGIIIJJJJJJJJJJJIJBHIJJJJIH
@6852485/1
accacagttccagtctcaggcacattgccattagtagactgatcagccgg
+6852485/1
@@@FFFFDH>FHHCFHIHII@FHIIIGIGGIIIGEGG>G@GHIGIHIGII
@1384242/1
gcctgataagcccagacctagcccaaattcttcttcttcagccggctttg
+1384242/1
CCCFFFFFHHHHHJJJJJJJJJJJJJJJJJJJJJJJJJJJJJJJJJJJJJ
@6852739/1
ctggatggagtgagcacgggctctgtgcct
+6852739/1
@<@=DABBFF?<CEBGB?@F?:EF@?D<?C
@6852838/1
atcctaccagccagattgaacctttctccagcatagtaaaggtttctgtt
+6852838/1
CCCFFFFFHHHHHJIJJJJJJJJJJJJJJJJJJJJJHIJIJJHGIJJJJJ
@6853664/1
ctgggctgcagatgactgtgcatccttgctagtaagtcctgagccatagc
+6853664/1
CCCFFFFFHHHHHJJJJJJJJJJJIHJJJJJJJJIJIIJJIJJJJJJJJI
@1385408/1
gggatgtcaggctcgccgccctccatagaccgcagagtgagacagcactg
+1385408/1
@@@DDFFFH<FFHJJJIGIJJJJJJIJJJJJJJJJIJCGIHHHGHFFFFF
@4117409/1
cctcatcttgtatagaggaggcttgggctcgctctccgaagggagcttgc
+4117409/1
CCCFFFFFHHHHHIJIJJJJJJJJGHIJJIIGIGGGGGEIGHIGIGHJJI
@3430150/1
ctgttgtggaactgcttcacctgtggccggcggcacgcagacgccttgat
+3430150/1
CCCFFFFFHHHHGJIIJJJJJGGHJIIJJJJJJIJHHFFFDEDBD5;CDD
@1386298/1
ggaagacagacattaggataggatagaaaaggaaatagagaccagta
+1386298/1
CCCFFFFFHHHHHJJJJJJJJJJJJJIJJJJJJHHHIGIJJJJJJHH
@5486713/1
agctgttccacttcatcatcagggatcttgccgtcattgcagacggtgtg
+5486713/1
8?@DDDDDFHFHHIEGGGBEHGIIDGHGGIGGGGIIIIICEFDGGIDFFE
@5487312/1
cacctgtggccggcggcacgcagacgccttgatgacctccactttgatga
+5487312/1
@CCFFFFFGGHHHJJJJJJJIJJIIJGHGFDFFFDCEEEDDDDDDDDDDE
@1387113/1
tgctgggcctcttgtatgcgaaggtgttgaggcgcttgtggtggtgcacg
+1387113/1
CCCFFFFFHHHHHJJJJJJJIJJJGHHIJJJJIIJJJIJJJIGIGHJJJG
@5489398/1
ggaactgcttcacctgtggccggcggcacgcagacgccttgat
+5489398/1
<<<;D??DDB?FHG@GCACDEEBBE:AH@88A:8;6<>@?;@3
@7531620/1
ggcgcttgtggtggtgcacgcgcttgggcagagggaatctgattgtgctg
+7531620/1
CCCFFFFFHHHHHJGHJIJJJJJJJJJJJJJIJJJIJJJJJJJJJJJJJH
@3922/1
tgctgttgtggaactgcttcacctgtggccggcggcacgcagacgccttg
+3922/1
CCCFFFFFHHHHHJJJJJJJJJJJJJJJJJJJJJJJHHHFFDDEDDDDDD
@5490287/1
gcctcttgtatgcgaaggtgttgaggcgcttgtggtggtgcacgcgcttg
+5490287/1
CCCFFFFFHHHHHJJJJJFGHIJJJJJJJJJJIIJIJJIHIJJIJJHFFD
@7532134/1
ctcataacgcagccagatgccaaagttcttgatcttcactgggctcttct
+7532134/1
@@@DDDBD?@C?AFBE>CHHGBFIIIIGDDGICGBFB?D??G;29BFH?F
@7532197/1
cgcaagaagtaccagaaacgggacttagccacaatctggtctggagagaa
+7532197/1
CCCFFFFFHHHHHJJJJJJJJJJJJJJJJJJJJJJJJJJHHIJJJJJJIJ
@3431263/1
cgtttatacattttttttttaatttttgtgttacgattcgaatactggac
+3431263/1
CCBFFFFFHGHHHJJJIJJIJIIJJJJIFEHIJJJIIIJIJJIJJHHHFH
@5491089/1
ctacgatcatcactgtcgtgtcctttatacatttcggcatggcgatcatg
+5491089/1
@CBFFFFFHHHHHJJJJJIJGHJGIJHGEGBGIJGGIIJIGGHHDHHIIG
@5491108/1
cttcacctgtggccggcggcacgcagacgccttgatgacctccactttga
+5491108/1
CCCFFFFFHHGHDIIIGIIGIGHHIIHGEHFBDCCEEECCDDDDDCCDD@
@698998/1
tgcgatgttttacaagggcaggttgaactcacaccattcaatttaaa
+698998/1
CCCFFFFDHHFHHJJIIIIJHICFIIDHGIJIJJJJJJJJJJJJJJJ
@699028/1
gttggaaattgtgaaacaagccagaaattaaattggcttattctagcgat
+699028/1
@@@DDDFDFHFFDHGGEHJIJIGHCFGIEHIEIDFAFHIIIGGJIIIJII
@6170045/1
ctctttacaaatagactcatctttagcacttggttcgtcttttgaagatt
+6170045/1
CCCFFFFFHHHHHJJJJJJJJJJJJJJIJJJJJHIJJIJJJJJJGHIGHI
@6170445/1
ctcgctctccgaagggagcttgcggccgatgacctcatactccttcaact
+6170445/1
C@CFDFFFFHHHHBEIGHIJJIIIIJIIGIIJEEIDGHIJIJJJJGGHEH
@699805/1
ccacgctgggaaaattacactaattctatgcaaagtatagcttgtatttg
+699805/1
CCCFFFFFHHHHHIGIJJJJIIIGIJIJJJJJIJJ?DHIJJJJIDDHGII
@3432796/1
cgggcttattctgcatacctgccatgcgctggtaagcgctatggactgcc
+3432796/1
CC@FFFFFHHFHGIJJJIGIIIGIJJJJGHJJJJIIIJJJIJJJJJIHIG
@4117508/1
caactgtcttgttaatgcctggccctcagcgacatgtaagagttcaatgg
+4117508/1
CCCFFFDDHFFHHJFGGIHEHCGIJJJJJJJIIGIJDGGGJIGHIGIGCH
@6171562/1
cataacgcagccagatgccaaagttcttgatcttcactgggctcttctct
+6171562/1
@@@DDADDDHDHHGFBBFGEB?EHHHIIIGHICDCDDDDFBGED??BHIG
@4118765/1
ccagtcgcgcttggtcgtcttaccaccacccgcattctcttctcccgtgt
+4118765/1
CCCFFFFFHHHHHJIJJJJJJJJIJJJJJJJJJJJJJJJJJJJJJJJHHH
@4806005/1
cgcaagaagtaccagaaacgggacttagccacaatctggtctggagagaa
+4806005/1
@BCFFFFFHHHGHJJJJJJJJIJJJJJJJJJJIIJJJJJHHJJJJIFGHI
@4806188/1
gtcttcttgaacttcttcaattgacgcaagaagtaccagaaacgggactt
+4806188/1
CCCFFFFFHHHHHJJJJJJJJJJIJJJJJJJJJFIJJJIIJJJJJJJJJJ
@4806297/1
ggaagtaggtgctgggcctcttgtatgcgaaggtgttgaggcgcttgtgg
+4806297/1
CCCFFFFFHHHHHJJJIJJJJJJIJJIJJIHGHCHFGIGIJEHIIJJIJJ
@7534075/1
ccagaggcaagcgctccaagttgcttggaggcttgggcctgttttggtag
+7534075/1
@@@DDDD;CFFFGIIIIIIIHHIGGHID?FEE?EGGGIIE@BFEHIIC;=
@7534358/1
tgggcctgttttggtagcggcggcgcggtccgtgtggagcatgctcgcca
+7534358/1
CCCFFFFFHHHHHJEGGGIIGJJIIFFD;@BD9@?ABCBCACCDDDDDDD
@4119651/1
gtgcacgcgcttgggcagagggaatctgattgtgctgttgtggaactgct
+4119651/1
CCCFFFFFHHHHHIJJGIIJJJIJJJJJJJJJHIJJJJJJJIIJJJIJJJ
@4119845/1
cggcgatgagagcccacgatgtaagtgcttcgggcttcaacagcttgtta
+4119845/1
CCCFFFFFHHHHHJJJJJJJJJIIJIJJJJJJJJJJJJJJJIJJJIJJJI
@7535560/1
ccaagatagtattcaggtgcccactacatcgagatggtaagcctttcatt
+7535560/1
CCCFFFFFHHHHGJJIJHIIJJJJJJJJJJIJJJIJJIGHHJIHIIJIJJ
@7535584/1
gtttgtttcatgtcaatcggttcataaataaaaaagttatgtcaaattaa
+7535584/1
C@@FFDEFHHGHHHIJJGIJGBGHHHIGHIIIJJJICHIIJJIIIIIJIG
@4749/1
ctggatggagtgagcacgggctctgtgcctggctcccatgtcacggtagc
+4749/1
CCCFFFFFHHHHHJJJJJJJJJJJJJJJJJJJJJJJJJJJJJJJJJHIJI
@5043/1
ggccaggttagggccaacagattgtttgagatgtttgtgaaactgcgaca
+5043/1
CCCFFFFDHHHHGJJJJJJJIJJJGIIJJJJIJIJJJJJJJJJJJJJJJJ
@2063896/1
gtgctgggcctcttgtatgcgaaggtgttgaggcgcttgtggtggtgcac
+2063896/1
CBCFFFFFHHHHHJJJJJJJJGIIJCGHIJIJJIJJJJJHIJHIIBHHII
@6855736/1
ggcttattctgcatacctgccatgcgctggtaagcgctatggactgccgc
+6855736/1
CCCFFFFFHHHGFIGHJGIJJJJIJJJJJJJJJJJJJJJJJJJJJJJIIJ
@6856018/1
gtgacttgtagtcaaggtggagattttactatctttcaagtcggcataac
+6856018/1
CCCFFFFFFHDHHIGHIAEHHIIIIJJJJIJJEGIIIHJIGIJJJIJJJG
@5632/1
gtttattttgtttttctctgtgatctgtttcttggcatctatagatgtcg
+5632/1
B@@FFFFFHGFFHJJJJJJJHGGGJJIIHIJJJIIJJIJJIJJJJJJGII
@2064347/1
gtgctgttgtggaactgcttcacctgtggccggcggcacgcagacgcctt
+2064347/1
BBBFFFEFHHGHHIJJJJJJIJJJJJHIJJJJJJJJJHHFFDDDDDDDDD
@2064522/1
ctcttgtatgcgaaggtgttgaggcgcttgtggtggtgcacgcgcttggg
+2064522/1
@@<?BBD>FFHH=:EH:A<ABAAC?DAFAFD@AH?76<<FCGAHHEEDCC
@2064975/1
ccggtgctcttgtagaacatgatgagtagctcctgcaccatgctgctcat
+2064975/1
@B@DDDFFHHHHHHIJIIIJFIHIGIEHIIIHJIIIJJJJIJJJJJIJIH
@6857284/1
gtcacggtagcactgagtgacggcacctccgacactgaggtcacggtact
+6857284/1
CCCFFFFDHHHHHJJJJHIJJJJJJJJJJJJJJIJJJJJJHJJJJJHIHH
@2065049/1
gtgctgggcctcttgtatgcgaaggtgttgaggcgcttgtggtggtgcac
+2065049/1
<@@FFABDGHHHHGGGGIJGICHHIHIHHG>FH?AHA?BCHIJJJGGEGE
@2065267/1
caaatggaaaaaaaaattggtgaaaagaatcacaag
+2065267/1
CCCFFFFFHHHHHJJJJHIJDHIIIJJJJJJJJIJJ
@6857654/1
aaacgctattaattcattagcgaaaaacttatttttcacttttaaaaata
+6857654/1
@@@DFFDDHHHDFGHJIIGEEGHGIJEHGEEGGGGABFEHGIIEGFGHHH
@6386/1
gcggagattaatggtataagcatagaatgttcgacgtgattctttaattt
+6386/1
CCCFFFFFHHHHHJHIJJJJJJJJJJJJJIJJJJJJIJJJJJJJJJJJJJ
@6858427/1
gttgttaagaggtgttacctgcaacttggccaggttagggccaacagatt
+6858427/1
CCCFFFFFHHHHCGGIIJJJJJJJJIJJJJJJJJHHIJJJJJJIJJJJJJ
@6800/1
ataataaaattagaggaagtaggtgctgggcctcttgtatgcgaaggtgt
+6800/1
@CCFFFFFHHHGHJJJIJJFHHIFGHJJJJJJIJJJJHJIIJJGGHDDHF
@6858647/1
gtgatttttcaccgataacttccaatttgtatttgtcagcatagtagtcg
+6858647/1
@@BFFFFFHHGHFJGIIJJIJJJJJJJJJGIJJJIGJIIIIJJJIIIJJJ
@6171865/1
ctctgtgcctggctcccatgtcacggtagcactgagtgacggcacctccg
+6171865/1
CCCFFFFFHHHHGJJJJJJJJJJJJJHIJJJJJJJJGIIJJJJJJJJJJJ
@2066592/1
gaggcgcttgtggtggtgcacgcgcttgggcagagggaatctgattgtgc
+2066592/1
@BCFFFFFHHHHHHIIHHIJJJJJJJJJIJJJJIIJJHIHHHHGHFFFFF
@2066623/1
ggagagaagatcctcatcttgtatagaggaggcttgggctcgctctccga
+2066623/1
@@?DDDBD??ACBACECBH@HHIGIIIIGHACGEBGCDGHIEHHHCHEII
@6172877/1
gtacagttagaaatgttacaacctctatactttgcattaaaataatgccc
+6172877/1
CCBFFFFFHHHHHJJIJJJJJJJJJJJJJJJJJJJJJJJJJJJIJJIJJJ
@2067072/1
cgcaagaagtaccagaaacgggacttagccacaatctggtctggagagaa
+2067072/1
@CCDDDDEB<DHHHGGHGGIIIBHIGAHIHGIHGG>GFFDDGHHHHGIFH
@2067120/1
gccagatgccaaagttcttgatcttcactgggctcttctctgggatttcc
+2067120/1
CCCFFFFFHHHHHJIIJJJJIJJJJJJJJJJJJJJJJJJJIJJJHJJJJJ
@6173692/1
gcagagggaatctgattgtgctgttgtggaactgcttcacctgtggccgg
+6173692/1
@<?DDFFFHHHHFGI@FHIGHGGBAAE=BEFHEGGIHGBDDHGH?F@GHE
@8246/1
gtggtggtgcacgcgcttgggcagagggaatctgattgtgctgttgtgga
+8246/1
?@@FDABAFDHHHGGIGGJJJIIIAEHJHGEGIGGGHJ8=BGFGFGFHIG
@8251/1
ggttcgtgaatcatgccctcaatctgcaccagttcatatttgggcacagt
+8251/1
CC@FFFFFCDHFHIJJJJJJJJIJJJJJJJJJIIJJJJJJJJJIJIJJJI
@701406/1
agcgataacaatatctaaatttatttaaattgtaaacaagcaataaaagc
+701406/1
@?@DFFFFHFFHHIFHGGIIJJIIJJJJJJJIGAEHIIGIIGEIICIIJE
@6174575/1
aactgcttcacctgtggccggcggcacgcagacgccttgatgacctccac
+6174575/1
@C@FDFFFDFFHHIFGGIJBHHGIJJIIIB@=EFFCA6@>@C@CDCABDC
@4807064/1
cgggctctcaggcaggcaagatgggcatagtaggtaggcgtagggta
+4807064/1
CCCFFFFFHHHHHJJIJJJJJGIJJIJJJJFHIJ?HHJIJDHIJJBC
@4807096/1
ccgacactgaggtcacggtactcgcggtacatgttgtgtacacctgagcg
+4807096/1
@<@DDDDA?FBFHIHIEEABFCF?FFE6@FBFEGGGGHHEGFCFHIIAAH
@4807122/1
cccatgtcacggtagcactgagtgacggcacctccgacactgaggtcacg
+4807122/1
CCCFFFFFHHHHFHIJJIJJIJCHHIIJJJGIIJIJJJIJJJGGIHHIIJ
@4807296/1
cacgcgcttgggcagagggaatctgattgtgctgttgtggaactgcttca
+4807296/1
@@@FFFDDHHHFHGGGIGIGGEHGIIIJJFHHHJGGJHJJGCEEHIJIJG
@4807301/1
ccacaatctggtctggagagaagatcctcatcttgtatagaggaggcttg
+4807301/1
<?@DDDDDFH>C?EFGFH3AFH;;HGAFF>GHH@F9CFA>?<3??<GIID
@4807338/1
gttgtggaactgcttcacctgtggccggcggcacgcagacgccttgatga
+4807338/1
CCCFFFFFHHHHHJJJJJJJJIJJJJJJJJIJIJHHFFDEDDDDDDDDDE
@4807410/1
ctcatcttgtatagaggaggcttgggctcgctctccgaagggagcttgcg
+4807410/1
CCCFFFFFHHHHHJJJJJJJJJJGIJJJJJJJJJJJJJJIJJJIIJJJJG
@4807724/1
gcagagggaatctgattgtgctgttgtggaactgcttcacctgtggccgg
+4807724/1
CCCFFFFFHHHHHJJJJJHIIJJIJJIIJJJJJJJJJJJJJJJIJIJJJJ
@702057/1
cacctttagaagtatgtttttagctgtcatctggttcatacgccgcgcgg
+702057/1
@@@DDFFD?FHHDGHIHIGIGIFHHFHBFFGG@HGHFG>GHI>HGBFF<@
@702421/1
gcaagaagtaccagaaacgggacttagccacaatctggtctggagagaa
+702421/1
@@@BDDADFFF>2AF>@ABAGFFEEC>FEFGFI@FG94?BF>DEGII;8
@3433638/1
agaggaagtaggtgctgggcctcttgtatgcgaaggtgttgaggcgcttg
+3433638/1
@@@DFDDF?FDFAFGFHGJJJJJIDH?CHIIJHIJG?DGHIIGHIIGA@E
@4808534/1
tgataaagataagtataggctcaaaacctaacgacatcaatcaccagctt
+4808534/1
CC@FFFFFHHHHGHHJJJIJIJJJJJHJJJJJIJJIJJJJJJJIGIJJJJ
@703270/1
ctggaatccgtgtcgacggcgatgagagcccacgatgtaagtgcttcggg
+703270/1
@@@FF?DDDHDFDFGIGIJDGGHIGGGIIJIEHJBHICECA?CEHDDFDD
@703427/1
cagcatacataataaaattagaggaagtaggtgctgggcctcttgtatgc
+703427/1
CCCFFFFFGHHHHJJJJJJJJIIJIIIIJJJGIIJJJJJJJJJJJIIIJJ
@4121765/1
gtgataatgtcataaagttgacaataatctataattaattactttaaatc
+4121765/1
CCCFFFFFHHGHHJJJJHIIJJGGIIIJJGJJJJJJEIJJIEIIJGIGIG
@5492058/1
ggttcctctgcacttggtggtccacaaacattataatagcgttgtctaac
+5492058/1
@C@FFDDEDHAFFCBG>EBEF<EEHCHHGGGIEH@BGGFEDFHHFGIIFG
@3435230/1
ccttgggaagcctttgtgcgccacatcaatgttgataaaggctttattgg
+3435230/1
CCCFFFFFGHHGHJJJHIIJJJJJJJJJHJIIJJJJJJJJIIJJJJJJIJ
@4122215/1
ctagctcagtgtcccatttggctttgtcccagtaatctaccccgtcttca
+4122215/1
@@@DDDEDFHHFCBGHGIIE><DHIIIGEGHIGIEGECDDFHIFIIGAGG
@5492561/1
ctgtgatctgtttcttggcatctatagatgtcggtggcgcacagggcacg
+5492561/1
@@@FDEFFGHHHHIIIGGGGHIIHHIIJIJGIHICEHDGJIJJIJJIEHG
@4122226/1
atggcgtgtcgcatgaccacctcgcgacataagtccgagccgtgagcgta
+4122226/1
@??DDA?@<<8DFDDBF?CGIEEFDADFIFFEFFC<5@E8AE=BD?CCB=
@4122274/1
gtgctgttgtggaactgcttcacctgtggccggcggcacgcagacgcctt
+4122274/1
@@@FFFEFHFHHHJJJJJJJJJJJJIIJJJJJJIJJIHHFFDDDDDDDDD
@3435511/1
acataataaaattagaggaagtaggtgctgggcctcttgtatgcgaaggt
+3435511/1
??;;BD4:A?C:?EBB<;EAEEFFF<CDDHDF9CBF@DG9CFCGI=<FF8
@5492732/1
gcaagaagtaccagaaacgggacttagccacaatctggtctggagagaag
+5492732/1
CCCFFFFFCFHHHJIIJJJIIJJJIJJJJJJJJJJJJIGHIIIHIGIIJJ
@4122570/1
ggcgttgatgtcgcaagatagtgagacattcactttttagtcataatctt
+4122570/1
CCCFFFFFHHHHHJJJJJJJJHIJJIJJJJJJJJJJJJJJJJJJJJJJJJ
@5493070/1
agagggaatctgattgtgctgttgtggaactgcttcacctgtggccggcg
+5493070/1
CCCFFFFFHHHHHJJJJJJJJIJJJJJJIJIJJJJJJJJIIGIJJIJJIJ
@5493220/1
gtcgcctccttgatgcattgcgtcagaatgcccacctcacgttccgccaa
+5493220/1
CCCFFFFAHDHDHIJGGGIJIJJIIGJJJFIJJJIJJJIIJGGGGEEGIJ
@3436054/1
tcccatgtcacggtagcactgagtgacggcacctccgacactgaggtcac
+3436054/1
CCCFFFFDHHHHHHIJJJIIJJIHHHGJIIJJJJIJJIJJJJJIIJGGIJ
@5493506/1
cggcagttttcgaatatgtgtgatgttattaggaaatccaatatcgcatc
+5493506/1
@@=D?DADHFHFBDHGEGGFCFGDHHHE@EDFEBDC?CFDGGGIHHCGGG
@5493802/1
cagtggtcttcttgaacttcttcaattgacgcaagaagtaccagaaacgg
+5493802/1
@@@ADDDDFHDFFIIGEFHHIGGHGIIIIGGGGHGGHI???FFHIGFHII
@4123245/1
cactgagtgacggcacctccgacactgaggtcacggtactcgcggtacat
+4123245/1
CCCFFFFDHHHHHJJJJJJJJGJJJJJGIIHHIIJJFGIJJIJIGHEFFF
@5494194/1
gccagatgccaaagttcttgatcttcactgggctcttctctgggatttcc
+5494194/1
?@@DDDDDHFHHADCFHIIIDHIIIEH@EHGEAEGGDFGGGCGGCCFHII
@4124057/1
ggcagagggaatctgattgtgctgttgtggaactgcttcacctgtggccg
+4124057/1
@?@DD=D=?HHHFBE>GEGBFGHEHCH?FAEGGHGIGGCGHIAGHGGGHH
@2747735/1
ctcatcttgtatagaggaggcttgggctcgctctccgaagggagcttgcg
+2747735/1
CCCFFFFFHHHHHJJJJIJJJJJHJJIJJJJJIJJJJJJJJJIJJJJIJJ
@2748013/1
gtgctgttgtggaactgcttcacctgtggccggcggcacgcagacgcctt
+2748013/1
CBBFFFFFHHHHHJJJJJJIJJJJJJJJJJJJJJJJIHHFFDDDDDDDDD
@4124633/1
ctgtgatctgtttcttggcatctatagatgtcggtggcgcacagggcacg
+4124633/1
@C@DFFFFHHHHHJJJGGGIGGJJJGGJJGDHJJJGIIHGIIIJIJJJJI
@4124671/1
gtcatctggttcatacggcgcgcggtcgcctccttgatgcattgcgtcag
+4124671/1
CCCFFFFFHFHHFIIIIJJJJJJJJIJGIIJIJHHGHHHHFFFFFDDDDD
@4124818/1
gtgctgggcctcttgtatgcgaaggtgttgaggcgcttgtggtggtgcac
+4124818/1
@C@FDFDB??FFFEDCEHIIHG@FGEC?FHDGG7@FD>F.=CFHG4;=@=
@4125064/1
tttttaaactcatattttcatggtaccaagttatgaatttttcaaatcgc
+4125064/1
CCCFFFFFHHHGHJJJJGGIIGGFHEHHHJHIJJJJJIJJJJJJIJGIJI
@4125209/1
ctgtggccggcggcacgcagacgccttgatgacctccactttgatgatct
+4125209/1
@@CDFFFFHHHHHIGIJJJJDIIIHHGFFEFFFFDEDEEDDDDDDDEECD
@7539864/1
cagccagatgccaaagttcttgatcttcactgggctcttctctgggattt
+7539864/1
@CCDFDFAHBDFHBFIFGHBDHHFHI<EFFHICEGICFCHEIIGIIHGEG
@2749431/1
cgatgttttacaagggcaggttgaactcacaccattcaatttaaaagaaa
+2749431/1
CC@FFFFFHHHGHIJJJJJJHIJJJJJJJJJJJIIJJIJJJJIIIIGIJJ
@2749601/1
gtacaattatgtaataactgggtattcagttcttaagatacatcaataaa
+2749601/1
CCCFFFFFHHHHHJJJJJJJJJHJJJJJJJJJJJJJJIJJJJJJJJJJJJ
@7540239/1
cacggtagcactgagtgacggcacctccgacactgaggtcacggtactcg
+7540239/1
@CCFF?DDHHHHFJEEHIIJGGGIIGGIJIJJJIIEHGFGGIIJ@@EHIE
@4125716/1
cggcacctccgacactgaggtcacggtactcgcggtacatgttgtgtaca
+4125716/1
=@@D:8AACA:CFGIGHAHD@CGHFH::DBDG<@EH/@F=D=;AEGH@C=
@704621/1
ctcatcttgtatagaggaggcttgggctc
+704621/1
<@@?DDBDF?DF?CFGBGCG7AFEC;FC?
@8944/1
cgagtagagccttagctgcggaatgcttagcttccttcttagagcgtccc
+8944/1
CCCFFFFFHHHHHJJJJJJJJJJJJJJJJJJJJJJJJJJJJJJJIJHHJJ
@9088/1
atgaggttcaccaagctagtggcgttgatgtcgcaagatagtgagacatt
+9088/1
CCCFFFEFHHHHHJJJJJJHIJJJIJJJJJJJJJJJJJJJJFHHIHJIJJ
@704919/1
cctgagccatagcaaacagccactggcaatgtggatagctggacaaggca
+704919/1
<?=DDE<BFDFDFIGEHIIG?HGIIIIIGIG:CFDHIEEGGCBFBGI<2?
@1388166/1
ctgagtgacggcacctccgacactgaggtcacggtactcgcggtacatgt
+1388166/1
CCCFFDFFHHGHHJJJJJJJJJJJJJJJHIIJJJGIJJJIJJHHHFFFFF
@705274/1
gtgctgttgtggaactgcttcacctgtggccggcggcacgcagac
+705274/1
???D=BABDCDBD:CEBEFE4ACB<EEF;EE:?@@@5=<8?@><;
@705384/1
gtcacggtagcactgagtgacggcacctccgacactgaggtcacggtact
+705384/1
CBCFFFFBFFHHHGGII@HHIJGGIJJJJJJJJIJJIJJIHIJIJIEHEH
@705552/1
cgcaagaagtaccagaaacgggacttagccacaatctggtctggagagaa
+705552/1
CCCFFFFFHHHHHJJIJIJJJIIIJJJJJJJIIJIJJIJIIJIJGGGIJJ
@705956/1
ctgggcctcttgtatgcgaaggtgttgaggcgcttgtggtggtgcacgcg
+705956/1
@@<DDDDDHGHHFHGGIIEEFGHGFGCDDFFGGGHIDFGFGE4@FHHCEA
@706138/1
gcgcttgggcagagggaatctgattgtgctgttgtggaactgcttcacct
+706138/1
C@CFDFADGDBHBHIGBHIIJFIGGIGIHFHDGH?DGCGADCHEIFHIJF
@1389305/1
ggcacgcttgcgcatgacatctatacatgccattggcgttcaaaaggtta
+1389305/1
CCCFFFFFHHHHHJJJJJJJJJJJJJJJJIJJJJJJJJGIIIJJJJJGII
@706382/1
gggcctcttgtatgcgaaggtgttgaggcgcttgtggtggtgcacgcgct
+706382/1
@@@=DDDDFHCAFGIG?FGGGGFGGHBGGDAGIGDFADCC@FCCEGHHEB
@706401/1
cttcaaatgacgacaccacagttccagtctcaggcacattgccattagta
+706401/1
CCCFFDFFHHHHHJJJJJJJIHJJJJJIJJJJIIJJJJJJIJJJJJJIFI
@10270/1
cgggctctgtgcctggctcccatgtcacggtagcactgagtgacggcacc
+10270/1
CCCFFFFFHDHHHJGIJJJJJIJIIJJJJJIIIIJJIGIJ?FGHGGIGIJ
@1389662/1
ggcgaattttgcgatctgcgtggtagcgtactaccagcgttgatagattc
+1389662/1
CCCFDDFFDHFHGFIGGIIIHGGEHHHJHGIIJJJJIIJJJJJJIGEHFE
@706687/1
gtagcactgagtgacggcacctccgacactgaggtcacggtactcgcggt
+706687/1
@B@FFFFFGHHFHJIJJJJIIIJJJJJJJJIJIJHIHIJJFHGIIJJHF9
@706698/1
cgtccgtctgattctgtgatagtgaatacaagatcgtggggtgggcccac
+706698/1
@@@FBDDDDFFFGIGEHGHIIIEHHGIJJGJJGHGIICHIDGHGHIJIJJ
@706944/1
ctcatcttgtatagaggaggcttgggctcgctctccgaagggagcttgcg
+706944/1
CCCFFFFFHHHHHJJJJJJJJJJHHJJJJJJJJJJJJJJJJJGIJJJJJJ
@6859569/1
caacctctatactttgcattaaaataatgcccattttcacag
+6859569/1
;;:DDBDDB>FHF<@F9EC4IFEA??EH49F@39??CBBFGB
@6859770/1
ctgtgatctgtttcttggcatctatagatgtcggtggcgcacagggcacg
+6859770/1
@@@DD>DDF>CFBFHE4E>GGIIGFGHDE@HHHIII6DAE:@:FBFBCHH
@6860796/1
cctcttgtatgcgaaggtgttgaggcgcttgtggtggtgcacgcgcttgg
+6860796/1
@CCFFFFDDHGGGHIGH<?FHHI<AAHIDHIIGIJ;FHHGEEIJJDEFBB
@708356/1
ggcgcttgtggtggtgcacgcgcttgggcagagggaatctgattgtgctg
+708356/1
CCCFFFFFHFHFHIHHIJJJJJJIJJJJJIJHIJJIJJJJJJJJJHJJJH
@708705/1
cgatgttttacaagggcaggttgaactcacaccattcaatttaaaagaaa
+708705/1
CCCFFFFFHHHHGJGGIHIJGHEIGIJJJJJJJJIJJJJJJJJJJJHIJJ
@2068226/1
gccagatgccaaagttcttgatcttcactggg
+2068226/1
@7=D?BD4B?FBDEFDGFH9<CFCE?3?B2<8
@2068408/1
gtcggacccaaaaatgtaattaactttttttttgtctgtttgtctgtttg
+2068408/1
CCCFFFFFHHHGHJJJFGIGIIJHIJEIIIJJJJIJJIGJJIHIIJJJHE
@6174997/1
gccgtttctgagattagcgcgcacagacgaacagacaaacagacaaacag
+6174997/1
@@@FDFDFHHBDHIGICGEHGIIIIDIIIIIIG;F;CHGIIGCDHHHHGE
@6175089/1
gccggcggcacgcagacgccttgatgacctccactttgat
+6175089/1
@<@DDDDDFDFFDIHFH0AGG@D@GH4CEAEECC@?CC@>
@3439102/1
gtcgaatattaagaagtttatgtcttcaatcctaatgtattgatgggtca
+3439102/1
@@CFBDFFHHHHHGDGEFHJJJIJIIBDEIHGJJCGD?EGGGEIGIIFGC
@2069102/1
ggtcacggtactcgcggtacatgttgtgtacacctgagcgagactcataa
+2069102/1
CCCFFFFFFDFFFIIJIEDHIJJJJJFHJIJIHGIJGIGIGJIIIJJIJJ
@6175836/1
ccgtgcttttatacaatgcgttatagtcactttataaaggagttcctctt
+6175836/1
BCCDFFFFHHFHHJJIGHFIGIJIJGFHBGIJJCHIJIIIIJIJIIIIHI
@3439568/1
gccagatgccaaagttcttgatcttcactgggctcttctctgggatttcc
+3439568/1
BCCFFEFFHHHHHJEHIJGJJIIJJJJIIHJIGGGGIJJEHIJIGIJIIJ
@6176282/1
agggaatctgattgtgctgttgtggaactgcttcacctgtggccggcggc
+6176282/1
@@@FFDFFHHHFGGGHGIJHIIHGGEHIJJJGIJGHIGGGIIIIIJJJHF
@2069820/1
cccatgtcacggtagcactgagtgacggcacctccgacactgaggtcacg
+2069820/1
CCCFFFEFGHHHFHIJJJJJJJHIJJJJJJJJJJJJJJJJJJJJJHIJJJ
@6176825/1
ggaactgcttcacctgtggccggcggcacgcagacgccttgatgacctcc
+6176825/1
?@@DDDDDHFBBD@GEAAFHGGEIIIII@BHBHEDBBBABCCCC;ACCCB
@2070275/1
ggatggagtgagcacgggctctgtgcctggctcccatgtcacggtagcac
+2070275/1
CCCFFFFFCFFHGJJIHIJJJJJIIJJIHGJIJJJJJJIHIJJJCHIJJJ
@6176967/1
ccggtggaactctataccacggcgtcacgacacagtccttgtaattctct
+6176967/1
@@?DBDD=?CCFFHGGG4AFH@GADHHHGHIIIGEBFAHE@=C@@EGHDH
@2070307/1
ccaaaatattttttacgatttttgtctgtctgtctgtctgtccgtttgtt
+2070307/1
CCCFFFFFHHHHHJJJJIJJJJJJJJJJJJJJJJJJJJJJJJJJJJJJJJ
@6177049/1
ctggccctcagcgacatgtaagagttcaatggggaagtaaatgcatctgt
+6177049/1
CCCFFFFFHHHHHJJJJJJJJJJJGIJJJJJJJJJJJIIJJJJIJJJJJI
@12063/1
tgtagctttgatcatagtagatgtttgcatgtcagttagctttttaatac
+12063/1
@C@FFFFFHHHHHJJJIJJJJJJJJIJJJJJIJJJIJJJGIIJJJJJJJJ
@4126634/1
ggatggagtgagcacgggctctgtgcctggctcccatgtcacggtagcac
+4126634/1
BCCFDFFFDFHHHEHJIJJIJIJHIDGHHJIJJJJJJJJIJJJJFHIJII
@6177941/1
ctggagagaagatcctcatcttgtatagaggaggcttgggctcgctctcc
+6177941/1
BCCFDEFFDHHHGJJJJIJJJFHHHIJBHJIEG>GHIFGIDDDDFEBDGI
@6177994/1
gtgcattattacattttttataaacggtacatctagagtataaaaaactg
+6177994/1
CCCFFFFFHHHHHJJJJJJJJJJJJJJIIJJJJJJJJJGHIJJJJJJJJJ
@708983/1
tctgattctgtgatagtgaatacaagatcgtggggtgggcccaccaggcc
+708983/1
CCCFFFFFHHHHHJJJIJIJJIJJIJJJJJHEHJJFHIJJJJJJGGIJJJ
@6178346/1
cctctttacaagtagactcatctttagcacttggttcgtcttttga
+6178346/1
=?@BDBDDF?BFACEGID:<<ADAF@B4A<FCC>:1:??CDGII?6
@4127169/1
gccagatgccaaagttcttgatcttcactgggctcttctctgggatttcc
+4127169/1
????DD?DFDHDFHHHDEHIIIIBGEGGIIIIBEGGIIGHGHIIIHIIFI
@4127345/1
ccgtacccatagcaacaagatcagcgactgtcacacggtagcggaaggtg
+4127345/1
@B@FDFFFGHGHHIJIJJIGGIIIGIIJJJHJIIIJJJFHIJJJIIJIHE
@4127349/1
ctggagagaagatcctcatcttgtatagaggaggcttgggctcgctct
+4127349/1
?@@DD?D?DFDFF4AB>EFEIIB:A@@AEFFEFE7?C?@?3?2@FFCB
@4127600/1
cgtcactattctaggattgtgtaggtaatattattaaacgaagaacatgc
+4127600/1
@C@FFFFFHHHHHIIIJJJFHHGIJFFHIJIJIIJFGIECFHIJJJGIIC
@710102/1
gttctcagcttccctgcaaagttaaccatcttgtattcaaaagaaaacct
+710102/1
CCCFFFFFHHHHHJJJJJJJJIIJJJJJJJJJJJJJJJJJJJJJJJJJJI
@6179572/1
ggcgatcatgtcgatggcttggtttattcccatcagtttggagttcacct
+6179572/1
CCCFFFFFHHHHHJJJJJJJJIHIIIIJJJJJJJJJIIJJJIJHIIJJJJ
@6179581/1
gttcctctttacaagtagactcatctttagcacttggttcgtcttttgaa
+6179581/1
@:?ADADDF?DFDBBEEFEEHEGFIEFHIEAHEIIIIFFGFFFFIFG<?B
@710466/1
catcactcttatatgggcagcccgaacacggttaccgggaattttgtttg
+710466/1
BCCFFFFFHHHHHIIIIJJJIJJJJJJJJJJJJJJJJJIIIIJJJJIJJG
@710476/1
cttggttgaacggaactccaatcctttactcgaatagtcttttctaactt
+710476/1
CCCFFDDFHHHHGJJIJIIHIIIJJHIHIGJJJJJJJIIIIJJJIJJJJJ
@710539/1
ctgtggccggcggcacgcagacgccttgatgacctccactttgatgatct
+710539/1
B@BFFFFFHHHGHJJIIGIJJJJJHHHHFFFFFFEEDEEDDDDCDDEEDE
@4128125/1
tggagtgagcacgggctctgtgcctggctcccatgtcacggtagcactga
+4128125/1
@C7DDDDFDFFFGGIIIIBEHGEGG93CF>GAD9F?D@?D<?BFCHBEHA
@4128621/1
ccagatgccaaagttcttgatcttcactgggctcttctctgggatttcct
+4128621/1
@@CDDDBDFAHADGHEIIIEGHGEHEGEHCDGGIEEFHIIGIIBBDGI@G
@711397/1
gtccgtcaaagcatttattgtggccgctctaggcagcaaacagttcatcc
+711397/1
?@7:ADABFFF;FFGFFGH<FHCCGEEGIFDFFEFCGEEIIFBDEC=FFE
@6181568/1
gttgttcatgagctctactatgactcctgtagtctctgctacgagatgga
+6181568/1
CCCFFFFFHHHHHJJJJJIJJJJJJJJIJJJJJJJJJJJJJGHIJIIJJJ
@6181853/1
aaggtgttgaggcgcttgtggtggtgcacgcgcttgggcagagggaatct
+6181853/1
@@@FDDDDHHHGDGGIIIFGIHHHDGHIJJJIGGICGIIIEEHFFFFDC@
@712186/1
ctgcagatgactgtgcatccttgctagtaagtcctgagccatagcaaaca
+712186/1
@CCFFFFFGFHHHJJJJIJGIJJIIGIEHIJJJJJHHJIJIJJGIJJJJG
@4129322/1
ggcgcgcggtcgcctccttgatgcattgcgtcagaatgcccacctcacgt
+4129322/1
;@@;;@@AFFHDHI@FH>F?FGDEGDBEGGHIHGEHICEGHGEHHFEDED
@6182189/1
ctctgtgatctgtttcttggcatctatagatgtcggtggcgcacagggca
+6182189/1
CCCFFEFFHHHHHJJJJJIJJJJJJJJJJJIJIIJJFHIIIIJJJJJJII
@712526/1
gtgctgttgtggaactgcttcacctgtggccggcggcacgcagacgcctt
+712526/1
BBBFFFDFHHHHHJJIJIIGJJJJJJIJJJJJJIJJGHHFFDDDDDDDDD
@712600/1
cgtcattgaacaatctcgtatgatgccgtttctgtaccaataggaacaat
+712600/1
CC@FFFFFHHHHHIIIIIIIIIDBHHIBIGIFE@HCGAGIGIFGIIIIIH
@6182933/1
tgaggcgcttgtggtggtgcacgcgcttgggcagagggaatctgattgtg
+6182933/1
CCCFFFFFHHHHHIHHGHHJIIIJIJIJJJIJIJIIJIGHHHHHFFFFED
@713494/1
ggagtaattattaattaattaaaaaggataattaaatattgcttggaaat
+713494/1
BCCFDFFFHHHHHJJJJJJJJIJJJJJJJJJJJJJJJJJJJJJJJJJJJJ
@6183681/1
ggtcattgaacttatagttcaaaatcgtttccacatcatttctagaatag
+6183681/1
CCCFFFFFHHHHHJJJJIJJJJJJJJJJJJJJJJJJJJJJJJJJJJJJJJ
@713684/1
agggaatctgattgtgctgttgtggaactgcttcacctgtggccggcggc
+713684/1
@@@DADABDDHFDEHHG@HHGICHF:BFBGDHGIIE<9?11:;BAD?FE/
@4811129/1
tgggcctcttgtatgcgaaggtgttgaggcgcttgtggtggtgcacgcgc
+4811129/1
CCCFFFFFHHHHHJJJJHHIJCFHHIIJJIJJJJJIIJHIIGHIIJJJHF
@1390938/1
ggctgcagatgactgtgcatccttgctagtaagtcctgagccatagcaaa
+1390938/1
@CCFFFFDDHFHHJGHIIJJJIJJJIIIGJIIJHIJIGGIIIIGJJIHJJ
@4811320/1
gagtgagcacgggctctgtgcctggctcccatgtcacggtagcactgagt
+4811320/1
CCCFFFFFHHGHGJJJJJJJJJJJJIJJJJJJJJJJJIJGHJJIIJJJJ@
@4811377/1
atgtcacggtagcactgagtgacggcacctccgacactgaggtcacggta
+4811377/1
CCCFFFFFHHHHHJJJJJJHHIJJJJJJJJJJJJJJJJJJJJHIJJJJHH
@1391324/1
ggtggtgcacgcgcttgggcagagagaatctgattgtgctgttgtggaac
+1391324/1
@@@BD?DDDHHHHIIJJGIIJIGIIIIIJJJJJIJJJJJIJHEIGIIJJJ
@7540364/1
ggtgcacgcgcttgggcagagggaatctgattgtgctgttgtggaactgc
+7540364/1
@CBFFFFFHHHHHJJJGIHFHIJIGIJIJJJJJHIJJJJIJHIJJIIJJG
@4812446/1
gcgctatggactgccgccaattcactgttcattacctgtgaaaactgccc
+4812446/1
CCCFFFFFHHHHHJJJJJJJJJJJJJIIJIJJJJIJJJHIJJJJJJJJJJ
@4130842/1
gtgtacacctgagcgagactcataacgcagccagatgccaaagttcttga
+4130842/1
B@CDDFDBFHHHHJIJJIIIIJJJHIIIJJJJJIHIIJJIIIIIJJIJJH
@2071492/1
ggaggcttgggcctgttttggtagcggcggcgcggtccgtgaggagcatg
+2071492/1
CCCFFFFFHHHHHJJHIJJJJHIJIJJJJJDBB;@7=B@8??BD@@?BCC
@2071565/1
cctaacttcgcaaccactaattccagtgataaattcactctagcacgtag
+2071565/1
CCCFFFFFHHHHHJJJJJJJJJJJJJHIIIJJIJJJJJJJJJJJJJJHIJ
@5494376/1
ctgcagtattcgttaatctgttcagcggagagatgctgcgtcttccagct
+5494376/1
@@CFFFFFHHHHHJIIJJJJHIJJJIJJJJJJJIJIIIJIHIJJJJJJJG
@4130968/1
gtcgtttgaaaaattgacggccagccttaacgtacgactccaacgccccc
+4130968/1
@C@DFFADA>CFHBGE@FBHEHGIIIHGHGIGGIEHGHHGGGEDFHIIGB
@5494488/1
cttcatcatcagggatcttgccgtcattgcagacggtgtggtagcgggtc
+5494488/1
CCCFFFDFHHGHHIGHIJJIIHHHIIJJIIIJJJJJDGGHEDHHJJJJEH
@2071828/1
gtcctttctaaggttctaaactatatctgtaccaaatttcaaccaaatcc
+2071828/1
CCCFFFFFHHHHHFHIJJJJJJJJJJJJJHIHIIJIJJJIIGIGIJIJJJ
@7540770/1
gtcacggtagcactgagtgacggcacctccgacactgaggtcacggtact
+7540770/1
CCCFFFFDHHHHHJJIJHIJJJJJJJJJJJJIIIJJJJJJHIIJJJIIHH
@7541035/1
gcaacatcttcatcttagcgttcacattgacaaacttaggtttgcttaca
+7541035/1
@@@DDDDDHFBDFEEEFGAG@GGEE>CBG?C@<CEGDDDH?DHIEHGFCF
@5495480/1
ttttgaagattctgatattgatagttttttcattccctgcagagcttgca
+5495480/1
CCCFFFFFHHHHHJIJIJJJJJJJHJJJJJJIJJJJJJJJJIIJJJJJJI
@2072741/1
atacataataaaattagaggaagtaggtgctgggcctcttgtatgcgaag
+2072741/1
@CCFFFFFHHHHHJJJJJJJJJJJJJJJJJJJJJGIJJJJJJJJJJJJJJ
@5496028/1
cgtagttctcagcttccctgcaaagttaaccatcttgtattcaaaagaaa
+5496028/1
CCBFFFFFHHHHHJJJJJJJJJJJJHHJJJJJJJJJJHIJJJJJJJJJJJ
@12855/1
ccctaatagagacgatttcaccagtggtcttcttgaacttcttcaattga
+12855/1
@@@D?BBDFFDF;?@FGI<CH<FFIC;FFFF@FFEI@9CF?FGIGIIIEE
@5496309/1
ggcagagggaatctgattgtgctgttgtggaactgcttcacctgtggccg
+5496309/1
@@CFFDDFFFDHFIJJJJIHGGHHJIIIIGGDFGHIIJIJIIJBBGGHE:
@1392462/1
ctcccatgtcacggtagcactgagtgacggcacctccgacactgaggtca
+1392462/1
CCCFFFFFHHHHHJHIJJJJJJJJHIJJJJJJJJJJJJJJJJJJJJJHIJ
@5497060/1
ggatcgcatacaccgtgaatataagtggcaaaggtagtaagtcagctgtt
+5497060/1
???;B?=ADFFFF;DGG@8AHCFDFAEGFFEAEA?BFBF@DGEGBF@E?D
@2750142/1
gacgcaagaagtaccagaaacgggacttagccacaatctggtctggagag
+2750142/1
@@@DFDDAFHDDFFHIGEHEHIIGEGHGGGIIIJEHHHGJIBFHIIIJJI
@2073175/1
cccatgtcacggtagcactgagtgacggcacctccgacactgaggtcacg
+2073175/1
@@@ADD:D?C@?<CFGEGGE?DACDHGDG@FFGFFG@FEHIIGHHC@DDH
@2073873/1
gtcgggcagttcgtcaacaagacattactagctgagaatatttttttccg
+2073873/1
@@@DBDFFHBHHDHGGHEDHGIIGEEHHIGGGEHGEHGGGGGF>FHIC9@
@2074262/1
ataatcttcagatactccaaagcattctgggctgcagatgactgtgcatc
+2074262/1
CC@FDFFFDHDBHIIGIIEHGGBGGBDEIJGGIGDEEGDHHEB@GBHGHJ
@14266/1
agaggaggcttgggctcgctctccgaagggagcttgcggccgatgacctc
+14266/1
@C@FFDDAFHH??FCFHIBHFHIIIFGHIG;DDFHAAFHHAB>C@;ACC@
@2751774/1
cagagggaatctgattgtgctgttgtggaactgcttcacctgtggccggc
+2751774/1
@@@FFDFDDFHHHJJIJHIGJJGIIJJIIJIGGIJJIIJJJIIJJJJJJI
@2074537/1
cagtggtcttcttgaacttcttcaattgacgcaagaagtaccagaaacgg
+2074537/1
CCCFFFFFHHHHHJIJJJJJJJJJJJJJJJJJJJJJJJHHJJJJJJJJJJ
@2074881/1
cttcttagagcgtcccgtacccatagcaacaagatcagcgactgtcacac
+2074881/1
CCCFFFFFHHHHHJJJJJJJJJJJJJJJJJJJJJJJJIIJJJJJJJJJJJ
@2752484/1
cggtagcactgagtgacggcacctccgacactgaggtcacggtactcgcg
+2752484/1
BCCDFFFFHHHHHHIIJJJJJJJJJJJJJJJJJJJJHJJJJJJJJJJJJH
@2752544/1
agcgcgtcggacgagccgtgccttttattgcttggtgagacacgagataa
+2752544/1
@@@FFFDFHHHHHJJJJJIIGHEHIJIJJIIIJJJGIFHEHEFDEDDDDD
@15030/1
gacgcaagaagtaccagaaacgggacttagccacaatctggtctggagag
+15030/1
CCCFFFFFHHHHHJJGIJJJJJJJJJJJJIJJJJJJJJJJJIJJJJJJJI
@4131177/1
aacgaaaccaatttagaatatacgaaacagcaggaccactgcagacaaat
+4131177/1
@@BFFFFFHHHHHJJJJJJJJJJJJJJJJJJJIIJJIIJJJJJJJJJJJJ
@4131520/1
gtggtcttcttgaacttcttcaattgacgcaagaagtaccagaaacggga
+4131520/1
@@@FDEFDDHFHHHIGJGHIJIHIIFIIIGGJJIJJDGGGHGIJIJIIJI
@2076984/1
gcgatgttttacaagggcaggttgaactcacaccattcaatttaaaagaa
+2076984/1
?1?BBDBDFFFBBBFF7FFB6FHBACB4EB@FG?C>FCFFFGIFE@GFFC
@6864346/1
atgtcactgaacttctcttaaacgactggaccgattttgatgattttttt
+6864346/1
<@@FFFDBBCFDHIBGIIICFHIBCFG@GDHHIDFC?DF?FFDFBGGIEE
@4132220/1
cacaaattccaacccttgcgtttcaaaacaattcattttaggttcaagtt
+4132220/1
CCCFDFFFDFFHFHIGIIGH@FDGIIHBGHGIIIIGIIIIEIFH@HHEII
@6864477/1
gtcacggtagcactgagtgacggcacctccgacactgaggtcacggtact
+6864477/1
@@@FDDDDDFFHGJIEIIIIGIIHIIIIIIIJIGIIJEGGB@FHIJ;DEE
@1393458/1
gcaagaagtaccagaaacgggacttagccacaatctggtctggagagaag
+1393458/1
CCCFFFFFFHHHHJJJJJJJJJJJJJJJJJJJJJJJJJJJJJJJJJJIJI
@6864775/1
ctcataacgcagccagatgccaaagttcttgatcttcactgggctcttct
+6864775/1
@@@DFFFFH<DFDGDFHGIIIIICHCGHIIICCDHGIBIIGIGEAHIIII
@1393579/1
gtgcaatttcttcatgtgtggtcattacactccaatctatatcgtaacca
+1393579/1
CCCFFFFFHHHHHJJJHJIJJJJJJJIJJJJJJIJJJJHFHIJJJIIJJJ
@1393770/1
cgtgaatcatgccctcaatctgcaccagttcatatttgggc
+1393770/1
CCCFFFFFHHHHHJJJJJJJJJJIJJJJIIJJJIJJJIIJJ
@1393857/1
cactgagtgacggcacctccgacactgaggtcacggtactcgcggtacat
+1393857/1
CCCFFFFEHGHHHJJJJJJJJJJJJJJJJJHIJJJJGIJJJJJJHEEFFF
@7541702/1
ccctgatagagacgatttcaccagtggtcttcttgaacttcttcaattga
+7541702/1
CCCFFFFFHGHHHJIIJJJJJJJJHJJIJJJGIJIIJJJJIJJIJJJJIH
@4813667/1
gtaccaaatttcaaccaaatccgtcaaatagttgcggagattaatggtat
+4813667/1
CCCFFFFFHHHHHJJJJJIJJJJJJIJJJJJIIJJJJHJHIJJJJJJHHI
@4814522/1
gcacgtgcttgggcagagggaatctgattgtgctg
+4814522/1
@@<DDB:B;A<DFI@?:AF:?C8C<<EBE?DF@DF
@1395136/1
gtgctgggcctcttgtatgcgaaggtgttgaggcgcttgtggtggtgcac
+1395136/1
@C@DFDBDDHHFHGGIIIAFBBGEH:BGHG<FHIGGIGGIEA=5;@EHEH
@4814657/1
agactcataacgcagccagatgccaaagttcttgatcttcactgggctct
+4814657/1
@B@FFFFFHHHHHJJJJJJJJGIJJJIJHIIIJJJJJJJJJJJJIJJJJJ
@1395245/1
gtttattttgtttttctctgtgatctgtttcttggcatctatagatgtcg
+1395245/1
@CCFFFFFHHHHGGIJJIIJHHHIJIIIGJJJJJGHIIGHHIJJGIIIJJ
@4814795/1
gtcaaattaaagaatcacgtcgaacactattctatgcttataccattaat
+4814795/1
???A??:?AA<?D:222<AFFF<ECE?<EE??DE<?@DDBE<<4?DEDCE
@7542873/1
gtcttcttgaacttcttcaattgacgcaagaagtaccagaaacgggactt
+7542873/1
CCCFFFFFHHHHHJJJJJJJJJJJJJJJJJJJJFHIJJJJJJJJJJJJJJ
@7543181/1
aggtgctgggcctcttgtatgcgaaggtgttgaggcgcttgtggtggtgc
+7543181/1
BB@DDFFFHHHHHJJJJJJJJJJJIJJEGHHIIJJJJJJJJIIJHIHBHI
@4815398/1
cgattccaacgccccctggcgtaaaataacgtcaatactttggatctcct
+4815398/1
@@@BBB?DCDFF?D:@<CGFIF:F;?<DD@E?DBDF@==FC@@8=@@FFD
@4815540/1
gtccgtcaaagcatttattgtggccgctctaggcagcaaacagttcatcc
+4815540/1
B@@FFFFFFDHFGJJJJJJJIJJIJJIIJJIJJJJJJIJJJJJGIJJJJI
@4815781/1
gacttgtagtcaaggtggagattttactatctttcaagtcggcataacgg
+4815781/1
@@<DDDDDFF4D>CFCFED=@FC4CB@HHIIIFFGIIIFIIEEIIFF@BD
@1396102/1
gcgaaggtgttgaggcgcttgtggtggtgcacgcgcttgggcagagggaa
+1396102/1
@C@DDDFEHFHHHJJJIIGIIGIIBGHDGIIIHIIJJJJGEHHFBDFDCE
@7543678/1
tctggcacatcaggagaagttggctcctcaacagacacagagctctgtga
+7543678/1
BCCDFFFFHHHHHJJJJJJHIJJJJJJJJJJJJJJJJJJJJJJJJJJGII
@4816049/1
gtttgtctgtttgtctgtttgtctgtttgtctgtttgtctgtttgtctgt
+4816049/1
@@@D?=ADD?ACDAEBBAIEDCHCHIEBHCBCF?EGH?ECG?FGDBDHD?
@5497682/1
gtttagtttgatatcgattattagtagttactgtagttagttttttaata
+5497682/1
@@@DDDAD?FCFB?CGBGGIEIIEIII?C?FHIA?BCEGHHHBDFGCHA?
@5497692/1
gtcttgttaatgcctggccctcagcgacatgtaagagttcaatggggaag
+5497692/1
CB@FFFFFHHHHHJJJJJJJJJJJJJJJJJJJJJJJJHIJJJJJJIJJJJ
@5497832/1
gtttgtttcatgtcaatcggttcataaataaaaatgttatgtcaaattaa
+5497832/1
@BBFDFFFHHHFHJJGJGHJHIIIJIJJGIEIJFIGHJJJIIIIJJIJJJ
@1397335/1
gtgttgaggcgcttgtggtggtgcacgcgcttgggcagagggaatctgat
+1397335/1
B@BFFFFFHDHHHJJHIIHJJFGHHGIGGJJJJJJGIIGIHHEHFFFFDD
@5498433/1
cgcaagaagtaccagaaacgggacttagccacaatctggtctggaaagaa
+5498433/1
CCCFFFFFHFHHHJJJJJJJJJJJJJJJJJJJJJJJJJJHIJJJJJJJJJ
@5499377/1
agccagatgccaaagttcttgatcttcactgggctcttctctgggatttc
+5499377/1
BB@FFFFFHHHHHGIHJJJJIJJJJJJJJJJIIJJJJJJIJJJJJIJJJI
@5499604/1
ctcatcttgtatagaggaggcttgggctcgctctccgaagggagcttgcg
+5499604/1
CCCFFFFFHHHHHJJJJJJJJJJFHHIIJJJJJJJIIJJJJJIJJJJIJJ
@4133385/1
gcgatgttttacaagggcaggttgaactcacaccattcaatttaaaagaa
+4133385/1
CCCFFFDFHHHHHJJJJJJJJHIJGHGIHJJIJJJJJJJJJJJJJJJJJJ
@715177/1
ctttgtgcgccacatcaatgttgataaaggctttattggtaaatatggcg
+715177/1
CCCFFFFFGHGHHIJJJHGHJEIJJIHJHIIJJJJJIJJJIJJIJJGIII
@2077455/1
gcaattttgttcactgtgtacaattatgtaataactgggtattcagttct
+2077455/1
CCCFFFFFHHGHHJJJGHHIIJJJJIJJGJIJJJJJIJJHHIGJGIIIJJ
@2077495/1
cctttctaaggttctaaactatatctgtaccaaatttcaaccaaatccgt
+2077495/1
B@CFFFFFHHGDFIIEHIJIGIIIJJJHGGIIJJJIGIIIJIJJJJJJIH
@4133789/1
tggtagaataaggattaaaaataaactaaaagattattaataagaaaaaa
+4133789/1
?@?ABDDDFGHGHIIIJJIIIIIIJIJ<CFFHFFHHIIGGGIGIGIJJIJ
@4133910/1
ggacatttcaattttatttagttggtcttggttgaacggaactccaatcc
+4133910/1
CCCFFFFFHHHHHJJGJJJJJHIJJHJJJJJJJJJJJJJGIJJIIJJJJJ
@2753329/1
ctgtgatctgtttcttggcatctatagatgtcggtggcgcacagggcacg
+2753329/1
@B@DDBFEFGFHHIGHHHFEIEIHIIIIJIFHHIHIIIIJGGIGEI=GAH
@716320/1
gtggtgcacgcgcttgggcagagggaatctgattgtgctgttgtggaact
+716320/1
@@@FDFDFFGFHHIGGBGGGICHH@?FHGIJIHIFFHJJI<F48@FGIJI
@716334/1
gtacattgaaaataaaaataaaaaaaatagcaggggttattgttatgtcg
+716334/1
@@@FFFFFHHGGHJJJIIIJIJJJJJIGIJJIJIJJIJJJIJHIIIIGCG
@716714/1
gtttattttgtttttctctgtgatctgtttcttggcatctatagatgtcg
+716714/1
BCCFDFFFHHHHHJJIJIIJJJJJJJIGJJJJIHGIIJIIIHIJJJJIIJ
@2755187/1
aggaagtaggtgctgggcctcttgtatgcgaaggtgttgaggcgcttgtg
+2755187/1
CCCFFFEFHHFHHJJJJJJJJJJJHIIJJJHHIJBFFHIIJJJJJIIJHI
@3443460/1
cacaggcataatgccatattcaaatgggaag
+3443460/1
CC@DD;DBFHDFFGB@FDF>IHHE>HHBGC?
@6865285/1
gcgtggagtcgcctgcctcgggtgttgtatcgctcgggcagggcacacca
+6865285/1
@@CADFFFDHGHHJJJJJJJIIEGGHIHIGIIIJJJIIIIJIHFHFFFFB
@717656/1
gtacatttcgagagaacaaattacattcacttgacatcataatacgatac
+717656/1
;8=DA?D;D?F?B@FF?EGBFH>A@HD4CHFF@G@EG>GFGF<D@3:DFF
@6865636/1
ccctaagtgagtatacatctattaaattcaaacgcagagctcattatgtt
+6865636/1
?@@FFDFDA?FC?F<EEGGIIIIIIIIIGIGGGDGIIGIGIFGHIIIIGI
@3443766/1
caaacgctattaattcattagcgaaaaacttatttttcacttttaaaaat
+3443766/1
CCCFFFFFHHHHHJJJJJIHJJJGIJJJJJJIJJJEIJGGHIJJHIJIIJ
@3444316/1
acataataaaattagaggaagtaggtgctgggcctcttgtatgcgaagg
+3444316/1
@@CFFDFFHHGDHIJJIJIJJJIJICFGHGIJIFIJIJIGHJJIG@GHI
@1398055/1
gtggattttaatgttattattacagcatacataataaaattagaggaagt
+1398055/1
@CCFDDFFHHHGGEDHIIJIIGHIJJGIIJJIIHHHHGIGIJJJJJGFHG
@3444463/1
ccgatacccaacaaatactaataataaaaacgatagaaaacaaataaaaa
+3444463/1
CCCFFFFFHHHHHJJIJJJIJJJJJJJJJJJJJJJJJJIJJJJJJJJJJJ
@1398486/1
ccatcattttgtcaacgaactcttctgaagtatttgtttacaagacaaca
+1398486/1
C@@DFFFFFGFHGIIIIDHIIGEBDHIGGG?EGGGHFDHFDHHIIIIIHI
@1398597/1
gtggaactgcttcacctgtggccggcggcacgcagacgccttgatgacct
+1398597/1
CCCFFFFFHHGHHIIJJGIGIIJJJJJJJIIJIHHEFFDDBDDDDDEDDD
@1398772/1
gtagctttaaggggatctgctgtctgtggagctgatgcttgctgggcctc
+1398772/1
CB@FFFFFHHHHHJHIJJJJJJJJJJJJJJJJJJJJJJJJJJJJJIJJJJ
@4816425/1
attgacctttcctaggagtgactttcccgtttccaatctccaagacagga
+4816425/1
@@@FFFFFHHHHGIJFDHHIGHGEHHIGHEGHJJIGIIJHIJJGHGIJJB
@1399574/1
ctgggtggagtgagcacgggctctgtgcctggctcccatgtcacggtagc
+1399574/1
CCCFFDDFHHHHHJJJJJJJJJJJJJJJJJJJJJJJJJJJJJJJJJHHJI
@1399907/1
ctctgtgcctggctcccatgtcacggtagcactgagtgacggcacctccg
+1399907/1
CCCFFFFFHHHHHIJJJJJJJJJJJJHIJJJJJJJJIJJJJJJJJJJJJJ
@15374/1
gagtcatttagctgaagttttaatattacttgaattacactacatcacta
+15374/1
B@@DDDDFHHHHHIJJIGHJJJJJIJJJJJJJEGIIIIIJJJJIJJJJJI
@1400158/1
ctctcaccatgctcatactatcttcagacaacgcaccgtcaaggagttcg
+1400158/1
CCCFFFFFHHHHHJJJJJJJJJJJJJJJJJJJJJJJJJJJJJJJJJFHJJ
@4817475/1
gggctgcagatgactgtgcatccttgctagtaagtcctgagccatagcaa
+4817475/1
@@<;DDAEAFF?BFBG?>FEGHEHIEIIIAHI@DHHGCFHDEFHIIGIIE
@4817840/1
tgggctgcagatgactgtgcatccttgctagtaagtcctgagccatagca
+4817840/1
CC@FFFFFHHHHHJJJJHIJHHIIIIIIIJIIGIJJJJJGIIIJIJJJJI
@1400777/1
gtcttcttgaacttcttcaattgacgcaagaagtaccagaaacgggactt
+1400777/1
@@CFDDDDD?FFHHGIGDCIBFHCEGG@DFHIIIDEFHIIIGIIFAEGGH
@4818139/1
gtcaaattaaagaatcacgtcgaacattctatgcttataccattaatctc
+4818139/1
CCCFFFFFHHHHHIJJJJJJJJJIJJJJIJJJIJJJJJJGIIJJEIJJJJ
@4818619/1
gggtcttacagattggtggaaaccaaaccaaacttctctgccaccaccaa
+4818619/1
BCCFFFFFHHHHHIJJHIJIIJJJIJJJJJJIHIJJJIJJFIJIJJJJJI
@16580/1
ctcataacgcagccagatgccaaagttcttgatcttcactgggctcttct
+16580/1
@8?;BADDD:F?D??F@C:<<<B<91?<::9CGBDFBDFFFIII@F;F?4
@1401625/1
ctgtttcttggcatctatagatgtcggtggcgcacagggcacgcttgcgc
+1401625/1
@@@ADB?DFAAFDFBBGFFF:<DHF?F?7??CFDBEEEFFFIIIIIIFEE
@1401731/1
gtcggtggcgcacagggcacgcttgcgcatgacatctatacatgccattg
+1401731/1
CCCFFDFFGHHHHJJJJJJJJJJJJIJJJJJJJJJJJJJJJJJJJJJJJJ
@16951/1
cctgttttggtagcggcggcgcggtccgtgtggagcatgctcgccatcag
+16951/1
CCCFFFFFHHHHHJJJDGIIIGHFDDDDBDDDDDDCDDDDDDDDDBDCDC
@17699/1
aggtaatattattaaacgaagaacatgcggctgaattgcagcatcttgtc
+17699/1
<@@DBDFDFHHHHJIIIJGGIIGIIIJIIFHGGIIIJIGGIJJIJJJI@C
@5502019/1
gtagcactgagtgacggcacctccgacactgaggtcacggtactcgcggt
+5502019/1
@@@FFDFDGBBCFGGHGIGEGGHIIGGEGHIHJIFGFHIDH;FHHAEEED
@18132/1
gtgttgaggcgcttgtggtggtgcacgcgcttgggcagagggaatctgat
+18132/1
BBBDFFFFHHHHHJJFIJHIJGHIJJJJJJJJJJJJJJJJHHHHFFFFFF
@5503098/1
cttcatctctctcccgtagcttacgcatctcgttcctcagtttgtcgagg
+5503098/1
@@BFFFFFGHHHHJJIJEIIJJJJJJIJIJIJIJIJJJJIHIJFGHIHIJ
@5503120/1
gaacaaacaaaacttaagccttattataaaaggtataaatattcctgcca
+5503120/1
CCCFFFFFHHHHHJJJJJJJJJJJJJJJJJJJJGHIJJJJIJJJJJJJJJ
@5503142/1
ggagtgagcacgggctctgtgcctggctcccatgtcacggtagcactgag
+5503142/1
CCCFFFFFHHHHHJJJJJJJJJJJIJJJJJJJJJJJJJJJHIJJJIJJJJ
@5503310/1
ggcaaaggtagtaagtcagctgttccacttcatcatcagggatcttgccg
+5503310/1
CCCFFFFFFHHHHJJJJJJJJJJJJJJJJJJJJJJJJJJJJJJJJJJJJJ
@2756966/1
ctcgtggttcctctgcacttggtggtccacaaacattataatagcgttgt
+2756966/1
CCCFFFFFHHHHHJJJJJJJJJIJJJJJJJJJJJJJJJJJJJJJGHHIJJ
@2082013/1
ggacatttatctggctgtatgtttacatcataatgatgaacaaatcctct
+2082013/1
@@@DDFFFGHGHHCGEGDHGDHIIGFAFAEHEAHHGGBDBGDDHIJEIIJ
@2757229/1
gggaatctgattgtgctgttgtggaactgcttcacctgtggccggcggca
+2757229/1
@@CDFFFFHHHHHIIIJJIJJHIJIJJJJJJIJJJJJJIJJJJJJJJHFD
@2757347/1
gtgcattattacattttttataaacggtacatctagagtataaaaaactg
+2757347/1
CCCFFFFFHHHHHJJJJJJJJJJJJJJHHIJJJJJJJJIJJJJIJJJJJJ
@2757747/1
ctcggacatttcaattttatttagttggtcttggttgaacggaactccaa
+2757747/1
@CCFFFFFGGFHHJGIJIEHIJHGIGIIEGCHEFEFEGEHD@BBDDE@FH
@717772/1
catgtttatttcactaaattttcatagcattggaaatcagaagcacatac
+717772/1
C@CFFFFFHGHHHJJIGIJJGIJIFGHIJJJIJBHIJIIJGCHEIHIIJH
@6868209/1
catacataataaaattagaggaagtagg
+6868209/1
@@@1DDDDDFFHH@AHGGGI>DEFHGHC
@7544747/1
ctggagagaagatcctcatcttgtatagaggaggcttgggctcgctctcc
+7544747/1
CCCFFFFFHHHHHJJJJJJJJJJJJJJJJJJJJJJJJGHJJJJJIJJJJJ
@718394/1
cggggaagttgcagaaagtattttatcgagtacctacattataattgcaa
+718394/1
@?@DDD@BCDFDDFIIFI3A:AAFBHIIE811CDDC?CGFGIFIBD@DG?
@718452/1
taataaaattagaggaagtaggtgctgggcctcttgtatgcgaaggtgtt
+718452/1
CCCFFFFFHHHHHJJJJJJJJIHHIIJIJJJJJJJJJIJJJJIIIIFGFH
@6868692/1
cctggaatccgtgtcgacggcgatgagagcccacgatgtaagtgcttcgg
+6868692/1
@@CFFFFFHHFFFDHEGIHIEHIIIJIGIIDIDFGIJGHCAEHFHCEFED
@6868789/1
gttgcatattatggcaacatacacatttggttctattcaagttatgtaag
+6868789/1
@@@B?DDFFFBHHGIJJJJIJIEHGHJJJDFHEHIIJEIIGFGGIJIGHI
@6869337/1
aacgaaaccaatttagaatatacgaaacagcaggaccactacagacaaat
+6869337/1
@@CBDDDDDHDFFHGHFHHGCHHIG=FGIIICGIIEGIGHGGHGACGBDH
@6869427/1
ctgagtgacggcacctccgacactgaggtcacggtactcgcggtacatgt
+6869427/1
CCCFFDFFGHHGHJJJJJIIJIIJIJJJFHHJJJEHIIJIJJEHHFFFFF
@6869572/1
cagcatacataataaaattagaggaagtaggtgctgggcctcttgtatgc
+6869572/1
;@?D;DDD>FDFH9:ABF?AF><EEHIHII92ACEE>HGG<DGHH?FD@?
@6869986/1
cactgagtgacggcacctccgacactgaggtcacggtactcgcggtacat
+6869986/1
CC@FFFFDHHHHHIJJJJJJJJJJJJJJJJHIJJJJGIJJJJJJHEBFFF
@720374/1
aatcttcagatactccaaagcattctgggctgcagatgactgtgcatcct
+720374/1
@@@FDDFFHDFFFIIIIJIJHGJJJJC@DGHGHHIDHHIJIIJIIGIIHI
@7546509/1
gttgtggaactgcttcacctgtggccggcggcacgcagacgccttgatga
+7546509/1
CCCFFFFFHHHHHJJJJIJJIJJJJJIJIIJIJJHHFFDEDDDDDDDDDA
@6184207/1
gagaagatcctcatcttgtatagaggaggcttgggctcgctctccgaagg
+6184207/1
@@@FFFFFGDHFBIIJIJJJIGGHIIJIGIIJGEE?B?@FGGBGFGGH8;
@6184297/1
gtgagaagtgtgataatgtcataaagttgacaataatctataattacttt
+6184297/1
CCCFFFFFFHHHHJJJJJJJJJJJJJIHIJJJJJJJJJJJJJJJJJJJJJ
@721212/1
cgggaactatgtggttaaaaccaaaaatttgccggaagtcactattccac
+721212/1
CCCFFFFFHHHHHJGIIJJJJJJJJJJJIJIJJJJJJJIIIJJJJJJJII
@3446242/1
gttgtggaactgcttcacctgtggccggcggcacgcagacgccttgatga
+3446242/1
@@CFDBDDFHGHFJIGGEFFEBED;CCFHBGAGGHHFFD@ABBDDDDDCC
@7547313/1
ccacaatctggtctggggaaaagatcctcatcttgtatagaggaggcttg
+7547313/1
CCCFFFFFHFHHHIIIJIIIGGHJJJJJJJJJJIJGGJIJIJGDIGIIJH
@3446282/1
ggttctttggctgtctctggtggaggtttctcctgtgacggcatagccgc
+3446282/1
@@?DDDBDDFHHHFHIIIIIIEHGIH<CGHFHGCBDFHIIGGD@DHGGHH
@3446406/1
cgacgctcggacatttcaattttattt
+3446406/1
@<1=BDDADFFDCFGDFF4EBFGFIII
@7547608/1
ctcatcttgtatagaggaggcttgggctcgctctccgaagggagcttgcg
+7547608/1
CCCFFFFFHHHHHJJJJJJJJJJHHIGJJJJJJJJJJJIJGJHIFIJGGG
@7547793/1
cttgtttataagtttagtatagcttattacaaaataaatcttatatttaa
+7547793/1
CCCFFFFFHHHHHIJJJHJJJJJJJJJJJJJJJIJJJJJJJJJJJJJJJJ
@2084760/1
cagagggaatctgattgtgctgttgt
+2084760/1
@@@D;B603CDFD9?@A2A@::<:<2
@6185967/1
cctgtttgttttatcgtcgccttgagaagcagacacaagcttcttctgtt
+6185967/1
CCCFFFFFHHHHHJJJJJJJJJJJJIIJJJJJJJJJJJJJJJJJJJJJHI
@2085242/1
ctagaatcactggttcaaattcaaataaaatcactctgcaatcctgcctc
+2085242/1
@@@DDDDDHHH<DGE?EDIHHEHHHBHCHIICCF<?G?:??DHDH>DGDH
@3447400/1
ctttatacatttcggcatggcgatcatgtcgatggcttggtttattccca
+3447400/1
CCCFFFFFGFHDFHIIEGE;GBFHDFHGIGHIIIGAHEHIFHGIIIIIIC
@3447689/1
ggagcttggtacaaagcaaaggtcgggcagttcgtcaacaagacattact
+3447689/1
?<@DADEEDDDDDHICHBHDDCCCFBEBE@BFAGGCFHIIIIGGGIHHIG
@4819348/1
gctgggcctcttgtatgcgaaggtgttgaggcgcttgtggtggtgcacgc
+4819348/1
CCCFFFFFHGHHGJJJJJIJJJI?EHHIGIHFHIJDIFGHGGIFEHHJHE
@19224/1
ctccaataagaatgaggggtcattgaacttatagttcaaaatcgtttcca
+19224/1
@@@FFFFFHHHHFHGHIJJGGGFIIIIJJJIJJJFIJJJB?DBGBGGGGJ
@3447927/1
gtcgcatagaatctgactggtcattacaattacctgattcgtttctagct
+3447927/1
CCCFFFFFHHHHHJJJJJJJIJIJJIJJJJJJJJJJJJJJJIJJJJJJJJ
@2086009/1
ctccaattcaaccttatcattaccaatcggtaaaggatctcttgtataca
+2086009/1
???DDDBD8D:DCEEDEI:FDDD:CFFIBEA8??<D;DDDAD@3:?4DBB
@4819766/1
cgccaattcactgttcattacctgtgaaaactgtccttcagatacaccgt
+4819766/1
CCCFFFFFHHHHHHIJJJJJJJJJHIIJJJJJJJJJJ4EGIJJJJJIJJI
@4819858/1
cacataagtaacttcaaatgattgctcagatgcaatttcttgcaagaatt
+4819858/1
@@@FFFFFCDFFHGGGIIIDHIIGGCHHIH<ADFIIJIIJJBHGIJBD?F
@4136128/1
tgttgaggcgcttgtggtggtgcacgcgcttgggcagagggaatctgatt
+4136128/1
CCCFFFFFHHHHHJGHJEFHCFHIIJJJJJGIJJJJJJIJHHHHFFFFFF
@19731/1
tcccatgtcacggtagcactgagtgacggcacctccgacactgaggtcac
+19731/1
CCCFFFFFHHHHHHIJJJJJJJJHIJJJJJJJJJJJJJJJJJJJJJIIJJ
@3448435/1
cattgatcttcggtatacccagccccacgtctattgccacagcgcggcgt
+3448435/1
CCCFFFFFHHHGHHHGIJJIJIIJJJJJJIIJJJJJJJJJJJJJJJJHDD
@4820179/1
gccggcggcacgcagacgccttgatg
+4820179/1
?<@D;@?1DF<AA@AF>AF66;D@@4
@4136413/1
attaataatagggatgatgactaatgactatatttgtccagaacacgtat
+4136413/1
CCCFFFFFHHFHHJJJJJJJJJJJJJJIJJJJJJJJJJJJJJJJJJJJJJ
@4820477/1
ctgtgatctgtttcttggcatctatagatgtcggtggcgcacagggcacg
+4820477/1
@CCFFFFFHHHHHIIJJJIGJGHJJJIFGJGIIGJGIGGAHIJJIIIIEG
@3448953/1
cacggtagcactgagtgacggcacctccgacactgaggtcacggtactcg
+3448953/1
@?@DD?DDDHFFHGIHHGCH8?:GHGIII>@FGGGIGG=BFCGH5=@GI?
@4820670/1
aggtgctgggcctcttgtatgcgaaggtgttga
+4820670/1
B@BDFFFFHHHHGJJJJJJJJJJJJJJCHGIJJ
@3449325/1
gtcgagtagagccttagctgcggaatgcttagcttccttcttagagcgtc
+3449325/1
@@?DD?=BDFB?FBEHBGGEIIGBHIIICHDD<FGHCGGC??DGGEIGAC
@3449356/1
ttcaaattcaaataaaatcactctgcaatcctgcctcacatgattcatcc
+3449356/1
CCCFFFFFHHHHHJJJJJJJJJJJIJIJJJJJJJJJJJJJJJGJJJJJJJ
@3449384/1
gcaaagagttgtcgatatgtggatgtagctgccattatgtagactgttgt
+3449384/1
@@@FFFBDDFFFHHGIIJIHIGIIIFIGIHIIJJJFHGIGIIIJCHBFHD
@3449549/1
ctgttgtggaactgcttcacctgtggccggcggcacgcagacgccttgat
+3449549/1
@@@DFF=DDHFFFHH>BGIIIEDCDHIBGEBGEG@EEFFDDEDDD?/>C>
@3449673/1
acgaaaccaatttagaatatacgaaacagcaggaccactgcagacaaata
+3449673/1
CCCFFFFFGHHHHIJJIJIJJJJIJJJJJJIJJJJJJJIJGJJJJJIIJJ
@1403210/1
ctgctatttattttttctatattttcaatgaacagaattgacccttctac
+1403210/1
CCCFFFFFGHHHHIJJJJJJJJJGIJJJJJJJJJIJIJJGJIIJJJJJJJ
@4137800/1
gcttcatccagaggcaagcgctccaagttgcttggaggcttgggcctgtt
+4137800/1
CCCFFFFFHHHHHJIJJJJJJJJJJJJIJJJJJJJIJJIJJJJJJJIJGI
@1403341/1
atacataataaaattagaggaagtaggtgctgggcctcttgtatgcgaag
+1403341/1
@C@DFFFDHBDFBEGBDGHHIIIDHHIIIFBHFGCHIIIGIEHHIGG?HG
@4137860/1
ggctgttctcgcagtagtctatcttggtagactgtgagttgataacccaa
+4137860/1
CCCFFFFFHHHHHJJJIFHIJJJJJJIIIJIJJJJJJJJJJJJJIHIIJJ
@1403397/1
tgagaagtgtgataatgtcataaagttgacaataatctataattaattac
+1403397/1
CCCFFFFDHHHHHJJJJJJJJJJJJIJJJJJJJJJJJJJJJJJJJJJJJI
@4137901/1
gtcggcataacgggccgcgactccgccctcttcctcgggttggaatgatt
+4137901/1
CCCFFFFFHHHHHJJJJJJJJJJJJJJJJHHHHHHFFFDBDDDDDDDDDF
@1403826/1
aactgcttcacctgtggccggcggcacgcagacgccttgatgacctccac
+1403826/1
CCCFFFFFFFHFGIDBFFGGGGGGIEIIGIGEHEFCCCECC@@>CC>BAC
@1403907/1
acaatatattcgcgaaaaccgcatccaactcggatcagccgtttctg
+1403907/1
@CCFDFFFBHHHHHIIAHGIFHIIJHGIIJJJGIIGGIDHIHEHFHG
@4138715/1
gtcccgtacccatagcaacaagatcagcgactgtcacacggtagcggaag
+4138715/1
@@@FFDFFHHHHFIGBHIIIGBEBDED?E:?G@GGBDFFHDDGGEEG645
@3450840/1
cagcatacataataaaattagaggaagtaggtgctgggcctcttgtatgc
+3450840/1
C@@DFFFFHHFHHJJJJJIIJJJIJIEGGHIFGGFEHJGIIGIJIJJIGE
@3450959/1
gcaagaagtaccagaaacgggacttagccacaatctggtctggagagaag
+3450959/1
@@@DDDDD?FBBDHGGIIGGBGHIEHHIIIGIIIIIIIHGHIBDHCHEGF
@6873609/1
cgcaagaagtaccagaaacgggacttagccacaatctggtctggagagaa
+6873609/1
@@<BDD;;CFFBDEEEBBC@:@FD>9CDFFGDGIHCBDCHGEGGGIGGFB
@3451226/1
ggatggagtgagcacgggctctgtgcctggctcccatgtcacggtagcac
+3451226/1
@7??DDDD2<C32ACEC8CFEBEEBFCDD=@D<?F9FD?F9BFDB8;37@
@6873668/1
ccgccctcttcctcgggttggaatgattctggtgggttgtcctgcagagc
+6873668/1
@@BFFFFFHHHHHJJJJGHIBGHIICIIFHIFGHIJGEHIIHHJJIIGII
@6873949/1
ggtgcacgcgcttgggcagagggaatctgattgtgctgttgtggaactgc
+6873949/1
<@@FFDDFHHHHHJJJJIGIGJJJJJJJIGIJIFHIIJJIJHGIJJJIJJ
@6873977/1
agaagatcctcatcttgtatagaggaggcttgggctcgctctccgaaggg
+6873977/1
CCCFFFFFHHHHHJJJJJJJJJJJJJJJJJJIIJIJJJJIJJJIJJJJJJ
@7548750/1
aatttttgtctttcgcgaaatattccgcgacagatgtctttctagtgcgt
+7548750/1
CCCFFFFFHHHHHJJJJJJJJJJJJJJJJJIJJJIGJJIJJJJJJHHGHH
@1405561/1
cctctattgagctactgctgttaagcagaataaaactgaaaaataa
+1405561/1
@C@DDBDFHHFDHGGIIGHIHHGGIIGIJIJIGEDGGGFGGBGHIJ
@7548912/1
gtggtggtgcacgcgcttgggcagagggaatctgattgtgctgttgtgga
+7548912/1
BBCFFFFFHHHHHJJJIJJJJIJIGIJJHIIJJJJJJJHIJJJHJJIJJH
@6874487/1
ccataatcattcctggaatccgtgtcgacggcgatgagagcccacgatgt
+6874487/1
CCCFFFFFHHHHHJJJJJJJJJHIHIJJIJJJGIJJJIJJIIJJHHFFFB
@721251/1
gcgagactcataacgcagccagatgccaaagttcttgatcttcactgggc
+721251/1
CCCFFFFFHHHHHJJJJJJJIJJJJJJJJJJHJJJJJJJJJJJJJJJJJI
@6874786/1
gagagaagatcctcatcttgtatagaggaggcttg
+6874786/1
?@@D?DD?FF8<DGIIEHIICHH<F@FA3CGHIG0
@4140304/1
gggggcagtgctggggactccgggcgcagcaccagtcgtgctcgcagccg
+4140304/1
CCCFFFFFFHHHHJJJJJJJJJJJJJJIJJJJJJJIJJHHHFFFDDDDDD
@7549441/1
cagcatacataataaaattagaggaagtaggtgctgggcctcttgtatgc
+7549441/1
CCCFDDFDFBHHHFHGJJJIJJJGHEJFGGEFGGIEHGGEHIJJGIIFGG
@721851/1
atgccatttatcctcgcacgttggcagtaatag
+721851/1
<@<A=DDDFFDFD>E8CGAC2AA?F??9?CCB>
@722221/1
gcttcagcagagtgcacacaatggtgaactggcgttcatgcggcaaacgc
+722221/1
CCCFFFFFHHHHHIJJJJJJJJJJHHIJJIJJJJJJJJJJJJJJJJJJJJ
@6875627/1
ctccaatcctttactcgaatagtcttttctaacttgaacagtgcgatgtt
+6875627/1
CCCFFFFFHHHHGIIGIEHGIEHHHIJIFHIIJJJJGIJGGHHGEIJIFF
@20575/1
cacggtagcactgagtgacggcacctccgacactgaggtcacggtactcg
+20575/1
CCCFFDFFHHHHHJJFHJIHGIIJJJJJJJIJJJJGIIGHGIJJHJJJJH
@20810/1
cccatcaatttatcttcaaatgacgacaccacagttccagtctcaggcac
+20810/1
@@@;?DBDA?FB?<ACFDCBE?<<AACAFCCFIICDGFGCFDFFEEFIFE
@5504640/1
ggcacagttcctcgacgagcaagtagttcttgaagcacagacacaggtgt
+5504640/1
CCCFFFFDHHHHHJGIJJJJJJJIJJIIJJJJJJJJGHIJJJJJJJJFHG
@5505157/1
cacgttgtcaataaactattggcgattcatacagtcgaattacatgacat
+5505157/1
B@@FDEFFHHHHGIJJJJIJJJJJJIEIIJJJJJJJJIIIJJJJJJJIJJ
@4822800/1
agcatacataataaaattagaggaagtaggtgctgggcctcttgtatgcg
+4822800/1
CCCFFFFFHHHHHJJJJJJJJJJJJJIJJJHIJJJJJJJJJJJJIJJJJJ
@5505461/1
gggaatctgattgtgctgttgtggaactgcttcacctgtggccggcggca
+5505461/1
=@@DDDDDHFBA42CBF@G<BAEDEGGD@AHHGGCBG?C?;CFGDBFEBC
@5505499/1
ctttatttcttctttaataggacaa
+5505499/1
;?@D?DDD<DFFHII@?CHE9AEBD
@5505660/1
gtgttgaggcgcttgtggtggtgcacgcgcttgggcagagggaatctgat
+5505660/1
?=@=B?ABADHDHIGIEGIG?DGGGCCEG>BBD7@9=B5CEHFCB@CEE>
@5505731/1
cctcttgtatgcgaaggtgttgaggcgcttgtggtggtgcacgcgcttgg
+5505731/1
CCCFFFFFHHHHHHIIJEGHHIIJJJJJJJJJJJJJJJIJJJJJJHFFFD
@5506264/1
cctctatcaagtgctcgttttgttagacttcagtgtagctttgtattatg
+5506264/1
@@@FFFFFGHHAFGHIIEEHIIIIIIHGIIGGGCDFFHIBFHIHEHGIII
@4823604/1
gtagttctcagcttccctgcaaagttaaccatcttgtattcaaaagaaaa
+4823604/1
@CCFFFFFHHDHHIJIFHGIGIGGHHIIHIIGGIGIGFIFIJJGHGHIHH
@4824059/1
cttcacctgtggccggcggcacgcagacgccttgatgacctccactttga
+4824059/1
CCCFFFFFHHHHHJJJJJJJJJJIJJIIHHFFFEEEDEEEDDDDDDDDDD
@5507012/1
gtaattcgtagctttctttagttttaagttagttttcatcttaagttcgg
+5507012/1
@BCFFFFFHHHHHJJJJJJJJIIJJJJJIJJJHIJJJIJJJJIHIJJJIJ
@722852/1
tgggtctcttgtatgcgaaggtgttgaggcgcttgtggtggtgcacgcgc
+722852/1
BCCFDFFFHHHHHJJJJJJJJCGHIJIJJJJJJJJJJJJJJIIJJJJJHF
@4824463/1
agaggaagtaggtgctgggcctcttgtatgcgaaggtgttgaggcgcttg
+4824463/1
@@@FFDFDCFFDHGIGIIIAHGHGIIFHIIIICDGHBGFGHCHGGGIHII
@5507196/1
ctgtgatctgtttcttggcatctatagatgtcggtggcgcacagggcacg
+5507196/1
CCCFFFFFHHHHHJIJHIJJJJJIJJJIJJIIJJEHIJIIJJIIJJJJEG
@723318/1
gtgtacacctgagcgagactcataacgcagccagatgccaaagttcttga
+723318/1
@BCDDFFDHHHHHJJIJJJJJIJJJJJJJJIJIJIIJJJJJIJDGIIJJG
@5507807/1
actgagtgacggcaccaccgacactgaggtcacggtactcgcggtacatg
+5507807/1
CCCFFFDEGHHHHJJJBGIJIIJJJIJJIGHIJJJFHIGIIJJHEEFFFE
@5507853/1
aggtgctgggcctcttgtatgcgaaggtgttgaggcgcttgtggtggtgc
+5507853/1
@@@DDFFFGHAFHIJJJIJJJJJGJJJEFGHIIJJJJJIJJJJJIJJEHG
@723497/1
gtgccttttattgcttggtgagacacgagataaaagtccaattcagacga
+723497/1
@@@DDDDDFFFDFEIFEF<B4ACFFFIFIBFFEIDGCFEGCGIIIIAFFE
@5507922/1
cataataaaattagaggaagtaggtgctgggcctcttgtatgcgaaggtg
+5507922/1
@@CFDFDFD?DHBEHBDFAHHCHIHFCHIACGGIHIICF9GGGGEDGH9D
@2087826/1
caccagtggtcttcttgaacttcttcaattgacggaagaagtaccagaaa
+2087826/1
CCCFFFFFHHHHHJJJJJJJJJJJJJJJJJJJJJJJJJJJJIIJJJJIJJ
@6186962/1
ctcataacatcatgaaattaatgataatttaaatcattgaaaaataaata
+6186962/1
CCCFFFFFHHHHHJJJJJJJJJJJJJJJJJJIJJJJJJJJIJJJJJJJJJ
@724160/1
ggcctcaaaaaatcacgtttatacattttttttttaatttttgtgttacg
+724160/1
@?@DFFFFFHHHHGHIIECFGIIBCGGGIIIEHBGHIIIIFA<6=?@CD?
@2760623/1
tggatggagtgagcacgggctctgtgcctggctcccatgtcacggtagca
+2760623/1
CCCFFFFFHFFHHJJJJJJJJJJJJJJJJJJJJJJJJJJJJJJJJFHIJI
@5509309/1
ccggtaagtttgtcgagtagagccttagctgcggaatgcttagcttcctt
+5509309/1
@@@?DDDDHDHFD@FFDHC<AAEFFDEE<E9:??G@?FEBHIEGDGBHII
@2760684/1
catgtcaatcggttcataaataaaaaagttatgtcaaattaaagaatcac
+2760684/1
@@CFDFFBFFBHHGEFHGGIIIJIIGGIJGGGIIHIGGIIJIIGJJIIIH
@3451393/1
tggcgacctctccgactgacatgaacattggaaactcgcagagtgtgggc
+3451393/1
CC@FFFFFHHHHHJIIGIJIIIJGGIGHIJGGGIJFGIIIJGIIJGFGII
@2760907/1
gtcgcaagatagtgagacattcactttttagtcataatcttcagatactc
+2760907/1
@@@DADDDHFABHEGIDDGHHAC<CEHHICGDECHGII>HCAAF@ADCGH
@2760955/1
cgtttttaaactattttttcaatgccctaagtgagtatacatctattaaa
+2760955/1
@CBFFFFFHHHHHJJJJJJJJJJJJJJJJJJGIIIHIJJJJJJJJJJJJJ
@2760979/1
atgcaaagtatagcttgtatttgttatgtaaccactccatactttgtttc
+2760979/1
CCCFFFFFFHHHHJJJJHIJJJJIJJJIJJJJJJJJJIJJJJJJJIIIJI
@3451614/1
gcctcttgtatgcgaaggtgttgaggcgcttgtggtggtgcacgcgcttg
+3451614/1
CC@FFFFFDHGHHJGGHI:CCFHHIIIJDHIJIG?GBGHFGIJJIJGFF=
@6188548/1
tccaaattgtatctgacgacgcattgaatctgaatacgaaaatgaattca
+6188548/1
CCCFFFFFHHHHHJJJJJJJJJJJJJJJJJJJJJJIJJJJJJJJJJJJJJ
@6188733/1
acaagatcagcgactgtcacacggtagcggaaggtgggttcgtgaatcat
+6188733/1
CCCFFFFFHHHHHJJJIJJJJJJJGHJJJJJJJJBFIJHIJJIHEHHHFE
@2090360/1
gtcttcttgaacttcttcaattgacgcaagaagtaccagaaacgggactt
+2090360/1
@@@D=4AD?C?BDGAFGBC@CC?A@G<F6FGGG:DE4?B3D>;6B@?@;<
@3452226/1
ctatgccatttatcctcgcacgttggcagtaatagtacaagtgaaaagtc
+3452226/1
@@@DD;A?FHBDFGHIIGJJGGGHGIICFHI@DBF?DCFHIIGCIIEEIF
@2090416/1
tgccccctttaaaaaaagctcgatctcaatttaaagataagatctgcgac
+2090416/1
CC@FFFFFHHHGHJJIJJJJJJIJJJJJJJJJJJJJJJJIJJJJJJJJJI
@3452386/1
atctatagaggctgtcactgcagcgatactgggaacattcgactgatccg
+3452386/1
?@@DDBDDBHGGHICFEHGIGGCHHFBFFFG<FCD?D?FGHGGGGIGHAD
@3452409/1
ggcaaagagttgtcgatatgtggatgtagctgccattatgtagactgttg
+3452409/1
CCCFFFFAHHHHFIIJJJIJIHIIJGJJJJJJJIJJJJJIFHIGIGJGIJ
@2761892/1
ccaaatttcaaccaaatccgtcaaatagttgcggagattaatggtataag
+2761892/1
;@@FDFEFHHHDHIGGGIEHGHCAAAFFEGIIIIGIIIIIIIIIFGHIGH
@5510906/1
cgagactcataacgcagccagatgccaaagttcttgatcttcactg
+5510906/1
<@@D:DDDDFFFFF6@FEFE;8CFEGFFEFF?FFII>GFEFGADBF
@6190092/1
ctgtgcctggctcccatgtcacggtagcactgagtgacggcacctccgac
+6190092/1
BCCFFFFFHGDHHJJIJJGGIIJJBDHIJIIIJJHIJIGFIIIJJIIIJJ
@2091171/1
ggttcctctttacaagtagactcatctttagcacttggttcgtcttttga
+2091171/1
@@=BDBDDFHHFHHGFHID<F?BGFEDHGIGEHIGGHC9CBDGGDGCEGI
@2091244/1
cagcatacataataaaattagaggaagtaggtgctgggcctcttgtatgc
+2091244/1
<@@FD?DFFHHDHJJGIIIGGGIJECHFHFHECGGHDECFIIIJJJJIJJ
@2091329/1
agaggaagtaggtgctgggcctcttgtatgcgaaggtgttgaggcgcttg
+2091329/1
CC@FFFFFHHHHFHIIIIJGIIIIJJHGIJIIGAGIGFFGIHIJJJJJIG
@6875707/1
gcactgagtgacggcacctccgacactgaggtcacggtactcgcggtaca
+6875707/1
CCCFFDFF4CFDFFEHIGIIAHIIIIIIIIIGGHIII;=FGG=FHHABBD
@1405748/1
gggctccacttggtcaggccccgtcgcgtacttgcagaagcatggctgcc
+1405748/1
@@;?DDADFB?F>CF:FFCBAF@@FFEF@FFFEEACEF@FFIBCDFEEIF
@22615/1
cgacgtaccataactcgtgtttaccctgcacgaagaaatttgaatctatt
+22615/1
?@@DD@BDB<FDHIBG7<AAEHGH9CEGGGGGGADAGHGHGGGBBGCFGG
@4141045/1
gtggtggtgcacgcgcttgggcagagggaatctgattgtgctgttgtgga
+4141045/1
CCCFDFFDFHHHHJJJJIJJJJIJIIJJJIJJJJJGIJFHJGJIGIIIIG
@6876204/1
cttcaattgacgcaagaagtaccagaaacgggacttagccacaatctggt
+6876204/1
?@@AD:BDDHHFHIEIIBA<CEHBEHGGIIIF>HGII>CDG9FGHFHICB
@23038/1
gagccttagctgcggaatgcttagcttccttcttagagcgtcccgtaccc
+23038/1
@@CDFFFEFHHHGJJGHHIGGIGGIDHIJJJJJJJIIJIJGHGGIEGHHI
@1406398/1
ggtggtgcacgcgcttgggcagagggaatctgattgtgctgttgtggaac
+1406398/1
;??BDD:D??ADAE?EB;?EDDBD1?@BDDEE<DCDDDABC8BDDCDIII
@1406494/1
cacagttccagtctcaggcacattgccattagtagactgatcagccggag
+1406494/1
CCCFFFFDHHGHFGIIJIGHIJIIGJJIJJJJHIGEHHGGIIIJIJJJJJ
@6876764/1
ggcttcttctttctagtgcctgataagcccagacctagcccaaattcttc
+6876764/1
CCCFFFFFHHHGHJIJHHIJJIGHIJJJIJIJJJJJIJIIJJJIGIJIJI
@4141920/1
aaggggatctgagaatggtttagattcacaattttgtccgctggacaatg
+4141920/1
@@BFFFFFHHFHGDGGIIIIIIIJJJIIGHGIIJJJGIIIIJJIHIGIJJ
@23557/1
ctcttgtatgcgaaggtgttgaggcgcttgtggtggtgcacgcgcttggg
+23557/1
@@?DDDDDFDHA;CGGCFEHIHHI;DGHDGDGGHHGHGBF<@FHDDD;?C
@23801/1
attcaatttaaaagaaactgggtgcgtgcaggatcctcgtcattgcctgg
+23801/1
CCCFFFFFHHHHHJJJJJJJJJHIJJJJJJJJJJJJJJJJJJJJJJJJJJ
@1407307/1
cagcgaaatagtcacaaccacgttggttatcaagtggcttggtaggatcc
+1407307/1
CCCFFFFFHHHHHJJJJIJJJJHIJJHHIIJJJJGHIJIJGI?BDHD@GI
@4142397/1
ggcgtcaatatttttttaaatcaaagacgtaatttgtatgagtgttttga
+4142397/1
@??AA@DDDHBDFGDHDEB?FB>E>D;?@?8?DBFABADH<D9??9BBFH
@4824808/1
gtcttcaacggaagagattccatttcccgtttagcagcttcatccagagg
+4824808/1
CCCFFFFFHHHHHIGHHIIGIIIIIGIJJJJJJJGEHGGIIJJIJJJJJI
@4824842/1
agggaatctgattgtgctgtggtggaactgcttcacctgtggccggcggc
+4824842/1
CCCFFFFFHHHHHJJJJJJJJJHIJJJJJJJJJJJJJJJJJJJJJJJJHF
@6878284/1
caagaagtaccagaaacgggacttagccacaatctggtctggagaga
+6878284/1
CCCDFFFDHHHHHJJJJJJJJJJJJJJJJJJJJJJJJIJJJJJJHJJ
@6878305/1
agccttagctgcggaatgcttagcttccttcttagagcgtcccgtaccca
+6878305/1
@@@DDDBBBADDDG6FE?EBCHCE?FDEGIFHGHGHH<??B6F<DBG@@=
@6878397/1
gacgatttcaccagtggtcttcttgaacttcttcaattgacgcaagaagt
+6878397/1
@@@;DDDAHBHHBGHEEFGIHDAHHEEB@FA@FFIDFDB<GII8DFDBF9
@4825336/1
gtaggtgctgggcctcttgtatgcgaaggtgttgaggcgcttgtggtggt
+4825336/1
CCCFFDDFHHHGHJJJJJJHIJJJJGIHJ?FGFHIGIIIIGHIJJJFHI@
@6878586/1
gtgctgggcctcttgtatgcgaaggtgttgaggcgcttgtggtggtgcac
+6878586/1
?@@FFFFFHGHGFEHHGJIIJGGGG?FEFHGHIEIIIJJFHEHGFBGGJE
@6879456/1
atacataataaaattagaggaagtaggtgctgggcctcttgtatgcgaag
+6879456/1
CCCFFFFFHHHHHJJJJJJJJJJJIJJHIJJJJJJJJJJJJJJJJJJIJJ
@4826521/1
ctgttgtggaactgcttcacctgtggccggcggcacgcagacgccttgat
+4826521/1
CCCFFFFFGFHHGIHJJJIIGIIHGGIIJIHIIIJFHFFFBEDDDBDDCC
@7550152/1
gtcacacggtagcggaaggtgggttcgtgaatcatgccctcaatctgcac
+7550152/1
CCCFFFFFHFHHHJJJJJJCHGIGHHIGIIIJJIJJIJIJJIJJJJJJJJ
@6190515/1
cactatctcttgtctgtgttgttgcacgcgcacggtggcggcgtaccgcg
+6190515/1
@@CFFFFFHHHHHJIJJJJJJGJJJJJJIJJJJJJDHHIJJHDBDDDDDD
@2762921/1
gggcagttcgtcaacaagacattactagctgagaatatttttttccgttt
+2762921/1
CCCFFFFFHHHHFGIJJJJJJJJJJJJJJJJJJJJIJJJJIJJJJJJIJJ
@2762994/1
gtcacggtactcgcggtacatgttgtgtacacctgagcgagactcataac
+2762994/1
CCCFFFFDHHHHHJJJIJJJJJIJJJJJJJJJJJJJJJJJJGIIJJJJJI
@6190896/1
gtatgcgaaggtgttgaggcgcttgtggtggtgcacgcgcttgggcagag
+6190896/1
CCCFFFFFGHHAFGHIGIJIJIIIJJJIIFIHHHIJIJJJHHHFEFFDCC
@2763199/1
cctggttccacgttatattggacattaggaccgtcattgaacaatctcgt
+2763199/1
CCCFFFFFHGHHHJJJJJJJJJJIJJJJJIJIJIJIJJJJJJJJJJJIJG
@4827402/1
gatggagtgagcacgggctctgtgcctggctcccatgtcacggtagcact
+4827402/1
CCCFFFFFHGHGGJIGJJIJJJHIJJJIIIIIJJJJJJJJIJJGHIIJJH
@26239/1
ggtggtgcacgcgcttgggcagagggaatctgattgtgctgttgtggaac
+26239/1
@@@DD@DEHHHHGIJIJIGEEGHHIJDGGGCGEGIJJJJIIIJJ;FGIGG
@4827996/1
gttgaaacttggtacagatatagtttagaaccttagaaaggacataggat
+4827996/1
@@@DDDDDFF<?FGDHDFHA?<CHHDH<EDEDGECHEGCGAGDGHG@ADH
@7551532/1
gctgcagatgactgtgcatccttgctagtaagtcctgagccatagcaaac
+7551532/1
CCCFFFFDHHGFHIJJJJJJIJJIJJIIIJJJJJIJEHGHGGIJIJJJJJ
@7551667/1
tggattttaatgttattattacagcatacataataaaattagaggaagta
+7551667/1
CCCFFFFFHHHHFIIJJJJJJJJJJJJJGIIJJJJJJJJJJJJJJJIJGH
@6191944/1
cagttatgtttacgagaaaatcttttttttgtatgtattttactgtagac
+6191944/1
CCCFFFFFHHHHHJIJIJIIJJIJJJJJJJJHIJJJJJJJJJJJJJJJHJ
@6192230/1
tgctgggcctcttgtatgcgaaggtgttgaggcgcttgtggtggtgcacg
+6192230/1
CCCFFFFFHHHHHJIJJIIJIIIJEGHHIIJJIJJJJIGIJIIIHIIJJF
@7552144/1
agcactgagtgacggcacctccgacactgaggtcacggtactcgcggtac
+7552144/1
CCCFFFFFHHHHHIFIIIGIJJJJJJJJGIJJGHIJJJFHIIJJJJHBDF
@3453038/1
caccagtggtcttcttgaacttcttcaattgacgcaagaag
+3453038/1
C@CFFFFFH>CFHGIIIIEIIIIIIGHIIIIIIIIIIGIII
@5511821/1
gtataagcatagaatgttcgacgtgattctttaatttgacataacttttt
+5511821/1
B@@FFFFFHFHHGIJIIIIGJIHHHGIIJJJJJIIIJIJJIJJIIJIJII
@3453373/1
caggatgtggattttaatgttattattacagcatacataataaaatt
+3453373/1
@@<DDADBDFHHHJIJIIJIJIIIIJIJJJEIJIJIJJIGIJJIGIJ
@726443/1
cccatgtcacggtagcactgagtgacggcacctccgacactgaggtcacg
+726443/1
@C@FFFEFDHHGHJJJGIIHIJEFBHHIJGJGIGHGGIJIJJJJJGHIJF
@2764538/1
ttgtggaactgcttcacctgtggccggcggcacgcagacgccttgatgac
+2764538/1
CCCFFFFFHHHHHJJJJJJJIIIJJJJJJGGIJJHHFFFDDDDDDDDDED
@5512278/1
gaggaagtaggtgctgggcctcttgtatgcgaaggtgttgaggcgcttgt
+5512278/1
CCCFFFFFGHHFFIIJJJIJJJJJJJJJJJJHIJIFFGHJIGGIJJJJJH
@6193101/1
ccgaaagattagagtcgtcttctacttctgcttctggcacatcaggagaa
+6193101/1
CCCFFFFFHHHHHJHIJIJJJJJIGJJIJJIJJJJJJJJJJJIJJJJJII
@6193525/1
atacataataaaattagaggaagtaggtgctgggcctcttgtatgcgaag
+6193525/1
??@FDDDADBD?FEHBHHIIAH?CEHHEBGGG@EHCGHGHI?DFEIIBDH
@3454167/1
ctggctcccatgtcacggtagcactgagtgacggcacctccgacactgag
+3454167/1
@@@DDADDHGFFDEGBFBAFABFFHGFE?CEFDBAEE=@DDF@A@AA@HD
@6193771/1
cgcaagaagtaccagaaacgggacttagccacaatctggtctggagagaa
+6193771/1
CCCFFFFFHFHHHJIJJJJIJJJJIJJIJJJJJJIIIJJGHIJJJJHJJJ
@6193798/1
ggcctcttgtatgcgaaggtgttgaggcgcttgtggtggtgcacgcgctt
+6193798/1
@CCFFFFFHHHHHIJIJJJCHHGIGJJIJJJJJJJJJFIHIJJJJJHHFD
@6193852/1
ctcatcttgtatagaggaggcttgggctcgctctccgaagggagcttgcg
+6193852/1
CCCFFFFFHHHHHJJJJJJJJJJIHJJIJJJJJJJJJJJJJJGIIJJJJJ
@3454277/1
gccagatgccaaagttcttgatcttcactgggctcttctctgggatttcc
+3454277/1
@@@FDDFFHHHHDIJFGIGGIJIJJIJIHGHIIIEHIHJIIJIJBCFIIH
@727368/1
tggcaatacaacaacgacaagctgcaactgtacgaatgtgctcttgaggt
+727368/1
CCCFFDFFHGHHHJJJJIIJFFHJIJIJJIIIJIJJJIGIJJIJJJJJI=
@727379/1
gtggtcttcttgaacttcttcaattgacgcaagaagtaccagaaacggga
+727379/1
CCCFFFFFHHHHGJJJJJJJJJJJJJJJJJJJJJJJFHIJIJJJJJJJJJ
@727427/1
ggtgctgggcctcttgtatgcgaaggtgttgaggcgcttgtggtggtgca
+727427/1
CCCFFFFFHHHHHJJJIJJJJJJJJJ?GHHIHJJJJIJJJIJJIJIEHIG
@5513559/1
gctgggcctcttgtatgcgaaggtgttgaggcgcttgtggtggtgcacgc
+5513559/1
@@CDDDDFHHHHHFFHGIJJIIJEGHIJIJIJJJEIIDHIJJGIIIIJJE
@6194442/1
ataaaattagaggaagtaggtgctgggcctcttgtatgcgaaggtgttga
+6194442/1
@B@FFFFFHHHHHJJJIJJJJJJJJJIJJJJJJJIIJJJJJJJJHHHGJE
@3454883/1
tctgtgatctgtttcttggcatctatagatgtcggtggcgcacagggcac
+3454883/1
CCCFFFFFHHHHHJJJJJIJJJJJJJJJJJJJJJJFHJJJJJJJJJJJJJ
@727885/1
ggtgcacgcgcttgggcagagggaatctgattgtgctgttgtggaactgc
+727885/1
BB?DFFFFHHGHHJJJJJJIIJJIJJJJJJJJJIJJJJGJJHIJJJJJJJ
@5514764/1
tggtggtgcacgcgcttgggcagagggaat
+5514764/1
::?BDDDDDHCC@@FGBHEED@FDFGIG;;
@27016/1
agcatacataataaaattagaggaagtaggtgctgggcctcttgtatgcg
+27016/1
CCCFFFFFHHHHGIJJJJJJIIJHIJHIJJEHIJJGIJJJJJJJGIJJJI
@27029/1
ctcatcttgtatagaggaggcttgggctcgctctccgaagggagcttgcg
+27029/1
CCCFFFFFHHHHHJJIJJJJJJJGHJIIJJIJJJIIJIIIJJGIIJJFII
@5515168/1
agaaacgggacttagccacaatctggtctggagagaagatcctcatcttg
+5515168/1
CCCFFFFFHHHHHJJJJJJJJJJJJJJJJJJIJJJIGIJJJJJJJJJJIJ
@5515377/1
gacgatttcaccagtggtcttcttgaacttcttcaattgacgcaagaagt
+5515377/1
CCCFFFFFHHHHHJJJJJJJJJJJJJJJJJJJJJJJJJJJJJJJJJJJJF
@4144080/1
gcctgggatgccacccggcaccactcccgggtgaggatgcactacatttc
+4144080/1
CCCFFFFFHHHHHJJJJJJJJJJJJJJJJJJFHIJJJJJJJJJJJJJJJH
@2091510/1
gcacgcgcttgggcagagggaatctgattgtgctgttgtggaactgcttc
+2091510/1
CC@FFFFFHGFFHJIJDIIIGIIJIJIGIIHIIIJJJJJJJJJIJJJJJJ
@2091572/1
ggcgatcatgtcgatggcttggtttattcccatcagtttggagttcacct
+2091572/1
CCCFFFFFHHHHHJJJIJJJIJHIJJJJJJJJIJJJJJJJIJJIJJJIII
@4144218/1
agcatacataataaaattagaggaagtaggtgctgggcctcttgtatgcg
+4144218/1
CCCFFFFFHHGHHJIJIIJJJIJJJJGIIIEGHIIIJJJIJJJJJJJJJJ
@6879763/1
ccaaatttcaaccaaatccgtcaaatagttgcggagattaatggtataag
+6879763/1
@@<DADDEFGGFGHGEGHIIHGEEHIAF<FGG>CGFBD?FHGDB?8BFHG
@6880719/1
ggctgtttctcactagtaagagcttttcgtataatatgatatgatgccga
+6880719/1
@@CDFDDDHHHHDFEGHIEHEHIJJJIGIFHGHIIGIGGIGGIHIIGIJG
@4145005/1
cctgtggccggcggcacgcagacgccttgatgacctccactttgatgatc
+4145005/1
BCCFFFFFHHHHHJJJJJJIJJJJJHHHFFFFFFEEEDEDCDDDDDDEFD
@2092853/1
gccttttattgcttggtgagacacgagataaaagtccaattcagacgagt
+2092853/1
@;@DDDDDFDDFD?GFH@HADGHE@EF<?FG@?G??FFFDEBDGCGE6?G
@6881019/1
cggggatatttccagactttcccgactgctcctttttgtcagcacagaat
+6881019/1
@<?B?D?DBDDHHGGHHGIIICBCHGDA?DFDGICBG@FDDFCHFHGCHG
@2093240/1
ctgtgatctgtttcttggcatctatagatgtcg
+2093240/1
?=@BBD?D<DF<?FF9ABFGE>CFHGGGGCFBD
@6881452/1
ggagaagggaatgacaacgacaatcggacgcgttaacatacgagatcttc
+6881452/1
@?@DDADBF;FBDGEHIGBHHEIIGGGHGDEGHGAAGIGGIIFHDBBDFD
@2093658/1
caccagtggtcttcttgaacttcttcaattgacgcaagaagtaccagaaa
+2093658/1
CCCFFFFFHHHHHJJJJJJJJJJJJJJJJJJIJJJJJJJJJIJJJJJJJJ
@4146449/1
cgatgttttacaagggcaggttgaactcac
+4146449/1
=?;?DDDDF?FFB:EE7?:FFHDGCCHA<;
@2094556/1
ttttaatattacttgaattacactacatcactagtaggcatgtatacatg
+2094556/1
CCCFFFFFHHHHHJJJJJJIJJJJJJJJJJJJJJHIIHIIJJJJJJJJJJ
@2094604/1
atacataataaaattagaggaagtaggtgctgggcctcttgtatgcgaag
+2094604/1
@B@FFFFFHHHHGIJIJIJIJJJJJIIHHIJJJJJJJJJJJJJJJJJGHI
@2765526/1
ggatgggatagaaaaggaaatagagaccagtaagagagtggccccgttgg
+2765526/1
CC@FFFFFHHHHGIJJJJIIIJIJJJJJIJJJJJJJJJFHIJJJJJIJJJ
@4146703/1
gaagtggtgataaagataagtataggctcaaaacctaacgacatcaatca
+4146703/1
CCCFFFFDHHHHHJJIJJJJJJJJJJJJJJIJJJJJJJJIJJJJJJIJJJ
@4146842/1
gcgaaggtgttgaggcgcttgtggtggtgcacgcgcttgggcagagggaa
+4146842/1
CCCFFFFAFFHHHJJJJJHIJHIJHIIFHHIJJJJJIJJJHHHFFFFDDE
@2095246/1
cctgacgcttagcaagtttcttagacttgccagttcccacttcacgacgc
+2095246/1
@@@FFDDFDDFFHGEIHIIGIGCAEHHHHGGEGCGGHIGGGGHGHIJEGI
@4147082/1
gtccttgttgttaagaggtgttacctgcaacttggccaggttagggccaa
+4147082/1
CCCFFFFEHGHHHIJJJIFHHIIJJJJJJIIIJIJJJJIJHHIGIIJIJJ
@2095311/1
cactattctaggattgtgtaggtaatattattaaacgaagaacatgcggc
+2095311/1
@CCFFDFFFHHGFHIJEGEHIIHHGJJJJJJJJJJJIGGGGHFHJEHIJG
@4147140/1
ctcatcttgtatagaggaggcttgggctcgctctccgaagggagcttgcg
+4147140/1
CCCFFFFFHHHHHJJJIJJJJJJGHIIIIIIIIJJJJJJJJJIJIJJIJG
@2095405/1
cccatgtcacggtagcactgagtgacggcacctccgacactgaggtcacg
+2095405/1
???:BDDB4CDA2A:EDEDABEIE4AFEEDIIIDDD?DI>BCC@C7ACDD
@2096079/1
tttattttgtttttctctgtgatctgtttcttggcatctatagatgtcgg
+2096079/1
CCCDFFFFHHHHHJJJJJJJJJJJJJIJJJJJEIJJJJJJJJJJJJJJJJ
@6884248/1
gggttttttaaactcatattttcatggtaccaagttatgaatttttcaaa
+6884248/1
B@BDDFFFHHHHHJJHIJJJJIJJJJJFGHJJJJGHIIJJIIJJJJJJJJ
@2096409/1
tgagtgacggcacctccgacactgaggtcacggtactcgcggtacatgtt
+2096409/1
@@@FFADDH>FHFGBGEGGIGGHHGHGHGDDHG?BGIJJIGIAEDDBD?C
@2096448/1
cgcaagaagtaccagaaacgggacttagccacaatctggtctggagagaa
+2096448/1
@@CFFFFFH<CCFHIJIIJJJJGIIJIIIGIIGEEGIJJFHIJJJJJJIJ
@6884572/1
gtggccggcggcacgcagacgccttga
+6884572/1
???=DDDD1DDDD6<.<:6A6;6AA>D
@2096493/1
ccagtggtcttcttgaacttcttcaattgacgcaagaagtaccagaaacg
+2096493/1
CCCFFFFFHHHHHJJJJJJJJJJJJJJJJJJJJJJJJJJIHJJJJIIJJJ
@2766997/1
ggtgctgggcctcttgtatgcgaaggtgttgaggcgcttgtggtggtgca
+2766997/1
@CBFFFFFHHHHHJJJJJJJJJGHIICGGHJJJJIJJJJJJJIIJIGHJI
@2767000/1
actaattccagtgataaattcactctagcacgtagttctcagcttccctg
+2767000/1
CCCFFFFFHHHHHJJJJJJJJJJJJJIJJJJJJJJIJJJJJJJJJJJJJJ
@4148277/1
agcatcacaacgtcatttaatataaaatacatttatatccgatattttta
+4148277/1
?@@:B?>D<=C8<CC@E>>FHDH<4A<C9E<<<FBF91:D??BFAG>GF=
@6885081/1
gccagatgccaaagttcttgatcttcactgggctcttctctgggatttcc
+6885081/1
CCCFFFFFHHHHGJFHIJJJJJJJJJJJJJIJIJJJJJJJJJJJIJIJJJ
@6195588/1
cttttatatttgttaactgtccttcattgagggtcgggaacttatggtat
+6195588/1
CCCFFFFFHHHHHJJJJJJJJJJJJJJJJIJJJHHIJJHJJJJIIJJFII
@6195721/1
gtcgagtagagccttagctgcggaatgcttagcttccttcttagagcgtc
+6195721/1
CCCFFFFDHHHHHJJJJJJJJJJJJJJJJJJJJJJJJJJJJJJJJJJJIJ
@2097240/1
tgctgggcctcttgtatgcgaaggtgttgaggcgcttgtggtggtgcacg
+2097240/1
@@CFADBABFHHFGIJIIJI;FGGGHHIJEGED@DFHGIG?8CF@@HAGH
@2097243/1
cttccgtacattttatactaagctgtaaagtaccgactgttgagccagta
+2097243/1
C@CFFFFAFHHHHJIGIEJIEGBHHBHHGIHEHEGIIIIIJJFGCHHAFI
@2767666/1
atctgtttcttggcatctatagatgtcggtggcgcacagggcacgcttgc
+2767666/1
@CCFFDFDHGGBHBFFHBHGGHGHHBHE>@BDHHIBHIJJJIDHAEGGA=
@4148884/1
cgacgctcggacatttcaattttatttagttggtcttggttgaacggaac
+4148884/1
C@@FFFFFHGHGDHIJJIIHIIJIIIJJJHHHEGHGHHGGIJIJJJJIJJ
@4148917/1
ctgctatttattttttctatattttcaatgaacagaattgacccttctac
+4148917/1
CCCFFDFFHHHGHJJIGIJJIIJJJIIGJJJJJIIIIIHDEHFHGIIIJI
@2767892/1
ggaagtaggtgctgggcctcttgtatgcgaaggtgttgaggcgcttgtgg
+2767892/1
CCCFFFFFHHHHHJJJJJJJJJJJJJJJJHHIJCFGHIIJJJJJJJJIJI
@6196375/1
ggaactgcttcacctgtggccggcggcacgcagacgccttgatgacctcc
+6196375/1
CCCFFFFFHHHHHJJJIIIJJJJIJJJJJJJJHHFFFDEDDDDDEDDDDD
@4149167/1
ctcataacgcagccagatgccaaagttcttgatcttcactgggctcttct
+4149167/1
@C@DFFDDFFHHHIIGBGIEEGHEFHIJJJGGIHIGHGHGICHGDHFEHI
@6886252/1
gtacacctgagcgagactcataacgcagccagatgccaaagttcttgatc
+6886252/1
CCCFFFFFHHHFAHBGIEHGGIJJIGIEHEGGGGDGIIJJI<FGHIHCHJ
@2768185/1
gaggaagtaggtgctgggcctcttgtatgcgaaggtgttgaggcgcttgt
+2768185/1
CCCFFFFEHHHFHIJJJJJJJJJJJJJJJJJJIIJ?FGGIIIJJJJJJJA
@6886431/1
ccacagttccagtctcaggcacattgccattagtagactgatcagccgga
+6886431/1
?@<BDDABD4CBFBFHDHAFCHGII<FGIIIIG:EH<FF@DGFHIE@F?F
@4829633/1
cagtggtcttcttgaacttcttcaattgacgcaagaagtaccagaaacgg
+4829633/1
BCCDFFFFHHHHHJIJJJJJJJJJJJJJJJIJJJJJJJHHIIIJJJJJJJ
@4829754/1
ctctgtgcctggctcccatgtcacggtagcactgagtgacggcacctccg
+4829754/1
CCCFFFFFHHDHHJJJGGIIHIJJGGFGHIIIEIJIJGIJJIJHGJJJJJ
@7552472/1
ccctaagtgagtatacatctattaaattcaaacgcagagctcattatgtt
+7552472/1
CCCFFFFEHHHHHJJJJJJJJJJJJJJJJIJJJJJJJHIJJJIJJJJJJJ
@7552485/1
caggttagggccaacagattgtttgagatgtttgtgaaactgcgacacct
+7552485/1
@<@FDDBDAB>FHDEHDGHECHIGAHGE<C:?EBHA@???DDEHFDEAAB
@6197181/1
gcaagaagtaccagaaacgggacttagccacaatctggtctggagagaag
+6197181/1
CCCFFFFFHHHHHJJJJJJJJJJJJJJJJJJJJJJJJJJJJJJIJIIHJJ
@2768560/1
ctgtcatctcaccaggcttcaattcccggcagttttcgaatatgtgtgat
+2768560/1
CCCFFFFFHHHHHJJJJJJJJJJJJJJJJJIIHHJJJJJJJJJJJJJJII
@7552525/1
cgggcggttcgtcaacaagacattactagctgagaatatttttttttccg
+7552525/1
CCCFFFFDHHHHHJIJJJJIJJIJIIIIGIJJIJGJJJJJJJJHFDDDDD
@2768784/1
ctgtggccggcggcacgcagacgccttgatgacctccactttgatgatct
+2768784/1
BCCFFFFFHHHHHIJJJJJJJJJJHHHHFFFFFFEEDDEDDDDDDDEEDE
@6197610/1
gtccgtcaaagcatttattgtggccgctctaggcagcaaacagttcatcc
+6197610/1
CCCFFFFFHHHHHJJJJJJJJJJJJJJJJJJJJJJJIJJJJJJIJJJJJJ
@7553416/1
aagcgctcatcgggaggtgtggcagcctccttgaccattttagatatttg
+7553416/1
@B@FFFFFHHHHHJJJJCGGIJJJJJJJJJJJJIJJJJJJJIJEIJJJJG
@6198141/1
gggaatctgattgtgctgttgtggaactgcttcacctgtggccggcggca
+6198141/1
CCCFFFFFHHHHHHJJJJJJJJJJJJJJJJJJJJJJJIIJJJJJJJJHF@
@28271/1
cagtggtcttcttgaacttcttcaattgacgcaagaagtaccagaaacgg
+28271/1
CCCFFFFFHHHHHJIIJJJJJJJJJJJJJJJJJJJJJJHIJJJJJJJJJI
@7553586/1
cgttgatgtcgcaagatagtgagacattcactttttagtcataatcttca
+7553586/1
CCCFFFFFHHHHHJJJJJJHIJJIJIIJJJJJJJJJIJJJJJJJJJJJJJ
@2769476/1
gggctatgccatttatcctcgcacgttggcagtaatagtacaagtgaaaa
+2769476/1
CCCFFFFFHHHHHJJJJJJJJJJJJJJJJJJJIJJJJJIJJJJJHIJJJJ
@7553831/1
gtgctgttgtggaactgcttcacctgtggccggcggcacgcagacgcctt
+7553831/1
CCCFFDFDDFDDHJIGIIGHEHGBHFGHIJJIEBGGGHHEECCABBBDDD
@28514/1
cccgtttccaatctccaagacaggaggctccagtactttagctttgacag
+28514/1
BCCFDFFFHHHHHJJJJJJJJJJJJJJJJJJJJIJJJIJJJJJJJJJJJJ
@4831286/1
cgctacttctcgcacggcctttgctctgtatgtatgaccggtactctaag
+4831286/1
CCCFFFFFHHHHHIJIGIJJJJIJJJJIHIIJJJJJJJJJJHIIIJJJJJ
@4832527/1
atttatcctcgcacgttggcagtaatagtacaagtgaaaagtcacttgcc
+4832527/1
@CCFFFFFHHHHHIJJJJJIJJIIJIJJIGIJJJJFJJIJJHIJJJJJJJ
@729328/1
cagccattcccaactgtcctccggtactaacgatcaaatcgatcatgggt
+729328/1
CCCFFFFFHHHHHJJJJJJJJJJJHIJJJJJJJJJFGHFFHIJJJJJJJC
@7555581/1
gaggtgttgaggcgcttgtggtggtgcacgcgcttgggcagagggaatct
+7555581/1
@?=DDBDBD>DHHBGEHHIEGH=D:BBFHGGI@@FADGCDEEEHB/;;@6
@3455681/1
gtcggcaaacgttaagtaagagtccgagtcgaattgagactgcggcgtca
+3455681/1
@CC?DFFFFFHB>FGIEGIIIEFH<EAFHGFGGIHAC?DBBCGBBGH9<D
@6200283/1
agacaaacagacaaacagacaaacagacaaacagacaaacagacaaacag
+6200283/1
CCCFFFFFHHHHHJJJJJJJJJJJJJJJJJJJJJJJJJJJJJJIJJJJJI
@6200293/1
caccgacgacgacactgtacagttagaaatgttacaacctctatactttg
+6200293/1
CCCFFFFFHHHHHJJJJJJJJJGHGIJJJJJIIJJJJJJJJJJIJJJIJE
@3455720/1
aggtgatcgaacatcatgtcttcaaactccactatcatctctttctttgg
+3455720/1
@BCDDFFFHHHHHJJJJJJJJJJJJJJJJJJJJJJJJJJJJJJJJJJJJJ
@7555716/1
gttgtggaactgcttcacctgtggccggcggcacgcagacgccttgatga
+7555716/1
BCCFDFFFHHHHHJJJJJJJJJJJJIJJJJJIJJHHFFDEDDDDDDDDDE
@7555753/1
gttgcggtctttgtacaccttcaggtgatcgaacatcatgtcttcaaact
+7555753/1
@@@DDDFFDHDFHFGBFBEHCGCHB?FHGGHGEIIIIHHGI@GIIIGHGG
@729516/1
ccacaatctggtctggagagaagatcctcatcttgtatagaggaggcttg
+729516/1
CCCFFFFFHGGHHJIJIIIJIIIJJJJJJJGJIJJIIJJIIJGGHIJJJA
@7555904/1
tcgtcttctacttctgcttctggcacatcaggagaagttggctcctcaac
+7555904/1
BCCFFFFFGHHHHJJJJJJJJHIGJIJJJJJGDHIIJJJIJJJJJJIIJI
@729968/1
gggatgcttaaatttacatttagtgtttgtttcatgtcaatcggttcata
+729968/1
CCCFFFFFHHHHHJJJJJJIJJJHHJIJJIJJJIJJIIJJJJJJIIJJJI
@5516026/1
gcccatcaatttatcttcaaatgacgacaccacagttccagtctcaggca
+5516026/1
CCCFFFFFHHHHHJJJJJJJJJJJJJJJJJJJJJJIJJJJJJJJJJJJJJ
@5516110/1
ccacaatctggtctggagagaagatcctcatcttgtatagaggaggcttg
+5516110/1
CCCFFFFFHHGHHJJJIIIIJJJJJJJJJJJJJJJJJJIJIJIIJJJJJ<
@5516430/1
gatcaacattgcgtgctgaacaacatcacacataagaccagtagtatgaa
+5516430/1
@@CFDFDFHHFFFIJJHGGIGCHIIGIIIEIIIIIJJJJIJGHJJIGGIG
@1412161/1
agactcataacgcagccagatgccaaagttcttgatcttcactgggctct
+1412161/1
@@CFFFFFGFFFFGGIGIGGIIFHIIGIJJIJIGEIJIJJJIJJIIIJJJ
@731209/1
ggacagctatcttcataaaagctaaacaacatttataaaattagactata
+731209/1
CCCFFFFFHHHHHJJJJJJJJJJJJJJJJJJJJJJJJJJJJJJJJJJJJJ
@1412484/1
cttcaattgacgcaagaagtaccagaaacgggacttagccacaatctggt
+1412484/1
=8??=BDD>DB:8@CEIIEEF4F9<?;EEIDD>D?9BDI9B?BDCCECC/
@3457932/1
cgattgagtttgtgatggtgcctctgtaggagtttcgggctcggg
+3457932/1
@@?DDBDDCHHFHGIHEGIIIIEIIEHIGHD??CFHIIEBHIEIG
@3458142/1
cagtggtcttcttgaacttcttcaattgacgcaagaagtaccagaaacgg
+3458142/1
BCCFDFFFHHGHHGIJJJJJJJJFHIJJJJJJJJJJJJHIIJJJJJJJJJ
@1413076/1
cgggcttcaacagcttgttagcttgccattgtcctttcctaggagtgact
+1413076/1
C@CFFFFFHHHHHJJJJIIGJJJJIJJJJIJJJJJJJJJJJIJHIFHIIJ
@5517954/1
ctcggacatttcaattttatttagttggtcttggttgaacggaactccaa
+5517954/1
CCCFFFFFHHHHHJJJJJJJJJJJJJJJHIJJJJJJJJJJJJJJJJJJJI
@1413476/1
ggcaaaggtagtaagtcagctgttccacttcatcatcagggatcttgccg
+1413476/1
CCCFFFFFCFHFFIJHHHIJJJJJIJJIJJJJJJJJJIHHGIJIJJJJJJ
@5518380/1
aacaaaaagggggtatacatatcaattgcacggtttctagataacataac
+5518380/1
CCCFFFFFHHHHH@FHIJJJJJJJJJJJJJJJJGHIJJJJJIJJJJJJJJ
@3458929/1
tggcaactgtctacaataagtacattgatgttactcatagacaataactc
+3458929/1
CCCFFFFFHHHHHJJJJJJJJJIIJJJJJJJJJJJJJJIJJJJJJJJJJI
@3459112/1
gccagatgccaaagttcttgatcttcactgggctcttctctgggatttcc
+3459112/1
CCCFF?DDHHHHDIFAEGICHIIGE?EHEHHGIIIIJJJJJJCHDGIIJE
@732793/1
tccttatttccgacccacaaacaattaagccttgggtaccgtagcctgta
+732793/1
CCCFFFFFHHHHHJJJJJJJJJJEHJJJJJJJJJJJHIJJJIJJJJJJIJ
@732874/1
atcgcgtcctattttagttaattagtaatgtgcattgtaaaattctagac
+732874/1
CCCFFFFFHHHGHJJIJJIIIIIJIHEIJJGIIJJIJJJJJJJJJJIFIH
@3459392/1
ggaagagattccatttcccgtttagcagcttcatccagaggcaagcgctc
+3459392/1
CCCFFFFDHHHHHJJJJJJJJJJJIJJJJJJJJJJJJJJJJIJJJGJIJJ
@5519244/1
gctgttgtggaactgcttcacctgtggccggcggcacgcagacgccttga
+5519244/1
CCCFFFFFHGHHGJJJJJJJIIJJJJJJJJJIJJIJHHFFDDEDDDDDDC
@3459517/1
ctggatattcgtatttgacacagaattcagcgacaaatacttctgcgaag
+3459517/1
CCCFFFFFHHHHHJJJJIIIJIJJJJJJJJJJJJGIHIEIIJJJJJJJJJ
@733413/1
cttggttcgtcttttgaagattcagatattgatagttttttcattccctg
+733413/1
CCCFFFFFHFHHHJJJIJIJJIJJJIJJJJJJJJGFIJJJJJHIJIJHIG
@5519666/1
ctgacacctcacccagggcgggatatggaattttaatttatgcccccttt
+5519666/1
CCCFFFFFFHHHHIIEIIJJJIFIEFHI@EHHHHHEHHFFFFDDEDBBDD
@5519715/1
actgagtgacggcacctccgacactgaggtcacggtactcgcggtacatg
+5519715/1
@@@FFFDDHHFDDGHIJJJJJJFIJIIEGIIGGGIFFEIJDIIG>?BEFC
@2098345/1
gtgattctttaatttgacataactcccttatttatgaaccgattgacatg
+2098345/1
8==DBDDFFHGD?ADEHHFIJFGJJEEHJIDHHGIIGGGEGIIIHGHIG@
@733788/1
ctggagagaagatcctcatcttgtatagaggaggcttgggctcgctctcc
+733788/1
CCCFFFFFHHHHHJJJJJJJJJJHIJIIJIJIJGIJJJIJIIIGIIIFIJ
@2098648/1
ggtcattcaatgtctccttccgtcttgggtgagg
+2098648/1
@@@DDFDBFAF>CG@BDFEGAFAFGIG@;CC3E8
@4150157/1
tttttttttaatttttgtgttacgattcgaatactggactagtaaaatac
+4150157/1
CCCFFFFFHGAFHIIEFFDFAFGEAGHHGGICHHIIECHICH@FECGGDG
@734047/1
ctgcaacttggccaggttagggccaacagattgtttgagatgtttgtgaa
+734047/1
@CCFFFFFHHHHHIJIEGIIJJIJJJIHIEHIJJJJJJJIGHDGGIIIJI
@2098747/1
gcagagggaatctgattgtgctgttgtggaactgcttcacctgtggccgg
+2098747/1
@@CDBDFFFHHHDHH@GDCHHIIEHIBEGIGIIIJGIIFIEHEHEGIGHG
@4150364/1
gtcacggtagcactgagtgacggcacctccgacactgaggtcacggtact
+4150364/1
CCCFFFFDHHHHHJJJJGIJJJJJJJJJJJJJJJJJJJJJIJJJJJEHHH
@4151052/1
atacataataaaattagaggaagtaggtgctgggcctcttgtatgcgaag
+4151052/1
CCCFFFFFHHHHHJJJJJJJJJJHJIIHIIIJJJJJIIHIJHHJJJJJJJ
@4151230/1
gtggattttaatgttattattacagcatacataataaaattagaggaagt
+4151230/1
BB@FFFFFHAFHHHIIJJHIJJJJGJJIJJJIIIIHGGGIIJJGJJIIJI
@735170/1
ctcgggttggaatgattctggtgggttgtcctgcagagcttgccacatct
+735170/1
CCCFFFFFHHHHHJIJJJJIIHHIJFHIHIIJJJJJJJJJJJJJJJJJJJ
@7557814/1
ctcgcttattttttgtaataactattaaaaagt
+7557814/1
=@@?1A;??>FF<?8E<2<<AEE?@9??9?EF3
@2100442/1
ctctgtgcctggctcccatgtcacggtagcactgagtgacggcacctccg
+2100442/1
@@@DB=BD?BFA>FDGDEEG<CHGEFH;@<<BFHBAGB@G;<GGDCHBA@
@4151719/1
gcacgcgcttgggcagagggaatctgattgtgctgttgtggaactgcttc
+4151719/1
CCCFFFFFHHHHHJJJGGIJJJJJJJJJJJIJJJJIIIJIJIJJJJJJJI
@4151929/1
ctgggcctcttgtatgcgaaggtgttgaggcgcttgtggtggtgcacgcg
+4151929/1
CCCFFFFFHHHHHJJJJJJJJJFGHIJJJJJJJJJIHIJIJJFHIJJJHH
@735868/1
atacataataaaattagaggaagtaggtgctgggcctcttgtatgcgaag
+735868/1
CCCFFFFFHHHHHJJJJJJJJJJIJJJJJJJJJJJJJJJJJJJJJJJHII
@2101406/1
cccgggtgaggatgcactacatttccgtccatcattttgtcaacgaactc
+2101406/1
@@@=DD0<A:CDDGAHFD3FGHIIBHGIEAF99?FGG@FDH>H<FHGAFH
@7558969/1
ggagagaagatcctcatcttgtatagaggaggcttgggctcgctctccga
+7558969/1
CCCFFFFFHHHHHJJJJJJJJIJJJJIJJIJJIJJGJIGJIIIIJIJJIF
@4152437/1
tgataaagataagtatagactcaaaacctaacgacatcaatcaccagctt
+4152437/1
@@?DDDD?FFFFBHEHGBDFBEHGIAHGHGGG@EAFGDBDDHIEBFGHGI
@6201663/1
gcctcttgtatgcgaaggtgttgaggcgcttgtggtggtgcacgcgcttg
+6201663/1
CCCFFFFFHGHHHJJIJIAFCGHHGIJJJGJJBHGFGIHIIIHGHJHFFD
@6201767/1
tgtcaatcggttcataaataaaaaagttatgtcaaattaaagaatcacgt
+6201767/1
8;=DDBDDADA@DFB?FB?F?E?CHFHGII@CDDD9@GGII@GHIHHII9
@6201842/1
ggcagagggaatctgattgtgctgttgtggaactgcttcacctgtggccg
+6201842/1
CCCFFFFFHHHHHJJJIIJHIHIIIJJHJJJJIHIIIJJIJJGFGEIHIG
@4152845/1
cttgaattccttgatgactgcatagatagaaatcgaa
+4152845/1
???7A?DDDAD<<EEE4?ACFFI>F4CFI4C92<?C>
@2102070/1
atggaaaaaaaaattggtgaaaagaatcacaagtaagatactgcaaacat
+2102070/1
CCCFFFFFHHHHHJJJJGHJJJJJJJJJJJJJJHHJJJJJJIJJJJJIJJ
@6202139/1
cttggcttgagatttgttgcgaccgatgccataaacagtgtgctgggcat
+6202139/1
CCCFFFFFHHGHHJJJGHGIJJIJJJJJJJJJJJJIJJGIIJJJJJJIJI
@4152938/1
aactgcttcacctgtggccggcggcacgcagacgccttgatgacctccac
+4152938/1
@@@FFFFFHHHHHIIJIJJJJJJJIJIJJIIHHFFDEDEDDDEDDDDDDD
@4153025/1
cggcgtcgcttgcggtaccggcgtcg
+4153025/1
;@@DDDDDHFFHFII?EAGGDDF@A<
@2102485/1
atgtcacggtagcactgagtgacggcacctccgacactgaggtcacggta
+2102485/1
;@;=BDDDHFHFHGGIG9F<B@CGHAEABGGE:@DHGIGIGGFFFHEI;A
@2102629/1
gcaagaagtaccagaaacgggacttagccacaatctggtctggagagaag
+2102629/1
CCCFFFFFFHHGHJJJJJJJJIIJJJJJJJIIJJJJJJIIJJJIJHIIIJ
@7560075/1
ctcatcttgtatagaggaggcttgggctcgctctccgaagggagcttgcg
+7560075/1
C@CFFFFFHHHHHJIIJJJJJJI>GHIJEHIJJIJJIGIGGIGGGJIGHG
@6202857/1
tgatagagacgatttcaccagtggtcttcttgaacttcttcaattgacgc
+6202857/1
CCCFFFFFHHHHHJJJJJJJJIJJJJJJJJJJJJJJJJJJJIJJJJJJJI
@29942/1
gaaaaattgacggccagccttaacgtacgattccaacgccccctggcgta
+29942/1
CCCFFFFFHHHHHJJJJJJJJJJJJIJJJJJJJJJJJIIJJJJJJJJHFF
@30136/1
cctgacacctcacccagggcgggatatggaattttaatttatgccccctt
+30136/1
B@@DFFFFHHFFFIJIIIIIJJIHGHGHJGICCHHHGHFFFFFFEEDDDD
@2770887/1
ctttaaggggatctgctgtctgtggagctgatgcttgctgggcctcagct
+2770887/1
C@CFDFFFHHHHHJJJJJJJJJJJIHHIJJGIJIJJIJJJGGIJIGIJJI
@1415892/1
cttctataacgctcgtcgatatcaaacagttcaagtcattgttcttaaac
+1415892/1
CCCFFDFFHHDHHIEFHHIIIIIGHIGIIHIGHEIHIIIIIGGHIIIIDG
@6887130/1
agcatacataataaaattagaggaagtaggtgctgggcctcttgtatgcg
+6887130/1
@<@FDDFADHBFFIGHGGHIIGGFGGIGHIEGDC@?EFF@DFGGIE9BFD
@1415997/1
gtggcgttgatgtcgcaagatagtgagacattcactttttagtcataatc
+1415997/1
CCCFFFFFHHHHHIIIJIIIIJJHIGIGHFHIHJIIIJIJJJJGGIGJJI
@6204078/1
aacaagtatcctttgtatcagtctctctgtatactggaaatcttcgtagc
+6204078/1
CCCFFFDDGGHHHJIFHIJJJIHIIJGJJJJJJJJJJIJIJJJIIIGIGG
@3459795/1
cttcttgaacttcttcaattgacgcaagaagtaccagaaacgggacttag
+3459795/1
CCCFFFFFHHHHHJJJIJJJJJJJJJJJJJIGHIJJJJJJJJJJJJJJJJ
@4834863/1
gtcgcgcttggtcgtcttaccaccacccgcattctcttctcccgtgttgg
+4834863/1
CCCFFFFFHHHHHJJJJJJJJJJJJJJJJJJJJJJJJJJJJJJJEHHHHH
@6887705/1
gcccctcagatacaccgtcacggaatacaaatatcttcttcggcaatctg
+6887705/1
@@<DDDDDFDDBDH3<EGHGGEG<FGGHDGGH9:BDHIIIGGA@D;CDCH
@3459874/1
cgttgaacaccttaggacgaagtgatgg
+3459874/1
1=:BDBDADFF3CCG3A<8FCFFEGCA@
@2771349/1
cgcaagaagtaccagaaacgggacttagccacaatctggtctggagagaa
+2771349/1
@@CDDDDEHFDHHJJIIGGIDEEAGEHGIGGGHIIDGGEBFHGIJJHIEG
@3459926/1
gcgttctcatgtaatttttaatgttctccaaatcgacgactcctgtggct
+3459926/1
CCCFFFFFHHHHHJJJJJJJJJJJIJJJJIIJJIJJJJJJJJJJJHIJJJ
@6887979/1
agtgcatcaagttctcctgcttcatacaacaacttgcaagcatttagagc
+6887979/1
@<?DDDFEHHBDF@GEGGIIJJJGIIIIGHEGFEHIGI@D=HIIG@DDDB
@6888315/1
gctgggcctcttgtatgcgaaggtgttgaggcgcttgtggt
+6888315/1
@@@?DB=DHA<CFCEFGH<CGG>?EGEACGC7DEHICFH7.
@4835583/1
agcacagaatagtcgcgtgtgatgccgcttttgcaccacaataaacgtga
+4835583/1
CCCFFFFFHHHHHJJJJJJIJJJJJJJJJJJJIJJJJJJJJJJJJJJIJI
@4835648/1
gtagcactgagtgacggcacctccgacactgaggtcacggtactcgcggt
+4835648/1
CBCFFFFFHHHFHIJJIJJJJJJJJJJJJJJJJJGHGIJJGHJJJJJHF=
@2771959/1
ctctggtggaggtttctcctgtgacggcatagccgcagcctccgattgag
+2771959/1
CCCFFFDDHHHHDGIJJJJJJIJJJJJJJJJJJJJJJJJJJJJJHJJJJJ
@1417820/1
acgcaagaagtaccagaaacgggacttagccacaatctggtctggag
+1417820/1
CCCFFFFFHHHHHJJJJJJJJJJJJJJJJJJJJJJJJJJJJJJJJJI
@1417900/1
ctcggacatttcaattttatttagttggtcttggttgaacggaactccaa
+1417900/1
@@@DDDD<DFHDBEGHIE?<CHBFEFDH8C?FHGEGDBGGAAD=FGGGHA
@736516/1
cgttgagtttgatgacagcgtagttaacttcaatggaagtggcgacctct
+736516/1
=@:BDDDDHHFFDE@GIGGHA?FA@A@?CCC@GEEC9DDHGIIGG@GHIA
@3461048/1
ttcccgtttagcagcttcatccagaggcaagcgctccaagttgcttggag
+3461048/1
CCCFFFDDHDDDHIJGIHIJJIGIGHIJJIIIIJJIIJIIGGIIIJJJGH
@2103269/1
ccgacactgaggtcacggtactcgcggtacatgttgtgtacacctgagcg
+2103269/1
C@@FDFFFHHHGFGHIJJCFGIIIIIJJIGIIGGGIEHHJJIIIJGIIGI
@7561339/1
agggaatctgattgtgctgttgtggaactgcttcacctgtggccggcggc
+7561339/1
CCCFFFFFHHHHHJIJJJJIJJJJJIJJJJJJJJJJJJJJJJJJIJJJHB
@2103852/1
tgctgggcctcttgtatgcgaaggtgttgaggcgcttgtggtggtgcacg
+2103852/1
@@@BD>?;DCCFF?AAAEC@7@@?1@CEF<CFGFGIDEFEI=@;FEIIEF
@737414/1
ataatcattcctggaatccgtgtcgacggcgatgagagcccacgacgtaa
+737414/1
@@@DFFFFHGHHHIGIIJIJHHHH<8<CGHIEH:DHGGGEHEEHHFDACA
@4153638/1
cgatgttatacatatagcatttcggatctatagaggctgtcactgcagcg
+4153638/1
@@@DAA?A<CABDBGBG<HE?AI@F1F@?HBFI>FCGCD?F?BBDEGGIG
@7562076/1
cttattaaattaatcgcacttctttgttttatttaaaaagcttaagttga
+7562076/1
CCCFFFFEHHHHHJJHIGIEHGIIGIJJJJJJIJIJJIIJIIIJJIBGIJ
@7562098/1
gttgttaagaggtgttacctgcaacttggccaggttagggccaacagatt
+7562098/1
CCCFFFDFHHHHCGIIJJJJJJJIJIJJJJJJJJGGGHGJEHHJJJJIJJ
@737601/1
cttttgtcaatttccttctgcttttcttcctcttcaagagctcggcggta
+737601/1
B@@FFFFFHHHHHJGHIJIJGEHJJHGGHEHIJJJIJJIJJJJJJJIIIJ
@4153805/1
ctccatcatattgtttgagatcgtcaaaccaaattccttcacatacaagt
+4153805/1
CCCFFFFFHHHHHJJJJJJJJJJJJJIJJJJJJJJJJJJJJJJJJJJJJI
@2104699/1
ccacaatctggtctggagagaagatcctcatcttgtatagaggaggcttg
+2104699/1
CCCFFFFFHHHHHJJIIJGIIJJJJHJJJJJJJJJJJJJJJJJIJJJJJG
@738130/1
cctgagccatagcaaacagccactggcaatgtggatagctggacaaggca
+738130/1
CCCFFFFFHHHHHJJJJJJJJJJIJJJJJJJIIJIIIIJJJIJJJJJJJJ
@5520803/1
agcgagactcataacgcagccagatgccaaagttcttgatcttcactggg
+5520803/1
@@@FFFDFHHGGHGEHJFJIIIJIJIIIIIIJIIGGJIIGFGIGIIJJII
@4154984/1
ggcctcttgtatgcgaaggtgttgaggcgcttgtggtggtgcacgcgctt
+4154984/1
CC@FFFFFHHHHHJJHIJJFFHHJHIJJJJJJJJJJIJJGGIJJJJHHFD
@2106065/1
cactgagtgacggcacctccgacactgaggtcacggtactcgcggtacat
+2106065/1
CCCFFFFDHHHHHJJJJJJJJJJJJJJJJJHIJJJJHIJJJIJJHHFFFF
@739404/1
ctgcaaagttaaccatcttgtattcaaaagaaaacctagaatcactggtt
+739404/1
CCCFFFFFHHHHHJJJJJJJIJJJJJJJJJJJJJJJJJJJJJJJJJJJIJ
@2106481/1
cctccaacttgatacaagcttctcgcacagcagtgagttcgtgttgcaag
+2106481/1
CCCFFFFFHHHHHJJJJJJJJJJJJJJJJJJJJIJJJIIJJIJJJJJJJI
@4155824/1
ataatcgatatcaaactaaacctacgttaaataatttaaccaggaaaacc
+4155824/1
CCCFFFFFHHHHHJJJJJIJJJJJJJIJJJJJJJJJJIJJJJJJJJJJJJ
@4156104/1
attgacctttcctaggagtgactttcccgtttccaatctccaagacagga
+4156104/1
CCCFFFFFHHHHHJJJJJHIJJJJJJJJJJJJJJJJJJJJJJJJJJJJJH
@2106982/1
ggcagagggaatctgattgtgctgtt
+2106982/1
?@@FFDBDD??CDGGBGIEHEHHHFH
@2107122/1
gacgatttcaccagtggtcttcttgaacttcttcaattgacgcaagaagt
+2107122/1
CCCFFFFFHHGHHJJJJIJIJJJJJIJJJJJJJJJJJJJJJJJJJJJJJF
@2107203/1
gtccccatctgaggaatagtattgttaaatcaaaccaaatatgctat
+2107203/1
CBCFFFFFHHHHHJJJJJJEHIJJJIJJJJJJJJIJGIIJJJJJJJJ
@4156610/1
gtatgttattagtgttggattttacaaagtttaccagatacattaacttc
+4156610/1
CCCFFFFFHHHHFHIJJJJJJJJJJJJJJHHJIJJJJJJJJJJJJJJJJJ
@5522749/1
gtacaaagcaaaggtcgggcagttcgtcaacaagacattactagctg
+5522749/1
@@?DDDDDDDFFFB?EFA>A8?1@FBCDF:9BGDA?B@FEDAFACDB
@2107950/1
accgcatccaactcggatcagccgtttctgagattagcgcgcacagacga
+2107950/1
@@@D?DDDHAFDDHIIIIIIG@GI:CBCGHGIGF>FHIIEIIGIFH@EEB
@5523119/1
cgtcactattctaggattgtgtaggtaatattattaaacgaagaacatgc
+5523119/1
CCCFFFFFHHHHHJJGIJJIHHIJJFJIJJJJJJJJJJJJIJJJIJJJJJ
@740890/1
acctccgacactgaggtcacggtactcgcggtacatgttgtgtacacctg
+740890/1
@<@FFFFFHGHHHIIGFHCFHBEFGGIFGBG@AAHHIGACHHFAHIIICH
@6206037/1
ccaaattcttcttcttcagccggctttggtggttctttggctgcctctgg
+6206037/1
CCCFFFFFHHHHHJJJJJJJJJJJJJJJJHJJIIIJJJJJJJJJJJJJJJ
@4836309/1
cgagtcatttagctgaagttttaatattacttgaattacactacatcact
+4836309/1
BCCFFFFFHHHHHJJJJJJIJJJJJIJJJJJJJJJJJJJIJJJJJJJIIJ
@740968/1
gccctcaatctgcaccagttcatacttgggcacagttcctcgacgagcaa
+740968/1
CCCFFFFFHHHHHJJJJJJJJJJJJJJJJJJJJJJJJJJJJJIJJJJJJJ
@5523564/1
gcagagggaatctgattgtgctgttgtggaactgcttcacctgtggccgg
+5523564/1
@@?DDDADAFFFDHIIGFGHGIIAFHH@E9<DGDCHGGIIIIBFFGECGE
@2772463/1
gacaccttgtggctgtgacttgtagtcaaggtggagattttactatcttt
+2772463/1
@@@FFDFFHFDDDHGCCHHGGHIIIHGEFBG:CEGIDDFHI@FHGIGEHG
@2108708/1
gtcacggtagcactgagtgacggcacctccgacactgaggtcacggtact
+2108708/1
CCCFFFFDHHHHHJJJJHIIJJJJJJJJJJJJJJJJJJJJGIJJJJHIHH
@2772643/1
gcttgggcagagggaatctgattgtgctgttgtggaactgcttcacctgt
+2772643/1
CCCFFFFFHHHHGJEIIJJJIIJJHHIIJIJJHIJJJJJJJIJJIJJJIH
@6206646/1
ggattttaatgttattattacagcatacataataaaattagaggaagtag
+6206646/1
CCCFFFFFHHHHHJJJJJJJJJJJJJJJJJJJJJJJJJJJJJJJJJIIHG
@1418081/1
atcgttctcagcatggtaagaaggtggcggccagaatctagacatgcaca
+1418081/1
@@@FDFFFBDFHHHAHIIECDHGE;EF??D>DDG@BCCHGICGHIII@EH
@5524202/1
gatctgtttcttggcatctatagatgtcggtggcgcacagggcacgcttg
+5524202/1
CCCFFFFFHHHHDGIJJIIJIJJJJJIJJJHJJFIIJJGIIJIIGIIJJG
@5524448/1
cctcatcttgtatagaggaggcttgggctcgctctccgaagggagcttgc
+5524448/1
CCCFFFFFHHHHHJJJJJJJJJJJHIJJJJJIIJJJJJJJJJJEIJIJJI
@3461541/1
ctcttctaaagcaaacaatgagacctgtgcaacccatttgatgctgacac
+3461541/1
@@@DDDDDBHBDHBBD@EDHHAHG:CECCCEDFHGIEEHADGDDGEGEEC
@6207307/1
gcatgttctctcgcgccaatggcatgtatacatgcctactagtgatgtag
+6207307/1
CCCFFFFFHHHHHJJJJJJJJJJJJJIJJJJJJJJJJJJJJJJJJJJIJJ
@6207339/1
cgtcattcgatatcttctgtagctgctgtgtgaagttcttcaaagcgtct
+6207339/1
CC@FFFFFHFHHHJJJJJJIIJIJJJJJIIHHJJJHIIJJJJJJJJJJJJ
@4837771/1
ctgcaacttggccaggttagggccaacagattgtttgagatgtttgtgaa
+4837771/1
CCCFFFFFHHHHHJJJFHIJIJJJJJJJJIJJJIJJJJJJJJIJJJIIJJ
@3461911/1
gtgctgggcctcttgtatgcgaaggtgttgaggcgcttgtggtggtgcac
+3461911/1
CCCFFFFFGHHHHJJHJJJJJJIJJCFFGIHIJGIJJIJGHIGIIAGGIJ
@4838340/1
gttgtggaactgcttcacctgtggccggcggcacgcagacgccttgatga
+4838340/1
B@@FFFFFHHHHHIJJJJJJJIJJIJJJJJJJIJHHFFDEDDDDDDDDDE
@2773535/1
agcaacttgaatgtgagtttttatcggaagccaatcttcagtatttttgc
+2773535/1
CCCFFFFFHHHHHHIJJGJJJJJJJJJJJJJJJJJJJJJIJIIJJJJJIG
@4838431/1
cccccgtcttcaccgctgtaaccaccaacagtgacagcacagcgttgttc
+4838431/1
CCCFFFFFHHHHHJJJJJJJJJJJJJJJJJJHIJJJJJJJJJJJHIJIJJ
@6208167/1
gtggattttaatgttattattacagcatacataataaaattagaggaagt
+6208167/1
BBCFFFFFHHHHHIJJJJJJJJJJJJJJJJJJJJJJJJJJJJJJJJJJJH
@1419476/1
ggagcagatatagcggtggaggggaacacagtttgagttgggggtcgcac
+1419476/1
=;;DDBDDHBHDFGEG8E@FHGHB8:DHG@G?DBB??BBDEGGGHFECBB
@6208225/1
gccagatgccaaagttcttgatcttcactgggctcttctctgggatttcc
+6208225/1
CCCFFFFFHHHHGJHIIJJJJJJJJJJJJJJJJJJJJJJJJJIJDEIJJJ
@6208235/1
ctcctgcaccatgctgctcatctcgtgcactatctcttgtctgtgttgtt
+6208235/1
@@@DFFFFDHFHHGIJIJIIIGEIGF?GGCHGE>FHJJEHGGF?FFGIGI
@6208278/1
cgttgatgtcgcaagatagtgagacattcactttttagtcataatcttca
+6208278/1
CCCFFFFFHHHHHJIJJJIHIGIIJGGGIJHIJJJJJJIGIJIJJJJJJI
@1419688/1
catcactgtcgtgtcctttatacatttcggcatggcgatca
+1419688/1
CC@DDEDD<AF<??CGEGG<<@BCHFFHIDHI>FD9@@GEA
@2773840/1
gtcgatatgtggatgtagctgccattatgtagactgttgtgttgaccaat
+2773840/1
@@@D7DB8ACF?FBBHAHIEHFGFGHBGGIH>?GGEEFHDAFGI<B>?GH
@6889655/1
ctcccatgtcacggtagcactgagtgacggcacctccgacactgaggtca
+6889655/1
@BC=DEFFHGHHHJIIIIJJJJIJHIJJIIIIGIIJJJJIJJJJGIJIII
@4839274/1
tgtgcctggttccacgttatattggacattaggaccgtcattgaacaatc
+4839274/1
@C@DFFFFHHHHHIIIFFHGGJJJJJJJIIJJGIIJIHIJJJJJJJJJJJ
@1420315/1
cagtggtcttcttgaacttcttcaattgacgcaagaagtaccagaaacgg
+1420315/1
BCCDDFFFHHHHHJJJJJJJJJJJJJJJIJJJGJJJJJHIIJJJJJJJJJ
@31955/1
ctttaatttgacataacttttttatttatgaaccgattgacatgaaacaa
+31955/1
;?;DDFEAB?F>AEDFGGGDFBFHDHIIGGGIBHI:@FG3B@GDBDFHEE
@32051/1
atcttgttatacgtaaaacaaactcgtactaaggcctaagtacagtacct
+32051/1
CCCFFFFFHHHHHJJJJJJJJJJJJJIJJJJJJJJJJJJJJJJJJJJJJJ
@32180/1
atacataataaaattagaggaagtaggtgctgggcctcttgtatgcgaag
+32180/1
CCCFFFFFHHHHHJJJJJJJIJJHJJJHIJJJJJJJJJJJJJJJJJJJJJ
@2774545/1
gccagatgccaaagttcttgatcttcactgggctcttctctgggatttcc
+2774545/1
CCCFFFFFHHHHHJHIJJJJJJJJJJJJJJJJJJJJJJJJJJJJIJJJJJ
@4840058/1
gcggtacatgttgtgtacacctgagcgagactcataacgcagccagatgc
+4840058/1
BCCFDDFFHHHHHFHFGHFIEFHJJIJIJHIJJJJJJJJJJJJIJJGGII
@1421078/1
gccagttataaagcatagcccgaagtgctattggcacacaggcataatgc
+1421078/1
B@CFFDFFFHGHFEHHIGIIIJJJGIGIJGICDDHEHGHFHHIIIIIJII
@32496/1
tgagcgagactcataacgcagccagatgccaaagttcttgatcttcactg
+32496/1
@@@AA@@@DHHHFGCAFGBF@:CGDGGICDDBFF?9BDBFDHD>FGCHH=
@6891260/1
ctgtgatctgtttcttggcatctatagatgtc
+6891260/1
?@;DBA?B<FF?FBEGICAFH9BAAHHCH>H<
@1421767/1
gtaatttttaatgttttccaaatcgacgactcctgtggctttcagtgaaa
+1421767/1
@@@?BDBDABDFF<C@DG>CFHHBFFGEEH<?FH>BGGDFHII>FGG@CB
@5525629/1
cttgttgttaagaggtgttacctgcaacttggccaggttagggccaacag
+5525629/1
@CCFFFFFHHHHGJICGHIIIIJJJJIGIJJJJJJJJGHGIIIHIJJJJI
@7563441/1
agataagtataggctcaaaacctaacgacatcaatcaccagcttaaaagc
+7563441/1
CCCFFFFEHHHHHIJJJJJJJJJJJJJJJJJJJJJJJJJJJJJJJJJJJJ
@4157322/1
cagttctcgattatcgaatttttcgccatgagtaagcgatcgggctctca
+4157322/1
CCCFFFFFHHHHHJJJJJJJJJJJJJJJJJJJIJJJJJIJJJJJJJJJJJ
@4157405/1
ctcttgtatgcgaaggtgttgaggcgcttgtggtggtgcacgcgcttggg
+4157405/1
CCCFFFFFHHHHHIIJCGHIJJJJJJJJJJJJJHHIFGIJJJJJHFFFDD
@5526382/1
tggattttaatgttattattacagcatacataataaaattagaggaagta
+5526382/1
<@@FDFEDFFDA?EHADGGICGGIIFI<FFFGAHFHEBHH>EGG3?F@0B
@5526427/1
cctacttaaagacatcatgataaaaatgtgtcattggagtcatattatgt
+5526427/1
@@CFFFFDDFFDDIJJIJIIHIIJJJJJHIGHJIEGGHIFHHJJJJJJJE
@7564013/1
cttgccattgacctttcctaggagtgactttcccgtttccaatctccaag
+7564013/1
@?=BBDD;C?DDAH@GGHAE?;EHHHCA<<?C?CCGB?C91:?DDB<D?3
@7564066/1
ccactccatactttgtttcatttaaatttacgggctatgccatttatcct
+7564066/1
CCCFFFFFHGHHHJJJJJIIIJJJJJJJJJJJJJJJJJJJJJJJJJJIIJ
@7564166/1
cctgtggccggcggcacgcagacgccttgatgacctccactttgatgatc
+7564166/1
@@@D=?DDHHHA@F?@FFHBH@@B<==:BBEEEBCCCCACACCA>CA@BC
@1422887/1
agtgtgtgtaggggaagggttaggcaacttaatttcgtggattagtagct
+1422887/1
@@@FFFFFHHGGAHGHBHGEGHGJIJJIJGGIIJJJJHIJIJIIGIGJJI
@1423136/1
gtgcgtgcaggatcctcgtcattgcctggcatacaaggcaaagcaccgac
+1423136/1
CCCFFFFFHGGHHJIJIJJJIJGGIJJJJJJJIJJGGIIEIGIIJJJJJI
@7564573/1
gtgacggcacctccgacactgaggtcacggtactcgcggtacatgttgtg
+7564573/1
@@@FFFFFHHHHHJJIJJJIIIJGFGHIJIFHIJJIJJJGHHHGHFFFFF
@1423985/1
ctgtgatctgtttcttggcatctatagatgtcggtggcgcacagggcacg
+1423985/1
CCCFFFFFHHHHHJJJIJJIJIJJJJJJJJHGJJGIJJJJJJJJJJJJJJ
@6891961/1
gagcgggagccgtacagacggagtagcgagccccatgagcgtacgtgtgg
+6891961/1
@CCFFFFDHHHHA@GFIIGJJIIFGHGIJJIJGJIJJJHHHBFFDEECDD
@1424208/1
ggattttaatgttattattacagcatacataataaaattagaggaagtag
+1424208/1
CCCFFFFFHHHHHJJJJJJJJJJJJJJJJJJJJJJJJJJJJJJJJJJJJI
@1424380/1
ggtagcactgagtgacggcacctccgacactgaggtcacggtactcgcgg
+1424380/1
BC@FFFFFHHHHHIJJJJJIJJJJIIJJJJJJJJJHHIJJJCHIJJJJHF
@741954/1
atacataataaaattagaggaagtaggtgctgggcctcttgtatgcgaag
+741954/1
CCCFFFFFHHHHHJJJJIJJJJJJJJJIIJJJJJJJJJJJJIJJJJJJJJ
@6892575/1
gacgcaagaagtaccagaaacgggacttagccacaatctggtctggagag
+6892575/1
CCCFFFFFHHHFHJIJJJIJIJGIADHGIGGGIIGJJIJJJIIIIIGEBG
@7566198/1
gtgttaccgaccagagtagcaaccaccttcaatcctttaacgaatgcagc
+7566198/1
?@@DDBDDA?FHH??CHGICGB?:EGBGH?::???D@FDADHBH?FHDC<
@742152/1
ccaattcactgttcattacctgtgaaaactgcccctcagatacaccgtca
+742152/1
??@FFFDEHHHFHIIJIIHJIGHGGGDBGBHHJGIIIIHGIJIJJGHGGE
@4159167/1
gcagagggaatctgattgtgctgttgtggaactgcttcacctgtggccgg
+4159167/1
@C@FDFFFGHHHGJGIJIGIJIJJJJIIJJJGHGHIJJJJJIJIJJJJJJ
@1424817/1
cccatgtcacggtagcactgagtgacggcacctccgacactgaggtcacg
+1424817/1
CCCFFFFFHHHHHIJJJJJJJJIJJJJJIJJJJJJJJJJJJJJJJIJJJJ
@6892886/1
tgacgcaagaagtaccagaaacgggacttagccacaatctggtctgg
+6892886/1
<@@FFDDDHFFHCGFHIIGGGEIGIIGHIEGGIIHIIGIIFGEGGHH
@1424996/1
gggtatgttattagtgttggattttacaaagtttaccagatacattaact
+1424996/1
@@@DFFFEHHHHGGFGHGIJIIIIJIIJJFIHIIIJJGHIIIJIJIJJIJ
@7566585/1
tccgaatctaatattacataactaatcctaggaccattaacatatcttac
+7566585/1
CCCFFDFDHFFHDFIGHIIJJIJIGIHIJGJIGGIHEFGGIHHHHIIJII
@7566614/1
ctccaatcctttactcgaatagtcttttctaacttgaacagtgcgatgtt
+7566614/1
CCCFFDEFHHGHFIIIIIIIIIFCFHIIIIGIHIIE@GGHE?CFHDIIFG
@4159462/1
tggcgttcatgcggcaaacgcctattaacattatcatcgttctcagcatg
+4159462/1
CCCFFFFFHHHHHJJJJJJJJJJJJJJJJJJJJJJJJJJHJJJJJJJJJJ
@2774671/1
gttgtgtacacctgagcgagactcataacgcagccagatgccaaagttct
+2774671/1
CCCFFFFFHHHHHIIJIJJJJJJJJJJIJJJJIJJIIJJJJJJJGIIJJJ
@742521/1
gacgatttcaccagtggtcttcttgaacttcttcaattgacgcaagaagt
+742521/1
CCCFFFFFHHHHHJJJJIJIIIJJJJJJJJJJJJIJJJJJJJJIJIJJJD
@4159510/1
atacataataaaattagaggaagtaggtgctgggcctcttgtatgcgaag
+4159510/1
@CCFFFFFHGHGHJJJJJJJJJIIIIJCFGEIJIIIIIJJJFHIJJJJIJ
@6893324/1
ctggttcgattgggcctcaaaaaatcacgtttatacattttttttttaat
+6893324/1
@@@DDBDD8CADF@BEGEFHDHEDGGIIIDGEGIBDHHHIIIIIIHF;CC
@6893408/1
cgtcaatgtgtgccccacagacaattttctagtg
+6893408/1
@@@DDDDDHDFBDAFH=DFAFGEDHBF@HGIIE<
@6210686/1
gttcttttttcagccctcatacaaaccgtaaaggcggaatatccaagtct
+6210686/1
CCCFFFFFHHHHHJJJJJJJFHIJJJIJHIJGJIIIJJIJIIJIIII@GH
@2775545/1
cgattgacacgaaacaaacactaaatgtaaatttaagcatcccacaatat
+2775545/1
@<@DDDDD???DCFGGEGIGDHHHGGEECGFGHEDFEEGHIAGHIIHGII
@7568121/1
gtgctgttgtggaactgcttcacctgtgg
+7568121/1
?@?DD?DDFDBCFGB<?EHHGGAHHE<F9
@5527884/1
tgtcacggtagcactgagtgacggcacctccgacactgaggtcacggtac
+5527884/1
CCCFFFFFFHFFHJJIJJEFEHJJIIJIIJJJJJJJJJGIJCHGJJJEGH
@33230/1
acactgtacagttagaaatgttacaacctctatactttgcattaaaataa
+33230/1
CCCFFFDDHHHHHIIJJJJJJJJIJJJJJJJJJJJIJJJIJIIJGGHIJJ
@33303/1
gttttcatcttaagttcggaaagattataatatttctttagtttaagtcc
+33303/1
CCCFFFFFHHHHHJJJJJJJIIIJJJJJJJJJJJIJJJJJHIIJJIIHIJ
@5528249/1
ctctgtgcctggctcccatgtcacggtagcactgagtgacggcacctccg
+5528249/1
CCCFFDFFHHHHHJJJJIJJHGIJJJGIIJJJGJIGHIJIIIIIGJJJJE
@6211434/1
ggtagcactgagtgacggcacctccgacactgaggtcacgg
+6211434/1
@@?DBDDDHDBBF?DHG6DE@AFFAGGF:DHIEHA9BDH<>
@6211637/1
gacgatttcaccagtggtcttcttgaacttcttcaattgacgcaagaagt
+6211637/1
CCCFFFFFHHHHHJJJIJJJJJJJIIIJJJJJJIJJJJJIJJJJJIJIJF
@2776130/1
ctcgcacgttggcagtaatagtacaagtgaaaagt
+2776130/1
@@<???DD:A=DC:AAFHEIGIGGC@E:::C4CDF
@6211782/1
ctgggcctcttgtatgcgaaggtgttgaggcgcttgtggtggtgcacgcg
+6211782/1
CCCFFFFFHHHHHJJJJJJJJJFGIJIIJJJJJJJJIJJHGJIGIJJJHH
@33717/1
tcttgaacttcttcaattgacgcaagaagtaccagaaacgggacttagcc
+33717/1
CCCFFFFFHHHHHJJJJJJJJJJIJJJJJHJIJJJJJJJJJJJJJJJIGI
@7568896/1
ggcccaccaggccgttacagatgaactcccgtcgatgaccagcagaaggc
+7568896/1
CCCFFFFFHHHHHJIJJJJJJJJJJJJJJJJJJJJJJJJJJJJJJIJIID
@2776289/1
gccttagctgcggaatgcttagcttccttcttagagcgtcccgtacccat
+2776289/1
=@@DDFBDFDDFFIIIGHHHIEEEGAFGADBFGGGEHGFGHIDGHHIIGG
@6212133/1
gccttagctgcggaatgcttagcttccttcttagagcgtcccgtacccat
+6212133/1
CCCFFDDDHDHGDFHIFGGGIEHIIIJJIJJJJIJGGIDGFHIFGIIJJI
@33971/1
gaggagcaaatggaaaaaaaaattggtgaaaagaatcacaagtaagatac
+33971/1
CCCFFFFFHHHHGJJJJJJJJIIGIJGHIJJIJIJJJJJJJJFHIJIHGH
@33988/1
ggtgcacgcgcttgggcagagggaatctgattgtgctgttgtggaactgc
+33988/1
@@@DFFFFHHHHHIJJJIJIIIIHIIJJIHIIJHIIJJGIJHIJIIIJJI
@5529428/1
tcgacatcgacataacaataacccctgctatttttttttatttttatttt
+5529428/1
CCCFFFFFHHHHHJJJJJJJJJJJJJJJJJJJJJJJJJJAGIJJJGHHHH
@5529429/1
cggctttttccagatccactcttgctccatggtccaggagcagcagcgtg
+5529429/1
CC@FFFFFHHHHHIIJJJJIJJJJJJJJJJJJHGIIJJJJJJJJJJJJHG
@2776764/1
gtcttggttgaacggaactccaatcctttactcgaatagtcttttctaac
+2776764/1
CCCFFFFDHHHHHJJJJJJJJJJJJJJJJJJJJJJJJJJJJJJJJJJJJH
@2776778/1
ctggggaaaagatcctcatcttgtatagaggaggcttgggctcgctctcc
+2776778/1
;@@DDD?<DDHAFGIII>HGHHIHHIFIDHIIIIEHI@A?BD;FEICC3=
@5529940/1
aggtgctgggcctcttgtatgcgaaggtgttgaggcgcttgtggtggtgc
+5529940/1
B@CDFFFFHHHHHJJJJIJJJJJIJJJEGGHIJJJJJJJJJJJJJJJIII
@4841485/1
gcctgataagcccagacctagcccaaattcttcttcttcagccggctttg
+4841485/1
CCCFFFFFHHHHHJJJJJJJCGIJJIIJJJJJJJJJJJJJGGJJJIJIJG
@5530416/1
aggaagtaggtgctgggcctcttgtatgcgaaggtgttgaggcgcttgtg
+5530416/1
CCCFFFFFHHHHHJJJJJJJJJJJJJJJJJIJJJHGHIJJJJGIJJJJIJ
@6213888/1
ctgggaaaattacactaattctatgcaaagtatagcttgtatttgttatg
+6213888/1
CCCFFFFFHHHHHJIJJJJJJJJJJIJJIJHIJJJJJJIJJJJJJJJIJI
@2777562/1
cgcggtacatgttgtgtacacctgagcgagactcataacgcagccagatg
+2777562/1
CCCFFFFFGHHFHIHGIJIHIHJJJJJJJJIJJJJJJJJJJJJIJIIJJJ
@6214369/1
gtggattttaatgttattattacagcatacataataaaattagaggaagt
+6214369/1
BBBFFFFFHHHHHIJJJJJJJJJJJJJJJJJJJJJJJJJJJJJJJJJJJH
@4842812/1
cccctggcgtaaaataacgtcaatacattggatctcctcagtaggatggc
+4842812/1
CCCFFFFFHHHHHJJJJJJIJJJJJJJJJJJIJIJJJIJJJGGIJJIIII
@2109764/1
ggacgaagtgatggcaccaggatagagttaatgccgccaagtttgacgtt
+2109764/1
C@@FFAD?CFFH>BBHDGDHGIEGGHGEGEBF99BFAGIGGHFHGEID@G
@6214468/1
gccagatgccaaagttcttgatcttcactgggctcttctctgggatttcc
+6214468/1
CCCFFFFFHHHHHJIIJJJJJJJJJJJJJJIJJJJJJJJJJJJJIIJJJJ
@4842910/1
cacggtagcactgagtgacggcacctccgacactgaggtcacggtactcg
+4842910/1
CCCFFDDFHHHHHIIEFHHHGIGIJIJJJJIJJJJJJJFHIJJJFHIJJH
@743082/1
agcatggtaagaaggtggcggccagaatctagacatgcacagctcttgca
+743082/1
CCCFFFFFHHHHHJJGHIJJJJJJJJJJJJJJJJJJJJJJJJJJJJJJJJ
@2778045/1
agccacaatctggtctggagagaagatcctcatcttgtatagaggaggct
+2778045/1
8;@D;DDDDHHFDHB:A;AFCHGHEHIE@FGCEGH>BGIHIHGGEFH>@G
@3463440/1
cactgagtgacggcacctccgacactgaggtcacggtactcgcggtacat
+3463440/1
CCCFFFFDHHHGHJJJJJJIJJJJJJJJJJHIIJJJHIIJJIJJHHDFFF
@2110365/1
ttgtaatataatttcttttttaataattgttataaattcgtaattcgtag
+2110365/1
BC@DDFFFHGHGGGIIJJJJJIIJIGHIIGHIJGIHHJGGCFGIJJJJIG
@4843436/1
gcctcttgtatgcgaaggtgttgaggcgcttgtggtggtgcacgcgcttg
+4843436/1
CCCFFFFFHHHHHJIJIJFGHIJIJJJJJJJJIJJJIJHIJIJJJJHFFD
@2110569/1
cctcgctgcaggccgactggtggctgccctcgcccgagtcgtgctccttc
+2110569/1
CCCFFFFFHHHHHJJIJJJJIJJJJIJJJJJJJJJJJJIJIHHHFFFFFF
@3463748/1
ggtaagaaggtggcggccagaatctagacatgcacagctcttgcagccat
+3463748/1
?@:B?DDDHDBFHIEFHHG@EBHHGGIEGGGIIDHFIIGGHIIIGGIIIC
@4843872/1
gaggcgcttgtggtggtgcacgcgcttgggcag
+4843872/1
8;1=BD<D<F;DDHAEE@9C@D<GGDD@1;@DH
@2111107/1
gttttcacgttgtcaataaactattggcgattcatacagtcgaattacat
+2111107/1
CCCFFFFFHHHHHJJJIIIJJJJJJJJJJJJJIJJJJJJIJIHIIJJJJJ
@4844330/1
gtgagcacgggctctgtgcctggctcccatgtcacggtagcactgagtga
+4844330/1
CCCFFFFFHHHHHJJJJJJJJJJIJJJJJJJJJJJJJGIJJJJJJJJHGG
@4844342/1
cctaagtgagtatacatctattaaattcaaacgcagagctcattatgttg
+4844342/1
C@@FFFDFHFBHHJJJJJJIJJJIIIJJIJJJHIIJGIJIIJJJJJIIJJ
@744189/1
tgctgctcatctcgtgcactatctcttgtctgtgttgttgcacgcgcacg
+744189/1
CCCFFFFFHHHHHJJJJJJJJIJJJJJJJJJJGHIJJJJJJJJJJIJJJG
@4844621/1
ggtcgctacagtcgtacttgtttgaaggagtctatgcaagcttactataa
+4844621/1
BCBFFFFFHHHHHJIJJJJJJJJJJJJJIJHIJJJJJJJJJJJJJJJJJJ
@6896523/1
gacacgattatgaagacgaagcggacgtcacggtaagcattcatcagaat
+6896523/1
CCCDFFFFHHHHHJJJJJJJJJJIIIIGIJJJJIJJJJGIJIJIIHGHGH
@2111649/1
cttcatccagaggcaagcgctccaagttgcttggaggcttgggcctgttt
+2111649/1
CCCFFFFFHHHHHJJJJJJJJJJJJJIJJJJJJJJJJJJJDIJJJJJGII
@4844739/1
gttcgacatcgacataacaataacccctgctatttttttt
+4844739/1
?1=DDD??FFF:CD><FGF?EB3C<:CFB=??DDFFGEE8
@2112020/1
atcacataaaaccaaacctctggttcgattgggcctcaaaaagtcacgtt
+2112020/1
@@@DFFDEDFHGA;GFEIIIEGGHGHICHHEDCDHHIIIFEII0?BFG?C
@2112066/1
caccagtggtcttcttgaacttcttcaattgacgcaagaagtaccagaaa
+2112066/1
CCCFFFFFHHHHHJJJJJJJJJJIJJJJJJJJIJJJJJGIJHIJJJJJJJ
@6897015/1
gcctcttgtatgcgaaggtgttgaggcgcttgtggtggtgcacgcgcttg
+6897015/1
@@@ADDDDDDCFHGBEEEEB<CG><B1?GDEAD>FB=;;CGDCHH8BBE?
@2112137/1
gcccatcaatttatcttcaaatgac
+2112137/1
;;@D:?2ACC<B>EAAFFHFHDD9:
@6897311/1
gtgatctgtttcttggcatctatagatgtcggtggcgcacagggcacgct
+6897311/1
@@BFFFFFHHHHHJJJJJJJIIIJJJJJJIGJGHGIJJIJJJJJJJJJJI
@6897356/1
caggataataagttaattataccaagtttcatcgaaatcaaaccgttagt
+6897356/1
;?@7;DDDFFHFFFHEGBCGE<4FGB?BFAHIIIIIIIIIIIBGBBADCF
@6897423/1
gataaagataagtataggctcaaaacctaacgacatcaatcaccagctta
+6897423/1
@@@AFDFFHHHHHFHIJGIGCHCGIJJJGIGGHGIDHGIEIJJGIIJJFJ
@744979/1
gtgctgttgtggaactgcttcacctgtggccggcggcacgcagacgcctt
+744979/1
@@@FFFFFHHHGFHIIGIIIIJGGIGHEAGGIFEFHIHEFBCBDDDD@B?
@3465267/1
ctggctcccatgtcacggtagcactgagtgacggcacctccgacactgag
+3465267/1
@C@FFEFFHHHHHJJJJJIJJJJJJJJJHIIIJJJIJJJJJJJJJIIJHG
@745235/1
ctttttaatacatctctgtccaggcactatattgcagacctccagtggta
+745235/1
CCCFFFFFHHHHHJJJJJJJJJJJJJJJJJJJJJJJJJJJJJJJJJJJJI
@3465635/1
gccagatgccaaagttcttgatcttcactgggctcttctctgggatttcc
+3465635/1
CCCFFDFFHHHHHJHIJJJGIJJJJJJJJJGJJIJJJJJJJJJJIIJJJJ
@4846829/1
cctctatcaagtgctcgttttgttagacttcagtgtagctttgtattatg
+4846829/1
CCCFFFFFHHHHHJJJJIIJJJJJGIGHJIJJIGHJIJIIJJJHIIIJJH
@4161139/1
cgaggaaataaactttcttaaaatttcatttggtatacgcgaatttcgtt
+4161139/1
CCCFFDFFHHHHHJIJJJJIJJJJJIJGIIJJJJIJIJJJJJJJJJJJJI
@2114132/1
ccttgttgttaagaggtgttacctgcaacttggccaggttagggccaaca
+2114132/1
=?@D;BB>DFHHFIGI<AAE@BCFHEHIIIG>EGHEGIIIIHG<BFDGG@
@2114150/1
gcaagaagtaccagaaacgggacttagccacaatctggtctggagagaag
+2114150/1
@@@DDDDDAF<AFEACGI7?@@FHICBEHDGDGGIIG9:?DHIDFF?=?D
@4161538/1
tgacgcaagaagtaccagaaacgggacttagccacaatctggtctgg
+4161538/1
CCCFFFFFGHHHCGHJJJIJJJIGIJJIJIIEHIIIJJJJJJGIIJJ
@2114414/1
gtgcgcgctaatctcagaaacggctgatccgagttggatgcggttttcac
+2114414/1
B@@FFFFFHHHHHJJJJJJJJJJJJJJIJJJFGFGIJFHHIJJ;EHHHHF
@4161728/1
gttgtgtacacctgagcgagactcataacgcagccagatgccaaagttct
+4161728/1
@??BBBDDHHFBFIIGEGAGEGHIEHGIGEHGEHIIIIGIIIIIIGFBHC
@746534/1
gttgtgtacacctgagcgagactcataacgcagccagatgccaaagttct
+746534/1
@@CFFDFFHFC<CFHGHE@EAGHGGGIEFGIDFHGHIIGIGGHFHGEGIC
@746552/1
ggcaggttgaactcacaccattcaatttaaaagaaactgggtgcgtgcag
+746552/1
CCCFFFEFHFHHHGIIIJEHJJIJJJJJJGGIJJJJIIGGHDHIJHIFHG
@4161976/1
gctgcagatgactgtgcatccttgctagtaagtcctgagccatagcaaac
+4161976/1
CC@FFFFFHHHHGJIJJJJIJIJJJJIJHIJJJJJJJJJJJJJJJJJEHI
@35221/1
ggtacatgttgtgtacacctgagcgagactcataacgcagccagatgcca
+35221/1
@CCFFFFFHHHHHIJJGIHHJIJJJJJIIJJJJIIJIIJJJJJJJJJJJJ
@746904/1
gtgctgggcctcttgtatgcgaaggtgttgaggcgcttgtgg
+746904/1
@@@?BB8:ACCFDFB?B@H<:C8CFFCED;F<?F0@6@B8=;
@2115122/1
ggctcctcaacagacacagagctctgtgacggctcttcttctttctgtac
+2115122/1
CCCFFFFFHHHHHJJJJJJIJIJJJJJJIIJJJIJJJHGIIJJJIEHIJI
@35689/1
tcataacgcagccagatgccaaagttcttgatcttcactgggctcttctc
+35689/1
CCCFFFFFHHHHHJJJJJJJJJJJHHJJJJIJJJJJJJJJJJJJJJJJJJ
@2778963/1
gttgtggaactgcttcacctgtggccggcggcacgcagacgccttgatga
+2778963/1
@CCFFFFDBFHHHJJIIIHHGDFCGIJJIHEIIJGHFEBBCBDDDDCDDD
@35930/1
ctcataacgcagccagatgccaaagttcttgatcttcactgggctcttct
+35930/1
CCCFFFFFHHHHHJIJJJJJJIJJJFHIJJJJJJJJJJJJGFFHGHIIJI
@747523/1
cacgcctgggatgccacccggcaccactcccgggtgaggatgcactacat
+747523/1
CC@FFFFFGHHGGBFGGHIIIGGBHHIIIIGIIGHIIHHIIGGGGIIGAE
@747532/1
tgatttaatgtgtttattttgtttttctctgtgatctgtttcttggcatc
+747532/1
CCCFFFFFHHFHHJJJJJJJJHIIJJJJJJJIJJJJJJJJJJJJIIJJJE
@2115787/1
gtgctgggcctcttgtatgcgaaggtgttgaggcgcttgtggtgg
+2115787/1
???DDEFAHFHFBHI?EHHEGG8DB??CDDAFB;FHIHGBF7=;@
@4163117/1
attttaatgttattattacagcatacataataaaattagaggaagtaggt
+4163117/1
@@@DDFFFAFF?B@GHBEFGHEBFGGE:CDHHGHEDBHEGFEFHEIE??D
@36384/1
cctctatcaagtgctcgttttgttagacttcagtgtagctttgtattatg
+36384/1
CCCFFFFFHHHHHJJJJJJJJJJJJJIJJJJJJIIIIJJJJJJIJJJJJI
@2116336/1
ctcccatgtcacggtagcactgagtgacggcacctccgacactgaggtca
+2116336/1
@@@DADDDD8<FDBCFHGDHGGIB<AFBDBBFDHEGGHGAHIIIFH?CE@
@4163586/1
gtgctgtctgtacattgaaaataaaaataaaaaaatagcaggggttattg
+4163586/1
CCCFFFDFHFHFFGGGIIJIIIJGGIGIIIGIJJGHGDGGIIGG?FCFGG
@6214965/1
cacaatctggtctggagagaagatcctcatcttgtatagaggaggcttgg
+6214965/1
CC@FFFFFGHHHHIJIJJIJJJJJGJJJJJJIJGIJJJJJBHIJJJJJDG
@36673/1
gggacttagccacaatctggtctggagagaagatcctcatcttgtat
+36673/1
@C@DDED?DHHHFEBHIFG<FEHHD>GBBF@>FHIEGGICGGIIBAD
@2116580/1
atccacataagtaacttcaaatgattgctcagatgcaatttcttgca
+2116580/1
CCCFFFFDFFHFHBGHDHGEHHHGIIIGIIGIIIIIIIGHIIIIIIG
@2116664/1
ccgtttagcagcttcatccagaggcaagcg
+2116664/1
:?@?BBDB>FFAFF?E?EECBE3C7FE;F1
@6215240/1
ataaagataagtataggctcaaaacctaacgacatcaatcaccagcttaa
+6215240/1
;??DAA;2AAD2AEE><?:A:A?FEEI9BF?CADII>BDDEBB9BDDADD
@4163983/1
ggcgtcgattgcggtatcggcgtcgcttgcggtaccggcgtcggttgcgg
+4163983/1
CCCFFFFFHHHHGJGHIJJJJIIJJIJJJJJJGHHHFFDDDDDDBDDDDD
@6215329/1
cggtggcgcacagggcacgcttgcgcatgacatctatacatgccattggc
+6215329/1
@@@DDD?DHDFHFIIGIIIIGGGGIIIIGHG@GHGIIIICCHEDHGEHII
@2780250/1
gtggattttaatgttattattacagcatacataataaaattagaggaagt
+2780250/1
<@@DDDDDHHAFHAEFEHI4CC??HEBFFFHGHGFEBECFCAEB??8?B?
@5531005/1
cagtggtcttcttgaacttcttcaattgacgcaagaagtaccagaaacgg
+5531005/1
BCCDFFFFHHHHHJJJJJJIJJJJJJJJJJJJIJIIIJHIJJJJJJIIJJ
@5531054/1
gtgctgggcctcttgtatgcgaaggtgttgaggcgcttgtggtggtgcac
+5531054/1
C@@FFFFF=FHHHJGJJJJIJHHHI@ECGHJJIIJJIJJHIJJJJ@EIJI
@2780361/1
ccttgatgactgcatagatagaaatcgaactcggtcggatgcgtgatgcc
+2780361/1
CCCFFFFFHHHHHJJJJJJJJJJJJJJJJJJJJJHJJJJJJJIHIJJJJJ
@5531272/1
ctgtcgtggaactgcttcacctgtggccggcggcacgcagacgccttgat
+5531272/1
;@<DBBD?FFHFBHGGIG?F?FHH@>BAEB8AG@E<<=BC?C>B8??>CA
@37285/1
gtacattgaaaataaaaataaaaaaaatagcaggggttattgttatgtcg
+37285/1
CCCFFFFFHHHHHIJIJJJIJJJIIGIIGIJGIIIIFGIIIHFHHGIHIJ
@2780542/1
ctggacaaggcactggcaacgaccaatcatggacttttcttcaatatcca
+2780542/1
@@@?BDDDDHHFHHGBHBGHHIDGGHHGIII>FG@GGEG@AFCDHGHICF
@2780792/1
gatgcactacatttccgtccatcattttgtcaacgaactcttctgaagta
+2780792/1
CCCFFFFFHHGHHJJIJIIIJJJJJJJJJIJIIJJJJJJJJJJJIIJJDH
@37614/1
ccacaatctggtctggagagaagatcctcatcttgtatagaggaggcttg
+37614/1
@@CFFDFFHHHHFIIIHIJJDGJIIIJJJJJIIIIHGIJGIIIGHHIIIA
@37625/1
ccaaaacccacttatatacgacaacttaactacagtttaaagcacgttgt
+37625/1
CCCFFFFFHGHGHIJJJGIJGHFIJIJIGJIIJIIGIIJIIJJJJGFFGG
@6216481/1
gtggattttaatgttattattacagcatacataataaaattagaggaagt
+6216481/1
@@@FFFFFHHFHDFHGIIGIJIJJIJJJJJJJIGIJJJJJJJIIJFIIJJ
@6216602/1
acataataaaattagaggaagtaggtgctgggcctcttgtatgcgaaggt
+6216602/1
@?@DFFFFFFHHHIIIIGHHI?HHIECGDHGGCHGHICG9DAFCHIIEHD
@5532679/1
cgaaggtgttgaggcgcttgtggtggtgcacgcgcttgggcagagggaat
+5532679/1
BC@DFFDDFHHHGIIGJJJJIJJIJIIIIJJJJJJJJJJJJHHFFFFCEE
@5532860/1
gcctcttgtatgcgaaggtgttgaggcgcttgtggtggtgcacgcgcttg
+5532860/1
@@;DADD>C?FFHI@CFHAEHHGIEHGDDGI;DFGFDG:BFHGII>ADBC
@2781688/1
cctcttcctcgggttggaatgattctggtgggttgtcctgcagagcttgc
+2781688/1
@CCFFFDFHHHHHIIJJJJJIJJJJJJJBGHGGHEHIIJFGCHGIJJIHI
@5533272/1
cttgccgatggtagaataaggattaaaaataaacttaaagattattaata
+5533272/1
CCCFFFFAHHHFFIIJIIIJJJIJJJIJJJJJJJJJJJJJIIJJJJIJJJ
@6218084/1
cccaactgtcctccggtactaacgatcaaatcgatcatgggtccataatc
+6218084/1
C@CFFFFFFFHHGIIB@@GHGIIIEHC@FFC?DEGGIIGIG?BGGIDFHI
@5533521/1
gctatgccatttatcctcgcacgttggcagtaatagtacaagtgaaaagt
+5533521/1
CCCFFFFFHHHHHJJJJJJJJJJIIJJJJJJJIJJJIJJJJJGIJJJJJG
@7573234/1
ggcggcgcgggcatgtgagtgttggtaaatccgctagcggtgcagcaggt
+7573234/1
?@@FDFFFAHAHAFDHGIE4=@CGGGGEHEHHEFFDDCBD@@BC@A<<B<
@1427382/1
tagcacgtagttctcagcttccctgcaaagttaaccatcttgtattcaaa
+1427382/1
@CCFFFFDDHHHHJJJJIGIEIIIJIJJIJIHIJIJIJIJJJGHIGIJEG
@1427413/1
tgggatgccacccggcaccactcccgggtgaggatgcactacatttccgt
+1427413/1
CCCFFFADDHHHDGEIIIIGGHIEHIGGDFHIIIIHIGFHGHGIGIDCE=
@3466261/1
ggcctcttgtatgcgaaggtgttgaggcgcttgtggtggtgcacgcgctt
+3466261/1
@@@FFFFFGHHHHIIHIJJ?FCGHEHIJJJJIJBHIFHIHHIJJJJHHFD
@5533959/1
gttgtggaactgcttcacctgtggccggcggcacgcagacgccttgatga
+5533959/1
BBCFDFFFHHHHHJJJJJJJJHGIIIJJJJJGIJHHFFDEDDDDDDDDDE
@7573929/1
ctttcctaggagtgactttcccgtttccaatctccaagacaggaggctcc
+7573929/1
CCCFFFFFHHHHDGIJJIJJJJJHIGJJJJJJJJJJJJJJIJJJJJJJJJ
@7573943/1
tccataatcattcctggaatccgtgtcgacggcgatgagagcccacgatg
+7573943/1
@@@FDDDDDDHFFEGGC;FBGIEFGIIE;FHGGGAAAHF@DEECDCBE?;
@3466726/1
cttcaagtttggtgtcttctttcattacaatgtcacattgtagctctaaa
+3466726/1
CCCFFFFDHHHHHIHIHJJIJJJJJJJJJJJJHHJJJIJJJIIIJIJJIJ
@747881/1
gcctggttccacgttatattggacattaggaccgtcattgaacaatctcg
+747881/1
@@@D@DDDH>FDB?GEFHF:BFGGIGGGHDDG?@?DGGCGIGIIIIG>>;
@6898575/1
ggaaaattacactaattctatgcaaagtatagcttgtatttgttatgtaa
+6898575/1
1=?DDDDDDDDDDIDEBEIEEA4AEDFEFFEIIIE?CEEDEDDCFED<?D
@6898649/1
gtaaggtatttcagggtcgtcacgacccacatcttcgtcgcgccaattta
+6898649/1
BB@FFFBDHHHHHJIJHHIJJIJJJJJJJJJJJJJJJIJJJJJJIHHHHF
@7574946/1
ccagtggtcttcttgaacttcttcaattgacgcaagaagtaccagaaacg
+7574946/1
CCCFFFFFHHHHHJJJJJJJJJJJJJJJJJJJJJIJIJJHIJJJJJJJJI
@748752/1
cacgttgtcaataaactattggcgattcatacagtcgaattacatgacat
+748752/1
CCCFFFFFHHHHHJJJJIIJJJJJJJJJIJJJJJIIJIJJJJJJJJJJJJ
@2118285/1
gcagagggaatctgattgtgctgttgtggaactgcttcacctgtggccgg
+2118285/1
CCCFDDD?FHHHHIGIJICGGHGFHIJJJIIIJJHIIJJIJJJJJIJJII
@2118299/1
tgggcctcttgtatgcgaaggtgttgaggcgcttgtggtggtgcacgcgc
+2118299/1
CCCFFFFFGHHHHJIJJJIHICFBFHEHIJJJIJIHIJJJJHGIIJIJHF
@3467819/1
cttgggcagagggaatctgattgtgctgttgtggaactgcttcacctgtg
+3467819/1
CCCFFFFFHHHHHJJJIJJGGJJJIJJJIJIHIJJIJJJJJJJJJJJJHI
@4849999/1
gttgtggaactgcttcacctgtggccggcggcacgcagacgccttgatga
+4849999/1
BCCFFFFFHHHHHJJJJJJJJJJJJJJJJJJJJJHHFFDEDDDDDDDDDE
@4850008/1
gtatagaggaggcttgggctcgctctccgaagggagcttgcggccgatga
+4850008/1
@@@DDDFDBBFD=FGIA=CGHHIIIIHIADGGIIGG8HIIGEHBHBAABC
@4850171/1
gtgctgggcctcttgtatgcgaaggtgttgaggcgcttgtggtggtgcac
+4850171/1
B@@FFFFFGHHHHJJJJJJJJIGIICFHHIGIJJJJJJJJJIGIJHHGII
@4164818/1
gcggcaaacgcctattaacattatcatcgttctca
+4164818/1
?71:DD??;DF>F8ACF9E9F?CFF<E@;:CDGE9
@4850551/1
gtagctttaaggggatctgctgtctgtggagctgatgcttgctgggcctc
+4850551/1
CBCFFFFFHHHHHJJJJJJJJJJJJJJJJJJJJJIJJJJJJJJJJJJJJJ
@3468291/1
gcgggtgggtctggcatggtgcctagagggacgggagtccatccacggct
+3468291/1
@@@FA@DDHFDDFGIBGGGEGEHIIIIIIIEGGIFHI5C=EGCCHEHFFC
@4165117/1
cggtcttcgcgtggaagttttatttctccattttgagtaactgtgaaaat
+4165117/1
CCCFFFFFHHHHHJHIHGHJJJJJJJJIJJJJJJJIJIJJIJJIJIJJJI
@749616/1
ccgagggtcaattcaatatactacaagattgtttgtggacctattgctac
+749616/1
CCCFFFFBFHHHHJJJJJJJJJJJJJJIJIJIIJJJJJJJJJJJJIJJJJ
@749617/1
gaaatgattagctcgcagcattatgggtcttccttcatggccgaggttgg
+749617/1
@C@FDDFFHHHHHJJJIJIJIJJJIGJEHGGIJJJJJIIJJIJIJJ@FGG
@3468894/1
gtgaaactgcgacaccttgtggctgtgacttgtagtcaaggtggagattt
+3468894/1
CCCFFFFFHHHHHJJJJJJIJJJJJGIIJJJJHIJIIIJJJ9DHCHEHIJ
@750105/1
gagactcataacgcagccagatgccaaagttcttgatcttcactgg
+750105/1
?=@ADDDBHHDHDIG@EB?C@CHCEBBFGHHCHGGEGDCG<BGE?2
@4165865/1
ggtgctgggcctcttgtatgcgaaggtgttgaggcgcttgtggtggtgca
+4165865/1
BC@FFFFFHHHHHJJJIJJJJJJIIJEGHIJIJJJJJIJJIJJJJJIIJJ
@3469311/1
ctcatcttgtatagaggaggcttgggctcgctctccgaagggagcttgcg
+3469311/1
CCCFFFFFHFFHHIIGIJJGGHIJIIHIIJIJJJIIEHGEHIBHGGIJJI
@750556/1
cccgtttagcagcttcatccagaggcaagcg
+750556/1
=1:B=BDD=D?ADE?FGFE<3C3AF88C@?B
@750604/1
gtcaaattaaagaatcacgtcgaacactattctatgcttataccattaat
+750604/1
CCCFFFFFHHHHHJJIJJJJJJJJJJJIJJJJJJJJJJJJJJJJIJJJII
@2782747/1
aggggatctgctgtctgtggagctgatgcttgctgggcctcagctgttgg
+2782747/1
<:??DDDDHFFFHIIGBC:CH9FGHHHCH9BFCHBHIHIIGHGGIIIII9
@38758/1
cttatttccgacccacaaacaattaagccttgggtaccgtagcctgtaat
+38758/1
CCCFFFFFHHHHHJJJJJJJIGJJJJJJJJJJJJGGHIJGIIIJJJHIIJ
@750734/1
gttgtggaactgcttcacctgtggccggcggcacgcagacgccttgatga
+750734/1
CCCFFFFFHHHHHJJJJJJJJJJJJJJJJJJJIJHHFFDEDDDDDDDDDE
@38827/1
tggaaatcagaagcacatactgctaaatctaattaagaaggaggtgggta
+38827/1
BCCDFFFFGHHHHIIJJJJJJJJJIJIJJJIJJJJIGIJJJJIJGHIJGH
@38843/1
ctccaatcctttactcgaatagtcttttctaacttgaacagtgcgatgtt
+38843/1
CC@FFFFDHHGHGJJIIIJIJEFHIICHHHHIIFIIFGIGJFFHIIJGHG
@38947/1
gccagatgccaaagttcttgatcttcactgggctcttctctgggatttcc
+38947/1
C@CFFFFFHHHHHJHIJJJJJJJJJJJJJJIJJJJJJJJJJJIJEIIJJJ
@4166761/1
agcgtacagacgaacagacaaacagacaaacagacaaacagacaaac
+4166761/1
BCCFFFFFHHHHHJJJJJJJJJJJJJJJJJJJJJJJJJJJJIJJJJJ
@4166985/1
catagcgataaattttaagggacttaaattccatttccaaatagttgacc
+4166985/1
CCCFFFFFHHHHHJJJJJJJJJJIJJJIIJIIIJJJJJJJJJJJIIGIJJ
@6219668/1
tcctcatcttgtatagaggaggcttgggctcgctctccgaagggagcttg
+6219668/1
CCCFFFFFHHGFHJGIJJJGIJJJJGHIIJIJJJJJGII>HIJJCHHGIC
@6219788/1
atacggtctaaccgactaatgtaaatgcgccattagactagttaattaaa
+6219788/1
@@<DDBADDBDADH@FHGCFGB?F9CEAFD@HGDCGBF?BFGGHDHIIII
@7575368/1
ccgtatctcaacacccataaagaactgtttgcctctcatgtcccatactc
+7575368/1
CCCFFFFFHHHHHJJJJJJJJJJJJJJJJJJJJJJJJJJJJJJJJJJIJJ
@1429332/1
gtggtggtgcacgcgcttgggcagagggaatctgattgtgctgttgtgga
+1429332/1
@CCFDFDDDFFHGGGGJIGIGEDHHIGG@DFFBDDGGIIGIGGFGIGHGH
@5534680/1
ctgggaacattcgactgatccggtgagggatgcgtgacgtcagcccctac
+5534680/1
CCCFFFFFGHHHHJJJJJJJJJJHIJJJJIHIIJIIJJGHIJJJJIJJIH
@6220157/1
gggaatctgattgtgctgttgtggaactgcttcacctgtggccggcggca
+6220157/1
@@C=DDBDBFHDFE@CBECGCFFEAE@B@EHEHDEHEF<FBGIIIAFBB9
@7575542/1
tgctgttgtggaactgcttcacctgtggccggcggcacgcagacgccttg
+7575542/1
CCCFFFFFHHHGHJJJJJJJJJJJJJJJJJJJJIJIHHHFFDDEDDDDDD
@7575610/1
aggtgttgaggcgcttgtggtggtgca
+7575610/1
=;<A;BD?4ADH::1@EEGEE?;C?<<
@6220400/1
ctgggctgcagatgactgtgcatccttgctagtaagtcctgagccatagc
+6220400/1
C@CFFFFFHHHFHGIIJJJJJIIIJIJIJJJJJJJIGJIJIJJJJIJIJI
@1429734/1
cagccatccaacgggattgcccatcaatttatcttcaaatgacgacacca
+1429734/1
CCCFFFFFHHHHFGIIGIHGHGIIJJJJJJJJGIGIJIIIIJJIIJJJII
@5535369/1
gccattagtagactgatcagccggagcagctccggtaagtttgtcgagta
+5535369/1
CCCFFFFFHHHHHJJJJJJJJJJJGIIJJJJJJJJHIIJIIJJIJJJJII
@6220980/1
accagtggtcttcttgaacttcttcaattgacgcaagaagtaccagaaac
+6220980/1
@@@DDB?DHBFHFHIGGIIIIIIIIGGGGGHIIIDIGGIEFGCGHICHHC
@7576408/1
gtgctgttgtggaactgcttcacctgtggccggcggcacgcagacgcctt
+7576408/1
=@@ADBDD:=AFBBBGHBBDBEHIGEEDBGDGAHDH@EA<D><8?;>=?@
@6221230/1
agtgacggcacctccgacactgaggtcacggtactcgcggtacatgttgt
+6221230/1
BC@FFFFFHHHHHJJJIIIJJJJJJHIIJJJGIJJJJJJJIHHHHFFFFE
@4167297/1
ctcatcttgtatagaggaggcttgggctcgctctccgaaggaagctt
+4167297/1
;@?DDDDEDFBFFDG@@@EEGGIBEAEIGGE?DCHGIHDHGAE>@CH
@6221463/1
cttaatactactcactgatttatgtagcatcatcttgtaaagactac
+6221463/1
CCCFFFFFHHHHHJJJJIIJJJJJJJJJJJJJJJIJJIJIJJIJJJJ
@1430742/1
ctcatcttgtatagaggaggcttgggctcgctctccgaagggagcttgcg
+1430742/1
CCCFFFFFHHHHHJJJJIJJJJJGHJJJJJIJJJIJJJIIJJFHIJIEHE
@6221558/1
cctggttccacgttatattggacattaggaccgtcattgaacaatctcgt
+6221558/1
CCCFFFFFHHHHHIJJJFJJJJJJJJJJIJIJJHJJJJJJJIJJJIJJJI
@5536193/1
tgagtgacggcacctccgacactgaggtcacggtactcgcggtacatgtt
+5536193/1
@CCFFFFFGDDHGJJIIJJJJJJJIIIBGGIIJGIGGIJJJJHHFFFFEE
@1431006/1
ctgcgtttgaatttaatagatgtatactcacttagggcattgaaaaaata
+1431006/1
CCCFFFFFHHHHHJJJJJJJJJJJJJJJJJJJJJJJJJJJJJJJJJJJJJ
@6221970/1
gtgctgggcctcttgtatgcgaaggtgttgaggcgcttgtggtggtgcac
+6221970/1
@@CFFFA=FDHHFIBHIIIIIGGGGGHIIIGIGIIIIIIIIIHIGACDGE
@1431290/1
agatagtaaacgttttcgtctggcacactgttcagaagtattgggaactg
+1431290/1
CC@FFFDEGHHHHIJJGIJIJJJJJIJJJJJIIIJIJJJJJJJIIIGIJJ
@1431618/1
gaagtgtgataatgtcataaagttgacaataatctataattactttaaat
+1431618/1
??8BADAB>DB:A<CEEDEE4<:?FEB94CEEAEFID49?ECDFIIDDD<
@5537163/1
gcctggttccacgttatattggacattaggaccgtcattgaacaatctcg
+5537163/1
@BCFFFFFHHHHHHIIIJJJJGIGGIGHIIIEHIFGFFIIGIDEHGJIHG
@1431947/1
catacataataaaattagaggaagtaggtgctgggcctcttgtatgcgaa
+1431947/1
@@@FFFFFHHHHHJJJJJHJJIJJHIIJHHJJJJJIJJJJJJIJJJJJHH
@1432484/1
gtcctttatacatttcggcatggcgatcatgtcgatggcttggtttattc
+1432484/1
@@@DDDDDFBFFDII?2CFFFEFE8CFDF@FD@A36B0;@E6DFFD3=C@
@6899885/1
ggcaggttgaactcacaccattcaatttaaaagaaactgggtgcgtgcag
+6899885/1
@@@?BDDD3C8FFEHHIGGIIDGHBHHICHFGEG;CFHIGEEGGEH>?GH
@1432666/1
gacgcaagaagtaccagaaacgggacttagccacaatctggtctggagag
+1432666/1
CCCFFFFFHHHFHJJJIJIJJJJJJJJJJIJJJJIJJJJIJIJJJJJJJJ
@1432772/1
agaggaagtaggtgctgggcctcttgtatgcgaaggtgttgaggcgcttg
+1432772/1
CCCFFFFFHHHHHJJJJJJIJJJJJJJJJJJJIJIJHGHIJIJJIJJJJJ
@2784111/1
ctttaacgaatgcagcgaaatagtcacacccacgttggttatcaagtggc
+2784111/1
CCCFFFFFHGHHHIIJJEGIIJGIIIIJIIJIIJFFHIGHIGHIIJGIGG
@1433063/1
aactgcttcacctgtggccggcggcacgcagacgccttgatgacctccac
+1433063/1
C@CFFFFFHHHHHJJJJJJJJJJJJJJJJJJHHFFDEDEDDDEDDDDDDD
@4170090/1
caggtgatcgaacatcatgtcttcaaactccactatcatctctttctttg
+4170090/1
CCCFFFFFHHHHHJJJJJJJJJJJJJIJJJJJJJJJJJJJJJJJJJJJJI
@2784429/1
gcctcttgtatgcgaaggtgttgaggcgcttgtggtggtgcacgcgcttg
+2784429/1
CCCFFFFFHGGHHJIHHJGHIJIIJJJJIJJJJIGGIIAEFHIJIJHFDA
@6900954/1
gggatgcgtgacgtcagcccctacgatcatcactgccgtgtcctttatac
+6900954/1
@CCDFFFFGHGHFIGGIIIJJJJJIGIJIJIIIGCEHGFHHGICHGGIGI
@4852379/1
cgcaagaagtaccagaaacgggacttagccacaatctggtctggagagaa
+4852379/1
@CCDFDDFHFHFHEEHGGGGHGIIJIIGEGJIJJIIJGGHGIJJHIGGGE
@4170604/1
ctccaattcaaccttatcattaccaatcggtaaaggatctcttgtataca
+4170604/1
C@CFFFFFFHHHHJJJJJFIJJGJIIGEHEGGGHGB@DGIGIJIGGFIII
@4170647/1
tgggcctcttgtatgcgaaggtgttgaggcgcttgtggtggtgcacgcgc
+4170647/1
CCCFFFFFHHHHHJJJJIIIJFGHHJIJJIJJJJJIJJHIJHHIJJJJHF
@4852529/1
cctcaacagacacagagctctgtgacggctcttcttctttctgtacattc
+4852529/1
CCCFFFFFHHHHHJJJJJJJJJJJJJJJJJJJJJJJJJJJJJJJJJJJJH
@4852551/1
gtttattttgtttttctctgtgatctgtttcttggcatctatagatgtcg
+4852551/1
@?@DFFFFGFFHHIGEHIIGIIGGHHIFHFHCC@CGHIGHIIJJIIGIEI
@6901900/1
ttctcttttttctcctttcttttgcgagctgctgccgaaagattagagtc
+6901900/1
@@@A?DAADBH;<CG>GEEEHIIIIG1EGEHDHHHCB<AHGAGIHF@C7@
@6902021/1
ggtgatcgaacatcatgtcttcaaactccactatcatctctttctttgga
+6902021/1
@@@D1DBD=AC8F?AACAAEE<?AHDBFEGIBBG@CGFED@GGECDFGEB
@6902419/1
gccatattcaaatgggaagtggtgataaagataagtataggctcaaaacc
+6902419/1
CCCFDDDFAFFDAHHGCBHAIHCEEGIIIIGHIIIEFIGGGEGHGDGEHI
@6902464/1
taagggaagagttcgtctatggcttgtgtctcactttttttacagataat
+6902464/1
@@@FFFFFHHHFFHIIJJHIIGIJJ@:9?BC:?F@FGHJJJ2==CB@CF;
@4853558/1
ccagtggtcttcttgaacttcttcaattgacgcaagaagtaccagaaacg
+4853558/1
@@@DAD82=CFDFAEGEBHIEHHHEHIIGIFGGGHIGBFFFGECEHGGGC
@6902671/1
ctcttcctcgggttggaatgattctggtgggttgtcctgcagagcttgcc
+6902671/1
@@CFFDFFHHHADGGIEIJJGIIJGIIHIIJIJIJIJJJJJGIGJJJIIJ
@4854151/1
gttttttaaactcatattttcatggtaccaagttatgaatttttcaaatc
+4854151/1
@@@DDAD?AADCBFF@FHCHIG?D?AFBEGAB:<?CB9<9CDDB?BGGD9
@6903202/1
ataataaaattagaggaagtaggtgctgggcctcttgtatgcgaaggtgt
+6903202/1
CCCFFFFFHHHHHJJJJJJJJJJIJJJJJJIJJJJJJJJJJJJHHIJFHH
@6903310/1
gccagatgccaaagttcttgatcttcactgggctcttctctgggatttcc
+6903310/1
@C<DDFFFHHHHHJIJJJJJIJJJJJJJJIIGIJJIJJJJIJJJJIIJJJ
@4854501/1
gccagatgccaaagttcttgatcttcactgggctcttctctgggatttcc
+4854501/1
CCCFFFFFHHHHHJIIJJJJJJJJJJJJIJIJJJJJJJJJJJJJJJJJJJ
@3469991/1
cacatttcataaccaaagcctaaatctatggggcgggatggtcgt
+3469991/1
?@@DDDDDBDFBF<EE9CFFI9BHIEIBA@EBBAEFD/9?@AB8>
@7578397/1
gtagtaagtcagctgttccacttcatcatcagggatcttgccgtcattgc
+7578397/1
BBBFDFFFFHHHHJJJJJJJJJJJJJJIJJJIJJGJJJJJJJJIJJJJJI
@7578601/1
ctgatagagacgatttcaccagtggtcttcttgaacttcttcaattgacg
+7578601/1
CCCFFFFFHHHHHJJJJJJJJJJJJHJJJJJJJJJJJJJJJJIIJJJIJJ
@6903928/1
cgatctttgattctgatctagtagctcgacagtggcatgg
+6903928/1
??;DDDDBD:CAAA<EDCFC:<AF<F?@1CF?1??@?1CD
@3470236/1
tattggacccaaatacggcaaggcccataataattaaggagatccctcta
+3470236/1
CCCFFFFFHHHHHJJJJJJJJJJJJJJJJJJJIJJIJJJJJJIIIJJJJJ
@7578855/1
ggcagagggaatctgattgtgctgttgtggaactgcttcacctgtggccg
+7578855/1
CCCFFFFFHHHHHJJJJJJIJIJJGIIJJIJIJJJJJJIJJJJJJJIJII
@751480/1
gacgcaagaagtaccagaaacgggacttagccacaatctggtctggagag
+751480/1
@<=D?DDDDF?DB<EFHBG>DGGB>AAGDFHIGIIIEGHIGGBFGG@F9F
@7579522/1
ccgcgacttcgttcgcgtggaatagtgacttccggcaaatttttggtttt
+7579522/1
CCCFFFFFHHHHHJJJJJJJJJJJJGIJJJJJJJJJJJJIJJJJHHFFFF
@7579800/1
gcgggtcggacgagccgtgccttttattgcttggtgagacacgagataaa
+7579800/1
CCCFFDDFGHHFFJIJIJIIJIEIJJJJIIJJJIJGIJJJJHHHFFCCEE
@7579908/1
gtcacggtactcgcggtacatgttgtgtacacctgagcgagactcataac
+7579908/1
@@@BDDDD3CF<DBAE@CFFEEDFFIFFDBFEEF>BDAEAF@FFEFFA;=
@40519/1
gttgtgtacacctgagcgagactcataacgcagccagatgccaaagttct
+40519/1
CCCFFFFFHFHHHJJJJJIJIHJJJJJJJJJJJJJJJJJJJJJJJJIIJJ
@752877/1
gcaagaagtaccagaaacgggacttagccacaatctggtctggagagaag
+752877/1
C@@FFDFBDFBFFBDHHGDHI@EEHADGHIGIIGHGGI?DHBH@FB?@FG
@752954/1
cgggagtccatccacggctttttccagatccactcttgctccatggt
+752954/1
?=??D>DD8C4A?33A1<CC@3:@?EFDF>G@3??D9049B>DBB;9
@7580964/1
gttgattttggaatgttttacattggatccgaaaaattgtcaaattaaag
+7580964/1
CCCFFFFFHHHHHJJHJIJJJJJJJJJJJJJJJJJIIJJJJJJJIJJIJH
@753664/1
cacatcattcctagaatagttcagtaagaagttgatatcttctggagtgg
+753664/1
CCCFFFFFHHHHHJJJJJIHHIIIJJJIIJJHHIFIJJJJJJIJJGICFH
@754008/1
ggttgtttctgcagagctcggcgcacatactcgtggaacacagacaggta
+754008/1
BCBFFDFFHHHHHJJJIJJJIJIIJJJJIJIJJJJJJGIJJJJJJJJJHJ
@7581494/1
ttttttttacattttattattttatatttttttttttgtatttttttata
+7581494/1
CCCFFFFFHHGHHJJIJJJJIJJJJJJJJJJJJJJJFB@CDFFEEDDBC;
@7581836/1
gtcaaatagttgcggagattaatggtataagcatagaatgttcgacgtga
+7581836/1
=:=AD==B<:CFFGIII:;CHGIEGFEFHIIEI>HHGIIIIIIIB66<FG
@754597/1
atggagtgagcacgggctctgtgcctggctcccatgtcacgg
+754597/1
?@;DDAADBADBF?1@FECFG?EFFGD@?D<GDGGGGHGEGG
@3470988/1
ctcgtgcactatctcttgtctgtgttgttgcacgcgcacggtggcggcgt
+3470988/1
<@?DDDD?BCHHGIIGGEHGGHGEHHGGHEHGDGIBGIIIIBC6CBHFB8
@754950/1
ccacaatatattcgtgaaaaccgcatccaactcggatcagccgtttctga
+754950/1
CCCFFFFFHHHGHIJJJJJJJIIIJJJIJJJJIIJJJJJJJIJJJIJJJJ
@3471759/1
aatgtaattaactttttttttgtctgtttgtctgtttgtctgtttgtctg
+3471759/1
@@@DDB?DFDHHHII@BFH@FFBFAHIIEGBGFEGGEI8CGICGGIII>F
@3471766/1
gtgctgggcctcttgtatgcgaaggtgttgaggcgcttgtggtggtgcac
+3471766/1
CCCFFFFFHHHHGJJJJJJJJIJJJEGGHIJJJJJJJJJGIJFHIJIJJJ
@2122973/1
cgatttcaccagtggtcttcttgaacttcttcaattgacgcaagaagtac
+2122973/1
=@@DDADDB<DFDDE@DDE:FH4AFFEEHFHIIIIF@BGIFFEFIIE9B?
@1434844/1
cagagggaatctgattgtgctgttgtggaactgcttcacctgtggccggc
+1434844/1
@<;DDB@@HDDDFIIGG<ABCBCEECCGFGHH99C?FGEHIIIEGHFGGH
@3472337/1
gtcattttgtctgtgatggcagtagacacacgcctgtgtaaatattcagc
+3472337/1
@@@DDDADFFF?F2AE?B@:EFAF@A:??3CGFFEGGFIF@FDFIFFEGE
@1435134/1
cactgatttgcaataatattacagtcaatttaccttggaaactgtgttac
+1435134/1
CCCFFFFFHHHHHJJIJJIJJJJJJJIJJJJJJJJJIJJIJJJJIJIIIJ
@4171339/1
cttgaaagaaaaataaaggaaacaaagaaaagattttatgttcgtagtta
+4171339/1
CCCFFFFFHHHHHIJJJJJJJJJJJJJJJGGIJJIIJIJFDFIIHIJIJJ
@4171363/1
caataattaataatataacacggtcgctacagtcgtacttgtttgaagga
+4171363/1
CCCFFFFFHHHHGJJJJJIIJIIIEGHHIIJIIIJHHHHGHGHIJIHHIA
@5538505/1
gtataagcatagaatgttcgacgtgattctttaatttgacataacttttt
+5538505/1
@BBFFFFFHHHHHJJJHIJJIJJIIJJIGIJJJJIJIGIIJJJIIIHIHJ
@4171814/1
cgaaggtgttgaggcgcttgtggtggtgcacgcgcttgggcagagggaat
+4171814/1
CC@FFFFFFFHFGGBHIJIEHGFGGGFHIIGJGHIJGGE?HHEEDFEAEE
@4171837/1
ctgtgcctggctcccatgtcacggtagcactgagtgacggcacctccgac
+4171837/1
CCCFFFFFHHHHHJJJJJJJJJJJFHIJJJJIJJGHIJJJJJJJJJJJJJ
@6225047/1
gcctccttgatgcattgcgtcagaatgcccacctcacgttccgccaattg
+6225047/1
?;=DDD?DFBBDDHHGIG@@E8<F@EGCBCEF@G??B?089??@FD;BH=
@1436122/1
ctgtggagctgatgcttgctgggcctcagctgttggagctggttcagcct
+1436122/1
@CCDFDFFGGHHHJJJJJJHGGCHHIJGIIIJFHEHHIJJJJBFHHJJJI
@1436160/1
gcaaagataagatgaagaagaggagcaaatggaaaaaaaaattggtgaaa
+1436160/1
@<@DFFFEFDFDBHIGGGHIGEGCFG?BFHHIEHIIJIFGIIGGGGGICG
@1436226/1
tgtggaactgcttcacctgtggccggcggcacgcagacgccttgatgacc
+1436226/1
CCBFFFFFHHHHHIJJJJJIIJJJJJJJJJJJJHHHFFDDDDDCDDDEDD
@1436482/1
tcataacgcagccagatgccaaagttcttgatcttcactgggctcttctc
+1436482/1
@@@FFFFFHHHGHJJIJJJIJJJGGIJIJGIJGIJIJJJJDIIIIJJJII
@5539233/1
gcaagaagtaccagaaacgggacttagccacaatctggtctggagagaag
+5539233/1
C@CFFFFFDHHHHJJIJJJJJBGGJIIJIIJIJJIJJIHHJGJJJJIJIJ
@1436670/1
gtgcattcaacgaataacagttcttcatctgatcaaacgctattaattca
+1436670/1
@@@FFFDFHHHHHJIJJJIIEHIIIJJJIJJGIIIJJJJJJJJJJIIIGG
@4172622/1
ggtagaataaggattaaaaataaacttaaagattattaataagaaaaaaa
+4172622/1
BC@DFDFFHHHHHJJJJJJJJJJJJJJJJJJHIIIJJJJGIJJIJJJJJJ
@5539549/1
tggctttcagtgaaacatcaaaatttatcgatctttgattctgatctagt
+5539549/1
@@@@DDEFFHHFHIIJJIJEGHEHJJGIIJJGIIGGGIIJIJIIFIIJHB
@6225916/1
gtcgaatattccctgacacctcacccagggcgggatatggaattttaatt
+6225916/1
?@<B;;AD??FF?<FFB?CFHAEC>CBG8CGB>E65;@BE>@>ACC>;6@
@5539710/1
ccaacaaataaactttttaatagacaaatacaacgaaaccaatttagaat
+5539710/1
CCCFFFFFHHHHHJJJJJIJJJJIIJIJJJJJJJIJJJJJJJIIJJJJJI
@6226083/1
cgattgacatgaaacaaacactaaatgtaaatttaagcatcccacaatat
+6226083/1
1==DD=DEHDHHFIIGIIEGBH@;BEGFHE>HEGA@?F<DFDGEGHIIII
@756696/1
tcatcttgtatagaggaggcttgggctcgctctccgaagggagcttgcgg
+756696/1
CCCFFFFFHHHHHJJJJJJJJJJJJIJJJJJJJJJJJJJJJIIJIJJJJH
@42291/1
gtggcgaagttttgttcacgttctttgcttgaacacactgtgtcgccatt
+42291/1
BC<DFFFFHHHHHJJJJJJJIJJJJJJJJJJJJJJJJJJJJJJJJJJJJJ
@7582085/1
caatctggtctggagagaagatcctcatcttgtatagaggaggcttgggc
+7582085/1
C@CFFFFFHHHHHIJIJIJJJJJJJJJJIJJJJJJJJJJJIJJIJJGIJE
@7582152/1
gtcttcttgaacttcttcaattgacgcaagaagtaccagaaacgggactt
+7582152/1
CCCFFFFFHHHHHJIIJJJJJJJJJJJJJJJJJHIJJJJJJJJJJJJJJJ
@4855301/1
gttcattcaactgtcttgttaatgcctggccctcagcgacatgtaagagt
+4855301/1
@@@FFFFFDHHDFGIIIJIJJGGIIJJJGIIIIJIFIJJJIIJIJAHCH?
@1437746/1
gttcctctttacaaatagactcatctttagcacttggttcgtcttttgaa
+1437746/1
CCCFFFFFHHHHHJJJJJJJJJJJJJJJJJJJJJJJJIJJJHIJJJJJIJ
@7582511/1
cacacaatggtgaactggcgttcatgcggcaaacgcctattaacattatc
+7582511/1
CCCFFDBDBDCFHIIJJJGIIIGIIGIGIJJJJIJIIIGIJIEHIJJJIH
@4855694/1
actgagtgacggcacctccgacactgaggtcacggtactcgcggtacatg
+4855694/1
@@@FDFDDDHFD:@FGGIJJIJIGHHGGH9DDFHIFGAGIHGHF5?<CFF
@5540997/1
ggtagctgatgtactaatgagtaataaaataataaaatcctaaattctat
+5540997/1
BC@DDFFFHHHHHJJJJJJJJHJJJJIJJJJJJJJJJJJJJJJJJJJJJJ
@5541121/1
ccacaatctggtctggagagaagatcctcatcttgtatagaggaggcttg
+5541121/1
CCCFFFFFHHHHHJJJJJIJIJJJJJJJJJJJJJJIJJJJJJJJJIJJJE
@4855911/1
ctctatactttgcattaaaataatgcccattttcacaggcaagggatcct
+4855911/1
CCCFFFFFHHHFHIJIIIIIGJIIJIJJJJJJJGJJJIJJIIJHIFIGIJ
@4856318/1
gccagatgccaaagttcttgatcttcactgggctcttctctgggatttcc
+4856318/1
@@@DDFDFGGHHFIIJJIIIDHHGIGIIIIJJBHIIJFIIIIECHHIJJI
@5541659/1
gtgcgtgcaggatcctcgtcattgcctggcatacaaggcaaagcaccgac
+5541659/1
C@@FFFFFHHHGHJJJJJIJIJJJJJJJJIJJJJJJJJJJJJJJJJJJII
@5541730/1
gtaggtgctgggcctcttgtatgcgaaggtgttgaggcgcttgtggtggt
+5541730/1
8??DA=B;?FBFFEGFIIF@FHIIII>EABFECFFCDFFIIII==D7@?5
@7583627/1
accagtggtcttcttgaacttcttcaattgacgcaagaagtaccagaaac
+7583627/1
@@@DDDD>AD?F?DE>>FB@EIECCHEHIHIG@GFFG3BD0:F<?FDB??
@5541813/1
ttgtgctgttgtggaactgcttcacctgtggccggcggcacgcagacgcc
+5541813/1
?@@DBBDBDHDH@BBBGHIIGDHCEEHEFHIIEFHHIIIHFF?ADDDDBB
@7583713/1
gtcggatccaatgtaaaacattccaaaatcaacaactaccaataaattaa
+7583713/1
CCCFFFFFHHHHHJJJJJJJJJJJJJJJJJJJJJJJJJJJJJJJJJJJJJ
@43359/1
ggcagatgaggatacctcaacttcatcttatacttatccaagaaatattt
+43359/1
CCCFFFFFHHHHHJJJIJJJJJJJJJJJJIJJJIJJJJJJJJIJJJJJJJ
@4856872/1
ccgcgacttcgttcgcgtggaatagtgacttccggcaaatttttggtttt
+4856872/1
CCCFFFFFHHHHHJJJJJJJJJJJJGJIJJJJJJJJJJIJIJJJHHDFEF
@43426/1
gccgtcaattcactgttcattacctgtgaaaactgcccctcagatacacc
+43426/1
<@@D?ADDDDHH?GAC<CDFHGI>HCAAEAFHIGEDEGDDHBGI@DCHGG
@5542148/1
gtagcttgggtggtggcaatactcggccgcgaacctccatcatattgttt
+5542148/1
CCCFFFFFHHFHF@FG>GHIGIIGIGIGB?DGBGGHHCHEDBDFFFDEEC
@5542170/1
gcaacatcttctttggtttgtcaggcgtaatgctaacgtcatagcgataa
+5542170/1
CCCFFFFFHHHHHJJJHIJJJJJJIJJHJJJJJJJJJJJJJJJJJJJJJJ
@7584075/1
agcatacataataaaattagaggaagtaggtgctgggcctcttgtatgcg
+7584075/1
CCCFFFFFHHHHHJJJJJJJJIJJJJJJJJHIJJJJJJJJJJJJJJJGJJ
@7584315/1
cttgattttataatttagagacacgtgtacatttcgagagaacaaattac
+7584315/1
?@@D7BDDDFD?FG?@FE::3A:??CDGF@<F@BFDBA;:D>FCGBGDFE
@4857478/1
tagcactgagtgacggcacctccgacactgaggtcacggtactcgcggta
+4857478/1
CCCFFFFFHHFHHIIHIJJIJIJIGIJJJGJIJJIJIIJFHIGJJJHHFF
@5542818/1
gatggagtgagcacgggctctgtgcctggctcccatgtcacggtagcact
+5542818/1
@@@FDEBA;AD?BFGEHEHIGFHHIICC=FHHIGIHGBDGHGE?DHIIII
@7584823/1
tggaactgcttcacctgtggccggcggcacgcagacgccttgatgacctc
+7584823/1
<@<;?BDDBDA>FHE@;GBDEHGGDAHGGBAGH<<><A>B8>;>@>AC:@
@44035/1
cagtggtcttcttgaacttcttcaattgacgcaagaagtaccagaaacgg
+44035/1
CCCFFFFFHHHHHJJJJJJHIJJIJJJJJJJJJJJJJJHHIJJJJJJJJJ
@44048/1
ctcgaatagtcttttctaacttgaacagtgcgatgttttacaagggcagg
+44048/1
C@CFFFFDHFHHHJJIIJIJJJJJFJIJHHIIJIHFHIJJJJJJIIJJJJ
@5543035/1
gtagcactgagtgacggcacctccgacactgaggtcacggtactcgcggt
+5543035/1
C@@FFFFFHHHFHIJJJJIJJJJJJJJJJJJJJIHJJJJJHIJJJJJHF@
@2785944/1
tgtttatattagttggtgaatacggtctaaccgactaatgtaaatgcgcc
+2785944/1
CCBFFFFFHHHHHIJJHIIJJJJJJHHHIJJJJJJJJJJJIJJJJJJJJJ
@2785996/1
gatagctggacaaggcactggcaacgaccaatcatggacttttcttcaat
+2785996/1
@@1=AB8DHFDDFDHIIIEFBFA@EG?CFE;F@F>GGCHBB?@FHGGCDH
@5543667/1
gtgctgttgtggaactgcttcacctgtggccggcggcacgcagacgcctt
+5543667/1
CCCFFFFFHHHHHJJJJJJJJJJJJJJJJJJJJJJJJHHFFDDDDDDDDD
@3473658/1
cgcaagaagtaccagaaacgggacttagccacaatctggtctggagagaa
+3473658/1
CCCFFFFFHHHHHJJJGIJJJJJJJJJJJJJJJJJJJJJHHIJJJJJJJJ
@3473717/1
caagaagtaccagaaacgggacttagccacaatctggtctggagaga
+3473717/1
CCCFFFFDHHHHHJJJJJJJJJJJJJJJJJJJJJJJJIJJJJJJJJI
@2786507/1
gaggaagtaggtgctgggcctcttgtatgcgaaggtgttgaggcgcttgt
+2786507/1
@@@DFFFDFD?FHIIIJIIIGIGIGBHEIJJGGGI?BBDGGIIJJJJJJH
@44999/1
aaggtgttgaggcgcttgtggtggtgcacgcgcttgggcagagggaatct
+44999/1
???DABBD;FFF@DECA@:?B??DAGG>DGBE<FHA16DC<HHEEEEE@C
@45079/1
ttctactcttgatgtcttaacatttgcattcaaaagtgtcgctgtcaaac
+45079/1
CCCFFFFFHHHHHJJJJJJJJJJJJJJJJJJJJJJJHHIJJJJJJJJJJJ
@3474138/1
ccagatgccaaagttcttgatcttca
+3474138/1
@@@DFFDFHHHGFIJJGIEIJJJIJG
@5544349/1
gcctggctcccatgtcacggtagcactgagtg
+5544349/1
:;=B::=2C??:DCF9<<CGGB?FH><?<F:1
@2124522/1
ccacagttccagtctcaggcacattgccattagtagactgatcagccgga
+2124522/1
CCCFFFFFHHHHHJJJJJJJJJJJJJJJJJJJJHIIIIJJJIJJJJJJJJ
@5544799/1
cactattctaggattgtgtaggtaatattattaaacgaagaacatgcggc
+5544799/1
@@@DADDB?DFD:CEFHGHDECAFHHCD@FBFECEHGGEBAFHHIIBFEA
@3475068/1
cacgcctgggatgccacccggcaccactcccgggtgaggatgcactacat
+3475068/1
@@CFDFFDDHHHFBFFIGGHIGHGIGIIGIIIIIHGGIIIIGGIGGIC>E
@2787676/1
cctacttggttccaattaaactttgggcctgtttcacagtctcgttgact
+2787676/1
C@@FFFFFGHHHHJJJJJGGJIIJIGIGGIIJJJJJIJJ@FEIJBGF<GG
@3475177/1
gccagatgccaaagttcttgatcttcactgggctcttctctgggatttcc
+3475177/1
?@?DDAD?D?FFFGDHGBC4EDHHGIICE<GCF?FCGE@HBFCEABFBHH
@5545564/1
gcagagggaatctgattgtgctgttgtggaactgcttcacctgtggccgg
+5545564/1
@CCFFFFFDFFGHIIJJGIJGEGGGGGGGGIJJJJGIJJIIGFHGIJGIG
@5545596/1
gcaagaagtaccagaaacgggacttagccacaatctggtctggagagaag
+5545596/1
CCCFFFFFFHHHHJIJJJIJJJJJJJJJJJJJJJJJJJGIJJJJJJJJJI
@2125843/1
cctgtggccggcggcacgcagacgccttgatgacctccactttgatgatc
+2125843/1
@?@DD3ADBD>F8DF6@A@@A@=AEECABDDDB@A;AC>BBBB;@>;@@@
@5546269/1
gcagtagacacacgcctgtgtaaatattcagcaaattcgtcctgtggagg
+5546269/1
CCCFFFFFHHHHHIJJJJIJJIJJJJJJIJJJJJJIJJJJJJJJJIJJJJ
@2788567/1
gtgtgtgttcaaggggatctgagaatggtttagattcacaattttgtccg
+2788567/1
@BCDFEEDHHHHHJJJIIJJJJJIJJJJHHIHJHIIJJJJJJJJJJJJJJ
@2126879/1
catctatagatgtcggtggcgcacagggcacgcttgcgcatgacatctat
+2126879/1
@CCDFFFFFDHDHIJIIJJIJIIIIIIIIIJIJJJJJJGHJFIGJJJGGF
@2788814/1
atggcattatatgtttgaatgcattttcaaaagattcacaacaaaaagag
+2788814/1
CCCFFFFFHHHHHJJJJJJJJJJJJJJJJJJJJHJJJJJIJJJJJJJJJI
@2127094/1
cggcacctccgacactgaggtcacggtactcgcggtacatgttgtgtaca
+2127094/1
@CCFFFFFHHHHHJJJJJJJGIIJJFFHHJJHJJJFIIJJJJJIEGCHHH
@1438631/1
ccctcaatctgcaccagttcatatttgggcacagttcctcgacgagcaag
+1438631/1
CCCFFFFFGHHGDGHFHEGHJHDIGGGIGHJIGJHGHJJJGGIGGIIAGC
@3476616/1
cataaaaccaaacctctggttcgattgggcctcaaaaaatcacgtttata
+3476616/1
CCCFFFFFHHHHHJJJJJJHHIJDGIJJJIJJIJIJJJJJJJJJFIJIJJ
@2789177/1
ctgtgatctgtttcttggcatctatagatgtcggtggcgcacagggcaca
+2789177/1
CCCFFFFFHHHHHJJJJJJJJJJIJJJJJJIGJJGHIIIIJJJJJJJJJJ
@1438881/1
cgggttggaatgattctggtgggttgtcctgcagagcttgccacatcttg
+1438881/1
@@<BDDDDAHHHFGHEBBEAFH8EEFDAHIIGBBHIIGGGGE<?DFGIII
@1438911/1
tgggcctcttgtatgcgaaggtgttgaggcgcttgtggtggtgcacgcgc
+1438911/1
@C@FFFFFHHHHHJJJJHGIJFGHHIHIJJJJIJJIJJIIIHHIJJJJHF
@2127530/1
cagcatacataataaaattagaggaagtaggtgctgggcctcttgtatgc
+2127530/1
C@@FFFDFDHHGHHGJJJIGIIJIFIJJJJ<FHHIGFCIIJJIIJIJGIG
@6226184/1
atccaaaccgtttgaaatctcggttttgcgagtacttcatattagaaatc
+6226184/1
CCCFFFFFHHHHHJIIJIJJJJJGHIIJIJJI@DGHIIIJJJJJJIJJJI
@1439487/1
ggcagagggaatctgattgtgctgttgtggaactgcttcacctgtggccg
+1439487/1
CCCFFFFFHHHHHJJJIJJIJJJJJJJIJJJIJJJJJJJJJJJJJJJJJJ
@6226429/1
atggtaagaaggtggcggccagaatctagacatgcacagctcttgcagcc
+6226429/1
@CCFFFFFHHHHFIJJJJJJJJJJJJJJJJJJJJJJJJJJJJJJJJJJJJ
@6904416/1
gtccaggataataagttaattataccaagtttcatcgaaatcaaaccgtt
+6904416/1
@@@FFFFDHGFHFGHIGIHHHHFHIHIJJFEIEEHIIGHGEGIIIJJGHI
@6226487/1
cacagttccagtctcaggcacattgccattagtagactgatcagccggag
+6226487/1
CCCFFFFDHHHGHIJGGJJJJJJIJJJJJJJJHHGHIIJIJJJJJJJJII
@4173386/1
aactgcttcacctgtggccggcggcacgcagacgccttgatgacctccac
+4173386/1
CCCFFFFFHHHHHJIJJJJJJJJJIJJJIJJHHFFDEDEDDDEDDDDDDD
@6904495/1
ggcagagggaatctgattgtgctgttgtggaactgcttcacctgtggccg
+6904495/1
@@@?;BBD?DBBDGG>FBFAEC?CAEF?FEBGGGGF9?<B<FDHFHGHC@
@5548107/1
gtggaactgcttcacctgtggccggcggcacgcagacgccttgatgacct
+5548107/1
CBCFFFFFHHHHHJJJJJJJJJJJJJJJJJJJJHHFFFDDDDDDDDEDDD
@6226664/1
gtaatattattaaacgaagaacatgcggctgaattgcagcatcttgtcga
+6226664/1
BB@FDEFDHHGHHIIGJGEHEGIIGIEHGIEIJIJJEIJJGJIIGIHJIB
@2789843/1
cactgagtgacggcacctccgacactgaggtcacggtactcgcggtacat
+2789843/1
CCCFFFFDFFHHHIIJIJJJJJJJJIIJJJHIIJJJFHHIICGIHBEFFE
@4173760/1
cacggtagcactgagtgacggcacctccgacactgaggtcacggtactcg
+4173760/1
CCCFFDFFHHHHHJJHIIJJJIJJJJJJJJJJJJJJJJHJJJJJHIJJJH
@5548482/1
cagcatacataataaaattagaggaagtaggtgctgggcctcttgtatgc
+5548482/1
CCCFFFFFHHHHHJJJJJJJJJIIJJJHIIIFHIJJJJJJJJJJJHIJJJ
@4173854/1
gttattgttatgtcgatgccgaacccaaaaatgtaattaactttattttt
+4173854/1
@BBFFFFFHHHHHJJJJJJJJJJJJJJJJJJJJGIJIIJJJJJJJJJJJJ
@5548626/1
ctgtacattgaaaataaaaataaaaaaaatagcaggggttattgctatgt
+5548626/1
CCCFFFFFHHHHHJJJIJIJJJIJJJJJIJJJJJJJJJGHJJJJJJJJJJ
@6227133/1
ggcaacatcttctttggtttgtcaggcgtaatgctaacgtcatagcgata
+6227133/1
CCCFFFFFHHHHHJJJJGIJJIJJJJJJIJJJJJJJJJJJJJJJJJJJJJ
@5548794/1
gtcctttctaaggttctaaactatatctgtaccaaatttcaaccaaatcc
+5548794/1
CCCFFFFFHHHHHFHIJJIJJJJJJJJJJHIJJJJGJJIJJJJJJIGJJJ
@4174115/1
cgggcagttcgtcaacaagacattactagctgagaatatttttttccgtt
+4174115/1
@@@FFFFDHFFFHEHIIIHGIIIIJJJJJJJJJJIGGIJJJJJJJJJJHI
@5548844/1
catttataaaattagactatatgaaacgcgagtggggccgtcagaacctg
+5548844/1
BCCFFFFFHHHHHJJJJJJJJJJJJJJJJJIJHIJGIJJJIJJJIJJHHH
@5549555/1
gcactgagtgacggcacctccgacactgaggtcacggtactcgcggtaca
+5549555/1
CCCFFFFFCFHHHJIIJIJJEIIJIJJIIJGCHGIJIFGHIJJJJHEDDF
@6905300/1
ccacaatctggtctggagagaagatcctcatcttgtatagaggaggcttg
+6905300/1
CCCFFFFFHHHBHHIJGHJJHIIIIIJJJJJJJJJIJIJJJIIIIGIIJE
@1441173/1
ggcctcttgtatgcgaaggtgttgaggcgcttgtggtggtgcacgcgctt
+1441173/1
@@@DDFFFHHHHHJJIJII<CHGHEEHGIIGGGFAFFGHAEHIJGGHHFD
@5549834/1
gtggaactgcttcacctgtggccggcggcacgcagacgccttgatgacct
+5549834/1
CCCFFFFFHHHHHJJJJJIIJJJJJJJIJJJJJHHFFFDDDDDDDDEDDD
@4175050/1
ctggatggagtgagcacgggctctgtgcctggctcccatgtcacggtagc
+4175050/1
CCCFFFFFHHHHHJJJJHFHIIJJJIIJJJJJIJJJJJJJJJIJJIFHHG
@6905401/1
cactgagtgacggcacctccgacactgaggtcacggtactcgcggtacat
+6905401/1
@@@FFFFDFHDHHIIJJJIIJJJJJJJJIJHGHIJJJGIJIIHIHEFFFF
@1441396/1
ggtgctgggcctcttgtatgcgaaggtgttgaggcgcttgtggtggtgca
+1441396/1
@@@FFFFFHGHHHJJJIJJJJJJJJJCFHGIIIJGIJJJJFHIGHIEHII
@45641/1
cacctgtggccggcggcacgcagacgccttgatgacctccactttgatga
+45641/1
CCCFFFFFHHGHGIGIIJJEGHJIIGGHHFFFFFEDEEEDDDDDDDDDDD
@45899/1
gtctggagagaagatcctcatcttgtatagaggaggcttgggctcgctct
+45899/1
CC@FDEFDDFDFHJJJJJIJCGHGHB?CHHH<EFEAEEG<;;BG;@AA=@
@5550546/1
gtggattttaatgttattattacagcatacataataaaattagaggaagt
+5550546/1
;1=DDDDDFAFFHFGGG@DHEIDHGGIIHCBHCEFH@B@GHIIGIIFFH?
@1442228/1
acgggacttagccacaatctggtctggag
+1442228/1
??<1ADDDF>FB<FB@EF;DDH<<E934E
@46283/1
gtgaggggcgtcgggtcacattacatactctgtatttcctcttcatggtg
+46283/1
@??DDFDDHHFHDHI?DDHGIGGGGGDHGEHI@HGGHJGGIJGEHEHHEF
@4858473/1
cattattacattttttataaacggtacatctagagtataaaaaactgata
+4858473/1
CCCFFFFFHHHHHJJJIJJJJJJJJJJJJJJJJJJIIIJJJJJJJJJJJI
@5551407/1
gtcatttagctgaagttttaatatta
+5551407/1
?1=DDDD??D4DA@EAD4C:?:AA3A
@4176611/1
gtcggattcaattcggaacatagaaatttgtgtaacccaagtttgacgac
+4176611/1
C@BFFFFFHHHHHJJJGGIIJJJJJJJJJIIIHGIIJJJJJHGICEHIJJ
@5551445/1
gcaagaagtaccagaaacgggacttagccacaatctggtctggagagaag
+5551445/1
?7;DD?D:DHDFHIIGBHG<AHGGIGAB@ECGIICF@FBGH>FCDFGIGI
@4858860/1
gggttgtcctgcagagcttgccacatcttgtaagcagcctgacgcttagc
+4858860/1
B@@FFFFFHGHHHIEGJIGJJJGJJJIJJJJJIIIGGGIIIJJIJJJIIG
@4176869/1
ctcatcgggaggtgtggcagcctccttgaccattttagatatttgttgtt
+4176869/1
CCCFFFFFHHHHCGGIJJJJJJJJJJJJHIJHJJJJGIJJJIJJIIJGIJ
@46740/1
gctgggcctcttgtatgcgaaggtgttgaggcgcttgtggtggtgcacgc
+46740/1
CCCFFFFFHHHHHHJJJJJIIIICGGHJJJJJJJJJJHIJHIJBGIJJJF
@6906655/1
cgcaagaagtaccagaaacgggacttagccacaatctggtctggagagaa
+6906655/1
CCCFFFFFHFFHFIIJJJIJIJJJGGIIJGIJJJHIIGGHHIGIIJIIII
@4859091/1
gattcgaatactggactagtaaaatacatagtttcactacacaagtgata
+4859091/1
CBCFFFFFHHHHHIJJJJJHIJJJJJJJJIJIIJJJJJJJJJJJJGIIJJ
@5551979/1
ctcagcttccctgcaaagttaaccatcttgtattcaaaagaaaacct
+5551979/1
@CCFFFFFHHHHGIJJEIDHHIIIIHIJJJIJJJIIIJJIJIJIJJI
@4177519/1
gccaatcatgcgcatccctagcatactaccgatatgcaatcccttctgcg
+4177519/1
CCCFFFFFHHHHHJJJJJJJJJJJJJJJJJJJIJJIJJJJJJJJJJJJJJ
@47163/1
gtgaatacggtctaaccgactaatgtaaatgcgccattagactagttagt
+47163/1
???DD>D=21<;1CB<E88FE11?CC9DD@CDDD6@?94BDAD9DDECA=
@5552464/1
ggcgatttaatttttttatgtttttattatgcaattcatgtttatttcac
+5552464/1
@@@FDDDDABDFHGDHIAHF?FECGGHHGGIIICGFG>FHFHEGHHIFCH
@6907156/1
gtctgtgcgcgctaatctcagaaacggctgatccgagttggatgcggttt
+6907156/1
BCCFFFFFHHHHHJIJJJJJJGIJJJJJJJHJGJJFHHIIJGIJJJHEHF
@6907159/1
cgggctatgccatttatcctcgcacgttggcagtaatagtacaagtgaaa
+6907159/1
CCCFFFFFHHHHHJJJJJJJJJJJJJIJJJJJJJIJJJJJJJJJJIJJJJ
@47261/1
cgcaagaagtaccagaaacgggacttagccacaatctggtctggagagaa
+47261/1
CCCFFFFFHHHHHJJJJJJJJJJJJJJJJJJJJJJJJJJIJJJJIJJJJJ
@4859724/1
tcctcatcttgtatagaggaggcttgggctcgctctccgaagggagcttg
+4859724/1
CCCFFFFFHHHDHIIIIJIIJIJGIGGIIIIIIIJJJIJDIHIJIIJGH@
@5552660/1
cttcgtttcgtagtgccggggcggg
+5552660/1
CCCFFDEFHGHHAFGHGGGGAFGG6
@4178083/1
ctcccatgtcacggtagcactgagtgacggcacctccgacactgaggtca
+4178083/1
CCCFFFFFHHHHHJFHJJJJJJJJHHIJIJJJJJJJJJJJJJJJJJJHHE
@5552924/1
ctgctatttattttttctatattttcaatgaacagaattgacccttctac
+5552924/1
CCCFFFFFHHHHHJJJJJJJJJJJJJJIJJJJJIJJJJJIJJJJJJJJJJ
@4178308/1
cggtactcgcggtacatgttgtgtacacctgagcgagactcataacgcag
+4178308/1
@CCBDDFFDFHHHFIIIIFHGHHFGGHGIIJGGIGHG8FGHIIJIGHJII
@4860646/1
gtgctgggcctcttgtatgcgaaggtgttgaggcgcttgtggtggtgcac
+4860646/1
CCCFFFFFHHHHHJJIJJJJJGHIJGHJJJJJJJJJJJJJJJIJJGGIJJ
@3477246/1
cgtagttctcagcttccctgcaaagttaaccatcttgtattcaaaagaaa
+3477246/1
@@=DDDDDFHHHDDGGHBHHIGCHDBFHIGI<FGHGIFEIIIGEHIEHII
@7585927/1
cagcgaaatagtcacaaccacgttggttatcaagtggcttggtaggatcc
+7585927/1
@@CFFFFFGHHFHGHIGIIJJIHIJJIIGHJIIHBDEGIJEH4BBDCG>C
@2790120/1
gtgacttgtagtcaaggtggagattttactatctttcaagtcggcataac
+2790120/1
@BCFFFFFHHHHHIIJJCGIJJFIJJJJJJJJJJJJJJJJIJJJJJJJJJ
@759998/1
cggtagcactgagtgacggcacctccgacactgaggtcacggtactcgcg
+759998/1
@@CDDFFFHHGHGFHIIJJJJJJIJIJIIIJJJJJJDHIJIJFHIIJJIG
@7586797/1
tgatttaatgtgtttattttgtttttctctgtgatctgtttcttggcatc
+7586797/1
CCCFFFFFHHFHHJGGHIJEBFHIJJGHBEHEHCEHGIJIIGHGHGGGH?
@5554766/1
catcaatttatcttcaaatgacgacaccacagttccagtctcaggcacat
+5554766/1
CCCFFFFFHHHHHJJJJJJJJJJJJJJJJJJJJJJJJJJJJJJJJJJJJJ
@3478375/1
aggcgcttgtggtggtgcacgcgcttgggcagagggaatctgattgtgct
+3478375/1
@@@FBDFFGHHHHEG@FBGHHBGGHHDFGEIIIGCFFHIIIIEIIGGEEH
@760765/1
gtgcgaataaattgcatttaaagttactatatactatagattggtttcaa
+760765/1
CCCFFFFFHHHHHJJJJJJJJJJJJJJJJJJJIJJJJJJJJJJJHIJJJJ
@7587222/1
ctcatcttgtatagaggaggcttgggctcgctctccgaagggagcttgcg
+7587222/1
@C@DFDE?FHBDHEEGBBGGGGGIFAADBA@GEHGGEAA<;<FGHIIEEG
@7587284/1
ccctgatagagacgatttcaccagtggtcttcttgaacttcttcaattga
+7587284/1
CCCFFFFFFHGGFIIIIJJJFJIIIGIHGHIJIJIGHIJJGIIGGIIIGH
@5555224/1
tgctgggcctcttgtatgcgaaggtgttgaggcgcttgtggtggtgcacg
+5555224/1
@@CFFFDFHHHHHGHGIJJJHHJJ9CCFHFHIIJIIJJGGGHIDFEGHIE
@2791312/1
ctttgatttcttttgtaaatttaactctctgtgagtccgtcagtggcttt
+2791312/1
CCCFFFFFHHHHHJJJJJIJJJJJJJJJJJJIIJJHHIJIJJJHIJJJJJ
@2791317/1
gagaagatcctcatcttgtatagaggaggcttgggctcgctctccgaagg
+2791317/1
CCCFFFFFHHHHHJJJJJJIJJJJJJJJJJJJHHJIJJJIJJJJJJJJIJ
@3478754/1
accacagttccagtctcaggcacattgccattagtagactgatcagccgg
+3478754/1
@@@DBDD?FDFHH4ACFHG<FGAHGEE4C<FH@FIGFCFBDFDC@B<DGI
@761072/1
gccacaatctggtctggagagaagatcctcatcttgtatagaggaggctt
+761072/1
@@@FDFDFDFFA<EHHIDE9FBGIIEGGHGAGHIIIHEIIIEII@FGGII
@3479210/1
ctcatcttgtatagaggaggcttgggctcgctctccgaagggagcttgcg
+3479210/1
CCCFFFFFHHHHHJJJJIIJJJJIFIIJJJJJJIJJJJJJJJGJGIJJJJ
@2791849/1
agccagatgccaaagttcttgatcttcactgggctcttctctgggatttc
+2791849/1
@@@FFFFFHHHHGJJGHIIJJJJJJJIJJJJDHJJJJIGIIIJIIJIGIJ
@2791858/1
gctgcagatgactgtgcatccttgctagtaagtcctgagccatagcaaac
+2791858/1
CCCFFFFFHHHHHJJJJJJJJJJIJJJIJIJJIJJJJJJJJJJJIJJJII
@7588046/1
cgtggtcttcactagttggcaaatcgcgcgtatagacattttgctaccaa
+7588046/1
CCCFFFFFHHHHHIJIJGIGHIIJIIJJJJIJIJJJJJJJJJJJJJIJJJ
@3479570/1
tagcactgagtgacggcacctccgacactgaggtcacggtactcgcggta
+3479570/1
B@@FFFFFHHDHHJJIIJJJGIJJJJJJJJJJJ?DGIJJBFHGIJJHH@D
@5556519/1
gtcacggtagcactgagtgacggcacctccgacactgaggtcacggtact
+5556519/1
CCCFFFFFHHHGHJJJJFHGGIIGIIIJIIIJJJJJJJIJJGIIJGCEEH
@7588647/1
tggttatcaagtggcttggtaggatcc
+7588647/1
@@@DDDDAHHDHFGGD><7A44CFE9C
@1443491/1
atccagaggcaagcgctccaagttgcttggaggcttgggcctgttttggt
+1443491/1
CCCFFFFFHFFHGJIIIJJJIIHJJJIJJJIEIGIIIJJGIEECHIJIJ@
@5557053/1
ccctgcagagcttgcaaagcttgcaaagatctttccttcttctctttttt
+5557053/1
;@@DDDB??FHDHIG@>FHH<@FH<?F@FF>E>CEEHIGIIDFHHIGIII
@2792889/1
tcattttccattggctgggtcttacagattggtggaaaccaaaccaaact
+2792889/1
CCCFFFFFGHHHHJIIIAHCGHJJIGIGGIJJCHICCGIGIIIIIIJJJI
@1443623/1
gaccattttagatatttgttgttcattcaactgtcttgttaatgcctggc
+1443623/1
CCCFFFFFHHHHHJJJJJJJJJJJJJJJJJJJJIIJJJJJJJJJJJJJJJ
@1443697/1
cataaataaaaaagttatgtcaaattaaagaatcacgtcgaacactattc
+1443697/1
CCCFFFFFFBBDH<FEHIIHIGIEHGCHIIGHIIIIIGGGGGIIEGIIII
@2793082/1
atctgtttcttggcatctatagatgtcggtggcgcacagggcacgcttgc
+2793082/1
CCCFFEFFHHHHHJHIIJJJJJIJJIIJJIIJJJJJJJJIJJJJJJGJJI
@2128855/1
ccattatttagtttaaaaagtgacttgtacttgaaagaaaaataaaggaa
+2128855/1
CCCFFFFFHHHHHJJJJJJJFHJJJJJJJJJJJJJJJJJJJJJJJJJJJJ
@5557730/1
ctcgggttggaatgattctggtgggttgtcctgcagagcttgccacatct
+5557730/1
CCCFFFDDFHHHGJJJJJJJJHHGIHFHJGJJJJJJJGIJIJIJJJJJJI
@6907786/1
gtagaataaggattaaaaataaacttaaagattattaataagaaaaaaat
+6907786/1
CB@FFFFFHGHHHJJJJIJJJIIJJJIJJJIIIJJJIEIJJIIIIIGIII
@5558438/1
ccatattcaaatgggaagtggtgataaagataagtataggctcaaaacct
+5558438/1
CCCFFFFFHHHHHJJIJJFHIHHJJJJJJJJJJJIIJJJJJJJJJJJJJJ
@5559084/1
ccacatcttcgtcgcgccaatttaggaagcatgttttcacttgttcgtcg
+5559084/1
CCCFFFFFHHHHHJJJJJJJJJJJJJIIJJJJJHIJJJJJJJJJJJJIJJ
@1445510/1
gttgtgtacacctgagcgagactcataacgcagccagatgccaaagttct
+1445510/1
CCCFFFFFFHFHHGGGGIGIGHGGGIJJJIIJFBGHGGIGIIGGGGHEII
@5559217/1
gccagatgccaaagttcttgatcttcactgggctcttctctgggatttcc
+5559217/1
CCCFFFFFHHHHHJHIJJJJJJJJJJJJJJJJJJJJJJJJJJJJIJJJJJ
@6908143/1
gcgaacgcttattgtttcgatcttgttatacgtaaaacaaactcgtacta
+6908143/1
?@@BAA8ABHAFFGHBFH?BHCGH>CGHEHFH:?DGGGIGEFE<DDFHGE
@6908166/1
agacgaacagacaaacagacaaacagacaaacagacaaacagaca
+6908166/1
?<@DDDFDHHHDFH@HGFCHEGGHGFB>CGGIGJJIBCFCHBGHB
@2130570/1
catacataataaaattagaggaagtaggtgctgggcctcttgtatgcgaa
+2130570/1
?@@FFFDBFDBAHBFHGH<HGIIGIIG@FHGAHEIGIIIIII<FFFGIGD
@5559491/1
cacacataaactctatgactggctgcgc
+5559491/1
<@@?D?B??FHH?GGAHAFGG9AGG=G1
@6231278/1
acctgtggccggcggcacgcagacgccttgatgacctccactttgatgat
+6231278/1
@@@FFFBDFHH<FHIIIIEF6FEGAHBCDFDCFFEE@CACDCDACC@ADD
@5559764/1
ggcagagggaatctgattgtgctgttgtggaactgcttcacctgtggccg
+5559764/1
CCCFFFFFGHHHHIJIJJJIHIJJGIJFHHGHJIJJJJIIJJJJIJJJGJ
@6231397/1
agaggagcaaatggaaaaaaaaattggtgaaaagaatcacaagtaagata
+6231397/1
@@<DFDDDHHHHHBGGFHIIIII>GFCFFFGHIIGIHGGHGIIHEGIIGG
@6231430/1
gtcttcttgaacttcttcaattgacgcaagaagtaccagaaacgggactt
+6231430/1
<??;D?A?FFHHHHIGI9CH>FHGGHIGA??9F:CCBGGGGIIIIGBGCD
@6231590/1
ggcatctgcaccaagactggagctcctgctggagatgtgggtgtagcttt
+6231590/1
@BBFFFFFGHHFHIIHIIIIGIIEGIIIEHHGHIHIJFFHG6DGIJJIJJ
@1446319/1
cgatatgtggatgtagctgccattatgtagactgttgtgttgaccaataa
+1446319/1
@<@?=DAD4DDFHHIEEGIGHHGDHIDGHCEHHHCGIIFFGEDBBFDBFD
@1446480/1
tgttgtggaactgcttcacctgtggccggcggcacgcagacgccttgat
+1446480/1
@@?DFDBD?FFHHEHIIIGGGGDCEHGB<<DGGEHHHFDCCCBBABCCC
@6231933/1
gcgttctcatgtaatttttaatgttttccaaatcgacgactcctgtggct
+6231933/1
CCCFFFFFHHHHHIIIJJJJJJJHHJJJJJJJJJJJJJJJIJJJJFHGJJ
@2131539/1
gtggtggtgcacgcgcttgggcagagggaatctgattgtgctgttgtgga
+2131539/1
CCCFFFFFHHHHHJJJJJJJJJJJJJJJIJJJJJHJJJJIJJJIIJIJJJ
@2131881/1
gtcccatactccttgatttggtaaagcttgctgcccgcctaacgaggaaa
+2131881/1
@?@DDDDDHHFBHIICFBHD<ACHDHAFHE<HH<111:6:??DDBFHAGG
@4179062/1
gtggcgttgatgtcgcaagatagtgagacattcactttttagtcataatc
+4179062/1
CCCFFDDDDDBFHIBGBHIIECGF<<@<C:CF?BFGGGGDFEEHGIIEE@
@4179128/1
gcaagaagtaccagaaacgggacttagccacaatctggtctggagagaag
+4179128/1
CCCFFFFFHHHHHJJJJJJJJIIJJIJJJJJJJJIJJJHIJJJIIEHHIJ
@5560962/1
gccagatgccaaagttcttgatcttcactgggctcttctctgggatttcc
+5560962/1
CCCFFFFFHHHHGJHIJJJJJJJJJJJJJJJJIJJJJJJJJJJJJJJJJJ
@4179354/1
gcggtctttgtataccttcaggtgatcgaacatcatgtcttcaaactcca
+4179354/1
CCCFFFFFHHHHHJJJJJJJJJHIJJJJJJJJJJJJJJJJJJJJJJJJJJ
@6909022/1
gtgcacgcgcttgggcagagggaatctgattgtgctgttgtggaactgct
+6909022/1
CCCFFFFFHHHHHJJJJJJJJJJJJJJJIJJJHJJJJJJJHIJJJJIJJJ
@6232757/1
cgttgatgtcgcaagatagtgagacattcactttttagtcataatcttca
+6232757/1
@@@DDDDAAFDAFE@FEHHCAFGFB<CFEGI@H9??DFDE>FGGIG>FGG
@1447326/1
gttgtggaactgcttcacctgtggccggcggcacgcagacgccttgatga
+1447326/1
CCCFFFFFHHHHHJJJJJJJIJJJJJJJJJJJJJHHFFDEDDDDDDDDDD
@4179757/1
ctcatgtaatttttaatgttctccaaatcgacgactcctgtggctttcag
+4179757/1
CCCFFDDDDBFHHJJIIIFHJIIJJJJIIJIIJIIIJGGJJJJE>DGHGC
@5561446/1
agcgagactcataacgcagccagatgccaaagttcttgatcttcactggg
+5561446/1
CCCFFFFFHHHHHJJJJJJJJJJJJJJJJJJJIJJJJJJJJJJJJJJJJJ
@4180006/1
gtccacttataagataaccgggcgattatttactttgacaccactttttt
+4180006/1
@@@DBBDDFDFBFHGIDH<@:??CDAG;BB@BHE>FHG@B?FFCFCHC@B
@4180014/1
gcctcttgtatgcgaaggtgttgaggcgcttgtggtggtgcacgcgcttg
+4180014/1
CCCFFFFFHHHHGJIIIJEGHHJHIIIJIJJJJJJJIJ@GHIGJJJHFFD
@4180146/1
ccgcgacttcgttcgcgtggaatagtgacttccggcaaatttttggtttt
+4180146/1
CCCFFFFFHHHHHJJJJIJJIIJJJFHIJJJJJJJJJJJJJJJJHHFFFF
@4180231/1
tgaggcgcttgtggtggtgcacgcgcttgggcagagggaatctgattgtg
+4180231/1
CCCFFFFFHHHHHJJJJJIJJJJJJJJJJJJJJJJJJIIHHHHHFFFFFF
@4180287/1
tggattttaatgttattattacagcatacataataaaattagaggaagta
+4180287/1
CCCFFFFFHHHHHIIJJJJJJJJJJJJJJJJJJJJJIJJJJJJJJJJJIJ
@7589020/1
ctctgtgcctggctcccatgtcacggtagcactgagtgacggcacctccg
+7589020/1
@@<DFDDEDDHHFGGFHIIIBEHGGIFGDBGIIIII:?DGDDBFGGGIIE
@7589132/1
gtaatttttgtctttcgcaaaatattccgcgacagatgtctttctagtgc
+7589132/1
CCCFFFFFHFFHHHIJJJJJIJJJJJIGIJJIIIJGHIIJIFIIJIEFHI
@4180501/1
cttcaattgacgcaagaagtaccagaaacgggacttagccacaatctggt
+4180501/1
B@CFFFFFHHHHHJJJHIJFEHIIJIJIHIGIIJJJJIIIIIEHIGIJJ=
@4180743/1
tgcgaaggtgttgaggcgcttgtggtggtgcacgcgcttgggcagaggga
+4180743/1
@CCFDFFFCFFHHIJJFJJJJJIGGFDG@DEHIIJJGIJHHHHDFFDDD;
@2794216/1
ctcgtcattgcctggcatacaaggcaaagcaccgacgacgacactgtaca
+2794216/1
CCCFFFFFHHHHHJJJJJJJJJJJJJJJJIJJJJJJJJJJJJJHHHHHFF
@4862775/1
gttgtggaactgcttcacctgtggccggcggcacgcagacgccttgatga
+4862775/1
BCCFFFFFGHHHGJJIGIJIJHIJJJJJIJJJGIHFFFDEDDDDDDDDDE
@762921/1
ggtgcacgcgcttgggcagagggaatctgattgtgctgttgtggaactgc
+762921/1
@CBFFFFFHHHHHEIJJJJIJJJJJJJJJJJJJIJJJJJJJJJJJJJJJJ
@2794418/1
tgctgggcctcttgtatgcgaaggtgttgaggcgcttgtggtggtgcacg
+2794418/1
CCCFFFFFHHHHHJJJJJJJJJIJGHHHIIJJHIJJJJHJJJJJHIIJJH
@5562870/1
accgcatccaactcggatcagccgcttctgagattagcgcgcacagacga
+5562870/1
@@@FDDFFFDDFHIGGHIJIJIIJIGEGGGGGEIGGGIEGGIIHGHFFEC
@3481119/1
ggacgtcttccgctttcatcatctataggattgtttatcctgtcaactga
+3481119/1
@@@DDDDDHDHDFGGIBHHA@HCHDHH@HHHHH?DGCDHIGGIIIG?F;B
@4863309/1
cccgtgtccgattccattgctgataataatgtggcccgtgcttttataca
+4863309/1
@@CFDFDDFHFCFGHIJJJJJJIHIJIGGJJEGGIIIB?FGGGGI@GIGI
@4863487/1
ctctgtgcctggctcccatgtcacggtagcactgagtgacg
+4863487/1
@@@?DADD?FFFD@9?:EHFCHHE<F<CFFCCFED911?<0
@5563419/1
cctgttttggtagcggcggcgcggtccgtgaggagcatgctcgccatcag
+5563419/1
CCCFFFFFHHHHHJJIIJJFGEEF<AB>??BBDCBBDDDDCCBBDBBDCC
@7590457/1
gtgctgggcctcttgtatgcgaaggtgttgaggcgcttgtggtggtgcac
+7590457/1
CCCFFFFFFHHHGJJHJJJJJIIJJCGEFHHIJJJJJJJGIJIJJGGIJJ
@4182410/1
gtcggtggcgcacagggcacgcttgcgcatgacatctatacatgccattg
+4182410/1
@@CFFDFFHHHHHJJIGJJJIJJJJJJJJJJJJJJJJJJJJJJJJJJJJI
@4182522/1
tgggcctcttgtatgcgaaggtgttgaggcgcttgtggtggtgcacgcgc
+4182522/1
CCCFFFFFHHHHHJJJJJJJJFGHHJIJJJJJJJJIJIJJJIHIJJJJHF
@4182564/1
gtcgggttcagttcggaacatagaaatttgtgtaacccaagtttgacgac
+4182564/1
CCCFFFDDHHHHHJJJJJJJJJJJJJJJJJIJHIJJJJJJJJJJJJJJJJ
@5564245/1
ctcagatacaccgtcacggaatacaaatatcttcttcggcaatctgcctt
+5564245/1
CCCFFFFFHHHHHJJJJJJJJJJJJJJJJJJJJJJJIJJJJJJJJJJJJJ
@4182691/1
gcgggagattttaaaaactgcttaagacctttagcgccattttggccgca
+4182691/1
CCCFFFFDHHHHHJJJJJJJJJJJIJIJJJJJIJIJJJJJJJJJJJJJIH
@5564436/1
caccttgtggctgtgacttgtagtcaaggtggagattttactatctttca
+5564436/1
@@@DDDDDFHFHHDGIIIIIBHG:ACCFGEFAHHGIHIIIGGIIIIIIDH
@7591460/1
cacaggcataatgccatattcaaatgggaagtggtgataaagataagtat
+7591460/1
CCCFFFFFHHHHHJJJJJJJJJJJJJJJHJJGHIGHIJJJJJJJJJJGIH
@2796011/1
cgcttgggcagagggaatctgattgtgctgttgtggaactgcttcacctg
+2796011/1
CCCFFFFFHHHHHJJJJJJJJJJJJJJJJJJJJJJJJJJIJJJJJJJGII
@3482472/1
ccctctattgagctactgctgttaagcagaataaaactgaaaaataa
+3482472/1
C@@FFFFFHHFHDHIGIJIJJJJJJJJJJJIJIJJIIIIIIJIIJII
@49797/1
tcataacgcagccagatgccaaagttcttgatcttcactgggctcttctc
+49797/1
CCCFFFFFHHHHHJJJJJJJJJJJHIJJJJJJJJJJJJJJIJJJJJJJJJ
@3482493/1
gctgctaccatattacttactgctttcacaatcttcgtgggactagtagt
+3482493/1
7@@BAEEDFDHFHIIJI?ECHEICHIIGEGHIGIEEF?FFD?BGHJBFG?
@49836/1
ggtgctgggcctcttgtatgcgaagg
+49836/1
@@@DDDDAH?HHHIC>CFHHIHI:@D
@3482621/1
gtgcacgcgcttgggcagagggaatctg
+3482621/1
@@@DDDDAF>FFFII@B:EDFI6BGEFE
@5564873/1
ctgatagaaacggttggcgttaggtatatacaagaacaaaccagaaaata
+5564873/1
CCCFFFFFGFHHFHIJIJJGGIIICDGHIIJJIIJJJIJIJJJIJJJIJJ
@1448326/1
atctgattgtgctgttgtggaactgcttcacctgtggccggcggcacgca
+1448326/1
CCCFFFFFHFHHHJGJJJJJJJJJJJJJJJJJJIIIIJJJJJJJHFFDDD
@2134043/1
gtcaaattaaagaatcacgtcgaacactattctatgcttataccattaat
+2134043/1
C@CFFFFFHGHGHJJJJJJHIJJJJJIJJJJJJJJJJJJJJJJIGIIJJJ
@2134295/1
ctgcaacttggccaggttagggccaacagattgtttgagatgtttgtgaa
+2134295/1
CCCFFFFFHHHHHGIFEGGHJJJJEIIIJIJIIIHIIGGIIJIIJJFG9D
@50975/1
gaccaatcatggacttttcttcaatatccacataagtaacttcaaatgat
+50975/1
CCCFFFFFHGHHHJJJJJJJJJJJJJIGIIJJJJJJIIJJJJJIIIJJJG
@5566142/1
ccctaagtgagtatacatctattaaattcaaacgcagagctcattatgtt
+5566142/1
CCCFFFFEHFHFHIJJJJJJJJJJJJJJJJJJJJJHJIIJJJJJJJJJIJ
@5566169/1
cccatgtcacggtagcactgagtgacggcacctccgacactgaggtcacg
+5566169/1
CCCFFFDEHHHHHIJJGGHIIJFHIIEGGGHIIGIIJIFHIJGJD@FHIJ
@2134538/1
cgcaagaagtaccagaaacgggacttagccacaatctggtctggagagaa
+2134538/1
CCCFFFFFHFDHHJJJIJJJIJJIIJJJGGIJJJJJIIJDGIJJJJJJJJ
@1449354/1
cagccagatgccaaagttcttgatcttcactgggctcttctctgggattt
+1449354/1
@<?ADDDAFFBBD@GF<CHHHBDFH?EFEHEHEFFECFFF@FFGEIFIFI
@1449404/1
atcagttacaatgtttgagtacttagttacttgttattgctttatgattg
+1449404/1
@??;DADD?D?FD<CCCAG:?EGDHIBFGHIHICEEHCHGIHGHEEHEAG
@1449420/1
cccttctgcgccattgacatgtatagatgtcggactcgtgacgtcgtaag
+1449420/1
CCCFFFFFFHGHHIGIGBHHIBHIJIECFIHIEHHGHB?FCGIEFFHHEA
@1449455/1
ctggatggagtgagcacgggctctgtgcctggctcccatgtcacggtagc
+1449455/1
CC@DFFFBAFADDHGIB@?FGHGGFI@BDADGGIIGIIGE?BFHHI7B@D
@51274/1
cctcgctgcaggccgactggtggctgccctcgcccgagtcgtgctccttc
+51274/1
CCCFFFFFHHHHHJJGIJIJIJJJJJJJJJJJJJJIIJGIIHHHFFFFFD
@3484049/1
aggaactcgaagtccttgatatatttgcggtcgccgagcggttcctgttc
+3484049/1
CCCFFFFFHHHHHJJJJJJJJJJJJJJIJJIIIJJJJJJJJHHHHHHFFF
@2135106/1
gtgctgggcctcttgtatgcgaaggtgttgaggcgcttgtggtggtgcac
+2135106/1
C@BFFFFFHHHHHJJIJJJIJIJJJFHHIJJJJIJJJJJJJJJJJHIJJJ
@1449714/1
cgtcctactaaatttactttccactcgttaagcgtattagtttcttgtga
+1449714/1
CCCFFFFFHHHHHJJJJJJJJJJJJJJJJJJJJJIJJJJJJJJJJJJJJJ
@2135450/1
cctctattgagctactgctgttaagcagaataaaactgaaaaataa
+2135450/1
CCCFFFFFHHHHHJJJJJJJJJJJJJJJIJJJJJJJJJIIIJJJJJ
@51782/1
gcgcgttctcatgtaatttttaatgttttccaaatcgacgactcctgtgg
+51782/1
@@@FF8ADFDFHHHGGHIFDHHCHBEDBE9FBEGG?FGHGEGEGGGC@F9
@1450132/1
ccagaggcaagcgctccaagttgcttgg
+1450132/1
?<<D;;B12<;2C1AEAE>9CF>9?E<7
@1450196/1
cgctacagtcgtacttgtttgaaggagtctatgcaagcttactataaaac
+1450196/1
@@@DFFDDFHHHHJIIJJIIGGIIIGGEFHIIJIIGHGGHIJJJIEIAGI
@5567439/1
cttcaattgacgcaagaagtaccagaaacgggacttagccacaatctggt
+5567439/1
CCCFFFFFHHHHHJJJJ@HHIJJJJJJJJJJJJJJJJJJJJJJJJJJJJG
@1450513/1
gttcacattgacaaacttaggtttgcttacagccattcccaactgtcctc
+1450513/1
CCCFFFFFHHHHHJJJJJJJJHJJJJJJJJJJJJJJJJJJJJJJJJJJJJ
@1450636/1
cgtgaaaaccgcatccaactcggatcagccg
+1450636/1
?<:ADBDA?;FFHGEBFEGGGHGIGGGIGE<
@2136168/1
ggatagctggacaaggcactggcaacgaccaatcatggacttttcttcaa
+2136168/1
CCCFFFFFHHGHHJIGGGIIIJGIIIIHIIJJIJJJJJIJJJJJIIJJII
@1450809/1
ctgaggtcacggtactcgcggtacatgttgtgtacacctgagcgagactc
+1450809/1
@@@DFFDDHHHGHIIJJIJFJCGHGIHDGHFGFFGIFFEGHIJJHJEIIJ
@2136329/1
cgcgagagaacatgcttttttagccgatatttaagttgtttttatcaatc
+2136329/1
@;@BBD8D;B??BDDFHIIEIIIIII<DHBGGHII?@FHIHGGGGEF@FE
@6233776/1
ggaagtaggtgctgggcctcttgtatgcgaaggtgttgaggcgcttgtgg
+6233776/1
CCCDDDFFFDFHFIIJJIGIIJIHHEGGIIJJJ:??GCBGHIJIIGEFHG
@1450913/1
cattttctaactgaagaggaaacgattgcatctgtgaggggcgtcgggtc
+1450913/1
CCCFFFFFHHHHGJJIJJJJJJJJJJJJJJJJJJJJJJJJJJJJJHHFFD
@6911219/1
ccatgttctatttacctatcttgagttttacagtttgtataaaaccctca
+6911219/1
7@@BDDBDFHFFFGGHI<FBFHEGBHIIIIB?FCFHEHAHHIBEBDGHII
@6233943/1
ggcgttgatgtcgcaagatagtgagacattcactttttagtcataatctt
+6233943/1
CCCFFFFFHHHHHJGJJJIJJHIJJJJIJJJIJJJJJJIJJJJJJJJJJJ
@2136662/1
gtctgtgtgtctatgcgcgctaatctcagaaacggctgatccgagttgga
+2136662/1
CCCFFEFDFFHHGIJJJIJIJJJJIJGGGIJJJIGGIJHIGIJJJGGIFC
@6234244/1
ctacgatcatcactgtcgtgtcctttatacatttcggcatggcgatcatg
+6234244/1
@B@DFFFFHHHHHJJJJJIJIJJJJJJJJJJJJJJJJJJJJJJIIJJJJJ
@52604/1
gccagatgccaaagttcttgatcttcactgggctcttctctgggatttcc
+52604/1
CCCFFFFFHHHHHIDGHIJJJJJJJJIGIJIJIIEIJJIGHIJIJIJEII
@6234485/1
tcttcctcgggttggaatgattctggtgggttgtcctgcagagcttgcca
+6234485/1
<?@?DDA?A::A2@FBBFBFHE>AH9FFE8:???4?<B>F9888BB8=BF
@2137118/1
ctcgatcactttgacagcacctaatacaccgccgcttaaaagataggtac
+2137118/1
@@@DDB;D?F?FHG?A?G;EHIECDHFD??CDGGIGD@@DH@;B@CA8@F
@1451554/1
gtttcttggcatctatagatgtcggtggcgcacagggcacgcttgcgcat
+1451554/1
CCCFFFFFFHHHHJJJJJIJJIHJJGIIJJJJJJJIJJJJGIHIJIGIJH
@1451591/1
cagttagaaatgttacaacctctatactttgc
+1451591/1
@?@BDB;D>FADHG<GI<CAEHIDH<?CHGH<
@52839/1
gtcctttctaaggttctaaactatatctgtaccaaatttcaaccaaatcc
+52839/1
CCCFFFFFHHHHHGHIJJJJJJJJJJJJJIJJJJIJJJJJJJJJJJJJJJ
@6911787/1
cactatcaaaacttctcaggattgaaacgtcttttatgttgggacagcta
+6911787/1
@@CFFFFFAHHHHJJJIJJJEEHIIJJJJIJDGIHHJIJJGCBGHGIDIH
@1451873/1
ctggcgtaaaataacgtcaatacattggatctcctcagtaggatggcaaa
+1451873/1
CCCFFFFFHHHHHJJJJJJIJJJJJJJJJJJJJJJJJJHJJIHIJJJJJJ
@5569088/1
catcttcaacaatctcgtggttcctctgcacttggtggtccacaaacatt
+5569088/1
CCCFFFFFGHHGHJJJJHHIGHHJJJJIJJJJJJJIJJIJIJJJJJJJJJ
@1452217/1
gtctttctagtgcgtccgtctgattctgtgatagtgaagacaagatcgtg
+1452217/1
<@@DDFFDDH<D?H@GGHIHEIDGGHCCHGGGIIIIGGGHIHIEDGGIHI
@2137863/1
ctgtgatctgtttcttggcatctatagatgtcggtggcgcacagggcacg
+2137863/1
BCCFFFFFHHFHHJJJIIJJJJJJJJJIJIFHJJEIJJJIJJJJJJJJJG
@6912291/1
gagcgagactcataacgcagccagatgccaaagttcttgatcttcactgg
+6912291/1
=;??BDDDFH?ADCGI@ECDBAGGIHFGCGIIIGDDCHHDGBFHHFGI@@
@764975/1
gttggtcttggttgaacggaactccaatcctttactcgaatagtcttttc
+764975/1
CCCFFDDFHHHHHIIJJJJJJJIJJJJIJJHIJJJJJJIIHIIIIIJJJJ
@2796546/1
gcgttgatgtcgcaagatagtgagacattcactttttagtcataatcttc
+2796546/1
CCCFFFFFHHHHHJJJJIJJHIJJJJJJJJJJJJJJJJJJJJJJJJJJJJ
@3484256/1
ggcacctccgacactgaggtcacggtactcgcggtacatgttgtgtacac
+3484256/1
CCCDFDFFHHFHDIIJIIIHHGIJIGIJIGGGGGFIGIHIIJIJIECGEA
@2138543/1
gcctcttgtatgcgaaggtgttgaggcgcttgtggtggtgcacgcgcttg
+2138543/1
CCCFFFFFHHHHHJIJJJFGHHIHIJIIJJJJIJJJIJGHJJJJJJHFFD
@2138544/1
cttgtattcaaaagaaaacctagaatcactggttcaaattcaaataaaat
+2138544/1
CCCDFDFFHHFHHJJIIJIJJGGIJIGIIIJGEFHFGGHIIJGDHGIG>G
@6236232/1
aggtgctgggcctcttgtatgcgaaggtgttgaggcgcttgtggtggtgc
+6236232/1
@CCDFFDFHGFHHJJJJGIIJJJHIGIEGFHIIJJJIJJJIGIJHJJHHI
@3484818/1
cgacgacactgtacagttagaaatgttacaacctctatactttgcattaa
+3484818/1
CC@FFFFFHHHHHHIIJIGHIIJJJFIJIGGIIJJIJJJJJJJIJJJJJJ
@765745/1
agcatacataataaaattagaggaagtaggtgctgggcctcttgtatgcg
+765745/1
CCCFFFFFHHHHFJJJJJJJJIGJIIJJGHJIGGIIGIIJIJJJJJJJHJ
@7591983/1
cctcacgttccgccaattgcttcaccttatgatagtcatcgcggcctcta
+7591983/1
CCCFFFFEHGHHHJCCCFHIJIJIJJJJJJJJJJJIJJJIJJJJJJJJJJ
@766022/1
ctaggttcttatcaatataaagggctccgaggaaagcttcaagtaaatca
+766022/1
CCCFFDFFHHHHHJJJJJJIIJJJJJJJJJIJJJJJFGIJIIJIJJJJJI
@766028/1
tttcatgtcaatcggttcataaataaaaaaagttatgtcaaattaaagaa
+766028/1
@@CFFFFAFDHBHGGAEEHHIIIIDGIEHHHIDFFCHHIIGGIIIIIGGI
@766224/1
cttggttgaacggaactccaatcctttactcgaatagtcttttctaactt
+766224/1
C@CFFBDDFHHDA;EFC@C:FHDFGHIEEFDDDCG@DHDFHIIECDD?BA
@766332/1
ccgcgacttcgttcgcgtggaatagtgacttccggcaaatttttggtttt
+766332/1
CCCFFFFFHHHHHJJJJHIJFGHIJHIJJJJJJJJJJJJJJJJJHHEFFF
@2798095/1
gtgctgttgtggaactgcttcacctgtggccggcggcacgcagacgcctt
+2798095/1
CCCFFFFFHHHHHJJJJJJJJJJJJIIJJJJJJJJJJHHFFDDDDDDDDD
@767005/1
ggttgttgtatatcgcgtacgaggacatgtccaggtcgtcgcacaccatc
+767005/1
@B@DFFFFHHHHHJJJJIIJIJJJJJJJJIIJIJJHHGHIGIJJJJHHHH
@3486314/1
ctcagatacaccgtcacggaatacaaatatcttcttcggcaatctgcctt
+3486314/1
@@@DDAD>D=DFDBFFE?@@?;3?FF>GDA?DFE>?B8@GDFEAFECDFE
@1453642/1
ggcgggatggtcgtttgaaaaattgacggccagccttaacgtacgattcc
+1453642/1
CCCFFFFFHHHHHJJJJGGIJJJJJIJIJJJGIIGIIGHHHHFFFDCDDF
@3487682/1
ctcatcttgtatagaggaggcttgggctcgctctccgaagggagcttgcg
+3487682/1
CCCFFFFFHHHHHJJJJJJJJJJGGJJJJJJJJJJJJIJJJJIJJJJJJJ
@3487820/1
cttcacctgtggccggcggcacgcagacgccttgatgacctccactttga
+3487820/1
CCCFFFFFHHHHHJJJIJJJJGGIIIIJGEFFFEDEEEEEDDDDDDDDDD
@3488020/1
cttggcattgatatttggaaatgattagctcgcagcattatgggtcttcc
+3488020/1
CCCFFFFFHHHHHJJJJJHJJIJJJJIJJJJJJJIJIJJJJJJJHGGHJI
@3488148/1
cgagactcataacgcagccagatgccaaagttcttgatcttcactgggct
+3488148/1
;?<BDD?DADDFHHIEGICBH@HCGAFIFCHICA@??BFGHHE@FGE?DC
@1454396/1
ggaatgttatctccaactcgcggagagtatcttctactcttgatgtctta
+1454396/1
CCCFFFFFGHHFHJJJIGHJJGGJJGIDGDGGEGHHGIIJIIHHIHGGJI
@1454521/1
ctgttgtggaactgcttcacctgtggccggcggcacgca
+1454521/1
?=@BBDDDFAFFD>D@:EEEID>C<9CFFFFIAAB8AD>
@55163/1
ctcttgtatgcgaaggtgttgaggcgcttgtggtggtgcacgcgcttggg
+55163/1
@@CFFFADHHHDFFGI<CAFGHJGIGIGIGFHGFHIHHEGGIGBHEFFDD
@1454702/1
gccctaagtgagtatacatctattaaattcaaacgcagagctcattatgt
+1454702/1
@@CFFFFFHHHHFHJIJJJJJJJJJJJJJJIJIIJJJJJIJJJJJJJJJJ
@1454748/1
atcgttctcagcatggtaagaaggtggcggccagaatctagacatgcaca
+1454748/1
@B@FDDDFHHHHHJIIFGJGIIIGCFHGGHIIIIGGHIHJIJJIJJJJJI
@1454819/1
ggcacgcttgcgcatgacatctatacatgccattggcgttcaaaaggtta
+1454819/1
@@@FFFFFFFHHHJIIJIJJIIJJJJJJJJJIJIJJJJJJJIJIIFHFHI
@55371/1
cgtaaacaaaacaattaattatcacataaaaccaaacctctggttcgatt
+55371/1
CCCFFFFFHGGHHJIJIIJJJJIIJJJJJJJJJJJJIJJJJJIGIIGFHI
@55527/1
gaaaagaatcacaagtaagatactgcaaacatgccagttataaagcatag
+55527/1
CCCFFFFFHHHHHJJJJJJJJJJJJJJJJJJJJJJJJJJJJJJJJJJJJH
@3489547/1
caaatgttcaaattaaagacgtgtagacaggacaacgtctgtcgggtccg
+3489547/1
@?@DDBDDDHBCDH:EBFHAGAA<<AH@C@?G?C8:1:BBGB9D:?/;8@
@56397/1
aggtgatcgaacatcatgtcttcaaactccactatcatctctttctttgg
+56397/1
@@CDDEFFHHHHHJJJJJJJJJJIIIJJJJJJIGJJJJJJJJJJJJJJIJ
@56436/1
cataacaataacccctgctattttttttatttttattttcaatgtac
+56436/1
CCCFFFFFHHHHHJJJJJJJJJJJJJJJIIJJJJJJJJJJJJJJJJJ
@1456389/1
ggcagagggaatctgattgtgctgttgtgg
+1456389/1
?;=DBD==6C3DAEE42<A<3<?ED322?E
@56713/1
ctcgacagtggcatggaaccgctctgtcgtcgtaatgttcttaagtgcat
+56713/1
@CCFFFFFHGHHHJJIIIJJJJJJJIGJJIJJIIJJJJJJJJIJJJJIIJ
@3490243/1
caactgtcctccggtactaacgatcaaatcgatcatgggtccataatcat
+3490243/1
CCCFFFFFHHHHHJIJJJJJJJJIJ?FGF?FHIJJJJGJFHIJJJJJJJJ
@3490477/1
ccggagaataagaactcgtgctcgtcgtgagctattatagttggagattt
+3490477/1
B@CFDFFDHHHHHJJIGIGHGIJJHGHDFGHIJ>GICIFGGIHIGGHGGI
@1457060/1
agacgatttcaccagtggtcttcttgaacttcttcaattgacgcaagaag
+1457060/1
@@@FFFDFHHGHHJIFGBHHHHJIIGHJJJJJIJGIGIIHEFHIGIIGIG
@3490875/1
cgcaagatagtgagacattcactttttagtcataatcttcagatactcca
+3490875/1
CCCFFFFFHHFHHJIIIJJJJJJJJJJJJJIIJJJJJJJJIJJJJJJJJJ
@3491133/1
ctgtacagttagaaatgttacaacctctatactttgcattaaaataatgc
+3491133/1
CCCFFFFFHHHHHJJJIIJJJJJJJJJJJJJJJJJJJJJJJJJJJJJJJJ
@3491188/1
gccacaatctggtctggagagaagatcctcatcttgtatagagg
+3491188/1
@@;BBBDDFA?FFF?EBGIAF@@;F9?CFFCEGEEFIFGFDGEE
@57704/1
ctcagcgacatgtaagagttcaatggggaagtaaatgcatctgtccttat
+57704/1
CCCFFFFFHHHHHJJJJJHHJJJJJJJJIIJIIJJJJJJJJJJJJJJJJJ
@57850/1
agacaggtgtcttccctggcaatacaacaacgacaagctgcaactgtacg
+57850/1
CCCFFFFEHHHHHJJJJJJJJJJJJJJJJJJJJJJJJJJJJJJJJJJIJI
@3491510/1
gtttattttgtttttctctgtgatctgtttcttggcatctatagatgtcg
+3491510/1
CCCFFFFFHHHHHJJJJJJJJJJJJJJJJJJJJIJJJJJJJJJJJJJIII
@3491910/1
ggcgatttaatttttttatgtttttattatgcaattcatgtttatttcac
+3491910/1
@@@D1DDDFFBFFIFFFFBFF<FGIIIIIFDFFBFGFEFIFFEFEFFIEE
@58499/1
cgtttctgtaccaataggaacaatacttcgggcttattctgcatacctgc
+58499/1
@CCFFFFFHHFBDCGGBGIIGIIGGIIIIIGFIIIIIIIIICGGG<DCGD
@58547/1
gcgctcatcgggaggtgtggcagcctccttgaccattttagatatttgtt
+58547/1
CCCFFFFFHHHHHJJCGHIJJJJJJJJJJJJIJJIJJJJIJJJJJJJJIJ
@3492379/1
agggaatctgattgtgctgttgtggaactgcttcacctgtggccggcggc
+3492379/1
8=:;B?DDBCBA?E2CFDHC??CEA>CDECEG9?::E:?DFFE8@D?@:<
@6912420/1
cagctgttccacttcatcatcagggatcttgccgtcattgcagacggtgt
+6912420/1
CCBFFFFFHHHHHJJIJJJJJJJJIIIIIJJJJJHIJJJJJJJJJJJ?F@
@7593817/1
gttaacataatctttagaatcaatattaatatctttcatagagaaacaat
+7593817/1
?=@D=DEFFHDFDHBFEHGIIIGBGGIICHIGEHGHIBEGEAGGHHIIHI
@4866930/1
tgttgaggcgcttgtggtggtgcacgcgcttgggcagagggaatctgatt
+4866930/1
@??BDFFFA?CFHI@FFCDDHEDBDGHGD@BBBH@GHEGI><A>>C?DDC
@4183083/1
gttgaggcgcttgtggtggtgcacgcgcttgggcagagggaatctgattg
+4183083/1
CCCFFFFFHHGHHHGIJJJIIJJGHJIIJJJIJJJJGGIJHHHHFEFFFC
@4183148/1
ctgattgtgctgttgtggaactgcttcacctgtggccggcggcacgc
+4183148/1
CCCFFFFFHHHHHJJIJJJJJJJJJJJJJJJJJJJJJJJJJJHFFDD
@4867205/1
aacgaaaccaatttagaatatacgaaacagcaggaccactgcagacaaat
+4867205/1
@@CADFFFGHHHHIIJEEHGGIICGIJJIHGIIIGIIJJIJEGICHIGIE
@4183584/1
cagagggaatctgattgtgctgttgtggaactgcttcacctgtggccggc
+4183584/1
CCCFFFFDHFHHHIIGJFIHIJHJJHIJIIIIIGIJJJJJGGHIIJJJJI
@2799648/1
cttcacctgtggccggcggcacgcagacgccttgatgacctccactttga
+2799648/1
CCCFFFFFHHHHHJJJJJJJJJJJJJJJHHFFFEEEEEEEDDDDDDDDDD
@6913417/1
ctcatcttgtatagaggaggcttgggctcgctctccgaagggagcttgcg
+6913417/1
CCCFFFFFHHDHHIIJJJIIIGGEIJGHHIIGGGIJ@DFHGGCHIGIGGH
@6913507/1
ctggagagaagatcctcatcttgtatagaggaggctt
+6913507/1
@@@DDDDDHHH8?GHEEEFHEGDC<FHIGGHHA<EGG
@4183994/1
gacggcacctccgacactgaggtcacggtactcgcggtacatgttgtgta
+4183994/1
CCCFFFFFHHHHHJJJJJJJIJIIJJJJFGIJJIJJJGHIIHHHHHHFFF
@4184056/1
atttaaatttcggtacctggttaaatagtttatttcgtgtttttgtcaca
+4184056/1
CCCFFFFFGHH:FCFIIJJJGIJIJJIJHHIIIIJJIHGFGHIJJIJJJJ
@6913806/1
gtgctgtctgtacattgaaaataaaaataaaaaaaatagcaggggttatt
+6913806/1
CCCFFFFFHHHHHIJJJJJJJJJJJJJJIJJJJJJJJJJJIJJJJBHGII
@4868269/1
cgatgttatacatatagcatttcggatctaaagaggctgtcactgcagcg
+4868269/1
CCCFFFFFHGHHHJJJJJJJJIJIJJJJJJ4EFHIIJJJIIIJJJJIJJI
@6914030/1
ctccaatcctttactcgaatagtctttt
+6914030/1
@BC=DFFFHHHHGIIIJJJIEFEGHIIJ
@6914139/1
gacctccagtggtaggtatgtatgtttatgctcttgacctacttgtagac
+6914139/1
@71=ABDDAADF<<C:EBBEFHEHCEEDF<FHCBF?1?E>GEFGC1BBB<
@6914463/1
ggatggagtgagcacgggctctgtgcctggc
+6914463/1
?@1;B?D>=ABAFFFF:1@11?GDEGEICF<
@6237511/1
cacaacagtaccgaagcgctcggccgatacccaacaaatactaataataa
+6237511/1
CCCFFFFFHHHHGJJHIJJJJJJJJJJJJJJJJJJJJJJJJJHHHHHHHF
@2801116/1
gacgatttcaccagtggtcttcttgaacttcttcaattgacgcaagaagt
+2801116/1
CCCFFFFFHHHHHJIJJJJJJJJJJJJJJJJJJJJJJJJJJJJJJJJJJD
@6914726/1
ggggttattggtatgtcgatgtcgaacccaaaaatg
+6914726/1
=?@D:@DDHDFACEFEED@CDFC?CGHDFGBFAB?B
@5569673/1
ggagagaagatcctcatcttgtatagaggaggcttgggctcgctctccga
+5569673/1
@@BFFFDFHFHHHIIJJJIJJHJIJGJDEHIJGGIFFHEB@GIIDGEIB<
@7596479/1
ctcggacatttcaattttatttagttggtcttggttgaacggaactccaa
+7596479/1
CCCFFFFFHHHHHIIJJJGIJJJJIJJJEHHIJJIIJJIJJJJJJJGIJH
@7596822/1
cgcacagggcacgcttgcgcatgacatcta
+7596822/1
?@@D?D8;7D7CF<FG7;:<101:CCF349
@6238253/1
taggtgctgggcctcttgtatgcgaaggtgttgaggcgcttgtggtggtg
+6238253/1
@@BFDFFFHHHHHJJJJJJJJJJJIJJJ?DGHJJJJIJJJJJIJIIJJIG
@767478/1
gtcgtaatgttcttaagtgcattcaacgaataacagttcttcatctgatc
+767478/1
?==B:B;DDFFD>F@ACCAAHGEHGH@B7CGGGGHG?FHGH9DH>DG9D?
@6238687/1
ctgtggccggcggcacgcagacgccttgatgacctccactttgatgatct
+6238687/1
@@@ADDBE>HGGGIIIIIIIIIGHGHFBDFDFFFCECEECCCC>CCC>CD
@6238916/1
ccacaatatattcgtgaaaaccgcatccaactcggatcagccgtttctga
+6238916/1
@@@DADD?D>FHBDHDDEHIHGI:EEDEHIGACFHF@?BFHHHIIIGIIF
@2139553/1
cacacgtatttttttttttacattttattattttatatttttttttttg
+2139553/1
@@CFFFDDHHHHHJIJJJIIH@GIIJFHIBGIIICF@FHIJJHFDDD@5
@6239115/1
agcaaatggaaaaaaaaattggtgaaaagaatcacaagtaagatactgca
+6239115/1
CCCFDDFFFDFFHIJGIIJHJGBGGIIGGJJIIGEHEHGHGIJIJIGGID
@2802775/1
tcatcttgtatagaggaggcttgggctcgctctccgaagggagcttgcgg
+2802775/1
CCCFFFFFHHHHHJJJIIJJJJGHIIJJJJJJJJJIJJJJJGIJJJGIJH
@6239659/1
gtagcactgagtgacggcacctccg
+6239659/1
@@@?DDDDFFAAFHG;ED<CDDE??
@59007/1
caaagttaaccatcttgtattcaaaagaaaacctagaatcactggttcaa
+59007/1
@@<DDDDBBFDFFE@FCHFIIIEGCEFHGHDGGHHGGHFHCHGH@:?DGG
@2140286/1
agcgagactcataacgcagccagatgccaaagttcttgatcttcactggg
+2140286/1
CC@FFFDFHHGHHIIHIJIIHIIJJJIIJIEGFIGIIIJJJJJJJJJGFG
@59181/1
ctagtacctgataagcccagacctagcccaaattcttcttcttcagccgg
+59181/1
@BCDDEDFHHHHHJJJJJJJIJIJJJJJJJJJJJJJJJJJIJJJIIJJJJ
@2140411/1
gggtaatctagctacccacgtaaatgtaaacctggcaagcatccaagata
+2140411/1
@<<BDDDBHHHHFGEHEGHGHHIGFE<CHHGIGAHHIHGIIGHGIGHEBD
@59287/1
ctcgccatcaggacctgcaccatgcaccgccatgccatgtaccacgcctg
+59287/1
@@@FFFFFGHHHHJGIJJJJIIFBFFICGGIICHGIGIJIHIE>DBFHIG
@59506/1
tgtggattttaatgttattattacagcatacataataaaattagaggaag
+59506/1
@@@DFDAFHHBACAEGGICGIGCIEGIIIGGDHHHGBDGBFHIIHIIIIH
@769161/1
gcacagttcctcgacgagcaagtagttcttgaagcacagacacaggtgtc
+769161/1
CCCFFFFFHHHHHJJJJJJJJJHIJJJJJJJJJJJIIJJJJJJJJJCHIJ
@5572225/1
gtcacggtagcactgagtgacggcacctccgacactgaggtcacggtact
+5572225/1
@@@DDDDADFCD>FHFG:<<CFE>EBHGGIIGG>HEFFBF=C;FGII@B?
@2141081/1
ctcctttcttttgcgagctgctgccgaaagattagagtcgtcttctactt
+2141081/1
@CCFFFFFHHHGHJJIJIIGEIJIJIJGIEGHGHIJI?DGFGIJJJJJIG
@59876/1
gtgctgttgtggaactgcttcacctgtggccggcggcacgcagacgcctt
+59876/1
BCCFFFFFHHHHHJJJJJJJJJJJJJJJJJJJJJJJJHHFFDDDDDDDDD
@59925/1
cttcaatttaaggacaataaaagaaaagtatttaaaagcagtg
+59925/1
???DDDB4AC?CD3A?EE<F9?FCEE992<E<E>EIIDB?D??
@769559/1
tggaactgcttcacctgtggccggcggcacgcagacgccttgatgacctc
+769559/1
CCCFFFFFHHHHHJJJJIJJJJJJJJJJJJJJHHFFFDDEDDDDDEDDDD
@5572705/1
ttcacattgacaaacttaggtttgcttacagccattcccaactgtcctcc
+5572705/1
@?@ABD;DFDHH<CBGFDHE3:CCEHEGGFHACEDE@CDGAEG@BF9<9B
@4869285/1
cacggtactcgcggtacatgttgtgtacacctgagcgagactcataacgc
+4869285/1
CC@FFFFFHGHGHJGGIJIJHGIGHFIJDGHIJJJJJJJJIIIJGIJJJJ
@4869371/1
agaacaaacaaaacttaagccttattataaaaggtataaatattcctgcc
+4869371/1
@@@DDDDADFBF?BBEGHID@FHGGIGIGGGIHG:CDFDGIEGI@FHGIC
@2141800/1
agcatacataataaaattagaggaag
+2141800/1
<?@;D>DD<CBCA??@F@DG9ACAE<
@2141858/1
gctgttgtggaactgcttcacctgtggccggcggcacgcagacgccttga
+2141858/1
@@@ADD?ADDHFHIFGCHIIGHHBHGGIE@DGHIIIEHDECCCB@BBBCC
@2142229/1
gaaacaaacactaaatgtaaatttaagcatcccacaa
+2142229/1
@;=DDBD;AD?AFDBHGCDHGHCEFECBFHEGGAEHI
@6240039/1
ccgtcaaatagttgcggagattaatggtataagcatagaatgttcgacgt
+6240039/1
@@@FFFFDHBHHDHBGIDGFDH>GIIIFAGGGHCBFFHCDF@GHGG2?;F
@6240075/1
gctgggcctcttgtatgcgaaggtgttgaggcgcttgtggtggtgcacgc
+6240075/1
CCCFFFFFHHHHHIJJJJJJIJJEHIHIIIIIIIJJJJJJIIJHHIJJJG
@2142357/1
cttgtggtggtgcacgcgcttgggcagagggaatctgattgtgctgttgt
+2142357/1
CCCFFFFFHHHHHJJJIJJJJJJJJJJJJJJGIJJJJJJJJIIJJJJJJG
@60933/1
ccgcgacttcgttcgtgtggaatagtgacttccggcaattttttggtttt
+60933/1
CCCFFFFFHHHHHJJJJIJJJJJJJIIJJJJJJJJJJJJIJJJJJHHHFF
@4870397/1
ctcatcttgtatagaggaggcttgggctcgctctccgaagggagcttgcg
+4870397/1
CCCFFFFFHHHHHJJJJJJJJJJHHJJJJJJJJJJJJJJJJJGJJJJJII
@770635/1
ctcgggttggaatgattctggtgggttgtcctgcagagcttgccacatct
+770635/1
CCCFFFFFHHHHHJJJJJJJIHIJJIJJJJJIJJJJJJJJJJJJJJJJJJ
@61129/1
cttcacctgtggccggcggcacgcagacgccttgatgacctccactttga
+61129/1
CCCFFFFFFHFHHIGIGGHIIIJJIJJGHFFFF@>@@CECDDDDDDDDDC
@4870607/1
cgttcgtgtggaatagtgacttccggcaaatttttggttttaaccacata
+4870607/1
@@CFFFDDHHHGHJIJFHIGJJJIJJIGHIJJJJJGIGIIIHIJIHIJJH
@6240757/1
gctgggcctcttgtatgcgaaggtgttgaggcgcttgtggtggtgcacgc
+6240757/1
BCCFDFDFHHHHHJIJJIIGHIICGHGIGHIIIGIIJHIDFFGFHGCEED
@61510/1
cggatctatagaggctgtcactgcagcgatactgggaacattcgactgat
+61510/1
CCCFFFFFHHHHFHIJJHJJJJIJIIIIGHIIIIIJHDGGGGHJJJJIGI
@4187146/1
cgaaggtgttgaggcgcttgtggtggtgcacgcgcttgggcagagggaat
+4187146/1
CCCFFFADDHHHHJIJJJJJHHJHHIDGGIIJIJJJJJJJIHHHFFFDEC
@1459112/1
cttgttgttaagaggtgttacctgcaacttggccaggttagggccaacag
+1459112/1
@CCFFFFFHGHHHJJCGHIJJJJJJJJJJJJJJJJJIHHJJIJJJJJJII
@6240997/1
ctcatcttgtatagaggaggcttgggctcgctctccgaagggagcttgcg
+6240997/1
CCCFFFFFHFHHHJJJJJJIJJJGGJJJJIJGIJIJIIHGGIDGIIJEHI
@4871365/1
gtcacggtagcactgagtgacggcacctccgacactgaggtcacggtact
+4871365/1
C@CFFFFDFHHHHJJJICHGIJJJJGIJJIJJJJJFIGIIHHHJJJGHHH
@61800/1
gtgtacacctgagcgagactcataacgcagccagatgccaaagttcttga
+61800/1
@@@DDFA=ADD?C>@AE1CF@DHGGIIBAFGEGGIBAE>DHEF<4BA<@G
@1459427/1
ccactgtttacctaccacgttaagtacgtaactttaaaatattgactgga
+1459427/1
C?@FFFEDHDHHFIJJJJGDHHEHGHGHIEGHHGIJJJIJIJJIDGIGCG
@7599219/1
gtgctgggcctcttgtatgcgaaggtgttgaggcgcttgtggtggtgcac
+7599219/1
?@@D=BD?:DHHHIEIEH@HHFDEB1?EFHGIGIII>H@BDG;;;@D9@G
@771431/1
tcttgaacttcttcaattgacgcaagaagtaccagaaacgggacttagcc
+771431/1
CCCFFFFFHHHHHJJJJJJJJJJJJJJJJGIJJJJJJJJJJJJJJJJJJJ
@771609/1
cttcacctgtggccggcggcacgcagacgccttgatgacctccactttga
+771609/1
@@@DDDDDF?CB;CCGG>@?7AFEHIIIEHEEDCCCC;@;@C@CC<@CCC
@771686/1
tcataatcttcagatactccaaagcattctgggctgcagatgactgtgca
+771686/1
@B@FFFFFHGHGHJIJJJJIJIJJJIJIJJIJIJJJJJJJGIJJJJJJJJ
@6916826/1
gtacattgaaaataaaaataaaaaaaatagcaggggttattgttatgtcg
+6916826/1
@@@DDDDDHHD<ACBGIBH4?AFH@?@GEEBDFGIFHHBG4=FH>C>=C=
@771763/1
gtttttaatatttaaataaccgctttttactacatgcataaacatacata
+771763/1
CBCFFFFFHHHHHIIIIJJJJJJIJJJJIJIJJJJJJJJIHIJJIJJJJJ
@2803430/1
gcacctccgacactgaggtcacggtactcgcggtacatgttgtgtacacc
+2803430/1
C@@FFADFHFDHGGIIIICGHEHICGDHHHHIIDFHGGE@CHFHDGGHIE
@3493127/1
gtggattttaatgttattattacagcatacataataaaattagaggaagt
+3493127/1
@@?DDDDD?DBCFIIGICIIIAII@FGHGGIIC<FGEEEHBHHDDHIIEH
@2803829/1
cctgcctcacatgattcatccacaaattccaacccttgcgtttcaaaaca
+2803829/1
CCCFFFFFHHHHHJJJJJJJJJJJJJJJJJJJJJIJJJJJJJJJJJJJJJ
@772415/1
gtgctgttgtggaactgcttcacctgtggccggcggcacgcagacgcctt
+772415/1
CCCFFFFFHHHHGJGJIJJJJJJJIIIIJJJIJJIJJHHFFDDDDDDDDD
@3493381/1
gccagatgccaaagttcttgatcttcactgggctcttctctgggatttcc
+3493381/1
BCCFFFFFHHHHGIDGHJJJJJJJJJJJJJJJJJJJJJJJIJJGIJJJJJ
@2144019/1
cattagtagactgatcagccggagcagctccggtaagtttgtcgagt
+2144019/1
CCCFFFFFHHHHHJJJIJJJJJJJIIIJJJJJIHIIIGHIIIJJIIF
@2804123/1
gcaagaagtaccagaaacgggacttagccacaatctggtctggagagaag
+2804123/1
CCCFFFFFDHHHHJJJJJJIJJIIJJJJJJJJJJJJJJIJJJJJJJJJJI
@2804365/1
ggtcgtttgaaaaattgacggccagccttaacgtacgattccaacgcccc
+2804365/1
@@=DDDDFGHHFHFBGHGIEGHBHGIIJIGICBFHHGFHIGIHDGEHIGE
@6918274/1
gtaggtgctgggcctcttgtatgcgaaggtgttgaggcgcttgtggtggt
+6918274/1
CCCFFFFFHHHHHJJJJIJIJJJJJIIGJCFHHIGIJJJIIJJGIIIIJH
@2804721/1
ctctttgcagcttttgacggaacgggagccgtacagacggagtagcgagc
+2804721/1
@@?DFFFDDFDFHGGEDFHHBEHIEIIIJIG@?GHGIEGEHG5==@BEH<
@773164/1
ctgcacttggtggtccacaaacattataatagcgttgtctaacgtcggat
+773164/1
@C@DDDDDFFDFFGIGGIIJIIIJJJJJGHGIGHFGIIGEIGHCDHIIIG
@3494179/1
gggctcgctctccgaagggagcttgcggccgatgacctcatactccttca
+3494179/1
11;DDDD:DHFFHGIGDE:GDHGGAGEBGEG/@@=DEAHCE@AC;???D@
@2144903/1
ctcttgtatgcgaaggtgttgaggcgcttgtggtggtgcacgcgcttggg
+2144903/1
CCCFFFEFHHHHHHJJEGHHHIIJJJHHHIHGIHGGEHGIJJIJHFFFDD
@2144926/1
ctggagagaagatcctcatcttgtatagaggaggcttgg
+2144926/1
8:;?;BBB;DDDDAEDI4C?F4<<:FFEEEE8EE7DDC:
@773613/1
ggtctttgtacaccttcaggtgatcgaacatcatgtcttcaaactccact
+773613/1
BCBFFFFFHHHHHJJJJJJJHHJJJJJJJJJJJJJJJJJJJJHJJJJJJI
@2805327/1
gcctacttggtgatctaagttttcgttgttcatgagctctactatgactc
+2805327/1
CCCFFFFFHHFHHIJIJIJJJJJJIHIJHIIJJJJJJIJJJJJJJJJJJI
@3494788/1
cctaacttcgcaaccactaattccagtgataaattcactctagcacgtag
+3494788/1
@CCFFFFFHHHHHJJJJJJJJJJJIJJIIJJJJJJJJJIJJJJIIJJGGI
@773804/1
gaatctgattgtgctgttgtggaactgcttcacctgtggccggcggcacg
+773804/1
CCCFFFFDHHHHHJJIHIJJJJIJJJJIJJJIJJIGIIJJJJJJGIFFDD
@3494966/1
atacataataaaattagaggaagtaggtgctgggcctcttgtatgcgaag
+3494966/1
CCCFFFFFHHHHHJJJJJJJGIJGHGJEGIJGIJJIJJJJJIIJJIJHHI
@2145626/1
cttcaattgacgcaagaagtaccagaaacgggacttagccacaatctggt
+2145626/1
CCCFFFFFHGHHHJIJJJJIIGIIIJIIJJJJJJJJIJJJJIJJJJJIIH
@3495137/1
cagcgaaatagtcacatccacgttggttatcaagtggcttggtaggatcc
+3495137/1
CCCFFFFFHHHHHIJJJJJJJJIJJJGHIJJJJIIJIJJJGI?BBF?<CH
@3495282/1
gtggattttaatgttattattacagcatacataataaaattagaggaagt
+3495282/1
C@@FFFEFHHGHDEFHGIIIJIIIJJJIHJJJJJJJGJJJJJJIHEGIJF
@2145862/1
ctcttgtatgcgaaggtgttgaggcgcttgtggtggtgcacgcgcttggg
+2145862/1
@C@FFFEFHHHHHHIJEGHJJHIIHJIIJJHJJIJJJJJIJJJIHFFFDD
@2145922/1
gtaggtgtagggtaagacacggatcgcatacaccgtgaatataagtggca
+2145922/1
CBCFFDEDHHHHHIJJJJJJJJJJJIJJJIJJJJJJJJJJJJJJJHIJJI
@774348/1
cttccttcttagagcgtcccgtacccatagcaacaagatcagcgactgtc
+774348/1
CCCFFFFFHHHHHJJJJJJJJJIIIJJJJIJJJJJJJJJJJJJJJJJJIJ
@6919781/1
gcatttcggatctatagaggctgtcactgcagcgatactgggaacattcg
+6919781/1
CC@FFFDEAACHHIIGBG@DHHGHHIEHB<C99CFGHEGG9//BDH@@CF
@2806317/1
acgcgcttgggcagagggaatctgattgtgctgttgtggaactgcttcac
+2806317/1
CCCFFFFFHHHHHJJJJJIJJJJJIJJJIJJJJIJJHIIJJJJIJJJJJJ
@2146383/1
atcctaacttcgcaaccactaattccagtgataaattcactctagcacgt
+2146383/1
CCCFFFFFHHHHHJJJJJJJJJJJJJJJJJIJJJJJJJJJJIJJJJJJJH
@3495932/1
gtggaactgcttcacctgtggccggcggcacgcagacgccttgatgacct
+3495932/1
CCCFFFFFHDFBDHIIHEFDFGGDGAHGGEH>EHEBBBBCB@CCCCDCCC
@2146572/1
cggaaagattataatatttctttagtttaagtccgtt
+2146572/1
@@@ADDDDBFDC?AC?:EBCACB:A<AC:A<2<FF?E
@1459771/1
cagattgtttgagatgtttgtgaaactgcgacaccttgtggctgtgactt
+1459771/1
B@BFFFFDHHHHHJJJHIJJJJJJJJJJJJIJJJJJJJIJJJJJHJIJJJ
@1459909/1
ctcgggttggaatgattctggtgggttgtcctgcagagcttgccacatct
+1459909/1
CCCFFFDFHHHHHJJJJJJJJHIJJGHIJJJJJJJJJJJJJJJJJJJJJJ
@6920388/1
ggagtactgagcagtatctattcagtaaacttatagctgacactgaagac
+6920388/1
???B:ABDHAHHFHIIIICD<AFFEH@HD?FGCGGGEEHGGCHICGGIIG
@3496451/1
gccagatgccaaagttcttgatcttcactgggctcttctctgggatttcc
+3496451/1
BBCFFFEFHHHHHJHIIJJJJJJJJJJJJJJJJJJJJJJJJJJJJIJJJJ
@775504/1
ggtgcacgcgcttgggcagagggaatctgattgtgctgttgtggaactgc
+775504/1
B@BFFFFFHHHGHJJJJJJIJJJJJJJJJJJJJJJIJJIJJHIIJJJJJJ
@5573874/1
gtacttgtttgaaggagtctatgcaagcttactataaaacaaaattaaaa
+5573874/1
CCCFFFFFHHHGHJJIJHHJJJJJJIJJIJJJJJJJJJJJJJJJJJJJJJ
@2807400/1
gtcacggtagcactgagtgacggcacctccgacactgaggtcacggtact
+2807400/1
C@CFDDFBFFFFHIIEGHHIIIEHGGGGEHIJJJGIJGGGFDGEGGDGEE
@775822/1
ggaagtaggtgctgggcctcttgtatgcgaaggtgttgaggcgcttgtgg
+775822/1
@C@DFFFFGHHFHGEGIJIJJIJBEHIJJGBFHIGHJIJJJGIJIJICDG
@6921035/1
ctggagagaagatcctcatcttgtatagaggaggcttgggctcgc
+6921035/1
@?@DFADDDFHBHEIJGFGHEEGFHHJGIDEHIEHBF??BGG;DF
@776123/1
gtgctgttgtggaactgcttcacctgtggccggcggcacgcagacgcctt
+776123/1
<@@FDFDDHFBHFIGGGHHJIJJGFHH@CEHEDFEGGHEDFCCDDBBDDD
@2807789/1
agggaatctgattgtgctgttgtggaactgcttcacctgtggccggcggc
+2807789/1
CCCFFFFFHHHHHJJJJJJJJJIJJJJJJJJJJJJJJJJJJJJJJJJJHF
@776320/1
gtgctgttgtggaactgcttcacctgtggccggcggcacgcagacgcctt
+776320/1
CCCFFFFFGBFHHIEGHGCHHIIIJFHEGHHGFHGIIHFBDCDCDBBBBD
@2807955/1
ggattttaatgttattattacagcatacataataaaattagaggaagtag
+2807955/1
CCCFFFFFBHHFHJJJJJJJJJJJJJJJJJJJJJIIJJJJJIJJIJJHIG
@4187713/1
cactgagtgacggcacctccgacactgaggtcacggtactcgcggtacat
+4187713/1
B@BDFFFDFHHDFGIJGJJJJJJJJJJJJJBGIIIJFIJJIIJJHADFFE
@4187877/1
cttgggcagagggaatctgattgtgctgttgtggaactgcttcacctgtg
+4187877/1
CCCFFFFFHGHGHHIJJIJGJJIIIJJJIJJHJJJJJJJJJJJJJJJJIH
@7599697/1
cagcatacataataaaattagaggaagtaggtgctgggcctcttgtatgc
+7599697/1
CCCFDEFFHHFBFHGGGHIEFDHGHIEEHDHHCBDDHGGGHHIIIFGCGI
@4871774/1
gcacgtggtagtgcgacggacgcgacgtgccttgaattccttgatgactg
+4871774/1
@@<DBA;1DFHDA:EG@E@@@D@AFGGB@?CCHHEBDE>>CCCCCA>ACC
@7600042/1
cccatgtcacggtagcactgagtgacggcacctccgacactgaggtcacg
+7600042/1
CC@FFFFFHHHHDGIIGJJIEIHHEIJIGHJJJIIJJJIJJJIJI@GGII
@6241752/1
ctcttgtatacaaattatttctaccatcaaatacaggttttagtgcgcca
+6241752/1
CCCFFFFFHHHHHJJJJJJJJJJJJJJJJJJJJJJJJHHIJJJJJJJJJI
@4872107/1
gtccataatcattcctggaatccgtgtcgacggcgatgagagcccacgat
+4872107/1
CCCFFFFFHHFFHJJJJJJJJJIJHIHGJJJBHIJJJJJJIGIJJHHHFF
@4872201/1
actgagtgacggcacctccgacactgaggtcacggtactcgcggtacatg
+4872201/1
<@@D?DEEDH?D?DFBHGDFFGIDFDGHD??FBDF7=AGF5@BB5<=D>?
@4872231/1
cacgcatgaggtaatatttattgctctcctccgattattattatacttat
+4872231/1
@@@FFDFDFFA?DGIIIIIGIDFHGIIHIGEHIAGGIIIIIIGFHIIIII
@62820/1
caagcatttagagctgctgatctctttgcggccttcaaactgaacctagg
+62820/1
@CCFFFFFHHHGFIIIJJGIIIJIJJJIJJJJJIIJGHIHIFHIIIJJIJ
@62936/1
gaggaagtaggtgctgggcctcttgtatgcgaaggtgttgaggcgcttgt
+62936/1
CCCFFFFDHHHHHIGIEIHIJJIIJHIJJIIJEHI:DFGGFHJHIJIJI;
@6242220/1
gtcataatcttcagatactccaaagcattctgggctg
+6242220/1
:?<ADDDDF<=CFIFIFIIFFIAH:B<A9C><EE=CD
@63026/1
tgtggaactgcttcacctgtggccggcggcacgcagacgccttgatgacc
+63026/1
CCCFFFFFHHHHHJJJJJJJJJJJJJJJJJJJJHHHFFDDDDDDDDDEDD
@7600802/1
ctcagatacaccgtcacggaatacaaatatcttcttcggcaatctgcctt
+7600802/1
CCCFDFFFHGDDHGEHBGGGGGCGIJEHIIGGIIIIEAGGGIGIIJIIIJ
@7600820/1
tacataataaaattagaggaagtaggtgctgggcctcttgtatgcgaagg
+7600820/1
CCCFFFFFGHHHHJJJJJJJJJHIJJHIIIJJJJJJJJJJIJIJJJJJJJ
@63078/1
ccctgatagagacgatttcaccagtggtcttcttgaacttcttcaattga
+63078/1
CCCFFFFFHGHGHJIIIJGJJIJJJJJIIJIIIIJGIJJJGIJGIJIJHG
@4872806/1
ggtgcacgcgcttgggcagagggaatctgattgtgctgttgtggaactgc
+4872806/1
B@BDDFFFHHHHHJJJJJGFHIJHIIIJJJIJJJJJJJJJJHHJJIJJIJ
@4189027/1
cttcactctccgatgaagaacttccatcttcagatttatgtttgcacata
+4189027/1
CCCFFFFFHHHHHJJJJJJJJJJJJJJJJJJJJJJJJJJJJJJJJJJJJJ
@6242557/1
cgatgaagttttggaatccctatttttttcgtaggtatttgcggtgaatt
+6242557/1
@@?DD;DD=ACDFEF4EGEFF@FHDEHFIIE?DGG?GGFCE>FF@FFFII
@63311/1
cctctatcaagtgctcgttttgttagacttcagtgtagctttgtattatg
+63311/1
@@@DDDDDAAHA?ECGB?F@F>GHEACDHDGIGBF?CB4?DFHFGHEFHF
@1461511/1
gacgcttcagcagagtgcacacaatggtgaactggcgttcatgcggcaaa
+1461511/1
CCCFFADFGHHHHJJHHJIJJJJHIJJIJJJJJJJJJJJJJJJJJJJJJJ
@1461655/1
caggggttattgttatgtcgatgtcgaacccaaaaatgtaattaactttt
+1461655/1
CCCFFFDFHHHHHJJJJJJJGIJIJJGIJJJJJIIJIJIEIIJIIGHIJJ
@6243122/1
cctgcaacttggccaggttagggccaacagattgtttgagatgtttg
+6243122/1
CCCFFFFFHHHHHJJJJJJJJJJJJJJJJJJJJJHIJJJJJJJJJJJ
@6243156/1
ctgttttggtagcggcggcgcggtccgtgaggagcatgctcgccatcagg
+6243156/1
CCCFFFFFHHHHHJJJJJJGIEFAACDBDBBDC@BDDDDDDDDDDDDDDD
@4190127/1
aggcgcttgtggtggtgcacgcgcttgggcag
+4190127/1
@@?BD@DD=AD=FBF@?FGGIGBEDHB72??@
@4190169/1
gtttgtctgttcgtctgtgcgcgctaatctcagaaacggctgatccgagt
+4190169/1
CBCFFFFFHHHHHIIJIIJJJJJJJJJJJJJJJIIJJJJJJJHIJJJGH?
@4190239/1
cagggatcttgccgtcattgcagacggtgtggtagcgggtcggacgagcc
+4190239/1
@CCFFFFDHGDFHHEGIJJIGIGHIJJEDFHIGEGGHHDHIIGEEFDA@B
@7602509/1
gcctgttttggtagcggcggcgcggtccgtgaggagcatgctcgccatca
+7602509/1
CCCFFFFFHHHHHJIJJJJJJIGEDACDBA@?@DCB??CDDDDBBDDDCC
@7602655/1
aagaagaggagcaaatggaaaaaaaaattggtgaaaagaatcacaagtaa
+7602655/1
CCCFFFFFHHHHHJJJJJIJJJJJJJJIJJJGHIJJJJJJJJJJJJJHIH
@64508/1
ctgtgatctgtttcttggcatctatagatgtcggtggcgcacagggcacg
+64508/1
CCCFFFFFHHHHHJIJJJJJJJJJJJJJJJJJJJHJJIJJJJJJJJJJJJ
@6243555/1
cgacgtgattctttaatttgacataacttttttatttatgaaccgattga
+6243555/1
@?<B?@1::DFFFBE?@@FHHED@HHFFFIFFDGIIFBBGF@BD<GFFIC
@2147161/1
ataagactcagattgccatctcagaaattagcggatggatcaagagcctg
+2147161/1
CCCFFFFFHHHHHJJJJJJJJJJJJJJJJJJJJJJJJJJJJJJJJJJJJJ
@64567/1
cagccagatgccaaagttcttgatcttcactgggctcttctctgggattt
+64567/1
CCCFFFFFHHHHHJJJJJJJJIIJJJJJJJJIHJJJJJJJJJJJJIIJJJ
@64638/1
cttgaatccacattggtgtgataaccgtgaactgatcgtgtgggagtact
+64638/1
@CCFFDDDHHFHFJIJ?FFFGIJIJIIGIGIJEGGDGH?FF@FHIIHGII
@64673/1
gccagatgccaaagttcttgatcttcactgggctcttctctgggatttcc
+64673/1
CCCFFFFFHHHHFJIJJJJJJJJJJJJJJJJJJJJJJJJJJJJJIJJJJJ
@64719/1
gtaagaaggtggcggccagaatctagacatgcacagctcttgcagccatc
+64719/1
;=?=?DD?DAD;D:GC?F8DHCBHFC@@@BDG?FHC<FB8BHGGIIIIGI
@2147595/1
tgctgggcctcttgtatgcgaaggtgttgaggcgcttgtggtgg
+2147595/1
@@@?DDB3ADF?FFFF@D>E;@C@11?1???DDBBFIFCC=FA1
@2147775/1
gtcgaacccaaaaatgtaattaactttttttttgtctgtttgtctgtttg
+2147775/1
CCCFFFFFHHHHHJJJFHJJJJJJJJJJJJJJJJIJJJJJJJJJJJHIJH
@2147804/1
ggtgctgggcctcttgtatgcgaaggtgttgaggcgcttgtggtggtgca
+2147804/1
?@?DDEFAB?DFHEGIEEDHHGHIGE:EHGIIIDIGEEGC=BF8@GADHG
@7603464/1
gggaatctgattgtgctgttgtggaactgcttcacctgtggccggcggca
+7603464/1
B@CFFFFFHHHHHGHIJJHIJGIJIJJJJIIIJIGIIGJJIJJJJJJHF>
@4191250/1
agcaaatggaaaaaaaaaattggtgaaaagaatcacaagtaagatactgc
+4191250/1
C@CFFFFFGHHDHJIIJFIHHIJBFHFFGG?HEHJJJEH=FGGGGIIIHF
@65274/1
cacggtagcactgagtgacggcacctccgacactgaggtcacggtactcg
+65274/1
@@@FFBDDFHFDHHIAGEHGHIIIJJGJIIJAGIJJJIIGHGGGFHHIGF
@6244294/1
cccgtttagcagcttcatccagaggcaagcgctccaagttgcttggaggc
+6244294/1
CCCFFFFFHHHHHIJJJJJJJJJJJJJIJJJJJJJJJJHJJJJJJIJJJJ
@65317/1
cccttaatctgcaccagttcatatttgggcacagttcctcgacgagcaag
+65317/1
CCCFFFFFHHHHHJJJJHIJJJGJJJJJJJJJJJIJJJJJJJJJJJJHIF
@6244311/1
cgggaacttgtggtataggtagagactggctgcaaatttcaggaaggagt
+6244311/1
CCCFFFFFHHFHHEHIJJJHHGIJJJJJJJJJIIJIJJJJJJJJJJJJJF
@2147990/1
agggaatctgattgtgctgttgtggaactgc
+2147990/1
1:=D?DB>FFD>F<A<EEC<::<C;@CEFFD
@6244430/1
cacgcgcttgggcagagggaatctgattgtgctgttgtggaactgcttca
+6244430/1
CCCFFFFFHHGFHJJJGIGIIGJIGIJJJGHIJIIIJGIGIIJIHIIJGJ
@65504/1
gtgttgaggcgcttgtggtggtgcacgcgcttgggcagagggaatctgat
+65504/1
@B@DDDDFHGHGGIIIIJJGHDHHIGIIJJJJJIJJIJGIHHGHFFFFFC
@2808157/1
tgacgcaagaagtaccagaaacgggacttagccacaatctggtctgg
+2808157/1
CCCFFFFFHHHHFHJJJJIJJJJJJIJJJJJJJJJJJJJJJJHIJJJ
@6244631/1
cactcgatcactttgacagcacctaatacaccgccgcttaaaagataggt
+6244631/1
CCCFFFFFHGHHHJJIIGIJIJJJGHIIHGIEHGGIJIJJJJJJJJJJJF
@4191691/1
gcgagactcataacgcagccagatgccaaagttcttgatcttcactgggc
+4191691/1
CCCFFFFFHHHHHJJJJJJJJJJIJJJJJJJHIIJJJJJJIJJJJIIIJI
@2148421/1
cactgtacagttagaaatgttacaacctctatactttgcattaaaataat
+2148421/1
?@@FF;BDFFHBFIGIEGGIGCDDABHGGGGDHHECHIIIIIIEHGIIGG
@2148670/1
ctcagatgcaatttcttgcaagaattgcacaaagttgaagtccttgttgt
+2148670/1
CCCFFFFFHHGHGJJJJJJJJJJJJJJJJJJJJJHHIJJJHIJJJJJJIJ
@3497861/1
tggttcttcaacttgggctagcagggaattggtagcaacttgaatgtgag
+3497861/1
@@<DDADAFHGFHJJJJJJJEGJIJIGDHIIEIGGGAFHGJCHIGGFACH
@2148846/1
gttgagtttgatgacagcgtagttaacttcaatggaagtggcgacctctc
+2148846/1
CCCFFFFFHHFHHIJJJJJIJIHIJJJJJJJJGJJJJJHGIIJIJJJJJG
@3497947/1
caagaagtaccagaaacgggacttagccacaatctgg
+3497947/1
@@@DDD?=A=CFAEEFFFI<FCFGEE?FFFFFIEB@D
@2808927/1
gtgctgggcctcttgtatgcgaaggtgttgaggcgcttgtggtggtgcac
+2808927/1
CCCFFFFFGHHHHJJJJJJJJHIIJGHHIJHIJGIJJIJHIJHIJIIIJI
@6245502/1
gtcacacggtagcggaaggtgggttcgtgaatcatgccctcaatctgcac
+6245502/1
CCCFFFFFHFHHHJJJJJJFHIJHIJJIJDDFHIJJJJJJJJJJIJJJJJ
@2809548/1
tgcgtttgaatttaatagatgtatactcacttagggcattgaaaaaatag
+2809548/1
@@@FDFFFHHHHHIJJJJJJJGGGJIJJJJJJJIJJJJIIIJJJJJJJJI
@2149700/1
ctcggttttgcgagtacttcatattagaaatcacttctttgattttcttc
+2149700/1
@@@D?=ADFHDHCHI>FGEDCHHHI@<EGHIBAFHGIIIIIGIHIIGHII
@6923188/1
ggattcgtatctttcacatcttttaaaagattgaataaaaccttcgcggt
+6923188/1
@C@FFFFDHFHBHIJJJFJJIJJIJIJJJJIJJIJJJJJJIIIJIJIJJH
@2809951/1
ggcaccataaaatctttcctcggactaaattgttctatcttcatcctacc
+2809951/1
@CCDDDEEFHFFHGGGIJIIIJJJIGIIGIIGIIJJJJGGIIIIEHHFHE
@2809969/1
gtcctttatacatttcggcatggcgatcatgtcgatggcttggtttattc
+2809969/1
CCCFFFFFHHHHHJJJJJJJJJJJJJJJJJJJJJIIJJJJJJJHJJFHII
@2810053/1
ctgcaatcctgcctcacatgattcatccacaaattccaacccttgcgttt
+2810053/1
CCCFFFFFHHGHHJJJJJJJJJJJJJIIIJJJIJJIJJJJJJJJJJJJJJ
@6246938/1
cgggctctgtgcctggctcccatgtcacggtagcactgagtgacggcacc
+6246938/1
@@@FFFFFGFFHGGIGEHJGGIIIEHJIIJHIJIJIJIJJFHDEGGBHGH
@1462310/1
aaaggtagtaagtcagctgttccacttcatcatcagggatcttgccgtca
+1462310/1
CCCFFDDFHHHHHJJJJJIJJJJJJJJJJJJJJJIJJJIJJIJJJJIHJJ
@3499768/1
ggttgtcctgcagagcttgccacatcttgtaagcagcctgacgcttagca
+3499768/1
BCBFFFFFHHHHHJJJJJJJJJJJJJJJJJJJJJJJJJJJJJJJJJJIJJ
@3499782/1
ggtacaatgcaatttaatttgatacaaaaatatt
+3499782/1
?11ADBDBCDCD<<<CC<F4III<A3::C?<CCH
@3500024/1
gttgaggcgcttgtggtggtgcacgcgcttgggcagagggaatctgattg
+3500024/1
@BBFFFFFHHHHHJJJIJIGHIJJJJJJIJJJJJJJJJJJHHHHFFFFFF
@2810927/1
atgcgaaggtgttgaggcgcttgtggtggtgcacgcgcttgggcagaggg
+2810927/1
@@@DD?@@DACFFGGEBH<FGCC0??GC6D6BFHEEG</A==D@;9?ACC
@3500158/1
gccgtttctgagattagcgcgcacagacgaacagacaaacagacaaacag
+3500158/1
?88BA@DDDHBHDCGGHEHGBDDFABFDG?FHGIDHGGCCEC@EGHAEHB
@5577777/1
ctttcttttttggtggcttccccattttgacagcgtcttacttcacgtgg
+5577777/1
@@@DDDDDFBFDFCAGIIDE@G@E?EEHHCHGGEGFHDGEGHHEHGC.@@
@2811610/1
ctaaacataaaaataatacattacgttaaatgccacgacgctcggacatt
+2811610/1
CCCFFFFFHHHHHJJJJJJJJJJJJJJJJJJJJJJJJJJIJJJJJJJJJJ
@777147/1
gcgagactcataacgcagccagatgccaaagttcttgatcttcactgggc
+777147/1
CCCFFFFFHHHHHJJJJJJJJJJJJJJJJJJHIJJJJJJJJJJJJJJIJJ
@4874652/1
gccaccaataaatcgttttaacaactgggctctatgggacaaagtagctg
+4874652/1
CCCFFFFFHHHHHIIIJIJIIJIJJJJJJJIJJIIJIJJJIJJJGIJJJI
@777347/1
cagtggtcttcttgaacttcttcaattgacgcaagaagtaccagaaacgg
+777347/1
CCCFFFFFHHHHHJJJJJJJJJIIJJJJIJJIIJIJJJGHHIJJJJJJJJ
@5578113/1
gcactgagtgacggcacctccgacactgaggtcacggtactcgcggtaca
+5578113/1
@@CFFFFFDFHHFIIIIIEGGGGDEGHIGHIBFHBFGHIIIIIIIBADDF
@6925221/1
cagcatacataataaaattagaggaagtaggtggtgggcctcttgtatgc
+6925221/1
@@@DFDDFHFHG>FHIBHHGGAHGGEE2AEFHE=EGG8FHIIIIGBGEGC
@777505/1
gtgcattattacattttttataaacggtacatctagagtataaaaaactg
+777505/1
C@@FFFFFDHHHGIGIJJJGJJIIIGGEEHGIJJJJIJDGIIIGJJJIII
@1462599/1
caccagtggtcttcttgaacttcttcaattgacgcaagaagtaccagaaa
+1462599/1
CCCFFFDFHHHHHJJJJJJJJJJJJJJJJJJJJJJJJJJJJHIJJJJJJJ
@2812183/1
gtcttgttaatgcctggccctcagcgacatgtaagagttcaatggggaag
+2812183/1
@@@FFFFFHGHHHJIGGIIIIJIIIIJJIIIHHJIHHBHGGEIJJIJGBH
@5578666/1
atctgatcaaacgctattaattcattagcgaaaaacttacttttcacttt
+5578666/1
CCCFFFFDHFFHFIJJIJIJJGIGGIGG@HEIGGCGGHGIJGJGJEEGFH
@3501528/1
gtacagttagaaatgttacaacctctatactttgcattaaaataatgccc
+3501528/1
BB@FFFFFHHHHHJJGIJJJJJJJJJJJJJJJJJJJJJJJJJJJJJJJJJ
@5578913/1
tgataaccgtgaactgatcgtgtggg
+5578913/1
<@@ADFFDAFHFB4:ACFEEFG;F?C
@778136/1
gttaccgggaattttgtttggtatctgataccgacacatggtaggctcca
+778136/1
C@CFFFFFFDDFHJJJHGGEEIIJJIIIJJJJJJJJJIJJIBCFCHIJJG
@3501804/1
ctcatcttgtatagaggaggcttgggctcgctctccgaagggagcttgcg
+3501804/1
CCCFFFFFHHHHHJJJJJJJIJJIGJIIGIIJIJIIGJJJJJDGGGIJJJ
@3501904/1
cctctattgagctactgctgttaagcagaataaaactgaaaaataa
+3501904/1
CCCFFFFFGGHHHJJJJJJJJJJJJIJJIIJJJJIJJIGHIJJIIG
@1463309/1
ctgtgatctgtttcttggcatctat
+1463309/1
???DDD4??A222AAE@::A:<C:<
@778469/1
tgtggaactgcttcacctgtggccggcggcacgcagacgccttgatgacc
+778469/1
@@;DDDEDHHHFDIEHHIGEEGGHIGBDG@FHIGDHBFDCDDBCCC;>CC
@4191771/1
gaggaagtaggtgctgggcctcttgtatgcgaaggtgttgaggcgcttgt
+4191771/1
CCCFFFFFHHHHHJJJJJJJJJJJJJJJJJJIJJJBHFHIJJJJJJJJJC
@1463437/1
tgtgacttgtagtcaaggtggagattttactatctttcaagtcggcataa
+1463437/1
BCBFFFFFHHGHHJJJIJFHIJJJJJJJJJJJJJJJJJJJJIJJJJJJJJ
@778661/1
tgtgtttattcacttttagtaggactccgggtgtatccattatagctgga
+778661/1
BB@DFFFFHHHHHJJJJJJIJIJJJJJJJJJHIIDIJGGIJJJJIIJIJC
@4191907/1
ccgtttctttgtccctgggtaaggtatttcaggatcgtcacgacccacat
+4191907/1
@@@DDFDFGHGHHGIIJIJCFDHIABFIGIIJIJGGJEIIIGIIIJJJJH
@5579647/1
ctgcaaacatgccagttataaagcatagcccgaagtgctattggcacaca
+5579647/1
CCCFFFFFHHHHHJJIJJJJJJJJJJJJJJJJJEIHIIJJJJJJJJJJJJ
@3502035/1
atacataataaaattagaggaagtaggtgctgggcctcttgtatgcgaag
+3502035/1
CCCFFFFFHHHHHJJJJIJJJJJHGGJHHIJJIJEHIJJJJJJJJJJIIJ
@3502382/1
ggataataagttaattataccaagtttcatcgaaatcaaaccgttagttt
+3502382/1
CCCFFFFFHHHHHJJJJIJJJJJJIJJJIJJIJJJJIIIJIHJJJIJJJJ
@6248018/1
ataacttttttatttatgaaccgattgacatgaaacaaacactaaatgta
+6248018/1
CCCFDFFFHHHHHJJJJGGHIIJAHHJIIIJJCCHIGIJJJJIGEGHIGH
@3502489/1
ctgctgatctctttgcggccttcaaactgaacctaggtaatccctttatt
+3502489/1
@@BFFFFFHHHHHJJJGJJIGJJJIIGHJIJJJJIIIBFHIJJJJJJJIJ
@4875701/1
catcgttctcagcatggtaagaaggtggcggccagaatct
+4875701/1
?@<D==DDDFH<?>E??:A@GGIGIAFHIH80@DHGEGIG
@4875905/1
gttacctgcaacttggccaggttagggccaacagattgtttgagatgttt
+4875905/1
@@@FFFFDADHAFHJJIJGIIIJJJHDHGGEIIJFGGIGIIIHIEGHIIJ
@6927468/1
ctctgtgcctggctcccatgtcacggtagcactgagtgacggcacctccg
+6927468/1
CCCFFFFFGFHHFGJJJIJJHHIHIJFHIIIIGIJJ?DGIIGGIIJJJJJ
@4192470/1
ctttgcttcgtaaatattatggctgatagaggcttcctgtgtttattcac
+4192470/1
CCCFFFFFHHHHHJJJJJJJJJJJJDEGHHIGGIIGIGGDDDHIBGI<<D
@4192519/1
cccaaattcttcttcttcagccggctttggtggttctttggctgtctctg
+4192519/1
CCCFFFFFGHHHHJJJIJJJIJJJJJJJJJGHIHGIJIJJJJJJJJJJJI
@66301/1
gtcttttgaagattctgatattgatagttttttttcattccctgcagagc
+66301/1
B@BFFFFFHHHHHJJJJGJJJJIJJJJHJJJJJJJJJJJJIJJJJJJJJJ
@6249401/1
cgcaagaagtaccagaaacgggacttagccacaatctggtctggagagaa
+6249401/1
CCCFFFFFHCFFHHIJJJJJIJJJJIIJJJJJJJIJJJJHHIJJIJJJJJ
@6249650/1
gccagatgccaaagttcttgatcttcactgggctcttctctgggatttcc
+6249650/1
CCCFFFFFHGHHHJHIJJJJJJIJJJJJIJJJJJJJIIJJJJJJJIIIJI
@4194045/1
ccgataccatacaccaaaatattttttacgatttttgtctgtctgtctgt
+4194045/1
CCCFFFFFHHHHHJJIJJJJIIJJJJJJJJFIIJJJGJJJJIIJIIIJJI
@6250472/1
cttgtattcaaaagaaaacctagaatcactggttcaaattcaaataaaat
+6250472/1
@@@FDDDFFFHHBBH@@FBFHB<ACBA??FBB?CEEAGGI?GGFGFHAFH
@4878234/1
ctcccatgtcacggtagcactgagtgacggcacctccgacactgaggtca
+4878234/1
CCCFDEDDHFHHHG<EEHCCED>CH<CBC@@GB??BHAAF@HG@CFCHIE
@4194266/1
cctgcaccatgctgctcatctcgtgcactatctcttgtctgtgttgttgc
+4194266/1
CCCFFFFFHHHHHJJJJJJJJJJJJJJJJJJJJJJJJJJJJIJJJJJJII
@4194316/1
cttggttccaattaaactttgggcctgtttcacagtctcgttgacttgct
+4194316/1
CCCFFFFFGHFHFIJJJJJIJIFIIJGIJJJIJGHHGHFGGIIGIJJJJI
@4194773/1
gggaatctgattgtgctgttgtggaactgcttcacctgtggccggcggca
+4194773/1
@?@D7BD?:22<DAEB@?FFA<CGDHI<G@>CEABBG>G>CF>DGAA=B8
@68483/1
gttcctgtccccatctgaggaatagtattgttaaatcaaaccaaatatgc
+68483/1
CBCFFFFFHHHHHJJJJJJJJJJJJIJJJJJJJJJJJJJJJJJJJJJJJJ
@68495/1
cctgcaccatgcaccgccatgccgtgtaccacgcctgggatgccacccgg
+68495/1
CCCFFFFFHGGHHJIJIIIJHIIJGIGGGGIIJJJJJIIIJJIJIJJGJJ
@68818/1
gggttttttaaactcatattttcatggtaccaagttatgaatttttcaaa
+68818/1
@CCDDFFFHHHHHJJJJJJJJJJJIIJGGIIGIJIJJJJJJJJJJJJJIJ
@4879617/1
gccctcagatacaccgtcacggaacacaaatatcttcttcggcaatctgc
+4879617/1
CCCFFFFBA>ADFFEGD@F=E<@FAFGGGIGGHCH@GDGFGAG@GGG>FH
@6251940/1
ccgccaattcactgttcattacctgtgaaaactgcccctcagatacaccg
+6251940/1
?<@DDDDD?DHABFEFEBFFBEBHHEB4CF9EFFC;FH?@DHECH>G?;@
@4195578/1
gccagatgccaaagttcttgatcttcactgggctcttctctgggatttcc
+4195578/1
BCCFFDFFHHHHHJEHIJJJGHIJJJJJJICHIJIJIIJJJJIJJJJJJJ
@69461/1
ctcgggttggaatgattctggtgggttgtcctgcagagcttgccacatct
+69461/1
CCCFFFDDHHHHHJJIJJJJJHIJJFHIIJJJJJJJJJJJJJJJJJJJJJ
@6252464/1
gccgatacgattatgaagacgaagcggacgtcacggtaagcattcatcag
+6252464/1
CCCFFFFFHHHHHJJJJJJJJJJJJJJJJJHJJJJJJJJHHHHHHHFFFF
@4196089/1
aaatttcaaccaaatccgtcaaatagttgcggagattaatggtataagca
+4196089/1
CC@FFFFFHHHGHGGIIIJJJJEHFHHIIJJJHI>HHIJJJJDHIGIJII
@1464086/1
ctggttcatacggcgcgcggtcgcctccttgatgcattgcgtcagaatgc
+1464086/1
=@?D?ADAHHH>AC::E?FGH@@BGGGGGHGHIEACCAACB=BAC@>C@>
@2812770/1
tcataatcttcagatactccaaagcattctgggctgcagatgactgtgca
+2812770/1
@@CFDFFDFHHFGJJGEGHGHIIGIJJJJJJGHGGGDGIGIGEHIJGIJC
@2813021/1
cataataaaattagaggaagtaggtgctgggcctcttgtatgcgaaggtg
+2813021/1
@@CFFFDFFHHHHJIJJJIJFHIJDHGIIJJIGJJIJIHIJJIJGEHIEH
@7604836/1
cactgagtgacggcacctccgacactgaggtcacggtactcgcggtacat
+7604836/1
CCCFFFFDHHHHHJJJJJJJJJJJJJJJJJGHIJJJGHIJJIJJHEEFFD
@7604998/1
gcaagaagtaccagaaacgggacttagccacaatctggtctggagagaag
+7604998/1
@CCDDFFFCFDFBA>DHIII86?CFFH@GIA@G>?DGHCGCDCGIII;FH
@7605041/1
gggctctcaggcaggcaagatgggcatagtaggtaggcgtagggtaagac
+7605041/1
@@@FFFFFHHHHHJJIJJJJJIIIIJJIIEGII?FFHIIDHHIJDGGHII
@779285/1
catacataataaaattagaggaagtaggtgctgggcctcttgtatgcgaa
+779285/1
C@BFFFFFHHHHHIGGIJIJIJJIHIHI@GGIIJJIIJIJIJFHGIIIJJ
@1464796/1
atattttattattttctcgtatcccgtatccgattccattgctgataata
+1464796/1
CC@FFFFFHHHHHJJJJJJJJJJJJJIJJJJJJJJJJJJJJJJJJJJJJJ
@4196834/1
cctcatcttgtatagaggaggcttgggctcgctctccgaagggagcttgc
+4196834/1
@@@DDEFFHGFFHGIGIIIIJJJJ<FHIGH@DHCFHIIH@AEECF@6@;C
@779503/1
gtacacctgagcgagactcataacgcagccagatgccaaagttcttgatc
+779503/1
:=@DAABDHHHHHJJJJJJJJJJIJJJJJJJIIJJJJJJJJHHIJJJJJI
@2813587/1
cgcaagaagtaccagaaacgggacttagccacaatctggtctggagagaa
+2813587/1
CCCFFFFFHFHHHJJJJJJGJIJIJJIJJJJJJIJJJJJIIJJJJJJJIJ
@2813604/1
tcatcttgtatagaggaggcttgggctcgctctccgaagggagcttgcgg
+2813604/1
CCCFFFFFHHHHHJJJJJJJJJGIJJJJJJJJJJJJJJIJIFHHIJJJJH
@779601/1
gaccaataatgggttaatcagactatagttagtatagttataagactcag
+779601/1
@@@FFFFFFFHBFEFIJGIIICHHEFHIEHGIJIIEFEHEHIFIEGHGIE
@2813743/1
tcgtcgaaatcaacttcagtgtatcggttgggcagtagtgtgagtgcatc
+2813743/1
C@CFFFFFHHHHHJJIJJJJJHHIJJJFHIIJIJJGIHIHIICHBFHIJI
@2813760/1
gccagatgccaaagttcttgatcttcactgggctcttctctgggatttcc
+2813760/1
@@@DD:D:AC?DBBGDFFIBCFFEEBDHFFIEIEECFFGIIIFCE@GDFD
@5579852/1
ctgagcgagactcataacgcagccagatgccaaagttcttgatcttcact
+5579852/1
@@?DFFF?AFFHHGBGGGIIGBGEHIIIEA@FHGIDFGIAFGIIGIGGII
@7605768/1
tgcgaaggtgttgaggcgcttgtggtggtgcacgcgcttgggcagaggga
+7605768/1
@<<DADDD2<<C=@GFB?E?0?CGGFAD?DEFD6@7A;@=5?C??;@?C;
@4197280/1
ggcaggttgaactcacaccattcaatttaaaagaaactgggtgcgtgcag
+4197280/1
CCCFFFBDHHFHFJJIJGHJJJJIIJJIJJJJJIJJJIJJJFHIJJJJIG
@4197291/1
gtccataatcattcctggaatccgtgtcgacggcgatgagagcccacgat
+4197291/1
CCCFFFFFHHHHHJJJJJJJJJJJIJJJJJJJJJJJJJJJJJJJJHHHFF
@2814034/1
cccatgtcacggtagcactgagtgacggcacctccgacactgaggtcacg
+2814034/1
CCCFFFFFHHHHFHJJJJJJJJHHJJJJJJJJJJJJJJJJJJJJJHIJJI
@7606115/1
ggcatcaagcaaactctggtgccttgggaagcctttgtgcgccacatcaa
+7606115/1
CCCFFFFFHHHHHJJJJJJHIJJJJJJJJJJJJJJJJIJJJJJJJJIJJI
@2814249/1
ggcgggatggtcgtttgaaaaattgacggccagccttaacgtacgattcc
+2814249/1
CCCFFFFFHHHHHJJJJJJJJJJJJJJJJJJJJJJJJHHHHHFFFDDDEE
@2150413/1
gtccttttgaggatctcaatccgatcgttgtattcagctggtggagc
+2150413/1
8:???DDBB1D8<FFEEGFD?F:CFFEEEEBGDBD??BDGE9BBFEC
@780385/1
ctctgtgatctgtttcttggcatctatagatgtcggtggcgcacagggca
+780385/1
CCCFFFFFHHHHHJJJJJJJJJJJJJJJJJJJJJJJJJJJJJJJJJJJJJ
@3503323/1
cgaaggtgttgaggcgcttgtggtggtgcacgcgcttgggcagagggaat
+3503323/1
CCCFFF=BFFHHHGGGIGIIJIJFHIIJGIIGIIGGHIJJGHHEFFFCEE
@2150620/1
gtacacctgagcgagactcataacgcagccagatgccaaagttcttgatc
+2150620/1
BBBFDDDFHHHGHJIGIJJJJJJJJIJJJJJJJJJJJJJGIIJJJJJJJJ
@7606546/1
cttctgcgccattgacatgtatagatgtcggactcgtgacgtcgtaagcg
+7606546/1
@@CFFFFDDHDHFIFIGHIFAHIIDIDHEBGDGHHIFFFHGFGGECHDAB
@5580773/1
ggcacagttcctcgacgagcaagtagttcttgaagcacagacacaggtgt
+5580773/1
?<;?DDDBA?>FFAHEG8C:?E@G@?:CDA>AHDFAB?@B??FF?FG.=F
@2814711/1
ttcacctgtggccggcggcacgcagacgccttgatgacctccactttgat
+2814711/1
<?@DDDD?F:D?AG<FGI<F@;4;56DAEDDDDCCCD@AAABBBA;>AAB
@2150943/1
ctcgaatagtcttttctaacttgaacagtgcgatgttttacaagggcagg
+2150943/1
@C@FAEDDHBFFFHGGI@HHIIGGIIJBFHGGIAGDEE?DGG@DFEGGGI
@1465080/1
gtggtcttcttgaacttcttcaattgacgcaagaagtaccagaaacg
+1465080/1
@@@DDDDABFB<AF@F@AACI@:F>@4CEEH:C?:C1?0::DG;FH1
@1465086/1
gtcctgcagagcttgccacatcttgtaagcagcctgacgcttagcaagtt
+1465086/1
@@@DDDDFHDHHDIBE?EFEACFCHIIIIHIGHIIH>FHFGGB@FGBD9B
@6928273/1
gcactgagtgacggcacctccgacactgaggtcacggtactcgcggtaca
+6928273/1
@<@DDDADHFHHHH6FGHIIBGEGBDGGFHBBDGBFGGGICCG<EEHEDD
@2814879/1
gcacaatatccgtgtcgaccactgtgcctggttccacg
+2814879/1
?@<DDBD>BF:C<A:AGFI<?@F>?GC@9CGF@D??GF
@7607287/1
cttccgtacattttatactaagctgtaaagtaccgactgttgagccagta
+7607287/1
CCCFFFFFHHHHHJJJJJJJIJJJJJJJJJJIJJJJJJJJJIIJJJJJII
@5581668/1
gtggcgcacagggcacgcttgcgcatgacatctatacatgccattggcgt
+5581668/1
@;?DDDDAC<FFFBFEFE8C18?FBFE9BFFFIDFEEFFIFE@D@FCEFE
@3504277/1
atacataataaaattagaggaagtaggtgctgggcctcttgtatgcgaag
+3504277/1
@@<DDDD;DBDBDGHFFH<BD3AAB<?F>E><FE3??DGEGHGIII>HH:
@7607750/1
cagcatacataataaaattagaggaagtaggtgctgggcctcttgtatgc
+7607750/1
CCCFFFFFGHHGHIIIJIJIJJJIJJIHIJJHGIJIIIGIJJJJJJIIJJ
@3504298/1
gcctcttgtatgcgaaggtgttgaggcgcttgtggtgg
+3504298/1
@78DADBDF8D8<@FFEE<<C?A9CB7CDDDBG>B807
@5582146/1
gttgaggcgcttgtggtggtgcacgcgcttgggcagagggaatctgattg
+5582146/1
@B@FFDFFHHHHHHIJIJIGGIIJJJIJIIJJJJJIGIIJHHHHFFFFFF
@3504697/1
gggctctgtgcctggctcccatgtcacggtagcactgagtgacggcacct
+3504697/1
@@@DDFEFFFFH?FHHDHIIJIGCFGIHG?CGGIJIIJGFFGGIHIHIJG
@2151256/1
ggagagaagatcctcatcttgtatagaggaggcttgggctcgctctccg
+2151256/1
@<7:=BDBBBDHD<A<EFIBEHGHEAHCHGGBF@??FHGC?GGD8B@B4
@6929328/1
cttcatcttagcgttcacattgacaaacttaggtttgcttacagccattc
+6929328/1
CCCFFFFFFHHFHIJJIIIJIIIHIHJJJJJJJHGIIJJJIGIGIHHHIJ
@3504829/1
atgtagactgttgtgttgaccaataatgggttaatcagactatagttagt
+3504829/1
@CCFFFFFHHHHHIIJJGJHIIJJIIJDIIGHHIJJJIIJJJJIJCHIJH
@5582583/1
gacatcgacataacaataacccctgctattttttttatttttattttcaa
+5582583/1
CCCFFFFFHHHHFIIIJIIJIJJJIIJIIJJJJJJIEGHJJJIJJJJJGG
@781956/1
cccattttcacaggcaagggatcctaacttcgcaaccactaattccagtg
+781956/1
CCCFFFFFHHHHHJIJJJJIIJJJJJJJJJJIJIJJJIJJJJJJIGIIHI
@6929522/1
gtgctgggcctcttgtatgcgaagg
+6929522/1
@?@DDDD;BF2A?>ECGCEGGCHH@
@5582701/1
gtcggtatgtggatgtagctgccattatgtagactgttgtgttgaccaat
+5582701/1
CCCFFDDFHHDFHGGFGIJJJJJJJJIGIIIJIIJIHIGIIIIJIGGIIG
@2151516/1
cggaactccaatcctttactcgaatagtcttttctaacttgaacagtgcg
+2151516/1
???>;?DDAB?DA:<AE:ECE;AEECEFCEEIEEIIAEFED<B?<?DDAD
@5582758/1
gaggcgcttgtggtggtgcacgcgcttgggcagagggaatctgattgtgc
+5582758/1
CCCFFFFFHHHHHGIJIIJJJJJJJJJJJJJJJIJJJGIHHHHHHFFFFF
@782107/1
ggtggtgcacgcgcttgggcagagggaatctgattgtgctgttgtggaac
+782107/1
@@@BD@DADFAHFGIIGGICHICGHI<GHGGGGGAF?BFGCHGIGGGIII
@3505144/1
acacaggcataatgccatattcaaatgggaagtggtgataaagataagta
+3505144/1
CCCFFFFFHHHHHJJJJJJIJJJJJJJJJJJIHIJHIIJJIIHJJIJJFI
@4879929/1
gtcacacggtagcggaaggtgggttcgtgaatcatgccctcaatctgcac
+4879929/1
@@@DDBFFG?DFDHBHIBDFGGH?DHGDHFHGGEIIGFHIGGIGEIIEGH
@5583335/1
gtcttcttgaacttcttcaattgacgcaagaagtaccagaaacgggactt
+5583335/1
@CCFD?DFFHFDDGEGIHIGIIIEIIIGGIGGIFGGGGGBECGGIIIIII
@6253306/1
gccagatgccaaagttcttgatcttcactgggctcttctctgggatttcc
+6253306/1
CCCFFFFFHHHHHJFHIJJJJJJJJJJJJIIJJJJJJJJJJJJJHIJJJJ
@3505867/1
tgagtgacggcacctccgacactgaggtcacggtactcgcggtacatgtt
+3505867/1
B@BFDFFFHHHHHJJJJJJJJJJJIJJGHJJJJHIJJJJJJJHHFFFFFF
@4880574/1
aagtcctgagccatagcaaacagccactggcaatgtggatagctggacaa
+4880574/1
@@@DDDDBFDHHHIIIIIEHI@EE<DGEGFGCCGEDBFHHIIIIIGCFFF
@6253567/1
ctcatcttgtatagaggaggcttgggctcgctctccgaagggagcttgcg
+6253567/1
?@??DDBDDHHDHGGIIG@FDHGAGG9EGGEHHGIH6:7@<FFGIIIFH8
@6930539/1
catcttcttgttcttgctgatgacggtagccgtgtgtttgcccaccttca
+6930539/1
;;@DDFDABF=:CF>DGDFHIIICFAGD?FAFCA:D:BFG@ADGAECFEG
@4880970/1
cagtggtcttcttgaacttcttcaattgacgcaagaagtaccagaaacgg
+4880970/1
@@@DDDFDFHHHHIJIJJJJIIJIIII@CGGGIIGGIGHGEGGGGGIIJI
@4880982/1
gctgggcctcttgtatgcgaaggtgttgaggcgcttgtggtggtgcacgc
+4880982/1
CCCFFFDFHFHBFIGIJJIGGHIGF?CGGGIDHIGEGDGGHIIHCHCEHG
@6253852/1
ccacaatctggtctggagagaagatcctcatcttgtatagaggaggcttg
+6253852/1
CCCFFFFFHHHHHJJJJJIJJJJJJJJJJJJJJJJJJJJJJJJJJJJJJF
@6253950/1
tggaaatcttcgtagcttttcatgaacttctttttattttcttcgtttac
+6253950/1
CCCFFFFFHHHHHJJJJJJJJIIJHIJJJJJJIJJJJJJJJJJJJJJJJJ
@6931033/1
ggtgcacgcgcttgggcagagggaatctgattgtgctgttgtggaactgc
+6931033/1
@C@FFFFFGHGGFBEHHIIGHJIHIIIIIJJJJHGGGEHGIHIJIIJIGH
@4881324/1
gtccataatcattcctggaatccgtgtcgacggcgatgagagcccacgat
+4881324/1
CCCFFFFFHHHHHJJJJJJJJJJJHIHIJJJJJJJJJJJJJJJJJHHHFF
@6254218/1
gctctgtgcctggctcccatgtcacggtagcactgagtgacggcacctcc
+6254218/1
CCCFFFFFDHHFFIJJJJJJJHHIHIJ<CFHIIGGEH?DBFBDGHIJJJJ
@3506767/1
cagagggaatctgattgtgctgttgtggaactgcttcacctgtggccggc
+3506767/1
@?<BDB::CD?CB:EF@2ABBDFGEFEGFFFFCGIFIICFG@BB08BGF;
@2151839/1
ctgggcctcttgtatgcgaaggtgttgaggcgcttgtggtggtgcacgcg
+2151839/1
CCCFFFFFHHHHHJJJJJJJIJCGHIJJJJJJJJJJIJJJJJHHIJJJHH
@2151982/1
catcgttctcagcatggtaagaaggtggcggccagaatctagacatgcac
+2151982/1
@@CFFD?DFDAHAFBHICIHFHBGGFAAG8FABHGGHGHGBGIEIIIGEE
@2151992/1
gtggtgcacgcgcttgggcagagggaatctgattgtgctgttgtggaact
+2151992/1
:=1AB??BAAF>FEHBGGCA@@F;D:;?F<GGCBF/8BFHC<C8CH;==;
@2152056/1
cctctatcaagtgctcgttttgttagacttcagtg
+2152056/1
:=?DD?DDFB>CF@FFA:3:ACAFAE4CHFFAD9C
@6254704/1
cctctgtaggagtttcgggctcgggtttactagcctcctccttagaagtt
+6254704/1
CCCFFFFFHHHHHIJJJJJJJJJJJDGIJJJIJJJJJJJJJJJJJGIIHI
@3507333/1
cctgtggccggcggcacgcagacgccttgatgacctccactttgatgatc
+3507333/1
CCCFDBFFHHHHHJIJJIJJJJJJJHHHFFF@DDEEEDCDDDDDDDDDEC
@3507421/1
tgagacacgagataaaagtctaattcagacgagtgcacaatatccgtgtc
+3507421/1
BCCFFFFFGHHHHJIJJIBHGHFIIHIIIIEHH?FHIIGHHGJGIEHGIG
@3507511/1
gtggaaaccaaaccaaacttctctgccaccaccaagggggtggtagtacc
+3507511/1
CCCFFFFFHHHHHJJJIJIJJJJJJJIIJJIJJJJJJJJJFFHHIHEHHH
@71170/1
gccagatgccaaagttcttgatcttcactgggctcttctctgggatttcc
+71170/1
?<:?BB;?AFBHHIFE?AFEDBBHGI@HHD<FGIGAEHGGICCC?GCDFF
@2152589/1
gagaagtgtgataatgtcataaagttgacaataatctataattaattact
+2152589/1
@<;=A;A?D<DHDGF??<B@HGHIA4@F?AAA?<4ACB?FDHGEE?DDBF
@6255073/1
gtcttctctaacagttctctgtggtgcaaagcaagcaattgcccacaccc
+6255073/1
???DDDDDBHFFBA2AEG<<AAIDACFA<ACGDGHICFEHEHGIIIGA??
@2153042/1
gggctctgtgcctggctcccatgtcacggtagcactgag
+2153042/1
?<?B?BD;DD<C4AE>E:C1<:E3AFF<ECE@?DEIB<?
@3508293/1
agaggaagtaggtgctgggcctcttgtatgcgaaggtgttgaggcgcttg
+3508293/1
CCCFFFFFHHGHHIJIJIJJJJJJJJJJJJJJHIIJGHGIJJJJIJIIII
@2153504/1
gtgctgttgtggaactgcttcacctgtggccggcggcacgcagacgcctt
+2153504/1
@@@?DAFFHFFBAGGC@3EECEAFEFDF9EAFHG>E@AE>6>ACB>/;9=
@3508632/1
gcaacatcttctttggtttgtcaggcgtaatgctaacgtcatagcgataa
+3508632/1
CCCFFFFFHHHHHJJJFHIJIIJJJJJJJIIJJJJIJJIIJJJJJJIJJJ
@782987/1
gcctgataagcccagacctagcccaaattcttcttcttcagccggctttg
+782987/1
@@@FFFFFGGFHHIJIIIJJFGGHIIHIJJIGIJIJJJJJIIIJJIJJIJ
@4197366/1
catcgttctcagcatggtaagaaggtggcggccagaatctagacatgcac
+4197366/1
C@CFFDFFHHHHHIIIJFCHJJJIGHIJJIJIIGIGGHJGIIJJIJJIJI
@4197382/1
ctgagcgccaacgacacaaatatgtgacaaaaacacgaaataaactattt
+4197382/1
@@?DD>DDHDHFHIBGGGHEIAFD9CFHECFIIGGHGHIIHHIIEHIGII
@1466462/1
gtcgccttgagaagcagacacaagcttcttctgtttgtccgtcaaagcat
+1466462/1
CCCFFFFFHHHHHJIJJJIIJJGIJJJJJJJJJIJJIJJJJJJJJJIJII
@72747/1
ctgcatagatagaaatcgaactcggtcggatgcgtgatgccgaggtcgac
+72747/1
@@@DDD?DD?FHDHIE@?<EAB@FGAFEH@DFHGDB;DDGEAEGIGHE:B
@72812/1
tggaattttaatttatgccccctttaaaaaaagctcgatctcaatttaaa
+72812/1
??@=ADD;FFFBDFBEB@IECFAFFEFHIFEEEFFFGIIFDEEIFFEFEE
@783631/1
gtttgtgaaactgcgacaccttgtggctgtgacttgtagtcaaggtggag
+783631/1
@CCFFDDFHHHGHIJJJIIJJIIIIIIJIFGGJJGIHCGGGIIJIFFHFI
@783710/1
acggtactcgcggtacatgttgtgtacacctgagcgagactcataacgca
+783710/1
@@CFDDFFHHHHHGHIJJJHJJGHGIJGIIIJJJIJJJJJIJJJJJJJJJ
@73526/1
ggatggagtgagcacgggctctgtgcctggctcccatgtcacggtagcac
+73526/1
CCCFFFFFFHHHHJJIHJJJJJJIIHIJJJIJJJIJJJJJJJJJBGHIJJ
@4198475/1
ggatggcaaagagacgaagcgcgcgttctcatgtaatttttaatgttttc
+4198475/1
CCCFFFFFHHHHHIJJJJJIJJJJJIJJJJJJJJJJJJJJJJJJJHIHHH
@784151/1
ctgacgcttagcaagtttcttagacttgccag
+784151/1
@@@DDDD?FFDFHADCEFFHDHGIIGDFHGHC
@1467637/1
ttgtggaactgcttcacctgtggccggcggcacgcagacgccttgatgac
+1467637/1
@CCFFFFFHHHHHJJJJJJJIJJJJJJIJJJIJJHHFFFDDDDDDDDDED
@1467727/1
gcaagaagtaccagaaacgggacttagccacaatctggtctggagagaag
+1467727/1
CCCFFFFFHHHHHJJJJJJJJJJJJJJJJJJJIIJJJJHIJJJJJJJJJH
@73728/1
actctagcacgtagttctcagcttccctgcaaagttaaccatcttgtatt
+73728/1
?8;DDBBDHDHA::CGFDE>FGHGGEFBAFH@EEHHDHCGHIIEEDIGIG
@74090/1
ctggagagaagatcctcatcttgtatagaggaggcttgggctcgctctcc
+74090/1
CCCFFFFFHHHHHJJJJIJJJJJIJIJJJJJIJJJJJAHIIJGIIIIIIJ
@784725/1
taattgtaaaaaaataatctttacttttatacttgaaaagattttttgaa
+784725/1
@@@DFFDEHDHHHJIIJJDGEHHGGIJJGHIJIJGICGIJCHIJJIJIII
@74227/1
gggactagtagtcatttctttctgccactctttaagttgtctagtgtgtg
+74227/1
CCCFFFFFFHHHHIIIJJJJJJJJJJJIJJJJJJJJIIIIHJIJHIIIGH
@74231/1
gtttattttgtttttctctgtgatctgtttctt
+74231/1
@@@DFEFFD?=FFGIGEHCIIBA9AEFHE4CEH
@4199381/1
gcaagaagtaccagaaacgggacttagccacaatctggtctggagagaag
+4199381/1
@@@?:ABDHB>D>EFBBFEHEIGGCAEEH3FGG3?DEF9BDBGBGH?7F8
@1468488/1
gtcttttctaacttgaacagtgcgatgttttacaagggcaggttgaactc
+1468488/1
CC@FFFFFHHHHHJJJJJJJHIIIJJJHIJJJJJIJJJJJJJHIJJGHIH
@7608411/1
taataaaattagaggaagtaggtgctgggcctcttgtatgcgaaggtgtt
+7608411/1
CCCFFFFFHHHHHJJIJJIJJJHJJJJJJJJJJJJJJJJJJJHIIJFGHI
@74710/1
gtcttcttgaacttcttcaattgacgcaagaagtaccagaaacgggactt
+74710/1
@@@DDFFFFFHHDHIGIGIJJFGEIIIIIIJJIGHGJJJIJJJJGGJJEH
@7608523/1
tgtttcttggcatctatagatgtcggtggcgcacagggcacgcttgcgca
+7608523/1
CCBFFFFFHHHHHJJIIJJJJJJIGI:FHHIIIIIIJJIJJIJJJIIJIG
@4199701/1
ggcctcttgtatgcgaaggtgttgaggcgcttgtggtggtgcacgcgctt
+4199701/1
BCCFFFFFHHHHHJJJJJJFHHIIJJJJJJJJJIIJJJJIJJJJJJHHFD
@74802/1
cttgtattcaaaagaaaacctagaatcactggttcaaattcaaataaaat
+74802/1
@@CFFFFFHHHHHJJJJJJIJJJJJJJJJIJJHIJIJJJJJJGGHJJJJI
@4199812/1
cagccagatgccaaagttcttgatcttcactgggctcttctctgggattt
+4199812/1
CCCFFFFFHHHHHJJJIIJJJJJJJJJJJJJJIIIJJJJJJJJJJIIJJJ
@4199886/1
agtaggtgctgggcctcttgtatgcgaaggtgttgaggcgcttgtggtgg
+4199886/1
CCCFFFDFHHHHHJJJIJJJJJJJJJIJJJDGGHIIJJJJJJJJJIJJJJ
@7608698/1
gactcataacgcagccagatgccaaagttcttgatcttcactgggctctt
+7608698/1
CCCFFFFFHHHHHJIJJJJIIJJJJJIHHIJJJJJIJJJJJIIIJJJJIJ
@4200046/1
actaattctatgcaaagtatagcttgtatttgttatgtaaccactccata
+4200046/1
==BADBD=C2AC22<A>A<A3<3<IHFAFJJIII@FHHD>G?EE?::C??
@1469098/1
ggcacacaggcataatgccatattcaaatgggaagtggtgataaagataa
+1469098/1
CC@FFFFFHGHHHJJJJJJJIJJJJJJJJJIJIJJJJIJIJJIJJJJJJJ
@75215/1
cagttataaagcatagcccgaagtgctattggcacacaggcataatgcca
+75215/1
?1?DADDDBDDBDIIIE>3CE8@2AEEEECEEIEIDDDIIIICDDEEEIA
@4200190/1
gttgggtaataacatcattggataccggggacggtgttaggctccggtag
+4200190/1
C@CFFFDDHHHHHJJJJJJJIJIJJJJJJJIJJJFHIIJJJJEIJJHB?B
@5583780/1
cgcgcttgggcagagggaatctgattgtgctgttgtggaactgcttcacc
+5583780/1
@@@DFDFFHHHHHGIIJECHIIIIIEIIIIGIGGG?DFHHGGIEHIGEII
@4881918/1
tttgtctgtttgtctgtttgtctgtttgtctgtttgtctgtttgtctgtt
+4881918/1
@CCFFEFFFHFHDHIIHGIIFHHHFHGHIJIIHIIGEGHHGHGIFGHDGI
@5584149/1
gtagcactgagtgacggcacctccgacactgaggtcacggtactcgcggt
+5584149/1
C@CFFFFFGDHFFIIIBHGIIJJJJJIIJJJIJJHGIJGIFGHGIGHHED
@2817161/1
ggcgcacagggcacgcttgcgcatgacatctatacatgccattggcgttc
+2817161/1
@@@BD?DABBHD?CGGIGHIDGEIG@FGHFBGIGGGGIIIIIGIBDF;AA
@2817279/1
cccgtttagcagcttcatccagaggcaagcgctccaagttgcttggaggc
+2817279/1
CCCFFFFFHHHHHJJJJJJJJIJJJIJJJJJJJJJJJJHJJJJJJJGJJI
@7609899/1
ctccgattgagtttgtgatggtgcctctgtaggagtttcgggctcgggtt
+7609899/1
CCCFFADDHDFHHGIGHIIIIHHIIJJIIHIGIFHDGGIGIIIJGIIJ@F
@5584575/1
aataaaattagaggaagtaggtgctgggcctcttgtatgcgaaggtgttg
+5584575/1
@@@DDDDDHFABHI;BGFH?IAFEHFGHCDGGIIIFDHIIGEGGGBDBFF
@6255760/1
ccatactttgtttcatttaaatttacgggctatgccatttatcctcgcac
+6255760/1
CCCFFFFFHHHHHJJJJJJJJJJJJJJJJJJJJJJJJJJJJJJJJJJJJJ
@7610181/1
ggcagagggaatctgattgtgctgttgtggaactgcttcacctgtggccg
+7610181/1
CCCFFDFFHHGHHJJJJJJIIJJJJJJJJJJJJJJJJJJJJJJJJJJJJJ
@5584905/1
agttttttcattccctgcagagcttgcaaagcttgcaatgatctttcctt
+5584905/1
CCCFFFFFGFHHHJJJJJJJJJJJJJJIIJJJJJJJIFHI9B?FGHIIJJ
@5584939/1
ccagtactttagctttgacagtgtaaaacttctccgaaatctccaatcca
+5584939/1
@CCFDFFFHHHHHIJJIJJJJEHHIJJJJJJJIJJJJJJJJJJJJIJJJJ
@7610282/1
ggcaccataaaatctttcctcggactaaattgttctatcttcatcctacc
+7610282/1
CCCFFFFFHHHHHJJJJJJJJJJIJJEGHGIIHIJJJJJJIJIJIJJJII
@7610346/1
gggttgtcctgcagagcttgccacatcttgtaagcagcctgacgcttagc
+7610346/1
@CCDFFFFHHHHHJJJJJJJJJJJJJJJJJJJJJJJJJJJJJJJJJJJJJ
@2817794/1
cttagccacaatctggtctggggaaaagatcctcatcttgtatagaggag
+2817794/1
CCCFFFFFHHHHHJJJFHIJJJJJJJJJJJJJJJJJJJJJJJJJJJJJJJ
@6255912/1
ggaaaatattccagggaactcctcaaaaatcaacataatgagctctgcgt
+6255912/1
CCCFFDDEHHFFBGIBAGHIIIIIIIGIGIIEIIIIGHFIIIIIIIIIID
@5585262/1
ggtgctgggcctcttgtatgcgaaggtgttgaggcgcttgtggtggtgca
+5585262/1
@CBFFFFFHHHHHJJJIJJJJJHIJJCFGHIJJJIJJJJJIIJFHIHHIG
@6256098/1
gaactgcttcacctgtggccggcggcacgcagacgccttgatgacctcca
+6256098/1
@;=?DDDD?<?BDGIF3CCBD<D@::A<FFEFEADBCB<A5>AABBBBBB
@7610597/1
gctgggcctcttgtatgcgaaggtgttgaggcgcttgtggtggtgcacgc
+7610597/1
CCCFFFFFHHHHHHIJJJJHGIJGGHHJJJJJJJIIJIIIHIIGEHIJIH
@4883251/1
ctcatcttgtatagaggaggcttgtgctcgctctccgaaggga
+4883251/1
8==D?BDDAFD<BCA?E:F<G=F@2<ACHGII@1196:D::@;
@7610975/1
gagcaaatggaaaaaaaaattggtgaaaagaatcacaagtaagatactgc
+7610975/1
CCCFFFFFHHHHHJJJJJJHHIJBHIJJJJJJJJJJJJJFHIJJJJJIJJ
@4201704/1
cctgtggccggcggcacgcagacgccttgatgacctccactttgatgatc
+4201704/1
CCCFFFFFHHHHHJJJJJJJJJJIJHHHFFFFFFEEEDEDDDDDDDDEFD
@4883469/1
ggagattttatcaagaagtttgttggtggtgatactgttatcctgtaatg
+4883469/1
@?@DFFFFHGHGHJIEGHHIGIFGGIGGIIJJJIJHIGHGIIJJJJIEHI
@4201772/1
caggaatatcaccggctcgttgaacaccttaggacgaagtgatggcacca
+4201772/1
@@@ADDDDFFBCFFFIIIGFG9D>:CFFIG>FFIIBIFAFFEEEF>FEE@
@4883613/1
ctcgaatagtcttttctaacttgaacagtgcgatgttttacaagggcagg
+4883613/1
@C@FDDBDBADFHGED@FGFIGFABCHHHEGGGADCFFDFDGIDBGAGGH
@7611208/1
gtgcacgcgcttgggcagagggaatctgattgtgctgttgtggaactgct
+7611208/1
;?@DD??DHD@A=FGFEGGIB<@@BBACDDH@9?FCGDE<BC=8C@@A=D
@6256600/1
cattcatttccccagtattattgaaccacatctcgggatgtagtctccta
+6256600/1
B@CFDFFFHHHHHGHHGHJHIJIJJJIJJJJJJJIJJHIJJJJJJJJJJG
@6933289/1
gtgctgttgtggaactgcttcacctgtggccggcggcacgcagacgcctt
+6933289/1
@?@DDFDEHDHHFIJIJJJGGHHHIFHGGGEGIGIIFEFEECDDDBBDDD
@6256722/1
ctttcctaggagtgactttcccgtttccaatctccaagacaggaggctcc
+6256722/1
@BCFFFFFDFHHCFIIJJJIGIIHJJJJJIIJJJJJJJJJIJIIJJJIJJ
@2154156/1
catctattaaattcaaacgcagagctcattatgttgatttttgaagagtt
+2154156/1
CCCFFFFFHGHHHJJJIJJJGIGEGIJIIJJJJIJIGJJJJIJJJIIJBF
@6257136/1
tgaggcgcttgtggtggtgcacgcgcttgggcagagggaatctgattgtg
+6257136/1
CCCFFFFFGHHHGJJJJJJJJIIIIJIJJJJIJIFHGIEEEHHHDFFFFF
@3509161/1
gtctgtctgtccgtttgttctggtgaatctctgaaatggctggagtgatt
+3509161/1
?@@DDFDEHHFHFHGHBBFHIBFAEHHDHBHEHC@?EE>DGII:?D89BG
@5586576/1
tttgcttacagccattcccaactgtcctccggtactaacgatcaaatcga
+5586576/1
@@@DDDDAB>FFBBGBGIIIIBGDHFGHGGIIG<:DHGA7;D;?D?B3<8
@2154957/1
gcctcttgtatgcgaaggtgttgaggcgcttgtggtggtgcacgcgcttg
+2154957/1
CCCFFFFFHHHHHJJIIJEGHHIGJJJJJJJIHJJJJIEHIJJJJJHFFD
@6934705/1
cttgtattcaaaagaaaacctagaatcactggttcaaattcaaataaaat
+6934705/1
B@CFDFFFGHHHHIEGGIGIJIJGIIJJJJJJIIJGIIIJJGGIIIJIII
@6934875/1
gtagcactgagtgacggcacctccgacactgaggtcacggtactcgcggt
+6934875/1
CCCDFFFFHHHHHHGIJJIJJJIJJJJJJJJGIIFHIJJIIJJJJJIHF=
@6258454/1
ctgagcgagactcataacgcagccagatgccaaagttcttgatcttcact
+6258454/1
CCCFFFFFHHGHHIIIJJJJJJJJJJIIIJJJJJJHHJJJJJJJJJJJJJ
@6258554/1
aggcctttggcattcccacgacttttatgtccgcttaaataaaatattaa
+6258554/1
@@@?DDFFDHDFHIGGEGGHIEGCHIIIIFBHHAFDHBDGHGGGIEEHH@
@6258803/1
cgaggaaataaactttcttaaaatttcatttggtatacgcgaatttcgtt
+6258803/1
=@?DB?DBCF<DDGDGAE@IDHI@EB9?BF9ABCDHHCGHDFG>EGBB8B
@6258825/1
ctcatcttgtatagaggaggcttgggctcgctctccgaagggagcttgcg
+6258825/1
CCCFFFFFFFHGFGGGEAEFGEHH@FHI@DAGI;<FGHEIEB;@<>CDEE
@3511042/1
cactgagtgacggcacctccgacactgaggtcacggtactcgcggtacat
+3511042/1
?@@FFDDFHHHHGIIIIIIIIIIIIIIIIIDFGIIHGIIIGHIIG=?DDD
@2156265/1
tgtagctttaaggggatctgctgtctgtggagctgatgcttgctgggcct
+2156265/1
BC@FFFFFHHHHHJJGIIIJJJJIJJJIJJCGIJIGIGJJJJJJIIIJJG
@6259296/1
gtgcctggctcccatgtcacggtagcactgagtgacggcacctccgacac
+6259296/1
CC@FFFFDDFHHHJJGIIIIJJGHIJJFIEHHIIJIEHHHIGJJJJFIGJ
@3511397/1
caccttatgatagtcatcgcggcctctagccgacacgattatgaagacga
+3511397/1
C@@FFFFFHHFHHHIIIIIIIIIIJJJJIIJJJJJJIHIJIJIIIJIJHH
@75895/1
ctgattgtgctgttgtggaactgcttcacctgtggccggcggcacgc
+75895/1
CCCFFFFFGHFHFHJFHIIJIIIJJIIJIGIGJGEGHGHGHIFFEDD
@6259524/1
cttgtattcaaaagaaaacctagaatcactggttcaaattcaaataaaat
+6259524/1
BCCFDFFFHHHHHJJJJIJJIJJJJJJJJJJJHIJJJJJJJJHGGIJJJJ
@76141/1
gatttgtcgtcccaaggaaactccttgttaagtctcttctgctgcaaatg
+76141/1
C@CFFFEFHGHHHJIIIJJIJJIJJIJJJJJIGIJJIJJJJIIJJJJJJJ
@6259983/1
ccttagtacacctaatgaggactatttggcgttactgcttaatactactc
+6259983/1
@@@?DDDDBFC?FHHIEEGG3FGIIIIIIIIGI@G<GDEGIGHGHIDGEH
@2157153/1
tgctgggcctcttgtatgcgaaggtgttgaggcgcttgtggtggtgcacg
+2157153/1
@@CFFADDHHHHFGFGIJJJIGEGFGHIHIIIIJJJIGIIIF@@;ECHIH
@3512183/1
gccacaatctggtctggagagaagatcctcatcttgtatagaggaggctt
+3512183/1
CCCFFFFFHHHHHIJJJIJJJJJJJJJJJJJJJJJJIJJJJJJJJJJJJJ
@6260233/1
ggcagagggaatctgattgtgctgttgtggaactgcttcacctgtggccg
+6260233/1
@@CFFDFFGHGHGJJIIJJHIJJJJJJGIJIIJJJGIIIIJJFHIJJJJJ
@3512735/1
gtgaaaaccgcatccaactcggatcagccgtttctgagattagcgcgcac
+3512735/1
CCCFFFFFHHHHHJJIJJJJJJJJJJJJJJHIJJJJJJJJJIJJJJJHFF
@1469468/1
aatgattctggtgggttgtcctgcagagcttgccacatcttgtaagcagc
+1469468/1
@@CFFFFFHDBCDFHFHHEHGGEEHGDHHGCHIIBGGGICGGDFEHHG@G
@3512916/1
caggcaacatcttctttggtttgtcaggggtaatgctaacgtcatagcga
+3512916/1
@CCDBDDFHFHBHGDGIICGHHGCECAFHI?CDHEHIG@DGDHDG<DGFB
@1469626/1
ctatttattttttctatattttcaatgaacagaattgacccttctac
+1469626/1
CCCFFFFFHHHHHJJJJJJJJJJJJJJJJJJJJJJJJJJJJJJJJJJ
@787053/1
gttcacctttagaagtatgtttttagctgtcatctggttcatacgccgcg
+787053/1
CCCFFFFFHHHHHIIEGIIJGHGIJIJJJHIJJJIIJ:ECHGIIJJJJJI
@3513789/1
ggaggctccagtactttagctttgacagtgtaaaacttctcggaaatctc
+3513789/1
@C@?DDDFGHGHHFHIGEHIJIJJGGGCHJHGIFHIGGGHGFCDGGIHGG
@787845/1
gtggcgcacagggcacgcttgcgcatgacatctatacatgccattggcgt
+787845/1
???D?DD<DDD;?CDEDDEI1C0?D6D<BD4BDAD9<=CDACDCCEC@A@
@3514014/1
ccctgctattttttttatttttattttcaatgtac
+3514014/1
?;?AAAD:DDDDBAE8?CE>EE3<DDEII>DD4BB
@1470878/1
cgcacagacgaacagacaaacagacaaacag
+1470878/1
<<?DD<DADA18CE?ACB?FC@9:8?11C??
@1471101/1
cttgtccacttataagataaccgggcgattatttactttgacaccacttt
+1471101/1
CCCFFFFFHHHHHJJJJJJJJJJJJJJJJJJJJJJJJJJJJJIJJJJJJJ
@7611606/1
actgacatcacttgcattttcgattttattttgttctataacaacgatct
+7611606/1
@CCFFFFFHHHHHJJJJJJJJJGJJJJIJJJJJJJIJJJJIJJJJIJJIJ
@1471633/1
gggcctcttgtatgcgaaggtgttgaggcgcttgtggtggtgcacgcgct
+1471633/1
CCCFFFFFHHHDFIIJGGHICFHHJGIIEFHIJIIIJFHF@FHIIJGGFF
@79488/1
caatcctttactcgaatagtcttttctaacttgaacagtgcgatgtttta
+79488/1
@CCFFFFFHHHHHJJJJJJJJJJJJHIIJIJJIJJJJJIJJJJJJJJJJJ
@79602/1
ctcttgtatgcgaaggtgttgaggcgcttgtggtggtgcacgcgcttggg
+79602/1
CCCFFFFFHHHHFHIIAEEFHEFHFHIIJJGGIFHIFGHIJJJJHFFFDD
@1471755/1
ggcataacgggccgcgactccgccctcttcctcgggttggaatgattctg
+1471755/1
;8;BDADD=DFD?:GEBFHDHIIAF@FFCHIIIB/=BDECC@C>9>@CC;
@1471806/1
ggctttcagtgaaacatcaaaatttatcgatctttgattctgatctagta
+1471806/1
CCCFFFFFHHHHHJIJJJJJJJJJJJJJJJJJJJJJJJJJJJJJJJJJIJ
@1471876/1
ggttattgttatgtcgatgtcgaacccaaaaatgtaattaactttttttt
+1471876/1
@C@FFDFDHHFFHGGJJJJGIFGIJGIGIJIJIIFIGHIJIGGIGJJJII
@7611945/1
cttgggctcgctctccgaagggagcttgcggccgatgacctcatactcct
+7611945/1
@@CFDDFFHHGHHJJJJJJIJJJJJJJJJJJIJJJIH>EEHHFFFFFEEE
@2819313/1
ctccttccgtcttgggtgaggcataacggggtgggttttacagactagaa
+2819313/1
CCCFFFFFHHHHHJJJFHIJJJJJJGIJHJI:DGH7CHIDFGIHIJJIHH
@789435/1
ctcctttcttttgcgagctgctgccgaaagattagagtcgtcttctactt
+789435/1
CCCFFFFFHHHHHJJJJJJJJJJJJJJJJJJJJJJJJGHIJJJJJJJJJJ
@789534/1
caccagtggtcttcttgaacttcttcaattgacgcaagaagtaccagaaa
+789534/1
?<@1BDDAFB3C<C>GDGFHF>HD>?EHEH94C@HBBF9?FHCD>??2B@
@7612159/1
gcacgcgcttgggcagagggaatctgattgtgctgttgtggaactgcttc
+7612159/1
CCCFFFFFHHHHHJJJJJJJJJJJJJJJJJIJJJJIJJIIJIJJJJJJJJ
@4202747/1
gtcgcaagatagtgagacattcactttttagtcataatcttcagatactc
+4202747/1
@?@FFFFFDFDHACEG>FHIIGGIIIIIIGGFGEGGIIIEGEDGEHIIGG
@7612269/1
cacgcgcttgggcagagggaatctgattgtgctgttgtggaactgcttca
+7612269/1
CCCFFFFFHHHHHJJJJJJJJJJJJJJJJJJJJJIJJJIJJJJJJJ;FHJ
@4202886/1
ggatggagtgagcacgggctctgtgcctggctcccatgtcacggtagcac
+4202886/1
@CCFFFFFFHDHFIIFAFEHIGEIGGIJIJDIGIEGHI@DFFG><FGHIJ
@80268/1
cttttaaaaaaaagctcgatctcaatttaaagataagatctgcgacctcg
+80268/1
BCCFFFFFHHHHHJJJJJIJJJJJJJJJJJJJIJIJJJIJIJJIJJJJJH
@4203073/1
aactgcttcacctgtggccggcggcacgcagacgccttgatgacctccac
+4203073/1
CCCFFFFFHHHHHGEGHIJJJJJJJJJJIJJHHFFDEDEDDDEDDDDDDD
@80560/1
ggtagcactgagtgacggcacctccgacactgaggtcacggtactcgcgg
+80560/1
???DDADDD;CBC?EEGGHIIB>FGFDHIIIEHHIII@DGI;=AHIGHFE
@5587580/1
attttattttcactttatattagtcttgaaacatgaaatgagagcattct
+5587580/1
@BCFFFFFHHHHHJJJJJJIJJJIIJJIIJJJJJJJJJJJJJJJJJJJIJ
@7612911/1
agcatatctttatatatataattcttctgtacgtgtgtatgtcactgaac
+7612911/1
CCCFFFFFHHHHHJJJIJJIJJJJJJJJJJJJIIIIIIIJJIJIJJJIIJ
@5587703/1
cttcggtatacccagccccacgtctattgccacagcgcggcgtatctcgt
+5587703/1
@@@DFFDDFFHD?FHEAFHHGG?EGIIIIIIIIGIGGBHIIF>BCBCCB?
@5587807/1
ctttacaagtagactcatctttagcacttggttcatcttttgaagattct
+5587807/1
CCCFDFDDHHDHHJFIEGIGGJHEHJJJJIICFHCHIIGGJE?<C?FFFF
@5587931/1
caaatactaataataaaaacgatagaaaacaaataaaaactatcctatgt
+5587931/1
CCCFFFFFHHHHHJIHGHIIJJJJJJJJGGIGIJJIIFGIJJJJJJIJJI
@4884416/1
gtgctgttgtggaactgcttcacctgtggccggcggcacgcagacgcctt
+4884416/1
B@@FFFFFHHHHHIJJJJIJJJJJJJJJJJJJJJJJGHGFEDDCDDDDDD
@6936357/1
caccagtggtcttcttgaacttcttcaattgacgcaagaagtaccagaaa
+6936357/1
:?@DDDDDF42AFEEG?F<CHHEH@F<CFHFH>DFBFIFFCFEIFDC9B?
@7613675/1
agccagatgccaaagttcttgatcttcactgggctcttctctgggatttc
+7613675/1
CCCFFFFFHHHHHIJIIJJJJJJJJJJJJJJJJJJJJJJJJJJJJJJJJJ
@3515700/1
cagcatacataataaaattagaggaagtaggtgctgggcctcttgtatgc
+3515700/1
CCCFFFFFHHHHHJJJJIJJJHJJJJJJJJIIHIIJJJJJJJJJIJIJJI
@5588560/1
gcttgagaatgcacgtacagttgcatagcgttctgaaccttctctggtgg
+5588560/1
CCCFFFFFHHHHHJJIJJJJJJJJJJJJJJIJJJJJJJJJJJJJJJJGHJ
@3515894/1
cgggacttagccacaatctggtctggagagaagatcctcatcttgtatag
+3515894/1
CCCFFFFFHHHHHJJJJJJJJIIJJIIIIJIJJIJJJIJJJJJJIIIJJI
@3515903/1
cttatcattaccaatcggtaaaggatctcttgtatacaaattatttctac
+3515903/1
CCCFFFFFHHHHHJJJJJIJJJJJJJJJJJJJJJJJJJJJJJJJJJJJJJ
@6936753/1
catacataataaaattagaggaagtaggtgctgggcctcttgtatgcgaa
+6936753/1
@CCFFFFFGHFDHDFFFHFDGHIGFHCHEFHGIDGHIIIJIF?DHGEHBF
@6936757/1
gtgctgggcctcttgtatgcgaaggtgttgaggcgcttgtggtggtgcac
+6936757/1
CC@FFFFFGHGHHJJJJJJJJIIIIEGHHIIJJIIIJJJIJIJIJBHIIF
@7614347/1
cacagacgaacagacaaacagacaaacagacaaacagacaaacagacaaa
+7614347/1
CCCFFFFFHHHHHJJJJJJJJJJJJJJJJJJJJJJJJJJJJJJJJIJJJI
@3516186/1
ccaaatttcaaccaaatccgtcaaatagttacggagattaatggtataag
+3516186/1
@C@FFFFFHHHHHJHHIJJJHHFHHHHGFGIIJJJJJJJJIJJJFIIJJJ
@5589123/1
ggttttttaaactcatattttcatggtaccaagttatgaatttttcaaat
+5589123/1
BCBFFFFFHHFHHJJJIJJJJJJIJJHIIJJJJGHJJJJJJJJJJJJJJJ
@3516284/1
atgtttgtgaaactgcgacaccttgtggctgtgacttgtagtcaaggtgg
+3516284/1
CCCFFFFFHHGGHJIJJJJIIJJIJJJJJJJIJJJIIIIIJHIJGIIFHI
@4885447/1
gttggtttaccaatggtacattgttgaccagaaagaaagtccgcttccct
+4885447/1
CCCFFFFFHHHHHJJJHIJJJJJJJJJJJJJJJJJIIJIHIJIFHIJJJH
@2158193/1
ccgacactgaggtcacggtactcgcggtacatgttgtgtacacctgagcg
+2158193/1
CC@FFFFFHHHGFHIJJIHGIJJJJIJDHIJJJJJJIIFHIGHHGJJJJJ
@5589435/1
gaggcgcttgtggtggtgcacgcgcttgggcagagggaatctgattgtgc
+5589435/1
CCCFFFFFHFHH?GGIHGHHIGIJJJIGGHIIIIJJJIJHFHHGHFDFFF
@2158338/1
cgggcttcaacagcttgttagcttgccattgacctttcctaggagtgact
+2158338/1
@?@DDDD?FH??DBHBCFHGBHHB>BGBE@F>FIIIGGCEFG3D900?99
@6262505/1
gtcctttctaaggttctaaactatatctgtaccaaatttcaaccaaatcc
+6262505/1
?@@BBDF?FHHHGHGGIIICHIIIGHIIIHGGGEGHIIIIIIIIIIIIII
@2159040/1
cttggtacaaagcaaaggtcgggcagttcgtcaacaagacattactagct
+2159040/1
CCCFFDDFHHHHHJJJJJIIIJJJJJHJJIHIJIJJJJJJJJJJJJJJJI
@2159215/1
cttgaacttcttcaattgacgcaagaagtaccagaaacgggacttagcca
+2159215/1
CCCFFFFFHHHHHJIJJJIJJJJIJJJJJJJJJIJIIJJJJJJIJIJJJJ
@5590673/1
tgtggaactgcttcacctgtggccggcggcacgcagacgccttgatgacc
+5590673/1
@@@BDADFHFDDFIGIFIBFDCGIGBEFHEHEHHAHDDCBB?BDCCCDAC
@2159478/1
ggatggagtgagcacgggctctgtgcctggctcccatgtcacggtagcac
+2159478/1
CCCFFFFFFHHHHJJIIJIIIJJFGGIJIDGGIIJIJJIIGIIJFFHIJJ
@7615994/1
gggtaatccacttatcgagaaaggctataaaacatcactttcagataaat
+7615994/1
BB@DDFFFHHHHHJJJJIJJJJIIJJIJJJJJJJJJJJJJJJJJGIIJHI
@790328/1
gtgctgttgtggaactacttcacctgtggccggcggcacgcagacgcctt
+790328/1
CCCFFFFFDFHHHIGIHIJJJJIJJIHHIJIJGHIJJEHFFDDCDDDDBD
@4203398/1
cagtggtcttcttgaacttcttcaattgacgcaagaagtaccagaaacgg
+4203398/1
CCCFFFFFHHHHHJJJJJJJJJJIJJJJJJJJJJJJJJGIJJJJJJJJJJ
@80675/1
gtacaattatgtaataactgggtattcagttcttaagatacatcaataaa
+80675/1
C@CFFFFFGHHFDFGHIGHFIIAFHIJIIHHIJIGEGFHGHFIHIJIGGI
@4203628/1
gcgcacagggcacgcttgcgcatgacatctatacatgccattggcgttca
+4203628/1
CCCFFFFFHHHHHJJJJJJJJJJJJJJJJJJJJJJJIJJJJJJJJJIJJJ
@2820612/1
agggaactcttcaaaaatcaacataatgagctctgcgtttgaatttaata
+2820612/1
CCCFFFFFHHHHHGIJJJJJJJJJIHIGJJJJJJJJJIJJJJJJJJJJJJ
@81067/1
agagaagatcctcatcttgtatagaggaggcttgggctcgctctccgaag
+81067/1
<@@DDDDBHDDHHHHGIIIEEHIIAEGHIIIIIBGIIIEFHGDHC;AHII
@2820789/1
gcacgcgcttgggcagagggaatctgattgtgctgttgtggaactgcttc
+2820789/1
CCCFFFFFHHHHHJJJJJJGJGAFCGEIFGFFGHEICHDFBHGIGGGIGG
@4886979/1
cactcaacatgtatatccgacctcctgtatattcctatttgtgtaaacta
+4886979/1
CCCFFFFFHHHHHJIJIIJIIJIJIJJJJIJJJIJIJIIJJJIJIGGIJI
@2160594/1
gtcacggtagcactgagtgacggcacctccgacactgaggtcacggtact
+2160594/1
@BBFFFFDHHFHHJIJJBHGHIIGGIIJIIIIJJJIJEIJFGIIJGC=EH
@81867/1
gtgcacgcgcttgggcagagggaatctgattgtgctgttgtggaactgct
+81867/1
CBBFFFFFHHHHHJJJJJJJJJIJJJJJGIJJIJJJJIJJIIIJJJJJJJ
@81894/1
catggatttaggagcacgtgcagtaggaaccacagccgttggcgtcgatt
+81894/1
CCCFFEFFHGHHHIIIJJIJJJJJJIJJIJJIJJJJJJJJJJJJJJJJJJ
@791770/1
catacataataaaattagaggaagtaggtgctggcctcttgtatgcgaag
+791770/1
CCCFFFFFHHHHHJJJJJJJJJJJHJJIHHHHJJJJIIJJJIIIIJJJJJ
@4887728/1
ggatggagtgagcacgggctctgtgcctggctcccatgtcacggtagcac
+4887728/1
@C@FF@DADFFHHIJJIIJIJGIIIGGGGGIIJJIJJIJJIIJJHJJGGG
@2161131/1
acggcctttgctctgtatgtatgaccggtactctaagggtgggtcgtagc
+2161131/1
<@@FFDDDHFDHHIGGHAEIIHIGBEHIIIIGGCBGID>?;DBADF@FHG
@792025/1
ggcacatccggagaagttggctcctcaacagacacagagctctgtgacgg
+792025/1
CCCFFFFFHGHHHGIJEHIJJJJJJIGIJJJIJJJIHGHIGIJJIJJIJJ
@792030/1
gtgctgggcctcttgtatgcgaagg
+792030/1
@@@DDB?BFDADFDDEBBEACF@CD
@2821970/1
gttttcacaaatatattgtgggatgcttaaatttacatttagtgtttgtt
+2821970/1
?@@DD8D?<DHH?GEEF:3<;EC@@CH@4FH9?CCF9??CDBHHHICGIG
@82370/1
ggtcctcgctgcaggccgactggtggctgccctcgcccgagtcgtgctcc
+82370/1
CCCFFDFFHHHHHJIJJJGIJJJIIIJJJIJJJJIIJJJIJIHHHFEDDE
@4888217/1
gagtgacggcacctccgacactgaggtcacggtactcgcggtacatgttg
+4888217/1
@CCDDDFFGHFHHJJJJJJGJFIGIIFHIJJJJIJJJJJJJEHHFDFFFF
@82740/1
gttatagtcactttataaaggagttcctcttccttagtcacagcttttcg
+82740/1
CBCFFFFFHHHHHJJJJJJJJIJJIIJJJJJJJJJJJJJJJJJGJJJJJJ
@82961/1
gcgtcaactgggtgtgctagttacataatatctactaaactataaccaaa
+82961/1
CCCFFFFFHHHHHJJJJJJJJJJJJJJJJJJJJJJJIJJJJJJJIJJJJJ
@83090/1
gcaaagataagatgaagaagaggagcaaatggaaaaaaaaattggtgaaa
+83090/1
CC@FFFFFGHHHHJJJJJJJHGIGIIJJIIJJHIIJJIIGHIGEEFHGIJ
@83209/1
ccagtggtcttcttgaacttcttcaattgacgcaagaagtaccagaaacg
+83209/1
CCCFFFFFHHHHHJJJJJJJJIJJJJJJJJJJJJJJIIJJJJJJJIJJJJ
@83365/1
gtgctgttgtggaactgcttcacctgtggccggcggcacgcagacgcctt
+83365/1
CCCFFFFFHHHGFJJJIJJJJJJJJJIJJJJJIIIGGHHFECDDDDDDDD
@4889112/1
tgttgaggcgcttgtggtggtgcacgcgcttgggcagagggaatctgatt
+4889112/1
?@@D?DDBDFGDHIIGEAECGGIIIIIII@GEHIFIGCGIGEH@@CEBEC
@4889642/1
ggcgttgatgtcgcaagatagtgagacattcactttttagtcataatctt
+4889642/1
@C@FDFDDFHFHHIJJJJJIGHIIIGGHIJIIJHIJGIIIGHIJJJJIHI
@2823737/1
cagccagatgccaaagttcttgatcttcactgggctcttctctgggattt
+2823737/1
?@@DD?D;<FFDF@EEC<<:AFEFCHH>D?FBFA?GBDFHIGGA>@0??D
@2823789/1
gaagatcctcatcttgtatagaggaggcttgggctcgctctccgaaggga
+2823789/1
CCCFFFFFHHHHHJJJIJJJJJJJJJJJJJHIJIJJJIIIIIJIIJIJJA
@4889745/1
gaaggtgttgaggcgcttgtggtggtgcacgcgcttgggcagagggaatc
+4889745/1
@@BFFDDEHGGHHIJIJJIIJIDGFDGIIIJJIIJFIGIIJHHHHFFFEE
@794242/1
ctcatcttgtatagaggaggcttgggctcgctctccgaagggagcttgcg
+794242/1
CCCFFFFFHHHHHJJJJJJJJJJGIJJJJIIJJJJJJJJIIJGIIJIDGI
@4207532/1
gcacgcgcttgggcagagggaatctgattgtgctgttgtggaactgcttc
+4207532/1
CCCFFFFFHHHHHJJJIJJJIJJJJJJJJJIJJJJIJJHIJJJJJJJJJI
@4890503/1
cacggtagcactgagtgacggcacctccgacactgaggtcacggtactcg
+4890503/1
@@CFFBDFHDFDHGHAFEGIHBFHIIIIIGIGGGG@3;=CCBEGIGIIIF
@4207720/1
agtagctcgacagtggcatggaaccgctctgtcgtcgtaatgttcttaag
+4207720/1
@@?DDDFFFFHFHGGIIJJIJJIGIIIEHGHGGHDDHDGIGABFGIIIIC
@794816/1
gtacacctgagcgagactcataacgcagccagatgccaaagttcttgatc
+794816/1
BBBFDDDFHHHHHJJJJJJJJJJJJJJJJJJJJJJJJJJJJIIJJJJJJJ
@6939663/1
gtcgatggcttggtttattcccatcagtttggagttcacctttagaagta
+6939663/1
CCCFFFFFFHHHHIGIFIJIJGJJJJJFHIGIIIIGGJJJJJJGIHGIFD
@4208318/1
cccgtttccaatctccaagacaggaggctccagtactttagctttgacag
+4208318/1
B@CFDFFFHGHHHJIJJIJIJIIIGHIJJJJJJFHIJIJGJJJJJJJJII
@5590972/1
ctgtttttaatatttaaataaccgctttttactacatgcataaacataca
+5590972/1
BCCDFFFFHHHHHJJJIJJJJJJJJJJJJJJJJJJJJJJJJJJJJJJJJJ
@1474368/1
cacggcgtcacgacacagtccttgtaattctctggtgtgacatttataaa
+1474368/1
@@@FFFFFHHGHHJJGIJHIIJIJGIIIJJJJJJJGHFHIIJJJJIIIIG
@6263405/1
gacaccttgtggctgtgacttgtagtcaaggtggagattttactatcttt
+6263405/1
CCCFFFFFHGHHHJJHJHJJJJGIJGHGJHI?FHFHGHIJJJJJIJJJJJ
@5591601/1
atttctatttcccaattaaaccttatattaatacaacggtgactattaaa
+5591601/1
<@@BDAEBFCFDBFHBHICHDEHGIFGIIGGHHIIGI@A8CDGAGGGGDD
@7616886/1
tccacggctttttccagatccactcttgctccatggtccaggagcagcag
+7616886/1
CCCFFFFFHHHHHJJJJJJJJJJJJJJJJJJJJJJJHIJJJJJJJJJJJJ
@5591703/1
gttgtgtacacctgagcgagactcataacgcagccagatgccaaagttct
+5591703/1
CCCFFFDDHHHHHJJJJJJJGIJJJJJJJJJJJIIJJIJJJJJJIJHIJJ
@6263758/1
gatttctatttcttttgtattttttattagattttttttttgtgtgtgca
+6263758/1
B?@DFFFFHHHHHJJJIGHIJJIJJJIJJJEHIJJJJJJJJGCDCECHFE
@4208988/1
gttggcgttaggtatatacaagaacaaaccagaaaataggcggagtccta
+4208988/1
CCCFFFFDHHHGCFHGGGFIJGIIJGIGIIIJIJGIJJJIIJIJJIEGGI
@6940959/1
agcatacataataaaattagaggaagtaggtgctgggcctcttgtatgcg
+6940959/1
@CCDFFFFHFGHFIIIHIGIJJIJIJJJJJFIIIJJIIIJJJIJHIJJII
@6264054/1
gcatcatgtctttaccctcgccattcaacctaggatgtagtgtagggggc
+6264054/1
CCCFFFFFHHHHHIJJJJJJJJJJIJIJJJJIJJGIJIIIGHFHIJJJGI
@6941196/1
gtgctgttgtggaactgcttcacctgtggccggcggcacgcagacgcctt
+6941196/1
CCCFFFFFHHHHHJJJJJJJJJIIIIHJIIIJJJJIIHHFFCDDDDDDDD
@1475303/1
gcagtatctattcagtaaacttatagctgacactgaagacaaacgagctc
+1475303/1
@@@FFFDFHHHHHJGHIIIIIEHJIHJJJIGIJJIIJJJJIJJJJIJIJJ
@5592351/1
gccagttataaagcatagcccgaagtgctattggcacacaggcataatgc
+5592351/1
CC@DDDEDFHHHHGGEIIJJJIIIDEGIJIIGIIIGJGJIGGIFGIGIJH
@3517502/1
gctcgctctccgaagggagcttgcggccgatgacctcatactccttcaac
+3517502/1
CCCFFFFFHHHGHJJIIJIJJJJJJIJJJGIJHIHJJJJIJJHHHHHHFF
@5592515/1
gttgtggaactgcttcacctgtggccggcggcacgcagacgccttgatga
+5592515/1
@?@DBDD?FHHHGIIGGEHGEHIIIGIIDIHHI@BABFCECCC?BCCCAC
@5592598/1
gccagatgccaaagttcttgatcttcactgggctcttctctgggatttcc
+5592598/1
CCCFFFFFHHHHHJHIJJJJJJJJJJJJJJJJJJJJJJJJJJJJJJJJIJ
@7618043/1
gtggcgcacagggcacgcttgcgcatg
+7618043/1
?@7D;?:D:CFHDBBBGHCCB8D?0?D
@3517813/1
gacgcaagaagtaccagaaacgggacttagccacaatct
+3517813/1
@;;?DD1@FFDHDADAF>AFCE?FF:GAGHIEGGDE???
@3517897/1
gtcttcttgaacttcttcaattgacgcaagaagtaccagaaacgggactt
+3517897/1
CCCFFFFFHHHHHJJJJJJJJJIJJJJJJJJJJGHGIIJGIJJGJJIJJJ
@3517900/1
cgacactgtacagttagaaatgttacaacctctatactttgcattaaaat
+3517900/1
@<?DFFDDHHDHBCFDF@FGHICFC@CE@FHGEHIIIIGGIIIHHFGBGC
@2161686/1
gctgagtaaaacaatccgaatctaatattacataactaatcctaggacca
+2161686/1
@@@DDD2BCBDBD?GIDHGEHGHHECHDEGGIFHGI@>?D@FDGGIGBHI
@1476168/1
agggaatctgattgtgctgttgtggaactgcttcacctgtggccggcggc
+1476168/1
CCCFFFFAHHHHHIJJHJJIJJIIJJJJJJJIGIIIIJIBGHIGGDHGHD
@3518281/1
cttgttgttaagaggtgttacctcttcctcgggttggaatgattctggtg
+3518281/1
CCCFFFFFHHHHHJJFGHIIJJJJJJJJJJJJJHIJJJJJJJJJJJJIFH
@2162234/1
ggcgcacagggcacgcttgcgcatgacatctatacatgccattggcgttc
+2162234/1
CCCFFFFFHHGHHJJIJJJJJJJJJJJJJJJJJJJJIIIIGJJIFHJHGI
@2825589/1
gcactggcaacgaccaatcatggacttttcttcaatatccacataagtaa
+2825589/1
CCCFFFFFHHHHGJJJJJJJJJJFJJJJJJJJJJJJJJJJJJJJJJJIIJ
@2162485/1
ggagcacgtgcagtaggaaccacagccgttggcgtcgattgcggtatcgg
+2162485/1
=?@DDFDDDFDHHIIIIDGGIIIGBDHIFGIIIIIGGIGIHGIIIIGHHF
@2825717/1
cttcaaccggcacgcatcgtgaggtctttggagccctgtccaacggt
+2825717/1
@@@FFFFFFAHHG<FGDHIJIIIIDHHGG<D>G@;FHIHEGCGHCGD
@7619172/1
ggttcgtcttttgaagattctgatattgatagttttttcattccctgcag
+7619172/1
CCBFFFFFHHHHHJJJJJJJJJIJJJJJJIJJHIJJJJJJJJJJJJJJJH
@5594008/1
ggtacatctagagtataaaaaactgataaattccgtcactattctaggat
+5594008/1
@@=DDDDDHBDDD:<FDBDEHHGGGGHEFHFGGHIGGCDHEHIGGFB@<F
@795475/1
gtgctgttgtggaactgcttcacctgtggccggcggcacgcagacgcctt
+795475/1
@@@DFFDDHFD?FHIIIIIJEEGFHFIGEHIIHIIIIHFFFCDCDDDDDD
@2826282/1
gtgctgggcctcttgtatgcgaaggtgttgaggcgcttgtggtggtgcac
+2826282/1
CBCFFFFFHHHHHJJJJJJJJIJIJFHIIJHIJJJJJJJIJJJJJJIJIJ
@2826311/1
accgataacttccaatttgtatttgtcagcatagtagtcggcaaacgtta
+2826311/1
CCCFFFFFHHHHHJGIJJJIIIJJIJJIJIJJJJIJIIJIJJJJJJJIHI
@795774/1
gtgttgaggcgcttgtggtggtgcacgcgcttgggcagagggaatctgat
+795774/1
CCCFFFDFHHHHHIJHIIHGHEGGHIJIJJJJJJJIIJIIGHHHFFFFEF
@3519075/1
ccacaatatattcgtgaaaaccgcatccaactcggatcagccgtttctga
+3519075/1
@C@DDFFFGGHGHIGEGGGGIJJIJJJJIJJJJIIGJIJGIEGHGHIIGC
@84843/1
atcgacataacaataacccctgctattttttttatttttattttcaatgt
+84843/1
CC@FFFFFHHHHGJJIIIJJJGIJJJJJJJIJJJJJJJJJJJJJJJJJJE
@796233/1
cacagttccagtctcaggcacattgccattagtagactgatcagcc
+796233/1
?<??DDDDDDDB3E?E::CFD:<CFCE>FEEEDE???9EEA49C9;
@4891466/1
cgcaagaagtaccagaaacgggacttagctacaatctggtctggagagaa
+4891466/1
CCCFFFFFGHHHHJJJJJJJJJIJJJJJJJJJJJJIJJJIJJJJJJJJJJ
@3519481/1
ctcggttttgcgagtacttcatattagaaatcacttctttgattttcttc
+3519481/1
CCCFFFFFHHHHHJHHIIHJJJJJJJJHGEHJJJJJJIJJJIJJJJIHIF
@3519910/1
gattttaatgttattattacagcatacataataaaattagaggaagtagg
+3519910/1
CCCFFFFFHHHHHJJJJJJJJJJJJJJJJJJJJJJJJJJJJJJIJJJJJJ
@5596166/1
cccaattaaaccttatattaatacaatggtgactattaaattctgtctct
+5596166/1
CCCFFFFFGHHHGJIIJJJJJJJJIIJJJAHHHJIJJIGFHGHIJIIJIJ
@3520684/1
caccacagttccagtctcaggcacattgccattagtagactgatcagccg
+3520684/1
@@@DDDDDA<2CFHGB@FIG>FEGHHHCHEHI@GE??F>DBFDEE@HIBG
@5596581/1
gaactcttcaaaaatcaacataatgagctctgcgtttgaatttaat
+5596581/1
CCCFFFFFHHHHHJJJJJJJJGHHIJJJJJIJJJIJJJJJJJJJJJ
@797870/1
ctgctattttttttatttttattttcaatgtacagacagcacttttctac
+797870/1
CCCFFFFFHHHHHJJJJJJJJJJJJJJIJJJJJIJJJIJJJJJJJJJJJI
@86672/1
gcactatctcttgtctgtgttgttgcacgcgcacggtg
+86672/1
@@@=;BDD<:CD8ABC<<AEDBFCD@CB88E@FHGG;F
@4892990/1
gtgattctttaatttgacataacttttttatttatgaaccgattgacatg
+4892990/1
CCCFFFFFHHHHHJJJJJJJJJJJJJJJJJJJJJJJJJJJJJJJJJJJJJ
@86910/1
gtcactattctaggattgtgtaggtaatattattaaacgaagaacatgcg
+86910/1
CCCFFFFFHFDDHIGIIGCIACFH:CHGIIIIIIIIIEIIGIIIBHFBFF
@798245/1
cttctacagatttattatagcctgcgacttcgttcgtgtggaatagtgac
+798245/1
@@CFFDDDHHHHHJEGIJJHHEGGEGHGEIGGFGIIDHFHGADHHG?DFG
@2828781/1
caattttattaaacaaactaactacagtaactactaataatcgatatcaa
+2828781/1
CCCFFFFFHHHHHJJJJJJJJJJJJJJIJJJJJJJJJJJJJJJJJJJJJJ
@798300/1
ggcctcttgtatgcgaaggtgttgaggcgcttgtggtggtgcacgcgctt
+798300/1
CCCFFFFFHHHHHJJHHHJFHHIJIIJIJJJJJJJJJJJHIJJJJJHHFD
@6942254/1
cttgttaatgcctggccctcagcgacatgtaagagttcaatggggaagta
+6942254/1
@@@DFDDBHDFDADHGHHGIJGCGIJJJJII@GGGGDGGHIGGIIIJJJI
@798558/1
cactgagtgacggcacctccgacactgaggtcacggtactcgcggtacat
+798558/1
CCCFFFFFHHGHHIJJJJJJJJJJJJJIJJHHIJJJFHIJJIJJHHFDEF
@4893630/1
gtcgcaataccgtagccgcccaaatttataatcatcaaaaataatgcatg
+4893630/1
CCCFFFFFHHHHHJJJJJJJJJJJJJJJJJJIJJJJJIJJJJJJJJJJJJ
@3521744/1
gatggagtgagcacgggctctgtgcctggctcccatgtcacggtagcact
+3521744/1
CCCFFFFDHHHHHJJJJJJJGJJJJJJJJJJJJJJJJJJJJJJGHIJJJJ
@798949/1
ggtacatctagagtataaaaaactgataaattccgtcactattctaggat
+798949/1
BC@DFFFFHHHHHGGIIJJJJJJJJIJJIJJJJJJJJJJJJJJJJJJJGI
@799076/1
ctcatcttgtatagaggaggcttgggctcgctctccgaagggagcttgcg
+799076/1
CCCFFFFFHHFHHJHJJJJJJJJGHIIIJIJJJJJJJGIJJIIJJJJIJG
@4894086/1
ggcgcttgtggtggtgcacgcgcttgggcagagggaatctgattgtgctg
+4894086/1
CCCFFFFFHFHHHJHIIJJJJJJJJJJJJJJIIJJIJJJJJJJJJIIIJH
@4894126/1
gtggattagtagctgtagcttcgtcagttgggtgataacatcattggata
+4894126/1
BB@FDFFFGHHHHIJIIJIJJJIJI@FIHEIGFGIHJIEGDGHIIGGIIJ
@4894235/1
gcactgagtgacggcacctccgacactgaggtcacggtactcgcggtaca
+4894235/1
CCCFFFFFFFHHGEGGHJJJJJIIJJIJGIJJJJJIIHIIJJIJJHHFFF
@799244/1
gtggtgataaagataagtataggctcaaaacctaacgacatcaatcacca
+799244/1
BC@FFFFFHDHHHIJIJHJIJIIJJJJJJIIJJJJJIJJIIGIJJJJJJF
@6943568/1
cctccttgatgcattgcgtcagaatgcccacctcacgttccgccaattgc
+6943568/1
?;?D:DDDBHFHFIIIIIII@EEHGECGGIIIIIIIIGGBHBFGGIBFEG
@1477210/1
cgtgaatcatgccctcaatctgcaccagttcatatttgggcacagttcct
+1477210/1
BB@FDFFFHHHHHJJJJJJJJJJJJJJJIIJIJJJJJJJJJJJJJIJJJJ
@6943741/1
ctggagagaagatcctcatcttgtatagaggaggcttgggctcgctctcc
+6943741/1
@@@BDDDDHADHHGIIGEHCHHDABBECHEDEGGGIIFHIIIIBDFGIEG
@6943831/1
gtagaactctataccacggcgtcacgacacagtccttgtaattctctggt
+6943831/1
@@@DDDDDHHFFHI@A<;FFGEFGHGGGGIIIFHIIIIIIGGFCH@FGG7
@5599233/1
ctggagagaagatcctcatcttgtatagaggaggcttgggctcgctctcc
+5599233/1
CCCFFFFFFHHHHIIIJJIJIJJJJJJIFHIGJJIJIJGHEGIIIIJJII
@7620013/1
ctttatacatttcggcatggcgatcatgtcgatggcttggtttattccca
+7620013/1
CCCFFFFFHHHHHJJJJJJJJIGIJJJJJJJJJJJJJJJJFHJHIJIJJI
@2163652/1
gttgaggcgcttgtggtggtgcacgcgcttgggcagagggaatctgattg
+2163652/1
CCCFFDFDDFHHHIGIDHHGGHIJJIGGHGGIGGGHAGIIBHHFFF@B>@
@4211023/1
ctttcttttgcgagctgctgccgaaagattagagtcgtcttctacttctg
+4211023/1
CCCFFFFFHHHHHJJJJJJJJJJIJJJJJJJJJJHIJJJJJJJIIJJJJJ
@2163709/1
ctgtggccggcggcacgcagacgccttgatgacctccactttgatgatct
+2163709/1
CCCFFFFFHHHHHJJJJJJJJJJJHHHHFFFFFFEEDEEDDDDDDDDFDE
@1478132/1
tgatagagacgatttcaccagtggtcttcttgaacttcttcaattgacgc
+1478132/1
CCCFFFFFHHHHHJJJJJJJJHIJIIJJJJJIIIIJJJJJJJJJIJJJGJ
@6266363/1
cttgtggtggtgcacgcgcttgggcagagggaatctgattgtgctgttgt
+6266363/1
CCCFFFFFHHHHHJJIIJJJJJJJIJJJJJJIJIJIJJJIJGIJJJJJJH
@7620381/1
cgcaagaagtaccagaaacgggacttagccacaatctggtctggagagaa
+7620381/1
@???DDDDHH>BBDGCGEGEGEAFGAAHII@BHEFHII<DBCAHIIHEFE
@1478472/1
ggcagctcgaacacggttaccgggaattttgtttggtatctgataccgac
+1478472/1
CCCFFFFFHGFHFHIJGIIJJJJJHGJJJJIIIJJJFHIJJJJJIIHJGJ
@6944827/1
tggagagaagatcctcatcttgtatagaggaggcttgggctcgctctccg
+6944827/1
@CCFFFFFGHHHHJJJJJJJJJIIJJJIJJJJJJJJGHIJJJJIJJJJJI
@1478611/1
cattacctgtgaaaactgcccctcagatacaccgtcacggaatacaaata
+1478611/1
CCCFFFFFHHHHFGIJIGFEFGIIJJJJIJJIIIIIGJIGIGHGIIIJII
@2164365/1
agtgcttcgggcttcaacagcttgttagcttgccattgacctttcctagg
+2164365/1
=@1ADBFD@FADAHGEG@FHIIIIEEHII@FG=FGHI<DEHGGHDCGG?3
@6266731/1
ttggcatctatagatgtcggtggcgcacagggcacgcttgcgcatgacat
+6266731/1
?@?BDDEDHHHFFEGBHGHIGIE>GGBGGIIIIHHHIIIIIGEGGIGGFH
@7620878/1
agcatacataataaaattagaggaagtaggtgctgggcctcttgtatgcg
+7620878/1
@@@FDFFDHHHHHIEIIJJJIIIEGIJIBHAFGBFFH9FCHIIIGIJJJJ
@1479011/1
ggaacatagaaatttgtgtaacccaagtttgacgacataagatgcgaagg
+1479011/1
CC@FFFFFHHHHHJJJIIIGHIJJIJJHHIGIJIGIIGGIGGHIHGIIJJ
@2164861/1
gcgaaggtgttgaggcgcttgtggtggtgcacgcgcttgggcagagggaa
+2164861/1
BCCFFFFDFHHHHIJJJJJJJIJJJIIHHIJJJJJJJJJJHHHFFFFDDE
@2164878/1
cagcttcatccagaggcaagcgctccaagttgcttggaggcttgggcctg
+2164878/1
CCCFFFFFHHHHHJJJJJJJJJJJJJJJJIIJJJJJJJJJIJJJIJJJJI
@1479327/1
cggcacctccgacactgaggtcacggtactcgcggtacatgttgtgtaca
+1479327/1
CCCFFFFFHHHGHJJJJIGIGGIJJJFHIIGDGGI;@FHIGGIJIHEHHH
@6267287/1
cttctacagatttattatagcctgcgacttcgttcgtgtggaatagtgac
+6267287/1
@@@DDDDDHADHD?EDGFFDC<?;BA?FGGGIFFFGHED=GHGIIIDDDG
@4212182/1
ctcatcttgtatagaggaggcttgggctcgctctccgaagggagcttgcg
+4212182/1
<@@DFDFFH=CFHEHEGEHGEGBHG?@DCGHGGGIGGBCGIICGF@F@6A
@5600987/1
gccagttataaagcatagcccgaagtgctattggcacacaggcataatgc
+5600987/1
CCCFFFFFHHHHHJJJJJJJJJJIJHIIJJJJJJJJJJJJJJJJJJJJJJ
@2165492/1
cgcgacagatgtctttctagtgcgtccgtctgattctgtgatagtga
+2165492/1
=@<D?D?DDDFC4CEEGEBFADFGC?E<BFHGAHCCHIDGCGHIGHI
@4212429/1
gcctcttgtatgcgaaggtgttgaggcgcttgtggtggtgcacgcgcttg
+4212429/1
@@@FFFFFFHHHGJGEGHFGHHIGIIHHIIIFDHIBGH@FG<AHHGGFF@
@7622171/1
acaagcgattggcattacgattgtgacaagttttcgtgagccgtgattat
+7622171/1
CCCFFFFFHHHHHJJIHHHIHGJFHIIJJJFGIJJIGIHIIIJHHJJJJI
@2828949/1
ctcagcttccctgcaaagttaaccatcttgtattcaaaagaaaacct
+2828949/1
CCCFFFFFHHHHHJJIJJIHIJJJJJJJJJJJJGIJJJJJJJJJJJJ
@799949/1
aggtgctgggcctcttgtatgcgaaggtgttgaggcgcttgtggtggtgc
+799949/1
BCCFFFFFHHGHHJJJJJJJJJJIJJJFGFHIJJJJJJJJJJJJJJIHHI
@2828979/1
cctttctaaggttctaaactatatctgtaccaaatttcaaccaaatccgt
+2828979/1
CCCFFFFFHHHHHJJJIJJJJJJJJJJJJJJJJHIJJJJJJJJHGIJJJI
@800271/1
gctgggtcttacagattggtggaaaccaaaccaaacttctctgccaccac
+800271/1
CCCFFFBDHHHHHJJJJIJFHIJJJJJJJJJJIJGIJJJJJJJJIJJJJJ
@5601856/1
cttaattattatgggccttgccgtatttgggtccaatagatatttataag
+5601856/1
CCCFFFFFHHHHHJJJJJJJJJJJJJJJJJJIJJJJJJJJJJJJJJIJJJ
@4895278/1
tgatagagacgatttcaccagtggtcttcttgaacttcttcaattgacgc
+4895278/1
CCCFFFFFHHHHHJJJJJJJJIJJJJJJJJJJJJJJJJJJJJJJJJJJJJ
@4895392/1
caaatggaaaaaaaaattggtgaaaagaatcacaagtaagatactgcaaa
+4895392/1
CCCFFFFFHHHHHIJIIIIJHIJJJJIJJJJJJJJJIHIJJJJJJJJJJJ
@3522801/1
ccaggaaaacccaacaaataaactttttaatagacaaatacaacgaaacc
+3522801/1
CCCFFFFFHHHHHJJIJJJJJJJJJJJJJJJJJJJJJJJJJJJJJJJJJJ
@5602243/1
ctcatcttgtatagaggaggcttgggctcgctctccgaagggagcttgcg
+5602243/1
@@@DDDDDAH>FHGIBEFHEE@F188;:CF6BGF@??DE:AFGIIGGGG@
@801083/1
agaggaagtaggtgctgggcctcttgtatgcgaaggtgttgaggcgcttg
+801083/1
@@@DFDFFFHHHFIIJJIJJJJJJJJIJIJJJHIIJFHFHIIGIHIIJJI
@89250/1
tctgtcactaacattttctttttctagtttcaaatgacgataaaatatcc
+89250/1
@@@FFFDDHHHHHGIIIJJGJIGIJJJIIJJIIAHIJJJGHHEHGHGGII
@801438/1
gttggtcttggttgaacggaactccaatcctttactcgaatagtcttttc
+801438/1
CCCFFDFFHHHHHJJJJJJJIJJJJJIJJJJJJJJJJJJJJJJJJJJJJG
@4896358/1
aaatggaaaaaaaaattggtgaaaagaatcacaagtaagatactgcaaac
+4896358/1
CCCFFFFFHHHHHJJJJJJHIJJJJJJJJJJJJJJIIJJJJJJJJJJJJI
@801863/1
taagtaagagtccgagtcgaattgagattgcggcgtcatatgttcgagga
+801863/1
B@@FDDDDGHGHBHEFHHIGJJIJIJGIJGIIJJJAGGIGIEEHIJJHHH
@801908/1
atcaaatattttatcactcaacatgtatatccgacctcctgtatattcct
+801908/1
@CCDFFDDFHGHHIGGIIIJGHHIJGIIJJHIJIIJJJJJJGGIJJJIJJ
@4896548/1
ggcgacagccaatatgtgttaaaataaaaatccatttcattgttctcatt
+4896548/1
@@?DADDDBHGADHHGFGIGIGEGHGIECCEFC?@AGIIGI<DHIIGCHH
@90116/1
gacgaagtgatggcaccaggatagagttaatgccgccaagtttgacgttt
+90116/1
C@CFFFFDDDHHFGIIJHJJHHGGHHHIIIIIIIJIJIJJJJIGAHIJJJ
@90281/1
tcccatgtcacggtagcactgagtgacggcacctccgacactgaggtcac
+90281/1
@@@DFFDDFHHD?ABFGIIHGGGA<EED@FAG=DGIIAHE:BCFD;=@@7
@90322/1
ccacttatgagaaggataaaactttttagctgattttgttaaattaactt
+90322/1
CCCFFFFFHHHHHJJIJJJJJJJJJJJJJJJJIJJJJJJJJJJJJJJJJJ
@4897136/1
gtcgtcccaaggaaactccttgttaagtctcttctgctgcaaatgatata
+4897136/1
@@CFFFDDHHGGHJIJIJIJGIJIIIIJIIJJJJJGGIJIIJIIIEGGHI
@90655/1
cacaatctggtctggagagaagatcctcatcttgtatagaggaggcttgg
+90655/1
BC@FFFFFHGHHHJJGHIIJJIIJIJJJIJJJJJJIJJIIJIJJJJJJBC
@2832036/1
tctgtttcttggcatctatagatgtcggtggcgcacagggcacgcttgcg
+2832036/1
?@@DDDFDHFBFHGIBGIHEDHHECEGEGAAFGH@FH@@DFBFEBGEHGH
@802989/1
gtttattttgtttttctctgtgatctgtttcttggcatctatagatgtcg
+802989/1
CCCFFFFFHHHFHJIJJJJJHGHGJIJIIJJIJJIJJJGHIJGIIIJGII
@803095/1
ctcagcatggtaagaaggtggcggccagaatctagacatgcacagctctt
+803095/1
CCCFFFFFHHDFHJJJJJHJJJJJJJIJJJJJJJJJJJJJJIJIJJJJJJ
@4897791/1
gccagatgccaaagttcttgatcttcactgggctcttctctgggatttcc
+4897791/1
@7@D;3:=CFFFFBCCBGF>BD<:A<@EEF>E89?FGFDF9FFC3BFFDF
@91176/1
ggcgcttgtggtggtgcacgcgcttgggcagagggaatctgattgtgctg
+91176/1
BC@FFFFFHHHHHHHIJJJJJJJJJJJJJJJIJJJHIIJJJJJJJHIJJH
@4214076/1
cacggtagcactgagtgacggcacctccgacactgaggtcacggtactcg
+4214076/1
CCCFFDFFGHHHHJJIIIJJJJJJJJJJJJJJJJJJJJHIJJJJCHIJJF
@2832400/1
gtgtgaagttcattgaatcaatgtgcaaaaattaaacgaagcattgaaaa
+2832400/1
@@@DDDDFHHFFHIDEDGHGHIEAECEGHGIIIIIIGIA?F:FHHDIIIC
@3524237/1
ctcttgtatgcgaaggtgttgaggcgcttgtggtggtgcacgcgcttggg
+3524237/1
?@?BBDFFHHBFD:FECFHHIGEH?@BGHIIIIFFGABCFEEBGA?>?BC
@3524348/1
ctgtaatttttgtctttagcgaaatattccgcgacagatgtctttctagt
+3524348/1
?@@DDFFFFDHHDIIGHEDEGGGIGHIGIGGIIFHIA@=CFHHIJJIIG=
@1480614/1
cagcatacataataaaattagaggaagtaggtgctgggcctcttgtatgc
+1480614/1
CCCFFFFFGHHHHJIIIJJIJJJIIIGHIIIHHHIHGIIIJJJJIGHIJJ
@3524395/1
gggaatctgattgtgctgttgtggaactgcttcacctgtggccggcggca
+3524395/1
CCCFFFFFHHHHHJJJJJJJJJJJJJJJJJJJJJJJJIJJJJJJJJJHFD
@1480694/1
gacaaacagacaaacagacaaacagacaaacagacaaacagacaaaaaaa
+1480694/1
?@@FBDFFDDFHFIHHDFHDHGIGGIGGIIIGIGDHGEGIGGIIGGIGGH
@2167384/1
cctgtttgttttatcgtcgccttgag
+2167384/1
@C@DFDEEHHGHFIGHIBEFGHIAB?
@7623170/1
acttacaattttattaaacaaactaactacagtaactactaataatcgat
+7623170/1
CCCFFFFDHHHHHJJJIJJJJJJJJJJJJJJJHGJJJJJJJJJIJJIJIH
@804204/1
catagaacaaacaaaacttaagccttattataaaaggtataaatattcct
+804204/1
?<@FFFDFFD?DHGAGBF@E@CBEGHGHHIGFGGGI<:?DHHBGIGIIEG
@6269062/1
cgggccgcgactccgccctcttcctcgggttggaatgattctggtgggtt
+6269062/1
B@CDFFFFHHDHGJIJJJJJIJJJJIHHJ@EHHHHHHFFFFFFF>CCDBD
@2168048/1
ccgacgacgacactgtacagttagaaatgttacaacctctatactttgca
+2168048/1
@?@FFFFFHDHADHIHIICFC@GGGGIIIFEDHEHHGIIIIIIIIIIIIG
@7623847/1
ctggagagaagatcctcatcttgtatagaggaggcttgggctcgctctcc
+7623847/1
@C@ADD?BFHHFHIIIIHIIIIIFFGGGHIGDFGHII6?@DH9@GIIHHI
@6946584/1
cttgttgttaagaggtgttacctcttcctcgggttggaatgattctggtg
+6946584/1
?@?DADDDFHHA>EE:EFGACHHIGHGIIIGEBDEE@@BFFHGIGIEB8B
@1482116/1
atccaagttgaaatctttgatcatggcatcaagcaaactctggtgccttg
+1482116/1
CCCFFFFEHHHHHJJJJJJJJJIJJJJJJIJJJIJIJJJJJJJIJJJJJJ
@3525677/1
gtgttgaggcgcttgtggtggtgcacgcgcttgggcagagggaatctgat
+3525677/1
BBCFFFFFHHHHHJJIJJJJJIIJJJJIJJJJJJJJIJIJHHHHFFFFFF
@804930/1
ggctgcagatgactgtgcatccttgctagtaagtcctgagccatagcaaa
+804930/1
?<?:?BBDHHHHHHGFHCGGIHCDEDHDA<FD>FBC>A<B>FFFH@<FBF
@3525700/1
cgcaagaagtaccagaaacgggacttagccacaatctggtctggagagaa
+3525700/1
CCCFFFFFHHHHHJJJJJJJJJIJJJJJJJJJJJJIJIIHIIJJHJHIIJ
@3526024/1
ctgataccgacacatggtaggttccatggatttaggagcacgtgcagtag
+3526024/1
??@DADFFHHHHHJIGJJHHJHIGIJJJJGIJJJIJJJIJJJFHIIJGHH
@4898133/1
cgattgacatgaaacaaacactaaatgtaaatttaagcatcccacaatat
+4898133/1
C@@FFFFFHHHHHJJJJJJJJJJJJIJIIJJJFJJJIJIJJJJJJIJJII
@2832625/1
aggaagtaggtgctgggcctcttgtatgcgaaggtgttgaggcgcttgtg
+2832625/1
CCCFFFFFHHHHHJJJJGIJJJJJJJJJJJJJIJDGHHIGIJGJJJJJHJ
@1482514/1
acgggctatgccatttatcctcgcacgttggcagtaatagtacaagtgaa
+1482514/1
@B@FFFFFHHHHFIIJIJIIJJJJJJJEGCAHIIDHGIIGHIJJIJDGHG
@4214554/1
aaggtgttgaggcgcttgtggtggtgcacgcgcttgggcagagggaatct
+4214554/1
B@@FBDEDHHHHFIJJJJIJJJJJJJJIJJIIJJJJJIJJJHHHFFFFED
@1482763/1
ccccacttatgagaaggataaaactttttagctgattttgttaaattaac
+1482763/1
@?@DDDFDDHFHHGHIHIIIIIIIGIHHJGGHIJEIIIIJIGGJIIIGIJ
@4214772/1
ctgttgtggaactgcttcacctgtggccggcggcacgcagacgccttgat
+4214772/1
CCCFFDBDHFHHHJJJJJJJJJIJJJIJJIJJJGJHHFFFDEDDDDDDDD
@91950/1
agcgtagttaacttcaatagaagtggcgacctctccgactgacatgaaca
+91950/1
?:1=DDD:D>BDFGIA<F<::?AFF<1<CFFI@E;:D?6?DBFF=B47C4
@92067/1
gcggctgaattgcagcatcttgtcgagaacatgaagccgctttggtttac
+92067/1
CCCFFFFAHFHGGJGIIIJJJIHJIJIJJGIGGGIJJJIIIJJJJFGIIE
@2833265/1
cttaattcgatgttatacatatagcatttcggatctatagaggctgtcac
+2833265/1
CCCFFFFFHDHHHIIJJJJJJJJJJJJIJJIIIIJIJJJIIIJJJJHIJJ
@2169214/1
gtgtacacctgagcgagactcataacgcagccagatgccaaagttcttga
+2169214/1
@C@FDDEFHBF?FGEEGHIICGEHIIIIIIIIIFGGGIIEIIIDFBBCGG
@2833421/1
tggaatgattctggtgggttgtcctgcagagcttgccacatcttgtaagc
+2833421/1
CCCFFFFFFHFHHJEHIJHIJIJJJJJJJIJJJJJIJIJJJJJJJJJIJJ
@92266/1
acaagaagttatttgttcaaataacttattaaaattaatatgcgtgatga
+92266/1
@@@FFFFFHHGHFJGHIJBCCIFGGIIBHJJIIEIJGGGJIFAHGGGIJH
@4215145/1
agtgcgtccgtctgattctgtgatagtgaatacaagatcgtg
+4215145/1
<???DD:DD:A;><C:<<3CEC9AFC:?EE:E<D@?;DD;?8
@4215165/1
cgcatcgtgaggtctttggagccctgtccaacggtagatggaactctgtc
+4215165/1
CCCFFFFFHHHHHJIJJJJJJJJJJJJJJJJJJJIJJJJJJJIJJJJJJJ
@2169747/1
cgctcatcgggaggtgtggcagcctccttgaccattttagatatttgttg
+2169747/1
C@CFFFFFGGHAHDHCEGHGIGGGEGIIJIIGGHIGJJGEHGEIIJCHII
@4215638/1
gtgctgggcctcttgtatgcgaaggtgttgaggcgcttgtggtggtgcac
+4215638/1
BCCFFFFFHHHHHJJIJJJJJIHHICGHIJIIJIJJJJJIJJHHIIIJJJ
@2170005/1
ggcacctccgacactgaggtcacggtactcgcggtacatgttgtgtacac
+2170005/1
BCCFFFFFHHHHHJJJJJJGGGIJJDHIJIJJIJEFIIJJIIJIIGHIHH
@2834401/1
attaactatcttaatcgattacactaagcaattaataattatttttttct
+2834401/1
@@CBBFFFHDBFFGHGIGHIIIGIJIIIGIJIHFEIGHIIIIJJJJJJGI
@2834490/1
gtttattttgtttttctctgtgatctgtttcttggcatctatagatgtcg
+2834490/1
@@CFFFFFHGDDFHECHIGGEAGIGIIEHIIIIAEGHCFHGIGIHIGFHH
@5604877/1
cgggacttagccacaatctggtctggagagaagatcctcatcttgtatag
+5604877/1
CCCFFFFFHHHHHJJJJJJJJJJJJJJJJJJJJJJJJJJJJJJJJIIJJJ
@5604889/1
caagaagtaccagaaacgggacttagccacaatctggtctggagaga
+5604889/1
CCCFFFFDHHHHHJJJJJJJJJJJJJJJJJJJJJJJJGHIJJJJJJJ
@2834575/1
gttggaaattgtgaaacaagccagaaattaaattggcttattctagcgat
+2834575/1
CCCFFFFFHHGHHJJJJJJJJJJIJJJJJJJJJJIIJJJJJJJJJJJJJJ
@93402/1
ctgacgcttagcaagtttcttagacttgccagttcccacttcacgacgct
+93402/1
@C@DFFFFDHHGHJIFGHIIJJIIIFIAHGIIJGHIEGGGHGIIJIGEIJ
@2834984/1
ccggctttgattttataatttagagacacgtgtacatttcgagagaacaa
+2834984/1
CCCFFFFFHHHHHJJJJJJJJJJJJJJJJJJJIIJJJJJJJJJJJIJJJJ
@2835464/1
ggctgatccgagttggatgcggttttcacgaatatattgtggtatgctta
+2835464/1
CCCFFFFFHHHHHIJJJIJJJJGHIJJJJJJJJJJJJJJHGIBGHIJIJJ
@94260/1
gcaagaagtaccagaaacgggacttagccacaatctggtctggagagaag
+94260/1
CCCFFFFFDFHHHJIJJJJJJJJJIIJJJJJJJJJJJJGHJGIJJJJJJJ
@4217526/1
ggtggtgcacgcgcttgggcagagggaatctgattgtgctgttgtggaac
+4217526/1
CC@FFFFFHHHHHJJJJJJJJJIJJJIIJJJJJJJJIIIJJJJJJJJJJJ
@5606335/1
ccctgatagagacgatttcaccagtggtcttcttgaacttcttcaattga
+5606335/1
CCCFFFFFHHHGHJIIJJJIJJJJHJJJJJJIJIJJJJJJJJJJIJJJJH
@3526222/1
gtcctccggtactaacgatcaaatcgatcatgggtccataatcattcctg
+3526222/1
CCCFFFFFHFHHHJJIIIJJFEGF<CGHGJJIGIIFGGIJIJJJIIIIJJ
@3526257/1
caccacaagcgcctcaacaccttcgcatacaagaggc
+3526257/1
CCCFFFFFHHHHHJJIJJJJJJJJIJJJJJJJJIIJJ
@95135/1
gtgacggcacctccgacactgaggtcacggtactcgcggtacatgttgtg
+95135/1
@?@DDDD>FFBFFIIGHFGIGCHIBBFFHGGGGHIGIIIIHFEHHDEECE
@1486211/1
accgcatccaactcggatcagccgtttctgagattagcgcgcacagacga
+1486211/1
@@@DDD@DHHHHBBGHHIGGEFEH?DGGIIIIICGIIGDGHGIIEEHE<<
@2836541/1
gagagaagatcctcatcttgtatagaggaggcttg
+2836541/1
==@DBDDAA<F?FFFBABFH43AFCEEB9C8BGB@
@2836726/1
agcatacataataaaattagaggaagtaggtgctgggcctcttgtatgcg
+2836726/1
?@@DFDDDFHHHFIBHHIGEEBG;?FAF<EA?@EHCADHIIGBHHIIE9F
@1486482/1
ctgtgatctgtttcttggcatctatagatgtcggtggcgcacagggcacg
+1486482/1
@CCFFFFFHHHHHJJJGHIJJHJJJJJJIJIJJJHIJGJJJJJJJJJJJJ
@2836864/1
gggaggggggagggtcattcaatgtctccttccgtcttgggtgaggcata
+2836864/1
CCCFFFFFHD@BDD<ABDEEEEEDDEEDDDDDDDCDDDDDD?BDDDDDDD
@3526916/1
gttcacattgacaaacttaggtttgcttacagccattcccaactgtcctc
+3526916/1
BB@FFFFFHHHHHIJJJJJJJFGIJIJJJJJJJHJJJJJJJJJJGFGHIJ
@5607536/1
gtgtacacctgagcgagactcataacgcagccagatgccaaagttcttga
+5607536/1
@@@DFFDDDFHHHJIBH>HGEGIIIFGHIIGIIIIHGIGHIGJHJJIJII
@1486979/1
ccctgctatttattttttctatattttcaatgaacagaattgacccttct
+1486979/1
CCCFFFFFHHHHHJJJJJJIJJIJJJJJJJJJJJJJIIJJJFIJJJIJJI
@3527342/1
ctcgtcgatatcaaacagttcaagtcattgttcttaaacttcaataacgc
+3527342/1
@@CFDFFFHFHHHJJJIJIJJJJJFHIJJJJJJIJJJJJJIJIGJJJIJJ
@95974/1
tgtagctgccattatgtagactgttgtgttgaccaataatgggttaatca
+95974/1
CCBFFFFFHHHHHJJJIIJJJJJHJJGHIJJJJJJJJJJJJJJHIIIIJJ
@1487217/1
gagaagatcctcatcttgtatagaggaggcttgggctcgctctcc
+1487217/1
@@@FDDEDFHDFBGGGEFCFHHCCDGG;DGGH1:DGH=?0B88/9
@3527602/1
gatggagtgagcacgggctctgtgcctggctcccatgtcacggtagcact
+3527602/1
CCCFFFFDHHHHHJIIJJJJJIHJJJGHIJJJJJJGJGHJJJIDFGIJJG
@3527629/1
acctgcaccatgcaccgccatgccatgtaccacgcctgggatgccacccg
+3527629/1
<??DDDDD>D>DDEEEE1FFI9EE?EE<D<1C<DD;:BDDCD;BDBDBAA
@1487294/1
ctgggctgcagatgactgtgcatccttgctagtaagtcctgagccatagc
+1487294/1
CCCFFFFFHHHHHJIJJJJJJJJJJJJJJJJJIJJJIJJJJIJJJJJJJJ
@96335/1
gtaatttttgtctttcgcaaaatattccgcgacagatgtctttctagtgc
+96335/1
B@BFFFFFHHHHHIJIHIIGIJJIJJGIIIJIJIIIIIHGHIIJJJJFHI
@7624593/1
gtgctgttgtggaactgcttcacctgtggccggcggcacgcagacgcctt
+7624593/1
CCCFFFDEHFHHHIJJJJJJIJJIJIHIJIJIIIIJJHHFFDDDDDDDDD
@6947346/1
cctcttgtatgcgaaggtgttgaggcgcttgtggtgg
+6947346/1
@@@DADB?FD?<FHGGA<3AAE<@F1CGG?DG@DB1?
@4218758/1
tctatactttgcattaaaataatgcccattttcacaggcaagggatccta
+4218758/1
CCCFFFFDHHFFGIJJJJJJIJJJJJIIJJJJJJIGGIIJJJJJIJJIJJ
@4219047/1
ctgtggccggcggcacgcagacgccttgatgacctccactttgatgatct
+4219047/1
CCCFFFFFHHHHHJJJJJJJJJJJHHHHFFFFFFEEDEEDDDDDDDEFDE
@4899619/1
gttcacattgacaaacttaggtttgcttacagccattcccaactgtcctc
+4899619/1
@CCFFFDFHDHFHIIJJJJBECHGGGJJJJJIJJJJJJJJJJJJJJJJJJ
@806919/1
cgggttggaatgattctggtgggttgtcctgcagagcttgccacatcttg
+806919/1
@@@FBDDFFHHDCEHIJJJHIIJHIIJJJIJIJJGIGFHGGHGIJJJJJG
@4899933/1
gggaatctgattgtgctgttgtggaactgcttcacctgtggccggcggca
+4899933/1
?@<DDDDDDFHBD2CFGGFEEFHI>HIIIGGGIIIIFIG>FHGG<AFHEC
@6948960/1
gcacgggctctgtgcctggctcccatgtcacggtagcactgagtgacggc
+6948960/1
@@@FFFDDFHHHDHIHGCEHHJFHGIIDFGHEGDFDBEGFEGHBDDHHEG
@4219613/1
gtcgtaagatagtgagacattcactttttagtcataatcttcagatactc
+4219613/1
@BCFFFFFHHHHFIIJIJJJJJJJJJJJJJJJJJJJJJJJJJJJJJJJJJ
@807380/1
gttgcggtctttgtataccttcaggtgatcgaacatcatgtcttcaaact
+807380/1
CCCFFFFFHHHHHJJJJJJJJJIIJHHIJJJIIJJJJJJJJJJJJJJJJI
@4219826/1
catacataataaaattagaggaagtaggtgctgggcctcttgtatgcgaa
+4219826/1
C@@DFFFFGHHGHJIJJIIIJGIIGHHIJJHHIGGEHHIJJJHHIGIGGF
@7626915/1
gcgggatggtcgtttgaaaaattgacggccagccttaacgtacgattcca
+7626915/1
CCCFFFFFHHHHHJJJIJJJJJJJJJJJJJJJJJJJJJJJHIJJIJJJJE
@7627033/1
gctgggcctcttgtatgcgaaggtgttgaggcgcttgtggtggtgcacgc
+7627033/1
CCCFFFFFHHHHHJJJJJJJJJJCHGHJHIJJJJJJJJJJJJJIHIJJJH
@7627155/1
cagcatacataataaaattagaggaagtaggtgctgggcctcttgtatgc
+7627155/1
CCCFFFFFHHHHHJJJJJJJJJJJJJJJJJJIJIJJJJJJJJJJJJJJJJ
@4220179/1
cccgtttccaatctccaagacaggaggctccagtactttagctttgacag
+4220179/1
CCCFFFFFHHHHHJJJJJJIJJJJJJJJJJJJJHIJJJJJJJJJJJJJJI
@4220202/1
ctgtgatctgtttcttggcatctatagatgtcggtggcgcacagggcacg
+4220202/1
BBCFFFFFHHHHHJJJJJIJJIJIJJIGIIIIJIFHIEIHIJGJJJGHGI
@7627251/1
cacggagtaaacataatactattgtttattctaagctctgagcccatacc
+7627251/1
CCCFFFFDHHHHHJJJJJJJJJJJJJJJJJJJJJJJJJJJGIJJJJJJJJ
@4901102/1
gattttaatgttattattacagcatacataataaaattagaggaagtagg
+4901102/1
@@@FFFFFHHHHHIJJJJJJJJJJJIJJJIIIGHIIJJJIJIJJJJIGII
@6949982/1
gagccttagctgcggaatgcttagcttccttcttagagcgtcccgtaccc
+6949982/1
CCCFFFFFHHHHHJJJJJJJJJJJJJJJJJJJJJJJJJJJJJJJJIJJJJ
@808113/1
gtccgtttgttctggtgaatctctgaaatggctggagtgattttgacggg
+808113/1
CCCFFFFFHHHHHJJGHJJJJJJJJJJJJJJJJJJIJDGFHIJJIHIJJJ
@4220649/1
ccggtactaacgatcaaatcgatcatgggtccataatcattcctggaatc
+4220649/1
B@@FDDFFHHHHHJI@BCC<FFHIIJJJIHIGIIJJJIIJJJJGIGHIJI
@4901411/1
cggctttttccagatccactcttgctccatggtc
+4901411/1
@@@FDDDFHGFFHIGBFHGJJIJGDHGGGIGI?A
@4901446/1
cacggtagcactgagtgacggcacctccgacactgaggtcacggtactcg
+4901446/1
CCCFFADDHHHHFIJGHIJJJJIJJIJJJJJJJJJJJJHHIJJJFHIJJH
@6950391/1
agagacgatttcaccagtggtcttcttgaacttcttcaattgacgca
+6950391/1
@BCFFFFFHHHHHJJJJJJIJJIJJJJIJJJJJJJJJJIIJIIJIJJ
@6950417/1
agcatggtaagaaggtggcggccagaatctagacatgcacagctcttgca
+6950417/1
@@CFFFFDHHHGHJJHJIIIJIJJJGIJJJJJJJIJJJJJJJJJJJIIIG
@6950531/1
cccacaatatattcgtgaaaaccgcatccaactcggatcagccgtttctg
+6950531/1
CCCFFFFFHHGHHJJHIIJJJJJJJJIJJJEIJJJIGJJJJJIJGIJJJI
@4901746/1
gccggcggcacgcagacgccttgatgacctccactttgatg
+4901746/1
@@@D?<D:FF<?<G>>G>0@FBCH>DG>C7767;?B;??A;
@4221213/1
cccgtttagcagcttcatccagaggcaagcgctccaagttgcttggaggc
+4221213/1
CCCFFFFFHHHHHJJJJJJJJJJJJJJJJJJJJJJIJJJJJJJJGIHJJJ
@2838227/1
ctaaaattgaattaaatcccgtgaagtgaattggagacatttgtgttatc
+2838227/1
CCCFFFFFHGHHHJJJJJIJJJJJIJHHJIIJJJIIIJJJJJIJJJJJJH
@2838310/1
gggaagcctttgtgcgccacatcaatgttgataaaggctttattggtaaa
+2838310/1
CCCFFFFFHHGHHIJJIIGIIJJGGIHHIJJIJIIIJGJJJJJJJIJJII
@2838490/1
agcgactgtcacacggtagcggaaggtgggttcgtgaatcatgccctcaa
+2838490/1
CCCFFFFFHHHHHJJJHIJJJJJJJJFHJJGHIJIJHIJFHIJJJJHHHH
@6951241/1
gggctctgtgcctggctcccatgtcacggtagcactgagtgacggcacct
+6951241/1
CCCFFFFFHHHHHJJJJJJJJJJJJJJJJGHIJJJJJJJGIJJJJJJJJJ
@6951259/1
cccatcaatttatcttcaaatgacgacaccacagttccagtctcaggcac
+6951259/1
@@@FDDDEDHFFHJBFHGJJGEEEF;FGIIE;BGAG>FEBHGEHIC@G?H
@6270603/1
gtagttctcagcttccctgcaaagttaaccatcttgtattcaaaagaaaa
+6270603/1
@BCFFFFFHHHHHJJJJJJJJJJJJJJJJJJJJJJIIJJJJJIJIJJJJJ
@4902523/1
cagttagaaatgttacaacctctatactttgcattaaaataatgcccatt
+4902523/1
<@@DFF?DFHHDA?EGGIEEGIIIECH><EF9CCDGGIIGIII@FGIGEH
@2171415/1
gttgtggaactgcttcacctgtggccggcggcacgcagacgccttgatga
+2171415/1
CCCFFFFFGHHHHJJJJJJJJGHIIIJIJJJJJJHHFFDEDDDDDDDDCE
@96446/1
gtgctgggcctcttgtatgcgaaggtgttgaggcgcttgtggtggtgcac
+96446/1
CCCFFFFFHHHHHJJJJJJJJHIJJGHHIJIJJJJJJJJIJJHIIIIJJJ
@2171572/1
gtgcgaataaattgcatttaaagttactataactaagattggtttcaaag
+2171572/1
?@@D;DDDHF?BFDGIEBHBHCE:CEDEHGGBHEAGFCHHD@:::?DFHE
@2839063/1
cactgagtgacggcacctccgacactgaggtcacggtactcgcggtacat
+2839063/1
CCCFFFFFHHHHHJJJJJJJJIJJJJJJJJHIIJJJHIJJJJJJHEFFFF
@96797/1
ctgtgacttgtagtcaaggtggagattttactatctttcaagtcggcata
+96797/1
@CCDFFFFHHFFHIIGGHG<CGHIEIIJIJIJJJJIIJJJIIIIJJJJJJ
@6271106/1
cagccagatgccaaagttcttgatcttcactgggctcttctctgggattt
+6271106/1
CCCFFFFFHGHHHJJJIIJIJJJJJJJJIJJJIGIJJJJJJIJJJJIGIJ
@96874/1
gcttgcggtaccggcgtcggttgcggaatcagcctcgcgggtgggtctgg
+96874/1
@@@FDDFFHFHHGJJHJJGHIIIJJIIIJFHE@EHFFDDBD6@DB@DDDD
@2839380/1
gtcacggtaagcattcatcagaatgctatgcaacatcttcatcttagcgt
+2839380/1
CCCFFFFFHGHHHJJJJJJJJJJJJJJHIJJJJIJJIJJJIJJJJJJIIG
@4903500/1
cccaaagacttccacacacactcggacgcg
+4903500/1
@@@DDDDDFAFFF?FB@F<FFF;?EC?0??
@2172601/1
gttcgacatcgacataacaataacccctgctattttttttatttttattt
+2172601/1
@@;DB=BDFFBFAGFAEGFFB<?A9?GFBG>DFE?DDA@FCAA@AFFIII
@2840002/1
ataatatgatatgatgccgacagttagaat
+2840002/1
;@<;?;D?8<CFHBF?D3CFH:?2??BE1?
@2172818/1
gtttatgttttgagactagctacgatcactataaactatgtaatattgag
+2172818/1
C@CFFFFDHFGHHIIJIICGHIGFIGHJIIJJJJIJIIIJIGIIJJJGEG
@97619/1
ggagagaagatcctcatcttgtatagaggaggcttgggctcgctctccga
+97619/1
@@@FFFDDFHFBHIJJJJJJJDHIIIJJEGDGGHIGHHB3DD<B=CHHF8
@6271915/1
cctggcaatacaacaacgacaagctgcaactgtacgaatgtgctcttgag
+6271915/1
@@@D?DEFHHHFFDEHIB=FEHGGGIGGIIEHIIIIGGF@HIIIIIICDH
@98230/1
gggggaggggggagggtcattcaatgtctccttccgtcttgggtgaggca
+98230/1
CCCFFFFFGHGDDBBD2?BCEEEEACCDEDDDDDCB>ABBCDD?BDBB@D
@2840900/1
ctccaatcctttactcgaatagtcttttctaacttgaacagtgcgatgtt
+2840900/1
CCCFFFFFHHHHHJJJJJJJJJJJJJJJJJJJJJJJJIJJJHIIIIJJIJ
@98475/1
gttctctcgcgccaatggcatgtatacatgcctactagtgatgtagtgta
+98475/1
CCCFFFFFHHHHHJJJJJJJJJHIJIJJJJJJJJJJJJHIBHIIIJGIGI
@1487529/1
cccgtacccatagcaacaagatcagcgactgtcacacggtagcggaaggt
+1487529/1
@@@DDFFFFHGHHIGGHGGGFEGHIGJIIJGIIGGHGIG?FGHHIGIJH;
@808417/1
gggctgtcagaacctgatagaaacggttggcgttaggtatatacaagaac
+808417/1
CCCFFFFFHHHHHJJJJJJJJJJJJJIIJJJJJJJJJBGGIJJIJJJJJH
@7628028/1
ctttactcgaatagtcttttctaacttgaacagtgcgatgttttacaagg
+7628028/1
CCCFFFFFHGHHHJJJJJJJJJJJJJJJIIJJJHIJJJJJIIIJJJJJJJ
@808499/1
ccaggcactatattgcagacctccagtggtaggtatgtatgtttatgctc
+808499/1
BCCDFFFFHHHHHJIIJJJJJJJJJIHIJIIJJCGIJIJJJIIJJJJJJJ
@6951684/1
ggcagagggaatctgattgtgctgttgtggaactgcttcacctgtggccg
+6951684/1
CCCFFFFFHHHHGIJIGHIHGGGJHHIGGGGHIIIIIJJJJJIGHIIIJI
@809074/1
tgcttcacctgtggccggcggcacgcagacgccttgatgacctccacttt
+809074/1
CCCFFFFFHHHHHJJJJJJJJJJJJIJJJHHFFFDEEEEEDDDDDDDDDD
@3528130/1
gtagctttaaggggatctgctgtctgtggagctgatgcttgctgggcctc
+3528130/1
@@BADFFFHHGHGIGJIJIJJJJJJJHIJJIJJIJJJIIJHIJIJFFIIJ
@809270/1
cttcacctgtggccggcggcacgcagacgccttgatgacctccactttga
+809270/1
@<@DFFDDHFDAFDHGGGIGHAA6F;5@EB?B<ACECECAA>B?C@:ACA
@809390/1
cctcgtagtccaggtctgtgtcgtctgaatctagatcgctagacataaaa
+809390/1
CCCFFFFFHHHHGIEGGGIGHIJGIJJIIIJJJJJJJJIJIIIJJJJJJI
@6952427/1
cttcaggtgatcgaacatcatgtcttcaaactccactatcatctctttct
+6952427/1
?@@FFFF?A<AFDEGHEGIIIIHHHHIIIGIIGIIIGHHIIIIIIIIIIA
@809536/1
gcaagaagtaccagaaacgggacttagccacaatctggtctggagagaag
+809536/1
@@@DFFFDFFFHFEHGDDEHIGADFDGGHCHIGGGHGGHGHIGBDDHC@H
@1488707/1
acgtagttctcagcttccctgcaaagttaaccatcttgtattcaaaagaa
+1488707/1
@@@BDFDDFDDBHGIIIICHGIGIIIBBHIDADHIIGIFBFHDDGGGFHI
@3528637/1
gttgtgtacacctgagcgagactcataacgcagccagatgccaaagttct
+3528637/1
BCCFFFFFHHHHHJJJJJHIIJJJJJJJJJJJJJJJJJJJJJJJJJGIJJ
@7629309/1
gtgctgggcctcttgtatgcgagggtgttgaggcgcttgtggtggtgcac
+7629309/1
@@@DDDDD:BFHFHIEEFHCGFG<F1??GHHIEGIIDBHFHIIIG8ACED
@809982/1
ctccggtaagtttgtcgagtagagccttagctgcggaatgcttagcttcc
+809982/1
CCCFFFDDHHHHHJIIJJJHHIJJJJJJJJJJJJJJGIJJJJJJJJJJJJ
@3529062/1
cactagtaagagcttttcgtataatatgatatgatgccgacagttagaat
+3529062/1
CCCFFFDFHHHHHJJJJJJIJJJJJJIJJJJJJJJJJJJIJJJIIIJJIJ
@1489285/1
gtcacggtactcgcggtacatgttgtgtacacctgagcgagactcataac
+1489285/1
CCCFFFFDFHHHHJJJGHIJJJJJJIJHIJJJJJJJJJJJJJJJJJJJJJ
@6953597/1
tgggtagtaagcgcacgaccatttttttctacatttcattatttttgatc
+6953597/1
@@@FDEFDH?CDFGHGGHIGFFEHIIIJGHIIGHHJHIIJGHIIIIJFGE
@1489937/1
gctggacaaggcactggcaacgaccaatcatggacttttcttcaatatcc
+1489937/1
?@@FFFFFFFHHHJJJJIJJIJJJJJIJJJJJJIJJJJJGIJJIJJJJJJ
@3529901/1
ctttcccaaagacaggacaagcgtgaattttctcatataacactttgaca
+3529901/1
CCCFFFFFHHHHHJJJJJJJJJJHIJJJJJJJJJJJJJJJJJJJJJJJJJ
@6954180/1
ggcagtgctggggactccgggcgcagcaccagtcgtgctcgcagccgcgg
+6954180/1
CCCFFFFFHHHHHJJJJJJJJJJJJJJJJJJJIJJJJJJJJHHFFFDDDD
@3530274/1
cgtagttctcagcttccctgcaaagttaaccatcttgtattcaaaagaaa
+3530274/1
@C@DF?DDFFHFDGHIIIIHGGIICFEFHHIGIGIIIIIGGGIIEFHGII
@3530464/1
agagaacatgcttttttagccgatatttaagttgtttttatcaatcaaat
+3530464/1
BCCFDDFFFHHHHJJIJIJJJJEIDHIJJJIDBGHIJJJIJJJJJIJGHH
@811629/1
ctcacgatcgattactactgctttcccaaagacaggacaagcgtgaattt
+811629/1
CCCFFFFFHHHHHIJIJJJJJJJJJJJJJJJJJJJJJJJJJIJDFIIJJJ
@6954569/1
gctcgctctccgaagggagcttgcggccgatgacctcatactccttcaac
+6954569/1
@@CFFFFFGHHGHIJGIDHGIIIJGD@GGEHI;CFHGIGCGHEEHGEHFB
@5608751/1
gcggtgattaatggtataagcatagaatagtgttcgacgtgattctttaa
+5608751/1
??@DADDDHHHGHCFGHIEHIJEHG>HIEFCDCCFFHIDFDHIIJJJIIG
@812563/1
ccacagttccagtctcaggcacattgccattagtagactgatcagccgga
+812563/1
CCCFFFFFHHHHHJJJJJJJJJJJJJJIJJJIJIIJGJIJJJJJJJJJJE
@812753/1
ctgtattctatgtttcctaacccgtttctttgtccctgggtaaggtattt
+812753/1
CCCDFFFEFHHHHIIIJHIJIIJJEHGIHEHGFGIJIIGJ?FDFDGGEIH
@5608964/1
gtggaaaatattctagggaactcctcaaaaatcaacataatgagctctgc
+5608964/1
CCCFFFFFHHHHHJJJJJJJJJJJJJJJJIJJJJJJJJJJJJJJJJJIIJ
@99225/1
gtcacggtagcactgagtgacggcacctccgacactgaggtcacggtact
+99225/1
CCCFFFFDHHHHHJJJJGHIJJJIJJJJJJJJJJJJJJJJHIJJJJEHHH
@6273770/1
gggaatctgattgtgctgttgtggaactgcttcacctgtggccggcggca
+6273770/1
CCCFFFFFHHHHHIJJJJJJJJJJJJJJJJJJJJJJJJJJJJJJJJJHF>
@4906480/1
gtggtagcgggtcggacgagccgtgccttttattgcttggtgagacacga
+4906480/1
??@D=;??F<F1@C8CF<FFFB@@AB27@CEEIFEFFFEE7?BD@ABCC3
@5609311/1
tcataacgcagccagatgccaaagttcttgatcttcactgggctcttctc
+5609311/1
@@@DFDDBHACDHBE>CFHBHHHGHG>HHIEB?FHDAGEFCHI<DGGFCG
@4906621/1
gggcttcttgtatgcgaaggtgttgaggcgcttgtggtggtgcacgcgct
+4906621/1
C@CFFBDFHHHHHJJJHGHIAFFHIIIJIJIJJJHIIHIH@GGJIJJHFF
@99593/1
gttggagcttggtacaaagcaaaggtcgggcagttcgtcaacaagacatt
+99593/1
CCCFFFFFHHHHFGJJJJJJIIJJJHIIIIHHJHIGHGIIJJJJJIJJJJ
@813281/1
gtggaactgcttcacctgtggccggcggcacgcagacgccttgatgacct
+813281/1
@@@DDD?A?FBFDGHGHFG<FGEEGBEGIHE4;AHDEECC=@CCC>@>AC
@99626/1
gccagatgccaaagttcttgatcttcactgggctcttctctgggatttcc
+99626/1
C@CFFDBEHHHFDHGHGIJIIJIGEIIIJHIIJJIIIGIGIIJIBGGIJJ
@4906995/1
ctgacacctcacccagggcgggatatggaattttaatttatgcccccttt
+4906995/1
CCCFFFFFHHHHHJJJJJJJJJIJJJJJJJJHHHHHHHFFFFFFEDDDDD
@4907112/1
cgtttcaaaacaattcattttaggttcaagttaaccgcaatgttggagct
+4907112/1
CCCFFFFFHHHHHJJJJJJJJJJJJJJJJJJJJJJJJJJIJJJJJJJJJJ
@6274512/1
cgattatcgaatttttcgccatgagtaagcg
+6274512/1
8@?AD?DAHH>?CDBACC<@FGGHHCGDEE?
@6274660/1
gcttcacctgtggccggcggcacgcagacgccttgatgacctccactttg
+6274660/1
CCCFFFFFHHHHHHIJJJIJJJJJJIJJHHHFFDEEEDEEDDDDDDDDDC
@4907380/1
ggtgcacgcgcttgggcagagggaatctgattgtgctgttgtggaactgc
+4907380/1
@BBDFFFFHHHHHJJJJJJIJJJIIJJJJJJJJJJJJJJJJJJJJJJJJJ
@2841357/1
ccacaatctggtctggagagaagatcctcatcttgtatagaggaggcttg
+2841357/1
CCCFFFFFHHHHHJJJJJJJJJJJJJJJJIJJIJJIJJJJIJJJJJJJJD
@4907537/1
gttaaaaccaaaaatttgccggaagtcactattccacgcgaacgaagtcg
+4907537/1
CCCFFFFFHHHHHJJJJJJJJJJJJHIJJIJJJIIIJJIJJIJIJHHHHF
@6274919/1
ccgcatttaaaaacacggcacgcgcttacg
+6274919/1
???B=DADDAAA?@E:CE1CA?:D6DD:@D
@6274951/1
cgcaagaagtaccagaaacgggacttagccacaatctggtctggagagaa
+6274951/1
CCCFFFFFGFHHHJJJJJJJJIIJJIJJJJJJJJJJJJJIIJJJJIIJHI
@2841564/1
tgcctggctcccatgtcacggtagcactgagtgacggcacctccgacact
+2841564/1
@@CFDFFDHHHHGGIFHIIIIAEHIIIIIIICGEEGIIIIIIIGIGIIIG
@6275300/1
ccttctacagatttattatagcctgcgacttcgttcgtgtggaatagtga
+6275300/1
@@@FFFDEFBDHFGFHHGII@>EDBEF8CGID@??DF?=??DBBGGDFC@
@2842043/1
gtcgatgaccagcagaaggcgtgttaccgaccagagtagcaaccaccttc
+2842043/1
CCCFFFFFHHHHHJJJJJJJJJJJJJJJJJJJJJJJHHJJJJJJJJJIJJ
@4908817/1
cgtcacggtaagcattcatcagaatgctatgcaacatcttcatcttagcg
+4908817/1
@@??B?@D?FFD<C<FHG@HH<HC9<9FHE@CFHEHIAD@???:::DD9D
@5611612/1
gtggattttaatgttattattacagcatacataataaaattagaggaagt
+5611612/1
CCCFFFFFHHHHHHIJJJJJJJJJJJJJJJJJJJIIJJJJJJJJJJJJID
@4909157/1
cgatgccataaacagtgtgctgggcatcattcttagtgattgtaacgccc
+4909157/1
CCCFFFFFHHHGGIJFHIJJJJJJJIGJIJJJJJJJFHIJJJJJJJIJJJ
@4909423/1
cttgttgttaagaggtgttacctgcaacttggccaggttagggccaacag
+4909423/1
CCCFFFFFHHHHHJJGHIIIHIJJJJJJJIJJJJJJJFHIJJJJJJJJIJ
@4221358/1
gctgttgtggaactgcttcacctgtggccggcggcacgcagacgccttga
+4221358/1
BCCFFFFFHHHHHJJJJJJJJJJJJJJJJJJJIJJJHHFFDDDDDDDDDD
@2174061/1
aggtgctgggcctcttgtatgcgaaggtgttgaggcgcttgtggtggtgc
+2174061/1
@BBFFFFFHHGHHJJJJHIJJJJJIIJ?HFGIIJIJJJJIJJJJJIJAEH
@2174117/1
ctcataacgcagccagatgccaaagttcttgatcttcactgggctcttct
+2174117/1
CCCFFFFFHHHHHJJJJJJJJJJJJHIJJJJJJJJJJJJJIHIJIJJJJJ
@4909704/1
gggaatctgattgtgctgttgtggaactgcttcacctgtggccggcggca
+4909704/1
CCCFFFFFHHHHHHJJJJJJJIJJJJJJJJJJJJJJJJJJJIIJJJJGFD
@2843749/1
gtcttcttgaacttcttcaattgacgcaagaagtaccagaaacgggactt
+2843749/1
CCCFFFFFHHHHHJJJJJJJJJIIJJJJJJJJJHIJJJJJIJJJJJJJJJ
@2844233/1
ggaagtaggtgctgggcctcttgtatgcgaaggtgttgaggcgcttgtgg
+2844233/1
CCCFFDFDHFHHHJIJIEHIJJJHJJJJJGHIJ?DDFIIIJIJJJJJHJI
@2174986/1
atcacaagaagttatttgttcaaataacttattaaaattaatatgcg
+2174986/1
?@@DBBDD8CF2<AC?<GH>EH@AF?D<DCHHGBH@FEHHGIGIBAG
@2175017/1
attgaatcaatgtgcaaaaattaaacgaagcattgaaaataaaataggta
+2175017/1
CCCFFFFFHHHHHJIJJIJJJJIJJJJIJJJJJIJJJJJJJIJJJJIJDF
@6955244/1
tgatcagccggagcagctccggtaagtttgtcgagtagagccttagctgc
+6955244/1
CCCFFFFFHGHHHJJJJHIJJJGGIJGIJJIIJJJGHIIJJJJJJJJJJJ
@2175348/1
gtttccaatctccaagacaggaggctccagtactttagctttgacagtgt
+2175348/1
CCCFFFFFHHHHHJJJJJJJJJJJJJJJIJHHJIJJJJJJJJJJJJJHII
@1491746/1
gttaaaataaaaatccatttcattgttctcattcgcgtacttttcaagga
+1491746/1
CCCFFFFFHHHFCEGHIJJJJJJJJJJJJJJJJJJJJIJJJJJJJJJJJJ
@3531805/1
cgggacttagccacaatctggtctggag
+3531805/1
@@@;BDD?DFFFDIABG;C?AAF@G@<A
@3531851/1
cctcacgttccgccaattgcttcaccttatgatagtcatcgcggcctcta
+3531851/1
?@@DDFFFHHGHGBFBGIIGIGJJJJJJJIGGIIIIGIIGIGIIJIJJIJ
@3532000/1
gctttttctttctagtgcctgataagcccagacctagcccaaattcttct
+3532000/1
?@?DDDDDBFHHD@F<CFCGIHHGHG<CGGG?F@CBB3?DEH>DD9BB?D
@1492254/1
ctcatgtaatttttaatgttctccaaatcgacgactcctgtggctttcag
+1492254/1
CCCDFFFFDHHGHJJJJGHIGJIIIJIIJJEHEHIJJEGIECDGIIGEGH
@2845490/1
gtcgctccaatttaggaagcatgttttcacttgttcgtcgtcgaaatcaa
+2845490/1
CCCFFFFFHHHHHJJJJJJJJJJJJJJJJJJJJJIJJIJJJJJJJJJJJJ
@6956369/1
cccaaattcttcttcttcagccggctttggtggttctttggctgtctctg
+6956369/1
@@@FDDDDBADHFGIJGHGGIIAEFF@FGGCGGFEFFDHHGHIJFGGHFF
@3532280/1
ctcgtggtacatgttgtgtacacctgagcgagactcataacgcagcc
+3532280/1
@B@FFFFFHGHHHJJIJJJJJAHHHB@GGGGB@@GHAHHEHIBG>AD
@6956550/1
taatcattcctggaatccgtgtcgacggcgatgagagcccacgacgtaag
+6956550/1
@@<DDFFFDHDHHHGGHIIGGCFBFIIGEGGGGIGGHCG@EE<ADEDDE@
@6956704/1
cgtcgaacattctatgcttataccattaatctccgcaactatttgacgga
+6956704/1
@CCFFFFFHHHHHJJJJJJJJJJJJJJJJJIJJJJJJJJJIJJJJIJJJG
@2176594/1
gtttatcttcaagcacaaattgctcagggtctgtggcgaagttttgttca
+2176594/1
@@@DDD;DF<F>F@GFEFFHIIIFHDFFIBEFEFEDFFF@D8?BFCDFFE
@813809/1
tcataacgcagccagatgccaaagttcttgatcttcactgggctcttctc
+813809/1
CCCFFFFFFAADHIIIIGIIGICECEHIIIGBFHEGIGHH>BGCHHIIIE
@1493010/1
cttctcttttttctcctttcttttgcgagctgctgccgaaagattagagt
+1493010/1
@@@DDBDBCFH?B@FGGGGGBEHIGDH>GHHHEEGGIIF?AFHGBFHIE@
@2177135/1
gccagatgccaaagttcttgatcttcactgggctcttctctgggatttcc
+2177135/1
CCCFFFFFHHHHHJHIJJIJJJJJIJJIJJGIJJJJJJJJJJJJGIJJJJ
@2177354/1
atctgatcaaacgctattaattcattagcgaaaaacttacttttcacttt
+2177354/1
CCCFFFFFHHGHHJJJJJJJJJJJJJJJJJJJJJJJJJJIIJJJJJJJJJ
@1493775/1
aactgcttcacctgtggccggcggcacgcagacgccttgatgacctcc
+1493775/1
?@@D==AA:=DFFCE:EG;ED<:FBFAF6BA6A</3;@A5@533@A@?
@4223591/1
attttgtttttctctgtgatctgtttcttggcatctatagatgtcggtgg
+4223591/1
@CCFFFDDHHHHHJJJJJIIJJJIIJJJJIIJIJJJIJJGGHIIJGGGII
@815142/1
ccgggaacgcggggatctggagattgtcgggttcttgtctagccatgagt
+815142/1
CCCFFFFFHGDHFIGIIIIJIJFGIIJJHGF?BDEDCCEECC@CDCCDD>
@7632962/1
gcctcttgtatgcgaaggtgttgaggcgcttgtggtggtgcacgcgcttg
+7632962/1
CCCFFFFFHHHHHJIJJJFHHHIJIIIJJJJJIJJGGIHHIJJJJIHFFD
@6959089/1
gtcacggtactcgcggtacatgttgtgtacacctgagcgagactcataac
+6959089/1
@@CFFFFDFHHHBEHGFHJIIGCDBCGFGGGEHGIJGDFHHAHIGIGIIC
@6959103/1
ggtgcacgcgcttgggcagagggaatctgattgtgctgttgtggaactgc
+6959103/1
@@;BDDDDAFHHGGGIIDHEGEIHIIIGFIIIGHEGHGHIIIGGCGHIGG
@7633565/1
cttggaggcttgggcctgttttggtagcggcggcgcggtccgtgtggagc
+7633565/1
CCCFFFFFHHHHHJJJJJJJJJJJHIJJJJJJJHDDDDBDDDADDDDCD<
@816278/1
gggttttttaaactcattttttcatggtaccaagttatgaatttttcaaa
+816278/1
@@CDDFFFHHHHHJJJJJJJJJJJJJJIIJJJJJHHJJJJIJJJJJJJJJ
@4224979/1
gtccttgttgttaagaggtgttacctgcaacttggccaggttagggccaa
+4224979/1
@@@DDDFFHHFFBBFFEAAEHGEHIIEGG9FHIBHIHAHCFFGCHIAEGC
@4225372/1
tcccatgtcacggtagcactgagtgacgg
+4225372/1
@@?DDD?D?D?@AGB8:<<AFHI2AE981
@816853/1
gcctcttgtatgcgaaggtgttgaggcgcttgtggtggtgcacgcgcttg
+816853/1
CCCFFFFFHHHHHJGHIJFHIIJJJJJJJJJJJJJJJJHIJJJJJJHFFD
@6960143/1
ggatggagtgaacacgggctctgtgcctggctcccatgtcacggtagcac
+6960143/1
@@@FDFADADDHHIHEAHHBHIIGA9EGG<FGHGEHIIIGIGHIDHG<=F
@3532977/1
cgcaagaagtaccagaaacgggacttagccacaatctggtctggagagaa
+3532977/1
BCCFFFFFFFFHHIGIJJJJJGHIHIJJJGJIJJEHJIJBGHIJEHGIFG
@7634613/1
ctcagatacaccgtcacggaatacaaatatcttcttcggcaatctgcctt
+7634613/1
CCCFFFFFHHHHHJJJJJJIGIIIJGHJIJJJJJJIJJGGIIJIIJJJJI
@4910735/1
ggcgttactgcttaatactactcactgatttatgtagcatcatcttgtaa
+4910735/1
CCCFFFFFHHHHHJJJJJJJJJJJIGJGIIJJJJGIIJJIJJJJJIJJII
@103464/1
ggaactgcttcacctgtggccggcggcacgcagacgccttgatg
+103464/1
@??BDDDDFFFFFFEFIFE93@G:C@;6;A/44A;<49@?AB@A
@3533237/1
ctcggacatttcaattttatttagttggtcttggttgaacggaactccaa
+3533237/1
CCCFFFFFHHHGHJJJJJJJJJJJJJJJHIJJJJJIIGIJJJJJJJIJJI
@817618/1
agctgttccacttcatcatcagggatcttgccgtcattgcagacggtgtg
+817618/1
CCCFFFFFHHHHHJJJJJJJJJJJIJJJJJJJJIJJJJJJJJJJJJGIHI
@3533476/1
gtccaggataataagttaattataccaagtttcatcgaaatcaaaccgtt
+3533476/1
@@@AD?DBFHDHFGHB?EHIIEFFH>GAAAEF9CHEDC?FHIIIIGGGHI
@1495603/1
ggagtgagcacgggctctgtgcctggctcccatgtcacggtagcactgag
+1495603/1
BCCFDFFFHHHHHJJJJJJJJJJJJIJJJJJJJJJJJJJJHHIJJJJJJJ
@7635459/1
cgcacgttggcagtaatagtacaagtgaaaagtcacttgccgatggt
+7635459/1
CCCFFFFFHHHHHIJJJJJIJJJJJHIJJJJJIJJJJGGIGGADGE8
@1496637/1
tttctatttcccaattaaaccttatattaatacaatggtgactattaaat
+1496637/1
CCCFFFFFHHHHHIJJIJJJIJJJJJJJIJJJJGGGHECGHHIJJJJGGI
@5613323/1
ctccttattagttattaaactgacttgtgtttcgctcttagatgttccag
+5613323/1
CCCFFFFFHHGFHBHIJIIIIIGGHGIJJHIIIFIIIJJIICHIJIJGII
@1497209/1
ctcatcttgtatagaggaggcttgggctcgctctccgaagggagcttgcg
+1497209/1
CCCFFFFFHHHHHJJJJIJJJJJGHIIJJJIJJJJIJJJJJJHHIJJJJJ
@105505/1
ctcataacgcagccagatgccaaagttcttgatcttcactg
+105505/1
8=@DDDDD?C@C@GAHF@:A?FHIAG@GDAFH>?BF<?B90
@105537/1
gtgctgttgtggaactgcttcacctgtggccggcggcacgcagacgcctt
+105537/1
BC@FFFDDHHGHHIIIJJJJJJJJJHHGHIIHIJJIIGGFFDDDDDDDDD
@5613469/1
ggcctcttgtatgcgaaggtgttgaggcgcttgtggtggtgcacgcgctt
+5613469/1
CCCFFFFFHHHGGIIHGIIAFHGGGHEDHHHGIJFIHII@CHIFEGFF>A
@1497339/1
ctcgtgttcttcaatgggttcacgttaaaaccaacaacgaaatcgtgttt
+1497339/1
CCCFFFFFHHHHHJJJJJFHIJJJJJJJJJJJJJJJJJJJJJJIJJJJJJ
@3535522/1
cactgagtgacggcacctccgacactgaggtcacggtactcgcggtacat
+3535522/1
CCCFFFFDHHHHGIJJJJJJIJJJJJJJJJGHIIIJJJJIJIJJGHFFFF
@5613690/1
gaggtgttacctgcaacttggccaggttagggccaacagattgtttg
+5613690/1
=@@DADDDFHFFBGGBCFH?FDHGEGFHGC@EGGHIICGDHHGHHED
@1497885/1
gaggtgttacctgcaacttggccaggttagggccaacagattgtttg
+1497885/1
BCCFDDDFHHHHHJJIJJJJJJJJIGGHJJIGIIJJJJJGGIJHIJI
@106259/1
gataaagataagtataggctcaaaacctaacgacatcaatcaccagctta
+106259/1
CCCFFFFFHHHHFHIJJJJJJJJJJJJJJJJIJJJJJJJJJJJJJJIJJJ
@5614262/1
gacagatgtctttctagtgcgtccgtctgattctgtgatagtgaagacaa
+5614262/1
CCCFFFFFHHHHHJJJJHJJJJJJJHIJJJJJJJJIJJJJJJJJJJJJJJ
@2847809/1
tgctgggcctcttgtatgcgaaggtgttgaggcgcttgtggtggtgcacg
+2847809/1
CCCFFFFDHHHHHJIJJJJJIJJJCHHHIIJJIJJJJJJJJJJJHHJJJG
@5614462/1
gtcgtatgattatttgtctgtagtggtcctgctgtttcgtatattctaaa
+5614462/1
CCCFFFFFHHHHHJJJIJJJJJJJIJIJJJJJJJIJJJJIJJJJJJJJJJ
@3536350/1
gtccatcacaagaagttatttgttcaaataacttattaaaattaatatgc
+3536350/1
CCCFFFFFHHHHHIJHIJJJJJIJJIJJJJJJJJJJJJJJJJJIIJJJJI
@5614960/1
caccattcaatttaaaagaaactgggtgcgtgcaggatcctcgtcattgc
+5614960/1
@@CDFDFDHHGFHEEIGHHICCHGE;AEF@EF6DFGFABCEHICAFC?F>
@1498885/1
gtcttctacttctgcttctggcacatcaggagaagttggctcctcaacag
+1498885/1
CCCFFFFFHHHHHJJJJJIJJJJJJJJJIJJJIJJJJJIJJJJJJJJJJJ
@107316/1
gctgcagatgactgtgcatccttgctagtaagtcctgagccatagcaaac
+107316/1
@@@A?DADHHHFF<@CFH>A;<?D@<<FH9C<2A4C3CEG@C?DHDC@0?
@6277250/1
ctcctcagtaggatggcaaagagacgaagcgcgcgttctcatgtaatttt
+6277250/1
CCCFFFFFDFFHHIJJJJIJJJJJJJJIJJJJJJJHIJJJIJJHIIHHHH
@5615578/1
ccagtggtcttcttgaacttcttcaattgacgcaagaagtaccagaaacg
+5615578/1
BBCFBDFFHHHHHJJJJJJJJJJJJJJJJJJJJJJJJJJBGIJJJJJJJI
@2849141/1
gtccgtcaaagcatttattgtggccgctctaggcagcaaacagttcatcc
+2849141/1
?@@DD:DDFFFD>FA:<CEHH<ECGGE6DABGFBFFGIE;2?8B?B>F@F
@6960353/1
caaatcgacgactcctgtggctttcagtgaaacatcaaaatttatcgatc
+6960353/1
CCCFFFFFHHHHHJJJJJJJJJJJJJJIJJJJJJJJJJJJJJJJJJJJJJ
@2849404/1
atcactttgacagcacctaatacaccgccgcttaaaagataggtaccgat
+2849404/1
@@@DDAEFHB?<?GEGGG@FHECFCAF<@D>D@FHGDG;F9FGCB@GHGH
@6960491/1
gctttttccagatccactcttgctccatggtccaggagcagcagcgtgcg
+6960491/1
CCCFFFFDHGHGDBAEGHEGIJIJJGGGHGIGIIIIIJIDHGGHGIIJGI
@1500024/1
cccacttcacgacgcttcagcagagtgcacacaatggtgaactggcgttc
+1500024/1
@@@FDDEDHHAHGIEHGIEDEGBHFHDCC?FAB?GDC9??DFHGCE@;@D
@1500297/1
gccaaacgaatacctgtttatattagttggtgaatacggtctaaccgact
+1500297/1
C@@FFFFFHHHFFIGGDEEEHHIIJIHHEGCGGGIIIGHIIGEGCGGHBF
@1500328/1
ctgtgcaacccatttgatgctgacacgaaacactcggtccttaccctctc
+1500328/1
CCCFFFFFHHHHGJJJJJJJJJJJJJJJJJJJJJJJJIJJJJJJJJJJJJ
@2850091/1
acggcacctccgacactgaggtcacggtactcgcggtacatgttgtgtac
+2850091/1
CC@FFFFFHHHHHJJJJJIJJHIJJJJHGIJJJJIJHGIJJJIJJHHHHH
@1500510/1
ctgatcttaagtctgtcatctcaccaggcttcaattcccggcagttttcg
+1500510/1
@BCFFFFFGHHHHIIHGJJJJIJIJJJJIJJIIJJJIJJJIIHIHIJJJJ
@1500780/1
ccacatttcataaccaaagcctaaatctatggggcgggatggtcgtttga
+1500780/1
?@@DDADFBBFBFGIGEHHICFFHIIIIHGEAGHEGIF9ACB>@@=@B@:
@2178740/1
gccacaatctggtctggagagaagatcctcatcttgtatagaggaggctt
+2178740/1
?@?;ADD>DHFAF@?FE@:AFGB;CHH9C:CFHHG@:CFCFHCG@=@=FF
@6961433/1
catactttgtttcatttaaatttacgggctatgccatttatcctcgcacg
+6961433/1
BCBFFFFFHFHHHJJJJJJJJJJJJJIJJJJIJIJJJJJJJJJJJJJJJJ
@6961515/1
cattagcgaaaaacttatttttcacttttaaaaatacatcaggcaacatc
+6961515/1
CCCFFFFFHHHHHJJJJJJJJJJJJJJJJJJJJJJJJJJJJJJJJJJJJJ
@6278984/1
gtggtggtgcacgcgcttgggcagagggaatctgattgtgctgttgtgga
+6278984/1
BCCFFFDDFHFHGIJJJJJIJJJJGHGHHIIJJJIGHFFGHIIHIIHIJJ
@6279007/1
ggagcaaatggaaaaaaaaattggtgaaaagaatcacaagtaagatactg
+6279007/1
CCCFFFFFHHHHHJJJJIJJIHHIGHIIJJJJJJJJJJJJBFHIJJJJJJ
@2179053/1
cacgacttttatgtccgcttaaataaaatattaatcgactagtataagta
+2179053/1
CCCFFFFFHHHHHJIIJJJJJJJJJJJJJJJJJJJJJIJJHJHIJIIJHI
@2850829/1
gttattgttatgtcgatgtcgaacccaaaaatgtaattaacttttttttt
+2850829/1
@?@DFFFDHDDHBBGAHIIHIGGIIIIIIAGG>:?BDHEHCFGFHGIIIH
@6279297/1
aacgatttatttcgattgttccatcactatcaaaacttctcaggattgaa
+6279297/1
CCCFFFFFHHHHHJJJJJJJJJJJJJJJJJJIJJJJJJJJJJJJJJJJJJ
@6279332/1
atacataataaaattagaggaagtaggtgctgggcctcttgtatgcgaag
+6279332/1
@C@DFFFFHFFFFHHGIIGIJJIHIJIIHFGIGIJIIJIIIJJIJJIJJJ
@4911466/1
agacaaacagacaaacagacaaacagacaaacagacaaacagacaaacag
+4911466/1
CCCFFFFFHHFHFGIJJGIIJJGHGIIIJIJIJJEIEIJJGIIJJGIIIH
@6962087/1
cgcaagaagtaccagaaacgggacttagccacaatctggtctggagagaa
+6962087/1
CCCFFFFFHHHHHJJJJJJIJJJJJJJJJJJJJJJJJJJJJJJJGHFHHJ
@4911577/1
ctgcaaagttaaccatcttgtattcaaaagaaaacctagaatcactggtt
+4911577/1
@C@FFDFDHHHFHGGGIIJJJIJJJIIGIIJJJJJIIJHIIJHGHJIIGH
@6279490/1
gatggagtgagcacgggctctgtgcctggctcccatgtcacggtagcact
+6279490/1
@<@FDDDDHHHFHIEEAFGGFHFHGE@?DAEHGHEHGBDHHGIBFHDHHJ
@4911709/1
catccagaggcaagcgctccaagttgcttggaggcttgggcctgttttgg
+4911709/1
@@@DADDDHHHBBB?DGHIIAGF:?EFGFHGFFHGGHHIIDHEGC@F=CG
@4911711/1
gcctccttgatgcattgcgtcagaatgcccacctcacgttccgccaattg
+4911711/1
CCCFFFFBHHFAFIFFHHEFHHGGIACFHGIJJHIGIIHGHIGIJJJIHG
@4911769/1
ctagcttctgcccgcgactccgtccgcgcggatgtcggtcttcgcgtgga
+4911769/1
@CCFFFFFHHHHHJJIIJIGIIHIJJIIJJIHFFFFDDDDDDDDDDDDDD
@4911954/1
aattagaggaagtaggtgctgggcctcttgtatgcgaaggtgttgaggcg
+4911954/1
@@CFFFFFGDFHCFIIAEFHGEHIJJJIGJGIIJIIDHIGFDD?FHJIEG
@6279998/1
cctctatactttgcattaaaataatgcccattttcacaggcaagggatcc
+6279998/1
CCCFFFFFHHHGHJIJJJJJJJIJJJJIJJJJJJIJIJGIIJIIJJIJJJ
@818713/1
tgatcagccggagcagctccggtaagtttgtcgagtagagccttagctgc
+818713/1
CCCFFFFFHHHHHIJJJJJJJJGIJJGIJJIJJJJIJIJJJJJJJIJIJG
@2180295/1
cacgcttgcgcatgacatctatacatgccattggcgttcaaaaggttaaa
+2180295/1
CCCFFFFFGHHHHJIJIIJJJJIJJJJJIJJJJIIIIIIJJJIIJGHGIJ
@6962834/1
ctgtggccggcggcacgcagacgccttgatgacctccactttgatgatct
+6962834/1
@CCFFFFFFHHHHJJGIGIIJIIJHGGHFFCFDFEEDEEDDDCDDDEFDE
@4912690/1
ggaagtaggtgctgggcctcttgtatgcgaaggtgttgaggcgcttgtgg
+4912690/1
@@@DDDDDFFFBFIGIHEGGGIIHHIJIIE@FH:CBBFFGDFHIEHD=CG
@2180747/1
tgcttcacctgtggccggcggcacgcagacgccttgatgacctccacttt
+2180747/1
CCCFFFFFHHFHHIIIJIJJJJGJJJJJIHHFFFDEEEEEDDDDDDDDDD
@6280756/1
gctgtgtattatcacgagatatggtgtgtctatattaccatttcgtacaa
+6280756/1
@@@FDDDDHDHHFGIIGHIIHIIJCHEGGGHGIGIHIGFHIJJIJIFGEG
@6963400/1
ggcaggttgaactcacaccattcaatttaaaagaaactgggtgcgtgcag
+6963400/1
CCCFFFEDDHFHHIIGHIH?HD@HCEFHIDHIGHGIDHIGG;FGHIHIII
@6963402/1
ctagaatcactggttcaaattcaaataaaatcactctgcaatcctgcctc
+6963402/1
CCCFFFFFHHHHHEHGIIEIIIJEFHJJJJJIJJIJJJI??CFFHIJJJJ
@2180860/1
ggaaaaaaaaattggtgaaaagaatcacaagtaagatactgcaaacatgc
+2180860/1
C@@FFFFFHFHFHHH9DDGHJIFIGGIIJJIHIJJDGIJJJIJIJIJGHH
@6963482/1
ctgatagagacgatttcaccagtggtcttcttgaacttcttcaattgacg
+6963482/1
CCCFFFFFHHHHHIJJJJJJJJIJIJJIJJJJJJJJJJJJJJJJJJJIJJ
@819901/1
cccttctacagatttattatagcctgcgacttcgttcgtgtggaatagtg
+819901/1
@?@DDDDDBFFFFDF4AC@HE<FBFFCAFFBCFE:DFEBG8BFB??9D?C
@6964156/1
ctcatcttgtatagaggaggcttgggctcgctctccgaagggagcttgcg
+6964156/1
CCCFFFFFHFFHFIGGHHGIIGIIGJIIEGIJEGGIJFIGJIGGIIIEIG
@820400/1
ataatcttcagatactccaaagcattctgggctgcagatgactgtgcatc
+820400/1
CCCFFFFFHHHGHJJJJJJJJJJJJJJJJJJJJJJJJIJJJJJJJJJJJJ
@4225964/1
gcgcttgggcagagggaatctgattgtgctgttgtggaactgcttcacct
+4225964/1
??<1?DDDD:A@FGE@F??ABFB9:E?B?9?::CGDE<0:?D<??DFB?9
@4226163/1
atccactcaatcactttgacagcacctaatacaccgccgcttaaaagata
+4226163/1
@@@BD?ADHDDD?EBE<FBBIE3FC@G>GIBBE?1:CDBBAF@FHBFAGE
@7636971/1
gtaaacgttttcgtctggcacactgtttagaagtattgggaactgtattc
+7636971/1
@@@FBEFDDHHGHCCFGEGHIIIGEBFHGHIFI:DGFIGGFHGGH9BBBG
@7636977/1
cttcaattgacgcaagaagtaccagaaacgggacttagccacaatctggt
+7636977/1
@@?BDDDD>DADFDGEEFEBE4CFFGIICFEEEEACDFFIIDEFIDEFIF
@108064/1
gtgcacgcgcttgggcagagggaatctgattgtgctgttgtggaactgct
+108064/1
CCCFFFFFHHHHHJIJIIHIJJHIJJJJIJJJHIIJJJJJHIJHIJJJJJ
@4227060/1
ggttattgttatgtcgatgtcgaacccaaaaatgtaattaactttttttt
+4227060/1
@@?BDFFFDFFDBCBG9C>FCFGHHHIGDHIGFBDHE@HGCHCFHGIIII
@821713/1
gcgcttgggcagagggaatctgattgtgctgttgtggaactgcttcacct
+821713/1
@CCFFFFFGHHHHIJJHIGJJJJJJJGIIJJJIJFHIJJJIJJJJJJJJH
@7637372/1
tgggcctcttgtatgcgaaggtgttgaggcgcttgtggtggtgcacgcgc
+7637372/1
:???72A?C?<AACB:@?:?:AF<CECBD1:?@66DD6.<;F1C3@EA8<
@4915548/1
catctggttcatacggcgcgcggtcgcctccttgatgcattgcgtcagaa
+4915548/1
CCCFFFF=CDDBHIIFEFHGGIGDFGIIIIIIGEHHFHHHFFFFBDD@@C
@4227449/1
ggttgcggtctttgtataccttcaggtgatcgaacatcatgtcttcaaac
+4227449/1
CCBFFFFFHHHHHJIJJJIJJJJJJJIIJJJJJJIJJJJJJJJJJJJJGH
@4915709/1
gtgctgggcctcttgtatgcgaaggtgttgaggcgcttgtggtggtgcac
+4915709/1
@@@BDEFFDFHHDEHFFFGHD=@FA1@CFHIICCHHIIA;BF@CA5;DHH
@822161/1
cagtggtcttcttgaacttcttcaattgacgcaagaagtaccagaaacgg
+822161/1
@CCFFFFFHHHHHJJJJJJJJJJJJJJJJJJJIJJJJJGHHIJJJJJJJJ
@4915821/1
cactgagtgacggcacctccgacactgaggtcacggtactcgcggtacat
+4915821/1
CCCFFFDDDHHHGIIIJJJJJIJJJJJIJIHHIJIIBCGIJGGIHEFFFD
@7637829/1
cctcatcttgtatagaggaggcttgggctcgctctccgaagggagcttg
+7637829/1
;?@BBDDD>ACDF9<FDB:C:1FBF;CCE@:DF<?FFIBFD<:FF/...
@109058/1
cagcatacataataaaattagaggaagtaggtgctgggcctcttgtatgc
+109058/1
?;<7DDDDHHH?FABGG<FH>CIE>FB?F>>2<<9E3CGHBA>FBHCGIE
@4228154/1
gccagccttaacgtacgactccaacgccccctggcgtaaaataacgtcaa
+4228154/1
CCCFFFFFHHHHHIJJIJJJJIJJJJJJJJJJJJJJIJJJJJJJJJHHHF
@822653/1
gagtgagcacgggctctgtgcctggctcccatgtcacggtagcactgag
+822653/1
@?@DB:=A<FHFFBFBA?CFHDF@?EEGEGAG9:BAC6DFFA<BFDGCC
@109633/1
gtttgtttcatgtcaatcggttcataaataaaaaagttatgtcaaattaa
+109633/1
CCCFFDFFHHGHHIJIJJJJIJJJJIJIJJJJJJJJHIJJJIIJJJJJJI
@4228603/1
gttgtggaactgcttcacctgtggccggcggcacgcagacgccttgatga
+4228603/1
BBCFDFFFHHDDHJIGJJJIFHEGIIIIIIIGIIHHFBCC?BB=?ACDCD
@7638973/1
caggcataatgccatattcaaatgggaagtggtgataaagataagtatag
+7638973/1
CC@FFFFFGHHHHJJJJJJJJJJJJJDGHGIIFGIJJIIJIIJIJFDHHI
@1501161/1
gttctaaactatatctgtaccaaatttcaaccaaatccgtcaaatagttg
+1501161/1
@@@DDA::C?DFHBB<ECAFIGADFFHGF@@@@E?FCBF?DCF9?GC<DF
@7639205/1
cctgtggccggcggcacgcagacgccttgatgacctccactttgatgatc
+7639205/1
@CCFFFDFHHHFHJJJIIJJIJJHIHEHFFFFFFEDEDEDDDDDDDDEED
@110276/1
gccagatgccaaagttcttgatcttcactgggctcttctctgggatttcc
+110276/1
CCCFFDFFGFFGHGEGHGHIHHJJJEGIJGBHHIJJJIIJIIIIJIIIJI
@5616015/1
cagcatacataataaaattagaggaagtaggtgctgggcctcttgtatgc
+5616015/1
CCCFFFFFHHHHHJJJIJJJJJJJIJJIIJJIIJJJJJJJJJJJJJJJJJ
@5616051/1
ccggctttggtggttctttggctgtctctggtggaggtttctcctgtgac
+5616051/1
CCCFFFFFHHDFHGIJJJJJJJJJJJJJIJJGHJIIJGHIJIJJJJIJJJ
@2851963/1
atacataataaaattagaggaagtaggtgctgggcctcttgtatgcgaag
+2851963/1
CCCFFFFFHHHHHJIJJJJJJJJJHHIIJIJIIJJHIJIJJIJJJJJJII
@110634/1
gtaagtcagctgttccacttcatcatcagggatcttgccgtcattgc
+110634/1
CCCFFFFFHHGHHJIJJJJJJJJJJJJJJJJJJJIJJJJIHIJIJIJ
@2852078/1
gttattgttatgtcgatgtcgaacccaaaaatgtaattaacttttttttt
+2852078/1
B@BFFFFDHHHHHJIJJJHHJJJJJJJJGIJJJIIJJJJJJIJJJJJJJH
@3537187/1
ggtgcacgcgcttgggcagagggaatctgattgtgctgttgtggaactgc
+3537187/1
BCBFFFFFHHHHHJJJJJJHIJJJIJJJIJJJJJJJJJJJJHIJJJJIJJ
@3537324/1
ctcatcttgtatagaggaggcttggg
+3537324/1
CC@FFFFDHHDHHCEGGIFGIII:FG
@1502386/1
gtgctgggcctcttgtatgcgaaggtgttgaggcgcttgtggtggtgcac
+1502386/1
CCCFFFFF;FHHHJJGIJJJJIJJJ?FHGIJJJIJJJJJJJJIJJHHIJJ
@111240/1
gtgggtatgttattagtgttggattttacaaagtttaccagatacattaa
+111240/1
???DD0ADD<<<DEEIACFII3:<EEEECE<<EEFEFEBDBDEFEEEBDD
@111257/1
agacgatttcaccagtggtcttcttgaacttcttcaattgacgcaagaag
+111257/1
@CCFFFFFGHGHHJIJJJIIIJJJIJJJJJJJJJJJFJJJJJIJJJJJJJ
@5617125/1
gtcacggtactcgcggtacatgttgtgtacacctgagcgagactcataac
+5617125/1
@??:DDAACF?F=FEF<?ECF4DCC?D9BDG@B99;;DF::FFFD77=@C
@111373/1
cgttgatgtcgcaagatagtgagacattcactttttagtcataatcttca
+111373/1
CCCFFBEDHH?DHGIIIIIHI>9<AGA@F?FCHBGIEHIIIIGIIIGIEB
@111590/1
gtggaactgcttcacctgtggccggcggcacgcagacgccttgatgacct
+111590/1
@@@FDDDDFFHHGIIGIHFHHIJJIIIIGGBHIHFDFFDD@BCAAACCCC
@1502804/1
ggcattatatgtttgaatgcattttcaaaagattcacaacaaaaag
+1502804/1
CCCFFFFFHHHHHJJJJJJJJJJIJJIJJJJHJJJJJJJJJJIJJJ
@5617441/1
gttacgttgtggactctagttttctcttttaatattataaatagttattt
+5617441/1
CCCFFFDFGHFHFGIGIJIEHIJIGIIJIIGGJIJJJJIJHIJJJJJIJJ
@2853192/1
atagaggaggcttgggctcgctctccgaagggagcttgcggccgatgacc
+2853192/1
@@CFDDFDHFAB?E7FBCGGDHDFHHG<FBHGIIIBAGCHGIEDDAACC>
@5617637/1
gggaatctgattgtgctgttgtggaactgcttcacctgtggccggcggca
+5617637/1
??@=DDFFBH?DFIEIIGHGGIBHIIIICGGHGGII>BCFGGHGBDBHD>
@3538446/1
cccgtttccaatctccaagacaggaggctccagtactttagctttgacag
+3538446/1
@B@FDDDFHHHHHJIJIIIJJIIIIEGFGBGHIGIJIIJIGDEHIJJJIJ
@2853417/1
gtgctgggcctcttgtatgcgaaggtgttgaggcgcttgtggtggtgcac
+2853417/1
C@CFFFFFGHHHHJIGHHIEIJJJJGFEHHIJJJJJJJJGIJ@FHHIIJJ
@5617914/1
ctgcaactgtacgaatgtgctcttgaggtacttgaacatgggctccactt
+5617914/1
CCCFFFFFHHHHHJJJJHHJJJJJJJJJHHIJJJJJJJJJJJJJJJJJJJ
@112275/1
tggcattatatgtttgaatgcattttcaaaagattcacaacaaaaag
+112275/1
CCCFFFFFHHHHHJJJJJJJJJJJJJJJJJJJJJJJJJJJJJJJJJJ
@5618171/1
gtcggatccaatgtaaaacattccaaaatcaacaactacaaataaattaa
+5618171/1
@@@DFDDDFBDFFHIF>GEEDDGHFGEBCEC@FAHDAG?GEGHIIBGB?F
@112385/1
acgggctctgtgcctggctcccatgtcacggtagcactgagtgacggcac
+112385/1
CCCFFFFFHHHHHJJJJIJJJJJJJIJJJJJGHJJJJJJJJIJIJJJJIJ
@112399/1
cttcgcaaatcaaataatcctctatcaagtgctcgttttgttagacttca
+112399/1
CCCFFFFFHHHHHJJJJJJJJJJJJJJJJIIJJJJIJJJJJJJJJJJJJI
@112424/1
ctcataacgcagccagatgccaaagttcttgatcttcactgggctcttct
+112424/1
CCCFFFFFHHHHHJJJIJJJJJJJJGHGJJJJJJJJJJJJJJJJJJJJJJ
@1503643/1
cctcaatgctataataccaagccaaaccaagcttaaactaaataatttaa
+1503643/1
@@@DFFFFHHH?HIGIJIIIIGHGIGFHHEIEEHGH@DGH@<GGCHIIJI
@5618430/1
gccagttataaagcatagcccgaagtgctattggcacacaggcataatgc
+5618430/1
@@CDDFFFHGGFHIJ@EHIGGGIBIJGIDGIGEIJIGAGGGIJBGHIJJA
@1503932/1
cacggtagcactgagtgacggcacctccgacactgaggtcacggtactcg
+1503932/1
CCCFFDDFFHHHHJJGHFHHIHIJGIIGHJJJIJJGIIFHGIJIHGGEIG
@2181550/1
gtgaatacggtctaaccgactaatgtaaatgcgccattagactagttaat
+2181550/1
@@@DFFDFFFFACHGBED:EGCGHBHI>DFHDHGBHCCGGBGFHDBFEHG
@7639919/1
gtggttcctctgcacttggtggtccacaaacattataatagcgttgtcta
+7639919/1
@@@FFFFFGHFFDACFEHHAGIAHIIIGGIIIIIIIGIIIEIGHGEIGIB
@7640022/1
gcctcttgtatgcgaaggtgttgaggcgcttgtggtggtgcacgcgcttg
+7640022/1
CCCFFFFFHHHHHJJJJJHGHHJJJJJJJJJJHIJJJJHHIJJJJJHFFD
@7640055/1
catcgacataacaataacccctgctattttttttatttttattttcaatg
+7640055/1
CCCFFFFFHHHHHJJJJJJJJJJJJJIJJJJJJIIIJJJJIJJJJJIJJI
@2182143/1
ctgacatacgaccaattaaaacaccaaaaagcataatttatgataaaaaa
+2182143/1
CCCFFFFFHHHHHJJJJJJJJJJJJJJJJJIIJJJJJJJJJJJJJJJJJJ
@113488/1
cgccaattcactgttcattacctgtgaaaactgcccctcagatacaccgt
+113488/1
CCCFFFFFHHHHHJJJJJJJJJJJJJJJJJJJJJJJJJJJJJJJJJJJJI
@7640153/1
ctacagatttattatagcctgcgacttcgttcgtgtggaatagtgacttc
+7640153/1
<<@DFFFFFHHBHHIEHHIGEGIBGIGIIEECG?;:?DB99B99DDBAGA
@113632/1
gtcaaattaaagaatcacgtcgaacactattctatgcttataccattaat
+113632/1
?:?BDADAAAAD8BE?CB1FE6?AEECEEEIED4D@9DD9D@@?9<4B?B
@7640635/1
agcctttgtgcgccacatcaatgttgataaaggctttattggtaaatatg
+7640635/1
CCCFFFFFFHHHHJJJJJJIIIJIJJIJJJJJJIJJJJJJIIJJJJJJJI
@2182854/1
ggtgctgggcctcttgtatgcgaaggtgttgaggcgcttgtggtggtgca
+2182854/1
CCCFFFFFGGHHHJJJIJJJJIGGIJHHFGIGIJJJJJJJCHG=CE@EGG
@113988/1
ctgtttcttggcatctatagatgtcggtggcgcacagggcacgcttgcgc
+113988/1
@?1B;BD;DFHH?GFHGEGGCGBB<FB1<C3?D:@F?GFB6BD;FH@=BH
@7640884/1
ccttgttgttaagaggtgttacctgcaacttggccaggttagggccaaca
+7640884/1
CCCFFDDEHGFHFEGG<CCGHIJJGGIJIIJGIIJGIG?GFHIGIIGFHH
@7640970/1
ggcagagggaatctgattgtgctgttgtggaactgcttcacctgtggccg
+7640970/1
CCCFFFFFGHFHFGIJJJJJJJJIIJJHIJIJIJJJIJJIJJJGIJIJJJ
@2183094/1
cgcaagaagtaccagaaacgggacttagccacaatctggtctggagagaa
+2183094/1
@@@DADDD?CA><EG@HIGEA8FGH@FFHEHGIIGDIGGHGEGHHI@G?G
@7641151/1
gcgacctctccgactgacatgaacattggaaactcgcagagtgtgggcaa
+7641151/1
@C<DDDDDBFHDFAFGBAEHIGHIIGDDFGHIIIGGHEGEH?B8BDBGGI
@4918795/1
gttgaggcgcttgtggtggtgcacgcgcttgggcagagggaatctgattg
+4918795/1
CCCFFFFFHHGHHGIJJIIJIJJJJJJJJJIJIJJJJJJJEGHHFFFFFF
@114203/1
tctgtttcttggcatctatagatgtcggtggcgcacagggcacgcttgcg
+114203/1
CCCFFFFFHHHHHJJJJJJJJJJJJJJJFHIHIIJJIJJJJJJJJJJJJI
@823794/1
gtgcaacccatttgatgctgacacgaaacactcggtccttaccctctcca
+823794/1
CCCFFFFFHHHHHJJJJJJJJJJJJJJJJJJJJJJIJJJJJJIJJJJJJJ
@114321/1
agcacgggctctgtgcctggctcccatgtcacggtagcactgagtgacgg
+114321/1
CCCFFFFAHHHHHJIJIJGIGJIIIJJJIIIJJIBFFHGGJJJJBFGGHI
@4919135/1
caatggcatgaatagatgtcatgcgcaag
+4919135/1
@@<A?DDFF:DFHIIIIGHCF?ACGBGI:
@2183687/1
ctgagtgacggcacctccgacactgaggtcacggtactcgcggtacatg
+2183687/1
???DDADDBHAHHI<DFHE@::8CGADF?9BGGH787.BG;AA88?;;;
@824155/1
cctcatcattagacttgacctcgtccaacaccttgaactctctcag
+824155/1
@7??BD>BDFDFF<EFF@EEH<;3A;A<FFC@F?@<D:4B9<D<@0
@2183777/1
ggcggatgtatggcagtagctaactcgtccgagggtcaattcaatatact
+2183777/1
CCCFFFFFFHHHHJIJHIJJJJJJJJJJJJJJJJIFHHIIJIJIJJJJJJ
@4919626/1
ggaaggtgggttcgtgaatcatgccctcaatctgcaccagttcatatttg
+4919626/1
CCCFFFDFHHFHHJJJIHIHIJJIJJJJJJJJJJJJJJIJIJJJJIJJJJ
@2184169/1
gtcgtcttctacttctgcttctggcacatcaggagaagttggctcctcaa
+2184169/1
CCCFFFFFHHGHHJJJJJJJJJIJIJJJJJJJJJJJIIGHIJJJJJJJJJ
@7642479/1
aggagcaaatggaaaaaaaaattggtgaaaagaatcacaagtaagatact
+7642479/1
@@@DDDDBFB?AHDHGIAEHEB3BD9??FHGGIICCGHGB==CFFGGG=E
@4230568/1
gctgaattgcagcatcttgtcgagaacatgaagccgctttggtttacgtt
+4230568/1
C@@FFFFFFFGHHGIIEIGEEEG?GGGDHG<EBCHIB>HIIIII@BDGB;
@115577/1
ctcatcttgtatagaggaggcttgggctcgctctccgaagggagcttgcg
+115577/1
CCCFFFFFHHHHHJJJJJJJJJJHGIIIJJJJJJJJJIJJIJGIGGIJJJ
@4231012/1
ctcatcttgtatagaggaggcttgggctcgctctccgaagggagcttgcg
+4231012/1
@@CFFFFFHHGGHIJIIIJJJJIGFGIGIJIGGCHIGIJIGIG@ABCCHG
@2185263/1
gaagtggtgataaagataagtataggctcaaaacctaacgacatcaatca
+2185263/1
@CCFFFFFHHHHHJJJJJJJJJJIJJJJJJJJJJJJJJJJJJJJJJJJJJ
@4231040/1
gccagccttaacgtacgattccaacgccccctggcgtaaaataacgtcaa
+4231040/1
@@@?DDDDHHHHHIIIIEHGC@AFEGGHHIIIIICFFGGIIIICHIHIHH
@825289/1
ggagcttggtacaaagcaaaggtcgggcagttcgtcaacaagacattact
+825289/1
CC@FFFFFHFHHHJIJJJJJJJHHIIJIJJHIJJIJJJJJJJJJIJJJJJ
@7643327/1
gtgctgggcctcttgtatgcgaaggtgttgaggcgcttgtggtggtgcac
+7643327/1
C@@FFFFFDHHGHIIHGGGHIHIII:CCGG>FHFHIJJGBCHFCG@CGCE
@1504697/1
ctgtgatctgtttcttggcatctatagatgtcggtggcgcacagggcacg
+1504697/1
@CCDFFFFHHHHHJJIJIJJJJJJJJJJIGIJJJGGJJIIGIJJJJIJJE
@825456/1
tgcaacttggccaggttagggccaacagattgtttgagatgtttgtgaaa
+825456/1
CCCFFFFFHHHHHIJGHIJJJJJJJJJJHIJJJJJJJIJIJJJJJJJJJJ
@2185508/1
cttgtattcaaaagaaaacctagaatcactggttcaaattcaaataaaat
+2185508/1
@BCFFFFFHHHHHJJJJJJJIIIJJJJJJJJIHIJJJJJJJJIHIJJJJJ
@1504819/1
cacctgtggccggcggcacgcagacgccttgatgacctccactttgatga
+1504819/1
CCCFFFFFHHHHHJJJJJJJJJJJJJHHHFFFFFEEEEEDDDDDDDDDDE
@1504820/1
agggaatctgattgtgctgttgtggaactgcttcacctgtggccggcggc
+1504820/1
@@CFFFFFHGHGHIGIJJJJJJDGHIJJJIIJJIIJJJEFFFHIIEIIHF
@3539268/1
ggaatctgattgtgctgttgtggaactgcttcacctgtggccggcggcac
+3539268/1
@C@DFDDDBADHFAGGGDGGFGFGI@HI<HC@GIGIIIGEEHIIAFHDB8
@2855564/1
tgatagagacgatttcaccagtggtcttcttgaacttcttcaattgacgc
+2855564/1
@BCFFFDFFGHHGGIIJIJJJHIJJJJJJJJIIIJJJIIJIIJJJJJJJJ
@2855766/1
ttctatttcccaattaaaccttatattaatacaatggtgactattaaatt
+2855766/1
@CCFFFFFHGHHHJJJIJJJIJJJJJJJJJJJGGHII@FHIJJJJJJHII
@1505361/1
gcaagaagtaccagaaacgggacttagccacaatctggtctggagagaag
+1505361/1
CCCFFFFFHHHHHJJJJJJJJJJJJJJIJIJJJJJJJJHHJJJIJHJIJH
@2855977/1
gtctgtggcgaagttttgttcacgttctttgcttgaacacactgtgtcgc
+2855977/1
CCCFFFFFHHHHHHIIJJJJIJJJIJJJJJJIJJJJJJJJJJJJIJHIJI
@2856762/1
ggtcttcttgaacttcttcaattgacgcaagaagtaccagaaacgggact
+2856762/1
CCCFFFFFHHHHHJJJJJJJJJJJJJJJJJJJJJHJJJJJJJJJJJJJJJ
@5620283/1
ctcttgtatgcgaaggtgttgaggcgcttgtggtggtgcacgcgcttggg
+5620283/1
CCCFFFFFHHHHHJJJFGHHIJJJJJJJJJIJJIJJHHIJJJJJHFFFDD
@3541045/1
cgacatctatagatgccaagaaacagatcacagagaaaaacaaaa
+3541045/1
?;@:A@;?:C>FF<CBF9<E3ABDF@F4CG9C?GG>FFA@6:?F?
@3541143/1
gtcggtggcgcacagggcacgcttgcgcatgacatctatacatgccattg
+3541143/1
@?@DB@;DDHHDA8<AFGHIG<DBDGGDHHGIIIIIIIIGGIEHGGGHID
@2857342/1
ggcaaagagacgaagcgcgcgttctcatgtaatttttaatgttttccaaa
+2857342/1
CCCFFFFFHGHHDIIIIJJJJGGHIJIIJHGIIGIJJJJGICDGIGHIJH
@6967367/1
gccctaagtgagtatacatctattaaattcaaacgcagaggttctcatta
+6967367/1
CCCFFFFFFHHHHIJJJJJJJJJJJJJJJJJJJJIJJIGJJBGHIIJJIJ
@3541412/1
cacggtagcactgagtgacggcacctccgacactgaggtcacggtactcg
+3541412/1
CCCFFDDFFHHHGEDAFHIJHGHGGIEGHGIJIIG@FG=FGHGD@CHIGE
@1506963/1
ggcctcttgtatgcgaaggtgttgaggcgcttgtggtggtgcacgcgctt
+1506963/1
CCCFFFFFHHHHHJJJJJJAFHHIIJJIJJJJJJJJJJJHHIJJJJHHFD
@6967563/1
cttctacagatttattatagcctgcgacttcgttcgtgtggaatagtgac
+6967563/1
CCCFFFFFHDDFHDHGFGIGDBDFHGEGGGHIHIIIDFGHI??DFHFIGG
@1507039/1
atccactcttgctccatggtccaggagcagcagcgtgcgcaggttcaggc
+1507039/1
@@@DDFFFHHHHGIJJJJJJJJJJJJIIJJJIJJJGHIJJJJJIJJJIJG
@3541618/1
tggtgcacgcgcttgggcagagggaatctgattgtgctgttgtggaactg
+3541618/1
CCCFFFFFHHHHHJJJJJJJJJJJIJJJJJIJJJJIJJJJJJJJJJJJJJ
@1507726/1
acgcagccagatgccaaagttcttgatcttcactgggctcttctctggga
+1507726/1
@@@FFFDDFFHHGGHIIHGCFFHHIIIIIIIHGGGGIIIIIIIIGIIGHB
@3542228/1
ggatattcgtatttgacacagaattcagcgacaaatacttctgcgaagcc
+3542228/1
???D=DB:CC?ADE4CEDCCFIEFFE<CEA@E6???@DDBDAEDADDA0A
@5621953/1
ctgacgcttagcaagtttcttagacttgccagttcccacttcacgacgct
+5621953/1
CC@FFFDFHHHGHIIHIIJJIJGHHIGGHHIGIIIJJJIIJJIJIJFGJG
@2858641/1
cgtaaaataacgtcaatacattggatctcctcagtaggatggcaaag
+2858641/1
CCCFFFFFGHHHHJJJJJJJJJJJJJJJJJJJIJHIIIGIJGJJIIJ
@6968655/1
cccgcgactccgtccgcgcggatgtcggtcttcgcgtggaagttttattt
+6968655/1
CCCFFFFFHHHHHJJJJJJJJHIIHJJHHFFFFDDDBDDBDDCDEDCDDE
@2858833/1
gtatgcgaaggtgttgaggcgcttgtggtggtgcacgcgcttgggcagag
+2858833/1
CCCFFFFFHHHFHIIJJJJIJJJJJIJJJJJIIJJJJJJJHHHFFFFDDD
@6282646/1
gtgctgggcctcttgtatgcgaaggtgttgaggcgcttgtggtggtgcac
+6282646/1
@??DBBBDHDHDHHHAGGGIIIGIFIGDDGGDHGGFIEIFBF=FH@CHEG
@6968803/1
gtggaactgcttcacctgtggccggcggcacgcagacgccttgatgacct
+6968803/1
CCCFFFFFHHHHHJJJJIGIIIJJJJJJJJJJJHHFFFDDDDDDDDEDDD
@2858970/1
ttgtggatgaatcatgtgaggcaggattgcagagtgattttatttgaatt
+2858970/1
1;??DDD>FF8CFFIBGE4?F@1CD@<FBFGIC?:CBFEFF4?G@G90?F
@1508355/1
gggaatctgattgtgctgttgtggaactgcttcacctgtggccggcggca
+1508355/1
@@@DDDADF<DFBA<EGHBHIAFGFHGEHIIIIIIEHIDHHCGBEFGEDA
@6282927/1
gcaagaagtaccagaaacgggacttagccacaatctggtctggagagaag
+6282927/1
CCCFFFFFHHHHHJJJJJJJJJJIJJJIJJJJJJJJJJGIJJJJJJJJJJ
@5622840/1
gtcacggtagcactgagtgacggcacctccgacactgaggtcacggtact
+5622840/1
CCCFFFFDHHHHHJJIJCHHIJJIIJJJJJJJIJJJJJJJFHHJJJCGHH
@6283187/1
aataaaattagaggaagtaggtgctgggcctcttgtatgcgaaggtgttg
+6283187/1
CCCFFFFFHHHHHJHJJJJJJIIJJJJJJJJJJJJJJJJJJJJJJFFHIJ
@6969316/1
gcccgaacacggttaccgggaattttgtttggtatctgataccgacacat
+6969316/1
CCCFFFFFHHHHFHJJJJJIJJJJJJJIJJIIIJJJJJJJJJJJJJJHHH
@6969347/1
gcggtacatgttgtgtacacctgagcgagactcataacgcagccagatgc
+6969347/1
BCCFDFFFHHHHGHIIIJHIHIJIJIJJJJIJJIJJJIJJJJJJHGIIJI
@5622982/1
cccatgtcacggtagcactgagtgacg
+5622982/1
@@@DDBDD>FAA2<EEEAF;AF<F<C2
@6283264/1
atacataataaaattagaggaagtaggtgc
+6283264/1
?@;D??4B:CDFAGGHE>IGGGDAF<322A
@5623125/1
gcttaaactaaataatttaaaagaaac
+5623125/1
??@=B;D?AFF<BFGGGB?E4AE;F:C
@6969665/1
ggcagagggaatctgattgtgctgttgtggaactgcttcacctgtggccg
+6969665/1
CC@FFFFFHFFHHJGJJIJBHHGJHHGCGIJGIJJEIJJFIJJIFGGJJI
@6969895/1
ttacagattggtggaaaccaaaccaaacttctctgccaccaccaaggggg
+6969895/1
CC@FFFFFHHHHHJJIJJJJJJJJIJJIJJJJJJJJJJJJJJJJJJJJJJ
@1509526/1
gttgttaagaggtgttacctgcaacttggccaggttagggccaaca
+1509526/1
???A1?;22C?DDE<1<EED<<ABFFE<?C9?;C?C989BDC;B16
@1509559/1
gtaggtgctgggcctcttgtatgcgaaggtgttgaggcgcttgtggtggt
+1509559/1
CCCFFFFFHHHHGJJJJJJIJJJJJJJJJDGHHJIJJJJJJJJIJJGIIA
@1509592/1
gggcgagcagggaattggtagcaacttgaatgtgagtttttatcggaagc
+1509592/1
@@?DD@DDDHHHFIIIIF?EC9EAFHII?BFH??GG?BCACEEGHIGHIB
@6284117/1
cctgagccatagcaaacagccactggcaatgtggatagctggacaaggca
+6284117/1
BCCAFFFFGHHHHJJJIJJJJJJJJGJJJJIHIJJIIJJJJJHIJJJJJJ
@6970493/1
cactgagtgacggcacctccgacactgaggtcacggtactcgcggtacat
+6970493/1
CCCFFFFFHHHGGJJJJJJJJJJJJJJJJJHIJJJJIJJJJJJJHHFFFF
@6970497/1
ctgtgatctgtttcttggcatctatagatgtcggtggcgcacagggcacg
+6970497/1
CCCFFFFFHHHHHJJJGHHEHIGGIIJIJJIJJJHGIGJIIJIIJJIJHI
@6970557/1
ctccttccgtcttgggtgaggcataacgggg
+6970557/1
@@@DDADDF<<CFE>GFFBGE;EF9??GC@F
@115941/1
ggtggtgcacgcgcttgggcagagggaatctgattgtgctgttgtggaac
+115941/1
BC@FFFFFHHHHHJJIJJJJJJIJJJJJJJJJJJJIHIJJJJJJJJJJJJ
@2185727/1
caatcctttactcgaatagtcttttctaacttgaacagtgcgatgtttta
+2185727/1
@@CFDDEFGHDHHIGIJIJGFHIJIJIJJIIIIIIIIGHGIIGHHBGGHJ
@2185763/1
cttacatgctaaaactaaactactatacctgtgaaacgatcaacaataat
+2185763/1
@@@D?D4BDD?FDIIIGGGIIEIIGHIEEHHEG>GHGBAFHGIIGDDHGF
@6284754/1
caccagtggtcttcttgaacttcttcaattgacgcaagaagtaccagaaa
+6284754/1
CC@FFFBDDHDAHIIIGHEHCEHHGHIIJGGJIIJIIIGGIBFFHIGGHJ
@7644376/1
ggtggtgcacgcgcttgggcagagggaatctgattgtgctgttgtggaac
+7644376/1
CCCFFFFFHHHHHJJJIJJJJJIJJJIIJJJJJIJJIGIJJIJJJJJJJJ
@2861110/1
cgggaattttgtttggtatctgataccgacacatggtaggctccatggat
+2861110/1
CCCFFDFFHHHHHIJJIIIJJJJJIJJJIJJIGIJJGIIJIJJJGIIJHI
@4920854/1
aaacagacaaacagacaaacagacaaacagacaaacagacaaaaaaaaag
+4920854/1
CCCFFFFFHHHHHJJJJJJJJJJJJJJJJJJJJJJJJJJJJJIJJJJJHF
@2861191/1
gtataccttcaggtgatcgaacatcatgtcttcaaactccactatcatct
+2861191/1
CCCFFFFFHHHHHEHHIJJJJJIJJJJJIJJJJJJJJJJJJJJJJIIJJI
@4920952/1
ctgtgatctgtttcttggcatctatagatgtcggtggcgcacagggcacg
+4920952/1
@@@DBDDDHGFHHFIIIAGHEEBAH?FHHIEDF<EEEHGIHIGIDHGHGH
@6284988/1
agtacgcgggcgccgggatggacacggagcgcgtgcagcgcacgtacgtg
+6284988/1
:?=B1DDD<?F6?DF<@6EHEHFFEEECAB;7?BB6BCC@BBB88?B8?9
@825609/1
tctgtgcgcgctaatctcagaaacggctgatccgagttggatgcggtttt
+825609/1
@@CFDDEFHHHHHJJJIJJJJJIJGIJJIGIJJIFGFHGGICEGIIBHEE
@2186451/1
ctcatcttgtatagaggaggcttgggctcgctctccgaagggagcttgcg
+2186451/1
@@@DFFFDBBFFHIHIJEGGIIJIDGB?FGBABFBHIIEHJJCAGGI@DE
@4921307/1
ctctgtgcctggctcccatgtcacggtagcactgagtgacggcacctccg
+4921307/1
CCCFFEFFHGHHHJJJJJJJJJJJJJIIIIJJJJJJFHIJIGGGIJHIJG
@7645010/1
caatatattcgtgaaaaccgcatccaactcggatcagccgtttctg
+7645010/1
@CCFDFDFHGHHHFIIIIHGIIGGGGHIJJIIJGIIIGIJDGEHHJ
@116644/1
gcaacgaattttttagctattgctagtacttgctcgaatagg
+116644/1
???=?DDB?:2ADFBE@AFHHEHI>FFE?C<FG<?F???;B?
@116744/1
tgaggcgcttgtggtggtgcacgcgcttgggcagagggaatctgattgtg
+116744/1
@C@FFDDFFDFCFHAEG:?GHGHIIIIIIIIGH@FHIIGECHHGFFFFBE
@116817/1
aactgcttcacctgtggccggcggcacgcagacgccttgatgacctccac
+116817/1
CC@FFFFFHHHHHJIIIJIJIIJJJJJIJJJHHFFDEDEDDDEDCDDDDD
@2187438/1
cactgagtgacggcacctccgacactgaggtcacggtactcgcggtacat
+2187438/1
?@@DB;D4:DF;?CDFDBEEFBGIIIIFF;FDFCFBBFFEF;/@AEDB@;
@4922267/1
gtgctgggcctcttgtatgcgaaggtgttgaggcgcttgtggtggtgcac
+4922267/1
BB<DFDFFFFFHHGHHHIIHIHGGG9C?DGIGHGGGIGIBCHCCFGEIGC
@4922291/1
ctgggcctcttgtatgcgaaggtgttgaggcgcttgtggtggtgcacgcg
+4922291/1
CCCFFFFFHHHHFHIIIJHEHHFHFHIIJIJJJJJJHHJCHGFHIIJJHH
@7646152/1
ctttcacaatcttcgtgggactagtagtcatttctttctgccactcttta
+7646152/1
CCCFFFFFHHHHHJJJJJJIHIJJHJIIIIIJJJJJJJJJJIIJIIIJJI
@826773/1
gtcgcacgtcatattccaaggtagttactaatggag
+826773/1
@@@DDDDDHFDBDHH@CDCFC9AEAA?EFBADBG3F
@7646219/1
ctcgtactaaggcctaagtacagtacctacttggcgataaatattgcaca
+7646219/1
CCCFFFFFHHGFFIGJJIGHIIJJIJHIJJJIIGIJIGJJIIIIIJIJJJ
@827086/1
accagtggtcttcttgaacttcttcaattgacgcaagaagtaccagaaac
+827086/1
CCCFFFFFHHGHHJJIEHIJJJJJIJJJGHJJJJJIJJJIHHHGIJIJJI
@4231699/1
ggtgcacgcgcttgggcagagggaatctgattgtgctgttgtggaactgc
+4231699/1
:=:ADDDDDFAFDFFGGGACCG>@B3??G@B?BBDCHIHGH=CCFHHIIA
@7646964/1
gtgtacacctgagcgagactcataacgcagccagatgccaaagttcttga
+7646964/1
BBCDFFFFHHHGHJJIJJJJJJJJJJJJJJJJJJJJJJJJJJJIJJJJJJ
@4923468/1
agggaatctgattgtgctgttgtggaactgcttcacctgtggccggcggc
+4923468/1
@@@FDFFFHHHHFHIIGGIJJJHGIIGGIJJJJJIJJJEGIJIIGJIIHF
@4923584/1
cgcgcttgggcagagggaatctgattgtgctgttgtggaactgcttcacc
+4923584/1
?@<D?@DDHDDHAEGEEHDF@BEDHHE?DDDC:???BGGBFDD>BF@@BC
@827966/1
cgagcgacgaatcacatgaaagggggaggggggagggtcattcaatgtct
+827966/1
CCCFFFFFHHHHHJJHIJIHGHIJJJFGGGIGD7@BD2?ACDDECDDDEE
@118787/1
gtaatttttgtctttcgcaaaatattccgcgacagatgtctttctagtgc
+118787/1
CBCFFFFFHHHHHJJJJJJJJIJJJJJJJJJJJJJJJJIJJJJJJJJJJJ
@6286212/1
cgccaattcactgttcattacctgtgaaaactgcccctcagatacaccgt
+6286212/1
CCCFFFFFHHHHHGIJJJJIIIJJJJJJJJJJIJJJJJJJJJEIJJJIJG
@6286220/1
agcactgagtgacggcacctccgacactgaggtcacggtactcgcggtac
+6286220/1
@CCFAEDFHCFBFHGII8EFIGIEFHGGEFHH?FHGGH;CEHGEGHFD?D
@2861392/1
ctgccattatgtagactgttgtgttgaccaataatgggttaatcagacta
+2861392/1
@@@D?ADDAHHADBACEHIHGIEFGHHGIGGIGIIIE<CGFDFGGGEHI>
@6286342/1
gtcaaaataatgttatcctgagtcaacaagaacaaatttttatgtgccaa
+6286342/1
@@@DDDDDFHHHCGGII@HHGIHHHIIIGIIGIIIIGIIIHIIGIGIIGI
@1510541/1
ccgtcattgaacaatctcgtatgatgccgtttctgtaccaataggaacaa
+1510541/1
CCCFFFFFHHGHGJIJJJJFHIIJJJJJHJGJHIJIIJJJJIJIIHIJJJ
@1510685/1
acctttttataccaacggtttacattggtaacatatttttctctttccta
+1510685/1
CCCFFFFFHHGHHJJJJJIJJJJJJJIJJJJJJJJJJJJJJJJJJJJJJJ
@5624345/1
ggcacagttcctcgacgagcaagtagttcttgaagcacagacacaggtgt
+5624345/1
CCCFFFFFHGHHHJJIJJJJJJJIJJJJJJJJJJIIJJJJJJJIJGHGII
@2861784/1
cgcttgtggtggtgcacgcgcttgggcagagggaatctgattgtgctgtt
+2861784/1
CCCFFFFFHHGHHJJJIGHGIJJJGGG@HAECGEGGGGHIGEHIGGCHIH
@2862270/1
cagcgttgagtttgatgacagcgtagttaacttcaatggaagtggcgacc
+2862270/1
CCCFFFFFHHHHHJJJJJJJJJJJJJIJJJJJJJJJJJJJJJGIJJIIIJ
@1511396/1
gtaatataatttcttttttaataattgttataaattcgtaattcgtagct
+1511396/1
CBCFFFFFHHHHHJJJJJJJJJJJJJJJJJJJJHIJJJIJGHIJJJJJJJ
@6287686/1
ctgcttctggcacatcaggagaagttggctcctcaacagacacagagctc
+6287686/1
CCCFFFFFHHHHHJJJJJJGHHJJIJJJJJJJJJJJJJJJJJJJJJIJJJ
@2862898/1
ctaattctatgcaaagtatagcttgtatttgttatgtaaccactccatac
+2862898/1
CCCFFFFFHHHHHJJJFGJJJJJJJJJJJJJJJJJJJJIJJJJIJJJJJJ
@4234542/1
cggtagcactgagtgacggcacctccgacactgaggtcacggtactcgcg
+4234542/1
BCCDFFFFHHHHHHIJJJJJJJJJJJJJJJJIJJJJHIJJJJHIIJJJJH
@5625888/1
gcagagggaatctgattgtgctgttgtggaactgcttcacctgtggccgg
+5625888/1
C@@FFDAD<FHDFEFHI>FBAHEHHEGIIECEDHGHEIGEHG@GFAHIGG
@4234912/1
cagcatacataataaaattagaggaagtaggtgctgggcctcttgtatgc
+4234912/1
@@@FFDDFGFH?HGIIIIIIEIBGIIIFBGHCFGHGFCGGIIGGIBFGGG
@2863524/1
gtaaatatatagatacaagtaggtatgatgtaagtttatatgtactcata
+2863524/1
@@@DFFDDHGGHHJJGEIGHCHIIGIGJIEHHBHGIHJJIIICGHHIGIJ
@1512764/1
aggtgctgggcctcttgtatgcgaaggtgttgaggcgcttgtggtggtgc
+1512764/1
@CCDFFFFHHGHHJJJJJJJIJJGHHJCGFHIIJJJJJJJJJIJIJIGHG
@4235200/1
ctcataacgcagccagatgccaaagttcttgatcttcactgggctcttct
+4235200/1
CCCFFFFFHHHHGJJJJJJJJJJJJHIJJJJJJJJJJJJJJJIJJJJJJJ
@1512783/1
ctgggctgcagatgactgtgcatccttgctagtaagtcctgagccatagc
+1512783/1
CCCFFFFFHHHHHJJJJJJJJJJJJJJJJJJJIIJJIJJJJIJJJJJJJJ
@4235253/1
gcgagatcgggaactatgtggttaaaaccaaaaatttgccggaagtcact
+4235253/1
CCCFFFFFHHHHGJIIJJIJJHIIJJJJIJJIJHJJJJJJIJHIJHJJJJ
@4235359/1
gtcgaaatcaacttcagtgtatcggttgggcagtagtgtgagtgcatcaa
+4235359/1
?1=D?BBDHHAFBFEGGCHFC?CGG?EHIIGIB;?B:??D?FFDHGIGGD
@1512912/1
gagggatgcgtgacgtcagcccctacgatcatcactgccgtgtcctttat
+1512912/1
???:DDDD3?2@DDEIAIEEFE<EDDD0B@@B?0?DDEIIDA;AECCEII
@5626863/1
gctcgctctccgaagggagcttgcggccgatgacctcatactccttcaac
+5626863/1
@C@FFFFFFHHGFEHJIGHGGIIIIIGIIJIJ@FGGHJHEHIEHEEHHFF
@4235639/1
ggcaaaggtagtaagtcagctgttccacttcatcatcagggatcttgccg
+4235639/1
CCCFFFFFFAFDFGBC@EIHGF>EHICGGHHIIIIGHGGGAFHGEHGGHE
@4235742/1
gtttattttgtttttctctgtgatctgtttcttggcatctatagatgtcg
+4235742/1
@@@FDFFFHH?FDIJIJIIIJGIIIJJEHIJIICEHGICHGFGCHIE?BF
@5627028/1
ctgtcaaacctaggactcgaggttggtcgtctaccgggca
+5627028/1
1=;BD?A:2CDD:AEE@EA;CA1<C:E<C0CDDD4@66D0
@4235777/1
ctttgttttatttaaaaagcttaagttgaattctacaaatgcttctt
+4235777/1
?@@DDBDDHDBDDHBEHGGGIEHCFHIIIIGIGHIII9EHHEBDHGG
@4235817/1
gaggaagtaggtgctgggcctcttgtatgcgaaggtgttgaggcgcttgt
+4235817/1
CCCFFFFEHHHHGIJJJJJJJJJJJIJJJJIIJJIBFGHJHJJJJJJJJH
@4235951/1
agaatgttcgacgtgattctttaatttgacataacttttttatttatgaa
+4235951/1
CC@FFFFDH?HHFFEEHHIGGIHGIIIIIIIIIIHIIIIIIIIIIIIIII
@1513514/1
gttattgttatgtcgatgtcgaacccaaaaatgcaattaactttattttt
+1513514/1
CCCFFFFFHHHHHIIJJJJJJJJJJJJJJJJJJJHIJJJJJJJJJJJJJJ
@2864546/1
ctctgtgatctgtttcttggcatctatagatgtcggtggcgcacagggca
+2864546/1
CCCFFFFFHHHHHIJJJJIIJJJJJJJJJJJJHIJJEHIJJJJJJJJJJJ
@4236247/1
gtggattttaatgttattattacagcatacataataaaattagaggaagt
+4236247/1
@@@FFFFFHGHHHIIJJJJJJJJJJJJJJJJJJIIIJJJJJGJJJJIJIJ
@4236378/1
gtgcgccacatcaatgttgataaaggctttattggtaaatatggcggatt
+4236378/1
CCCFFFFFHHHHHJJJJJJJJJJJJIJJJJJJIJJJJJJJJJJJIJJAFH
@6970844/1
cactcgatcactttgacagcacctaatacaccgccgcttaaaagataggt
+6970844/1
CCCFFFFFHHHHHJJJJJJJJJJJJJJJJJJJJIJJJJJJJJJJJJJJJF
@6971079/1
gcacgcagacgccttgatgacctccactttgatgatc
+6971079/1
8?@=D>DAFD?@AFGBEG@EBEE@EBFAHAD>DB>BD
@5627983/1
gttcgacatcgacataacaataacccctgctattttttttatttttattt
+5627983/1
CCCFFFFFHHHHHJJJJJJJJJJJJJJJJJJJJJJJJJJJJJJJJJJJJJ
@828422/1
gtgaaaaccgcatccaactcggatcagccgtttctgagattagcgcgcac
+828422/1
@B@DFFFFHHHHHJIJJJJJIJJIJIJJJJFGIJIJJIJJJJIJIJIHFF
@6971952/1
caaacagacaaacagacaaacagacaaacagacaaacagacaaacagaca
+6971952/1
C@@FFFFFHHFHHJIEIJJGJIIGIJJJJIIIJJIJJJJGIIJIJJJJIJ
@1515215/1
aatgtggatagctggacaaggcactggcaacgaccaatcatggacttttc
+1515215/1
@@CFFFFFHHHHHJJIJJJJJJJJJJJJJJJJJJJJJJJJJJJIJJJJJI
@3543551/1
tcactattctaggattgtgtaggtaatattattaaacgaagaacatgcgg
+3543551/1
CCCFFDFFHGDGF<EHGEE;DHHCCHHGIIIIIIIFIIIIIHIIIIIGII
@829037/1
gtttattttgtttttctctgtgatctgtttcttggcatctatagatgtcg
+829037/1
@@@FFFFFHHDDHGGGEIIHHGAHGHIHGIHIJGGEEHJCIHIIGIIFHG
@2190319/1
cgacagtggcatggaaccgctctgtcgtcgtaatgttcttaagtgcattc
+2190319/1
@?@DD?D?CFFD??BDCB:F?FGE1C8:8:D:?6<F??B?DD80/8=FFB
@4924696/1
gcctattaacattatcatcgttctcagcatggtaagaaggtggcggccag
+4924696/1
;?=BDDDDHHHHHIFCBHE?GGCFGE@GBHFA9CFCEHIC:9CA6@AGEI
@6972897/1
ctataatcttaccaacgttatttggttcaaaatttgataataaatattgc
+6972897/1
CCCFFFFFHHHHHJJJJJJJJJJJJJJJJJJJJJJJJJJIJJJIJJJJIJ
@7648896/1
gtcaaattaaagaatcacgtcgaacattctatgcttataccaccaatctc
+7648896/1
@@@DDDDDF>DD<?CFDCDHI<F@E@EFFGCGE@BACGGGDHIF=BDHED
@4925273/1
agggaatctgattgtgctgttgtggaactgcttcacctgtggccggcggc
+4925273/1
?B@FBEFFHHHGGIHIHIIIIJIIIIGIJJIJIJIJIJGHIJJJIJJJHF
@4925732/1
gtgctgggcctcttgtatgcgaaggtgttgaggcgcttgtggtggtgcac
+4925732/1
@?@FDDEDFHFFHJJEGHIHIFIGGGFGHIGEG@FHIIGGHI@@@@@AHG
@7649512/1
ctcgacagtggcatggaaccgctctgtcgtcgtaatgttcttaagtgcat
+7649512/1
CCCFFFFFFHHFFIJIEHFHIJIGIIHGHJIHHIJGIHGIJJGGIFHFGI
@118983/1
gtcacggtagcactgagtgacggcacctccgacactgaggtcacggtact
+118983/1
CCCFFFFDHHHHHJJJJGIJJJIJIJJJJJJJJJJIJJJJHIJJJJHIHH
@830299/1
gaggcgcttgtggtggtgcacgcgcttgggcagagggaatctgattgtgc
+830299/1
CCCFFFFFHHHHHJJJIIIJJJJJIJJJJJJJJIJJJGIGHHHHHFFFFF
@7649760/1
gttgttaagaggtgttacctgcaacttggccaggttagggccaacagatt
+7649760/1
CCCFFFFFHHHHHIJJJJIJIJJJJJJHIJJJIJFHIIJJJJJJJJJJJJ
@2191849/1
gccttagctgcggaatgcttagcttccttcttagagcgtcccgtacccat
+2191849/1
?B@DFFFFHHHHHJIJJIGHJJJJJIGJGIJGGIIIJJJIGIGFGHIJJJ
@2192093/1
gtctagtgtgtgtaggggaagggttaggcaacttaatttcgtggattagt
+2192093/1
C@CFFFFFDFFFDGEHHJFGHIGGGHIJIIIIJJIJJJJJJHIJFHHGH=
@4926346/1
gcaagaagtaccagaaacgggacttagccacaatctggtctggagagaag
+4926346/1
CCCFFFFFHHHHHJJJJJJJJIJJJJJJJIJJJJIJJIIIJJJJJJJJJE
@7650147/1
gtggaactgcttcacctgtggccggcggcacgcagacgccttgatgacct
+7650147/1
BB@FFFFFHGHHHJJIJGFHIGIIJJIJIJJJJHHFFFDDDDDDDDEDDD
@2192216/1
ggtcattacactccaatctatatcgtaaccattgtcttctttgacgggca
+2192216/1
<??1BDAD:A<D;EE;E;FEDFBBCFECC<FBCEEEDEDADDI@DDD@DD
@119603/1
agtgacggcacctccgacactgaggtcacggtactcgcggtacatgttgt
+119603/1
@@?DDDAD6F<FFB@F?EH@DH@EFHHHHII6B6BBFHGB@=BAAB@CDB
@830973/1
gtgctgggcctcttgtatgcgaaggtgttgaggcgcttgtggtggtgcac
+830973/1
CCCFFFFFGHHHHJJIJJJJJHIIJEHHIJJJJJJJJJJJJJIJJHHIJG
@119693/1
attgacctttcctaggagtgactttcccgtttccaatctccaagacagga
+119693/1
@@CFFFFFHHHHHJIJJJGHIJJJJJJJJHIJJJJJJJJJJJJIJJJJJJ
@7650682/1
gcttattctgcatacctgccatgcgctggtaagcgctatggactgctgcc
+7650682/1
@@@DDDDAHBFFDGECGFHIGEE;@GHGH?CGIIIGIGBGHGBFIHICHH
@119893/1
gcgagactcataacgcagccagatgccaaagttcttgatcttcactgggc
+119893/1
CCCFFFFFHHHHHJJJJJJJJJJJJJJJJJJIIJJJJJJJJJJJJJJIJJ
@831410/1
ggagtgagcacgggctctgtgcctggctcccatgtcacggtagcactgag
+831410/1
CCCFFFFFHHHGGIGGIJJIIJJJJJJJJJJJJJIJJIJJHGIJJJJIJI
@3546008/1
agcatggtaagaaggtggcggccagaatctagacatgcacagctcttgca
+3546008/1
CCCFFFFEHHFHHGJHIIIGJJIIIJJJIJGJJJJJJJJJJJJJIJIJIJ
@7651443/1
tgggcctgttttggtagcggcggcgcggtccgtgaggagcatgctcgcca
+7651443/1
CCCFFFFFHHHHHJHIJJJJJJJJGEDD>BDBABBBBABB@CCCCCBBD0
@120440/1
gcttgtggtggtgcacgcgcttgggcagagggaatctgattgtgctgttg
+120440/1
@@CDDDDDBFFHHIGGGECEDEDHEHHG;BDEBDCBDGIIGG@FHGG@CE
@831938/1
gcagagggaatctgattgtgctgttgtggaactgcttcacctgtggccgg
+831938/1
CCCFFFFFHHHHHJJJIJJJJJJIIJGIJJJJJJJJJJJJJJJIJIIJJJ
@120621/1
gttgaggcgcttgtggtggtgcacgcgcttgggcagagggaatctgattg
+120621/1
@@@DDFFFHHHFHIIJFHIGGIJIIJJIJIIGHJJJEHIIEEHHFFBDFD
@1515673/1
gtggtggtgcacgcgcttgggcagagggaatctgattgtgctgttgtgga
+1515673/1
@?@DFFFAFFHFGIHJJGGJIGHGIFEBGGHHIGIGIJFHGGIGHHIGG@
@1515853/1
gtcagcatgtcgcatagaatctgactggtcattacaattacctgattcgt
+1515853/1
CBCFFFFFHHHHHJJJJJJJJJJJJJJIHHIJJJJJJJIJJJJJIJJJJG
@4237245/1
gtgctgttgtggaactgcttcacctgtggccggcggcacgcagacgcctt
+4237245/1
@@BFFFFFHHHHHJJJJJJJJIJJIGHJIJJJIJJIJEHFFDDDDDDDDD
@1516093/1
cttagtacgagtttgttttgcgtttaacgaaatccaaacgagaccgtgtt
+1516093/1
CCCFFFFFHHHHHJJIJJJJJJJJJJJJJJJJJJJJJJJJJJJJJJJJJJ
@2864902/1
catacataataaaattagaggaagtaggtgctgggcctcttgtatgcgaa
+2864902/1
CCCFFFFFHHHHHJJJJJJJJJJJJJJJIJJJJJJJJJJJJJJJJJJJJI
@2864949/1
gttcaccaagctagtggcgttgatgtcgcaagatagtgagacattcactt
+2864949/1
CCCFFFFFHHHHHJGIJJJJJJJJJJJJJJJJJJJJHIIJJJJJJJJJJJ
@5629634/1
tcctcatcttgtatagaggaggcttgggctcgctctccgaagggag
+5629634/1
@@CFFFFFHGGCFFCGGHIIIIBHIGEIIEIIDHGIIIAD@@GG6@
@4238312/1
cttgtattcaaaagaaaacctagaatcactggttcaaattcaaataaaat
+4238312/1
8=?DBDDDHHHDHBBHBGHI@CGEHDHHGFCG9?FHHIGCEH@DGEEDF?
@2865665/1
gcttgggcagagggaatctgattgtgctgttgtggaaccgcttcacctgt
+2865665/1
CCCFFFFFHHHHHJIGJJJJJJJJHIJJJIJJJJJJJJBHIJJJJJJJIF
@2865825/1
tgtgatctgtttcttggcatctatagatgtcggtggcgcacagggcacgc
+2865825/1
@C@FFFFFHHHHHJJEHJJJJJJJJIGIGHIIIIIJJJIJJJIJJJJIII
@4238627/1
ggcacctccgacactgaggtcacggtactcgcggtacatgttgtgtacac
+4238627/1
CCCFFFFFHHHHHJJJJJJIIJJJJGHJIJJJJJIHJJJJJJJJJJJIEC
@2865967/1
ctcggactaaattgttctatcttcatcctaccagccagattgaacctttc
+2865967/1
CCCFFFFFHHHHHJJJJJJJIJJJJJJJJJJJJIIIGIJJJIJIIJIJJH
@1517813/1
gtcacggtagcactgagtgacggcacctccgacactgaggtcacggtact
+1517813/1
C@CFFFFADDHFHIJJJHIIJJIJJIIIJJIJIIJJJIJJHIIJJJEHHH
@6973434/1
cctcaacagacacagagctctgtgacggctcttcttctttctgtacattc
+6973434/1
CCCFFFFFHHHHHJJJJJJJJJJJHHHIGIIIJIIJJJJJJJJJJJJJJG
@5631311/1
gaggaagtaggtgctgggcctcttgtatgcgaaggtgttgaggcgcttgt
+5631311/1
C@CFFFFFGHHHGIIJJJJJJJJJIIJJJIIGHIJDFGHIHIIIJIIJJH
@3547381/1
gtggaactgcttcacctgtggccggcggcacgcagacgccttgatgacct
+3547381/1
C@CFFDFFHHHHBHIIIIHIIIIII<FGHIIIIFHFFFDDDDDDDDEDCC
@5631467/1
cacaggggtgtacatcatggaaggaagatgcctcatcacaacatctaaag
+5631467/1
=??D??DDDC0AD?EDGGFICGFH@EGGFGHIIIGGGGGCGFFHCECCDF
@2866863/1
gtcttcaacggaagagattccatttcccgtttagcagcttcatccagagg
+2866863/1
CCCFFFFFHGHHHJJJJJJJJJJIJJJJJJJJJJIJJJJJJJJJJJJJJJ
@5631787/1
gtggattttaatgttattattacagcatacataataaaattagaggaagt
+5631787/1
BBBFFFFFGHHHHJJJJJJJJJJJJJIJJJJJJJJJJJJJJJJJJIJJJI
@2867083/1
gccctcttcctcgggttggaatgattctggtgggttgtcctgcagagctt
+2867083/1
CCCFFFFFHHHHHJJHIJJJJIFJJJGIGIGI;GGHIJJIJJJJJJIJJJ
@1518686/1
gtacacctgagcgagactcataacgcagccagatgccaaagttcttgatc
+1518686/1
@BCFDBEFHHHHGGIIJJJIJJJGBGIIIJIEHHIJEHICHHIJJJJJJI
@2867316/1
ccacaatatattcgtgaaaaccgcatccaactcggatcagccgtttctga
+2867316/1
CCCFFFFFHHHHHJHHIIJJJIIGHJJJJJJIJJJJIIIJJIJBGIHGII
@5632240/1
cttagccacaatctggtctggagagaagatcctcatcttgtatagaggag
+5632240/1
CCCFFFFFHHHHHJJJIIJJJIJJJJJJJJJJJJJJJIJJJJJJJJIJGG
@6974503/1
cgcgttctcatgtaatttttaatgttctccaaatcgacgactcctgtggc
+6974503/1
CCCFFFFFGHHHHJIJJJJJJJJJIIJJJIIJIJIIIIJJJIJJIIIJJI
@2867543/1
gagagaagatcctcatcttgtatagaggaggcttgggctcgctctccgaa
+2867543/1
CCCFFFFFHHGHHJJJGIJJHGIGHFHJIJIJJJGGEGGIJEGIJIJDGI
@4929017/1
gcttcacctgtggccggcggcacgcagacgccttgatgacctccactttg
+4929017/1
CCCFFFFFHHHHHJJJJJJJIIJJJJJJHHHFFDEDEEEACCDDDDDDDC
@4929104/1
ggcagagggaatctgattgtgctgttgtggaactgcttcacctgtggccg
+4929104/1
CCCFFFFFGHHHHJJJJJJJJJIJJJJJJJJJJIJJIJJJIIJGGIJJJF
@1519893/1
tggtggtgcacgcgcttgggcagagggaatctgattgtgctgttgtggaa
+1519893/1
CCCFFFFFHHHGHJJJJJJJJJJIIJJHJJJJJJJJJJIJIFIIJIJIJJ
@1519965/1
gcctgttttggtagcggcggcgcggtccgtgtggagcatgctcgccatca
+1519965/1
CCCFFFFFHHHHHJIJJJJJGIGFDDDDDBDDDDDDDDDDDDDDDDDDDD
@833868/1
aggtgctgggcctcttgtatgcgaaggtgttgaggcgcttgtggtggtgc
+833868/1
@BCDDDFFHFHGGGJJJIJJJIJJIIDCFFGHIIEIIJJJJHIJJIHGHG
@1520090/1
gtaggtgctgggcctcttgtatgcgaaggtgttgaggcgcttgtggtggt
+1520090/1
@CCDFDFFHHHHFIJJJJJHIJJJJJJJJCFGHIGIIIIIJJJHGIIIIG
@4929935/1
gtcacggtagcactgagtgacggcacctccgacactgaggtcacggtact
+4929935/1
@@@?DD<22<CBDGGEAACHAHG8GHIIIIA?F:FCGGIHC@GEFG5=B;
@2868446/1
gacgatttcaccagtggtcttcttgaacttcttcaattgacgcaagaagt
+2868446/1
C@CFDFDFHHHHHJHGEHHIJJIIA@GGHIGIJJJJJJICHIIJJIJJH9
@2868474/1
aactgggtgcgtgcaggatcctcgtcattgcctggcatacaaggcaaagc
+2868474/1
@CCFFFFBFFHFHIIHJJIIIIHGIIJIJGIJIJJJJIFIGJIJIIJIJH
@5633829/1
gccagccttaacgtacgactccaacgccccctggcgtaaaataacgtcaa
+5633829/1
CCCFFFFFHHHHHIIJJJJJJJJJJIJJJJJJJJJJHIJJJJJJJIEHHF
@5633918/1
ctttcttttgcgagctgctgccgaaagattagagtcgtcttctacttctg
+5633918/1
@@@FFFFFHHHDFHGIJIJJJJEDFHGGFHGGII9DDFEGIIGGHGFHG9
@4930626/1
ggatggagtgagcacgggctctgtgcctggctcccatgtcacggtagcac
+4930626/1
CCCFFFFFHHHHHJJGHIIIJIJIGIJJGIJJIJJJJJJJJJJJBGIEII
@5634234/1
caggggttattgttatgtcgatgtcgaacccaaaaatgtaattaactttt
+5634234/1
CCCFFFDFHHHHHHHIJJJIIJJIIJJJJJJJJJIIJJFIIIIJJJIJIJ
@6976075/1
ctcttgtatgcgaaggtgttgaggcgcttgtggtggtgcacgcgcttggg
+6976075/1
CCCFFFFFHHHHHJJJFGHHJJJJIJJJJJIJJIJJGHIJJJJJHFFFDD
@2869052/1
gtctgtttgtctgtttgtctgtttgtctgtttgtctgtttgtctgtttgt
+2869052/1
@8?DDBBDD??FHHHGH<FHGHH@GG:ECDFHGGIIIGIIIGHHGGHIGB
@5634345/1
cctggcaatacaacaacgacaagctgcaactgtacgaatgtgctcttgag
+5634345/1
CCCFFFFFHHHGFGGGIGFGIJIDIGIJIGGCFFIGHEGIIIGJIJJJGH
@2193935/1
cgtttagcagcttcatccagaggcaagcgctccaagttgcttggaggctt
+2193935/1
CCCFFFFFHHHHHJJJJJJJJJJJJJJJJJJJJJJJJJJJJJJJIJJIJJ
@2193956/1
cagcatggtaagaaggtggcggccagaatctagacatgcacag
+2193956/1
@?@;B??:DFDFDFIIAA:3<?8@DB;B??D???DFDBBFAF8
@1521348/1
aggcgcttgtggtggtgcacgcgcttgggcagagggaatctgattgtgct
+1521348/1
@@@FFFDFFFHHHFHFHIJJIIIJIIJJIIIFIJJJGGEIIJGIJJHHHG
@121302/1
gtgctgttgtggaactgcttcacct
+121302/1
@==DDADDAFF=BEG:E:IA<:3CB
@2194106/1
caacaaataaactttttaatagacaaatacaacgaaaccaatttagaata
+2194106/1
@@@DFFFFBDABFHIIEHGIGG>HDHIFCECEH@?GDGHBD?DBFHHBGG
@1521493/1
ctggagagaagatcctcatcttgtatagaggaggctt
+1521493/1
@@@DDDDD=BFHBDBGGGIIHIC??FH><HEIG@DH>
@121359/1
ggtgcacgcgcttgggcagagggaatctgattgtgctgttgtggaactgc
+121359/1
@@@B7DD?:FA@FHH?DD??B@6?BDDGHD?DF?BFBD9D<;;C@=C;C3
@3548251/1
ggacttttcttcaatatccacataagtaacttcaaatgattgctcagatg
+3548251/1
BCCDDFFFHHHHHJJJJIJJJJJJJJJJJJJJJJJJJJJJJJJJJJJJJJ
@7652636/1
gcaccagttcatacttgggcacagttcctcgacgagcaagtagttcttga
+7652636/1
CCCFFFFDHHHHHJJJJJJJJJJJHIJJJJJJJJJJJIJJGIJIJJJJJJ
@2194475/1
tgtacacctgagcgagactcataacgcagccagatgccaaagttcttgat
+2194475/1
@@@FFDDDHGDHHJIJGIJJJIGJIJIGIIJIIJJIIJJGC@BFHHHJJJ
@3548558/1
ggcaggttgaactcacaccattcaatttaaaagaaactgggtgcgtgcag
+3548558/1
??<BDDBBCAB?DHBFGGGAHBHDAB?FFFHGCCCHIIGA@?DEDHGGHE
@7652993/1
ctctttacaagtagactcatctttagcacttggttcgtcttttgaagatt
+7652993/1
=@@FFFDBDFHHHIHEEHBEIEHIBFEFHGIIIIIGGBCHBBHEG>B4DH
@1522223/1
cgagtatccttgggctccgcgaacgcagttttcgaccttattatgtgtag
+1522223/1
B@@FDFFFHHHHHJJJJJJJJJJJJIJJIJJJHJGIJJJJJJJIIIJHHG
@4240149/1
ggcgtaaaataacgtcaatacattggatctcctcagtaggatggcaa
+4240149/1
@<@AADD;<AFDDECGHG@HCHEH<FFI9EDCHGHCDGF@<?D=9?D
@7653340/1
cactcggacgcgacggccgtccgccagacgttctggtttgccaaacttgg
+7653340/1
@??DBDDDAFFHAFGHIGBGBIHBE<B;DBC=;;@CCCBC<:@><?CCCA
@122097/1
cttgtatttgttatgtaaccactccatactttgtttcatttaaatttacg
+122097/1
CCCFFFFFHHHHHIJJJJJJJJJFHGIIJJJJJHIJJFGJJJIIJIJJIJ
@7653598/1
gggaattggtagcaacttgaatgtgagtttttatcggaagccaatcttca
+7653598/1
@@CDDDEFHAFDHIJIJIEFGHHHIGECHHIJGIGIIIJJIIJHIIIJII
@122267/1
ggaagtaggtgctgggcctcttgtatgcgaaggtgttgaggcgcttgtgg
+122267/1
CCCFFFFFHHHHHJJJIJIJIJJJIJJJJGGHJ?DGHIHGIIIJJJJHIJ
@122650/1
ggcctcttgtatgcgaaggtgttgaggcgcttgtggtggtgcacgcgctt
+122650/1
@CCFFFFFGHHHH@HGHGIGG3CFGGGIIIIIIIIIIIGAGIIIIIHHFC
@122771/1
ccagtttcttcatctcagtatgtatgtgtcggtccccagctccgaagttc
+122771/1
CCCFFFFFGHHGHJJJIJJJJJJJJJHJIIGJJJJEIJGJ@GIIJIJHJI
@2196377/1
agtaggtgctgggcctcttgtatgcgaaggtgttgaggcgcttgtggtgg
+2196377/1
?@@FBBDDBBBAHCFGGEHGHGHFGH1CFG1?DFHCHIDEGIGI@=F@;=
@7654899/1
atcaaacgctattaattcattagcgaaaaacttacttttcacttttaaaa
+7654899/1
CCCFFFFFHHHHHJJJJJJJJJJJJJJJJJJJJJJJJJJJJJJJJJJJJJ
@4241536/1
ctctatactttgcattaaaataatgcccattttcacaggcaagggatcct
+4241536/1
CCCFFFFFHHHHHJJJJJJJJJJJJJJJJJJJJJJJJJJJJJJJJJJJJJ
@2196830/1
ccaaaatattttttacgatttttgtctgtctgtctgtctgtccgtttgtt
+2196830/1
CCCFFFFDFHHHHJIJJGJIJJJJIIJIJJJJHIIJHIJJGIJJJJJJJJ
@1524224/1
ccgggaattttgtttggtatctgataccgacacatggtaggttccatgga
+1524224/1
@@CFDFFFHHHHHJJJGGHHIIGHIJJIJIIJIHEF@GGGIBDHGIJIIE
@1524442/1
ctggctcccatgtcacggtagcactgagtgacggcacctccgacactgag
+1524442/1
BC@FFFFFHHHHHIJJJJGHJJJJJJJJIJJJJJJJJJJJJJJJJJJJJJ
@7655483/1
catgattcatccacaaattccaacccttgcgtttcaaaacaattcatttt
+7655483/1
CCCFFFFFHHHHHJJJJJJIJJJJHJJJJJJJJJJJJJJJJJJJJJJJJJ
@2197411/1
gttattgttatgtcgatgtcgaacccaaaaatgtaattaacttttttttt
+2197411/1
@CCAFDFDHGGHFHGGHIGHIIJJGGIGGGEHE?<@FIEGHIIGGIJJJH
@2197787/1
ggattttaatgttattattacagcatacataataaaattagaggaagtag
+2197787/1
@@@BDDDDBFHFH>DAFHCFHEGGHEGCGDHBHD4CDG9CF@D>B;?FG?
@7656120/1
gggctctgtgcctggctcccatgtcacggtagcactgagtgacggcacct
+7656120/1
CCCFFFFFHFHHHJJIIJGIIJJGEGIIJEGGJJJJJJGHIEIIJIHJJH
@7656247/1
ctgctgttcttctagtttcttctctttgcagcttttgacagagcgggagc
+7656247/1
CCCFFFDFFHHHHJIHIJIJJJJJIJ<CEFGHIHJJGCHJJIGGHIIGEA
@1525273/1
gcactgagtgacggcacctccgacactgaggtcacggtactcgcggtaca
+1525273/1
CCCFFFFDAFHDHIGIIGIJIFEGGIJHBBDFGGIJIFEHIIHIIF=BE@
@2198162/1
tttttaaactcatattttcatggtaccaagttatgaatttttcaaatcgc
+2198162/1
CCCFFFFFHHHHHIJJJJJJJJJJJJJJJJJJJJJJJJJJJJJJJJJJIJ
@7656483/1
gtcttgttaatgcctggccctcagcgacatgtaagagttcaatggggaag
+7656483/1
CCCFFFDFHHHGHJJJIGGIJIJJJJGIJJJJJJJIJHIIIJDHGJJGII
@835029/1
ccatcttgtattcaaaagaaaacctagaatcactggttcaaattcaaata
+835029/1
?@@B??D?C?DDFEIEEB;:A:F@GEE9EHCH@>BC??11C<C><:?:0B
@6294296/1
gtacacctgagcgagactcataacgcagccagatgccaaagttcttgatc
+6294296/1
BB@FDDDFHHHHHJJIJJJJJJJJJIJGIJJJJJIIJIJJJHIJJJHIJJ
@5634615/1
gtttttaatatttaaataaccgctttttactacatgcataaacatacata
+5634615/1
B@BFFFFFHHFHFIJJJIIJJIJJJJJJGIIIJJJJIJJJJIJJJJJJJI
@835447/1
tgcaacttggccaggttagggccaacagattgtttgagatgtttgtgaaa
+835447/1
?@@DDDFFHDHHGGIHEIHGI@GCGHCHGGEF?FGD>D@EHGIIIDCGIJ
@2869602/1
gggaagtaaatgcatctgtccttatttccgacccacaaacaattaagcct
+2869602/1
CCCFFFFFHHHHHJJJJJJJJJJJJJJJIJJJIIIJIJJJJIJJJDFHIJ
@835586/1
caagtatacagcgtcctaacgaaacagcgcaaatgagaaagctatctatt
+835586/1
@@@DDDDFFFFHHGHGHIIGEFGEFFGHGDDB@BD<B4BFAHGGGIGGHI
@4931734/1
caccagtggtcttcttgaacttcttcaattgacgcaagaagtaccagaaa
+4931734/1
CCCFFFDFHHHGHJJJJJJJJJJJJJIJJJJJJJJJJJJJJBGHJJJJJJ
@1526391/1
gtagcactgagtgacggcacctccgacactgaggtcacggtactcgcggt
+1526391/1
CCCFFFFFHHHHHJJJIJJJJJJJJJJJJJIJJIFGIJIIIIJJJJJHF>
@5635476/1
ccacccggcaccactcccgggtgaggatgcactacatttccgtccatcat
+5635476/1
?@?DFFDAHHHHGGIGHHBBEGBFDECHIDDGDFBEHIGFCFFEHIIIGG
@835934/1
cggcagatgaggatacctcaacttcatcttatacttatccaagaaatatt
+835934/1
C@CFFFDFHHHGDHAEGHIIHGHHIGJJIJJJJIIIII@HIJJGIJIJJI
@6295007/1
gccatattcaaatgggaagtggtgataaagataagtataggctcaaaacc
+6295007/1
CCCFFFFFHGHHHJJIJJJFIHEHJJJJJJIJJJJHIIIIJJJJJIJJIJ
@2870030/1
gaaggtgttgaggcgcttgtggtggtgcacgcgcttgggcagagggaatc
+2870030/1
@@@FFDDFHHHHHIJJJJJGGGIIIIIIJJJIIIIJGIJJJH?EHFEFED
@2870033/1
gtggtgcacgcgcttgggcagagggaatctgattgtgctgttgtggaact
+2870033/1
CC@FFFFFHFHHHJJJJIJJJJJJJGGJIJJGIJJJJIJJJJJJIJGGIJ
@1526769/1
attagatttttttttgtgtgtgcattattacattttttataaacggtaca
+1526769/1
@@@DD?DDHFHFHIIIHGCFDBDABFBBGGCGIGDGGHGIIGI>EGDEHE
@6295367/1
tcctcatcttgtatataggaggcttgggctcgctctccgaagggagcttg
+6295367/1
@@@FDFFFHHDHHGIIIBFGGBDEHGFGHHGGEGDDFGEDAHIG=@@AG=
@1527147/1
gttgtgttgaccaataatgggttaatcagactatagttagtatagttata
+1527147/1
CCCFFFFFHHHHHJJJJJJJJHIJJJJJJJJJJJJJIIJJIIJJJJGIJJ
@836460/1
cagccagatgccaaagttcttgatcttcactgggctcttctctgggattt
+836460/1
CCCFFFFFHHHHHJJJIIJJJJJJJJJJJJJJJJIJJJJJJJJJJJJJJJ
@5636348/1
ctggagagaagatcctcatcttgtatagaggaggcttgggctcgctctcc
+5636348/1
@C@FFFDFDFDHFIJJIJJJJIIIGHIIEDGCFGGGH?GFCEHIICGGEG
@2870683/1
gcctcttgtatgcgaaggtgttgaggcgcttgtggtggtgcacgcgcttg
+2870683/1
@@@FFFFFHHHHGIIGHIAEFHIIIIGIIIIIFHGBDFGGGGHIIIHFFD
@4933065/1
ctgacacctcacccagggcgggatatggaattttaatttatgcccccttt
+4933065/1
CCCFFFFFHHHHHJJJJJJJJJIJJJJJJJJHHHHFHHFFFFFFEDDDDD
@2870846/1
ctcttctaaagcaaacaatgagacctgtgcaacccatttgatgctgacac
+2870846/1
CCCFFFFFHHHHHJJJJJJJJJJJJJJHIJIJJJJJIJJJJJIJJJJJJJ
@6976225/1
gcatacaaggcaaagcaccgacgacgacactgtacagttagaaatgttac
+6976225/1
CCCFFFFFHHHHHJJJJJJJJJJJJJJJJJJJIJJJJIIJJJIJJJJHHH
@6976229/1
gaaacaaacactaaatgtaaatttaagcatcccacaatatattcgtgaaa
+6976229/1
CCCFFFFFHHHHHJJJJHIJJJJJJJJJJJJJJJJJJJIJJJJJJIJJJJ
@6976236/1
aaacagacaaacagacaaacagacaaacagacaaacagacaaaccgacaa
+6976236/1
CCCFFFFFHHHHHIJJJJJJJJJJJIJJJJIJJJJJJJJJJJJJJJFHIJ
@836951/1
gtgctgggcctcttgtatgcgaaggtgttgaggcgcttgtggtggtgcac
+836951/1
CCCFFFFFGHHGHJIHIJJJIIIIJGHHHIJJJIJJJJJJJJJJJHHJJI
@4933567/1
gtgctgggcctcttgtatgcgaaggtgttgaggcgcttgtggtggtgcac
+4933567/1
CCCFFFFFGHHHHJJIJJJJJJJIJCGFHIHIJJJJJJJJJJIJJIHIJI
@6296196/1
gctgtttctcactagtaagagcttttcgtataatatgatatgatgccgac
+6296196/1
@@@FDDBDF<FBFDCAGGGEHIHCDHGD2C?EEFHEBGGGEGEHFEEHII
@6976567/1
cttgattctctttgaacatataggaagtactggcctggctacttgatgct
+6976567/1
CCCFFFFFHHHHHIJJJJJJJJIIGHGIGIJI<FHIGIIJIIJJJJJJIJ
@5637671/1
cacttagcttcgggttggacgaccaaaactgatataagtaaatctggatt
+5637671/1
CCCFFFFFHHHHHJEGIIIJJJJJJJJJJJJJJJJJJJIIGGIJJJJJJJ
@4934141/1
cacagttcctcgacgagcaagtagttcttgaagcacagacacaggtgtct
+4934141/1
@C@FFDFFGHHHHJJJJJIIJIFIIIIJIJJIJJJJIJIJIJJJI8CFHI
@1528698/1
tccaggtaatataacctccaattcaaccttatcattaccaatcggtaaag
+1528698/1
CCCFFFDFHHHHHJJJJJJJJJJJJJJJJJJJJJJJJJJJJJJJJJJJJJ
@837592/1
gcgtgatgaggttcaccaagctagtggcgttgatgtcgcaagatagtgag
+837592/1
CCCFFFFFHHHHHJJJJJJJJJIJHHJJJJJJJJJJJJJJJJJJJJHIJJ
@3551038/1
gtcaaattaaagaatcacgtcgaacactattctatgcttataccattaat
+3551038/1
?=@DADDDFH><?ECEDEGEGHIGEH@GHHGGIIIIIIIFIIIIGIGIII
@3551154/1
gttgtctaacgtcggattcaattcggaacatagaaatttgtgtaacccaa
+3551154/1
@CCFFFDFGHHHHIIGHJJEIJJJIJEGEHIJEC??GCGGD@BDIAGGIJ
@2198423/1
gccagatgccaaagttcttgatcttcactgggctcttctctgggatttcc
+2198423/1
CCCFFFFFHHHGHJHHJJJJJJJJIJJJJJJJIJJJJJIJJJJJJJJJJJ
@3551283/1
cttcttctttctagtgcctgataagcccagacctagcccaaattcttctt
+3551283/1
@@@FFFFFGHHHHJEHIIIJJIJJHBGIJIIJJJJE@HIJIJIIIJIIHJ
@124732/1
gtggtgcacgcgcttgggcagagggaatctgattgtgctgttgtggaact
+124732/1
?@@DBBDDHHGDABHGGIJEGEHBGGIJCGIGIGG?DEGIHGIGGGGGIC
@2198504/1
gtgataatgtcataaagttgacaataatctataattaattactttaaatc
+2198504/1
B@@FFFFFHHHHHJJJJGIJJJIJJJJJJIIIIJJJJJJJFHJIIIJJJI
@124914/1
ctctgtgcctggctcccatgtcacggtagcactgagtgacggcacctccg
+124914/1
CCCFFFFFGHHHHJJJJJJIIJJJJIGHJJJJJJJJHIJJJJJJJJJJJJ
@125012/1
gcaaagataagatgaagaagaggagcaaatggaaaaaaaaattggtgaaa
+125012/1
CCCFFFFFHHHHHJJJJJJJJJJJJJJJJJJJJJJJJJJIIHGIJFGIJJ
@1529691/1
gaaacaaacactaaatgtaaatttaagcatcccacaatatattcgtgaaa
+1529691/1
CCCFFFFFHHHHHJJJJIJJIJJJJJJJJJJJIJJJJJJJIJJJJJJJJJ
@1529992/1
aatttatcttcaaatgacgacaccacagttccagtctcaggcacattgcc
+1529992/1
CCCFFFFFHHHHGJJJJJJJJJJJJJJJHJJJJJJJIJJJIJJJJJJJJJ
@125431/1
aggtgctgggcctcttgtatgcgaaggtgttgaggcgcttgtggtggtgc
+125431/1
BC@DDFFFHHHHHJIJJJIJJIJIJJJCFHHIEHIGIJJJFHIJIJI@DG
@4243475/1
ccggcacgcatcgtgaggtctttggagccctgtccaacggtagatggaac
+4243475/1
@@CFFFFDFHHHHGGIJIEHHGIGEEHEIGHDHIIIJIIIBFFHCGGHGE
@1530425/1
gtttattttgtttttctctgtgatctgtttcttggcatctatagatgtcg
+1530425/1
BCCFFFFFGHFHHIJJJJJJGHHEIJIJIIJEIIJJIJJJJJJJIJJJIJ
@126283/1
ggcagttcgtcaacaagacattactagctgagaatatttttttccgttta
+126283/1
CCCFFFFFHHHHHJJJJJJJJJJJJJJJJJJJJJJJJJJJJJJJJJJJJJ
@2200404/1
gggttgtcctgcagagcttgccacatcttgtaagcagcctgacgcttagc
+2200404/1
@@@BDDDAF<FBHHEHIIGIIIIHEGCHIIHG>FEHCDGFH9GEGFHGCG
@2200429/1
ggcggccagaatctagacatgcacagctcttgcagccatccaacgggatt
+2200429/1
@CCDFFFFHHGHHJIIJIJJJJIIIJJJGIJGIIJJGIIIJIIJDHIIII
@3552945/1
gtgcattattacattttttataaacggtacatctagagtataaaaaactg
+3552945/1
CBCFFFFDHHHDHIJJJJJIJJJJJJJHJIGIJJJJIJEHIIGIJIIJJJ
@2200635/1
gtgctgggcctcttgtatgcgaaggtgttgaggcgcttgtggtggtgcac
+2200635/1
CCCFFDDDHHHGGIIJIJIIJIJIIEFGHHGHIJJJIJIIJJGEHBGGGI
@3553103/1
ctcatcttgtatagaggaggcttgggctcgctctccgaa
+3553103/1
@@@DDDDDBHBFFDGGHBB?:F?<<F>@?:0B@9:D?:?
@2200825/1
ggcgggatggtcgtttgaaaaattgacggccagccttaacgtacgattcc
+2200825/1
@@<D?1A@DFHDAIEA1DDCEHEHIGB??;AH65;CDC@E;AB?BACAA>
@7659163/1
tcgcacgttggcagtaatagtacaagtgaaaagtcacttgccgatggtag
+7659163/1
@@?DBDDDFHHHFGCFGGHJFHHGIJAEHGHJIDFIJGIGHIJHGHG9BF
@2200999/1
agcacttggttcgtcttttgaagattctgatattgatagttttttcattc
+2200999/1
CCCFFFFFGHHHGIJJJJJJGIIHIJJJJFIHJIIJIJJHJJJJJIIIJI
@7659365/1
ggcgtcgattgcggtatcggcgtcgcttgcggtaccggcgtcggttgcgg
+7659365/1
CCCFFFFFHHHHHJGGIJJJJJIIJJIJJJJJGHHHFFDDBBDD:BDDDD
@7659430/1
cgcaagaagtaccagaaacgggacttagccacaatctggtctggagagaa
+7659430/1
C@CFDDFDGFHHHIIDBHIIGI>DDE@FAFHIGIIGEHIIIIIFFD?DCH
@4245013/1
gctcgctctccgaagggagcttgcggccgatg
+4245013/1
=;=?BDDABFBFHAE6FGG:EGEIGIDHIBHB
@2201350/1
gtcgacggcgatgagagcccacgatgtaagtgcttcgggcttcaacagct
+2201350/1
@?@;BADAA@?F?@D<BHIBDDFHIECBFF8CGD@=FA;4:C@CEB;>@C
@4245112/1
ctcatcttgtatagaggaggcttgggctcgctctccgaagggagcttgcg
+4245112/1
CCCFFFFFHHHHHHHIJJJIJIHGGIGIGIJGIIHIJIIHJIGJGGIJIB
@3553775/1
gggaagggttttttaaactcatgttttcatggtaccaagttatgaatttt
+3553775/1
CCCFFFFFFHFHFHHIGIJJJJJJJJJHGFHGHIJJJJJIHIJJIIJJJJ
@1532400/1
cctttctaaggttctaaactatatctgtaccaaatttcaaccaaatccgt
+1532400/1
@@@DDDDDHHDFFCCFAEHGIIIIECHHHGGIIIIIIGFIGEGDDF@DGB
@7660048/1
ctccaaagcattctgggctgcagatgactgtgcatccttgctagtaagtc
+7660048/1
@<?DDDD>HBHDFI@<FFFFG:A?<A2A<<19:C:?@BCFGH@GDG9???
@7660148/1
ggaagtaggtgctgggcctcttgtatgcgaaggtgttgaggcgcttgtgg
+7660148/1
<@@DFBDDFFBFHIIIIBEHHIB<CHHIG=@DHGEGHIIEEIBBEGHCGD
@6296827/1
gaggaagtaggtgctgggcctcttgtatgcgaaggtgttgaggcgcttgt
+6296827/1
CCCFDFF?FFHHHIEIIIIHIJIIJJJJJJJJIIG?FGFIGGIJIJGIE@
@4935071/1
tgggcctcttgtatgcgaaggtgttgaggcgcttgtggtggtgcacgcgc
+4935071/1
C@CFFFFFHGHHGJJJJJJJJIIHHHGIJJJJJJIHIIIIJIGIJJIJHD
@1532972/1
cgcacgttggcagtaatagtacaagtgaaaagtcacttgccgatggt
+1532972/1
?@@DDDDDFGHHFHDHBHHCECHHD9CECBFEHHICHGIIFIFHHBF
@1532977/1
ggataataagttaattataccaagtttcatcgaaatcaaaccgttagttt
+1532977/1
CCCFFFFFHHHHHJJJJJJJJJJJJJJJJJJJJJJJJJJJJJJIJJJHJJ
@4935229/1
ctcataacgcagccagatgccaaagttcttgatcttcactgggctcttct
+4935229/1
@@CDFFFFBDFDGJIIIJJIGGIGIFGIJJIIHGHGIIEAD?FFDGBDHG
@5638618/1
ggcgcttgtggtggtgcacgcgcttgggcagagggaatctgattgtgctg
+5638618/1
@@@DDA@A<::DFEHHBFEFCFC@G?;DFHEHHGBG@C@FA=C=E=DG47
@4935549/1
cactgagtgacggcacctccgacactgaggtcacggtactcgcggtacat
+4935549/1
@@@FFFFFFADD6CFHAFHIIDHIIIIIFIGGHIIGFHHGIGDGFHBBCF
@4246090/1
gggaatctgattgtgctgttgtggaactgcttcacctgtggccggcggca
+4246090/1
@@@FDEEFHBFHHH@FHIIGEHIGAFFHCFHIIFEHIGHHIIEHGHGFF8
@5639075/1
gccagttataaagcatagcccgaagtgctattggcacacaggcataatgc
+5639075/1
CCCFFFFFHHHHHJJJJJJJJJJJJIJJJJJJJJJJJJJJJJJJJJJJJJ
@6297573/1
gcagcttcatccagaggcaagcgctccaagttgcttggaggcttgggcct
+6297573/1
CCCFFFFFHHHHGJIJJJJJJJJJJJJJIIGHIJJIIIGGIJIJJJJIJG
@5639295/1
atacataataaaattagaggaagtaggtgctgggcctcttgtatgcgaag
+5639295/1
@CCFFFFFHHGHHJJJJJJJGJJIJJJIJJJJJJJJJJJJJHIJJJJIHI
@4936075/1
ctcgtcaagcaaataaaggacatcttcaacaatctcgtggttcctctgca
+4936075/1
@@@FFFFFHHHGHIJJGIIIJIJHHGIJJJJGHIIJJIIGDHIJJJGGIJ
@2872763/1
gacgcaagaagtaccagaaacgggacttagccacaatctggtctggagag
+2872763/1
@<@FFFDDFGHCF@EEGHIIIIEBEHGHIHIIIIGGIEGIIFHGGGIIII
@1533825/1
gccagatgccaaagttcttgatcttcactgggctcttctctgggatttcc
+1533825/1
CCCFFFFFHHHHHJHJJJJJJJJJJJJJJJJJJJJJIJJJJJJJJJJJJJ
@6297872/1
gccagttataaagcatagcccgaagtgctattggcacacaggcataatgc
+6297872/1
@@@FFFEDHHHHHIIGHJIEDFFGIEEEGHIJI<GHGHGGAGHGGIEIGE
@1534206/1
ctgtttcttggcatctatagatgtcggtggcgcacagggcacgcttgcgc
+1534206/1
CCCFFFFFHHHHHCHIJJJJIJJJJJJGHJIJJJJIJJJIJJJJJJJJJE
@4246947/1
cccgtttccaatctccaagacaggaggctccagtactttagctttgacag
+4246947/1
BCCFDFFFHHHHHJJJIIJJJFJJHJIIJJJGIFGIGIJIJIJIJIJIJJ
@5640225/1
gtcacggtactcgcggtacatgttgtgtacacctgagcgagactcataac
+5640225/1
CBCFFFFDHHHHHJIJJIJJIJJIJJJJIIIGGIJIJJJIJIJJJJJJJJ
@4937077/1
gctgggcctcttgtatgcgaaggtgttgaggcgcttgtggtggtgcacgc
+4937077/1
CCCFFFFFHHHHHIIJJJJIIIJGHIIJIJIGIJJJJIJIGIIIIIJJJG
@838231/1
ctgagccatagcaaacagccactggcaatgtggatagctggacaaggcac
+838231/1
CCCFFFFFHHHFHJGIIIJIJIJIJIJJJIEHGHIIGIJIJHHIHJJIJI
@838261/1
cgggctctcaggcaggcaagatgggcatagtaggtaggcgtagggta
+838261/1
CCCFFFFFHHHHHJJJJJJJIJJJJJJIHIHGIIDHIJJJHIIJJHJ
@2874060/1
gtaggtgtagggtaagacacggatcgcatacaccgtgaatataagtggca
+2874060/1
@=?D?AAADDDBDGHEHFHFE<FH1:8CGFDBDBD8?FHIIIIDCHA>BB
@1535546/1
tacataataaaattagaggaagtaggtgctgggcctcttgtatgcgaagg
+1535546/1
@@@DDDBDDAFFFIIIE<FFFIA<CA<CFHIEIIIIIFIFGIIIIIFEFI
@4938214/1
gcgagactcataacgcagccagatgccaaagttcttgatcttcactgggc
+4938214/1
CCCFFFFFHHHGHJJJJJJJIHIJJJJJJJJHIJJJJIJJJJJJJJJJJI
@838860/1
cagtggtcttcttgaacttcttcaattgacgcaagaagtaccagaaacgg
+838860/1
@CCFFFFFHHHHHJJJIJJJJJJJJJJJJJGIJJJJJJDGIJJJJJJJJJ
@838961/1
gcctcttgtatgcgaaggtgttgaggcgcttgtggtggtgcacgcgcttg
+838961/1
@@@FFBFBFFHFDI?AFGAFCGGEGEEHIJJIBBF?DF:CDHGIEGHFDC
@839096/1
catggatttaggagcacgtgcagtaggaaccacagccgttggcgtcgatt
+839096/1
CCCFFEFFHHHHHIJIJJIJJJJJJJJJJJJJJJJJJJHJJJJJJJJJJJ
@839236/1
gttgaggcgcttgtggtggtgcacgcgcttgggcagagggaatctgattg
+839236/1
@CCFFFFFHHHHHJJIJIJJJIJJJIGGBHIJJIIIGIJIHGHHFFFFFD
@839359/1
ggcacagttcctcgacgagcaagtagttcttgaagcacagacacaggtgt
+839359/1
@@?DDDFFAHHHFHIJJJIJGGHEFGIIJIIIJJJIEHIJIGCHEHGFF@
@127563/1
cccgtttccaatctccaagacaggaggctccagtactttagctttgacag
+127563/1
CCCFFFFFHHHHHJJJJJJJJJJJJJJJJJJIJGHJJJJJJJJJJJJJJI
@2202042/1
ccagaatctagacatgcacagctcttgcagccatccaacgggattgccc
+2202042/1
@@@DDDDDFAF?FA4CF@BHGCG9EEG<CE<CEGBCC9BB?@0?B?DD?
@127589/1
gtgacggcacctccgacactgaggtcacggtactcgcggtacatgttgtg
+127589/1
CCCFFFFFHHHHHJJJJJJJJJJJGHIJIJIIJJJJJJJHHHHHHFFFEF
@7660475/1
gcataacgggccgcgactccgccctcttcctcgggttggaatgattctgg
+7660475/1
CCCFFFFFGHGGGJIJJJJJJIJJJJJJJJJJIHGEBD>CCCEDDEEDED
@6979898/1
cttccatgcaaaatcttatcatgcaaattgttacatttatattaactacc
+6979898/1
@@CFFFFFHGHHHJJIJJJIJJJIJJJJJJHIIJJJJJIJJJGIIIJJJI
@7660628/1
ggcctcttgtatgcgaaggtgttgaggcgcttgtggtggtgcacgcgctt
+7660628/1
CCCFFFFFHHHHHJJHJJJHHHHJJJJIJJJJJJJJHIHFHIJJJJHHFD
@6980123/1
ctcatcttgtatagaggaggcttgggctcgctctccgaagggagcttgcg
+6980123/1
CCCFFFFFHHHHHJJJJJJJIJJGHIIIJGGIJIGIJHIIJJFFHGHGIJ
@1536926/1
gaaactgcgacaccttgtggctgtgacttgtagtcaaggtggagatttta
+1536926/1
@@@DFDDAHHFDFGH@HDGHIIIGHGEHGGC?GDGDDFF9?G2D;?DGGC
@7660885/1
cagtggtcttcttgaacttcttcaattgacgcaagaagtaccagaaacgg
+7660885/1
@CCDFFFFHHHHHJJJJJJJJJJJJJJJJJJJJJJJJJGHIJJJJJJJJJ
@7660923/1
agggatcttgccgtcattgcagacggtgtggtagcgggtcggacgagccg
+7660923/1
CCCFFFFFHHHHHJJJJJJJJJJJJJCGHHIGIIHJJJIIJJHHFDDDDD
@3554855/1
ctcctttcttttttggtggcttccccattttgacagcgtcttacttcacg
+3554855/1
CCCFFFFFHHHHHJJJIJJJJJJJJJJJJJJJJJJJJJJJJJJJJJJJJJ
@3555037/1
cccatttgatgctgacacgaaacactcggtccttaccctctccaggtaat
+3555037/1
CCCFFFFFHHHHH<FFHJJIJIJJJJBHIJJJJJJJJJJJJJJIJIHIGJ
@840355/1
taggactcgaggttggtcgtctactgggcagttctcgaaatgtttcataa
+840355/1
CCCFFFFFHFHHHIJJIJJIJJJJJJJJJJJIJJJJJJJJJJJJJJJJJJ
@1537326/1
gcacgcttgcgcatgacatctatacatgccattggcgttcaaaaggttaa
+1537326/1
@@@DFDDDH=FHHIIIIIIGHIIIIIIIIIFIIIIIIIIIIIIIIIIGII
@3555216/1
tatagatgtcggtggcgcacagggcacgcttgcgcatgacatctatacat
+3555216/1
CCCFFFFFHHFFHJJIJJJJJIJJIGIIIJJJJFIGEHGJJJIJJIJIHG
@6980702/1
gttgtggaactgcttcacctgtggccggcggcacgcagacgccttgatga
+6980702/1
CCCFFFFFHHHHHJJJJJJJJJJJJJJJJJJJJJHHFFDEDDDDDDDDDE
@1537439/1
gggtcattcaatgtctccttccgtcttgggtgaggcataacggggtggg
+1537439/1
B@@BDDFFHHHGHGIIGIJJJJIJJJIIJJGFAFGGIIIJJJJGH.BFH
@1537513/1
ttcattattagacatcgacaaaacatcaagcttgtacaaaattgttattt
+1537513/1
@@@DDDEFFFDFHGEEBHDGHIIIIIIIGGG@HIJCIGGGIGGEBFDFHI
@129019/1
ccgtcattgaacaatctcgtatgatgccgtttctgtaccaataggaacaa
+129019/1
@@CDDDFFFHHHHJIIIIJJJJIG<FHHBFDHFHGHGEHIIAGD@EGFII
@3555661/1
ctgtgatctgtttcttggcatctatagatgtcggtggcgcacagggcacg
+3555661/1
@@@DADDFAHCBFGHIB<FBCGGIIAC?CD?FB>:C>EHDDHAFCBGGGG
@129117/1
gcatgatcctgtcagtgtagccttggagaccatcttcatccaaacattca
+129117/1
CCCFFFFFDHFFDGIIIJJ<CHHCAGIJ@GEGHGGEGIGBFHIIGGGGG@
@3555824/1
acggtagcactgagtgacggcacctccgacactgaggtcacggtactcgc
+3555824/1
CCCFFFFFHHHGHJBHGIGIJJJJJGIJJJJJIJJJJHIIIIIIGHJJJH
@3555839/1
ggcacgcttgcgcatgacatctatacatgcca
+3555839/1
?@@DD?DD=BDHH<G=?F?FGHGGIEDDGDBD
@129218/1
ctcatcacaacatctaaagctaagatggcatcatatggtatctgcctggt
+129218/1
@@<:DBDDDHHDHBFGF?DBH?AD9FHG;BBCHGGIIFIIHI@BAECG9?
@7662126/1
tcctcatcttgtatagaggaggcttgggctcgctctccgaagggagcttg
+7662126/1
CCCFFFFFHHHHHJIJIJJJJJIJJIIIIGGIJIIJJJJIJJJJIJJJJE
@6981442/1
ctcatcttgtatagaggaggcttgggctcgctctccgaagggagcttgcg
+6981442/1
C@CFFDFDHFDHDIBFHDFHHCFA=ED;EEBGIGIII>FGHE8;AGGIID
@4247436/1
cgccggtgtccaggtaaattgcaccgattagtgcctctaatatatcgctg
+4247436/1
@?@DFFDAFDHDHHFEHFHCHEEHCGDDFHI?BFHIGGCEGGGGIGGGGI
@129382/1
gtcacggtagcactgagtgacggcacctccgacactgaggtcacggtact
+129382/1
CCCFFFFFHHHHHJIJIIIIJJJJJJIJJJJJJJIJJJJJGIIIJJ@EHH
@129394/1
gtggattttaatgttattattacagcatacataataaaattagaggaagt
+129394/1
@@@FDDFFHHHFHHHGGIIIJJJGIHGIJGIIJJJIIIGGIHGGGICGGB
@6981580/1
gagggaatctgattgtgctgttgtggaactgcttcacctgtggccggcgg
+6981580/1
CCCFFFFFHHHHHJJJJJJJIJJIJJJJJJJJJJJJJJJJJJJJJJJJJH
@2204062/1
aaataaactttcttaaaatttcatttggtatacgcgaatttcgtttg
+2204062/1
CCCFFFDEFCHHGGHGBGHIGICFHIGEFHGIFHEGGIIIGHIIIII
@2204064/1
ggcgttactgcttaatactactcactgatttatgtagcatcatcttgtaa
+2204064/1
@CCFDFFFHHHHHJJJJJIJJJJJIJJIJJJJJIJJJJJIJJJJJJJJJJ
@2204108/1
gtgctgggcctcttgtatgcgaaggtgttgaggcgcttgtggtggtgcac
+2204108/1
@?@=DEFA3DB;AFGDEGGIIHGHI:?GHG@CFHHGADH8BA@FF5;@C@
@7662666/1
caccaggtggtagcgcgcgcggaacgccaccaggtgcgcgtagtacgcgg
+7662666/1
@??D?D?=CFHHFHAB:EFHEA;AA@/5:8A?;=.7;<;@3;@<>>88<8
@7662695/1
gtgagggcctgcaggaggagggagcggtcctggaaccggtactgcagggt
+7662695/1
@?@DDFFDFHHFHJJGIIIIEEBGIJHGHIJIG>BDGIG@BEHEFEFEF.
@6300316/1
aaatcaaataatcctctatcaagtgctcgttttgttagacttcagtgtag
+6300316/1
C@@DFFFDHGDDHGIIIGGEGIFIHGFHIHGGJIGGEHEGIJIBFHHFGH
@1540214/1
ggcagagggaatctgattgtgctgttgtggaactgcttcacctgtggccg
+1540214/1
@@@FFFFFGAHHFIGIJIIFHIGJFFHHIIIJJJJ@FHIEIIGHFHIHIG
@1540395/1
cttcacctgtggccggcggcacgcagacgccttgatgacctccactttga
+1540395/1
CCCFFFFFHHHHFIIIJIJJJIJJJJIJHFFFFEEEDEDEDDDDDDDDDA
@4940345/1
gggaatctgattgtgctgttgtggaactgcttcacctgtggccggcggca
+4940345/1
@CCDFFFFGBHHGFHIIIFHHGGIIJJIIIJIJIIIIJFEHIIIHIJHFD
@131252/1
gtcttcttgaacttcttcaattgacgcaagaagtaccagaaacgggactt
+131252/1
@B@FFFFFHHGGHJIJJJJGJIGGJIIIJIIGIC@FFEFIJJJJIJJJGC
@5643770/1
cattttagatatttgttgttcattcaactgtcttgttaatgcctggccct
+5643770/1
?@@DFFFFD>FDFHGEGHFHIEHIBFCHIIIGHBGEEGGGHCDHIIEC=E
@131273/1
atatagtttcttttttaattgttataaattcgtaattcgtagctttcttt
+131273/1
8?@FBDEFHFGHFIGIB?CCCCEGEGGFHIGII>CDFHHHAHGGGGHIII
@1540703/1
gtgaaaactaacggtttgatttcgatgaaacttggtataattatgtctta
+1540703/1
CCCFFFFFHHHHHJHIJJIJJJJJIJJIIJJJJJJGHIIIJJJJJJJJJH
@4940657/1
gggattcgtatctttcacatctttcaaaagattgaataaaaccttcgcgg
+4940657/1
BCCDDFFFHHHHHJJJJJJJJJJJJJJJJJJJJJJIJJJJJJJIJJJJJJ
@6301397/1
gaggaagtaggtgctgggcctcttgtatgcgaaggtgttgaggc
+6301397/1
?:?DBDABBAHDFGGDABEFFCGBHAFG9CF1?D@??:?BBDD7
@841163/1
ggaactgcttcacctgtggccggcggcacgcagacgccttgatgacctcc
+841163/1
CCCFFFFFHHHHHJJJJJJJJJJJJJJJJJJJHHFFFDEDDDDDEDDDDD
@841495/1
tggtgataaagataagtataggctcaaaacctaacgacatcaatcaccag
+841495/1
@@CFDFFFHHHHHJJJHHJIJJJJJJJJJJJJJJJJIIJGJJJJJJJJJI
@841825/1
ggcatctatagatgtcggtggcgcacagggcacgcttgcgcatgacatct
+841825/1
C@@DFFFFGHHHHJIIJJGIJHJJIIGGEIIIIIJIIGIJJIIGIIIIHE
@1542051/1
gtacagttagaaatgttacaacctctatactttgcattaaaataatgccc
+1542051/1
BC@FFFEFHHHHHJJIJJJJJJJJJJJJJJJJJJJJJJJJIJJJJJJIIJ
@841925/1
ggagaacaaatgtatttccttatgcatgataccgtatataacagaccaca
+841925/1
CCCFFFFFHHGHHJJJJJJJJJJJJJJJJJJJJJGIIJJJIJJJJJJJJJ
@1542071/1
catcaatttatcttcaaatgacgacaccacagttccagtctcaggcacat
+1542071/1
@??DF>DB<FHHHGHFHEID>IGECFGEGGHGHI@@DFGIGGGBDHIGBD
@132518/1
ctgttgtggaactgcttcacctgtggccggcggcacgcagacgccttgat
+132518/1
CCCFFFFFFFHHHJJJIIJJJJJJIIJJJJJJIJJHHFFFDEDDDDBDDD
@132633/1
gtcggcttgccatcgtactctatgatcaactcccgaggcttactcactga
+132633/1
CCCFFFFFGHHHFIJHGIIIHIIJJJIJIGIIJJGIIJIJJIJJJJIIGG
@6302240/1
aggggatctgctgtctgtggagctgatgcttgctgggcctcaactgttgg
+6302240/1
@@@FBDDDHAFHFIIIGEHFAHGIIHIEEHIIICGIGGIIGHIHIIHGGG
@1542353/1
gagagaagatcctcatcttgtatagaggaggcttgggctcgctctccgaa
+1542353/1
CCCFFFFFHHHHGJJJJJJJJJJJJJJIJIJJJJGIJIJJJJJJJJJJIJ
@1542368/1
ctcatcttgtatagaggaggcttgggctcgctctccgaagggagcttgcg
+1542368/1
CCCFFFFFHHHHHJIGIHIJJJJFFHIJJJIJIJJJIJIJIIIIIIIIIJ
@4942413/1
agccagatgccaaagttcttgatcttcactgggctcttctctgggatttc
+4942413/1
CCCFFFFEHHGHHGIEDHCFGEIJJIJJJJHBFEEIIIJJJJIJJCGIII
@6302407/1
gtacgagtttgttttgcgtttaacgaaatccaaacgagac
+6302407/1
@@@DBA@D?:CF?<<CAC<AEBFGIE?CBDGGIIF?FF6?
@6302526/1
gttttttcataccgtcattatccctattgaaaacaactctacacatacat
+6302526/1
CBCFFFFFHHHHHJIJJJJJJJJJJIJJJIJJIJJJJJJJJJJJJJIJJJ
@842390/1
catacataataaaattagaggaagtaggtgctgggcctcttgtatgcgaa
+842390/1
CCCFFFFFGHHHHIJJJJIJJIIIGHHGHHGHIJIJJGIIIJGHIJIGIJ
@133165/1
cacggtagcactgagtgacggcacctccgacactgaggtcacggtactcg
+133165/1
CCCFFDFFHHHHHJJGIJJJIGIJJJJJJJJJJJJJJIHIJJJIFHIIJH
@2874647/1
cttgtatttgttatgtaaccactccatactttgtttcatttaaatttacg
+2874647/1
CCCFFFFFHHHHHJJJJJJJJJJJJJJJJJJJJIJJJJJJJJIJJJJJJJ
@6302841/1
catcaatttatcttcaaatgacgacaccacagttccagtctcaggcacat
+6302841/1
CCCFFFFFHHHHHJJJJJJJJJJJJJJJJJJJIJJJJJJJJJJJJJIJJJ
@6982143/1
ctgtgatctgtttcttggcatctatagatgt
+6982143/1
@?@DDDDDFHFHFEHG>B;@@;B9F:<:AC9
@6982269/1
ctcaggcaggcaagatgggcatagtaggtaggcgtagggtaagacacgga
+6982269/1
@BCFDFFFHHGHHIGIIIJJIJJJFHIIGHIJJG@FHIJBFGGIHJJJIG
@842842/1
gtgctgttgtggaactgcttcacctg
+842842/1
@?@BD?BDDCD=<E?BFDHCHHFA?A
@842874/1
cagcatacataataaaattagaggaagtaggtgctgggcctcttgtatgc
+842874/1
CCCFFFFFHHHHHJJJJJJJJJJJJJJHHJJHIJJJJJJJJJJJJHIJJJ
@6303244/1
gtgggtgtagctttaaggggatctgctgtctgtggagctgatgcttgctg
+6303244/1
@@@FFDDFDHHHHJIIIJIIGGHIGIJJGGIIJGJIGDGEIBGGIJIDDE
@6303305/1
tagagccttagctgcggaatgcttagcttccttcttagagcgtcccgtac
+6303305/1
CCCFFFFFHHHHHJJJJJJJJJJJJJIJJJJJJJJJJJJJJJJJJJJJJJ
@7663418/1
cgcaagaagtaccagaaacgggacttagccacaatctggtctggagagaa
+7663418/1
CCCFFFFFHDHHGJJJJJJJJJIJJJJJJJJIJJJGIJJIIJJJIJIJII
@843254/1
gtcacggtactcgcggtacatgttgtgtacacctgagcgagactcataac
+843254/1
CCCFFFFDHHHHHJJJHHIJJJIJJJJJJJJJJJJJJJJJJJJJJJJJJG
@6303488/1
gtttattttgtttttctctgtgatctgtttcttggcatctatagatgtcg
+6303488/1
CB@FFFFFHHHHHJJJJJJJHIIJJJJJJJJIJJIJIJIIIJJJJJJJJJ
@6303504/1
ctgtgatctgtttcttggcatctatagatgtcggt
+6303504/1
;;@==:BAAC?A?ACGH<:AA<<A<?3CHI9A881
@2205403/1
gccttagctgcggaatgcttagcttccttcttagagcgtcccgtacccat
+2205403/1
@CCFFFFFHHFHHJJJJIJIJJIIJJIJJJJJJJJJJJIJJJJJIJJJJI
@7663699/1
agacaaacagacaaacagacaaaaaaaaagttaattacatttttgggttc
+7663699/1
CCCFFFFFHHHHGJIJJJJJJJJJJJJJJJFHIJJJJJIIJJJJJIJEHH
@843341/1
gctagtctttggagagaatgaatctaactttggaagttatgtgttacaat
+843341/1
CCCFFFFFHHHHHJJJJJJJCCFHHJJJJJJJJJJJJJJJJIJJJJJJJJ
@843376/1
gttattattacagcatacataataaaattagaggaagtaggtgctgggcc
+843376/1
CBCFFFFFHHHHHJJJJJJJJJJJJJJJJJJJJJJJJHHIJHIHIIIJ=G
@2205812/1
ctctatactttgcattaaaataatgcccattttcacaggcaagggatcct
+2205812/1
CCCFFFFFHHHHHJJJJJIJJJJJIJJJIJIJJIIJJJJJJJJJJJJJJJ
@2205881/1
ctaatgactatatttgtccagaacacgtattaattctgttttcacgttgt
+2205881/1
CCCFFFFFHHHHHJJJJJJJJJJJIIJIJJJJJJJJJJHIJJJJJJHJJJ
@2205987/1
ctgcttcacctgtggccggcggcacgcagacgccttgatgacctccactt
+2205987/1
@C@DFDDDHGHF?EEEGHIJGEGGHJIEEH?ADDCDECCEEDDA>?CDCC
@4249766/1
cggatctgatgtaaaacattccaaaatcaacaactactaataaattaaaa
+4249766/1
CCCFFFFFHHHHHJJJJJJJJJJJJJJJJJJJJJJJJJJJJJJJJJJJJJ
@7664410/1
ggcctcttgtatgcgaaggtgttgaggcgcttgtggtggtgcacgcgctt
+7664410/1
@@@DDDDDBCFDFIH;<8CFFHGG@EGAGHIIFIID?;C7B=CCCB=BBC
@6983457/1
catagtagatgtttgcatgtcagttagctttttaatacatctctgtccag
+6983457/1
CCCFFFFFHHHHHJJJJJJIJJJJJJJJJJJJJJJJJJJJJJJJJJJIJJ
@2206453/1
gtgtgtgtaggggaagggttaggcaacctaatttcgtggattagtagctg
+2206453/1
??@;AAD:CFFDFEGEII<CGFGFBFGFGD?DFFIIIEFBFFCF<DDCBB
@1544652/1
ctccagtactttagctttgacagtgtaaaacttctccgaaatctccaatc
+1544652/1
@@@DBDFBFDFHDEFGGIHFGGGDGHEFDHHIGIIIEHIIBIIIIGGIIH
@6983644/1
ctgtgatctgtttcttggcatctatagatgtcggtggcgcacagggcacg
+6983644/1
CCCFFFFFHHHHHJJJHHIGIGHHJJEHGIIIJIHGIIJJIIIIJJIJJI
@1544712/1
ctcgacagtggcatggaaccgctctgtcgtcgtaatgttcttaagtgcat
+1544712/1
CCCFFFFFHHHGHJIIIGHHJJJIIJHJJIJJJJJJIHIIJJJIGHIJJI
@3557084/1
cagcatggtaagaaggtggcggccagaatctagacatgcacagctcttgc
+3557084/1
CCCFFFFFHHHHHJJJIJJJJIJJJJJJJJJJJJJJJJJJJJJJJJJJJJ
@2206806/1
gtgggttttaatgttattattacagcatacataataaaattagaggaagt
+2206806/1
@@@DDDDDDHBB?GGCBEIIIEHB33?AEGHD?CFCGIGGFHG<<BCDF?
@2876448/1
cagtggtcttcttgaacttcttcaattgacgcaagaagtaccagaaacgg
+2876448/1
@@@BDDDBHBCDF?EEEEHHIGHIICEGGIGFFHGGGCGGHGDBHGGIHI
@3557177/1
ctctgtaggagtttcgggctcgggtttactagcctcctccttagaagttg
+3557177/1
CCCFFDFFHFHFF<FHJIJJIJJJFHIIIIHIJJJJJJJJIJJJJEIIIJ
@2206936/1
cacacttttgagaggtcaccgccggtgtccaggtaaattgcaccgattag
+2206936/1
@CCFDFEFHDHGADBCFHHGGHGG@:@@FBDEH?BDHEGEHGHGGHIGGE
@7665225/1
ggagagaagatcctcatcttgtatagaggaggcttgggctcgctctccga
+7665225/1
@@?DDFDFFDHHBHIIIIIIIEHHHGCHIFHEGCH:8DEGDGGI;C<BF;
@7665367/1
cgacgctcggacatttcaattttatttagttggtcttggttgaacggaac
+7665367/1
CCCFFFFFHHHHHJJJJJJJJJJJJJJJJJJJJIIJJJJHIJJIJJJJJJ
@3557364/1
ctccaatcctttactcgaatagtcttttctaacttgaacagtgcgatgtt
+3557364/1
@@CDADDDHHHHD@BHIIIIIIIGHBGGDHGE<?FFB?@BGCDAE:GG0B
@3557574/1
gcccaccaggccgttacagatgaactcccgtcgatgaccagcagaaggcg
+3557574/1
@@@<D=?B?1:2@GGEGIIHIC<9:9::::1DDFFBD?<??88=B@=6=@
@6984451/1
atacataataaaattagaggaagtaggtgctgggcctcttgtatgcgaag
+6984451/1
CCCFFFFFHHHHHJJJJJJJJJJJJJJJJJIJIJJJJJJJIJJJJJJIJJ
@4250924/1
tcctaacttcgcaaccactaattccagtgataaattcactctagcacgta
+4250924/1
CCCFFFFFHHHGHIJJIJIIJJJHHJJJJJJJJJJJGJJJJJJJJJJJIG
@4251254/1
gctgcacgaaccggagaagggaatgacaacgacaatcggacgcgttaaca
+4251254/1
CCCFFFFFHHHHHJHIHIJJJJJJJJJJJJJJJJJJJJIJJHFDDDDDDD
@7666263/1
tggatgtggattttaatgttattattacagcatacataataaaattagag
+7666263/1
@@@DDFFDFHHGGJJGGHIGIJIJIIJIIJJIJJJJJJIJIIJIIJIIGI
@3558139/1
gccagatgccaaagttcttgatcttcactgggctcttctctgggatttcc
+3558139/1
?@@FDFFFGGGFFIIIGIHIIJJJJIJGIIIGIJIJIJIJJCCEIJEHJJ
@7666511/1
ggacatttcaattttatttagttggtcttggttgaacggaactccaatcc
+7666511/1
CCCFFFFFHHGHHJJJJJJJJHIJJGHJJJJGHJJJJIJJJJIJGHIJII
@2877655/1
cctcatcttgtatagaggaggcttgggctcgctctccgaagggagcttgc
+2877655/1
CCCFFFFFHGHHHJJGHIGGHIJJEHEGIJBGIGIIHGGJJGIFFGIIE@
@4943661/1
cccagacctagcccaaattcttcttcttcagccggctttggtggttcttt
+4943661/1
CCCFFFFFHHHHGJJJIIJJJJJJJJJJJIJJJJJJJJJJIHIIHIJJJJ
@4251819/1
atcactcttatatgggcagcccgaacacggttaccgggaattttgtttgg
+4251819/1
@CCFFFFFHHHHHJJJJJJJJJJJIJIJJJJJJJJJJJJGJJJJJJJJHH
@2877967/1
tgggcctcttgtatgcgaaggtgttgaggcgcttgtggtggtgcacgcgc
+2877967/1
CCCFFFFFHHHHHJJJJJIJJFGHHJJJJJJJJIJJIJIJIHIJJJJJHF
@7667385/1
agtgacggcacctccgacactgaggtcacggtactcgcggtacatgttgt
+7667385/1
BCBFFFFFHHHHHJJJJJJJJJIJJGHIJJJFHJJJJJJJEHHHHFFFFF
@4945123/1
gaagtaggtgctgggcctcttgtatgcgaaggtgttgaggcgcttgtggt
+4945123/1
@@@FFFFFHHHHHIJGIJIJJJIJJJJJIIIJDGHIJHIIIIJJIJGIIH
@845116/1
cgcgtggaagttttatttctccattttgagtaactgtgaaaatgacatct
+845116/1
@@@D?DDDHHHFHIBEEGCHHBHHDHEC@EBFGAHGHGHBDCBFIICGEF
@4945460/1
ctggggaaaagatcctcatcttgtatagaggaggcttgggctcgctctcc
+4945460/1
CCCFFFFFHHHHHJJJJIJJIJJHHJJJJJJJJJJJJHGGIJJIJFIJJJ
@133954/1
cgttcacattgacaaacttaggtttgcttacagccattcccaactgtcct
+133954/1
@C@FFDFDHGDHFIJEHJGEHHIIJHIIIGGHEBGFHEIHJIFGHIHADB
@845370/1
gtgatctgtttcttggcatctatagatgtcggtggcgcacagggcacgct
+845370/1
@@@DA?DDHH?DBBEBABABHIEH>:3AEB=H@1@>DD:?608;@G@;A8
@7669475/1
gtctggtacaatgcaatttaatttgatacaaaaatattataataataggt
+7669475/1
@?@BDDDBHFF?FGHIHBAHGGGHHGI>FDGDHIIIIIIDIHICGHGII?
@846048/1
gtccttatttccgacccacaaacaattaagccttgggtaccgtagcctgt
+846048/1
CCCFFFFFHHHHHJJJIJJJJJJJIJJJJJJJJJJJJHHJJJHJJJJJJH
@134833/1
cacctgtggccggcggcacgcagacgccttgatgacctccactttgatga
+134833/1
CCCFFFFFHHHHHIJJGIJJGGHGIIHHHFFFFFDEEEEDDDDDDDDDDE
@846366/1
agcatacataataaaattagaggaagtaggtgctgggcctcttgtatgcg
+846366/1
CCCFFFFFHGHHHJIJJJJJIJIIJJGGIJHHIJIIJJJIJJJJJJJJJJ
@7669908/1
ctcatcttgtatagaggaggcttgggctcgctctccgaagggagcttgcg
+7669908/1
CCCFFFFFHHHHHJJJJJJJJJJBHIIJJIJJJIGIIHJJJJHIIIIIGG
@4946888/1
gttgtggaactgcttcacctgtggccggcggcacgcagacgccttgatga
+4946888/1
@@BFDFFFHGGGHJJJJIJFGDGIIIIIIIIGGIHFFFDDDDDDDDDDDE
@7670043/1
aattcattagcgaaaaacttatttttcacttttaaaaatacatcaggcaa
+7670043/1
@@CFFFFFHHHHFEIIJIJIGHIJJIJIIJGIJIIIIFIGHIIIJJIGGI
@846580/1
ctcataacgcagccagatgccaaagttcttgatcttcactgggctcttct
+846580/1
CCCFFFFFHHHHHJJJJJJJJJJJJIJJJJJIJJJJJJJJJIJIJJJJJJ
@4947081/1
gtgggttttaatgttattattacagcatacataataaaattagaggaagt
+4947081/1
CBCFFFFFHHHHHHJJJJJJJJJJJJJJJJJJJJJIIJJJJJIJJJJJJI
@6305227/1
gttctcagcatggtaagaaggtggcggccagaatctagacatgcacagct
+6305227/1
@@CFFFFFHHGHDGIFHHIICFFGIIG0@DHHHIIJJJJJHFDHHIIIIG
@6305362/1
cctggatattcgtatttgacacagaattcagcgacaaatacttctgcgaa
+6305362/1
C@CFFDFFHHHHHHJJJJIJJJIJJIJJIJJIJJJJJJJIIIJJJJJJJJ
@6305399/1
gttattaggtaatgttatatattttg
+6305399/1
@@@?DBDDFF>D:C:<?CFF>EH<FH
@135632/1
gggaattttgtttggtatctgataccgacacatggtaggttccatggatt
+135632/1
CCCFFFFFHHHHHJJJIJJJJJJJJJJJJJJJJJJIHIJFHIJJJJJGIJ
@847361/1
gcaagaagtaccagaaacgggacttagccacaatctggtctggagagaag
+847361/1
CCCFFFFFHHHHHJJJJJJJJJJJJJJJJJJJJJJJJJIJJJJJJJJJJI
@135854/1
cgcgacagatgtctttctagtgcgtccgtctgattctgtgatagtga
+135854/1
B@@FDDDFHHHDHHJJJJJIHIIHFGIJEFHIGIJJIIIHIIGG?BG
@847435/1
attttttttttttacattttattattttatatttttttttgtattttttt
+847435/1
CCCFFFFFHHHHHIIAGHJJDHIDHIJJEF=FHIJJJFDD>A>ADFEDDD
@6984952/1
gggcatagtaggtaggcgtagggtaagacacggatcgcatacaccgtgaa
+6984952/1
CCCFFFFFHHHHHIJJJJGHIJJFHIJIJJJJJJJIGIIIJIGIJJHGEH
@6305917/1
ctcttgtctgtgttgttgcacgcgcacggtggcggcgtaccgcgaggggt
+6305917/1
CCCFFFFFHHHHHJJJJJJJJIIJIJJJJHIJJJJJFDDDDDDDDDDDD0
@6305975/1
aaggtgttgaggcgcttgtggtggtgcacgcgcttgggcagagggaatct
+6305975/1
@BCFDDDDHHHHHJJJJJHIJHIJHHJIJJIJJJJJJJJJJHHHFFFFDE
@6985216/1
ctgaacttctcttaaacgactggattgattttgatgatttttttgtgtgt
+6985216/1
@@@DBDFFHHHHGIEHHBAHHIIHIIIBGHHIIHHICHHIIIIIBFH@@G
@2208970/1
gctgttgtggaactgcttcacctgtggccggcggcacgcagacgccttga
+2208970/1
@@@DDD;2A;?<?EF<FE<:<CD;:AFCGGBBEBEEBEDB@?;@?/98A:
@1547329/1
cggtagcactgagtgacggcacctccgacactgaggtcacggtactcgcg
+1547329/1
@@CDDDEFHHHFDHGIIGGGGGHGGIHAH>DGICCCFFGGGHFHIGIEBE
@2209400/1
gtcgagtagagccttagctgcggaatgcttagcttccttcttagagcgtc
+2209400/1
CCCFFFFFHHHHHJJJIJJJJJIJIJJJJJIJJJJJJJJJJJJJJJJJIJ
@1547728/1
cctgtggccggcggcacgcagacgccttgatgacctccactttgatgatc
+1547728/1
CCCFFFFFHHHHHJJJIJIIJIJJJHHHFFFFFFEEEDEDDDDDDDDEED
@2209600/1
gtgctgggcctcttgtatgcgaaggtgttgaggcgcttgtggtggtgcac
+2209600/1
@@@DDFDFGDHHGGBAFFDCGIIIICFFGHBFGIIGIIGFCHHGCADHGC
@1547889/1
ggggaagtaaatgcatctgtccttatttccgacccacaaacaattaagcc
+1547889/1
CCCFFFFFHHHHHJJJJJJJJJJJJJJJJIJJJJJJJJJJJJ@GIIIJJJ
@2879181/1
gtgctgttgtggaactgcttcacctgtggccggcggcacgcagacgcctt
+2879181/1
@@@FFFFFFDHHGIIGGGEHHDEHHBE@ECGIGIFIIHGFFDACDDDDDD
@1548080/1
ctccgcgggcgacagccaatatgtgttaaaataaaaatccatttcattgt
+1548080/1
CCCFFFFFHHHHHIJJJJJJJJJJJGHGGGGIJIGFCHHHFFFFDFFECE
@6307009/1
cccgcctaacgaggaaacgcggccgccatactgtagcttgggtggtggca
+6307009/1
C@CFFFFFHHHHHJIJJJJIJIIJIGIJHHJHHHHHHHHFFF?AB?BBDD
@2879352/1
ggagtcctatctcaaaacatgaagacctcacagggtcattcccagcttcg
+2879352/1
@@@FDFFDHHDHHJJJJIJIJIIECGIIIIJJJGGGHIGIHGIIIJIIJJ
@4252722/1
cgtttttaaactattttttcaatgccctaagtgagtatacatctattaaa
+4252722/1
?@:BDDDAFFDBHGIBHBDHGEFCG?FHEG9:CEC19?@DGHGGHGGHIH
@6986326/1
ccggtactaacgatcaaatcgatcatgggtccataatcattcctggaatc
+6986326/1
B@@FDDFFHHHHHJJEGFCAGHJJJJJJJJIIJJJIJIJJIIIGIJIIIJ
@3560860/1
gtacggtatctcccacacgtttcacttcagcatagacaggtgtcttccct
+3560860/1
@?@DDDFDHHGDFHIJIIIFFFGEFB@CEFCGIIGBHGGE?DDGGHIIJB
@4252971/1
gtggattttaatgttattattacagcatacataataaaattagaggaagt
+4252971/1
::?D;BDDFHHFDCG9FEDEIICAA3CFGFGHCGH@F@EHDHIIIG9BF?
@6986669/1
caccagtggtcttcttgaacttcttcaattgacgcaagaagtaccagaaa
+6986669/1
@BCFFFDFHHGHHJJJJJGIJJJJIIIEGJJFGGGIJIIJJGIGGIJGIJ
@1548892/1
ctcttgtatgcgaaggtgttgaggcgcttgtggtggtgcacgcgcttggg
+1548892/1
CCCFFFFFHHHHHJJJCGHHJJJJHJJJJJIJJHIIFGIJJJIJHFFFDD
@2880009/1
ttgggctcgctctccgaagggagcttgcggccgatgacctcatactcctt
+2880009/1
BBBFFFFFHHHHHJJJJJJJJJJJJJJJIJJJJJJJJHHHHHFFFFFFEE
@2211014/1
caccagtggtcttcttgaacttcttcaattgacgcaagaagtaccagaaa
+2211014/1
C@@DDDD?DAD?FHGEGEHIHHHIIIEHHHEHHBHIIIIEI9?BDFHIGH
@6986975/1
ctccgacactgaggtcacggtactcgcggtacatgttgtgtacac
+6986975/1
??@?=@DDFFF<ABF?EGFE:?DFDD@@<6@DF><F@FB@FFFF@
@2211051/1
gtcaaatagttgcggagattaatggtataagcatagaatgttcgacgtga
+2211051/1
::BDDBBBFFHHHJJJJIJJJJJJJHIIJJJJJJJJJJJJJJJJJJJIJH
@3561444/1
cggctgaattgcagcatcttgtcgagaacatgaagccgctttggtttacg
+3561444/1
CCCFFFFFHHHHHJJIJJJJJHHJJJJJJJJGIIJIIIJIJJJJFIIHJI
@3561497/1
ctaggagtgactttcccgtttccaatctccaagacaggaggctccagtac
+3561497/1
CCCFFFDBFHFHDGFEHHFHIGIJGIIGHIJIJJJEHBFDFGGGGFIFBH
@5649101/1
cccctgctattttttttatttttattttcaatgtacagacagcacttttc
+5649101/1
@?@FDDDEDHDHFIGIGHHHIIJIGGGGIIJIGJGIGG?DBDHGIJIGIJ
@6987256/1
gtaagtttgtcgagtagagccttagctgcggaatgcttagcttccttctt
+6987256/1
CBCFFFFFHHHHHJIJJJJJJJJJJJJJJJJJJJJJJJJJJJJJJJJJJJ
@2880439/1
ggtgctgggcctcttgtatgcgaaggtgttgaggcgcttgtggtggtgca
+2880439/1
CC@FFFFFHHHHHJJJJJJJJJIJJJFHHIJJJJJJJJJJIJJHIJHHII
@2880516/1
cctctttacaagtagactcatctttagcacttggttcatcttttga
+2880516/1
CCCFFFFFHHHHHJJIIJJJJJJJJIJJJJJJJJJJJIJJJIJJJF
@1549646/1
cttggtacaaagcaaaggtcgggcagttcgtcaacaagacattactagct
+1549646/1
CCCFFEFFHHHHHJJJJJIIHIJJJJHIJJHIIJJJJJJJJIJJIIJJIH
@2880584/1
gtcgatatgtggatgtagctgccattatgtagactgttgtgttgaccaat
+2880584/1
???D1ADDDDDD<ED?BB@AA3C?EE@EC<FF<??B9?CCDCD>A?@?DD
@5649475/1
gtggtgcacgcgcttgggcagagggaatctgattgtgctgttgtggaact
+5649475/1
BCCFDFFFHGHHHJJJJJJJJIJJJIJJJJJJJJGHHIJJJJJGIJIJJJ
@3562135/1
gggctctgtgcctggctcccatgtcacgg
+3562135/1
;;?DADDDFDDFFBF<:CFFD:<CBDHEA
@7671216/1
gtgtacacctgagcgagactcataacgcagccagatgccaaagttcttga
+7671216/1
B@CDFFFFFHHHHJJJJJJJJJJIJIGIJJJJGGIIJIIJJJJHHIIJII
@7671373/1
ctcgctctccgaagggagcttgcggccgatgacctcatactccttcaact
+7671373/1
CCCFFFFFHHHHGJJJIIIJJJJJJGIG?FH//88CHH@EDHIIJHHHHF
@7671424/1
ctccgccctcttcctcgggttggaatgattctggtgggttgtcctgc
+7671424/1
CCCFDFFFHHHHGIJIIEGFGFIBHJJIIGHGIIBFHIDAFFGIJII
@4948263/1
cctctatctctgtccctttcacacgttcaaaaaccctatgctccgtctca
+4948263/1
@B@FFFEFHHHHFHJJIJJJJJJJJGIIJJJJJJJJJIIJJIIJJFGHIJ
@1550298/1
gtcgggcagttcgtcaacaagacattactagctgagaatatttttttccg
+1550298/1
?@@=A1?@@C<F=CF;@FG9?1?:?DF9?FB?FGA8?G??FG>??@FC75
@1550514/1
tgatgaggttcaccaagctagtggcgttgatgtcgcaagatagtgagaca
+1550514/1
CCCFFFFFFFHHHJJJJJJJJHIIJJJJJIJJJJJJJJJJJJJFIIJJJH
@1550569/1
gtctgtgatggcagtagacacacgcctgtgtaaatattcagcaaattcgt
+1550569/1
CCCFFFFFHGHHGJJGIIJJJJJJJJJJIJJGIJJJJJJJJJIIIJJJJH
@2881296/1
ccacttcacgacgcttcagcagagtgcacacaatggtgaactggcgttca
+2881296/1
@@@DDDDBFFF?A1EFAAHC<?C?::?BFECF@GFFDFAFEIIF?F;F@=
@7672068/1
cggcacctccgacactgaggtcacggtactcgcggtacatgttgtgtaca
+7672068/1
CCCFFFFFHHHHHJJJJJJJHJJJJJHIJJJJJJJHIJJJJIJJJJHHHH
@136771/1
ggcaaagagacgaagcgcgcgttctcatgtaatttttaatgttttccaaa
+136771/1
CCCFFFFFHHHHGGHJGHIJJ@@FHGGJFCFHDGIIIJJJJIIIEHGIJH
@6307298/1
gccttagctgcggaatgcttagcttccttcttagagcgtcccgtacccat
+6307298/1
CCCFFFFFHHHHHJJJJJJJJJJJJJJJJJJJJJJJJJJJJJJJJJJJJJ
@5649887/1
ctgttgtggaactgcttcacctgtggccggcggcacgcagacgccttgat
+5649887/1
@???DBDBDDFFDE<AFEHIIEHAE>FGGHIIGGGHB>DECCBBBBBCCA
@848571/1
cttcaataaacaataaaatttaattctaataaaactgcaagcgactggtt
+848571/1
CCCFFFFFHHHHGIIIJIJJJJIJIJIGJIIJJGJIJIJIJJJJJJJIGI
@5650270/1
agaggaagtaggtgctgggcctcttgtatgcgaaggtgttgaggcgcttg
+5650270/1
@CBFFFFFHHHHFGHJJJJJJJJJJJJIJJJJHIIJFGDGIGHIHIIIJG
@137375/1
cgcagccagatgccaaagttcttgatcttcactgggctcttctctgggat
+137375/1
CCCFFFFFHHHHHJJJJJHHJJJJJJJJJJJJJJIJJIJJJJJJJJJJII
@5650380/1
gtgagaagtgtgataatgtcataaagttgacaataatctataattaatta
+5650380/1
@@@DADDDAFAFHIIIEGHGGHIFIIEHHIIGIIIIIIIIIIEGH@FIIG
@848819/1
cttgttaatgcctggccctcagcgacatgtaagagttcaatggggaagta
+848819/1
@@@DDDDDDHHDHFGGGHGFBGIG@EEGG?FCGGHDBGHCHIFBD6FG8B
@5650858/1
ggtgctgggcctcttgtatgcgaaggtgttgaggcgcttgtggtggtgca
+5650858/1
@C@DDDFFHHHFFIIJHGGIJGHGIE@EFFGIJEGGHEHJGHIGHGADEH
@849294/1
gcacgtagttctcagcttccctgcaaagttaaccatcttgtattcaaaag
+849294/1
CCCFFFFFHHHHHJJJJJJJJJJJJJJJHHJJJJJJJJJJIJJJJJJJJI
@6308447/1
aagataagtataggctcaaaacctaacgacatcaatcaccagcttaaaag
+6308447/1
@CCFFFFFDFBHHIJJJJJJJJIJJJJJJJJIIJJJJJJJJJJJJJIGHG
@849446/1
acggtatctcccacacgtttcacttcagcatagacaggtgtcttccctgg
+849446/1
@@BFDDDFFHHHHIIIJHHIIJIJGHIJJJIJJJJJIIDGHIIJJIJIIJ
@138204/1
ccagtggtcttcttgaacttcttcaattgacgcaagaagtaccagaaacg
+138204/1
@@@DDDDDFDFFFH@F@CFFHHBEBAEGBHE@GHIEHGIBFCBFFIHIIH
@138327/1
tcccatttggctttgtcccagtaatctaccccgtcttcaccgctgtaacc
+138327/1
@CCFFFFDFHHGGIJIIIJIJJJJJJJJJJJJJJJJJIJJGGGGIIIIIH
@5651448/1
gtcgagtagagccttagctgcggaatgcttagcttccttcttagagcgtc
+5651448/1
CCCFFFFFHHHHHJJJJJJJJJJJJJJJJJJJJJJJJJJJJJJJJJJJJJ
@1550766/1
cccatgtcacggtagcactgagtgacggcacctccgacactgaggtcacg
+1550766/1
CCCFFFFFHHHHFIJJJJJJJJHHJJJJJIJJJJJJJJIJJJJJJGIJJJ
@138545/1
ttttttaaactcatattttcatggtaccaagttatgaatttttcaaatcg
+138545/1
@CCFFFFDFFFFHIIIJJJHHFHCEEAC@F@CFIIIGGHIHIJGEEHIIA
@138669/1
ctggcaatgtggatagctggacaaggcactggcaacgaccaatcatggac
+138669/1
CCCFFFFFHHHHHJJJJJJJJJJIIIIJJJJJJJJJJJIJJJJJIJJJJI
@138753/1
gtcgtgtcctttatacatttcggcatggcgatcatgtcgatggcttggtt
+138753/1
CCCFFFFFHHHHHJJJIJJJJJJJIJJJIJJJJIJJIJJJJJJJJJJJCG
@5652125/1
gctcgcttggcttgagatttgttgcgaccgatgccataaacagtgtgctg
+5652125/1
CCCFFFFAFHFHGGGIHIEH@EGIIIIGHIAAGHGCHCHGIIGIIIIHHB
@6309535/1
gtttgtgaaactgcgacaccttgtggctgtgacttgtagtcaaggtggag
+6309535/1
CCCFFEFFHGHHHGJJJJJJIJJHIJJJJHIIJJIJJJJIIJJIJ?DHHI
@6309588/1
caacaaataaactttttaatagacaaatacaacgaaaccaatttagaata
+6309588/1
@?@DDDDFHAFFFIIIGEGHBEHIIIEHHIEGIIIGGIGIDHIEGEEIII
@139348/1
gaactgcttcacctgtggccggcggcacgcagacgccttgatgacctcca
+139348/1
@@@?DDDDDHDH<<E<BFCDHBFBB<ABHBHHEHB<>@<CCCC<@CCCB?
@850711/1
ggcgggatatggaattttaatttatgccccctttaaaaaaagctcgatct
+850711/1
CCCFFFDFHHHHHJJJJJHJJJJJJJJJJJJJJJJJJJJJJHHHHFFFEE
@6310206/1
gcggctgaattgcagcatcttgtcgagaacatgaagccgctttggtttac
+6310206/1
@CCF?ADDFAHHHIIIGIII@CEHGIIIGGGHGIIIIIIIIIGEIGGHIG
@2211996/1
gatgaggttcaccaagctagtggcgttgatgtcgcaagatagtgagacat
+2211996/1
@@@DDFF?FHDFHIIJGGIJ?EHEFFHHGHGHGIJJGIJJIGIJFFGDBF
@140102/1
aggtgctgggcctcttgtatgcgaaggtgttgaggcgcttgtggtggtgc
+140102/1
@BBDFFFFHHGHHJJJJJJJJJJHHHJHGHHJIJJJJJJJJIJJGIJIJI
@140226/1
cttcttcagccggctttggtggttcttt
+140226/1
CCCFFFDDHDFHFHIGEBAAE=?CFGDH
@2212317/1
ggcagagggaatctgattgtgctgttgtggaactgcttcacctgtggccg
+2212317/1
CCCFFFFFHHHHHJJIJJJIJJJJJJJJJJJJJJJJJJJJJJJJJJJJJJ
@2212417/1
gggaactcttcaaaaatcaacataatgagctctgcgtttgaatttaatag
+2212417/1
CCCFFFFFHHHHHJJJJJJJJJJJJJJJJJJJJJJJIJJJJJJJJJJJJI
@6987895/1
gcctcttgtatgcgaaggtgttgaggcgcttgtggtggtgcacgcgcttg
+6987895/1
CCCFFFFFHHHHHJJIIJCFHHIIJJIJJIJJHJJJIJGHJIJJJJHFFD
@2213105/1
tcctcatcttgtatagaggaggcttgggctcgctctccgaagggagcttg
+2213105/1
CCCFFFFFHHGHHJJJIJJIJIJIJFHHIIJJGIJJJJJGIIJIGGIJJG
@2213256/1
acataataaaattagaggaagtaggtgctgggcctcttgtatgcgaaggt
+2213256/1
CCCFFFFFHHHHHJJJJJIJJIJJJJJJJJIIFHIJJJJIJJJJJJIIJ?
@4255712/1
gtacgaagcattgtctgtttataaaataattaacaactaatgttttccaa
+4255712/1
CCCFFFFFHHHHGHIJJJJJJJIJJGIIGIJJJJIJJJJJJJIJJJIIII
@5654488/1
cgcgaatttcgtttgagataaaaatgaataaaaataataacataaacgag
+5654488/1
CCCFFFFFHHHHHJJJJJJJJJJIIJJJJJJJJJJJJJJJJIJJJJJIJJ
@141125/1
tgaatattattattagtcagggatttatgcgcgtcagcgactgaaatctg
+141125/1
@CBFFFFFHHHHHJJJJJJJJJHJJJJJJJJJJJJJJJJIJJJIIJJJJJ
@6988453/1
cggcacctccgacactgaggtcacggtactcgcggtacatgttgtgtaca
+6988453/1
@@@DDDDBDFFHFGIIGIIGGGEGHFFDHHGHEH@7@@FHIGHIDE?CEH
@6988491/1
gtttacattaggtcggtcaccgaaggcggcggccgcattcggtttaaccg
+6988491/1
CCCFFFFFHHHHHIJJHJJJJJJJJJJJJJJFDDDDDDDDEDDDDDDDDD
@4256067/1
caccacagttccagtctcaggcacattgccattagtagactgatcagccg
+4256067/1
CCCFFFFFHHHHHJIJJJJJJJJJJJJJJJJJJJJHIJIJJJJJJJJJJJ
@4256070/1
cagcatacataataaaattagaggaagtaggtgctgggcctcttgtatgc
+4256070/1
CCCFFFFFHHHHHIJIJJJJJJJJJJJIIIJJJJIJIJIJJJJJIJJJJI
@2213649/1
atctgattgtgctgttgtggaactgcttcacctgtggccggcggca
+2213649/1
@@@DD?DDF?FHHBGDGEGHGE:CGGIIEGE@EHGG3?BGBBGH><
@2881904/1
gctttctttagttttaagttagttttcatcttaagttcggaaagattata
+2881904/1
?@?DDADDDFHAFEHIHHEFGCHIIIJIJIHG@@ACFHII?C?D?@FBFI
@7672574/1
ctgcagatgactgtgcatccttgctagtaagtcctgagccatagcaaaca
+7672574/1
CCCFFFFFAHFHGIIIIJJJJIGJJJGHHGHGIIJJJJIHGIJIGGIIJJ
@4256252/1
ctgatagagacgatttcaccagtggtcttcttgaacttcttcaattgacg
+4256252/1
CCCFFFFFHHBFHHJJJJJJJJHIJIJJJJJJJJIJJJJJJJJJJJJJJJ
@1553298/1
ccttcttagagcgtcccgtacccatagcaacaagatcagcgactgtcaca
+1553298/1
CCCFFFFFHHHGFFIJJIEHIJIIIJJHIIIIJGGJJJJFJJIJJHIGJI
@1553380/1
agctttgacagtgtaaaacttctcggaaatctccaatccaaaccgtttga
+1553380/1
CCCFFFFFHHHHHJJJJJJJJJJJJJJJJJJJJJJIJJGJJJJJJJJJJI
@7672906/1
ctccggtactaacgatcaaatcgatcatgggtccataatcattcctggaa
+7672906/1
C@CFFAADHBBFBHGGHCDHAC@FHBGBBCF9:?DAFHIIIIIDHGIGBA
@6989204/1
ggcgcttgtggtggtgcacgcgcttgggcagagggaatctgattgtgctg
+6989204/1
@@@DDD@D<DFADF8AEFGIIGG@GHEGEEA?FGI;FFECGHEEC=DDHF
@3563897/1
gccagatgccaaagttcttgatcttcactgggctcttctctgggatttcc
+3563897/1
CCCFFFFFHHHHHIGIJJJJJJIJJJJJIJJJJJJJJJJJIJJJICHIJJ
@2214351/1
cacagacgaacagacaaacagacaaacagacaaacagacaaacagacaaa
+2214351/1
CCCFFFFFHHHHHIHJIJJJJJJJJJJJJJJJJJJJJIJJIJJJJJJIJJ
@1553691/1
ggcattgaaaaaatagtttaaaaacggactttaactaaagaaatattata
+1553691/1
CCCFFFFFHHHHHJJJHIJJJJJJJJJJJJJJJIJJJJJJJJJJJJJJJJ
@2882618/1
tggcatctatagatgtcggtggcgcacagggcacgcttgcgcatgacatc
+2882618/1
CCCFFFFFHHHHHJJHIGIIJIJJJJIJIIIJIJIJJJJJIHIJIIJFHH
@7673665/1
gggaatctgattgtgctgttgtggaactgcttcacctgtggccggcggca
+7673665/1
?@@DDDDAFFDFFC4CE:C<F;C;<EAF3CEA<@GEFDF9CG??@6AB</
@1554195/1
gttgtggaactgcttcacctgtggccggcggcacgcagacgccttgatga
+1554195/1
CCCFFFFFHHHHHJJJGHIJIJJJJJJJJJJJJJHHFFDEDDDDDDDDCE
@4950546/1
gctgtgacttgtagtcaaggtggagattttactatctttcaagtcggcat
+4950546/1
@CCFDFFFHHHHHJJJJJJJFGIJJHJJJJJJJJJJJJJJJJJJJJJJJJ
@4257754/1
ggtcattgaacttatagttcaaaatcgtttccacatcatttctagaatag
+4257754/1
CCCFFFFFHHHHHJJJJJJJJJJJIJJJJJJIIJJJJJJJJJJJIJIJJI
@6311857/1
ggatggagtgagcacgggctctgtgcctggctcccatgtcacggtagcac
+6311857/1
CCCFFFFFHHHHHGIJJJJJJJJIIJJJIIJJJJJJJJJJJJJJHGIEHH
@4258358/1
caccagtggtcttcttgaacttcttcaattgacgcaagaagtaccagaaa
+4258358/1
CCCFFFDDHHHHHJJJJJJJJJJJJJIJJJJJJJJIJJJJJFHIIIIIJJ
@5655490/1
ggtacatgttgtgtacacctgagcgagactcataacgcagccagatgcca
+5655490/1
CCBFFFFFHHHHHIJIJJJJJJJJJJJIIJJJJJJJJJJJJJJJIJJJJJ
@141984/1
gtggtcttcttgaacttcttcaattgacgcaagaagtaccagaaacggga
+141984/1
@@@DDDDEDHGFBIIJJEIJJJIJIIGIJGIJJIII?GHIJJJJBFIHIG
@4258627/1
acatgttgtgtacacctgagcgagactcataacgcagccagatgccaaag
+4258627/1
@CCFFFFFHHHHHJJJJJJJJJHIHIJJJJJJJJJJJIJJJJJJJJJJJJ
@5655664/1
ctctatactttgcattaaaataatgcccattttcacaggcaagggatcct
+5655664/1
CCCFFFFFHHHHHJJIJJJJJJJJJJJJJJJJIJJJJJJJIJJJJJJJJJ
@142179/1
ggtggtgcacgcgcttgggcagagggaatctgattgtgctgttgtggaac
+142179/1
CCCFF@DDHHFHDIIIDH?GHGIJJEGIGIGIEIDIHEGDFFHGIIIJIG
@5656259/1
gacggcacctccgacactgaggtcacggtactcgcggtacatgttgtgta
+5656259/1
CC@FBDFDHFHHFEGGIIGEFHDDEGGH6?FBBDGFEGHEGEFACH??CB
@4259382/1
gtcactattctaggattgtgtaggtaatattattaaacgaagaacatgcg
+4259382/1
CCCFFFFFHHHHHJHIIJIJHIIJHIJJJJJJJJJJJJJGIJJJJJJJIJ
@143018/1
gacgcaagaagtaccagaaacgggacttagccacaatctggtctggagag
+143018/1
CCCFFFFFHHHHHJJJJJJJJJJJJJJJJJJJJJJJJJJJJJJJJJIJIJ
@143165/1
tgattctttaatttgacataacttttttatttatgaaccgattgacatga
+143165/1
CCCFFFFFHHHHHJJJJJJJJJJJJJJJJJJJJJJJJJIJJJJJJJJJJJ
@5656940/1
atttcaaccaaatccgtcaaatagttgcggagattaatggtataagcata
+5656940/1
@@@?DD>DH=DDHHD@GHHBCECHCF>EEGFH<EF<DCA?/9BDGGGHFE
@6313494/1
ccacgcccaggaatatcaccggctcattgaacacctt
+6313494/1
=1?AD1=0<<DDAEEEEE@F?8EEDDCAC>@DD9?;?
@143502/1
ctttctaggacatttatctggctgtatgtttacatcataatgatgaacaa
+143502/1
CCCFFFFFHHHHHJJJJJJJJJJJJJJJJJJJJJJJJJJJJJJJJJJJJJ
@6313845/1
ggaagctagccgggcggatgtatggcagtagctaactcgtccgaggg
+6313845/1
@@@DDD;DFF8@<8CF>FFAFFE9CFAF7@7@=DDEECEF=A<<<69
@6313911/1
ggtggtgcacgcgcttgggcagagggaatctgattgtgctgttgtggaac
+6313911/1
@?=DDFFFH<HDFIIIIIIIIGEIIIGIFIIIIIIIIIIIIGHHFF@EHG
@143744/1
ggcttattctgcatacctgccatgcgctggtaagcgctatggactgccgc
+143744/1
CCCFFFFFHHHGHIIJJIIJJJJJJJJJIJHJJJJIJJHIJJEGIGGHEG
@4260647/1
cttgtatagaggaggcttgggctcgctctccgaagggagcttgcggccga
+4260647/1
@CCFDFDFHDHHDGIIIJGHGIIIJIGGFIIF<FGFH;AGHGHDGIGFC<
@6314497/1
gctgggcctcttgtatgcgaaggtgttgaggcgcttgtggtggtgcacgc
+6314497/1
@BCFFFFFHHHHHIIJJJJJJDIGHJIJHIJIJIJJJHIJGIG;DHIIJF
@5658239/1
cacgcgcttgggcagagggaatctgattgtgctgttgtggaactgcttca
+5658239/1
CCCFFFFFHHHHHJJIIIIIIJJIIIGJJJJJJJIJJIJJJJIJJJJJIJ
@5658722/1
cccatgtcacggaagcactgagtgacggcacctccgacactgaggtcacg
+5658722/1
CCCFFFFFHHHG6EHIIJJJJJIIJJJJJJJJJJJJJJIJJIIJIHIIIG
@6315131/1
actgagtgacggcacctccgacactgaggtcacggtactcgcggtacatg
+6315131/1
=@7:AB:AFF??FFHEHBFIG@@G>DDGIFFFEGD68;8=FBEBHEEEDE
@3565030/1
gccattagtagactgatcagccggagcagctccggtaagtttgtcgagta
+3565030/1
CCCFFFFFFHHHHJJJJJJJJJJJIJGJJJJJJJJFHIIIIJJJJJIJHI
@2214694/1
cttggtacaaagcaaaggtcgggcagttcgtcaacaagacattactagct
+2214694/1
CCCFFFFFHHHHHJJJJJHIJJJJIIJJJJJJJJJJJJJJJJJJJJJJJJ
@852030/1
gtgactttcccgtttccaatctccaagacaggaggctccagtactttagc
+852030/1
@@CDDDDDDDHDCFHGG@IFHIID@BEHFCAGBEHIEIB?GBFCAG@D@?
@852035/1
ggtggtgcacgcgcttgggcagagggaatctgattgtgctgttgtggaac
+852035/1
@@?DDDDEHGHHHJJJIIJJGICGHJIIJJJIJJJJGIJJJJJJGGIJJI
@852351/1
ggtgctgggcctcttgtatgcgaaggtgttgaggcgcttgtggtggtgca
+852351/1
CCCFFFFFHHHHHJJJJJJJJJHIJJFHHHJIJJJJJJJJIJJJJJHHIJ
@2215591/1
cttcacctgtggccggcggcacgcagacgccttgatgacctccactttga
+2215591/1
@@@FDFDBHFHHGJJJIIIJJIIJGII@EHFFFEEEEEEEDDDDDDDDDD
@3566137/1
cctgtgaaaactgcccctcagatacaccgtcacggaacacaaatatcttc
+3566137/1
@@@FDFD>FDHHDGDBHGGB?CEDECGI:EGEHIE>FHCEBFIIICHII=
@2216380/1
tctgtacattgaaaataaaaataaaaaaaatagcaggggttattgttatg
+2216380/1
@CCFFFFEHGHHGGHIJGIIIGJII<FHIIJIIIGGIJA?AGHIJEHG@F
@5660811/1
ctgttgtggaactgcttcacctgtggccggcg
+5660811/1
;??DDB;:::CFFFE4C:<AACGI@?@??800
@5660833/1
tgtagctttaaggggatctgctgtctgtggagctgatgcttgctgggcct
+5660833/1
@CCFFFFFHHHHGJIIGJJIJJJJJJIHHIIJHIJJJJJJGGJIGIJJJJ
@6990421/1
gccagatgccaaagttcttgatcttcactgggctcttctctgggatttcc
+6990421/1
CCCFFFFFHHHHHJGIIJJJIJJJJJJJJJJJIJJJJJJJJJJJHJJJJJ
@4950992/1
cagcatacataataaaattagaggaagtaggtgctgggcctcttgtatgc
+4950992/1
CCCFFFFFFHHHHIIJIJIJJJJJGJJIJJJIIIJIGIIHIJJJJJJIJJ
@853474/1
ggtgtggtagcgggtcggacgagccgtgccttttattgcttggtgagaca
+853474/1
BBBDDFFDHHHHHJIJJJJJJJJJJJJJJJJJHHHHHHHFFFFFDEEEED
@2216627/1
cagcatacataataaaattagaggaagtaggtgctgggcctcttgtatgc
+2216627/1
@<@ADFFFGGHHHJFIIHIIIIJJJFIFHIIIIGJGGFGGIGJJJJIJJI
@853678/1
tccaagttgaaatctttgaccatggcatcaagcaaactctggtgccttgg
+853678/1
CCCFFFFFHHHHHJJJJJJJJJJJJJJJJJJIJJJIJJJJJJGGIJJJJJ
@853702/1
ctgggcctcttgtatgcgaaggtgttgaggcgcttgtggtggtgcacgcg
+853702/1
CCCFFFFFHGHHHIJIJJEIJJAFEGHGIFIIJJJIIJJCEHHHGHIIHH
@7674337/1
ggatggagtgagcacgggctctgtgcctggctcccatgtcacggtagcac
+7674337/1
CCCFFFFFHHHHHJJJJJJJJJJJJJJJJJJJJJJJJJJJJJJJHJJJJJ
@2883557/1
ctgtttttaatatttaaataaccgctttttactacatgcataaacataca
+2883557/1
CCCFFFFFHHHGHJJJJJJJJJJJJJJJJJGHIJJJJJJIJJJJJJJIJJ
@7674431/1
attttgtttttctctgtgatctgtttcttggcatctatagatgtcggtgg
+7674431/1
@B@FFFEFHHHHHJIJJJJJJJJIJJJJIJIHIIIIIGGIHIGCGEH@GH
@2217208/1
gctgggtcttacagattggtggaaaccaaaccaaacttctctgccaccac
+2217208/1
CCCFFFDFHHHHGJJJJJJIHJJJJJJJJJJJJJJJJJJJJJJJJJJJJJ
@2217307/1
ggttattgttatgtcgatgtcgaacccaaaaatgtaattaactttttttt
+2217307/1
BC@FDFDFHFHHHHIIJJJGGIJJJJIEIJIIGICFEGHIGHGIGIJJJJ
@7674756/1
gcctcttgtatgcgaaggtgttgaggcgcttgtggtggtgcacgcgcttg
+7674756/1
CCCFFFFFFHHFHJGHGIAFHGHGIIGEIJJJFGIHGHFGHIJIIJHFFA
@3567505/1
taacttattaaaattaatatgcgtgatgaggttcaccaagctagtggcgt
+3567505/1
CCCFFFFDFHHHHGJEGHJJJIIIIJEIJIJHEGIJJIJJJJIJGHIJJI
@7675029/1
gggtaccgtagcctgtaatttttgtctttcgcgaaatattccgcgac
+7675029/1
@@CDDDDDDDHFHIIIJIJJJJJJHHIIJ?EEGGIJJIJJCIIFAEH
@4952198/1
tgtgatctgtttcttggcatctatagatgtcggtggcgcacagggcacgc
+4952198/1
?@=DDA?DDFF?FCB>FEDFEIEHGH<FH@EDG?CBEEHEHBGGIII;AA
@3567756/1
ctggacaaggcactggcaacgaccaatcatggacttttcttcaatatcca
+3567756/1
CCCFFFFFHHHHHJJIIJJJJJJJJJJJJJJJJJJJJJJJJJJJJJIJJG
@6991451/1
ggagcacgtgcagtaggaaccacagccgttggcgtcgattgcggtatcgg
+6991451/1
BC@DFFFFHHHHHIJJJGIJJJJJJJJJJJJIJJJJJJJJGIIJGGHHHF
@2218035/1
tgtggaactgcttcacctgtggccggcggcacgcagacgccttgatgacc
+2218035/1
@@@FDFFFHHGHHJIJJJJJIIIJJJJJJJJJJHHHFFDDDDDDDDDEDD
@4952535/1
ctctgcacttggtggtccacaaacattataatagcgttgtctaacgtcgg
+4952535/1
CCCFFFFFHHHHHIJIJJJJJJJJJJJJJIIIJJJJIJJJJJJIJIFGIJ
@7675703/1
accagtggtcttcttgaacttcttcaattgacgcaagaagtaccagaaac
+7675703/1
CCCFFFFFHHHHHIJIJJJJJJJJJJJJJJJJJJJJJJJJDGIJJJJJJJ
@1554779/1
cgcaagaagtaccagaaacgggacttagccacaatctggtctggagagaa
+1554779/1
CCCFFFFFHFHHHJJJJJJJJJJJJJJJJJJJJJJJJJJHIJJJJJJJJJ
@7675853/1
ggcctcttgtatgcgaaggtgttgaggcgcttgt
+7675853/1
@@@;;?DDD?:<?GDB8EBFCHGC4CF@DHF:F8
@4261839/1
gagtgacggcacctccgacactgaggtcacggtactcgcggtacatgttg
+4261839/1
B@CDDFFFHGHHHJJIJJJJJIIJJIGHIJJJHIJJJJJJJEHHFFFFFF
@1554879/1
gaggaagtaggtgctgggcctcttgtatgcgaaggtgttgaggcgcttgt
+1554879/1
C@@FFFDDFDH<CFBGIIIHIIGHIIGIIIIEIHGFHHIIEHIGGGGHIE
@7676012/1
gggcctcttgtatgcgaaggtgttgaggcgcttgtggtggtgcacgcgct
+7676012/1
CCCFFFFFHGHHHJJJJJJJFGHHJJJJJJJJJJIJIJJJAGIJJJJHFF
@6992009/1
ggatcttgccgtcattgcagacggtgtggtagcgggtcggacgagccgtg
+6992009/1
CCCFFFFFHHHHHJJJJJJJJJJJGHHIJHIJJJJJIJJJJHFFDDDDDD
@4953255/1
cgcaagaagtaccagaaacgggacttagccacaatctggtctggagagaa
+4953255/1
;:?DDAB?DFF4DFB?@F?B;@<?89EF<@@DFEGF<D<9DG?;FDDFCF
@2885359/1
agaggaagtaggtgctgggcctcttgtatgcgaaggtgttgaggcgcttg
+2885359/1
C@CFFFFFHHHHFEHIIJJIIJJIJJIIJJJJGIIIFHIGIGIJJIIJIG
@4262592/1
acccatttgatgctgacacgaaacactcggtccttaccctctccaggtaa
+4262592/1
CCCFFFFFHHHHHJJJJJJIJJJJJJJIJIIIIJJJJGIJJJJJJJJIHH
@4262598/1
gggtattcagttcttaagatacatcaataaaacacgtgaaagtaatgatt
+4262598/1
?B@BDFFFHHHHHJJJJJJJJJJJJJJJJIJIJJJJIJJJJJHIIIJIJJ
@6992664/1
ggttctttggctgtctctggtggaggtttctcctgtgacggcatagccgc
+6992664/1
@@=DDDDD?;D?D:CDFGIGCFHIII<FCGGHIGH>FGHHIIIEGAHGGE
@146944/1
gtgctgggcctcttgtatgcgaaggtgttgaggcgcttgtggtggtgcac
+146944/1
C@CFFFFDFHHFHJJEHEIEH?CGDGHIIJJIJEHBDFHCFH@=FHIGEA
@7676923/1
ctgtttgtctgtttgtctgtttgtctgtttgtctgtttgtccgtttgtct
+7676923/1
@@@?DDEFDBDAFGIGHAH?FFGHGEGEFHCEBDGIGGGDHIGIIEIDDF
@7677324/1
aatttttgtctttcgcgaaatattccgcgacagatgtctttctagtgcgt
+7677324/1
@@@FFFFFGHGHGGHIIIJJJJIJJJJIIGIJJJIIHIJJJIJJJIHHFH
@5661263/1
cgcaagaagtacgagaaacgggacttagccacaatctggtctggagagaa
+5661263/1
CCCFFFFFHHHH2<EHIJJJJJJJJJJJJJJJJJJJJJJJIJJJJJIJJJ
@6317483/1
ctcatcttgtatagaggaggcttgggc
+6317483/1
@@@;DDDDFHFF?E@E@DGHGEH:C3F
@148205/1
cgattgacatgaaacaaacactaaatgtaaatttaagcatcccacaatat
+148205/1
@@@FDDBEFDFBBFHIIIDEHIGGGBFHHGCGHDCHHEGIGIIHGHDEGG
@5661696/1
cgacatcaatcaacagcttaaaagccaggtgtccatcacaagaagttatt
+5661696/1
CCCFFFFFHHHHAFHJJJJJJJJJJJJJJGHHIJJJJJJJJJJJJGHIJJ
@1557042/1
ccggctttggtggttctttggctgtctctggtggaggtttctcctgtgac
+1557042/1
CCCFFFFFHHFHHHIJJJJJJJJJJJJJJJJHIJEHJBGIJJJJJJJJJJ
@148397/1
tggagagaagatcctcatcttgtatagaggaggcttgggctcgctctccg
+148397/1
CCCFFFFFHHHHGJJJJJJJJJJIJJJIIIIJJJJJGGHIJJGGGIIGJG
@1557220/1
cactaattctatgcaaagtatagcttgtatttgttatgtaaccactccat
+1557220/1
CCCFFFFFHHHHHJJJJJIIJJJJJJJHJJJJJJJJJJGIJJJJJJJJJJ
@4264317/1
aagataagtataggctcaaaacctaacgacatcaatcaccagcttaaaag
+4264317/1
B@@DDFFFHHGHHJJIJJIJJJEJJJJGIJIIJJJJJJJIJIJIJJGGIG
@5662402/1
ggcaatacaacaacgacaagctgcaactgtacgaatgtgctcttgaggta
+5662402/1
CCCFFFFFHHHH223233BFHIJJJJJJJIJJJJJJJIJJJJJJJIJJHI
@148974/1
agggaatctgattgtgctgttgtggaactgcttcacctgtggccggcggc
+148974/1
@@@DDDDBFBA<FBHIIIICFH<FHCHEEHHGHIIICHIHFGGIG<DH8>
@6318466/1
ggcggccagaatctagacatgcacagctcttgcagccatccaacgg
+6318466/1
:;=:BADDBDHFDGBFHFH>GFGEI:?CFBHFGGDFEGDEHG@DD7
@5663072/1
gtgggtgtagctttaaggggatctgctgtctgtggagctgatgcttgctg
+5663072/1
@B@FDDFFHHHHHJJJIJJJJJJJJJJJHIIJJIJDGIJIJJIJJJJJJI
@149789/1
agtaggtaggcgtagggtaagacacggatcgcatacaccgtgaatataag
+149789/1
@C@FDFEEHHHGHHIJJGFHHJJJJIJJJIJJJJJJJJJHHIFHHIIJJF
@6319353/1
ggtgcacgcgcttgggcagagggaatctgattgtgctgttgtggaactgc
+6319353/1
@@@DDEFBHHHHHIIJIDHEHIIGGIJHGA9BFDHIGIHGJJJJJ@GHII
@854623/1
agcatacataataaaattagaggaagtaggtgctgggcctcttgtatgcg
+854623/1
?@@DDFDDHHHHHFG<EGCHHIIIIIICGE<AGHHCGCHHDHIIB@?D9F
@854737/1
ttccatttcccgtttagcagcttcatccagaggcaagcgctccaagttgc
+854737/1
BC@DFFFFHHHHHIJJJIJIJIIJJJJJJJEGGIJIJIIGGIGHJJIGJJ
@1557779/1
accgcatccaactcggatcagccgtttctgagattagcgcgcacagacga
+1557779/1
?@@FFDFDDDFHHJIJEGIJJJJJFHGGIIJJGHIGIIJJJIJJHHHHFD
@5663989/1
tgggcctcttgtatgcgaaggtgttgaggcgcttgtggtggtgcacgcgc
+5663989/1
@@@FDDFFDHHDFIIIIIEHIHGHHGFHGHIBHHIGGIIII@FHIGIIHE
@855161/1
gtgctgttgtggaactgcttcacctgtggccggcggcacgcagacgcctt
+855161/1
CCCFFFFFGHHHHIJIJJJJJIJJJIIJJJJJJJJJJHHFFDDDDDDDDD
@855163/1
accagtggtcttcttgaacttcttcaattgacgcaagaagtaccagaaac
+855163/1
CCCFFFFFHHHHHJJJJJJJJJJJJJJJJIJJJJJJJJJJIIIIJJJJJJ
@5664195/1
cctcttcatggcgccacagtgagtgatttcaattttgagacctttgattt
+5664195/1
@@@DFFDFHFH;DEHGIIJIIJIEFGIIIHGEIIJJJIGGGIJIIJFHII
@150516/1
gtcctgcagagcttgccacatcttgtaagcagcctgacgcttagcaagtt
+150516/1
CCCFFFFFHHHHHGJJJJJJJJJJJJJJJJJJJJJJJJIJJJJJJJJJJJ
@855367/1
ctgtggccggcggcacgcagacgccttgatgacctccactttgatgatct
+855367/1
BCCFFFFFHHHHHJJJJJJJJJJIHHHHFFFFFFEEDEEDDDDDDDEFDE
@150689/1
caggtgtcttcaacggaagagattccatttcccgtttagcagcttcatcc
+150689/1
BCCFDFEFHFHHHJJIIJJJJHAHIIJJJJJIJJHIJJGIJIJJIJJJHG
@4265546/1
catcaatttatcttcaaatgacgacaccacagttccagtctcaggcacat
+4265546/1
CCCFFFFFHHHHHJJIJJGIJJJJJJJJJJJIIJJJJJJJJJJJIJJJJJ
@2885513/1
tgtatgtttacatcataatgatgaacaaatcctcttggcattgatatttg
+2885513/1
CCCFFFFFHHHHHJJJJJJJJJJJJJJJJJJJJJJJJJIIJJJJJJIJJJ
@4953897/1
ctcggatcagccgtttctgagattagcgcgcacagacgaacagacaaaca
+4953897/1
@C@FFFFDADHHFIIDGIIHHIGHIGGGHGEDGGFBFFAHG<CEHDDFFF
@1558709/1
ctcagcatggtaagaaggtggcggccagaatctagacatgcacagct
+1558709/1
@@@?BD>DFD4CDHIGBFHB7?:??:FEGEI9D@88BFHGHE<CFF9
@4954267/1
gcctcttgtatgcgaaggtgttgaggcgcttgtggtggtgcacgcgcttg
+4954267/1
CCCFFFFFFHHHHJFFHICFFGGHIJIIJJJJFHIEGHAFIIIGGIHFFD
@3568527/1
cacggcgtcacgacacagtccttgtaattctctggtgtgacatttataaa
+3568527/1
CCCFFFFFHHHHHJJJJJJJJIJJJJJJJJJJJJIHIIJJJJJJJJJJJJ
@3568530/1
gcaagcgtgccctgtgcgccaccgacatctatagatgccaagaaac
+3568530/1
CCCFFFFFHHHHHJJJJJJJJJJIJJGGIJJJJJJGJIJJIJGIJJ
@4954462/1
gattttgttaaattaacttagtaaataattaattattttaatacgtaata
+4954462/1
@CCFFFFDHFHFHJJGGJJJJIJJHJHIJIIIIJJJJJJJJJJJIF1::?
@856323/1
gccagatgccaaagttcttgatcttcactgggctcttctctgggatttcc
+856323/1
@C@FFFFFGHHHHJIJIJJJIJIJJGIJJJJJJJJJIJJJJJJIIIGIJI
@4954825/1
gtggtcttcttgaacttcttcaattgacgcaagaagtaccagaaacggga
+4954825/1
CCCFFFFFHHHHHJJJJJJJJJJJJJJJJJJJJJJJHIJJJJJJJJJJJJ
@1559469/1
cccgtttagcagcttcatccagaggcaagcgctccaagttgcttggaggc
+1559469/1
CCCFFFFFHHHHHJJJJIJJJJJJJJJJJJJIJJJJJJDGIIJJJJJJJI
@3569030/1
ggattttaatgttattattacagcatacataataaaattagaggaagtag
+3569030/1
CCCFFFFFHHHHHJJJJJJJJJJJJJJGJIJJJJJJJJJJJJJJJJJHGI
@4955115/1
ggtggtgcacgcgcttgggcagagggaatctgattgtgctgttgtggaac
+4955115/1
@C@FFFFFGHHHHJJJJJJJJJIJJJGIJJJIIIJJIJJIJGIIIJJJJJ
@856930/1
ctttctaaggttctaaactatatctgtaccaaatttcaaccaaatccgtc
+856930/1
?@@DDDDDDF<DFHIGHIIIIIIIDECHHIIIIIIIGIIIIIIGIIIIGG
@2887098/1
gtccataatcattcctggaatccgtgtcgacggcgatgagagcccacgat
+2887098/1
CCCFFFFFHHHHHJJJJJJJJJJJJJJJJJJJJJJJJJJJJJJJJHHHFD
@6993750/1
gtggcgttgatgtcgcaagatagtgagacattcactttttagtcataatc
+6993750/1
CB@FFFFFHHHHHJJJJJJJJJJIJIJIJJJJJJJJJJJJJJJJJJJJJJ
@857667/1
gcaagaagtaccagaaacgggacttagccacaatctggtctggagagaag
+857667/1
CCCFFFFFHHHGHJIJJJJIIJJJJJJJJJJJJJJJJJGHIIJIJIIHIJ
@3570016/1
cctctatactttgcattaaaataatgcccattttcacaggcaagggatcc
+3570016/1
@@?BB:ADDDDF<E<4?:CBICIFHEHAEF>@?EHHB<9?;;D816?;8D
@857901/1
ggcacgcttgcgcatgacatctatacatgccattggcgttcaaaaggtta
+857901/1
CC@FFFFFHHHHFHIIGJGGIIIJJJIJJIIJIJIJJIGHHJIGIIJGGE
@4956152/1
caatcggttcataaataaaaaagttatgtcaaattaaagaatcacgtcga
+4956152/1
;?@DDBADFF?<D??GFEFHFF:E9C1???@FG@B>FFCFFFEFEF@2?@
@2887965/1
ggcaaatttttggttttaaccacatagttcccgatctcgcgggatctctt
+2887965/1
CCCFFDEEHHHGHIIJJGJGIIJJHI@CFGIIGEIDFHHEGHGHFEHGEF
@2888118/1
ggcgtcgattgcggtatcggcgtcgcttgcggtaccggcgtcggttgcgg
+2888118/1
CCCFFFFDGFFDHGGGHJJDIIHGIIGIIJJJEHHHFFCD?BDD5@BBBD
@4956416/1
catacataataaaattagaggaagtaggtgctgggcctcttgtatgcgaa
+4956416/1
C@CFFFFFHGHHHGIJJJJJJIJJJJHIIIGIJJJJJJJJJJHIJJJJJJ
@7677631/1
caatgctataataccaagccaaaccaagcttaaactaaataatttaaaag
+7677631/1
CC@FFFDFHGGHHJICGGFHGGIJIIIJIJHJIGHIJFEHIGIIIGIGHC
@3571315/1
ctgccattatgtagactgttgtgttgaccaataatgggttaatcagacta
+3571315/1
@CCFFFFFDHHFHBEFIJFHJJIHIJJJIJJJIHIIGIGHHIIJJJIEG>
@1561573/1
ctgctgtctgtggagctgatgcttgctgggcctcagctgttggagctggt
+1561573/1
CCCFFFDFHHHFDCGHGHIIJJJJJIIEHJGHGEDFGIIGHGEFGGIGGF
@4957194/1
cgacgagcaagtagttcttgaagcacagacacaggtgtcttcaacggaag
+4957194/1
CCCFFFFFGHHGHJJHGIJIJIJJHHIIJJIJJJJ?FGHIJJJJJJJIIB
@6995784/1
cttctcttttttctcctttcttttgcgagctgctgccgaaagattagagt
+6995784/1
CCCFFFFFHHHHHJJJJJJIJJJJJIJIJJIIJJJJJJIJJIJJJJJJIH
@1562109/1
ctcataacgcagccagatgccaaagttcttgatcttcactgggctcttct
+1562109/1
CCCFFFFFHHHHGJIJIJJJJJJJJHIJIJJIJJJJJJJJJJJJJJJJJJ
@5664858/1
agtcatttagctgaagttttaatattacttgaattacactacatcactag
+5664858/1
@CBFFFFFHHHHHJJJHIJJJJJJJJJJJJJJJJJJJJJJJJJJJIJJJJ
@6996223/1
gccaattcactgttcattacctgtgaaaactgcccctcagatacaccgtc
+6996223/1
CCCFDFFFGGHFHIJJIGIHIHIJBHHIII>BEBFFHGGHGGGHJJGHGI
@6996304/1
tccttgaccattttagatatttgttgttcattcaactgtcttgttaatgc
+6996304/1
CCCFFFFFHHHHHJJJJJJJJJJJIJEGIJJJJJJJJJHHIJJJJJJJII
@151449/1
ggcgtcgcttgcggtaccggcgtcggttgcggaatcagcctcgcgggtgg
+151449/1
CC@FFFFFHHHHHJJJJJJJJJJJJJHIJHHFFDDEDCDDDDDDDDD@BD
@7679496/1
cagtggtcttcttgaacttcttcaattgacgcaagaagtaccagaaacgg
+7679496/1
CCCFFFFFHHHHHJJJJJJJJJJJJJJJJJJJJJJJJJGHJJIJJJJJJJ
@6320335/1
gcagccagatgccaaagttcttgatcttcactgggctcttctctgggatt
+6320335/1
CC@FFFFFGHHHHJJJJEFJIJJJJJJJJJJGHIGIJJJJJIJJJJJJJJ
@151962/1
gcctcttgtatgcgaaggtgttgaggcgcttgtgg
+151962/1
@@@D?DBDHD84<@E@CFCEFCEEB>DFB66B9??
@5665894/1
gttttacaagggcaggttgaactcacaccattcaatttaaaagaaactgg
+5665894/1
CCCFFFFFHHHHDHIIFGIGHHIIJJJJJJJJJIJJJJJJJIGIIJJJJI
@7679798/1
cttgaacgaaggtttcgccatgttggcaatcaagtgtctgtacttcacat
+7679798/1
@CCFDDDFFDD>FHEHHIIDHCCHBHIIHGGIGGIGIIIBDHGCHIIIII
@7679918/1
ccccgctacactcactgcaccagcattcgtgtcccccgctggagcttgac
+7679918/1
CCCFFFFFHHHHHJJJJJJJJJJJJJJJIHJJJJJJJJJJJJIJJJJJJH
@2219683/1
cgcaagaagtaccagaaacgggacttagccacaatctggtctggagagaa
+2219683/1
@@@?DD?DFFDH?AF;GHGEHBAGHF>B?FHCGBGCHGEHGCGGII>DGG
@6997571/1
gcctgttttggtagcggcggcgcggtccgtgtggagcatgctcgccatca
+6997571/1
CCCFFFFFHHHHHJJJJJJJJJHFDDDDDDDDBDDDDDDDDDDDDDDDDD
@6320759/1
gggctgcagatgactgtgcatccttgctagtaagtcctgagccatagcaa
+6320759/1
@@C7DDDDDFHHHJJJGIJJJJIHIIJJJJIHIJFHIJJJJJJJJJJJJJ
@6997778/1
gtcacggtagcactgagtgacggcacctccgacactgaggtcacggtact
+6997778/1
CCCFFFFDHHHHHJJJJHIJJJIJIJJJJJJJJJJJJIJJHIJJJJEHHH
@6321056/1
cactggcaacgaccaatcatggacttttcttcaatatccacataagtaac
+6321056/1
@CCDFFFFHHHHHJJJJJJJJJJJJJJJJJJJJJJJJJJJJJJIJJIJJJ
@6997967/1
ctagaataggaagacagacattaggataggatagaaaaggaaatagagac
+6997967/1
CCCFFFFFBFFDDGHIJJHGHGHHI9DC@EAGFGFHIJIBAFD?FBGHFG
@152747/1
cccgcgacttcgttcgcgtggaatagtgacttccggcaaatttttggttt
+152747/1
@C@FFFFFHHFFHIIGHGDFEC>FHDHEDHIIGHIGGGIFHHHHFFFCDE
@5666674/1
atctgattgtgctgttgtggaactgcttcacctgtggccggcggcacgca
+5666674/1
CCCFFFFFHHHH<<<CFGHIIIJJJJJJIJGIIGHCGHIIJJGIHBFDDB
@152950/1
ctgagtgacggcacctccgacactgaggtcacggtactcgcgg
+152950/1
@@@F;A;DF=?DDCFGDBGFEFHII93B?FEFBG?F;FBB<GH
@6998633/1
gacggcacctccgacactgaggtcacggtactcgcggtacatgttgtgta
+6998633/1
@@@D?@D@CDCF@H@GDHGIHE:?FBD@08@FDBFAF55;@EE==C=?;?
@6321693/1
ctagtggcgttgatgtcgcaagatagtgagacattcactttttagtcata
+6321693/1
@@CFDFFFHHHHHJJIJJJIJJJJJJHIIIIJJJJJJJJJJJJJJJJJJJ
@4266379/1
cctacttaaagacatcatgataaaaatgtgtcattggagtcatattatgt
+4266379/1
CCCFFFFFHHHHHJJJJJJJJJJJJJJJHIHIJJJJJIJGHHIJJJJJJG
@153571/1
gggttggaatgattctggtgggttgtcctgcagagcttgccacatcttgt
+153571/1
@CCDFFFFHHHGGJJJJJIHJJFHIIJJJJJJJJJJIIJJJJJJJJJJJJ
@6321883/1
gtggtcttcttgaacttcttcaattgacgcaa
+6321883/1
CC@FFFFF>FH?DHIJJJJGIJEJJGI@HI1E
@6321960/1
ggcaggttgaactcacaccattcaatttaaaagaaactgggtgcgtgcag
+6321960/1
@???DD?BFHHHHGGHIJIJJFEIGGGIJGIIGHCHHIJGG@GHGBFB@F
@2221124/1
gccagatgccaaagttcttgatcttcactgggctcttctctgggatttcc
+2221124/1
@@@DDDD:A:C?AC2ABFEFEEHIFIAHEBFADFFEFCGBG@<G3DBGDF
@6322037/1
cttcacctgtggccggcggcacgcagacgccttgatgacctccactttga
+6322037/1
@@CFFFFFHF>BBFDFGHIHDHGEFAHAEFFFDEEEEECECDDDDCDDDC
@6999035/1
gcacgcgcttgggcagagggaatctgattgtgctgttgtggaactgcttc
+6999035/1
BC@DFFFFHHHHHJJJIJJIHIJJJIJIIGHCHIIIJJHIIIJGIHJJJI
@6322217/1
cagggagcttgccgtcattgcagacggtgtggtagcgggtcggacgagcc
+6322217/1
CCCFF?8DHHHFHIIIIIIIIIIIIIIGDDHIGGIIIIIHIIHHFDDDDD
@153917/1
ccgtttttaaactattttttcaatgccctaagtgagtatacatctattaa
+153917/1
CCCFFFFFHHHHHJJJJJJJJJJJJJJJJJJJIJJJHHIJJJJJJJJJJJ
@2221327/1
ctcatactatcttcagacaacgcaccgtcaaggagttcgtctcttgggaa
+2221327/1
CCCFFFFFDFHFHIGEIIIJJIEGIIJJIEGFFIEBFFHIJIJJCHGHDH
@5667800/1
ctcctttcttttttggtggcttccccattttgacagcgtcttacttcacg
+5667800/1
CCCFFFFFHHHHHJJJGHIJJJJJJJJJJJJJJJJJJJHHIIJJIJJJJJ
@4267075/1
ggctcccatgtcacggtagcactgagtgacggcacctccgacactgaggt
+4267075/1
CCCFFFFFHHHHHJJIGHJIJJJJJJHHIJJIIIJJJJJJJJJJIJGGIC
@5668090/1
atcatcactgccgtgtcctttatacatttcggcatggcgatcatgtcgat
+5668090/1
CCCFFFFFHHHHHIJIIJJJJJJJJJJJJJIJJIJJJJJJJJJJJJJJJJ
@6322602/1
tcatcttgtatagaggaggcttgggctcgctctccgaaggga
+6322602/1
@@@FFEFFHDFFHJIIIJB?GIJJGBCGGAEHE??GEH>HG;
@2222008/1
gaatctgattgtgctgttgtggaactgcttcacctgtggccggcggcacg
+2222008/1
@CCFFFFDDHHDHIGIFHIIIJIIJJECGHIGJGGFFHGGIIGGEIGBCD
@4268016/1
attgaaaataaaaataaaaaaatagcaggggttattgttatgtcgatgtc
+4268016/1
CCCFFFFFHHHHHJJJJJJJJJJJJJJJJJJGIJJJJJJJJJJGIIJJJJ
@6323710/1
cctggatggagtgagcacgggctctgtgcctggctcccatgtcacggtag
+6323710/1
???:DD:A=2A2CEDEE<FFIAEEDCDDDEII@DDDDID9??DDEDD;8@
@6323800/1
gttcaaattcaaataaaatcactctgcaatcctgcctcacatgattcatc
+6323800/1
@=??DB>BFDH<CGGBGGEFFCDHH<CAFCC?CHBFHGIGICHHIIIIID
@1562188/1
tggaactgcttcacctgtggccggcggcacgcagacgccttgatgacctc
+1562188/1
CCCFFFFFHHHHHIIJIIIIJJJJIIJIIIIGEEDFFCDEBDDDDDDCCD
@1562244/1
actctttaagttgtctagtgtgtgtaggggaagggttaggcaacttaatt
+1562244/1
CCCFFFFFHHHHHIJJJJJIJIHIHIJJJJHJJJJHIJJJJJJJJJJJJJ
@2890526/1
gttttttaaactcatattttcatggtaccaagttatgaatttttcaaatc
+2890526/1
CCCFFFFFHHHHHJJJJJJJJJJJIHHIJJJIIJJJJJJJJJJJJJJJJJ
@6324025/1
cacaatctggtctggagagaagatcctcatcttgtatagaggaggcttgg
+6324025/1
@@@DDDBBFHACFGEHIIG1<<FFG2C3CCF@??:9?FGH4FDGDHI>DE
@2890885/1
gggtatgttattagtgttggattttacaaagtttaccagatacattaact
+2890885/1
@@@DBDDDHFFHHI:AAC@G?<AECHHGGHFAFHGIIFGDGGFBGGGHII
@2890918/1
ggcagagggaatctgattgtgctgttgtggaactgcttcacctgtggccg
+2890918/1
@@@DDDDFFAFHHGEDFGFCFHHIEGHIIIGGGGIJCGIIIIJJHGHGDG
@859128/1
gtagcgggtcggacgagccgtgccttttattgcttggtgagacacg
+859128/1
CBCFFFFFHHHHHJJIJJJJJJJJJJJJJJJJJJJHHEHFFFFFED
@2891259/1
gtttgagatgtttgtgaaactgcgacaccttgtggctgtgacttgta
+2891259/1
CCCFFFFFHHHGHJJJJJJJIJJJJJJJJJJJIJJJJJIJJJJJIJI
@859493/1
ctccggtactaacgatcaaatcgatcatggg
+859493/1
@@@DDDD@F?C?F1?EF@FHB<EFE3?@B<3
@4959054/1
ttgcagcgagacatgtccacaataaccataaacatgatcttggcaatcag
+4959054/1
?@@FFFFDFDHFDHIHFHGHIIGHGEGGIG@HGHGG@FHGIGIHJEIG@F
@4959089/1
atgtcacggtagcactgagtgacggcacctccgacactgaggtcacggta
+4959089/1
CCCFFFFFHFHHHJJJJJJHJJJJJJJJJJJJJJJJJJJJJJHIJJJJHH
@2891862/1
ggagtgagcacgggctctgtgcctggctcccatgtcacggtagcactgag
+2891862/1
CCCFDFFFHHHHHJJJJJJJJJJJJJJJIJJJJJJJJJJJFHIJJJJJJJ
@859729/1
ctgggcctcttgtatgcgaaggtgttgaggcgcttgtggtggtgcacgcg
+859729/1
@C@FFFFFHGHHHIJJJJGHHIAFGHIIJJIIJJJJIJJHIIHHIIIIGH
@2891921/1
cagggatcttgccgtcattgcagacggtgtggtagcgggtcggacgagcc
+2891921/1
CCCFFFFFHHHHHJHIJJJJJJJJJJJEHFHIHIJJJJJFHIJHHFDDDD
@1563784/1
gccagatgccaaagttcttgatcttcactgggctcttctctgggatttcc
+1563784/1
@@@FDEFFFHDHHIHIBEEFHIJJJEGHH>EFHGGIJJIGGHJGCFHI@H
@2892011/1
gcctcttgtatgcgaaggtgttgaggcgcttgtggtggtgcacgcgcttg
+2892011/1
C@BFFFFFHHHHHJIJJJFHHHJJJJJJJIJJIJJHJJFGHHIJJJGFFA
@4959504/1
ctcaacagacacagagctctgtgacggctcttcttctttctgtacattct
+4959504/1
CCCFFFFFHHHHHJJJJJJJJHJIJJJIJJJJHIIJJJJJJJIJIJJJJJ
@860009/1
gctctgaagttttctttacctataggcatcagctggttatctagctcgcc
+860009/1
CCCFFFFFHHHHHJJJJJJJJJJJJJJJJJJJJJJJIIJJJJJJJIJJJJ
@860013/1
cttcattgagggtcgggaacttatggtataggtagagactggctgcaaat
+860013/1
CCCFFFFFHHHHHHIJIGIJJJIJJJFGIHIHHHHJIJJJJJJJIIJJJG
@2892242/1
ccagaatctagacatgcacagctcttgcagccatccaacgggattgccca
+2892242/1
CCCFFFFFHHGHGJJIJIJIJJJJHIHGGJJJEHIIIJJJJJGGHIJJJJ
@860182/1
ttctgagattagcgcgcacagacgaacagacaaacagacaaacagacaaa
+860182/1
CCCFFDFFFHGFFHGIIGIJJIJJJJIGIGIIIJJIJIIJJIIJHHHGHF
@1564556/1
gtgatgaggttcaccaagctagtggcgttgatgtcgcaagatagtgagac
+1564556/1
CCCFFFFFHFHHHJJJJJJJJJHIJIIJJJJJJJJJJJJJJJJJHGIJJI
@860627/1
ttcttgaacttcttcaattgacgcaagaagtaccagaaacgggacttagc
+860627/1
CCCFFFFFHHHFHIJJEIJJIIIIJJFGEHCGFIHIJGIGIIJHGIJEHG
@4960456/1
agccagatgccaaagttcttgatcttcactgggctcttctctgggatttc
+4960456/1
CCCFFFFFHHHHHJJIJJJJJJJJJJJJJJJJJJJJJJJJJJJJJIJJJJ
@3575078/1
cggaaatatttatggaagccgtgccgggcggcgagagtagcgaatatggt
+3575078/1
BCCDDFFFHHHHHIJJIGIJJJIIJFFHHIIIFAB?B:>@CBB@B@DDC>
@1564916/1
cttcaattgacgcaagaagtaccagaaacgggacttagccacaatctggt
+1564916/1
@@@DDFFFFHFHAEFGDHCHHIFHG;GAADHIB@DHGFGBGIIHHF9=F8
@2893165/1
ggaagtaaatgcatctgtccttatttccgacccacaaacaattaagcctt
+2893165/1
CCCFFDFFGHHHHJJJJGIJJJJJJJJJJJIJJJJJJIJJCHJJJJJJJJ
@1565186/1
gtcttccttcatggccgaggttggggcggcgcgggcatgtgagtgttggt
+1565186/1
@C@FFFFFHHHHHJJJJIJJHHIJJJJJJHDDDBDDDDDDDEDCCDEDDB
@3575348/1
gcactgagtgacggcacctccgacactgaggtcacggtactcgcggtaca
+3575348/1
CCCFFFFFHHGHHIJIJJJJJJJJJJJJJJJGIJJJJHIJJJJJIHHFFF
@4960884/1
ctctgtgcctggctcccatgtcacggtagcactgagtgacggcacctccg
+4960884/1
8:?===:;CFF8AEB@=FF;<3:BG<A?EG>GFC9DG9DFA@FAFCCF=F
@861296/1
gtggattttaatgttattattacagcatacataataaaattagaggaagt
+861296/1
@@@FFAFFFHHFHIJHGIGHGJJJHBHHIIJIIGIIGHIGIGIEHBGHIF
@2893451/1
cggcataacatcggattttaacaaacactgttgtacataaacacatt
+2893451/1
@CCFFFEEHDHHHJGGHEHHGIHGIJII@EHGEFAGHHH?FHGHIGG
@2893533/1
gccagaatctagacatgcacagctcttgcagccatccaacaggattgccc
+2893533/1
CCCFFFFFHHHHHJJJJJJJJJJJJJJJJJJJJJJJJJJJJJJJJJIJJJ
@2893576/1
gtaagtttatatgtactcatataaagacgactcattttaatatgacgagt
+2893576/1
CCCFFBDDDHHHDCEGEHHIFHICH@HDCHGHGIIGFHIGHIICHIGFH?
@1565500/1
ggatggtcgtttgaaaaattgacggccagccttaacgtacgattccaacg
+1565500/1
CCCFFFDDHHGHHJJJJJGIIIJIJJJJJJJJJIJJIIJJIIJJJJIIJI
@3575787/1
cacggtagcactgagtgacggcacctccgacactgaggtcacggtactcg
+3575787/1
@@CFFBD<AFFFHEIA<FEHIEBHGIJIJJHGJJJGGGBBGGGIJFEGIC
@861686/1
cgcagaaataattcatagcaaaaattaaagttagtctattatag
+861686/1
???DDDDDBDDDBEAEA?CD33ABEDFEIAAFCEBE@EDDDFFA
@4961367/1
gttgaggcgcttgtggtggtgcacgcgcttgggcagagggaatctgattg
+4961367/1
@@@DDFDFHGHHHIJIGGGFHIJIJIJIIJGHIIJIEHHJEHHHFFDDDD
@4961383/1
gttctcagcatggtaagaaggtggcggccagaatctagacatgcacagct
+4961383/1
CCCFFFFFHHHHHEHIJJJJJHJJJJJJIJJJJJJJJJJJJJJJIJJJIJ
@4961416/1
cactgagtgacggcacctccgacactgaggtcacggtactcgcggtacat
+4961416/1
B@CFFFFAFDHGHGIIJIIIJIIJIJJJJJFHGHIIFHHGHJJJHEFFFF
@861827/1
ccgacgacgacactgtacagttagaaatgttacaacctctatactttgca
+861827/1
CCCFFFFFHHHGHJJJHJJJIIJJJJJIJIJGIIIIJJJJJJJJJJJJJJ
@861890/1
gggaatctgattgtgctgttgtggaactgcttcacctgtggccggcggca
+861890/1
CCCFFFFFHHHHHHIJJJIJJIJJJIJJJJJJJJJJJJJJJJJJJJJHFD
@1565950/1
gtgcattattacattttttataaacggtacatctagagtataaaaaactg
+1565950/1
CCCFFFFFHHHHGJJJJJJJJJIJJIJHGIIIJJIJJJHHIIIGIIJJJI
@1566125/1
cagccagatgccaaagttcttgatcttcactgggctcttctctgggattt
+1566125/1
@@@DDD?DDDB?FHBGAEEHIIIIGHHECFH9ACBEGGIIECHGGH;??G
@5668899/1
tgggcctcttgtatgcgaaggtgttgaggcgcttgtggtggtgcacgcgc
+5668899/1
CCCFFFFFGGHHHJIJJGHHGAFHHIGHIHJIIJJHGGCHHBGGGGIJHF
@6999814/1
gcagagggaatctgattgtgctgttgtggaactgcttcacctgtggccgg
+6999814/1
@CCFFFFFHHHHHIIJJJHIJJJJJJHJJIIJJJJJJJJJJJIIJJIIIG
@4962656/1
cactattctaggattgtgtaggtaatattattaaacgaagaacatgcggc
+4962656/1
@C@FDDFFHHGHDHIJHHFJGHIIGIHJJGJJEHIIIEGGGGFFHIEHJG
@155144/1
gtgctgggcctcttgtatgcgaaggtgttgaggcgcttgtggtggtgcac
+155144/1
CB@FFFFFHHHHHJJIJJIJJIHHGCFHHIIJJIJJJJJIJJIJJHHIJI
@7000117/1
cagcacagaatagtcgcgtgtgatgccgcttttgcaccacaataaacgtg
+7000117/1
@@CFFFDFHHHHGHHIJIHIHIJJFGIJJIJJJJIJIGEIJGIJJIICHI
@3577067/1
gggatatttccagactttcccgactgctcctttttgtcagcacagaatag
+3577067/1
CCCFFFFFHHHHHJJJJJJIJJJJJIIGIJJJJJJJIIIJJJJJJJJJJI
@7000191/1
ccttagtacacctaatgaggactatttggcgttactgcttaatactactc
+7000191/1
CCCFFFFFHHHHHJJJJJJJJJJJJJJJJJJJJJJJJJJJJJJIJJJJJJ
@7681211/1
ggcagagggaatctgattgtgctgttgtggaactgcttcacctgtggccg
+7681211/1
CCCFFFFFHHFHHJJJJJIHHIJJJJJIJJJIJJJJJJJJJJJJJIJJJJ
@155494/1
ccacaatctggtctggagagaagatcctcatcttgtatagaggaggcttg
+155494/1
CCCFFFDFFHHDFGIJJJJJJJJIHHIIHIHHHHIGGIIGIJJJJJJDHD
@7000461/1
cgcaagaagtaccagaaacgggacttagccacaatctggtctggagagaa
+7000461/1
CCCFFFFFHHHFHJJJJJJJIJIJIIJJJJJJJJIJJIIHIIJJJIJJJJ
@7681265/1
gtatcggcgtcgcttgcggtaccggcgtcggttgcggaatcagcctcgcg
+7681265/1
CCCFFFFFHHHHHJJJJJJGIJJJJJJHHHFDDDDDDDDDDDDDDDDDDD
@7000579/1
attaaaaataaacttaaagattattaataagaaaaaaataatgcaa
+7000579/1
CCCFFFFFHHHHHJJJJJJFHIJJJJJJJJJHGGHHIJIIJJJJJJ
@6324895/1
ccgtcgttcgcattggacattgttagggcctgcagaataacactaggact
+6324895/1
@@@DDFDD;FDDHIAEHFGHGECFGGIIIIIIIIEHIGCFHIHA@FHCGF
@5670103/1
ctcatcttgtatagaggaggcttgggctcgctctccgaagggagcttgcg
+5670103/1
CCCFFFFFHHHHHJJJJJJIJJJEHIIEIJIJJIIIIHIGIJGBFHIIJG
@5670304/1
ggtgctgggcctcttgtatgcgaaggtgttgaggcgcttgtggtggtgca
+5670304/1
B@BFFFFFHHHHHJJJJJJJJJJJJJCGGHJJJJJJJJJJIJJIJJEHII
@5670468/1
gtttattttgtttttctctgtgatctgtttcttggcatctatagatgtcg
+5670468/1
@@@FDD>DHDBFFGIGIHIIEBHHIIEHHHGHIFIGG@@GIFDDDHH>FE
@5670555/1
gccagatgccaaagttcttgatcttcactgggctcttctctgggatttcc
+5670555/1
CCCFFFFFHHHHHJHIJJJJJJJJJIJJJJIJJJJJJJJJJJJJIJJJJJ
@5670664/1
cgcaagaagtacgagaaacgggacttagccacaatctggtctggagagaa
+5670664/1
@@@DADDEHADD:<CGGIGIIBABDHIIIIGDGFHGGDBDEFHIIGGGGG
@7001401/1
ggcacctccgacactgaggtcacggtactcgcggtacatgttgtgtacac
+7001401/1
CCCFFFFFHHHHHJJJJJIIIJJJJHIJJJJJJJIHIJJJIJJJJIJJHH
@156545/1
gtggattttaatgttattattacagcatacataataaaattagaggaagt
+156545/1
BB@FDFFFHHHHHHIJJJJJJJJJIJJJIJJJJJJJJJJJJJJJJJJIJG
@7001607/1
ccgtttagcagcttcatccagaggcaagcgctccaagttgcttggaggct
+7001607/1
CCCDFFFFGHHGHJJJJGGIJIIIIIEHFIJJIJJJJJJIIJJEHBHIII
@7682336/1
gtgctgggcctcttgtatgcgaaggtgttgaggcgcttgtggtggtgcac
+7682336/1
CCCFFFFFDHHHHJJHJJJJJJIIJCGHHJIJJJJIJJJJJJJJJIIIIG
@2224600/1
gttgaggcgcttgtggtggtgcacgcgcttgggcag
+2224600/1
@=?ADD?1C?@?C<C1FG?1?FEG?@?:F;BC;F;4
@7682560/1
gtcagctgttccacttcatcatcagggatcttgccgtcattgcagacggt
+7682560/1
CCCFFFFFHHHHHJJJJJJJJJJJJJJIJJIIJJIIHIIJJJJJJJJJJD
@7001852/1
gttgtggaactgcttcacctgtggccggcggcacgcagacgccttgatga
+7001852/1
@@@DDD;BAFDDAFECCFEHIHGIIEHGBFGBEIEHBD8CC@BBBCCC@5
@156994/1
gtgctgggcctcttgtatgcgaaggtgttgaggcgcttgtggtggtgcac
+156994/1
CCCFFFFFHHHHHJJJJJJJJJJIJHGHIJIJJJJJJJJJJJJJJIIJJJ
@6326463/1
cgcgatgattttggacgtatttttgttgttttttcataccgtcattatcc
+6326463/1
<B@FFFFFHHHHHJJJJGIIJIJJJGIIHIJJJJJIJJIIJJJJJJJJJJ
@6326493/1
attttcacaggcaagggatcctaacttcgcaaccactaattccagtgata
+6326493/1
?@<DDDDDFABBFHBBBHIIIAHGGEEDEEEH@F1DHIEHIIGGGGGGIG
@2225127/1
cctggctcccatgtcacggtagcactgagtgacggcacctccgacactga
+2225127/1
@@@DD?DDDDFH?ACGBHHEFDEHHIIII@FHI;CFBDDFIGIGHG@@@3
@4269361/1
gggcctcttgtatgcgaaggtgttgaggcgcttgtggtgg
+4269361/1
@C@FFFDFHFHDHBFGIIII9CACFDHGEGH<DFBFBHHG
@2225181/1
cccatgtcacggtagcactgagtgacggcacctccgacactgaggtcacg
+2225181/1
CCCFFFFFHHHHHIJJJJJJJJIJJJJJJHIJJJJJJJJJJJJJJHIIJJ
@5670879/1
cgttgatgtcgcaagatagtgagacattcactttttagtcataatcttca
+5670879/1
CCCFFFFFHHHGHJJIJJJHHHHJIHHIJJJJJJJJIJJJJJIGIJJJIJ
@2225505/1
gacaaacagacaaacagacaaacagacaaacagacaaacagacaaaaaaa
+2225505/1
C@CFFFFFHHHHHGIIJGIJJJJJIIIIGIJJIJIJJJJJIJGIIJIJIJ
@4270247/1
gtcacaaccacgttggttatcaagtggcttggtaggatccaagttgaaat
+4270247/1
@CCFFFFFHFFHDGHIBGHIJGGIDGHGEGEH1?<F:?DG>FDBDGBFH?
@158266/1
gcccctcagatacaccgtcacggaatacaaatatcttcttcggcaatctg
+158266/1
???D=:@DDD<C<EEIEAE@EADECEIIIE<DBDBDEIIED=D:@DIB@=
@2226093/1
ctctgtgcctggctcccatgtcacgg
+2226093/1
@@@D7A?>FFF8;CEFEGEG>E4FC:
@158308/1
cgatttaatttttttatgtttttattatgcaattcatgtttatttcacta
+158308/1
CCCFFFFFHHHHHJJJJJHJJJJJJJJJJJJJJJJJJJHIJJJJJJJJIJ
@2226264/1
ccttagctgcggaatgcttagcttccttcttagagcgtcccgtacccata
+2226264/1
@@@FFFFFHHFFHBHEGIICBHHGEHHGEHHCB<FHGB8?DFDHHIEHHE
@2894637/1
tggtggtgcacgcgcttgggcagagggaatctgattgtgctgttgtggaa
+2894637/1
BCCFFFDDHHHGHJJIIIJJJJIHJJJFGIJJIJIIGIIJJJHIJJJJJJ
@4962767/1
cgccaattcactgttcattacctgtgaaaactgcccctcagatacaccgt
+4962767/1
C@@FFFFDHHFHHIIIJJJIIIJJHBCHHFHEIIGBCGIIGIJGGIGHGH
@4270831/1
ctcatcttgtatagaggaggcttgggctcgctctccgaagggagcttgcg
+4270831/1
@@@FFFFFGHHHHIJJJJGIJJDEHIIGCEEHGAFGBGB0@FC<AH@GHI
@4270881/1
atctgattgtgctgttgtggaactgcttcacctgtggccggcggcacgca
+4270881/1
@@@FFBEFFDFHFGHGGHGEDHIGHJJGHIIJJCGEDFGA?FHHEBFCD@
@4962946/1
tgggcctcttgtatgcgaaggtgttgaggcgcttgtggtggtgcacgcgc
+4962946/1
CCCFFFFFHHHHHJJJJJJIJEGHHIHIJIJJJJJIJJJJJHIJJJJJHF
@7683162/1
attgacatgaaacaaacactaaatgtaaatttaagcatcccacaatatat
+7683162/1
@@<DDDFF<FFAHEHGGBFCBHEEHFHHCHHI@FC@AEG>DFD6BDIIEH
@4963227/1
cgctacgatagtcactgttcccaacaagtatcctttgtatcagtctctct
+4963227/1
@@CFFFFFHHHHHJJJJHIJJJJJJJJJFIIJJJJJJIIJJJJIJJJJJJ
@4271221/1
tatacatatagcatttcggatctatagaggctgtcactgcagcgatactg
+4271221/1
CCCFFFFFHHHHHJJJJJJJJJJJJJIIJJJJJJJJJJJJJJJJJJJJJI
@4271233/1
gggcggagggaatctgattgtgctgttgtggaactgcttcacctgtggcc
+4271233/1
CCCFFFFFHGHHHJJJJJJJJJJJJJJJIJJJJJJJJJJJJJJJJJJJHH
@7683596/1
gtagcactgagtgacggcacctccgacactgaggtcacggtactcgcggt
+7683596/1
CCCFFFFFHHHFFGIIJJJJJJIJJJIIIJJIIJFHIJJJGGHJJJJHFD
@4963578/1
agaggaagtaggtgctgggcctcttgtatgcgaagg
+4963578/1
@@8BDDDDHHBB<CG@FGBFECGIIGAC?CF>AHGG
@4271629/1
ctgggcctcttgtatgcgaaggtgttgaggcgcttgtggtggtgcacgcg
+4271629/1
CCCFFFDFHHHHFHGJJJIGIICGHHHJIIJJJIJIJIIJGIJEHGIJHG
@2227713/1
ctttttagtcataatcttcagatactccaaagcattctgggctgcagatg
+2227713/1
B@BFFFFFHFHHHIJIJJIIJIIIGIIGJJJJIJJIJJIGCGIIJIJGHC
@2227739/1
gcggggatatttccagactttcccgactgctcctttttgtcagcacagaa
+2227739/1
?@@DFFDDHHGFDGGGBFHBHIGIE@FHIJGGGEGGIG>@FIGIJIIHGG
@1567168/1
gcatcgtgaggtctttggagccctgtccaacggtagatggaactctgtcg
+1567168/1
???DDADDFFA<<EGFBCB@;EBBGIIGE@DB?FGEBFDGGG9?BB?88B
@2896001/1
acacggtagcggaaggtgggttcgtgaatcatgccctcaatctgcaccag
+2896001/1
@@CFFFDDHGHGHHHGEHCHCGHIIGDFBGHIJIGIIJJGHGJJJIJJJI
@4272307/1
gttcaaattcaaataaaatcactctgcaatcctgcctcacatgattcatc
+4272307/1
CCCFFFFFHHHDFHIIJJJJJJJJJJJJJJJJJIJIJJIJJJJJJJJJJJ
@2228477/1
gctgggcctcttgtatgcgaaggtgttgaggcgcttgtggtggtgcacgc
+2228477/1
CCCFFFDFHHHHHHDGHGHGHHIHIEHIHIJJIIJIIJFIIIGFHGHIGH
@4964885/1
ggtgctgggcctcttgtatgcgaaggtgttgaggcgcttgtggtggtgca
+4964885/1
@CBFFFFFHHHHHJJJJJJJJJHHIJCGHHIIJJHJJJJJJJJHIJHHII
@2228672/1
cgcttgggcagagggaatctgattgtgctgttg
+2228672/1
???DDBD?D:@:<?AE;:<AB@E>91::4<:C<
@7684621/1
gctccggtagaactgcaccatttcatttggattcgtagagtaatcta
+7684621/1
CCCDFFFDDFDHHEGEGHIJGIJIHIECFGIIGIJDHFGIJIIIIIJ
@4272630/1
cggtagcactgagtgacggcacctccgacactgaggtcacggtactcgcg
+4272630/1
CCCDFFFFHHHHHGIJJJJJJJJJJJJJJJJJJJJJIIJJJJHGIJJJJH
@4965330/1
gtccttatttccgacccacaaacaattaagccttgggtaccgtagcctgt
+4965330/1
CCCFFFFFHHHHHJJJJJJJJJJJJJJJIJJJJJJJJHHJJJJJJJJJJH
@2229028/1
tggcaatctttgcatggaatgttatctccaactcgcggagagtatcttct
+2229028/1
CCCFFFFFHHHHHJJJIJJJGJJJJJJIJJIJJJJJJJHJGJHIIIIGII
@2896652/1
gtggtgcacgcgcttgggcagagggaatctgattgtgctgttgtggaact
+2896652/1
CCCFFFFFHHGHHJJIJJJIJIJJJIJJJJJIJJGIIJJJJJJIJJIJJJ
@4965576/1
ggcagttcgtcaacaagacattactagctgagaatatttttttccgttta
+4965576/1
BCCFFDFFHHHHHJJJJJJJJJJJJIJJJJJJJJJJJJJJJJJJJJIJJJ
@158572/1
ggctatgccatttatcctcgcacgttggcagtaatagtacaagtgaaaag
+158572/1
@?@DFFDEBHHDHIIHGIJJIIHIIIEDHGICFGIJJBGIJJFIIIIJIJ
@2229707/1
ctccgatttgtcgtcccaaggaaactccttgttaagtctcttttgctgca
+2229707/1
@@@DDDDDBF?FHF?D1AF=GCG9?ECGB<9CGIIG9?GEH9?BHGHIBA
@2229947/1
cctggatggagtgagcacgggctctgtgcctggctcccatgtcacggtag
+2229947/1
CCCFFFFFHHHHHJJJJJJJJJJJJJJIJJJJJJJJJJJJJJJJGIJHIJ
@158887/1
gtggaatagtgacttccggcaaatttttggttttaaccacatagttcccg
+158887/1
BBBFDDEFHHHHHJJJJJJJJJJJJIJJJJHIJJJIJJFFHIIJJJJJIJ
@863078/1
gtaggtgctgggcctcttgtatgcgaaggtgttgaggcgcttgtggtggt
+863078/1
CCCFFDFFHHHGHJJJJJJHHIJJJHHHJCGGHJGJJIJIJJJHHIGGIB
@3578196/1
ataaaattagaggaagtaggtgctgggcctcttgtatgcgaaggtgttga
+3578196/1
@CCFFFFFGHHHHAHJHIGIIJJFJJGAHIJJIJIJJJJJIIJJGHIIHB
@5672535/1
gtttattttgtttttctctgtgatct
+5672535/1
BBCFFFFFHHHHHJJJJJJJHIGJJJ
@863470/1
gtgttgaggcgcttgtggtggtgcacgcgcttgggcagagggaatctgat
+863470/1
@=@DADDDBFFHAHGCA?G=F??CD<FADGIIIGHHIIGIGGEEDE?DBC
@2230620/1
ataataaaattagaggaagtaggtgctgggcctcttgtatgcgaaggtgt
+2230620/1
@?@FFFFFHDH8DEFHIJJFGHIHGHGIJJIJGHHGGGGIJJJJIIJ?FF
@2230726/1
gttcctctttacaagtagactcatctttagcacttggttcgtcttttgaa
+2230726/1
@@@;D4DDDA<FFFG<CF<?FF<<FHFF>@F<<F<C?::EFCG3@?FG=<
@863649/1
aaacagacaaacagacaaacagacaaacagacaaacagacaaac
+863649/1
?@@B??ADFFDFDBFDGBAGGB;FGHIIGGIGGGGGGDDDDHII
@159901/1
gaggaagtaggtgctgggcctcttgtatgcgaaggtgttgaggcgcttgt
+159901/1
@@@FFFF?D?<ADCHI>GGHIGIGIBBFHIIGHHG:BDDGFHGIIIHIIA
@5672973/1
gcttgcggtaccggcgtcggttgcggaatcagcctcgcgggtgggtctgg
+5672973/1
BBCFFFFFHHHHHIGIHIJJFHIIJJIIJFGCEHHFFDDDB5:@B9CCDD
@6329971/1
ctctatactttgcattaaaataatgcccattttcacaggcaagggatcct
+6329971/1
=@@=BDFFADFFHIJJIIGJJGIIIIJJJJ9CHHIJJIJIJJGHI=DDHI
@2231317/1
gtagcactgagtgacggcacctccgacactgaggtcacggtactcgcggt
+2231317/1
CCCFFFFFHHGFHJJJJIIJJJJJJJJIJJJJJJHIJJIJAGIIJJJHFB
@864367/1
gtttattttgtttttctctgtgatctgtttcttggcatctatagatgtcg
+864367/1
CCCFFFFFHHHHHJJJJJJJJJJJJJJJJJJJJIJJJJJJJJJJJJJJJJ
@3579729/1
ctctgcaatcctgcctcacatgattcatccacaaatt
+3579729/1
<?@D=>A?D:AF<FEGGGIICHHIB>HHHHAGGGEHG
@5673803/1
gcgcgcgttctcatgtaatttttaatgttttccaaatcgacgactcctgt
+5673803/1
@@CFFDDDHHHHHIJHJIIIJJJJJJJIJJJHIJJJIJJJJIIJIJJJJC
@865048/1
cccatgtcacggtagcactgagtgacggcacctccgacactgaggtcacg
+865048/1
CCCFFFFFHHHHFGIJJJJJJJFHIJJJJIJJJJJJJJIJJJIJJHJJJJ
@7002756/1
ctttctttgatcattaatgtctcgtatgtcaaggacttcacacataaact
+7002756/1
@@@DBDDDHDHDDFHIBHIAACC@AEB;FHIE@98?ECGI>?B???<BDH
@6331348/1
ggattttaatgttattattacagcatacataata
+6331348/1
1=;4=2BBDDDCDBEEE>F<C:?<FCFADEF?9C
@6331382/1
cctgtacgttcaaacgtatcacacagtttctgg
+6331382/1
?@@?BDDDFFH3CGHIIIIIIGIII;AFHAHIC
@7002920/1
agactaattaataaaattggactgtttttaatatttaaataaccgctttt
+7002920/1
@@@FFFDFHHFHHGIGIIIIJIJJGIHIIGFIIIJJGIJJHGIGHGIJIJ
@161617/1
gttaagaggtgttacctgcaacttggccaggttagggccaacagattgtt
+161617/1
CCCFFFFFGCFHHJJJJJIJIJJJJIJJIIJHHIJJJJJJJIJJJJJIII
@161655/1
attttattaaaaaactaactacagtaactactaataatcgatatcaaact
+161655/1
CCCFFFFFHGHHHIJJIJIJJJIJHIJJJJIJJJJJJJJIGIJJJJJJJJ
@7003064/1
gttgaggcgcttgtggtggtgcacgcgcttgggcagagggaatctgattg
+7003064/1
CCCFFFFFHHHHHJJJJJJHHJJJJJJJJJJJJJJJJIJJHHHHFFFFFF
@7003082/1
gagcaaatggaaaaaaaaattggtgaaaagaatcacaagtaagatactgc
+7003082/1
@?@DDDDDFD:ACGFDGFDC<:<:?BBFF@FD@AADEF@=BCCF>ACF@E
@1568787/1
ctcgggtttactagcctcctccttagaagttggttcctctttacaagtag
+1568787/1
@C@FFFDDHHDHGICHIIIJIIIJCH<EBCEGHJIHIJJJIIGGDGHFDH
@2896947/1
ggatggagtgagcacgggctctgtgcctggctcccatgtcacggtagcac
+2896947/1
CCCFFFFFDFFHHIJJIIEHIJJGIIIIJGIIJIGIJGHIIGIJCHIJII
@7003346/1
gtcacggtaagcattcatcagaatgctatgcaacatcttcatcttagcgt
+7003346/1
CCCFFFFDHHHHHJJJJJJJJIJJJJJJIJJJJJJJJJJJJJIJJJJJJI
@1569040/1
gtgcacgcgcttgggcagagggaatctgattgtgctgttgtggaactgct
+1569040/1
@@?DDDDDDFDHHIIIGG@G@A:?DFGIDDEFHICEEFFEFGG>@FGGHG
@2232810/1
gcaccgtcaaggagttcatctcttgggaactgcacaccaatcaggaatat
+2232810/1
CC@FDFFFHGHFFB?EGGIIIICHICFEHCH9CGGI;;D=BG<DGHIIIC
@2232829/1
aggtgctgggcctcttgtatgcgaaggtgttgaggcgcttgtggtggtgc
+2232829/1
@@@BDDBDFHBFFHHIIFIGHIBDEFG@FGHCGHGIIIIIIFDEGGBAEG
@2232887/1
ccgtagcttacgcatctcgttcctcagtttgtcgaggacggcgtagttgg
+2232887/1
@@@FFFDDHFDHFGIIJGHHGGIIIEHGIIJFGGHIIGGIGAG5@ACE@D
@4966187/1
gcatcaagcaaactctggtgccttgggaagcctttgtgcgccacatcaat
+4966187/1
CCCFDFFFHGHHHJIJJJEGHIIIJJIGIJJJJIJJGIIIHHHIJJJJII
@1569372/1
gtgctgttgtggaactgcttcacctgtggccggcggcacgcagacgcctt
+1569372/1
@@CFFFDFGHHDHGIEHIIIIGIFIIGDH3;EHE?AEHFFD<AA@@@=BB
@2233286/1
gtcacggtactcgcggtacatgttgtgtacacctgagcgagactcataac
+2233286/1
@@@DDDAAAFB?HBC@2?FHGBDFCDDFGFGGCCGIIGIIF;FDGHIIDI
@2897668/1
gtaggatccaagttgaaatctttgatca
+2897668/1
@@@DDADDFH>F<CFHG>HCHHIGGGGG
@7003875/1
gcaagaagtaccagaaacgggacttagccacaatctggtctggagagaag
+7003875/1
@@@D=;DDC?D4:<<E@GBD:F@FF>DFGGEHIBEEH>:??DFGF??B9?
@3581144/1
gttcaaattcaaataaaatcactctgcaatcctgcctcacatgattcatc
+3581144/1
CCCDFFFDDHHDF>GGIHGCHBBHCFBFFGEGFHIIIEICHG@GIIIGFH
@7004323/1
tttttttttgttcccacatcaggatgtggattttaatgttattattacag
+7004323/1
CCCFFFFFHAFHHJIGFHGGIIICGH?DHDHHIJIGHGIJBHIG@GIFGG
@1570144/1
ccacaatctggtctggagagaagatcctcatcttgtatagaggaggcttg
+1570144/1
@@@DDDDDFHF<AFGI?FFBBGHIIIBHHHGHIIB??FCDHIBIGIIIE0
@3581697/1
gcctggttccacgttatattggacattaggaccgtcattgaacaatctcg
+3581697/1
CCCFFFEFHHHHHIHIJGIHJIGIIIIFJJJJIIFHIGIGJJJIJJGIJI
@867166/1
agcgcgctgtagctttgatcatagtagatgtttgcatgtcagttagcttt
+867166/1
CCCFFFFFHHHHHJJJJJJJJJJJJJJHIJIJIIJJJJJJJJIIJJJIJJ
@1570537/1
gctttttccagatccactcttgctccatggtccaggagcagcagcgtgcg
+1570537/1
CCCFFFFFHHHHHJJJJJJJJJJJJJJJJJJJJJJJJJJJJJIJJJHIJJ
@1570574/1
cgacctcgagcgacgaatcacatgaaagggggaggggggaggg
+1570574/1
CCCFFFFFHGHHHJJJGGGIHJIGGEGHFIGIGIEBDBB0707
@3582093/1
ctgcaacaaatgtttacacatgaaaccatgcttacctccaagtccttagg
+3582093/1
CCCFFFBDDDFHHEHJJIEHGGHGHGBFEEEHGHGGHIGADHFGGIHHGG
@3582221/1
gcaagaagtaccagaaacgggacttagccacaatctggtctggagagaag
+3582221/1
@CCFFFFFHHGHHAHGIIICGIIIIIIIIGHIIIIIIIHHIIIIIIIIFI
@2234779/1
caactgtcctccggtactaacgatcaaatcgatcatgggtccataatcat
+2234779/1
CCCFFFFAFF?FHIIJFEIIJIGIIAGGD?DFGGGJIGGEGHIIHGIEGI
@7685143/1
ctgctatttattttttctatattttcaatgaacagaattgacccttctac
+7685143/1
@@@FFFFFGHHFHIJIJJGIHJJJIJIJIJJJGIIGDHIIIIGGIIJIGI
@2235183/1
ggaaatcttcgtagcttttcatgaacttctttttattttcttcgtttact
+2235183/1
CCCFFFFFHHHHHJJJJJJJJJJJJJJJJJJJJJJJJJJJJIJJHJJJJJ
@4273529/1
gctagccgggcggatgtatggtagtagctaactcgtccgagggtcaattc
+4273529/1
CCBFFFFFHHHHHHJJGIJJJIIJIJJJJJJJJJJJJJHHFFDACBCDED
@2235884/1
tggagagaagatcctcatcttgtatagaggaggcttgggctcgctctccg
+2235884/1
CCCFFFFFHHHHHJJJJJJJJJHJJJJJJJIJJJJJIHIIJJJJJJJJJJ
@7686208/1
ccgtttttaaactattttttcaatgccctaagtgagtatacgtctattaa
+7686208/1
CCCFFFFFHHHHHJJJJJJJJJJJJJJJJJJJGHGIGIJJJJJJJJJJJJ
@4274168/1
gtcctttatacatttcggcatggcgatcatgtcgatggcttggtttattc
+4274168/1
@CCFFDFFHFHHHIGGHGGIJEGIJJJIJJJJIJHGGIJJJIJIJIIJJG
@163114/1
ctgccaccaataaatcgttttaacaactgggctctatgggacaaagtagc
+163114/1
CCCFFFFFHHHHHJJIJIJJJJJJJJJJJJJJJJJIJJJJIJJJJJIJJJ
@6331842/1
cagcatacataataaaattagaggaagtaggtgctgggcctcttgtatgc
+6331842/1
CCCFFFFFHHDHHEGIIHIIJGIJGIJIJJIHHIIJJJJJJJJIJJJJJH
@2236507/1
gataaagataagtataggctcaaaacctaacgacatcaatcaccagctta
+2236507/1
CCCFFFFFHHHHHHJJJJJJJJJJJJJJJJJJJJJJJJJIJJJJIJJJJJ
@6332246/1
gtgactttcccgtttccaatctccaagacaggaggctccagtactttagc
+6332246/1
CCCFFFFFHGHHFHHJJJIJJJJJJJJGIIJJGGIJGIJJJHGHGIJGII
@163497/1
cccgtcgcaccagattattgatttctctttccctgtcgggagcggagcgc
+163497/1
CCCFFFFFHHHHHJJJJJJJJJJJJJJJJJJJJJJJJJJJIJJJJHHHFF
@7686801/1
gtttattttgtttttctctgtgatctgtttcttggcatctatagatgtcg
+7686801/1
CCCFFFFFHHFHHJJJJJIJHIJJJJJIIJIJIIJJGIGIJJJJJIJJJJ
@5675394/1
cttcacctgtggccggcggcacgcagacgccttgatgacctccactttga
+5675394/1
@@@DDDFFFDFHFIJJJJIJIJJIIIEHHGFFFDCCEAEEDDDDDDDDDD
@4275079/1
gtgcctggctcccatgtcacggtagcactgagtgacggcacctccgacac
+4275079/1
CCCFFFFFHHHHHJJJJJJJJJFGIJJJJJJJHIJJJJJJJJJJJJJJJJ
@2237088/1
gcgagactcataacgcagccagatgccaaagttcttgatcttcactgggc
+2237088/1
CCCFF?DBDFFFHGAAGIIIIIGIIIIIIIIIIGIHIIEGGIIICHIIII
@163969/1
gggcagagggaatctgattgtgctgttgtggaactgcttcacctgtggcc
+163969/1
CCCFFFDFHHFGFHGIIIJJIJJJIHHIHIJIJJJJJJJJJIJJJIJJJJ
@6332799/1
ccggctttggtggttctttggctgtctctggtggaggtttctcctgtgac
+6332799/1
CCCFFFFFHHDFHHIJJJJJJJJJJJJJJJJHHJHIJDGIHIJJJIIJII
@2237318/1
attgtgctgttgtggaactgcttcacctgtggccggcggcacgcagacgc
+2237318/1
??@DDDFDFFHDFHHJGGIIGJIGIJIIIHIHHEGIJJIJHEECCDBBBB
@4275654/1
gcaacaaatgtttacacatgaaaccatgcttacctcccaagtccatagga
+4275654/1
CCCFFFFFHHHHHJJJJIJJIIJJGGIJIJJJJGIIJIJJJJJJJFJJJH
@6333270/1
cgggcttcaacagcttgttagcttgccattgacctttcctaggagtgact
+6333270/1
CCCFFFFFHHHGHJIJJHIJIJJJIJJJJJJJJJJIJJJJGIIBFBFHIJ
@7687779/1
tcaacgatttatttcgattgttccatcactatcaaaacttctcaggattg
+7687779/1
CCCFFFFFHHHHHJJJIJJJJIJJJJJJJJIJJJJJJJJJJJJJJJJJJJ
@5676092/1
ggcacgcatcgtgaggtctttggagccctgtccaacggtagatggaactc
+5676092/1
@C@FFFFFGDHHFGIIFHHIHAGHIGHIIIIGGIIIIIIIGBFIIIEIGG
@6333422/1
gtagcactgagtgacggcacctccgacactgaggtcacggtactcgcggt
+6333422/1
CCCFFFFFHHHHHJJJJJJJJJJJJJJJJJJIJJHIJJJJHIJJJJJHF?
@4276069/1
gagactcataacgcagccagatgccaaagttcttgatcttcactgggctc
+4276069/1
CCCFFFFFHHHHHJJJJJJJIJJJJIJIJIJJJJJJJJJJJJJJJJJJJJ
@6333651/1
ggcacgcttgcgcatgacatctatacatgccattggcgttcaaaaggtta
+6333651/1
@C@FFFFFHHHGHJJJJJIIIJJJJJJIJIIJIJJIJJHJJIGGIJJFEG
@4276314/1
ttctacttctgcttctggcacatcaggagaagttggctcctcaacagaca
+4276314/1
CCCFFFFFHHHHHJJJJJIJJJJJJIJIIIJJHIJIJJIIIJJIJJJIJI
@4276376/1
gtacacctgagcgagactcataacgcagccagatgccaaagttcttgatc
+4276376/1
@BCFFFFFHHHHHJJJIJJJJJJJJJJJJJJJJJJJJJJJJIJJJJJJJJ
@7688607/1
accgcatccaactcggatcagccgtttctgagattagcgcgcacagacga
+7688607/1
@@@FFFFFGHHHHJJIJIJJJJIIFGGHIJGIHJGIJEHG6AGGHHEHFD
@165415/1
ctcatcttgtatagaggaggcttgggctcgctctccgaagggagcttgcg
+165415/1
CCCFFFFFHHGHHIJJJJJJJIJGGIJIGHIJJJJJJIJJJIGIFJJJJJ
@7688916/1
ggcataatgccatattcaaatgggaagtggtgataaagataagtataggc
+7688916/1
CCCFFFFFHGGGHIIJJJJJJJIIIIGHIJHGIJIIJJIJJIJIIJJGJJ
@5677366/1
gtaccaaatttcaaccaaatccgtcaaatagttgcggagattaatggtat
+5677366/1
CCCFFFFFHHHHHJJJJJJJJJJIJIJJJJJIIJJJJJJIJJJJJJJHIJ
@2239149/1
cgttgatgtcgcaagatagtgagacattcactttttagtcataatcttca
+2239149/1
CCCFFFFFHHGHHIJJJJJHHHIHHIIJJIIIIJJJJJIIIJIHHHIJJJ
@7005316/1
tgagaatggtttagattcacaattttgtccgctggacaatgtttttttaa
+7005316/1
CCCFFFFFHHHHHJJJJJJJJJJJJJJJJJJJJJJJJJJJJIJJJJJJII
@1570977/1
tccataatcattcctggaatccgtgtcgacggcgatgagagcccacgatg
+1570977/1
C@CFFDE;<DAADHIGGIIGIDGCECBEB?ED:D<FFH@FHGGGGFB>DF
@4968295/1
cttggtgagacacgagataaaagtctaattcagacgagtgcacaatatcc
+4968295/1
CCCFFDDFHHHHHJJJJJJJJJJHIJJIJJJJJJJJJJGHIJJJJJJJJI
@3582574/1
gcgtgatgaggttcaccaagctagtggcgttgatgtcgcaagatagtgag
+3582574/1
@<<DDDDB?ADABFFDEFF9FE<322CG@EE@FBFBDF@@FDB<FC=B=8
@2899258/1
cagagggaatctgattgtgctgttgtggaactgcttcacctgtggccggc
+2899258/1
CCCFFFFFHHHHHJJJJIIJJIIJJJJJJJJJJJJJJJJJJGGIJJIIIG
@1571409/1
acaatatattcgcgaaaaccgcatccaactcggatcagccgtttctg
+1571409/1
CCCFFFFFHHHHHIJJJJJJJJJJJJJJJJJJJIJJJJJJJHHHHHH
@3582950/1
cttataaatatctattggacccaaatacggcaaggcccataataattaag
+3582950/1
CCCDFFEFHFHHHIIJIIIJGIJIJJJIJJJJJHEHIIJJJIGIGIIGII
@2899481/1
cctcatcttgtatagaggaggcttgggctcgctctccgaagggagcttgc
+2899481/1
@@@BADDDFHDDFDFFHGEHIGEB:1A??CG>GC9FFG66?;B=AGHIA@
@868240/1
ccttagtacacctaatgaggactatttggcgttactgcttaatactactc
+868240/1
CCCFFFFFHHHHHJJJJIJJHIJJJJJJJGIJIJIIJJJJIJJJJJJJJI
@3583006/1
atagagacgatttcaccagtggtcttcttgaacttcttcaattgacgcaa
+3583006/1
@@<DBD?DDAF;F><EGEC3C?AHH@@F@D<DFEBBBGA>DFGFIIIIII
@2899568/1
gatctcctcagtaggatggcaaagagacgaagcgcgcgttctcatgtaat
+2899568/1
@CCDFDFFHDFHHGIGHEHJJIIJGFIEGHIGBFAHEGFEIHI;DEEECH
@3583120/1
ggtagcactgagtgacggcacctccgacactgaggtcacgg
+3583120/1
@@@DA?D?BBDHFG@ACGBEH?F8?EDDGE?DDFEFEG?@A
@3583375/1
ctgttgtgttgaccaataatgggttaatcagactatagttagtatagtta
+3583375/1
CCCFFFDFHHHHHJJJJJJJJJIJIJJJJJJJIJJJJJIIIJHIJJJJJI
@3583411/1
gggctagcagggaattggtagcaacttgaatgtgagtttttatcggaagc
+3583411/1
@@@DFFFFHHHGGIJJJJHIIJGIJJJJHIJJIIGH?DHIJJJJJJJJIF
@4969195/1
ctttctaaggttctaaactatatctgtaccaaatttcaaccaaatccgtc
+4969195/1
CCCFFFFFHHHFFGIGHIIIGHHJJJHJGJJJGIJJIIIIJIJGIIEHGI
@4969364/1
atcacacctagcatcacaacgtcatttaatataaaatacatttatatccg
+4969364/1
@CCFFFFFHHHGGIJJJGIGJHGGIJJJJIJJJJJIJJJIIJJJJJJJJJ
@1572150/1
ccatattcaaatgggaagtggtgataaagataagtataggctcaaaacct
+1572150/1
CCCFFFFFHHHHHIIHIIFHHCFHGIJIHIIJJJGGIJJIIJJJJJIJJJ
@4969618/1
ctcgggattcgtatctttcacatcttttaaaagattgaataaaaccttcg
+4969618/1
CC@FFFFDDFFFHIHIIJIJHGHIJJJJJJJIJJJJJJJJIIIGIHJJJI
@869206/1
agcatggtaagaaggtggcggccagaatctagacatgcacagctcttgca
+869206/1
@@@DDDDDHHHFHIGC<:FFDHIIIIIIICHCGHGECHIIIEIIIIIIII
@3583994/1
cgttctattacgcttgtgatattagcattttaatgtgtgaaaatattata
+3583994/1
BCCFFFFFHHHHHJJJJJJJJJJJJJJJJJJJJJJIIGHIJJJJJJIJJI
@7006963/1
gccagatgccaaagttcttgatcttcactgggctcttctctggga
+7006963/1
@@@B?:3BDFFFFIAE<A?IFD@FDHFB@BAFE>FBFBFFII3?>
@7006999/1
cacacgtttcacttcagcatagacaggtgtcttccctggcaatacaacaa
+7006999/1
?@@FADDDHGHGHBHHJJGIJJEHGGE2CAFEEGHIG@D@CFCHBDDEHI
@1572733/1
acgcgcttgggcagagggaatctgattgtgctgttgtggaactgcttcac
+1572733/1
??@FDDFFHFHDDHFEHI<DGIGGGGIGFGEHGDHGGHGIIGHGGGIIII
@4970031/1
cttcaaactgaacctaggtaatccctttatttcttctttaataggacaag
+4970031/1
CCCFFFFFHHHHHJJJIJIJJJIJJJJJJJJJJJJJJJJJJJJJGIIIJI
@869574/1
ctggcctggctacttgatgcttcaccatcattcagtcttagcttttttgc
+869574/1
CCCFFFFDGHFHHIIGIIJJJIGJJIIIJIJIJGIGHIJJJIJIJJJJII
@7007355/1
gggaatctgattgtgctgttgtggaactgcttcacctgtggccggcggca
+7007355/1
@C@FFFFFGHHHHFGGIIHGJIJJIJJJJJJJJJJGGIJJDIJJIJJHFC
@7007422/1
gtggaactgcttcacctgtggccggcggcacgcagacgccttgatgacct
+7007422/1
@@@FFFFAHGFG?GHHIEFGIHIJDDFGGE@EGEB<@EDBBBCCCCA@CC
@1573263/1
cacgcttgcgcatgacatctatacatgccattggcgttcaaaaggttaaa
+1573263/1
@C@DFFFFFHHHHIIIJJJIJHHJJHFGHJHEHIIIF<FHHIIJI=CFGH
@2901617/1
ggcacctccgacactgaggtcacggtactcgcggtacatgttgtgtacac
+2901617/1
@@CFFFFFHHHHHJJJJJJFHIJJJGEHIJJJJJFHIIIJHIIEHIIJHF
@7008049/1
ctctgtggtgcaaagcaagcaattgcccacacccgtatctcaacacccat
+7008049/1
CCCFFFFFHHHHHJJJJJJJJJJJJJJJJJJJJJJIJJJJJJJJJJJJJJ
@1573707/1
cgatgttttacaagggcaggttgaactcacaccattcaatttaaaagaaa
+1573707/1
;??DD=BDFHAFDFFGEHGIHG;2AA?FG@ECD9FH>BFFHHGII<FBGE
@3585305/1
gtcttggttgaacggaactccaatcctttactcgaatagtcttttctaac
+3585305/1
C@CFFFFFF1DFHJJIGGIIHIGIJJIJJJJJJJDIIJJIIIJIJJJIII
@2901913/1
cgtcacggtaagcattcatcagaatgctatgcaacatcttcatcttagcg
+2901913/1
CCCFFDFFHGHHHIJGJJJIGGIEEIIJIJIIJJIIJIJJJJIJJJIJIG
@870632/1
ctcctcaacagacacagagctctgtgacggctcttcttctttctgtacat
+870632/1
CCCFFFFFHHFHHIJIJJJEHIJIGGIJJFEHGIIGHIJJIJGJGFGIEH
@1574205/1
gtcaaatagttgcggagattaatggtataagcatagaatgttcgacg
+1574205/1
@?@DDBD;<AFDFGEA@1FHIIIGG@GFFG@DEGEGC>GB9B??FDF
@2902479/1
cagccagatgccaaagttcttgatcttcactgggctcttctctgggattt
+2902479/1
@C@FFDDDBHABDHCGGGIGIIGIIIIIIIEBGGIIIIIIIIIIGI;BDH
@4971565/1
cttgtagtcaaggtggagattttactatctttcaagtcggcataacgggc
+4971565/1
CCCFFFFFHHHHHCGHJJIJJJJJJJJJJJJJJJJJIJJJJJJJJJJJJJ
@7690002/1
gttaaaaccaaaaatttgccggaagtcactattccacgcgaacgaagtcg
+7690002/1
CCCFFFFFHHHGHJJJJJJJJJJJJHIJJJJJJJJJJJJJJJJJIHHHHF
@7690087/1
cagcatacataataaaattagaggaagtaggtgctgggcctcttgtatgc
+7690087/1
CCCFFFFFFHHGHJIJIIJJIJIJIIIIIHGHIHJIIIAHIJJIJHIJJJ
@2902698/1
gcagccagatgccaaagttcttgatcttcactgggctcttctctgggatt
+2902698/1
CCCFFFFFHHHHHJJJJHIJJJJJJJJJIJJJIGJJJJJJJJJJJJJIJJ
@871474/1
gcttcacctgtggccggcggcacgcagacgccttgatgacctccactttg
+871474/1
CC@FFFFFGHHHHJIIIIIJJJJIIJJJHHHFFDEDEEEEDDDDDDDDDD
@2902844/1
gcatcccacaatatattcgtgaaaaccgcatccaactcggatcagccgtt
+2902844/1
CCCFFFFFHHHHHJIJJJJIJJJJJJJJJJJJJJJJJJJJJJJJJJJJIJ
@4971960/1
agggaatctgattgtgctgttgtggaactgcttcacctgtggccggcggc
+4971960/1
<:@BDD>D?F?B<EAEFDHEADHG=E@;BF@FGD@B?FD<FEHEB?<FHB
@5677632/1
ggtgcacgcgcttgggcagagggaatctgattgtgctgttgtggaactgc
+5677632/1
?@?DDFDFHGHHHJIJJIJJJJJJJIIIJIJIJIJIIJJJIGIIJJJIJI
@4972081/1
agcactgagtgacggcacctccgacactgaggtcacggtactcgcggtac
+4972081/1
@@@FFDFFAAACFE>:DGDGIAFFHBAF?<B@0??DGG7BGHE=BHF?<B
@4972116/1
ctgatagagacgatttcaccagtggtcttcttgaacttcttcaattgacg
+4972116/1
CCCFFFFFHHHHHJJJJJJGJJIJJJJJJJJJIIJJJJJIJJIIJJJJJJ
@2239711/1
gctccaaattgtatctgacgacgcattgaatctgaatacgaaaatgaatt
+2239711/1
CCCFFFFFHHHHFJJJIIJJJJJIJJIGEIJJJJJJIJJJJIIIIJJJJI
@6335282/1
ctcatcttgtatagaggaggcttgg
+6335282/1
@@@DB?BDFFF?F>:AFE??AAC:8
@4278135/1
agcatacataataaagttagaggaagtaggtgctgggcctcttgtatgcg
+4278135/1
@@@FFFFFHHGHGHGGIHGIHIIEHJHGJIFGIJJJJJJJJJJJHIIJIJ
@2240220/1
atgttattattacagcatacataataaaattagaggaagtaggtgctggg
+2240220/1
@@CDFFFFHHGHGIIIGIIJGIJJJGGGJJJIIIIIIJJGHHIHIGJIGI
@6335869/1
gtggatagctggacaaggcactggcaacgaccaatcatggacttttcttc
+6335869/1
BBBFFFFFHHHHFJJJJJJJJJJJJIJJIJJJJIJJJJIJJJJJJJJJJI
@5679111/1
agggaatctgattgtgctgttgtggaactgcttcacctgtggccggcggc
+5679111/1
CCCFFFFFHHHHHJIJIJJJJJJJJJJJJJJJJJJJJJJJJJJJJJJJHF
@7690757/1
ggcataacatcggattttaacaaacactgttgtgcataaacacattagaa
+7690757/1
@BCFFFFFHHHHHHJJJJIJJJJJJJJJJJJJIHHIJJJJJJJJIJJJJI
@2240759/1
gtgctgggcctcttgtatgcgaaggtgttgaggcgcttgtggtggtgcac
+2240759/1
@@CFFABDFHHHFGHHHIJJGIJJJ:CGGHJJJJJGJIJGHICCF@EHIJ
@5679695/1
gccagatgccaaagttcttgatcttcactgggctcttctctg
+5679695/1
?<@DDB;:?DFD<:2C<CEHIA?BHIC?C9FH@H@9?D??H<
@4279166/1
cgattatgaagacgaagcggacgtcacggtaagcattcatcagaatgcta
+4279166/1
CCCFFFFFHHHHHJJJJJJJJJJHIJJJJHIJJIJJJJJJJJJJJJJJJH
@6336586/1
agatgccaaagttcttgatcttcactgggctcttctctgggatttccctg
+6336586/1
<@@FFFFFHHHHHIIJJJIIJIHIJEHGIIIJJJIJJJIIGBHHGIGIIG
@6336750/1
ctccagtactttagctttgacagtgtaaaacttctcggaaatctccaatc
+6336750/1
CCCFFFDFHHHHHJJJJJJJJJJHIJJJJJJJJJJJJJJJJJJJJJJJJJ
@7692030/1
cactgagtgacggcacctccgacactgaggtcacggtactcgcggtacat
+7692030/1
CCCFFFFEHHHHHJJIIJIJIJJJJJJJIIIJIGIJDHHJIJIJHBDFFF
@166279/1
gtgagcacgggctctgtgcctggctcccatgtcacggtagcactgagtga
+166279/1
CCCFFFFFHHHHHJJJJJJJJJJJJJJJJJJJJJJJJHJJJIJJJIJHII
@5680898/1
cgacatgtaagagttcaatggggaagtaaatgcatctgtccttatttccg
+5680898/1
CCCFFFFFHHHHHIIJJJJJJJJJJJJJJJJJJJJJJJJJJJJJJJJJJJ
@166604/1
accagtggtcttcttgaacttcttcaattgacgcaagaagtaccagaaac
+166604/1
@@CDFDBBHHHGHIJEGHGIGIIJJGHJIIGIIIIGGAG@DGIJJIIJJE
@2242499/1
tgcagccatccaacgggattgcccatcaatttatcttcaaatgacgacac
+2242499/1
@@@FDDDFHGHHFGGAEDHCHIIIIBHGAGHIGGDGGGEIHC<FHGHEHH
@2242693/1
gacgacactgtacagttagaaatgttacaacctctatactttgcattaaa
+2242693/1
CCCFFFFFHHHFHIJHIIJJJJJJIJIJIJJJJJJJJJJJJIJJJJJJJJ
@2242695/1
tttaaactcatattttcatggtaccaagttatgaatttttcaaatcgcgc
+2242695/1
@C@DFFFFHHHGHJIIJGIIIFFHIJHHFHIIIHCIIJIJJJJIIIJJEG
@4281306/1
ggcgcttgtggtggtgcacgcgcttgggcagagggaatctgattgtgctg
+4281306/1
CCCFFFFFHHHHHJIHJJJJJJJJJJJJJJJHIJJIJJJJJJJJJIJJJH
@2243435/1
cggcacctccgacactgaggtcacggtactcgcggtacatgttgtgtaca
+2243435/1
@@@FFFFFGHAFGIJJJJIIEGIJGIFHIIIIGIIFGHGHIIJJIGHHHH
@2243610/1
cagccagatgccaaagttcttgatcttcactgggctcttctctgggattt
+2243610/1
@?@DDB>>FD>DB<?GEECIH::FF@HHG9C4F=;G=@FDGIGDGGFGG>
@167731/1
caccagttcatatttgggcacagttcctcgacgagcaag
+167731/1
@@@DDDABBBB<:CF>4:CF?::AFBE928EGF:FB?D3
@2243723/1
gtatgcgaaggtgttgaggcgcttgtggtggtgcacgcgcttgggcagag
+2243723/1
CCCFFFFFHHHFHHHJJJJJJJJJJJJJJJJIIIJJJJJJHHHFFFFDDD
@4281902/1
cggcacctccgacactgaggtcacggtactcgcggtacatgttgtgtaca
+4281902/1
CCCFFFFFHHHHHJJJJJJJHIJJJJHJJJJJJJJHIIJJJIJJIIHHHH
@3585599/1
agcactgagtgacggcacctccgacactgaggtcacggtactcgcggtac
+3585599/1
CCCFFFFFHHHFDHGHIJJJJ9FHJJJIJJJJEHJJJIFHIJJJJJHDEF
@3585622/1
agcatacataataaaattagaggaagtaggtgctgggcctcttgtatgcg
+3585622/1
@@@FFDDFHHHGDHGAFAEC<CFCEBA?EHAFCGB@CCDBD@FHIIIGBF
@168132/1
gtgacttgtagtcaaggtggagattttactatctttcaagtcggcataac
+168132/1
BBCFFFFFFHHFHJJJIAFHGIDGHJJJJJGIIJJJJJJIHIJJJJJJJE
@2244202/1
cccatgtcacggtagcactgagtgacggcacctccgacactgaggtcacg
+2244202/1
CCCFFFFFGHHHDHIIJJJJJIHHIJJIIJJIJJJJJJIJJJJJJHIJJJ
@3586204/1
gtggaactgcttcacctgtggccggcggcacgcagacgccttgatgacct
+3586204/1
CCCFFFFFHHHHHJJJJHHIJJJJJGJJJJJIJHHFFFDDDDDDDDEDDD
@169216/1
cgggacttagccacaatctggtctggagagaagatcctcatcttgtatag
+169216/1
CCCDDDDFGDDFHGIJGIIGIIJHHJ>E:EFGGIIGDBFBGIGIJB?FII
@169496/1
ctgagccatagcaaacagccactggcaatgtggatagctggacaaggcac
+169496/1
CCCFFFFFHHHGHJJJJIJJJJJJJJJJJJIJJJJJJJJJJIJJJJJJIJ
@7010971/1
gtgagaagtgtgataatgtcataaagttgacaataatctataattaatta
+7010971/1
C@CFFFFFFFHHDIIJIIJJIIJGJJHGIIIJJIJGJJJIJIJJJJJJIG
@4283778/1
ccagtttatagtgagagaacatcgaaaacccggagaataagaactcgtgc
+4283778/1
B@@FDDDEDHDFFIJGGIIJJJIIGIGGHIIGHFHBGIGCHIGGEHIHHH
@7011176/1
ctggaacatagcagcgttgagtttgatgacagcgtagttaacttcaatgg
+7011176/1
CCCFFFFFHHHHHJJJJJJJJJJJJJJJJJIJJJJJJJIJJJJJJJJJJJ
@7011265/1
ggtagcactgagtgacggcacctccgacactgaggtcacggtactcgcgg
+7011265/1
BC@DFFFFHHHHDGHIJJJJJJJJJJJJJJJJIJJGIJJJJHIJJJJJHF
@1576298/1
gggttgtcctgcagagcttgccacatcttgtaagcagcctgacgcttagc
+1576298/1
BCCDDFFFHHHHHJJJJJJJJJJJJJJJJJJJJJIJJJJJJJJJJJJJJJ
@1576388/1
cctgttttggtagcggcggcgcggtccgtgaggagcatgctcgccatcag
+1576388/1
CCCFFFFFHHHHHJJIIIIJIGBB>BDB?BBBDA<<?CDDCDBBBB?CDA
@3587846/1
gtcggatccaatgtaaaacattccaaaatcaacaactacaaataaattaa
+3587846/1
CCCFFFFFGHGHHGHHIIJJJJJIJJJJJJJJJJJJJJJIIJJJJJJJJI
@1576537/1
catcaatttatcttcaaatgacgacaccacagttccagtctcaggcacat
+1576537/1
CCCFFFFFHHHHHJJJJJJJJJJJJJJJJJJJJJJJJJJJJJJJJIJJJJ
@2903718/1
gtgaaacgatcaacaataatatataatttggagtacagttaatacctggc
+2903718/1
??<ADDDD6?CDDEIEIIEFDD:CFEIII94CEEEIEDIFAFFIIIEBD9
@1576710/1
caccagtggtcttcttgaacttcttcaattgacgcaagaagtaccagaaa
+1576710/1
CCCFFFEFHFHHHJJJJJJJJJJJJJIIJJJJJJJIJJJIJDHIJJJIIJ
@1576782/1
gccagatgccaaagttcttgatcttcactgggctcttctctgggatttcc
+1576782/1
CCCFFFFFHHHHHJIJJJJJJJJJJJJJJJJJJJJJJJJJJJJJJJJJJJ
@3588232/1
gaatctgattgtgctgttgtggaactgcttcacctgtggccggcggcacg
+3588232/1
CCCFFFFFHHHFFIIGHIHHIJGIJGHIJJJJJJJJIJJJIJJJJJHFDD
@1576960/1
gaggaagtaggtgctgggcctcttgtatgcgaaggtgttgaggcgcttgt
+1576960/1
B@BFFFFFHHHHHJJJJJIIJJJJJIIJJJIGIJJFHGHJJJIIJJJJIG
@3588286/1
caacctctatactttgcattaaaataatgcccattttcacaggcaaggga
+3588286/1
????B?:D:C?:DEB:?A:A:F:3C?F<A9<CFBEBE??:EBDADD1D:8
@7012057/1
ccgtcattgaacaatctcgtatgatgccgtttctgtaccaataggaacaa
+7012057/1
@CCFFFFFHHHHHJJIJJIIJJJIJIIJIIIJJJGIIIIGIJJGHIJJJJ
@1577079/1
gatagagacgatttcaccagtggtcttcttgaacttcttcatttgacgca
+1577079/1
@@@BD;DDFFHADGGIIGGIHIGDDHFIIIG<FFHIGIIII4BGHIIIII
@3588706/1
ggcgcacagggcacgcttgcgcatgacatctatacatgccattggcgttc
+3588706/1
@CCFFFFFHHHHHJJJJJJJJJJJJJJJJJJJJJJJIJJJJJJJJJJHIJ
@7012618/1
gtggattttaatgttattattacagcatacataataaaattagaggaag
+7012618/1
@=?BDDDDHGBDFIEEFEIBBIGEGCD9EFECA??FD?FDHEGGG>CB?
@2904694/1
gttgatttgtaccccagactagcatagcacagcacactacggatgaacag
+2904694/1
CCCFFFFFHHHHHJJJJJJJJJJJJJJJJJJJJJJJJJJJJJJJJJIJJJ
@3588932/1
ctctatactttgcattaaaataatgcccattttcacaggcaagggatcct
+3588932/1
CCCFFFFFHHHHHJJJIIJIJJJJJJJJJJJIJJJJJJJJJJJJJJJJJJ
@2905140/1
cagccagatgccaaagttcttgatcttcactgggctcttctctgggattt
+2905140/1
CCCFFFFFHHHHHJJJHIIJJJJJJIJJJJJJJJJJJJJJJJJJJJIJJJ
@2905230/1
gtggtggtgcacgcgcttgggcagagggaatctgattgtgctgttgtgga
+2905230/1
?:?DDD7@ADFFFFGDGGGFF>CFFIFIFI9FFEBB<FF@9<F@CA8;@A
@872374/1
cacctaatgaggactatttggcgttactgcttaatactactcactgattt
+872374/1
CCCFFFFFHHHHHJJJJJJJJJJJJJJJJJJJJJJJJIJJJJJJJJIJJJ
@3589600/1
tgattctttaatttgacataacttttttaattatgaaccgattgacatga
+3589600/1
CCCFFFFFHHHHHJJJJJJJJJJJJJJJJJJJJJJJJJJJIJJJJJJJJJ
@3589734/1
caccagtggtcttcttgaacttcttcaattgacgcaagaagtaccagaaa
+3589734/1
CCCFFFFFHHHHHGIIIIJJJJJJJJJJJJJJJJIJJJJJJHHIJJJJJJ
@1578312/1
agcatacataataaaattagaggaagtaggtgctgggcctcttgtatgcg
+1578312/1
@CCFFFFFHHHHHIJJIIJJJJIJJJEHCHEGHIGIJJJIIIHIIGIIJJ
@3589920/1
aactgtcctccggtactaacgatcaaatcgatcatgggtccataatcatt
+3589920/1
@@CFFFFFGHHGHFHGIJJJJJJJEEHFDGGGIJJJIJFGHJJJJIJJJJ
@3589989/1
gttgaggcgcttgtggtggtgcacgcgcttgggcagagggaatctgattg
+3589989/1
C@@FFFFFHHHHHJJIGGIGHIJJGIJIJJIIJJJJDIJJHHGHFFFFFD
@5682419/1
gcgatttgaaaaattcataacttggtaccatgaaaacatgagtttaaaaa
+5682419/1
@@@DDFFFFFHFDFHIGIIIIIGEIFEHHHHIICHGGHHGEFHHIIIGII
@1578798/1
cagccagatgccaaagttcttgatcttcactgggctcttctctgggattt
+1578798/1
@@@DDDD;?DFDDGGHAFHHHG@HDHHG?FHCGGGIEGHFIG9?FHFEGG
@4972789/1
cagccagatgccaaagttcttgatcttcactgggctcttctctgggattt
+4972789/1
CCCFFFFFHHHHHJJJHIJJJJJJJJJJJJJJJJJJJJJJJJJJJJJJJJ
@3590322/1
cttggtacaaagcaaaggtcgggcagttcgtcaacaagacattactagct
+3590322/1
CCCFFFFFHHHHHCHGIJIJJJJJJIDHIJJJJJJJJJJJJJJJJJJJJI
@5682938/1
ggcattgatatttggaaatgattagctcgcagcattatgggtcttccttc
+5682938/1
@?@ADBD?FHFFFGGBDECHDGA@HGEGAGHEIIGEGHHIDDB??FHHEG
@5682943/1
agagaagatcctcatcttgtatagaggaggcttgggctcgctctccgaag
+5682943/1
CCCFFFFFHHHHHIIJIJJIJJIJJJJJJJJIJHJJIIJIGJIDHIIGII
@1579059/1
tctgtttcttggcatctatagatgtcggtggcgcacagggcacgcttgcg
+1579059/1
CCCFFFFFHGDHAADGGGGHCHGGIGHIHHI9DAAHIJJIGEGGHIGEEE
@1579122/1
ggccgtcagaacctgatagaaacggttggcgttaggtatatacaagaaca
+1579122/1
CCCFFFFFHHHHHJJGIJJIJJJJJGIJIJJIIJJJGGIJIJJIJJJJJI
@1579126/1
gtacctatagtcatacatatgtctacctatcacaaagattcgtaagtaca
+1579126/1
CCCFFFFFHHHHHJJJJJJJJIJJJJJJJJJJJJJJJJJJJJIIJJGGII
@3590567/1
gtaatttttgtctttcgcgaaatattccgcgacagatgtctttctagtgc
+3590567/1
@?@DD?B?FDAACF<AGBACCC;CGFAA?D6?;AHGI;/7=@;C==4..=
@1579412/1
gcacctccgacactgaggtcacggtactcgcggtacatgttgtgtacacc
+1579412/1
CCCFFFFFGHHHHJJJJIFHIJJIFHIIJGIJIHIHIGGEGHJJJIJIJH
@4973490/1
ctgtttcttggcatctatagatgtcggtggcgcacagggcacgcttgcgc
+4973490/1
CCCFFFFFHHHHHJJJJJJJJJJJJJJGIJJJJJJJIJIJJJJJJJIJJI
@1580188/1
cggaactccaatcctttactcgaatagtcttttctaacttgaacagtgcg
+1580188/1
@@@DDDFFBFDDD@GGGIGHIGGDGHEEHIGGIIIIIHII>EGFCD?FHG
@5684185/1
cagacaaatcatagcatttgtaaaatatttctatcacagatcgacattat
+5684185/1
@@@FFFFFFDBBHIG@FGCAAEHDHEAAFH>HHH>@FH@?E;DGIBHB>F
@4974271/1
gccagatgccaaagttcttgatcttcactgggctcttctctggg
+4974271/1
???DD3A;DDDB?C2<<<A?FFADAFFIIIIDEAE?EF<D@?CD
@1580782/1
agcaaatggaaaaaaaaattggtgaaaagaatcacaagtaagatactgca
+1580782/1
CCCFFFFFHHHGGJJJJJIJIIGHIJJJJJIJJJJJJJIIJJJJIIIJJJ
@4974502/1
gccacaatctggtctggagagaagatcctcatcttgtatagaggaggctt
+4974502/1
CCCFFFFFHHHHHHIJJJJJJJJJJJIJJJJIJJJJGHIJGJJJIJJJJJ
@1580829/1
gtgacattcgtcgaatattaagaagtttatgtcttcaatcctaatgtatt
+1580829/1
CBCFFFFFHHHHHGHIJJJJJJJIIHHIIJJJJJJJIIIJJJIJJJFHIJ
@4974580/1
atctgtttcttggcatctatagatgtcggtggcgcacagggcacgcttgc
+4974580/1
CCCFFFFFHHHHHJJJJJJJJJJJJJJJJJJJJJJJJJJJJIIJIIJJJI
@1581349/1
gtacacctgagcgagactcataacgcagccagatgccaaagttcttgatc
+1581349/1
?@<DDD;DDF:DC@E8@AGEHE<AEG:88:?B0BB<DGB9/BFDF@F<88
@5685685/1
ctggatggagtgagcacgggctctgtgcctggctcccatgtcacggtagc
+5685685/1
CCCFFFFFHHHHHJJJJIIIJJIJJIJJJJIJJJJJJJIJJJJJJJFGIJ
@6338685/1
catgccctcaatctgcaccagttcatacttgggcacagttcctcgacgag
+6338685/1
CCCFFFFFHHHHHJJJJJJJJIJJJJJJJJJJJJJJJJIJJJJJJJJJJJ
@4975678/1
ggctgtctctggtggaggtttctcctgtgacggcatagccgcagcctccg
+4975678/1
CCCDFFFFHHHFHGGBHIGEHIEGIGGBGEGGIJJJIJAHIJJJGGIIGE
@4975754/1
agtggtcttcttgaacttcttcaattgacgcaagaagtaccagaaacggg
+4975754/1
CC@FFFFFHHGHHJJJJJJJJJJJJJJJJJJJJJJJJHHIJJJIJJJJJJ
@1582316/1
ctcttgtatgcgaaggtgttgaggcgcttgtggtggtgcacgcgcttggg
+1582316/1
@@@DDDBD?DFAA<CCAAFFGICFGIIAH@BG@9BFACFDHIIIHEE=?B
@1582343/1
aaggtgttgaggcgcttgtggtggtgcacgcgcttgggcagagggaatct
+1582343/1
?B@FADBDHHHHHIJHIJHIJFHGDGHIJIJJJIJJJJJJJHHHFFFFEE
@1582348/1
gaggaagtaggtgctgggcctcttgtatgcgaaggtgttgaggcgcttgt
+1582348/1
C@CFFFFFHHHHHJJJJJJJJJJJJJJJJJIEFHI?FHHJJJIGIJJJJD
@6339166/1
gtgcacgcgcttgggcagagggaatctgattgtgctgttgtggaactgct
+6339166/1
CCCFFFFFHHHHGJJJJJIJJJJJJJJJJJIIHIJJJIJJIJJJJJJJJJ
@4976070/1
ctgggcctcttgtatgcgaaggtgttgaggcgcttgtggtggtgcacgcg
+4976070/1
CCCFFFFFHHHHHJJJJJIIIIFHIHJIJJIJJJJJHIJJJJIHIJJJHG
@6339252/1
gcttggtacaaagcaaaggtcgggcagttcgtcaacaagacattactagc
+6339252/1
CCCFFFDFHHHHHJJJJJJIJJJJJJJHJJJJJIJJJJJJJJJJJJJJIJ
@5686489/1
ctgtgatctgtttcttggcatctatagatgtcggtggcgcacagggcacg
+5686489/1
@CCFFFFFHHHHHJJIJJJJIIJJJJJJJJIIJJFHIJJJJJJJJJJJJI
@872711/1
gtcacggtagcactgagtgacggcacctccgacactgaggtcacggtact
+872711/1
@BBFFFFDHHHHDIEIGFHHIFGIJJIIJJJFIIJIEGGEFHHHJJGGHG
@872908/1
ggcagagggaatctgattgtgctgttgtggaactgcttcacctgtggccg
+872908/1
@CCFFFFDDDFHHIIIIIJHIIJJHIGFHHAGGGGIGHIGIIIGIJGGGH
@873032/1
ctcagatgcaatttcttgcaagaattgcacaaagttgaagtccttgttgt
+873032/1
CCCFDDDDBFBDDHGHEGHEGIIIGGIIIIIIIIGHGIEIDFHHHH@CGF
@1583174/1
gttgtggaactgcttcacctgtggccggcggcacgcagac
+1583174/1
@;;DDDDDBFAFDF:EGF><FAA?8CFGFIF>B;44?D>@
@873125/1
gtttgatttcgatgaaacttggtataattatgtcttattatcctggacat
+873125/1
CCCFFFFFHHHHHJJJJJJJJJHIJJIIJJJJJJJJJIJJJJJJJJIJJJ
@7693777/1
ccacaatatattcgtgaaacccgcatccaactcggatcagccgtttctga
+7693777/1
CCCFFFFDHHHHHJIGI@HGGGHEIIDGGHIGGIJGIDEGG3;FFHHHII
@5687355/1
ttgagatgtttgtgaaactgcgacacc
+5687355/1
CCCFFFFFHHHHHJIIJJJJJJIJECF
@169935/1
tcatcttgtatagaggaggcttgggctcgctctccgaagggagcttgcgg
+169935/1
@@?DBBDEADHBHEA@GEHGHG@HDGED0CGGFBCD6D??@@6@@C@AEB
@5687526/1
cttcacctgtggccggcggcacgcagacgccttgatgacctccactttga
+5687526/1
[truncated: 3,254,612 more chars]
