# Supplementary material for: Identification and comparison of key RNA interference machinery from western corn rootworm, fall armyworm, and southern green stink bug
Source: PLoS One. 2018 Sep 5;13(9):e0203160. doi: 10.1371/journal.pone.0203160 (PMC6124762; doi:10.1371/journal.pone.0203160)
Supplement: S2 File — (TGZ) [file pone.0203160.s012.tgz › data/fastq/sgsb/4_Second-instar_SI_Rep1_aligned.fq]

@572257/1
ggaacgttgatctggtctggagctggatgagtgacatcagcgccaacaac
+572257/1
C@@FFFDA?FHHBHCFEFIGBHIJGIG>FEEBE@F>?9C?>DHGB@1B@B
@2238635/1
cgctaatttaaaaattgaatagtttttatgaaatgagtcagaattttcgt
+2238635/1
CC@FFFFFFHHHFGGHGGIIJGAFGAHGGC9AAGHBH4CFCDGGCFHDGD
@3902549/1
gccatatttaacacacattttgtaaataattttcttaactttacacattt
+3902549/1
C@@DFADFFHAFHIIGIIJJI@CHEBHEAFGIIIG>CGHIGCG@F@?DF<
@4995259/1
cctttttgaaattttttaataattggaacaattctatcacctttgaagtt
+4995259/1
CCCFFFFFHHHHHJJJJJJJJJJJIJJJJJIGJIJJJJJIJJJJJIIJHJ
@2788435/1
ggaatgtatgacgatgatttgatatctatatttctcattttttctgctaa
+2788435/1
@C@FFFADHHGHHJJIJJIJEFHGICF@BDEHGIGBHIIIADEHGFDHG9
@7025692/1
ctgcctttcatgaggaaggccctcttcattttcggtttcgtaggcagg
+7025692/1
@@CDDFDFHFHHFIEEHFHIJJ@FEHEHHGHHEHIFIJIIII6BDDGD
@574888/1
ctaccaactcatactgtcttcagcctcatgttataacattatgcagttca
+574888/1
@@@FDDDDHHAFHIGGAGHAEHD@HGH<<FHCGGIIIIEIGFGGGCDEHI
@5504241/1
gcctaattgatccataataagtctaaatagaccttcagggtcattatggg
+5504241/1
CCCFFFFFHHHHHJJJJJJJJJJJCHHFJHHHHHIJIIJJDHHIJJJJJJ
@4456660/1
gtcattagcagagctcgctactaaggccttcaagatagaacccaatt
+4456660/1
@@@DDDDDFHFFHI>FHIGGG@EF31??FGHG@DCCHIGEIIG;BBD
@575253/1
ctctaccaggtggaggtgaaaagaatgatcttccaactgtcacaaacctg
+575253/1
CC@FFFFBDBFFH9EFEHCFHCHEGEHCCCAHGCGABEGDHBDDHGCFDF
@4456937/1
ttcaaattactaacctgtttagaacgaagatgactgag
+4456937/1
@@@DDDDDHFAFH<C<F<:CCH@EH<?AFFFCHHHD<:
@6519090/1
gtatttttttatttttctgcgactgtctgaatcagaatctgatttatcat
+6519090/1
@@@DBDDBF?FD:BAEBECE>GFGG<DGDDBGDF@GICEHBFHIIE@GGF
@8044447/1
ctgttgttgaggctgctgtggtctctgctgttgctgttgttgctgaggct
+8044447/1
@@@BDFDDHHHGFIIIIIEGICEHIEC<CGHHC@DHHGGIGCFHIGHIHF
@2763/1
cctctgtcgaacagcttccacagcttgtctgtaattgcgataaggttttt
+2763/1
@@@FBDDEHHHHDIEHGGHGIGJIGGEAEHGG@DF>GF<GDGGGB9?DBF
@1690778/1
gcctcatgttataacattatgcagttcattacctaagatatttgttatga
+1690778/1
CCCFFFFFGHFHHJJIIIJJIJJJGGCIIIEHIIIG@GFGEIIGHFHGEH
@2240722/1
cccctgcttctccaggttgtctaccacccc
+2240722/1
1=?DBD??FFFD?>E3AEB3ADE>E9????
@2241879/1
ccagccctcagataatcccatatcattgagacattaacttgcgtagcat
+2241879/1
@@@DDDD?HFH3DEHGIIIGEGII>HGEGEIIIICGGIIIGGIE=6FH<
@7536678/1
gagtaacatcagctccgagaaatattacaggttcgttgaaaaccttcggc
+7536678/1
?<@ADBDFHDDHGGHIJIGJHGHHIIIII>F?FGIHHIIJEIJJJFHJJI
@3905361/1
ttgcattttttataacttctttaatgctctccaaaattgta
+3905361/1
@?@FFDAFB?AD:CGAHIGE<FGHGIIGDHGCH3CDG3CCF
@2242781/1
cccttggcagtaacaagattttcacatggctgcccctttattatcccttt
+2242781/1
@CCDDDDEDH?CFHIIIIGGCHEFHIIJIJJCHFHIGGGG>@AGIIGII<
@4754/1
gcagctgggaatcctttgtgagccacatcaatgttaaggaa
+4754/1
CCCFFFF8FFFF?<FG>FFHDHIGGJIGJJJIJ4ECGFHCE
@578933/1
ccaatgtttctagcctttcataattcataacgtcattagcagagctcgct
+578933/1
CC@FFFDDHHGHAHGEEHIJIIJI@HCHBH@GGCGIJJIJBHEIJI@GGH
@7028905/1
ccatcgcctggtcatgcataattcttgtagaagaccaatagggttgccca
+7028905/1
C@@DFFFDHHHFFHIIJIJJIIIGIGIIIJGIJJIGIIJIIIJGHIIJIJ
@3906261/1
atttctttagtaaacttaaccctttgagaatctgttaaaggttttcgt
+3906261/1
@<@FDEFFGHHFDHFHIJC@HIDGGEEHGI9@HCHIE<?FC1??BF<:
@3348410/1
ctgcaggaggtataaacaaacctatgggttttaccatc
+3348410/1
@@@DBBD=FACDFGGIB9FHIIG@CCHIDCBGG>CD9;
@7539350/1
gtagccaattatcatgcggctcaaatttgctagcaatcatgctctcacca
+7539350/1
CCCFFFFFHHHHHJJJJJJJJJJJJJJJJJJJJJJJJJJJJJJJJJJJJJ
@1140537/1
ctcatacttaatccaatgacatggggaagtcaattgctaatattgccatc
+1140537/1
@@@DFFFFHHHGHEHIGHJJI@HE?EHIEBFGIICGHCD4CDFDGEGHAD
@5004356/1
ccttcttctatcacatcggaggcaaccaatatgttcgtctcacccatgtt
+5004356/1
CCCFFFFFHHHHHJJJJJJIJJJJJJJJJJJJJIJJJIJJJJJJJIJJJJ
@5509848/1
ctataagaacaatgagtaagagcttgcaagaggtaacttctgtcttgaaa
+5509848/1
CCCFFFFFHHHHHJJJIIJJJJJJJJJJJJJJJHHIJJJJJJJIJJJJJJ
@2794127/1
cccacttttatgaatgattttgatccaaccttctggtagcatttcaaaat
+2794127/1
CC@FFFDEHFFDDGGG@HIJIGCAEHGHHIGIEBEC>BHI<DEECGEGCF
@3350222/1
gcccatcattcgctcctcgactgccccgatgttggagcctatgctatccg
+3350222/1
@CCFFFFFFFBH<FHGIDHGIIIJJIJIBHGGHJF@AGIGIGIHGCFGCC
@4463921/1
gtaagttcttttttttccttgactatgttt
+4463921/1
@@@FDA>DFHDDDHGEGEFE9FHFAF4?DG
@2248701/1
gtttttgaaaaaattttggccaatagctgtgggttatatggtgattgatg
+2248701/1
@@@FFFFFHHHHGJGIJIIJJJIJJJ>DHEHIJIG?HIHC9?DGGGHIJG
@7542114/1
tctatttttaaatttataatttatcttattttctaaaacatccaaagagc
+7542114/1
CCCFFFFFHHHHHJJJJJJJJJJJJJJJJJJJJJJJJJJJJJJJJJJJJJ
@5006495/1
ccctcagataatcccatatcattgagacattaacttgcgtagcatacttt
+5006495/1
CCCFFFFFHHHHHJJJJJJJJJJJJJJJJJJJJJJJJJJHJJJJJJJJJJ
@7033787/1
gtggtatatataagattacaattcttaacattttttctttaaacaaagaa
+7033787/1
?=@DADEFHHHGHJHIJIIHGIJJJJJJJJIJJJJJJJJJJJIJJGHIJI
@5512847/1
gtcactattaaagttgatttgtcttatcgacttgacaattttttcttttc
+5512847/1
CBCFFFFFHHHHHHHIJJJJJJJJJJJJJGIJJJIJJJJJJJJJJJJJJG
@6527474/1
cttttgtcaaagctactccttggcccatttaaacatttgtaaataaactc
+6527474/1
CCCFFFFFHHHHHJJJJJJJJJJJJJJJJJJJJJJJJJJIIJJJJJJIJI
@2797978/1
atcagaataagaacggtattgctctgcagggaacggcgacataggtgtct
+2797978/1
@@@?DBD;DDHFBHGEA;AEEHHGIHIH@EFHIJJJIAHEGAGCAC@;3A
@7035007/1
gcccgcaacaattgtacacaactccataggaagcgccaaaggcttctctc
+7035007/1
@@BDFFFFGHHHHJJIIJJJJJJJJJJJJIIGGIIGIGJJIIJJJIJJIJ
@5007359/1
ctgataaattagaatcatcccatagcaaatggtatttggtaggacgtgct
+5007359/1
CCCFFFFFHHHHHJJJJJJJJJJJJJJJIJJJCHHJJJJIIIJJJJIJJI
@3911690/1
ctcctgccactcatcataatgaacaatatcttcttttggattagtagaaa
+3911690/1
@@@FFFFFHGHHGJJIIJGDHDGCEHGGEIIGIGEHGG>GGIJFGGBGGE
@8049488/1
ctctttatttactagaaactgctcttcttttttaataagtttttttttgg
+8049488/1
CCCFFFFFHHHHHJJJJJJJJJJJJJJJJJJJJJJJJJIIJJJJJJJJJJ
@7035630/1
cagaaaccaagagcgacttaaacaaattgattccaagcttatcaggatcc
+7035630/1
@@@DDFDFF=>CBGHIII?HEFGAFGIFCHGHFHGHEHHGFHGG<FHIEG
@6528235/1
gccactgtcaagaaaaattgctccagcaacagattcaaaaacatcaccta
+6528235/1
CCCFFFFFHHHHHJJJJJJJJJJJJJJJJJJJJJJJJJJJJJJJJIJJJJ
@8050015/1
ggcctatcctctggaggaattcctttaaactgatccatgatcaatctcat
+8050015/1
CCCFFFFFHHHHHJGHJJJJJJJJJJJIHIJJJJJJJJJJJJJJJJJJIJ
@3913699/1
gtcacaactaacaatgggccacaactcatattgatcgtcaaatgaaacat
+3913699/1
BB@FFFFFHHHHAB@GGIFIFGGIIIIEGGGEDHIIGGGIIGGIFEGFAG
@7037772/1
gctccctccacctgaactagttcatatttcggagtcgtccctcttctgga
+7037772/1
CCCFFFFFHHHHHJJIJJJJHIJJJJJJJJJJIJHIJJJJJJJJJJJJJH
@1146026/1
caagaatatactcccgtgtgatatgatatgggttgctgtttacacca
+1146026/1
?;:DDDDAHHDDFI=G:@A;FHCAC?EEG9@F??:@FCDGHH<DHH9
@6529531/1
gctcaaacatgcaaatgtgacattattgactaaggccgatctgaggtctg
+6529531/1
CCCFFFFFHHHHHJJJJHJJJJJJJJJJJJJJJJJJJJJJJJJJJJIHIJ
@2801237/1
gttcggtttttcattcatatcctgtt
+2801237/1
@?@??@D8CFBCD@FEA@<<3ABF<2
@1146192/1
ctcttgttttgcttcttttttttgac
+1146192/1
@C@FFFDD?HHFFIGIEEHIJJEH1<
@7038159/1
ctaggatgttcagttaactttctagctaatagtccaatcttcaattgttt
+7038159/1
=8=BD?DDFFD<?A<?CFHDI@CC<<<F<?<F<<<A9:?EBCC??DFC?B
@1146486/1
ctgtttctgtttatttatttgtattattaacttttaattaattttaatta
+1146486/1
?@@=B;DAHD>FDBFHABIHIGEHECH9FFHGBHECH<FGDAHHHCC<4?
@1146586/1
cgcagattaaaatttttaagtacgactaagtgagcacactaaatcaccac
+1146586/1
CCCFFFFFHAHHHJJGAE>HFGHEAGIJJJGEAGFGHGHIAFHIH<FH>F
@2254890/1
cccctacctcttcctcgccatctgcctattttggaaactatactgtcatt
+2254890/1
C@CFFFFBDFDHGHIJGJJECHIFIJIGGHGFIGIGIGHGGGIGBG@DHI
@7039079/1
tctaacttcaattaatttctgatttttattaacaatagattggttgtaac
+7039079/1
CCCFFFFFHGHHHJJJJJJJJJJJJJJJJJIJJIJJJJJJJJJJJJJJJJ
@6020395/1
cattgcttgaggtctggtaattggagcggcttgt
+6020395/1
CCCFFFFFHHHHFHJJJHIJJJJJJJJJJJJJ09
@2256120/1
ctggattgttccaactacaggaggattgtggttcttcagtatgcatatta
+2256120/1
?@@DFDFFGHHH?BHGGIIIG>EHAFHH>CF3CDHGIIJJGCCHIAB>DH
@1699734/1
gtttgttttctcctactccgacaaacgccatcctctcattcttagttgta
+1699734/1
@@@FFDFFGHFHHFCHGIJIGGIJJIGJIEGGFGIIICHGICGEGGGGHG
@8051398/1
gccgtaatgaatggtgttgctttcgcagggtaagtctttcagtctcatcc
+8051398/1
CCCFFFFFHGHHHJEHGIJJJJJJJJIJJIHHJIIJJJJJJJIJJJJJJJ
@1147361/1
gccatttctctatttgcacttagttactcagtctcacagttagttatcaa
+1147361/1
@B@DFFFDFFHFFGEGIGGHGH>A@HGBCH@FHHHCFF>?FHIGGHHJJE
@6021531/1
gtccttttatcataatgagatcaagtttttttcgaatcaaatgaagctgt
+6021531/1
CCCFFFFFHHHHHJJJJJJJJJJJJJJJJJJJJJJJJJJJJJJJJJJJJI
@8051973/1
ctccaagttgtgaatcaatttcaggatacgatctggtttacaattagaat
+8051973/1
CCCFFFFFHHHHHJJJJJJJJJJJJJJJJJJJJJJJIJJJJJJJJJJJJJ
@8052398/1
gttcatgaattgctccctccacctgaactagttcatatttcggagtcgtc
+8052398/1
CCCFFFDFHHHFHJIIIJIIJJJHGHFEHGECEIGIIIIGIJJJJGDHFH
@6022016/1
ccacattccattccgtgatttattaaacccgatgctagctttcttaaatc
+6022016/1
CCCFFFFFHHHHHJJJJJJJJJJJJJJJJJJJJJJJJJJJJJJJJJJJJJ
@5518487/1
ctgtagtacaaatttctatttccgattatttttcctttgatgctgctcaa
+5518487/1
BCCDFFFFHHHHHJJJJJJJJJJJIJJJJJJJJJJJJJJJJJIJJJJJJH
@2258982/1
cgtacttctagcattagaagtttcttctccagctaaggctgtatcatcaa
+2258982/1
@C@DFFFFHHHHHEHIGHIE@FGGGGGGGIJEHIIGGDEHGGHCFEGBD9
@5013028/1
ggttgttgcatcctttgctcttgaggaagttggtgtagaggtgcaggctg
+5013028/1
CCBFFFFFHHHHHJJJJJJJJJJHJJHJHHHIJCGDFIJJJDFIJJJJIJ
@6023558/1
ggccttaactttagtgaactggtcatcaactgagaggccaaactccttca
+6023558/1
CCCFFFFFHHHHHJFHIJJJJJHJJJJJJJJJJJJJJJJJJJJJJJJJJI
@8054339/1
cccaatgtttctagcctttcataattcataacgtcattagcagagctcgc
+8054339/1
CCCFFFFDHHHHHJIIJJJJJJJCHJJJJJJJJHJJJJJJJJJIJJJJJJ
@14362/1
agtcacccgattctatttcttggtcatcagtttgagatactgtaatgcat
+14362/1
CC@FFFFFH6DFHGEGEGIDEGGIJIIJIIGIGJII;FFHIG?DDICFG<
@14610/1
ctccaaaattgtaaatccaggaacttcccagtcatcaggaataa
+14610/1
@@@FFDDDHHHHHJIIIJIBHHGBEGEHGI@EFBFHID<<CDF4
@2261438/1
gtcattagcagagctcgctactaaggccttcaagatagaacccaattctg
+2261438/1
@@@DDFFFDHHFFJGIGJJJIJIIIJJFIEGIIG@@BHGIGEIBDCFHGG
@8055677/1
ctgagacgcaagaagcagctgaataatacaaccaaattcagaatttaaca
+8055677/1
C@CFFFFFHHGHGFHIJIIIIIIIJIGIJJIHIJIIIGIIIJAFHGGGHH
@5014391/1
ctgtacttgaggctgagatgaaggtggtctgctgggttgctggtcactgg
+5014391/1
@B@DDFFFHHHHHJJJJJJJJJIJCGGCHIIJJJJJJIJIJIJGHJJIJJ
@7549415/1
tcctaatcctgtttcatccgcaattttctggcggagctcttcagcattta
+7549415/1
CCCFFFFFHHHHHJJIJIIJGJJJJJJJJJIJJJFHGIIIGDHIIIIGIJ
@1151404/1
gccgattagtgatatcagtcacctatcgtgataaagccgacaagtgtcat
+1151404/1
BC@FFFDFHFHGHIIGJJHIJIJJIJFJFEEGGFEB@BGDGGHI<D9BCG
@1705291/1
gccacattccattccatgatttattaaacccgatgctagctttcttaaat
+1705291/1
@@BFFFFFHFFHFGJJIIBCHJJIIJEIJGHIGJIFGBEGHICHIJIJ<>
@8057018/1
cggttcttcttcttttttccacgtgaaatctttaggctgcagctcaacca
+8057018/1
BCCDDFFFHHHHHJJJJJJJJJJGHJJJJJJJJJHGIJJJJJJJJJJJJJ
@2809524/1
cccctgaatgtgatttttaatttcccagcacctccatcagaagaatc
+2809524/1
@<@DFFDDHAAFFGGIIGGGIIIJIJIJIIIHHIJIJIIJ<:D9BGG
@3361139/1
tcttgcacgacctttggattgaatataagaccttgttgttttaggg
+3361139/1
CCCDDFFFGAHDAHIJHIIIIIIFGGIIHIIGGEGFGGFHGIGIEA
@7550899/1
ataagattacaattcttaacattttttctttaaacaaagaacattggatt
+7550899/1
BCCFFDFFHHHHHJJJJJJJJJJJJJJJJJJJJJJJJJJIJJIJJJJJJJ
@7043129/1
ctgttattaaatgagggcattcatcttttcttttgtaaattacttcaagg
+7043129/1
CCCFFFFFHHHHHJJJJJJJJJJJJJJJJJJJJJJIIJJJJJJJJJJJJJ
@8058057/1
aagcaggatgacacttaggtcgtgcatggtttaagaaagaccaaaggttt
+8058057/1
CCCFFFFFHHHHHJJJJJJIJIIJJJJJJHIJJJJJJJJJJJJIJJJHIJ
@2810563/1
cctcaagttccatcctatcattgccaattg
+2810563/1
?@?DBDDAFBFAFGF<GFG@>H44:CG@:<
@4477412/1
ctctggccatggaggataattcctgaattatttctt
+4477412/1
@@@?DBD;?BDA<3:CCEFGAA<<<42CHC>>EBEG
@595405/1
cttaatttcatttacctttggcacgttgcagttgctatcatacattctta
+595405/1
CCCFFFFFHGHFFGHIIJFBGGIH:GHI6FHFFHDGIBGEBGHIFFHGIG
@2811364/1
gctgaggcggaattagagcaattgctcccggagggactccaacaggacct
+2811364/1
CCCFFFFDHGFHHIFGIIJIBGICIFFHGJJGBE;ACH3?ECHEFFBCDE
@8058839/1
ccagcatccagaagttcaatctggtattctctaggagtaaatgatttagt
+8058839/1
CCCFFFFFHHHHHJHIJJJJJJJJHJJJJJJJJJJIIEHIJJJJJJJJJE
@2811955/1
ggtctctgctgttgctgaggctgctgtggtctc
+2811955/1
@?@ADEDABFDD8<EG@CBAG9EDGH2A@:CC@
@8059575/1
cacgttcataaggtctcatttgaaaacgtggatctccaaggtctccttga
+8059575/1
CCCFFFFFHHHHHFGIJJJJJJIJJJJJHIJJIIJJJJJJJGHJJJJJJI
@2268276/1
cttttttttgttcctttttgaattgaaatcac
+2268276/1
CCCFFFFFHDHHHJJJJJJIGGGJG9BFGEHI
@1155043/1
ggcaggaagttttctcgcaacttaggttatgcgaagtacataactttctt
+1155043/1
CCCFFFFFFFHGHJIIJBGGIIIJJIEFHGEGGCHEBFGGGGE@AFIIJI
@598962/1
ctagctttcttaaatctggttctctaatcatctgattagtagtaacgatt
+598962/1
CCCFFFFFHHHFFGGCEBHIB>FGECHHIJEGHEEEHGECFHGGCHEHIH
@2268714/1
cactgctgaggcttgaacaagcccttctgatagcctgcaattcttggttc
+2268714/1
@@CABDDDDFFH<FE>GHICGGIH3FGHIFE@?C?CDB?DD9D49BBBFH
@8061722/1
tttctcttttggctctctttgtttcctcactggatgttggtaaagcaaca
+8061722/1
CCCFFFFFHHGHHJJJJJJJJIIJGIIJJJJJJJJIJJIIHIJIJJIJJJ
@2814705/1
gcaaaagtttgatcaaataaacactatacaagtttggtcaaatatatatg
+2814705/1
@@CFFFFDHHHHHJIHIIHJGIIJIJIIGGGGHGGI<FF9B@DEI4BFH@
@7045571/1
gtagaggtgcaggctggccatgttgaatagcttgctgtggtgg
+7045571/1
@@@DDDD2?<CDCBE9:1CBFEIIIIEHDEC9EAGFDGFIAF1
@7553698/1
cacactcatcaagaacttggtaaactcttagatcttcattttgttgcctt
+7553698/1
@?@DDDDDHDDFDGHIHIIG?CFHGHGIIHIGGGHIGGGIIIGIGCEHII
@1711952/1
cgcacaacaaacacttggggagttaaatcaacatcagctgagatatactc
+1711952/1
C@@FFFFFFFFHFGAD@E=AFFCBF@@BCF<DDEG>D@GG<AGFBFIH@=
@2816166/1
ctggtctggagctggatgagtgacatcagcgccaacaacaatgac
+2816166/1
@@@FDBDDFHHFHGGB>FH<ADEGGGGI<FEEH0??FEGACHDC9
@1712508/1
cccatggttgtcgaggaggtccctgttgttccattgcttgaggtctggta
+1712508/1
@CCFFFFBFHFFAFEFEGGFHFFGGIBHG@@B>FBF<FGE8BGHAGGEDF
@24892/1
cctgttctaacttaaagctgactttagtacatcgcctggagac
+24892/1
@CCFFFFFHHHHG@FEFHIJIIIIJJJBBHIGGIGAGGIH93D
@2816308/1
gcggaggctaccttgccgtaggaaataagaaagcaagagaaggaa
+2816308/1
@C@FFFD?FFDFHGAGGEFB=BAG?<DC?D@DADDC>3?DD;FGE
@25047/1
gtcacaactaacaatgggccacaactcatattgatcgtcaaatgaaacat
+25047/1
@B@FFFFFHHHFH9GGIJJEIIJJJDHCEHIJIJIJIGIIIII@FHIHGF
@1712726/1
ccagtttgcaaagggaagcgagcttgctgttgttgctgctgctgctgttg
+1712726/1
@B@FDDEFHGHHHJGBGGBGHHGJEIIGGHED?FHIIIGH<DFBHCGDGG
@2816678/1
ctcatcttcatcatccaagccgtaatgaatgg
+2816678/1
=??DDDDDFDD<F?E<E:FEG>:@@FFBD<??
@3930452/1
gtttggtagaagcaggatgacacttaggtcgtgcatggtttaagaaagac
+3930452/1
??<D=DDFHBDHDGGI=EHGIFICHGI@AE:?DD:DFHGHIIIGADDDGD
@7555757/1
gctgctgctgctgttgttgttgttgaccccatggttgtcgaggaggtccc
+7555757/1
CCCFFFFFHHHHHIJJJJJJJJJJJJJJJJJJJJGIJJJJJJJGJJHIJJ
@1157113/1
ctagcatgactgactagatagaagtctaattca
+1157113/1
@@@DDDDDBHBHHIIGGGIHH99:<AFFH4AF9
@28407/1
ctcttgttttgcttctttttttgacctacccttgccgatagcaataaggc
+28407/1
@CCFFF4DFHFHHIIIGIIIIG<@FGG>HEGGGGIH<DHHBDHCGGEGHA
@3932855/1
gtaggaaataagaaagcaagagaaggaagtgaggtacacagttgcagtcc
+3932855/1
@@@DF>BDHDHBHGGID@FAD@@EGGGGI<EHG99?CFG>30?@DHGBG@
@1716151/1
ctcttctggaaagcagctcttgcagcattgacactggcgttttggtgggc
+1716151/1
CCCFFFFFHHG?FCGIIEIIIDGIIIGIJIJJII@FFHI<FH=GF;1BAF
@1158437/1
ctcctttttcaaaaccttcttccagcatagcttcaatttcattgtcgctt
+1158437/1
B@@DDDFFGFBHGIJDGGHGIIJJGIJGHIGBGFCGC<DGGGFHDGEDDA
@6034229/1
ctgcggtacatttagctatcctgtagtttcgtcctatacctttgaatgtc
+6034229/1
CCCFFFFFHHHHHJJJJJJJJJJIJJIJJJJIJJJJJJJJJJJJJJJJJJ
@8067382/1
gtcctgagctggtcttcagtcacccgattctatttcttggtcatcagttt
+8067382/1
CCCFFFFFHHHHHIJJJJJJJJJJJJIJJJJIJJJJJJJJJJJJJJJIIJ
@4488455/1
caacttctttggtgtacagaaatatttc
+4488455/1
<?@BDEBDDHDA3AEEAHGGH@>EE<EE
@2821182/1
gtccttctgacacaccatctctgtaaaagaggata
+2821182/1
@1?DDDDDBFDF3CFBFE>EH9FCHB>HEGCEHFI
@8068228/1
aacagcctcagcagcaacagaggcaacaaccaccacaacagctgcaaagg
+8068228/1
@CBFFFFFHHHHHJJJJJJJJJJJJJJJJJJJJJJJJJIJJJJJJJJJJJ
@7049450/1
ggtagatgaggatactttaatctaatattatattgactaacaaaatatct
+7049450/1
?;?:=:D?ADD3AED>EEEBABF9?E?CBF9FFICEEF4?EEDD?DCDDB
@5031441/1
cctagacttgtgcaccagctaaagaagacttatctttaaacggcagcttt
+5031441/1
CCCFFFFFHHHHHJJJJJJJJJJJJJJJJJJJJJJJJJJJJJJJJJJJJJ
@1718288/1
cactgactaaaatattgttcaagttcacgaggagtattcttggaaacaat
+1718288/1
BCCFDFFFGHHGHIIIJFHIEDFCHIGJJJIHIIFEGIJJIFIGIGGCGG
@5031812/1
gttgtttactaatgcagatcttaaatctgttaatgctccagggctatgtg
+5031812/1
BBCFFFFFHHHHHJJJJHIJJJJJJJJJJIJJIJJJJJIJJJIJJJJJIJ
@6542007/1
gttgtttcaattttggcagtatgcaaatattgtggaccatcactttttac
+6542007/1
C@CFFFFFGHHHHJJJJJJGGIJJAHIJGIJJFHIEGIIIJJJJJIJJGI
@1160358/1
ataaatgtaggaagttatcaagaaatctaagattgcatcaccgagg
+1160358/1
@@@F=DDA4DFFFGGB>EA>AEEGHEI?@<FH9CEGECEGGFFHGF
@7050722/1
gtttacaattagaatttataagtgttgcggttaaaccaagaacatgtggc
+7050722/1
@C@FDDDDFHHGBHGGGJJHGIJHIJI@E>EGFHHGIJGHJIIHEIFGGG
@5032684/1
gtcacaactaacaatgggccacaactcatattgatcgtcaaatgaaacat
+5032684/1
CCCFFFFFHHHHHIJJIJJJJJJJJJJJJJJIJIJJJGHGIIGIGEHIJG
@7050757/1
ggtaggtgcagggtatgaaactgaacgtgtacacctggtaaagaggtgac
+7050757/1
CC@FFFDFHHHHHEGHJJJJJJJJJJJHIHIIJJJJIJGIJJJJJJDGHI
@30732/1
ctgagaactacgagtcagattgcaagttgagtgtaaaatcgataagttaa
+30732/1
@C@FFDFFHHGHH>EF9E>HDFEEEGGGEIJGG9CFDGGGHIDGB@??DF
@6036466/1
caggaacttcccagtcatcaggaataaagtcattaaccttcaaaattttt
+6036466/1
CCCFFFFFHHHHHJIJJJJJJJJJJJJJJIJIJJJJJJJJJJJJJJJJJJ
@4489448/1
ttttcaactgactctgtcgttggttcagattctattggtttgtttggttt
+4489448/1
CCCFFFFFHHHGHIJIGHIFHIDHHIHIHGIJJGIIGJGHIGGIJJG=FH
@3372788/1
gtatatataagattacaattcttaacattttttctttaaac
+3372788/1
@?@FFFDFADHAFEBCCGHH<IGBED@EDHGIIIIFIE<FG
@4490474/1
ctttcaggttcataaggtctcatttgaaaacgtggatctccaaggtctcc
+4490474/1
@@@DDD4DFHBDHIGGH<?FIIEIIHHII<AB?;FGGIFG9CG<;FDGEH
@2280196/1
tcaacgttcactgtctataaaaatacaagaattcctaattggtagtattc
+2280196/1
C@CFFFBDHFHHHJJFIJJIIGIJJIIIIGEIICHIEGIIII4??:DHIH
@1163855/1
gcactaaactgtaaagggcttcactgcaaaagtttgatcaaataaacact
+1163855/1
@@@DDDDDFDH<DGGBEGHHHIIABE@FHHE9??EH<CGAHI9B?DDBDD
@5035592/1
ctttgatgctgctcaatttaccttcatccttgttttcaaagttgataaat
+5035592/1
@@@FFFDBFFFDFIIGGHHGIIJIGGIABCHHEHHIEBGGIIIJCGIIII
@612616/1
caacagtaagacatggtagatgaggatactttaatctaatattatattga
+612616/1
CCCFFFDDHFDFFIIIHAHHGIJIJGGDG>EIHIJJJ@FIHBFFIGHDGH
@6037738/1
gaaaaattacatgagtaacggaatattacccaccatctgtttgttgattt
+6037738/1
CCCFFFFFHHHHHJJEGHJJJJJJIIJIJJJJJJJJIJJHIJJJJJJJJJ
@5037036/1
gatggcgtttctgtaccactataaatgtaatcggtggcgtgtaatcactg
+5037036/1
CCCFFFFFHHHHHHHJJJJIJJJJJJJIIIJJJJGIJJJHIIJJJJJJJJ
@2823877/1
gctggttcctagaatcccacatggcaggaagttttctcgcaacttagg
+2823877/1
@@@BD:DDFDFFBGBHEGHHIGHGCGGEHEH<CGGG>@BE:@D349BB
@2282517/1
agacgtattagagcatagatcagaattatttttattaatcatttctggaa
+2282517/1
@@@F<DDDFGHHFGJIG4A<FGHHEDHEEBHGCHIGGFGGI<<CC<D3EH
@7052436/1
gtaacgattggaaaaataatcagaatatgaacggtattgctctgcaggga
+7052436/1
@@?DBB:B?FH?DB>CBHGHFEE?EFHIIFHBFH:1CFDD@BGB@<DB:6
@6038409/1
gggaattaataggaagtctaacagtgcaataatacataaattttccttca
+6038409/1
CCCFFFFFHHHHHJJJIIJJJJJJHJJJJJJJJJJJJJJJJJJJJJJJJJ
@34658/1
caccaattttatgatttctcttctcttggtgt
+34658/1
@CCFFDFFGHFF>9<FEGFGHEEEHG9F@<CA
@5039465/1
gtctccttgaacaaatttacctaaagcaacaacacaattgtcggcagctg
+5039465/1
CCCFFFFFHHHHHJJJIJIIHIIIIJIIIJJIJJIJJJJIHIGIHEHIJG
@7052984/1
ccacattccattccatgatttattaaacccgatgctagctttcttaaatc
+7052984/1
@@?DDDFAHFFFFIIIGHIIGGIGIIGEGHBHIJIGIHCHHGGFHIIGIG
@35015/1
ctcctcgataatagatatgtaataagaatattgatgctttgcccgtcctt
+35015/1
@@@D?DFDFFFFFEBFGDHDDF4CHFH9FEEBAFG9FCBGCF>@??B:DF
@1168493/1
ctcatgttataacattatgcagttcattacctaagatatttgttatgatc
+1168493/1
@@<DDDFFDHHHHIIJJJJIJICGEECEHIIIFIICHBFF<GFGHEGGGH
@3946338/1
ccaggtccacaattcaagatctaatttcatgctgttattatttt
+3946338/1
C@@FFDEFGGHGHGGHGHBGIJIEIGBEHG@HGICHGEE4EDI<
@617734/1
gctcatcaagcttcggtccgactgatgatttgaggttcttgtggaattgt
+617734/1
CC@FFFFFHHHF8GFFEEHBHGEG<<<F@DHE@EG:BDBDC99?8<38CF
@617895/1
cttgtatactagcatgactgactagatagaagtctaattcagtagggtga
+617895/1
@C@DDBFEHHGAFIJIIJGGGGGCGCGHEHGGIHHDHJB@GCGIIII?;D
@1171174/1
ctatattttttaaggaagtaagtgcaggggaacga
+1171174/1
@@<DDDDD<FHA?FF<;@:??C<AFHH3CFEG?DB
@1171332/1
tataagaacaatgagtgagagcttgcaagaggtaacttctgtcttgaaat
+1171332/1
@@@FFFFDDB?BDHBFHHCGGHI@@GHJGEIE?EHHEIHEEGHGGGHHHH
@1171484/1
atcaaggaaaagtgcacccatcaaagcctcaaaaca
+1171484/1
@@@ADFFDHH8FDEGHAFHGIEHHIIIII39CCD??
@2826455/1
ctaagatatttgttatgatctccggccaagatcagccgtgtttggtagaa
+2826455/1
<@@DDDDBFHFFAFFIIFIG>IE18?:8ECH9@<<3DG?FHGGGI9C4B9
@6546664/1
atcgcccagacccttatttcaacaccagtgaaaaattgtttgccacgcat
+6546664/1
CCCFFFFFHHHHHJJJJJJJJIJJJJJJIIJIJJJJJIHIIIJJJJJJJJ
@1726003/1
ccggaaagaacctagtgtgatggcgtttctgtaccactataaatgtaatc
+1726003/1
@@@DDDDDHHHHDHIB>C<E:A<EE@FGHIGCFGGIIGHI4?9D>9<BGE
@1172631/1
cactgactaaaatattgttcaagttcacgaggagtattcttggaaacaat
+1172631/1
CCCFFFFFFHHGA9GGG<@CIBH:FHHIII>GIG99CHIIFI@GGBGG9F
@7565620/1
gtatactagcatgactgactagatagaagtctaattcagtagggtgagta
+7565620/1
CCCFFFFFHHHHHJJJJJJJJJJJJJJJJHHJJJJJJJJIGJJJDGHJGH
@5044582/1
cccgatgctagctttcttaaatctggttctctaatcatctgattagtagt
+5044582/1
CCCFFFFFHGHHHJJJJJJJJJJIJJHIJJJJJJIJJJJJJJIJJJIIJF
@7566397/1
gtcacaactaacaatgggccacaactcatattgatcgtcaaatgaaacat
+7566397/1
CCCFFFFFHHHHHJJJJJJJJJJJJJJJJIJJJJJJJIIJJJJJJJJJJI
@621176/1
caacaacagcaacagcagagaccacagcagcctcaacaacag
+621176/1
CCCFFFFFFDDHFGHJIGEHHIDGGCE?DCHGIGDBDHGDCB
@3377566/1
agtctaaatagaccttcagggtcttcatgggcttctattagtccttcatc
+3377566/1
@@@DFFFDHHHDFCG<DAHFI?EH@GG>4F3<EGEHGGGEG9DHEIIIIG
@1175244/1
tcgggccttaactttagtgaactggtcatcaactgagaggccaaactcct
+1175244/1
@@CFDFFFHDHDHDHEBBDHIHIIGHHIGGIIJJJJJ>@GHIIGEFHG>B
@7567617/1
caacaaatctcttaatgatatcagtcagcttacaagccttagtaagcata
+7567617/1
CCCFFFFFHHHGHJJJJJJJJJJJIJJJJJJJJJJJJJJJJJIJJJJJIJ
@622606/1
ttggtatttcttttttccaaattgcctctccattca
+622606/1
?@@DD>?;DFHHBIIIIHGIIIEDCFHH9ECGID4D
@7057414/1
gtaggaaataagaaagcaagagaaggaagtgaggtacacagttgcagtcc
+7057414/1
CBCFFFFFHHHHHJJJJJJJIJJJJJIJJFHJJJGDHIJJJHIJJJJHIJ
@3950305/1
gtgggttatatggtgattgatgccattcaactttgcattaactttctgta
+3950305/1
@@@DDADDHHHHGDEEGHHIJHHGGIGGIHIIEGHHEHHIIIJJIGIGFG
@1729385/1
gcagtaacaagattttcacatggctgcccctttattatccctttcagtgg
+1729385/1
@CCFFFFFGFHHHJIIJIJJIIJIIHIIHGHJGGHGFIIIGGHIJJIGHG
@623791/1
ctgtattataacatgacctaagagttttattaaagttggatcattagcag
+623791/1
BCCFFFFFHFGDDGIEIJIJJIIIEFHJ><HGIHJFDGGGIIGIJJIIJI
@624413/1
cttgtatactagcatgactgactagatagaagtctaattcagtagggtga
+624413/1
@CCFFEFFFHHGHJIJJJIEIIFEHJIIGG<HFECHJJIIJJF<DHGDGG
@2288019/1
gctggcctgcttgtggaaaaccaccacaa
+2288019/1
@C@FFFFFHH?DHA@FHIGEGAHIIDGHA
@4496403/1
ctgtgccataaccgtacttcatatcattgataattactgtagctgagtaa
+4496403/1
@@<DDDEDFHHHAHG;BGHGIIGIIJGICGDIGEIJJFEFHHIIICH?FG
@4496491/1
ctgcatatcagtcagcttcttaatgcatctctgcccagccacaatgttac
+4496491/1
CCCFDFDFHHDHAHI@FGGHIBF@B>AHGCDHHHGGIJGIGGGGGGHGIC
@7571137/1
cctcaacctcttgtaacatcgacaacaccgcttgtg
+7571137/1
?18?B>>DFF?F?A<<<?:<AEA?@8?DDEF:DD?B
@3952294/1
ctatccttagtcttcagttcagcttttggattagaatatacagcataagc
+3952294/1
@@@FFFFFFB<DBHIGI?EHCFIHH>HHHGEHIEI<ECAEGEH3DFG4<F
@1732310/1
ctttcatgatactctcaaggtccctgattacttcttctcgagg
+1732310/1
@@@FFD?DHHFHHIGGEGIGDHGGE@EHCEGII9GHEECDGE0
@1180432/1
atttctcaaattcagtcttgaaatattatccattagcttatgttgct
+1180432/1
CCCFFFFFFHGFHIIHGGG>FGGH@HHF@HHHIIIGGGFCHIGEEGG
@7061014/1
gcatgctttgcttctttcttagatctaccagtgcccatggcagcaaatct
+7061014/1
CCCFFFFFHHHHHJJJJJJJJJJJJJJJJJJJJJJJJJJJJJJJJJJJJJ
@4497826/1
gcaacagtatataaacgagtgttagttggacccatgcactgaatgacttt
+4497826/1
@C@FFDDDHHDGHJJIIIGFGHIJIHCHEGIIJIIEHGHIJGIJG@HGGG
@2831615/1
gcagcattaagtcttctctgcactgtgacagtcttcaagcactgagttag
+2831615/1
;;?DDDDDHHGDHBBEFHIIHIIIGFG@EGEC<9EFH9E@DHGIECDB@F
@5543595/1
cctcacatatgtatggcacaactgataagttaagcattgcagttcatcag
+5543595/1
CCCFFFFFHHHHHJJJJJJJJJJJJJJJJIJJIJJJJJJJJJIJJJJJIJ
@3954829/1
gtgggcatggcctgcagctccctttttgcagcttcttcaagagggatggg
+3954829/1
@?@DDFFDHHB>FBEGIDI@CHGIEIGHIIIGIGGHIGE>D9?DF<BBFC
@1184915/1
ggcttctattagttcatctatatttttta
+1184915/1
@@@DDBB?>F:2DFEFIII9EFF@>BDFC
@7062616/1
tatgaaactgaacgtgtacacctggtaaagaggtgacaaagatagtaagt
+7062616/1
CCCFFFFFHGHHHJGIGHJJJJJIJHHHIIJJIFGIJJJJJJJJJDGIJF
@6550980/1
attaaccttcaaaatttttccgaggtttaaattttttccgctgtagtaca
+6550980/1
CCCFFFFFHHHHHJJJJJJJJJJJJGHIJJJJJJJJJJJJJJJHIJHIJJ
@1186281/1
ctcaacaagttccgttttttggagaggcaactcaggataactatagaggt
+1186281/1
@CCFFFFFGCFHHICEGIIJJIJIIJ?HIIGGHIJJJGI<FFHGGIIJ<=
@3955860/1
ggcagcttttacctcattttcactcagaagaaataatatctcagc
+3955860/1
@@@FFDD8DBDDHIJJIIGEJEHHHH>B992A??EFFCD@@EAHI
@1186661/1
ctgtgcatcatttttagattttcctgcaccgatgcaattaatactcatct
+1186661/1
?@@DDDDFFFBHDIBG@F@E4CFFG9FFEEHI>CFE:?DCGG9?DHGEIE
@3382405/1
acccggtcctggtccagattcctgttgtggaccagcttgtgcttgtcttc
+3382405/1
@@CDFAD1CFHGHGHGIBCEHHGGIGIEGECGIIGIJ@F@GHBGE?DBDH
@1186887/1
caatactttaagagcatttattgcagcttctttctgtgcatcatttttag
+1186887/1
@@@FDFBFHH?F<GFHGIBGGHIG9EG?CB4AFHH>?FEFHIJJJJJDHI
@7574805/1
ctttgctcttgaggaagttggtgtagaggtgcaggctggccatgttgaat
+7574805/1
CCCFFFFFHHHGHJIJJHIIJFHFFHHIJCGIJJJJJJJIJJIJIIJIJG
@5057028/1
gtgctccaatcgcattccctttcacactagggacatgaggtgaaattatt
+5057028/1
C@CFFFFFHHHHHJJJJJJJJIJJJJJJJJJJJJJJJIJJGGIJJJJJJI
@1737997/1
cttaattttaaatttgtataatttcaagataacaaataagatagcttttg
+1737997/1
@CCDDDFFHDDFFGIJEEFGEEHJJIJIEE>HF<CEFFEHH>G><FFEHE
@3957063/1
ctctgcccagccacaatgttacaaacctctagaggtagatatgtgtgctt
+3957063/1
CCCFFFFFHHHGHJJJJIHGCHIJEGIJJI<FHGIDGBCHGGEHIAGHGI
@8079748/1
aatttataaagcaacggtccacaaaaaataaaataagctcaactatagtt
+8079748/1
@@CFFFFFGDFFDIIIJHGHIJIIJIIIJIIJJJJIGIIGIHJJJJJJHF
@43864/1
cgactgatgatttgaggttcttgtggaattgtgacactttgatgttgtaa
+43864/1
@@CFFDDFHFGDHIII@CFIIGIGIJIGI<BFHIIIG@GGGCCGHIGHII
@1738650/1
tggggagttaaatcaacatcagctgagatatactcatattgaggata
+1738650/1
CCCFFADFGHHHGIIJJJJHCHIJGG?FGEGDGHGGGGEGG><DDFH
@8079934/1
gtcactttatatgttcttttaacactctttgatggaatttcataaacaac
+8079934/1
CCCFFFFFHHHHHIJJJJJJJJJJJJJIIJJJJJJJFGIIJJJJJJJJJJ
@633237/1
gttcaacaaatctcttaatgatatcagtcagcttacaagccttagtaagc
+633237/1
@@@FFFFFHHHHHJJJJ>EHEGEJHGE@FEHADC@D<FG;@FHCH<DIG@
@6553088/1
gtcggtacaatgtaatatgagttttctttgttttcaaaggctctaactaa
+6553088/1
BBBFFBDDHHHHFIJJJJJJJFHJJJJJJIFHIJHIJJJIIHHHIIJIJJ
@634424/1
ccgaggtttaaattttttccgctgtagtacaa
+634424/1
@@CBDADDFHHDDHCG<@GD1CEHGCCDBBGE
@6046805/1
gtcagtatcatcagcatcagattcttcttttttctttgtaactattttat
+6046805/1
@?@FFDDFHFFDBEFGGGIIIIIIIIIGIIIIIDHGHDCGCDGIIIIIGG
@6553450/1
gctgagctttataaaatgcagtggccgacacatcaatattaagcatcatc
+6553450/1
@CCFDFFFHHBFDHHIFEDFHHGGHGIBHIJJIIEDFAFIIGA>F>DFDF
@6553838/1
ctcaggagaaatttcaatttttgcaaattgttcgtagtgaagaactgaaa
+6553838/1
CCCFFFFFHHHHHJJJJJJJJJJJJJJJJJIJJJHIJHIJJJJJJJJIJJ
@3960147/1
cgctaatttaaaaattgaatagtttttatgaaatgagtcagaattttcgt
+3960147/1
@CCFFFFFHDHHFGGIGGGGGIFHEGEHIADFEEF?BFHGIJJGIGHH>?
@635471/1
attacagaataactcatgaatgctttctaatgtttcttcatttaaaacc
+635471/1
CCCFFFFF8CF?DGEHEGGHGHEHGHIJGIICHIIGIHGIJIJJDH91?
@1741195/1
cttgcctttgttgctgctgtggtggttcttgcctttgc
+1741195/1
@@@D?DDDBD<DFGGGIHI4CDADCECHGBBFFH@HIC
@6047183/1
ctcttcctcgccatctgcctattttggaaactatactgtcattaatggaa
+6047183/1
CCCFFFFFHHHHHJJJJJJJJJJJJJJIJIJJJJJJJJJJJJJGIIJJFG
@1741417/1
ctcagcgacttttgtccgaatctcatcagcaagaagaagtgcatt
+1741417/1
8;@DDDD<FF7CFB<EBE6DEE9CBC94DABF>?D?DFFDFEII9
@6554826/1
ctcagataatcccatatcattgagacattaacttgcgtagcatactttat
+6554826/1
CCCFFFFFHHHHHJJJJJJJJJJJJJJJJJJJJJJJJJJJJJJJJJJJJJ
@4501108/1
gtgggagctaagatggttttgtttgacaatatcaaacttcctcgtttcgc
+4501108/1
@<?ADDFFBHBDFIHG:<DFGHGDHIHHEHIIBHGHIHDHDE?@?;DHHF
@6555731/1
gctcaaacatgcaaatgtgacattattgactaaggccgatctgaggtctg
+6555731/1
CCCFFFFFHHHHHJJJJHJJJJJJJJJJJJJJJJJJJJIJJJJJJJHHJJ
@7577518/1
ggcatagttatttggaagtgatttgcacgaagcactataggtcgaccttc
+7577518/1
@@CFFDDBFHHHHJIJJHIIJGHIJIIJJIJCHGGGIIJIJGHIIIIIJI
@3962942/1
atataagattacaattcttaacattttttctttaaa
+3962942/1
CCCDFFDD<DHB?GGGEBCHIDIHFECHG?F@GEGI
@2839686/1
gctgttgttgccactgctgctgctgcggctgttgttgcctctgct
+2839686/1
@@@=DDFDFHDFHBGEHEE>?3AE<@F1CD@:D@?DB>?>FFGDD
@3963737/1
ctcaaggtacacccctataagggcttcgatagaatctgcaaca
+3963737/1
@@@FFFFDDFHAFGHGIIJIIGEHHIDIIGGGGGBHGGBFGIC
@639398/1
gccgtaatgaatggtgttgctttcgcaggg
+639398/1
@@@DDDDFHAFBDGFGG=G>CHHIEIGHIG
@5064634/1
gtagaatgtatattcaaagttaatattgaatttttgatatattacaacta
+5064634/1
@@@FFFFFHFFHHJJJEIIHIJIJJJJIHJJJIEEHGHHIGIGIIJJJJI
@1744536/1
gccctatacctatttacatgcctagacttgtgcaccagctaaa
+1744536/1
==:?=BBD?AF?D<A:EAH<3A?H>D4<FB99BFC;B?9D@>?
@6557338/1
ccctataagggcttcgatagaatctgcaacaactttgtcaacgacgcatt
+6557338/1
C@@FFFFFHGHHHJJIJJIEHIIJJJJJJIJJJJJJJIIJJJJJJHIIJJ
@5551261/1
ggaggagatatgatttgtctctaaatgaataatgcagcgatgattccaaa
+5551261/1
CCCFFFFFHHHHHJJJJIJJJJJJJJJJJJJJJJJJJJJJJJJJJJJJJJ
@5066462/1
tctgaaggttgtattgttctggtattatgagtgttacttctcatcctagg
+5066462/1
CCCFFFFFHHHHHJJJIJJJJJHJJJJJJJJHIJJJJGJJJJJJJJJJJJ
@8086574/1
ttctgacacaccatctctgtaaaagaggatagcttgaggcttatacctag
+8086574/1
CCCFFFFFHHHHHJJJJIJHIJJIJIJJJJJJJIJJJJJIJJJJJJJJJJ
@5552284/1
ctttgttttccttcttttttatttttgcaaataatccgtgcagtatgttt
+5552284/1
CCCFFFFFHHHHHJJJJJJJJJJJJJJJIJJJJJJJJJIJJJJHJJJHIJ
@7067094/1
cagactggaagaaaccataccaaaggtcaag
+7067094/1
@@@BDDBD;CDFAAGII<FDFBFF?GAFGI3
@1192161/1
taacgattggaaaaataatcagaatatgaacggtattgctctgcagggaa
+1192161/1
@@@DDDDDFDHFBEEEIFF<EC<?C<<EFHH9CEH?4?FDGGGEH38@@D
@3386195/1
ctggtttacaattagaatttataagtgttgcggttaaaccaagaacatgt
+3386195/1
@@CFDEDDHDBFHHIIDGHIEHGDF<FCFHCGIFHIIIJJJFGIHGGGD?
@3968795/1
gcctcatgttataacattatgcagttcattacctaagatatttgttatga
+3968795/1
@@?D1DD>CDHHHGHIIJI@FHGIIFIC@FGGFFHGE@CGEEG9?F@DE?
@4505017/1
tgtccctttgccaaatacttcaactgtgactctaactcttcttccatccg
+4505017/1
@?BFFFFFFBHFFEHIDIJJGGHJIIJJ<CEHGGIIHIJHFHGIJIG<DH
@1747495/1
gttcgtctcacccatgttaaattttttcagaatcatgtgattttttttcc
+1747495/1
CCCFFFDFHHHHHJGJGHIIGIJJJJJIIJGIIJIIIHIIJJIGJGJGCH
@7068885/1
gaagacaggactaggtgctgcaatgaccatcaatcatcccttttctatgc
+7068885/1
CCCFFFFFHHHHHJJGIJJJJJJJJJJJJJJJJJJJJJJJJJJJJJJJJJ
@646684/1
gctgcaatgaccatcaatcatcccttttctatgctactgttttccaattc
+646684/1
=?@F7??DFFFDFGIBGEHGAGAF9@@EHHHF>FAE?<F?DD9<FEIBG?
@647039/1
ctgcgactgtctgaatcagaatctgatttatcattgctagaagaaaatct
+647039/1
@@@DDFF?HFHAFHIJCHEIIDHGGCHIIICH4C?4B@G@DGB@F9D9DF
@3388120/1
gcctagacttgtgcaccagctaaagaagactt
+3388120/1
@@CFF>DDF>?FHIFIBHHGHGIFGFHGECDA
@3972932/1
atatttatgctcacttcaccaacattcatgaataatggaaaatcacatag
+3972932/1
@@@FDFABAHDHHJDGGIIJJIFHGG@HBFHIIDCGGIGJEGEG9F@DEF
@6050826/1
ctttcattatcgtaaattgtcacggtctcaacaagttccgttttttggag
+6050826/1
@@@FFFFFGHHFFGIBHIJHGGIHIFGHICHIA@FGFIIHIJJJJJD<DC
@5073127/1
gtttaaaatcttcaataacattactcatttctgataggttctgcaatttc
+5073127/1
BBBFFFFFHHHHHJJJJJJJJJJJJJJJJJJJJIJJJJGGIJJJJIJJJJ
@1195521/1
ttcctccatactccttgtcttacaggtaccggtctttctcgataatcaag
+1195521/1
@C@DDFFFDHGHHJJJJJIIGGICHG@HGHEBCDFGIIIDHIIJGGHHHG
@7585126/1
cccttttctatgctactgttttccaattccaaattctaatcatgggtcgg
+7585126/1
CCCFFFFFHHHHHJJJJJJJJJJJJJJJJJJJHIIIJJJJJJJJJJDHIJ
@649908/1
gccaataattgttctttcatgatactctcaagatccctgattacttcttc
+649908/1
BC@FFFFFHHHHHIIJJJDHI@FGGIJIII4CBFGHJIIJFEG3?D@FGH
@52728/1
gttctctaatcatctgattagtagtaacgattctccactgaaccaaat
+52728/1
@@@DDDDD8F4C8EHI@F<4ACHIAF4FF?CE4CGEEG<F99?CCD@:
@6053453/1
gtttccttatcagtaatctcgaatctattatctcttggacaagttgttat
+6053453/1
CBCFFFFFHHHHHIJJJJJJJJJJJJJJJJJJJJJJJJJJJJJIJJIIJJ
@1198462/1
gtaacgattggaaaaataatcagaatatgaacggtattgctctg
+1198462/1
@?@FFFADD=FHDHGBGEIIHFCABF@BFGIG9:?DEE94D4B4
@5076077/1
gtcctcctgccactcatcataatgaacaatatcttcttttggattagtag
+5076077/1
CCCFDFFFHHHHHJJJJJJJJJJIGJJJGJJJJJJJJJIJJJIJJJIJJI
@650740/1
ctttaactgacaacattcaatgttctgtaattaatataataactacttct
+650740/1
C@CFDDD>FHFBFHECGHGHHEHJJIFHE4?FHCHGGFG>FH@>GFEBF9
@1199658/1
gcattaatctatagaaaattttccagacagtatttagagactttccacta
+1199658/1
@@@FFDDDHHHHHIGIIHCHIIII4FHIIIGIACABBEHEIFGCHGIIIJ
@651099/1
gtggtggcagaaccctacctcgaacttccatc
+651099/1
?8?DDDDB?FHHFGDBHIIIEGIIIIDBGCHG
@7588152/1
cagttcttcttcaaattgattacaaagactcaggagtttatcaattgctt
+7588152/1
CCCFFFFFHHHHHJJJJJIJJJJJJJIJJIJJJJJJEHIIIJJJJJJJJI
@651317/1
cacatttccaaggcctcctgatatcaactgacaattccagcaataatttt
+651317/1
@@@DFADDHHHDCEFHHG@H@HICEH9EDGGEGIBEGFHAHEEHGIEGE9
@7588307/1
ggcacatatccatagggacacagcttctatggttggaaaatccttcgcac
+7588307/1
CCCFFFFFHHHHHJJJJJJJJJJJJJJJJJJJIIJJJJJJJJJJJJJJJJ
@5078145/1
gaccaacttgaagacaaggtaaatgaggataccttaatttcattttgtat
+5078145/1
CCCFFFFFHHGHHGGEHIGHHGIJJIHIEHIIJJIJIIJJJJJIJJJJGH
@7588964/1
gtttttattatcgcttctaattttttctctcatttctgggattaaaattt
+7588964/1
CCCFFFFFHHHHHJJJJJJJJJJJJJJJJJJJJJJJJJJIJJJJJJJJJJ
@6565846/1
cagaaaggtaattatattataataatataatttaacaaaaacttagaaat
+6565846/1
@?@FFFFFCDFBHIGHBHDIFGFCHBHDHGHIIIIDFD;?F@BDGDDDCH
@5560550/1
gcagttcattacctaagatatttgttatgatctccggccaagatcagccg
+5560550/1
CCCFFFFFHHHHHJJJJJJJJJJJJJJJJJJJJJJJJJJJJJJJJJJJJJ
@5560706/1
gtttccttatcagtaatctcgaatctattatctcttggacaagttgttat
+5560706/1
CCCFFFFFHHHHHIJJJJJJJJJJJJJJJJJJJJJJJJJJJJJHIJJJJJ
@1752217/1
gctgtattataacatgacctaagagttttattaaagttggatcattagca
+1752217/1
@C@FFFFFFHFHGBEGGIIEEGIIIHHHIDBHFH>HICGHIJF9>FHGGG
@4509024/1
gcactgagttagaataccaacctgaatttcagcaattttcttaatggatg
+4509024/1
@CCFFFDDBBHDHGGGIGG>AEFGH><ADHIJJIJGGI>FHGECEHABDB
@5079540/1
ggtgtttttgagctcatacttaatccaatgacatggggaagtcaattgct
+5079540/1
?B=DBDEFHHHHHIJIIIJJJJIIJIIGJJJJIIJJIIIJJHIJJIJIII
@1202415/1
gttccttaatcatacaataattagcttaatattagaaatcttaataaata
+1202415/1
@?BFFFFFDBFDFGIJIJJIGIJJJIGIJIIIJIIGIJIBE?FHIHIGGI
@7590653/1
ctctgctgttgctgttgttgctgaggctgctgtggtctctgctgttg
+7590653/1
?;=;:AD?C?D<FEGI@<CBEABHGB=<BGIC::9:CFB???DC:BB
@5562737/1
catgtatccttttgggcggtaccatggtataactatcttattgagataat
+5562737/1
CCCFFFFFHHHHHIIJIJJHIIJJJJJHIIJJJJJJJJJJJJJJJJJJJJ
@5081584/1
ttttatcataatgagatcaagtttttttcgaatcaaatgaagctgtatta
+5081584/1
@@CFDDEFHHHHGJJJJIGIGHHJJJJJJJJJIJIIJJCGHIIIIJJIFI
@7592799/1
acggtcatttctttttcttgatctctttcattatcgtaaattgtcacggt
+7592799/1
@BCFDFFFHHHHHJJJJJJJIJJJJJJJJJJJJJJJJJJJJJJJJJIJJH
@6570244/1
caccacattacagttatattcgaaaacttagatttattgagcgtgataag
+6570244/1
CCCFFFFFHHHHHJJJJIJJJJJJIJJJJJJJJJJJIJJJGIIHIIJJJJ
@5563810/1
gttgccttaaaacaatgtcaagagcttggattgcctcctgcggaccatta
+5563810/1
@@@FFFFFHHFHHIGIGHHIGEEGHIIIJJGEDHGGGIJJJGIGIGGHGD
@3392878/1
ccactatctaaataaatagctgcagctaatga
+3392878/1
CCCFFDFFHHHHHIJIIJJ>?HHIGIIBHEE<
@1207556/1
gtctttctttcaacaaacacaagagctaaattatccttttt
+1207556/1
@@@?DFFFHFFDBBDGHIIECE@CFH9FHGCAHBGICGGA3
@5085168/1
ggtttaagaaagaccaaaggtttctgttgagctagtcatttgttcccctg
+5085168/1
BC@DFFFFHHHHHJJJJJJJIIJJJJIJJJJJIIJIJIIJJJJJJJJJJJ
@4511614/1
ctgttcttcttgaagttggttcagctgtagtctgtctgcatctgtatatg
+4511614/1
@@@BDFFFHFHGHIIIGHG;FHIIIII4A9AEEH<EHGHGCHIEDH@GED
@1208475/1
caattatgaagttctagtgcttgtttttca
+1208475/1
@??D;DDF4CDCFEE@DAEAABEF>:EEEF
@7077202/1
ctgtagtacaaatttctatttccgattatttttcctttgatgctgctcaa
+7077202/1
CCCFFFFFHHHHHJJJJJJJJJJJJJJJJJJJJJJJJJJJJJIJJJJJJG
@5565204/1
gctcacttcaccaacattcatgaataatggaaaatcacatagcttcggcc
+5565204/1
@CCFFFFFHHHHHJIJJJJJJJJJJJJJJJJJJJJJJJJJJJJJJJJIJJ
@3988877/1
gtgatgattctttggaagaagaggcttttatgttttcttttttaaatttc
+3988877/1
@?@DDDDDD?DHHIHDBB3A@3AFGCHDGHGGGHIGDHGIIIDGFGBDE9
@7596332/1
cttgtctaacttgaccaacggtaaaagcaggaggttgttgcatcctttgc
+7596332/1
CCCFFFFFHHHHHJJJJJJIJGHIJJIJJJJIIJFGIHGIJIJJJJJJJJ
@5087847/1
gtcttcttgtaacattgcagactctgtacttcctcctcatagttccacaa
+5087847/1
@@@FFFFFHH<FHIII@EHIIIIIIICFHGGFHCHIIIIHIHGFAGIHIH
@6572261/1
gggtcatctacatgtcgaagcaatggtgaaataggttctgaaagacttgt
+6572261/1
@@CDDFFFHHHHHJJJJJJJJJJJIJHHJJJJJJJHIJJJIJJJJJJJJH
@6572546/1
cgcacaacaaacacttggggagttaaatcaacatcagctgagatatactc
+6572546/1
CCCFFFFFHHHGHJJJJJJJGHGHIJJJJJJJJJJJIJJJJJJJJJJJJI
@4513073/1
ggcctatcctctggaggaattcctttaaactgatccatgatcaatctcat
+4513073/1
CCCFFDDFHHHHHDFHGGGI>FHCEGIDGGI4BGGEDGIG@FHIGIG<<G
@5090085/1
gtctttttttaccaaaccggtattttccccttggcaacaaacagttgttt
+5090085/1
CCCFFFFFHHHHHJJJJJJJDGIJJJJJJJJJJJJJJJJJJJJJFHIHIJ
@8098643/1
tcttagatctaccagtgcccatggcagcaaatctacttgatcctatagtt
+8098643/1
CCCFFFFFHHHHHJIIJIJJJJJJJJJIJJJJJJJJJJHIJJJJJJJJIJ
@660235/1
ttatatttgattcagtttcccgcttctttccaaatctgg
+660235/1
@@@DDEFFH?HHHBGFGIGB>6<6@FF>HC@>?C@FCCC
@7079542/1
ctgaggagcatgttcttgcctttgttgctgctgtggtggttcttgccttt
+7079542/1
CCCFFFFFHHHHHIJJJHIIJJJJJJJFIIJIJHIGCFHGIJGIIIIJIJ
@6573826/1
tggtaattggagcggcttgtctaacttgaccaacggtaaaagcaggagg
+6573826/1
@@@DDDDDHHHHHIIIII:?<ECG@<FB<BD?G@=G7BFHI<;C;F;@G
@2312702/1
attaagttcgccgatcttgtacaacattttacatgcagttagtgcaactg
+2312702/1
@@@FFDADHHHHDBFHIEI:?EGE<C@GGIIGGGIGDCGGEG>FGIGHGG
@3995552/1
gttccatcctatcattgccaattggta
+3995552/1
?@<DFDDF8<DBBDAB9CCH<F<DFAB
@5092964/1
cgggacttgaaaagaaagaccttcccactggggtgtatgtcattgagggc
+5092964/1
CCCFFFFFFHHHHJJIIIGIIJJJJJIIJJJJIIJHHIJJJJJJIJJJJJ
@5093096/1
gtcgacaattgtaccaagctctggcattttcctgtgactgatttttcttc
+5093096/1
@@@FDDDDHGHDHIIGBHICHGIFIIIIIIAFFCDFHIHI9<?FHG?FHA
@3996057/1
ctcacttcaccaacattcatgaataatggaaaatcacatagcttcggcca
+3996057/1
@@@FFFFFDDHHHEB@DHHIIIFHIBFEDHGDEEHDHIEEIEEGEI>G><
@5093436/1
gctattgtttcaacatgtctttcagataaatttattgagctggaacatag
+5093436/1
CCCFFFFDHHHHHJJJJHJJJJJJJIIJIJJJJJJJJJJJJJJIJJJJJJ
@2314403/1
ctcatcctaaacctttttaaaacatcttcttgtt
+2314403/1
@@@DDAADDHFHHHGECHGAC@C@@FHIAEG>CD
@5569310/1
gccacattccattccatgatttattaaacccgatgctagctttcttaaat
+5569310/1
@CCFFFFFHHHHHJJIHIIJJJIJJJJIGIJJJGGIJJIJJJJJIJIJJI
@3400380/1
gtcagcacaaattttgaatgaatgataaataac
+3400380/1
@?@DADDDDHDFDHE?FGAA4F@AHA@EGG<?F
@3400472/1
gtcagatggttttggagaattatcaaagagaa
+3400472/1
=18A?DDDFC4:<A<:C?B:FDHFEE>@;G9C
@3998196/1
ctggtatccaaaggcactgttttcaccggaggaatttgtttgtgattttt
+3998196/1
@@CDBDFFHHHG?FDBGEG<EEHHJIJIE@FH@DECGGBDFHB@<FIIEC
@5095719/1
ctgttgttgctgctgctgctgttgttgttgttgaccccatggttgtcgag
+5095719/1
CCCFFFFFHHHHHJJJJJJJJJJJJIJJIJJJIJJJJJJJJJIJJJJJJJ
@3998598/1
ggctttattatattactcctaattgaagagccttttcccaaaatcatacc
+3998598/1
CCCFFFFFHDHFFIIGIJHIGGGGHH9FHGGHICHIJ@EGIIG@GGIJJJ
@6577444/1
ctccctttttgcagcttcttcaagagggatgggctctgaaggttgtattg
+6577444/1
CCCFFFFFHHHHHJJJJJJJJJJJJJIJJJJJJJJJJJJJJJHIJJIJJJ
@5096504/1
cggtcatttctttttcttgatctctttcattatcgtaaattgtcacggtc
+5096504/1
@@@DFDFDHFHHGGGGIIIGIHHGIGIJIJJJJJJJDHHIIIDEHIIGII
@5096717/1
gtttgttttctcctactccgacaaacgccatcctctcattcttagttgta
+5096717/1
CCCFFDFFHHHHHJJJJJGIJJIJJHIIJJJJJJJJJJJJJJJIJHIIHI
@3999999/1
gtttcacttaaatcttgaaagatattatcacag
+3999999/1
@@@FFFDFDHGHGJI>BFHHHA>DHIGID:CEH
@5097236/1
ctgtatttcctgtgatcttgtctaagattgctttcgctgcggcatgcttt
+5097236/1
CCCFFFFFHHHHHJJJJJJJJJJJJJJJJJJJJJJJJJJJJJJJJJJJJJ
@6578493/1
gcttgatactccctgggtttaaaatcttcaataacattactcatttctga
+6578493/1
CCCFFFFFHHHHHJJJJGHIJJJJJJJJJJJJJJJJJJJJJJJJJJJJJI
@5097749/1
ctctaattttcttttgtcttcgtaagacgattttggcatattagctagaa
+5097749/1
CC@FFFFFHHHHHJJJJJJJIIJJJJJJIIGIJJJJJJJJJJJIJJJJII
@2855677/1
gtcacttttggtcctgttggtccattaatataaaatggttcaacttcttt
+2855677/1
@@@DDFFFHFFFHBH<BFHH;FH9FHD@B9EDGCEICC<4CCDD@F9<B>
@8101301/1
gttcctatttccatccagtcacccttatctttatcatcttcttcattggc
+8101301/1
?:BDDD=BFHFHHIJJJJJJIJJJJJJJJJJJIJJJJJJJJJJJIJJJJJ
@7081800/1
gtttacaccaacgataaaatcaggctttatgtttttgtattcttcaatgg
+7081800/1
@@@BDBDD:DAHH7E@A?FBAEHE>G;31?F?C9DGFHIIGCHGI<9BD<
@667311/1
gcatcattcattttcttcattgtaacttggcccgcaacaattgtacacaa
+667311/1
CC@FFDDFHDAHHIIEIHJJJJJGIEHGGCHGIJG6FGHCGIIH<FGCGH
@667988/1
gttgctgtttacaccaacgataaaatcaggctttatgtttttgtattctt
+667988/1
@@@FFFFFHGDHHJJJJJI?HIJJJGIGHGEIF>GGHFIIEII>FGGGJJ
@5570795/1
cattcctttaacttcatcaacaagtttttgccacttgtaattaggtaaac
+5570795/1
CCCFFFFFHHHHHJJJJJJJJJJJFHJJJJJJJJJJJIJJJJJJJHIJJJ
@4002067/1
ctgaagacaggactaggtgctgcaatgaccatcaatcatcccttttctat
+4002067/1
@CCDFFFDAFHFHIJGECFHIGCHGHGHIJJJJFHIJIIJFIGEGGIIHG
@62990/1
taaaatgccaataattgttctttcatgatact
+62990/1
@@CFDDFFF?BFHIG<FHIEGGIGHECEGII<
@1222104/1
ctccactgaaccaaatcggctccttgaatgaatttttcattcctccatac
+1222104/1
CC@FFFFDGFHHHEHGGIIEGFCGG@EHEHEACD@BDG>FIGFGGG?BGC
@6063286/1
cctttgttgctgctgtggtggttcttgcctttgcagctgttgtggtggtt
+6063286/1
CCCFFFFFHHHHHJJHIJFHIGGIJJJJJIIJJJJJJJJHIJHHJDHIDE
@5099649/1
ccggcataatgagtacatcatttacatcaccgtgatctaatatttgagca
+5099649/1
@<@=BADAHFB>DEFBGHGIGCHIG>H@CEEDHDCFHII?BGE9FFCHHG
@669307/1
ggccaagatcagccgtgtttggtagaagcaggatgacacttagg
+669307/1
CCCFFFDFHHHHGIG:FGGIC;<CGCG>CEFGGHG>FABGIG4D
@8102309/1
ggaggtgaaaagaatgatcttccaactgtcacaaacctgttagcagctgg
+8102309/1
CCCFFDDFHHHHHJJJJJJJJJJJJJJJJJJJJJJJJJJJJJJJJJJJJJ
@1223404/1
gcctcttttaccattgtacgagtttgagcatcattcattttcttcattgt
+1223404/1
@@@DDDFFHHDADGI94CEGBG;:CE<GH@CGHFC9BDADCDGHI4BFGG
@4518988/1
atcagtttgagatactgtaatgcattgtaggccgcacatgtttgtgcttc
+4518988/1
;;=ADDADHDHFFGGBGB@FEGH4CG@DHGBHHGG<D?FHFGII2DCGGH
@2857462/1
gttttaattaaaaaattggtgggaggagaaat
+2857462/1
@BCFFFADHHGHHHIEFGIFGGIIIIGI<DGG
@5101605/1
cagccaaaatccaaaggagcccactcgaattctttagttagggtaattaa
+5101605/1
CCCFFFFFHHHHHJJJJJJJJJJJJJJJJJJJJJJJJJJJJJJBGHIJJJ
@5572384/1
atgaaactgaacgtgtacacctggtaaagaggtgacagagatagtaagtt
+5572384/1
@BCFFFFFHHHHHHIIIJJJJJJJGIJJJJJJEGIJJEIJJJJJIIJJII
@1759788/1
ggccaggtgaaagatgccggaagtatttatggagtccatatttaactgct
+1759788/1
C@@FDDFAFHFHFIJJJIIJJJDFGGHGJIJ>DEDFGEIIIIJJIJC>DF
@2320670/1
gttcctttttgaattgaaatcacctgctccaggtaatggaaaatcctgag
+2320670/1
@@@FD?EFDHF?DGBAGGGGCGHIIGFFCGHIH?:C@FHGHIIFGHJJIH
@5102708/1
gcactataagaagacggattggaaatgtaagcagcttaagaaaatgaaac
+5102708/1
CCCFFFFFGHHHHIJJJBHIJJIJJJJIIJJJJJJJJIJJJJJJJJJJJJ
@2858390/1
atttttattaacaatagactggttgtaacgattggaaaaataatcagaat
+2858390/1
CC@FFDDDFGGHHJJJJGEIHGFHIGIIGHCCHGGJJJIFBHE@HIJG<D
@673588/1
aaacaatcttttcagcacttatccaatgagcaacgacttcactcgttact
+673588/1
@@@FFDEDHDHFFGEIEEHGIAFHHGDCC>HHIG:FHHGIIJIBGI7DHF
@2858729/1
caaaagtaaaatcttttctatcttcatctgttattaaatgagggcattca
+2858729/1
CCCFFFDEFFA>DHIIIIIGHGJIIHGII>BEHGIJIJJJJJIBGGGGG>
@5575207/1
ctccactgaaccaaatcggctccttgaatgaatttttcattcctccatac
+5575207/1
CCCFFFFFHHHHGIJJJIJJJJJJJJJHIGJJIJJJJGJIJJJJJJJJJJ
@3406322/1
attacaattcttaacattttttctttaaacaaagaacattggattattct
+3406322/1
CCBFFFFFHHFHHIHBGGIJGEGGHHIIIIJG3CGHHGGHH>?F>@G@DG
@6584722/1
ctcagagctaccttggcagctgctaattttgcttggtgtttgttttctcc
+6584722/1
CC@FFFFFHFHHFIJDHGGIJ@DHGIJIHHEGHGIC?DHIJFHIJIGJIJ
@7606175/1
gtttcattccgcagattaaaatttttaagtacgactaagtgagcacacta
+7606175/1
CBCFFFFFHHHHHJIJJJJJJJJJJJJJJIJJJJJJIIJHIJJJJJJJJJ
@7606177/1
tctgaccatggaggataattcctgaattatttcttgacgatgttgctgaa
+7606177/1
CCCFFFFFHGHHHJGHIIJGGIIJJJJJJJJJJJJIDHIHJJIJJGGIIJ
@1227037/1
gtctctttctttttttgttagactgatttgatagagcacggaaggtggaa
+1227037/1
@@@FFFFFHBHHHJIIIIAAFGBEHEGICEIGGIG>@DGIIE7AFC>;=@
@64996/1
caggttttgggtagttgggtaatattttgataacgtggatgtagataggc
+64996/1
@@@A?DBFHHDFHIIIIII1AFHICH@E<FHIIF<?DEHIGDFDGGD@FG
@8104644/1
agcataataggtaggtgcagggtatgaaactgaacgtgtacacctggtaa
+8104644/1
CCCFFFFFHDHDFIJEHHIJJGHJJIIGJJJJJJJJHIFHJJJJJJJDGI
@5105363/1
cttcttccagcatagcttcaatttcattgtcgcttatgtcaaattctact
+5105363/1
CCCFFFFFHHHHHJJJJJIJJJJIJJJJJJJJJJJJJJJJJJJJJJJJJJ
@1762007/1
gcttggtgtttgttttctcctactccgacaaacgccatcctctcattctt
+1762007/1
@@@ADDDDDFFF:CGHIG>A4CEGG>FH6CG3BGGHAGG>FGIEAHCHHH
@4523512/1
cttatagctgtcaactcatgttgcaaaacatgtaaaaattgaccttctga
+4523512/1
CCCFFFFFBHHDHIIIIJIC<CHG>CFHGABGDHHIBGHG4DH9:CBH@4
@8107627/1
ccactgctgttgttgaggctgctgtggtctctgctgttgctgttgttgct
+8107627/1
<?@DFDFFHFHHFHGEGIJJIDGIIGIHEHIICGIBCAHIGIDF@FGCHG
@679994/1
ctccagctaaggctgtatcatcaacttctaaaggtttccaataaa
+679994/1
;;?DDDD?DFFFHGEB>4CBEH9EB<EGAHHIC9:CGEBD9<D<D
@7086695/1
ctcagagctaccttggcagctgctaattttgcttggtgtttgttttctcc
+7086695/1
@@@DDDBBBCCF?A<<ACABGIIIF<FCHIICHEHE:CHDHBHBD?B<DF
@1232902/1
tctttttctattttcttggctttgagatacctacgcctatcagcccatga
+1232902/1
?@@DDDDDFFF?BEEAG<E>?CGA@<F><43CC;AFFG>DEGBGGCGG>F
@1233499/1
ctttttttgacctacccttgccgatagcaataaggcctttggctttaacc
+1233499/1
CCCFFFFFHHHHHJJGIJJCGIJIJJJJJJJIJEIFCGIJIIJIJGCHII
@1763591/1
cctgattacttcttctcgaggtggctgcagtttccatatcatattatacc
+1763591/1
@BCFFFFFGGHHHJJJJJIJIFFFCHEGCE>FIIGHG@GGG@HIJIIJIE
@8107944/1
atcaacaactgtaccagccggcacattcatatttctcccatctgcatcct
+8107944/1
CCCDFFFFHFHCFFFBHEHIIGIIHGGGCFGIIIGHIGIJIJJGDHIDGI
@7609659/1
caccggaggaatttgtttgtgattttttattgtatcccaatcaattatga
+7609659/1
CCCFFFFFHHHHHJJHIJJHIHJJJJJJJJJJIJJJJJJIJJJIJJJJJJ
@5582766/1
ggcacattgcagttgctatcatacattcttaatatctgtgtattaagcct
+5582766/1
CCCFFFFFHHHHHJJJJJJJJJJJIJJJJJIJJJJJJJIJIJJJJJJJJJ
@1234175/1
cttccgttccaccctttctgctgcgatctttgccatagcatagttcctgc
+1234175/1
B@CDAAEFFHFFHGIIJJGDHI3EFHEGIHG<FGCCF<DFIIJIIEHGEG
@1764125/1
ctttgatggaatttcataaacaactttcaaatccttaatatacgcaacaa
+1764125/1
@CCFFFADFBH?FGHIIIGHHIJJGJJIJIGHII@G>EHIIJGE<FHF@G
@2325728/1
ctaattaatataggttacttcgcttatctctcttgacagccctataccta
+2325728/1
@@CDAD?D?FHGFE@G<C<FFAHBEADHCCHD>CDGGFG;@A3F>G@DGF
@69664/1
ctctaattaagtaaaaactataaaaataataggctttttaaaataataca
+69664/1
@@CFFFDFG?FDFIJIJICHGFHCHIIJIJJJJIJJBG@DG@<GHGGAGE
@5112468/1
cgggacttgaaaagaaagaccttcccactggggtgtatgtcattgagggc
+5112468/1
CCCFFFFFHHHHHJJJJJJJJJJJJJJJJJJJJFHGHJJIJJJJJJJJJJ
@7611288/1
cgtccctcttctggaaagcagctcttgcagcattgacactggcgttttgg
+7611288/1
CCCFFFFFHHHHHJJJJJJJJIJJJJJJJJJJJJJJJJJJJJJJHIJJJJ
@6068861/1
cgcagattaaaatttttaagtacgactaagtgagcacactaaatcaccac
+6068861/1
CCCFFFFFHHHHHJJJJJJJJJJJJJJJJJIJJJJJJJJJJJJJJJJJJI
@70585/1
gtgaaatctttaggctgcagctcaaccattttatcggccaacatattact
+70585/1
B@BDDFFFHBFHHGGDGGHIIJEJGIHGIIJJJGE?FHGEG==GCHGIFI
@2327387/1
ttcattgtaaaaataataaggaagattatttacagtaaaaattataataa
+2327387/1
@@BDFDFFHGGGF@CBGHIB@ICAH9CF>94AEBHBE><4?3DDG@GFIG
@70793/1
taggacgtgctgtaccttgtatactagcatgactgactagatagaagtct
+70793/1
CCCDDFFDHGHGHGICIJJIJJIIIDIGCHIICG>FHIJIJGIJIJDDCE
@4527280/1
aggattttctaaagctttgaattcataagttggttgttttttaagtgcat
+4527280/1
?@@DDFFFHGFDDGEHD>HC4FHHIJE<E<EFHB@CCGGICGI9DB499@
@8109215/1
gttggagtcaagcgtgtgaaagtatcacttggaagtttagcacagtatct
+8109215/1
CCCFFFFDHHHHHJHHHIJJJJHIJJJJJJJJJJJIJJJJJJJJJIJJJJ
@4013102/1
cctcagagctaccttggcagctgctaattttgcttggtgtttgttttctc
+4013102/1
@@@FFFFFHHFHDGBHCDHGG@FE?BAFGII9DFEG<4??6DG3;DF9?D
@2865524/1
gcagggaacggcgacataggtgtctgctcttcacatactcttgttacaac
+2865524/1
CCCFFADFGDHFGGI<GHGGIG>FHIII>FFADHGJIIJJGCH>FGIIF=
@2865546/1
gcttaagagagaaataaagagcgaaatagaaaataaatatataaaaaaac
+2865546/1
@@@DFDE?ABFHHEHIIHGEH3C@EDECCFGGCDGI9GC@FBDHGEHE:;
@3411769/1
aaccttttgtaacatcgacaacaccgcttgtgcggcaatatg
+3411769/1
@@CFDAD<FFHHDGGHABCDG=FGEGEACFB?DDGHIGEFIF
@686284/1
ggtatatataagattacaattcttaacattttttctttaaacaaagaaca
+686284/1
BC@DFFFDGFHHHIJJJI>HIIJJJJJBFHIJJJJIJFGH9FECHHIGHC
@5585423/1
tgctgctgctgttgttgttgctgctgttgttgttgttgaggttgatt
+5585423/1
@CBFFFFFHHFFHIJIJJJJIJJIJIIJJJJJIIJIIGIJJGHGGJI
@4014053/1
ttcttcttgaagttggttcagctgtagtc
+4014053/1
@@@@DDDD<FFD<BFHFG?EA@AEFC:<<
@6070495/1
ctaatatcctaacgttatcaggttttgggtagttgggtaatattttgata
+6070495/1
CCCFFFFFHHHHHIIIHIJHIJEHIIJJJGGIHIIIJHIJJIIJJJIGIJ
@1239454/1
agaagaaataatatctcagcaccaattttatgatttctcttctcttggt
+1239454/1
??<DDDDFHD?>HGHIEI>FDH:CBBFA9A9FEHIBHGHIBGGFGIDFF
@4528289/1
gcctctgctgctgctggggctgttgttgccactgctgc
+4528289/1
=@?BDD?DDFFHAEGDB71?1E<CFEG>4?CCDDBF>F
@1240383/1
ctctggcattttcctgtgactgatttttcttcaacatcaacaaatgtcac
+1240383/1
CCCFFFDFDFF?DHI<CBEHIEFGE@HAEHEEHHHHAGGACD?HGIDCBF
@7090020/1
agaggaaatagtattttttcttcatcgtcttgaacttcatttccaacagg
+7090020/1
BBBFFFFFGHHHHIJJJJJJJJJJJJJJJJJIJJJJJJIIJJGIJJIIGI
@4015356/1
tcagcattcagtagcatcgtgatacgatgtaatattgaaggcaataaagt
+4015356/1
@@CFDFFFHHDFHIIIJIJIFDHIIJ=FGGHIIIJEIC@HEGIDHGDGGB
@72947/1
gatgcaattaatactcatcttctttactaaaaggctacacaaacaatcac
+72947/1
@@@DDDDDFF?FB@4<?FEG<:CEFHEHII<@C=EGCFFGG?FCCGHI@B
@2867368/1
gtgagcacactaaatcaccacagacctgttctaacttaaagctgacttta
+2867368/1
@@CDFFFFBFHDHHGGJIGHGEGGEHHJGIGGHGHGIIIIGGJI>DDHIH
@4529183/1
gcaccttcaacaccacactcctcaaggtacacccctataagggcttcgat
+4529183/1
@@@F7DBDFF>FDFHHHBHGGEHIGDHDC9C@CCDGDFGE?9B1BDEHE@
@8113247/1
atgagttccactttcacaatcaattaattggtaacatggtaaaatacctt
+8113247/1
?@@FDFDFFHFFHGFB?GIICBHHDH?@FEFHHIHIIII9?BGGGFDHII
@4017742/1
ccttgaatgaatttttcattcctccatactccttgtcttacaggtaccgg
+4017742/1
@@@FFFFFHFF?F@HI@HEFGIFC@FHHGE<CCEHGIFAEGEHIHI@G<B
@7091137/1
ctggagctggatgagtgacatcagcgccaacaacaatgacaggtttttga
+7091137/1
CCCFFFFFHHHHHJJGHJJJJJJJJJJJJJJJJJJJJJJJJJJBHIJJJJ
@2868612/1
ctgaatttcagcaattttcttaatggatgcataagtcattcctctatcag
+2868612/1
@@@DDFFFA?B>4:?CFECBHGIHGC<@BCFCG<AEFBHIFG9DGGGGHI
@5116957/1
tctaactcttcttccatccgctagtttttcaggtttactgaacttagctg
+5116957/1
CCCFFFFFHHHHHJJJJJJJJJJIHIJJJJJJJIJJJJJJJJJJJJJJJJ
@4530026/1
acggagactgtatacctaaaagtgggttcatgaattgctccctccac
+4530026/1
B<@FFDDFFFHFDIHEHIECEH3EGE1AB?@@GGGFFGE>G6BAHD9
@74678/1
ggaatgtatgacgatgatttgatatctatatttctcatttttttct
+74678/1
@@<DDFDBDBDFFB=EG>EAHEE9DFIHGF9HED9EDIBCEHEIEI
@1769776/1
ctttttgaattgaaatcacctgctccaggtaatggaaaatcctgaggagc
+1769776/1
CCCFFFDDFHGHHIIJI<CFFEFGIJI>F:EEGFGCGGG>GGG@GG<B=F
@5117887/1
ctcaaccttttgtaacatcgacaacaccgcttgtgcggcaatatgtttgg
+5117887/1
CCCFFFFFHHHHHJJJJJJJJJJJJJJJJJJJJJJJJJJIJJJJJJJJJI
@7091693/1
ctcatcaagagcacggcgatactgcaaacaagggatagcactcaagggca
+7091693/1
@CCFFFFFHFDHFIGGIJGIGGGGGHGGHGFEGDHJJEIJGFHIEGDCGH
@5593640/1
ctagctgctttatttgagcttcaacagaaccaggttcaactttacagcca
+5593640/1
CCCFFFFFHHHHHJJJJJIJJJJJJJJJJJJJJJGIJJJJJJJJJJJJJJ
@8116209/1
cctagacttgtgcaccagctaaagaagacttatctttaaacggcagcttt
+8116209/1
CCCFFFFFHHHHHJJJJJJJJJJJJJJJJJJJJJJJJJJJJJJJJJIJJJ
@7618613/1
acacattttgtaaataattttctcgactttacacatttaagaggtttaca
+7618613/1
CCCFFFFFHHHHHJJJJJJJJJJJJJJJJJJJJJJJJJJJJJJJHHJJJJ
@5119053/1
cagcctcttgttttgcttctttttttgacctacccttgccgacagcaata
+5119053/1
CCCFFFFFHHHHHJJIJJJJJJJJJIJJJJJJJJJJJJJJJJJJJJJJJJ
@5594132/1
tttcaagaatatactcccgtgtgatatgatatgggttgctgtttacacca
+5594132/1
CCCFFFFFHHHHHJJJJJJHGHIJJJJJJJJJIIJHGJJJJJJJJJJJIJ
@4532772/1
cctcaaccttttgtaacatcgacaacaccgcttgtgcggcaatatgtttg
+4532772/1
@@@FFFDDDBFHDF>EHGHJIIGIIHFFEHGDHGGHIFD<F@FEDFD;@7
@1772862/1
ccactgctgttgttgaggctgctgtggtctctgctgttgctgttgttgct
+1772862/1
@@@DDDDDHHBFAFDHGG7=EF3F?;;CFE>EFECHBHCHI>BGCE=A4<
@7093390/1
ctgcataatactgaacagaagatttgtttcctatgtacaaagatcttttt
+7093390/1
@CCFFFFFHHGHHIIIIEEHGGIJJJIIJJJIJJJGIIIIJJFIJJJJIJ
@1773304/1
cttataccgctatcatcctggctgtt
+1773304/1
@CCFDDDFHFHHGIIIJJ@AB?CB;C
@5121259/1
ccatagcatagttcctgctttagggtttcttccgctaatttaaaaattga
+5121259/1
@;?DDADBHDHHFBHIIIIIGEIIIHGGIIGIIIIGIBEHCCGCHHIGGI
@4533645/1
ccataataagtctaaatagaccttcagggtcttcatgggcttctattagt
+4533645/1
CCCFFFFFGFFFFG@>BHIJIGGGEHIIE2?FHIIIGEIECDFE@DEDD?
@2332594/1
ctctaacttcaattaatttctgatttttattaacaatagattggttgtaa
+2332594/1
@C@FDDDFGHHGDIIBHIIJDIIIIJE@AGHIIJIIGHGGIGEIHICDHI
@699342/1
cctgaggagcatgttcttgcctttgttgctgctgtggtggttcttgcctt
+699342/1
CCCFFFFEHHHHFBFBHGIFJGEGIHGEIJGIGGHGJG7F@AFHDF9DFB
@1774294/1
gctggaacatagttttaaactgacttgaacttcaccagatctagtaaata
+1774294/1
<@@DFFFFHDD?FH<EGBAHBCH>CFGC<FHEIIII<FCGHI4DD9GF4B
@4025208/1
ctgtggtgctagattatcccttctgaagacaggactaggtgctgcaatga
+4025208/1
B@@DFFDDFGGHD@GHGII@GEHIIGIGHJEGHEGE>AG1:BFGIG>FHG
@2333260/1
gtaaactcttagatcttcattttgttgccttaatctagccacttcagcct
+2333260/1
@@@DDA>DHF8FAGCFBBIHCGGIIIEIIICHBAGGI<B9CFF9D>?DGG
@8118040/1
tcctaatcctgtttcatccgcaattttctgacggagctcttcagcattta
+8118040/1
BCBFFFFFHHHHHJJJJJJJJJJJJJJJJJJJJJIJJJJJJJJJJJJJJI
@1252325/1
attagttttcttccaactagtgaaatttgacttaagaaatatgaatcagt
+1252325/1
CCCFFDDFHHGGHIIIJIIIDHFHGIGIJGG<HGHGBBDGBCHGICE9DF
@1252409/1
cttctttcttagatctaccagtgcccatggcagcaaatctacttgatcct
+1252409/1
@@@FFFFFHGFDDGHIIHBHH:CDFGECCHGDFGI;>GH>FDG@GE4D4?
@4536101/1
ggctgttgttgcctctgctgctgctggggctgttgttgccactgctgctg
+4536101/1
@@CFFFFFHHFGHIJIIHEHIGIIJGFGIBH@GGEHGGIGAGDHC>FHHG
@1253265/1
ttgcattaaatcacatcacattaccacatttctcaaattcagtcttgaaa
+1253265/1
CCCFFFFFGAFHHJCHJIIJJJJJIGIGJIGIJIIGGIGHJJHHIJIIDI
@7094762/1
ctcaacaacagcagtggcaacaaccgcctcagcagcagcagcagcagagg
+7094762/1
CCCFFFFFHHHGGJHIJJJJJJJJJJJJJJJJHJIIJJJIIGIJJJJJJI
@1776308/1
caccaaggctctgcgacaatttgttctcttctgttgtttcaattttggca
+1776308/1
???DDD;?DDAHF?EEG@?FHIGBFGHGIEHIIDGGEHIBB>FGCGE<GE
@4536943/1
tgctaacctcttggcaatttttttcgatttgccagtacctatttctttgt
+4536943/1
@@?DFD?DDFHHFIJGHE@>AEHBEHGCHIJGHHIDGHJIGBGGD@CHI<
@5600540/1
ctgtatttcctgtgatcttgtctaagattgctttcgctgcggcatgcttt
+5600540/1
CCCFFFFFHHHHCGHJJJJJIJJJJJJJJJJJJJJJJJJJJJJJJJJJJJ
@7621767/1
atgttggagtcaagcgggtgaaagtatcacttggaagtttagcacagtat
+7621767/1
@CCDFFFFHFFHHJJJJJCFEHIJHIIJJJJJIJJIIHIJJJJJJJJFHI
@77931/1
gcttcagtaaataacaaagaatggaaggccaaaatttg
+77931/1
CCCFFFFDDDFHABHIA;GHIDGI<F@B3EEHIDCHAH
@5600739/1
gtccttctaacctgttcttcttgaagttggttcagctgtagtctgtctgc
+5600739/1
CCCFFFFFHHHHHJJJJJJJJJJJJJJJJJCFHJJJJJJJJJJJJJJJJJ
@78027/1
ctcgcaacttaggttatgcgaagtacataactttctttgtatctgc
+78027/1
@@@FDDDDHHHGG4ACGGEGI<E;EDH>@GBHGCFAFGGDEGGIIC
@78032/1
gatctggtttacaattagaatttataagtgttgcggttaaaccaagaaca
+78032/1
@@@DDDDB<?FFHBHII>4C@IGHIEHFE>EHCEG8FHI>FHDFGGGIIG
@78071/1
ttcatatttcggagtcgtccctcttctggaa
+78071/1
@@@DD?DBFHH>AG<AFBEHI@ABHE4EGHG
@1254734/1
ctcaactatagtttaaaaaaacaaaacaagaatattctattgaattgatt
+1254734/1
@@@FDFDEDDDFHGGIIBGHIJE=FAECCHIEGIJJGGDHGC>BGCB@FH
@4028125/1
gtaaaacgtaagtggaagcataagctccc
+4028125/1
<@@DDDDD;DDF:AGF3CFDCA@HFCEF7
@4028396/1
cttgtttttcaggtcatggcagactctgagaacttttaacaatgactgac
+4028396/1
@@@FBDFDHHD>??CFGFIJIB;;<EFHGH9ED<FHEGGIII<GG>G@FB
@7622651/1
gacatgcccagcagctcaatgtaggttaccacatcaacatcgtcatatag
+7622651/1
<@@FDADEBHHBFGIGEFIDEHIEECHHCEHGEGGGGHGGDEHD@HDDHB
@5601850/1
cgcagattaaaatttttaagtacgactaagtgagcacactaaatcaccac
+5601850/1
CCCFFFFFHHHHHJJJJJIIHHIIJJJJJIIIJJJJJJJJJJJJJIJJJJ
@5601927/1
gttttcaccggaggaatttgtttgtgattttttattgtatcccaatcaat
+5601927/1
B@@DFFFFHGHHHJGHJIJJHIIJIIHIJJJIJJIJIJJJJJJJJJJIJJ
@704403/1
ctctctttctggtgttcatgtaatgaattcgtctgtct
+704403/1
CCCFFFFFHGHDFGEHHBJIJIDCHJIIDIIGIHIHJJ
@4538455/1
gtcactttatatgttcttttaacactctttgat
+4538455/1
@@@FDFDFCF<FHFHIHGGHIIIGGHHEF@<<?
@5602341/1
cagtagtttcacttttgttattggtttccttatcagtaatctcgaatcta
+5602341/1
B@@DFFFFHHHHHJJJJJJJJJJJHIJJJJJJJJJJJJJJJJJIJJJJJH
@4538790/1
gtaaaacgtaagtggaagcataagctcccaattctttggtgataagaact
+4538790/1
@@@DFDFADFHHDGHGJGIJIIIGG9GGEGEHIHHB>G@?FHGGIAGHGE
@5126702/1
attcacaagatcatttgtaataattatgagtttttaaaatattttgttca
+5126702/1
CCCFFFFFHHHHHJJJJIJIJJJJJJJJJJJJJJJJJJJJJJJJJJHIJJ
@78978/1
cctcacttgttttgtcataagttgtaacagtaagttcttttttttccttg
+78978/1
@@CF?FFFGHHDHGHIGGCBFHIIHEHGCHHGDC4<CGEIJDHIEEGEE9
@8119822/1
ggccagttctggaggatgaagttttctacctcttgtattttgctcttctg
+8119822/1
C@CFFFFFHHHHFIJFGIIJIEHIJIIHHJJJIJIHIJJJJCDHGJJJJI
@3419934/1
cagcaacaacaacaacagcagagaccacagcagcctcagcaacaacagca
+3419934/1
@@@FFFDDGHHHHJGGIIIJJJJEICDHGBHIJIIIGIIJIIGIGGBFEG
@7096602/1
gattgttccaactacaggaggattgtggttcttcagtatgcatattaagt
+7096602/1
CC@FFDEFHHHHHJJIJJGIJJIJJHHIEFHJJJIJIJJJJJJJJIIIJI
@7624112/1
gtcacaactaacaatgggccacaactcatattgatcgtcaaatgaaacat
+7624112/1
CBCFFFFFHHHHHJJJJJJJJJJJJJJJJJJJJJJJJJJIJJJJJJJJJJ
@2335744/1
cgtgagaagctgcaacggctgctatagatggaacgttgatctggtctgga
+2335744/1
@@@DDD84C>FHHIIIIIIII<E9FFE>GH93DGBBDHGHCFGGDGDFHF
@5129673/1
gcccagcagctcaatgtaggttaccacatcaacatcgtcatatagcatca
+5129673/1
CCCFFFFFHGFHDGGIIIIIFHIIIJIJJJIIJJJJJIIIJEIGIJIIIH
@5130256/1
ggtatatataagattacaattcttaacattttttctttaaacaaagaaca
+5130256/1
@C@DFFFFHHHGHJJJJJIJIJIIJJJIJJJJIJJJJIJJJIJJJIHHJI
@6598402/1
ctccaatcgcattccctttcacactagggacatgaggtgaaattattggt
+6598402/1
CCCFFFFFHHHHHJJJJJJJJJJJJJJJJFHIJJJIJHHJJJJJJJJJJE
@5130533/1
tgggcaaatctggaggttgatgaggaggctgaggcggaattagagcaatt
+5130533/1
CCCFFFFFHHHGHJJJJIIIJIIJIJIJIJJJJJDIIGIIIIIGGIIJGE
@707757/1
ctccttctaacttaatgcaagcttctcttatagctgtcaactcatgttgc
+707757/1
@C@FDABAFB8FFGDGHG>DE;EHIGIG<ACHHGGGG3?<@B9CGG@DC>
@7097756/1
acaggagctgcgacaccatctgatgcctggtgcggaggctaccttgccgt
+7097756/1
?@8ADDDAFFBFDBE@AEFEFHIEC9??FF1?D??6?A?6=FAFG@;C=:
@6599119/1
cgggacttgaaaagaaagaccttcccactggggtgtatgtcattgagggc
+6599119/1
CCCFFFFFHFHHHJFIJJJJJJJJJJJJIJJJJ@FHIIGIJIJJJJJIJI
@5607775/1
tttggagaattatcaaagagaattattgaattcaatatagcaaacatttc
+5607775/1
CCCFFFFFHHHHHJJJJIJJJJJJJJJJIJJJJJJJJJJJJJJJJJJJJI
@6082074/1
ttcttcttgaagttggttcagctgtagtctgtctgcatctgtatatgccc
+6082074/1
CCCFFFFFHHHHHJJJIIJJJJJJJIJJJJJJJJJJIJJJJIIJJJJJJJ
@1783147/1
ctcagaagaaataatatctcagcaccaattttatgatttctcttctcttg
+1783147/1
CCCFFFFDDFHD<AEGGGBHIGIFGEHEIGGEIEGDGIICCGHG9CADGH
@5608631/1
tcgaggaggtccctgttgttccattgcttgaggtctggtaattggagcgg
+5608631/1
CCCDDFFFHHHHHJJJJJIJJJJIJJJIJJIJJGIJJJHIJJJJJJJJJJ
@1262619/1
ccggcataatgagtacatcatttacatcaccgtgatctaatatttgagca
+1262619/1
CCCFFDDBF>FDHEHGGIJJIJHBII>HHJGI?CDCFBDDFFDBFGCDHH
@710622/1
ccttctttgactaaatactcctgaaggag
+710622/1
@@@DDDDDFHHHHI<EBGGHGII9DGI3C
@1784698/1
ctcatacttaatccaatgacatggggaagtcaattgctaatattgccatc
+1784698/1
@CCFFFFFGHHHGCGIGIIIGEEG9CFHHEG<GG<FAGEGHAIDI@EGEH
@3423010/1
tctatttgcacttagttactcagtctcacagttagttatcaattcttctc
+3423010/1
CCCFFFAEFHHHHJGFGIGIJJEHIIJJJIDFHB@HIJEH<CEHG>DHIH
@3423332/1
atttatcattaaatagatttatgaggattcctgttagttgtcttca
+3423332/1
@@@DFA8;DHBDHGBFEFGE@BEDEHIIGHIDG4C49EF4CC44:9
@5134806/1
ctcaaacatgcaaatgtgacattattgactaaggccgatctgaggtctgt
+5134806/1
CCCFFFFFHHHHHJJJIJJJJJJJJJJJJJJJIJJJJIJJJJHJJGHIJH
@6601304/1
accgaggaattccagcctttgatagcaatcggtaaagttttgcctataag
+6601304/1
CCCFFFFFHHHHHJJJJJJJJJJJJJJJJJJJGIJJJHIJJJJJJJJJJJ
@4546133/1
attgtaaaatgctaatatcctaacgttatc
+4546133/1
=;<:4AD4A<CCD:AE4B9<3CAE=:?3?F
@1785371/1
ggttgttgcatcctttgctcttgaggaagttggtgtagaggtgcaggctg
+1785371/1
@@@DADFFHHHHGJJJJJJIIGEGGJGHHCFHH?FCFHGHG?FHGI9FHI
@2338175/1
ggtaggtgcagggtatgaaactgaacgtgtacacctggtaaagaggtgac
+2338175/1
?@:BBA:BDDFDDH?FHIGHIGHIIIIF;?FGIIEIDG?BEDEH<D?BFC
@83427/1
gagaatttttaaccatttacacaatataaatgcaccttcaacaccacact
+83427/1
@@@7DDDEFHHD<?EFHIFI<FEGIEH9EHDFC>BBFCGACBDHGGFCBF
@3424839/1
atttgatagagcacggaaggtggaatttttgcattttttataacttcttt
+3424839/1
CC@FFDDF?BFDHJJIEEGEEEGEHG>BFH<CFGBFHIIEHIIFD>9BFE
@4547758/1
atggaatttcataaacaactttcaaatccttaatatacgcaacaaagctt
+4547758/1
@@CFBBDDHF?FD4EGEGHEHICHCHBGBHHGACG@CBFHHIIHGBF>B4
@7099978/1
gctgttttgtagaagccttaccttcagctgagtgagttaaaacagtacat
+7099978/1
BCCFDFFFHHGHHGIIJJJJJJJJJJJJJJJJGHIJIJJJJJJJJGIIHG
@4035539/1
gtggcgtgtaatcactgctgaggcttgaacaagcccttctgatagcctgc
+4035539/1
@@@D?DDDDFHHGGHIIJIIJJJJJIGCE@FDB=@FECHFBGGGIEIGGI
@5136925/1
ctgcaccgatgcaattaatactcatcttctttactaaaaggctacacaaa
+5136925/1
BCCFFFDFHHHHHJIJJJJJJJJJJJJJJJJJJJJJJJJJJJJJJJJJJJ
@7628288/1
gtcatttctttttcttgatctctttcattatcgtaaattgtcacggtctc
+7628288/1
@@@?DEDDDDFGHGIIJJGIGGEHGHHHIEGIIIIGEHIIC@GHHJGGIJ
@1268215/1
cccatcattcgctcctcgactgccccgatgttggagcctatgctatccgt
+1268215/1
@@?DDDDDH:DDFHIIIG?FDH@AGHI@DG?9BF9DEHEF9B=CC=CCG;
@2878187/1
gtctaagcctaatgttttcgctagaactgctagatgttgattttgaacaa
+2878187/1
@@@FDADFDHHBHFFBHGHIHGJFIEHIJFIIGGGHIIEEHIGGDGEHJI
@5614925/1
ggaacgagaaccaatttcttttttaaaataatcagcaaaatccaaa
+5614925/1
CCCFFFFFHHHHHJJJJJJJJJJJJJJJJJJJJJJJJJJJJJJJJJ
@2878432/1
caacaactgtaccagccggcacattcatatttctcccatctgcatccttc
+2878432/1
C@@FFDFFHBFDDFHAGHEIGHJJIIIGGFCHIJJIGE@HICG<FEHGEG
@2878505/1
ccgcagattaaaatttttaagtacgactaagtgagcacactaaatc
+2878505/1
@<@DDDDDHFHH8EDHI9;FHF9CHHEHIHIC@DFGEDHHIF99BD
@7629209/1
gtacctatttctttgtgtcgaaatacaaggcaggaaatggtgaactgcct
+7629209/1
BCCFFFFFHHHHHJJIJJJJJJJJJJJJJIIIIJFIIJJJGIGIJIIJJI
@1269330/1
agcaggatgacacttaggtcgtgcatggtttaagaaagaccaaaggtttc
+1269330/1
@@CFDFFFGDHHFIIIJGIIGHGHHIIGIIIIGGI4DH?GHGG@GIDDHF
@2340311/1
aacaaatctcttaatgatatcagtcagcttacaagccttagtaagcataa
+2340311/1
@@@FFFADHHGH?EAHGG@HIGGHIIGBGIJJIIJIHHHEI4?DGHJJJB
@5138953/1
ccgatgctagctttcttaaatctggttctctaatcatctgattagtagta
+5138953/1
CCCFFFFFHHHHHJJJJJJJJJJJJJJJJJJJJJJJJJJJJJJJJIIJJJ
@7630144/1
gttcctttttgaattgaaatcacctgctccaggtaatggaaaatcctgag
+7630144/1
CCCFFFFFHHHFHGHDGHIACEFICDFGEHDDH1:DDAHBGII@DHDCBD
@7630281/1
cagctggtgtagaattacagaataactcatgaatgctttctaatgtttct
+7630281/1
CCCFFFFDHHHHHJJJJJJJJJJJJJJJJJJJJJJJJJJJJJJJJGIJJJ
@2879953/1
ggagctcatcaagcttcggtccgactgatgatttgaggttcttgtggaat
+2879953/1
@@@D?DBDDFBDHIIIGGGG<FHIBAADC<<4<DGE;;FGHBHHGH=FBG
@7630753/1
cttacggggacacttatcaggttgtatactgatttcataatgatgtacga
+7630753/1
CCCFFFFFHHHHHIJJJJJJJHIJIGIJJJJIJJJJJJIJJJJJJIJIJI
@4039837/1
gtagcatactttatcgtaacggtcatttctttttcttgatctctttc
+4039837/1
??<DB>DDDHFH<DF@BA3CGAAEA>DGFGCHIIIF><4D?FDCDC9
@5141032/1
cttctgacacaccatctctgtaaaagaggatagcttgaggcttataccta
+5141032/1
?@@FDFDDHDHHHIIIGHFHH@HHIGEHACHGIICD?CFEGIECIBDH>9
@4040313/1
cttctttctgtatcaactgcagcctcttttaccattgtacgagtttgagc
+4040313/1
@@@DDDADFF?FHGHGIIG@HGHI@FGGHIIHIIIIIII:DFH1BGH413
@5141358/1
gcccatggcagcaaatctacttgatcctatagtttctcctacggagactg
+5141358/1
CCCFFFFFHHHHHJJJJJJJJJJJJJJJJJJJJJJJJJJJJJJJJJJJJJ
@720268/1
cccgtttttattatcgcttctaattttttctctcatttctgggattaaaa
+720268/1
@@@DD;;DDBF>F>EF<;;GHDIEHHB>FHGFHIGICHCGCG3DDGGGGA
@8126568/1
gtggtctctgctgttgctgttgttgctgaggctgctgtggtctctgctgt
+8126568/1
BBCFFFFFHHHHHJJJJJJJJJJJJJJJJJJJJJJJJHIJIJJJJJJJJH
@720978/1
gtcagtatcatcagcatcagattcttcttttttctttgtaactattttat
+720978/1
CCCFFDAFFHHFHJIIIJGCGGIIIJGIIGGJIJJEGFF9DGHCGIIIII
@6605433/1
cgttaacggagtttgctgtcgaatactctgagcttgctgagcgactaatg
+6605433/1
CCCFFFFFHHHFHJJJJJJJJJJJJJJJGJJJJJJJJJJJJJJJJJJJJI
@3428988/1
catggcttaagaaagaccaaaggtttctgttgagctagtcatttgttccc
+3428988/1
CCCFFDEFHHHHGIJGHGGGGIJ?FHIJIIIIICD>F91CGGHIJJFGII
@7103105/1
cctcatcaagagcacggcgatactgcaaacaagggatagcactcaagggc
+7103105/1
CCCFFFFFHHHHHIJJJJJJJJJJJJJJJJJJJJJJIIIIJIJJJJJJJI
@1790912/1
gtgctgtaccttgtatactagcatgactgactagat
+1790912/1
@@@DDDDDF<DHHCD<<B<<EHGGHHIICEGIIIG4
@2881857/1
cgctaatttaaaaattgaatagtttttatgaaatgagtcagaattttcgt
+2881857/1
CCCFFFDFHGGHHJJJHGGIJIHHGGIJJIEEHHIJJAGCDDHGIIJIJH
@5620581/1
gatgatttgaggttcttgtggaattgtgacactttgatgttgtaaggtgc
+5620581/1
@@@FDDFFGFFFCFFGHJHGHIEIJJJIJJJJJIIJIIEIJJJGHGI?DF
@723750/1
atcattagcagaaatcctcattctttcaaaaaaaactattcgtaggagta
+723750/1
@@CFDDFFHBHFFII@DEHDHEGIJGHH@HIG<DFHIHGIIJFGGC=F@;
@4554701/1
gttgtcgaggaggtccctgttgttccattgcttgaggtctggtaattgga
+4554701/1
@B@FDDFFHGHH@HIIJHGGHIJCGIGIICGGIIGGE?BDGCBFHGGDHG
@6606724/1
cttttattgaatagaataggaatgtcaggtgcgttaacttttggtggctt
+6606724/1
CCCFFFFFGHHHHJJJJJJJIJJJJJJJJHIJJIJJJJJJJJJJFHIJJJ
@88001/1
cactgtcaagaaaaattgctccagcaacagattcaaaaacatcacctagt
+88001/1
@@@DDDDDFFF;DEE:CEHD@GACFI9;CCFFFIEGI>BDGEI<DFBFB?
@725275/1
ctgggaacaagaatgctgttaatgcctccaagcttaacattgattttaag
+725275/1
@@CDFFDFHGBFHIDIBHIGGIJJHIIGIJJ@GGBCGIJEHHJDGIE<F>
@5147226/1
ctccaatcgcattccctttcacactagggacatgaggtgaaattattggt
+5147226/1
CCCFFFFFHHHHHJJJJJJJJJJJJJJJJGHJJJJJJHHIJJJJIIJJJB
@7106111/1
ttcttcttgaagttggttcagctgtagtctgtctgcatctgtatatgccc
+7106111/1
CCCFFFFFHHHHHJJJHIJJJJJJJJJJJJJJJJJJJJJJJIJJJJJJJJ
@8131078/1
ctgattacttcttctcgaggtggctgcagtttccatatcatattatacct
+8131078/1
CCCFFFFFHHHHHJJJJJJJFGHIJJJJJHIIJJJIJJJJJJJJJJJIJJ
@4045590/1
gtgcagaggaacgagaaccaatttcttttttaaaataatcagcaa
+4045590/1
B??DDFFFHFBDFHGHGIJJGIFHGIGIJJGIGJGHDAEHCHIGD
@8131787/1
ctttttttctagtttcctcctcatcaagagcacggcgatactgcaaacaa
+8131787/1
CC@FFFDDHFHFCBDGHHIJJJGFHIIFGGGGIIJGIGHIIJJJJHHHHH
@728500/1
ctcatcaagaacttggtaaactcttagatcttcattttgttgccttaa
+728500/1
C@CFFFFAHDHHFCHIIIEHEEGGHHI<HAFIDAIIGGEC@>FGEG<D
@4047167/1
cctagttcttctaatattgatgttttattttcagtataccttataccgct
+4047167/1
@CCFFFFFHGHHFHIJJFCIJGHJHHCHHIGDHGIJJIIHDGIJIFIIII
@729409/1
cgaacagcttccacagcttgtctgtaattgcgataaggtttttcaggatt
+729409/1
CCCFFDFDDHHHHJAHGAHGCEHG<DHIJIJJJJIIIJDGDHHGGGIEHI
@8133218/1
atcctaacgttatcaggttttgggtagttgggtaatattttgataacgtg
+8133218/1
CCCFFFFFHHHHHJJJJFIIJIJJFHHFIIJJCFHIIIIJJJJIJJJJHI
@7107717/1
cttgcctttgcagctgttgtggtggttgttgcctctgttgctgctgaggc
+7107717/1
CCCFFFFFHHHHHJJJJJJIJJFHIEHIHIIIJJJJJIJJIJJIJJDHII
@4048150/1
ctccagctagttgatctttcatatttttaagttcatttgaataaaataaa
+4048150/1
@@BDDDFDHHDDHGGGIJJJIIIIJBIJJIDFEHIFIIIIHGGIIIIJGI
@4557474/1
cacctttgtcaccactatattcaccaaccgttaacggagtttgctgtcga
+4557474/1
@@CFFDEDHDFD8CBAEDEII@HHHDHGIBDHBGHF00:?FG>GHGFHHI
@4048687/1
tttcaagaatatattcccgtgtgatatgatatgggttgctgtttacacca
+4048687/1
CCCDFFFFGFDHHGIE?FEAFHIGI@EBEHGGHEAHGGGGIGGHIGGGFG
@7636437/1
aattgttctttcatgatactctcaaggtccctgattacttcttctcgagg
+7636437/1
@@@DDDDAFHHFBFHIII<ICEF<?FC<FGHHG?FHIIIIIIHGGI@??:
@5627793/1
cacacctttgtcaccactatattcaccaaccgttaacggagtttgctgtc
+5627793/1
CCCFFFFFHHHHHJJJJJJJJJJJJJJJJJJJJJJJJJJIJHIJJJJJIJ
@8135715/1
cttggctttgccgcttgttgctgtacttgaggctgagatgaaggtggtct
+8135715/1
CCCFFFFFHHHHHJJJJJJJJJJHJJJJIIJJJJJJJIIJJJJJ?DHHGI
@2346465/1
caacaaggaactcttgtaaatcatgtatctcattagcaagtacttctgat
+2346465/1
CCCFFFFFHHHGFIBGFH9@HIEGEHIIJJJFEGIHIIII@@GGFGGIIB
@1280744/1
gctaaatcttcaagtacatagtacataactttagctgtcgtctttctttc
+1280744/1
CCCFFFFDHHFH?H<EBEHGGHIC>EEHIGHIEIBCHECAGIGIGHI<FC
@5152909/1
ctctcattcttagttgtaacaactaggggcaccatgacgatagctttatt
+5152909/1
CCCFFFFFHHHHHHJJJJJJJJJJJJJJJJJJJJIJJIJJJJIJJJJJJJ
@8136416/1
ctctgtacaaatatactgagcatatattttcaaatatttatctatcatat
+8136416/1
@@<=DBDDFHDHDH>BF?FACHDCHHIIIIIIIIIIIIIGGEGIB<CFEG
@1281375/1
ctttcataattcataacgtcattagcagagctcg
+1281375/1
@@@BDB:AFD>FHI<?A<<<FHHE4?<F939AC1
@4051280/1
gtcctttgtttttactcctttttcaaaaccttcttccagcatagcttcaa
+4051280/1
C@CFFFFF:DHH@GGGGHJFCGIHHGEIG?DG@@DHIJGCHGADFCHGH<
@5628370/1
ccaatgtttctagcctttcataattcataacgtcattagcagagctcgct
+5628370/1
CCCFFFDFHHHHHJJJJJJJJJJJJJJJJJJJJJJJJJJJJJHHJJJJJJ
@92800/1
cggatcttctatccttatctcatcaaatattgataaactagtttcttctt
+92800/1
CCCFFFFFHHHHHIJIJJJJGIJIIJIJIJJJIHIIDHIHHHJJJJIEIG
@2886502/1
ctcacacctggcactaaactgtaaagggcttcactgcaaaagtttgatca
+2886502/1
CCCFFFFFHH>C>GIGGDBHHEHEHC@DHII>FEGEG?BFEFFHEGGDHI
@734780/1
gacattcatctataactaatagattgacacgagacaacgtgatataacta
+734780/1
C@CFFFEDBHDHGIJIG@GIE@HIJGAHHGIEIGGCFFHDEEHGGGGDGD
@6096846/1
ccatcgtttgcattagacatagtcagagcttgtaggagaatggaaggact
+6096846/1
CCCFFFFFHHHHHJJJIJJJJJJJJJJJJJJJJJJJJJJJJJJJJJJIJJ
@2886976/1
ctttgccgcttgttgctgtacttgaggctgagatgaaggtggtctgctgg
+2886976/1
@@CFFFDDFFHFFIJII<F>FFHIEIE?FE>D9BG<DGHAGHAHG3?FFH
@737538/1
gcatcattcattttcttcattgtaacttggcccgcaacaattgtacacaa
+737538/1
CCCFFFBEHHHHHJJJJJIJJJIF?AHD@GHIJJJEGIFIIGCDGAGEGG
@1802088/1
ggaggtggttggatataattcccttcagcattataaggaaaagg
+1802088/1
@@@DDBD;FFAFHBHAHHIEFFEH9E@4EFGGGIIHBGCGGIH1
@5155297/1
cctcacttgttttgtcataagttgtaacagtaagttcttttttttccttg
+5155297/1
CCCFFFFFHHHHHJHJJJJJJIJJJJJJIJFHIIIJJJJJJJJJJJIJJJ
@7111078/1
caactgagaggccaaactccttcaggcatgggtcactattaaagttgatt
+7111078/1
CCCFFFFFHHHHHJJJJJJJJJJJJIJJJJJIHHIJJIJJJIJJHHJJJJ
@5156594/1
tgtaatgcttggaaggaagatttcaggtaacgaaacataggctctacctg
+5156594/1
@@@DADDFHHHDDHGFIFE@EHHGHGGHDHIIIGHHIIIGDGIGIEBDGH
@4561253/1
ctcctctaggctttgctttaggatcatcatctggattttgaataggaaat
+4561253/1
7?@FDFFDFABFBGI@BGGICCDHGIIGIFEIIJEEHGFCDDBDAG@GFC
@7641379/1
cttgttacaacatatttcaacatgtatccttttgggcggtaccatggtat
+7641379/1
CCCFFFFFHHHHHJJJJJJJJJJJJJJJJJJJJJJJJJJHIJJJJJJIJJ
@4561617/1
caataattgttctttcatgatactctcaagatccctgattacttcttctc
+4561617/1
CCCFFFFFFBHBHIJIJJJJIIIJJIGGIJFHJIJIDHGEEIIJBDEH9B
@4562165/1
ccactatctaaataaatagctgcagctaatgattcaaataagtctccaag
+4562165/1
@@CDFFFDFHA?HICIIDGIIIIGGIHIGFHII9>FGADHIIF@GHIII@
@5158189/1
ctttgtaactattttattttcactgtcatctaataattctttagcctcta
+5158189/1
CCCFFFFFHHHHHJJJJJJJIJJJJJJJJJJJJJJIJJJJJJJJJJJJJJ
@3439576/1
gattagtttccacaacaatttctcttcctttttttggatctg
+3439576/1
@@@AFDD>DFBDHHIHDEHEDE@A9EEHCHH<AA6@FCE<3D
@5632322/1
ctcttgttttgcttctttttttgacctacc
+5632322/1
CCCFFFFFHHHHHJJJJJJJJJJJJJJJJJ
@8143574/1
cctctggtatccaaaggcactgttttcaccggaggaatttgtttgtgatt
+8143574/1
CCCFFFFFHHHHHJJJJJJJJJHJJJJJJJJJGIJHJJJJJIJJJHIFHI
@2350752/1
gagaaatttcaatttttgcaaattgttcgtaatgaagaactgaaagc
+2350752/1
@@@DDFEDHFBHHIHGIHGGGEIIGHEHHH9B@EF@FIJGGHBEFHC
@5160087/1
atcggttcttctccttttttccacgtgaaatctttaggctgcagctcaac
+5160087/1
@C@FFDDDHHHH8FHIIIJIJJJJJHIIIJGIIJJJ@GGIIJIJIJIIIJ
@4059563/1
ttcatttccaacaggtagtaagtgatcattaagt
+4059563/1
@@<DDD?DF:BFDFBCB>EE@F4A?<44?CEH4A
@741019/1
ggctgttgttgccactgctgctgctgcggctg
+741019/1
C@@DFFDBC?;BD>FABGIJIFH>BFFGHG6@
@741570/1
ctactctaaaaacacggtcttttccttcccctggcaatgtgacctcaagt
+741570/1
@CCDFFFFDD8?FEGGGHCH?FHBHFHEFGEGHIIF?BAGG>B4D>@FA4
@2889984/1
ggcaagacctccttcttcaagcctagggaaaaggtgaaataaatgaattg
+2889984/1
@CCFFFFFHHH=FGIJJJIGIJFGGCFC>FHEFC:DCGIIGIG<FGGIIJ
@2890066/1
gtatcctattaatgctttaaacattaactagttgcacttttcacatacaa
+2890066/1
@?@FDDEBFHGHHIJIIJJJJIJEGIHIJIJIJJGGGGH<FHGIJEGIGG
@2890700/1
ccaccattcctttaacttcatcaacaagtttttgccacttgtaattaggt
+2890700/1
@@@DBDDDFBDHH@DGHI<BHIBGCG?BCEFGIB?FHIIEHFAFFD>DHF
@1294278/1
catccatggaacctacaacagctgctattgaaggctttttgttatctcc
+1294278/1
@7@DDDDEBH?F=HAGGEG=FH@EGGFHHHGBDBF<F@F>:::0BF40?
@745019/1
gtcgtgcatggtttaagaaagaccaaaggtttctgtt
+745019/1
@=@DDADD4CDFFIG@FGIGA?FGH=FF@?EEHHB?F
@6615918/1
cttaactttagtgaactggtcatcaactgagaggccaaactccttcaggc
+6615918/1
CCCFFFFFHHHHHJJJJJJHIJJJJJJJJJJJJJJJJJIIJJJJJJJJJJ
@8147581/1
gccaattatcatgcggctcaaacttgctagcaatcatgctctcaccaaat
+8147581/1
CCCFFFFFHHHHHJJIJJJJJJJJJJJJJJJJJJJJJJJJJJJJJJJJJJ
@3442768/1
catttcttcattttcagctctggctattttagcatggaatgtaatctcca
+3442768/1
C@CFFFFFHHHHFIJBABGGIEGFIGEIGIJDGGE>CCGI>@FHGIIEG4
@100716/1
ctgcactgtgacagtcttcaagcactgagttagaataccaacctgaattt
+100716/1
@B@FFFFFHHAHHIHGIFIIGIHGHFGIGGHIJIHHGAFHJEHIIJCHIB
@7115418/1
ctaaagcaacaacacaattgtcggcagctgggaatcctttgtgagccaca
+7115418/1
CCCFFFFFHHHHFIJJIJJI?FHIJIIIIJJJJJHIJIJJJJIJJIJJJJ
@2892709/1
tgcagttcatcagaatcaaaatggttgtcatcccataaaacatgataatg
+2892709/1
B@@DFFFFHHGHHJJJJIJDFIHIGIJJI@HHBGCGEHIGGGHIIGJJJD
@6105092/1
cccatgttaaattttttcagaatcatgtgattttttttcctttcaagaat
+6105092/1
CCCFFFFFHHHHHJJJJJJJJJJJIJJJJIJJJJJJJJHGIJJJGIJJJJ
@1297572/1
tttatgtttttgtattcttcaatggt
+1297572/1
@@@FDEBDHHHHDH>EFAHHH4FHHA
@1811851/1
gggaattctaagagggtacacaattcaggcactaatgtctcttcaaaatc
+1811851/1
@<@DAD?DHD>DDDBFGGA>HGEH?EH?CA@GGBBCGCBC@DF>B>FBFE
@3443066/1
aacgattggaaaaataatcagaataagaacggtattgctctgcagggaac
+3443066/1
@@@DDDDDBBAFDEBHGIGJ>>HHII@ABCBGCFG@GIJEGDEGH2@F@D
@6618645/1
cttcgcttatctctcttgacagccctatacctatttacatgcctagactt
+6618645/1
CCCFFFFFHHHHHJJJJJJJJJJJJJJJJJJJJJJJJJJJJJJJJJJJJJ
@6107608/1
attggaaaaataatcagaatatgaacggtattgctctgcagggaacggcg
+6107608/1
@BCFFFFFHHHHHJJJJJJJJJJJJJJJFHJJJJJJJJJJJJJJJJJJJJ
@6619184/1
acaggagatactggttgttgttgaggtggtagttgagtttggtgggtagg
+6619184/1
@CCFFEFFHHHGHJCGHGGHHIJIGICFEFEG:DFCGDDHIJBG?H08CG
@750243/1
ttatcataatgagatcaagtttttttcgaatcaaatgaagctgtattata
+750243/1
@@@DDDDDBDDBD9<CEGH:AFGCHHGBHCHGHDHEB>DEIE@8??F<<8
@750462/1
gaacgttgatctggtctggagctggatgagtgac
+750462/1
@@@DDDABHFCFFHEBGIGGFHCGHGH@GH?E9?
@8149981/1
ctctgtatcaacaactgtaccagccggcacattcatatttctcccatctg
+8149981/1
CCCFFDDDHFHHHIJJJJGIGHIJJIJGIJHIGHIIJIEIGEGGIJJJIC
@751022/1
agaatctgttaaaggttttcgttgctcattg
+751022/1
?1?DDDBDFD4C:CF3ACEHEGEGAHBCE>>
@1300745/1
cgatgatttgatatctatatttctcattttttctgctaaagcactacctt
+1300745/1
@@@FFDEAHH4CFHGIIJ@EEHIJI@>HHIEEEG@9CFHJEG@GF@B;FH
@2895748/1
ccaacattgaccctaggcaaggtacagcctcaccacctcaaccgaaca
+2895748/1
@@@DDDBDBF8D<3EGBDHHDFDH<FH@BBFGG;FGE@GECHGB:FBB
@5167389/1
gcctagacttgtgcaccagctaaagaagacttatctttaaacggcagctt
+5167389/1
@<@DFFFFHHGHDHIIGIIGIIIGIHIIEIIIGHIIIIIIHIIEIIIIGI
@2896240/1
ccacttctttgaactaagtacagcgaaattcttattcgattgaagtaaat
+2896240/1
CCCFFFFFGHHHFIIIGIEHGICGGGIJJIEHEEGHIB<<BCHAHHGJII
@1815169/1
cttgaacttcatttccaacaggtagtaagtgatcattaagttcgccg
+1815169/1
@@@AD>DEADBHF@@AFEHGEGCFHFGG9A<4<FG9FHGGEHHGGBH
@2896684/1
ctcgaattctttagttagggtaattaaaccaagccctatttcctcagcga
+2896684/1
@@@D;DDDHFHFBHBHHIII?EDHEAFF3FHAFGIGG>FAGIE<?DBGGI
@1815650/1
gtttgttttctccaactccgacaaacgccatcctctcattcttagttgta
+1815650/1
CCCFFFFFGHGGHJJFIGGH6F@GGEEHHAHIJIJJIJGIIGGHJBFAFE
@7650296/1
gttcgtctcacccatgttaaattttttcagaatcatgtgattttttttcc
+7650296/1
@CCFFBDFHHHHHGHGHIJIGIIJJJJJIG@FHGIJJFD?FGIIJIJJH@
@7118419/1
tacgtggacaggtgaacatgggcaaatctggaggttgatgaggaggctga
+7118419/1
CCCFFFFFHHHHCGGIJJIJJJJJJJJJJJJJJJGIIIJJJJJJJJJJJH
@2898258/1
ctgagttagaataccaacctgaatttcagcaattttcttaatggatgcat
+2898258/1
B@@FFDDFHHHFGBFGCHGIEHGGGCHIJIIDIGG@AFGHEIDIGGICIG
@8151543/1
gtcatcaagctctccccttccatgcaataaacggcatgtctcaagagctg
+8151543/1
C@CFFFFFHHHHHJJJJJJJJJJIJJJJJJJJJIJJJJIJJJJJJIJJJJ
@6113277/1
tttctttttcttgatctctttcattatcgtaaattgtcacggtctcaac
+6113277/1
@@<BDBBDH??C>BG>F?CFHG@HH<<:;F9AE<EBC4CCD0?D<B0:0
@1303779/1
ccaacaaatggtacataattaaaattaattaaaagttaataatacaaata
+1303779/1
@B@DADDFHHFD?>FGEGE9FBCFII9FHI??ECHEE>AA9<<BFFEDFG
@109868/1
gttgcagttaaaccaagaacatgtggcctatcctctggagg
+109868/1
??@A?DFFHGBHHFFHGH@HGIBA:CFIIIGGBFF9<??;1
@8152984/1
tacataattaaaattaattaaaagttaataatacaaataaataaacagaa
+8152984/1
CCCFFFFFHHHHHJJJJJJJJJJJHIJJJJJJJJJJJJJJJJJJJJJJJJ
@6114587/1
gcctcttttaccattgtacgagtttgagcatcattcattttcttcattgt
+6114587/1
@CCFFFFFHHHHHJJJBGIEFHJIJJHGHHIIIIIJIIGIJGGHIGHDDB
@2900254/1
gacatggggaagtcaattgctaatattgccatcaacgttcactgtctata
+2900254/1
@C@DDFADFGDHHJGGG>HCCCDHGGIIBHFGHIJIG3;CABDDDFHC99
@111207/1
cagggaacggcgacataggtgtctgctcttcacatactcttgttacaa
+111207/1
C@@FFDDDFHDFHHG<FHICF<DFEGG9B3DFFD>FGA@C>HF@9CCC
@6624399/1
caagctcttcatgccactgattgatgtcccaatggtccacacctttgtca
+6624399/1
@@<DADDDBFDDFIG@BGGEGGCHGGBFBEHIGBH9C?FCCFFBCCGDGE
@7654327/1
tggcacatatccatagggacacagcttctatggttggaaaatccttcgca
+7654327/1
CCCFFFFFHHHHHJJJJIJJJJJJJJIJJJJJJIJJJJJJJJJJJIJJJI
@5641449/1
ctgctctgataaattagaatcatcccatagcaaatgatatttggtaggac
+5641449/1
CCCFFFFFHHHHHJJJJJJJJJJJJJJIIIJJJJIIIJIJJJJJDGHIHG
@6624569/1
gcagtatgcaaatattgtggaccatcactttttacatttaaagcatctcc
+6624569/1
CCCFDFFFHHHHHJJJIGHIIIJJJJJJJJJJJJJJJJJJIIJJIJJJJJ
@1820778/1
tgggcatggcctgcagctccctttttgcagcttcttcaagagggatgggc
+1820778/1
CCCFFFDFHHHHHJJIGHIIJGIIJJJIJIJJJ>GGIGGIIIGGG@DHDG
@6625581/1
ctgagaactacgagtcagattgcaagttgagtgtaaaatcgataagttaa
+6625581/1
CCCFFFFFHHHHHJGIIJJJJJJJJJHIIIJEGFIIJIJIJJJIJJIJJJ
@1307293/1
cgcaaggtaacgtaaaacaatatctattcaacaaaggaatagcagattca
+1307293/1
@C@FFFDFHHD7?FBGHGCHIIGJJEHGIGGHIIHGIBGHGC4BDA><DD
@7122227/1
gttcaacttctttggtgtacagaaatatttcggcttctgcttccgttcca
+7122227/1
?:?DDEFDDFHHDII?F?FIHGHIIIIIICHGIIEGGDCEFHIGIHGHHI
@1823381/1
acacaaacaatcacctgaatccttagaattcaaaaattcaaacttaaatt
+1823381/1
@@@DDD:BFFDHFIICHHEHGAEFHG@DHIIHIFGGGICB<FCDAHCGH>
@8158337/1
cttggttcaagatcattttaaactgtccttctgacacaccatctctgtaa
+8158337/1
CCCFFDFFHHHHHJJJJIJJJJJJJIJJJJJJJJJIJJJJJJJJJJJHIJ
@1824551/1
gcctttgttgctgctgtggtggttcttgcctttgcagctgttgtgg
+1824551/1
@@<DDDDDHHFHFIIIEGHCGG8C@HGEHHGGGHGGCFCG?FG;66
@6628370/1
cacgttcataaggtctcatttgaaaacgtggatctccaaggtctccttga
+6628370/1
@CCFDFFFHHHHHCGIJJJIJJJJJJJIHEIIJJJJIGIJJHJIJJJJJJ
@6628517/1
gacaggtgaacatgggcaaatctggaggttgatgaggaggctgaggtgga
+6628517/1
CCCFFFDFHHHHGJJJJJJJJJIJJJIIFGIHHIIIJJJJJJJIIJ?BGF
@8158964/1
gtaaagttttgcctataagaacaatgagtgagagcttgcaagaggtaact
+8158964/1
CCCFFFDFHHHHHJJJJJJIJJJJJJJJFHIJIJJJJJJJJJIJJGHIJJ
@3452519/1
ctctgtatcaacaactgtaccagccggcacattcatatttctcccatctg
+3452519/1
?<@DAADDFHBBFBFEE@FHE<3C;F<GGHHGEGIIHDDFHGHIBHEAFE
@3452587/1
gtgaaatctttaggctgcagctcaaccattttatcggccaacatattact
+3452587/1
@<<DFDFFBH8BFGGBDEHEGEH<GHJIEGGGHCHIHIBGBDEHBHGCG4
@7125128/1
cttctaacctgttcttcttgaagttggttcagctgtagtctgtctgcatc
+7125128/1
CCCFFFFFHHHHHJJJJJJJJJJJJJJGHJJJJJJJJJJJJJJJJJJJJJ
@5179810/1
ctagtcatttgttcccctgagattggggaggactcaatgccaacattgac
+5179810/1
BCCFFFFFHHHHHJJJJJJJJJJJJJJJIJJGIJJJJJJJJJJJJJJJJJ
@6630740/1
ccggtggtcttgttatttcgatacactcttaaacaatgatgtgggaaatc
+6630740/1
BCCFDFFDHHHHHJJJJJJJJJJJJJJJJJJJJJJJJJJJJHIJJHJJJJ
@3453548/1
gtttctgtaccactataaatgtaatcggtggtgtgtaatcactgctgagg
+3453548/1
CCCFFFFDFHHHFIGHHIIIIIJJGIHJC=E@FE7DHHI4:BFHII9DGH
@5180888/1
tggatctccaaggtctccttgaacaaatttacctaaagcaacaacacaat
+5180888/1
CC@FDFFFHHGHGCFGGHIJJGGIJJGIIJJJIIJJJJJJJJJJJJJIJI
@6119661/1
atcattactaattttttgcaattgttgagtgaagtttctgagagcatctt
+6119661/1
CCCFFFFFHHHHHJJJJJJJJJJJJJJJJHIJJJHIJJJJJJJJJJJJJJ
@5645259/1
ctatagtttctcctacggagactgtatacctaaaagtgggttcatgaatt
+5645259/1
CCCFFFFFHHHHHJJJJJJJIJ@GHIJJJJJJJJJJHIJJHIJJJJJJJJ
@7660091/1
gcctaaggtcctgtaaagtgttgctaacttcataaatgcacagagtagg
+7660091/1
<@@BDD?DFFFGGHD@GE@EFF@@HEH?HHIGGEAHCCE@EGG;BFGCG
@760011/1
cagcttacaagccttagtaagcataaatttatggaa
+760011/1
@@@DDEADDDDCFGGGICIJIFHJFH9@BHG9FE4?
@760068/1
gtccttctaacctgttcttcttgaagttggttcagctgtagtctgtctgc
+760068/1
?@@DBDDDHFHHFGI>CFHHIGH@GIEHBG?;FGEGGGHEDHIGIIIADC
@3455252/1
ctcaaccttttgtaacatcgacaacac
+3455252/1
@B@FBEFDFAHFFGIIJI>GGEFGGE8
@7128286/1
gcggtcccctcttttgggtggaatgtatgacgatgatttgatatctatat
+7128286/1
@@@DDDDFHHHFHIIGEGCEEDGIIGIIJFGHGHI<DHIJ?BHHIGBGEG
@1313529/1
cccaggtccacaattcaagatctaattt
+1313529/1
@@@DDDDAFHDF8CE>AEEG>CBB>FAH
@4074589/1
ctagctttcttaaatctggttctctaatcatctgattag
+4074589/1
@@CFFE?AHDFDFG>FFHEIEFECE>?F<:?EEF@FGG<
@5646364/1
atctctttcattatcgtaaattgtcacggtctcaacaagttccgtttttt
+5646364/1
CCCFFFFFHGHHHJJJFIJJJJJJJJJJJIIJJJJJJIIHIJJHGGIIII
@2370495/1
tgatggaatttcataaacaactttcaaatccttaatatacgcaacaaag
+2370495/1
@@@DDD>?FFDHFIIIGG<FGHECHIIIIDGIIGGH@@HIIFGHFHEGC
@1314155/1
ggcaccatgacgatagctttattctcattaa
+1314155/1
@@@DDB:DF<DF?HIIIIIIHGIGHBGEEHE
@5648033/1
gcttgtgctcctgaccaacttgaagacaaggtaaatgaggataccttaat
+5648033/1
CCCFFFFFHHHHGJJJJIJIJIGGIIIIIJJEGGIIIIGJJJJJJJIJHI
@6635213/1
gtaattgcgataaggtttttcaggattgatagatacatcataatgatgaa
+6635213/1
CCCFFFFFHHHHHJJFHJJJJJJJJJJJJJJJJJJJJJJJJJJJJJJJJJ
@7663476/1
cgaaaaataacaaaaacaaaaattataagatcaacatataatgacaattc
+7663476/1
CCCFFFFFHHHHHJJJJJJJJJJJJJJJJJJJJJJJJJJJJJJJJJJJJJ
@4076072/1
caggggaacgagaaccaatttcttttt
+4076072/1
@@7DBDDAF@6D1CFHDGI@F<E94?3
@7131138/1
ctccttccaaaaaaatacagcaagtctggtaaatttatcgcaaggtaatg
+7131138/1
C@@DFDFFHHGGHIJJJIEGHIIJI<FHF?FDGIIIJJJGDIIJJBFEGG
@1832748/1
cactgactaaaatattgttcaagttcacgaggagtattcttggaaacaat
+1832748/1
CC@FFFFFGGGHHIJCGGIEHIJJJEJJIIJIHICFHGIGIFGIGEIJDG
@6636598/1
ggggaagtcaattgctaatattgccatcaacgttcactgtctataaaaat
+6636598/1
CCCFFFFEHHHHHJJJJJJJJJJJJJJJJJJJJJJJJJJIJJJJJJJJJJ
@7664053/1
cttacaggtaccggtctttctcgataatcaagtgttggtgcattcataat
+7664053/1
CCCFFFFFHHHHHJIJJJJJJJJJJJJJJJJJGHIIJJGHJJJJJJJJJJ
@1316107/1
gcccattgttagttgtgaccctattttacgatatattttttatcaaatgt
+1316107/1
@@@DDADD<DAHDHEHH4CEFG?<EF??>@B?CCC>GEHHDB@FC><B>?
@118569/1
ccggcacattcatatttctcccatctgcatccttcttttccggaaagaac
+118569/1
8:=A=@DDHHFHHGHIG<FE:A3?EFHIBE4?FEGIICH?BHH<:GHIDC
@5649760/1
gggaaaatgaactgtatccattacgatgattctagctgagaactacgagt
+5649760/1
CCCFFFFFHHHHHJJJJJJJJJJJJJJJJJJJJJJJJJJJJIJJJJJJJF
@6637123/1
ggcacattcatatttctcccatctgcatccttcttttccggaaagaacct
+6637123/1
@@@DDDDABF<DFG@FG:<FE>AFF@EH@<AC@H@@EFHCD?DBDDFBGG
@119080/1
gtggctttattatattactcctaattg
+119080/1
@@@DFDDEBADFHEIJGIGHGI3FEE4
@4077102/1
gtacgctcaaacatgcaaatgtgacattattgactaaggccgatctgagg
+4077102/1
@@@DDDDDFFDF3CFG>FEDH<B4<AFBFEFEEFEEFE3??0?:@DFEAF
@3458542/1
gccctcttcattttcggtttcgtaggcaggtgga
+3458542/1
@@CFFFFFHGHHGGHGIC6FHIHHF=<?FG8CFD
@6637960/1
cctcatgttataacattatgcagttcattacctaagatatttgttatgat
+6637960/1
CCCFFFFFHHHHHJJJJJJJJJJJJJJJJJJJJIJJJJJJJJJJJJJJJJ
@1317881/1
ctctgcactgtgacagtcttcaagcactgagttagaataccaacctgaat
+1317881/1
@CCFDFFDDDHDDHGGFBGIGIGHCEEHECCFCFHHIE>BCBFFFEHE><
@120163/1
atcaacgttcactgtctataaaaatacaagaattcctaattggtagtatt
+120163/1
CCCFFFFFHGDHBHFHIJJIJJJIIJIIICGE?CFIGGCGGGG?B>FFGE
@1318025/1
gttgttgttgaccccatggttgtcgaggaggtccctgttgttcc
+1318025/1
=@@BABDDDDFBC:2A?A?ACAGDFGGHBHD??BBF?DHG8BDB
@120502/1
ctgtgatcttgtctaagattgctttcgctgcggcatgctttgcttctttc
+120502/1
@@CFFFFFHGHHHFGGDFGIIEIIJJIJDGGHGHGGHBHGGGFDAF>GGE
@8165591/1
cttgtttttcaggtcatggcagactctgagaacttttaacaatgactgac
+8165591/1
@CCFDFFFHHHHHGIJJJJJJJJJJJJJJJJJJJJJJJJJJJJIJJJJJJ
@2907100/1
gctgaggcttgaacaagcccttctgatagcctgcaattcttggttca
+2907100/1
@@CFFDFFHHHGDHIJGGIIEGIIJIGHGGFEGHGHIIJJJDIBFGI
@6125355/1
catcagtttgagatactgtaatgcattgtaggccgcacatgtttgtgctt
+6125355/1
CCCFFFDFHHHHHJJJJJJJJJJJJJJJJJJJJJJJJJJJJIJJJHIJJJ
@5188711/1
gtcctgagctggtcttcagtcacccgattctatttcttggtcatcagttt
+5188711/1
BB@FFFFFHHHHFIJJJJJHIJJJJJGIJJJJJJJJJJJIFHHIJJJHII
@765183/1
cctcaaatgttttatagaagcttccaggaaaaccagattttggattgagg
+765183/1
@7?DADDDF?FFBEFII4C4CDHEFIFFF;@GFEFFEFFCEAG9?DDDCB
@7133531/1
ccacttctttgaactaagtacagcgaaattcttattcgattgaagtaaat
+7133531/1
8::ADDDBB?ACFF:A@A3ACC@CA::FBGIEB4DCF>??D@G@@0B??F
@1837096/1
atcaacctcaacaacaacaacagcagca
+1837096/1
CCCFFDDDBBF?FAGGIIAHG=?EGIGB
@7133659/1
gtggaatgtatgacgatgatttgatatctatatttctcattttttctgct
+7133659/1
BBBFFFFFHHHHHJJJJJIJJJJJIJIIIIJIJJJJJJJJJIJJJJJJJJ
@1837613/1
gcatgttcttgcctttgttgctgctgtggtggttcttgcctttgcagctg
+1837613/1
@C@FFFDFBHHGHJGIBDBHGJIECFFHJ9CCEHGGHCIJ9D>DG><DGA
@4082110/1
ctgtatttcctgtgatcttgtctaagattgctttcgctgcggcatgcttt
+4082110/1
CCCFFFFFHFHDDHGGHIIIGIIA:CFHIDHHIC<FCGEGGIIGEGGIIB
@6642886/1
gtggctttattatattactcctaattgaagagccttttcccaaaatcata
+6642886/1
BBBFFFFFHHHHHJJJJJJJJJJJJJJJJJJJJJJJJJJJJIJJJJJJJJ
@6643499/1
catttttagattttcctgcaccgatgcaattaatactcatcttctttact
+6643499/1
@BBFFFFFHFHHHJJJIJJJJJIHIIHIHJJIJJIJJJJJJJJJJJJJJJ
@6127760/1
ggcaggaaatcgatttttgaaacacctctgtcgacagcttccacagcttg
+6127760/1
@?@DA?:DHFHB;?BGHIEGHGEEECHIDEBDDGGIGGHIGGGIIGGIGG
@4582737/1
ctccttcaacaatcgtcggtacaatgtaatatgagttttctttgttttca
+4582737/1
@C@DFFFBFHHFFGEEEGBCFFF>GGFG9DFGHGEFAHG>FH@HBD?FHE
@6128219/1
tgggtcgtgagaagctgcaacggctgctatagatggaacgttgatctggt
+6128219/1
BCCFDFFFHHHHHJJJJJJJJJJJJJIIJIJJIIJIIIGIIJJIIIIIJG
@3464473/1
cttgtggaattgtgacactttgatgttgtaaggtgctgaggcaagtgttg
+3464473/1
@CCFDFFFAFDDFHGIEHGIIJIIIIIII@GIJEGCHGGEBGG<?0?DD;
@7671873/1
cgttatcaggttttgggtagttgggtaatattttgataacgtggatgtag
+7671873/1
@@?DFFFFGGHHHIIJIAFFHGIII@FHI@HIIIIEGJGIJIIGGHGFEG
@6645349/1
ctctttcattatcgtaaattgtcacggtctcaacaagttccgtttttttg
+6645349/1
CCCFFFFFHHHHHJHIJJJJJJHIJJJJJJJIJJJIIHIJJJHIJJJJJI
@4085431/1
gagaaatcttagctgacatatactaattaagatagcaacccacattgggg
+4085431/1
CCCFFFFFHHHHHIGIJJJFIJJIJJGIICCDHIJ<FEHEBGIEGHIEGG
@4583164/1
agctggatgaggaaatttttcataaagaagtcgaatactgttct
+4583164/1
@@@FFFFDBF3C>GGEG9<C;?<FH<EFEC<A8CE?F@GG@4B<
@5194073/1
ctgtggtctctgctgttgttgctgctgctgttgttgttgctgctgttgtt
+5194073/1
CCCFFFDFHHHHHJJJJJJJJJJJIJJJJJJJJJJJJJIJJIJJJIJIIJ
@3465650/1
gtttgttttctcctactccgacaaacgccatcctctcattcttagttgta
+3465650/1
@@@FFDB;>CFFDGCBBEAFHIIIADHIAGGGBEGEEGE8BFHIE=@FBD
@8170475/1
cttttttaggatcagggatatctttcagttcttcaacaaaattatcttca
+8170475/1
@@@FFFFFHF?FHBBHGHGEGHHHIDEHIICHIDBGF<@DHIIIIHIIID
@129267/1
ttccattccatgatttattaaacccgatgctagctttcttaaatct
+129267/1
@@?DFDDBFFAF8FHGGHGHII9@FE?F<EF@F@GDB9<CDB>GGH
@129272/1
gttgttgttgaccccatggttgtcgaggagg
+129272/1
?<@BDDADHHHDHEHHGJGIJ<AEH=EC?FH
@6130026/1
ctgagtgagttaaaacagtacatcgcacaacaaacacttggggagttaaa
+6130026/1
@CCDFBDDHHHHHJJIJIFHHJJIGIJIJIIJIJJJJIGGIJJJIHIIJG
@5195028/1
agctcatacttaatccaatgacatggggaagtcaattgctaatattgcca
+5195028/1
CCCFFFFFHHHHHJJJJJJJJJJJJJJJJJJJJJJJJJJJJJJJJJJJJJ
@1330384/1
tctcatttttttctgctaaagcactaccttcagcgggagaccttggcttt
+1330384/1
CCCFFFFFHHGHHJIIJCEGCGCGGGGIEGAGDHHHGGFGIJGIICGGIE
@773180/1
aatgtttcttcatttaaaaccgctgtgtctctttctttttttgttagact
+773180/1
@@CFDDDFHHHHHIIJI4E@GHIBG@FB9CHEIHGJJGGGIBGCHH@DGC
@7140555/1
gtggttgttgcctctgttgctgctgaggctgttgttgccactgctgctgc
+7140555/1
@@@DDFDDBFFHHHIBHICBGEEGC4A@BHG@D>?DDGGBDGGIGGEGBG
@5657863/1
gctgctgtggtctctgctgttgctgaggctgttgtggtctctgctgttg
+5657863/1
@@@D?;DDFB:B4CBFF<CCAB9CC4CB<<??E<??CBDDFBF39BBD9
@6131863/1
ttattgtgtactatcttcaaagagaaaaagtgcaatactaaaattttatt
+6131863/1
CCCFFFFFHHHHHJJJJJJJJJJ3<HHJJJHIIJJJJJJJJJJJJJJJJJ
@2916098/1
ggaggtgaaaagaatgatcttccaactgtcacaaacctgttagcagctgg
+2916098/1
BCCFFDDFHGHHGDIFHIJJIIJJICHGGIIJJFIDCFGGFGIJJJJJJD
@8172410/1
gggaggactcaatgccaacattgaccctaggcaaggtacagcctcaccac
+8172410/1
CCCFFFFFHHHHHJJJJJJJJJJJJJJJJJJJJJJJHIJJJJJJJJJJJJ
@8172645/1
gctgttgttgctgaggctgctgtggtctctgctgttgttgttgttgctga
+8172645/1
CCCFFFFFHHHHHJJJJJJJJJGIIEGGIIJIJJGHGHHIHIJFHEIIID
@5658472/1
cgcatcatacggaatttgccgagtccttccttctagtgcttcttccaaag
+5658472/1
CCCFFFFFHHHHHIIIIJFIIJJFGHHJJJJJJJJJIIJJJJJJJJJJIJ
@4587353/1
ctctgcactgtgacagtcttcaagcactgagttagaataccaacctgaat
+4587353/1
@@BFFFFFHHHHGIFIGHGJIIGIJIEGGHIJJJIH<E@GFGIJJIIIJ4
@6132337/1
ggtagatgaggatactttaatctaatattatattgactaacaaaatatct
+6132337/1
@@@DFFFFHHHHHJJJJJJJJJJIJJJJJJJJIJJJGIJIJJIJJJJJJJ
@3469638/1
aggtaagacaacaatcacaagttttacttctt
+3469638/1
@@CDDDBEHHH?DGAGEGHIIHAFHG49BDBE
@1853202/1
ataagattacaattcttaacattttttctttaaacaaagaacattggatt
+1853202/1
@CCADBDFGHDDHGIHIDIEGHIGEGHBHIGHGGGIJIGCG;?DH<>?9D
@7678617/1
attgtttcattccgcagattaaaatttttaagtacgactaagtgagcaca
+7678617/1
?@@FBDDEFHHDHIJIJIIIHIGGIJJJJJJJIIJIIJIJGIJJIJJGIJ
@1853316/1
ccctgattacttcttctcgaggtggctgcagtttccatatcatattatac
+1853316/1
@@@FFADDDFHDHFIGCDHBBF8<;FEC<AHHAHHIIGI@DFHGIIIIGD
@775457/1
agaaaattcaagcgagctgatgtatggtcaacatcaagaagaggctgcgt
+775457/1
@@@FFEFFHHHFHEGHHGGDHHHEEGIEFDFFHEIGBDHGEE@GHHGJJA
@2918901/1
atcaggatgtgctttttttctttctaattcttcaaggagtccttcatctt
+2918901/1
@@@DDD;DFD>F?DHGGHIJJJJJIECHIEIJJIIJI<F@GFF>AEIII>
@8176100/1
gtacatttagctatcctgtagtttcgtcctatacctttgaatgtcccttt
+8176100/1
CCCFFFFFHHHHHJJJJJIJJJIJJJIIJJJJJJJJJJJJJJJJJJJJJJ
@8176434/1
ctgataaattagaatcatcccatagcaaatggtatttggtaggacgtgct
+8176434/1
CCCFFFFFHHHHHJJJJJJJJJJJJJJJJJJJHIIJJJJIJJJJJIIJJJ
@3469936/1
gcctcttgttttgcttctttttttgacctacccttgccgatagcaataag
+3469936/1
@@@F7DEFHDHGHIGIJJJJIIJJIFJFIGHICC??FGGIIIJDAHGGIG
@6651658/1
cgcaacaattgtacacaactccataggaagcgccaaaggcttctctcgtg
+6651658/1
CCCFFFFFHHHHHJJJJJJJJJJJJJJJJJJJJJJJJJJJJJJJJJJJGI
@5201309/1
ctgtcattcacttactttttaccagtcccttcagttaatatgctttaact
+5201309/1
@BCFFFFFHHHHHJJJJJJJJJJJJJJJJJJJJJJJJJJJJJJJJJJJJJ
@5201351/1
ctctgctgttgctgttgttgctgaggctgctgtggtctctgctgttgctg
+5201351/1
C@@FFFEFHHGHHIEHHFHIJJJGIIIJFIFH:EH?@BEHHIJG?FG<HI
@8177357/1
tggaggttgatgaggaggctgaggcggaattagagcaattgctcccggag
+8177357/1
CCCFFFDDHFHHHJGIIJJJJJECGIJFDHGIICHEHIIJI>FHIJIFHF
@135654/1
cactgattgatgtcccaatggtccac
+135654/1
@@@DDD8?BABFFIJH9AGGAFHGF>
@135676/1
cttctttctgtatcaactgcagcctcttttaccattgtacg
+135676/1
@@;DDDA4AFA<<E<FEGGIGIBCHGGGIIAH9EE???F<;
@4591267/1
cttttctttaacatttctcacagaacggttgccatatagccttaaaaggg
+4591267/1
CCCFFFFFFFHHHIIIIGGEGH4@FGIEDFEE<GGIG9D@?DHG>DF@BF
@5661683/1
ataaaaagaaaataaaaaatcaaaagttaaaatagagtccaataaaactg
+5661683/1
CCCFFFFFHHFHHJJJJJJJJJJJJJHIJJJJIJJGIDGIJJIJJJJJJH
@1857189/1
cctcaaccttttgtaacatcgacaacaccgcttgtgcggcaatatgtttg
+1857189/1
@@@DFFFFGA<FDEHGGICGGBHEHDEGEDAGI?DGBFBGBBHCFHHIC;
@5661795/1
cacatattctctccacgctttttgatattctggatttcccgcatagctca
+5661795/1
8?<A;;DDD?DFDGHBH<CGGGC:FHFHHG@BCDGEH<<<@@DFD@348?
@6136279/1
gtgcattaatctatagaaaattttccagacagtat
+6136279/1
8=@DDDDEDFBDDGGGIIGEFHEIGEGH>FFH<C<
@8179147/1
atcacattacctcatttctcaaattcagtcttgaaatattatccattagc
+8179147/1
CCCFFFFFHHH4DHIJJJJJJJJJJJJJJJJJJIJJJJJJJJIJJJJJJJ
@6653637/1
gcagtcctgagctggtcttcagtcacccgattctatttcttggtcatcag
+6653637/1
@CCFFDBDFFHHHIICGFIDIGCHIIIIIIIGGHDCHGGHIIIDHGCDFG
@2384391/1
ctggagctcatcaagcttcggtccgactgatgatttgaggttcttgtgga
+2384391/1
@BBFAFFFGFHHFIJICGCGGHIEGEIHIEGHBHGGG9?FBFHHBHFHGB
@7148655/1
gttattgaaatcagctctcctaacaaggttgttaatctctctttcccgat
+7148655/1
CCCFFFFFHHHHHJJJJJJJJJJJJJJJHIJJJJJJJJJJJJJJJJJJJJ
@5205076/1
cctcgaacttccatcatattgtttgatatcgccagtccaaattcttggac
+5205076/1
CCCFFFFEHHHHHJIGIHJJJHHJJJJJJJJJJIJHIIGGIJJJJJJIJJ
@7684292/1
aaggcatcacaacagcatcgttatacttttctggatcaaaagtaaaatct
+7684292/1
CCCFFFFFHHHHHJJJJJJJJJJJJJJJJJJJJJJJJJJJJJFHIJJJJJ
@5205407/1
tgtatatttatgctcacttcaccaacattcatgaataatggaaaatcaca
+5205407/1
CCBFFFFFHHHHHJJJJJJJJJJJJJJJJJJIJJJJJJJJJJJJJJJJJJ
@8182556/1
gctacacaaacaatcacctgaatccttagaattcaaaaattcaaacttaa
+8182556/1
CCCFFFFFHHHHHJJJJJJJJJJJJJJJJJJJJJJJJJJJJJJJJJJJJJ
@8182671/1
cttaatccaatgacatggggaagtcaattgctaatattgccatcaacgtt
+8182671/1
CCCFFFFFHHHHHJJJJJJJJJJIJJJJJJJJJJJJJIJJJJJJJJJJIJ
@2924341/1
gcggttaaaccaagaacatgtggcctatcctctggaggaattcctttaaa
+2924341/1
CCCFADFFGDF?DFEIIFGIGIIJIIDGGIIJJD3CFAEH@FHA?BGHHJ
@2386270/1
ggcagctgggaatcctttgtgagccacatcaatgttaaggaatggtttcc
+2386270/1
CCCFFFDFFGHDDH@FHJGHHIJFFGGGICFBEH>DG>G>GGC9BBG9?D
@1861782/1
tagactttttccttaattttaaatt
+1861782/1
@CCFFFFDDFHFAFB?<CAHA>HEB
@4596174/1
gtcaggtgcgttaacttttggtggcttt
+4596174/1
<@@FA3DDH6AFDHFH>FHIICGGD9FF
@5664476/1
cgcaacaattgtacacaactccataggaagcgccaaaggcttctctcgtg
+5664476/1
CCCFFFFFHHHHHJJJJJJJJJJJJJJJJJJJJJJJJJJJJJJJJJJJHJ
@2925343/1
cccaatgtttctagcctttcataattcataacgtcattagcagagctcgc
+2925343/1
CC@DDDFDFFBFD<BGHGEHIIJJID@HAIG@GBFGEIIGGHDGEFCF@A
@1340231/1
ctccatactccttgtcttacaggtaccggtctttctcgataatcaagtgt
+1340231/1
@@@FFFFFGHDFHGGHGIHIIJJCHCHII>FGFCHIHIIIDD@F49DFH8
@4094260/1
tgcaggggaacgagaaccaatttcttttttaaaataatcagcaaaatcca
+4094260/1
@CCFFFFFHHHHDBFHIJCHIJJJJJJJJJ?HGIICHIIGIJJDAHIGIJ
@5208181/1
gccataccgtacgctcaaacatgcaaatgtgacattattgactaaggccg
+5208181/1
CCCFFFFFHHHHHJJJJJJJJJJJJJJJJIJJJJJJJJJJJJJJJJJJJJ
@1864551/1
gtcctctcttttgggtggaatgtatgacgatgatttgatatctatatttc
+1864551/1
B@BDFFFFHGFHHJG;FHHEGGGIIIGIIIJJFGHCHGGEHHGFICFH@D
@5209477/1
ggatgcataagtcattcctctatcaggtaagacaacaatcacaagtttta
+5209477/1
C@@DFBDFHDHHHIIIIIJGHCHIHHGCEHCHIIGEFHIG@HHAGGGGED
@5209725/1
tacgcctatcagcccatgaaacaaaatgtaatctctgttcttttttgaaa
+5209725/1
CCCFFFFFHHHHHJJJJJJJJJJJJJJJIIIJJJJJJHJJJJJJJJJJJJ
@2388118/1
ctcagagctaccttggcagctgctaattttgcttggtgtttgttttctcc
+2388118/1
@CCFFFEEFHHHHIGJHGEIGHIJA@<FBFHIIIGG1??GGHHGEEIIHH
@782044/1
gtggaattagagcaattgctcccgg
+782044/1
@@@F;?DDHHBFBHBEBFE@FCF<F
@6140410/1
gaccaacggtaaaagcaggaggttgttgcatcctttgctcttgaggaagt
+6140410/1
CCCFFFFFHFHFHIJIJJJFHIFEHIJJIJJJJIJJJJIJJJIEHJJIJF
@1866096/1
gttcaagttcacgaggagtattcttggaaacaattttataattattggat
+1866096/1
@@@DD?DBFDDHHB1ECGF;AFHGGAH2?FHGCAGIGHD@?DDAF@AEG@
@4600062/1
ccgacaaacgccatcctctcattcttagttgtaacaactaggggcaccat
+4600062/1
CCCFFFFFHHGHHJJFIJGIIGEIHGFHA>GHIJIJIGC>GICHIBHHB@
@7155692/1
gcttctattagttcatctatattttttaaggaagtaagtgcaggggaacg
+7155692/1
@?@FFFFFHCFFHHIJJJIJGIJIJJJIIIIGIIGGIJGHIIJJJJJJJJ
@2388990/1
cttcgcagcctcttgttttgcttctttttttgacctacccttg
+2388990/1
@@;ADDD:DFB?FH9EGGGECHEC?CDF@??:?4BF@G?@@=3
@7156111/1
gtgcacccatcaaagcctcaaaacagttagccattgcatgcctcaactca
+7156111/1
B@CFFFFFHHHHHJJJJJJJJJJJJJHIJJJJJJJJJJJJJJJJJJJJJJ
@1341949/1
tgttgttgctgaggctgctgtggtctctgctg
+1341949/1
@@?DDDDDFF>4;CFDABCC<CF?CH>HD>FE
@8187386/1
ctttggcacattgcagttgctatcatacattcttaatatctgtgtattaa
+8187386/1
CCCFFFFFHHHHHJJJIJJJJJJJJJJJJJJJJJJJJJIJJJJJIJJJJJ
@782831/1
gtcaagagcttggattgcctcctgcggaccattagttgaagtcccagccc
+782831/1
@@@DDD;AFBF>F3EA3AAFFEG9FHI<F?;BDBEFHFDGHAGGGGHA;;
@141179/1
tcttgttttgcttctttttttgacctacccttgccgatagcaataaggcc
+141179/1
@@<DADADHHHF>FHBHE>@E<7CGGHG;?FHCFBA:F6;BF@@=84@D?
@4098311/1
gtgaaatctttaggctgcagctcaaccattttatcggccaacatattact
+4098311/1
@?@DFDDFHHGHHIGIIBGG@FHIIDHEG9FGFHFHG<A:?1DBGGAEGD
@7156557/1
ccttaacttgcattaaatcacatcacattaccacatttctcaaattcagt
+7156557/1
@@@FFFFFGHHDFGGIJIJJIJJJJIIHJJJGIJJJJJJJJJJEIIJGJF
@2390730/1
ctaatttaaaaattgaatagtttttatgaaatgagtcagaattttcgttt
+2390730/1
C@CFFFFFGHHD>FEHBFEHFEHHGBHE<FGIB9<?EFHBFFCEHI<BBG
@6142299/1
tatgaaaatataactatcactgcttttttagttttataggttccttaatc
+6142299/1
CCCFFFFFHHHHHJJJJJJJJJJIIJJJJJJIJJJJJJJJHIJJJJJJJJ
@8189392/1
ctgagttagaataccaacctgaatttcagcaattttcttaatggatgcat
+8189392/1
CCCFFFFFHHHHHJGIJJJJJJJJJJJJJJJJJJJJJJJJJJJJJJJJJJ
@6661803/1
cacctcttctttgtctccaacccctacctcttcctcgccatctgcctatt
+6661803/1
CCCFFFFFHHHHHJJJJJJJJJJJJJJJJJJJJJJJJJJJJJJJJJJHIJ
@784205/1
cgctaatttaaaaattgaatagtttttatgaaatgagtcagaattttcgt
+784205/1
CCCFFFFFHGGDGIIJBBIIJIHIGIIJIJJIEIJGIHEGGHBHIJJJED
@3480058/1
gttcaagttcacgaggagtattcttggaaacaattttataattattggat
+3480058/1
@@@FFFFDFDB?FAFHGIFHGGGDHIJGAECGGIIIEIJIC@FGGEGIG4
@8190725/1
cactttgatgttgtaaggtgctgaggcaagtgttgggattttgaccatct
+8190725/1
CCCFFFFFGHHHHHIJJJHIJJJJJJJJJJHIIJJJJIIJJJIIIJJJJJ
@8190755/1
ctttgctcttgaggaagttggtgtagaggtgcaggctg
+8190755/1
@@@DDADDFFF?BF:22AECFC?G<H<@;<?BFFFFBB
@3480699/1
cttcttcatcagggaaattagttattccac
+3480699/1
@@CFDDDDH?D8CBGGGJ<CGHCHCGCEBE
@1871551/1
gtcttcctctatttcttgattattaatagtttcagctggatagtgg
+1871551/1
@@@FFFFFFHFHBHGGBH9EEIGHHG>@H<F@F<HHCGCFGCHGHC
@3481096/1
atacccttcaaatatgaattcatggtgatcatattcaatcacagtcggtg
+3481096/1
@@@DFFFFHFHHHJI@@BIBHIE>F<CH@HGGHEHC9GBDCGGHHG0D?D
@4101725/1
ctgatttttcttcaacatcaacaaatgtc
+4101725/1
@@@D<?BDDFDFFI<EG@F4E::FCD?9A
@7158455/1
ggttggttgttttttaagtgcatgttgaacatattcatgcaaaatgcaaa
+7158455/1
@@?DFFDFFDHHHJJJIJCHIIIHIJJIIJIJJJJJJJJGIIJIJJIGIH
@142906/1
ggtgaaattattggtatttcttttttccaa
+142906/1
@B@DDADDHFDBHEEDEHHIBCEHIJJIIB
@3481786/1
ataactatgaagaatcatgtgataaaaaatagcagcagtcatcaccaaaa
+3481786/1
CCCFFFFFFHHHHJJJIGEBFGHEHBHHGGGGIIJIIF91?FGEIGEH92
@8192208/1
ggaatttgtttgtgattttttattgtatcccaatcaattatgatactgtc
+8192208/1
CCCFFFFFHHHHFIHJJJJJJJJJJJJJJJJJJJJJJJJJJJJJJJJJJJ
@6144210/1
gtgcttgtcttccacccttttttttgttcctttttgaattgaaatcacct
+6144210/1
CBCFFFFFHHHHHJJJJJJJJJJJJJHJJIJJJJJJIJJJJJJJJJJJJI
@7158552/1
gttgttttttaagtgcatgttgaacatattcatgcaaaatgcaaatgtag
+7158552/1
@@@DBDDFHGHDGHB<FHIFDAEFHIGIIGG@AGHIICHIEIEBGADHII
@3482494/1
ctctgtatcaacaactgtaccagccggcacattcatatttctcccatctg
+3482494/1
@@@DDDDAHFAFFIBFGI@EFBCEHIIIIGHIGIGGHIEHGH>BFHCHG>
@7158842/1
ctccattcaattgaagaagcaatttcttcgcagcctcttgttttgcttct
+7158842/1
CCCFFFFFHHHHHJJJJJJJJJJJJJJJJJJJJJJJJJJJHJJJJJJJJJ
@1874192/1
gctctggctattttagcatggaatgtgatctccaagttgtgaatca
+1874192/1
@@@FFFFDFHDFDFIIIJFH@DHBG@4?EFGIHGGGIIIH7DHGGC
@2934558/1
ctgtaaagtgttgctaacttcataaatgcacagagtaggttattgtaagg
+2934558/1
CCCFFFFFBFFDHJIJIJIIIJIJJJIJJIIHEHIBFEE?GHHGGGIDGG
@4605834/1
agtaggtaaaaagattattgtattttcttttagaactctttcaaagagtt
+4605834/1
@@?DDDDDFDHGHIEFHEIBI<HHGIIJGIIJDG@@EHIDIHGGHCCG<?
@1346269/1
tagggacatgaggtgaaattattggtatttcttttttc
+1346269/1
@@@DFDD7?DFBBEG@9C@FEAGEFFHE?F?HFGCGGD
@4606078/1
ctttaagacactgactaaaatattgttcaa
+4606078/1
=<@DDDADFHDB>D<CDFEHBHGIBBHHII
@4105276/1
ctaggcatagggtgtcccacaatatcttgtttaagtggggaattaatagg
+4105276/1
CCCFFFFFFGHHCHIGIHIJJIIHIIIIGGHIIGHCFEHJGIFGHGGHIG
@1347586/1
ctggtcatcaactgagaggccaaactccttcaggcatgggtcactattaa
+1347586/1
??@FABBDFHDHHGIEEHFEIJIG?EEFHCHIE<G9FGGCFHGGGHIEGG
@787027/1
tgtacttcctcctcatagttccacaatgagtaatttcaatttttaatcct
+787027/1
B@@FFFDFHHFBFIJJIJIJJJIJEGGCHIHHIIJ>EHFHIJIIIIJJGI
@4106762/1
gtaggacgtgctgtaccttgtatactagcatgactgactagatagaagtc
+4106762/1
@@@DDDDD@FFFBC?FBGHHDCHHE>FAFGHFIIACDHGIIIGIIII9?<
@1876793/1
gttttgggtagttgggtaatattttgataacgtggatgtagataggctgg
+1876793/1
@@CFDADDH?FDFBF:FHBHBHEEC>8CCFAECG?GCE?9DFF499<DFB
@1347902/1
gttgttgttgttgctgaggctgctgtggtctctgctgttgctgaggctgt
+1347902/1
B@BFFFFEHHHHGIIGHIDIJJIIJGHIIIFGIIGIIJIIIJIGGIGIJF
@4608387/1
ccggcataatgagtacatcatttacatcaccgtgatctaatatttgagca
+4608387/1
CCCFFFFFHHGFH>GHGI@HHEIJJCIGIJJHHFG@>GGCGCIDGG<GGE
@6148466/1
ggtttaagaaagaccaaaggtttctgttgagctagtcatttgttcccctg
+6148466/1
BCBFFFFFHHHHHJJJJJJJHHJHHJIIJJJJJJJGIIJJJJJJJJJJJJ
@6665450/1
gctttattatattactcctaattgaagagccttttcccaaaatcatacca
+6665450/1
CCCFFFFFHHHHHJJJJJJJJJJJJJJJJJJJJJJJJJJJJJJJJJJJJI
@5219068/1
caatacttttgtcaggaatggaatgctgagtaacaagattatatggg
+5219068/1
CCCFFFFFHHHHHJJJIJJJIJJJJJJHFGFHIJJJJJJJJJJJJJJ
@146409/1
agcagtcatcaccaaaacctgatgattttcaagctcttcatgccactgat
+146409/1
@@@?;?BD??FAF@3CEFEEF>H<<BDHIIGEEFHBEIE<@FDDGBDFGE
@5219126/1
ctcctcaacctcttgtaacatcgacaacaccgc
+5219126/1
CCCFFFFFHHHHHJJJJJJJJJJJJJJJJJJJJ
@4108203/1
gctctgataaattagaatcatcccatagcaaatggtatttggtaggacg
+4108203/1
@@@FBFFFHHGDBHIFJIGGHHIIGHEGGIFGHIF:CECBCCCCD@3:6
@2938808/1
cttcatcagggaaattagttattccactccttttcccgtttttattatcg
+2938808/1
CC@FFFFFGHHGD?HHIIIIIIJIADHE@HEI>EHIIJIIIJIIJIFGE2
@1877373/1
gctgtggtctctgctgttgctgttgttg
+1877373/1
@@@DDDDDFAHDF3CBAF>CDGGHI;FC
@147130/1
cagggaattctaagagggtacacaattcaggcactaatgtctcttcaaaa
+147130/1
@@CFDDADDAFHHJFIII;FHHIJGHI4F@EBFEGDH@FD@FBDEHEGD9
@5219874/1
ccgaggtttaaattttttccgctgtagtacaaatttctatttccgattat
+5219874/1
B@@DFFDEHHHHHJJJJIJIJJJIIIJIGIGIGJJJJJJJJJJJJJJJIJ
@5676008/1
cgtacttctagcattagaagtttcttctccagctaaggctgtatcatcaa
+5676008/1
BC@DFFFFHHGDHIJJIIIJIHIJJJJJCHIGHIJJIIJJJJJJJJJIIJ
@8197897/1
ggcaggtggaggccatcgcctggtcatgcataattcttgtagaagaccaa
+8197897/1
CCCFFFDEHHHHHJJJJJJJJJJEHIJJIJJJJJJJJJJJIJJJJJJJHH
@2942919/1
ccacaactcatattgatcgtcaaatgaaacatacctcatacgactctaat
+2942919/1
@C@FFFFDHHH<DHEIGHBFCFGCHAHIHHHIB3BDGGCAFEHIIDG@D>
@4611538/1
ctccaattgcattccctttcacactagggacatg
+4611538/1
@@@FDBDBDHF??CG>AFBF@D>E>CGHGI=8EF
@8200159/1
ggtaaaaataaaatttaaaaatgttgctattgtttcaacatgtctttcag
+8200159/1
@@?DFFFFHHHHHIJIJJIIJJJHIIIJJJJJJJJIJJJJJJHIJIJJJJ
@6152551/1
gcagggaattctaagagggtacacaattcaggcactaatgtctcttcaaa
+6152551/1
CCCFFFFFHHHHHJJJJJJHHIJFHACFIIJJJJJJJJJIFHJJJJJIJI
@4612279/1
agacataactatcaatactttaagagtactaccaactcatactgtcttca
+4612279/1
@C@FFADFHFGHDEIIIJBFGIGJEEAHH@@H>9CFGGGC>HIBGHCHG<
@4612448/1
ctttgtttttactcctttttcaaaaccttcttccagcatagcttcaattt
+4612448/1
@CCFFDFFG?FHFJJIIJCFGHGIIIIECHGEHAGIIDHGGII@?FBDII
@6153406/1
ctcttgtttcatactttttgcaattactcttttttgatgatctagttgag
+6153406/1
@@CFFFFFHHHGHEIJJJJJIIGIIIJIIJJJJJJJIJJIJJGGIIIJIJ
@3492480/1
ctcccgtctgcatccttcttttccggaaagaacctagtgtgatggcgttt
+3492480/1
@@@FDD?DHHHHDGGHIIIDGGHGG61CDC;FHIIIFFGF994DGH07@G
@1357517/1
ccttgtcttacaggtaccggtctttctcgataa
+1357517/1
CC@FFDFFA?FDH@CEGIEHHB>4FH9:C<C3?
@7707134/1
ctcattttcactcagaagaaataatatctcagcaccaattttatgatttc
+7707134/1
CCCFFFFFHHHHHJJJJJJJJJJJJJJJJJJJJJJJJJJJJJIJJGIJJJ
@149923/1
agagtaattcgtcgcgcattctgttgtat
+149923/1
???DDDBDFFAH;C1:E<FGGCC<@<??D
@150086/1
gccacttctttgaactaagtacagcgaaattcttattcgattgaagtaaa
+150086/1
CCCFFFFFHGGHHJJJJFDD@JIJJJDI>GGIDGGIIJJFJIJIFGDFHC
@4613239/1
ctccacacaatcagcaatacttttgtcaggaatggaat
+4613239/1
@@@?DDDD?HDBDGEGH9<CCF:<CGEE@9@B3E<BD9
@3493603/1
ctttgactaaatactcctgaaggagtgatatcggtgtttttgagctcata
+3493603/1
CCCFFFFFHFHFHDGIIGGEEHGHDBDFIEGCHD?GF7BFGEGDAFHGIJ
@4613607/1
ctcttctgttgtttcaattttggcagtatg
+4613607/1
;@@DDAEFHAHFFJEHCGIE@D>EFBDDBE
@7708634/1
gccgtaatgaatggtgttgctttcgcagggtaagtctttcagtctcatcc
+7708634/1
???DDADDD?DD<3C2C=?CEFFE8CAEED?DD<DBBD<BA9B@DDB?BD
@5685340/1
ctgttgttgttgttgctgaggctgctgtggtctctgctgttgctgaggct
+5685340/1
CCCFFFDFHHHHHJJJJJJJJJIJJJJIJJHIGJJIJJIIIJJIJEHIIH
@6675054/1
gggattttaatatttccatttgtttttcagtttgtttctgaaattcttca
+6675054/1
BCCDFFFFHHHHHJJJJJJJJJFHIJJJJJIIJJJJJJJIJJJJJJJIJJ
@7167931/1
catatcagtcagcttcttaatgcatctctgcccagccacaatgttacaaa
+7167931/1
CCCFFFFFHHHHHJJJJJJJJJJJJJJJJJJJJJJJJJJJJJJJJJJJJJ
@1885719/1
ccagcatttcttaaagttgtgaaaatcg
+1885719/1
@@@DDD?DHDFDHFIIGHA3ACIHIGDD
@5687869/1
ggtggttgttgcctctgttgctgctgaggctgttgttgccactgctgctg
+5687869/1
@@@DFDDDFGGGDHGIJJIJIJJJGIIIFFFHHIICGHIIGGGGGGIHIJ
@3497397/1
gtccttctaacctgttcttcttgaagttggttcagctgtagtctgtctgc
+3497397/1
@;?DDDFDAAHHFI>GHIGFGID@DHIGACCFEGGIICF>GGIDFHEIGE
@2404159/1
ctgaggcggttgttgccactgctgttgttgaggctgc
+2404159/1
@@<DDD?DH:DD1?FDHGIIIGIIGHIHDGGGIBHC=
@8207671/1
gctgagatgaaggtggtctgctgggttgctggtcaccgggttgttgccta
+8207671/1
BCCFFFFFHHGHHEGGFHGIJJJJJFIJJJJJHJJJJJJJ@GHGIJJJII
@1360704/1
cttgaagttggttcagctgtagtctgtctgcatctgtatatgccctagca
+1360704/1
BBCDFFFFDHFDHJJJFGIGCHFJII>FH?F9FHIGB@FEHJJIFCCGG9
@6156638/1
ccgtgatctaatatttgagcagatggtgctggtgcatgtaatactttgta
+6156638/1
CCCDFFFFHHHHHJJJJJJJJJJ3<FCHHIJJHHJJJJHIJJJJJJJJIJ
@7169188/1
ctacctgatctggaccagtggcgtatttacagaagcaaggttggcctatt
+7169188/1
CCCFFFFFHHHHHJJJJJIIJJJHIJJJJJJJJJJJJJJJJJJJJJJJJJ
@2406037/1
ggcttctattagttcatctatattttttaaggaagtaagtgcaggggaac
+2406037/1
CCCFFFFFGGHHFEIIJJIGIGHCIIBIGCHIJGGGGHIGGIIJGIJJGI
@2406549/1
cctggcactaaactgtaaagggcttcactgcaaaagtttgatcaaataaa
+2406549/1
C@CFFFFFDHHHGIIHIJJGGHBHIJEIJJGIH@FG3CAGHHGICHI<FF
@1887891/1
ggacaggtgaacatgggcaaatctggaggttgatgaggaggctgaggc
+1887891/1
@;;DD?DDBBBAA:CDE>A:CEHA<AFC=F9;@?BDFG<BBGHHEGD7
@4122134/1
caataatacataaattttccttcaaaaaaa
+4122134/1
@@@FFFFFHHHGFDHGIGHHCHIICHH=F0
@6679077/1
cttgttttgcttcttttttttgacctacccttgccgatagcaataaggcc
+6679077/1
@@CFDDDD>FDFHIIIGIIGID@GIIIIIIGHHHIIIIIIIIIIGHGIEH
@154196/1
ctgctaacctcttggcaatttttttcgattt
+154196/1
?@<DDDEFHBHHHIDGGHGGHGIJJGICGH=
@2951332/1
gtaggacgtgctgtaccttgtatactagcatgactgactagatagaagtc
+2951332/1
CCCFFFADFHHAFFGGGBC@DHGACDHGGIGIJ<?BBAGI@<BDCDDDBA
@2951877/1
cagtagtttcacttttgttattggtttccttatcagtaatctcgaat
+2951877/1
@CCDFFDDDFHGHIJGCAGEJIIIFEHIGGDHJJGIGBHGGGDHII<
@5230543/1
tgttgctgaggctgctgtggtctctgctgttgttgttgttgctgaggctg
+5230543/1
BCBFFFFFHHHHHJJJJHIJHHJJJJJJJJJJJJJJJJJJJJJJJJJJJI
@7713896/1
ctatttacatgcctagacttgtgcaccagctaaagaagacttatctttaa
+7713896/1
CCCFFFFFHHHGHJIIHIJJJHIIIJIIIJJJJJJJIJJJJJGIJJJJJJ
@8210519/1
ggtctctgctgttgctgaggctgctgtgg
+8210519/1
@@@DDBDDHHDA?EGIGIFFCD@FHI<C?
@5231245/1
agctgacttggataccttggcttaagagagaaataaagagagaaatagaa
+5231245/1
CCCFFFFFHHHHHJJJJJJJJJJIJJJJIJIJJJJJJJJJJJJJJJJJJJ
@5231317/1
agcgaaattcttattcgattgaagtaaattgtaaaatgctaatatcctaa
+5231317/1
@@@DFFFFHGHHHGHGIGJJJJIIHJJIJGHCGIIIJIGIHEHJJJJJII
@4617909/1
atcattttcgtttacccagagaggaaatagtattttttcttcatcgtctt
+4617909/1
@@CDFFFFHHHHHGEGHHDGICHG9EEHGIHBBF>AGHIGGHGIIIGGHI
@6680016/1
gtaatcggtggcgtgtaatcactgctgaggcttgaacaagcccttctgat
+6680016/1
@?@DFFFFHHFFF?FGH@EGGIIIIIIEGGGGII<FEGGIHGHHIIIGHA
@3501806/1
ccactccttttcccgtttttattatcgctt
+3501806/1
@@C<=DEDHFHH>GHE?;F?AHEGIG3<?E
@2953945/1
gaagttttctcgcaacttaggttatgcgaagtacataactttctttgtat
+2953945/1
B@@FDADDHBHDFHIGIBFHDFEGIHDGAEGFGGHIDEHGB<B4BA9B8?
@2408012/1
agcatactttatcgtaacggtcatttctttttcttgatctctttcattat
+2408012/1
CCCFFFFFHHHHFJHIJIJJGGIJJJIJJIJJIECHGHIFIGJIEHGIJI
@800320/1
ggctgttgttgccactgctgctgct
+800320/1
CCCFFDD>CFHFHFIJIIJJJJJFJ
@800764/1
cagctggttgccttaaaacaatgtcaagagcttg
+800764/1
@@@DDADDAFFHFIIEIIIAHGI@DDGG4CEFHI
@4126459/1
ctgctgtggtctctgctgttgttgctgctgctgttgttgttgctgctgtt
+4126459/1
@@@FDB:BF>DHHIEGIIBGEDHEGAHGGI@?FBE>?DF9CBG>GH<F<F
@4127222/1
gactcccaagctgctatgagtactatcatcagctggtgta
+4127222/1
@@@DD>:BFHHF?;3CG<FACDHGIDHFBEHEEHGICB1?
@2956876/1
gcctcatgttataacattatgcagttcattacctaagatatttgttatga
+2956876/1
CC@FFFFFBFHFGIJJJGBIIIFIJJ<@A<HHHHGGHGGGGHCICGIGHB
@6163913/1
atttgtcaataaatgatttttttcgagttcttgaatgaaaacttctatct
+6163913/1
CCCFFFFFHHHHHJJIJJJJJJJGGIJHIJJJJJJJJIJJHIIJJJJJJJ
@8213019/1
tcgcacaacaaacacttggggagttaaatcaacatcagctgagatatact
+8213019/1
CBCFFFFFHHHHHIJJJJJJJGIHIJJIJIJJJJJJJIJIJJJJIIJJIJ
@803684/1
atatactaattaagatagcaacccacattggggctattgttggccttagt
+803684/1
CCCFDDD;<AF?FCGHGGICGGGIGHHIDGIEGGBEHGIGI@HC@GE3D8
@6164637/1
ccgtacgctcaaacatgcaaatgtgacattattgactaaggccgatctga
+6164637/1
CCCFFFFFHHHHHJJJJJJJJJJHHIJJJJJJJJJJIJJJJJJJJJJJJH
@8213483/1
cgattggaaaaataatcagaataagaacggtattgctctgcaggga
+8213483/1
??8=;DDD:CB;;@GEAAC9E3::A:2A@:FBCF@F999?DDGI@1
@804069/1
accaggttcaactttacagccagtaaaaagtggcgaagtcaatcctaaca
+804069/1
CC@FFFDEFHFDHIJFIIJFICH?F>CHHIHBGIIIJH=DDAGHIEIGII
@7176295/1
gtaacgattggaaaaataatcagaataagaacggtattgctctgcaggga
+7176295/1
CCCFFFFFHHHHHJJJJJJJIJJJJJJJJIJJJJGIJJJJJJJJJJJJJI
@158306/1
ggtataactatcttattgagataattatcttttgaaacaactacctcccc
+158306/1
@C@FFFFFHHGGGJIFGHG<3CHCHGAEDFGIIJEHIIJGEIICGGHIIJ
@158569/1
cccaattctttggtgataagaactatttctttaagaatattttggatttc
+158569/1
=@@FADDFHGHDDEGGIICEH@GECHEGIIIIJJIGEIIIJIJF@GHGJG
@6682403/1
ctcagagctaccttggcagctgctaattttgcttggtgtttgttttctcc
+6682403/1
CCCFFFFFHHHHHGHJJJJJIJJJJJJJJJIIGIJJDFDGIHDHIJJJJJ
@805299/1
ctgcagcctcttttaccattgtacgagtttgagc
+805299/1
@@@DDD3?DA:DCB?D@<EDFBHGHIGI;EC9?9
@4624845/1
gcctttcataattcataacgtcattagcagagctcgctactaaggccttc
+4624845/1
@@@DDDDDFFFFFFIIII3F:AGFHFIECECCGIF<@1?AFEED;BDFFI
@2960057/1
gtctctgctgttgctgttgttgctgaggctgctgtggtctctgct
+2960057/1
?=?ADFFADFHHFGGGHHHGIIIJJBHGCECGE9?;F1:DFBBA4
@2411862/1
ctccaattgcattccctttcacactagggacatgagg
+2411862/1
@CCFFDF>DHHHHI@EHBHHIIGHHIDDHEFHGIGEF
@5237064/1
gtgctccaattgcattccctttcacactagggacatgaggtgaaattatt
+5237064/1
BBCFFFFFHHHHHJJJJJJJJJJJJJJJJJJJJJJJJJJJDHHIJJJJJJ
@6168406/1
acacagttgcagtcctgagctggtcttcagtcacccgattctatttcttg
+6168406/1
==BDDFDFHHHHFHJJJJJJJJI<CHHIIJHHIJJJGJHIIJJJJJJIJI
@4626197/1
cactgtgacagtcttcaagcactgagttagaataccaacctgaatttc
+4626197/1
@CCFFFFFHGGDFBGGDGGDGJJJ@HGGGHGIGGGHIIJIIEC<FFH9
@807927/1
cttggctatgtttgatgacatatcaataacattctcctcaaccttttgta
+807927/1
CCCFFFFFGHDBHJGIIIGJGE4<A@HIEEHIIGGFGEFEACG><CFI9D
@5696621/1
gtttggtagaagcaggatgacacttaggtcgtgcatggtttaagaaagac
+5696621/1
CBCFFFFFHHHHHJJJJJJJJJJJJJJJHIJIJJJJJJGIJJJJJJJJJJ
@2962744/1
attcataattcgggccttaacttta
+2962744/1
@@@DDDDDFD4DD11@FFC?AC?FH
@3506999/1
cattctatcaagtaggcaccaatcaaggcctccacacaatcagca
+3506999/1
@@CFFFFFFFHFDGAE9GEHJJIGHIEGGJ>FFFGH;DGIIDHDG
@5696748/1
gtctctttctttttttgttagactgatttgatagagcacggaaggtggaa
+5696748/1
@@@DFFFFHFHHHJJJJHIGIGIJIJIJJIIJJJIIIIJJIIGGGBFHGD
@4133517/1
gtagcctttgctcagcatctcgaggaaccaagtagcatggtggtagccaa
+4133517/1
BBBFFFFFFHF?HECEHIIGGHIGIJGGEHIICGGGI@<G?BB8?FDE<D
@811019/1
cacagaactcagcaactctcggatcttctatccttatctcatcaaatatt
+811019/1
CCCFFDADHFDDHIGHGIEGG:1C@BHCGHFGIIGIG4<D>AFA4BFDBF
@161616/1
gctgttgttgctgctgctgctgttgttg
+161616/1
=?@D=ADB?BCF>CEDDGFA:C3AC;C;
@6171619/1
ggtgacaaagatagtaagttatttcttctaaattctgctctgataaatta
+6171619/1
BCBDFFFFHHHHHJHHJJJJJJJHJJJJJJJJJJJJJJJJJJIJJJJJJJ
@6172393/1
tcacaaacctgttagcagctggttgccttaaaacaatgtcaagagcttgg
+6172393/1
CCCFFFFFHHHHHIIGGIIJGIGIJJJJJJJJJIIIIIHGJJJJJJJJJJ
@6685260/1
ccgcagattaaaatttttaagtagactaagtgagcacactaaatcaccac
+6685260/1
CCCFFFDFHHHHHJJJJJJJIIHIJJJJJJEHGGJJJJJJIGIJJGIJJJ
@4630171/1
ctctgcagggaacggcgacataggtgtctgctcttcacatactcttgtt
+4630171/1
@<@FFFDDHH?BCFHIIGBD@@BDDFHAC9D@BCH=@FGG4CCC;C=D>
@1369796/1
gctctccaaaattgtaaatccaggaact
+1369796/1
?<?DBDDB?DAF?EF>:ACC3CB;GI;<
@813291/1
ctccaatcgcattccctttcacactagggacatgaggtgaa
+813291/1
@@@FDADFHHGHHJIJEHJGGFGFFGECEH?EGC9?F:BGH
@163041/1
cttttttccacgtgaaatctttaggctgcagctcaaccattttatcggcc
+163041/1
CCCFFFFFDDFDFHDGIJHGIIJJIIEE?AGCDGIGIIGIBE9DG9B@B<
@5699733/1
ctctggtatccaaaggcactgttttcaccggaggaatttgtttgtgattt
+5699733/1
CCCFFFFFHHHHHJJJJJJJJIJJJJJJJJJIJJJJJJJJIJJJIJEIJJ
@1372595/1
gtcgaggctgggctacagatatctagaggttctgtatttcctgtgatctt
+1372595/1
@@@FFFFFHGHHBEHBBFDFCEGI<EFCEG9?BF?99BDGGGIEEDFFID
@2968681/1
ctctatttcattgtgcattaatctatagaaaattttccaaacagtattta
+2968681/1
@C@FFFFFF?FADHB9?FIAGHIIIGBHGE>HIEH@>GDHBHE@?DC?4C
@1373069/1
ctttttgaattgaaatcacctgctccaggtaatggaaaatcctgaggagc
+1373069/1
CCCFFFFBFHGDHIGGFHIFIIIIJJJJIGIIIGDHD@FGIIJIJII@FH
@6686594/1
ggtggttgttgcctctgttgctgctgaggctgttgttgccactgctgctg
+6686594/1
@@BDFDFFHHHHHJJJJJJJJJJJJJJJJJJJIJIJJJJJJJJJJJJJJJ
@6686625/1
ctggagacatgactacacaaccatttggtatattcatcctctcaaaataa
+6686625/1
CCCFFFFFHHHHHJJJJJJJJJJJJJJJHIJJJJJJJJJJJJJJJJJJJJ
@4631538/1
ctttccactatctaaataaatagctgcagctaatgattcaaataagtcac
+4631538/1
CCCFFFFDDDFGFII>FH>HIIH@EGGGIFIIH9CDBFFHCCDB@CCGC9
@2420844/1
gtctggagctggatgagtgacatcagcgccaacaacaatgacaggttttt
+2420844/1
1?@DDB4DDF>FFFFFIEFEEDHFHIEFFEFFFFFFEFE>BDFEIBFFEI
@7182668/1
ggcagtatgcaaatattgtggaccatcactttttacatttaaagcatctc
+7182668/1
:;@DBDDDFFDFDEEFF<CF7:BF<AFDFEBDC@FBDFFIGFEGI9BFF>
@5701663/1
ctcgatacaaaataattctatgaggcttgtagccaccggtacttttgtaa
+5701663/1
CCCFFFFFHHHHHJJIJJJJJJJJJJJJJJJIJJJJJJJJJJJJJJJIJJ
@1376603/1
cacgacctttggattgaatataagaccttgttgttttagggtaatcaaat
+1376603/1
@@@DADF8C>FHDHGGB4CEHC9BBDDFEH@FH>DHGEHBG;BB9BFGGG
@8221887/1
gttccagagactcgtccaatcagattgaaaaaaaacaagttgtataacac
+8221887/1
CCCFFFFFHHHHHJJJJJJJJJJJJJJJJJJJJJJIJJJGIIGJIJJJJJ
@5704743/1
ctttaaacggcagctttcctccattagttttcttccaactagtgaaattt
+5704743/1
CCCFFFFFHHHHHIJJJJJJJJJJJJJHJJJJJJJJJJJJJJHIJJJJJJ
@817178/1
ctcttttaccattgtacgagtttgagcatcattcattttcttcattgtaa
+817178/1
@CCFFFFFGHGHGJIIIIBGGGIJBHFJIJJJJG@HGGHIHGGFGGGGAH
@8222830/1
gcattgtaatttcttgttcttcttgtttcttttctttaacatttctcaca
+8222830/1
CCCFFFFFHHHHHJJJIJJJJJJJJJJJJJJJJJJJJJJJJJJJJJJJJJ
@5250590/1
cctcacttgttttgtcataagttgtaacagtaagttcttttttttccttg
+5250590/1
B@CFFFFFHHHHHJJJJJJJJHIJJIIJJJHIJIIIGIJJJJJJJHIJJJ
@5250621/1
ctttgatgctgctcaatttaccttcatccttgttttcaaagttgataaat
+5250621/1
B@@FFFFFHHGHHJJIJJJIGIIJJJJJIJJHFHIHJGIJJFHIIJJJJJ
@5706329/1
agaggatgatggtgttgcctgtctgctatttgatttagcataagaaa
+5706329/1
@CCFFFFFGGHHHIGIJJJJJHIJJJJIJJJJJJJJJJJJJJJIIJJ
@7734045/1
ggaacgttgatctggtctggagctggatgagtgacatcagcgccaacaac
+7734045/1
CCCFFFFFHHHHHJJJJJJJJJJJJJIJJIJHIIJJJJJJJJIJJJJJJJ
@1380614/1
ggaacgttgatctggtctggagctggatgagtgacatcagcgccaacaac
+1380614/1
@C@FFFDFHDAHHBFGHFHF>?FEHIB4?FA93CGGEG4?>FHG<DFEGI
@7186645/1
tggtgcggaggctaccttgccgtaggaaataagaaagcaagagaaggaag
+7186645/1
BCCDFFFFHHHHHJJJJJJJJJGIIJIJJJJJJJJJJJJIJIJJJJJJJI
@1907078/1
cttctaaattctgctctgataaattagaatcatcccatagcaaatgg
+1907078/1
@@CFFFFEDF<?FHGIJJ@IH@C@<@EHGJJII<HHGGCFF>?@FA9
@5252350/1
gttctttcatgatactctcaagatccctgattacttcttctcgaggtggc
+5252350/1
CCCFFFFFHHHHHJJJJJJJJJJJJJJJJJJJJJJJJJJJJJJJJJGIJJ
@1907526/1
aatgacatggggaagtcaattgctaatattgccatcaacgttcactgtct
+1907526/1
CCCFFFABFFAFHJ?F9BFHIEBFHDHGCGGGIGHGGGIBCDG3FFGBFF
@1381870/1
aatcggtggcgtgtaatcactgctgaggcttgaacaagcccttctgatag
+1381870/1
@?@DDDDDHHGHHIHIIIIJJGGIGGIIJJII>FHHGGABHGHCGHEA<<
@4635825/1
ctttttcttgatctctttcattatcgtaaattgtcacggt
+4635825/1
@CCFFFFFHHHHGJIJJJIIIJGJI<DEECHGEEHIFHG1
@8226446/1
cccatgttaaattttttcagaatcatgtgattttttttcctttcaagaat
+8226446/1
CCCFFFFFHHHHHJJJJJJJIJJJJJJIIHIIJJJJJJIJJJJJJJJIJI
@3520765/1
ccagcatccagaagttcaatctggtatt
+3520765/1
@<@DDDDDFHHD3AFHHGH>AAAFAFHG
@7736174/1
ggaggctaccttgccgtaggaaataagaaagcaagagaaggaagtgaggt
+7736174/1
@@?DFFFFHHFHDGIGEEHGGHHIIIIJJJIGGJIJIGHGGIIJFGGEHB
@7736458/1
cagtattcttgtagtgctccaatcgcattccctttcacactagggacatg
+7736458/1
@@@ABDFFHHHHFIIIIIDHGGGHIGIGIGCDGGICGDGGEDCHGFDFFD
@8227884/1
aagacaacaatcacaagttttacttcttctttaagacactgactaaaata
+8227884/1
CCCFFFFFHHHHHJJJJHJJJJJJJJJJJJJJJJJJJJJJJJJJJJJJJJ
@1383999/1
ctgagctttataaaatgcagtggccgacacatcaatattaagcatcatct
+1383999/1
CCCFFFFDFHHGAHBGFGGEIGEG3@@GFFFFGEHAGHI<BFIGBBFHID
@3522282/1
cagctggatagtggtaggatagagactttttc
+3522282/1
@<@DFDDDF?>FH@HIEHBIH;E4C9CAFHG9
@4637236/1
cacagtatctgttaaccagcgtgatagaagaa
+4637236/1
@@@DDDDDAFB?FB@?@<FHGEF;D<HH>@9C
@3523241/1
atggtttcaatgatttccctgttgaccttacggggacacttatcaggttg
+3523241/1
B@@FFFFDHHGHHIIJIIIJBFCHIHEHGHIIHIIIIIGIGGICCAG4EH
@1911610/1
gtcatttctttttcttgatctctttcattatcgtaaattgtcacggtctc
+1911610/1
CCCFFFFFBH>FFGIJIIJJIJJI<HHJIJJIJHIJIJIIH@GHIIFGGI
@4144224/1
atcatttcttcattttcagctctggctattttagcatggaatgtaatctc
+4144224/1
CCCFFFDDBHDHHIJJJIIBEGHGF@FH>HHEHABEI>FGEEBFGGHHII
@5711724/1
gtcgacaattgtaccaagctctggcattttcctgtgactgatttttcttc
+5711724/1
CCCFFFFFHHHHHJJJJJJJJJJJJJJJJJJJJJHIIIIJIJJJJJIIJH
@5255953/1
gctttatgtttttgtattcttcaatggttgctgctaaatcttcaagtaca
+5255953/1
CCCFFFFFHHHHHJHIJJJJJJJJJJJIJJJJJJJJJJJJJJJJJJGIJJ
@7739607/1
ggaatgtcaggtgcgttaacttttggtggctttattatattactcctaat
+7739607/1
CCCFFFFFGHHHHHIJFIIJJJJJJJCFHGIJJJJJJJJJJJJJJJJJJJ
@8230103/1
cccgatgctagctttcttaaatctggttctctaatcatctgattagtagt
+8230103/1
@CCFFFFFHHHHHJJJJJJJJJJJJJJJJJJJJJJJJJJJJJJJJJIIJH
@1914126/1
cattcctttaacttcatcaacaagtttttgccacttgta
+1914126/1
?@@F?BDDAFBFHGIHIBHHGGCCEFEGH@FCEGBGI?C
@821892/1
cgcagattaaaatttttaagtacgactaagtgagcacactaaatcaccac
+821892/1
@@@FDFFFHFGDDIIJAEGEC@FHC:FCDH>G@@;@@FC>B;DDDFEBBF
@6182666/1
ctcatagttccacaatgagtaatttcaatttttaatccttttatttcttt
+6182666/1
CCCFFFFFHHHHHJJJJJJJHIJHIGJJJJJJJJJJJJJJJJIJJJJJJJ
@6182737/1
ataaaaaatagcagcagtcatcaccaaaacctgatgattttcaagctctt
+6182737/1
CCCFFFFFHHHHGJJJJIJJJJJHHJJJJJJJJJJJJJJJJJJJJJJJJJ
@3526287/1
gcagtcctgagctggtcttcagtcacccgattctatttcttggtcatcag
+3526287/1
?@@DDDA4DFHHFEB:ACEEEC?CD<AEBF:CFGGGG9D@@F>0:?<BFG
@175493/1
cgcagattaaaatttttaagtacgactaagtgagcacactaaatcaccac
+175493/1
@@@FFFFDF?HAHEGGIJJJ<FHEFGEHIHGCCHIGC;DEC9<4B<<@DG
@176422/1
cgggccttaactttagtgaactggtcatcaactgagaggccaaactcctt
+176422/1
@@@DDDDDHFHHHIIIIIIIHG9:<CH<BHHIIEGGG<F7;DCG@9BG>B
@2976669/1
gtgcaatactagaattttattcagtatattccaatgaccgaaaaaataat
+2976669/1
@@CFFFDEHAFHBGBFBHGFHJIEFHDHC4AFHEFHIBHEHIFJIGHCHB
@176754/1
cttcgcagcctcttgttttgcttctttttttgacctaccct
+176754/1
=?@;BDDAD?3AA:<:CFEBFCA9<AEE<::@=B98D;??8
@5259654/1
ctagtgcttttggtacctctacatcttcagcttcttcaccaactaagtag
+5259654/1
@B@FFDFFHHHHGGFHJJGJIGGHHGJHIGIIJEHIJIGGGIJJJIIDFH
@4640279/1
gcctcttgttttgcttctttttttgacctacccttgccgatagcaat
+4640279/1
@@??7DDBC?C8:EFBGIG<FHB<EE>?D9B3?B39F>??@AAH@AF
@3528365/1
gtcgtgagaagctgcaacggctgct
+3528365/1
@@@FFD3BFADBBBF@FFFGGGB;C
@5260579/1
gtcatttctttttcttgatctctttcattatcgtaaattgtcacggtctc
+5260579/1
CCCFFFFFHHHHHJJJJGIJJJJJJJJJJJJJJIJJJJJIIJJJJJIJJJ
@8234186/1
ctaggatcaacagcaggatctgcaatttttccaacagtgtattgagttga
+8234186/1
CCCFFFFFHHHHHJJJJJJJJJJIJJJJJJIJJJJIIHIIJIJJIJIIJJ
@6696767/1
cactgattgatgtcccaatggtccacacctttgtcaccactatattcacc
+6696767/1
CCCFFFFFHHHHHJJJJJJJJIIJJJJJJJJJJIJJJJJJJJJJJJJJJJ
@8234352/1
gtatcaacaactgtaccagccggcacattcatatttctcccatctgcatc
+8234352/1
CBCFFFFFHHHHHIJJJJJJJJJIJJJJJJJJJJJJJJJJJJJJIJJJJH
@823537/1
gttcttaggaatatttccaatgaattcctctatttcattgtgcattaatc
+823537/1
@@@DFFFFGFGHDDEIIFGEGC4<:C4FHEHIII>9A@BHGIGEGI<@AE
@7744245/1
ggaatcctttgtgagccacatcaatgttaaggaatggtttccaaccaata
+7744245/1
CCCFFFFFHHHHHJJJJJJJJJJJJJJJJJJJJJJJJGHIJJJJJJJJJJ
@825001/1
gctggtcttcagtcacccgattctatttcttggtcatcagtttga
+825001/1
B@@FDEDDHHHGDDEBGIIIIGHG>HCGEGGGIGGGIGCGFI<D:
@5717838/1
ggatatattcatgccacattccattccatgatttattaaacccgatgcta
+5717838/1
CCCFFFFFHHHHHJJJJJJJJJJJJJJJJJJJJJJJJJJJJJJJJJJJJJ
@1920845/1
ctgcaattcttggttcaagatcattttaaactgtccttctgacacaccat
+1920845/1
CCCDF8BDDFDDFHHII>IIFHEEEHEBGEDBC@?CGGIGEGIEBGHI94
@179131/1
gaccttctgaaacaccatctcgatacaaaataattctatgaggcttgta
+179131/1
B@@FFFDFGHGDFHHIGJGG>DHIJJEIJICEDIEIIECGHCEGB;GDE
@3532806/1
aatcctttaatgaaattatctggagctcatcaagcttcggtccgactgat
+3532806/1
CCCFFFFFGGHGBGEHIIIDECHIJE9FHCEC>EHJJJIEGHGEGDGGH<
@5263970/1
gtccctcttctggaaagcagctcttgcggcatt
+5263970/1
CCCFFFFFHHHHHJJJJJJJJJJJJJJ2@HHIJ
@2980794/1
gcctcatgttataacattatgcagttcattacctaagatatttgttatga
+2980794/1
CCCFFFFFDH<FDGFHGGIJJIEHHGE?9<FG9FHEGGHCH>GGIIGG@C
@5719040/1
cctatcattgccaattggtagtggatctctagtataaagattacttctac
+5719040/1
CCCFFFFFHHHHHJJJJJIIIIIJJJJJJJJJIIIJJJJJJJJJJJJJJJ
@7745933/1
gtttagtttcttttttgatgttacagagtttagcggctcttgtttcatac
+7745933/1
BB@FFFDDHHHHHJJIJJIIGIGIJJIJEGGIHGJJIHIIIGFHIGIHGG
@8237518/1
ggaccacattctatcaagtaggcaccaatcaaggcctccacacaatcagc
+8237518/1
CCCFFFFFHHHHHJJJJJJJJJJJJJJJJJJJJJJJJJJJJJJJJJJJJJ
@4148764/1
tcagaattttcgtttggagcaaatacaatgtatttgctgtctttgtgtct
+4148764/1
@@CFFFFFHHHGHJJJJIJBEHIDIIJEIIHIIJIIJIIIJCEGGIJJGH
@828179/1
ctcttgttttgcttctttttttgacctacccttgccgatagcaataaggc
+828179/1
@C@DBDDDHGDDDEHGGEHGIJID>FGGIGIEHGEFHGI@FGHGGIJIGG
@2982742/1
cgaggagtattcttggaaacaattttataattattggatatattcatgcc
+2982742/1
@@@=DDDAC?FHHBG<<:CGGCAH4CFCCFEAFFF<CEHDHICCHBDD>F
@8238233/1
cttctttctgtatcaactgcagcctcttttaccattgtacgagtttgagc
+8238233/1
CCCDFFFFHHFHHGEIJIJIIIIGGGIJJJJHIIJJIGGIHEHDFHIIJI
@8238542/1
gttcaagttcacgaggagtattcttggaaacaattttataattattggat
+8238542/1
B@@FFFFDHHHHHJJIJECGGGJJJJJIJJJJJIJJJIIJIJJJJIIIII
@8238630/1
ctttttttgacctacccttgccgatagcaataaggcctttggctttaacc
+8238630/1
@@@FFFFFFHHHHJIGGIJIJJJIJGEHIIJJJEHCHIJJEFGIIIJJJJ
@1924832/1
tgttcatgtaatgaattcgtctgtctccatactctgg
+1924832/1
?@?DDEDDHFFHDHIG4CAFGAGBHHGG9CEEHGDHE
@181513/1
ccataataagtctaaatagaccttcagggtcttcatgggcttct
+181513/1
@@CFDBDFF>FFDIFHDGEHEE>CC?@CHAEGE@@EF@31:D9B
@5721911/1
ctccatactccttgtcttacaggtaccggtctttctcgataatcaagtgt
+5721911/1
@@CFFFFFDFGHHIJJJIJJJIIHHGIGGFGHGHIJJJJGGIJJJEEIG?
@4645224/1
tgccatttatcattaaatagatttatgaggattcctgttagttgtcttca
+4645224/1
@@@FFDFFFHHFHIIBEHD@4IDHGGGGIDCGEHGGI@E9EGFGFECGGC
@1394860/1
ccgcttctttccaaatctggacattatattgataagtgtatttatacctc
+1394860/1
@@CFFFFFFHHFFIFHGIIJAGIBHGCIC@>>FGHIFFFAAGGGGI@DGI
@7198470/1
ccggtctttctcgataatcaagtgttggtgcattcataattcgggcctta
+7198470/1
CCCFFFFFHHHHHJJJJJJJJJHHIIJJGHIJJJJJJJHIJJJJJJJJJJ
@1395735/1
gggaacgagaaccaatttcttttttaaaataatcagcaa
+1395735/1
==@BDDD<C<<D=3CEG>HI>DFHECGHGH<BD@?FHI;
@1927725/1
ccataataagtctaaatagaccttcagggtcttcatgggcttctattagt
+1927725/1
CCCFFFDFHHFHF@HEEGIIHGICGGIFIHEEGHC@GGCGHGIJFFEGIF
@2434404/1
gcctgcagctccctttttgcagcttcttcaagagggatgggctctgaagg
+2434404/1
CCCDFFFFHHHHHJJJIIJJJJGIJJJJJJJJEHIJIIGHIHEHJICEAH
@1928180/1
tgttgttgctgctgctgctgttgttgttgttgaccccatggttgtcgagg
+1928180/1
@@@FFDDFFGHHH<AEHGGC4BHFAFAFAEAFEHHGIIIBHDEGBEHCDE
@4150622/1
ccgcttgttgctgtacttgaggctgagatgaaggtgg
+4150622/1
C@CFFDFFHHGHGGGIGIFEH9FAD9G2ADHGGGF@C
@3538416/1
gtccttttatcataatgagatcaagtttttttcgaatcaaat
+3538416/1
;?@DDDDD<FH<4CEBH@HGGGCGEBAFG1?D@DHIII<0?@
@832922/1
attaatctatagaaaattttccaaacagtatttagagactttccactatc
+832922/1
@C@DDDDFGGAHHGIIIBHGFHHJGGGBFGE>B>FEAG3?FHIGIB99?F
@184506/1
gttgttgttgttgctgaggctgctgtgg
+184506/1
@@@DDDD?DCFHFFGEAF@FE>E@E2?@
@4151415/1
gtctttgtgtcttgcacgacctttggattgaatataa
+4151415/1
C@@FFFFDH>FFFG?EFHH<CCHHHHEIEGIFGA99C
@3539686/1
gcattgtttcattccgcagattaaaatttttaagtacgactaagt
+3539686/1
?:=DDDBDD?AADAEG8F@A@BEFHHI>@G<G9?DDDA1?DF>@?
@834317/1
caggggaacgagaaccaatttcttttttaaaataatcagcaaaatccaaa
+834317/1
@B@FFDFDHDHGHIJ=GEGGIGEIIIIJGF<BGGFHHEIJJCBGGIEGHI
@6193672/1
gtcgtctttttttaccaaaccggtattttccccttggcaacaaacagttg
+6193672/1
@BCFDFDFFGGFHEHIJJJIJJG:DGGIJGIIIIGIDGGIIGIIJGGDGD
@7200972/1
ctgtgatcttgtctaagattgctttcgctgcggcatgctttgcttctttc
+7200972/1
CCCFFFFFHHHHHJJJJJJJJJJJJJJJJJJJJJJJJJJJJJJJJJJJJJ
@7750314/1
cttgcctttgttgctgctgtggtggttcttgcctttgcagctgttgtggt
+7750314/1
@CCFFFFFHHFHHJJJJJJHHIFFHGGEHGGIGIDHHHGIJIJJJIFHIB
@2987337/1
gcttgtttttcaggtcatggcagactctgagaacttttaacaatgactga
+2987337/1
@C@FFDADHHHHHIGEGGGICG=1<FHGGCABEG>DHGGICG@DDBDF<@
@8241819/1
ggaggtttggtgcccgcccgccatattgtagctttggtggtggcagaacc
+8241819/1
CCBFFDFFHHHHHJJJJJJJJJJJJJJJJJJJJJJJJFHIFIJJJJJJJJ
@2437311/1
gcagctaatgattcaaataagtctccaaggacctttggcacatccacgat
+2437311/1
@@@FF?>BDHF<BFHII>DEHBHAHG4A3?FFCFBEH>>?D@FBIHEGGE
@7751447/1
gcccattattgtgtactatcttcaaagagaaaaagtgcaatactaaaatt
+7751447/1
CCCFFFFFHHHHHJJJJJJJJJJJJJJJJCHIJJJGHIJJJJJJJJJJJJ
@2437648/1
ccgcagattaaaatttttaagtacgactaagtgagcacactaaatcacca
+2437648/1
C@CFFDDFDHHHHGIIIIFGHHHJIGIBEHI??@9FBGGIJFI3?G@F3B
@5727020/1
aaaagaatgatcttccaactgtcacaaacctgttagcagctggttgcctt
+5727020/1
CCCFFFFFHHHHHJJJJJJJJJJJJJJJJJJJJJJJJJJJJJJFHIJJJJ
@6708081/1
gtgtcttgcacgacctttggattgaatataagaccttgttgttttagggt
+6708081/1
CCCFFFFDFHHHHJJIJJJJGGIJFDHFGGIJIJIJJIGHIDHHIHJJJB
@8244207/1
ggcagcttttacctcattttcgctcagaagaaataatatctcagcaccaa
+8244207/1
CCCFFFFFHHHHHJJJJJJJJJJJJJJJJJIJJJJJJJJJJJJJJJJJJJ
@8244519/1
ctgaggctgctgtggtctctgctgttgctgaggctgctgtggtctctgct
+8244519/1
CCCFFFFFHHHHHJGJJJJJJJJJIJJJJJJJJJJJJJJIJJHGIJJIIH
@6196147/1
gtttttgtattcttcaatggttgctgctaaatcttcaagtacatagtaca
+6196147/1
?:?BDDDBDHHDFHBEBFGEHCHHIIHHCHDFHEHIIGD?FHIIAD9BFH
@1935673/1
gtcggtacaatgtaatatgagttttctttgttttcaaaggctctaactaa
+1935673/1
B?BFFDDDHFHHCGHCHGG@HFGCHJHHIJGEEGFHIJA9CGEHHHEGG@
@192171/1
caggaacttcccagtcatcaggaataaagtcattaa
+192171/1
@@@DDDDDHFFFFHIHBGHGBE3:CFE<B<CFGIG4
@1937071/1
ctgtaaaatagcttgagaagccctttgttttccttcttttttatttttgc
+1937071/1
?@@DDDFFHHGHHJIHHB9FGGIJJJICHIIIJDGEGFHJFIGFHGIIJH
@1937238/1
ctcagagctaccttggcagctgctaattttgcttggtgtttgttttctcc
+1937238/1
@@@DFADDFHDBDIDGIFGGEHGHIJ9BHHGEGCFGDDFHGGEDHFDFBF
@1402545/1
cttggcataaaatgaaactgggcacaaccattagaatcacctgctgcttt
+1402545/1
@@@BDFF??DFDDGBAHBBIGI<>F@@DGHJIGGGGDGEGHJJHF>CGEH
@6709491/1
gcagcgatgattccaaagcttcaaaaccagccaagagaaaagctaactcc
+6709491/1
C@CFFFFFHHGHHGFGIIGIIJJJJJIJJIEHHGIJIJJIIJJJJIIJIJ
@842854/1
gtccgactgatgatttgaggttcttgtggaattgtgacactttgatgttg
+842854/1
@C@FFFFFFHGGHBGGHIIIFHIIGCHHIIJIJFFHGJJIIDGGHCH>GG
@6710764/1
gtttctgagagcatcttctctaactgtcctttgaggtgcaaaacaagcga
+6710764/1
CBCFFFFFHHHHHJJJJJJJJJJJJJHJJJJJJJJJHHJJJJJJJJJJJJ
@2440076/1
gtcctcctgccactcatcataatgaacaatatcttcttttg
+2440076/1
@?@FFD<DBFHFHJJIDGG@GHFHGIBB;EHHIGIJG@AFB
@6201437/1
cttcttctatcacatcggaggcaaccaatatgttcgtctcacccatgtta
+6201437/1
CCCFFFFFHHHGHIJIIIEIJJJIGIIJDGGIIJIJJIIGGGIJJJIIIG
@6201447/1
cttctgtaaaacgccaataattgttctttcatgatactctcaagatccct
+6201447/1
CCCFFFFFHHHHHJJJJJJJJJJAHHJJJJJJJJJJJJJJJJJJJJJJJJ
@4156349/1
gcctgcaattcttggttcaagatcatttta
+4156349/1
@@@FFFFFHHHGDGEBFGEECGEDBHIGII
@2994427/1
gattacttcttctcgaggtggctgcagtttccat
+2994427/1
@@@F?DFFHDFAFHEHEIE;GA9EGEGGGGGCD<
@1943345/1
gtccttttatcataatgagatcaagtttttttcgaatcaaatgaagctgt
+1943345/1
@;@DFFFFHGHFFIGG9F9EDHG>GFHIIIGBEGGEDGAGEIEGA4BBG<
@1407457/1
tgcaattcttggttcaagatcattttaaactgtccttctgacacaccatc
+1407457/1
@C@FFFFFHGHFA?CF9FH@BFH>FG4FGFG><AF>BH@GGG3C@F??B;
@4655316/1
ctctttcattatcgtaaattgtcacggtctcaacaagttccgttttttgg
+4655316/1
@@@DFFFFDHHHD=HGG;IH<HHGI>A@FHGIGIGBEGHGJGHIDHEAAA
@3546728/1
ccgccatttgtctataaatgatttttttcgagttcttgaatgaaaacttc
+3546728/1
@C@FDDBDHHFHHIJIDHIJIHGIIEHGEGFHCGHGHII<DHJFCGGHIG
@5732691/1
cattagcagagctcgctactaaggccttcaagatagaacccaattctggc
+5732691/1
@@@FFBEDDHHHHIIIBHHEHIIIIIIIIGHICHGHIGIIIIIIIGIEII
@3548646/1
cgctgtgtctctttctttttttgttagactgatttgatagagcacggaag
+3548646/1
@@?DDDD;FBDHHCHIIJIIFGGGIGGH@HH<B@@99D<<DFCCGHB>FG
@6205366/1
ctatttcattgtgcattaatctatagaaaattttccaaacagtattt
+6205366/1
@@<DFFDDFGFFFIIGIJIJIJIIIJJIIGIJIHHJGIGIGGJJIEG
@3548896/1
ggggaacgagaaccaatttcttttttaaaataatcagcaaaatccaaaag
+3548896/1
CCCFDDFFHFHGHJJEEGGFHHIIJJDGEECECH@AFHB9?;BF3BADEG
@2445447/1
ttttgtaacatcgacaacaccgcttg
+2445447/1
CCCFFDBDFHFFHIDGG3A:<FF?1D
@5736381/1
cttgaatggtaacaaatctttgaataacttcagctaggccaggtgaa
+5736381/1
CCCFFFFFHDFHHGIJJJJJJJGHIJJJJJJJJJHIJJJJJJJGHHI
@4658544/1
ctctgataaattagaatcatcccatagcaaatgatattt
+4658544/1
@@@DFFADDHFAFEEEGHG>FFHIIDG<BEEIGCFEF@:
@3550723/1
gtggaggtgaaaagaatgatcttccaactgtcacaaacctgttagcagc
+3550723/1
@@@BDDD;DFHFBEEH>GHIHHII>H@GE@G>DHG@FGGE@GEAACC99
@5279516/1
ctttatatgttcttttaacactctttgatggaatttcataaacaactttc
+5279516/1
CCCFFFFFHHHHHJJJJJJJJJJJJJJJJJJGDHIJJJJIJJJJJJJJJJ
@8252801/1
cttatctttatcatcttcttcattggctgaatccttatttgtttcatcgt
+8252801/1
BBCDDFFFHFHHHJJJJIJJJJJJJJJJJJJJJJJJJJJJIHIJJJJJIF
@848439/1
ttcaagttcacgaggagtattcttggaaacaattttataattattggata
+848439/1
@@@FFFDE<>FHFGFEGCGF9FHIHIIJIIGGHGIJJJGCGIGIG49DCC
@203598/1
ctggatcattataccacaattctggatgtaacctatcaggatgtgctttt
+203598/1
BBBFDFFFHHHHGJG>GGGHIJJGIIJIHHIIIJIJICIIIJJGGIIBBG
@203696/1
gcttcagctaaacgctttcctttaaagtaaacagcaacagtatataaacg
+203696/1
@@@FAEFFGHH<FB<EAHGHJIIIIJIC<FHGGIJJIJBG?DG@BGIGII
@203776/1
atcatttttacattttcctgcaccgatgcaattaatactcatcttcttta
+203776/1
@CCFFFFFFHHGGJJEFHIGGHIIJJIIGGIJJJIJJIJGIFDFHGIJJ<
@5739377/1
tttattattctgatcatattcaactgaaaatgagctgcttccatcttcag
+5739377/1
CCCFFFDFHHHHHJJJJJJJJJIJJJJJJJJJIJJJJJJJJJJJJJJJJJ
@7759400/1
ctctttctttttttgttagactgatttgatagagcacggaaggtggaatt
+7759400/1
@<@DBDDDDHBBFGG@FFHABGGHDCDCFHA@GDDFEGGGDGD8B;8@GG
@8253951/1
gtctctttctttttttgttagactgatttgatagagcacggaaggtggaa
+8253951/1
CBCFFFFFHHHHHJJJJJJIIJJJJGJJJJJJJJJJJJJJJHIJJ=FHGI
@849599/1
gttttgggtagttgggtaatatttt
+849599/1
@=@BDFFF<DF?FAGGDGGA9ECIG
@1950028/1
gtcacaactaacaatgggccacaactcatattgatcgtcaaatgaaacat
+1950028/1
@@@FFFF?FDHDFEDG@HHGGJIJJIJJG@HHGFCAGCHG0?BDGHJ@HF
@2450480/1
gttttgtagaagccttaccttcagctgagtgagttaaaacagtaca
+2450480/1
@@@D??D8DFFA;BD4A<C>HGD4CCFGI<C4?1:ECGG<DC??:B
@204668/1
acactgttcctggctgagagtaattcgtcg
+204668/1
@<@;BDDDHAAHGGIIIIIICGEIAEC9CD
@1416301/1
ctttaactgacaacattcaatgttctgtaattaatataataactacttct
+1416301/1
@@@DDADA?FFFBHEHEE>?CH<?F9H@HABHFCEF9EBFE4C@BFH@@C
@4160877/1
ctccaatcgcattccctttcacactagggaca
+4160877/1
@?@AADD8DC;AF>EGG@GCA4F3AFGGF?F7
@5741738/1
cattaaatcacatcacattaccacatttctcaaattcagtcttgaaatat
+5741738/1
@<@DDDDDH>FHHIIGEBAEF@FDGHIIIIIIGGIECHHIGCHHIIIIII
@5742700/1
cttatgtcaaattctacttctgaatgatgttctacgttatcatcaacatc
+5742700/1
CCCFFEFFFFHGFIGGIJJJJGHIJIFHGFGFIJIIJIGJIIIIJEGIIJ
@4161935/1
gtcctcctgccactcatcataatgaaca
+4161935/1
CCCFDFFDDFHHHFIIDHGGGJIIHGHH
@1418995/1
cttctaacctgttcttcttgaagttggttcagctgtagtctgtctgcatc
+1418995/1
@CCFDEFFFF?B>GGIJJIIEGACEAH8CFEGH4<?:CCG>>FH@D>DGE
@1952407/1
cgcacaacaaacacttggggagttaaatcaacatcagctgagatatactc
+1952407/1
@CCFFFDFH?8DFIDHIIJIGHEEFGGGGIJIJIFGHEGGEGHIFEBGHF
@5744394/1
ggaacgagaaccaatttcttttttaaaataatcagcaaaatccaaa
+5744394/1
BC@DFFFFHHHHHJJJGJJJJJJJJJJJJJJJJJJIIIJIIJJJJH
@5744495/1
cccgattctatttcttggtcatcagtttgagatactgtaatgcattgtag
+5744495/1
@@@DDDFFHHHHHIIIIIEIEHGGIHIIJJJDHIJJIGIIIIJJIJGBFH
@5286717/1
ccacattccattccatgatttattaaacccgatgctagctttcttaaatc
+5286717/1
CCCFFFFFHHHHHJJJJJJJJJJJJJJJJJJJJJJJJJJJJJJJJJJJJJ
@6720956/1
cctttgttttccttcttttttatttttacaaataatccgtgcagtatgtt
+6720956/1
@@@DD?DDDFHDDGHIBGHHH=FHFC??FFGFAFHH@GBIGB?BB@GHHI
@1954708/1
ttctaattcttcaaggagtccttcatcttcttcagattcgttttctgaag
+1954708/1
@@@DDDDDD>FHH<E>EHAF@HGIIIIIIGIC<CBAGIGIDHIIIFIEGE
@5746670/1
agctgagtgagttaaaacagtacatcgcacaacaaacacttggggagtta
+5746670/1
CCCFFFFFHHHHHJJJJJJJIIJJJJJJJJJJJJJJJJJJJJJJJJJHII
@3002742/1
ccctgaataccttgatggctacaaagatagaagtcgaattcagttggatg
+3002742/1
CCCFFEFFDHHGHJIIFIJJIJGEIG>HIIHIIGIHEIIJ>EGGFGIHII
@5288671/1
gttgaagataacatacaattttaattttattattctcaatgatttcctcc
+5288671/1
@BCFFFFDHHHHGIJJJJIJJJJJJJJJJJJJJJJJHJJJJJHIJJJJJI
@2456421/1
gcatctgttataaatgtaggaagttatcaagaaatctaagattgcatcac
+2456421/1
@C@FFFFDFHHHHJIIGHHICGIFHHDHEGJGGGGG@<F@HE9CGGCHHE
@6217754/1
atcaggttttgggtagttgggtaatattttgataacgtggatgtagatag
+6217754/1
@@@DDDD?ACBD6FHHII@EIIAGH@GAEDBHGGG@HGGEGI>FGIIGG4
@5749368/1
aaggtggtctgctgggttgctggtcaccgggttgttgcctaacaggaggt
+5749368/1
@@@FABDAFHHHHIJJEGHIJJJFHHJIJJI@GHHIJJJJJGIGIIIJJ;
@5749450/1
tgaatcaatttcaggatacgatctggtttacaattagaatttataagtgt
+5749450/1
@@@DFDADHHDFDEHHI@AEAAE@EHCF@CH@<CFFGIIIII@GG@??D?
@5291302/1
ctttttatgaatgagccagaaagtaattgtattgtaagcacatgataata
+5291302/1
CCCFFFFFHGHHHJIJJJJJJJJHHJJJJIJJJJJJJJJJJJJJJJJJJI
@1958051/1
cctcctcatagttccacaatgagtaatttcaatttttaatccttttattt
+1958051/1
@CCFFFF?DBHDFGGHJHJIB4?<CDHIJEHHEHHJIJGIE@HG<D@GGG
@6220217/1
ggataattcctgaattatttcttgacgatgttgctgaactctaacagtag
+6220217/1
CCCFFFFFHHHHHJJJJJJJJJJJJJJIIJHIJJJJJJJIJJJIJJJHII
@7764186/1
gccatttatcattaaatagatttatgaggattcctgttagttgtcttcaa
+7764186/1
CCCFFFFFHHHHHJJJJJJJJJJJJJJJJJJJJJJJJJJJIJJIJJJJJJ
@4670489/1
ctggcgttttggtgggcatggcctgcagctccctttttgcagcttcttca
+4670489/1
@@@DDFDFF=F?BCFHBFEBDHGI?DFGFHII;D9BBGHG>FAGE=C9@@
@7764591/1
ctttactaaaaggctacacaaacaatcacctgaatccttagaattcaaaa
+7764591/1
CCCFFFFFHHHHHJJJJJJJJJJJJJJJJJJJJJJJIJJJJJJJJJJJJJ
@6724196/1
cttccatcttcagataacgaatctacttctttcagatcgctgccatttag
+6724196/1
CCCFFFFFHHHHHJJJJJJJJJJJJJJJJJJJJJJJJJJJJJJJJJJJJJ
@2459123/1
gccacgcatgtcccatactccctgg
+2459123/1
CCCFFFDFDHCFHI9AFEFHGHCG3
@2459594/1
ctttgaagttgaataagttattattcttctaggtcctttt
+2459594/1
@<@DBA?DADFDDHIECEHFBEDE:A4ACFHEG<DECF>G
@4671742/1
gtttcacttttgttattggtttccttatcagtaatctcgaatctattat
+4671742/1
@@@FFD>BF8ACACH@@EFEHBC?FHHCH@H@FACF>GH@EH=CD9@9B
@5293519/1
gttgctgaggctgctgtggtctctgctgttgctgttgttgctgaggctgc
+5293519/1
CCCFFFFFHHHHHIEGCGCEHIIJJJHJCGFHIJ?BGCFGIIJGJJEGHG
@8261430/1
catcaatcatcccttttctatgctactgttttccaattccaaattctaat
+8261430/1
?@BFFFFFHHHHHGIJIJJJJJJJJIIJHIIJJJJIIJJJJGCGHJJJJJ
@211591/1
attttttctgctaaagcactaccttcagcgggag
+211591/1
CCCFFFFFHHGFH>A<GHGGJJFEHGGCIIIJJJ
@859571/1
tactaaaaggctacacaaacaatcacctgaatccttagaattcaaaaatt
+859571/1
<@@DAD?DF7CHDGBFBEGCE?FACBCE3CC>EGD<FHEBDEGHB:08?F
@8262370/1
ctggattttgaataggaaatttgataagtttggttccatcaggaaacgat
+8262370/1
@@@D?B;DFD?HFIIIBA?HHII?BHIDAEHHIDFHGGIIIDEEHIIII=
@6728215/1
tggttgttgcctctgttgctgctgaggctgttgttgccactgctgctgct
+6728215/1
BCCDFFFFHHHHHJJIJJJJJIJJJJIJJJHIJHIJJJJJJJJJJJJJJI
@212305/1
ggtctctgctgttgctgaggctgttgt
+212305/1
@@@BDDDDF??:AFBHFB;;1E<F>@F
@860228/1
agcacatgataattagtatatccagacaatgtaacttg
+860228/1
@@@DFFFFBHHHBGJG@FGHJJGIJJIJFICFEAHDD@
@212479/1
ccaaaattgtaaatccaggaacttcccagtcatcaggaataaagtcatta
+212479/1
C@@FFFADHHHHDG@GHIIJJFGGEGIJIEGGHIGIIJFFGGGGDHIGHE
@1960883/1
cgactgatgatttgaggttcttgtggaattgtgacactttgatgttgtaa
+1960883/1
@CCFFDEDHGDHGIFIIHGHDABDHI@H<GGHIJIJ<FEH>??GFE<DGE
@3007795/1
cgttgatctggtctggagctggatgagtgacatcagcgccaacaacaatg
+3007795/1
@@@F?DDFAF<D8A;BABEGHIDEGFBEEFFAGHIGIIAGG6DHGBGGEG
@214314/1
gctgttttgtagaagccttaccttcagctgagtgagttaaaacagtacat
+214314/1
@?@DBB?DF;DFHEFGIIIGECGHGIA?AF3EEHGI@?CD@HBGE:?F@G
@8263763/1
cttgtctgtaattgcgataaggtttttcaggattgatagatacatcataa
+8263763/1
CCCFFFFFHGGHHJJJIIJJJIFHIJJJJJIIIJJJJJJJJJIIJJJJJJ
@4168269/1
ctgtataaatgtttaaaagcatttcatgtgcatgtttataatttttttta
+4168269/1
@@@DBDADFHHCFHIIIIEG>@4BFF>BDHGIFIG@9AECGGI?9DAHAE
@4676472/1
gtgtttttgagctcatacttaatccaatgacatggggaagtcaattgcta
+4676472/1
@?@DFFFF?DHHH3EFFGHIIJIHGID9B<CFGH9DCGGHDDDGCGHG9D
@3564213/1
aggctgctgtggtctctgctgttgctgttgttgctgaggctgctgt
+3564213/1
@@?DBDDDBF>D?FGGDBEH3CDB>:A2C?<ECFAF<88;B>;BB?
@3010651/1
gtcactgggttgttgcctaacaggagg
+3010651/1
@@@FFFFFGFDDHHGIIJDEIIJJJGF
@4169034/1
taagattacaattcttaacatttttt
+4169034/1
?@=?ADDDAFB<FHDGIGICHIEH@E
@863701/1
ctcagataatcccatatcattgagacattaacttgcgtagcatactttat
+863701/1
CCCFFFFFGHHGHJIIIHGIICHJJJJJJJIJIGGCAFHIIE@F>GGJFH
@4169513/1
gttttggtgggcatggcctgcagctccctttttgcagcttcttcaagagg
+4169513/1
BB@FFFDDF?FHDGIGGGGGIGGHBGHG;D<DD<FGG<FHICEFHAFGHA
@4677111/1
atttcttgacgatgttgctgaactctaacagtagcagcatatcgac
+4677111/1
@@@DDAADFFF?FIDA@E>HH<<:C4AFHGHAHGECF>AGCDD1?@
@7772173/1
ggcacattgcagttgctatcatacattcttaatatctgtgtattaagcct
+7772173/1
CCCFFFFFHHHHHJJJJJJJJJJJJJJJJJJJJJJJJJIIHIJJJJJJJI
@8265865/1
ctctgctgttgctgttgttgctgaggctgctgtggtctctgctgttgttg
+8265865/1
CCCFFFFFHHHHHJIIJHIJJIGHIJJJJJIJJJJIHJIIJIIIIJGGHI
@7223238/1
ctgctaaatcttcaagtacatagtacataactttagctgtcgtctttctt
+7223238/1
CCCFFFFFHHHHHJJJGIJJJJJJJJJJJJJJJJJJJJJJJJIJJJJJJJ
@1428939/1
ggcaccatgacgatagctttattctcattaaggaattccggtttctcaaa
+1428939/1
@@BFDFFFHHHHHJD:EECFGGIGIJJJIGIJG>?FGIGIJDFHG@FIGH
@3565585/1
cggtcatttctttttcttgatctctttcattatcgtaaattgtcacggtc
+3565585/1
B@BDDDEDFFHHHFJJJJECIHGJHGGJJJ<FIHI?FFFGGIIIFGIHFH
@1964790/1
ccggaagtatttatggagtccatatttaactgcta
+1964790/1
?@@FBDD;DFHHBCDDC3A;<FH4CDHAGDHGGI9
@3566107/1
gtaacggtcatttctttttcttgatctctttcattatcgtaaattgtcac
+3566107/1
B??DDFDDFFHHHGIGBH9BHCHHCGGHBABGH@HGBAGI;93?@<DDFH
@866943/1
ccttaacttgcattaaatcacatca
+866943/1
@?@D7ADADA:C4EGBEF4A:CAC@
@3014657/1
gggaattctaagagggtacacaattcaggcactaatgtctcttcaaaatc
+3014657/1
@C@DFDD?FFFBFHGG;?BHGGFHIJGHGHGG@9ECCCGHGGHGICGH@D
@7226756/1
cctcctgcggaccattagttgaagtcccagccctcagataatcccatatc
+7226756/1
CCCFFFFFHHHHHJJIJJIIJIJJHIJJJJJJJJJJJJIEHIJJJJJJJJ
@2473262/1
tgccaactctttattatcaatcatcaatcctttttatga
+2473262/1
<<@D?D;BFFAD?CE<FEEEEIGEGH>EHH@<?DCFF41
@221298/1
ggcggttgttgccactgctgttgttgaggctgctgtggtctctgctgttg
+221298/1
@@CFFDDFHHGDHIJIGBEDCCEAEE@EHEEGID@@BHAGIGBF??FGB8
@4681539/1
aataagtctaaatagaccttcagggtcattatgggcttctattagttcat
+4681539/1
CCCFFFDDHHDDDGHIIGIJIJJIICFGIIGJJEHIIFIJGIJCGGHGII
@5763218/1
cccaattctttggtgataagaactatttctttaagaatattttggatttc
+5763218/1
CCCFFFFFHHHHFHIJJJJJJJJJJJJJJJJJJJJJJJJJJJJIIIIJJJ
@7229478/1
ctccagctaaggctgtatcatcaacttctaaaggtttccaataaacacct
+7229478/1
CCCFFFFFHHHHHJJIJJJJJJJJJJJJJJJJJJHIJJJJJJJJJJJJJJ
@3018014/1
ggtaaatcagattgatcatgttttaatcagtaggtgacattagtcta
+3018014/1
<@??BBDDHABB<FHCIADGIBEHIHG9DECFH99:?E@EFG<FE>G
@3570259/1
ctgactaaaatattgttcaagttcacgaggagtattcttg
+3570259/1
@@CDDDBBFA<ADFEBFGFHCIHEHEHDH<CF99?CDD?D
@3570310/1
gttcgtctcacccatgttaaattttttcagaatcatgtgattttttttcc
+3570310/1
C@@FF;DFHFHHHGIIHGEC@HGGJIGGGGGGIIGIIHHGFFHIAFBEHH
@7230712/1
ctttgactaaatactcctgaaggagtgatatcggtgtttttgagctcata
+7230712/1
CCCFFFFFHHHHHJJJJJJJJJJJJFGHIJJJJJFHHIJJJJJJJJJJJJ
@6231886/1
catcgcacaacaaacacttggggagttaaatcaacatcagctgagatata
+6231886/1
?@@BFDDDAFHHHIJJIGIGIIJJJHIGEGIJEIGCGDHIIICDGGCGGH
@7781572/1
atgatatcagtcagcttacaagccttagtaagcataaatttatggaagcc
+7781572/1
@@CDFFBDHHHHHJJIIGIHIGGHIJJJIJIGIIIJJJJCHJGIJDHIJI
@3571235/1
ggcagttgaagataacatacaattttaattttattattctcaatgatttc
+3571235/1
@BCFFFABHHHDH@DHEHIJJGGIJDG>CHGI4CHIEGIJJ9?DHBCIE9
@6232571/1
gcagttcattacctaagatatttgttatgatctccggccaagatcagccg
+6232571/1
CCCFFFFFHHHHHJJJJJJJJIJJJJJJJJJJJJJJJJJJJJJJJJJJJJ
@6232690/1
gtaaagttttgcctataagaacaatgagtgagagcttgcaagaggtaact
+6232690/1
CCCFFFEFHHHFFIIIJIJFIJJJJJJJAFEGIGIIIIJIJIIIEHHEHH
@1436261/1
ggaagttatcaagaaatctaagattgcatcaccgaggaattccagc
+1436261/1
CCCFFDDD8F>FDAB3CFCHIJJ@FHGGIIBCCGGGIJ<F<:9B@@
@6738530/1
ccgtacgctcaaacaagcaaatgtgacattattgactaaggccgatctga
+6738530/1
BBCDDFFFHHHHHJJJJJJJJIJFIIJJIJJIJJJJJJJJJJJJJJIIJJ
@8274722/1
gtaaactcttagatcttcattttgttgccttaatctagccac
+8274722/1
?1?:=A::==D?D<A:<<3C4F:AFF?F<9<AFBA?E4?999
@4683513/1
cccaatcaattatgatactgtctccttcaacaatcgtcggtacaatgtaa
+4683513/1
@@@FFDDFHDHFDIFEGHGGAE?BHCHCEHJII9F7:CGA:@F?FF@4BF
@2478227/1
gttctcttctgttgtttcaattttggcagtatgcaaatattgtggaccat
+2478227/1
CCCFFADDHHFDHEGHEFHEJGIGGBE@GAFIEGJJIIGIECCF1:B>FH
@4177675/1
ctttggctttaacctcataactaaaacagggttcatgagttccactttc
+4177675/1
@@@?D8;?DFF4CEHFGG@AC@?CC?EGE9CFEFFCCFADED4B9B??0
@6235532/1
tgttgctgaggctgctgtggtctctgctgttgctgagactgttgtggtct
+6235532/1
@@@DDADD<FHHHIEGGHGIDFGHGEGHIIICGFC<D9?FAFHGDG<HGI
@225248/1
cgtggaagtaagaggtctttcatttaatgttttttgaaaagcctcacttg
+225248/1
@@BFDDDBFFFFFHEGGGGGHGIDGHAFHHIFGGIGIIGF3DGDCFIGE9
@6236274/1
gctccaattgcattccctttcacactagggacatgaggtgaaattattgg
+6236274/1
@@CFFFFDHHHHHJJIGIIJJJJJJJJJIJ>GHHGGGIHG@CFGIGIJJJ
@6236487/1
ggtgcgttaacttttggtggctttattatattaccctaattgaagagcct
+6236487/1
BCBFFFFFHHHHHJJJJGHIJJJJJJIJIJJJJJJJJJJJJJJJJJJJJJ
@876849/1
aggggaacgagaaccaatttcttttttaaaataatcagcaaaatccaaaa
+876849/1
CCCFFFFFH@HFHIIJ9EHIICEHIJIGHGIJJEIIGGGHGICGHEFHCG
@8275172/1
cctgaaggcttttgggtcgtgagaagctgcaacggctgctatag
+8275172/1
@?@DADD?F<ACF<@DGEEH@HHIIIE??CGAB@?:@?;8==<=
@7234941/1
attttctttagcctctaattttcttttgtcttcgtaagacgattttggca
+7234941/1
?BBFFFFFHHHHHJJJJJJJJJJJJJJJJJJJJJJJJJJJJJJJJJJJJJ
@4180037/1
ctctaattttcttttgtcttcgtaagacgattttggcatattagctagaa
+4180037/1
C@@FFA?DHHHAFDGDEGCEDDEEECHHIEE8C>GDCFF<DFA@>D>DC<
@878717/1
ggtgcactggttacaggagatactggttgttgttgaggtg
+878717/1
??8B?BDDH8ACFGIIGGG@3<CDA@CDC:C;?C8:?GA3
@8276994/1
tgtgtctctttctttttttgttagactgatttgatagagcacggaaggtg
+8276994/1
BB@DDFFFHHHHHJJIJJJJIJIJJJJJJJJJIJJJJJJJJJJJHIJJ=F
@4181403/1
tctatattttttaaggaagtaagtgcaggggaacgagaaccaatttcttt
+4181403/1
@@@FFDFFHHHAHIEF@GGEHIGECCHIDEAFAG>GG0?FECDH>4CFDH
@7236273/1
catcaagctctccccttccatgcaataaacggcatgtctcaagagctgca
+7236273/1
@<?DFF??FHHH?GBGGEGFHHEHDHGECFGD<DG@FH<B??BGD@FHHI
@7236287/1
ctttcattatcgtaaattgtcacggtctcaacaagttccgttttttggag
+7236287/1
CCCFFFFFHHHHHJJJJJJJJJJJJHIJJJJJJGIJIJJJIJJJJJJJIJ
@2480706/1
acaggtttttgaaaaaattttggccaatagctgtgggttatatggtgatt
+2480706/1
CCCFFBDFHHHHHJGEGGIGIJJFIGHHIIIJIIGII:BDGCFIGDEGCG
@4686921/1
ctaaaagtacagactctagtcgctttatgcaaataaattggcatcccact
+4686921/1
@@1DDFFFFHGFHGFGEHIIIJIIIIIIIJJJIIJJGE>BEHEGHID@GG
@1441821/1
gggcggtaccatggtataactatcttattgagataattatcttttgaaac
+1441821/1
<@@FFDD8C?AD?FCFGH>BGDHHIIE>F@0?2?00?DBGDHGG><B<F=
@4183460/1
cacagaagtaaaaaaacaacaggagcgta
+4183460/1
@@@DFDDD<CBFCCGBEG?GCBEEG3@DF
@8279437/1
ctctgataaattagaatcatcccatagcaaatggtatttggtaggacgtg
+8279437/1
CCCFFFFFHHHHHJFGGFHJJJJJJJIJJJJJJJEHIJJJJIJIJJIJHI
@3576666/1
agtaaattgtaaaatgctaatatcctaacgttatcaggttttgggtagtt
+3576666/1
@@@DDEDDHHHHHIJJJBIJIJJJJIJGJJHIJJIJGJC@?FGBF6?;BD
@8280799/1
gtggttcttgcctttgcagctgttgtggtggttgttgcctctgttgctgc
+8280799/1
B@CFFFFFHHHHHIJJJJJJJJJJJJJJHHJGHIIJJJJJJJJIIIJJFH
@1972514/1
cgaacagcttccacagcttgtctgtaattgcgataaggtttttcaggatt
+1972514/1
@@CFFFFFHHHHHIGIIIGIHIIJIJIHDIJJBHGGIJAHGCHIDEIFIJ
@4688557/1
ccgtgtttggtagaagcaggatgacacttaggtcgtgcatggtttaagaa
+4688557/1
?@@DDBDDAFFFHGCFHHJGGIGGBHIGBCGEFGGDB@DCHGFHI9FD>4
@6746765/1
gtcgcttatgtcaaattctacttctgaatgatgttctacgttatcatcaa
+6746765/1
CCCFFFFFHHHHHJGGIIJJJJJJJIJJJJIIIIGGJJIGIIJIHJJGHI
@3578060/1
tcctatcagtaaaagcacgagctaaaagacgaatatgatt
+3578060/1
??@DDDADFFBBFGH>AFGFFG<C2C<GCFGBDFGAHGID
@5770519/1
gtttacaattagaatttataagtgttgcagttaaaccaagaacatgtggc
+5770519/1
CCCFFFFFHHHHHJJJJJJJICIJIJJJJJJJJJJJJJJIJJJJJJIJJJ
@4186654/1
ctggtattatgagtgttacttctcatcctaggacgtcc
+4186654/1
@@@?BBDD<F?FFI@D9FEGHGGFEH@F9D:C9E6EG7
@7790166/1
cacacaatcagcaatacttttgtcaggaatggaatgctgagtaaca
+7790166/1
CCCFFFFFHHHHHJJJJJJJJJIJJJJJJJJJJJJJJJJJJHIJJJ
@3579607/1
gaacaattctatcacctttgaagttgaataagttattattcttctaggtc
+3579607/1
?@@FDD?AFH>ABABGEBFHHGI9<?F:CCHIEFCHE@DCGE9?<DFHD@
@886016/1
cacgatttcggcagcttttacctcattttcactc
+886016/1
@@=DDDF=DF><?FECHIJ>F9B@GHIJIGDGIG
@3579824/1
agttaaatcaacatcagctgagatatactcatattgaggataagaaa
+3579824/1
@@<DDFDFGHGGHJBDHHJIIDFHIIGIG>BEADIIBFGDGEIGHD@
@3579889/1
ctcacatatgtatggcacaactgataagttaagcattgcagtt
+3579889/1
@@@DFFFDHHDHHIGHIEGEHGDC@HI<HG@HCHIEGIHHJGG
@4690627/1
gtcttacaggtaccggtctttctcgataatca
+4690627/1
@@@FFFFDHFCDDHIDGGGIGEHCE@DGDFFG
@7241349/1
gcaacttaggttatgcgaagtacataactttctttgtatctgcatgaacg
+7241349/1
@<?D?AD>AD2CC@:?F1E:3AEFF@H<FDG9?GG4??DDD>9FFBDEGC
@2485886/1
ccttaactgtccttctaacctgttcttcttgaagttggttcagctgtagt
+2485886/1
@@@FFFFFDFFHHJJGGGIIII4CHHGIEGGH@HGGGGIGDHJIIGBFHG
@4188806/1
gtcactattaaagttgatttgtcttatcgacttg
+4188806/1
@?@FFFDDHHFDHEHGIFBHIFHGIJCHGGFEE9
@3030072/1
cttctgtaaaacgccaataattgttctttcatgatactctcaagatccct
+3030072/1
CCCFDFDDHHHFHJJIJIFEGDGCFHIIGGGHGICGF>DDHIIJCE>E9@
@8285190/1
ctcatgttataacattatgcagttcattacctaagatatttgttatgatc
+8285190/1
CCCFFFFFHHGHHGJJJJJJJJIJJJJJJJJJJJJJJIJJJJIIJJJIIJ
@8285562/1
cacattggatctagataataatgcctcagagctaccttggcagctgctaa
+8285562/1
CCCFFFFFHHHHHJIJJJJJJJJJJIJJJJJJJJJJJJJJJJJJJJJJJJ
@6244365/1
cggcctgatgctgggaacaagaatgctgttaatgcctccaagcttaacat
+6244365/1
CCCFFFFFHHHHHJJJJJJJJJIJJJJJJJJJJJJJJJJIIJJJJJJJJJ
@6751222/1
gtacacagttgcagtcctgagctggtcttcagtcacccgattctatttct
+6751222/1
BB?DDFFFFHHHHJHHJJJIJJJJJHHIJJJJJJJJJJJIJJJJJJJJJJ
@890548/1
cagagactcgtccaatcagattgaaaaaaacaagttgt
+890548/1
<@@DDDD:CFDA?=4CF<A?BHA?4<FA?DGHI30?4?
@3032948/1
gttgctgttgttgctgaggctgctgt
+3032948/1
@@@DAEDBFDF8B<D@9EGBBBFF<A
@5774070/1
gtcgaatactctgagcttgctgagcgactaatgccactgtgtccaca
+5774070/1
?@@AB?D?FFB<D4CG@B?;AC?A@?G@CGHIAHGHIIG??0BB?FB
@5319032/1
ctgattacttcttctcgaggtggctgcagtttccatatcatattatacct
+5319032/1
CCCFFFFFHHHHHJJJJJJJHIJJJJJJJJJJJJJJJJJJJJJJJJJJJJ
@6245021/1
tgtacacctcacatatgtatggcacaactgataagttaagcattgcagtt
+6245021/1
CCCFFFFFHHHHHJJJJIJJJJJJJJJJJJIJJJJIJJJJJJJJJJJJIJ
@2490118/1
cttcttcttttttccacgtgaaatctttaggctgc
+2490118/1
@@@DFFD?BHFFHGHHFHE3AFGHIIIIGBDEHDD
@1982149/1
ctgtagtttcgtcctatacctttgaatgtccctttg
+1982149/1
=?@4BA:=?ADBFFHEHIIF@HGA::AC?CHHH>31
@240531/1
caagatcattttaaactgtccttctg
+240531/1
@@@DD>AD><CFHDGIGIIIEAE43:
@1449093/1
cccacatatcagctgatattctatagataa
+1449093/1
CCCDFFAEHHFBFGAB>AHFF4CC<EBFA4
@5320370/1
cttttatttctttagtaaacttaaccctttgagaatctgttaaaggtttt
+5320370/1
BCCFFFFFHHHHHJJIJJJJJJJJHJJJJJJJJJJJJJJJJJJJJJGHJJ
@7247875/1
tgaacacattgggtcgccatacctaaaaccgtatctccaaccctcttcac
+7247875/1
@@@FFFFFHHFDHACGGICGEIIGIIIIAGHFDDGFHHGIIIICFGHGGI
@893147/1
ctacaataaaagttattccaggtttataatctccttctaactt
+893147/1
@@CDFDDFHDBD<EE?CB?IFGC3C:A<<@HHIHE>EAFBEG9
@6752792/1
gtcgctttatgcaaataaattggcatcccacttttatgaatgattttgat
+6752792/1
@@@FFFFFGGDDDFHIJJIJJJJJIIIJJIJJJJJIIJIIJJGIIIJJJJ
@5321975/1
gataaattagaatcatcccatagcaaatggtatttggtaggacgtgctgt
+5321975/1
CCCFFFFFHHHHHJJJJJJJJJJJJJJJJJFIIJJJJJJJJJJJJJJJJJ
@7795328/1
ccatggttgtcgaggaggtccctgttgttccattgcttgaggtctggtaa
+7795328/1
CCCFFFEFHHHHHJJJJJFHIIJJIJJJJJJJJJJJJJJJJJGHJJJFHJ
@2493005/1
ctctcgttgctttatgcaaataaattggcatcccacttttatgaatgatt
+2493005/1
@@@DDFFA>FHGHIIIIFI9BHCHIGB>BEHI@;FFHIIGIIIIIHGC>G
@1985509/1
ctttgccgcttgttgctgtacttgaggctg
+1985509/1
?@@D?DD@D@FDFBFHGHA<CEFHDGE1CF
@243984/1
ggtagatgaggatactttaatctaatattatattgactaacaaaatatct
+243984/1
BCBFFFFFGHHGGCGGHIIIIIIIJGDFIEIHII>EAFCHI?FHIIEGII
@2495390/1
ggctgttgttgcctctgctgctgct
+2495390/1
@@CBDADF;DHFHIIIIIIIIHBD<
@6754674/1
ccaataaaactgaagtctgtgacaacccaacgcaatcgcttaacctaccc
+6754674/1
CCCFFFFFHHHHHJIHJJJIJJJJJJJJJJJJJJJJJJJJJJJJJJJJIJ
@2496132/1
cactgattgatgtcccaatggtccacacctttgtcaccactatattc
+2496132/1
@?@DBDFFHHFFHJEEGGGIHDGBFGGGEGFGIHGIIJ9DHIJG>G0
@4697087/1
ctcttgttttgcttctttttttgacctacccttgccgatagcaataaggc
+4697087/1
B@@FFFFFHGHHGJJJJIIJJJIFIJJJJIJIH@HIIDGIGEG@GHIIIJ
@6248593/1
gctaatttaaaaattgaatagtttttatgaaatgagtcagaattttcgtt
+6248593/1
C@CFFFFFFHGHGIIHIJJJIIHJHIHJIJIJIJIJHHCFHGIJIIGIJJ
@2496829/1
ctaaattgttctatttcttttttcatcattctgtagtacaccttccaaac
+2496829/1
?@<B?;DEHHGGBFFGIIGGHIGIIH><FABGF<C?CE?D::CBGG@<??
@2497045/1
cttctgatagcctgcaattcttggtt
+2497045/1
@@@FDBADBAHHDEG@A>FHIIEIDC
@3588621/1
ctcattttcgctcagaagaaataatatctcagcaccaattttatgatttc
+3588621/1
@@@FFFFFGGHHHIGHGIIBFIFIHGFE4CDF>GG8C3C<GHAHCFHGGD
@248203/1
ccgtacttctagcattagaagtttcttctccagctaaggctgtatcat
+248203/1
@CCDADDDHBHFFIGII<BBACHHIGDDHH>@CCGHG3?@FGA>FHG>
@248352/1
gctgtttcaactttgctacataaatctttctctagctgctttatttgagc
+248352/1
CCCFFFFFHHHHHIIIJJGJGIGJJHEFHJJJJJFIJIJIIJ@GEGCAGG
@5328013/1
gttgccttaaaacaatgtcaagagcttggattgcctcctgcggaccatta
+5328013/1
CCCFFFFFHHHHHJJJJIJJJJJJJJJJJJJJJJJJJJGIJJJIJJJJJJ
@900043/1
ctccaatcgcattccctttcacactagggacatgaggtgaaattattggt
+900043/1
@@@DFFFFHFGHG?CEGGHGBHGIHIGGIJJIHA?DB9DFCEGFDDCBDF
@3043410/1
gcattgtttcattccgcagattaaaatttttaagtacgactaagtgagca
+3043410/1
CCCFFFDDHHHHGIIJGJIBHHGGDIJGDHGIIIFGIIGIJGCG@@@FH@
@5782421/1
gtagcatttcaaaatgattatatcctagttcttctaatattgatgtttta
+5782421/1
CB@FFFFFHGHHHIJIHJJIJHGIJJIJHJJIIJIHIIIJIJIJJIIJJH
@7254318/1
ctcgaatctattatctcttggacaagttgttatattagtcactttatatg
+7254318/1
CCCFFFFFHHHHHJJJJJJJJJJJJJHIJIJJJJJJJJIIJJJJJJJJJJ
@250514/1
ctagataataatgcctcagagctaccttggcagctgctaattttgcttgg
+250514/1
@@@FDFFFHHHHHFIIJGGEECHECGHDGHIIGIG93CCDCA<DBEH@H=
@7254425/1
gtcgaagcaatggtgaaataggttctgaaagacttgtaaagtttactact
+7254425/1
BBCFFFFFHHHHHGHIIJJJJJHIJJJJJJJJJJJIJJJJJIJJJJJJJJ
@5330590/1
ctgtcgaatactctgagcttgctgagcgactaatgccactgtgtccacaa
+5330590/1
CCCFFFFFHHHHHJJIJJJJJJJIJJJIHIIIJJIJJJJJJIIJJJJIJJ
@1458612/1
ctcatcttcatcatccaagccgtaatga
+1458612/1
@@@D?DFFHFHFDGGGGJEEHI@G>HCG
@2501282/1
gtgcattcataattcgggccttaact
+2501282/1
@@CFDDADF4BDFBFHB@DFCDB9FH
@5784542/1
gggaatcctttgtgagccacatcaatgttaaggaatggtttccaaccaat
+5784542/1
CCCFFFFFHHHHHJJJJJJJJJJJJJJJJJJJJJJJJJFHIJJJJJJJJJ
@6759208/1
ataggttctgaaagacttgtaaagtttactactatattctcgtcagtttt
+6759208/1
:?@?DBBDFFFFFEF?GFFHHCFE:C@HFEEHBH?HFCGD>GG@DD9BFD
@1460015/1
gtgaaatctttaggctgcagctcaaccattttatcggccaac
+1460015/1
@?@ADEFFFBBHDHBH9CGGGHHEHE@FGIII4CGCHIIG?D
@2501735/1
acaggagatactggttgttgttgaggtggtagttgagtttggtgggtagg
+2501735/1
CCCFFDFFGGHHFGFGHJJGHIIIIJIHG8?CF<CBD0?BDG06?F?FHH
@7800609/1
gccacttctttgaactaagtacagcgaaattcttattcgattgaagtaaa
+7800609/1
CCCFFFFFHHHHHJJJJJJHIJJJJGJIJJJJJJJJJIJIJJJIIGGHII
@6759672/1
cttgaggctgagatgaaggtggtctgctgggttgctggtc
+6759672/1
CC@DDFBFHFHHAGFHIGGG:FFAHGIFGIGIIIDHIBGC
@8292895/1
gtggtctgctgggttgctggtcactgggttgttgcctaacaggaggtgca
+8292895/1
@BCFFFFFHHHHHHIJJJJJHHI@HIGJHIIIIJIJJJIJJJJJJJBFHH
@6252118/1
gtgctgaactagaatattaacaaatggaagaatcctattaacttatttaa
+6252118/1
CCCFFFFFHHHHHJJJJJJJJJJJJJJIJJIIJJJJJJJJJJJJJJJJJJ
@1460679/1
ctcatacttaatccaatgacatggggaag
+1460679/1
@@@DDDD:CBF?FGBBFHDHH<AF;B?1A
@6759997/1
tccttatcagtaatctcgaatctattatctcttggacaagttgttatatt
+6759997/1
@CCFFDFFFHHHDGIIJIGGJCHGHJCIIGIHHCCGHIEG?DHGGIJJJI
@5785980/1
gtcggctttatcacgataggtgactgatatcactaatcggcaatgtcagt
+5785980/1
@CCFFFFAHFDHHEHIGIIGAFHGGGGGIIIIIIIIIIGIIGDGHIIIGG
@6760314/1
ataaattagaatcatcccatagcaaatggtatttggtaggacgtgctgta
+6760314/1
CCCFFFFFHGHHHJJJJJJJJJJJJJJJJCHHJJJJFGGIJJJJJJJJIJ
@6760494/1
gtccttttatcataatgagatcaagtttttttcgaatcaaatgaagctgt
+6760494/1
CCCFFFFFHHHHHJJJJJJJJJJJJIJJJJJJJJJJJJJJJJJJJJJJJF
@904899/1
ctcattttcgctcagaagaaataatatctcagcaccaattttatgatttc
+904899/1
@CCDDFFFHHGHHIGFHGGGIEGHHFI<HGGEG@FHIC<BBB??F9FII4
@5787927/1
gtccgactgatgatttgaggttcttgtggaattgtgacactttgatgttg
+5787927/1
@=@DDFFFHHHGBFHIIIIIIIIICHCFHIDEHEDFGHIIIIIIIGGIII
@7802619/1
atttctttttcttgatctctttcattatcgtaaattgtcacggtctcaac
+7802619/1
BCCFFFFFHHHHHJHIJJJJJJJJJJJJJJJJJJJJJJJJJJIJJJJJJJ
@4702994/1
ctggtgccctgaataccttgatggctacaa
+4702994/1
@@@FDDDA?DFBFGEHEGCFH:CA>GDEFH
@907270/1
gtcacaactaacaatgggccacaactcata
+907270/1
@:?DD?D?FDBFAAGBBEDGHA;CGFAEEG
@254485/1
ctatagtttctcctacggagactgtatacctaaaagtgggttcatgaatt
+254485/1
@C@DDDDDFAFAFHIE>DFHDGII@EFEFCFGIIDG1CFI0BCHEGH@F9
@5789242/1
ctcttcatgccactgattgatgtcccaatggtccacacctttgtcaccac
+5789242/1
CCCFFFFFHHHHHJJJJJJJJJJJJJJJJJJJIJJJIJJJJJJIIJJJJJ
@2504034/1
ctgatttgttgtttattagggtagcatttggaggact
+2504034/1
;81BDDDD22ADDGFEABD<:<A3?EEEAH>9B@1;9
@4703655/1
caggcgctgacctggcggtagctttaatcatagttgatgtctgcatatca
+4703655/1
@@@F?AFFHGHFDHBFHICABHG>FCGI?<GB@BF<BDGHFAGIIBG>FC
@5790398/1
ttcatgccactgattgatgtcccaatggtccacac
+5790398/1
@@@FFFDFBFFDDHGD<E@ADGGIGIIGEHGGHEG
@1992615/1
ctctagtataaagattacttctaccatcaaaaacaggtttaaggtttcca
+1992615/1
CCCFFFDDDFFHGJJIJJIJIIIIHGII<CHE?HHIICCDHIIHGHHHGG
@6764066/1
ataagattacaattcttaacattttttctttaaacaaagaacattggatt
+6764066/1
CCCFFDFFHHFHHJJJJJJJIJJJJJJJJJJJJJJIJJJJJJIJIJJIJJ
@4202901/1
cctggatacgtaaccaccattcctttaacttcatcaacaagtttttgcca
+4202901/1
@@@=DFD?FDFAFGGIJ=EAFFAHEH>CHGHIIJJ>FIIGIIFGGEIJIG
@1462748/1
cctcttttaccattgtacgagtttgagcatcattcattttcttcattgta
+1462748/1
CCCFFFFFFFBFHIGBFGCAAGIIG<BCHFHGH@ADGIEIFGIJF<BGII
@4705039/1
gccactgattgatgtcccaatggtccacacctttgtcaccactatattca
+4705039/1
@@?DFFFFDHDB8EC<?EGGGGGHCHGGEGHHGGC?CDFHCHGCFEFEFI
@3049752/1
aaaaatgttatccatttttgggttaataacgccaacaaatggtacataat
+3049752/1
C@CFFFFDHGBHGJBHEEHIIIGGGIHJCDHBGGGEE=FHIIDHHHAGG9
@6258212/1
atcaactgagaggccaaactccttcaggcatgggtcactattaaagttga
+6258212/1
CCCFFFFFHGHHHIJJJJJJJJJJJIJJJIIIJJCGHJJIIIJIJJIGII
@4204488/1
gttctttcttgtcagcacagaataatcttgtatgatgtctcttttggact
+4204488/1
@@@DF<DFHHDFHEHJ@FHBDGEHIJJJIIEFCGGF4?FHGHGFIIHEHE
@4204899/1
gttgttgttgaccccatggttgtcgaggaggtccctgttgttccattgct
+4204899/1
@@@FFFFBFHHHFHEGIIJHIJIIJFEECDH1BFHGGGEGHHDGIGGIEH
@257440/1
ataagattacaattcttaacattttttctttaaacaaag
+257440/1
CCCFFEFFBF>FFIJJIIIHGGBHIJIJIIIGGGBEH?F
@2505478/1
gtcacggtctcaacaagttccgttttttggagaggcaactcagg
+2505478/1
??;DDADD=FFDHGHBHAC@?@AAADGGEG>DE=@G<DFGGE<F
@8296069/1
ctttatgtttttgtattcttcaatggttgctgctaaatcttcaagtacat
+8296069/1
CCCFFFFFHHHHHJJJJJJJJJJJJJHIJJJJJJJJJJJJJJJJIGHIIJ
@5793342/1
agcatactttatcgtaacggtcatttctttttcttgatctctttcattat
+5793342/1
CCCFFFFFHHHHHJHJJJJJIJJJJJJJJJJJJJJJFIJJJJJJJJJJIJ
@1464226/1
ctggtgatatcctcgggaaaattaatttttattaagaagccaaattgcac
+1464226/1
??@F?DADFFHHHGGBEC::EBGG<F>GEGGIHIIIIE9;DFG;@DAD@A
@910388/1
tgttgttgaccccatggttgtcgaggaggtccctgttgttccattgcttg
+910388/1
@@?DFBDDHFHHDGIIBG@FFHHE@EDFG:BGEDDDCGHHHFI<BFDAF@
@5795225/1
tcctttttttggatctgaagggcggtcccctcttttgggtggaatgtatg
+5795225/1
CCCFFFFFHHHHHIJJJJJJJJJJJJJJJJIJJJJHHHF?DDDEDDDEEE
@3600949/1
cgattggaaaaataatcagaataagaacggtattgctctgcagggaacgg
+3600949/1
CCCFFFFFHDHGHIIIIEGGHGIJIJIGEI?FHIIIJGIFEI3DDEHIGI
@5796018/1
gttgttgctgaggctgctgtggtctctgctgttgctgaggctgttgtggt
+5796018/1
CCCFFFFFHGGHHJJJJJJGHIHIJIJGIIIHIIJJIJJIIJIHIJEHIB
@4707043/1
ctcttctgttgtttcaattttggcagtatgcaaat
+4707043/1
@@@ADFDFHGHFHEAGGGEIIHIIIDC@<FAHE4C
@4707133/1
cccttatcaacatacagagcaccaagaaa
+4707133/1
?@@DDDDDFDHFH<CFHG>FF;:CFCFF;
@3601326/1
gtcacttcaaactgttgctcagcagctatctcttgtaggaactggactgc
+3601326/1
@@@FDDFDHHDDHIBHGH@BEF<FEFF<FG@?EAEFHEG>D@F9>?BGHC
@6769824/1
ctgataaattagaatcatcccatagcaaatggtatttggtaggacgtgct
+6769824/1
CCCFFFFFHHHHHJJJJJJJJJJJJJJJJJJJFIIJJJJIIJJJJJIJJJ
@5339012/1
tgttggtccattaatataaaatggttcaacttctttggtgtacagaaata
+5339012/1
@BBFFFFFHHHHHJJJJJJJJJJJHJJJJJJJJJJJJJHIJJJJJJJJJJ
@5339361/1
gcaacttaggttatgcgaagtacataactttctttgtatctgcatgaacg
+5339361/1
CCCFFFFFHHHHHJJJJIJIHHIJJJJJJJJJJJJJJJJJJJJJJJJJJJ
@7262902/1
gtcacttcaaactgttgctcagcagctatctcttgtaggaactggactgc
+7262902/1
CCCFFFFFHHHHHJIJJJJJJJJJJJJJJJJJJJJJJJJJJJJJJJJJJJ
@5340555/1
ctctgaccatggaggataattcctgaattatttcttgacgatgttgctga
+5340555/1
?BCFFFFFHHHHHJJIJJJJJJJJJJJJJJJJJJJJJJJJJJJIJJJJJJ
@263090/1
ggatactttaatctaatattatattgactaacaaaatatctttcaacagt
+263090/1
@@CF?DDD?D<FHGEBHGEHADI<B?>FEHE@GBEHJIJIFGCHC><BFD
@5341070/1
ctctatttcattgtgcattaatctatagaaaattttccaaacagtattta
+5341070/1
@@@FFFDDHFHHFCFDEHHIIGIGGJJGGDCHDFHBFHIGIIGHHIGHFH
@7263834/1
catcaactgagaggccaaactccttcaggcatgggtcactattaaagttg
+7263834/1
CCCFFFFFHHHHHJIJJJJJJIJJJIJIIIJJJJJGHGIIIJJJJIIHII
@7807211/1
atctgatgcctggtgcggaggctaccttgccgtaggaaataagaaagcaa
+7807211/1
CCCFFFFFHHHHHHIJJJIJJJJJJJJJJJJJHHJJIJJJJJJJJJJJII
@1466113/1
ccttgtcttacaggtaccggtctttctcgataatcaagtgtt
+1466113/1
@CCFDDDDFHHGHBEEGIJGIHG9<B<4??3?D<C?B9:??B
@4709611/1
agcatgttcttgcctttgttgctgctgtggtggttcttgcctttgcagct
+4709611/1
@@@DADFFFDB<DGH@<FFBACEHIHCE9CF18?1??CDEFG4B>GBFG;
@5799681/1
cttttattgaatagaataggaatgtcaggt
+5799681/1
@@@BB:D???A2<CF>??<C<:<<F@H4AF
@5341894/1
ctgcaattcttggttcaagatcattttaaactgtccttctgacacaccat
+5341894/1
CCCFFFFFHHHHHGIJJJJJJJJJJJJJJJJJJJJJJJJJJJJJJJJJJJ
@8301350/1
gttccattgcttgaggtctggtaattggagcggcttgtctaa
+8301350/1
@<@DDFFFGHDFGHHIFGHGIABFFHEEGGGBHIGI:F3?4?
@3055328/1
gtttcttcatttaaaaccgctgtgtctctttctttttttgttagactgat
+3055328/1
@B@FFFFFHHHD?HHGFEEGGJIIHGIGGHIEFHGJJJJGEEAGABBGAG
@3605075/1
tggaatgtatgacgatgatttgatatctatatttctcattttttctgcta
+3605075/1
@@@FDFFDFBFHHIGHIEEIH@EHEJHGIDEG@HHIGCHEGGJIGGCHI<
@4211514/1
atcgtcagtatcatcagcatcagattcttcttttttctttgta
+4211514/1
@@@FDFFFDAAFHIIJJF@GHIBE9@CEEGH>><DADDEHIBF
@6772830/1
caggtggaggtgaaaagaatgatcttccaactgtcacaaacctgttagca
+6772830/1
BBCFBDFFHHDFHJJJJJJJJJJJJJJJJJJJJJJJJJJJJJJJJJJJJI
@4710866/1
cttctttaagacactgactaaaatattgttcaagttcacgaggagtattc
+4710866/1
@CCFFFFFGFHFHJIIIGJHJIGIEIHGHIJIGIGIFGHHBDEDC?DEEG
@1467202/1
cccgattctatttcttggtcatcagtttgagatactgtaatgcattgtag
+1467202/1
@@@FDADFAFFFDIIFGG<IAH?FGGGIBHE<9CFFGCDCDGGC<CFBF<
@5801822/1
ctcatattgatcgtcaaatgaaacatacctcatacgactctaattgtaaa
+5801822/1
CCCFFFFFHHHHHIJJJJJJJJJJJJJJJJJJJJJJJJJJJJJJJJJJJJ
@1467487/1
cgctaatttaaaaattgaatagtttttatgaaatgagtcagaattttcgt
+1467487/1
C@CFFFFFHGFFHIIHGCCGHGC>DHCCHCIJEHI>HG<?<DDGCHIJDD
@5802346/1
ctccagcaacagattcaaaaacatcacctagtgcttttggtacctctaca
+5802346/1
CCCFFFFFHHHHGJJJJJJIIIJJJJJJJJJHIJJJIJIGIIIIJJJJJJ
@913955/1
cattaatctatagaaaattttccaaacagtatttagagactttccactat
+913955/1
CCCFFFFDHFHHHIJJGIIJJJJJIJJIIHGGIIGGJJIGI@CGGCHIIJ
@5343284/1
cttcgcagcctcttgttttgcttctttttttgacctacccttgccgatag
+5343284/1
;@@D?<D<DF?BDGBHIIIIEIGDHIGEGB@@G<D?FB9?8C=<FAH@::
@8303095/1
ccttctgaaacaccatctcgatacaaaataattctatgaggcttgtagcc
+8303095/1
CCCFFFFFHHHHHJJJJJJJJJJJJJIJJJJJJJJJJJIIJIJJJJGIIJ
@8303364/1
gggccttaactttagtgaactggtcatcaactgagaggccaaactccttc
+8303364/1
CCCFFFFFDHHHHGIEHIJIJJIJJIJJJJIJJIIGHIIIJJEIJJJJJI
@1468298/1
ccaagatcaattactctaccaggtggagg
+1468298/1
<@?B:;?D??D?BGGGDFGGI@C:CD28C
@7265927/1
cttcctcctcatagttccacaatgagtaatttcaatttttaatcctttta
+7265927/1
CCCFFFFFHHHHHJIJJJJJJJJJJJFJIJIJJJJJJJJJJJJJJJJJJJ
@2003744/1
accagtttgcaaagggaagcgagcttgctgttgttgctgctgctgctgtt
+2003744/1
@CCFFDBDHFHHDH@F9DGGI?FGIEIGGGGEHGGGEHGHGBGBHEGGFH
@268301/1
ctccttcaggcatgggtcactattaaagttgatttgtcttatcgacttg
+268301/1
@@?DDDFFHHAFHGD;:CFBBCDHIHII<A<FCG@DEHIII4?D=FCGC
@2004904/1
gcctataagaacaatgagtaagagcttgcaagaggtaacttctgtcttga
+2004904/1
;??D=DDDHFDD8:CFCFCHIIIGIGG@C?BF9?E?C4:DEHEGIFBE>F
@7268088/1
gctccctttttgcagcttcttcaagagggatgggctctgaaggttgtatt
+7268088/1
CCCFFFFFHHHHHJJJJJJJJJJJJHJJJIJJJJJJJJJIJJJHIIGHJJ
@4714522/1
ctccaaaattgtaaatccaggaacttcccagtcatcaggaataaagtcat
+4714522/1
@@CFFFFFHHHDHIJJJIJJJJIJJIHJJJIIIGIJIGIGIG9FADDBGH
@8305580/1
catcgcacaacaaacacttggggagttaaatcaacatcagctgagatata
+8305580/1
CCCFFFFFHHHHHJJJJJJJJJJIIIIJJJJJJJJJJJJJJJJJJJJJJJ
@6267833/1
cgtgcagtatgttttccaacagtcataataaattcattagactgtcgatg
+6267833/1
@@?DDDDDFHDACFHGIJJIJIFHIIGGIJJJIJJGHHDHCGIGHIIJJI
@3610292/1
gcgacaatttgttctcttctgttgtttcaattttggcagtatgcaa
+3610292/1
@@@FFFFFGGHDHIJJGHJFIEHGIGIHFIIIJIHEGBDCF??F<D
@918566/1
cttctctgcactgtgacagtcttcaagcactgagttagaataccaacctg
+918566/1
CCCFFFFFFDHHGEGIJJJHJEEHGJIJIIE>FHEHGIJJIIJH<GG6FH
@7811413/1
taataattaaatgaaaaatgaaataggttaaaatcactttttaacaattc
+7811413/1
CCCFFFFFHHHHHJJJJJJJJIJJJJJJIJJJJJJJIIJJJJJJJIIJJG
@3063020/1
ctcttgttttgcttctttttttgacctacccttgccgatagcaataaggc
+3063020/1
@@BFFFDDHG?FFIBHGIIIJIBEIJIGHIIEGHCHIIGHAGGE>=FEA;
@3063221/1
tctgtctccatactctggctgccgaatgccacaattggtaagtgaatttc
+3063221/1
@@@FDFFFHGGHHIJJGHEHBGHE@EDEGIIGG;FGGI?<DGDHGGIJJH
@1470652/1
ctccagcaggtgggtgagtaacatcagctccgagaaatattacaggttcg
+1470652/1
CCCFFFFFHHFDHJHIIJIHGJJEHGEHEIJJIIGIIGIGGGGEHDFHEG
@6777478/1
gggcttactaagggagttttcttgatcattttcgtttacccagagaggaa
+6777478/1
CCCFFFFFHGGHHJIJAGHJJJJJIJIHIIJJJGJIJJJJJIJIIHIJGI
@5805163/1
cctgaattatttcttgacgatgttgctgaactctaacagtagcagcatat
+5805163/1
CCCFFFFFHHHHHJJJIJJJJJJJJJJJJJJJJJJJJJJHJJJJJJIJJJ
@5805239/1
ctaatattgatgttttattttcagtataccttataccgctatcatcctgg
+5805239/1
@@@DFFFFGHGGFGIJJJJJIGGJFCIIJJJIGIJJIGIJB@>FHIHIIG
@271710/1
cattagttgaagtcccagccctcagataatcccatatcat
+271710/1
@@@DD;=A?<FF<EEEF@GGGIIIEGH9HGECCF@HE4:C
@6269016/1
ctggaatacaggtcatgtcagattgtagttaagcatggacaaggactgca
+6269016/1
CCCFFFFFHHHHHHIJJJJJJJJJJHJJJJJJJJJJJJJJJJJJJJJJJJ
@4716613/1
ctgtgttgttctttttctattttcttggctttgagatacctacgcc
+4716613/1
@@@DD;DBCFFHGGHH9EFIGIFEFD>E39AGH4?3CFGG<@FBG0
@5348677/1
gtcctcctgccactcatcataatgaacaatatcttcttttggattagtag
+5348677/1
CCCFFFFDHHHHHGIJIIJJJJJJJIJJJJJJIIIIIIJJJIIIJGIGFF
@920617/1
cacagtattcttgtagtgctccaatcg
+920617/1
@C@7DABBDH8DBEEEGHIIIIEICH7
@3065510/1
cttaatttcatttacctttggcacattgcagttgctatcatacattctta
+3065510/1
CCCFFFDDHHDFDGHIJI@HHGCHIJDEGGIGCGE4CGGJ@GFH@AGFG9
@6778260/1
gcactggttacaggagatactggttgttgttgaggtggtagttgagtttg
+6778260/1
CCCFFFFEHHHHHJJJGIJJIJJFHIHIJIJJJJJCHH?GHFIIGIHIJJ
@3066227/1
tctaactacttcaataagccgaagcactttaggtgaagaatatttataaa
+3066227/1
@@CFFDFDHHHGFCICHGGIG6EGGGGGJJE<CF>DF>93DG9FHGIIGG
@7273032/1
gacactccaatagtacttcttttgtgtgagcattaaatcttaaaat
+7273032/1
CCCFFF;DHHHHHGIJJJJJJJJJJJJJJJJJJJJJJJJJJJJJJJ
@4717963/1
gcttggattgcctcctgcggaccattagttgaagtcc
+4717963/1
CC@FFFAEG3CFHGFGBEHIJIGH@HE@4BFDEIB>B
@4218066/1
ctccttccaaaaaaatacagcaagtct
+4218066/1
?=?DDD?DDCFFD:EFA<ABG3CF:CD
@923697/1
ctcaacaagttccgttttttggagaggcaactcaggataactatagaggt
+923697/1
@@@DFED?DFHDFHGGIBCHGIGE>DGHEHIIDDC9DHICHCGIFFCGD3
@3615797/1
ctttcctttaaagtaaacagcaacagtatata
+3615797/1
?@@D?DDDHF?BHB:C??FGIGE9GGGGI@AH
@5806989/1
caagatagaacccaattctggcccaagaggagagcttttattgaatagaa
+5806989/1
CCCFFFFFHHHHHJJJJJJJJJJJJJJJJJJJJJJJJJJJJJJJJJJJIJ
@3068036/1
ctccatactccttgtcttacaggtaccggtctttctcgataatcaagtgt
+3068036/1
@@@FFFFDFHHHHFIJJIFDIII>BHEBHFFB@?BFGHIHIIJI9<D<<?
@925100/1
ctggaacatagttttaaactgacttgaacttcaccagatctagtaaatat
+925100/1
@@CDDFADHF>D>GHGIJGEHGGIFDIGIA@BEF3?FCFBDBFGH>FGHI
@925113/1
ggtggttcttgcctttgcagctgttgtggtggttgttgcctctgttgctg
+925113/1
@@?DDDDFGD?DHIJJBHHHFFHFGHHGGFHA?FFDF3BDAEBFFHCFB8
@7815046/1
ccataattcagaaagaatatacacaacaggcaactctgtactggtgatat
+7815046/1
CCCFFFFFHHHHHJJJJJJJJJJJJJJJJJJJJJJJJJIJJJJJFHIJJJ
@7274912/1
gttgctggtcactgggttgttgcctaacaggaggtgcactggttacagga
+7274912/1
CCCFFFFFHHHHHJJJHIJJJJJJJJJJJJJIJJCFHIJJJJHIJJJJJG
@2523256/1
gttcaacaaatctcttaatgatatcagtcagcttacaagccttagtaagc
+2523256/1
@BCFFFFFBHHDHGGHGJJJGGGJIIEJGGGEB@FHIGAEHGIJGAE<BG
@5351762/1
tggtaacaaatctttgaataacttcagctaggccaggtgaaagataccgg
+5351762/1
@B@BDFFFGHHHHJJJIJIJIJJJIJGIJJIGJJJJJCGHIJJGGHIJJJ
@6275707/1
cagtaggtaaaaagattattgtattttcttttagaactctttcaaagagt
+6275707/1
@@CDDFFDHHHGHIIIIJJJJHIJJJJJIJJJJJIJJJIJJJIJJJJJJG
@6783308/1
ctggagctcatcaagcttcggtccgactgatgatttgaggttcttgtgga
+6783308/1
CCCFFFFFHHHHHJJJJJJJJIJJJJJJJJJJJJJJJJJJHHJJJJJJJJ
@2526664/1
gataaattagaatcatcccatagcaaatg
+2526664/1
@@@FFDFFGHHHFEFGEGIJJ;B@HHIII
@3073666/1
atggtttcaatgatttccctgttgaccttacggggacacttatcaggttg
+3073666/1
@@CF?DDDFHFDHIIDGAGHFH>AHCFHGGIIDAEFGIIIGIIBGEHGDH
@3623113/1
caacaaatctcttaatgatatcagtcagcttacaagccttagtaagcata
+3623113/1
@CCDFFFFHHHHHGGHG<DJHGIJGIICHIDHHHIIF1CCCGGCHGIHJI
@8315402/1
ggtgcactggttacaggagatactggttgttgttgaggtggtagttgagt
+8315402/1
@B@DFFFFGDHHHIIIGIIIGIJIJJHHIFHIJJIIJIBDHFHIFIIGH?
@6785386/1
agttgaagataacatacaattttaattttattattctcaatgatttcctc
+6785386/1
?@8DDD?DFHFDHEHGEGGIIIGIIIIIIGGHIIGCEHBFHHICHGIIGG
@1476916/1
cttctctgcactgtgacagtcttcaagcactgagttagaataccaacctg
+1476916/1
<@@FFFFFFFFFF<EE<FH?<CCHHHHEEFHCGC@F9GHGE@FCDGEGHE
@5353331/1
ggggcttatagctactgcataagacagatgaaattctggattgttccaac
+5353331/1
CCCFFFFFHHHHHJJJJJJJJJJJJJJJJJJJJJJJJJJJJJJJJJJJJJ
@5812078/1
cttcacactcatcaagaacttggtaaactcttagatcttcattttgttgc
+5812078/1
CCCFFFFFHHHHHJJJJJJJJJJHJJJJJJJJJJJJJJJJJJJJJJJJJJ
@3624750/1
cactattaaagttgatttgtcttatcgacttgacaattttttcttttctt
+3624750/1
@@@FFFFDBFHF>GEGIIEIHIGGGJDIJJJGI@FHGIJJJIGBGGIHHJ
@7823671/1
ttcttcttgaagttggttcagctgtagtctgtctgcatctgtatatgccc
+7823671/1
CCCFFFFFHHHHHIJJEHIIJJJJHHIGIJJJJJ@GGIJJJJJJJJJJJJ
@4225931/1
gccgtgtttggtagaagcaggatgacactt
+4225931/1
@@@DDD;DBBHFFHIIFI9EFEHEHC@@EG
@1478407/1
cacgatttcggcagcttttacctcattttcactcagaagaaataatatct
+1478407/1
@@@DDFFFFDHHFBG3AF>FA@9?FG@GHGIIEC9G9BFCHH>FBEGGHH
@1479517/1
agcatcttctctaactgtcctttgaggtgcaaaacaagcgatcgccc
+1479517/1
@C@DBDDAHHGHGIFIJGDGCHGIIG>EFHGIEGEGCHJIG3BFHGI
@8319188/1
caaccatttggtatattcatcctcttaaaataaaagaataatagctagct
+8319188/1
CCCFFFFFHHHHHJJJJIJJJIJJJJJJJJJJJJJIJJJJJJJIJJJJJJ
@933192/1
ctgggctacagatatctagaggttctgtatttcctgtgatcttgtctaag
+933192/1
@@@FBDFFHHHGHJEII@A@EICCHHIIHIJIIIIIIJIJIJJJ>FEGGI
@1481450/1
gataaattagaatcatcccatagcaaatgg
+1481450/1
C@@FFFFFHGHHGJICGHIGGHIJEDE<>>
@3628384/1
atctctctcagatgaatctgaactgtctcttctatgtctaggtttcctac
+3628384/1
@@@FFFDDHFFFDHIGBCHJHHIIJ<><CHHIDFCHB<EBF319?HIJGE
@1481746/1
tttgaattcataagttggttgttttttaagtgcatgttgaacatattcat
+1481746/1
@@@D=BEFDFHB?GBEG9CGC@C@EHIC<BD4?B>GBGCFF>D<4<<D<F
@5816639/1
gtcaagagcttggattgcctcctgcggaccattagttgaagttccagccc
+5816639/1
@CCFDDFFGHGDFIIIGGIIIGIIIGGD@@GFHHGHHD@GHIGEEDBBFF
@5816688/1
gtaattgcgataaggtttttcaggattgatagatacatcataatgatgaa
+5816688/1
CCCFFFFFHHHHHJJFHIJJJJJJJIJJJJJJJJJJJJJJJJJJJJJJJJ
@2026970/1
ctctgctgttgctgttgttgctgaggctgctgtggtctct
+2026970/1
@@@DDDDDHFFFD@DHII9EHE9:FEFH@?@DEB39CF94
@5817246/1
cctgcaccgatgcaattaatactcatcttctttactaaaaggctacacaa
+5817246/1
@C@FFFFFDDHFFGHJJGIJIIJIJJJJJIIJIDFHIGIJIGGJIJIIJI
@4229976/1
gaggaatttgtttgtgattttttattgtatcccaatcaattatgatactg
+4229976/1
@@@DFDFDHHHHGJAEFHGHG<EHGH>FFGIGIIIFIIBFIJIEDIEEGH
@2532013/1
cattagcagagctcgctactaaggcctt
+2532013/1
@@CFDFFFF?FBC:CEBGG>HHC;?@<9
@4230453/1
ccaagttcctatttccatccagtcacccttatctttatcatcttcttcat
+4230453/1
CCCFDDDDHHBFBGIGIJEIIIEHIIEIJJ@HIJJJJIIFIIGIFIJIIG
@7826398/1
ctcatgttataacattatgcagttcattacctaagatatttgttatgatc
+7826398/1
CCCFFFFFHHHHHJJJJJJJJJJJJJJJJJJJJJJJJJJJJJJJIIJJJJ
@2027978/1
atttctggctcacctccttccattgttctcaatgtaagacagcattgttg
+2027978/1
@@@FF?DD>CF>CFG@9FHHHGIGGGGIIHHCBG<FGCGEGEG>>@D?BB
@4231081/1
tttgaattcataagttggttgttttttaagtgcatgttgaacatattcat
+4231081/1
BCCDDEFFHHHHGIIGIJFFHHIIJJIIJJGGGGGHHGGGICHGIHIIIG
@3631550/1
gcagcattaagtcttctctgcactgtgacagtcttcaagcactgagttag
+3631550/1
@@@DFFFFDDHFHIIGGIIGIJJGJ<FHGHCHHIIIEIJIIIJGGGF?@B
@7827045/1
ctctcaccaaataccttcttttgtcccagtctatacagtttcaaattact
+7827045/1
@@@DDDDDFHHFGJGGEIIIGGGFHHJCH?FFEIIEGGFHIJGGIJICDF
@4231389/1
tgttggtccattaatataaaatggttca
+4231389/1
@@CFFF?DBF>HDEHIJGBHHGIIC@EH
@5357553/1
gcctcttgttttgcttctttttttgacctacccttgccgatagcaataag
+5357553/1
CCCFFFFFHHHHHJJJJJJJJJJJJJJJJJJJJJJJJJJJJJJJJJJJJJ
@6790642/1
tagctttcttaaatctggttctctaatcatctgattagtagtaacgattc
+6790642/1
CCCFFFFFHHHHHJJJJJIJJJJJJJJJJJJJJJJJJJIIJJJJJJJJJJ
@5818076/1
ctctgctgttgttgctgctgctgttgttgttgctgctgttgttgttgttg
+5818076/1
CCCFFFFFHHHFHIJJIJIJJJGIIJGIIJJIIJJIJJJJJGGHHIIHHE
@2533156/1
accttaacttgcattaaatcacatcacattaccacatttctca
+2533156/1
@@@DDFFDDDHDHIIEGB><EFHIIEIECHH<<EFE@@EHIIG
@2533171/1
ctgtagtttcgtcctatacctttgaatgtccctttgccaaatactt
+2533171/1
@CCDFDDFFGHFHIJIIEIIIJGGCHHIAHGEEHICHFGF@FHGGJ
@2533368/1
attagcagagctcgctactaaggccttcaagatagaacccaattctggcc
+2533368/1
@@@DDDDDDDHFFIH1<CFHIIDGCHIIFIGI>GIGGGCDCD@F<4?<3B
@8326327/1
cttggctttgccgcttgttgctgtacttgaggctgagatgaaggtggtct
+8326327/1
CCCFFFFFHHHHHJIJJIJJJJJHIJJJJJJJJJJIJJJJJJJJBGHFHI
@3081083/1
cccgattctatttcttggtcatcagtttg
+3081083/1
?@@;:ADD?FH<BA?<@B3AFE@HG@CG<
@3633404/1
gtttccttatcagtaatctcgaatctattatctcttgg
+3633404/1
BB@DBDDFFDHHFEGGEIJJIEIJJCEGIIIEIJDHIE
@3633888/1
ctcgtgagccaacagtaagacatggtagatgaggatactttaatctaata
+3633888/1
@CCFFFF=DFBDFGHEGDGEA?FD3C>FCHFGACGGEG<G?D@DF>DH<F
@290831/1
cttagattagagttgttatttatcttaaataatttacttgattgttaagc
+290831/1
CC@DFDFFHGFHBEBCF4CHEEHGIB4C@<C?EGD<EHB<GGFEFHIIHA
@2534346/1
ctaggaccagtttgcaaagggaagcgagcttgctgttgttgctgctgctg
+2534346/1
@@CDFFFFGHGHGJJJIIICGHIGGI7FBH39DHHGIIIEHIIGGIIC>B
@6285681/1
cctcttttaccattgtacgagtttg
+6285681/1
?<??D?DDFA??F4<CFEH@6ACH<
@5358922/1
ctggttgagagtaattcgtcgcgcattctgttgtatatttatgctcactt
+5358922/1
BCCFDFFFHHHFFIJJJJJJJJJJJJJJJJJJJIJJJJJJJJJJJJIJJJ
@292158/1
ctcttctcttggtgttcaacaaatctcttaatgatatcagtcagcttaca
+292158/1
C@CFFDDFBHBHFAGGHGEHHHIGHJJJGIHDIGCFFH@GIB@AFHGB>D
@5822120/1
gtcctgttggtccattaatataaaatggttcaacttctttggtgtac
+5822120/1
CCCFFFFFHHHHHJJJJJJJJJJJJJJJHIJJJJJJJJJJJJHIIJJ
@8329941/1
gtccttctgacacaccatctctgtaaaagaggatagcttgaggcttatac
+8329941/1
B@BFFFFDGHHHHJIFHHIHHHHHHIIIIJJIJJIIJIGGIHIIHIGGII
@8329985/1
cggtctttctcgataatcaagtgttggtgcattcataattcgggccttaa
+8329985/1
CCCFFFFFHHHHHJJJJJJJIHHJGJJHJI?CGIJJIHHIJJJJJJJJJJ
@2032696/1
tgacaattttttcttttcttctttctgtatcaactgcagcctcttttacc
+2032696/1
@@@FDADFHHF?>GIDGI9EDECHIJJIGIIGDEFHHIGI=DGGDHD>GH
@6287671/1
cgtcgggacttgaaaagaaagaccttcccactggggtgtatgtcattgag
+6287671/1
@@@FBADDHHDHFHGGHAGGECHIIFECDHIIIGIIDGGFHICFCHHEEI
@3084143/1
ctcgcaacttaggttatgcgaagtacataactttctttgtatctgca
+3084143/1
@@CFDDADHHF4CA@CG<EHHBH@EE>:D?FGD9BA?G>9?BDG??F
@943315/1
ctcatacgactctaattgtaaaaatgttatccatttttgggttaataacg
+943315/1
@@@D?:=DDFFF?AEEGE3AHHI3CABEHECEF>B>FFFIF?DBD9BDFF
@3085014/1
gctgttgtggtctctgctgttgctgaggctgctgtggtctctgctgttg
+3085014/1
C@CFFFFDHGHDFHGIJIC4CFH@A<BFB?EFG@FGG>DDHAEGGE<99
@6795346/1
cactaatgtctcttcaaaatcttcttcatcacgtcgtctttttttaccaa
+6795346/1
@@@DDDDDADFHHHIGHIDFFHIIIIIIJJJJJFHIJIJJJIIJIIGGGG
@1490602/1
gccaccggtacttttgtaaaacattatcaaaagttctctgaccatggagg
+1490602/1
1;;?ADDAFFFDAHIAHG9EH>A?<9C4CECBGH9:CABBFGGFGBADF=
@6795431/1
caactaacaatgggccacaactcatattgatcgtcaaatgaaacatacct
+6795431/1
CCCFFFFFHHHHHJJJJJJJJJJJJJJJJJJJJJIJJJJJJJJJJJJJJJ
@5824519/1
ccataataagtctaaatagaccttcaggg
+5824519/1
@@@DDDDDFAHDFGDHD?FHBFGHE<A9D
@5824527/1
cgtggaagtaagaggtctttcatttaatgttttttgaaaagcctcacttg
+5824527/1
CC@FFFFFHHHHHJJAFHHIJJJJJJJJIIJJJJJJJIJJJDGIJJJJJI
@294414/1
cattaaatcacacacattaccacatttctcaaattcagtcttgaaatatt
+294414/1
CC@FFFFFHHHHHHI@HIJJJIIJBGCHHIJI@GEFGIIGGIIGGAHGIE
@294448/1
ggatgatggtgttgcctgtctgctatttgatttagcataagaaaagatct
+294448/1
@@@DDBD?ACFH<F9FGHHH9FAF<FHIDGCDD4<FFHHE<GGGGGFGEC
@294642/1
attcacttactttttaccagtcccttcagttaaaatgctttaactgacaa
+294642/1
@@@FFFFFDBFHHGIDEDHHFHHHBHGEHBHGHG4EGHGFIJIIG9BFHH
@945765/1
gtcgctttatgcaaataaattggcatcccacttttatgaatgattttgat
+945765/1
<?@DFFFFFFD8DGIJJEEIGGIIC@FCE@?CFGGEGAFF@H@BGEFAE@
@7294941/1
ggccaatagctgtgggttatatggtgattgatgccattcaactttgcatt
+7294941/1
@@BFFFFFGHHHHIIICEHHIJIICBFHIICIIGHDHIGIIIIJIC@HIJ
@946242/1
gtcctgttggtccattaatataaaatggttcaacttctttggtgtac
+946242/1
@C<DFDB8BFHBFHGGIJJGEGIGIHG>C<FHIIHHI9?FACHHGGH
@6797831/1
ctccaaaattgtaaatccaggaacttcccagtcatcaggaataaagtcat
+6797831/1
CCCFFFFFHHHHHJJJJJJJJJJJJJJIJJJJJJJJJJJIJJJJJJIJJJ
@3638205/1
cttcattttcagctctggctattttagcatggaatgtaatctccaagttg
+3638205/1
CCCFFFFFHGGHFGIJIJJJIGIJJIGGJGIGIJJFGFGEIGIIG>DF@D
@7831458/1
ctgggaatcctttgtgagccacatcaatgttaaggaatggtttccaacca
+7831458/1
CCCFFFFFHHHHHJHIIJIJJJIIIIJIJIJJJIEGGIJJHIJIGIJJBH
@2034727/1
ataaattagaatcatcccatagcaaatggtatttggtaggacgtgctgta
+2034727/1
@<@DDDDA?BDABGIGGHG@D3AEHFHICFHF>FHGG4?D?DBDGICHGH
@4735507/1
gctgttgttgctgaggctgctgtggtctctgctgttgc
+4735507/1
@@@DDDFDFFFHDH?GHGIIG>AEGCHIIJ<EBH?@?<
@4239272/1
gttgctggtcactgggttgttgcctaacaggaggtgcactggttacagga
+4239272/1
@?@7DD8?BFBDF>3DEG:@:?DFBB3C@GHEDF?DB>DHG9?BF>FGIG
@3087279/1
ggtttccttatcagtaatctcgaatctattatctcttgg
+3087279/1
<?@DF;DD8<DDD4:CAD4A?EBB<GFFHGEHG9FH<E3
@6292553/1
cctgcaccgatgcaattaatactcatcttctttactaaaaggctacacaa
+6292553/1
CC@FFFEDHFHHHJJJJJJIJIJJJJJJJJJJJJJJJIJJJJIJJJJJJJ
@295994/1
caacaacagcagcagcaacaacagcagagacca
+295994/1
CCCFFFFFFBFHFEBHIBHHIJIJIJGGHGGHI
@6799795/1
cttcattttgttgccttaatctagccacttcagccttatgcctctcaaac
+6799795/1
CCCFFFFFHHHHHJJJIGIJJJJJJJJJJJJJJJJJJJJJJJJJJJJJJJ
@4241539/1
gcaggaaatcgatttttgaaacacctctgtcgaacag
+4241539/1
@=<BDA;3CBFF;EHII1A:A?FDGGB??C<D3?:D;
@297614/1
ctgtctataaaaatacaagaattcctaattggt
+297614/1
CCCFFFFFHFH<FHGIIJJJJJJIJIJIIIJIH
@6800018/1
ctggatacgtaaccaccattcctttaacttcatcaacaagtttttgccac
+6800018/1
CCCFFFFFHHHHHJJJJJJJJIJJJJJJJJJJJJJJJJJJHIJJJJJJJJ
@3089997/1
cctgaatccttagaattcaaaaattcaaacttaaatt
+3089997/1
@@@FABD>FHHHGG>FD>DBH@ACBECFHIIIDG>@<
@1496333/1
gtcccttcagttaatatgctttaact
+1496333/1
?@?DADDDHBFAD?C4CF>EC4CCCD
@2036132/1
tcacaactaacaatgggccacaactcatattgatcgtcaaatgaaacata
+2036132/1
CCCFFFFFHHHGDGJEBHIIIJIJJJIGEHGIIJ@HIHGJIIGIJIJGII
@4243356/1
ctttggctttaacctcataactaaaacagggttcatgagttccactttca
+4243356/1
B@@FFFFFFGGHHJJJJJGGGGGAHBHFHJJFHIHGHIGGCHIIIJJJIF
@950919/1
gtacgctcaaacatgcaaatgtgacattattgactaaggccgatctgagg
+950919/1
@@@FFFFDH?HHFIEIJGJGIAAGEIJJGIJDIGDHEHIJIJDHIJEIIJ
@6296217/1
gagcatcattcattttcttcattgtaacttggcccgcaacaattgtacac
+6296217/1
CCCFFFFFHHHHHJJJJJJJJJJJJJJJJJJJJJJJJGJJJIJJJJJJJJ
@4736799/1
ggcctacgtggacaggtgaacatgggcaaatctggaggttgatgaggagg
+4736799/1
CCCFFFFFH?FFFGIJGHIIIHIIBHE>FGGIIJJH3B:BGGH<DFEBHI
@6801343/1
gctgctgctgctgttgttgttgttgaccccatggttgtcgaggaggtccc
+6801343/1
CCCFFFFFHHGHHIJJIJJJJJGIJJJJJJJJJJHIIIJJIIJGHJBFHI
@1498182/1
ggccattatcgcatcatacggaatctgccgagtccttccttctagtgctt
+1498182/1
@@@FDDDBFHHFDFFFHI@H=FHGIG?9@8CFHIDGGGGDGHFHGGI<C4
@3091590/1
ctttttgaattgaaatcacctgctccaggtaatggaaaatcctgaggagc
+3091590/1
CCCFFFFAHFDHHJJJJJIG<HIJJGJJB:CDE?CD<:DFG0:BG@7D?;
@3091609/1
gtcactattaaagttgatttgtcttatcgacttgacaattttttcttttc
+3091609/1
CCCFFEDFHFHDHIGH@GGIGGGDGH>HECFH7CE?EGH>DDF8FGHAC?
@6802019/1
tcttcacttcagcataaactggagtttttcccggaagcaccaccacaaca
+6802019/1
@BCFFFFFHHHHHJJJJJJJJJIJFGIJJJJJJJJJJJJJJJJJJJJJJJ
@6297932/1
atattttttaaggaagtaagtgcaggggaacgagaaccaatttctttttt
+6297932/1
CCCFFFFFHHHHHIJJIIJJIIJJJJJJJJJJJJIJJJJJJJJJJJJJJJ
@1499187/1
gctaacctcttggcaatttttttcgatttgccagtacctatttctttgtg
+1499187/1
CCCFFFFFHGGGHJGIGJIIIIHIGECGD?BFGIHEHIJGEFGGIJJGDC
@3093515/1
ctgctgtggtctctgctgttgttgttgttgctgaggc
+3093515/1
@@@DDFDDDFABFHGID><C>FCGHA9E9;BGGII=?
@8338569/1
ggagttttcttgatcattttcgtttacccagagag
+8338569/1
?@<DADDFHHFHFEGGFHHGHGGIIIJJ;9;:31?
@3094561/1
ggctccttgaatgaatttttcattcctccatactccttgtc
+3094561/1
@@@FFFADFBHBFGGIGBIII94C@?FH9CEBC>>?EC??<
@5831753/1
gtcgtctttttttaccaaaccggtattttccccttggcaacaaacagttg
+5831753/1
CCCFFFFFHHHHHJGGIHGIGJJFHIIIJJJIJJJJJJIIJJJJJJJJJI
@952440/1
cttggtcatcagtttgagatactgtaatgcattgtaggccgcacatgttt
+952440/1
CCCFFADEFFHFHGGIGIHEIBHGHGIHGICHGEDHEGHGGI686FGB@B
@4247445/1
ctcgaggtggctgcagtttccatatcatattatacctgaaggcttttggg
+4247445/1
B@@FFFFDHHFGHIEHEFIJJIIIIJIJJJJIJJIIJIJGGIJIJJJIIJ
@302828/1
ctcagagctaccttggcagctgctaattttgcttggtgtttgttttctcc
+302828/1
BC@FFFFFHHHHDGGIJJJIJIJJJJJJJJG<EHGGFBFHGIHGIIGEGC
@7836648/1
gttgctgctgtggtggttcttgcctttgcagctgttgtggtggttgttgc
+7836648/1
CBCFFFFFHHHHHFGIFGHJJJJJJJJJJIIJJJIJJHIIBGIFHIHIJI
@3096201/1
gtctctttctttttttgttagactgatttgatagagcacggaaggtgg
+3096201/1
@@@DDDDD<FHFFE@G?E3FHEBBF>DHF?D<C?<DDDGHIEGGG=<;
@3096422/1
ccctgaactaggcaatgaagttcctgcaggaggtataaacaaaccta
+3096422/1
CCCDDFFFFD8CDGIIBHGEEFGGH<CGGEHIGFHHHCHHJGIIDEG
@2542757/1
ggcggttgttgccactgctgttgttgaggctg
+2542757/1
@<@DFDFDHHGBHHHIIGIEAFAAG9EHGGB@
@7303084/1
gtggcttttcagccctagccctttggcccctcttaaccag
+7303084/1
CCCFFFFFHHHHHJJJJJJJJJJJJJJJJJJJJJJJJJII
@7303145/1
ggtccctgttgttccattgcttgaggtctggtaattggagcggcttgtct
+7303145/1
CCBFFFFFHHHHHJJJJJJJJJJIJJHGIJJFHIJJJJJJJJJJJJ:B8=
@8341580/1
cacgagacaacgtgatataactatgaagaatcatgtgataaaaaatagca
+8341580/1
CCCFFFFFHHHHFIJJJIJIJIJJIJJJJJJJJJJIJJJIJJJJIJJJIJ
@7836985/1
tgccgatagcaataaggcctttggctttaacctcataactaaaacagggt
+7836985/1
CCCFFFFFHHHHHJJJJJJJJJJJJJJJJJJJJJJJJJJJJJJJJJJJJG
@3646086/1
cacttcaccaacattcatgaataatggaaaatcacatagcttcggccact
+3646086/1
CCCFFDDFF8DFHIGIIIJJBGGGIGIIJIIIIIIIIIHJGECGHIBHEG
@1501987/1
ctcttgttttgcttctttttttgacctacccttgccgatag
+1501987/1
@@<DDDDD;:DFFG<CFEHGFDEEFHGIGGGI33<;DFA@0
@2543749/1
gtcagcttacaagccttagtaagcataaatttatggaagccataccgtac
+2543749/1
@@@FD?;DHDFDHBEEGBHFHG@A@CHGCIGBEIIGHIGGGHGB?B@FEB
@5375209/1
tgaatctgttttcaacgaagattataccacataaattgtcggcatcatca
+5375209/1
CCCFFFFFHHHHHJJJJJJJJJJJJJJJJJJJJJJJJJJJJJJJJJJJJH
@3646608/1
gttgctgctgctgctgttgttgttgttgaccccatggttgtcgaggaggt
+3646608/1
@B@FFFFFHFHFHIAEIJJJEGEGHGJIGIGGCFBFHGGGHIIIIDDGBF
@2544133/1
atcggttcttcttcttttttccacgtgaaatctttaggctgcagctcaac
+2544133/1
@@CFDDDDDFFHHIGIJJIIGIGIIHIHECEHGHGI<BGEHDGB>3DAEB
@8344807/1
ctagaatcccacatggcaggaagttttctcgcaacttaggttatgcgaag
+8344807/1
CCCFFFFFHHGHHJJJJJJJJJJGHJJJJJJJJJJJJJJJHHJJJJJJJJ
@5836098/1
taggaaataagaaagcaagagaaggaagtgaggtacacagttgcagtcct
+5836098/1
CCCFFFFFHHHHHJJJJJJJJJJJJJJJGIJJJGFHIJJJJJJJJJIIJJ
@2040973/1
atcatttttagattttcctgcaccgatgcaattaatactcatcttct
+2040973/1
@@@DDFFFGHFD>HHIIGJJEACFGF<FHJIJIJGGIJICGG>FHGI
@6304255/1
cttgaatcatctgattcgcagtcagagctatagtagttgaatggctggtt
+6304255/1
CCCFFFFFHHHHHJJJJJJJJIIJJJJJJJJJJJJJJJJJIJJJJJJJBF
@8346704/1
atggaatttcataaacaactttcaaatccttaatatacgcaacaaagctt
+8346704/1
CCCFFFFFHHHHHJJJJJJJJJJJJJJJJJJJJJJJJJJJJJJJJJJJJJ
@4746408/1
ctggaacatagttttaaactgacttgaacttcaccagatctagtaaat
+4746408/1
<@@DD>DDAHHAFHGAAGHFEECHGG3AAHE<EHF<C:D?FDD9C<?B
@2042643/1
aaaacgccaataattgttctttcatgatactctcaagatccctgattact
+2042643/1
@@@FFFFFDHBFHEIIHIGIHIGGFHIJFHIJIGGIEGGHBHGIJCF@FC
@958888/1
gctgaggctgctgtggtctctgctgtt
+958888/1
?<?DFFDDFDC?FC@><CAHE<C<DDD
@8348782/1
gggggagttaaatcaacatcagctgagatatactcatattgaggata
+8348782/1
CCCFFFFFHHHHHJJJJJJJJJJJJIJJJJJJJJJJJJJJIIJJJJJ
@6810468/1
tggtgttcaacaaatctcttaatgatatcagtcagcttacaagccttagt
+6810468/1
BBCDDDFFHHHHHJJJJJJJJJJJJJJJJJJIHJIIIJJJJJJJJJJIJI
@959216/1
ccaatattgattccagaacttccggcataatgagtacatcatttacatca
+959216/1
CCCFFFFFHGHGFIJIFGGGIJHEBHIGJEIIGIFHGIGHGGI@FIIJJJ
@3103319/1
acatgataatacacaaaatatagtttttggtaacataata
+3103319/1
@?@FFBBDHDHHAHEI@EHGEFCEFHDC8@?E9DGFHDDE
@1506676/1
attctattggtttgtttggtttaaattgtctaactacttcaataagccga
+1506676/1
CCCFFFFFHHBHHJHIJJJGHIIEIJJCHIJJJIJIJIHEDCIICHIIII
@8350617/1
ctcattttcactcagaagaaataatatctcagcaccaattttatgatttc
+8350617/1
@@CDDFFFFDFHFIIBEGGGJJIIIGGCHHHHGIEHIGHIGEIGHHGHJG
@4748659/1
cctaattcatccataataagtctaaatagaccttcaggg
+4748659/1
CCCDFFFDHFHHHEGIJIJJHIGJGIEDHCHIGIGHIID
@3104420/1
gcctgcttgtggaaaaccaccacaaa
+3104420/1
@@?DAD;DFHFHB>FIIFHCCGCHEA
@5382108/1
atgggatctcagctgaacttctgaagcaggttggtgaagagtttcaaaaa
+5382108/1
?@@DDFFDHHDHFGIIDEIAGIIIIIGIIJFGII?F>FFFHBGGEIGCHJ
@8352211/1
ctttgatgctgctcaatttaccttcatccttgttttcaaagttgataaat
+8352211/1
CCCFFFFFHHHHHJJJJJJJJJJJJJJJJJJJIIJJJJJJJHJJJJIHJJ
@7844118/1
gttccactttcacaatcaattaattggtaacatggtaaaataccttcttt
+7844118/1
CCCFFFFFHHHHHJJJJJJJJJJJJJJHHIJJJJJHIJJJJJJJJJJJJJ
@6307355/1
atcgattttacactcaacttgcaatctgactcgtagttctcagctagaat
+6307355/1
CCCFFFFFHHHGFIIJIIJJJJIJJJJJHIJIJHIIDGIIIIJJIJJIIJ
@1508553/1
gcctcttgttttgcttctttttttgacctacccttgccg
+1508553/1
@7@BDD>DDFH::AEEGDGGHHID<FEEGIIBCE3;D@F
@2045638/1
ggccaacatattactgacctcaaccgtacttctagcattagaagtttctt
+2045638/1
@@@DDDD?8FDHDEHBDCAE<FDEEEHEHIG>G9?1?G@HIGG9?9BBDE
@2046091/1
gtaggagaatggaaggactaggacctggatggccttccaattctggctgg
+2046091/1
@@BFFDFDFGHHFGEHHHEIIJIFHHIFGICC>FHG>GIIGGHGIJIIBE
@4749967/1
gtcgaggaggtccctgttgttccattgcttgaggtctggtaattggagcg
+4749967/1
@@CFDDDDGGCFHIEHHIIHGICIIGGHHIJDGH?CFHJHGHEDHCGHJJ
@317184/1
gcacatccacgatttcggcagctttt
+317184/1
@?1:??A?<=:@D=GF@<F<E=E>?9
@1509763/1
ccggtctttctcgataatcaagtgttggtgcattcataattcgggcctt
+1509763/1
@@@FB:ADFHBHDBH3AFHCGEAFDHHHHHIIGFIIIIGIGH@FGIB;?
@3106887/1
attagcagaaatcctcattctttcaaaaaaaactattcgtaggagtaaaa
+3106887/1
@@@DDFDFHDFHHJIHGGCIHIIIJJIJIGIBHGEHIIDHGFDF>=C<CF
@7310502/1
gctgttgttgctgctgctgctgttgttgttgttgaccccatggttgtcga
+7310502/1
CCCFFFFFHHHHGJJIJIJJJJJJJIIJHIIHIGIJHIIIJJJIIIGGIC
@6813429/1
cattggctgaatctttatttgtttcatcgtcagtatcatcagcatc
+6813429/1
@@@FFFFFHAFHHGIJIJJJIHHJHGIJJHIJJHIIIIJJCGGHIJ
@318485/1
aataagtctaaatagaccttcagggtcattatgggcttctattagttcat
+318485/1
@C@FFDAD8AD<<CGEI@>3AEIEGACGE4CFHI>C@BCFHHCCGDDDGE
@6814926/1
ggcagcttttacctcattttcactcagaagaaataatatctcagcaccaa
+6814926/1
CCCFFFFFHHHHHJJJJJJJJJJJJJJJJJJJJJJJJJJJJJJJJJJJJJ
@7847097/1
gttttggtgggcatggcctgcagctccctttttgcagcttcttcaagagg
+7847097/1
C@CFFFFBFFHGHJIIIJJJJJJIGJIIJJJJJJJJIJJIJJJIJJJJJJ
@5389325/1
aagaaatctaagattgcatcaccgaggaattccagcctttgatagcaatc
+5389325/1
CCCFFFFFHHHHHJJJJJJJJJJJJJJJJJJJJJJJJJJJJJJJJJJJJJ
@969466/1
tgctgttgttgttgttgctgaggctgctgtgg
+969466/1
@@@DDFFFHBBFBB?E3C>HDGGHAEHEHGE;
@2051840/1
cttcaccaaaaactttgtcagccgcttctataccaccatcaaggaaaagt
+2051840/1
@@CFFFFFHGDHGIJJIIIIGGIEHGIBG<?DFHGEHI>9BFHB2BG@GB
@971505/1
ggtgattgatgccattcaactttgcattaactttctgtagtatgtttaca
+971505/1
?@?D=DDFHHBHHIIIGGIIJFIIGGHIJGIJIIICECGGCFI@DGEBGG
@6816963/1
ccaagctgctatgagtactatcatcagctggtgtagaattacagaataac
+6816963/1
CCCFDFFFDHBHDHBHGEHCBCEHIIGGIIGFC8CBGIBHEDFGCGHAGF
@6816974/1
ttccttctttgcttcaggttcattatcttcgatggcttctgccaagtaat
+6816974/1
CCCFFFFFHHHHHJJJJJHIIJJJIJJJJJJJJJJJJJJJIJJJJIIIJJ
@8356787/1
gtctctgctgttgctgaggctgctgtggtctctgctgttgttgttgctgt
+8356787/1
CCCFFFFFHHHHHIJJJJJJJJJJJJJJEGIIJIIIJHIGHJJIIIIJIG
@2557551/1
caatactttaagagcatttattgcagcttctttctgtgcatcatttttag
+2557551/1
CCCFFFFFHGFHHJJJJJIJJFIGIJIG@HIIIIIJJJIGIBHIIEGIJI
@8357033/1
gctattgtttcaacatgtctttcagataaatttattgagctggaacatag
+8357033/1
@BCFFFFFHHHHHJJJJHIJJJJJJJJJJJJJJJJJIIJJJJJJJJJJJH
@972113/1
cttctaacctgttcttcttgaagttggttcagctgtagtctgtctgcatc
+972113/1
@@7DADFFHGFFBHGIBG>FHCBDHGI8AFHCFFIH4BCF9@DEDDCHCF
@6317165/1
ctccaaaattgtaaatccaggaacttcccagtcatcaggaataaagtcat
+6317165/1
CCCFFFFFHHHHHJJJJJJJJJJJJJJJJJJHJJJJJJJIJJJJJJIIJJ
@8357932/1
ggccgcacatgtttgtgcttctgaagaggacatccccgtaccataacaaa
+8357932/1
CCCFFFFFHHHHHJJIJJJJJJJJJJJJJJJJJJJJJJIJJJJJJJJJJJ
@3661918/1
gtcaggtgcgttaacttttggtggctttattatattactcctaattga
+3661918/1
B@BFFFDDHHHHAGIDGJIJBGGGGEIHGIIIJJJJFHGJIJJIEIEH
@7849662/1
attatttcttgacgatgttgctgaactctaacagtagcagcatatcgact
+7849662/1
CCCFFFFFHHHHHJJJJJJJJJJJJJJJJJJJJJHJJJJJJJJJJJJJJI
@6319059/1
gtggtagttgagtttggtgggtaggggttgtttccctagactgtggttga
+6319059/1
@BBFBDEEHHHHHIJIJEHIJCHHIJJIJJJJJJJJJJJJJIJJJJIIJH
@974730/1
caggtgatatatttttgcatctgttataaatgtaggaagttatcaagaaa
+974730/1
@@@FB>DDHHGHGIJIG<F>IIIHBFEHIEI@EHHIIJJCHI<4CFGCH3
@7850339/1
atctagataataatgcctcagagctaccttggcagctgctaattttgctt
+7850339/1
CCCFFFFFHHHGHJJJJIJIJJJJJJJJJJJJJJJIJJJJJJJJJJJJJJ
@326428/1
gcctgcttgtggaaaaccaccacaaatccacttggaaaactgtttatcat
+326428/1
?@?BDBEDHADFHI@FGG9CBFGIJDGIEHGI9<?DDHGHCH<B<DFHGI
@4755657/1
atgccacattccattccatgatttattaaacccgatgctagctttcttaa
+4755657/1
CCCFFFFAHHFABIHHHIIFGGHBG@HICGGGHIG<?DHEIFEGEH@GIC
@7318838/1
caacagccgcagcagcagcagtggcaacaacagccccagcagcagcagag
+7318838/1
CCCFFFFFHHHHHJJJJJJJJIJJJJJJJJJJJJJJJJJJJJJJJJJJJJ
@8361128/1
agtaagtaccatatctatgttgtacaaataacaatctactcctgcaactg
+8361128/1
CCCFFFFFHHHHHJJJJJJHJJHJJJJJJJJJJJJJJJJJJJJJJJJJJJ
@976172/1
ccggtttctcaaaacatggtgctggatgaggaaatttttcataaagaagt
+976172/1
@@@DB:DDDFHF<ECFHEH:<CBHG>@GEHIIIIBEIGIBHIBDAH@@GD
@3664691/1
gtgaaaagaatgatcttccaactgtcacaaacctgttagcagctggttgc
+3664691/1
@@@FFFFFHHHGGIJIJBFIIIIGHFHGEGIIJIIHH>GIJJICFGG>AH
@4270203/1
gagcatatattttcaaatatttatctatcatatcct
+4270203/1
CCCFFFFFBHHHHIDH><CFEHGGH9<EHIIJIEEG
@976723/1
gtgcattcataattcgggccttaactttag
+976723/1
?<@DADADBHHAHEG@EFIII3CHGE9E4C
@7319054/1
gtttcatcgtcagtatcatcagcatcagattcttcttttttctttgtaac
+7319054/1
CC@DFFFFFHGFHEFGIJJGGEHIGIIFHHIJJJGJIIIIJGIJJJHGII
@328743/1
ctccttccaaaaaaatacagcaagtctggtaaatttatcgcaaggtaatg
+328743/1
B@<DFFFFDFHGHJHJIJGIHGIACBFHIGFGBFI@GBCHJBGGGGHIID
@6321787/1
gggacacttatcaggttgtatactgatttcataatgatgtacgaaacctc
+6321787/1
@@@FFFFFHHHHHJJHGHHIIJIJJJGIIIIIIIIJJIIIGIIGIGGIJE
@4270942/1
aggaagtgaggtacacagttgcagtcctgagctggtcttcagtcacccga
+4270942/1
@CCFFADDB<D:D@FHIIBBHHHG@EEHH>@CEHIGHGIIIHDFGEGGGB
@2059300/1
gaaaaataacaaaaacaaaaattataagatcaacatataatgacaattca
+2059300/1
B@CFFFFFDBAHHGJJJJJIIIFIIIJIJJJJJEGEGJGCHIJJJJIFI4
@329020/1
cctcagataatcccatatccttgagacattaacttgcgtagcatacttta
+329020/1
CCCFFFDBHHHHGJIJJJI4IHGGJJJIGIFH?FHGIEDGHJBGGGIGI4
@4271189/1
cccttcacactcatcaagaacttggtaaactcttagatcttcattttgtt
+4271189/1
CCCFFFFDFHFHFIEGIH>BHECEHEGHIIEGHGFHFEHGGIIIJJIBHG
@7319914/1
cttaatatacgcaacaaagctttcacgttcataaggtctcatttgaaaac
+7319914/1
CCCFFFFFHHHHHJJJJJJJJJJJJJJHJJJJJJJJGHIJJJJJJJJJJJ
@5396152/1
ctcaaccttttgtaacatcgacaacaccgcttgtgcggcaatatgtttgg
+5396152/1
=BBFFFFFHHHHHJJJJJJJJJJJJJJJJJJJJIJJJJJJJJJJJJJJJJ
@8362994/1
cctgccactcatcataatgaacaatatcttcttttggattagtagaaaat
+8362994/1
CCCFFFDFHFFHBHIJJIFIIIHGIGHIIIIJJIIIIEGGGGHGHIG@GI
@3665788/1
ctgactaaaatattgttcaagttcacgaggagtattcttggaaacaa
+3665788/1
@@@DDDDBFFFD?FB<C<:AFDA4<BB;1@F11:DCGGEG@<?<F;D
@5847485/1
ccctaggcaaggtacagcctcaccacctcaaccgaacacttctaggttac
+5847485/1
CCCFFFFFHHHHHIJJJJJJJJJJJJJJJJJJJJJJJJJJJJJIJJGIJJ
@1516030/1
ctgtcgaacagcttccacagcttgtctgtaattgcgataaggtttttcag
+1516030/1
B@@DFFFFDHHHFGIIIJJJJGIJGIJJIIIIHIIJIJIJJJGIIJJIJI
@3112689/1
cttcattgtaacttggcccgcaacaattgtacacac
+3112689/1
CCCFFFFFGFHDHIEGIIIBHIIGG83DGB9C?DFA
@2060061/1
ctgctgttgttgaggctgctgtggtctctgctgttgctgttg
+2060061/1
CCCFFDDDHFGFD@GIGGHIGEGE3CAEF@GGE<FBDF>GHG
@6322640/1
ctgtaatgtaaaagcaccaaggctttgcgacaatttgttctcttctgttg
+6322640/1
@CCFFFFFHHHHHJJJJJJJJJJJJJJJJJIIJJJJJIIJJJJJJJJJJJ
@6819975/1
ggtgatcaaaactaaatgcgatgtcttcctctatttcttgattattaata
+6819975/1
BCBDFFFFHHHHHJJJJJJJJJJJJJJJJJJJJJJJJJJJIJJJJJIJJJ
@5396671/1
cttcaagatagaacccaattctggcccaagaggagagcttttattgaata
+5396671/1
CCCFFFFFHHHHHJJJJJJJJJJJJJJJJJJJJJJIJJJJJJJJJIIJJJ
@3113037/1
catcaacgttcactgtctataaaaatacaagaattcctaattggtagtat
+3113037/1
CCCDFFDDFHHGFGBDGIGIBE:AGC>HICIE@GIIIGIGCAFGCFDDEE
@3666902/1
gtggttcttgcctttgcagctgttgtggtggttgttgcctctgttgctgc
+3666902/1
?B@DDDDDFFFHGIEGHHGGDHHFA:ABBEG:BG?;FBGEFFBBF@9BF@
@330928/1
ctcatgttataacattatgcagttcattacctaagatatttgttatgatc
+330928/1
C@CAFFB?BHFHFIEGJFIBHII<FEHCBD@HGEIGGEIDFGHEGIJIE?
@6820712/1
ggtaaatcagattgatcatgttttaatcagtaggtgacattagtctagtt
+6820712/1
CCCFFFFFHHHHHJHIGHJIHIJJJFIIJJHIIIFFHIJJJIIFGHIIGI
@1516785/1
ggctgctgtggtctctgctgttgttgttgttg
+1516785/1
@<@FFDDDDDD;DEGHBA?FDCHGHED?>3?>
@331624/1
gtccttctaacctgttcttcttgaagttggttcagctgtagtctgtctgc
+331624/1
@@@FDF?D>FFHFIEGGGGIIIII<FHICHCA4BFHIHGEIHIGICGHGG
@5849889/1
ctgacagcaccacgagaactactatgagatcttcgccgtggctctgggct
+5849889/1
CCCFFFFFHHHHHJJJJJJJJJJJJJJJJJJJJJJJJJJJJJJJJJJJJJ
@5398474/1
ctccactgaaccaaatcggctccttgaatgaatttttcattcctccatac
+5398474/1
@BCFFFFFHHHGHJJJJJIJJJJJJJJIGIIJIJJJJIJIJIJJJJJJJI
@331972/1
ctccagcaggtgggtgagtaacatcagctccgagaaatattacaggttcg
+331972/1
CCCFFFFDFH;DFHCFGG9CHHHCHGIBHIIGDHIGII<DGGGEGGGIGF
@5399322/1
ctcttgttttgcttctttttttgacctacccttgccgatagcaataaggc
+5399322/1
CCCFFFFFHHHHHJJJJJJJJJJIJJJJJIIJJJJJJJJJJJJIJJJJJJ
@333158/1
cactgactaaaatattgttcaagttcacgaggag
+333158/1
@@CFFFFFGFGFFHHIIFHGGGH4AFHHICHG<F
@333251/1
acacaattaaaaagtaatctgaaaacatttgat
+333251/1
??@DADDDAFFDHIBGBFGHG@HG@CBHHIAHE
@6325976/1
agccacatcaatgttaaggaatggtttccaaccaataattgcagactgga
+6325976/1
CCCFFFFFHHHHHJJJJJJJJJJJFHIJJJJJJJJJJJJJJJJJJJIJJJ
@2063535/1
ctggcattttcctgtgactgatttttcttcaacatcaacaaatgtcactt
+2063535/1
B@@FDFFFHFHHBGGHIIIIHHICCH>HHGG<4AGC@CE3:DGFIFFHGG
@2063736/1
gttttctccaactccgacaaacgccatcctctcattcttagttgtaacaa
+2063736/1
B@CFFFFFHHAHHGGIGAHGEIIIIIJJIJJJJFEGGIIIIA9FDFBHGI
@5400550/1
cccttttctatgctactgttttccaattccaaattctaatcatgggtcgg
+5400550/1
CCCFFFFFHHHHHJJJJJHIJJJJJHIJJJJJCHHIJJJJJIJJJJFHIJ
@982326/1
atctaaataaatagctgcagctaatgattcaaataagtctccaaggacct
+982326/1
<@CFDDFEGAFFAE>FGEGIIJBEH@CBD@4CCHBEACFH>F>;DCFB?F
@1518990/1
tgcttttggtacctctacatcttcagcttcttcaccaactaag
+1518990/1
?@@=;?BDDFBDDG@<B@BCBGGGECFCE9CD9@GD98C;BD?
@4758959/1
tatagtttctcctacggagactgtatacctaaaagtgggttcatgaattg
+4758959/1
@@BFFDDFDFHHHIJGIJJGGHGIGHHIJJGGGEEDG>GAGDGEHDGGID
@7854241/1
cttttatcataatgagatcaagtttttttcgaatcaaatgaagctgtatt
+7854241/1
CCCFFFFFHHHHHJJJJJJJJJHIJJJJJJJJJJJIJJJJJJJJJJJJJJ
@3116429/1
caacagccccagcagcagcagaggcaacaacagccgcagcagcagcagtg
+3116429/1
@@@FFDADHFHH>G33BE3CFGAE7EGGHGIIIIEB0@DH2BEG9CHI=3
@335455/1
ctttctaatgtttcttcatttaaaaccgc
+335455/1
?<@DDAD8<===AF9FF9??4FH4AC;CF
@8369891/1
agcagagaccacagcagcctcagcaacagcagagaccacaacagcctcag
+8369891/1
@@<DDDDFHHGFGGGEEGIIIGGGGIGGFHIICFBGGCHGGGHCGGIIC=
@3672379/1
gttgttgcatcctttgctcttgaggaagttggtgtagaggtgcaggctgg
+3672379/1
@B@FFFFFGHHGGFIIIJHIIJHGHHCGD@CHEFEHGGIJ@DHIIHGIIF
@7322919/1
gggaggtggacctctttgtgcccatggagtttgacctctaggaccagttt
+7322919/1
CCCFFFDFGHHHHJIJJIIIJJJJJJJGIHIJJIIJJJJJJJJJJJJIJJ
@4276283/1
ggcttctattagttcatctatattttttaaggaa
+4276283/1
CC@FFFDD<DDB?A@GFGHH@AHGGHIIGAE3?;
@3117869/1
caggaaaaccagattttggattgaggtgataacatatttcggcaac
+3117869/1
@CCDFDFDHHFDDHGGIGIFFH<EGGEF@4CAFEDE@<:<D?6DA@
@985347/1
aggagatactggttgttgttgaggtggtagttgagtttggtgggtagggg
+985347/1
@@@DFF?DHHHHFHIGGEBBGGG>FGGCBHEGGII>DFHE;?D:0?DFGI
@5856226/1
gtatatataagattacaattcttaacattttttctttaaacaaagaacat
+5856226/1
CBCFFFFFHHHHHJJJJJJJJJJJJJJJJJJJJJJJJJJJJJJJJJJJIJ
@986115/1
ggctggtgccctgaataccttgatggctacaaagatagaagtcgaattca
+986115/1
@CCFFFDDHDHFGIGGBEAHGHIIJGJGJ9EF9FGBADDHEFGF=@GHC9
@4760797/1
ctgataagttaagcattgcagttcatc
+4760797/1
@BCFFFDAFHG8FHECEIJGHGIJIGI
@4760915/1
atctgatttgttgtttattagggtagcatttggagg
+4760915/1
@@?DF?BDHHDDDGE><GGGCGGHI?HGIIGEC<GH
@6824403/1
ctgattacttcttctcgaggtggctgcagtttccatatcatattatacct
+6824403/1
CCCFFFFFHHHHHJJJJJJJGHIJJJJJJIJJIJJJJJJJJJJJJJJJJJ
@2069459/1
ttttgaattgaaatcacctgctccaggtaatggaaaatcctgaggagcat
+2069459/1
@BCF?DEFFFHGFIGCHECHGIJJBHI<AHAEHCEHGDHIJJIEE@?FAB
@8373908/1
ccaattctaacagttctctgatgggagatttcggaactttggtactaaat
+8373908/1
BCCFFFFFHHHHHIJJJJJJJJJJJIJIJJJJJJIJJJJJJJFGHJIJJJ
@6329234/1
gtcacttttggtcctgttggtccattaatataaaatggttcaacttcttt
+6329234/1
?@@DDDDDHH>:BEHGABF?CFF<EHHDHIGHGBGAGH:CDH@GIIIIII
@5406923/1
gtaaaaagattattgtattttcttttagaactctttcaaagagttctgct
+5406923/1
CCCFFFFFHHHHHJJHIIJJJJJJJJJJJJJJJJJJJJJJJJJIJJJJJJ
@7858284/1
tgctgttgttgttgttgaccccatggttgtcgaggaggtccctgttgttc
+7858284/1
CCCFFFFFGHHHHJJJJJJJIJIJJJIHJJIJJJJJJJHIJJJJJJJJJI
@2070322/1
caatcaattatgatactgtctccttcaacaatcgtcggtacaatgtaata
+2070322/1
@@@DDDDDFBDHFGGGII>FHD3AFAGEGCGIII;FGIH;GGEGCD>F<B
@5407834/1
ctaattgtaaaaatgttatccatttttgggttaataacgccaacaaatgg
+5407834/1
@CCFFFFFHHHHHJJHJIJJJJJJJJJJJJFHHJJJJJJJJJJJJJJJJJ
@5860528/1
gggtgagtaatctctgtatcaacaactgtaccagccggcacattcatatt
+5860528/1
BCCDFFFDHHHHHJJJIJJIJJJJJJJJIJJJJJJJJJJJJJJJJJJJJJ
@5860885/1
gcctgaacacattgggtcgccatacctaaaaccgtatctccaaccctctt
+5860885/1
@@@FDBFFHHHHHJJJBDGIIIJJJJIJIJJGIIJGIIIHJJJJJJJJJJ
@5408576/1
gtgggcatggcctgcagctccctttttgcagcttcttcaagagggatggg
+5408576/1
@@CFFFDDHHHGHGGIGGGGIGHIIJJEGHIGHGHIIGIIJGGHGIFHEG
@4763067/1
gctcttcttttttaataagtttttttt
+4763067/1
@@<DDFFFHHHFHJJDHHHEEGHI6D6
@4763114/1
ctaaaatattgttcaagttcacgaggagtattcttggaaacaattttata
+4763114/1
@@@FFFDDHGHHFC@EGIJECCGGHIHGFGIEGIJ<>CB<3?FFEIBEEG
@8375884/1
gccagtacctatttctttgtgtcgaaatacaaggcaggaaatggtgaact
+8375884/1
CCCFFFFFHHHHHJIJJJJJIHIJJJJJJJJJJIJJJJJJJIJIFHIJJJ
@5409774/1
gtacgctcaaacatgcaaatgtgacattattgactaaggccgatctgagg
+5409774/1
BB@FFFFFHHHHHJJHIJJJJJIHIJJJJIJJJJJJJJIIJIJJJJIIJJ
@344494/1
atcaactgagaggccaaactccttcaggcatgggtcactattaaagttg
+344494/1
@C@DFDBADFDFFEBEHEGDD@B<<AC9FEFFHH>B;DB4BB4FBB<D4
@6332662/1
tcttcctttttttggatctgaagggcggtcccctcttttggg
+6332662/1
?@?BAAABDFBFDEEGGIBEHGBEBBGA7;ADGCH>?EEHB>
@1527134/1
cagatggttttggagaattatcaaagagaattattgaattcaatatagca
+1527134/1
C@@FF?D?FHHFHBE@FEHEGIIEHFHIGGHGEIG@4DFFHGIGG>FFB<
@1527322/1
cttctttctgtggtgctagattatcccttctgaagacaggactaggtgct
+1527322/1
@@CFFFFFGDFFHEHEBGI>F>HHIIJJJJFIFIGIBEGGIIGI>@?FHI
@6334082/1
gctgaggctgctgtggtctctgctgttgctgttgttgctgaggctgctgt
+6334082/1
CCCFFFFFHHHHHJIJJJJJJIIJJIJG<GGGIGCGEGHJ9?F=HGDHG4
@4280464/1
tgctgttgttgttgttgctgaggct
+4280464/1
??;BDADDDD>DD:CD;4F:3AE1F
@6334323/1
actgttttcaccggaggaatttgtttgtgattttttattgtatcccaatc
+6334323/1
CCCFFFFFFHHGHIIIJDHHIIJIIIJFHDIIIJJIGGIIJJJJIIJGIJ
@2073088/1
gtatatataagattacaattcttaacattttttctttaaacaaagaacat
+2073088/1
B?BFDFFFHHHBHFBGGFCGGCH>DFHHGIGJFIJEGGGIIJE;DGHG>D
@2576405/1
ggctgttgttgccactgctgctgctgcggctgttgtt
+2576405/1
CCCFFDFAFHDHHJJJGIJIIIIGIJIJGIBHCH9;D
@5863243/1
gtcagaattttcgtttggagcaaatacaatgtatttgctgtctttgtgtc
+5863243/1
CCCFFFFFHHHHHJJJJJJJJJJJJJJJJJJHJJJJJJJJIJJJJJJJJJ
@6335379/1
ggggaacgagaaccaatttcttttttaaaataatcagcaaaatccaaaag
+6335379/1
@CCFFFFFFHADHIJJJGIEHHIIJJEGFGIIJJJJJIIIJJIDHIIJJI
@348024/1
gtcaacactgctttcatcttcagaagaactggtagaagaactgctgtaat
+348024/1
C@CFFFFFHHFHHJJJJJJJJJIIFIJEIIJIE1?CGGGIJGGIGHFGII
@4281773/1
ctgtgccataaccgtacttcatatcattgataattactgtagctgagtaa
+4281773/1
@CCFAFFFGHHHAHGGGIJIIIIHJIFIHGI@HEGGIJJIGIJJIIIHII
@6830630/1
gtatttcttttttccaaattgcctctccattcaattgaagaagcaatttc
+6830630/1
@@@DDDAD?FFHDE<@FFHH><BFGFIIGDDF??CFGG@F>BB@DHGHG>
@348860/1
gttatgatctccggccaagatcagccgtgtttggtagaagcaggatgaca
+348860/1
@@@FFFFDDFHHFGEFEHDAFGHIIJJGH;:;DB??DGIIIEID@BGCC>
@6830911/1
cgggtcatctacatgtcgaagcaatggtgaaataggttctgaaagacttg
+6830911/1
BCCFDFFFHHHHHJJJJJJJJJJJJJJFHIJJJJJJIIJJJIJJJIIGIG
@6336946/1
gtggaatgtatgacgatgatttgatatctatacttctcattttttctgct
+6336946/1
CBCFFFDFHGHGGJJJJIIJJJJCFHHIJIIJJJJJIJJJJJIJJJJJJJ
@5414312/1
ccggtctttctcgataatcaagtgttggtgcattcataattcgggcctta
+5414312/1
BCCFFFFFHHHHHJJJJJJJJJHHIJJJHHJIJJJJJJJJJJJJJJJJJJ
@7863019/1
gcctcatgttataacattatgcagttcattacctaagatatttgttatga
+7863019/1
?7?D??DBHHHHFIEFHIIIIGIIIIIIIIIIIIIDHEGHIIIFBHHGGI
@4769599/1
ggtatatataagattacaattcttaacattttttctttaaacaaagaaca
+4769599/1
@C@DFFFDHGHHHIJIIJJIIIJBJI9HIIJJHGEIJIJGBGHCHIG@GF
@7330408/1
gaatgactttatacactggtatttctggctcacctccttccattgttctc
+7330408/1
CCCFFFFFHHHHHJJJJJJIHJJJJJJJJJJJJJJJJJJJJJJJJHIJJJ
@6339656/1
ctccactgaaccaaatcggctccttgaatgaatttttcattcctccatac
+6339656/1
CCCFFFFFHHHHHJIJIJJJJJJJJJJJJJJJJJJJJJJJJJJJJJJJJJ
@8382019/1
tgcagggaacggcgacataggtgtct
+8382019/1
??@DDDADFDFA<E<GGD??F9:999
@6340080/1
agtaggtaaaaagattattgtattttcttttagaactctttcaaagagtt
+6340080/1
@CBFFFFFHHHHHIJJJJJJJIJJJJJJJJJJJIJJJJJJJJJJJJJJIJ
@6832543/1
cgcactgtttacaaacttctaattatcaatgacacttgtcggctttatca
+6832543/1
@<@DDDDDHD?BFFGHGIFGGBDHHIIBEHIFGIIDGEHGHBDFHHCGBB
@6340101/1
gcaccattgagagctcaggagggaggtccttttgaaactcatcaccaagt
+6340101/1
CCCFFFFFFHHHHJJGIIJJIJIJIJ?FGIIIJGIIEGHIIIJJIIJJEF
@7864950/1
gcccaatattgattccagaacttccggcataatgagtacatcatttacat
+7864950/1
=<@DDDDDBHABFG@FDHGHIGBEH@GGGDGII@?F:CFGIBIIGIIADD
@3682322/1
tggcgtatttacagaagcaaggttggcctattattggcattccagcatca
+3682322/1
B@CFFFDFFHHGGGIIIJGFHIGHHJ@ECBGHIGGGGBGGIGIADFGIEG
@5868280/1
caggatcatatcgtacaataagattacatttgggtagctcgatcccttct
+5868280/1
CCCFFFFFHHHHHIJIJJJJJJJJJJJJJJJJJJGHJJJJJJJJJJJJJJ
@3125799/1
caacaacagccgcagcagcagcagtggcaacaaca
+3125799/1
@@@BDFFFHGHD<D@<CDDDEC;??BAD?B;3BBD
@2579867/1
gccaatagctgtgggttatatggtga
+2579867/1
<@@DDDDD?<D<CFGFE;EAHEDFHC
@5418358/1
gtaattgcgataaggtttttcaggattgatagatacatcataatgatgaa
+5418358/1
CCCFFFFFHHHHHJJEHIJJJIJIGIJJJIJJIJJJIJJJJJJJIJJIJI
@6342228/1
ctcagtctcacagttagttatcaattcttctctcataataattaatctgg
+6342228/1
CCCFFFFFHHHHHIJJJHIJJJJIHJCHJJJJJJJJJJJJJJJJJJJJJJ
@8383529/1
cttgtgtcttgcacgacctttggattgaatataagaccttgttgttttag
+8383529/1
@@@FDFFA?AF?HHIIHHHEAEGIIGGIIIGGHIDFDB@GHDGGDGIIGG
@5419682/1
ccggtctttctcgataatcaagtgttggtgcattcataattcgggcctta
+5419682/1
CCCFFFFFHHHHHJJJJJJJJJHIJJJJHIJIIJJJJJJJJJJJJJJJJI
@1001433/1
gcaccttcaacaccacactcctcaaggtacacccctataagggcttcgat
+1001433/1
@@CFFFFFHGHDBGG@E=DG3FHIGHG<?EEFBD6DHGII4?F=@D/@GC
@8384211/1
ccctcctcctccacctttctttccttttttgcccattattgtgtactatc
+8384211/1
B@CFFFFFHHHHHJJJJJJJJJJJJJJJJJJJJJJJJJJJJIJIIJJJJJ
@8384663/1
gttctaaattgtcatcaagctctccccttccatgcaataaacggcatgtc
+8384663/1
@B@FFFFFHHHHHJJJJJJJJJJJJJJJJJJIJJJJJJJJJJJJJJJJIH
@1002171/1
cttcatgtatattttcatgagtacagtagaggtaagtagttatagcatac
+1002171/1
@@CFFFFDFF>DHIIIGGGHG:AEHIFFHFHHBEEHHCHHICFHHFIE9D
@2581644/1
gtcacaactaacaatgggccacaactcatattgat
+2581644/1
???DDDD?DFFFFIDF@B3ACF9F1A??EFFEB4D
@7868143/1
ttccagattactacttcttttaagcagtaacttctctgtacaaatatact
+7868143/1
CCCFFFFFHHHHHJJJJJJJJJJJJJJHHIIJJJJJJJJJJJJJJJJJJJ
@6343364/1
ctccaatcgcattccctttcacactagggacatgaggtgaaattattggt
+6343364/1
CCCFFFBDHFHHHJJIIIGGIIGIIJJJFEFHIIGGCDFFHJIIJJIGI9
@6343477/1
gtcatttctttttcttgatctctttcattatcgtaaattgtcacggtctc
+6343477/1
@@@FFFFFHHHFHJJIG?IHHHJJIJJJJJJJJGIGGHIGHIJJJJCGIH
@7334011/1
cttggacaagttgttatattagtcactttatatgttcttttaacactctt
+7334011/1
??@D?DDDDA<A<CFGBADHFC:ABFCHCHHFFD4ACF>FFFFFFIFFFE
@356337/1
ctctgcactgtgacagtcttcaagcactgagttagaataccaacctgaat
+356337/1
@@@DD>BBFHHGGDGG@GGICEGIIIHIGGFHGDBBCFHHGHIIJIIBHD
@2077732/1
atcatttcttcattttcagctctggctattttagcatggaatgtgatctc
+2077732/1
CCCFFFFFGHHHFJJIHIIJIJJJJJJIJIIGEIGJJJJJCGIHIGIJIJ
@7869123/1
ctctgcactgtgacagtcttcaagcactgagttagaataccaacctgaat
+7869123/1
CCCFFFFFFHHHFHGHACIBIIJJIGGHGJJHIIIGIHJJGGHJIJJIGG
@8386423/1
cactccttttcccgtttttattatcgcttctaattttttctctcatttct
+8386423/1
1:BDFFFFHHHHHJHIJJJJJJJJJJJJJJJJJJJJJJJHJIJJIJJJJJ
@1003870/1
ctccatactccttgtcttacaggtaccggtctttctcgat
+1003870/1
@@@DFAD?D<F>FGGGGFFGGIE@HHGIIJJJFGAFHIEG
@7869911/1
catttctttttcttgatctctttcattatcgtaaattgtcacggtctcaa
+7869911/1
CCCFFFDFHGHHHJJJJJIJJJJJJJJJJJJJJJJGI>C?<C:D???BDG
@7869942/1
catttctttttcttgatctctttcattatcgtaaattgtcacggtctcaa
+7869942/1
??;AADDDDBFFF@44<4CFFAHHFB:<<CGAAFFGBDGFBF@<?BFFFE
@1004683/1
gcccaatattgattccagaacttccggcataatgag
+1004683/1
@@@DFF<BFFDAHEHBCD>GIE>HBE:1:CEC<?<<
@6837285/1
tctccaaaattgtaaatccaggaacttcccagtcatcaggaataaagtca
+6837285/1
CCCFFFFFHHHGHHIJJJJJJJJJJJJJJJJJIJJJJIJJIJJJJJJHII
@6838656/1
ctactctaaaaacacggtcttttccttcccctggcaatgtgacctcaagt
+6838656/1
CCCFFFFFHHHHHJJJJHIJJJJJJJJJJJJJJJJJJJJHJJJJJJJJJI
@7336203/1
cttggacaagttgttatattagtcactttatatgttcttttaacactctt
+7336203/1
CCCFFFFFHHHHHJJJJJJJJJIJJJJJJJJJJJIJJJJJGHIJJJJJJJ
@6839530/1
gtcgtgagaagctgcaacggctgctatagatggaacgttgatctggtctg
+6839530/1
@@@D?DDDAHDDF@EGHGEFEEHDI<DH<CF9DCECHBFGGED@GG=BF8
@1006966/1
ctcttgttttgcttctttttttgacctacccttgc
+1006966/1
@CCFFFDDFFDBHD>@HGFHIGGIJJIGGCBB;;F
@8389971/1
cccttcagaatataatagtttcaactcatttgatttatgcttaataagca
+8389971/1
@@@DDDDDFBFBHFGH>DAIFIIIGIIGHGF@B@HHDHGGHGIHHEGHII
@4776524/1
atttcggagtcgtccctcttctggaaagcagctcttgcagcattgacact
+4776524/1
@@@DDDD;AFFFFIGGIGIIIGHG4EEGGEGEGHC9@F>D>FHIGIEII<
@4776626/1
ctctctttctggtgttcatgtaatgaattcgtctgtctccatactctggc
+4776626/1
@C@FDFFFHGHH<CAFE@HHGHHIGC@HGH=EHEGA49CDHEHGHGGGBD
@6345471/1
ctacaggtagtgtcgacaattgtaccaagctctggcattttcctgtgact
+6345471/1
@C@FFFFADDAFHIJJJIIGJJHIIJJIGHGJJIIIIIIIIJJJJFGIGI
@5426374/1
ctcagagctaccttggcagctgctaattttgcttggtgtttgttttctcc
+5426374/1
CCCFFDFFHHHHHIJJJJJIJJJJGJJJJJJJJJJJFFHIJJHIJJJJJJ
@3129806/1
cggccacttctttgaactaagtacagcgaaa
+3129806/1
CC@FFF=DHDFHAAEGHGC@GHGGIIIIBA6
@4289759/1
gtacgactaagtgagcacactaaatcaccacagacctgttctaacttaaa
+4289759/1
@@BFFDFDHDFFHGJJIIIIII@FGIJ@EHJEDGHGJGHIGIB@?BE@GH
@7336893/1
tctctctcagatgaatctgaactgtctcttctatgtctaggtttcctact
+7336893/1
@@@DD:DBHDAB??FGGIE9F>EFGGBBHC?HG?B<EE><BEDDGGHGG9
@2585708/1
ctgcactgtgacagtcttcaagcactgagttagaataccaacctgaattt
+2585708/1
@@@DFFFFFFFHHJHIII<EHIGJJJGHHHIHHIJJIGIJ>FGGHCAEII
@8390499/1
ctctatttcattgtgcattaatctatagaaaattttccagacagtattta
+8390499/1
BCCFFFFFHHHHHHIJJJJJJJJJJJJJJJJIJJJJJJJJJJJJIJJJJJ
@6346923/1
gtacaatagaggtaagtagttatagcatacttaaggaaggaatcaccgat
+6346923/1
CBCFFFFFHHHHDHIJHHJHJIJJJJIJJJJJJJJJJJJJJJIJIJJJJI
@2586198/1
attataataatataatttaacaaaaacttagaaatctactttattcagtt
+2586198/1
@CCDFBDFHFHBBEIJIJIJJJIJBFBFHHIII>GIIIIIIIHIIIJJIJ
@5878415/1
attggtttccttatcagtaatctcgaatctattatctcttggacaagttg
+5878415/1
CCCFFFFFHHHHGJJJJIJJJJJJJJJJJJJJJJJJJJJJJJJJJIJJII
@7874774/1
catttttagattttcctgcaccgatgcaattaatactcatcttctttact
+7874774/1
@B@FFFFFHHHHHJGIIJJHGFHHIIJIHGHIIJIJJJIIJJJIIJIJIJ
@2586405/1
ggctccttgaatgaatttttcattcctccatactccttgtcttacaggta
+2586405/1
@CCFFFFFHHFHHGIGGHFIGDHJIIJJIHBD>HHGIJIFIEHHIGIDEH
@6841270/1
gtgctccaatcgcattccctttcacactagggacatgaggtgaaattatt
+6841270/1
CCCFFFFFHHHHHIJJJJJJJJJJJJJJJJJJJJJJJJIJFGIIJJJJJJ
@3130858/1
ctggagctcatcaagcttcggtccgactgatgatttgaggttcttgtgga
+3130858/1
@@CDDFFEGAFFHIJIGIFIIGIII8@@GBHH<BFDHGBHFHGIGI93;E
@6348829/1
cctcctgccactcatcataatgaacaatatcttcttttggattagtagaa
+6348829/1
CCCFFFFFHHHHHJJJJJJJJJJJJJJJJJJJJJJJJJJJJJJJJJJJJJ
@4779039/1
gtcatcaactgagaggccaaactccttcaggcatgggtcactattaaagt
+4779039/1
CCCFFDFFHHHGH<EHIJJJIJJJJIFHIJJJGGICEDHGBADDH@DGGG
@1011925/1
ctctgcactgtgacagtcttcaagcactgagttagaataccaacctgaat
+1011925/1
B@CFFFFFHHHHHJJJIIIIHJIICEGHIII<HGI@FHACCFHIGEHIJG
@2588551/1
agatgattagtttccacaacgatttctcttccttttt
+2588551/1
@@@?DDFFFDFFHGHEGHGIGHC?BDF9<BF>BAEG3
@1012358/1
ccagggccattatcgcatcatacggaatttgccgagtccttccttct
+1012358/1
@@@DB1A;=FHBHI9?@BBBHGBGCDD=GF?9CAF<?0?FDEGEGGB
@6350279/1
cttgatcctatagtttctcctacggagactgtatacctaaaagtgggttc
+6350279/1
CCCFFFFFHHHHHJJIJJJJJJJJJJJJJJJHIJJJJJJJJJJGIJJJJJ
@3692961/1
acccgattctatttcttggtcatcagtttgagatactgtaatgcattgta
+3692961/1
CCCFF:ADFHDFHJBEIGGEIJIJJJJHGIHEGG4EGI9BD>@<DDCFG>
@7878229/1
gtccgcacctttgtcaccactatattcaccaaccgttaacggagtttgct
+7878229/1
CCCFFFFFHHHHHIJIJJJJJJJJJJJJJJJJJJJJJJJJJJJJHIJJJJ
@5431556/1
atctaaataaatagctgcagctaatgattcaaataagtcaccaaggacct
+5431556/1
CCCFFFFFHHHHHJJJJJJJJJJJJJJJJJIBACHHIGIJJJJJJJJJJJ
@5883046/1
ccttgaatgaatttttcattcctccatactccttgtcttacaggtaccgg
+5883046/1
CCCFFFFFFHHHGIJJIJJJJHHGIJJJIJIIJJJJJJJJIIJJIHGIIG
@367101/1
cttatcagtaatctcgaatctattatctcttggacaag
+367101/1
@@@DDDADDFD8DFHCAGE=EEHEBHE@HEEHGIIGI9
@2590854/1
ctcgtgagccaacagtaagacatggtagatgaggatactttaatctaata
+2590854/1
@<@FFADFFHAFHABEDGDHGHCEE4FEEBFD9;?DHEGACAFAF@AFIG
@2591479/1
ggggttaaatcaacatcagctgagatatactcatattgaggataagaaat
+2591479/1
@@CFDDDFHGFHHIGHBGIIIGIJJJJGDIEEEHIEGGFCHIGIIIGIJJ
@6353314/1
cttgtatactagcatgactgactagatagaagtctaattcagtagggtga
+6353314/1
CCCFFFFFHHHHHJJJJJJJJJJJJJJJJJJJIIJJJJJJJJIJJJJGHI
@5884526/1
ctccaattgcattccctttcacactagggacatgaggtgaaattattggt
+5884526/1
CCCFFFFFHHHHHJJJJJJJJJJJJJJJJJJJJJJJJFHHIJJJIJJJJB
@7880276/1
caacaaagctttcacgttcataaggtc
+7880276/1
@<@FFFFDAA<AAFHIBGCBEBCA<EF
@7880460/1
ccgctgtgtctctttctttttttgttagactgatttgatagagcacggaa
+7880460/1
B@BFDFDEHHFHHJJJJJJJJJJJJJJGIJJJJJJJJJJJJJJJJJJJJI
@5434305/1
gtggaagtaagaggtctttcatttaatgttttttgaaaagcctcacttgt
+5434305/1
CCCFFFFEHHHHHJEHIJJJIJJJJJJJJIJJJJJJJJJJIJJJJJJJJI
@1016845/1
gccacatcaatgttaaggaatggtttccaaccaataattgcagactggaa
+1016845/1
@BCFFFFFHHHHHIIIIEHIIGIFGGIJIGG>GHGGCFGGGGGHJFGIGH
@4293863/1
ctcgataatcaagtgttggtgcattcataattcgggcctt
+4293863/1
@?@BAD8?FBFDHAH<EHIGGEIGC49E?ACHHHGGGDDH
@1017776/1
ggagaatttttaaccatttacacaatataaatgca
+1017776/1
@@CDD;D>FHDFHGEGGGHGHGGGFHAGI<FGFHA
@6355674/1
cctcagagctaccttggcagctgctaattttgcttggtgtttgttttctc
+6355674/1
@??DDBD?DFFF8?<2<;FEGIIIIF4CEHFFCGIEBC?FGFF:BAGAGI
@5435887/1
catatcagtcagcttcttaatgcatctctgcccagccacaatgttacaaa
+5435887/1
CCCFFFFFHHHHHJJJJJJJJJJJJJJJJJJJJJJIJJJJJJJJJJJJJI
@3135818/1
agggtcattatgggcttctattagttcatctatattttttaagga
+3135818/1
@@@FB;DB>B>BFIE@=B@??DFHCEAH?HHDCHIIA@B<FH@G3
@7340839/1
attggatctagataataatgcctcagagctaccttggcagctgctaattt
+7340839/1
CCCFFFFFHHHHHJJJJJJJJJJJJJJJJJJJJJJJJJJJJJJJJJJJJJ
@1538974/1
ctcattcttagttgtaacaactaggggcaccatgacgatagctttattct
+1538974/1
@@CFFFFFFDF?FGHI@BIGGIEGC;?CCFGFG93?FHGIIGGGGEIIIG
@4784266/1
gttttgaataaaattaaggagtttcggaaacacgtttattattctgatca
+4784266/1
?B@DDDDDFHFDHJFJIIJIICEHCCGGI<GHIIH>GCHFG9DHHI<@FE
@4784534/1
ctgagtgagttaaaacagtacatcgcacaacaaacacttggggag
+4784534/1
@@CFFDDDHCF?FGGGII<<CFGHHIFGIIII=FGED<DFH<A10
@1019899/1
cggtttcgtaggcaggtggaggccatcgcctggtcatgcataattcttgt
+1019899/1
@@@DDFADF>?FHGGIAFF9CFEHBBC7DFH=@?GFH@@DD>DF>FHFCH
@373303/1
ctcatcttctttactaaaaggctacacaaacaatcacctga
+373303/1
<@@FFFDDDFBHDHEGIGCGFBAFGHHCG;FF?FCGG@3;D
@4785359/1
ctcaaccgaacacttctaggttacatagtgtatgaaccgctgcattaaat
+4785359/1
CCCFFFFDAHHHHJJJGGBHFHDEGIG@<<4CGIBD9BDDDABHEHIEGF
@3697282/1
cttcattttcggtttcgtaggcagg
+3697282/1
@@CDDFBFHHF?2@EEIEF7FHCGA
@1540049/1
tgaagatggatctctgatcacaaaacaggatgatatactgacccgg
+1540049/1
@@@FB>DDDF?B<FBFAEHIG4<FGAGC=>@??4:??FB>DFG>@:
@5439293/1
atcctctcattcttagttgtaacaactaggggcaccatgacgatagcttt
+5439293/1
CCCFFFFFHHHHHJJJIJJIIJJJJJJJJJJJJJJJJJJJJJJJJJJJJJ
@8399653/1
cctagacttgtgcaccagctaaagaagacttatctttaaacggcagcttt
+8399653/1
CCCFFFFFHHHHHJJJJJJJJJJJJJJJJJJJJJJJJJJJJJJJJJJJJJ
@8399670/1
cgctgtgtctctttctttttttgttagactgatttgatagagcacggaag
+8399670/1
CCCFFDDDHHFFHIJJJJIJJJIHHIJJIJJEHIIJJJJJJJIIJJJIIG
@2086398/1
attcttattctttatatttaaattgagatgattagtttccacaacaa
+2086398/1
:;@?DDBDHDDDDDE<EECHG9IIB>EEHIBDC?BD?FHCGGDC1?D
@6851624/1
gtatatataagattacaattcttaacattttttctttaaacaaagaacat
+6851624/1
CCCFFFFFHHHHHJJJJJJJJJJJJJIJJJJJJJJJJJJJJJJJJIJIJJ
@3698555/1
ctttcctttaaagtaaacagcaacagtatataaacgagtgttagttggac
+3698555/1
@@CFFDFDF?FFACEGGHEGGHFGIE?FHHIEEHIIBBFC?DHGFG@<BH
@1541272/1
ctgtagtctgtctgcatctgtatatgccctagcacggaaagcagcg
+1541272/1
@CCFDFFFHAFDHIHGHHHHGIFGHIHIIGICHIIIIGIIGHGICE
@1541291/1
ctctgataaattagaatcatcccatagcaaatggtatttggtaggacg
+1541291/1
@B@FFFFFHHGGDIJJICEGIIEFHGIA@F>FHH<E>GGI9DHCGDGF
@2087529/1
gtctctgctgttgctgaggctgctgtggtctctgctgttgttgctgctgc
+2087529/1
CCCFFFDEHHFHGGEGGIJIJIGE@A3FCDHIII@FBBGECEBFCHGC>F
@8402119/1
cattcacttactttttaccagtcccttcagttaatatgctttaactgaca
+8402119/1
@@CFFFFFHHHHHJJJJFIJJIJJJJJIJJFIIIJJJJIJJIJJJJIJGI
@1025255/1
cacgtgaaatctttaggctgcagctcaaccattttatcggccaacatatt
+1025255/1
CCCFFFFDFFFHGIIJJIJIIIJJEHGIIJFGBGGDGIIGGIB=@FHIGH
@1542393/1
ccgtgtgatatgatatgggttgctgtttacac
+1542393/1
@@@FFDFDHHFHGBFFB>C?EHEDAEFHGGGI
@6854026/1
ccatatttaacacacattttgtaaataattttcttaactttacacattta
+6854026/1
CCCFFFFFHHHHHJJJJJJJJJJJJJJJJJJJJJJJJJJJJJJJJIJJJJ
@5892219/1
gcttctttctgtgcatcatttttagattttcctgcaccgatgcaattaat
+5892219/1
@CCFFFFFHHHHHJJJJJJJJJJJJJJJJJJJJJJJJIJJJJJJJJJJJJ
@7345369/1
actgaaccaaatcggctccttgaatgaatttttcattcctccatactcct
+7345369/1
<B@DFFFFHHHHGJJJJJJJJJJJJJJJJJJJJIIJJIJIGIIJJIIIIH
@3701884/1
gatgatttgaggttcttgtggaattgtg
+3701884/1
@@@FDFEFH<D?FGHIABHGI@FGCHIB
@7346106/1
ccataataagtctaaatagaccttcagggtcttcatgggcttctattagt
+7346106/1
CCCFFFFFHHHHHJJJJJJJJJJJJJJJJACHHIJJJJJHIIJJHJJJIH
@7346127/1
gttgtggtctctgctgttgctgaggctgctgtggtctctgctgttgttgc
+7346127/1
BCCFFFFFHHHHHJJJIJIJJJJJJJJJJJIHIJGGIIJJIIJIJIDHIG
@5444294/1
attgaatataagaccttgttgttttagggtaatcaaattttatgacaaaa
+5444294/1
CCCFFFFFHHHHHJJJIJIJJHJJJJJJJGHIJJJJJJJIJJJJJJJHJJ
@3141543/1
gtccgcacctttgtcaccactatattcaccaaccgttaacggagtttgct
+3141543/1
@@@DFFFFHFHHHBHHGFAGGHIIIJIIJJI<GGEHGIGIJFDHGIGDIG
@3141649/1
ctcttttttgatgatctagttgaggaaacaa
+3141649/1
@@@DDDDDA?1ADGIII9FHFEIFIFG3?F@
@7886008/1
cactgactaaaatattgttcaagttcacgaggagtattcttggaaacaat
+7886008/1
CCCFFFFFHHHHHJJJJIIJJJJJJJIJJJJJJJGGIJJJJJJJJJJJJJ
@5444592/1
gtgctgctaacctcttggcaatttttttcgatttgccagtacctatttct
+5444592/1
@@@@DFDD?BDFFIII<FHIIIDHIIIBFHGEHGI@EGGHGEHIEIIIGG
@8405520/1
ctcttcacttcagcataaactggagtttttcccggaagcaccaccacaac
+8405520/1
CCCFFFFFHHGGHIGGJGIJIIIIGGACHHCHGIIBHIIIGIIGIDIJJG
@3703361/1
ccacaaatccacttggaaaactgtttatcatagatccgacgacacttttt
+3703361/1
@@@DDADD8C<<CFGAFEHGIA>FFEEA@BDBAEH>DF?FG<DAFC@DF8
@2091390/1
cttgactatgtttgatgacatatcaataacattctcc
+2091390/1
CCCFFDDFBH8DHIHEEGGGGIGH>AEEHG><B?FFI
@2603161/1
ctcttcacttcagcataaactggagtttttcccggaag
+2603161/1
@?<=B4B?D?FFHG<A@?C<4CCFGE3F@FF<EGHB@0
@2603595/1
cttgaaatctgtagcccaatatagatt
+2603595/1
@<;DDDD?DAFBA@EFGA:CCEHBAHA
@7889199/1
gtgctccaattgcattccctttcacactagggacatgaggtgaaattatt
+7889199/1
CBCFFFFFHHHHHJJJJJJJJJJJJJJJJJJJHHHJJIJJFHHHJIJJJJ
@6856903/1
ctctgctgttgttgttgttgctgaggctgctgtggtctctgctgttgctg
+6856903/1
CCCFFFFFHHHHHJIIJJJJJJJJJJJJJJIIJIIGHIJIJJJJJJJJJJ
@4795422/1
ccttgtcttacaggtaccggtctttctcgataatcaa
+4795422/1
CCCFFFDDDHDHHG<E9FG6<?1CBHEH;9?GH<BA?
@3144064/1
caattattgaggcaatttgcaattcttttataat
+3144064/1
@@@FFDDDH>F?=G<EHGGGIBHHGHHIGFEHEH
@381345/1
ctccaatcgcattccctttcacactagggacatgaggtgaaattattgg
+381345/1
@@@FFFFFGHFHFGGHG@CHGGGIJBHEC3EG<FHGGH=B?<BBCECH>
@381885/1
cggtggtgtgtaatcactgctgaggcttgaacaagcccttctgatagcct
+381885/1
@B@BDFDFFFDFFEIEHCHII9HHGIJII@D?4?;FHI<FCHG@G<FFDF
@8410243/1
cagagaccacagcagcctcagcaacagcagagaccacaacagcctcagca
+8410243/1
@@@FDFFFHHHHFJIJIIIJIIIIJGIIIIFHGHGIJJIJIJJIJJJJJG
@2095529/1
ctcatgttataacattatgcagttcattacctaagatatttgttatgatc
+2095529/1
@@@FFFDDFAHBHIIIIBFHH>:IFHGGGICHIG>FHH@FHGGIGHIEC>
@383322/1
caaacatgcaaatgtgacattattgacta
+383322/1
?<@BBD8DHFADA>@<CFFBEEHHIIJC9
@1033130/1
gacaaagatagtaagttatttcttctaaattctgctctgataaattagaa
+1033130/1
@@@DFFFDBDDDDGGHGGIGGCIGIEIIGI<2A?FFHGIHGII>G<DFH@
@4798112/1
ccacaaatccacttggaaaactgtttatcatagatccgacgacacttttt
+4798112/1
@CCDFFFFFHBHHIIJHEHHIJJJIDCHJEIHHJJJGGJIJFHIJJDGEE
@2097877/1
ggctgttgtggtctctgctgttgctgaggctgctgtgg
+2097877/1
@@CFD?DEH=DFHIFIJ@>GFCG4@4?AGG?;DGIC9D
@6369667/1
ctgtgatcttgtctaagattgctttcgctgcggcatgctttgcttctttc
+6369667/1
CCCFFFFFHHHHHJJJJIJJJJJJJJJJJJJJJJJJJJJJJJJJJJJJJH
@1549238/1
cggtttcgtaggcaggtggaggccatcgcctgg
+1549238/1
@@@BDFFFHHDHGJJDCF7B=GGGIGHGG<:BB
@5900242/1
cttcaacaccacactcctcaaggtacacccctataagggcttcgatagaa
+5900242/1
CCCFFFFFHHHHGJIJIGIGGHJAFFEIJIJJGGCGIJJIIIIFHGIJII
@6370306/1
gtcctcctgccactcatcataatgaacaatatcttcttttggattagtag
+6370306/1
@@@ADDD;A2<ADFEBAACDHFFCHEHID@EFFGEEIIEIFBAGEBB:?<
@385856/1
gtcccattgtgtttaatacttctaaaaagtcatcaataatttcg
+385856/1
;?=DBDFDBCFHFEEB4EHHFAAE4:3CA?FEFFGBEG9E>GD9
@7892635/1
gctgctgctgctgttgttgttgttgaccccatggttgtcgaggaggtccc
+7892635/1
@@@DDDFFHHBFHEGGHG@HIIHIICE2<CGBEGIHGDFAGBGHIIFEGI
@2606357/1
ctccttctaacttaatgcaagcttctcttatagctgtcaactcatgttgc
+2606357/1
CCCFFFFDHHHHHJJIIGIIJDGHJFE@FEHGHFHGGHHHEHGAEFGIJJ
@5901193/1
ctttttttggatctgaagggcggtcccctcttttgggtggaatgtatgac
+5901193/1
CCCFFFFFHHHHHJJJJJJJJJJJJJJJJJJJJJJHHBEDDEEECFFEDD
@7892990/1
gggtagttgggtaatattttgataacgtggatgtagataggctggcctgc
+7892990/1
@@CDDDFFHGHHHJIIGJJJIGHIIGIEGBHIIFIIIGI>;DFGEBDHCG
@6370973/1
cttcttcatcacgtcgtctttttttaccaaaccggtattttccccttggc
+6370973/1
BB@FFFFFHHHHHHIIIJJJJJJJJJIJIJJJJJJ@FIJJJJJJJIJJII
@7893150/1
tctgcactgtgacagtcttcaagcactgagttagaataccaacctgaatt
+7893150/1
CCCFFFFFHHHHHJJHIJJJJJJJJJJJJJHIJJJJJJJJJJJJJJJJJJ
@4305358/1
gtcgaaatacaaggcaggaaatggtgaactgcctttcatgaggaaggc
+4305358/1
@?@DD=DDHH>FHHEBGICGECHGHBFH@HHIH<GEHG>FBFF@GGE2
@5902131/1
atcattagcagaaatcctcattctttcaaaaaaaactattcgtaggagta
+5902131/1
CCCFFFFFHHHHHJJJJJJJJJJJJJJJJJJJJIJJJJJJJJIIJJJJGI
@5450463/1
ccacaatatcttgtttaagtggggaattaataggaagtctaacagtgcaa
+5450463/1
CCCFFFFFHHHGHIJJJJJIJJJJHJJJJJJJJJJJJJJJJJJJJHIJJJ
@2099959/1
tttatatttaaattgagatgattagtttccac
+2099959/1
@<@ADDDDHAAF<4A4A;EADHF@C<CEA9AF
@7894904/1
ctcttctcttggtgttcaacaaatctcttaatgatatcagtcagcttaca
+7894904/1
CCCFFFFFHHHHFHHIJJJJJJJJJJJJJJJJJJJJJJJJIJJJJJJJJJ
@387800/1
cgacgacactttttagtaccgggcttactaa
+387800/1
<@@DDD8@AFDFAFGBGEA?AEEDFHD9DBB
@3147684/1
gagacaacgtgatataactatgaagaatcatgtgataaaaaatagcagca
+3147684/1
@@@DFFFFHFHFDHHIIIGIICHIEIIGEHEEEGICHCHBHIICHIEIJI
@4307517/1
gtaacttctgtcttgaaatctgtagcccaatatagattccagaacttccg
+4307517/1
<@@FFFFFBA?CDHIGEGIIIICFHII;?GH<HHHFEGGEIICEC<FBFE
@3714233/1
agggaattctaagagggtacacaattcaggcactaatgtctcttcaaaat
+3714233/1
@@@DDB;DF?D?C>EF>AFG<A?GHEEH9<ECCHB?FCGHCGGEGGFCDC
@2101147/1
cttttatttctttagtaaacttaaccctttg
+2101147/1
:=?DABDAFFFFBGFEF4CFFH<F4F@GIF<
@4308719/1
gttgggtaatattttgataacgtggatgtagataggctggcctgcttgtg
+4308719/1
@?@DDDDDDFHDHIIIIIIIIIFE8BFHHHGCHIHHG@FHIEGHI3DE2?
@2101360/1
taatattttgataacgtggatgtagataggctggcctgcttgtgg
+2101360/1
<@@DFFFEHHGFFE@GHBHIHCFEHCHDHGC:CG1?DD@EAAD<1
@2101404/1
gtgatatgatatgggttgctgtttacaccaacgataaaatcaggctttat
+2101404/1
@@@DDDDD8F<FHHI?CGHIIIIIEIIIIICHG<FAFHGHIGIIIGHB9?
@7352733/1
ctcggagtgaagcaattgaagaatggtggaggtggttggatataattccc
+7352733/1
CCCFFFFDHHHHHJJJJJJJJIJJJJHHIIJJCHHHHJJJJJJJJJJJJJ
@1037584/1
gaggtctgtcaattcaccaggtgatatatttttgcacctgttataaatgt
+1037584/1
B@BFDDDDHHHHHBHIEHIIJABFHHBHIJJJEBFEGGIFGGGIGIIGIG
@1552495/1
gcaagggaaaaatatacttcaaacataacagaaaaatttgaaaataagga
+1552495/1
@C@FFFADFF?FDG@GHIIIIIJ@DHEHICGIFGIHGIEG@GDGGEDGHH
@5906331/1
cctagacttgtgcaccagctaaagaagacttatctttaaacggcagcttt
+5906331/1
C@CFFFFDHHDHHIAHH=BHIIIGHHEECHHGGIGHIII4FF?AGG?FHG
@7353127/1
tccatatcatattatacctgaaggcttttgggtcgtgagaagctgcaacg
+7353127/1
CCCFFFFFHHHHHJJJJJJJIIIJIJJJJJJJIJJHIJJIJJJJJIJJJJ
@4309773/1
gtaataacgaatttttttcttgttattttcttgatcagaacaatactcat
+4309773/1
@@@FFFFFGFGHGIIJIIJJJIGCHIJJJJIIJFHGEGGGIJJJJIHIHG
@6376860/1
ctcaggagaaatttcaatttttgcaaattgttcgtagtgaagaactgaaa
+6376860/1
CCCFFFFFHHHHHJJJJJJJJJJJJJJJJJIJJIIJIIJJJJJJJJJJIJ
@1039780/1
cataataatctttgtttagtttcttttttgatgttacagagtttagcg
+1039780/1
@<@DDD;BFDFFH>CFFBCHHC<AHFCBGG7EC:DGCGF@;?<BF:4D
@8418963/1
ccttggcaacaaacagttgttttttcctgatatagctctaacttcaatta
+8418963/1
???DB3DDADDDD=B:AE4CFDB@E@EB?::CCDDEECDADDIDDBDD@@
@7354182/1
gggtgcagggtatgaaactgaacgtgtacacctggtaaagaggtgacaaa
+7354182/1
BCCDDFFFHHFHHJJJJJJJJJJJHIHJJJJJJJJIJJJJJJJDGIJJJG
@6378363/1
atcgtcttgaacttcatttccaacaggtagtaagtgatcattaagttcgc
+6378363/1
BCCFFFFFHHHHHJJJJJJJJIJJIHJCHHHIJIEHGIJJIJJJJIIIIG
@1554365/1
ggtgaaattattggtatttcttttttccaaattgcctctccattcaattg
+1554365/1
?@@DBDDFDBHDBG>FGHIIJ@GJJIGIF<F?GHGIIHAGGAECIIEIDH
@5908802/1
gggggaacgagaaccaatttcttttttaaaataatcagcaaaatccaaaa
+5908802/1
@@CFFADFDHHHFGEDFEHG@HHGA>@AFEIIIGIIIGAGFHEGIGEHHH
@4805544/1
ctgatttgatagagcacggaaggtggaatttt
+4805544/1
?@@D?ADB:A?4CCABFFGBHIGAEF3?EGI9
@1042267/1
aggttgtctaccaccccctcctcctccacctttctttccttttttgccca
+1042267/1
;??;DDDB4<D<DE=FGE<GHGIIDBFCF?BAFGGGI94?FF9B0<3BF;
@4805771/1
gttgttgccactgctgctgctgcggctgttgttgcctctgct
+4805771/1
?@@7ADDAHDHHFIFGIGAFHGDA1EDDFGC?D;F?9BFHBD
@2611008/1
atggtgattgatgccattcaactttgcattaactttctgcagta
+2611008/1
=;=D1ADDH>FDBHHGIA?<AE9FFE<HICGG>BFFEGE9CBGG
@4314649/1
gttgcctaacaggaggtgcactggttacaggagatac
+4314649/1
???DDBD?ABDHFA;E<AF@FEBF4<AD@EACC;3DD
@3153092/1
caaccttaacttgcattaaatcacatcacatta
+3153092/1
C@@FFFFFHFHB<BGCHII4CBHGGBCGIGGGH
@3153289/1
cccgcaacaattgtacacaactccataggaagcgccaaag
+3153289/1
@@@FFFFDHDHHG@EFIJEGIIGICGGHG<DHIGJJIJJG
@6380584/1
ggtagaagcaggatgacacttaggtcgtgcatggtttaagaaagaccaaa
+6380584/1
CC@FFFFFHHHHHJJJJJJJJJJJHIJJJJJJJJHIIIJJJJJJJJJJJJ
@7904171/1
ctctgtatcaacaactgtaccagccggcacattcatatttctcccatctg
+7904171/1
CCCFFFFFHHHHHJJJJHJJJJJJJJJJJJJJJJJJJJJJJJJJJJJJJI
@7904177/1
gtacacctggtaaagaggtgacaaagatagtaagttatttcttctaaatt
+7904177/1
@CCDDFFFDDDFFEFHIG:CHIIJIIGGGHHIIIIHIGGIFIGHIJIGEI
@8421020/1
gctgtggtctctgctgttgctgaggctgttgtggtctctgctgttgctga
+8421020/1
@@@FDEFFHHHHHIJIJJJIJJEIGJJJIJJJJJJJJJJIJIIJJJJGII
@1556636/1
tgggagagtagcttgaggctcagaatcgagtagcctttgctcagcatctc
+1556636/1
@@@FBDDDHHFFHBHAHII=FHGHHIGIHG184DBCDFG?DF@FGGEDGI
@5461262/1
ctctgctgttgctgaggctgttgtggtctctgctgttgctgaggctgctg
+5461262/1
CCCFFFFFHHHHGJJJJJJJJJJIIIJJJJJJJJJHJJJJJJIJJJJIGG
@1045377/1
cttggcaacaaacagttgttttttcctgatatagctctaacttcaattaa
+1045377/1
@@@DD3???FFDDBEE4CHECCGB;CBFG9:4CCFEFFEBFBGEIIE@>F
@2613253/1
cacgagacaacgtgatataactatgaagaatcatgtgataaaaaatagca
+2613253/1
?@7DBADFFHGF;;F>GHCEHBHIGIEFDEH<?FHC99CFAB<?ADB<?F
@2105399/1
aaaacgtaagtggaagcataagctcccaattctttggtgataagaactat
+2105399/1
@@@FADADHF>DDF3?F>HHHHGHH@DGGGDEBFGIIC;<D9DEHGE@<B
@4318398/1
ccatcatttgctgctcataaagcttattcatttcactcctcaatttgtta
+4318398/1
@CCFFFFFGHHFHJIIIIIIIJDGCHEGGIIGJFDHHHIIJGIJGGICFE
@8422100/1
gttgttccattgcttgaggtctggtaattggagcggcttgtctaactt
+8422100/1
CBCFFFFFHHHHHJJJJJIGGIJJHHJJJJJJJJJJJJJ6?<B?F8=F
@1557812/1
tccactttcacaatcaattaattggtaacatggtaaaataccttctttga
+1557812/1
@C@FFFFFGHHHAHIIJIJIEIGIIHGGII@F@CBGIJIJJIJJIJJJJG
@4318942/1
ccaaatacttcaactgtgactctaactcttcttccatccgctagtttttc
+4318942/1
CCCFFDDFGBDHGGIJH@IGHJBHGIIHGIJJBCHFGGH<HEBHDHHGII
@1558077/1
ctccaaacaatcttttcagcacttatccaatgagcaacgacttcac
+1558077/1
@<@D7D8AD=>:DFIC<<IA4<?E4AFEAE<@4C9?EFBEFFG9B9
@394294/1
ctttaatgaaattatctggagctcatcaagcttcggtccgactgatgatt
+394294/1
CCCFFFFFHHGHHJJEIGIJDIJIJHGGIIGI@GHIGHIJJIHB@CFEII
@1558305/1
caccacattacagttatattcgaaaacttagatttattgagcgtgataag
+1558305/1
CCCFFFFFHGGGHGGGBDHIJIGEEAFDGIIIJEGHGGID@GF6DGADDG
@6382905/1
gcctcttgttttgcttcttttttgacctacccttgccgatagcaataagg
+6382905/1
CCCFFFFFHHHHHJJJJJJJJJJJJJJJ3EHJJJJJJJJJJJJJJJJJJJ
@4320197/1
ggattttgaccatcttcaacgaatca
+4320197/1
CCCFFFFDDBA?CCDFBG9A@@EAE>
@1048646/1
ggaatcctttgtgagccacatcaatgttaagga
+1048646/1
@CCFDBBDFBDDFE<AF>G@FGGHB>BE9@CGB
@7906648/1
cttcatcatccaagccgtaatgaatggtgttgctttcgcagggtaagtct
+7906648/1
CCCFFFFFHHHHHJJJJGHIJJJJJJJ@FGGIIJJIJJJJJJJ?DHICFG
@6871826/1
gtgctccaattgcattccctttcacactagggacatgaggtgaaattatt
+6871826/1
CBCFFFFFHHHHHJJJJJJJJJJJJJJJJJJJHIJJJHHJDGGGIIIIIJ
@7906783/1
gtgaaattattggtatttcttttttccaaattgcctctccattcaattga
+7906783/1
BCCFFFFFHHHHHEHIJJJJJJJJJJJIJJJJJJJJJJJJJJJJJIJJJJ
@3725699/1
ctcatgttataacattatgcagttcattacctaagatatttg
+3725699/1
?@@DB??D?FFHHGIII<BI@HAFF<AF9EHGH@GEG@G4?@
@6873044/1
tgcatatcagtcagcttcttaatgcatctctgcccagccacaatgttaca
+6873044/1
CCCDFFFFGHHHHJJJJJJJJJJJIIJJJJ9FHIJJIJJIJJJJIIIJJJ
@5913845/1
gtggtagttgagtttggtgggtaggggttgtttccctagactgtggttga
+5913845/1
@@BFDDFDHHFHHJJJJFGGICHHJJJIJJIIJJJJFIJIJJJIJJIJJG
@6383705/1
atgttcttgcctttgttgctgctgtggtggttcttgcctttgcagctgtt
+6383705/1
1==44=ABDFDFHJJEEHIJFIJJHIIBEG:EBGIIDHIBHBDBFDC>@>
@2616938/1
ctgtggtctctgctgttgctgttgttgctgaggctgctgtggtctctg
+2616938/1
B@@DDFDEHFFFDIJIJJIGJIJI?C;EEGDHBHGGIIJBGAGF@090
@7363580/1
atgaattcctctatttcattgtgcattaatctatagaaaattttccaaac
+7363580/1
@CCFFFFFHHHHHJJJJJJJJHIJJJJJJJJJJJJJJJJJJJJJJJJJJJ
@7908250/1
ctgttgctcagcagctatctcttgtaggaactggactgcattaaaatccg
+7908250/1
??@?BDDEDHDDAD@FHB:A@FHE<FEAGGCHGEEGHACFHIEGHIICGE
@8425728/1
gccacattccattccatgatttattaaacccgatgctagctttcttaaat
+8425728/1
CCCFFFFFHHHHHJJJIJJJJJJJJJJJJJJJJJJJJJJJJJJJJJJJJJ
@2109305/1
gtagaagcaggatgacacttaggtcgtgcatggtttaagaaagaccaaag
+2109305/1
@@@FFFDFGDHHHIGGIJJJGC9<FGBHGHAGGGGHGBBH4D<BFEIGGG
@7909199/1
gctgtaccttgtatactagcatgactgactagatagaagtctaattcagt
+7909199/1
CCCFFFFFHHFHHJJJJJJJJJJJJJJEGIJJJJJJJJJIJJJJJJJJJH
@1562080/1
gcgttttggtgggcatggcctgcagctccctttttgcagcttcttc
+1562080/1
@CCDFDDBAC?FAGHGHFH@GE3?BD3CD1BBHGIIGGCHCGHG@F
@2618165/1
cactgttcctggctgagagtaattcgtcgcgcattctgttgtatatttat
+2618165/1
CCCFFDEEFHHGHEIHGHFFF<EIIDGGIGAFBHGDGI@AGA><@GI<C@
@2618166/1
cctgcaggaggtataaacaaacctatgggttttaccatcatttgctgctc
+2618166/1
B@@FFFFFGHH;FHIIIGEG>GGIJJIIJFHIIJIIDHHIJIIHIHCBH/
@5916436/1
atcaacgttcactgtctataaaaatacaagaattcctaattggtagtatt
+5916436/1
@CCFFFFFHHHHHJHIJJJJJJIJJJJJJJJJJJJJJJJJJJJHGIFIIJ
@2110270/1
ctcttgttttgcttctttttttgacctacccttgccga
+2110270/1
@@@FFDDD?BDHDH>ADF@FGEHCI<F<DFGG9;FFEB
@2110304/1
ctcagcaccaattttatgatttctcttctcttgg
+2110304/1
@@C?DDDBFBHHHIIBGG>DE>ABFFDE9HH9A?
@7911718/1
ctttcttagatctaccagtgcccatggcagcaaatctacttgatcctata
+7911718/1
CCCFFFFFHHCFHIJGIIIHIJJJJJJFEIIJIJIJJJJJJJJJJJJJJJ
@2621081/1
ctctaacttcaattaatttctgatttttattaacaatagattggttgtaa
+2621081/1
@B@FDFFFHHHHHJJ@FHGHIJGEGIJACHEEEHCHHBEGEIF@?DBDGE
@1565365/1
gtctccttcaacaatcgtcggtacaatgtaatatgagttttctttgtttt
+1565365/1
CCCFFFFDFFFHDHIG7BCEC?EF9?<?CGGFHIJ4??DHIDGIII>F9F
@7912449/1
ggcatgctttgcttctttcttagatctaccagtgcccatggcagcaaatc
+7912449/1
CCCFFFFFHHHHHJJJJJJJJJJJJJJJJJJJJIJJJJJJJJJJJJJJJJ
@2111659/1
gctgttgctgaggctgttgtggtctctgctgttgctgaggctgctgtggt
+2111659/1
B@@FFFFFGHHHFIGGHIJGAHGHIHGCHGIGHIGGGGEDGIBF>@HEG@
@5469789/1
ctgctgttgttgttgttgctgaggctgctgtggtctctgctgttgctgag
+5469789/1
CCCFFFDFHHHHHJJJJIJJJIJJJJJGJJHHGHHHJJHGIIEHHIJJGH
@5470472/1
gtcttacaggtaccggtctttctcgataatcaagtgttggtgcattcata
+5470472/1
CBCFFFFFHHFHHJJJGHIJJJJJJJJJJJJJJJFHIIJIDFHBGHHGIG
@7368098/1
gttggttgttttttaagtgcatgttgaacatattcatgcaaaatgcaaat
+7368098/1
CCCFFFFFHHHHHJJJJGIJJJJJJJJJJJJJJJJJJJJJJJJJJJJJJJ
@5919275/1
gtcacaactaacaatgggccacaactcatattgatcgtcaaatgaaacat
+5919275/1
C@@FFFFFHHHHHJJJJIJJJJJJJIJJJJJJJJJJJJIIEHHIIIIJJJ
@401612/1
gcccaatattgattccagaacttccggcataatgag
+401612/1
@@@;DADAFFFFDE@EBH<3ABC4CEBHFEE9FFHI
@5471378/1
gctgctgtggtctctgctgttgctgttgttgctgaggctgctgtggtctc
+5471378/1
CCCFFFFFHHHHHJJJJJJJJJJJJHIJHIJJJJJJJJJJIJJFGIGGII
@6386373/1
ctttgatggaatttcataaacaactttcaaatccttaatatacgcaacaa
+6386373/1
?@@AD<DBHFHDHGAHAGCEHIIGHIDDEFGIGIIIIIEHGHIGHGEGHI
@2113860/1
ctcatcttcatcatccaagccgtaatgaatggtgttgct
+2113860/1
@@@DDDDD??BFFCEE<3CEA@3@1BAC>FEE?C?=DB?
@5472242/1
gggggaacgagaaccaatttcttttttaaaataatcagcaaaatccaaaa
+5472242/1
CCCFFFFFHHHHHJJJJJJJJJJJJJJJJJJJJJJJJJJJJJJJJJJJJJ
@2623766/1
gccacatcaatgttaaggaatggtttccaaccaataa
+2623766/1
<@@DFEFF4DHHFH>GIHGC<EFE9FBFGH;EFHII3
@6881109/1
ctctagtataaagattacttctaccatcaaaaacaggtttaaggtttcca
+6881109/1
@CCFFFDFHDHHHIIJJJFJJJIIEHGIIGIIJDFIIFHHHGIIFHEDFI
@6387868/1
ctctatttcattgtgcattaatctatagaaaattttccaaacagtattta
+6387868/1
BCCFFFFFHHGHHJJJJGIJJHIGJJIJJJJJJIJJJJJFIJJJHIJJJJ
@5921764/1
ggcatcccacttttatgaatgattttgatccaaccttctggtagcatttc
+5921764/1
CCCFFFFFHHHHHJJJJJJJJJJJJJJJJIJJJJJJJJJJJIJJJJJJJI
@1569396/1
gtacaatagaggtaagtagttatagcatacttaagga
+1569396/1
@@@FD?DEHDDHHIIIFGGE>HH@HDGH@CC<E>HG>
@5922307/1
ctagataataatgcctcagagctaccttggcagctgctaattttgcttgg
+5922307/1
@@@FDFFFHHHHHIIJJIHHGEHGIIGIJJJJJJIJJIGGIJJJJJJJJJ
@3163379/1
gttcttctttccatcaaaggcaggaaatcga
+3163379/1
@@@F?E>DFFHBDFHGGG@CFEG@GE?A<@E
@7371180/1
cactgttttcaccggaggaatttgtttgtgattttttattgtatcccaat
+7371180/1
CCCFFFFFHHHHHJJIJJHIJJJJIJJJHIIJJJJJJJJJJJJJJJJJJJ
@6881598/1
cttatgtctaacacttcacacataaattcgataacaggctgagctttata
+6881598/1
?<@DFFFDFFHA?>BCGGBDHGG@F>?AFFBFFHEGGEG@GDHGFGGBD@
@406521/1
cgcgcattctgttgtatatttatgc
+406521/1
@7@BDDDDFFHH?FE:E@EEHGHIG
@406596/1
ctcattttcactcagaagaaataatatctcagcaccaattttatgatttc
+406596/1
CCCFFFFFDHFHFIECHIIJI9FHGII>>@FFG>DEE33?GEIHIJEEI9
@7372168/1
cctgtttcatccgcaattttctgacggagctcttcagcatttagcagcat
+7372168/1
<@@FDFFFGHFHHIGJJJIGGGGCHHI@FGGIJJJGCEEGDEGIDHIIJG
@3165931/1
tcctcctccacctttctttccttttttgcccattattgtgtactatcttc
+3165931/1
B@@DFAFDDHHHGJIGIJJGIIEIJJIJJID>DHGGJIBC@FG@C4?BFI
@5925065/1
tcttcatgccactgattgatgtcccaatggtccacacctttgtcaccact
+5925065/1
B@CFFFFFGHHHFGIIJJIJJIEIIJJIIJAHHGGHIJJFJJHGGIIJJJ
@3165947/1
cacggaaagcagcgagatgagcataataggtaggtgcagggtatgaaact
+3165947/1
@@@DA:D1CFFHFII@D;FHICBBCEFGGCHGHGBGGEECIB;<BGHCEG
@3166801/1
cacttttatgaatgattttgatccaa
+3166801/1
BCCFAFFFHHHHHJEGEGGGEH>BHG
@6883010/1
cacgttcataaggtctcatttgaaaacgtggatctccaaggtctccttga
+6883010/1
@@@FDDDDHHDHD<CBBFFHIIIIIEIEHFHGHHIGIGHEFHDEHGHIHH
@6883168/1
gctccaattgcattccctttcacactagggacatgaggtgaaattattgg
+6883168/1
@@@DFFFFHHHFHHIIJJGGGHDHHI@EFE@GGIJIGG:C?DDGHBHIHJ
@5926463/1
ggtctctgctgttgctgttgttgctgaggctgctgtggtctctgctgttg
+5926463/1
CCBFFFFFHHHHHJJJJJIJIJJJJJHIIJJJJJIHIJHGIIJJJIJHIJ
@5478558/1
gtatatataagattacaattcttaacattttttctttaaacaaagaacat
+5478558/1
CCCFFFFFHHHHHJJJJJJJJJJJJJJJJJJJJJJJJJJJJJJJJIJJJJ
@3733188/1
ccttaactttagtgaactggtcatcaactgagaggccaaactccttcagg
+3733188/1
@@CFFAFFFF8F??CGGG3EIGIIDE9EC@HCGGHIICGG=3?GHGEFHI
@3733215/1
gctgctgtggtctctgctgttgttgttgttgctgaggctgctg
+3733215/1
@@@=B?DBFH?BDDGCCFGGIB@E@FFE@DBGH@F;=BF3??3
@4328836/1
gccaaaatttgttcacactgttcctggctgagagtaattcgtcgcgcatt
+4328836/1
CCCFFFDFHGHHHIGGIIEIAEEHIHEGB2AE?3??FDG>F;?FEAB:FG
@5479480/1
ataagattacaattcttaacattttttctttaaacaaagaacattggatt
+5479480/1
CCCFFEFFHGHHHIJJJJJJIJIJJJJJJJJJJIJJJIJGJJIIJJIGIJ
@1059628/1
gtctgcatatcagtcagcttcttaatgcatctctgcccagccacaatgtt
+1059628/1
CCCFFFFFGGHHGGIGCHGJJEGHJIIJJIJJJIHHIJCHJJJJJJIJIF
@2628118/1
gtggttcttgcctttgcagctgttg
+2628118/1
=?@ADDFFB>DFD9EGF>BHCH43C
@1059914/1
ccacattctatcaagtaggcaccaatcaaggcctccacacaat
+1059914/1
@@CFADDFD>FHFIGEBH>GGE=FEH@F<E<EEEHGIEHGICH
@4820996/1
cgctgtgtctctttctttttttgttagactgatttgatagagcacggaag
+4820996/1
CCCFFDDDHHHHGGFHIJJJJJIJJJJIJJJHGIIJIGGGGIIJJIJGEG
@410556/1
gctaattttgcttggtgtttgtttctcctactccgacaaacgccatcctc
+410556/1
@B@FFFFFHHHHHII@GFG@ACBGHJIIHEGBAF?GIIGCGIJIFIIDH@
@7918731/1
cgccgatcttgtacaacattttacatgcagttagtgcaactgctcccttg
+7918731/1
CCCFFFFFGHFHHGIJJJJJJJJJJJJHIJJJJJJJJJJJJJJJJJJJJJ
@5929661/1
attcgtcctcctgccactcatcataat
+5929661/1
@C@FFFFFHHHHHJJJJJJJJIJJJJJ
@5929981/1
tttctaatgtttcttcatttaaaaccgctgtgtctctttctttttttgtt
+5929981/1
CCCFFFFFHHHHHJJJJJJJJJJJJJJJJJFHFHIIJJJJIJJJJJJJJI
@5930034/1
atcattactaattttttgcaattgttgagtgaagtttctgagagcatctt
+5930034/1
CCCFFFFFHHHHHJJJJJJJIJJJJJJJJIJJJJIJJJJJJJJJJJJJJJ
@6887346/1
catgagttccactttcacaatcaattaattggtaacatggtaaaatacct
+6887346/1
CCCFFFEFHHHGBHIJJJJGGHIJJJJJIGHGAFHIJJJEFGEHIGIIGI
@6397157/1
gcctcatgttataacattatgcagttcattacctaagatatttgttatga
+6397157/1
CCCFFFFFHHHHHJJJJJJJJJJJJJJJJJJJJJIJJIJJJJJJJJJJJJ
@412645/1
gtccaataaaactgaagtctgtgacaacccaacgcaatcgcttaacctac
+412645/1
@<@FFADDDHDFDHBHIGHI9:AHC>FECHI;FGGIID?B?G@DACCH@>
@3170399/1
gtaagttcttttttttccttgactatgtttgatgacatatcaataacatt
+3170399/1
BB@FFFDFHHHFFIIGHIGIIIGGIGEIIIIIIIIGEGCHHI9FGIGJGG
@2119522/1
cccattttcagtagtgatgaaatctgaatttttgggtaagcaatcgtctt
+2119522/1
@@@DDFFFDHGDA9ADGGEHIJJIII@>HIE@D<EA?DG<DGIJ>DDEGG
@6398441/1
gtaggaaataagaaagcaagagaaggaagtgaggtacacagttgcagtcc
+6398441/1
CB@FFFFFHHHHHJJJJJJJJJJJJJJJJCGIJJC?FHIJJGIJJJJIIJ
@5484166/1
aatcaatttcaggatacgatctggtttacaattagaatttataagtgttg
+5484166/1
CCCFFFFFHHGHHJJJIJJJJIIJHIJIIJJJJJJIIJJJJJJJJIIJJJ
@7375831/1
ccttggtattcgagctgacttgggaggtttggtgcccgcccgccatattg
+7375831/1
CCCFFFDDHHHHHGGJJJJJJJJIIJJGHIJJHIJJJJJJJJJJJJJJJJ
@6399134/1
ggaggaatttgtttgtgattttttattgtatcccaatcaattatgatact
+6399134/1
CCCFFFFFHHHHHJJIJIJJJJJJJJJJJJJJJJJJJJJJJJJJJJJJJJ
@5933400/1
agcaaatctacttgatcctatagtttctcctacggagactgtatacctaa
+5933400/1
CCCFFFFFHHHHHJJJJJJJJJJJJJJJJJJJJJJJJJJJBHJJJJJJJJ
@1581539/1
gtctgctcttcacatactcttgttacaacatatttcaacatgtatccttt
+1581539/1
@@CADDDDAFFADG:E<EHHEI?FHECHEHIGHCHIHE?EG?CD<??FIE
@6891240/1
tctcatcctaaacctttttaaaacatcttcttgttttctatgttctattt
+6891240/1
BBCFFFFFHHHHHJJJJJJJIGIJIJJIJJJJJIJJJJIIJJIIJJJJIJ
@2121009/1
ctccctgcagttcatccataattcag
+2121009/1
@@@DDDDD?BFFF@>?GCFG@4AADH
@7922242/1
ctccaaaattgtaaatccaggaacttcccagtcatcaggaataaagtcat
+7922242/1
CCCFFFFFHHHHHJJJJJJJJJJJJJJJJJJIJJJJJJJIJJJJJJGIIJ
@4333642/1
gaatggaatgctgagtaacaagattatatgggagagtagcttgaggctca
+4333642/1
CCCFFDDFGFFHHGIEFGHGJIICHIJJGCH9FHG<F>GGBHG3BA1DGH
@3738564/1
cttctgatagttcacacggttgatgattttgacactccaatagtacttct
+3738564/1
CCCFFFDFFHHBDGIGIGGFDHGHHIJJFIIIHGHCGE3BBHGHGIEIII
@4334351/1
ctcttggtgttcaacaaatctcttaatgatatcagtcagcttacaagcct
+4334351/1
CCCFFFDBDFDHFGIJJJFHIJJEGGIHHIDGHJJIIG9@GHIIJBGGGI
@6401929/1
atttggtaggacgtgctgtaccttgtatactagcatgactgactagatag
+6401929/1
CCCFFFFFHHHHHIIJJJIJJJJJJJJJJJJJJJJJJJJJJIJJJJJJJI
@6401957/1
gtaggccgcacatgtttatgcttctgaagaggacatccccgtaccataac
+6401957/1
???DB?DDAFA6DGAFBEHHBHGCFG<DEHCBGCEFFEHHDHIIG<CFH@
@5488529/1
aacagcctcagcagcagcagtggcaacaacagcctcagcagcaacagagg
+5488529/1
@@@DDDDDFHDDFHDI@EGFAFHIIIIIIHIGIHIIIIGGIIIIGGIGII
@5488630/1
ctctcattcttagttgtaacaactaggggcaccatgacgatagctttatt
+5488630/1
@@@DDDDDHFFDHHIBCA@<HEEBGIGAGEEFED@DFGGFHEGIEEF@DH
@4824902/1
gggtaatcaaattttatgacaaaattgcaattctttacatcaataccttc
+4824902/1
BCCDFFFFHHHHHIIIJIJJIIIJJJGGIIGIEIGGIIGGGIJJJJIIGH
@6894130/1
gctctgcagggaacggcgacataggtgtctgctcttcacatactcttgtt
+6894130/1
CCCFFFFFHHHHHJJJJJJJJJJJJJJIJJJJJJJJJJJJJJJJJJJJIJ
@417389/1
cttcttcatcagggaaattagttattccactccttttcccgtttttatta
+417389/1
CCCFFFFFGFHACDH>FGIIIDHGIIIJIJJJIIJJJJJIJHIFIIFIJI
@4335632/1
agcatgttcttgcctttgttgctgctgtggtggttcttgcctttgcagct
+4335632/1
CCCFFFDADHBFBEHII4CG9FEGBHGHE@CGHGGHHJDCHHB4DGI@GC
@5489896/1
gtaggaaataagaaagcaagagaaggaagtgaggtacacagttgcagtcc
+5489896/1
CBCFFFFFHHHHHJJJJJJJIJJJJJJJJHIJJJGFHIJJJIJJJJJHJJ
@4335991/1
cctgggtttaaaatcttcaataacattactcatttctgataggttctgca
+4335991/1
@@@DFD?DFFHHHHIJIICHHGIJIFIIIJJGHGIIIHGFIGGD:DDGID
@4336214/1
ggcacattgcagttgctatcatacattcttaatatctgtgtattaagcct
+4336214/1
=8?B1?DD>BHDFHIGIBGG>HAHHII>F@FHEHA?EF?C?:??B9CFF>
@2124848/1
gtggtgtgtaatcactgctgaggcttgaacaagcccttctgatagcctgc
+2124848/1
@?@?BDDBFDHDHGHIJIJJIEHHJIFDGC9@FGGHIGDA@GHII<GIA@
@5936368/1
cttctgatagcctgcaattcttggttcaagatcattttaaactgtccttc
+5936368/1
CCCFFFFFHHHHHJJJJJJJJJJJHHJJJJJJJJJJJJJJJJJJJJJJJJ
@7380882/1
ggccaagatcagccgtgtttggtagaagcaggatgacacttaggtcgtgc
+7380882/1
<@@DFFFFFFHGDHIHHCGHEHIIJGIGGGGGHG>FHGIFHIIIIIIIJG
@4826052/1
ttttattttcactgtcatctaataattctttagcctctaaaccttcatct
+4826052/1
BCCFDFFFHHHHHJHIJJJJJJIJJJJJJJJJJJJJJJJJJJJJJJJJJJ
@1586414/1
atcggttcttcttcttttttccacgtgaaatctttaggctgcagctcaac
+1586414/1
CC@FFDDFHFFHGJJIBHIEGIIGI@GGHBIEHGICGIHGCHGEIGIJII
@2125648/1
cttcattgtaacttggcccgcaacaattgtac
+2125648/1
@?<B;DDDBFFHF@GGGI=@AGIB@GG???CG
@3741375/1
gtgcattcataattcgggccttaactttagtga
+3741375/1
@@@DDDDDHABBFBF?@E<@@EFGGGGEEC:C?
@3177143/1
cggtattgctctgcagggaacggcgacataggtgtctgctcttcacatac
+3177143/1
@@@DDDAEHGGHHI<F;F=;FCF8DGGBGCGGFFAHHI9C==F@DF>;CG
@6895460/1
gcttcttaatgcatctctgcccagccacaatgttacaaacctctagaggt
+6895460/1
@@@?BDDDDHHDDFCEAB@@G:FH@CEGHIIC?CFGHD<?D9BD??<980
@7382009/1
ccttgactatgtttgatgacatatcaataacattctcctcaaccttttgt
+7382009/1
CCCFFFFFHHHHHJJJJJJJJJJIJJJJJJJIJJJJJJJJJJJJJJIJJH
@8448086/1
cccgatgctagctttcttaaatctggttctctaatcatctgattagtagt
+8448086/1
CCCFFFFFHFHHHIJIJJGJJJJJJGHHIJJJIJJJJJJIJIIIJJJIJI
@3742131/1
ctggtcatcaactgagaggccaaactccttcaggcatgggtcactattaa
+3742131/1
@@@FDDADFHHHF9GGIE7FCCEHCGIIEGHIGHIEIJIJ;??BG9B?D<
@4339153/1
cgactgatgatttgaggttcttgtggaattgtgacactttgatgttgtaa
+4339153/1
CC@FFFFDFGHFDHGI@E>HH@HAGDHH@GGGGIGIIIJJJGGGGGGDG@
@5939945/1
agcatgatgacattcatctataactaatagattgacacgagacaacgtga
+5939945/1
@@@BDBBDDFFFHIIIGGBICHIGIEGIHGGCHBAFFGIIGIEBHEIFFG
@5493162/1
cacatctactgtggtaccagctggtatatttccagacttaccactttgtt
+5493162/1
CCCFFFFFHHHHHJAGHIJJJJJJCHJJJJJJJJJIJJJJJJJJJJJJIJ
@5493380/1
atcggttcttcttcttttttccacgtgaaatctttaggctgcagctcaac
+5493380/1
CCCFFDFFHDHHHJJJJJJJJJJJJIJJJJJJJJJJGIGHJJJJJJJJJJ
@4830306/1
atcccatagcaaatggtatttggtaggacgtgctgtaccttgtatactag
+4830306/1
CCCFFFFFHHHHHJJJFHJJJJJHIJJJJJHJJJJJJJJJJJJJJJJJJJ
@7383587/1
gccaataattgttctttcatgatactctcaagatccctgattacttcttc
+7383587/1
CCCFFFFFHHHHHJJJJJJIJJIJJJJJJJJIICHIJJJJJJJJIJIJJI
@4831280/1
gaaatctttaggctgcagctcaaccattttatcggccaacatattactga
+4831280/1
CCCFFFFFHHHHHJJJJJJJJJJJJGIIJJJJJJJJJJJJJJJJJJJJEG
@3745383/1
cttgttgctgtacttgaggctgagatgaaggtggtctgctgggttgctgg
+3745383/1
@@CFFFFFHHAHHJJJJJIJGHHCEDHHGIFFEG@FDCEGIJIB7:FGGI
@5942772/1
caacaaatctcttaatgatatcagtcagcttacaagccttagtaagcata
+5942772/1
CCCFFFFFHHHHHJJJJJJJJJIJIJJJJJJIJJJIJJJJJJIIJJJJJJ
@2640435/1
catattatacctgaaggcttttgggtcgtgagaa
+2640435/1
@@@FFFDF?H?CF@AG9BFGHG:FAFCHHEG?@4
@5943515/1
ccggtctttctcgataatcaagtgttggtgcattcataattcgggcctta
+5943515/1
B@@FDFF>FHHHHJJJJJJJJJHHIIJJGHHIJJJJJIIIJJIJJIGIJG
@5496742/1
ctgtaataacgaatttttttcttgttattttcttgatcagaacaatactc
+5496742/1
CCCFFFFFHHHHHJJJJJJJJJJJIJJJJJJJJJJJJJJJJJJJJJJJJJ
@4342179/1
catgagttccactttcacaatcaattaattggtaacatggtaaaatacct
+4342179/1
CCCFFFFFBHHHGIJDEIIFGIIAHHFIIJJIGIIIJIJIFCFHBEHJJI
@2130916/1
ctctgcactgtgacagtcttcaagcactgagttagaataccaacctgaat
+2130916/1
CCCFFDFFGHHHGIIIIIICHHIHIEGGG3CCHHEHJIEGGGFIJGHGEH
@8451775/1
gtaaccgtcgggacttgaaaagaaagaccttcccactggggtgtatgtca
+8451775/1
CCCFFFFFHHHHHJJJJJJJJJJJJJJJJJJJJJJJJJJJJBGHIJJJJJ
@3185981/1
cttgaagttggttcagctgtagtctgtctgcatctgtatatgccctagc
+3185981/1
CCCFFFF>?BDDDFAEEFD@<C<EHIHIIGHGHGCGGGCFG<<@DHE@D
@8452249/1
gcaagcttctcttatagctgtcaactcatgttgcaaaacatgtaaaaatt
+8452249/1
B@BFFFFFHGHHHJJJJJJJJJJJJJJJJJJJJJJJJJJJJJHJJJJJJJ
@8452562/1
ccacaattcaagatctaatttcatgctgttattattttccttctttgctt
+8452562/1
CCCFFFFFHHHHHJJJJJJJJJJJJJJJIJJJJJJJJJJJJJJJJJJJJJ
@4836898/1
atattttttaaggaagtaagtgcaggggaacgagaaccaatttctttttt
+4836898/1
CCCFFFFFHHHHHIJJHIJJHHJJJJJJJJJJIJIIJJJIJJJJJJJJJJ
@6900008/1
gcagctcttgcagcattgacactggcgttttggtgggcatggcctgcagc
+6900008/1
<;@DFFFFHHHHAHHIIFIIIIIIIIIFHGIIIIIGGEHIIGEGIDIIII
@4837067/1
agaagaaataatatctcagcaccaattttatgatttctcttctcttggtg
+4837067/1
141ADDFFHHHHHJJJJJJJJJJJJJJJJJJJJJJJJJJJJJJJJJJJGI
@7388077/1
gctgttgttgctgaggctgctgtggtctctgctgttgttgttgttgctga
+7388077/1
CCCFFFFFHHHHHJJJJJJJJJHIJGHIIJEIJJIJJIJJ:BFFHJJJJ<
@7388140/1
gctgagagtaattcgtcgcgcattctgttgtatatttatgctcacttcac
+7388140/1
CCCFFFFFFHDFFJJHIJIIIJIJJIJHIJJJJGJJJJJIJIJJJJJJII
@8453294/1
cgcacaacaaacacttggggagttaaatcaacatcagctgagatatactc
+8453294/1
BCCFFFFFHHHHHJIJJJJJJJFHHIJGIJJJIJJJJJIIJJJJIIJJIJ
@3752839/1
ctctggtatccaaaggcactgttttcaccggaggaatttgtttgtgattt
+3752839/1
@@CFFF?DFHFDFII@BHIJGHGAEEEHIIIHB@;:?FHHCHGG9?FHIG
@5949525/1
ctctgataaattagaatcatcccatagcaaatggtatttggtaggacgtg
+5949525/1
CCCFFFFFHHHHHJJJJJJJJJJJJJJJJJJJJJGIIJJJJIJJJJJJJJ
@6902248/1
ctttctgtatcaactgcagcctcttttaccattgtacgagtttgagcatc
+6902248/1
@@CFFFFDHGHHHJGIJJJJJJJJJJJJIIIJJJJIIIHIGGHIGJJJJJ
@427192/1
cttgccgatagcaataaggcctttggctttaacctcataactaaaacagg
+427192/1
@@@DDDDFGH?>FGIG3A<AEF>EGAEHGGGGCGFFBHCHIIIIG<B;?2
@2136090/1
tcattactaattttttgcaattgttgagtgaagtttctg
+2136090/1
CCCFFFFFDHHHDHJJIHCAEEGHGG<E?ADHG<:?GHH
@8458043/1
ctgcactgtgacagtcttcaagcactgagttagaataccaacctgaattt
+8458043/1
CCCFFFFFHHHHHJHIIJJJJJJJJJJJJIIJJJJJJJIJJJJJJJIJJJ
@6903160/1
cgtggaagtaagaggtctttcatttaatgttttttgaaaagcctcacttg
+6903160/1
CCBFFFFFHHHHHJJGHHJJJJJJJJJJJIJJJJJJIIJJJIJJJJJJJJ
@7393529/1
cgttcataaggtctcatttgaaaacgtggatctcc
+7393529/1
@??BD:BDFD<FB??@CF@E>CBHBH3C;1CEG<?
@1595784/1
cttctattagttcatctatattttttaaggaagta
+1595784/1
@@<ADDDDHDAF4<EFGEICCFG>EH2CF939B?F
@1596736/1
ctttgatgctgctcaatttaccttcatccttgttttcaaagttgataaat
+1596736/1
BC@DFFFFDHHDBHIGHCGGIIJIJII@HGIJB9;FHEGBDGEGFGGGGI
@2137177/1
cttaatcatacaataattagcttaatattagaaatcttaataaataggac
+2137177/1
@@CDDFFFHHDFHJEGIIJIBEGIGIJJIAHDHHIJGIIJJIGE@A@HF@
@5954870/1
ctgcatgaacggtaatagctcgtgccattgcgccaggtgtccggtcttca
+5954870/1
CCCFFFFFFFHHHGIIJIJJIJIIIIJJJIJJJIJJJFGHIJJJIGGIIG
@2652863/1
ctcatttctgataggttctgcaatttccaag
+2652863/1
@@;DDFFDFHGFHIIGICHEIIII>EH9DHC
@7939094/1
agctgagtaaggagttgaaggattttctaaagctttgaattcataagttg
+7939094/1
CCCFFFFBHHHHHHGHIJJJJHHJJJJJJJJJJJJJIIIIJJIJJJJJJI
@1599642/1
ctggcattttcctgtgactgatttttcttcaacatcaacaaatgtcactt
+1599642/1
@@@DFFFFGGH><BFGDGHIIGGFCHIIIGGCHIIGDHIIIDFGIFIIII
@8461755/1
cgtccctcttctggaaagcagctcttgcagcattgacactggcgttttgg
+8461755/1
CCCFFFFFHHHHHJIJJJJJJJJJJJJJJJJIIJJJJJJIJJJJIJJJJJ
@7395829/1
gcctgcaattcttggttcaagatcatt
+7395829/1
@@@DDDDDHFHHHII<F?A<FGGIBGI
@2653673/1
gctctgataaattagaatcatcccatagcaaatggtatttggta
+2653673/1
CC@FDEDDA?HDAHEHGIIIDB<CBEHHFC<BAHGE9FHEFG?D
@6906640/1
acactctttgatggaatttcataaacaactttcaaatccttaatatacgc
+6906640/1
@@CFFFFFHHHHHIIJJJIJGHJJJJJIJJJJJIJJIIJJJJJGGHIIII
@4848827/1
ggaccgttgctttataaatttcacacttatttagttaaaattatttgttt
+4848827/1
@C@DDDFDBHHFHIIIEGGGGGIGHGIIIIIIIIGIIIDHGGGGHIIIII
@7940839/1
gccactgctgttgttgaggctgctgtggtctctgctgttgctgttgttgc
+7940839/1
CCCFFFFFHHFHHGIIHIIIJIIEFHHJEHIJJIJJIHIIHGIGGHGIHG
@7396058/1
ctttcacaatcaattaattggtaacatggtaaaataccttgtttgactaa
+7396058/1
CCCFFFFFHHHHHJJJJJJJJIIJJJJJJHIJJJJJJJJJ1?FHJJJJJJ
@4351617/1
ggcaactcaggataactatagaggttcttctttccatcaaaggcaggaaa
+4351617/1
@@@DDDDFHHAF<EBGHIGIC<EGFAFHIFEHIAHCEEFAAA??G?@BDG
@1600349/1
caacatattactgacctcaaccgtacttctagcattagaagtttcttctc
+1600349/1
CCCFFFFDHFFFDIIJDGIGGGG:CGACHIIEIICAGFGGB?D@49B?B@
@7941381/1
caattgtcggcagctgggaatcctttgtgagccacatcaatgttaaggaa
+7941381/1
CCCFFFFFHHFFHJJJJJJJJJJJJJJHHJJJJJJJJJJJJJIJJJJJJJ
@6418894/1
gccatgttgaatagcttgctgtggtggtacagcacccggtcctggtccag
+6418894/1
@@@DFFFFHHHGHEHIIGIGIHDGACBFBFHGGIIIIGGDHHHBF?@F=C
@434195/1
ctcctgcggaccattagttgaagttccagccctcagataatcccatatca
+434195/1
@@@DDDDDHHHHDGB?<EDHI9GGBHHBH<F;DCGIGGIIEDGGIIEEHG
@4352666/1
gcctgtataaaatacaaggaagacag
+4352666/1
CCCFFFFDHHHHH@FGGGG<@G@FHI
@2142154/1
ggctgctgtggtctctgctgttgctgaggctgttgtggtctctgctgttg
+2142154/1
@B@FDFFFBHH>FGIFGIIIGIGHEHIJFIDH@F>?FHBDH@F>GCAFGH
@5959379/1
gggtgagtaatctctgtatcaacaactgtaccagccggcacattcatatt
+5959379/1
@BCADDFEHHHHHJJJHIJJJJJJJJJJJJJJIJJJJJJJJJJJJIJJIJ
@7399307/1
ctcctcgactgccccgatgttggagcctatgctatccgtagtcgaggctg
+7399307/1
CCCFFFFFHHHHHJJJJJJIJJJIJJJJJJJJJJJJJJHIJHHJJJJJJH
@1601294/1
gtcctcctgccactcatcataatgaacaatatcttctttt
+1601294/1
@@@DDDEFDFHGH@G>F@3CEHIGF@HG@HEHG<FEHI@F
@1601325/1
ctgatgctgggaacaagaatgctgttaatgcctccaagcttaacattgat
+1601325/1
@BBDFFFFHHDHHJGGGIFGIIDHHHIHGGIHGHFECGGIIIIIIGEGC9
@6908878/1
cttcaaactgttgctcagcagctatctcttgtaggaactggactgcatta
+6908878/1
CCCFFFFFHHHHHJJJJJJJJJJJJJJJJJJIJJIJJJJJJIJJJIJJJJ
@1601440/1
ctccattagttttcttccaactagtgaaatttga
+1601440/1
@@@DFFFFHDFFAGIGEHIHIII@FFHHIIIIH@
@2656753/1
gaaggcttttgggtcgtgagaagctgcaacggctgc
+2656753/1
?@;DDDB;DDH>F2<@11CGCGFH?BD@GGIEGIG?
@3763613/1
ctgcagtttccatatcatattatacctgaaggcttttgg
+3763613/1
@@@FFFDB<AA:CFFFGGIIIF@BHHHIGBGEG@GHEG8
@6421467/1
cttcttctatcacatcggaggcaaccaatatgttcgtctcacccatgtta
+6421467/1
CCCFFFFFHHHHHJJJJJJJJJJJJJJJJJJJGIIJHIJJJJJJJJJIJJ
@1602553/1
ccacgctttttgatattctggatttcccgcatagctcaactgtggcgg
+1602553/1
@@@FFDDFGGHHFD4:EGHGBFGIGE@BEGIIIIDHHI9BGHDFBGE;
@3764309/1
ctctggtatccaaaggcactgttttcaccggaggaatttgtttgtg
+3764309/1
CCCFD>BDHDDHFBHBGBC:CCHGGG>CBDGEEGB?DE4D@FHIE8
@2144060/1
ggctgcagtttccatatcatattatacctgaaggcttttgggtcgtg
+2144060/1
CCCFFFFFHGHFHCIGIIHIHEJJIGIBHIH>GHGIEHIJGEBGHGG
@8464708/1
caggctttatgtttttgtattcttcaatggttgctgctaaatcttcaagt
+8464708/1
@@@DDFFFDFFHHJGIIHHIJHIHIJIJG@HHDGHAFDGDGGIGIJIIIG
@437610/1
ctttgttgctgctgtggtggttcttgcctttgcagctg
+437610/1
@@<ADDDDH8D?<CADA<CA:1A3AFEH9DCGH@BDDG
@3765817/1
caggaaacgatggtctgtgttgttctttttct
+3765817/1
C@CFFFBDHGHHDCGEHEECFEFGGIJDFHGH
@439087/1
gcccttatttcaacaccagtgaaaaattgtttgccacgcatgtcccatac
+439087/1
@@@DFDEFFGF8FHIIGGIHEHEHGEGEGDEGIIII9FGBB1?DIAGH>D
@5965143/1
ccaatcaattatgatactgtctccttcaacaatcgtcggtacaatgtaat
+5965143/1
CCCFFFFFHHHHHJJJJJJJJJJJJJJJJJJJJJJIIJJFHIJJJJFGII
@3767112/1
tctgtcgaacagcttccacagcttgtctgtaattgcgataaggtttttca
+3767112/1
@CCFDDFABHHDAEGIFIIGIIJJ<AHHCFCIJJGCG>FHIJJGGICHIG
@440085/1
gtatatataagattacaattcttaac
+440085/1
=1=BDADD?DCFHCHFF4?HGGGBFC
@1084145/1
tgtacttgaggctgagatgaaggtgg
+1084145/1
@<=DDDDDDHA?CG<F<<IDCH;3A@
@1084576/1
ccgaggaattccagcctttgatagcaatcggtaaagtt
+1084576/1
@@@DDDD8DCCBFEHI@AA<FF<BGIEHG?F?D;FFF?
@6914648/1
tcagaatataatagtttcaattcatttgatttatgcttaataagcattac
+6914648/1
CCCFFFFFHHHHHIIIJJJJJJJJJJJJJJJJJJJJJJJJJJJJJJJJJJ
@4855684/1
ggagcatgttcttgcctttgttgctgctgtggtggttcttgcctttgcag
+4855684/1
CC@FFFFFHHHHHJJJJJJJJJJJJJJIJJJJEGIDHIIJJJJJJJJJJJ
@7950419/1
aagaaatctaagattgcatcaccgaggaattccagcctttgatagcaatc
+7950419/1
@@@FFFFDHHGHHJJJIIJJIIIJJIJIIGJJGJJGIJJJJJJJIIIJFI
@5968639/1
ataaattcgataacaggctgagctttataaaatgcagtggccgacacatc
+5968639/1
@@CFFFFFHGHGGJIGIJJEFBGHIIJIJJJJJJJJFDHIGIJHHIJJJI
@2147672/1
gtcgtctttttttaccaaaccggtattttccccttggcaacaaacagttg
+2147672/1
@@@DDBDBHHH<<FIGEIIC@:C:?DBFDG>FHGIIBGCADHIGHCA7@D
@7406240/1
ctctggctattttagcatggaatgtgatctccaagttgtgaatcaatttc
+7406240/1
CCCFFFFFHHHHHJJJJJJJJJJJHIJJJJJJJJJIJJIJJJJJJJJJJJ
@3206378/1
ctggaacatagttttaaactgacttgaacttcaccagatctagtaaatat
+3206378/1
@CCFDFFFHBFBFIIIIBHEHHIGIIH<@HHH@EG>EHGCH9FCCFD<FG
@3206766/1
attgaataatagctggctggttcctagaatcccacatggcaggaagtttt
+3206766/1
@BBDDEFFHHGHHJJIJGGIEHHJIFIEGIJJJIIIIIJJJGIHEG?FFH
@4857748/1
gggtaatcaaattttatgacaaaattgcaattctttacatcaataccttc
+4857748/1
?@@=DDDEDFDFDGHIGIEIECHGBGEHIDHGHIIICHIIIGIIIICGHD
@4361628/1
tgataaattagaatcatcccatagcaaatgatatttggtaggacgtgctg
+4361628/1
@C@FDDFFHHHGGIJJJJBAGHIBFGHHIHEE<<:E<EF>FHIGA0?FCH
@443811/1
ctccatactccttgtcttacaggtaccggtctttctcgataatcaagtgt
+443811/1
CCCFFFFFHGF>FEHCEHIJIJIAHHIHEEGGGIIIIG<DGI>FGGHDFD
@1086779/1
cagattaattattatgagagaagaattgataactaactgtgagactgagt
+1086779/1
CCCDDDDDFHBHF@GHEGIGIG3<FGE@HGC@B@G@?EB9C?DGIDGEH?
@3771654/1
gtctctgctgttgctgaggctgctg
+3771654/1
???;DDEDH<CFFHGGGGII9?EC<
@7408936/1
gcagtttccatatcatattatacctgaaggcttttgggtcgtgagaagct
+7408936/1
B@CFDFFFHHHGHJIJJJJJJJJJJJJJJJJJJJJJJJDFHHIJJGIJJJ
@7953711/1
ctacataaatctttctctagctgctttatttgagcttcaacagaaccagg
+7953711/1
@@?DDBDDFD2<CFGIIICFHGICFDHAFHH@<E@@FHIIIIGGGBGHGI
@4363647/1
gctgctaattttgcttggtgtttgttttctccaactccgacaaacgccat
+4363647/1
C@CFFFFFAHGHFGIIGIHEGEHIFHHGGIJIDFFDHGBFE<FBGIJIIG
@4859124/1
gttatctccagcaggtgggtgagtaacatcagctccgagaaatattacag
+4859124/1
CBCFFFFFHHHHHJJFHIJFHIJJJJJJJJJJJJJJJJJJIJJJJJJJJJ
@2151908/1
ctggatctgatcttaacaagccttaagagaaatcttagctgacatatact
+2151908/1
CCCFFFFFHGHHHGBGHIGGBHIIDA<FHGGH9CFGICG@BBGHDF>F?F
@7411398/1
cagcattctacagtatatttgagtaccacccttacagctatagatcttaa
+7411398/1
CCCFFFFFHHHHHHIJJJJJJJJIJJJJJJJJJJJJJJJJJJJJJJJJJJ
@445559/1
gaatttataagtgttgcggttaaaccaagaacatgtggcctatcctctgg
+445559/1
@@@FFFFFFGFFFFHIACFFGB<HHGIIIJIJEHGFHGIIIGGIIIJIIE
@7956430/1
gaccttggctttgccgcttgttgctgtacttgaggctgagatgaaggtgg
+7956430/1
C@CFFFFFHHGHHIJJIJJJIJIJJJGIIJJJHIJJJJIIIJJGIJJHIJ
@2153699/1
ctccaagttgtgaatcaatttcaggatacga
+2153699/1
@@CDB>D;DFHFHH>GH9EFHEHEH@DGF?8
@4366216/1
aacaacaacaacagcagcaacaacaaca
+4366216/1
?@?DBDD?FDHDBEGEBFHGGIGC=F;3
@4860367/1
gcagcttctttctgtgcatcatttttagattttcctgcaccgatgcaatt
+4860367/1
CCCFFFFFHHHHHJIJJJJJJJJJJJJJJJJJJJJJJJJJIJIJJJJJJJ
@1611248/1
gtggaagtaagaggtctttcatttaatgttttttgaaaagcctcacttgt
+1611248/1
@;@DFFFEFHGHFI?DGHGG4:CH@BHE<BFGHGGFADGHGHIDHGIJGI
@6433342/1
ctgctgggttgctggtcaccgggttgttgcctaacaggaggtgcactggt
+6433342/1
CCCFFFFDHHHHHIGGHIGIJJJHIIGIIIJIJJJIJDHEG;CGGIIJIC
@3210982/1
cttgcctttgttgctgctgtggtggttcttgcctttgcagctgttgtggt
+3210982/1
BCBFFFFFHGDHHIGHIGGIGG<CAEFHIBGHGIIIIIIJIIGGGHECEB
@4860647/1
ctttctaatgtttcttcatttaaaaccgctgtgtctctttctttttttgt
+4860647/1
@CCFFFFFFHCFHHIIIIJJJIIIJIJIIIGFHHIIIJIJIIIIJIIIDC
@447204/1
gcctcctgcggaccattagttgaagttccagccctcagataatcccatat
+447204/1
@@@DDDD83DDADG3C@ECHBADHHEEHBAGEGG9DE@GBFCGGB@G@FC
@8472199/1
gtagctgagtaaggagttgaaggattttctaaagccttgaattcataagt
+8472199/1
BBBFFFFFHDFHHJJJHIIJJJJJIJJJJJJJJJJJHHIJJJJHIJJJJF
@3777000/1
cttgttttctatgttctatttctgcttctctag
+3777000/1
@@@FDBDFHHHGGGIGJ9HHHIJGIIEGHHIGG
@2155407/1
ctatcaatcacgaaaaataacaaaaa
+2155407/1
@@@DFDFFHDHGHIIGGG>HFAEHIE
@1613331/1
ctagtgcttgtttttcaggtcatgg
+1613331/1
@@@DDDDDFHFDHIHIDBG?BFH4:
@8473296/1
gttgtggaccagcttgtgcttgtcttccacccttttttttgttccttttt
+8473296/1
@@@DDDADDHHBABBFCFGHI>:AFHIGHHE<FHIFIIGI>=FHEHICII
@7414852/1
ccgcaacaattgtacacaactccataggaagcgccaaaggcttctctcgt
+7414852/1
CCCFFFFFHHHHHJJJJJJJJJJJJJJJJJIJJJJJJJIJJJJJJJJJJG
@449028/1
aaaatagcttgagaagccctttgttttccttcttttttatttttgcaaat
+449028/1
@<@DDFDF?FHHHHG<FEHCGGC@GGIGCGGIGIIGGGIIIGIFIJIIIG
@6922959/1
ggcggagctcttcagcatttagcagcatcgtgatacgatgtaatattgaa
+6922959/1
@C@BDDFFHHGHFIJJIIJJJIJJIJIJJJFHIIJIJIJIDHIJJJJBEH
@3213419/1
cctcatgttataacattatgcagttcattacctaagatatttgttatgat
+3213419/1
@?@BDD?DHHDHFGIJJIIJIJIIGJIHJJJJIEHG<GCEAFHFFGGGHH
@1614238/1
ggtgcgttaacttttggtggctttattatattactcctaattgaagagcc
+1614238/1
=;1B?DBDFHGGGCHIIBHECFAH@@GEIICAGH>FHI<GIIIIGH9;BD
@1614282/1
cctgatatcaactgacaattccagcaataattttaatgaaacaaaagtcc
+1614282/1
@@7DDDFBAHHHHJIEC9EEGICCEDFHIGHIIJFC@GHHIIIGGEIB@F
@3214118/1
gtgctagattatcccttctgaagacaggactaggtgctgcaatgaccatc
+3214118/1
@@@FDDDFFHHHAHGIGI@AIHCFHGEI3EGHIH?<D99DCDF>D<9?<G
@6436638/1
agatgaggatactttaatctaatattatattgactaacaaaatatctttc
+6436638/1
CCCFFFFFHHHHHJJJJJJJJJJJJJJJJJJJJJJJJJJJJJJJJJJJJI
@6436644/1
gtttttgaaaaaattttggccaatagctgtgggttatatggtgattgatg
+6436644/1
@@@DDB@AFBFHHGEFEGBEFFH@GHGFB1??@:BB?9F<F?DBBDFH>=
@6437299/1
ctccttccaaaaaaatacagcaagtctggtaaatttatcgcaaggtaatg
+6437299/1
CCCFFFFFHHGGHIIIJJJIIJIJGGIIFDGIJJIIIIJJIFGIIFFHHI
@4369431/1
tggagacatgactacacaaccatttg
+4369431/1
??@DDADDFFFFAAB3?FEE1<?CFE
@451699/1
ggctgcagctcaaccattttatcggccaacatattactgacctcaaccgt
+451699/1
<@CFFFDFAFHHHIJEHGIJBHHIIBHHGIJIJFEHJIEGIDIJJICHIG
@452117/1
ctcatttgaaaacgtggatctccaaggtctccttgaacaaatttacctaa
+452117/1
?;?DFFFD>DAFHAEG1;ECHEHHIG7A<EGG>GG:CBFH<DBCHIIGEH
@4863257/1
gtccctgaactaggtaacgaagttcctgcaggaggtataaacaaacctat
+4863257/1
<@@DDDDDDHHHDHAEFEHGHJFGGHGGGGCHGGE1?BDGIIJG>GGCGH
@6926584/1
accaagaaaagcttctaaaagatcagccctatccttagtcttcagttcag
+6926584/1
@?@D=DDDHFHHHIIIIGHBH?HIIIIIGEIEBEFIAD:4CBFFHGHIII
@4371017/1
atcacttctcatttgtctaagttaaacaattagtaacaaaaaagatttaa
+4371017/1
CCCFFFFFHHHHHJJGHIJIJHJJJIJJIJJJIFGIIJJIIIGIIIJJIG
@6440360/1
ctgggtttaaaatcttcaataacattactcatttctgataggttctgcaa
+6440360/1
CCCFFEFFHHHHHJJJJJJJJJJJJJGJJJJIJIJJJJJJJJHIIJJJJJ
@2162260/1
gtcactttatatgttcttttaacactctttgatggaatttcataaacaac
+2162260/1
CCCFFFFAHGHHHHGIJJJJIJHJJJJJIJJJJJICGIJIDCHGDGGICF
@3217877/1
ccacattccattccatgatttattaaacccgatgctagctttcttaaatc
+3217877/1
@@CDDFEFHDFHHIIIGEHIJIIJGJIIJJJIGIIJIJ@AGHIJJJJEG@
@2162374/1
ctaacgttatcaggttttgggtagttgggtaatattttgataacgtggat
+2162374/1
@@@FADDFFHGHHGGGIBHIJAFECFG@D?DF?CHGH@FGBGEFHHFIGE
@3218131/1
ccgtacttcatatcattgataattactgtagatgagtaaggagttgaagg
+3218131/1
@@@FDFFFHHHHHIJJJIIJBHJGGIGJHJIIGJGIHHEHIGIHHGEBHE
@7960973/1
ccggtttctcgaaacatggagctggatgaggaa
+7960973/1
?@@FDFFFHH2ADHIJJJJJJJJJJJJECGIJJ
@4371672/1
gtcacaactaacaatgggccacaac
+4371672/1
@;?DDDEFAHHG?H>DB;E@ECFBC
@3218377/1
ggcagaagcatagcatgctggacaatatcgcacataatacctgttctgta
+3218377/1
@@CFFDDDFDHHGEHIIICHHAFGEGCFHIIIIFIEGGGHE9FBHGGIIA
@3783114/1
gttcttttttgaaacgaaatagttttttacaatactgctgtaatgtaaaa
+3783114/1
@@@FFFFFGAHHHIJIJIIIBHGHBGBH=GHIGCCGBGHEHEGG99B=CD
@4371978/1
ctcatttctgggattaatatttccaatgaagctttcgcagcagcaagttt
+4371978/1
@CCDFFFFHHGHBGCGIICEGIGGIEGDECD<GHG>EGGG@G8?BBEBD@
@3783592/1
tgtcgaacagcttccacagcttgtctgtaattgcgataaggtttttcagg
+3783592/1
@@@FFFFFHHHHHEEDHCGHGIIGGGDECIGGFHIBEFH@G@<DDHGF>G
@6442188/1
cttaaaacaatgtcaagagcttggattgcctcctgcggaccattagttga
+6442188/1
@CCFFFFFHFHFHGHHGGEGGHIJJIIGGIHJJJIIGEFHGIJIGJJIGG
@4373096/1
gtctttctcgataatcaagtgttggtgcattcataattcgggccttaact
+4373096/1
@@@DDDDDHHFHBBGHHBH?FHGGHEEEHHIIIIIH@GGHIIGGC@ADDH
@2164438/1
cgacaattgtaccaagctctggcattttcct
+2164438/1
@@@FDFDA>FHHHIJGGCGCGCGHIIIBID4
@4374384/1
cattagcagagctcgctactaaggccttcaagatagaacccaattctggc
+4374384/1
CCCFFBDFHGGFHJJJJJJJIJJJIJJJJJIIJICH@HIIJJEG>DHAFD
@5980861/1
cagcaagtctggtaaatttatcgcaaggtaatgtaaaacaatatctattc
+5980861/1
CCCFFFFFHHHHFHIGIJJJJJJJJJJJFGIJJIJJJJJJJJJJJJJJJJ
@7419440/1
ggttcatgagttccactttcacaatcaattaattggtaacatggtaaaat
+7419440/1
@B?DDFFFHHFHHJJJJJJJIIJIJGJJJJIIJIJJBFHIGIGIGIJJFA
@1094618/1
tctttactaaaaggctacacaaacaatcacctgaatcct
+1094618/1
CCCFFFFFHHGHGDBHIJIGIIIJGHIJJIIIGCEHG3?
@3222828/1
tcctgaccaacttgaagacaaggtaaatgaggataccttaatttcatttt
+3222828/1
@@@FFDFFBHHHHGIIIJJDGIIHGHJGJGIIIBBHGHCG<FIIJFG@FI
@459275/1
tgggtgagtaacatcagctccgagaaatattacaggtt
+459275/1
@@?D;@BD:DFF4:AEFGHHHH:EF?FF94CGGGEGH9
@6933036/1
cataaccgtacttcatatcattgataattactgtagctgagtaaggagtt
+6933036/1
@@@ADFFFFHGHHIJJEHHDGIIJGIGHIIIIIGIJJJIFGCHGIIHHFH
@4377256/1
aacaggctgagctttataaaatgcagtggccgacacatcaatattaagca
+4377256/1
@CCFFFDDHDFHGJJIJJIIIJGAHHCGGI>GBF@FGHEGIEIIGFG9FH
@3223711/1
cttctgtaaaacgccaataattgttctttcatgatactctcaagatccct
+3223711/1
CCCFDFFFHHDFDHHFHIJJIIHBH@GGIGIIGG4DGIIJGIHIDHDHIJ
@1095269/1
atcagtttgagatactgtaatgcattgtaggccgcacatgtttgtgcttc
+1095269/1
CCCFFDFF8?FHHJIFIBHGJIJHHHIBHEHGIGGGHHGGGIIJ2BDABF
@2678230/1
acacaattcaggcactaatgtctcttcaaaatcttcttcatcacgtcgtc
+2678230/1
CCCFFFFBHADFHHFGCGGGHHCHBEHIIIIGJJIIGIGECEHHGB=0?D
@2168805/1
gaaatggacaaaccttaggaatttctttaagagtaagaatgccaaaagcc
+2168805/1
@<@?DDDDHGHGHJBIEHJJIJFIGEHJIJJA@??GGH@BFGGGGHGGBF
@6934234/1
accaactcatactgtcttcagcctcatgttataacattatgcagttcatt
+6934234/1
@@<DA:DAFDF>HAHG@A<<FHGHHGGIIEHIGGIIICGD?<F?FGB?::
@6446970/1
ctatacctttgaatgtccctttgccaaatacttcaactgtgactctaact
+6446970/1
CCCFFFFFHHHHHJJJJJJJJJJJJJJJJJJJJJJJJJJIJHIJJJJIJJ
@2170650/1
ttcacttttgttattggtttccttatcagtaatctcgaatctattatctc
+2170650/1
@@CFFFFFHHHDFGGIJJJJIIJIIJJIDHGB9HHIJIBGIG9FEHGIIJ
@7422317/1
acggtattgctctgcagggaacggcgacataggtgtctgctcttcacata
+7422317/1
BCCFDDFFHHHHHJJJJJJJJJJJJJJJJJJJJJJJJJJIJJJJJJJJJJ
@6936839/1
ctgttgttgccactgctgctgctgaggctgttgttgcctctgctgctgct
+6936839/1
@@@DDDDDFFHHHGFHIJIGHGGIHEEGIJJJJFHGGJJJJEGHGIJJFC
@2681240/1
gggagttaaatcaacatcagctgagatatactcatattgaggataagaaa
+2681240/1
@@CBDDFFHDHA?FGGJJJJJJIII@HGIEIEIJIGGIE9FCGEHCGEGI
@5984141/1
gtttcaattttggcagtatgcaaatattgtggaccatcactttttacatt
+5984141/1
CCCFFFFFHHHHHJJJHJJJJJJJJJJJJIIJIJJJJJJJJJJJJJJIJJ
@4381416/1
ggcggtaccatggtataactatcttattgagataattatcttttgaaaca
+4381416/1
CCCFFDDFHHHGHEGIGIICHDHGIJJEGGAHGGCCFHIIIGJIEF9FGG
@1622757/1
ccataatcatatttcttataaattttttcttcataataatctttgtttag
+1622757/1
CCCFFFFD<F8<BGIIIIIIIIICIIIDHIGIII>FFHEGGHHII@;FFC
@3227869/1
gctagctagaatatcaaataatagctgacttggataccttggctta
+3227869/1
CCCFFFFFHHFHDHIJJEGGGGHGGHI@GFHJJIG@HHG9CFHEHG
@6938228/1
ctccattagttttcttccaactagtgaaatttgacttaagaaatatgaat
+6938228/1
CCCFFFFFHHHHHJJJJJJJJJJJHJJJJJJJJJIJJJJJJJJJJJJJJJ
@464832/1
ttcagaatataatagtttcaattcatttgatttatgcttaataagcatta
+464832/1
@C@FFDFFDHGGFIJAEFHHJDCDHGHIIJBCGIEGGGI<BBDBEHECGH
@3228634/1
ttacaaacctctagaggtagatatgtgtgcttgtgctcctgaccaacttg
+3228634/1
C@@FFFFDFFHAFIHIFDFGB<EFHCCHGHIJJGGGGEGIG@FDGGIGIJ
@1622834/1
ctcttgttttgcttctttttttgacctacccttgccgatagcaataaggc
+1622834/1
CCCFF<DEHH?>FGHHEIGHEGGDGIIICAEEGHIJD<GHGEEFGGCCCD
@7966435/1
gcattgtaggccgcacatgtttgtgcttctgaagaggacatccccgtacc
+7966435/1
CCCFFFFFHHHHHJJJIJJHIJJHIIGJJJIIJIJJJJJJJJJJJJHIJJ
@6452177/1
gagctggtcttcagtcacccgattctatttcttggtcatcagtttg
+6452177/1
CCCFFFFDHHHHHJIJJJJJJIJJJJJJJJJJJJJJJJJJJJIJJJ
@2684228/1
gccttagtaagcataaatttatggaagccataccgtacgctcaaacatgc
+2684228/1
B@@FFFFDDFHHGJIJJJJIIIIIIGIHGIGIJJD@DDDGIIGICHIJI9
@3230117/1
cttttatgaatgattttgatccaaccttctggtagcatttcaaaa
+3230117/1
@@@DFDADHBHD<FAGGIIIJHHJFGAEBHEH<EFD4?GGEBDBG
@1099130/1
cccaatgtttctagcctttcataattcataacgtcattagcag
+1099130/1
@@@FDFEDBHHFFGAACFHBHIAHCHGG@FEGHEHEGIB49?B
@6941128/1
ctctgttaggatagcttccttaacatcagtaatcaaatcatcagtttccc
+6941128/1
CCCFFFFFHHHHHJJJJJJJJJJJJJJJJHIJJJJJJIJJJJJJJJJJJJ
@2176220/1
aggtaatgtaaaacaatatctattcaacaaaggaatagcagattcaactg
+2176220/1
@B@BDDDEFHFFFGGGHJJIJGJEGEGJIIGGIGCGID9DGBHHFEHICF
@1624293/1
ttttattttcactgtcatctaataattctttagcctctaaaccttcatct
+1624293/1
??@F??DEHFHHHJIJJIIJBCHECGEHEDHBHCBCAEHHIJIGGICCBD
@8485325/1
cgacgacactttttagtaccgggcttactaagggagttttcttgatcatt
+8485325/1
CCCFFDFFHHHHHJJJGHJJJJJJJJJJJIIJJJGIFHGIJJJIGIJJJJ
@2686068/1
ccatcatattgtttgatatcgccagtccaaattct
+2686068/1
CC@FFDDD>FFHDGE<GGI>F?EF<C<FHEEGGH4
@3789761/1
agcataataggtaggtgcagggtatgaaactgaacgtgtacacctgg
+3789761/1
?@1DD4?;?BFADFBCC2CC@GFABBCHIIIFIIGGD=:CF@FGCFE
@4383490/1
gctccaatcgcattccctttcacactagggacatgaggtgaaattattgg
+4383490/1
CCCFFFFDHHHGDEGHIIJJJIJJJJIIIJDHIGIIIFDGGIIJGHGI@B
@1625177/1
ggcaggtcttcttgtaacattgcagactctgtacttcctcctcatagttc
+1625177/1
@@@FFFDABHHHHJHH>FGIJJIGIFGHIJJGGGIICGCHGIEHIJJFCE
@6455030/1
ctcattctttcaaaaaaaactattcgtaggagtaaaacgtaagtggaagc
+6455030/1
CCCFFFFFHHHHHJJJJIJJJJJJJJIJJJJJGHJJJJJHIJJIJJIJJI
@7968636/1
gttgagtgaagtttctgagagcatcttctctaactgtcctttgaggtgca
+7968636/1
CCCFFFDFHHHFHJJIJJJJJJJJJJJJJJJIJJJJJIHIJJIJGIBFII
@3791128/1
gttgggtaatattttgataacgtggat
+3791128/1
@CCFDD2=FDCBFFGIIBIH>BEFBBH
@3233683/1
cctgggtttaaaatcttcaataacattactcatttctgataggttctgca
+3233683/1
CCCFFDDDHGGHFEIGEEHGEEAEHIBHJIFH@FGIICEFCG@FHGHGIJ
@1626928/1
ctctgattagaccctaaagttaaattattgtaacccatactcctatcagt
+1626928/1
@@@F@DFFHHHDHIIEGGDHGGGG@BDIIIIJHEGHGGIII@@GHGEGG9
@3233979/1
ccgatgctagctttcttaaatctggttctctaat
+3233979/1
@@@DDDDD<4CFDFHBFGCH@GHIG@HHDFAAF<
@4872472/1
accagatctagtaaatattggaaatggacaaaccttaggaatttctttaa
+4872472/1
CCCFFFFFHHHHHJJJJJJJJJJJJJJJJJJJJJJJJJJJJJJJJJJJJJ
@1628075/1
ccctcttttgggtggaatgtatgacgatgatttgatatctatatttctca
+1628075/1
@@CFFFFFHGHD2@FBHIGFEGGHICICHGB9DHIGDIG>FGDHEGJFID
@7969719/1
ctccaatcgcattccctttcacactagggacatgaggtgaaattattggt
+7969719/1
@?@FFFFDDDHHDIGGGGIHIIHIGIGIBHHCGEBB@CFC@FBBGHEGH?
@1104048/1
ctcagcaccaattttatgatttctcttctcttggtgttcaacaaatctct
+1104048/1
@CBFFDEDHHFBHIIFGGBHHIHHJJJIFGJJIJ@EBEGGIHCHGGJIHH
@7969992/1
gttgctgtacttgaggctgagatgaaggtggtctgctgggttgctggtca
+7969992/1
CCCFFFFDHHHHHIJJJJJJJJJJJIJJFGIGHIJJJJJJGHJJJJJIJJ
@3792319/1
cttctgtaaaacgccaataattgttctttcatgatactct
+3792319/1
C@@FFFFFGDDFDHJJGGGG@HHHGH<FGIBACGGEIJGI
@7970139/1
tggggaagttttatttacattttttgcctgaacacattgggtcgccatac
+7970139/1
@CCFFFFFFHHFHIJJHIIECHIJJJIIEHFHGIJJB?GFGF?@DHIJJI
@6943904/1
ggagctgcgacaccatctgatgcctggtgcggaggctaccttgccgtagg
+6943904/1
@@@DDDFFGHHDHJJGGHCHFGHGIGI?GGGGGGDIJIIJIJJJJGGGHG
@3236537/1
cagggaacggcgacataggtgtctgctcttcacatactcttgttacaaca
+3236537/1
CCCFFFFFHHFHFGGIII3:DGGGGEHGGIHHII>HHEHIJIEGIJEEAH
@3792678/1
cacccttttttttgttcctttttgaattgaaatcacctgctccaggtaat
+3792678/1
@@@DDFFDHHHFHIHIGEHIJIJI7?@FGEFGI9AGHHIGHIGC>DCAHA
@474606/1
tggattttgaataggaaatttgataagtttggttccatcaggaaacgatg
+474606/1
@@@DFFFFHCFHFIIGHBHHIGEHGIJHIIJJGEIIJBHIJJBHCHIF=F
@6944726/1
ggggaagtcaattgctaatattgccatcaacgttcactgtctataaaaat
+6944726/1
C@CFFFFFHHGHHJJJJJJJJJJJJJJJJJJJJJJJJJJJIJJJJJJJJI
@2693640/1
cttgctggggaggtggacctctttgtgcccatggagtttgacctctagg
+2693640/1
@?@DFD?D?>FAFEFFGHGIIJIIGGEBG9?DHE>DFHI>DHGGGHI9C
@4387904/1
ctttttttggatctgaagggcggtcccctcttttgggtggaatgtatgac
+4387904/1
BCCFFFDDHDHDFIJICECHI6FGEFFGEHHJGHIHD?BCCEAC@DEDDD
@5992605/1
aacaaatctcttaatgatatcagtcagcttacaagccttagtaagcataa
+5992605/1
CCCFFFFFHHHHHJJJJJJJJJJJJJJJJJJJJJJJJJJJJIJJJJJJJJ
@6463052/1
ctccatactccttgtcttacaggtaccggtctttctcgataatcaagtgt
+6463052/1
C@CFFFFFHHHHHJIJJJJJJJJFFHIJJHIJJJJJJJJJJJJJJIIGHI
@1109936/1
gaaatggtgaactgcctttcatgaggaa
+1109936/1
@?@DFFFBFBDC<DG3FGIHB@FEGGCH
@8489607/1
ccaactcatactgtcttcagcctcatgttataacattatgcagttcatta
+8489607/1
BCCFFFFFHHHHHIJJJJJJJJJJIIJJJJJJJJJJJJJJJJJJJJJJJJ
@2186547/1
ccacttggaaaactgtttatcatagatccgacgacactt
+2186547/1
@<@FD>DDF?DHFIEE<G@B>F<B<@BEGC;@FH:?@FF
@1631659/1
gcctgcaattcttggttcaagatcattttaaactgtccttctgacacacc
+1631659/1
@C@FFDF3DHHFBGIHEIGHGIEG>HGIGIIJJIIJJIJJIF@DGIIJIJ
@477786/1
gtgccatccattttatagctactctaaaaaca
+477786/1
?1:ADDDA:DADDCEE@<BED3CABFF@E@@@
@7973430/1
gtgcattaatctatagaaaattttccagacagtatttagagactttccac
+7973430/1
CBBFFFFFGFHGHGIIIJIHAFEIIIGGGIJJIJJJIIIICHDGHGGHI@
@4875885/1
ccactttcacaatcaattaattggtaacatggtaaaataccttctttgac
+4875885/1
CCCFFFFFHFFFHJGBHGIJGGIGAFAHIEGEHIDHJJEEHIHJGJJCDF
@2696475/1
cccgattctatttcttggtcatcagtt
+2696475/1
@@@D?DDA?4<<<F@<<C<A<CFB<<:
@6465383/1
ggcctatcctctggaggaattcctttaaactgatccatgatcaatctcat
+6465383/1
CCCFFFFFHHHHHJFHIHJJJJJJJJJJJJJJJJJJJJJJJJJJJJJJJJ
@4389693/1
cgctcaaacatgcaaatgtgacattattgactaaggccgatctgaggtct
+4389693/1
CCCFDFFFHHGBDCHGIJHEHHIIJIIEHEHIBG>?EHIIDHIJCHG;FH
@6947207/1
gctgttgttgcctctgctgctgctggggctgttgttgccactgttgctgc
+6947207/1
CCCFFFFFHHHHHJJJGIJJJJJJJJIJJJIIJJJJJJJJJJJJJJJJJI
@6947915/1
ctgggtttaaaatcttcaataacattactcatttctgataggttctgcaa
+6947915/1
CCCFFDFFHHHHHJJJJJJIJJJJJJJJJJJJJJJJJJJJJJHIJJJJJJ
@1633941/1
gctaagatggttttgtttgacaatatcaaacttcctcgtttcgcaatt
+1633941/1
CC@FFDADH?AFD1EEGDGHBEEAEHHGIHCHB?BCHIICEDFGIIIG
@8492520/1
caagggaaaaatatacttcaaacataacagaaaaaaaattgaaaataagg
+8492520/1
@@@FDFDDHBHHFIIAGIGI@HIIIIIIHIIIIEHGGIICHGIFGEHCGI
@2191262/1
ctggagctcatcaagcttcggtccgactgatgatttgaggttcttgtgga
+2191262/1
@@@FDFFFGFHHGDFGIGIGJEEGGGHIIAGHEGJJJIJFDFFGFH9FF<
@1113568/1
ggtgcgttaacttttggtggctttattatat
+1113568/1
8?:?D?BBFBH>BHGEGGC=DGIIICHHI9E
@1113580/1
cctcacttccttctcttgctttcttatttcctacggcaaggtagcctccg
+1113580/1
@CCFFFFFFHFHHIJJIJDCGIIJJJJEHEFEBDHH8ADGIDHGGHECHH
@1113620/1
ccctgattacttcttctcgaggtggctgcagtttccatatcatattatac
+1113620/1
@@@FFFDFGHDDBFGIGIHIJIHCGE9HGGHFBGIFIAC?D49BGGIJIC
@7434518/1
ctgtcgatgaagagggttaactttataatcaatcggcatttctttcagac
+7434518/1
CCCFFFFFHHHHHJJJGHIJJJJJJJJJJJJJJJJJJJJJJJJJJJJJJJ
@5995581/1
gcctaattgatccataataagtctaaatagaccttcagggtcattatggg
+5995581/1
CCCFFFFFHGGHHJJJJJJIJJIICHCFFHHHGIEGHIJJCFFHIJIJJJ
@1635126/1
agttattattcttctaggtccttttatc
+1635126/1
@@@DADADDHH?FGIIGE3CCFEEA<F>
@7436056/1
gaaggcttttgggtcgtgagaagctgcaacggctgctatagatggaacgt
+7436056/1
CC@FFBDDHFFHF?FFHIGI<CFGGBHGHIIBGHIC8BF=BCDHGHCFHD
@8495263/1
ccccgatgttggagcctatgctatccgtagtcgaggctgggctacagata
+8495263/1
CCCFFFFFHHHHHJJJJJJJJJJJJJJIJJIIJHIJJIJJJIIJJJJGIJ
@8495594/1
cggtggtcttgttatttcgatacactcttaaacaatgatgtgggaaatcc
+8495594/1
B@CDDDDDHHHHHJJJJJJJJJJJJJJJJJIJJJJJIJJIIJIJIIJJJJ
@2193934/1
cctgttcttcttgaagttggttcagctgtagtctgtctgcatctgtatat
+2193934/1
CCCFFDDFHHHHHEBGHEH>FEFGECEFHGCA9F9BDGECDDHG>F@B:?
@7976586/1
gtttcttttctttaacatttctcacagaacggttgccatatagccttaaa
+7976586/1
C@CFFFFFHHHHHIJJJJJJJJJJJJJJJJJJIJJJJJJJJJJIJJJJJJ
@4396491/1
ctctgctgttgttgttgttgctgaggctgctg
+4396491/1
@@@DADDBBAFH?B<CGDHCEHGICAEHIB?E
@3250436/1
gttgctttcgcagggtaagtctttcagtctcatccacattttatgtgctg
+3250436/1
?BBFBDDFHDHFHBH<EFHAFHGIJIG4CFEIHGABGGHIJICBFDGHEE
@2196648/1
cttgaagttggttcagctgtagtctgtctgcatctgtatatgccctagca
+2196648/1
CCCFFFFDHHHDFIIG@GBIHIHHAHGHGIIIIIIDCGFGIIJJIJGIF>
@2705257/1
tttcattatcgtaaattgtcacggtctcaacaagttccgttttttgg
+2705257/1
CCCFFFFFHGGFHIIJJJEIGIIIGGIJIIIHGG@FIIGGEIIFIFI
@488886/1
gcctattttggaaactatactgtcattaatggaattgggaac
+488886/1
@@CDADDD?FFF?FHC>B?F@FA?EHGI@H9C@FHEEGH@F7
@1119612/1
cttgttttttacttgttcctgtgccataaccgtacttcatatcattgata
+1119612/1
@@@FDDFFHHHHHGIJJJJGGHGEHBGG@FEEIDGHJIGIEIIIH@GABG
@2197995/1
cccgattctatttcttggtcatcagtttgagatactgtagtgcattgta
+2197995/1
@@@FAADEAHHGHJIIIIHIGGIIB>FG@HHG4<EHGDFF>BFHCDD0?
@4398953/1
aagaactatttctttaagaatattttggatttcattgatagtatctgatt
+4398953/1
@@CFFFFAHDFHHJIIJJDFGFHGIIBHHHEHCGIIGGHGIIJCBGI@DH
@7978815/1
ctgtgatcttgtctaagattgctttcgctgcggcatgctttgcttctttc
+7978815/1
@@CDDFFDHHFHFF>GGIIII@CHHCGGIIGHDHDDGGIGGI@?FFGGHC
@4881310/1
atccacttctccctgcagttcatccataattcagaaagaatatacacaac
+4881310/1
@BBFFFFFHHHHHJJJJJIIJJJJJJJJJJJJJJJJJJJJJJJJJJJJJI
@8501191/1
ctctcaaactcaagctgtcgcttcaattcatccacttctccctgcagttc
+8501191/1
CCCFFFFFHHHHHJJJJJJJJJJJJJJJJJJJJJJJJJJJJJJJJJJHIJ
@490800/1
atggatatgtgccacttcttggaatggtactgccatttctcaatttgcac
+490800/1
@CCFFFFFHDHHFBHHJJIHIGIHIICBHCIGGHBGDEH@G4?D9FCHJE
@7978911/1
accacatcaacatcgtcatatagcatcaataactctgtattagtctgcag
+7978911/1
CCCFFFFFHHHHHJJIJJJJJJJJJJJJJJJJJJJJJHIJJJJJJJJJJJ
@6478637/1
aaataggttctgaaagacttgtaaagtttactactatattctcgtcagtt
+6478637/1
CCCFFFFDHHHHHJJJJJIJJJJJJJJIJIJIJJJJJJJJJJJJIJJJII
@3255395/1
caataattgttctttcatgatactctcaaggtccctgattacttcttctc
+3255395/1
@@@DDAFFBB?DCCFHCGAHEDDGEHGIGC@G<3A<B9EFHIFIIIJJJG
@2709618/1
gccacgcatgtcccatactccctggttggg
+2709618/1
CCCFFDDFHHHDDBFG@GGECEEAGGHIBD
@6479337/1
cgtacttctagcattagaagtttcttctccagctaaggctgtatcatcaa
+6479337/1
@@?DDFFFHHHHDHIJEHGIIIGIJIIJHIJGIIJJJIJJICHIJJIJJG
@7443784/1
atgaaactgaacgtgtacacctggtaaagaggtgacaaagatagtaagtt
+7443784/1
CCCFFFFFHHHHHIJHIJJJJJJJGHIEHIJJ?FHHIJJJJJJJFGIIGH
@4883263/1
gccatatttaacacacattttgtaaataattttctcgactttacacattt
+4883263/1
CCCFFFFFHHHHHJJJJJJJJJIJJJJJJJJJJJJJJJJJJJJJJJJJJJ
@2202674/1
cgtcattagcagagctcgctactaaggccttcaag
+2202674/1
@C@FFDDEFHHHHJIJJGEGGIIGIGHGEGGIG<D
@3807082/1
ccttgaatgaatttttcattcctccatac
+3807082/1
@CCFFFFDD?FDDGIEEGGHGAF<CEF4:
@6480208/1
ggttcatgagttccactttcacaatcaattaattggtaacatggtaaaat
+6480208/1
CCBFFFFFHHHHHJJJJJJJJJJJJJJIJJJJJJJJHIJJJJJJIIJJJJ
@4400920/1
gttctttcatgatactctcaagatccctgattacttcttctcgaggtggc
+4400920/1
@?@DFFDFHDHGDIIIF<FGG9IAHCF@G@BAH@@AGGGGCHI?@GG@FE
@494570/1
gtcactattaaagttgatttgtcttatcgacttgacaattttttcttttc
+494570/1
@@@FDFFFBHFF?FEGIIGHJ@EAGGIGGHIGIJJJCHHIJGIJJGGIHF
@2204513/1
gcaggggaacgagaaccaatttcttttttaaaataatcagcaaaatccaa
+2204513/1
CCCFFFFFHHFGHBGGH;FHGIIJEGHGI?DGGGCHEIIIEHCCHGBEEE
@3809200/1
attttttctgctaaagcactaccttcagcgggagacctt
+3809200/1
@C@=DDD>DHBHDBE9FFE<FCFHG@CBHF<:@6@6?8=
@2207047/1
caattgttgagtgaagtttctgagagcatcttctctaactgtcctttgag
+2207047/1
CCCFFFFF?FDFFIGGBCDIGHJIHGIIEIGIIEHCHCGCD?DEHHGEHG
@2207208/1
gccacaactcatattgatcgtcaaatgaaacatacctcatacgactctaa
+2207208/1
@C@FFDFFFDDHHJJIIIJJJIJFHIJJIEIIJIJJIIIIJJ9FGI0DFD
@8507016/1
ctctgctgttgctgaggctgttgtggtctctgctgttgctgaggctgctg
+8507016/1
BCCDFFDFHHFHFIIIJIIIJJJJDIFHHHGGGGHFGIIJJIJJJIJIEG
@4885606/1
cctcatgttataacattatgcagttcattacctaagatatttgttatgat
+4885606/1
CCCFFFFFHHHHHJJJJJJJJJJJJJJJJJJJJJJJJJJJJJJJJJJJJJ
@499706/1
ggatatattcatgccacattccattc
+499706/1
@@@DDBDDFD<A:?CGG3CHF@EFGG
@1128992/1
cctgtttagaacgaagatgactgagttttccttcatgtatattttcatga
+1128992/1
CCCFFFFFGHHHF:FGGIEIEIJFFECHIIJJFIGIIGIBDFEIIII4BB
@6957468/1
ctataagaacaatgagtgagagcttgcaagaggtaacttctgtcttgaaa
+6957468/1
C@CFFFDFHHHGHGBEA?HCEHGGIHGGHCCHBEGHCIBGHIJEIIJGEG
@3263063/1
ttgtaatttcttgttcttcttgtttcttttctttaacatttctcacagaa
+3263063/1
@@@DFDEFHHHAB?CFGIHIIIHHJFHIDHGIIJJJICHIIJBHGGGG;G
@6487412/1
gtcctgttggtccattaatataaaatggttcaacttctttggtgtac
+6487412/1
@C@FFFD?FDBFBEFGIGHIHCHHIIIHHHBH@DHIIIIIIIDFGGE
@3811468/1
cttttaagttcaagactaaatctcttaatggatggattttcacagcatta
+3811468/1
@C@FFDFDBDFBHJJIJGGIECFH>EEEGD<EE9AAB>9EGE9D?DHECD
@501456/1
caacaagttccgttttttggagaggcaactcagg
+501456/1
@@@FFDDBHFFDHGGIG8:F<FEBEFA??@DDC@
@1643418/1
ctcttgttttgcttctttttttgacctacccttgccgatagcaata
+1643418/1
@@@DDDBDFHD?A<F4ABHIIIGHBFDHDB8DDHBG>GG<@BDCFG
@3264368/1
aggctgctgtggtctctgctgttgctgttgttgctgaggc
+3264368/1
@B@FFFDFGHGHFHJJBAEIGHGJCCHHIJEHI@@F<FH7
@1131125/1
ggaatgtgatctccaagttgtgaatcaatttcaggatacgatctggt
+1131125/1
CCCFFDBDHHHDBHG@GBHAFCHGGBHIJIIECBEFHGGJI;FDCI9
@3264531/1
tgcaattcttggttcaagatcattttaaactgtccttctgacacaccatc
+3264531/1
CCCFFFFFDFHGAFHHIJJJIJJIJJJIJJJJBHHGJIJIHGIIIIGGG3
@6488318/1
cttatgtcaaattctacttctgaatgatgttctacgttatcatcaacatc
+6488318/1
CCCFFFFFHHHHHJJJJJJJJJJJJJJJJJJJJJJJIJJJJJJJJJJIJJ
@2211331/1
tggctttgccgcttgttgctgtacttgaggctgagatgaagg
+2211331/1
CCCF?DDDHHHHHJJIIEHEHHEIJI@GH3?GHIGHI9GGGE
@6959721/1
ctcatttgaaaacgtggatctccaaggtctccttgaacaaatttacctaa
+6959721/1
CCCFFFFFHHHHHJIJJJJJJIJJJJJFHIJJJJJIIJJJJJJJJJJJJJ
@1132618/1
ggtttcttccgctaatttaaaaattgaatagtttttatgaaatgagtcag
+1132618/1
@@@ADFFFGGGHGJIJEGGH>EFDHFI@HCHGGIIIIICHIIJIHH@DD?
@1645200/1
ctactgttttccaattccaaattctaatcatgggtcgggcatttttacta
+1645200/1
@@@FFFFAHHHHHIHIIJEAAGEIJFB@EHH<FEA3?F>G@GC<BFHIHI
@3266446/1
gctgtggtctctgctgttgctgttgttgctgaggctgctgtgg
+3266446/1
@@@D;?DDHBHFHIIBB9B3AC:FEGGEICEH=FA@GE>B?FH
@2213290/1
gtcactattaaagttgatttgtcttatcgacttgacaattttttcttttc
+2213290/1
@@CFFFFABF?FHEEGEGHIEEIIGIEIIIGIBCCHHEHIG>EIIF4<?B
@504138/1
gtcccctcttttgggtggaatgtatgacgatgatttgatatctatatttc
+504138/1
CCCFFFBFHHHHFIE1CFED9CCGEGAE?CGHE<BGI<<<4?BF>BFGGG
@7451200/1
ccgcagattaaaatttttaagtacgactaagtgagcacactaaatcacca
+7451200/1
CCCFFFFFHHHHHJJJJJJJJIJJJJJJJJJIIJJJJJJJJJJJJJJJJJ
@1646562/1
ctcagagctaccttggcagctgctaattttgcttggtg
+1646562/1
=:?DDDFF?BHBB?4AEHIIGIGEG<C><<CC?<ED4?
@6491913/1
ctccattcaattgaagaagcaatttcttcgcagcctcttgttttgcttct
+6491913/1
CCCFFFFFHHHHHJJJJJJJJJJJJJJJJJJJJJJJJJJJHIJJJJJJJJ
@3268101/1
ggctgttgttgccactgctgctgctgcggctgttgttgcctctgc
+3268101/1
@@CDADEFFFHHDIIFHEIGIGIJGIIIGDH<BBD;BG@G9BCG>
@6962457/1
ccttgaatgaatttttcattcctccatactccttgtcttacaggtaccgg
+6962457/1
CCCFFDFFHGHHHJJJIIJJJJIJIJJJJJIIIJJGFIJGHGII?FDHII
@1647572/1
cctgaatccttagaattcaaaaattcaaacttaaattcatagcct
+1647572/1
@@@FDDA?ABDHGIGI@FBIII=CAGEGEGHIGC4CFAHEHI@FE
@4408064/1
cctcaacctcttgtaacatcgacaacaccgcttgtg
+4408064/1
@@CFDFFDH<FHFE><FAGHIIIEIIGDGGIBGG2?
@1648021/1
ctctttctttttttgttagactgattt
+1648021/1
@;8BBDADFD?A?FDECF@DCH@F<DF
@4409069/1
cttttctttaacatttctcacagaacggttgccatatag
+4409069/1
C@CFFABDHBBCFFGGGG<E<EHCH>@F8CFGGHGGE>4
@3269975/1
cggcatttctttcagaccaaaatttctttgtaaacaagttag
+3269975/1
@@@FBD>AAFAFFEHCFBG?GG@FHGIFE@EFEIG9ED1?CF
@1649018/1
tgtaacgattggaaaaataatcagaataagaacggtattgctctgcaggg
+1649018/1
@@@FDDDDAHHH>EH@GHF>B<B>EEF<F>F9C6@CFHGIGIH<GGBF9?
@508062/1
ctttggcacattgcagttgctatcatacattcttaatatctgtgtattaa
+508062/1
@CCFDDDFFDHHHJEBCFG<@EEIDGGGIJIHIF9EII>FFIFBDEFHIG
@6493086/1
gcagggaattctaagagggtacacaattcaggcactaatgtctcttcaaa
+6493086/1
CCCFFFFFHDHHHJJJJJJFHIJIIACGIJIIJIIJJJIIFHIIJJJIJF
@3270559/1
cagctgagtgagttaaaacagtacat
+3270559/1
@@@FFDDDDB>B4CABDDFG;<?F<C
@1649539/1
cttctcttatagctgtcaactcatgttgcaaaacatgtaaaaattgacct
+1649539/1
CCCFFFFFFHHHGJIIJJIJJJIGJHIJJF>FD@GIJIGIGIJJJGGGIF
@3271648/1
ccaatggtccacacctttgtcaccactatattcaccaaccgttaacggag
+3271648/1
@@CFAFF>FFHBHJGIJI<CH<FCHGIIIIFGGIGHHA=FGBDFHG?GBF
@8514525/1
ctgcaattcttggttcaagatcattttaaactgtccttctgacacaccat
+8514525/1
CCCFFFFFHHHHHEHIIJJJJJJJJJJJJJJJJJJJJJJJJJJJJJJGIJ
@6964633/1
atgacgatagctttattctcattaaggaattccggtttctcaaaacatgg
+6964633/1
@CCFFFDFFHGGGIJJJJIJGIJJJJJJIIIGIIIDHIIJIIJIIJJJJG
@4890918/1
ctgctctgataaattagaatcatcccatagcaaatggtatttggtaggac
+4890918/1
CCCFFFFFGHGHGJJJGIIIEHJIIIJIIJIJIGIJI?GHIJIFDFGGIE
@2219510/1
cttcattgtaacttggcccgcaacaattgtacacaactccataggaagcg
+2219510/1
@@@FFFFDDFDFFHB@>FGGG?F6FE3D3?<D@DGGGEGH9?@F3?49CB
@4411700/1
cctcaaccttttgtaacatcgacaacaccgcttgtgcggcaatatgtttg
+4411700/1
@?@DD?BBFFDHBG?<C:AC1FAH:D811??:@@DG9F??A4=AG4=D>E
@510350/1
ctaggctttgctttaggatcatcatctggattttgaataggaaat
+510350/1
@@@DDDADFFHHHIB@@2CGDHGA?CD@E>BDHG41E4C3?BD>4
@2726915/1
gcagcctcttttaccattgtacgagtttgagcatcattcattttcttcat
+2726915/1
@@CFDDFD>FHFH>@FHI@:CFHCAE@HIGIIG9CFGEFHGGGGHG4D<<
@2727758/1
ctggtctggagctggatgagtgacatcagcgccaacaacaatgacaggtt
+2727758/1
@@@FDFFF8DFHHJJJJJJJ?FFHIJIJGGGAHIGIIIIGJI>FHIDICG
@6967950/1
gcaaggtaatgtaaaacaatatctattcaacaaaggaatagcagattcaa
+6967950/1
@@CDFFDEHGHFHGIIJJJJJJJJJJJJJJJJIJJGGEIJJIJIGIIIJE
@8516230/1
agtttgagatactgtaatgcattgtaggccgcacatgtttgtgcttctga
+8516230/1
CCCFFFFFHHHHHJIJJJJJJJJJGJJJJJJJJJJJJJJJJIJJJJJJJJ
@7459614/1
agcagctcaatgtaggttaccacatcaacatcgtcatatagcatcaataa
+7459614/1
CCCFFFFFHHHHFHHJFHHIJIJJJJJJJJIIJHHHHIIIIJJJJJJHJJ
@4415531/1
tttccttatcagtaatctcgaatctattatctcttggacaagttgttata
+4415531/1
CCCFFFFFHHHFAEGEIGGJIIJJICFIIJJJJJIIJJJJJGAFGIJIIH
@3276863/1
cttttatttctttagtaaacttaaccctttgagaatctgttaaag
+3276863/1
@@CFFBDDHBFBDGHIJI@FEHECEHIIIFHGEBGIGE9EGC@9D
@514572/1
gtggcgtgtaatcactgctgaggcttgaacaagcccttctgatagcct
+514572/1
CCCFFFDFG3CFD>GIIIIIHGIIIEGFGGIEGIIICGGEGCHIG@D@
@1656387/1
tataagattacaattcttaacattttttctttaaacaaagaacattggat
+1656387/1
?@@DDBDDFGHFFIIJJGHGGGHGHJJJIJJJD@GI>@F>>FHFEHGGII
@515436/1
ctctgctgttgctgttgttgctgaggctgctgt
+515436/1
@@CFFFDFHFHB:?FEGHGE@?BB=7FH>=C91
@3823470/1
ctgaacacattgggtcgccatacctaaaaccg
+3823470/1
@@@DDEFFHGG?HB2A:FFICHGBHDBADDGD
@6970654/1
ccgccatttgtctataaatgatttttttcgagttcttgaatgaaaacttc
+6970654/1
CCCFFFFFHHHHHJJJJJJJJJJJJJJJJJJJHIJJJJJJJJJJJHIJJJ
@2730513/1
gttgccttaaaacaatgtcaagagcttggattgcctcctg
+2730513/1
@@@?BD>DFF<FFGHEAFGH@BHDF>?FHGGCEGI<DB;<
@4897123/1
atctgttataaatgtaggaagttatcaagaaatctaagattgcatcaccg
+4897123/1
<@?DDD;DDB?<CE2AA?E?B<AI>CHHBHFIIIIII@FFFII@<D?:B@
@6971192/1
ccgcagattaaaatttttaagtacgactaagtgagcacactaaatcacca
+6971192/1
CCCFFFFFHHHHHJJJJJJJJHIJJJJJJJJIIJJJJJJJJJJJJJJJJJ
@2226878/1
tgtcaattcaccaggtgatatatttttgcatct
+2226878/1
@@@DFFDA8FFHDIFFHIIIIEGG9C@FGGGHG
@2226981/1
tccctcttctggaaagcagctcttgcagcattgacactggcg
+2226981/1
?@7D1DDDHHHFGIFGIHIIIGHGGIGII>@EGIIEIIG<HI
@7462806/1
aatcactgctgaggcttgaacaagcccttctg
+7462806/1
@@@DBDDA??<CD;1CE@@:A::A8ABBC?E?
@4418620/1
gcttgatactccctgggtttaaaatcttcaataacattactcatttctga
+4418620/1
@@CFFD?DGGHHHIJJIAFEGIJD@D4AAFFIGEHEGIGDGGHGIIIJIH
@7992967/1
ctgatttgttgtttattagggtagcatttggaggactgtcagatggtttt
+7992967/1
CCCFFFFFFHHHHJJJJJJJJHHIJJJJJJJJJJHIJJJJJJJJJJFHJJ
@3826692/1
ccagcatagcttcaatttcattgtcgcttatgt
+3826692/1
?@@DDDDDHFHAHHIHDHGE9E>FHFD@FAHDC
@7464658/1
cctaaagttaaattattgtaacccatactcctatcagtaaaagcacgagc
+7464658/1
C@@DFFFFHDDHDIGGIDHHHE@GGIGIAGDEHGIIIEHEHHHBCDGGGF
@7464859/1
cttctctgcactgtgacagtcttcaagcactgagttagaataccaacctg
+7464859/1
CCCFFFFFHHHHHHIJJJJIJJJJJJJJJJJJJJIIJJJJJJJJJJJJJJ
@2734157/1
ccttctgacacaccatctctgtaaaagaggatagcttgaggcttatacct
+2734157/1
CCCFFFFFGGDHFGHIJJJJIGHJJGGIIJGIGIIJIG@FHE;FFHIGGG
@2230080/1
gtcaaatccatctttgtaaataaaaaattaataacattaatatgaacaaa
+2230080/1
@@@DFDDFHHHHHJIJGCJGGJGIEEFGIEGGIIGGIGIJJJJ9DCHGII
@7465492/1
gtagcattgtaatttcttgttcttcttgtttcttttctttaacatttctc
+7465492/1
@@CFFDDFDHFAFIIIIGHIEHIIIIIIIIIIGIIIIIIIHIIECHIIIG
@3280797/1
gttgtatactgatttcataatgatgtacgaaacctcgaggcatagttatt
+3280797/1
BB@FFFFFHGHFHIJAFEHHEFEHJ<FHGGIIIIIIB8GH6;@GGBDIGI
@3827916/1
ccggtttctcaaaacatggtgctggatgaggaaatttttcataaagaagt
+3827916/1
@@7BDAADHHFHBHI;EEG<CHE<F;HCHIBEG@DGHIICGHC9B4?F@B
@2735214/1
gcctcttgttttgcttctttttttgacctacccttgccgatagcaataag
+2735214/1
CC@FFFDEFHHD>FBEAADHIHIJIIJGHIIGG>FGIEIJJIFHHGIBH>
@8520122/1
gtaaggagttgaaggattttctaaagccttgaattcataagttggttgtt
+8520122/1
@@@BDF>DDBHFBHIACEEHIIJIGEEIGGG<9EBFHIEGDHEHIHGHIJ
@3828957/1
ggaacgttgatctggtctggagctggatgagtgacatcagcgccaacaac
+3828957/1
@@@FFFDDFHHFFCHE<FHG@FHIBC9CHHD:CCBFGGI@D<EGE6DFCE
@2736483/1
ccagtaaaaagtggtgaagtcaatcctaacactctaggattatttcc
+2736483/1
@CCFFDFDHHFDFHFHGGIEAFFGI9BFHIIGHIJJIIHIJICIIJD
@1659769/1
attgagttgaaatattttcaaattctggatcgtttttgtgtaagtcatga
+1659769/1
@@@DDDDDHFHHF9FG<D@<AFCHEHFIGGA:ABFC=<CDHHC9?DB@B9
@3282182/1
catcaacgttcactgtctataaaaatacaagaattcctaattggtagtat
+3282182/1
@@@DDFBDFHHHHEGHHIJJIJGEIJFBEGDCEHGGII9F@DFEHF40?H
@7997089/1
atctaatctaatataaactcaatctttcccaacataactttcc
+7997089/1
1=;DBDDDHHHFAGDFGBFHCGH@HHEGGIIICCFAFCDGGGD
@3830117/1
cggctcaaatttgctagcaatcatgctctcaccaaataccttcttttgtc
+3830117/1
CCCFFFFFHGGHGIIIGIJIGGI9:EFCHHIJIG=GHCG@DHGBHDGIEG
@2737767/1
cggacgaattccaaaatgaactatttcaggatattttgggt
+2737767/1
???ADADDBDDD<EEIII9<EFEE@EEIICDADEEED<:??
@8521394/1
tttcagaccaaaatttctttgtaaacaagttagtaaaatagaataaggag
+8521394/1
CCCFFFFFHHHHHJJJJJJJJJJJJJJJJHIJJHIJJJJJJJJJJJJJJJ
@8522398/1
ccacacaatcagcaatacttttgtcaggaatggaatgctgagtaaca
+8522398/1
CCCFFFFFHHHHHJJJJJJJJJJHJIJFIIJJJJJJJJGIJJHIEHI
@8522600/1
ctccgacaaacgccatcctctcattcttagttgtaacaactaggggcacc
+8522600/1
@B@FFFFFHHHHHJIJJJJJJJJJJJJJGEHGJJJJJJJJJIIGEIIJEH
@2235837/1
ccggaaagaacctagtgtgatggcgtttctgtaccactataaatgta
+2235837/1
@<?DDDADFDDHH9E2A<AFGC@H<CF0CECDHADAHICGGEGE@<D
@3832977/1
gtaatgaatggtgttgctttcgcagggtaagtctttcagtctcatccaca
+3832977/1
@CCDFFFFGGHFFHFEGGHGGHIJJIGCGGGHICHEB?F@FH>BBBEHG<
@2236844/1
tattcatgccacattccattccatgatttattaaacccgatgctagcttt
+2236844/1
@CCFFFABHHHHAGGIJFIIGCHGGE>HIHJJJIEHGGIIJ8GIDIIEHJ
@1663587/1
ctttgaattcataagttggttgttttttaagtgcatgttgaacatattca
+1663587/1
@@BFFFFDHGHHGIIHIJGCAHEIJJIIIFCCGDHIJGBFCHJJGGGFE<
@3284729/1
cgcctgtgttctgttgtttactagagaacttcttaataatgaaagatgcc
+3284729/1
@@BFFF?DHHHHHGEBFGIJICFFCFHIIDHIIEGGDEH@FIBGFGCHH@
@1664578/1
ctcttctggaaagcagctcttgcagcattgacactggcgttttggtgggc
+1664578/1
CCCFFFFFFDHDHJIIJJJJJJHHGIIIIIJJIIEHJ<DFHIIG<DGEGH
@3835051/1
gttccattgcttgaggtctggtaattggagcggcttgtct
+3835051/1
@@@BDFAAFHF?AGEHABHII<A?BFAGFBFGBGEBD29?
@3285954/1
ctttaaactcactcgtattgtcattcagccgagtaaaccaaaacaggata
+3285954/1
CCCFF>DFHDHHGJGHGJJIHHGIAFIDGIGBGFFGE>FGIGDHBGGBFH
@6503868/1
gcttcagtaaataacaaagaatggaaggccaaaatttgttcacactgttc
+6503868/1
CCCFFFFFHHGHHJJJJJJJJJJJJJJJJJJJJJJJJJIJJJJJJJJJJJ
@7473790/1
ggtgtttttgagctcatacttaatccaatgacatggggaagtcaattgct
+7473790/1
@@@DDDFFHHHHHJJJIJJJJJJJIIJJJJJJJJJJGJJJJIIJJJIJIJ
@2744585/1
gtggatctccaaggtctccttgaacaaatttacctaaagcaacaacacaa
+2744585/1
C@@FFF?DHHFBHIFGHIJJJJGIHIIIJIJJJJIIIJIJJJIIGIJJGG
@4909840/1
tttcatcttcagaagaactggtagaagaactgctgtaataacgaattttt
+4909840/1
CCCFFFFFHHHHHJJJJJJJJIJJJJJJJJJJJJJIJJJJJJJJJJJJJJ
@8003908/1
gttttcgttgctcattgatatcccttatgtctaacacttcacacataaat
+8003908/1
CBCFFFFFHHHHHJJJJJJJJJJJJJJJJJJJJJJJJJJJJJJJJJJJJJ
@6982140/1
atacctatttacatgcctagacttgtgcaccagctaaagaagacttatct
+6982140/1
CCCFFFFFHHHHHJIJJJIIIHIJJIIJJIJJJJJJJJIJJJIJJJJJJJ
@3838285/1
cactttttagtaccgggcttactaagggagttttcttgatcattttcgtt
+3838285/1
@@CFFAEDFH?CFGEGHIB<BGHGCFGGEGB;FGHFCE4BFEHIG9F0B;
@6507691/1
ccggtacttttgtaaaacattatcaaaagttctctgaccatggaggataa
+6507691/1
CCCFFFFFHHHHHJJJJJJJJJJIJJJJJHHIJJJJJJJJJJJIJJIIJJ
@7476553/1
ctccgacaaacgccatcctctcattcttagttgtaacaactaggggcacc
+7476553/1
CCBFFFFFHHHHGJJJJJJJJJJ@GIJJIJHIJIJJJJJJJJJJJJJJJJ
@533702/1
gccaactaaatgtcatggattcagcagaagtataaattaaactatggatt
+533702/1
CCCFFFFFHHHHGHGHBHEFEIJGGHFEGI?HIIJJJGI<?DDGBHIDAH
@7476818/1
ggagaattatcaaagagaattattgaattcaatatagcaaacatttcttc
+7476818/1
@@CFDDFFHHHGHIIJEGIIIJJIEGJIJJIJJJIJJJGHIHJIJIIIIJ
@533873/1
gggcaaatctggaggttgatgaggaggctgaggcggaattagagcaattg
+533873/1
C@@FFFFFHHGHFABCEEBGEEDF>DHGGGGEF=DGEEGCHIJGBCGCEA
@533938/1
gttgttgttgccactgctgctgctgcggctg
+533938/1
@@@DDDDD;?AD<FDGIIE@HCHG>HG6??:
@6984494/1
cctgcttgtggaaaaccaccacaaatccacttggaaaactgtttatcata
+6984494/1
CCCFFFFFHHHHHJJJJJJJJJJIJJJIJJJJJJIJJJJJJHIJIJIJJJ
@3840220/1
acttctttgaactaagtacagcgaaattc
+3840220/1
@C@FBEDEFFBHFIEB<AAEDHGEFG3?B
@4912239/1
ctgtgacattgtaacattaaaaactagtaactcgtgtttagacaa
+4912239/1
@;?AD;=BFAFFDHDC<?CB:A<@?FHFHGI<F=GHFH@D<F>F;
@3840981/1
gaaggcttttgggtcgtgagaagctgcaacggctgctatagatggaa
+3840981/1
@@@DDDEFFDFHH@GHHGE1CBG@>A9DHHGGIJHG3?FFCEBF3.8
@3841011/1
gttttgaatacaggaatgccggataattctatacagaaactttaggata
+3841011/1
@?@BDDDFFDFBHGIHGHHGBEHE>DFFGGGIEHGIEDHHA@DGHHEE<
@8532026/1
ggaaacgatggtctgtgttgttctttttctattttcttcgctttgagata
+8532026/1
@CCDFDDDGDHDDEFCFFGIGHGGGIGIGGBGHGICHEGDIGGHCHAGEG
@536330/1
ctccactgaaccaaatcggctccttgaatgaatttttcattcctccatac
+536330/1
@C<DF??EFFHH?GEHGIBGIJJJIGGEGIJJIJCHIJJIGGDHBFBFIG
@6986827/1
ggtcgtgagaagctgcaacggctgctatagatggaacgttgatctggtct
+6986827/1
@@?DFFFDHHHGHIJJJJJJJJJJJJHIJJIJJJJIGHHHJJJJJJJHHI
@8533714/1
tagcatttggaggactgtcagatggttttggagaattatcaaagagaatt
+8533714/1
CCCFFFFFHHHHHJJJJJJJJHJJJHHIJJJIJIJJJJJJJJJJJJJJIJ
@3294862/1
ctctaattaagtaaaaactataaaaata
+3294862/1
@@?DD>DDFH>AC<:<<@ECBHGHIDG@
@8534384/1
ctggtcttcagtcacccgattctatttcttggtcatcagtttgagatact
+8534384/1
CCCFFFFFHHHHHJJJJJIJJJJJJJJJJJJJIJJJJJJIJJJJJIJJJJ
@3295782/1
tggagacatgactacacaaccatttggtatattcatcctctcaaaataaa
+3295782/1
??=D;DDFGAFHHICHABGCFFB4CFHCFHCHGIDE9@DHCCDFDGH9D>
@539409/1
ctagacttgtgcaccagctaaagaagacttatctttaaacggc
+539409/1
BCCFDFFF?FHHGGIJGIJIIJJGJIEGGIJEEEGGGBGGGGH
@539468/1
gcaccaatcaaggcctccacacaatcagcaatacttttgtcaggaatgga
+539468/1
?@@FDFFFFFFHAAHIG3FHHGGBCEBG@9CFFD@F>GIB>GF3?F>BGD
@4913608/1
tccagagactcttccaatcagattgaaaaaaacaagttgtataacacaat
+4913608/1
@CCFFFFFHHHHHJJJJJJJJJJJJJJJJJJJJJJJHJJEHJJJJJJJJJ
@3297077/1
gtcattagcagagctcgctactaaggccttcaagatagaacccaattctg
+3297077/1
@;?DDDDDH<AF?HEHHEEHIGGI<FEAAFHIIEG@F?GGD?DFHF>FBB
@6515368/1
ctctgataaattagaatcatcccatagcaaatggtatttggtaggacgtg
+6515368/1
CCCFFFFFHHHHHIIIJJJJJJJJJJJJJJJJJJHIJJJJJHHIJJJIJI
@1675973/1
ctagtgcttctgtaaaatgccaataattgttctttcatgatactctca
+1675973/1
@@CF=?DFGHHGHIE?@BHIIIJIG9F<EBDFGGIIEIIJJGDH<FGE
@4914760/1
gggaaaatgaactgtatccattacgatgattctagctgagaactacgagt
+4914760/1
CCCFFFDFHHHHHIJIJJIJJJGJIIIJIJJJJJJJJIJJJIJJJJJIJG
@8537496/1
ggaatgtatgacgatgatttgatatctatatttctcattttttctgctaa
+8537496/1
@@@BDDD?FHFHF=GHAGHIE3CAFHHAD@FHHGGGIHGEGHIAFEEHGH
@8538259/1
gtccgactgatgatttgaggttcttgtggaattgtgacactttgatgttg
+8538259/1
C@@DDFFFHGBHBHGIIGGIBGGIHHHFHEHGIIIIIEHGIIIIGIIFHG
@4439750/1
cttctttaagacactgactaaaatattgttcaagttcacgaggagtattc
+4439750/1
C@@DFDFAAFHFHIIIIGHE9EHIHIEF@EH@?AAECHCBA<?:;09?G?
@4439757/1
gaacgttgatctggtctggagctggatgagtgacatcagcgccgacaaca
+4439757/1
@@@FFFFAHHHDHFGGGC@HEHGIIHCGHFCFICGCFIIJJGGIGGGH=6
@2757912/1
cagtcacccgattctatttcttggt
+2757912/1
<@@DDAEDDHFFBHGBFGGBBFEH9
@3300689/1
tttcaatgatttccctgttgaccttacggggacacttatcaggt
+3300689/1
@CCFFFFDF>FDFIB>B<FIIBGBCH>CAAH:?GGAHEHIEHG9
@2758052/1
cgacaattgtaccaagctctggcattttcctgtgactgattttt
+2758052/1
<?@DDDADF<ACA<BD?CGHDEH>@CBFHHHFCECFFD9?@FG9
@3300876/1
ctgcaatttccaagaaactttacttttcacaaataaatataaaaagaaaa
+3300876/1
@@@DFFFFHHHHHJEEHIIIG<HHGCEGFCHHEGIIBHEEIGGIJFIIGI
@8010513/1
ctctgctgttgttgttgttgctgaggctgctgtggtctctgctgttgctg
+8010513/1
@CCFDFDFFHHHHJJJJHIGJJJJJIJIIHJIHGIIFHIJCHIBDHAHHG
@7487052/1
cttgcgtagcatactttatcgtaacggtcatttctttttcttgatctctt
+7487052/1
@@@DDDDDHFFAHGGFHG<FGF;FEHI?CEHIG9FHGIHGHGHIGEHIFI
@8010817/1
cgtacttctagcattagaagtttcttctccagctaaggctgtatcatcaa
+8010817/1
CCBFFFFFHHHHHJJJJJJJIJJJJJJJJJJJJJJJJJJJJHIJJJJJJJ
@3849479/1
ctctaactaaaaattcttttttaagtaacaaag
+3849479/1
@@@D?BBDDFFF?3<B:EIIIIEIA2CGEBBFB
@7488091/1
gaatcctttgtgagccacatcaatgttaaggaatggtttccaaccaataa
+7488091/1
CCCFFFFFHHHHHJJJJJJJJJJJJJJJJJJJJJJJFHIJJJJJJJJJJJ
@8542446/1
cctcaaccgaacacttctaggttacatagtgtatgaaccgctgcattaaa
+8542446/1
@@@DDADDFH:FHDHDEHH@A<?CGEHCD1:DFFFHBBHFAHIGIIIIED
@8542527/1
catacttaatccaatgacatggggaagtcaattgctaatattgccatcaa
+8542527/1
CCCFFFFFHHHHHJJJJJJIJJJJJJJGHIJJJJJJIJJIJGIIJJJJJJ
@4920379/1
gtccgactgatgatttgaggttcttgtggaattgtgacactttgatgttg
+4920379/1
CCCFFFFFHHHHHJJJJJJJHHIJJJIJJJJJJJIJJJJJJJJJJJJIJJ
@8543146/1
ccaatcttcaattgttttaaagcacatttggctgcggtacatttagctat
+8543146/1
C@CFFFFFHGHHHJHIJJJGGIIJJJJJIJJJJIIIJIIJJIJJJIJJJJ
@6995847/1
ctctatttcattgtgcattaatctatagaaaattttccagacagtattta
+6995847/1
@@@DDDDFHFHBHFGGICCFHFHBEBHHHJJGHIJIIIIDHIIG9CDFII
@8015609/1
ctgagatgaaggtggtctgctgggttgctggtcactgggttgttgcctaa
+8015609/1
???DDDDAB:AD2ABEEEEEIEC@CFEEA1?ECEDFEDDDDI08BDADDI
@7492743/1
atcacctttgaagttgaataagttattattcttctaggtccttttatcat
+7492743/1
CCCFFFFFHHHHHHJJJJJJJJIJJJJJJJJJJJJJJJIJJJJJJJJJJJ
@3309247/1
ctcctcgataatagatatgtaataagaatattgatgctttgcccgtcctt
+3309247/1
CCCFFFFDHHHHHIIJJJIHJJHGIFHHJJIJIJJIJEIJIJJIFHIJII
@1683415/1
acttcttctcgaggtggctgcagtttccatatcat
+1683415/1
@CC@FFFFDF?BHFF@B@GHG>CHGIGICCEHBG4
@4448449/1
ctcagagctaccttggcagctgctaattttgcttggtgtttgttttctcc
+4448449/1
CCCFFFFFHHHHHGGGIEHIBGEGEGHIGIJIJI3C?FFHGGIEEGGGHG
@1684032/1
cgcaacaattgtacacaactccataggaagcgccaaaggct
+1684032/1
@<@DFFFFHDA<DFFHIEHHIJJJJJ9FEFGGIJJIIBBF9
@3311523/1
ctttctaatgtttcttcatttaaaaccgctg
+3311523/1
@@@DDDDDFDDHBHBGF>?EBH@HIHG@:CF
@3857356/1
gttgagtttggtgggtaggggttgtttccctagactgtggttgagacact
+3857356/1
@@@FDDDBFFDD=AHFGEHHEG>@@FA>FFDAGEHIBGIIGEG3CCHIID
@8549263/1
agtaggtaaaaagattattgtattttcttttagaactctttcaaagagtt
+8549263/1
CCBFFFFFHHHHHJJJJJJJJIIJJJJJJJJJJJJJJJJJJJJJJJJJHI
@1685818/1
ctcccgtctgcatccttcttttccggaaagaacctagtgtgatggcgttt
+1685818/1
@@CDFFDFDHG?DCGGEG>HEEHIJIIJ<@HCCFDEH94?DBEHG;FFG>
@3857898/1
tctcatcctaggacgtccacctcgaactg
+3857898/1
CCCFFDADA>BBFB6CEDFHHHEAEH?GC
@7496342/1
gcacattgcagttgctatcatacattcttaatatctgtgtattaagcctc
+7496342/1
CCCFFFFFHGHHHIIIIJJJJJJIIJJJJJJJJJJJJIIFEIIIIJIJJJ
@3313991/1
caaagatagtaagttatttcttctaaattctgctctgataaattagaatc
+3313991/1
@@@D=BBDFFHHHEFGBGGJJJEGJCBHIGHIGIIIIH9<FHDGGGBHIG
@3859250/1
attattcttacaaacagaatccttaactgtccttctaacctgttcttctt
+3859250/1
CCCFFFFDB8FFFEIIGEHJG@GECHJJGHCGHC<?:C<C1CD<<@?BFC
@8020832/1
cagacatttcttcagggagaatttttaaccatttacacaatataaatgca
+8020832/1
@@@DDFFFHGHHHIGHIIJAEEHGGIJGEHIHJIGJFIHCGGEGFGHJIJ
@3859813/1
gcctcttgttttgcttctttttttg
+3859813/1
@<@F?>DDHDFB3E?4EDGHCFG>F
@7498066/1
ccttctgacacaccatctctgtaaaagaggatagcttgaggcttatacct
+7498066/1
CCCFFFFFHHHHHIJJJJJJJJJJJJJJJJJJJJIJJJJJJJJJJJJJJI
@8022218/1
cgttcataaggtctcatttgaaaacgtggatctccaaggtctccttgaac
+8022218/1
CCCFFFFFHHHHHJJJJJJJJJJJJJJJJJJJJJJJJJJIJJJJJJJJJJ
@3861012/1
gtcacttcaaactgttgctcagcagctatctcttgtaggaactggactgc
+3861012/1
@@@DDDFFHDDDFHHIGIIJJJDHDHGEEH4C>4CGA@ECHG<?;???GF
@7004682/1
ctgtaataacgaattttttcttgttattttcttgatcagaacaatactca
+7004682/1
@@@ADDFDFHHFFEHHGIIGHGIBDGGHHIIFGICGIGIGFFGG>FHIGG
@4931557/1
cggtacttttgtaaaacattatcaaaagttctctgaccatggaggataat
+4931557/1
BB<DDFFFHHHHHJIIJJJIJJJJJJJJHIJJJJGIJJIJGEHIJFIIIG
@3863339/1
gtttcacttttgttattggtttccttatcagtaatctcgaatctattatc
+3863339/1
CCCFFDFFHGGHHHIGGIGHGGHJHIEGIEEAFAGFCHIEHGICIGH@FC
@561004/1
cgctaatttaaaaattgaatagtttttatgaaatgagtcagaattttcgt
+561004/1
@@@FADFFHHDDDBHEB93AIBB@FFGHCCGDHGH<DFEFHGBGGIAEG3
@7008197/1
cgtgtaatcactgctgaggcttgaacaagcccttctgatagcctgcaatt
+7008197/1
CC@FFFFFHHHHHJIJJJJJJJJJJJGGGIJIJJJJJJJIIJJJJJJJJJ
@3320054/1
cctaaacctttttaaaacatcttcttgttttctatgttctatttctgctt
+3320054/1
@@@DDDD8DBFFFIIFFF9CHIG9EHGGIAEFG@>@DGC<DHGE@GGCHC
@7504652/1
ctccaagcttaacattgattttaaggcaaagattggagagtgtttgtggg
+7504652/1
@@CDFDFDBFDHFBHHGIIJJJGAHEGIIGAGGGIHHGIJJFDIIGHIJJ
@3321330/1
cttgcgtagcatactttatcgtaacgg
+3321330/1
?@@DDD?D>FDF?CGE9EHGGFB?BFE
@7505069/1
gtgcagggtatgaaactgaacgtgtacacctggtaaagaggtgacaa
+7505069/1
CCCFFFFFCFHHHJJJJJJJJJHIIIJJJJJJIEGIIJIJJ?DGIJI
@4936099/1
gggtcacaactaacaatgggccacaactcatattgatcgtcaaatgaaac
+4936099/1
CCCFFFFFHHHHGJJJJJJJJJJJJJJJJJJJJJJJJJJJJJJJJJJJJJ
@2778943/1
gccataccgtacgctcaaacatgcaaatgtgacattattgactaaggccg
+2778943/1
@@CFFFFEFCFFAHGIIIGIIIJGHGCHIGHGEHGCBHIGIJJIBHHFGH
@2779307/1
gctttttaaaataatacagacaattatgaagttctagtgcttgtttttca
+2779307/1
@C@FFFFFHFHHHICGIJIEIIIJEIGIJEH<CHHICHGGIBHDHIJJIG
@8031866/1
cttagattagagttgttatttatcttaaataatttacttgattgttaagc
+8031866/1
BCCFFFFFHHHHHJIJIJJJJJJJIJJJJGJGJJJJIJJIJJJJJGHIJJ
@3325309/1
ggaacaagaatgctgttaatgcctccaagcttaacattgattttaaggca
+3325309/1
@@CFFEFD;DFFFGH4CFHHHHGG9DFEEHIHE@EEGB9?FHG9BDGC;@
@3871953/1
ctccatactccttgtcttacaggtaccggtctttctcgataatcaagtgt
+3871953/1
@@CFFFFFHGHFHGFFHIJBHF@<CFHIJIIJJJIIJIHGGIEGIGHGHB
@3872374/1
gcatcctttgctcttgaggaagttggtgtagaggtgcaggctggccatgt
+3872374/1
CC@FFFFFHHFHHIGIEGGHII@HGIGGGGGHHIHIIJJJIJIBGIH@F@
@569272/1
ctccttgtcttacaggtaccggtctttctcgata
+569272/1
@@@DFF?DDFAHDDH@FEFEEI18?@DGH<;99D
@3327130/1
gtgaaagatgccggaagtatttatggagtccatatttaactgctagagaa
+3327130/1
@@@DDDEAHAHHHJGGECHHIIIIJCHI?CFGBBGGGGHGEAHGIEIIIE
@8034853/1
aggtttttgaaaaaattttggccaatagctgtgggttatatggtgattga
+8034853/1
BBCDDFFFHHHHHJJJJJJJJJJJJJJJJJJIJJJHHJJJJJJFHIJJJI
@7511674/1
aatctctgtatcaacaactgtaccagccggcacattcatatttctcccat
+7511674/1
@@@FFFFFHHHHHJJIGIJGIGGEGFHGHGIIGGIJGGIJIJJDGGIIIG
@8035689/1
ctgataaattagaatcatcccatagcaaatggtatttggtaggacgtgct
+8035689/1
CCCFFFFFHHHHHJJIJJJJJJJJJJJJJIJJHHIJJJIIJIJJJJHIJJ
@7017149/1
cactgctgaggcttgaacaagcccttctgatagcctgcaattcttggttc
+7017149/1
CCCFFFFFHHHHHJJJJJJJJJJJJJJJJJJJJJJJJJJJJJJJJIIHJI
@3874670/1
gtggagtagaaaacttttcgatttcggtattatggtt
+3874670/1
@??DFDBDH<:4<AAFGHIGEFHIHIG@FHGEIGGDG
@571546/1
atgacaatagctttattctcattaaggaattccggtttctcaaaacatgg
+571546/1
CCCFDBBDFHH?D>FHJDEHEGEGGG9E?9@HGH6?F0?C?DHHGG=ADH
@571890/1
ctccttgaatgaatttttcattcctccatactccttgtcttacaggtacc
+571890/1
@@@DDDDDDDH><<FHGIIIIIGFHGHG>HIGIIGG<?CFHIIBGDF?FF
@4944465/1
ctgttagcagctggttgccttaaaacaatgtcaagagcttggattgcctc
+4944465/1
CCCFFFFFHHHHHJJJJJJJJJJJJJJJJJIJJJJJJJJJJJJJJIJJJJ
@8039758/1
cagggaattctaagagggtacacaattcaggcactaatgtctcttcaaaa
+8039758/1
CCCFFFFFHHHHHJIJIJAFHJIICFHIHJJJJIJHIJJCFHFHJGGHCI
@3332658/1
gaccagtttgcaaagggaagcgagcttgctgttgttgctgctgctgctgt
+3332658/1
@CCFFBDDHGGBDHC9CFHII?@AGGIGECBFHGHHIJ9BDHCFCD>B=8
@3882323/1
attagttttcttccaactagtgaaatttgacttaagaaatatgaatcagt
+3882323/1
@CCFFDDEHDHHHIJJJJIIFHHHGIJIIJFJGHGHIHIGHCGECIGEG?
@3882460/1
tgttgttgttgttgaggttgattagaagcccctgcttctccagg
+3882460/1
CCCFFDDEFDHFFIBHGCFFEGIIFJJIDEEGHIFCGIE@HGIB
@3884665/1
cttaatcatacaataattagcttaatattagaaatcttaataaataggac
+3884665/1
@@CFFFFFHHGHHJEHDEHIFIJHHGEGHGICEHIIIIG@GHEEFIGIIA
@7525611/1
ccaatagaccatgttggagtcaagcgtgtgaaagtatcacttggaagttt
+7525611/1
CCCFFFFFHHHHHJJJJJJHIJJJJJHHHIJJJJHHIJJJJJJJJ<FGHJ
@3888338/1
ggcctatcctctggaggaattcctttaaactgatccatg
+3888338/1
@CCDDBD>D>BFABGBH<GHIIFIDGII@>E9BE<C9DF
@4956658/1
ctctgctgttgttgttgttgctgaggctgctgtggtctctgctgttgctg
+4956658/1
@CCBDFFFFHHHHIIGICGIIFIIIGIDIGIICFGGIIGBFEEHGIIIII
@4957142/1
ggtttttgaaaaaattttggccaatagctgtgggttatatggtgattgat
+4957142/1
BB=DDFFFHHHHHJJJJJJJJJJJJJJJJJIJJJGHJJJJJJHHIJJJJJ
@4957207/1
gccgcgtgttgctgtacttgaggctgagatgaaggtggtctgctgggttg
+4957207/1
CCCFFFDFHHHHHJIJIJJJJJJJJJJJJJJJJJJDGGFGIJJJJJJGIJ
@7528738/1
aggaagttggtgtagaggtgcaggctggccatgttgaatagcttgctgtg
+7528738/1
BCCFFFDFHHFFFHJJJJFHIJJJJJJJJJJJJIJJJJJJJJJJJJJJJJ
@3891756/1
aaaatttttccgaggtttaaattttttccgctgta
+3891756/1
@@?DDADFHHGH6F>@3CHEIGIJJIE;FHBADD@
@3892459/1
tttggcacattgcagttgctatcatacattcttaatatctgtgtattaag
+3892459/1
CCCFFFFFHGFHFIJGIIJJJJH?EAHCIHIEHEEEIJIFGEGHEGGHGH
@3893996/1
cccatgttaaattttttcagaatcatgtgattttttttcctttcaagaat
+3893996/1
@?@B=DDED4CB>@GHGBHHHBBCEHIEFHDCHCAHHHABBFD@>CFGGG
@4962725/1
gcacttttcacatacaacaaagtaactaataacaatataaacaatacaca
+4962725/1
CCCFFFFFHHHHHJJJJJJJJJHHJJJJJJJJJJJJJJJJJJJJJJJJJI
@3897333/1
gtgtttttgagctcatacttaatccaatgacatggggaagtcaattgcta
+3897333/1
@@@BD?DDF?DFHGBGEH<@BAHGHH>HFH4EFGGHGHGG<FGBDFB<FD
@3897765/1
gtagaggtgcaggctggccatgttgaatagcttgctgtggtggtaca
+3897765/1
@@@DD>>DFHHAAF;EFEF@F@<BBHFH4?9<FEDFEGE;DF;0?B?
@3898270/1
atgcctcagagctaccttggcagctgctaattttgcttggtgtttgt
+3898270/1
@@<DDDEFFF?DDEHHHGIICGGGGGGCHBEDHGCCHIGB1?;B>B9
@4975124/1
ctcttctcttggtgttcaacaaatctcttaatgatatcagtcagcttaca
+4975124/1
CCCFFFFFHHHHDHGIJJJJJJJJJJJJJJJJJJJJJJJJJJJJJJJIJJ
@4986474/1
gctgggaatcctttgtgagccacatcaatgttaaggaatggtttccaacc
+4986474/1
CCCFFFFFHHHGHJJFHIIIJJJIJJJJJJIIIJJJGGIIJFDHIJIJJJ
@8721006/1
ccttctttgactaaatactcctgaaggagtgatatcggtgtttttgagct
+8721006/1
CCCFFFFFHHHHHIJJJJJJJJJJJJJJJCGHIJJJJJCFDHIJJJIJJJ
@9573921/1
cctcattctttcaaaaaaaactattcgtaggagtaaaacgtaagtggaag
+9573921/1
@@@DDFDFHHHHHJJJIHGHHIGIIEHHIGGHG?DHGHIIBFHICHIGEG
@10085584/1
atcaactgcagcctcttttaccattgtacgagtttgagcatcattcattt
+10085584/1
?@@FDDDEHFHD?HIIEEBDHIBHHGIGGEHGC@FD?FGGIIBDGGIGGG
@9232886/1
ctcaggagaaatttcaatttttgcaaattgttcgtagtgaagaactgaaa
+9232886/1
CCCFFFFFHGHHHJJJJJJJJJIJJJJJJJHHJJGGIHIJJJJJJJJJII
@10422734/1
ctccttgaatgaatttttcattcctccatactccttgtcttacaggtacc
+10422734/1
CCCFFFFFHHHHHJJJJJJJJJJJJJJJJJJJJJJJJJJJJJJJJJIIJJ
@9233684/1
cggtctttctcgataatcaagtgttggtgcattcataattcgggccttaa
+9233684/1
BCCDFFFFHHHHHJIIJJIJJHHJIJJGHIIJIGIIIIJJJJJIJIJJIJ
@9064125/1
gtgaaattattggtatttcttttttccaaattgcctctccattcaattga
+9064125/1
BBBFFFFFHHHHHEHIJJJJJJJIJJJJJJJJJJJJJJJJIJJJHIJJJG
@8893456/1
gcctgcaattcttggttcaagatcattttaaactgtccttctgacacacc
+8893456/1
CCCFFFFFHHHHHJJEHIJJJJJJJJJJJJJJJJJIJJJJJJJJJJJJJJ
@9575348/1
gggaggtggacctctttgtgcccatggagtttgacctctaggaccagttt
+9575348/1
@@@FFFFDFFDDFIIIIIEFHHICDE>BFHHHEGGHEF?DHDIHIEGHHI
@11094331/1
gcgacaatttgttctcttctgttgtttcaattttggcagtatgcaaatat
+11094331/1
CCCFFFFFHHHHHJJJJJJJJJJJJJJJJJJJJJJJJJJIJJJJJJJJJJ
@11094967/1
cacctggtaaagaggtgacaaagatagtaagttatttcttctaaattctg
+11094967/1
CCCFFFFDHHHHHJJCFHIJJJJIJJJHHIJIJJJJIJJJJJJJJJJJJH
@8894341/1
cttgtttttcaggtcatggcagactctgagaacttttaacaatgactgac
+8894341/1
BCCFDFFFHHHHHBHIHIJJJJJJJJJJJJJJJJJJJJJJJJIIJJJJJJ
@10592288/1
aacatatttcaacatgtatccttttgggcggtaccatggtataactatct
+10592288/1
CCCFFFFFHHGHHJJJJJJJIIJJJJJJJJGGIIJJJJIJJJIIJJHIIJ
@8555613/1
gttccactttcacaatcaattaattggtaacatggtaaaataccttcttt
+8555613/1
CCCFFFFFHHHHHJJJJIJJJJIJJIJHJJJJJJJJJJJJJJJJJJJJJJ
@9065402/1
gtgttgctttcgcagggtaagtctttcagtctcatccacattttatgtgc
+9065402/1
@@@DDFFFHHFFDHIGIHHJJIGIJIGGIJIJJJJDHIIIIIJJJJJIJJ
@11097347/1
ccggtattttccccttggcaacaaacagttgttttttcctgatatagctc
+11097347/1
8?@FADDFHHHHHJJJJJJEHIIIIIJJJJIGIJJJIIJIJJJJIJIJJJ
@9577887/1
gcatcattcattttcttcattgtaacttggcccgcaacaattgtacacaa
+9577887/1
CCCFFFFFHHHHHJJJJJJJJJJIJJJJJJJJJJJJJJJJJJIHIIJJJJ
@9066597/1
gtgcattaagcctgtataaaatacaaggaagacagacagcctgcctccaa
+9066597/1
B@BFFFFFHHHHHJHIJJJJJJJJJJJJJJJJJJJJJJIJJJJJJJJJJJ
@9920020/1
ggaacgttgatctggtctggagctggatgagtgacatcagcgccaacaac
+9920020/1
@@CDFDDDDHHHHJJ?FGGGGEGGHGIG@<GCEFFHIDDG<?@FGEGHIE
@8557914/1
ggttgatgaggaggctgaggtggaattagagcaattgctcccggagggac
+8557914/1
?@?DFDEFHHHHHJJJJJJIAFGHEHEHIJIJJJJJJJEHIJJJJJJJAG
@10091977/1
cgctaatttaaaaattgaatagtttttatgaaatgagtcagaattttcgt
+10091977/1
CCCFFFFFHHHHGJJJJJJJJJ?FHJJIJJIJJJJJJGHHIIJJJJJJJI
@9067613/1
gtgaaatctttaggctgcagctcaaccattttatcggccaacatattact
+9067613/1
CCCFFFFFHHHHHJJJJJJJJJJJJJJJJJJJJJJJJJJJIJJJJJJJJJ
@8896638/1
cctcttctggaaagcagctcttgcagcattgacactggcgttttggtggg
+8896638/1
CCCFFFFFHHHHHJJJJJJJJJJJIJJJJJJIJJJIJJJJHIJIJJHIJJ
@9407493/1
tcaggaataaagtcattaaccttcaaaatttttccgaggtttaaattttt
+9407493/1
CCCFFFFFHHHHFHIJJJJJJJJJJJJJJJJJIJJJIJJHHIJJIJJJJJ
@9578991/1
cttcagcctcatgttataacattatgcagttcattacctaagatatttgt
+9578991/1
CCCFFFFFHHHHHJJJJJJJJJJJJJIJJHIIJJJJJJJJIJJJJJJJJJ
@9749080/1
ctttcataattcataacgtcattagcagagctcgctactaaggccttcaa
+9749080/1
@CCFFFFBFHHHHIGHHGFHGIJIJJJIGIGIGHGHJJIGIIIHGHIJJJ
@8897828/1
gccactgattgatgtcccaatggtccacacctttgtcaccactatattca
+8897828/1
@@CFDDDFHHDDDGHIGIIEIECHHIHIIFEGGIGDHGFHGIIEFGIIII
@8900064/1
ctgtggtctctgctgttgttgttgttgctgaggctgctgtggtctctgct
+8900064/1
CCCFFFFFHHHHHJJJJJFHGHHIHIJJJJIJEGIJJJGFFHDGFGEDHG
@10765837/1
cccaggtccacaattcaagatctaatttcatgctgttattattttccttc
+10765837/1
CCCFFFFFHHHGHIJJJJJCHIJGJIHIJJIIIJIIJGIJJJJJIJIJJJ
@9071284/1
ctcacgaccagcatccagaagttcaatctggtattctctaggagtaaatg
+9071284/1
CCCFFFFFHGDHHJIJIJJJJEHIEHGGGIJHGIIIJIJEGIGIDCHIIJ
@9239023/1
cacccaatgtttctagcctttcataattcataacgtcattagcagagctc
+9239023/1
CCCFFFFFHHHHHJIJIGIJJJJJJCHIJJJJJJJJJJJJJJJJJJIJII
@9071440/1
gttgctgctgtggtggttcttgcctttgcagctgttgtggtggttgttgc
+9071440/1
CCCFFFFFHHHHHFHIGHIJJJJIJJJJJJJJJJHJJHIJFHIFHIHHII
@11103601/1
catcgttatacttttctggatcaaaagtaaaatcttttctatcttcatct
+11103601/1
?<?DA:B2CDD8DEEDEEI<AEEDDFC2AEEC:??CAE>@<C??C@DEDC
@9239197/1
atcactttttacatttaaagcatctccttcttctttttttctagtttcct
+9239197/1
@@CFD?DDHGHDHHIIGBDFHEHGGGBHIGGFHGGGIGDHDGDD?GIIIE
@10929802/1
gtttccacaacaatttctcttcctttttttggatctgaagggcggtcccc
+10929802/1
@CCFFFFFFFHB?EGIJIGGIGGHIJIIJJJGGGIJJHGIIJGIHEFFED
@10930121/1
ggttcttcttcttttttccacgtgaaatctttaggctgcagctcaaccat
+10930121/1
BCBDFFFFHHHHHJJJJJJJJJHIJJJJJJJJJHIHJJJJJJJJJJJJJJ
@8901318/1
gtcacaactaacaatgggccacaactcatattgatcgtcaaatgaaacat
+8901318/1
CCCFFFFFHHHHHGJIJIJJJJJIIIJJJIJIJJJJJIIJIJJJJJJIJJ
@10599865/1
cttctgcttccgttccaccctttctgctgcgatctttgccatagcatagt
+10599865/1
CCCFFFFFHHHHHJJJJJJJJJJJJJJJJJJJJJJJJJJJJJJJJJJJJH
@11104575/1
gtaggaaataagaaagcaagagaaggaagtgaggtacacagttgcagtcc
+11104575/1
@@@DDD>;FDFHFI;AEHGGGCHBHGG@EFG@?E?DFAFIIHIIDFEHHF
@11104604/1
gctgtaataacgaatttttttcttgttattttcttgatcagaacaatact
+11104604/1
CCCFFFFFHHHHHGIJJJJJJJJJJJJJJJJJJJJJJJJJJJJJJIJJJJ
@11105288/1
ctcttcacttcagcataaactggagtttttcccggaagcaccaccacaac
+11105288/1
CCCFFFFFHHHHHJJJJJJJJJJJJFHJJJJJJJJIJJJJJJJJJIJJJJ
@9926046/1
ctgtggtctctgctgttgctgttgttgctgaggctgctgtggtctctgct
+9926046/1
CCCFFFDDHGGHHJIGHIGIJIIJJJIJIJGIJIJJIEIHIJFGGDEHHG
@10767975/1
ctttctaatgtttcttcatttaaaaccgctgtgtctctttctttttttgt
+10767975/1
CCCFFFFFHHHHHJJJJJJJJJJJJJJJJJJGIIJJJJJJJJJJJJJJJI
@8903026/1
cgaggtttaaattttttccgctgtagtacaaatttctatttccgattatt
+8903026/1
@C@DBDDDHFHGFHIIGIIIIGGIDECFGHFHHIIEGGHGIGGGIGIGII
@9581552/1
gtatatataagattacaattcttaacattt
+9581552/1
@=?DDDFFHDBCFHII>BHGGIHFGIIIIG
@8903648/1
ctggttacaggagatactggttgttgttgaggtggtagttgagtttggtg
+8903648/1
CCCFFFFFHHHHHJJJJJJJHIJJJJIJJHIJEGIHIJHIJHHFIIJJDG
@11106974/1
gccactgctgctgctgcggctgttgttgcctctgctgctgctgctgctga
+11106974/1
CCCFFFFFHHHHHJJJJJJJJJHJJHIJJJJJJJJJJJJJIJIJFIIJJE
@10602803/1
ttccagattactacttcttttaagcagtaacttctctgtacaaatatact
+10602803/1
CCCFFFFFHHHHHJJJJJJJJJJJJJJIJJJJJJJJJJJJJJIJJJJJJJ
@10768385/1
gtcaggtgcgttaacttttggtggctttattatattactcctaattgaag
+10768385/1
CCCFFFDDHHHHHJJJJJJJJFHIJJJJJJJJJJJJJJJJJJJJJJJJJJ
@10932050/1
cggagggactccaacaggacctggtggggccccacctcccgcaggagcac
+10932050/1
@C@DBDAFHHHHDDFEGHGGHIJI?DDHGG<@GAF:@DGHIJFHFEFDD@
@8734254/1
ccctgttgttccattgcttgaggtctggtaattggagcggctt
+8734254/1
=@@DDDDDHFADFEHG@BFHEFD3ACAGFHH@FHE<?FDGHHG
@10933263/1
tctgtatttcctgtgatcttgtctaagattgctttcgctgcggcatgctt
+10933263/1
CCCFFFFFHHHHHJJJJJJJJJJJJJJJJJJJJJJJJJJJJJJJJJJJJJ
@9241678/1
ctttagggtttcttccgctaatttaaaaattgaatagtttttatgaaatg
+9241678/1
@@@DFDBEHHF?FEBGBGHGAHGIIEHE@GGDFEGHGDBFGH=??DHHI?
@10769450/1
cctgcaccgatgcaattaatactcatcttctttactaaaa
+10769450/1
@@@BDB;B:F@6CFDAFFFD@49?EC9@??FEG>@FDF>B
@9753264/1
ctcatgttataacattatgcagttcattacctaagatatttgttatgatc
+9753264/1
BCBFFDDFHHHHHIIIJGGIJGEHIHJJJIJIJJI>GGIIIIJGIGIGIG
@9930247/1
cttggacaagttgttatattagtcactttatatgttcttttaacactctt
+9930247/1
@@CFFFFDHFFGHFHIIIIIJICFHHIIIGGIJEHIIIIJJIIGHJJGGI
@10098771/1
gggttgttgcctaacaggaggtgcactggttacaggagatactggttgtt
+10098771/1
@CCDDFFFHHHHFHGGIIEIICFHIGJJJFHIJJJIHJEIJIJJJHIIIJ
@9931244/1
cctgaataccttgatggctacaaagatagaagtcgaattcagttggatgg
+9931244/1
C@CFAFFFGHHDHJIIGHGHIGIJJJFHIJGHGHIIIIIIJIDIGHIJJI
@10433843/1
ctttgaattcataagttggttgttttttaagtgcatgttgaacatattca
+10433843/1
@CCFFFFFHHHHHJJFHGIFHIIIJJJJJIJGIJJJJJJGJJJJJJJJIJ
@10100028/1
gccaatagctgtgggttatatggtgattgatgccattcaactttgcatta
+10100028/1
@@@DDDDDHFHDBBE@BFGEHF4CFEDGHHGBDFHICDGGGHIIBBFHI>
@10266241/1
ctgtgactgatttttcttcaacatcaacaaatgtcacttcaaactgttgc
+10266241/1
@CCFFEFFHBHHHJJJJJJFIJJJJJIJJJJJJIGGIJJJJJGIIJHHII
@10266901/1
ctgtaaaagaggatagcttgaggcttatacctagtgcttctgtaaaacgc
+10266901/1
CCCFFFFFHHHHHJJJJJJJJJJJJJJJJJJJJJIJJJJJJJJJJJJJJJ
@8567551/1
tgtcaactcatgttgcaaaacatgtaaaaattgaccttctgaaacaccat
+8567551/1
:=:BBDADFFB<A?@@FEFHCHHH3AFE>FFB?A?::<?CDH4CDFHHIA
@10101474/1
gctccaattgcattccctttcacactagggacatgaggtgaaattattgg
+10101474/1
CCCFFFFFHHHHHJJJJJJJJJJJJJJJJJIIIJJHJJFHGHGIIJIJJJ
@10267546/1
ctgtcatctaataattctttagcctctaaaccttcatctttatcagtaat
+10267546/1
@B@DFFFFGHHGHHIJJJIGGIIJJIJIJIJIGHIJJJJGCGIIIICGHH
@10771912/1
ggtaagtagttatagcatacttaaggaaggaatcaccgatagtttccaaa
+10771912/1
BC@FFFDFHHHHHJJJJJJJJJJJJJJJJJJJJJJJJJIIJJGIIJJJJJ
@9755769/1
gttttgcctataagaacaatgagtaagagcttgcaagaggtaacttctgt
+9755769/1
CCCFFFFFHHHHHJJJJJJJJJJJJJJJJJJJJJJJJJJJGHIJJJJJJI
@10609158/1
cttttttatttttgcaaataatccgtgcagtatgttttccaacagtcata
+10609158/1
CCCFFFFFHHHHHJIJJJJJIJJIJHIIJJHIJJIIJJJJJJJJJGIJJJ
@9244296/1
ctcagataatcccatatcattgagacattaacttgcgtagcatactttat
+9244296/1
CCCFFFFFHHHHHJJJJJJJJJJJJJJJJJJJJJJJIIJJJJJJJJJJJJ
@9585925/1
gtttgttttctcctactccgacaaacgccatcctctcattcttagttgta
+9585925/1
BB@FFDFFGHHHHIJJJIIJIJJIJJIIGIJIJJJJJJJIEIIJJHIJGI
@10269592/1
ctctccaacaagaatttgtttttgttctaaattttctcttttggctctct
+10269592/1
CCCFFFFFHHHHHIJJJJJJJJJJJJIJJJJJJJJJJJJJJJJJJJJJJJ
@10937154/1
gtaggacgtgctgtaccttgtatactagcatgactgactagatagaagtc
+10937154/1
CCCFFFFFHHGHHGGEHIJJHIJIIJGIJFGIGJIJIIIJJJJJJFIGII
@10104753/1
gccgcttgttgctgtacttgaggctgagatgaaggtggtctgctgggttg
+10104753/1
CCCFFFFFHHHHHJJIIJJJJJJJJJJJJJIJJJJ?FHGHHJJJJJJFIJ
@11118589/1
gttgcggttaaaccaagaacatgtggcctatcctctggaggaattccttt
+11118589/1
CCCFFFFFHHHHHJJJJJJJJJJGJJJJJJJJJJJJJJJJJJJJJJJJJJ
@10270910/1
ctttatttactagaaactgctcttcttttttaataagtttttttttggat
+10270910/1
=:=DDDDDHDFHF>:AEDBHBIHGG>DCHCH;?FB9?GHIGHAFHG:8EE
@10612894/1
tcgctttatgcaaataaattggcatcccacttt
+10612894/1
CCCFFFFFHHHHHJJJJJJJJJIJJJJJJJJJJ
@11120040/1
cgctgtagtacaaatttctatttccgattatttttcctttgatgctgctc
+11120040/1
CCCFFFFFHHHHHJJJJJJJJJJJJJIJJJJJJIJJJJJJJJJJJIIJJJ
@9758271/1
ctggacaatatcgcacataatacctgttctgtaaaatccttcactggaaa
+9758271/1
CCCFFFFDHHFFHIGIIIIJJIIGHIHHIGIIJJFIJGHIIJJJJJIGGI
@9758479/1
gaaataagtctagttctcttatagtaaaattttgtggtaagttttcttcc
+9758479/1
@@@ABDDDFDD?FB><EGAF<CC93:AE9FDFHDG@G?@EGFF@B@DBAE
@10774872/1
ccggccaagatcagccgtgtttggtagaagcaggatgacacttaggtcgt
+10774872/1
@@CFFFFFHHHHHJIIICEFGIHJHIHHJIJJIJIGGGJJJJIGHGDHGF
@10614084/1
cagtaaataacaaagaatggaaggccaaaatttgttcacactgttcctgg
+10614084/1
@CCDFFFFHHHHGJJJIGIIGIJIJJGGIJJJJJJJJJHIJJJIJGJIIJ
@9759290/1
tctaacttcaattaatttctgatttttattaacaatagattggttgtaac
+9759290/1
CCCFFFFFHHHHHJJJJJJJJIJJJJJJJJJJJJJJJJJJJJJJJJIJJJ
@11121638/1
cccgatgctagctttcttaaatctggttctctaatcatctgattagtagt
+11121638/1
CCCFFFFFHHHHHJJJJJJJJJJJJJJJJJJJJJJJJJJJJJJJJJIJJH
@11121782/1
gggaggtggacctctttgtgcccatggagtttgacctctaggaccagttt
+11121782/1
@@CFFFDDDHHHGIJGGBFCDHIIIIIIFCHGGJJJGIIIJIIJJJIHGG
@10107230/1
cggaaagaacctagtgtgatggcgtttctgaaccactataaatgtaatcg
+10107230/1
CCCFFFFFHHHHHJGIHIIJEIIJIJJJJJJJJJIJJJJJIIJIGGHJJI
@11122275/1
caggtttttgaaaaaattttggccaatagctgtgggttatatggtgattg
+11122275/1
@BCFDDFFHHHHHJJIIJJJJJJJJJJJJJJJGIIIHHJJJJJJHIIJJJ
@9420016/1
gcagggaattctaagagggtacacaattcaggcactaatgtctcttcaa
+9420016/1
CCCFFFFFHHHHHJJJJJJHHIJIJACGHIJJJJJJJJJJHIJJJJJJJ
@9420292/1
gccgcttgttgctgtacttgaggctgagatgaaggtggtctgctgggttg
+9420292/1
CCCFFFFFHHHHHJGIJJJJJJJJJJJJJGIJJJJ?GHFGIJJJJJJGHI
@9592080/1
agctgagtgagttaaaacagtacatcgcacaacaaacacttggggagtta
+9592080/1
CCCFFFFFHHHHHJJJJJJJIIJJJJJJJJJJJJJJJJJJJJJJJHJHHJ
@9592235/1
cttgtcttacaggtaccggtctttctcgataatcaagtgttggtgcattc
+9592235/1
CCCFFFFFHHHHHEFHIJJIJJJJJJJJJJJJJJJJJIIIIJJIIJIJJJ
@9936208/1
tctaactcttcttccatccgctagtttttcaggtttactgaacttagctg
+9936208/1
CCCFFFFDHHFHGJIJIJJIJJJJIJJJJJIIJFHGGIII>GIEIGHIII
@10940867/1
gccaatagctgtgggttatatggtgattgatgccattcaactttgcatta
+10940867/1
@@@FFDFFDAFADEGEGHHGHIICHIIIJIIGIIDIJIJJJJJJJJJJIG
@10109180/1
cttctatgtctaggtttcctactgacagcaccacgagaactactatg
+10109180/1
CCCFFFFFHHHHHJHGIJJJJJJJJJJJIJIJJJIGIGJJJJJJJJJ
@9592943/1
aaaacagtcatctcatcagtgaagagtactacttagttggtgaagaagct
+9592943/1
CCCFFFFEHHHHHJJJJJJJHIJJJJCHHIJJJJJJHIJJHIJJJJJJJJ
@9760849/1
ggtagcatttggaggactgtcagatggttttggagaattatcaaagagaa
+9760849/1
CCCFFFFFHHGGHJJJJJJJJJJJJJJFHHIJGIJJJJJIJJJJJJIGIJ
@11125714/1
cttctttttttgacctacccttgccgatagcaataaggcctttggcttta
+11125714/1
CCCFFFFFHHHHHJJJJJJJJJJJJJJJJJJJJJJJJJJJJJJJJJJJJJ
@10439307/1
cacgagacaacgtgatataactatgaagaatcatgtgataaaaaatagca
+10439307/1
CCCFFFFFHHHHHIJJJJJJJJJJJJJJJJJJJJJGGGIJJJJJJJJJJJ
@8576829/1
ctgtagtacaaatttctatttccgattatttttcctttgatgctgctcaa
+8576829/1
CCCFFFDEHHHHHJJJJJJJJJJJIJJJJJJJJJJJJJJJJJJJJJJJJJ
@10440062/1
gggtcgtgagaagctgcaacggctgctatagatggaacgttgatctggtc
+10440062/1
BCCDDFFFHHHHHJJIJJJJJJJJJIIJJJJIJIJJJIJHIIJJJJIJIJ
@10777520/1
gaatcctttgtgagccacatcaatgttaaggaatggtttccaaccaataa
+10777520/1
CCCFFFFFHHFHHJJJIJJJJJIIJIJJJJJJJJJJCFHJJJJJJJJJJJ
@9084598/1
gtccttctaacctgttcttcttgaagttggttcagctgtagtctgtctgc
+9084598/1
CCCFFFFFHHHHHIIIIJJJJJJJJJIJJJHHIJJJJJJIIFIGJJJJJH
@9595963/1
ttctctaactgtcctttgaggtgcaaaacaagcgatcgcccagaccctta
+9595963/1
CCCFFFFFHHHHHJJJJJJJJIIJJJJJJJJJJJJIIJJJJJJJJJJJJJ
@10276897/1
cattagttttcttccaactagtgaaatttgacttaagaaatatgaatcag
+10276897/1
@@@DDDBDH?FFFHIGEBFHEAEECEGHFD>HGHCHGBCHGGHIIGIHGG
@11128508/1
ctagctttcttaaatctggttctctaatcatctgattagtagtaacgatt
+11128508/1
CCCFFFFFHHHHHJIJJJIHHIIJIGJJJIJIIIJJIJJCHIIJJIJJJJ
@10113324/1
gtttacaaatgttgcagcattaagtcttctctgcactgtgacagtcttca
+10113324/1
CCCFFFFFHHHHHJJJJJJJJJJJHJJJJJJJJJJJJJHIJJJJHIJJJJ
@10945450/1
gcacattgcagttgctatcatacattcttaatatctgtgtattaagcctc
+10945450/1
CCCFFFFFHHHHHJJJJJJJJJJJJJJJJJJJJJJJJIJIJJJJJJJJJJ
@10622832/1
ccttaaaacaatgtcaagagcttggattgcctcctgcggaccattagttg
+10622832/1
CCCFFFFFHHHHHHJJJJIJJJJJJJIJIIJJJJJJJJJJJJJJJJIHJJ
@10623299/1
ctcatgttataacattatgcagttcattacctaagatatttgttatgatc
+10623299/1
CCCFFFFFHHHHHJJJJJJIJJIIJJJJJJJJJJJJJJJJIJJJJJJJJJ
@9597918/1
ctgcggtacatttagctatcctgtagtttcgtcctatacctttgaatgtc
+9597918/1
CCCFFFFFHHHHHJGIJIJJJJJIJJJJJJIHIJJJJJJJJJJJJJJJGI
@9938957/1
gcaagaggtaacttctgtcttgaaatctgtagcccaatattgattcc
+9938957/1
CCCFFFFFHHHHHJJJJIIJJJJJJJJJIIIJJJJIJJJJJJJIJJJ
@11131048/1
cacaaatccacttggaaaactgtttatcatagatccgacgacactttttt
+11131048/1
CCCFFFFFHHHHHJJJJJJJJJHJJJJJJJJJJJJJJJJJJJJJJJJJJ/
@9427391/1
gtcataagttgtaacagtaagttcttttttttccttgactatgtttgatg
+9427391/1
CCCFFFFFHHHHHJJJJHIJJJIJJJJJJJJJJJJJJJJJJJIJJJJJJI
@8920202/1
ccttcaggcatgggtcactattaaagttgatttgtcttatcgacttgaca
+8920202/1
@@@DA;D;?FHHHEAEABHEHGI@<F9CHCHAFBEA>B?CDBBHGABDGG
@8580851/1
tgttggtccattaatataaaatggttcaacttctttggtgtacagaaata
+8580851/1
CCBFFFFFHHHHHJJJJJJJJJJJHIJJJJJJJJJJJJHIIJJJJJJJJI
@9427824/1
caacaaacacttggggagttaaatcaacatcagctgagatatactcatat
+9427824/1
?@@FD?DAHH?BA9EEFDGEHH@HCEEHBHD>BGFFHEH<BAFH4BBFDD
@8581162/1
gctggttcctagaatcccacatggcaggaagttttctcgcaacttaggtt
+8581162/1
CCCFFFFFHHHHHJJJJJJJJJJJJJJJJJJGIIJJJJJJJJJJJJJJHI
@9599317/1
actttctgtagtatgtttacaaatgttgcagcattaagtcttctctgcac
+9599317/1
CCCBFFFFHHHHHJIJJJGJIJJJJGIJIGIHIJJJJJIIJJJJIJJJJI
@10443188/1
atcaagcttcggtccgactgatgatttgaggttcttgtggaattgtgaca
+10443188/1
CCCFFFFDFHHHFHIJJIJGGIJIEIJJJJJHJHHGGJIJIIIIJFHGJJ
@8582415/1
cacaacagtataacattcgtcctcctgccactcatcataatgaacaatat
+8582415/1
CCCFFFFFHHHHHJJJJJJJJJJJJJJJJJJJJJJJJJJJJJJJJJJJIJ
@11133903/1
attagtttccacaacaatttctcttcctttttttggatctgaagggcggt
+11133903/1
BCCFFEFFHHHHHJJIEGIJJJJJJJJJJJJJJJJJJJJJJJJJJJJJHE
@11134162/1
ctgcttttttagttttataggttccttaatcatacaataattagcttaat
+11134162/1
@@@DDDDB<FHDFF?GEHI@CFH@CHHI@GFHGIIAHIIG<:D?D<B??F
@10627685/1
gtcgaatactctgagcttgctgagcgactaatgccactgtgtccaca
+10627685/1
CCCFFFFFHHHHHJJJJJJJJJJJJJJJJJJJJJJJJJJJJJJJJJJ
@9252495/1
cgacaattgtaccaagctctggcattttcctgtgactgatttttcttcaa
+9252495/1
@@@DFFFFDHHGFHIGGIGIGGGIJJICFFHFC@FHHC@<?CHHFCHEGI
@9252985/1
ctttgaagttgaataagttattattcttctaggtccttttatcataatga
+9252985/1
CCCFFFFFHHHHHJJJJHJGJJJJJJJJJJJJIJJJJJJJIJJJJIJJJE
@8584131/1
ctaaaatattgttcaagttcacgaggagtattcttggaaacaattttata
+8584131/1
@@CFFFFFGHGHHIIJGFIIIJJJIJIJHHIIJIJJJJJJJIIIJJIIIJ
@11135245/1
gtgttctaaagctacttttgcagcattcatttcagcttgctgaatgctat
+11135245/1
???DDFFDHHHAHIGDEFGEIIG>FFH@HHHGBHIIIIIIIFIEFGFIII
@8584671/1
gtgggagctaagatggttttgtttgacaatatcaaacttcctcgtttcgc
+8584671/1
CCCFFDDFHHHHHJJJHIJJJIJJJJJJJJJJJJGIJJIJJJJJJJJJJJ
@10119473/1
gccaatagctgtgggttatatggtgattgatgccattcaactttgcatta
+10119473/1
@?@DDADDDFFADHGCGHHGHHE<?@AFHGHIIIIBDEDHDDHDI<DGID
@9088396/1
atcctttgctcttgaggaagttggtgtagaggtgcaggctggccatgttg
+9088396/1
@@@DFDFFHDHDHGFGGICHFFEE?FCFHHGF?CFHHBGEHIIIGGEGGG
@8922736/1
ggcatagttatttggaagtgatttgcacgaagcactataggtcgaccttc
+8922736/1
@@@BDADDHFHHHJGCIICFHHIJIJJIJGHHIIIJJIIIJIGGGHIIIJ
@9088529/1
cttaaatcttgaaagatattatcacagattgcccttatcttgagcaatgc
+9088529/1
CCCFFFFFHHHGHJJJJJJJJJJJJJJIJJJJJIJJJJJJJJJJJJJJJI
@9253282/1
gcaggaaatcgatttttgaaacacctctgtcgaacagcttccacagcttg
+9253282/1
CCCFFFFFHHHHHJJJJJJJJJJJJJJJJJJJJJJJJJJJJJJJIJJJJJ
@10120343/1
cccacttttatgaatgattttgatccaaccttctggtagcatttcaaaat
+10120343/1
CCCFFFFFHHHHHJJJJJJJJJJJJJJJJJJJJJJJHGIJJJJJJIJJJJ
@10781789/1
ggcgttttggtgggcatggcctgcagctccctttttgcagcttcttcaag
+10781789/1
CCCFFFFFHHHHHJJJJJJJJJJJJJJJJJJJJJJJJJJJJJJJJJJJJJ
@11137605/1
gcatgttcttgcctttgttgctgctgtggtggttcttgcctttgcagctg
+11137605/1
CCCFFFFFHHHHHJJJJIJJJJJJJJJIJFHIFHIJIJJJJJJJJJJJJJ
@9766294/1
catccgctagtttttcaggtttactgaacttagctgtctctggttccaat
+9766294/1
C@@FFFFFHHCHHIJJIGIHHIJJGIGIIGJIIIIJHHIJIJJHIIIJIJ
@9945004/1
ctatgtttgatgacatatcaataacattctcctcaaccttttgtaacatc
+9945004/1
@BCFFFFFHGHHHJJJJJJJJJJJJJJJIIGIIJIIJJJJJIJJJJJJJI
@9601666/1
ctctgctgttgttgctgctgctgttgttgttgctgctgttgttgaggttg
+9601666/1
CCCFFFFFHHHHHJJJJJJJJJJIJJJJJJJIIJJJJJJJJIJJJJJGIG
@10629391/1
tgtgtctctttctttttttgttagactgatttgatagagcacggaaggtg
+10629391/1
BCBFFFFFHHHHHJJJJJJJJJJJJJJJHJJJJJJJJJJJJJJJHIJJCG
@10122820/1
ccccttcagaatataatagtttcaattcatttgatttatgcttaataagc
+10122820/1
BBCFFFFFHFHHHJJJJJJHHIIJIJJJJJJJJJJJJJJJIJJJIIIJII
@9946596/1
ctgtagtctgtctgcatctgtatatgccctagcacggaaagcagcg
+9946596/1
CCCFFFFFHHHHHJJJJJJJIIJJJJJJJJJIJJJJJIIJJIJJJJ
@10123172/1
tataagattacaattcttaacattttttctttaaacaaagaacattggat
+10123172/1
CCCFFFFFHHHHHJJJJJJJIJJIJJJJJJJJJJJJJJJJJJJIJJJIII
@8589309/1
agctgagtaaggagttgaaggattttctaaagctttgaattcataagttg
+8589309/1
<@@DBDDABHHFBGGHIGJIIGGIIJIGDIG<DIIJE9DFGGHGGHIIII
@10446310/1
cttgcctttgttgctgctgtggtggttcttgcctttgcagctgttgtggt
+10446310/1
@@@DDDDDFFAFFEHIIIGHHE<AGGGECGGIFGGHDCBFAFAGHC?FHG
@10287058/1
ggaaaaccagattttggattgaggtgataacatatttcggcaacatagaa
+10287058/1
@@@?BDDD;DFDFFFFF@FCB3AA2<EH>?C>E??@BGEA@G68?;4?<4
@10287398/1
gggtcacaactaacaatgggccacaactcatattgatcgtcaaatgaaac
+10287398/1
?@?4==DBFB?DFHEB@CFGGDHCDHGCGEIGG@DFEGGIHH<FB@D9??
@10631495/1
gtgcagggtatgaaactgaacgtgtacacctggtaaagagatgacaa
+10631495/1
@CCFFFFFFFHHHJJJGIJJJJJJIJJJJJJJJHIJJJJJIJJJJJJ
@10124205/1
cttggaaacaattttataattattggatatattcatgccacattccattc
+10124205/1
CCCFFFFFHHHHHJJJIJJJJJIJJIJJJJJJJJJIJJJJJJJJJJJJJJ
@10446987/1
ctcttcttttttaataagttttttttgggattttaatatttccatttgtt
+10446987/1
CCCFFFFFHHHHHJJJJIHIJJJJJJJJJGIIJJIIIIJJJJJJJJJJHI
@9947958/1
aacgttatcaggttttgggtagttgggtaatattttgataacgtggatgt
+9947958/1
CCCFFFFFHHHHFHIJJJJFHHHIJJJFHJJJJJJJJJJJJJJIJJJJJG
@9948190/1
ctaattttttgcaattgttgagtgaagtttctgagagcatcttctctaac
+9948190/1
CCCFFFFFHHHHHJJJJJJJJJHIJIJHIJJJJJJJJJJJJJJJJJJJJJ
@9090818/1
gctgagagtgattcgtcgcgcattctgttgtatatttatgctcacttcac
+9090818/1
CCCFFFFFFHHGHJJHIJJJJJJJJJJIJJJJJJJJJJJJJJJJJJJJJJ
@11142402/1
ctccaatcgcattccctttcacactagggacatgaggtgaaattattggt
+11142402/1
CC@FFFDDHHGHHJJIJJJJJJIIJGIIJIIIJICHICGGIEIJIJJJJ?
@10449301/1
ggtgcactggttacaggagatactggttgttgttgagg
+10449301/1
;?=BDDDDBB<BDEFEGIGEHICEFGHHG1C?FDBFEH
@10957331/1
gcggcttgtctaacttgaccaacggtaaaagcaggaggttgttgcatcct
+10957331/1
@@@DDDDDFDFDHFGHB?GHGIGGI?EHIIHGBFHBGH?DBFHC@CHHH@
@9950667/1
ctttggtgataagaactatttctttaagaatattttggatttcattgata
+9950667/1
CCCFFFDDHHHHHJJJJJJJJJJJJJJJIJJJJJJJJJJJJJJJJJJIJI
@9437514/1
cactggttacaggagatactggttgttgttgaggtggtagttgagtttgg
+9437514/1
@@@DDD=AFFHFFGGHGIEHGGHGGHIGHGI?EGHGD@DBDGH??9?D>@
@10450335/1
atgggttttaccatcatttgctgctcataaagcttattcatttcactcct
+10450335/1
CCCFFDDFHHHHHJJJJJJJJJJJJJJJJJJJJJJJJJJJJJJJJJJJJJ
@10634922/1
gctctgataaattagaatcatcccatagcaaatgatatttggtaggacgt
+10634922/1
CCCFFFFFHHHHHJJJJJJJJJJJJJJJJJJJJIJJIJJJJJHIJJJJJH
@10291850/1
cagagactcgtccaatcagattgaaaaaaacaagttgtataacacaatta
+10291850/1
CCCFFFFFHHFHHJJJIIJIJJIGIJJJJIGGGGFFHGHGIIIJIJJJGI
@8926810/1
atctgttataaatgtaggaagttatcaagaaatctaagattgcatcaccg
+8926810/1
CCCFFFFFHHHHHJGHJJJJJIJJJJJJJJJJJJJJIJJJJJJJJJJJJJ
@8927024/1
gtggaagtaagaggtctttcattaaatgttttttgaaaagcctcacttgt
+8927024/1
B@CFFFFFHHHHHJGHIJJJJJJJJJJJHIJJJJJJJJJJJJJJJJJJJH
@9257769/1
ctccgatcgcattccctttcacactagggacatgaggtgaaattattggt
+9257769/1
BBBFFFFFHHHHHIIIJJJJJJJJJJJJJJIJJJIJJGHIJJJJJJJJJE
@10959547/1
ctcttggacaagttgttatattagtcactttatatgttcttttaacactc
+10959547/1
CCCFFFFFHHHHHJJJJHJIJJJJIJJJJJJJJJJJJJJJJJJJJJJJJJ
@9951330/1
tgctccaattgcattccctttcacactagggacatgaggtgaaattattg
+9951330/1
@@<DFFFFGGHGHIJIGGIIHJJJJJJIJJJIGHIJJJIDGGFEIJJJJJ
@8593701/1
gtccttctgacacaccatctctgtaaaagaggatagcttgaggcttatac
+8593701/1
CCCFFFFFHHHHHJJJIJJJJJJJJJJJJJJJJJIJJJJJJJJJJJJJJJ
@8751334/1
cactttcacaatcaattaattggtaacatggtaaaataccttctttgact
+8751334/1
@@@DDDDBFHHFDIBHIIIHEECE::AF<@D9CHIIIGHGCGFEBBGGII
@11149212/1
ctcttttaccattgtacgagtttgagcatcattcattttcttcattgtaa
+11149212/1
CCCFFFFFHHHHHJJJJJIJGIIJIJJJJJIJJJJIJJJJJJJJJJIJIH
@9441083/1
cgttaacttttggtggctttattatattactcctaattgaagagcctttt
+9441083/1
CCBFFFFFHHHHHGIJJJJJIJJJJJJJJJJJJJJJJJIJIJJJJJJJJJ
@10454295/1
gctaaatcttcaagtacatagtacataactttagctgtcgtctttctttc
+10454295/1
=@@DDDDDHFDHBE<CFAEIAHDHHGGIGBHIBAE?CCBBFGEEGGHIH@
@10638357/1
gctgagagtaattcgtcgcgcattctgttgtatatttatgctcacttcac
+10638357/1
CCCFFFFFFHHHHJJIJJJJJJJJJJJJJJHIIJJJJJJJJJJJJJJJJJ
@11150991/1
gaacggtattgctctgcagggaacggcgacataggtgtctgctcttcaca
+11150991/1
CBCFFFDFHHHHHJJJJJJJJJJJJJJJJJJJJIIIJJIJJJJJIJJJJJ
@10962036/1
ggtctttctcgataatcaagtgttggtgcattcataattcgggccttaac
+10962036/1
?;?DBDDDF:CBF?:EFF@B<BFH@GGFHCDFCB@FGFFCA3@68??D?<
@8753871/1
caacaacaacagcagagaccacagcagcctcagcaataacagcaacagca
+8753871/1
CCCFFFFFHHHHHJJJJJJJJJJJJJJJIJJJJJJJJJJJJJJJJJJJIE
@9260354/1
gtcagtatcatcagcatcagattcttcttttttctttgtaactattttat
+9260354/1
CCCFFDFFHHHHHJJJJJJJIIJJJJJJJJJJJJJJJJHJJJJJJJJJIJ
@8594757/1
ccagagactcgtccaatcagattgaaaaaaacaagttgtataacacaatt
+8594757/1
CCCFFFFFHHHHHJJIJJJJJJJJJJJJJJJJJJJIIJJJJJJJJJJJJJ
@9607953/1
ctccaatcgcattccctttcacactagggacatgaggtgaaattattggt
+9607953/1
CCCFFFFFHHHHHJJJJJJJJJJJJJJJJJJJJJJJJGHHJJJJJJJJJ?
@8929599/1
ccgacgacactttttagtaccgggcttactaagggagttttcttgatcat
+8929599/1
@C@FFADFHHFHHIIIGCF<EHIIIIIGGIICGGGGG@CGHHIFGIGIII
@9953984/1
gcagtcagagctatagtagttgaatggctggttttcaccaacattccagc
+9953984/1
B@@FDFFFFHFHHJJJIJIJIJEIIJIJIJJACGIEHIIJJJIEGIJJIH
@10963055/1
cctcatgttataacattatgcagttcattacctaagatatttgttatgat
+10963055/1
CCCFFFFFHHHHHJJJJJJJJJJJJJJJJJJJJJJJJJJJJJJJJJJJJJ
@8930337/1
cgccgatcttgtacaacattttacatgcagttagtgcaactgctcccttg
+8930337/1
CCCFFFFFHHHHHJJJIJJJJJJJJJJJJJIJJJHIJJJJJJJJJJJJJJ
@8754219/1
gctgttgctgttgttgctgaggctgctgtggtctctgctgttgttgttgt
+8754219/1
@CBFFFFFHHHFHGIIJJJJJJJIJIIJHGIGIJIIJJHGGIJAHIGGHF
@9443570/1
ctgtgatcttgtctaagattgctttcgctgcggcatgctttgcttctttc
+9443570/1
CCCFFFFFHHHHHJJIJIJJJJJJJJJJJJJJJJJJJJJJJJJJJJJJJI
@10129776/1
caatactttaagagcatttattgcagcttctttctgtgcatcatttttag
+10129776/1
CCCFFFFFHHHHHIJIJJJJJJJJJJIJJGIJCHJIH@GHIJJJJIIJJG
@9776624/1
agaggtgcaggctggccatgttgaatagcttgctgtggtggtacagcacc
+9776624/1
@?@DDA?>FHADFAEGGIGGHHEEHEGGHGEHHGCHEH;BG@FHGIEDGE
@9095287/1
cccaatgtttctagcctttcataattcataacgtcattagcagagctcgc
+9095287/1
@@?DFFDDFHFHHIFGIIIIIHCHHIIIIGGIDCFGHIGIIICHC>FGHI
@10788311/1
ctttgatgctgctcaatttaccttcatccttgttttcaaagttgataaat
+10788311/1
@@@FFFFFHHFHHGIIHIJCJIJIIJIIIJIIFGHIJJIGIDGGGDIIIJ
@9261546/1
tgctaaagcactaccttcagcgggagaccttggctttgccgcttgttgct
+9261546/1
CCCFFFFFGHHGHJIJJJJIJJJIIIIGIHHIJJIJJJIJJJJJJHIJII
@9261712/1
ctgggaacaagaatgctgttaatgcctccaagcttaacattgattttaag
+9261712/1
???=:?BADDDDDEIIEEIDIC4A4<CCF@EECEEE?DDDF?0?DBDDE?
@9955173/1
tggaagaaaccataccaaaggtcaagaccataaccaagatcaattactct
+9955173/1
CCCFFFFFHHHHHJJJJJJJJHHJJJJJJJJJJJJJJJJJJJJJJJJJJJ
@10301770/1
cttcattttcggtttcgtaggcaggtggaggccatcgcctggtcatgcat
+10301770/1
@@CFFFFFHHHHHJJJJHJJI<FHIGIIJJJJJJJJJJJJJJHIIGIIJJ
@9096599/1
gccacttctttgaactaagtacagcgaaattcttattcgattgaagtaaa
+9096599/1
CCCFFFFFHHHHHJJJJJJHJJJJJJJJJJJJJJJJJJJIIJJJJJHIJJ
@8597625/1
ccagtcatcaggaataaagtcattaaccttcaaaatttttccgaggttta
+8597625/1
CCCFFFFFHHHHHJJJJJJJIIJJJJJJJJJJJJJJJJJJJJJJJJHIJJ
@10132564/1
taaaccaagaacatgtggcctatcctctggaggaattcctttaaactgat
+10132564/1
CCCFFFFFHHHHHJJJJJJJJJJJJJJJJJIJJJJJJJJJJJJJJJJJJJ
@10461107/1
gtcttcaaattttgtaagattttgtagcatctggtaggattcaatccatt
+10461107/1
@@<DD?DDADFDHIIBAC?BFBFH@FHHIIEBHHABEF<EADGIGHEDFG
@9097438/1
gttgccttaaaacaatgtcaagagcttggattgcctcctggggaccatta
+9097438/1
CCCFFFFFHHHHHJJJJJJJJJIIJJJGIIIJIJJJJJJJJJJIIJJIIJ
@9781106/1
gtgctgctaacctcttggcaatttttttcgatttgccagtacctatttct
+9781106/1
?=:BD::2=:ACD:E???GGDDEFC?:CCF@GII<?FG@9BFIICFDD=F
@10462282/1
cagggaagagatgctgctgagtactgtccttactcatacctgacatgtca
+10462282/1
@CCDFFDDDAAFFHIIIIIGH?FHCHHFGHHGCGGGHIGGFHIIICH:DE
@10462784/1
ctcatgttataacattatgcagttcattacctaagatatttgttatgatc
+10462784/1
CCCFFFFFHHHHHJJJJJJJJJIJJJJJJJJJJJJJJJJJJJIJJJJJJJ
@9611282/1
gccacttctttgaactaagtacagcgaaattcttattcgattgaagtaaa
+9611282/1
CCCFFFFFHHHHHIJJJJJJJIJJJJJIJJJJJJJJJJJJJJJHIJHIJJ
@10966212/1
cctcctcatagttccacaatgagtaatttcaatttttaatccttttattt
+10966212/1
CCCFFFFFHHHHHJJJJJJJJJJHJJJJJJJJJJJJJJJJJJJJJJJJJJ
@11159918/1
catcgtgatacgatgtaatattgaaggcaataaagtaaccttcaacatat
+11159918/1
CCCFFFFFHHHHHJJIIJJJJJJJJJJJJJJJJJJGHIJJJJJJJJJJJJ
@9099658/1
ctcattttcactcagaagaaataatatctcagcaccaattttatgatttc
+9099658/1
CCCFFFFFHHHHHJJIJJIJJJJJJJJJJJJJJJJJJJJJJJJJJJJJJJ
@10643244/1
ggaaaatatttatataaatattctgatgcaatcaactgaagaactgtatc
+10643244/1
CCCFFFFFHHHHHJJJJJJJJJJJJJJJJJJJJJJJJJJJJJJJJJIJJJ
@9446253/1
gctcttcatgccactgattgatgtcccaatggtccacacctttgtcacca
+9446253/1
CCCFFFFFHHFHHJJIJJJIJJJIIJJJJIIJHHJIIJJJJJJJJJIJJJ
@10464193/1
ggcgttttggtgggcatggcctgcagctccctttttgcagcttcttcaag
+10464193/1
@@CFBDDDHGHDHGFGIGGIGJGJJICFHHIJFJIGGHIIIJJGCDHIIE
@8936864/1
caagaggagagcttttattgaatagaataggaatgtcaggtgcgttaact
+8936864/1
CCCFFFFFHHHHHJJJJJJJJJJJJGJHHJJIIHIGGIJJCFHIDHHIIG
@9100420/1
ctcatacttaatccaatgacatggggaagtcaattgctaatattgccatc
+9100420/1
CCCFFFFFHHHGHJIJJJJJJJJJJJJJJIJJJJJIJJJIJJJJJJJJJJ
@9264049/1
gctgttgttgctgaggctgctgtggtctctgctgttgctgttgttgctga
+9264049/1
CCCFFFFFHHHHHJJJJJJIJJHJJFHHIIIJJIFHJJIIHIJCHIJJJE
@10464891/1
cttccttctagtgcttcttccaaagcaaataat
+10464891/1
@@@DDBDDFD?2ACF9EHIII@HG?FEHECHH@
@10465095/1
ctcatttgaaaacgtggatctccaaggtctccttgaacaaatttacctaa
+10465095/1
CCCFFFFFHHHHHJJJJIJJJJJJJJJGIIJJJJJJJJJJJJJJJJJJJJ
@9100978/1
ttttggatctgaagggcggtcccctcttttgggtggaatgtatgacgatg
+9100978/1
CCCFFFFFHHHHHJJJJJJJJJJJJJJJJJJJJCHIGIJHHHHHHHFFFD
@10644982/1
gttccatcctatcattgccaattggtagtggatctctagtataaagatta
+10644982/1
C@CFFFFDHHHHHJJIIIJJIJGHICHEHGIIIJIJJGICDFIJGIJJII
@9958650/1
gagctgcttccatcttcagataacgaatctacttctttcagatcgctgcc
+9958650/1
@;:DDD>AFH?<<EB?ACA:AIIIG:F8CH<?G@C?9?:D?9D;8::DDH
@10308248/1
gctgcagtttccatatcatattatacctgaaggcttttgggtcgtgagaa
+10308248/1
CCCFFFFDHHHHHJJJJJJJJJJJJJJIJJJIIIJJJJJIIHHHIIIJHJ
@8603687/1
cctaaagttaaattattgtaacccatactcctatcagtaaaagcacgagc
+8603687/1
BCCFFFFDHHHHHJJJJJJJJJJJJJJJJJJJJJJJJIJJJJJJJJJJJJ
@8939520/1
ggtttaagaaagaccaaaggtttctgttgagctagtcatttgttcccctg
+8939520/1
@CBFFFFFHHGHHJJJJJJJFHIJJJIIJJJJJJJJJJJJJJJJJJJJJJ
@10309926/1
cggttcttcttcttttttccacgtgaaatctttaggctgcagctcaacca
+10309926/1
BCCFFFFFHHHHHJJJJJHIJJJIJJJJJJJJJJHIIIJJJJIJJFJJJJ
@8605161/1
tgttgttgaccccatggttgtcgaggaggtccctgttgttccattgcttg
+8605161/1
CCCFFFFFHHHHHJJJJIIJIJJJJJJJJFHIJJJIJIIJJJJJJJJJJI
@10648237/1
agggcttcactgcaaaagtttgatcaaataaacactatacaagtttggtc
+10648237/1
@CCFDFFFGHHHGEGIIJEHIIIIIGIJJJJIJIIJIIJJJCDFHIIIFF
@10648276/1
tgaggctgctgtggtctctgctgttgctgaggctgttgtggctgaggctg
+10648276/1
CCCFFFFFHHGHHJGIIJJJJJIHIIJIJHIJIIJGIJGIIIJIFHIEAA
@10311360/1
ctcattctttcaaaaaaaactattcgtaggagtaaaacgtaagtggaagc
+10311360/1
@@@DDDDDFAHHDG?D:FHGGGCCFE:BDHFE?D@DDGHBAFFCGGCHIG
@10311429/1
agataatcccatatcattgagacattaacttgcgtagcatactttatcgt
+10311429/1
@@@FFDDFGBB?HGEHII@EDDGFFGECHHGECF?C@CGHGGHIGDBFG9
@9104293/1
gaaaattaatttttattaagaagccaaattgcacctcacacctggcacta
+9104293/1
CBCFFFFFHHHHHJJJJJJJJJJJJJJJJJJJJIJJJJJJJJJJJJJIJJ
@9448814/1
ctgctaacctcttggcaatttttttcgatttgccagtacctatttctttg
+9448814/1
CCCFFFFFGHHHHJIJJJJJJJJJJJIJIJJIHIJJHIIGHIIIJIIJII
@9961006/1
ctccacctttctttccttttttgcccattattgtgtactatcttcaa
+9961006/1
CCCFFFFFHGFHFH<FHGIIIIBADHGHIGIHIFHHGIIIIIIIIIE
@10968543/1
ccttcaacaatcgtcggtacaatgtaatatgagttttctttgttttcaaa
+10968543/1
?B@FFFFFHHHHHHIJJFHJJJJJJJJJJJJJJIJJJJJJJJHIJJJJJJ
@10648693/1
catcaatgttaaggaatggtttccaaccaataattgcagactggaagaaa
+10648693/1
CCCFFFFFHHHHHJJJJJJIIIJJJJJJJJJJJJJJJJJJJJJJJJJJJJ
@10469466/1
ggcttctgcttccgttccaccctttctgctgcgatctttgccatagcata
+10469466/1
CCCFFFFFHHHHHJHGIIJJJIJJJJGIJJJJIIJIJJJJJJJJJJJJJJ
@8760434/1
ggtacacaattcaggcactaatgtctcttcaaaatcttattcatcacgtc
+8760434/1
CC@FFFFFDFHHHJJJJJJJIIJJIIFHHIIIJJJJJJHIJJJJJJJJJJ
@9962066/1
tgatagagcacggaaggtggaatttttgcattttttataacttctttaat
+9962066/1
CCCFFFFFHHHHHJJJJEHIJJJJJJJJJJJJJJJJJJJJJJJJJJJJJJ
@8942357/1
cgttggttcagattctattggtttgtttggtttaaattgtctaactactt
+8942357/1
CCCFFFDFHHHFHIJJHIJJJHIJJHIJJJHIJIIJJJIJJJIJJJJJJJ
@9449811/1
cccggagggactccaacaggacctggtggggccccacctcccgcaggagc
+9449811/1
B@CFFFFFHHHHHJJJJJJJGIJJIJIIJJJIJIJJJJJJJHHHFDDDDD
@10314287/1
gcttgctgtggtggtacagcacccggtcctggtccagattcctgttgtgg
+10314287/1
CCCFFFFFHGHHHIIHIGIJJJJJIDHHIIJIHHIIJJJJIJJJHIJJIJ
@10794507/1
cttaactttagtgaactggtcatcaactgagaggccaaactccttcaggc
+10794507/1
@@@DD>BDFFA:CE:E@@D3A@I?BHFHECEHFCCC8D;FFF@FGFFEI@
@10970785/1
cgtccaatcagattgaaaaaaacaagttgtataacacaattaaaaagtaa
+10970785/1
BC@FFFFFHHHHHJJJJJJJIJJJIJGIJJJJJJJIJJJJJJJJIJICFH
@10314822/1
catgtaatactttgtagatatcagacatttcttcagggagaatttttaac
+10314822/1
@@CFDDFFHHHHHJJJJJJJJJJIJJJJJJJJJJJJJJIIIJJIJIJJJJ
@9964406/1
cccagccctcagataatcccatatcatggagacattaacttgcgtagcat
+9964406/1
CCCFFFFFHHHHHJJJJJJJJJJJJJJJJJJJJJJJJJJJJJJJGIJJJJ
@10652403/1
ctgaggcaagtgttgggattttgaccatcttcaacgaatcaaattcactt
+10652403/1
CCCFFFFFHHHHHJJJJJJJJJJJJJJJJJJJJJJJJJJJJJJJJJJJJJ
@9965032/1
aggagtaaaacgtaagtggaagcataagctcccaattctttggtgataag
+9965032/1
@@@DDADDFHHHFGGIHCGJJIIDHBDHGCGEIGHGHBFIAHI?DBFGHI
@8762182/1
ggtctctgctgttgctgaggctgctgtggtctctgctgttgttgctgctg
+8762182/1
@@?DBDFAFFHCFE@CGHIGAEAEG<92<:CG?FEGIGGI>FC;DE@DG3
@8762381/1
tgggaatcctttgtgagccacatcaatgttaaggaatggtttccaaccaa
+8762381/1
CCCFFFFFHHHHGIJJJJJJJJJJJJJJIJJJJJIJJJJDHIJJJJJJJJ
@10474002/1
gccacgcatgtcccatactccctggttgggaagtgcttgttgttttgcag
+10474002/1
CCCFFFFFHHHHHJJIIIJJIJIIJGHIJJJJJIIIGIHFGHHHGIJJJJ
@10974457/1
ctccagctagttgatctttcatatttttaagttcatttgaataaaataaa
+10974457/1
CCCFFFFFHHHHHIJJJJJJJJJJJJJJJJJIIJJJJJJJJJJJJJJJJJ
@9788032/1
gtgggttcatgaattgctccctccacctgaactagttcatatttcggagt
+9788032/1
@@@FF@DFFHHHHIJJJIGGHGGHIJJIHFHIIIIFHIIJGGIIIIICGF
@10319479/1
ggaacgagaaccaatttcttttttaaaataatcagcaaaatccaaa
+10319479/1
CCCFFFFFHHHHHJJJJJJJJJJJJJJJJJJJJJJJJJJJJJJJJJ
@10798503/1
gctgaggctgctgtggtctctgctgttgctgaggctgttgtggtctctgc
+10798503/1
CCCFFFFFHHHHGGHJGGIIIIJJIIIIIJJIGIJIIHICBDHDHGHGAB
@9968723/1
ctctgaccatggaggataattcctgaattatttcttgacgatgttgctga
+9968723/1
@@CDDFD?CDDHHGIIIIIIIIHIICGHIGHIIIIGIEIGIIIIIIIIII
@10320083/1
ctcaacaagttccgttttttggagaggcaactcaggataactatagaggt
+10320083/1
@CCFFFE=FFHFHGAFHIIIIIGIIIIIIIIIIIIIIIIIIIIIGHIII=
@10656929/1
cccattttcagtagtgatgaaatctgaatttttgggtaagcaatcgtctt
+10656929/1
@@CFFFFFHGHHGJHIIJJJJJJJJJJJJJJJJJJJHGIJJJJJIHHJJJ
@8765494/1
gcaagaggtaacttctgtcttgaaatctgtagcccaatatagattcc
+8765494/1
@@@DDDD?FHDHFGB?EEHIG@FGFDHHIFCCHDF;CEFEDD@DFDB
@10657351/1
acttctttgaactaagtacagcgaaattcttattcgattgaagtaaattg
+10657351/1
CCCFFFFFHHHHHJJJHIJJJJJJJJJJJJJJJJJJJJJJIIJHIJJJJJ
@10799660/1
ggttacaggagatactggttgttgttgaggtggtagttgagtttggtggg
+10799660/1
@@?DDFDFHFHBFGHIIIHIIJJGGHIJIJIIACGHIIGEGFFFGG8BFI
@9453837/1
gcggaggctaccttgccgtaggaaataagaaagcaagagaaggaagtgag
+9453837/1
CCCFFFFFHHHHHJJJJJHIIJHJJJJJJJJJJJJJJJJJJJJJJJFHIJ
@10975786/1
ctggtaattggagcggcttgtctaacttgaccaacggtaaaagcaggagg
+10975786/1
@@@DDDDDHHHHHIIIIII@??B?FBBF@@FI<DDBG/?FHIA>BAE5@G
@11174160/1
gttgctgaggctgctgtggtctctgctgttgttgttgttgctgaggctgc
+11174160/1
CCCFFFFFHHHHHJJJHIJIIJIJIIIJHIIHGJIJJIHIIJJIIJIJIG
@10658724/1
cttgtcttacaggtaccggtctttctcgataatcaagtgttggtgcattc
+10658724/1
CCCFFFFFHHHHHHHJJJJIJJJJJJJJJJJJJJJIIGHIIJJGHIJJJJ
@10800093/1
ctttcttagatctaccagtgcccatggcagcaaatctacttgatcctata
+10800093/1
CCCFFFFFHHHHHJJJJJIJJJJJJJJJIJJJJJJJJIJJJJJJJJJJJJ
@8767359/1
atgagatcaagtttttttcgaatcaaatgaagctgtattataacatgacc
+8767359/1
CCCFFFFFHGFAC@FHIIIGGGGGJIJJIIHIIJJIJJGGJIJIGIIGJJ
@8767703/1
gttttctcctactccgacaaacgccatcctctcattcttagttgtaacaa
+8767703/1
@@@FFFFFHHHHHJJIJIIGHIFDEHIJJIJIJJJJJJJIJHGEFHIJIJ
@10976458/1
ctttttttggatctgaagggcggtcccctcttttgggtggaatgtatgac
+10976458/1
@@@FFFDDFA<DFHEBHDFHIGIAFFEHIGIEIGDE<DEBDCCCD>@CDD
@9114076/1
ctccaatcgcattccctttcacactagggacatgaggtgaaattattggt
+9114076/1
@CCFFFFDHHHHHIEHIIJJIIJJIJJJJIIJCHDHIDFAGGHJGIJIJ:
@10976571/1
cttggcaacaaacagttgttttttcctgatatagctctaacttcaattaa
+10976571/1
@@7DDFFFGHGHHGG<<CEB@@FHCCHIIHD?DDHHIIIIIIFIGGIGGG
@9618245/1
cggcgacataggtgtctgctcttcacatactcttgttacaacatatttca
+9618245/1
CCCFFFFFHHHHHIJJJJJJJJJJJJJJJJJJJJJIJJJIJJJJJJJJJJ
@11175917/1
ccctcttcacttcagcataaactggagtttttcccggaagcaccaccaca
+11175917/1
CCCFFFFFHHHHHJJJJJIIJJJIJJICGIJJJJJJJHJIJJJJJJJIJJ
@10146446/1
ccgtgatctaatatttgagcagaaggtgctggtgcatgtaatactttgta
+10146446/1
@CCFFFFFHHHHHJJJJEIJJGHJJJHIJIJIEFHIJIGCIGIIJJJJJI
@9790230/1
gctccccaaaattgtaaatccaggaacttcccagtcatcaggaataaagt
+9790230/1
CCCFFFFFHHHHHJIIJJIJJJJJJJJJJJJJJJIJJJJJJJJJJJJJJH
@11176164/1
attttgataacgtggatgtagataggctggcctgcttgtggaaaaccacc
+11176164/1
CCCFFFFFHHHHFHJJJJIJJJJJJJJJJJJJJIJJJJIJJIIJJJJJJJ
@8952292/1
tggtagttgagtttggtgggtaggggttgtttccctagactgtggttgag
+8952292/1
B@CDDFDFHHHFHIJJFHIJCFHIJJGIJJIJJJJJIJJJJJJJJIIJJJ
@9973039/1
catggcagcaaatctacttgatcctatagtttctcctacggagactgtat
+9973039/1
@@@DDADBBFDFHIHAFEEE@:AFHE?BF<BED1?D4CFG6?6@GB9D0B
@8768818/1
gctattataaatttcaggtggagtagaaaacttttcgatttcggtattat
+8768818/1
CCCFFFFFHHHHHJJJJJFHIJJGHJJJJJJJJJJJJDIIJJJJGIIJJJ
@9790698/1
ccaagatcagccgtgtttggtagaagcaggatgacacttaggtcgtgcat
+9790698/1
BCCFFFDFHHHHHCGCGIIJFFHJJJJJJJJHDHIIJHIIJJ?DH?FHJG
@9790826/1
cttcagcctcatgttataacattatgcagttcattacctaagatatttgt
+9790826/1
CCCFFFFFHGGFHIIJJJJJJIIGJJIJJHHGIIJJJJIIGIGIIIJJJI
@11177493/1
cttcatcatccaagccgtaatgaatggtgttgctttcgcagggtaagtct
+11177493/1
CCCFFFFFHHHHHJJJJJJJJJJJJJJCGHIJJJJJJJJJJJJFHIJHIJ
@9974557/1
gtctgctcttcacatactcttgttacaacatatttcaacatgtatccttt
+9974557/1
CCCFFFFFHHHHHJJJJJJJJJJJJJIJJIJIJJJJJJJJJJIJJJJJJJ
@9619529/1
ccacaactcatattgatcgtcaaatgaaacatacctcatacgactctaat
+9619529/1
CCCFFFFFHHHHHJJJJJJJJJJJJJJJJJJJJJJJJJJJJJJJJJJJJJ
@10149379/1
cttgaacaaatttacctaaagcaacaacacaattgtcggcagctgggaat
+10149379/1
CCCFFFFFHHHGHJJJJJJJJJJJJJJJJJJJJJJJJJIJJJJJJJJJJJ
@8955115/1
gtccctcttctggaaagcagctcttgcagcattgacactggcgttttggt
+8955115/1
CCCFFFFFHHHHHJJJJJJJJJJJJJJJJJJJJJJJJJJJJJJGIJJJJF
@10149622/1
ccagtttgcaaagggaagcgagcttgctgttgttgctgctgctgctgttg
+10149622/1
CCCFFFFFHHHHHJJJJJJJJJJJJJJJJIJJIJJJJJJJJJJJJJJIJJ
@9456696/1
ctcgtttcattttgctttgacttctcatttcttgaagtttattttcttta
+9456696/1
@CCFFFFFFHFHHIJJJJGHHHIJJJIHIJJJJEACGCFIBHHIJJJJJ@
@9456885/1
atcacattaccacatttctcaaattcagtcttgaaatattatccattagc
+9456885/1
114ADDFFHHHHHJJJJJJJJJJJJJJJJJJJJJJJJJJJJJJJJJJJJJ
@11180493/1
ctcattaacagttttgccatttatcattaaatagatttatgaggattcct
+11180493/1
CCCFFFFFHHHHHJJJJJJJJJJJJJJJJJJJJJIJJJJJJJJJJJJJJJ
@9457075/1
tggagtagaaaacttttcgatttcggtattatggttttcttcagcatcag
+9457075/1
?@@?B?DDFFFBHDHHEGGEAHEHGBEDEGGGGE:CGHGIEIIDHIBFH>
@9118111/1
gtcagggtcattatgggcttctattagttcatctatattttttaaggaag
+9118111/1
B@BFFFFADFHHHJJJJJJJJJJJJJJFHIJJJJJJJJJJJJJJJIJIJJ
@10979370/1
gttgaccttacggggacacttatcagg
+10979370/1
=@?ADDABD::<?88<<FEBGIII@GI
@8615086/1
tgagaaaattcaagcgagctgatgtatggtcaacatcaagaagaggctgc
+8615086/1
CCCFFFFEHHHHHIIJJIJJJJJJHIIJJGHIJJJJIJJIJJJJJIIJJI
@9457775/1
ggaacgagaaccaatttcttttttaaaataatcagcaaaatccaaa
+9457775/1
CCCFFFFFHHHHHJJJJJJJJJJJJGJJJJJJJJJJJJJJJJJJJJ
@10483900/1
ccagagactcgtccaatcagattgaaaaaaacaagttgtataacacaatt
+10483900/1
CCCFFFFFHHHHHJJJJJJJJJJJJJJJJJJJJJJFHIHGIJJJJJJJJJ
@10484118/1
ccgcttctttccaaatctggacattatattgataagtgtatttatacctc
+10484118/1
CCCFD>DFFFHGHIGEHGGIEFE@HGIJIJAHIJJGHICFHGHIIHJIJJ
@10664111/1
ttcacactgttcctggctgagagtaattcgtcgcgcattctgttgtatat
+10664111/1
CCCFFFFFHHHHHJJJJJJJJJJFHHIJJIIIIJJJJJJJJJHIJIJJJJ
@10484919/1
gttgttttagggtaatcaaattttatgacaaaattgcaattctttacatc
+10484919/1
B@@FDDFFHGFGHIEHGIIGIIHGGFHIIGCGHIIIIGIIIGFIIJJIJJ
@10981112/1
cttacaggtaccggtctttctcgataatcaagtgttggtgcattcataat
+10981112/1
CCCFFFFFDFHHHJFGHIJJJJJJIJJHIJJJCGFIIJBGHDGIHIIJHI
@10154383/1
cttgtggaattgtgacactttgatgttgtaagg
+10154383/1
@@@DFDDDDHHGHGHFD>FIGHHHHHIII@FCG
@10154739/1
ctgctgtggtctctgctgttgctgttgttgctg
+10154739/1
CCCFFFFFGDDDFHIIIJHIJGHHIIJJIJJIJ
@10154809/1
ctgaggcggttgttgccactgctgttgttgaggctgctgtggtctctgct
+10154809/1
@@@DDBFFFDHDFHIIGGHEGHHCFHHHGHAEHGCECIJCCG=FHGHIG>
@8618109/1
caggaatggaatgctgagtaacaagattatatgggagagtagcttgaggc
+8618109/1
CCCFFFFFHHHGHJJIJJHHIJJIIGIHJIIJJJIJIJJFHIIJJJJJID
@8618774/1
cattaatctatagaaaattttccagacagtatttagagactttccactat
+8618774/1
CCCFFFFFHHHDDAGIGIIHIFGJFIIIIIIJJIJIJJFFGGIHAFHIII
@8618899/1
tcttcattttcggtttcgtaggcaggtggaggccatcgcctggtcatgca
+8618899/1
CCCFFFFFHHHHHGIJJJIJJJJJJJEHIJJJJJJJJJJJJJJFIJJJJI
@10488065/1
agcactaccttcagcgggagaccttggctttgccgcgtgttgctgtactt
+10488065/1
CCCFFDFFHGHHFJJJJJIJIJIHJJJJJJJIJGGHIHIEHIJGHHHHHE
@8775809/1
ccgatagtttccaaacgctccagattgatgccatcgtttgcattagacat
+8775809/1
CCCFFFFEHHHGHJJJJJJJJJJJJIJJJJJJJJJJJJJJJJJJJJJJJJ
@10982363/1
caacagcaacagcagagaccacagcagcctcagcaacaacagcaacagca
+10982363/1
CCCFFFFFHHHHHJJJJJJJJJJJJJJJJJJJJJJJJJJJJJJJJJJJJJ
@8776065/1
cgactgatgatttgaggttcttgtggaattgtgacactttgatgttgtaa
+8776065/1
CCCFFFFFHHHHHJJJJHIJJJJHIJJJJJJIJIJJJJJJJJJJIJJJJI
@10336815/1
gtgatctaatatttgagcagagggtgctggtgcatgtaatactttgt
+10336815/1
CCCFFFFFHHHHHJJJJJJJJJIJFGHJJJFHIJJJIIIJJJJJJJI
@9278315/1
ctggtattatgagtgttacttctcatcctaggacgtccacctcgaactga
+9278315/1
BCCFDFFFHHHHHHHHIJJJIJJJJJJJJJJJJJJJJJJJIJJJJIJJJH
@9798644/1
cttgtatttttttatttttctgcgactgtctgaatcagaatctgatttat
+9798644/1
@@?DFDFFGFFFHGIJJJJGHJJIJJBH?DDHIIJAHHGEHEFICDDHGG
@9799519/1
cacaactaacaatgggccacaactcatattgatcgtcaaatgaaacatac
+9799519/1
C@CFFFFEFHHHHIHIIIIJJDIJIIHIIJAGIIIIJIE>FHIGJIF@DD
@9123809/1
gcaaagggaagcgagcttgctgttgttgctgctgctgctgttgttgttgt
+9123809/1
@?@DDDDD=DH?AHEHGHC@F@GB?GH9FFEDCGHIGGDDHECHHIGGGF
@8620042/1
ctgactaaaatattgttcaagttcacgaggagtattcttggaaacaattt
+8620042/1
CCCFFFFFHHHHHJJIJJJJJJJJJJJHJJJJHHIJJJJJJJJJJJJJJJ
@9279978/1
cttggctttgccgcttgttgctgtacttgaggctgagatgaaggtggtct
+9279978/1
CCCFFFFFHHHGHJJJJHIJJJJIIJJJJIJIJJJIJIJIIIIJHHJIJJ
@10338944/1
caatactttaagagcatttattgcagcttctttctgtgcatcatttttag
+10338944/1
@@@FFFEFHHHHHJJJJIJJJJJJJGHCHHEHHHEIEHHIJJJEIJJJIJ
@9124412/1
gttttaattaaaaaattggtgggaggagaaatagtgattctgtagtgata
+9124412/1
BBBFFFFFHHHHHJJJJJJFHIJJJJIJJJJJJJGIIJJJJJJJJIIJJI
@11188600/1
aaagcaacaacacaattgtcggcagctgggaatcctttgtgagccacatc
+11188600/1
@BCFFFFFHHHHHJJIIJHHHJJJJJHIJJJJJJJIIJJIJJJJJJJJIJ
@10158596/1
acgatttcggcagcttttacctcattttcactcagaagaaataatatctc
+10158596/1
@@CDDDFDHHADHIIIHIAHEGD@GHIIIIIDDFHFHG<FFBDGHIEEHC
@11189284/1
gacataactatcaatactttaagagtactaccaactcatactgtcttcag
+11189284/1
CCCFFFFFHHHHHJJJJJJJJJJJJJJJJJJJJJJJJJJJJJJJJJJJJI
@9990123/1
ctcagataatcccatatcattgagacattaacttgcgtagcatactttat
+9990123/1
CCCFFFFEHHHHFIJGIJJJIJIJIIIJJIJIJJJJJIGEIJJIJJIGIJ
@8780058/1
ctttttttctttctaattcttcaaggagtccttcatcttcttcagattcg
+8780058/1
CCCFFFFFHHHHHJJIJJIJJJJJJJIJIJJJJJJJJJJIJJJJJJJJJJ
@10984839/1
gctgtggtctctgctgttgctgttgttgctgaggctgctgtgg
+10984839/1
?=??=BD=?A2C::2<22<F?<AAC32<<A<FB?8:C=DE9BD
@9803798/1
cgtgtgatatgatatgggttgctgtttacaccaacgataaaatcaggctt
+9803798/1
@CBFFFFFHHHHHJJJJJHIJJJJJJJJJJJJJJJJJJJJJJJJJJJJJJ
@9125486/1
ctcagagctaccttggcagctgctaattttgcttggtgtttgttttctcc
+9125486/1
CCCFFFFFHHHHHJJJIJIJJJJJJIIIIJJJJJJJDFDHGIHIJJIJJJ
@9804089/1
gtcgtgagaagctgcaacggctgctatagatggaacgttgatctggtctg
+9804089/1
B@@DDDFFGHHHHJJIJIIJJJJIIIJGIIGIGIJJGFHDIIJJFICGHA
@10986532/1
agaagaaataatatctcagcaccaattttatgatttctcttctcttggtg
+10986532/1
?@;DD;DBFDFF>EGAADFEBE?E:CHIIFB@9EGGGIIIGFEFGIIFFB
@8622340/1
cttactaagggagttttcttgatcattttcgtttacccagagaggaaata
+8622340/1
CCCFFFFFHHHFHFHIJJJJJIJJJJJJJJJJJJJJJJIJIIFHIGHIJI
@9283972/1
cttgaggctgagatgaaggtggtctgctgggttgctggtcactgggttgt
+9283972/1
CCCFFFFFHGHHHJJJJJJFGIHHGIJJJJJEHIJJJJHIJJJJJJFHJI
@8622728/1
cagtggcgtatttacagaagcaaggttggcctattattggcattccagca
+8622728/1
B@@DDFFFFHHHGJIGJIIGGGIIJFHGGHIIJJIJJJIJIJJJJIJIJH
@9627697/1
cttttttccaaattgcctctccattcaattgaagaagcaatttcttcgca
+9627697/1
CCCFFFFFHHHHHIIJJJJJJJJJJJIJJJJJJJJJJJJJJJJJIJJJJJ
@10343532/1
gtttcaactttgctacataaatctttctctagctgctttatttgagcttc
+10343532/1
BBCFFFFFHHHHHJJJJJJJJJJJJJJJJJJJJJJJJJJJJJJJJJJJJJ
@8782106/1
ggtcacaactaacaatgggccacaactcatattgatcgtcaaatgaaaca
+8782106/1
@@:ADD;DAFFFFI@BGFFFEEBGIFBGFIIFEFFGFAGFEEEGIEIFFI
@11192787/1
agcgcaccattgagagctcaggagggaggtccttttgaaactcatcacca
+11192787/1
@CCFFFFFHHHHHIJJJJJJJJJJJJIJJGHJJJJJJJIDHHJJJJJJJJ
@10814395/1
tctcaatgatttcctccttccaaaaaaatacagcaagtctggtaaattta
+10814395/1
CCCFFFFFHHHHHJJJJJJJJJJJJJJJJJJJJJJJJHIJJJHHJIJJJJ
@9994428/1
atggagtttgacctctaggaccagtttgcaaagggaagcgagcttgctgt
+9994428/1
CCCFFFEFHHHHHJJJJJJJJJJJJJJJJJJJJJJJJJJJJJJJJJJJJI
@9465434/1
cccaatgtttctagcctttcataattcataacgtcattagcagagctcgc
+9465434/1
CCCFFFFFHHHHHJJJJJJJJJJJJJJJJJJJJHJJJJJJJJIHIIJJJJ
@8782696/1
atataagattacaattcttaacattttttctttaaacaaagaacattgga
+8782696/1
CCCFFFFFHHHHHJJJJJJJJJJJJJJJJJJJJJJJJJJJJIJJJJJJJH
@9286695/1
cagggaacggcgacataggtgtctgctcttcacatactcttgttacaaca
+9286695/1
BBCFFFFFHHHHHJJJJHIJJJJJJJJJJJJJJJJJJJJJJJJJJJJJIJ
@10673989/1
gcttggctttagcactgcatctacacaaagggccatcattcatttctcct
+10673989/1
CCCFFFFFHHHHHJJJJJJJJJJJJJJJJJJJIJJJJJJJJJJJJJJJJJ
@10816139/1
ctcattctttcaaaaaaaactattcgtaggagtaaaacgtaagtggaagc
+10816139/1
CCCFFFFFHHHHHJJJJJJJJJJJJJHIJJJJGHJJJJJHIJJHIJGIJJ
@9809960/1
cttggctttgagatacctacgcctatcagcccatgaaacaaaatgtaatc
+9809960/1
CCCFFFFFHHHHHJJJJJJJJJJJJJJJJJJJJJJJJJJJJJJJJIIJIJ
@10494630/1
attgctctgcagggaacggcgacataggtgtctgctcttcacatactctt
+10494630/1
CCCFFFFFHHHHHJJIJJJJJJJJJJIIIJJIJJJJJJJJJJJJJJJJJJ
@9287517/1
cttctttgactaaatactcctgaaggagtgatatcggtgtttttgagctc
+9287517/1
CCCFFFFFHHHHHJJJJJJJJJJJJJJJHGHIJJIJJGHGIJJJJJJJJJ
@11195410/1
ctctgctgttgctgttgttgctgaggctgctgtggtctctgctgttgctg
+11195410/1
CCCFFFFFHHHHHJIJJIJJJJJHIJJJJIJJHIJGGIJJJJJJIJJIJI
@9629964/1
ctataagaacaatgagtgagagcttgcaagaggtaacttctgtcttgaaa
+9629964/1
CCCFFFFFHHHHHJJJFHIJIJJJJJJJJJJJJCFHIIJJJJIIIJJJJJ
@10675117/1
ccgctgtgtctctttctttttttgttagactgatttgatagagcacggaa
+10675117/1
C@@DDFDDHAHHHIIIIHGIIGHG?FHGIIIBH@GEEIGHII@FDFAG;F
@9288299/1
tggggaggtggacctctttgtgcccatggagtttgacctctaggaccagt
+9288299/1
CCCFFFFFHHHHHJJJJJJJIJJJJJJJJJJHIJJJJJJJJJJJJJJJJG
@8968871/1
ctgtacttgaggctgagatgaaggtggtctgctgggttgctggtcactgg
+8968871/1
CCCFFFFFHHHHHJJJJJJJJJJJCGIGHJJJJJJJIIJJJJJIJJJJIJ
@8625163/1
gaacgttgatctggtctggagctggatgagtgacatcagcgccaacaaca
+8625163/1
CCCFFFFFHHHHHJHIJJJJJJJJJJJJIJHIIJJJJJJJJJJJJJJJJJ
@10348971/1
atcacattaccacatttctcaaattcagtcttgaaatattatccattagc
+10348971/1
CCCFFFFFHHHHHJJJJJJJJJJJJJIJJJJJIJJJJJJJJJJJJJJJJJ
@11198813/1
cttttttaggatcagggatatctttcagttcttcaacaaaattatcttca
+11198813/1
CCCFFFFFHHHHHJJJJIJJJJJJJJJJJIJJJJJJJIJJJJJJJJJJJJ
@10496589/1
gtacacagttgcagtcctgagctggtcttcagtcacccgattctatttct
+10496589/1
@B@FFFFFHHHHHJGIJJJJJJJJJHIJJJJJJJJJJJJHJJJJJJJJJJ
@10993325/1
ttctggtattatgagtgttacttctcatcctaggacgtccacctcgaact
+10993325/1
CCCFFFDEHHHHHJJCGHIJJJIJJJJJJJJJJJIJJJJJJJJJJJJJJJ
@8626548/1
gctgctgtggtctctgctgttgctgttgttgctgaggctgctgtggtctc
+8626548/1
CCCFFFFFHHHHHJJJJJJJJJJJJHIJIIJJJJIJJIIJJJJGGIGGII
@10677236/1
ccctacctcttcctcgccatctgcctattttggaaactatactgtcatta
+10677236/1
CCCFFFFFHHHHHJJJJJJIJJIJIJJJJJJIJJJJJJJJJJJJIJJJJJ
@11199668/1
gttgccatatagccttaaaagggcaccccaactagttatgtgagggtgaa
+11199668/1
CCCFFFFFHHHHHJJJJJJJJJJJJJJJJJJJJIJGIJJJIIIJJJFHII
@11200043/1
ggcgatactgcaaacaagggatagcactcaagggcacattatgttttcta
+11200043/1
?@@FFFFFHHHHGJJJBHIJCHGJGI>FDGHCGDDBDHHGG@BBGGGIJJ
@10164834/1
gtttttgaaaaaattttggccaatagctgtgggttatatggtgattgatg
+10164834/1
CCCFFFFFHGHGHJIJJJJGIIIGJIHHIFHIJIIIJJIJH?BFFGIEGI
@9132758/1
tctcaaactcaagctgtcgcttcaattcatccacttctccctgcagttca
+9132758/1
CCCFFFFFHDFHHIJJJIJIJGHHHIIGHGIBBGGIJJJGIJGGHIHHIB
@10165416/1
gttggacccatgcactgaatgactttatacactggtatttctggctcacc
+10165416/1
@@@FFFFFFHHHHJGIJIIJJJJJJJIJJJIJFIJ?EGIICIGGGHGGHH
@11201432/1
ctgataaattagaatcatcccatagcaaatggtatttggtaggacgtgct
+11201432/1
@@@ABBDDFFFAF@FEGIIIGGIIIIHGGHEHCHGEFHEEHDBADHFHII
@10820572/1
ctctgctgttgttgctgctgctgttgttgttgctgctgttgttgttgttg
+10820572/1
CCCFFFFFHHHHHJJJJIJJJJJIJIIJJJJIIJJIJJIJIJIJJJIGID
@9134304/1
atcgactaggatgagcatccatggaacctacaacagctgctattgaaggc
+9134304/1
<@@DBFDFHHGGHJIIIIJIIJJJJIIIJJHIIJGIIHGIAFGIIJJJJ?
@10994747/1
cactatctaaataaatagctgcagctaatgattcaaataagtctccaagg
+10994747/1
C@@FFFFFFHHHFIJGGHGGGGIIGIIIEHHIIIICFGIGE?DFHGGIGE
@10680740/1
gggttatatggtgattgatgccattcaactttgcattaactttctgtagt
+10680740/1
BCCDFFFFHHHDFHIIIIJJJJJJJGIJJJJJJJJJJJJJJJJJJJFIIG
@9291368/1
gttgagacacttgctggggaggtggacctctttgtgcccatggagtttga
+9291368/1
CBCFFFFFHHHHHJJJJJJJJJEGIJJJJJJJJJIJJJJJJJJIJHJJJJ
@10681938/1
ctctacctgatctggaccagtggcg
+10681938/1
@@@DDBABAFHFHG>AF@;CFGEHE
@10004950/1
cttctattagttcatctatattttttaaggaagtaagtgcaggggaacga
+10004950/1
=@@FFFFFFBHHBHIGIIGGIIIIIIIIIIIEHFFGGIIIIIIIIIIIIG
@9136267/1
gtcctgttggtccattaatataaaatggttcaacttctttggtgtac
+9136267/1
CCCFFFDFHHFFHJHIIJJJIJJJJJJJCHHIJJIJJJJJJJFHHHI
@9136307/1
ctgattacttcttctcgaggtggctgcagtttccatatcatattatacct
+9136307/1
CCCFFFFFHHHHHJJJJJJJFFGGJIIJJIIIJJIIIIJJJGIJIIIGII
@10006832/1
gccaataattgttctttcatgatactctcaaggtccctgattacttcttc
+10006832/1
CCCFFFFFHHHHHJJJJJJJJJJJJJJJJIJJIHHJJJJIJJJJJJJJJJ
@10006877/1
catcttcatcatccaagccgtaatgaatggtgttgctttcgcagggtaag
+10006877/1
CCCFFFFFHHHHHJJJJGIJIJIJJ@HIJJ:EFHIJJJJJJJJIJIIJJJ
@9470672/1
ggcagttgaagataacatacaattttaattttattattctcaatgatttc
+9470672/1
C@CFFDEAFHFDHHHIGJIIGIGHIJIJJJJJIIIGIGJJJJGHJIIIJG
@10356266/1
cgggacttgaaaagaaagaccttcccactggggtgtatgtcattgagggc
+10356266/1
@@CFFDFFHFFFHIGIIJJIIIIIFIJJIIJII0@@GIIFIGGIIIHGID
@10684990/1
gttgccttaaaacaatgtcaagagcttggattgcctcctgcggaccatta
+10684990/1
CCCFFFFFHHHHHJJJJJJJJJJJJIJJJJJJJJJJJJJJJJJIJJIJII
@9471244/1
gctctccaaaattgtaaatccaggaacttcccagtcatcaggaataaagt
+9471244/1
CCCFFFFFGGHHHJJJJJJJIJJJJJJJJJJJIJJJJJJJJJIIIJJJJF
@9471285/1
cttcaattcatccacttctccctgca
+9471285/1
?;<A1B?BAFFHAA;C@CFDFEHI?G
@10685294/1
cttgactatgtttgatgacatatcaataacattctcctcaaccttttgta
+10685294/1
CCCFFFFFHHHHHJJJJJJJJJJJJJJJJJJJJJJJJJJJJJJJIJJJIJ
@8632021/1
agctttttccgttgggattcattatccattctcccctaggctttgcttta
+8632021/1
;<??DDDDHA;DF?GGG<FCEHH@HA?9<F@FF91?@GAHE<FHA<BDH9
@8975847/1
cgactgatgatttgaggttcttgtggaattgtgacactttgatgttgtaa
+8975847/1
@@@FFFFFHHHHGJJJIHGIJJIHHIJJJJJIIJIGJJJJJJJJGHJHIJ
@10826084/1
atgctctccaaaattgtaaatccaggaacttcccagtcatcaggaataaa
+10826084/1
CCCFFFFFDDBHHIGIHHIIIIJJIIIIJGGIJJJIFGIJJGIHDGIIIJ
@10504149/1
gctctgataaattagaatcatcccatagcaaatggtatttggtaggacgt
+10504149/1
CCCFDDFFGFHHHJJIIAHHCEIIJJJGIIIIJJIGIEGIIJIJIGIGIF
@11211093/1
ggagatccatagcgcaccattgagagctcaggagggaggtccttttgaaa
+11211093/1
CCCFFFFFHHHHHJJJJJJJJJJJJJJJJJJJJJJJIJJFHIJJJJJJJH
@10360406/1
ccggtcttcactgcagcctgactggtgagaaccctcaccgctgtcatgct
+10360406/1
CCCFFFFFHHHGHJJJJJJJJJJJJIJJJJJJJJJJJJJJJJJJJIJJJJ
@10504908/1
cccatgttaaattttttcagaatcatgtgattttttttcctttcaagaat
+10504908/1
CCCFFFFFHHHHHJJJJJJJJJJJJJJIIIJJJJJJJJJIJJJJJJJJJJ
@8976949/1
cgatgctagctttcttaaatctggttctctaatcatctgattagtagtaa
+8976949/1
CCCFFFFFHHHHHJJJJJIJJJJJJJJIJJJJJJJJJJJIJJJJHIJIHJ
@8977039/1
gcattaatctatagaaaattttccaaacagtatttagagactttccacta
+8977039/1
CC@FFFFFHHHHHJJIIIJIIJIIJIGHIIFHIJGIJGHJIHJJIGGGIG
@10012936/1
tataagaacaatgagtaagagcttgcaagaggtaacttctgtcttgaaat
+10012936/1
CCCFFFFFHHHHHJJIIJJJJJJJJJJJJJJJHHIJJJJJJJJJJJJJJJ
@8795429/1
ctggggtgtatgtcattgagggcaagtgcctcattacaacatccagggcc
+8795429/1
CCCFFFBDFHHHHJJJJJJJJJJJJJGIJJJJJJJJJJJJJJJJJJJJJJ
@10175856/1
gcatcattcattttcttcattgtaacttggcccgcaacaattgtacacaa
+10175856/1
CCCFFFFFHHHHHJJJJJJJJJJJJJJJJJJJJJJJJJJJJJJJJJIJJJ
@9296616/1
tgataatacacaaaatatagtttttggtaacataatagtaaaataaatgt
+9296616/1
CCCFFFFFHHHHHJJJJJJJJJJJJJJJJJJJJFEGIIFIJJJJJJJJJI
@11213539/1
ggcctatcctctggaggaattcctttaaactgatccatgatcaatctcat
+11213539/1
CCCFFFFFHHHGGJEHIHBHIIHJJJIJJJJIIJJIIGCGHIJJJJJJJI
@9822627/1
cattgcttgaggtctggtaattggagcggctt
+9822627/1
CCCFFFFFHFHGFHIIJIIIIIIIDGGIIIJJ
@10176799/1
tctggatcaaaagtaaaatcttttctatcttcatctgttattaaatgagg
+10176799/1
@@@DFDFFHHHHGJGIJJIGIJJIHIGIIJJGIIIJJHIIJIGIJJJGHI
@10688748/1
gtatctcattagcaagtacttctgatagttcacacggttgatgattttga
+10688748/1
@CCFFFFFHHHHFIJJHIJJJJJAHGGHBHIIIJGIJEGIJIGEGIJIJD
@9473763/1
cactgtttacaaacttctaattatcaatgacacttgtcggctttatcacg
+9473763/1
?@@DDBDFDHFFDGIGGHHIIIIIIIIIIIHIIGHIGHIIIIIIGIEGEI
@11000332/1
cttctaacctgttcttcttgaagttggttcagctgtagtctgtctgcatc
+11000332/1
=BBFFFFFHHHHHJJJJJJJJJJJJJJHIJJJJJJIJJJJJJJJJJJJJJ
@9824250/1
ctagacttgtgcaccagctaaagaagacttatctttaaacggcagctttc
+9824250/1
@?@B?DD?DFF<?GAEGEGHIIHIIF?FC@HHGHIII>F<CF<DGGDGHG
@9644187/1
ctcagagctaccttggcagctgctaattttgcttggtgtttgttttctcc
+9644187/1
CCCFFFFFHHHHHJJJJJJJJJJJJJJJJJJJJJJICHFHIIIIJJJJJJ
@9824353/1
actgactaaaatattgttcaagttcacgaggagtattcttggaaacaatt
+9824353/1
CCCFFFFFHHHHHJIJJJJJJJJJGJJJIJJJJFHIJJJJJJIJJJJJJJ
@10016423/1
gcggttgttgccactgctgttgttgaggctgctgtggtctctgctg
+10016423/1
CCCFFFFFHHHHHJJJJIJJJJIJJIGIIJJIJJJGIFHIIIJIGG
@10017318/1
gtagaattacagaataactcatgaatgctttctaatgtttcttcatttaa
+10017318/1
C@CFFFFFHHHHHJJJJJJJJJJJJJJJJJJJJJJJJIIJIJJJJJJJJJ
@9143905/1
ggggaacgagaaccaatttcttttttaaaataatcagcaaaatccaaaag
+9143905/1
?1?ADD;1C:@D:22C<<9<A@HFIFBG@GA<:?9000?GGBBFFF><F;
@9143920/1
gaccttgttgttttagggtaatcaaattttatgacaaaattgcaattctt
+9143920/1
CCCFFFFFHGHHHIJJJJGHIJIIJJJJJJJJJIJJIIIIJJJJIJJJJI
@10179987/1
tctgtcaattcaccaggtgatatatttttgcacctgttataaatgtagga
+10179987/1
CCCFFFFFHHHHHJJIJHIIJJJJJJJJJJJJJJJJJJHIIIJIJIJJJJ
@8799882/1
cttttttttccttgactatgtttgatgacatatcaataacattctcctca
+8799882/1
CCCFFFFFHHHHHJJJJJJJIJJJJJJJJJIJJJJJJJJJJJJJJJJJJJ
@10180140/1
ctcacagaacggttgccatatagccttaaaagggcaccccaactagttat
+10180140/1
CCCFFFFFHHHHHIJJJJJJJJJJJJJJJJJJJJJJJJJJJJJJJJGIIJ
@11002859/1
ggaacctacaacagctgctattgaaggctttttgttatctccagcaggtg
+11002859/1
CCCFFFFFHHHHGJJJIJIJJJJJJJJIJJIJJJJJFIJJJJIJJGIIDG
@10510536/1
cactcatcaagaacttggtaaactcttagatcttcattttgttgccttaa
+10510536/1
CCCFFFFFHHHGHJJJJJIIJJJJJJJJJJJJJJJJJJJJJIJJJJJJJJ
@9299980/1
gtaagttttcttccacgtagagaatagtatattcaatattaaacctaata
+9299980/1
CCCFFFFFHHHHHJJJJIJJJJJJJJJIIJJJJJJJJJJJJJJJJJJJJJ
@10019584/1
gcaatatgtttggcttgctgttttgtagaagccttaccttcagctgagtg
+10019584/1
CCCFFFFFHHHHHJJJJJJJJJJJJGIJJJJJJJJJJJJJJJJJJJJJHI
@10020212/1
cttctttactaaaaggctacacaaacaatcacctgaatccttagaattca
+10020212/1
CCCFFFFFGHHHHJJIIJGIJJJJIGIJFIJGIIJJJJGDGHIIIFJJIJ
@9146143/1
tatcaatttcttctttaggtaaaacttttatgccaagccaagacatgaac
+9146143/1
@<<D?DDFHHGDFIGIIIIIFGCHHGGHGGIIIIIIIGGHIIBGIIIGIG
@10020277/1
tgctctgataaattagaatcatcccatagcaaatggtatttggtaggacg
+10020277/1
CCCFFFFFHHGHHJJJJJJJJJJJJJJJJIJJJJJJGIIIJJJIHIJJJJ
@9647647/1
gctacagttgtgttttccacaaataaagcatgggatttgtgaagctgaat
+9647647/1
CCCFFFFFHGCF?EGHHIGGGIJJJJJJJIIIIIGIIIJGGIJJIJIIGJ
@9146377/1
tgttgttgttgttgaccccatggttgtcgaggaggtccctgttgttccat
+9146377/1
@CBFFFFFHHHHHJJJJJJJJJJHJJJIJHIJHIJBGIIJJJJJJJJJJJ
@10511224/1
gggtaatcaaattttatgacaaaattgcaattctttacatcaataccttc
+10511224/1
@@CDDEDEHHHHHIJJJJJJJJJJIJJJJJJJJJJJIJJJJJJJJJJIIJ
@9828761/1
ggaggttgttgcatcctttgctcttgaggaagttggtgtagaggtgcagg
+9828761/1
@@@FDDDBFHBFBHGIIGIIIIECEHCFCHCG:EEE:DDFFHII??9BGG
@9478811/1
gtgggtaggggttgtttccctagactgtggttgagacacttgctggggag
+9478811/1
???DBDDDD?>DDEEAEE9B9AC9?EEDDDCDDCC=@DDEICEEDDC:BA
@9829808/1
gtgaagtttctgagagcatcttctctaactgtcctttgaggtgcaaaaca
+9829808/1
CBCFFFDFHHHHHJJJJJJJJJJJJJJJJJJIIJJIJJJJJFHIJJJJJJ
@10512540/1
agttgagtttggtgggtaggggttgtttccctagactgtggttgagacac
+10512540/1
B@@FFFFFHHHHFHHICFHIJJHGIGIJIJJJIGGIJJHHJIJJJJIIIJ
@9303203/1
ctttgttctttatttgtgtataatatccacagaaatggactgtaaagaca
+9303203/1
CCCFFFFFHHHHHJJJHHGIJJJJJJJJJJJJJJJJJGIJJJJJJJJJJJ
@10696227/1
ggctgttgttgccactgctgctgctgaggctgttgttgcctctgctgctg
+10696227/1
CCCFFFFFHHHHHJJJJJJJJJJJJJIJJJJJGIJIJJJJJJJJJJJJJJ
@10697013/1
ccgacgacactttttagtaccgggcttactaagggagttttcttgatcat
+10697013/1
;?@DDDDDF?:CFFFEDGCFFIIE8FFF??D4?DF;FCDFFIIIIEEFFI
@10186752/1
ctttaagacactgactaaaatattgttcaagttcacgaggagtattcttg
+10186752/1
@@@DD?D?FHHHFE@EG?FIHEHGH<FFHBH?C?AF@EHIGIBGAABGGD
@11221384/1
caggtgcgttaacttttggtggctttattatattactcctaattgaagag
+11221384/1
B@CFDFFFHHHHHJJJJJJGHJJJJJJJJJJJJJJJJJJJJJJJJIJJIJ
@11221442/1
gttttgaatacaggaatgccggataattctatacagaaactttaggatac
+11221442/1
@@@FFFFDHHF?FHEBEGHBC@GGIFGCHGH@FHGIEGHIJGEGGJJEHG
@10369753/1
tgggtttaaaatcttcaataacattactcatttc
+10369753/1
;?@DB?DAFDFF?C?@CFIDI<HCBDBH@@FHBH
@10513604/1
gggtaatcaaattttatgacaaaattgcaattctttacatcaataccttc
+10513604/1
B@CDDFFFHHHHHJJJJJJJJJFJJJJJJJJJJJJJJJIJJJJIIJIIJJ
@10514162/1
gggcattcatcttttcttttgtaaattacttcaaggaaatcccagtccac
+10514162/1
CCCFFFFFHHHHHJJJJJJJJJIJIJJJJIJJIJJIJJJJJJJJJJJJJJ
@10699467/1
gcccctcttaaccagttcttcttcaaattgattacaaagactcaggagtt
+10699467/1
CCCFFFFFHHHHHJJIJJJJJJJJJJJJJJJJJJJJJJJJJJJJJJJJFH
@8984725/1
cttttatttctttagtaaacttaaccctttgagaatctgttaaaggtttt
+8984725/1
CCCFFFFFHHHHHJJIHJJJJJJJJJJJJJJJJJJJJGJGJJJJJJHIJI
@10025829/1
gccacatcaatgttaaggaatggtttccaaccaataattgcagactggaa
+10025829/1
CCCFFFFFHHHGHJJJJJJJJJJHHJJJJJJJJJJJJJJJJJJJJJJIJJ
@9832589/1
gtagaattacagaataactcatgaatgctttctaatgtttcttcatttaa
+9832589/1
CCCFFFFFFHHHHIIGIJJIIIJJIJJJJJJIJIIIIEHGHIJJJJJJII
@10699906/1
cttccgctaatttaaaaattgaatagtttttatgaaatgagtcagaattt
+10699906/1
CCCFFFFFFHHHHJJJJJJJIIJJIIIIJIJIIJIIIJJGIHIHHGIIJJ
@9482620/1
attttattttcactgtcatctaataattctttagcctctaaaccttcatc
+9482620/1
CCCFFDEFHHGHHJGGGIIJJEIJHHIGGJJJIJJJIJJJJJGDHJJIIJ
@10027278/1
gtgccataaccgtacttcatatcattgataattactgtagctgagtaagg
+10027278/1
@@@DDDDDDDH?CGD3CC@HHIGHIIIIIGHIIIIIICCB9?F<DF@BGH
@9149916/1
cagagactcgtccaatcagattgaaaaaaacaagttgtataacacaatta
+9149916/1
CCCFFFFFHHHHHJJJJJJJJJJJJJJJIJJJJJHIJIJJJJIIJJJJJJ
@10515429/1
tgctgttgttgttgctgctgctgttgttgttgttg
+10515429/1
;:?DDADAD:2ACF<G??EGFIIEGEDFF??BE?;
@8644677/1
ctgctctgataaattagaatcatcccatagcaaatggtatttggtaggac
+8644677/1
CCCFFFFFHHHHHJJJJJJJJJJIJJJJJJJJJIJJJGIIIJJJIJJJJJ
@8987477/1
gctaaatcttcaagtacatagtacataactttagctgtcgtctttctttc
+8987477/1
CCCFFFFFHHHHHJHHJIJJJJJJJJJJJJJJJJJJJJJJJJIJJJJJJJ
@9653441/1
ggggccagttctggaggatgaagttttctacctcttgtattttgctcttc
+9653441/1
@?@DFDFDHHHHHIIIIIIIIIICFHIIIIIIIIIGIFFGHIIIIEIIII
@9150562/1
cttggacaagttgttatattagtcactttatatgttcttttaacactctt
+9150562/1
CCCFFFFFHHHHHHIJJJJJJJIIJJJJJJJJJJIJJJJJJJJJJJJJJJ
@11224227/1
gctttcgcagggtaagtctttcagtctcatccacattttatgtgctgcta
+11224227/1
CCCFFFFFHHHHFHJJHIJIJJJJJJJJJJJJJJIJJJJJJJIJJJJJJI
@10190691/1
ctttaaagtaaacagcaacagtatataaacgagtgttagttggacccatg
+10190691/1
CCCFFFFFHHHHHJJJJJJJJHIJJJJJJJJJJGHIJJJHJJJJJJJJJJ
@8988179/1
ctgcaattcttggttcaagatcattttaaactgtccttctgacacaccat
+8988179/1
CCCFFFFFHHHHHIJJJJJJJJJJJJJJJJJJJGJJJJJJJJJJJJJIJJ
@8645296/1
ctcaaccttttgtaacatcgacaacaccgcttgtgcggcaatatgtttgg
+8645296/1
CCCFFFFFHHHHHJJJJJJJJJJJJJIJJJJJJIJJJJJJJJJJJJJJJJ
@9836625/1
cgactaagtgagcacactaaatcaccacagacctgttctaacttaaagct
+9836625/1
CCCFFFFFHHHHHJIJJJJJJJJJJJJJJJJJJJJJJJJJJJJJJJJJJJ
@10372522/1
agtttctcctacggagactgtatacctaaaagtgggttcatgaattgctc
+10372522/1
@CBDFFFFGHHGGIIJHIJJHIIJJIJJIJJJCFGIGDHIJIIIIIJIGG
@9837240/1
gatttttcttcaacatcaacaaatgtcacttcaaactgttgctcagcagc
+9837240/1
C@CFFFFFHHHHHJJJJJIJJJIIJJIJJJIIIGIIJJHIGIJJJJJJIJ
@9311528/1
caggtttataatctccttctaacttaatgcaagcttctcttatagctgtc
+9311528/1
@C@FDFFFHHFHHJGJJJIJGJJJJJJJGHIGIJJJIJJJJJJJJDHIHJ
@8990571/1
gtggaattgtgacactttgatgttgtaaggtgctgaggcaagtgttggga
+8990571/1
CBCFFFFFHHHHHJJJJJJJJJJJJIJIJIEGHIIJIIIJIJGHJIJJJG
@10519489/1
cacatatccatagggacacagcttctatggttggaaaatccttcgcacaa
+10519489/1
CCCFFFFFHHHHHJJJJJJJJJJJJJJJJJHIJJJJJJJJJJJJJJJJJJ
@10840776/1
gctgtggtctctgctgttgttgttgttgctgaggctgctgtggtctctgc
+10840776/1
@@CFFFFFHGHHHIGIIJJIIIJJJHIGIJJHHIIJIGJIE?GGCGGII@
@10375605/1
accgcctgtgttctgttgtttactagagaacttcttaataatgaaagatg
+10375605/1
@BBFFFFFHHHHHJJJJJHJJJJJJJJJIJJJJJJJJJJJJJJJJJJJJJ
@8991867/1
ctccaatcgcattccctttcacactagggacatgaggtgaaattattggt
+8991867/1
CCCFFFFFHHHHHJJJJJJJJJJJJJJJJGIJJJJJJHIIJJJJJJJJJB
@10520453/1
ctctgataaattagaatcatcccatagcaaatgatatttggtaggacgtg
+10520453/1
BCCDDFDEHFHHHGIIGHHJIJIJGJGHJJJHGIDHGHIJJCDFFGFGGH
@9657816/1
gtcatggattcagcagaagtataaattaaactatggatttatttacaata
+9657816/1
CCCFFFFFHHHHHJJJJJJHJIJIJJJJIJJJJJJJJJJJJJJJJJJJJJ
@9313212/1
catcagtttgagatactgtaatgcattgtaggccgcacatgtttgtgctt
+9313212/1
CCCFDFDDGHFHHIHIJJIGIIIGAHIIIIIJGIJJJJJJJJJJJJIIJI
@9313368/1
cttaatttcatttacctttggcacattgcagttgctatcatacattctta
+9313368/1
@@@DDDDDFDHHHBHF?CHE3FFA@HHGIEGHHIIIIIFHIGCFGGDDGG
@10376368/1
cctctgtcgaacagcttccacagcttgtctgtaattgcga
+10376368/1
@@@DD8=AFHHHHG;CDAGHEHBFFHGBEAHCFGHIIEGG
@9658564/1
gtttggtagaagcaggatgacacttaggtcgtgcatggtttaagaaagac
+9658564/1
CCCFFFFFHHHHHIJJJJJJJJJJJJJJHHIJJJJJJJFHIJJJJJJJJJ
@10841822/1
aggtggtctgctgggttgctggtcaccgggttgttgcctaacaggaggtg
+10841822/1
?@@ADDDDHHHGHJJGGHIGIIIGIJIGGI?FHFHGGDHIJIFHGFHI5=
@9314230/1
cctgctttagggtttcttccgctaatttaaaaattgaatagtttttatga
+9314230/1
@@@FFFFFGGHGCDHGIGIGEBHIIIJIJJIIGHGGIJ@BFIIJIJEGHG
@10521805/1
gtccaatcttcaattgttttaaagcacatttggctgcggtacatttagct
+10521805/1
@C@FFFFFFFHHFGIJ<GGIGIJIHEGIFIJJCGGGIJJ?DGCGIGDGHC
@8994359/1
tctaaatagaccttcagggtcttcatgggcttctattagtccttcatcta
+8994359/1
CCCFFFFFHHHHHJJIJJJAAFHJJJJJJFHIJJIJJGIHJJJJJJJJJJ
@10034328/1
agctagaatatcaaataatagctgacttggataccttggcttaagag
+10034328/1
CCCFFFFFHHHHHJJJJJJJJJJJJJJJJJJJJJJJJJJJJJJJJJJ
@9315640/1
taagattgctttcgctgcggcatgctttgcttctttcttagatctaccag
+9315640/1
CCCFFFFFHHHHHJJJJJJJJJJJJJJJJJJJJJJJJJJJJJJJJJJJJI
@9315781/1
gtgcattcataattcgggccttaactttagtgaactggtcatcaactgag
+9315781/1
BBBFADEFHHHFHJJJJJJJJJJJJJJJJJHIJJJJJJHIJJJJJJJJJJ
@10841972/1
ttctgaaagacttgtaaagtttactactatattctcgtcagttttaatgc
+10841972/1
@@@DDDFFHHGGHIHIJJIDHIDEHHGIJIJJIFHIGGHEHHIIJAHIEF
@9488417/1
gttttttacttgttcctgtgccataaccgtacttcatatcattgataatt
+9488417/1
CCCFFFFFHHHHHJJJJJIJJJJJJJJJJJIJJJJJJJJJJJJJJJJIJJ
@9157780/1
ctagtgcttcttccaaagcaaataatgaaacttgtgccatccattttata
+9157780/1
CCCFFFFFHHHHHJJJJJJJJJJJJJJJJJJJJJJJJJJJJJJJJJJJJI
@10706545/1
gtagaagcaggatgacacttaggtcgtgcatggtttaagaaagaccaaag
+10706545/1
CCCFFFFFGHHHHJJJJJIJJIJHHIHIIJJJIGGHJJJJJJJJJJJJJJ
@8652516/1
ctcaacaagttccgttttttggagaggcaactcaggataactatagaggt
+8652516/1
@@@FFFDDFHFHGHEGGIIJJGIGEGHIEGIIGIJIGHJIJJEHIIHHCC
@9840063/1
gctgctgctgctgttgttgttgttgaccccatggttgtcgaggaggtccc
+9840063/1
CCCFFFFFGHHHHJJIIJJGIJJJIGHGHIIIHIHIIGGIHIIDIIBEHI
@9489054/1
ctgggctacagatatctagaggttctgtatttcctgtgatcttgtctaag
+9489054/1
CCCFFFFFHHHHHJJJJJJJJJGHJJJJJJJJJJJJJJJJJJJJJJJJJI
@10036947/1
gctgctttaaaatcaagatcaactaattctaatatttctttaaatagaaa
+10036947/1
CCCFFFFFHHHHHJJJJJJJJJJJJJJJJJJJJJJJJJJJJJJJJJJJJJ
@11014889/1
acattattgactaaggccgatctgaggtctgtcaattcaccaggtgatat
+11014889/1
CCCFFFFFHHHHHJJJJJJJJJJJJJJGHIJJJJJJJJJJJJJJFHIJJJ
@10382131/1
gccaacagtaagacatggtagatgaggatactttaatctaatattatatt
+10382131/1
C@CFFFFFHHHGHJIJJJFHIJJJIJJJJJJJJJJIJJJIIGIJJJJJJJ
@10038010/1
ccactcgaattctttagttagggtaattaaaccaagccctatttcctcag
+10038010/1
CCCFFFFFGHHHHJJJJIIJJJJCGIJJJJJJJJJJJJJJJJJJJJJJJI
@11235356/1
tatttctttgtgtcggaatacaaggcaggaaatggtgaactgcctttcat
+11235356/1
CCCFFFFFHHHHHIJJJIJJJJJJJJJJJJJJJJJGIJJJJJJJJJJJJJ
@9319486/1
ctggggaggtggacctctttgtgcccatggagtttgacctctaggaccag
+9319486/1
CCCFFFFFHDFHHIJIIGIJJHIJJJJJJJIIHJJJJJJIJJJJJIJJJJ
@10038757/1
ggtatttcttttttccaaattgcctctccattcaattgaagaagcaattt
+10038757/1
BCBFFFFFHHHHHJJJJJJJJJJJJJJJJJJJJJJJJJJJJJJJJJJJJJ
@8997994/1
cagctaaacgctttcctttaaagtaaacagcaacagtatataaacgagtg
+8997994/1
@<@DFFDFFBF?FHGHHHICHGCFHBHGHEGIIHBEFHHIIGIIGIHI7D
@9490484/1
ctttttttggatctgaagggcggtcccctcttttgggtggaatgtatgac
+9490484/1
CCCFFFFFHHHFHJJHIJJJIIJGIJJJJJJJJIIHH@DDDEEECFEEDD
@10383337/1
gttatgatctccggccaagatcagccgtgtttggtagaagcaggatgaca
+10383337/1
CBCFFFFFHHHHHJJJJJJJJJJJJJJFHHIJJJHIJIJJJJJJJIJJJI
@9320548/1
gtgctgtaccttgtatactagcatgactgactagatagaagtctaattca
+9320548/1
CBCFFFDFGFHHHIIJJJJJGJIIJJIIIJJJJJIJJJGIIHIIIIJJIJ
@10527578/1
gttctttcatgatactctcaagatccctgattacttcttctcgaggtggc
+10527578/1
@@@DDD?DHFFHBBHFHIIGHG>:EEDEC>BFHIIIGGIGIIGGIIIII@
@10527991/1
ccgtcaacactgctttcatcttcagaagaactggtagaagaactgctgta
+10527991/1
@@?DBDAFHHHF>GHHDBIIGIGICD<AAFEHA@CGHDHGIIIGEDIGDD
@10041531/1
gttcggtttttcattcatatcctgttttggtttactcggctgaatgacaa
+10041531/1
CCCFFFDFHHHHHJJJJJJJJJJJIJJJJJIJJJJJJJJJJJJJJJJJJJ
@10201520/1
ctggtaaagagatgacaaagatagtaagttatttcttctaaattctgctc
+10201520/1
BCCFDFFFHHHHHJJJJJJJJIJJIJJJJJJJJJJJJJJJJJJJJIJJJJ
@8813425/1
ctcatcttctttactaaaaggctacacaaacaatcacctgaatcctt
+8813425/1
CCCFFFFFHHHHHJJJJJJJJJJJJJJJJJJJJIJJJJJJJJIJJJJ
@10202115/1
gttgaggttgattagaagcccctgcttctccaggttgtctaccaccccct
+10202115/1
CCCFFFFDHHHHHJJJJJJJJJJJJIJJJJJJJI?GGDHIIGGIIIJIHI
@9669249/1
atggaacctacaacagctgctattgaaggctttttgttatctccagcagg
+9669249/1
CCCFFFFFHHHHHJIJJJJJJJJJJJJJJJJIJJJJJJJJJJJJJJJIJJ
@10203373/1
cttctttaagacactgactaaaatattgttcaagttcacgaggagtattc
+10203373/1
CCCFFFFFGHHHHJIJJJJJJJJJJJJJIJJJJJJJJJJJIJIIIDHIJJ
@11019768/1
ccggtctttctcgataatcaagtgttggtgcattcataattcgggcctta
+11019768/1
CCCFFFFFHHHHHJJJJJJJJJHHIIJJHHJJJJJJJJJJJJJJJFHIJJ
@10387769/1
cagtcatcaggaataaagtcattaaccttcaaaatttttccgaggtttaa
+10387769/1
@@@DBDDDHBBHAHIGH@<CCHAAEGIIIGGII>FB@EEHC;F<F0?FDG
@11020441/1
gtttgttttctccaactccgacaaacgccatcctctcattcttagttgta
+11020441/1
@BCFFDFFHHHHGJJJJJJJJJJJJJJJJIJJJJJJIGJJJGIJJIIJJI
@10713866/1
gtccttctgacacaccatctctgtaaaagaggatagcttgaggctta
+10713866/1
CCCFFFFFHHHHHJJJJJJJJJJJJJJJJJJJIJJJJJJJIJJJJJJ
@10043785/1
caacagtataacattcgtcctcctgccactcatcataatgaacaatatct
+10043785/1
BBCFFFDEHHHHHJJJJIJJJJJJJJJJJJJJJJJJJJIIJJJJJJJJJJ
@10044251/1
cttcactgcagcctgactggtgagaaccctcaccgctgtcatgctctttc
+10044251/1
CCCFFFFFHHHHHJJJJJJJHIJJJJIJJJJJJJJJJJIJJJJJJJJJJJ
@9496557/1
gtagctttggtggtggcagaaccctacctcgaacttccatcatattgttt
+9496557/1
@=?DDDDDHH<CFGH?AGGEGFHIE?F?99CC9DCGBBFDFDA?FGHB?D
@9005691/1
cacatactaccgcctgtgttctgttgtttactagagaacttcttaataat
+9005691/1
CCCFFFFFHHHHHJJJIJJJJJJJJJJJJJJJJJJJJJJJJJJJJJJJJJ
@8816061/1
gcttgcaagaggtaacttctgtcttgaaatctgtagcccaatatagattc
+8816061/1
CCCFFFFFHHHHFIJJJJJJJJJJJJJJJJJJJJJJJJJJJJJJJJJJJJ
@9496618/1
gtcgggacttgaaaagaaagaccttcccactggggtgtatgtcattgagg
+9496618/1
CCCFFFFFHHHHHJJJJJJJJJJJJJJJJJJJJJJDHHJJJJJJJJJJJJ
@9005828/1
cacttttgttattggtttccttatcagtaatctcgaatctattatctctt
+9005828/1
CCCFFFFFHHHHHJJHJJJJJJJJJJJJJJJJJJJJJJJJJJJJJJJJJJ
@10045369/1
gtctctgctgttgctgttgttgctgaggctgctgtggtctctgctgttgt
+10045369/1
CCCFFFFFHGHHHJJJIJJJJJJJJJJJJJJJIJHIJHGIIIIIIIFHIG
@8816244/1
cgtttctgtaccactataaatgtaatcggtggcgtgtaatcactgctgag
+8816244/1
CCBFFFFFHHHHHJJJJJJJJJHIJJJJJHIJJJJJJIJJJJJJIJJJJJ
@10850609/1
gttcgccgatcttgtacaacattttacatgcagttagtgcaactgctccc
+10850609/1
CCCFFFFFHHHHHJIJJJJJJJJJJJJJJJJJJJJJJHIJJJJJJJJJJI
@9673724/1
cgtcattagcagagctcgctactaaggccttcaagatagaacccaattct
+9673724/1
8==DDDABDBAB:E>:<EF@GEEHIFGFIEEEFFFBFIIEFFIII;BDB?
@9324258/1
tcccaattctttggtgataagaactatttctttaagaatattttggattt
+9324258/1
?@<;DDFDF?BAAH<EFEHIIFGGIGGHFGHIC>GE>GGADFGHFDHIIH
@8662422/1
ggaatttcataaacaactttcaaatccttaatatacgcaacaaagctttc
+8662422/1
CCCFFFFFHHHHHJJJJJJJJJJJJJJJJJJJJJJJJJJJJJJJJJJJJJ
@9008193/1
tataaatgtaatcggtggtgtgtaatcactgctgaggcttgaacaagccc
+9008193/1
CCCFFFFFHGHHHJJFHICFFGIIJIJJJJIJJJJJIJJJIJIJIJIJIJ
@9499082/1
gtcattatgggcttctattagttcatctatattttttaaggaagtaagtg
+9499082/1
CBCFFFDFHFFFHHIJIIJJIIGIIJIJIJIJJJIJJJGIIGHGIJJJGE
@11244150/1
cctcagagctaccttggcagctgctaattttgcttggtgtttgttttctc
+11244150/1
CCCFFFDFHHGHHJJJJJJJJJJJJHHIJJJJJJJJJDHGIIJGGIJHJI
@10048943/1
cctcaccacctcaaccgaacacttctaggttacatagtgtatgaaccgct
+10048943/1
CCCFFFFFHHHHHJJJJJJJJJJJJJJJJIJJIJJJJGIIJJJJJJJJJJ
@9676533/1
ctgcaggaggtataaacaaacctatgggttttaccatcatttgctgctca
+9676533/1
@C@DDFFFFHACFGHGGGIIJIGGHIJJCEDGGIJJJJGIJGHIJJGGGJ
@11023024/1
ctggatacgtaaccaccattcctttaacttcatcaacaagtttttgccac
+11023024/1
C@BFFFFFHHHHHIHIJJJIJJJJJJJJJIIIHIJGJJJJDGIJJJJJJJ
@11244894/1
ccaatatagattccagaacttccggcataatgagtacatcatttacatca
+11244894/1
CCCFFFFFHHHHHJJJJJJJJJJJJJJJJJJJJJGIJJJJJJJJJJJJJJ
@8818472/1
aggtattgcattggtataagcatttgcttctgattcttcttcatcagtag
+8818472/1
B@@BDEFFHHHHHJIJJJHJIJIJJJJIJJIJHIJIJJJJJJJJJJJJJI
@9676742/1
ttctgacacaccatctctgtaaaagaggatagcttgaggcttatacctag
+9676742/1
CCCFFFFFHHHHHJJJJJJJJJJJJJJJJJJJJJJJJJJJJJJJJJJJIJ
@9500669/1
gctgttgttgctgctgctgctgttgttgttgttgaccccatggttgtcga
+9500669/1
@@@DDDDDFDFHGDGFHIFGBFCFD<CADDH?E>4DDGBF@DC9BDHII?
@9166239/1
gtgaacatgggcaaatctggaggttgatgaggaggctgaggtggaattag
+9166239/1
CBCFFFFFHHHHHJJJJJJJJJJGGIHJJJJJIJJJJJIJJDGIGIGJJH
@9011288/1
ctggagctcatcaagcttcggtccgactgatgatttgaggttcttgtgga
+9011288/1
CCCFFFFFHHHHHJJJJJJJJIIJJJJJJJJJJJJJJJJJGIJJJJIJJJ
@9325986/1
gcactggttacaggagatactggttgttgttgaggtggtagttgagtttg
+9325986/1
CCCFFFFFGHHHHJHIIJIJJJJFHIGIIJJIIJJFHIFHGGHIDGHIII
@10391957/1
cttaaaacaatgtcaagagcttggattgcctcctgcggaccattagttga
+10391957/1
BCCFFFFFFHHHHJJJJIIIJJJJIIIIJJJJJJHIFIIIJGHIIIJIIF
@10212682/1
gatgcataagtcattcctctatcaggtaagacaacaatcacaagttttac
+10212682/1
CCCFFFFFHHHHHJJJJJJJJJJJJJJJJJJJJJJJJJJJJJIJFIJJJJ
@10212726/1
gtgagtaatctctgtatcaacaactgtaccagccggcacattcatatttc
+10212726/1
@@@DFDDDHG?FFFEBGHHJIIJJJECHGIIHDIIJJEGFHIJJIJJJJG
@10533266/1
ctcttctcttggtgttcaacaaatctcttaatgatatcagtcagcttaca
+10533266/1
CCCFFFFFHHHHFIIIJJJJJJJJJJJJJJJJJJJJJJJJJJJJJJJJJJ
@10856685/1
gtaggaaataagaaagcaagagaaggaagtgaggtacacagttgcagtcc
+10856685/1
CBCFFFFFHHHHHJJJJJJJJJJJJJJJJFHGJJHHIIJJJHJJJJJIJJ
@9168063/1
ctgcaatttccaagaaactttacttttcacaaataaatataaaaagaaaa
+9168063/1
CCCFFFFFHHHHHJJJJJJJJJJJJJJJJJJJJJJJJJJJJJJJJJJJJJ
@10857747/1
ctgaggagcatgttcttgcctttgttgctgctgtggtggttcttgccttt
+10857747/1
CCCFFFFFHHHHFHHHIJJJJIJGHHIJJJJJJHIJGHIHIIJJIIJJIJ
@9504375/1
tatagtttctcctacggagactgtatacctaaaagtgggttcatgaattg
+9504375/1
CCCFFFFFHHHHHJJJJJJJJJJIJJJJJJJJJJJHIJJIJJJJJJJJJI
@11247979/1
ggcattttcctgtgactgatttttcttcaacatcaacaaatgtcacttca
+11247979/1
CCCFFFFFHHHHHIJJJJIJJJJJJJJJJJJJJJJJJJJJJJIIJJJJJJ
@9328333/1
ctccttgtcttacaggtaccggtctttctcgataatcaagtgttggtgca
+9328333/1
@@<DFFFDDHHGHJIIGGHIJIIEIHIJJJIGIJIJJJFIGHFIIIFGGH
@9505124/1
gtcacttcaaactgttgctcagcagctatctcttgtaggaactggactgc
+9505124/1
@@@FDFFFHGFHHIJJJIJGIGJJIIJIIJJIIGIIIIJJJGGGGGGJJH
@9169980/1
ctgctgttgttgaggctgctgtggtctctgctgttgctgttgttgctgag
+9169980/1
CCCFFFDFHHHHHJJJJJJIJHIJGIJJJJJJJHIIJJJHIIHIJJJIJJ
@10720521/1
cttttcccaaaatcataccattagatttattaatttgctcaggagaaatt
+10720521/1
CCCFFFFFHHHHHJJJJJJJJJJJJJJJJJJJJJJJJJJJJJJJJJJJJJ
@9683852/1
ctctaaatgaataatgcagcgatgattccaaagcttcaaaaccagccaag
+9683852/1
???DDDB:=C?BAE@AAABEFE3?EA>EFEED@BD>DDD?DCCD?DDDD?
@9684274/1
tcacactgttcctggctgagagtaattcgtcgcgcattctgttgtatatt
+9684274/1
CCCFFFFFHHFGGJJJJJJJJJACCHIJJIJJJJJJJJJJJIIIJJIGGI
@9016138/1
ccgggcttactaagggagttttcttgatcattttcgtttacccagagagg
+9016138/1
CCCFFFFFHHHHHJJJIICGIJJJJJJJJJJJJJJJHJJJJJJJJHIGHI
@9851881/1
cttgttcttcttgtttcttttctttaacatttctcacagaacggttgcca
+9851881/1
=??DB?:B?C?CHFDEFG@?CE<AF<E>A9EG@DE@GGGEGHHGBFEICB
@8824889/1
gtctttctcgataatcaagtgttggtgcattcataattcgggccttaact
+8824889/1
CCCFFFFFHHHHHJIJJJJHHIIJJGHJJJJJIJJJJJJIJJJJJJJJJJ
@10721600/1
catctatattttttaaggaagtaagtgcaggggaacgagaaccaatttct
+10721600/1
CCCFFFFFHHHHHJJJJJIJJIJJJJIJJJJJJJJJJJJHIJJJJJJJJJ
@9331639/1
ctggtcatcaactgagaggccaaactccttcaggcatgggtcactattaa
+9331639/1
@@<DDD?DDFFHH>GGED=;EEGGGGIIIIIAF>CDHGFIHIIGIIIGGG
@9507143/1
ggtggttcttgcctttgcagctgttgtggtggttgttgcctctgttgctg
+9507143/1
@@?DBDDFHHHGHJJJJIGHIGJJJIIIICFHFEIGGIIGJIGIGGJGJJ
@10056913/1
tgctcacttcaccaacattcatgaataatggaaaatcacatagcttcggc
+10056913/1
CCCFFFFFHHHHHJJJJJJJJJJJJJJJJJJJJJJIJJJJJJJJJJJJJJ
@11253844/1
tattgacatcattatcagaataaccgctacagttgtgttttccacaaata
+11253844/1
CCCFFBABFHHHHJJJJJIIJJJJJJJJJJJJHHIIIIJJJIIJJJJJJI
@11253849/1
ctccaattgcattccctttcacactagggacatgaggtgaaattattggt
+11253849/1
@@@DDDDDD?AFFB42<CFIFIIII;CFI@FFFF4EFCDED4BFCFGEEB
@9019510/1
cttgtagaagaccaatagggttgcccatcattcgctcctcgactgccccg
+9019510/1
@BCFFFFFHHHHHGHIJJJJGIIJIJJ@GIJJJJJJJJJJJJJJJJJJJJ
@9687901/1
atcggttcttcttcttttttccacgtgaaatctttaggctgcagctcaac
+9687901/1
BBCFFFFFHHHHHJIIIJJJIIJJJJJJJJJJJJJJFGFHGIIJJJJIII
@9688031/1
acaggactaggtgctgcaatgaccatcaatcatcccttttctatgctact
+9688031/1
CCCFFFFFHHHFHJJJJJIIJFEHJHIJIHIJJJJJJJJJJJJJJJJJJJ
@9508639/1
ccataataagtctaaatagaccttcagggtcttcatgggcttctattagt
+9508639/1
CCCFFFFFHHHHHJJJJJJJJIIJJJJJJ<<CHGIJJJJDHHHIHIJIIG
@9509402/1
ctccaaaattgtaaatccaggaacttcccagtcatcaggaataaagtcat
+9509402/1
CCCFFFFFHHHHHJIJJJJJJJJJJJJJJJJJJJJJJJJJJJJJJJIJJJ
@10397094/1
ccgggcttactaagggagttttcttgatcattttcgtttacccagagagg
+10397094/1
CC@FFFFFHHHHGHJIHGGHIIHIJJIJIGHIJFIIJJE@F>FEF?FDDH
@10397140/1
gcatcattcattttcttcattgtaacttggcccgcaacaattgtacacaa
+10397140/1
CCCFFFFFFBHHDIJIIGHJHIJGJJJJJEHIJG>FHIGGJIJFGFIIJH
@11257015/1
cggtttcgtaggcaggtggaggccatcgcctggtcatgcataattcttgt
+11257015/1
@@@DDFFFHHHGHJJIGGIEIJIIJICHEGIGCFHIHJGHJJIHIFIJI@
@9022228/1
cacaagaaaaaaggttcttttacccccttcagaatataatagtttcaatt
+9022228/1
@@84BDBDDFFAFEFGFEDEH??CFCE8??BB4:BBDFFIEG?FDBFFCF
@10867100/1
agcaggtattgcattggtataagcatttgcttctgattcttcttcatcag
+10867100/1
?@@FFFDFHHHHGIJJJEHGIJJIJJJJJJJJJIJFGGIJJIIIJJJJJI
@8670005/1
ctcgtgagccaacagtaagacatggtagatgaggatactttaatctaata
+8670005/1
CCCFFFFFGHHHHJJIJJJJJIJJIFHIJJJIIJIJJJJJJJJJJJJIJJ
@9335314/1
cttgtcttacaggtaccggtctttctcgataatcaagtgttggtgcattc
+9335314/1
CCCFFFFFHHHHHFGIJJJHJJJJJJJJJJJJJJJJJIIIIJJHIIJJJF
@9174559/1
tatcatcctggctgttgccatttgattcgtcctttgtttttactcctttt
+9174559/1
CCCFFFFFHHHHHJIJJJJJJIJJHHGJJJJJJJJJJJJJJIJJJJJJJJ
@10539779/1
gcctgcaattcttggttcaagatcattttaaactgtccttctgacacacc
+10539779/1
CCCFFFFFHHHHHJJFHJJJJJJJJJJJJJJJJJJJJGIJJJJJJJJJJJ
@9856147/1
caggggaacgagaaccaatttcttttttaaaataatcagcaaaatccaaa
+9856147/1
CCCFFFFFHHHHHJJJJIJIJIIJIJJJJIJGIJJJJJJ@GIJJJJIJIJ
@10061883/1
ctgtctttgtgtcttgcacgacctttggattgaatataagaccttgttgt
+10061883/1
@CCFFFFFHHHHHIJJIJJIIJJIJJJJIJJJJJIGHIJJJJJIJJIIGG
@9336611/1
gccaataattgttctttcatgatactctcaagatccctgattacttcttc
+9336611/1
@@@BDDBDFGHHFIJIGIDHIIICDHEHIIIIBHHGCGHEHHIJJIGIGI
@8670663/1
tagcacggaaagcagcgagatgagcataataggtaggtgcagggtatgaa
+8670663/1
CCCFFFFFHHHHHJJJJJJJJJJJJJJJJJJJJDGIJHIJJJIJCGIIJJ
@10223732/1
cttcagcctcatgttataacattatgcagttcattacctaagatatttgt
+10223732/1
CCCFFFFFHHHHGJJJJJIJJJJJJJIJJJJJJJJJJJJJJJIJJJJJJH
@9177650/1
aatgtttctagcctttcataattcataacgtcattagcagagctcgctac
+9177650/1
@BCFFFFFHHHHHJJJJJJJJJJJJJJJJJJJJJJJJJJJIJJJJJJJJJ
@11036640/1
ccatgttggagtcaagcgtgtgaaagtatcacttggaagtttagcacagt
+11036640/1
CCCFFFFFHHHHHJJJJJJJJJJJJJHHIJJJJJJJJJJHIJJIJJJJJF
@8831811/1
ccgtacttcatatcattgataattactgtagctgagtaaggagttgaagg
+8831811/1
CCCFFFFFHHGHHJJJJJJJJJJJIJJJJJIJJJGHCFICGCHHIIJJFI
@9026089/1
ctttctaatgtttcttcatttaaaaccgctgtgtctctttctttttttgt
+9026089/1
CCCFFFFFHHHHHJJJJJJJJJJJJJJJJJJHIIJJJJJJJJJJJJJJIJ
@10871547/1
gctgagtgagttaaaacagtacatcgcacaacaaacacttggggagttaa
+10871547/1
CCCFFFDEHHHHHJJJJJJIJJJJJJJJJJJJJJJJJJJJJJJJJJHHJJ
@9694769/1
ttcaataacattactcatttctgataggttctgcaatttccaagaaactt
+9694769/1
CCCFFFFFHHHHHJJJJJJJJJJJJJJJHHIJJJJJJJJJJJJJJJJJJJ
@9857751/1
gttcattgtgagttatatttgattcagtttcccgcttctttccaaatctg
+9857751/1
CCCFFFFFHHHHHJJJJJJJJIJJJJJIJJJJJJJJJJJJJJJJJIJJJI
@9857836/1
tgtcgaaatacaaggcaggaaatggtgaactgcctttcatgaggaaggcc
+9857836/1
CCCFFFFFHHHHHJJJJJJIJJJJJFHIJJJJJJJJJJJJJIJJJIJIJJ
@9859041/1
cctgttgttccattgcttgaggtctggtaattggagcggcttgtctaact
+9859041/1
CCCFFFFFHHHHHJJJJJIJJJGHJJJFHGJJJJJJJJJJIJ:98B<C<8
@9027383/1
ggccaggtgaaagatgccggaagtatttgtggagtccatatttaactgct
+9027383/1
CCCFFFFDHHHHHJJJJJJJJJJFGIJJJIJJJJHIJJJJJJJIJJJJJJ
@10874155/1
ggccagttctggaggatgaagttttctacctcttgtattttgctcttctg
+10874155/1
CCCFFFFFHHHHHJJIJJJHJIJJJJJJJJJJJJJIJJJJJJJJJJJJJJ
@10874326/1
ccactgctgttgttgaggctgctgtggtctctgctgttgctgttgttgct
+10874326/1
CCCFFFFFHHHHHJJIJJJJJJJJIIJHIJJJJJIJJIIIJJHGIGGIHJ
@10874605/1
cttctgacacaccatctctgtaaaagaggatagcttgaggcttataccta
+10874605/1
@@@DFDDDFBBD?CFDFGEHFHEIJGGHIJIIGGIJGJGIIGGGFIIJGF
@9181962/1
gtcactttatatgttcttttaacactctttgatggaatttcataaacaac
+9181962/1
CCCFFFFFFHHHHFHGIJJJJJJJIIIJIIJJGIJJIHJIGEIJJJJIIG
@9028255/1
ccgacgacactttttagtaccgggcttactaagggagttttcttgatcat
+9028255/1
CCCFFFFFHHGHGJJJJHIJIIIGIIIGIGIJJJJGHCFGIIJJICHGGG
@9515158/1
agcagcctcaacaacagcagtggcaacaaccgcctcagcagcagcagcag
+9515158/1
C@CFFFFFGHHHHIJJJIIIIIIIJIJBFHEGHJJJIIIIJJIGGEHGIC
@9515240/1
ggtaggacgtgctgtaccttgtatactagcatgactgactagatagaagt
+9515240/1
CCBFFFFFHHHHHJJJJJJJJHJJJJJJJJJJJJJJJJJJJJJJJJJJJG
@9340805/1
ctggttacaggagatactggttgttgttgaggtggtagttgagtttggtg
+9340805/1
@@@FDEFFHHHHHHIIIJJJHIJIIJIJJIJJCHGDGHFHGHGFIIIJBF
@10731254/1
ggctgttgttgcctctgctgctgctggggctgttgttgccactgctgctg
+10731254/1
CCCFFFFFHHHHHJIJJJIJJIJJJJJJJJJJIJJIJJJJIJIJIJJJDG
@10071320/1
attgcctcctgcggaccattagttgaagttccagccctcagataatccca
+10071320/1
BBCFFFFFHHHHHJJJJJJJJJIJJIJIHIJJJJJJJJJJJJJJJJJJJI
@9517060/1
ctctatttcattgtgcattaatctatagaaaattttccaaacagtattta
+9517060/1
CCCFFD?DHHGFFIGEEHCHGIGBHIIIJJCHHG<BHAEFFHEE4DHIIG
@9517363/1
gtgcttctgaagaggacatccccgtaccataacaaactgctacaggtagt
+9517363/1
@@@FFFFFHHHHHIJIIJJJJIJJIJJJJJJJJJIIJIJJIJIIIJDHIB
@9185531/1
cttgtattttgctcttctggaagagggcaagtaagtaccatatctatgtt
+9185531/1
@C@FFDDFFHHHHJJJJIJJGIIGGGIJGHIJIGIDHGJJJIIIJJJIJJ
@10072277/1
ggcttctattagttcatctatattttttaaggaagtaagtgcaggggaac
+10072277/1
CCCFFFFFHHHHHJJJJJJJJJJEJJJJJJJJJJJHIIJHIJJJJJJJJJ
@9186239/1
gttctcttctgttgtttcaattttggcagtatgcaaatattgtggaccat
+9186239/1
@CCFFFFFHDHFHJIGIJHGHIJJJIIJIHIIJJIIIIJGIIIJJIGIIJ
@10229189/1
gacatgaggtgaaattattggtatttcttttttccaaattgcctctcc
+10229189/1
@<@7B>DAD=AFD<E::EFHIH9<BBBCC<4AF9:CGIFI4??FE??9
@10732958/1
gtaatttagcacattcatctttgctgaggtttgtatctgttgcagtagtt
+10732958/1
CCCFFFFFHHHHGJJJJJJJJJJJJJJJJHIIJJIJJJJJJJJJJJJJIJ
@8675803/1
ctcattttcactcagaagaaataatatctcagcaccaattttatgatttc
+8675803/1
CCCFFFFFHHHHHJJJJJJIJJJJJJJJJJJJJJJJJJJJJJJJJJJJJJ
@10733863/1
ggcaaatctggaggttgatgaggaggctgaggcggaattagagcaattgc
+10733863/1
CCCFFFFFHHHFHJEGHIJJIJIIJJJIJJIJIJJIGHHJGIIIGIIIHG
@9188172/1
attcattacatatgtatttatactgacataatctcattaacagttttgcc
+9188172/1
@CCFDDDFHHDFHIAEHIIBFHIIGIIDHHHIIIEHIGHIIIIFIIGIII
@9188547/1
tgagtaatctctgtatcaacaactgtaccagccggcacattcatatttct
+9188547/1
CCCFFFFFHHHHHJJJJIJJJIJJJJJJJIJJJJJJJJJJJJJJJJJJJJ
@10077022/1
cgcaacaattgtacacaactccataggaagcgccaaaggcttctctcgtg
+10077022/1
@@@FFFDFHDHCDHHHJGIJIIIIJJJJJIJIJGIJJJIIJECHGIID;@
@9036493/1
gtatatttatgctcacttcaccaacattcatgaataatggaaaatcacat
+9036493/1
@@BDDFFFHHHHHJIGIJJIJJJGIIJGHIBHHJIJJJJJJJIJHHIJJH
@11045595/1
ctcaggagaaatttcaatttttgcaaattgttcgtagtgaagaactgaaa
+11045595/1
CCCFFFFFHHHHHJIIIJJJJJJJJIJJJJHHIJHHIGHIJIGJJJIIJI
@10550986/1
tgccgcttgttgctgtacttgaggctgagatgaaggtggtctgctgggtt
+10550986/1
CCCFFFFFHHHHHIJGGHGIHHGGGCHEFHEFHCHFFCDFGGGIIIHIBF
@10412109/1
cccacttttatgaatgattttgatccaaccttctggtagcatttcaaaat
+10412109/1
@C@FFFFFHFHFBHJJIIJJIIIIIJJJIIJIIIIGFHJJJIJJGIIBHG
@10079474/1
ctaatatcctaacgttatcaggttttgggtagttgggtaatattttgata
+10079474/1
CCCFFFFFHHHHHJIJJJJJJJHHJJJJJEHHHIJJJBGGHIJJJJJIJJ
@9039246/1
ctcccatctgcatccttcttttccggaaagaacctagtgtgatggcgttt
+9039246/1
CCCFFFFFHHHHHJJJJJJJJJJJJJJJJJJJJJJJJHIHIJJJJJJJJJ
@9192255/1
atacaggcaaattttccaaaggtttatgagaaaacatcgaatacccttca
+9192255/1
@@@DAD;DHHHHBICGIIACF>FFHBHEE9<AED?EHBDHI9DC>F>>FH
@10879593/1
tatataagattacaattcttaacattttttctttaaacaaagaacattgg
+10879593/1
BBBFFFFFHHHHHJJJJJJJJIJJHHIJJJIIIJIJJJJJJJJIIIHIJJ
@9193022/1
ctggagctggatgagtgacatcagcgccaacaacaatgacaggtttttga
+9193022/1
CCCFFFFFHHHHHJJFHJIJJJJJJJJJJJJJJJJJJJJJJJJDHIJJJJ
@9040219/1
gcttgtctaacttgaccaacggtaaaagcaggaggttgttgcatcctttg
+9040219/1
@C@DDBAD?FHFHIIEHECEGFAFGICFGECAEFIB?B@GIGIIIIIII@
@9041123/1
cggtctttctcgataatcaagtgttggtgcattcataattcgggccttaa
+9041123/1
BCCDFFFFHHHHHJJJJJJJJHIIJJJGHI?EHIJJJGIJJJJJJJIIJJ
@10414327/1
ccgtgatctaatatttgagcagaaggtgctggtgcatgtaatactttgta
+10414327/1
CCCFFFFFHHHHHJJJJIIGIJJIJIGHIIJJCFHIIIIIIJJJJJJJHI
@10553999/1
gccacatcaatgttaaggaatggtttccaaccaataattgcagactggaa
+10553999/1
CCCFFFFFHHHHHJJJJJJJJJJFHIJJJJJJJJJJJJJJJJJJJJJJJJ
@9873665/1
cctgctttagggtttcttccgctaatttaaaaattgaatagtttttatga
+9873665/1
CCCFFFFFGHHHFHIJJIJIJJJJJJIIJJJJIJJJJJIJJFIIJJIJJJ
@10083277/1
tctgatttgttgtttattagggtagcatttggaggactgtcagatggttt
+10083277/1
CCCFFFFFHHHGFHIJGIJIJJGGIIIGIJIIGGGIJJFGHGIJIIDDFG
@10882965/1
gtcagaattttcgtttggagcaaatacaatgtatttgctgtctttgtgtc
+10882965/1
=@@BDDDFFHHHDEFHIEEBHIGHIIIIE@@FBFFIIEIDFHHIGGB?GC
@10883081/1
gcctggtcatgcataattcttgtagaagaccaatagggttgcccatcatt
+10883081/1
CCCFFFFFHHHHHJJJJJJJJJJJJJJJJJJHHIJJJJHIJJJJJJJJJJ
@11050424/1
aaaacatgataatgacttggccggctggtgccctgaataccttgatggct
+11050424/1
;=BDDFFFHHHHHJJJJJIJJJJJJJJJDHIJJGIIJJJJJJJIHJJJJI
@8682293/1
ggagaatttttaaccatttacacaatataaatgctccttcaacaccacac
+8682293/1
@@@DDBABD:AFDHB@CAHCDHI@?<FCCHD?F?C?9?????C<??F??D
@11050595/1
ctcagcatctcgaggaaccaagtagcatggtggtagccaattatcatgcg
+11050595/1
CCCFFFFFHHHHHJJJJJJJJJHIJJJJJJFHJEHIJJJJJJJJJJJJJJ
@10739793/1
cccgattctatttcttggtcatcagtttgagatactgtaatgcattgtag
+10739793/1
CCCFFFFFHHHHHJJJJJHIJJJJJIJJIJIJJIIJJJJJJIJJIJJJJJ
@9526442/1
agctcatcaagcttcggtccgactgatgatttgaggttcttgtggaattg
+9526442/1
CCCFFFFFHHHHHJJJJHIJJJJJJIJJIJJJJJJJGIIJJJIJJJJIJJ
@9526532/1
cttggacaagttgttatattagtcactttatatgttcttttaacactctt
+9526532/1
CCCFFFFFHHHHHIJJJJJJJJJJJJJJJJJJJJIIJJJJJIJJJJJJJJ
@10084932/1
gaagaaagaataaccatgtctctctggtttgatgtagattgtgcaacaac
+10084932/1
@@@DFEBBHHFHHIGHGGIHIGIGHHDH9ECBBFIGGIAHI9?BHHEHCB
@10235336/1
aacaacaacaacagcagagaccacagcagcctcagcaacaacagcaacag
+10235336/1
@@@??DDDFHFFFG@ADEHDFIEBGIEBBBFGE@GIEDHI?BBDFHCFIG
@10740262/1
gccaatagctgtgggttatatggtgattgatgccattcaactttgcatta
+10740262/1
CCCFFFFFHHHFHJJFHIJJJJJHHIJJJJIJJJJJJJJJJJJJJJJJJJ
@10884636/1
tctatttttaaatttataatttatcttattttctaaaacatccaaagagc
+10884636/1
CCCFFFFFHHHHHJJJJJJJJJJJJJJJJJJJJJJJJJJJJJJJJJJJJI
@9043109/1
ataatctccttctaacttaatgcaagcttctcttatagctgtcaactcat
+9043109/1
BCCFFFFFHHHHHIJIJJJJJJIJJJJJJJJJIJJJJJIIJHIIJJJIII
@10556462/1
tataaaaatacaagaattcctaattggtagtattccaatctaatctaata
+10556462/1
CCCFFFFFHHHHHJJJJJJJJJJJJJJHHIHHIJJJJJJJJJJJJJJJJJ
@9196988/1
ggtaggggttgtttccctagactgtggttgagacacttgctggggaggtg
+9196988/1
BBBDFFFFHHHHHJJJJJIJJJJJIJJHJJJJJJJJJJJJJJJJJGIIFH
@9197113/1
ctgttataaatgtaggaagttatcaagaaatctaagattgcatcaccgag
+9197113/1
@CCFFFFFHFHHDFHIIJJIJGJHHGJGGGIIJJIJJJIJIJJGGGHIGI
@9353250/1
agacaagccgctccaattaccagacctcaagcaatggaacaacagggacc
+9353250/1
CCCFFFFFHHHHHJJJJJJJJJJJJJJJJJJJJJJJJJJJJJJJJJJJJI
@10742500/1
atttgattactgatgttaaggaagctatcctaacagagactgaagaattt
+10742500/1
CCCFFFFFHHHHHJJJJJJJJJJJJJJJJJJJJJJJJJJJJJJJHIIJJJ
@9879734/1
ctccaatcgcattccctttcacactagggacatgaggtgaaattattggt
+9879734/1
CCCFFFFFHHHHHJJJJJJJJJJJJJJJJGIJJJJJJJJJJJJJJJJJJB
@8851734/1
gtcacttttggtcctgttggtccattaatataaaatggttcaacttcttt
+8851734/1
CCCFFFFFHHHHHJJJIJJJJJJJJJJJJJJJJJJJJJIJJJJJJJJJJJ
@10888646/1
aataccagcatttcttaaagttgtgaaaatcgtgtacataataataaata
+10888646/1
@CCFFFFFHHHHHJJJJJJJIIJHJGJIJJJJIIIJJJJJJJJJJJJJJJ
@9199428/1
cctcagagctaccttggcagctgctaattttgcttggtgtttgttttctc
+9199428/1
@C@FFFBDDHHFDFGGDGIJJJJJGHIJIJIHHIJIJDGHIJJIIJJEHG
@11055755/1
ctccaattgcattccctttcacactagggacatgaggtgaaattattggt
+11055755/1
@@@FFFFDBFHDHEFGIIIICGHEHEHHC@FGCHCEGCDDCBFE@BGGH9
@9199822/1
gttcttcttgtttcttttctttaacatttctcacagaacgg
+9199822/1
@@@DD8D>FBHDF9EEDGIBADEGGIICH?E@FHF@BGIG6
@9714718/1
cttctgacacaccatctctgtaaaagaggatagcttgaggcttataccta
+9714718/1
CCCFFFFFHHHHHJJJJJJJJJIJJJIJIJJJJJJJJJJJJJJJJIJJJJ
@11056939/1
cttcggccacttctttgaactaagtacagcgaaattcttattcgattgaa
+11056939/1
CCCFFFFFHHHHHJJJJJJJJJJJIIJJJJJJJJJJJJJJJJJJJJJJJJ
@9200712/1
ccaggtgatatatttttgcatctgttataaatgtaggaagttatcaagaa
+9200712/1
CCCFFFFFHHHGHJIJIJJJJJJJJIJGIGGIJIHHIJIJFHGHIICGGG
@10746010/1
gttctgttagatataaaattgattcctcatttagataaatttattgttgt
+10746010/1
CCCFFFFFFHHHHJIJJJJJJJJIIJJJJJJJJJJIJJJJJJIJJJIHII
@10561140/1
cttcccctggcaatgtgacctcaagttccatcctatcattgccaattggt
+10561140/1
CCCFFFFDHHHHHJJIJJJJJJJJJIJJJJJJJJJJJJJJJJJJJJJJJF
@10746643/1
cgcttgttgctgtacttgaggctgagatgaaggtggtctgctgggttgct
+10746643/1
CCCFFFFFHHHHHJJJJJGIJJJJIIIJJJJJJCGIHIJJJJJJJJJJJI
@10419979/1
ggtttcgtaggcaggtggaggccatcgcctggtcatgcataattcttgta
+10419979/1
<@=BDDDAC?CFB<@A@@CDDD;1:EFB:@BDB@BGBGIDCFFIFFFCI4
@9718369/1
caagaggatggtagtaaccgtcgggacttgaaaagaaagaccttcccact
+9718369/1
@CCBFFDDHFDHDBGBHDIGCGBGEFEGGDBF??GEDFB;BFG@GAADF6
@9204259/1
aacgttatcaggttttgggtagttgggtaatattttgataacgtggatgt
+9204259/1
CCCFFFFFHHHHFGIJJJJGIJIJJIJFHIJJJJJJJJIJJIJHIJJJJG
@10749203/1
gttctgttgtttactagagaacttcttaataatgaaagatgcccttcatg
+10749203/1
CCCFFFFFHHHHHJIJJJJJJJJJJJJJJJJJJJJJJJJJJJJJJJJJJJ
@9360618/1
gttcttgcctttgcagctgttgtggtggttgttgcctctgttgctgctg
+9360618/1
CCCFFFFFHGGGHJIJIIJHIJGIICGEFHIBHDGGIJGJHIIGIIJJI
@11060147/1
ctttgaactaagtacagcgaaattcttattcgattg
+11060147/1
@@@DDDDDFHHHBFEB:C@ACGHEBECGEHCF<???
@11060160/1
ctgttgttccattgcttgaggtctggtaattggagcggcttgt
+11060160/1
CCCFFFFFHHHHHJJJJJIIJHGHJJFHJJJJJJJJJJJJJ09
@11061220/1
ctctaattgtaaaaatgttatccatttttgggttaataacgccaacaaat
+11061220/1
CCCFFFFFHHHHHJJJJJJJJJJJJJJJJJJJGIJJJJJJJJJJJJJJJJ
@8693168/1
cctttgaggtgcaaaacaagcgatcgcccagacccttatttcaacaccag
+8693168/1
@@@DDD;=:A<DFIBFFE;B3C?8FC??@GFDCG@FDDFDFBFIF@FF;6
@9720864/1
ctcctaacaaggttgttaatctctctttcccgatcaggcgctgacctggc
+9720864/1
CCCFFFFFHHHHHIJIIIJJIJJJJJJJIJJJJJJJJJHHJJJIJJJJJI
@9362647/1
ctccacctgaactagttcatatttcggagtcgtccctcttctggaaagca
+9362647/1
CCCFFFFFHHHHHJJIJJJJJJJJJJJJJIJIIJJJJJJJJJJJIIJJJG
@9721465/1
gctaaaagtacagactctagtcgctttatgcaaataaattggcatcccac
+9721465/1
CCCFFFFFFHHHHJJJJJJJJJJJJJJJJJJGIIJJJJJJJJJJJJJJJJ
@11063001/1
cctcaaccttttgtaacatcgacaacaccgcttgtgcggcaatatgtttg
+11063001/1
CCCFFFFFHHHHHIJJJJJJJJJJJJJJJJJJJJJJJJJJJJJJJJIJJJ
@11063223/1
ggcacattgcagttgctatcatacattcttaatatctgtgtattaagcct
+11063223/1
CCCFFFFFHHHHHJJIJJJJJJJJJJJJJJJJJJJJJJIIHHIJJJJJJI
@9208874/1
ctccgatcgcattccctttcacactagggacatgaggtgaaattattggt
+9208874/1
:?;ADDB@CBFFAG?C<C@H<FAGBFBE@;?FFFEFD?D@DFFFBFFFF.
@8858305/1
ggcttctgcttccgttccaccctttctgctgcgatctttgccatagcata
+8858305/1
CCCFFFFFHHHHHJJJJJJJJJJJJJJJJJJJJIJJJJJIJJJJJJJJJJ
@8858585/1
cagctgctaattttgcttggtgtttgttttctccaactccgacaaacgcc
+8858585/1
CCCFFFFFHHHHHJJJJJJJFFGIJJGIJJJJJJJJJJJJJJJJJJJJJJ
@8696981/1
gcccaatattgattccagaacttccggcataatgagtacatcatttacat
+8696981/1
CCCFFFFFHHHHHJJJJJJJJJJJJJJJJJJJJJJJHGIJJJJJJJJJJI
@9057112/1
cttaattttaaatttgtataatttcaagataacaaataagatagcttttg
+9057112/1
BBCFFFFFHHHHHJJJIJJIJJJJJJJJJIJJJJJJIIJJIIIJJJIIIJ
@8697231/1
ccttaatctagccacttcagccttatgcctctcaaactcaagctgtcgct
+8697231/1
@@@DDDBD?FD<DAGGHGEFHI:FFHIIIEEGIGIIIG@GGGIC@?DDDD
@9367384/1
ctgggtttaaaatcttcaataacattactcatttctgataggttctgcaa
+9367384/1
CC@FABDDAHFFHIIIEHIIIIGIFIIIIGIIIIHHHBHGIIHEH>GIED
@11066508/1
catggttgtcgaggaggtccctgttgttccattgcttgaggtctggtaat
+11066508/1
CCCFFFFFHHHHHJJJJHIJJJJJJJIJJJJJJJJJIJJJJBFIJIDHIJ
@10756507/1
ggtttcagaaggggtagaccaaatatacagcatcatattgatcctagaaa
+10756507/1
CCBFFFFFHHHHHJGHIIJJJJJJJJJJJJJJJJJIIJJJJJJJJJJIJJ
@9726615/1
cattttttctgctaaagcactaccttcagcgggagaccttggctttgccg
+9726615/1
CCCFFFFFHHHHHJJJJJIIJIIJJIJIJIJJJIJIIJJIJJJIJIIJJI
@9368777/1
ctccttcaacaatcgtcggtacaatgtaatatgagttttctttgttttca
+9368777/1
C@CFFFFFFHHFFGHFHIHGHIJGGGHECFIIJJJHHIIBFGIJFCHGHH
@9213874/1
atttacatcaccgtgatctaatatttgagcagaaggtgctggtgcatgta
+9213874/1
7@@BDA?DBFBDBHGEGIIIIIBEGHIIIIC?E?GFFHGCBGGE9<?DG?
@10245473/1
ctctgataaattagaatcatcccatagcaaatggt
+10245473/1
?@<DDBDDHHBHBHFEFBHG4CFHI<<FFD9FHE1
@10574100/1
cttcaacaatcgtcggtacaatgtaatatgagttttctttgttttcaaag
+10574100/1
@BCFFFFFHHHHHJJJHIJJJJJHIJJJJJJJJJJJJJJJJJJJJJJJJJ
@10904716/1
gcctcatgttataacattatgcagttcattacctaagatatttgttatga
+10904716/1
CCCFFFFFHHHHHJJJJJIJJJJJJJJJGJIIJJIJJJJJJJJJIJJJIJ
@9729019/1
ctcatcttcatcatccaagccgtaatgaatggtgttgctttcg
+9729019/1
<@7=DDDDFBH<?CF?EGGEGGIA6AFFEGCEGE:CF>FGHGA
@8701997/1
gtggttgttgcctctgttgctgctgaggctgttgttgccactgctgctgc
+8701997/1
@B@FDFFFHHHHHJJJIJJJJJJJJHJJJJJHIIIJIIJJJJJJIJJJJI
@9371710/1
gatcaacagcaggatctgcaatttttccaacagtgtattgagttgaaata
+9371710/1
CCCFFFFFHGHHHJJJJJJJJJJJJJJJJJJJJHIGHIIJHIHIIJJJJG
@10905780/1
gtctttgtgtcttgcacgacctttggattgaatataagaccttgttgttt
+10905780/1
CCCFFFFFHHHGHIHIIIHHIGIIGIJJJJIIJJJJJIGIJJIIIIIBEH
@10575355/1
ctgtattataacatgacctaagagttttattaaagttggatcattagcag
+10575355/1
CCCFFFFFHHHHHJJJJJJJJJIJFJJJJIJJJJIIIJJHJJJJJJJJJJ
@9895645/1
gggcaccatgacgatagctttattctcattaaggaattccggtttctcaa
+9895645/1
CCCFFFFFHHHHHGIJJJJJJJJJJJJJJJJJIJJJJJJJJJGHIIJJJJ
@10908195/1
ctttattatattactcctaattgaagagccttttcccaaaatcataccat
+10908195/1
CCCFFFFFHHHHHJJJJJJJJJJJJJJJIJJJJJJJJJJJJJJJJJJJJJ
@9543921/1
gagtactaccaactcatactgtcttcagcctcatgttataacattatgca
+9543921/1
@CCDFFFFHHHHFJJJJJJJIHIJJJJIJIIJJJIIIJJJJJJJJJJIJJ
@10578990/1
gttgccttaatctagccacttcagccttatgcctctcaaactcaagctgt
+10578990/1
CCCFFFFFGHHHHJJJJJJJJJJJJJJJJJJJJJJJJJJJJJJJJJJJJJ
@10909604/1
ggtatatataagattacaattcttaacattttttctttaaacaaagaaca
+10909604/1
@B@DFFFFHHHHFJJJJJJJJJJJJJJIJJJJJJJJJJJJJJJJJJJJJJ
@8868254/1
tgaaggcttttgggtcgtgagaagctgcaacggctgctatagatggaacg
+8868254/1
CCCFFFFFHHHHHJIIIIIIGGGGJJGHHGHIJJJJJJIJIGGGHIGEGA
@11074794/1
ctccacctgaactagttcatatttcggagtcgtccctcttctggaaagca
+11074794/1
CCCFFFFDHHFHFHGCHHJJJJJIHIJJJFGH?FHHHIHIIHIJJJJJJJ
@9898195/1
ctgggaccattttccaaaggtttaaaagcaggtattgcattggtataagc
+9898195/1
@@@DDDDDHDD?D<EBGIG?H@CGEEEF@AEE:CHADHIGGDBHA?G@??
@9545333/1
ggtgacaaagatagtaagttatttcttctaaattctgctctgataaatta
+9545333/1
BBBDFFFFHHHHHJHHJJJJJJJJJJJJJJJJJJJJJJJJJJJJJJJJJJ
@10911726/1
cacaactaacaatgggccacaactcatattgatcgtcaaatgaaacatac
+10911726/1
CCCFFFFFHHHHHJJJJJJJJJJJJJJJJJJJJJJIJJJJJJJJJJJJJJ
@9378159/1
ctgaattatttcttgacgatgttgctgaactctaacagtagcagcatatc
+9378159/1
CCCFFFFFGHHHHJJJJJJJJJJJJJJJJJJJJJJJJJHIJJJJJJJJJJ
@11077403/1
ctctgtatcaacaactgtaccagccggcacattcatatttctcccatctg
+11077403/1
@CCFFFFFFFHHHJJJGFIFBFGDFHGHGIJJJJJIIJJIJGFGIGIIEH
@8708395/1
gggacacttatcaggttgtatactgatttcataatgatgtacgaaacctc
+8708395/1
CCCFFFFFHHHHHJJHIJIJJJJJJJJJJJJJJJJJJJJJJJJJJJJJJJ
@8871614/1
cagtcatcaggaataaagtcattaaccttcaaaatttttccgaggtttaa
+8871614/1
@@@DDFFBDFFFDHGIIIGGIBGIIIGJJIIJIBEEHGIIGIADD?B?FE
@10913141/1
attcatctttgctgaggtttgtatctgttgcagtagttacatggctacca
+10913141/1
@CCFFFFFHHHHHJJJJFHIIFHHIIJIJJIIIIIIIGIJIIJJJJIJIJ
@10913388/1
gcctcttttaccattgtacgagtttgagcatcattcattttcttcattgt
+10913388/1
CCCFFFFFHHHHHJJJJJJJIJHIIJJJJJJJJJJJJJJJJJJJJJJJJI
@8872270/1
atctccagcaggtgggtgagtaacatcagctccgagaaatattacaggtt
+8872270/1
@BCFFFFFHHHHFHJJCGHIHIIJJJJJJJJJJHGHFGHIJJJJJIJJHI
@8872974/1
ggtccttttatcataatgagatcaagtttttttcgaatcaaatgaagctg
+8872974/1
@@CFFFFFHHHGGJJIJIIIIJGIJJHEIIJJJJJJJJJJJGGGGICHIJ
@8710364/1
gtgtaatcactgctgaggcttgaacaagcccttctgatagcctgcaattc
+8710364/1
@BBFFFFFHHHHHJJJJJJJJJJJJJJJIJJJJJJJJJJJJJJJJJJJJI
@10584808/1
cgatctttgccatagcatagttcctgctttagggtttcttccgctaattt
+10584808/1
@<@DDDDDHDFAFHHIIIGE?F>?EGCBFHIECFHHC?91CDGEHHGFHI
@10915828/1
gttgagtgaagtttctgagagcatcttctctaactgtcctttgaggtgca
+10915828/1
CCCFFFDDHHHDFHHHIGHIJIJJIJIIIJIJIJJJFHIIIJIJIIIJJJ
@9550114/1
ctgagttagaataccaacctgaatttcagcaattttcttaatggatgcat
+9550114/1
@@CFFDDDHGGHHIIIEBHIIJIFHIEGHGIJIGIGIIIJJJI@DHIGIG
@9904341/1
ctggtcatcaactgagaggccaaactccttcaggcatgggtcactattaa
+9904341/1
@@@FFFFFFFFFFGHGGBHIIG@GHHGHGHIIEIICGHII?BFFFHGHGF
@9225683/1
cattcattttcttcattgtaacttggcccgcaacaattgtacacaactcc
+9225683/1
B@BFDFFFHHHHHJJIFIJIIJJJHJJJJJJGHIIIIJJIIIJJJJJJJJ
@9739391/1
atttcttttttaaaataatcagcaaaatccaaaagatttttcattgtgtt
+9739391/1
@@@FFFFFHHHGHIJIGIJIJFGIJJFHGGIEIJJIJJIIGJGGIGGHHI
@8712093/1
atctgaagggcggtcccctcttttgggtggaatgtatgatgatgatttga
+8712093/1
CCCFFFFFHHHHHIJJJJJJJJJJJJJDGIHIJJFHJJIJJIJHHHHHH=
@8712108/1
gttcgtggaagtaagaggtctttcatttaatgttttttgaaaagcctcac
+8712108/1
CCCFFFFFHHHHHJJHIJGHJJJJJJJJJJJJGIIJJJJJJJJJJJJJJJ
@11081799/1
gtcctgagctggtcttcagtcacccgattctatttcttggtcatcagttt
+11081799/1
CCCFFFFFHHHHHIIJJJJJJJJJJJGIJJJJJJJJJJJJJJJJJJJIJJ
@8875881/1
ggccacttctttgaactaagtacagcgaaattcttattcgattgaagtaa
+8875881/1
CCCFFFFFHHHHHJJJJJJJJHIJJJJJIGIJJJJJJJJJIIJJJIJHIJ
@9551487/1
ctccaaaattgtaaatccaggaacttcccagtcatcaggaataaagtcat
+9551487/1
CCCFFFFFHHHHHJJJJJJJJJJJJJJJJJJHJJJJJJJIIIJJJJGIII
@11082918/1
tgggtagttgggtaatattttgataacgtggatgtagataggctggcctg
+11082918/1
@@@DDDDBBAFDHDBDEGBHHIIIFIFHFGHBFCHDHGFED@FFGE<B?B
@11082991/1
cttctagtgcttcttccaaagcaaataatgaaacttgtgccatccatttt
+11082991/1
CCCFFFFFHHHHHJJJJJJJJJJIJJJJJJJJJJJJJIJJJJJJJJJJJJ
@10587922/1
ggttcatgagttccactttcacaatcaattaattggtaacatggtaaaat
+10587922/1
BB@DFFEFHHFHHJJJGIIJJJIJHJIJHIHJHIJJGFHIJDHJCFHIJH
@10588135/1
cttttttccaaattgcttctccattcaattgaagaagcaatttcttcgca
+10588135/1
BCCFFFFFDHHHHJJJJJJJJJJJJJIJIJJJJJJJJJJJJJJJJJJJJH
@8878841/1
gtgcggaggctaccttgccgtaggaaataagaaagcaagagaaggaagtg
+8878841/1
CBCFFFFFHHHHHJJJJJJJFHIIIIJJJIJJJIJIJJJIJIJJJJIJ@G
@9554395/1
aacaggagctgcgacaccatctgatgcctggtgcggaggctaccttgccg
+9554395/1
@?@DD;3BDFFDFEEBFF?GFEEEE@AB<C@FF@BE:F>;;FF;7=CEFF
@9387370/1
ccgcttctttccaaatctggacattatattgataagtgtatttatacctc
+9387370/1
@@;ADDDDHFHDDGBGGEHI@E@FHHIIIIIEH<F<?CGHIIIIIDDHHG
@9555291/1
ccataccgtacgctcaaacatgcaaatgtgacattattgactaaggccga
+9555291/1
CCCFFFFFFHHHHIIJGIJJJIIJJJIIIIIJJJJIJJJJJJJIJJIJIJ
@9910022/1
gttctatttcttttttcatcattctgtagtacaccttccaaacagtatct
+9910022/1
@@@DD;DDFFFFFIFFBBHHHE>3ACA<C<CFE@???CBDDFF@FGBFBD
@9555643/1
ttccacaacaatttctcttcctttttttggatctgaagggcggtcccctc
+9555643/1
CCCFFFFFHHHHHJJJJJJJJJJJJJJJIJJJJJJJJJJJJIJHFFFDED
@10923512/1
gctgagagtgattcgtcgcgcattctgttgtatatttatgctcacttcac
+10923512/1
CCCFFFFFFHHHHJJJJJJJJJJJJJJIJJJJJJJJJJJJJJJJJJJJJJ
@9390654/1
gcctgatgctgggaacaagaatgctgttaatgcctccaagcttaacattg
+9390654/1
CCCFFFFFHHHHGJJJJJJJJJJJIJIJJJJJIIJJJIIIJJJJJJJIJG
@9558201/1
ctcattcttagttgtaacaactaggggcaccatgacaatagctttattct
+9558201/1
@@CFFFFFGGGHHCGHIIJFJEFGEBGHIIIIIJJJJJJJJJIJIJJJJI
@9558240/1
ctctgctgttgttgttgttgctgaggctgctgtggtctctgctgttgctg
+9558240/1
CCCFFFFFHHHHHJGIJJJJJJJGIJJJJJGIFHJGHIIJJJJJHIIJIJ
@9559341/1
gtgcattcataattcgggccttaactttagtgaactggtcatcaactgag
+9559341/1
@BCFFFFFHHHHHJJJJJJJJJJJJJJJJJIJJJJJJJIJJJJJJJJJJJ
@9561851/1
gcctataagaacaatgagtaagagcttgcaagaggtaacttctgtcttga
+9561851/1
CCCFFFFFHHGHHIJJJJHHIIIJJJJJJJJJJJIFHHJJJJJJJJJJJJ
@9562451/1
ttccattccatgatttattaaacccgatgctagctttcttaaatctggtt
+9562451/1
@@@DDDDA<FDDHEGEIGDGIEH>GH:GH@GEGGIGEFHIIHEHHIICFG
@8887776/1
gtctttttttaccaaaccggtattttccccttggcaacaaacagttgttt
+8887776/1
CCCFFFFFHHHHHJJJJJJJDHIJJJJJJJJJJJJJJJJJJJJJIJJHIJ
@8887896/1
ctctaattaagtaaaaactataaaaataataggctttttaaaataataca
+8887896/1
@@@DADDDDF><AEABFGG<CFCHIAGH@DE@FBFADF@FFGICFIEDB9
@8888519/1
ggtatatataagattacaattcttaacattttttctttaaacaaag
+8888519/1
;??B;DDDBH8DABBGB@AD>F>EH<<?ACH<FFHGAAHIF3DH3;
@9398283/1
gcagttcattacctaagatatttgttatgatctccggccaagatcagccg
+9398283/1
CCCFFFFFHHHHHJJJJJJJJJJJJJJJJJJJJJJJIJJJJJJJJJJJJI
@9402156/1
cttgcctttgttgctgctgtggtggttcttgcctttgcagctgttgtggt
+9402156/1
CCCFFFFFHHHHHJJJJJJIJJGHIGHIJJJJJJJJJJIIJJJJJJIIJB
@9570403/1
aaattttttccgctgtagtacaaatttctatttccgattatttttccttt
+9570403/1
CCCFFFFFHHHHHJJHJJIJJJIJJJJJJJJJJJJJJJJJJJJJJIIJJJ
