# Supplementary material for: Identification and comparison of key RNA interference machinery from western corn rootworm, fall armyworm, and southern green stink bug
Source: PLoS One. 2018 Sep 5;13(9):e0203160. doi: 10.1371/journal.pone.0203160 (PMC6124762; doi:10.1371/journal.pone.0203160)
Supplement: S2 File — (TGZ) [file pone.0203160.s012.tgz › data/fastq/sgsb/4_Second-instar_SI_Rep4_aligned.fq]

@2315482/1
ctagaagatgacgaaatttcacatattctct
+2315482/1
?@@BDDDDBBF?;DD<FHCAFAEE<A9CHHG
@4944530/1
gtcaagcgggtgaaagtatcacttggaagtttagcacagtatctgttaac
+4944530/1
@@CFFFFFHHFHHJGIGHHJJJJJJJIIJHJJJJJJJJJHIJJJJIJJIJ
@7989530/1
ccatggagtttgacctctaggaccagtttgcaaagggaagcgagcttgct
+7989530/1
CCCFFFFFFHHHHJJJJJJJIJJJJJHIJJJJJJJJJJJJIJJJJIJJJH
@4944647/1
ggagaaatttcaatttttgcaaattgttcgtagtgaagaactgaaagcag
+4944647/1
;??DDA?DDF<AABAE@CGDH?<A?FAACFACCEFEDD>@CBBB>GAHB;
@2317702/1
tggtagttgagtttggtgggtaggggttgt
+2317702/1
<@@DDFFFFFDAFFA=C?@EHHDE7E::??
@1746789/1
ccatctttgtaaataaaaaattcataac
+1746789/1
@@@DDADDDHHDHIIEBFHHEG:AE>BG
@595815/1
cctgaataccttgatggctacaaagata
+595815/1
@@CDFBEDBHHHGBAC<EGHHGIH@FH4
@2319364/1
gtggaattgtgacactttgatgttgtaaggtgctgaggcaag
+2319364/1
@@@DDD<DBF><CBFBBG4A<CF4C:CHH9223AD9EC@B3C
@7993150/1
cttctattagttcatctatattttttaaggaagtaagtgcaggggaacga
+7993150/1
BBCFFFFFGHHHHIJJJJJJJJJJJJJJHIHGJEGHIGGIIJJJJJJJJF
@7993399/1
tctaacttcaattaatttctgatttttattaacaatagattggttgtaac
+7993399/1
CC@FFFFFFDHHHIJIJJJJJIJIJJIJIIIJJGIJJJJJJJIJIIJFGH
@4946561/1
gctgagatgaaggtggtctgctgggttgctggtcactgggttgttgccta
+4946561/1
CCCFFFFFHHHHHEFHIIJJJJJJJFHGGHIIHHIIIJJJFHIIJJJJJI
@6974377/1
tgataaattagaatcatcccatagcaaatggtatttggtaggacgtgctg
+6974377/1
CCCFFFFFHHGHHIIJJJJJJFIJJJJIJJJFHIJJJJGHIJIJJDFHIJ
@2887806/1
gcaattctttacatcaataccttcttctatcacatcggaggcaaccaata
+2887806/1
@@@DDDFFHHGFDHGGEBHI3CIH@GIICHH>CAHHEGFEHIGDCBBFG3
@597243/1
ggaccagtttgcaaagggaagcgagcttgctgttgttgctgctgctgctg
+597243/1
CCCFFDFAFHHHBHGIBGIIBHIGBHIJJJDHFFCBDGIGCHFHIE@FDG
@2321562/1
tgatggcgtttctgtaccactataaatgtaatcggtggc
+2321562/1
C@@FDDFDHFHHFIIDIIJJJJIGI<FHEFIIIJGHIG9
@1748996/1
caattgcattccctttcacactagggacatgagg
+1748996/1
@@@DADAD<ACFDGG9>@DH>@GBHF9CD@F?E@
@3933149/1
gtgtcttgcacgacctttggattgaatataagaccttgttgttttagggt
+3933149/1
???DDADD<FDF?EFHBFHFAHI@<?GHCEFFHIGIEGBDB:?DFEEGH?
@600767/1
ctcatgttataacattatgcagttcattacctaagatatttgttatgatc
+600767/1
@C@FF>ADHHGHHJFDGHIBHGHGHIIJJGIIIJI<FGB>GGFF?FGEIJ
@4439230/1
tagtataaagattacttctaccatcaaaaacaggtttaaggtttccaaaa
+4439230/1
BCCDFFFFHHHHHJJJJJJJJJJJJJJJJJJJJJHIJJJJJGHJJJIJJJ
@602764/1
aaggagttgaaggattttctaaagctttgaattcataa
+602764/1
@<@FDDADHFHDBGAHCHGHEBHCH<4C@429CFG9ED
@603008/1
ctcagcaccaattttatgatttctcttctcttggtgttca
+603008/1
@@?DDDDDF?:?F>GEAD4<FHHGE<FHHIGBDF@FEFCF
@8000050/1
agtcttcaagcactgagttagaataccaacctgaatttcagcaattttct
+8000050/1
@@@FFFFFGGFDHJIGIFHEIIHJII@FFGIIJIGIIIGIHIIGIGIGIH
@2327700/1
aatagctgtgggttatatggtgattgatgccattcaactttgcattaact
+2327700/1
@@@FDDEAFDFDDFIJGGHEDD?C>@?EHHIGIGICIIG4FDCHEI9DGG
@5455332/1
ccctaggcaaggtacagcctcaccacctcaaccgaacacttctaggttac
+5455332/1
CCCFFFFFHHHHFFIJJJJIJJJJJJJJJJJJJJJJJJJJJJJIJJHJJJ
@2330548/1
cctcaaccttttgtaacatcgacaacaccgcttgtgcggcaagatgtttg
+2330548/1
?;?7DDDDHHAF>FGHGHE@:AFG:;EAGIIDI@G@FBHIIBFC>@EDC3
@607855/1
cctatacctatttacatgcctagacttgtgcaccagctaaagaagactta
+607855/1
@C@DFFDDFHHHDHDGBHIIHHHIIGGGHFHI@FGHGEEC?BGGIC;GFH
@2332238/1
cattttttctgctaaagcactaccttcagcgggagaccttggctttgccg
+2332238/1
@@@DFADFH<DF?EHIJIEGGCCBF9CFGI6FBFGB?B=38CHIJ<FCEE
@3425993/1
gcccatcattcgctcctcgactgccccgatgttggagcctatgctatccg
+3425993/1
CCCFFFFFHHHHHJJJJJJJJGJJJJJJHIJJJJJJJJJJJJJJJJJJJI
@4180/1
gtacaaagatctttttccgccacatttccaaggcctcctgatatcaactg
+4180/1
@??DDFDDFHHDHIIJJIJIJIIJEGHGGGEDH9:CFGCHGHDGIIIJJ9
@609091/1
cttatgtcaaattctacttctgaatgatgttctacgttatcatcaacatc
+609091/1
@@@FFDFFDHHGHJJJIJJECGIIHJIGJHGIJJGIHIJGGHFIIEGEHH
@609293/1
gtgaaaatcgtgtacataataataaataatcaagtaaaaagaaa
+609293/1
@@@DFDDEH1<?CBHHH9@IGIIIICFCGIGIBBB?CFEHECGH
@609549/1
cttgttttgcttctttttttgacctaccctt
+609549/1
BB@F;D>DDHHFHIGBEGBHJGEGCE@EHG3
@2333741/1
ctttatttactagaaactgctcttcttttttaataagttttttttgggat
+2333741/1
@7?DDDABFDDHH@@DEE>AHA<FGBEGGGGGGE9<?1:CGG<D>BG/.7
@610775/1
atccataataagtctaaatagaccttcagggtcattatgggcttctat
+610775/1
@@@FFDDB?ACA?EBFHGHHH@EFGGHEC<F3ADBFHC<G983?DD<B
@5038/1
cgcattcattaagattagtattaactgttaatctaaatattcaaactgtc
+5038/1
@@@DDFFDHHGHHEIJJJ@CIGCCHHICGIGGIHJIJG<HEIIBIGGI<D
@611043/1
gcttttttagttttataggttccttaatcatacaataattagcttaatat
+611043/1
B@@FFFFDHHFFDIFIJJJFFHIJIJEEHGHGJEHIIIIGFD?DHGFIGI
@2335637/1
tctgtaattgcgataaggtttttcaggattg
+2335637/1
?@?BDDDBHA8D?CG=ADFH<AFGG49A:EF
@3940120/1
gccctatacctatttacatgcctagac
+3940120/1
CCCFFFFFHHDFHJJJJJJJJJJJJJJ
@613883/1
gtccctcttctggaaagcagctcttgc
+613883/1
@@@DFFFFBFHHFEHBA@F;G@DGHHG
@8010276/1
ccgaggtttaaattttttccgctgtagtacaaatttctatttccgattat
+8010276/1
CCCFFFDEHHHFHJJJJJJJJJJJJJJGHIJJJJJJJJJJJJJJIIJJJJ
@2895092/1
gtccagccagcatcctacagtatatttgagtaccacccttacagctatag
+2895092/1
@@@FDBDFHHHFHIIIIIEGH@DF>HFH9;<A<EFGGHGFDHGEEHHIGI
@3427591/1
gccacttctttgaactaagtacagcgaaattcttattcgattgaagtaaa
+3427591/1
C@@FFFFFHHHHHIJJJIJGGJJIIIJJIJJJJJJJJJIIIGIGEGBFHG
@6472869/1
agcatactttatcgtaacggtcatttctttttcttgatctctttcattat
+6472869/1
CCCFFFFFHHHHHJHIJJJJIJJJJJJJJJJJJJJJJJJJJJJJJJJJIJ
@6472907/1
cacttctttgaactaagtacagcgaaattcttattcgattgaagtaaatt
+6472907/1
@@@DDDD>FAFBDGCFG<AEHGGII@FGG@EFHIGIEHIEICBHHGIGII
@1177854/1
ccaagatcatcacatactaccgcctgtgttctgttgttta
+1177854/1
@@CBD:DADDDHD<E@FGHGEHHIDE9?C?FBADCH9DFG
@6473440/1
ctttcagtctcatccacattttatgtgctgctaacctcttggcaattttt
+6473440/1
@@@DDFBB?FHHHIIGFDEEGGGHCAAHG>AHCEGDCFEF9FHCGHEIGG
@2340447/1
ctaaactgtaaagggcttcactgcaaa
+2340447/1
@@@FFFFFDFB8DGHGIEHGIBBFHG4
@2341698/1
gcatcatttttagattttcctgcaccgatgcaatt
+2341698/1
@@@DFFF?FFFHAAE<EBECCD9CEEH@FB=FGI9
@2341755/1
gtattcttcaatggttgctgctaaatcttcaagtacatagtacataa
+2341755/1
@@@FFDBDFH>DFG<EF>FGCGCHGGCC4BHGH<CFHGGH?FFHIGI
@8014058/1
ccttaacttgcattaaatcacatcacattaccacatttctcaaattcagt
+8014058/1
@CCFFFDFHHHFHIIIJJFHIIGGGIGFFGHIIJIGGIIJJJJJJEIIIB
@3942447/1
gtgggtgagtaacatcagctccgagaaatattacaggttcgttgaaaacc
+3942447/1
CBCFFDDFHHHHHJJJJJJJJJJJJJJJJJJJJJJJJGIJJJJJJJJJJJ
@2343266/1
gaggatactttaatctaatattatattgactaacaaaatatctttcaa
+2343266/1
@?@D?DDDAFFDFGHCIIIIII<BFECCHHI@9EGGG9EEHECFGDGI
@8015474/1
taaagcaacaacacaattgtcggcagctgggaatcctttgtgagccacat
+8015474/1
BCCFFFFFHHHHHJJJJJJIJJJJJJJJJJJJJJJJJJJJIIJJJJJJJJ
@1755715/1
gctccaatcgcattccctttcacactagggacatgaggtg
+1755715/1
@<@F=DBBBFH=?FDG>GCEF>H>F3CAF@EE?DBAFHFG
@6979746/1
cctgcggaccattagttgaagtcccagccctcagataatcccatatcatt
+6979746/1
@@@FADFFHFHHGJJIJIJGJHGGIIIJJIJJGGGGIIIGJJJIJJJIJJ
@5459115/1
gctgtggtctctgctgttgctgaggctgttgtggtctctgctgttgctga
+5459115/1
;@=DDDD:CFHDFEFH<GIIEB<@CH?GH@GC;1?GDHDHHIIDEHIIC4
@5968034/1
gatgattccaaagcttcaaaaccagccaagagaaaagctaactccccttc
+5968034/1
CCCFFFFFHHHHHJJJJJJJJJJJJJJJJJJJJJJJJJJJJJJJJJJJJJ
@8017730/1
ccccatggttgtcgaggaggtccctgttgttccattgcttgaggtctggt
+8017730/1
CCCFFFFFFHHHHJJJJIJJGIJJJJJJJIJJJIJJJJJJJIJJFGIJJE
@4957668/1
agagactcgtccaatcagattgaaaaaaacaagttgtataacacaattaa
+4957668/1
?@CFFFFFFGHHFGFGEGFHHGEFHIIGGGIIIIIIDEHEFGHIGIGIGI
@4958045/1
aaccgaacacttctaggttacatagtgtatgaaccgctgcattaaatatt
+4958045/1
CCCFFFFFHHHHHJJJJIIJJJJJJIIIIJJJJJJJJJJJJJJJJJJJJJ
@622813/1
ggtaaagttttgcctataagaacaatgagtaagagcttgcaagaggtaac
+622813/1
@@@ADDDDB>F8FGIDGGGIGGGHIIJFIHCEH@?FHJEI>DHCECDBDC
@7488341/1
agtgcttctgtaaaacgccaataattgttctttcatgatactctca
+7488341/1
@BBDFFFFHHHGHJJJJJJJJJJJJJJJJJJJJJJJJJJJJJJJJI
@2348055/1
cttgttttgcttctttttttgacctacccttgccga
+2348055/1
@@@D1DDDHHHH4CBBHHIBGEFHGCHBGGGG>;D?
@4958960/1
gaaatctttaggctgcagctcaaccattttaacggccaacatattactga
+4958960/1
B@CFFFFFHHHHHJJJJJJJJJJJJJJJJJJ3CFHJJJJJIJJJJJJJJJ
@624567/1
cactgactaaaatattgttcaagttcacgaggagtattcttggaa
+624567/1
@@@FDDEFG>FDHIIFJE@BC><FEECGH=EBGHBFGDE<FGGGG
@4445491/1
ctctcgtgagccaacagtaagacatggtagatgaggatactttaatctaa
+4445491/1
CCCFFFDDHHHHHIIIIHIGIIIHIJIHIJGGIJJJGDCHGGIGEIIGIJ
@3946256/1
atctctgcccagccacaatgttacaaacctctagaggtagatatgtgtgc
+3946256/1
8BBFFFFFHHFHHJJJJJJJJJJJJJJFHIJJJJJJJFHIJJJJJJJJJJ
@2349892/1
cccatttaaacatttgtaaataaactcatcttgtaattta
+2349892/1
<@@FFDDBHHAFFIIFDBHEHJIGG@HAEEHGHHGIIGIG
@4960178/1
ctgcaattcttggttcaagatcattttaaactgtccttctgacacaccat
+4960178/1
CCCFFFFFHHHHHEHHIJJJIJJJJJJJIJJHJHHIIIIIJJJJJJJJJH
@627044/1
ctttagtcgtagaacaattgttcaaccgccatttgtctataaatgatttt
+627044/1
@@?DFD=BFHFHFGIG>D>C3CEHG4C61CCBHGGDEC>DCFGGHI9DGI
@2352187/1
atcaagtgttggtgcattcataattcgggccttaactttagtgaactggt
+2352187/1
BB@FFFDDHFDDBFHDIFG>>EFHIHEHDHGH9<CF@DGG@@DGGGD3BB
@2352268/1
ttgaaatctgtagcccaatattgattccagaacttccggcataatgagt
+2352268/1
@@@DDDBDAHFDHIAAD3A?HIGCHG9BCE9CDBE?F6:D:?FCG9>B9
@9152/1
gtagtctgtctgcatctgtatatgccctagcacggaa
+9152/1
@@@DDE8B?FHFHDGGGIGGEIBIEHJEH3<E4C?C@
@5460473/1
cgacaattgtaccaagctctggcattttcctgtgactgatttttcttcaa
+5460473/1
CCCFFFFFHHHHHJJJJJJJJJJJJJJJJJJJIJIJJJHJJJJJJJJJJJ
@7489453/1
actcctcaaggtacacccctataagggcttcgatagaatctgcaacaact
+7489453/1
CCCFFFFFHHHFFHIJJJJJJJJJJJJJJJJJIJJJJJJJJJJJJJJJJJ
@5460559/1
gttctctaatcatctgattagtagtaacgattctccactgaaccaaatcg
+5460559/1
CCCFFFFFHHHHHJJJJJJJJHHIHHJIJJJJJJJJJJJIIJJJIIJJII
@628929/1
gggaacgagaaccaatttcttttttaaaataatcagcaaaatccaaa
+628929/1
@@CFFFFFGHFDHGIGBGG@EEFFGH3DFIJGJJCHF<F9;DHE@HD
@4447574/1
cctttgttgctgctgtggtggttcttgcctttgcagctgttgtggtggtt
+4447574/1
CCCFFFFFHHHHHJJIIJFHIGHIIJJJJJJJJJJJJJJHJJIIJFHIFH
@1758149/1
cgggaaaattaatttttattaagaagccaa
+1758149/1
@@@DD?DDHHF>HFF>GGIBEA4A<;EEHA
@630245/1
cgcctgtgttctgttgtttactagagaacttcttaataatgaaagatgcc
+630245/1
CCCFFDBBFHHHHJJBHGIIIJJIHIGIIIIIIIJICFHIEHIHEGGGII
@630831/1
ctggtcttcagtcacccgattctatttct
+630831/1
@<<DBDDFDHHAFDCDG>GGGFGIIJII4
@1758885/1
cctgatgctgggaacaagaatgttgttaatgcctc
+1758885/1
@@7BBBD?DF?FABFEE@>B3:<:ABGF><EEFEB
@2356558/1
ccggtctttctcgataatcaagtgttggtgcattcataattcg
+2356558/1
@@@FBD>DDFFFHGIIGIIIGG>HCDEGCFGCHIHIBFD>@A;
@2358600/1
ggcttctattagttcatctatattttttaaggaagtaagtgcaggggaac
+2358600/1
@C@FFFFEHG8A?EFHEEFBCFHEFGIGGIIGEHADHEIFHGDFG:DDEH
@6982704/1
ccgatcaggcgctgacctggcggtagctttaatcatagttgatgtctgca
+6982704/1
CCCFFFFFHHHHHJJJJJJJJJJFHJJJJJJJJJJJJJHIJJJJHIJJJJ
@1184027/1
gccgtaatgaatggtgttgctttcg
+1184027/1
@@@F?DDDAAAFHEAED@AECHEH=
@3948415/1
cttttcttttgtaaattacttcaaggaaatcccagtccacttggtttatg
+3948415/1
CC@FFFFFHHHHHIJJJJIJJJIGIJIIIJJJJJJHIJIIJIJGHIIGII
@635013/1
ctaaaatattgttcaagttcacgaggagtattcttggaaacaattttata
+635013/1
CCCFFFFFFHGHHJJJJHGHGIJJJIBHDFHFGCFHCGGG9FHGIJGHII
@4962172/1
ggaaaattaatttttattaagaagccaaattgcacctcacacctggcact
+4962172/1
@B@DFFFFGHHHHJJJJJJJJJIJJJJJIJJJJJJJJJJJJJJJJJJJJJ
@5463157/1
tttgaaaacgtggatctccaaggtctccttgaacaaatttacctaaagca
+5463157/1
CCCFFFFFHHHHHJJJJJJJJJJGHIJJJJJJJJJJJJJJJJJJJJJJJJ
@2904808/1
ccggtctttctcgataatcaagtgttggtgcattcataattcgggcctta
+2904808/1
@@CFDDFFHHGHHJIIBHIIGH9FHFGCGCEHIJICH@CGIIJG>GGEEC
@1185579/1
acgagaaccaatttcttttttaaaataatcagcaaaatccaaaagatttt
+1185579/1
CCCFF@AEF>BDDHIEHGIIIIIFEGIGGGHGEGIIIIIIGHDEFHGGGE
@8033712/1
cgtacttctagcattagaagtttcttctccagctaaggctgtatcatcaa
+8033712/1
@BBDFFFFHHHHHJJJIJJJHIJJJJJJIJIJJJJJJJJJIHJJJIJJJI
@639720/1
ctgggtggtcttttgtcaaagctactcc
+639720/1
@@@FF?@@@FDAHI<;BFHI>>?CCF@D
@1186907/1
ctgttataaatgtaggaagttatca
+1186907/1
?@@DDDDFGFDHBGGHBHCFIGFIJ
@8036129/1
gaatagaataggaatgtcaggtgcgttaacttttggtggctttattatat
+8036129/1
B@BFFFDDFFHHHJJJJJJJJFHJIHIJJJJJJJJJGHJJJJJIJJJJJJ
@6479303/1
ccgctgtagtacaaatttctatttccgattatttttcctttgatgctgct
+6479303/1
CCCFFFFFHFHHHJJJIIJJGIJJJJJIJJJJJJJJJJJJJJIJJJJJJJ
@12631/1
cagacatttcttcagggagaatttttaa
+12631/1
@@?DDDDDHBHHHGBFGG1E34:F9BF3
@3951020/1
gcatgttcttgcctttgttgctgctgtggtggttcttgcctttgcagctg
+3951020/1
CCCFFFFFHHHHHJJJJJJJJJJJJJJJJIJJHIJJJJJJJJJJJJJJJI
@4455350/1
gagtaatctctgtatcaacaactgtaccagccggcacattcatatttctc
+4455350/1
?@@AADBDDFDFDD@GIIIEIII@H<FHEGFE68DFF@FFDBBFGFFFFF
@6985265/1
gctgggaatcctttgtgagccacatcaatgttaaggaatggtttccaacc
+6985265/1
CCCFFFFFHHHHHJJHHJJJJJIJJJJJJJIJIIIGIJIJJDHIJJJIJJ
@644544/1
ctcagagctaccttggcagctgctaattttgcttggtgt
+644544/1
@@@DDDDDH><D<:AFHHII;CG<BBBE9AEE<?3CC??
@645474/1
ctctctttctggtgttcatgtaatgaattcgtctgtctccatactctggc
+645474/1
@@CFFFDFGDHHCFCFGHEHDHGJ>HHIGHGFGHCGH@EEHJIJJGIGHH
@1188763/1
atattttttaaggaagtaagtgcaggggaacgagaaccaatt
+1188763/1
CCCFFF>DFHFHHGIGGIGHGJGEHIGGAHIBH8FHIIIB>@
@1188945/1
aggggttgtttccctagactgtggttgagacacttgctggggagg
+1188945/1
CCCFF?DDDAB>FHICEBHDG3CEFBFCFHIIGDHFHHGIG68@;
@2909139/1
cgctcaaacatgcaaatgtgacattattgactaa
+2909139/1
B@@FFFFAHDHHGIGHEHIHHIGIJEJIHIGII3
@7494133/1
gctgctgctggggctgttgttgccactgctgctgctgcggctgttgttgc
+7494133/1
CCCFFFFFHHHGHJJJJJIJJJJJJJJJJIJIJJJJJJIJJJJFICHIHI
@2909872/1
acaagttttacttcttctttaagacactgactaaaat
+2909872/1
@@@DFDDBDHFABCFGIEGCG94<FBEBH<E@CGIGC
@5466872/1
cctcatacgactctaattgtaaaaatgttatccatttttgggttaataac
+5466872/1
CCCFFFFFHHHHHJJJJJJHIJJJJJJJJJJJJJJJJJJJJJHIJJJJJJ
@3953039/1
aaaatattgttcaagttcacgaggagtattcttggaaacaattttataat
+3953039/1
@@@FFDFFHHAFHIEHGGIII?EAEHCBGIEHAFHECHHH?HIIIIGIIG
@4456916/1
cctatacctatttacatgcctagacttgtgcaccagctaaagaagactta
+4456916/1
CCCFFFFFHHHHHJJJJJJJJJJJJJJJHIJJJJJJJJJJJJJJJJJJJI
@650855/1
ctcctactccgacaaacgccatcctctcattctta
+650855/1
<@@DDDADFHH<FCGHBEGF8EFCHHIIBHEBHE9
@4457669/1
cttggtgtttgttttctcctactccgacaaacgccatcctctcattctta
+4457669/1
@?@DD2A=DFFAFBHDDHGIGIGICHDF@HBB?GADDDDFDBFHHIIII@
@17524/1
gtgcttctgaagaggacatccccgtaccataacaaactgctacaggtagt
+17524/1
@@@DDEFFHF?DBBHIBGIEGGGGCFHHIIJJJGIHIEGIECGEDG99DB
@6482757/1
gcagcttgagaaaatgaaacaactcagaattcagaaccaatttggaatgt
+6482757/1
CCCFFFFFHHHHHJJJJJJJJJJJJJJJJJJJJJJJJJJJJJJJJJJJJH
@654020/1
atgttataacattatgcagttcattacctaag
+654020/1
??@BDDFDFHDHFID@CF@BBBCIC>FHG43F
@3437578/1
cttcttttttatttttgcgaataatccgtgcagtatgttttccaacagtc
+3437578/1
CCCFFFFFHHGHHJJJJI1CGHJJJJIJIIJGJHIJJHHIJJJJJJJJJJ
@3437638/1
gcctcatgttataacattatgcagttcattacctaagatatttgttatga
+3437638/1
@CCFFDDEDHHHHJJJJJIHJHIHFHIGIIJIJIJJJHIGGGIIGHIJJE
@7496347/1
cttaggtcgtgcatggtttaagaaagaccaaaggtttctgttgagctagt
+7496347/1
?@@ADDDDDFFH?CFG:CFGHGGADHD;CGHB;D??F<FGGG@4BDG9DF
@8050117/1
ctcacctccttccattgttctcaatgtaagacagcattgttgcaacttag
+8050117/1
BBBFFFFFHHHHHJJJJHJJJJJJJJJJJJJJJJJJJJJJJJJJJJJJJJ
@2913193/1
ccgactgatgatttgaggttcttgtggaa
+2913193/1
@@@?DDD<<A:AA@FAFG?FHEHE@F=A9
@4967421/1
agaaaacttttcgatttcggtattatggttttcttcagcatcagacgtat
+4967421/1
CCCFFFFFHHHHHIJJJJJJCGIJJJJJGHJJJJJJJJJJJJJJJJJHIJ
@5979638/1
ggcatgctttgcttctttcttagatctaccagtgcccatggcagcaaatc
+5979638/1
CCCFFFFFHHHHHJJJJJJJJJJJJJJJJJJJJJJJJJJJJJJJJJJJJJ
@2383528/1
gtcattagcagagctcgctactaaggccttcaagatagaacccaattctg
+2383528/1
CCCFFFFDHHHGHIIIIIFHIGGIIIG=EFHGHGGHIHIGHIEGCHIHFD
@3437989/1
ctgtgacagtcttcaagcactgagttagaataccaacctgaatttcagca
+3437989/1
@BCDFFFFHHHHHJJJJJJJJJJJHJJJJJJJJJJJJJJJJJJJJJIJJJ
@1193457/1
tagctttcttaaatctggttctctaatcatctgattagtagtaacgatt
+1193457/1
@C@FDFFDHAFFH<AEGAFCC>HAHE9AF>HEHHGEBA11@:C44CDC3
@5980640/1
ctgataaattagaatcatcccatagcaaatggtatttggtaggacgtgct
+5980640/1
?@@DFFFDHDHHGIJHGHHIGGIIIHEGGHHI<?CFIIFECHIGGIAGGH
@1194068/1
gcgttttggtgggcatggcctgcagctccctttttgcagcttcttca
+1194068/1
@BCBDDDDDHHHGGEG>>FGHEGBHC3?DGECEEE0?F>DF>F9?FE
@7498781/1
tctgctgctgctggggctgttgttgccactgctgctgctgcggctgttgt
+7498781/1
CCCFFFFFHHHHHJJJJJJHIIJJJJJJJJJJIJJJJJJJJJJJJI@GIF
@7498911/1
gtaactatgatttagacattactaccaatactttaagagcatttattgca
+7498911/1
CBCFFFFFHHHHHJJJJJJJJJJJJJJJJJJJJJJJJIJJJJJJJJJJJJ
@6484866/1
gtagtctgtctgcatctgtatatgccctagcacggaaagcagcgagatga
+6484866/1
CCCFFFFFHHGHHJJJJJJJJJJJJJJJJJJJJJJIJJJJJJJJJJJJJI
@19650/1
ggaagacttcaggtaacgaaacataggctctacctgatctggaccagtgg
+19650/1
@CCFFFFFHHHDDHGHIIIIJIJJJIIHIIEFGIEGIJJIJIGIIHIIHJ
@7500266/1
ccacaagaaaaaaggttcttttacccccttcagaatataatagtttcaat
+7500266/1
@@CBFDFFGHHHHIJJHHIGIIIJJJJJBGICHEHIIIJJIJIIIIIHGH
@2917587/1
gttctatttcttttttcatcattctgtagtacaccttccaaacagtatct
+2917587/1
CCCFFFFDHFDHHJFIGGIGGHGIIGAFHHIIIG@@BEH@GGG@;?<>GH
@664979/1
ttgcgataaggtttttcaggattgatagatacatcataatgatgaataac
+664979/1
@<@DADFFHHGFHIHIJDHIIIIIEECCCEHIIIJIIDGGID>CCFG9@G
@1195884/1
cgcagggtaagtctttcagtctcatccacattttat
+1195884/1
@@@FFAF3CADFH?FEHGGFH>HGIEH@CGIIEGGG
@6486166/1
tgccattcaactttgcattaactttctgcagtatgtttacaaatgttgca
+6486166/1
CCCFFFFFHHHHHJJJJJJJJJJJJJJJJJJHIJJIJJJJJJJJJIJJJI
@1197191/1
ctccatactccttgtcttacaggtaccggtctttctcgataatcaagtgt
+1197191/1
C@@DDDFFDHBFHJIJE@DHCHGHHHHIJGDGIJJJJF<HGIGGC>D?D9
@5983935/1
gggggaaataggatattttcgcattcattaagattagtattaactgttaa
+5983935/1
CC@FFDDDHFHFFHGIJJJIJIJIJJJJIJJJIIIJJBFGHIGIJJFHJJ
@2390012/1
cattgtgtttaatacttctaaaaagtcatcaat
+2390012/1
@@@FFEFDHHDHHJIFGEHIBHGHEDD>FHGEG
@6991705/1
gtggaggccatcgcctggtcatgcataattcttgtagaagaccaataggg
+6991705/1
@CCDAD?DHHHHFGHEFHHGHIDHGIIIII@FHEDHIEICGGGGGHGF>B
@7502674/1
cctccaatgagattcagatcatctgcaaatcaagaacttgaacagacttg
+7502674/1
BCCFFFFFHGHHHJJJJJJJJJJJJJJJJIJJJJJJJJJJJJJJJJIJJI
@7502766/1
caggtttataatctccttctaacttaatgcaagcttctcttatagctgtc
+7502766/1
BCCFDDEFHFAFFHJJJJJJJJJJJJJJJIJIJJJIJJJJJJJJJJJJHJ
@670192/1
cgttcataaggtctcatttgaaaacgtggatctccaaggtctccttgaac
+670192/1
?@;DBBDD?FB:CHI<DFIG<HHHCGBG<GECGBGE9<1?9:?B<<??GF
@3958941/1
ctcttggacaagttgttatattagtcactttatatgttcttttaacactc
+3958941/1
CCCFFFFFHHHHHJJJJJJJJJJJIGJJJJJJJJJJIJJJJJJJJJJJJJ
@6488826/1
cttttggaagctttacaactcctaatcctgtttcatccgcaattttctgg
+6488826/1
;?@DDDD8FHBFHEH@FEHIGH>E@HEHIHCE@?CFGGIIG>EAHIIIEF
@1771346/1
agctgaactatttttactataaacat
+1771346/1
@@?ABEAFHF>?<CDGGIIJJGHIEE
@3441883/1
cctgaatttcagcaattttcttaatggatgcataagtcattcctctatca
+3441883/1
CCCFFFFFHHHHHJJJJJJJJJJJJJJJJJJJJJJJIJJJJJJJJJJJJJ
@672229/1
caggtttttgaaaaaattttggccaatagctgtggg
+672229/1
@@@DD?;2ADAADFGFG@HHIIEG?=FE>DCGB;D>
@4971944/1
ctccactgaaccaaatcggctccttgaatgaatttttcattcctccatac
+4971944/1
CCCFFFFFHHHHHGIHHJJJJJJJJJJIGIJIJJJJJJJJJJJJJJJJJJ
@8067853/1
gcaccaatcaaggcctccacacaatcagcaatacttttatcaggaatgga
+8067853/1
CCCFFFDFHHHHHJJJJJJJJJJGJJJJJJJJJJJJJJJJJJJJJJJJJI
@6490850/1
caacaggtagtaagtgatcattaagttcgccgatcttgtacaacatttta
+6490850/1
CCCFFFFDFHFHHJGGIJJIJJJJJHIIJIJJJJIJJJIIJJHGJJJJJJ
@1200621/1
tgcatgtaatactttgtagatatcagacatttcttcagggagaattttta
+1200621/1
@C@DFF>DFHHHHJDGFGGGDFIGFH<AEE@FHGGGIGEICHAEHJJ<??
@23125/1
gttcaagatcattttaaactgtcct
+23125/1
;?@DDEFFDFBHH@DEFGCIHD>AD
@2398755/1
cttcttttccggaaagaacctagtgtgatggcgtttctgaaccactataa
+2398755/1
CCCFFFFFHHDFDHJJJJJIIEFAFEGGIJJFIEGHGIGGGHHIGHHGII
@3963501/1
cctatcctctggaggaattcctttaaactgatccatgatcaatctcatag
+3963501/1
@@@DDDDDFFBD:A@GBAF?CDBFH>CCACHEHAHHDHAHGGHFHBHHIG
@680620/1
gtaaatttatcgcaaggtaatgtaaaacaatatctattcaacaaaggaat
+680620/1
BBCFFFFDHDCFHHIJIEFHHIFFEIIIIJJGHGIIIGJJIHGIJJIIGE
@24184/1
ctctttctttttttgttagactgatttgatagag
+24184/1
??@DDDD4C?FHFBFG@<CHGG>BHH<<@4?B?9
@681447/1
ctaagaaatacttagcaactgtacattcaacagtc
+681447/1
CCCFFFFFHHGHBHHIJGIIIBHHGHIIJIDDFAC
@2921927/1
ctttttgatattctggatttcccgc
+2921927/1
@@@DDDADDH>F?CFGE<3A?<<@6
@3964956/1
cagcatcgttatacttttctggatcaaaagtaaaatcttttctatcttca
+3964956/1
@CCFFFDDFHHGHJJFHIIJJIJJJGHICGFGIGIGHGIIIFHGFB@HIH
@2402636/1
ccatcatttgctgctcataaagctt
+2402636/1
@@<BDD8BD:CCDBBHI9E?DGGII
@5987939/1
agctactctaaaaacacggtcttttccttcccctggcaatgtgacctcaa
+5987939/1
C@@FFDDDHHHHGIIIIEG?FGHIIEIIIIGEHGIEIIGIGHHGBGHGIE
@7505632/1
ggtgcattcataattcgggccttaactttagtgaactggtcatcaactga
+7505632/1
BCBDFFFFGHHHHJJJJJJJJJJIIJJJJJJIIIJJJJJIJJJIJJJJJG
@684058/1
cttatcagtaatctcgaatctattatctcttggacaagttgttatattag
+684058/1
B@@DDFFDCFHHDHEHHGIIJJIIBI>?FHII3CC:?C@EFDGAGII@FC
@2405877/1
gggtttcttccgctaatttaaaaattgaatagtttttatgaaatgagtca
+2405877/1
?@BBDDFFHHHHHJI1EEHGHIIGIJICHGGIEHIGIGGHGIIIGIIHJG
@7506851/1
ggctgctatagatggaacgttgatctggtctggagctggatgagtgacat
+7506851/1
CCCFFFFFHHHHHJJJJJJJJJJJJJJJIJJJJJJIJJJJJJJJGHIJJJ
@2406427/1
gtgacactttgatgttgtaaggtgctgaggcaagtgtt
+2406427/1
@??DDBDBDFFACBEFHHGGHHEFEEECFGGHI1?EFA
@2406596/1
catgaggtgaaattattggtatttcttct
+2406596/1
@@@DFDDDDFHHFIEGI>93AF9EHHBHH
@1207440/1
cttttccggaaagaacctagtgtgatggcgtttctgaaccactataaatg
+1207440/1
C@CFFFFDDAHHHGAFHI@GFGH9EFGIIEDDDHIGG>B8B;FFH4BCE=
@27732/1
gcttctttctgtgcatcatttttagattttcctgcaccgatgcaattaat
+27732/1
B@@FFFFFHHGFHGIIIIG<FGIJJJF@HHGHIJ@D@FHIGGIJJGHJGG
@1207841/1
ctcatgaatgctttctaatgtttcttcatttaaaaccgctgtgtctcttt
+1207841/1
@@CFFFADAHABFGGIE@EHEJEHE<@?AE4<?FE>BH<:DD;DBH?FBF
@1209286/1
ctcagataatcccatatcattgagacattaacttgcgtagcatactttat
+1209286/1
CCCFFFDADHHHHJJJIJGCEIFIJJFGGIIG@CHH1C?FFHE@BFIJ@H
@4469238/1
caatgatttcctccttccaaaaaaatacagcaagtctggtaaatttatcg
+4469238/1
CCCFFFFFHHHHHJJJJJJJJJJJJJJJJJJJJJGHJJJGHIJJJJJJJJ
@2411062/1
cttgactatgtttgatgacatatcaataacattctcctcaaccttttgta
+2411062/1
@@@DFFFDHHHFHICGEEICHHIEIAGICHJG@HIGIIJJJFEGIIJE@B
@1210824/1
gataagaactatttctttaagaatattttggatttcattgatagtatctg
+1210824/1
@@CFFFFFFGGHGGIJIIGIIGHHIGIIJJI9BHHGIIE>EF9@DFHI<D
@1782591/1
ataataagtctaaatagaccttcagggtc
+1782591/1
@@CDBDDDCF?8DHGGIIIGHBGGDE@E9
@2414341/1
ctaatcctgtttcatccgcaattttctggcggag
+2414341/1
@@@DDDDDFF?DFEGHCBGAG<HEHIGA<G<:8@
@6498096/1
ggtggctgcagtttccatatcatattatacctgaaggcttttgggtcgtg
+6498096/1
@@@DFDDDHHHHGIFIDDFFHGIIJIIJIIIIIGIA?EDHAGGEGHEDHH
@1219541/1
cttcaacaccacactcctcaaggtacacccctataagggcttcgatagaa
+1219541/1
@@@D=?DFFBBFFEH?FFHIJJJGHD99CEECHG><?D>6B8B@;@D08F
@2931123/1
gctttctaatgtttcttcatttaaaaccgctgtgtctctttctttttttg
+2931123/1
@@@FFFFFGHHHHJJJJJJJJJIJIJHJJJIGGIFHHGIJIJJJJJJJJI
@702572/1
tgacaataaagtaggcccttatcaacatacagagcaccaagaaaagcttc
+702572/1
<??DDDADFDFFHHBBGBBEG:A4F>9FGE>94?3CB9DE@:?GA?B9<F
@702907/1
cttaaaaaagcgtaagttttaacattcattta
+702907/1
@@@BDD?DAFFF:EFECFDAFEGF9?:C>FD9
@7004481/1
atcctattaatgctttaaacattaactagttgcacttttcacatacaaca
+7004481/1
@<?D?DDDF<DB4CADEAAF<FBB<FD:@C>F@C3AEEGFDG@FEFFAFC
@8082100/1
atttagacattactaccaatactttaagagcatttattgcagcttctttc
+8082100/1
CCCFFFFFHHHHHIJJJJIJJJJJJJJJJJIJJJJIJJJJJJJJJJJJJI
@7511200/1
ctgttgttgaggctgctgtggtctctgctgttgctgttgttgctgaggct
+7511200/1
@@CFFFFFHHGGHJJJJIJGEEHIJJJIJFFDGGGFHHGDGIIGCFCDGG
@4982901/1
ctgtcatctaataattctttagcctctaaaccttcatctttatcagtaat
+4982901/1
BBBFFFFFHHHHHGHHIJJJHIJJJJJJJJJIIJJJJJJJJJJJIJIIII
@2426859/1
ttcaagctcttcatgccactgattgatgtcccaatggtccacacctttgt
+2426859/1
@@@DDFFDHHHDHJJBGGGIJIDGGGGGGHBAFE3?C4?CDHIGIBGGE9
@1221992/1
gtctggagctggatgagtgacatcagcgccaacaacaatg
+1221992/1
@@@FF?DEAHHFFHGHH>><FEHIGIF:E8?DFC?HCHGC
@5482299/1
gccatttatcatttaatagatttatgaggattcctatgttagttgt
+5482299/1
@@@FDDFFFFDDFBD?F<<FHIDEF::B9CFH39FBE9ECHGCD@?
@2428655/1
catggtttaagaaagaccaaaggtttctgttgagctagtcatttgttccc
+2428655/1
@@@FF;DDFHHFHJJBFHEIHHIAHGHIIFHIBF?E@DGCAHFG>DH<BG
@7005677/1
ccttcttctatcacatcggaggcaaccaatatgttcgtctcacccatgtt
+7005677/1
CC@FFFFFGHBHHIIJJIJJJJGGHIHIIGHJIDFFEBGHGIJJJJIIHI
@7005753/1
gggtgagtaacatcagctccgagaaatattacaggttcgttgaaaacctt
+7005753/1
BBCDDFFDHHHHHJJDHIJJJJJJJJJJJJJJJJJFIJJIJJJJJJJJJJ
@3451076/1
caattgaaaatatttatatatttgagtaactatgatttagacattactac
+3451076/1
CCCFFFFFHHHHHJJJJJJJJJJIJJIJJJJJJJJJJJJJJJJJJJJJJJ
@2430813/1
catcaacaagtttttgccacttgta
+2430813/1
@@;DDDDDBFCFBGBBBHICD<FAC
@2431589/1
ataacaaactgctacaggtagtgtcgacaattgtacca
+2431589/1
C@@FFFFFHGDBFBHGGEICHHEAAF;FHIICGBGGA?
@40114/1
catttgaaaacgtggatctccaaggtctccttgaacaaatttacctaaag
+40114/1
CCCFFFFFHHHDF3CGGEHI@9@>FFHHIIIGIIJIBFGCHIGJIHG<D9
@6501581/1
gtttggtagaagcaggatgacacttaggtcgtgcatggtttaagaaagac
+6501581/1
CBCFFFFFHHGHHJJJIIJJJJJJJJJJHHHHIJJJJJHIJJJJJJJJJJ
@1226662/1
ctcaaccgtacttctagcattagaagtttcttctccagctaaggctgtat
+1226662/1
@@@FFFFFAFDFHIBHIIJJJIIGIJ<EFGHDIIJEHADFDHIF9?FDCF
@41519/1
ccgctgtgtctctttctttttttgttagactgatttgatagagcacgg
+41519/1
@@@DD<AADFDHFBGGHI@EAEGJHG9DGHEIIIG9DGHJIGBCGIEI
@3452465/1
tgctaattttgcttggtgtttgttttctcctactccgacaaacgccatcc
+3452465/1
@CCFFFFFHHHHHJJJFGHIJJGHIJJJIJJJJJJJJJJJIIJJFFHFHG
@2436115/1
caattttcttaatggatgcataagtcattcctctatcaggtaagacaaca
+2436115/1
CCCFFBDDFGDFHFGBHGGBFCHCFGBDHEHHIJJJJJJ<EG@BFGGBHI
@8093215/1
ctcgtgagccaacagtaagacatggtagatgaggatactttaatctaata
+8093215/1
CCCFFFFFHHHHHJJIJJJJJIJJJHIJIJJJJJHIJJIJJIIJJJIIIG
@5995703/1
aaggttttgatgtgtttgattctttgttctttatttgtgtataatatcca
+5995703/1
@BCFDDFFHHHHHIIJJJJJJJJJJJHIJJJJJJJJJIJIJJJJJJJJJI
@1227480/1
acattattgactaaggccgatctgaggtctgtcaattcaccaggtg
+1227480/1
@@@DFDADGAHFA>GGBDB:@GBH@H7EF<?FFGE@DHI<BD2B9?
@1228052/1
aggtgaacatgggcaaatctggaggttgatgaggaggctg
+1228052/1
@@@ADBDFAB:CDHCBEAHIEHEEB2A?BFC9<;@DHGHG
@714737/1
gcagtaacaagattttcacatggctgtccctttattat
+714737/1
@@<DDDFFHH<DFIGGGIIIJIG@FHCGAGH99EEGII
@715654/1
ctcagagctaccttggcagctgctaattttgcttggtgtttgttttctcc
+715654/1
@<@DDDDD?D:3AF4?E@;C;GHGGICHGAEGBG>;CFFAHD8:?B?9?F
@1798092/1
gtttttgaaaaaattttggccaatagctgtgggttatatggtgattgatg
+1798092/1
@?@DFFDBHBDBAHBBHIEEGHHHJJ<FGDHIIDBFHBFEG/<?8?D<@A
@7515803/1
aaacaatcttttcagcacttatccaatgagcaacgacttcactcgttact
+7515803/1
CCCFFFFFHHHHHJJIIJJJIJIGIJJGIIGIJIGGHHGHIIEIGECHGG
@5488500/1
atgctatccgtagtcgaggctgggctacagatatctagaggttctgtatt
+5488500/1
CCCFFFFFHHHHHHJJJJJJJJJJJJJJJJIJJJJJJJJJJFHIIJHIJJ
@7516887/1
ctgtagtatgtttacaaatgttgcagcattaagt
+7516887/1
?<@DDDADHFDDHGIBBEB?ABAEGEEFCFHIE2
@722856/1
aacttccggcataatgagtacatcatttacatcaccg
+722856/1
@@CAD>DFHHFAD>BB:CCH?FH9EFH><?CFEBFB7
@3976347/1
catactttatcgtaacggtcatttctt
+3976347/1
CCCFFFFFHH2<CFHIJJIJJJJJJJJ
@1801045/1
ggatgaggaaatttttcataaagaagtcgaatactgttcttaggaatatt
+1801045/1
CCCFFFFDHGAAHIGIGEEFEH@HGGFEG18CHF>D<DF<CDH>DHIE>G
@723634/1
cttttcccaaaatcataccattagatttattaatttgctcaggagaaatt
+723634/1
@<@ADFFDHDFBHBGCGEHI9>CHHHIGGGGGDBHIGICC@DHI;0?BBG
@3977091/1
tttgaattgaaatcacctgctccaggtaatggaaaatcctgaggagcatg
+3977091/1
CCCFFFFFHHHHHJJJJJJJJJJJIJGHIJJJJJJJJJJJJJJIJJJJJJ
@7014172/1
gttcgtagtgaagaactgaaagcagatctaaatttcttaaatttctttct
+7014172/1
CCCFFFFFHHHHHJJJJJJJJJJJJJJJJJJHHJJJJJJJHIIJJJJJJJ
@5492554/1
tgagaagctgcaacggctgctatagatggaacgttgatctggtctggagc
+5492554/1
CCCFFFFFHHHHHJJJJJJJJJJJJIJJJIJJJIJJIJJJJJFHJJJJJJ
@5999264/1
ccacaactcatattgatcgtcaaatgaaacatacctcatacgactctaat
+5999264/1
CCCFFFFFHHHHHJJJJJJIIJJJJJIJJJIHJJJJJJJJJJJJJJJJJJ
@8111234/1
gtatttcctgtgatcttgtctaagattgctttcgctgcggcatgctttgc
+8111234/1
CBCFFFFFHHFHFGIJJIJIJIIJEJJIIJJJJIJJJIJDIIJIIJJIJI
@4487791/1
gcaatttccaagaaactttacttttcacaaataaatataaaaagaaaata
+4487791/1
CCCFFFFFHHHHHJJJJJJJJJJJJJJJIJJJJJJJJJJJJIJJJJJJJJ
@729286/1
gatctagataataatgcctcagagctaccttg
+729286/1
???DDDD?FDFFFBFABFHEGEI@GIIICHIB
@8112136/1
ctaatatttgagcagaaggtgctggtgcatgtaatactttgtagatatca
+8112136/1
BB@FFFFFHHHHGJIJJIJHIIJJIFGIIJJJJJJJJJJJJIIJIGGJJJ
@6506939/1
catcattcattttcttcattgtaacttggcccgcaacaattgtacacaac
+6506939/1
CCCFFFFFHGHHHJJJJJIJJ@JIJIJJJJJJGIJJJIIJIJGHGIJIJJ
@5493018/1
tggagctcatcaagcttcggtccgactgatgatttgaggttcttgtggaa
+5493018/1
@@@DDFEF<FDFFHIHGGEEGFEGGIBGDFGAFDHHGHI?BF@FGFHIHG
@2447401/1
ataagattacaattcttaacattttttctttaaacaaagaac
+2447401/1
<<@FBFFDHBBAD9BFHGJDG>HIBAFGEGGEECEEIGFD?F
@1805444/1
ctctatttcattgtgcattaatctatagaaaattttccaaacagtattta
+1805444/1
CCCFFFFFHFGHHIJJIGGIJFIGIIJIJICAHIJJJIJJFIJJFAGGII
@2940335/1
tggcaacaaacagttgttttttcctgatatagctctaacttcaattaatt
+2940335/1
@@@FFFFD?FHHHEGHCEGHDIIJGGII9DFHGGHIJJJGGICHIJII9D
@3979584/1
actggaagaaaccataccaaaggtcaagaccataaccaagatcaattact
+3979584/1
@@@DFFDDHHFHFIGHG?EGIIIFHIIHG>EEHHGF<FHIIII@GFGI>?
@2449433/1
gtggttcttgcctttgcagctgttg
+2449433/1
@@@DDDBD4<DAHIII9<EA:CHHA
@6507905/1
cttgaacttcatttccaacaggtagtaagtgatcattaagttcgccgatc
+6507905/1
CCCFFFFFHHHHHJJJJJJJJJCHHHIJJIIJJJJJJJJJHIJJJJJIIJ
@3459033/1
cttaactttagtgaactggtcatcaactgagaggccaaactccttcaggc
+3459033/1
CCCFFFFFHHHFHJJJJJJIJJIJJJJJJJJJJJJJJJJJJJJJJJJJJJ
@4491493/1
ggactacaataaaagttattccaggtttataatctccttctaacttaatg
+4491493/1
CCCFFFFFHHGHGIIEHIJJIHGIIGHGHJJJJJJJJJJJJIIJJJJIJI
@3459575/1
ctaggaccagtttgcaaagggaagcgagcttgctgttgttgctgctgctg
+3459575/1
CCCFFFFFHHHHGJJJJJJJJJJJJJJJJJJJJJJIJJHIIJJJJJJJII
@2453143/1
cacaactaacaatgggccacaactcatattgatcgtcaaatgaaacatac
+2453143/1
C@CFFFFFG?<DHGIIDEGCCGIIIIIIIICEHIIIIEEEC>FIGAHIIB
@48455/1
ggccattatcgcatcatacggaatct
+48455/1
@<;?DDDDDFF7FFAFEEEFI1C1?9
@49032/1
tccaattctaacagttctctgatgggagatttcggaactttggtactaaa
+49032/1
@@@FDFAFFHHFFIGHHEIEG>D4AE;:CDE<<CF:@DBHI<9?DD<4??
@3982575/1
tcctgcaccgatgcaattaatactcatcttctttactaaaaggctacaca
+3982575/1
CCCFFFFFHHHHHJJJJJJJJJJJJJJJJJJJJJJJJIJJJJJJJJJJJJ
@8124838/1
ctgtgatcttgtctaagattgctttcgctgcggcatgctttgcttctttc
+8124838/1
CCCFFFFFHHGHHJJJJIJJJJJJJIIJJJDIJJJJIJJJIIGGGJDIJG
@2944332/1
ctgattacttcttctcgaggtggctgcagtttccatatcatattatacct
+2944332/1
@C@FFFFFGHHGHJJII@HE?ECDHIGG<?FHGFFFFHIJIIJGHICGEI
@6510694/1
ctgctgttgttgttgttgaccccatggttgtcgaggaggtccctgttgtt
+6510694/1
CCCFFFFFHHHHHJJJJJJJJJJJJJJGIJJJJIJJHIJFHIJIIIJJJJ
@7022911/1
gtaaaatagggtcacaactaacaatgggccacaactcatattgatcgtca
+7022911/1
CBCFFFFFHHHFHJJJJJJJJJJJJJJJJJJJJJJJJJJJJJJJJJJJJJ
@3983536/1
ctcctgccactcatcataatgaacaatatcttcttttggattagtagaaa
+3983536/1
CCCFFFFFGHGHHJJJJJIGJHIJJJJJIIGIJJJJGJJJJJJIHIIGJJ
@743836/1
cactaatcttcaatacattggttttgaataaaattaaggagttt
+743836/1
@@@?DAADABF>F4CF@BD4?A3A<;CEE><F@?B<C?11C:CF
@743859/1
ccacatcaatgttaaggaatggtttccaaccaataattgcagactggaag
+743859/1
@C@FADFDHFDHGIIIBGGGGG4:FB@HGHGCCHEGH>BHC@GHIIH3B@
@8125867/1
ctgttgttccattgcttgaggtctggtaattggagcggctt
+8125867/1
?@@DDFDFHHHHHIBGIIJJJJHIIJCFGGHIIJJJJJEGI
@1810287/1
ggcgtatttacagaagcaagggtggcctattattggca
+1810287/1
=1?71A7B?BHDF43:A?FBG1:A:9@E;C4CBF93?D
@2945348/1
gtcataagttgtaacagtaagttctttttttttccttgactatgtttgat
+2945348/1
@@@DFFFFDDAAFGBHIHIIJACAEGIJBBHG>BGGHHEGIJII4BCECH
@2460825/1
ctttttcaaaaccttcttccagcatagcttcaatttcattgtcgcttatg
+2460825/1
@CCFDF?BHHHFHJG>FGGIFIJGII4CHHC>HI@HEG?<?CGGGGEIBB
@8127257/1
agtggcaacaaccgcctcagcagcagcagcagcagaggcaacaacagccg
+8127257/1
@C@FFFFFHHHHHJJJJJJJJJJJJJJJJJJJIJJIJJJJJJJJJJJJII
@3984066/1
ccctcttcattttcggtttcgtaggcaggtggaggccatcgcctggtcat
+3984066/1
CCCFFFFFHHHHHJJJIJJJIIJJJJJJJFHIEIJJJJJJJIJJIJGIJJ
@2945569/1
caccacactcctcaaggtacacccctataagggcttcgatagaatctgca
+2945569/1
@@@DDDDDFH;FHI3EGCCH>CEEG?D?FGEEGI<AEHGIGIIE?FGDEC
@746214/1
aggccgcacatgtttgtgcttctgaagaggacatccccgtaccataacaa
+746214/1
@@@FDFFFFHHGAFGEF>HEHIA4EHF>DGHHIIEIIIIG8;7==C<FDG
@2462290/1
ctctaattttcttttgtcttcgtaagacgattttggcatattagctag
+2462290/1
CCCFFEBDHGHFHGIJHIJIIJJIE>H@FGEGIIG6GHGJHIJIHGII
@2462860/1
cccgatgctagctttcttaaatctggttctctaatcatctgattagtagt
+2462860/1
<@BFDDFFHHGHGJJJJJIJEHHJDHGIJIJIJJIJJIIIGDHHGGDFED
@8129571/1
gttttaattaaaaaattggtgggaggagaaatagtgattctgt
+8129571/1
?=@DDDDDBD8B>F@AEBHII7GGHGCFHGDGDB<BDHHIII8
@6513339/1
ccctttttgcagcttcttcaagagggatgggctctgaagg
+6513339/1
:88?DA=B?CFFF>DBF:F><HEI?A1C;EF<FFF?0?FD
@6004597/1
ctcttcatgccactgattgatgtcccaatggtccacacctttgtcaccac
+6004597/1
CCCFFFFFHFHGHJGIGGIIIGJGGIJJJIIJIGIJJIHGGGCHIGEHII
@1811920/1
ctgaggtctgtcaattcaccaggtgatatatttttgcacctgttat
+1811920/1
@CCDDD=BFHFHGIIJIEH@EHIEHEGHGIBGIJEBFHHIIIJIBF
@2946188/1
ctttatatgttcttttaacactctttgatggaatttcataaacaactttc
+2946188/1
@@@DDD4AF=?4CCFGFHDHHI@EAF@@CCEGBF@EH><DFIIIIIEG9B
@2946220/1
ctcatcctaaacctttttaaaacatcttcttgttttctatgttctatttc
+2946220/1
@C@FFFFFGHHGFIGGIFJJGGGHEHEHEFHI4C@GGGFIJGIIDIH>FI
@1246502/1
gcctcatgttataacattatgcagttcattacct
+1246502/1
?;?1ADBB=:ABBAFG923<EBF9EA4ADHC@F>
@2947351/1
ctcagaagaaataatatctcagcaccaattttatgatttctcttctcttg
+2947351/1
@@<DA3ADCCF4DBGFBAFHHHECFEFCFFCFBFC4?9?CDGIEF>EF<@
@53812/1
ctccgtactccttgtcttacaggtac
+53812/1
?@@1A:B;CBF4?EDFHIBF<FA<<<
@753728/1
ctgctaattttgcttggtgtttgttttctcctactccgacaaacgccatc
+753728/1
CC@DFFDDHGGGHIIJIEEFG@FEEGIJB@GDCF9EHFHDBGGIG:GG?G
@2469841/1
attatgacagtcttcaatgattagaaggtttattcgactccaaacaatct
+2469841/1
CCCFFFFFAHHHFGHGIIIIIJJIGJGIHJJIJIGGIJFHGIGICFCGFG
@2470370/1
taataatgcctcagagctaccttggcagctgc
+2470370/1
@@@FDDD8D?D<C33AEBECBEAH3CC8FECH
@2947955/1
ctcaatttaccttcatccttgttttcaaa
+2947955/1
?@1ADD??DH8DFFAF<:?HC<AD;<:43
@7026691/1
gtgagccaacagtaagacatggtagatgaggatactttaatctaatatta
+7026691/1
CB@FFFFFHHHHHJIJIJIJJIIFHFIIIJIIJJJJJJIIJJJJJJIJJG
@2472869/1
tctgaagaggacatccccgtaccataacaaactgctacaggtagtgtcga
+2472869/1
@@CDFFADHAFBDF>GHD<CFHHIGGHIIBHGGHGICEEDHBH39BFGBH
@8136840/1
cctttttgaaattttttaatagttggaacaattctatcacctttgaagtt
+8136840/1
@@;?DDDDDDHDHEDEGFHGHI?DF9DHEBDGDHHGG@GGIHDGGGIGID
@55255/1
gtaatttcttgttcttcttgtttcttttctttaacatttctcacagaacg
+55255/1
?@<?DADDHG?FDHBHEH@ACIGHIIII<F>HGEB@BFHIIIGGI4?DBH
@6007225/1
gccaacatattactgacctcaaccgtacttctagcattagaagtttcttc
+6007225/1
CCCFFFFFHHHHHJJJJJJJJJJJJGHJJJJJJJJJJJJJJJJGIJJJJJ
@3990301/1
ggtggttgttgcctctgttgctgctgaggctgttgttgccactgctgctg
+3990301/1
@B:BDDDDFHDFFIIJHHIJJJIJJIFGHIIJIIGFHHGIJIEHIGHIJF
@1816982/1
tggatgaggaaatttttcataaagaagtcgaatactgttcttaggaatat
+1816982/1
B@CDFDFFHDHFHGGBGHE@HGFFEBHEGIICCGG<@?FHJCFFHIGI9D
@8138884/1
gttgcagcattaagtcttctctgcactgtgacagtcttcaagcactgagt
+8138884/1
CCCFFFFFHHHHHJHIJJJJJJJJJJJJHIJJJJIJJJJJJJJJJJJJJG
@3990442/1
cttcagctgagtgagttaaaacagtacatcgcacaacaaacacttgggga
+3990442/1
CCCFFFFFHHHFHIJHIJJJJJJJIJJJJJJJJJJJJJJJJJJJJJJJJG
@56167/1
tcttcttcttttttccacgtgaaatcttt
+56167/1
@C@FFFFFDHFDAEAECAF3CBFFAH@@F
@757775/1
gcatgactgactagatagaagtctaattcagtagggtg
+757775/1
@@@F?>BDFFHBBGBGIIIIEFHIGI>H4CFAFFHB1:
@8141236/1
gctgaggcggttgttgccactgctgttgttgaggctgctgtggtctctgc
+8141236/1
CCCFFFFFHHHHHJJJJJJJJJJJJJJJJJJJJJJJJIJJHIJEHIIIIG
@5501998/1
gttgctgctgctgttgttgttgctgctgttgttgttgttgaggttgatta
+5501998/1
CCCFFFFFHHHHHHJJHIJIJJJJJJJJJJJJJJJJJGEGBDH:B?FCHI
@761644/1
gactaaaatattgttcaagttcacg
+761644/1
@@@DDDDDFFFFFI4C4C@C@FE4C
@6009007/1
ccgctaatttaaaaattgaatagtttttatgaaatgagtcagaattttcg
+6009007/1
CCCFFFFFHHHGHJJJJJJJJJJFHGJJJJJJJJJJJJHHIJJJJIJJJI
@2479907/1
gtgcttctgtaaaatgccaataattgttctttcat
+2479907/1
?@<BD?DDFADHFE>CED@DGGE>HEEECDHHGCA
@2480619/1
cttctgtaaaacgccaataattgtt
+2480619/1
@@@DDD?D>FD8CEEE<F@FFB?29
@5503179/1
aacaggagctgcgacaccatctgatgcctggtgcggaggctaccttgccg
+5503179/1
CCCFFFFFHHHHHJJJJJJJIJJJJIIJJJIGHIJIJJJJJJJJJJJJJH
@8144702/1
cctatacctatttacatgcctagacttgtgcaccagctaaagaagactta
+8144702/1
CCCFFFFFHHHHHJJJJJJJJJJJJJJJIIJJJJJJJJJJJJJJJIJJJJ
@1820076/1
ctcatgttataacattatgcagttcattacctaagatatttgttatgatc
+1820076/1
?@@FFFFF>FHFHGGHEEECCD<FHGGCGG@FEEHIIHHIGCDBHHIIIH
@4500068/1
ctaacctcttggcaatttttttcgatttgccagtacctatttctttgtgt
+4500068/1
@@?DDDDDHHHHFD@EAF?EEDEGCDA8C?BFCB<BFBHEEBGGDDFIGI
@763284/1
atgttaaggaatggtttccaaccaataattgcagactgg
+763284/1
@@@BDDFDDF<?FGEFH<DF:AFIEFCHIGFHHG9EB<8
@1252881/1
gttacaacatatttcaacatgtatccttttgggcggtaccatggtataac
+1252881/1
@@@DDD;DBFHDHG9<<C<CGFHHFHD@@HGGFGG87DBHCH@FGC@FAA
@4500620/1
ctgaattatttcttgacgatgttgctgaactctaacagtagcagcatatc
+4500620/1
CCCFFFFFHHHHHJJJJJJJJIIJJJJJJJJJJJJJJJHIJJJJJJJJJJ
@2950487/1
cttcacactcatcaagaacttggtaaactcttagatcttcattttgttgc
+2950487/1
C@@FFFFFHF>FBBDBHIIH@9EEA@HHFHGGBA4EHIHGGHEFEHDDAB
@7531586/1
ccaactcatactgtcttcagcctcatgttataacattatgcagttcatta
+7531586/1
@@<?BB:DBHA>A4CE@H@D4FBA<F>3AFHH>AA<FBCECEGHB<C<9B
@766862/1
cctcaaggtacacccctataagggcttcgatagaatctgcaacaactttg
+766862/1
@@@AD8DD<F8D>EGHIJJJGHAGB@CAHGIIJJEGIFG@B>F9;BAA4?
@7531994/1
ccaactcatactgtcttcagcctcatgttataacattatgcagttcatta
+7531994/1
CCCFFFFFHHHHGIJJIGJIGIJJIIJIJJJIIIIIJJJIIJJJJIJJJH
@2951491/1
gttagcagctggttgccttaaaacaatatcaagagcttggattgcctcct
+2951491/1
B@CFDDDDBHHGHJJIJJIIAHIJJJDGIIIJJJE?FB@FEAGB<9BFG@
@1822942/1
ataagaagacggattggaaatgtaagcagcttaagaaaatga
+1822942/1
?@@DA;ABD><F<1C23<C3??ACCH<DF@:C?CFGH@><3:
@769058/1
ctgtaatgtaaaagcaccaaggctttgcgaca
+769058/1
@@@BDBDDFHFBH@9FE;F;CDHIIGEHG6:D
@8150662/1
ctcatacgactctaattgtaaaaatgatatccatttttgggttaataacg
+8150662/1
CCCFFFFFFGHHGIIIJGEHGIJJJGHJJIGGIEIJJJJIIJJJGGIJJJ
@5507364/1
ggccaatagctgtgggttatatggtgattgatgccattcaactttgcatt
+5507364/1
CCCFFFFFHHHHHJJJIJJJJJJJFHHJJJJJJJJIJJJJJJJJJJJJJJ
@2489805/1
aaggtttccaaaaattttcgaataagcatggaccatggtttcaatgattt
+2489805/1
@@@FBDFFHFHHB=GBGGGJJIJJBGHHCCHGCE9CGGGGIGEG>FHEIJ
@772134/1
gtggaagtaagaggtctttcatttaatgttttttgaaaagcctcacttgt
+772134/1
@CCFFDDDDDBDFGACEGJIJJJJIEEACCHHGIFGGGGHGHIIJJIIB<
@1254303/1
tgttgttgttgctgctgctgctgttgttgttg
+1254303/1
@?<DDDDD:CB8<4CC<GFDHEC499FCA1@F
@772883/1
gtggcctatcctctggaggaattcctttaaactgatccatgatcaatctc
+772883/1
@<@DFFFFHGHHDGIGB3F1FF<EHCEH<DGHIEGGBB>HHI9<@DD>G?
@7030942/1
cttctttactaaaaggctacacaaacaatcacctgaatccttagaattca
+7030942/1
CCCFFFFFHHHHHJJJJJJJJJJJJJIJJJJJJJJJJJJJIJJJJJJJJJ
@1825635/1
cacgttcataaggtctcatttgaaaacgtggatctccaaggtctccttga
+1825635/1
@C@FBDDFGBFFH<?CG<IGHCH>ABCE;FH=FHHGIBHIBBDHGG>DHG
@774648/1
cctttgtgagccacatcaatgttaaggaa
+774648/1
@@@D?:ADBFFHDGBBG><EHCHIICF@3
@4506697/1
ggaaataagaaagcaagagaaggaagtgaggtacacagttgcagtcctga
+4506697/1
CCCFFFFFHHHHHJJJJHIHIIJIJJIHIJJGIJJJJJJJJJJJJJJJJH
@8158589/1
ccacacaatcagcaatacttttgtcaggaatggaatgctgagtaaca
+8158589/1
@?@DFFFFHHADDHIIGIIIIIIBHHIGEIGGEIIICGGGGGHBDGD
@60769/1
gccaatagctgtgggttatatggtgattgatgccattcaactttgcatta
+60769/1
@CCFFFFDAFFAFCGGGHI@@FHCF<FDHHIGGIGIGE@@CGHIHGHFDA
@778480/1
atcacgtcgtctttttttaccaaaccggtattttccccttggcaacaaac
+778480/1
@@@<DDBD1@B?D<:CE@HHBEG<;D<?67DHICGI@=FA;7==@G9CEH
@61247/1
cttcattttcggtttcgtaggcaggtg
+61247/1
<@@DDDFFHHHGHBGFH?EAC@?GA11
@780696/1
ctctaactaaaaattcttttttaagtaacaaagcttcagtaaataacaaa
+780696/1
@<@FDFEFHHFDA3EFFH@H9?EBAH>GGGFFIGCGFHG9B<?BBFFHHG
@5512396/1
tcctactccgacaaacgccatcctctcattcttagttgtaacaactaggg
+5512396/1
CCCFFFFFHHHHHJJJJJJJJJJJJJJJJJJJJJJHIJHIIJIJJJIJJJ
@781825/1
ctttttgttatctccagcaggtgggtgagt
+781825/1
?@@DBEFFHBHFBHB@BFHIFB<FADE;F?
@3997899/1
ctttcaacagtagtttcacttttgttattggtttccttatcagtaatctc
+3997899/1
@CCDDFFFFFCHHEGHGJJJIIHJFEHGHHICGGIJJJIIGGGIIIIIJJ
@3470964/1
atgatgacattcatctataactaatagattgacacgagacaacgtgatat
+3470964/1
@CCFFFFFHHHGHJJJJJJJJJJJJJJJGIIJJIJJIJJIJJJJHJJJJJ
@5514464/1
cctgattacttcttctcgaggtggctgcagtttccatatcatattatacc
+5514464/1
CCCFFFFFHHHHHJJJJJJJJGIJJJJJJJIJJJJJJJJJJJJJJJJJJJ
@7033166/1
gcaggaaatcgatttttgaaacacctctgtcgaacagcttccacagcttg
+7033166/1
CCCFFFFFHHHHHJJJJJJJJJJJJJJJJJJJJJJJJJJJJJJJJJJJJJ
@787561/1
cttcatgccactgattgatgtcccaatggtccacacctttgtca
+787561/1
@@@<DDB:C??F?DG@@D:AIIIIIII>3CFEHG@DECFCEHG<
@5516014/1
cgcctatcagcccatgaaacaaaatgtaatctctgttcttttttgaaacg
+5516014/1
<??BD@?A?FCFBCGEHBCCEA<8CH<?FDBCGDFCBDCDCFF?@G@GDH
@4512727/1
tccaattccaaattctaatcatgggtcgggcatttttactacaccatcta
+4512727/1
@@CFFFFFHHHDHIJJIIJIHJIFJCGH<GGEHIJGHJIIJIGGFIJIIG
@8169927/1
caataattgttctttcatgatactctcaagatccctgattacttcttctc
+8169927/1
B@BFFFFFFHHHGJJIJJIJJIGGHIJJJGIFGIIGDHIIIJGIIJIJJI
@4512976/1
cgtattctttgttttcacaactgatactaatcccatcttttggggtatta
+4512976/1
CCBFFFFFHHHHHJJJJJJJJJJJJJJJJJJJJJJJJJJJJJJJJDHIII
@6525146/1
gatgattctttggaagaagaggcttttatgttttcttttttaaatttctt
+6525146/1
CCCFFFFFHHHHHJJJIJJIIJJJJJJJJJJJJJJJJJJJJJJJJJJJJJ
@7537246/1
cttcacactcatcaagaacttggtaaactcttagatcttcattttgttgc
+7537246/1
CCCFFFFFHHHHHJJJJJJJJJJHIJJJJJJJJJIJJJJJIJJJJJIJJJ
@790371/1
atcaaaggcaggaaatcgatttttgaaacacctctgtcgaacagcttcca
+790371/1
CC@FFFFDGFHHAAFGGGCFHGADHCEDHHIGGE@BBDHHGGIGEHGED@
@2511436/1
gctgctgctgcggctgttgttgcctctgctgctgctgctgctgaggcgg
+2511436/1
@@?D?D>DF>FDDH>F;FGA9?9?CDHCDC<BBDEEHIE@>@@?DDCAE
@7537997/1
agtaagaggtctttcatttaatgttttttgaaaagcctcacttgttttgt
+7537997/1
@CBFFFFFHFHHHJJJJJJJJJJHIJJJJJJJJJJJJJJJJJJJGHJJJJ
@2513572/1
gtcactttatatgttcttttaacactctttgatggaatttcataaacaac
+2513572/1
C@CFFFFFHGGGGC:AEHIIIJFIIIJIFIIJIGBCE9BFHIIJJJGGGG
@4516038/1
acttctttgaactaagtacagcgaaattcttattcgattgaagtaaattg
+4516038/1
CCCFFFFFHHHHHJJJHIJJJJJJJJJJJJJJJJJJIJJJHIIGIJJJJJ
@4516149/1
cggttgatgattttgacactccaatagtacttcttttgtgtgagcattaa
+4516149/1
:=@4ADDDDFFF?FF=ED<FB@EDF3AF<9AF@CGFFF;DDD<DAGIBFI
@2514832/1
aggctggccatgttgaatagcttgct
+2514832/1
@@@B=BDDHBDD?EGHIEGEGEFHH@
@66261/1
ccagtacctatttctttgtgtcgaaatacaaggcaggaaatggtgaactg
+66261/1
@BCFDEFFFFF?HIJBHGHIGHHBGIHFHG9G?G@D<FEGGIG9BACGG<
@2519178/1
tagccacttcagccttatgcctctcaaactcaagctgtc
+2519178/1
@C@DDDDFHHGDHGFBC<F@CFB3CE4CEGH<3CAA<1?
@6528502/1
gccattatcgcatcatacggaatctgccgagtccttccttctagtgcttc
+6528502/1
CCCFFFFFHHHHHJJJJJJJJJJJJJJJJJJHIJJJJJJJJJJJIIJJJJ
@802748/1
ctttttttgacctacccttgccgacagcaata
+802748/1
C@@FFFDFFDHFAHEHHHGFGHJBHGB=GG@8
@2521159/1
gctgcttccatcttcagataacgaatctacttctttcagatcgctgccat
+2521159/1
@@@?;DDEBHHFFHIIIGBHHII?E=F@<4AGFFG4CGGG@3?BD<@29?
@7541662/1
ctcgaattctttagttagggtaattaaaccaagccctatttcctcagcga
+7541662/1
CCCFFFFFHHHHHJIJJJJJEGHJJJJJJIGIJJJJJJJJJJJJJJJJJI
@8182823/1
gcaatttccaagaaactttacttttcacaaataaatataaaaagaaaata
+8182823/1
CCCFFFFFHHHHHJJJJJJJJJJJJJJJJJJJJJJJJJJJJJJJJJJJJJ
@2521483/1
gctgctgctgctgttgttgttgttgaccccatggttgtcgaggaggtccc
+2521483/1
@@@DDDFFFFHGHEHHF?HCHI9;CHHEG?AFHGCH=:?FD@FF7@6==C
@5523591/1
cgctaatttaaaaattgaatagtttttatgaaatgagtcagaattttcgt
+5523591/1
CCCFFFFFHHHHHIIJJHJJJJHIJJJJJJJJJJJJJGHIJIJJJIJJJI
@1837845/1
gttaacttttggtggctttattatattactcctaattgaagagccttttc
+1837845/1
@?@FFFDFF?F8FHHGGBHHGH@BHHCHEHFGG@BE?C4CB9DFHEGEHD
@805619/1
ctcatccacattttatgtgctgctaacctcttggcaatttttttcgattt
+805619/1
@@@BDDDBFDBFFEHGGA4CFFIGAHHGIIIIIIIIEEGGHIIGH6?FGG
@8187576/1
gtccacaaaaaataaaataagctcaactatagtttaaaaa
+8187576/1
@@@DDA=A:A<8CFBEB<CH499AC?@?9111?DG>B<??
@8187943/1
gctaaaagtacagactctagtcgctttatgcaaataaattggcatcccac
+8187943/1
CCCFFFFFHHHHHJJJJJJJJIJJJJJJJJJJJIJJJJJJJJJJJJJJJJ
@1838949/1
ttataacattatgcagttcattacctaagatatttgttatgatctccggc
+1838949/1
@@CFDFDDH?HHGGEGG9ECCAFFGIIGIIIIGHDCEGIDHAEABGHGGI
@5015270/1
gcagcattaagtcttctctgcactgtgacagtcttcaagcactgagttag
+5015270/1
C@CFFFFFGHHDCFHIIIGGJIGIGCEFGHIEHHIEICHGEDHGIJDFFH
@6020871/1
cgttgatctggtctggagctggatgagtgacatcagcgccaacaacaatg
+6020871/1
CCCFFFFFHHGHHJJJJJJJJJJJJJJHHIJJJJJJHIIJJJJJJJIIJJ
@2528486/1
ccgcaacaattgtacacaactccataggaagcgccaaaggcttctctcgt
+2528486/1
<@@DFDFFHHGDDGCHJJJJIGIJJJICHBG=@:FHIFFF?>38=BDHGF
@7545142/1
gtttgtggggaagttttatttacattttttgcctgaacacattgggtcgc
+7545142/1
CCCFFEFFHHFHHHIJJJJJJJJJJJJJJJJJJJJJJJJJJJJJJJIIJJ
@811006/1
tcttacaaacagaatccttaactgtccttctaacctgttcttcttgaagt
+811006/1
@CCFFFFFHDDHHIJ?EDAHHGGGFIGIJFGGEIIEI>F<FFHIB>GIJ@
@5016046/1
ccacacaatcagcaatacttttgtcaggaatggaatgctgagtaaca
+5016046/1
@@@FBFFFHHFHGJJJJJJJJIJFGFHGIJHGIBGHIJJJJI?DGDH
@5527606/1
ggcacattgcagttgctatcatacattcttaatatctgtgtattaagcct
+5527606/1
@<@DDFFFFFFFHIGIIGIDBIHIEHHDHGGIIGIIIIFHEGBHGGIIHD
@70369/1
ctagactgtggttgagacacttgctggggaggtggacctctttgtgccca
+70369/1
CC@FFFFFHDHHHIBFHIJJB>H@HGIIIJJJCG1:???DBFGG<DFHID
@8195068/1
ggctgctgtggtctctgctgttgctgaggctgttgtggtctctgctgttg
+8195068/1
@@@FFFFFHDFDBHEBEBEFHCFCHIIAG=FG?GGDHGIGIIIGH@ABBF
@818897/1
agtatgtttacaaatgttgcagcattaagtcttctctgcactg
+818897/1
<@?DDDBDHFF<F9AGFHIEGGGFHIGHGAFGIG@H4CCEHAF
@2537960/1
gcttctattagttcatctatattttttaaggaagtaagtgcaggggaacg
+2537960/1
CCCFFFFFHAHDBFH@FEHIJIDIIGIIGIGEBCCBHF?C9<?B?@FGHJ
@6022838/1
gcgttttggtgggcatggcctgcagctccctttttgcagcttcttca
+6022838/1
CCCDFFFFHHHHHJJJJJJJJJJJJJJJJJJJJJJJJJJJIJJJJJJ
@2538423/1
ggtttttgaaaaaattttggccaatagctgtgggt
+2538423/1
@@=BDFDDHHHGGGF@E@AGGICCBDGIHD9??D@
@8198903/1
gtggcgtgtaatcactgctgaggcttgaacaagcccttctgatagcctgc
+8198903/1
?=?DDAA@FDDD?CCH>GFDFD?FFD@F<>GIDFHDHICDFDHIBHHDCH
@2540882/1
tcggcatttctttcagaccaaaatttctttgtaaacaagttagtaaaata
+2540882/1
@@@FDDFDFHHFH<FHE@HIGGBGE9CDECHG@DEG@CDFGGCDAHCCGC
@1842268/1
ccagcctttgatagcaatcggtaaagttttgcctataagaacaat
+1842268/1
<@@DDDDDFFDHD@GHBGFB:<<ABH?BFF3EA9CFCDBDF@3;D
@7046561/1
cataattcataacgtcattagcagagctcgctactaaggccttcaagata
+7046561/1
CCCFFFFFHHHHHJFHJJJJJIJJJJJJJIJJJJJJJJJJJJJJIIJJJJ
@2541584/1
atcaactgcagcctcttttaccattgtacgagtttgagcat
+2541584/1
@@CFFFF<H:DFHIIIIIIIIIHGIIHBGIIIIIIIGGHGG
@2541754/1
catcatttacatcaccgtgatctaatatttgagcagaagg
+2541754/1
?@1ADDDABFFHAB<EEFHIGIGIIECD<FFCFGE93:FE
@2542322/1
gctcatacttaatccaatgacatgggga
+2542322/1
@C@DDFDFHFHDFGIGIGIIIBGGGIC=
@823818/1
cttccacagcttgtctgtaattgcgataaggtttttcaggattgata
+823818/1
?@@ADDDDFDBF>3A4@CC4A:<?CAH>FDC?EG;DGBAF9BFDG>B
@2965286/1
gaacaatgagtgagagcttgcaagaggtaacttctgtcttgaaatctgta
+2965286/1
@@@DFFFDHHDFBB4<C@GHGIIEFHFCBEHI>BFHIIHECDDBEGGIBF
@1266359/1
ggaagttttatttacattttttgcctgaaca
+1266359/1
?@?BDADDAD8FFCF4C<ED>FHCCCAACFB
@2543809/1
ctggatgaggaaatttttcataaagaagtcg
+2543809/1
@@<D?DDDHGBFFGII<BGHJIBHIGHHIIB
@4524304/1
gcttgtatttttttatttttctgcgactgtctgaatcagaatctgattta
+4524304/1
CCCFFEDDHHHHGIJJJJJIIGIJJIJJJHIJJJJJJJJJIJJJJGIIJI
@5534549/1
gttaaaacagtacatcgcacaacaaacacttggggagttaaatcaacatc
+5534549/1
C@@FFDFFHHFHHIIGHEDHEHIGIGGGHHIJJIJIGBDFIGIHGGIIJI
@826649/1
acacctcacatatgtatggcacaactgataagttaagcattgcagttcat
+826649/1
@@CFFFFFHFDBFIEF@FGICFEEHHIIGGIJFGH@BEDCBG@>F?FHEG
@1843323/1
gcttctattagttcatctatattttttaaggaagtaagtgcaggggaacg
+1843323/1
@@CFFFFDDHHHHGIJIJJJIIJIIJGCGHBFE9C>GGFGIIJJGHIJGG
@6025585/1
ctagtcatttgttcccctgagattggggaggactcaatgccaacattgac
+6025585/1
CCCFFFFDHHHFHGGGGIJGGBHHGIIIGGBIHEEEHJGGGIJJDGHFHI
@3481584/1
cctgatatcaactgacaattccagcaataattttaatgaaacaaaagtcc
+3481584/1
CCCFFFFFHHHHHJJJJJJJJJJJJJJJJJJJJJJJJJJJJJJJJJJFHI
@2967007/1
gtccttctgacacaccatctctgtaaaagaggatagcttgaggcttatac
+2967007/1
@B@DFFFFDDHHHIIJJIIJJIIIJFEIJIGIJJIIIG>GBGEGIIGGIJ
@8208960/1
tcattaaggaattccggtttctcaaaacatggtgctggatgaggaaattt
+8208960/1
CCCFFFFFFHHHHJJJJHIJJJJJJJJJIJJJCGEHIJHIJIIIJJJJIJ
@4525725/1
aacgtatcgaaccgcactgtttacaaacttctaattatcaatgacacttg
+4525725/1
@BCFDFFFHHHHHJJJJIJJJJJJJJJJJJJJJJJJIJJJJJJIJJJJJI
@7554314/1
ctccaattgcattccctttcacactagggacatgaggtgaaattattggt
+7554314/1
CCCFFFFFHHHHHJJJIJJJJJJJJJJJJIIJJJIIJCGHIJJJJJJJJF
@7050490/1
gtgcatggtttaagaaagaccaaaggtttctgttgagctagtcatttgtt
+7050490/1
@@@FFFFFHHHGHJJIIIIJJJGHGEHHIJIJIIJJIJJJIGGIJJJJJJ
@7050711/1
ccttgaatgaatttttcattcctccatactccttgtcttacaggtaccgg
+7050711/1
CCCFFFFFHHHHHJJJJJJJIJJJJJJJJJJJJJJJJJJJIJJJIJIJJJ
@5538108/1
cctgaacacattgggtcgccatacctaaaaccgtatctccaaccctcttc
+5538108/1
CC@FFFFFHHHDBBGEHGGIGIIIIIIIIGIIIGGFEGHIGGFG@EGEHI
@7555012/1
ctccactgaaccaaatcggctccttgaatgaatttttcattcctccatac
+7555012/1
CCCFFFFFHHHHHJJJJJJJJJJJJJJJJJIIJJJJJJJJJJJJJJJJJJ
@5538344/1
ttttgaactgaaatcacctgctccaggtaatggaaaatcctgaggagcat
+5538344/1
@C@FFFFFHHHHHGGJJGJGIGHHIGIAFEIIIEGHJGIGGGGIIHHHGE
@3482650/1
cattatcgtaaattgtcacggtctcaacaagttccgttttttggagaggc
+3482650/1
C@CFFFFFHHHHHJJIJJJJJGIJIJJJJIIIIJJIGHIIJGGE<F8CF7
@7051879/1
ataccttataccgctatcatcctggctgttgccatttgattcgtcctttg
+7051879/1
CCCFFFFFGHHHHJJJJJJJJJJIJJIJIJJIIHIJJJFHJJJJIIJJII
@5539892/1
cattacctaagatatttgttatgatctccggccaagatcagccgtgtttg
+5539892/1
<<@DDDDDFHBFH@FGGI:CHEDHFHHEGE@6EHIGIIBHC@GHDFDFGH
@2555357/1
cttacaggtaccggtctttctcgataatcaagtgttgg
+2555357/1
@CCDAEFF=DDFHJEGHIGHIIIJFCIEGGGGDG4D=F
@7556879/1
gttgtaacgattggaaaaataatcagaatatgaatggtattgctctgcag
+7556879/1
B@CFFFFFHHHHHJIIJJIJJJJJJJJJJJJJIJJJJGIIJJJJJJJJJH
@8215811/1
gtctaagattgctttcgctgcggcatgctttgcttctttcttagatctac
+8215811/1
CBCFFFFFHHHHHJIJJJJIJJJJJJJJJJJJJJJJJJJIJJIJJJJJJI
@2556816/1
ccttgccgatagcaataaggcctttggctttaacctcataactaaaacag
+2556816/1
CCCFFF>1CFH6C@<<EFHAGB<?CFH@3CHEEGFCEG<FGHGGAGHIGD
@2557663/1
gcattaatctatagaaaattttccagacagtatttagagactttccacta
+2557663/1
BCCFFFFFGHGHHIIJIIIJBHIIGHCHIJEHCGIIIIGEHIIJJIFBEG
@7053753/1
gtagtttcacttttgttattggtttccttatcagtaatctcgaatctatt
+7053753/1
@@@DDDDDB<DAFGHHGIHIGHC<CH@FAGHGI@C>CGGGAGGBDHHHEF
@2559842/1
ctcatcttctttactaaaaggctacacaaaca
+2559842/1
@@CFFFFFHHBH?E@AGGHG<;GGGEGHGIFI
@8220428/1
cctgtttcatccgcaattttctgacggagctcttcagcatttagcagcat
+8220428/1
CCCFFFFFHHHHHJJIJJJJJJJJJJJJJJJJJJJJJJJJJJJJJJJJJJ
@5023853/1
cactgaaccaaatcggctccttgaatgaatttttcattcctccatactcc
+5023853/1
CCCFFFFFHHHHHIJJJJJJJJIIIJJJJIJJJJJJJJIJIJJJJJJJJI
@2563171/1
gtcgtctttttttaccaaaccggtattt
+2563171/1
??@DADDDDHBDDF<CFHFGEHI8?;4<
@2563833/1
ctctatttcattgtgcattaatctatagaaaattttccaaacagtattta
+2563833/1
@@@FBFFFHDHHGFGIIJIIIJ4AEHGEBHEFHGGAEH4?D=CFBH4DA:
@5544345/1
ggaatgtcaggtgcgttaacttttggtggctttattatattactcctaat
+5544345/1
CCCFFFDFHHHCFHIHIJJJIJJJJJFHIJDHJIIJJJJJJIJJJJJJJI
@76324/1
ccgctgtagtacaaatttctatttccgattatttttcctttgatgctgct
+76324/1
?@@FBDFDFFFHFGEGFFHGGCGIIJD6=BCC?9<FGGICGG>F9DHDBA
@846991/1
tggggagttaaatcaacatcagctgagatatactcatattgaggata
+846991/1
CCCFFFFDFHHGFGEGHGHHGGHI@BGG@GAEEGGHBHJ<GGCGHIE
@1271584/1
cactttgatgttgtaaggtgctgaggcaagtgttgggattttgaccatct
+1271584/1
CCCFFFFAFHHHHBGEHI<FHCECEHIIBH4EF@E3CF<DHGGHIIJEII
@3486870/1
ctccaatagtacttcttttgtgtgagcattaaatcttaaaatagatacaa
+3486870/1
CCCFFFFFHHHHHJJJJJJJIJIIJJJJJJJIJJJJJJJIIJJJJJJJJJ
@2568442/1
agtggtatcaatttcttctttaggtaaaacttttatgccaagccaagaca
+2568442/1
@@@DDDEDHHHHHIHIGIIJJEIIAFH<CCGCDHHIEHCHGE?BGH;BDD
@1848051/1
cttctttaatgctctccaaaattgtaa
+1848051/1
@@CDDDDFHFDH?GADFEG@;BBDFE>
@6540422/1
gttgcggttaaaccaagaacatgtggcctatcctctggaggaattccttt
+6540422/1
BBCFFFFDHHHHHJIJJJJJJJJGIJJJJJJJJJJJJJHJJJJJJJJJJJ
@852043/1
ctctgctgttgttgttgttgctgaggctgctgtggtctctgctgttgctg
+852043/1
@@CDDFDDFHGFBH@FIAAHHHICHHIEIJBCG@DBCAF>GGGEHB@FAF
@6540715/1
atgattagtttccacaacaatttctcttcctttttttggatctgaagggc
+6540715/1
?BBFFFFFDHHHHJJJJJJFIJJIJJJJJJJJJJJJJJJJJIHIJJJJJI
@2571935/1
tagatggaacgttgatctggtctggagctggatgagtgacatcagcgcc
+2571935/1
CCCFFDD>FFHFHAGBBBHGD94?3AFCF@@?D9DHDD4:9?DHC><G>
@5548493/1
ggcacaactgataagttaagcattgcagttcatcagaatcaaaatggttg
+5548493/1
CCCFFFFFHHHHHJJJJJJJJJJJJJJJHJJJJJJJJJJJJJJJJJJHIJ
@7563336/1
tatagtttctcctacggagactgtatacctaaaagtgggttcatgaattg
+7563336/1
C@CFFDDDHHHHHJJJJJJJJJIJIJJJJIJJIIJDHHGFHGEHIJJIJH
@4016223/1
ctttgttgctgctgtggtggttcttgcctttgcagctgttgtggtggttg
+4016223/1
???DDDD>DDDDDE:CE2A?<C?BBEEEEBE<E?EDBD?DDBDD98??DD
@7563801/1
cactgaaccaaatcggctccttgaatgaatttttcattcctccatactcc
+7563801/1
CCCFFFFFHHHHHJJJJJJJIJJJGIJIJJJJJJJJJJIJJJJJJJJJJJ
@3488341/1
cgctcaaacatgcaaatgtgacattattgactaaggccgatctgaggtct
+3488341/1
CCCFFFFFHHHHHJJJJJHIJJJJJJJJJJJJJJJIJJJHJJJJJJJHHI
@2574598/1
gtctttttttaccaaaccggtattttccccttggcaacaaacagttgttt
+2574598/1
B@@FFFFFGHHDFGGIJ?HH?DHI@BGG>B>FFHIIEFHJGIIEFHHGIB
@2975193/1
gtgtgtaatcactgctgaggcttgaacaagcccttctgatagcctgcaat
+2975193/1
@@CFDDDDDHFHGBIEIIIBGIJ>>ECGGIEIHGGE>FBGIJIIIFEDGD
@4017222/1
tggagctcatcaagcttcggtccgactgatgatttgaggttcttgtggaa
+4017222/1
CCCFFFFFHHHHHJJJJJJIHJJJJJJJJJJJJJIJJJJFHIJJJDHIJJ
@4532655/1
tttcattgatagtatctgatttgttgtttattagggtagcatttggagga
+4532655/1
CCCFFFFFFHHHFGIIJJGJJJIJJJJIIIJJIIIGCEGHGIJJGHICE?
@2578430/1
gcagcttcttcaagagggatgggctctgaaggttgtattgttct
+2578430/1
@@CFDFDF>?HDDBEBG1CGGEGDCIIHCEFHFDHABFGI94BD
@81430/1
tgctagctttcttaaatctggttctctaatcatctgattag
+81430/1
CCCFFFADHHHBHBGHJGHGGCGGHC9HECG>EGF9EB<<?
@3490020/1
gtagaagcaggatgacacttaggtcgtgcatggtttaagaaagaccaaag
+3490020/1
CCCFFFFFHHHHHJJJJJJJJJJHHJHIJJJJJIJJJJJJJJJJJJJJJJ
@4534145/1
cttcaaatatgaattcatggtgatcatattcaatcacagtcggtgtttta
+4534145/1
@@<ADDDDHFH<A@FHIIIICFBHB?FHGBHEHIB>BDFCDGEHG@BFFC
@2581061/1
atcacaagttttacttcttctttaagacactgactaaaatattgttcaag
+2581061/1
CCCFFFFFFFHHHJGC><FCGHIGIG<@F>EBF>G@<<G>FGIGDDGBCG
@862304/1
gcatcatcttccattgagaaggcctgacggactgatggaatccaaaccat
+862304/1
?@@DFFFFGBDBFGFGEIGHDBGGGGIJBBGG<FGGGIDCHECEDBGEGG
@3490557/1
gctacaaagatagaagtcgaattcagttggatgggtaattcccacatcta
+3490557/1
@@@FFFFFGHFHHDGGCEFHIIIAFEHIIICHIFIHCDCFIIIIIIIIGI
@1275792/1
gtaccagccggcacattcatatttctcccatccgcatccttcttttccgg
+1275792/1
@@@DBD?DHFHFAH@BGHHIIGFECAFHAFC@F<FAFFHG<F>GIEI@CE
@4535756/1
gctgttgttgccactgctgctgctgcggctgttgttgcctctgctgctgc
+4535756/1
@@CFDDFEHGHHHJJIIGJJJJJIIJIJGHIII@GGIAHHJJIGBFEGIF
@4536205/1
ttttatttttacaaataatccgtgcagtatgttttccaacagtcataata
+4536205/1
CCCFFFFFHHHFFIIJJJJJJJEGHIIHIIHFIIJJIJJIJJJJIJJJII
@4537086/1
tatgaagcatgactcatagcttggaggagatatgatttgtctctaaatga
+4537086/1
CCCFFFFFDHHHHJJJJJJJJJJJJJJHIHIJJIJJJJJIIJJJJIJJIG
@2588131/1
agttagaataccaacctgaatttcagcaattttcttaatggatgcataag
+2588131/1
C@@FFDFAHDHFF@GHHHIJGIJGIIJJIFIJIJGIJEHGE@GHCHCGJH
@6035410/1
atgactcccaagctgctatgagtactatcatcagctggtgtagaattaca
+6035410/1
CCCFFFFFHHHHHJJJJJJJIJHJJJJJJJIJJJJJJJDGFIJIJJJJJI
@2589611/1
tttttcttgatctctttcattatcgtaaattgtcacggtctcaacaagtt
+2589611/1
@@@FFBEFHFDHAHJGGGIJGBBCFE>F=H>CE4?GHID;DEHHH<BGBD
@870748/1
gctgcagctcaaccattttatcggccaacatattactgacctcaaccg
+870748/1
@@@FFFFFFFDBHBFHEGGJIJGIGIICCEGIGIGBG<BG>@FGIGGF
@7062545/1
gaaatttataaagcaacggtccacaaaaaataaaataagctcaactatag
+7062545/1
CCCFFFFFHHHHFIEHHGGHIIIEHGIDIGIGHJJIIJJJJJJJGIEGGI
@5029515/1
ccccatggttgtcgaggaggtccctgttgttccattgcttgaggtctggt
+5029515/1
CCCFFFFFHHHHHJJJJIIJFGIIJJIJJIJJJJJJJJJJJJJJFGIJJ=
@6036927/1
ggaaagcagcgagatgagcataataggtaggtgcagggtatgaaactgaa
+6036927/1
@@@DFDDDFDHHGJGIIHGHGIJIJJJEHAGCCFHIDHHCFIGG@D@BDB
@5556855/1
cttggctttgccgcttgttgctgtacttgaggctgagatgaaggtggtct
+5556855/1
CCCFFFFFHHHHHJJJJJJIJIJIJJJJJJJJJJJJJJJJJJJJBFHHHH
@7063315/1
gctcatacttaatccaatgacatggggaagtcaattgctaatattg
+7063315/1
CCCFFFFFHHHHHIJJJJJJJJJJJJJIJJIIIJJJJJJJJJJJJJ
@7063674/1
gtggaggtgaaaagaatgatcttccaactgtcacaaacctgttagcagct
+7063674/1
CCCFFFFBFHHHHGIIJJGIJJJIJIJJJ>GIGIJJJJIGIIJJIEIGJJ
@874316/1
gtcggtgttttaattaaaaaattggtgggaggagaaatag
+874316/1
@@@DD6D:ADH4CFGIII@A18AF>1??:;DB?6BDFGH<
@2593394/1
gatctagataataatgcctcagagctaccttg
+2593394/1
@@@DDFDBFDHFFGIIGIEIGIEAF>FIJEHG
@86574/1
tagatgaggatactttaatctaatattatattgactaacaaaatatctt
+86574/1
?@<D1:A?C<F??B4AAFHID4CFFH9AE:C?<9CHH3CGE@F9FBFD<
@4538318/1
taacacaattaaaaagtaatctgaaaacatttgataaaaaatatatcgta
+4538318/1
CCCFFFFFHHHHHJJJIJJJJJJJJJJJJJJJJJJJJJJJJJJJJJJJIJ
@4538397/1
ctgggtttaaaatcttcaataacattactcatttctgataggttctgcaa
+4538397/1
CCCFFDFFHHHHHJJJJJJJJJJJJJJJJJJJJJJJJJJJJIGIJJJJJJ
@6038239/1
cggtctcaacaagttccgttttttggagaggcaactcaggataactatag
+6038239/1
BCCFFFFFGHHFHEGIJJHJJJJIJFJJIJJIJJJJJJJIIGJJIJJJJI
@2595437/1
ctttcattatcgtaaattgtcacggtctcaacaagttccgttttttggag
+2595437/1
C<@FFAFDDHDBDGHGGHIDHCHBFGIIC4CC:FH99:C??DGIIGIFBF
@5557325/1
ggaaggggcttatagctactgcataagacagatgaaattctggattgttc
+5557325/1
@CCFFFFFHGHHHIIJJJJJJJJJJIIIJJJIIHJIJIJJJJIJJJJGIJ
@878862/1
ctctatttcattgtgcattaatctatagaaaattttccaaacagtattta
+878862/1
@@CFFFDFHFHGGCHG@HII<EHEHHIJJFJGGCGHGIJIDIIH<GIJGF
@87721/1
gggcatggcctgcagctccctttttgcagcttct
+87721/1
@@<DDDDDDFA7FCEEFH?FF@FGCEGEGBFE9C
@2599869/1
ggggaacgagaaccaatttcttttttaaaataatca
+2599869/1
C@@FFFDAFF:CFE?3EBGBDHGHCGH@CGIEEG<9
@87900/1
gtatatataagattacaattcttaacattttttc
+87900/1
?:?DDDDDDBFD:<4CEHG9C?CHD<C<<<CEF;
@1281875/1
ccctttcagtggacaatttacatgcagttgaagataacatacaatttta
+1281875/1
@@@DDADFDDFHDHHE@FEECH@HEDH39444CCEGGB>CBEE@@@D>D
@8259310/1
cattcacttactttttaccagtcccttcagttaatatgctttaactgaca
+8259310/1
@CCFFFFFHHHHGJJJJIJJJHIIIIJIIIHIIJJJJJJJIJJGJJJGIJ
@884172/1
gttgccttaaaacaatgtcaagagcttggattgcctcct
+884172/1
@;@DFD?ADF>?A?GGGCCEE<DEHGI<@C?CGB:?F@D
@6549169/1
attcgctcctcgactgccccgatgttggagcctatgctatccgtagtcga
+6549169/1
@C@FDFFFHHHHHJJIJJJGJIIJHHHIJJJIJJJJJJJJJJIGIJIGIH
@5559661/1
cttcaagcactgagttagaataccaacctgaatttcagcaattttcttaa
+5559661/1
CCCFFFFFHHHHHJJJJJJJJJJIJJJJJJJJJJJJJJJJIJJJJJJJJJ
@8260713/1
gctttattatattactcctaattgaagagccttttcccaaaatcatacca
+8260713/1
??@FFFFFHFFHGIIJJJJIJJIGJJJIIJJJJJJJIGIJGEIJJFIIGF
@886342/1
taacattttttctttaaacaaagaaaattggattattcttacaaacagaa
+886342/1
@@@FFFF8?BHHHEGEEEH9GFH9G9??FGGGG9?<D:BG?DECB;B?9B
@7066504/1
ctgttgttgaggctgctgtggtctctgctgttgctgttgttgctgaggct
+7066504/1
@?@DFFFFFHHDHIIIGIEGEHGGIGIIGIFGEIIGFHJIJJIJIGHHIJ
@886659/1
gacaacaatcacaagttttacttcttctttaagacactgactaaaatatt
+886659/1
@@@DDDD:B3ADBGI><ED?<F:CFFHIIF@4ACCFCCBBDFG9DFBBAG
@8263225/1
cttctttcttagatctaccagtgcccatggcagcaaatctacttgatcct
+8263225/1
CCCFFFFFGHHHHJIJJJJJJIJJJJIIIJJJJJJJJJJJJJJJIJIJJJ
@889128/1
gtcacaactaacaatgggccacaactcatattgatcgtcaaatgaaacat
+889128/1
@@@DFFFDHBHHHIFGBFG3CEFHFDFGFBGC>>FC1:D3DHGG@H<9DH
@6045115/1
cactgaaccaaatcggctccttgaatgaatttttcattcctccatactcc
+6045115/1
CCCFFFFFHHHHHJJJJJJJIJJIGIJJJJJJJJJJJJJJJJJJJIJJJJ
@6045358/1
gttgctgttgttgctgaggctgctgtggtctctgctgttgttgttgttgc
+6045358/1
B@BFFDFDHHFHHHHIJJJJHIIFHFGIEFFGFHHEIDHIFHIHIIHIII
@890168/1
ctaggaccagtttgcaaagggaagcgagcttgctgttgttgctgctgctg
+890168/1
@@CFFDFD<FF<FFHGGGGHH<B@FGIIFGCDF9?:?BDDHHEGG@BBF>
@6045819/1
aagttgacattctatccaaagaattttcattacattttttatgcttgtat
+6045819/1
CCCFFFFFHHHHHJJJJJJJIIJJJIJJJJJJJHJJJJJJHIJJJJJIJJ
@90610/1
ctgacacaccatctctgtaaaagagg
+90610/1
@@=DDA;:C::::?EE<<<?<B4CCD
@7068752/1
gtgaaaagaatgatcttccaactgtcacaaacctgttagcagctggttgc
+7068752/1
CCCFFFFFHHHHHJJJJJJJJJJJJJJJJJJJJJJJJJJJJJJJJJIJJJ
@2611680/1
taaatgtaatcggtggtgtgtaatcactgctgaggcttga
+2611680/1
@@@DFFDF<FHH@AGIIHGHHFBD4FCHIGGG<GGGIGG9
@7069675/1
ctacacaaccatttggtatattcatcctctcaaaataaaagaataatagc
+7069675/1
CC@FFFFFHHFHFIJJIIJJIJIIJJJJJJJIJJJJJJJJIJIIJJJJJJ
@1287070/1
cttgcctttgttgctgctgtggtggttcttgcctttgcagctgttgtggt
+1287070/1
@@CFDDDDFH?DFHGGGJFGGGFGGGGHIGGEHEGGE9BDBDEIIJIGC9
@4027996/1
cctgattacttcttctcgaggtggctgcagtttccatatcatattatacc
+4027996/1
CCCFFFFFHHHHHJJJJJJJJGHJJJJJJJIJJJJJJJJJJJJJJIJJJJ
@894119/1
ctgtagtacaaatttctatttccgattatttttcctttgatgctgctcaa
+894119/1
??@?BDDAHF?DDHEHGGGIFHGFGGH=HIGHIGIIIJJ<HBAE@GIIIC
@4544185/1
cgtaaattgtcacggtctcaacaagttccgttttttggagaggcaactca
+4544185/1
@@@FFFFFHHHHHIJJJJIJJJJJJHIIJIFHGIJIJJIJIIIIJJJIIJ
@1860499/1
attttgttgccttaatctagccacttcagccttatgcctctcaaactcaa
+1860499/1
@B@FFDABFDFDHGGGEDHEHGIGJG>EHIHIJGGIIGCGGI>GAFCEHC
@3498506/1
gagtgttagttggacccatgcactgaatgactttatacactggtatttct
+3498506/1
BBCDDFFFHHHHHJJJJJJJJJJJJJJJJJJJJJJJJJJJJJJHHIJJJJ
@1288658/1
gttcctttttgaattgaaatcacctgctc
+1288658/1
@@<DDDFDHHF=FEBAFGHGIIJG<EH@H
@8271514/1
ttcattatcgtaaattgtcacggtctcaacaagttccgttttttggagag
+8271514/1
CCCFFFFFHHFHHJJJJIJJJJJHHIJJJJJJJIJJJJHIJJJJIJJJJJ
@4029360/1
cccgatgctagctttcttaaatctggttctctaatcatctgattagtagt
+4029360/1
BCCFDFFFHHFHGIJJJJJIJJJJJJHHGIGGJJJJJJIJJFGIJJFFI9
@5035378/1
cctcaaccttttgtaacatcgacaacaccgcttgtgcggcaatatgtttg
+5035378/1
@@@FFFDEFFHHGJIJFGIEGIGGIIJJ@GHGDHIJIIIFFHGEIIIGGG
@1288859/1
gtatgtttacaaatgttgcagcgttaagtcttctctgcactgt
+1288859/1
<=@DD>;DH?FHHIJGEGEEHGEHGII9AC49:EGEGDHHI9B
@2615924/1
tgtacacctggtaaagaggtgacaaagatagtaagttatttcttctaaat
+2615924/1
@<@FDDDDHHGFDFHHBBHAEHHEIEIGGGEBEG>CGHEH<DGGIIAG>G
@7582029/1
ggtaggacgtgctgtaccttgtatactagcatgactgactagatagaagt
+7582029/1
CCCFFFFFHDHHDIFHIJJJDIGGJJIIJJJJJJJJIIJJJJJJIJIIJF
@7073841/1
agacatttcttcggggagaatttttaaccatttacacaatataaatgcac
+7073841/1
@@@DFFFFDHHGFGHBHH<FHIIGIIIEGGHIIIIIDDHGHGDCHIIFID
@1289143/1
tccatatcatattatacctgaaggcttttgggtcgt
+1289143/1
?@@DFFDDAFDHBHGEBHG@:A?:A3AFHGB:19??
@2988876/1
gttgagtttggtgggtaggggttgt
+2988876/1
@??BA;=BDBF<C@EEHDCF1@:?F
@898129/1
gtgaaaatcgtgtacataataataaataatcaagtaaaaagaaaagaaaa
+898129/1
C@@FFFDFHHHHHGIIJJEHDIGIIJGEHIIGGICGH@?<G=DGEH?FGD
@2989113/1
gcacatccacgatttcggcagcttttacctcattttcactcag
+2989113/1
@@@DDDDDBFFF;DF<AC1CGF93CGFCFGIA>GFID>DBA3<
@4030450/1
tggcatattagctagaagatgacgaaatttcacatattctctccacgctt
+4030450/1
@@@?DDDDHF??DFHIBGEIA<CE:CCGII@GBHBCDH@FCF<DGHGIBH
@2989254/1
ggcaagtaagtaccatatctatgttgtacaaataacaatctactcctgca
+2989254/1
?@@DDA4BFDHFDIEGBGAIGGIJIIHJCFF??FHIIG<GHGJJIDGA9B
@1290033/1
cggtttcgtaggcaggtggaggccatcgcctggtca
+1290033/1
?@@BBDDDHFHGHGHHFH<BGH1CGAFGCF<@G?F@
@898907/1
gaagttatcaagaaatctaagattgcatcaccgaggaattccagccttt
+898907/1
@@@FDDFD>FFHF@AGIIGEDA<C:C@HCFG@G:?C?DEGIDBAG=CF9
@899012/1
gtaccatggtataactatcttattgagataattatcttttgaaacaacta
+899012/1
@@@FF?EFFCFF?GHIGIEII<BEFCEGHEHIIGHIII9BFHI@FGGCCC
@4031230/1
ctccttgaatgaatttttcattcctccatactccttgtcttacaggtacc
+4031230/1
CCCFFFFFHHHHGJJJJJJJJJJJJJJJJJJJJJJJJJJIJIJJJJGHIJ
@93291/1
cccaatatagattccagaacttccggcataatgagtacatcatttacatc
+93291/1
@?@BDFDDFHHDFCG>FFFFII@DEBEFGFEEHHEC4<GHHGGGI>FF><
@8275947/1
attacttcttctcgaggtggctgcagtttccatatcatattatacctgaa
+8275947/1
CCCFFFFFHHGHGHJJIIJIIJIIJIJJJIIJJJJJJJJIIJJGGIJJJJ
@1291838/1
tcgcattccctttcacactagggacatgaggtgaaattattggtatttct
+1291838/1
@@@FDDAEHDADAFHGGGCHDCG9CGIIEIJEGHADCEH@DFHB9DGIEG
@4548679/1
ctctgcagggaacggcgacataggtgtctgctcttcacatactcttgtta
+4548679/1
CCCFFFFFHHGHHJJIJHIIGIIGHIJJJJJJJJJIJJJJIJIGIIIHHG
@902022/1
ccgctgtgtctctttctttttttgttagactgatttgatagagcacggaa
+902022/1
CCCFFFADCDFHHJJJIJJIIFEHGIIBHCHIGJJIGIJI>GFGDFGGB=
@5038457/1
gctagattatcccttctgaagacaggactaggtgctgcaatgaccatcaa
+5038457/1
CCCFFFFFHHHHHJJJGIJJJJJJJIIJIJJJHIIJIJJGIIGGGHHI@H
@4549998/1
gtttgttttctccaactccgacaaacgccatcctctcattcttagttgta
+4549998/1
C@CFFFFFGHHHHJJJIJJJIIIJJJIIJJJIJJJJJJJJJJJIIHIJJJ
@7586276/1
cttaactttagtgaactggtcatcaactgagaggccaaactccttcaggc
+7586276/1
CCCFFFFFHHHHHIJJJJJHIJJJJJJJJJJJJJJJJJJIJJJJIJJJJJ
@5566611/1
ctggctggttcctagaatcccacatggcaggaagttttctcgcaacttag
+5566611/1
CCCFFFFFHHHHHJJJJJJJJIJJJJJJJJJGIJCGIIIJJJJJJJJJIH
@1863646/1
ctcagaagaaataatatctcagcaccaattttatgatttctcttctctt
+1863646/1
@@@D?;DDHADHDEG@FE>E<?BDAHGB3A<<<14?CDEEH@@GDHB>4
@1293487/1
gtcttccacccttttttttgttcctttttgaattgaaatcacctgctcca
+1293487/1
@@CFFFFFHFHDHIJIJJJIDAHICHJGGIEF>GECFHEIJJ>DHFGGH>
@1293803/1
ctgcaccgatgcaattaatactcatcttctttactaaaaggctacacaaa
+1293803/1
@@@FDBDAFF<AFGGGIIEHIIIA9FC>FDGHGHGIGIIEIIGICHGIBE
@1864110/1
ctggtatccaaaggcactgttttcaccggaggaatttgtttgtgattttt
+1864110/1
@@@FBDDFFDHHGHGGFIHGH<ADHHCGGEEH?EAGH9BFIG;F<@DGHI
@904871/1
taataatttacaaatatcactaatcttcaatacattggttttgaataaaa
+904871/1
@@@DDD>?8DBHHEIIEC@FI@BEFCGGI?F<F<<A4ECEGGGHJ9BC<D
@7080299/1
gccaataattgttctttcatgatactctcaaggtccctgattacttcttc
+7080299/1
CCCFFFFFHHHHHJJJJJJJJJJJJJJJJJJJJHHIJJJJJJJJJJJJJJ
@6054999/1
gtacaatgtaatatgagttttctttgttttcaaaggctctaactaaaaat
+6054999/1
CCCFFFFFHFHFHJJIJJJJJIJJJJFFHJJJJJJEHJJJJIJJIJIJJI
@3504463/1
ctcttggacaagttgttatattagtcactttatatgttcttttaacactc
+3504463/1
CCCFFFFFHHHHHJJJJJJJJJJJHJJJJJJJJJJJIJJJJJJIIJIJJJ
@2624175/1
gtttggtagaagcaggatgacacttaggtcgtgcatggtttaagaaag
+2624175/1
@B@FFFDDHFHHGJIJJJGDGIIJIJEHIIG?DHIICGHHGGEGHGGF
@7587823/1
gcatggtttaagaaagaccaaaggtttctgttgagctagtcatttgttcc
+7587823/1
CCCFFFDDHHHHHJJJJJJJJJIJHHIJJJIIJJJJJJJJJJJJJJJJJJ
@2624586/1
gcaccttcaacaccacactcctcaaggtacacccctataagggcttcgat
+2624586/1
@@@?ADDBF>FDHGGE=B3CFHCHIGGGFCEFE8CDDGI9DBBB;2?@2B
@2993870/1
acacaattcaggcactaatgtctcttcaaaatcttcttcatcacgtcgtc
+2993870/1
@@@FAAD?FAFHHE9FGGGA?4CHICEEFEBE3EFGBEEHFHGHIAB@FA
@98549/1
gctgtattataacatgacctaagagttttattaaagtt
+98549/1
@7?BD?DDDB?F>G4<CAABAE?AC<A<?<FH@A?B9?
@4553021/1
ctcttctcttggtgttcaacaaatctcttaatgatatcagtcagcttaca
+4553021/1
@CCFFFFFHHGGCEGBGEHIGIJJJJIJIJIJIJJGEGIIBHIHIEIIII
@2994077/1
ctcttgaggaagttggtgtagaggtgcaggctggccatg
+2994077/1
@@@<DDD33<3DC@<?EB:CE:<;22AC@AA9?FA>;F3
@98802/1
gtcaagaccataaccaagatcaattactctaccaggtggagg
+98802/1
;:?BDDDFHDHFHBFCEGCGGHEGIJJIG9?9CEEGFHG9DE
@1296246/1
aggacgtgctgtaccttgtatactagcatgactgactagatagaagtcta
+1296246/1
@@CFFADFHD>FBECBF<:FEHC9FHG@F><F<EF@EGEF>B<?BF<?DD
@6056539/1
tggtcatcaactgagaggccaaactccttcaggcatgggtcactattaaa
+6056539/1
CCCFFFFFHHHHHJJJJJJJJJJ<CHHJJJIJJJIJJJJGIIJJJJJJII
@4034348/1
gtcacaaacctgttagcagctggttgccttaaaacaatgtcaagagcttg
+4034348/1
CCBFFFFFHHHHHJJJJIJJJIJHIJJIJJJJJJJJJJJIIIJJJIIIJJ
@7590371/1
tggtgtttgttttctccaactccgacaaacgccatcctctcattcttagt
+7590371/1
BBCDDDFFHHHHHJJJJJJJJJJJJJJJJJJJJJJJJJJJJJJJJJJIJI
@908108/1
ctggcattttcctgtgactgatttttcttcaa
+908108/1
@@CFDFFFGHFHDHFGGBH<3:?HHEHGEHGG
@2626701/1
gtagcattgtaatttcttgttcttcttgtttcttttctttaacatttctc
+2626701/1
@?@FFFDDDFDDF@GHCDAEEEGIFH<FHI>HIJEIGJGGF9FCD4?GG9
@6058432/1
ctttctaatgtttcttcatttaaaaccgctgtgtctctttctttttttgt
+6058432/1
CCCFFFFFHHHHHJJJJJJJJIJHJIJJJJJIJIJJHIJJIJJJJJJJJJ
@4555677/1
ctcaaggtacacccctataagggcttcgatagaatctgcaacaactttgt
+4555677/1
CCCFFFFDCDHHHJJJJJJJJJIJJJJJJJJJJJJJJJJJJJIJJJJJJH
@5042550/1
gccggctggtgccctgaataccttgatggctacaaagatagaagtcgaat
+5042550/1
CCCFFFFDHHFHHJGGIJIJIJIJEIIGHHGGGGIJIJIJCGG<?DGIJC
@2997462/1
ctgcatttgggcaggtcttcttgtaacattgcagactctgtacttcctc
+2997462/1
@@@FFFFDHBHDH>FFH<FCEHG<FGEFGIEIEIFGHH>GG<BBD9BDF
@5043962/1
gttgttccattgcttgaggtctggtaattggagcggcttgt
+5043962/1
@@BFFFFFHHHHHJJJIIJHIJJJFHJJJJJJJIJIJJJ<?
@6060866/1
gtccttctaacctgttcttcttgaagttggttcagctgtagtctgtctgc
+6060866/1
CCCFFFFFHHHHHJIJJJJJJJJ3AFFHIJHGJJJJJJIJJJIJJIJJJJ
@7086264/1
ggatttcattgatagtatctgatttgttgtttattagggtagcatttgga
+7086264/1
CCCFFFFFGGHHHJJHJJJJIJJJIJIEJGJJJJJJJJJHIIJJIJJJJJ
@5045020/1
aagattacaattcttaacattttttctttaaacaaagaacattggattat
+5045020/1
CCCFFFFFHHGHHJJJJJJJJJJJJJJJJJJJJIJJJIJJJJJJJJJJJJ
@8288664/1
ggtaagtctttcagtctcatccacattttatgtgctgctaacctcttggc
+8288664/1
?@=DDFFDHHGHFGFHIIEIIJIGIJJIJGHJIGCHGHIGEGIIIJIGIG
@8288814/1
gctcatcaagcttcggtccgactgatgatttgaggttcttgtggaattgt
+8288814/1
CCCFFFFFHHHHHJJJIJJJJJJJGIJIJJJJIIIHIIJJJJJJGJJJJG
@7088157/1
aggtgaaattattggtatttcttttttccaaattgcctctccattcaatt
+7088157/1
@@@BAADDFFHFHIIHGIEBDHHIIIIIGIGGHIIIIIGHGIEGCGIGII
@1874041/1
gtggaagtaagtggtctttcatttaatgttttttgaaaagcctcactt
+1874041/1
@@@D;:AABF4ADEBDGGGI4CBG@CBHHIIGIIE7D@4?BDEGCFG>
@2634867/1
gcaacagtatataaacgagtgttagttggacccatgcactgaatgacttt
+2634867/1
B@@FFFFDHFHHFIJIIGH:EHCEEAFGH>F@FA9DG?DC@F9DHEI9D>
@8291043/1
acaaccttaacttgcattaaatcacatcacattaccacatttctcaaatt
+8291043/1
CCCFFFFFHHHHHJJJJJJJJJJJJJJJJJJJJIJJJJJJJJJJJJJJJJ
@2636553/1
ctgtacttgaggctgagatgaaggtggtcagctgggttgctggtcaccgg
+2636553/1
@@CDDFFF?AFFFGIB=GHGGCHD3FFF@CGFGHCI@F>G@DFHGGCHHG
@7089434/1
ataccgtacgctcaaacatgcaaatgtgacattattgactaaggccgatc
+7089434/1
@@@FFDDFGDFHFIJBEFFHHIGGIJHGGIJGGIIGGGGBHGFDA@F?AA
@914634/1
ctccggggctatgtgcacgcttatcctcaaaa
+914634/1
C@BFFFDDFADDFDBAHGJIBGBGIGAH4B<F
@4038333/1
gtatatataagattacaattcttaacattttttctttaaacaaagaacat
+4038333/1
CBBFFFFFHHHFGGJJJJJJJJJJJJJJJJJJJJJJJJJJJJJJJHIJJJ
@7594981/1
agatagtaagttatttcttctaaattctgctctgataaattagaatcatc
+7594981/1
CCCFFFFFGHHHHJJJJJJJJJJJJJJJJJJJJJJJJJJJJIJIIJJJJI
@1304855/1
gttgttgctgctgctgctgttgttgttgttgaccccatggttgtcgagga
+1304855/1
@@@FDDDFHGHFAHGIIIFGGCBFE@EF;@FE9CGEECGB@FB?FGC@6;
@106641/1
aaatagcttgagaagccctttgttttcctt
+106641/1
@?@FFFDFFGHDCGGIGHEDBHA9;FHCD@
@3004343/1
cagcatttagcagcatcgtgatacgatgtaatattg
+3004343/1
?@@DD4BDBFDAF;@G<C<:CAHHII3CCECD4<?E
@1875845/1
cacagacctgttctaacttaaagctgactttagtacatcgcctggagaca
+1875845/1
CCCFFDFFGGDFFGI@CGH@FHGECFHIJJBHH?FCHGHGGGBAEGGGHB
@4039961/1
ctttgatggaatttcataaacaactttcaaatccttaatatacgcaacaa
+4039961/1
@C@FDFFFGBFDFGGEGHIGEHGFIIIIJIIIJJIIIGEIIIIHIIJJCG
@4559678/1
gccctagcacggaaagcagcgagatgagcataataggtaggtgcagggta
+4559678/1
CCCDFFFFHHHHHJJJJJJJJJJJIJIJJIJIJIIIJFHHJGHHJJJI=C
@6563911/1
gtaaatttatcgcaaggtaatgtaaaacaatatctattcaacaaaggaat
+6563911/1
@@@DDDBBDHHD?C:CHGFEFHDHHEHACCCG@?GD?FD?CD@8DH>GG>
@8296484/1
gttgttccattgcttgaggtctggtaattggagcggcttgtctaacttga
+8296484/1
CCCFFFFFGHHHHJJJJIIGHIJJFHJJJJIJGGIJJJJ:?8?8<?<C</
@2641949/1
atgcataagtcattcctctatcaggtaagacaacaatcacaagttttact
+2641949/1
@@<DBFDDH<<FFHGI9AAFIIDHBA4FFFCAE;EFDBFHG>?CFBFBDG
@2642231/1
gtacaaagatctttttccgccacatttccaaggcctcctgatatc
+2642231/1
@@@ADFFFHHDFHJEHGIJBHA:GHHGGICHII??F@HCBBGAG@
@2642272/1
ccagagactcgtccaatcagattgaaaaaaacaagttgtataacacaa
+2642272/1
=@@?1ADDCFFBFBHB<<A3CEH>HHEHC:@?DGI<BF@CH4/8=B=B
@7597029/1
gtcgggacttgaaaagaaagaccttcccactggggtgtatgtcattgagg
+7597029/1
?@<DFFDDHHFHFGIIEIGIBEHIIEGGHHGIIII@FDEHIBCDHCDHGI
@7597855/1
gctgggaatcctttgtgagccacatcaatgttaaggaatggtttccaacc
+7597855/1
@@CFFFFEFFHFFIJFHGIIJJJIIIJJIGHGGIHJJIGIJFDGHIIIJJ
@7598196/1
caggaataaagtcattaaccttcaaaatttttccgaggtttaaatttttt
+7598196/1
CCCFFFFFHHGFHIJJJJJJJJJIJJIGIJJJJJJHIJGHIJJJJJJJJJ
@4041886/1
ctattagttcatctatattttttaaggaagtaagtgcaggggaacgagaa
+4041886/1
;@@FFFFFHFDHHIIJHJGJIIJGJJFIIIEFHGCFHIHGGGIGIJIGGH
@7598616/1
ggctgttgttgccactgctgctgctgcggctgttgttgcctctgctgctg
+7598616/1
CCCFFFFFHHHHHJJJJJJJJJJJJJJJJJIJIJJIJJJJJJJJJIJIGI
@8300507/1
cgatggaatcttaaatgcgatactaaaacaggcagaagcatagcatgctg
+8300507/1
CCCFFFFFHHHHHJJJJJJJJJJJJJJJJJIJJJJJIIJJJJJJJJJJJJ
@3007606/1
tgttgctgtacttgaggctgagatgaaggtggtctgctgggttgctggtc
+3007606/1
@C@FFFFFDHFHHEGHEIIIBHGGGGIEHFGD??F;GGIIDGEHIFDEFG
@1309088/1
cctatttcctcagcgacttttgtccgaatctcatcagcaagaagaagtgc
+1309088/1
@@@?DDDFGAD>BHEGGGC<EHGIJBHGG;@FHIJIFECAGE>@;BF<B>
@1309152/1
gccgcttgttgctgtacttgaggctgagatgaaggtggtctgctg
+1309152/1
@@@DD>DDHHD?DB@4CFFHGI?AF>8C49CDDGE9CAFGBHGC9
@6070645/1
ggaagtaagtggtctttcatttaatgttttttgaaaagcctcacttgttt
+6070645/1
CCCFFFFFHFHHHIJJJJJJJJJJJJIJJJJJJJJJJJJJJJJJJJJIJJ
@3515023/1
ggtaggtgcagggtatgaaactgaacgtgtacacctggtaaagaggtgac
+3515023/1
BC@DFFDDHHHHHEGIJJJJJJJJJJJHHGIIJJJJJJFHIJJJJJ?FHI
@3008222/1
ctgcagggaattctaagagggtacacaattcag
+3008222/1
@@CFFADD1ADFAF@9F9<FGA?F>HG7DG<EH
@109523/1
ccatcattcgctcctcgactgccccgatgt
+109523/1
@7@BDDDDHHFAAHGIDEGBAB3;EEDG:?
@7599737/1
ggcacattcatatttctcccatctgcatccttcttttccggaaagaacct
+7599737/1
CCCFFFFFHHHHHJJJJJJJJJJJJJJJJJJJJJJJJJJJJHIJIGJIJJ
@7599804/1
gggaacgagaaccaatttcttttttaaaataatcagcaaaatccaaa
+7599804/1
CCCFFFFFHHHHHJJJJIJJJJJJJIJJJGIJJJJIJJJJJJJJIJJ
@5052134/1
atgcataagtcattcctctatcaggtaagacaacaatcacaagttttact
+5052134/1
CCCFFFFFHHHHHJJJJJJJJJJJJHJJIJJJJJJJJJJJJIJHIJJJJJ
@2648842/1
tggtaaaataccttctttgactaaatactcctgaaggagtgatatcgg
+2648842/1
@?@ADDBDBHDA4AFHIID9DHHEH4FEHIICHGEI>;8:?DCF<41?
@6567217/1
tgcagggaattctaagagggtacaca
+6567217/1
CCCFFFFFHHHHHJJJIJJJAFHIIJ
@8305564/1
attaaggtattccggtttctcaaaacatggagctggatgaggaaattttt
+8305564/1
CCCFFFF2AFHHHJJHJJJJJJJJJJJJJJIJJJJJIJJJJJJIJJJJJJ
@3010378/1
ctgtggtctctgctgttgttgttgttgctgaggctgctgtggtctctgct
+3010378/1
@@CDF?BDHHHFFIDFDHCFB;EHCHIJBGC=FHHGIIJIE99?0?GCG9
@5584229/1
gggaggtggacctctttgtgcccatggagtttgacctctaggaccagttt
+5584229/1
CCCFFFDDHHHHHJJJJJJJJJJJJJJJJIIIJJJJJJJJIJJJJJJHIJ
@2650923/1
ggtatatataagattacaattcttaacattttttctttaaacaa
+2650923/1
@@;DDDEFBHHBFEEGHIHIEHIBFGGHGCHIIJFCDGICGFH9
@3010700/1
aattaatataataactacttctttggacagaaaggtaatta
+3010700/1
CCCFFADDBFHHHIIIEHGDIIIJJFJHIG;FCA99?CGIB
@7600846/1
gccacattccattccatgatttattaaacccgatgctagctttcttaaat
+7600846/1
=;@DDDDDFH>DACEGGIEHFHIIIGHH@GHBGHGEGBHEIGGEIIIEBE
@7601150/1
gtgtaatcactgctgaggcttgaacaagcccttctgatagcctgcaattc
+7601150/1
CCCFFFFFHHHHHIJJJJJJJIJJJJJGIIIJJJIIJJJJJJIJIIJJJJ
@5586396/1
cccaatgtttctagcctttcataattcataacgtcattagcagagctcgc
+5586396/1
CCCFFFFDHHHGHJJJJJJJJJJJJJJJJJJJJJJJJJJJJJJJJJJJJJ
@921677/1
gccgcttgttgctgtacttgaggctgagatgaaggtggtctgctgggttg
+921677/1
@@CFFFFFB8FHHIGIGII@?CGBFGCHHIGIBDG9CD?GEEGC<BG?@F
@4565382/1
ctgttgttgaggctgctgtggtctctgctgttgctgttgttgctgaggct
+4565382/1
@CCFFFFFHHHHHJJJJIHIJGHIIJJJJJIJJJIJHIIJJJJJJHJJIH
@3012054/1
ctaccttcagcgggagaccttggctttgtcgcttgttgctgtacttgagg
+3012054/1
?@@DDED3CBFFAGED:FFBEEHIIIIII9?B0BFBFGIHAF=CFCH3=F
@7096249/1
gcctttgttgctgctgtggtggttcttgcctttgcagctgttgtggtggt
+7096249/1
@@@DBDD=C;C<CFGEHHH<<C8AFHIDEGEHIIIEHED@FEGIDH?BFH
@113400/1
agctaaaagacgaatatgattaaactgaacaccaatagagtcttcaaatt
+113400/1
@@@FFDDEHH?FDEEGIECHIIIGIIICGIJIEGCHIGIIGIGIJGAFGA
@5053388/1
acctgaaggcttttgggtcgtgagaagctgcaacggctgctatagatgga
+5053388/1
@@BFFFFFGHHHGJJJJGHHIJGIIIHICGGIJJJJIJIFHGIDG@A;F@
@3520102/1
ccatagcatagttcctgctttagggtttcttccgctaatttaaaaattga
+3520102/1
CCCFFFFFHHHFHIJJJJJJJJJJJGHIJJJJJJJJJJJJJJJJJJJJJJ
@1881273/1
tgctcagcagctatctcttgtaggaactggactgc
+1881273/1
@<@=BAD>4A3CFB9@F4:IHB<3CHFEFC>GFE;
@1315076/1
cctcatgttataacattatgcagttcattacctaagatatttgttatgat
+1315076/1
@@@DDEFFHGGFFH9EHIIGIGGIJIJIIGJIIIIJJIBGDIGGH4DHII
@3521236/1
gcaggatctgcaatttttccaacagtgtattgagttgaaatattttcaaa
+3521236/1
CCCFFFFFHHHHHJJJJJJJJJJJJHHHIIJJIJIIJJJJJJJJJJJJJJ
@7603741/1
tacgttatcatcaacatctgacccttcacactcatcaagaacttggtaaa
+7603741/1
@@@ADFFFDHFHFGIJJGHEHGIJJJIIDFFECGFFHHAHGHEFGI9BGH
@6077562/1
aggtgatatatttttgcatctgttataaatgtaggaagttatcaagaaat
+6077562/1
@@@BDDEFHFHHGJIIIGJIJIGHGIIJIGGHGIIIGIEHIIGIIJJJJI
@5591446/1
atacatcataatgatgaataaccatattcttattctttatatttaaattg
+5591446/1
CCCFF;DFHHHHHJJJJJJJIJJJJHJJJJJJJJJJJJJJJJJJJJJJJJ
@7605711/1
ggtattttgaatctgaataccatactttttgaggtaatagtcctcaaat
+7605711/1
BCBDFFFFHHHHHJJJJJJJJJJJJJJJJJJIJJGHJJIJIJJJJJJJJ
@1882853/1
gcaattcttggttcaagatcattttaaactgcccttctgacacaccatc
+1882853/1
@@@FFA;BF>AA;AFGGGGIIBCH9<3CC@CFC?BFE><@CFHG@HGG<
@7606527/1
catcaaaggcaggaaatcgatttttgaaacacctctgtcgaacagcttcc
+7606527/1
CCCFFFFFHHHHHJJJJJJJJJJJJJJJJJJJJJJJJJJJJJJJJJJJJJ
@7607591/1
ccggaaagaacctagtgtgatggcgtttctgaaccactataaatgtaatc
+7607591/1
CCCFFFFFHHHHHJJGGGHHJIJJJJJJJJJJJJJJJIJJJJJJJJJJJJ
@928467/1
ccctgttgttccattgcttgaggtctggtaatt
+928467/1
CCCFDB?DH?HDCGIJI<DCGGIAEACGCHG>H
@7608938/1
gctgttgttgccactgctgctgctgcggctgttgttgcctctgctgctgc
+7608938/1
@@CFDFFDHGHHHIGIIGEGEH<CDHGGIEHDFDHICGICHIBGGIIGEG
@7100803/1
cctaagatatttgttatgatctccggccaagatcagccgtgtttggt
+7100803/1
CCCFFFFFHHHHHIJJJJJJJJJJJJJJJJJJJJJJJJJHIIJJJJJ
@928955/1
tgatgttctacgttatcatcaacatctgacccttcacact
+928955/1
@@@BDDDDFFFDFGHAF<I@HHHI3:3<CFDGGGIIDHI<
@6571789/1
ctcaggagaaatttcaatttttgcaaattgttcgtagtgaagaactgaaa
+6571789/1
CCCFFFFFHHHHHJJJJJJJJJJJJJJJJJIJJJIIGCGGIJJJJJJJJJ
@929808/1
ggaacgagaaccaatttcttttttaaaataatcagcaaaatccaaa
+929808/1
CCCFFFFFHGGHAFHIIJICFGIJDGJIJJJJJGHBHGHIIIHIII
@118143/1
gctatgagtactatcatcagctggtgta
+118143/1
@@@D?;?BCFFF:<AA:A@ECDGGCH?4
@1885796/1
ctgttcttaggaatatttccaatgaattcctctatttcattgtgcattaa
+1885796/1
B@CADDFFHHGG<FGGJJFJEHIICEIJGIJJJJIJGIIGJJFFIEAFA@
@933721/1
gggaggccttggctttgccgcttgttgctg
+933721/1
@<@BBDDDHDHFGGHEECAEHE1?FEDF4<
@2667823/1
ggggagttaaatcaacatcagctgagatatactcatattgaggataagaa
+2667823/1
@@CF?AADHFDDHIIFGHIIBH9FCEHD<EGGD9CEGGGGICGGEDGH9?
@934570/1
ctttactctgtagcattgtaatttcttgttcttcttgtttcttttcttta
+934570/1
CCCFFFFFHGF4CFFGIIIGIGHJIJIEIIJIIHJJIEGGHIJJGGEEHC
@3526607/1
gcttgaggtctggtaattggagcggcttgtct
+3526607/1
@@@FBDDBHFHGHCFGGIEGCAGFDFFG6B00
@7614807/1
gttaaattttttcagaatcatgtgattttttttcctttcaagaatatact
+7614807/1
CCCFFFFFHHHHHJJJJJJJJJIIIJJJJJJJJJJJJJJJJJJJJJJJJJ
@936179/1
gttgctgtttacaccaacgataaaatcaggctttatgtttttgt
+936179/1
@@@FFFFDABDBFEGIGJCHCHIIIGIDF@??FH?BFIIFCD>G
@121633/1
gtcaggtgcgttaacttttggtggctttattatattactcctaattgaag
+121633/1
@8?DDDDD8FHHH;FAFG<F<A;EDAEFHIIIG>DGDGGEHFICH4BEBH
@121990/1
gcttctgtaaaacgccaataattgttctttcatgatactctca
+121990/1
@@1B;BD;DFHHHBEGIIEC<<FDHHH>G@EFEEBBFGEG9BD
@3528271/1
ctccaatcgcattccctttcacactagggacatgaggtgaaattattggt
+3528271/1
C@CFFFFFHDHHHHGGEGIJIIIGFGCGEIIEIIIGH?DGHIHIHIIJHG
@1890343/1
cttctttttttctagtttcctcctcatcaagagcacggcgatactgcaaa
+1890343/1
@@@DDDDDHF?FDEGAEEHI<FECFEHHBGB?DHCEBEH:@AE6@?AEE@
@6575792/1
ctgggctacagatatctagaggttctgtatttcctgtgatcttgtctaag
+6575792/1
CCCFFFFFHHHGHJJJJJJJJJGHJJJHIJIJJJJJIJJJJJJJJJJJJJ
@1890553/1
aatcggtaaagttttgcctataagaacaatgagtaagagcttgcaagagg
+1890553/1
@@@D;D2AD<<:A9B@FFII>FCFACE;;<CFC?FGFDFFB3DABDGF@=
@4050739/1
atttgaaaacgtggatctccaaggtctccttgaacaaatttacctaaagc
+4050739/1
@@CFFDFFHG>HBBBCEHGHHCGGFHGHGIGBHGIIFIIIHIIGHHGIHH
@1891075/1
gtcagggtcattatgggcttctattagttcatctatattttttaaggaag
+1891075/1
?@@;DEBBDBDFDGGGIGGEFIEGI9CD9FHFHIEEHG9FIAEGEGGG9F
@6086191/1
atcaacgttcactgtctataaaaatacaagaattcctaattggtagtatt
+6086191/1
CCCFFFFFHHHHHJIJJJIJJJJJJJJJJJJJJJJJJJJJJJJFHIHGGI
@1891127/1
gccaatagctgtgggttatatggtgattgatgccattcaactttgcatta
+1891127/1
@@CDFFDDAHHFFBH:EFHIIIICD@FIC<CFEC<<<C<DHHDGDCGICG
@8319382/1
tgttagagctattagtacttccgtcaacactgctttcatcttcagaagaa
+8319382/1
CCCFFFFFHHHHHJJHIJJJJJJJJJJJJJJJJJJJJJJJJJJIJJJJJJ
@1891565/1
acctctgtcgaacagcttccacagcttgtctgtaattgcgataaggtttt
+1891565/1
@@?DF>DDFHBH8C;B>FG@9FAEEFHCHIIII9FGH4:@:FAH@3/BB;
@942075/1
gtccttttatcataatgagatcaagtttttttcgaatcaaatgaagctgt
+942075/1
??<BDDDDDBFHHGEFGGHEHIGEECHIDGHIH6DBBB>DG@BG@ABDH9
@3019752/1
accagatctagtaaatattggaaatggacaaaccttaggaatttctttaa
+3019752/1
@@@FFEDBHHHAF>AFGGEF<<EBADG:FG=<C=BEBE>H@CBBDGGIIG
@7619877/1
ccactatctaaataaatagctgcagctaatgattcaaataagtctccaag
+7619877/1
CCCFFFFFHHHHHJJJJJJJJJJJJJJJJJJJJJJJBCFHHJHIJJJJJJ
@3530928/1
gtaaaaataaaatttaaaaatgttgctattgtttcaacatgtctttc
+3530928/1
@B@FFFFFHHHHHJJJJJIIGIFCHJJJGHHHFHHHJIIJJGEGIHI
@6578342/1
gcaacttagatttagggtcattccaatcttgatgcatgatgaaat
+6578342/1
????DDD;A22AAEEA;23A::AAB<<3AFC9A<9:?9EEEDDDD
@945305/1
ccctataagggcttcgatagaatctgcaacaactttgtcaacgacgcatt
+945305/1
@@CFFFFFGFHH?HG>CFGI:A@EHGHIGJ9BEEHI@?<DHIIGHGGEC/
@1894477/1
ggcgtatttacagaagcaaggttggcctattattggc
+1894477/1
@@@FDFFDFHGHHGCFH@@CHGH;?CFCHGAHIEHII
@8323185/1
actttatatgttcttttaacactctttgatggaatttcataaacaacttt
+8323185/1
CCCFFFFFGHHHHJJJJGJJIJJJJJJGGJIJJIJJJJIJJJIJJJDIJJ
@947021/1
gttttctcctactccgacaaacgccatcctctcattcttagttgtaacaa
+947021/1
@@@FDDFFHHFFFIIEHIDDG;@FHDHDDDGIJIJI@GGCH@FGBF4BGE
@1895308/1
taataagtctaaatagaccttcagggtcatt
+1895308/1
?=?BDFFEHFDHFGGGGIGB@FIGF>CFC9C
@2682378/1
atttcttctaaattctgctctgataaattagaatcatcccatagcaaatg
+2682378/1
?@@FDDFFGFHHF9CBHIIIGGCDHIIIICHGGICCHEE=?CDDGHIGIG
@949432/1
agataataatgcctcagagctaccttggcagctgctaattttgcttggtg
+949432/1
?@?DFDDD<DBFFIIII9CFDGCFEI>BGIIBEHECGGG>BHGCHGII?G
@4576936/1
gggagatttcggaactttggtactaaattgttctatttcttttttcatca
+4576936/1
@@@FDDDFFDDDAGEHIHIGCFHEHEGEIEGHCDDGFGGIIJGGJCEGH>
@4577472/1
ctggcgttttggtgggcatggcctgcagctccctttttgcagcttcttca
+4577472/1
@@@DFDDFHHHFCGHJFIHGIJJIJJIIGGBDGGIJJJJJJJIGIIJJIJ
@127944/1
gacactttgatgttgtaaggtgctgaggcaagtgttgggattttgaccat
+127944/1
CCCFFDFFFHGHCHHHIJIJCFHIFICGEHIJ<E@DGIGDGICBHE9BFG
@6092042/1
tctgtcttgaaatctgtagcccaatattgattccagaacttccggcataa
+6092042/1
@@CFDDEFHHGHHBHGHGIIGIJIJJIJJJGJIJJJIIIJIIJJJJJJJG
@6581963/1
ccgatgctagctttcttaaatctggttctctaatcatctgattagtagta
+6581963/1
CCCFFFFFHHHHHJJJJJJJJJJJJJJJJJJJJJJJIIJJIJJJJGHIGI
@3534038/1
gttataacattatgcagttcattacctaagatatttgttatgatctccgg
+3534038/1
CCCFFFFFHHHHHJJJJIJJJJJJJJJIJJJJIJJJJIJJJJJJJJIJJJ
@7624961/1
ggaagttatcaagaaatctaagattgcatcaccgaggaattccagccttt
+7624961/1
@<<DDDDDHDHDBBFGI<?EFF@DEH<BFEG<?GAE<AFHGEGGIDBFGI
@7108897/1
ccttgaacaaatttacctaaagcaacaacacaattgtcggcagctgggaa
+7108897/1
CCCFFFFFGHHHHJJIJJJIJGIJJIJJJJJJIJJJIIIJJJJJJJIJIJ
@953160/1
gtccttctaacctgttcttcttgaagttg
+953160/1
???DDDDDDDDDDIIE4<<FD:A?EEECF
@3534307/1
ctggatggccttccaattctggctggtgatcaaaactaaatgcgatgtct
+3534307/1
CCCFFFFFHHHHHJJJJJJJJJJJJJFHIJJJJJJJJIJJJJJJIJIIJJ
@4055691/1
cgcacataatacctgttctgtaaaatccttcactggaaacagctatggta
+4055691/1
CCCFFFFFHHHHHJJJJJJJJJJJJJJJJJJJJJJJJJJJJJJJJJJJHI
@1328602/1
cacagcttgtctgtaattgcgataaggtttttcaggattgatagatacat
+1328602/1
@@@FFFAAFDFFFFHEHIGGIGIIIIIA4?F;FGGEGGGDHCDHHCGIIE
@1898863/1
ccttaactttagtgaactggtcatcaactgagaggccaaactccttcagg
+1898863/1
7??DDFFFHDFADEGIH4CFBHC<FH<CEGGIC<??@D9C;BGHIIIEH@
@3535062/1
gttgttgttgaccccatggttgtcgaggaggtccctgttgttccattgct
+3535062/1
@?@DDDDDHHFHHIIJGHJIJJJJJJJJIJJGIIJIIHIIHIJGGIIIJI
@2691879/1
ctccaatcgcattccctttcacactagggacatgaggtgaaattattggt
+2691879/1
@@@FDDDFHDBDFCGHBFFHH@EG<FGG99?EBHBGI:?BD?BFF>GGID
@4058090/1
atagtatctgatttgttgtttattagggtagcatttggaggactgtc
+4058090/1
BBCFDFFFHHHHHJJHIJIJJJJJJJJJCGIJJJJJJJJJJIJJJII
@5607625/1
ctttatttgtgtataatatccacagaaatggactgtaaagacagcta
+5607625/1
CCCFFFFFHHHHHJJJJJJJJJJJJJJJJJJJJJJJJJJJJJJJJJJ
@1900477/1
gtagaagcaggatgacacttaggtcgtgcatggttta
+1900477/1
@CCFFFFFHFHDHEEGGGHIBDHHHIGGCACFHDHG;
@6094464/1
catcgacaacaccgcttgtgcggcaatatgtttggcttgctgttttgtag
+6094464/1
CCCFFFFFHHHHHJJJJJIJIJJJJJJJJJIJJJJJJJJJJJGHJJJIJG
@5069256/1
ctgacccggtggtcttgttatttcgatacactcttaaacaatgatgtggg
+5069256/1
CBCFFFFFHFHHFHIJJHJJJJJJJJJJJJJJJJJJJJJJJJJJJJGHIJ
@1900745/1
ggctgttgttgcctctgctgctgctgctgctgaggcggttgttgccactg
+1900745/1
@CCFFFFFHDH:DBG>BG@GGGGIHICCGHFC@EGHIA70@FAFHG;=7C
@3023946/1
cccatgttaaattttttcagaatcatgtgattttttttcctttcaagaat
+3023946/1
CCCDFFDDDDHAHGGIIIIIIGFGCHHAHEG>BHIJJBB?F>BA=CHGHJ
@7626195/1
catcaactgagaggccaaactccttcaggcatgggtcactattaaagttg
+7626195/1
CCCFFFFFHHHGHJJJJJJJJJJJJJJJJJJJJJJHIJJJJJJIJJJHHH
@6095113/1
gtggaagtaagaggtctttcatttaatgttttttgaaaagcctcacttgt
+6095113/1
BBBFFFFFHHHHHJFHIJJJJJJJJJJJIJJJJJJJJJJJJJJJJJJJJG
@8333855/1
ctttggcacattgcagttgctatcatacattcttaatatctgtgtattaa
+8333855/1
CCCFFFFFHHHHHJJJIJJJIJJJJJJJJJJJJJJJJJJJJJHIIJJJJJ
@3536113/1
gttccactttcacaatcaattaattggtaacatggtaaaataccttcttt
+3536113/1
CCCFFFFFHHHHHJJJJJJJJJJJJJJHIIJJJJJIJJJJJJJJJJJJJJ
@8334966/1
gcgggtgaaagtatcacttggaagtttagcacagtatctgttaaccagcg
+8334966/1
CCCFFDDFHHHFHIHIJJJJJJJJJJJJJJJJJJGIJJJJIJJIJJJIJJ
@7110937/1
gcaatttgcaattcttttataataatattgccggcttttggttgttccag
+7110937/1
CCCFFFFFHGFHHJJJJJJJJJJJJJJJJJJJJJJJJJJJJHIJJJJJJJ
@8335694/1
ctccactgaaccaaatcggctccttgaatgaatttttcattcctccatac
+8335694/1
8??DDDDDFDDDFIBD<?:EGIIFFIEDCDFEFEFFFIIFFEGIFDBFE?
@5613751/1
ctccttgaatgaatttttcattcctccatactccttgtcttacaggtacc
+5613751/1
@@;DD?ABCFFBD?FAFEEHHH@<B?:?FHB<HF<EEFCBGCGHH@?:??
@8337890/1
ctcaacaagatggtacctagctctaaatgccacaagatgggcataatatg
+8337890/1
CCCFFFFFHHHHHGHJJJJJJJJJJIJJJJJJJJJJJJJJJJJIJJJJJJ
@6095989/1
gcttccacagcttgtctgtaattgcgataaggtttttcaggattgat
+6095989/1
CCCFFFFFHHHHHJJJJJIJJJJJJJJJJJJJFHIJJJJJJJJJJIJ
@2696823/1
atctaaataaatagctgcagctaatgattcaaataagtc
+2696823/1
@@@DDDDDFHFHDED@GHIGGGEH>?F<HGHIFB9EH9C
@5072639/1
cgctcaaacatgcaaatgtgacattattgactaaggccgatctgaggtct
+5072639/1
@@@DDFFFFFHHHIIEGIIIJJJJJGIIJJJJIIIGFDHGFGIIJJJDEG
@958735/1
ggctattttagcatggaatgtaatctccaagttgtgaatcaatttcagga
+958735/1
CC@FFFDDFDHGAGGG>F9FAIFHIEGE@FEFE@AFFB9?DG<FBFH9DD
@1332251/1
gtggaagtaagaggtctttcatttaatgttttttgaaaagcctcacttgt
+1332251/1
@@@FBBD?F<DHFDAGHGIIFG@GCHGIGGHIH@GGFGHCEHIIIG@>B?
@3538027/1
ccgaatcctttaatgaaattatctggagctcatcaagcttcggtccgact
+3538027/1
CCCFFFFFHHHHHJJJJJJJJJJJJJJJJJJJJJJJJJJJJJJJJIIJJJ
@2699399/1
gtcaggtgcgttaacttttggtggctttattatattactcctaattgaag
+2699399/1
@@@FFA4BFDFFFEHB@HCHGCEGH??FFHHGII>GIJJIJIG<GAF4B8
@5074020/1
aaattagaatcatcccatagcaaatggtatttggtaggacgtgctgtacc
+5074020/1
@@@FFFFFHHHHHJJJJJJJJJJJJJJFHIJJJJIHJJJJJHJJIIHHIJ
@6589757/1
atcagtaatctcgaatctattatctcttggacaagttgttatattagtca
+6589757/1
@CCFFDDFHHHHFGJIGIIIJGIIJJIG?EGGIGIFEGCFHIGHHIJGII
@2701967/1
catcattcattttcttcattgtaacttggcccgcaacaattg
+2701967/1
?:;D;DDD>FAD?9CC4A44C?F<IEGBBHGB@EE>:8DF4?
@7632082/1
ccttgactatgtttgatgacatatcaataacattctcctcaaccttttgt
+7632082/1
CC@FFFFFGHHHHJJGIIIEHIJJIIIIJJJIJJJJJJJIJJJJJJJJID
@1908163/1
gtcagaattttcgtttggagcaaatacaatgtatttgctgtctttgtgtc
+1908163/1
B@@DDDDEFHDDHG@GBH<CGHIGHGGGFFFEIIICHIEHEGHGGH4BBD
@3539901/1
cctcattttcgctcagaagaaataatatctcagcaccaattttatgattt
+3539901/1
CCCFFFFFHHHHHJJJJJJJJJJJJJJJJJJJJJJJJJJJJJJJJJJJJJ
@7633407/1
gatctggtctggagctggatgagtgacatcagcgccaacaacaatgacag
+7633407/1
@@@DFFFDFHFDAHGIGIGGIIJFHEGHHHJJIJJIIIJJJJJGJIIJGI
@2705932/1
tactaagggagttttcttgatcatt
+2705932/1
@@@D=4BA;?@2:ACGFDFH>CBHD
@962901/1
ctctatttcattgtgcattaatctatagaaaattttccaaacagtattta
+962901/1
@CCFFDFDDHHGGC>FGGFH<JIII>DCFGGC>GHIJIIJJ;?CFGGI4:
@2707057/1
tgcataagtcattcctctatcaggtaagacaacaatcacaagtttta
+2707057/1
CCCFFFFFDHHGFGIIJJJB@DJGEHHG<F@GG?E>GEBEHD?CHG<
@1910449/1
gcctcatgttataacattatgcagttcattacctaag
+1910449/1
@@@F=DFD<ACFBEHIIIIIII@HAFFGHIIIIIIGG
@3032268/1
agttaaatcaacatcagctgagatatactcatatt
+3032268/1
@@@DFFDFFHHHGIIG3BIHIIIIIIEIJJ9HH<9
@3541891/1
ctggtcttcagtcacccgattctatttcttggtcatcagtttgagatact
+3541891/1
BCCFDFFFGHHHHIGGIHAEGIJJJJGIGGIBGGIGIJJHIIJIIICHII
@5079153/1
taacgattggaaaaataatcagaataagaacggtattgctctgcagggaa
+5079153/1
@C@FFFDFDBFHHIJGIIIIJGEHGIIGGGIJJCFHGIIIIGEGHFEEHJ
@5627206/1
ctcagagctaccttggcagctgctaattttgcttggtgtttgttttctcc
+5627206/1
CCCFFFFFHHHHHIJIJJJJJJJJJJJJJJJJJJJJCHDHIJIJJJIJJI
@5627381/1
gcagcttttacctcattttcactcagaagaaataatatctcagcaccaat
+5627381/1
@?@DFFFFHHFHFEGGHIIHJEHIJJIGIHJJJJJJJJIJIGHGIJJIJI
@8350134/1
tgggcttctattagttcatctatattttttaaggaagtaagtgcagggga
+8350134/1
@?@DFFFEHHDHHJJJGIJIJJJJJJJHJJIHIHEHGGFGGGFHHGGJJI
@2710617/1
gtgcaggctggccatgttgaatagcttgctgtggtggtacagcacccggt
+2710617/1
@@@FFFFFGGFAHGIEGHID<@HGGGJIBHGHHIDHCHII>?30?DDEE7
@5629200/1
actaaaacagggttcatgagttccactttcacaatcaattaattggtaac
+5629200/1
CCCFFFFFHHHHHIJJJJJJJJJJJJJJJJJJJJJJJJJJJJJJJJHHIJ
@7117547/1
cagggtcattatgggcttctattagttcatctatattttttaaggaagta
+7117547/1
CCCFFDEFHHHHHJJIJJJJJJJEHFHHIJJJJJJJJJJJJJJJJIJJII
@144538/1
gtccaatcagattgaaaaaaacaagttgtataa
+144538/1
@?;DDDDDHH8F8CG<FBGHAC=EG:D<1?C@B
@4066794/1
ccgtgatctaatatttgagcagaaggtgctggtgcatgtaatactttgta
+4066794/1
BCCFFFFFHHHHHJJJJJJJJJJJJJCFHHJIHHIIJIHIJJJJJJJJIJ
@965202/1
cttcaaactgttgctcagcagctatctcttgtaggaactggactgcatta
+965202/1
<@@FFEDEHHGGFFICHBGIHGIDGHIIGIJGEGJHAHGGCGH@=HIDIG
@7637152/1
ctgtgacattgtaacattaaaaactagtaactcgtgtttagacaaccaaa
+7637152/1
@CCDFFFDHHHHHIIIIIJJJIJIIJJHIIJJIGIHGHIIIJJJIHIIII
@7637516/1
atcaattatgatactgtctccttcaacaatcgtcggtacaatgtaatatg
+7637516/1
@BCFFFFFHHHHHJJJJJJJJJJJJJJJJJJJIJJJGIIJJJJIJJJJJH
@5082835/1
ccttcttccagcatagcttcaatttcattgtcgcttatgtcaaattctac
+5082835/1
@@@DFDEDAFDDHIHEHICII<BHH@HGGHGCBGAFGHIHF9DFHICIHD
@2713007/1
ctcagataatcccatatcattgagacattaacttgcgtagcatactttat
+2713007/1
?@@DDDFFGGFGHEIH@FCFCHF>AC>HHGGIJIE:?CF61?4<DGGB@?
@8353867/1
aagtgaggtacacagttgcagtcctgagctggtcttcagtcacccgattc
+8353867/1
@@@DDDD;=AFFDE?:C<DFDAEGGCGI<HIG?ECGEHCH<BFBDF0@BD
@2713931/1
cttaaatctggttctctaatcatctgattagtagtaacgattctccactg
+2713931/1
CCCFFFFFHHHGHJJGFGFGGIGJJHECHJIHEGHHIIJDHIIIIIJDHI
@6595699/1
ctgtacttgaggctgagatgaaggtggtctgctgggttgctggtcaccgg
+6595699/1
CCCFFFFFHHHHHJJIJJJJJJJJCGHHHIJJJJJJHJJJJJIIJJJJJJ
@6595891/1
ccagtgaaaaattgtttgccacgcatgtcccatactccctggttgggaag
+6595891/1
@CCFFFFFHHHHHJIJJJJJJJJJJJJJJJJJJJJJJJJJJJIJJJJJJJ
@4069641/1
tctccactgaaccaaatcggctccttgaatgaatttttcattcctccata
+4069641/1
CCCFFFFFHHHHHJJJJJJJJJJJJJJIJIJJIJJJJJJJJJJJJJJJJJ
@2716822/1
ctcatacttaatccaatgacatggggaagtcaattgctaatattgccatc
+2716822/1
@@@DFF;DFFD?FFGI>>HHH<BBGICHC?ECHGIIFFDCFG@<:BF>>H
@7638911/1
gcattgtttcattccgcagattaaaatttttaagtacgactaagtgagca
+7638911/1
@@@FDFDDHFHHFHGIJJJJJJJIGJJJJJJIGIHGHGGIJJJIIJIDIG
@968856/1
tgcaattcttggttcaagatcattttaaactgtccttctgacacaccatc
+968856/1
CCCFFFFFHGGHFIIIHJJJIJJIJJJIIFIJIGECHIJJFHIIGIJIIE
@969107/1
ctcgtttcattttgctttgacttctcatttcttgaagtttattttcttta
+969107/1
@@@FBDD>HHDHFGGGHHIJIBEDE<FAGHHHHIGGEBFC@@DGGCHE<D
@8356300/1
gtaaatttatcgcaaggtaatgtaaaacaatatctattcaacaaaggaat
+8356300/1
@?@DFFFFGFHHDIIIICEHFHEHDHGCHIHIIIIGIGHEHHJGIGIJJG
@8356686/1
caccacaacagctgcaaaggcaagaaccaccacagcagcaacaaaggcaa
+8356686/1
CCCFFFFFHHHHHIJJJJJJJJJJIIJJJJJJJJJJIJJGJJJJJJJJJJ
@5639843/1
gctccaattgcattccctttcacactagggacatgaggtgaaattattgg
+5639843/1
CCCFFFFFHHHHHJJJJIIJJJIIJJJIJJJJJJJHIIHIGJIIIIJJII
@4071352/1
cgcacaacaaacacttggggagttaaatcaacatcagctgagatatactc
+4071352/1
CCCFFFFFHHHHHJJJJJJJIIGIIJJJJJJJJJJJJJJJJJJJJJJJJJ
@7120092/1
tcagcattcagtagcatcgtgatacgatgtaatattgaaggcaataaagt
+7120092/1
@CCFFFFFHHHFFGIJJJJHIJJJIIGIGGHIJJJJEGIGGIIIJJJJJH
@7641758/1
tgataaattagaatcatcccatagcaaatggtatttggtaggacgtgctg
+7641758/1
CCCFFFFFHGHHHIJJJJJJJJJJJJJJJJJCHIJJJJJIJJJJJHIHIJ
@4072263/1
ctgaatccttagaattcaaaaattcaaacttaaattcatagcctaattga
+4072263/1
CCCFFFFDHGHHHIIJJJJJJIIIJIJJJJJIJIJJJJIJJIJJJJIIIG
@5087308/1
gaaggcttttgggtcgtgagaagctgcaacggctgctatagatggaacgt
+5087308/1
@@@FADDDHGGHGFHGGIIIIFDEDFHIGIIIFGHHFDEEE>=FHGGHGC
@2722037/1
cctcattttcactcagaagaaataatatctcagc
+2722037/1
CC@FFFFFHFFHDICHE4CFGHID<<E>AFHGCH
@3040687/1
catcaactgagaggccaaactccttcaggcatgggtcactattaaagttg
+3040687/1
@CCFFFFFHHHHAA;FE9GGGGHEGGGGGGIGIDHCDAFH4?BDFF@BGG
@2722504/1
gttcgtagtgaagaactgaaagcagatctaaatttctc
+2722504/1
@<@DDDDD?FFFH@GGHI3CE>A@HGGF<?FEGG@FGH
@3040851/1
tcatgagttccactttcacaatcaattaattggtaacatggtaaaatacc
+3040851/1
?8=DBBFDFFF>DEB>G9EE@@GDEHGIIIEHI4AEAFGHIEE@BFH9FH
@4072860/1
cacacctttgtcaccactatattcaccaaccgttaacggagtttgctgtc
+4072860/1
CCCFFFFFHGHHHJJJJJJJJJJJJJJJJJJJJJJJJJJHJIIJJJJJJI
@3041395/1
ccgcagattaaaatttttaagtacgactaagt
+3041395/1
@7@7?DDDHDFDBG<CCDG<F:C<F;@FE9DH
@972346/1
gtgcattcataattcgggccttaactttagtgaactggtcatcaact
+972346/1
@?@@ADD>CDFH>@E?FHE<GED4DHGE@DHGADFDHCBDF99?B??
@973029/1
tttttgaattgaaatcacctgctccaggtaa
+973029/1
CCCFFFBFGDHHHGIIIJJHHGGJIGIIA@4
@3042892/1
gttgttgccactgctgctgctgcggctgttgttg
+3042892/1
;?<DBD84C?DDBD?<AEGHIIFFD11?:@FD=D
@2727232/1
ctttgatggaatttcataaacaactttcaaatccttaatatacgcaacaa
+2727232/1
@CCDDD>>DD>HDGIIIIGHIIHIEIJIIGHIIFIJIGCEHEGHAH6@FF
@1917310/1
cttttcttctttctgtatcaactgcagcctcttttaccattgtacgagtt
+1917310/1
??@DFFADAHAFFGGDGBHEEGC@HGF33AEEHDC>FCGEAHCDBF700?
@976785/1
ctccttccaaaaaaatacagcaagtctggtaaatttatcgcaaggta
+976785/1
@@@FDDDFHD>DBHIFGGEDGGGFHH@HJCFDEIIG<GH9DC?D188
@3547751/1
gtcagtatcatcagcatcagattcttcttttttctttgtaactattttat
+3547751/1
CBCFFDFFHHHHHJJJJJJJIJJJJJJJJJJJJJJJJIIJJJJJJJJJJJ
@8361379/1
ctgcaccgatgcaattaatactcatcttctttactaaaaggctacacaaa
+8361379/1
CCCFFFFFHHHGHJJJJJJIJJJJJJJJJJJJJJJJJJJJJJJJJJJJJJ
@2729326/1
gaaatatttcggcttctgcttccgttccaccctttct
+2729326/1
@@@D=DDBH?CF>GD3<F>HGEAFA@AGBDEGII<DG
@6106686/1
gcctttgttgctgctgtggtggttcttgcctttgcagctgttgtggtggt
+6106686/1
CCCFFFFFHHHHHJJJHIJHHIGHIIJJJJIIJJJJJJJJIJJHIIBGI?
@1918578/1
cttcattgtaacttggcccgccacaatt
+1918578/1
@@@DDDDDCFFFFFFE;FGID1C?FC:C
@5090651/1
gttccttaatcatacaataattagcttaatattagaaatcttaataaata
+5090651/1
CCCFFFFFHDFHHJJJIGIGFHIGGGEFHGIGIJJJIJIHDHIIGIJJJJ
@7644845/1
gtggaagtaagtggtctttcatttaatgttttttgaaaagcctcacttgt
+7644845/1
BBBFFFFFHHHHHJGHJJJJJJJJJJJJJJJJJJJJJJJIJJJJJJJJJI
@981431/1
cacaacaatttctcttcctttttttggatctgaagggcggtc
+981431/1
@@@FAD=;<B>FH?BE<EDFBHEEHJJ@>DBB<9BDE?BBBA
@5653660/1
gttcgtggaagtaagaggtctttcatttaatgttttttgaaaagcctcac
+5653660/1
@@CFFFFFBDFHHGBGII<CHIIIIIIIGGIIFGGGFIIIGHGGCDDHIG
@6601023/1
ctagataataatgcctcagagctaccttggcagctgctaattttgcttgg
+6601023/1
@CCFDFFFHHFHFGIJGGIHHGGIJJJGIIIJGIJGGAGGHGIJJEGHII
@7645922/1
ccacattccattccatgatttattaaacccgatgctagctttcttaaatc
+7645922/1
CCCFFFFFHHHHHJJJJJJJJJJJJJIJJJJJIJJJJJJJJJJJJJJJJJ
@6601086/1
gtttgttgattttcaaaatgaatatgacagtataaaaagccctaagttat
+6601086/1
C@CFFFFFGHHHHJJIJJJIJJJJJJJJJJIGIIJJJJJIJJJJJJHIJJ
@983246/1
gccacattccattccatgatttattaaacccgatgctagctttcttaaat
+983246/1
CC@FFFFDFFHDF@GG4EI<<IHC9FD>CGGGAFE=BFH<FGIGIEG<GH
@2735290/1
gccgcttgttgctgtacttgaggctgagatga
+2735290/1
<@;;DDFDFBBFAGFB9<I@3CABHG;FGGGH
@6601329/1
cgctaatttaaaaattgaatagtttttatgaaatgagtcagaattttcgt
+6601329/1
CCCFFFFFHHHHHJJJJJJJJIHJJJJJJJJJJJJJJIIHJJIJJJJJJI
@7646214/1
acgtgctgtaccttgtatactagcatgactgactagatagaagtctaatt
+7646214/1
BCCFFFFFHHHHHJJJJJJJJJJJJJJJJJJJJJJJJJJJJJJHIJJJJI
@1347767/1
ggaagttttatttacattttttgcc
+1347767/1
@@@;DDDAHH<4A<A9ADDEHG19F
@2736475/1
ctcctgaccaacttgaagacaaggtaaatgaggataccttaatttcattt
+2736475/1
@@@DDD?DBDH?FHGGG@AHGIGE9AFCHI@E9BEDD@DFHGBDGI<??G
@1919972/1
cgtgcagtatgttttccaacagtca
+1919972/1
@@@FDDF?FFF:<EEEFHEIGIAGC
@5092438/1
ggtttttgaaaaaattttggccaatagctgtgggttatatggtgattgat
+5092438/1
B@BDFFFFHHHHHJIIGJJJJJJJHHHJHJFHIJ@FFHHIIJBFHIJJJE
@986136/1
cttctattagttcatctatattttttaaggaagtaagtgcaggggaacga
+986136/1
C@CFDDFDHHFFHJEBGGG9IJJICHEHIID>FF@FH4D@DDDGHI?DFD
@4591924/1
gtcgtctttctttcaacaaacacaagagctaaattatcctttttgaaatt
+4591924/1
B@@FDFFFGHHHHJJJJJIJJJJIJJJJJIJJJIJJJJJJJJJJJJJJJJ
@987945/1
gcctcttttaccattgtacgagtttgagcatcattcattttcttcattgt
+987945/1
@@CFFDFFGGFGHFGFFGH?EFGHIGIIIIIHGGGBCCGGH9CDHG@C9F
@3045685/1
gttatagcatacttaaggaaggaatcaccgatagtttccaaacgctccag
+3045685/1
BB@FDFFFHFHFABEHGIJJFIGCCGEHCEFHHGFGDIGIIGDABGBBCC
@2740411/1
gctgagtgagttaaaacagtacatcgcacaacaaacacttggggagttaa
+2740411/1
CCCFFDDDB>FHDIIGGHGGHIGJJJJGHIGIIJGIIGGIJJCHIG;FGI
@988398/1
gatcattttaaactgtccttctgacacaccatctctgtaaaagaggatag
+988398/1
@@CADEDFHFFHDC@FCGJBHJGIJJIGG=FGGCGGGDFGDGDH@D<A<F
@2740602/1
ccatcattcgctcctcgactgccccg
+2740602/1
@@?DDDDDHDHHH:EHFGHGBDBGIJ
@5659749/1
ggtatatataagattacaattcttaacattttttctttaaac
+5659749/1
?;1BDBDDH?BB<FH@EHEI@BHFIII@HFHIII;?CDDHE>
@7647771/1
cactaatcttcaatacattggttttgaataaaattaaggagtttcggaaa
+7647771/1
CCCFFFFFHHHHHJJJJJJJJIIJJJIJJJJJIJJJJJJJJFHJJJJIJJ
@7647883/1
actatattcaccaaccgttaacggagtttgctgtcgaatactctgagctt
+7647883/1
@CCFFFFFHHHHHJJJJJJJJJJJJJIJJJJJJIJJJJJJJJJJJJJJJH
@2742047/1
ccataccgtacgctcaaacaagcaaatgtgacattattga
+2742047/1
CCCFF?ADFHHDFIIGGBGHGH;C@;FHCD9FHIBFEGD>
@991705/1
catcgcacaacaaacacttggggagttaaatcaac
+991705/1
CCCFFFFFAFH=DGHGIIBD@=EEGFGGHHIIG>3
@992056/1
gttgtttattagggtagcatttggaggactgtcagatggttttggagaat
+992056/1
@B@DDFFFFHGFFEAFGHIGBCHEEAF;GHIFGI@49C99?BHDHDGCHC
@3554817/1
gcccaatatagattccagaacttccggcataatgagtacatcatttacat
+3554817/1
CCCFFFFFHHHHHJJJJJJJJJJJJJJJJJJJJJJJGHIJJJJJJJJJJJ
@3046736/1
catgagtacaatagaggtaagtagttatagcatacttaag
+3046736/1
@@7?DD:=CCFFFI<CF:CH><CFFBHH<F><<HFEFG?F
@994276/1
ctttaatgatatcaagaattctttttccaaaattggaca
+994276/1
@<@DDDDDHFFFF4:CFE@HBHHBH>FHD?CGEHC>FGG
@2746639/1
ggaaaaccagattttggattgaggtgataacatatttcggca
+2746639/1
????BB:DCDC<DEIII<D?@EEE2A@AE9?<E4?CD<;DAA
@3047620/1
gttcattacctaagatatttgttatgatctccggccaagatcagccgtgt
+3047620/1
CCCFFFFBHFHBHGHI<FCHIBGCIGGIIFEHHJI:DDGE3BDFGIDHHB
@2747963/1
ccacgatttcggcagcttttacctcattttcactcagaagaaataatatc
+2747963/1
@@;DBADFHGFDDGGGJGHGCF<EGHIJJGHIGGEID@B>>G@B?DBHIG
@8368333/1
cttgatctctttcattatcgtaaattgtcacggtctcaacaagatccgtt
+8368333/1
@CCFFDDDDDBHBDGGHIGIEGDHHGHGHGAG?;CCGAGFIIH9BF?FHC
@996799/1
agtagttatagcatacttaaggaaggaatcaccgatagtttacaaacgct
+996799/1
@@@DDDDDF8C?B?FH@EEDF>AFH=FHAF@GF?@8@??B?4BD4B?@67
@8368946/1
cagggtatgaaactgaacgtgtacacctggtaaagaggtgacaaagatag
+8368946/1
B@@FFDDFHHHHHJHJJJJFHFHJJJJJJJHHIJJJIJ9DEHIJJJJJIE
@5668635/1
agggtatgaaactgaacgtgtacacctggtaaagaggtgacaaggatagt
+5668635/1
BCCFFFFFHHHHHJJJJJGHIIJJJJJJJHIJJJJJJHHIJJGIIIJJJH
@998769/1
actatcatcagctggtgtagaattac
+998769/1
@<?DB?DDH?D8B<:C>GEHH<B?B<
@2751798/1
cttgaggtctggtaattggagcggctt
+2751798/1
?@@DA>A=C<CF??BEHE<AC9F8:A:
@3048863/1
ctttaacatttctcacagaacggttgccatatagccttaaaagggc
+3048863/1
@@@FDFDEHGAH>FGGEBGI<EFBGBGEDEEGHHDGGH9?DBAG7?
@2752426/1
gtttctcctacggagactgtatacctaaaagtgggttcatgaattgctcc
+2752426/1
@@@DFFFFHHGHHIJ@FHIHIJJJIEHIIFHEGII>DHIIJJF@HHEIJJ
@2752621/1
agttagaataccaacctgaatttcagcaattttcttaatggatgcataag
+2752621/1
@B@BFFFFFFHDHBGAHGIGGIJHGHHCAHHIIFCG>GHIG39?DFCGID
@1001030/1
gtgaagaatatttataaattttctcagtttcacttaaatcttgaaagata
+1001030/1
<@BFFFFFDDFHHIIEG@DGIJJGGEH@DGEH>FH@EAEHIIIG9C9?CD
@3558840/1
ctaactcttcttccatccgctagtttttcaggtttactgaacttagctgt
+3558840/1
@BCFFFFFHFHHHJJJJJJJJJJHIJJJJJJIFFHJJJJGJJJJJJJJJJ
@1001995/1
gcctttgttgctgctgtggtggttcttgcctttgcagctgttgt
+1001995/1
CCCFFDDFDFDHBE@FFBC<;@1CH944AE9<<CF<GHH90BG9
@6113199/1
ggttgccttaaaacaatgtcaagagcttggattgcctcctgcggaccatt
+6113199/1
CCBFFFFFHHHHHIJJJJIIJJJJJIJJJJIJJHIJJJJJJJJJIIJJJJ
@7653143/1
cttggcttaagagagaaataaagagagaaatagaaaataaatatataaaa
+7653143/1
CCCFFFFFHHHHHJJIJIJJJJJJJIJJJJJJJJJJJJJJJJJJJJJJJH
@5102245/1
atataagattacaattcttaacattttttctttaaacaaagaacattgga
+5102245/1
CCCFFFFFHHHHHJJJJJIJJIIJJJJJJJJJJJJJJJJJJGIIJJJJJG
@6114053/1
ctgtatttcctgtgatcttgtctaagattgctttcgctgcggcatgcttt
+6114053/1
BCCDFFFFHHHHHJJJJJJJHIJIJJJJJJJJJJJJJJJJJJJJJJJJJJ
@4081007/1
actttcacaatcaattaattggtaacatggtaaaataccttctttgacta
+4081007/1
CCCFFFFFHHGHHJJJJJJJJJHJIJJIJJHIJJJJJJJJJJIJJJJJJJ
@1006782/1
gccaataattgttctttcatgatactctcaagatccctgattacttcttc
+1006782/1
@C@FFFFEHHGBDGDIIIGCHGJGEEHJIIJAEHHHGI@AHAHIJJDH<B
@5103620/1
tgctgttgctgttgttgctgaggctgctgtggtctctgctgttgctgttg
+5103620/1
CCCFFFFFHHHHHJIIIJJJJJJJJJJJJGIJGIJJIJJIJHJIJJJGIH
@3562161/1
tttctcgataatcaagtgttggtgcattcataattcgggccttaacttta
+3562161/1
CCCFFFFFHHHHHJJJHIJJJJGHJJJJJJJJJJJJJJJJJJJJJJJJJI
@5104298/1
gttgtggtctctgctgttgctgaggctgctgtggtctctgctgttgttgt
+5104298/1
@@@DDDDBF8??CFGEHIIECCFGGCEG8?FGFH9?B?:9?4?BF?9D>B
@3051291/1
gaccagtttgcaaagggaagcgagcttgctgttgttgctgctgc
+3051291/1
@@@DDDDDHHFB<EHIE9;CCHAEGH9;;9<:3???;DHGC@GG
@3051363/1
ctctgctgttgctgaggctgctgtggtctctgctgttgttgctgctgctg
+3051363/1
@@@FDFFFDDDHHGIBFGH<@BHC3CACEA4E@G>DGADBGBBAFHBGCC
@2763060/1
cttggacaagttgttatattagtcactttat
+2763060/1
@C<DFAFDDDDHHB?HIIHGGGE@<<:CEH>
@2763147/1
cgtggatctccaaggtctccttgaacaaatttaccta
+2763147/1
@@;DDFDFFHDBFGIAFFIIIGIICGGGEDBBHGGGG
@8372328/1
gatttattaatttgctcaggagaaatttcaatttttgcaaattgttcgta
+8372328/1
@@?DDBDFFHDFDHIEHD??CGIIGGIEGHEEHDHIGD@HDFHIDGFDHG
@1012043/1
ctagataataatgcctcagagctaccttggcagctgctaattttgcttgg
+1012043/1
@@@FDDDEHHFFFIIIIEGIIJJJJJIIJIJBHGHEIJF9DDAEGIJCHE
@3563532/1
ggaacgttgatctggtctggagctggatgagtgacatcagcgccaacaac
+3563532/1
@C@FFADD?HDFDGCFGHEGDFHHIJGGHIJCGGEGHIEHIIIJJIJJJJ
@1013174/1
gtttggtagaagcaggatgacacttaggtcgtgcatggtttaagaaagac
+1013174/1
@@@DDDBDHFFFHIIIE<@9F9FHHFEHHHIFCGH@?B?@FCGBE?9D>C
@1355226/1
gctttcgctgcggcatgctttgcttctttcttagatctac
+1355226/1
@@@FADD<CAADFE<:D9BEFE>DGGGDEGIGGDBF9D90
@7135540/1
gcagggaattctaagagggtacacaattcaggcactaatgtctcttcaaa
+7135540/1
CCCFFFFFHHHHHJJIJJJFHIJJJFHHIIJJJIJJIHGIHIIIJJJIIJ
@7135905/1
attaatctatagaaaattttccaaacagtatt
+7135905/1
<?@A=DDD8FDA>FHFBDFH?EA<EBB3CFEC
@7657787/1
cttggtgtttgttttctcctactccgacaaacgccatcctctcattctta
+7657787/1
CCCFFDDDHHHFHJJJJJJJJJJJJJJJJJJJJJJJJJJJJJJJJJJJJJ
@1016160/1
gatacgatgtaatattgaaggcaataaagtaaccttcaacatataaactg
+1016160/1
CCCFFDDDFDFHH:CFGHGG>GHDE2AFHHHH>@4?E@HFG<FEFCDGEH
@5686099/1
cctgattacttcttctcgaggtggctgcagtttccatatcatattatacc
+5686099/1
CCCDFDFFFHHFHGEGHGGGFJGGFHE=FFGHGIJJJJGFDGIEFHJJJC
@1017221/1
gataaattagaatcatcccatagcaaatggtatttggtaggacg
+1017221/1
@C@FFADDHHGGFHIIIGIII@HEG4ACD9ABHG@EGFHI@31:
@2769933/1
ccgaggtttaaattttttccgctgtagtacaaatttctatttccgattat
+2769933/1
@@@FFDDDFHDBH<@FHGEFGIB<DGH??FHIIGGDF9D@CAFFD:;;7B
@7137554/1
ctcaacaagttccgttttttggagaggcaactcaggataactatagaggt
+7137554/1
@BCFFFFBFFFHHJHGIJJJJIIIJJIIJIJIJJJIIIIJJJJJIIIJI=
@1020057/1
gttcatctatattttttaaggaagtaagtgcaggggaacgagaaccaatt
+1020057/1
@?@DBAAEHDBFB>AEGEDHGIEGGHGF@?F?E>CCGFHGFH6@@9=CEA
@2772960/1
gtgctgtaccttgtatactagcatgactgactagatagaagtctaattca
+2772960/1
@?@DDDADHF>BB?ACGBHGI3CF9ECFHGE9<BF<?E<BE?1CFH@GIG
@1020952/1
gtaatttcttgttcttcttgtttcttttctttaacatttctc
+1020952/1
<@@DDDF<>FDC?BBEB@CH<BG@A@HHI9F<AC9A?@<C>C
@5690773/1
tgtcgaacagcttccacagcttgtctgtaattgcgataagg
+5690773/1
???DDFFFGBHDHGIIIIIIIIGCFHG>GCHC<FHFGGDFH
@3055184/1
cagcattatgacagtcttcaatgattagaaggtttattc
+3055184/1
@@@DFFFDDHDFD@G3B9E@<CBC9AFB:CHIDHIBF>F
@7139182/1
ggacaagttgttatattagtcactttatatgttcttttaacactctttga
+7139182/1
CCCFFFFFHHHHHJJJJJJIJJJJJJJJJJJIJJJJJJJJJJJJJJJJJJ
@7660839/1
ctattatctcttggacaagttgttatattagtcactttatatgttctttt
+7660839/1
CCCFFFFFHHHHHJJJJJJIJJJJJJJJJJJHIIJJJJJJJJJIJJJJJJ
@4084901/1
ctgataaattagaatcatcccatagcaaatggtatttggtaggacgtgct
+4084901/1
CCCFFFFFHHHHHJJJJJJJJJJJJJJJJJJJFIIJJJJJJJJJJJIJJJ
@4085094/1
tggtgatcaaaactaaatgcgatgtcttcctctatttcttgattattaat
+4085094/1
=?@=?BDDHHHGHIIIIGDHGAHIIGIIIIIGIBFHIIIGGHGIIIGIFI
@4085532/1
ctcagataatcccatatcatggagacattaacttgcgtagcatactttat
+4085532/1
CCCFFFFFHHHHHJJIJJJJJJJJJJIJJJJJJJJJJIJJJJJJJJJJJJ
@2776847/1
gtctccttcaacaatcgtcggtacaatgtaatatgagttttctttgtttt
+2776847/1
CCCFFFFFHHGHHEIJGHHIJHDHIHHJHGIIIHIEHGIJJJIIJIIGID
@8376007/1
gttcactgtctataaaaatacaagaattcctaattggtagtattccaatc
+8376007/1
CCCFFFFFHHHHHJJJJJJJJJJJJJJJJJJJJJJJJIGIFIIJJJJJJJ
@8376317/1
atcaatttcaggatacgatctggtttacaattagaatttataagtgttgc
+8376317/1
@@@FDFFFHFHDFEHIGBEHGGG<FGIIIIFIIEC>BHIGIIIEHGFDGI
@7140805/1
gaacaatgagtaagagcttgcaagaggtaacttctgtcttgaaatctgta
+7140805/1
CCCFFFFDDBCDHGIGGIJIIJJJIIGFFHIJJJJJIIIJIIJIHIJCBG
@2778291/1
gttcgtctcacccatgttaaattttttcagaatcatgtgattttttttcc
+2778291/1
C@@FFFFFGGDDHGIHIIJGIJ<HHIJJJFA>EHDCHFGEBGGBEGGIHC
@5110642/1
ccactgattgatgtcccaatggtccacacctttgtcaccactatattcac
+5110642/1
@@@DDDDDH8=?FHIIBBFBADH?FFGEHGI3?EHD?FGIGIGGCH@F>B
@6119118/1
gctgttgttgccactgctgctgctgcggctgttgttgcctctgctgctgc
+6119118/1
CCCFFFFFHHHHHJJJJJJJJJJJJJJJJJJIJJIIIIJJJJIJJJJIFA
@1026786/1
ccgacgacactttttagtaccgggcttactaagggagttttcttgatcat
+1026786/1
@@@FFFFFHHHGHIBHBEHGGEE@FHEGI9<BFGC=A;3;8@=FH4=C>@
@4601741/1
gccggctggtgccctgaataccttgatggctacaaagatagaagtcgaat
+4601741/1
CCCFFFFFHFHHHJJJJJJJJJJJJIJJJJJJJIJJIIJJJHJIFHIJJI
@2779391/1
cttctggaaagcagctcttgcagcat
+2779391/1
=??D1B3BCDHHDEGFHG<<@FECBD
@1027122/1
tggtagttgagtttggtgggtaggggttgtttccctagactgtggttgag
+1027122/1
@@@DBE?DHCDDFICHDHIJCHGEIIFGIGIGJJJJIIIJGCBB>FGGCA
@2779635/1
agatgattagtttccacaacaatttctcttcctttttttggatctgaagg
+2779635/1
CC@FFFFFHGHFHJIJJFGEHGIJHIIC<FHGIIBGHHGGBHHIIGCGHF
@6119752/1
gctccttgaatgaatttttcattcctccatactccttgtcttacaggtac
+6119752/1
CCCFFFFFHHHHHJJJJJJIIJJFHHJJJJJJJJJJJJJJJJJIGGIHIJ
@4086406/1
attttttaaggaagtaagtgcaggggaacgagaaccaatttcttttttaa
+4086406/1
CCCFFFFFHHHHHJHGIJIJJJJJJJJJJJJJJJJJJIJJJJJJJJJJJJ
@162910/1
cttggctttgccgcttgttgctgtacttgaggctgagatgaaggtggtct
+162910/1
@@@DFDFA>FDHHIIGG;FFGEEEHHGFI93CFGHIE<@G4BF?9BD0?B
@5698510/1
ctgctgtggtctctgctgttgctgttgttgctgaggctgctgtggtctct
+5698510/1
C@@FFFBBFDFFDIIIIIHIIIGIEGDBF;FEII?BFGGII@GGEIEEEH
@5699702/1
caggatcatatcgtacaataagattacatttgggtagctcgatcccttct
+5699702/1
CCCFFFFFHHHHHIJJJJJJJJJJJJJJJJJJJJHIJJJJJJJJJJJJJJ
@6613389/1
tctggctattttagcatggaatgtaatctccaagttgtgaatcaatttca
+6613389/1
CCCFFFFFHHHHHJJJJJJJJJJIJJJJJJJJJJIJJIIJJJJJJJJJJJ
@5701010/1
ctgttcttcttgaagttggttcagctgtagtctgtctgcatctgtatatg
+5701010/1
CCCFFFFFHHHHHJJIJJJIJJJJJJJJJJJJJJJJJJJJJJJJIJJJAI
@1032557/1
gggaacgagaaccaatttcttttttaaaataatcagcaaaatc
+1032557/1
@<;DB?@?@DF<CCEEDBA9FFCFAFAAHIIDHIGEHGEG>AE
@7665788/1
acgacatgcccagcagcatagttcaatgtaggttaccacatcaacatcgt
+7665788/1
CCCFFFFFHHHHHJJJIJJJJIJJJJJJIJJIHJJJJJJJJJJJJIJJII
@7665942/1
gtgctgctaacctcttggcaatttttttcgatttgccagtacctatttc
+7665942/1
CCCFFFFFHHHHHJJJJJJJJJJJJJJJJJIJJJJJJJJIJJJJJJJJJ
@7144547/1
ctgtaatgcattgtaggccgcacatgtttgtgcttctgaagaggacatcc
+7144547/1
CCCFFFFFHHHHHJJIJJJJJJJJJJIJJJGIIJJJJJJJIJJJJJJJJJ
@3056999/1
gacgtgctgtaccttgtatactagcatgactgactagatagaagtc
+3056999/1
@CCFDDFFGDBDFGE>CGJCGIICHIJ><CFHEHIJ<FEEGCG?D<
@4087577/1
cttaaaacaatgtcaagagcttggattgcctcctgcggaccattagttga
+4087577/1
CCCFFFFFHHHHHIJJJJJIIJJJJJJJJJJJJIHJJJIIJJJJJJJJJI
@3057281/1
ctttaatgaaattatctggagctcatcaagcttcggtccgactgatgatt
+3057281/1
@@@DDDDD8DD>>GHGGGEHGFCB<@H@DHGEHIIIDHIIGIID@DHIEG
@163878/1
ggaaggactaggacctggatggccttccaattctggctggtgatcaaaac
+163878/1
@@@DFFDFH>FD<FH<FHIIIGBIGIIBCEEBFHCHBGAH?F@FEEEFHG
@4087779/1
cctgttggtccattaatataaaatggttcaacttctttggtgtacagaaa
+4087779/1
CCCFFFFFFHHHHJJJIJJJJJJJJJFHIJJJJJJJJJJJIIIJJJIJJJ
@3057469/1
ctctgctgttgttgttgttgctgaggctgctgtggtctctgctgttgctg
+3057469/1
@@CFFF8DCFHHDIFHIBGGHEHCBFCEGC9E9DGDAEHB>BEGHGEAB9
@1361537/1
gctgaggcaagtgttgggattttgaccatcttc
+1361537/1
@@@FD?DDDFA<CE@;CFA<EHG48E><?EGH@
@4603930/1
ctgagtgagttaaaacagtacatcgcacaacaaacacttggggagttaaa
+4603930/1
@BCFFDFFHHHHHJJJJJIHIJJJJJJJJJJJJJJJJJJJJJJIJGIJJJ
@1037440/1
gtctaagattgctttcgctgcggcatgctttgcttctctcttagatctac
+1037440/1
@@@DDDFDHHHHGIIIEEFF@CFGGHCGJGG@GGIJBF<DGHGCFCFFFF
@5116032/1
aatgagtgagagcttgcaagaggtaacttctgtcttgaaatctgtagccc
+5116032/1
@@@DDD=BBF>FBGIII9CHE:AFFHFIEHII@FFFEC>FFFFIDDBFFF
@6616067/1
gctgtgtctctttctttttttgttagactgatttgatagagcacggaagg
+6616067/1
BCCFDFDFHHHHHJJJJJJJJJJJJJJJJJHJJJJJJJJJJJJJJJIJIJ
@164769/1
gacagtcttcaagcactgagttagaataccaacctgaatttcagcaattt
+164769/1
@@@DDBAAFHHHHGIIIEFHD<BEABCAF@FHEHIEDCEHII@GEDDHG@
@1038499/1
ggttgctggtcaccgggttgttgcctaacaggaggtgcactggtt
+1038499/1
?71BDDDFGA???CEGICEEA;FC<4:CGAC=??60?FF?B?F/.
@7667490/1
gtgcgttaacttttggtggctttattatattactcctaattgaagagcct
+7667490/1
CBCFFFFFHHHHHJJJHIJJJJJJJJJJGIJJJJJJJJJJJJJJJJJIJJ
@165353/1
attgtgtttaatacttctaaaaagtcatcaataatttcgaaaggatcttt
+165353/1
@@@FDDFBHFHHGFIJJIBHBCHECFHICHCFIGGI94?DGA0?DGGIJE
@165370/1
ccaatagctgtgggttatatggtgattgatgccattcaactttgcatta
+165370/1
@@<DD8ABHFCF?A8AAF<@@D??4CFHGEHI<?@GGE@>FGGB?DA9B
@5708163/1
ctttcttagatctaccagtgcccatggcagcaaatctacttgatcctata
+5708163/1
@CCFFFFFHHHHHJJJJJJJJJJJJJJJJJJJJJJJJJJJJJJJJJJJJJ
@1039774/1
tccctatggatatgtgccacttcttggaatgg
+1039774/1
@@@DDDF?DD8DFE@FGIIGIHIBHHGBB>FE
@6123127/1
cttgtcttccacccttttttttggtcctttttgaattgaaatcacctgct
+6123127/1
CCCFFFFFHHHHHJJJJJJJJJJBHIIJJJJJJFHIJJIIJJJJJJJJJJ
@1362653/1
catggtttcaatgatttccctgttgaccttacggggacactt
+1362653/1
@@@DA2=BFF4D>GIIEGGGBEBBEGHHIH@FCHG6@DEHA@
@4604818/1
gtttggtagaagcaggatgacacttaggtcgtgcatggtttaagaaagac
+4604818/1
CBCFFFFFHHHHHJJJJJJJJJJJJIJJHIIIJJJJJJGHIIJJIJJJJJ
@3572610/1
catcaacgttcactgtctataaaaatacaagaattcctaattggtagtat
+3572610/1
CCCFFFFFHHHHHJJJIJJJJJJJJJJJJJJJJJJJJJJJJJJJIGHFIJ
@1042992/1
cttaatctagccacttcagccttatgcctctcaaactcaagctgtcgctt
+1042992/1
BCCDD?DFH<FFGIIIJB@HHICGGHAFHDHGIGEIEIEIBGGJF9DFHH
@6123794/1
caccaattttatgatttctcttcgcttggtgttcaacaaatctcttaatg
+6123794/1
@CCFFFFFHHHHHJJJJJJJJJJ3<FHIJHIIJJJJJJJJJJJJJJJJJJ
@3573608/1
agtaatctctgtatcaacaactgtaccagccggcacattcatatttctcc
+3573608/1
@CBFFFFFHHHHHJJJJJJJJJJIJJJJJJJJJJJJJIJJIJJJJJJJJJ
@166967/1
ggaagttatcaagaaatctaagattgcatcaccgagg
+166967/1
C@@FFDFFBHHFFIJJDEEIGGIHHIFIC<CC@FG:D
@5713643/1
tggcgttttggtgggcatggcctgcagctccctttttgcagcttcttcaa
+5713643/1
CCCFFDFFHHHHHJJJJJJJJJJJJJJJJJJJJJJJJJJJJJJJJJJJJJ
@2798952/1
catctaacctctacaattttgttttgtttctcctccatttccaattattt
+2798952/1
CCCFFDFDDBFDHJGH>FGHGCGGGGFHGGGIIIJIIEFEIICHIIIJII
@2799564/1
gctgctgctggggctgttgttgccactgctgctgctgcggctgttgttgc
+2799564/1
C@CFFFDFH?BHHEBHHIIHIJJJJJIIHIJJIGH@BFHHIIIF3B=CG;
@6620470/1
ggcttgtctaacttgaccaacggtaaaagcaggaggttgttgcatccttt
+6620470/1
@@@DFDBDHDFFDFFFBGIIGGGCGCGGEGHIECDG68?8DGCBAFHIII
@1364668/1
gggcttactaagggagttttcttgat
+1364668/1
@@@DBBBDFD?AFHA@EAAFCHH42C
@2800671/1
cttttttttgttcctttttgaattgaaatcacctgctccaggtaat
+2800671/1
@CCFDDDDDHDHDIAHIIG>F>@F99BD9<FEBBF9BFGCCC<98C
@6621001/1
ttatgtttttgtattcttcaatggttgctgctaaatcttcaagtacatag
+6621001/1
=@<DA;DAFHHAC?FF>EHGIIFGBHHGIIIIGIGEEBGIH<C?CEG9FA
@4606993/1
gccacatcaatgttaaggaatggtttccaaccaataattgcagactggaa
+4606993/1
CCCFFFFFGHHHHJJJJJJJJJJFHIJJJJJJJJJJJJJJJJJJJJJJJJ
@6621187/1
cttcttccagcatagcttcaatttcattgtcgcttatgtcaaattctact
+6621187/1
CCCFFFFFHHHHHJJJJJJJJJJJJJJJJIJJJJJJJJIJIJJJJJJJJJ
@1050760/1
cctagacttgtgcaccagctaaagaagacttatctttaaacggcagcttt
+1050760/1
@@@FD>BDAH?<<DEHIIIIGFIGICHGIIIGIIGIEGA>DADAGHIGCB
@5719009/1
ctcagataatcccatatcattgagacattaacttgcgtagcatactttat
+5719009/1
CCCFFFFFHHHHHJJJJJJJJJJJJJJJJJJJJJJJJJJJJJJJJJJJJJ
@2803873/1
aagaactatttctttaagaatattttggatttcattgatagtatctgatt
+2803873/1
@BCFFFFFHFHHHIIIIIIFHHIFHIJJBEGEGHDFGEIGGD?:CHIHEI
@170304/1
gttgttgctgctgctgctgttgttgttgttgaccccatggttgtcgagga
+170304/1
B@@FDDFFGGHHFIIGIIJIGIHJ@FHG;FHCGHHIGIJIBGCFGIJEBG
@4607762/1
ctccattagttttcttccaactagtgaaatttgacttaagaaatatgaat
+4607762/1
@@CFFFFDHCFHFHIJJJJJJJJJHIIJDDHGIHGIIIDGEEHHEHIGGI
@5719827/1
ctcgatacagaataattctatgaggcttgtagccaccggtacttttgtaa
+5719827/1
???BDDD<D:A?D:ABE?EEI:ACFEE3:1?<EEEC>:D@D@DDIEEBDB
@5119518/1
caacaactgtaccagccggcacattcatatttctcccatctgcatccttc
+5119518/1
CCCFFFFFHHHHHJJIIIJJJIIJJJJJJJJIJJJJJJJJJIIJIIJJJJ
@5723621/1
atacctttgaatgtccctttgccaaatacttcaactgtgactctaactct
+5723621/1
CCCFFFFFHHHHHHIJJJJJJJJJJJJJJJJJJJJJJHIIJJJJJJJJJJ
@4093040/1
gtttttgaaaaaattttggccaatagctgtgggttatatgg
+4093040/1
:1=BADADFFFFFIFE:4:EDGBFE94C?111000B@GE?B
@3063985/1
aactcatactgtcttcagcctcatgttataacattat
+3063985/1
@@@A7;DDFAHDBEEH?FAFG<C4CF<?4F>HFH?9E
@7672859/1
gctctaactaaaaattcttttttaagtaacaaagcttcagtaaataacaa
+7672859/1
@@?DDDDAFFHFFIIG?EFGGBGIIIHBF>?EHIHHGHGIH>F<GBFHIG
@2809998/1
gttatttcttctaaattctgctctgataa
+2809998/1
@@@FFADDHFH?FGEHG@JG?CIH>DECF
@4608820/1
ctcagagctaccttggcagctgctaattttgcttggtgtttgttttctcc
+4608820/1
CCCFFDFFHHHHHJJJJJJJIIIJIGIJJJJJIJJI?DFGIIGIJJJJJJ
@8388354/1
ctagctttcttaaatctggttctctaatcatctgattagtagtaacgatt
+8388354/1
CCCFFFFFHHHHHJJJJJJJJJJJJJJJJJJJJJIJJJJGHJIJJJJJJJ
@1058978/1
caatgtcaagagcttggattgcctcctgc
+1058978/1
@@@7ADDDBH<DF<FFGH>@F@AEHGI@<
@8389117/1
ggaatcctttgtgagccacatcaatg
+8389117/1
CCCFFFFFHHHHFHIIJJJJIJJJJJ
@6127051/1
gttgctgctgtggtggttcttgcctttgcagctgttgtggtggttgttgc
+6127051/1
CCCFFFFFHHHHHJJJJJJJJJJHIJJJJIJJJJIJJIJJGGIFHIGIJI
@5727517/1
tgcactggttacaggagatactggttgttgttgaggtggtagttgagttt
+5727517/1
CCCFFFFFHHHHHJJIJIJJJJJJHIJIJJIJJIIJDHHFHHHIJGIHII
@2815146/1
cacttctccctgcagttcatccataattcagaaagaatataca
+2815146/1
@@CFDDDDADFDFB;DB@IHEHG9HGHHE>F@HGD;FEHGGGG
@7154657/1
ggctgttgttgccactgctgctgctgaggctgttgttgcc
+7154657/1
?<@DDDD4C:C8ACE?ACFFHDCGGE4CBEHFFDD;?CFH
@4093484/1
gcttggtgtttgttttctcctactccgacaaacgccatcctctcattctt
+4093484/1
CCCFFFDDFHHHFIJJJJJJJJJJJJJJJJJJJJJJJIJJJJJJJJJJJJ
@1061475/1
gtcactttatatgttcttttaacactctttg
+1061475/1
;???DDDDBADD?2A2AECDFE>FEI:CCEC
@174654/1
acgagaaccaatttcttttttaaaataatcagcaaaatccaaaagatttt
+174654/1
@BBFFFFFGHBHHIJIIIEIJJEHIGGIIJJJIJAHGIJGGGGIIJIGIJ
@2817946/1
cgcctgtgttctgttgtttactagagaacttcttaataatgaaagatgcc
+2817946/1
@@@FDFDEDBFHFHIHCGHJ>HH>BD9FG9CBHE@HGGGIBHABE93?DB
@5730687/1
ctggaccagtggcgtatttacagaagcaaggttggcctattattggcatt
+5730687/1
CCCFFFFFHHHHHJGHJJJJJJJJJJJJJJJIJJJJJJJJJJJJJJJJJJ
@1063410/1
ccgggttgttgcctaacaggaggtgcactggttacaggagatactggttg
+1063410/1
CCCFFFFFAHFHHJJIICA9EFB?CFGIGI<CDDGHCIAH?@FFEGH?F=
@7155007/1
atcatattcaactgaaaatgagctgcttccatcttcagataatgaatcta
+7155007/1
@@@FFFFFDHHHHIGIJIIJJJJJIJJJJIIJJJIJIIJJJIJIHHGJJG
@1370565/1
tttaatacttctaaaaagtcatcaataatttcgaaaggatcttttttagg
+1370565/1
@@@DDDDDDFHFHGEG:@<CHGHHG?HHEHIEGHGEDG89C@AFEHG?BD
@5126115/1
gttcttctttccatcaaaggcaggaaatcgatttttgaaacacctctgtc
+5126115/1
BBCFFFFFHHHHHJJJJJJJJJJJHIJJJJIJJJJJJJJJJJJJJJJJJJ
@6129847/1
gtgcactggttacaggagatactggttgttgttgaggtggtagttgagtt
+6129847/1
C@@FDFDFHFFHGIIJEHJIIJJIIEEHHGGHGIJJICFHAGHHGHHIII
@6130678/1
gccatcctctcattcttagttgtaacaactaggggcaccatgacgatagc
+6130678/1
CCCFFFFFHHHHHJJJJJJIJJJJJJJIJJJJJJJJJJJJJJJJJJJJJJ
@2822187/1
ctctggaggaattcctttaaactgatccatgatcaatctcataggatg
+2822187/1
CC@FFFD;FFBF?<EE>FHGIHHII>?EC4FH9FIHDGBBDFEGF@@F
@4095287/1
ttggcttgctgttttgtagaagccttaccttcagctgagtgagttaaaac
+4095287/1
CCCFFFFFHHHHHJJJJJJJJJIJJJJJIIJJJJJJJJJHIJJHHIJJJI
@2824374/1
cttttgggcggtaccatggtataactatcttattg
+2824374/1
@@@DDDDDD<FDFF>D>F>?BB?<DHGCGHC@>DD
@6132054/1
ggtcattccaatcttgatgcatgatgaaatcatgaagtctaggaaagaaa
+6132054/1
CCBFFFFFHHHHHJJJJJJJJJJJJJJJJJJGJJJJJHIJIJJJJJJJJJ
@4613258/1
ctcaacaagttccgttttttggagaggcaactcaggataactatagaggt
+4613258/1
CCCFFFFDHHHHHIHIJJJJJJJJGIJJJJJJJJJJIJJJJJJJJJJIJB
@1372550/1
cctgggtttaaaatcttcaataacattactcatttctgataggttctgca
+1372550/1
@B@DBDDBFFHFHIIJIJFIJFIIFIIJJIGEEFGIJFCGCC>F@FGIJJ
@2827461/1
ccctgaatgtgatttttaatttcccagcacctccatcagaagaatc
+2827461/1
CCCFFDFDHCDFDCGIIIGJIII>EFGIGEHGCHEGBFFGHGGGII
@2827717/1
ctgctgctgttgttgttgttgaccccatggttgtcgaggaggtccctgtt
+2827717/1
@@@FFFFFDFFHFHII?AAGHIGGFF7FGECDHHGB=D<8B@7?FG9B.@
@7157219/1
cttgtgcaccagctaaagaagacttatctttaaacggcagctttcctcca
+7157219/1
CCCFFFFFHHHHHJJJJJJJJJJJJJJJJJJJJJJJJJJJJJJJJJJJJJ
@5130647/1
gctcaactatagtttaaaaaaacaaaacaagaatattctattgaattgat
+5130647/1
CCCFFFFFHHHHHHJJJJJJJJJJJJJJJJJJJJJJJJJJJJJJJJJJJJ
@3582911/1
ggccaatagctgtgggttatatggtgattgatgccattcaactttgcatt
+3582911/1
@@CFFDFBBFBFFHIEFHEHEFG<<AHEHEGGGEGGGICHFGIIIEDIDG
@5130856/1
ctctaactaaaaattcttttttaagtaacaaagcttcagtaaataacaaa
+5130856/1
CCCFFFFFHHHHHJJJJJJJJJJJJIIJJJJJJJJJJJJIJJJJJJJJJJ
@6632616/1
gctgtttcaactttgctacataaatctttctctagctgctttatttgagc
+6632616/1
@<@DDFB?DHGFH@GGHGGHCDBHFIIBHAFHIBFCEC@FGHIIIBDFD3
@3068882/1
gcaggaaatcgatttttgaaacacctctgtcgaacagcttccacagcttg
+3068882/1
@@@DABD?DFF?B>FEEDH@H3AF=@EFHEE7CBFHFD<G@@DBDH9@BF
@7158445/1
caccaattcactcccgggtggaaatactggtggtggaggatatgaagtat
+7158445/1
CCCFFFFFHHHHHJJJJJBHHIJIIIJJJJDHIDHIHJJIIJIIJJJ@FH
@5131994/1
gtgtgcttgtgctcctgaccaacttgaagacaaggtaaatgaggatacct
+5131994/1
@@@DDFFDHGHHHJJJIGJJIJJJJJIJJJJJJJIDHGCGGHJIIJJIIJ
@1070308/1
ctttgttctttcttgtcagcacagaataatcttgtatgat
+1070308/1
@@CFFDE4CFHGGGBACFIGHFGECF9EFEC4A@1?1CE<
@1070486/1
ggttcttcttcttttttccacgtgaaatctttaggctgcagctcaaccat
+1070486/1
;@8;DDFFHDHHHIIGGFHIGGEEHHCGFHEHIGIIJIHCD@9?DHE<FG
@6635017/1
cacgagacaacgtgatataactatgaagaatcatgtgataaaaaatagca
+6635017/1
CCCFFFFFHHHHHIJJJJJJJJJJJJJIJJJJJJJIHJJJJJJJJJJJJJ
@3585000/1
ctcacttctttctgtggtgctagattatcccttctgaagacaggactagg
+3585000/1
CCCFFFFFHHHHHJIJJHIJJJJJJJJJJJJJJJJJJJJJJJJJJJJJJJ
@1073201/1
cagacccttatttcaacaccagtgaaaaattgtttgccacgcatgtccca
+1073201/1
@@@FFFFFHHFAHIJEHIGJCHHDG9FBGGIIGGIIHI@HIIIDDHBG?D
@6636362/1
atttttgcaaataatccgtgcagtgtgttttccaacagtcataataaatt
+6636362/1
@BCFFFFFHHHHHJJJJIIJJJJHHIGHIJJIIJJIJJHGIIJJJIJJJI
@1074818/1
ctcgcaacttaggttatgcgaagtacataactttctttgtatctgcatga
+1074818/1
@@@DDDDDHFH8>?E@BEH6EGH;FFECD<DC9?@BGDAFEEHHCFGGC3
@4099070/1
ctgcttgatactccctgggtttaaaatcttcaataacattactcatttct
+4099070/1
CCCFFFFFHHHHHJJJJJJHIJJJJJJJJJJJIJJJJJJJJJJJJJJJJJ
@2833375/1
gtctgctgggttgctggtcaccgggttgttgcctaacaggaggtgcact
+2833375/1
@BBDBDDFHH;FDGGIJHGGIJHIEFGG:@GGBGA9BHHJGEH1=BCH<
@180091/1
tcaagatcattttaaactgtccttctgacacaccatctctgtaaaagagg
+180091/1
@@@FF<DD>DHHHJIGF<@@AG@ECFGEHGI@GHIAG<BCGBCD404:?D
@1077432/1
agctcatcaagcttcggtccgactgatgatttgaggttcttgtggaattg
+1077432/1
CCCFF?DDDAHFHEEEGH>ECGDBHDDDHGHI>BEGGCHHHHHI1<?BG9
@5744963/1
aacttttcgatttcggtattatggttttcttcagcatcagacgtatt
+5744963/1
B@BFFFFFHFHHHJJIFHGIIJJIIGIIJJJIJJJJJIJJJJJGHJH
@1078762/1
gggttcatgagttccactttcacaatcaatt
+1078762/1
@<@DDFDFHHHD>GGEBA9CCFHF<?FHGGE
@1378813/1
gtaggaagttatcaagaaatctaagattgcatcaccgaggaattccagcc
+1378813/1
@B@FDFABDBADHIGHFBGGIIIGIGIBFHIIGJJJGEHGDI@EDHGHIE
@180532/1
agggaattctaagagggtacacaattcaggcactaatgtctcttcaaaat
+180532/1
CCCFFDDAFHHFFHIGI;CAFEGIG>HHGIIEGGGHIJFIIJJIJIBH3D
@1080751/1
ggttgccttaaaacaatgtcaagagcttggattgcctcctgcggaccatt
+1080751/1
@C?DFFDDHDBDCDGGGIFFIE3EFCGFG7GGG>4CC?CCC@A<<@FCCE
@3072323/1
tataaatgtaggaagttatcaagaaatctaagattgcatcaccgaggaat
+3072323/1
@@@FFDFFFFHHD>GFE?FEFDGHGEIJDEGIBCCGF@GEEHIJJI><DF
@3072330/1
catgaggtgaaattattggtatttcttttttccaaattgcctctccattc
+3072330/1
BBCFFFADHDHHHJIGGIGIGJEJIGJGIJJJIE@CHEHGGDGCBD<<BD
@3587572/1
gcagtaacaagattttcacatggctgcccctttattatccctttcagtgg
+3587572/1
BCCFFFFFHHHHHJJJJJJJJJJJJJJJJJJJJJJJJJJJJJJJJJJIIJ
@2836417/1
cacgctttttgatattctggatttcccgcatagctcaactgtggcgg
+2836417/1
?<:DDD1AFHGFHECHGIAHBHII?E<?1?@FDEI>:BGIC9DFDFF
@2836550/1
ctttctttcaacaaacacaagagctaaattatcctttttga
+2836550/1
C@@FFFDDBDD8?DEGHHIGHG>FBAHGGGIGI?FD@3CD=
@6640366/1
gcattaaaatccgaatcctttaatgaaattatctggagctcatcaagctt
+6640366/1
CCCFFFFFHHHHHJJJJJJJJJJJJJJJJJJJJJJJJJJJJJJJJJJJJJ
@6137024/1
cttgaaatctgtagcccaatatagattccagaacttccggcataatgagt
+6137024/1
CCCFFFFFFHHHHGGIJJJIIIIFGHIJJIGIGJHIJGIJJJJIIHJJIG
@1964007/1
cttggctttgagatacctacgcctatca
+1964007/1
@?@BDBEA><BFDGHCF?<F@@F??<CE
@4100641/1
cgacaattgtaccaagctctggcattttcctgtgactgatttttcttcaa
+4100641/1
CCCFFFFFHHHHHJJJJJJJJJJJJJJJJJJJIJJJJJIJJJJJJJJJJJ
@6641486/1
gggctgttgttgccactgctgctgctgcggctgttgttgcctctgctgct
+6641486/1
CCCFFFDDHFHHHIIJJJJEIIIIIGIHGIGGIIIJGHFGEHGDEHIGIE
@5748681/1
gccatatttaacacacattttgtaaataattttcttaactttacacattt
+5748681/1
CCCFFFFFHHHHHJJJJJJJJJHJJJJJJJJJJJJJJJJJJJJJJJJJJJ
@8398561/1
gctgtggtctctgctgttgctgaggctgttgtggtctctgctgttgctga
+8398561/1
@@@FDEADFHFAFIBHGFDAHHDFBEAGGBFHIGII>EDDHHCHIIGGDH
@5749437/1
gctaatttaaaaattgaatagtttttatgaaatgagtcagaattttcgtt
+5749437/1
CCCFFFFFHHHHHJJJJJJJJHJJJJJJJJJJJJHJIJGJIJJJJJJJJJ
@3074261/1
atttaaagcactgatttagtgtgaagatagcaattaggagtgaagatgga
+3074261/1
CCCFFFFFDDHDF?<EHIGCF?FECG@@FHEA9HEFCGCHHI9FCEICFC
@5750289/1
gtttttgagctcatacttaatccaatgacatggggaagtcaattgctaat
+5750289/1
@@@BDAAAB>BFHGIEGGHHHGIIIIIHB@FHD=CFFGHI@DDGG>GB9F
@1967202/1
ctgaaacaccatctcgatacaaaataattctatgaggcttgtagccaccg
+1967202/1
C@CFFFDDFHFHHJJJIGIGH@GHHJIGHIEIJIGGGHJJJHEHIGCHGI
@1088260/1
gcagtctcttgttttgcttctttttttgacctacccttgccgatagcaat
+1088260/1
@@@FDBDFHGHFHGIH<EHIHGGGGGIJJIHBGIIGGIEHGIJGGAHI@G
@3590875/1
gcttgaggtctggtaattggagcggcttgtctaacttgaccaacgg
+3590875/1
@CCFDFFFHHHHHEGGHIJEEGGIIJJJ0:9?9?4??49FG9B@C@
@1384140/1
ctccaactccgacaaacgccatcctctc
+1384140/1
C@CFFFFEDDHHHIIGHIIGIGIIGEGI
@7685638/1
gaagggcggtcccctcttttgggtggaatgtatgacgatgatttgatat
+7685638/1
CCCFFFFFHHHHHJJJJJJJJJJFHIHIIJHGIJJJJHIHHHHHHCEBD
@1385524/1
cttgactatgtttgatgacatatcaataacattctcctcaaccttttgta
+1385524/1
@@@DDDAD4C??FGA>EGEHG@4EEBFHIB9FHGIFHIF@B9D@DGHF?:
@4619489/1
agataataatgcctcagagctaccttggcagctgctaattttgcttggtg
+4619489/1
@C@FFFFFHHHGHJJJJJJIJIJJGH@FHGGIJJJJGIGIJJJIGGGIDF
@6643647/1
gcttggctttagcactgcatctacacaaagggccatcattcatttctcct
+6643647/1
CCCFFFFFHHHHHJJJJJJJJJJJJIJJJJJJJJJJJJIJJJJJJJJJJJ
@6643952/1
gcctttgttgctgctgtggtggttcttgcctttgcagctgttgtggtggt
+6643952/1
CCCFFFFFHHHHHJJJJJJIIJIIJJJJJJJJJJJJJJJIIJJIJJGHIG
@1092559/1
ccatactctggctgccgaatgccacaattggtaagtgaatttcgagcatg
+1092559/1
CCCFFFFFGHHHDGHGHIJJJGIJJJBGIIG9?FHDHF<FFGIJEGBAGE
@7166200/1
gttccttaatcatacaataattagcttaatattagaaatcttaataaata
+7166200/1
@BBFFFFFHHHGHJIJJJJIJIJIIJJJJJJJJIIIJJJJJJJJJIJJJJ
@2839081/1
ctttgcagcagcaagtttcgcttgttttttacttgttcctgtgccataac
+2839081/1
CCCFFFFF<FHFFGGDHBGGIHFHFGIIJJIHGI@@GGHGIGG<HGIDHI
@5141937/1
ctaaattgttctatttcttttttcatcattctgtagtacaccttccaaac
+5141937/1
CCCFFFFFHHHHHJJJJJJJJJJJJJJJJJJJJJJJIIJJJJJJJJJJJJ
@3591915/1
gcggaggctaccttgccgtaggaaataagaaagcaagagaaggaagtgag
+3591915/1
CCCFFFFFHHHHHJJJJJHIJJGIJJJIJJJJJJJJJJJJJJIGIIHHJI
@7168604/1
tcttgaggaagttggtgtagaggtgcaggctggccatgttgaatagcttg
+7168604/1
CCCFFEDFBHHHFHIHIHIJIIGAFHIIGGJIJJIGIJIIJIGIIIJIJG
@4620772/1
ctccaatcgcattccctttcacactagggacatgaggtgaaattattggt
+4620772/1
CCCFFFFFHHHHHJJJJJJJJJJJJJJJJJJJJJJJJIIJJJJJJJJJJD
@1389486/1
cttcttgtttcttttctttaacatttctcacagaacggttgccatatagc
+1389486/1
@CCFFFFDFHHHHJJJJJJJEIIIJIGJIIIJGIIGBHEEGEGGAHHIBD
@2839935/1
gtctggagctggatgagtgacatcagcgccaacaacaatgacaggttttt
+2839935/1
@@CFFFDD?>3C?CGEFHFHCEHIIGA@<AEGEEHGG2?BDAGGEG@GEH
@4622395/1
agctatctcttgtaggaactggactgcattaaaatccgaatcctttaatg
+4622395/1
CCCFFFFFHHHHHJJJJJJJJJJJJJJJJJJJJJJJJJJJJJJJJJJIJJ
@1970867/1
cggcatgctttgcttctttcttagatctaccagtgcccatggcagcaaat
+1970867/1
C@CFFFFFFFHGHIFGEHGJIBA9H@HIGIGGIHHIIIIF9BD96?D39E
@1971460/1
cgttgatctggtctggagctggatgagtgacatcagcgccaacaacaatg
+1971460/1
?@@DDD8DFHFDFEEIGGIIIGC@C<GBFHGI@GHGIB6@GG7;FFGGGG
@6142075/1
gctgcttccatcttcagataacgaatctacttctttcagatcgctgccat
+6142075/1
BCCFAFFFHHHHHJJJIJJJJJIJJJJJJIHIJIGIJJJJJJJCH>HHGI
@1972860/1
ggcttctgcttccgttccaccctttctgctgcgatctttgccatagcata
+1972860/1
@@@DFFFFHFHFHJ<EGGGGFHGHFHDAB4CBG>8?FCHIGIJJEFHA>B
@6647997/1
gtcccatgctatgggtgaaagatcctcttcttcaaatccagaattaaaag
+6647997/1
CCCFFFFFHGHHHJJHHIIJIJJJJIJJJJJJJJJJJJJJJGJIJJJJJJ
@3077623/1
agctttaatcatagttgatgtctgcatatcagtcag
+3077623/1
@CCFFFF8FDDHBI4CG9?E?BBEDDHI<E>H@>DE
@2843005/1
cccgatgctagctttcttaaatctgg
+2843005/1
C@CFFF@DHHHBHGIIEGIDHHHG<4
@1974026/1
atccataataagtctaaatagaccttcaggg
+1974026/1
@@@FDDDFBFFF>FGGIJCHGGEHCHEE9F3
@3078027/1
ctctgttaggatagcttccttaacatcagtaatcaaatcatcagtttccc
+3078027/1
?@<DDD>ABDB<AEDBHIIIGIEGDH@BBC>EHC<DBH@HG@<?DCCGHH
@6649680/1
ctcataactaaaacagggttcatgagttccactttcacaatcaattaatt
+6649680/1
CCCFFFFFHHHHHJJJJJFHIJJIJJJJJJJJJJJJJJIJJJJIJJJJJJ
@7172124/1
gggctctgaaggttgtattgttctggtattatgagtgttacttctcatcc
+7172124/1
CCCFFFFFHHHHDHIHIJJJJIJJIICHIIIJIJJIHHIJAHIJJJIJJJ
@6650436/1
gccacattccattccatgatttattaaacccgatgctagctttcttaaat
+6650436/1
CCCFFFFFHHHHHJJJJJJJJJJJJJJJJJJJJJJJJJJJJJJJJJJJJJ
@5146679/1
catagcaaatggtatttggtaggacgtgctgtaccttgtatactagcatg
+5146679/1
@@@?DDDBFDFHHHGGHIF;C?FHAFCGEHD?EFFEHCHGIIIFGGHGH<
@3597728/1
cttcaaactgttgctcagcagctatctcttgtaggaactggactgcatta
+3597728/1
CCCFFFFFHHHHHJJJJJJJJJJIJJJJJJJJJJJJJJJJJJJJJJJJJJ
@5147236/1
tccatactccttgtcttacaggtaccggtctttctcgataatcaagtgtt
+5147236/1
CCCFFFFFHHHHHJIIJJJJJJHHIJJJHIJJJJJJJJIJGJJJJJFHGI
@1978907/1
ctgttattaaatgagggcattcatcttttcttttgtaaattacttcaagg
+1978907/1
@@@DFDFFHHDDD>FGGFHIHDHHIIJJJ<HECHGGGDGIFGEDBHHCHI
@5147428/1
tgaaaacatttgataaaaaatatatcgtaaaatagggtcacaactaacaa
+5147428/1
CCCFFFFFHHHHHJJJJJJJJJJJJJJHIJIJJJJIJIIJJJJJJJJJJJ
@188587/1
gttgcctctgttgctgctgaggctgttgttgccact
+188587/1
@@@DDFFFHHFFFEGIJJ<HGCGCAG@4AEDHGAE>
@2845161/1
gtttggttccatcaggaaacgatggtctgtgttgttctttttctattttt
+2845161/1
C@CFFBDDHHHFFEHGHIGIGA3CDCFAHD@?FH9?DGIIIEEC><BFHG
@6651797/1
gccacattccattccatgatttattaaacccgttgctagctttcttaaat
+6651797/1
@@@FFFFFFHFFHIIEIGEHIJEHIGIGH@FB2?FHIIIJIIIGDHGIIH
@189531/1
cttcagcctcatgttataacattatgcagttcattacctaagatatttgt
+189531/1
???AADDA:?22A:4?<CAABCEEI<AH9AC<<4AFE9?@>FEE99?DFG
@5759445/1
gtttggtagaagcaggatgacacttaggtcgtgcatggtttaagaaagac
+5759445/1
CBCFFFFFHHHHHJJJJJJJJJJGJJJJHHJGHJJJJJHHJJIJJJJJJJ
@3080591/1
gtcttcagtcacccgattctatttcttggtcatcagtttgagatactgta
+3080591/1
@@@D7D>D=?DFHIBGBHHD<FCFGEG@@AFHCGIEDFHCEH;D9B><?D
@4628447/1
ctctgtactggtgatatcctcgggaaaattaatttttattaagaagccaa
+4628447/1
CCCFFFFFHHHFHIJJJJJJJJJJGJJJJJJJJJJJJJJJJJJJJJJJIJ
@1106675/1
aagttatttcttctaaattctgctctgataaattagaatcat
+1106675/1
@@<BDDDDDHHHHGGGB9IC4<AEF4?EHC<9EDHG><E?FH
@5762641/1
ctgctgggttgctggtcaccgggttgttgcctaacaggaggtgcactggt
+5762641/1
C@@ADFFDFHH?H@GGEGIIFIDHIIIIIAGDHAF9DB;DGBBCGEHGCC
@1108122/1
cttcatcgtcttgaacttcatttccaacaggtagtaagtg
+1108122/1
?@@DDFFAFFHHB9:A?E<?DACEECHECCA@411?E<::
@1985888/1
ctcaaccgtacttctagcattagaagtttcttc
+1985888/1
CCCFFFFFAHFHHFIJJE<FHEHGIE9<FH?G9
@1109361/1
ctctttcattatcgtaaattgtcacggtctcaacaagttccgttttttgg
+1109361/1
@@@?DFDFHHGHF?C@FCFEC<CDFA1CG>DICEICFF@?B00?DG<0AG
@5765328/1
tccaattgcattccctttcacactagggacatgaggtgaaattattggta
+5765328/1
CCCFFFFFHHHHHJJJJJJJJIJJJJJJJJJJJIIJEGHHIJJJJJJIBG
@192697/1
gtccttttatcataatgagatcaagtttttttcgaatcaaatgaagctgt
+192697/1
?;1DDDDDFHHHHIIIIBIGGA3CGHAHCI>BGHBCHIIIFEGHGIICDB
@5149798/1
ctctatttcattgtgcattaatctatagaaaattttccagacagtattta
+5149798/1
CCCFFFFFHHHHHIJJJJJJJJJJJJJJJJJJJJJJJJJJIJJJHIJJJJ
@8405439/1
gtcactttatatgttcttttaacactctttgatggaatttcataaacaac
+8405439/1
=:???DEDBFDFFAEBDHGGHHBFG@FHGECFEGIBEFHIDBD<CCHH@8
@1113865/1
ggctgttgttgcctctgctgctgctgggg
+1113865/1
?<@ADD3BDF??A@A3C<EEC<BE?<GH1
@7695533/1
gtttactaatgcagatcttaaatctgttaatgctccagggctatgtgcac
+7695533/1
CCCFFFFFHGHHHJJIIIJJJJJJIJJGIJIIJIIJJJJIHHIHIGIHJI
@5770369/1
ggaagtgatttgcacgaagcactataggtcgaccttctcggccaagatta
+5770369/1
CCCFFDFFHHHHHJJJJJJJIJJJJJJJHIJJJJJJJJJJJJJJJJJJJJ
@7176605/1
ttccggtttctcaaaacatggtgctggatgaggaaatttttcataaagaa
+7176605/1
CCCFFFDFHHHHHJJJJJJJJFHIJJJJJJIJJJJJJJJJJJJJJJJJJJ
@1993290/1
ggactgtcagatggttttggagaattatcaaagagaattattgaattcaa
+1993290/1
<@@DFFDDHHFHFG<EEHJJCHHGEGIIJI9FFCD>G@DHIIGCAD>F@F
@3083669/1
catgttcttgcctttgttgctgctgtggtg
+3083669/1
?@@D:DADFDFDBEDFF;EEFC3?EC@E98
@2848597/1
acgagaaccaatttcttttttaaaataatcagcaaaatccaaaagatttt
+2848597/1
@@@DDDFFDF?F<@EGGJGHHECFHDHGEHID9??BFGHI@?9?BF@FFE
@1118091/1
gtgattttttattgtatcccaatcaattatgatactgtctccttca
+1118091/1
???D7BDF>DH<>BB:AE4AFCFFGI9EFGEG>EF>@@FHCBF4B3
@1398130/1
gcatgggtcactattaaagttgatttgtcttatcgacttgacaatttttt
+1398130/1
CCCFF>DDFAFHDGIJIIIIEHAHGG4:FHCEEIHJJBDDDGI<GGGHC6
@2849260/1
gccaattatcatgcggctcaaacttg
+2849260/1
<@@FFF?D84ADFEGGEHIIEI3FF>
@6149402/1
aagaggagagcttttattgaatagaataggaatgtcaggtgcgttaactt
+6149402/1
CCCFFFFFHHHHHJJJJJJJJJJJJJJJJJIJJJJJJJJDGIJIIJJHGJ
@3603859/1
ctttttccgttgggattcattatccattctcccctaggctttgctttagg
+3603859/1
CCCFFFFFHHHHHJFHIJJJJIJJJJJJJJJJJJJGIJJJJIIJJJJJJI
@1121522/1
ggggcaccatgacgatagctttattctcattaaggaattccggtttctca
+1121522/1
<@@FFADD?DH?DG@FEHJJIIJIJJJCFIIGHGCDEEHFHJJ:0?FHID
@3084923/1
cccaagaggagagcttttattgaatagaataggaatgtcaggtgcgttaa
+3084923/1
CCCFFFFFGDDHHJJGJIGIJIDFH>HHGE@FHHEHEDH@BG?F<G@AFG
@1122768/1
gttcttttaacactctttgatggaatt
+1122768/1
@@@DD>DDDDHFH<FEHGDI><BFEEF
@5152286/1
gaagttatcaagaaatctaagattgcatcaccgaggaattccagcctttg
+5152286/1
BCCFFFFFHHHHHJJJJJJJJJJJJJJJJJJJJJJJJJJJJJJJJJJJJJ
@1124474/1
ctgttcttaggaatatttccaatgaattcctctatttcattgtgcattaa
+1124474/1
BCCDFFFFHHHFHJJJIJJEIDHIEIIJIIIJJEHCIGIGIJIJJJGIJI
@195119/1
gcagattaaaatttttaagtacgactaagtgagcacactaaatcaccaca
+195119/1
@@@FFFAFHHGD>BHGHGCBCHGGIIGGG49<EGIIIFHGIJ@BB3BDGG
@195405/1
agctgggaatcctttgtgagccacatcaatgttaaggaatggtttccaac
+195405/1
CC@FFFFFHDHHHIIJEGHIJJIJIIGIJIIAGIIIH3C9DHGHDDHIII
@5780817/1
catggtttaagaaagaccaaaggtttctgttgagctagtcatttgttccc
+5780817/1
CCCFFFFFHHHHHJJJJJJJJJJFHJJJIJIIJJIIGJHGIJJJIJGJJJ
@3608158/1
ggtatatataagattacaattcttaacattttttctttaaacaaagaaca
+3608158/1
BCBFFFFFHHHHHJJJJJJJJJJJJJJIJJJJJJJJJJJJJJJJJJIJJI
@3608484/1
tgctgttgctgttgttgctgaggctgctgtggtctctgctgttgctgttg
+3608484/1
<@@DBBBDFADH<F<<FHHGEHGGHFGAGHGIF9?F@49CD9??BFGHHE
@2008052/1
ctgagctttataaaatgcagtggccgacacatcaatattaagcatcatct
+2008052/1
@@@DDDDDFHFHHIIII<DHBC3FHE<HIEBDFHIBBFFDCHEHDGGIEB
@1402368/1
atggaggataattcctgaattatttcttgacgat
+1402368/1
<@@DFFFAHDHHHIIIIIFHBC>FHGI<HEGHI;
@2008425/1
gggttgcccatcattcgctcctcgactgccc
+2008425/1
@@@DDDBDCF:CF>EBFGIFGHHEHGGEF;3
@2853207/1
cgaaaaataacaaaaacaaaaattataagatcaaaatataatgacaattc
+2853207/1
CCCFFFFFGHHGHJJJJJGIJIIIIDGFIHHJIIJJEIGIIJJGGGFHII
@5785792/1
ctgaacttgaatcatgatttaaattacagcatttatgcttatgtaacttc
+5785792/1
CCCFFFFFHHHHHJJJJJJJJJJJJJJJJJJJJJJJJJJJJJJIJJJJJJ
@1133775/1
gtttccttatcagtaatctcgaatctattatctcttggacaagttgttat
+1133775/1
@C@FFFDFHHHHHJJGIEIFGGIGIHEC<4CDHCHGGGGGEDGBAC@F@E
@1403806/1
ccataataagtctaaatagaccttcaggg
+1403806/1
CC@FFFFA<?C<DFGG9@AIHAA<E3<FH
@3610652/1
gtactatcttcaaagagaaaaagtgcaatactaaaattttattcagtata
+3610652/1
@@@DDDDDHHHHHGBFHIIBGEGAFFHHIIGHGIIHEHHHHGGGIIDHGH
@1134482/1
aaataacaaagaatggaaggccaaaatttgttcacactgttcctggctga
+1134482/1
@@@F?DDFHDH?DFHE>DECHI9C>ABHBCCBEGGDGGG?BDBB4?BHHH
@8414452/1
gtcggcagctgggaatcctttgtgagccacatcaatgttaaggaatggtt
+8414452/1
@?@DFFFFHHHHHIIIGEGIJGHGEHGHJIGEGIIDEFGGEBFEGIII9?
@2014938/1
gtgacattgtaacattaaaaactagtaactcgtgtttagacaaccaaatt
+2014938/1
CCCFFDFFFHHHHIIIIJIGEHIGIJGHJGFIGIHCHHGGIJIJIJGFGH
@2015395/1
agcctttcataattcataacgtcattagcag
+2015395/1
CCCFFFDFHHHGHJIEIJGIJIJIJJIEGII
@1139050/1
gtgacattattgactaaggccgatctgaggtctgtcaattcaccag
+1139050/1
@@@DDDDEDFFHDIIIEIGIIB@G:FE>FIF9?FGGECFF>@DCHB
@2016680/1
ccctcctcctccacctttctttccttttttgcccattattgtgtactat
+2016680/1
@@CFFDBFADDBFGIIJIIIFIJI>HHHGJB<D<9BBEIEFBF3BFFH8
@8415933/1
ctttattcagttcagtccctgaactaggcaatgaagttcctgcaggaggt
+8415933/1
CCCFFFFFHHHHHJJJJJJJJJJJJJJJIJJJJJJJGHIIJJJJJJJJJB
@199404/1
ctaacgttatcaggttttgggtagttgggtaatattttgataacgtggat
+199404/1
@CCFFFDDHHG>FEACGIEIJFHGEGHIIGEIGI4DGEHFGDFBG9BAC?
@8416470/1
ctctgataaattagaatcatcccatagcaaatgatatttggtaggacgtg
+8416470/1
CCCFFFFFHGHHHJIIIJJJJJJJJJJJJJJJJIJJIJJJJFFHIJJJGI
@3089279/1
gggtagttgggtaatattttgataacgtggatgtagataggctggc
+3089279/1
?@@=BDDDHA?FFGIIEG>>@GAHCGHB=EGGGDCGEGFE:BDC0?
@1141616/1
gaacaatgagtaagagcttgcaagaggtaac
+1141616/1
@@;DBA>D>?BFFHFHIHGB?ABGIB9AE@9
@5795336/1
ctcagagctaccttggcagctgctaattttgcttggtgtttgttttctcc
+5795336/1
CCCFFFFFHHHHHJJJJJJJJJJJJJJIJJJJJJJJCFHIJJGIIJJJJJ
@7183137/1
gatttgttagagctattagtacttccgtcaacactgctttcatcttc
+7183137/1
C@CFFFFFHHGHGJJJJJJHJIJJJJJJJJJJJJJJJJJJJJJJJJI
@1142046/1
cttctttctgtgcatcatttttagattttcctgcaccgatgcaattaata
+1142046/1
C@@FFFFFGHHHHJIJIIIJIIIGCGHEHIIJDGHG@C?DHH<GGIJJIH
@8417096/1
ggttgttgttgaggtggtagttgagtttggtgggtaggggttgtttccct
+8417096/1
B@@DFFFFFHHFHICFHFGHHHIDHHIIJJ?EHIDEGIIJ@GGHIJJJIA
@8417241/1
tctaactaaaaattcttttttaagtaacaaagcttcagtaaataacaaag
+8417241/1
CCCFFFFFGHHHHJJJJJJJJJJJIIIIIJJJJIJJJJIJJJJJGIGJJJ
@5796054/1
cggtgtttttgagctcatacttaatccaatgacatggggaagtcaattgc
+5796054/1
BBCDFDFFHHHHHJJJJJJJJJJJJJJJJJJIJJJJJJJJJJJJJJJJIJ
@200805/1
tgttacaacatatttcaacatgtatccttttgggcggtacc
+200805/1
B@@FDEFFDHAFHIJJIJBHIJJIIEHEG>D9@FGGE:FFC
@5797411/1
ctccgacaaacgccatcctctcattcttagttgtaacaactaggggcacc
+5797411/1
CCCFFFFFHHHHHJJJJJJJJJJJJJJJJJIJJHJIJJJJJJJIIJJJJJ
@7704125/1
ggccaaactccttcaggcatgggtcactattaaagttgatttgtcttata
+7704125/1
@CCFFFFFHFDHHHIGGHGHGHG9FFHHIIJIEHIHFGGGIJIJJFIJJI
@3616459/1
caatcaattatgatactgtctccttcaacaatcgtcggtacaatgtaata
+3616459/1
C@@FFFFFHHHHHJJJIJJIJJIJJJIIIIJJJJHIIJFHGGIIIGEIJH
@2863101/1
ctattgttggccttagtagaattataaaataaatacaaatacagaa
+2863101/1
@@@FFFEAHHHHBGGICGHGIIECEHGGAFFC>BCHIGDBHFGAEH
@2021316/1
ctttgactaaatactcctgaaggagtgatatcggtgtttttga
+2021316/1
@<@DBABDHBFFDII>E:CH3FB;;32AFG>FHH?F:?;FG8;
@7183494/1
cggcatttctttcagaccaaaatttctttgtaaacaagttagtaaaatag
+7183494/1
CCCFFFFFHHHHHJJJJJIJJJJJJJJJJJIJJIJJJJHIJJHGIJJJIJ
@2021458/1
gtctccttcaacaatcgtcggtacaatgtaatatgagttttctttgtttt
+2021458/1
CCCFFEFFHHGHHJIJIFHGGEEGIGGGDIGGBCECFGHGIIIGIIDADH
@3616730/1
ccgagaaattctaacctctgattagaccctaaagttaaattattgtaacc
+3616730/1
@CCFFFFFHHHHHJJJJJJJJJJJJJJJJJJJJJIIJJJJJJJJJJJJJJ
@2022127/1
gtgtgatggcgtttctgtaccactataaatgtaatcggtggtgtgtaatc
+2022127/1
B@BDFFFFDD@FHHIJIIJHFHIIIIIDHIFHADIIIJGHJH;8?DDBC@
@3616980/1
gcagcattaagtcttctctgcactgtgacagtcttcaagcactgagttag
+3616980/1
CCCFFFFFHHHFHJJJJJJJJJJJJJJJJJJHGIJIJJJJJJIJJJHIJJ
@3617161/1
gtgaaatctttaggctgcagctcaaccattttatcggccaacatattact
+3617161/1
BBCFFFFFHHHHHJJJJJJJJJJJJJJJJJJJJJJJJIJJJJJJJJJJJJ
@2865106/1
tataaatgtaggaagttatcaagaaatctaagattgcatcaccgaggaat
+2865106/1
B@CDFEDDFDD>BHIIDHIJIGHGIIIJBHIIJJGGF<4EDCGHJIDH@A
@3617515/1
ggggctgttgttgccactgctgctgctgcggctgttgttgcctctgctgc
+3617515/1
CCCFFFFFHHHHHJJJJJJJJJJJJJJJJJJJJJHIJHIJJJJJJJJIJI
@4122252/1
agatggaacgttgatctggtctggagctggatgagtgacatcagcgccaa
+4122252/1
CCCFFFFFHHHHHJJJJJJHIJJJJJJJJJJIJJJHIJJIJJJJJJJJJJ
@202736/1
cttcaccaaaaactttgtcagccgcttctataccaccatcaaggaaaagt
+202736/1
@@@AB;BBHFFF:CF>AG@FA9C:<:?FEHG4C?D<;B<GGFGFBHEF@B
@6158415/1
taggaatgtcaggtgcgttaacttttggtggctttattatattactccta
+6158415/1
CCCFFFFFHHHHHEEHJIIJJJIJJJJJHHIJIJJJJJJJJJJJJJJJJI
@1410330/1
atcggttcttcttcttttttccacgtgaaatctttaggctg
+1410330/1
@CCFF:DDHDFFFFHEHBHIHGEHGCB=FBF>D@G9BFB>F
@5801346/1
cactgctgaggcttgaacaagcccttctgatagcctgcaattcttggttc
+5801346/1
CCCFFFFFHHHHHJJJJJJJJJJJJJJJJJJJJJJJIJJJJJJJJJJFII
@5801790/1
gtcaaatccatctttgtaaataaaaaattaataacattaatatgaacaaa
+5801790/1
CCCFFFFFHHHHHJJJIIJJJJJJJJJJJJJJJJJJJJJJJJJJJJJJIJ
@2025471/1
gttcaagttcttgatttgcagatgatctgaatctcattggaggatgcttc
+2025471/1
@@@FFFDDDHFDHBGG@B>HHADHAHGG<FFHC@H>DFGGC<C??DCABE
@2026030/1
ctgttgttgttgctgctgctgttgttgttgttgaggttgattagaagccc
+2026030/1
BCCFFFFDHHHHHJIFDCFHHIJIGHGGIGE@GEEGDG@FGGIEHADBFI
@8420984/1
ctccaattgcattccctttcacactagggacatgaggtgaaattattggt
+8420984/1
CCCFFFFFHHHHHJJJJJJJJJJJJJJJJIIJJJHIJFHGIJJJIJJJJB
@1146452/1
ctgcaccgatgcaattactactcatcttctttactaaaaggctacacaaa
+1146452/1
@C@FFFFFHADHHIJIIGDIJJJIIJGIIJIIIJICIJ9F@HGGJIJHG?
@3619233/1
cagcaatacttttgtcaggaatggaatgctgagtaacaagattatatggg
+3619233/1
CCCFFFFFHHHHHJIIJJJJJJJJJJJJJJJJJFHIJJJJHIJJJJJJJJ
@204515/1
ctctggtatccaaaggcactgttttcaccggaggaatttgtttg
+204515/1
@@CADD?DH<FBDEAEFEHHIHBCF>FHD?CFF:@@DG<A9BF>
@2870928/1
cccgtttttattatcgcttctaattttttctctcatttctgggattaaaa
+2870928/1
BB?DDDDDBADFFGGIIIJG>DCHECHGIFF@CGABDFG9BDDBDHGGDF
@1412937/1
ctgttgttgcctctgctgctgctggggctgttgttgccactgctgctgct
+1412937/1
CCCFFF?DHDD?DGIJJIBAFHHJIIJBEIG@@G3DGHGIG@FCAGGGGG
@3621212/1
gtcgtgagaagctgcaacggctgctatagatggaacgttgatctggtctg
+3621212/1
BBCFFFFFHHHHHJJJJJJJJJJIIJJJJIJIIHIGIHBGFGIJJJHJJI
@3621662/1
tgatgattttcaagctcttcatgccactgattgatgtcccaatggtccac
+3621662/1
CCCFFFFFHHHHHJJJJIIIJJJJJJJJIJJJJJJGGJJJJJJIJHIJJI
@206949/1
atcgacaacaccgcttgtgcggcaatatgtttggcttgctgttttgt
+206949/1
?@@?DFFFHHGFFEBGI;CF@F6@:@?@D@@D;1B3BGD@FGEHH@C
@207131/1
ccgcagattaaaatttttaagtacgactaagtga
+207131/1
<?@DDF8BDFBF?FHHIICGC<C4AB1:?FEDA4
@6663779/1
ccagtttgcaaagggaagcgagcttgctgttgttgctgctgctgctgttg
+6663779/1
CCCFFFFFHHHHHJJJJJJJJJJJJJJJJJJJIJJJJJJJJJJJJJJGIG
@3622178/1
ctctttcattatcgtaaattgtcacggtctcaacaagttccgttttttgg
+3622178/1
CCCFFFFFHHHHHJIJJJJJJJJJJJJJJJJJJJJJJIIJJJHBGIJJJJ
@1152444/1
attctttcaaaaaaaactattcgtaggagtaaaacgtaagtggaag
+1152444/1
@@@DBDD?FAFDHEFDFEHCGHG?FGEC;:DFGGHGFGII>DGBC@
@6664201/1
agcatgttcttgcctttgttgctgctgtggtggttcttgcctttgcagct
+6664201/1
@@BFDFDFHHHHHJJIIJHIIHIJJJJHIJGHIIIJJJJIIHHIJJJJJI
@3622614/1
gtcctttactgtatgcatgacttttataattagggacaggatcatatcgt
+3622614/1
;?@DDDFDHFDDBF>EGEFIGGGIIGIGGGHGEGDFGCFECGGEDFDBFI
@1152684/1
ccattttatagctactctaaaaacac
+1152684/1
@?@DD<DD??F4C?CFHGGC9<AGG=
@2032915/1
ggtggctgcagtttccatatcatattatacctgaaggcttttggg
+2032915/1
=1:?BBDD=?F?AE@9EG>??>E4<4?FHE4AE@AC<FAC;DD60
@1153180/1
gttataaatgtaggaagttatcaagaaatctaagattg
+1153180/1
@@@DDDDD4CFHFIA<GFEHHIGGIIGE9FE><C3?93
@3623339/1
agcttcttcaagagggatgggctctgaaggttgtattgttctggtattat
+3623339/1
@CCFFFFFHHHHHJJJJJJJJJJJJJJJJJGHJIJJJJJJJJJJIJJJJJ
@3093742/1
gtctctgctgttgctgttgttgctgaggctgctgtggtctctgctgttgc
+3093742/1
C@CFFDFFHHFHHIJIJJFGJIIH@HGHGEIJIICD@CGC?GEHEIGFEB
@6665150/1
cctaagagttttattaaagttggatcattagcagaaatcctcattctttc
+6665150/1
@CCFFDAD=CFFDHGFEGDCCEFHIHGIIIIIIIHGGGFEGGHIIGGEHI
@1154735/1
ccaaggtctccttgaacaaatttacctaaag
+1154735/1
@@@DDD>D>AF4CBAGH?EB9<CHGAFC9EE
@2035036/1
cccaagaggagagcttttattgaatagaataggaatg
+2035036/1
?8?;;D;DFFDHDEGGGHGDHCFEC>C9CEFHFBCDD
@1415140/1
gtgcattcataattcgggccttaactttagtgaactggtca
+1415140/1
@@CFFFFEHHH>FFHGGGIIICGGIG9DEA?DGIHIIJDEH
@2878178/1
aggattgatagatacatcataatgatgaataacc
+2878178/1
?@CADFDD4A?D>@EG>4ABCHHG<FGI4<E@GE
@1415468/1
ggtatatataagattacaattcttaacattttttctttaaacaaag
+1415468/1
@@@D=DFFDB?DDHD<FGHIDIGIIBHEHHCGGIG@BFB@G@B?:?
@8424442/1
tgtaaaacgccaataattgttctttcatgatactctcaagatccctgatt
+8424442/1
CCCFFFFFHHHHHJJJJJJHIJJJJJJJJJJJJJJJJJJJJJJJJJJJJJ
@211083/1
gtggtggttgttgcctctgttgctg
+211083/1
??@DADDAFFCF?<:A?E:CFAB@B
@1158736/1
tcttgaggaagttggtgtagaggtgcaggctggcca
+1158736/1
@C@F?DFFG?FCFHI2ACHHEHIBFHIHFGIIGBCC
@4652676/1
gttagttggacccatgcactgaatgactttatacactggtatttctggct
+4652676/1
CCCFFFFFHHHHHJJJJJJJJJJJJIJJJJJJJJJJJJJGHJJJJJJJJJ
@2041257/1
ttcattttcagctctggctattttagcatggaatgtgatctccaagttgt
+2041257/1
CC@FFEDDHAAFFHGGCGIIJEHCGIJIIIGAG@FEHG9FGFH4?>B4B0
@7189312/1
tggaagtaagaggtctttcatttaatgttttttgaaaagcctcacttgtt
+7189312/1
CCCFFFEDHHHHHFHIJJJJJJJJJJJJIJJJJJJJJJJIIJJJJJJJIJ
@4654305/1
ccaagccgtaatgaatggtgttgctttcgcagggtaagtctttcagtctc
+4654305/1
CCCFFFFFHHHHHJJJJJHHHIJJJJJJJJJJJJGHJJIIJJJJJJJJJJ
@5818189/1
tgatggaatttcataaacaactttcaaatccttaatatacgcaacaaagc
+5818189/1
CCCFFFFFHHHHHJJJJJJJJIJJJJIJJJJIJJJJJJJJJJJJJJJJJI
@8426365/1
caattgcattccctttcacactagggacatgaggtgaa
+8426365/1
@@@DD?DDHAD>CFIIAB@B??3FAFGDGE3<?FEDG>
@2884931/1
tccattttatagctactctaaaaacacggtcttttccttcccctggcaat
+2884931/1
@@<DFDDDBDDDDFGHBGIHGCCFEF3@12C:EFEFIIGGHFHGBBACCA
@2043544/1
ttctgacacaccatctctgtaaaagaggatagcttgaggcttatacctag
+2043544/1
@CCFFFFEBHH;FGEBGIG?C4FDHII3?CBFFG9CF9FHGH<?FBFDC@
@7190170/1
ggaaataagaaagcaagagaaggaagtgaggtacacagttgcagtcctga
+7190170/1
@CCFDEDDHBHFDEHIHEG>EFHG?F<FFHGEFGGHGGHIGIIIIIIBHB
@6166424/1
atggtaaaataccttctttgactaaatactcctgaaggagtgatatcggt
+6166424/1
@CCFFFFFHHHHGJJJJJJJJJJJJJJJJJJJJJJJJJJJDHIJJJJJJF
@5819783/1
ggagaatggaaggactaggacctggatggccttccaattctggctggtga
+5819783/1
CCCFFFFFHHGHHJJJJJJJJIJIJIJJJJJJJJJIJJJJJJJJJJJBGD
@2045534/1
ccggtcttcactgcagcctgactggtgagaaccctcaccgctgtcatgct
+2045534/1
@@@@DDFFHDF?BGH@>FHIJJGIJGGEIIIIJJIIG=FFHFGFGIIFHH
@6671604/1
gtttacaattagaatttataagtgttgcagttaaaccaagaacatgtggc
+6671604/1
@@@DDBDDHDHH<<CGG>:F<BEC4CBCCFEGCEGHBFGGHIBHII9:BB
@3627558/1
accaactcatactgtcttcagcctcatgttataacattatgcagttcatt
+3627558/1
;?=BDDFFGHHHHGFFGIIIJIIIJJJJJJIJIJJIIJJJBHEHGHGIII
@1166436/1
ggtttcgtaggcaggtggaggccatcgcctgg
+1166436/1
@C@FFFF?AAFHFBHDBGB@C8FGICGH6@?G
@4130264/1
gccaataattgttctttcatgatactctcaagatccctgattacttcttc
+4130264/1
CCCFFFFFHHHHHJJJJJJJJJJJJJJJJJJJJJJJJJJJJJJJJJJJJJ
@5822566/1
ttgtcgaggaggtccctgttgttccattgcttgaggtctggtaattggag
+5822566/1
CCCFFFFFHHHHFHJIJIIJJGIIJIIJJJJJJJJJFGIJGDHIJJJJJJ
@5822574/1
ctctgctgttgctgttgttgctgaggctgctgtggtctctgctgttgttg
+5822574/1
CCCFFFFFHHHHHJJJJJJJJJJJJJJJJJJJIIJGIJJJIIJJHIJCHG
@1166913/1
ctccgacaaacgccatcctctcattcttagttgtaacaactaggggcacc
+1166913/1
@@@?DFFFAFHGDB8FHIG@EGFHGGICHGBGGDGCGHGGIII>B0;FFE
@6672273/1
ctgtagtacaaatttctatttccgattatttttcctttgatgctgctcaa
+6672273/1
@CCFDFDDDHHFDHGFIIJJJIGIHIGJIJJJJFIIIJJJJJIIGGHGIG
@5163758/1
gttgaagataacatacaattttaattttattattctcaatgatttcctcc
+5163758/1
@@@FFFFFHHHGDIHJIJIIJJIHIIJIJJJJIGIGIJIJJJJJJJIGJJ
@1417796/1
gccacttcagccttatgcctctcaaactcaagctgtcgcttcaattcatc
+1417796/1
@@C7DDDDDF?HHC@HIIHCHGGHIICHHHGGGJEG>GIIIGHBID@GD@
@1167950/1
ggcggttgttgccactgctgttgtt
+1167950/1
?@1DD=D<0<<?DCEGF9AACC<<?
@3100028/1
ctagataataatgcctcagagctaccttggcagctgcta
+3100028/1
CC@FDDFAHBHHHEHG>FHEHGCH:;FHA>FECDC@DC<
@5824397/1
gtgccatccattttatagctactctaaaaacacggtcttttccttcccct
+5824397/1
B@CFFFFFHHHHHJJJJJJJJJJJJJIIIJJJJJJHIJJJJJJJJJIIJJ
@7712110/1
catcattcattttcttcattgtaacttggcccgcaacaattgtacacaac
+7712110/1
@@?DDDDEHADHFGHGGGEEHCIBHHGCIIII8F?@?DGGHCFGDDBFHB
@6674011/1
gttgccactgctgctgctgcggctgttgttgcctctgctgctgctggggc
+6674011/1
CCCFFFFFHHHHHJJJJJJJJJJJJHIJHIJJJJJJJJJJJJIJIJJJJJ
@5828070/1
ggagctgcgacaccatctgatgcctggtgcggaggctaccttgccgtagg
+5828070/1
CCCFFFFFHHHGHJJJJJJJJJJJJJJGHIJJIJJJJJJJIJJJJJGIHH
@2053154/1
ctctatttcattgtgcattaatctatagaaaattttccaaacagtattta
+2053154/1
C@CFFFFFGGHGGDGIJJGECGGGEIIIIGGIJEIIIEDDADHC4?DFEG
@5829005/1
gttcgccgatcttgtacaacattttacatgcagttagtgcaactgctccc
+5829005/1
@@CDDFDDAHDHHBAEDEHBCEBGGCDHIIEG??BFF?DFFFEIDEGFFG
@5829165/1
ccacattccattccatgatttattaaacccgatgctagctttcttaaatc
+5829165/1
CCCFFFFFHHHHHJJJJIJJJJJJJIJJJJJIJJJJJJJJJJJJJJJJJJ
@2055222/1
tttttgaattaaaatcacctgctccaggtaatggaaaatcctgagg
+2055222/1
CCCFFFFDBDHDHIJJFGHFGIHHEGIIGHIIG@GGIJFIH<FEHE
@6172504/1
cctggatctgatcttaacaagccttaagagaaatcttagctgacatatac
+6172504/1
=??BDDFFFDHHFEBFFGGIEBGIIIGHIGGIIEFHIIGDBBGFDHBB?F
@2056246/1
caattgttgagtgaagtttctgagagcatcttctctaactgt
+2056246/1
?@@1BB=;?>BFFG>FA:<EHIBA>DE@EEAHIIIG@@C?@C
@3103964/1
gaagttatcaagaaatctaagattgcatcaccgaggaattccagcctttg
+3103964/1
@?@F:??DB8ACDEGDEGCEEHHGHHB@HIIHGI8DG>>9D><D;D?8?<
@6677280/1
gttttgaatacaggaatgccggataattctatacagaaactttaggatac
+6677280/1
CBCFFFFFHHHHHJJJJJJJJJJJJIJJJJJJJJJJJJJJJJJJJJJJIJ
@3104805/1
ggccgatctgaggtctgtcaattcaccaggtgatatatttttgcacctgt
+3104805/1
@@@DD<A@F<FF<EFHGFGHGID@EDECDF:D9CFDAFCHICG?DFEG80
@5835690/1
atcaacatacagagcaccaagaaaagcttctaaaagatcagccctatcct
+5835690/1
@CCFFFFFHHHGHJIJJJIJJGHJJJIIIHJIJJJIIIIJJIIJJJJJJJ
@8435010/1
ggaacgttgatctggtctggagctggatgagtgacatcagcgccaacaac
+8435010/1
@7@DDDDDDHFHH@FHGGGFHHHIIGEHIIIFHHIIIIIIIFGGGIGIGH
@2062086/1
caactacctcccctctggtatccaaaggcactgttttcaccggagg
+2062086/1
@@@DDDD<DFBBFGIG>G?:?FGE<EHHEDGGICHEGI4?D=??6A
@5839129/1
cagtaggtaaaaagattattgtattttcttttagaactctttcaaagagt
+5839129/1
CCCFFFFFHHHHHJIJJJJJJHJJJJJJJJJJJJJJJJJJJJJJJJJJJI
@6177059/1
ggcctgatgctgggaacaagaatgctgttaatgcctccaagcttaacatt
+6177059/1
CCCFFFDFHHHHHJDGIIJJIJJJIIJJJEGIIHIIIGHGIIJJJJJJJJ
@3108189/1
ctggatggccttccaattctggctggtgatcaaaacta
+3108189/1
??@B1BD7FDFBHE9AEFEIE3AGCG2<EHC>F4<DD@
@5168773/1
ctcccatctgcatccttcttttccggaaagaacctagtgtgatggcgttt
+5168773/1
CCCFFFFFHHHHHHJJJJJJJJJJJJJJJJJJJJJJJHIGHJJJJJJHIJ
@3108872/1
cgggcttactaagggagttttcttgatcattttcgtttacccagagagga
+3108872/1
BCCDDFFFHHHGHJJHIHFHBHIJFGGIIIJGICHHIIIIJJEEHGCFE>
@5169281/1
ctctggtatccaaaggcactgttttcaccggaggaatttgtttgtgattt
+5169281/1
CCCFFFDEHHHHHJJJJJJJJIJJJJJJJJJJJJHJJJJJIJJJIJIJJJ
@5169717/1
ctgagatatactcatattgaggataagaaatacggtgttgtacacagtat
+5169717/1
CCCFFFFFHHHHHJJJJJJJJJJJJJJIJJJJJJJIIJJJJIJJJJJHIJ
@6178615/1
gttgcggttaaaccaagaacatgtggcctatcctc
+6178615/1
?=;DDFFDHFBHHGBBBAGIIDD9??8??FCFEHC
@3110051/1
ctttggctttaacctcataactaaaacagggttcatgagttccactttca
+3110051/1
@@@FFFDBHHGGHJJJJIJJIJIIHEGIIIHIGGGIIGFGG4?D<BGAFG
@3110495/1
ataatgctgtgacattgtaacattaa
+3110495/1
?<@DFADDFB8A?A<FBGI<DA@EGH
@5846727/1
cggtacttttgtaaaacattatcaaaagttctctgaccatggaggataat
+5846727/1
@@@BADDDCB>AC?EFEGBHECGGHIGHEHIGEEFF@AFGGECA?BGC>F
@2071982/1
cttggcaacaaacagttgttttttcctgatatagctctaacttcaattaa
+2071982/1
@C@FDEFDFFFFHJIGBHHIDEHGIJJIIIIIGIJIIEHEIIIGJIEII@
@2072081/1
gcctcttgttttgcttcttttttttgacctacccttgccgatagcaataa
+2072081/1
CCCFFFFFBHH?FGIJI@BDHII@D0DFD<FBDA9@?FC@FH4;@E=DHC
@7195856/1
gtggtctctgctgttgttgttgttgctgaggctgctgtg
+7195856/1
<?@DDDBDFD3AC<AE<C<CF>C?EEH@4FEEE;?CF?B
@3111465/1
gttcgccgatcttgtacaacattttacatgcagttagtgcaactgctccc
+3111465/1
@BCFFFFFGHH?FHA>GH@BHHGGIJIIGC@HGDDHIHC<FD<DHI>CDH
@5848556/1
ctgtcgttggttcagattctattggtttgtttggtttaaattgtctaact
+5848556/1
CCCFFFFFHHHHHJJIJJJJJJJJJHIJJHIJIJGHJJJJJJIHIJJJJJ
@6179758/1
ccacccttttttttgttcctttttgaattgaaatcacctgctccaggtaa
+6179758/1
CCCFFFFFHHHHHJGIJGIIIJJJEF@GIGIJGIHIIIEGIJJJEIJFGG
@8446873/1
cggtattgctctgcagggaacggcgacataggtgtctgctcttcacatac
+8446873/1
?@<DD?D;DFFF?>C<EG?EB<<1DFBF0BFFFFFEIE<CFFFAFCA@EC
@3633703/1
ctggcaatgtgacctcaagttccatcctatcattgccaattggtagtgga
+3633703/1
CCCFFFFFHHHHHJJJJJJJJJJJJJJJJJJJJJJJJJJIJJJGGHGIIH
@3112279/1
cttctctcgtgagccaacagtaagacatggtagatgaggatacttt
+3112279/1
@@@D=DDDFCFFHJEIIHFCEEFHHIIHGI@BFDAA<CFE;@FC<F
@8447547/1
gaacaagaatgctgttaatgcctccaagcttaacattgattttaaggcaa
+8447547/1
B@CDFFFDDDDDFHHIIJJIIJJJJJIJJJJJJJJJIJJJIJJJIHIFGJ
@1428425/1
cctgcttgtggaaaaccaccacaaatccacttggaaaactgttta
+1428425/1
CCCFFFFFHFHGHJIJJGIEGDCFHGGDFHBFH9FGGEBDB?BHD
@1428493/1
gttgtaacagtaagttcttttttttccttgactatgttt
+1428493/1
===D=A;>?C=CAC2AABBF9FEF6?D@BD?D9BAD4DA
@5850220/1
cagaagcttcagctaaacgctttcctttaaagtaaacagcaacagtatat
+5850220/1
CCCFFFFFHHHHHJJJJIFHIJJJJJJJJIJIFHIJJJJJJIJJJGIJJJ
@5850298/1
cagggttcatgagttccactttcacaatcaattaattggtaacatggtaa
+5850298/1
CCCFFFFFHHHHHHJJJJJJJIJJJIEHJIIJJJIJJJIGIIJJIJJGIJ
@8449366/1
gtcctttactgtatgcatgacttttataattagggacaggatcatatcgt
+8449366/1
@@@DDDBDHD8<A:C?GBC:A?FHH<AAH??FG@BBGG@B3?CG>9BDB0
@2077550/1
ctctgctgttgctgttgttgctgaggctgctgtggtctctgctgttgctg
+2077550/1
CCCFFFFFHHDFHJH@HGHGIIBEGCHGEE3E:;DGAGEHG@@F4?FGGG
@8450249/1
gaaggcttttgggtcgtgagaagctgcaacggctgctatagatggaacgt
+8450249/1
CBCFFFFFGHHHHGHJHHGJJJJJJJJJIJJJJJJIGJJJIIEGIJJJJD
@1429719/1
attggtttccttatcagtaatctcgaatctattatctcttggacaagttg
+1429719/1
@@@DD;?BDFFHFEHGHIIGGGIJB@>EFCF4CHDEGGIIJDCH9FGBDG
@7197846/1
ccacattccattccatgatttattaaacccgatgctagctttcttaaatc
+7197846/1
CCCFFFFFHHHHHJJ<FGJJJIJJJJJJJJJHIJJJJJJJJJJJJIJJJI
@2078351/1
ttggtcatcagtttgagatactgtaatgcattgtaggccgcacatgtttg
+2078351/1
?@BDDDFFDHHHFIGGFBHEHGGIGHJEHIIEHDHHCFHH?@DGGHDDHG
@6180405/1
gcagtggccgacacatcaatattaagcatcatcttccattgagaaggcct
+6180405/1
@@CFDFFFHHHHHJJJJJJJJJJJJJJJJJJJJJIJJJJJJJJIJJJJJJ
@225010/1
ctcggatcttctatccttatctcatcaaatattgataaactagtttcttc
+225010/1
@@@D???<CFBDHCEHHGCGFGEFGEBHGG>FEC<<C<@DCFGCFB?9B<
@8452257/1
gtcgaagcaatggtgaaataggttctgaaagacttgtaaagtttactact
+8452257/1
B@CFFFFFHHHHHHHIJJJJJJHHJJJJJJJHIJJJJJJJJIJJIIIIJJ
@8453387/1
ctgagacgcaagaagcagctgaataatacaaccaaattcagaatttaaca
+8453387/1
@CCFFFFFHHGHD:CACCFHIIIEGIIGEIIDCGGIGGIDBDDHIHHIII
@2081238/1
cgccgatcttgtacaacattttacat
+2081238/1
@@@FDDFDDBBA?FAFEG;@<CCFH<
@8454867/1
tagttcttcattagtaccatatctctgcattgatttgttagagctattag
+8454867/1
@@CDDFFFHHHHHJJJJJIJJJJIJJJJJJJIIIJJJGIIJJGIJJJJJJ
@8455017/1
gtacttcttttgtgtgagcattaaatcttaaaatagatacaatgtcacta
+8455017/1
C@CFFFFFHHHHHIHIJJJJJJJJJJJJJJJJJJJJJIJJJJJJIJJJJJ
@1431935/1
gctccaatcgcattccctttcacactagggacatg
+1431935/1
CCCDFFDEF?FDHIIEAGDHEHEGGHI9C99BF>A
@2083715/1
ctaaattctgctctgataaattagaatcatcccatagcaaatggtatttg
+2083715/1
@@@DFFDFFHDAFIIDFFHHDEGHGGGDGG<EEGGGGIHIGIBHIHIBHG
@8456029/1
attattggcattccagcatcattactaattttttgcaattgttgagtgaa
+8456029/1
@@@FFFFFHFHHFIJJJJJJJIJIJJJIJJIIIJGIJJIJJHIIJJGIJJ
@3116985/1
cttgtcttacaggtaccggtctttctcgataatcaagtgttg
+3116985/1
@CCFFFADHGGFHDGGGGJ>DFEIIJIGIJJCG>4DG@FH>B
@1432809/1
ggcacattgcagttgctatcatacattcttaatatctgtgtattaagcct
+1432809/1
@@@DFFFFHHHGADHGIIIJIIIIIJJJIH<FCHIDCAFFCEHGCGCHIJ
@5859644/1
gttccactttcacaatcaattaattggtaacatggtaaaataccttcttt
+5859644/1
CCCFFFFFHHHHHJJJJJJJJJJJJJJHHJJJJJJHIJJJJJJJJJJJJJ
@2085257/1
catggtttaagaaagaccaaaggtttctgttgagctagtcattt
+2085257/1
?;?DDADDHHHDHGIIBGIIF:A3<9A<FHGIGGHIG3?C@DCB
@8457680/1
acaaacaccaagcaaaattagcagc
+8457680/1
1?;A=2BD7D?DD@ED;EB?G3A98
@2087747/1
tataagaacaatgagtaagagcttgcaagaggtaacttctgtcttgaaat
+2087747/1
@@CFFFA>ADDFFGCAFHA@IHGCEH3?FH3C?FEHEEHDDHGCFFGIGE
@4668295/1
gtgagtaatctctgtatcaacaactgtaccagccggcacattcatatttc
+4668295/1
@B@FFDEFHHHHHJHIJJJJJIJJJJJJJJJJJJJJJJJJJJJJJJJJJJ
@6183754/1
cttcccctggcaatgtgacctcaagttccatcctatcattgccaattggt
+6183754/1
@CCDFEFFHGHHHIJGIJGHJJIIIFGHIJIIHGGGHGGEGHIIIHIIII
@8461589/1
cttggtcatcagtttgagatactgtaatgcattgtaggcc
+8461589/1
;@?DDDADHDHDHGFGIIIEHIBEF<F9@EHHBEAB:B@F
@4669315/1
ttaaagttgatttgtcttatagacttgacaattttttcttttcttctttc
+4669315/1
B@@FFFDDHHHHHIJIJIHHEJGGHJGHJIIHGJJJJGIJJJGGIGIJJI
@8464791/1
gctgtggtctctgctgttgctgaggctgttgtggtctctgctgttgctga
+8464791/1
@@@DFDDDFHD>DGIEHB<FHEAGEHEHBECHACHGFDGBFH>?DB<BF@
@7722873/1
gtctttttttaccaaaccggtattttccccttggcaacaaacagttgttt
+7722873/1
CCCFFFFFHHHHHJJJJJJJGHJJJJJJJJJJJJJJJJJJJJJJIJJIJJ
@2093124/1
cttaatttcattttgtatttgtctaagaaatacttagcaactgtacattc
+2093124/1
@@@FFFFFHGGFFHHGHGCHI9IA<CFHIIGHGC4AABGCGAEDHHGFEH
@5867979/1
cctctgtcgaacagcttccacagcttgtctgtaattgcgataaggttttt
+5867979/1
@@@DBBDDFH:DCEGGEHHIAGHI@@GEFBFGHICBFIHABDCF@9?DGC
@5868108/1
gcagactctgtacttcctcctcatagttccacaatgagtaatttcaattt
+5868108/1
CCCFFFFFHHHHHJJJJJJJJJJJJJJIJJJJJJJJJJFHJJJJJJIJJJ
@2094359/1
ggaacttaatttcatttacctttggcacattgcagttgctatcatacatt
+2094359/1
CCCFFFF?HHHHDGHEHJIIIIIIIIGBHAEH@HG<E>GIGIIIIGGHII
@4670153/1
gcgataaggtttttcaggattgatagatacatcataatgatgaataacca
+4670153/1
CCCFFFFFHFHHHJJJJJJJJJJJJJJJJJJJJJJJJJJJJJJJJJJJJJ
@6184354/1
ttggcaacaaacagttgttttttcctgatatagctctaacttcaattaat
+6184354/1
CCCFFFFFHHHHHJIJIHIJJJJJJJJIJJJJJJJJJJJJJJJJJJJJJJ
@8467720/1
atatattatgtctgattcccgatcgcttggctttagcactgcatctacac
+8467720/1
@C@FFFFFHGGHHIJJJHIIHIIGGIGHJBGFHGJJIIIHHIJEGECFCE
@1437571/1
cctaattgaagagccttttcccaaaatcataccattag
+1437571/1
@CCFFFFFHGHDHIGJIJJJJGIGCEC>HHEIIIICEH
@5870436/1
agtaagttcttttttttccttgactatgtttgatgacatatcaataacat
+5870436/1
@C@DFFFFHHHHHJJJJJJJJJJJJJJJJJJJIJJGHDGFGHHHHIJJFF
@4148896/1
cactgaaccaaatcggctccttgaatgaatttttcattcctccatactcc
+4148896/1
CC@FFFFFGHHGFHIIIBGIJJJIGHGGHGGIIJGHIIGGIGIIGGIJGG
@233918/1
ctccaattgcattccctttcacactagggac
+233918/1
CCCF@DEDD?FFHIJGGHGGIIIJJJIIGEE
@4670935/1
atgacacttaggtcgtgcatggtttaagaaagaccaaaggtttctgttga
+4670935/1
CCCFFFFFHHHHHIJHGIJJJJHJJJJJJJJJJJJJJJJJGHIJJJIJJH
@5870729/1
gctgttgttgccactgctgctgctgaggctgttgttgcctctgctgctgc
+5870729/1
@@@ADDDD??DBFBFH<EHCHIIBECG=8EFFHEFD9DF>FGG<D?B@FG
@2096726/1
caatcggtaaagttttgcctataagaacaatgagtgagagcttgcaagag
+2096726/1
CC<DDFDDFFHGFFHJBHIFIJGIJIGGEHHBFHDF@EGIBCHG3B?F3B
@2096879/1
ctgcatctgtatatgccctagcacgga
+2096879/1
@@@DABDADFFDFI<>>B:CF>DA@F>
@6693327/1
cagataatcccatatcattgagacattaacttgcgtagcatactttatcg
+6693327/1
@CCFFFFFHHHHHJJJIJJJJJJJJJJJJJJJJJJIJJJJJJJJJJJJJJ
@4151183/1
gctgaggctgctgtggtctctgctgttgctgaggctgttgtggtctctgc
+4151183/1
CCCFFFFFHGHHHHJJHIJJJIJJJIJJIJIGGIGIJGIJEGIHIJIIJI
@6185911/1
gttataacattatgcagttcattacctaagatatttgttatgatctccgg
+6185911/1
CCCFFFFFHHHHHJJJJHIJJJJJJJJJJJJJJJJJJJJJJJJJJJJJJJ
@2103424/1
ttccttttttgcccattattgtgtactatcttcaaagagaaaaagtgcaa
+2103424/1
@@@DDFEFHAHFDGHGGFGIHJIGDIJCGHGJIIGIGHJ9D@DGG3?4?B
@2103574/1
ccgtacttctagcattagaagtttcttctccagct
+2103574/1
@BCDDFDFHHGHAGHGEHHGHHFGEGFEHGHICF9
@2104228/1
gtcaggtgcgttaacttttggtggctttattatattactcctaattgaag
+2104228/1
@@@?DFBDDFFDHGGIJIIIIHGB3CFEFGDGIIIBB:@GII3BFG>GHD
@7725298/1
ctgcaaacaagggatagcactcaagggcacattatgttttctaacacttc
+7725298/1
@CCFFFFFHHHHHJJJJJJJJJJJJJJJJJJJJJJJIJJJJJJJJJJJJJ
@4152419/1
cttgactatgtttgatgacatatcaa
+4152419/1
@@??DD?DHHHFHGGEEA?A?CHHB>
@8476066/1
gtttccatatcatattatacctgaaggcttttgggtcgtgagaagctgca
+8476066/1
CCCFFFFFHGHHHIJIJJIJIIJGHJJJJJJJJJJEGHHGBHFHIJJJJG
@7207736/1
ctccaatcgcattccctttcacactagggacatgaggtgaaattattggt
+7207736/1
CCCFFFDFFHHHHJJIIIJJJIJJJJJJJIJIJJIJJDGHGHIIJGIJJB
@238682/1
ctccaaaattgtaaatccaggaacttcccagtcatcaggaataaagtcat
+238682/1
CC@FFFFFGGHFF>GGBHFHIGIHGHIJIHH?FGGJIIGBBHG99DB49?
@238899/1
gtttcattccgcagattaaaatttttaagt
+238899/1
@@@BDFADDFDDFGD<FH@>@@HHIGGGFH
@8477809/1
cctcatacgactctaattgtaaaaatgttatccatttttgggttaataac
+8477809/1
CCCFFFFFHHHHHJJJJJJIIJJJJJJJJJJIJJJJJJJJIJHHIJJJJJ
@5179300/1
ctgtatcaacaactgtaccagccggcacattcatatttctcccatctgca
+5179300/1
CCCFFFFFHHHHHJJIJJJJJJJJJJJJJJJJJIJJJJJJJJJJJJJJJJ
@2107172/1
ttcatctatattttttaaggaagtaagtgcaggggaacgagaaccaattt
+2107172/1
@@<DFD?DBAAHFIBHI>H@>;GGGG<<CEHIII0@FG@8@:FHCH9FH9
@5881134/1
ggcgttttggtgggcatggcctgcagctccctttttgcagcttcttcaag
+5881134/1
@CCFDFFFHHHHHJJJIIJJJJJIIJJJJ?GIIJJJJJJJJJJJJJJJJG
@6187519/1
ctccaatcgcattccctttcacactagggacatgaggtgaaattattggt
+6187519/1
CCCFFFFFH=FHHJJIIJJJJJJJJIJJJIJJJJJJJHHHHJJIHJJJJ?
@8480351/1
gtgagaagctgcaacggctgctatagatggaacgttgatctggtctggag
+8480351/1
CCCFFFFFHHHHHJJJJJJJJJJJJJIJGJJJJJIJJJJJIJIHIIJJJJ
@2109111/1
atttttagattttcctgcaccgatgcaatta
+2109111/1
@@@DDDDDDABDFGGHG<F<AF1C@=>FCC4
@4674124/1
gtcttcagtcacccgattctatttcttggtcatcagtttgagatactgta
+4674124/1
@C@FFFFFFHHHDIIIEHIHIGIJEFHIGIEGIGHGFAHGGEFHD<GGFI
@4674194/1
atcaacgttcactgtctataaaaatacaagaattcctaattggtagtatt
+4674194/1
CCCFFFFFHHHHHJIIJJJJJJJJJJJJJJGGIIJJJGIJJJJHIJHFHI
@241175/1
gcctcttgttttgcttctttttttgacctaccctt
+241175/1
@@7DDA4B?F?AFBFHI@AHHCBFEGFCGDD?BFB
@2110753/1
ctccagctaaggctgtatcatcaacttctaaaggtttccaataaa
+2110753/1
;;8B;D?D4D?AFFDFBF<4EHHF>HIIDH>HD3CF@9<B<DF9C
@6188468/1
gttttttggagaggcaactcaggataactatagaggttcttctttccatc
+6188468/1
BBCFFFFFHHHHHJJJJJJJJJJIJJJJJJJIJIJJGHIIJIIJJIJIJI
@3129638/1
ataaaactgaagtctgtgacaacccaacgcaatcgcttaacctacccctc
+3129638/1
@@@FDFF?D>?<CFBHHB9@EGIIG?;BFEBGBFHGHHGIGBAG@>BFHG
@3129838/1
tgtaattgcgataaggtttttcaggattgatagatacatcataatgatga
+3129838/1
@@?DDDFEAFFBFHIIC>H?EGIIE3CDG9?DHHC4DD9FHGIGJIC<9?
@8484632/1
gctggttgtgcgaaggattttccaaccatagaagctgtgtccctatggat
+8484632/1
@@@DDADDCFHDDHFDCFGHHIGBCEGAG<FC<FFBBBGBBDFDBGF>H>
@7730271/1
cttgcctttgttgctgctgtggtggttcttgcctttgcagctgttgtggt
+7730271/1
CCCFFFFFHHHHHJJJJJJJJJHIJHJJJJJJJJJJJJJJJJJJJJIIJB
@6189597/1
ttggagagtgtttgtggggaagttttatttacattttttgcctgaacaca
+6189597/1
CCCFFFFFCFFFHJHIJIJHGIHHIJJJJJJIJJJJJJJJJJJJJJJJJJ
@7730459/1
gcctgcagctccctttttgcagcttcttcaagagggatgggctctgaagg
+7730459/1
CCCFFFFFHHHHHJJJJJJJJJJJJJJJJJJJJJJJIJJJJJJJJJIIIJ
@7212687/1
ccactatctaaataaatagctgcagctaatgattcaaataagtctccaag
+7212687/1
CCCFFFFFHHFFHIJJJJJJJIJJJJJJJJJJJJJJEHFHIJGIJJJJJI
@5888344/1
ctatcaagtaggcaccaatcaaggcctccacacaatcagcaatacttttg
+5888344/1
CCCFFFFFDHHHGJJJJIJJJJJJJJJJJJJJJJJJIJJJJJJJJJJJJJ
@2115485/1
atttgatatctatatttctcattttttctgct
+2115485/1
@@@DD>ADH?BFFF:CHICC4:EICG8F?F@H
@8487095/1
gttcttaggaatatttccaatgaattcctctatttcattgtgcattaatc
+8487095/1
CCCFFFFFHHHHHJJJJJJJJJJHJJHJJJJJJJJJJJJJIJJJJJJJJJ
@244294/1
ctaaataaatagctgcagctaatgattcaaataagt
+244294/1
@@<DDDD;FBFDBFII>FEEIEHFEIIIHFFFE<<E
@7214218/1
ggcgtatttacagaagcaaggttggcctattattggcattccagcatcat
+7214218/1
@@@DDFFFDDDDHA>FHGIIIHI?B<FC9ED>GGEGIFGHEIGHHGICFH
@6190833/1
cttgatggctacaaagatagaagtcgaattcagttggatg
+6190833/1
@@@BDDDD<;FFDBEF9F@E43C3A@G7F?EEGIIGF@DA
@7732904/1
gcttctttctgtgcatcatttttagattttcctgcaccgatgcaattaat
+7732904/1
CCCFFFFFHHHHHJJJJJJJJJJJJIJJJJJJJJJIIIJJJJJJJJJJJJ
@3133399/1
gctaaatcttcaagtacatagtacataactttagctgtcgtctttctttc
+3133399/1
@@<DFDFAFDFHHFHGHDECE<EH@FFEBC>FEEHF4EFG:1?BFGEGE<
@2120847/1
cagacatttcttcagggagaatttttaaccatttaca
+2120847/1
@@@DDDDDHHHBFIBF3A@1AE<FE>GBEFFHIIF>E
@7733539/1
aacgattggaaaaataatcagaataagaacggtattgctctgcagggaac
+7733539/1
CCCFFFFFHHHHHJJJJJJJJJJJJJJJJJJJHIJJJJJJJJJJIJJJJJ
@247899/1
tttcacttttgttattggtttccttatcagtaatctcgaatctattatct
+247899/1
@@@FFFFFHHGHHJEGDHIGIJEC@HIJJIIIBHIIIIFIGIJFHGIIIJ
@248310/1
caatactttaagagcatttattgcagcttctttctgtgcatcatttttag
+248310/1
<@@FDFFFGDD4CGEGCHBEHHCHEGGGJBHFIHGH49C>E?DBD4D4;B
@4677792/1
gtcactattaaagttgatttgtcttatcgacttgacaattttttcttttc
+4677792/1
CCCFFFFFHHHHHHHJJIJJJJJJJJJJJGIIJJJJJJJJJIJJJJJJJG
@5899392/1
gtggttcttgcctttgcagctgttgtggtggttgttgcctctgttgctgc
+5899392/1
BBBFDFFFHHHHHJJJJJJJJJIJJJJJGHIFHJJJJJJJJJJJJJJJJJ
@2127150/1
atcctttgctcttgaggaagttggtgtagaggtgcagg
+2127150/1
@@;DDFFF<FHAD<BFBFAFHIII<?CEAHEG9BB>DF
@4163698/1
attgtaatttcttgttcttcttgtttcttttctttaacatttctcac
+4163698/1
CCCFFFFFHHHHHJIJJJJJJJJIIJJJJJJJJJJJJJJJJJJJJJJ
@6706169/1
cttcattttcagctctggctattttagcatggaatgtaatctccaagttg
+6706169/1
CCCFFFFFHHHHHJJJJJJJJJJJJJJJJJJJJJJJJJJJJJJJJJJHIJ
@5190676/1
actgaaccaaatcggctccttgaatgaatttttcattcctccatactcct
+5190676/1
?@@DBDDFHHGHAGGBFHGEFHIHGG@HIIAGHC<F?BFHIIHB<D>GGH
@2128890/1
gtgaaatctttaggctgcagctcaaccattttatcggccaacatattact
+2128890/1
@@@BDDDADHFHG@BHEB?ACAEFHIB7E<<CFGH@DBHDGGB@?99?<D
@7737556/1
ctgcaattcttggttcaagatcattttaaactgtccttctgacacaccat
+7737556/1
BBCFFFFFHHHHHFHIJJJJJJJJJJJJJJJJJIJJJJJJJJJJJJJJJJ
@2130047/1
ctttattatccctttcagtggacaatttacaggcagttgaagataacata
+2130047/1
CCCFFFFDHGHH8FGGFF:C>HGGIGIEEHIICHI7:C9<C<CD9?DF9<
@7220738/1
cctcaaccttttgtaacatcgacaacaccgcttgtgcggcaatatgtttg
+7220738/1
CCCFFFFFHHHHHIIJJJJJJIJIEFHJJJJJJJHHIJJIJJJJJJIIJJ
@6710134/1
catgaggtgaaattattggtatttcttttttccaaattgcctctccattc
+6710134/1
C@@FFFFADHFGHHJIIJICFHGJJIJJIIIJIIJGIGHIGHIJIJJIGG
@2133033/1
gagttttattaaagttggatcattagcagaaatcctcattctttcaaaaa
+2133033/1
@?@BD>D?DF4:CGGEHEEHGGEGIGGIE3EHHE?EBECEECF4DHI4B9
@5905965/1
gtacgctcaaacatgcaaatgtgacattattgactaaggccgatctgagg
+5905965/1
CC@FFFFFFHHGHJJJJJJJJHHIGIGHIIJJJJIIIJIIJJIIIJJJII
@253358/1
ctatcatcagctggtgtagaattacagaataactcatgaatg
+253358/1
@C@FFFDFGHGFFICFAFHGEGGFFIIGBHECEFHEEFH<DC
@3139873/1
gttatatggtgattgatgccattcaactttgcattaactttctgtagtat
+3139873/1
?=?DBBAD>:CFBBGCGGI@AHGHIFED>E<EAHHCC>B@<EF@?C9:?<
@6711720/1
cttgaggctgagatgaaggtggtctgctgggttgctggtcaccgggttgt
+6711720/1
BCCFDFDFHHHHHJJIJJJCHIHHJJJJJJJIJJJJJJIJJJJJJJFHIJ
@6194024/1
gtcattatgggcttctattagttcatctatattttttaaggaagtaagtg
+6194024/1
CCCFFFFFHHHHHJJJJJJJJIIJJJJJJJJJJJJJJJJJJIJJIIJJIJ
@4679251/1
caacaatcacaagttttacttcttctttaagacactgactaaaatattgt
+4679251/1
CCCFFFFFHHHHHFHIJIJJJJIJJJJJIJJJJJJJJJJJJJJJJJJJJH
@2137004/1
cttctaaattctgctctgataaattagaatcatccca
+2137004/1
?@?DDBBD<CDHDGE4CEH<IBDGII<H4FHECBEAG
@5194729/1
gcatggtttaagaaagaccaaaggtttctgttgagctagtcatttgttcc
+5194729/1
@@8BDDDDFHHF><EF?FHDAB>F<AHFHEHGFGHGDFGHEHHIIIIIGI
@5195368/1
gagtaatctctgtatcaacaactgtaccagccggcacattcatatttctc
+5195368/1
?@@ADDDFBHFFHIEHIHHIIIIEAFEHGGIDGGAFHIIGHHHDGGHIII
@7223437/1
atcgcttctaattttttctctcatttctgggattaaaatttctaatgaag
+7223437/1
?@@?BDFFHFHHHIIIIBHGGGHIGEHGHIEHHGHGIIIIIIIIIGGEFE
@255695/1
ctgcaattcttggttcaagatcattttaaactgtccttctgacacaccat
+255695/1
@<@FFFFFHGBHG4CGH@HGGDCHGHHIIEB@E4CBFGIBHIIIDGGGGG
@5195679/1
ggtgtttttgagctcatacttaatccaatgacatggggaagtcaattgct
+5195679/1
BBBDDFFFHHHHHJJJJJJJJJJJJJJJJJJJJJJJJJJJJIJJJJJJJJ
@3142518/1
ctcatccacattttatgtgctgctaacctcttgg
+3142518/1
CCCFF<DD?FDBDEG>CC4BEBB@@F3AEH>EB3
@5196447/1
agatgattagtttccacaacaatttctcttcctttttttggatctgaagg
+5196447/1
C@@FFFFFHHFHHJJIJJIJFAFFHIJGIIHIHIJIJJJIJIJJJJDHHI
@7742867/1
cttgactatgtttgatgacatatcaataacattctcctcaaccttttgta
+7742867/1
CCCFFFFFHHHHHJJJJJJJJIJJJJJJJJJJJIJJJJJJJJJJJJJJIJ
@3142977/1
ttccggcataatgagtacatcatttacatcaccgtg
+3142977/1
@@@ADDADHFBFD@G<ECED?EHIBIGGAGGIGEDC
@3143334/1
tttgaattgaaatcacctgctccaggt
+3143334/1
@@CFDADEG?DAFHIIIIAFHE3CFF<
@2143148/1
aacgagaaccaatttcttttttaaaataatcagcaaaattcaaaagattt
+2143148/1
@@@FDDDDHHDFGAF@F@HHEG=FHFGIGG>4<CFEH<@@FDAH>G7DHG
@6720095/1
ggtttttgaaaaaattttggccaatagctgtgggttatatggtgattgat
+6720095/1
@CBDFFFFHHHHHJJJJJJJJJJJFHJJJJIIJJHIJJJJJJFHJJJJJJ
@5915518/1
ggccaggtgaaagatgccggaagtatttatggagtccatatttaactgct
+5915518/1
CCCFFFFDHHHHHJJJJJJJIJJFGIJJJJJJJJIJJJJJJJJJHHHIJJ
@5915957/1
ctgtcatctaataattctttagcctctaaaccttcatctttatcagtaat
+5915957/1
<?@DB?DBHFFDFFE:CGEIHGEGGHIEIHCAFEF?EDHCHIHGFHGHCG
@6721295/1
ctctatttcattgtgcattaatctatagaaaattttccaaacagtattta
+6721295/1
CCCFFFFFHHHHHHJIIJJJJJJJJJIJJJJJJJJJJJJJJJJJGIIJJJ
@3144486/1
tcttgaacttcatttccaacaggtagtaagtgatcattaagttcgccga
+3144486/1
@@CDDDDDGGADCBF4CBDFFGEAEGHJDCIB@FAAEGIIJFB98:@?0
@3653048/1
gcagttagtgcaactgctcccttggcagtaacaagattttcacatggctg
+3653048/1
CCCFFFFFHHHHHJJJJJJJJJJJJJJJHHIJJJJJJJJJJJJJJJJJJI
@2145941/1
gctctccaaaattgtaaatccaggaacttcccagtca
+2145941/1
@@@DDDEFFGHFFHGEIICHIFGE3CEF<FHGGGF?E
@5199012/1
ctttcttaaatctggttctctaatcatctgattagtagtaacgattctcc
+5199012/1
CCCFFFFFHHHHHJJJJJJJJJJJJJJJJJJJJJJHJJIJJJJJJJJJJJ
@4681439/1
gctatctacaagtgtgacacaatttctattctgttcagaggtaaatgagt
+4681439/1
CCCFFFFFHGGHHHEGHIJJJIJJJJJJJJJJJJJJJJIIIHJJJJJJJF
@7745315/1
gcttgctgttgttgttgctgctgctgttgttgttgttgaccccatggttg
+7745315/1
CCCFFFFFHHGHHIGIJIGGIJIIJJHGIHIIIJJIIJIJJJJIJJJHIJ
@5200373/1
gtacaaatttctatttccgattatttttcctttgatgctgctcaatttac
+5200373/1
CBCFFFFFHHHHHJJJJJJJJJJJJJJJJJJJJJJJJJJJJJJJIIJIJJ
@2149421/1
gccaataattgttctttcatgatactct
+2149421/1
?:?BBB3BD?DADB<<FGDHHEAHGG3F
@2149854/1
gagagtgtttgtggggaagttttatttacattttttgcctgaacacattg
+2149854/1
@@@=DAD;DAHDFHGI@DC<?C<C<<FGFBFEHEGB@FH@F39?DFH@@B
@261446/1
gctgtggtctctgctgttgctgttgttgctgaggctgctgtgg
+261446/1
@@CFDFDDFDHF>FGBGHHFIJIGHHBFGGGGC;B;@GE999D
@5201503/1
gtgtaatcactgctgaggcttgaacaagcccttctgatagcctgcaattc
+5201503/1
BBCFFFFFHHHHHJJJJJJJJJJJJJJJJJJJJJJJJJJJJJJJJJJJIJ
@7747126/1
atcgcacaacaaacacttggggagttaaatcaacatcagctgaga
+7747126/1
CCCFFFFFHHHHHJJJIJJJIJJJIIIJJGJJIGGIGJJJJIJJJ
@5925958/1
gtccttctaacctgttcttcttgaagttggttcagctgtagtctgtctgc
+5925958/1
@CCFFFFFFHHHHIHIIIJIJIIJIIHHIIGHGIJJJJJCGGHIGDHIHI
@6731484/1
cctctgtcaggtaagacaacaatcacaagttttacttcttctttaagaca
+6731484/1
CCCFFFFFHHHHHJJJJJJJJJJJJJJJJHGJJJJJJJJJJJJJJJJJJI
@2155389/1
ccgtgatctaatatttgagcagaaggtgctggtgcatgtaatactttgta
+2155389/1
@@@DDDDDHHFHHIFII<7FHCC;EG3FFHEI;FHGIIBFHI?CGGGIHD
@5927943/1
ccgaggtttaaattttttccgctgtagtacaaatttctatttccgattat
+5927943/1
BCCDDFDDHHHHHIJJJJJJJJJJIJJIIJJJJIJJJJIJJJJJJIJJGI
@2157599/1
cttctaacctgttcttcttgaagttggttcagctg
+2157599/1
@@@DDDDD3CDADAFHIED@<<HDHIB@GAAFCEH
@5929101/1
agaaccaatttcttttttaaaataatcagcaaaatccaaaagatttttca
+5929101/1
@CCFFFFDHHHHHJJJJJJJJJJJJJJJJJJJJJJJJJJJJJJJJJJJJI
@2158881/1
gtgattttttattgtatcccaatcaattatgatactgtctcctt
+2158881/1
=::4:?BBFABB?FHCAF?C<EGBE9HF@BG?@BCDCFGD9DAD
@6736908/1
catatgtatttatactgacataatctcattaacagttttgccatttatca
+6736908/1
CCCFFFEFHHHHHJJJJJJJJJJJJJI>HJIJJJJHIJJJJJJJJJJJJJ
@5933086/1
cttggctttgccgcttgttgctgtacttgaggctgagatgaaggtggtct
+5933086/1
CCCFFFFFHHHHHJJJJJJJJJJJJJJJJJJJJJJJJIJJJJJJBGIFGH
@5933476/1
tggtctctgctgttgctgttgttgctgaggctgctgtggtctctgctgtt
+5933476/1
BCCFFFFFHGHHHJJJJJIIJEHGIJGJJGIIJIIIIIIFHGIJIEHJII
@5933697/1
ctcttggacaagttgttatattagtcactttatatgttcttttaacactc
+5933697/1
BBBFFFFFHHHHHJJJJJJJJJJJHJJJJJJJJJJJIJJJJJJJJJJJJJ
@6203442/1
ccagcaggtgggtgagtaacatcagctccgagaaatattacaggttcgtt
+6203442/1
CCCFFFFFCFHHFGHIHHHJIJJFGIJIIJGIGGHJJJJJJJJJFHHIGI
@2165504/1
ctgataaattagaatcatcccatagcaaatggtatttggtaggacgtg
+2165504/1
@@@;DD8DBAH8DGFGB@FACFHGIIHIEG@9B><4CGG;F4D>HG0B
@2165520/1
gtctctgctgttgctgaggctgctgtggtctctgctgttgttgctgctgc
+2165520/1
BCCADDFFHHHHDIIJGIIHGEI>F9FG@CGEGGADDGHGBFCE>@B>EG
@5936632/1
gcccattctccagctgtaatggaaacgactgcatttgggcaggtcttctt
+5936632/1
@CCDFDFDHDHHHIIIHBHEHGGG<?A@FHIJGIIIGGIEIGFGHCHH>G
@2165856/1
ttcaacttctttggtgtacagaaatatttcggc
+2165856/1
?@?DDFFFDFAFHGGD@FGCDHEGBH9?@D;@1
@5208697/1
gctgtacttgaggctgagatgaaggtggtctgctgggttgctggtcaccg
+5208697/1
CCCFFFFFHHHHHJJJJJJJJJJJJFGIFHGJJJJJJIIJJIJJIJJJJI
@6742478/1
ctgctgttgttgctgctgctgttgttgttgctgctgttgtt
+6742478/1
;@<DDD?D<=C?<?EED<:C?HHBAB?AC?C4E<C?GDG?8
@4178129/1
catggttgtcgaggaggtccctgttgttccattgcttgaggtctggtaat
+4178129/1
CCCFFFFFHHHHHJJJJIJJJJJIIJIJJJJJJJJJJJJJJGHJJJDHIJ
@7754824/1
tgcaccttcaacaccacactcctcaaggtacacccctataagggcttcga
+7754824/1
C@CFFFFFHHHHHJJJJJJJJJJIJJIJFCEGHIJJJJIIIGIJJJJJJJ
@6743990/1
ctctaactaaaaattcttttttaagtaacaaagcttcagtaaataacaaa
+6743990/1
CCCFFFFFHHHHHJJJJJJJJJJJJIIJJJJJIJJJJJJJJJIJJJJJJJ
@6204288/1
cgacgacactttttagtaccgggcttactaagggagttttcttgatcatt
+6204288/1
CCCFFFFFHHHHHJJJGHIJJIJJJIJJJJJJJJIIBFIJJJJJJIJJJJ
@5210473/1
gttctatttcttttttcatcattctgtagtacaccttccaaacagtatct
+5210473/1
CCCFFFFFHHHHHJJJJJJJJJJJJJJJJIJJJJJJJJJJJJJJJIJJJJ
@4179868/1
catggtttcaatgatttccctgttgaccttacggggacacttatcaggtt
+4179868/1
CCCFFFFFHHHHHIJJJIJJJJJJJJJJJJJJJJIGIJJJJJJJJIIIHI
@271618/1
cgacaatttgttctcttctgttgtttcaattttggcagtatgcaaatatt
+271618/1
@@CFDDDFFHHHHJJIIEHGDHHGGICHABCHECGIHBFEGHIIEGIIII
@1455662/1
attgtttcattccgcagattaaaatttttaagtacgactaag
+1455662/1
<?@DDDBED>FFDIJGJIGEHIEGII@HG8EADFFD7DFGA3
@2172217/1
gggtgagtaacatcagctccgagaaatattacaggttcgttgaaaac
+2172217/1
?@@=BD3=ADFFH<::?G3AC:E6@@>E?@>FH<B:DFAGGG209?;
@6748377/1
gtgcaggggaacgagaaccaatttcttttttaaaataatcagcaaaatcc
+6748377/1
CBCFFFFFHHHHHJJIJJJJIJJJJJJJJJJJJJJJJJJJJJJJJJJJJJ
@1456397/1
ctgaggcggaattagagcaattgctcccggagggactccaa
+1456397/1
@@CFDFF>F?DHD@FAFHG;3BGEGHIGIGIBHIG<EHDHF
@272803/1
gctctgataaattagaatcatcccatagcaaatgg
+272803/1
CCCFFFFFFFBFFGGIIIJC9FHII9GHIFIIIE>
@7238705/1
ggtggtatatataagattacaattcttaacattttttctttaaacaa
+7238705/1
BB=DFADFHHHHHJJIJJJJJIJJJJJJJJJJJJJJJJJJJJJJJJJ
@4181307/1
caacaactgtaccagccggcacattcatatttctcccatctgcatccttc
+4181307/1
CCCFFFFFHHHHHJJJIJJJJJJJJJJJIJJJJJJJJJJJJJJJJJJJJJ
@4692586/1
cactgttcctggctgagagtaattcgtcgcgcattctgttgtatatttat
+4692586/1
CCCFFFFFGHHHHJJIIFICHHHJGII?BHIJIJJIJJJJFHIIIJIJJJ
@6205548/1
gaaagaaacaaacattgcagaaagtctgacaataaagtaggcccttatca
+6205548/1
CCCFFFFFHHHGHJJJJJJJJJJJHGIJJJJJJJJJJFGHIJJIJJJJJJ
@5947030/1
ctcttcaaaatcttcttcatcacgtcgtctttttttaccaaaccggtatt
+5947030/1
@@@FFDFFHFHHHIIIJIJJJJJIJJJIJJJJJJJJJJIJJJJIJJ@GGG
@4182465/1
ctccaatcgcattccctttcacactagggacatgaggtgaaattattggt
+4182465/1
CCCFFFFFHFHHHJJIJIIJJJJJJJJIJIJJJJJJJFGCHJJGIGIGIG
@7759088/1
ggtgtttttgagctcatacttaatccaatgacatggggaagtcaattgct
+7759088/1
;;?DDDEFHDFFHGGG@GEHIFGECCDBHGBEHEHCCBGHG<BFG>>D@B
@5948343/1
tgtatactgatttcataatgatgtacgaaacctcgaggcatagttatttg
+5948343/1
CCCFFFFFHHHHHJJJJJJJJJJJGJJJJIJJJJJIJJJJJJJIIJJJJJ
@6753339/1
ctctgcagggaacggcgacataggtgtctgctcttcacatactcttgtta
+6753339/1
CCCFFFFFHHHHHJJJJJJJIJJJHIJJJJJJJJJJJJJJJJJJJJIJJI
@1457295/1
attgtaggccgcacatgtttgtgcttctgaagaggacatccccgtaccat
+1457295/1
@CCFDFFFFFHHHIJBHBC<FFFH@FIJJEGIGAF8D@BDG=DHEGG@DC
@4183442/1
ctcgtttcattttgctttgacttctcatttcttgaagtttattttcttta
+4183442/1
@CCFDFFFHHHHHIJJJJJJJJJJJJJJJJJJJJJIJIJJJJJJJJJJJF
@2180998/1
ggatggccttccaattctggctggtgatcaaaactaaatgcgatgtcttc
+2180998/1
@@@DDDDDFFFFF9FFIF<>EGID<CEHEHI9EGEICIFI@AEGIIGICE
@5215982/1
gaggtacacagttgcagtcctgagctggtcttcagtcacccgattctatt
+5215982/1
BBCFBDFFHHHHHJJJJHHJJJIJJIJJGIJJJJJIIJJJJJJJJJJJJJ
@3661573/1
gtatttcttttttccaaattgcctctccattcaattgaagaagcaatttc
+3661573/1
BB@FFFFFHHHHHJJJJJJJJJJJJJJJJJJJJJJJJJJJJJJJJJJJJI
@277109/1
ttttatttctttagtaaacttaaccctttgag
+277109/1
@<?DFFDD<DBHFGFH><BI>HIFFGIIG>H<
@5216737/1
ctgcttgtggaaaaccaccacaaatccacttggaaaactgtttatcatag
+5216737/1
CCCFFFFFHHHHHJJJJJJJJJJJJJJJJJJJJJJJJJJJHIJJJJJJJJ
@2183418/1
tccatatcatattatacctgaaggcttttgggtcgtgagaagctgcaacg
+2183418/1
@?@DDBDEDAHDBBBACF>H>BEHAE;:CHHB1:?DFHGHC9DH<3??DE
@4185649/1
gcatgggtcactattaaagttgatttgtcttatcgacttgacaatttttt
+4185649/1
CC@FFFFFHFHHHJJGHIIFHIJJJJJHJJJJJJJEGIIJHGIIJIJJIJ
@1460587/1
gtatatataagattacaattcttaacattttttcttta
+1460587/1
@@@BDD?DH<D?F>?EGGEHD@CEH::AC9<FHHIIF4
@5217779/1
gccaataattgttctttcatgatactctcaagatccctgattacttcttc
+5217779/1
CCCFFFFFHHHHHJJJJJJJJJJJJJJJJJJJIJJJJJJIJJJJJJJJJJ
@5956157/1
gtgcaggctggccatgttgaatagcttgctgtggtggtacagcacccggt
+5956157/1
@@@FFADDHHHGHFFHIJGDGHJIGIIIJJJCHJGGE@BF?BFGEGBAAA
@7763423/1
cctatacctatttacatgcctagacttgtgcaccagctaaagaagactta
+7763423/1
?@@ABBDDHHDHHIIFIB3CIIC@HGG@<2<CAGG=8CFEFGFDGAFCEC
@5957436/1
ctccaattgcattccctttcacactagggacatgaggtgaaattattggt
+5957436/1
BBCFFFFFHHHHHJJJJJJJIJJJJJJJJJJIJJIIJDGGHJIJJJJJJ?
@4698139/1
gtggaagtaagaggtctttcatttaatgttttttgaaaagcctcacttgt
+4698139/1
CCCFFFFFHHHHHJGIHJJJIJJJJJJJJJJJJJJIJJJJHJIJJJJJJI
@6762906/1
gttgcagcattaagtcttctctgcactgtgacagtcttcaagcactgagt
+6762906/1
;@@BD?DD?DBABEFABEGGGHIEHGHGFHH@?FHIIGCEHBFEGIIIG4
@279262/1
gtggtctctgctgttgctgttgttgctgaggctgct
+279262/1
;?<DDDFBH?HDH4CGEEHHHIGIGHGHI=7BG@7C
@5220105/1
gtttaagtggggaattaataggaagtctaacagtgcaataatacataaat
+5220105/1
CCCFFFFDHHHH?GGIGGHEIJDHJGGIIJJIIHGGGIJJIJJJJJJJJJ
@7765200/1
ctcagagctaccttggcagctgctaattttgcttggtgtttgttttctcc
+7765200/1
@@@DD?DD<FDFDFF;C<AECEEGI@HHHHIGIGII:CBDBDDGHGIGIG
@6208899/1
aggctggccatgttgaatagcttgctgtggtggtacagcacccggtcctg
+6208899/1
CCCFFFFFHHHHHIJJJJJJJJJJJJIIJJGHIIHIJJJJJJJJIEIIII
@281086/1
ctcttgttttgcttctttttttgacctacccttgccga
+281086/1
@@@FDF;DHHD3DFGIIIFG<GIH?CFHGFE>BG>DEG
@1464564/1
ccaatgtttctagcctttcataattcataacgtcattagcagagctcgct
+1464564/1
CCCFFFDEHHHHFIBBB>DCGCFGICIFGIIJ@GEGG9<9?DA=G@FGEE
@2193715/1
cacgttcataaggtctcatttgaaaacgtggatctccaaggtctccttg
+2193715/1
@C@FFFFFGGHH>:EFFGGIGIJIJIJI8CDHG<FEGIIGIFGHBBAAD
@4700713/1
gttccatcaggaaacgatggtctgtgttgttctttttctattttcttggc
+4700713/1
@CCFFFFFHHGGFJHGHHGIFHHIJIJJJJJJJJJJJIIIIJJJIJIJJJ
@3668329/1
cttgtatactagcatgactgactagatagaagtctaattcagtagggtga
+3668329/1
CC@FFFFFFHGHHGIGEGHIJJGIICHGIGIIIJIIIHJHGHDFEHGIIC
@3160188/1
gccataaccgtacttcatatcattgataattactgtagatgagtaaggag
+3160188/1
@CCFADDDHHHHDGGIIIEHIDHIIIHIEGHEGIIGIICDGDDHHGEHIG
@4191465/1
gctccttgaatgaatttttcattcctccatactccttgtcttacaggtac
+4191465/1
@C@FFFDFHHFHFGHHJIIJJGIEGIIJJJJJIIJJIJIJJJJJJIIJJJ
@1466169/1
tcatattatacctgaaggcttttgggtcgtgagaagctgca
+1466169/1
@@@?DDAFFHGHHHGFE>GIGC?F6EEEE6?CD9FF<B<9B
@5223795/1
caggtttaaggtttccaaaaattttcgaataagcatggaccatggtttca
+5223795/1
??@DABDDHHFHDHBGHIIGGIIIIIEGGIIGGCGIIIHGEH>FEHHGHH
@3160993/1
gttgctgaggctgctgtggtctctgctgttgctgttgttgctgaggctgc
+3160993/1
@?@DFFDFBHHFFIEHAFEFHEHHGGCBEFGHGIIIJDHA<?BD@DBCGB
@2198417/1
cacggcgatactgcaaacaagggatagcactcaagggcacattatgtttt
+2198417/1
CCCDFFFADHFHHJJJJJIIJJJJIJJJGHIGGEIGIHJI<DGCHICAEG
@7247701/1
ggtaacttctgtcttgaaatctgtagcccaatatagattccagaacttcc
+7247701/1
CCBFFFFFHHHHHJJJJJJJJJJJJJJJJJJJJJJJJJJJJJJJJJJJJJ
@6211478/1
ctgaaggcttttgggtcgtgagaagctgcaacggctgctatagatggaac
+6211478/1
@BCFFFFFFGHHHJJEGHIIIJJIIJJJJJJJJJJJJJIJJIJJIIIEGH
@1468161/1
ccctcttctggaaagcagctcttgcagcattgacactggcgttttggtgg
+1468161/1
@@@FDFDFHHGFFII<EGHGHIJJIEFHEEEHGHCHCC9FGGBBEBA@F?
@6212520/1
cctctggtatccaaaggcactgttttcaccggaggaatttgtttgtgatt
+6212520/1
@CCFFFFDHHFHHJJJGJJJJIIIJJIGGJJJJIJBDFGHGFHIIHEIJI
@7770159/1
gccacattccattccatgatttattaaacccgatgctagctttcttaaat
+7770159/1
@CCFFFFFFFHHFDHBGGIEIIIIIIIHHHGHBFHGGIIIIGIGIGECDG
@6776322/1
cctctatcaggtaagacaacaatcacaagttttacttcttctttaagaca
+6776322/1
CCCFFFFFHHHFHIJJJIJJJJJJJJJIJHIIJJIJJJJJJJJJJJJJJH
@4703228/1
ctttttttttccttgactatgtttgatgacatatcaataacattctcctc
+4703228/1
BBCFFFFFHHHHHJJJJJJIJIJJJIJJIJJJJJJJJIJJJJJJJJJJJJ
@2203721/1
cttcacttcagcataaactggagtttttcccggaagcaccaccacaacaa
+2203721/1
CCCFFFABHBHBBHIJEHIJIIJ3EHHGFHGBGI<DFA;BGGIJJGHIG2
@6778273/1
ataataggtaggtgcagggtatgaaactgaacgtgtacacctggtaa
+6778273/1
?BBFFFFFFHHHHIJJJJJCGHJJJJJJJJJJJHIHIJJJJJJJHIJ
@287169/1
catacttcacgaccacctccaagaggatggtag
+287169/1
CCCFFFDDDHHBHIGHIJJJGIIIIJGGGHECD
@3679107/1
cttgaagttggttcagctgtagtctgtctgcatctgtatatgccctagca
+3679107/1
@C@FFFFFHHHHFIJJJIIHGIHIIJJIIJJHJGIJGIIJJJHHJIJJJJ
@3680242/1
gtttccttatcagtaatctcgaatctattatctcttggacaagttgttat
+3680242/1
CCCFFFDFHHHGHHIFGIIJJGHJJJJJJJJJJJJJJIIJJIJHIHIJJI
@6782070/1
aatcaacctcaacaacaacaacagcagcaacaacaacagcagcaacaaca
+6782070/1
@@@FFFFFHHGGHIJJJGIJIJJGIJIIGIIJIJJIJJJJJJJJEGHIJJ
@6782185/1
ctctgctgttgctaaggctgctgtggtctctgctgttgttgctgctgctg
+6782185/1
CCCFFFFFHHHHHJJJJJJJJIJHIIFHGJIJIJJIJJJJJIJJJIIFII
@4197116/1
tgaggagcatgttcttgcctttgttgctgctgtggtggttcttgcctttg
+4197116/1
?@@ADFDDHD?CDBGHDEHGCDHIH;BHEC@GF?BFDF??FDHGEHGGHC
@3166419/1
ccagtttgcaaagggaagcgagcttgctgttgttgctgctgctgctgttg
+3166419/1
BBCFDFFFHHHHHJJJJJJJJJJJJJJJJIJJHIIJJJJJJJJJJJJIJI
@4197623/1
ctaggggtgagaaaattcaagcgagcagatgtatggtcaacatcaagaag
+4197623/1
BBCFFFF<CFHHHJJIJJJJJJJJJJJJJIIHHIJJHHIJJJJJJJJJJJ
@6216502/1
gtaggagtaaaacgtaagtggaagcataagctcccaattctttggtgata
+6216502/1
CBCFFFFDHHHHHJHIJJHIJJJJJJJJJJJJJJJJJJJJJJJJJGIIJJ
@2210663/1
ctgtgaataagaaataaacagtaattgagcttagattagagttgttattt
+2210663/1
@@CDDFADDFDDHJBBGBHGHHGGIJF9EAF<HH<EGGIIE<@DGHBI@B
@7250602/1
ctgtaattgcgataaggtttttcaggattgatagatacatcataatgatg
+7250602/1
CCCFFFFFDHHHFIJJJAHHIJJJJJJJJIJJJJJJIJJJJJJJJJJJJJ
@5230478/1
tggcagtatgcaaatattgtggaccatcactttttacatttaaa
+5230478/1
?@@DDDDD?FBAHIEIHGIFEHCHEFFHII@EGGHA>FIDHGIA
@5230733/1
catatttcaacatgtatccttttgggcggtaccatggtataactatctta
+5230733/1
CCCFFFFFHHHHHJHJJJJJJJJJJJJJJGIHIJJJJHIJJJJJJJJJJG
@7251105/1
gttaactttataatcaatcggcatttctttcagaccaaaatttctttgta
+7251105/1
CCCFFFFFHHHHHJJJJJJJJJJJJJJJJJJJJJJJJJJJJJJJJJJJJJ
@6217364/1
aggaagtaagtgcagaggaacgagaaccaatttcttttttaaaataatca
+6217364/1
BCCDFFDEHHHHHJJJJJJJJJJJJJJJJJJJJJJJJJJJJJIJJJJJJJ
@4198637/1
ataagaactatttctttaagaatattttggatttcattgatagtatctga
+4198637/1
CCCFFFFFHHHHHJJJJJJJIJJJJJJJJIGHJJJJJJJJJJJJJJJJJB
@3167731/1
tcagtaaataacaaagaatggaaggccaaaatttgttcacactgttcctg
+3167731/1
CCCFFFFFHGHHHJJIJJJJJIJIJJJJJJJGJJJIJJJJJJJJJJJJJJ
@3685139/1
ggcacattgcagttgctatcatacattcttaatatctgtgtattaagcct
+3685139/1
C@CFFFFFHGGHFHIIJJJJJIIJJJJJJJJJJIJJJJGHFIJJJJJJJE
@4198930/1
gtttaagaaagaccaaaggtttctgttgagctagtcatttgttcccctga
+4198930/1
CCCFFFFFHHHHHJJJJJJHHJJJJIJJJJJJJJHIJJJJJJJJJJJJJJ
@2214215/1
gtcgggacttgaaaagaaagaccttccc
+2214215/1
@@@FDDDDFF>FHGJJIHGHGGGGHGHI
@3168395/1
ctttactaaaaggctacacaaacaatcacctgaatccttagaattcaaaa
+3168395/1
CCCFFFFFHHHHHJJJJJJJJJJJJJJJJJJJJJJJIJJHJJJJJJJJJI
@6787645/1
gtcatttctttttcttgatctctttcattatcgtaaattgtcacggtctc
+6787645/1
@@@FFFFFGHHHHEIJEACFHIHIJIGHIJJJIHJJJJJIJGGIIJGHIJ
@5232110/1
gcaccttcaacaccacactcctcaaggtacacccctataagggcttcgat
+5232110/1
CCCFFFFFHGHHHJJJJJJJJJJJIJJCFHIIJJJJIJJJJIJJJJJJJJ
@7252695/1
cttctggaaagcagctcttgcagcattgacactggcgttttggtgggcat
+7252695/1
CCCFFFFFHHHHHIGIJJJJJIII@HHJJJJJJJIIJJJJIJJGGJBHIE
@6218980/1
gctgaggcaagtgttgggattttgaccatcttcaacgaatcaaattcact
+6218980/1
@@@FFFFFGHGFFHIIEHHIJJI@BAGIIIIJJDFGGICEHIEDGHEDBF
@3688074/1
cagaacttccggcataatgagtacatcatttacatcaccgtgatctaata
+3688074/1
CCCFFFFFHHHHHJJJJJJJJEEHJJJJJJIJJIJJJJJJHIIJJJIJJJ
@292739/1
cttggcaacaaacagttgttttttcctgatatagctctaacttcaattaa
+292739/1
CCCDDDBDBFHDFDGHBGIECGGGADEHFHHI4?>BF<FGAGF<FF@4??
@5233702/1
caagctctggcattttcctgtgactgatttttcttcaacatcaacaaatg
+5233702/1
CCCFFFFFHHHHHJJJJIJJHGHJJJIFIEHIIIJIJJJJJJFIJJIIJG
@7254009/1
gtttcatttgacgatcaatatgagttgtggcccattgttagttgtgaccc
+7254009/1
@CCFFEDFHHFFFGGHIJHIIIIJGIGFHEIGGGIJGGHIIIJFIEGHGI
@3690934/1
gacaggtttttgaaaaaattttggccaatagctgtgggttatatggtgat
+3690934/1
CCCFFFDEHHHHHJJJJJJJJJJJJJJJJJJJJJHIJJFHHIJJJJCGIJ
@7254709/1
ctccttgaatgaatttttcattcctccatactccttgtcttacaggtacc
+7254709/1
CCCFFFFFHHHHHJJJJJJJJJJJJJJJJJJJJJJJJJIJJJJJJIHHIJ
@3691321/1
gtaaaacgtaagtggaagcataagctcccaattctttggtgataagaact
+3691321/1
CCCFFFFFHHHHHIJJJJJJJJJJJJJJJJJJJJJJJJJFHIJJJJIJJJ
@294558/1
ctgataaattagaatcatcccatagcaaatgggatttggtaggacgtg
+294558/1
CCCFFF<DBBHFHJ<HIBHGIEC9FGCEDGEH9CCCFHIGGFHDF6D?
@6793532/1
ccacaatatcttgtttaagtggggaattaataggaagtctaacagtgcaa
+6793532/1
CCCFFFDFHHHHHJJJJJJJIJJJGIJJJJJJJJJJJHIJJJJJJHIJJJ
@7774299/1
aaattctgctctgataaattagaatcatcccatagcaaatggtatttggt
+7774299/1
CCCFFFFFHHHHHEHJIIIJJJJIJIIJHIJJJJIJJIIJJJFIIIJJJG
@3693667/1
tgggattcattatccattctcccctaggctttgctttaggatcatcatct
+3693667/1
?@@B=BDBBDH?B?<EA<IFHGH?F;F>;@?BBFFHGGBD??BBCBHHII
@2222992/1
ctccaattgcattccctttcacactagggac
+2222992/1
@@BFFFFDHBBF>GIGEGHIJIFHHA>HI?E
@7256719/1
gctgcagtttccatatcatattatacctgaaggcttttgggtcgtgagaa
+7256719/1
CCCFFFFDFDHHHJGGGIIIIJJJJIJJJHJJIIIIGGIIIDHGDGHIDD
@7775218/1
atttctttttcttgatctctttcattatcgtaaattgtcacggtctcaac
+7775218/1
@@CFFFFFHHHHHJHIJJJJJJJJJJJJJJIIEIJJJJJJIJIJJJJJJJ
@4204081/1
cactgagttagaataccaacctgaatttcagcaattttcttaatggatgc
+4204081/1
CCCFFFFFHHHHHJIJJJJJJJJJJJJJJJJJJJJJJJJJJJJJJJJJJJ
@3696630/1
gtctcaacaagttccgttttttggagaggcaactcaggataactatagag
+3696630/1
CCCFFFFFHHHHHJJJGIJJJJIJJJJIJJJJJJJJJJJJJJJJJJJJJJ
@6798317/1
tccctcttctggaaagcagctcttgcagcattgacactggcgttttggtg
+6798317/1
BBCFFFFFHHHHHJJJJJJJJJJJJJJJJIJJJIJJJJJJJJHIJJJJHI
@7257897/1
tcatacttaatccaatgacatggggaagtcaattgctaatattgccatca
+7257897/1
CCCFFFFFHHHHHJJJIJJIJIJJJJJIIJIJJJJJJJJIJJIHJJJJJJ
@298413/1
agctggatgaggaaatttttcataaagaagtcgaatactgttcttaggaa
+298413/1
@@@DD<DBDA3CAGB<FHGGGIGG4C4CFGEHI=;?1?<<CFHIII@GIG
@2228447/1
gaatttcataaacaactttcaaatccttaatatacgcaacaaagctttca
+2228447/1
@<?;DDD>DBF?FHGGBEHHIECEECHGGGIGEI>EGF<DGED>D9B<GG
@3700447/1
ggggctgttgttgccactgctgctgctgcggctgttgttgcctctgctgc
+3700447/1
CCCFFFFFHHHHHJJIJJJJJJJJJJJIJJIIJJGHIHIJJJJJDGGIII
@4206518/1
ctgtaattgcgataaggtttttcaggattgatagatacatcataatgatg
+4206518/1
CCCFFFFFHHHHHJJJJEHIJJJIJJJJJJJJJJJJJJJJJJJJJJJJJJ
@7260112/1
ggggagttaaatcaacatcagctgagatatactcatattgaggataagaa
+7260112/1
CCCFFFDEFHHHHGJIIIJJJJHIJJJJJJJJIJJJIJJJFJJIJJJJIJ
@5240045/1
ctgagatatactcatattgaggataagaaatacggtgttgtacacagtat
+5240045/1
CCCFFFFFHHHHHJJJJJJJGIJJJJJJJJJJJJJHIJJJJJJJJJJHIJ
@4206989/1
gtagtgaagaactgaaagcagatctaa
+4206989/1
@@CFDDFFGFFHHIIIJIGGIIGGIA2
@6804268/1
tttttgaattgaaatcacctgctccaggtaatggaaaatcctgaggagca
+6804268/1
CCCFFFFFHHHHHJJJJJJJJJJJJJJJFHJJJJJJJJJJJJJJJJJJJJ
@3703788/1
tttagacattactaccaatactttaagagcatttattgcagcttctttct
+3703788/1
CCCFFFFFHHHHHJJJJJJJJJJJJJJJJJJJJJJJJJJJJJJJJJJJJJ
@4207485/1
ctttgactaaatactcctgaaggagtgatatcggtgtttttgagctcata
+4207485/1
CCCFDDFFGHHHDHIIGIHHEHJHIDFHHEHHGG?DGHIJJIGIJIJJJJ
@2232789/1
gccatttagtacactgctttttccttctccagctagttgatctttcatat
+2232789/1
7@@ADFFDH<BFD<BBE9EHGCFH@HDGFHBEDHIIFEBBE@4?DCCHF@
@1477919/1
tatcaatactttaagagtactaccaactcatactgtcttcagcc
+1477919/1
@@CDDFFFDFHDHHIGJCFIBC<AE>AEGGIIGDCEF<G9BGCH
@2234540/1
gcttatacctagtgcttctgtaaaacgccaataattgttctttcatgata
+2234540/1
CCCFFFAEHGFH4CGBEHGIEHII@FGIIGIIGDIGCGIGCD<D@BHGC@
@1478039/1
gctgttgttgctgaggctgctgtggtctctgctgttgttgttg
+1478039/1
@@7DDDDDFFFFH?3CA@?AFEEGCDA9C@<3C9?FD;F3:B3
@6807437/1
cttgcctttgttgctgctgtggtggttcttgcctttgcagctgttgtggt
+6807437/1
CCCFFFFFHGHHHJJJJJJHIJGGIGHJJJJJJJJJJJJJJJJIJJHHJ?
@5242214/1
gctgttgttgctgaggctgctgtggtctctgctgttgctgttgttgctga
+5242214/1
@@@FFFFFHHHHHIJJJJJGIGHHI;CHCCEHIIEHIBGEHHBDHBGAH9
@1478649/1
gctctccaaaattgtaaatccaggaacttcccagtcatcaggaataaagt
+1478649/1
CCCFFFFFGHFHGIHGIECGIJJIIDGIJJJJJEGIHIIDHIBEGIJCHH
@5242556/1
ggcatggcctgcagctccctttttgcagcttcttcaagagggatgggctc
+5242556/1
=7=DDAD??FAFFB2A<<CF@GHIIDGA<>F9DC9DF9D?BF69BGGGIC
@7263126/1
gaacggtattgctctgcagggaacggcgacataggtgtctgctcttcaca
+7263126/1
CCCFFFDFHHHHHJJJJJJJJJJJJJIHJJJJJJJFHHIJJJJJJJJJJJ
@4209618/1
ggctggtgccctgaataccttgatggctacaaagatagaagtcgaattca
+4209618/1
CCCFFFFFHHHHHJJJIJJJJJIJJJJJJJIJJJJJJJHIGFHIIJJJJG
@303159/1
ctcctgcggaccattagttgaagttccagccctcagataatccc
+303159/1
@@@FDBDDFHHHHIIHIIG<D@9:C@D?FG?1??@FACA<BB99
@3709701/1
ggaaataagaaagcaagagaaggaagtgaggtacacagttgcagtcctga
+3709701/1
CCCFFFFFHHHHHJJJJJJIJJJJIIHIIJIIHHJJJJIIIJJJHGIJJJ
@2239155/1
atgatttgatatctatatttctcattttttctg
+2239155/1
@@@DFDFDHFFFHEEHH@>FE9<CH><FHEGHH
@4210503/1
gctgctatagatggaacgttgatctggtctggagctggatgagtgacatc
+4210503/1
CCCFFFFFHHHHHJGEHHHIIIIJIJJIJIGIJJGIIJIGIJJFHEHGII
@6811671/1
cttctattagttcatctatattttttaaggaagtaagtgcaggggaacga
+6811671/1
@?@DDDF?HDBFFB>EGIGIIGEFHIHIHIEGDFEAHCFE>DEHIIIIII
@5244179/1
catttttagattttcctgcaccgatgcaattaatactcatcttctttact
+5244179/1
@@@FFFFFGDDDDGHIEFGGEFHFGHGEHGDHGGIIEGHEHIGIIJIIHG
@7782492/1
gtctttttttaccaaaccggtattttccccttggcaacaaacagttgttt
+7782492/1
@CCFFFFFGHHHHJJIJJJJCGHJJIIJJJ9BFHIJJJJJJJJJFIHFGI
@3711342/1
cctgggtttaaaatcttcaataacattactcatttctgataggttctgca
+3711342/1
CCCFFFDFHHHHHJJIJJJJJJJJJJJJJJJJJJJJJJJJJJJHIJJJJJ
@3712347/1
ctgccatttagtacactgctttttccttctccagctagttgatctttcat
+3712347/1
CCCFFFFFHHHFHIIJJJJJJJJJJJJJJJJJJJJJJJHIJIJJJJJJJJ
@5245017/1
gataaattagaatcatcccatagcaaatgatatttggtaggacgtgctgt
+5245017/1
CCCFFFFFHHHHHJJJJJJJJJJJJJJJJJJJJJJJIIIIIJJJIJJJJF
@3714803/1
atttcctccttccaaaaaaatacagcaagtctggtaaatttatcgcaagg
+3714803/1
@CCFFFFFHHHHHJJJJJJJJJJJJJJJJHIJJJGHIJJJJJJJJJJJJJ
@1481185/1
cttgtcttacaggtaccggtctttctcgataatcaagtgttgg
+1481185/1
@CCFFFFFFHF8FDHGGGGFBGBHH@HHI>EHGIIH9?D?GDH
@7785344/1
ctttgccatagcatagttcctgctttagggtttcttccgccaatttaaaa
+7785344/1
CC@FFFFFHHHHGGIIJGIGHGHGHIGE@GIHIGJIGGGGJIJJJJGEDH
@3717191/1
ttctaatgtttcttcatttaaaaccgctgtgtctctttctttttttgtta
+3717191/1
CCCFFFFFHHHHHJJJJJJJJJJJJJJJJIJHHJJJJJJJJJJJJJJJJJ
@2247619/1
ggtctctgctgttgttgctgctgctgttgttgttgctgctgttgttgttg
+2247619/1
?@1BDDE?FFHFHGADHJJIGGEHIDFHIG=E;8CFHEHEDHG4BFHGHI
@6820837/1
gcagcttttacctcattttcactcagaagaaataatatctcagcaccaat
+6820837/1
CCCFFFFFHHHHHJJJJJJJJJJJJJJJJHIJJJJJJJJJJJJJJJJJJJ
@5248845/1
gctccttgaatgaatttttcattcctccatactccttgtcttacaggtac
+5248845/1
CCCFFFFFHHHHHJJJJJJJJJJJJJJJIJJJJJJJJJJJJJJJJJJHHI
@2250220/1
gtgggcatggcctgcagctccctttttgcagcttcttcaagagggatggg
+2250220/1
@@<D?BD<HFDBFGG@DFA3CEGCGGGIFIIIIHIIEGGGIGCGGBHHG?
@3721478/1
cagcattaagtcttctctgcactgtgacagtcttcaagcactgagtt
+3721478/1
CCCFFFFFHHFHHJJJJJJJJJJJJJIIJJHIIIJIJJJGJIJGIGI
@6823008/1
ctgtaccttgtatactagcatgactgactagatagaagtctaattcagta
+6823008/1
CCCFFFFFHGHHHJJJJJJJJJJJJJJJJJJIJJIJIJIHJIJJJJJJIJ
@1484488/1
gtaatattttgataacgtggatgtagataggctggcctgcttgtggaaaa
+1484488/1
@@BFFFFFHHHGGJJJJDHGIGGGHIIBIHGEGGBBHIEDHIHGHIBEGH
@1484673/1
cttggcagctgctaattttgcttggtgtttgttttctccaactccgacaa
+1484673/1
@CCFFFFFABFFD@EHGAIIGDEHIHGHI;FFHII9CF4?GCGBBBGHGG
@2253511/1
cgctaatttaaaaattgaatagtttttatgaaatgagtcagaattttcgt
+2253511/1
CCCFFFFFHGHHHJJIJIIJIIHIIIJJGGEHGGFCHBFFHGDGIHEAGD
@6825525/1
cttctgtaaaacgccaataattgttctttcatgatactctcaagatccct
+6825525/1
CCCFFFFFHHHHHJJJJJJJJJJJJJJJJJJJJJJJJJJJJJJJJJJJJJ
@4724644/1
gctctacctgatctggaccagtggcgtatttacagaagcaaggttggcct
+4724644/1
CCCFFFFFHHGHHJJJJJJJJHHJJIGGIJJJJJJJIJJJJJJJJJJJJJ
@6826075/1
ctcacgaccagcatccagaagttcaatctggtattctctaggagtaaatg
+6826075/1
CC@FFDDDHFHAF<EEGGHHGHIIGICGIIG:CHHGFFGHIEHGFGEGIG
@1485776/1
ctaggcaaggtacagcctcaccacctcaaccgaacacttctaggttacat
+1485776/1
@@CFDFFFHGCFFEHIGIIIC3CCEGHBGGF:CGEFGGIIG>FH8BDHGB
@1486357/1
cccacatatcagctgatattctatagataatattggataattgcgaaacg
+1486357/1
@@@FFFFFDHFDDIIGIJGHJ>EFBGHBFHGGIGJJIFGH>@:CFHIJJG
@4218413/1
ctgttattaaatgagggcattcatcttttcttttgtaaattacttcaagg
+4218413/1
CCCFFFFFHHHHHJJJJJJJJJJJJJJJJJJJJJJGGIJJJJJJJJJIJJ
@4725986/1
cggtacaatgtaatatgagttttctttgttttcaaaggctctaactaaaa
+4725986/1
BCCDFFFFHHHHGJJJJJJJJJJJJJJJJIJJJJJJJJJIJJIJJJJJJJ
@6829692/1
ctcatactgtcttcagcctcatgttataacattatgcagttcattaccta
+6829692/1
CCCFFFFFHHHHHJJJJJJJJJJJJJJJJJJJJJJJJJJJJJJJJJJJJJ
@6829734/1
gtaggaaataagaaagcaagagaaggaagtgaggtacacagttgcagtcc
+6829734/1
B@BFFFFFHHHHHJJJJJJJGJJJJJHJJGHIJJGIIJJJJJJJJJJIJJ
@7274278/1
gctctaactaaaaattcttttttaagtaacaaagcttcagtaaataacaa
+7274278/1
CCCFFFFFHHHHHJJJJJJJJJJJJJHHIJJJJJJJJJJJIJJJJJJJJJ
@3731263/1
cttcatttctcccgatacaatttcttgtttttttatcatcctctttattt
+3731263/1
=B@FFFFFHHHHHJJJJJIJJJJJJJJHIJJJJJJJIJJJJIJJJJJJJJ
@2261635/1
gtatacctaaaagtgggttcatgaattg
+2261635/1
@@@DDDBDDFADFABFGGG@HBDF4CFB
@6832901/1
gtaaaacgtaagtggaagcataagctcccaattctttggtgataagaact
+6832901/1
@@@DDDDDHDFH<EGDHGAFBHEHHIDCHIGGGGIIEHICFHIDHI@FEE
@1489241/1
ttttaatatttccatttgtttttcagtttgtttctgaaa
+1489241/1
@@?DDAD8<FHAFEDHGG@;@B@F@H<BHGG3CEHGC<E
@7275701/1
ctttgctttaggatcatcatctggattttgaataggaaatttgataagtt
+7275701/1
@@@FFFFDFHHHHGHIEHGEDDHGEHGHGHHGIDIIHGGIGEHGGIIJIH
@2263957/1
gttgagtttggtgggtaggggttgtttccctagactgtggttgagacact
+2263957/1
@@<DFA?DAAFFHGJF@HAFACGBDGGGFGGIICGEGBFICEFEHFIGGC
@2264649/1
cttctattagttcatctatattttttaaggaagtaag
+2264649/1
@@@FFDDFDHHAFGIGIGGGJIJJJII<B9AFECFH@
@6238593/1
tgtcttacaggtaccggtctttctcgataatcaagtgttggtgcattcat
+6238593/1
CCBFFFFFHHHHHJJJJGIJJJJJJJJJJJJJJJJFHIIJJHHIJJJJJJ
@6837848/1
gtacacagttgcagtcctgagctggtcttcagtcacccgattctatttct
+6837848/1
CCCFFFFFHHHHFIHHIJJIJJJJJGIJJJJJJJJJJJJHJJJIJJJJJJ
@6838240/1
cctcttttaccattgtacgagtttgagcatcattcattttcttcattgta
+6838240/1
CCCFFFFFHHHHHJJGGIJIJIIJJIJJJJJJJJJJJJJJJJJJJJJJJJ
@3188227/1
cctagacttgtgcaccagctaaagaagacttatctttaaacggcagcttt
+3188227/1
CCCFFFFFHHHHHJJJJJJJJJJJJJJJJJJJJJJJJJJJJJJJJJJJJJ
@6839734/1
gggagttttcttgatcattttcgtttacccagagaggaaatagtattttt
+6839734/1
@@CDDDDDHHHHGJIJJJIHHJJJGIDIHGHIIJIJJCHHIJHDGIJIIJ
@3739015/1
ctccattcaattgaagaagcaatttcttcgcagcctcttgttttgcttct
+3739015/1
CCCFFFFFHHHHHJJJJJJJJJJJJJJJJJJJJJJJJJJJIJJJJJJJJJ
@312062/1
ccaatttcttttttaaaataatcagcaaaatccaaaagatttttcattgt
+312062/1
@@@FFFFDHFHGGJJIEHC@D9E>FCEGCHEGIGGIHHAAGHHIJBEHHI
@6840178/1
gtgtaatcactgctgaggcttgaacaagcccttctgatagcctgcaattc
+6840178/1
CBCFFFFFHHHHHJJJJJJJJJJJJJJJJJJJJJJJJJJJJJJJJJJJJI
@4224495/1
catgaggtgaaattattggtatttcttttttccaaattgcctctccattc
+4224495/1
@@CFDFFDFFHHHJIJJJJFHJJJJJJJJJJJJJJJJJJJJJJJJJJJJJ
@6240847/1
gaaggcttttgggtcgtgagaagctgcaacggctgctatagatggaacgt
+6240847/1
CCCFFFFFHHHHHIJJIJJJJJJJJJJJJJJJJJJJJJJJJIIJJHHIJG
@4729833/1
cttgaagttggttcagctgtagtctgtctgcatctgtatatgccctagca
+4729833/1
CCCFFFFFHHHCFGGIJJJIIJHJJJJJJJJJJJJJGCHIIJHIJJIIJI
@4729982/1
ctcaggagaaatttcaatttttgcaaattgttcgtagtgaa
+4729982/1
CCCFFFFFHHHHHJJJJJJJJJJJJJJJJJJJJJHIJIJJJ
@5259724/1
gctccaattgcattccctttcacactagggacatgaggtgaaattattgg
+5259724/1
CCCFFFFFHHHHHJJJJJJJJJJJJJJJJJJJJJJJJJHHIJJJJJJJJJ
@3743009/1
cactgactaaaatattgttcaagttcacgaggagtattcttggaaacaat
+3743009/1
CCCFFFFFHHHHHJJJJJJJJJJJJJJJJJJJJJCHIJJJJJJIJJJJJJ
@6844382/1
gctttttgttatctccagcaggtgggtgagtaacatcagctccgagaaat
+6844382/1
CCCFFFFFHHHHHJJJJJJJJJFHHJCGHJGIJJJJJJIJJJJJHJIJJJ
@2274065/1
cgacaattgtaccaagctctggcatttt
+2274065/1
CCCFFDAFDFHDFGHIIGGHDE>ED9<F
@3191245/1
cacttatcaggttgtatactgatttcataatgatgtacgaaacctcgagg
+3191245/1
CC@DDFFFBFHDFFEGIJIGIGEHIHIIFJIGGIIHGGGICHIIJIGBBH
@3743925/1
gtaacgattctccactgaaccaaatcggctccttgaatgaatttttcatt
+3743925/1
CCCFFDDDHFFFDFGHHIEF<CCFFEGIGGIHCHFDCDDBDFFGGE??FD
@6845389/1
gcatcattcattttcttcattgtaacttggcccgcaacaattgtacacaa
+6845389/1
@?@DDDDDFBCFFF?EBEAHHBAA<FDH4C@FEGIIIFEFIIFIFC@FII
@2276642/1
cgccgatcttgtacaacattttacatgcagttagtgcaactgctcccttg
+2276642/1
@?@FFFFFHHHHHIIJGGDHEEFHGEE>DE<?GDC@FGHHEDDDGIJBAF
@3745847/1
ggccaatagctgtgggttatatggtgattgatgccattcaactttgcatt
+3745847/1
CCCFFFFFHHHHHIJJEHGJJJIIFHIJJJJJJJIJIJJIJJJJJJJJJI
@4732559/1
gtatatataagattacaattcttaacattttttctttaaagaaagaacat
+4732559/1
@??DDDEFGHHGHIJGIGIJJIJJIF?EGIIJIGIJIEGH1?DGIJIJJJ
@3192703/1
cttctttaagacactgactaaaatattgttcaagttcacgaggagtattc
+3192703/1
CCCFFFFFHHGHHJJJJJJJJJJJJJJJJJJJGIIIJIJJIIIIJBGIJB
@7279523/1
ctcttgacagccatatacctatttacatgcctagacttgtgcaccagcta
+7279523/1
@@?DDBDDDDDF3CAF?EIGGGIIEGGHBEFCFHGGGIFFGGIEDEDGHC
@6849767/1
acaggtttttgaaaaaattttggccaatagctgtgggttatatggtgatt
+6849767/1
CCCFFDFFHHHFHIIJIGIJJJFIIGGHGIIJJGHIJGIIJEIIJDCAGH
@5263135/1
gctccaatcgcattccctttcacactagggacatgaggtgaaattattgg
+5263135/1
<@@=DDDADDFHDC@EGG:CHGGHGFEE???C@FBFAHB@DBFHDGGHDA
@316817/1
ctagcatgactgactagatagaagtctaattcagtagggtgagtaatctc
+316817/1
@@@DDBDDFDFFDHGDGG<I<C@<3ABACEBHBGE4:CE11:B?FDGCHC
@5264468/1
ccagtaggtaaaaagattattgtattttcttttagaactctttcaaagag
+5264468/1
BCCFFFFFFHHHHJJJJJJJJJIJJJJJJJJJJJJJJJJJJJJJJJJJJI
@7799360/1
cgtacttctagcattagaagtttcttctccagctaaggctgtatcatcaa
+7799360/1
CCCFFFFFHHHHHJJJJJJJIJJJJJJJJJJJJIJJIJJJJHJJJJJJJJ
@6246889/1
cttcttttttttgacctacccttgccgatagcaataaggcctttggcttt
+6246889/1
BCCFFFFFHHHHHIJJJJJJJJJJJJJJJJJJJJJJJJJJJJJJJJJHHH
@2284890/1
tttgcattaactttctgcagtatgtttacaaatgttgcagcattaagtct
+2284890/1
?@@FADDDDH?>FEFBHGH@E>DAABHGIGI9FHHBD@E<FEF?D4:?GH
@4230662/1
ctctgcagggaacggcgacataggtgtctgctcttcacatactcttgtta
+4230662/1
CCCFFFFFGFGDHGBHIJJJJJJJHIIIIJJJJJJGHIJJJJJJJJJHGI
@3756125/1
gcccatgaaacaaaatgtaatctctgttcttttttgaaacgaaatagttt
+3756125/1
CCCFFFFFHHHHHJJJJGJJJJJJJJIJJJJJJJJJJIJJJJJJJEIGIJ
@2287542/1
ggctgttgttgccactgctgctgct
+2287542/1
@<@DADDD;<AFHGE<FAHGIGGHB
@2288096/1
gtcgtgagaagctgcaacggctgctatagatggaacgt
+2288096/1
??@DDABDDFHFHHEHBEAHA@GE9??FH4D<EEEEB8
@3757561/1
gtcgggacttgaaaagaaagaccttcccactggggtgtatgtcattgagg
+3757561/1
CCCFFFFFHGHHGDIIGJJJJIIIGDHJJJJJJGJDFFHIJGIGIJIIIJ
@6859650/1
ctgcagtttccatatcatattatacctgaag
+6859650/1
??;14AD;D>F4D<G>BB>DCD4A:CEH3FD
@7284118/1
gccactgattgatgtcccaatggtccacacctttgtcaccactatattca
+7284118/1
CCCFFFFFFFFHFIHGGIIIDGHCFHGGEIGGIIJIJGIGIIHIJJIGIB
@2292472/1
gctgctgaggcggttgttgccactgctgttgttgaggct
+2292472/1
@@@FFFFAD?HFHGEHDBFCEF@BGIG<DAD;B>4B=;B
@7284185/1
gctctaactaaaaattcttttttaagtaacaaagcttcagtaaataacaa
+7284185/1
CCCFFFFFHHHHHJJJJJJJJJJJJJIIJJJJJJJJJJJJJJJJJJJJJJ
@6862942/1
agataataatgcctcagagctaccttggcagctgctaattttgcttggtg
+6862942/1
CCCFFFFFHHHHHJJJJHIJJJJJJJJJJJJJJJJJIJJJJJIIJIJJDF
@6865043/1
gtttagtttcttttttgatgttacagagtttagcggctcttgttt
+6865043/1
CCCFFFFFHHHHHJJJJJJJJJJJJJJJIIJJJJJJIJJJJJIJJ
@5271433/1
tcttcagcctcatgttataacattatgcagttcattacctaagatatttg
+5271433/1
CCCFFFFFHHHHHJJJJJJJJJJJJJJJJJJJJJJJJJJJJJIIJJJJJJ
@6253277/1
caccaatagagtcttcaaattttgtaagattttgtagcatctggtaggat
+6253277/1
CCCFFFFFHHHFHJJJJJJJJJJJIJJJIJJJJJJJJJJIJJJJGIIJIJ
@4743397/1
cgacacatcaatattaagcatcatcttccattgagaaggcctgacggact
+4743397/1
CC@FFFFFHFHHHJGIIIBHIHGHIJJJJIEIIHIIHBFHJIJJ>GIIIG
@7807964/1
gctccaatcgcattccctttcacactagggacatgaggtgaaattattgg
+7807964/1
CCCFFFFFHHHHHJJJJJJJJJJJJJJJJJGIJJJEHI?FFCHIJIJJJJ
@2301581/1
ccttgccctaaataataaggacggctaaaagta
+2301581/1
@CCFFADDHFDFDEHDGIGGHHB@C1CBGGE3?
@7809249/1
aatagggttgcccatcattcgctcctcgactgccccgatgttggagccta
+7809249/1
@@CFFFFDFHHHGIIJJJJJJJJJJJJJJJJJJJJJJBGIJJJJJJJJJI
@5275570/1
ggaatgattgttaatcaagaaaaaactaatatctggagcagacgcagtag
+5275570/1
CCCFFFFFHHHHHJJJJJJJJJJJJJJJJJJJJJJJGIJJJJJJJJJHJJ
@2306459/1
gtcttacaggtaccggtctttctcgataatcaagtgttggtgcattcata
+2306459/1
@@@F@DDFHHHHHGHDCHFEHHBHEDCHIGIJ3D?FIIJIBB>AD>FCE<
@6256737/1
ctcgaggtggctgcagtttccatatcatattatacctgaaggcttttggg
+6256737/1
CCCFFFFDHHHHHJJJJJJJJJJJJJJJJJJJJJJJJJJJJJJIJJJJJJ
@6256774/1
gcggcaatatgtttggcttgctgttttgtagaagccttaccttcagctga
+6256774/1
@@@DDDDDDDFHFHGGIII<GEB<CGGHIGGFDHGIGGEHIGHGIGIIC@
@2306905/1
caacaatcacaagttttacttcttctttaagacactgactaaaatattgt
+2306905/1
@@@DFFDDGDDFH<EFHII<IIHII@>DE>HHJEGH@DGGHDDFCGC@<F
@4747273/1
ccttcttccagcatagcttcaatttcattgtcgcttatgtcaaattctac
+4747273/1
CCCFFFFFHHHHHJJJJIJJJJJJJJGJJJHIGIIJJJJIGIJJJJJJJI
@1505469/1
gctagtttttcaggtttactgaacttagctgtctctggttccaattctaa
+1505469/1
@C@BFB?>FHFFHIFGHHIGCHCHIGEHIII<HHHG>HF@FHCGH@GDAF
@327586/1
ggtctctgctgttgctgaggctgctgtgg
+327586/1
?@@DDFFF?DB<D@FDHBFHH?CC>GECF
@6876995/1
ctgctgctgcggctgttgttgcctctgctgctgctgctgctgaggcggtt
+6876995/1
CCCFFFFFHHHHHJJIJJIJJJJJJJJJJJJJJJJJJJJJJJJJJJJHBF
@2309063/1
ccatagcatagttcctgctttagggtttcttccgctaattta
+2309063/1
?@?DD?BDH?FHFHGIGFHII>EHIB@FHIIIEGDBH@@FFB
@3206485/1
cccaatgtttctagcctttcataattcataacgtcattagcagagctcgc
+3206485/1
CCCFFFFFHHHHHJIJJJJJJJJJJJJIJJJJJJJJJJJJJJJIJJJJJJ
@5278341/1
gttgagacacttgctggggaggtggacctctttgtgcccatggagtttga
+5278341/1
<@<DDDDDHFHFDGABAFFDDE1:ECFEHIGIIGGGEDHGIIIGHDHIGG
@6878676/1
ctaatatcctaacgttatcaggttttgggtagttgggtaatattttgata
+6878676/1
CCCFFFFFHHHHHJIJJJJJJJHHJJJJJCGHHIJJJDHIJJJJJJJJJJ
@5278614/1
aagagcttggattgcctcctgcggaccattagttgaagttccagccctca
+5278614/1
?<@DDA>BD;?CB@FGE@CEFBHG<EHIGGCHHE@GB??FAHD>DDFFDD
@3777989/1
gcttatacctagtgcttctgtaaaacgccaataattgttctttcatgata
+3777989/1
CCCFFFFFHHHHHJJJJJJJJIJJJJJJJJJJJJJJJHIGJJJJJJJJJJ
@4239984/1
ttctaacctgttcttcttgaagttggttcagctgtagtctgtctgcatct
+4239984/1
CCCFFFFFHHHHHJJJJJJJJJHIJJHIJJJJJJJJJIIJJJJJJJJJJJ
@6881154/1
ctcttgtattttgctcttctggaagagggcaagtaagtaccatatctatg
+6881154/1
CCCFFFFFHHHHGJJJJJJJJIJJJJJJJJJJJIIIJGIJJJJJJJJJJJ
@3779740/1
ctctcgtgagccaacagtaagacatggtagatgaggatactttaatctaa
+3779740/1
CCCFFFFFHHAHHIIII?HHIJIJIIIGGGIIJIIIGGIIJIIJGIIJHJ
@3207331/1
gtccttttatcataatgagatcaagtttttttcgaatcaaatgaagctgt
+3207331/1
@@@?DFFFHHHFHJJJJFJGJJEHDGFGHJJJJGIJIGGGIJIIIJJEG@
@330519/1
gcctagacttgtgcaccagctaaagaagacttatctttaaacggc
+330519/1
@@@?DDDFHFGDHGGI?;;FHGC@EHDH@3A41?C?GCE>AGHHI
@330663/1
acgttgatctggtctggagctggatgagtgacatcagcgccaacaacaat
+330663/1
@@@DDDDDHAHHHBGIII>DEF93AFGI4<GFHC99C:0@0?:FHHDG9B
@2314885/1
gcacattgcagttgctatcatacattcttaatatctgtgtattaagcctc
+2314885/1
CC@FFFAFDHHHHIGJFIJJGIIIFJJFDGIIIJJJBEHHIJIIIJIJDC
@7814238/1
tgaggagcatgttcttgcctttgttgctgctgtggtggttcttgcctttg
+7814238/1
CCCFFFFFHHHHHJJJJJJJJJJJJJJJJJJJIIJFGIDHIJJJJJJJJJ
@7814484/1
gcttggtgtttgttttctcctactccgacaaacgccatcctctcattctt
+7814484/1
CCCFFFBDHHHHHJJJJJJJJJJJJJJJJJJJJJJJJJJJJJJJJJJJJJ
@4242430/1
tattatgagtgttacttctcatcctaggacgtccacctcgaactgaagga
+4242430/1
CCCFFFFFHFHHHJJJJJJJJJJJJJJJJJJIJJJJJJJJJJJJJJJJJJ
@3784719/1
cgatgctagctttcttaaatctggttctctaatcatctgattagtagtaa
+3784719/1
CC@FFDDFHHHHHJJJGGIJIGHIJJIIHIJJFIHGGHGGHHCHDFFDGC
@3785113/1
ctcttatagtaaaattttgtggtaagttttcttccacgtagagaatagta
+3785113/1
CCCFFFFFHHHHHJJJJJJHIJHJJJIJJJJJJJJJJJIJJJJIJJJJII
@3208821/1
gcacggaaggtggaatttttgcattttttataacttctttaatgctctcc
+3208821/1
CCCFFFFFHHDFHHIIJJJJJJIJIJJJJJJJJJJJJJJJJIJJIJIJJI
@7296407/1
ggaatcctttgtgagccacatcaatgttaaggaatggtttccaaccaata
+7296407/1
CCCFFFFFHHHHHJJJJJJJJJJJJJJJJJJJJJJJJFHIJJJJJJJJJJ
@3209789/1
ctggtcttcagtcacccgattctatttcttggtcatcagtttgagatact
+3209789/1
@CCFDFFFHHHHHJJJJJJJJJJJJJJJJJJJJJJJJJJIJJJJJJJJJJ
@3209978/1
gcccattattgtgtactatcttcaaagagaaaaagtgcaatactaaaatt
+3209978/1
CCCFFFFFHHHHFHIJJJJJJJJJJJJJJJJJJJJGHIJJJJJJJIJJJJ
@4244985/1
caacaactgtaccagccggcacattcatatttctcccatctgcatccttc
+4244985/1
CCCFFFFFHHHHHJJJJJJJJJJJJJJJJJJJJJJJJJJJJJJJJJJJJJ
@4755862/1
ctctgctgttgttgctgctgctgttgttgttgctgctgttgttgttgttg
+4755862/1
@@@DDDEDDFH?FAFGGHIGIG<FC@BFHA=@CHIIGI<DEFE@B???=D
@336239/1
ctatcatcagctgatgtagaattacagaataactcatgaatgctttctaa
+336239/1
C@CFFFFDFGGFF@EH>GGIJJEICHHICFHIJIBHEEHI9FGGIGGCGG
@6893075/1
ctcttatagctgtcaactcatgttgcaaaacatgtaaaaattgaccttct
+6893075/1
CCCFFFFFHGGHHJIJJJJJJJJJIJIJJIIJJJHGHIGJIJGIIJJJJI
@3211911/1
cctgttcttcttgaagttggttcagctgtagtctgtctgcatctgtatat
+3211911/1
CCCFFFFFHHHHHIJJHIIJHIJJJJJIJJJHIJJJJJJIIGIJJHIJJI
@4245976/1
gataataatgcctcagagctaccttggcagctgctaattttgcttggtgt
+4245976/1
CCCFFFFFHHHHGJJJJJJJJJJJJIJJJJJJJJJJIJJJJJJJJJJFGF
@7299275/1
ctcatcttcatcatccaagccgtaatgaatggtgttgctttcgcagggta
+7299275/1
CCCFFFFFHHHHHJJIJJJJJJIJIJJJIJJJCGHIJJJJJJJJJJJJBF
@7299375/1
acgattggaaaaataatcagaatatgaacggtattgctctgcagggaacg
+7299375/1
CCCFFFFFHHHHHJJJJJJJJJJJJJJJJJJGFHIJJIJJJJJIIJJJJJ
@3212512/1
caagatcagccgtgtttggtagaagcaggatgacacttaggtcgtgcatg
+3212512/1
CCCFFFFFHHHHHHHIJIIHJJJJJJJJJJJJJJJJJJJJIGHJHHIJJJ
@5287727/1
gtttcttcatttaaaaccgctgtgtctctttctttttttgttagactgat
+5287727/1
C@CFFFFFHHHHHJJJJJJJJJIJHHGJJJJJJJJJJJJJJIGGFFGIGI
@5287913/1
gcaagacctccttcttcaagcctagggaaaaggtgaaataaatgaattga
+5287913/1
CCCFFFFFHHHHHJJJJJJJJJJJJJJJJJJJJFGIJJJJJJJJJJJJJI
@6271683/1
tttgaattcataagttggttgttttttaagtgcatgttgaacatattcat
+6271683/1
@CCFFFFFHHHHHJHIJJHIJHIJJJJJJJGIJJJJJJJJIJJJJJJAHI
@6271993/1
cggcgatactgcaaacaagggatagcactcaagggcacattatgttttct
+6271993/1
?@@DFFFFGHHHHJJGJJGBHHGIJJJJJJIJJGIGIJJJJIJJJJJJJJ
@6900653/1
gtacgctcaaacatgcaaatgtgacattattgactaaggccgatctgagg
+6900653/1
CCCFFFFFHHHHHJJJJJJJJJJIJJJJJJJJJJJJJJJJJJIJJJJJJJ
@3799881/1
atttggtatattcatcctctcaaaataaaagaataatagctagctagaat
+3799881/1
;=BDFFDDHHHHHJJJJJJJJJJJJJJJJJJJJJJJJJJJJJJJJJJJIJ
@7823454/1
cttcagcctcatgttataacattatgcagttcattacctaagatatttgt
+7823454/1
CCCFFFFFHHHHHJJJJJJJJJJJJJJJJJJJJJDEHGIJGHGHEHIIIJ
@4249262/1
gttccatcaggaaacgatggtctgtgttgttctttttctattttcttggc
+4249262/1
CCCFFFFFHHHHHJJJJJJJHHIJHHHIJJJJJJJJJIJJJJJJJJJJJI
@3800737/1
cttccatcatattgttagatatcgccagtccaaattcttggacataggcg
+3800737/1
@CCFBEEDDDDFHIGHDFGIGJHJGGGJFHHJFJEIJGHIJJIIIIGGAF
@7823845/1
ggaatcctttgtgagccacatcaatgttaaggaatggtttccaaccaata
+7823845/1
CCCFFFFFHHHHHJIJJJJJJJJJJJHJIIIJJJJJJHIJJJJJIJJJJJ
@5291326/1
caatactttaagagcatttattgcagcttctttctgtgcatcatttttag
+5291326/1
CCCFFFFFHHHHHJJJJJJJJJJJJJJJJJJJJJJJJJJJJJJJJJJJJJ
@4761879/1
ctgctgttgttgctgctgctgttgttgttgctgctgttgttgtt
+4761879/1
CCCFFFFFGHHHHJJJJIJJJIJHJJJIJGIGDDEECF??B8:D
@6904797/1
cactgaaccaaatcggctccttgaatgaatttttcattcctccatactcc
+6904797/1
CCCFFFFEHHHHHIIJIJJJJJGIJJGIIJJIJIIIIIGIJJIIJJJJJJ
@5293245/1
cttgtattttgctcttctggaagagggcaagtaagtaccatatctatgtt
+5293245/1
CCCFFFFFHHHHHJJJJJJJJJIJJJJJJJJHIJJIIJJJJJJJJJJJJJ
@6279514/1
cactgctgaggcttgaacaagcccttctgatagcctgcaattcttggttc
+6279514/1
CCCFFFFFHHHHHJJJJJJJIIJJJJJJJJJJJIHHIJIJJJJJJJJFHI
@6908193/1
ctcttgaggaagttggtgtagaggtgcaggctggccatgttgaatagctt
+6908193/1
CCCFFFFFHHHHHIJJGHIIJJJJFGGIJJIIJJJJJJJGIJJIJJJJJJ
@3218469/1
aattgaagaagcaatattttcgcagcctcttgttttgcttctttttttga
+3218469/1
@@BFFFFFHHHHHJJJJJJJJJJJJJJJJJJJIJJJJJJJJJJJJJJJIG
@6908700/1
cagtaatctcgaatctattatctcttggacaagttgttatattagtcact
+6908700/1
@@@A?BB?D>DCCGHB>G@FDCFHIED<39CFGB?F?CDGIGIHIH9?DC
@3806880/1
atataagattacaattcttaacattttttctttaaacaaagaacattgga
+3806880/1
CCCFFFFFHHHHHJJJJJJJJJIJJJJJJJJJJJJJJJJJJIJJJJJJJI
@6280596/1
cttaaaacaatgtcaagagcttggattgcctcctgcggaccattagttga
+6280596/1
CCCFFFFFHHHHHJJJJJJJJJJJJJJJJJJJJJJJJJIJJJJJJJIIJH
@6909618/1
aaattttttccgctgtagtacaaatttctatttccgattatttttccttt
+6909618/1
@B@FFFFFHHHHHJJIJJIJJJJJJJJJJJJJJJJJJJJJJJJJJJJJJJ
@7828109/1
agggacatgaggtgaaattattggtatttcttttttccaaattgcctctc
+7828109/1
CCCFFFFFHFHHFHGHIIJIIJJJFHHGJGJJJJJJJHJIJJJJJJJJJJ
@3220594/1
ggaatttttgcattttttataacttctttaatgctctccaaaattgtaaa
+3220594/1
CCCFFFFFHHHHHJJJJJJJJJJJJJJJJJJJJJJJJJJJJJJJJJHJJJ
@6285008/1
cccgattctatttcttggtcatcagtttgagatactgtaatgcattgtag
+6285008/1
CCCFFFFFHHHHHJJJJJJJJJJJJGJJJIJJJJJJJIJJJJJJJJJJIJ
@347187/1
ctaattaatataggttacttcgcttatctctcttgacagccctataccta
+347187/1
CCCFFFFFDHGFHBACDEHIHIGGCG>FH<CEHIEGFE<FHDGGGIIGGG
@3811882/1
gtgtacagaaatatttcggcttctgcttccgttccaccctttctgctgcg
+3811882/1
@@@DDFFFHFHDFCEFGGHHGHIHIIIGHIIEAFHIJJJDHHHDGHFGIJ
@1523863/1
ccggccaagatcagccgtgtttggtagaagcaggatgacacttaggtcg
+1523863/1
@@@FADDDFF8FFGIIHFGGIJIJJIIAF9>FDF:<DHA?FHDFH<9C<
@7308602/1
gtcctgagctggtcttcagtcacccgattctatttcttggtcatcagttt
+7308602/1
@;@FFFFDAFHHF>EGGHBIIIIEIIIDHIIGIIIIIIFH?FGIGGHHDH
@3813802/1
cacttcaaactgttgctcagcagctatctcttgtaggaactggactgcat
+3813802/1
@@@FFDFFFHHGHIJGIJGGGIIJJGDEHGJIIFHIIGHIIEHEHCHIJI
@3813906/1
cggtccgactgatgatttgaggttcttgtggaattgtgacactttgatgt
+3813906/1
CCCFFFFFHHHHHJHIJJJHIIFHIJIJIJJIJJJJJIIIIIJJJJIJJI
@348231/1
cctagacttgtgcaccagctaaagaagacttatctttaaacggcagcttt
+348231/1
@C@FFDF<FDADDGEHIJIIIIIJ<FCDFHHGH>DHGCEFG;@BGG<FEG
@6916649/1
gccaacagtaagacatggtagatgaggatactttaatctaatattatatt
+6916649/1
CCCFFFFFHHHHHJJJJJIJJJJJJJJIJJJJJJJJJJJJJJJJJJJJJJ
@6288267/1
ggaatgtcaggtgcgttaacttttggtggctttattatattactcctaat
+6288267/1
CC@FFFFFHHHFHJJJJJJJJJJJIJGHJJJJJIJJJJIJJJJJIJJJJJ
@4768251/1
gtgtagaggtgcaggctggccatgttgaatagcttgctgtggtggtacag
+4768251/1
BBBDFFFFHFHHHJJJJJJJJJJJJJJHIJJJJJJJJIJJJJGHIFHIJI
@6917509/1
ataagaactatttctttaagaatattttggatttcattgatagtatctga
+6917509/1
CCCFFFFFHHFHHHHHIIIIJJIJIGHIIIHGGHGIJHIJIIICHGHIIG
@3817508/1
gctgagctttataaaatgcagtggccgacacatcaatattaagcatcatc
+3817508/1
CCCFFFFFHHHHHJJJJJJJJJJJJJJIJJJJJJJJJJJJJJJJJJJJJJ
@5299780/1
ggctgctgtggtctctgctgttgctgttgttgctgaggctgctgtggtct
+5299780/1
CCCFFFFFHHHHHJJJJJJJJJJJJJIJJGIJIJJEHIIJJIJJDBHBBA
@6922105/1
ctcttgtttcatactttttgcaattactcttttttgatgatctagttgag
+6922105/1
CCCFFFDFHHHHHJJJJJJJJJJJJJJJJJJJJJJJJJJJJJJJJJJJJJ
@6922446/1
ctagtataaagattacttctaccatcaaaaacaggtttaaggtttccaaa
+6922446/1
BCCFDFFFHHHHHJJJJJJJJJJJJJJJJJJJJJJHIJJJJJGIJJJJJJ
@6295327/1
tgttgttttgcagacaacatgccttggtattcgagctgacttgggaggtt
+6295327/1
CCBFFFFFHHHHHJJIIJJJJGIJJJJFHGGHGJJJJJJJJJIIIIJJFE
@1528523/1
ttcatgagttccactttcacaatcaattaattggtaacatggtaaaatac
+1528523/1
CCCFFFBDHHHBHIJJIJIIJIJIHEHC?CHHDGEFAH@GIE4DHG4DEH
@3226190/1
ctcattttcactcagaagaaataatatctcagcaccaattttatgatttc
+3226190/1
CCCFFFFFHHHHHJJJJJJJJJJJJJJJJJJJJJJJJJJJJJJJJJJJJJ
@5303249/1
catcaactgagaggccaaactccttcaggcatgggtcactattaaagttg
+5303249/1
CCCFFFFFHHHHHJJJJJJJJJJJJJJJJJJJJJJHIJIJJJJJJIIGHJ
@5303304/1
cttgactatgtttgatgacatatcaataacattctcctcaaccttttgta
+5303304/1
CCCFFFFFHHHHHJJJJJJJJJJJJJJJJJJJJJJJJJJJJJJJJJJJIJ
@6930164/1
ctgatgctgggaacaagaatgctgttaatgcctccaagcttaacattgat
+6930164/1
CCCFFFFFHHGDHJIEEHJJJJJHHHIIIJJJJJJGHHIIIIJIGHIJII
@6930576/1
cttaatttcatttacctttggcacattgcagttgctatcatacattctta
+6930576/1
CCCFFFFFHHHHHJJJJJJJJJJJJIJJJJJHIJJJJJJJJJJJJJJJJJ
@6931041/1
tggttgtcgaggaggtccctgttgttcc
+6931041/1
@<8DD;D?:DFAF;EFF>CH@9C9CE9?
@4775351/1
gtcatttgttcccctgagattggggaggactcaatgccaacattgaccct
+4775351/1
CCCFFFFFHHHHHJJJJIJJJJJJJJJIGIHJJJJJIJIIJJJIJIIIJG
@3829594/1
gagtaatctctgtatcaacaactgtaccagccggcacattcatatttctc
+3829594/1
@CCDDFFFHHHHHJJJJJJJJIJJHIIIJIIJJHJJJJFIJJJGIJJJII
@3829633/1
gcgccaacaacaatgacaggtttttgaaaaaattttggccaatagctgtg
+3829633/1
CCCFFFFFHHHHHJJJJJJJFHIJJJIJJJJJJJJJJJJJIJJJJJJJJJ
@3229301/1
aacaggagctgcgacaccatctgatgcctggtgcggaggctaccttgccg
+3229301/1
CCCFFFFFHHHHHHJJJJJJJJJJJJJJJJJFHIJJJJJIJJJJJJJJJH
@3831373/1
tcattacctaagatatttgttatgatctccggccaagatcagccgtgttt
+3831373/1
@@@DDDDDHHFH>BEFFHGBFHDHEIHIIIIIFGGIIIIIIIGEH?FBFH
@4263386/1
aggaactggactgcattaaaatccgaatcctttaatgaaattatctggag
+4263386/1
?881??BBFHABAEEEGFHIEIAHHIC;EFFEGICE??BD@GEGGG<FBD
@6934210/1
tgtcaattcaccaggtgatatatttttgcatctgttataaatgtaggaag
+6934210/1
CCCFFFFFHHHHHJJCGHJJJJJJJJJJJJJJJJJJJJJJJJJHIJJJJJ
@7839192/1
gcaccttcaacaccacactcctcaaggtacacccctataagggcttcgat
+7839192/1
?@@DD;BDDFDFF;DA@FGEGFEDACFGF<F9?FEEFDGE>DB?FFFFFE
@7317956/1
ataaattagaatcatcccatagcaaatggtatttggtaggacgtgctgta
+7317956/1
CCCFFFFFHHHHHJJJJJJJJJJJJJJJJHIJJJJJHIJJJJJIIJJJIJ
@359123/1
atataagattacaattcttaacattttttctttaaa
+359123/1
@@CFFDDDHFHGGGEGG>II4C@DGHHIAGIEDE@A
@3835858/1
catcaacatctgacccttcacactcatcaagaacttggtaaactctt
+3835858/1
CCCFFFFFHHHHHJIJJJJJJJJJJJJIJJIJJJJJJJGHIJJIJJJ
@360328/1
gctagctttcttaaatctggttctctaatcatct
+360328/1
@7@DFFFDBFBHFAD>4FBIIGGEHGGEF<29AF
@1535646/1
tgtacttgaggctgagatgaaggtggtctgctgggttg
+1535646/1
<@<DDDDEAFBHDGFBBHH<HCFAEGGHE349?<F?CD
@6312348/1
ctgggaacaagaatgctgttaatgcctccaagcttaacattgattttaag
+6312348/1
CCCFFFFFHHHHHJJJJJJJJJJJJJJJJJJJJJJJJJJJJJJJJJJJJJ
@7842104/1
ttcagcattcagtagcatcgtgatacgatgtaatattgaaggcaataaag
+7842104/1
CCCFFFFFHHHHHJJJJJJJIJJJJJJJJJJJJJJJJJJJJJJJJJJJJI
@6941995/1
cactgattgatgtcccaatggtccacacctttgtcaccactatattcacc
+6941995/1
CCCFFFFFHHHHHIJJJJJJJIHJJJJJJJIJJJJJJJJJJJJJJJJJJJ
@7842567/1
tgcctcctgcggaccattagttgaagtcccagccctcagataatcccata
+7842567/1
@@@DDDDDHHHD>GHGIIB>F<BGF@:CFCC<FEEBFHE<BFG?FHCD=B
@6943089/1
gctgctgctgctgaggcggttgttgccactgctgttgttgaggctgctgt
+6943089/1
CCCFFFFFHHHHHJJJJJJHIJJJJJJJJJJJJJIJJIJJIJJIGJIEH?
@6315009/1
gttccattgcttgaggtctggtaattggagcggcttgtctaacttg
+6315009/1
CCCFFFFFHHHGHJJJEGIJJHHGJJJJJJJJJJJJ09098?4BB8
@3842443/1
cttctattagttcatctatattttttaaggaagtaagtgcaggggaacga
+3842443/1
@@CFFFFFHHFHHJJJJJJJJJJJJJJIJJHEIGGIIFHIJJJJJIJIIG
@5311576/1
ggctacacaaacaatcacctgaatccttagaattcaaaaattcaaactta
+5311576/1
CCCFFFFFHHHHHJIJIJJJJJJJJJJJJJJJJJJJJJJJJJJIJJJJJJ
@7844003/1
gagacaacgtgatataactatgaagaatcatgtgataaaaaatagcagca
+7844003/1
C@CFFFFFGHHHHIJJJJJJJJJJIIJHIJGIIEGIIIJJJJIIJJIIJJ
@3844478/1
tgggaaactgatgatttgattactgatgttaaggaagctatcctaac
+3844478/1
CCCFFFFFHHHHHJJJJJJJJJJJJJJJJJJJJJJJJJJJJJJJJJJ
@4268872/1
cgacaattgtaccaagctctggcattttcctgtgactgatttttcttcaa
+4268872/1
CCCFFFFFHHHHHJJJJJJJJJJJJJJJJJJJHIJJJJJJJJJJJJJJJJ
@6948022/1
cttcattgtaacttggcccgcaacaattgtacacaactccataggaagcg
+6948022/1
CCCFFFFFHFFHHJJJJJJJJJJJJJJJJHGGIJIJIJJJJIJIGIIHIG
@6949450/1
ctcagagctaccttggcagctgctaattttgcttggtgtttgttttctcc
+6949450/1
@@<BB:BDFFHDAE<;@FGIAFHG>CFHICBB@FFH1CDGGHD?FG<FHG
@366294/1
ggacagatgtaacataccttcatctggaatcagaagacaatggtcaatgt
+366294/1
@CCFFFFFH<CFHBHEI>EHGGIGEGGDEHIEHG>GGE;DA3D:BF>FI@
@4270701/1
cttacaaacagaatccttaactgtccttctaacctgttcttcttgaagtt
+4270701/1
CCCFFFFDFHGHHJIJJJJJJJJHIGIJIJIJJJJJIIIJJIJJGGIIHH
@5315036/1
cgccatcctctcattcttagttgtaacaactaggggcaccatgacgatag
+5315036/1
CCCFFFFFHHHHHJJJJJJIIIJJJJJJJJJJJJJJJJJJJJJJJJJJIJ
@1541275/1
gttctttcatgatactctcaagatccctgattacttcttctcgaggtggc
+1541275/1
B??DDFFFFHHHDHIJJFJIHFGJCBFCHGIJIJE9D@FHCDHGIGHHEG
@4271156/1
gttcgtggaagtaagaggtctttcatttaatgttttttgaaaagcctcac
+4271156/1
CBCFFFFFHHHFHIJIJJCGIIIJJJJJJJJJIJJJJJJIJJJJJJJJJJ
@5315440/1
cctgctttagggtttcttccgctaatttaaaaattgaatagtttttatga
+5315440/1
CCCFFFFFHHGHHIIFHIIGIIJJIJJJIJIJGIGIIIIJIFHIJJIJII
@7847543/1
atatttctcattttttctgctaaagcactaccttcagcgggagaccttgg
+7847543/1
CCCFFFFFHHHHHJJJJIJJJJGJIJJJIJJIJJJJJJJIJJJIIJEIJJ
@3851366/1
atgggcttctattagttcatctatattttttaaggaagtaagtgcagggg
+3851366/1
CCCFFFFFHHHHHJJHHJJJJJJJJJJJJJJJJJJIJJHHJJHIJJJJJJ
@3239086/1
caggggaacgagaaccaatttcttttttaaaataatcagcaaaatccaaa
+3239086/1
CCCFFFFFHHHHHJJJJJIJJJJJJJJJJIIJJJJJJJJJJJJJJJJJJJ
@7847839/1
gatcgttctctgtgtggtcttttgtcaaagctactccttggcccatttaa
+7847839/1
:==DDDDDDADFFGBGEGBH@EEHCAEHEHHBGHDDFCHHIIIHAGIIAG
@6325202/1
cctgaactaggcaatgaagttcctgcaggaggtataaacaaacctatggg
+6325202/1
CCCFFFFFHHHHHJIJJJJFIIJJJJJJJJJJHHIJJIIJJIJJHIHIJJ
@1542795/1
gcctttgctcagcatctcgaggaaccaagtagcatggtggt
+1542795/1
?<@DAD;:A?BF<BFDFBAG:E1CEFF3?:E<DFFFAGFEA
@5316939/1
ctccacctgaactagttcatatttcggagtcgtccctcttctggaaagca
+5316939/1
@@@DFFFFDHHHHGIGIFCJGIIJIIGGHCGGHBGHIIGIJJJJJIIIEF
@3854424/1
cagaaagtctgacaataaagtaggcccttatcaacatacagagcaccaag
+3854424/1
CCCFFFFBFHHGHJJJJJJJJJJJJJJJJJIJJJJJJJJJJJJJJJJJHJ
@6327645/1
cctcttttaccattgtacgagtttgagcatcattcattttcttcattgta
+6327645/1
CCCFAFFF?DHBFBEHIIGFHHIIH<;EHEC@GHGIIFIIIIIIFI@@BF
@1543952/1
cactgactaaaatattgttcaagttcacg
+1543952/1
@?@D:DDDADFH<:CDE<FEB@FC<FHCD
@5317970/1
taacgattggaaaaataatcagaataagaacggtattgctctgcagggaa
+5317970/1
CCCFFFFFHHHHHJJJJJJJJJJJJIJJJJJJJGHJJJJJJJJJJJJJJJ
@3240945/1
ggccaagatcagccgtgtttggtagaagcaggatgacacttaggtcgtgc
+3240945/1
CCCFFFFFHHHHHJJHIHIJJJIJJJJJJJJJIJJJJJJJJJJJFHIGHI
@3855989/1
cctcaaggtacacccctataagggcttcgatagaatctgcaacaactttg
+3855989/1
CCCFFFFFHDFFFGHIIJJGIEHGHIJJIIJJIJJJIJIIGHIHIIIIIJ
@7850427/1
gctgaggctgttgtggtctctgctgttgctgaggctgctgtggtctctgc
+7850427/1
@CCFFFFFHHDFHHIIGHHGIIFHFHHIHGIGIJGHEDDHFEHDD@EGIJ
@7328566/1
gaggaattccagcctttgatagcaatcggtaaagttttgcctataagaac
+7328566/1
CCCFFFFFHHHGHJJIJJJIJJJIJJJJJHGJJJGIJJJJIJJJJJJGIJ
@6330472/1
gcagcctcttttaccattgtacgagtttgagcatcattcattttcttcat
+6330472/1
CCCFFFFFHHHHHJJJJJJJJJJJJHHIJIJIJJJJJJJJJJJJJJJJJJ
@3857663/1
ggtgtattcattacatatgtatttatactgacataatctcattaacagtt
+3857663/1
?@:DDDDFHFHHHJJJJJIJGHIIJJJJJJIIGHIJJJIIJJJJJJJJIJ
@3858998/1
tgggtgagtaacatcagctccgagaaatattacaggttcgttgaaaacct
+3858998/1
@BCFBDFFHHHHHJJJJJJJJJHIIJJJJJJJJJJJHIJJJJJJJJJJJJ
@3860079/1
gtacgctcaaacatgcaaatgtgacattattgactaaggccgatctgagg
+3860079/1
BBCFFFFFHHHHHJJJJJJJJHIJJJJJJJJJJJJJJJJJIIHJJJJJJJ
@3243817/1
ctggtttacaattagaatttataagtgttgcggttaaaccaagaacatgt
+3243817/1
@@@DDFFFFHDFHGGEEGIJFIHDFCFEFEEHGFGEIIIHDFHGGHFGID
@4791560/1
gtggaagtaagtggtctttcatttaatgttttttgaaaagcctcacttgt
+4791560/1
BB@FFFFFHHHHHJHJJJJJJJJJJJJJIJJJJJJJJJJJJJJJJJJJJH
@7330816/1
cacctcaaccgaacacttctaggttacatagtgtatgaaccgctgcatta
+7330816/1
CCCFFFFFHHH<FIIJJJJJJJJGHIJJJJJJJIJJIIJIJJIJJJIJJH
@3863353/1
ctccaattgcattccctttcacactagggacatgaggtgaaattattggt
+3863353/1
CCCFFFFFHHHHHJJJJJJJJJJJJJJJJJJIJJJJJCGHIJJJJJJJJ?
@3864806/1
tccactttcacaatcaattaattggtaacatggtaaaataccttctttga
+3864806/1
CCCFFFFFHHHHHJJJJJJJJJJJJHIJJJJJJIJJJJJJJJJJJJJJJI
@7331912/1
ggctgttgttgccactgctgctgctgcggctgttgttgcctctgctgctg
+7331912/1
@@@AD?DAA?CD?<FFGG?CCBBHDHGIIIIG0?90?BFCGBGGIIC@C3
@7332556/1
taagtctttcagtctcatccacattttatgtgctgctaacctcttggcaa
+7332556/1
?8?D==DBDBD<ACFA<BDHHBBBFHEHIGH@@HEHI<FFBDH>FFEHIG
@7332751/1
ccctcttctggaaagcagctcttgcagcattgacactggcgttttggtgg
+7332751/1
BCCDDDFFHHHHHJIJJIJFHHIIJJJJIIJJJJJJHIIJJ?GHIJJBFI
@4794003/1
ctctcgtgagccaacagtaagacatggtagatgaggatactttaatctaa
+4794003/1
C@@FFFDDHHFHHJIIGHGIIGHHIIFEFAHIGDCEGJJGIIGCHGGHBG
@3867971/1
gtaaagttttgcctataagaacaatgagtaagagcttgcaagaggtaact
+3867971/1
BB@FFFFFHHHHHJJJJIJJJJJJJJJJHHIIJJJJJJJJJJJJJIIJJJ
@376392/1
gagatactgtaatgcattgtaggccgcacatgtttgtgcttctgaag
+376392/1
@@CDFBDEHFFHHIIJIIIEGEEHEGIGHG<@FGII3BGEHGHBG93
@4795050/1
aacatcgacaacaccgcttgtgcggcaatatgtttggcttgctgttttgt
+4795050/1
CCCFFFFFHHHHHIJJJJJJIJJJJJJJJJJJIJJJJJJJJJJJIJJJJH
@6343189/1
cgtacgctcaaacatgcaaatgtgacattattgactaaggccgatctgag
+6343189/1
CCBFFFFFHHHHHJJJJJJJJJIJJJJJJJJJJJJJJJJJIJJJJJJJHJ
@5325936/1
gtccttttatcataatgagatcaagtttttttcgaatcaaatgaagctgt
+5325936/1
CCCFFFFFGFHHHJJIIIJIIJFJIEHGIJJIIIEIJJGIIIJIJJJDHG
@3248577/1
gggctgtaagatctgtgttttgatcgtt
+3248577/1
<@<1D<DBDF:C<EFF@EGFGEG@?CAA
@7335266/1
cctttcatgaggaaggccctcttcattttcggtttcgtaggcaggtggag
+7335266/1
CCCFFFFFHGHHHJJJJJJJJJJJJJJJJJJJHIJJJJJJJJIJJDHIGH
@6347258/1
ctttcttaaatctggttctctaatcatctgattagtagtaacgattctcc
+6347258/1
CCCFFFFFHHHHHJJIJJJJJJJJJJJJJJIJJJJHJJIJJJJJJJJJJJ
@5327901/1
gacaggtttttgaaaaaattttggccaatagctgtgggttatatggtgat
+5327901/1
CCCFFFDEHHHHHJJJJJJJJJJJJJDGDGHIJJJJJJHIJJJJJJFGHJ
@7337121/1
tctctaatcatctgattagtagtaacgattctccactgaaccaaatcggc
+7337121/1
@<@DDDDDHFHDHGGGHIICAFAE?FB=FHHG@E@EHEHGGIGECGI;@H
@3876543/1
gtctccttgaacaaatttacctaaagcaacaacacaattgtcggcagctg
+3876543/1
@@BFFFFFHHHHHJJJJJJJJJJJJJJJJIJJIJJJJJFHIJJIJJJJIJ
@4799396/1
ctgagagtaattcgtcgcgcattctgttgtatatttatgctcacttcacc
+4799396/1
@@@DDDFFHHHGDGHEGEHIIIIIJJIJJJEFGIIGIIEGIIGCHGIGHH
@4284096/1
caacaacagcaacaacaacagcagagaccacagcagcctcagcaacaaca
+4284096/1
CCCFFFFFHHHHHJJJJJJJJJJJJJJJJJJJJJJJJJJJJJJJJJJIJJ
@1556652/1
ggaagttatcaagaaatctaagattgcatcaccgaggaattccagccttt
+1556652/1
@<@DFFD>FFHHDBGEDGHH9FH@HBCHH@FCHH<E::BFEHEBG@FGBG
@3881113/1
caatattttaaataaaatatttctctttcagaaggggaaataggatattt
+3881113/1
CCCFFFFFHHHHHJJJJJJJJJJJJJJJJJJJJJJJJGIJIJJJJJJJJJ
@4285551/1
ggcagctgctaattttgcttggtgtttgttttctccaactccgacaaacg
+4285551/1
CCCFFFFFHHHHHIJJJJJIJIIIJIJIFHIJJJJJJJJJJJJJJJJJJJ
@1557850/1
gcaagggaaaaaatatacttcaaacataacagaaaaaa
+1557850/1
@@@DDFBBFBB>?EH@GGC@A?DC<@C>E?DFDA@@;@
@3254602/1
gtctctgctgttgttgttgttgctgaggctgctgtggtctctgctgttgc
+3254602/1
CCCFF:DDHFHHDGIEIEFGF@FGHHGIIGGIGEEGGEGG<DGBEGDFE@
@3883536/1
gcagttcatcagaatcaaaatggttgtcatcccataaaacatgataatga
+3883536/1
CCCFFFFFHHHHHJJJJJJJJJJHIJJJJJJJJJJJJJJJJJJJJJJJJJ
@3885988/1
cggcatgctttgcttctttcttagatctaccagtgcccatggcagcaaat
+3885988/1
@@@FFFFFHHHGHIJJJJIIIJJIIIJJIJIIGIGIIJGIIIIGJIJIIH
@3256052/1
gttattattttccttctttgcttcaggttcattatcttcgatggcttctg
+3256052/1
CCCFFFFFHHHHHJJJJJJJJJJJJJJHIJJJJJJJJJJJIIJJJJJJJJ
@5335244/1
ctttgagatacctacgcctatcagcccatgaaacaaaatgtaatctctgt
+5335244/1
CCCFFFFFHHHHHJJJJJJJJJJJJJJJJJJJJJJJJJJJHIJJIJJJJJ
@6359913/1
gtgcagggtatgaaactgaacgtgtacacctggtaaagaggtgacaa
+6359913/1
@??DDDFFDFHFFIGIIGIIEECGCGGGIIGGGHGHGGGDC:BAGHH
@3256652/1
cttctcttggtgttcaacaaatctcttaatgatatcagtcagcttacaag
+3256652/1
CCCFFFFFHHHHHJJJJJJJJJJJJJJJJJJJJJJJJJJJJJJJJJJJJI
@4288601/1
cttctaggttacatagtgtatgaaccgctgcattaaatattaaagtattg
+4288601/1
BC@FFEFFHHHHHJJJGIHJJIJJJIJJJJJJJJJJJJJJJJJJJBGIJJ
@4806870/1
gcatggtttaagaaagaccaaaggtttctgttgagctagtcatttgttcc
+4806870/1
CCCFFFDFHHHHHJJJJJJJJJJJHHJJJJJJJJJJJJJIJJJJJJJJJJ
@390084/1
gtaaattgtaaaatgctaatatcctaacgttatcagg
+390084/1
=8??DD8;2ABHD4A<E?9:4:C<FEGHG<FFHIGEE
@7345908/1
ggctattgttgccactgctgctgctgaggctgttgttgcctctgctgctg
+7345908/1
BBCF1DDFHHHHHJJJJJIJJIJJJJIIJJJJHIJIIJJJJJJJJIJIJI
@1563984/1
ctcattttcgctcagaagaaataatatctcagcaccaattttatgatttc
+1563984/1
@@@BBBDF?DFFAHIGEACEB9EEC@H<<FEHFGG9;DDG<B@DH<F@>B
@5339238/1
tccctcttctggaaagcagctcttgcagcattgacactggcgttttggtg
+5339238/1
CCCFFFFFHHHHGJIHIJJJJJJJJJJJJJIGJIIJJJJIIJFHIJJIIJ
@392593/1
ttacagaataactcatgaatgctttctaatgtttcttcatttaaaaccgc
+392593/1
C@CFFFFFHHGHGJIFHIBCHIIIEGIGIJJGHIIJI@GHGIJ@CDDC@F
@7347563/1
atttgttatgatctccggccaagatcagccgtgtttggtagaagcaggat
+7347563/1
CCCFFFFFHHHHHJJJJJJJJJJJJJJJJJJGHHJJJJJJJIJJJJJJJI
@6369418/1
ttggtgtttgttttctcctactccgacaaacgccatcctctcattcttag
+6369418/1
BBCFDDDFHHHHHJIJJJJJJJGIIJJJJJJJJJJJJJJJJJJJJJJJJJ
@3896991/1
tgatcattaagttcgccgatcttgaacaacattttacatgcagttagtgc
+3896991/1
CCCFFFFFHHHHHJJJJJJJJJJJ4CGHIJJJJJJJJJJJJJJJJJJIJJ
@394484/1
ggtaacttctgtcttgaaatctgtagcccaatatagattccagaacttcc
+394484/1
@@?DDDBAFFFFHGGEIFEBH@HII<AFCBHHFHHIJDEH4<4?FGHIII
@3262317/1
ctgggaatcctttgtgagccacatcaatgttaaggaatggtttccaacca
+3262317/1
CCCFFFFFHHHHHJIJJJJJJJJJJJJJJJJJJJJJJJJJGHIJJJJJJJ
@6370581/1
gcctgcttgtggaaaaccaccacaaatccacttggaaaactgtttatcat
+6370581/1
CCCFFFFFHHHHGIJJJJJJJJJJJIGIIJJJJJJJIIJJJJIIJJIGII
@1567028/1
gtaaaacgtaagtggaagcataagctccc
+1567028/1
@@@DDDD>HH>?<ADG>E;CFHDEHD3CF
@3898830/1
ctggctggttcctagaatcccacatggcaggaagttttctcgcaacttag
+3898830/1
BB@FFFFFHHHHGIIJIJGIIHGHIIJJJGGFGH?FIIJJIGGIIJIIED
@395709/1
atatatttaatataaacactagaaaaactattattccaataaaacttaag
+395709/1
@@@DAD4BFH8FF@BGHGIEGIIIGFHIGHFHG<<D>D<EB3<BF>@:?9
@3900762/1
gtacaccttccaaacagtatctaaagacatgccactgtcaagaaaaattg
+3900762/1
@@@FFFFFGHHGGJIJJGHIJJJJJJJJJJJIJJJJJJJIJJIIJJJIIF
@7349990/1
gccagagcttggtacaattgtcgacactacctgtagcagtttgttatggt
+7349990/1
CCCFFFFFHHHHFGIIGIJJIIJJJIJJJJJJJGHIJJJHJJIJJJIIJD
@3263902/1
atcattttaaactgtccttctgacacaccatctctgtaaaagaggatagc
+3263902/1
CCCFFFFFHHHHHJJJJJJJJJJJJJJJJJJJJJJJIJJJJJJJJJJJJJ
@3901911/1
gcccatcattcgctcctcgactgccccgatgttggagcctatgctatccg
+3901911/1
@@@FFDFFFFHHDHIGIFHEGEHJEFEHGHGBGHEFGGGGGEHGIGIGHJ
@4298357/1
cttgcattaaatcacatcacattaccacatttctcaaattcagtcttgaa
+4298357/1
CCCFFFFFHHHHHJJIJJJJJJJJJJJJJJJJJJJJJJJJJJJIJJJJIJ
@4298642/1
gtttggtttaaattgtctaactacttcaataagccgaagcactttaggtg
+4298642/1
CBCFFFFFHHHHHJJIJJJJJJJJJJJJJJJJJJJJIIJJJJJJJJJJIJ
@7353845/1
gatgatttgaggttcttgtggaattgtgacactttgatgttgtaaggtgc
+7353845/1
C@@FFFFFBFHHHIIGJGIHHJJJJJHIJIIJJJIJIIIIGGHGGHIBFG
@401227/1
ggggagttaaatcaacatcagctgagatatactcatattgaggataagaa
+401227/1
?@@D;@DDHDDHHIIIIFI>@3:CEE9CC>FFBCFGFHGE<DEA3B@H9?
@6381652/1
gttttgtcataagttgtaacagtaagttcttttttttccttgactatgtt
+6381652/1
CCCFFFFFHHHHHHIJJJJJIJIIJJJJJJJJJJJJJJGIJIJJJJJIJJ
@5348514/1
cttctccttattctattttactaacttgtttacaaagaaattttggtctg
+5348514/1
CCCFFFFFHHHHHJJJJJJJJJJJJJJJJJJJJJJJJJJJJJJJJJJIJJ
@3268457/1
tctccttgaacaaatttacctaaagcaacaacacaattgtcggcagctgg
+3268457/1
CCCFFFFFHHHHHJJJJJJJJJJJJJJJJJJJJJJJJJJIJJJJJJJIJJ
@6382441/1
gctggggctgttgttgccactgctgctgctgcggctgttgttgcctctgc
+6382441/1
CCCFFFFFHHHHHHIIJJJJIJJJJIJJJJJJJJIJIGGGFHIJJJJJJF
@5348958/1
ccatattcttattctttatatttaaattgagatgattagtttccacaaca
+5348958/1
?@<DB=DDBB<BFEFIIBD:FHEHE<?C:FH=@@<ACE@EGEF?CDDDFF
@7878786/1
ctctaggattatttccagaatcttttaagttcaagactaaatctcttaat
+7878786/1
CCCFFFFFHHHHHJJJIJJJJJJJJJJJJHGJJIJIJJJJJJJJJJJJJJ
@4818998/1
gcccatcattcgctcctcgactgccccgatgttggagcctatgctatccg
+4818998/1
CC@FFFFDHHFBFHGIIGBEHHIJGJIIFHIHHIIJJJJJIJIIIIIHII
@3911080/1
ggagagtgtttgtggggaagttttatttacattttttgcctgaacacatt
+3911080/1
BC@FDFADFHHHHHIJJEHHHHIJJJJJJJJJJJJJJIJJJJJJJJJIJJ
@6383640/1
cttggctttagcactgcatctacacaaagggccatcattcatttctcctg
+6383640/1
CCCFFFFFHHHHHJJJJJJJJJJJJJIIIJIJJJJJJIJJJJJJJIJJJI
@4300166/1
cgcatgtcccatactccctggttgggaagtgcttgttgttttgcagacaa
+4300166/1
CCCFFFFFHHHHHJJJJJJJJHJJJJIIJGHJJJJHIJHIJJJJJJJJIJ
@3912158/1
ctttgatggaatttcataaacaactttcaaatccttaatatacgcaacaa
+3912158/1
CCCFFFFFHHHHHJJJJJJJJJJJJJJJJJJJJJJJIJJJJJJJJJJJJJ
@3270039/1
tgcaggaggtataaacaaacctatgggttttaccatcatttgctgctcat
+3270039/1
CCCFFFFFHFHHHJJJJJJJJJJJJJJGHIJJJJJJJJJJJIJJJJJJJJ
@6386044/1
gatgagctgtagatcctatcgagaggctaatatggattgcgaccattact
+6386044/1
@@CFDFDFHHAHHGGHGIGHIIGCEGGIGIGIEDHCCFAHEGHGAFGB@B
@1575194/1
ggtcattatgggcttctattagttcatctatattttttaaggaagtaagt
+1575194/1
?@8DDDFD?FDDC@FFGEHGIGCEHIJJCHIBHII<FGHCHI>FGHGGEG
@404358/1
caatcagattgaaaaaaacaagttg
+404358/1
@@<DDDDDHAFFHIIB>EHIIG:CC
@3270702/1
ctcatgttataacattatgcagttcattacctaagatatttgttatgatc
+3270702/1
CCCFFFFFHHHHHJJJJJJJJJIJJJJJJJJJJJJJJJJJJJJJJJJJJJ
@5351519/1
cttcatttaaaaccgctgtgtctctttctttttttgttagactgatttga
+5351519/1
BBCFFFFFHHHHHJJJGJGHIHIJJJIIJJJJJJJJIJJJJJJJIJJJJF
@3915320/1
atggtttaagaaagaccaaaggtttctgttgagctagtcatttgttcccc
+3915320/1
@@CFFFFFGHGHHIIJJJJJJJHHIIJJIJJJJJIJJHHJJJJJJIJJJJ
@6388412/1
gtcggcagctgggaatcctttgtgagccacatcaatgttaaggaatggtt
+6388412/1
@@?DDADDH?FFHBFB?FEFFEHGHIIEIIBDBFDFGDDGIII@?BBFHG
@7882269/1
ccgaggtttaaattttttccgctgtagtacaaatttctatttccgattat
+7882269/1
@@?DADDDHFHHHJJJIGIIJIIIJIHGII>FFHIIJJJIIIGJIJJIIJ
@4822829/1
ccaactcatactgtcttcagcctcatgttataacattatgcagttcatta
+4822829/1
@@@FADDEHDHD?CGGIGBACFBAFGGHHGHGIIGIIEIFHE@FHHGGII
@4303641/1
gtcaagagcttggattgcctcctgcggaccattagttgaagttccagccc
+4303641/1
CCCFFFFFHHHHHIJJIIJJJJJIJJJJJJJJJIJJJJJJJFHGIJIIJJ
@4823675/1
cctgaacacattgggtcgccatacctaaaaccgtatctccaaccctcttc
+4823675/1
C@@DDDDDHFFFHHICEFHICGEGGIJJIIGGGFHIJJGEFHGGGGGEIG
@4824612/1
caatgtttctagcctttcataattcataacgtcattagcagagctcgcta
+4824612/1
CCCFFDFFHHHHHJJJJJJJJJJJJJJJJJJIIJJJJJJJJJJJJJJJII
@3273975/1
cgaggtttaaattttttccgctgtagtacaaatttctatttccgattatt
+3273975/1
BCBFFDFFHHHHHJJJJJJJJJJJJJIIJJJIJJJJJIIJJIIJJJJIJJ
@5355554/1
ctgacacaccatctctgtaaaagaggatagcttgaggcttatacctagtg
+5355554/1
@C@FFFFFGHHDHBGGGCBFHIHEIIGGGGGGIIGGGGGGIGIGGAHC?F
@3275032/1
gatactttaatctaatattatattgactaacaaaatatctttcaacagta
+3275032/1
CCCFFFFFHHHHHJJJJJJJJJJJJJJJJJJJJJJJJJJJJJJJJJJJJJ
@6395703/1
gtcacggtctcaacaagttccgttttttggagaggcaactcaggataact
+6395703/1
CCCFFFFFHHHHHJJIHFHIJIHIJJJJJJJJIJJIJJJIJJJJIIJJJJ
@7886277/1
cttcttttccggaaagaacctagtgtgatggcgtttctgtaccactataa
+7886277/1
CCCFFFFFHHGHHJJJJJJJJJJIJI4FIIJJIIJJJJJIIJJJJJJIJJ
@3924059/1
ggtctctgctgttgctgaggctgctgtggtctctgctgttgttgctgctg
+3924059/1
CCCFFFFFHHHHHJJJJJJJJJJJJJHIJHHJJJJJIJIJJGIJJJJIJI
@6396339/1
gcaaggtaacgtaaaacaatatctattcaacaaaggaatagcagattcaa
+6396339/1
CCBFFFDDHHHHHJJJJJJJJJJJJJJJJJJJJJJJJJJJJJJJJJJJJJ
@7886878/1
cttgctgagcgactaatgccactgtgtccacaagaaaaaaggttctttta
+7886878/1
CCCFFFFFHGHHHJJJJJJJJJJJIHHGIJJJJJIJIJJJJJFHHJJJJJ
@6398090/1
cggtgtttttgagctcatacttaatccaatgacatggggaagtcaattgc
+6398090/1
@@@DDFFFHHHHHGJJJJJJIGIJJJJJJJJJJIJJJIJJJIHGGIHIJJ
@4828076/1
cagcctcatgttataacattatgcagttcattacctaagatatttgttat
+4828076/1
CCCFFFFFHHHHHJJJJJJJJJJJJJJJJJJJJJJJJJJJJJJJJJJJJJ
@7888659/1
cctcatgttataacattatgcagttcattacctaagatatttgttatgat
+7888659/1
CCCFFFFFHHHHHJJJJJJJJJJJJJJJJJJJJJJJJJJJJJJJJJJJJJ
@3278408/1
ctttattaactaattggttttcaactgactctgtcgttggttcagattct
+3278408/1
CCCFFFFFHHHHHJJJJHIJJJJJJJJJJJJJJJJJJJJJHIJJJIJJJJ
@3278415/1
taataatgcctcagagctaccttggcagctgctaattttgcttggtgttt
+3278415/1
CCCFFFFFHHHHHJJJJJJJJJJJJJJJJJJJJJJJJJJJJJJJJFHGIJ
@5360925/1
cgtcctcctgccactcatcataatgaacaatatcttcttttggattagta
+5360925/1
CBCFFFFFHHHHHJJJJJJJJJJJJJJJJIJGIJJJJJJJJJJJJJJJJJ
@6402010/1
ctgagagtaattcgtcgcgcattctgttgtatatttatgctcacttcacc
+6402010/1
@C@FFFFDHHHHHJIJJJJJJJJJJJJJJIJJJJJJJJJJJJJJJJJJJJ
@6402713/1
cagatggttcttcttcttgcaaaggatgtggaggataatttctccaaaca
+6402713/1
CCCFFFFEHHHHHJJJJJJJJJJJJJJIHIIGIJJJIJJJJJJJJJJJJJ
@4310518/1
gccacttctttgaactaagtacagcgaaattcttattcgattgaagtaaa
+4310518/1
CCCFFFFFHHHHHJJJJJJJIJJJJJJJJJJJJJJJJJJJJJJJJJHIJJ
@3280252/1
gtcctgttggtccattaatataaaatggttcaacttctttggtgtac
+3280252/1
CCCFFFFFHHHHHJJJJJJJJJJJJJJJHIJJJJJJJJJJJJHJJIJ
@6403183/1
cgctaatttaaaaattgaatagtttttatgaaatgagtcagaattttcgt
+6403183/1
CCCFFFFFHHHHHJJJJJJJJJHJJJJJJJJJJJJJJGHIJIJJJJJJJI
@3280429/1
gtaaataacaaagaatggaaggccaaaatttgttcacactgttcctggct
+3280429/1
CCCFFFFFHHHHHJJJJJJJJJJJJJJJJJJJIJJJJJJJJIJJJJJJJJ
@5363069/1
agattgaaaaaaacaagttgtataacacaattaaaaagtaatctgaaaac
+5363069/1
CCCFFFFFHHHHHJJJJJJJIJJJJJJJJJJJJJJJJJIJJJJJJJJJJJ
@5363544/1
tgctcagcagctatctcttgtaggaactggactgcattaaaatccgaatc
+5363544/1
CCCFFFFFHHHHHIJJJJJJHIIIHJJJIJIIJIJJJJJJJJJJJJJJJJ
@6404947/1
gccacatcaatgttaaggaatggtttccaaccaataattgcagactggaa
+6404947/1
@CCDDFFFGHFFFIIGIGHGIII?<EHIGIIIIIIIIIIIIGFFFIIICG
@3282194/1
ggcttgtctaacttgaccaacggtaaaagcaggagg
+3282194/1
??@DFFFDDHDFHHGHEHIIGA<GGGIGECCGEB?@
@1587899/1
attttcgcagcctcttgttttgcttctttttttgacctacccttgccgat
+1587899/1
@@@FFFDFH<FHAGI@F4EG@HGGHCGIICHGGGIIIFGAFF>FAE>GEH
@6405690/1
gtcatttgttcccctgagattggggaggactcaatgccaacattgaccct
+6405690/1
CBCFFFFFHHHFHIJIIJJJJJJJJJJJJJJJJJJIIJJJJJJJJJJJJJ
@5364533/1
gtgagttaaaacagtacatcgcacaacaaacacttggggagttaaatcaa
+5364533/1
C@BFFEFFHHHHHIHJJJJJJJJJJJJJJJJJJJJJJIJIJFHIJJJJJJ
@7368481/1
tgttttttaagtgcatgttgaacatattcatgcaaaatgcaaatgtagct
+7368481/1
CCBFFFFFHHHHHJJJJJJJJJJJJJJJJJJJJIJJJJJJJJJJJIJJJJ
@5365772/1
gctccctccacctgaactagttcatatttcggagtcgtccctcttctgga
+5365772/1
CCCFFFFFHHHHHJJIJJJIJJJJIJIHIIJJHIGGGHIJJJJJIIJIIH
@7894628/1
cactgaaccaaatcggctccttgaatgaatttttcattcctccatactcc
+7894628/1
@@@FBDDDAFHBFHGGII@GEHHIIIIIIEH@F@@GFHE?BFDCGIIGE@
@6408080/1
gtaatctctgtatcaacaactgtaccagccggcacattcatatttctccc
+6408080/1
BBBFFFFFHHHHHJJJJJJJJJIJJIJJIJJJJJJJJJJJJJJJJJJJJJ
@7895644/1
caagtgttgggattttgaccatcttcaacgaatcaaattcactttgagga
+7895644/1
B@CFFDFFHGHGHJIJIIJJJIJJGIJJJJIJGIGGHJJJJIJJIGGGJB
@5367867/1
aggagatactggttgttgttgaggtgg
+5367867/1
CCCFFFFFHGHHFHHFHHJGGGHG<BG
@7896204/1
gttgagtttggtgggtaggggttgtttccctagactgtggttgagacact
+7896204/1
CBCFFFFFHHHHHJJGHIJJJGHJJJJJJJJJJJJJJIJJGIJJJJJJJJ
@3287480/1
ctctcgtgagccaacagtaagacatggtagatgaggatactttaatctaa
+3287480/1
CCCFFFFFHHHHHJJJJIJJJJJJJJJHIJJJJJJJJJJJJJJJJJJJJI
@5370098/1
agaagaaataatatctcagcaccaattttatgatttctcttctcttggtg
+5370098/1
CCCFFFFFHHHHHJJJJJJJJJJJJJJJJJJJJJJJJJJJJJJJJJJJHI
@3288217/1
cttaaaacaatgtcaagagcttggattgcctcctgcggaccattagttga
+3288217/1
CCCFFFFFHHHHHJJJJJJJJIJJJJJGIJJJJJJJJJHGIHIJJJJJJH
@7899681/1
cttcaattgttttaaagcacatttggctgcggtacatttagctatcctgt
+7899681/1
CCCFFFFFHHHHHJJJJJJJJJJJJJJJJJJJGHJJJJJJJJJJJJJJJI
@7900421/1
gtggaatgtatgacgatgatttgatatctatatttctcattttttctgct
+7900421/1
@BCFFFFFHGHHHJJJJJHJJJJACFHIJJJJJJJJJJJJJJJJJJJJJJ
@5373281/1
ctaaaatattgttcaagttcacgaggagtattcttggaaacaattttata
+5373281/1
CCCFFFFFHHHFHIIGIHIJJJIIIJJI?EFFGIJJIJEGIJIIIJJIJI
@7375995/1
catttacatcaccgtgatctaatatttgagcagaaggtgctggtgcatgt
+7375995/1
CCBFFFFFHHHHHJEGHIJJJJJJJJJJJJJJJJJJJFHIIJJGGIJJJF
@6416060/1
atttctttttcttgatctctttcattatcgtaaattgtcacggtctcaac
+6416060/1
CCCFFFFFHHHHHJHIJJJJJJJJJJJJJJIJJJJJJJJJJJJIIJJJJJ
@4843656/1
tgctgttgttgttgttgatgttgaccccatggttgtcgaggaggt
+4843656/1
<@@DBBDDCCFFFIGGHFHI@H@BB22CF@@EE?DC<:FEGFD<G
@7377036/1
gctgaggctgctgtggtctctgctgttgctgaggctgttgtggtctctgc
+7377036/1
CCCFFFFFHHHHHIJJJJJJJJJJJHJJIJJHIJIJJHIJIJJIJIIJII
@7378132/1
gtcacccttatctttatcatcttcttcattggctgaatccttatttgttt
+7378132/1
CCCFFFFFFHHFFIGIJJJGIIGIGIIJEIIGIID>HIJIJIIEIIJDEH
@430349/1
acattattgactaaggccgatctgaggtctgtcaattcaccagg
+430349/1
@@@?DDDDDFHHHFHFG=GFGHIIIIDCBG9?@BHG9DHHI<B?
@7904462/1
cttctccagctaaggctgtatcatcaacttctaaaggtttccaataaaca
+7904462/1
CCCFFFFFHHHHHIJJJJIFHHIJJJJJJJJJJJJJJGIIJJJJJJJJJJ
@3293855/1
ccgtaatgaatggtgttgctttcgcaggg
+3293855/1
@@@=DDDE??FDB<AAAGHDHIIIIIIIG
@7380333/1
gttgccatatagccttaaaagggcaccccaactagttatgtgagggtgaa
+7380333/1
CBCFFFFFHHHHHJJJJJJJJJJIJJJJJJJJJJJHIIJJGHIJJJGHII
@434323/1
ccacattccattccatgatttattaaacccgatg
+434323/1
@@@BD?DDFHF>BD?@4AEC<D<9BB@CGHBFGA
@7907720/1
tcatgagttccactttcacaatcaattaattggtaacatggtaaaatacc
+7907720/1
CCCFFFFFHHHHHJJJJJJJGJJJJJJJJJJIJHHIJJJJJIJJJJJJJJ
@5380935/1
gctccctccacctgaactagttcatatttcggagtcgtccctcttctgga
+5380935/1
C@@FFFDFHHHHHIGGGIFGHHIFIJJJJJJJIIJJJEGIIJJJIJJJFH
@435267/1
caggaataaagtcattaaccttcaaaatttttccg
+435267/1
@@@D?DDA>B<C><?@E4F@4EE9AF>BFHIGII?
@5382106/1
ccttgaacaaatttacctaaagcaacaacacaattgtcggcagctgggaa
+5382106/1
CCCFFFFFHHGHGJGIIJJJIIIIJJJIIIJJJJJJHHGIHEHGFHIJII
@5382380/1
cttcatccttgttttcaaagttgataaataatattaatgaaactaaaaac
+5382380/1
CCCFFFFFHHHHHJJJJJJJIIJJJJJJJJJJJJJJJJJJJJJJJJJJJJ
@5383400/1
ctccaattgcattccctttcacactagggacatgaggtgaaattattggt
+5383400/1
1?@;==D??4?2CFD@<EF?CEAFF;3:<AFFFFCFEF?@990:9B?0B0
@5383638/1
ctggcgttttggtgggcatggcctgcagctccctttttgcagcttcttca
+5383638/1
CCCFFFFFGHHGHIIJJJJGIEIIJIIJJJJGEIJIIJJJJJJGIGIHIJ
@4853429/1
gcaaggtacagcctcaccacctcaaccgaacacttctaggttacatagtg
+4853429/1
CCCFFFDDHHHHHJJJJJJJJJJJJJJJJJJJJJJJJJIJHIIIJJJJIJ
@6428295/1
gctgaggcttgaacaagcccttctgatagcctgcaattcttggttca
+6428295/1
CCCFFFFFHHHHHJJJIJJJJJJJJJJJJJJJJJJIJJJJJJJFHIJ
@4330946/1
ccattattgtgtactatcttcaaagagaaaaagtgcaatactaaaatttt
+4330946/1
CCCFFFFFHHHHDIJJJJJJJJJJJJJJJJJJJGHIIJJJJJJJJIJJJJ
@439832/1
acagtcttcaagcactgagttagaataccaacctgaatttcagcaatttt
+439832/1
?@@FADD?DDBFDAGIE>FFFIGAEEGF9DGCFCFE3DGHIIEEGFDDEG
@4331202/1
acagacaattatgaagttctagtgcttgtttttcaggtcatggcagactc
+4331202/1
@CCFFFFFHHHHGIGHGHIJJJIHIJJJGHIJJJJJIDHIJJFIJIJJJI
@6429713/1
gcctcatgttataacattatgcagttcattacctaagatatttgttatga
+6429713/1
CCCFFFFFHHHHHJJJJJJJJJJJJJJJJJJJJJJJJJJJJJJJIJJJJI
@440713/1
ctccaatcgcattccctttcacactagggacatgaggtgaaattattggt
+440713/1
@@CFDFFFGHFHAA<CFIJJEHGHGHHIIEHABGCC<;BADEEHGIGBGB
@1610306/1
gccactgctgttgttgaggctgctgtggtctctgctgtt
+1610306/1
@@@DDADDFFAFBEFFFF;?<C=<F9?F9?E?<<D4?D>
@440991/1
tttgaataaaattaaggagtttcggaaacacgtttattattctg
+440991/1
BB@DDDFFHHHFDHJGIJIBFHHHEIIBGHHBHG@@F@DCHG4B
@7913672/1
ggctgttgttgccactgctgctgctgcggctgttgttgcctctgctgctg
+7913672/1
CCCFFFFFHHHHFHJJJIHHIJJIJIJJJIFH?GDHGIJJJJJJIHIIIE
@3303241/1
gtaattaggtaatctagaactgcatcacccaagaactcaagccgctgata
+3303241/1
B@BFFFFFHHHHHJJJJJJJJJJJJJJJJJIJJJJJJJJJJJJJJJJJJJ
@7914993/1
gaagctgtattataacatgacctaagagttttattaaagttggatcatta
+7914993/1
@@<DDDFDFHHFFHDBFGEECGIFEGGFCDHGBFHG@@D?EFBH@GGHDD
@4858440/1
ctgataaattagaatcatcccatagcaaatggtatttggtaggacgtgct
+4858440/1
?@@DFFFFHHHFBGIGIG@FGGIIGHIGIIEGAAGHIICFGEIGHGIGII
@7389899/1
attggatctagataataatgcctcagagctaccttggcagctgctaattt
+7389899/1
@@@DD?DDHHBDDFAFBDIC@CH?CFHCHEGEIIDEBFEGIEHEGH>GDH
@5390571/1
cagaaacaggagctgcgacaccatctgatgcctggtgcggaggctacctt
+5390571/1
CCCFFFFFHHHHHHJJJJJJJJJIJIJJIIJJHIJDHIJJJJJJJJJJHH
@5391014/1
ccagagactcgtccaatcagattgaaaaaaacaagttgtataacacaatt
+5391014/1
CCCFFFFFHHGHHIIEHIGHCHIICGGGIIIIIFGDHIHGGFHIIIIIII
@4859552/1
cttgctgttttgtagaagccttaccttcagctgagtgagttaaaacagta
+4859552/1
CCCFFFFDFHHHHIIJJJIIIIJJJIIJJIIJJJJGGGIHIJJJJJIJBG
@446253/1
ctgctgctgctgctgaggcggttgttgccactgctgttgttgaggctgct
+446253/1
@@CFFDFDFH?<CGEF9GHIE?@GAHEHEBAC<FGHG9BCGH@FCHIID3
@5392961/1
gtcactttatatgttcttttaacactctttgatggaatttcataaacaac
+5392961/1
CCCFFFFFHHHHHIJJJJJJJJJJJJJJJJJJJJJJJJJJJIJJJJJJJI
@446982/1
ctgataaattagaatcatcccatagcaaatgg
+446982/1
@@@;B?D;FHFDFGE9CFGIHG@3CDCA9@@3
@1616304/1
ccacattccattccatgatttattaaacccgatgctagctttcttaaatc
+1616304/1
8?<ADDDDDHHDD:ACDGHCACE9BF@B@@F1?EG@<FHIICHAAB>D4?
@3308465/1
gtagaggtgcaggctggccatgttgaatagcttgctgtggtggtacagca
+3308465/1
BBCFFFFDHHHHHJJJJJJJJJJJJJJJJJJJJJJJJJJJIIJGHIJJJI
@3308999/1
cccagcacctccatcagaagaatcagatgtttcagattctaaatatattt
+3308999/1
CCCFFFFFHHHHHJJJHIJJJJIJJJJJJIJJJJJJJJJJJJJJJJJJJJ
@4862772/1
ccatactccttgtcttacaggtaccggtctttctcgataatcaagtgttg
+4862772/1
CCCFFFFFHHHHHJJJJJJJJEHIJJJJJJJJJJJJJJJJJJJIJGHIJJ
@5394973/1
ctcaaatttctttctatatccatcggttcttcttctttttttccacgtga
+5394973/1
?B@DB=DDHHHHHJJIJJJJJJJJJJAGHJJJJJHJJJJIJJJHIJJJJG
@7920906/1
gtgagtgttctaaagctacttttgcagcattcatttcagcttgctgaatg
+7920906/1
@=@ADDEBHFBDBHJIJJDHIIGHGHGHGIGIJIIJJJIJ@EDBAGHGHE
@4339049/1
catattcttattctttatatttaaattgagatgattagtttccacaacaa
+4339049/1
@@@DDDDFFHFHHJJJJJJIGIGIIJJGHIJIIGEHIIJJJJEIIIGIJF
@5395473/1
ctgattacttcttctcgaggtggctgcagtttccatatcatattatacct
+5395473/1
CCCFFFFFHHHHHJJJJJJJEHIJJJJJJHIJJJJJJJJJJJJJJJJJJJ
@5395653/1
gtcttctctgcactgtgacagtcttcaagcactgagttagaataccaacc
+5395653/1
CCCFFFFFHHHHHJJJJJJIJIJJJJJJJJJJJJJJJJJJJJJJJJJJJJ
@449891/1
atttgatatctatatttctcattttttctgctaaagc
+449891/1
@@CFDEA>F4DFAGGGBHHHHGEEG<1<FFHH<C9CC
@5396970/1
ctcaacaagttccgttttttggagaggcaactcaggataactatagaggt
+5396970/1
@@?DDDD?DHHDCFHIGGEGFE3EHGG7BFDGEHGIIEHCDFBFGIIII8
@6440687/1
gtggaatgtatgacgatgatttgatatctatatttctcattttttctgct
+6440687/1
BBCFFFFFHHHHHJJJJJIJJJJAHHHHGIJJJJJJJJJJJJJJJJJJJJ
@3312104/1
gcggaggctaccttgccgtaggaaataagaaagcaagagaaggaagtgag
+3312104/1
CCCFDDFFHHHHHJJJIJEFHGGJJFIGIJIJIIJJJJJJIJJJJI<FDG
@1621102/1
ctgaatccttagaattcaaaaattcaaacttaaattcgtagcctaattga
+1621102/1
@@@?DFADHHHHHJIIBHEHIBAGHJJEIGHIG@<CF@CF?GFIIIGIIE
@4866524/1
catgacctaagagttttattaaagttggatcattagcagaaatcctcatt
+4866524/1
@;?A?DDDHFDDAHDIFI@HBFHFHFEH>>DEE?9CB<EGBGHCHA9BFH
@452519/1
ccatcattcgctcctcgactgccccgatgttggagcctatgctatccgta
+452519/1
@@@FFFFFFFFHHGIEGBGFBEGIJJ8DGFHGIEIIIIFDGGIGC=FH;6
@7924639/1
gctggatgaggaaatttttcataaagaagtcgaatactgttcttaggaat
+7924639/1
CCCFFDFDHDDF?BHBGIIGGI@HEHI;3<CFH@GDFGGDGGIIIIGA99
@4342639/1
ctaatgtttcttcatttaaaaccgctgtgtctctttctttttttgtt
+4342639/1
CCCFFFDFHHHHHJJJJJJJJJJJJJJIJIJJJJJJJJJJJJJJJJJ
@453739/1
ggtctctgctgttgctgttgttgctgcggctgctgtgg
+453739/1
@@@DFFFFGDHHDIFGJ>FGHJJGIJ3:EGIIEHHBFB
@454970/1
attggggaggactcaatgccaacattgaccctaggcaaggtacagcctc
+454970/1
@@@DBDD7FDFB>GH9BEFH@GGHIIIIG:CFHG9DFBBFGGH@FGEHE
@4344349/1
cttctttctgtgcatcatttttagattttcctgcaccgatgcaattaata
+4344349/1
CCCFFFFFHHHHHJJJJJIJJJJJJIJJJJIJJJIJIJHIJJJJJJJIJI
@1625111/1
gttgttgccactgctgttgttgaggctgctgtggtctctgctgt
+1625111/1
B@@FFFFDFBFHHIIICFHFHIGGHEBB?GIHEED<F<4?DG@?
@6446580/1
gcgtggtattttgaatctgaataccatactttttgaggtaatagtcctca
+6446580/1
CCCFFFDEHHHGHFJJJJJJIJIJJJIJJJJJJJJHIJGGHIIIIJJJJJ
@6446639/1
cttctaacttaatgcaagcttctcttatagctgtcaactcatgttgcaaa
+6446639/1
@@@DDFDFHHGHHIEEGB=FHDHIHIIIIIIEBCFFG??CBHGC>FBG@D
@4345691/1
ctcattttcactcagaagaaataatatctcagcaccaattttatgatttc
+4345691/1
@C?DFFFFHHBHHIIIGIGABDHDDHGFCCEHGHIGEFHDGIIIDGGHHB
@7929901/1
gctggaacaacatggacttcacaaagctctccaacaagaatttgtttttg
+7929901/1
CCCFFFFFHHHHHJJJJJJJJJJJJJJJJJJJJJJJJJJJJJIIFHJJJJ
@1627928/1
ctggagctcatcaagcttcggtccgactgatgatttgaggttcttgtgga
+1627928/1
CC@FFDEFDFHFBGGJJIDDF:CHBDHIJBHC<DGGGI<FB>DF<BBFA@
@7929929/1
gcaattcttggttcaagatcattttaaactgtccttctgacacaccatct
+7929929/1
CCCFFFFFHGGFHIIIJIIJJIIJIJJJGHGGIJJIGJGGIIGIJJGIII
@1628157/1
ttattttctaaaacatccaaagagcgatggaatcttaaatgcgatactaa
+1628157/1
@@@DDDDDFFFGHJJBGIJJIC@GHI>ADGFHIG??DG?BDGFG<DGB@G
@3319136/1
gaagcgagcttgctgttgttgctgctgctgctgttgttgttgttgacccc
+3319136/1
CCCFFFFFHHHHHJJJJJJJJJJJJJJJJJJJJHIJIIIHIIIJIJJJJJ
@3319312/1
gcacccatcaaagcctcaaaacagttagccattgcatgcctcaactcaag
+3319312/1
@@@FDDDEHHHHHIGIGIIIIGIJHFHIIIJDHGIIHIDGGIJIIGGJJJ
@3320208/1
gctgttgttgctgaggctgctgtggtctctgctgttgctgttgttgctga
+3320208/1
CCCFDFFFHHHHHJJJJJJJJJHIJGIIJJJJJJIJIIJJGIIHIJIJI?
@5406936/1
ctaccaatactttaagagcatttattgcagcttctttctgtgcatc
+5406936/1
<??ADD8D:DDDDIBE4?EE:FB?FEE@BE3AAECDCE@E?C9?D<
@7405378/1
aggaaatcgatttttgaaacacctctgtcgaacagcttccacagcttgtc
+7405378/1
@CCDFFFFHHFHHJJJJJJIIIJEHJJGIJJJJIIJJJJJEIIJJIJIDG
@7405464/1
gtacgagtttgagcatcattcattttcttcattgtaacttggcccgcaac
+7405464/1
C@CFFFFFHHHHHJJJJJJJJJJJJJJJJJJJJJIJJJJJJIJJJJJJJJ
@4875971/1
gtggaatgtatgacgatgatttgatctatatttctcattttttctgctaa
+4875971/1
@?@DFFFFCFHHFGIEHIJIJJF9FHIGIIIJJJIGGHIJJJIJJJIJGG
@5408219/1
caacaacacaattgtcggcagctgggaatcctttgtgagccacatcaatg
+5408219/1
CCCFFFFFHGHGHJGJIIJJJJJJJJJJJJJJJJJIIIJJJIJJJJJJJJ
@4876282/1
ctatagtttctcctacggagactgtatacctaaaagtgggttcatgaatt
+4876282/1
CCCFFFFFHHHHHJJJJJJJJJJJIJJJJJJJJJJJHIIJIJJJJJJJJJ
@5408783/1
ggcagttgaagataacatacaattttaattttattattctcaatgatttc
+5408783/1
CCCFFFFFHHHHHJJJJJJJJJJJJJJJJJJJJJJJJJJJJJJJJJJJJJ
@4351529/1
ctacaccatctaacctctacaattttgttttgtttctcctccatttccaa
+4351529/1
CCCFFFFFHHHHHJJJJJJJIJJJJJJHIJJJGIIJJJJJJJJJJJJJJJ
@1633188/1
ccttgactatgtttgatgacatatcaataacattctcctc
+1633188/1
@C<;DDBEHHFFF>GEFEAHBEGHGAH<FHHHHIIII4CC
@7935147/1
gggaacgagaaccaatttcttttttaaaataatcagcaaaatccaaa
+7935147/1
CCCFFFFFHHGG=GGBHBHEHHHIJIJIJJJJJAGIGHGIJJJIJJJ
@5410528/1
gtctctttctttttttgttagactgatttgatagagcacggaaggtggaa
+5410528/1
CCCFFFFFHHHHHJJJJJJJJJJJJIJJJJJJJJJJJJJJJHIJJFBHFH
@5411165/1
gtttgttttctcctactccgacaaacgccatcctctcattcttagttgta
+5411165/1
BBBFFDFFHHHHHJJJJJJJJJJJJJJJJJJJJJJJJJJJJJJJJHIJII
@4353618/1
gccggctggtgccctgaataccttgatggctacaaagatagaagtcgaat
+4353618/1
C@CFDDFDDHFBFEBEHIIBGHHHIDHIEBCEGGGGIGE<BA@FFFGHII
@6457623/1
gaagtgatttgcacgaagcactataggtcgaccttctcggccaagattag
+6457623/1
@@@FDDDFGHBFHEIIIGGIGGIHDIIHGIGHIEIJGIJIJGBIIEHGHG
@4354471/1
ctgagttagaataccaacctgaatttcagcaattttcttaatggatgcat
+4354471/1
CCCFFFFFHHHHHJJJJJJJJJJJJJJJJJJIIJJJJJJJJJJJJJJJJJ
@6457787/1
cttggaaacaattttataattattggatatattcatgccacattccattc
+6457787/1
@@@DDBDDHBCFDFHGGBICFFHIIGEHIIGIIFAHC@DFDHIGCBDHA@
@3326233/1
atgcaattcaaaatttattttttgtgataaatggcagtaatcacctacat
+3326233/1
CCCFFFFFHHHHHJJJJJJJJJJJIJJJJJJJJJJIJHIJJJJJJJJJIJ
@467918/1
cacagttgcagtcctgagctggtcttcagtcacccgattctatttcttgg
+467918/1
@@@FFD>DFGDDHGGHEGGHAEHG@9FDF<CFB@DH6FEEHBE4?09D>G
@3326711/1
ctggcgttttggtgggcatggcctgcagctccctttttgcagcttcttca
+3326711/1
CCCFFFDFHHHHHJJJJJJJJJJJJJJJJJJJJJJJJJJJJJJJJJJJJJ
@4355194/1
gctgctgctgttgttgttgttgaccccatggttgtcgaggaggtccctgt
+4355194/1
CCCFFFFFHHHHHIJJIJJIJIHJJJJJJJJFHIIJJJJJJJJGIJJIIH
@6458894/1
gtggcgtgtaatcactgctgaggcttgaacaagcccttctgatagcctgc
+6458894/1
:??DDDDDHAFDDHHBGICEBDDEGEAEF?:C@?DGCGHB?FFB@DGGGC
@469628/1
cattaagtcttctctgcactgtgacagtcttcaa
+469628/1
<7?DDD?A=?<C??<B@DC@AF>DH?F3AEF<?4
@469823/1
ctaaattctgctctgataaattagaatcatcccatagcaaatggtatttg
+469823/1
@@CF<DEFHDHFHHHIIJFIIJ@FHIIJII<HHIIJIGGI<FGECC?9BD
@7411963/1
cacgttcataaggtctcatttgaaaacgtggatctccaaggtctccttga
+7411963/1
CCCFFFFFHHHHHHIJJJJJJJJJJJJJHJIJJJJJJJJJJDHIJJJJJJ
@5415729/1
gctgaggcaagtgttgggattttgaccatcttcaacgaatcaaattcac
+5415729/1
CCCFFFFFHHHHHIJJJJJJJJJJJJJJJJJJJJJJJJJJJJJJJJJJJ
@4883796/1
ggagctgcgacaccatctgatgcctggtgcggaggctaccttgccgtagg
+4883796/1
CCCFFFFFHGHHHJJJJJJJJJJJJJJJJJJJIJJIJJJJJJJJJJHJHH
@4357039/1
cagtagtttcacttttgttattggtttccttatcagtaatctcgaatcta
+4357039/1
CCCFFFDFHHGHHJJJJJJJJJJJHJJJIJJIJJJJGIGIJJJJGIJJJJ
@3329070/1
taggaagttatcaagaaatctaagattgcatcaccgaggaattccagcct
+3329070/1
@@CFFFFDHHHHHIJJJJIJJJJJJIJJIJJJJJIJJJJIJJJIIJIJIJ
@7941540/1
agggactccaacaggacctggtggggccccacctcccgcaggagcaccag
+7941540/1
?@@DDDBDBF?DFFEHDGBB><CFG6D?ADFHIGIIEGIG@GHFHFEBDE
@3330444/1
gtctccttcaacaatcgtcggtacaatgtaatatgagttttctttgtttt
+3330444/1
CCCFFFFFHHHHHJJJJIJJJHJJJJJJJJIJJJJIHHJJJJJJJJHJJJ
@472635/1
tgttgttgttgaccccatggttgtcgaggaggtccctgttg
+472635/1
@C@FFFDDHHHFFEGIGGHG?<FHE1?1D<1@?BD8FH@44
@6463345/1
ctgttcttcttgaagttggttcagctgtagtctgtctgcatctgtatatg
+6463345/1
CCCFFFFFHHHHHJJJJJJIJJJJJJJIJJIJJJJJJJJJJJJJJJJJJJ
@4886202/1
ccgtgatctaatatttgagcagaaggtgctggtgcatgtaatactttgta
+4886202/1
BBCDFFFFHHHHHJJJJJJJJJJJJJFGIJJJGHIIIJJJJJJJJJJJHI
@4359772/1
cataaatctttctctagctgctttatttgagcttcaacagaaccaggttc
+4359772/1
CCCFFFFFGHGHHJJJJJJJIJJJJIIIGHGIFIJJJJJJJJJJJJIDAG
@5419506/1
ggaagttatcaagaaatctaagattgcatcaccgaggaattccagccttt
+5419506/1
CCCFFDFFHHHHHJJJJJJJJJJJJJJJJJJJJJJJJJJJJJJJJJJJJJ
@475263/1
ggaacgagaaccaatttcttttttaaaataatcagcaaaatccaaa
+475263/1
@@BFFFFDFDHCDHGIIHC<EBHEH@D>F4CA>FGHC;;FHIGIGI
@7944192/1
caaccgcctcagcagcagcagcagcagaggcaacaacagccgcagcagca
+7944192/1
C@CFFFFFHHHHHJJJJJJJJJJIJIIJJJJJJJJJJGGIJJJJJJGHHH
@7944320/1
gccaagatcagccgtgtttggtagaagcaggatgacacttaggtcgtgca
+7944320/1
CCCFFFFFHHHHHJHIHIJJJIIJHIJJJJJJJJIJJJJJJJJHIIHIJI
@7417487/1
atcaacgttcactgtctataaaaatacaagaattcctaattggtagtatt
+7417487/1
CCCFFFFDHHHHHJIIJJJJJJJJJJJJJJJJIJJJJIIJJJJHHIBGIJ
@4889421/1
cagctaatgattcaaataagtctccaaggacctttggcacatccacgatt
+4889421/1
@@@?DD;BFBCAFH?C<ACE<CICHFFDE?FHB??C?C@DDHGGEFD<BD
@5421873/1
gcctcatgttataacattatgcagttcattacctaagatatttgttatga
+5421873/1
CCCFFFFFHHHHHJJJJJJJJJJJJJJJJJJJIIJIJIJJJJJJJJJJJJ
@7946643/1
gttgctgctgaggctgttgttgccactgctgctgctgaggctgttgttgc
+7946643/1
@@@FFFFFHGDHHJEHHIGEHIIJJJJJIIJJGIGJIGIHIHIIII?;;F
@5423439/1
gtcgtctttctttcaacaaacacaagagctaaattatcctttttgaaatt
+5423439/1
BBBFDFFFHHHHHJJJJJJIJIJJJJJJJJJJJJJJJJJJJJJJJIIIJJ
@3335792/1
ctactccgacaaacgccatcctctcattcttagttgtaacaactaggggc
+3335792/1
@@@FFFDFFDDHFGGIGHIGIGIJGGGJGIIJIJDIGHCGHIJGIBFGG<
@4892407/1
gatatactcatattgaggataagaaatacggtgttgtacacagtattctt
+4892407/1
CCCFFFFFHHHHHJJJJJJJJJJJJJJJJJJGIJJJJJJJJJJHIJJJJJ
@4365125/1
tggtattatgagtgttacttctcatcctaggacgtccacctcgaactgaa
+4365125/1
@BC?DFFFHHHHFHFGIJJJJJJIJJJJJJJIJJIIJJJJJJJIJJJIIJ
@7949023/1
gccaaaatttgttcacactgttcctggctgagagtaattcgtcgcgcatt
+7949023/1
BC@FFFFFHHHHHJJJIJJJJJJJJJJJJJJJIJGHIJJJJJJJJJJIIJ
@5425838/1
gcacagaataatcttgtatgatgtctcttttggactacaataaaagttat
+5425838/1
CCCFFFFFHHHHHJJJIJJJJJJJJJJJJJJJIJJJJJJJJJJJJJHIHG
@7949222/1
gtattatggttttcttcagcatcagacgtatt
+7949222/1
???DDDD?ACD:BBE>EEB4CCE33<<C2AE>
@5425972/1
ctaatattatattgactaacaaaatatctttcaacagtagtttcactttt
+5425972/1
CCCFFFFFHHHHHJJJJJJJJJJJJJJJJJJJJJJJJHJJIJJJJJJJJJ
@4369081/1
gctatccgtagtcgaggctgggctacagatatctagaggttctgtatttc
+4369081/1
;;??=ABD=A<DD?2C:?AA:EBB8:?C<:0:??FG?BB0998?/98=B=
@484499/1
gttgtttcaattttggcagtatgcaaatattgtggaccatcactttttac
+484499/1
@CCFDFFEFHHGDGGIGCH>E9CC<FFHG4AED<F@HIIJEIAGHGHIGG
@1652751/1
catcatttgctgctcataaagcttattcatttcactcctcaatttgttaa
+1652751/1
@CCFFFDDBHFHGGIIJBJ>BIICHGII<HHII9BHIDBG9EAEHACFGH
@7425320/1
atatcattgagacattaacttgcgtagcatactttatcgtaacggtcatt
+7425320/1
CCCFFFFFHHHHHIJJJJJJJJJJJJJJJJJJJJJJJJJIJIJJJIJIJJ
@4369953/1
ttctgacacaccatctctgtaaaagaggatagcttgaggcttatacctag
+4369953/1
CCCFFFFFHHHHHJJJJJJJJJJJJJJJJJJJJJJJJJJJJJJJJJJJJJ
@7953447/1
ccataaccaagatcaattactctaccaggtggaggtgaaaagaatgatct
+7953447/1
CCCFFFFFHHHHHJJJJJJJJJJJJJJJJHGIJJJFGGIIJJJJJJJJJJ
@3342789/1
cctcattttcgctcagaagaaataatatctcagcaccaattttatgattt
+3342789/1
C@CFFFFFHHGHHJJJEIIJJIJJJJJIJJJJIJJJJJJJJJIJJIJJIJ
@7954141/1
tacacaaccatttggtatattcatcctctcaaaataaaagaataatagct
+7954141/1
CCCFFFFFHHHHHJJGIJIJJJJJJJJJJJJJJJJJJJJJJJJJJJJJJJ
@4898992/1
gttgagtttggtgggtaggggttgtttccctagactgtggttgagacact
+4898992/1
@@@FFFFFHHGHHJJEGHIIIAFHIJIGIIHEIGGIGHIJG?HIGGGIJG
@5431596/1
agtttggtgggtaggggttgtttccctagactgtggttgagacacttgct
+5431596/1
@CBFFFFDHGHDHIJJJFHIIIJJJJJJJJJJJHIJIJJJJJJJJJJJII
@487187/1
gttggatcattagcagaaatcctcattctttcaaaaaaaacta
+487187/1
@@@FDFDFDFF?HBHIBGIGEGGIGGJIGHIGDGEBHIG<DBH
@7954888/1
aaacaggagctgcgacaccatctgatgcctggtgcggaggctaccttgcc
+7954888/1
CC@FFFDFHHHHDGIIIIIIGGGJIJHGIJIIFHGBAEBHGIJIJFIJGE
@7956549/1
gctaattttgcttggtgtttgttttctccaactccgacaaacgccatcct
+7956549/1
CCCFFFFFHHHHHJJEGHIJJGIJJJJJJJJJJJJJJJJJIJJJJJJJJJ
@1658725/1
ctttcattatcgtaaattgtcacggtctcaacaagttccgttttttggag
+1658725/1
@@<DD>BEHGFG?BB@>FEAAIF1CACF<4CFDEHFHGGA?FDHH<DBDB
@491603/1
gtccttctaacctgttcttcttgaagttg
+491603/1
???DD?>A?<DDHDCFFGCEH>AF9F?92
@5435973/1
gccacttctttgaactaagtacagcgaaattcttattcgattgaagtaaa
+5435973/1
CCCFFFFFHHHHHJJJJJJJJJJJJJJJJJJJJJJJJJJJJJJJJJGHJJ
@5436445/1
gccaataattgttctttcatgatactctcaagatccctgattacttcttc
+5436445/1
CCCFFFFFHHHHHJJJJJJIJJJJJJJJJJJJIJJJJJJIJJJJJJJJJJ
@7433008/1
ggtctctgctgttgctgaggctgctgtggtctctgctgttgttgctgctg
+7433008/1
@C@DFFFFHHHHHJJJJJJIJIJIGIHHIIIIJJJIJJJJIGHIJIJIIG
@7433421/1
gttttcaccggaggaatttgtttgtgattttttattgtatcccaatcaat
+7433421/1
@@@FFDFFHGHHHJIJJJJIIJJJIJIJIIJIJJJIIIHHGIJJJIIJJI
@4907077/1
cgctgccatttagtacactgctttttccttctccagctagttgatctttc
+4907077/1
CCCFFFFFHHHHHHIJIJJJJIJJJJJJJJJJJJJJJJIJHIJCGIIJJJ
@5442697/1
gtacaatgtaatatgagttttctttgttttcaaaggctctaactaaaaat
+5442697/1
CBCFFFFFHHHHHJJJJHJJJJJJJJJJJJJJJJJJJJJJJJJJJJJJJJ
@7966332/1
cacactgttcctggctgagagtaattcgtcgcgcattctgttgtatattt
+7966332/1
CCCFFFFFHHHHHJJJJJJJJGHJJJJJJJJJJJJJJJJJJJJJJJJIJJ
@499851/1
ccgaggtttaaattttttccgctgt
+499851/1
?@@ADA<BC8<AD4<CEGG@A????
@7439583/1
gccacttctttgaactaagtacagcgaaattcttattcgattgaagtaaa
+7439583/1
CCCFFFFFHHHHHIJJJJJJJIJJJJJJJJJJJJJJJJJIJJJJJJHIJJ
@7967341/1
gtcacaactaacaatgggccacaactcatattgatcgtcaaatgaaacat
+7967341/1
CBCFFFFFHHHHGJJJJJJJJJJJJJJJJJJJJJJJJIJJJJJJJJJIIH
@7440216/1
atgctttgcttctttcttagatctaccagtgcccatggcagcaaatctac
+7440216/1
CCCFFFFFHHHHHJJJJJJJJJJJJJJJJIJJJJJJJJJJJJJJJJJJJJ
@4385102/1
gtggtctctgctgttgctgaggctgttgtggtctctgctgttgctgaggc
+4385102/1
@@@DFFFFHHHHGFFGEGGEHIGIEFGHICGIIGGIGIIGIIEIIDFEHG
@4385140/1
ccgtgatctaatatttgagcagaaggtgctggtgcatgtaatactttgta
+4385140/1
BCCDDFFFHHHHHJJJJHJJJJJJJJFHIJJJIIJJJJJJJJJJJJJJIJ
@4913596/1
cccatggcagcaaatctacttgatcctatagtttctcctacggagactgt
+4913596/1
CCCFFFFFGHGHHJIIJJJJJJJJJJIJJJJIJJJJJJJJJIJIJIJJIH
@7441339/1
gtcacaactaacaatgggccacaactcatattgatcgtcaaatgaaacat
+7441339/1
CCCFFFFFHHHHHJJJJJJJJJJJJJJJJJJJJJJJIJIJJJJJJJJJJJ
@4914066/1
gccaagagaaaagctaactccccttccgggtcatctacatgtcgaagcaa
+4914066/1
CCCFFFFFHHHHHJJJJJJJJJJJJJJJJJGHJJJJJJJIJJJJJJIJIJ
@4386993/1
gtcagttttaatgcttccaacacgttgaactaaacttggatcagtagtgg
+4386993/1
CCCFFFFFHHHHHJJJJJJJJJJJJJJJJJJJJJJJJJJJJJJJIIIFGI
@4915366/1
cactgtgacagtcttcaagcactgagttagaataccaacctgaatttcag
+4915366/1
@@CFFDDFHGHFFGIIIJJJJJJJJJJJIJIJJJJGGIJJJJJIJJJJIJ
@7442943/1
catcaactgagaggccaaactccttcaggcatgggtcactattaaagttg
+7442943/1
CCCFFFFFHHHHHIJJJGIJJJJJJJJJJIJJIJJGIJJJIIJIJIIIGH
@3360945/1
aggtggtctgctgggttgctggtcaccgggttgttgcctaacaggaggtg
+3360945/1
?@@ADDDDHHHHHJIFGIIIIIFHJJJJIEGGIIJIJJJIJJIIJGJIFH
@4916946/1
gttgctgctgtggtggttcttgcctttgcagctgttgtggtggttgttgc
+4916946/1
CBCFFFFFHHHHHEHIHIJJJJJJJJJJJJJJJJJJJIIJDGI@GGHIIF
@3361601/1
ggaacgttgatctggtctggagctggatgagtgacatcagcgccaacaac
+3361601/1
CC@FFFFFHHHHHJJJJJGIGHIJJIGIIJJHGIIJJJJIIJJJIJJGJI
@5450457/1
tgggaatcctttgtgagccacatcaatgttaaggaatggtttccaaccaa
+5450457/1
CCCFFFFFHHHHHJJJJJJJJJJJJJJJJJJJJJJJJJJFHIJJJJJJJJ
@1676281/1
cagtaggtaaaaagattattgtattttcttttagaactctttcaa
+1676281/1
@CCFFFFDFHDAFHGBHIIJJH@HGJJJIIJJI;GHHIFGGGFH@
@508428/1
ggctattttagcatggaatgtgatctccaagttgtgaatcaatt
+508428/1
@@@BDBFFBHHDDHE@>E@GBB<ABE>AEFE9@BCEGFGECE@>
@1676951/1
gcttctgtaaaacgccaataattgttctttcatgatactctcaagatccc
+1676951/1
C@@FFFFDHH>FDHIIIJIICEIGCBHIGJJIIIEIDGGEGC@GIIEGEG
@4391793/1
tccttgaacaaatttacctaaagcaacaacacaattgtcggcagctggga
+4391793/1
?<?DDBADF?HHFB9BGDG<C@9CFG?FEGHE;?DDHH>F@@F<?FGEHG
@7975385/1
gcggttgttgccactgctgttgttgaggctgctgtggtctctgctgttgc
+7975385/1
CCCFFFFFHHHHHJJJJJJJJJIIIHIJJJJFGGFGIDHIIGIIIJGIH>
@7975682/1
ccctgattacttcttctcgaggtggctgcagtttccatatcatattatac
+7975682/1
@@@DFBDE>FFH<CFG?BB@@DGHDCGHEH??CGCG?::DEHIG>BFC?9
@4392571/1
gtggtagttgagtttggtgggtaggggtt
+4392571/1
?:??D4ABF>D<CAEBBAC?1C?AE;G1?
@511461/1
gtttctagcctttcataattcataacgtcattagcagagctcgctactaa
+511461/1
@@@DFFFFHGHHHGGEIGIFIIJIIGGHGEHIIIIJJGCFDGG8=GIJ9B
@4394355/1
gctgctgctgcggctgttgttgcctctgctgctgctgctgctgaggcggt
+4394355/1
CC@FFFFFGHHHHJIJJIGJJJJJGIGIIDHIGIJJIIEFHGIIJJIJH9
@3367587/1
aagaacaatgagtgagagcttgcaagaggtaacttctgtcttgaaatctg
+3367587/1
C@CFFFFDHHDHFGIJJJJJJJJIIIJJJFFGIJJIJJIJJJJJJJIJJI
@4395502/1
gtctgtaattgcgataaggtttttcaggattgatagatacatcataatga
+4395502/1
CCCFFFFFHHHHHJJJJJJFHIJJJJJJJJJJJJJJJJJJJJJJJJJJJJ
@7980014/1
gtcaggaatggaatgctgagtaacaagattatatgggagagtagcttgag
+7980014/1
@@@FDFFFFHHFHJG>EGFHIIIJIIIICHGIJJJFIIIJJGGEGIJIJI
@514790/1
ctctgtatcaacaactgtaccagccggcacattca
+514790/1
@@@DDDDDHH>BFAHBE:?H4<BEEHHGFIGH@FE
@1685229/1
cttgttacaacatatttcaacatgtat
+1685229/1
@@CFDBDDFHDHB>GCEHII<CFHIIF
@7454963/1
gctgctgctgctgttgttgttgttgaccccatggttgtcgaggaggtccc
+7454963/1
CCCFFFFFHHHHHIJJJJJJJJJJJJJJJJJJJJHJJJJJJJJIJJGIJJ
@1686235/1
aagaactatttctttaagaatattttgg
+1686235/1
<@?D=D>DHFH>BDFIBG>HHEGI<<BE
@4928349/1
tctgtatcaacaactgtaccagccggcacattcatatttctcccatctgc
+4928349/1
CCCFFEFFGGHFHIJJJJJJJJIJJI>BHGHGHIGIJJJJJJJJJJJJJJ
@4400152/1
agaagaaataatatctcagcaccaattttatgatttctcttctcttggtg
+4400152/1
CCCFFFFFHHHHHJJJJJJJJJJJIJJJJJJJJJJJJJJJJJIJJJJJHH
@518937/1
caacaaatctcttaatgatatcagtcagcttacaagccttagtaagcata
+518937/1
CCCFFFDFHDAHFEIJIJGGIEGJHC>ACEHDGI<BCEEHGHIG9@FGG9
@4401313/1
gctttattctcattaaggaattccggtttctcaaaacatggtgctggatg
+4401313/1
CCCFFFFFHHHHHJJJJJJJJJJJJJFHJJJJJJJJJJJJJDGIJJJHJJ
@7985287/1
cttcttcaagcctagggaaaaggtgaaataaatgaattgatgaaacaaat
+7985287/1
@@CFFFFFHHHDDIGGGEGGGFE2AAEHIJGGGGIGIJIJEHJGGGIGIH
@7985370/1
gttttccacaaataaagcatgggatttgtgaagctgaatttttagaaagg
+7985370/1
CBCFFFFFHHHHHJJJJJJJJJIHGJJJHIJJJJJJJJJJIJJJJJJJJJ
@1689285/1
gctcacttcaccaacattcatgaataatggaaaatcacatagcttcggcc
+1689285/1
@7=?=DDEFFHBFHGIIIHGF9?EEFGGHGG@GABEC@A9F>@<99?:DF
@3375271/1
gtaggaaataagaaagcaagagaaggaagtgaggtacacagttgcagtcc
+3375271/1
CBCFFFFFHHHHHJJJJJJJJJJJJJIJJGIJJJDGHJJJJGIJJGGGGI
@3376286/1
gtcactattaaagttgatttgtcttatcgacttgacaattttttcttttc
+3376286/1
CBCFFFFFHHHHHEHIJJJJJHIHJJJJJGIIJIIJJJJJJJJJJJJJJI
@4932673/1
cgtcgttattgaaatcagctctcctaacaaggttgttaatctctctttcc
+4932673/1
BCBFFFFFHHHHGJJJJJJJJJJJJJIJJJJJFHJJIJJJJJJJJJJJJJ
@7987959/1
ctgcatcacccaagaactcaagccgctgataacaatcagtgactctatta
+7987959/1
CCCFFFFFHHHHGJJJJJJJJJJJJIJJJJJJJJJJJJIIIJJJJJIJJJ
@7989336/1
atttaatgttttttgaaaagcctcacttgttttgtcataagttttaacag
+7989336/1
CCCFFFFFFHHHHJJIJJJJJJJJJJJJJIIJJJJJJJJIIHIJJIIIJJ
@1693219/1
tggtaggacgtgctgtaccttgtatactagcatgactgact
+1693219/1
?@7=DDD==D?FH?EAEEGA4C2ACF>FHF>CEEC:C>??B
@7462139/1
ccagtaggtaaaaagattattgtattttcttttagaactctttcaaagag
+7462139/1
BB@FDEFFAFHHHIJIGIIJJJHIGIJJIJJJJJJJJJJIIJJJJIJJIJ
@4407285/1
ctcattttcactcagaagaaataatatctcagcaccaattttatgatttc
+4407285/1
CCCFFFFFHHHHHJJJJJJJJJJJJJJJJJJJJJJJJJJJJJJJJJJJJJ
@7463794/1
gtaacaagattttcacatggctgcccctttattatccctttcagtggaca
+7463794/1
@;?DFFFFFHHHHJJJJJJJJIIIIIJJJEIGJJJIJJJIJJJJHIJGIJ
@4408245/1
catagttatttggaagtgatttgcacgaagcactataggtcgaccttctc
+4408245/1
@?<;;DD>CBCFFAEA2<CHBIGB>GIIGE@???DBBGH9??6@?6BFA>
@1696605/1
ctgtggtctctgctgttgttgctgctgctgttgttgttgctgctgttgtt
+1696605/1
@@@DFF?DFFHGFIJIJIJEAHEHGIIFGGHGIHICFGHII@DHEHC@GG
@4409369/1
cttctgatagcctgcaattcttggttcaagatcattttaaactgtccttc
+4409369/1
CCCFFFFFHHHHHIJJJJJJJJJJFHJJJJJJJJJJJJJJIJJJHIIJJJ
@7465228/1
agtagtttcacttttgttattggtttccttatcagtaatctcgaatctat
+7465228/1
CCCFFFFFHHHHHJJJIIIJJJIIJJJJJJJJJJIGJJJJJJJJJJJJJI
@529187/1
gtcattatgggcttctattagttcatctatattttttaaggaagtaagtg
+529187/1
@?<DBFF>FHFH?@GEHIE@IDAHECGGEIIJJBHHIIGAHGGGGDDG<G
@7465968/1
cgataatcaagtgttggtgcattcataattcgggccttaactttagtgaa
+7465968/1
@@@DD=DDFHHFDIB@F<FE?DHC<E@9CFDG@EBEGHEDH@FGID99?D
@529917/1
ctctgttgctgctggggctgttgttgccactgctgctgctgaggctgttg
+529917/1
CCCFFFFFGAHHGBEIHGHIF99FHIJIJJ9CA<GF3?DDDBFGIIGD3<
@1698673/1
ctccactgaaccaaatcggctccttgaatgaatttttcattcctc
+1698673/1
CCCFFFFFHHHHHJJGEEGEHIGICEDHIGGGGGG>F:BGIIIIF
@1699865/1
tctctttctttttttgttagactgatttgat
+1699865/1
@@CFDFDDFHHFHJJJJJCHIIEH@DBGHIJ
@4412958/1
tgtacacagtattcttgtagtgctccaatcgcattccctttcacactagg
+4412958/1
??=ADDEDFH?FFEBGGIHIIGEHIGHBFGEDFHEFHIIIIIGGGICIEG
@532863/1
taaacgtttttccagagccagtaggtaaaaagattattgtattttctttt
+532863/1
?@@?AD=DDF?;<E<EEBCFHEA><<A<@GGBHHGIIGED>AD>ABFDGG
@3386199/1
ccgacgacactttttagtaccgggcttactaagggagttttcttgatcat
+3386199/1
@@@FDDFFHDFFHGFIGAFHGEHGHHGHIIJIEEH=F<CFHGIIJJGIGH
@1701916/1
cttcttactttaaaatcaaaattcttcatt
+1701916/1
@@<D=>DEH8B4DBB9GGIIGHGHEGEHFB
@7471660/1
aatactttaagagcatttattgcagcttctttctgtgcatcattttt
+7471660/1
CCCFFFFFHHHHHJJJJJJJJJJJJJJJJJJJJJJIJJJJJJJJJJJ
@3389115/1
tgaaagacttgtaaagtttactactatattctcgtcagttttaatgcttc
+3389115/1
CCCFFFFFHHHHHJJJJJJJJJJJJJJJGIJIJJIJJJIJJJJJJJJJJI
@3389917/1
ggtcattatgggcttctattagttcatctatattttttaaggaagtaagt
+3389917/1
CCBFFFFFHHHHHJJJJJJJJJHJJJJJJJJJJJJJJJIIJJHIJIJJJH
@1706185/1
ctttaagacactgactaaaatattgt
+1706185/1
CCCFFF>DHAHDFIG@ECG>FHGFH:
@538468/1
gtcgtctttctttcaacaaacacaagagctaa
+538468/1
@@@FDBDDD?FHFEGGGHII?DHJFII@:???
@3392991/1
ctgtagcattgtaatttcttgttcttcttgtttcttttctttaacatttc
+3392991/1
@CCFFFFFHHHHHJJJJJJJJHIJJJJJJJGJJJJJJJJJJIJJJJJJJJ
@4423661/1
cagggaattctaagagggtacacaattcaggcactaatgtctcttcaaaa
+4423661/1
CCCFFFFFHHHHHJJJJJFHIJJJJJJJJJJJJJJJJJJFFIIIJJIJJJ
@3396728/1
ccactatctaaataaatagctgcagctaatgattcaaataagtcaccaag
+3396728/1
CCCFFFFFHHHHHJJJJJJJJJJJJJJJJJJJJJJI?:@CFGGGIJJJJJ
@7480319/1
gtagaattacagaataactcatgaatgctttctaatgtttcttcatttaa
+7480319/1
CCCFFFFFHHHHHJJJJJJJJJJJJJJJJJJJJJJJJIJJJJJJJJJJJJ
@3397729/1
tctacaagtgtgacacaatttctattctgttcagaggtaaatgtgttatc
+3397729/1
@@@FDFFFFDFHAEBDE;CIHHIGHGBHGBBGH<CGHECEIGEDBHHGIH
@3398055/1
cttcttctttaagacactgactaaaatattgttcaagttcacgaggagta
+3398055/1
CCCFFFFFHHHHHJJJJJJIJJJJJJJJJJJHIJJJJIIJJJJIJJFHBF
@546618/1
gccaatagctgtgggttatatggtgattgatgcc
+546618/1
@CCFFADDHFFFHDHEG=C@E@B@CC9<CHIB@B
@547035/1
catcaacgttcactgtctataaaaatacaagaattcctaattggtag
+547035/1
@@@FFFDDA?BADHG@EHIGGHEHIBEEHFHBB<FEGCHEGC@3::?
@3398703/1
ctttgttttccttcttttttatttttgcaaataatccgtgcagtatgttt
+3398703/1
CCCFFFFFHHHHHJJJJJJJIJJJJJJJJJIJJJJJJJGIJGIDHIIIJJ
@1716068/1
cttaaaacaatgtcaagagcttggattgcctcctgcggaccattagttga
+1716068/1
@CCFFFAEBFHHFIIIJIGFC<FGGGGEEHECEGIIGBEIJIICFGFAF<
@4427344/1
ttataacatgacctaagagttttattaaagttggatcattagcagaaatc
+4427344/1
@@@DDDBDHFFDHIIIAFH:CHH>FHIHHG9<AEBHICGIIIIIIEGDHA
@549189/1
caggaaatcgatttttgaaacacctctgtcgaacagcttccac
+549189/1
@@@FFFFD?FAHDIGA:@<:CF;;CG>FCAE;GGGGGHBBDGC
@549707/1
agtaaatattggaaatggacaaaccttaggaatttctttaagagt
+549707/1
@@@=BDDDHDF?D4AFEEGG<F;EFGHIGE@??B<9???DEH4??
@1721332/1
cccacatatcagctgatattctatagataatattggataattgcgaaacg
+1721332/1
CCCFFFFFFFDHFGGHGGCHIIGGIJGIIEHHGG>CGG@GDIHGH<F6?G
@553813/1
cctaattgaagagccttttcccaaaatcataccattagatttattaattt
+553813/1
@CCDDDDEGHGHFIIGBFHEI9AEGHIIGHI@@CEHCHDD>FHEHIEGCG
@1723721/1
gacagcattgttgcaacttagatttagggtcattccaatcttgatgcatg
+1723721/1
@C@FFF8?DHHHHIIGI9CFC>HGHI@<EEGHIGEGG9EBGIJB@BG9DE
@4434695/1
catccagtcacccttatctttatcatcttcttcattggctgaatctttat
+4434695/1
CCCFFFFFHHHHHJJJJJJJJIJJJJJJJJJJJJJJJJJJJJIJJJJJJJ
@4434939/1
ccttccaaaaaaatacagcaagtctggtaaatttatcgcaaggtaatgta
+4434939/1
CCCFFFFFHHHHHJJJJJJJIJHIJJJHIJJJJJJJJJJJJJJHIIJJIJ
@3407906/1
gcctgatgctgggaacaagaatgctgttaatgcctccaagcttaacattg
+3407906/1
CCCFFFFFHHHHHJJJJJJJJJJJJJJJJJJJJJJJJJJJJJJJJJJJJJ
@558038/1
ccacaacagcctcagcaacagcagagaccacagcagcctcagcaacaaca
+558038/1
C@@FFDBDFB?DDEGIEBFDGHIJFH@D1CDG>=F>FGCFG@G>;DHHB;
@558287/1
cctgagattggggaggactcaatgcc
+558287/1
@CCFFDD>FDHAAE<AFEEDGAFHB:
@3409179/1
acttttgttattggtttccttatcagtaatctcgaatctattatctcttg
+3409179/1
CCCFFFFFHHHHHJHIIJJJJJIJJJJJIIJJJJIJJGIJJJJJJJJJJI
@559993/1
gtagagaatagtatattcaatattaaacctaataactttg
+559993/1
CCCFFDFDHH?FHIJJGIIIGIGEGECGGIIIHI4CEE@<
@3413044/1
ctttatattaaacacttatttccaaagtgttgttcctttagaataacact
+3413044/1
CCCFFFFFGHHHHJIIIJJJJJJJJJIHHFHIIJJJIJJIIJJJJJJIJJ
@1732463/1
gcttgtgctcctgaccaacttgaagacaaggtaaatgaggat
+1732463/1
@CCFF;B8CBFF<FEGEHCH99AC<F;FG93:EDBGCGCG<?
@3414574/1
catcaactgagaggccaaactccttcaggcatgggtcactattaaagttg
+3414574/1
CCCFFFFFHHHHHJJJJJIJIJIJJIIJJJJJJJJDFHIJJJJJIJJGHG
@1733911/1
tcgataatcaagtgttggtgcattcataattcgggccttaactttagtga
+1733911/1
@CCFDFFDHFHHHGGHIIGIII@CHIIEFCFIIBHIJBIEGIIGIIJFGI
@3416377/1
cactgactaaaatattgttcaagttcacgaggagtattcttggaaacaat
+3416377/1
CCCDFFFDHHHHFIHIIHJHJIJFHHJIJJJJJJ:CDDFGGIIIIJJJJG
@1735699/1
ccttcaacaatcgtcggtacaatgtaatatgagttttctttgttttcaaa
+1735699/1
@@CFFFFDDHDFFIJJJGGJJJJJHGJIEFGCHHIGHIFIHIDDHCG>DH
@1736503/1
attgtttcattccgcagattaaaatttttaagtacga
+1736503/1
@CCFDFFA?DFGF;FHH<GHIIIIIIIGIIIEGFGI?
@1738344/1
cactgatgagatgactgttttcttcttgaatggtaacaaatctttgaata
+1738344/1
CCCFFDFA>ADF>GEEHCE>DE4AF>HG<C>H>9FEHGGDC?CGGCD@>G
@3420104/1
cttcattgtaacttggcccgcaacaattgtacacaactccataggaagcg
+3420104/1
@?@DDFFDHHHBHFHGEHGIIIB8CGHIIIGGIDAG6B<DFDHFBGHG9A
@1742638/1
tccaaagagaagctggaacaacatggacttcacaaagctctcc
+1742638/1
@@C@DADBFFFFHGIBFBGEEII29?EFCHIIEI<GBCGC9?F
@1742948/1
ggacctctttgtgcccatggagttt
+1742948/1
@<@ADD;DD4ACBBBADDA3A?F9<
@583374/1
gccatgttgaatagcttgctgtggtggtacagcacccggtcctggtccag
+583374/1
C@@FFFFDHHAHHJJIGGHJ@HGJHHJ<BH>FHGJJIIDGGIEHIDHIII
