# Supplementary material for: Identification and comparison of key RNA interference machinery from western corn rootworm, fall armyworm, and southern green stink bug
Source: PLoS One. 2018 Sep 5;13(9):e0203160. doi: 10.1371/journal.pone.0203160 (PMC6124762; doi:10.1371/journal.pone.0203160)
Supplement: S2 File — (TGZ) [file pone.0203160.s012.tgz › data/fastq/sgsb/4_Second-instar_SI_Rep2_aligned.fq]

@1141250/1
ggaatgtatgacgatgatttgatatctatacttctcattttttctgctaa
+1141250/1
@C@FFFDDHFHHFBHGF9IGGHGHEIII@EH@HGGEG9CGCGAHIGIHCH
@2255024/1
catgttcttgcctttgttgctgctgtggtggttcttgcctttgcagctgt
+2255024/1
B@CFDDFFHHFBHGIJHIJIBHFHIH@EFEFCCFGGGEII@GC4?DDFHE
@1141923/1
agtacatcatttacatcaccgtgatctaatatttgagcagaagg
+1141923/1
@@=DFFDDAADFFHH>FIDGIEG@GC>HGIJJJF@G<GHG;D>D
@4970060/1
gctgtattataacatgacctaagagttttattaaagttggatcattagca
+4970060/1
CCCFFFFFHGHHHJJJJJJJJJJJJFHJJIJJJJJJIIJJIJJJJJJJJJ
@1699509/1
atactttaagagcatttattgcagctt
+1699509/1
@CCFFFFFHBFHHGG><?IHJII9@E9
@5985889/1
ctagaatcccacatggcaggaagttttctcgcaacttaggttatgcgaag
+5985889/1
CCCFFFFFHHHHHJJJJJJIIJJFHIJJJIJJHJJJJJJJHIJJJJJIJJ
@1699625/1
cccggtcctggtccagattcctgttgtggaccagcttgtgcttgtcttcc
+1699625/1
@C@FDDDDFFFHHJJJFGGIIJHEGCECCFAGEHGGIGIJIIGADGHJII
@4464121/1
ttctgtaaaacgccaataattgttctttcatgatactctcaagatccctg
+4464121/1
CCCFFFFFHHHHHJJJJJJJJJIJJJJJJJJJJJJJJJJJJIIJJJJJJJ
@575921/1
catctaacctctacaattttgttttgtttctcctccatttccaattattt
+575921/1
CCCFFFFFFDDHHIJGGHIJJEEHGHIIIIGIHIJJEGIIFDFHIDIJJI
@2810169/1
cacaagtttaatcaaatagatattctattaacgtgttaacaccctctaat
+2810169/1
C@CFFDDDHHHGHGHIJIIEHHJIIIIIGIBFEHH?EHCFGGGHCG>DHD
@2256274/1
agctggtgtagaattacagaataactcatgaatgctttctaatgtttctt
+2256274/1
@CCFFDDDCFH>?FEGG@9EGFHGGIIJIGIIJFIFF>DG@>F4:CHGC<
@6493246/1
atgggttgctgtttacaccaacgataaaatcaggctttatgtttttgtat
+6493246/1
CCCFFBDDHFHDFBEIIIIIGIIFGHIIGDHGIIGGIIIIIGHEGHIIGI
@3370493/1
gtgtgcttgtgctcctgaccaacttgaagaca
+3370493/1
<@?DDFDDHHHF8FFGGHHGGIFHIJGH9A?E
@4465051/1
ctgtgatcttgtctaagattgctttcgctgcggcatgctttgcttctttc
+4465051/1
CCCDFFFFHHHHHJJJJJJJJJJJJJJJJJJJJJJJJJJJJJJJIJJJJI
@1702868/1
tgaaatctttaggctgcagctcaaccattttatcggccaacatattactg
+1702868/1
@@@DDFFDBBHHHJJJJJJJGCGGIIEGGIJIJJDGHIJJJGG9DHIJI>
@8018322/1
ggtaggacgtgctgtaccttgtatactagcatgactgactagatagaagt
+8018322/1
BCBFFFFFHHHHHJJJIJJJJJJJJJJIIJIJJJJJJJJJJJJJJJJJIF
@576954/1
gcggttgttgccactgctgttgttg
+576954/1
@@@DDDD:DHADHIIGEHGEE:A8C
@2811449/1
caacaggtagtaagtgatcattaagttcgccgatcttgtacaacatttta
+2811449/1
?@@D?D?2AFHFHIFGBGHJFGIEHBDFFGGG?FEGG<?BGIGIB>DG<D
@8018595/1
ctcagagctaccttggcagctgctaattttgcttggtgtttgttttctcc
+8018595/1
CC@FFFFFDFHHHIGJJIJJJIIEHHGIIIJJHIIJCFHIDHHGIIIJJJ
@2258148/1
gattatcggaagctagataagatggttttgaatacaggaatgccggataa
+2258148/1
@@@FFFFFH1CFHIJGIIIGGGHCG?HHGIGIJJI>GI9FH<FC<FA06B
@1704751/1
gtaatcactgctgaggcttgaacaagcccttctgatagcctgcaat
+1704751/1
?=?BBDDDFFHDFEHG7;B@A:39ADDG9?@?BDCE9F4BDG<9D4
@8020092/1
cttcatttaaaaccgctgtgtctctttctttttttgttagactgatttga
+8020092/1
CCCFFFFFHHHHHJJJJJIJGIIIIJJCHIJJJJJJIJJJGIJJGIJJJG
@5484099/1
atataagattacaattcttaacattttttctttaaacaaagaacattgga
+5484099/1
CCCFFFFFHHGHHJJJJJJJJJGHJJJJJJJJJJJJJJJJIHIJJJJIJD
@3937965/1
acaacaaacacttggggagttaaatcaacatcagctgagatatactcata
+3937965/1
@@@DDFFFHGFHFIIGIGGEGHIBE493?@ACG>3?BFG4B4BGHBDGBC
@1705842/1
gctgctgtggtctctgctgttgctgaggctgttgtggtctctgctgtt
+1705842/1
CCCFFFFFBD:AFFHIHGFHEGCGI:C1CFEG<:?8CFCBDCCFF9D@
@7552/1
ttatcagtaatctcgaatctattatctcttggacaagttgttatattag
+7552/1
@C@DFFFDFHHFGC>?CFGEE?HCEAGHHIC?E3A?BHGFC?CF4?DDB
@5484547/1
gaacaatgagtgagagcttgcaagaggtaacttctgtcttgaaatctgta
+5484547/1
CCCFFFFFHHHHHJJJJJJJJJJJJJJGHIJJJJJJJJJJJJJJJJJJIJ
@3371753/1
accttttgtaacatcgacaacaccgcttgtgcggcaatatgtttggcttg
+3371753/1
CCCFFFFFHAHHGJJGIB8DFG?GHEHBHGHGIIIJFCGEIIGECHCGAG
@3371952/1
ccatcattcatttctcctggatcattataccacaattctggatgtaacct
+3371952/1
CCCFFDDDHHBFHHIJJIEHAHIIEIIJJJ<CGGGGBGIBDGGIJJJEGH
@5485241/1
gtctcatccacattttatgtgctgctaacctcttggcaatttttttcgat
+5485241/1
CCCFFFFFHHHHHJJJJJJIJJJJJJJJJJJJJJJJIJGIJJJJJJJJJJ
@1145128/1
cttcaaatagtacttcaccaaaaactttgtcag
+1145128/1
@@@BDDD>D>?A<DGI>EHAF=EFECB9C@EAC
@7003307/1
ctcctcgactgccccgatgttggagcctatgctatccgtagtcgaggctg
+7003307/1
CCCFFFFFHGHHHJJJHJJJJJJJJJJJJJJIJJIJJJHIJIJJJIJJJH
@3939603/1
tatcagtaatctcgaatctattatctc
+3939603/1
@@@DDFFFHGHHHGG?@DHFFHCHEEE
@4974189/1
gttgggtaatattttgataacgtggatgtagataggctggcctgctt
+4974189/1
@@?DDDD?BF?DFFFEHGDEED3AB?FF?GHHIG<9???61::?B?B
@5993505/1
gtcaaatccatctttgtaaataaaaaattaataacattaatatgaacaaa
+5993505/1
CBCFFFFFHHHHHJJJJJJJJJJJJJJJJJJJJJJJJJJJJJJJJJJJJJ
@5486584/1
gcaggggaacgagaaccaatttcttttttaaaataatcagcaaaatccaa
+5486584/1
CCCFFFFFHHHHHJJJJJIIGIJJJIJJJJJJJJJJJJJJJJJJJJIJJJ
@7512640/1
atttgtttcatcgtcagtatcatcagcatcagattcttcttttttctttg
+7512640/1
@@@FDFBDDAFFFBGGGEDI<FCHIGEDGHHBBGGGGIIIIIGGHFHCHB
@5995713/1
tgtgactgatttttcttcaacatcaacaaatgtcacttcaaactgttgct
+5995713/1
CCCFFFFFFFHHHJIJJGIIGIIJJJJJIGIJFFGGHIIHHHIJJGHIIH
@2264979/1
acacaattcaggcactaatgtctcttcaaaatcttctt
+2264979/1
@@@DFDDB?BF<?BFEEHIGBHHEHGCGAE@HAGDGIA
@1147322/1
ggtagttgggtaatattttgataacgtggatgtagataggctggcctgct
+1147322/1
@@BDDDAEGACFHJJJFJIGIHHHIDGEGE@EFAGIHEF@?DBG@G@F@G
@4470108/1
caacagccgcagcagcagcagtggcaacaacagccccagcagcagcagag
+4470108/1
@CCFFFFFGHHHFIJIIIIIJGHIIJJJJJHIJIJIHIJJIJJJGIIIGG
@2265923/1
ccatcatttgctgctcataaagcttattcatttcactcctcaatttgtta
+2265923/1
@@@DDDD?D<CFFGGBFH9DAFHIECHGIIII>EH@?BAHHIIFCAEHII
@4470369/1
tgaaaatataactatcactgcttttttagttttataggttccttaatcat
+4470369/1
CCCFFFFFHHHHHJJJJJJJJJJJJJJJJHIJJJJJJJHIJJJJJJJJJJ
@3374717/1
ggtgcagggtatgaaactgaacgtg
+3374717/1
?<=BBDDDFDF?FG>BHE@BD>F:8
@4470708/1
gtcgaggctgggctacagatatctagaggttctgtatttcctgtgatctt
+4470708/1
CCCFFFFFHHHHHJJJJJIJJJJJIJJJJDHIJJGIJJJIJJIJJJIJJJ
@5998578/1
gtttggtagaagcaggatgacacttaggtcgtgcatggtttaagaaagac
+5998578/1
CCCFFFDFHHHHHJJJJJJIJJJJJJJJEHIGHJJJJJGHIJJJJIJJJJ
@1712505/1
ggaatgtatgacgatgatttgatatctatatttctcattttttctgctaa
+1712505/1
@@@DDD8DH8BDBHG@E<HCF>FEDEIIIHIGIIIIIIIIGHFCHGGIII
@1712567/1
caggaaaaccagattttggattgaggtgataacat
+1712567/1
@CCFFFDFFHHGHHHJGIGFGHG<HH?FGIGB9?B
@5999111/1
gtaggacgtgctgtaccttgtatactagcatgactgactagatagaagtc
+5999111/1
CBCFFFFFHHHHHIJJJJJJIJJJJJJJJJJJJJJJJJJJJJJJJJIJHJ
@1713424/1
ctgctatagatggaacgttgatctggtctggagctggatgagtgacatca
+1713424/1
CCCFFFFFHHGHHDIAHEAFHIIIGIEGIBG@8CGCGHHGBGDGEG>?DE
@14262/1
gccaccaacgttcactgtctataaaaatacaagaattcctaattggtagt
+14262/1
CCCFFFFFHDDHHJIJJGIIJJIIC@FGEHI9FF@GHJJBACGIBHGGIG
@5490256/1
acttgacaattttttcttttcttctttctgtatcaactgcagcctctttt
+5490256/1
@CCFFFFFHHFFHJJIIIBHGGJIJIJIJJJJGCFHIJJFHGBGHIJIII
@584597/1
ataataatctttgtttagtttcttttttgatgttacagagtttagcggct
+584597/1
@@@FFFFFHHHHHEGHBGIIFJJJJJCHIGEIGIIEGIIIGG>FCHFGB0
@8025241/1
ccataccgtacgctcaaacatgcaaatgtgacattattgactaaggccga
+8025241/1
BCCFFFFFHGHHHJIJJJJJJJJJJJIJFIGIJJJJJJJJJJJJJJIJJG
@6000330/1
cacacctttgtcaccactatattcaccaaccgttaacggagtttgctgtc
+6000330/1
@@@DFDEFHDFDDHBEHJIGFFHIIGEHGCDBHHEHG?:BFFDCDEGGDG
@2269215/1
ggcgtttctgtaccactataaatgtaatcggtggcgt
+2269215/1
B@@FFFFFGFHFFGIIJJIJIJJFFHGGIJDCGH;??
@2820870/1
gttttggtgggcatggcctgcagctccctttttgcagcttcttcaagagg
+2820870/1
C@CFFFFDFDHHGIJ<>FGIEG9EFEFGHGCD>@DCEFCDBHIJIGIG@F
@14541/1
ctccaattgcattccctttcacactagggacatgaggtg
+14541/1
@@@BB34BDF>F?FGGHDDEFFI>F>GIE9BDF>FHIC?
@8026431/1
ctgagttttccttcatgtatattttcatgagtacaatagaggtaagtagt
+8026431/1
CCCFFDFFHHHHHJJJJHJJJJJJJJJJJJJHHIIJJJJJJJEGIJHIJH
@6002371/1
gttctttcttgtcagcacagaataatcttgtatgatgtctcttttggact
+6002371/1
CCCFFFFFHHHHHJIJJJIJIJJJJJJJIJIJJJJJJIGJJJJJJJIJJJ
@587559/1
ggcgtatttacagaagcaaggttggcctattattggcattccagcatcat
+587559/1
@@CFDDFDDFHBFGGGG>FHJICFDECFDFFIGDHCHIEGGHHIJDGIC>
@16580/1
ctgtgtctctttctttttttgttagactgatttgatagagcacgg
+16580/1
@1?BDBDD8C?FF@FGHEHGGC;CE9@F3?BDDEHH<BHBEEGEF
@588143/1
tgtagaggtgcaggctggccatgttga
+588143/1
???D=D?DDFD<CF:DE1C;;39AACD
@5491980/1
cctagacttgtgcaccagctaaagaagacttatctttaaacggcagcttt
+5491980/1
CCCFFFFFHHHHHJJJJJJJJJJJJJJJJJJJJJJJJJJJJJJJJJIJJJ
@588606/1
ttatcataatgagatcaagtttttttcgaatca
+588606/1
@@@FDFFF<FFFFGDHIGFFEHFG@FGB7DHI9
@8026970/1
ctttgatggaatttcataaacaactttcaaatccttaatatacgcaacaa
+8026970/1
CCCFFDFFDHDHHIGBGGIIEEHGGHIIGHGHGIGIIGHGHHIGIIIGEH
@4477794/1
gccgcttctataccaccatcaaggaaaagtgcacccatcaaagcctcaaa
+4477794/1
CCCFFFFFHHHHHJJJJJJIJJJJJJJJJHHIJGIJJJJJJJJIJJJJJJ
@8028007/1
gtcacaactaacaatgggccacaactcatattgatcgtcaaatgaaacat
+8028007/1
@??DFDFDHHHDFGEBGGBEGGHIJGIG@@D<EHB<DFGEHJC<FCGHGD
@1151609/1
tttcttttttccaaattgcctctccattcaattgaagaagcaatttcttc
+1151609/1
@C@DDFFFHHG<DHBBFEHIIIIIIIIIIIGGIGGED@AFF9DHEFGEE9
@4478360/1
tgtgactgatttttcttcaacatcaacaaatgtcacttcaaactgttgct
+4478360/1
BCBFFFFFFHHHHJJJJJJJJJJJJJJJJJJJIJJJJJJJIJJJJJJJJJ
@6507873/1
atcaacgttcactgtctataaaaatacaagaattcctaattggtagtatt
+6507873/1
@?@DDDD?CDFH?CAEGBDIIIIAEFHC<EGDDHGF<??DGGGBFDHBHD
@7010639/1
gacgtgctgtaccttgtatactagcatgactgactagatagaagtctaat
+7010639/1
CCCFFFFFHHHHHJJJJJJJJJJJJJJJJJJJJJJJJJJJJJJJIIJJJJ
@5493768/1
ggcaggaagttttctcgcaacttaggttatgcgaagtacataactttctt
+5493768/1
CCCFF@;BFCFFGIIIJIEGGEHIEGGCGIGHGBDH??BFGGD@?DHIJG
@5494097/1
gtcgaaatacaaggcaggaaatggtgaactgcctttcatgaggaaggccc
+5494097/1
CCCFFFFFHHHHFJJGGDGIIIIICHHIJJEHHIIIIIJIGIFGHIIIJJ
@4480027/1
aattactcttttttgatgatctagttgaggaaacaaactttgtgagtgtt
+4480027/1
@B@FFFFFHHHHHJJHJJJJJIIJIJJJIJGJJJJJJJJJJJIIIJFGIJ
@6510250/1
cctcatagttccacaatgagtaatttcaatttttaatccttttatttctt
+6510250/1
CCCFFFFFHGHHHJJJJJJJHIJJJJJJIJJJJJJJJJIIJJJJJJJJJJ
@3382050/1
gtggtagttgagtttggtgggtaggggttgtttccctagactgtggttga
+3382050/1
@@??D4DDF44:<EG>EF@=6@CC@FH:AD@FGCCC409DGGHBBG=FB3
@3949459/1
ggactgtcagatggttttggagaattatcaaagagaattattgaattcaa
+3949459/1
C@CFFADDFHHDDIAACGIGIIEHJJJJJ@@B@DGCFGIIIJGIGJIIGI
@7013228/1
gtaagaggtctttcatttaatgttttttgaaaagcctcacttgttttgtc
+7013228/1
CCCFFFFFFHHHHJJJJJJJJJHJJJJJJJJJJJJJJJJJJJJHJJJJJJ
@5495598/1
gtaaaaagtggtgaagtcaatcctaacactctaggattatttccagaatc
+5495598/1
CCCFFFFFDFHHHGIJJIIJIJJJJJJJJJJJJJJGIIJJJJJJJJJIJH
@7013241/1
ggtaggacgtgctgtaccttgtatactagcatgactgactagatagaagt
+7013241/1
BC@FFFFFHHHHHJIJJJJJJHIJJJJJJJJJJJJJJJJJJJJJJJJJJD
@4986904/1
ggaatgtatgacgatgatttgatatctatatttctcattttttctgctaa
+4986904/1
CCCFFFDDHHHHHJJJIJJJJAHHJIJGJJJJJJJJJJJJJJJIJJJJJJ
@7520782/1
cttgtaattaggtaatctagaactgcatcacccaagaactcaagccgctg
+7520782/1
CCCFFFFFHHHHHGHJJJJJJJJJJJJJJJJJJJJJJJJJJJJJJJJJJJ
@20622/1
ctcatttctgataggttctgcaatttccaagaaactt
+20622/1
@@<DDD?E<DFFFIE4CFAC<EA9BH>D<BGE>>D49
@4484636/1
gtgtcttgcacgacctttggattgaatataagaccttgttgttttagggt
+4484636/1
???DDDDDDDDD?AEEIE9D<F9C>ECEE>E94:1CDEDDDD@9B9BDD/
@21762/1
gtgagccaacagtaagacatggtagatgaggatactttaatct
+21762/1
@?@DDDDDAHFDDH9F4AF?FH@FHHIGHFBEHGHFGI<EGHB
@1156084/1
cagcttttacctcattttcactcagaagaaa
+1156084/1
@@@D7ADDDDB>ABFH@GE9E4BEGGHD9BB
@4485645/1
gtggatctccaaggtctccttgaacaaatttacctaaagcaacaacacaa
+4485645/1
@@@DBDDDBBDBBG::EDFHHICHDHGGHGHGIEFFGIGIHIIIGDHGHG
@8034358/1
gcaaggtacagcctcaccacctcaaccgaacacttctaggttacatagtg
+8034358/1
CCCFFFDDDHHHHJJJJJJJJJJJJJJJJJJJJJJJIJJJHIIIGJJJFI
@1720360/1
actatgtttgatgacatatcaataactttctcctc
+1720360/1
?=@DDF;?FHFDFHAFHGEGGGEHEIG<CFHHI9E
@1721057/1
gttatatggtgattgatgccattcaactttgcattaactttctgcagtat
+1721057/1
@@@FFDBFHADAFHIIGI4FIIGIIGGJIJJBGGEHJJJII@EGIIIHIG
@5496412/1
gttgctggtcactgggttgttgcctaacaggaggtgcactggttacagga
+5496412/1
CCCFFFFFFHHHHJJJHIJHJJJJJJJJJJJHJJHFHJIIJJGIJJJJJG
@3387826/1
tcttgacagccctatacctatttacatgcctagacttgtgcaccagctaa
+3387826/1
CC@FFFFFHFHGHIFHIAFHIIIGGGIEGCFH3:4:CC:CDGGDDD=DHG
@3387930/1
gttttttggagaggcaactcaggataactatagaggttcttctttccatc
+3387930/1
@@@DFFFFHHHFBAHGEG3CGGHGBH@HIIGGGEGCFFF3BBFAFB<@FG
@2825965/1
ggatatattcatgccacattccattccatgatttattaaacccgatgcta
+2825965/1
C@@FFFFFHHFHBEHIIII9FC>B?EECHICG>>9<FHII@GIA8?@DAD
@3953301/1
cacctgaatccttagaattcaaaaattcaaacttaa
+3953301/1
?@;DDDFFHD<CBE?FG9EHHIDECHI9FH4A9E?D
@2826241/1
ctgcgacaccatctgatgcctggtgcggaggctaccttgccgtaggaaat
+2826241/1
C@@FFFFDFHHGHGGIHGIJJJIGGEGGGIIIIE@FGHIIJJ<@DHEHIG
@6010050/1
gccttaccttcagctgagtgagttaaaacagtacatcgcacaacaaacac
+6010050/1
@@@DDDDDD<FHHIBEHHAIEF<AACH>HDE9E@EB:??D:A;FH;?BBF
@3953703/1
cgccgatcttgtacaacattttacatgcagttagtgcaactgctcccttg
+3953703/1
B@@FFFFFHGHHHIGHGIJIJIIBHEGIJJGIHJHEHIGEIIDIGIIGII
@6010344/1
tgttgttgaggtggtagttgagtttggtgggtaggggttgtttccct
+6010344/1
CCBFFFFFHHHCFICGHHHJGHHIJJJHHIJCGHIJJFHIJJJJJJJ
@597395/1
gcaggggaacgagaaccaatttcttttttaaaataatcagcaaaatccaa
+597395/1
@@CFFFFFHHDDDDGHJGIJIGJCHIIGIIFGGIIGEIGAHGH@CHBGCG
@4490999/1
gttgtggtctctgctgttgctgaggctgctgtggtctctgctgttgttgc
+4490999/1
BBBDDFFDHHHHHJJJJJJJJJJJJJJIHFHEHIFHIJIJJIIHIIGIII
@597568/1
ctcagcagctatctcttgtaggaactggactgcattaaaatccgaatcct
+597568/1
;?:?DDFD?DDFDCG4EGHHIFCFEFGCBGFFHCEEGAHGB??@DFABCG
@2282984/1
ggccgatctgaggtctgtcaattcaccaggtgatatatttttgcacctgt
+2282984/1
@@<D1ADDHHBC;BBFEAEH4FHCHBFHEEDB4DDD9DBDHI6?@H?BDB
@4991050/1
gctgtgtctctttctttttttgttagactgatttgatagagcacggaagg
+4991050/1
CCCFFFEFDHHHHJJJJJJJJJJJJJJJJJIJJJJJJJJJJJJJJJIJJJ
@6011554/1
gtctgcatctgtatatgccctagcacggaaagcagcgagatgagcataat
+6011554/1
CCCFFFFFHHHHHJJJJJJJJJJJJJJJJJJJJJJJJJJJJJJJJJIIJJ
@2828691/1
ggaagtaagaggtctttcatttaatgttttttgaaaagcctcacttgttt
+2828691/1
@@@FFFFFDHH8CEHHIIJJC>FCHHHBHIIIECGGIHHHIJIJB9FGGH
@3954780/1
gttctttcttgtcagcacagaataatcttgtatgatg
+3954780/1
@?@FFFFDHHHFDFH<EAFGCGCGIIGIGIGHIGG4E
@2284373/1
gcagtcctgagctggtcttcagtcacccgattctatttcttggtcatcag
+2284373/1
CC@FFDFFHHHGFIJEFBG@BAFHIIIBF:?E>DGGGIGHDHIAAGHHBG
@2285170/1
accttttgtaacatcgacaacaccgcttgtgcggcaatatgtttggcttg
+2285170/1
@@@DFFFD;AFDHFBEHIIII?FB@F6CBFGGG8GGE@>FHF4==@EGDB
@2830608/1
aggagctgcgacaccatctgatgcctggtgcggaggctaccttgccgt
+2830608/1
@@CDFDFADADHGIDFHB@FCFGD3?@C?CFGI@HGG?<CHCG@3=B8
@6519811/1
atggaacctacaacagctgctattgaaggctttttgttatctccagcagg
+6519811/1
?:?A:BBBAFFFBFFFFEDFC?CFFEF>F=CDFEEFGADFBFB>DFGFII
@8038066/1
gctcctcgactgccccgatgttggagcctatgctatccgtagtcgaggct
+8038066/1
C@CFFFFFDFFHDIJIIEEHFGHCGIDHGGGIGGIIGHGBGACHGEHI<A
@3393232/1
gtggttgttgcctctgttgctgctgaggctgttgttgccactgctgctgc
+3393232/1
??@FADDDHFFHGIFGHIIIJIJIIIJIII@EFHAGHHEI<EFHG>BDDC
@5498633/1
tctgtcgaacagcttccacagcttgtctgtaattgcgataaggtttttca
+5498633/1
CCCFFFFFHFHHHJJJJJJJJJJJJHIJJIJJJJJJJJJJJJJDGHJJJG
@2831467/1
ggccgcacatgtttgtgcttctgaagaggacatccccgtaccataacaaa
+2831467/1
@@@D=DADDFHHFIFGIIIFHHHGHCHGEGFHI>GGGEABH=FGG<BHII
@601427/1
cttcattgtaaaaattataaggaagattatttacagtaaaaattataata
+601427/1
<@CFFFDFHFHHGEGGBHIIJJJIIEHHIBIJJDHGIIIACHHHIJGIJI
@6015277/1
ggtcactattaaagttgatttgtcttatagacttgacaattttttctttt
+6015277/1
BCBFFFFFHHHHHJHHIJJJJJJJJJJJJJIJJJJIJJJJJJJJJIJJJJ
@1163871/1
ctttcattatcgtaaattgtcacggtctcaacaagttccgttttttggag
+1163871/1
@CCFFFFDDH?FFHIBBFIHIIHIE;FHGIEEFGH9BDFGGHAGGIEBHI
@3395102/1
gaatgtgatttttaatttcccagcacctccatcagaagaatcagatgt
+3395102/1
@@@BFDDD>8DBDGG9EHG<FCH<F3AAEHGEHGB:?G@DD9FGG9?0
@603343/1
ctccaaaattgtaaatccaggaacttcccagtcatcaggaataaagtcat
+603343/1
@CCFFD>DHHHHHIIIIDDCEG3BGHIIIIEEGHHEHH<GGIIGGEH@?D
@3396261/1
caagaggtaacttctgtcttgaaatctgtagcccaat
+3396261/1
?@@FDEDDAFHFHIJIBGGIJBGEGGCCFAE@HE=?G
@8039899/1
gtggaatgtatgacgatgatttgatatctatatttctcattttttctgct
+8039899/1
BBBFFFFFHHHHHJJJJJJJJJJAFHJIJJJJJJJJJJJJJJJJJJJJJJ
@1166840/1
ataagattacaattcttaacattttttctttaaacaaagaacattggatt
+1166840/1
@@CFF?DDHHGH8DHIIIEGHDHBHHEIJIEGHIJEHIGHII@GHCHGGG
@2290892/1
gtatctccaaccctcttcacttcagcataaactggagtttttcccggaag
+2290892/1
CCCFFFFFHGHFHIJJJJIGHIJDGIGIGB@DGGJFHFHIIIIGHEHDBE
@605226/1
aggagtaaaacgtaagtggaagcataagc
+605226/1
@@<D?B:BCDFH?E3CCEFH3CFGF>HGG
@4999103/1
ctcagaagaaataatatctcagcacca
+4999103/1
;@@DDDDA;F8<D:AEBFCHI4?F;?3
@7529204/1
gggtcgtgagaagctgcaacggctgctatagatggaacgttgatctggtc
+7529204/1
BCCDDFFFHHHHHJJJJJJJJJJJJIJJJJJIJJJJJJJGIIJJJIJJFH
@7529664/1
ggccgcacatgtttgtgcttctgaagaggacatccccgtaccataacaaa
+7529664/1
CCCFFFFFHHHHHJJIJJJJJJJJJJJJJJJJJJJJJJJJJJJIJJIJJJ
@6019256/1
ggcatttttactacaccatctaacctctacaattttgttttgtttctcct
+6019256/1
CCCFFFFFHHHHHJJJJJJJJJJJJJJJJJJIJJJJJHJJJJJJJJJIJJ
@3401205/1
tgttgaggctgctgtggtctctgctgttgctgttgttgctg
+3401205/1
@@@DD?3?DFADFIFHGG<FHAHCF3ACCA>9?EEECDGBD
@3401252/1
gctgttgttgctgaggctgctgtggtctctgctgttgctgttgttgctga
+3401252/1
CCCFFFFDH?HHBEH?CD@FGE?C3ACFD<?FBH?F>GHI<>FFCGHI9D
@608521/1
gcgggagaccttggctttgccgcttgttgctgtacttgaggctgagatga
+608521/1
@@@DD@<@1CFF4?3AEFFEII<<:C;?FAAEB>99?GBFFF?F@F9=@;
@4503314/1
caattgttgagtgaagtttctgagagcatcttctctaactgtcctttgag
+4503314/1
C@CFFFDEHDHCFHGHHHJGGGGHBHGGDFHHIIHHGEIGIIIIIGGBDG
@2840352/1
accgctgtcatgctctttctcaacaagatggtacctagctctaaatgcca
+2840352/1
@CCFFFFFDHHHHJ4<EHDFFHGICHIJJJIEHCGEGHIEGHGIG9?GHG
@5503880/1
gttgggattcattatccattctcccctaggctttgctttagga
+5503880/1
@=@DDDBD?FHDD:CBF@EHEHEEE@?CFHGHGIEC@CHIGI>
@1172605/1
cttttgggcggtaccatggtataactatcttattgagataattatctttt
+1172605/1
@@@BD41DBFHFHIGGIIDDGE<FHEC<DGBGHGEGGGHGCEBBGCHEEE
@4504457/1
attgaagagccttttcccaaaatcataccattagatttattaatttgctc
+4504457/1
CCCFFFFFHHHHHJJJJJJIJJJJJJJJJJJJJJHJJJJJJJIJJJJJJG
@2293752/1
gacccttcacactcatcaagaacttgg
+2293752/1
CC@FFBAEDHHHH<GGEHIEBHCEHI>
@1173188/1
ccaatactttaagagcatttattgca
+1173188/1
@@@DDD8?A?FFHH9@<BDEI@H4?:
@7021696/1
ctgacacaccatctctgtaaaagaggatagcttgaggcttatacctagtg
+7021696/1
CCCFFFFFHGHHHJJJJIJJJJJJJJJJJJJJJJJJJJJJJJIJJJJJII
@1174321/1
cacgatttcggcagcttttacctcattttcactcagaagaaataatatct
+1174321/1
@??DDDDDFF<AFEB>GEEF499?9?FDF><4CGE>?<;@DCCFII><B4
@38038/1
atcaacaactgtaccagccggcacattcatatttctcccatctgcatcct
+38038/1
@@@FFFFDHHFHHJ4C@EFBGIIJDHGFGIGIFGAFFGB9<FGGH4D49=
@2842925/1
agcacactaaatcaccacagacctgttctaacttaaagctgac
+2842925/1
@@@DFDFFGHFDFGGEHII<BDHGIFHHE4?EAFAFGHECB9D
@2843639/1
gttgaccttacggggacacttatcaggttgtatactgatttcataatgat
+2843639/1
@@@DFFDFHHH=@1CEFGGGCEEHHGGDGIFFDGGDG>BDHGFF4?FEEE
@613299/1
gccacatcaatgttaaggaatggtttccaaccaataattgcagactggaa
+613299/1
??@DAB>DFDFHAFGIGIGII9<AC;CF@<9@E;?<FCHGCEF@>??293
@6022741/1
ctttaatcatagttgatgtctgcatatcagtcagcttcttaatgcatctc
+6022741/1
CCCFFFFFHHGHHIJIJJJJJJIJJJJJJJJJJJJJJJJJJIJJJJJGIJ
@2295906/1
gaggaatttgtttgtgattttttattgtatcccaatcaattatgatactg
+2295906/1
<?@DBBDDHFCBAHBHH>HHGH>EHBD:9CFHHBGGG>??4:D<:9BBB<
@1176309/1
ctcgaatctattatctcttggacaagttgttatattagtcactttatatg
+1176309/1
@@@FFFFFGBHHGJJIJBHECEFGGIBHHHGGI4?G@FEECHIIGIJJF9
@2844314/1
cagcattataaggaaaaggcactgactgtgtgtaataataatgctgtgac
+2844314/1
@@CF?DFFGHGHFHGGIIJJJJIIHIGGHHGFEHIEHIJJDEHGIFJJJI
@5506742/1
caacagcagagaccacagcagcctcagcaacaacagcaacagcagagacc
+5506742/1
CCCFFFFFHHHHHJJJIJJJJIJJJJJIJJJJJJJJJIIIJJJJIJJJJJ
@614190/1
gcaatattttcgcagcctcttgttttgctt
+614190/1
@@CFFFFFFFF@<CG8E;C?B<?EFHGGG4
@3962243/1
ttttttgacctacccttgccgatagcaataaggcctttggctttaacctc
+3962243/1
CCCFFDDFHHHHHJFIGH>FGGIIIIJIIJ3BD<F>ABDDH@GIGGIGGF
@1177660/1
cttggctttagcactgcatctacacaaagggccatcattcatgtctcctg
+1177660/1
@B<?DDFDHHGDFIIJIJJGH9CHIJGHIJGDHGGIGGEG@F?FHGGGE@
@3409490/1
ggagaaatttcaatttttgcaaattgttcgtagtg
+3409490/1
?@?DD?BDHH>FADBGGIGGIHHEGG@DDECGEBB
@3963140/1
gctgagagtaattcgtcgcgcattctgttgtatatttatgctcacttcac
+3963140/1
@@@FDFEFD<FBHGGGIIIII@AGGGDGHGGGEIIFG>GDC9?D??CHGI
@3409853/1
ggctgttgttgccactgctgctgctgcggctg
+3409853/1
@@@D??:BC=FFHDFBDEEFHEGIIJIIGGEG
@615945/1
agtaaattgtaaaatgctaatatcctaacgttatcagg
+615945/1
?@?DBDDFFDDHDHJIG@HIJCGGGIIJF7?FGBFDGI
@2846423/1
ctaagatatttgttatgatctccggccaagatccgccgtgtttggtagaa
+2846423/1
@@@FAFFDHFDHF@@<FGIGHIEEFHGGIFBFH3?7DB:F@FCAFDEG;F
@5010060/1
cattcacttactttttaccagtcccttcagttaatatgctttaactgaca
+5010060/1
??;DBDDDBFD?B@DGHBFHIEGCEGDFGIHEHH<@CEFGHC>GEHIGII
@3411276/1
ccaggcccttatttcaacaccagtgaaaaattgtttgccacgcatgt
+3411276/1
CCCFFFDDHDDFDGGGEGGEI;A<FH4C>;3CE9DGIDGIIIIIDFA
@5010438/1
ctccaaaattgtaaatccaggaacttcccagtcatcaggaataaagtcat
+5010438/1
CCCFFFFFHHHHHJJJJJJJJJJJJJJJJJJIJJJJJJJJJJJJJJIIIJ
@4511063/1
tcttgaagttggttcagctgtagtctgtctgcatctgtatatgccctagc
+4511063/1
CCCFFFFFHHHHHIJJJJJJJJJJJJJJJJJJJJJJJJJJJJJJJJJJJJ
@5011283/1
gccacatcaatgttaaggaatggtttccaaccaataattgcagactggaa
+5011283/1
@@@FFFFFHGHHHIHHIJJJGIIHHIIJIJJJIJJJIJJJJJJHIGIJJJ
@617895/1
ggtctcaacaagttccgttttttggagaggcaactcagga
+617895/1
@@@DFFFFFH8FFHEGH>CFH<AHE<;9:CBD?DFBDC3B
@618073/1
catggtttaagaaagaccaaaggtttctgtt
+618073/1
@@@DDBBDDBD?FEE@EEGGIIG:9C?FE<B
@5011599/1
ctggatcaaaagtaaaatcttttctatcttcatctgttattaaatgaggg
+5011599/1
CCCFFFFFHHHHFHIJJJJJJJJJJJJJJJJJJJJJJJJJJJJJJJJJJJ
@4512297/1
gctggctggttcctagaatcccacatggcaggaagttttctcgcaactta
+4512297/1
@@@FFDDD<FDDDDHFEGGEEDGGFHIIIIEHECEBDGECGBFHDHHIEC
@1181281/1
aaaagaatgatcttccaactgtcacaaacctgttagcagct
+1181281/1
@<@D?A=DHFDAAEFHE?FH<?C<CFGH9?E;?9CG@DFD?
@7024841/1
gttcaagttcacgaggagtattcttggaaacaattttataattattggat
+7024841/1
BB@FFFFDFHHHHJJJJJGHIJJJJJIJJJJJIIJJJIJJIJJJJJJJJI
@618923/1
gtccttctaacctgttcttcttgaagttggttcagctgtagtctgtctgc
+618923/1
CCCFFFFFGGHGGBHHGJFIJJIHJJEIJIFGHIJJICFFF?C<DFGI@9
@619022/1
catcaacgttcactgtctataaaaatacaagaattcctaattggtagtat
+619022/1
@@@FFFFDAD8AF9FBFHCHEGIJJIGDHIIIGICB@DHD<BGED<<?F@
@619798/1
gcagcattaagtcttctctgcactgtgacagtcttcaagc
+619798/1
???D=BDDAFFACFH<FHGGGC@<GAH>@@CCFG>BF>GC
@3965129/1
ccagtttgcaaagggaagcgagcttgctgttgttgctgctgctgctgttg
+3965129/1
@@@FF?DDHHFFDBGBFGGG?:FGH3?GHCHIEEIEBG@HEGE38?DBFG
@7025748/1
gtagtctgtctgcatctgtatatgccctagcacggaaagcagcgagatga
+7025748/1
@@CFFFFFHHHHHJJJJIJJJIIJJJJJJIJIJIJJJIJJJJIJIJJJII
@3414794/1
gctttattctcattaaggaattccggtttctcaaaacatggtgctggatg
+3414794/1
@@@FDF?DFFHGHJBHIIIIHGHGIJGE>4??C<BFHCFFB4<DG>A?<9
@5509742/1
gtgcactggttacaggagatactggttgttgttgaggtgg
+5509742/1
CCCFFFDFDCDFBGGIGGII>HHIGHGEHHEGEF<GCGHG
@3965679/1
tacaccttccaaacagtatctaaagacatgccactgtcaagaaaaattgc
+3965679/1
@C@FFDDFGHHHHJGIFHIJIIJGICHIGIIIBFGIGHIIJIIGGGIJJJ
@7539369/1
gtactatcatcagctggtgtagaattacagaataactcatgaatgctttc
+7539369/1
CCCFFFFFHHHHHJJJJIIHIIJGIJJJJJJJIIJJJJJJIJJIJHIJJI
@2851268/1
gtgctgaggcaagtgttgggattttgaccatcttcaacga
+2851268/1
@B@FFFFFGHGGHDHFEF?FHIBBCCFHJ9@EHIGGIFGG
@2299807/1
gtcgtgcatggtttaagaaagaccaaagg
+2299807/1
@@<DDDFDBBF>FIEHFHG>GGHIIEGGH
@7027767/1
cttgcctttgcagctgttgtggtggttgttgcctctgttgctgctgaggc
+7027767/1
CCCFFFFFHHHHHJJJIJJHIJFGIGHIIJJJJJJJJJJJJJJJJJHIJI
@3967139/1
gcaaaagtttgatcaaataaacactatacaagtttggtcaaatatatatg
+3967139/1
@@@D@DDDAFDFDI>D<EEFAAFHCG@HHHIGHCHE7??CFDGIH<BB<?
@7539818/1
cctgctttagggtttcttccgctaatttaaaaattgaatagtttttatga
+7539818/1
@@CDFFFFHHHHFHGIGIJJJFIJIJJJJICHGHIGFGHGIB?DHGIIIB
@3967936/1
ccttgaatgaatttttcattcctccatactccttgtcttacaggtaccgg
+3967936/1
CCCFDFFFFHB8D>EGGDHIIIIHHE>EAH>EEBFFHGGBCEFEDHE:6?
@3417713/1
ggctgttgttgcctctgctgctgctgctgctgaggcggttgttgccactg
+3417713/1
C@@FFFFF;FFHHJIEAGFHCECHIGECFIGIAHIG8DDBHEEAFHEHD3
@5014470/1
gcctcttgttttgcttcttttttttgacctacccttgccgatagcaataa
+5014470/1
CCCFFFFFHHHHHJJJJJJJJJJJJJJJJJJJJJJJJJJJIJJJJJJJHH
@3418461/1
gtaagacaacaatcacaagttttacttcttctttaagacactgactaaaa
+3418461/1
CCCFFFFFFBFHHIIJJJJBHHCDF?FHEHHIIIBHIIIGIJIJGIBHEH
@3418983/1
gctggggcttgaacaagcccttctgatagcctgcaattcttggttca
+3418983/1
@@@D@DDDHHFFDH9E;;<C>FFG4?FCHGFEGEG<DHBHI@F@29B
@3419203/1
gcatggtttaagaaagaccaaaggtttctgttgagctagtcat
+3419203/1
@@@DD8ADHHHHF9AGA3FDGIIB9?<CHHFH?FEHHH@?<F4
@622753/1
ctgtagtacaaatttctatttccgattatttttcctttgatgctgctcaa
+622753/1
@@CDB8?ACFDFHGHHCAJGHHC=A;=EF>@HHGG9<D@D<BF4BG3?FA
@2304017/1
atcagtttcccaggtccacaattcaagatctaatttcatgctgttattat
+2304017/1
@@CFFDDFHHHGHI<EEHIGIJIIFHJIIBHHGHIJJBHHIBHGHHFIII
@5512112/1
cttgtctaacttgaccaacggtaaaagcaggaggttgttgcatcctttgc
+5512112/1
CCCFFFFFHHHHHIJJJJJJJIJJJJJJJJJIJJHIJJJJJJJJJJJJJJ
@5015700/1
gtaggtaaaaagattattgtattttcttttagaactctttcaaagagttc
+5015700/1
CBCFFFFFHHHHDIJJJJJJJJJJIJJJJJJJJJJJJJJJJJJJJJJIIH
@5015762/1
gtcagaattttcgtttggagcaaatacaatgtatttgctgtctttgtgtc
+5015762/1
@@@DDEFFHHHHHIJIIIIJJJIJIJJJIJJJGIJJIJIJIJJJJIHGIE
@2304945/1
cacatatgtatggcacaactgataagttaagcattgcagttcatcagaat
+2304945/1
@@@BDFFFDFFHDIGGEHIIJ3CF>F>FHGCGHIGJJCHA@GEIGHFIIC
@3971357/1
cgcatgtcccatactccctggttgggaagtgcttgttgttttgcagacaa
+3971357/1
CCCFFFFDFDDFHIIFEEFCHGHGHHG<BCGHGD>DFD9BGGEGH9@FGH
@6031787/1
ctttactaaaaggctacacaaacaatcacctgaatccttagaattcaaaa
+6031787/1
CCCFFFFFHHHHHJJJJJJJJJJJJJJJJJIJJJJJIJJHJJJJJJJJJJ
@2305492/1
gtctcacccatgttaaattttttcagaatcatgtgattttttttcctttc
+2305492/1
CCCFFFEFHAFFFEIJIIABGHHIGGE9FGGHJBDHGGIIIGIGIIIIGG
@5513369/1
gcctttgttgctgctgtggtggttcttgcctttgcagctgttgtggtggt
+5513369/1
CCCFFFFFHHHHHJJJGHICGIHIJJJJJJJJJJJIJIJJIJJGHJBGH@
@8057790/1
gctgctgaggcggttgttgccactgctgttgttgaggctgctgtggtctc
+8057790/1
CCCDFFFFDHGHHH:FDFGGDFFGIHGCDHEFFECHGIIII<=FCG@EG@
@3972229/1
gccacttctttgaactaagtacagcgaaattcttattcgattgaagtaaa
+3972229/1
C@CFFFFFHDFHHJJJJJIGGIIIJGGEH?9?DDFHC@FHHGG9DBBDFD
@623929/1
atctgatttgttgtttattagggtagcatttggaggactgtcagatggtt
+623929/1
@@CFFFFDHDFHFHFGIGEGCGG<3?CGIGHIJGGHHI3??DFIDHIBFB
@46660/1
cttttttgcccattattgtgtactatcttcaaagagaaaaagtg
+46660/1
C@CFFF?8DCFFD4C?<EC<FHIIGI>BHIIGBGGGE;FF;:9?
@624378/1
cgggccttaactttagtgaactggtcatcaactgagaggccaaactcctt
+624378/1
CCCFFFFFHHGDGJIEGGGBHGGEBHGGHHIJJIJJ<FEFHEICGGIIJJ
@2306949/1
gagtaactatgatttagacattactaccaatactttaagagcatttattg
+2306949/1
;@@FDBDAFF?<FHDBABEEBF@C?BDCEE999C<ECG4<EAD<C<:9:?
@6537993/1
tgttgctgttgttgctgaggctgctgtggtctctgctgttgctgttgttg
+6537993/1
B@=DFFFFHHHHHJJJJJJJJJJIJJHIJFHIJJJIJJIJIIJIFGGBHG
@3423145/1
gcacctcacacctggcactaaactgtaaagggcttcactgcaaaagtttg
+3423145/1
@@@FFFFDHHHHHJIIGGIJJIG<F?CHEH31?9CFDGGHGIFE@G?F4F
@4518366/1
gctatccgtagtcgaggctgggctacagatatctagaggttctgtatttc
+4518366/1
CCCFFFFFHHHHHJJJJJJJJIJJIJJJJJIIGJGIGGHHHIIIGIGJJD
@7544047/1
ccagaatcttttaagttcaagactaaatctcttaatggatggattttcac
+7544047/1
@@@DDDDDAFHHHEDH>?EHBH;FD@?HHAFEDD9ACC?FCADDDGHB@B
@1744186/1
gtccaatcttcaattgttttaaagcacatttggctgcggtacat
+1744186/1
@@@FDDDFHHHGGGGGBHHGG@FHIJEGHGCE4CDE@A>:@@D9
@6032283/1
ccatcattcatttctcctggatcattataccacaattctggatgtaacct
+6032283/1
CCCFFFFFHHHHHJJJJJJJJJJJJJJJJHIJJJJJJJJJJJJJIJIJJI
@2858912/1
catgtaatactttgtagatatcagacatttcttcagggagaatttttaac
+2858912/1
@@@FFFAFHFHHHGFHGGIGIGEGCGJIFG>HIIJJIIIEG3@FHE>G@F
@1744403/1
gttttgtcataagttgtaacagtaagttcttttttttccttgactatgtt
+1744403/1
@=?DDFDFFHHHHHIIJJIIJJEAEHBJGIJIJJIIHGIHIGIG@>A>CE
@2307794/1
gtagaattacagaataactcatgaatgctttctaatgtttcttcatttaa
+2307794/1
@@@DAFDFHHGHHJJGEHIJJJJJIGIHJJJJJIJJJBHGCHIJIDIJJJ
@8059063/1
ggcttctgcttccgttccaccctttctgctgcgatctttgccatagcata
+8059063/1
CCCFFFFFHHHHHJIJJJJJJIIJJJJJJJJJJJJJJJJJJJJJJIJJJJ
@1744991/1
ggaaaattaatttttattaagaagccaaattgcacctcacacctggcact
+1744991/1
@@@FFFFFFDHHHJJJJIJEHIJGGGJIFHH@FHGFHDGGIIIDH@FCFH
@1745105/1
ctagaatatcaaataatagctgacttggataccttggctta
+1745105/1
@@@DFEDFAHH8DGIGGFEEGEGGCH@GIBCACECBG><C9
@1192154/1
gtggaaaaccaccacaaatccacttggaaaact
+1192154/1
@@@F@DF?HHBHFIIJG@DFEEHGCGIFH>E>G
@4519817/1
cctcatgttataacattatgcagttcattacctaagatatttgttatgat
+4519817/1
CCCFFFFFHHHHHJJJIIJIJJJHIIJJJIJJJIIIJJJJIJJHGIIJJJ
@4520274/1
ctcgatacagaataattctatgaggcttgtagccaccggtacttttgtaa
+4520274/1
CCCFFFFFHHHHHJJJJJJJJJJJJJJJJIIHIJJJJIJHIJJJJJIJJJ
@2860648/1
gccgtaggaaataagaaagcaagagaaggaagtgaggtacacagttgcag
+2860648/1
@@CFBADDFHFHFIEBBAG@EAHIDGIGH;CFCBB9F9DCHIAHDE4DGG
@2309828/1
gttttaatcagtaggtgacattagtctagtttgatgagctgtagatccta
+2309828/1
B@@DFFFDFFHHAFHFHIJJEIJJHIJIIHIJGIIIFFHHHHEH<HIIEH
@3424620/1
caccatctctgtaaaagaggatagcttgaggcttatac
+3424620/1
@@@FFFFBHHGHFIIJJJGJCCG>F>EH9CFBGH>9C<
@3424782/1
gccagttctggaggatgaagttttcta
+3424782/1
@@@DD3;DDHHDHIIGGEAEHEDEHH9
@2861867/1
ctccaatcgcattccctttcacactagggacatgaggtgaaattattggt
+2861867/1
@C@FDFFDHFHHHJIGHGJI<BHHCHGEHECGEGFE@DFGCFGGGEG@>B
@3977951/1
gacgatgatttgatatctatatttctcattttttctgctaaagcactacc
+3977951/1
CCCFB;DDBHDFHIGFHJJIGIIIICHIGGIDHDF>FB@HE@ADGGFFHI
@5019574/1
gcctgcaattcttggttcaagatcattttaaactgtccttctgacacacc
+5019574/1
CCCFFFFFHHHHHJJFHIJJJJJJJJJJJJJJJJIJJJJJJJJJJJIJIG
@4523045/1
gtggaagtaagaggtctttcatttaatgttttttgaaaagcctcacttgt
+4523045/1
CCCFFFFDHHHHHJFHIJJJJJJJJJJJJJJJJJJJJJJJJJJJJJJJJJ
@6542193/1
aataactacttctttggacagaaaggtaattatattataataatataatt
+6542193/1
@?@DDBEFHGDDFIIGGIIIGIIBB;CFHEGHGIIBFHHIIIGIIIIIIG
@49543/1
gtgaggtacacagttgcagtcctgagctgg
+49543/1
@<?DDF?DCF4DH?BFBHIHC?:EEGG>3A
@2313021/1
gttttattttcagtataccttataccgctatcatcctggctgttgccatt
+2313021/1
@@@FFFF>DFFFHBHIFEEAHI9FHGB:@FFCEGFG<GGG>A3D>GGH9D
@2313221/1
gaacaattctatcacctttgaagttgaataagttattattcttctaggtc
+2313221/1
@CCFFFFFHHFHHJJIJFGIIJJEHGIIHHIJFHHGJIJJJFIJJGIIGA
@6543532/1
cctaggcaaggtacagcctcaccacctcaaccgaacacttctaggttaca
+6543532/1
CCCFFFFFHHHFHJJJJJJJJJJJJJJJJJJJJJJJJJJJJJJJJHJJJJ
@2313733/1
gacaggtttttgaaaaaattttggccaatagctgtgggttatatggtgat
+2313733/1
C@@FFFBDBHHHGIGGIFCGEIIFGGGD>F?FG<9BGI?GCHBFEE=BDC
@1198293/1
ccttgaacaaatttacctaaagcaacaacacaattgtcggcagctgggaa
+1198293/1
@@@DDDBBDF?BFHG9FHH<<EHIIIFHEHGGIGIE<DFIB>6BGIGBCF
@7036232/1
ggtctctgctgttgctgaggctgctgtggtctctgctgttgttgctgctg
+7036232/1
@CCFFFFFHHHHHIJJJJIHIJJJGIIIJFEHJJGHIJHIJJJJIIJFII
@4525862/1
gaggttcttgtggaattgtgacactttgatgttgtaaggtgctgaggcaa
+4525862/1
BCCFDDFFHHHHHJJJJJJJJJJJJJJJHJJIJJIJJJJ?FHIJIJJJJJ
@3428276/1
gccaacagtaagacatggtagatgagga
+3428276/1
<@?D?=B??DHF<AEAF33<CB9CEAFD
@3428356/1
gagtaatctctgtatcaacaactgtaccagcc
+3428356/1
=:1==;D;D<D<AEF4CG@F3;A??<A<:23<
@1749407/1
ctgaggagcatgttcttgcctttgttgctgctgtggtggttct
+1749407/1
@C@DDD3;D;FHDBFGB@FH@@BFHDGGGCHIE?EC??=GFD3
@3428973/1
gcctcatgttataacattatgcagttcattacctaagatatttgttatga
+3428973/1
CCCFFFFFFFHFDIIJIIIGEEJIIJJIIJGJDHIHGIJBICGGIJG>F?
@5518288/1
cctctggtatccaaaggcactgttttcaccggaggaatttgtttgtgatt
+5518288/1
CCCFFFFDHHHHHJJJJJJJJJIJJJJJJJJJIIJGIJJJJJJJJJJHIJ
@2868253/1
ctaattttgcttggtgtttgttttctccaactccgacaaacgccatcctc
+2868253/1
@@@DDADDHHHHGI@@GAAHDAFHGG>CDGCFEGGI8?6;DDEB>@CE@D
@3983974/1
gttcaacaaatctcttaatgatatcagtcagcttacaagccttagtaagc
+3983974/1
BBBFFFFFHGDFHIJIIIJJFHGGIGJFH@EEGIJGE<FHIIJJ<DGGHI
@3430762/1
atataagattacaattcttaacattttttctttaaacaaagaacattgga
+3430762/1
?@@DFDFBFBHDFFFB4AIHIG@H@HEGGH9CDEH9DCFGGAHII>DCGF
@8064419/1
gccacctaactattcatcaagttctttgccttctgaatcatacgcttctt
+8064419/1
CCCFFFFFHHHHHJJJJJJJJJIJJJJJJJJJJJJJJJJJJJJJJJJJJJ
@631500/1
ggttgagacacttgctggggaggtggacctctttgtgcccatggagtttg
+631500/1
@@@FADDDHHHDDGGGBGBECEG1:C?DDGCHEFGGIEEHFCGFE>?DGE
@2318442/1
ggtaggtgcagggtatgaaactgaacgtgtacacctgg
+2318442/1
;?8BDD2AFF8?F?BB<F9EHG9E4AEFGEDB@FAFDB
@3432359/1
cctgccactcatcataatgaacaatatcttcttttggattagtagaaaat
+3432359/1
@@@FFFFFBFHDDHD@BGEI@EHGE@@HGICD@HGCGCHFB>1?BF<DHC
@1200656/1
cataaggtctcatttgaaaacgtggatctccaaggtctccttgaacaaat
+1200656/1
@CCFF?DDFDFHGJIIIBEHCA?FGGGGCHGJJI??BFGGHIGBDFDDB<
@1200677/1
ctttattatattactcctaattgaagagccttttcccaaaatcataccat
+1200677/1
@CCDFFFDHBFHDIBHCBCFHHFE?FHH3CGIIIIEFHII?>B:?FHIBD
@7550545/1
ggtattgctctgcagggaacggcgacataggtgtctgctcttcacatact
+7550545/1
??1ADBDDHHHDBGCEAGHG@CECDDD?D??9/BB=CFIGBFHIIICFHA
@4530658/1
atatatttttgcacctgttataaatgtaggaagttatcaagaaatct
+4530658/1
CCCFFFFFHHHGHIIJJJJJJJGJJJHHIJJJJGIJJJJJJJJJJIJ
@1200774/1
ctcacgaccagcatccagaagttca
+1200774/1
?@@?BDDAC:C8BG>D@<DHIAEHG
@3986954/1
tgatactctcaagatccctgattacttcttctcgaggtggctgcagtttc
+3986954/1
@@@F<DFFDGGHHIIIHJE>FGECCGGIIIIIFEIID@FBCDGGHGHIDE
@2320078/1
gcttctattagttcatctatattttttaaggaagtaagtgcaggggaacg
+2320078/1
@@@DDFDFHFGHHJ@FDE9E@HHGGIDDDF<F9CCGDGCFGADGH6@0?@
@7039344/1
ggttctctaatcatctgattagtagtaacgattctccactgaaccaaatc
+7039344/1
CCCFFFFFHHHHHJJJJIJJJJHHJJJJJJJJJJJIJJJJIJJJJJJJJI
@2871877/1
gtcatcaagctctccccttccatgcaataaacggcatgtctcaagagctg
+2871877/1
CCCFFDDFHHHHGIGIGIIEG>EHHGIGGHIFEF>DFGHHIHG<FBDCGH
@7039739/1
gatgaggaaatttttcataaagaagtcgaatactgttcttaggaatattt
+7039739/1
CCCFFFFFHHHHHJJJJJJJJJJJJJJJJJJJJJJGJJJJJJJJJJJJJJ
@4532058/1
cgcacaacaaacacttggggagttaaatcaacatcagctgagatatactc
+4532058/1
CCCFFFFFHHHHHJJJJJJJJJHIIJJIJJJJJJJJJJJJJJJJIJJJJJ
@3987951/1
tcatcttccattgagaaggcctgacggactg
+3987951/1
CCCFFFFDFHHHHIJIFIIJIJIEGDGGI<8
@634446/1
ggctgctgtggtctctgctgttgctgttgttgctgaggctgctgtggtct
+634446/1
CCCFFFFDFFH?HFHIIJJJH@HEEGHIIGIJJIHEB1?8??9D:?9?@B
@3434894/1
gttgaggtggtagttgagtttggtgggtaggggttgtttccctagactgt
+3434894/1
B@@FDFFAFHHFGEHG>FFH>HGCFHICFHEGIDHBADFGH@HGBCGIB@
@54367/1
gctaatttaaaaattgaatagtttttatgaaatg
+54367/1
@@@DDDFFHGHAHIGIIIIGHJIIIJJJG>FGII
@5521272/1
gtggaattgtgacactttgatgttgtaaggtgctgaggcaagtgttggga
+5521272/1
CCCFFFFFHHGGHJJIJJJIJIHJJHJIJJCGHIJJJJJJJJGGIIJJJB
@7553269/1
gtcatcaggaataaagtcattaaccttcaaaatttttccgaggtttaaat
+7553269/1
@CCFDDFFHDFDHIIC<CHIGHGHGHIIIIBEIIGGIIIIIIFGIHIIII
@1203197/1
gcctgcttgtggaaaaccaccacaaatccacttggaaaactgtttatcat
+1203197/1
@@CFFBDEFFHF<GIIGIIHG?D@GGHCHGIGBCHHHGHIGGDB@BGFHG
@1203416/1
ctgagatatactcatattgaggataagaaatacggtgttgtacacagtat
+1203416/1
@@CFDFFFFDFFFIJGBHEIIJIIIDGG<BHDECE?EHCBGEIIBFH?<G
@3436579/1
gcatcatacggaatctgccgagtccttccttctagtgcttcttcc
+3436579/1
CCCFFFFFGFFHGJBHGHIIIG;B@@>GHEGIIDI?<GFHD>BDH
@7554843/1
gtagcatttggaggactgtcagatggttttggagaattatcaaagagaat
+7554843/1
CCCFFFFFHHHHHJJJJJJJJJJJJJHIIJJJJJJJJJJJJJJJJJJJJJ
@2323046/1
ccacagcttgtctgtaattgcgataaggtttttcaggattgatagataca
+2323046/1
@CCFDFFFGFHHHIGJBGIIHIBHIJJI<FCEHHIJIG@DCBGIJEIJII
@4534581/1
gttgttgttgctgaggctgctgtggtctctgctgttgctgaggctgttgt
+4534581/1
@@@DDDBADDDDF?CGDEGHIIACECFFH<EHDGCFHIIE9?BFHDBBA/
@1753674/1
gtcacaactaacaatgggccacaactcatattgatcgt
+1753674/1
@C<ADDFFHGDB?HGBD9<BFHD?FGGGEGGIGBHDCD
@56135/1
cacgatttcggcagcttttacctcattttcactcagaagaaataatatct
+56135/1
@C@DDFDFHHHHHI<3CGIIIIDH@>DAGCFHBC?DH4DA;GHIB4BF9F
@7556041/1
gggtaatattttgataacgtggatgtagataggctggcctgcttgtggaa
+7556041/1
@@@BDFFDFHHHHIIIEIGGCHI>BCHEHAHFHIIBG?DC?B?DED?@AG
@56258/1
ctttgatgctgctcaatttaccttcat
+56258/1
CCCFFFF4A4C>FGIIJGCHGIA>FE>
@2324382/1
ctgtacttcctcctcatagttccacaatgagtaatttcaatttttaatcc
+2324382/1
@@@DDFFFDDBBFA>EEIEHEEICHDGIG<E24CFEGGG@GAHGCH>GH>
@5027410/1
gttccattgcttgaggtctggtaattggagcggcttgtctaacttgacca
+5027410/1
CBCFFFFFHHHHHJJJHIJJJHIJJJJJGJJJJJJJ699?4D??F<.=F3
@6551109/1
ggtgcatgtaatactttgtagatatcagacatttcttcagggagaatttt
+6551109/1
?@1ADFFFHHHGHEGGIJHIIJJJJJJJEHIJJIJJJJGIBHFFHCGIIJ
@1754083/1
cactatctaaataaatagctgcagctaatgattcaa
+1754083/1
@@CDDDADHH?HHGDGEFHD>AF@H;EHEFH4CDCC
@3990608/1
tgcagactctgtacttcctcctcatagttccacaatgagtaatttcaatt
+3990608/1
?@@1=:?AFFHF><CFEHGHGIGIGGBDDECH@BG>BAFCF><D?1C9FH
@6044226/1
ccgtgatctaatatttgagcagaaggtgctggtgcatgtaatactttgta
+6044226/1
BCCFFFFFHHHHHJJJJJJJJJJJJJFHIIJJHHIIJJIIJJJJJJJJII
@7042866/1
ctttgaactaagtacagcgaaattcttattcgattgaagtaaattgtaaa
+7042866/1
CCCFFFFFHHHHHJJJJJJJJJJJJJJJJJJJIJJJJJJHIJJJJJJJJJ
@6044633/1
gtgctgctaacctcttggcaatttttttcgatttgccagtacctatttct
+6044633/1
=?@BD>;?BAD?AEHH@B:CAAEHFGGIDCD?<FBDB<?DGHIHGGGG=C
@8067143/1
atctggagctcatcaagcttcggtccgactgatgatttgaggttcttgtg
+8067143/1
CCCFFFFFHHHHHJJJJJJJJJJIJJJJJJJIJJIJJJJJJJHHJJJJJI
@7043303/1
gaagaggacatccccgtaccataacaaactgctacaggta
+7043303/1
@<@=DDD?FDBFDHIG@@EGIIIIIGIGIICF9CBGGF0:
@6045023/1
gtacttgaggctgagatgaaggtggtctgctgggttgctggtcaccgggt
+6045023/1
CBCFFFFFHHHHHJJJJJJJJJFGIHIJJJJJJJIJJJJJJIJJJJJJJF
@2877353/1
gtcgatgaagagggttaactttataatcaatcggcatttctttcagac
+2877353/1
@@@FBDDD?DFB=GEBEEHII<HIGICHGE<CFIGHBEGICGGHIBHI
@2878206/1
gctggttcctagaatcccacatggcaggaagttttctcgcaacttagg
+2878206/1
@@@DF8DDF?ADDGHHGEFHCAGFHGJJ=GHEHGGIIGGEHAGG@B?B
@6552628/1
ctctacctgatctggaccagtggcgtatttacagaagcaaggttggccta
+6552628/1
BCCFFFFFHHHHHJJIJIJJHHJJJIHIIJIJJJJJJJJJJJJJJIJJJJ
@6046436/1
cacgacctttggattgaatataagaccttgttgttttagggtaatcaaat
+6046436/1
CCCFFFFFHHHHHJJJJJJJJJJJJJJJJJIJJJJJJIJJJGHIIJJJJJ
@638819/1
gggatgggctctgaaggttgtattgttctggtattatgag
+638819/1
;@7?D??D>FHHF4?9CACFHGGHGHHGEH9:1:?@DGBC
@1209831/1
gccacaactcatattgatcgtcaaatgaaacatacct
+1209831/1
@;@DDBDDHH<F4<A:CC3A<FG@94CEE<EHHIII@
@6048373/1
ctggtatccaaaggcactgttttcaccggaggaatttgtttgtgattttt
+6048373/1
@@CFBDDFHHHFHHGHHIIHHIJIIHJJJFHJ?FHIIJHHIIDGFIJICE
@2329611/1
caagcaaaatggaacaagttaaaacttatctactaattaatataggttac
+2329611/1
CCCFFDDDGHFDDHGIDGCEHCEHF<CBHGHJHGIJJJFHJDGCDDB>DF
@2881862/1
cttgaacaaatttacctaaagcaacaacacaattgtcggc
+2881862/1
CCCFFFFDFHBHHEFAFGGGHI3?EFGE;FAFG4DCC:@<
@2881863/1
ctccaaaattgtaaatccaggaacttcccagtcatcaggaataaagtcat
+2881863/1
CCCFFFFFAB?FHIIEEIHGIDEH@CHEEIIIDFIGCECGHI<FGCFFH<
@6555825/1
ggcaaggtacagcctcaccacctcaaccgaac
+6555825/1
?7?B?;1DFFFFF9FEEE3CDAFE@C9??@DF
@60011/1
ggaacgagaaccaatttctttttta
+60011/1
@@<ADA@A:C3C<AFFA<CBADEE3
@3446491/1
cttgcctttgttgctgctgtggtgg
+3446491/1
@C@FFFDDF>FDHC>GIHIIGBC?F
@1213139/1
gctactctaaaaacacggtcttttccttcccctg
+1213139/1
@@@DDDDDHDBFDGHEIDC;@H4<E4CEBGHB>D
@7048060/1
cactgctgttgttgaggctgctgtggtctctgctgttgctgttgttgctg
+7048060/1
CCCFFFFFFHHHHJIJJJJJJIJHHICHGIJIIGIGHJIDIIJIHIIGGH
@1758981/1
cttaaaacaatgtcaagagcttggattgcctcctgcggaccattagttga
+1758981/1
@@@FFFFFGHBHFGGHI@FG4A;D>EAFHIB>FFGHGGBAD;DFBFFH<F
@1759345/1
ctccatactccttgtcttacaggtaccggtctttctcgataatcaagtgt
+1759345/1
C@@DDDDEHHF<FBFHEIJIJHIDHHEB@?EGHHGGCGHII<GHIBHBG8
@1214492/1
cttttccggaaagaacctagtgtgatggcgtttctgtaccactataaatg
+1214492/1
@CCFFDFFGH?FHIJJJJGIHEGC9E>@B:DE<BBHAGIGCHDEH@DBBG
@5527262/1
gtgtacacctcacatatgtatggcacaactgataagttaagcattgcagt
+5527262/1
CCCFFFFFHHHHHJJJJJJJJJJJJJJIJJJJJJJJJJJJJJJJJJJJJH
@2333809/1
ctcagataatcccatatcattgagacattaacttgcgtagcatactttat
+2333809/1
@@@A;DDDHDFHFIIGEIJGJGCG<GBHDG@HHHGGGG?@1D9<DGB>9D
@7563266/1
gcctcatgttataacattatgcagttcattacctaagatatttgttatga
+7563266/1
CCCFFFFFHHHHHJJIJJJJJJJJJJJJJJJJJJJJJJJJJJJJJJJJJJ
@1215263/1
gtcgacaattgtaccaagctctggcattttcctgtgactgattttt
+1215263/1
@@@DDDDDHHHAHG9E<@GDFHI>GHIIIIII9E4CGGCE<DFGIG
@6558429/1
gtttggtagaagcaggatgacacttaggtcgtgcatggtttaagaaagac
+6558429/1
CCCFDADDHFHHGIIDAEEBEHHEE?EH2A@FEHE?D9DBFHAAEDEGGI
@2886705/1
ggtctcaacaagttccgttttttggagaggcaactcaggataactat
+2886705/1
@@;DDEFDHHHHFHJJJJGAGHDFGGGGGFEHGGEHCCG>FGBFHGI
@2335354/1
gttgctgttgttgctgaggctgctgtggtctctgct
+2335354/1
@@@FFD?=CFFHGJICHDCBCCCGGB2A?@@FCEG>
@7050600/1
gttctctaatcatctgattagtagtaacgattctccactgaaccaaatcg
+7050600/1
CCCFFFFFHHHHHJJJJJJJJHJJHJJJJJJJJJJJJJJJJJJJJJJJJJ
@2887227/1
ctccaactccgacaaacgccatcctctcattcttagttgtaacaactagg
+2887227/1
@@@=DD:BDHD<@F<EF<<:?FFCGEH?FGH<F4DGHIIE>FBBDEEHGI
@3449005/1
gcaaggtacagcctcaccacctcaaccgaacacttct
+3449005/1
@@@DDBD?DFHH3?3:E<CFCFCEECHA<8?6?3<D?
@2336589/1
ctccaattgcattccctttcacactagggaca
+2336589/1
@@@DD3D83:AF<FFBEFC9<F9???FG93A?
@3450269/1
gctgttttgtagaagccttaccttca
+3450269/1
@@@DBDFDHF?F<D@G?CBBHGHG>3
@5529279/1
ttttgctttgacttctcatttcttgaagtttattttctttagcctctaat
+5529279/1
1=@?BA>A<D8DFF>@C4CEHEHIC@EHAEHIIIFBBEE@41:D@CFFFD
@1217907/1
cttctattagttcatctatattttttaaggaagtaagtgcaggggaac
+1217907/1
CCCFFFFAHHB?DFBHEG<?CFI@FHAFFHEGEHI@EACFHGID:D61
@7565286/1
gctccctccacctgaactagttcatatttcggagtcgtccctcttctgga
+7565286/1
CCCFFFFFHHHHHJJJJJJJHHJJJJJJJJJJJJHIIHJJJJJJJJJJJI
@4000107/1
gccgcgtgttgctgtacttgaggctgagatgaagg
+4000107/1
@<@FBADD?DFHHIEHBHIICF<E@FH3?FF<F9>
@2889653/1
gttgcagtcctgagctggtcttcagtcacccgattctatttcttggtcat
+2889653/1
@B@FFFFBHFHDFGI@FGGGCGIJGHIJJIIJDBEHGGIEGGBG>>9?<B
@1765708/1
ggttcttcttcttttttccacgtgaaatctttaggctgcagctcaaccat
+1765708/1
B@;DDFFDHHHHGJJJJJJGIIGEHIJJIEIC<@CAC;FGGCHGIIJB1B
@6053391/1
ggcttttgggtcgtgagaagctgcaacggctgctatagatggaacgttga
+6053391/1
CCCFFFFFFHHHHGIIJGGIJJIJJJJJIJJJJHDIGIEGIJGIIGGGIG
@7054448/1
cacactcctcaaggtacacccctataagggcttcgatagaatctgcaaca
+7054448/1
CCCFFFFFHHHHHJGFGIIJJJJJJJJJJJJJJJJJJJJJJJJJJJJJJJ
@5034273/1
ggccattatcgcatcatacggaatctgccgagtccttccttctagtgctt
+5034273/1
=<@DBDDDDDHHFAEHI9@9F;FEFHBFGADFD;DFBGCG>FHGDFGBF@
@5034606/1
gtaccactataaatgtaatcggtggcgtgtaatcactgctgaggcttgaa
+5034606/1
CCCFFFFFHHHHHJJHHIJJJJHIJJJHIIJJJJJJJJJJJJJJJJJJJJ
@65888/1
ataagaacaatgagtaagagcttgcaagaggtaacttctgtcttgaa
+65888/1
@@@FD>DEHHGGHJEFGEGHEIJIJIJICECFE4EFC4DBF9?FBBB
@5036138/1
cttggacataggcgtcgttattgaaatcagctctcctaacaaggttgtta
+5036138/1
CCCFFFFFHHHGGJFHIHIIJJJJJJJJJJJJJJJJJJJJJJJIFGIIGG
@3456697/1
ccacattccattccatgatttattaaacccgatgctagctttcttaaatc
+3456697/1
@CCFDEDFHDFHFGHBHBHEHIIJJAHADFHHBHCG9FHH>FHIIJ<DBG
@649068/1
atggtttcaatgatttccctgttgaccttacggggacacttatcaggttg
+649068/1
@@@FDEFFFDHFGGIJHE@CC<CFHIFE<AFGGJGBG7BG9FFGGG>DBC
@4555027/1
tcggcagctgggaatcctttgtgagccacatcaatgttaaggaatggttt
+4555027/1
CCCFFFFFHHHHHJJJJJJJJHIJJJJJJJJJJJJJJJJJJJJJJJJGHJ
@1770065/1
attttcttttagaactctttcaaagagttctgcttgatactccctgggtt
+1770065/1
C@@FFEFFFBFFHGBGFGEHGHGCA@GCBHI9FHGGIJGIGIEIIGG<@F
@1770960/1
ctttgactaaatactcctgaaggagtgatatcggtgttttt
+1770960/1
B@7DDFFDHHFBFHCHCBGEEH@CH;2AHIGEEECF0CBFH
@3458512/1
aagaacaatgagtaagagcttgcaagaggtaacttctgtcttgaa
+3458512/1
@@CFFDE?HFCD<EGGEHHHGHGC@HG9F3EHF@CF<9:CGDCAD
@6059013/1
ggattttctaaagctttgaattcataagttggttgttttttaagtgcatg
+6059013/1
CC@FFFFFHHHHHJIJJJIHHJJIJIIJIIIJFHIGGHIJJJJJIGGIJJ
@2895706/1
ctggaaaatatttatataaatattctgatgcaatcaactgaagaactgta
+2895706/1
CCCFFFFFHHHGHJJIIJJJJIIJIIJJGIGEHIIGGGIEH@GIJJGGHI
@4005171/1
ccgcaattttctggcggagctcttcagcatttagcagcatcgtgatacga
+4005171/1
CCCFFFFFGHHHHHHJJJIJJJJIJJJGGGIGIJGJIIIJJJ;FGIIGIE
@2896552/1
gtacgctcaaacatgcaaatgtgacattattgactaaggccgatctgagg
+2896552/1
@?@FDDFFHDHFDGIIIJJBHFHIJJJFIJII<FHIJJIHGI8DGEG8BH
@7057972/1
gtctctttctttttttgttagactgatttg
+7057972/1
??1A:B??D<FAA@EFI8AEC<FFF?C9?9
@6060525/1
ataagtcattcctctatcaggtaagacaacaatcacaagttttacttctt
+6060525/1
CCCFFDDDHHHHHJJJJJJIIFIGJJJJJIGIGJJJJIJGHIGIIJJJJJ
@5040702/1
ggctggccatgttgaatagcttgctgtggtggtacagcacccggtcctgg
+5040702/1
CCCFFFFFDFHHHJIIIJJJJJJJJJJJJGFHEFHGIJJJJJIIDGFHHJ
@4006225/1
gtggaatgtatgacgatgatttgatatctatatttctcattttttctgct
+4006225/1
@?@ABDFFDFHHHIIGEIIFIII9EB@9FBEEGHIIIDHIIGII:@GEE@
@4006253/1
gagctgcgacaccatctgatgcctggtgcggaggctaccttgccgtagga
+4006253/1
@<?DB>D<?FHAHB>FFEG9FHGGGIEF@F@:?D;8BA8=F@HGH@EECE
@2347834/1
ggccagttctggaggatgaagttttctacctcttgtattttgctcttctg
+2347834/1
@C@FDFDDFHGHFIEEDACHIFHIIJFIJJJIJB@FGGHFFEIJIEC9?B
@7573659/1
ccacattccattccatgatttattaaacccgatgctagctttcttaaatc
+7573659/1
@@@DD8DDHH???EHIBEEGICIGBFHIAFD@GHIIEDAFHGHHE@BFDG
@651718/1
gtcgggacttgaaaagaaagaccttcccactggggtgtatgtcattgagg
+651718/1
@@@DF>@DF?FFFGGGB9EDCBGIGF>F<G<FEH886@F?F=FHECHJJF
@6061867/1
cttcattgtaacttggcccgcaacaattgtacacaactccataggaagcg
+6061867/1
CCCFFFFFHHHHHJJJJJJJJJJJJJJJJHIJJJJJJJJJJJJJJJJJIJ
@5539032/1
ctaacctgttcttcttgaagttggttcagctgtagtctgtctgcatctgt
+5539032/1
@@CDDDFDHFFHHJJJFIJIGIGEFGHHIDEHFCHGEGCHAHGGHGGIJG
@652112/1
ctttaatgaaattatctggagctcatcaagcttcgg
+652112/1
@@@DDDD8DC?FH@H<GG9CAEDGHIG@D9DFHEG>
@4008743/1
tcaagttcacgaggagtattcttggaaacaattttata
+4008743/1
@@@DDDD;<AC;FE@=F3A<4CBD9DHBFGDFBHG4:?
@70833/1
gttgcatcctttgctcttgaggaagttgg
+70833/1
@@CFFFFFHHFF?4CGGEHBFHEEGAF>B
@8089687/1
ggcctatcctctggaggaattcctttaaactgatccatgatcaatctcat
+8089687/1
CCCFFFFFHHHHHJGGIIJJJJJJJJJJJJJJJJJJJJJIJJJJJJJJJJ
@4010511/1
gaacaatgagtaagagcttgcaagaggtaacttctgtcttgaaatctgta
+4010511/1
@@@FFDFAHH4ADEE@FHGEBH@HBGC<F9?FD@G<FECH@GH>FGCD4?
@654631/1
gtttggtagaagcaggatgacacttaggtcgtgcatggtttaagaaagac
+654631/1
@@@DFFBDFFHGHJ@EG@FCHCFGGEIF49CDFHGBGGECGDHIIBFGB>
@2352727/1
gtggaatgtatgacgatgatttgatatctatatttctcattttttctgct
+2352727/1
C@@FFFAFCAFHGIIGGG<DDHGCHGIIIII>BHGGI@GDHIIIIIGIEG
@4562700/1
gaggtacacagttgcagtcctgagctggtcttcagtcacccgattctatt
+4562700/1
@@@FDDFFHHHHHJIJJGIJJJJIJJIIHIJJIIJGGIGIJJHHIJJJJJ
@2903103/1
cctgaatttcagcaattttcttaatggatg
+2903103/1
@@<;?DAD8FD>FGHDFBHHHED>HBGEB9
@5543428/1
agcaagagaaggaagtgaggtacacagttgcagtcctgagctggtcttca
+5543428/1
CCCFFFFFHHHHHJJGHIJJHIJJJJJJJJJJJJJJJJJJJJJJIIJIJJ
@7576183/1
ctcttttggactacaataaaagttattccaggtttataatctccttctaa
+7576183/1
CCCFFFFFHHHHHJJJJJIJJJHJJIJJJJJGGGIJJJCGHIJJJJJJJJ
@3466761/1
gtagtctgtctgcatctgtatatgccctagcacggaaagcagcgagatg
+3466761/1
@@@B?D??DH??FGECF>C>>4CCECGFCGGGIEE8;DDC>BDABD@F<
@8091137/1
tgaaatctgaatttttgggtaagcaatcgtcttgttcatcagacaaaagc
+8091137/1
@@@DFDFFGHHHHIEIGHI<CGHIHGDEH?ECFGIIIIIIIGIIIIIGGE
@1778525/1
ccttggtattcgagctgacttgggaggtttggt
+1778525/1
@?@DDDDDA4CC<C@FH3CAF<9E;F11?CFE3
@8091583/1
gccatttgattcgtcctttgtttttactcctttttcaaaaccttcttcca
+8091583/1
CCCFFFFFFHHHHIJJJJJJHJJJJJJJJJJJJJJJJJJJJJJJJJJJJJ
@8091672/1
ctgctgggttgctggtcaccgggttgttgcctaacaggaggtgcactggt
+8091672/1
@CCFFFFFHFHHDGIIGIJIGIJEGGHJGIIJJJJCHI;BG;BFHHIJJC
@6571300/1
atatgatatgggttgctgtttacaccaacgataaaatcaggctttatgtt
+6571300/1
:=1BDDFFHHHHFHJIIJIJIJJJJJJJJJJJJIJJJJIJJJJJJJJJIJ
@4564225/1
ctcaatgatttcctccttccaaaaaaatacagcaagtctggtaaatttat
+4564225/1
CCCFFFFFHHHHHJJJJJJJJJJJJJJJJJJJJJJJIHJJJGHIJJJJJI
@7579780/1
gcctggtgcggaggctaccttgccgtaggaaataagaaagcaagagaagg
+7579780/1
CCCFFF=BFFFHHGBEGGDGDGIGG?FGI>FEGIGIGIIIIGCGGIGIII
@77390/1
ggctaccttgccgtaggaaataagaaagcaagagaaggaagtgaggtaca
+77390/1
CCCFFFAFDBHFH:@DBBHCGHII9ECG3?FEC@EEG3?FBDH4BA?B>G
@2907508/1
gcctcttgttttgcttctttttttgacctaccct
+2907508/1
;<@DB:ABB?C:?F:E@E@EEEFFGIIC>BBHI>
@661642/1
gcagtaacaagattttcacatggctgcccctttattatccctttcagtg
+661642/1
?18A=B?D?CD?BCG<CD<ADGIE@=CFGGEEFGGFF<CAEFFIF9?00
@5549204/1
gccctgaataccttgatggctacaaagatagaagtcgaattcagttggat
+5549204/1
@@CFFFFFHFHGHJJJIIJJJGHIJJJJJJJHIJCHHGGGGHJIDIHIFG
@5549207/1
ctgaggagcatgttcttgcctttgttgctgctgtggtggttcttgccttt
+5549207/1
CCCFFFFFHHHHHJJJJJJJJJJJIJJJJJJJJHIJHIJHIJEIIIIJJJ
@1782979/1
ctcctcaacctcttgtaacatcgacaacaccgcttgt
+1782979/1
@@;DDDDD??BDDEE<EE:CH<FGGGGGIDHF>6F7B
@662361/1
catcaacgttcactgtctataaaaatacaag
+662361/1
BC@FA;DDFHHGHIGFHGGGGEHBFHHH@AC
@5549907/1
gagaaaagctaactccccttccgggtcatctacatgtcgaagcaatggtg
+5549907/1
@@@FFFFFHHHHGJJJGHGIJJJJJGHJIIJJJJIJJIJJJJIGGIGIBG
@662488/1
gtgtgcttgtgctcctgaccaacttgaagacaaggtaaatgaggatacct
+662488/1
@@CDDFFFHFHHHIIICAGHCEHJGHDHIJGGAGD:CGEAIC@;DGECDH
@6573322/1
atagacttgacaattttttcttttcttctttctgtatcaactgcagcctc
+6573322/1
@C@FDEFFHHHDHIJJJJJHHJJJGIJIJJJGHIIGIIJJJIIJJJJJJH
@662506/1
tgagagtaattcgtcgcgcattctgttgtatatttatgctcacttcacca
+662506/1
CC@FFFDDFHHHHJIJIJIBHIJJJIIIGHIBGIIJJGIJJEIIGJIJII
@2909545/1
gttgctgctgctgttgttgttgctgctgttgttgttgttgttg
+2909545/1
@@CDFDDFFHFHGHICFEHIIEHIIJIEDFGHGIAFDCG9BGF
@5550554/1
gctccgatcgcattccctttcacactagggacatgaggtgaaattattgg
+5550554/1
CCCFFFFFHHHHHJJJJJJJJJJJJJJJJJJJJJJJJJHHIJJJJJJJJJ
@7582643/1
cttcatccttgttttcaaagttgataaataatattaatgaaactaaaaac
+7582643/1
CCCFFFFFHHHDHIJJJJJJHIJJJGIJIIIJJJJGIJJJJJJIJJJIJH
@3473520/1
agtttccacaacaatttctcttcctttctttggatctgaagggcggtccc
+3473520/1
@@?DFFFFHGHHFEGGDHJIFIJIJI@HH>HCFHIJJJIIIEGFGE@BGD
@5550987/1
ggtatatataagattacaattcttaacattttttctttaaacaaagaaca
+5550987/1
@CBFFFFFHHHHHJIJJJJJJJJJJJJJJJJJIJJJJJJJJJJJJJJJII
@80818/1
ctgctgtggtctctgctgttgctgttgttgctgaggctgct
+80818/1
@@@=DDBDBCDFHEGHIJG<IBAAD3A9<AFGGCEADH9C3
@4015713/1
ggtgtttttgagctcatacttaatc
+4015713/1
@@@DDBDDDH?FBAG@HHAFGI4C4
@2362042/1
ctcttctcttggtgttcaacaaatctcttaatgatatcagtcagcttaca
+2362042/1
CCBFFFFFDHFHCGI?FFJGGHHGIIJIGI4CDCHCBHGBDDGFGHHG>H
@2362187/1
agccagcattctacagtatatttgagtaccacccttacagctatagatct
+2362187/1
@@<DFFFFHHGGDDFHHGJBGGJIJJ>HHIHF=@E>FGEGEIJFIII>HC
@6576065/1
gcatgaacggtaatagctcgtgccattgcgccaggtgtccggtcttcact
+6576065/1
CCCFFFFFHHHHHJJJJJJJGGHJJJJIJJJJJJJBFHIJJJAHIJIIJJ
@6576684/1
gcctcacttgttttgtcataagttgtaacagtaagttcttttttttcctt
+6576684/1
CCCFFFFFHHHHHJJIJJJJJJHJJJJJJJJHJJJJJJJJJJJJJJIIJJ
@2363094/1
gtgcccatggagtttgacctctaggaccagtttgcaaaggg
+2363094/1
@@@DDEFFHHDHDGGI9EEGF<C>F@G?;DEGHCHEHGIEI
@1788072/1
cttgttttcaaagttgataaataatattaatgaaactaaaaacttcaaaa
+1788072/1
@C@FDFDDHGDDDGHGGGJJIE4A@HFHIIBHEFHHJIBIJFGCHCFHHI
@4017065/1
cgactgatgatttgaggttcttgtggaattgtgacactttgatgttgtaa
+4017065/1
CC@FFFFFHHFHHJIJIIIJJJJJGIGIJJIIIGIJJIJJICHHIJJJFG
@83969/1
gtgatgtttaagctgaaagattcagaagtaagtgtatcagattatcggaa
+83969/1
@@@DDDBDABFBHIEG@BCGIGGAGEHHHCFHIIIIICHIFHIIIII6?B
@2365372/1
gcatattagctagaagatgacgaaatttcacatattctctccacgctttt
+2365372/1
@@@FDFADHHHHHIIBHIIIIII8:FGGIIEHCGEIIIIIIGEHDGGH@E
@8097426/1
cttccttctagtgcttcttccaaagcaaataatgaaacttgtgccatcca
+8097426/1
CCCFFFFFHHHHHJJJIJJJJJJJJJJJJJJJJJJJJJJJJIJJJJJJJJ
@1235796/1
ctcccatctgcatccttcttttccggaaagaacctagtgtgatggcgttt
+1235796/1
B@CFFFFFHDHFHJJIGIIJJJJIGI8DAHGHJGGIJJJIIIEHGIJJJJ
@4568698/1
gtgagtcaacagtaagacatggtagatgaggatactttaatctaatatta
+4568698/1
@B@FFFFFHHHHFHIHGIHIHJFIJGJIJJJHIIJGIJJIIIIGGIJJJG
@1236416/1
ctcctgaccaacttgaagacaaggtaaatgaggataccttaatttcattt
+1236416/1
CCCFFFFF?HHHDBHIGIFBGH>FAAEFHIIII@GGIIIICGGIGI4DFG
@85777/1
gcactggttacaggagatactggttgttgttgaggtggtagttgagtttg
+85777/1
CC@FFFDBHB:AFGEAGHGEGH<FHFCFD@BFGFG;8FG<FFEA4B???D
@6580673/1
gtccctcttctggaaagcagctcttgcagcattgacactggcgttttggt
+6580673/1
CCCFFFFFHHHHHJJJJJJJJJJJJJJJJJJJJJJJJJJJJJJHJJJJJG
@6081319/1
ggctgcgtggtattttgaatctgaataccatactttttgaggtaatagtc
+6081319/1
CCCFFFFDHHCFHJJJJJJJJJJJJJJJJJJJJJJJJJJJJJGHIJJJIJ
@2916175/1
cggtattgctctgcagggaacggcgacataggt
+2916175/1
@@@BDDD?DHDHFE@BF@B:FFA@D>G:DB4?8
@7590413/1
gatcttgtctaagattgctttcgctgcggcatgctttgcttctttcttag
+7590413/1
@@@FFFFDCF??D@HIIEHIH@GGGGEGIGIICHIFIBHGHFBFHHIIHG
@7071182/1
gctgaggctgctgtggtctctgctgttgctgaggctgttgtggtctctgc
+7071182/1
@C@FFFFFHHGHHIIJIIJIIJIJJHHJJJJGIJJJJBHIFHIHIIGIJI
@86054/1
gtctctttctttttttgttagactgatttgatagagcacggaaggtggaa
+86054/1
@@CFFFFFGHHGDEGIGBHIIGGEGGGIJIIIJCEGCFIEHDHI;B>;@A
@2917184/1
ctccaattgcattccctttcacactagggacatgaggtgaaattattggt
+2917184/1
CCCFFFFFHHHHBGHGJCGGJIIIEGCHIHGEIE9<;??<BFGHCAHFC9
@1238068/1
gttgttgttgaccccatggttgtcgaggaggtccctgttgttccattgct
+1238068/1
BBCFDFFEHHGHHJJIJGGHIIIFI3?FHIIAFGGIHFGIID@GC>FHGI
@8099007/1
cgataatcaagtgttggtgcattcataattcgggccttaactttagtgaa
+8099007/1
CCCFFFFFGHHHHJJJJHIJCHGJJJIHIJJJJIIJJJIIJJJJJJJJJJ
@7592711/1
ccaatgtttctagcctttcataattcataacgtcattagcagagctcgct
+7592711/1
CCCFFFFFHHHHHIJJJIIJJJJJJJJIJJJIIJJJJJJJJJJJJIJJJJ
@3478558/1
agtcagcttacaagccttagtaagcata
+3478558/1
@@=DDABA>DFF<@@B<BHIHGCFGIEC
@6083880/1
catcaataactctgtattagtctgcagaaaccaagagcgacttaaacaaa
+6083880/1
@@@FFFFDGDHHGIIJIJJHFIIJGIIHIIJIJIGDH@FBHBHIGHIJII
@674424/1
atctaatatttgagcagaaggtgctggtgcatgtaatactttgtagatat
+674424/1
@@@DDDADD>?BD1BFBHIGGA<DEHI;E93FGCDCE?FCGCCBCHCCEG
@6584050/1
ctgttgttgctgaggctgctgtggtctctgctgttgctgttgttgctgag
+6584050/1
BCCDDDFFGHHHHJJIIJJIJHGGGHIIGGGEGHHECHIDDG;DGGGI4B
@674883/1
gaggaaatagtattttttcttcatcgtct
+674883/1
@@@FFFADFD?FADGHGGCA<HHI9BGCC
@675244/1
gttttaatcagtaggtgacattagtctagtttgatgagctgtagatccta
+675244/1
@@@DFFFDHHHHHIIIFGGI9IAEAEGHIHIIE<HHGIFIIGAC>FEEEE
@675796/1
gttttggtttactcggctgaatgacaatacgatttagtttaaagggtgaa
+675796/1
@@@DFDDDFHGHHHIJJBHIEEH<FADCEHD;G?FGG>FIGGF>@F8B28
@1794000/1
gtggtctgctgggttgctggtcactgggttgttgcctaacaggaggtgca
+1794000/1
BB@FBDFFHHHHDHGIIJJIJJJGJJFHEHIIJJIJGJBHIIF@GI6=FE
@676018/1
ggttatatggtgattgatgccattcaactttgcattaactttctgcagta
+676018/1
@;;D?DDEHG:DABEAA>9@D@HHEEEEHBCECDFIIGHGIGHHHEGEDH
@88378/1
cttgttttgcttctttttttgacctacccttgccgatagcaataaggcct
+88378/1
@@@BDDDDB:4C4C>B>?@AF;FEICFAD>GG@?6DGHDCHIIIIFF@E;
@677159/1
ccctaggcaaggtacagcctcaccacc
+677159/1
???DADAB?;122AAD<<@E@AB22A8
@6586693/1
gttgctgctgttgttgttgttgaccccatggttgtcgaggaggtccctgt
+6586693/1
CCCFFFFFHHHHHHJJJJIGIJJJJJJJJJJGIIJJJIJIGIJGIIJIJG
@3480200/1
ggcacatatccatagggacacagcttctatggttggaaaatccttcgc
+3480200/1
@C@DFFFFAD8DHGHGBGBGF3AGB?HHG@GFEE?<:C9DCDBB4BDF
@5559627/1
ctgttcttcttgaagttggttcagctgtagtctgtctgcatctgtatatg
+5559627/1
@C@DDDFFGHHGHIIGHIGIIIAHIIIGIIIIJIFHIJIJIEHIIGGHIG
@6086348/1
gttaacttttggtggctttattatattactcctaattgaagagccttttc
+6086348/1
CCCFFFFFHHHHFHIJJJJJJJJJJJJJJJJJJJJJJIJJJJJJJJJJJI
@6086953/1
gtcctgagctggtcttcagtcacccgattctatttcttggtcatcagttt
+6086953/1
CCCFFFFFHHHHFHJJJJJJJJJJJJJJJJJJJJJJJJJIJJJJJIJJJJ
@1240383/1
gtacttcaccaaaaactttgtcagccgcttctat
+1240383/1
@;@DD?DDB:AFHBGGIICBAFH??31CGHEHI9
@7596771/1
cgatctgaggtctgtcaattcaccaggtgatatatttttgcacctgttat
+7596771/1
@C@FFFFFHHCFHGIIJJIJIIHIGHICGHGJIIIJJJJBHHIJGIGHHH
@4022839/1
cttctttgactaaatactcctgaaggagtgatatcggtgtttttgagctc
+4022839/1
CCCFFFFFHGDFHJIIBEGGGIGIJIGI@GEGGGGIH?FDHGG=@D?FHG
@4576061/1
gggcattcatcttttcttttgtaaattacttcaaggaaatcccagtccac
+4576061/1
@CCFFFFFHHHHHJJJJJJJJHJJJJJJJJJJJJJIJJJJJIJJJIJJJJ
@7074400/1
cagcagcctcagcaacaacagcaacagcaga
+7074400/1
@@<DFAEFHD?CAFGG@@FDGEHA@GABGCF
@5561735/1
ggctgttgttgccactgctgctgctgaggctgttgttgcctctgctgctg
+5561735/1
CCCFFFFFHHHHHJJJJJJJJJJJJJIJJJJJIIIIJJJJJJJJJJJJII
@7598000/1
gttgctgctgctgctgttgttgttgttgaccccatggttgtcgaggaggt
+7598000/1
BBCFFFFFHHHGGGGHGGIJJJHIJHIIIGDIIFEEHGHGGIJJJIFHI@
@680029/1
ggatcattagcagaaatcctcattctttcaaaaaaaactattcgtaggag
+680029/1
CC@FFFFFDH;FAHHIJIJIDFHE4CHGGGIB<FFG?FHIIG?B=FBBAA
@680257/1
ctttcttgtcagcacagaataatcttgtatgatgtctcttttggaataca
+680257/1
?@@?=ADDFFHHHGHGIIIH@GF4FED?AFHGDC4?F4C?EEHHB0?3?F
@8103967/1
atcctctcattcttagttgtaacaactaggggcaccatgacgatagcttt
+8103967/1
CCCFFFFFHHHHHJJJIJJIIJJJJJJJJJJJJJJJJJJJJJJJJJJJJJ
@6088511/1
gtccaaaataatttttcttttttaataatatcttctggattcatatgact
+6088511/1
CCCFFFFFHHHHHJJJIJJJJJJJIJJJJJJJJJJJJIIJJJJJJJJIJJ
@7075845/1
cccgggtggaaatactggtggtggaggatatgaagtattataaggtacat
+7075845/1
CCCFFF@DHHHHHJJJJJHHIHIJJJJIJIJJJJIFHJIJJJJJJFHIJI
@91544/1
tatgtttacaaatgttgcagcattaag
+91544/1
;@@1ADDBB?F?D9FBBFF9@9?<C<C
@5063175/1
ctctgctgttgttgctgctgctgttgttgttgctgctgttgttgttgttg
+5063175/1
CCCFFFFFHHHHHJJJJIJJJJIJJIHJJHIIIIJJJIIJJIIGIHGIJH
@6589823/1
gctgttgttgttgctgctgctgttgttgttgttgaggttgattagaagcc
+6589823/1
CCCFFFFDHHHHHJJJJIJJIJHIJGHIGIIIJIJJJDGIJJJJIJJJGI
@4026411/1
ccgtgatctaatatttgagcagaaggtgctggtgcatgtaatactttgta
+4026411/1
?<@AADDFFFB<?@BHABGGHI9<?:<A?EF@:;EDFB??CDFHDDEFFB
@8106594/1
acgaaacctcgaggcatagttatttggaagtgatttgcacgaagcactat
+8106594/1
CCCFFFFFHHHHHJJJJJIHHIJJJJJJJJGHHJIJJJJJJJJJJJJJJI
@5564596/1
gcatactttatcgtaacggtcatttctttttcttgatctctttcattatc
+5564596/1
CCCFFFFFHHHHHFHIJJJGHIJJJJJIJJJJJJJJJJJJJJJJJJJJJI
@7076410/1
cagcagcctcagcaacaacaacaacagcagagaccacagcagcctcagca
+7076410/1
CC@FFFFFHHFHHIIJJIJIEHIIIIIJJJIIJJJJJIJIGIIJJJJJJJ
@3486801/1
caggagatactggttgttgttgaggtggtagttgagtttggtgggtaggg
+3486801/1
CCCFFFDDHHGHFFHIHGGHGGHGJFHG@BGHIJDDFDDGG06?D?DFGG
@1243519/1
ggcttctattagttcatctatattttttaaggaagtaagtgcaggggaac
+1243519/1
@@@DDDD;?FBFDGHGGGIII<CHECFGE<<@D?;?BFG?F@D>FGDFGG
@6092373/1
gcagtaacaagattttcacatggctgcccctttattatccctttcagtgg
+6092373/1
CCCFFFFFHHHHHJJJJJJJJJJJJJJJJJJJJJJJJJJJJJJJJJJIJJ
@7077459/1
gtaatcactgctgaggcttgaacaagcccttctgatagcctgcaattctt
+7077459/1
CCCFFFFFHHHHGJJJJJJJIIJJJJIJJJJJJIGIJJJJJGIIHIJIJJ
@7077969/1
ggtacatttagctatcctgtagtttcgtcctatacctttgaatgtccctt
+7077969/1
@@?DDDDDHHFHHEHGIIIAI@CFDHHFEFHHIGIIAGIHHIIEIIIIF>
@683741/1
cagcgaaattcttattcgattgaagtaaattgtaaaatgctaatatccta
+683741/1
@<@DD1@?DF>?FBHHGBH9FC@BHHHAFEDE?9CFBDC9CDHDFCEGG>
@2373618/1
gctcaaacatgcaaatgtgacattat
+2373618/1
?@?DDBDDDDDD?E94C::EH><3<A
@8108239/1
cacagaataatcttgtatgatgtctcttttggactacaataaaagttatt
+8108239/1
@@@FFFFFHHHHFIIGGICCIDDHHIIIIIIGAGIIIIIIGIFHHFHIII
@3488606/1
ccttcttctatcacatcggaggcaaccaatatgttcgtctcacccatgtt
+3488606/1
CCCFFFFFHGHHGHHDCDHGIFIJIIJJIGIICDGIJJGIIBHJJJIFIJ
@1245338/1
caatgacatggggaagtcaattgctaatattgccatcaacgttcactgtc
+1245338/1
C@@FFFFDHFFBHGGIGGIHIFHIJJGGEHHC@BFFEBBFEHGIGIGG<B
@5066554/1
gctcccttggcagtaacaagattttcacatggctgcccctttattatccc
+5066554/1
=@@?AD;?CFFB?A<CFEICB?<CHIFCCEC9FG1:D?CD>?:???FBG?
@4029910/1
cccatctgcatccttcttttccggaaagaacctagtgtgatggcgtttct
+4029910/1
CCCFFFFFHHGHFIJJIIIGHHGGGHJJJJIGDEIIGDHGGEE9AF6@GB
@2929668/1
ctgctgtggtctctgctgttgttgttgttgctgaggc
+2929668/1
@@@FDDBBFHFFHJIJIGCFHBDHE<@?C@EFAE9DB
@2930780/1
ggcacattgcagttgctatcatacattcttaatatctgtgtattaagcct
+2930780/1
CC@FAEFA?>FDAEHGBHI>F>BEGHGIJJI9FFGCIC:?:CA9DFG4CF
@1247738/1
acataattaaaattaattaaaagttaataatacaaataaataaacagaaa
+1247738/1
CCCFFFDDHBHGGEHIJJJJIIIFHHEIEIIJJJGIJDGIJ>HFAGIJII
@5570730/1
ccaagaggagagcttttattgaatagaataggaatgtcaggtgcgttaac
+5570730/1
CCCFFFFFHHHHHJJJJJJJJJJJJJJJJJJJIJJJHIJJJDHIHHIIJJ
@3491488/1
cttaatccaatgacatggggaagtcaattgctaatattgccatcaacgtt
+3491488/1
@@@DDDDDHHDFBHGEG3AEEGDE4AEFGICHGIGIEG4D@FD:?DFB?;
@2931783/1
gctgtaccttgtatactagcatgactgactagatagaagtctaattcagt
+2931783/1
CCCFFFDDDFDBBGICEECHEJIIGJGGG9ACC?F@C>41CFGI?CC@@@
@4031989/1
atggaacctacaacagctgctattgaaggctttttgttatctccagcagg
+4031989/1
@?@FFBD?FHHHGJJJIJIJJEIIBGDGHHGGEGHGGIIJJIJIJJFGGG
@1802661/1
gtcctcctgccactcatcataatgaacaatatcttcttttggattagtag
+1802661/1
@B@FFFFDFHFHHJIGJGHGGJJJJGIIIJJIICGIGJJJE@?ACHC@DD
@5571810/1
cataaccaagatcaattactctaccaggtggaggtgaaaggaatgatctt
+5571810/1
CCCFFFFFHHHHHGHHJIJIIJJJGHJJGHIJJJCHHIJJIJJIJJJJII
@4033062/1
gctatctacaagtgtgacacaatttctattctgttcagaggtaaatgagt
+4033062/1
CC@DFFDAFFHH<?FHFGHGC7<BEHHEGIIIIHHAGGFECDFHGE@GG?
@2932939/1
ctatgactcccaagctgctatgagtactatcatcagctggtgtag
+2932939/1
@@CFFDEDHHHGGIHBHGDFAHHHCFH@HBHHEGG@GFHG??DDC
@2933409/1
cagcgacttttgtccgaatctcatcagcaagaagaagtgaattaagcctg
+2933409/1
@@@DD@DFDHAH;FCEFD=BBFBBGHGDGGGHE93D30?DFEGGDHCIHF
@5070188/1
gttatgatctccggccaagatcagccgtgtttggtagaagcaggatgaca
+5070188/1
CCCFFFFFHHHHHJJJJJJJJJJJJJJHIHIJJJHIJJJJJJJJJJJJJI
@2933507/1
gctctgataaattagaatcatcccatagcaaatggtatttggtaggacgt
+2933507/1
B@CFFFFFDHHHHJIHGGHIIJFIJGG<FDFGHHGECDGHBD;DGIIB<D
@6099184/1
gttcatctatattttttaaggaagtaagtgcaggggaacgagaaccaatt
+6099184/1
CBCFFFFFHHHHHJJJJIJJJHHIGHJJGHJJJJJJJJJJJJGIJJJJJJ
@5070479/1
cactgattgatgtcccaatggtccacacctttgtcaccactatattcacc
+5070479/1
CCCFFFFFHHHHHJJJJJJJJIJJJJJJJJJJJJJJJJJJJJJJJJJJJJ
@8111160/1
tgctgttgttgctgaggctgctgtggtctctgctgttgttgttgttgctg
+8111160/1
CCCFFDFFHHHHHGGGIIGIIJIFGGCFEHGIGIIDHGCFHBGGFHGGIG
@3493440/1
gcaggggaacgagaaccaatttctt
+3493440/1
??@D;DADDFFDA<?FHB=F>G4?B
@7607830/1
ccggtcttcactgcagcctgactggtgagaaccctcaccgctgtcatgct
+7607830/1
CCCFFFFFHHHHHJJJJJJJJJJJJIIJJJJJJJJJJJJJJJJJJJJJJJ
@6100211/1
ggctattttagcatggaatgtgatctccaagttgtgaatcaatttcagga
+6100211/1
@@@FFFFFHHHHHJJIJJJIHJIIHGHIJIJIJIGHGJIHGEHHJIFIJF
@7082893/1
gtgatcattaagttcgccgatcttgtacaacattttacatgcagttagtg
+7082893/1
CCCFFFFFHHHHHIJJJJJJJJJJJIIJJJJJJJJJJJJJJJJJJJJJIJ
@2935651/1
cttcatttctttagtcgtagaacaattgttcaaccgccatttgtctataa
+2935651/1
C@CFFFFFHFHFGEFHHBDEHIIGGHCC<F>GGHIEG>HIGJIIJEIGFA
@4035445/1
ggtggttgttgcctctgttgctgctgaggctgttgttgccactgct
+4035445/1
?@=DDDDDHFBFH>GHG?EHGI4AF<@GCGH<;3C?F>BDH@@9B4
@1252571/1
ctttttgaattgaaatcacctgctccaggtaatggaaaatcctgaggagc
+1252571/1
?@?DBD8AFADC?BEEB9EFFC>CCFEHDHIGCGHEIGDBFFGCGE=F;;
@5577025/1
gggaacgagaaccaatttcttttttaaaataatcagcaaaatccaaa
+5577025/1
CCCFFFFFHHHHHJIJJJJJJJJJJJJJJJJJJJJJJJJJJJJJJJJ
@6599070/1
ggctgttgttgccactgctgctgctgcggctgttgttgcctctgctgctg
+6599070/1
CCCFFFFFHHHHHJJJJJJJJJJJJJJIJJJJJIEDGGIIGIIJIAGGID
@4037493/1
agcagcagtcatcaccaaaacctgatgattttcaagctcttcatg
+4037493/1
B@BFFFFFDDDHHIHIJGHGHIIIFHGHIGEGIIFGEIHH>9?<<
@4037549/1
ctatcattgccaattggtagtggatctctagtataaagattacttctacc
+4037549/1
CC@FFABDHHFHHEIIJEHIHEEGIIIIIHD9EGGGGAGHIJIGIIIGIH
@99895/1
cttttttttgttcctttttgaattgaaatcacctgctccaggtaatggaa
+99895/1
CCCFFFFFHHHHFIJJJJIJGHHIJIIGCGGIJJJJGIBGI9BCDHGDIE
@4589022/1
caggagaaatttcaatttttgcaaattgttcgtagtgaagaactgaaagc
+4589022/1
CCCFFFFFHHHHHJJJJJJJJJJJJJJJJJJJIJJJJJJJJJJJJJJJJJ
@5577397/1
ccgtgatctaatatttgagcagaaggtgctggtgcatgtaatactttgta
+5577397/1
CCCFFFFFHHHHHJJJJIJJJJJJJJGIJJJJIIJJJJIJJJJJJJJJIJ
@5073475/1
gcaaggtacagcctcaccacctcaaccgaacacttctaggttacatagtg
+5073475/1
CCCFFFDFHHHHHJJJJGJJJJJJJJIJJJJIJJJJJJJJGIHJJJJJHI
@5578536/1
gcaacaacacaattgtcggcagctgggaatcctttgtgagccacatcaat
+5578536/1
CCCFFFFFHHHHHJJHIJJJJJJJJJIJJJJJJJJJIJJIJJJJJIJJJI
@6105863/1
cctggctgagagtaattcgtcgcgcattctgttgtatatttatgctcact
+6105863/1
CC@FFFFFHGFHAEHIIJJIJJJIIJIJJIGFHJGIIJJJJJIJJIIIJI
@6602110/1
ccatggagtttgacctctaggaccagtttgcaaagggaagcgagcttgct
+6602110/1
CCCFFFFFHHHHHJJJJJJJJJJJJJIJJJJJJJJJJJJJJJIIJJJJJJ
@5578583/1
tgtcaattcaccaggtgatatatttttgcacctgttataaatgtaggaag
+5578583/1
CCCFFFFFHHHHHJJGHIJJJJJJJIJJJJJJJJJJJJJJJJJIJJJJJJ
@5074653/1
gggtagttgggtaatattttgataacgtggatgtagataggctggcctgc
+5074653/1
BBCDDFEFHHHDFIJJJJJJJJJJJJJIIJJJJHJJJJJJJIJJJJJJJI
@4041051/1
gtcctgttggtccattaatataaaatggttcaacttctttggtgtac
+4041051/1
@@@DDEDFGHHHHJGGEBHIJJIFIIGI@AFFE9CGEGGCHI?C?4?
@690439/1
gttcgccgatcttgtacaacattttacatgcagttagtgcaact
+690439/1
=8=DDDDDA:DDH<<EFFHDGHGGGBCE>G><FDF<??9DAB9?
@2943023/1
gtctcatccacattttatgtgctgctaacctcttggcaatttttttcgat
+2943023/1
@@@FFFFFFHHHHJJJJJJIJJD>HHJCEEHIIIIIHIBHIIGHIGHECG
@4042827/1
gtccacaagaaaaaaggttcttttacccccttcagaatataatag
+4042827/1
<?@DDDDAHHA;FG<GB9FHIEGI<EFGECFGCGHB9BFGGGDAA
@1809600/1
gattacttcttctcgaggtggctgcagtttcc
+1809600/1
CCCFFFFFHFFHDIJIJFCGGBHIGIG@DGIH
@7612156/1
gtcctgttggtccattaatataaaatggttcaacttctttggtgtac
+7612156/1
@CCFFFFFHHFHHJIJJJJIJJJJJJJJJJJIJJJJJJJJJJHHGIG
@6108955/1
gtgtttttgagctcatacttaatccaatgacatggggaagtcaattgcta
+6108955/1
BBCFFFFFHHHHHJJJJJJJJJJJJJJJJJJJJJJJJJJJJJJJJJJJJJ
@7612954/1
gtcaagagcttggattgcctcctgcggaccattagttgaagttccagccc
+7612954/1
@@@BDDDAFFDFFEAHA<FCFGICCDEGHIEGHFBBDH@<FFHEG@F@FH
@7087165/1
gcatgctttgcttctttcttagatctaccagtgcccatggcagcaaatct
+7087165/1
C@@FDFFDHHHHHJJIIJCHGIIGCIIJEGGI<CHGCHHGEGAGGHEIGH
@4591554/1
gctgtggtctctgctgttgctgttgttgctgaggctgctgtggtctctgc
+4591554/1
CCCFFFFEHHHHHJJJIJJJJJHIIGIIIJJIJJJIJJJIFHIGIGGIII
@3498303/1
ggagggactccaacaggacctggtggggccccacctcccgcaggagcacc
+3498303/1
<@@FFFFFHHHFGIJ@;:CFGHIECHIGIGEF?HIIIJAFHGFEGD?EDC
@3498552/1
cttctttctgtatcaactgcagcctcttttaccattgtacgagtttgagc
+3498552/1
CCCFFFFFHHHFHIAHIGHGHGIIIIE<HGIHHGGIGIIEG=@?F>FFEG
@106514/1
actcctttctttatcgtttttaaacattttattttatttttaaaagtttt
+106514/1
@CCFFDFDHHHAH@F?FFGIGDGGH@HI>HCHBFGCGGCGHD<BFG?DBA
@2386283/1
ctcttcaaaatcttcttcatcacgtcgtctttttttaccaaacc
+2386283/1
C@CFFFD>FFFHHJJIIIGAFCEFGID<FIJGIIGGIDHDGC=G
@2386325/1
gctgttgttgccactgctgctgctgc
+2386325/1
@@@DDDDBFFHDFH@D?FFCECHH@D
@1810892/1
cttcttttttatttttgcaaataatccgtgcagtatgttttccaacagtc
+1810892/1
CCCFFFFFBHHHHJJJJJGIEIJIGIGEGHIIIHJIIHIIJICGGIIIAB
@4044357/1
gtacctagctctaaatgccacaagatgggcataataggcaggagcaggt
+4044357/1
@@@DDFBDHHHDHEG@FG3CFCHHGIIIBGHD<GHED@GGCG1D2DDG0
@7088715/1
gtgggcttcagagcagtacaagggaaagagaagataaaaaactgcactat
+7088715/1
CBCFFFFFHHHHHJJJHJIJJJJJIJJJJJJJJJJJJJJJJJJJJJJJJJ
@1812006/1
gtcaggtgcgttaacttttggtggctttattatattactcctaattgaag
+1812006/1
B@BFFFDDHHHHGJIJIBHEGAFGAGHIGIHHIGGGEGGIIJH9DEFAFH
@7614129/1
agcatactttatcgtaacggtcatttctttttcttgatctctttcattat
+7614129/1
@@@FFFFFHHHGHIIDGGGGEFAHHIGGHGGGHIEBCFHIIIDGGAFHEC
@1259047/1
tgaggagcatgttcttgcctttgttgctgctgtggtggttcttgcctttg
+1259047/1
@@@FFDFDDHGDBFA>AAFHIGBCGGIJJJGGCFG?BFGH@B?<BGHHE9
@4594560/1
gggattttgaccatcttcaacgaatcaaattcactttgaggaactctctg
+4594560/1
BCCDFFFFHHHHHJJJJJJJJJJJJJJJJJJJJJJJJJJJJBDGGIJJJJ
@5080722/1
ttggctttgccgcttgttgctgtacttgaggctgagatgaaggtggtctg
+5080722/1
@@@FDFFFHHHHHJJJJJJIJIHHGIIJGGGGIJGHGGIIJJJDGE?DFG
@5582799/1
cttggaggagatatgatttgtctctaaatgaataatgcagcgatgattcc
+5582799/1
CCCFFFFFHHHHHJJJJJJJHJJJJJJJJJIJJJJJJJJJJJJJJJJJJJ
@5081164/1
attttagcatggaatgtaatctccaagttgtgaatcaatttcaggatacg
+5081164/1
@@CFFFDFHHFHFIIIGHFGHIHGHHJEHIFHHGIIIJJJGIJIIGGIHG
@108193/1
gaccattactttgtggtccaaaatcagagctacaacatctattgttggaa
+108193/1
CCCFFFFFHFHHDFGBFHI>BHIJIGIIJJJBHIGIJGIIIGAGGIHGII
@1815113/1
gtgcattcataattcgggccttaactttagtgaactggtcatca
+1815113/1
BB?DDFFFH?BFHGIJIEHHIGGDIEIIJDFGGGHGICBDAGGI
@8118330/1
agctttcttaaatctggttctctaatcatctgattagtagtaacgattct
+8118330/1
CCCFFFFFHHHHHJIJJJJIJIIJJJJGHJIJHIJIIHIJIIJIIIIGII
@4596809/1
gtctcatccacattttatgtgctgctaacctcttggcaatttttttcgat
+4596809/1
@?@FFFFDDHHHHIIJGGGEFHHGHIIHIJJJJIIGIIIJHIIGIIJJJJ
@1816233/1
gcactggttacaggagatactggttgttgttgaggtggtagttgagtttg
+1816233/1
@@@DDFF:DHHDFGEHGIIHHIIBHHHCGFGEHG3:DDFHDFGG>FB9<B
@5584561/1
agctatctcttgtaggaactggactgcattaaaatccgaatcctttaatg
+5584561/1
CCCFFFFFHHHHHIJJIIJJIJJJJJJJJJJJJJJJJJJJIJJJJJJIJJ
@698566/1
cgcagattaaaatttttaagtacgactaagtgagcacactaaatcaccac
+698566/1
@@CFFFFFGGHHHIJIJJIJHHIJIJIGGGEHD@FHIIGJJIIGIIIIEI
@6613859/1
ggaagaaaccataccaaaggtcaagaccataaccaagatcaattactcta
+6613859/1
CCCFFFFFHHHHHJJJJIJICHGIGIIJJJIIJGIJJJJJJJJJJJJJJJ
@4599606/1
ctccaacaagaatttgtttttgttctaaattttctcttttggctctcttc
+4599606/1
CCCFFFFFHHHHHJIIGIIJJJIJJJJJJJJJJJJJJJJJJIJJJJJJJJ
@5083596/1
cttaactttagtgaactggtcatcaactgagaggccaaactccttcaggc
+5083596/1
CCCFFFFFHHHHHJJJJJJIIJJJJJJJJJJJJJJJJJJJJJJJJJJJJJ
@7617100/1
aggaaatcgatttttgaaacacctctgtcgaacagcttccacagcttgtc
+7617100/1
@CCFFFFFHHHHHJJJJJJIJJJJJJJJJGJJJJJJJJJJJJIJJJJJJJ
@8121747/1
ggaaaattaatttttattaagaagccaaattgcacctcacacctggcact
+8121747/1
CCCFFFFFHHHHHJJJJJJJJJJJJJJJJJJJJJJJJJJJJJJIJJJJJJ
@1818660/1
catcaagctctccccttccatgcaataaacggcatg
+1818660/1
@@@DDB?D?H?FBA<;EFEHC>A?DH<FFHCG6??D
@1264916/1
atgacaatagctttattctcattaaggaattc
+1264916/1
@@@DDFBDDBDFBD>F>?CEHHE9CFE>AF>F
@5586042/1
ctcaagttccatcctatcattgccaattggtagtggatctctagtataaa
+5586042/1
CCCFFFFFHHHHHJJJJJJJJJJJJJJJJIHIJHIJEIJJJJJJIJJIJJ
@1818928/1
gtttgttttctccaactccgacaaacgccatcctctcattcttagttgta
+1818928/1
CC@FFDEFHHHHHJIJJJJJIJJIGIJIIIIIGJJFGGIJIJGHEBHIAH
@5586213/1
agaggtaagtagttatagcatacttaaggaaggaatcaccgatagtttcc
+5586213/1
CC@FFDFFHHHHHJJJJJJJJJJJJJJJJJJJJJJJJJJJJIJJJHJJIJ
@700155/1
gcttctattagttcatctatattttttaaggaagtaagtgcaggggaacg
+700155/1
@@@FFFAFG?FDHGI>HIII9FHGIIGGIGCGHIIIIIFFFF>F:0?FH@
@4601657/1
ctctgtcgaacagcttccacagcttgtctgtaattgcgataaggtttttc
+4601657/1
CCCFFFFFHHHHHJJJJJJJJJJJJJIJJJJJJJJJJJJJJJJJDHIJJH
@2952736/1
gtttgcaaagggaagcgagcttgctgttgttgctgctgctgctgttgttg
+2952736/1
@@@FFFFFGGHHFIIJIJIJIJJIJJJIIGGIGGIIJIJIIJ@FFHGHG9
@6120360/1
gtgctgtaccttgtatactagcatgactgactagatagaagtctaattca
+6120360/1
CCCFFFFFHHHHHJJJJJJJJJJJJJJJJJJJJJJJJJJJJHHJJJJJJJ
@2953403/1
gggaattctaagagggtacacaattcaggcacta
+2953403/1
@<@FFFBEBHHGHGIGFHFHICFHB4?FHGBB;C
@8124120/1
ctccttcaacaatcgtcggtacaatgtaatatgagttttctttgttttca
+8124120/1
CCCFFFFFHHHHHJJHIJJGIIJIJJHIJJJJJIJIJIJJJJJJGIJJJJ
@1821242/1
attagaatcatcccatagcaaatggtatttggtaggacgtgctgtacctt
+1821242/1
@BCFFFFDHDHHHJJIGGJIJJIJJ?FHGEII<EG7BF6?DHID<4BB>G
@5084890/1
tgggtcgtgagaagctgcaacggctgctatagatggaacgttgatctggt
+5084890/1
BCCFFFFDHHHHHJJJJIJJJJJJJJJJHIIJHIJJJJEHIIJJJJJJJF
@8124733/1
ctctaaaccttcatctttatcagtaatttctttaatatttgaagtttctt
+8124733/1
@@CFFFD;FFDFFHJJJJJJJJJCFGIIGIJJJGHIIIJJIGHHHHIJJI
@6121928/1
aacacattgggtcgccatacctaaaaccgtatctccaaccctcttcactt
+6121928/1
CCCFFFFFHHHHHJJJJJJJJJJJJJJJJIJJJJJJJJJIJJJJJJJJJJ
@3506729/1
aaaaataatcagaataagaacggtattgctctgcagggaacggcgacata
+3506729/1
@@@DFFFFHGGHHCIJEEIJJIG:?F<D@AAHG@BFGGCHIIF8B><E@C
@3506731/1
caatcaattatgatactgtctccttcaacaatcgtcggtacaatgtaat
+3506731/1
@@@DDFDFGFGFBD@GECIGEE?E@FFIFIIHH=:8CF0?DDFF39??4
@702769/1
gtctcatttgaaaacgtggatctccaagg
+702769/1
B@CFFFFFHHFFHIJIEGIEHIJIII;FF
@2395615/1
gttaactttataatcaatcggcatttctttcagaccaaaatttctttgta
+2395615/1
@@@DFDFFHHHHHGHABHJJJIBFHHFHGHIBEFH?HC9FHGGJGGGHGG
@4603853/1
ctagaatcccacatggcaggaagctttctcgcaacttaggttatgcgaag
+4603853/1
BB@FFFFFHHFHHHJJJJJJJJJ3CHIJJJJJJJJIJJIJFHIJJJJJJJ
@5086770/1
ggatcattagcagaaatcctcattctttcaaaaaaaactattcgtaggag
+5086770/1
C@@FFFFFHHGHHIIGJDIIJFIIIJGIIGJEHIAG@FDHFHHGCFGGHG
@1268124/1
cagcatatatattatgtctgattcccgatcgcttggctttagcactgcat
+1268124/1
@@CDDFDAHFGHHFIIJJGHGGIJGJJ8:@@FHFHHGHEGGIIACHHFGG
@2396118/1
ctatctaaataaatagctgcagctaatgattcaaataagtctccaagg
+2396118/1
@C@DDFFFHGHFDHGJIA@FGGIG@DGAEHIIEE?FH4EEGGIIJJJG
@7100365/1
aaatacagcaagtctggtaaatttatcgcaaggtaacgtaaaacaatatc
+7100365/1
CCCFFFFFHHHHHIJJJGIJJJJJJJJJJJJJJGGIJJJJJJJJJJJJJJ
@6122602/1
ctggagctcatcaagcttcggtccgactgatgatttgaggttcttgtgga
+6122602/1
CCCFFFFFHHHHHJJJJJJJJGHJJIJJJGIJHIJJJGIJGHJJJJJJJG
@1268573/1
tgatggaatttcataaacaactttcaaatcct
+1268573/1
@@=DDE<DHDDH?GGGIGG;FDDBH>HBF<CC
@7100886/1
catcaactgagaggccaaactccttcaggcatgggtcactattaaagttg
+7100886/1
CCCFFFFFHHHHHJIJJJJJJJJJJJJJJJJJJJJGHIIJJJJJJJJIHJ
@1268771/1
gcatcattcattttcttcattgtaacttgg
+1268771/1
@@@FDFDFBFBHDEH@4A<IEEEGEHG@EB
@703509/1
caacagtaagacatggtagatgaggatactttaatctaatattatattga
+703509/1
CCCFFFFFHHHFFEH>F@IDEIECHEGHCGHIHIGIHCC@BFI9D<CFGE
@2956741/1
aggaaataagaaagcaagagaaggaagtgagg
+2956741/1
<@@ADAD?DBD>;A9;F>E@3:C?@;GHG>?;
@8126151/1
gaggaatttgtttgtgattttttattgtatcccaatcaattatgatactg
+8126151/1
CCCFFFFFHHHHHJHHHJJJJJJJJJJGIJJJJJJJJJJJJJJJJJJJJJ
@6123964/1
gctttatgtttttgtattcttcaatggttgctgctaaatcttcaagtaca
+6123964/1
CC@FFFFFFHHHHJHIEIIJJJDHHIIHHGIIIJJIIIJGIJJIGHIIJG
@6124058/1
gcttgctgttttgtagaagccttaccttcagctgagtgagttaaaacagt
+6124058/1
CCCFFFFFHHHHHJJJJJJJJJJJJJJJJJJJJJJJHHJJIIJJJJJJJF
@5090224/1
tatattgataagtgtatttatacctctctttctggtgttcatgtaatgaa
+5090224/1
BB@FFFFFGHHGDGGGIJJJJJJJJJJJJJJJJJGEGFGHIHGHIJHIJI
@7103457/1
tagtgctccaatcgcattccctttcacactagggacatgaggtgaaatta
+7103457/1
BCCFFFFFHHHHHJJJJJJJJJJJJJJJJJIJJJHHJJJJJJJJIJJJJI
@2398027/1
cttttttttgttcctttttgaattgaaatcac
+2398027/1
CCCFFFFFHHFHHJJJJJJFGIIEIEE>GHIJ
@6623171/1
gaatggtgttgctttcgcagggtaagtctttcagtctcatccacatttta
+6623171/1
CCCFFFDDFHHHHJJJJJJJJJFHIJIGJJJJJJJJJJJJJJJJJJJJJI
@7621550/1
ggacaatatcgcacataatacctgttctgtaaaatccttcactggaaaca
+7621550/1
CCCFFFFFHHHHHJJJJJJJJJJJJJJJJJJJJJJJJJJJJJJJJJJIJJ
@5590253/1
ggcggagctcttcagcatttagcagcatcgtgatacgatgtaatattgaa
+5590253/1
C@CFFDFFHHHHHJJJJJJJJJJJJJJJJJHGIIJJJIJJGIJJJJJJJJ
@3510602/1
gtcgaaatacaaggcaggaaatggtgaactgcctttcatg
+3510602/1
@@@DDABDFFH?FEGG?ECEGHHCFC<?E4E>BDHGD>C>
@1826052/1
ctgcaattcttggttcaagatcattttaaactgtccttctgacacaccat
+1826052/1
@@@FFFFFGHHGFHGGIJJEEAGGHEIIIBH<EBFHEGGDD@HGJIGGGG
@7622408/1
caggtgaacatgggcaaatctggaggttgatgaggaggctgaggcggaat
+7622408/1
@CCFFDFFHHHHHIIJGEIIIIJHIIFEEGHJIJJJJJJEGGIJGIIGHE
@7622676/1
gtgccataaccgtacttcatatcattgataattactgtagctgagtaagg
+7622676/1
BBBFFFFFHHHHHJJJJJIJJJJJIJJJJJIJJGIJJIGHJJJBGGHIHI
@7622736/1
gtggaatgtatgacgatgatttgatatctatacttctcattttttctgct
+7622736/1
CBCFFFFFHHHHHJJJJJHJJJJEHJIJJJJIJJJJJJJJJJJJJIJJIJ
@5094564/1
ccaattctttggtgataagaactatttctttaagaatattttggatttca
+5094564/1
C@@FFFFFGHHHFGGIIIIHHJJJIJGJJJJJIIGGGGIGIJIIGHIJJJ
@4610116/1
gggtagttgggtaatattttgataacgtggatgtagataggctggcctgc
+4610116/1
@BCDDFEFHHHDHIJJJJJJJJJJJIJIJJJJJIJJJJJJIIJJJJJIJI
@3511741/1
gtcaaatatatatgtatcctattaatgctttaaacattaactagttg
+3511741/1
@@@DFFFFDFFHDHG<FFHGGIJIIHC>HEG@HCGEGE@GGCFF?<@
@1828484/1
tagctgtcaactcatgttgcaaaaca
+1828484/1
?<<DDADBFDHHFEHEG>@9?<B><?
@1275587/1
agaattttcgtttggagcaaatacaatgtatttgctgtctttgtgtcttg
+1275587/1
@@@DDFFFHFHBDGICDAGGF>CDC>HHGFEEHIEHHFGHI>FDEDH>G4
@6628780/1
gtctgctcttcacatactcttgttacaacatatttcaacatgtatccttt
+6628780/1
CC@FFFFDFHHFHGGIIIJHJJIFGHHGEGIGIJJJGGIIIIFDFGHHII
@7625712/1
gcacccggtcctggtccagattcctgttgtggaccagcttgtgcttgtct
+7625712/1
B@BFFFFDHGHHHJGHIGIHIIJJJJHIIDGHHJIJJJFIJJIIIIJGIG
@2963384/1
tgttgttttagggtaatcaaattttatgacaaaattgcaattctttacat
+2963384/1
BCBFF>BDDHFFHG@EGHGGIJJFJIJJIIHIIJIIIIEICGIIIDHIFI
@4063668/1
gtaacgattggaaaaataatcagaatatgaacggtattgctctgcaggga
+4063668/1
@@CFDFDDHFDFFGIEHBEHH>@FGIEIIIII=<B=FGCHHIG<@B?B@6
@8130864/1
gtttaaggtttccaaaaattttcgaataagcatggaccatggtttcaatg
+8130864/1
CCCFFFFFFHHHHJJJJJJJJJJJJJJIJJJJJJJJJJJJJJHHIJJJJJ
@7111409/1
tctaggaccagtttgcaaagggaagcgagcttgctgttgttgttgctgct
+7111409/1
CCCFFFFFHHFDFHGHJGHGHJGIIGGCAHGIIDGHDFGFEHEGGGCHEI
@1277678/1
cttaaaacaatgtcaagagcttggattgcctcctgcggaccattagttga
+1277678/1
CCCFFFDFHHHHFHIGIGEBHDHHIHJJIGG@HGDED@@GHEGGGG>FCC
@2964803/1
gcggtaccatggtataactatcttattgagataattatcttttgaaacaa
+2964803/1
@@<A=@DDAH88?CBHEGC>@HHHHEDFE<GEGCBC:C<DFB??1BF3B:
@7629826/1
ccctaggctttgctttaggatcatcatctggattttgaataggaaatttg
+7629826/1
CCCFFFFFHGGHHJJJJJJJJJJJJJJJJJJHJJJJJJJJJJJIJJJJJJ
@7114692/1
cctctgttgctgctgaggctgttgttgccactgctgctgctgaggctgtt
+7114692/1
C@CFFFFFGHHGHIIEGGIGHDGHDGGIIEGHGGIGIIIIIIGHIGIIBF
@6634421/1
gaggaattccagcctttgatagcaatcggtaaagttttgcctataagaac
+6634421/1
CCCFFFFFHHGHHJJJJJIHJJJJJJJJJFGHIIHIJJJJJJJJJJJJJI
@4615906/1
gggaacgagaaccaatttcttttttaaaataatcagcaaaatccaaa
+4615906/1
CCCFFFFFHHHHHJJJJJJJJJJJJJJJJJJJJJJJJJIJJJJJJJJ
@3515770/1
ctttcattatcgtaaattgtcacggtctcaacaagttccgttttttggag
+3515770/1
CCCFFBFFBHHGHIGJIJJDJIID6FHGED@HH=GDDBFGG@;DCEH6FH
@7116428/1
gccggctggtgccctgaataccttgatggctacaaagatagaagtcgaat
+7116428/1
CCCFFFFFHFHHHJJIGJIJJJIJJIJJJJJJJIJJJJJIJIIIDHIFJG
@6636090/1
gtgatctaatatttgagcagaaggtgctggtgcatgtaatactttgt
+6636090/1
BBBFFFFFGHHHHJJIJJJJJJJJEHIJJJFHIJJJHJJJJJJJJJI
@4616254/1
tcccaagctgctatgagtactatcatcagctggtgtagaattacagaata
+4616254/1
CCCFFBDDHHHFHJIFHEHGIJJJJIGHFGHIJHIHGIIJJJIJGIFIJG
@3516435/1
gtctaaatagaccttcagggtcttcatgggcttctattagtccttcatct
+3516435/1
@?@ADFFDDFFHHGDFGIIG<CH@FHHCG9A@GFGCHGC@?CBDAFDAG>
@8136594/1
gtcctgttggtccattaatataaaatggttcaacttctttggtgtac
+8136594/1
CCCFDDB=DBFAFDGGIIHGCBHIHICGHHHEEEEGDGHIGE?FDDG
@2408694/1
gttccattgcttgaggtctggtaattggagcggcttgtct
+2408694/1
B@@FDDFFDHHHFDEE;EEHGFHIIJJEHICFDHGI0800
@7633199/1
ctgttgttgaggctgctgtggtctctgctgttgctgttgttgctgaggct
+7633199/1
CCCDFFFFGHHHHJJEEHIIJIIJHIGGIIIIIGIEIG@CGHIII>HH;D
@1834628/1
gcctcatgttataacattatgcagttcattacctaagatatttgttatga
+1834628/1
@@@FFDFF?FH?FHGIE@>9:?CIHCEFBHIIDHIEB9E?CDGG<@@FEE
@5104971/1
cccatctgcatccttcttttccggaaagaacctagtgtgatggcgtttct
+5104971/1
CCCFFFFFHGHFHJJJJJJJJJJIIJJIJJJIJIJCGDGIIGJIB@FHIJ
@7118774/1
ctccaatcgcattccctttcacactagggacatgaggtgaaattattggt
+7118774/1
CCCFFFFFHHHHHJJJJJJJJJJJJJJJJIJJJIIJJHIIIJJJJJJJJB
@121882/1
attgaaacttgccattcacaagatcatttgtaata
+121882/1
@<@DADFFGGD?HII9GHIH@HFCD@F@FH@FDHG
@6637646/1
ctctgataaattagaatcatcccatagcaaatgatatttggtaggacgtg
+6637646/1
CCCFFFFFFHHGHIHIIIJJJJJJJIJIJJJJJIJJJJJIJHIJIIJJJG
@6137373/1
ccggtattttccccttggcaacaaacagttgttttttcctgatatagctc
+6137373/1
B@CFDDFFHHHHHJJJJJJJJJJJJJJJIJJFHIJJJJJJJIJJJIJJJI
@2410620/1
cacatgataattagtatatccaagtaacttgtattgttctgtaattctcc
+2410620/1
@@CFFFDEFDDFDGHGIJI4CHHGHHEHC>B<EHI@HHIEGCIDGIJJII
@2968222/1
gttgaggctgctgtggtctctgctgttgctgttgttgctg
+2968222/1
@@@FFFFFGHFHG>EHIIGHIHEDGHGE>HCGGCHGACA@
@1836831/1
cggtttcgtaggcaggtggaggccatcgcctgg
+1836831/1
@@<DDFDFHHDDAGIJGCBDFGHJDDGGHIJB=
@4072655/1
gtgtttttgagctcatacttaatccaatgacatggggaagtcaattgcta
+4072655/1
@B@DDF?DHHFH>>GHGHJJEEHHGGGHIEIGIIID=DGIIGGIIIIGGF
@3520193/1
ctgtgatcttgtctaagattgctttcgctgcggcatgctttgcttctttc
+3520193/1
@CCDFDAADFHBDFHIB<B@FH<I<BFHGHEIDGH>DGG9??B8BB9=BF
@2969437/1
ggttgatgaggaggctgaggcggaattagagcaattgctcccggagggac
+2969437/1
?@BFFDAFGHGHHJJIJIIFGIGGIJAFGH9FGIHBCCCGHGGGA<DB@C
@1837758/1
gcctaattgatccataataagtctaaatagaccttcagggtcattatggg
+1837758/1
CC@FFFFAHDFGFGDAFBEHH4IHGGEHFHB3EFGGIIII:?FHIGIGCH
@8138780/1
ggcgttttggtgggcatggcctgcagctccctttttgcagcttcttcaag
+8138780/1
?@@FADDFHDHDDGIIIIIGIHGGIHGIIGIIIGGIGGIIGHHGFHIGHI
@5601873/1
gtctggagctggatgagtgacatcagcgccaacaacaatgacaggttttt
+5601873/1
CCCFFFFFHHHHHJJJJHIJJJJJJJJJJJJJJJJJJJJJJJJJJFIJJJ
@1286971/1
gtaggatagagactttttctttgaagatttaggtataatatctgaagg
+1286971/1
@??DDDDDDH4CCDHIII@D><@F>HGGEB>HEF4?E94?FGHIDEH9
@7635534/1
agtccacttggtttatgccattgtcatcttttttcgtaggcacaataaag
+7635534/1
@<@D??DDFBF2<A@GHEGHEHICHGGBHHIIIGEHCDFDGHDGHHIIIC
@1287325/1
gttgccactgctgttgttgaggctgctgtggtctctgctgttgctgttgt
+1287325/1
@@@FA8BDHAHHH<EGIIGHGAG;?=9F4:3::CD>BB9C?<FE9DDG@D
@3521307/1
aggaagtaagtgcaggggaacgagaaccaatttcttttttaaaataatca
+3521307/1
?@@BDADD??CDFGGBGGB:DGGE?CDHGIB<FHIGGGIGFGGEGIII4C
@7120677/1
ggctgttgttgccactgctgctgctgcggctgttgttgcctctgctgctg
+7120677/1
@@CFFDDDFHHDFHGGGGGC@G?BCBEHGIIGIF@GHH@FGDIIGGE>GG
@2972270/1
cagtggcgtatttacagaagcaaggt
+2972270/1
?;?=ADBDF>F;F<AEFHGED>33??
@6640270/1
gttcatgaattgctccctccacctgaactagttcatatttcggagtcgtc
+6640270/1
CCCFFFFFHHHHHJJJJJJJJJJJJJJJJJJIJJJJJJJJJJJJJHIJJJ
@716718/1
ctgcagctcaaccattttatcggccaacatattactgacctcaaccgtac
+716718/1
@CCFFDF>D>FHHIIBHIEHAGAGI>CFHI99CFCF9<?GHEAB;??B9C
@4074993/1
ccaccacaacagctgcaaaggcaagaaccaccacagcagcaacaaaggca
+4074993/1
@@@FFFFFHD=DH@GHGG>;EFGGDAHH?FCHGIIGHI>BFBBAHIC9FG
@4075026/1
caccactatattcaccaaccgttaacggagtttgctgtcgaatactctga
+4075026/1
CC@FFFEDHHHGHJIJJIJJJBGGJJJIHHDFHDFEEG>DECC=FFHGIJ
@4620594/1
tcttgaacttcatttccaacaggtagtaagtgatcattaagttcgccgat
+4620594/1
@BBFFFFFHHHHHJJJJJJJJJJEGIHIGIHHGIJJJJJJJGIJJJJJJH
@7123391/1
ggttgccttaaaacaatgtcaagagcttggattgcctcctgcggaccatt
+7123391/1
CCCFFFFFHHHHHJJJJJJJJJJJJJJJJJJJJJJJJJJJJJJJIJJJJJ
@1290588/1
taaaccaagaacatgtggcctatcctctg
+1290588/1
C@@FF8DD>BDDFIICH<CEE9HEGCHGG
@127908/1
actgatgatttgaggttcttgtggaattgtgac
+127908/1
@@@FFADDHFHH8EDCBFAHC<FGFH3A<?B?9
@4075317/1
cccatggttgtcgaggaggtccctgttgttccattgcttgaggtctggta
+4075317/1
@@@DD?DEFACBFAGBHH8FHEIEHHIGGGIF?@G@DDH<D?BDDCGG<B
@7639841/1
gccacgcatgtcccatactccctggttgggaagtgcttgttgttttgcag
+7639841/1
CCCFFFFFHHHHHJJJJJJJJJJJJIJJJJIJJHIIJJJJJJJJJJJJJJ
@128801/1
gcactggttacaggagatactggttgttgttgaggtggtagttgagtttg
+128801/1
@CCFDDFDF>FDAH?B3?EHEIJHHIBHHD9E@BF9CDDGC9?FGC@9DF
@719577/1
cctcgaggcatagttatttggaagtgatttgcacgaagcactataggtcg
+719577/1
@@@DDDDDHHH<CCDAGGHIII<C3?FHGGI9DDAD:D@?FG9B?<<09;
@7125119/1
tggggctgttgttgccactgctgctgctgcggctgttgttgcctctgctg
+7125119/1
C@@FFFFFFHHHHIJJIJIJJHIJJIJJJJJJIIJHIIHGIJJJJIJJJJ
@719652/1
ttataggttccttaatcatacaataattagcttaatattagaaatcttaa
+719652/1
B@@FDFFFHHHHHJJJGEEGHGIJJJEJJJJJIJJJJIIGIGHHHIEIIG
@7640624/1
cacgaccagcatccagaagttcaatctggtattctctaggagtaaatgat
+7640624/1
CCCFFFFFHHHHHJJJJJJHIIJIJJJJJIJJJJJJJJJJHIGIIJJJJJ
@7125514/1
tttcaattcatttgatttatgcttaataagcattacagcaataaacgttt
+7125514/1
CCCFFFFFHHHHHJJIJIJJJJJJJJJJIJJJJJJJJJJJJJJJJJJGHJ
@5608433/1
ctagaatggtggtgttaacttatcgattttacactcaacttgcaatctga
+5608433/1
CCCFFFFFHFHHFHIJJJJJJJJJJIJJJJJJJJJJJJJJJJJJJJJJJJ
@2416817/1
accagatggttcttcttcttgcaaaggatgtggaggata
+2416817/1
?@?BDDD?H:<CDACE@<EAHEDGGIIIGIDH<?FE;;4
@5110510/1
ctagtgcttctgtaaaatgccaataattgttctttcatgatactctcaag
+5110510/1
BCCFFFFFHHHHHIJJJJJJJJJJJJJJJHIJJJIJJJJJJJJJJJJJJJ
@1292361/1
gtcagcacagaataatcttgtatgatgtctcttttggactacaataaaag
+1292361/1
@@@FDFFFHFH3CF@HGGIGIGGCHDHHHGGEFHGI8CE@BDECHGGG4B
@2975995/1
ctataaaaatacaagaattcctaattggtagtattccaatctaatctaat
+2975995/1
CCCFFDDDDHHHHJJJIJIGAEHGHJIIAHIEGG>DG<BEGHHB<BD@DB
@1292415/1
caccaatcaaggcctccacacaatcagcaatacttttgtcaggaatggaa
+1292415/1
@CCFDBDFBHHAFIGHIHGCHIEGIIIJBEDHHIJGIIHGIIICGIIIJJ
@1292504/1
gtctgcatctgtatatgccctagcacggaaag
+1292504/1
@@@DD8?D<ABFDFFGF4C:CGC@EEEEEB8?
@722291/1
gctggatagtggtaggatagagactttttctttgaagatttaggtataat
+722291/1
?@@FFAFDHHHFH<EFDEHIIIGGGIHGGIGIE@?BECDFGH@B?@CDDG
@722427/1
gtttctcctacggagactgtatacctaa
+722427/1
@@<BFDFDHHDFHGGFEDFHHEGGHCF>
@6643579/1
gctgttgttgctgaggctgctgtggtctctgctgttgttgttgttgctga
+6643579/1
BCCFDFFDHHHHHJJJJJIJJJHHJDFHIJJJHIDGICFHDGIIIIIIJG
@5611761/1
actgtaatgcattgtaggccgcacatgtttgtgcttctgaagaggacatc
+5611761/1
CCCFFFFAHHHHHIIJJJJIJIIJJJIFIIJGIIJJJIJJJJJJJFHIJG
@724287/1
gttagatataaaattgattcctcatttagataaatttattgttgttc
+724287/1
C@@FFADFFFHHGIJIGHIJGIIEHIFEGCHGGGGGGEIJIEHIEGH
@8143571/1
gctgcgacaccatctgatgcctggtgcggaggctaccttgccgtaggaaa
+8143571/1
CCCFFFFFHHHGHJJJJIJJJJIIGHJJJJJJJJJJJJIJJJJHIJJHHH
@1844463/1
gaacaatgagtgagagcttgcaagaggtaacttctgtcttgaaatctgta
+1844463/1
@CCFFFFFGH<FFHIB3AGHIICGICHFGGIJEEHGEGGCCHII@>DEHH
@6143447/1
cataattcgggccttaactttagtgaactggtcatcaactgagaggccaa
+6143447/1
BBCFDEFFHHHHHJJJJJJJJJJHIJJJJJJHIJJJJJJJJJJJIIIJJJ
@134850/1
caacaacagcaacaacaacagcagagaccacagcag
+134850/1
@@<DDDDD;FDFFFHGHBCGGAGEEF3?FA?FH<DF
@2979724/1
ccacattccattccatgatttattaaacccgatgctagctttcttaaatc
+2979724/1
CCCFDFADHHHFHFGIIGH9IBICGDG<?FAGHGIEDBDCF>FGIGIGID
@5112749/1
gctgagatgaaggtggtctgctgggttgctggtcactgggttgttgccta
+5112749/1
CCCFFFFFHHHHHEHIHHJJJJJJJIJJJJJJIJJJJJJJGIIJIJJJJJ
@4081474/1
gacctcaagttccatcctatcattgccaattggtag
+4081474/1
@@?DDBB?DADCFHIGIIIBBCBGIIGGEB<FBHCH
@6144890/1
gtagctgagtaaggagttgaaggattttctaaagctttgaattcataagt
+6144890/1
CCCFFFFDHFHHHJGHHHJJIJJIGJJJIJJJJJJJJJIGFFIIHIIIIH
@137339/1
ctccaatcgcattccctttcacactaggg
+137339/1
@@@FFFFFHHH<DHFHBDFHIIGIBHIG<
@5615724/1
attacttcttctcgaggtggctgcagtttccatatcatattatacctgaa
+5615724/1
CCCFFFFFHHHHHJJJJFGIJJJJJJHIJJJJJJJJJJJIJJJJJJJJJJ
@137825/1
caacaagttccgttttttggagaggcaactcaggataactatagaggttc
+137825/1
CCCFFFFFHHHHFHIIIJIJEGHIDIEHIJJJDHHHIIJJGIIGBE@FHE
@1847200/1
ctgtggtctctgctgttgctgttgttgctgaggctgctgtgg
+1847200/1
@@@D=>DDFHBFHIB2<?<A4A?CDA;?C>9C7?FBEGIIF9
@5114067/1
tcgaattctttagttagggtaattaaaccaagccctatttcctcagcgac
+5114067/1
@CCFFFFFHHHGHIJJIJJCFHIJJIJJJJJJJJIJJJJJJJJJJIIJJJ
@2984222/1
tccgaatctcatcagcaagaagaagtgcattaagcct
+2984222/1
<=@DD=DDHFFBBCFGB;E>CFACGG@E@HECGICEF
@2984562/1
gggaaagaagacagaaaagatagtgatgtttaagctgaaag
+2984562/1
CC@FFFFBAHDHFIGIG3:C>HGHJGIJHHH@CHHGHGH3?
@7647695/1
gtctccttcaacaatcgtcggtacaatgtaatatgagttttctttgtttt
+7647695/1
CCCFFFFFHHHHHJJJJIJJJHIJJJJJHIJJJJJHIIJJJJJJJJHJJJ
@1299575/1
aagtctaaatagaccttcagggtcttcatgggcttctattagt
+1299575/1
???BDDDFHGFFFGGG>FEFEB3AF4CFHIGIGE9:CDAD4??
@2422410/1
gtccctcttctggaaagcagctcttgcagcattgacactggcgttttggt
+2422410/1
B@BFFFDFHHHGHIJGJJGJGGHGCHGGGIGGCHIJJJIJIIIHHIIII=
@2422792/1
gcagcctcttgttttgcttctttttttgacctaccct
+2422792/1
@<@FDDDDHFFFBH<FBGHHEG@@FGEGIIG>>BFH?
@7132499/1
gttgttgccactgctgctgctgcggctgttgttgcctctgctgctgctgc
+7132499/1
CBCFFFFFHHHHHJJJJIJJJJJJJJJJBGHGHIJJIIGIJJIJJIJJJE
@2985750/1
gtcctatacctttgaatgtccctttgccaaatacttcaac
+2985750/1
@<@FFDEFDFFHHJGHJECEBDGHGCHDCBCCH9<BB>FH
@7647909/1
atcaactgagaggccaaactccttcaggcatgggtcactattaaagttga
+7647909/1
CC@FFFFFHHFDGJIGIIJEIIIJJJIIJFHIIJ?DHHJBGIIFHIBFII
@4628104/1
ctatgactcccaagctgctatgagtactatcatcagctggtgtagaatta
+4628104/1
CCCFFFFFHHHHHJJJJJJJJJJJJJJJJJJJJJJJJJJJFHFHIJJJJJ
@8147484/1
ttggtgggcatggcctgcagctccctttttgcagcttcttcaagagggat
+8147484/1
BCCFDFFFHHHHHJJJJJJJJJJJJJJJJJJJJJJJJJJJJJJJJJJJIH
@1302533/1
gcccttatcaacatacagagcaccaagaaaagcttctaaaagatcagccc
+1302533/1
@@BFFFFFFDBFFGGGHGGCEHEGJCCAGG@ECG@@FH<AE9:9?BFGBE
@2987364/1
tgttgttgcctctgctgctgctgctgctgaggcggttgttgc
+2987364/1
@@?DDDDABHHFFGIEHIJHIGEGGIGICHHIIIJDF<FGGG
@5620979/1
ccatcctctcattcttagttgtaacaactaggggcaccatgacgatagct
+5620979/1
@@?DDADDAF??AC?F@CAIFCAF?BFBGII;CF1?F?F@?@DDDDDE>F
@733663/1
gctgcggcatgctttgcttctttcttagatctaccagtgcccatgg
+733663/1
@@7D;DDDDFH3AF>>@>HH<FGEGIGGGDHIFC9BFFHGCGG>FG
@4088129/1
cggtggtgtgtaatcactgctgaggcttgaac
+4088129/1
?@@1DDDDHFFHFIHGD9AFHEGIB=GDHC@G
@5120044/1
gtttccacaacaatttctcttcctttttttggatctgaagggcggtcccc
+5120044/1
CCCFFFFFGGHHHHIJJIJJJGIJJJJJJJJJJJJJIJJJJFIJHHFFED
@1303910/1
cctatacctatttacatgcctagacttgtgcaccagctaaagaagactta
+1303910/1
C@CFFFFFHHGHHIIIHGIJDHCHGIFGHIJIIIJJIIGGIBFG>FG4??
@6652835/1
ctccaaggtctccttgaacaaatttacctaaagcaacaacacaattgtcg
+6652835/1
@BCFFFFFFHHHHJJJIJJIJJHGJJJJJJJJJJJJJJJJJJJJJIJJJJ
@6653702/1
atcaacgttcactgtctataaaaatacaagaattcctaattggtagtatt
+6653702/1
@BCFFFFFHHHHHJJJJJJJJJJJJJJJJJJJJJJJJJJJJJJGHIFIJJ
@4089063/1
gttgcctctgttgctgctgaggctgttgttgccactgctgctgctgaggc
+4089063/1
@@@DFDFFD>?BFGA9AC>4?EGIGGHGGGGH@GAFHBGAGIGGECHG=G
@2989754/1
gcgataaggtttttcgggattgatagatacatcataatgatgaataacca
+2989754/1
@@@DFDDFH?CFA7EG>8<@FHIGEHBEEH>FHIICHGIGE<GC>BAFHC
@143444/1
ccgcagattaaaatttttaagtacgactaagtgagcacactaaatcac
+143444/1
C@@FFFDEBHFH8EGIIIEI<CEHGFFHGGGBF><DHB9B9DF@HHIG
@2990089/1
ctgtagtctgtctgcatctgtatatgccctagcacggaaagcagcg
+2990089/1
@@CFDFDD?D?FHIGGGI<IHJHIIJ>HGGIJIJIIIGIJII>G9D
@4631069/1
ccataccgtacgctcaaacatgcaaatgtgacattattgactaaggccga
+4631069/1
CCCFFFFFHHHHHJJJJJJJJJJJJJJJJJJJJJJJJJJJJJJJJJIJJH
@4089365/1
gtaaacttataatgtcttttagttcatcctttggaatcaaaagttttgaa
+4089365/1
@C@FFFDF8DDFFGE?F@HGI9AFH9FHIGEEHAEAHHII@CACGHGEBF
@4089394/1
ggggaacgagaaccaatttcttttttaaaataatcagcaaaattcaaaat
+4089394/1
@@@FFFFFHHHHHIJBHIIHIJFJIB=FCHIJIIIIIJEGICHGGIIJI>
@4089529/1
gcggaggctaccttgccgtaggaaataagaaagcaagagaaggaagtgag
+4089529/1
@@@A<DFFHFGHHGIIJIIGGIGJIIIJICDGHDDHHIIJEH@ECG3=FF
@2429576/1
gcctatcctctggaggaattcctttaaactgatccatgatcaatctcata
+2429576/1
@@@D?DDDHHFFFIHI:CDHHIIIGHHGEHHGIIIIFF<FHGAHIIIDHD
@4632117/1
gtccaataaaactgaagtctgtgacaacccaacgcaatcgcttaacctac
+4632117/1
BCCDFFFFHHHHHJIIIIIJJIJJJJJJIJJJJIJIJJJJJJIIIIJJJJ
@6654907/1
gttctttcttgtcagcacagaataatcttgtatgatgtctcttttggact
+6654907/1
B@CFFFFDHHHHHJJJJJJIIJIIJJJIIJJGIJJJGJJJIJJJJJJJJJ
@3537052/1
gcaaaactttattgtcttcaaatagtacttcaccaaaaactttgtcagc
+3537052/1
@@@?ABDDBFBFDG:2A<C<@IG>HABAB<CHHB@;C@?89CGG4D9DE
@2430455/1
gcctttgctgctgctggggctgttgttgccactgctgctgctgcggctgt
+2430455/1
CC@FFFFFHHHGHJFGIIJGGIHFGDHIIGEICHGGHIG>DBH@HIJBFD
@1306035/1
gaatactgttcttaggaatatttccaatgaattcctctatttcattg
+1306035/1
@@<DDB>DFAHH>:BDBB<GFHG9?<CF@ABDEC9FFCEEH9:CHC4
@7137283/1
ctaacgttatcaggttttgggtagttgggtaatattttgataacgtggat
+7137283/1
CCCFFFFFHHHHHJFHHJJJJCHHHIIJJDHIJIJJJJJJJJJJJHIJJJ
@6150763/1
ggttgctgctaaatcttcaagtacatagtacataactttagctgtcgtct
+6150763/1
BC@FFFFFHHHHHJJJJIJIJJHJGJJJJJJJJJJJJJJJJJJJIIJJJJ
@1857223/1
acacaaacaatcacctgaatccttagaattcaaaaattcaaacttaaatt
+1857223/1
@@CFFFFFHHHHHIIGGGGGHHCCGHIJJIJJIJJJJIJIIIFIJGJJJJ
@1857239/1
ggctggtgccctgaataccttgatggctaca
+1857239/1
@@@DD>=3<ADHH@CAFACEEH<<:E?C<A3
@5625258/1
ggtatatataagattacaattcttaacattttttctttaaacaaagaaca
+5625258/1
BCBFFFFFHHHHHJJJJJJJJJJJJJJJJJJJJJJJJJJJJJJJJJJJJJ
@1308030/1
gtaagtctttcagtctcatccacattttatgtgctgctaacctcttggca
+1308030/1
@<@DDDDAF>FBACGHGIGICFGBHIIICEHHIIBHHHHIIICFHGIE;B
@1308113/1
gggtaatcaaattttatgacaaaattgcaatt
+1308113/1
@@CDDDAEHDADHCHBEEGIII3AA@FAGGGH
@3538098/1
gtacacctcacatatgtatggcacaactgataagttaagcattgcagttc
+3538098/1
@@@DDDDFGHHGHJJIGHIJGGIJABEGHEGIGJBGGIHGE@FAFGI@DG
@3538168/1
ctcctgccactcatcataatgaacaatatcttctt
+3538168/1
?@@AAAD>??<?DE4CED?F<4C@HF9AAAC<F<F
@3538571/1
gggaaataggatattttcgcattcattaagattagtattaactgtt
+3538571/1
@C@FDDFFAD>DCGHEHIBEGGHD4C<FEH<>FAFECHHGGHHIGG
@4635464/1
ggcagtaccattccaagaagtggcacatatccatagggacacagcttcta
+4635464/1
CCCFFFFFHHHHHJJJJJJJIIIJJJJJJJJJJJJJJJJJJJJJJJJJJI
@743056/1
ctttactaaaaggctacacaaacaatcacctgaatccttag
+743056/1
@@<DFDEFGFFHAGHEGJJGIJGCCHCBGGIJJJG?DHDGI
@6152526/1
ctcagataatcccatatcattgagacattaacttgcgtagcatactttat
+6152526/1
@CCFFFFFHGHHHIIJJIGJJGIJIIIJJJJJJJJJIGHIJIIJIIGIJG
@1311150/1
ccaagccgtaatgaatggtgttgctttcgcaggg
+1311150/1
CCCFFFFFHHHGHJJIJICHGGGHIIJEGGIDHH
@2996655/1
ctgaaggcttttgggtcgtgagaagctgcaacggctgctatagatggaac
+2996655/1
?@@DFFBD<CFHF6FCFGEHGH@@@EBFHGGD::6@GEHCFC@44=ACGC
@150509/1
aatcaacatcagctgagatatactcatattgaggataagaaatacggtgt
+150509/1
??BDDFFFDDHHHGEHHI9FHGGAH@FF>?<2AC?BFGGGGCAGCHG:B@
@4636544/1
ctgtaattgcgataaggtttttcaggattgatagatacatcataatgatg
+4636544/1
CCCFFFFFHHHHHJJJJGHJJJJJJJIJJJJJJJJJJJJJJJJJJJJJJJ
@744833/1
gaggaatttgtttgtgattttttattgtatcccaatcaattatgatactg
+744833/1
?@CDDEFFBHHHFICGGFCHJCHF<CH?FIIGGI@?;<FHCEFHHIBDDG
@6658485/1
ggttatatggtgattgatgccattcaactttgcattaactttctgtagta
+6658485/1
@@?DDDFFHHHHDIJIIIJJJIJJGEIIIJIGIIGIHHIGIIIIIHGIII
@2997352/1
agggtcattatgggcttctattagttcatctatattttttaaggaagtaa
+2997352/1
???BAD?DAFHDFBEHGIGAEECH?CHEHEGGAGCHCIIJGE>FECDF@G
@1312861/1
tgttgttgctgaggctgctgtggtctctgctgttgttgttgttgctgagg
+1312861/1
@@@FFDFFHHHGHJIGG=>FHCIGHDHGIIIJCBEDEH?3BFGG@@A>BG
@4637797/1
caaaaaaatacagcaagtctggtaaatttatcgcaaggtaatgtaaaaca
+4637797/1
@C@FFFDFHHHHHIIIGHIIIIEFHCIJJIIIIIGGIIBDHIIHIJJJJJ
@1313678/1
ggtctgctgggttgctggtcaccgggttgttgcctaacaggaggtgcact
+1313678/1
@@@DFFFFGHHFHIIGFBEF:F@CDHHCGBEI9DGIIIGIEFHIC=@7@@
@1863083/1
tccctgattacttcttctcgaggtggctgcag
+1863083/1
@@@DDDDD8FDDAHG@FABFCE83A?E3:?;F
@1863101/1
cccggaagcaccaccacaacaagctgtaatgcttggaagga
+1863101/1
<@@FFDDDFFHHDGHJGIIJJIIJHGDBGCHG4?DEHGIHD
@7657847/1
gtgcactggttacaggagatactggttgttgttgaggtggtagttgagtt
+7657847/1
CCCFFFFFHHHHHJJJHIHIJJJJJHIJIJJIJJGIJ?HH@FHHIIDFFH
@8154879/1
ggaaaattaatttttattaagaagccaaattgcacctcacacctggcact
+8154879/1
@@@FFFFFHGG<FHIIJJJJIJGHEIJJIJJJIJJIGJJJJJJIIGIJJI
@6660744/1
gatgatttgatatctatatttctcattttttctgctaaagcactaccttc
+6660744/1
CCCFFFFFHDHHHIJIJJJJJJJJJJJJJJJJJJJJJJJJJJJJJJJJJJ
@2435840/1
gatgatttgatatctatatttctcattttttctgctaaagcactaccttc
+2435840/1
?@<DB>DDHBHFBEHDBFCHGICFH@EII<GGCIIIE<<9??CCGCH<?F
@2999238/1
gcatcaataactctgtattagtctgcagaaaccaagagcgacttaaacaa
+2999238/1
@@@DFDFFBHGFHIEHEDHGECFFHEE@E><CBEF;EE>FEHIJ94?FGI
@4638205/1
gtcgtgagaagctgcaacggctgctatagatggaacgttgatctggtctg
+4638205/1
@@CFFFFFDDHGFIGEFGGIIIIGIGGAHHIIEHGEHGIIGIGHIGHHIC
@750136/1
gtcgaggaggtccctgttgttccattgcttgaggtctggtaattggagcg
+750136/1
B@@FADDDFF?DDFGG3CEFHIGHEFHHEC>AHI>;BHG4B4?GEGGID@
@8156257/1
ataagattacaattcttaacattttttctttaaacaaagaacattggatt
+8156257/1
@CCFFFFFHHHHHJJJJJJJJJJJJJJJJJJJJJJJJJJJIJIJJIJJJJ
@5630263/1
ctcacttctttctgtggtgctagattatcccttctgaagacaggactagg
+5630263/1
CCCFFFFFHHHHHJHJJIIJJJJJJJJJJJJJJJJJJJJJJJJJJJJJJJ
@5132495/1
cttctgtaaaacgccaataattgttctttcatgatactctcaagatccct
+5132495/1
CCCFFFFFHHHHHJJJJJJJJJJIJJJJJJJJJJJJJJJJJJJJJJJJJJ
@5132645/1
gtcatctaataattctttagcctctaaaccttcatctttatcagtaattt
+5132645/1
CBCFFFFFHHHHHJIJJIJJJJJJJJJJJJJJJJJIJJIJIGJJGIIJJJ
@156407/1
gtggtctctgctgttgctgttgttgctgaggctgctgtggtctc
+156407/1
?@@FDDEEHFHFHGIEECI>CEBEFGD>9FGGE>FD@?DG9BD?
@1316069/1
gtggttgttgcctctgttgctgctgaggctgttgtt
+1316069/1
?=?DBD:@:D<F4:CD?4?<43AFF>88@:??B<?3
@157013/1
gcgtagcatactttatcgtaacggtcatttctttttcttgatctctttca
+157013/1
@@@DFFFFHGHHGIJJG=CFGIJIF1EGI>FFHGEGGGEHIIG99BFHHB
@754521/1
gcctctcaaactcaagctgtcgcttcaattcatccacttctccctgcagt
+754521/1
@CCFFFFDFDHGHIJJIJJ4CFHIIHEIBIIC>DGHEEGHCCDHEHGGIB
@6158178/1
aaactgaacgtgtacacctggtaaagaggtgacaaagatagtaagttatt
+6158178/1
@B@FFFFFHHHHHIJIJJJJJHIJJJJJJCGHIIHGIJIJIHIJJJJJJJ
@2438950/1
tttcattgatagtatctgatttgttgtttattagggtagcatttggagg
+2438950/1
@@@FFDDDCFHACFEEGBGHIAHFFHGG@HGI@EEGG@AEDGHIJG9:B
@2439181/1
tctctaatcatctgattagtagtaacgattctccactgaaccaaatcggc
+2439181/1
@@@FFFFFHGHHDGEIGBFHDI4IDGGJJIGHHGI?BCEGGGEHGCG=DG
@6663236/1
ggtgcattcataattcgggccttaactttagtgaactggtcatcaactga
+6663236/1
BCBFFEDFHHHHHIJJJJJJJJJJJJJJJJJHIIJJJJJJJJJJJJJJJH
@1869491/1
ggtggttgttgcctctgttgctgctgaggctgttgttgccactgctgctg
+1869491/1
@@?DD@DDFHHHHIJJBEHHGIIBHIHIJIJI;GE?DCDGHGGEIA>FGG
@7667145/1
cactgattgatgtcccaatggtccacacctttgtcaccactatattcacc
+7667145/1
CCCFFFFFHHHHHJJJJJJJJIIJJIJJJJJJJIJJJJJJJJJJJJJJJJ
@757731/1
tggttacaggagatactggttgttgttgaggtggtagttgagttt
+757731/1
@@@BBEFFFDFHDHICGGC<EGHIJJJ;EFC??C8:B9?FD>4BF
@6159931/1
cgttaacggagtttgctgtcgaatactctgagcttgctgagcgactaatg
+6159931/1
CCCFFFFFHHHHHJJJJJJJJJJJJJJJJJIJJJJIJJJJJJIIIJJJJJ
@3002379/1
gtttttgaaaaaattttggccaatagctgtgggttatatggtgattg
+3002379/1
?@@?DDDDF<DAA?B>FGB3ABDF<B<FBGGGI0BGC>FGG?FADGG
@6160855/1
gaactatttctttaagaatattttggatttcattgatagtatctgatttg
+6160855/1
CCCFFFFFHHHHHJJJJJJJJJJJJJJJJJJJJJJJJJJIIJJJJJJJJJ
@7669846/1
gagctatagtagttgaatggctggttttcaccaacattccagctagttgg
+7669846/1
CCCFFFFFHHHHHJJIJJJJJJJJFHJJJJJJIJJIJJJJJJJJJJHIJJ
@760130/1
tagcattagaagtttcttctccagctaaggctgtatcatcaacttctaaa
+760130/1
?@@BDFDDHA?<BGBHBFHHFEDGBHG:A3A@E1C<GGIF9?G><DAD>?
@1871124/1
gcgcattctgttgtatatttatgctcacttcaccaacattc
+1871124/1
@@@DDDDDDFFFF3CGFE<@FF<CHFBFHF3CFH9DG=FFE
@3003367/1
accttaacttgcattaaatcacatcacattaccacatttctcaaattcag
+3003367/1
CCCFFFFFFHFHH@FHGGEDE9FHGDGGHGHBHIH3C<EGHIJIDCIHDG
@1320137/1
aatagctgtgggttatatggtgattgatgccattcaactttgcattaact
+1320137/1
@@@DDD842AFF1CF9F<?FABBFBBDHHB@GEHIIFEHGI@EGDHCIDD
@5138750/1
accggtacttttgtaaaacattatcaaaagttctctgaccatggaggata
+5138750/1
?@@FFDFFHHHHFHIJIJJJIJJJJJJJJJIJJJJJJGIJIIIJJJJHIJ
@5636190/1
gtctctgttaggatagcttccttaacatcagtaatcaaatcatcagtttc
+5636190/1
CBCFFFFFHHHHHJJJJJJJJJJJJJJJJJJIJJJJJJJJJJIJJJIJJJ
@7149330/1
gtgcaggggaacgagaaccaatttcttttttaaaataatcagcagaatcc
+7149330/1
CBCFFFFFHHHHHJJIJJJJJJJJJJJJJJJJJJJJJJJJJJJJ2CHIJJ
@762394/1
catacttaatccaatgacatggggaagtcaattgctaatattgccctcaa
+762394/1
C@CDDFFFHHDBDBGHFFHIIG?GEEEFHHII?DEH>CGGHJIFH3?FHE
@7672595/1
agccacaatgttacaaacctctagaggtagatatgtgtgcttgtgctcct
+7672595/1
?@BFFFFFHHHHHJJIJJJJJJJJJJJFHIIJJJJIIIIJJJJJJJJJJJ
@1321862/1
accccctcctcctccacctttctttcctttttttgcccattat
+1321862/1
@@@DFF?DHF8A;3C@D<?B@<FHCH>GE9@>GEFD@FFG48C
@6165422/1
ctcgcaacttaggttatgcgaagtacataactttctttgtatctgcatga
+6165422/1
C@@FDFDFHHHHFHGDEHHIGIIFGIIIGGHHIHHIGIGIIGIIFIIIJG
@763884/1
gcctgcttgtggaaaaccaccacaaatccacttggaaaactgtttatcat
+763884/1
@@<DFDDFHHHAHGIJJJIJJJ?F@;@GEGBA9CGGCGEGG4BFBGG@ED
@6665656/1
ggccattatcgcatcatacggaatctgccgagtccttccttctagtgctt
+6665656/1
CCCFFFFFHHHFHIJJIHJIGIGJJIJJ@FGGIJGEGHIJGHHJJFGHJG
@4645687/1
ttgacactggcgttttggtgggcatggcctgcagctccctttttgcagct
+4645687/1
CCCFFFFFGHBF@FGHHIGHIJJJIIIJIIJJJIIIGIJIIHIJBHGIEG
@4646009/1
cagcaccaattttatgatttctcttctcttggtgttcaacaaatctctta
+4646009/1
@CCFFFDFDFFFDIGEFHEIGIJJIGIIIIGHHIBGFFIIIJGIGHIJJF
@7151958/1
cttttctatgctacttttttccaattccaaattctaatcatgggtcgggc
+7151958/1
CCCFFFFFHHHHHIJJJJJJJJJJJJJJJJIJJJJJJJJJJJJJHIIJJJ
@162378/1
gccataccaagatcatcacatactaccgcctgtgttctgttgtttactag
+162378/1
@<@DFFFDAFDC?A<A?EEFFHGHEGE<FG@GC@GGEHCBDGFFGEGG9F
@4099124/1
gtaatattgaaggcaataaagtaaccttcaacatataaactgcagggaat
+4099124/1
B@CFFFADFFFHHJJJJIIJJJHGGJJGIBHHGGIII><FEH9?F8DFEH
@5637735/1
tgagggtgaaggtcctgtaaaatagcttgagaagccctttgttttccttc
+5637735/1
CCCFFFDFHHHHHHJJJJJJJJJJJJJJJJJJJJJJJJJJJJJJJJJJJI
@8163391/1
cgtcattagcagagctcgctactaaggccttcaagatagaacccaattct
+8163391/1
CCCFFFFFHHHHHJJJJJJJJJJJJJJJJJJJJJJJJJJJJIJJJIJJJJ
@766819/1
ctcagagctaccttggcagctgctaa
+766819/1
@@@DDD3D<?CB><FEED:CBACA?<
@162740/1
agtaggtaaaaagattattgtattttcttttag
+162740/1
@@@DDD;4DBDDF1C@BGEHFHAHCHHHIIIH@
@1324243/1
cttcaagatagaacccaattctggcccaagaggagagcttttattgaata
+1324243/1
CCCFFEFFGFBDHEAGGGIICGGHGHGHCEFEHGG=FHGIIIIIIDIFG@
@7155970/1
acggagactgtatacctaaaagtgggttcatgaattgctccctccacctg
+7155970/1
@CCFFFFFHHHHHIJJJJJJJJHHJJHIJJJJJJJJJJJJJJJJJJJJJJ
@5639909/1
gtatatataagattacaattcttaacattttttctttaaacaaagaacat
+5639909/1
CBCFFFFFHHHHHJJJJJJJJJJJJJJJJJJJJJJJJJJJJJJJJIJJJJ
@5640002/1
ctaacctcttggcaatttttttcgatttgccagtacctatttctttgtgt
+5640002/1
CC@FFFFFHHHHHJJJJJJJJIJJIJJJIGGGIHIIGIHJJJJJJJJJIH
@6667271/1
gctaaatcttcaagtacatagtacataactttagctgtcgtctttctttc
+6667271/1
CCCFFFFFHHFHHIEHGIIIICIHGJGHIJJJIIJGIJJIGGGIIIIIJE
@7679048/1
gcaggatgacacttaggtcgtgcatggtttaagaaagaccaaaggtttct
+7679048/1
CCCFFFFFHHHHHJJJJHIIHIJJJJJGHJJJJJJJJJJJJJJJJBGIJJ
@1873503/1
caggatgacacttaggtcgtgcatgg
+1873503/1
C@@FFFFFHFHHHIIB:EGF<BFGCA
@7679568/1
acaaagatagtaagttatttcttctaaattctgctctgataaattagaat
+7679568/1
CCCFFFFFHHHHHJIJJJJJJJJJJJJJJJJJIJJJJJJJJJJJJJIHII
@7679661/1
cacacctttgtcaccactatattcaccaaccgttaacggagtttgctgtc
+7679661/1
CCCFFFFFHHHHHJJJJJJJJJJJJJJJJJJJJJJJJJJJJHIJJJJJJJ
@7681781/1
cagtaggtaaaaagattattgtattttcttttagaactctttcaaagagt
+7681781/1
BCCDFFFFHHHHHJJJJJJJJHJJJJJJJJJJJJJJJJJJJJJJJJJJJG
@1328118/1
tccttctagtgcttcttccaaagcaaataatgaaacttgtgccatccatt
+1328118/1
@@@FFAFFHDHDHICGE9<F>IHGIIJIIJFICHIJIJGIBH@DGGIIHE
@1874579/1
ggaatgtatgatgatgatttgatatctatatttctcattt
+1874579/1
@<@DDDDDFF88C<<@AAAFB4@?E>F<CBFGEH>EDC>9
@3007855/1
ggtatatataagattacaattcttaacattttttctttaaacaa
+3007855/1
@@?ADFFFH?FHDBHGB<CEC>ICACB@<CEEHI;ECD?B>DBB
@1329141/1
ggaacgttgatctggtctggagctggatgagtgacatcagc
+1329141/1
@@@FDFADHDAFHIIFHEC>?:CDFAFEHIHF>G<FHE>C9
@774676/1
ccttctgacacaccatctctgtaaaagaggatagcttgaggcttatacct
+774676/1
?@@DBDDFDDDAHFHGJCI@@AHIGIFGIGI@CFGC@3?F9B=D@B@FHD
@774805/1
ggcataataggcaggagcaggtatagatactgaacgtgtacacctcacat
+774805/1
@@@DDDDDHHFFHFIBHI9GH;FFDBFHCHIGII3CBHDHG?FCEHGIIE
@5143755/1
cttgctgtggtggtacagcacccggtcctggtccagattcctgttgtgga
+5143755/1
CCCFFFFFHFFFHFHIJIIIJJJJJHIIIIJGHJJJHIIJJJJJJJJJJI
@7684790/1
gaccaatagggttgcccatcattcgctcctcgactgccccgatgttggag
+7684790/1
B@CFFFFFHHHHHJIJJJJJJJJJJJJJJJJJJJJJJJJJJGIJJJJJIJ
@775604/1
ccataataagtctaaatagaccttcagggtcttcatgggcttctattag
+775604/1
@?@DFDDDHHFFF@FHIJJJJFGIIGGHCCGEGCHHEHJJEGGIIIJG>
@6669967/1
accacagcagcctcagcaacaacagcaacagcagagaccacagcagcctc
+6669967/1
CCCFFFFFHHHHHJJJJJJJJJJIJJCHIIJJJJJIIJJJJJJJJJJJJJ
@7163397/1
gcaattctttacatcaataccttcttctatcacatcggaggcaaccaata
+7163397/1
@CCFFFFFHHHHHIJJIJJJJJJJJJJJJJJJJIJJJJIJIGJJIHJGJJ
@7164220/1
ccgacgacactttttagtaccgggcttactaagggagttttcttgatcat
+7164220/1
CCCFFFFFHGHHHJJIJGGIIIJGHGIJJIJIJIJIICCFIGIJJIJJGI
@8167844/1
gaacaattctatcacctttgaagttgaataagttattattcttctaggtc
+8167844/1
B@@FFFFFHHHGHJIIIJJGGHHHIJJIJFIJIIIJJCIJJIIIJJGGHG
@3009494/1
cttctttgcttcaggttcattatcttcgatggcttctgc
+3009494/1
@CCFFF<A?FDHFEHB<A<E>IHGEHIIEIHHICGE>?F
@3009634/1
ctaagatatttgttatgatctccggccaagatcagccgtgtttggtagaa
+3009634/1
@CCFFFFDHHGFFHJJJIJIFEGGBGIEDEGIIIJJIIDGFHIIFG>BCE
@5145751/1
ggaacgttgatctggtctggagctggatgagtgacatcagcgccaacaac
+5145751/1
CCCFFFFFHHHHHJJJJJJJJJJJJJHJJJJHHIJJJJJJJJJJIJJJJJ
@1333142/1
gcttcttcaagagggatgggctctgaaggttgtattgttctggtattatg
+1333142/1
@@@DDDDD<FDBFG>AH?DHIIF>@D<CBEFFFEGGEA@DFGCH<DEH<D
@3010477/1
atctccagcaggtgggtgagtaacatcagctccgagaaatattacaggtt
+3010477/1
CCCFF<?D::CFD?GEBHIIIBEFGGIIIDGHGGFHEAGGGIIEGG<G==
@7689238/1
ctcttctatatctaggtttcctactgacagcaccacgagaactactatga
+7689238/1
BCCFFFFFHHHHHJJJGHIJJJJJJJJJJJJJJJJJJJJJJJJJJJJJJJ
@3010567/1
atcaggaataaagtcattaaccttca
+3010567/1
?@??BBBDDAFD>FEAA:CCDGGGGC
@8168210/1
agggtaagtctttcagtctcatccacattttatgtgctgctaacctcttg
+8168210/1
=@@D=D?D=CDFBGGGIE<IHHIIEB:FHIICBE<FEHB??9CDCDDDBD
@6181766/1
gtttactagagaacttcttaataatgaaagatgcccttcatgatgttctg
+6181766/1
CCCFFFFFHHHHHJJJJJJJJJJJJJJJJJJJJJJJJJJJJJJJJJJJJJ
@7168077/1
ggccacttctttgaactaagtacagcgaaattcttattcgattgaagtaa
+7168077/1
CCCFFFFFHHHHHJIJJJJJHJJJJJJIJIJJJJJJJJJJIJJJJJJHIJ
@5146139/1
gctgagatgaaggtggtctgctgggttgctggtcaccgggttgttgccta
+5146139/1
CCCFFFFFHHHHHGHIHHJJJJJJJHIJJJJJHIJJJJJJGHJIJJJJJJ
@2449898/1
gctgctaacctcttggcaatttttttcgatttgccagtacctatttcttt
+2449898/1
@@<BD8BDFFHDBBGEEAHGGIGHFHEE1CDF:?0?FF@GIGFHHCGGHD
@7691030/1
cgattctccactgaaccaaagcttccttgaatgaatttttcattcctcca
+7691030/1
CCCFFFFFHHHHHIJJJJJIJJJJJIJJJIJIJJIJJJJJJJJJJJJJJJ
@781963/1
caacaacaacaacagcagagaccacagcagcctcagcaacaacagcaaca
+781963/1
CCCFFFFFBHHHHGGBBH@DEHICFHIJCHJIIHIIIEHIIGHADAC@G@
@1877794/1
gcacaacaaacacttggggagttaaatcaacatcagctg
+1877794/1
@CCFFFDFFFH8FGHFGFBGHDFIICGEIC>D@D4B>BF
@3556364/1
ctgtggtctctgctgttgttgttgttgctgaggctgctgtggtctctgct
+3556364/1
@@@DFFEFHDAAFHEGHI3BGGG>E8CCDHBHIB=:1?B4BDBBFAF4BB
@784347/1
caggaatggaatgctgagtaacaagattatatgggagagt
+784347/1
1;;DDD>;B<FHHF<BFDHIIIDDG3?@H9FEGGCC=:D<
@5147227/1
atcttcagcttcttcaccaactaagtagtactcttcactgatgagatgac
+5147227/1
@CCFFFFDAHDAHIIIIIIIIIIIIHHG?FGHIIIIIIIIIIGGIGGHII
@5652525/1
acgacctttggattgaatataagaccttgttgttttagggtaatcaaatt
+5652525/1
CCCDFFFFHGHHHJJJJJIJJIIJJJJJJJJGHIJJJJJJBHIJJIJIJJ
@8170014/1
ataagaacaatgagtaagagcttgcaagaggtaacttctgtcttgaaatc
+8170014/1
CCCFFFFFHHHHHJHIJJJJJJJJJJJJJJJGHHJJJJJJJJJJJJJJJJ
@1339161/1
ggccaagatcagccgtgtttggtagaagcaggatgacacttaggtcgtgc
+1339161/1
@@@FFFFFDFFBFIJHBF?GGIEHHIGGIJGHB<FHGCHIIGGIEDFFGB
@7174726/1
ctcttgtttcatactttttgcaattactcttttttgatgatctagttgag
+7174726/1
@C@FFFBDFHFHFIIIGIHIIEFHEIHHDHFIJJIJGIJJIJIFEFFGHH
@3013195/1
ggtaaagttttgcctataagaacaatgag
+3013195/1
1?::BA?2=::CAGH@>DG9BB@A3CHC4
@1340066/1
ggtatatataagattacaattcttaacattttttctttaaacaaagaaca
+1340066/1
??@=DEFFHHFHFIGICDEG@FBGHHCHIJEIHGJEHIIGHDDG;GGGEG
@5654136/1
ctaagatatttgttatgatctccggccaagatcagccgtgtttggtagaa
+5654136/1
CCCFFFFFHHHHHJIIIEIJIJEEHIJIJJIJJJJGIIDGFEGGEFGGEG
@7176188/1
tggaaaactgtttatcatagatccgacgacactttttagtaccgggctta
+7176188/1
CCCFFFFFHHHHHJJJJJJJJJJJJJJJJJJJJJJJJJJHIJJJJJJJJJ
@2452460/1
caatcgcattccctttcacactagg
+2452460/1
@@<DD1ABFFFFDF9<E:C@FEAGA
@170614/1
cccgattctatttcttggtcatcagtttgagatactgtaatgcattgtag
+170614/1
@@BFFFDFGFFFDIIEDHGGIJJIE>DACH=FHDGHIEF9FHGIIBHGJ<
@6676301/1
gagaaatttcaatttttgcaaattgttcgtagtgaagaactgaaagcag
+6676301/1
@?@BDDFFHDHHDGHEDGG@?CHDHAHFHED?:?GGGHGHIGCBDB>??
@6191328/1
attatttttcctttgatgctgctcaatttaccttcatccttgttttcaaa
+6191328/1
@@@FFFFFGHFHHJGEIJJJJIJJJEHGHGIEHIJJIGIJJJGIIIGIJI
@171146/1
gtcacggtctcaacaagttccgttttttggagaggcaactcaggataact
+171146/1
@@CFFFFFHHGHGIJIJEHIII@FHGGDGIICHHBHIGJJIJJCGCHJGI
@5149152/1
atttgttcacactgttcctggctgagagtaattcgtcgcgcattctgttg
+5149152/1
BCCFFFFFHHHHHJJJJJJJJJJJJJJJFHIJJJJJJJJJJJJJJJJJJJ
@3561289/1
cacatcaatgttaaggaatggtttccaaccaataattgcagactgga
+3561289/1
CCCFFFFFHGFHFJIIGIEHIHHGGIIBHIDIJIIJJIGGEG>>DHH
@791577/1
cctagacttgtgcaccagctaaagaagactta
+791577/1
@@@FD?DFGHD3DCCGGEEGEGIGEGIIEI@C
@2454441/1
gcacaacaaacacttggggagttaaatcaacatcagctgagatatactca
+2454441/1
CC@FBDDFFHH?FIIHEE>@GD?@CEEHIFHIIIEG3<DAG>>FEGBDF9
@7180396/1
gctttataaaatgcagtggccgacacatcaatattaagcatcatcttcca
+7180396/1
@@@DDDDDHFH<DHHIIEGGGG>HEHCEHIIGIIIIGB?FEHHIIBBGGA
@6194927/1
ctttgatggaatttcataaacaactttcaaatccttaatatacgcaacaa
+6194927/1
CCCFFFFFHHHHHJJJJJJJJJJJJJJJJJJJJJJJJJJJJJJJJJJJJJ
@7181168/1
ctcttttaccattgtacgagtttgagcatcattcattttcttcattgtaa
+7181168/1
@@@DDDDD<DHHHIGBGHIIFHEAHBEEHFFGI<GHIIIEHIHEHIGFHI
@8173307/1
gtccgactgatgatttgaggttcttgtggaattgtgacactttgatgttg
+8173307/1
CCCFFFFFHHHHHJJJJIJJHHJJJJIJJJJJJJJJJJJJJJJJJJJJJJ
@794165/1
gtcaattcaccaggtgatatatttttgcacctgttataa
+794165/1
?;?BDDDDFAF?FECC9EAF9H9<EF1A<E3?B991?<E
@5150712/1
ctccactgaaccaaatcggctccttgaatgaatttttcattcctccatac
+5150712/1
@CCFFFFFGHHGHGHIEIHIJGIGHGHIGHIIJJJJJIJJJGIJJJIIIJ
@7705469/1
aggaaatagtattttttcttcatcgtcttgaacttcatttccaacaggta
+7705469/1
1=BDFFFFHDHHHJJJJJJJJJJJJHJJJJJJJJJJJJJJJJJJJJJJEH
@7184192/1
gcctttgttgctgctgtggtggttcttgcctttgcagctgttgtggtggt
+7184192/1
CCCFFFFEHHHHHJJJHIJCGIFHIJJJJJJJJJJJJJJJIJJHIJBFH?
@173601/1
cttttatcataatgagatcaagtttttttcgaatcaaatg
+173601/1
CCCFFFDDHAFHFCHJIIII>EBHBHGGHIJJ3<DCGGGC
@1345598/1
gtcgttattgaaatcagctctcctaa
+1345598/1
?;@DDDDFFHAFD>EGIDICHE<CF?
@1345857/1
tgttgttgttgctgctgttgcatttgtt
+1345857/1
<@@DDDBD;DF??:BC?FA4A<<<A<<C
@6683199/1
ctgcagctcaaccattttatcggccaacatattactgacctcaaccgtac
+6683199/1
CCCFFFFFHHHHHJJJJJJJJIJJJJJJJJJJJIJJJJJJJJJJJJJGGE
@7708287/1
catcaactgagaggccaaactccttcaggcatgggtcactattaaagttg
+7708287/1
CCCFFFFFHHHHHJJJJJJJJJJJJJJJJJJJJJJHHJIJJJJJJJJIIJ
@8175646/1
ctggtaattggagcggcttgtctaacttgaccaacggtaaaagcagg
+8175646/1
@CCFDFFFHHHHHIIIIII<C<CBF9CGB9BGHIBDG/?FHI@>@AF
@2457459/1
gtcaaatatatatgtatcctattaatgctttaaacattaactagttgcac
+2457459/1
C@CFFFFFHHHHHJGGIJBGHIJIJJJJJJIJCGIIJGGIIJIJJJGC@F
@1884519/1
ctttatcatcttcttcattggctgaatctttatttgtttcatcgtcagta
+1884519/1
CC@FFDFFGHGHHIJJJFIBHGGEGGIJIJGDHCGG@EFI>AACDGIHBF
@7710212/1
cttcgccgtggctctgggctgtaagatctgtgttttgatcgttctctggg
+7710212/1
CCCFFFFFHHHHHJJJJJJJJJJJJHJJJJHIHIJJJJIJJIJJJJJJJJ
@6684762/1
ccccaatagaccatgttggagtcaagcgtgtgaaagtatcacttggaagt
+6684762/1
CCCFFFFFHHHHHJJIIJJIJIJJJJJJHIGHIJJJHIJJIJJJJJJJJF
@6685170/1
cttaaaacaatgtcaagagcttggattgcctcctgcggaccattagttga
+6685170/1
CCCFFFFFHHHHHJJJJJJJJJJJJJJJJJJJJJJJJJJJJJJJJJJJJJ
@8177041/1
cttcagctgagtgagttaaaacagtacatcgcacaacaaacacttgggga
+8177041/1
CCCFFFFFHGHHHJJHJJJJJJJJHIJIJJIJJJJJJJJJJJJIJJJJJJ
@802554/1
gggttcatgagttccactttcacaatcaattaa
+802554/1
?@@ADBEDHAFACFGHGDGI<CEHGCD@CEHHG
@803000/1
cacaagaaaaaaggttcttttacccccttcagaatataatagtttcaatt
+803000/1
CCCFFFFFHGFHGDBEIJFCAHHHCHGGEIGGD>FBGGII@H9BGIIJIG
@6205265/1
gccacttgtaattaggtaaacttataatgtcttttagttcatcctttgga
+6205265/1
CCCFFFFFFHHHHJJJHIJJJJJJJJJJJIJJJJJJJHIJJJJJJJJJJJ
@4114270/1
gttgtggtctctgctgttgctgaggctgctgtgg
+4114270/1
@;?BDDF;FFHAFHIEEDGIHIIIFG?GC>EGHB
@4662859/1
gccaatagctgtgggttatatggtgattgatgccattcaactttgcatta
+4662859/1
CCCFFFFFHHHHHIJHIIJJJJJHIIIJJIJJIJJJJJJJJJJJJJJJJJ
@6206716/1
gtttccttatcagtaatctcgaatctattatctcttggacaagttgttat
+6206716/1
@@<DFDEDADCDBEBHFEGHEG@FD@CHHHHGIIIIGAHGGIEHCGIG@F
@7714060/1
gggttcatgagttccactttcacaatcaattaattggtaacatggtaaaa
+7714060/1
=?@:ADDDFHAHFIBD@FBEDBEBHBBFFHHGEDGGBGEBFEIIHCFECG
@4114633/1
gaatctattatctcttggacaagttgttatattagtcactttatatgttc
+4114633/1
;@<7DDEDHHDFHGB<E@HIIIFHIIEHEHDDGHG?E<ECCD?DGGH9DG
@6688016/1
tgttaatgcctccaagcttaacattgattttaaggcaaagattggagagt
+6688016/1
@?=DDBD>8?DHHIBBGECAGHHHHFBBFBFHIGGDGIIIIGIIB9F3?F
@5664186/1
gcatccttcttttccggaaagaacctagtgtgatggcgtttctgtaccac
+5664186/1
CCCFFFFFHHHHHJJJJJJJJJJJJJJJHIHHIJJJJJJJJJJJJJJJIJ
@1349829/1
gtcacaactaacaatgggccacaactcatattgatcgtcaaatgaaacat
+1349829/1
;=@DDBDDFHHADA3BFHGAHGGBFE@>GG<B<FDH?FGG?GHGICDFFF
@7716016/1
gtggaagtaagaggtctttcatttaatgttttttgaaaagcctcacttgt
+7716016/1
BBCFFFFDHHHHHJEGIJJJIJJJJJJJFIIJJJJJJJJIJJIIJJHIJG
@3022415/1
catcaatgttaaggaatggtttccaaccaataattgcagactggaagaaa
+3022415/1
@@@FFA4?CBCFHFHE9EEEEBADEDCFGHJFGHHFFHDFG<@D?DHB?F
@178017/1
ctgagttagaataccaacctgaatttcagcaattttcttaatggatgcat
+178017/1
@@CFFDEFHHHHFGGF?FHIIIJDIJJJFJIIIIJGGEGIGJIIIJJIIH
@7196080/1
ccatcattcgctcctcgactgccccgatgttggagcctatgctatccgta
+7196080/1
CCCFFFFFHGHHHJJJJJJJJJJJJJHJJIJJJJJJJJJJJJJJIJJJIH
@3573086/1
cttacaggtaccggtctttctcgataatcaagtgttggtgcattcataat
+3573086/1
?@@DDDDDFF>F<GEFGHHCHA793C=EHAD@DFCFHB?BAFGHIIGGGI
@3573461/1
gacgtgctgtaccttgtatactagcatgactgactagatagaagtctaat
+3573461/1
@@CFDFFFGHHHFGGHGEJHJJJE9FFH<<AHGGIJJEEGHG<B:<DC@<
@7197770/1
gttcaacaaatctcttaatgatatcagtcagcttacaagccttagtaagc
+7197770/1
@@BFFFFFHHHHHJJJJGJIJIJJJIJEHIJJJJFIJJJJJJJJJFIHGI
@5156031/1
caacaacaacaacagcagagaccacagcagcctcagcaacaacagcaaca
+5156031/1
CCCFFFFFHHHHHJJJJJJJJJJJJJJJJJJJJJJJJJJJJJJJJJJJJI
@3024397/1
gacaaagatagtaagttatttcttctaaattctgctctgataaattagaa
+3024397/1
B@CFFFFFGGHHHJJGHGEIHGEGG>HEHIGEIGGECEHGIII@HDD?@9
@2461619/1
tagaagcaggatgacacttaggtcgtgcatggtttaagaaagaccaaagg
+2461619/1
B@@FDDAFDHHHHIIEGJJJIGCHH<EGGIIDHHJ<DHCCCFGHIGEGGF
@811620/1
ggaatcctttgtgagccacatcaatgttaaggaatggtttcca
+811620/1
CCCFFADEHDFABGAECHHGIGGGAF:CFEHGEGIIGBDFD:9
@6689850/1
cggtcatttctttttcttgatctctttcattatcgtaaattgtcacggtc
+6689850/1
CCCFFFFFHHHHHJJJJJJJJJJJJJJJJJJJJJJJIJJJJJJJJJJJJJ
@4118204/1
gctgttgttgctgaggctgctgtggtctctgctgttgctgttgttgctga
+4118204/1
@@@FDFFFHGHAFDHEFBFFCFCBHGCCG>EGG9:9?@DH9BG;;?@?B<
@7200093/1
cttctgatagcctgcaattcttggttcaagatcattttaaactgtccttc
+7200093/1
CCCFFFFFHHHHHJJJJJJIJJJJIIJJIIEIIIJJJJJJJJJIGGGHII
@180768/1
ccctgaactaggcaatgaagttcctgcaggaggtataaacaaacctatgg
+180768/1
@@BFFFFFGFFDGIJJFGJJGHGH@@GHIGIII@?DFIEGHBDHGGFGEH
@3576548/1
ctaggaccagtttgcaaagggaagcga
+3576548/1
?<@DDDDDFB??BFGH9F>CDAFGFB1
@7202537/1
gtctccttcaacaatcgtcggtacaatgtaatatgagttttctttgtttt
+7202537/1
@@@<?BDEDFFGDIIEFCFGIFCHEGBFDDCDEGGEHGADAFGI>FBFB;
@1354428/1
gccaggtgaaagatgccggaagtatttatggagtccatatttaactgcta
+1354428/1
@@@FD?=BB>DFBHIIIIIF8C:EGG>FIGBHBCGHGIIICHHGGGGGIC
@815697/1
ttcattacatatgtatttatactgacataatctca
+815697/1
@@@FDB;?F?FDB<EFB?IHFEDF@>3:CE<F@@A
@4119947/1
ctcttctggaaagcagctcttgcagcattgacactggcgttttggtgggc
+4119947/1
@@@7;DD??DH<?GHIEFC:A3AA@EGGDFBFCFBH@GA?D:6D<8?FHD
@816948/1
ccgagaaattctaacctctgattagaccctaaagttaaattattgtaacc
+816948/1
CCCFF>DDHHHHHBFHIGHDFHDEHIJ>GGHEHIB<DH@IGIBIE<@BAG
@3579143/1
gtgacattgtaacattaaaaactagtaactcgtgtttagacaaccaaatt
+3579143/1
C@CFFFFFDDHHHJJFBBFHIJJJJEGHIIJI8EGGIIJJIJBGIIGGHH
@7726852/1
ccaaaatcagagctacaacatctattgttggaaaaatcaggggaaagaag
+7726852/1
@@@DFDFDGDHHFJJJIGCHHGIHIJIHIJIGIGIB>FEHJGEBFHEGHG
@7728177/1
tcagaattttcgtttggagcaaatacaatgtatttgctgtctttgtgtct
+7728177/1
CCCFFFFFHHGHHJJJJHIJIJJIGIHIJJEIIJJJIJJIGGGIJIJJIG
@820038/1
gccagcattctacagtatatttgagtaacacccttacagctatagatctt
+820038/1
@@@BBADDHF<DH9:E?FGGHGCEHBE:CEBHGI@BF>DFGCEGGAGGGC
@1356681/1
ggtgcattcataattcgggccttaactttagtgaactggtcatcaactga
+1356681/1
??=BDDDFHHHD?DC<EHBIGHE>EGHGIBHGHEBHGIBD<D@FB@?DGA
@7728706/1
ccaagatcagccgtgtttggtagaagcaggatgacacttaggtcgtgcat
+7728706/1
CCCFFFFFHHHHHFHIJIJJIJJJIJJJJJIJJJJJJJJJJJFHIHIJJJ
@1356895/1
ggaaggccaaaatttgttcacactgttcctggctga
+1356895/1
@@@DD;ADFHD;DHGBHGIG@HHI>AFGBHH>EAFC
@820527/1
ctctacaattttgttttgtttctcctccatttccaattatttcctttttc
+820527/1
B@@FFFDFG?DHFGG@GIEHIGIJIGGHCDFHHE@>GGHIIIGFHHIIIE
@820759/1
atagtttccaaacgctccagattgatgccatcgtttgcattagacatagt
+820759/1
<BBFDFDFFGHHHDHB@FHIJIIHHGIIIGIJIHFEHEGIHGIJIG@E@F
@5670293/1
gtaactatgatttagacattactaccaatactttaagagcatttattgca
+5670293/1
@@@FFAEFHHGHHJGIJIEDGIIIGGGIIGGHIGHGHIJIIHIGGGGIAF
@7208561/1
gttgttgttgctgaggctgctgtggtctctgctgttgctgaggctgttgt
+7208561/1
@@@DDD;A3:CC8::;@G:CF@HE@B?DFCCDC9??9??9B?;1DGIHEF
@1891243/1
ggctgttgttgccactgctgctgctgcggctgttgttg
+1891243/1
@C@FFDFDF?FFDEHIBF4CFGCDCFEA6CFG;D<0?2
@4123994/1
gtctgtaattgcgataaggtttttcaggattgatagatacatcataatga
+4123994/1
@?@DDDDDFFFHHAFH1EH?FHGG9DHCEE@F@DAGFCEHCGDFDCFD?9
@4124395/1
cttctgatagcctgcaattcttggttcaagatcattttaaactgtccttc
+4124395/1
@CCFFF?D8?DHAHGHGHGGHIBGHHFFGICFCAHGJIIGEECBDCGHHE
@7210678/1
gctacaggtagtgtcgacaattgtaccaagctctggcattttcctgtgac
+7210678/1
CCCFFFFFAFHFHHJJJJJJJJJHIJJJJJJJJJJJJJJJIJJJJJHIIJ
@823588/1
cagaaggtgctggtgcatgtaatactttgtagatatcagacatttcttca
+823588/1
@@@DDDDBDDFD3C3AE>AFFCF<B>H>CF<9A<CG@HIGEE><>?FAE<
@6225484/1
gggaattctaagagggtacacaattcaggcactaatgtctcttcaaaatc
+6225484/1
CCCFFFFFHHHHHJJJEHIJIJCFHIJJJJJJJIIIJGGIJJJJJJJJJJ
@6695054/1
gtttgagatactgtaatgcattgtaggccgcacatgtttgtgcttctgaa
+6695054/1
CCCFFFFFHHHHHHJJJJJJJJJJJJJJJJJJJIJJIIJJIJJJJJJJJJ
@6695098/1
ctccaattgcattccctttcacactagggacatgaggtgaaattattggt
+6695098/1
CCCFFFFFHHHHHJJJIJJJJJJJJJJJJIIJJJIIJFHHHJJJIJJJJD
@7733632/1
ggtagaagcaggatgacacttaggtcgtgcatggtttaagaaagaccaaa
+7733632/1
CCBFFFFFHHHHHGHHJJJJJJJJHIJHHJJJJJHIJJJJJJJJJJJJJJ
@3031124/1
cctcttttaccattgtacgagtttgagcatcattcattttcttcattgta
+3031124/1
@B@FDDFDFHFHFBH<BFHIJB=AFDAHGGHEHGGIIIIDGGHIIBIIGG
@5671960/1
tgaggcttgaacaagcccttctgatagcctgcaattcttggttca
+5671960/1
<@@DFFFFDHHBFEFEHEHGICHHIEHCEFFHGIGEHIIIIDGEH
@186033/1
ctaatatcctaacgttatcaggttttgggtagttggg
+186033/1
@@@DDDDDFFBD;F<CBFCFEI<CFFGI8?E1?CC><
@7735248/1
atgacattcatctataactaatagattgacacgagacaacgtgatataac
+7735248/1
CCCFFFDFFDHGHIJGIIIEIIJJJGIIJJJIJJJJJJJIJ?FGHHIIJJ
@827128/1
ctcatactgtcttcagcctcatgttataacattatgcagttcattaccta
+827128/1
C@CFFFFFDFHGGHEHGGIFJJJIHGIIHHIIHGBHHIDBGHHIJHIIFI
@7735610/1
cctgaataccttgatggctacaaagatagaagtcgaattcagttggatgg
+7735610/1
CCCFFFFFHGHHHGIIGIGIIGGJJEIIJIJI?GHCFIJIIIJJIIJIIJ
@6228950/1
ctgtaaaacgccaataattgttctttcatgatactctcaagatccctgat
+6228950/1
CCCFFFFFHHHHHJJJJJJJJJJJJJJJJJJJJJJJJJJJJJJJJJJJIJ
@7736064/1
gggaagtcaattgctaatattgccatcaacgttcactgtctataaaaata
+7736064/1
@CCFFFBDHHHHGJJJJJJJ4IHIGHIJDFF<CGHIDHDGFIJGGIJJ9D
@8185941/1
gctttctaatgtttcttcatttaaaaccgctgtgtctctttctttttttg
+8185941/1
CBCFFFFFHHHHHJJJJJJJJJJJJJJJJJJJIJIJJJJJJJJJJJJJJI
@1362175/1
acaccatctaacctctacaattttgttttgtttctcctccatttccaatt
+1362175/1
@@@FFFFFHBFHFIJEHICFGHIID;GEDGGBGG@EHED@DGHGIJCIGH
@828565/1
gaccagtttgcaaagggaagcgagcttgctgttgttgctgctgctgctgt
+828565/1
@@CFFFE>DHHGHIIJIIIIIGIGHGAAGFE:B4DGDHHIJJJI<?DHG=
@1894173/1
agaccaaaggtttctgttgagctagtcatttgttcccctgagattgggga
+1894173/1
@@<BDEFFFHHHGIHIIGIHG<HHGFHHJJIGFFG@FHII;CDEGIIIB?
@5162235/1
cgtacttctagcattagaagtttcttctccagctaaggctgtatcatcaa
+5162235/1
CCBFFFFFHHHHHJJJJJJJJJJJJJJJJJJJJJJJJJJJJIJJJJJJJJ
@7216505/1
atgcataagtcattcctctatcaggtaagacaacaatcacaagttttact
+7216505/1
@@@DFDDDB=CFDDHGGGEGGHIJHFEGCEHIIJGIHHIJJJI?9BFHIE
@5674057/1
gcatgtaatactttgtagatatcagacatttcttcagggagaatttttaa
+5674057/1
?@@BDDDDAFD?FHIEHDHE@HFB?EBBF4?EFCEHG@CE@DHEGDEFFG
@3589036/1
agagaagataaaaaactgcactataagaagacggattggaaatggaagca
+3589036/1
@@@DD;D;D>?CFHIBGBC>BHBGEE9GEGGB<D<66?;<DA>9F>3?2F
@3033038/1
ccttcaacaatcgtcggtacaatgtaatatgagttttctttgttttcaaa
+3033038/1
@@@FBEFFHBFHHHGHIEGHG9F>@DF>FIIGG@GIC@DH>G>B3??DHB
@6233464/1
ctcagagctaccttggcagctgctaattttgcttggtgtttgttttctcc
+6233464/1
CCCFFFFFHHHHHJJJJJJJJJJJJJJJJJJJJJJJFGGIJJGIJJJJJJ
@832167/1
cctgtttctgtttatttatttgtattattaacttttaattaattttaatt
+832167/1
CCCFFFFFFHAHH<GHE@IH@HEGEIHGCHDHIJJJBDHGHIIJJJIJGI
@3034432/1
gaatggtgttgctttcgcagggtaagtctttcagtctcatccacatttta
+3034432/1
CCCDFF=BCFHBHIGHE6:FAAACGHBECG<F9DBFGIFABFFCHGC?BA
@833935/1
gttaaaccaagaacatgtggcctatc
+833935/1
@@@FFFFFFG8DBH@GIIGIGEAEGI
@834309/1
ggatgcataagtcattcctctatcaggtaagacaacaatcacaagtttta
+834309/1
@<@D?D?BFDH<AGBHBEG@B>E<FC<C:F<<<CCF9@@GE9FC;::?:0
@7222585/1
ccagttcctacaagagatagctgctgagcaacagtttgaagtgacatttg
+7222585/1
@@CFFFFFHHHHHJIJJJJIJJJJIJGJGIJJJJGGIJJHJDGGGGIIJJ
@4132487/1
cttgttttctatgttctatttctgcttctctaggatcaacagcaggatct
+4132487/1
@CCFFFFDGDHHHIDHIIJCIIJJJIIJGEHIIIBHIJFEHGEEF?FGHG
@838939/1
cggtttctcaaaacatggtgctggatgaggaaatttttcataaagaagtc
+838939/1
@@@BDDEFHGDBFHBEHGA:FFGGECGHGGIGCCGHIHDGIIJGGGBGFI
@4133010/1
agctttattctcattaaggaattccggtttctcaaaacatggtgctggat
+4133010/1
@@@FDFFAD4A?FGEIJJGH@HIIHGIHGGHICGIG>F@FHDDDB@DH9B
@1901307/1
ctccatactccttgtcttacaggtaccggtctttctcgataatcaagtgt
+1901307/1
@@CFFFBFHHD>FHGH>FJEIIE<FHHG<1?FBGIJJIJIJJ@EHIIBFH
@6242101/1
ctcatacttaatccaatgacatggggaagtcaattgctaatattgccatc
+6242101/1
CCCFFFFFHHHHHJJJJJJJJJJJJJJJJIJJJJJJJJJJJJJJJJJJJJ
@7227880/1
acagaaaggtaattatattataataatataatttaacaaaaacttagaaa
+7227880/1
CCCFFFFFHFHHHJJJJJJIIGIJJJJJJJJJJJJJJJJJJIJJJJJJIJ
@7748833/1
ccaagatcaattactctaccaggtggaggtgaaaagaatgatcttccaac
+7748833/1
CCCFFFFFHHHFHJJJJJJIIJJFHIFGH?EHHIJJJJJJJJJJJJIIJI
@6242665/1
gttgcaacttagatttagggtcattccaatcttgatgcatgatgaaatca
+6242665/1
CCCFFFFFHHHHHJJJJJJJIJJJJJJJJJJJJJJJJJJJJJJJJJJJJJ
@841767/1
gtcccatgctatgggtgaaagatcctcttcttcaaatcc
+841767/1
@@@DFDEFAHHHGEGHGA<EH@CHII>HIGIGI<FFGIG
@7749518/1
ctcatcttcatcatccaagccgtaatgaatggtgttgctttcgcagggta
+7749518/1
@@CFFFFFHHHHHJIIIJJJIIIIIJJJJJJIHGJJJIIJJJJJJJJJIC
@4679875/1
ggaccatcactttttacatttaaagcatctccttcttctttttttctagt
+4679875/1
@CCFFFFFHFHFHIIIGHIIIIJGIIGIIHGGIIEHGJIGIIJJIIJIJE
@3038026/1
gccactgctgttgttgaggctgctgtggtctctgctgttgctg
+3038026/1
@@@FFFFDFDFHHGEEGIGI?FGGIGIF;EH>?FCAFHGGBG<
@6702906/1
ggcaggtcttcttgtaacattgcagactctgtacttcctcctcatagttc
+6702906/1
CCCFFFDFHHHHHJIJJJJJJJJJJJJJJJJJJJJJJJJJJJJJJJJIJJ
@7232097/1
ctatttctttgtgtcgaaatacaaggcaggaaatggtgaactgcctttca
+7232097/1
CCCFFFFFHHHHHJJJJJJJJJJJJJIJJJIJJJJJFHIJJIJJJJJJJJ
@6703095/1
gttgtattgttctggtattatgagtgttacttctcatcctaggacgtcca
+6703095/1
BBBFFFFFHHGHHJJIJJJJJJJJHHHIJJJJJJJJJJJJJJJJJJJGIG
@845668/1
ctctgctgttgctgaggctgttgtggtctctgctgttgctgaggctgctg
+845668/1
CCCFFFFFHHHHHIIIIJIJII@@GHHHGGGEGHHGHIGGHFHDHGIGH>
@1368817/1
gcatgttcttgcctttgttgctgctgtggtggttcttgcctttgcagctg
+1368817/1
B@CAFDFFHHHGHJJIJHGFHHHJIIFDHAEF:ECDHDFHIIJ<D<DGI>
@7232562/1
ctccaattgcattccctttcacactagggacatgaggtgaaattattggt
+7232562/1
?@@=D?DDFAA<B?CBGAEH<FEHGDHGCCFHIICFH:?:?9?DFGGCG9
@6703619/1
gaggaatttgtttgtgattttttattgtatcccaatcaattatgatactg
+6703619/1
CCCFFFFFHHHHHJIIJJJJJJJJJJJIJJJJJJJJJJJJJJJJJJJJJJ
@3038980/1
gtgatcttgtctaagattgctttcgctgcggcatgctttgcttctt
+3038980/1
@?=DDAADAFF8B<E?:A@B4CCHGGDBBGGG@6BBHCG>F49B9?
@7753903/1
gtgtgacacaatttctattctgttcagaggtaaatgtgttatcgtattct
+7753903/1
BBCFFFFFHHHHHJJJJJJJJJJJJJJJJJHHJJJJIIIIJJJJHIIJJJ
@1903511/1
ggttaactttataatcaatcggcatttctttcagaccaaaatttctttgt
+1903511/1
@@@DFDEFHFHHGJIJIIIIIJIIGGIBGGGIIIJIEGH3BBGCFIIFIG
@1904041/1
caacaagttccgttttttggagaggcaactcaggataactatagaggttc
+1904041/1
@CCFDDEAFDFFDGGIIIIIEG3CC?FHIBDGGFEGEIIIGB4BF4==CB
@1370143/1
attataacatgacctaagagttttattaa
+1370143/1
CC@FFFFFG<AHFGIJGI>HAEEEDGIF<
@198249/1
atcacattaccacatttctcaaattcagtcttgaaatattatccattagc
+198249/1
@@@FDFFFDH?F>FHJJJEGHCIGH>CHC<AEDHGEIIBHGFHCFFHH>G
@6249250/1
gcttggctttagcactgcatctacacaaagggccatcattcatttctcct
+6249250/1
CCCFFFFFHHGHHJJJIJJJJIIJJJJIJJIIIIJJJJGIJJJJJJJJJD
@7235191/1
cgggacttgaaaagaaagaccttcccactggggtgtatgtcattgagggc
+7235191/1
CCCFFFFFHHHHHJIJJJJJJJJJJJJJJJJJJFHHIJJJJJJJJJJJJI
@6249652/1
gtgcggcaatatgtttggcttgctgttttgtagaagccttaccttcagct
+6249652/1
@@?B;D<DHF?CBHDFFECBGEFAFCDDFGGIGIB??DFHDB??F?DFGI
@4684147/1
ttgtaggccgcacatgtttgtgcttctgaagaggacatccccgtaccata
+4684147/1
@@CDFFFFGHHHHJJJFFHD@GGHGGHJHJJIGICHEDHIJIIHIGGEHG
@3040763/1
ggacgaccaacacagcgataaaacctcttcaaaagaagataaacaattca
+3040763/1
<@@FFFFFGDHFDBHEGAG>AHCHGG@DBD>?@@GHEH<F@FHHGIBCDC
@3041764/1
ccacacctttgtcaccactatattcaccaaccgttaacggagtttgctgt
+3041764/1
?@@D=DDFHFHHFGBHGJ93CBA@EDH3<AGAHAGIEGC0?D6DBG44=B
@5170188/1
ggagctcatcaagcttcggtccgactgatgatttgaggttcttgtggaat
+5170188/1
CCCFFFFFHHHHHJJJJJJHHIJJJJIJIJIJJJJJGJHHHIJJIIJIJH
@851738/1
atctgatgcctggtgcggaggctaccttgccgtaggaaataagaaagca
+851738/1
@@@DDDDDFHFF?:?<F>8@81??DHI@GGEIFGGGHGEF9CGGAH@E3
@8198661/1
gtcacggtctcaacaagttccgttttttggagaggcaactcaggataact
+8198661/1
@@@FFFFFHHHFHIJGICFHGICFGIIIIGIIJJIIIJJIJJJJJJJIJG
@2476079/1
gctgagagtaattcgtcgcgcattctgttgtatatttatgctcacttcac
+2476079/1
B@@DFFFFHHHHFIJIJIIJJGHIJIGIBGBGIIEIGCGHIB?FGHEEDF
@852468/1
gttcaagatcattttaaactgcccttctgacacaccatctctgtaaa
+852468/1
C@CFFFFFHHHHHIJIFIHHGIIGJIFGIIHIHGGIIIIIJJJDGGB
@5682247/1
tggccatgttgaatagcttgctgtggtggtacagcacccggtcctggtcc
+5682247/1
CCCFFFFFHHHHHJJIJJJJJJJJJJFHIGHIJJJJJJJJJIIJJJJJJJ
@3603453/1
ccttaatctagccacttcagccttatgcctctcaaactcaagctgtcgct
+3603453/1
CCCFFFFFHHHHHJIGJGCCHHGGEIJIJJJJJJIIJJIIBFCEDFHGFH
@7760974/1
cctctgtcgaacagcttccacagcttgtctgtaattgcgataaggttttt
+7760974/1
CCCFFFDEFFHHHGICGHIJJJIJGIIBEFGFGHIJIGIJGHIGGDGHJI
@853955/1
ggtatatataagattacaattcttaacattttttctttaaacaaagaaca
+853955/1
?@?DDEFFFBBDFHGBHCGIJJI@JF9CDHGHFHGBGABABD@3?DCCE@
@5171366/1
gttgttgccactgctgctgctgcggctgttgttgcctctgctgctgctgc
+5171366/1
BBCFFFFFHHHHHJJJJJJJJJJJJJJJHIIIJJIJIJIIJIJJJJJIJI
@6255956/1
ctctgctgttgctgttgttgctgaggctgctgtggtctctgctgttgttg
+6255956/1
CCCFFFFFHFFHHJFHIJJJJJGHIJIJJJHEGHIFGGGHGIIEDHHDGG
@4139036/1
atgaaactgaacgtgtacacctggtaaagaggtgacaa
+4139036/1
@<@DDDDDFHFFHAG;EHHACFE@AFF@H9C;:?FG<F
@8200754/1
cctgattacttcttctcgaggtggctgcagtttccatatcatattatacc
+8200754/1
@@CFDEFFHHDBFIGGFEGIG@FEGGHGGDH@D?DGGAFDDFGIGCGCBG
@7763208/1
gaggtggacctctttgtgcccatggagtttgacctctaggaccagtttgc
+7763208/1
@@CFBDFFFFDFHJIGHIJIJJJIIFHFBAHHIIIJGIIJIJJIJFEIIG
@8201455/1
cgatgatttgatatctatatttctcattttttctgctaaagcac
+8201455/1
CCCFFFFFHHDHFHHIJJJJJJJJIJJJJJJJJJJJJJJJJJJJ
@5685968/1
acattttatgtgctgctaacctcttggcaatttttttcgatttgccagta
+5685968/1
@@@DDDDBDDAAFEB@FH@BGEHEEF@AEHGIIGD@FBF@BBDB898998
@7242656/1
gtgtttttgagctcatacttaatccaatgacatggggaagtcaattgcta
+7242656/1
BBBDFFFFHHHHHJJJJJJJJJJJJJJJJJJJJJJJJJJJIIJJJJJJJJ
@7764409/1
gggtcattatgggcttctattagttcatctatattttttaaggaagtaag
+7764409/1
BCCDDFFFHHHHHIJJJJJJJHHFHJIIJJJJJJJJJJJJJJIHIJGGHI
@857762/1
gtcattatgggcttctattagttcctctatatttttta
+857762/1
?;@BDD?DF>B;FG@FF<FAIHGG?4<FHIIGG>4CGG
@4687966/1
ctcccatctgcatccttcttttccggaaagaacctagtgtgatggcgttt
+4687966/1
CCCFFFFFHHHHHJJJJJJJJJJJJJJJJJJJJJJJJHIIHIJJJJJJJJ
@7765324/1
cttgtatactagcatgactgactagatagaagtctaattcagtagggtga
+7765324/1
BCCFFFFFHHHHHJJJJJJJJJJJJJJJJJJJHIIJJJJJJJIIJJJFHH
@7766002/1
ggtggttgttgcctctgttgctgctgaggctgttgttgccactgctgctg
+7766002/1
@@:BDDDFHGGAFHHIIIIIIIIIIIEGGGIIHIIAHGGIIGHGIIIEEE
@4688835/1
gctggctggttcctagaatcccacatggcaggaagttttctcgcaactta
+4688835/1
CCCFFFFFHFHHHJJJJJJJJJJJIJJJJJJJIJIDHIJHIJJJIJJJJG
@6260626/1
ggctgctatagatggaacgttgatctggtctggagctggatgagtgacat
+6260626/1
CCCFFFFFHHHHHJJJJJJJJJJJJJJJGIJJJJJJJJIJJJJJGGIJJI
@7766617/1
cttaacttgcattaaatcacatcacattaccacatttctcaaattcagtc
+7766617/1
CCCFFFFFHHHHHJJJJJJJJJJJJJJJJJJJJJJJJJJJJJJJJJJJIJ
@3045272/1
ccttaatatacgcaacaaagctttcacgttcataagg
+3045272/1
?@@D=D8BFDFFDIF:EBAFDEFE@FEIGGAHIIGG?
@3605958/1
catcatttacatcaccgtgatctaatatttgagcagaaggtgctggtgca
+3605958/1
@@@FDDFFHGFFFGIGBEHFAHHGGGDDHEGFGBCCG9?FDGBDHE??@?
@3606259/1
gttgttgccactgctgttgttgaggctgctgtggtctctgctgttgctgt
+3606259/1
C@@FFFFFHFHHHJJICEI?GGHIHHGHIGCF@99?DB@FGEIIGG9BF9
@1909643/1
aaatctttaggctgcagctcaaccattt
+1909643/1
@;@DDDDD8AFF?<:EFBGIDFFHBEH9
@1376471/1
gattaaaatttttaagtacgactaagtgagcacactaaatcacc
+1376471/1
@;?DDEDDHHBBFBEGGHIFFHD1CFFGGG9<DEGGDFBD??FD
@7768212/1
gctctgataaattagaatcatcccatagcaaatgatatttggtaggacgt
+7768212/1
CCCFFFDFHHGHHJJDCEHGJEHHJIGIFIIGIIJGIJIIIIHHFGHIJF
@7768617/1
ggcatgctttgcttctttcttagatctaccagtgcccatggcagcaaatc
+7768617/1
CCCFFFFFHHHHHJJIJJJJJJJJIIJJJJJJJJJJJJJIJJJJJJJJJJ
@7768788/1
ccttcttctttttttctagtttcctcctcatcaagagcacggcgatactg
+7768788/1
@C@FDFFFHFFGHJIJJIIHIIJJJJIIJJJIJJIJJJJIJJJJIJJHHH
@7769015/1
tcatgatgttctggaaaatatttatataaatattctgatgcaatcaactg
+7769015/1
@@CFFFDEHDHFHJGIJIJJJIJGGHIJIIIJJJGIIJIJIIIIGGHAHG
@4142266/1
ggcaatttgcaattcttttataataatattgccggcttttggttgttcca
+4142266/1
CC@FDFFDHFFAAHEBHDH@CIHCIG<AEH9AF:FGGB3BDG@FGIEHGD
@1377927/1
gggaggtggacctctttgtgcccatggagtttgacctctaggaccagttt
+1377927/1
@@CFFFABF=FHHJJIGBFGHHGHIIJCHF3<BFGDFGHEHDIHGGEB>B
@4691586/1
aagaactatttctttaagaatattttggatttcattgatagtatctgatt
+4691586/1
CCCFFFFFHHHHHJJJJJJJJJJJJJJJJJJJJJJJJJJJJIJJJJJIJG
@210176/1
tacgagtttgagcatcattcattttcttcattgtaacttggcccgcaaca
+210176/1
@@@FD>BDHFF?FGCIBBHHGGBHIIHHEHI@FGHEGIIGBB<FGIDGIG
@7770989/1
cgtgtttggtagaagcaggatgacacttaggtcgtgcatggtttaagaaa
+7770989/1
BBBFDFFFHHHHHJJJJJJJJJJJJJJJJJJHHJIJJJJJJHIJJJJJJJ
@210959/1
cttatcagtaatctcgaatctattatctcttggaca
+210959/1
@@@DFFADD>FDDFBH@FGGD>DH>FC<E>4C39AC
@865357/1
gtttcttttttgatgttacagagtttagcggctcttgtttcatacttttt
+865357/1
B@@FFFFFHHGF=EHHHJJJJHIAFHIIGEGHGGHIJHIJIIJIIGCCGG
@5175443/1
ataaccaagatcaattactctaccaggtggaggtgaaaagaatgatcttc
+5175443/1
CCCFFFFFHHHHHJJJJJJJJJJJJJJFHJJJJGHHJJJJJIJJJJJJJJ
@4693618/1
gttaacttttggtggctttattatattactcctaattgaagagccttttc
+4693618/1
CC@FDFFFHHFH<CGAHIIIIIGHIIIIEHIGIIIDHHIIIIIIIIIIC?
@7246110/1
gttgcagcattaagtcttctctgcactgtgacagtcttcaagcactgagt
+7246110/1
@@@DBDDDHDAFBDHDEHHIAH@BCFHE<CHEEE:?ECFEHICFEDA@FH
@212120/1
cattatcgtaaattgtcacggtctcaacaagttccgttttttggagaggc
+212120/1
@@CDDFFFHHF<FHGGHGGHGF?FFHHIJJIIG@EBDHIIJIII@GDHEG
@8205886/1
ggtgagtaacatcagctccgagaaatattacaggttcgttgaaaaccttc
+8205886/1
@@@DADADFHHGFIIGHGHI@FEGHIDHHIIGIIIGGHIIIGIIGEGIIH
@4694157/1
gtcctgttggtccattaatataaaatggttcaacttctttggtgtac
+4694157/1
@@@FFFFFGDDFFIIJIJIIJIGGGGGGHIIGGIJJJIJJBF?;?BG
@3049041/1
ccactatctaaataaatagctgctgctaatgattcaaataagtcaccaag
+3049041/1
@@@D?;DDHH>FBH@FH@<EHGGAAFHGCFFBHHHIC:CF9?CFDHGB??
@5690438/1
atcattttcgtttacccagagaggaaatagtattttttcttcatcgtctt
+5690438/1
C@CFFFFFHHHHHJJIIJJIJIJJGGIJIJEHIJJJJJJJJIGJJJHIIJ
@867191/1
gcgatggaatcttaaatgcgatactaaaacaggcagaagcatagcatg
+867191/1
@@@FDDFFHHDHAGB<CHIIEFAFH@HCG9;9CDGF7DBHGAHHHHFG
@868072/1
caccacattacagttatattcgaaaacttagatttattgagcgtgataag
+868072/1
CCCFFFDFDHHGHGGGGGGDJGH>EHGGIGIEC@HIFGIGG@G:689H>3
@2482609/1
tgtaattctcctggaatacaggtcatgtcagattgtagtta
+2482609/1
@@@ADDDFDCHBDBGFH>FFFG::CAFH9<E4CHEC<FCH>
@6269827/1
cgaggtttaaattttttccgctgtagtacaaatttctatttccgattatt
+6269827/1
CCCFFDEFHHHHHJJJJJJJJJJHJJIIJJJGHIJJJIJJJJJJIIJJJJ
@3049816/1
ggggcacttatcaggttgtatactgatttcataatgatgtacga
+3049816/1
@@@DDDDDBFHFDEECBFEHEHHEICHIIFIG<?FGG@FHGIG;
@3049907/1
gctggtcactgggttgttgcctaacaggaggtgcactggttacagg
+3049907/1
CCCFFBDFHDFHHCGGHGGAAFEBGGEGCC@:C>FBBDA?BCE@GG
@4144265/1
atcattttcgtttacccagagaggaaatagtattttttcttcatcgtctt
+4144265/1
CC@FFFFDHGHHG=FBGCF;EBGHFAAEDH1?EGCHIIIIGEEHGG=GGH
@7776945/1
cttggcagctgctaattttgcttggtgtttgttttctccaactccgacaa
+7776945/1
CCCFFFFFHHHHHJIIJJJJJJJJJFFFGIJHIIJIJJJJJJJJJJJJJJ
@2483345/1
gttgctggtcactgggttgttgcctaacaggaggtgcactggttacagga
+2483345/1
@@@DFFDFFGHHGIJI;EFHIIIGGICHGII@F<?BGF@CBG4DFGGIGG
@6713087/1
atcgtcttgaacttcatttccaacaggtagtaagtgatcattaagttcgc
+6713087/1
BCCFFFFFHHHHHJJJJJJJJJJJJJJCHHHIIJFHIJJJJJJJJJJJJI
@7779085/1
ggttgttccaggccttggtaaatttggg
+7779085/1
:?1AADDD8DFFB7F9:2A<4<4::AE?
@1917183/1
gtacattcaacagtctgcccattctccaactgtaatggaaacgactgcat
+1917183/1
B@@DDEFFGHHGHIJJJEGHIIFIIJIIJJJIHIJJJJJJIJ?EIIIDFH
@2484602/1
aataagtctaaatagaccttcagggtcttcatgggctt
+2484602/1
@@;DDEDDHFHHGI4A<B@CGGH9G3A;<CCB9?FH?3
@3612086/1
agttaaaacagtacatcgcacaacaaa
+3612086/1
@@@DDDD>FFBFD>GGGIF<EHG1AFH
@6714757/1
cacaacagcctcagcaacagcagagaccacagcagcctcagcaacaacaa
+6714757/1
CCCFFFFFHHHHHJJJJJJJJJJJJJJJJJJJIJJJJJJJIJJJJJJJJJ
@7781715/1
gatctagataataatgcctcagagctaccttggcagctgctaattttgct
+7781715/1
CCCFFFFFHHHHHJJJJJJJJJJJJJJJJJJJJJJJJJJJJJJJJJJJJJ
@3613841/1
gtcacttttggtcctgttggtccattaatataaaatggttc
+3613841/1
@@@FDDD>BDH:CBBHHIEEFHHIBICC@@FF4?CGG@9?C
@4147771/1
gcacattgcagttgctatcatacattcttaatatctgtgtattaagcctc
+4147771/1
CCCFFFDEFDH<FEHGGIIGIIGA4CADHGH9FBHHHIEFEE4CGA>DFH
@1384513/1
gtgacctcaagttccatcctatcattgccaattggtagtggatctctagt
+1384513/1
@:?DFFFFHFHAFHHIGCGGGHEHI<HI<F3?BFG??FEEGBHCBEG4?B
@220862/1
atttgtttcatcgtcagtatcatcagcatcagattcttcttttttctttg
+220862/1
@C@FFFFFHGHGHIIEICHEHGIJFHHH@HEHEIJIFGJJJJJIIJJGG@
@1384897/1
gtgaggtacacagttgcagtcctgagctggtcttcagtcacccgattcta
+1384897/1
C@CFFFDEHHHGGIJDGIIHGHIGEHEIIJJIJJJJJIIJIIJIJIJJJI
@4702519/1
gattacttcttctcgaggtggctgcagtttccatatcatattatacctga
+4702519/1
CCCFFFFFHHHHHJJJJJGHJJJJJJJIIJJJJJJJJJJJJJJJJJJJJI
@7785644/1
ctctgctgttgctgttgttgctgaggctgctgtggtctctgctgttgttg
+7785644/1
CCCFFFDEFHHHHIIIIIIJJJGGJJIJJJIIIIHGIIIIJGHGIJJHGI
@1922457/1
cttttattgaatagaataggaatgtcagg
+1922457/1
@@@?D8DDFFDFHIGIHHGFGHIIJJIII
@8213687/1
cttcaaatatgaattcatggtgatcatattcaatcacagtcggtgtttta
+8213687/1
CCCFFFFFHHHHHJJJJJJJIIIJJJJJJJJJJJJJJJJJJJJGHIJJJJ
@5182579/1
gcatcattcattttcttcattgtaacttggcccgcaacaattgtacacaa
+5182579/1
CCCFFFFFHHHHHJJJJJJJJJJIJJJJJJJJJJJJJJJJJJJHHIJJJJ
@1923701/1
tgttgttgttgttgctgctgttgttgttgttgaggttgattagaagcccc
+1923701/1
CC@FFDFFDHHHBHHGIIDGHHGF?FIJIGIHEGGCCGIEHEIIGIIG;D
@3616170/1
ctttggctttaacctcataactaaaacaggg
+3616170/1
@??BDADEAAFHA>GGGGDFGE:A<?A<<@E
@6283610/1
cctgttagcagctggttgccttaaaacaatgtcaagagcttggattgcct
+6283610/1
CCCFFFFFHHHHHJJIJJJJJJJJJJJJJJJJJJJJJJIJJJJJJJJJJJ
@2489283/1
caaaattgtaaatccaggaacttcccagtcatcaggaataaagtcattaa
+2489283/1
CCCFFFFFGFHGHJJFIIIGIJJJEHGJGIICCGHIGGHGICHDFGGIIJ
@8216716/1
gctccaatcgcattccctttcacactagggacatgaggtgaaattattgg
+8216716/1
CCCFFFFFHHHHHJJJJJJJJJJJJJJJJJHIJJJIJJHGHGHIIIJJJJ
@1924878/1
cacataatacctgttctgtaaaatccttcactggaaacagctatggtaac
+1924878/1
CCCFFFFFHHCFFHEHHDJIJJGIIJJ<HIJIHIII>EDGHHGEFGDEG3
@3056489/1
ctataaaaatacaagaattcctaattggtagtattccaatctaatctaat
+3056489/1
@C@DDDDFHHHHDHGHIJFHIJI@AEHIAFEA@EH@?HGHGHEHDGEGCA
@6286230/1
gttttttggagaggcaactcaggataactatagaggttcttctttccatc
+6286230/1
C@CFFFFFHHHHHJJIJJJJJJJIIJJJIJJJJJJIIJIJJJJJJIJIJG
@5185227/1
ggcgttttggtgggcatggcctgcagctccctttttgcagcttcttcaag
+5185227/1
CCCFFFFFHHHHHJJJJJJIJJJJJJJJJJJJJJJJJJJJJJJJJJJJJJ
@6287514/1
ctctacactgtgacagtcttcaagcactgagttagaataccaacctgaat
+6287514/1
@BCFFFFFHHDHHJJJCGIJIJJJJJJJJJJHIHIJIGHJJJJJJIJJJI
@7793925/1
cagcagcctcagcaacaacagcaacagcagag
+7793925/1
CCCFFFFFHHHHHIJJJJJJJJJJJJJJIJJJ
@4152618/1
acacaattcaggcactaatgtctcttcaaaatcttcttcatcacgtcgtc
+4152618/1
@<@DDDDFHHGHFIIEFHIGAH>HGIIEI@@FGGHIJIHEIGHIIDHGG1
@7260316/1
ctgcagtttccatatcatattatacctgaaggcttttgggtcgtgagaag
+7260316/1
CCCFFFDFDHHHHGJJGIJJJJJJJJJJIJJG=DHIIJJJJIJIIGHHII
@4707312/1
gtttgatgagctgtagatcctatcgagaggctaatatggattgcgaccat
+4707312/1
CCCFFFFFHHHHHJJJGIJJJJJJJFHCHIJJJJJJJJICGIHGIDGIBG
@7796008/1
ctttgatgctgctcaatttaccttcatccttgttttcaaagttgataaat
+7796008/1
CCCFFFFFHHGHHJJHIJJJJJJJJJJJJJJJHJJJJIJJJHIJJJJJJJ
@1927864/1
gtggacctctttgtgcccatggagtttgacctctaggaccagtttgcaaa
+1927864/1
@@@D?EDDFHDHFFHHIIIEG3:CAEHGGGIII<F>GCHG?FECCBFGEG
@889710/1
gcaccttcaacaccacactcctcaaggtacacc
+889710/1
@@@DFB?DCBFDHHHHG;GGI@BBCGDF?>GGG
@4153672/1
caattatttacaaaatgtgtgttaaatatggctg
+4153672/1
@@@BDEDDH?DFB2:CBAB<CCDG9E@H@H9FD=
@5703032/1
gctgctgtggtctctgctgttgctgaggctgttgtggtctctgctgttgc
+5703032/1
CCCFFFFDFHHHHJJJJIJJJJJJJHJJJJJHIIHHIHJJJJIIJJJIIF
@229187/1
tggctttattatattactcctaattgaagagccttttcccaaaatcatac
+229187/1
@CCFFB8DHHDDHIC<CB>GG>HHCH9HH@G9C;CGHB9<CAHIGIIGII
@6720897/1
aagtctttcagtctcatccacattttatgtgctgctaacctcttggcaat
+6720897/1
BCCDFFFFHHHHHJJJJJJJJJJJJJJJJGJJJJJJJJJJJJJJJJJJJJ
@890990/1
cctgaccaacttgaagacaaggtaaatgaggataccttaatttcattttg
+890990/1
?BBFFDFFBHHGHIIIJIIEIJGEGGGIE>GHE>G>GHIEF>DGEBFEGC
@1929631/1
gtggttgttgcctctgttgctgctgaggctgttgttgccactgctgctgc
+1929631/1
@@@FDDFDDHAFAGBGHAHC9E>FHAEGG;EE3DF3C<DGF?BDCGGD9B
@6290933/1
aagacatcaatattttaaataaaatatttctctttcagaaggggaaatag
+6290933/1
@BCFFFFFHHHHHJJJJJJJJJJJJJJJJJJJJJJJJJJJJJJJJGGHJJ
@7798070/1
ggaagccataccgtacgctcaaacatgcaaatgtgacattattgactaag
+7798070/1
CCCFFFFFHHHHHHIIJJJJIJJJIJJJJJJJJIJJJIJJIJJJIJJJFG
@891525/1
cttcctttttttggatctgaagggcggtcccctcttttgggtggaatgta
+891525/1
@@CDDEBFDF>DFHGIJJIGHHBGGIH;FGHG<@GEHHHFF;>6ACA@>C
@3621142/1
cagttgtttttgcacagaactcagcaactctcggatcttctatccttatc
+3621142/1
BBBDFFDFFHHHHIGJJEGI@HGIJCHHGHBFGCBHIIJGIGBEDIIIJC
@4708493/1
cttcaagatagaacccaattctggcccaagaggagagcttttattgaata
+4708493/1
@CCFFFFFHHHHHJJJJIJJJIJJJIIIJJGGGGHHGIGIJJIJJFJFII
@6722361/1
gtttcaatgatttccctgttgaccttacggggacacttatcaggttgtat
+6722361/1
CCCFFFFFHHHHHJJJJJJJJJJJJJJJJJJJIJJJJJJJJJJJHIIHJJ
@3060947/1
gtttgagatactgtaatgcattgtaggccgcacatgtttgtgcttctga
+3060947/1
CCCFFDFDBFDHDHIGII>>DC>HBE@9?FFGGGGG4BBDGDGHGD<49
@5704828/1
cagaattttcgtttggagcaaatac
+5704828/1
?<@;DD?B??CFFBB:?@FEGCGH<
@5187545/1
ccgttccaccctttctgctgcgatctttgccatagcatagttcctgcttt
+5187545/1
CCCFFFFFHHHHHJJJJJJJJJJJJJJJJJJJJJJJJJJJJJJJJJJJJJ
@5705378/1
cctgggtttaaaatcttcaataacattactcatttctgataggttctgca
+5705378/1
CCCFFFDFHHHHHJJJJJJJJJJJJJJJJJJJJJJJJJJJJJJHIJJJJJ
@6723443/1
gagtcttcaaattttgtaagattttgtagcatctggtaggattcaatcca
+6723443/1
B@BFFFFFGHHHHJJIIIJIHIJJJJJIJJJJJIJJHHIJIIIIJJJJJJ
@7264557/1
gcccttatcaacatacagagcaccaagaaaagcttctaaaagatcagccc
+7264557/1
CCCFFFFFHHHHHJJJJJJJJJJJJJJIIJJJJJJJJJJJJJJJJJIJJJ
@6294307/1
gcttgctgtggtggtacagcacccggtcctggtccagattcctgttgtgg
+6294307/1
CCCFFFFFHHHHHJHHIJJJJJJJJJHIJJJJJJJJJJJJJJJJJJJJJJ
@897027/1
tgggaatcctttgtgagccacatcaatgttaaggaatggtttc
+897027/1
@@@DDDDDHHHDDE9FEEGGG>FHAHG4A4FHH@@ECAEBD>G
@7803608/1
cagagactcgtccaatcagattgaaaaaaacaagttgtataacacaatta
+7803608/1
<;??DDDA<F?:?DGFE>D>HHFFIIIEEFEFD@9DFD@DF??DEFFFAF
@234569/1
tgactttatacactggtatttctggctcacctccttcc
+234569/1
CCCFFFFFHHHFHJJJAEEGGEFHEGHGGIEFHECGF>
@4710562/1
ccgcagattaaaatttttaagtacgactaagtgagcacactaaatcacca
+4710562/1
CCCFFFFFHHHHHJJJJJJJJHIJJJJJJJJIJJJJJJJJJJJJJJJJJJ
@7804647/1
cacgatttcggcagcttttacctcattttcactcagaagaaataatatct
+7804647/1
CCCFFFFFHHHHHJJJJJJJJIJJJJJJJJJJJIJJIJJJJJJJJJJJJI
@3063242/1
ctctgctgttgctgttgttgctgaggctgctgtggtctctgctgtt
+3063242/1
@@@FDDFFFHFHG<EAAEGHIEGHEEGIIG@3C@>CGB@D<<<3?B
@235933/1
gttagaataccaacctgaatttcagcaattttcttaatggatgcataagt
+235933/1
@@@FFFFFHFFFFIIIEEEH9F3ACFHGGHC@CFHGBH<9:CEF9BAGGE
@7267910/1
gccacgcatgtcccatactccctggttgggaagtgcttgttgttttgcag
+7267910/1
CCCFFFFFHHHHHJJJJJJJJJJJJJJJJJIJJHHJJJJHJJIJJJJJJJ
@3627715/1
tgcaccttcaacaccacactcctcaagg
+3627715/1
@C@FFFFDHBFBDEDGHHHGH>E@A<FC
@4711241/1
gtaggaagttatcaagaaatctaagattgcatcaccgaggaattccagcc
+4711241/1
@@?DDDDDAFHHD@GE@EGIEHIDGEHGGGIICFGIEEFG@FHGGH<DHG
@1935724/1
gccagaaagtaattgtattgtaagcacatgataatacacaaaatatagtt
+1935724/1
BBBDFDFFHHFHHJJIGHJEDFEFGHGIJJEGI<FEDFGAFF=@DGIJHH
@8225080/1
ggtcattatgggcttctattagttcatctatattttttaaggaagtaagt
+8225080/1
?@;BDDDDFDDBDEHG@?EIFHHGGHHIICBHHIIIIIIIIGGEGDFGF9
@7268938/1
cttctattagttcatctatattttttaaggaagtaagtgcaggggaacga
+7268938/1
BBBFFFFFFHFHHJJJJJJJJJJJJJJJJJHIJHIJJIIJIJJJJJJJJI
@1393021/1
aatgtttctagcctttcataattcataacgtcattagcagagctcgctac
+1393021/1
@@CFDADDFHHGFGEBHIIIIDH4CHHI>FGIFHIGGIGHGG<HIJIIIJ
@236965/1
gtagttgggtaatattttgataacgtggatgtagataggctggcctgctt
+236965/1
@<<DFF?DH<?CDGFHIBF=EHHDF@EGECFCB<B@AFE3BF>A@>G29?
@1936537/1
atggattcagcagaagtataaattaaa
+1936537/1
@<@D=DFDHDF?FFG@EEGH@<EHEGC
@5710870/1
cttgactatgtttgatgacatatcaataacattctcctcaaccttttgta
+5710870/1
CC@FFFFFHGFHFIGHGIIIGIJIJJIJJIJJJIJIIGHIIGHGJIGGGI
@901079/1
gtttgttttctcctactccgacaaacgcc
+901079/1
@@@FFDADFHGHHJIGCGIIEGIFIJEGH
@2496328/1
ctcatacttaatccaatgacatggggaagtcaattgc
+2496328/1
@@@DBDDDDBHDFGHIIEBEGGE;C:CE=ACACGDH@
@7270295/1
gctgttgttgctgaggctgctgtggtctctgctgttgctgttgttgctga
+7270295/1
CCCFFFFDHHHHHJJJJJJJIJIJJHIJJIJJJJIIJJJIDHGFHIJIIG
@3629716/1
ttcttcatcagtagcttccagattactacttcttttaagcagtaacttct
+3629716/1
CC@FFFFFHHGDFJJIGIJCIEHHCGIIGGIIEHIJGGIIIJHHHDHJJE
@238446/1
atattttttaaggaagtaagtgcaggggaacgagaaccaatttctttttt
+238446/1
@@@DDFFFHFHHF3:?<FHIDHBEFGIGIIGDGF:DGCGGGHIG4BF=GH
@5712429/1
ggtaggtgcagggtatgaaactgaacgtgtacacctggtaaagaggtgac
+5712429/1
@@@DDDABFFDBHCFHGHEEHFFHIGGAEHGIIIIIIG?FHHIFHG9BDG
@7809273/1
tggtaaaataccttctttgactaaatactcctgaaggagtgatatcggtg
+7809273/1
BCCDDFFFHHHHHJJJJJJJJJJJJJJJJJJJJIIJJJJGGGIJJJJJDG
@6300820/1
ggctgctgtggtctctgctgttgctgttgttgctgaggctgctgtggtct
+6300820/1
CCCFFFFFHHHHHJJJJJJJHIJJJJHIJIJJJJJIIJJJJJJIGHIGHI
@1394715/1
gccacattccattccatgatttattaaacccgatgctagctttcttaaat
+1394715/1
@7@DDFBFDFDFHIGB@FGAEHIIIGGGI3AF8EGGGGJJIFGBGG<DHG
@7810497/1
gcgccaggtgtccggtcttcactgcagcctgactggtgagaaccctcacc
+7810497/1
CCCFFFFFHHHHHJJGGIJJJJJJGIJJJJJJJJIJIIJJHJJJJJJJJJ
@5713861/1
gtctaacttgaccaacggtaaaagcaggaggttgttgcatcctttgctct
+5713861/1
CCCFFFFFHHHHHJJJJJHIIJJJJJJJJJJDHHHIJJJJJJJJJJJJJJ
@4713222/1
gcggtaccatggtataactatcttattgagataattatcttttgaaacaa
+4713222/1
@@CFDDFFHHHHDGIIJJHIGIHIJJJJJJJJJJJJJJIIJJJJJJJJJJ
@6727046/1
tttttttttgttagactgatttgatagagcacggaaggtggaatttttgc
+6727046/1
CCCFFFFFHDFHFJIJJJGHIJIGHHIEHIJJIJHIJJ8CH;DEHHHHEA
@6727492/1
caggttttgggtagttgggtaatattttgataacgtggatgtagataggc
+6727492/1
B@CFDDFFHHHFHJHIIJJFHJJJJJJJJJJJJIJHIJGJJJJJJJJIJI
@3633482/1
cttgaatcatctgattcgcagtcagagctatag
+3633482/1
@CCFFFDFDFFH4AEG@E@FGG<FHGIDHHA@B
@4714841/1
cttatcagtaatctcgaatctattatctcttggacaagttgttatattag
+4714841/1
CCCFFFFFHHHHHJJIIIJBIIJJJGJJGGIIIGIIIIHHIGIJJHIJII
@6306206/1
cttcaaatagtacttcaccaaaaactttgtcagccgcttctataccacca
+6306206/1
CCCFFFFFHGHHHJJIIIJJJJJIIJIIJIIIIJJIJJIJJJJIIIGIIJ
@3633987/1
gaatggtggtgttaacttatcgattttacactcaac
+3633987/1
=??BB?B>D@DFFD@H@DBHHG?ACFH9C????FEG
@241867/1
gccactgtgtccacaagaaaaaaggttcttttacccccttcagaatataa
+241867/1
CC@FFFADHHHHFIJGIJIJEHGIEGGIJIEFEHBGHJGGH@GEHJEII4
@2499642/1
cctttttgaattgaaatcacctgctccaggtaatggaaaatcctgaggag
+2499642/1
CCCFFFFFDFFHFIJE9?EG@GGIICFHJJCCGGIGIGHGGHIEEHEHHG
@3068153/1
cttgcctttgttgctgctgtggtggttcttgcctttgcagctgttgtgg
+3068153/1
@CCFDFFFHDHHHIFIJJJBGHBFG@CFG@BGHEGG<F<<@GGHIIBB@
@5718193/1
gcctcatgttataacattatgcagttcattacctaagatatttgttatga
+5718193/1
CCCFFFFFHHHHHJJJJJJJJJJJHJIJJJJJJJJJJJJJJJJJJJIIJJ
@908632/1
gccgtaatgaatggtattgctttcgcagggtaagtctttcagtctcatcc
+908632/1
?@<D=DDDDDHH?H<BBGHIE9C?BFG6AF?DD@4BBF@<BBHHGDEHFC
@7277699/1
ggcgtatttacagaagcaaggttggcctattattggcattccagcatcat
+7277699/1
B@CFDDFFHHHHHJJJJJJJJJJJJJJIJJJJJJJIJJJJJIJJJJJJJI
@8231799/1
tgtatactagcatgactgactagatagaagtctaattcagtagggtgagt
+8231799/1
@@CFFFBDFGGFHG>FHGGIIICEEDHGHECHHHICHIEECFEBGFBGIF
@4716860/1
ggaatgtatgacgatgatttgatatctatatttctcattttttctgctaa
+4716860/1
@C@FFFFFHHHHHIJIFGHHIFHEFHIJJIIIJIIEIIIJJJJJJJJJIG
@7819634/1
tatcaataacattctcctcaaccttttgtaacatcgacaacaccgcttgt
+7819634/1
CCCFFFFFHHHHHJJJJJJJJJJJJJJJJJJJJJJJJJJJJJJJJJJJJH
@6311697/1
gctcaatttaccttcatccttgttttcaaagttgataaataatattaatg
+6311697/1
CCCFFFFFHHHHHJJJJJJJJJIJJJJJJJJIJJ<FIIJJJJJJJ9DIHI
@7277785/1
ggatactttaatctaatattatattgactaacaaaatatctttcaacagt
+7277785/1
@CCFFFFFHGFHDIGIIIIIIIGIIIIIIJJJJJJIIIGIJJJIEBGGGI
@8233179/1
ctccacaaccttttgtaacatcgacaacaccgcttgtgcggcaatatgtt
+8233179/1
CCCFFFFFGFHHHIGFHIJJIJIGIJJGGIIDAGHGFGGIGGGIIIJIHE
@8233703/1
gtggaagtaagaggtctttcatttaatgttttttgaaaagcctcacttgt
+8233703/1
@BBFFFFDHHHHHJCGHJJJJJJJJJJJHIJJJJJJJJJJIJJJJJJJJI
@5195736/1
gtttggtagaagcaggatgacacttaggtcgtgcatggtttaagaaagac
+5195736/1
BBCFFFDFHHHHHJIJJIJJJJJJJJJJHJIHIJJJJJGHJJJJJIJJJJ
@1942297/1
atccttttgggcggtaccatggtataactatcttattgagataattatct
+1942297/1
@@@FFFFFHAFD>H@FGHI<BEBFCGEHIIGDHIHIJJEGFCAFHIFAGE
@910851/1
gcaccttcaacaccacactcctcaaggtacacccctataagggcttcgat
+910851/1
@@CFFFFFGHAFHI;GGGIEDGHGGGGGFEEGHIBHHJIJIEFG>2?F;F
@1942668/1
ctggtattatgagtgttacttctcatcctaggacgtccacctcgaactga
+1942668/1
@C<DFDADDF<DAEBCAHHCHHIGFBGHEGGGBFF1CFFGGG@BFHCGG@
@8234486/1
gttccagagactcgtccaatcagattgaaaaaaacaagttgtataacaca
+8234486/1
CCCFFFFFHHHHHJIJJJJJJJJJJJJJJJJJJJJIJJHIJIJJJJJJJJ
@3636316/1
ctccaattgcattccctttcacactagggacatgaggtg
+3636316/1
@@@DDADDFA:2AFD?F4A4E@BBGA>FCFEEGH>G@?B
@7823972/1
gtgtacacctcacatatgtatggcacaactgataagttaagcattgcagt
+7823972/1
BCCFFFFFHHHHHJJJJJJJJJJJJJJJJJJIJJJJJJJJJJJJJJJJJB
@6315874/1
ctccactgaaccaaatcggctccttgaatgaatttttcattcctccatac
+6315874/1
CCCFFFFFHHHGHJJIJGHIIJJJIGDFHJIIIJJJJEHJJJIJIIGIGI
@4162923/1
cttcaacaccacactcctcaaggtac
+4162923/1
@CCFFFFDHAFHGJJJGGIAFHHEEF
@912404/1
tcttcaaatagtacttcaccaaaaactttgtcagccgcttct
+912404/1
C@CFFFDEHHGHHBGEGGIGE;FHDFG>HHAFG<9;?FGHIC
@1944045/1
ggccgacacatcaatattaagcatcat
+1944045/1
18?D;1@@?<CF4<AAFGBFHBA<C@B
@6317560/1
gttgggattcattatccattctcccctaggctttgctttaggatcatcat
+6317560/1
CCCFFFFFHHHHHJJJJJJJJJJJJJJJJIGIIJJJJJJJJJJJJJJJJJ
@6318970/1
cttggcaacaaacagttgttttttcctgatatagctctaacttcaattaa
+6318970/1
CCCFFFFFHHHHHJJIJJIJJJJJJJJJJJJJJJJJJJJJJJJJJJJJJJ
@7827738/1
gtgaagtttctgagagcatcttctctaactgtcctttgaggtgcaaaaca
+7827738/1
@?@DDBDBCCAC?GBHECGEEIIIDBACAAA2<<<:?B??F1:?::?B??
@3637327/1
taatctctgtatcaacaactgtaccagccggcacattcatatt
+3637327/1
@@@DFFF?F4CFFIIGBEFHG4CHG<BEC<GI>GGCGHGEH<F
@6319855/1
ccctgaataccttgatggctacaaagatagaagtcgaattcagttggatg
+6319855/1
CCCFFFFFHHHHHJJJJJJJJJJJJJJJJJJJJHIJGHIJJJJJJJJJJJ
@1945519/1
cttatcagtaatctcgaatctattatctcttggacaagttgttatattag
+1945519/1
@@@DDEFFFFHFDIBG9FGGIFHEHEHI9FGH@EHHGHF@9DGIIGH>G?
@4166070/1
gtggttcttgcctttgcagctgttgtggtggttgttgcctctgttgctgc
+4166070/1
@CCDFFFFH<FDHIGEGIIGHH@FHGCGA1;8??FGGHGGEGGGFBFGAF
@914412/1
agggcattcatcttttcttttgtaaattacttcaaggaaatcccagtcca
+914412/1
?<?7DDDAFHDDFBBHGG:FCGGFIEIIGIIGIIBGIEGHDGGI9G3BBD
@7830614/1
gcttgctgagcgactaatgccactgtgtccacaagaaaaaaggttctttt
+7830614/1
CCCFFFFFHHHHHJJJJJIJJJJJJHIHIJIJJJJJJJJJJJJCHIJJIJ
@7830821/1
gtcgaaatacaaggcaggaaatggtgaactgcctttcatgaggaaggccc
+7830821/1
@CCFFFFDHGGHDGIGIJEIIJJJFHHIIGIIIJGIJJIIHHJCGGGGFF
@4167580/1
gcacagtatctgttaaccagcgtgatagaagaagacatatcaacactggg
+4167580/1
CCCFDFDFFHGHDEEHIII?AGCFC9ECE@FCEH>HIG4<FHIIIIIIIG
@1402813/1
atgaaactgaacgtgtacacctggtaaa
+1402813/1
CCCFFDDDAFHH?A?CGIIIGIJDBBB@
@7287484/1
ccaagttcctatttccatccagtcacccttatctttatcatcttcttcat
+7287484/1
@@@?D=BACC2AFGF?EGEFIHHIIIIG=GGIIIIIIIIIIIIIIIIIIG
@5730922/1
ggcaaccaatatgttcgtctcacccatgttaaattttttcagaatcatgt
+5730922/1
C@CFFDFDHHHFHGHHIIJJJIJJIIJJJJJJEIIIJJIIJIJJJIJJJG
@1948638/1
gttcgtagtgaagaactgaaagcagatctaaatttctcaaatttctttct
+1948638/1
CBCFFDEDFHHGGGGJIIIJJI<EHIHGIIIIGGIIJJI?D>FGIGGGGG
@6322229/1
cttcatcacgtcgtctttttttaccaaaccggt
+6322229/1
???ADDD;D?2A8<<<EEEEADBDDD3?BB?@.
@5731331/1
cctatacctttgaatgtccctttgccaaatacttcaactgtgactctaac
+5731331/1
CCCFFFFFHHHHHJJIGIJJJJJJJJIJJJJJJJJJJJJJHICGHJJJIJ
@8242769/1
gctattttagcatggaatgtaatctccaagttgtgaatcaatttcaggat
+8242769/1
CCCFFFFFHHHHHJJGIJJIJJJJJJJJJJHIJHIJJIJJIJJJJJJJJJ
@1949589/1
cttctttgactaaatactcctgaaggagtgatatcggtg
+1949589/1
CCCFFFFFGHGHGJIJIGIJIJJIGG<GA8AHIGGIIFH
@6738193/1
gacgtgctgtaccttgtatactagcatgactgactagatagaagtctaat
+6738193/1
CCCFFFFFHHHHHJJJIJJJJJJJJJJJIJJJJJJJIIJJJJJJHIJJJJ
@5731990/1
cttgtatactagcatgactgactagatagaagtctaattcagtagggtga
+5731990/1
CCCFFFFFHHHHHJJJJJJJJJJJJJJJJJJJIIJJJJJJJJJJJJJHHH
@1950404/1
gctccctttttgcagcttcttcaagagggatgggctctgaaggttgtatt
+1950404/1
@7@DFDDDDBHHGJIIGIJGIEBH@HHIFHGIHIB;DHCEBG990?7BE4
@2508845/1
cctccttccaaaaaaatacagcaagtctggtaaatttatcgcaagg
+2508845/1
CC@FFFFFGHDDFIJJIIIJJJGEGHEIDD9B@EC@4?DE9?D@FG
@1404081/1
tgttgctgttgttgctgaggctgctgtggtctctgctgttgttgttgtt
+1404081/1
@@@FFDDDFHHFHGBHHIA7;EEGED9BA:?BAFHECGH9F:?D08?F8
@918669/1
gcataagtcattcctctatcaggtaagacaacaatcacaagttttacttc
+918669/1
@BCFFFFDDHGHHIJJIJJJJJIIJGHCGGHEHGJJJGIEHDG<DAAHGA
@7291238/1
cactgaaccaaatcggctccttgaatgaatttttcattcctccatactcc
+7291238/1
CCCFFFFFHHGHHJJJJJJJJJJJJJJJJJJJJJJJJJIJJJJJJJJJJJ
@4723316/1
ggctgctatagatggaacgttgatctggtctggagctggatgagtgacat
+4723316/1
CCCFFFFFHHHGHJJJJJJGIJJIIJJJIHIJIIIIIJJJJJJJBGIJJG
@2509289/1
ctggatagttgtaatatatcaaaaattcaatat
+2509289/1
<@@=DEFFDFADDHGF4:IIIGCE@BFHAHGIG
@2509410/1
gcctagacttgtgcaccagctaaagaagactt
+2509410/1
@@@DFFFDHFHHDGGHBGIFEAE@GHHIDFH@
@7291753/1
gtgggcatggcctgcagctccctttttgcagcttcttcaagagggatggg
+7291753/1
CCCFFFFFFHHHHJIFIGGIIIJIIJJJIJIGIJIIJJIIIJJIJHIJJJ
@6325000/1
gtaaaaataaaatttaaaaatgttgctattgtttcaacatgtctttc
+6325000/1
@@@DFFFFFHHHHGHJJEHIEHIIEGDHIGICH;EEEHIJJCEIGIJ
@1405269/1
gccaatagctgtgggttatatggtgattgatgccattcaa
+1405269/1
@;@DADDDDBFFDGG:E=D4AFH@HCECHGGH9CGHH@FF
@5734677/1
gggtaatcaaattttatgacaaaattgcaattctttacatcaataccttc
+5734677/1
??@DBDDDCFDFDGHBFF<EB?FEEE@CCHIIGIEHEHGGCIIHI@FHHG
@7293879/1
gccactgctgttgttgaggctgctgtggtctctgctgttgctgttgttgc
+7293879/1
<@@DD>DDHHHHHHHGE<AFHG7DF?FGEFGGGG9??9CD<FHAG?0BDE
@7293989/1
ccacattccattccatgatttattaaacccgatgctagctttcttaaatc
+7293989/1
CCCFFFFFHHGHHJJIIIJJJJJJJJJIJIJGJJJIJJJJJJJJJJJJIJ
@6326662/1
ctataatttcatttcaaaccctggatctgatctta
+6326662/1
??<AABD?<D?DDE9EB4<3ACD=BCCECF4<B9?
@4175449/1
gcatggtttaagaaagaccaaaggt
+4175449/1
??1BD82A;D844ABAEE3A3AA9?
@1958907/1
aaaaactttgtcagccgcttctataccaccatcaaggaaaag
+1958907/1
@@CF=DDAFH?FAEAEG<<GHIGGGIIA9;DCHGFBDFGEB;
@5203081/1
gtgaaatctttaggctgcagctcaaccattttatcggccaacatattact
+5203081/1
CBCFFFFFHHHHHJIJJJJJJJJJJJJJJJJJJJJJJJJJJJJJJJJJJJ
@5203295/1
atcattttcgtttacccagagaggaaatagtattttttcttcatcgtctt
+5203295/1
CCCFFFFFHHHHHJJJJIJIJHIJHJJJJJHIIIJJJJJJJJJJJIHIJJ
@8249296/1
caaacacttggggagttaaatcaacatcagctgagatatactcatattga
+8249296/1
CCCFFFFFHHHHHIJIJIJHJJJJJJJJJJJJJJJJJJJIJJJJJIJJJI
@3644735/1
ggagaatggaaggactaggacctggatggccttccaattctggctggtga
+3644735/1
@@<D=BDDDA>C=G;CFBG@DCHCGE@CE9CEGHBFF9BD@FDGCHED39
@1407536/1
gtcacaactaacaatgggccacaactcatattgatcgtcaaatgaaacat
+1407536/1
??@DDFAFHHHFHIJGIIJGCEHH=GGIJJII4CGHGGEGGIIJIDIJIF
@6331080/1
cattagttgaagttccagccctcagataatcccatatcattgagacatta
+6331080/1
CCCFFFFFHHHHHHJJJJJJJJJJJJJJJJJJJJJIJJJJJJJJJJJJJJ
@6332513/1
caacgttcactgtctataaaaatacaagaattcctaattggtagtattcc
+6332513/1
CCCFFDFFHHHHFGHHHIJJJJHIJJJJJJIIIJIJJJJJJFDGDHHIIJ
@7296430/1
agattacaattcttaacattttttctttaaacaaagaacattggattatt
+7296430/1
@C@FFFFFHHHHHIJJJJJJJJIJJJJJJIJJJJJJHIJIJJJJJIJJIJ
@3089301/1
gttgctgttgttgctgaggctgctgtggtctctgctgttgctgttgttgc
+3089301/1
BBCFFFFFHAHHDGGIGGGIDGGFGD3FGGIIIIBHGIIIGG<9BB??F>
@5737399/1
gaccattgaataatagctggctggttcctagaatcccacatggcaggaag
+5737399/1
CCCFFFFFHHHHHJJIJJJJJJJJHIJJJIIJJIIJJIIJJIJJJJIIII
@4180099/1
ctctaggaccagtttgcaaagggaagcgagcttgctg
+4180099/1
CCCFFFFFGHHHDIJJGIIFGIJI@EGHEHBGHGGIH
@2513911/1
cccaagctgctatgagtactatcatcagctggtgtagaattacagaataa
+2513911/1
@@@DDDDDFD3AFHBF<CCCA:<CBDFE9FGE9F?C@EE<F4?DCGDCED
@8252433/1
ctccaaaattgtaaatccaggaacttcccagtcatcaggaataaagtcat
+8252433/1
CCCFFFFFHHHHHJJJJIJJIJJJJJJJJEIIIJJJIIIGIJIJJJJJII
@4728139/1
gatttgcacgaagcactataggtcgaccttctcggccaagattaggccta
+4728139/1
CCCFFFFFHHHHHJIIJJIJJJIJJJJJJJJJJJJJJJJJIJJJJJJJJJ
@1962890/1
ggaaactatactgtcattaatggaattgggaacttgactaataacctggc
+1962890/1
@@@DAEAFDAADH2<EGGEEHIIIH<>DGG=AA?<F<C9CDCF><DG@BH
@4181758/1
gtcatcaactgagaggccaaactccttcaggcatgggtcactattaaagt
+4181758/1
BB7DDFFFFFFHHFEIJJJIJIIJIIIJJJ?FFCGHIIJDFHGIJIHII9
@1410427/1
atcaacgttcactgtctataaaaatacaagaattc
+1410427/1
?B@DDDFDHFFCFHHCBHGHIJFGIGG<EH@CCGB
@7846126/1
gttgatctggtctggagctggatgagtgacatcagcgccaacaacaatg
+7846126/1
CCCFFFFFHHHHHJJJJJJJJJJJJJHIJJJJJJJJJJJJJJJJJJJJJ
@7846663/1
gttgctgtacttgaggctgagatgaaggtggtctgctgggttgctggtca
+7846663/1
@?@DDDDADDDFDBFGGII>FEHIIIGG<FE:?FHGGIHI;D@FGHIGHI
@6337536/1
catggtttaagaaagaccaaaggtttctgttgagctagtcatttgttccc
+6337536/1
CCCFFDFFHGHHHJJJJJJJJJJHIJJJJJJJIJJJJJJJJJIJJIJJJJ
@3091640/1
caccaatcaaggcctccacacaatcagcaatacttttatcaggaatggaa
+3091640/1
CCCFFFFFHHHHHJJJJJJJJIJJJIIJJGFGIIIGIJJDIIIIJGIIII
@5206963/1
ccctagcacggaaagcagcgagatgagcataataggtaggtgcagggtat
+5206963/1
CCCFFFFFHHHHHJJJJJJJJJJJJJJJJJJIJIJJGHJJFGIJJJJCHI
@8253774/1
catcatcttccattgagaaggcctgacggactgatggaatccaaaccata
+8253774/1
CCCFFFDFHHHGHJJIGJJJJJJJJGGIGGIIGGGGGIIIGIJJIIIIEH
@4729293/1
cggagactgtatacctaaaagtgggttcatgaattgctccctccacctga
+4729293/1
CCCFFFFFHHHHHJJJJJJJJFHJJFHIJJJJJJJJJJJJJJJJJJJIJJ
@7848038/1
cctgatctggaccagtggcgtatttacagaagcaaggttggcctattatt
+7848038/1
@BCFFFFFHHHHHJJFHIJJ@FEHIJIJJJJJJJJJJGHJJJJJJJJJIJ
@7848489/1
aggtttttgaaaaaattttggccaatagctgtgggttatatggtgattga
+7848489/1
BCCDDFFFHHHHHJIIJJJJJJJIHIIJJJJIIJJGHIIIJJJDGIJJJI
@1966342/1
agggtatgaaactgaacgtgtacacctggt
+1966342/1
=?;D4AD;=F4C<2AEEGF??A@DACB?G<
@5207379/1
ctcctaacaaggttgttaatctctctttcccgatcaggcgctgacctggc
+5207379/1
CCCFFFFFGHHHCGHHJGJHIEHFHFHIHIJJJHHIIJIJJIJJJJBHIH
@8254120/1
ccaactcatactgtcttcagcctcatgttataacattatgcagttcatta
+8254120/1
CCCFFFFFHHHHHIIJJJJJJJJJJJJJJJJJJJJJJJJJJJJIJJJJJJ
@1967650/1
gtctcacccatgttaaattttttcagaatcatgtgattttttttcctttc
+1967650/1
C@@FFAEFHHGHHIGGEII@HIEG@HB>FHIIIEECECGHIIGGHHIIEH
@7850778/1
gtaatctctgtatcaacaactgtaccagccggcacattcatatttctccc
+7850778/1
C@BFFFFFHHHHHJJJJIJJJJHIJJJJJJJJJJJJJJJJJJJJJJJJJJ
@931225/1
cttccagcatagcttcaatttcattgtcg
+931225/1
@@@DDBFFHBBDH9@GHJIEGHDHG>CDH
@7303821/1
gtcactttatatgttcttttaacactctttgatggaatttcataaacaac
+7303821/1
CCCFFFFFHHHHHJJJJJJJJJJJJJJJJJJJJJJJJJJJJJJJJJJJJJ
@7305564/1
ctctgctgttgttgttgttgctgaggctgctgtggtc
+7305564/1
@@@?A??D:CFF:CFEGHHH@<?DFG7FH@HB1?;9C
@932999/1
ttttaattaaaaaattggtgggaggagaaatag
+932999/1
?@@?1DADHDHD3:CEEEBFCHG@@C8?F3?<?
@5209740/1
ctgtggtctctgctgttgctgttgttgctgaggctgctgtggtctctgct
+5209740/1
CCCFFFDDBHFFDHEEHIIGIBGHCFABFHIIJJICABGFDDFGI@<@DH
@7306457/1
gtccttttatcataatgagatcaagtttttttcgaatcaaatgaagctgt
+7306457/1
CCCFFFFFHHHHHJJJJJIJJJJJJJIJJJJJJJJJJJJJJJJJJJJJJH
@7307440/1
cacgcatgtcccatactccctggttgggaagtgcttgttgttttgcagac
+7307440/1
@@@FFDBDFDDFBFF?ABGCFCAHGIGDAFD?DGCGHBEABBDFHFIGHI
@6346077/1
aaacattctgcaaaactttattgtcttcaaatagtacttcaccaaaaact
+6346077/1
;;@DDDDDHHFDHBHI@<AII@43C?<<F?<CFH2CF<1:EHIC@@@??9
@1414367/1
ctttttgaattgaaatcacctgctccagg
+1414367/1
CC<DFFFD8DHF<@B4EHHCG>?3CGIGB
@5210150/1
ggtcactattaaagttgatttgtcttatcgacttgacaattttttctttt
+5210150/1
@CBFFFFFHHHHHJHHJIJJIJJJJJJJJJGIJJJJJJJJJJJJJJJJJJ
@4732497/1
ggaggagaaatagtgattctgtagtgatataatttatcagcattattcgt
+4732497/1
CCCFFFFDFFFHHFHIJJJJJJJJJIJJJJJJJJJJJJJJJJJJJJJJJG
@4189511/1
gtgaaataggttctgaaagacttgtaaagtttactactatattctcgtca
+4189511/1
@B@FFFDFDFHHHJJJJJIJIJIJGGIJJHIJGIJGJJIIGGGHGIBBFB
@3095399/1
gttggatataattcccttcagcattataaggaaaaggcactgactgtgtg
+3095399/1
@@@FFFADDBBFDGGHEII>>GHEEBFGHH@EEG>GCHDFGHEGGIBGEG
@7309187/1
catggttgtcgaggaggtccctgttgttccattgcttgaggtctggtaat
+7309187/1
@@@DD=ADFFAAFGFGI<<A<FE?FFCDG?9:::??BBFB;G???F??8?
@934270/1
gcctcttgttttgcttctttttttgacctacccttgccg
+934270/1
@@CFFFFDFBHHDGGIJJGIFGIJBGGCFGED3BFEGI0
@3095604/1
gtcgggacttgaaaagaaagaccttcccactggggtgtatgtcattgagg
+3095604/1
;?@DDADDFFF8F4CGGFIIEFIFCG;E@FIIEGD@FFEEABCF@C9=FF
@6348234/1
gttcataaggtctcatttgaaaacgtggatctccaaggtctccttgaaca
+6348234/1
CBBFFFFFHHFHHJIJJJIJJIJJJJJJJJJJJIJJJJIJJIJJJIIIIJ
@7857306/1
gctcaaacttgctagcaatcatgctctcaccaaataccttcttttgtccc
+7857306/1
CCCFFFFFHHHHHJJJJJJJJJFJJIJJIJJIJJJJJGJJJJJJJJIIJJ
@1415053/1
cgctgtgtctctttcttttttgttagactgattt
+1415053/1
@@@DFDDFGHHD?EECIGCGGBBFA4CFFH?BB4
@7857458/1
agtatatacaaccagattaattattatgagagaagaattgataactaact
+7857458/1
@BBFFFFFHHHHHJJJJJJJJJJJJJJJJJIIHIIJJJJJJJJJJJJJJJ
@1415517/1
gtttgatgacatatcaataactttctcctcaacct
+1415517/1
7@@D?D>DFDDH?BC9EHHHBABCHCHFHEGHCHD
@4734552/1
gaagttttatttacattttttgcctgaacacattgggtcgccatacctaa
+4734552/1
@CCFDFFFHHHHHJJJJJJJJIIJJJIJJJJJJJJJJHIJJJJJJJJJIJ
@3652397/1
ctccaatcgcattccctttcacactagggacatgaggtgaaattattggt
+3652397/1
@CCFFFFFBDAAHIEGGIIJ@HGGIJIJIGGHHDGDEFFAB>BFFHGEHD
@4192195/1
gttttttaagtgcatgttgaacatattcatgcaaaatgcaaatgta
+4192195/1
@@@FFFFFHFADFGHG<FG>HGEHAHIDEGHGIIGHGII<F>@DB4
@7859561/1
gttgcctctgttgctgctgaggctgttgttgccactgctgctgctgaggc
+7859561/1
CCCFFFFFHHHHHJJJJJJJJJJJJGJJIJJJJJJJJJJJJJJJIJJJJJ
@262303/1
gtcatcagtttgagatactgtaatgcattgtaggccgcacatgtttgtgc
+262303/1
@@@?DDAD?BBHFH;CEGEIHIIIIIIIBI4AE3@>EBBHGGIFHHIIIG
@1979535/1
ctcccatctgcatccttcttttccggaaagaacctagtgtgatggcgttt
+1979535/1
BCBFFFFFHHHHHGGIJIGIJIJJJGGIIIIJJIGCGHG9F@GCGIIGIH
@6353067/1
ataaaacatgataatgacttggccggctggtgccctgaataccttgatgg
+6353067/1
1BBFFFFFHHHHHJJJJJJJJJJJJJJJJJDGHJJJIJJIIJJIJGIJJJ
@5212340/1
taaaagacgaatatgattaaactgaacaccaatagagtcttcaaattttg
+5212340/1
CCCFFFFFHHHHHJJJJJJJJJJJJJJJJJJJJJJJJHIIJJJJJJJJJJ
@4194605/1
cactgctgaggcttgaacaagcccttctgatagcctgcaattcttggttc
+4194605/1
@@@DDDDD?BBHHIHEI>H@B9@GFD?E<>FG@@?DAGIEIGGIBHHBGE
@5744771/1
tagttgggtaatattttgataacgtggatgtagataggctggcctgcttg
+5744771/1
BBBDFFFFFHHHHJJJJJJJJJJJGHJIJJJJJJJJIJJJJJJJJJIJJI
@6750751/1
ccagaacttccggcataatgagtacatcatttacatcaccg
+6750751/1
CCCFFFFFHHHHHJJJJIJJJJHHIJJJJJJJIIIJJJJJJ
@7316483/1
ctgtaccttgtatactagcatgactgactagatagaagtctaattcagta
+7316483/1
CCCFFFFFHHHHHJJJIJJIJJIIJJJJJJJJIJJGIJJJJJIJJJJJII
@1417905/1
ctcacttcaccaacattcatgaataatg
+1417905/1
@?@7ABDDF>ADDEH>?:AEFFHEF4C4
@7865441/1
attaagtcttctctgcactgtgacagtcttcaagcactgagttagaatac
+7865441/1
@@CFFFDDHHHHHJJJIJJIFHIIIJIFHJJJJGGJJJIJJIIFHGIJIH
@6751588/1
agagactcgtccaatcagattgaaaaaaacaagttgtataacacaattaa
+6751588/1
@@@FFFFFGDFFHIIIDGGIIIC@HHIGI<DHHBFH?DFICDBHGECG@F
@1419490/1
tttgccgcgtgttgctgtacttgaggctgagatgaaggtggtctgctggg
+1419490/1
CCCFFFFFGFHHFIIJJIIFGIIECGHIEGIEDHGEIIB9FGBFBCGIJI
@5213683/1
ctgaaccaaatcggctccttgaatgaatttttcattcctccatactcctt
+5213683/1
???DDDDDHDHBFEBEHGEF><F?EHIEGHGD3?DF@DD??@FHGDD?99
@5746138/1
ggccacttctttgaactaagtacagcgaaattcttattcgattgaagtaa
+5746138/1
CCCFFFFFHHHHHJJJJJJJIJJJJJJJJJJJJJJJJIJJIJJJJJJHIJ
@5746643/1
gtcgtgagaagctgcaacggctgctatagatggaacgttgatctggtctg
+5746643/1
BBCFFFFFGHHHHJJJJJJJJJJIJJJJJIIGIIJIJGHIIIJJJJGGIH
@6752183/1
ggccgatctgaggtctgtcaattcaccaggtgatatatttttgcacctgt
+6752183/1
@@@AD?DDHBBF?HGIGFHIIIEEHHHI9G:?CFCDDGHDFFHEHIIEGI
@3656692/1
ccgcaattttctggcggagctcttcagcatttagcagcatcgtgatacga
+3656692/1
@CCFDFFFFHHHGGIIJJJJIJI@HGGE<BFEGGIG@GE4B:=FGGECG=
@6752872/1
ctgttgttgcctctgctgctgctgctgctgaggcggttgttgccactgct
+6752872/1
@CCFFFDFHFHHHIIIIJIJJJIIJIJJJJHIJIIJDHIIJJFIJIJJJE
@6360697/1
tgatttgatatctatatttctcattttttctgctaaagcactaccttcag
+6360697/1
@@?DDEF?DFFHHIJGHIJIJJJJJJJJJIIJJJJGIIIJJJIIJIIIIJ
@6361235/1
gcaccagctaaagaagacttatctttaaacggcagctttcctccattagt
+6361235/1
C@@FFFDFHHDHHIGBHGEIJIIGIBHCHHIIJGEEIGGIDFD@FGIEEF
@8263275/1
ggtggttcttgcctttgcagctgttgtggtggttgttgcctctgttgctg
+8263275/1
@@@FFDFFHHHHFJJJIIGGIGHHHIHGI?EHFFGGGGGHHGIJGDGGIG
@8263309/1
gtaaatttatcgcaaggtaacgtaaaacaatatctattcaacaaaggaat
+8263309/1
@@@FFDFFFBBFHGE@DECHGGGFGGGHIGHIIIGIIEGFGIIIIIIIII
@8263603/1
ccttgccgtaggaaataagaaagcaagagaaggaagtgaggtacacagtt
+8263603/1
CCCFFFFFHHHHHJJJJJJJJJJJJJJJJIJJJJJJIIIJJGHJJJJJJJ
@5748515/1
gagtaatctctgtatcaacaactgtaccagccggcacattcatatttctc
+5748515/1
BCCDFFFFHHHHHJJJJJJJJJJJJJJJJJJJJJJJJJJJJJJIJJJJJJ
@7323444/1
gtcactattaaagttgatttgtcttatcgacttgacaattttttcttttc
+7323444/1
CBCFFFFFHHGHHHIJJJJJJJJJJJJJJIJIJJIJJJJJJJJJJJJJJI
@940609/1
aaatgaataatgcagcgatgattccaaagcttcaaaaccagccaag
+940609/1
@@@DDDDA>8FFFIIIDGGD9CHHABFAHIIEGG@GGEGIG3??D=
@940623/1
gctgctgctgcggctgttgttgcctctgctgctgctgctgctgaggcgg
+940623/1
CCCFFFFFHHHHHIGIED4?GGGIJJGIICCD?BFEGI3DFAGA2CDBA
@7872068/1
cattttttctgctaaagcactaccttcagcgggagaccttggctttgccg
+7872068/1
CCCFFFFFHHHHHJIJJJJJJJJJJJJJJJJJJJJIHJJJJJJJJJJJJI
@7873312/1
agtctgtctgcatctgtatatgccctagcacggaaagcagcgagatgagc
+7873312/1
@B@FFFFFHHGHHJJJIJJHJJJJJJJIJJJJJJJJJJJJJJGHHGJJJF
@4742891/1
ggcgatactgcaaacaagggatagcactcaagggcacattatgttttcta
+4742891/1
@CCFFFFFHHHHHJJJJJJJIJJJJIJJJJJJJIJJIJJJJJJGIJJJJJ
@7324719/1
ctttaatgaaattatctggagctcatcaagcttcggtccgactgatgatt
+7324719/1
CCCFFFFFGHGHHJJJJJJJJIJJJJJJJJJJJJJJIIJJJJJJIJJIJJ
@5749763/1
gtaatttcttgttcttcttgtttcttttctttaacatttctcacagaacg
+5749763/1
@@@FFFFFHHHHHIJJJIJJHIJJJJJIJJJJJJJJJJIJJJIJJJJJJI
@8265593/1
caaataaacactatacaagtttggtcaaatatatatgtatcctattaatg
+8265593/1
CCCFFFFFHHHHHJJJJJJIIJJJHJJJJJJJJJJJJIJJJJJJJJJJJJ
@4743769/1
ggcaaatctggaggttgatgaggaggctgaggcggaattagagcaattgc
+4743769/1
CCCFFFFFHHHHDIEHIIJJJJJJJJJIJJJJJJJJIIJJJIJJJJIJHH
@7325097/1
gcctcacttgttttgtcataagttttaacagtaagttcttttttttcctt
+7325097/1
CCCFFFFFHHHHHJJHIJJJJJIJJJJJJJJHJJJJJJJJJJJJJIIJJJ
@6758800/1
ggcatagttatttggaagtgatttgcacgaagcactataggtcgaccttc
+6758800/1
CCCFFFFEHHHHHJJJJJGIJJJJJJJJJJJJJIJIJJJJJIJJJJJJJJ
@4744193/1
gctcatcaagcttcggtccgactgatgatttgaggttcttgtggaattgt
+4744193/1
CCCFFFFFHHGHHJJJHIJJJJJJGIJIJJJJIJJHHIJJJHIJEGIJJH
@8266213/1
cagggagaatttttaaccatttacacaatataaatgcaccttcaacacca
+8266213/1
CCCFFFFFHHHHHJJJHJJJJJJJIJJJJJJJJJJJJJJIJJJJJJJJJJ
@942365/1
gtcgaatactgttcttaggaatatttccaatgaattcctctatttcattg
+942365/1
<@@FFFFFGGHDDHIIGBHEHDFGIJJJDGIJJI4CEG?B?<@@4C?@GB
@7326182/1
ctcacttgttttgtcataagttgtaacagtaagttcttttttttccttga
+7326182/1
CCCFFFFFFFHHHGIJJJHIIJIJJIGGICHGJJJJJJJJGIIJJJJIJI
@4745630/1
ctttgcgacaatttgttctcttctgttgtttcaattttggcagtatgcaa
+4745630/1
CC@FFDDDHDFHHHIGFGIHIIIIIGHHFGH@GIIHJJIDHGGFDHIIGH
@6366307/1
ctctttctttttttgttagactgatttgatagagcacggaaggtggaatt
+6366307/1
CCCFFFFFHHHHHJJIJJJJJJJIJJJJJJJJJJJJJJJIJJJCGIIJJJ
@942475/1
taacagggtaaaataccttctttgac
+942475/1
?@@DBA;B?;D8?F>FG@4;FBEDG<
@7327195/1
gcttccatttgctgagagagattggttggtattatgctggtttcagaagg
+7327195/1
CCCFFFFFHHHHHJIJIJHIHIIJJHIJJHHJJJJJJJJJHJIJJJJJJJ
@6366754/1
cctccttccaaaaaaatacagcaagtctggtaaatttatcgcaaggtaat
+6366754/1
CCCFFFFFHHHHHJJJJJJJJJJJJHIJIJHHIJJJJJJJJJJJJJFHIJ
@4202493/1
ctcagagctaccttggcagctgctaattttgcttgg
+4202493/1
@@@DF8DDHHHFGG@>FICHEFHGAECHH9EAHII7
@5222309/1
gtccgactgatgatttgaggttcttgtggaattgtgacactttgatgttg
+5222309/1
CCCFFDFFHHHGFIJJJJJJHHHIJJHJJJJJJJJJIJJJJJJIIJJIII
@6762404/1
gatgatttgaggttcttgtggaattgtgacactttgatgttgtaaggtgc
+6762404/1
CCCFFFFFHHHHDHIJJJJJJJJJJJHIJJJJJJJJJJJJJJIIIJJGII
@269514/1
gtgtaatcactgctgaggcttgaacaagcccttctgatagcctgcaattc
+269514/1
BC@DDFFDHHHHHJIJJGDGIBHJGBGGIDFGGDFE>@9D9DHE9DCGED
@5223469/1
gtggaatgtatgacgatgatttgatatctatacttctcattttttctgct
+5223469/1
BBCFFFFFHGHHHJIIHHIJIIIJEHHIEIIJJJIIIJJJJJJJJJIIII
@8267984/1
ctcctgaccaacttgaagacaaggtaaatgaggataccttaatttcattt
+8267984/1
CCCFFFFFHHHHHJIJJJIJJJJJFHIIIIIIJJJJJJJJJGIJJJJJJJ
@4203355/1
gccgcttgttgctgtacttgaggctgagatgaaggtggtctgctggg
+4203355/1
@CCFFFFFAAHHFJHGIIJGHGGGGIBHGIGGIGI9CD?FHGIICCI
@5224216/1
tgacaataaagtaggcccttatcaacatacagagcaccaagaaaagcttc
+5224216/1
CCBFFFFFHHHHHJJJJJJJJJJJJJJJJJJJJJJJJJJIJIJJJJJJJJ
@1430355/1
ccttttcccaaaatcataccattagatttattaatttgctcaggagaaat
+1430355/1
@@CF@FFFHF<ADFBEGGIJHGCHHCHDHIJJDGGGICHHHGGGCECFHI
@944551/1
cgcacaacaaacacttggggagttaaatcaacatcagctgagatatactc
+944551/1
@@@FFDFFHHGHDIIIJJJJEHHHIEHIHIJJJEIIJIIJJJBHGIGGGG
@4203703/1
gctgagtgagttaaaacagtacatcgcacaacaaacacttggggagttaa
+4203703/1
@@CFDF?BDHHHGIIGGIJIHIIIIBGHADCFFGGGIJIJHIJHGFGHEC
@2530773/1
acaacaaagtaactaataacaatataaacaatacacaagtttaatcaaat
+2530773/1
@CCFFFDEGHAFH>C@D@BHGIGGHFHIIGGGH3EFFFI4?DDDH@@DAF
@5754479/1
cttctcttggtgttcaacaaatctcttaatgatatcagtcagcttacaag
+5754479/1
CCCFFFFFHHHHHJJJJJJJJJJJJJJJJJJJJJJJJJJJIJJJJJJJJJ
@5225591/1
ctctatttcattgtgcattaatctatagaaaattttccaaacagtattta
+5225591/1
CCCFFFFFHHHHHHIJJJJJJJJJJJJJJJJHIJJJJJJJJJJJGIJJJJ
@271647/1
caatgaccatcaatcatcccttttctatgctactgttttccaattccaaa
+271647/1
CCCFDFBDDAFDHBFGHIICGEGH@AEHGG>4CFFCEHG<D<D><B:B@?
@7880706/1
cctcaaggtacacccctataagggcttcgatagaatctgcaacaactttg
+7880706/1
CCCFFDFFDFFHFHGHIGIGIGHGIGIIIGIIHIIIJJJIGEGHHJJGGG
@2532763/1
tcgcagcctcttgttttgcttctttttttgacctacccttgccgacagca
+2532763/1
@@CFFA:BFAHHBCFD;ACFC9<CHDHAGGCDACDDE2?D9=3:8FAA@A
@8270607/1
gtgtagaggtgcaggctggccatgttgaatagcttgctgtggtggtacag
+8270607/1
@@@FFFFFGHHFHGIIJJIIIGIIJJJIFIIIGIIHIIHHCHDBGDEGIG
@4749740/1
tttttcttcaacatcaacaaatgtcacttcaaactgttgctcagcagcta
+4749740/1
CCCFFFFFHHHHHJJJJJJJJJJJJIJJJJJJIJJJIIJJIJJJJJJJJI
@6373237/1
cccgattctatttcttggtcatcagtttgagatactgtaatgcattgtag
+6373237/1
CCCFFFFFHHHHHJJJJJJJJJJJJJJJJIJJJJJJJIJJJJJJJJJJJJ
@273389/1
gcaccttcaacaccacactcctcaaggtacacccct
+273389/1
CCCFFFDEGHB?CEEEFBGICHHCAHI<?<EEHBHG
@6373652/1
ctttggtggtggcagaaccctacctcgaacttccatcatattgtttgata
+6373652/1
CCCFFFADFHGFDGHEHGIIGGJJIIIG98?GHHEFHJIGIJJIHIGGGE
@3670708/1
cttcagaatataatagtttcaattcatttgatt
+3670708/1
@@@DD:ADFFB?F><::CEA<:A:CEEFHCCHD
@2001263/1
gtcacaactaacaatgggccacaact
+2001263/1
@@@ADDDDHF3<A:CFB?@BGCGII@
@2535974/1
actgttcctggctgagagtaattcgtcgcgcattctgttgtatatttatg
+2535974/1
@@@DDFDDHHGGGGHIGGFFHEH@F;AEGGIIGGHICGCH;DDHIGIIIG
@3671712/1
gtttttgtgtaagtcatgaaaaagatgataaagaattttagcagtgaatc
+3671712/1
@@@DFFFDFHGGHF@GGIHEHGFHFCFHIGFIIGEHGHIIEHIGHHE>GC
@949081/1
ttaagaaagaccaaaggtttctgttgagctag
+949081/1
@@@FDDFDBBDDH=ED9ADHIGIGEGE>9AEG
@6765254/1
gggaacgagaaccaatttcttttttaaaataatcagcaaaatccaaa
+6765254/1
CCCFFFFFHHHHHJJJJJJJJJJJJJJJJJJJJJJJJJJJJJJJJJJ
@2002992/1
tggtaacatggtaaaataccttctttgactaa
+2002992/1
?@@BDDDE?A><DFHIE4CD@<FGGHGIHI>@
@6377002/1
cctaggaattctaaacgttcattgtgagttatatttgattcagtttcccg
+6377002/1
CCCFFFFFHHHHHJJJJHJJJJJJHIJJHIJJJJJJJFHIJJJJJJJJJJ
@5759460/1
agtacatcatttacatcaccgtgatctaatatttgagcagaaggtgctgg
+5759460/1
BCBFFFFFHHHHGJJJJJJJJHJJJJJJJJJJJJJJJJJJIJJJHIJJJJ
@3673138/1
gagttccactttcacaatcaattaattggtaacatggtaaaataccttct
+3673138/1
@@@DDFFFFDFHHGIIJJJIFHGGCHIIJHDIGGHJJGGEGIGGJIB<BG
@4754750/1
gcactggttacaggagatactggttgttgttgaggtggtagttgagtttg
+4754750/1
CCCFFFFFHHHHHJJJJJJJJJJ>FHHIJIJJIIJDGHDGHFIIGIFGII
@951165/1
tgtcaattcaccaggtgatatatttttgcacctgttataaatg
+951165/1
@BCFFDABFFHDHGGCDDGII4AHHGHGIJIJJJIJBEHIBBD
@4211982/1
gtctcttcaaaatcttcttcatcac
+4211982/1
@@1DDDABDD??BEF<FE<FA>=<A
@6378182/1
ggaggaatttgtttgtgattttttattgtatcccaatcaattatgatact
+6378182/1
BC@FFDFFHHHFHIJHIJJJJJJJJJJIIJJIJJJIIJJJJJJJJJJJJJ
@2005251/1
ccgacgacactttttagtaccgggcttactaagggagttttcttgatcat
+2005251/1
@@@FFFFFHGHGGG@AGDCG?EBEDGGIIGGGGGIG:6@FGGCA=CEGHI
@2005344/1
ctctgcagggaacggcgacataggtgtctgctcttcacatactcttgtta
+2005344/1
@@@FADDD;6FFF<<FGIHJ@>GDGGH@GH@FGFHCCH>FEG;F=;C7==
@2537980/1
ctgcgacaccatctgatgcctggtgcggaggcta
+2537980/1
?=@BBD:DDFDAHBDE<EGGIHG3?F1CDFGGC3
@7885567/1
cttctttaagacactgactaaaatattgttcaagttcacgaggagtattc
+7885567/1
@CCFFDFDHHBHFGIIGIJJIGHGIJJJFHGIEGHIIJJJ=FGAD?FGHH
@8274709/1
tgaatataagaccttgttgttttagggtaatcaaattttatgacaaaatt
+8274709/1
CCCFFFFFHHHHHJJJIJJHIJJJJJJEGIJJJJJJJJJJJJJJJIJJJJ
@4212832/1
gggaattctaagagggtacacaattcaggcactaatgtctcttcaaaatc
+4212832/1
@@@ADFBDDHHHBFGB:CEECB7C<AFFH@;;CGBHGB>FEA@GG?9?<@
@4756588/1
gttttttggagaggcaactcaggttaactatagaggttcttctttccatc
+4756588/1
BBCFFFFFHHHHHJJJJJJJJJJ1?DHIJJJJJJJJDHIJJJJJJJJJJJ
@4756793/1
ctcgtgagccaacagtaagacatggtagatgaggatactttaatctaata
+4756793/1
BCCFDFFFHHHHHJJHIJJJJIJJJFIIIJJJJJJJJJJJJJJJJJJJJI
@4756904/1
caaaggtcaagaccataaccaagatcaattactctaccaggtggaggtga
+4756904/1
CCCFFFDFHHHGHJJIJJJIJJJHIJJGIJJJJJJJJJJIJBGHIIJHIG
@7886720/1
gggaaattagttattccactccttttcccgtttttattatcgcttctaat
+7886720/1
@@CDDDDFHHHG2AFHIDHHHIGIJJJJJIFEFHIGIIIIIGHIIJIJCI
@7337550/1
ctccacctttctttccttttttgcccattattgtgtactatcttcaa
+7337550/1
CCCFFFFFHHHHHJJJJJJJJJJJJJJJJJJJJIJJJJJJJJJJJJJ
@7337818/1
gtcgtgagaagctgcaacggctgctatagatggaacgttgatctggtctg
+7337818/1
@@?DBDBD?FHDFGGDBEGGBHIIIG@GG@GIBH<;GHEHE<BB<FF4=8
@6769950/1
cttcacttcagcataaactggagtttttcccggaagcaccaccacaacaa
+6769950/1
CCCFFFFFHHHHHJJJJJJJJIHCGIJJJJJJJEHJJJJJJJJJJJIJJJ
@6770124/1
agtgatttgcacgaagcactataggt
+6770124/1
1=1A;DDDDDFF?:EG>GE?FB?BEC
@3676173/1
gtcaaattctacttctgaatgatgttctacgttatcatcaacatctgacc
+3676173/1
CCCFFDBEDD?FDBHIFDHGIBG<E?FHHHAFE9AGH9?BGDEC@F?FB?
@7338336/1
cgccaggtgtccggtcttcactgcagcctgactgg
+7338336/1
?<?DD@?2AD?D=E8CC>E9CF9AE;E3?89:DDD
@1437086/1
gctaatttaaaaattgaatagttttta
+1437086/1
;?@DDDDDFFH?D@@4?ECFG<?:?GC
@3677415/1
ccacagacctgttctaacttaaagctgactttagtacatcgcctggagac
+3677415/1
@??DFDDF@FD<CFHAGIHC9CHF4FGHG@HCHE4::EFFFGI0BFDGDF
@2009241/1
atcgtcttgaacttcatttccaacaggtagtaagtgatcattaagttcgc
+2009241/1
@@CFDD?=FFDHDHIJIJJIJIJIDGICHCEFGIC9EE<CBBGID?FFC@
@2009791/1
gttgagtttggtgggtaggggttgtttccctagactgtggttgagacact
+2009791/1
@@@DFD;DFFF<C=D@CG=G>FADDHIICFBGGFD4BB<9B;DC>=<8@G
@2010546/1
gcactggttacaggagatactggttgttgttgaggtggtagttgagtttg
+2010546/1
CCCFFFBDDHFFFGGIFHGIIIICFHHIDHHIGIIC=DDHF?FGFHDGCH
@4215095/1
cttggcttaagagagaaataaagagagaaatagaaaataaatatataaaa
+4215095/1
@CCFFFFFHBHFFIEIJJJIB<HHA<FHG3ECDAFFCGHECGGF>DGIGH
@4215113/1
tcttgttttgcttctttttttgacctacccttgccgatagcaataaggcc
+4215113/1
CCCFFBBDDFGHHIIIJFG><GGGHHGIHGGHIIHGIFIDIECEGGEGCG
@7890588/1
gagctcttcagcatttagcagcatcgtgatacgatgtaatattgaaggca
+7890588/1
@?@DDFFFHHDFFGHGGIIIIIGHGGJGGIGGHGIIFEDHHIIHHIIJJJ
@1438675/1
cctctgtcgaacagcttccacagcttgtctgtaattgcgataaggttttt
+1438675/1
CCCFFFFFHHHHHJFJEGIIJGIIIIJIIIIIJJIIIIJGHJIJJDGHID
@3680318/1
atgccattcaactttgcattaactttctgcagtatgtttacaaatgttgc
+3680318/1
BCCFDFFFHGHHGIJIJIHIEHIJJJHDHCHC<FHHIGEIIIIJIICFBH
@2012174/1
ggtatatataagattacaattcttaacattttttctttaaacaaagaa
+2012174/1
@C@FFFFFGHHHHJEHIIGGHHBHGGICHEIJCBEHGGIIGGGDHGGI
@281822/1
ggctgtaagatctgtgttttgatcgttctctgggtgg
+281822/1
@=?B=A?;CCFFDGGGCG3CBE<CF@BEGBB<GHE<F
@4763067/1
ctgctaacctcttggcaatttttttcgatttgccagtacctatttctttg
+4763067/1
;??=DA>BD<?<CFE@AA@FD<E<8?@FF<DF<G400?0?D@FF<@@@B>
@7892380/1
gtctcaagagctgcaatgcgacgagacagcactttactaggcatagggtg
+7892380/1
C@CFFFFFGHDFFHIJJFHGIJIJGBGGIGGJIGHIJJIGGIHHGGII@C
@8282458/1
gtatatataagattacaattcttaacattttttctttaaacaaagaacat
+8282458/1
CBCFFFFFHHHHHJJJJJJJJJJJJJJJJJJJJJJJJJJJJJJJJJJJJJ
@4763551/1
tttgaaaacgtggatctccaaggtctccttgaacaaatttacctaaagca
+4763551/1
CCCFFFFFHHHHHJJJJJJJJJJAHHIJJJJJJJJJJJJJJJJJJJJJJJ
@6382515/1
gaccagtttgcaaagggaagcgagcttgctgttgttgttgctgctgctgt
+6382515/1
@@@FDDFDFHGBFGHIJIJIJICGGIBDAHIFGGBFHGIJJJGEIJIIJI
@7894481/1
ggccacttctttgaactaagtacagcgaaattcttattcgattgaagtaa
+7894481/1
CCCFFFFFGHHHHJJJJJIJJJIJJJJJJJJJJJJIJJJJJJJJJIJIHJ
@3118297/1
gtaccatggtataactatcttattgagataattatcttttg
+3118297/1
@@@DFFFFHB4CFAGHIEGIIFGEHGIFH9F>>CFDC4?CC
@5236810/1
caggtttttgaaaaaattttggccaatagctgtgggttatatggtgattg
+5236810/1
B@CFDDFFHHHHHJJJJJJJJJJJHGIIJJJJJJJJHIJJJJJJGHIJJJ
@7342165/1
gcagttagtgcaactgctcccttggcagtaacaagattttcacatggctg
+7342165/1
@CCFFFDFFHHHFIIJJIJIJJJIIJJJFHHHIJIIJJJJJJJJJJIGIH
@5237263/1
cgcagattaaaatttttaagtacgactaagtgagcacactaaatcaccac
+5237263/1
CCCFFFFFHHHHHJJJJJJJJJJJJJJJJJIIJJJJJJJJIJJJJJJJJJ
@6384504/1
tgctgttgctgaggctgctgtggtctctgctgttgttgctgctgctgttg
+6384504/1
CCCFFFFFHHHHHJJJJJJJHIIHHIJJJJJIHIJIJJJJJJJJJJJHIE
@8286559/1
atttcattgtgcattaatctatagaaaattttccaaacagtatttag
+8286559/1
CCCFFFFFHHHHHJJJJJJJJJJIIIJJJIJJJJIIGJJGHIJIIIJ
@4767562/1
gccataccgtacgctcaaacatgcaaatgtgacattattgactaaggccg
+4767562/1
CCCFFFFFHHHHHJJJJJJJJJJJJJJJIIIIJJJJJJJJJJJJJJJJJJ
@963890/1
tcatgttataacattatgcagttcattacctaagatatttgttatgatct
+963890/1
@C@FDADBDHHDBFGEIIHHE:CACECHEHE@GEF<DF9FD@DEHCHAEG
@8287706/1
gcgcaccattgagagctcaggagggaggtccttttgaaactcatcaccaa
+8287706/1
CCCFFFFFHHHHHJJJJJIJJIJJIGIJBGHIJJJJJJJJJJJJJJJJJJ
@4768387/1
ctttagggtttcttccgctaatttaaaaattgaatagtttttatgaaatg
+4768387/1
CCCFFFFFFHHHHJJJJJJJJJJIJJJJJJJJJJJJJIIJJJJJJIJJJJ
@5238800/1
ggcacaaccattagaatcacctgctgctttaaaatcaagatcaactaatt
+5238800/1
CCCFFFFFHHHHGJJJJJIJJJJJJJHGIIJIEEGGIIJJJJJJJJJJIJ
@965284/1
ctctgctgttgctgttgttgctgaggctgct
+965284/1
CCCFFFFFBHHHDGEFIGHAFBH<FHAEFHG
@6386944/1
ctggctggtgccctgaataccttgatggctacaaagatagaagtcgaatt
+6386944/1
CCCFFFFFHHHHHJJJJJJJJJJJJJJJJJJJJJJJIJJJIJIFIIIIIJ
@2019138/1
gttcagttaactttctagctaatagtccaatcttcaattgttttaaagca
+2019138/1
@@@FFFDFHGHADGJJJJJIJJJ>@JIJHEHIJJJIIGIBBFHGEGCGIG
@1441978/1
ccggaaagaacctagtgtgatggcgtttctgaaccactataaatgtaatc
+1441978/1
CC@FFFFFHDFDHIBCF:FH@HGEFFGHIJIICDHHJFHIFGCEGIIGHI
@1442212/1
acttctttgaactaagtacagcgaaattcttattcgattgaagtaaattg
+1442212/1
@BCFFFFDFFFHH@FHEFJIJGGIIIEHGGGGHIJIGCCEHEGDHGCIHI
@966469/1
gaattcataagttggttgttttttaag
+966469/1
CC@FFFADDBFD>FGACGBGGCEACEC
@2021798/1
gcagcctcttgttttgcttctttttttgacctacccttgccgatagcaat
+2021798/1
@@@DFDDD<FF>?FGEGGH<?AEHHIB68?DDHI<9DFH<BFAF@A;CH@
@6782493/1
ccactgtgtccacaagaaaaaaggttcttttacccccttcagaatataat
+6782493/1
CCCFFFDEHHHHHJJJJJJJJJJJCGIJJJIJJJJJJJJJIJJJJJJJJI
@6388043/1
atgatttgatatctatacttctcattttttctgctaaagcactaccttca
+6388043/1
BCCDFFFFDHFHHJJJJJJJJJJJJJJJJJJJJJJJJJJJJJJJJJJJJJ
@3689170/1
cagcagagaccacagcagcctcaacaacagcagtggcaacaaccgcctca
+3689170/1
@@<DDBEDFH??FH<B@EAA:CFI@GGGGHCGIDFCGEDF@GA67@/@F@
@7901600/1
gaagaactgaaagcagatctaaatttctcaaatttctttctatatccatc
+7901600/1
CCCFFFFFHHHHHJJJHJIJFC<CJJJIJJIFHHHHGJJJJJJIJJJJJJ
@7901888/1
gtgccatccattttatagctactctaaaaacacggtcttttccttcccct
+7901888/1
CCCFFFFFHHHHHJJJJJJJJJJJJJJJJJJJJJJIJJJJJJJJJJJJJJ
@4773293/1
gttctttttctattttcttcgctttgagatacctacgcctatcagcccat
+4773293/1
BB@FFFFFHHHHHJJJJJJJJJJJJJJJJJJJIJJJJJJJJJJJJJJJJJ
@6784377/1
cttttttaataagttttttttgggattttaatatttccatttgtttttca
+6784377/1
CCCFFFFFHHHHHHHJJJJJJJJJGIJJJJJJJJJJJJJJJJJFHJJJJJ
@5769119/1
ggcctatcctctggaggaattcctttaaactgatccatgatcaatctcat
+5769119/1
CCCFFFFFHHHHHJHIJJJJJJJJJJJJJJJJJJJJJJJJJJJJJJJJJJ
@287214/1
cgccatttgtctataaatgatttttttcgagttcttgaatgaaaacttct
+287214/1
@@@DDDDDHFFFFIGII93CHHCAHGIGIG9D@BBCGHE<AF>FGEDGGI
@1444186/1
ctgagacgcaagaagcagctgaataatacaaccaaattcagaatttaaca
+1444186/1
CCCFFFFFHHHFDGJIJJJFIJJJJIFGHJJIJGHEIJGJIIJF@AHA@F
@8293048/1
gtccgactgatgatttgaggttcttgtggaattgtgacactttgatgttg
+8293048/1
CCCFFFDFGHHHHIIGIIIEFGHJJJJIJJIJJIIIIJCGGIJJEIIJII
@7347797/1
gcaaagggaagcgagcttgctgttgttgctgctgctgctgttgttgttgt
+7347797/1
CCCFFFFFHHHHHJJJJJJJJJIJJIIJJJJJIJJJJJJJIJJHIJIJJH
@6390952/1
atcggttcttcttcttttttccacgtgaaatctttaggctgcagctcaac
+6390952/1
@B@FFFFFHGHGHIIIJJJJJIIIGHIIEHIJJJGCDCFGEGIGGHIIII
@2547891/1
tggatctccaaggtctccttgaacaaatttacctaaagcaacaacacaat
+2547891/1
@?@DDFFFGBDHHDF<EFEI@HGGC9F4CHEGI@:CFG9CDD;8B;?2BB
@2548030/1
tatagatggaacgttgatctggtctggagctgg
+2548030/1
;??DDADDHBF?CCF9EFGE@GFCF32<C>EGG
@3691633/1
ctcaaactcaagctgtcgcttcaattcatccacttctccctgcagttcat
+3691633/1
CCCFFFFFHAHDFHIGIGGI?1<9FDDE><CF3CGGIIGGD?FEH@?B><
@2548599/1
gcatggaccatggtttcaatgatttccc
+2548599/1
<=@DDFFFGDHFF<4CCEHGEEG4C4?G
@289540/1
cttctattagttcatctatattttttaaggaagtaagtgcaggggaacga
+289540/1
@CCFFFFAFHDFH@BGGIJ<FH<BHGG@HG@FF<ECHDHII<GFDGDEG?
@3123730/1
gtcaagagcttggattgcctcctgcggaccattagttga
+3123730/1
@@@?DFDF<DHHHBGGIH<D@GGGCEEADHEHIC><B?4
@6786872/1
gggaagcgagcttgctgttgttgctgctgctgctgttgttgttgttgacc
+6786872/1
CCCFFFFFHHGHHJJJJJJJHIJJJJJJJJJJJIIHIGHIJHIJJIJIJJ
@5770190/1
gccataaccgtacttcatatcattgataattactgtagatgagtaaggag
+5770190/1
CCCFFFFFHHHHHJJJJJJJJJJJJJJJJJJJJJJIJJIJJJJHIJJJJJ
@291002/1
gttcttcttcttttttccacgtgaaatctttaggctgcagctcaaccatt
+291002/1
CC@FFDFFDFHDFHIIJJJIICGGIJDEHGGIIIJFBFHGCB@BFHJJII
@8296034/1
tttttttttcttcatcgtcttgaacttcatttccaacagg
+8296034/1
@@@DDDDDFFDF><9E?1:DEAE<?FFD<FGFIF<FFFFB
@3692567/1
agatagaacccaattctggcccaagaggagagcttttattgaatagaata
+3692567/1
CCCFFFFFHDHHHJDIJIIJJIJJJIDIIIIJJGGHJGIIGGI@EHHHHH
@291381/1
ataagattacaattcttaacattttttctttaaacaaagaacattggatt
+291381/1
@@@DDFFDFHHDDEHIIGJJEHH@HGGGGC<@GHGIIJIIHGEIGCHBDH
@5770466/1
cttcacttcagcataaactggagtttttcccggaagcaccaccacaacaa
+5770466/1
;??:B:BBD>DDDEAEEEAEEFCEDEIDD@@EE@?@DD;DDAD??D9;BD
@7907969/1
gggcaccatgacgatagctttattctcattaaggaattccggtttctcaa
+7907969/1
CCCFFFFFHHHHHJJJJJJJJJJJJJJJJJJJJJJJJJJJJJHJIJJJJJ
@2027088/1
ctgagatgaaggtggtctgctgggttgctggtcaccgggttgttgcctaa
+2027088/1
BC@DFDDFFHDHCGGEGEHIHIGGGCBG<CBFEHIIIGB6DGBDHCHIIC
@7350435/1
cttcataataatctttgtttagtttcttttttgatgttacagagtttagc
+7350435/1
BCCFFFFFHHHHFIJIIFHIHIHIJJJIJJJJJGIIGIIIJJGGGIIJGH
@7908652/1
tatacttctcattttttctgctaaagcactaccttcagcgggagaccttg
+7908652/1
B@BFFFFFHHHHHJJJJJJJJJJJJJJJJJJJJJJJJJJJJJJJIJJJJJ
@2028220/1
ctctctttcccgatcaggcgctgacctggcggt
+2028220/1
CCCFFFFFHHDFFGIJGEGHIIJIJIBBGGHH;
@6791246/1
tttgtttctgaaattcttcagtcgctgttaggatagcttccttaacatca
+6791246/1
=@?DABDDFFBFABGHGGFFBIE?@GECEE@??B9??GIDHGFFCDBDFA
@1449500/1
acggaaagcagcgagatgagcataataggtaggtgcaggg
+1449500/1
CCCFFFFE?HFGGGIIJIIIJIGIJEGII?DGI?FHIIDA
@1449768/1
ctcgtttcattttgctttgacttctcatttcttgaagtttattttcttta
+1449768/1
CCCDFFDDDHHHHG<CEGH?CEHIJJEGIIIJIIJI@BGIHGHGGIGIIG
@6793311/1
tgtaatatgagttttctttgttttcaaaggctctaactaaaaattctttt
+6793311/1
CCBFFFFFHHHHHJJJJJJJHIJJJJJJJJJJJJJJJJJJJJJJJJJJJJ
@2552075/1
gcaggaagttttctcgcaacttaggttatgcgaagtacataactttcttt
+2552075/1
@@CFFFFF<DHHHIJJIJIIJIIIJ>@EGIJIIH>?B@EIBFGGIIHIEG
@4229994/1
cttgaggaagttggtgtagaggtgcaggctggccatg
+4229994/1
@C@FDFFDAFHFFIEBBHE<F;CFGGIBHC@@C>CFB
@7352074/1
gcctcatgttataacattatgcagttcattacctaagatatttgttatga
+7352074/1
CCCFFFFFHHHHHJJJJJJJJJJJHIJJJJJJJJJJJJJJJJJJJJJJJJ
@294271/1
aaaacaaaaattaactttttaatcacattggatctagataataatgcctc
+294271/1
@@@DDFFFH?DFDFH>FHGEG>HHEGHHI<DEEFE>B9DFC?FDEE<EG9
@294282/1
gtactatcatcagctggtgtagaattacagaataactcat
+294282/1
@@@FFFFDFH8FFH@9E<AAA<CHEBC>>FGGEHGCGGEI
@4230741/1
ggtaagtctttcagtctcatccacattttatgtg
+4230741/1
@C@FDF:BDDHHDG<FHFGCGC<<EF@:C:A@AE
@2032166/1
ggcttactaagggagttttcttgatcattttcgtttacccagagaggaaa
+2032166/1
@@CBDFFFFFDHFEHCFHIBEH>F@HHIJIJJJIJJGIHGHG<F@GGGIF
@4231797/1
gtctatacagtttcaaattactaacctgtttagaacgaagatgactgagt
+4231797/1
@@@DFFFFHHH>FEHHGHIIGGBEFHEGHGGEHHIIIGGGHBGGGIHGGH
@1452547/1
ctaccactcactatactactttgaaatt
+1452547/1
@CCDDDFFGFFFHFIJJJJIFIGJHIC>
@4232186/1
gtcagcttacaagccttagtaagcataaatttatggaagccataccgtac
+4232186/1
@@CFF>DDHHHGAGIJJFIIIJIFGECCHCGHFI@FGFHIHHIIGB@DFH
@6396496/1
gtagaattacagaataactcatgaatgctttctaatgtttcttcatttaa
+6396496/1
CCCFFFF4CFHHHJJJJJJJJJJJJJJJJJJJJJJJJIJJIJJJJJJJJJ
@2553693/1
gtagctttttccgttgggattcattatccattctcccctaggctttgctt
+2553693/1
C@CFFFFFHGHGHIIFA<B<DHHIIIIIIIIIIII@HGHDBGGCGHGIII
@6794606/1
atgctttctaatgtttcttcatttaaaaccgctgtgtctctttctttttt
+6794606/1
CCCFFFFFHHHHHGHJJJJJJJJJJJJJIJJJJJHIEGGIJJJJJJJJJJ
@4233124/1
atttgatatctatatttctcattttttctgctaaagcactaccttcagcg
+4233124/1
CCCFFDDDHHHGFAGHGCGED@GIJB6EHHIJIIJGIIGGHIJFBHGIDI
@4233810/1
gagtgaagtttctgagagcatcttctctaactgtcctttgagg
+4233810/1
1??A??4=CFFHDGGHIFFEBHGIIGHD:F><<9CEGC?<DH9
@4234077/1
ggcatagttatttggaagtgatttgcacgaagcactatag
+4234077/1
<;?;?:AA?D??<B?3A@<A4??9?FB<1:C::?GCB>D4
@2034720/1
cctcatgttataacattatgcagttcattacctaagatatttgttatg
+2034720/1
@C@FFFB;FDFFFHB@BHIG@IGI@HHE9<HGHB<F9EHE<CBECHBG
@4779463/1
tctcatttgaaaacgtggatctccaaggtctccttgaacaaatttaccta
+4779463/1
CCCFFFFFHHHHHJIIJJJJJJJJJJJJCGIJJJJJJJJJJJJJJJJJJJ
@3131774/1
agtaacaagattttcacatggctgcccctttattatccctttcagtggac
+3131774/1
B@=DDDFFHHHFDGIIIIGIIGIGIIGFHGE@GHIGGGGGHE<DDF?DED
@297378/1
aattgaagagccttttcccaaaatcataccattagatttattaatttgct
+297378/1
CCCFFFFFHHHHGJIIBGEGGI=FHIGEHGGIJGG?FHIJIIIGGICFII
@6796231/1
gtcgctttatgcaaataaattggcatcccacttttatgaatgattttgat
+6796231/1
??<DD@DDFFBD>GAAB>@FBE3B>?9A9AEFG?E>FB>>?9C?<BFH<<
@5253388/1
cccgatcaggcgctgacctggcggtagctttaatcatagttgatgtctgc
+5253388/1
CCCFFFFFHHHHHJJJJJJJJJJJHIJJJJJJJJJJJJJHIIJJJJJJJJ
@7354462/1
ccgacacatcaatattaagcatcatcttccattgagaaggcctgacggac
+7354462/1
CCCFFFFFHHHHHJJJJJJJIJJJJJJJJJJJJJJJJJJJJJIJJJJJJJ
@6398268/1
ggagctcatcaagcttcggtccgactgatgatttgaggttcttgtggaat
+6398268/1
CCCFFFFFHHHHHJJJJJJIJJJJJJJJJJJJJJJHIJGHJJJJIJJHJJ
@8307417/1
gtgttgctttcgcagggtaagtctttcagtctcatccacattttatgtgc
+8307417/1
@?@FFAADHFFBFEEBE2AFFCFFHEHGEIGHGHICFDDBGBHE@FCB@F
@5254967/1
cttgaacaaatttacctaaagcaacaacacaattgtcggcagctgggaat
+5254967/1
CCCFFFFFHHHHHJJJJJJJJJJJJJJJJJJJJJJJJJJJJJJJJJJJJJ
@4780691/1
gttcaagttcacgaggagtattcttggaaacaattttataattattggat
+4780691/1
BBCFFFFEHHHHHJJJJJFHIJJHIJJJJJJJJJJJJJJJJJJJJJJJJI
@299925/1
ctctgctgctgctggggctgttgttgccactgctgctgctgcggctgtt
+299925/1
CCCFFFA8DHHDHBB=FHHDF>FHIBBDHIGDG4?DGGGFCGH0@<F8C
@299966/1
ggcggtaccatggtataactatcttattgagataattatcttttgaaaca
+299966/1
@@CFFDDDF?DFFGIGGI<@<E<@EAFH<:?CCDBGGCGHIDBH<6BDGH
@7919469/1
tagtgctccaatcgcattccctttcacactagggacatgaggtgaaatta
+7919469/1
@CCFFFFFHHHHHJJJJJJJJJJJJJJJJJJJJJJJJJJIJJBGHIJJJI
@6399331/1
cttccttctagtgcttcttccaaagcaaataatgaaacttgtgccatcca
+6399331/1
CCCFFFFFHHHHHJJJJJJJJJJJJJJJJJJJJJJJJJJJJIJJJJJJJJ
@4239312/1
ggctacacaaacaatcacctgaatccttagaattcaaaaattcaaactta
+4239312/1
@@@FFFFFDHGHGJGIJJ>EGJJE>CHEHIJEG?GHIIIIIJIIE4BGHH
@3135500/1
gtttaaattttttccgctgtagtacaaatttctat
+3135500/1
@@@FDF>DFFFHFHEHGI:1C<ACFAGHIHCDG>G
@301477/1
tcttcgatggcttctgccaagtaatctcccctgaatgtgatttttaattt
+301477/1
@@@FFFD?4DFDHIJJ@FGHGA9FHHAHAEDBC?DDH<GEEICHIIJJCG
@2040040/1
aggaaggaagacttcaggtaacgaaacataggctctacctgatctggacc
+2040040/1
@@<FDFD>F;CDDHJJJBCEBFEAGG@?@CFGHGGIGI@EG9?BD4B4BF
@6798751/1
atccttttgggcggtaccatggtataactatcttattgagataattatct
+6798751/1
;?@?DDDDHFDH:EHBHHGIIIIGGFGCHGGIIGGIIICE=FHEGHEHGI
@5256578/1
gttccaggccttggtaaatttgggtcccatgctatgggtgaaagatcctc
+5256578/1
CCCFFFFFHHHHHJHIJJJJJJJJIJJIJJJJJJJJJJIJJIJIIIJJIF
@7921219/1
ctcaggagaaatttcaatttttgcaaattgttcgtagtgaagaactgaaa
+7921219/1
CCCFFFFFFHHHHJJJJJJJJJJJJGIIJJIJJJHIJIIIJJJJJJJJJI
@2040391/1
gtggttgttgcctctgttgctgctgaggctgttgttgccactgctgctgc
+2040391/1
@@@DDDADHFFHGGDIHBHEHFIII<HIJJG;D>;GGFGEFGFHBDABHH
@8311232/1
agcacggaaagcagcgagatgagcataataggtaggtgcagggtatgaaa
+8311232/1
CCCFFFFFHHHHHJJJJJJJJJJJJJJJJJJJGHIJFHIIJJJBFIJJJJ
@3703191/1
catgttcttgcctttgttgctgctgtggtggttcttgcctttgcagctgt
+3703191/1
?@@FABDDHFHFFBHHIBEHGHGFHEFAC;E?E??D<@@449099BF9FF
@302232/1
ctcattttcactcagaagaaataatatctcagc
+302232/1
?@@<DDDDHDHHHFCBHG>?;EHBHC>@ACCEG
@302720/1
gtgcaactgctcccttggcagtaacaagattttcacatggctgccccttt
+302720/1
@@<DDFDDBHGHHIGIEFHGG9E@FHHIIIIDIGIGIF9DCB?DABBCHH
@3137420/1
gtacagtagaggtaagtagttatagcatacttaaggaaggaatcaccgat
+3137420/1
?=?DDFDDHDHHCFHICH<IIHJI@9FHJE@F>HF93E;FB>FGIIGI0@
@3137578/1
cttggaaacaattttataattattggatatattcatgccacattccattc
+3137578/1
CCCFFFFDDH?HDBHGFAJHEH>HCGGGGG<HCDEH9BHGCHIIHGGEH9
@303140/1
gtccttctaacctgttcttcttgaagttggttcagctgtagtctgtctgc
+303140/1
C@@FFFFFFHHHHJJIGGIIJJJ@AHGHGC2AF@DGGIG9<DHGIGGDCH
@7357344/1
ctgactaaaatattgttcaagttcacgaggagtattcttggaaacaattt
+7357344/1
@@@DDDDDDFFDFIFAEFFDHAFHEHIEFFIF:?FFFEFIIFDEFGIIIF
@2042260/1
gttttttcctgatatagctctaacttcaattaatttctgatttttatta
+2042260/1
?8?DDFFFHHDFHGII@HGHIGIIGEHICGCFFAEFGEH@DDHHED?GG
@2042545/1
cactgctgttgttgaggctgctgtggtctctgctgttgctgt
+2042545/1
@?@DFF?EDHFFABCA?FEGH@<C>99CFG?@GEHDH49490
@2558421/1
ataagattacaattcttaacattttttctttaaacaa
+2558421/1
@@@DD>D?DHBCDFB4E9CE4?FFCGE3CFGA>FEFA
@1460732/1
gattcatatgactgatttcttctaatttgttcttcatttctttagtcgta
+1460732/1
CCCFFFDFHHHHHJAGHEIGIJIEIJIIJIJGIIFIGIIIJJJJJCHIIC
@6402980/1
ccagtcatcaggaataaagtcattaaccttcaaaatttttccgaggttta
+6402980/1
BC@FDEEDHHHHHIGIJGIFHIIGJIIHGHICHGIJJIJJIJJJJJGGHI
@305932/1
cttgaatggtaacaaatctttgaataacttcagctaggccagg
+305932/1
BCBFDBADHDDFHGGGHIJJJI>CCFHJIIJIBEGGGHHIIII
@306398/1
cttcatcatccaagccgtaatgaatggtgttgctttcgcagggtaagtct
+306398/1
@CCFFFFFHHGHHIJJJEGIJJFGHIIEHEBGHJJJJJIJIIJ?D=FBGF
@2559629/1
gttcgtctcacccatgttaaattttttcagaatcatgtgattttttttcc
+2559629/1
@B@FFFFFHFHHHJIHGG@FHGIIGIEGHGIDGADHGACGIIJBHIIGG;
@3142400/1
ccctcttcacttcagcataaactggagtttttc
+3142400/1
??1DD:A4CCCBDDIA9EDFIADEECFCA4CF>
@988036/1
tgttcttcttgaagttggttcagctgtagtctgtctgcatctgtatatgc
+988036/1
?@?1BD?DHD?FFHHGIB?CHEAFB3A<<2ACBHF<?E>DDFGG>FFGII
@5259495/1
ggaacgagaaccaatttcttttttaaaataatcagcaaaatccaaa
+5259495/1
CC@DDFFFHDBDBAFFEBHIDFDHEGCEGGIGHIIIIIIIIIIIII
@7927304/1
cttcctttttttggatctgaagggcggtcccctcttttgggtggaatgta
+7927304/1
CCCFFFFFHHHHHJJJJJJJJJJJJJJIJJJJJJJHHHHFF@CDDDDDDE
@6406080/1
gtttggtagaagcaggatgacacttaggtcgtgcatggtttaagaaagac
+6406080/1
@:@DDBDDD<?ACC?AGHBCFHDHEBBGAEGGDE@CBBHHGDD?GIICHG
@2561070/1
accatcttcaacgaatcaaattcactttgaggaactctctgatttatctc
+2561070/1
@C@FFFFFHHHHHJJIJJJBHIGIJJIIIGIIGDG9DGGHGHGGIIIFGI
@7929003/1
cttcagctgagtgagttaaaacagtacatcgcacaacaaacacttgggga
+7929003/1
CCCFFFFFHHHFHIJJJJJJJJJIHJJJJJJJJJJJJJJJJIJJJJJJJI
@990375/1
ccctgattacttcttctcgaggtggctgcagtttccatatcatattatac
+990375/1
CCCFFBFBHHFHHJEGFHEIHI<81CGDGGG9@@FGHIJIH4BBB?F9?F
@4786252/1
attcactgtaaaatcaactgatatatatatataacgtgctgaactagaat
+4786252/1
CCCFFFFFHHHHHJJJJJJJJJJJJJJJJJJJJJJJHIIJJJGIIJJIJI
@5261604/1
gagtaatctctgtatcaacaactgtaccagccggcacattcatatttctc
+5261604/1
@@BDDFFFHHHHHJJJJJJJJJJJHIIJIJJJJJJJJJJJJJJJJJJJIJ
@3147935/1
atgtttctagcctttcataattcgtaacgtcattagcagagctcgctact
+3147935/1
@C@DDFFFFHFHHGIBGIJJJI<FCBGGF>GGIJJJFIJGGIIIBIIGGI
@4787339/1
ggtgcgttaacttttggtggctttattatattactcctaattgaagagcc
+4787339/1
BC@DFFFFHHHHHJJJJGHJJJJGIJJJJJJJJJJJJJJJJJJJJJJJJJ
@2564366/1
cttgaagttggttcagctgtagtctgtctgcatctgtatatgcccta
+2564366/1
@@CFDE?BFDF:DHGIIDHGGI4E4FEGCHHIIHIF?FGGEE<GGGC
@1468694/1
tctgtcaattcaccaggtgatatattt
+1468694/1
@@@A?A4:DFFFFDF?G:A4<?C<HHF
@3148614/1
caatgtttctagcctttcataattcataacgtcattagcagagctcgcta
+3148614/1
@CCFFEEFHHHGHIIGGJJJIIIIJIIJDHCHIGGIJIFIDEHEFGBHID
@2564772/1
gttgccactgctgctgctgcggctgttgttgcctctgctgctgctgct
+2564772/1
?=@DDDBD>FHHDBHHBEGHAFDCE3CB9?DEGGDBDD9??8B>FEEG
@3709108/1
gaaaagaatgatcttccaacattcacaaacctgttagcagctggttgcct
+3709108/1
@?@FFFFFDBFHHGGH>BDGGG4AFFH9F?E;D<E9?@FHIIJJ3B@F<F
@7364463/1
ggcctgcttgtggaaaaccaccacaaatccacttggaaaactgtttatca
+7364463/1
@@@?D;ABFA<:CGFI@F?EGFEFCFCGBFFIIIEF>BGFIBD9??0?F@
@7364487/1
aatgtttttaaattacaaagtagtaataccagaacttcaatgtcatattt
+7364487/1
CCCFFFFFHHHHHJJJJJJJFHIIIJJJJJJJJJJJJJJJJJJJJJJJJJ
@3149523/1
gggtcattatgggcttctattagttcatctatattttttaaggaagtaag
+3149523/1
@@@ADDFFBHFHGIIIIIIII9F4FHHGHHGIIIIIIIIHCGFEGFDHCH
@5783096/1
tgttgttgctgctgctgctgttgttgttgttgaccccatggttgtcgagg
+5783096/1
CCCFFFFFHHHHHJJJJJJJHIIHJIHIJJJJJJJJJJJJIHIJJIIHII
@5264769/1
gtcattatgggcttctattagttcatctatattttttaaggaagtaagtg
+5264769/1
CCCFFFDFHGFHGJIJIJJIGEHIIJJJJJIJJJJJJIJJIIJJIEHHGI
@6807537/1
cagcaacaacaacagcaacaacaacagcagagaccacagcagcctcagca
+6807537/1
CCCFFFFFHHGGHIIIJJJIJJJJJJJJJJJJEHIGIIGGIJIJJJJIIJ
@994347/1
ctccactgaaccaaatcggctccttgaatgaatttttcattcctccatac
+994347/1
@@CFFFFFFHFHGJIIAG8@HGIIIGEIE>9DHEFHGGGGFIBCF?9DFG
@5783638/1
cactttgatgttgtaaggtgctgaggcaagtgttgggattttgaccatct
+5783638/1
CCCFFFFFHHHHHIJJJJIHJJJJJJJJJJHHIJJJJIJJJJJJJJJJJJ
@4252668/1
gttgatctggtctggagctggatgagtgacatcagcgccaacaacaatga
+4252668/1
CCCFFFFFHHHHHJJIJEIJJJJJJJHHIJJJJJJJJJJJJJJJJJJJJJ
@1471285/1
tctcatttgaaaacgtggatctccaaggtctccttgaacaaatttaccta
+1471285/1
@@@DDDDDADFDHIGBAGHI<FHI9FCF9?<EC<FGGGII3BFEGG4<B>
@2049834/1
gccaacagtaagacatggtagatgaggatactttaatctaatattatatt
+2049834/1
CCCFFF;BFH?FFGGHGBFHGHGBE>DCCEDE9CEGIIICGC9?G>G@D9
@5268689/1
ccaggtttataatctccttctaacttaatgcaagcttctcttatagctgt
+5268689/1
@C@FFBDD>DD2CFGIGIJJJIJGIGJHIEHIEIJJJJIJJJIJJJIIIG
@3153780/1
cagaaaggtaattatattataataatataatttaacaaaa
+3153780/1
@@@FFFFAADHGGGBFHHHHIEGJCFHIIIFHEGGH9EGG
@6414463/1
ctctgcactgtgacagtcttcaagcactgagttagaataccaacctgaat
+6414463/1
CCCFFFFFHHFHHIJJGIIIJJIIJJJJIJJHIIJJJIIIGHIHIGIIII
@6808913/1
tggtatatataagattacaattcttaacattttttctttaaacaaagaac
+6808913/1
@@@DDDFFHHHHHIJJJJJIIJJJJJIHIJJIJJJJJJIJJIJJJJJIIJ
@5270499/1
cttatcagtaatctcgaatctattatctcttggacaagttgttatattag
+5270499/1
@7?DDD?DFFDBHEHGEGGA<<FF<?CEFHII@BHFHGEFE:CBHFHG9?
@997018/1
cttcagttcagcttttggattagaatatacagcataagcagccataccaa
+997018/1
@@@DBDDAHFHHFGIIGE<AHHII>HAFGGGEHIGGGGBGF9GGGIC;?3
@7368924/1
atacacaacagtataacattcgtcctcctgccactcatcataatgaacaa
+7368924/1
CCCFFFFFHHHHHJJJJIJJJJJJJJJJJJJJJJJJJJJJJJJJJJJJJJ
@8323658/1
ggcatggcctgcagctccctttttgcagcttcttcaagagggatgggctc
+8323658/1
CCCFFFFFHHHHHJJJJJJJJJJJJJJJJJJJJJJJJJIIJJFHIJJIJI
@4795174/1
aggagttgaaggattttctaaagctttgaattcataagttggttgttttt
+4795174/1
BCCFFFFFHHHGHJJJJJJJIJJJJJJJJJJJJJJGJJHIJIGIJIIJJJ
@6415965/1
gtcggaatacaaggcaggaaatggtgaactgcctttcatgaggaaggccc
+6415965/1
@?@FFFFFHHGDHIGIIGCGHIFICGGIJIJIIJIJIIGJIHIIJJJDIJ
@2052458/1
ccgcagattaaaatttttaagtacgactaagtgagcacactaaatcacca
+2052458/1
CCCFFFFFHHGGHHIJJFJ@HDHGEIGIEHE:?DGIIEEHIJIJEGGIJC
@1475869/1
cttcatcacgtcgtctttttttaccaaaccggtattttccccttggcaac
+1475869/1
@C@FFFFDDFFFFFFEGIIJJIH>CBBBFEHEDFGAGG<=BDHIF<37@D
@4795944/1
ccagtaggtaaaaagattattgtattttcttttagaactctttcaaagag
+4795944/1
CCCFFFDD=DFBCCFIHHDHGECHHHIIFGHICHHIIDHHHHIIGGEIII
@1477511/1
cttggcaacaaacagttgttttttcctgatatagctctaacttcaattaa
+1477511/1
@@@FFFFFG?DDFGFHIAFCGC?:CFGDGEBCC<GG99??FD?G>DDD9F
@998355/1
gtttctgcaagaggtgtcagagaggatgat
+998355/1
@@@FFFFFAHHF8A?E3CHGEGIGG;3?@E
@999019/1
ctcctgaccaacttgaagacaaggtaaatgaggataccttaatttcattt
+999019/1
CC@FFFFFGHGHHJGIJBIIJJIICHHIJIIJG@EGGGIJFHDHIJIEFI
@3157693/1
cttgtcttacaggtaccggtctttctcgataatcaagtgttgg
+3157693/1
@@@D??DDDHHHAAFFGGGD1@EEFFGGIHEEGHE<?0BGEGF
@4256816/1
cgagcatgatcaggattggttccaaaattttctctataagatggatgagt
+4256816/1
@CCFFFFFDHHHHJIIJJJHIJIIIIJJJJJGIJJIJJIJGIJJEHIGID
@7937428/1
ctagacttgtgcaccagctaaagaagacttatctttaaacggcagctttc
+7937428/1
CCCFFFFFHHHHHJJJJJJJJIJJJJJJJJJJJJJJJJJJJJJJJIJJJJ
@5276275/1
ccaatatagattccagaacttccggcataatgagtacatcatttacatca
+5276275/1
CCCFFFFFHHHHHJJJJJJJJJJJJJJJIJJJJJHIJJJJJJJJJJJJJJ
@6812465/1
gcttggtgtttgttttctccaactccgacaaacgccatcctctcattctt
+6812465/1
CCCFFFDDFHHHHIJJJJJJJJJJJJJJJJJJJJJJJJJJJJJJJJJJJJ
@5277774/1
gctcttcacatactcttgttacaacatatttcaacatgtatccttttggg
+5277774/1
@@@FFFDFGHHHGGIIJGHIJGEFIGGHIIIEHHIGJIJJJJJJIJJIDE
@3159775/1
aggtagtgtcgacaattgtaccaagctctg
+3159775/1
?@?DD32ADFFDFIEBEEACH4CFE@FFFF
@2058433/1
gttgagtttggtgggtaggggttgtttccctagactgt
+2058433/1
@@<ABDBDCD12<1E1AE==6@8EDHEGBBF3BBD909
@2058739/1
caataattttaatgaaacaaaagtcctgtttgacccaggatttaagcaaa
+2058739/1
@@CFBEBDFDDDHIIGGHIID?F>HHHE<<9CFEEGEHIEH9?BBDEDEH
@7376144/1
atgttataacattatgcagttcattacctaagatatttgttatgatctcc
+7376144/1
CCCFFFFFHHHHHJJJJJJJJJJJJJJJJJJJJJJJJJJGGIJJJJJJJJ
@2059010/1
tctttatatttaaattgagatgattagtttccacaacaatttctcttcct
+2059010/1
CCCFFFFFHHHGHBGGG<IGEGGGIIIIFIIIIIIIII?GEHIICIIIBF
@2059088/1
gcagtcagagctatagtagttgaatggctggttttcaccaacattccagc
+2059088/1
@@@FDDBDAHFF4CGG>BCACAFDFEHIDG129;EHEGCCHGI@FHDCG9
@6814818/1
gctttattatattactcctaattgaagagccttttcccaaaatcatacca
+6814818/1
CCCFFFFFHHHHHJJJIJJJJJJJJJJJJJJJJJJJJJJJJJJJJJIJJJ
@4800325/1
gttgctgtacttgaggctgagatgaaggtggtctgctgggttgctggtca
+4800325/1
CCCFFFFEHHHHHJJJJJJIJJJJJJJJCGIHHGIJJJJIHIJJJJJHIJ
@4800378/1
atccataataagtctaaatagaccttcagggtcttcatgggcttctatta
+4800378/1
CCCFFFFFHHHHHJJJJJJJJJJGHJJJJJJCGHJIJJJJJJJJJJJJJI
@4259262/1
ggattttctaaagctttgaattcataagttggttgttttttaagtgcatg
+4259262/1
CCCFFFFFHHHHHJJJJJJHIIJJJJIIIIJJHIIGIJJJJIIIFHJJJJ
@5792706/1
gcacgacctttggattgaatataagaccttgttgttttagggtaatcaaa
+5792706/1
@1=?DDDD:?DFDEBE??E@9<FHA<FGHGIHECHEEHDHHHD@FGGB>8
@6422124/1
ggagaatggaaggactaggacctggatggccttccaattctggctggtga
+6422124/1
@@@DFDFFDHFHFIIIIIJJGGIGEHIGI@EBHIGDHIIBGIHDGIJHH9
@5792791/1
ggtatttcttttttccaaattgcctctccattcaattgaagaagcaattt
+5792791/1
@C@DFFFFHHHHHIJJJJJJJJJJJJJJJJJJJJJJJJJJJJJJJJJJJJ
@2060617/1
tgttgttgctgctgctgctgttgttgttgttgaccccatggttgtcga
+2060617/1
B@BFDFDDHHHHFCHG>FGDFFHGICHI<EHGEHHGIGGGGIEGFF?D
@6816605/1
ctcatacttaatccaatgacatggggaagtcaattgctaatattgccatc
+6816605/1
CCCFFFFFHHHHHJJJJJJJJJJJJJJJJIJJJJJJJJJJJJJJJJJJJJ
@3163047/1
atggcctgcagctccctttttgcagcttcttcaagagggatgggctctga
+3163047/1
?@@FFFDDAH?FHGIIJIGIIIIJIJJIIJJIIHGIJIIEHGA2DFFHG9
@2581208/1
ggagaaatttcaatttttgcaaattgttcgtagt
+2581208/1
@C@ADFDFFB>FHGGGGIGEGIJCFG>B<FEGBE
@1481583/1
ctccagggctatgtgcacgcttatcctcaaaaagatgtcttgtaattagg
+1481583/1
CCCFFDDFHDHHFBGHCHGHHGIIJIIIIJJDIIGGB?9?DCDGGGF>DD
@1003291/1
cggtggtgtgtaatcactgctgaggcttgaacaagccc
+1003291/1
?@@BBDABABDF4CBEF:CHEGI?GDIEG9FFD??;?D
@7380106/1
ctttttgaattgaaatcacctgctccaggtaatggaaaatcctgaggagc
+7380106/1
@@@FFFFDHHHDHGHGEIIGGGGGIGDHI?EHGGGGHIGIJJJGIIJJJI
@2063118/1
caatgtttctagcctttcataattcataacgtcattagcagagctcgcta
+2063118/1
@@@?DDFDHGGBHEGBBGGGG@@FAHEGEIJGIJID9EE><CAED9DD7?
@4801970/1
gaaagtaattgtattgtaagcacatgataatacacaaaatatagtttttg
+4801970/1
CCCFFFFFHHGHDHJGIIIIIJJFHGHBIHIGIJJIGHIIJJJIIIJJGI
@6425208/1
cacttatcaggttgtatactgatttcataatgatgtacgaaacctcgagg
+6425208/1
CCCFFFFFHHHFHIHIJJJJJJJJJJJJJJJJJJJJJJJJJJJJJJJIJJ
@6819541/1
ataagattacaattcttaacattttttctttaaacaaagaacattggatt
+6819541/1
@CCFFFFFHHGHHJJJJJJJJJJJJJJJJJJJJJJJIIIEGIGHJJIIIJ
@5281421/1
gccgtgtttggtagaagcaggatgacacttaggtcgtgcatggttta
+5281421/1
BBCFDDEFHHHHHJJJJJJJJJJJIJJJJJJJJGIJHIJIJJJJIJJ
@2064280/1
gatggaatttcataaacaactttcaaatccttaatatacgcaacaaagct
+2064280/1
@@CFDFADDFHHHG>GCEGG>HHIIGIIIEGIGIIE4?E@@DE>D;?BHA
@4261528/1
cagtaggtaaaaagattattgtattttcttttagaactctttcaaagagt
+4261528/1
BCCDDFFDFHHHHJIIJJJJJHHGIJJJJJJJIJJJJJJJJJJJJJJJJF
@2584224/1
caatcgcattccctttcacactagggacatg
+2584224/1
??@D?B=D=AF<DAHAEFEH9C3CBEBDG3:
@7942170/1
atttatgctcacttcaccaacattcatgaataatggaaaatcacatagct
+7942170/1
CCCFFFFFHFHHHJJJJIIJJJJJJJIJJJJJJJJJIJJIJJJJJJJJJJ
@2065552/1
attttcttgatcagaacaatactcatcagaagttgacattctatccaaag
+2065552/1
@@@F?FFFGHHHHCHEADBBEGEHI9EHGECGFEAFCFGFCG9?BGGG9?
@8331761/1
caactctcggatcttctatccttatctcatcaaatattgataaactagtt
+8331761/1
CCCFFFFFHH0<<AFFHFHIJJJHHIJJJJJJJJJJJJJIJJGFHIBDGI
@4263418/1
agtttccatatcatattatacctgaaggcttttgggtcgtgagaagctgc
+4263418/1
@B@FFFFFHHHHHJJJJJJJJJJJJJJJJJJJJJJJIIIHIIJJJJJJJJ
@5797537/1
caatagctgtgggttatatggtgattgatgccattcaactttgcattaac
+5797537/1
@?@D;DDDH<DBA@FGGIIHH:C<DHHIHAH@GGHE@D<CFGCEGGIEAD
@5797551/1
ccaattctttggtgataagaactatttctttaagaatattttggatttca
+5797551/1
CCCFFFFFHHHHFHIJJJJIJJJJJJJJJJJJJJJJJJJJJ9DHHIJJJJ
@2585864/1
ataaattttaataacaattcaatatgaaaaaataacaaaataattataaa
+2585864/1
@C@FFFFFGHHHGDIIIJJIIGHJGJGJGIJJJJJJJJIGIIIFHGIIGI
@2066833/1
gcttctattagttcatctatattttttaag
+2066833/1
@?@=;?D><B4ACF@AA4AE<C?HEH@GEA
@1006176/1
ctttggatctgaagggcggtcccctcttttgggtggaatg
+1006176/1
@@CFDDADHAHFHDA@@FG@<FFHG>FGGHG>HF<@EAGD
@3166666/1
cttaggtcgtgcatggtttaagaaagaccaaaggtttctgttgagct
+3166666/1
@??DD>BBFFHHFI<BBHGGH<F<A<EG9F;CFGH9DFF<DGIG>B<
@4266274/1
cttgaacttcatttccaacaggtagtaagtgatcattaagttcgccgatc
+4266274/1
CCCFFFFFHHHHHJJJJJJJJJCHHHGJJIIIJJJJJJJJIGJJJJJJJJ
@2068586/1
cagcacctccatcagaagaatcagatgtttcagattctaaatatatttca
+2068586/1
@<@DABDDFFHDFGHI<EFEEHIGG>@BHIIIIGIGHIIIIFIGHII@FG
@4805492/1
attagaatcatcccatagcaaatggtatttggtaggacgtgctgtacctt
+4805492/1
CCCFFFFFHHHHHJJJJJJJJJJJJFHIJJJJGIJJJJJJJJJJJJJJJJ
@1484969/1
ggttgccttaaaacaatgtcaagagcttggattgcctcctgcggaccatt
+1484969/1
BCBFFFFFHGHHFBHIJJJJIJJIGIGIJJJIJIIIIIIGIJGGGIIGCE
@8336027/1
cactaaatcaccacagacctgttctaacttaaagctgactttagtacatc
+8336027/1
CCCFFFFFHHHHHJJJJJJJJIJJJJJJJJJJJJJIJJJJJJJJHGHIJI
@6823114/1
ctcagctgaacttctgaagcaggttggtgaagagtttcaaaaagctctgt
+6823114/1
CCCFFFFFFHHHFIJIIJJIIIGCFHIIJIIIGGDHHIJJJIJIJJIIJG
@6432070/1
tggtaaaataccttctttgactaaatactcctgaaggagtgatatcggtg
+6432070/1
BCCDFFFFHHHHHJJJJJJJJJJJJJJJJJJJJJJJJJJHHIJJJJJJGH
@4268112/1
ggatcattagcagaaatcctcattctttcaaaaaaaactattcgtaggag
+4268112/1
CCCFFFFFHHHHHJJJJJJJJJJJJJJJJJJJJJJJJJJJJJJJHIJJJJ
@4805667/1
cataactatcaatactttaagagtactaccaactcatactgtcttcagcc
+4805667/1
@@@BFFFFHDHFFEHIJJJJGGIFHHIJJEIIIIGJJJIJIHIIJGGFHG
@5287356/1
ccttttttttattcctttttgaattgaaatcacctgctccaggtaatgga
+5287356/1
@CCFFFFFHHHHHJIJIJJJIJJJJJGIJIIJJIIIIJIJIII8CGHIJJ
@3729984/1
aattatttcttgacgatgttgctgaactctaacagtagcagcatatcgac
+3729984/1
;?@D<?DBHBCBFEHBHIIIJIIGB@HB4AHC4C4?G@?<CFH@4BFFHI
@6434116/1
cactgttcctggctgagagtaattcgtcgcgcattctgttgtatatttat
+6434116/1
CCCFFFFFHHHHHJJJJJJGHJJJJJIJJJJJJJJJJJJJJIJJJJJJJJ
@3730222/1
cactgttcctggctgagagtaattcgtcgcgcattctgttgtatatttat
+3730222/1
CCCFFADDDHHHFGGJGGHGHE@E@GEGHIJFHJGIJI>AGH<BGGGHGI
@5803570/1
tcctaattgaagagccttttcccaaaatcataccattagatttattaatt
+5803570/1
CCCFFFFFHHHHHJJJJJJJJJJJJJJJJJJJJJJJJJJHJJJJJJJIJJ
@7945947/1
gtttactaatgcagatcttaaatctgttaatgctccagggctatgtgcac
+7945947/1
@@@DBDFFHHHHGIFGGIIIGIGGGIIIIIJIGHIHIIJJIJJIIJJEGI
@5288777/1
cttcaacaatcgtcggtacaatgtaatatgagttttctttgttttcaaag
+5288777/1
BCCFFFFFHHHHHJJJGIIJJJJIJJJJJJJJJJJJJJJJJGIJJJJJJJ
@5804293/1
ctggtcatcaactgagaggccaaactccttcaggcatgggtcactattaa
+5804293/1
@@@DBABDHHDFHIIBHGGGFH?CGBGGHGGIG@9??GHIIIIIIIIIIG
@4807200/1
ctcatacttaatccaatgacatggggaagtcaattgctaatattgccatc
+4807200/1
CCCFFFFFHHHHHJJJJJJJJJJHIJJJJIJJJJJJJJJJJJJJJJJJJJ
@1008888/1
tcaaatgaaacatacctcatacgactctaattgtaaaaatgttatccatt
+1008888/1
CCCFFDDDHHHHGIIJIJGHHIG?HIIIIEEIJHI@FHIIEBFGI<GFHI
@1009148/1
gtggtatatataagattacaattcttaacattttttctttaaacaaagaa
+1009148/1
=:?DADEFHFHHGIFGGIIGC4:FI@>EGIFGIIBH;CDGGCDHACCCBH
@3731871/1
cttcatttaaaaccgctgtgtctctttctttttttgttagactgatttga
+3731871/1
CCCFFFFFHFHFHJJJJJIIIIJIJJJGIJIGIJEIHJJJIIJJCHIJGI
@7947154/1
cttgttttcaaagttgataaataatattaatgaaactaaaaacttcaaaa
+7947154/1
@CCFFFFFHHHHHHIJJJJJJJJJJJJJJJJJJIJJJJJJJJJJJJIJJJ
@8341643/1
gttgttgttgaccccatggttgtcgaggaggtccctgttgttccattgct
+8341643/1
@BCFFFFFHHHHHJJJJJJHIJJJJIIJHIJHIJJJJJJJIJJJIJJJJJ
@4808177/1
gcatggtttaagaaagaccaaagatttctgttgagctagtcatttgttcc
+4808177/1
CCCFFFDFHHHHHJJJJJJJJJJ3<CHIJJJJJJJJJJJIJJJJJJJJJJ
@4808201/1
ctttgactaaatactcctgaaggagtgatatcggtgtttttgagctcata
+4808201/1
CC@FFFFFHHHHHJJJJJJHJJJDHFGHGJJJJJHHFHIJJJJJIJJJJJ
@4273389/1
gctgctgctaatgattcaaataagtcaccaaggacctttggcacatccac
+4273389/1
CCCFFFFFHHHHHJJJJIEACIHJJJJJJJJJJJJJJJJJJJJJJJJJJJ
@4273458/1
gaattatcaaagagaattattgaattcaatatagcaaacatttcttctat
+4273458/1
CCCFFFFFHHHHHJJJIJJJJIJJJJJJJJJJJJJJIJJJJJJIJJJJJJ
@331723/1
catggtttcaatgatttccctgttgaccttacgggg
+331723/1
@@@DFA8DFFDHDEEEEGEEHAEHIHGEHGFCC:FH
@8343784/1
tcctgcaccgatgcaattaatactcatcttctttactaaaaggctacaca
+8343784/1
CCCFFFDDDHHHHIJHIIJIJJIJJJIJJJJJGIJJIIIJIIBGIJJJJJ
@6438025/1
gccttaatctagccacttcagccttatgcctctcaaactcaagctgtcgc
+6438025/1
CCCFFFFFHHHHHJJJJJJJJJJJJJJJJJJJJJJJJJIJJJJJJJJJJJ
@8343862/1
cttcaacaccacactcctcaaggtacacccctataagggcttcgatagaa
+8343862/1
CCCFFFFFHHHHHJJJJJJJJJJFFHJJJJJJJJJIJJJJJJJJJJJJJJ
@2076995/1
ccaagatcaattactctaccaggtggaggtgaaaagaa
+2076995/1
@@@DD3BD?FA>C<E<4<3<CDGG>78AE1??:?FHGC
@6439049/1
cttgactatgtttgatgacatatcaataacattctcctcaaccttttgta
+6439049/1
CCCFFFFFHHHHHJJJJJJJJJJJJJJIJJJJJJJJJJJJJJJJJJJJJJ
@2597149/1
gtctgtaattgcgataaggtttttcaggattgatagatacatcataatga
+2597149/1
@=?DFAEDHHHHDGHGJIG4CFGGIGHIGJGIIBEGEGG?FGCEGGJBEG
@6439296/1
gctcagcagctatctcttgtaggaactggactgcattaaaatccgaatcc
+6439296/1
@CCFFFFFHHGHHJJJJJJIIIJJJJJJJJJJJJJJJJJJJJJJJJJJJJ
@5809507/1
cttttttttgttcctttttgaattgaaatcacctgctccaggtaatggaa
+5809507/1
CCCFFFFFHHHHHJJJJJJJHJJJJJJJJJJJJJJJJJJJJJCHIJJJIJ
@334230/1
gccaaaatttgttcacactgttcctggctgagagtaattcgtcgcgcatt
+334230/1
@@@FFADDF<DAFGGHGHGI@HHIICHIIIIIEE?DFGEEHEHGG>6<FG
@6827077/1
gagtgagttaaaacagtacatcgcacaacaaacacttggggagttaaatc
+6827077/1
BCCDFFFDHHHHHJJJGHIJJJJJJJJJJJJGIJJJJJJJJJJJJJIJJJ
@334744/1
catgactgactagatagaagtctaattcagtagggtg
+334744/1
@CCDDFFFFHGBHB>FG@DECHHCH>HFDGFIIJJE@
@6440449/1
agtaactatgatttagacattactaccaatactttaagagcatttattgc
+6440449/1
@CBFFFFFHHHHHJJJJJJJJJJJJJJJJJJJJJJJJJIJJJJJJJJJJJ
@7387881/1
gctggttcctagaatcccacatggcaggaagttttctcgcaacttaggtt
+7387881/1
CCCFFFFFHHHHHJJJJJJJJJJJJJJJJJJFHJJJJJJJIJJJJJJJFH
@5811104/1
aggtaagacaacaatcacaagttttacttcttctttaagacactgactaa
+5811104/1
11?=BDDDFFDFFFIIIIFCIACHHHIIIICFIIFFIIIIIIIIIIIIII
@2599490/1
caggtgcgttaacttttggtggctttat
+2599490/1
=?@1=A:ACC?FFIBFF>?<AC>DFIIE
@5294270/1
ctccatactccttgtcttacaggtaccggtctttctcgataatcaagtgt
+5294270/1
CCCFFFFFHHGHHJJJJJJEHIJFEHHGIHGHIIJJIJIJJJJIGJJBGH
@6442509/1
ctccattagttttcttccaactagtgaaatttgacttaagaaatatgaat
+6442509/1
@B@FFFFFHHFHFHJJJJJJGGIJIIGEHIIJIGIJIGDHCGGHIIJJII
@1013805/1
gcgacaatttgttctcttctgttgtttcaattttggcagtatgcaaatat
+1013805/1
CCCFFDDDHAFBDHIEFHIEDHHBDHGHHDICGCBGEHG?D>BBBFHE@9
@6829566/1
ctttggatctgaagggcggtcccctcttttgggtggaatgtatgacgatg
+6829566/1
CCCFFFFFHHHDHJJJJJJIJIJJJJJJJJJJJFHGIJJJEHHHHHHFEF
@4278309/1
caggaagttttctcgcaacttaggttatgcgaagtacataactttctttg
+4278309/1
CCCFFFFDHHHHHJJJJJJJJJJJHIIJJJJJJJIJJIJJJJJJJJJJJI
@6443892/1
aactaaacttggatcagtagtggtatcaatttcttctttaggtaaaactt
+6443892/1
8?@DFFFFGGHHGJJIHGHIFHIIIJJJEHJJIJJIJJJJJIIIHJIIIJ
@2602857/1
ggggaggtggacctctttgtgcccatggagtttgacctctagg
+2602857/1
B@@FFFFADFHHGJIIGHIHGGIJJICG3C?FHG9BD>G@?FG
@339500/1
taatttttattaagaagccaaattgcacctcacacctggcactaaactgt
+339500/1
@<;DDDFDFA<DFGIGA@CG>GEH>ECC;CHGGG9DF??DBH>FHICEBD
@4279866/1
cagggttcatgagttccactttcacaatcaattaattggtaacatggtaa
+4279866/1
CCCFFDFFHHHHHHIJJJJJJJJJJJJJJJJJJJJJJJJDGIJJIJJHIJ
@6832032/1
ggatgaggaaatttttcataaagaagtcgaatactgttcttaggaatatt
+6832032/1
CCCFFFFFHHGHHJJJJJJJJJJJJJIJJJJJJJJJIJJJJJJJJJJJJJ
@3738495/1
ccttacagctatagatcttaattatatattaaaaatagcacatgataatt
+3738495/1
CCCFFFDBHFDAFHI@GHJIIHGGIIJEIHE>HHEBEGGGDBGF>FCGII
@8353020/1
ggaggatatggagtattataaggtacatatcctggggcactcggagtgaa
+8353020/1
@B@DDDFFHH2AFEHIJJJJJJJFHIJIJJJJJJJJJJJJJJJJJJDGII
@5816000/1
ctttcttagatctaccagtgcccatggcagcaaatctacttgatcctata
+5816000/1
CCCFFFFFHHHHHJJJJJJJJJJJJJJJJJJJJJJJJJJJJJJJJJJJJJ
@1016237/1
cttctttaagacactgactaaaatattgttcaagttcacgaggagtattc
+1016237/1
CCCFFDFFGHHHGJJJIGGII@HIDGIIFHHIIGH>FGIFGIIAC?DFGF
@8354055/1
acagtattcttgtagtgctccaatcgcattccctttcacactagggacat
+8354055/1
BCCFDFFFHHHHHJJJJJJJJJJJJJJJJJJJJJJJJJJJJJJJJJIIIJ
@6834820/1
cacgttcataaggtctcatttgaaaacgtggatctccaagg
+6834820/1
@@@DDDDDFHFHA::AA?IHG?IHIB@F2A;B>DBE3C?GD
@343767/1
ctgagtaacaagattatatgggagagtagcttgaggctcagaatcgagta
+343767/1
@C@FFDED4AFFHGIIGIIIDGII@FFHHGIEGGIIIIIGIGGIIC>DDH
@3183466/1
atcaaagcctcaaaacagttagccattgcatgcctcaactcaagatcatg
+3183466/1
CC@FFDDFHHGHHJIJIJJIGGEHIIIIJJIJJJIJEI9CFHGBFHGGGG
@8356865/1
ggtaattggagcggcttgtctaacttgaccaacgg
+8356865/1
@@?DDDDDFFFFFIIII:?:?CE9BF<?9FFFE?D
@3184777/1
gcactttactaggcatagggtgtccctcacacaatatcttgtttaagtgg
+3184777/1
@CCDFFFDHDHGHJCBGGGGEE8CCEHIGCEHHGI@GHIJ<?FGIIIAFI
@8359055/1
cccatctgcatccttcttttccggaaagaacctagtgtgatggcgtttct
+8359055/1
@@@?B;D4ADFFD><E@<EFHEG:EDF@339?@@FF9?DDAE99D7@:==
@5302436/1
gtcggaatacaaggcaggaaatggtgaactgcctttcatgaggaaggccc
+5302436/1
CCCFFFFFHHHHHJJJJJHIJJJJHIJJJJJJIJJJJJJJIJJJJJJJJJ
@8359399/1
gctgaggctgttgtggtctctgctgttgctgaggctgctgtggtctctgc
+8359399/1
CCCFFFFFHH<DHHJJJJJJJJJJJHJJJJJJJJJJJJIJGHIBFIIJII
@5822026/1
aggaagttttctcgcaacttaggttatgcgaagtacataactttctttgt
+5822026/1
@CCFFFDFHHHHHJJJJJJJJJJHIJJJJJJJJGIJJJJJJJJJJJJJJH
@3186343/1
gaagaaaccataccaaaggtcaagaccataaccaagatcaattactcta
+3186343/1
@@@BDFFFGHHGGI@GGGICEHEGCFHEGG@CCGB3?CGHIEHGIGEHI
@2090626/1
gggtcatctacatgtcgaagcaatggtgaaatag
+2090626/1
@@@DDDDDHHDFHIBEFA;1@AAA9?EFEEBFE9
@3186943/1
ctcctcatagttccacaatgagtaatttcaatttttaatccttttatttc
+3186943/1
@@@DFFFAFFCF4A?BBFGGDGBHG@HHC9EFH@<<?B<CEGGCHCF<DB
@7393840/1
gttgctgtacttgaggctgagatgaaggtggtctgctgggttgctggtca
+7393840/1
CCCFFFFDHHHHHIIJJJJHJIJJJJJJFHIHHJJJJJJJGIIJJJJIJJ
@6838364/1
catcattcgctcctcgactgccccgatgttggagcctatgctatccgtag
+6838364/1
CCCFFFFFHHHHHJJJJJJJJJJJJHIIIJJJJJJJJJJJJJJJJJJIJJ
@1023396/1
gttgctgttgttgctgaggctgctgtggtctctgctgttgttgttgttgc
+1023396/1
?=?DBDFDAHF;DEHI@FF;EF=DGCBD9EC>DHCCD<<C;FFGFFBF2B
@6839698/1
atcaactgagaggccaaactccttcaggcatgggtcactattaaagttga
+6839698/1
CCCFFFFFHHHHHJJIJJJJJJJJJJJJJJJJJJGHIJJJJJJJIIFHII
@1024564/1
gtttgtgattttttattgtatcccaatcaattatgatactgtctccttca
+1024564/1
@@@FFEFDHHFFHJHGGGHAHIIIEBFHGEFDEHIIIGDGIIIGJIGGGH
@1025055/1
tgtgcatcatttttagattttcctgcaccgatgcaattaatactcatctt
+1025055/1
@@@FFFFFHHHHHJGGIIJIGJJJEIJJEGHFAHC@GIGICCFFFGHGIG
@3743756/1
ctgttgttgttgttgttgttgaggttgattagaagcccctgcttct
+3743756/1
?@<DB>DD?<ADFFIFFE3CEHIIEF3??F9<?GD3?BDD;B@<B4
@1025825/1
acgctttttgatattctggatttcccgcatagctcaactgtggcgg
+1025825/1
@CCDDDADHDHDFIEHDEB4AHIIIDCA<GIIIJJIIIBHB<9BDF
@7957401/1
ctttcattatcgtaaattgtcacggtctcaacaagttccgttttttggag
+7957401/1
CCCFFFFFHHHHHGIJJJJJIJIJGHIJJJJJIFGGHIIIGIJJJJJJEE
@7958193/1
gttgttgccactgctgctgctgcggctgttgttgcctctgctgctgctgc
+7958193/1
B?@DADFFHFFGHJJJIJJJJJJIIGGJG9B?GGIIJJGIEAHFFHCIGB
@2092965/1
ggttacaggagatactggttgttgttgaggtggtagttgagtttggtggg
+2092965/1
@C@FFFFFGFDHDIIBHGDGGCGE?BG@G@?EF?CDDFHCHB@GBB?BFG
@3190986/1
gccacttgtaattaggtaaacttataatgtcttttagttcatcctttgga
+3190986/1
BC@DFFFFHHHHGIJJGGGGIIJFIIGCFBDHGGIEAHGGIG9CFHIGDC
@2609677/1
ctcttgaggaagttggtgtagaggtgcaggctggccatgttgaatagctt
+2609677/1
CCCFFFFFHFFDHG<FAECHECH>FHDFHI>GHBGICECFG9DGG@FG8B
@2093308/1
gtctcatccacattttatgtgctgctaacctcttggcaatttttttcg
+2093308/1
@?@DFFDDHHHDHIIJIIFH>FHGFGIIIIIJEEG<C91CF>GHIGFG
@7958710/1
cactatactactttgaaattgattactcaccaattcactcccgggtggaa
+7958710/1
CCCFFFFFHHHHHJJJJJJJJJJJJJJJJJJJJJJJJJJJJJJJJDGIIJ
@8362983/1
gcctcatgttataacattatgcagttcattacctaagatatttgttatga
+8362983/1
CCCFFFFFHHHHHJJJJJJJJJJJIJJJJJJJJJJJJJJJJJJJJJJJJJ
@6456481/1
gtttggtagaagcaggatgacacttaggtcgtgcatggtttaagaaagac
+6456481/1
CCCFFFFFHHHHHJJJJJJJJIJJJJJJHIJIJJIJJJIJJJJJJJJJJJ
@2610210/1
acaataattagcttaatattagaaatcttaataaataggacgaccaacac
+2610210/1
@@@FFFFFHFHFDGCHIEHJGCGCEHGFDFHIICFHIHIGIAFI>HC?FH
@2094433/1
gcctcttgttttgcttctttttttgacctacccttgccgatagcaataag
+2094433/1
@@@FFBFFHAHHHEGBFGHIEGGIHIG>@FHIG?FGGGH0DA/CGHEGI>
@5309166/1
gtgcattcataattcgggccttaactttagtgaactggtcatcaactgag
+5309166/1
@@CFBDDDHHH<CAGFDFFGHFCEEHIIIIAFHHIIEGDFHGIGGGGHGH
@5309343/1
gccaagatcagccgtgtttggtagaagcaggatgacacttaggtcgtgca
+5309343/1
???DDDDDBDBB:12CAEF@CAAEA9EDEEDAEI<B<BDDDEIDBD@ACB
@354619/1
ggtatatataagattacaattcttaacattttttctttaaacaaagaaca
+354619/1
?@?;DEDFDD4A<?A?G>IFA@BDFH@<@FGHE@3CD@D?FG<B3?BFD?
@1030129/1
cagcagcaacaacaacagcaacaacaacagcagag
+1030129/1
@@@DBADDBFFDHHBHGGII9EA?EHBBBGG>DD:
@5309728/1
gtatcaacaactgtaccagccggcacattcatatttctcccatctgcatc
+5309728/1
CBCFFFFFHHHHHHJJJJJJJJJJJJJJJJJJJJJJJJJJJJJJJJJJJH
@5828510/1
aaacaatatctattcaacaaaggaatagcagattcaactgtcacttttgg
+5828510/1
@BCFFFFFHHHHHJJJJJJJJJJJJJJJJJJJJJJJJJJJHIJJJJJJJJ
@1503679/1
ttggctttgccgcttgttgctgtacttgaggctgagatgaagg
+1503679/1
@@@FFFFFGHAHFAGH;@FHEIHGHGIEGIHGHHGIG>G>@D;
@355653/1
cagcgaaattcttattcgattgaagtaaattgtaaaatgctaatatccta
+355653/1
@@<DFFFDFHHHGGGGBF3AHHHGHHF>9EIGGCHIGGIIJ@FG@DCDF9
@7399063/1
gcatcctttgctcttgaggaagttggtgtagaggtgcaggctggccatgt
+7399063/1
@@@FFFFFHHHHHJJJIIJIJJGHIJFFGHIJJJCGHIIIIGJIIIIJJI
@7399273/1
cttttcccaaaatcataccattagatttattaatttgctcaggagaaatt
+7399273/1
??@DDDD>DFAFDHIBGGHIE@HIGHIEIGIIEHGIIIHGBDCGEGHBGG
@5312075/1
tcttgttttgcttcttttttttgacctacccttgccgatagcaataaggc
+5312075/1
CCCFFFFFHHHHHJJJJJJJJJJJJJJJJJJJJJJJJIJJJIJJIJJJHH
@2611555/1
gttagaataccaacctgaatttcagcaattttcttaatggatgcataagt
+2611555/1
@@CFFFFFGFFHDFHGI;G@HIIGHGIGCEHGIIEGEHGJJIHCFIHI9:
@1032487/1
ctcttctggaaagcagctcttgcagcattgacactggcgttttg
+1032487/1
@@?DBBDDFHGD;;AG>B<CCDFDGHEHGGGEHGE<1?DDEGGI
@4822371/1
atcaataacattctcctcaaccttttgtaacatcgacaacaccgcttgtg
+4822371/1
@CCFFFFFHHHHHJJJJJJJJJJIJJJJJJJJJJJJJJJJJJJJJJJJIJ
@2611959/1
tgcttgtcttccacccttttttttgttcctttttgaattgaaatcacctg
+2611959/1
CCCFFFBDBDHHDBHIJJGGIGGJ8DDAH>F9BFGG>FGGFEC@@CHGCE
@6847758/1
catgacgatagctttattctcattaaggaattccggtttctcaaaacatg
+6847758/1
CCCFFFFFHHHHHJJJJJJJJJJJJJJJJJJJJJJJHIJJJJJJJJJIJJ
@358320/1
gccaattggtagtggatctctagtataa
+358320/1
@CCDFDDDD?DHDHEGFHGIIE@?EHCI
@7965327/1
cttggaaacaattttataattattggatatattcatgccacattccattc
+7965327/1
CCCFFFFFHHHHHJIIIGIJIJJJJJIJIIJJJJGIJGIJIIIJHIIIJI
@1034056/1
ccatggttgtcgaggaggtccctgttgttccattgcttgaggtctggtaa
+1034056/1
BC@FFFDFFDHHHIJJJJCHGIJGDHGH=GHGHJIGCH@?DCDHGEIGHF
@6459249/1
ggcacattgcagttgctatcatacattcttaatatctgtgtattaagcct
+6459249/1
CCCFFFFFHHHHHJJJJJJJJJJJJJJJJJJJJJJJJJIIHGIJJJJJJJ
@7966161/1
gttgggattcattatccattctcccctaggctttgctttaggatcatcat
+7966161/1
C@CFFFFFHHHHHJJJJJJJJJJJJJJJJJJJJJJJJJJJJJJJJIJJJJ
@2097050/1
agagcttgcaagaggtaacttctgtcttgaaatctgtagcccaatat
+2097050/1
@C@FFFFDDH?DFHHGEBHDGG<DCFHHIA@FH<?EFHGG3?DDH94
@8368671/1
tttaaggtttccaaaaattttcgaataagcatggaccatggtttcaatga
+8368671/1
@@CFFFFDFHFHFGGGHIJJJJJIGIGHHIJJIJGHIJJJIGHIJJGIJH
@7967052/1
ctcatacttaatccaatgacatggggaagtcaattgctaatattgccatc
+7967052/1
CCCFFFFFHHHHHJJJJJJJJJJIJJJJJHIJJJJJJJIIJJJJJJJJJJ
@360233/1
gtggcacatatccatagggacacagcttctatgg
+360233/1
@@@FFFFFHGHHFIBEHD@DF=GAECGIIIIIG<
@6459835/1
tgaacggtaatagctcgtgccattgcgccaggtgtccggtcttcactgca
+6459835/1
CCCFFFFDHHHHHJJJJJJIJIJJJJJJJJJJGHGIJIIDHIJJJJJJJD
@2613708/1
ctgatgggagatttcggaactttggtactaaattgttctatttctttttt
+2613708/1
@@@DFFFFFHFHDHIGFDEHIIIF;CAFGHHHIII@FGHGHIGHIHGHEG
@5831506/1
ctttgcgacaatttgttctcttctgttgtttcaattttggcagtatgcaa
+5831506/1
CCCFFFFFHHHHHJJIJJJJJJJJJJJJJJJJJJJJJJJJJJJIJJJJJJ
@2098455/1
caggtcttcttgtaacattgcagactctgtacttcctcctcatagttcca
+2098455/1
=@@F:BDDDHDFFGBBAF<IIG@<FHIIIHH>HEFCEBH?3:?B@?D>@A
@2098546/1
tgggaatcctttgtgagccacatcaatgttaaggaa
+2098546/1
@@@DDBDA>FB8A2:AFHIFBBB<FEEG9BE<C>E9
@3757381/1
tagcatagttcctgctttagggtttcttccgctaatttaaaaatt
+3757381/1
<@@DDDDD=DDHDEGIGGIIFI:CGHHIGIIFBH6FGH@DHGBDE
@6852823/1
ctcgcaacttaggttatgcgaagtacataactttctttgtatctgcatga
+6852823/1
CCCFFFFFHHHHHGHIJJJJJJJGHGJJJJJJJJJJJJJJJJJJJJJJJJ
@7970132/1
ctgataaattagaatcatcccatagcaaatgatatttggtaggacgtgct
+7970132/1
CCCFFFFFHHHHFHGHJJJJJJIJJJJJJJJJJJJJJJJHIJJJJJIJJJ
@2615681/1
ggaaaatatttatataaatattctgatgcaatcaactgaagaactgtatc
+2615681/1
@@@FFFFDHDFHDDBHEGII<IEE9IHEGHIGGIIIB??9ECHGGHGCIE
@3203051/1
gctagctttcttaaatctggttctc
+3203051/1
@C@FFFFAFCFAFGGDCGGIIIIE4
@1509459/1
gttctttcatgatactctcaaggtccctgattacttcttctcgaggtggc
+1509459/1
@@?DDDD?D<BFBF9EFHEBCIH:FFGGGGBHH3C?9CFC9D7D<:@9;G
@5317325/1
gcctcacttgttttgtcataagttgtaacagtaagttcttttttttcctt
+5317325/1
CCCFFFFFHHHHHJJIIJJJJJHJJJJJJJJFIIJIJJJJJJJJJJIIJJ
@6462648/1
ctccaatcgcattccctttcacactagggacatgaggtgaaattattggt
+6462648/1
@@@DDDDDFHB?DEGEE@EHBHIEFGHIGDCFGHIEE?DF@??FGIGGE0
@5317874/1
ctccgacaaacgccatcctctcattcttagttgtaacaactaggggcacc
+5317874/1
CCCFFFDFHHHHHJDIGIJJIJIJGIIIIIDHIJJJIJGIJJJIGJJJIJ
@7405700/1
cccagccacaatgttacaaacctctagaggtagatatgtgtgcttgtgct
+7405700/1
@C@FFADFHHFHHIIIIIGEHIIIIIIIIG:?EEFGIGIIIIIIIIFHII
@2100816/1
gccaaattgcacctcacacctggcactaaactgtaaagggcttcactgca
+2100816/1
C@@FFDDDHGHFHJJJIIGHBGFGHIIIBHH@GDFHG@?DG@?DDHGGC<
@2616461/1
gcagcttctttctgtgcatcatttttagattttcctgcaccgatgcaatt
+2616461/1
@@@FFFFFHFDDHJEHGIJHHHIGCGGD3AC>F@HGIIG>:?FG0;@DGD
@8373391/1
ccctaggcaaggtacagcctcaccacctcaaccgaacacttctaggttac
+8373391/1
CCCFFFFFHHHHFHJJJIJJJJJJJJJJJJJJJJIJJJJJJJJJJJHIJJ
@1041754/1
gttgcagcattaagtcttctctgcactgtgacagt
+1041754/1
?@@FFFAEDDHGDB?4CFHHI<I@FCA@C@F>H>?
@1510949/1
ggccgcacatgtttgtgcttctgaagaggacatccccgtaccataacaaa
+1510949/1
CCCFFFFFGDH8AEGDFHIGIHGAGGADD;GGHDGGIJHEB7?FGCEF>F
@2101779/1
gctcatcaagcttcggtccgactgatgatttgaggttcttgtggaattgt
+2101779/1
@@@DDDA;FDHHHCHIGIDGFHIJI4DDBGHG4DHDBHEGE@?DBDF9FF
@4829898/1
gggaggactcaatgccaacattgaccctaggcaaggtacagcctcaccac
+4829898/1
CCCFFDDFHHHHHJJJJJJJJJJJJJJJJJJJJJJJHHJJJIJJJIJJJI
@7408331/1
gttataacattatgcagttcattacctaagatatttgttatgatctccgg
+7408331/1
CCCFFFFFHHHHHJJJJJJJJJJJJJJJIJJJJJJJJJJJJJJJJJJJJJ
@4298990/1
ctgaactagttcatatttcggagtcgtccctcttctggaaagcagctctt
+4298990/1
CCCFFFFFHHHHHJJJJJJJJJJIJJJJJJJJJJJJJJJJJJJJJJJJJJ
@368774/1
ggtgtttttgagctcatacttaatccaatgacatggggaagtcaattgct
+368774/1
=?:BDDDFGGABHIIJIIGIJGIBHCGEIIIIEGEGGG?<=FH<FIBGGI
@5837029/1
aatgactttatacactggtatttctggctcacctccttccattgttctca
+5837029/1
CCCFFFFFHHHHHJJJIJIHIJJJJJJJJJJJJIJJJJJJJJJJIIJJJI
@369472/1
gcaacagcagagaccacagcagcctcagcaacaacaacaacagcagagac
+369472/1
CCCFFFFDDHFHDEDA@GHAFAEFEFEAGF3CC@FG@3BFHGG?@8;8BF
@6466716/1
cgtcctcctgccactcatcataatgaacaatatcttcttttggattagta
+6466716/1
CCCFFFFFHHHHHJJJJJJJJJJJJJJJJJJJJJJJJJJJJJJJJJJJJJ
@6467201/1
ccttaatatacgcaacaaagctttcacgttcataaggtctcatttgaaaa
+6467201/1
CCCFFFFFHHHHHJJJJJJJJJJJJJJJIJJJJJJJJHIJJJJJJJJJJJ
@2104035/1
cttcattttcagctctggctattttagcatggaatgtgatctccaagttg
+2104035/1
@@@DDDDDHHH??EGI4EBFHE?EHHIHHGIICGG@@AFAGGH3C@FDDB
@4834571/1
aatattttaaataaaatatttctctttcagaaggggaaataggatatttt
+4834571/1
CCCFFFFFHHHHHJJJJJJJJJJJJJJJJJJJJJJJJIJJJIJJJJJJJJ
@2104749/1
gtttggtttaaattgtctaactacttcaataagccgaagcactttaggtg
+2104749/1
@@@AD?BDDHHBAGHFHGGIIAHE@HH<HH4AFDEGGFHG>BDHCE><DD
@3209111/1
gttgctgttgttgctgaggctgctgtggtctctgctgttgttgttgttgc
+3209111/1
@@@FFFDEHDFDHIJIGGHIIIJJJAEGCF4CCEG@GFFEBG@:??0094
@1047993/1
catggtttcaatgatttccctgttgaccttacggggacacttatcagg
+1047993/1
B@?DFDDDHFGBHDHGHIGIBHF<?CHGHGIIJDIIIB@GGEHIGAHA
@1515292/1
gttcttttttgaaacgaaatagttttttacaatactgctgtaatgtaaaa
+1515292/1
@CCFFFFFGHFH?EFIDGHIHG<HHGEHCGHIIJ9BDGE9?DFGHFFHCF
@374590/1
gtgatatcctcgagaaaattaatttttattaagaagccaaattgcacctc
+374590/1
@?@FFFFFHGHHDI9FHIIFEGIGIADCHHIGCD?EG9D@D@DH>9D;BG
@1048530/1
aagcaggatgacacttaggtcgtgcatggtttaagaaagaccaaaggttt
+1048530/1
@@@ADDFD<CFHFGHGEIICC<@FDFCDHCDHGIIGIIGHGHIEGHIC@D
@7975596/1
gtctggagctggatgagtgacatcagcgccaacaacaatgacaggttttt
+7975596/1
CBCFFFFFHHHHHJJIIGGIGIIJJJJJJJJJJJJJJJJJIJJJIDGHJJ
@7414673/1
tgttacaacatatttcaacatgtatccttttgggcggtaccatggtataa
+7414673/1
CCCFFFDFHHHHHJIJJJJJJJIIJJJIJJJ@HGIJIJGJIJJIJGGGJJ
@5843084/1
tcaagatcattttaaactgtccttctgacacaccatctctgtaaaagagg
+5843084/1
CCCFFFFFHHHHHJJJJJJJJJJJJJJJJJJJJJJJJJJJJIJJJJJJJJ
@376049/1
cttctattagttcatctatattttttaaggaagtaagtgcaggggaacga
+376049/1
CCCFFFFFHHHHDFEGDGICAIHJDIIIDIGHI@DGIHHIGGHFIEFHED
@5843825/1
cgagtgttagttggacccatgcactgaatgactttatacactggtatttc
+5843825/1
@@@DDDFFGGHHDGIIJJIGIGEHHGIIJJJJIIJHIIJJJJJJ?FHIHJ
@7415471/1
actatattcaccaaccgttaacggagtttgctgtcgaatactctgagctt
+7415471/1
CCCFFFFFHHHHHJJJJJJJJJJJIJHIJJJJJJJJJJJJJJJJJJJJJJ
@1515828/1
ttcttcttgaagttggttcagctgtagtctgtctgcatctgtatatgccc
+1515828/1
@C@FFFFDDHDFDEBEGIGHGGGHECHFH@EHH?FGIJEB9CG>:CD:?B
@5323658/1
tgacagtcttcaagcactgagttagaataccaacctgaatttcagcaatt
+5323658/1
CCCFFFEFHHHHHJJJJJJJJHIJJJJJJJJJJIJJJJJJJJJJJJJJJJ
@4302694/1
ctccacctgaactagttcatatttcggagtcgtccctcttctggaaagca
+4302694/1
?@CFDFDFHHHFHJGIIIJGJJIJJGEHHEFHDHGDGGHHGJIHEIGGDH
@3772359/1
cagctggttgccttaaaacaatgtcaagagctt
+3772359/1
@@@FF<D?B:;D>GGGFEHEG<3CFEGEHI@C>
@1517528/1
ccatcctctcattcttagttgtaacaactaggggcaccatgacgatagct
+1517528/1
@@@F?DEB>;BFHIIIIBIH4A?<DHGCFAE@;:ECFEH9?@BG76;6?D
@4837454/1
tctctgtgtggtcttttgtcaaagctactccttggcccatttaaacattt
+4837454/1
CCCFFFFFHHHFHIJIJJIJJJJJJJJJJJJJJIJJJJJJJJJJJJJJJJ
@1052541/1
tgctgtggtctctgctgttgctgttgttgctgaggctgctg
+1052541/1
@@@FDDDFHFDFFEC>3ACEEH>HC4<AFCFH@ADGGB7BB
@4304062/1
gtggaattagagcaattgctcccggagggactccaacaggacctggtggg
+4304062/1
@C@FDDFFHHHHGIIIIIIJIJJIJJJJJGIIIIJGEGJIIJJJIIFHII
@6476193/1
gtagctcgatcccttcttctaggacagaagtagctataacgagattacat
+6476193/1
@@@FFFFFFHHHHJJJJJJJJJJJJJJIIIGHJJJIJJJIIIJIIGGJIJ
@6476343/1
cttttttttgttcctttttgaattgaaatcacctgctccaggtaatggaa
+6476343/1
CCCFFFFFHHFHHJJJJJJJIJJJJJJJIIIJJIIIGIJJJJFHIIIJIJ
@1517828/1
cttcttttttaataagtttttttttggattttaatatttccatttgtttt
+1517828/1
B@CDDEAFGFH>FHHHFHIGIJJGIFGDHDGCBFHHIIICC>FHGIGCAH
@380061/1
gttgttgctgaggctgctgtggtctctgctgttgctgttgttgctg
+380061/1
@B@FDFFFHHFHGJFJIJJAGHGGCG9BF>BFIEGGHBD9?DGC44
@8381974/1
gttttctcgcaacttaggttatgcgaagtacataactttctttgtatctg
+8381974/1
@BCFFFFFHHHHHJJJJJHHJJJJJJJJIJJJJJJJJJJJJJJJJJJJJJ
@7978358/1
ttcagcaattttcttaatggatgcataagtcattcctctatcaggta
+7978358/1
CCCFFFFFHHHHHJJJIJJJJJJJJJJJJJJJJJIJJJJJJJJJJIJ
@381448/1
gccacaactcatattgatcgtcaaatgaaacatacctcatacgactct
+381448/1
@CCFFFFFFGHGAG9?FGFHCGHBGHCGEHII@GGCGHEDEGGGIIGC
@2108637/1
tagttaagcatggacaaggactgcatcttcttattatatcacaactaatt
+2108637/1
@CCFFFFFHGFHFGIJIIGGIIIIJIIEIJHI@@HHIJJJGIEGFEH9FH
@3777401/1
gatgacattcatctataactaatagattgac
+3777401/1
@@@BD;3BF82AF@<<?<E:EC4CDD9AF9?
@1519762/1
tcctctatcaggtaagacaacaatcacaagttttacttcttctttaagac
+1519762/1
@@@FFFF>F<<CB4?FDGGGIABAHGG@E;9CGIGHGICHH?D?FFHGIE
@1520300/1
caacaggacctggtggggccccacctcccgcagga
+1520300/1
@@CFFFFDDHFDHGGBHIGD6FDGGGDCFHJ6:@5
@3778200/1
cttcagtcacccgattctatttcttggtcatcagtttgagatactgtaat
+3778200/1
@@<DBABDD=?BCEF?GBCBFHGC@C@EAE9EHAG49?DF9B@DFDG@>>
@7423200/1
ggctattataaatttcaggtggagtagaaaacttttcgatttcggtatta
+7423200/1
CCCFFFFFHHHHHJJJJJJHHJJJHJJJJJJJJJJJJJGIJJJJJGHIJI
@2626248/1
tgctgaggcaagtgttgggattttgaccatcttcaacgaatcaaattcac
+2626248/1
@@CFDEFFHHBFHIIGI<FGCGHIHHJFCIIII>DGHEG7BDDDGHGCHE
@8383580/1
tcaacaatcgtcggtacaatgtaatatgagttttctttgttttcaaaggc
+8383580/1
CCCFFFFFHHFHHJHJIJJJJHIJGIIJJJHIIJJJJJJHJJJJJIIJJJ
@2110244/1
gttttctcctactccgacaaacgccatcctctcattcttagttgtaacaa
+2110244/1
@B@DFEBD?BHHBHEIHGBGGIDHJJE9DE<FCHIGGIJJJ?DGH@AD@>
@7981385/1
tgaggaagttggtgtagaggtgcaggctggccatgttgaatagcttgctg
+7981385/1
BCBFFDFEFHHHFHFHIIJJHGIJJJJJJJJJJJJJJHJJJJJJJJJJJJ
@3779743/1
gctaaagcactaccttcagcgggagacctt
+3779743/1
@@@F?;BB;CDFHC>@FGG<FAGBG0?BB?
@1055681/1
gcttaggtgtattcattacatatgtatttatactgacataatctcattaa
+1055681/1
CCCFFFFDHFHHHIJJIIIGIJJJJJEHJJJGHJGIIJJGIGIJJIIEGC
@384120/1
gtgtgatatgatatgggttgctgtttacaccaacgataaaatcaggcttt
+384120/1
@@@DDFFFGFHHFEIJI?EHGGI<ECEHIDHCHE@7DD1B9:D9B<DC@D
@4843149/1
ccttcaacaccacactcctcaaggtacacccctataagggcttcgat
+4843149/1
CCCFFFFFHHHHHJJJJJJJJJJJGFHIIJJJJJJJJJJJJJJJJJJ
@3215112/1
ggtaggtcaaaaaaagaagcaaaacaaga
+3215112/1
@@@BDD:=A<DFHIBBGIIEGHGGGGGII
@8384015/1
gtcctcctgccactcatcataatgaacaatatcttcttttggattagtag
+8384015/1
CCCFFFFFFHHHHJJJJJJJJIIIIJJJJIJIJJJJIJJJJIHJIIJHIF
@1523228/1
gtcaaatccatctttgtaaataaaaaattaataacattaatatgaacaaa
+1523228/1
@?@FFFFFHHHHHIGIGFHGIJJJJJGIIGGGIIIIJJIHGGHCIIJJJJ
@1523325/1
taagaacaatgagtgagagcttgcaagaggtaacttctgtcttgaaatct
+1523325/1
@@@D=DEDBFDFDGHHIIGHGGIFBHGIGJ>EGGIIJGHA>GDGGGHGCH
@5330071/1
tgcactgtgacagtcttcaagcactgagttagaataccaacctgaatttc
+5330071/1
CCCFFEFDHHGGHCFGIHIJJJJJJIGHHIIIJIGIGHJJGIJJIGGEFH
@2113232/1
ggggagttaaatcaacatcagctgagatatactcatattgag
+2113232/1
@@CFB?DDFGHGDFHGIIIG@F:BE9<<EF9EG3CG9FHI4?
@2113765/1
cgactgatgatttgaggttcttgtggaattgtga
+2113765/1
;?<DDDADDD>FHIEG32<?EFD<BHIGG@<CCE
@7427984/1
caaaattgtaaatccaggaacttcccagtcatcaggaataaagtcattaa
+7427984/1
CCCFFFFFHHHHHJJJJJJJJJJJJJJJHJJJJJJJIIJJJIJHGIJJJJ
@4846237/1
gctaatctcttggcaatttttttcgatttgccagtacctatttctttgtg
+4846237/1
CCCFFFFFHHHHHJJJJJJJJJJJJJJJJJJJJJJJJJJJJJJJJJJJIJ
@7428848/1
aagattacaattcttaacattttttctttaaacaaagaacattggattat
+7428848/1
@@CDFFFFHHHHHJJJJIIIJJJJJJJJJJJJJJJJJIJJJJJJJJJJJJ
@1525848/1
cttgacaattttttcttttcttctttctgtatcaactgcagcctctt
+1525848/1
@@@DDDDDD4CDDEG@BCHFCH49A?E>CFF<F@?CFGF@D3?3B@G
@6865664/1
ctttttttctagtttcctcctcatcaagagcacggcgatactgcaaacaa
+6865664/1
C@CDFFFFGHGHFGGGHIFIIBFHGHIJGGDIJIIEIJJJIIJGGEEHAC
@6483010/1
gtggaagtaagtggtctttcatttaatgttttttgaaaagcctcacttgt
+6483010/1
BB@FFFFDFHHCFHEGHIJJIJJJJJJJFHIJJIJJJJJJJJIJJJIJJD
@6866091/1
gcgtgtaatcactgctgaggcttgaacaagcccttctgatagcctgcaat
+6866091/1
CCCFFFFFHHHHHJJJJJJJJJJJJJJJJJJJJJJJJJJJJJJJJJJJJJ
@2115271/1
tttggatctgaagggcggtcccctcttttggg
+2115271/1
@C@@DFDDHHHHHGGBHEFAGIIIBHGGGG:A
@6866275/1
cttaacttgcattaaatcacatcacattaccacatttctcaaattcagtc
+6866275/1
CCCFFFFFHHHHHJJJJJJJJJJJJJJJJJJJJJJJJJJJJJJJJJJJIJ
@2115387/1
gtcaaattctacttctgaatgatgttctacgttatcatcaacatctgacc
+2115387/1
@@@F@DFFHHHHHGHBEHHIIHJJ9BDGGGGFHGICEFHGGFGHEGBGHH
@388976/1
cttctcttatagctgtcaactcatgttgcaaaacatgtaaaaattgacct
+388976/1
CC@FFFFFBHHDFHIHIGHIIJGIDEH@HIBHIIIII>GEFCDEHHIJIE
@4310749/1
aatgtatgacgatgatttgatatctatatttctcattttttctgctaaag
+4310749/1
@@CFDFFFHHHHHJHIJJJIJHHJJJJJJJJJJJJJJJJJJJJJJJJJJJ
@7431250/1
ctcagagctaccttggcagctgctaattttgcttggtgtttgttttctcc
+7431250/1
CCCFFFFFHHHHHJJJJIIGJJJJJJJJJJIJJJJJFFGHJJHJJJIJJJ
@1527036/1
tgaaggcttttgggtcgtgagaagctg
+1527036/1
@@@DDDDF>F>FFGFHHG@FAHEFGHI
@390965/1
gtctaaatagaccttcagggtcattatgggcttctattagt
+390965/1
@@@DDDDBFBDBHGDF:@EGFDHH4<FH9FEGHHICGII<?
@6486183/1
gtagaattacagaataactcatgaatgctttctaatgtttcttcatttaa
+6486183/1
CCCFFFFFHHHHHJJJJJJJJJJJJJJJJJJJJJJJJIJJJJJJJJJJJJ
@392010/1
ccaatgtttctagcctttcataattcataacgtcattag
+392010/1
@@@ABB;B:CHFHHB9FGIDGBEF@@DEA9GGCGG;?@F
@2634587/1
ctgctaacctcttggcaatttttttcgatttgccagtacctatttctttg
+2634587/1
@@@BDFFFGHHF>FIIJJJDHBHGHGDEI@DFGIJ9?9?DD<49FEF4=C
@2117203/1
tgagggtgaaggtcctgtaaaatagcttgagaagccctttgttttccttc
+2117203/1
@@@DDD=A=FHF3CGGIG>FGH9FBH9<F?FEHFGGIICBG?GGGGIGII
@6487098/1
ctacaataaaagttattccaggtttataatctccttctaacttaatgcaa
+6487098/1
CCCFFFFFHHHHHJJJJJJJJJGHJHJIACHIJJJJJJJJJJJJJJJJJJ
@2117348/1
tcaccgaggaattccagcctttgatagcaatcggtaaagttttgcctata
+2117348/1
@@CFBADDHAFDF9F@F@GCGHIEG4EAGCHGGADDDBABFCGHE4?DHE
@2117477/1
gtacataattaaaattaattaaaagttaataatacaaataaataaac
+2117477/1
BB@FFFFFHHFHHIIIHGEJIIFJJHBHGJJ>DHIIFII9BFHJG<F
@5334689/1
caattgcattccctttcacactagggacatgaggtgaaattattggtatt
+5334689/1
CCCFFFFFHHHHHJJJJJJJJJJJJJJJJJJHJJFHFHIIIIJJJJGHHJ
@7434771/1
ataacacacacacacatatatatataattaattcaattgaaaatatttat
+7434771/1
@@@FFFFFHGHGHJJGGHIJIIGGIIIJJJIGIGIJGGIGHJIIJIGIII
@1530762/1
gccagtacctatttctttgtgtcggaatacaaggc
+1530762/1
@@;DDDADD?<C>B<AB>DACBIEBHC1C4?FEG;
@1531056/1
tcctgatatagctctaacttcaattaatttctgatttttattaacaatag
+1531056/1
@@@<DD:BFDDHHGGIGHAAFFBIGG@HIEHGHHGIG@BGIG@HIGEA@4
@1531155/1
gcgacaatttgttctcttctgttgtttcaattttggcagtatgcaaatat
+1531155/1
@C@FFDDDHDB>FGHIFIFCCHIIHGCHAEIFIBG>HEGHGIJJJIFFH9
@6869532/1
cctctcaccagagcttgttttctgttatagtccagccagcattctacagt
+6869532/1
CC@FFFFFHHHHGIJJIHIIJHIIDHGIIIHIGJHGIJIJJGEFGIJJJ?
@8389093/1
tgacagtcttcaagcactgagttagaa
+8389093/1
CCCFFFFFHHCFHHIJJJIJGIJIHIJ
@1533047/1
gcctatcctctggaggaattcctttaaactgatc
+1533047/1
@@@FFFFDDHHHGEIIGGG@HCADBHGBFG93<@
@5860421/1
atccataataagtctaaatagaccttcagggtcttcatgggcttctatta
+5860421/1
CCCFFFFFHHHHHIJJJJJJJJJJJJJJJJJACGHJJJJJJFHIJJIJJG
@7439189/1
atcatttttagattttcctgcaccgatgcaattaatactcatcttcttta
+7439189/1
<@@DFFFFHGFDHGIEHGIIIHGHJIJJIIIIJJJJJJIJGIJJJJJJJB
@7439780/1
ggctgttgttgcctctgctgctgctggggctgttgttgccactgctgctg
+7439780/1
@@@DDDDDHFHAFICDHDHBH@CFGHGCEGHGFGEGGIIIEGBGAHIBH>
@7439908/1
tttggattgaatataagaccttgttgttttagggtaatcaaattttatga
+7439908/1
CCCFFEFFHGHHHJJJJIJJJJJIIJGIJJIJJJFHGIJJJJJJJJJJJI
@1063303/1
gttgtatatttatgctcacttcaccaacattcatgaataatggaaaatca
+1063303/1
@@@FDEFDAFHHHGHIIJIGGIIIHIIFGIIIGBHGIIJIIJEGGGEH9@
@1535365/1
gaggaattccagcctttgatagcaatcggtaaagt
+1535365/1
@CCFFF>;F>FF8F<EFE4?@HHGIIIIE?@G@D?
@1063522/1
agtctgtctgcatctgtatatgccctagcacggaaagcagcgagatgagc
+1063522/1
<@<D?BDD?FAD<CDHGAB>IB3AF<?E9<?FE<@6D;;GHGBG0?F<<F
@7440286/1
gcgtgtaatcactgctgaggcttgaacaagcccttctgatagcctgcaat
+7440286/1
BCCDFFFFHHHHHJJJJJJIJJJJIIJJJGIJJJJJJJIJJIJJJIGGJJ
@4315598/1
ggctgctgtggtctctgctgttgctgttgttgctgaggctgctgtggtct
+4315598/1
CCCFFFFFHHHFHJJJJJJJJJJJJJFHJIJJIJJGHIJIJIIIFGHFAB
@5862083/1
gtcgcttatgtcaaattctacttctgaatgatgttctacgttatcatcaa
+5862083/1
BBBFFFFFHHHHHIJJJJJJJJJJJJIJJJJIJIJJJJJJIJIJJGIIJJ
@7441908/1
ccacagacctgttctaacttaaagctgactttagtacatcgcctggagac
+7441908/1
CCCFFFFFHHHHHJJJJJJJJJJJJJJJJJJJJJHIIJJJJJJJJIJJJJ
@4316493/1
aaaattttcgaataagcatggaccatggtttcaatgatttccctgttgac
+4316493/1
CCCFFFFFHHHHHJJJJJJJJJIJJJJJHIJJJJJJJJJJJJJJJJJJIJ
@3797406/1
accacaaatccacttggaaaactgttta
+3797406/1
@@@ADFFFHGFBFH9FEIIGHDHEDE>E
@7996675/1
gtcgcttcaattcatccacttctccctgcagttcatccataattcagaaa
+7996675/1
@@CFFFFFHHHGFIJIFHIIJJIJIJIJJIJJJIIIJJJJJJJJIIIGII
@2641160/1
gcatggaccatggtttcaatgatttc
+2641160/1
@@@?B:BDHFDBH4:CFEGGI@GCH<
@7997038/1
gcttgtttttcaggtcatggcagactctgagaacttttaacaatgactga
+7997038/1
CCCFFDFFHHHHHJHIJJJJJJJIJJJJJIJGJIJJJJJJJIIJJJJJJG
@7997936/1
ggcacattgcagttgctatcatacattcttaatatctgtgtattaagcct
+7997936/1
CCCFFFFFHHHHGJJJJJJJJJJJJJJJJJJJJJJJJJIJHGJJJJJJJJ
@8393783/1
attttcgctcagaagaaataatatctcagcaccaattttatgatttctct
+8393783/1
CCCFFFFFHHHHHJJJJJJJJJJJJJJJJJJJJJJJJJJJJJIJJJJJJJ
@3800344/1
gttgttttttaagtgcatgttgaacatattcatgcaaaatgcaaatgtag
+3800344/1
@@@FBDFDHDHDBE>?EGEAHHGJIIIGIIJIEHGIIDGI>FGH9<BD@D
@2642947/1
gtggaggccatcgcctggtcatgcataattcttgtagaagaccaataggg
+2642947/1
@C@FFFFFDHFD?FG>E??DEHIFGGIJIGDEGHHEHIJJGIFGDGGBG9
@4318252/1
gttgtaaggtgctgaggcaagtgttgggattttgaccatcttcaacgaat
+4318252/1
@8;DDDDDAHHBDHDHGIIGH<FHGI@@G?E?GHIDEGGGG@HIICGGCH
@1541833/1
ctgtaagtggcaagacctccttcttcaagcctagggaaaaggtgaaataa
+1541833/1
@@@FFDDA?BHHHIEHECH3?CHCHJHHHIDGEH9?BDBB;=?FGGB>DF
@7446575/1
aattagaatcatcccatagcaaatgatatttggtaggacgtgctgtacct
+7446575/1
CCCFFFFFHHHHHIJJJJJJIJJJJJJJJJJJJJJJJJJJFIJJJJJJJJ
@4859530/1
ctggcctgcttgtggaaaaccaccacaaatccacttggaaaactgtttat
+4859530/1
CCCFFFFFHHHHHJJJJJJJIJJJJJJJJJIJIJJJJJJJJJIIJGIJJJ
@7447180/1
gtttgcaaagggaagcgagcttgctgttgttgctgctgctgctgttgttg
+7447180/1
CCCFFFFFHHHHHJJJJJJJJJJJJJJJJJJJJJJJJJJJJJJJHJJHJI
@8000007/1
gctggatgaggaaatttttcataaagaagtcgaatactgttcttaggaat
+8000007/1
CCCFFBEFHHGGHGIJJJHJJJJJIHIJJFHGIJIGIIJGHHIJIIIJIH
@1543068/1
ctccaatcgcattccctttcacactagggacatgaggtgaaattattggt
+1543068/1
CCCFFFFFFHHHHJJJJIJJJIJJF?EFHEIIDIIGJFHGDGEHIIBH>9
@406221/1
gcagtaatcacctacatggagatctgtcaattgttttataagttctgcat
+406221/1
@@@FDFFFGHHGFGIJIGIJJIJJJJJJEIGGGGGGHHGIIHDFHIJJIH
@4860648/1
gtgaaagatgccggaagtatttgtggagtccatatttaactgctagagaa
+4860648/1
CCCFFFFFHHHHHJIIIFHIJJJIIJJJIJJJJJJJJJFFGIIJJJJJIJ
@4319127/1
caccatctcgatacagaataattctatgaggcttgtagccaccggtactt
+4319127/1
CCCFFFFFHHHHHIJJJJJJJJJJJJJJJJJJJJJJJJJJJJJJJHJJJJ
@4319275/1
ggggaagtcaattgctaatattgccatcaacgttcactgtctataaaaat
+4319275/1
CCCFFFFFHGHHHJJJJJJJJJIJJJJJJJJIHIJJJJJHHIIJJJJJJI
@4319328/1
ctcatcttctttactaaaaggctacacaaacaatcacctgaatcctt
+4319328/1
CCCFFFFFHHHHHJJJJJJIJJJJJJJJJIJJJJJJJJJJJJJJJJJ
@8394972/1
acgtcgtctttttttaccaaaccggtattttccccttggcaacaaacagt
+8394972/1
@@CFFFFFHHGHHJJJJJJIJJJJJ@GHJJIIIJJHIGIJIJIJIJJIJA
@6875115/1
gttcgtggaagtaagtggtctttcatttaatgttttttgaaaagcctcac
+6875115/1
CCCFFFFFGHHFHIJIJIIHIJJJJJJJIJJJHIGIJJGIJJIIJJJJIJ
@7449321/1
cggtgtttttgagctcatacttaatccaatgacatggggaagtcaattgc
+7449321/1
8==4=ABDDFDFFDGCBHEHIICHII<AC>F?FHGIEAEEE?BFGHEFGA
@5870991/1
atctggagctcatcaagcttcggtccgactgatgatttgaggttcttgtg
+5870991/1
CCCFFFFFHHHHHJJJJJJJJJJHIJJIIJJIJJIJJJJJJJHIIJJJHJ
@1546403/1
ctcaaatgttttatagaagcttccaggaaaaccagattttggattgaggt
+1546403/1
CCCFFFFFFFFHGJIIIIJJFIGIJJJJIGGFDDG@GIIIJI@AHCBDG?
@8397018/1
ggtgtacagaaatatttcggcttctgcttccgttccaccctttctgctgc
+8397018/1
@@@DBEFFFFHGDGGHEHGBAHIEHGGGDAEG@FGIIDGHGIIEGHICHG
@409704/1
ttttttttttccttgactatgtttgatgacatatcaataacattctcctc
+409704/1
CCCFFFFFHHDFHJCGFFGHIIJJJIIEF@BF8?DGIIBEGGEGFGEE=D
@8002988/1
gcaggagcaggtatagatactgaacgtgtacacctcacatatgtatggca
+8002988/1
@@BFFFFFHHHFHIBHIIIJJIHIIJJJIHIJJJIJJJJFJJJGEIGGGI
@8003882/1
ggtcactattaaagttgatttgtcttatagacttgacaattttttctttt
+8003882/1
BB@DDFFFHHHHHJBGHEJGGIIIJJGIIIDHIIIJIJIIJJJJJJJIJJ
@7452767/1
gttataaatgtaggaagttatcaagaaatctaagattgcatcaccgagga
+7452767/1
CCCFFFFFHHHHHJJJJIJJJJJJJJJJJJJJJJJJJJJJJJJJJJJJJJ
@8004146/1
cgaggaattccagcctttgatagcaatcggtaaagttttgcctataagaa
+8004146/1
CCCFFFFFHHHHHJJJJJJJJJJJJJJJJJHIJJJIIJJJJJJJJJJJJJ
@5348772/1
ggcaacaaacagttgtttttttctgatatagctctaacttcaattaattt
+5348772/1
CCCFFFFFHHHHHJJHIJJJJJJJJJJJJJIJJJJJJJJIJJJJJJJJJJ
@8005147/1
ggaacgagaaccaatttcttttttaaaataatcagcaaaatccaaa
+8005147/1
CCCFFFFFHHHHHJJJJJJJJJJJJJJIJJJJJJIIHIIJJJJJJJ
@1548446/1
cctcctcatagttccacaatgagtaatttcaatttttaatccttttattt
+1548446/1
@CCDFFADDDFDFGHFG@ABHGH4C@HEHHHGFEHIIIIHF9DHG@?FGB
@2649527/1
gttcggtttttcattcatatcctgttttagtttactcggctga
+2649527/1
@@<D=DDDHGHFF>EFBFHI@D>>F@HAEGFGIGE4DDF?BFA
@413750/1
ctatcctctggaggaattcctttaaactgatccatgatc
+413750/1
?@@D?DDAHHHBHG7AEFICHIIIBBCCEGGGBF9CCDH
@2651915/1
cgtggacaggtgaacatgggcaaatctggaggttgatgaggaggctgagg
+2651915/1
??:BDDFDHH?FDGBAFH9?GHHGHGIGGGI??FHIGGBEGI<:FHGCCC
@3811545/1
ccgacacatcaatattaagcatcatctt
+3811545/1
@@@DBD?DFFDH44BEHGG9BHHGCDFF
@6879236/1
ctaaaaccgtatctccaaccctcttcacttcagcataaactggagttttt
+6879236/1
CCCFFFFFHDHHHJJJJJJJJJJJJJJJJJJJJJJJJJJJJJIJIDHIJJ
@4323312/1
catctcgatacaaaataattctatgaggcttgtagccaccggtacttttg
+4323312/1
CCCFFFFFHHHHHJJJJJJJJJJJJJJJJJJJJJJJJJJJJJIJJJJJJI
@4870498/1
gctttttccgttgggattcattatccattctcccctaggctttgctttag
+4870498/1
CCCFFFFFHHHHHJJJJJJJJJJJJJJJJJJJJJJJJJJJJJJJJJJJIJ
@4323606/1
ctctgataaattagaatcatcccatagcaaatggtatttggtaggacgtg
+4323606/1
??@DDADDFAHDHIGIGDIIGDDHIG@DEEBFEE:CGHEE@?FHADFGIE
@4870601/1
gatcattttaaactgtccttctgacacaccatctctgtaaaagaggatag
+4870601/1
CCCFFFFFHHHHHIJHHIJJJJJJJJJJJJJJJJJJJIJJJJJJJJIJJJ
@5353242/1
cgatgaagagggttaactttataatcaatcggcatttctttcagaccaaa
+5353242/1
CCCFFFFFDHHHDFGGJJJJIJJJJJJJJJJJJGJIJJJJJJJJJIIIJJ
@416082/1
gttgtttcaattttggcagtatgcaaatattgtgga
+416082/1
@@@FDFFFBFHFFGAFFHGEGEHHCBAHGGGCDFCH
@5353685/1
tgcactgtgacagtcttcaagcactgagttagaataccaacctgaatttc
+5353685/1
CCCFFFFEHHHHHGIJJJJJJJJJJJJJIJJJJJJJJIIJJJJJJJJJJJ
@3813384/1
gccactgctgttgttgaggctgctgtggtctctgctgttgctgttgt
+3813384/1
@CCAD?DEHGHDHHGGDHIIGBGGHAFG@<FH<4??3:B<4B@0:D@
@4324810/1
gcatactttatcgtaacggtcatttctttttcttgatctctttcattatc
+4324810/1
CCCFFFFFHHHHHHIJJJJHIJJJJJJJJJJJJJIJJJJJJJJJJJJJJJ
@8401268/1
gctcttcatgccactgattgatgtcccaatggtccacacctttgtcacca
+8401268/1
CCCFFFFFHHHHHJJJJJJJJJJIJJJJJJJJHHIJJIJIJJJJHIJJJJ
@6880663/1
gttttattttcagtataccttataccgctatcatcctggctgttgccatt
+6880663/1
@BBFFFFFHHHHHHIJJJJJJJJJJJJJJJJJJJJJJJJJJJJJJJJJJJ
@8012415/1
ctcatcaagcttcggtccgactgatgatttgaggttcttgtggaattgtg
+8012415/1
CCCFFFFFHHHHHIJJJJJJJJJJJIJJJJJGGIHIJIJJJJIIJIJJJJ
@5355837/1
ggtcttttccttcccctggcaatgtgacctcaagttccatcctatcattg
+5355837/1
BCBFFFFFHHHHHJJJJJJJJJJJIIIJJJJJJJIJJJJJJJJJJJJJJJ
@419442/1
ggtctttctcgataatcaagtgttggtgcattcataattcgggccttaac
+419442/1
@@@FFDFFHGHBHI;DFHHICDH>GGEGIEHBFF<AGIIIIEGHGIIGD?
@1073486/1
gtcacaactaacaatgggccacaactcatattgatcgtcaaatgaaacat
+1073486/1
C@@FFFFDHHGFFGJHIIJIJGEGHIJJJJIIGIJG@DGHIEIIGH9G>F
@5356511/1
gaaataagaaagcaagagaaggaagtgaggtacacagttgcagtcctgag
+5356511/1
CCCFFFFFHHHHHJJJJJJJJJJJJGIJJJHHIJJJJIJJJJJJJJJJJJ
@3817248/1
tttttttttccttgactatgtttga
+3817248/1
@@@D@DDDF???BB<F9?CD?@4?<
@4875450/1
ctcaaggtacacccctataagggcttcgatagaatctgcaacaactttgt
+4875450/1
CCCFFFFDFHHHHJJJJJJJJJJJJJJJJJJJJJJJJJJJJJJJJJJJJJ
@420911/1
gtagcattgtaatttcttgttcttcttgtttcttttctttaacatttctc
+420911/1
BBCFFFFFFHHHFBHHIFHHIJGJGIIJGGJHIIHGIIGHHEAGCHIJFH
@3817775/1
gtcagtatcatcagcatcagattcttcttttttctttgtaactattttat
+3817775/1
@@@DDDDAHHHHHJGJ@EGIJIJCHGHBHIIEGIIIIIIBG<FGAGGIB9
@421647/1
tgaagaatcatgtgataaaaaatagcagcagtcatca
+421647/1
@@@FFFFBHFHDB>EGBGGGD:EHHBEHI9ECFHI4D
@2133908/1
gtagtgaagaactgaaagcagatct
+2133908/1
@@<DBB4DFB??FAE?AE?FFGIE9
@7464538/1
gaacgttgatctggtctggagctggatgagtgacatcagcgccaacaaca
+7464538/1
CCCFFFFFHHHHHJHIJGHGIIJJJJJGGIEGIIIIJJJIIJGIIJJIJH
@8402884/1
agaaaattcaagcgagctgatgtatggtcaacatcaagaagaggctgcgt
+8402884/1
@B@FFFFFGHHHGIHGIJJIHIHEIJJGIIIGIIGGIIGAH@FGIJIFH;
@2659617/1
gtgtttttgagctcatacttaatccaatgacatggggaagt
+2659617/1
@?@DDFFFFCADFHIJJIGIJIICHHE@B?FFFHGHFGD70
@8403457/1
gttctcttctgttgtttcaattttggcagtatgcaaatattgtggaccat
+8403457/1
@B@FFFFFHHHHHJJJJJJJJJJJJJJJJIIJJJJIJJJJJJIJJJIJJJ
@8404285/1
acccatcaaagcctcaaaacagttagccattgcatgcctcaactca
+8404285/1
@CCFFFFFHHHHHJJJJJJJJJIJJJJJJJJJIJJJJJJJJJJJJJ
@1076382/1
ggtaggtgcagggtatgaaactgaacgtgtacacctggtaaag
+1076382/1
@B?DDFBBHDHHDCGFHIGIJJIGIGIEGEGGIIIIJJG>GGG
@7466995/1
atctgttataaatgtaggaagttatcaagaaatctaagattgcatcaccg
+7466995/1
CCCFFFFFHHHHHJHIJJJJJHIJJJJJJJJJJJJJJJJJJJJJJJJJJJ
@3821385/1
ccgcagcagcagcagtggcaacaaca
+3821385/1
<?<ADD@BA3C3?3:A9E;FDDEH?G
@2136465/1
cactgattgatgtcccaatggtccacacctttgtcaccactatattcacc
+2136465/1
@@@F?DAEFDFHDGGH>DFGHCHIGGIE1EH@FA>EFHDHGH<4DDFA@D
@425026/1
atgaaacaaaatgtaatctctgttcttttttgaaacgaaatagtttttta
+425026/1
CCCFFFFFGDFHDFHIJJJCHIHHGIEGHIJHBEDHIJIJJIJE9BDGEF
@3238458/1
gttacttcgcttatctctcttgacagccctatacctatttacatgcctag
+3238458/1
@@@FFFFFHHGGHJJBHIE@HAEHGCCFHGEGGG9B?BF@G<DI9FBAFH
@4880323/1
cgatgttggagcctatgctatccgtagtcgaggctgggctacagatatct
+4880323/1
CC@FFFFFHHHGHJJJJJJJJJJJIJJJJJIJJJJJJJIJJJJJIJJIJJ
@5881462/1
tcatgttataacattatgcagttcattacctaagatatttgttatgatct
+5881462/1
CCCFFFFFHHHHHJJJJJJJJJJJJJJJJJJJJIIJJJJJJJJJJJJJJJ
@4880852/1
gcctcctgcggaccattagttgaagttccagccctcagataatcccatat
+4880852/1
@CCFFFFFHHHHHJIJJIIHIJJJJHHIJJJIJJJJJJJJJJJJJJJJJJ
@2138520/1
cctgcttctccaggttgtctaccaccccctcctcctccacctttctttcc
+2138520/1
C@@FFB8AFDHDH9:CGHIIJJ9EFHE>F1D?F>DD3D?DFG@9FEEHGH
@1079163/1
caacaaacacttggggagttaaatcaacatcagctgagatatactcatat
+1079163/1
@CCDFFADHHHHHIIIIGGGHGEFGEGHIGIJJIIIJIIJIIFIEHEDAG
@4882482/1
ctttatatgttcttttaacactctttgatggaatttcataaacaactttc
+4882482/1
BCCFFFFFHHHHHJJJJJIJJJJJJJJJJJJJJJJJJJJJIJJJJJJJIJ
@2665124/1
ggcacattgcagttgctatcatacat
+2665124/1
@@@FDFD?FHHHC<:CFH4AFD@HGE
@5883271/1
gctagctttcttaaatctggttctctaatcatctgattagtagtaacgat
+5883271/1
@@@ABAA??CF?FGEF?A4:3<?CH?B<C@?F<AAFFFFFIBF19CGADG
@4882631/1
caataattgttctttcatgatactctcaagatccctgattacttcttctc
+4882631/1
CCCFFFFFHDHHHJJIJGIJIIJJJJJJJJJJJJJIJJJJIIIIIJJIIJ
@3825217/1
cctccattagttttcttccaactagtgaaatttgacttaagaaatatgaa
+3825217/1
<?@DF3DDDD<<<FHBGHGEGGHE<<CCFFAE@HGCAD@EB>F;B?BCFH
@2665915/1
gcagtcctgagctggtcttcagtcacccgattctatttcttggtcatcag
+2665915/1
@CCFDEFFDB>BHG<??FEHHGEHGIJIJBGIIDEIGEIJIFGH<DHGII
@2140081/1
gtaggccgcacatgtttgtgcttctgaagaggacatccccgtaccataac
+2140081/1
@<@DFFFAHHHDHI>DEGGHIGCGGCECHGG38BBDHGIFF@@CBFHIIE
@5359976/1
ggaggctaccttgccgtaggaaataagaaagcaagagaaggaagtgaggt
+5359976/1
CCCFFFFFHHHHHJJJEHIJIIJIJJJIJJJJJGIHIIJJJIIJDGIIIF
@1081127/1
gcaccttcaacaccacactcctcaaggtacacccctataagggcttcgat
+1081127/1
B@@DDDDFHGHHHIJJJJDHIIJGDHG@FGHIIIJIIIGGEIGHHIEHJE
@1081324/1
ccttgactatgtttgatgacatatc
+1081324/1
?@@1DDDFF>FHFIDB9FHHHBEAH
@1082309/1
cattgtaggccgcacatgtttgtgcttctgaagaggacatccccgtacca
+1082309/1
BCCFFDDFGHHHFIGIJIHHHIGHHJEIIJ>FHGIIEGIBHJJFIFGHG@
@5885736/1
atagagtcttcaaattttgtaagattttgtagcatctggtaggattcaat
+5885736/1
<BBFFFDFHHHHHJJJJJJGJJJJJIJJJIJJJJJJJJJHIJJJJJJJII
@2668114/1
ccttgctaaatttcaagtaaagattttacagaa
+2668114/1
CCCFFFFFHHHGHIIB@F@9@FHCGHGG@FHBG
@1083790/1
cttctttcttagatctaccagtgcccatggcagcaaa
+1083790/1
@<@DD4BDFDDBFIEFFE><:3A4EGB>3AD?CDC@3
@2669569/1
gctgctcaatttaccttcatccttgttttca
+2669569/1
C@CFFFFBHHDHDHGGI3:I@DGE@EBE@HD
@432403/1
tttttgagctcatacttaatccaatgacatggggaagtc
+432403/1
@@@7D8=DDFD?CGGGCG<HHHIIDHIDHGGH;CEDHDD
@2670749/1
gcctatgactcccaagctgctatgagtactatcatcagct
+2670749/1
@@CDFBDDHFHF<:AEGF@DFHH@HHFEHEEHIBHIGC@H
@7476103/1
ataaattcgataacaggctgagctttataaaatgcagtggccgacacatc
+7476103/1
CCCFFFFFHHHHHJJIIJJJIJJJJJJJJJJJJJIJJIIJJJJIJJJIJJ
@433081/1
gcctttgttgctgctgtggtggttcttgcctttgcagctgttgtggtggt
+433081/1
@@@DDDDBFFDBFBGEF;B@F7FFFFHII>FGHI@<DB3?FGHHGI?DG?
@3241973/1
attctttcaaaaaaaactattcgtaggag
+3241973/1
C@@DFFFFGHHHDF<GHIB>FGI;FHH3D
@6886635/1
ccactggggtgtatgtcattgagggcaagtgcctcattacaacatccagg
+6886635/1
@CCFFFFFHDFHDIJIIJJIJJJJJJJJJGIJJJJJJJJJJJJJJJJJJJ
@4338773/1
ctttgatggaatttcataaacaactttcaaatccttaatatacgcaacaa
+4338773/1
CCCFFFFFHHHHHJJJJJJJJJJJJJJJJJJJJJJJJJJJJJJJJJJJJJ
@6887188/1
cattagttttcttccaactagtgaaatttgacttaagaaatatgaatcag
+6887188/1
CCCFFFDFHHHHHJJJJJJJJHIJJJJJJJJJJJJJJJJJJJJJJJJJJJ
@2145448/1
ggaacgagaaccaatttcttttttaaaa
+2145448/1
@@@FFFFD1@FAC=DGHGGJJJIBHCHE
@2145641/1
cataattcttgtagaagaccaatagggttgcccatcattcgctcctcgac
+2145641/1
@CCFFDFFHHHFHIIGJJJJHAFEGGD;8@FHDCECHDHH9DGC@DHFGG
@3831857/1
tatatggtgattgatgccattcaactttgcattaa
+3831857/1
?@@DBDDBFDBB<:A<:<C@@@<H>BFDACGAH<2
@1565998/1
tacacaattcaggcactaatgtctcttcaaaatcttcttcatc
+1565998/1
@@@FADFFHAB??FB@FE9FHAHHGFHGCG>FGEEBAHIIDG9
@435251/1
gggcaccatgacgatagctttattctcattaagg
+435251/1
@@@DDDDAD<CFD;C1@EF>H9EHEIGDCE<G>F
@7478367/1
cccaagaggagagcttttattgaatagaataggaatgtcaggtgcgttaa
+7478367/1
C@CFFFBDFHFDHIIGIIIIIICHGEHIAFHIHEBFHIIIGI:?DBFHII
@435495/1
attaaatgagggcattcatcttttcttttgtaa
+435495/1
@CCFFFFFHHHHGJIIGII>H>HGHHIJIIHHI
@3244533/1
cacaagttttacttcttctttaagacactgactaaaatattgttcaagtt
+3244533/1
CC@FFDDFGFGGFEHJJGHGJJ<FHHEHHIGHGHCFHEHIIBGGIG4B?D
@1088210/1
gcacatgataattagtatatccaagtaacttgtattgttctgtaattctc
+1088210/1
B@@FDFFFHFFHHGEEFHHDDJIGG?EHIGEHHH@IIGCG>FFEC>DGBF
@4891524/1
catcattcgctcctcgactgccccgatgttggagcctatgctatccgtag
+4891524/1
CCCFFFFFHHGHHJJJJJJJJJJJJIJJJJJJJJJJJJJJJJJJJJJHIJ
@5892017/1
gctgcagctcaaccattttatcggccaacatattactgacctcaaccgta
+5892017/1
CCCFFFFFHHHHHJJJJJJJJJIJJJJJJJJJJJJJJJJJJJJJJJJJGI
@4341637/1
ttttttgacctacccttgccgatagcaataaggcctttggctttaacctc
+4341637/1
CCCFFFFFHHHHHJJJJJJJJJIJJJJJJJJJJJJJJJJJIJJJJJHJIJ
@7480561/1
gcctgcagctccctttttgcagcttcttcaagagggatgggctctgaagg
+7480561/1
CBCFFFFFHHHHHJJJJJJJJJJJJJJJJJJJJJJJHJJJJJIJJJJJJJ
@7480897/1
ctggtgccctgaataccttgatggctacaaagatagaagtcgaattcagt
+7480897/1
CCCFFFFFHHHHHJJJJJJJJJJJJJJJJJJJJJJJJJJHIIJJJJJJJI
@3246676/1
ggctgttgttgcctctgctgctgctggggctgttgttgccactgctgctg
+3246676/1
CCCFFFDDBFFGHIIEEGI<FHGGIJI=GGBGHHFD9@DB>GHIE@<FGB
@5365560/1
ctgctgttgctgttgttgctgaggctgctgtggtctctgctgttgctgtt
+5365560/1
CCCFFFFFHHHHHIJJJJJIJIJIJJJIIIHIJEHGGIFGIJGIGIIJHI
@1091457/1
ggcagctttcctccattagttttcttccaactagtg
+1091457/1
@?@DFDFFGFFHFGCGAGIAC@BAF<?@F4CFG@?C
@3248709/1
cctcacttgttttgtcataagttgtaacagt
+3248709/1
@<;DDDDDFBDDAGEHIDGGCEHIFHHG9F9
@5895196/1
gttgcaagggaaaaaatatacttcaaacataacagaaaaaaattgaaaat
+5895196/1
CCCFFFFFHHHHHJJJJJJJJJJJJJJJJJJJJJJJJJJJJJJJJJJJJJ
@7483350/1
gcaggatgacacttaggtcgtgcatggtttaagaaagaccaaaggtttct
+7483350/1
CCCFFFFFAHHHHJGIIEHHCFGEIIIHIJJJJFJIIIIIJJIJJ9DFHI
@2674729/1
tttggcacattgcagttgctatcatacattcttaatatctgtgtattaag
+2674729/1
@CCDFDFFGHHGHJIBHIIJJJJJIGGGGGIJJIEIGIIJGEFBGHIG<<
@1568970/1
caagcttctcttatagctgtcaactcatgttgcaaaacatgtaaaaattg
+1568970/1
BC@FFDDAFHHDBGHFGHHHICJJFBE>CF>CH<FGGDAHGGGGG9FEF@
@4895466/1
ctcatacttaatccaatgacatggggaagtcaattgctaatattgccatc
+4895466/1
@CCFFFFFHHHHHIJJIJIIJIJHIJJJJFGGIIGGIGHHIJJIIIJJJI
@4895529/1
cacgttcataaggtctcatttgaaaacgtggatctccaaggtctccttga
+4895529/1
B@CFDFFFHHHHHFGIJJJJJJJJJJJJHJJJJGJJJJJJIDHHIJJJJJ
@4895695/1
gcagggaacggcgacataggtgtctgctcttcacatactcttgttacaac
+4895695/1
CCCFFFFFHHHHHIJJJJJJIIJJJJJJJJJJJJJJJJJJJJJIJIJJJI
@1092692/1
ctctaactgtcctttgaggtgcaaaacaagcgatcgcccagacc
+1092692/1
@@@DDDDD?FFFBEGGFEB<CDFEEHGG991CEFFHIIB<BFGH
@6891821/1
ctgctatagatggaacgttgatctggtctggagctggatgagtgacatca
+6891821/1
CCCFFFFFHHHHHJJJJJJJJJJJJJIHJJJJJJJJJJJJJJFHIIJJJJ
@3838351/1
gcattttcctgtgactgatttttcttcaacatcaacaaatgtcacttcaa
+3838351/1
CCCFFFFBBDBAFCFFH9HHAEH;EHG4CDGIBD>FBFGH@GHCH<DBDD
@4346073/1
cacacggttgatgattttgacactccaatagtacttcttttgtgtgagca
+4346073/1
CCCFFFFFGHHHHJIJJJJIIIJIJJIGJJJJJIJJJJIJJJIIDHGIIJ
@3250936/1
gtcacttcaaactgttgctcagcag
+3250936/1
@@@FFFFDDFFHHDFBFFIDIIIJI
@3251908/1
gttttggtgggcatggcctgcagctccctttttgcagcttcttcaagagg
+3251908/1
C@CFFFFBAHHHHIJJIIGIJC@GGIIG>CH<BFFE>EF>G@<FGBHE2B
@1094756/1
gtcattagcagagctcgctactaaggccttcaagatagaacccaattctg
+1094756/1
@@@FDDFFHHGHDIHGGIGGH><HECHIGGIGIIEBHIGHIJJJDECH@9
@4347726/1
ctccaattgcattccctttcacactagggacatgaggtgaaattattggt
+4347726/1
CCCFFFFFHHHHHJJJJJJJJJJJJJJJJIJJJJHIJFGHHJJJIIJJJB
@4348113/1
cagaccaaaatttctttgtaaacaagttagtaaaatagaataaggagaag
+4348113/1
CCCFFFFFHHHHHJJJJJJJJJJJJJIGJJHIJJJJJJJJJJJJJJJIJJ
@6893947/1
cttcattgtaacttggcccgcaacaattgtacacaactccataggaagcg
+6893947/1
CCCFFFFFHHHHHJJJJJJJJJJJJJJJJJJJJJJJJJJJJJJJJJJJJJ
@3253258/1
tgtcagatggttttggagaattatcaaagagaattattga
+3253258/1
@@@DDDDDADDFDG@FHEG<4FCH<B<FBBEGIHH@G@4?
@7487292/1
gggtcatctacatgtcgaagcaatggtgaaataggttctgaaagacttgt
+7487292/1
BCCDFFFFHHHHHJJJJJJJJJJJJJHHIJJJJJJIIJJJJJJJJJJJJJ
@7487611/1
cctcctgcggaccattagttgaagtcccagccctcagataatcccatatc
+7487611/1
CCCFFFFFHHHHHJJJJJHIIHIIHIJJJJJJJJJJJJJJJJJJJJJJJJ
@1096216/1
gctaaatcttcaagtacatagtacataactttagctgtcgtctttctttc
+1096216/1
@@CFFDEFGHHHDIGHIJIJJDEHIIJFGHIIJJJIBEGBEGGIGJCGII
@4899462/1
cgatacaatttcttgttttttatcatcctctttatttactagaaactgct
+4899462/1
CCCFFFFFHHHHHJJIJJJJJJJJJJJJJJJJJJJJJJJJJJJJJJJJJJ
@1573567/1
gggaattctaagagggtacacaattcaggcactaatgtctcttcaaaatc
+1573567/1
@@@FDDFDHG??HBEGACCBFAGCEHECCGCGHGEGHBFHHIIDIG>F<9
@4350259/1
ctagtataaagattacttctaccatcaaaaacaggtttaaggtttccaaa
+4350259/1
@CCFFFFFHHHHHJJJJJJJJJJJJJJJJJJJJJJEHIJJJJFHIJJJJJ
@6895824/1
cctatgtacaaagatctttttccgccacatttccaaggcctcctgatatc
+6895824/1
CCCFFFFFHHHHHJJJJJJJJJJJJJJJJJJJJJJJJJJJJJJJJJJJJJ
@1097366/1
ccataccgtacgctcaaacatgcaaatgtgacattattgactaaggccga
+1097366/1
@@@FFA:@CFH>DG<GHGIIBG<FD?FF4D>D9F@GIII<B?DG@9?2?@
@5368824/1
ggtggttgttgcctctgttgctgctgaggctgttgttgccactgctgctg
+5368824/1
BCBDFDDFHHHHHJJJJJJJJJJJJJHHJJJJIJJIJJJJJJJJJJJJJJ
@5901443/1
tagtagatcaattaagaactcaaaaactttgtttacagtacaggcataac
+5901443/1
=?@=BDDDHH?BFBBG>EEHFCHIIGHFGHICDEEGCF?FHCGE@FHHEH
@8420151/1
gtcggtacaatgtaatatgagttttctttgttttcaaaggctctaactaa
+8420151/1
B@BFFDFFHHHHHIJJJJJJJIJJJJJJJJHIJJJJJJJJJJJJJJJJJJ
@7490047/1
gtaccttgtatactagcatgactgactagatagaagtctaattcagtagg
+7490047/1
CCCFFFFFHHHHHJJJJJJJJJJJJJJJJJJJJJJJGHIJJJJJJJHIJJ
@7490845/1
gataaaaaatagcagcagtcatcaccaaaacctgatgattttcaagctct
+7490845/1
@C@FFFDFHDBDFIGEGDACFFHIIIIGIGEDGHCHIHIIIIHGGIIIII
@1575339/1
ctgataaattagaatcatcccatagcaaatgatatttggtaggacgtgct
+1575339/1
@@@FDFFFHHH>FFG<EFI@BH@GHF@H@EF@FHEHG@F?CAH@?D?GCH
@3257431/1
cgcttgtgcggcaagatgtttggcttgctgttttgtagaagccttacctt
+3257431/1
@CC@DFFFHHHGFII<EHIGGIIICHGHJEIGHHHD4BFFGFCBHG98EH
@2154110/1
cttcacttcagcataaactggagtttttcccggaagcaccaccacaacaa
+2154110/1
@@@DFFFFHHHHDGIGE>EHGGBCGGC@2<CGGGEGHGEGDHHHEIIIJI
@4351855/1
gtatatataagattacaattcttaacattttttctttaaacaaagaacat
+4351855/1
CCCFFFFFHHHHHJIIIIJJJJJJIJJJJJJJJJJJJJJJJJIJJJJJJI
@6898704/1
cagattaaaatttttaagtacgactaagtgagcacactaaatcaccacag
+6898704/1
CCCFFFFFHHHHHJJJJJJJJJJJJJJJIJJJJJJJJJJJJJJJJJJJJI
@3258339/1
ggtatttcttttttccaaattgcctctccattcaattg
+3258339/1
@@?DABDDFHFFHDE<EHA9FEH3<FEII4CEHC><DH
@4903520/1
tctgtcgaacagcttccacagcttgtctgtaattgcgataaggtttttca
+4903520/1
CCCFFFFFHHHHHJJJJJJJJJJJJIIJJGIJJJJJJJJJJJJDHIJJJJ
@5904288/1
acgtcgtctttttttaccaaaccggtattttccccttggcaacaaacagt
+5904288/1
CCCDFFFFHHHHHJJJJJJJJJJJJFHIJJJJJJJJJJJJJJJJJJJJJH
@2155639/1
cgaatttttttcttgttattttcttgatcagaacaatactcatcagaa
+2155639/1
@@<D?DEF>FHHGFCGIFIJJIJIGGDCH4??CG>G>AFHHGGCAF>G
@3259441/1
tgggttcatgaattgctccctccacctgaactagttcatatttcggagtc
+3259441/1
==@?=2ADAHB:?FFEEDFGGH?FGGI39?ECFC?D?<D9D>F@DAGG8?
@5370615/1
cgactgatgatttgaggttcttgtggaattgtgacactttgatgttgtaa
+5370615/1
CCCFFFFFHHHHHJJJJGHIJJJJJJJJJJJIJJJJJJJJJIJJJJJJJJ
@5905222/1
gtgcttgtcttccacccttttttttattcctttttgaattgaaatcacct
+5905222/1
CBBFFFFFHHHHHJJJJJJJJJJJJJJJJJJJJJJJJIJIJIJJJJJJJJ
@5371043/1
gtttggtagaagcaggatgacacttaggtcgtgcatggtttaagaaagac
+5371043/1
CBCFFFDFHHHHHJJIJJJJJJJIJJJIHHHIIJJJJJHIJJJJJJJJJI
@8423385/1
actatttctttaagaatattttggatttcattgatagtatctgatttgtt
+8423385/1
@@@FFFFFHHFFHIEDHEHGHIIIAHHIIGIGGHIIIEHIIIIGGHIIDH
@3260647/1
cttgcctttgcagctgttgtggtggttgttgcctctgttgctgctgaggc
+3260647/1
@@@FFEDDHHHAFGII@:CA;E3AE:;@DD8D<?F3D4B9DBGH@D4DGG
@5371390/1
cccgatcaggcgctgacctggcggtagctttaatcatagttgatgtctgc
+5371390/1
CCCFFFFFHHHHHJJIJJJJJJJJFHJJJJJJJJJJJJJHIIJJJJJIJJ
@1579048/1
gtcgtgagaagctgcaacggcggctatagatggaacgttgatctggtctg
+1579048/1
@@CDFFFFHGHGH9AD>FEGE10?;CHGGII>FGBHIEHE?=?BED?;>3
@4352278/1
tgagaaaattcaagcgagctgatgtatggtcaacatcaagaagaggctgc
+4352278/1
CCCFFFFFHHHHHJJJJJJJJJJJIIJJJIIIJJJJJJJJIJJJJJJJJJ
@1579330/1
ggctgctgtggtctctgctgttgctgttgttgctgaggctgctgtggtct
+1579330/1
CCCFFFFFFFHHHIIIIJJIGJJJIJHGHFGHIJJCHJJG3?BBBDE?<@
@2680191/1
cttgaatgaatttttcattcctccatactccttgtcttacaggtaccggt
+2680191/1
@CCFDDDEBFBHHIIHIFGGIIIJCGCFHJICEHGIJGEGCGH?DFFGI@
@8426617/1
gcactgtgacagtcttcaagcactgagttagaataccaacctgaatttca
+8426617/1
@@@FFFDDDFHHDFGIGGHGGGIIIIGFHHEEFHJJGIJGHGHJGIJJIJ
@3848952/1
gtttacaattagaatttataagtgttgcagttaaaccaagaacatgtggc
+3848952/1
<@@FFFFFHFHHFBEEHIIIF4<CFGHII3<ABFHGBF??F>GEBG99B3
@453608/1
attagtttccacaacaatttctcttcctttctttggatctgaagggcgg
+453608/1
CCCFFFA;FHHHFIJIIJIIIDIIJJGIFI>HCHICHGIGICHCGBC0A
@4354628/1
gccatccattttatagctactctaaaaacacggtcttttccttcccctgg
+4354628/1
???DDDBDFFFHDIIGGGIIIIIIECHGGHGGGEFGHHIDDHHIIGGDBH
@2682581/1
aggacgtgctgtaccttgtatactagcatgactgactagatagaagtcta
+2682581/1
@@@DDDFFDHDB?>@FFEEHICGHD4;EHE@GG>9CDBGGGCDG@FHGGB
@4909004/1
gttgccactgctgctgctgcggctgttgttgcctctgctgctgctgc
+4909004/1
@CCFFBDDHDHBHGIIIBGHIIIJIDCHIA@@GGHIIIIEGGGI<FH
@1104993/1
gtttattagggtagcatttggaggactgtcagatgg
+1104993/1
@@@FFF>BDFDD>GHIIIIIIAGFFHIG><FH9CDE
@2158069/1
cacgatttcggcagcttttacctcattttcactcagaagaaataatatct
+2158069/1
@@CFDBDDDDF8FAAB@EHCC>GGBHEHCHC?@<GHIG9FA>F>FHGBHH
@3262672/1
cttctttccatcaaaggcaggaaatcgatttttgaaac
+3262672/1
@@@DDD<DDDFHH>F>DAE=EBAFHI@GEG?<FHGGAF
@1105326/1
gccacattccattccatgatttattaaacccgatgctagctttcttaaat
+1105326/1
@@@DFFAADHHHDIHGBBEJEIIGCGHG?ABF@EEFGIJCCFGIGHEIIJ
@4355591/1
aaatttctatttccgattatttttcctttgatgctgctcaatttaccttc
+4355591/1
CCCFFFFFHGHFFGGIJIIIJJEJJIIJJJGGGIGGGGHGIJJJIIJGIE
@1582862/1
tgtggtctctgctgttgctgttgttgctgaggctgctgtggtc
+1582862/1
@@?DDBDFGGHHGJEEHGIJGGH9ABBFH>FHEC;?<FBH<9?
@8428785/1
tgctaatatcctaacgttatcaggttttgggtagttgggtaatattttga
+8428785/1
???DFFFFGHHHGJIIFFGIIEHICHHIIGIHGIFHIJIIJJGIHGIJJI
@455283/1
atactttatcgtaacggtcatttctttttcttg
+455283/1
@@@FFFDFGF=:CGHIIGHICEHH@HGEGHE@>
@4910377/1
atggaatttcataaacaactttcaaatccttaatatacgcaacaaagctt
+4910377/1
CCCFFFFFHHHHHJJJJJJJJJJJJJJJJJJJJJJJJJJJJJJJJJJJJJ
@6904437/1
ggaatcctttgtgagccacatcaatgttaaggaatggtttccaaccaata
+6904437/1
CC@FFFFFHHHHHJJJJJJIJIIJJJJJIIIJJJJJJFHIJJJJJJJIJI
@2684570/1
atcaactgagaggccaaactccttcaggcatgggtcactattaaagttga
+2684570/1
@CCFF>DD?F?DFBHBG@B>GHECHCGCEGIGDHCFGHI@HFDEAF@FFC
@4910977/1
ctgcaccgatgcaattaatactcatcttctttactaaaaggctacacaaa
+4910977/1
CCCFFFFFHHHHHJJJJJJJJJJJJJJJJJJJJJJJJJJJJJJJJJJJJJ
@5909113/1
gggtcattatgggcttctattagttcatctatattttttaaggaagtaag
+5909113/1
BCCDDFFFHHHHHJJJJJJJJIJIIJJJJJJJJJJJJJJJJJJIJJHIJJ
@3263885/1
gtggaagtaagtggtctttcatttaatgttttttga
+3263885/1
@@@DDDBDFHDDFG<EB:C<FE@EHGB4<<4CGHEE
@2159372/1
ggagtattcttggaaacaattttataattattggatatattcatgccaca
+2159372/1
@@CFBBBDFFFHH@GGHGFFGIGIJIIIGHIJJEIGGGGGHIIJJIJIDF
@4912459/1
gcatcattcattttcttcattgtaacttggcccgcaacaattgtacacaa
+4912459/1
CCCFFFFFHHHHHJJJJJJJJJJJJJJJJJJJJJJJJJJJJJJHJJJJJJ
@3852967/1
gccaataattgttctttcatgatactctcaaggtccctgattacttcttc
+3852967/1
B@@DDDBEHDF?CDFHGEHGGGGGIIDJGGGHEIBFEHEBG>DGBBDCA9
@8431630/1
gtttcttttttgatgttacagagtttagtggctcttgtttcatacttttt
+8431630/1
@@@DBDDFHHGG=GFCFHEGGFGEH>HG?FGHHIBHG?BD@BFHFGFGGI
@3264681/1
gtcctgttggtccattaatataaaatggttcaacttctttggtgtac
+3264681/1
CCCFFFFFFDB?FHIEI>FFFGHGBHHE<4A<E@ECGIGIEGGG?F>
@8432850/1
attttcgaataagcatggaccatggtttcaatgatttccctgttgacctt
+8432850/1
CCCFFFFFHHHGHIJJJJIJJJJJJHIIJJIJJJJJJJJJJJIJJIIJJJ
@2688289/1
cttcaacaccacactcctcaaggtacacccctataagggcttcgatagaa
+2688289/1
@@@DFFFFHHHHHADGHGGGHIIHGGIFCEG;CG@EHHGIIG>:28?AHH
@7504231/1
gtcactattaaagttgatttgtcttatcgacttgacaattttttcttttc
+7504231/1
CCCFFFFFHHHHHHHIJJIJJJJJJJJJJJJJJIJJJIJJJJJJIIJJJI
@6908201/1
ccagatggtagaatggtaaatcagattgatcatgttttaatcagtaggtg
+6908201/1
CCCFFFFFDHHHHJJJHIJIJJJJJJJIJJJJJJHIJJJJJJJJIIJJIJ
@8434553/1
caatgatttcctccttccaaaaaaatacagcaagtctggtaaatttatcg
+8434553/1
CCCFFFFFHHHHHJJJJJJJJJJJJJGIJJJJJJGHIJJHHIIJIJJJJJ
@2690359/1
atcttcatcatccaagccgtaatgaatggtgttgctttcgcagggtaagt
+2690359/1
@@CFFFDFAFFHHJJIGIGI<FEAHIJB>?CCFCGIGG<FHDGGI88=8=
@8434837/1
catggtttcaatgatttccctgttgaccttacgg
+8434837/1
@;;A?DBA=DB?AG@@<:3<A<<CC?AFA<9AA6
@7505259/1
ctcatgttataacattatgcagttcattacctaagatatttgttatgatc
+7505259/1
@@CFFDFDHHHGDIJIIHIJIJH@HEGGIIJGGCHGHEIGGI?FIIJJGI
@2161470/1
gcagtattaagtcttctctgcactgtgacagtcttcaagcactgagttag
+2161470/1
@CCFFFFFHHHABFFHEIJHIDGHGHHGGCHGIIJIBEEGGEGIGHEGII
@7505483/1
caatggtccacacctttgtcaccactatattcaccaaccgttaacggagt
+7505483/1
CCCFFFDFHHHHHJJJJJJJJJJJJJJJJJJJJJJJJJJJIJJJJJJJJF
@461754/1
ggtcattccaatcttgatgcatgatgaaatcatgaagtctag
+461754/1
@@<?DDFDFHAHB9GHHCGHGEHI<F4FGGHE>HHID<BF4F
@8435705/1
gccactgctgttgttgaggctgctgtggtctctgctgttgctgttgttgc
+8435705/1
CCCFFFDFHHHHFFGHIGJIGIIJJIJJCFGCGFGDGDF<BEGGGAFH;?
@2162074/1
gtatatataagattacaattcttaacattttttctttaaacaaagaacat
+2162074/1
BB@FFFDFDFHFFHIJEGHIIIJJJDBHEGGGGGIIFIG<DHC@GGGHFC
@2691827/1
ccgatgctagctttcttaaatctggttctctaatcatctgattagt
+2691827/1
BCCFDDDDHHHDDIJJGIGGCGHJI>DHBFHI@<FHEEHIGHCCF9
@3857853/1
ccaagctctggcattttcctgtgactgatttttcttcaacatcaacaa
+3857853/1
@@@FFFFFHGFDFGGGGG@<EAFEFHE>E<FAFCGCD@>DD;3<DA3:
@7506899/1
ggtttctcaaaacatggtgctggatgaggaaatttttcataaagaagtcg
+7506899/1
BCBDFFFFHHHHGJJIJEHIHJJJIJGHIIJIIJJJJJJJJJJIJIIGIG
@1587428/1
cgtttttgtgtaagtcatgaaaaagatgataaagaattttagcagtgaat
+1587428/1
BCBFFFFFFFFHFHHGHGIJJGIFIJJJIIIIJJIIJJJEEGHIJAFGIG
@8436267/1
gccacatcaatgttaaggaatggtttccaaccaataattgcagactggaa
+8436267/1
CCCFFFFFHHHGHIJJJJJJIJJFHIJJIJJJIJJJIJJJIJIJJIIJGI
@5912963/1
ctacaattttgttttgtttctcctccatttccaattatttcctttttctg
+5912963/1
@CCFFFFFHHHHHJJJGHJJJJJJJJJJJJJJJJJJJJJJJJJJJJJJJJ
@463873/1
catattgttagatatcgccagtccaaattcttggacataggcgtcgttat
+463873/1
@@@DF?DDHHFFDHCHGHIG>FF9CEH9CHG@FE3:CB<?3?@D?D70=C
@3860196/1
cccgatgctagctttcttaaatctggttctctaatcatctgattagtagt
+3860196/1
CCCFFFFFHHHGHGIEIGGGCFGHI<HFFHGBEDCHHGCDCG<BEFFHIF
@3270471/1
tctaaaccttcatctttatcagtaatttctttaatatttgaagtttcttt
+3270471/1
??@?DFFFGDHFF>G9CDEBBICH>HEEF9FCCHE>HBFC?FD<<C?FGH
@3860681/1
ggcatgctttgcttctttcttagatctaccagtgc
+3860681/1
@7?DFF8DHFHGDEHIIIGIF>EHH@FEDHE9<21
@1590667/1
gttcacactgttcctggctgagagtaattcgtcgcgcattc
+1590667/1
@@@DDDFDFDHBFFGGBFHIDEGICCFEG48?ED@GGGBGC
@5914544/1
tggtaattggagcggcttgtctaacttgaccaacggtaaaagcaggagg
+5914544/1
@@@DDDDDHHHHHIIIIIACBF<FBBG9<FHBHEAH?DHHI88=BC5@E
@6913817/1
gttaaaccaagaacatgtggcctatcctctggaggaattcctttaaactg
+6913817/1
CCCFFFFFGHHGDIIIIIJGGIIIIJJJJJJJFIJIJIJJJJJIIIIIIH
@3270816/1
ctccaaaattgtaaatccaggaacttcccagtcatcaggaataaag
+3270816/1
@C@FFFDDFHFFDH9FHEIDI@GHIIIIIIIGIGIIIIEG3CEEGH
@4921627/1
ggctacacaaacaatcacctgaatccttagaattcaaaaattcaaactta
+4921627/1
;;?DDADBHFHFHIG3EDFIBGIHGBHGEC>CDDAAFDGGDBGIGIIEHH
@2166750/1
gttttgtcataagttgtaacagtaagttcttt
+2166750/1
@@@FFFBDDFD?AEAGHHJJEC<AEHGGHI9E
@2696914/1
cccatatcattgagacattaacttgcgtagcatactttatcgtaacggtc
+2696914/1
BBBFFFFAHHGFBEHHGEGIHGIIIHGGEHIIJIJIJIGGIBDHDFHBHH
@6914288/1
ataagattacaattcttaacattttttctttaaacaaagaacattggatt
+6914288/1
CCCFFFFFHHHHHJJJJJJJJJJJJJJJIJJJJJJJJJJJJJIJJJJJJJ
@2166890/1
gttgcctaacaggaggtgcactggttacaggagatactggttgttgttg
+2166890/1
@@@FFFFDFDFBD;AF1AFBH@GEHDDH<ECCGD@GGHI>DADGHG3D@
@6914355/1
ctgctgtggtctctgctgttgttgttgttgctgaggctgctgtggtctct
+6914355/1
CCCFFFEFHHHHHJJJJJIJJIJIJJJJJJJJJJJJJJJIJJJJJIJJIJ
@4921982/1
gctccaattgcattccctttcacactagggacatgaggtgaaattattgg
+4921982/1
CCCFFFFFHHHHHJJJJJJJJJJJJJJJJJIIJJJIJJFHGIJJJJJJJJ
@3862760/1
ctgggttgttgcctaacaggaggtgcactggttacaggagatactggttg
+3862760/1
@@@DFBDDHFDDBBG9FGGI>GICEGHGEIIHHEIEIHHHFGGIIGIDGI
@5378681/1
cttgcgtagcatactttatcgtaacggtcatttctttttcttgatctctt
+5378681/1
CCCFFFDDHHGHHGIIIIJIICGGGJGCGIIIJJIJGIJJJJJGIJJJJI
@6915037/1
gtttctcctacggagactgtatacctaaaagtgggttcatgaattgctcc
+6915037/1
CCCFFFFFHHHHHJJJJJJJIJJJJJJJJJJGHIJHIJJJJJJJJJJJJJ
@1594819/1
cttatgtcaaattctacttctgaatgatgttctacgttatcatcaac
+1594819/1
@@@@D;:BBF4:ACFGGGCBHHIC>FEHG?BCFAFCBG>;<EDFGII
@4365579/1
gtcaagaccataaccaagatcaattactctaccaggtggaggtgaaa
+4365579/1
CCCFFFFFHHHHHJJJJJJJJJJJJJJJJJJJJJJJFHIJJJ?FHJI
@5917950/1
atcaacgttcactgtctataaaaatacaagaattcctaattggtagtatt
+5917950/1
@CCFFFFFHHHHHJHGIJJJIJJJJJJJJGGJJIJJJJJJJFJHFHGGJJ
@1595103/1
cttgtgcaccagctaaagaagacttatctttaaacggcag
+1595103/1
@@@FDFDFHHGGGIE>FHGIIJJBCHIJIEIIGEIJI<DG
@2169816/1
ggcttgtctaacttgaccaacggtaaaagcaggaggttgttgcat
+2169816/1
@@@DDDDDFFFHHII<:?FGHEIEGIICCGHIH1BG?FF@FA0?B
@5918542/1
gtaggaaataagaaagcaagagaaggaagtgaggtacacagttgcagtcc
+5918542/1
CCCFFFFFHHHHHJJJJJJJJJJJJJJJJGHIJJIIJJJIJJJJJJJIJJ
@8439659/1
attttttcagaatcatgtgattttttttcctttcaagaatatattcccgt
+8439659/1
8:=BDEFFHHHHHJJJJJJIJJJJJJJJJJJJJJJJIJIJJJJJJJJJJH
@2170185/1
aggtcaaatccatctttgtaaataaaaaattaataacattaatatgaaca
+2170185/1
@@@DDDADHHHHHJIIGIEDEEHJIIJIIGG@GGGCG>?F>GHIGF?BFG
@1120679/1
gcctcttttaccattgtacgagtttgagcatcattcattttcttcattgt
+1120679/1
@@@FDFFFDHHHFHGHEFJJEGFHJJGCHGJJJJJFHIJIJIIGH>H9FI
@2170824/1
caacaaatctcttaatgatatcagtcagcttacaagcc
+2170824/1
@@@DDDDDDHHF?<BEHII4?CIHF<EH?CEDE>HDG7
@2170974/1
cgtatctccaaccctcttcacttcagcataa
+2170974/1
;<?DD8?D>C?DA@E;;<C:C:CEA@DE94?
@470564/1
ctcctgaccaacttgaagacaaggtaaatgagg
+470564/1
@@@DDDDDF<FBFGIDC9BEHGIG9A4CAFGGD
@1121304/1
gccataccgtacgctcaaacatgcaaatgtgacattattgactaag
+1121304/1
?<@DBDDDHFDA<EEHAH9<8<GGIIC9?::<CFDHBDFBF<@4B9
@1598740/1
gtgaagtttctgagagcatcttctctaactgtcctttg
+1598740/1
??@B1D=?DF:C<EAE;?FEEHIIFHECA<4CEHIIHI
@8442322/1
gccacttcagccttatgcctctcaaactcaagctgtcgcttcaattcatc
+8442322/1
CCCFFFFFHHHHHJJJJJJJJJJJJJJJIIJJIJJIJJJJIIJIIJHHIJ
@4367569/1
gttgccttaaaacaatgtcaagagcttggattgcctcctgcggaccatta
+4367569/1
CCCFFFFFHGHHHJJJJIIJJJJJIJJJJIJIIIJJJJJJJJJJJJJJJI
@1124325/1
ttgccacgcatgtcccatactccctggttgggaag
+1124325/1
???DADDDDADDD4A3CDFDIEEBEACC?E@<=>1
@5384258/1
ctcttgacagccctatacctatttacatgcctagacttgtgcaccagcta
+5384258/1
CCCFFFFFHHHHHJJJJJJJJJJJJJJJJJJJJIJJIJIIJJJJJJJJJJ
@5384503/1
ggcaaatctggaggttgatgaggaggctgaggcggaattagagcaattgc
+5384503/1
@@@FDDEFHFFCDBHGHHIHEFEAGACGE;FH=FG:AHC@788@@=CGA9
@4369312/1
ccgacaaacgccatcctctcattcttagttgtaacaactaggggcac
+4369312/1
@@@=D>DBF>FFFB;EEG>EF?F?E@G91:9CDD?FF;BG>38?@@F
@4369665/1
cctcagagctaccttggcagctgctaattttgcttggtgtttgttttctc
+4369665/1
CCCFFFFFHHHHHJJJJJJJJJJJJIJJJJJJJJJJJDGGIJJHIJJJJI
@1602243/1
gtttcgtcctatacctttgaatgtccctttgc
+1602243/1
@@@FDBD7FBFDBBGEGHIDHBEHHI>EAAEE
@3871238/1
atttcttctaaattctgctctgataaattagaatcatcccata
+3871238/1
@@@FFFFEDHFDDC<EAGEGIIGIJIGIJJICFCHEEIJIHIG
@1603045/1
ctgaatttcagcaattttcttaatggatgcataagtcattcatctatcag
+1603045/1
@@@DDFFFHGHHGHIDCGH4CHH><FHECC@@F<DG4?C@???@DA4<<:
@5925094/1
gtcgggacttgaaaagaaagaccttcccactggggtgtatgtcattgagg
+5925094/1
CCCFFFFFHHGHHJJJJJJJJJJJJIIIJJJJJIJ?FFIJJIJJJJJJJJ
@3872282/1
cgactctaattgtaaaaatgttatcc
+3872282/1
@CCFF?BBDDDHDGIGBFEHDHHCHG
@2705382/1
cagaataatcttgtatgatgtctcttttggactacaataaaag
+2705382/1
@@@FFFFFHH8BFEFGHG>H4CHEC@GHEHHIIGIIGCFGIGD
@1127924/1
ccatcctctcattcttagttgtaacaactaggggca
+1127924/1
@@@DFFFF?A?FFHIEHBE:A<CBGHEHIEHHBD6D
@3873482/1
gggaaaattaatttttattaagaagccaaattgcacctcacacctggcac
+3873482/1
;@<B;BD>?BFHHIAEFHAGH9>EEGEFFGH@FGFHFIII3CDHHHBD9B
@5388400/1
caggaaatcgatttttgaaacacctctgtcgaacagcttccacagcttgt
+5388400/1
@CCFFFFFHHHHHJJJJJJJJJJJJJJJJJJJJJJJJJJJJJJJJJJJJH
@1128898/1
aagtattctaacgacatgcccagcagctcaatgtaggttaccacatcaac
+1128898/1
@@CADEFFHHHHHBHIJBIHBF=GFCFGHGI>DDGGGECGHEG>FHIHCH
@4373648/1
ccagtaggtaaaaagattattgtattttcttttagaactccttcaaagag
+4373648/1
BCCFDFFFFHHHHJJJJJJJJJHJJJJJJJJJJJJJJJJJJJJJJJJJJJ
@5389385/1
atttaaattgagatgattagtttccacaacaatttctcttcctttttttg
+5389385/1
=???BDB?A<FDHFA<GF@ACFHHGCHIHGB8AEGIGFGICDCDFDFFGA
@1606652/1
gcactgagttagaataccaacctgaatttcagcaatttt
+1606652/1
@@@DDDBDFHBADAHG4<AAFFFHDHIDD@BH4EFIDFH
@8446034/1
gtgcagggtatgaaactgaacgtgtacacctggtaaagaggtgacaa
+8446034/1
CCCFFFFFCFHHHJJJJJJJJJHIHJJJJJJJJGIJJJJJJBHIIJJ
@480069/1
atcatcaacttctaaaggtttccaataaacaccttttggaagctttacaa
+480069/1
?@<DFFADHHHDHIJIIDE>HFHHHIGHHIAFEHBGGEDEG>FGHI<GII
@1607566/1
ctagctttcttaaatctggttctctaatcatctgattagtagtaacgatt
+1607566/1
@@<DB?DFHFHDHCAGGGBA?FIEEHEHE:EHDDHIECFCB>????BFH9
@4935830/1
acaacaaacacttggggagttaaatcaacatcagctgagatatactcata
+4935830/1
CCCFFFFFHHHHHJJJJHIHIJJJJJJJJJJJJJJJJJJIJJJJJJJJJJ
@481269/1
gccgatctgaggtctgtcaattcaccaggtgatatatttttgcacctgtt
+481269/1
@@@DDDDD?<FHFGIIIEFHGICHGH>CCC<DGHI@F>DA@GI><DG;?<
@8447346/1
gcatatcagtcagcttcttaatgcatctctgcccagccacaatgttacaa
+8447346/1
CCCFFFFFHHHHHJJJJJJJJJJJJJJJJJJJJJJJJJJJJJJJJJJJJJ
@4936967/1
ggaatgtatgacgatgatttgatatctatatttctcattttttctgctaa
+4936967/1
CCCFFFDFHHHHHGGGGHGGGHHHHIJIJIIJGIJJJJJJJJJJJIJJCG
@3877105/1
ggatgcataagtcattcctctatcaggtaagacaacaatcacaagtttta
+3877105/1
@<@DFA?DBFBA<AGGGGCDEHCHCH9AF@<FBAG8E=C9?@>GHBDG4B
@1132018/1
cttgtctaacttgaccaacggtaaaagcagga
+1132018/1
CCCFFDFFACFDDGEHGGCBDDG=EFB8BCF8
@1609760/1
gtaagttcttttttttccttgactatgtttgatgacatatcaataacatt
+1609760/1
@@;D?DDDD?:CDEGEAFF>FGEIGDCGEC9B?B<BD9B@@F4??B9BFG
@483448/1
cttgtttcatactttttgcaattactcttttttgatgatctagttgagga
+483448/1
?;@DDD?BDBBDDGF:E?<ABA3<3ACD9<@BFF:?FBBF>B>90?9?D>
@483466/1
gcacatgataattagtatatccaagtaacttgtattgttctgtaattctc
+483466/1
@@@DDADDHFDFHHGIADHIFG@F>AE9BHFHHEGI>DGCEGHBBFIH>D
@1610574/1
accgatgcaattaatactcatcttctttactaaaaggctacacaaacaat
+1610574/1
@@@FDDADHFDFHIIIGGIBFCGIIEIGBHIIGFDG7BGIGIIJE2DGGH
@483899/1
ccacaattcaagatctaatttcatgctgttattattttccttctttgctt
+483899/1
CC@FFFFFGHHHFGBGG4CFHHIIIJIEHGGHGIIJJFICCAGGIJJIJI
@2708586/1
ggtggctaccttgccgtaggaaataagaaagcaagagaaggaagtgaggt
+2708586/1
BC@DFFFFHHGHGIJJFGIIJJIFGGIIIGGGHJF?BHHECCHGBFCGG/
@2709101/1
gtgatatgatatgggttgctgttta
+2709101/1
C@@FDDFFHHGHDGHEGI9EHHH<:
@4940159/1
caatactttaagagcatttattgcagcttctttctgtgcatcatttttag
+4940159/1
CCCFFFFFHHHHHJJJJJJJJJJJJJJJJJJJJJJJJJJJJJJJJJJJJJ
@2185467/1
ccttcaacaccacactcctcaaggtaca
+2185467/1
@@?BDDD?<F?BH=C<B;B@G9FHACD4
@1613035/1
ctgctgaggcggttgttgccactgctgttgttgaggctgctgtggtc
+1613035/1
@@@DDD4A:ADFC18?CGGBGHBGICEHHEHG>DF;CHGGI@7;;E7
@486419/1
ctcttgttttgcttctttttttgacctacccttgccgatagcaataaggc
+486419/1
@@@FDFDDHFHGDHHBGHE<FEGGGHGGIGIIDAGHB:?A:CEEAH>@E9
@4380495/1
ggcgttttggtgggcatggcctgcagctccctttttgcagcttcttcaag
+4380495/1
@CCFDFFFHHHHHJJJJJJJJJJJJJJJJJJJJJJJJJJJJJJJJJJJJJ
@2711323/1
taccggtctttctcgataatcaagtgttggtg
+2711323/1
@@@DDDADF>FHHFH@E;<CFHGHAFEF==?G
@1614032/1
gccagtaaaaagtggtgaagtcaatcctaacactctaggattatttccag
+1614032/1
CCCFFFFFGHHHHHIFFHIIIIJHGGGGHJIJIGFGG>DAFE<FDGIHGH
@5396160/1
ctgattacttcttctcgaggtggctgcagtttccatatcatattatacct
+5396160/1
CCCFFFFFHHGGHJJIIIJJHIIGAFIJJHIJJJIJIIJJJJIGIJJIIJ
@4381311/1
ctttctaatgtttcttcatttaaaaccgctgtgtctctttctttttttgt
+4381311/1
CC@FFFFFHHHHHJJIIJIIJIFIIJJJIJJIIJJJJJIJGIIJJJJJII
@6927124/1
ctttagggtttcttccgccaatttaaaaattgaatagtttttatgaaatg
+6927124/1
CCCFFFFFFHHHHJIJJJJIHJJJJJJJJJJJJJJJJDGIIGIJJGGIIJ
@3882160/1
gtctgtctgcatctgtatatgccctagcacggaaagcagcgagatgagca
+3882160/1
@@@FDFFFHF?ABEEIGIECDGGCCEHGCFHE@?DGCHHGB60:D9<BF@
@4942517/1
ggccattatcgcatcatacggaatctgccgagtccttccttctagtgctt
+4942517/1
CCCFFFFFHHHHHJJJJJJJJJJJJJJJJJJJGIJJJJJJJJJJJIIJJJ
@2712018/1
attataacatgacctaagagttttattaaagttggatcattagcagaaat
+2712018/1
CC@DFFFFDDFDBHGECEFHCHHHC@DCBHIHHHJCCBEGIIBGI>AD>F
@4942978/1
ggtgaaataggttctgaaagacttgtaaagtttactactatattctcgtc
+4942978/1
BCBFFFFFHGHHHIJJJJJJJJJJJJIJGJHHGIIJIJJJJJJJJJJJJJ
@488483/1
cttcagctgagtgagttaaaacagtacatcgcacaacaaacacttgggga
+488483/1
@@CFFFFFGGHBFGGFGGJJIJJIHGHIEICGGIGID=GHGIJJJBGE:7
@489203/1
ggttgctgtttacaccaacgataaaatcaggctttatgttt
+489203/1
@@@DDDDDHHDF>G>3CFGGGIIGFIFIIF9?FH>FHDFCF
@3285535/1
ggtgcaggctggccatgttgaatagcttgctgtggtggtacagc
+3285535/1
?@?AD?D8?F8DDE@FHBFHGII>HHIIIICDHCB9?@GGG4BF
@6927753/1
gttgcagttaaaccaagaacatgtggcctatcctctggaggaattccttt
+6927753/1
=1=D?A:A<DB4C;;?G@AE;?EHBD=CEEB9?F>?D>FD@ABG<F>FEG
@3884433/1
cttcactggaaacagctatggtaacatctcgtttcattttgctttgactt
+3884433/1
C@@FFFDE>FHHGG9FGGHIF<E>HFGHIICEBFGAHGFEF?<G@GCGJJ
@4383966/1
gctatagatggaacgttgatctggtctggagctggatgagtgacatcagc
+4383966/1
CCCFFFFFHHHHHJJIJJJJJJJJHIJJJJJJJJJJJJJJFHIJJJJJJI
@490942/1
aggctgagatgaaggtggtctgctggg
+490942/1
@@<DFDDDHHDDHBBCBGAHCDCEGIC
@4945501/1
tatattcatgccacattccattccatgatttattaaacccgatgctagct
+4945501/1
CCCFFFFFHHHHHJJJJJJJJJJJJJJJJJJJJJJJJJJJJJJJJJJJJJ
@5939367/1
gtctaaatagaccttcagggtcattatgggcttctattagttcatctata
+5939367/1
BBBFDDDDFHHHHJJJJJJJFHIJJJJJJJJJJJJJJJIIIJJIJJJJJF
@5940795/1
ggctgctgtggtctctgctgttgttgttgttgctgaggctgctgtggtct
+5940795/1
CCCFFFFFHGHHGJJJIJIJGIIGHGHIJGGGIGIGGIIJJIJIGEGFGC
@5400984/1
caggaagttttctcgcaacttaggttatgcgaagtacataactttctttg
+5400984/1
CCCFFFFDHGHHHJJJEIJJJJJJIJIJIIJIHHDGHIIJJJIJJIJIJJ
@1620240/1
gtctggagctggatgagtgacatcagcgccaacaacaatgacaggttttt
+1620240/1
@@<=BDF?ADFHHDHIJFHGEIIJDIGG>1C@FHCGI<9DFG>DC3BCFF
@8459430/1
cttctttctgtatcaactgcagcctcttttaccattgtac
+8459430/1
CCCFFFFFHHHHHJJJJJJJJJJJJJJJJJJJJJJJJJJJ
@8459912/1
atataagattacaattcttaacattttttctttaaacaaagaacattgga
+8459912/1
CCCFFFFDHHHHHJJIJJJJJJIIJJJJJJJJJJJIJJJJJHIHIJJJJI
@4387413/1
aaaaaaggttcttttacccccttcagaatataatagtttcaactcatttg
+4387413/1
C@CFFFFFCFHHGGHAEHIIGGGGCIJIJIJJIIIGDHIIEGG>FGIIIG
@6930020/1
gctttatgtttttgtattcttcaatggttgctgctaaatcttcaagtaca
+6930020/1
CCCFFFFFHHHHHJHJJJJJJJJJJJJJIJJJJJJJJJJJJJJJJJHIJI
@495033/1
ccttgaacaaatttacctaaagcaacaacacaattgtcggcagctgggaa
+495033/1
CCCFFFFFHDFFGJGGIGHEHHHJJBGA;BFHE?FD?@GGDGE<FHGIGI
@495454/1
gttcttcttcttttttccacgtgaaatctttaggctgcagctcaaccatt
+495454/1
@7?DFFBDFHHHDDBFGGIIEGI=GG<C?CFHDCFGCHGEE9F>DBGGII
@1621996/1
gccactgctgttgttgaggctgctgtggtctctgc
+1621996/1
@@@DDDADH?FFHEFHEGFHCIII3AGEF@EE?EG
@8461621/1
ctatgactcccaagctgctatgagtactatcatcagctggtgtagaatta
+8461621/1
CCCFFFFFHHHHFIIIIIIGHIGHAFFHIIIIIGIIIIIIIG@FGGIIII
@3890885/1
attaagttcgccgatcttgtacaacattttacatg
+3890885/1
@@@DDDD>FFA6DACFBH@G4?FHEGDEG9D?DBF
@3891205/1
ctaccactcactatactactttgaaatt
+3891205/1
@C@FFFFDHGFHDGIGGBCAHEEC4C3A
@3291924/1
cattaactttctgcagtatgtttacaaatgttgcagcattaagtcttctc
+3291924/1
CCCFFFFFGFHBDHIIHGEGHIFBHHGIH>H4CEHAGEHHI<<?C<BFEH
@8463201/1
atgcagttagtgcaactgctcccttggcagtaacaagattttcacatggc
+8463201/1
CCCFFFFFHHHHHJJJJJJJJJJJJJJJJJHIJJJJJJJJJJJJJJJJJJ
@8463236/1
gcctgcttgtggaaaaccaccacaaatccacttggaaaactgtttatcat
+8463236/1
CCCFFFFFHHHHHJJJJJJJJJJJJJJJJJJJJJJJJJJJJJJJJJJJJI
@1624224/1
gttctcttatagtaaaattttgtggtaagttttcttccacgtagagaata
+1624224/1
@?@DDDDDB<DH:CED>4FBHHFGIFHGHCH<BHIHEICFE8?BFGGGFA
@1624277/1
gggtaatattttgataacgtggatgtagataggc
+1624277/1
?@@BDDDFHHHGHGBGGGD3CCCBECEG>HG<B:
@499202/1
cttaactttagtgaactggtcatcaactgag
+499202/1
@@@DDDDDFFFAFHD<<3F:<4A?CB:C39?
@1625011/1
gctaagatgattttgtttgacaatatcaaacttcc
+1625011/1
@@@=DADFHG?DDEECEHCIHIGG@<FHHGFCHB@
@3292079/1
gttgtttactagagaacttcttaataatgaaagatgcccttcatgatgtt
+3292079/1
B@@FDDFFHHGBHIBAGHIIJJJFCIEIFCHIJEHIDHIHCG@FH@FFFD
@499485/1
ctttattaactaattggttttcaactgactctgtcgttggttcagattct
+499485/1
@?@FBFFDDF><CEGGBFGIGGIIIGG<DEHFGGIFGGIJJJJJIIGIHH
@2199116/1
ccggtcctggtccagattcctgttgtggaccagcttgtgcttgtcttcca
+2199116/1
@@@=ADDFGFBFHDFHGDFHIEBDE;FG@DGHE<DDE8?BG>@9?FBDHD
@4954391/1
gctccaattgcattccctttcacactagggacatgaggtgaaattattgg
+4954391/1
CCCFFFDFHHGHGIIHJJIIJJJJJJJJIGFHHIJHIJCFDGHIIFIJJJ
@5947644/1
ctcagataatcccatatcatggagacattaacttgcgtagcatactttat
+5947644/1
CCCFFFFFHHHHHJJJJJJJJJJJJJJJJJJJJJJJJIJJJJJJJJJJJJ
@5407063/1
gcagggaattctaagagggtacacaattcaggcactaatgtctcttcaaa
+5407063/1
CCCFFFFFHHHHHJJIJJJFGIJIJ?AGHGIJJJIJHHIJFGIIJJIGIG
@6931471/1
tgcattaatctatagaaaattttccaaacagtatttagagactttccact
+6931471/1
CCCFFFFFHHHHHJJJJJIJJJJJJJJJJJJIJJJJJJJJJJJJJJJJJJ
@6931925/1
gctgttgttgctgctgctgttgttgttgctgctgttgttgtt
+6931925/1
@@@DDDDDHFFHBDHHIBF3C<<CEFFG4CEBGGGHHDHGGG
@5407981/1
tctgtacttcctcctcatagttccacaatgagtaatttcaatttttaatc
+5407981/1
CCCFFFFFHHHHHJJJJJJJJJJJJJJJJJJJHIJJJJJJIJJJJJJIJI
@5950209/1
tgctgaggcaagtgttgggattttgaccatcttcaacgaatcaaattcac
+5950209/1
CCCFFFFFHHHHHJIJJJJJJJJJJJJJJJJJJJJJJJJJJJJJJJJJJJ
@3295477/1
gtcggcagctgggaatcctttgtgagccacatcaatgttaaggaatggtt
+3295477/1
@@@FFFFDAHHGG<GIJGIIJJFHGGEI?D>FGICG@GGGIGHGGIBHBH
@5950897/1
gccgtttgttgctgtacttgaggctgagatgaaggtggtctgctgggttg
+5950897/1
CCCFFFFFHHHHHJJJJJJJHIJJJJIJJIJJJJJDGIGHIJJIJJJFGH
@1630084/1
ggggcactcggagtgaagcaattgaagaatggtggaggtggttggatata
+1630084/1
CCCFFFFFGHGFFEFG9EFGHHIIEHIIIDIGBGHGII6B;@BFHB9BFG
@3297682/1
gtggttcttgcctttgcagctgttgtggtggttgttgcctctgttgctgc
+3297682/1
B@BFDFFADDFHDIGGGAFEHGHHGEEGCG?@FAGGD4:BGGH@9BF>DH
@3298293/1
ctggaatcagaagacaatggtcaatgtttttaaattacaaagtagtaata
+3298293/1
@BCFDEFDDHBFHGIBHCHGH4CHHGCH4FFIIIEH@HIJI<1?FG@FIH
@2205782/1
agaatatttataaattttctcagtttcacttaaa
+2205782/1
<<@FFDADHHFHHIIIJGHGHGEECEHEHHA9FH
@3900925/1
gctggtcactgggttgttgcctaacaggaggtgcactggttacagg
+3900925/1
@C@FF;BDHFG?FGHEHJIIIJIIIICCH<@?FGGFHIIIJ4DDEG
@4398304/1
gtagaattacagaataactcatgaatgctttctaatgtttcttcatttaa
+4398304/1
BBBFFFFFHHHHHJJJJJJJJJJJJJJJJIJJJJJJJGGIJJJJIJJJJJ
@3901803/1
gtcgctttatgcaaataaattggcatcccacttttatgaatgattttgat
+3901803/1
@@@DDDBDHHDF<DGBHGIGHC>;<EE?EFEF?EAC>EHC@GGHB>FB1B
@3300651/1
attaaacccgatgctagctttcttaaatctgg
+3300651/1
@@@FDDDBFH@F>FGCGGHIGJIJJEGEE@??
@4962869/1
ctgcagggaacggcgacataggtgtctgctcttcacatactcttgttaca
+4962869/1
CCCFFFFFHHHHHJJJJJJJJJIJJJJJJJJJJJJJJJJJJJJJJJJJJJ
@2208401/1
gttgctggtcaccgggttgttgcctaacaggaggtgcactggttacagga
+2208401/1
@<?DDDBA:CFHDGIBHGB?FGGEI>FGG@BFGG6?@BGIHDFBFHEHD@
@4963426/1
gttgcctaacaggaggtgcactggttacaggagatactggttgttgttga
+4963426/1
CCCFFFFFHHHHGIJJBGHJJJJJIIIJIJJJJJIIJJJIFHIIIJJJJI
@4400836/1
gtcactttatatgttcttttaacactctttgatggaatttcataaacaac
+4400836/1
CCCFFFFFHHHHHIJHJJJJJJJJJJJJJJJIJJJIJJJJJJJJJJJJJI
@2725982/1
gtccatatttaactgctagagaagcgaatatagtgttgtttactaa
+2725982/1
::1A?BDD8FHHH@@GII9A3:3A;CG6ADF>EFD9??C3BGIGF<
@3302747/1
gtgtaatcactgctgaggcttgaacaagcccttctgatagcctgcaattc
+3302747/1
@@@DADFDDFBHHHIII<@?GFE9DH;9:;BBEBC@<FCG@BGEF?FGIE
@4965076/1
attatgagtgttacttctcatcctaggacgtccacctcgaactgaaggag
+4965076/1
@CCFFFFFFHHHHJJJJJJJJJJJJJJJJJJJJJJJIJJIJJJJIJJIII
@3904714/1
cactgctgttgttgaggctgctgtggtctctgctgttgctgttgttg
+3904714/1
@@@DDD??:=C<CBCFEEFFB>32AEAFEEGIDA>F9?4?D9B49BF
@6939607/1
ggttgatgaggaggctgaggcggaattagagcaattgctcccggagggac
+6939607/1
CCBFFFFFHHHHHJJJJJJJJJJJGHHJIJJJJJJJJJJJJJJJJHFFDD
@511724/1
cgagacaacgtgatataactatgaagaatcatgtgataaaaaatagcagc
+511724/1
CCCFFFDFGHFH=DEFGIEGGIFCHH>GHEE>FBFFGGBHIIJGH>DFBF
@3304422/1
ctgcaatgaccatcaatcatcccttttctatgctacttttttccaattcc
+3304422/1
CCCFFFFFGGHA>GDEEHCHEAFAHDHIHFBHGE@EGIIIIGF>FGIIIH
@2211923/1
atcaacgttcactgtctataaaaatacaagaattcctaattggtagtatt
+2211923/1
@CCFFDDDHHHHHJHEEEHIJIJIJJIE>FGHGCDDHGGIIGGFHII@F>
@3305518/1
tctgcatgaacggtaatagctcgtgccattg
+3305518/1
@@@F?ADEDFFGH<;AEEGAH>E@C@CBAEG
@4404194/1
tccaatcgcattccctttcacactagggacatgaggtgaaattattggta
+4404194/1
CCCFFFFFHHHHHJJJJJJJJJJJIJJIIIJJJJJJIIJJJJJJJJJJFH
@3306873/1
gctgcagtttccatatcatattatacctgaaggcttttgggtcgtgag
+3306873/1
@@@FFFDB8DFDDGCG<:C?F9C<A?DDDGGDEDEAEC<6C1CG@D91
@4968758/1
atcggttcttcttcttttttccacgtgaaatctttaggctgcagctcaac
+4968758/1
B@CFFDDFDHHHGIJJJJJJJJJIIHIEHIIJJJJJJIHHIIIJJJJJJI
@3307330/1
gtccagccagcattctacagtatatttgagtaccacccttacagctatag
+3307330/1
CC@FFFBD>FHDGIIGGHHH4CFHEG>HHB9EHG4EAGEGGIGI@><4<E
@1640260/1
ggttgtttccctagactgtggttgagacacttgctggggagg
+1640260/1
?@=BDFFFHFH>AGIIIBIIIAFFG3CGEGH@GECECHIDG6
@515559/1
ctcatcaagaacttggtaaactcttagatcttcattttgttgccttaatc
+515559/1
@@@DDDDDHBFFFG4CEGI?HEFHE4FHGEGHGGIIIIEEHEHIIIBGHI
@1640854/1
cgtcctcctgccactcatcataatgaac
+1640854/1
@@?DDDDD<DDHBBFAFAEADH:CAG9@
@4969651/1
gtccttctaacctgttcttcttgaagttggttcagctgtagtctgtctgc
+4969651/1
CCCFFFFFHHHHHJJJJJJJJJJJJJJJJJCGHIJJJJIJIIHIJIIJJJ
@3910552/1
ggtctctgctgttgctgaggctgctgtggtctctgctgttgttgctgctg
+3910552/1
@@?DDFFFHHHHDHIHGGEIIJIIIBCEH;<CGGIGDEBCG93BFHIFG@
@1642239/1
gtaggaaataagaaagcaagagaaggaagtgaggtacacagttg
+1642239/1
C@@DFFFFHHHDHBH?EFGEE>EEH@EFGDGHGFF9BF?BDGGG
@8474461/1
ctagtgcttttggtacctctacatcttcagcttcttcaccaactaagtag
+8474461/1
BCCFFFFFHHH4DEGIJJJJJJJJJJJJJIJJJJJJJJJJJJJJJJJIIJ
@2729846/1
cctcaagttccatcctatcattgccaattggtagtggatctctagtataa
+2729846/1
@CCFFFFEHHHH?FEFHHIGGGCHIGGIJBHHIJIGEHEHIHGGIGGI<>
@3913946/1
agaatatgaagcatgactcatagcttggaggagatatgatttgtctctaa
+3913946/1
@@@DDFFDAH8BFHGGIEHHGGIG9F3CFFHECHBHIGGIIHIIDEEGDG
@5968090/1
ggtggacctctttgtgcccatggagtttgacctctaggaccagtttgcaa
+5968090/1
@@?DDDFFHHGHHJIJJIJIJIJJJGHIJJJIJIJIGGFHIEBDHGHIJJ
@1646011/1
ctcatttgaaaacgtggatctccaaggtctccttgaacaaatttacctaa
+1646011/1
@@@FFFFFGGFHHIEGIIIJGGCC;FGAEEGIGIJ>GFHEGIEHGIHGIA
@6948295/1
aacgaggttacattctctcatcctaaacctttttaaaacatcttcttgtt
+6948295/1
BCBFFFFDHHHHHJJJJJJJJJJJJJJJJJJJJJJIJJJIJJJJJJJJHJ
@3915842/1
attggtttccttatcagtaatctcgaatctattatctcttggacaagttg
+3915842/1
@C@FFBDDHGFHHJJJGIJJJJJGIIFGIIGIGGGJFIEFHECE?CF@G9
@522763/1
caagaaaaaaggttcttttacccccttcagaatataatag
+522763/1
@@@DDDD;CFHF3<AEFBHICHGIIHIHGG<9B4BDG<<B
@4411422/1
gcagcagaggcaacaacagcctcagcagcagcagtggcaacaacagcctc
+4411422/1
CCCFFFFFHHHHHJIJJJJJJJJJJIJJJJJJJJIJJJIJJJJJJJJJJJ
@523036/1
ggccaacatattactgacctcaaccgtacttctagcattagaagtttctt
+523036/1
<B@FFFFFGHHHHIIEGIIIJJIGDH@GGEGIIID@>FEHCH9FDAHIHH
@3314633/1
gggtagttgggtaatattttgataacgtggatgtagataggctggcctg
+3314633/1
?@@?DBA?FDAADBHG@FEHH7FCA<;CFHC???<DGII<FGGCH7;@1
@3916463/1
ggccaagatcagccgtgtttggtagaagcaggatgacacttaggtcgtgc
+3916463/1
@@@FFFFFDFHHHIFCGDGGIJGIIIJJAGG=D?DDF3BBF9F30?D6@;
@2732327/1
gtacgctcaaacatgcaaatgtgacattattgactaaggccg
+2732327/1
@?@DDFFDFGHFHIHGIJJIEBA<?EDHCGHGHJIIJJGHJ@
@2222463/1
accacaacaagctgtaatgcttggaaggaagacttcaggtaacgaaacat
+2222463/1
@C@FFFDDHDFFHEDHIGHCGIIJIIJJJJJGGGGIJJIBGEGGHCGBGE
@2222604/1
ctgctgttgctgaggctgctgtggtctctgctgttg
+2222604/1
@@@DFFDACDF8FEIG3A@BDAFEAAFBBAGGEGDG
@3917154/1
gctttgaattcataagttggttgttttttaagtgcatgttgaacatattc
+3917154/1
<?@DDDDDHDHAFGGB?EED?FECGGEH@DH9:CAFEGAF@DHGBFCG9B
@2223211/1
gttgctttcgcagggtaagtctttcagtctcatccacattttatgtgctg
+2223211/1
CCCFFFFFHFHDHJIHGGHGHIJBI>GGIIJIIJ<BGDCAIIIEEIGH<4
@3316166/1
gtaggaaataagaaagcaagagaaggaagtgaggtacacagttgcagtcc
+3316166/1
@@@DFDDDBDFHHIIGEICHGIIGIGIGGGHBBBC>BBHIB:94BDBBFI
@1649539/1
gcaattttcttaatggatgcataagtcattcctctatcaggtaagacaac
+1649539/1
CCCFFFFFHHHHGGIJGIJJJJJIJJJGJIJJJJGHEEHIBGI<@FGIIE
@3316871/1
ctccaattgcattccctttcacactagggacatgagg
+3316871/1
C@@FFF>;FBD??GGIIGGB4:IFBFDFGCFF<E?FD
@3919023/1
ctatagatggaacgttgatctggtctggagctggatgagtgacatcagcg
+3919023/1
CCCFFFFFFBHDHIGIHGEHIIJHIJGB4CFGGECCGA@CBFGHGEEED@
@2225029/1
ctatgactcccaagctgctatgagtactatcatcagctggtgtagaatta
+2225029/1
B@@FFFFDDFHGBHIJGHCHGHGIHEIIIJDIGIBEHEEH@FGFEDHIII
@2225156/1
ataaccaagatcaattactctaccaggtggaggtgaaaagaatgatcttc
+2225156/1
CCCFFFFFGDFHGIIJJJIJBFGGGIG<G<??F1?4CCGHH9BA@@BICH
@5972620/1
tctgtatcaacaactgtaccagccggcacattcatatttctcccatctgc
+5972620/1
CCCFFFFFHHHHHJJJIIJJIJJJJJJJJJJJJJJJJJJJJJJJJJJJJJ
@3919858/1
gttctatttctgcttctctaggatcaacagcaggatctgcaatttttcca
+3919858/1
B@@FFFFFHHGDHIJIJGIIGG@HIIIIJIDHGJIIJJF@@@DGIGIII9
@1651095/1
gcctcttgttttgcttctttttttgacctacc
+1651095/1
@@@BFFADD?FAF<FCFGIHCHGII?4D>GG?
@1651979/1
ccctaggcaaggtacagcctcaccacctcaaccgaacacttctaggttac
+1651979/1
CCCFFFFFFDBF:CGEGDAHGICGHGGGIIIGGBHD6DFHGIGJGGBBFC
@528775/1
gtaaggagttgaaggattttctaaagctttgaattcataagttggttgtt
+528775/1
@@@DDD3BFFFFFEEDC@@HHF<BHEHIIFAD<C<E9:B@FDFGIBE;?D
@3921668/1
gttcgtctcacccatgttaaattttttcagaatcatgtgattttttttcc
+3921668/1
@@@DADDBFFHFFGEDHIGIEHFHJGIJDIC?FHGHGDFDGGIEG>HGEG
@4417019/1
tctttcccgatcaggcgctgacctggcggtagctttaatcatagttgatg
+4417019/1
CCCFFFFFHHHHHJJJJJJJJJJJJJJJJHIJJJJJJJJJJJJJIIJJHH
@3923349/1
cacttcagccttatgcctctcaaactcaagctgtcgcttcaattcatcca
+3923349/1
@@@FFDDFHHHFD@EEIIIGIIBHIIII><CDDECFGHJIG>B<BHGGF9
@5430755/1
gtaaataacaaagaatggaaggccaaaatttgttcacactgttcctggct
+5430755/1
CBCFFFFFHHHHHJJJJJJJJJJJJJJJJJJJJJJJJJJJJHJJJJJJJJ
@5431126/1
gtaatcaaattttatgacaaaattgcaattctttacatcaataccttctt
+5431126/1
CCCFFFFFHHHHHJJJJJJJIJJJJJJJJJJJJJJJIJJJJJJJJJJJJJ
@2740677/1
gagctaccttggcagctgctaattttgcttggtgtttgt
+2740677/1
?;7BDD?DHFDAF9G?F@FGI?FH?>EEHEF1::C1B>?
@8484087/1
caattttgttttgtttctcctccatttccaattatttcctttttctgaca
+8484087/1
CCCFFFFFHHHCD<CGHIJIJJJJJJJJJJJJJJJJJJIJJJJJIJJJJJ
@4420424/1
aggttgtatactgatttcataatgatgtacgaaacctcgaggcatagtta
+4420424/1
BBCBDEDDFHHHHJHIJHIJJJJJJJJHHJIJJJJJGHJJJJJJIJJHII
@8484884/1
ctatttcctcagcgacttttgtccgaatctcatcagcaagaagaagtgca
+8484884/1
CCCFFFFFHHHHHJJJJJJJJHIJJIIJJJJJJJJJIIGIIJJJJJGHJJ
@2742173/1
ggttgtttccctagactgtggttgagacac
+2742173/1
?@?B;@DD>DAHFGG4AAFIC;18AB;<?;
@1657263/1
tgaaattttttaatagttggaacaattctatcacctttgaagt
+1657263/1
@@@DDDDDHHFDFI<4CE<3<E?8FHIIGHFD@FGHGG4CFHF
@1657321/1
gttgttgttgctgaggctgctgtggtctctgctgttgctgaggctgttgt
+1657321/1
CCCFFFFFHH<DF<FGEDG1FFCCG;EFGEHEGGFI9GGG?3;?FFHGI?
@2233248/1
atgacttttataattagggacaggatcatatcgtacaataagattacatt
+2233248/1
CC@FFDDFGGDDHIJIJIIEGGGIEFHHGHIHJIIGIIJ<GFDHCGHDHG
@3928158/1
ccccttcagaatataatagtttcaattcatttgatttatgcttaataagc
+3928158/1
CCCFFFFFHHHHFGHJDIHHCG@BEBEHGGIIICGIHC<CHIGCDGHI<F
@4422264/1
gccatttatcattaaatagatttatgaggattcctgttagttgtcttcaa
+4422264/1
CCCFFFFFHHHHHJJJJJIJJJJJJIJJJJJJJJJJIJJJIJJJJJJJJJ
@4422895/1
ttcatgccactgattgatgtcccaatggtccacacctttgtcaccactat
+4422895/1
CCBFFFFFHHHHHJJJJJJJJJJJJJJJHIJJJJJJJJJJJJJJJJJJJJ
@6959400/1
ctcgcaacttaggttatgcgaagtacataactttctttgtatctgcatga
+6959400/1
CCCFFFFFHGGFAEEGGCCHIGIFGHGGIJEHGIIEIIIFHIIGIGGIGI
@6959403/1
ctgaggctgctgtggtctctgctgttgctgttgttgctgaggctgctgtg
+6959403/1
@BCDFFFFHHHHFIJIIJJJJJIIIIJJIJIIJDHIJJIDGIGIIGIIDC
@3326914/1
caaccttaacttgcattaaatcacatcacattaccacatttctcaaattc
+3326914/1
@@@DDD?DHHHHH@FGGI9<:<CDGGGEGHHG>FHE9FG@F?FDHIIIIC
@5981965/1
tgagaagctgcaacggctgctatagatggaacgttgatctggtctggagc
+5981965/1
CCCFFFFFHGHHHJJJJJJJIJIJJJJJJJJJJGGIIJJJJJGIIIIJJI
@536560/1
gttgcctaacaggaggtgcactggtt
+536560/1
@8?DDFADFHDHF<FAHHGCHFGECH
@8486475/1
gtccaaaataatttttcttttttaataatatcttctggattcatatgact
+8486475/1
CCCFFFFFHHHHHJJJJJIJJJJIJJJJJIJJJJJJJJIJJJIJJJJJJJ
@3929619/1
cctctatcaggtaagacaacaatcacaagttttacttcttctttaagaca
+3929619/1
@<<DDDAB4CBCF@3AGDC?FE9FGC4C;EF>F?<EG4C94?BF>@F>FE
@2745521/1
tccacaacaatttctcttcctttttttggatctg
+2745521/1
?@@DAB?=CFF4DBE2A:CCB?FEFFIE63DC9D
@2746512/1
cttgcattaaatcacatcacattaccacatttctcaaattcagtcttgaa
+2746512/1
?@@D73:B<DHHBH@<EHFCHEGE<FG?8AE>CHGGGFF@FBB9?BGH9<
@4425388/1
tgggattttgaccatcttcaacgaatcaaattcactttgaggaactctct
+4425388/1
CCCFFFFFHHHHHJJJJJJJJJIJIJIJJJJJIJIJJJJJJJIHIIJJJJ
@3329630/1
gcggctgttgttgcctctgctgctgctggggctg
+3329630/1
CC@DFFD;?AFFDAFEG<FEDCA3CGGEGGBD@?
@2237701/1
cttcaagatagaacccaattctggcccaagaggagagcttttattgaata
+2237701/1
CC@FFFFDHFHHFIHIGEIFIGHBHIBHFIEHIFHHIJJIIIHHIICB<B
@8488944/1
ctttggcacatccacgatttcggcagcttttacctcattttcactcagaa
+8488944/1
CCCFFFFFHHHHHJJJJJJJJJJJJJJJJJJJJJJJJJJJJJJJJJJIJJ
@540021/1
ggtatttcttttttccaaattgcctctccattcaattgaagaagcaattt
+540021/1
@@@DFFFFFAFFHIGIIJI<EGIJCHGIIIJ9EGHGIFDCFGICIBA9BD
@6962629/1
cgacaattgtaccaagctctggcattttcctgtgactgatttttcttcaa
+6962629/1
CCCFFFFFHHHHHJJJJJJJJJJJJJJJJJJJHHIJJJIJJJJJJJJJJJ
@5438092/1
cttaagagagaaataaagagagaaatagaaaataaatatataaaaaaaca
+5438092/1
CCCFFFFFHHGHHJJJJJJJJJJIIJJJJJJJJJJJJJJJJJJJJJJJJJ
@2238798/1
cagcaataaacgtttttccagagccagtaggtaaaaagattattgtattt
+2238798/1
CCCFFFFFFHGF?;BFGGDHHEI<HGI<?FHGCHEHEGIGEIIGID9?FG
@2239452/1
cttcaggcatgggtcactattaaagttgatttgtcttatcgacttgacaa
+2239452/1
@<?DFA8BHHHGFAEFHHEHHEA@FFHHIHGIIJGGG@EHIIJJJIIGII
@2749365/1
catctctgcccagccacaatgttacaaacctctagaggtagatatgtgtg
+2749365/1
CCCFFFFFHHHFHII>HIJJJJIGHGG>GIHIIFIGGJCFGHGIGJDDB@
@6964697/1
gccacaactcatattgatcgtcaaatgaaacatacctcatacgactctaa
+6964697/1
CCCFFFFFHHHHHJJJJJJJJJJJJJJJJJJJJJJJJJJJJJJJJJJJJJ
@2241489/1
gttcggtttttcattcatatcctgttttggtttactcggctgaatgacaa
+2241489/1
B@@DFFDFHHHHGJJIHIGIGIJJEGJJJIAFH;<DFIJG?FDCH>@FGE
@2241539/1
ggaacgagaaccaatttcttttttaaaataatcagcaa
+2241539/1
?1;DBD:D<?D3AC3FGFHIH>HFCA>@D9?<G>?3?9
@8491914/1
gtttggtagaagcaggatgacacttaggtcgtgcatggtttaagaaagac
+8491914/1
CBCFFFDEHHHHHJJJJJJJJJJJJJJJHHIFHIIJJJHJJJJJJJJIHJ
@4429064/1
agggaattctaagagggtacacaattcaggcactaatgtctcttcaaaat
+4429064/1
CCCFFFFFHHHHHJJJJCGIIIJCFHIJJJJJJJIHGIGIIJJJJJJGIG
@2751353/1
gttgagacacttgctggggaggtggacctctttgtgcccatggagtttga
+2751353/1
@CCADDDFFGHDFEHIBG1A?@?BBG<FHGGHIIFEGGA<GG9?FBFG@H
@5441065/1
gcctcttgttttgcttcttttttttgacctacccttgccgatagcaataa
+5441065/1
CCCFFFFFHHHHHIJJJJJIJJJIJDGGGGIJJJJJIJJJJJJIJIJJHH
@2752208/1
gcttcggccacttctttgaactaagtacagcgaaattcttattcgattga
+2752208/1
?@7DDDAAHHGBFHAGGGECHH@DD9CEHHI<FE>DHGGHGGIIIHIIGE
@3334431/1
gtttacaattagaatttataagtgttgcagttaaaccaagaacatgtggc
+3334431/1
@@@FDFFFDDHFHCAF<FEHHHEHFEGHE@A?HGHGGEIIIJGIIIEG3?
@4430517/1
gttgtaaggtgctgaggcaagtgttgggattttgaccatcttcaacgaat
+4430517/1
BBBFFFFFHFHHHJJJJJJJJHHJJJJJIJJJJJJJJJJJJJJJJJJJJJ
@1669255/1
cttcagcctcatgttataacattat
+1669255/1
@@@BD?DDHFDDH:CEEGGIG@9F9
@2244809/1
gtcgtgagaagctgcaacggctgctatagatggaacgttgatctggtctg
+2244809/1
@@@FDFFFDDHHHIII9EFHHIII<DGGCG9FHIIIIGHIGEGG@AFCB@
@1669769/1
ccacttggtttatgccattgtcatcttttttcgtaggcacaataaagaat
+1669769/1
CCCFFFFDDFHHHJJJIGJJEHJGJJIGIG?GHDDGGHGII9@FFDFCHH
@5442771/1
cttctgaatgatgttctacgttatcatcaacatctgacccttcacactca
+5442771/1
CCCFFFFFHHGHHJJJJJJJIIJJJJJJJIJJJJJJJJJJJJJIJIJJJJ
@6968485/1
ttataacattatgcagttcattacctaagatatttgttatgatctccggc
+6968485/1
CCCFFFFFHHHHHIJJIJJJJJJJJJJJJJIJJJJJHHGJJJJJJJJJJJ
@6968785/1
attcatgccacattccattccatgatttattaaacccgatgctagctttc
+6968785/1
CCCFFFFFHHHHHIHJIJJIIJJJIJJJJJJJJJJJJJJJJJJIJJJJJJ
@548919/1
cacccttacagctatagatcttaattatatattaaaaatagcacatgat
+548919/1
?@@DDFFFGD<DDA@GH<@>I@HHEHDDFIIFGB9A?EFAEG@GEE<?4
@2755339/1
gtgctccaatcgcattccctttcacactaggg
+2755339/1
@@?DA?DFGGDADH1EHEHGHB?FFEF>9EDC
@3338459/1
ctgcaattcttggttcaagatcattttaaactgcccttctgacacaccat
+3338459/1
@?@DDDDD4<FDD<EFEBHH<>F@HCEHDGDH?9ECFEADEEBF@DG1BG
@6970994/1
gcaccttcaacaccacactcctcaaggtacacccctataagggcttcgat
+6970994/1
?<<ADDDD<2ADA=AEEDCEECB@FEEEEII9CDDIDE<@BDDDDDD@28
@2757169/1
ctttttgcaattactcttttttgatgatctagttgaggaaacaaactttg
+2757169/1
?@7DDDDDBFF<FF<EFBBBEF<AE9?4CGCFFE>?F:9??FGFGEF4D4
@1675092/1
ctagcctttcataattcataacgtcattagcag
+1675092/1
@C@DDDEDF?FHFGAHIBFI@ACFCGEEGC999
@2251302/1
attccgcagattaaaatttttaagtacga
+2251302/1
@@@FFFFDGHHHDGGHEGGGEHGF@H@EE
@2252022/1
ggtaggacgtgctgtaccttgtatactagcataactga
+2252022/1
@C?DFDFF?@;:DF?:AF9EHFHIG>9<CBFCG>C?FB
@2759067/1
gtggaatgtatgatgatgatttgatatctatatttctcattttttctgct
+2759067/1
???DFFFA?DFFFGHGIIFHIIIJJGEIJIIEGICHJGCIIGGI>HIJIC
@2252520/1
gctgttgttgccactgctgctgctgcggctgttg
+2252520/1
?@@DDDEFDHHDDHCBGGG@G<HG@9??D:?BG@
@8500217/1
aattaggtaatctagaactgcatcacccaagaactcaagccgctgataac
+8500217/1
CCCFFDE=AFFHHGJGIGFHGHIIHHJGIIGEGFHGEECGGGEAFBDBD<
@3342273/1
atagcttgaggcttatacctagtgcttctgtaaaacgccaataattgttc
+3342273/1
@@@?DDDDF<FHBDEFHEH4CF:C4:FE@FHHGG@FGHIIIG@FEF9BGF
@555634/1
ccttgactatgtttgatgacatatcaataactttctcctca
+555634/1
@@@DFFFFHGHFHJGHBHGDGGFDHHIBD>G9F<?EGHGE4
@2760214/1
gcagcctcttgttttgcttctttttttgacctacccttgccga
+2760214/1
@CCFFD?DHF<?CGGEBHGFGHIIIEGDHIHHEF@CDEDGGF0
@1678493/1
caggcatgggtcactattaaagttgatttgtcttatcgacttgacaattt
+1678493/1
C@@FFFFFBF2C3EHGD9FHGIAECFEGBE?EEGIIIBGGDGB@FFI<GD
@5448990/1
cgcaacaattgtacacaactccataggaagcgccaaaggcttctctcgtg
+5448990/1
CCCFFFFFHHHHHIJJJJJJJJJJJJJJJJJJJJJJJJJJJJJJJIJJHI
@5449070/1
ggaacaattctatcacctttgaagttgaataagttattattcttctaggt
+5449070/1
@@CFFFFFHHHHHIJJIIJJIHHIHHHGHIIJIFGGIIGIJGIJIJJIII
@5449160/1
cttgttgttttagggtaatcaaattttatgacaaaattgcaattctttac
+5449160/1
@@BFDFFFHHHHHIJF@EHJIEIJIJJIJJJIJGHIJJJJIHIJIJJJJH
@6974509/1
gcatggaccatggtttcaatgatttccctgttgaccttacggggacactt
+6974509/1
@CCFBEDEHFFADEGHHIJGFHGHJIJJGEFHCGHIHJGIGIJJIIIGHI
@3343931/1
cactgaaccaaatcggctccttgaatgaatttttcattcctccatactcc
+3343931/1
CCCFFDFFDBFFHHHGGEGGEH@BCEGFH<GHFG?C?<BBFGEBGD@GGE
@8502568/1
cttctggaagagggcaagtaagtaccatatctatgttgtacaaataacaa
+8502568/1
CCCFFFFFHHHHHJJJIJHIIJHIJJJJJJJJJJJJJJIJJJJJJJJJJJ
@6975995/1
ctccaatcgcattccctttcacactagggacatgaggtgaaattattggt
+6975995/1
CCCFFFFFHHHHHJJJJJJJJJJJJJJJJJJJJJJJJHIJJJJJJJJJJ?
@558463/1
gcctgcttgtggaaaaccaccacaaatccacttggaaaactgtttatcat
+558463/1
@@@FDDD?FDDA3AEBAEGDHEECEG<<EA@<9???BDGCFG9<<DDGE<
@2762618/1
catggagtttgacctctaggaccagtttgcaaagggaagcgagcttgctg
+2762618/1
@C@FDDDEDA<2AEHIIGCFGEHIAHGHGGGFGGIE=GHIEGIBHBAGII
@5451594/1
gcggcaatatgtttggcttgctgttttgtagaagccttaccttcagctga
+5451594/1
CCCFFFFFHHHHHJIJJJJJJJJHIJJJJJJJJJJJJJJJJJJJJJJIJI
@4440501/1
acacagttgcagtcctgagctggtcttcagtcacccgattctatttcttg
+4440501/1
CC@FFFFBFFDHCFHGIGGIHIICDHBHGIIIGG>GIEIIEFIJJGDHII
@560410/1
cctcttctggaaagcagctcttgcagcattgacactggcgttttgg
+560410/1
<@@7DDBDFD8F3<CFH@CF4C@HC<EEH9EGAGB<E>BFDGGE;0
@6978052/1
gctggtcaccgggttgttgcctaacaggaggtgcactggttacagg
+6978052/1
CCCFFFFFHHHHHGIJJJJJJJJJJJJJIJJBFHIJJJJHIJJJJJ
@2764879/1
gtgcattaatctatagaaaattttccagacagtatttagagactttccac
+2764879/1
B?@FFFDFHHHHHJIIIIJCHIJIJGCHGIJJ@EIIIGGHIGGHJJJGII
@8506209/1
cttggctttgccgcttgttgctgtacttgaggctgagatgaaggtggtct
+8506209/1
CCCFFFFFBFFFHIIJIJJGEIIFHGIIICFGIJG>GHIGHGGDBFFBFG
@8506591/1
ttcaaatagtacttcaccaaaaactttgtcagccgcttctataccaccat
+8506591/1
CCCFFFFFHFHHHJIJJJJJJJJJJJJJJJJJJIJFHIIJJJJJIIJJJH
@6979981/1
accaacttgaagacaaggtaaatgaggataccttaatttcattttgtatt
+6979981/1
@@@FFFFFGAHB>?GEGEHEHIIGIH@CFEHIIIIGGAHIGIGIIIDFHI
@3349246/1
tgtttcattccgcagattaaaatttttaagtacgactaagtga
+3349246/1
@@@FBDFDH4CFFIGDHG@EFBFDBHGCC?EDGGDGG@B3:4?
@1686573/1
gtacacagttgcagtcctgagctggtcttcagtcacccgattctat
+1686573/1
?@@FFFFF?DDH?G4<ADHC?FEAGB9<@CEHHHHHEHHF@D<?<B
@4446335/1
gtaatactttgtagatatcagacatttcttcagggagaatttttaaccat
+4446335/1
CBCFFFFFHHHHHJJJJJJJJJJJJJJJJJJJJJJJIJIIJJJJJJIJJJ
@2769950/1
ggtggttgttgcctctgttgctgctgaggctgttgttgccactgctgctg
+2769950/1
BCBFFFFFFHGHHJJJFIGJIEIJIJIIIIJJHIIFGIJIII@FGGHJGI
@8510830/1
atctgaagggcggtcccctcttttgggtggaatgtatgacgatgatttga
+8510830/1
@@@BD?:BFAFFF:?CGGIIAFCF@FFFFEI<FE8@E@EEIAAA9BDBB3
@6984592/1
cttatcagtaatctcgaatctatcatctcttggacaagttgttatattag
+6984592/1
CCCFFFFFHHHHHJJJJJJJJJJJJJJJJJJJJJJJJJHGJJIIJIJJHG
@5459456/1
gttggttcagattctattggtttgtttggtttaaattgtctaactacttc
+5459456/1
@@@FFDFEHHHHHJJJJJJJIJJJIJJIJ:HGIIJIJJHHDIIJJJJJJJ
@8512532/1
gcagttcattacctaagatatttgttatgatctccggccaagatcagccg
+8512532/1
CCCFFFFFHHHHHJJJJIJJJJJJJJJJJJJJJJJJJJJJJJJIJJJJJJ
@6985322/1
cccttcagaatataatagtttcaactcatttgatttatgcttaataagca
+6985322/1
CCCFFFFFHHHHHJJJJJJJJJJJJJJJJJJJJJJJJJJJJJJJJJJJJJ
@3355571/1
cttggctttgccgcttgttgctgtacttgaggctgagatgaaggtggtct
+3355571/1
@@@FDFFFGFDHDFEH?GHDBHA9<E?E99?3CEHF=GDCA??B9?D??4
@1691594/1
gtcgtgagaagctgcaacggctgctatagatggaacgttgatctggtctg
+1691594/1
CCCFFFFFFHHHFIEFGIIJIGEIHGIE<DHGBGGGHBCGGGFIJB8CFG
@4450468/1
ctgcagtttccatgtcatattatacctgaaggcttttgggtcgtgagaag
+4450468/1
CCCFFFFFHHHHHGJJJJJJJJJJJJJJJJJJJJJJJJJJGIJJJJJIJJ
@570330/1
gtgagaagctgcaacggctgctatagatggaacgttgat
+570330/1
@@7DD8D;FFDHHG?@@6<<C><ED4C91?;<;00B@D?
@8514465/1
cttttgggcggtaccatggtataactatcttattgagataattatctttt
+8514465/1
CCCFFFFFHHHFHIJJJJJJJJJJJJJJJJJJJJJGHHIJIIIIJJJJJJ
@8514720/1
tcatccttgttttcaaagttgataaataatattaatgaaactaaaaactt
+8514720/1
CCCFFDEFHHDHHIGGIIEGE@HHIIIIIIGGHBHGGGHHHIGGIEB@BB
@4451072/1
ctctgataaattagaatcatcccatagcaaatgatatttggtaggacgtg
+4451072/1
CCCFFFFFHHHHHJHHIIJJJJJJJJJJJJJJJIJJJJJJJIJJJJJJIJ
@5462332/1
ggaacgagaaccaatttcttttttaaaataatcagcaaaatccaaa
+5462332/1
CCCFFFFFGHHHHIJJJJJJJJJJJJJJJJJJIJIGIJJJJJJJJJ
@8515449/1
ccggcacattcatatttctcccatctgcatccttcttttccggaaagaac
+8515449/1
@@BFFDFFHHHHFHIJJJIJJJIJJGGJJJEGIJJIIJGIJJJGHIJJII
@2775007/1
gctggaacaacatggacttcacaaagctctccaacaagaatttgtttttg
+2775007/1
@@<DDD8DHFDHF<EGFHIIIFGGFF3CG@BFGGGECG9BFHIIBGIEG6
@2775469/1
gtagtttcacttttgttattggtttccttatcagtaatctcgaatctatt
+2775469/1
B@CFFFFDFHHHHIJHEHJJIJCBGHIJBHIIGEGHIJJBG>GHHGI<BG
@8516847/1
gcttgtctaacttgaccaacggtaaaagcaggaggttgttgcatcctttg
+8516847/1
CCCFFFFFHHHHHJJJJJJJJJHIJJJJJJJJHJJHHIIJJJJJJJJJJJ
@4452854/1
ccacattccattccatgatttattaaacccgatgctagctttcttaaatc
+4452854/1
CCCFFFFFHHHHHJJJJJJJJJJJJJJJJJJJJJJJJJJJJJJJJJJJJJ
@2776196/1
ccactataaatgtaatcggtggtgtgtaatcactgctga
+2776196/1
@@@DDDDDFDFAHFHII=13<?@F@EHFFGGIGFHD4::
@2776434/1
cgtcttgaacttcatttccaacaggtagtaagtgatcattaagttcgccg
+2776434/1
?@@FDFFFFHHHA@F9@CEIIIJJJBFHHIJJ4AFIGGIGFGGIGHC>HH
@2777240/1
caccaaccgttaacggagtttgctgtcgaatactctgagcttgctgagcg
+2777240/1
C@CFFDFFGDHGHIJEIIFGIJJGIGI<GGIIIEGGGIIIJGDGCHIIJE
@1697335/1
gttttgtcataagttgtaacagtaagttcttttttttccttgactatgtt
+1697335/1
@?@FF?:=AFFFFHIDHFCH>FH@FH<AACHGEGEHG309?BC9DB<BCB
@4455364/1
gtcatcaactgagaggccaaactccttcaggcatgggtcactattaaagt
+4455364/1
CC@FFFFFGHHHHIIJIIJJJJJJJJJJJJJJJJJIIHIJJJJJJJJIJF
@5466625/1
gtgctgtaccttgtatactagcatgactgactagatagaagtctaattca
+5466625/1
CCCFFFFFHHHHHIIJJJJJJJJJJJJJJJJJJJJJJJJJJIIJJJJJJJ
@4456165/1
aatgatatcagtcagcttacaagccttagtaagcataaatttatggaagc
+4456165/1
=;@BD:=AAA==<AC:<2C?A?BGIBBFHHHB@@C?C<CB??CB???B?;
@8521070/1
gctccaatcgcattccctttcacactagggacatgaggtgaaattattgg
+8521070/1
CCCFFFFFHHHHHJJJJJJJJJJJJJJJJJGIIJJJJJJIIJJJJJJJJJ
@5468256/1
cggtgtttttgagctcatacttaatccaatgacatggggaagtcaattgc
+5468256/1
@BCDDDFFHHHHHJJJJJJJJJJJJJJJJJJJJJJJJJJJJJHIIIJJJJ
@4457599/1
gcatcaataactctgtattagtctgcagaaaccaagaccgacttaaacaa
+4457599/1
CCCFFFFFHHHHHJJJJJJJJHIJJJJJJJJIIIJJJJJJJJJJJJJJJJ
@5468636/1
gcatggtttaagaaagaccaaaggtttctgttgagctagtcatttgttcc
+5468636/1
CCCFFFDFHHHHHJJJJJIJJJJIFHIJJJJJJJJJJJJIIJJJJJJJJJ
@3366444/1
tgaagaactgaaagcagatctaaatttctca
+3366444/1
@@@FFFFFBDHGGDGEHIBCHGHEHEHHHEI
@4459899/1
tgttgttgaggctgctgtggtctctgctgttgctgttgttgctgaggc
+4459899/1
@@@BDDDBFHHFFIIII<FFAEDHHCGIBFGHAHD?CF@D;?BDDDH;
@3367466/1
gctcccaattctttggtgataagaactatttctttaagaatattttggat
+3367466/1
CCCFFFFFHGHGGIIG;@?F@DHHH;FHHIIII<G9?FAHCECAAGIFGE
@8525001/1
cctgttctaacttaaagctgactttagtacatcgcctggagacatgacta
+8525001/1
@CCFFFFFHHHHHJJJGIIIJJJJJIIHJHGJJIIJJJJJJJJJJIIJJJ
@8525020/1
cttctgatagcctgcaattcttggttcaagatcattttaaactgtccttc
+8525020/1
CCCFFFFFHHHHHJIJJJJJJJJJJJJJJJJJJJJJJJJJJJJJJJJJJJ
@2784575/1
gaccaatagggttgcccatcattcgctcctcgactgccccgatgttggag
+2784575/1
@@CDD=DFGFFHHGGFHIGEEEHHGIIJJED:DEGBBDGIGABHGEIJ@E
@4461275/1
gtaatctctgtatcaacaactgtaccagccggcacattcatatttctccc
+4461275/1
@CBFFFFFHHHGHJJJJJJJJJHJJGJJIIJJJJJIJJJJJJJJJJJJJJ
@5472414/1
ctgagatgaaggtggtctgctgggttgctggtcactgggttgttgcctaa
+5472414/1
CCCFFFFFHHHHCGHGHJJJJJJJGIJJJJJIJJJJJJJGGIIJJJJJJJ
@2785596/1
cgtgcagtatgttttccaacagtcataataaattcattagactgtcgatg
+2785596/1
@@@FFFFEHGH>FHGJIIGGACAFHI@DHHIBCEHCGBFGEIJJGIGFCG
@5473318/1
cgggaaaattaatttttattaagaagccaaattgc
+5473318/1
?@<B1@DDHDAFHBGHGID@FEBAACBFFHIFG<?
@2786517/1
gcggaggctaccttgccgtaggaaataagaaagcaagagaaggaagtgag
+2786517/1
@@@ADA1A?:BFDH9A?E1<CFEGE<DDGCGGF3?FD3D@F;;9=CBG9C
@2787363/1
cgctcaaacatgcaaatgtgacattattgactaaggccgatctgaggtct
+2787363/1
C@CFDFFDHGHGHGJJDBI>9HB>HGG<C>FACEHJIIGIDHGEIEF9BF
@2787867/1
ctctgctgttgctgaggctgctgtggtctctgctgttgttgctgctgctg
+2787867/1
@@@DDDDD<FFDCACE?;3AEDA:?9A??E9?FGIHGE@D;B?DDCAB<@
@2792592/1
tccaatcgcattccctttcacactagggacatg
+2792592/1
@@7DDBAADAB?FE3CE@FA?<?B>FFGEG=??
@2806737/1
ctccaattgcattccctttcacactagggacatgaggtgaaattattggt
+2806737/1
CCCFFFFFGHFHHIGDGIGGGJIIEHGGGG<D?E@GBDFGGHIGCFBGE9
@9400352/1
gcagttcattacctaagatatttgttatgatctccggccaagatcagccg
+9400352/1
CCCFFFFFGFHHHJJJJJJJJJJJJJIJJJJJJJJFIJJJJJJJJIJJJJ
@9595601/1
ggtgaaattattggtatttcttttttccaaattgcctctccattcaattg
+9595601/1
BBBDFFFFHHHHHJEGHIJIJJJJJJJJJJJIJIJJJJJJJJJJJJJJJJ
@8915579/1
ggagctgcgacaccatctgatgcctggtgcggaggctaccttgccgtagg
+8915579/1
CCCFFFFFHGHHHJJJJJJJJJJJJJJHHIJJJJJJJJJJJJJJJJEHHH
@8916085/1
cgatagtttccaaacgctccagattgatgccatcgtttgcattagacata
+8916085/1
CCCFFFFFHHHHHJJJJJJJJJJJJJJJJJJJJJIHJJJJJJJIJJJJJJ
@8625043/1
cttcaaactgttgctcagcagctatctcttgtaggaactg
+8625043/1
CCCFFFFFHHHHHJJJJJJJJJJJJJJJJJJIJJJJJJJJ
@8625208/1
gcctcacttgttttgtcataagttgtaacagtaagttctt
+8625208/1
CCCFFFFFHHHHHJJJJJJJJJHJJJJJJJJHIJJJJJJJ
@8916772/1
actgactaaaatattgttcaagttcacgaggagtattcttggaaacaatt
+8916772/1
???ADBDDDADD?EID2A3C<CFFIIEDIEEEA:::9DDDDE>BDEI=BD
@9209719/1
cctagacttgtgcaccagctaaagaagact
+9209719/1
??8:A;DDDDD<<2?EA:CBFDCB@E93CB
@9111050/1
cactgctgaggcttgaacaagcccttctgatagcctgcaattcttggttc
+9111050/1
CCCFFFFFHHHGHJJJJJJJJJJJJJJJJJJJJJJJJJJJJJJJJJJFHI
@8625839/1
gccacatcaatgttaaggaatggtttccaaccaataattgaagactggaa
+8625839/1
CCCFFFFFHHHHHJJJJJJJJJJHHJJJJJJJJJJJJJJJ1?GHIIJJJJ
@8917343/1
ctgtggtctctgctgttgctgttgttgctgaggctgctgtggtctctgct
+8917343/1
BCCDFFFFHHHHHJJJJJJJJJJJIJJJJJIJJJJJIJIHGIFHGIIJIG
@8528961/1
ggctcacctccttccattgttctcaatgtaagacagcattgttgcaactt
+8528961/1
CCCFFFFFHHHHHJJJJJJJJJJJJJJJJJJJJJJJJJJJJJJJJJJJJJ
@8722479/1
ggtcattatgggcttctattagttcatctatattttttaaggaagtaagt
+8722479/1
BB?DFFFFHGHHFIJJJIJJHHFHIIJJIIIIJJJJJJJJJJHIJDFIJD
@9211717/1
gtgcattcataattcgggccttaactttagtgaactggtcatcaactgag
+9211717/1
BBBFDDFFHHHHHJJJJJJJJJJJJJJJJJGIJJJJJJHIIJJJJJJJJJ
@9499942/1
gcctcaccacctcaaccgaacacttctaggttacatagtgtatgaaccgc
+9499942/1
B@@FFFFFHHHHHJJJJJJIJJJJJJJJJJHIJJJJJJGIGIIJIJJJJJ
@8820570/1
cgtgagaagctgcaacggctgctatagatggaacgttgatctggtctgga
+8820570/1
@@CFFFFFHBFFFGCGHGGGIIIEG?EGGGADHIGIIGGHCG<DGBB@3B
@9500273/1
gcctcttttaccattgtacgagtttgagcatcattcattttcttcattgt
+9500273/1
CCCFFFFFHFHGHJJIIIJFHIHIIJFIIEGHIJJIJJJJJJIJJJIJJF
@9791762/1
ctgattacttcttctcgaggtggctgcagtttccatatcatattatacct
+9791762/1
CCCFFFFFHHHHHJJJJJJJGHJJJJJJJJJJJJJJJJJJJJJJJJJJJJ
@9987606/1
caaaactttattgtcttcaaatagtacttcaccaaaaactttgtcagccg
+9987606/1
CCCFFFFFHGHHHHIJJIJFIJJJJIIIIIJIHJJIJJJJJJJIIIJIJI
@9405905/1
ccttaatctagccacttcagccttatgcctctcaaactcaagctgtcgct
+9405905/1
CCCFFFFFHHHHHJJJJJJJJJJJJJJJJJJJJJJJJJJJJJJJJIJJJJ
@9987894/1
ccacattccattccatgatttattaaacccgatgctagctttcttaaatc
+9987894/1
CC@FBEFDDFHHDGHFCBFHIIIIIIIGCGGHIIGIIIIIHHIIIIIGGH
@9215204/1
gtcacttcaaactgttgctcagcagctatctcttgtaggaactggactgc
+9215204/1
CBCFFFFFGHHHHJHIJJJJJJJJJJIJJJIJJJIIJJJIJJJJJJJJJI
@9792944/1
cctgttctaacttaaagctgactttagtacatcgcctggagacatgacta
+9792944/1
@@CFDDDEHHDHHIGGEEHIGGGHIGFFAFHEHCHEHGIJGGGDGGGHIJ
@9311284/1
atttcttctaaattctgctctgataaattagaatcatcccatagcaaatg
+9311284/1
CCCFFFFFHHHHHJJJJJJJJJJJJJJJJJJIIJJIJIJJJJJJJJJIIJ
@9992146/1
ctttttgttatctccagcaggtgggtgagtaacatcagctccgagaaata
+9992146/1
BCCFFFFFHHHHHJJJJJJJJFHIJHHIJJJJJJJJJJJJJJJHJIIJJJ
@9312825/1
gttttattttcagtataccttataccgctatcatcctggctgttgccatt
+9312825/1
@@@FFFFFHHHGHCEHIJIIJIGIJIJJIJJIIJJIJIIIJIJJIIJGIG
@9019058/1
tgttgttgttgctgctgctgttgttgttgttgaccccatggttgtcgagg
+9019058/1
?@=DDDDDHFHHHIIIGGAEHII:<EFEB?E;EHDAFBGGB?DHGGIFHI
@8630293/1
ccacgatttcggcagcttttacctcattttcactcagaag
+8630293/1
CCCFFFFFHHHHHJJJJJJJJJJJJJJJJJJJJJJJJJJJ
@9697042/1
atcaaatattgataaactagtttcttcttcatcagggaaattagttattc
+9697042/1
CC@DDDFFHHHFHG@>GHHIF@IIIIIIIEIHB@F@A;EE@DHEFH9BFH
@9893935/1
ctcgaatctattatctcttggacaagttgttatattagtcactttatatg
+9893935/1
BCCFDFFFHHHHHIGJJJJJJJJJIIHIGIGHEGIIIJHIIHIJIJJJJJ
@9697447/1
accttttggaagctttacaactcctaatcctgtttcatccgcaattttct
+9697447/1
CCCFFFFFHHHHHJJJJJJJJJJJJJJJJJJJHJJJJJJJJJJJJJJJJJ
@8537178/1
aaggagttgaaggattttctaaagccttgaattcataagttggttgtttt
+8537178/1
CCCFFFEFHHHHHJJJJJJJIJJJJJJIJIHHGJJJIJJIJJJIJJHIJJ
@9794966/1
ggtagatgaggatactttaatctaatattatattgactaacaaaatatct
+9794966/1
@@@DDDDDFAFD<GEEGGHBAC4FDFFCHBCHG<?FBFEF@BD8DF?FIB
@9504541/1
gctccttgaatgaatttttcattcctccatactccttgtcttacaggtac
+9504541/1
CCCFFFFFHHHHHHIJJJJJIJJJJJJJJJJJJJJJJJJJJJJJIJJJIJ
@8730823/1
cgccgatcttgtacaacattttacatgcagttagtgcaactgctcccttg
+8730823/1
CCCFFFFFHHHHHJJJJJJJJJIJJJJJJJIJJJIJJJJJJJJJJJJJJJ
@9604853/1
atcagaagttgacattctatccaaagaattttcattacattttttatgct
+9604853/1
CCCFFFFFHHHHHJJJJJJJJJJJJJJJJJJJJJJJJJJJJJJJJJJJJJ
@9796194/1
cgtgtgatatgatatgggttgctgtttacaccaacgataaaatcaggctt
+9796194/1
B@@DFDFFHHHHHJJJJJHIGHIJHJIJJJGJJJIJIIIIGIJJJJJJJJ
@9605252/1
gtacgctcaaacatgcaaatgtgacattattgactaaggccgatctgagg
+9605252/1
B@BFFFFFHHHHHJJJJJJIJHIJJJJJJJJJIJJJJJJJJJIJJJJHIJ
@9223310/1
ggtctctgctgttgctgttgttgctgaggctgctgtggtctctgctgttg
+9223310/1
CCBFFFFFHHHHHJJJJIJJJJJJJJJJJJJJJJJIJJHIJJJJJJJGII
@9605936/1
cagccctatccttagtcttcagttcagcttttggattagaatatacagca
+9605936/1
CCCFFDFFHHHHHIJGGHIJIIHHIGJJJJJJJIGIJIJJGHIJJJJIGI
@9606154/1
cgtggaagtaagaggtctttcatttaatgttttttgaaaagcctcacttg
+9606154/1
@@?ADDFDHBHBDHI<EGCHHEHIIGGHGIGI@FIGFHICF<DEDAFHEG
@8834712/1
cgtggaagtaagaggtctttcatttaatgttttttgaaaagcctcacttg
+8834712/1
???DDFFFHHFHFIICFHIIIGIGIDHHEHGIIIIIIHGII<GHIGIIII
@9223410/1
ctatttctttaagaatattttggatttcattgatagtatctgatttgttg
+9223410/1
CCCFFFFFHHHHHJJJJJJJJJJJJJJJJJJJIJJJHIJJJJGJJJJIII
@8540095/1
cccatgttaaattttttcagaatcatgtgattttttttcctttcaagaat
+8540095/1
BCCFFFFFHHHHHJJJJJJJJJJIIIJIGJJJJIJJJJJJJJJJJJJJJJ
@8540398/1
caacaacagcagagaccacagcagcctcagcaacaacagcaacagcagag
+8540398/1
CCCFFFFFHHHHHJJJJJJJJJJJJJJJJJJJJJJIJJJJJJJJJJJJJJ
@8926052/1
cacaactgataagttaagcattgcagttcatcagaatcaaaatggttgtc
+8926052/1
CCCFFFFFHHHHHJJJJJJJJJJJJJIJJJJJJJJJJJJJHHIIJHIJJJ
@9607861/1
ggtggttcttgcctttgcagctgttgtggtggttgttgcctctgttgctg
+9607861/1
@@=DDDFFHHHHHJHIIJIJJIJHIIFHIFGHGGGIJJJJJIGHHIIJJJ
@10000147/1
gtcctcctgccactcatcataatgaacaatatcttcttttggattagtag
+10000147/1
@@@FFFDFFHFHHJJIJJIIJJJIIGIIGIIIJJJJIJJJJIJJJIJIGI
@9026429/1
ccagcatatatattatgtctgattcccgatcgcttggctttagcactgca
+9026429/1
CCCFFFFFHHHHHJJJJJJJJIJJJJJJJJJJJJJJJJJJJJJJJJJJJJ
@9609093/1
gttatctccagcaggtgggtgagtaacatcagctccgagaaatattacag
+9609093/1
CCCFFFFFHHHHGJJCGHJCGIJHIJJJJJIJJJJJJIJJJJJJJJJJJJ
@8837057/1
gagctggtcttcagtcacccgattctatttcttggtcatcagtttg
+8837057/1
?@<DDAA=CFDF?AGGHIIIBCFCEGGGIFGIIGAGEBFHIIBFGG
@9026875/1
gtttacaaacttctaattatcaatgacacttgtcggctttatcacgatag
+9026875/1
CBCFFFFFHHHHHJJJJJJJJJJJJJJJJJJJJJJJJJJJJJJJJJJJJJ
@9225829/1
cctcattttcactcagaagaaataatatctcagcaccaattttatgattt
+9225829/1
C@CFFFFFHHHHHJJJJJJGIJJJJJJJJJJJJJJJJJIJJJJJJJGJJJ
@9701639/1
catcctttgctcttgaggaagttggtgtagaggtgcaggctggccatgtt
+9701639/1
CCCFFFFFHHHHHJJIJJHIIFHHJFHGIIJIJFFHJJJJJJJJJIJJII
@8838542/1
ggtcgggcatttttactacaccatctaacctctacaattttgttttgttt
+8838542/1
BC@DDFFFHGHHGJJIJJIEEGFHIIJGHJJJIJIGGGHIJJDEHHJ9BF
@9899666/1
ggaatgtcaggtgcgttaacttttggtggctttattatattactcctaat
+9899666/1
@@@FFFFBHF?ADBHIIIIIFHICEG:CFGDEH<FFB@FBFGIHF?B?F>
@9412889/1
tcgcaacttaggttatgcgaagtacataactttctttgtatctgcatgaa
+9412889/1
CCCFFFFFHHHHFFHJJJJGHIGHHGIJIJJJJJJJJJHIJJJJJIJJJJ
@9227476/1
tctggattcatatgactgatttcttctaatttgttcttcatttctttagt
+9227476/1
CCCFFDFFHHHHHJJJJJHIJJJJJJJJJJJJJJJJJJJJJJJJJJJJJI
@9028713/1
gtcgccatacctaaaaccgtatctccaaccctcttcacttcagcataaac
+9028713/1
CCCFFFFFHHHHHJJJJJJIIJJJJJJJJJJJJJJJJJJJJJJJJJJJIJ
@8638764/1
gtttggtagaagcaggatgacacttaggtcgtgcatggtttaagaaagac
+8638764/1
CCCFFFFFHHHHHJJJJJJJJJJJJJJJHHJIJJJJJJIIJJJJJJJJJJ
@9029573/1
cacatggcaggaagttttctcgcaacttaggttatgcgaagtacataact
+9029573/1
=?;DDB;BFBCCFHEBGIGH?FAH@:CGHC@1?FHC?FBF>FG?FGGI>8
@9511534/1
tgtggtctctgctgttgctgaggctgctgtggtctctgctgttgttgttg
+9511534/1
@@@FDDFFHFDHHGHIIJIIEIIJJIFIJFHIGHIJGGIIGDHIDGDHDD
@9614022/1
ctacataaatctttctctagctgctttatttgagcttcaacagaacc
+9614022/1
@@@DDD::?D<CDADFEFIC4<CBFHHHCFH9<CDGG@9?:BBFFI8
@10002958/1
gtcgaatactgttcttaggaatatttccaatgaattcctctatttcattg
+10002958/1
BC@FFFFFHH2AFHIJJJJJJJJJJJJJJJJJJJJJJJJJJJJJJJJJJJ
@8931450/1
gtcggtacaatgtaatatgagttttctttgttttcaaaggctctaactaa
+8931450/1
CCCFFDFFHHHGFHIIJJJJIHIJJJJJJJIJJJJIJJJJJJJJJJJJJJ
@8736072/1
gtacagtagaggtaagtagttatagcatacttaaggaaggaatcaccgat
+8736072/1
CCCFFFDFHHHHDHIJHIIJJJJJJJJJJJJJJJJJJJJJJJJJJJJJJJ
@9901834/1
caccaattcactcccgggtggaaatactggtggtggaggatatgaagtat
+9901834/1
CCCFFFFFHHHHHJJJJJFHIIJJJJJJJJHIJHIIGIJJJJJJJIJHII
@8543937/1
ggagcatgttcttgcctttgttgctgctgtggtggttcttgcctttgcag
+8543937/1
CCCFFFFFHHHHHJJJJJJJJJJIJJJJJHJJHIIJJJJJJJJIJJJJJJ
@10004970/1
gctgtaccttgtatactagcatgactgactagatagaagtctaattcagt
+10004970/1
@@@DADBA?HBDFFH<F@FGIGBFDCEFBFHIGGCEHGE?DEACDHIII?
@9415151/1
ttgctttaggatcatcatctggattttgaataggaaatttgataagtttg
+9415151/1
@C@FDFADHDD:DFHEEHGIIGDHGCEHBHE>AF9CCCGEF<DBDD9DDB
@9123229/1
ccaatgtttctagcctttcataattcataacgtcattagcagagctcgct
+9123229/1
CCCFFFFFHHHHHJJJJJJJJJJJJJJJJJJJJJJJJJIJJJJJJJJJJJ
@9123473/1
ctctaattgtaaaaatgttatccatttttgggttaataacaccaacaaat
+9123473/1
CCCFFFFFHHHGFEIIIIIIGIJJJJJJJJIIHIJFGHHHIIGIIJJIHH
@9322720/1
ctccagcaggtgggtgagtaacatcagctccgagaaatattacaggttcg
+9322720/1
CCCFFFFFHHFHHJFHIJHIJJJJJJJJJJJJHJJJJJJ<GHIIJJDGII
@10007370/1
gttttgtcataagttttaacagtaagttcttttttttccttgactatgtt
+10007370/1
BBBFFFFFHHHHHIJJJJJJJJIIJJJJJJJJJJJJJJJJIJIJJJJJJJ
@10007397/1
ggtaagacaacaatcacaagttttacttcttctttaagacactgactaaa
+10007397/1
BCBFFFFFHHHHHJJJJJJJIJJJJJJJJJJJJJJJJJJJJJJJJJJJJJ
@10007607/1
gtaccatatctatgttgtacaaataacaatctactcctgcaactgggcgg
+10007607/1
CCCFFFFFHHHHHJHIJJJJJJJJJJJJJJJJJJJJJJIJJJJJJJJJJI
@10008136/1
acagcatatatccgtctaagcctaatgttttcgctagaactgctagatgt
+10008136/1
?BBFFFFFHHHHHJIIJJJJJJJJJJJIJJJJJJJJJJJJJJJJJJIJJI
@8934350/1
gccccatcattcgctcctcgactgccccgatgttggagcctatgctatcc
+8934350/1
CCCFFFFFHHHHAHJJJJIIJJEHIJJJIGHIIJJIIJIIJJGIJJJJJJ
@10009787/1
gtaggaagttatcaagaaatctaagattgcatcaccgaggaattccagcc
+10009787/1
CCCFFFFFHHHHHJJJJJJJJJJJJJJJJJJJJJJJJJJJJJJJJJJJJJ
@9516777/1
ccggtctttctcgataatcaagtgttggtgcattcataattcgggcctta
+9516777/1
???DDDDFFHHHHIIIEFG:ACFFCEHGFGGIIHGGIIIIGDHIHHHGHI
@8934885/1
cgtgtacacctcacatatgtatggcacaactgataagttaagcattgcag
+8934885/1
CCCFFFFFHHHHHJJJJJJJJJJJJJJJJJJJIJJJJIJJJJJJJJJJJJ
@9705163/1
cctctatttcattgtgcattaatctatagaaaattttccagacagtattt
+9705163/1
CCCFFFFFHHGHFJHIJJJIJJJJIJIJJIJJJJJJIJJJJJJJJHIJJJ
@9033172/1
ccgtgatctaatatttgagcagaaggtgctggtgcatgtaatactttgta
+9033172/1
BCCDDFFFHGHHHJJJIIIIIIJIIIHGGIGIHIIJIJGIJJIGIJIJFI
@8850245/1
ggcttgtctaacttgaccaacggtaaaagcaggaggttgttgcatccttt
+8850245/1
CCCFFFFFHHHHHJJJJJJJJJJGHJJJJIIJJIIJBGHIJJJJIJJJJJ
@9235722/1
aaaacaatatcaagagcttggattgcctcctgcggaccattagttgaagt
+9235722/1
CCCFFFFFHHHHHJJJJJJJJJIJJJJJJJJJJJIIJJJJJJJIJJJJJE
@9326622/1
gactaaaatattgttcaagttcacgaggagtactcttggaaacaatttta
+9326622/1
C@@FFFFFHHHHHIJJJ9FIIJGIJIJJJJEGHJJJJJJIJJIJIJJJJI
@9518758/1
gtttcttccgctaatttaaaaattgaatagtttttatgaaatgagtc
+9518758/1
CCCFFFFFHHHHHJJJJJJJJJJJJIJJJJHGJJJJJJIJJJJJJHI
@9905860/1
gtaggacgtgctgtaccttgtatactagcatgactgactagatagaagtc
+9905860/1
CBCFFFFFFHHHHIJJJJJJIJJJJJJJJJJJJJJJIIIJJJJJJJJJII
@9706383/1
gtttactaatgcagatcttaaatctgttaatgctccagggctatgtgcac
+9706383/1
CC@FDDFFGGHDHJGHIHIJDHJIIJHEHIIIEIICGEGGIJJJJGIIIF
@9237357/1
agcatactttatcgtaacggtcatttctttttcttgatctctttcattat
+9237357/1
@@@FFFFFHHHHHJIJJJJJIJJIJJJIJJJJGIJJJJIJIJIJJIGIIH
@10013700/1
gtcgacaattgtaccaagctctggcattttcctgtgactgatttttcttc
+10013700/1
CCCFFFFFHHHHHJIJJJJJJJJJJJJJJJJJJJGIIJJJJJJJJJIJJG
@9034493/1
ctggatctgatcttaacaagccttaagagaaatcttagctgacatatact
+9034493/1
CCCFFFFFHHHHHJJJJJJJJJJJJJJJJJJJJJJJJJJJJJJJJJJJJJ
@9419534/1
ggcactaatgtctcttcaaaatcttcttcatcacgtcgtctttttttacc
+9419534/1
CCCFFFFFHHHFHJJJJIGIGIGIJIJJJIJJJJJJJJJJJJJJJJJJJI
@9419570/1
ggccattatcgcatcatacggaatctgccgagtccttccttctagtgctt
+9419570/1
CCCFFFFFHHHHHJJJJJJJJJJJJJJJJJJJHIJJJJJJJJJJJIIJJJ
@9419670/1
ctgtagtacaccttccaaacagtatctaaagacatgccactgtcaagaaa
+9419670/1
B@CDDFFFHGHHHIJJJJJJJJIIJJJJJIIJJJJJJJJIJJHJJJJIIJ
@9625520/1
ctccgatcgcattccctttcacactagggacatgaggtgaaattattggt
+9625520/1
CCCFFFFFHHHHHJJJJJJJJJJJJJJJJIJJJJGIJGGFHIIIIIJJJB
@9625594/1
ggtgagtaatctctgtatcaacaactgtaccagccggcacattcatattt
+9625594/1
CCBFFFDFHHHHHJJHIJJJJJJJJJJJJJJJJJJJJJJJJJJJJJJJJJ
@10015161/1
ctggagctcatcaagcttcggtccgactgatgatttgaggttcttgtgga
+10015161/1
BCCFFFFFHHHHHJJJJJJJJIJJJJJJJJJJJJJJJJJJHIJJJJJJJI
@8552780/1
actatttctttaagaatattttggatttcattgatagtatctgatttgtt
+8552780/1
@@?DFDBDHFDHDHDIIIGGIIIIIIGHIIIIIGIIIFGHIIIGBHIIDH
@10016008/1
gaagtaagaggtctttcatttaatgttttttgaaaagcctcacttgtttt
+10016008/1
BCCFFEFFHHHFHJJJJJJJJJIJJIJJJJJJJJJJJJJJJIJJJJJJJJ
@10016227/1
ctctggtatccaaaggcactgttttcaccggaggaatttgtttgtgattt
+10016227/1
CCCFFFDFHHHHHJJJJJJJJIJJJJJJJJJJJJJJJJJJJJJBHHJJJJ
@9421386/1
gtgattgatgccattcaactttgcattaactttctgtagtatgtttacaa
+9421386/1
CBBFFFFFHHHHDGJJJJJJJJIJJJJJGIJJJJJJIGIHIIJJJJJJJJ
@10018082/1
ctccaattgcattccctttcacactagggacatgaggtgaaattattggt
+10018082/1
CCCFFFFFHHHHHJJJIJJJJJJJJJJJJHJJJJHIIDGHGIHJIIIJJE
@9628894/1
atttcttctataaaagaatacacaacagtataacattcgtcctcctgcca
+9628894/1
CCCFFFFFHHHHHIJJJJBHHIJJIJJIIIIJJJIJIGIHIJJJIJJJJI
@8645536/1
atataagattacaattcttaacattttttctttaaacaaagaacattgga
+8645536/1
CCCFFFFFHHHHFJIJJJJJJJJJJJJJJJJJJJJJJJJJJIIJJJJJJI
@9422047/1
gccatcctctcattcttagttgtaacaactaggggcaccatgacaatagc
+9422047/1
@CCFDFFDDFDDDAHIGBHAAECHHHIIIGEBHIBGGGGIGGIIGI@HGB
@8740479/1
cctggctgagagtaattcgtcgcgcattctgttgtatatttatgctcact
+8740479/1
=@??:ADDFFDA<C4CFBEG:@<FA<:DCBB?DF?D?F?DFFCEBC<B8=
@8942372/1
gttgtaacagtaagttcttttttttccttgactatgtttgatgacatatc
+8942372/1
CCCFFFFFHHFHHHGIIJJJJJJJJIIJJJJJJJJJJJJJHIJIJJJIII
@9422521/1
ctcttgttttgcttctttttttgacctacccttgccgatagcaataaggc
+9422521/1
CCCFFFFFHHHHHJJJJJJJJJJJJIJJIIIIJJJJJJIJJJJJJJIHGI
@9038280/1
ccgtgatctaatatttgagcagaaggtgctggtgcatgtaatactttgta
+9038280/1
@CCFDDDEHHFHBHHJIHIJIJGJJIHHIJJI@EEHJIGIGIJIJIIJFG
@9129363/1
gccgcgtgttgctgtacttgaggctgagatgaaggtggtctgctgggttg
+9129363/1
CCCFFF@DHHHHHJGIIJJJJJJJJJHIGIHHJJJBFHFGGJJIJIJFHH
@9038518/1
aacatataaactgcagggaattctaagagggtacacaattcaggcactaa
+9038518/1
CCCFFFFFHHHHHJJJJJJIIJJJJJJJJJJEHIIJIDFHJJJJJIJJJJ
@9807735/1
atccttttgggcggtaccatggtataactatcttattgagataattatct
+9807735/1
@<@DDDFDHF6CD>GHG@DCGEFGHHCGGIGCGHIGGGIGGIIIG@DHE=
@8647222/1
atcggctccttgaatgaatttttcattcctccatactccttgtcttacag
+8647222/1
@C@FFFFFHFHHGJGIIJJJJJJGHIJ@HFHHHGIGJGJJJIIIIIHGII
@9423577/1
tcatagttccacaatgagtaatttcaatttttaatccttttatttcttta
+9423577/1
CCCFFDDDFHHHHGIJJIEHHIIJJJIIJJJJJGIHIJJJJJJIJJJJJJ
@8860185/1
tctaactgtcctttgaggtgcaaaacaagcgatcgcccagacccttattt
+8860185/1
CCCFFFFFHHHHHJJJJJGHIJJJJJJJJJJJJJIJJJJJJJJJJJIJJJ
@9424275/1
ttcatgctttctagtatttttaacccaaataatccagcaacttagtattt
+9424275/1
@CCFFFFFHGFHHGCDHIIGIGIGIGGIGIJJJGGHIGIJJJJIIBFFIE
@10022765/1
gtttcatccgcaattttctggcggagctcttcagcatttagcagcatcgt
+10022765/1
CCCFFFFFHHHHHJJJJJJJJJJJJJJJJJJJJJJJJJJJJJJJJJJJJD
@9911646/1
cagcagcagtggcaacaacagcctcagcagcaacagaggcaacaaccacc
+9911646/1
CCCFFFFFHHHHHJJJJJJJJJJJJJJJJJJJJJJJJJJJJJJJJJJJJJ
@8861337/1
ggagaatttttaaccatttacacaatataaatgcaccttcaacaccacac
+8861337/1
=??A?BDEHBDHH9?CDGHGICGHEIIIIIGIGGGH@EHHGEDGBGECBG
@10023171/1
ctcctactccgacaaacgccatcctctcattct
+10023171/1
CCCFFFFFHHA<<CEFHHIIIIJJJJJEHJIJJ
@9424914/1
gttgtttattagggtagcatttggaggactgtcagatggttttggagaat
+9424914/1
CBCFFFFFHHHHHJGIIJJJJJJJJJJIJJJHJJJHIIJHIJJJJJJJJJ
@10023711/1
gtttcattccgcagattaaaatttttaagtacgactaagtgagcacacta
+10023711/1
BBBFFFFFHHHHHJJJJIJJJJJJJJJJJGGIJJJJJJJFHIJJJJJJJJ
@8743437/1
gtaggacgtgctgtaccttgtatactagcatgactgactagatagaagtc
+8743437/1
CCCFFFFFHHHHHIJJJJJJIIJJJJJJJJJJJJJJJJJJJJJJJJJJCH
@8947804/1
cacggtctcaacaagttccgtttttttggagaggcaactcaggataacta
+8947804/1
CCCFFFFFHHHHHJJHIJJIHIJJJJJJJJJJJJJJJJJJJJJJJJJJJI
@8649301/1
attgcttgaggtctggtaattggagcggcttgt
+8649301/1
:?@DBDDD?DH2ABCGACDHHEGGCH@:@B<:0
@9131806/1
cttctttactaaaaggctacacaaacaatcacctgaatccttagaattca
+9131806/1
CCCFFFFFHHHHHJJJJJJJJJJJJJJJJJJJJJJJJJJJJJJJJJJJJJ
@9043281/1
gtagcatttggaggactgtcagatggttttggagaattatcaaagagaat
+9043281/1
@@@D<BDDD4CB?EGGIIABBFHGEBAFA@FAEB??DGDD@@A>D;?BD>
@8649999/1
gctccctccacctgaactagttcatatttcggagtcgtccctcttctgga
+8649999/1
CCCFFFFFHHHHHJJJJJJJHHJJJJJJJJJJIIHIJHJJJJJJJJJJJI
@8865430/1
ctcagttgtttttgcacagaactcagcaactctcggatcttctatcctta
+8865430/1
CCCFFFFFHHHHHJJJJJJIGIJJJJJJJJJJJJJJHIIJJJJJJJJJJD
@8949821/1
gagaaaattcaagcgagctgatgtatggtcaacatcaagaagaggctgcg
+8949821/1
@BCFFFFFHHHHHJJJIJJJJJJIJJJJHIIJJJJJJJJJJJJJJJJJJI
@8745648/1
caatgtttctagcctttcataattcataacgtcattagcagagctcgcta
+8745648/1
@@@DDBDDFFBCDD:AEAHGGGHIIIIIIIGGGEG@BGIGHDG>FAGEAF
@9333252/1
gttgctgctgtggtggttcttgcctttgcagctgttgtggtggttgttgc
+9333252/1
@@@DFFFFHGHFFBFG@FHFHIJJJIIEHHGIIJJJIGIIGHI6BF?DFG
@8559001/1
agaggatgatggtgttgcctgtctgctatttgatttagcataagaaa
+8559001/1
?@@FFDFFHHHGHIGHJIJIJIJIGHIGIIJIGIIIIIIJJIJJIII
@8559119/1
gcaaatctggaggttgatgaggaggctgaggcggaattagagcaattgct
+8559119/1
@@@DDDDDFFDFB<2AFHAEGCHIIGIG>FEGII:A=CF@=@;DCEEDHH
@9427668/1
attcataattcgggccttaactttagtgaactggtcatcaactgagaggc
+9427668/1
1=@FFFFDHHHHHJJJJJJJJJJJJJGIJJJJJJJJJJJJJJJJJJJJJJ
@9915818/1
atggtaacatctcgtttcattttgctttgacttctcatttcttgaagttt
+9915818/1
@CCFDFFFHHHHHJGIJJJJJJJJJJJJJJJJJJJJJJJJJJJJJJJHIJ
@8653840/1
gccacttctttgaactaagtacagcgaaattcttattcgattgaagtaaa
+8653840/1
CCCFFFFFHHHHGIJJJJJJJJJJJJJJJJJJJJJJJJJJJJJJJJIJJJ
@9712453/1
gcctcttttaccattgtacgagtttgagcatcattcattttcttcattgt
+9712453/1
CCCFFFFFHHHHDHJJFHIJGIHHHIHGIJGFGJJJJJJJJJJJJJIJJG
@8654013/1
ataaattagaatcatcccatagcaaatggtatttggtaggacgtgctgta
+8654013/1
CCCFFFFFHGHHHGJJIJJIIJJJJGGHJFFGIIJJFGGIGJJGIJIGGI
@9918435/1
agagactcgtccaatcagattgaaaaaaacaagttgtataacacaattaa
+9918435/1
CCCFFFFFHHHHHJJJJJIJJJIJJJJJJJJJJGHJIIJJJIJJJJJJJJ
@8868100/1
taagattacaattcttaacattttttctttaaacaaagaacattggatta
+8868100/1
CCCFFFFFHHHHHJJJJJJJJJJJJJJJJJJJJJJJJJIJJJJJJJJJJJ
@9918777/1
gtgtttttgagctcatacttaatccaatgacatggggaagtcaattgcta
+9918777/1
@B@DFFFFHHHHHJJJJJJJJJJJJJJJJJJJJJJJJJJJHJJJJJJJJJ
@9138152/1
gttttgtagaagccttaccttcagctgagtgagttaaaacagtacatcgc
+9138152/1
@@BFFFFFHHHHHJJJJJJJJJJJJJJJJHHIJFIIIJIJJJDGIJIJJJ
@9247010/1
gcttgtctaacttgaccaacggtaaaagcaggaggttgttgcatcctttg
+9247010/1
CCCFFFFFHHGHHJIJIJIJIIBFIGEFEHGHBFD:BFFGIDGIJIFGII
@9921615/1
atattcttattctttatatttaaattgagatgattagtttccacaacaat
+9921615/1
?@??BBDEHFDFHIEEHHGFCHIIIG@HHIB?CCEHEH@9CGIGIIIC0?
@9922649/1
tccagagactcgtccaatcagattgaaaaaaacaagttgtataacacaat
+9922649/1
CCCFFFFFHGHHHJIJGHJIIDHIIGIJJJEIBHHIGHIDHGIIIIJCHG
@9922829/1
ggaatgtatgacgatgatttgatatctatatttctcattttttctgctaa
+9922829/1
CCCFFFDFHHHHHJJJJJJJJHIIJJJIJIJJJJJJJJJJJJJJJJIJJJ
@9336852/1
ccgaggtttaaattttttccgctgtagtacaaatttctatttccgattat
+9336852/1
@@?DDFFFHFGFFIIGDHEEHEHIJGD?<FFEEFGGGICCGIE8B@BFGG
@9529512/1
gctagctttcttaaatctggttctctaatcatctgattagtagtaacgat
+9529512/1
CCCFFFFFHHHHHJJJJJJJJJJJJJJJJJJJJJJJJJJJGIJHIJJJIJ
@9641839/1
gagctcatacttaatccaatgacatggggaagtcaattgctaatattgcc
+9641839/1
CCCFFFFFHHHHHIIGGIIJIJGFHGGIJIGGHIIIIIJJIIIIIJJJJI
@9924204/1
gctcatacttaatccaatgacatggggaagtcaattgctaatattgccat
+9924204/1
CCCFFFFFHHHFHJJJJJIEIHIIJJGEBEHIJGGIIIIIGHIGGGIHJI
@9248841/1
ctcatacttaatccaatgacatggggaagtcaattgctaatattgccatc
+9248841/1
CCCFFFFFHHHHHJJJJJJJJJJJJJJJJIJJJJJJJJJJJJJJJJJJJJ
@9924760/1
agttaaatcaacatcagctgagatatactcatattgaggataagaaatac
+9924760/1
?@;DDDDBFHHDFGEGII@GIG>AFHE?EDHGIIIG@GGEHEHGI@FGED
@9249336/1
cccatgttaaattttttcagaatcatgtgatttttcttcctttcaagaat
+9249336/1
;@@FFFFFHHHHGJJJJJJJCHHJIJIJJEGIJJIIIGIJJIIJJJIJJJ
@10034699/1
tctcattcttagttgtaacaactaggggcaccatgacgatagctttattc
+10034699/1
CCCFFFFFHHHHHJJIIJJJJJJJJJJJJJJJJJJJJJJJJJJJJJJJJJ
@9531645/1
ggtcaaatccatctttgtaaataaaaaattaataacattaatatgaacaa
+9531645/1
B@@DFFFFGFBFBFGGHCJHIJJIJJIIJEDHIJJIJJJJIIIJJIJJJJ
@9532497/1
attggatctagataataatgcctcagagctaccttggcagctgctaattt
+9532497/1
CCCFFFFFHHHHHJJJJJJJJJJJJJJJJJIJJJJJJJIJJJJJJJJJJJ
@8957660/1
cctatacctatttacatgcctagacttgtgcaccagctaaagaagactta
+8957660/1
CCCFFFFFHHHHHJJJJJJJJJJJJJJJJJJJJJJJJJJJJJIJJJJJJJ
@9146420/1
ctttgtcaccactatattcaccaaccgttaacggagtttgctgtcgaata
+9146420/1
@@@FDDFFDFHHHIDHC4CCH>IEGGHECHIIGIIG?DCDGGHDDHHGGC
@9716686/1
gccggctggtgccctgaataccttgatggctacaaagatagaagtcgaat
+9716686/1
CCCFFFFFG?FHHJJJJJJJIJIIGIGIIIGGHBHIEFGHAGIGGHHGIJ
@8872233/1
ggcagtaccattccaagaagtggcacatatccatagggacacagcttcta
+8872233/1
=@?D:DDBA?BACCGHIGGH<AFA@BCFHHCHG??CCE3DBHB?;FHFE?
@8664493/1
ctcatactgtcttcggcctcatgttataacattatgcagttcattaccta
+8664493/1
CCCFFFFFHHHHHJ3EHIJJJJJJJJJJJJJJJJJJJJJJJJJJJJJJJI
@9148029/1
gcctcatgttataacattatgcagttcattacctaagatatttgttatga
+9148029/1
CCCFFFFFHHHHHJJJJJJJJJJJJJIJJJJJJJJJJJJJJJJJJJJJJJ
@8664964/1
tttcaggatacgatctggtttacaattagaatttataagtgttgcggtta
+8664964/1
@@@DDDFFHGFHGHEHIIBHIIIIHIIIIIIIIIIIGGH?DFHHIIGIBI
@9817460/1
aaataaaagaataatagctagctagaatatcaaataatagctgacttgga
+9817460/1
CCCFFFFFHDHHHHIIIJJIIJJGGJJIIIJIJJJJIIJJIIIGGIJJJF
@10038969/1
ccgatagtttccaaacgctccagattgatgccatcgtttgcattagacat
+10038969/1
@@@FFFFFHHFFHIIGGHEHGBHGHIGGGGIIEEHIHGFHEIIJJGGIJH
@8666466/1
tgctgctgctgcggctgttgttgcctctgctgctgctggggctgttgttg
+8666466/1
@CCFFFFFHHGHHJJJJHIJGGHIIGIIJIJJIJIJJJIJJIHIHIGEHI
@8959605/1
atcgcaaggtaacgtaaaacaatatctattcaacaaaggaatagcagatt
+8959605/1
?@@DDFFFDHHBFFCCFEFHGIIJFGIJJJIJIJIJGIIJJFJGGIGGII
@9717980/1
cttcatgccactgattgatgtcccaatggtccacacctttgtcaccacta
+9717980/1
CCCFFFDFHHHHHJJJJIJJHIHIJGJIIFHGIIJHIIJJJJJJIIGGJJ
@9150664/1
atttacatgcctagacttgtgcaccagctaaagaagacttatctttaaac
+9150664/1
;@@DDDDDDAHFHIGIIIIIIIIIIIIIIIIIIIIIAGHIIII<HIIIIE
@9434604/1
gtcttgaacttcatttccaacaggtagtaagtgatcattaagttcgccga
+9434604/1
CCCFFFFFHHHHHJJJJJJJJJIJAHHJGI?FHIJJJJJIJJJJIJJIJI
@9254561/1
gcaagaagcagctgaataatacaaccaaattcagaatttaacatcaatg
+9254561/1
@@CFFFFFHHHHGJJJJJJJJGGIJJ2AFHIJIIJJJJJJIJJJJJJJJ
@8666961/1
ctcttctggaaagcagctcttgcagcattgacactggcgttttggtgggc
+8666961/1
CCCFFFFFHHHHHJJJJJJJJJJJJJJJJJJJJJJJJJJIJJJJJHIJJI
@9719015/1
gcggtcccctcttttgggtggaatgtatgacgatgatttgatatctatat
+9719015/1
@@@FFDDDHDDHHGIGIIACHBDFGFGIIIIIJEGFGGIGBFBFHIGIIJ
@9644833/1
ctccactgaaccaaatcggctccttgaatgaatttttcattcctccatac
+9644833/1
@@CDDFFDHHHHGDIGHGBGFDHAF@FGIEHGGEHGIIGFHIIIIJGGDG
@9152333/1
gggtttcttccgctaatttaaaaattgaatagtttttatgaaatgagtca
+9152333/1
@CCDFFFFHHHHHJJJJJJIJJJJJJIJJJJJHIIJJJJJJJJIJIJGIH
@9052175/1
atgattagtttccacaacaatttctcttcctttttttggatctgaagggc
+9052175/1
;BBDDFFFHHHHHJJJJJJFIIJJJJJJJJJJJJJJJJJJJJJJJJJJJJ
@9052271/1
ctttgtttttactcctttttcaaaaccttcttccagcatagcttcaattt
+9052271/1
CCCFFFFFHHHHHJJJJJJJJJJJJJJJJJJJJJJJJJJJJJJJJJIJJJ
@9719832/1
gctgtaccttgtatactagcatgactgactagatagaagtctaattcagt
+9719832/1
CCCFFFFFHHHHHJJJJJJJJJJJJJJJJJJJJJJJJJJHIJJJJJJJJI
@9435804/1
ctcacatatgtatggcacaactgataagttaagcattgcagttcatc
+9435804/1
CCCFFEFFHHDHHJJIJJIJJJJJJIJJHGJIJJJJJIJJJHHIJBG
@9720404/1
ggaaggactaggacctggatggccttccaattctggctgg
+9720404/1
@@@DD7D?BAFHBCADGA?FCBB9AFE;C<CEFHIICGHE
@9153985/1
cttcattttcggtttcgtaggcaggtggaggccatcgcctggtcatgcat
+9153985/1
CCCFFFFFHHHHFIJJJIJJJJJJJFIJIJJJJJGIJJJJJJFHJJJJJJ
@8668787/1
gttgctttcgcagggtaagtctttcagtctcatccacattttatgtgctg
+8668787/1
CCCFFFFFHHHHHJJFHIJIJJJJJJJJJJJJJJJJJJJJJJJJJJJJJJ
@8878802/1
catcatttttagattttcctgcaccgatgcaattaatactcatcttcttt
+8878802/1
@@CDDDDFGHFHHGFHEEIAEGI@FG@FF;DDEG@FH<BGAGHBFFGIHI
@10044791/1
ttggtcatcagtttgagatactgtaatgcattgtaggccgcacatgtttg
+10044791/1
<@@D=BDBDHHHDGHIIDDBEIIIEE>HHGGGGIHBE@EFFHIICDBB??
@9155975/1
ctctacctgatctggaccagtggcgtatttacagaagcaaggttggccta
+9155975/1
CCCFFFFFHHHHHJJJJJJJHHJJJHJJJJJJJJJJJJJJJJHJJJJJJJ
@8961621/1
cgtgccattgcgccaggtgtccggtcttcactgcagcctgactggtg
+8961621/1
CCCFFFFFHHHHHJJJJFGHIJJJGHJJJJJJJJJJJJJJJJJJJII
@9934212/1
cagcaacaacagcaacagcagagaccacagcagcctcaacaacagcagtg
+9934212/1
C@@DFFFFHGFHHJGGH@FHFGIGGCFEGIJJDDFBGDFHI;DCCFHG==
@9722992/1
gttgagttgaaatattttcaaattctggatcgtttttgtgtaagtcatga
+9722992/1
@@@FDDDDHGHDHGHGHJBFHEGICHIJFHHIEFHIGIDHH@FF?4?FFB
@9723693/1
gctacacaaacaatcacctgaatccttagaattcaaaaattcaaacttaa
+9723693/1
CCCFFFFFGHHHHJJJJJJJJJJIIJJJJJJJJJJIJJJJJJJJJJIJJJ
@9935734/1
ctggaccagtggcgtatttacagaagcaaggttggcctattattggcatt
+9935734/1
CCCFFFFFHFHHHJHIJJJJJIJJIJJJJJJJJJJJIJJJJJJJJJJJJJ
@9260459/1
gtaggacgtgctgtaccttgtatactagcatgactgactagatagaagtc
+9260459/1
CCCFFFFFHHHHHJJJJJJJIJJJJJJJJJJJJJJJJJJJJJJJJJJJGI
@9724677/1
gttctcttctgttgtttcaattttggcagtatgcaaatattgtggaccat
+9724677/1
@CCDFFFFHHGHHAHIGIIGEIHIIGGFHIGIFGEHIJJJJGCFHAGIHI
@9159164/1
cctgcagctccctttttgcagcttcttcaagagggatgggctctgaaggt
+9159164/1
@@@DDDDEDHFDDB<CFAHIG@GHCHICHDGGDGBHHI?DCFHCG>FD@?
@8883346/1
catcacattaccacatttctcaaattcagtcttgaaatattatccattag
+8883346/1
CCCFFFFFHHHHHJJJJJJJJJJJJJJJJIJJJJJJJJJJJJJJJJJJJJ
@8572832/1
gctaattttgcttggtgtttgttttctccaactccgacaaacgccatcct
+8572832/1
CCCFFFFFHHHHHJJAFGHIHEHJJJJJJJJJJJJJJJJJJJJJJJJJJJ
@10049370/1
cattaatctatagaaaattttccaaacagtatttagagactttccactat
+10049370/1
CCCFFFFFHHGHHJJJJIIJJJJJJJJJJHIJJJJJJJJJJJJJJJJJJJ
@9725237/1
ctctttctcaacaagatggtacctagctctaaatgccacaagatgggcat
+9725237/1
CCCFFFFFFGGHHGIIJJGHFIIJJGIJGAHGIHGIIJIGGDBFGGIIHI
@9647935/1
cctgcttgtggaaaaccaccacaaatccacttggaaaactgtttatcata
+9647935/1
CCCFFFFFHGGHHJGIJJJJJJJJGHIJJJGHIJIJJJJJJHHJJJJJJJ
@9725893/1
catcattcgctcctcgactgccccgatgttggagcctatgctatccgtag
+9725893/1
@@@FDDFDDHHGHJJIGIIHFEDGGDHIFHGHHIGIJJJIGIDIJJIFDG
@8766770/1
gaacaatgagtaagagcttgcaagaggtaacttctgtcttgaaatctgta
+8766770/1
CCCFFFFFHH4ADHJEGEHHGIIIIGEAFGGIGGIJEEEHIGIIGHGJBC
@9725927/1
gtttcttccgctaatttaaaaattgaatagtttttatgaaatgagtc
+9725927/1
@@@FFFFFHHHHHJJJJJIIJGGGHEHHIIFIIIJJJIJGJJIHHDD
@9648622/1
cgatgaagagggttaactttataatcaatcggcatttctttcagaccaaa
+9648622/1
CCCFFFFFHDHHDGHGJJJJJJJJJJJJJJJJJJIJJJJJJJJJJJJJJJ
@9161176/1
gtcactttatatgttcttttaacactctttgatggaatttcataaacaac
+9161176/1
CCCFFFFFHHHGHHIJJJJJJJJJJJJJJJJJJJJJJJJJJIIJJJJJJH
@9056154/1
atcgtttgcattagacatagtcagagcttgtaggagaatggaaggactag
+9056154/1
@B@FDDFFHGHHGIIGJJIJIHIJFHIJJIIIEIIIHJHGCEHIIHJJJJ
@9727217/1
cgaatctattatctcttggacaagttgttatattagtcactttatatgtt
+9727217/1
CCCFFFFFHHGHHIJJJJJJJJIJHJJJJHIJJJJJJJJIJJJJJIJJIJ
@8886686/1
gttcctttttgaattgaaatcacctgctccaggtaatggaaaatcctgag
+8886686/1
CBCFFFFFHHHHHJJJJJJJJJJJJJJJJJJJJFHIJJJJJJJJJJJJJJ
@9727486/1
atttgggcaggtcttcttgtaacattgcagactctgtacttcctcctcat
+9727486/1
CCCFFFFFHHHHHJJJJJJIJJJJJJJJJJJJJJJJHJJJJJJJJJJJJI
@8965002/1
ggtatatataagattacaattcttaacattttttctttaaacaaagaaca
+8965002/1
BC@DFFFFHHHHHJJJJIJJJJJJJJJJJJIJJJJJJJJJJJJJJJIJJJ
@8768778/1
gtaccttgtatactagcatgactgactagatagaagtctaattcagtagg
+8768778/1
CCCFFFFFHHHHHJJJJJJJJJJIIIJJJJJJJIJJGHIJJJJJJJHIHJ
@8574918/1
ggaagtaagtggtctttcatttaatgttttttgaaaagcctcacttgttt
+8574918/1
CC@FFFFFHFHHDHIJJJIJJJJJIJJJJJJJJJJJJJIJJJJJJJJIJJ
@9164087/1
gcctgcaattcttggttcaagatcattttaaactgtccttctgacacacc
+9164087/1
CCCFFFFFGHHGHJJEBHIGIJJJIJJJJJJJJJIGIJJIIGIJJJIJII
@8575242/1
ccttaatctagccacttcagccttatgcctctcaaactcaagctgtcgct
+8575242/1
CCCFFFFFHHHHGJJJJIIGIIJJGJJJEIIJJJJJIJIJJJJIJHGGIH
@9441736/1
agctactctaaaaacacggtcttttccttcccctggcaatgtgacctcaa
+9441736/1
@@@FFFFFHHHGHJIIIJICGGIIJJIJJIIIJJIGGJJJIFHIIJJIII
@8888923/1
ggagaaatttcaatttttgcaaattgttcgtagtgaagaactgaaagcag
+8888923/1
CCCFFFFFGHHHHJJJJJJJJIIIJJJJJJGIIIHGIJJJJJJJJJJIJI
@9442125/1
gtcactattaaagttgatttgtcttatagacttgacaattttttcttttc
+9442125/1
@BCFFFFFHHHHHIIJJIHIEFHHJIJJJIIIJIIIGIAGIJJJJJJJJJ
@8770531/1
gcggttgttgccactgctgttgttgaggctgctgtggtctctgctgttgc
+8770531/1
@C@FDFFFDDDCBB?CFDDHIGIID@?B@@DA<G9??:?F@?FEH</?/8
@9943679/1
agttgatgtctgcatatcagtcagcttcttaatgcatctctgcccagcca
+9943679/1
CCBFFFFFHHHHHJJJJJJJJJJJJJJJJJJJJJJJJJJJJJJJJJIJJJ
@8965551/1
gcccaatatagattccagaacttccggcataatgagtacatcatttacat
+8965551/1
CCCFFFFFHHHHHJJJJJJJJJJJJJJJJJJJJJJJGFIJJJJJJJJJJJ
@9943894/1
gccaactctttattatcaatcatcaatcctttttatgaatgagccagaaa
+9943894/1
CCCFFFFFHHHHHJJJJJJJJJJJJJJJJJJJJJJJJJJJJJJJJJJIJJ
@9443266/1
ctcatactgtcttcagcctcatgttataacattatgcagttcattaccta
+9443266/1
CCCFFFFFHHHHHJJJJJJJJJJJJJJJJJJJJJJJJJJIJJJJJJJJJJ
@8890457/1
attggaaaaataatcagaatatgaacggtattgctctgcagggaacggcg
+8890457/1
CCCFFFDDDHHHFIIGHBEHHIIGJJJJGHIJJIIEGHIIIGEGIIIIIJ
@9944583/1
gctcaatttaccttcatccttgttttcaaagttgataaataatattaatg
+9944583/1
@@@DADDDDFF?FB:<A:AC:CI?AE@HHIEHHABDG@>@EGEIIFB9C:
@9350719/1
cgcgcattctgttgtatatttatgctcacttcaccaacattcatgaataa
+9350719/1
BCCFFFFFHHHHHJHIJJJJJIJJJJJJJJJJIJJIIJIIJJIJJJJJJJ
@9444517/1
cttctgaaacaccatctcgatacagaataattctatgaggcttgtagcca
+9444517/1
CCCFFFFFHHHHHJJJJJJJJJJJJJJJJJJJJJJJJJJJJJJJIJJJJJ
@8675622/1
tgggtcactattaaagttgatttgtcttatagacttgacaattttttctt
+8675622/1
BCCFDFFFHHHHHJJJHIJJJJJJJHJJJJJJGIJJJJJJJJJJJJJJJJ
@9827598/1
agagactcgtccaatcagattgaaaaaaacaagttgtataacac
+9827598/1
@@?BDDADHB;<AEC?GH<ECBHCGHIIE6BFAGHDHGE999B<
@9827802/1
attccattccatgatttattaaacccgatgctagctttcttaaatctggt
+9827802/1
@@@DDDDDDFFAFCF@EEEEHIIDFFHGIIIGHGIIBBGHIIGEBHCGEG
@9266745/1
aggtttttgaaaaaattttggccaatagctgtgggttatatggtgattga
+9266745/1
@BCDDFFFHHHHHJJJJJJJJJJJJJJJJJJHIJJFHIIJJJJGHHIJJH
@9828373/1
gcctcttgttttgcttctttttttgacctacccttgccgatagcaataag
+9828373/1
CC@FFDDEFHHHFHHJIIJJJJJJIJJIIHHIIGHHIGIIHIGIIJIHII
@9543482/1
aatactttaagagcatttattgcagcttctttctgtgcatcattttt
+9543482/1
CCCFFFFFHHHHHJJJJJJJJIJJJJJJJJJJJJJIJJJJJJJJJJJ
@10058148/1
ccactgctgttgttgaggctgctgtggtctctgctgttgctgttgttgct
+10058148/1
@CCFFDFDHHH?FHIIGGGGIIGCHHIDGHIIGGIIDGHIAGDGHGHIFI
@8967605/1
atcaactgaagaactgtatctccgagaaattctaacctctgattagaccc
+8967605/1
@CCFFFFFHHHHHJJJGGJJJJJJJIIJJJJJJJJJJJJJJGIIJJIJJJ
@9352711/1
agcatactttatcgtaacggtcatttctttttcttgatctctttcattat
+9352711/1
;?@DDDDDFFHHHDHAEEDHAFDHHIIIIIGGGEHE@GDHDFHGDDGHII
@9059538/1
ctatttctttgtgtcggaatacaaggcaggaaatggtgaactgcctttca
+9059538/1
@C@FFFFFHHHHHHGHGGGIIJGGIIIIJJIGJJJJFHHGIGGHIGGGJJ
@9059690/1
caaatttctatttccgattatttttcctttgatgctgctcaatttacctt
+9059690/1
BCCFFFFFHHHHHJJJJJJJJJJJJJJJJJJJJJHIJJJJJIJJJJJJJJ
@9060161/1
gtaggaagttatcaagaaatctaagattgcatcaccgaggaattccagcc
+9060161/1
CBCFFFFFHHHHHJJJJJJJJJJJJJJJJJJJJJJJJJJJJGIJJJIJJJ
@9172393/1
caattctatcacctttgaagttgaataagttattattcttctaggtcctt
+9172393/1
CCCFFFFFHHHHHJJJJJJJJJJJJJJJJIHJJJJJJJJJJJJJJHIJJJ
@9652725/1
agcagtttgttatggtacggggatgtcctcttcagaagcacaaacatgtg
+9652725/1
CCCFFFFFHHHHHJJEGHIGIIJJJJJJJJJJJJJJIJIJJJJJJJJJGH
@8774340/1
ctccaacaggacctggtggggccccacctcccgcaggagcaccagggggt
+8774340/1
CCCFFFFFHGGHHJIJHIJJJIJIIJJJJJJJJJJJJJJJJJHHHHFFDD
@9950341/1
tgaggagcatgttcttgcctttgttgctgctgtggtggttcttgcctttg
+9950341/1
CCCFFFFFHHHHHJJJJJJJJJJJJJJJJJJJHIJCGGGHJGIJJJJJJI
@8679301/1
gcatcttctctaactgtcctttgaggtgcaaaacaagcgatcgcccagac
+8679301/1
@CCFFFFFGGHHHJHJIIICHGIII>AAEEHGIFGGFGIJDHGHIGIEHE
@8679692/1
gccaaattgcacctcacacctggcactaaactgtaaagggcttcactgca
+8679692/1
@CCFFFFFHHHHHJJJJJJJJJJJJJJJJJJJJIJJIJJIJJJJJJJJJJ
@9448651/1
aacaatttctcttcctttttttggatctgaagggcggtcccctcttttgg
+9448651/1
@@CFDDFFHHHGHJJJJJJJJJJJJJJJJJJJJJJJJJJHHHHFFFFFED
@10062006/1
gtaagacatcaatattttaaataaaatatttctctttcagaaggggaaat
+10062006/1
CCCFFFFFHHHHHJJJJJJJJJJJJJJJJJJJJJJJJJJJJJJJJJJJJJ
@9062808/1
gcctcagagctaccttggcagctgctaatttgcttggtgtttgttttctc
+9062808/1
CCCFFFFFHHHHHJJJJJJJJJJJJJJJJJJJJJJJJHGHJJJHIJJJJJ
@9830773/1
ctatgatttagacattactaccaatactttaagagcatttattgcagctt
+9830773/1
CCCFDDFFHHHHHJJHGIIJJIJIIIJJIJIIJJJIJJJJIIJJGIJIEG
@9951530/1
ccttcttctttttttctagtttcctcctcatcaagagcacggcgatactg
+9951530/1
CCCFFFFFHHHHHJJJJJJHIJJJJJJJJJJJJJJJJJJJJJJJJJJHHH
@8970748/1
ggaggctgaggcggaattagagcaattgctcccggagggactccaacagg
+8970748/1
CCCFFFFFHGHHHJHGGHIJJIJJJIIJIIJJIJJJIJHFHHFFFFFDED
@9357560/1
tgatactctcaaggtccctgattacttcttctcgaggtggctgcagtttc
+9357560/1
@@?DDDDDFB??FF<EGIGIGHGIGHGIIIIGHIIIIIIIIIIIDFFHHI
@9654303/1
gctggtcactgggttgttgcctaacaggaggtgcactggttacagg
+9654303/1
CCCFFFFFHHHHHHIJJJJJJJJJJJJJJJJGHIJJJJJIJJJJJJ
@9734708/1
ctatcctctggaggaattcctttaaactgatccatgatcaatctcatagg
+9734708/1
CCCFFFFFHHHHHJJJJJJJJJJJJJJJJJJJJJJJJJJJJJJJJJJJJJ
@8971367/1
tgtaacagtaagttcttttttttccttgactatgtttgatgacatatcaa
+8971367/1
@@@FFFFFCFHDHGGIHIIJJJIJIJIGGIJJJIIHIIHGGGGHIIIHII
@8682939/1
agaacggttgccatatagccttaaaagggcaccccaactagttatgtgag
+8682939/1
CCCFFFFDHHHHHJJJJJJJJJJJJJJJJJJJIJJJJJJHIGIJJJGIIJ
@8971641/1
ctaaaagtacagactctagtcgctttatgcaaataaattggcatcccact
+8971641/1
@@@?DDBAABFADFHEFG<EHDB@ABCF<>GB@DGIIBDBD@FHEHDBBH
@9178150/1
gtcagcacagaataatcttgtatgatgtctcttttggactacaataaaag
+9178150/1
@@@DDADDAFFBBBCG@BHGH@CF<AECBFBEHFFEAHIIGHCDHGIBF@
@9450236/1
gccatcctctcattcttagttgtaacaactaggggcaccatgacaatagc
+9450236/1
@C<ADFBDHHHDFEHEBBCIHEA<CBHBFG?E@BCAGGCHIIFIDEIIGB
@9655108/1
gcttaatattagaaatcttaataaataggacgaccaacacagcgataaaa
+9655108/1
CCCFFFFFHHHHHJJJJJJJJJJJJJJJJJJJJJJJJJJJJJJJJJIJJJ
@9358473/1
atcgcattccctttcacactagggacatgaggtgaaattattggtatttc
+9358473/1
@C?DFDFFHHGHHJJJJIJJHIJJHIIIJIJIJIGIIJJIIIIJBGGIII
@9178347/1
gcatttctttcagaccaaaatttctttgtaaacaagttagtaaaatagaa
+9178347/1
1?8BDDA4:CDBFEHBHBHDHIFIIIICFCHHFG3CE>ADD>CFGA9DHC
@9065565/1
ggtatatataagattacaattcttaacattttttctttaaacaaagaaca
+9065565/1
@B?DFFFFHHHHHJJJJIJJJJJJJCIIJJJJJEIJJJJJJJJIIEIIJI
@9178947/1
ttcttcttgaagttggttcagctgtagtctgtctgcatctgtatatgccc
+9178947/1
CCCFFFFFHHHHHJJJ<CIHIIJJJJIFIIJJJJJJJJJJJJJJJJJJJJ
@9831624/1
ctgcactgtgacagtcttcaagcactgagttagaataccaacctgaattt
+9831624/1
@@@DDFBFHDBFHIAEEEIGGEGIIGIDCHHEHBEIGI<DHIIIIEFGGI
@8683919/1
attgtgtttaatacttctaaaaagtcatcaataatttcgaaaggatcttt
+8683919/1
BCCFDFFFHHHHHJJJJJJJJJJJHIJJJJJJHHIIJJJJJJJJJJJJJJ
@8684433/1
tcttcattttcggtttcgtaggcaggtggaggccatcgcctggtcatgca
+8684433/1
CCCFFFFFHHHHHHJJJJJJJJJJJJHIJJJJJJJJJJJJJJJFHJJJJG
@9450863/1
cactgattgatgtcccaatggtccacacctttgtcaccactatattcacc
+9450863/1
@@@FDFFBDDBDFE@AHIIIEIIEEHDFCGGIGHIIIIIIGIIGGGFE>F
@9360146/1
ggcagttgaagataacatacaattttaattttattattctcaatgatttc
+9360146/1
B@<DFDEFHHHHHIGJIJJJJJJJJJJIIJJJJJJJJJJIIIIJIJJJJJ
@9954154/1
ggaccattttccaaaggtttaaaagcaggtattgcattggtataagcatt
+9954154/1
CCCFFFFFHHHHHJJJJHIJJJJJJJJJJHIJJJJJJJJJHJJJJJJJJJ
@9656287/1
gttgttgccactgctgctgctgcggctgttgttgcctctgctgctgctgg
+9656287/1
CCCFFFFFHHHHHJJJJJJJJJJJJJJJHIJIJJJJJJJIIGJJJJJIJJ
@8686951/1
ggcaaatctggaggttgatgaggaggctgaggtggaattagagcaattgc
+8686951/1
CCCFFFFFHHHFHJHIJJJJJJJIJJJJJIJJCHHHIJJJIJJJJJJJJI
@9548449/1
ggagcatgttcttgcctttgttgctgctgtggtggttcttgcctttgcag
+9548449/1
CCCFFFEFHHHHGIIIIJIJJGIIIIIIJFGHCGGFGHJGHIIJJFIIHG
@8687381/1
gtcttgcacgacctttggattgaatataagaccttgttgttttagggtaa
+8687381/1
CCCFFFFFHHHHHJJJJJJJJJJJJJJJJJJJJJJJJJJIJJJJJJJFHI
@8584522/1
ctttttttgacctacccttgccgatagcaataaggcctttggctttaacc
+8584522/1
CCCFFFFFHGHHHIIGIIJJJJJIJJJIIJJJJJJJJJJJJJJJJJJJJJ
@9657778/1
aatgtttctagcctttcataattcataacgtcattagcagagctcgctac
+9657778/1
@@@DDDBDHHHFHIIIGEH>CDDIHHGIIIHHAFHHIHHG@F@FFHGDDH
@8783862/1
gcagattcaactgtcacttttggtcctgttggtccattaatataaaatgg
+8783862/1
@@7DDDDDFF=A;FE>GFFEHIEB:C9FF4F@EC@?CC?@FFFIFCGFI<
@8585699/1
ctcttgttttgcttctttttttgacctacccttgccgatagcaataaggc
+8585699/1
CCCFFFEFHHHHHJJJJJJJJJJJJJJJJJJJJJJJJJJJJJJJJJJJJI
@8690396/1
agaacaatgagtgagagcttgcaagaggtaacttctgtcttgaaatctgt
+8690396/1
@BBFFFFFHHHHHIJIJJJJJJJJJJJJGHIJJJJJJJJJJJJJJJJJJI
@9834027/1
ctctcaccaaataccttcttttgtcccagtctatacagtttcaaattact
+9834027/1
CCCFFFFFHGHHHJIJJIJJJJJHIGJJJIJJJJIJJJGHIJIJIJJIJJ
@8910497/1
gtgctccaatcgcattccctttcacactagggacatgaggtgaaattatt
+8910497/1
CCCFFFFFHHHHHJJJJJJJJJJJJJJJJJJJGHJJJJJJJJJJJJJJJJ
@8691155/1
gcctcttgttttgcttctttttttttgacctacccttgccgatagcaata
+8691155/1
@CCFFFFFHHHHHJJJJJJJJJJJJJ>DGGGGIJGIIIIGIGHGGFHGDF
@9958474/1
gtggaagtaagaggtctttcatttaatgttttttgaaaagcctcacttgt
+9958474/1
CCCFFFFFHHHHHJGHIJJJJJJJJJJJGJJJJJIIJJJJGJJIJJJJJH
@8691777/1
cgtggatctccaaggtctccttgaacaaatttacctaaagcaacaacaca
+8691777/1
CC@FFFFFHHHHHJJAFGHIGHIHGGIJJIJJJIIJFGHJGIIIIIJGGG
@9834969/1
caactgataagttaagcattgcagttcatcagaatcaaaatggttgtcat
+9834969/1
@@@FFFDFFHGCFEGIEHGICGGFIHGEIIIAEHIIIIIIIC3DCDHIII
@8911187/1
ctttggcacattgcagttgctatcatacattcttaatatctgtgtattaa
+8911187/1
CCCFFDFFHFDHFGGDHIJGIGJIEHIJGICGIIJIGIIIEIDFIGHEHI
@8911281/1
atttagacattactaccaatactttaagagcatttattgcagcttctttc
+8911281/1
;@?DDBBDBFHHHIFGIGBDHHCHIGGEGECBEFFGIGGCGDBDEDEGFG
@8586798/1
ctcaaccattttatcggccaacatattactgacctcaaccgtacttctag
+8586798/1
C@@FFFFFHGHHGJIIIIGGIGIIIIFIIJIGGGGHGIGIJIIGIGIJGI
@8692292/1
gttgaccccatggttgtcgaggaggtccctgttgttccattgcttgaggt
+8692292/1
@@CFFFFFHHGGGIJJIJJGHJHGJFHIIIIGHIJJJJIJJIJJJJJJJ=
@9275487/1
ctgggaacaagaatgctgttaatgcctccaagcttaacattgattttaag
+9275487/1
@C?DDFFFGHGHHJJJGGHGGEHGGGDEAF?EHGIJJJGGHHIGGIGIGI
@9276267/1
cttctttgactaaatactcctgaaggagtgatatcggtgtttttgagctc
+9276267/1
CCCDFFFFHHHHGJJJJJJJJJIIIJIJGHHIIJJJJDHGHJJJIIJJJJ
@8694097/1
ctgagatgaaggtggtctgctgggttgctggtcaccgggttgttgcctaa
+8694097/1
CCCFFFFFHHHHFHIJJJJJJJJJIIJJJJJIJIJJIJIFHIGIJJJJJJ
@9551974/1
attttttaaggaagtaagtgcaggggaacgagaaccaatttcttttttaa
+9551974/1
CCCFFFFFHHHHHJHIJJHHJJJJJJJJJJIJJJJJJJJJJJJJJJJJJJ
@9552470/1
gtacgctcaaacatgcaaatgtgacattattgactaaggccgatctgagg
+9552470/1
@?@DDDDDGFDHD<FHGIJIGHGIJJI>FHIJIIHHBHH>FHGGD?FFHG
@8695562/1
gggcttcactgcaaaagtttgatcaaataaacactatacaagtttggtca
+8695562/1
CCCFFFFFHHHHHJJJJEHJIJJJJJJJIJJJJJJJJJJJJJHJJJJHIJ
@9962380/1
gtctgattcccgatcgcttggctttagcactgcatctacacaaagggcca
+9962380/1
CCCFFFFFHHHHHJJJJJJJJJJJJJJJJJJJJJJJJJJJJJJJIIJJJJ
@10070781/1
ccttggctttgccgcgtgttgctgtacttgaggctgagatgaaggtggtc
+10070781/1
CCCFFFFFHHHHHJJJHIJJJJJJIJJJJJJJJJJJJJJJJJJJJFHIGI
@9278943/1
tctttgactaaatactcctgaaggagtgatatcggtgtttttgagctcat
+9278943/1
@@?DDFDFHHHHHIIIIIIFIBFGIGHGEHIIGGGCFHIEEFEGIEGHDH
@8696408/1
cgtcattagcagagctcgctactaaggccttcaagatagaacccaattct
+8696408/1
@@?DFFDEFFDDBEGHGGGJEHEHDHGGEGGGHGGEDBHGEF;FFHHIJJ
@9740318/1
gtaaattgtcacggtctcaacaagttccgttttttggagaggcaactcag
+9740318/1
CCCFFFFFHHHHHJJJJJJJJJIHIIIJJHJJJJJJJIJJJJJJJJJJJJ
@9074230/1
ggttcatgaattgctccctccacctgaactagttcatatttcggagtcgt
+9074230/1
@C@FFFFFHHHHHJJJJJJJJJJJJJJIJJJJHJJJJJJJJJJJJJGIIG
@9365980/1
ctctatttcattgtgcattaatctatagaaaattttccaaacagtattta
+9365980/1
@@@DDDBDB<DBF<AEBH>CHIAIIIIII<F?CBEFAGIGFDEHCFFIGI
@8787653/1
ctgtaaaatagcttgagaagccctttgttttccttcttttttatttttgc
+8787653/1
CCCFFFFFHHHHHJJJJJJJJJJJJJIJJJJJJJJJJJJIJJEIJJJJJJ
@8787929/1
gcatggaccatggtttcaatgatttccctgttgaccttacggggacactt
+8787929/1
CCCFFFFFHHHHHFHIJJJJJJJJJJJJJJJJJJJJJJJJJJJJJJJJJJ
@9459318/1
gtcgtgagaagctgcaacggctgctatagatggaacgttgatctggtctg
+9459318/1
CCCFFFFFHHHHHJJJJJJJJJJJIIIJJIJJJJJJJHJIJJJIJIFHJG
@8592006/1
gttctgagacgcaagaagcagctgaataatacaaccaaattcagaattta
+8592006/1
CBCFFFFFHHHHHJJJJJJJJJJJJJJJJJJJJJJJJJJGIJIJJJJJJJ
@9459433/1
ctgttgttgccactgctgctgctgcggctgtt
+9459433/1
CCCFFFFFHHHHHIJJJJJJJJJJJJJJJJHJ
@9837876/1
gtaatgtaaaagcaccaaggctttgcgacaatttgttctcttctgttgtt
+9837876/1
:?@ADAFFGHHAHIGIGEFADGGHFIG:CDDGHEH:BDDDBDFGDHGIDG
@9192251/1
gtaagacatcaatattttaaataaaatatttctctttcagaaggggaaat
+9192251/1
CCCFFFFFHHHHHJJJJJJJJJJJJJJJJJJJJJJJJJJJIJJJJJGIJJ
@9076645/1
gctgctgctgctgaggcggttgttgccactgctgttgttgaggctgctgt
+9076645/1
CCCFFFFFHHHHHGIIJJJHIIJJJIIJJJJIIIHIIHIJHGIIIIGII=
@9742921/1
atagtttctcctacggagactgtatacctaaaagtgggttcatgaattgc
+9742921/1
@@CFFFFFHHHHHJJIIGGHIIEGIIIJGFHIIICGHIDHHGIIJJIJJH
@10076903/1
tgatgaggaggctgaggcggaattagagcaattgctcccggagggactcc
+10076903/1
CCCFFFFFDHHHHJJJJJJJJJJJJIIJJFGHIJIJJJJJJIHHFFDEEE
@8790924/1
gtgtaatcactgctgaggcttgaacaagcccttctgatagcctgcaattc
+8790924/1
CCCFFFFFHHHHHJJJJJJJJJJJJJJIJJJIJJJJJIJJJJJJJJJJJJ
@9282993/1
ggatattttcgcattcattaagattagtattaactgttaatctaaatatt
+9282993/1
?<@DDDDDHHHHFI@E@GFHIHEHEIICFGHIIIIIBGGIIIIIIIIIII
@9462405/1
cggtctttctcgataatcaagtgttggtgcattcataattcgggccttaa
+9462405/1
@CCDFDFFHHHHHIIGGEB@GBHCBFHAGGIIIIIIIIIGHIIGFHIEHC
@9079179/1
gtaaaataccttctttgactaaatactcctgaaggagtgatatcggtgtt
+9079179/1
CCCFFFFEFHFHFIIGIGHHIJJIEFHGIIJEEEIIE?DFGIHHGGBDFH
@8791575/1
ctcctaacaaggttgttaatctctctttcccgatcaggcgctgacctggc
+8791575/1
CCCFFFFFHHHHHGIHHJJJIJJJJJJJIJIIJJIJJJIJIJJIJGIJJI
@9370670/1
ctctgctgctgctggggctgttgttgccactgttgctgctgcggctgttg
+9370670/1
@@CFFDFFFHFHHJIJIFGGHHBGIHIIJIIG??FGFGIIJIJIIIJDHD
@9464338/1
cacagcttgtctgtaattgcgataaggtttttcaggattgatagatacat
+9464338/1
CCCFFFFFHHHHHJJJJJJJJIJJJJJCGIJJJJJJJJJJJJJJJJJJJJ
@9558409/1
cacgcatgtcccatactccctggttgggaagtgcttgttgttttgcagac
+9558409/1
CCCFFFFFHHHHHJJIIJJIJJJHIJJJGIJGHIJJJHIIHGIIHGIIJI
@9372436/1
ctgtaccttgtatactagcatgactgactagatagaagtctaattcagta
+9372436/1
CCCFFFFFHHHHHJJJJJJJJJJJJJJJJJJJJJJJJJGIJJJJJJHJGI
@9372657/1
gcagtcctgagctggtcttcagtcacccgattcta
+9372657/1
=;;DDDDDFF8D8A3AAEHHI@HEBDHAF@FG>CC
@8706708/1
gcttgagaagccctttgttttccttcttttttatttttgcaaataatccg
+8706708/1
@@@DFDDDDFFFGIIHIGGHIHHGIIIJIJIJJJIJIJJJGGGHHIGIJI
@9082229/1
ctcaggagaaatttcaatttttgcaaattgttcgtagtgaagaactgaaa
+9082229/1
@@CFDEFFHGGFHIGGIIIJJJIIHHHIIJHIEIEGIHIIHHGHGIIJEI
@9082445/1
gtcactattaaagttgatttgtcttatcgacttgacaattttttcttttc
+9082445/1
CCCFFFFFHGGHHHGHIJIIIHIJJIJJJJJIJJIIIJJJIIJJFGIJJG
@9083543/1
gttgttgttgctgaggctgctgtggtctctgctgttgctgaggctgttgt
+9083543/1
CCCFFFFFHHHHHJJJJJJJJJIJJIJJJIJJJJJJJJJJHIJJJJHIJF
@8596796/1
catcaactgagaggccaaactccttcaggcatgggtcactattaaagttg
+8596796/1
CCCFFFFFHHHHHJIJJJJJIJJJJJJJJJJJIJJGHIIJJJJJJJJDHG
@9560203/1
caccctttaaactaaatcgtattgtcattcagccgagtaaaccaaaacag
+9560203/1
CCCFFFFFHHHHHJJJJJJFHJJJJJJIJJJJIJJJJHHJJJJJJJJJJJ
@9752650/1
gcacctcacacctggcactaaactgtaaagggcttcactgcaaaagtttg
+9752650/1
CCCFFFFFHGHHHJJJJJJJJJJJJHIJJJJJJJJJIJJJJJJJJJHIJJ
@9289437/1
ctctgcagggaacggcgacataggtgtctgctcttcacatactcttgtta
+9289437/1
CCCFFFFFHHHHHJJJJJJJJJJJJJJJJJJJJJJJJJJJJJJJJJJJJJ
@9674230/1
caatcgcattccctttcacactagggacatgaggtgaaattattggtatt
+9674230/1
@@@DBDDAHH<CFHGABAEEGGGGECGHIIEH>FFHGCFHFBFE4B?FGG
@9562620/1
gttcttcttgaagttggttcagctgtagtctgtctgcatctgtatatgcc
+9562620/1
@BCFFFFFHHHHHIIJJIIJJJJIJHHIIIJJJJJJJIIJJJIJJJJJJJ
@9977990/1
gtctctttctttttttgttagactgatttgatagagcacggaaggtggaa
+9977990/1
CBCFFFFFHHHHHJJJJJJJJJJJJJJJJJJJJJJJJJJJJJJJJCHIJJ
@9754326/1
ctctctttctggtgttcatgtaatgaattcgtctgtctccatactctggc
+9754326/1
CCCFFFFFHHHHHIFHHHIIJJGJHCEIIEHFHHIHHIIGJIJIIIIIJB
@9470322/1
cgccaacaacaatgacaggtttttgaaaaaattttggccaatagctgtgg
+9470322/1
CCCFFFFFHHHHHGIIIJJHHIJJJIIIIGHJJJIIIJJJJJJJJJJJII
@9087408/1
gcaacaaacagttgttttttcctgatatagctctaacttcaattaatttc
+9087408/1
CCCFFFDFHGHHHIFHHIIIIIJJJIJJIJJJJJJJJJJJJIIJJIJJJJ
@9292452/1
gtccgactgatgatttgaggttcttgtggaattgtgacactttgatgttg
+9292452/1
CCCFFFFFHHHHHJJJIGIIFGIIJJHEHGJJJJHIIIIEHIJGDHGIJG
@9088253/1
catggctgcccctttattatccctttcagtggacaatttacaggcagttg
+9088253/1
CCCFFFFFHHHHHJJJJJJJIJJJJJJJJIIJIJJJJJJJJJIJJJJHII
@9379729/1
cacaacaaacacttggggagttaaatcaacatcagctgagatatactcat
+9379729/1
@@@BDDDDHFHHFIGIIGBFA<CG@CEGIEGFHGIEDEDGDH@GIFIIG9
@9293226/1
ctggtatccaaaggcactgttttcaccggaggaatttgtttgtgattttt
+9293226/1
;@@DDDDDDDHFBFHGIIIHHEHHGIGGE<DGG;FGHG?GHGHCGGHIII
@8715636/1
gcatgggtcactattaaagttgatttgtcttatagacttgacaatttttt
+8715636/1
@@@DDFDDHHHHGJIJJJJIHHIJJJIHHIGIIIJGIGIICFHIJJJJJJ
@9757953/1
caatgttaaggaatggtttccaaccaataattgcagactggaagaaacca
+9757953/1
CCCFFFFFHHHHHJJJGHIIJJJJJJJJJJJJJJJJJJJJJJJJJJJJJI
@9758142/1
ccttgactatgtttgatgacatatcaataacattctcctcaaccttttgt
+9758142/1
@@@DDFFFFDHDCCFEFHHHGGHHIBEGHGIIIIIIGIHIIGIGIIIFHH
@8716161/1
cttcccactggggtgtatgtcattgagggcaagtgcctcattacaacatc
+8716161/1
CCCFFFFFHHHHHFGHIJJIJJJJJJJJJJJJJHIJJJJJJJJJJJJJJJ
@9677640/1
ggctgagagtaattcgtcgcgcattctgttgtatatttatgctcacttca
+9677640/1
CCCFFFFFHDFHHJJJGIIJJJJIJJJJIHJHIJJJJJJJJJJJJJJJJJ
@9294346/1
gcctcatgttataacattatgcagttcatt
+9294346/1
???D;;DDDDDA>E:A@E:AEEDEFDFAFC
@9294561/1
gccctcttcattttcggtttcgtaggcaggtggaggccatcgcctggtca
+9294561/1
CCCFFFFFHHHHHJJJIIJJIJFHJIJGGGDGGGIGIJIIIJJJGJJ@FH
@9294803/1
gtttctagcctttcataattcataacgtcattagcagagctcgctactaa
+9294803/1
@CCFFFFFHHHHHJJJJJJJJIJJJJJGIJJJJJJJJGHIJIIJJJJJGH
@9678110/1
cgacgacactttttagtaccgggcttactaagggagttttcttg
+9678110/1
@??DDD<:CAFFFFAAAEH4:@68?;?0:F<GDBFF?C><.8B;
@8985431/1
gattgatgtcccaatggtccacacctttgtcaccactatattcaccaacc
+8985431/1
CCCFFFFFHHHHHJIJJJJJJJJIJJJJJJJJJJJJJJJJJJJJJJJIJJ
@9474051/1
gaatcagaatcctctcagaagaaagtggagataccatattatagtgggag
+9474051/1
@C@ADDEDHFFHHFJEHGJGGIJJGHEC>FHFEGHGJJIFIIGA?DDDHD
@9983046/1
gtagcctttgctcagcatctcgaggaaccaagtagcatggtggtagccaa
+9983046/1
CCCFFFFFHHHHHJJJJJJJJJJJJJJJJJIJIJJJJJJJ?GHIJJJJJJ
@9983440/1
cctttattatccctttcagtggacaatttacaggcagttgaagataacat
+9983440/1
CCCFFFFFHHHHHJJJJJJHIJJJJJJJJJJJJJJJJIJJJJJIJJJJJJ
@9295650/1
ctctatttcattgtgcattaatctatagaaaattttccaaacagtattta
+9295650/1
@BCFFFFFGHHHHHIJJJJGIJIJII:CHHGHIJJJGI@GI9?CCFGII4
@9296068/1
ctggtatccaaaggcactgttttcaccggaggaatttgtttgtgattttt
+9296068/1
@CCFFDFFGFGHFGIGIIGFHJJJJJJJJGIIEGHIIJIJJIDHEGIIJJ
@9382406/1
gccacattccattccatgatttattaaacccgatgctagctttcttaaat
+9382406/1
CCCFFFFFHHHHHJJJJJJJJJJJJJJJJJJJJJJJJJJJJJJJJJJJJJ
@8985800/1
gctgctgtggtctctgctgttgttgttgttgctgaggctgctgtggtctc
+8985800/1
CCCFFFFFGDHHHIIGIIID?HIDHEGGEGCHEHIIGIIIIIGD9??DG>
@8718753/1
gtccttctaacctgttcttcttgaagttggttcagctgtagtctgtctgc
+8718753/1
CCCFFFFFGHHHGJHIJJJJJJJJJJJJJJGHJIJJJJIIIIHIJIJJII
@9475330/1
gttcattacctaagatatttgttatgatctccggccaagatcagccgtgt
+9475330/1
CBCFFFFFHHHHHJJJJJJJJIJJJJJJJJJJJIJJJIIIHEGHGGI?FH
@9475372/1
gtccttctaacctgttcttcttgaagttggttcagctgtagtctgtctgc
+9475372/1
CCCFFFFFDHHHHJJJJJJJJJJJJJJJJJGIJJJJJJJJIIIJJJJJJI
@8719483/1
gccaataattgttctttcatgatactctcaaggtccctgattacttcttc
+8719483/1
CC@FFFFFHGHHHIJJJIJJJIJJJJJJJJJJGFHHIJJJJJJJJJJJJJ
@9476262/1
aacatattgccgcacaagcggtgttgtcgatgttacaaaaggttgaggag
+9476262/1
C@@FFFFFDFBDHGHIDEGII1CDAAGDG86??FGHGCH@FABBFHIIJJ
@9298321/1
tttcacttttgttattggtttccttatcagtaatctcgaatctattatct
+9298321/1
@@@DDDDDFFDFBHIIHIIIG>C:FEHIEGCHCGGGHIGIEHG@FHIIII
@9681431/1
gtggtctctgctgttgttgctgctgctgttgttgttgctgctgttgttgt
+9681431/1
BCCFFFFFHHHHHIIJJJJJJJIJJJJJHHIHIJIJJIIJJJJIIJHIHI
@9299788/1
tcatagttccacaatgagtaatttcaatttttaatccttttatttcttta
+9299788/1
@CCDFDFFDFHHHIIGJJCHHIFHHICGIGGHGHHFEGHIJGHHHJJHIG
@8804809/1
aaggagttgaaggattttctaaagctttgaattcataagttggttgtttt
+8804809/1
CCCFFFDFHHHHHHIJJJJJJJJJJJJJJJIIJJJJJJJIJJJHIIHIJJ
@8603855/1
gagtaattcgtcgcgcattctgttgtatatttatgctcacttcaccaaca
+8603855/1
B@@DDFFFHHHHHJJIJJJJJJHJJHIJJJJJJJJJJIIJJJJJJJJJJI
@9766002/1
ggaacgagaaccaatttcttttttaaaataatcagcaaaatccaaa
+9766002/1
CCCFFFFFGHHHHJJJJJJJJJJJJIIJJJJJGJJJJJJJJJJJJJ
@8991917/1
ccagcagcagcagaggcaacaacagc
+8991917/1
?8=1:BDDDD3<A@:1::A;CEC=BA
@8992420/1
ctcacttgttttgtcataagttgtaacagtaagttcttttttttccttga
+8992420/1
CCCFFFFFHHHHHJJJJJJJJJJJJIJJJHIJJIJJJJJJJJJJJJJJJJ
@8993049/1
ctctgctgttgttgttgttgctgaggctgctgtggtctctgctgttgctg
+8993049/1
@@<DFFFFHHGHHIIGHGHIIIIIGHIIIIICGCCDFHGGGIIIEBHIII
@8993284/1
gatcaatatgagttgtggcccattgttagttgtgaccctattttacgata
+8993284/1
CCCFFFFFHHHHHIJIJJJJJJJJJJJJJJJJIJIJJJJJJJJJIJJJJJ
@8808184/1
ctgggaacaagaatgctgttaatgcctccaagcttaacattgattttaag
+8808184/1
CCCFFFFFHHHHHJJJJJIIIJJJJJJJJIIIJJIJJJJJJJJJJIJJJJ
@9575365/1
atattcatgccacattccattccatgatttattaaacccgatgctagctt
+9575365/1
CCCFFFFFHHHHGJJJJJJJJJJJJJJIJJJJJJJJJJIIIIIJJIIIJJ
@8608141/1
aggtttttgaaaaaattttggccaatagctgtgggttatatggtgattga
+8608141/1
BBCDDFFFHHHHHJJJJJJJJJJJJJJJJJJHIJJFHIJIJJJFGGIJJJ
@9389669/1
cttgaggctgagatgaaggtggtctgctgggttgctggtcactgggttgt
+9389669/1
BBCFDFFFHHHHHJJJJJJFHIHHIJJJJJJHIJJJJJGHJJJJJJGHIG
@9577136/1
ctacacaaagggccatcattcatttctcctggatcattataccacaattc
+9577136/1
CCCFFFFFHHHHHJIJIIJIJJJJJJIJJJJJGIIGGIJJJJJJJJJJJJ
@9483924/1
tgattttcaagctcttcatgccactgattgatgtcccaatggtccacacc
+9483924/1
CCCFFFFFHHGGHJJJJJJJJJJJJJJIJJJJJJJJJJJJIJHIJIJJJJ
@9690713/1
caactgaagaactgtatctccgagaaattctaacctctgattagacccta
+9690713/1
CCCFFFFFHHHHHJGIJJJJJJJJJJJJJJJJJJJJJJJJJJJJJJJJJJ
@9690761/1
tggtattatgagtgttacttctcatcctaggacgtccacctcgaactgaa
+9690761/1
@CCDDFFFHHHHHHFHI@HIJJJJJJJJJJJIGIHIIIIIJJJIJJJJGI
@9691060/1
cgattatttttcctttgatgctgctcaatttaccttcatccttgttttca
+9691060/1
CCCFFFFFHHHHDHJJJIIIIIIIGJCDFIIIIGGIHIJIIHJJDHHGHI
@9691268/1
atcaacgttcactgtctataaaaatacaagaattcctaattgg
+9691268/1
?=?DDD@ABFHHFHEB:CFHEDHII<C9FF@?:??1:??CCFE
@9485053/1
gtcgcttatgtcaaattctacttctgaatgatgttctacgttatcatcaa
+9485053/1
CCCFFFFFHHHHHJJJJJJJJJJJJJJJJJJJJJIJJJJJHGIJJJJJJJ
@9579973/1
atatactcctaacttttaagtttttaaatcttttatgaatccatggaatc
+9579973/1
@@CFFFFFHHHGHJJJJJJJJJJJJIJJJJIJIJJJJIJJJJJIJJJJJJ
@9858481/1
gttgttgttgatgccatggttgtcgaggaggtccctgttgttccattgct
+9858481/1
@@@BDDDDFDHHHBGGD?FIHG@CFFGHIIGHGGHAF?GH?FBGE>?BFC
@9858758/1
gccattatcgcatcatacggaatctgccgagtccttccttctagtgcttc
+9858758/1
CCCFFFFDAHGBHII<EBHGECH?HCHEHIG6:?F?BBGHHEHHFGGGHG
@9394342/1
gcggcttgtctaacttgaccaacggtaaaagcaggagg
+9394342/1
@@@DDDD<CDF<D<?FF<EFAHIIIDFGDD4C?FHH;@
@9858948/1
ctaaaatattgttcaagttcacgaggagtattcttggaaacaattttata
+9858948/1
CCCFFFFFHHGHHJABFGIJIJJJJJGIFGHGHGIGGIIGGIJJJJJCHH
@9000746/1
ctccagcaggtgggtgagtaacatcagctccgagaaatattacaggttcg
+9000746/1
CCCFFFFFHHFHHJHIIJIJJIJJJJJIJJJJHIIIJIIJJJJJJJGHIG
@9776848/1
ggccaatagctgtgggttatatggtgattgatgccattcaactttgcatt
+9776848/1
CCCFFFFFHHHHGJJJAGIIJJJJHHJJJJJJJJJJJJJJJJJJJJJJJJ
@9777196/1
ctgctgtggtctctgctgttgctgag
+9777196/1
@@<DDBDAFCDBDG::2CAA<?BHH;
@9582401/1
ccgtaatgaatggtgttgctttcgcagggtaagtctttcagtctcatcca
+9582401/1
CCCFFFFFHHHHHEHIJJJJJJJJJJJJJDHIJIJJJJJJJJJJJJJJJJ
@9105327/1
gttgctgctaaatcttcaagtacatagtacataactttagctgtcgtctt
+9105327/1
CCCFFFFFHHHHHJJJJJJJJIJJJJJJIJJJJJIJJJJJJJJJJJJJJJ
@9779070/1
cctcaaccgtacttctagcattagaagtttcttctccagctaaggctgta
+9779070/1
CCCFFFFFHHHHHJJJJJJJJJJJJJJIJJJJJJJJJJJJJJJJJJJJIJ
@9105627/1
ccgctatcatcctggctgttgccatttgattcgtcctttgtttttactcc
+9105627/1
CCCFFFFFHHFHHJJJJJJJJJJIJJJJIIJJJJJJJJJJHIJJJJIJIJ
@8616443/1
cttccagtcactcaaaagtgggttcttaagtttgttgaagctgcaaa
+8616443/1
CCCFFFFFHHHHHJJJJJIIIJHIJJJJJJIJJJIJIJJJJJJJJJJ
@9004983/1
tgatttgatatctatatttctcattttttctgctaaagcactaccttcag
+9004983/1
BC@FFFFBFFFHHIJIJJJJJJJJJJJJJJJJJIJJJJJJJJJJJJJJJJ
@9862900/1
gtacacagtattcttgtagtgctccaatcgcattccctttcacactaggg
+9862900/1
CCCFFFFFFHHHHJJJIJJJJJJJJJJJJJJJJJJJJJJJJJJJIJJJJJ
@9586186/1
tctttcccgatcaggcgctgacctggcggtagctttaatcatagttgatg
+9586186/1
@@CFFDDEFFHHHJIIHIIIIJIHIJJII?FHGGHIGIJJIJIADHEGHF
@9586386/1
gaccagtttgcaaagggaagcgagcttgctgttgttgctgctgctgctgt
+9586386/1
CCCFFFEFHHHHHJJJJJJJJJJJJJJJJJJIJJIJJJJJJJJJJJJJJG
@8618442/1
gcattacagcaataaacgtttttccagagccagtaggtaaaaagattatt
+8618442/1
CCCFFFFFHHHHGJJJJJFHGIJJJJJJJJJJJHIJIFHHJIJJJJJJJJ
@9782466/1
ttcatctatattttttaaggaagtaagtgcaggggaacgagaaccaattt
+9782466/1
@@@FFFBDHHHHHIFIEEHIEGEACCHCFFHGEGEH@GE@D@FFHIEFHI
@9587424/1
gccggctggtgccctgaataccttgatggctacaaagatagaagtcgaat
+9587424/1
CCCFFFFFHFHHHJJJJJJJJJJJJJJJJJJJJIJJJIIJJIJJGHJIJI
@9492858/1
cataattcagaaagaatatacacaacagacaactctgtactggtgatatc
+9492858/1
@@BFFFFFHHHGGJJJJJJJJJJJJJJJIIJIJJJJIHIJJHDGHJJJJI
@9494195/1
tttgcattgtttcattccgcagattaaaatttttaagtacgactaagtga
+9494195/1
CCCFFFFFHHHHHJJJJJJJJJJJJJJJJJJJJJJJIFGIIIJJJJJIJI
@9589741/1
ctccagcaggtgggtgagtaacatcagctccgagaaatattacaggttcg
+9589741/1
CCCFFFFFHHFHHJFGGIIGIJIJJJJJIJJJJJGIIJJJJIIJJJDGIJ
@9867037/1
aaattctgctctgataaattagaatcatcccatagcaaatggtatttggt
+9867037/1
@BBFFFFFHHHHHJJJJJJJJJJJJJJJJJJJJJJJJJJJJJGIJJJJJH
@9867200/1
ggcgttttggtgggcatggcctgcagctccctttttgcagcttcttcaag
+9867200/1
CCCFFFFFHGHHHJJJJIJJJJJJJJJJJJJJJJJJHIJJJJIJJJJJJJ
@9496257/1
cttggctttgccgcttgttgctgtacttgaggctgagatgaaggtggtct
+9496257/1
CCCFFFFFHHHHHJJJJJJJJJJJJIJJJIJJJJJHJJJJJJJJ?GHGHI
@9496429/1
ggtttctcaaaacatggagctggatgaggaaatttttcataaagaagtcg
+9496429/1
@CBFFFFFHHHHHJJJJGHJJJJJJJJJJJJJJJJIJJJJJJJJJJJJJJ
@9873042/1
cataattcgggccttaactttagtgaactggtcatcaac
+9873042/1
?<1B?DDA;3?DDBBDDD@FEAEA?AEEIIBDDE@D<DD
@9875607/1
ctggtatttctggctcacctccttccattgttctcaatgtaagacagc
+9875607/1
?@@FFFFFFBDF?BGGG?GGCHIIEGGHGIIIIFIIHIIGIIIII@?D
@9878708/1
cttctctgcactgtgacagtcttcaagcactgagttagaataccaacctg
+9878708/1
CC@FFFDAFHFHHGHHJIJFGEHHDEGFEHHIGH?FGGGIIEHGFIHEHE
@9879527/1
cctacaatgcattacagtatctcaaactgatgaccaagaaatagaatcgg
+9879527/1
@@@D?DDD?FFFBHB?AGDF?FCA??A?E>CCB@G<:EGD@BG<FHIE@G
@9882116/1
gtcgtgagaagctgcaacggctgctatagatggaacgttgatctggtctg
+9882116/1
B@BFFFDFHFHHHJIIGIIJJJJIDIJIIEGGIJIJIGGJIJJJJI=CHG
@9883879/1
gtttcaacatgtctttcagataaatttattgagctggaacatagttttaa
+9883879/1
CBCFFFFFHHHHFJJJJJJJJJIJJJJJJJJIJJJJJJJJJJJJIJJJJJ
