# Supplementary material for: Identification and comparison of key RNA interference machinery from western corn rootworm, fall armyworm, and southern green stink bug
Source: PLoS One. 2018 Sep 5;13(9):e0203160. doi: 10.1371/journal.pone.0203160 (PMC6124762; doi:10.1371/journal.pone.0203160)
Supplement: S2 File — (TGZ) [file pone.0203160.s012.tgz › data/fastq/sgsb/9_Pregnant-female_PF_Rep2_aligned.fq]

@3591228/1
ggaagaaaccataccaaaggtcaagaccataaccaagatcaattactcta
+3591228/1
CC@FFFFFFHFHHJJIIJIJADFEHIJJEGGJIIIIICHGGHGGHGEIIE
@1550174/1
ctgcttttttagttttataggttccttaatcatacaataattagcttaat
+1550174/1
CCCFFFFFGHGHFHJJJJIIIFHHIJIJJJJIJJJJJJJIHGGGIJJJJJ
@1550772/1
tcgcacaacaaacacttggggagttaaatcaacatcagctgagatatact
+1550772/1
?@?DB?@DDAFBH@3EGHGII=DFHCFGH<19BDG?FBBBF<DGG@G@FH
@4102790/1
ctgggattaatatttccaatgaagctttcgcagcagcaagtttcgcttgt
+4102790/1
?@@DD3DDFFFFFEFED@HFEBHC<CEAFEGGBAFEACFF:9BGF6DFFF
@4103342/1
cttgaagttggttcagctgtagtctgtctgcatctgtatatgccctagca
+4103342/1
CCCFFFFFHHHHHJJJJJJIJJJJJJIJJJJIJIIJIJJJJJJJJJJJJJ
@1787/1
gtctataaaaatacaagaattcctaattggtagtattccaatctaatcta
+1787/1
BB@FFFDFHHHGGJIJJGGIGIIIJIIIJJEHIFHGIJJJJJJJIIIJJH
@4103756/1
ttacagtaaaaattataataaaacaaaaattaactttttaatcacattgg
+4103756/1
CCCFFFFFHHHHHJJJJJJJJJJJJJJJJJJJJJJJJJJJJJJJJIJJJJ
@4104555/1
tccattttatagctactctaaaaacacgg
+4104555/1
;;?D=DDD>B<A>D4C33<C<<CDFIIFA
@6666415/1
gttaacttttggtggctttattatattactcctaattgaagagccttttc
+6666415/1
CCCFFFFFHHHHHIJJJJIJJJJJJJJJJJJJJJJJJJJJJJJJJJJJJJ
@2570744/1
cagagactcgtccaatcagattgaaaaaaacaagttgtataacacaatta
+2570744/1
CCCFFFFFHHHHHIGIJJJJJJJJJJJJJJIJJIIJEFHIGHHJGJGHIG
@2570979/1
ctgtcttcagcctcatgttataacattatgcagttcattacctaagatat
+2570979/1
@CCFFFFFHHHHHJJJJIJJJJJJIJJJJJJJJHIJJJJJJJJJJJJIJJ
@5122700/1
gacaaagatagtaagttatttcttctaaattctgctctgataaattagaa
+5122700/1
CCCFFFFFHHHHHJJIIJJJJJJJJJJJJJJJJJJJJJJJIJJJJIJJJJ
@5123467/1
cacaaatccacttggaaaactgtttatcatagatccgacgacacttttta
+5123467/1
?=@ADDDDBBDCFFEEG@;BA<C3A@H>BBAHHFIEBED?GGFFI@BE@=
@7180785/1
ctccaatcgcattccctttcacactagggacatgaggtgaaattattggt
+7180785/1
CCCFFFFFHHHHHJJJJJJJJJJJJJJJJJJJJJJJJHHIJJJJJJJJJB
@1040999/1
ctcatttgaaaacgtggatctccaaggtctccttgaacaaatttacctaa
+1040999/1
CCCFFFFFHHHHHJHIJIJIIJJIJJIEHHJJJJIJJJIIGIIJJJIIII
@1553653/1
ccctcttttgggtggaatgtatgacgatgatttgatatctatatttctca
+1553653/1
CCCFFFFFHGHGAFHHGIJCHHJIJJJIIHGIJICGDFHIGGIJJJJIJI
@6667982/1
cttctaacctgttcttcttgaagttggttcagctgtagtctgtctgcatc
+6667982/1
@@CFFFFFHHFHGIJJIIGIGGJEHGHHIHH@EIGEHIFHG<FHGGGCGI
@3083058/1
cgacgacactttttagtaccgggcttactaagggagttttcttgatcatt
+3083058/1
CCCFFFFFHHHHHJJJHHIJJJJJJJJJJJJJJJIJBFIIJJJJIJJIJJ
@2572773/1
aagaaatctaagattgcatcaccgaggaattccagcctttgatagcaatc
+2572773/1
CCCFFFFFHHHHHJJJJJJJJJJJJJJJJJJJJJJJJJJJJJJJJJJJJJ
@4615207/1
ctgaactatttttactataaacatctttcatgtcatcaatatttatgatg
+4615207/1
CCCFFFFFHHHHHJJIJJJJIIIJIJJJJJJIJJJIJJGIJJJJJJJJJJ
@2573092/1
gcgatctttgccatagcatagttcctgctttagggtttcttccgctaatt
+2573092/1
CCCFFFFFHHHHHJJJIIJIIGHHGJJIJJIIJJJHIJJJJIIIJJJJJJ
@4615553/1
atccaaagagcgatggaatcttaaatgcgatactaaaacaggcagaagca
+4615553/1
@CCFFFFDFHHHGJJJJJJIJGIJJIIGIIIDIJJJJIJIHGGGIGIHJJ
@5642004/1
ctcagagctaccttggcagctgctaattttgcttggtgtttgttttctcc
+5642004/1
@@CFFDDFHHGHHIGIIJJIJJJJIJJJJJJJIJJJHGHIJJIJJJJJJJ
@5642110/1
agtaggtaaaaagattattgtattttcttttagaactctttcaaagagtt
+5642110/1
@??B;?D><A2C?7EGI<EHD9FHIE>HF9EBA<C?EGFB<D@<F>FEDG
@5642200/1
gtggaggtgaaaagaatgatcttccaactgtcacaaacctgttagcagct
+5642200/1
@@@DDDDBFHBFD@;CC:4CHGIIIIIEHGIEG9FGIIGIGFHE@EFHHI
@524430/1
ctcatttctgataggttctgcaatttccaagaaactttacttttcacaaa
+524430/1
@@@=DDDDHHHGHEHHG@FH@HGEGIGHHB9FFBFHGIIEHIIIIEGDDD
@2063466/1
gggtaggggttgtttccctagactgtggttgagacacttgctggggaggt
+2063466/1
@@@DD?ADFF?AHGGFB@HEHICBHCFEEH;39B?FGD@BEDGEII7AF;
@524992/1
gtcacttcaaactgttgctcagcagctatctcttgtag
+524992/1
@@@A;DADFHDHHG?C@CI?<;C>:;CFACC?FAEBHE
@2065357/1
gtaacgattctccactgaaccaaatcggctccttgaatgaatttttcatt
+2065357/1
@@@A?DDDHDHDFGGGGEECEGGGIEEGGEGGEGH<DB?FGH9DBHBFFG
@4658/1
ggtaggacgtgctgtaccttgtatactagcatgactgactagatagaagt
+4658/1
?@=DDDFF?FDHHIDEGGHIIHGGGIDGHIEIJIJIGHGGGGIJEHIIID
@4743/1
ggtcatttctttttcttgatctctttcattatcgtaaattgtcacggtct
+4743/1
@<@DD?DBHHHHBHGGIIGEHIIIGGIGIIICGIFGGIIIE?F>EDB?BF
@4794/1
ctcatcttcatcatccaagccgtaatgaatggtgttgctttcgcagggta
+4794/1
C@CFFFDEFFF>BFFHIIIIIHEEGIIGCHGICDGGIIIIIEH@GEHI=F
@5127475/1
ctttaaacaaagaacattggattattcttacaaacagaatccttaactgt
+5127475/1
CCCFFFFFHHHHFIJJJJJJJJJJJJJJJJJJJJJJJJJJJJJJJJJJIH
@5127729/1
ctctaggaccagtttgcaaagggaagcgagcttgctgttgttgttgctgc
+5127729/1
CCCFFFFAHHHGHIGIIIGJIJJEHIIIGEDHIHJJEHDIHEGDCFHIJG
@1555631/1
ccttaactgtccttctaacctgttcttcttgaagttggttcagatgtagt
+1555631/1
@@@DD?DD<AFH?FEFHBDHEFAAHHIGEECBFB?CGBCCDGHBDEFHHD
@3597540/1
gtctaagattgctttcgctgcggcatgctttgcttctttcttagatctac
+3597540/1
@BCFFFFFHHHHFIJIIJJJGIIJJJJJJJJJJJJJJJJJJIIJJJJJJJ
@1555835/1
atcctgaggagcatgttcttgcctttgttgctgctgtggtggttcttgcc
+1555835/1
C@@FFFFFGHHHHJIGGHIJGGHGHIIJJIJJJIJJDHIDGC?DGCHIII
@6157702/1
atcatttttagattttcctgcaccgatgcaattaatactcatcttcttta
+6157702/1
CCCFFFFFHGHHFGHIJJJJJJJIGIJIJJIJJFGIIJGIJJJJJJJJJH
@6157763/1
ttagaatatacagcataagcagccataccaagatcatcacatactaccgc
+6157763/1
C@@DFFFFGHHGHCHGEGGFGEEHCHIIGIIIEGIJGIIIJIEHGIJJJJ
@4107665/1
attcgattgaagtaaattgtaaaatg
+4107665/1
@@@DD?DDH<FDAE?BFG@CBH@<CH
@3088197/1
ctcagagctaccttggcagctgctaattttgcttggtgtttgttttctcc
+3088197/1
CCCFFEFFHHHHFIJIJJJJJJJJIIJJJJJIJJJJDFCGIJIGGIIIJJ
@4617309/1
ctttttttggatctgaagggcggtcccctcttttgggtggaatgtatgat
+4617309/1
CCCFFFFFHHHHHJJJJJJJJJJIJJJJJJIJJJJHHBDDDEEECEEEDE
@5644421/1
catccaaagagcgatggaatcttaaatgcgatactaaaacaggcagaagc
+5644421/1
CCCFFDFDHBBFHIJGIGIJJ@GGIJJIIJJJJJJJJJJJJJJJJJJJJJ
@3090424/1
cgtacttctagcattagaagtttcttctccagctaaggctgtatcatcaa
+3090424/1
CCCFFFFFHHHHHJJJHJJJIJJJJJJJJJJJJJJJJJJJJIJJJJJJJG
@2575637/1
gttccttaatcatacaataattagcttaatattagaaatcttaataaata
+2575637/1
CCCFFFFFDDDDFIHFIJIHJIIIIHHJJJGIGIGIGIJJGIJJJJIIHI
@2575797/1
attgaatataagaccttgttgttttagggtaatcaaattttatgacaaaa
+2575797/1
CCCFFFFFHHHHHJJJIIIJJHGJJJJJIHIGJJJJJJJJIJJJJJJCFH
@2575909/1
gcctcttttaccattgtacgagtttgagcatcattcattttcttcattgt
+2575909/1
@@CFFFFFHHHHHJJJGIJJJJFHIIGJJJJJJJJJJIJJJIJIJJJJJH
@2577323/1
gctgggaatcctttgtgagccacatcaatgttaaggaatggtttccaacc
+2577323/1
CCCFFFFFHHHHHJJIJIJJJIJJJJJJJJJJJJJJJJJJJGIJJJJJJJ
@3598990/1
cctgattacttcttctcgaggtggctgcagtttccatatcatattatacc
+3598990/1
CCCFFFFFHHHHHJJJJJJJJHIJJJJJJJIJJJJJIJJJJJJJJJJJJJ
@5129067/1
ctccactgaaccaaatcggctccttgaatgaatttttcattcctccatac
+5129067/1
@@CFFFFDHHHDFIIGHGEGEHGIIJIHJGIGGGJJIEGGG<?GGIIIIC
@3599704/1
cgtagtgaagaactgaaagcagatctaaatttctcaaatttctttctata
+3599704/1
BC@FFFFFHHHHHJJIJJJJJJHHGIGIHIJJJIJIIIJJIHIJJJJJJI
@3600594/1
ctcgaatctattatctcttggacaagttgttatattagtcactttatatg
+3600594/1
BCCFDFFFHHHHHJJJJJJJJJJJIJIJIHJIJIJJIJIJIIJJJIJGHJ
@7696932/1
gttcatgagttccactttcacaatcaattaattggt
+7696932/1
?::ADDDBBDB>D<AEEE?ED@A3AF<CBF<EFFF?
@6673295/1
gtcctttgtttttactcctttttcaaaaccttcttccagcatagcttcaa
+6673295/1
;@<BAB;BHDFDHHGIIGHIIIIGHHGHIIGHGGGEGG4CDG9DHEGIIE
@4619408/1
cgtacttctagcattagaagtttcttctccagctaaggctgtatcatcaa
+4619408/1
CCBFFFFFHHHHHJJJJJJJHIJJJJJJJJJJJJJJJJJJJIJJJJJJJJ
@4110398/1
cctttgatagcaatcggtaaagttttgcctataagaacaatgagtgagag
+4110398/1
CCCFFFFFHHHHHJJJJFHIJJHHGIIIIJJJJJJIIJIJJJJIDGIJGH
@2071793/1
gtcctgttggtccattaatataaaatggttcaacttctttggtgtac
+2071793/1
CCCFFFFFHHHHHJJJJJJJJIJJJJIJHIJJJJJJJJJJJJIJJJJ
@7699328/1
gttattgtaaggttttgatgtgtttgattctttgttctttatttgtgtat
+7699328/1
CCCFFFFFHGHGFHIJJIJIJIJJJJIIJJJJJJJJJJJJJJJIJJJIJI
@4111143/1
ccaacaacaatgacaggtttttgaaaaaattttggccaatagctgtgggt
+4111143/1
CCCFFFFFHHHHHJJJJGGIJJJJJJJJJJJJJJJJJJJJJJJJJIIJJA
@3100116/1
atacgatgtaatattgaaggcaataaagtaaccttcaacatataaactgc
+3100116/1
@CCFFFFFHHHHHJJIJJJJJJIJJJJJHHJJJJJJJJJJJJJJJJJJJJ
@5130516/1
gggtagttgggtaatattttgataacgtggatgtagataggctggcctgc
+5130516/1
BBCBDDDEHHHDFIJJJJJJJJJJJJJGHJJJJHJJJJJJJJJJJJJIJG
@6676483/1
cagggaacggcgacataggtgtctgctcttcacatactcttgttacaaca
+6676483/1
@@@FFFFFFFFHFGGIIGG?GHGIGGGGBFIIGIGGGGIJJJHIIIGIII
@3101560/1
ggaagccataccgtacgctcaaacatgcaaatgtgacattattgactaag
+3101560/1
CCCFFFFFHHHHHJIJIJJJJGIJIJJJIIJIIHIIIJJJIJJJJJJJIJ
@5650451/1
tatcaatactttaagagtactaccaactcatactgtcttcagcctcatgt
+5650451/1
CCCFFFFFHHGHHJJJJIJJJJJJJIJJJJJJJJJJJJJJJJJJJJJJJJ
@7188551/1
caacattttacatgcagttagtgcaactgctcccttggcagtaaca
+7188551/1
B@BFFFFFHHHGHJJIJIJJJHIJJJJJJJIJJJJJHHIIJHHIII
@7188892/1
gtttcaatgatttccctgttgaccttacggggacacttatcagg
+7188892/1
@?@DDDDDDHDAB@<:A<EFHGEAFHGG@6@1::D@D9DDDFBG
@2072330/1
agcaacaacaacaacagcagagaccacagcagcctcagcaacaacagcaa
+2072330/1
@BCFFFFFHHHHGIJIIJJJJIIIGHIJJIIJJIJIJJJJJIIJJIIIII
@2072540/1
cttttttttgttcctttttgaattgaaatcacctgctccaggtaatggaa
+2072540/1
@C@FFDDFGGDDFEGFDGF<GCHIGDGGCEEHIIICHHGGF3=BF>FCE@
@2072771/1
gctgctgctgaggcggttgttgccactgctgttgttgaggctgctgtgg
+2072771/1
CCCFFFFFGHDFDHGIIIIGHHIIGIIGGIJGIGIIIBHGGIGGII4;=
@1049283/1
tgctgagcgactaatgccactgtgtccacaagaaaaaaggttcttttacc
+1049283/1
?;?DBBB;@FDD@GEE>G<ACCAEHDEEGHAFDHDFIEHD9BBCFFHE>G
@1049540/1
gtgagttaaaacagtacatcgcacaacaaacacttggggagttaaatcaa
+1049540/1
@C@BFDDDABFFBHCFHGIBGGIIGGIIGGIIIFIIGIIIFHGEHIFHHG
@7700191/1
cagataatcccatatcattgagacattaacttgcgtagcatactttatcg
+7700191/1
CCCFFFFFHHHHHJJJJJJJJJJJJJJJJJJJJJJJJJJJJJJJJJJJJJ
@4624536/1
gcctttgttgctgctgtggtggttcttgcctttgcagctgttgtggtggt
+4624536/1
C@CFFFFDFHHHHJJIJJJCGIIHGGGHIGIJJCHIIGIIGGIHGC?FHG
@7190340/1
gtcttgcacgacctttggattgaatataagaccttgttgttttagggtaa
+7190340/1
@CCFFFFFHHHHHIJJIJIJIJJJJJJJJJIJJJJJHJIIJJJJJIJ?FG
@7190476/1
gctgttgttgctgaggctgctgtggtctctgctgttgttgttgttgctga
+7190476/1
CCCFFFFFHHHHHJJJJJJIJJHHHCHIJJJJJJIIJIJJGHIGIIJJID
@3105725/1
ctctcaaggtccctgattacttcttctcgaggtggctgcagtttccatat
+3105725/1
CCCFFFFDFCFHHGDGHIIIIGIIIIEHIGIB:E?;FHIIIIIIIIIIGI
@3106029/1
gccacattccattccatgatttattaaacccga
+3106029/1
8=<D=DDDHF>BHEGHHBBHHHGHH<A@??FF8
@7192230/1
caaaggtttaaaagcaggtattgcattggtataagcatttgcttctgatt
+7192230/1
CCCFFFDDHHGHHJJJJJGIJJJJJJJJJHHIJJJJJJJJJJJJJJJIJJ
@1050420/1
cttagaattcaaaaattcaaacttaaattcgtagcctaattgatccataa
+1050420/1
CCCFFFFFHGHFHJJJJIEIIJJJJJJJJJFFGGIJIJJJJIJJJJIIJJ
@6678776/1
cctttgttgctgctgtggtggttcttgcctttg
+6678776/1
;;=;?BDD?BFDHH>:ED;:;FE?C?<EBFEG1
@1050961/1
gtaatatgagttttctttgttttcaaaggctctaactaaaaattcttttt
+1050961/1
BBCFFFFFHHHHHJJJJJJJIJJJJJJJJJJJJJJJJJJJJJJJJJJJJJ
@5134093/1
cgtacttctagcattagaagtttcttctccagctaaggctgtatcatcaa
+5134093/1
CC@FFFFFHHGHHIJJJIIJIIJJJJGJHGHGIIIJJJJJJIJIIJJJJJ
@4627681/1
ctaatatcctaacgttatcaggttttgggtagttgggtaatattttgata
+4627681/1
CCCFFFFDHHGHHJJJIJJJJJFHHIGII?FHIHJJJGIIJJIJJIIJII
@6165042/1
ctctaactaaaaattcttttttaagtaacaaagcttcagtaaataacaaa
+6165042/1
@CCFFFFFHHHGHIIIIIJJIJJJJBHHIIJJJJJIIJJJJJIJJIIIJJ
@12900/1
gtaaagttttgcctataagaacaatgagtaagagcttgcaagaggtaact
+12900/1
B@@FFFDDGHHHHJJGIJJJIJJJJJJJHIIJJJIJJJJJJJJIJGGHJI
@6165580/1
attcaactttgcattaactttctgtagtatgtttacaaatgttgcagcat
+6165580/1
C@CFFDDEFHFHHJJIGJGIIIIJEBAFGIDHHIJJJIIJG@FHFGGGHH
@3107490/1
gtcaagaccataaccaagatcaattactctaccaggtggagg
+3107490/1
CCCFFFFFHHBFFHFIIEHGGIIIAHFDBHIIGGIIIIF@FE
@7703949/1
agtttccatatcatattatacctgaaggcttttgggtcgtgagaagctgc
+7703949/1
?@?DDFDDHFHHGIEGIJGIEGHEFGGDIHIIIJIIGGHDFBHHGIIIJG
@7703987/1
gtccaataaaactgaagtctgtgacaacccaacgcaatcgcttaacctac
+7703987/1
@@@FDFFFFHDHBEGDH4CDFHBAFCHBBAGFGIGG:<DGHB@@H@B9CF
@5134865/1
gtcgaatactgttcttaggaatatttccaatgaattcctctatttcattg
+5134865/1
CCCFFFFFHHHHHJJJJJJJJJJJJJJJJJJJJIJJGIJJJJJJJJJJJI
@535513/1
tgattttttattgtatcccaatcaattatgatactgtctccttcaacaat
+535513/1
CCCFFFFFHHHHHIJJJJIJJJJJJJJJJJJJJJJJJIJJJJJJJJJJJJ
@3109572/1
ccccttcagaatataatagtttcaattcatttgatttatgcttaataagc
+3109572/1
CCCFFFFFHHGHHJJJJJJIHJJJIJJJIJJJJJJJJJJJJJJIJJJJJJ
@7194291/1
agcatcgtgatacgatgtaatattgaaggcaataaagtaaccttcaacat
+7194291/1
CCCFFFFFHHHHHJJJJJJJJJJJJJJJJJJJJJJJJGIJJJJJJJJJJJ
@5136794/1
ggcagcttttacctcattttcactcagaagaaataatatctcagcaccaa
+5136794/1
CCCFFFFFHHHGGIIJJJIIJJJJJGGGIGGIJJJJJJJIJJJJJJJJIE
@2076862/1
cctcactggatgttggtaaagcaacaccttttcgatttacatacctaggg
+2076862/1
@CCFFFFFHHGHHJJJGIJJJJJJJJJJJJJJJJJJJJJJJJJJJJIJJJ
@4114605/1
gtctgtctgcatctgtatatgccctagcacggaaagcagcgagatgagca
+4114605/1
?@<=?DADD><DFG@CFGHIIIIIIIGB>HGA1?FGGGGHH@?:;D<<=.
@2077323/1
tctgtctgcatctgtatatgccctagcacggaaagcagcgagatgagcat
+2077323/1
C@CFFDFFDHHFFIGBGHJIGGIIEIHFEFG@FEHGEGGG>FHGI>EEHH
@1567683/1
ttctaatgtttcttcatttaaaaccgctgtgtctctttctttttttgtta
+1567683/1
@C@FFFFFFHHHHJJJJJJIJJJJJJJIJHIGGJJIJJHIJJIJJJIJJJ
@5655485/1
cagggaaattagttattccactccttttcccgtttttattatcgcttcta
+5655485/1
CCCFFDDFHFHHDHAEGH>FFHHIJJJIJJJJJIJJIHIJJJIIJJJIJH
@4115934/1
ccgtacttctagcattagttgtttcttctccagctaaggctgtatcatca
+4115934/1
CCCFFFFFHHHHHJJJJJIJJJJJJJJJJJJJJJJJJJJJJJIJJJJJJJ
@5656795/1
gatacgtaaccaccattcctttaacttcatcaacaagtttttgccacttg
+5656795/1
@CCFFDDDHDHHHJJJIGEHIJIIJIJJJIJJIJJJIIGIJJJJJJGIII
@1569635/1
cgggagaccttggctttgccgcttgttgctgtacttgaggctgagatgaa
+1569635/1
CCCFFFFFHHHHHJJJJJJJJJJJJIJJJJJGIIJJJIJJJJJJJJJJJI
@5657357/1
ttcctccttccaaaaaaatacagcaagtctggtaaatttatcgcaaggta
+5657357/1
CCCFFFFFHHHHHJJJJJJJJJJJJJJHIJJJGIIGIJJJJJJJJJJIFH
@1570051/1
gccagtagctgtgggttatatggtgattgatgccattcaactttgcatta
+1570051/1
CCCFFFFFHHHHHIJFHIIJJJJHHIJJJJIJJJJJJJJJJJJJJJJJJJ
@1054936/1
agataatcccatatcattgagacattaacttgcgtagcatactttatcgt
+1054936/1
CCCFFFFFHHGHFGIJJJJJIGIJJJIIIEIEGHIJJJJIFIJFIIIJJD
@1570113/1
catcaatcatcccttttctatgctactgttttccaattccaaattctaat
+1570113/1
@C@FFFFFDDFDDIGIJJJJJJGJJJIJFGIJ<FGIGIGHIJEGIIDHIB
@3111885/1
gtctaacttgaccaacggtaaaagcaggaggttgttgcatcctttgctct
+3111885/1
CCCFFFFFHHHHHJJJJJIJJJJJJJJJIJJHHIJJJJJJJJJJJJJJJJ
@5137460/1
gtccttctaacctgttcttcttgaagttggttcagctgtagtctgtctgc
+5137460/1
@@@D<BDAFADFFHACFHCEGDBEGG4:ABGHHCGEHGE@BFF@FEEI@G
@6683933/1
tgacaaagatagtaagttatttcttctaaattctgctctgataaatt
+6683933/1
@CCDFFFFFGHHCEFGHIJJJJHIJJIJJJIIIJJIJIJIIGIJGII
@2080210/1
agtaggtaaaaagattattgtattttcttttagaactctttcaaagagtt
+2080210/1
BB@FFFEDHHHHHJJJJJJJIJJJJJJJJJJJJJJJJJIJJJJJJJJJIJ
@1574393/1
cccatagcaaatggtatttggtaggacgtgctgtaccttgtatactagca
+1574393/1
@@@FDFFFHGHGHICEFIJIJBHHIJJJCFGGHCGIIGGIFFGGIIGIII
@1574521/1
ctcattttcactcagaagaaataatatctcagcaccaattttatgatttc
+1574521/1
CCCFFFFFHHHHHJJJJJJJJJJJJJJJJJJJJJJJJJJJJJJJJJJJJJ
@7706924/1
cggtttctcaaaacatggtgctggatgaggaaatttttcataaagaagtc
+7706924/1
BBCDDFFFHHHHGJJJJJHHIJJJJJJHIJJJJJJJJJJJJJJJJJJJGI
@7197624/1
ctaattgatccataataagtctaaatagaccttcagggtcattatgggct
+7197624/1
CCCFFFFFHHHHHJJJGJJJJICFHHHHHIIJJJIIIJCGHIJIJJIJJI
@5660520/1
cgcagattaaaatttttaagtacgactaagtgagcacactaaatcaccac
+5660520/1
CCCFFFFFHHHHHJIJJJJJIJJJJIJJJJIJJJJJJIIJJJJJJJJJJJ
@538273/1
ctccaatcgcattccctttcacactagggaca
+538273/1
@??:DDDBFAFHHDHGHIIICD>?C;FC3E8?
@18400/1
cacgaggagtattcttggaaacaattttataattattggatatattcatg
+18400/1
@C@FDFFFHFBFHIIIJJGGGGIJJJJJIJIJIJGIJIJJJGIJIJJJJJ
@2589430/1
gcatcattcattttcttcattgtaacttggcccgcaacaattgtacacaa
+2589430/1
CCCFFFFFHHHHHJJJJJJJJJJJJJJJJJJJJJJJJJJJJJJIJJJJJJ
@3613548/1
cgcaaggtaacgtaaaacaatatctattcaacaaaggaatagcagattca
+3613548/1
CCCFFFFADDDDHBGCGFHGIIIIIIIIIIACECHIGGIIIIIFIE@DFF
@4119997/1
gtccttctgacacaccatctctgtaaaagaggatagcttgaggcttatac
+4119997/1
CCCFDFDDHFFFHGGGG@GEFDHCCCHDB8?B?9?GGGFHDCHI=GDHC<
@2081997/1
cctccttccaaaaaaatacagcaagtctggtaaatttatcgcaaggtaat
+2081997/1
CCCFFFFFHHHHHJJJJJJJJJJJJHIJJJGIJIJJJJJJJJJJJJFHIJ
@4120379/1
gttaactttataatcaatcggcatttctttcagaccaaaatttctttgta
+4120379/1
@@@DABDDDFF<CEADFGIID:CFEDFIEE9?C@FCBFEGGIFFFIEE?D
@1576720/1
cggtaatagctcgtgccattgcgccaggtgtccggtcttcactgcagcct
+1576720/1
@@@DDDDDFFHGGEBBGGEHCHHGHHIIFGFGBGG?@6BDFEGHBFHIEG
@2082371/1
ctttcatcttcagaagaactggtagaagaactgctgtaataacgaatttt
+2082371/1
@@?DDDDDHFAHDGEDA>G@DCAEEDBCECGGGDGE?FEFFFCBGHIIGH
@1576884/1
actgttttcaccggaggaatttgttt
+1576884/1
@@@AD?DD<F8FHHIBBH@>9CG9C@
@1058029/1
ccagcattctacagtatatttgagtaccacccttacagctatagatctta
+1058029/1
CC@FFFFFHHHHHJFHGJJJJJIIHHJJJJIJGJJJJJJJJGGIJJJJJJ
@7709761/1
caacttctttggtgtacagaaatatttcggcttctgcttccgttccaccc
+7709761/1
@@@DDDFFFHHHFHEGBBHCHGGIGIJGGAEGG@B@EIGGHHBGDFFDHG
@7709844/1
ctagataataatgcctcagagctaccttggcagctgctaattttgcttgg
+7709844/1
=@<DDFFBFDFH?GGHFHGABGBEHDHCCEGFCCC<CDDFHICCHIIGIF
@5662082/1
cttaactttagtgaactggtcatcaactgagaggccaaactccttcaggc
+5662082/1
?@@DDDDDFFDDDFFFBDE3AFF4AAFE:AD<CEAFFFFDD<?@DCFICF
@4636498/1
ccttgaatgaatttttcattcctccatactccttgtcttacaggtaccgg
+4636498/1
CCCFFFFDDHFFBHHGIGEIFDIIIIIIIIGIIIGEEGHIIGHHCFHGGI
@4636631/1
ggctgttgttgccactgctgctgctgcggctgttgttgcctctgctgctg
+4636631/1
CCCFFFFFHHHHHJJJIJGIJJJJJJJJIJJJIIJGGIJJJJJIJIGIJJ
@1577944/1
gccaataattgttctttcatgatactctcaaggtccctgattacttcttc
+1577944/1
CCCFFFFDHHHHHJJJJJJJJJJJJJJJJJJJJHIJJJJIIJJJJJJJJJ
@1578057/1
cacattgcagttgctatcatacattcttaatatctgtgtattaagcctct
+1578057/1
CCCFFFFFHHHHHJJJJJIJJJJJJJJJJJJJJJJJHIHIJJJJJJJJJJ
@4121341/1
gtcaggtgcgttaacttttggtggctttattatattactcctaattgaag
+4121341/1
@@@BDDDBBHFDHIGGGGIIIAFGGGGGJJIGIIEGDBHHGIIGIIDCGE
@540255/1
ggctttaacctcataactaaaacagggttcatgagttccactttcacaat
+540255/1
CCCFFFFFHFFHDHIIIJJIJIIIIHI;FGGIJIIHGIJIJIJJJJJJJG
@540599/1
ggttgtttccctagactgtggttgagacacttgctggggaggtggacctc
+540599/1
@@?DDDDFHFHDFEBHGIHCGGIJCHGGIGIHIIIIIFDBDD7BFEFGIG
@7713769/1
cttggcagtaacaagattttcacatggctgcccctttattatccctttca
+7713769/1
@@@DD?DDHDFDBFGHIIAFFHIGGCEED1CG;EGDCHGHGHICGG@FBF
@540625/1
ctctggaggaattcctttaaactgatccatgatcaatctcataggatgtc
+540625/1
CCCFFFDFGGHHHJJIIJJJIJJJJJIGIJJJJIJJJIIJIJJJJJJJII
@2591454/1
cttcaacaatcgtcggtacaatgtaatatgagttttctttgttttcaaag
+2591454/1
CCCFFFFFHHHHFIJJGHJJJJJHJJJJJJJJIIJJJJJJJHIJJJJJJI
@7714153/1
gtcatttctttttcttgatctctttcattatcgtaaattgtcacggtctc
+7714153/1
@B@FFFFFHHHHHIJIJHIJJJJGHIJIJJJJJJJIJJJJIJIIIIJGII
@541513/1
gctagctttcttaaatctggttctctaatcatctgattagtagtaacgat
+541513/1
CCCFFFFFHGHHGIJIHGFGHHEGIJIGIHJJJJJIGIHHEHHHIJJJJI
@7203744/1
agtctgtctgcatctgtatatgccctagcacggaaagcagcgagatgagc
+7203744/1
<?=BBABDHFDFBDGEA4CC@ICHGEFCDCHIG6FBHCGEIGGIIIF>CH
@1061509/1
ccacattccattccatgatttattaaacccgatgctagctttcttaaatc
+1061509/1
CCCFFFFFHHHHHIJJJIJJJJJJJJIJJJJJJJJJIJJIJJJJJIJJJH
@2083872/1
ggcttgtctaacttgaccaacggtaaaagcaggaggttgttgcatccttt
+2083872/1
CCCFFFFFGHHHHJJHJJJJJJJIJJJJJJJJJGIJDHIIIJJJJJJJJJ
@7205470/1
gtcattagcagagctcgctactaaggccttcaagatagaacccaattctg
+7205470/1
CCCFFFFFHHHGHJJJJJJJJJJJJJJJJJJJJJJJJJJJJJJJJJJJJJ
@1062520/1
cttacagctatagatcttaattatatattaaaaatagcacatgataatta
+1062520/1
C@@FDFDFDHGHHBFHIGIGIJIJGIIIIIHEHEIJGIIIIBECGDHGFF
@7205549/1
ccccttcagaatataatagtttcaactcatttgatttatgcttaataagc
+7205549/1
@;;BDDDDHHHFHHBBGIG:AECHEHHHICFHHFAFGEFHGAFADGGFGD
@3619171/1
cccttcagaatataatagtttcaattcatttgatttatgcttaataagca
+3619171/1
CCCFFFFFFHHHHJJJJJIJJJJJJJJJJJJJJJJJJJJJJJJJJJJJJJ
@3619246/1
caatactttaagagcatttattgcagcttctttctgtgcatcatttttag
+3619246/1
CCCFFFFFHHHHHJJIIIJIJJJJIGJJJJJJJJJJHEHGJJJIIJIJJJ
@4639181/1
ctcatgttataacattatgcagttcattacctaagatatttgttatgatc
+4639181/1
CCCFFFFFHHHHHJJJJJJJJJJJJJIJJJJJJJJJJIJJJJJJJJJJJJ
@2085057/1
acagtcttcaagcactgagttagaataccaacctgaatttcagcaatttt
+2085057/1
@@@DD3DBFF?FHAFHDFHCHE?CDEDBDHCHGFGHIIGG@@DBHIAGGE
@1580323/1
cttggcttaagagagaaataaagagagaaatagaaaataaatatataaaa
+1580323/1
?@@DDDDDFDAF?<C;GGECC<EHFDFEC?GEE?CGFFGEGFIIFGBBGC
@3118459/1
cttcaagatagaacccaattctggcccaagaggagagcttttattgaata
+3118459/1
CCCFFFFFHHHHHJJJJIJJJJJJJJJJJJJJJJJJJJJJJJJJJJIJJJ
@4639582/1
ctctcgtgagccaacagtaagacatggtagatgaggatactttaatctaa
+4639582/1
CCCFFFDFHHHAHHGIIIGDCAHGEHIIIGHHIEGEIGEBGGHGGGGIHI
@5665793/1
ctatagatggaacgttgatctggtctggagctggatgagtgacatcagcg
+5665793/1
@@?DBDFDFDHGGIIIEIAEHGGF@EHGIG9CFH;BFHGCGBGHIEGHED
@4640899/1
gctaattttgcttggtgtttgttttctcctactccgacaaacgccatcct
+4640899/1
@CCFFFFFHHHHHJJCFFGGHCGHJJIJIJIJJJJIIJJJJJJJJJJJJI
@4124305/1
ggcggttgttgccactgctgttgttgag
+4124305/1
@;;BD@8@FA>ABAFH9CCFHCHAFDGE
@4641307/1
ctccaatcgcattccctttcacactagggacatgaggtgaaattattggt
+4641307/1
CCCFFFFFHHHHHJJJJJJJIJJJJIJJJGHIJJJJJIHHIJJJJJJJJB
@4125078/1
tgttgctgctgctgttgttgttgttgttgaccccatggttgtcgaggagg
+4125078/1
CCCFFFFFHHHHHJJJJIJJIJJHIJIJJJJJJJJJJIHIJGJJEHIGIJ
@7206499/1
tcatgatactctcaagatccctgattacttcttctcg
+7206499/1
=;?:DDBDBFBA?>>EA:A<B?CFBCFHC>FE9AFCD
@3119438/1
gttctctgatgggagatttcggaactttggtactaaattgttctatttct
+3119438/1
CCCFFFFFHHHHHIIGIJJJJJHJJIJJJJHIJJIIIIJJJJJJJJJJJJ
@2594145/1
ctgaacacattgggtcgccatacctaaaaccgtatctccaaccctcttca
+2594145/1
@@@FFFDFHHGFFBH;FGHGF@GIIIGGGHIIF=DGIGI>?DHEHHGHGE
@24195/1
ggtgtttttgagctcatacttaatccaatgacatggggaagtcaattgct
+24195/1
BBBDDDFFHHHHGIJJJJJJJIJJIJJIJJIIJJIGGHGIIJJJJIIIJI
@1064588/1
atcccaatcaattatgatactgtctccttcaacaatcgtcggtacaatgt
+1064588/1
???DDDDFGHHHFGIIIIGEI>FDHEEDHCDHHDHHGGHHGG@FHIGB?0
@1064594/1
gccatcaacgttcactgtctataaaaatacaagaattccta
+1064594/1
@@@DDDD;CDDDA;BAECBFFBHGHG@FCBAFG;;FHAGGC
@1064603/1
ttcttcttcttttttccacgtgaaatctttaggctgcagctcaaccattt
+1064603/1
CCCFFFFFFHHHHIJEGIIJIJJJIIGIIIG@DGHIIGIGHGGIJJJJJI
@2085829/1
tctcaaaacatggagctggatgaggaaatttttcataaagaagtcgaata
+2085829/1
@@@FFFFFHHHGDFEGGGJHDHCDGHG@FCF@F@A@FHEGGII>DAGDFG
@1064845/1
gccaataattgttctttcatgatactctcaaggtccctgattacttcttc
+1064845/1
CCCFFFFFHGDHHIIJHHIJIIJIJIGIIJCEEHHIGDGGEGIJJJJJIB
@7208837/1
ctccaaaattgtaaatccaggaacttcccagtcatcaggaataaagtcat
+7208837/1
CCCFFFFFHHGHHJJIJJJJJJJIJJJJJJJIJJJJJJJJJJJJJJGIII
@7715384/1
gtttttgagctcatacttaatccaatgacatggggaagtcaattgctaat
+7715384/1
CCCFFFFFHHHHHJJJJJJJJJJJIJJJIJJJJJJJJJJJJJJIJJJJJI
@6692726/1
gtccttttatcataatgagatcaagtttttttcgaatcaaatgaagctgt
+6692726/1
B@@FFFFFHHHHGJJJIHIJJJJFIHHIJJIJJJJJIJIIIGIJIJJIJF
@6177247/1
ctgtgccataaccgtacttcatatcattgataattactgtagatgagtaa
+6177247/1
@CCFFFFFHGHHHJEHIJJJJJJIJIJJJJJJIIIJJJJHGIJJIGGFHI
@7716273/1
catcaaagcctcaaaacagttagccattgcatgcctcaactcaagatcat
+7716273/1
CCCFFFDFHFGHHJIIIJGHIIGEHGHIJJJJJJEIIIGIIJGHIIJIIJ
@4643196/1
gtatatttatgctcacttcaccaacattcatgaataatggaaaatcacat
+4643196/1
CBBFFFFFHHHHHJJJJJJJJJJJJJJJJJJJJJJJJJJJJJJJJJ::??
@7211019/1
ctagataataatgcctcagagctaccttggcagctgctaattttgcttgg
+7211019/1
@C@FFDDEDHFDAHIJJJJGFGCHHHFHCCGGHIGIJJIFGGGGHGGGEG
@3123539/1
ggcctgcttgtggaaaaccaccacaaatccacttggaaaactgtttatca
+3123539/1
CC@FFFFDFHHHHJJIIJJJJJIJJJGIIEGIIGHGIIGGHGGBFHHJJI
@6696624/1
ctccaaggtctccttgaacaaatttacctaaagcaacaacacaattgtcg
+6696624/1
CCCFFFFFFHHHHJJJIJJJJJJJJJJJJJJJJJJJJJJJJJJJJJJIJJ
@4644719/1
tgtcaattcaccaggtgatatatttttgcacctgttataaatgtaggaag
+4644719/1
BC@FFFDFHHHGHJJAEFIHIIIJFHJJJJJJFHEHIJJJJJJCFHIIII
@547724/1
aggtttttgaaaaaattttggccaatagctgtgggttatatggtgattga
+547724/1
@C@DDEFFHHHHGJIIIJIJJJJJJJJJJJJIJJIFHIIJJJIHIIJJJI
@6697287/1
cgaaattcttattcgattgaagtaaattgtaaaatgctaatatcctaacg
+6697287/1
CCCFFFFFHHHHHJJGJJJJIJJJJIIJIHGGIHIIJJJJJJJJJJJJJJ
@4129817/1
acaacatctattgttggaaaaatcaggggaaggaagacagaaaagatagt
+4129817/1
@;?DAD?AF?BHHB?FBAEECFGHGHBEH<1?8?3?D;?DD@D;F1??F/
@4130411/1
ggcataatgagtacatcatttacatcaccgtgatctaatatttgagc
+4130411/1
CCCFFFFFHHHHFIJJJJJJJJJJJJJJJJIIIJJJJJIJJJJJGGJ
@7213689/1
tgctgtggtctctgctgttgttgttgttgctgaggctgctgtggtctctg
+7213689/1
CCCFFDFFDHHHHJIIJHIJIIJJJJJIJIJJIJJJJJIJJJIJIIJIIC
@1586927/1
ctctccaaaattgtaaatccaggaacttcccagtcatcaggaataaagtc
+1586927/1
CCCFFFFFGDHHHGHHGIHGIIJIJIJIIGIHIGHGIIIJJIJJJIIGIG
@3625769/1
gttgcatcctttgctcttgaggaagttggtgtagaggtgcaggctggcca
+3625769/1
CCCFFFFFHHHHHJJJJJJIIJHIHHJJJGHHIIJJJDHIJJJJJJJJJG
@26709/1
gagacattaacttgcgtagcatactttatcgt
+26709/1
@@@DDDDDFFFB?D4@<CFEHI<AHHDHFFFG
@6180365/1
ctttaaactgatccatgatcaatctcataggatgtctattgacagcatga
+6180365/1
CCCFFFFFHHHHHJJJJJJJJIJJJJJJJJJJJJJJJJJJJJJJJJJJJJ
@6180419/1
atcttcaacgaatcaaattcactttgaggaactctctgatttatctcatc
+6180419/1
@C@FFFFFFDHHGIJJJJJIJJIIJIJJIJJGIJJIIIJGJJHGIIJIJI
@7215261/1
gtctcatccacattttatgtgctgctaacctcttggcaatttttttcgat
+7215261/1
@@@?BDDAF:C:<?EDF<A<<<FHEFCHDEEDHH>A@>@FCFIIEF8?BB
@3626660/1
gccacattccattccatgatttattaaacccgatgctagctttcttaaat
+3626660/1
CCCFFFFFHHHHHJJJJIIJJJJJJJJJJJJJJIJJJJJJIIJIJJIIJJ
@5153515/1
gtccttctaacctgttcttcttgaagttggttcagctgtagtctgtctgc
+5153515/1
CCCFFFFFHHHHHJIJJJJJJJJJJJJJJJHIJJJJJJJJJIHIJJJJJJ
@6698719/1
gtacgagtttgagcatcattcattttcttcattgtaacttggcccgcaac
+6698719/1
CCCFFFFDHHHHHJJJJJJJJJJJJJJJJJJJJJJJJJJJJJJJJJJJJJ
@2602073/1
gcatggtttaagaaagaccaaaggtttctgttgagctagtcatttgttcc
+2602073/1
@@@FFFEDGHHFDHIJJJIJJJJIEHHIIIJJJHIJGCHGHIIIIIIJGH
@4646631/1
cactgttcctggctgagagtaattcgtcgcgcattctgttgtatatttat
+4646631/1
@@@DDDDBHDDFDDHBGFD<AFHHDHCCGFDD:GFHIIBGHIECCFHGCF
@6699679/1
ctcctaacaaggttgttaatctctctttcccgatcaggcgctgacctggc
+6699679/1
CCCFFFFFHHHHHIJJJJJJJJJJJJJJJJJJIJJJJJJJJJJJJJJJJI
@550385/1
tgcagactctgtacttcctcctcatagttccacaatgagtaatttcaatt
+550385/1
CCCFFFFFHHHHHJJJJJJJJJJJJJJIJIJJJIIJJJJHHIJJJJJIJJ
@550954/1
ccgctgtacttgaggctgagatgaaggtggtctgctgggttgctggtcac
+550954/1
@@@DDD@BFA?D8A>FHIHG@AFEB@E2?E:?FGGDDDEFGHGICH;?DG
@5676330/1
gtcattagcagagctcgctactaaggccttcaagatagaacccaattctg
+5676330/1
@?@DDDFFF?FBDGGIGIGGAEHEH@GCEGI>9?F?DCCCFGBH9FGG@D
@5676565/1
ccgtcaacactgctttcatcttcagaagaactggtagaagaactgctgta
+5676565/1
@@@DDDFFGHGHDIJJIJJIGEIIJIGIIJIJIJEHIJIJIIJHIGJIHG
@28210/1
gctgtttacaccaacgataaaatcaggctttatgtttttgtattcttcaa
+28210/1
@@@FDFFFHHGHHJJJIIIIJJJJIJEIJJJJIJJGIIJJHICHGGGGHI
@4132541/1
gtgcaggggaacgagaaccaatttcttttttaaaataatcagcaaaatcc
+4132541/1
@@@DBDDDHH>HHIG@EEFGCDECDG?DCGGCHGIGIFIIIEHEEEHICE
@28974/1
ctttatatttaaattgagatgattagtttccacaacaatttctcttcctt
+28974/1
@@@?DD>D?FABBFGH4?B@CHDFGH<?F?FEC@HBG??B@FHEIBHCII
@29493/1
aacaagatggtacctagctctaaatgccacaagatgggcataatatgcag
+29493/1
@@@DADDDFB:DBGHGADH<<CCBAAFAHD;FEFH@@A31?DFIBGBADG
@2092918/1
gtcctcctgccactcatcataatgaacaatatcttcttttggattagtag
+2092918/1
CCCFFFFFHHHHHJJJJJJJJJJJJJJJJJJJJJJJJJJJJIJJJJJJJI
@1589141/1
cttttgttattggtttccttatcagtaatctcgaatctattatctcttgg
+1589141/1
8?@D7DDAFHFDHAGGGG9FIEIIHIIGAHGEGBFGGGFGDHHGIIBGCH
@1071022/1
gtccttttatcataatgagatcaagtttttttcgaatcaaatgaagctgt
+1071022/1
CCCFFFFFHHHHHJJJJJJJJJJJJJJJJJJJJJJJJJJJJJJJJJJJJH
@7217550/1
gtctaattcagtagggtgagtaatctctgtatcaacaactgtaccagccg
+7217550/1
CCCFFDFFGHHHHJIGCFHI:CHFGIIIJHIGHIIIGGIEHHIICHGBDH
@6183626/1
cgtgtaatcactgctgaggcttgaacaagcccttctgatag
+6183626/1
???D=?DBBFHDAEDGHE1CDC8??FHE;GBGCH@DF>9B@
@6702119/1
cactgaaccaaatcggctccttgaatgaatttttcattcctccatactcc
+6702119/1
@CCDDFFFDBHHGCHGEHIIEHIIGIICCHIIII@FGIIGHI@@FFADGD
@5156707/1
ctgtatcaactgcagcctcttttaccattgtacgagtttgagcatcattc
+5156707/1
CCCFFFFFHHHHHIJJJJIJJJJJJJJJJIJJJJJJHIJJJJJIJJJJJJ
@3628613/1
tcggaatacaaggcaggaaatggtgaactgcctttcatgaggaaggccct
+3628613/1
CCCFFFFFHHHHHJJJJIJJJJJHIJJJJJJJJJJJJJJJJIJJJJJJJJ
@7721341/1
cttggctttgccgcttgttgctgtacttgaggctgagatgaaggtggtct
+7721341/1
B@CFFFFFHHHHHJJJJJJJJJJIJJJJJJJJJIJIJJJJJJJJBGHHHI
@7721579/1
gtactatcatcagctggtgtagaattacagaataactcatgaatgctttc
+7721579/1
B@BFFFFFHHHGHJJJJJGGIIJJJIJIJIGIGJJJJJJJJIFIIIJGIG
@1072279/1
ctccaatcgcattccctttcacactagggacatgaggtgaaattattggt
+1072279/1
CCCFFFFFHHHGHJJJJJJJJJJJJJJJJFHIJJJJIGGGJJJJJJJIJD
@3631273/1
agctgcgacaccatctgatgcctggtgcggaggctaccttgccgtaggaa
+3631273/1
C@CFFFFFHHHGHJJJJJJJJJJJJHHJJJIIJJJIJJJJJJJJGGIHHH
@7723523/1
tgaggatactttaatctaatattatattgactaacaaaatatctttcaac
+7723523/1
@@@DDDDD<::CFAGGE<EH@FCIGAEHIF9F<FDEACAEGC@@HH4?CD
@5683085/1
ctcttttggactacaataaaagttattccaggtttataatctccttctaa
+5683085/1
@@@DD?DD?HDBDCGGGI<HE?<?FE@H>9AEHGGGI4?DGGB@FG>DBD
@31299/1
gtccttctaacctgttcttcttgaagttggttcagctgtagtctgtctgc
+31299/1
CCCFFFFFHHGGGIFHJJIJJJJEFHHHIIFHIIIJJJIJJJIIJIJJJJ
@31331/1
caggtggaggtgaaaagaatgatcttccaac
+31331/1
???DDD<;?1CFFAEEBBF@AFEHIGG9FC>
@2095028/1
tgttgttgttgctgctgctgctgttgttgttgttgaccccatggttgtcg
+2095028/1
CCCFFFFFHHHHHJJJJJJJJJJIIJJJJJIJIJIJJJJJIJJJIIJJIJ
@2095147/1
ataagattacaattcttaacattttttctttaaacaaagaacattggatt
+2095147/1
CCCFFFFFHHGHHJJJJJJJIJJJJJJJJJJJJJJJJJJJJJJJJJJJJJ
@3128754/1
ctgtcttcagcctcatgttataacattatgcagttcattacctaagatat
+3128754/1
@@@DDA?:AB=D;BGGF?:CFHFIFFF@@BHAH<F@FG>DFEDGEEFIIB
@4652205/1
cgtcctcctgccactcatcataatgaacaatatcttcttttggattagta
+4652205/1
CCCFFFFFHGHHHICHGGHIJIJGGIIIIJJJJJJJJIIJIJJJJJIJFH
@6704064/1
ctgctaattttgcttggtgtttgttttctcctactccgacaaacgccatc
+6704064/1
???DDDDDDDDDDIEEE<CAFFE:AEEIIDCEEBEEEIDADDDBDDDDIE
@3129422/1
tggctattttagcatggaatgtaatctccaagttgtgaatcaatttcagg
+3129422/1
@CCFFFFFHGHHHIIJIHGHIHGGJJJJIGIIEHHIIGJJJJGHIJJIJJ
@5159550/1
gcatggtttaagaaagaccaaaggtttctgttgagctagtcatttgttcc
+5159550/1
@@CFBEDDHFHHFIJFDDFFHGHGCFHIIIGIJBGHHIJHHGIJIEHIJH
@6705432/1
cttttattgaatagaataggaatgtcaggtgcgttaacttttggtggctt
+6705432/1
C@@FBDADBHFHBGGBHEHIC@FEA?CDGEHDG??DF<D9?DB@:BBGGG
@3632904/1
gtcagaattttcgtttggagcaaatacaatgtatttgctgtctttgtgtc
+3632904/1
@@@DDDBDBCFBFABEAGH@B?A?CDD9?:E1CEHAFB<?:BBBF??DHD
@556954/1
ctggttacaggagatactggttgttgttgagg
+556954/1
@@@DDDDAFF;CACFCCF>33?CFC;F;34?E
@556975/1
ctctgctgttgctgttgttgctgaggctgctgtggtctctgctgttgttg
+556975/1
CCCFFFFFHHHHHJIJJJIIJJJJIJJJJJIJFHIFGIIIIIGIBGGGII
@5161231/1
ctccatactccttgtcttacaggtaccggtctttctcgataatcaagtgt
+5161231/1
CC@DFDDDBBDBFGHHIGHHHH>CHFHGIE@GABBDGGIIIIIGIIE0?9
@4140579/1
cttctttctgtatcaactgcagcctcttttaccatt
+4140579/1
@@<?DDD8F?FFFEA:A?3:<;BFE::AAFH49:EF
@5685630/1
ctgcaaaagagatgggaatgattgttaatcaagaaaaaactaatatctgg
+5685630/1
CC@FFFFAF=F>DEGGHIJJJIIIFHEGIIIEGEGEHAAGIGCHIIJJIE
@3634543/1
ctgttgttgctgctgctgttgttgttgctgctgttgttgaggttgattag
+3634543/1
@CCDFFDFHHHHHFIGGIHHIHGJHIIIJIJIIIIGIJJCHG?GBGGIG9
@1592605/1
gctgctgaggcggttgttgccactgctgttgttgaggctgctgtggtctc
+1592605/1
CCCFFFFDHHHHHHIJIIIIIIJJJIIIIJJGHGCHIIIJFGHFHGD@GC
@1593174/1
gtttccttatcagtaatctcgaatctattatctcttggacaagttgttat
+1593174/1
@?@FFFFFHHHHHIIGI<IHIIIIIGIIIIIHHIIIIDFHGIIFHIIIIH
@32923/1
ctctcttcgtttcctcactggatgttggtaaagcaacaccttttcgattt
+32923/1
CCCFFFDDHCFFHJJJJIJJGHGHHHGIJEF<FEGGIJGIGGIGGGIIHG
@3130312/1
ctgagatatactcatattgaggataagaaatacggtgttgtacacagtat
+3130312/1
@BCFDEFFHHHHHJJIIJJIJJJJJIJBHGIJJJIJJIIJHIIIJJJHGI
@6185689/1
cggtattttccccttggcaacaaacagttgttttttcctgatatagctct
+6185689/1
=??=BDFFFHHHHIEGGIJJJJJJIJIIGHCCGIIJIJIIGIJGIGGHIG
@3636565/1
ctttcataattcataacgtcattagcagagctcgctactaaggccttcaa
+3636565/1
@@@DDDDDHHDDF>A?2C3<CGEBFFIGDHHDFHBF@F3BFHDGIGCHHH
@3131119/1
cccatgttaaattttttcagaatcatgtgattttttttcctttcaagaat
+3131119/1
CCCFFFFFGHHGHIJJJJIIEDHIJJIHIJIJJJJJJJJJJIJIIJJJIJ
@33728/1
ctcatgaatgctttctaatgtttcttcatttaaaaccgctgtgtctcttt
+33728/1
@@@DD?:=CF?BBEB<E:IH<CBHHFBHECB?CEHEEFDGEFF4DFFCEF
@1076031/1
gcctataagaacaatgagtgagagcttgcaagaggtaacttctgtcttga
+1076031/1
CCCFFFFFHHGHGJJJJJHGJJIJJJJJJJJJJIJFHHIIJJJJJJJJIJ
@7223243/1
cgaaaaaataatcaacgttactatcaatcacgaaaaataacaaaaacaaa
+7223243/1
<<;=ADB8ADDD<22C?A<CA<E???EE?DDA?6:@8;DD9B?DDC;CDC
@2097995/1
gcccgcaacaattgtacacaactccataggaagcgccaaaggcttctctc
+2097995/1
CCCFFFFFHHFHHJHIJJJJJJJJJIJJIIIJJJGIJIIJIFIJIIJJJJ
@7727514/1
tttatatttaaattgagatgattagtttccacaacaatttctcttccttt
+7727514/1
CCCFFFFFHHHHHJJJJIJJIJJJJHJJJJJIJJJJIIJJJJJJGIJJJI
@4142431/1
gtttgttttctcctactccgacaaacgccatcctctcattcttagttgta
+4142431/1
CCCFFDEFHHHHHJJJJJJJJJJJJJJJJJJJJJJJJJJJJJJIJJJJJJ
@4655906/1
gccacttctttgaactaagtacagcgaaattcttattcgattgaagtaaa
+4655906/1
CCCFFFFFHHHHHJJJJJJJIJJJJJHJJJJJJJJJJJJJJJJJJJHIJJ
@4143086/1
cttgcattaaatcacatcacattaccacatttctcaaattcagtcttgaa
+4143086/1
BBBFDDDFHFHHHJHIJIJIGJJJJJJIJJJIJIGGIJJJJJJIGJJIIJ
@7224383/1
ggtttctcaaaacatggagctggatgaggaaatttttcataaagaagtcg
+7224383/1
BCBFFFFFHHHHHJJJJIJJJJJJJJJJJJJJJJJJJJJJJJJJJJJHIJ
@3135186/1
cccatgttaaattttttcagaatcatgtgattttttttcctttcaagaat
+3135186/1
CCCFFFFFHHHHHJJJJJJJJJJJJJJJJIJJJJJJJJJIJJJJJJJJJJ
@5688161/1
atcaagttctttgccttctgaatcatctgaatcttcattcatgctttcta
+5688161/1
CCCFFFDFHHHHHJJIJJJJJJJJJJJJIJIJIIJJJJJJJJJJJJJJII
@1077104/1
gctgttgctgctgaggcggttgttgccactgctgttgttgaggctgctgt
+1077104/1
@@@FFFFEFHHHHJJIIIICBHHHIGIIHJHGEHBDBBFHIIIJIIICG@
@3136306/1
ggctgagctttataaaatgcagtggccgacacatcaatattaagcatcat
+3136306/1
CCCFFFFFHHHHHJJJJJJJJJJJJJJJJJJJJJJJJJJJJJJIHIIIIJ
@7729091/1
ctgggtttaaaatcttcaataacattactcatttctgataggttctgcaa
+7729091/1
???1ADDD?BDDDEDEE:EFIEDFEFEIIAEEFEFBE<CEFEDDEEIII<
@3137157/1
taggaagttatcaagaaatctaagattgcatcaccgaggaattccagcct
+3137157/1
@@CFFFFDDHHHHJIJGGHHEGIJIIIIJJGJJIJJIIIIGGJJIIJIJJ
@2101496/1
ctcatgttataacattatgcagttcattacctaagatatttgttatgatc
+2101496/1
CCCFFFDEHHHGHJJJJJIJJJIHIGHIJIJJIJIJJJJJJJHIIJIIJJ
@5689668/1
ctatttcattgtgcattaatctatagaaaattttccaaacagtattt
+5689668/1
@@@?BDDDHDDFHB4EA<HIIGEHHHIIAEE9FHGGHIEEGDCFC@H
@6187588/1
gtgtctctttctttttttgttagactgatttgatagagcacggaaggtgg
+6187588/1
@@@FFFFFHHHHHGIJJJJJJJJIJJJFJJJJIJJJJJJGJJJBHIICHI
@4658395/1
gccgtaggaaataagaaagcaagagaaggaagtgaggtacacagttgcag
+4658395/1
;@@FADDDFHHGHJGGIIGIGIJIIIIJIJJIFHIIG;?FHCGG?FGEHG
@6187995/1
ctttaggatcatcatctggattttgaataggaaatttgataagtttggtt
+6187995/1
CCCFFFFFHHHHHJJJJJJIIJJJJJJJJJJHIJJJJJIJIJJIIJJJIJ
@36604/1
gccagagcttggtacaattgtcgacactacctgtagcagtttgttatggt
+36604/1
@CCFFFFFHGHHFHIJJJJJJJJJJJJJJJJJJJJJJJJFHIJHIIJJJF
@7228642/1
gagttttcttgatcattttcgtttacccagagaggaaatagtattttttc
+7228642/1
@C@FDDBBFHHFHIEHIGGIEAEFBFBGHEHGBFG?CCHAH:??GGIIGB
@1078410/1
ggagtaaaacgtaagtggaagcataagctcccaattctttggtgata
+1078410/1
BCCFDFFFHHHFHJJIIJIIJJJJJJJJJJJJJJJJJJJJJJGIJIJ
@5164750/1
ctcctgatatcaactgacaattccagcaataattttaatgaaacaaaag
+5164750/1
;8=DDDABADF4:C@;BDEHIIECAEEA@EFCDFFEA?FFEF@@DE<;B
@1597823/1
ctcttggacaagttgttatttagtcactttatatgttcttttaacactct
+1597823/1
CCCFFFFFHGHHHJIHIJJJJIJGIHJJJJJJJJJIJJJJJJJIJIJJJJ
@37586/1
gtctctgctgttgttgctgctgctgttgttgttgctgctgttgttgttgt
+37586/1
CCCFFFFFHAHHDB@FGHCGGGCHGIGCCG>GGHI>BFH9:D@HIIE=BB
@7229443/1
ggttgttgttgaggtggtagttgagtttggtgggtaggggttgtttccct
+7229443/1
BCBFFFFFHHHGHJAFHEHIIIJIJHIIJJFHIJ@GHIJJDGGHIJIJJG
@1598529/1
gtttgacctctaggaccagtttgcaaagggaagcgagcttgctgttgttg
+1598529/1
CCCFFFFFHHHHHJJJJIJIJJJJJJJJJJJJJJJIJJJJJJJJIJJIIJ
@7229925/1
gtggaatgtatgacgatgatttgatatctatatctcattttttctgctaa
+7229925/1
BBBFDFFFFHHHHJJJJJJJJJJEJFJIJJJJIJJJJJJJJJJJJJJJJJ
@561590/1
ctcattttcactcagaagaaataatatctcagcaccaattttatgatttc
+561590/1
CCCFFFFFHHHHHJJJJJIJJJJJJJJJJGJJJJJJJJJJJJJJJJJJIJ
@7729224/1
cagcaataaacgtttttccagagccagtaggtaaaaagattattgtattt
+7729224/1
??<1B?D>FDFB<:<FFB<FA?E;ACEGF9<GCGFGIF@GGD>?D9??BD
@7230122/1
ctggtatccaaaggcactgttttcaccgg
+7230122/1
@@;DDBD;=D?A:3E?FG>3AF><E?AD@
@7730506/1
gaaggcttttgggtcgtgagaagctgcaacggctgctatagatggaacgt
+7730506/1
CCCFFFFFHHHHHHIJJJJJJJJJJJJJJJJJJJJJJJJIJGIJJIIJJG
@6710449/1
gatgattagtttccacaacaatttctcttcctttttttggatctgaaggg
+6710449/1
???DDDD??=DD?F?B?FD:FFHDHHEHIDHIIICGFD?D?FEFBD@F;F
@6710878/1
gctccaattgcattccctttcacactagggacatgaggtgaaattattgg
+6710878/1
@;@DDFDDDFHDFEGDC<FCBEFBGHBEDDCCCFFHGE?BH<?BE>BFGH
@6711066/1
ggtaatcaaattttatgacaaaattgcaattctttac
+6711066/1
@C@FBFFAHHGHHJJJIJJJJJJIJIIIJJJIJJJJJ
@6711212/1
ctggagctcatcaagcttcggtccgactg
+6711212/1
@@<DDDD?B<<DFF:<GEEDE;C?8:EFE
@5166459/1
caatgatttcctccttccaaaaaaatacagcaagtctggtaaatttatcg
+5166459/1
@@@DD?DADDHD>FDHGEHAHE@FHICE?FDGBDD>FIA?<FHGG<F@FG
@7233320/1
ctggggaggtggacctctttgtgcccatggagtttgacctctaggaccag
+7233320/1
CCCFFFFFHAFHHIJJJJJIJHIIJIJJJJEGGHHGGGJJIJJJIGGIII
@2613342/1
gtctctgctgttgttgctgctgctgttgttgttgctgctgttgttgttgt
+2613342/1
CCCFFFFFHHHHHJJJJJJJJJJJIEHIIJIHIJJJJJJJJJGGHIGIHG
@4145666/1
cagcctttgatagcaatcggtaaagttttgcctataagaacaatgagtaa
+4145666/1
CCCFFFFFHHHHHJJJJJJJFHJJJHIJJJJJJJJJJJJJJJJJJJJHIJ
@3140435/1
cagcattacagcaataaacgtttttccagagccagtaggtaaaaagatta
+3140435/1
CCCFFFFFHHGFHJJIIIHIEGHIGGHIIJGIIHIGGHJJJJIGIGCGII
@7234417/1
ggctgttgttgccactgctgctgctgcggctgttgttgcctctgctgctg
+7234417/1
CCCFFFFFHHHHHJJJJJJJJJJJJJJJJJJJGIGIJIGJIJJIJJIJFG
@2614089/1
ctagataataatgcctcagagctaccttggcagctgctaattttgcttgg
+2614089/1
@@@FFDFFGHDFFEHIGGGHCBG<FAEHIDCHCGGHGIEDHIGI@DGGGI
@3141356/1
cctaaccttatcaggttttgggtagttgggtaatattttgataacgtgga
+3141356/1
CCCFFF3DHHHHHJJGHIJJJJFHHHIJJJEHGJJJIJJJJJJIIJGIJH
@6189540/1
tcttagttgtaacaactaggggcaccatgacgatagctttattctcatta
+6189540/1
CCCFFFFFHHHHHIJJIJJIJJJJJJJJJJJJJJJJIJJJJJJJJJJJJJ
@2614451/1
ggaagtaagaggtctttcatttaatgttttttgaaaagcctcacttgttt
+2614451/1
CCCFFFFFHHHHFHIJJJIJJJJJJJIIJJJJJJJJJJJJJJJIJJJHIJ
@7234925/1
gaacaattctatcacctttgaagttgaataagttattattcttctaggtc
+7234925/1
CCCFFFFFHHHHHJJJJIJIHJJIGJEHJIGEHFHIGIJJIHJIIIJICG
@6189733/1
agttgagtttggtgggtaggggttgtttccctagactgtggttgagacac
+6189733/1
@@@DFDFDHHGHCFHI<CFHJI:CDDHHIIIDGIIIDG3?FDGGGGIJJI
@2614766/1
ctcatgatataacattatgcagttcattacctaagatatttgttatgatc
+2614766/1
CCCFFF8DHHHHHJJJJJJJJJIJJJJJJJJJJJJJJJJJJJJJJJJJJJ
@2617015/1
cttcttctatcacatcggaggcaaccaatatgttcgtctcaccatgttaa
+2617015/1
@CCFFFFFHHHHHIIJIGGIJJJJIJIIJHGIIJJJJIIJJJIGIIIIJJ
@6191608/1
ctttttttggatctgaagggcggtcccctcttttgggtggaatgtatgac
+6191608/1
CCCFFFFFHHHHHJJJJJJJJJJIJJJJJJJJJJJHHBDDAEEECFFEDD
@4660082/1
ctctcgtgagccaacagtaagacatggtagatgaggatactttaatctaa
+4660082/1
CCCFFFDDHHHHHIJGHIGIJGGIIJJCGHHGIJIIGGFHGIIIIIIIII
@2104811/1
gtcctgttggtccattaatataaaatggttcaacttctttggtgtac
+2104811/1
@BBFFFFFHHFHHJJIJJJIJIJJJJJJCHHIJJJJJJJJJJDGHGI
@2104953/1
ctcagcgacttttgtccgaatctcatcagcaagaagaagtgcattaagcc
+2104953/1
CCCFFFFFHHHHHJIHJJJJJJJJJJJJJJIIJIJJJJJGHHJJJJJJJJ
@7236582/1
aacgttgatctggtctggagctggatgagtgacatcagcgccaacaacaa
+7236582/1
@CCFFFFFHHHHHGIJJJJJJJJJJJJJJHHHIJJJJJJJJJJJJJJJJJ
@6713901/1
gtttctcaaaacatggagctggatgaggaaatttttcataaagaagtcga
+6713901/1
@CCFFFFFHFFHFIJJGEEDFEFHGGIJIIGGHIIJJEGDHHIIIJBFGG
@2106456/1
ctgctaaagcactaccttcagcgggagaccttggctttgccgcttgttgc
+2106456/1
@?@FFFFDFHDHDIEGHGHIGGIIIHEAC?99BFHCGGFHGEBGAF.7.@
@1601295/1
ccctcttcacttcagcataaactggagtttttcccggaagcaccaccaca
+1601295/1
CCCFFFFFHFHHHJJJIJIIJJJJJJJHIJJJJJJJIIJJJJIJIJJIGI
@3643090/1
tcccaatcaattatgatactgtctccttcaacaatcgtcggtacaatgta
+3643090/1
@BCFFEFFBFDHHIGHGIIIJHIIJIIJJJIIHHGIIFHII?FHGHGIFI
@3643464/1
cagtaggtaaaaagattattgtattttcttttagaactctttcaaagagt
+3643464/1
BCCDFFF?FHHHHJJIJJIJJIJJJJJJJJJIIJJJJJJIJJJIJIIJJH
@3643543/1
gctgagagtaattcgtcgcgcattctgttgtatatttatgctcacttcac
+3643543/1
@@?DDFFDADDHDDGFGHIE<FHGGIDFCHBFHGEHGII>DHIIIIEGII
@2107530/1
cccagccacaatgttacaaacctctagaggtagatatgtgtgcttgtgct
+2107530/1
CCCFFDFFHHHHHJJIJJJJJJJJJJJHHI?FHHIJJJIIIJJJJJIIJJ
@3643998/1
gattatttttcctttgatgctgctcaatttaccttcatccttgttttcaa
+3643998/1
@@@DDDDDHHHF?HIEE?ABHHCDEH?CHIAFD<HHIDIEGIGDFIGIIG
@7737922/1
ggccaatagctgtgggttatatggtgattgatgccattcaactttgcatt
+7737922/1
@@@FDDDFHFDFAEHG<CFEAGHEHHGHIJJ@DHG@FHHIGIGGHGIIGH
@4149744/1
atcgacaacaccgcttgtgcggcaatatgtttggcttgctgttttgt
+4149744/1
@B@FFFFFHHHHHJJJJHIJJJJJJJJJIIIJIJJJJIJJJHJJJII
@5699452/1
ccaggaacttcccagtcatcaggaataaagtcattaaccttcaaaatttt
+5699452/1
CCCFFFFFHHHHHJJIJJJJJJJ3AGHIJJIIJJJJJJJJJJJJIIJJJJ
@4150410/1
gccaaactccttcaggcatgggtcactattaaagttgatttgtcttatag
+4150410/1
@?@DDDDDHDBHD9F@3:CFGEFBB<FAFGGECEEGH><:DGDD?DBD@@
@2618113/1
ctaaaatattgttcaagttcacgaggagtattcttggaaacaattttata
+2618113/1
CCCFFFFFHHHHHJJJJJJJJJJJIGJICFHIJJJJIGIJIJJJJIJJJI
@4150637/1
gtaggatagagactttttctttgaagatttaggtataatatctgaaggca
+4150637/1
CCCFFFFFHGHHHJJJJJJGIGIIIJGGIIIIJCFIIJJJJJIJGGHAFH
@4150645/1
gtgagttatatttgattcagtttcccgcttctttccaaatctggacatta
+4150645/1
?=?ADBDDHFHHHGHHIJIIHJIIIGHIGIGIIHIEIGHGDGHEHDHHI<
@6716104/1
gcctcttgttttgcttctttttttgacctacccttgccgatagcaataag
+6716104/1
BCCFFDDFFHFHHJJIJJJJJJJJGHHIBFIJIGIJHHIIIJJJJJGHJI
@42531/1
agttagtgcaactgctcccttggcagtaacaagattttcacatggctgcc
+42531/1
@@BFFFEFHHHGFGIJIGIIJJJJJIHIJJJJJJJIJJJIJJJJJJJGIJ
@3148519/1
cccaatggtccacacctttgtcaccactatattcaccaaccgttaacgga
+3148519/1
CCCFFFFFHHHHHJJJJJJJIJJJJJJJJJJJJJJJJJJJJJJJJJJJJG
@7738666/1
ctctggttccaattctaacagttctctgatgggagatttcggaactttgg
+7738666/1
CCCFFFFFHHHHHJJJJJJIJJJJIGEHCHGCFHGECHIIGEBDDGIGIJ
@6716832/1
cttcaggcatgggtcactattaaagttgatttgtcttatcgacttgacaa
+6716832/1
CCCFFFFFHFHHFEGIIJGJGGHJJHHIIGIIIIIJIIHIJCFHIJJGII
@566864/1
tctgagaacttttaacaatgactgactaggatgttcagttaactttctag
+566864/1
CCCFFFFFHHHHHJJJJJJJJJJJJJJJJJJJJIJJJJIJJJIJJJJJJJ
@43530/1
cccaagaggagagcttttattgaatagaatagg
+43530/1
;?@DDDDDF?FHDGIEBCHBE@?<AEHAA:9::
@7739454/1
aagagttttattaaagttggatcattagcagaaatcctcattctttcaaa
+7739454/1
@@@DDDDEHBHHHIIIJIIGCIEHGIIGIJIIIJGIIIJJHHGIIJJIGD
@6195206/1
gtttggagcaaatacaatgtatttgctgtctttgtgtcttgcacgacctt
+6195206/1
CBCFFFFFHHHHHJJJJJJHIIJJJJJJJJJJJJGIJJJJJJJJJIJJJJ
@567890/1
ctcgaatctattatctcttggacaagttgttatattagtcactttatatg
+567890/1
CCCFFFFFFHHHHIJJIJJJIGGHJJEHIHHJJJJJIJGIJJIJJIIJJI
@5173082/1
ggaatttcataaacaactttcaaatccttaatatacgcaacaaagctttc
+5173082/1
CCCFFFFFHHHHHJJJJJJJJJJJJJJJJJJJJJJJJJJJJJJJJJIJJJ
@5173479/1
ccataaccaagatcaattactctaccaggtggaggtgaaaagaatgatct
+5173479/1
CCCFFFFDHHFHHIIJJGIJJJJJIIGIICBEHHDDGGIJJJJIGIJIJJ
@2108548/1
cttcatatcattgataattactgtagctgagtaaggagttgaaggatttt
+2108548/1
@CCFFFFFHHHHHJJJIJJJIJIJJJJJJJJFHIJJIIIIJJJJJIJIJJ
@2108845/1
gctggtcaccgggttgttgcctaacaggaggtgcactggttacagg
+2108845/1
??8DAA:BDD;DD@CEEBBACEEB;BDD@DAB;3BD?DDBDDBDE;
@4665378/1
gcaccttcaacaccacactcctcaagg
+4665378/1
?;?D;?D8FF<DF;;C<:EAEB@E9AE
@6717499/1
cacctttgtcaccactatattcaccaaccgttaacggagtttgctgtcga
+6717499/1
CCCFFFFFHHHHHJJJJJJJJJJJJJJJJJJJJJJJJGIHIJJJJJJJJJ
@4665869/1
caagtaagtaccatatctatgttgtacaaataacaatctactcctgcaac
+4665869/1
@CCFFFFFFHHHHJIJJJJIJJIJIGIJJJJJJJJJJJJJJJJJJJJJJJ
@3646788/1
ctcctctaattaagtaaaaactataaaaataataggctttttaaaataat
+3646788/1
CCCFFFFFHHHHHJIJJJJJJJJJJ@IJJJJJJJJJJJJJJJJJJJJJJJ
@2620079/1
gcgcattctgttgtatatttatgctcacttcaccaacattcatgaataat
+2620079/1
CCCFFFFFHHHHHJJJJJJJJJJJJJJJJJIJJJJJJJJJJJJJJJJJJJ
@2621091/1
cttaactttagtgaactggtcatcaactgagaggccaaactccttcaggc
+2621091/1
CCCFFFFFHHHHHJJJJJJJJJJJJJJJJJJJJJIJJJJJJJJJJJJJJJ
@1607152/1
ctggctgagagtaattcgtcgcgcattctgttgtatatttatgctcactt
+1607152/1
CCCFFFFFHHHDFIJJJJJJJJJJJJJJJJJJJJJJJJJJJJJJJJJJJJ
@571250/1
cagtaacaagattttcacatggctgcccctttattatccctttcagtgga
+571250/1
@@@ADDDDFHDFHHHIIGIJIJJJGIIDGIIIJJGIIIIJJIIIIIJGHG
@1086593/1
ccttgaatgaatttttcattcctccatactccttgtcttacaggtaccgg
+1086593/1
CCCFFFFFHHHHHJJJJJJJGIJJJJJJJJJJJJJIJJJJJJIJJJIJJI
@7743364/1
gatttttcttcaacatcaacaaatgtcacttcaaactgttgctcagcagc
+7743364/1
@@@BDDDDAFBDHGHIGBHHDAF>EBHHHBHGGIIIEC?C?FFGHGGGII
@7242215/1
ggatcatcatctggattttgaataggaaatttgataagtttggttccatc
+7242215/1
CCCFFFFFHHHHHJHIJJJJJJJJJJGHJJJJJIJJJJIIJJJIJJJJJJ
@6197418/1
atatcattgagacattaacttgcgtagcatactttatcgtaacggtcatt
+6197418/1
CCCFFFFFGHHGHJIIJJJJJJJJHJJJJIJJJIIJJJJGIJJJJHIJIJ
@5175813/1
cgattggaaaaataatcagaataagaacggtattgctctgcagggaacgg
+5175813/1
CCCFFFFFHHHHHJJJJJJJJJJJJJJJJJFHIJJJJJJJJJJJJJJJJJ
@572081/1
ttcttctaatattgatgttttattttcagtataccttataccgctatcat
+572081/1
CC@FFFFFHHHHHJJJIFIIJJJJJJJJGJIJIJJIIIJJJIJJJJJJJJ
@572624/1
gtgcattcataattcgggccttaactttagtgaactggtcatcaactgag
+572624/1
BBBD=BDFHHHHHJJJJJJJJJJJJJJJJJGIJJJJJIJJJJJJJJJJJI
@6198991/1
cctcttcattttcggtttcgtaggcaggtggaggccatcgcctggtcatg
+6198991/1
CCCFFFFFHHHHHJJGIJJJHJJJJJJJGHJJJJJJJJJJJJJJJGIJJI
@3152135/1
ctgctcttcacatactcttgttacaacatatttcaacatgtatccttttg
+3152135/1
CCCFFFFFHHHGHJJJJJJJHJIJIJJJJJJJJJJJJJJJIJJJJJJJJJ
@6199337/1
cactgactaaaatattgttcaagttcacgaggagtattcttggaaacaat
+6199337/1
C@@FFFFFHHGHHJJJJJIEHBHHGEIHIBGI?F:?GIGIIJJIIBGC?F
@6720525/1
gtgacactttgatgttgtaaggtgctgaggcaagtgttgggattttgacc
+6720525/1
C@BFFFFFHHHHHHFIHGIIIJIGIJJJJJIGHHFGIIIGIDGEIJJIJJ
@6720647/1
ctccacctttctttccttttttgcccattattgtgtactatcttcaa
+6720647/1
CCCFFFFFHHHHHJJJJJJJJJJJJJJJJIJJJIIJJJJJJJJJJJI
@3153203/1
ggatgcataagtcattcctctatcaggtaagacaacaatcacaagtttta
+3153203/1
@@@ADFFFHHHHHJGIJJJJIIGEHGIFFHIIJJJJJIGHIIJJJGIJJI
@3650643/1
gccctcttcattttcggtttcgtaggcaggtggaggccatcgcctggtca
+3650643/1
@?@BDDDDFFHFHIIGECGGHGIB@CFBF>G?;;BBG@FDGIEHH;C=F9
@574345/1
ctgctgggttgctggtcaccgggttgttgcctaacaggaggtgcactggt
+574345/1
CCCFFFFFHHHHHJJJJJJJJJJGHJIIJJJJJJJJJJGIJBFHGIJJIF
@574443/1
gccatccattttatagctactctaaaaacacggtcttttccttcccctgg
+574443/1
CCCFFFFFHHHHHJJJJJJJJJJJJJJJJJJJJIJJJJJJJJJJJJJJJJ
@3651807/1
atatataagattacaattcttaacattttttctttaaacaaagaacattg
+3651807/1
@@@BDDD??:ACHH@CEFDE9FFA?FHHGIIEGICHGADDFCAB?DDH>H
@4669152/1
caccaattttatgatttctcttctcttggtgttcaacaaatctcttaatg
+4669152/1
CCCFFFFFHHHHHJJJJJJJJJJJJJJJJHHHIJJJJJJJJJJJJJJJJJ
@5707098/1
ccgcaacaattgtacacaactccataggaagcgccaaaggcttctctcgt
+5707098/1
@@@DDFDEHFHFABFHBFGEFHGIGEHHGGIBEHGIJJEEGGGEBGGII5
@4158615/1
cccttatgtctaacacttcacacataaattcgataacaggctgagcttta
+4158615/1
CCCFFFFFHFHHFIJJJJJJJJJJGGJJJJJJJJJJJIGCGHJJJJJFII
@7246134/1
gcactaatgtctcttcaaaatcttcttcatcacgtcgtctttttttacca
+7246134/1
CCCFFDFFHCFHHJIJFGGIIIIJJHJJIJIJJJJJJIJJJJJJJJJIII
@5177103/1
tggcattttcctgtgactgatttttcttcaacatcaacaaatgtcacttc
+5177103/1
CCCFFFFFHHHHHHHIJJJIJJJJJJJJJJJJJJJJJJJJJJJIIJJJJJ
@2626023/1
cccgatgctagctttcttaaatctggttctctaatcatctgattagtagt
+2626023/1
@@CDD:DDDHFFDHHIIIFGDCCHGGIIIIGBCBGICDHIIGDFFGGIIH
@5177563/1
acgctcaaacatgcaaatgtgacattattgactaaggccgatctgaggtc
+5177563/1
@@?DDDDAHFDFDGEGHIICHEFGGEHIEH@HGIIIIGGG6:FEHBHG?F
@7746685/1
atctctttcattatcgtaaattgtcacggtctcaacaagttccgtttttt
+7746685/1
?B@FFFFFHGHHHJJJBGIIIJJIJJJJIIHIJJJJIFFHIJJJIIJJIG
@5177704/1
caaaaaaaatatccccaatagaccatgttggagtcaagcgggtgaaagta
+5177704/1
CCCFFFFFHHHHHJJJJJJJJJJJJJJJJJJIJHJJJJJJJJHIHHHHHH
@49767/1
tcccatatcattgagacattaacttgcgtagcatactttatcgtaacggt
+49767/1
@@@FFFDFFFHH?DHEGFHIGEHGIEGHHGHGI@GHGEHIIIG?FFGDAB
@576364/1
ggctgttgttgcctctgctgctgctggggctgttgttgccactgctgctg
+576364/1
@@@ABFFDHHGHGIJJGEGGIIGGIIII1:?FDG@;FEEIGGHEIGGGIB
@5179578/1
tgagtaatctctgtatcaacaactgtaccagccggcacattcatatttct
+5179578/1
B@CFBDDFHHHHHEFHIJJJJJJIJHIJJJJJJIJJIJIIJJIIIJJJJJ
@2627366/1
attttttctgctaaagcactaccttcagcgggagaccttggctttgccgc
+2627366/1
CCCFFFFFHHHHHJJJJIJJJJJJJJJJJJJJIJIIJJJJJJJJJJJJJJ
@2627617/1
gcatgttcttgcctttgttgctgctgtggtggttcttgcctttgcagctg
+2627617/1
@@@DFDDDBDHDHIEHIIHHGGIGBFACECCDGHIEIIGGABE<F?FEIE
@3156730/1
ggccgatctgaggtctgtcaattcaccaggtgatatatttttgcacctgt
+3156730/1
=;@DDD?DHA?A;<A?EC?EHGHBF<2:CEG?4111CC<????FHGDHIH
@3157362/1
atctgcatgaacggtaatagctcgtgccattgcgccaggtgtccggtctt
+3157362/1
CCCFFFFFHHHHHJGHIJJJJJJJIIJJJJJJJJJJJJJFHGGIIJFHIJ
@5181444/1
ctgtgatcttgtctaagattgctttcgctgcggcatgctttgcttctttc
+5181444/1
CCCFFFFFHHHHHJJJJJJJJJJJJJJJJJJJJJJJJJJJJJJJJJJJJJ
@3653657/1
tcaagatagaacccaattctggcccaagaggagagcttttattgaat
+3653657/1
CCCFFFFFHGHHHJJJJJJJIJJJJJJIIJJJJIJGIIJJIJJIIIJ
@2114145/1
caacgaatcaaattcactttgaggaactctctgatttatctcatcttcat
+2114145/1
CCCFFFFFHHHHHJJIJJJJJJJIA?FHIJJJJIIJJHHIIJJJJIJJJJ
@3653783/1
ggagaattgagagaagctttactctgtagcattgtaatttcttgttcttc
+3653783/1
CCCFFFFFHHHHGJJJIJJJJJJJGJHIJJIJJIFHIIJJJJIJIIJJIJ
@2114249/1
gtgacagtcttcaagcactgagttagaataccaacctgaatttcagcaat
+2114249/1
@?@DDDDDFHHDFH@GHHG>@B<CCBDHIGGFHIEGI<>?DHGGIDGBDF
@4160470/1
gtcggtacaatgtaatatgagttttctttgttttcaaaggctctaactaa
+4160470/1
CCCFFFFFHHHHHIJJJJJJJIJJJJJJJJHJJJJJJJJJJJJJIJJJJJ
@2114835/1
gggttcatgagttccactttcacaatcaattaattggtaacatggtaaaa
+2114835/1
BCCDDFFFHHHHHJJJJJJJJJJJIJJJJJJJJJJJJHIGJIJJJJJJIJ
@4672418/1
cttcagtaaataacaaagaatggaaggccaaaatttgttcacactgttcc
+4672418/1
@CCFFFFFDHHHHJJJJJGIJJJJIJJIHJIJJJJJJHIJIJIJJJIJJJ
@4672855/1
ggctggcctgcttgtggaaaaccaccacaaatccacttggaaaactgttt
+4672855/1
CCCFFFFFHHHHHJJJJHIIJJJJJJIJJJJJJJIJJJJJJJIJJJJGIJ
@7753871/1
ctagtgcttctgtaaaatgccaataattgttctttcatgatactctcaag
+7753871/1
?@?DBBD>DFFHHIE>@GBBEHHIIIIIIGFAFHEHGIIIIGEGII<CCF
@6726101/1
ctttttcttgatctctttcattatcgtaaattgtcacggtctcaacaagt
+6726101/1
CCCFFFFFHHHHHJJJJJJJJJJJJJHJJJJJJIJJJHIJJJJJJJJGHG
@6205472/1
gagacattaacttgcgtagcatactttatcgtaacggtcatttctttttc
+6205472/1
<@@FFFFFFFHHDGGGIIIGGIJIGEH@HGBGGBHGIBB?FGIEIIJJJI
@2630770/1
ctcatatcttaaaaaagataccataatgcttaaaaaagcgtaagttttaa
+2630770/1
@C@FFFFDHHHFDHGIIIHIJIJIJJCHIIJJJJIJJEHIFHIHHIIJGJ
@7249266/1
ctccacctgaactagttcatatttcggagtcgtccctcttctggaaagca
+7249266/1
CCCFFFFFHHHHHJJHIJIJJJJJJJJIJHIJHIJIJJJJJJJJJJIJIJ
@6206389/1
ccttgactatgtttgatgacatatcaataacattctcctcaaccttttgt
+6206389/1
@8;DD8DDF?F<DB?E@F<?F9AFFHIEHI>FEHIIEIIICGF9?CB@BD
@4162111/1
atgacattcatctataactaatagattgacacgagacaacgtgatataac
+4162111/1
@@@DFFFFHHHHHJJJJJJJIJIIJJJJJJIJJIGIIGJIH?DFGGIIIJ
@7755186/1
agttatttggaagtgatttgcacgaagcactataggtcg
+7755186/1
=<@DDDDD?ADF82<CBACIIBAEHF@@DDFGGCGH<C<
@6206634/1
gtcggacagcttccacagcttgtctgtaattgcgataaggtttttcagga
+6206634/1
CCCFFFFFHGHHHGIIJIIIJJGHIGHJJJJJIJIIJJJIBGIJIJIJJF
@3161421/1
catggttgtcgaggaggtccctgttgttccattgcttgaggtctggtaat
+3161421/1
CCCFFAD?FFAFD8FHICBF@9CDGHIGCEHIGIH<D@FG3?;?DC99B?
@5184208/1
cttccgctaatttaaaaattgaatagtttttatgaaatgagtcagaattt
+5184208/1
CC@FFFFFHHHHHJIJJJJJJJJIJJJJJJJ9GIIJIGIIJIIJJJJJII
@7756722/1
tccacagcttgtctgtaattgcgataaggtttttcaggattgatagatac
+7756722/1
:;?DDDDB?FD<C@BCFFI?ACG@3@F<G?FBEFC?FAGIC@?BF?<FEF
@7756885/1
atttgatatctatatttctcattttttctgctaaagcactaccttcagcg
+7756885/1
CCCFFADDHHHHHJJJJJJJJJJJJJJJJJJJIJJJJJJJJJJJJJJJJJ
@6208304/1
gtccttttatcataatgagatcaagtttttttcgaatcaaatgaagctgt
+6208304/1
@C@DDFFFGFH>BHGIEGIFIDFDDAFEFEHIIIGGGHGHGGIIIIGCFB
@3656493/1
cttcaacgaatcaaattcactttgaggaactctctgatttatctcatctt
+3656493/1
@CCFFFDFFAHDHDHGIGGIIIGHHIDE;CEGGGGGIIGGHGHIGIIJIG
@1095075/1
gggaagtcaattgctaatattgccatcaacgttcactgtctataaaaata
+1095075/1
CCCFFFFFHHGHHJJJJJJJJJJJJJJJIJIHIIJIJIHIJJJJJJJJJJ
@6728400/1
atcggttcttcttcttttttccacgtgaaatctttaggctgcagctcaac
+6728400/1
CCCFFDFFHHHHHJJJJJJJJJJJJIIIIJJJJJJJGIIJJJJJIJJJJJ
@3656879/1
ctccagctaaggctgtatcatcaacttctaaaggtttccaataaacacct
+3656879/1
CCCFFFFFHHHGHJJEIIJIJJJJJJIIJJJJJJHIJJJJJJJJIJIJJJ
@6728508/1
agtaatctctgtatcaacaactgtaccagccggcacattcatatttctcc
+6728508/1
@C@FFFFFHGHHHJJJJJIIIJJHHJIJJJJJJIJJGIJJGJGIIJJIJJ
@2117727/1
gcatcaccgaggaattccagcctttgatagcaatcggtaaagttttgcct
+2117727/1
CCCFFFFFHGHHHJJJJJJJJJJJJJJJJJJJJJJJJFGIJJHIJJJJJJ
@3657178/1
gctccaattgcattccctttcacactagggacatgaggtgaaattattgg
+3657178/1
CCCFFFFFHHHGHJJIIJJJJJJJJJJJJJIIJJJJJJDFHIGIIGIIII
@5713977/1
gccgtgtttggtagaagcaggatgacacttaggtcgtgcatggttta
+5713977/1
=@@DBD2=CFFAFFB>EFEDF:<CB3FFEEFE?1?F:@FFF?;GFFE
@7759658/1
ggaagttatcaagaaatctaagattgcatcaccgaggaattccagccttt
+7759658/1
@@@7DDDDF8CFAEGGIIE?I>ECHDHHIGIIIGB?:DCHGGGI<>FGIG
@3657949/1
ctccgacaaacgccatcctctcattcttagttgtaacaactaggggcacc
+3657949/1
CCCFFFFFHHHHHJJJJJJJJJJJJJJJJJJJJJJJJIJJJIJJIJJJJJ
@3163978/1
ctgcagtttccatatcatattatacctgaaggcttttgggtcgtgagaag
+3163978/1
CCCFFFDDHHHHGJJJJJJJJJJJJJIJJJJJJJJJJJJJHHIIJJJIJI
@583224/1
cttgtaatttagcacattcatctttgctgaggtttgtatctgttgcagta
+583224/1
@@@FDEDFHFHGDGIJIJIJJJJJJIJJGGIJFHIJICHIIIFGCHHHIJ
@5715863/1
ctacacaaagggccatcattcatttctcctggatcattataccacaattc
+5715863/1
@@@DBDB?D;BFBEFCFDHHIHGCHGHIIIIIG>FFBDDGHGGG>HHIGG
@5185666/1
gactcccaagctgctatgagtactatcatcagctggtgtagaattac
+5185666/1
CCCFFBDFHHHGHIJJJJIJHIIJJJJIJJIJIJJJHGGIIGGGIJI
@2118408/1
cattcacttactttttaccagtcccttcagttaatatgctttaactgaca
+2118408/1
==BDDDFFHHHHHJJIJJIJJIJJJJJIIJHIJJJIJJJJIJJJJJJGJJ
@7252329/1
cttttctatcttcatctgttattaaatgagggcattcatcttttcttttg
+7252329/1
CCCFFFFFHHHHHJJJJJGIJJJHGHIIIJJJJJJJJJJJJJJJJJJJJJ
@2118672/1
ctccttgaatgaatttttcattcctccatactccttgtcttacaggtacc
+2118672/1
CC@FFFFDHHHGHIJIIIJEHJIJIIJJJJJJJGIJIJJJJJIJJGIGII
@6209944/1
attacagaataactcatgaatgctttctaatgtttcttcatttaaaaccg
+6209944/1
@CCFFFFFHFHHGGIGDHGHHFHGIIHHGGIEAHHIGGIIHFIEDGCHHD
@584860/1
gtccttttatcataatgagatcaagtttttttcgaatcaaatgaagctgt
+584860/1
=1=;ADDDAFDD8C<CGI<<FF<B>CH9FGBDDGE>D69D@9D<DFCFEC
@2119238/1
gttgggattttgaccatcttcaacgaatcaaattcactttgaggaactct
+2119238/1
CCCFFFFFHHHHHJJJJJJJJJJJJJJJJJJJJJJJJJJJJJJJDHHIJJ
@585008/1
ggctgttgttgccactgctgctgctgcggctgttgttgcctctgctgctg
+585008/1
CCCFFFFFHHHHHJJJJJJJJJJJJJJJJJJJFHIFGHGIJIJIJJIIJI
@3166142/1
ccttcttctatcacatcggaggcaaccaatatgttcgtctcacccatgtt
+3166142/1
CCCFFFFFHHHHHJJJJJJJJJJJJJJJJJJJJJIJJJJJJJJJJJJJJI
@3166808/1
ctcagagctaccttggcagctgctaattttgcttggtgtttgttttctcc
+3166808/1
CCCFFFFFHHHHHJJJJJIJJJJIHJJJJJJJJJJJDFHIJIGHIJJJJJ
@1097719/1
gatttgttagagctattagtacttccgtcaacactgctttcatcttc
+1097719/1
CBCFFFFFHHHHHJJJJJJIJJIJJJJJJJJJJJJJJJJJJJJJJJJ
@3167304/1
gtatatataagattacaattcttaacattttttctttaaacaaagaacat
+3167304/1
C@CFFFFFHHHHHJIJJHJJJJJJJIJJJJJJJJJJJIJJJJJJJIJIHI
@7766763/1
ctatctaaataaatagctgcagctaatgattcaaataagtctccaaggac
+7766763/1
@@@DD;AD>F?FFHIHIGGEHFEGFIIGGGHFHFFHHIG?@EG?DGIFEI
@7766815/1
cgatgattctagctgagaactacgagtcagattgcaagttgagtgtaaaa
+7766815/1
=@=DDDBDDDHHFGIGHICFBEFGHE8AFFHIGGCFHG?BFFFGIHHEED
@1618785/1
cccaatgtttctagcctttcataattcataacgtcattagcagagctcgc
+1618785/1
CCCFFFFDHDHFHJIIJJJJJJIIJJIJJJJIIJJJJJJEGGIHIJIJJI
@1619198/1
agctggtcttcagtcacccgattctatttcttggtcatcagtttgagata
+1619198/1
CCCFFFFFHHHHHJJJJJJJHIJJJJJJJJJJJJJJJJJJJJJJJJJJJJ
@4676539/1
acggtattgctctgcagggaacggcgacataggtgtctgctcttcacata
+4676539/1
@@@FDDFFHHHHHGGHIJJHIJIJGIIIGJJJIGGJIHGIHGGIJIJJJE
@1619356/1
ctggtcttcagtcacccgattctatttcttggtcatcagtttgagatact
+1619356/1
@@CFDEFFHHHHHJJJJIIJJJIJJJJJJIIJHIJJJJJHHJJJIHIJJI
@7767763/1
gctgagatgaaggtggtctgctgggttgctggtcactgggttgttgccta
+7767763/1
CCCFFFFDHHHHHAFGCFDDHIJIJBGGGGIDBFFHGHJIFHGJIIIIIJ
@586809/1
ggtgggtaggggttgtttccctagactgtggttgagacacttgctgggga
+586809/1
BBBDFFADHHHHFHJIJJJJJJJJJJJJJJJJJJHIIIIHJJJJJJJJJ;
@1619895/1
agctcatacttaatccaatgacatggggaagtcaattgctaatattgcca
+1619895/1
CCCFFFFFHHHHHJJJJJJJIJJJJJJJJJJIJJJJJJJJJJJJJJJJJI
@7768339/1
actgtaccagccggcacattcatatttctcccatctgcatccttcttttc
+7768339/1
@CCFFFFFHHHHHJJJJJJJJJJJJJJJJJJJJIJJJJJJJJJJJJJJJJ
@587113/1
ctcttctggaaagcagctcttgcagcattgacactggcgttttggtgggc
+587113/1
CCCFFFFFHHHHHJJJJIIIIIJJJJIJJJJJJJIJJJJFHIJJJFHIJJ
@3663168/1
gggtttaaaatcttcaataacattactcatttctgataggttctgcaatt
+3663168/1
CCCFFFFFHHFFFGIIEHDDFCHIJIIIGIGIGIJBEDFHEFHGIGIIGG
@2123140/1
ggcgtgtaatcactgctgaggcttgaacaagcccttctgatagcctgcaa
+2123140/1
CCCFFFFFHHHHHJJJJJJJJJJJJJJJJJIIJJJJJJJJJJJJJJJJIH
@7769899/1
acactcctcaaggtacacccctataagggcttcgatagaatctgcaacaa
+7769899/1
@@<=DDD?FDAA<2<22<CDF1A?FEHEG1CEAAFFIFC<DCFIEID<D=
@3171858/1
gctctccaaaattgtaaatccaggaacttcccagtcatcaggaataaagt
+3171858/1
CCCFFFFFHHHHHJIJJJJJJJJIJJIJJJJJIIJIGJIGIIGIJJJIJH
@6211599/1
gttgttgttgaggttgattagaagc
+6211599/1
?11B=?A=ADFFCFGEDHHII9A4B
@6211927/1
ggaacggcgacataggtgtctgctcttcacatactcttgttacaacatat
+6211927/1
C@CFFFFFHGHHHJIJJJJJIIJJIJIJJJJJJJJJJJJIIIIIJJJJJJ
@4676935/1
cccatgttaaattttttcagaatcatgtgattttttttcctttcaagaat
+4676935/1
CCCFFFFFHHHHHJJJJJJJIJJJJJJIIJJJJJJJJJHFHIIJJIJJJI
@57350/1
gtgataagaactatttctttaagaatattttggatttcattgatagtatc
+57350/1
@@@FFFFFHHHGHIJJIJJJJJJIIIHGIJJJIEHIJJIIIJGGIJDHGI
@57479/1
gtgagaagctgcaacggctgctatagatggaacgttgatctggtctggag
+57479/1
CCCFFFFFGHHHBGIJIJIHHIIIJIBGHIGIHGGHEGHGIIIDGHGGII
@2637397/1
ctcattcttagttgtaacaactaggggcaccatgacgatagctttattct
+2637397/1
=@@?ADDDFHDDHECBGGH@FGAF@@C:CFGCIGEGHBGD@DFGH<FBGG
@2637445/1
gctgagtgagttaaaacagtacatcgcacaacaaacacttggggagttaa
+2637445/1
@@@DDBDDFBADHGGIIGIAIFGIICHCHGDHIIGIGDFHGHEECHC=BF
@3173733/1
gtgagaagctgcaacggctgctatagatggaacgttgatctggtctggag
+3173733/1
CCCFFFFFHHHHHJJJJJIJJJIJJIJJIJIIIJIJJJJJJIJIJJJJJJ
@1621298/1
ctttttttaccaaaccggtattttccccttggcaacaaacagttgttttt
+1621298/1
?@@FFFAAF?FDDEHHIICDFGCGGGHHGFHIGAEGHGHIIIGEGHGECH
@1621369/1
agctttcttaaatctggttctctaatcatctgattagtagtaacgattct
+1621369/1
CCCFFFFFHHHHHJJJJJJJJJJIJJJJJJJJJJJJJGJJJIJJJJJJJJ
@7256110/1
ctctgctgttgctgttgttgctgaggctgctgtggtctctgctgttgttg
+7256110/1
CCCFFFFFHHHHHJJJJJJJJJJJJJJJJJIJHIIHIJJIJJJJHIJHIG
@7772618/1
ccgggcttactaagggagttttcttgatcattttcgtttacccagagagg
+7772618/1
CCCFFFFFHHHGHJIJBHGHGIIIIGGIIJJJJJJJIJJJJJJJJHIIIJ
@7256737/1
ttatcataatgagatcaagtttttttcgaatcaaatgaagctgtattata
+7256737/1
CCCFFFFFHHHHHJJJJJJJJJJJJJJJJIJJJJJJJIJJJJJHIJJJJJ
@588317/1
cactgattgatgtcccaatggtccacacctttgtcaccactatattcacc
+588317/1
@@@DFFDFHHHHDHIJFHGIHIHBGGGJJIIGCFHJJIJIGIIJIIIIJI
@2124733/1
cggtctttctcgataatcaagtgttggtgcattcataattcgggccttaa
+2124733/1
B@CDDFFFHHHGHJJJJJJJIHHJGJJHIGJJJJJIJJJJJJJJIJJJJJ
@2124805/1
ggcagttgaagataacatacaattttaattttattattctcaatgatttc
+2124805/1
CCCFFDE?BFHBFICHIIIIIIEGHIEAH@HHCHHHHIGIGIGGGGIIIF
@3176411/1
ggttcttcttcttttttccacgtgaaatctttaggctgcagctcaaccat
+3176411/1
@BBFFFFFHHHHGJJJJJGIJJIJJIIJJJJJJBGGIJJIJIJIIIJJIG
@6213852/1
gggaacgagaaccaatttcttttttaaaataatcagcaaaatccaaa
+6213852/1
<@<DDB<DF0@FFBGHCGHGE@HEBC?@?CDE>:::BFA>F?DEGI>
@4678278/1
caacaatttctcttcctttttttggatctgaagggcggtcccctcttttg
+4678278/1
@??DB:=AFHDHBHIIGBECI@@EFDHGGC??DD<H@@H::?????C>@A
@6214400/1
ggagaaatttcaatttttgcaaattgttcgtagtgaagaactgaaagcag
+6214400/1
BCCFFFFFHHHGHJJJJJJIIHHJJJJHIJJJJJIJJJIJJJJJJJJIJJ
@3176879/1
acccgatgctagctttcttaaatctggttctctaatcatctgattagtag
+3176879/1
@@CFDDFFHGHHFHJIIJJJJJJGHGIHICHGHIJJJIJJJJJJIJGFHI
@6214627/1
ctcatgaatgctttctaatgtttcttcatttaaaaccgctgtgtctcttt
+6214627/1
CCCFFFFFHHHHHJJJJIJJHJJJJJJJJJJIJJJJJJJJJGIGIIIJJJ
@6214631/1
gctgttttgtagaagccttaccttcagctgagtgagttaaaacagtacat
+6214631/1
CCCFFFFFHHHHHJJJJJJJJJJJJJJJJJIJHIJJIJJJJJJJJJJJJJ
@4678970/1
gccacatcaatgttaaggaatggtttccaaccaataattgcagactggaa
+4678970/1
@CCFDFFFHHFHFHHIIJJIBEGHIJIGCHIIJJIGGHHHGIIGIGIIJJ
@5190918/1
gtcgaatactctgagcttgctgagcgactaatgccactgtgtccaca
+5190918/1
@@@FFFFDDAFFHDEEHHGEDHGB@E<?FDGIGAC@C@?9BDGIGHI
@7774510/1
gtgtttttgagctcatacttaatccaatgacatggggaagtcaattgcta
+7774510/1
B@CDDFFFGHFHHJIJJJJJIJJJIJJJJGHJIJIJJJHIIIJJIJJFEI
@2639275/1
gcaaaagtttgatcaaataaacactatacaagtttggtcaaatatatatg
+2639275/1
@CCFFFFAFHHHHIJJIJJJJJJJJJJJIJJIHIJJJGHHIIJIJJJJJJ
@5722715/1
gtgaaatctttaggctgcagctcaaccattttatcggccaacatattact
+5722715/1
CCCFFDFFHHFHDHIJIJJGCHIIJIJJJGJJIJGHGIJIIJIIJJJJID
@3179534/1
gtcgaggaggtccctgttgttccattgcttgaggtctggtaattggagcg
+3179534/1
CCCFFFFFHHDFHJJJJIJJJIGHIJJJJJJIJJHIIIJHIIJIIJJJII
@7776880/1
aatagctgtgggttatatggtgattgatgccattcaactttgcattaact
+7776880/1
?;?DDDDBDAF<DGBGGE<A@E<FHG<CBCC31?C?F4CDG>GEEGGEGI
@3181029/1
cagacatttcttcagggagaatttttaaccatttacacaatataaatgca
+3181029/1
7??ABDDDBBBFHBHHGHG1FDDHHHGGAHDHCHIGIIIHIE>FH<DGGG
@5192026/1
caagctcttcatgccactgattgatgtcccaatggtccacacctttgtca
+5192026/1
CCCFFFFFHHHHHJJJJJJJJJJJJJJJJJJJJJJHHIJJJJJJJJJJJJ
@4168036/1
gatatattcatgccacattccattccatgatttattaaacccgatgctag
+4168036/1
CCCFFFFFHHHHHJIIJIJGIJIJIIJGIIJJJJJJGHIHGGIIAGIJIJ
@2127269/1
caacaacaacaacaacaacagcagcaacaacaacagcagcagcaacaaca
+2127269/1
CCCFFFFFHHGHHJIJJIJJJJJJJJIJJJGJJJJJJGJJJJJJJJJJGI
@3181867/1
gtttacaaatgttgcagcattaagtcttctctgcactgtgacagtcttca
+3181867/1
CCCFFFFFFHHHHJHGIGIIIHGHHIJJHGIJECHIIJJIGHIFF@FHDF
@4680356/1
gttcactgtctataaaaatacaagaattcctaattggtagtattccaatc
+4680356/1
CCCFFFFFHHHHHJJJJJJJJJJJJJJJJJJJJJJJJGGIGIIJIJJJJJ
@3669479/1
catgttcttgcctttgttgctgctgtggtggttcttgcctttgcagctgt
+3669479/1
B@@FDFFFHGHHHJGHFGIJJIJJJHHJAFHEGHHIIJJJJJIJJIIJII
@5725559/1
ggtaaatttatcgcaaggtaacgtaaaacaatatctattcaacaaaggaa
+5725559/1
BCBFFFFFHHHHHJJIJIFHIJJIGJJJJJGIIJJJGIABDHIJJJJJJJ
@61934/1
gcaaagggaagcgagcttgctgttgttgttgctgctgctgttgttgttgt
+61934/1
CCCFFFFFHHHHHIJJJJJIIJFHIIIIHIIJIJJGIJIIGGIHGIIIIH
@1104105/1
ctcagagctaccttggcagctgctaattttgcttggtgtttgttttctcc
+1104105/1
@@@DDDBDDCFFD<:ABDHHICHIIFDBACBGHC@BDB?GHHIEEDHIGD
@5194146/1
cttttttccaaattgcctctccattcaattgaagaagcaatttcttcgca
+5194146/1
CCCFFFFFHHHGHJJJJJIJGJGIJJJJIJJJJJGIIJJIJJJJJJJJJG
@7261163/1
gtcctgttggtccattaatataaaatggttcaacttctttggtgtac
+7261163/1
CCCFFFFFHHHHHJJJJJJIJJJJJIJJEHIIJJJJJJJJJIHIIJJ
@4170241/1
tgaaggattttctaaagccttgaattcataagttggttgttttttaagtg
+4170241/1
CCCFFDDDHHHHGGIJIIIDHGIEHIIGGJGHIIIJFEHFGGIJIJIGII
@62827/1
ggctgttgtggtctctgctgttgctgaggctgctgtggtctctgctgttg
+62827/1
CCCFFFFFHHHHHJJJJJIJGIHJJJGJIJJJIGGGHHFEGHIIIIJDHE
@63680/1
caactaacaatgggccacaactcatattgatcgtcaaatgaaacatacct
+63680/1
@@@FFFFFGDHGFEIJIIIIJIIJJJIIIJIGIIHIIIJJIJIIIIJIHC
@64701/1
cagactggaagaaaccataccaaaggtcaagaccataaccaagatcaatt
+64701/1
CCCFFFFFGHHHHJJJJJJJJJJJJJHIJJJJJJJJJIIGIJJIJJJJJJ
@6739058/1
cagggttcatgagttccactttcacaatcaattaattggtaacatggtaa
+6739058/1
CCCFFEFFHHHHHIJJJJJJJJJJJJJJJJJJJJJJIJJIJJJJJJJIJJ
@1106453/1
atgacattcatctataactaatagattgaca
+1106453/1
;@;D;DDA<F?BFBFBBFB@EF<CDH?EHH>
@592500/1
acaaaaaataaaataagctcaactatagtttaaaaaaacaaaacaagaat
+592500/1
CCCFFFFFHHHHHJJJJJJJJJJJJJJJIIJJJJJJJJJJJJJJJJJJJJ
@2645580/1
gtcgtctttctttcaacaaacacaagagctaaattatcctttttgaaatt
+2645580/1
CCCFFFFFHHHHHJJJJJJJJJJJJJJJJJJJJJJJJJJJJJJJJJIJJJ
@2645615/1
ctttgaggaactctctgatttatctcatcttcatcatccaagccgtaatg
+2645615/1
CCCFFFFFDHHFGHFHEBIFIIIGGIJJHIIGIJIIIJGIJFHGGIEBGH
@7263990/1
tggatctccaaggtctccttgaacaaatttacctaaagcaacaacacaat
+7263990/1
CCCFFDFFHHHHGGGIIJJJJJJJJJJJJJJJJJJIJJIJJJJJIJIJJI
@65573/1
cacctttctttccttttttgcccattattgtgtactatcttcaaagagaa
+65573/1
CCCFFFFFHHHHHJJJJJJJJJJIJJJJJJHHGHIJJJJJJJJJJJJJJJ
@1630617/1
atctgatttgttgtttattagggtagcatttggaggactgtcagatggtt
+1630617/1
@@@DFFFFHHHFHFGGHIGIJGI:AFGIIJJJJJJIBGGHFHIIIIIJ?F
@3674550/1
gtcacaaacctgttagcagctggttgccttaaaacaatatcaagagcttg
+3674550/1
CCCFFFFFHHHHGJJJIJJJIJJEHIIIIJJJJJJJJIJJJJJJJJJIJJ
@2647557/1
gtctgtaattgcgataaggtttttcaggattgatagatacatcataatga
+2647557/1
CCCFFFFFHHHHHJJJJJJHHJJJJJJJJJJJJJJJJJJJJJJIJJJJJJ
@3675547/1
ctcatgaatgctttctaatgtttcttcatttaaaaccgctgtgtctcttt
+3675547/1
@@@FFFDBBDDHHCGHIDFCIGIB>CGIIIJJIJGGGGFD?@B9?<GHGG
@2132955/1
ctactccgacaaacgccatcctctcattcttagttgtaacaactaggggc
+2132955/1
CCCFFFFFHHHHHJJJJJJJJJJJJJJJJJJJJIJJJJJJJJJJJIIJJI
@2133156/1
gtctccttcaacaatcgtcggtacaatgtaatatgagttttctttgtttt
+2133156/1
?@@BBDFBFFFDAHBGIAGBH<?EEIEG?D9CFBDECFGAGHHIIIIHGG
@5198030/1
gccattcaactttgcattaactttctgtagtatgtttacaaatgttgcag
+5198030/1
CCCFFFFFHHHHHJJJJJJJJJJJJJJJJJJIJJIJJJJJJIJJIJJJJJ
@6741301/1
cttggattgcctcctgcggaccattagttgaagtcccagccctcagataa
+6741301/1
@CCFFFFFHHHHHJJJJJJJJJIJJIIIJJIIJHHIJ?DHIIJJJJJJJJ
@4685709/1
gtcggtagctgggaatcctttgtgagccacatcaatgttaaggaatggtt
+4685709/1
CCCFFFFFHHHHGJJJJJJJJJHIJJJJJJJJJJJJJJJJJJJJJJIJDH
@4685782/1
attcaactttgcattaactttctgtagtatgtttacaaatgttgcagcat
+4685782/1
@@<DDDDDFF<?:CFGF>@FIDF?AEBAFB?<AF@EH9:?<?FEG>FEEA
@6222771/1
atttctttttcttgatctctttcattatcgtaaattgtcacggtctcaac
+6222771/1
?B@FFFFFHHHHHJIJJJJJJJJJJJJJJJIJJJJJJJJJIJJJJJJJJJ
@4686259/1
ctcttcacttcagcataaactggagtttttcccggaagcaccaccacaac
+4686259/1
CCCFFFFFHHHHHJIJIGHIIJJGHGFHIIIJJJJFHIIJJJIJJIJJIG
@2135042/1
ctcttggacaagttgttatattagtcactttatatgttcttttaacactc
+2135042/1
?@@D?AAA:A<DFGI<<FHIB?A?A?:C9<A<F@AE:CDC@CD??GGBGB
@3190573/1
ctctgctgttgttgttgttgctgaggctgctgtggtctctgctgttgctg
+3190573/1
CCCFFFFFHHHHHJJJJJJJJJJJJJJJJJJJIIJJJJIJJJJJJJJJII
@3675656/1
cattaaccttcaaaatttttccgaggtttaaattttttccgctgtagtac
+3675656/1
CCCFFFFFHHHHHJJJJJJJJJJJJJEHIJJJJJJJJJJJJJJJJJJJJJ
@3191130/1
ctttttttggatctgaagggcggtcccctcttttgggtggaatgtatgac
+3191130/1
CCCFFFFFHHHHHJJJJJJJJJJFHJJJJJJJJJJHHBDDDEEECFEEDD
@3675850/1
cttgtaattaggtaatctagaactgcatcacccaagaactcaagccgctg
+3675850/1
CCCFFEFFHHHHHIJJJJJJJJJJJJJJJJJJJJJJJJJJJJJJJJJJJJ
@7267164/1
caactgaagaactgtatctccgagaaattctaacctctgattagacccta
+7267164/1
CCCFFFFFHHHHHJJJJJJJJJJJJJJJJJJJJJIJJJJJJJJJIJJJJJ
@67486/1
ctcataactaaaacagggttcatgagttccactttcacaatcaattaatt
+67486/1
CCCFFFFFHGHHHJJJJJFHIJIJIIHIIIJJJJJJJJJHIJIJJJJJJJ
@2648645/1
ccggtctttctcgataatcaagtgttggtgcattcataattcgg
+2648645/1
@;?;DDDDFFFHHEGEGIGICH3A<CGGEFHEBBDBGGGHIE?;
@3676149/1
cggttcttcttcttttttccacgtgaaatctttaggctgcagctcaacca
+3676149/1
B@CDDFFFHHHHHJJJJJHIJJJJJIJIIIJIJIIIJJJJJIJIJJJJJG
@1632663/1
gcttatacctagtgcttctgtaaaatgccaataattgttctttcatgata
+1632663/1
CCCFFFFFHHHHHJJJJJJJJJJJJJJIJJJJJJJJJHIJJJJJJJJJJJ
@7268116/1
cactgagttagaataccaacctgaatttcagcaattttcttaatggatgc
+7268116/1
CCCFFFDDHGHHGJJJIJJIJJJJJJIJIJIIIJJIJJJIJIIIIIIEHE
@3676902/1
gtaaagttttgcctataagaacaatgagtgagagcttgcaagaggtaact
+3676902/1
B@@FDFDDHHHHHJJJIJJGHIJIIJIHFHGJIJJJJIJJJIIJJBEIIJ
@1633470/1
gttcttctttccatcaaacgcaggaaatcgatttttgaaacacctctgtc
+1633470/1
CCCFFFFFHHHHHJJJJJJJJJJJHIJJJJIJJJJJJJJJJJJJJJJJJJ
@6226259/1
ctttcataattcataacgtcattagcagagctcgctactaaggccttcaa
+6226259/1
@@@?DDDDAD<??F@AFEACFHCIGGIIIIGHGGDGIIIIEEG>;?DGII
@7271382/1
gaccagtttgcaaagggaagcgagcttgctgttgttgctgctgctgctgt
+7271382/1
CCCFFFEFHHHHHJJJJJJJJJIJJJJJJJJIJJIJIJJIJJJIJIIJJG
@7786536/1
ggacaagttgttatattagtcactttatatgttcttttaacactctttga
+7786536/1
CCCFFFFFHHFHHIJJJJJIJJJJJJJJJJJJJJJJJJJJJJIIJJJIII
@6744346/1
ccagccctcagataatcccatatcattgagacattaa
+6744346/1
CCCFFFFFHHHGHJJJIGIIJJJIIIIHGIIJJJJJI
@6744463/1
cagcagcctcagcaacagcagagaccacaacagcctc
+6744463/1
CCCFFFFFHHHGGIIIJIIJJIEIGIIIJJJJJGIIG
@69587/1
ttccacccttttttttgttcctttttgaattgaaatcacctgctccaggt
+69587/1
CCCFFFFFHHGHHJJJJIJJJJJJJJJGJJJJJJIJJJJJJJJJJJJJJC
@69850/1
ggggttgtttccctagactgtggttgagacacttgctgggga
+69850/1
??<AD?AD?F:DHHG>A<<FAFEA8CDFDFE;F>@@<?>GH;
@3678063/1
ctcgcaacttaggttatgcgaagtacataactttctttgtatctgcatga
+3678063/1
CCCFFFFF>FHFHCFHIJJJJGGFAGGIJIJJIIJEIIIJJIJGHJGHHA
@3678133/1
tcttcagtcacccgattctatttcttggtcatcagtttgagatactgtaa
+3678133/1
CCCFFFFFHHHHHJJJJJJJJJJJJJJJHJIJJJJJJJJJJJJJJJJJJJ
@7788830/1
ctccattcaattgaagaagcaatttcttcgcagcctcttgttttgcttct
+7788830/1
CCCFFFFDDAFHHEHGBGHH@EFHHIIIIIA@FDGGIIIIHIIGIGIIII
@5203394/1
tatatttctcattttttctgctaaagcactaccttcagcgggagaccttg
+5203394/1
B@BDDFFFHGHHHJJJJJJJJJJJJJIJIJJJJIJJJJIJIJHJGHIJJJ
@7271671/1
ttgctgttgttgctgaggctgctgtggtctctgctgttgctgttgttgct
+7271671/1
CCCFFFFFHHHHHJJIJJJJJJJJIJJHIJJJJJJJHIJJJJIJJIJJJJ
@7789302/1
tgctaattttgcttggtgtttgttttctccaactccgacaaacgccatcc
+7789302/1
CCCFFFFFHHHHHJJIEFFHJJHJJJJJJJJJJJJJJJJJJJJJJJJJJJ
@7272195/1
ccttgttgttttagggtaatcaaattttatgacaaaattgcaattcttta
+7272195/1
CCCFFFFFHHHHHJJJFHJJJJJJJJJJJJJJJJJIJJJJJJJIJJJJJJ
@5204429/1
gttgcatcctttgctcttgaggaagttggtgtagaggtgcaggctggcca
+5204429/1
CCCFFFFFHHHHHJGJJJJIJJHHHGHIJFFFHGGIJFHIJIJJIJIJJH
@4690890/1
taataatgcctcagagctaccttggcagctgctaattttgcttggtgttt
+4690890/1
CCCFFFFFHHHHHJJJJJJJJJJJJJJJJJJJJJIIJJJJJJJJJDGGHJ
@4691004/1
gctgcggcatgctttgcttctttcttagatctaccagtgcccatggcagc
+4691004/1
CCCFFFFFGHGHHJJJIJJJJJJJJJGIHIJJJJJJJHHHIJIJJJJIJ?
@2140529/1
ctctgctgttgctgttgttgctgaggctgctgtggtctctgctgttgctg
+2140529/1
CCCFFFFFHFHHHJFHIFHIIIIGIIJIIJJJHIJFHGGIGEHJHGIIIG
@3193828/1
gttgtggtctctgctgttgctgaggctgctgtggtctctgctgttgttgc
+3193828/1
CCCFFFFDDFHHHJJJIJJJJJJJIJJIIJJEDHHGJIIJGIGFGGDFGG
@3680778/1
ggctgggctacagatatctagaggttctgtatttcct
+3680778/1
8?@DDD7DFBFADFBB??IH<C?;FGEEEIBFFG>9:
@1637191/1
ctatcctgtagtttcgtcctatacctttgaatgtccctttgccaaatact
+1637191/1
CCCFFFFFHHGHFGHIIIIJJJJJJJIIIIJJJGJIJJJJJJJJJJJGIG
@4175403/1
aggcaactcaggataactatagaggttcttctttccatcaaaggcaggaa
+4175403/1
<@@DDDDDHF?FAFEDHGEFHIAG?EG<CCFHCDEHGGGGEHGGCGDG;B
@1638682/1
gttaacttttggtggctttattatattactcctaattgaagagccttttc
+1638682/1
@@@DDDDDADD@D??AEG>?<D>FGGIIIG9;CFHGCCB1:CCFHGGGI<
@6748503/1
ctgcactgtgacagtcttcaagcactgagttagaataacaacctgaattt
+6748503/1
CCCFFFFFFHHHHJFHIJIJJJJJJJJJJHIIJJJIJ1?DGHJJJJIJJJ
@73465/1
ccgggcttactaagggagttttcttgatcattttcgtttacccagagagg
+73465/1
CCCFFFFFHHHHHJJJGHHGHIJJJJJJJJJJJJJJJJJGJJJJJHIHIJ
@5737726/1
tagtagttgaatggctggttttcaccaacattccagctagttggagatcc
+5737726/1
@@CDFFFFHBFHHIJJJJFIIJIJJJJJJJJJJJIJJJIJHIIJIJGGIJ
@7792514/1
ctgtaattgcgataaggtttttcaggattgatagatacatcataatgatg
+7792514/1
CCCFFFFFHHHHHJJJJEHIJJJJJJJJJJJJJJJJJJJJJJJJJJJJJI
@7276260/1
cgatgatttgatatctatatttctcattttttctgctaaagcactacctt
+7276260/1
CCCFFFDFHHFHHJHIJJJJJJJJJJJJJJJJIIJJJJJJIIIJIJJJII
@4694936/1
ctcagataatcccatatcattgagacattaacttgcgtagcatacttt
+4694936/1
=?=D78;?FF>4DGF;FCH<C:AEFEEH9F@HHH><1?CDC>D93B9?
@7794654/1
gacactttgatgttgtaaggtgctgaggcaagtgttgggattttgaccat
+7794654/1
CCCFFFFFGHGHHIIDHIEIBCBHCHEAFHIICFHGIIGEGIIIBDGGHG
@1640173/1
ccaataaacaccttttggaagctttacaactcctaatcctgtttcatccg
+1640173/1
CCCFFFFFHHHHHJIJJJJJJJJJJJJJIJJIJJJJJIJJJIJJJJJJIJ
@4178052/1
ctcaggagaaatttcaatttttgcaaattgttcgtagtgaagaactgaaa
+4178052/1
@@@?DDDAF;AFFI@HGB?IGHAFFC9AFG2CCFCHEHHGIIIIIICBG@
@4178693/1
tagctttcttaaatctggttctctaatcatctgattagtagtaacgattc
+4178693/1
CCCFFFFFHHHHHJJJJJJJJJJJJJJJIJJJJJJJJJGIJIJJJJJJJJ
@4695615/1
cttgcctttgttgctgctgtggtggttcttgcctttgcagctgttgtggt
+4695615/1
8=?BDDDDFHHF>F@@A@ECFGAFB@FHGHEECFGGFHGGFEGHAGHII9
@2657521/1
gggaattctaagagggtacacaattcaggcactaatgtctcttcaaaatc
+2657521/1
CCCFFFFFHHHHGJJJFHIJGGHHHIJJJJJIJGGDHDFFFHGIGFABFG
@7795150/1
atcatattatacctgaaggcttttgggtcgtgagaagctgcaacggctgc
+7795150/1
?@@DDFFDBFHDFHIIBFFDGGGHGGB<CDDB;DFDBGHCFHHGGBEGEH
@7278469/1
ctttctgtatcaactgcagcctcttttaccattgtacgagtttgagcatc
+7278469/1
CCCFFFFEHHHHHJJJJJJJJJJJJJJJJJJJJJIJIJHJFHIJIJJJJJ
@2143835/1
gatgaggatactttaatctaatattatattgactaacaaaatatctttca
+2143835/1
CCCFFFFFHHHHHJJJJJJEIJJJJJJJJJJJJJJJJJIJJJJJJJJJJI
@6753226/1
ctgttcctggctgagagtaattcgtcgcgcattctgtggtatatttatgc
+6753226/1
@CCFFFFFADFBDAEHB<CHIHI?HIIDEBAFHIIIB<@FBGGEGHII4=
@1643171/1
ggcgttttggtgggcatggcctgcagctccctttttgcagcttcttcaag
+1643171/1
CCCFFFFFHHHHHJJJJJJJJJJJJJJJJJJJJJJJJJJJJJJJJJJJJJ
@5740618/1
ggtctgtcaattcaccaggtgatatatttttgcacctgttataaatgtag
+5740618/1
@@?BDEFFHGGFBGGFHEBHIIIBCBHGIIIDGGIEDHGHEGIFGGHIGG
@601722/1
gtacgctcaaacatgcaaatgtgacattattgactaaggccgatctgagg
+601722/1
@B@FDFFFHHHHHIJJJJIJJHHJJJJJJJIJJIIJJIJIIIJJGJJJJJ
@7278766/1
ctcctgccactcatcataatgaacaatatcttcttttggattagtagaaa
+7278766/1
=?@DDDBBB?AFHGIBHGIIE4AA@>@>HHABFHBH?FEGBHGIIFDGFG
@2658990/1
tgctccaattgcattccctttcacactagggacatgaggtgaaattattg
+2658990/1
?<?:AD8BFF8D4CCEEEEDCIIHHFFB9FB?:CEDCDC9C??DFF@?DF
@7280615/1
gctcacttcaccaacattcatgaataatggaaaatcacatagcttcggcc
+7280615/1
C@CFFFFFHHHHHJJJJJJJJJJJJJJJJJJJJJJJJJJJJJJJJJJJJJ
@1114093/1
caggaaacgatggtctgtgttgttctttttctattttcttggctttg
+1114093/1
;?<D?ADDFFDAAIGGBGG>DEGGHGIEGHEH@EDGC@GIGEGEGGH
@3685930/1
gttcttcttcttttttccacgtgaaatctttaggctgcagctcaaccatt
+3685930/1
CBCFFFFFHHHHHJJJJJJJJJJJJJJJJJJJGJIJJJJJJJJJJJJJJJ
@5742645/1
caacaattgtacacaactccataggaagcgccaa
+5742645/1
CCCFFFFFHHHFDHIJJJHEEHGHHGGGG@8?DD
@6232779/1
gtatatataagattacaattcttaacattttttctttaaacaaagaacat
+6232779/1
CBCFFFFFHHHHHJIJIJJJJJJJJJIJJJJJJJJJJJIIJJJJJJJJJJ
@6755231/1
ctcaaccttttgtaacatcgacaacaccgcttgtgcgacaatatgtttgg
+6755231/1
CCCFFFFFHHHHHJIJJJJJJJJJJJJIJJJJJJIJJ0?FHIJJJIJJJJ
@2148236/1
cctcagagctaccttggcagctgctaattttgcttggtgtttgttttctc
+2148236/1
CCCFFFFFHHHHHIJJGJEIJJIJJJJJJJJIHGGIG?DHIIJHGIIJIG
@6756790/1
cagtaaataacaaagaatggaaggccaaaatttgttcacactgttcctgg
+6756790/1
@@CFFFFFHGFHDGIHJIIIICGGGHIGGGGIJIGGI@HHIIJJJGGGGI
@604068/1
gtgaaatctttaggctgcagctcaaccattttatcggccaacatattact
+604068/1
@@@FFFFFGHFHFAEHGGIJIIJCIGGGIIJIIGGJIIJJJGHIGJJEHH
@7798787/1
tctggagctcatcaagcttcggtccgactgatgatttgaggttcttgtgg
+7798787/1
BB@FFFFFHGHHHJFIJIFIIIHIEGGHIIHII9DGIJGGJHDGHIJFGI
@3200082/1
tgcagcattaagtcttctctgcactgtgacagtcttcaagcactgagtta
+3200082/1
?@<DDEEDHFFDHEGHGICHHCDGHICHHCGHIIIEIIGCGHGFABB9:D
@3688345/1
tttataacttctttaatgctctccaaaattgtaaatccaggaacttccca
+3688345/1
CCCFFFFFHHHHHJJJJJJJJJJJJJJJJJJJJJJJJJJJJJJJIJJIJJ
@6234594/1
agctcttgcagcattgacactggcgttttggtgggcatggcctgcagctc
+6234594/1
@@CFFFFFGHGHFHIJJIJIJJIIIFFGIIIHIIJIJIJIIJJJJJJIJG
@605061/1
ttcatgaataatggaaaatcacatagcttcggccacttctttgaactaag
+605061/1
CCCFFFFFHHHHHJJJJJIIJJFGJIGIIBHIJIDHIJIGHIJJJJGIII
@3201127/1
ggtccttttatcataatgagatcaagtttttttcgaatcaaatgaagctg
+3201127/1
@@@DDDDDHHBHD?B>EFHIGDEHAGGDEFHIGGIG@FGGGGGIGGIIII
@6235562/1
cccgatgctagctttcttaaatctggttctctaatcatctgattagtagt
+6235562/1
@BCFFFFFFHHHHJJJJJJJJJIJIJHHHIJJJIJJJIJJJIJJJJGIII
@3201499/1
atttgatagagcacggaaggtggaatttttgcattttttataacttcttt
+3201499/1
@@@DD?DDDFFFFFIIIIEI<CGFIDEFFEFIEEGIEEBCGECFEIIICF
@3689611/1
ctgttgttgctgaggctgctgtggtctctgctgttgttgttgttgctgag
+3689611/1
@=?DDFDDHHGFFIIGHIIEGHEGGHFDGGHIJIJGH?GDDF?D>AFGGC
@4181595/1
ggaaaaggtgaaataaatgaattgatgaaacaaattccactacagcatct
+4181595/1
=<?D:ADD2ADDDCAEEAFCEEIEBEDCCEEF;ECD>BFDDC@C?BDCDD
@3201991/1
ttccattccatgatttattaaacccgatgctagctttcttaaatctggtt
+3201991/1
@@CFFFFFHHHHDIIJIIJJGJIJJJIJJJJJJJJJJIIIJIJJJJIIHJ
@2148903/1
ctgtagtacaaatttctatttccgattatttttcctttgatgctgctcaa
+2148903/1
C@CFFFFFHHHHHJJJJJJJJJIJJGIJJJJJJJJIIIIIIIJIJJJJIH
@4702469/1
ctccaattgcattccctttcacactagggacatgaggtgaaattattggt
+4702469/1
CCCFFFFFHHHHHJJJJJJJJJJJJJJJJIIJJJJJJDGHIIJJJJJJJ?
@4703200/1
cttgaacaaatttacctaaagcaacaacacaattgtcggcagctgggaat
+4703200/1
CCCFFFFFHGHHHIJJJJIJIGIJJJJGIIIIJIJGIIJJJJIIJJJFJJ
@7282168/1
gtagaattacagaataactcatgaatgctttctaatgtttcttcatttaa
+7282168/1
CCCFFFFFHHHHHIJJEIIJJJEHHHIJJJJJIIJJJIIIIIJJJJJJJJ
@2149919/1
ctccagaccaacttgaagacaaggtaaatgaggataccttaatttcattt
+2149919/1
BCCFFFFFHHHHHIJJJIJJJJJICHHIIIJJIJGIIIIIJJJJJJJJJJ
@2149943/1
ccaatgtttctagcctttcataattcataacgtcattagcagagctcgct
+2149943/1
CCCFFFFFHHHHHJJIJJJJJJJJJJJJIJIJJJJJJJJJJJJJJJJJJI
@2150129/1
gtacgagtttgagcatcattcattttcttcattgtaacttggcccgcaac
+2150129/1
@@CFADFDHHHGHIHIJJJJDHHIIIIJJFIIJIHIDHIIHJGGIJIGJI
@5745023/1
ctctcttaatgatatcagtcagcttacaagccttagtaagcataaattta
+5745023/1
CCCDFFFFHFHADEGGIJGEHEADBBDHHIJJIIJJHIGHJJJJJJJIJC
@608527/1
gctgttgttgccactgctgctgctgcggctgttgttgcctctgctgctgc
+608527/1
@@@DABDAFHHGAFHEEFGHGHEGHGIIIIIICGHIGEGEGHE@@GFHIB
@6236908/1
cgtgtaatcactgctgaggcttgaacaagcccttctgatagcctgcaatt
+6236908/1
BCBFFFFFHHHHHJJJJJJJJJJIJJJJJIJJJJJJJJJIJJJJJJJJJJ
@1649810/1
gtttaagaaagaccaaaggtttctgttgagctagtcatttgttcccctga
+1649810/1
CCCFFFFFHHHHHJJJJJJHIJJJJJJJJJJJJJJJJJJIJJJJJJJJJI
@6760038/1
ctgggctacagatatctagaggttctgtatttcctgtgatcttgtctaag
+6760038/1
@@@DDD>DFHHFHIGGIBHEGIA3FEHFHHGIGHIGIIIIIGHGFHFFGH
@1649865/1
atacaattttaattttattattctcaatgatttcctccttccaaaaaaat
+1649865/1
@@@FFFFDDHHFGGHIJJJGJIJJJIGGGGHGGHIGGHGIGIJGDHIJJH
@4183039/1
tgggaatcctttgtgagccacatcaatgttaaggaatggtttccaaccaa
+4183039/1
<?@DDDADDFBFA<F@EBFHA>GIC9<FAFH<EGHGIIG:?GHD9BBDFG
@6237953/1
gtaacttctgtcttgaaatctgtagcccaatatagattccagaacttccg
+6237953/1
CBCFFFFFHHHHHJJJJJJJJJHJJJJJJJJJJJJJJJJJJJJIJJJJJJ
@2662765/1
gtttaagaaagaccaaaggtttctgttgagctagtcatttgttcccctga
+2662765/1
CBCFFFFFHHHHHJJJJJJHIJJJJJJJJJJJJJIJJJJJJJJJJJJJJJ
@5215818/1
tctcattcttagttgtaacaactaggggcaccatgacgatagctttattc
+5215818/1
CCCFFFFFHHHHHJJJIJJJJIJJJJJJJJJJJJJJJJJJJJJJJJJJJJ
@7803186/1
caaggacctttggcacatccacgatttcggcagcttttacctcattttca
+7803186/1
B@CFFFFFHHHHHEIJJIIJJIIIIJIJJFJJJIJJIJIIJJJIGJJJIJ
@2663871/1
ctccagctaaggctgtatcatcaacttctaaaggtttccaataaacacct
+2663871/1
CCCFFFFFHHHHHJJIIJJJJJJJJJJJJJJJJJGIJJJJJJJJJJJJJJ
@2664291/1
ctttactaaaaggctacacaaacaatcacctgaatccttagaattcaaaa
+2664291/1
@C@FAEFFHHHB=GFGGIIICBEGGIIGHGIHDGIGGGIIIIEFHHCFAD
@1119949/1
cttgcctttgttgctgctgtggtggttcttgcctttgcagctgttgtggt
+1119949/1
CCCFFFFFHHHHHJJJJJJHGIAFGCGIIJJJJIGIIJJJJJJIJJHIIB
@5748210/1
gacgacactttttagtaccgggcttactaagggagttttcttgatcattt
+5748210/1
CCCFFFFFHHHHHJJGIJJJJJJJJJJJJJJJFHJAGIJJJJJJJJJJJJ
@2665484/1
ccaatgtttctagcctttcataattcataacgtcattagcagagctcgct
+2665484/1
@@<DDDDABCA?BABFGGHIIIGEHIII>HIAEHGGEGIIIGGAEHGGHI
@5748774/1
gtttccacaacaatttctcttcctttttttggatctgaagggcggtcccc
+5748774/1
CCCFFFFFHHHFFHIJJJJIJJJJJJJJJJJJJJJJJJJJJJJGHEFFED
@2666088/1
ggaccagtttgcaaagggaagcgagcttgctgttgttgctgctgctgctg
+2666088/1
CCCFFFFFHHHHHJJJJJJJJJJIJJJJJJJJJJJIJJJJJIJJJJJJII
@7803759/1
ttcaagatagaacccaattctggcccaagaggagagcttttattgaatag
+7803759/1
@@@?DADDBFFF:3??GIBH@<CEEBFG;B3E9??B;4B<F>9DBD@D@>
@2152702/1
aggttcttgtggaattgtgacactttgatgttgtaaggtgctgaggcaag
+2152702/1
@CCFFFFFHFHHHJJJJJJJJJJJJJJJJJJIJJJJJIGHGIJJJJJJJJ
@2152899/1
ggcctatcctctggaggaattcctttaaactgatccatgatcaatctcat
+2152899/1
@@<D?DBDFHFDBH<?7FEAFHAHHFIC@HIEDFDAE@C>G<GBGBGBF@
@5216446/1
ctcgaatctattatctcttggacaagttgttatattagtcactttatatg
+5216446/1
CCCFFFFFHHHHHJJIGIJJJGIIJIHEGHHGIHIJGIHGGGIHIIJJJJ
@7805901/1
gtcatcaggaataaagtcattaaccttcaaaatttttccgaggtttaaat
+7805901/1
@@@FDFEBFFHHHJID2AIEGEEIIJIJJIHGIGCFGEHDGHIFHHIH<F
@83007/1
agacaacgtgatataactatgaagaatcatgtgataaaaaa
+83007/1
?;?D;D;@:A;DD<CFBF9<A<:F<9<?A<CE<FEE?FH9:
@2153972/1
cttggacaagttgttatattagtcactttatatgttcttttaacactctt
+2153972/1
CCCFFFFFGHHHHIJJJJJJJJIJIJJJJJJJJJIJJJJJJJJJJJJJJJ
@6242078/1
gaagaactgaaagcagatctaaatttctcaaatttctttctatatccatc
+6242078/1
CCCFFFFFHHHHHJJJIJJJHA>CJIJHIJJ2AEGIJJJJJJJJJJJIJJ
@2154339/1
cactgactaaaatattgttcaagttcacgaggagtattcttggaaacaat
+2154339/1
CCCFFFFFHHHHHJJJJHJJJJJIJJJJJJJJJJGHIJJJJJJJJJJJJJ
@2154780/1
cgtctttttttaccaaaccggtattttccccttggcaacaaacagttgtt
+2154780/1
CCCFFFFFHHHHHJJJJJJJJGIIIJIIJJJJJJJJJJJJJJJJJHIHEH
@84356/1
cctacgtggacaggtgaacatgggcaaatctggaggttgatgaggaggct
+84356/1
CCCFFFFFGHHHHICFHJJIJJJJJIGGIJJJI>FHDGGGGIIJJIJJJJ
@85387/1
ctgaaggcttttgggtcgtgagaagctgcaacggctgctatagatggaac
+85387/1
CCCFFFFFHHHHHJJHIIIIIIHGHIJJJJJJJJJJJJJJJJJIJJJIJG
@6243724/1
ccttaatatacgcaacaaagctttcacgttcataaggtctcatttgaaaa
+6243724/1
?@@DDDADHDDHHBABHIHGIEHEGHGIFEGGHD@BFIHIEHHIIGEHGI
@6244027/1
ctgctgggttgctggtcactgggttgttgcctaacaggagg
+6244027/1
@@<BDB:=22@F<AB<<FB:FGAGE811::DBDFF@?G3?F
@6244139/1
agaagaaataatatctcagcaccaattttatgatttctcttctcttggtg
+6244139/1
CC@FFFDFHHHHGEIJGJIIJJIJIJJIIIJIIJJJJJGHIJJGIJJJDH
@7806590/1
gtaagtctttcagtctcatccacattttatgtgctgctaacctcttggca
+7806590/1
CCCFFFFFGHHHGGHIJJJIJJJJHIIJJJIIIIIIGIIJJIIJJJJHIJ
@7806668/1
catctctgtaaaagaggatagcttgaggcttatacctagtgcttctgtaa
+7806668/1
@@@DDDDDFFBFDGEGHDAH@HGI9C<EGEGIGEEGIGIHG4CGDFGBFG
@1654846/1
cgcaacaaagctttcacgttcataaggtctcatttgaaaacgtggatctc
+1654846/1
CCCFFFFFHHHHHJJJJJHIJJJJJJJHIIJJJJJIJJJJJJIJJJJIJJ
@1655144/1
cgatgctagctttcttaaatctggttctctaatcatctgattagtagtaa
+1655144/1
CCCFFFFFHHHHHJJJJJJJJJJJJJJJJJJJJJJJJJJJJJJJIIJIJJ
@1122726/1
atttcattgtgcattaatctatagaaaattttccagacagtatttag
+1122726/1
@C@FFFBD>FBFBHEGIGICEIGIIIC?CCFHBCEHIIEEIIIGFFD
@5751054/1
tttttcctttcaagaatatactcccgtgtgatatgatatgggttgctgtt
+5751054/1
@BCFFFFFHHGGGJIIIIIJJIGJJICGFHEEFHGIIJIHIFDGGGIIGH
@1122767/1
ccggtcctggtccagattcctgttgtggaccagcttg
+1122767/1
?@?;BDDDH8AACADAGI@?AB4AFFA;E?EHAF3D?
@1123015/1
ccgtgtgatatgatatgggttgctgtttacaccaacgataaaatcaggct
+1123015/1
B@CDFDDFHHHHHJIJJJIIIJIIJGIIIJJJHGIHJJIIJIJIJJIJJI
@1123179/1
ctcatgttataacattatgcagttcattacctaagatatttgttatgatc
+1123179/1
CCCFFFFFHHHHHJJJJJJJJJHIJJJJJJIIJJJJJJJJJJIIIIJJJJ
@5219503/1
gtggaggtgaaaagaatgatcttccaactgtcacaaacctgttagcagct
+5219503/1
BB@FFFFBFHHHGJJJJJIJJJJJJJJJJJJJJJJJJJJJJJJJJJJJJJ
@7807699/1
atagcaaatggtatttggtaggacgtgctgtaccttgtatactagcatga
+7807699/1
CCCFFFFFHHGHHJJJIJHIIJJJJHIIJJJEIJIJJJJJJJJJJJJJJI
@6246025/1
gtgaaaagaatgatcttccaactgtcacaaacctgttagcagctggttgc
+6246025/1
CCCFFFFFHHHHHJJJJJJJJJJJJJJJJJJJJJJJJJJJJJJJJJIJJJ
@2669542/1
ctggtatccaaaggcactgttttcaccggaggaatttgtttgtgattttt
+2669542/1
BCCFDFDFHHHHHJJJJIJHIJJJJJJJJIJJJJJIJJHIJJHIIJJJJJ
@4187444/1
ctttttttggatctgaagggcggtcccctcttttgggtggaatgtatgac
+4187444/1
CCCFFFFFHHHHHJJJJJIJJJJJJJJJJJJJJJJHHBDDDEEEDFFEDD
@1657178/1
tgctgttgctgaggctgctgtggtctctgctgttgttgctgctgctgttg
+1657178/1
CCCFFDEEFHHFDGIJJJAEAEECFHIIEEGHHGIGHEHGJGIIEICDHE
@6766329/1
gttttctttgttttcaaaggctctaactaaaaattcttttttaagtaaca
+6766329/1
CCCFFFFFHHHHHJJJJJJJJJJJJJJIJJJJJJJJJJJJJJJJJHIJJJ
@3217652/1
ctcagagctaccttggcagctgctaattttgcttggtgtttgttttctcc
+3217652/1
CCCFFFFF:FHHHJJJJJJJJJJJJJJJJJJJJJJJDGHIJIHIJJIJJJ
@5220787/1
atccttttgggcggtaccatggtataactatcttattgagataattatct
+5220787/1
?@?DDFFFFHFHDH?CDDHIGGBFGHDFBDGH@FFGI>?8=CC@BH@DFG
@6766806/1
cctcaacaacaacaacaacagcagcaacaacaacagcagcagcaacaaca
+6766806/1
@@@DA>DEHHHHHJIIJJJCGGIJFIGIJIIIHJJEIFGHDEGAFHJJEG
@5221116/1
caggaacttcccagtcatcaggaataaagtcattaaccttcaaaattttt
+5221116/1
@@@DFDFFHFBFFHFHHGGHIGJEEGGGGGHFEEHGICHIIGJJIFHIGI
@1659369/1
cttgaaatctgtagcccaatatagattccagaacttccggcataatgagt
+1659369/1
CCCFFFFFHHHHHJJJJJJJJJJJJJJJJJJJJJJJJJJJJJJJJJJJJF
@6248515/1
cttctttgactaaatactcctgaaggagtgatatcggtgtttttgagctc
+6248515/1
CCCFFFFFHHHHHJJJJJJJJJJJJJIJFHIIJJJJJCHHJJJJJJJJJJ
@1659747/1
cttcagtaaataacaaagaatggaaggccaaaatttgttcacactgttcc
+1659747/1
@@@DBDDDF>FFDGEFB;33CFE@<E@?B?CEBGEEDFEEBFEFF<G@FD
@2156967/1
gccatgttgaatagcttgctgtggtggtacagcacccggtcctggtccag
+2156967/1
CCCFFFFFHHHHHIJJJJJJJJJJFHIHIJIJJJJJJJJHHJJJIIJJJJ
@3696247/1
ctcgaatctattatctcttggacaagttgttatattagtcactttatatg
+3696247/1
@@@FFFFFHGHHHJJJJJJJJJJJJJIJIHIIJIJJJJIJJJJJJJJJJJ
@3696305/1
gcactgtgacagtcttcaagcactgagttagaataccaacctgaatttca
+3696305/1
CCCFFFFFHHHHFIJJJJJJJJJJJJJIIJJJJJJJJIJJJJJJJJJJJJ
@6251426/1
cctccatactccttgtcttacaggtaccggtctttctcgataatcaagtg
+6251426/1
CCCFFFFFHGHFHGIIFGHJIIJJHIIIJJEHIGIIIIJIIDGIHGFEII
@1661698/1
ctcccctaggctttgctttaggatcatcatctggattttgaataggaaat
+1661698/1
@@@DDD;BDF?DFFGIFBHHDG@H;CEH>HFFEFEEDBGF;9:?BF:D3D
@2159600/1
cttgcaagaggtaacttctgtcttgaaatctgtagcccaatattgattcc
+2159600/1
CCCFFFFFHHGHHJJJJJJJJJJJJJJJJJJJJJJJJJJJJJJJJJJJJJ
@5755058/1
gcgcattctgttgtatatttatgctcacttcaccaacattcatgaataat
+5755058/1
CCCFFFFFHHHHHJJIJJJJJJJJJJJJJJJJJJJJJIJJJJJJGGIJJJ
@90759/1
gtccacaattcaagatctaatttcatgctgttattattttccttctttgc
+90759/1
@@@BDDDDCB?BDFFHGG@FAHGIIEGHH@F@HGHEAFF@EFEIIDBDGE
@7811793/1
gctctaactaaaaattctttttaagtaacaaagcttca
+7811793/1
@@?DD<DDFFF8FFGFFF@3C@GEHB9<4CC>A?99?:
@621810/1
cagatggttttggagaattatcaaagagaattattgaattcaatatagca
+621810/1
;<;DDD>A:CAAC:CF;EHBH<HG@HGHC9?FGDFG<4CGGFGE?FG99?
@7811906/1
ctctatttcattgtgcattaatctatagaaaattttccaaacagtattta
+7811906/1
@B@FDFFFHHHGH<FGIIJJJJJJIIIJJJIJJIJJIJJJIJJJIJJJJJ
@1126448/1
attgaatataagaccttgttgttttagggtaatcaaattttatgacaaaa
+1126448/1
CCCFFFFDHHHHHJJIJIHIIHJJJIJJJAFHGJIGJJJJJJJIFJJIJJ
@1127053/1
tccagctaaggctgtatcatcaacttctaaaggtttccaataaacacctt
+1127053/1
@@@FFFFFDFGHHIFHIJIIGGJJIJJJIIJJJ?FGGIJJGIGEIJJIHG
@1128336/1
cttctgaatgatgttctacgttatcatcaacatctgacccttcacactca
+1128336/1
@@CDDDFEFHHHHAGGGGIG@FHIGHGIIEGGIIAEHIIIGIGHIGBH;F
@4713446/1
cgtacgctcaaacatgcaaatgtgacattattgactaaggccgatctgag
+4713446/1
;@=AD:@DFFAFBFBC@FD<CHHHCHBHHIGEG??F<G?@DBD6?@?DCB
@5756269/1
cccttgatttcctccagcacctcttctttgtctccaacccctacctcttc
+5756269/1
B@CFFFFFHHHHHJJJJJJJJJJJJJJJJJJJJJJJJJJJJJIJJJJJJI
@4713941/1
tttttttttggttccagagactcgtccaatcagattgaaaaaaacaagtt
+4713941/1
CCCFFFFFHAFFHEGBAFFHIAHGBHHEEGEGHECH;FGGIIHF<DDD>C
@4714035/1
agagactcgtccaatcagattgaaaaaaacaagttgtataacacaattaa
+4714035/1
BBCFFFFFHHGHHJJJJJJJJJJIJJJJJIIJJGHJIIJJJJIJJJJJJJ
@3699636/1
gtcgtgagaagctgcaacggctgctatagatggaacgttgatctggtctg
+3699636/1
BBCFFFFFHFHHHJIIGJJJJIGGJGIGGIGHHIIIIJIIGIJIGGHHGG
@5756889/1
atcctaacgttatcaggttttgggtagttgggtaatattttgataacgtg
+5756889/1
CCCFFBBDGFFHGIJJJIEHHGIGEHHHGHIEFHIIGIJIJGIJJJEHGD
@6769060/1
ggtatatataagattacaattcttaacattttttctttaaacaaagaaca
+6769060/1
@@BFFFFFHHGFDEEHIGHDHIGGJHIGHJJJJIJIJEGIJJJIGIFHGC
@5759115/1
gcaagaggtaacttctgtcttgaaatctgtagcccaatatagattcc
+5759115/1
CCCFFFFFHGHHHJIJJJJJJJIJJJJJJIJHJIJBHIJJIJJJIEI
@4194262/1
caggatacgatctggtttacaattagaatttataagtgttgcagttaaac
+4194262/1
@CCFFFFFHHHHHJJJJJIJGIIJJIEIIJJJJJIJIIIIIJJJIJIIJI
@2674574/1
agctgaacgtgtccaaaataatttttcttttttaataatatcttctggat
+2674574/1
CCCFFFFFHFHHHJJJJJJJJJJJJJJJJJJJJJJJJJJJJJJJJJJJJJ
@624390/1
cctactccgacaaacgccatcctctcattcttagttgtaacaactagggg
+624390/1
CCCFFFFFHHHHHJJJJJJJJJJJJJJJJJJJJJIJJJJIIJJJJJJJJJ
@4716108/1
gccattcaactttgcattaactttctgcagtatgtttacaaatgttgcag
+4716108/1
@7@D?=:4<BDF?F<F>@::FH94FD>C<;E9CAA9CGFIC<EDFEFAGI
@625913/1
ctgtaccttgtatactagcatgactgactagatagaagtctaattcagta
+625913/1
@@@DD?BDHBCFFGHIHG@FIIGEHCC@BFFCGGGEAA?<E<FGHHEHHH
@3224246/1
gtaaaacaatatctattcaacaaaggaatagcagattcaactgtcacttt
+3224246/1
CCCFFFFFHHHHHIJJJJJJJJJIJJJIJJJJIJIJJJJIJJIJJIIIJJ
@2162168/1
cacatccacgatttcggcagcttttacctcattttcactcagaagaaata
+2162168/1
C@CDFFFFHHFFHJJIIJJJIIGHGIEHIIGGHIIJJGIJGEFHGIGJJI
@7815501/1
ctagtgcttctgtaaaacgccaataattgttctttcatgatactctcaag
+7815501/1
@@@DBDDD:CFDFFI<CGF8?FGCE@DGFI<@G9FBGF>DFFDGB@GIIB
@7816000/1
ggatgcataagtcattcctctatcaggtaagacaacaatcacaagtttt
+7816000/1
:?@D73BBH?>2C@HIC:ADI>E<CEBD<A?4<AA:?CFGGHI@80?<@
@627543/1
tctaagcctaatgttttcgctagaactgctagatgttgattttgaacaat
+627543/1
@CCFFFFFHHHGHIIJJJJJJJJJIJJJJJIIGIIJIJIJJIIIHIIJJJ
@3225896/1
cttctttctgtgcatcatttttagattttcctgcaccgatgcaattaata
+3225896/1
CCCFFFFFHHHHHJJJJJJJJJJJHJJJJJJJJIIIIJJJJJJIJJIIJJ
@2677815/1
cagagaccacagcagcctcagcaacaacaacaacagcagagaccacagca
+2677815/1
@@@FBEDFHHHHFIGIJJIIIIGGGHEEGHJJJIDGGGIEGIIEEGIJIJ
@629065/1
ccgtacttcatatcattgataattactgtagctgagtaaggagttgaagg
+629065/1
?@?=BDD;FBABACFEF@EBHCEAEHIIAEHCCHHD4?FGIEE;;C@BFC
@5229529/1
gtccttctgacacaccatctctgtaaaagaggatagcttgaggcttatac
+5229529/1
CCCFFFFFHHHHHJJJJJJJJJJHIJJJJJJJIJGGJJJJJJJJJJJJJJ
@6257384/1
cccatggcagcaaatctacttgatcctatagtttctcctacggagactgt
+6257384/1
C@CFFFFFHHGHHJIJJJJJJJJJJJIJJJJJJJJJJJJIJJJFIGHIIF
@2164897/1
caggaatggaatgctgagtaacaagattatatgggagagtagcttgaggc
+2164897/1
CCCFFFFFHHHHHJJJJJIHJJJJJIJJJJJJJJJJJJJIJJJJJJJJJF
@7818296/1
ctccaaaattgtaaatccaggaacttcccagtcatcaggaataaagtcat
+7818296/1
@@@FDFFFGHFDBBEGHEFHGBFDGG@EIBFG@4CD9DBDFG<<?DB??D
@3704386/1
atagcaaatggtatttggtaggacgtgctgtaccttgtatactagcatga
+3704386/1
CCCFFFFFHHHDHIJJJJHIJJIJJJJJJJJJJJJJJIJJJJJJJJJJJI
@2165798/1
attcataattcgggccttaactttagtgaactggtcatcaactgagaggc
+2165798/1
1=BDFFFADFHHHJJJJJJJJJJJJJHIJIJJJJGIHIIIIJJJJJJJJI
@1131324/1
ggctttgccgcttgttgctgtacttgaggctgagatgaaggtggtctgct
+1131324/1
?<@DDDDA?D@FADG@G<HHHBHHHG@EHCHGB@D9<?GC;?BD?DDF>D
@6773188/1
cggcatgctttgcttctttcttagatctaccagtgcccatggcagcaaat
+6773188/1
CCCFFFFFHHHHHJJJJJJJJJJJJJJJJJJJJJJJJJJJJJJJJJJJJI
@4718851/1
ctcaaactgatgaccaagaaatagaatcgggtgactgaagaccagctcag
+4718851/1
@@@DDDBBF?ADDFE>AF;AFCHHDHIEIEGCC;CDFGEDG>BDHEGGII
@630520/1
gcaccttcaacaccacactcctcaaggtacacccctataagggcttcgat
+630520/1
CC@FFFFFHHHDHIIIIIIIIIIIDHIC:??EEHIHIGIFDGDH;?FHCG
@7298816/1
gtacgctcaaacatgcaaatgtgacattattgactaaggccgatctgagg
+7298816/1
;=?=ADDAHBHDHG@CA:C@EACFCHGGHEGHCE@HG<@9?F:@?8?4BH
@4719229/1
tgttcttcttgaagttggttcagctgtagtctgtctgcatctgtatatgc
+4719229/1
@@@DFDFFDFFFDGEHIJHIJFFHIJJIJJJFHHEIJJBHIJJHIJJJJJ
@7299120/1
catttcttcagggagaatttttaaccatttacacaatataaatgctcctt
+7299120/1
@@CDFDFFFBHBHI<EHIEGICG<HGIGHGHB@FGEGGHIIFGFIHGGII
@1132657/1
cttggaaacaattttataattattggatatattcatgccacattccattc
+1132657/1
CCCFFFFFHHHHHJJJJIIIJJJJJJJJJJJJJJJJJJJJJJIJJJJJJJ
@4719831/1
ttctaacctgttcttcttgaagttggttcagctgtagtctgtctgcatct
+4719831/1
CCCFFD?DHDFHDHHIHGGBEHHGGGACDCCBEHHGGIIIEDG@FGEHIH
@1669676/1
cagagactcgtccaatcagattgaaaaaaacaagttgtataacacaatta
+1669676/1
CCCFFFFFHHHHHJJJJJJJJJJJJJJJJJJJJJHIJIJJJJIJIIIJJI
@98254/1
ctccactgaaccaaatcggctccttgaatgaatttttcattcctccatac
+98254/1
CCCFFFFFHHHHHJJJJJJJIJJJJJIIIIIGGJJJJJHIIIIJJJJJIJ
@99205/1
tgatactctcaagatccctgattacttcttctcgaggtggctgcagtttc
+99205/1
<@<DDAADHFFHAHIBGFI<BD?ACEHGIIIIIAF8818:?DDHBBGGG?
@4197829/1
tgataaattagaatcatcccatagcaaatggtatttggtaggacgtgctg
+4197829/1
CCCFFFFFHHHHHJJJJJJJJJJJIJJJJJJFHHIJJJIIJJJJJIJJJJ
@5766048/1
ccaagctctggcattttcctgtgactgatttttcttcaacatcaacaaat
+5766048/1
CCCFFFFFHHHHHJJJJJJJJHIJJJJIJJJJJJJJJJJJJJJJJJJJJJ
@7820060/1
tctcatttgaaaacgtggatctccaag
+7820060/1
??<DDADD?FFB>BFG;E1FFEFIII?
@2166750/1
gtcggaatacaaggcaggaaatggtgaactgcctttcatgaggaaggccc
+2166750/1
CCCFFFFFHHHHHJJJJJJJJJJJFHIJJJJJJJJJJJJJJJJJJJJJJJ
@5767336/1
gccgaagcactttaggtgaagaatatttataaattttctcagtttcactt
+5767336/1
CCCFFFFDFBFHFHIGGBHGIJGHHHGIIJJ4:?FHHI4CD@HGGIGIJI
@7821150/1
ctcttctttgtctccaacccctacctcttcctcgccatctgcctattttg
+7821150/1
CCCFFFFFHGFBFHIJJJJBGGEHHIJJJEIJJIJJJIEGHCGGGGJ@DG
@5768502/1
cttgtatactagcatgactgactagatagaagtctaattcagtagggtga
+5768502/1
CCCFFFFFHHHHHJJIJJJJJJJJJJIJJJJJIIJJJJJJJJJJIIJFHG
@1133326/1
ttctaacctgttcttcttgaagttggttcagctgtagtctgtctgcatct
+1133326/1
CCCFFFFFHHHHHJJJJJJIJJJJJJHIJJJJJJIJJIJJJJJJJJJJJJ
@4722623/1
cctgatgattttcaagctcttcatgccactgattgatgtcccaatggtcc
+4722623/1
CCCFFFFFHHGHHJJJJJIJJIIJIJJJJJGIJJGJJGIIHGIGIIGHIJ
@634423/1
cgcaacaaagctttcacgttcataaggtctcatttgaaaacgtggatctc
+634423/1
CCCFFFFFHHHHHJJJJJJJJJJJJJJHIJJJJJJJJJJJJJJJJIJJJJ
@634430/1
gttttttggagaggcaactcaggataactatagaggttcttctttccatc
+634430/1
@BBFFFFFHHHHHJJIIJJJJJJJJJJJJIJJJJJJHIJJJJJIIJJJJJ
@7301051/1
gtcgaatactctgagcttgctgagcgactaatgccactgtgtccaca
+7301051/1
CCCFFBDDDFFHDIIBFEFHICACGG:DEDD@DHGGHGB?BBBFFBH
@7301070/1
ctgctgttgttgctgctgctgttgttgctgctgttgttgttgttgttgag
+7301070/1
CCCFFFFFGHHHHJJJJJJJJGIIIIJJJJIIJIJJIJJIIJJJJIJIJJ
@7301549/1
cacaactaacaatgggccacaactcatattgatcgtcaaatgaaacatac
+7301549/1
@<@FFFFDHFHHDHIIIIIEHHIBHHCHIJIBDE=?DEBHFIJIECGIIC
@635529/1
ccatgttaaattttttcagaatcatgtgattttttttcctttcaagaata
+635529/1
???D>DBDD:?ADCEEB<?FEEI4CF<9EEDDIADDDEII?DD>BEIIID
@1673288/1
cggaggcaaccaatatgttcgtctcacccatgttaaattttttcagaatc
+1673288/1
@CCFFFFDHHHHGGCGHIIJIIJIJJIJIIIIGHIJHGIIJJIIHIGGIG
@4724575/1
tgcctaacaggaggtgcactggttacaggagatactggttg
+4724575/1
<;;B;DBD?:C3?EGAA@E<GGC<?CCHE>C?FFGEDE0:?
@6775734/1
tgggaatcctttgtgagccacatcaatgttaaggaatggtttccaaccaa
+6775734/1
<<@DDD>?<AFDDEEBGGIGD>:CAFHHA9C<?9CDFB??DGHI<FDGHG
@636466/1
ggctgttgttgcctctgctgctgctggggctgttgttgccactgctgctg
+636466/1
CCCFFFFFHHHHHJJJIIJJJJJJJJJGIIJJ?FHFHHEDGDHHJGHIJI
@2682662/1
cttgaacttcatttccaacaggtagtaagtgatcattaagttcgccgatc
+2682662/1
@CCFDDFFHFHHHJIHGGHIJJAHHCF@HAFHEEIIJGIIICHGIIBHDF
@4724943/1
ccttaacttgcattaaatcacatcacattaccacatttctcaaattcagt
+4724943/1
@@@DDDDDFF<FDFFHGBHHDHGBHIIECAGGHIEHIGGHCH@CCFFHC0
@5236248/1
cccttcagcattataaggaaaaggcactgactgtgtgtaataataatgct
+5236248/1
CCCFFFFFHHHHHJJJJJJJJJJJIJJIIJIHI?GEGDFIIIJIIJHIJG
@638197/1
cgcgcattctgttgtatatttatgctcacttcaccaacattcatgaataa
+638197/1
CCCFFFFFHHHHHJIIIJJJJJJIIJIJJJJJJJJJJJJJJJJJJJJJJI
@3707061/1
gtcgaggaggtccctgttgttccattgcttgaggtctggtaattggagcg
+3707061/1
@@@FBDDDHHADDGEHCFHGIGIAHHGGGHGHGI?FGIF?FHCFGGCHHG
@7821694/1
ctcattttcgctcagaagaaataatatctcagcaccaattttatgatttc
+7821694/1
CCCFFEFFDFHHHIIGIH@GGHGIEHHIHIIIIIIFEGHIIIGHGGHEHF
@6261482/1
gcctataagaacaatgagtgagagcttgcaagaggtaacttctgtcttga
+6261482/1
CCCFFFFFHHHHHJJJJJHGEIIJJJIJIIJJIIJFHGIIIGJJIIIJJG
@4727053/1
cttggacaagttgttatattagtcactttatatgttcttttaacactctt
+4727053/1
CCCFFFFFHHHHHFHIJIJJJJHHGIJJJJJJJJFIGIIJJJJJJJJJII
@4727352/1
cttggctttgagatacctacgcctatcagcccatgaaacaaaatgtaatc
+4727352/1
CCCFFFFFHHHHHJJJJJJJJJJJJJJJJJJJJJJJJJJJJJJJJIIIJJ
@1675764/1
ctcagataatcccatatcattgagacattaacttgcgtagcatactttat
+1675764/1
CCCFFFFFHHHHHJJJJJJJJJJJIJJJJJJJJJJJJJJJJJJJJJJJJJ
@6262809/1
gtccctgttgttccattgcttgaggtctggtaattggagcggcttgt
+6262809/1
@@@FFDDFGGHGHIIIGGEIIIGHEHIIGCH<@FGFGCGH8?FGH:8
@5769986/1
caaaatttctttgtaaacaagttagtaaaatagaataaggagaaggctca
+5769986/1
CCCFFFFFHHHHHIJJJIJIJJIJJHIIJIJIIIJJJJJJIIGHHIJIJJ
@2169783/1
cacgttcataaggtctcatttgaaaacgtggatctccaaggtctccttga
+2169783/1
@@@DBABDDFFDF4CA:CFI<C?<A@GGIAAFGFFGICBDD:BDFGEF<?
@7823545/1
gctgctgtggtctctgctgttgctgaggctgttgcggtctctgctgttgc
+7823545/1
@CCFFFFDHHHHHJJJJJJJJJJJJJJJJJJJJJ<GIJIJJIIJJJIIII
@4200968/1
ctcttgttttgcttctttttttgacctacccttgccgatagcaataaggc
+4200968/1
<<@FFDFFHGF8DGEGFHIIII:EBFGGG3DHIHBFFGIGHCEGHFH>GE
@4201053/1
taagacaacaatcacaagttttacttcttctttaagacactgactaaaat
+4201053/1
CCCFFFFFHHHHHIJJJJIHIJIJIJJJJJJJJJIJJJJJJJJJJJJJJJ
@1676944/1
ctgttcttcttgaagttggttcagctgtagtctgtctgcatctgtatatg
+1676944/1
?@@BDDDDFDFFF?:AFHGC;<CB>E>FEBHEEGDDE?GBFBG@GGIIII
@6264026/1
gcagcctcttgttttgcttctttttttgacctacccttgccgatagcaat
+6264026/1
CCCFFFFFHHHHHJJJIIJJJJJJJJJJJIJJIJGHJJIIJIIJJJGIII
@4202032/1
gggcggtaccatggtataactatcttattgagataattatcttttgaaac
+4202032/1
CCCFFFDDHHFHHJHHIGIJHJIJJJJJIJJJJJJIIJGIJJJJJJJJJJ
@2685882/1
aggtcaaatccatctttgtaaataaaaaattaataacattaatatgaaca
+2685882/1
@CCFFFFFHHHHHJJJJJJJJJJJJJJJJJJJJJJJJJJJJJJJJJJJJJ
@3710185/1
ccactttcacaatcaattaattggtaacatggtaaaataccttctttgac
+3710185/1
CCCFFFFFHHHHHJJJJJJJJJJJHJJJJJJJJJJJJJJJJJJJJJJJJJ
@7826802/1
gttgcagttaaaccaagaacatgtggcctatcctctggaggaattccttt
+7826802/1
B@@FFFFFHHGHHJJIJJIJJJJHGIIIJJJJICHIIIIJIJIJJJJIIJ
@3711099/1
ctctaactaaaaattcttttttaagtaacaaagcttcagtaaataacaaa
+3711099/1
CCCFFFFDAHBFFGEEFHIIIIIGIFHEEEHIGIIIGIIBDG@AFHGI@G
@5239635/1
ggccaaaatttgttcacactgttcctggctgagagtaattcgtcgcgcat
+5239635/1
B@BFFFFFDHGHHJGIIEIJJEHHJJEGIJJJI<F?DGGGGIHGGGGIII
@5240351/1
cgctgtagtacaaatttctatttccgattatttttcctttgatgctgctc
+5240351/1
@@@DFDFFDFHHFGHGJJJJJJJIJJIJJIJIIJJJJIJJJJIJJIJIIJ
@2688505/1
gccacttctttgaactaagtacagcgaaattcttattcgattgaagtaaa
+2688505/1
@@CFFFFFHHHHHFGJJJGAEHIGIJJJJIGGCIJJIJJGIJJJGHBGBE
@640720/1
actgctttcatcttcagaagaactggtagaagaactgctgtaataacgaa
+640720/1
CCCFFFFFHGHHHJJJJJJIIJIIJIHIIIJIIHIIGIIJHJJJJJIIJJ
@7305491/1
cccatgttaaattttttcagaatcatgtg
+7305491/1
??1:DD=ADD?D?CEEEB<A4A@FBACCC
@641654/1
atttacatgcctagacttgtgcaccagctaaagaagacttatctttaaac
+641654/1
CCCFFFFFHHHHHJGIJJJIJJJJJJJJJJJJJIJJIJJJJJJJJJJJJJ
@7827448/1
cttctctgcactgtgacagtcttcaagcactgagttagaataccaacctg
+7827448/1
CCCFFFFFHHHHHHJJJJJIJJJJJJJJJJJJJJHIIJIJJJJJJJJJJJ
@4728778/1
aaaatttgttcacactgttcctggctgagagtaattcgtcgcgcattctg
+4728778/1
CCCFFFFFHHHHGJJJJGIJJIIDIJJIIGI?EHIGIJGIJIIGGGGIJJ
@4729001/1
ctttaaagtaaacagcaacagtatataaacgagtgttagttggacccatg
+4729001/1
CCCFFFFFHHHHHJJJJJJJJHIJJJJJJJJJJFHHIJJIJJJJJJJJJJ
@6779138/1
gtagataggctggcctgcttgtggaaaaccaccacaaatccacttggaaa
+6779138/1
@@@DBDDD??FFDIGIHEHG@G@??HGDEFBDDFHI@FD@HBDHFHI<FI
@7829129/1
tgagacattaacttgcgtagcatactttatcgtaacgg
+7829129/1
?=?DD>D;CDD:2CA:?2ACF?F?FEIE<CEEIIIDD8
@2172492/1
ggccacttctttgaactaagtacagcgaaattcttattcgattgaagtaa
+2172492/1
CCCFFFFFHHHHHJJJJJJJJJJJJJJJJJJJJJJJJJJJIJJJJIJHJJ
@103103/1
ggtatttcttttttccaaattgcctctccattcaattgaagaagcaattt
+103103/1
@@BDFFFFHHHHHJJJJJJJJJIJJJJJJJIJJJJJJJGIIIJJJJJJJJ
@642582/1
ctccatactccttgtcttacaggtaccggtctttctcgataatcaagtgt
+642582/1
CCCFFFFFHHHHHJJJJJJJJJJHHHJJIGIJJJJJJJJJJIJJIJJHHG
@642967/1
ctgtgacagtcttcaagcactgagttagaataccaacctgaatttcagca
+642967/1
?@@DDDFFFHBHHIJJGGGHIDIJEDHIJGGHHDGHEGIJJIJGDIGIGJ
@643147/1
ggctattttagcatggaatgtgatctccaagttgtgaatcaatttcagga
+643147/1
==??DDD;?DB<?E?:22C<3<<AACBEB?A<C9EEI9?ED?DFICFCEI
@4207722/1
gcagcagcaagtttcgcttgttttttacttgttcctgtgccataaccgta
+4207722/1
CCCFFFFDHHHHHGIIIIIIHJJIGIIEHIIDHHIIJFBGHIIIJJGICG
@5773508/1
tgtcacttttggtcctgttggtccattaata
+5773508/1
@C@FFDDFHFHHFHIAG<FHIHGIGGGIGII
@4209213/1
gctcttgaggaagttggtgtagaggtgcaggctggccatgttgaatagct
+4209213/1
CCCFFFFEHHHHGHIJJEGGHIJJJFHIIJJJJJJJJIIIGIIGIJJIJG
@1682839/1
gttcatgagttccactttcacaatcaattaattggtaacatggtaaaata
+1682839/1
@@@DDFFFDHHGHIIIGIHEIDFHIFFHHIIIGIGIIGIGIIIHGCIEHE
@5242844/1
cgccgatcttgtacaacattttacatgcagttagtgcaactgctcccttg
+5242844/1
@CCFDDFFHGHHHJJIJGHJJJGGHEIHIJJJJJ@GIGEIGGEIJJIDII
@7830791/1
aggggttgtttccctagactgtggttgagacacttgctggggaggtggac
+7830791/1
CCCFFDDDFHHHHJJJJJIJJHHIIJJJIIIGIJJIIJJJJIIJIFGHII
@5243748/1
ctccaatcgcattccctttcacactagggacatgaggtgaaattattggt
+5243748/1
@C<BDDADHHDHDFEGDGCCHDAFGII93??FGG<<BCFGBA4?<?FGH?
@1683903/1
caataattgttctttcatgatactctcaagatccctgattacttcttctc
+1683903/1
CCCFFFFFHHHHHJJJJJJJJJJJJJJJJJJJJJJJJHIJIJJJJJJJJJ
@4209659/1
gttgagtttggtgggtaggggttgtttccctagactgtggttgagacact
+4209659/1
@@@DDEDDHFH?FHHCEHIIIHEGDGI>HGGEGHDHIGHIGGIHHCDDDF
@7310098/1
cgggacttgaaaagaaagaccttcccactggggtgtatgtcattgagggc
+7310098/1
@@@DDDBDDF>DD;AF3EFHGGCH>FFFE@CGB?60?DA48?DD9B<=B:
@4210536/1
tgcttctgtaaaacgccaataattgttctttcatgatactctcaagatcc
+4210536/1
CCCFFFFFHHHHHJJJJJJJJJJJJIJJJJJJJJJJJJJJJJJJJJJJJJ
@4210791/1
ccctgttgttccattgcttgaggtctggtaattggagcggctt
+4210791/1
@<@DDDBDFHFFHIIDEHHI>GGACEGIBEEEH9E<DGHIIDH
@7310960/1
cactgactaaaatattgttcaagttcacgaggagtattcttggaaacaat
+7310960/1
??@D?DDD?FDBF@<E@GIGIIIIIIGH?CE<DAFHFGDFHIGCBFFF=G
@5776914/1
cgctaatttaaaaattgaatagtttttat
+5776914/1
=@@DFFFDHDDHDHHGIEGHJIFCIHIGH
@1687146/1
gtttttgtattcttcaatggttgctgctaaatcttcaagtacatagtaca
+1687146/1
CCCFFFFDFHHHHJGIGIGIIIJJJJIIGHHDGIJJIJJDFIIIIJFIII
@6269766/1
ctgttgttgctgaggctgctgtggtctctgctgttgttgttgttgctgag
+6269766/1
BCCFFFFDHHGHHJJIJIIJIIJJFHIJJIIJIJJJGGIHIIGIIIJICH
@2175902/1
ctccaaacaatcttttcagcacttatccaatgagcaacgacttcactcgt
+2175902/1
CCCFFFFFHHHHHJJJJJJJJJJJIJJJJJJJIJJJJIJJJJJJDIGIJI
@7835388/1
attataacatgacctaagagttttattaaagttggatcattagcagaaat
+7835388/1
@@@FFFFFFH<FBGIECBFEEFGIIHIDIBHAFH<GCCE?DFDBG@F@GG
@4734388/1
agtgcttctgtaaaacgccaataattgttctttcatgatactctca
+4734388/1
B@@FFFFFHHHHHJJJJJJJJJJIIJJJIIIJJJJJJIJJJIJJJJ
@4734786/1
gcttcggccacttctttgaactaag
+4734786/1
@@<D?DDD<:DDHIIEHGB<BHHEE
@3719517/1
cccaattctttggtgataagaactatttctttaagaatattttggatttc
+3719517/1
CCCFFFFFHHHHHFHIJIJJJJJJJJJJJJJJJJJJJJJJJJJJJIJJJJ
@5245915/1
cttgtatactagcatgactgactagatagaagtctaattcagtagggtga
+5245915/1
@@BFDFFFHHHHHJJJJJJJJJJJJJJJJIIIFHIIJJJJJJGHJJIGHI
@3720370/1
atttcttttttccaaattgcctctccattcaattgaagaagcaatttctt
+3720370/1
CCCFFFFFGHHHHIIIIJIJJJIIJJIGGIHIJJJIJJJJIJJGGIJJJI
@7313971/1
ctcattttttctgctaagcactaccttcagcgggagaccttggctttgcc
+7313971/1
CC@FFFFFHHHHHJJJJJJJJJJJJJJJJJJJJJHIGHHGIJJJJJJJIJ
@5780496/1
gccttagtaagcataaatttatggaagccataccgtacgctcaaacatgc
+5780496/1
CCCFFFFFHHHHHJJJJJJJJJJJJJJJJJJJJJJGIJIJJJJJJJJIJI
@5780542/1
ctcagataatcccatatcattgagacattaacttgcgtagcatactttat
+5780542/1
CCCFFFFFHHHFHJJJJJFJJJJJJJJJJJFHGIJBGICHGGIIGHJJJJ
@7835912/1
gtccacaattcaagatctaatttcatgctgttattattttccttctttgc
+7835912/1
BC@DFFFFHHDHFIGGIIJIJGIJIIJIJJIIHIGIJJJJJJJIJJJJJG
@648320/1
gtttacaaatgttgcagcattaagtc
+648320/1
?@7:?DD>?CFD?CF:<C@@BE<FAB
@7315443/1
ggtgtattcattacatatgtatttatactgacataatctcattaacag
+7315443/1
@@@BDADDDFFDFH4E>EAE><FIGGIIIIEGGIGG@BFFHADD??<C
@7315974/1
atcgacaacaccgcttgtgcggcaatgtgtttggcttgctgttttgt
+7315974/1
@CCFFFFFDHHHHJJJJHHIJIGJIJJJIAHIIJJJJJIJJEHIJJI
@3721475/1
ggtgattgatgccattcaactttgcattaactttctgtagtatgtttaca
+3721475/1
@CCFFFFFFHHHHJJJJFIJJJJJJJJJJJJJJJJJIIJJJJJJGIJIJI
@5247036/1
gtctcaacaagttccgttttttggagaggcaactcaggataactatagag
+5247036/1
CCCFFFFFHFHHHJJJGHJJJJJJIIJJJJJJJJJJJJJJJJJJJJJJJJ
@6787024/1
gtgagtaatctctgtatcaacaactgtaccagccggcacattcatatttc
+6787024/1
CCCFFDFFHHHHHJIJJJJJJJJJJJIJJJJJJJJJJJJJJJJIJJJJJJ
@6273725/1
ctttagtgaactggtcatcaactgagaggccaaactccttcaggcatggg
+6273725/1
CCCFFFEDGHHHGIEGHHGIIJJJJIIJICHIIEHHJJIJJIJJIIJJJJ
@5781805/1
cgacaaacgccatcctctcattcttag
+5781805/1
<@@DDD?DHDF?HE>HI>FE9CBEA>F
@5782098/1
gtggctttattatattactcctaattgaagagccttttcccaaaat
+5782098/1
???DDDDDDDDEBAE>EBF4CFE<FFIIIFEIIIEIEIFEEIIIID
@7839489/1
gtacgctcaaacatgcaaatgtgacattattgactaaggccgatctgagg
+7839489/1
??=DD>DDA<BFDG@@?F<AHACHHCHHEHIIGIIIIIGIIIFD@FHBGI
@7316981/1
cgtggaagtaagaggtctttcatttaatgtttcttgaaaagcctcacttg
+7316981/1
BC@FFDFFFHHGHJIFGIJJJIJJJJJJJHII4HHHIJJJJJJJJJIIJJ
@650673/1
gtgttgctttcgcagggtaagtctttcagtctcatccacattttatgtgc
+650673/1
@@@FDFFFHHGHHJGIICGHGHIIIJJJJEFHIIJIIJGIJJJJIJJIII
@7317979/1
cttggctttgccgcttgttgctgtacttgaggctgagatgaaggtggtct
+7317979/1
@?@DB?DDH>FAHGAHIFBBHHG?CEFDF>G@GGGGC>AHIDHIDGGDGH
@1692549/1
gtggtctgctgggttgctggtcaccgggttgttgcctaacaggaggtgca
+1692549/1
??@FBDDDFHFDDEFGGBEEBHEHIHGHHHIIJDHIGIGIJJIEEH6=F@
@4742133/1
gtccttctaacctgttcttcttgaagttggttcagctgtagtctgtctgc
+4742133/1
CCCFFFFFHHFHHIIIJJIJJJJJJJJJJIHIJJJJJJHIJGHIJJJJJI
@6789600/1
cttcaaagagaaaaagtgcaatactagaattttattcagtatattccaat
+6789600/1
CCCFFFFFGHHGHJJJEGHIJJJJJJJGHJJJJJJJJJIIGJJJJJJJJJ
@7319050/1
gggaattctaagagggtacacaattcaggcactaatgtctcttcaaaatc
+7319050/1
BCCFFFFFHHHHHJJJCFHIIJ<CHIJJIJIIIFHHDCHGGIJJJJJGGH
@6274331/1
cccattattgtgtactatcttcaaagagaaaaagtgcaatactagaattt
+6274331/1
CCCFFFFFHHHHHIJJJIGIJIJJJJJJJJJJJJGGHIJJIJJJJJJJJI
@6274332/1
gttcggctgtagtctgtctgcatctgtatatgccctagcacggaaagcag
+6274332/1
CCCFFFFFHHHHHIJJJJJJJJJJJJJJJJIJJJJJJJJJJJJIJJJJJJ
@4215328/1
aagaacaatgagtgagagcttgcaagaggtaacttctgtcttgaaatctg
+4215328/1
@@@DDBDBFF<FAEBGAEBIGGIIIIDHDACFEFHEGIICHGIEAGGIIG
@6274695/1
cctgggtttaaaatcttcaataacattactcatttctgataggttctgca
+6274695/1
CCCFFFEFHHHHHJJJJJJJJJJJIJJJJJJJJJJJJJIJJJJHIJJJJJ
@4743091/1
gccagtaggtaaaaagattattgtattttcttttagaactctttcaa
+4743091/1
CCCFFEFFHFHHHJJJJJJJJJJJJJJJJJJJJJJJJJJJJJJJJJJ
@6274887/1
ggcctgcttgtggaaaaccaccacaaatccacttggaaaactgtttatca
+6274887/1
@@@FFFDFHHHHGFFHIIIGIIGHEDFEEIEHGGGEA@BAHIE?DHGDGI
@4215827/1
catgaaacaaaatgtaatctctgttcttttttgaaacgaaatagtttttt
+4215827/1
C@CFFFFFHHHHHJGHIIJJJJJJJJJJJJJJJJJJJJJJJJJJGIIJJJ
@4216490/1
gcctcatgttataacattatgcagttcattacctaagatatttgttatga
+4216490/1
?8?BB?B4D?4A:AC?CFFH<:C<AFF:F<CFABEFICG9CB@F:CD<DF
@6276944/1
gttaactttataatcaatcggcatttctttcagaccaaaatttctttgta
+6276944/1
CCCFFFFFHHHHHJJJJJJJJJJJJJJJJJJJJJJJJJJJJJJJJJJJJJ
@6278594/1
ctttaagacactgactaaaatattgttcaagttcacgaggagtattcttg
+6278594/1
CCCFFFFBHHHHHGGHJJJJIIJJJHJJJIHFHHJJJIJJIJBGHIJJJJ
@115858/1
ctgagaggccaaactccttcaggcatgggtcactattaaagttgatttgt
+115858/1
@@@ADFFFGHGGHIEIJJJIIIIIFGEIIEGIIJHJGCIJJHGGAFGGGB
@6795142/1
ctatcaatactttaagagtactaccaactcatactgtcttcagcctcatg
+6795142/1
CCCFFFDFAFFFFBEEDHHEHIGGGIJAFEHGD?FBGGHGI@?B?GEEEH
@2180444/1
ctcgaatctattatctcttggacaagttgttatattagtcactttatatg
+2180444/1
CCCFFFFFHHHHHJJJJJJJJJJJJJHIJJJJJJJJJJJJJJJJJJJJJJ
@3242879/1
cttctttactaaaaggctacacaaacaatcacctgaatccttagaattca
+3242879/1
@@@DDDDDHFHH??DFGGGIIHGEHGGGIGFEHIICHGFHIGIIGGEGII
@7320061/1
ctgtagtctgtctgcatctgtatatgccctagcacggaaagcagcg
+7320061/1
CCCFFFDDHHHHHJJIJJJJHIJJJJJJJIIJIJJJJJIJJJJIIJ
@3243879/1
tgttcttcttgtttcttttctttaacatttctcacagaacggttgccata
+3243879/1
@@=BDDFDDHHCFHDEHGGGGGHC@AFGHDIGIGHGGGHIABCG@@<FCH
@1157366/1
cttgaatgaaaacttctatctctctcagatgaatctgaactgtctcttct
+1157366/1
@@@FFFFDDFHHHHIJGIJJJIIIIJJJIGJIJJJJJIJJJJJJFIIJJJ
@5788803/1
gccttagtagaattataaaataaatacaaatacagaaacttagttgccaa
+5788803/1
C@CFFFFDHHHHHIJJGGIIJIIHIIGGGGGGGGGEHIJIFHIGEFHIJJ
@2698857/1
cagggttcatgagttccactttcacaatcaattaattggtaacatggtaa
+2698857/1
@@@DD;DDFDFHH?EEGEHIGHIFHIGHI@GIIFGHIFIGIIIH@FHFHI
@5789489/1
gtccctgttgttccattgcttgaggtctggtaattggagcggcttgtct
+5789489/1
CCCFFFFFHHHHHJJJJJJJJJIJJCGHJJHIJJJJJIJJJJJJJ6B==
@7321712/1
gctgttgttgccactgctgctgctgcggctgttgttgcctctgctgctgc
+7321712/1
CC@FFFFDHHHHHJEHIHEFGGIJJIJJIIJEHHFEIIFIJHGHIIJJGI
@4219425/1
gagctaaattatcctttttgaaattttttaatagttggaacaattctatc
+4219425/1
CCCFFFFFHHHHHJJJJJJJJJJJJJJJJJIJJJJJJJJJJJJJIJJJJJ
@3730651/1
caagattttcacatggctgcccctttattatccctttcagtggacaattt
+3730651/1
@CCFFFFFHHHHHIJJJJHJJJIJJJHIJJJIIIIJJJJJIHIGIIJJJJ
@4220166/1
ctttgaagttgaataagttattattcttctaggtccttttatcataatga
+4220166/1
CCCFFFFFHHHGHJIJJHJJJJJJJJJJJJJJJHIJJJJJJJJJJJJJJJ
@3731809/1
cctttgttgctgctgtggtggttcttgcctttgcagctgttgtggtggtt
+3731809/1
?@@AADDD?FBFDG>2<E3AC<AF@FC@CFIIII@DG>GGFG?FF9BDFF
@1697558/1
ctaatatcctaacgttatcaggttttgggtagttgggtaatattttgata
+1697558/1
@@@DDDDDHHAFHIBDAGHEGCHCGGEBHGC??D9DA?9B?BGGIGIIIH
@653936/1
cttctgcttccgttccaccctttctgctgcgatctttgccatagcatagt
+653936/1
CCCFFFFFHHHHHJJJJJJJJJJJJJJJJJJIJJJJJIJJJJJJJIJJJI
@1157897/1
ctgttgttgttgttgaccccatggttgtcgaggagg
+1157897/1
@@<BDDDD?CFB?E;AF:AGIHHGCE8?E?FAG<6@
@654903/1
gccatttatcattaaatagatttatgaggattcctgttagttgtcttcaa
+654903/1
C@CFFFFFHHHHHJJJJJJJJJJJJJJJJJJJJJJJJJJJHIJJHJJJJJ
@6280061/1
gccattcaactttgcattaactttctgcagtatgtttacaaatgttgcag
+6280061/1
CCCFFFFFGHHHHJJJJJJJJJJJJJJJJJIJJJGJJIJJJJJJIJJJJJ
@5791236/1
ggaggtgcactggttacaggagatactggttgttgttgag
+5791236/1
??1B;22A=AFFA<BF@CA?A;3CFFEEGEAAFF@CF>D:
@6281035/1
ataagttgtaacagtaagttcttttttttccttgactatgtttg
+6281035/1
@@<:BADDC:FCFGAG4A<A?C?CBHIIF@BB?FFAFIEG09?9
@117123/1
gcaccttcaacaccacactcctcaaggtacacccctataagggcttcgat
+117123/1
CCCFFFFFGHHHHJJJJJJJJJJJIJJH?CFGGIJJGIIJJIJJJJIJJJ
@5255826/1
gcctcttgttttgcttctttttttgacctacccttgccgatagcaataag
+5255826/1
CCCFFFFFHDFHHJJJIIJJJJJJJJJJJJJJJJJJJJJJJJJIJJJJJJ
@7845579/1
gtcgaggctgggctacagatatctagaggttctgtatttcctgtgatctt
+7845579/1
CCCFFFFFHHHHHJJJJJJJJJJJJJGIIFHIJJIJJJJJJJJIIJJJJJ
@7845637/1
cagttactcagtctcacagttagttatcaattcttctctcataataatta
+7845637/1
@@CFFFFFFFDDFHJDEIGHHFEHIIJDIIJIEHIIIIJJFGHIJJIJGI
@4221076/1
agcagaaggtgctggtgcatgtaatactttgtagatatcagacatttctt
+4221076/1
@@@FBDFFGHFFFGGCEEGGIIJJIJIIGIHHIGGJJIJIFEGGIIJ@@F
@1161390/1
tccagagactcgtccaatcagattgaaaaaaacaagttgtataacacaat
+1161390/1
@@@D?B?DD<BF:E<CDFF@A3CBCEAHEBFIII@G?FFBFAFDCFFEFF
@7322857/1
cggcttgtctaacttgaccaacggtaaaagcaggaggttgttgcatcctt
+7322857/1
CCCFFFFDDFFHGIJFG>GHIJIJDHIJJEGGGIGGIBGHDGGHGGFHEH
@118618/1
gctgtttacaccaacgataaaatcaggctttatgtttttgtattcttcaa
+118618/1
CCCFFFFFHHHHHJJJJJJJJJJJJJJJJJJJJJHIJJJJHJJJJJJJJJ
@1161657/1
gtccaataaaactgaagtctgtgacaacccaacgcaatcgcttaacctac
+1161657/1
CCCFFFFFHHHHHIJIICIGIGHJJJJJJJJJJJFGHIJJJJIJJJJJFG
@1161757/1
ctggtcttcagtcacccgattctatttcttggtcatcagtttgagatact
+1161757/1
@CCFFFFFHHHHHJJJJJGHJJJIJJJJJJJJHJJJJIIIIJJIJHJJJJ
@4221876/1
tgtagtttcgtcctatacctttgaatgtccctttgccaaatacttcaact
+4221876/1
CCCFFFFFHHFFFIJJJJJJJJJJJJIHIJIJJJJJIJJIIJJJJEHIJJ
@4748192/1
cttcatcgtcttgaacttcatttccaacaggtagtaagtgatcattaagt
+4748192/1
@@@DDDABHFDD?BHEGC>>DFHECEDG=FG1?@FGEHCFF<FEHIEIIB
@4748752/1
ggaatatttccaatgaattcctctatttca
+4748752/1
?<@DDD?BFFDHHFEHIFCHFHHEHFCFGH
@2701440/1
gtgccatccattttatagctactctaaaaacacggtcttttccttcccct
+2701440/1
@C@FFDFDFDDHHEHIIGGIEHDHIIIIGIIGIBE?8:?DH?D?F>>FGI
@2701645/1
ctcctcaaccttttgtaacatcgacaacaccgcttgtgcggcaatatgtt
+2701645/1
CCCFFFFFHHHHHJJJJJJJJJJJJJJJJHIJJJJJJJJJJJIJJJIJJJ
@2702093/1
ccttcttctatcacatcggaggcaac
+2702093/1
?<:AD>DAB?:CD2A<C<@<@:;;E?
@3248714/1
gggcggtcccctcttttgggtggaatgtatgacgatgatttgatatctat
+3248714/1
CCCFFFFFHHHHHJJJJJJJFHJJJJJHIJJJJJJJJJJJIJBGHHJHHH
@2702596/1
gttccattgcttgaggtctggtaattggagcggcttgtct
+2702596/1
CCCFFFFFHHHGHIIIEGIJJFGHIJJJIJJJJJJJ:?<B
@1699646/1
cgttatcaggttttgggtagttgggtaatattttgataacgtggatgtag
+1699646/1
@BBFFFFFGHHHHIJJJEHHEHIJJ?EHGJIJJJJIJIJJJIJJIJJICH
@2704241/1
gttactatcaatcacgaaaaataacaaaaacaaaaattataagatcaaca
+2704241/1
CCCFFFFFHHHHHJJJJJJJIJJJJJIJJJJJJJJJJJJJJJJIJJJJJJ
@1701304/1
cttctcgaggtggctgcagtttccatatcatattatacctgaaggctttt
+1701304/1
@<?BDDDBFF@CFHBHIGGHHGIIIIIGIIIIG@DHGIIGGCIHGGBFHG
@5793310/1
gtcaaatatatatgtatcctattaatgctttaaacattaactagttgcac
+5793310/1
CCCDFFFFDHFFHEGHIIEBAHFGHIGCGHIIIGDBHHIIAHIGFEHGIG
@5793528/1
cacaattcaggcactaatgtctcttcaaaatcttcttcatcacgtcgtct
+5793528/1
BBBF4BDDHHGHHJJJIJICHHIIIJJJGGHIJJJJJJJJJJIJGIJHII
@5793736/1
acggaaagcagcgagatgagcataataggtaggtgcagggtatgaaactg
+5793736/1
@CCFDFFFHHHHHIJIFIIIJJIIJJJJJFHHIHIIIIJJ?DFHGGHIJI
@5794337/1
gtttgctgttttgtagaagccttaccttcagctgagtgagttaaaacagt
+5794337/1
CCCFFFFFHHHHHJJJJJJJJJJJJJJJJJJJJJJJHHJJIIJJJJJJJF
@3249787/1
gttccattgcttgaggtctggtaattggagcggcttgtctaacttgacca
+3249787/1
CCCFFFFFHHHHHIJJHIJJJHIJJJJJIJJJJJJJ?B<@8??9F8=CG=
@121145/1
ggctacacaaacaatcacctgaatccttagaattcaaaaattcaaactta
+121145/1
CCCFFFFFHHFHHIJIJJJJJJIGJEIIIIJECGHGIJJJIIIIGIJJJI
@3250875/1
cttggattgccccctgcggaccattagttgaagtcccagccctcagataa
+3250875/1
BBCFFFFFHHHHHJIJJJIJJJJIJJJHGIIJJHHIJJJJIJGIJJJIIJ
@1704093/1
ctgtgatcttgtctaagattgctttcgctgcggcatgctttgcttctttc
+1704093/1
CCCFFDDFDHGHHIJJJIJIJIJIIHIGGIIJIJIIJIJJJFGGHGIIJG
@1163985/1
gaccttgttgttttagggtaatcaaattttatgacaaaattgcaattctt
+1163985/1
C@@FFFFEHHHHHJGIIJAFHIIJIFHIJJJJIIGJHHHIJIJIJJJIII
@2704997/1
ctttgaagttgaataagttattattcttctaggtccttttatcataatga
+2704997/1
CCCFFFFFHHHHHJJJJFJJJJJJJJJJJJJJJHJJJJJJJJJJJJJJJH
@1164343/1
gttgagacacttgctggggaggtggacctctttgtgcccatggagtttga
+1164343/1
CC@FFFDEDFDHDGIIIHBHHBHCGIHGHIIIGIBGEGGGIGCAD9DFGH
@7849916/1
ctggtttacaattagaatttataagtgttgcagttaaaccaagaacatgt
+7849916/1
@@@FBDDDFBFFHGB4?FAEADIBHADEHHHGHIIEEGFHIGGGDEHIGH
@1706431/1
gttgcagcattaagtcttctctgcactgtgacagtcttcaagcactgagt
+1706431/1
CCCFFFFFHHHHHJGHJJJJJJJJJJJJHJJJJJHIJJJJJJJJJJJIJH
@661234/1
ctagctaatagtccaatcttcaattgttttaaagcacatttggctgcggt
+661234/1
@C@FFADAFHDFADEHHEGGIICHGGHBHIIGEEHGIIIIIGHIGIEGG8
@6805238/1
cccgtaccataacaaagcgctacaggtagtgtcgacaattgtaccaagct
+6805238/1
@@CDADDFHHHFHGGIIADGHIGIBF1CF???FHGHGEFGHFGGII@F?F
@4751681/1
catatttcaacatgtatccttttgggcggtaccatggtataactatctta
+4751681/1
@@@FFFFFHHFFFHBFGFGHJIHGEHIHIDDHIGIJIFIIIGHIIIIJJG
@7327586/1
ctcatacttaatccaatgacatggggaagtcaattgctaatattgccatc
+7327586/1
@@@FFDFFGFHFBGHGGIIHFHGCEGIGHDGIGGG<DFG?F?HH9<DEGI
@4752513/1
ctctttctggtgttcatgtaatgaattcgtctgtctccatactctggctg
+4752513/1
?@@ADDDDFFDFF?F<FGCHHIHBAFHDGDFGGHICEHDBGFIIGHGII@
@662968/1
ctttctttggatctgaagggcggtcccctcttttgggtggaatgtatgac
+662968/1
;??DDDDDDB>D<FFEEFHGE<FHGIIBHHIGIGHBGF<B9AEEE7?EE@
@1167232/1
ctttcatgtcatcaatatttatgatgctatctacaagtgtgacacaattt
+1167232/1
CCCFFFDFFHHHHJJJJJJJJJJJIJJJJJJHIIJJJCGEFIIJJJJJJJ
@7851027/1
ctcaatgatttcctccttccaaaaaaatacagcaagtctggtaaatttat
+7851027/1
CCCFFFFFHHHHHJJJJJJJJJJJJJJJJJJJIJJJGHIJJFHJHIJJJI
@7851076/1
tgcttgaggtctggtaattggagcggctt
+7851076/1
CCCFFFFFHACFHIHBGGGIDIHGGIIIG
@5260742/1
ccacgatttcggcagcttttacctcattttcactcagaagaaataatatc
+5260742/1
CCCFFFFFHHHHHJJJJJJJJJJJJJJJJJJJJJJJJIJJJJJJJJJJJJ
@2706999/1
cttggcagtaacaagattttcacatggctgcccctttattatccctttca
+2706999/1
CCCFFFFFHGHGHJJGIIJIJJJJJIJJJHJIJJJJJJIJEIIGGHIJJB
@5796985/1
ccgacgacactttttagtaccgggcttactaagggagttttcttgatcat
+5796985/1
CCCFFFFFHHHHHJJIJCHHIJJJIHGHIHIJJJJJJBGIJHIJJJHHIH
@123344/1
ggagaaatttcaatttttgcaaattgttcgtagtgaagaactgaaagcag
+123344/1
BCCFDFFFHHHHHJJIJJJJJJEHIJHIJJJJIJJIJJJIJJJJJJJIJJ
@2189336/1
cttgaacaaatttacctaaagcaacaacacaattgtcggcagctgggaat
+2189336/1
CCCFFFFFHHHHHJJJJJJJJJJJJJJJJJJJJJJJJIIIJJJJIJJIIG
@2707877/1
catgagttccactttcacaatcaattaattggtaacatggtaaaatacct
+2707877/1
CCCFFFFFHHHHHJJJJJJJJJJJJJJJJJJJFHIJJJJJIJJJJJJJJJ
@4226897/1
ggcatagttatttggaagtgatttgcacgaagcactataggtcgaccttc
+4226897/1
@@CDFDEDHDFDHJJGGIFHHJJJIJJJJIIJJGGEIIIHIFHIIJGIJJ
@3254948/1
gtcccttcagttaatatgctttaactgacaacattcaatgttctgtaatt
+3254948/1
C@@FFFFFGHFHHJJIIIGJJJJJHIEIJIJIGIJIIIGICGGIJGIIJI
@3741611/1
cttcaacgaatcaaattcactttgaggaactctctgatttatctcatctt
+3741611/1
CCCFFFFFHHHHHIJJJJJJJJJJJJICFHHIJJJJIJJJGIJJJJJJJJ
@7852842/1
gtcactgggttgttgcctaacaggaggtgcactggttacaggagatactg
+7852842/1
CCCFFADDHFF>@EFBHHIIIIIGIGH1@?DHG@?D?FHEHIFD?BFGE@
@7853013/1
tggctttgccgcttgttgctgtacttgaggctgagatgaaggtggtctgc
+7853013/1
CCCFFFFFHHHHHJJIJJJJJIJJJJJIJJJJJIJJJJJJJJBFHFFHIJ
@1709201/1
ctgtattataacatgacctaagagttttattaaagttggatcattagcag
+1709201/1
CCCFFFFFHHHHHJJJJJJJJJJJFIJJJJJJJJJIJJJIJJJJJJJJJJ
@2709538/1
gggttatatggtgattgatgccattcaa
+2709538/1
???BD:BAA:CAD4C>?CECDFEEE9E<
@1710085/1
gtctgctgggttgctggtcaccgggttgttgcctaacaggaggtgcactg
+1710085/1
CCCFFFFFHHHHHJJJJIJJJJJJJGIJJJIJJJJJJJJJIJJCFHIJJJ
@4754668/1
attaagaactcaaaaactttgtttacagtacaggcataaccttactataa
+4754668/1
CCCFFFFFHHHHHJGJJJIJJHHJJJJIHIJGIJIJJJJJJJJJJJJJJJ
@4754780/1
gtggaatttttgcattttttataacttctttaatgctctccaaaattgta
+4754780/1
@@@?DDDDHHHH8EHGIIBHICCHHIHAGEHHIIEDDGGHIIHIIIIIGG
@5262944/1
ggagtattcttggaaacaattttataattattggatatattcatgccaca
+5262944/1
C@@FFFFFHHFHAEGCG?FIHHGHHH<FHFEHIBHHIIIGGIIGGIIFII
@5800763/1
tttctttttcttgatctctttcattatcgt
+5800763/1
@@@D?B?DFDFF<AAGFGHIFFCH<CCE3<
@3256205/1
ctcattttcactcagaagaaataatatctcagcaccaattttatgatttc
+3256205/1
CCCFFFFFHHHHHIJHIJJJJIJJJJJJJJJJIJJJJJJJJJJJJIJJJJ
@6287688/1
ggatgaggaaatttttcataaagaagtcgaatactgttcttaggaatatt
+6287688/1
@@@DDDDD?D?FD>E<FBD@CHIDHDACCGFHIIIC?DCD<GBHFDGEDE
@3257452/1
ttttatcataatgagatcaagtttttttcgaatcaaatgaagctgtatta
+3257452/1
CCCFFFFFHHHHHJIJJJJJJHHJJJJIJJJJJJJJJJJJIIJJJIJJJI
@1170858/1
gtcacttcaaactgttgctcagcagctatctcttgtaggaactggactgc
+1170858/1
CCCFFFFFGHGHHJJJJJJJIJJJJJJJJJJJJJIJIIJHIJJJJJJJIJ
@667909/1
gatatatttttgcatctgttataaatgtaggaagttatcaagaaatctaa
+667909/1
CCCFFFFFHHHHHJJJJJJJJJIJJJJJJJJJJJHJJJJJJJIJJJJIJJ
@667967/1
gctagctttcttaaatctggttctctaatcatctgattagtagtaacgat
+667967/1
@@CFFFFFHFHFHJIJJJGGCHHGGIIIGHGHHJGHIAGFHIC?DGGIJD
@4755564/1
ggcttgtctaacttgaccaacggtaaaagcaggaggttgttgcatccttt
+4755564/1
CCCFFFFFHHHHHJJJJJJJJJJGIJJJIJJIJGIJDGGIJIIJJJJJJJ
@4755679/1
gtcgtgagaagctgcaacggctgctatagatggaacgttgatctggtctg
+4755679/1
@@BFDFFFHHHHHJJJJJJJJJIIJIJJJFCHFIIIIHIHIJIIGIHIII
@3258685/1
ggtatatataagattacaattcttaacattt
+3258685/1
?@:BDDDD?FFFBC?FG@EEEEDBCHI@??A
@3258796/1
gtcgaatactgttcttaggaatatttccaatgaattcctctatttcattg
+3258796/1
CCCFFFFFHHHHHJJIJJJJJJJJJJJJJJJJJJJJJJJJJJJJJJJJJH
@3258974/1
tgatcattttcgtttacccagagaggaaatagtattttttcttcatcgtc
+3258974/1
@@@FFFFFHHHGHGGEIIIGHEHCHIEGF@EH?HFGGIIHGIIJGGDFIJ
@7330856/1
cctctgttgctgctgaggctgttgttgccactgctgctgctgaggctgtt
+7330856/1
CCCFFFFFGGHHHEGFHIIIJFGGIGHIJJJJIIGIJJJGGIGIJIJJFG
@4230547/1
cagctgttgtggtggttgttgcctctgttgctgctgaggctgttgttgcc
+4230547/1
??@DDDDDHFHHHHGIIF@GHCHGIIEFGHGHIEDD<@FDHG@GCHIICH
@7331476/1
ccagtttgcaaagggaagcgagcttgctgttgttgctgctgctgctgttg
+7331476/1
@CCFDFFFHHHHHJJJIIJIIJJJJJJIJHHGHIJJJJJJIIIIIJJJJI
@5263895/1
cgtggaagtaagaggtctttcatttaatgttttttgaaaagcctcacttg
+5263895/1
CCCFFDFFH>FHDHHCGHIJJIJJJJJIIHIIJJIJIJJJJEIIIIJJII
@7331777/1
ggaagacttcaggtaacgaaacataggctctacctgatctggaccagtgg
+7331777/1
CCCFFFFFHHHHHHEGJJJJJIJJJHIIIJJJJJJJHJJJJJIIIJIFHI
@2191434/1
atcggttcttcttcttttttccacgtgaaatctttaggctgcagctcaac
+2191434/1
CCCFFDFFHHHHHJJJJJJJJJJJJIJJJJJJJJJJGHHJJJJJJIJJJJ
@2191598/1
cctgttgttccattgcttgaggtctggtaattggagcggcttgtct
+2191598/1
CCCFFFFFHHHHHJJJJJIIJIIGJJJHHJJJJJIJIIJJJI099=
@5264624/1
ctgctaaagcactaccttcagcgggagaccttggctttgccgcttgttgc
+5264624/1
@@CFFFFDDHGHHJJJJIJIJIJJJHGIHIIHIGIJJJIIIIJJFIGHIJ
@1714081/1
ctgctatagatggaacgttgatctggtctggagctggatgagtgacatca
+1714081/1
CCCFFFFFHHHHHJJJJJJJJJJJJJIIJJJJJJJJJJJJJJHIJJJJJJ
@4232494/1
ggaggaatttgtttgtgattttttattgtatcccaatcaattatgatact
+4232494/1
CCCFFDFFHHHHHJJIJIJJJJJJIJJJIIIIIJIIJJJJJJIJJJJJJJ
@7333457/1
ccggtttctcaaaacatggtgctggatgaggaaatttttcataaagaagt
+7333457/1
@CCFDFFFHHHHHJJJJJJHHIJJJJJJJJJJJGIJJJJJJJJJJJJIJG
@6808654/1
aaccattttatcggccaacatattactgacctcaaccgtacttctagcat
+6808654/1
CCCFFFFFHHHHHJJJJJJJJJJJJJJJJJJJIJJJJJJJJJJJJJIIIJ
@5802184/1
ctgagatatactcatattgaggataagaaatacggtgttgtacacagtat
+5802184/1
CCCFFFFFHHHHHJJHGHHJGIJJJJJGHIIIEGGEFFHGGIJEGIJGIJ
@3260331/1
ttactaaaaggctacacaaacaatcacctgaatccttagaattcaaaaat
+3260331/1
CCCFFFFFHHHHHJJJJJJJJJJJJJJJJJJJJHGIJJJJJJJJJJJJIJ
@1173985/1
ggatatattcatgccacattccattccatgatttattaaacccgatgcta
+1173985/1
CCCFFFFFHHHHHJJJJJJJJJJJJJJJJJJJJJJJJJJJJJJJJJJJJJ
@1174034/1
catgactcatagcttggaggagatatgatttgtctctaaatgaataatgc
+1174034/1
CCCFFFFFHHHHHJJJJJJJFIJJJJJIJJJJIGJJJJJJJJJJJJJJJJ
@6291490/1
tatatataagattacaattcttaacattttttctttaaacaaagaac
+6291490/1
@?@DDDDDADAFF@F?GFHGEHIIBHIICHIGGIIICHEBDHHGGEE
@7859072/1
gttgttttagggtaatcaaattttatgacaaaattgcaattctttacatc
+7859072/1
@@BFDFFFHHHHAFHJIIJIJJJJJJJJJJIIJJJJIJJJJJJIJJJJJJ
@6810755/1
gcctgcttgtggaaaaccaccacaaatccacttggaaaactgtttatcat
+6810755/1
;@@D:BD>FHH@HIEGIIIFDGHAGHI@B@FG9?CFGE;DHGGGIBHGGI
@1715150/1
gttgttgccactgctgttgttgaggctgctgtggtctctgctgttgctgt
+1715150/1
CCCFFFFFHFHHHIJJIJJGHGHJIGGGIGICFHCDHHHIFIEBGFGIIB
@4759267/1
caggaggttgttgcatcctttgctcttgaggaagttggtgtagaggtgca
+4759267/1
@@@FFFDDFFFHHGIJGGIIJJJJJIGIIJIFCGDDGGGGBGHGGI?FGD
@128088/1
gcggttgttgccactgctgttgttgaggctgctgtggtctctgctgttgc
+128088/1
BCCFDDDFHHGHHJJIJJJHIJHGIJIJJJIIIJ?FGFDGGCHDDCDFCG
@128137/1
cttcaacatcaacaaatgtcacttcaaactgttgctcagcagctatctct
+128137/1
CCCFFFFFHHHHHJJJJJIJIJJJJIIIJIJJJJJIGGIJJJIIJJJJJJ
@1716535/1
gctcaatttaccttcatccttgttttcaaagttgataaataatattaatg
+1716535/1
@@<DD>DDHDCDDHGEB@FGDGH?FFBHIIEC?BBGHG<?<B9CFFC?B4
@6812529/1
ggtcattatgggcttctattagttcatctatattttttaaggaagtaagt
+6812529/1
@@@FDFD?CDHD;CFGHEHHAICHHGHEHGIGIIIIIIIIGH@FFDFIHB
@1716661/1
gctgctgctgctgaggcggttgttgccactgctgttgttgaggctgctgt
+1716661/1
CCCFFFFFHHHHHJJJJJJGHGIJJJJJJJJIIIHJJGIIHGIIIIIII;
@4233069/1
atcgcttggctttagcactgcatctacacaaagggccatcattcatttct
+4233069/1
@@CD?DD=FDAHDGIJIIJIIIHEGIGCHHGDG>;;=BHIJGG@@DGHIH
@4233552/1
ctctttcattatcgtaaattgtcacggtctcaacaagttccgttttttgg
+4233552/1
@@@FFFFDHHHHHIJIIJJJIIHGHGH=EDHIIIIHIIIIJJGIGIJJII
@3746767/1
ctggagctcatcaagcttcggtccgactgatga
+3746767/1
;@<?DDDDD?FD>FHIGHHII?EGGEEGGIIIG
@7337070/1
attaactttctgcagtatgtttacaaatgttgcagcattaagtcttctct
+7337070/1
CCCFFFFFHHHHHJJHIJJJIJJJJJJJJJJJJJJJJJJJJJHIJJJJJJ
@2715202/1
gtgcaggctggccatgttgaatagcttgctgtggtggtacagcacccggt
+2715202/1
CCCFFFFFHHHGHHJJHIIHJJIJIJDHIJGIFADFG@FHIIJJJJJJG<
@3262442/1
ctgaggagcatgttcttgcctttgttgctgctgtggtggttcttgccttt
+3262442/1
C@CFFDDFFGHHHIJIIIJJJJJJHIJJJJJIGJJIFGEFHGGGJHIIJI
@2716025/1
ctgagagtaattcgtcgcgcattctgttgtatatttatgctcacttcacc
+2716025/1
?@@DDFFEHHHHHIEFHHGIJGIGEGCGHFHIJIEGGGGDFDFHGIGHGB
@1177405/1
atattttttaaggaagtaagtgcaggggaacgagaaccaatttctttttt
+1177405/1
CCCFFFFFHHHHHIIJHIJJHIJJJJJJIJJJJJIJJJJJJJJJJJJJJJ
@4761918/1
gaatataagaccttgttgttttagggtaatcaaattttatgacaaaattg
+4761918/1
?;?BD?BDD:C>B<C?@EAFAEHF<3222<FFE?@FFECBFGF@>;@@FD
@1177730/1
ctcatacttaatccaatgacatggggaagtcaattgctaatattgccatc
+1177730/1
CCCFFFFFHHHHHJJJJJJJJJJJJJJJJHIJJJJJJJJJJJJJJJJJJJ
@670553/1
ttggtatttcttttttccaaattgcctctccattcaattgaagaagcaat
+670553/1
@@@DDDDDFACFHIBGHFHGGGD<?CFFHG@FHIDFDCH@DHE<G>FGGD
@670739/1
cttgttttctgttatagtccagccagcattctacagtatatttgagtacc
+670739/1
@@@FDDFFFHFFHBHII?IHGHGGIIIIIIIIIIIIIIIIIIIIGGHIII
@4763006/1
cgtgtgatatgatatgggttgctgtttacaccaacgataaaatcaggctt
+4763006/1
CCBFFFFFHHHHHJJJJJIJJJJJJJJJJJJJHJJJJJJJJJJJJJIJJJ
@130356/1
cagataatcccatatcattgagacattaacttgcgtagcatactttatcg
+130356/1
CCCDFFFFHHHHHJIIGJIJJJFIJJJIIJJJIGIJJIIGIGIJJJJJJI
@5805420/1
tcttctcttggtgttcaacaaatctcttaatgatatcagtcagcttacaa
+5805420/1
<?@DDDDDA?B<CGGE@HGDABH?C:CEB9?@DEECGGG?CBF<1?D@D<
@5805534/1
ctgagttagaataccaacctgaatttcagcaattttcttaatggatgcat
+5805534/1
CC@FFFDEFFHHFE<FEAFHGAEHHI@H@4AEGGIIIIIEHIIEDHHFGH
@6295019/1
acaagttttacttcttctttaagacactgactaaaatattg
+6295019/1
;8:?D2BBFHDDFDF@C<I@HA<EBCGABB9CDG???11CG
@5806552/1
cctttttgaattgaaatcacctgctccaggtaatggaaaatcctgaggag
+5806552/1
@@@DFFFFBDHHHEBEHGIIIIJIEGGIIF?GBB@EGIEHIIGB?G>GD=
@5806596/1
ggccaatagctgtgggttatatggtgattgatgccattcaactttgcatt
+5806596/1
@C@DFFFDDFBD?FBF@CG>HC@BHHGGIGIIHED?GIIIIIFHGIEHIG
@1721151/1
gcaatgaagttcctgcaggaggtataaacaaacctatgggttttaccatc
+1721151/1
@@@DDDFFBHHDHIJIGGFIIIFHHGBHFGEEFFGGGHGG:DFHGE?BGB
@7339379/1
gtagtcgaggctgggctacagatatctagaggttctgtatttcctgtgat
+7339379/1
CBCFFFFFHHHHHJJJJJJJJJJJJJJJJIIJDHIJJHIJJIJJJIJJII
@7340196/1
atacgatctggtttacaattagaatttataagtgttgcagttaaaccaag
+7340196/1
CCCFFFFFHHHFHJJJJJJJJJJJJJJJJJJJIGGJJJJJJJJJJJJJJJ
@5268949/1
gtaaagttttgcctataagaacaatgagtgagagcttgcaagaggtaact
+5268949/1
CCCFFFDFDHFHHJJJJJJJGIGIJJJJIIJJIIIJJJJJJJJJJHIJJJ
@132293/1
gtaaatttatcgcaaggtaatgtaaaacaatatctatt
+132293/1
@@@DDDDDHGFDFEGHIFFGGCHHEHECECG9C<EEEC
@6814979/1
ctctatttcattgtgcattaatctatagaaaattttccaaacagtattta
+6814979/1
@CCFFFFEHGHHFGGIJJJJJJGIIIIGIIIGIJJJJIIIIGGIBGIJIG
@3748952/1
aggtaacgtaaaacaatatctattcaacaaaggaatagcagattcaactg
+3748952/1
@@@FFF?DF??FADGBGICGGA@HDHGGI<CBB3?F?FFCF@?BFGCGAF
@7341610/1
ctaccttcagcgggagaccttggctttgccgcttgttgctgtacttgagg
+7341610/1
CCCFFFFFHHHH:GHJIIJJJJJJJJJJJJJJJJJIJJJJJIJJJJJJJJ
@3749365/1
taattggagcggcttgtctaacttg
+3749365/1
@@@DDDDDFFFFFIID:<<:CEED4
@5269799/1
cttctttgactaaatactcctgaaggagtgatatcggtgtttttgagctc
+5269799/1
@@BDFFFFHHHHHJJIJJGIJJHGHJGHAEFGFIGGGFFFHIJJJJJIII
@5269917/1
ctgagttagaataccaacctgaatttcagcaattttcttaatggatgcat
+5269917/1
@CCDDFFDHDFFHJJJJJJIJJGIJIGIJIJFGIGJJJJIJJIJIJJIJI
@6297402/1
cccctggcaacaaacagttgttttttcctgatatagctctaacttcaatt
+6297402/1
CCCDFFFFHGHHGJIIJGIHFFEIJJJJJJJIJJJGIIJJJIJJJJGHIJ
@2719780/1
caactgtcacttttggtcctgttggtccattaatataaaatggttcaact
+2719780/1
@@?BDDDDHFHD?GFH<CFHICEHC2??BFEGCE@GBBFGGBECFEGCHG
@7863807/1
ctataaatgtaatcggtggcgtgtaatcactgctgaggcttgaacaagcc
+7863807/1
CCCFFFFFHFHHHJJJEEHGIFHGHGGIJJJJJIHIJJJJJIIIGIJDGI
@6298174/1
ttttttttgttcctttttgaactgaaatcacctgctccaggtaatggaaa
+6298174/1
CCCFFFFFHFHFFHIIIJIIIIJJJJEIGGIJIJIJIJIIJDHIEIJIIJ
@6298215/1
ctgacacaccatctctgtaaaagaggatagcttgaggcttatacctagtg
+6298215/1
CCCFFFFFHGHGHJJJJHJJJIJJJJJJJIJJJJJJJJJJJIIJJJIJII
@6298614/1
cacaacagcctcagcaacagcagagaccacagcagcctcagcaacaacaa
+6298614/1
@?@DFDADFHHGHCBFFHCE;FHIEEGGGGGF@GGCHIGCFH>GHCFHIG
@5270340/1
caaacatttcttctataaaagaatacacaacagtataacattcgtcctcc
+5270340/1
?@@DD8DDHFFB?BEDAGHGBCFH@CH?EEE=8:EGHGIBBF?DFHGF9B
@674218/1
cgattggaaaaataatcagaatatgaacggtattgctctgcagggaacgg
+674218/1
@CCFFFFFHHHHHJJJJJJIJJJJJJGJJJEHIJJJJJJJJIJJJIJJJJ
@134495/1
ctttattctcattaaggaattccggtttctcaaaacatggtgctggatga
+134495/1
C@@FFFDFHFHDFHGHIGGIIIJJJFGGGGIGHGGIGGIJBFHIJIJJJI
@4239027/1
cttaatgatatcagtcagcttacaagccttagtaagcataaatttatgga
+4239027/1
CCCFFFFFHHHHGJFHIJIIJJJJJIIJJJJJJJJJJJJJJJJJJIJJJJ
@1182891/1
ggggcaccatgacaatagctttattctcattaaggaattccggtttctca
+1182891/1
C@CFFFFFHHHHHJJJJGGHIGIIGHHHJJJJIJJJIJJJJJJFHIJIJH
@135210/1
gtcacttttggtcctgttggtccattaatataaaatggttcaacttcttt
+135210/1
@CCDDFFFHFHHHIIIGIHGCHF@EDGIIGHGDGHIIHGHGGGHIIGHII
@135385/1
ctgctgctggggctgttgttgccactgctgctgctgcggctgttgttgcc
+135385/1
CCCFFFFFHHHHHJJJIJJJIJGGJIJGGHJIJJJJJJJJJJBG>BFAEH
@4767425/1
caccaacattcatgaataatggaaaatcacatagcttcggccacttcttt
+4767425/1
CCCFFFFFHHHHHJJJJJIJJIJJJJJIJJJJIJIIJJJJJJJJJJJJJJ
@1724657/1
gtgctccaattgcattccctttcacactagggacatgaggtgaaattatt
+1724657/1
CCCFFFFFHHHHHJJJJJJJJJJJJJJJJJJJGHGIJJJJFHHIJJJJJJ
@5273341/1
gctcacttcaccaacattcatgaataatggaaaatcacatagcttcggcc
+5273341/1
C@CFFFFFHHHFFGFGHJJIJEEGIIIJJIIJJJIIGHJJJJIIJJJGHJ
@2200727/1
gttgttgcctctgctgctgctgctgctgaggcggttg
+2200727/1
@8?DDDDDH<FDFE?CCFHIHGEB<F@?9FHE:G7@F
@2723113/1
gttaaaacagtacatcgcacaacaaacacttggggagttaaatcaacatc
+2723113/1
CCCFFFFFHHHHHIJJJJJJJJJJJJJJJJJJFIJJJGHIJJJJJJJJJJ
@5814389/1
ggaaataagaaagcaagagaaggaagtgaggtacacagttgcagtcctga
+5814389/1
@@@ADADAF>FHHBGGBEBFHIIGGIGGCFI9CFEACBDGGDHIGGHGE9
@2201531/1
cttatcagtaatctcgaatctattatctcttggacaagttgttatattag
+2201531/1
CCCFFFFFHHHHHJJJJJJJJJJJJJJJJJJJIJJJIJIIJIJJJJJJJJ
@1183882/1
ctctgggtggtcttttgtcaaagctactccttggcccatttaaacatttg
+1183882/1
CCCFFFFDHHFHHJJIJJJJJIJJJJJJJJJJJJJJJJJJJJJJJJJJJJ
@6817891/1
caaaatttgttcacactgttcctggctgagagtaattcgtcgcgcattct
+6817891/1
@CCFDFD>FCFHHIIIIIHIIIIIIIICFGIICFHEGIIHHIIIIIIGIG
@3269404/1
ccaggttcaactttacagccagtaaaaagtggcgaagtcaatcctaacac
+3269404/1
CCCFFFFFGHHHHJJJJIJJJJJJJIJJJHHJJJIJJJJIJJJIJJJJJJ
@4768782/1
cttctttctgtatcaactgcagcctcttttaccattgtacgagtttgagc
+4768782/1
@BCFFFFFHHHHHJJJJJJJJJJJIJJJJJJJJJJJJJJJJJJHJJJJJI
@6301348/1
ggtttaaattttttccgctgtagtacaaatttctatttccgattattttt
+6301348/1
??:DDDDDFHHFFIGIIIGIIIEEGFGEHGIIGGHGHGIIIIFICFHHIH
@1186304/1
tataagaacaatgagtaagagcttgcaagaggtaacttctgtcttgaaat
+1186304/1
@@CFDDDD?FFHHGIAEGEBHGG@BEHEEHGG:?GB?FHIEGHGIIGIGG
@6302088/1
cagtaatctcgaatctattatctcttggacaagttgttatattagtcact
+6302088/1
@@CFFFFFHHHGHJJJIJIGHJJJJJJJJAGIIHGIGHGIIJJIGBEIJJ
@5815793/1
cagggtcattatgggcttctattagttcatctatattttttaaggaagta
+5815793/1
B@@FFDEFHHFHHJJGIIJIIJJFHFFHIJJJJIJJJJJJJJIJJIJJHG
@7867670/1
tgaaggttgtattgttctggtattatgagtgttacttctcatcctaggac
+7867670/1
??<DD>DFFFDFDEACEFDCAABEHGH>E<AC?CHHIIGIGEDBE>B>F>
@7346578/1
gttgctgctgtggtggttcttgcctttgcagctgttgtggtggttgttgc
+7346578/1
??<DA4B;CFFB?<<EFGDBB>?FBCB<@FFF;G:?C??D0?;0?BF@BA
@5816498/1
cacattggatctagataataatgcctcagagctaccttggcagctgctaa
+5816498/1
CCCDFFFFHHHHHJIJJJJJJJJJJJJJJJJJJJJJJIIJJIJJIJJIII
@3752838/1
taatgattcaaataagtcaccaaggacctttggcacatctacgatttcgg
+3752838/1
CCCFFFFFHGFDFHIIGIJJIJJJJJJJJJJJJJJJJJJJJJJJJJJJJJ
@7868554/1
ctcacatatgtatggcacaactgataagttaagcattgcagttcatc
+7868554/1
@@@FFFDD?FACCFGHIIIIIGECHGHHEFHICEGH>FGCHDHGGGG
@1728908/1
gttgtcgaggaggtccctgttgttccattgcttgaggtctggtaattgga
+1728908/1
CCCFFFFFHHHHHGIJJJJJJJJJJJJJJJJJJJHIJGGIJJFHIIJJJJ
@3270889/1
ccttaacttgcattaaatcacatcacattaccacatttctcaaattcagt
+3270889/1
@@@FDFFFHFFDHIIJJCHGDHGIJJGFEHGHHIIGEHGHIJIIJHHJGF
@6820633/1
ctcagagctaccttggcagctgctaattttgcttggtgtttgttttctcc
+6820633/1
@@?AB;DDHHHHFHB>DGHBFAHHC@>HHIIIGG>GCDHHIIGHEH9D@D
@2204969/1
gtgctttttttctttctaattcttcaaggagtccttcatcttcttc
+2204969/1
BBBFFFFFHHHHHJJIJJJJJIIJIJJIJGIHIJJIJJJIJJJJJJ
@1187682/1
catttctttttcttgatctctttcattatcgtaaattgtcacggtctcaa
+1187682/1
CCCFFDDFHHHHHIJFIGJIIJJJIJJJJJJIHIIIIJHIIIJJJIJJJI
@4245013/1
cacgctttttgatattctggatttcccgcatagctcaactgtggcggacg
+4245013/1
CCCFFFFFHHHHHJJJJJJJJJJJJIJJJJJJJJJJJJJJJJJIJJJ;;:
@3272838/1
gtgctccaatcgcattccctttcacactagggacatgaggtgaaattatt
+3272838/1
@@@FBDDDDBFHHGIIIIEGCGHIIIIIAEHGCGGAABFB:?FF?DFGHG
@7868925/1
cccaatgtttctagcctttcataattcataacgtcattagcagagctcgc
+7868925/1
CCCFFFFDHHHHHIJJJJIJIJJJJJJJJJIIJHIJJJJJJJJIJJJJJJ
@7869569/1
gttcttttaacactctttgatggaatttcataaacaactttcaaatcctt
+7869569/1
@@@BD>DDFF<FF<:E?@<IHDBG3AFEAFAH>AA9:C?9C?G<9::?9F
@2205914/1
gtcagaattttcgtttggagcaaatacaatg
+2205914/1
??@ADDD?DFDHDAAEFGGGBGDHDH?2?E@
@5818417/1
ggctgttgttgccactgctgctgctgcggctgttgttgcctctgctgctg
+5818417/1
CCCFFFFFHHHHHJJJJJJJJJJIJJJJJJJJFHGFHJJJDIGIJJJIII
@2727594/1
gaacggtattgctctgcagggaacggcgacataggtgtctgctcttcaca
+2727594/1
CCCFFFDDDHHGHIJJJJJJFGHIIIJJJJJJJEHCHHIIJHIJIIJIJI
@5819689/1
cagtcatcaggaataaagtcattaaccttcaaaatttttccgaggtttaa
+5819689/1
@CCFFFFFGGHHHJJJJJHIGJJJJJJJJJJJJJJJJIJJJJHIJHIJJJ
@6823219/1
gctccaattgcattccctttcacactagggacatgaggtgaaattattgg
+6823219/1
CC@FFEDFHFFDFIGGEGHJHGIHGIHIGIEHJJIFHGIGDDDGHDFGGG
@2727904/1
ctgtattataacatgacctaagagttttattaaagttggatcattagcag
+2727904/1
CC@FFDDDHFDHHEHBBFGHGHIH?DHDFHCHEECCFBG>EFHIGGHEH@
@1731523/1
ctccagcaacagattcaaaaacatcacctagtgcttttggtacctctaca
+1731523/1
CCCFFFFFFFHFFGGJJJHGGHHJHIIIIIIGGIJJJIJJHFHGIJIJIG
@679428/1
gctgctatagatggaacgttgatctggtctggag
+679428/1
@@@DBEEFDFDBHIGEEFHGGCHHIIIIEHG@<;
@6305465/1
ctccttccaaaaaaatacagcaagtctggtaaatttatcgcaaggtaatg
+6305465/1
CCCFFFFFHHHHHJJIEHIGIGGGEFIIICCFFDHIJJJJIIGGI=CHGI
@6824615/1
gaagaatcatgtgataaaaaatagcagcagtcatcaccaaaacctgatga
+6824615/1
?<8DDDD;?FFHFGHFHG>FIICHHIFGIGCCGII>GAHBBGBBG@G<?/
@4774672/1
taagagttttattaaagttggatcattagcagaaatcctcattctttcaa
+4774672/1
CCCFFFDEHHHHHJJJJHIJIIJJJJJJJJJJJJJJJJJJJJJJJJJJJJ
@2729600/1
atcctaacgttatcaggttttgggtagttgggtaatattttgataacgtg
+2729600/1
CC@FFFFFHFHHGJIIJBIIJJJIFHIHIJIJCFCHGGHIJIGJJJHIHI
@7870957/1
cttcttgaagttggttcagctgtagtctgtctgcatctgtatatgcccta
+7870957/1
CCCFFFFFGHHHHJHHIJJJJJJJJJJIJJJJIJFIJJJIIIJJJJJIJH
@1191024/1
ctttgctttaggatcatcatctggattttgaataggaaatttgataagtt
+1191024/1
CCCFFFFFHHHHHJJJJJJJJJJJJJJJJJJJJJJJJJJJJJJJJJJJHI
@6307938/1
caacagcctcagcaacagcagagaccacagcagcctcagcaacaacaaca
+6307938/1
CCCFFFFFHHHHHJJJJJJJJJJJJJJJJJJJJJJJJJJJJJJJJJJJJJ
@3275189/1
ctggattttgaataggaaatttgataagtttggttccatcaggaaacgat
+3275189/1
BCCFDFFFHHHHGGHJHIJJJJJIIIJJHIIJJEHJJJJJJHHHIJJJHI
@3756227/1
gtctgctcttcacatactcttgttacaacatatttcaacatgtatccttt
+3756227/1
CCCFFFFFHHHHHJJJJJJJJJJJJJJJJJJJJJJJJJJJJJIGIJJJJJ
@5278419/1
cttctggaaagcagctcttgcagcattgacactggcgttttggtgggcat
+5278419/1
@@@=:?;??BDADG<BG93CCECG:4CAF9A@F9@?@?:@GBA0?B:CF>
@6826663/1
aatttgataagtttggttccatcaggaaacgatggtctgtgttgttcttt
+6826663/1
@C@FFBADHHHHHI>FHIHIIGHHIIGIHGGGECG?CDHHGDFHHHGBDH
@683322/1
gtttactaatgcagatcttaaatctgttaatgctccagggctatgtgcac
+683322/1
@@@DADDDAFA<D?<EB<CFIIIE@BACCHHBEEFGHE@<BDGIG:?BDH
@4246841/1
ggggcaccatgacaatagctttattctcattaaggaattccggtttctca
+4246841/1
@@@FFDDFHHHHHJJIGGIGIHJJGIHIIGGIJJIIJIIIHJI@FHHGII
@2210362/1
cctccttccaaaaaaatacagcaagtctggtaaatttatcgcaaggtaat
+2210362/1
@C@FFFFDFHHHFGIJJJGJIJIIE?FFHGCFHHJIIJJCDGDDE=FHHI
@7874151/1
ctgttataaatgtaggaagttatcaagaaatctaagattgcatcaccgag
+7874151/1
@<@=DDDDDFHHAC@BFEGAFEDIHDHIIIIIIIGHIEGGHHFGIIIEH@
@3277543/1
ctcttgttacaacatatttcaacatgtatccttttgggcggtaccatggt
+3277543/1
@C@FFFDDHHGHGJJGIJJJGIJJJJHIJIIIIEHIJJJJJFEHIIJJJG
@4249083/1
gtctttctttcaacaaacacaagagctaaattatcctttttgaaattttt
+4249083/1
CCCFFFFFHHHHHJJJJJJJJJJJJJJJJJJJJJJJJJJJJJJJJJJJJJ
@683681/1
gtcgtgagaagctgcaacggctgctatagatggaacgttgatctggtctg
+683681/1
CCCFFFFFHHHHHJJJJJJJJJJJJJJJJJJJJIJIJHJJJJJJJJGIJG
@1193405/1
cgaggagtattcttggaaacaattttataattattggatatattcatgcc
+1193405/1
@@@DFADDBHGHGIIIJGGGHDHHGGIDIGGEIIFJCGHIJJEGIGGIII
@6311650/1
gtcctcctgccactcatcataatgaacaatatcttcttttggattagtag
+6311650/1
@@@DDDDAAFBF>FGH<FHGAC?FHHGIIIGHDHGCGGHEE@>FGAH:BF
@6312032/1
agtgagttaaaacagtacatcgcacaacaaacacttggggtgttaaatca
+6312032/1
BC@FFFDFHHGHHJJGGIIJJJJJJJJJJJJJJJJJJJJJ?DFGIJJJJJ
@3758709/1
cataattcgggccttaactttagtgaactggtcatcaactgagaggccaa
+3758709/1
BCCFDFFFHHHHHJJJJJJJJJJHIJJJJJJIJJJJJJJJJJJJJJJJJJ
@3758803/1
cacttttgttattggtttccttatcagtaatctcgaatctattatctctt
+3758803/1
@@@DDDDDDFBDFD9AEBBFFE4CBECFHIAFHHI9FGGFFFFIIIBFGF
@1194040/1
tctgtatcaacaactgtaccagccggcacattcatatttct
+1194040/1
=??A:B?;DAAFFBB:AEIECB=AE:?8019??B9BFGHBF
@2733625/1
caggtgcgttaacttttggtggctttattatattactcctaattgaagag
+2733625/1
BCCFDFFFHHHHHJJJJJJGHIJJJJJIJJJJJJJJJJJJJJJJJJJJJI
@6830108/1
cagggtatgaaactgaacgtgtacacctggtaaagaggtgacaaagatag
+6830108/1
CCCFFDDFHHHHHJJJJJJIJHIJJJJJJJHIJJJJJJFHGJJJJJIJJJ
@5281140/1
ggcacatcgacgatttcggcagcttttacctcattttcactcagaagaaa
+5281140/1
@@@FFFFFHHHGAHGGG?FGF<GGI@GGHIIIJIIGIIJEIIJIEHIJII
@2213061/1
gtagtgaagaactgaaagcagatctaaatttctcaaatttctttctatat
+2213061/1
@B@FFFFFHHHHHJJJJJHIJGHHHA<<CHHIHIGH1?CDHIIJJJJJIJ
@4250328/1
gatgcataagtcattcctctatcaggtaagacaacaatcacaagttttac
+4250328/1
CCCFFFFFHHHHHJJJJJJJJJJJJJHIJJJJJJJJJJJJJJJJHIJJJJ
@146304/1
cttggctttgccgcttgttgctgtacttgaggctgagatgaaggtggtct
+146304/1
@@@DDDBDHHDHGIIIBEHEHGEHHIIIAEHGGGIIIICHGIGE9DG@BB
@1735165/1
ctgttataaatgtaggaagttatcaagaaatctaagattgcatcaccgag
+1735165/1
CCCFFFFFHHHHFFGHIJJGGGGEHIJIJIEIJJIJJJJJIIIJJCEHGJ
@7355732/1
taagaacaatgagtaagagcttgcaagaggtaacttctgtcttgaaatct
+7355732/1
@BBFFFFFHHHGHFGIIGIIIJIJIIJIIICGGHIIGIIGIIIJJJJJJJ
@3761311/1
tcccattgtgtttaatacttctaaaaagtcatcaataatttcgaaaggat
+3761311/1
BCCFFFFFHHHHHGHJJIJJJJJJIJJJCHHIGIIJJCHGIIJIJIJIJC
@7881126/1
gctgttaatgcctccaagcttaacattgattttaaggcaaagattgg
+7881126/1
CCCFFFFFHHFHGJJIIIIJJJIJJJJJIIJJJJJJJJJJFIIJJJI
@7356547/1
gattatcggaagctagataagatggttttgaatacaggaatgccggataa
+7356547/1
@@@FFFDFHACFBHFBCECHH<CFF<?C@CGEH>FHGH;FFG?FGHHGHD
@687944/1
cttctatcacatcggaggcaaccaatatgttcgtctcacccatgttaaat
+687944/1
CCCFFFFFHHHHHIGIJJJJIJJJJJJJJJIJJJJJJJJJJIJJJJJJJJ
@2736157/1
ggacaagttgttatattagtcactttatatgttcttttaacactctttga
+2736157/1
CCCFFFFFHHHHHJJJJJJHIJJJJJJJJJJIJJJJJJJIJIJJJJJJJJ
@6315349/1
ctatcatcagctggtgtagaattacagaataactcatgaatgctttctaa
+6315349/1
@@@DDADDFBFB?EHEIIB<FFH?AACFIGIIEGGI@BGIHE><???DFG
@7357635/1
gtatatataagattacaattcttaacattttttctttaaacaaagaacat
+7357635/1
=:=AD;??=D?CDBC?<A@BDHBBHHDHB<CB@EF?FCDFFIIIC?@B@?
@689031/1
aagatatttgttatgatctccggccaagatcagccgtgtttggtagaagc
+689031/1
@CBFFFFFHHHHHJJJJJJJJJJJJJJJJJJJJJJJHHFIIJJIIJIIII
@148551/1
gcttgctgagcgactaatgccactgtgtccacaagaaaaaaggttctttt
+148551/1
@@@DAADAFDF<18@CBFBD<D<DFIE@E<@D9CGH<B;D?@B=BBDHII
@7883819/1
ttttttaataagttttttttgggattttaatatttccatttgtttttcag
+7883819/1
CCCFFFFFHDHHCHIJIIJJJJIBGIIJGHIIIJJJJIGJJJHIJJJJIJ
@7884209/1
gttgaggctgctgtggtctctgctgttgctgttgttgctgaggctgctgt
+7884209/1
CBCFFFFFHHHHHJIJFHIJJJJJJJJJIIJHIJDHIIJJDGHHIIGGG<
@6315970/1
tgggcttctattagttcatctatattttttaaggaagtaagtgcagggga
+6315970/1
@BCFFFFFHHHHHIFHIIJJJJJIJJJJJIHIJJFHIFHJJHIIJIIJJJ
@3281790/1
gctttttgttatctccagcaggtgggtgagtaacatcagctccgagaaat
+3281790/1
CCCFFFFFHHHHHJJJJJJJJJCGIJCHHIHIJJJJJJJJJJJIFHIIJJ
@6834806/1
ggcctatcctctggaggaattcctttaaactgatccatgatcaatctcat
+6834806/1
@@@FDFFDFFFFDGCGH=FGGBFEHGHEECEHIIGGDDFEHIIEDDFFGH
@3282311/1
cttgaagttggttcagctgtagtctgtctgcatctgtatatgccctagca
+3282311/1
@@@DDDDDHFF<C?AE<FHHIGIBHGHFE<<HGECHI@FDGB@HEHEDDG
@3282538/1
aggacgtgctgtaccttgtatactagcatgactgactagatagaagtcta
+3282538/1
CCCFFFDDHHHFHIJJJJGHIJJJJJJJJIJIJJJJJJJJJJIIJIGGII
@6835375/1
cccttatcaacatacagagcaccaagaaaagcttctaaaagatcagccct
+6835375/1
C@CFFFFD?DDHHIJJJGGDIIIGCGBGGEGGGHIIJEHCGGGIJIJJJI
@5828045/1
ggtatatataagattacaattcttaacattttttctttaaacaaagaaca
+5828045/1
@@=7B?;:CDF?FF4:AF<AC<EEAF?:43<<C1C@E<D9D>C?DF3?DG
@5828492/1
ctttttaaaataatacagacaattatgaagttctagtgcttgtttttcag
+5828492/1
CCCFFFFFHHHHHJJJJJJJJJJJJJJJJJJJJJJJJJJJJJIJJJJJJJ
@3762986/1
ctgtggtctctgctgttgctgagactgttgtggtctctgctgttgctgag
+3762986/1
BCCFFFDDFHHHHIJHIJIIJJJJHHJHFIHJJHJJJJJIJJJJIJJIJI
@2736701/1
ctcttgttttgcttctttttttgacctacccttgccgatagcaataaggc
+2736701/1
?@@DDDABFFBC?ECCFEEIGFGHGCGHEE>DFCG@FFDHF@GEHGAGIG
@3763937/1
atgacttggccggctggtgccctgaataccttgatggctacaaagat
+3763937/1
CCCFFFFFHHHHHJJJJHIIJIIIJJGJJJJJIIJJJIJJJJJJHII
@2218017/1
gtttccttatcagtaatctcgaatctattatctcttggacaagttgttat
+2218017/1
@;@DDDDBF?F?D?GGBDBDF<EGFFICHFBBEH?FG@:F?FF:??:B??
@2218574/1
ccacattccattccatgatttattaaacccgatgctagctttcttaaatc
+2218574/1
CCCFFFFFHHHHHJJJJJJJJJJJJJJJJJJHIHJJJJJJJJJJJJJJJH
@7360101/1
tcttcttgaagttggttcagctgtagtctgtctgcatctgtatatgccct
+7360101/1
@@@D?DDDHHDFHGE:AEAHHIICFDHGHGIIIGIIIEGIGGFIGIIIGG
@5286999/1
cacttttgttattggtttccttatcagtaatctcgaatctattatctctt
+5286999/1
CCCFFFFFFHHHHJJGIJJJJJJJJJJGJJIJJJJJJJJJJJJJJJJJJJ
@5287194/1
atcctgaggagcatgttcttgcctttgttgctgctgtggtggttcttgcc
+5287194/1
@@@DABDDF<FDBFFB:CEHBAC?EDF?;DF<CF@G?GG:BGDFIIIEBF
@1199978/1
ctatagtttctcctacggagactgtatacctaaaagtgggttcatgaatt
+1199978/1
CCCFFFDFHHHHHJJJJJJJJJJJHGIIJJJIJJJJFHGJFHAEIJFGIH
@3765427/1
ggtaattcccacatctactgtggtaccagctggtatatttccagacttac
+3765427/1
B@BDDFFFHHHHHJJJJJJJGIIGHJJJJJJJJEGIJJJJJJJJIJJJJJ
@3765827/1
taacacaattaaaaagtaatctgaaaacatttgataaaaaatatatcgta
+3765827/1
CCCFFFFFHHHHHJJJCFHIJJJJJJJJJJJJJIJJIJJJJJJJJJJJHI
@6319597/1
gctattttagcatggaatgtaatctccaagttgtgaatcaatttcaggat
+6319597/1
CCCFFFFFHHHGHJJIGJJIIJJJJJJIIJHHJHIIIJJJJJJJJIJJJI
@5828826/1
tggatatattcatgccacattccattccatgatttattaaacccgatgct
+5828826/1
@@@DFDFDHHFFBGHEHIIJIHHIJJEHBHGGGHIGGGBFHGHDHIDHI@
@3766379/1
ctcttctcttggtgttcaacaaatctcttaatgatatcagtcagcttaca
+3766379/1
CCCFFFFFHHHHFIIIIJJJJJJJJJJJJIIJJJJJJJJJJJJJIJJJJJ
@1201458/1
tttttttccaaattgcctctccattcaattgaagaagcaatttcttcgca
+1201458/1
@@<DDDDD<BFHHGHGGGFHHDGIIIHGGHGBHICHG>GGHGIIHIFHBH
@693593/1
gaatggtgttgctttcgcagggtaagtctttcagtctcatccacatttta
+693593/1
C@@FFFDEHHHHHJJJJJJJJJCGIIIIIIJJJJJJJJJJIJJJJJJJJI
@5829983/1
ctgctgtggtctctgctgttgttgttgttgctgaggctgctgtggtctct
+5829983/1
CCCFFFFFHHHHHJJJJJHJJIIJJJJJJJJJJJJJJJJJJJGHIIIJJI
@1740787/1
caccgatagtttccaaacgctccagattgatgccatcgtttgcattagac
+1740787/1
CCCFFDDFHCDFDHIIGFGIHGIIEGIHCGIG@FHIJIFGGIDIIJGIII
@2738863/1
ggatcgttagcagaaatcctcattctttcaaaaaaaactattcgtaggag
+2738863/1
CCCFFFFFHHHHHJJJJJJJJJJJJJJJJIJJJJJIJJJIIJJJHIJJIG
@4255200/1
gtaggacgtgctgtaccttgtatactagcatgactgactagatagaagtc
+4255200/1
CBCFFFFFHHHHHHIJJJJJJIJJJJJJJJJJJJJJJJJJJJIJJIJJGI
@7887923/1
gtttttgaaaaaattttggccaatagctgtgggttatatggtgattgatg
+7887923/1
@@C;DDFDBHHHFIJJJGIJGJJGIJIJJJJJI@GDHIIGGIHFHIJJJJ
@2739049/1
gttttattaaagttggatcattagcagaaatcctcattctttcaaaaaaa
+2739049/1
@BCFFFFFHHHHHJJJHIJJJJJJJJJJJJJJJJJJJJJJJJJJIJJJIJ
@3285367/1
ctccaagttgtgaatcaatttcaggatacgatctggtttacaattagaat
+3285367/1
@@CDDDDDDHDFHGIIGGHJIGIJJJIIHIJIIJIIEHIGGIIIJHHHIJ
@4255491/1
ctggttcctagaatcccacatggcaggaagttttctcgcaacttaggtta
+4255491/1
@@@FDFFFHHAHHJJJJJJJJIIIICBCGICGIIJJIGG@GIJIFGG<BA
@3286440/1
cttgaggaagttggtgtagaggtgcaggctggccatgttgaatagcttgc
+3286440/1
BCCFFFFDHHFFFIJJGIIGHICGGIIIAGHIJJGGIIJGBFGHGIIJJJ
@2221478/1
ggacctttggcgcatccacgatttcggcagcttttacctcattttcactc
+2221478/1
CCCFFFFFHHH:FIJJJJJJJJJJJJJJJJJJJJJJJJJJJJJJJJJJJI
@694749/1
gaaggcttttgggtcgtgagaagctgcaacggctgctatagatggaacgt
+694749/1
CCCFFFFFHHHHGGHIIJJJJJJJJJJJJJJJJJJJIJJJIJJIJJJJJC
@5291063/1
ctcgaatctattatctcttggacaagttgttatattagtcactttatatg
+5291063/1
@@@FFFFDHFHHHI9EHHIIHCBGEHFHHHGAHGIJJJHGIJIIJGHIJG
@5291207/1
cactgattgatgtcccaatggtccacacctttgtcaccactatattcacc
+5291207/1
;??DA:DD<D:D<E?A?E;<3AFFED<A89<?ECEEE@?DEC>BDBDDEB
@7361901/1
ggcacatccacgatttcggcagcttttacctcattttcactcagaagaaa
+7361901/1
C@@FFFDFHFHHHJIIGIIIIJIGIGIIIIIGAGGIIJIIIJGIIIJA>G
@1205036/1
ctattgacagcatgatgacattcatctataactaatagattgacacg
+1205036/1
CCCFFFDFDHDFHGGGGEHDHIDDHGHIIIGIIIFIGCIGIEGIHGI
@4786854/1
ccgggcttactaagggagttttcttg
+4786854/1
@@@1;D:DFFFDHGHG<EFGIHEFG4
@695437/1
atcagtaaaagcacgagctaaaagacgaatatgattaaactgaacaccaa
+695437/1
@@@FFFFFGGDHHGIHEGHIHIJIIHGDFHGIJJJGIIGHIGIIJFIIIJ
@4259061/1
ggcgtatttacagaagcaaggttggcctattattggcattccagcatcat
+4259061/1
@@CFDDFDHFHHHFGIJJJJIIHIJIJJJJJIJJJJGIJIIIIIIIJJJI
@4259139/1
cccagccacaatgttacaaacctctagaggtagatatgtgtgcttgtgct
+4259139/1
CCCFFFFFHHHHHHIJJJIIJJJJJGIHIJCGHFGIIHDHIIJJJIJJJI
@3767915/1
ctaacgttatcaggttttgggtagttgggtaatattttgataacgtggat
+3767915/1
CCCFFFEFHHHHHJGHIJJJJCHGIJJJJFHIJJJJJJJJJJJJJGIJJJ
@3288521/1
ttgcgataaggtttttcgggattgatagatacatcataatgatgaataac
+3288521/1
CCCFFFFFGHHCHHIGHIIJHJJJIIJJJJIJJJJJJJIIIEHJIJJIII
@3767991/1
gggaattctaagagggtacacaattcaggcactaatgtctcttcaaaatc
+3767991/1
BCCFFDFFHHHHHGIIFHIJJJACHIJJJIIJJ@BFGBFHIJIGGJIGHG
@3288877/1
gccataaccgtacttcatatcattgataattactgtagatgagtaaggag
+3288877/1
CCCFDDDFHHHBHHGEGIGEHEHGGGIIFFFEGEIIGGCFB<DCC<?@BF
@4259204/1
cttggaaacaattttataattattggatatattcatgccacattccattc
+4259204/1
@<?BDDBD?DDFA?AEGGCHFEHIGGIGGHIF@?FHA>:<??DHCAHCAB
@1743842/1
cccacatctactgtggtaccagctggtatatttccagacttaccactttg
+1743842/1
CCCFFFFFHHHHHHIJEHIJJJJJJJHHJJJJJJJJJJJJJJJJIJJJJJ
@157044/1
cactatctaaataaatagctgcagctaatgattcaaataagtctccaagg
+157044/1
CC@FFFFFHDFHHIGEGGEEFHGGBHGHGHFIHIID:CBGGCDGHIIIIE
@157128/1
cagtaggtaaaaagattattgtattttcttttagaactctttcaaagagt
+157128/1
@@?DDDD:CFDHDF=GHEHEIA<FFHGHAHHHEGGIIIIICFHEHHG@?D
@4788437/1
ggtgcgttaacttttggtggctttattatattactcctaattgaagagcc
+4788437/1
=<@DB@BD:ADHAHHHI?AFGHECGHGGGGFEGBFA@?DGGIIIII9DDB
@4788645/1
ctctgctgttgctgaggctgctgtggtctctgctgttgttgctgctgctg
+4788645/1
CCCFFFFFHHHHHJJJJJJJJJJHHJFHJIJJJJJIIJIJJJJJJJJJJF
@5835968/1
gtcgtgcatggtttaagaaagaccaaaggtttctgttgagctagtcattt
+5835968/1
BCCFFFFFHHHHHJJGHHIJJJJJJJJJJGIIJJJJJJJJJJJJHHIJJJ
@1745709/1
tgataagaactatttctttaagaatattttggatttcattgatagtatct
+1745709/1
CCCFFFFFHGGHGIIIJIIFGJIIJIJJJIJJGIGIG@GHHCGIGIIIJH
@4790773/1
tgtagataggctggcctgcttgtggaaaaccaccacaaatccacttggaa
+4790773/1
@CBFFFFFHGHHHJJJJJJJIJGHIDIHIJJIJJJJIJGIIIGJJIIJJJ
@5836436/1
aaataacaaagaatggaaggccaaaatttgttcacactgttcctggctga
+5836436/1
CCCFFFFFHHHHHJJJJJJJJJJJJJJJJJGJJJJJJJJIJJJJJJJJJG
@2226235/1
gccacattccattccatgatttattaaacccgatgctagctttcttaaat
+2226235/1
C@@FFFFFHBDFHGHHDBFBIHGIIFFHEFGHGGIFGHIGHG@FGGEHGG
@4262696/1
agaggaaatagtattttttcttcatcgtcttgaacttcatttccaacagg
+4262696/1
BBBFFFFFHHHAFHJJJJJJJJJJJJJHIJJJJJJJJJIJJJJJJJJEIJ
@2227042/1
ctataaatgtaatcggtggcgtgtaatcactgctgaggcttgaacaagcc
+2227042/1
CCCFFFFFHHHHHJJJGIJJJIIJJJJJJJJJGIJJJJJJJJJJJJJIIJ
@6841096/1
gcttgctgttttgtagaagccttaccttcagctgagtgagttaaacagta
+6841096/1
@<?ADDFDHFHHDGIIHIIFEHHBHAHGGEEHHICF:?FEFAGDHFHB9B
@2229125/1
gcttctattagttcatctatattttttaaggaagtaagtgcaggggaacg
+2229125/1
B@BFFFFFHDHHHJJJJJJJIJJJJJJJJJJJJJIIJJIJJJJJJJJJJJ
@7891999/1
acgagaaccaatttcttttttaaaataatcagcaaaatccaaaagatttt
+7891999/1
CCCFFFFFHHGHHJJJJJJJJJJJJJJJJJJJJJJJJJJJJJJJJJJJJJ
@7893244/1
gtccacaagaaaaaaggttcttttacccccttcagaatataatagtttca
+7893244/1
@@@DDFDFFHGDFGGIJCHEFGHIBBAFGHEEG9BFGI@IIJIIHGIIII
@1749846/1
gcctgcttgtggaaaaccaccacaaatccacttggaaaactgtttatcat
+1749846/1
CCCFFFFFHHHHHJJJJJJJJJJJIJJJJJJJJIIIJJJJJJHJJJJJJJ
@3772991/1
tccttcaggcatgggtcactattaaagttgatttgtcttatagacttgac
+3772991/1
CCCFFFFFHHHHHJJHIJJJIJJJJJJIHJJJIJJJJJJJJJJIIJJJJJ
@701416/1
caactctgtactggtgatatcctcgggaaaattaatttttattaagaagc
+701416/1
CCCFFFFFHHHHHJFGIJJIJJJJJJJGIJJJJJJJJJJJIJJJJJJJJJ
@5295126/1
atttatactgacataatctcattaacagttttgccatttatcattaaata
+5295126/1
CCCFFFFFHHHHHJJJJJIJJJJJJJJJJJJJJJJJJJJJJJJJJJJJJJ
@162021/1
cttctttaagacactgactaaaatattgttcaagttcacg
+162021/1
?;?;BB?:DFHFHGB@?FIH>G?FHI>BHH<AF9<??C1:
@1209905/1
ctagtgcttctgtaaaatgccaataattgttctttcatgatactctcaag
+1209905/1
1=@;DD;DBDDBHCB?DBB@A?EBBHH@C<F9F9?@FE<<?FCGD<3D4<
@3774666/1
gggggagttaaatcaacatcagctgagatatactcatattgaggata
+3774666/1
;;8DB@D22A?CHHGGABG?EC>HIIBF>FIGCG@<D@DGG>?G<FD
@6843863/1
atgacacttaggtcgtgcatggtttaagaaagaccaaaggtttctgttga
+6843863/1
BCCFFFFFHHHGCGIHGIGIJJIJJJJJJJJJJJJJJJJJFHIJJJJJJI
@7365155/1
caccacactcctcaaggtacacccctataagggcttcgatagaatctgca
+7365155/1
@@@DDFFFHGHHHJIJICFHHAGIHCGIIJJGGGFGEGIJIIICHIJJIC
@2748548/1
ctatttcattgtgcattaatctatagaaaattttccaaacagtattt
+2748548/1
CCCFFFFFHHHHHJJJJJJJJJJJJJJJJGJJJJJJJJJJJJHIJJJ
@2229751/1
gcctttgttgctgctgtggtggttcttgcctttgcagctgttgtggtggt
+2229751/1
@@@DDDDDHBF8C<GBFFH<AFEGHEFHIIEG>FB>FC@FBGH9?BGGA@
@164935/1
agctggttgccttaaaacaatgtcaagagcttggattgcctcctgcggac
+164935/1
@@CFFFFFHHHHHJIJJJJJJJIIJJIIGIJIIJJJJJJJJJJIJIJJJJ
@5296363/1
caggtttttgaaaaaattttggccaatagctgtgggttatatggtgattg
+5296363/1
?<@DD;DBFCDHF@@H3EHIGE<FB=?>?C@DB9BF6?BD8BF4B<FHG4
@4795147/1
ggcaccatgacgatagctttattctcattaaggaattccggtttctcaaa
+4795147/1
CCCFFFFFHHHHHJJJJJJJJJJJJJJJJJJJJJJJJJJJJHIJJJJJJJ
@4795551/1
gtcactttatatgttcttttaacactctttgatggaatttcataaacaac
+4795551/1
CCCFFFFFHHHHHJJJJJJJJJJJJJJJJJJJJJJJJJJJJJJJJJJJJJ
@5298633/1
tttcataattcataacgtcattagcagagctcgctactaaggccttcaag
+5298633/1
CCCFFFFDHFHFHIIJFHHIIJGJJJJJIFIJIGIGHGGJ>BDGIGHIJG
@3776575/1
cctcacttgttttgtcataagttgtaacagtaagttcttttttttccttg
+3776575/1
@@CFFFFFHDHFHJIJIJJGGHHHHHIIIIHIIJEIGHHHGIJIJJGIJG
@1754976/1
gtctttctttcaacaaacacaagagctaaattatcctttttgaaattttt
+1754976/1
CCCFFFFFHHHHHJJJJJJJJJJIJJJJJJJJJJJJJJJJJJJIIJJJJJ
@1755256/1
ggtagcatttggaggactgtcagatggttttggagaattatcaaagagaa
+1755256/1
@@?DFFFFHFHHGII=FFIHHGGHHIIAEHIIGGHHGIIJGGEGDHGGIJ
@7367992/1
gctgcaacggctgctatagatggaacgttgatctggtctggagctggatg
+7367992/1
C@@DFBDFHFDHHIIBGGIEHHI<GBH?FGDHIIIG09DHIHGGHIIFEH
@7368237/1
gtaacgattggaaaaataatcagaataagaacggtattgctctgcaggga
+7368237/1
C@CFFFFFHHHDHIJIJIIEHIGEHIJJJJJIFIHGIGGIIIJJICGEEE
@7368478/1
ctgacaataaagtaggcccttatcaacatacagagcaccaagaaaagctt
+7368478/1
@@@DDDDEHFDHHJJIJGIGGEFHIIJGIIHJIGIIJJJJIHGIHIIIJJ
@3780161/1
gttatcaagaaatctaagattgcatcaccgaggaattccagcctttgata
+3780161/1
CCCFFFFFHHHHHJJJJJJJJJJJJJJJJJJJJJJJJJJJJJJJJJJJJJ
@3296032/1
ctccggccaagatcagccgtgtttggtagaagcaggatgacacttagg
+3296032/1
??@=4=8@@BBC?GFIFEF@A?@DEE@DBGFFCFII;??B>FCCFFDF
@3296046/1
cattaatctatagaaaattttccagacagtatttagagactttccactat
+3296046/1
CCCFFFFFGHHHHJJIGIGHHIJIJJJJJJJGIIIGGIIJIGHIHIIJJJ
@3297081/1
ggtgataagaactatttctttaagaatattttggatttcattgatagtat
+3297081/1
@@@FDDDFDDHHFIGGEFDBHGCHIIJIIJEGHEHJIHJCGCGEIHIJIJ
@5842244/1
gctgtagtctgtctgcatctgtatatgccctagcacggaaagcagcg
+5842244/1
@@CFDDFDFHDHHBHIIIIIIIICHEG?HHIIIIIIIIIEHHIGGIG
@1213924/1
cctggctgagagtaattcgtcgcgcattctgttgtatatttatgctcact
+1213924/1
?@@D=DDD3A<FD<E@GFFC1C:@:???BB?F@@?BB4F<FAF<<==@=8
@1214006/1
gcggtaccatggtataactatcttattgagataattatcttttgaaacaa
+1214006/1
BCCFDFFFHHHHHJJJJJJJJJJJJJJJHJIIJJIJJJJJJJJJHIJJJJ
@4269997/1
gctatctacaagtgtgacacaatttctattctgttcagaggtaaatgagt
+4269997/1
CCCFFFFFHHHHFHHGIIJJJIJJJJJJJJJJJJJJJJJJJGIJJJJJJH
@6334740/1
ctatttctttaagaatattttggatttcattgatagtatctgatttgttg
+6334740/1
CCCFFFFFHHHHHJJJJJJJJJJJJJJJJJJJJJJJIJJJJJHJJJJIJJ
@2233854/1
gccacattccattccatgatttattaaacccgatgctagctttcttaaat
+2233854/1
CCCFFFFFHHHHHJJJIJJJJJJJJJJJIJJJJJJJJJJJJJJJJJJJJJ
@2752851/1
agagccagtaggtaaaaagattattgtattttcttttagaactctttcaa
+2752851/1
CCCFFFFFFFHHAFHIJJJJJJJJJJHHIJJJJJJJJJJJIJIJJJJJJI
@2234499/1
ccacggtcccattgtgtttaatacttctaaaaagtcatcaataatttcga
+2234499/1
@@@FFDDDFHHHFB<EHIGBFHHHG@?HEHEHFHDGFD<CGB?BBGFDEB
@2234688/1
gtgatcattaagttcgccgatcttgtacaacattttacatgcagttagtg
+2234688/1
@@@DDDFFHBHHHBFHBHBGBDGGBDCGCHICHGIGGIIIFIGIFGIHFD
@6847188/1
ctgtaattgcgataaggtttttcaggattgatagatacatcataatgatg
+6847188/1
BCCDFFFFHHGHGIJJJFGIJJJIJJJJJJJJJJJJJJJJJJJJGIIIJJ
@2235049/1
gttgcagtcctgagctggtcttcagtcacccgattctatttcttggtcat
+2235049/1
@@@DDFFDGDHHDIIIJJEHIJI@HIJJ>HHI<DGGGIJIJIJIJIIJJI
@5843609/1
gtcagattgtagttaagcatggacaaggactgcatcttcttattatatca
+5843609/1
@@@D???BFDD<<CEAGHGIFF@GE;CE@EDGGDCFGIGDCF9?FDBD<F
@709246/1
gtctgctgggttgctggtcactgggttgttgcctaacaggaggtgcactg
+709246/1
CCCFFFFFHHHHGJJJIGIJJJJJJEHJJIJJJJJJJJJJIJJDFHJJJJ
@1757622/1
gtgcactggttacaggagatactggttgttgttgagg
+1757622/1
CCCFFFFDGFFDHDHIIG@;EFHGE<CG?FHIIIF?;
@4271216/1
gtcacttttggtcctgttggtccattaatataaaatggttcaacttcttt
+4271216/1
C@CFFFFFHHFFFIIJJJJJGEHIIJJJJIJJJJJIIJGIIJJGIIJIJJ
@1757819/1
gtcacggtctcaacaagttccgttttttggagaggcaactcaggataact
+1757819/1
C@@DFFFDHAHHGIHBEEHHFGEGBFHIGB?FHII?DHFIIIGHGIIIHG
@170185/1
acaccatctaacctctacaattttgttttgtttctcctccatttccaatt
+170185/1
<@<DDDDDHHDH?BDFDH@@FHEHH<CF?DEFGAA>GGGHIGE?BD>?@F
@170280/1
ctgtcattcacttactttttaccagtcc
+170280/1
=?8ADADD8CDDD42:CCE3F3AC333?
@2753074/1
gtccctcttctggaaagcagctcttgcagcattgacactggcgttttggt
+2753074/1
@@@DDFDAHHHG<@FHEGHHIIGIGFHIGE@GFGGGGHIGIIIFGHIII=
@170903/1
gctgtttacacccacgataaaatcaggctttatgtttttgtattcttcaa
+170903/1
CCCFFFFFHHHHHIJJJJJJJJJJIJJJIJJIJJIIJJJJIJJIJJJJJJ
@2753806/1
gtaaggagttgaaggattttctaaagctttgaattcataagttggttgtt
+2753806/1
@??DFFFF?FFFHIIGIIIIGEICFHHHHGIHGHIBFGEIIIGGIHIIHI
@171268/1
cccaatgtttctagcctttcataattcataacgtcattagcagagctcgc
+171268/1
@;@BDDD=ADD<D:C3:?AFFH<FCA<H4AAC?A?C;G<BFFDGFEFEFA
@5302549/1
cagaattttcgtttggagcaaatacaatgtatttgctgtctttgtgtctt
+5302549/1
@@<BDFFFHDAFDG@BCFC@FHHG9CGGG?BFEGGGIGG?G9?DDGII<G
@5302590/1
ctggtcttcagtcacccgattctatttcttggtcatcagtttgagatact
+5302590/1
@@CFDEFAFHHFHJIIGIHIGIIJJIIJJJJFHJGIJGJFHIJIGFIJJE
@7903404/1
cttttttgaaacgaaatagttttttacaatactgctgtaatgtaaaagca
+7903404/1
8?@DADFFD?HBFGGHGGE<AFCGDGICF?BGEDGIJHGIGIGGG@@GCG
@2754925/1
gtttcacttttgttattggtttccttatcagtaatctcgaatctattatc
+2754925/1
CBCFFFFFHHHHFIJJJJJGIJJJJJIJGIIHIIJJJJIJJJJJJJJJJI
@6336279/1
tctaggtccttttatcataatgagatcaagtttttttcgaatcaaatgaa
+6336279/1
@@@DFDEDDFDHFHEHEHIJJJJHIDGGGHA<CFE?@DGIJJIJGIGIII
@7904944/1
ggtggctgcagtttccatatcatattatacctgaaggcttttgggtcgtg
+7904944/1
@@CFFFEFDDHDFIGIGGJIGGIJJIIGIIJIHHGIIJJJGHIBHGHGIJ
@7370892/1
cttgcattaaatcacatcacattaccacatttctcaaattcagtcttgaa
+7370892/1
CCCFFFFFHHHHGJIJJJJJJIIJJIIIJIJJJJJJJJJJJJJHHIIIIJ
@174350/1
cactgactaagatattgttcaagttcacgaggagtattcttggaaacaat
+174350/1
CCCFFFFFHHHHHJJJJIJJJJJIJJJJJJJJJJFHIJJJJJJJJJJJJJ
@174739/1
agcaaatggtatttggtaggacgtgctgtaccttgtatactagcatgact
+174739/1
@@@ADFFDH=DHFHGH2<A?E@F@GGEGC>@??B@FFGEHIHIIGICDDB
@3783471/1
gccacattccattccatgatttattaaacccgatgctagctttcttaaat
+3783471/1
B@@FFFFFGHGHHJJJGHHHIIIIIIIIHGIIHIEGFHHEIEHIIJGGIB
@6849520/1
ctgagttttccttcatgtatattttcatgagtacaatagaggtaagtagt
+6849520/1
CC@FDFFFDHDHFHIJIFGHHIEHGJIJJIIIJJJJJIIGDEHGHIIIIF
@4800488/1
ataaggtctcatttgaaaacgtggatctccaaggtctccttgaacaaatt
+4800488/1
@@@FFFEDHHDHAGEHEGGHGCFFHDIG<FGGGA?FBFFEGGHHIGG@FI
@4276229/1
gtcccagccctcagataatcccatatcatggagacattaacttgcgtagc
+4276229/1
@@@DBDDDFBF?DC<@?A?<FH>@GHBFHID?F9FHH?D?<BGABG8DD?
@4276237/1
aacatataaactgcagggaattctaagagggtacacaattcaggcactaa
+4276237/1
??@DDDFDABFHGGIIIGGEBGCHHII?HHBCGEFDH:?FABFEG?8D3?
@7907497/1
cattaatctatagaaaattttccagacagtatttagagactttccactat
+7907497/1
@@@DDFFFHHFFFIJGHGHGIHGGIIIGGBHIGGIHJC@CGGIIIJJJIG
@7907846/1
cttctatgtctaggtttcctactgacagcaccacgagaactactatg
+7907846/1
@@@BBDD?AD8FHECA?<<CICGE<CB??AG?EGI?88DDD<<09?B
@4277827/1
tgttgttccattgcttgaggtctggtaattggagcggctt
+4277827/1
;@?DDDDDF<?CBGAF<?AEEFHB33A<<FHF@EFAD:FG
@6850228/1
cttcaacaatcgtcggtacaatgtaatatgagttttctttgttttcaaag
+6850228/1
@@CFFFFFHFHHHHIJEHHJIIGEGIIJJIJJFBGHIJJJIDGGIIIIJA
@5848989/1
gtcatttctttttcttgatctctttcattatcgtaaattgtcacggtctc
+5848989/1
C@@FFFFEHHHGGIJJIGIIJIJIJJGIGGEFAHIEHIICFHIIIIFBDE
@2758104/1
ggagcatgttcttgcctttgttgctgctgtggtggttcttgcctttgcag
+2758104/1
CCCFFFFFHHHHHJJJJJJJJJJJJJJJJHIJFHIAHHIJJJJJJJIJIJ
@1761835/1
gctcacttcaccaacattcatgaataatggaaaatcacatagcttcggcc
+1761835/1
@@CFFFFFHHHHGGJJJJJJJJIJJJIJJJIIJJJJJJJJJJJIJJJJII
@5851147/1
ctgtaaaacgccaataattgttctttcatgatactctcaagatccctgat
+5851147/1
@@@FFFFAAHDHFIEHHDCHIIIGHIGBEFGEFDBDAHD4?FHBHEI@0?
@3787399/1
ttctgaaacaccatctcgatacaaaataattctatgaggcttgtagccac
+3787399/1
<@@?BDADBHBFHBBFGHIIBFHGG;FFEE?EEF4:?D?=BGHHCE@BGG
@178357/1
gtagcatactttatcgtaacggtcatttctttttcttgatctctttcatt
+178357/1
@B@FFFFFGHHHHGIJHHIIJIJJIGIJIJJJJJJJIIIJJJJJJJJIJJ
@5852016/1
tataagaacaatgagtgagagcttgcaagaggtaacttctgtcttgaaat
+5852016/1
CCCFFFFFHHHHHJJGHIIIJIIJIJIJJGJJHHGJJJJJJJJJJJJJIJ
@6341255/1
tggaggaattcctttaaactgatccatgatcaatctcataggatgtctat
+6341255/1
@CCDDDFFHGHHHJJJIGHHIIJJJJJIFIJJIIJIJGGIIJEIGHGIII
@6341361/1
gtccttttatcataatgagatcaagtttttttcgaatcaaatgaagctgt
+6341361/1
@@@DDDD?<FH?FHIIB>D<FDEGGIIGIIHGFGHGGDHEH<??DHGBDF
@179148/1
ggaagccataccgtacgctcaaacatgcaaatgtgacattattgactaag
+179148/1
CCCFFFFFHHHHHHJJJJJJJIJJJJJJIJJJJJJJGJJJJJJJJJJIJI
@6852053/1
gtccgactgatgatttgaggttcttgtggaattgtgacactttgatgttg
+6852053/1
CCCFFFFFHHHHHJJJJJJJGIIJJJHIJJJJJJJJJJJJJJJJJJJJII
@4278607/1
gtaatattttgataacgtggatgtagataggctggcctgcttgtggaaaa
+4278607/1
@@?DBDFDFHFAHHGHICEGEGGCFDCECFFEBDHCDDG@DFHIGGBHII
@7909558/1
tgaaggcttttgggtcgtgagaagctgcaacggctgctatagatggaacg
+7909558/1
CCCFFFFFHHHHHJIJJIJJJIJJJJJJJJJJJJJJJJJIJIIJJJJJJJ
@7910644/1
ctaattgtaaaaatgttatccatttttgggttaataacgccaacaaatgg
+7910644/1
CCCFFFFEHHHHHJJJJJJJJJJJJJJJJJGHIJJJJJJJJJJJJJJJJJ
@1223061/1
ggagaattgagagaagctttactctgtagcattgtaatttcttgttcttc
+1223061/1
CCCFFFFFHHHHHJJJIIJJJJJJJJHJJJJJJJJIJJJJJJJJIIJIJI
@1223570/1
cttacaggtaccggtctttctcgataatcaagtgttggtgc
+1223570/1
CCCFFFFF=AFHFA@FHGHIIHEHGICGGGIGGGHGBHFED
@2241095/1
atctagataataatgcctcagagctaccttggcagctgctaattttgctt
+2241095/1
CCCFFFFFHHHHHJJJJJJJJIJJJJJJJJJJJJJJJJJJIJJJJJJJJJ
@1223837/1
ctttggtgtacagaaatatttcggcttctgcttccgttccaccctttctg
+1223837/1
CCCFFFDDHHHHHJJJJIJIJHHGIJJIJIIGHIJJHGGIIIIJIJIJJG
@7375394/1
tggcacatccacgatttcggcagcttttacctcattttcactcagaagaa
+7375394/1
CCCFFFFFHHHHHJJJJJJIJJJIJJJJGIJJJIJJJJJIJJJJJHIJGI
@1764008/1
ctttattctcattaaggaattccggtttctcaaaacatggtgctggatga
+1764008/1
CCCFFFFFHHHHHJJJJJJJJJJJJFHIJJJJJJJJJJJJFHIJJJJJJJ
@2241803/1
ctattatctcttggacaagttgttatattagtcactttatatgttctttt
+2241803/1
@@?DD;DBFHBDDEFAB?HDIIFGF9<FHHFFGIGGHGHEIII>CF?BHG
@2242262/1
gtaatgcattgtaggccgcacatgtttgtgcttctgaagaggacatcccc
+2242262/1
@@CDDDDAFFHHFIEEHJGGGAFHBFGIHIIGIIJIEFGHBCGIEGGCHG
@2761575/1
gcctcctgcggaccattagttgaagttccagcc
+2761575/1
@@@DDDDDFFFFFIFBGG<GG@1CGFGIIIIII
@3305811/1
ctatgctatccgtagtcgaggctgggctacagatatctagaggttctgta
+3305811/1
CCCFFFFFHHHHHIJHIJJJJJJJJJIJJJJJJIJJJJJJIIJDHHIJHI
@7911956/1
cctgaccaacttgaagacaaggtaaatgaggataccttaatttcattttg
+7911956/1
CCCFFFDFHHHHGIJJFIJJFGHHHGGIEHGHIFIIIJIIIGCDBGGIIA
@5853965/1
ctgaaggcttttgggtcgtgagaagctgcaacggctgctatagatggaac
+5853965/1
C@@FFFFDHFHHGIIFGIGGDGHIGIIIEGHIBBEHE=DHG@B8=FEGGC
@7912662/1
caggtttttgaaaaaattttggccaatagctgtgggttatatggtgattg
+7912662/1
BCCFDFFFHHHHHJJJJJJJJJJJJJJJJJJJHIJJ@GHIIJJJGHFIJJ
@6855840/1
ccatgatttattaaacccgatgctagctttcttaaatctggttctctaat
+6855840/1
CCCFFFFFHHHHHJJJJJJJJIJJJJJJJJJJJJJJJJJJJHIJJJJJJJ
@7913195/1
ggtagttgggtaatattttgataacgtggatgtagataggctggcctgct
+7913195/1
BC?DFFFFHHFHHJJJJJJJJJJJHJGHJHJJHIJJJJJJJJJJIJJJJI
@1766469/1
cccttatcaacatacagagcaccaagaaaagcttctaaaagatcagccct
+1766469/1
@@@DDD;DDAFHDFGGH9EEADHIGGFCFHGEDGIGCF@DGG9FD@FGI>
@1766789/1
gttgttgttgaccccatggttgtcgaggagg
+1766789/1
@C@FFFDFBHHGHGIGHIIFFGGEH;@FGDF
@6343901/1
gtaagttcttttttttccttgactatgtttgatgacatatcaataacatt
+6343901/1
???DD:B:=A<::E8E9EC9E<??<DBDC>D4B?900B4??4B@8B?<BC
@3792526/1
ggtggctgcagtttccatatcatattatacctgaaggcttttgggtcgtg
+3792526/1
@CBDFFFFGHGHHJJIIJGHIJJJJJJIJIJJIHIIIJIJIIIGGDGGGI
@7380735/1
cctcttgcggaccattagttgaagtcccagccctcagataatcccatatc
+7380735/1
@CCFDFDDHHGHHJJJIJHHHHEBCFHGICGIJHIGJIJIJJIJIJJJJJ
@3793193/1
ctcaggagaaatttcaatttttgcaaattgttcgtagtgaagaactgaaa
+3793193/1
CCCFFFFFFFHHHJHIGHJIJJJJJIIIJJJJJJIIGIJIGIIIJIJIGI
@180235/1
ctgctgaggcggttgttgccactgctgttgttgaggctgctgtggtctct
+180235/1
CCCFFFDFHHHHFHIIIJIIJJJJJIJGIJIDGHIIIIIIGG>FHDGIIG
@1768020/1
gttcaacttctttggtgtacagaaatatttcggcttctgcttccgttcca
+1768020/1
@@@BDBEDDHHDHIIGHEGGAFEGHGGHIGEGHIIEHIBHGIIIIGHGGH
@1226036/1
cttggacaagttgttatattagtcactttatatgttcttttaacactctt
+1226036/1
CCCFFFFFHHHHHJJJJJJJJJJJJJJJJJJJJJJJJJJJJJJJJJJJJJ
@717793/1
ttaagaaatatgaatcagtgttttcatttgactcttatgaaaatataact
+717793/1
@@;=D?A?FHBFHIHDD@CIFDGF>HHEHB9FBG@HDGGBCFDHHEHGH<
@718050/1
ctctgctgttgttgttgttgctgaggctgctgtggtctctgctgttgctg
+718050/1
CCCFFFFFHFFHHJIIJHIIIJJGIJJJGDGHJJJIIIFJIIFGHIJEGG
@1227012/1
actaggatgagcatccatggaacctacaacagctgctattgaaggctttt
+1227012/1
@@BDFFFEHHGHHIJJJJJJJJJJJJJJJJJJJJJJIJIJIJJJJJIJJJ
@7914937/1
ggtttttgaaaaaattttggccaatagctgtgggttatatggtgattgat
+7914937/1
@@@FFDFFFHHFGIJJJGIIJJIJJJGIIJGGGG?DDEIIII?DFGIIII
@718099/1
tggtgttcaacaaatctcttaatgatatcagtcagcttacaagccttagt
+718099/1
?@;=A=B??DB<ACAAEFAHEHCBHEDHG<CCD@FHDGHHCHCHDBBBG?
@5859023/1
gccgcttgttgctgtacttgaggctgagatgaaggtggtctgctgggttg
+5859023/1
CCCFFFFFHHHHHJHIJJJJJJJJJJHIJJJJJJJCGHGHIJJJJJJHIJ
@4282514/1
gccaaaatttgttcacactgttcctggctgagagtaattcgtcgcgcatt
+4282514/1
CCCFFFFFHHHHHJJJJJJJJJJJJJJJJJIJJJCGIJJJJJJJJJJJJJ
@7916001/1
cttgttgttttagggtaatcaaattttatgacaaaattgcaattctttac
+7916001/1
@CCFDDDEHBFDFGGFBGHHGHFIJJJJJHIGGABBFHGIIGHIIJIJJG
@5309780/1
cttggcaacaaacagttgttttttcctgatatagctctaacttcaattaa
+5309780/1
@@CDFDFFBFHHF;FFHHHBEFDHICHGIGIBFFEGIGEIGIIEGGIIII
@1228472/1
ctggtgtagaattacagaataactcatgaatgctttctaatgtttcttca
+1228472/1
BCCFFFFACDHHHJJJJJJJJJJJJIJJIJJJJJJJJJEIIJIJJJJJJG
@2243057/1
gccttttcccaaaatcataccattagatttattaatttgctcaggag
+2243057/1
@@@=DDDDHDDHB@FHGGGDH3C?FD?AFHCHGIGGIIIIGIIGHDG
@7382468/1
ctctgataaattagaatcatcccatagcaaatggtatttggtaggacgtg
+7382468/1
CCCFFFFFHHHHHJIJIJJJJJJJJJJJJJJJJJCFHIJJJIGJJJJJHI
@181171/1
cttggattgcctcctgcggaccattagttgaagttccagccctcagataa
+181171/1
??@DDDD;?DFAFGBFEHIA???EEGFCFG4::BBBFECEHICCFFBFHI
@2763378/1
cctcagagctaccttggcagctgctaattttgcttggtgtttgttttctc
+2763378/1
CCCFFFFFGHHHHJJIJJJJJJJJJIJJJJJJJJJJJFHGIJJHIIIIJJ
@6347220/1
ctgctgtggtctctgctgttgttgctgctgctgttgttgttgctgctgtt
+6347220/1
BCCFFFEFFADHHGIJJIJJJFGHHIGIJHHJJHGCEEH@DHHIJIIJFF
@6347401/1
gtgagatgaccctctccagatggtagaatggtaaatcagattgatcatgt
+6347401/1
@?@DDFDEHHHHHEGJJGIIEHIAFHHIEGICFHHIIII>BDAFGIGGGE
@6347504/1
atgatcaatctcataggatgtctattgacagcatgatgacattcatctat
+6347504/1
CCCFFFFFHHHHHIJJJJJJJJJJJJJJJJJJJJJIJJJJJJJJJIJJJJ
@5859668/1
attcgattgaagtaaattgtaaaatgctaatatcctaacgttatcaggtt
+5859668/1
CCCFFFFFHHHHFHIJJJJJJJJJJJJJIJIJJJJJIJJJHHIJIJJJHH
@6858163/1
tgatctaatatttgagcagaaggtgctggtgcatgtaatactttgt
+6858163/1
CC@DFFFDDHHFHJGHEHIJIIE?FCFFG<FGIIJEEHIGHIJJJ?
@4286279/1
caccaatcaaggcctccacacaatcagcaatacttttgtcaggaatggaa
+4286279/1
CCCFFFFFHGHHGIIJJIJJJJGHIJJJJJJJJJJJJJHHGJJIJJJIJJ
@1769458/1
catggtttaagaaagaccaaaggtttctgttgagctagtcatttgttccc
+1769458/1
CCCFFDEFHHHHHJJJJJJJJJJEHHJJJIJJJJJJJJIJIJJJJJJJJJ
@3308508/1
cgtatctccaaccctcttcacttcagcataaactggagtttttcccggaa
+3308508/1
CCCFFFFFHHGHHJJJJJIJJJJIFIJJJIJJJJJJIIFHHHJJJJJJIJ
@2764790/1
ggagaattgagagaagctttactctgtagcattgtaatttcttgttcttc
+2764790/1
@7@DDDDDFFH3DCDBHGIIEGC@HHHFBHFEAGEHIGFIGGIBD>DDDG
@5312075/1
gtcacaactaacaatgggccacaactcatattgatcgtcaaatgaaacat
+5312075/1
@@C7DDFFGGBFDHFHBGGIJJJJJJJJHIIGDGIIIGFHIJJJGHHJJG
@2766312/1
gtcttctctgcactgtgacagtcttcaagcactgagttagaataccaacc
+2766312/1
CCCFFFFFHHHGHJJHIJJJJHIHIJJJIJJJJJIJHIIIJJJJJHJJII
@1770157/1
cttgaggaagttggtgtagaggtgcaggctggccatgttgaatagcttgc
+1770157/1
@BCFDEFFHHBDHIGGIIJJJJHHHIEIGGEGIJGIIIJHGIJIIIIJGE
@2767542/1
ctttattatattactcctaattgaagagccttttcccaaaatcataccat
+2767542/1
B@CFFFFFHHHHHJJJIJJJIIEHIIJFIIIGHIJJJIJJIJIIJJJIJI
@1771709/1
ccttcttcaagcctagggaaaaggtgaaataaatgaattgatgaaacaaa
+1771709/1
@@@FFFFFHDDFHJGIJIHGCGGGACHHJHIJIJIHEHIJIIJJJJIIJI
@3797310/1
tggaggaattcctttaaactgatccatgatcaatctcataggatgtctat
+3797310/1
BCCFFFFFHHHHHJJJJJJJJJJJJJJJJJJJJJJJJJJJJJJJJIGJJJ
@7386268/1
gctgttgttgccactgctgctgctgcggctgttgttgcctctgctgctgc
+7386268/1
@@@FDFFFHHHHHJJGIHIIIJJIJJJIJJJGGIGGIJJJIJIJCGHHII
@3308730/1
gtcagttttaatgcttccaacacgttgaactaaacttggatcagtagtgg
+3308730/1
CCCFFFFFHHHHHJJJJJJJJJJJIJJJIJJJIJJJJJJJJFHIIIJGHI
@2247329/1
caattctttggtgataagaactatttctttaagaatattttggatttcat
+2247329/1
CCCFFAEFHFHADGHBBBAFE@HGIIIIGHIIEHGHEGGD?CD3D3FGII
@7919745/1
agaccattgaataatagctggctggttcctagaatcccacatggcaggaa
+7919745/1
@BCFFFFFHHHHHJJIJJJJJJJJJGHJJJJIIJJJIIJJJJJJJJJJIE
@2248134/1
gacccttcacactcatcaagaacttggtaaactcttagatcttcattttg
+2248134/1
CCCFFFFFHHHHHJJJJJJJIJJJJJJHHJJJJJJJJJJJJJJJJJJJJJ
@4287748/1
gctctccaaaattgtaaatccaggaacttcccagtcatcaggaataaagt
+4287748/1
;@@FFFDDDFDHHDGBHGIAFGDGGIEIIGHEHAHGEH@GHD9DGCG99B
@5862453/1
cggctccttgaatgaatttttcattcctccatactccttgtcttacaggt
+5862453/1
CCCFFFFDAHHDFIBBHGDEABHF?FH<FHFDDCHEGG??HFGIGHGC;0
@4815694/1
ggccaactaaatgtcatggattcagcagaagtataaattaaactatggat
+4815694/1
@@CFFFFFHHGHHGIIJJJIJIJJJJJJIJJHIJIIJJJJJJJJJIIIJJ
@4288547/1
gattacttcttctcgaggtggctgcagtttccatatcatattatacctga
+4288547/1
@@@FFFFFHHHHHJJJJJHIIJJJJJJGGGJJJJIIJJIJJJJJJJJJJG
@4288783/1
gttccagagactcgtccaatcagattgaaaaaaacaagttgtataacaca
+4288783/1
CCCFFFFFHHHHHJHJJIIJJJJJJJIJJJJJJJJJGIFHIHIJJJJJJJ
@5863411/1
caacagcctcagcaacagcagagaccacagcagcctcagcaacaacaaca
+5863411/1
CCCFFFFFHHHHHJJJJJJJJJJJJJJJJJJJIJJJJJJJJJJJJJJJJJ
@1234375/1
cctcattctttcaaaaaaaactattcgtaggagtaaaacgtaagtggaag
+1234375/1
BCBFFFFFHHHHHJJJJJJJJJJJJJJHIJJJJGHIJJJJIJJJHIIHIJ
@5865984/1
ctttcatgatactctcaaggtccctgattacttcttctcgaggtggctgc
+5865984/1
CCCFFFFFGDHDHJJJJJJJEEGHHJEGEEHIIIJJJJJEDHI6BFHDHG
@5866030/1
ggttatatggtgattgatgccattcaactttgcattaactttctgtagta
+5866030/1
BCBDFFFFHHFHHJJJJJJJJJJJJJJJJJJJJIJJJJJJJJJJJJJJII
@7388057/1
cccgatgctagctttcttaaatctggttctctaatcatctgattagtagt
+7388057/1
CCCFFFFFHHHHHJJJJJJJJJJJJJJJJJJJJJJJJJJJJIJJJJGIJG
@1235382/1
gtccacaagaaaaaaggttcttttacccccttcagaatataatagtttca
+1235382/1
CCCFFFFFHHHHHJJJJGHIJJJJIJJJJJJJJJJJJJJJJJJJJFIIJI
@2770174/1
accactatattcaccaaccgttaacggagtttgctgtcgaatactctgag
+2770174/1
CCCFFFFFHHHHDHH@?HIGHGIJEGI=:???BDGFIIIIJJJJGJIJJJ
@2770235/1
ttctttttttgttagactgatttgatagagcacggaaggtggaatttttg
+2770235/1
CC@FFFFFHHHHHEHGGIIDGIIIIIIIIIIIIIIIIII?DGGIIIIIIG
@6864317/1
ctgattgatgtcccaatggtccacacctttgtcaccactatattcaccaa
+6864317/1
@C@DDDFFDHFHGIJIGGICFFHAEGEHIIJJGEGFGGIGFGGIEIJJEA
@5317019/1
cagaacggttgccatatagccttaaaagggcaccccaactagttatgtga
+5317019/1
@@@DDD?1<DFFBDF<AFEHC@FBGG<FGAFCGCCE@FGGFHBBDFGCF9
@2249161/1
gtaagtctttcagtctcatccacattttatgtgctgctaacctcttggca
+2249161/1
@<:DD2A?D<F<DH>>FC?<AGF3ACHHEHGH9BBA>FH?FE9DF>99:9
@4818303/1
ctggtttacaattagaatttataagtgttgcggttaaaccaagaacatgt
+4818303/1
@BCFDFFFHHHHHJJJJJJJIIJJJIJJJJJJJHJJJJJJJJJJJJIJJI
@4818361/1
gaggataagaaatacggtgttgtacacagtattcttgtagtgctccaatc
+4818361/1
CCCFFFFFHHHHHJJJJHIHIJIJJJJJJHGJJJJJJJJJIJJJJJJJJJ
@1237690/1
tgttcgtggaagtaagaggtctttcatttaatgttttttgaaaagcctca
+1237690/1
@@@FFFFA@ADFHIGIIJJFHGIIJGIIIJEIGHIIIIIJFHIGGBHHJG
@7923256/1
ctgctgttgttgttgttgctgaggctgctgtggtctctgctgttgctgag
+7923256/1
@C@FFFFFHHHHHIJAEFHHHCEHIIJIIIFGGFGHIGIIIE@FHJIIIE
@726059/1
caataattgttctttcatgatactctcaaggtccctgattacttcttctc
+726059/1
CCCFFFFFHHHHHJJJJJJJJJJJJJJIJJJJJJJJJJJJJJJJJJJJJJ
@726213/1
cttgttttgcttctttttttgacctacccttgccgatagcaataaggcct
+726213/1
@@@DDDDDFHFHBGCEHGED@CFHGDDEHHIEGGGGGB<=C<7CCD;@CD
@2250804/1
cgtggatctccaaggtctccttgaacaaatttacctaaagcaacaacaca
+2250804/1
??@1?B?DCAACAFAG@:A:FHF>EFHFEDHF@DEGCFC?F?DBGFDGIC
@7390749/1
ccgtgatctaatatttgagcagaaggtgctggtgcatgtaatactttgta
+7390749/1
@<;DDDDDHHHHFIIIGEG>@GGIHAAFHIIE?FGEHIFEGIIHGIIIIE
@3803228/1
caagagaaaagctaactccccttccgggtcatctacatgtcgaagcaatg
+3803228/1
CCCFFFFFHHHHHJJJJJJJJIJJJIJJGHIJJJJJJHJJJJIJJJJJJJ
@3803419/1
gcagggaattctaagagggtacacaattcaggcactaatgtctcttcaaa
+3803419/1
@@@FFFFDDHFFHIGHGIIADDHABBFFEAGIJDHI>FCGD?BFHFGIHG
@3803791/1
cagcagcctcagcaacaacaacaacagcagagaccacagcagcctcagca
+3803791/1
CCCFFFFFHHHHHJJJJJJJJJJJJJJJJJJJJJJIJJJJJJJJJJJJJJ
@728832/1
gtaggagtaaaacgtaagtggaagc
+728832/1
<@@DDDDDF?FFBHFE>;<<::FCG
@2772059/1
attgccataatcatatttcttataaattttttcttcataataatctttgt
+2772059/1
@@CFFFFFHHHHHJIJJJJJJJJJJJJJJJJJJJJJIJIJJJJJJIJJJJ
@729952/1
ggtatttcttttttccaaattgcctctccattcaattgaagaagcaattt
+729952/1
::1A?DD4CF?F<CFBD:<?F?:<<ACF?4?EF41?FGADG99?;:?0?@
@730460/1
ggatgcataagtcattcctctatcaggtaagaca
+730460/1
@CCFFFFFGHH?FHEIJJJIGIIIJJIHHIIJJJ
@4819578/1
atgattttcaagctcttcatgccactgattgatgtcccaatggtccacac
+4819578/1
@CCFFFFFHHHHHJIJJJJJJJJIJJJJJJJJJJIIIJJJJJJHIIIJJJ
@1239048/1
ggtgaaaagaatgatcttccaactgtcacaaacctgttagcagctggttg
+1239048/1
CCBFFFFFHHHHHJJJJJJJJJJJJJJJJJIJJJJJJIJJJJJJJJJJJJ
@2773605/1
ggggctgttgttgccactgctgctgctgcggctgttgttgcctctgctgc
+2773605/1
CCCFFFFFHHHHHJJJJ<FHIIIIIJ<CGDHHHBFGEDHIIJJIIJIFIJ
@6866613/1
gggaatcctttgtgagccacatcaatgttaaggaatggtttccaaccaat
+6866613/1
CCCDFFFFHFHHFGIJJJJJJIIGHGIHIIIJIJIJHIGGHIIIJIIJH<
@3315023/1
ggctgttgttgccactgctgctgctgcggctgttgttgcctctgctgctg
+3315023/1
CCCFFDFFHFDHHJJJJJJJJJJJJJJJJJJJIIEGIJJIJIJGIJIJJI
@1239436/1
atttcattgatagtatctgatttgttgttt
+1239436/1
@CCFFFFFHFHGHHIIIJJHJJJJJJJHG?
@1239978/1
gctgggaatcctttgtgagccacatcaatgttaaggaatggtttccaacc
+1239978/1
CCCFFFDFHHFFHIGHJJIJJJJIJJJJ?HHGGFFHGIJJICGEGDCHII
@188103/1
ctcgaatctattatctcttggacaagttgttatattagtcactttatatg
+188103/1
@@CBDDFFHAHHGJIJIJJGGGIIJDAFHEFFFFIIJJEHECHIGIHCIG
@3804343/1
cttcagttcagcttttggattagaatatacagcataagcagccataccaa
+3804343/1
@@CFFDFDDFHFGHIJJIJFICHGIIJJJIJJGIIIJJGIJDHIJIJIIE
@7391902/1
gtaaaacgtaagtggaagcataagctcccaattctttggtgataagaact
+7391902/1
@@@DFDEFHHGHHGHGHIDEHIIIJJGIIBEHIIGGIII?FHHGIJIJII
@188861/1
cttcttctttaagacactgactaaaatattgttcaagttcacgaggagta
+188861/1
CCCFFFFFHHHHHJJJJIJJJJJJJJJJJJJJJJIGGIJJJJIIJJJJGE
@2253555/1
gttattaacccaaaaatggataacatttttacaattagagtcgtatgagg
+2253555/1
CCCFFFFFHHHHHJJJJJJJJJJJJJJJJJJJJJJJJJIJGIIGIIJIJJ
@189972/1
agtttgagcatcattcattttcttcattgtaacttggcccgcaacaattg
+189972/1
=B=DDFBDFHHHFIIGIIJJJJJIJJJJFJIIIJIJIJIGIIIJIJJJJE
@7393322/1
ccaactcatactgtcttcagcctcatgttataacattatgcagttcatta
+7393322/1
CC@FFFFFHHGHHFHIGIJJJJIJIJJJJJJJJJJJJJJJJJJHIJJJIJ
@190980/1
gagcataataggtaggtgcagggtatgaaactgaacgtgtacacctggta
+190980/1
@<@FFFFFHFHHDHGJHHIIJJJFHGIIIJJJJIIIIFHIIJIJJJJJ?D
@730782/1
cacggaaagcagcgagatgagcataataggtaggtgcagggtatgaaact
+730782/1
BCCFFFFFHHHHHJJJJJJIJJJJJJJIJJGHIJHIJJJJJFHIJJJJJJ
@191495/1
cccgcaacaattgtacacaactccataggaagcgccaaaggcttctctcg
+191495/1
CCCFFFFFHGHHHHGHGIGBGGIIJJIIJIJFGIHIJJIGGIJJIGIIJI
@6867887/1
aatctctgtatcaacaactgtaccagccggcacattcatatttctcccat
+6867887/1
CCCFFFFFFFHHHJJJJJJJJJJIIJJJJJJJJJJJJJJJJJJJJIJJJJ
@4296210/1
ctcatacttaatccaatgacatggggaagtcaattgctaatattgccatc
+4296210/1
CCCFFFFFHHHHHJJJJJJJJJJJJJJJJIIJJJJJJJJJJJJJJJJJJJ
@4296229/1
ctttgaggtgcaaaacaagcgatcgcccagacccttatttcaacaccagt
+4296229/1
CCCFFFFFFHHGHJJJJJJJGJJJJJJJJJJJJJJJIJJJJJJJJJJJJI
@3806441/1
gtgcactggttacaggagatactggttgttgttgaggtggtagttgagtt
+3806441/1
@B@FFFFFHHHHHJJJIJHIJJJJJHIJIJJJJJDGI?HG@DGHIJGHHI
@6359401/1
agtagtttcacttttgttattggtttccttatcagtaatctcgaatctat
+6359401/1
@@=DDFFBDFBHHIHJEGEIGIJJIGFHIIJJFEGGGBGFDGGGGICGGI
@7395684/1
ctctgctgttgctgttgttgctgaggctgctgtggtctctgctgttgctg
+7395684/1
CCCFFFFFHHHHHJHIJGGIIIJJJJJJJJIJGGGDGGIJJJJGIIJJJF
@3320729/1
gctcaatttaccttcatccttgttttcaaagttgataaataatattaatg
+3320729/1
CCCFFFFFHHHHHIJJJJJJJJIIJJJJJJJHIJJIJJJJJJJJJJJJJJ
@2257529/1
gttagttggacccatgcactgaatgactttatacactggtatttctggct
+2257529/1
CCCFFFFFHHHHHJJJJJJIJJIJJJJJJJJJJJJJJJJGHIJJJJIJJJ
@2257845/1
ggaggaatttgtttgtgattttttattgtatcccaatcaattatgatact
+2257845/1
@C@FFFFFHHHFHGIIJCHGIIJJJIJJIIJJJJJGJJJJJJIJJJJJJI
@1244393/1
atagggtgtcccacaatatcttgtttaagtgggg
+1244393/1
@@;B?DDBHAHFAE=:CFGAHGEHEEGGEH<?FE
@193472/1
gtgtgatatgatatgggttgctgtttacaccaacgataaaatcaggcttt
+193472/1
BBCDFFFFHHHHHJHIIGGIIJJGJJJJJJJJJJIJJJJJJGIJIJJJJJ
@5869713/1
gtcagaattttcgtttggagcaaatacaatgtatttgctgtctttgtgtc
+5869713/1
@@@BDDDDHFHBFFBGIEHHGHEIIHIIIJIGFICGHGGHDFHAHIIIJE
@5870140/1
ccaatagctgtgggttatatggtgattgatgccattcaactttgcattaa
+5870140/1
CCCFFFFFHHFHHJIIJJJIJJHJIJJIJJJJJJJJJIJJJJJJJIJJIJ
@4297870/1
cttggcaacaaacagttgttttttcctgatatagctctaacttcaattaa
+4297870/1
CCCFFFFFHHHHHJJHIIIHIJJJJJJJJJJJJJJJJJJJJJJJJIIIJI
@1781650/1
ccgacgacactttttagtaccgggcttactaagggagttttcttgatcat
+1781650/1
CCCFFFFFHHHHHJJJJHIJJJJJJJJJJJJJJJJJJHIJJJJJJJJJJJ
@6869673/1
ggaatgtatgacgatgatttgatatctatatttctcattttttctgctaa
+6869673/1
C@@FFFDDHHHHGGGGEEFJH:FHHHCIJJJEGGIJEIJIJJIIGHIIJJ
@6870286/1
ccggcataatgagtacatcatttacatcaccgtgatctaatatttgagca
+6870286/1
CCCFFFFFHHHHHHHJJJJJJJJJJJJJJJJJHIIJJJJJJJJJJJJJJJ
@4299982/1
gccaacagtaagacatggtagatgaggatactttaatctaatattatatt
+4299982/1
@@@DDFFFHGFHHJJJJJHGHHIGEGIGHIJIGGJIIJIBGGIIIJIDHI
@4300238/1
tctggctattttagcatggaatgtgatctccaagttgtgaatcaatttca
+4300238/1
;==BDDD;?=<AFGEBGIECBBGH?<A<AF?22A:1@EB9??C@3?DBD?
@3808129/1
gtaaaacgtaagtggaagcataagctcccaattctttggtgataagaact
+3808129/1
BBBFFFFFFHHHHJJJJJJJJJJJJJJJJJJJJJJJJIJIIJJJJJJJJI
@3808843/1
gccttaatctagccacttcagccttatgcctctcaaactcaagctgtcgc
+3808843/1
C@@FFFFFHHHFFCHBGHHCFEEHIIGIEGIIGGHIIE>DGIGDGCFHGG
@6873198/1
gcccgcaacaattgtacacaactccataggaagcgccaaaggcttctctc
+6873198/1
CCCFFFFFHHHHHJJIJJJJJJJJJJJJJJJJJJJJJJJJJJJJJJJJJJ
@735678/1
gtcgacaattgtaccaagctctggcattttcctgtgactgatttttcttc
+735678/1
C@CFFDFFHHHFHIIIIIIJJJJJJJJJGJJJJJGHIHIIIJJJJJJJJG
@6873362/1
ctcagagctaccttggcagctgctaattttgcttggtgtttgttttctcc
+6873362/1
CCCFFFFFHHHHHJJJJJJJJJJJJJJJJJJJJJJJGHGHIJJJJJJJJJ
@6873565/1
ggagctggatgagtgacatcagcgccaacaacaatgacaggtttttgaaa
+6873565/1
@C@FFFFFHHGHGFHIIJJIJIJJIJGIIJJJJJJJGIJJJBGIHJIHJJ
@5327042/1
cttcaaaatcttcttcatcacgtcgtctttttttaccaaaccgg
+5327042/1
?7@BDD:=CFFF<EBDFFEHIEBG:CFCGFGEGFCBFFIIIFFI
@1249375/1
ggctgcagtttccatatcatattatacctgaaggcttttgggtcgtg
+1249375/1
CCCFFFFFHHHHHJJIJJJIIJJIJJJHJJIIIIIJFJJJJJGHHHG
@5327660/1
cttgaacttcatttccaacaggtagtaagtgatcattaagttcgccgatc
+5327660/1
@@@DD>DBDFBA>GGEFIE1CG:CGFHHIIIIIIFIIIIEFECG@FF:@@
@5327781/1
gccacattccattccatgatttattaaacccgatgctagctttcttaaat
+5327781/1
C@<DFFDDFFHDDHHIIIIIIIHFHGIHGGHHBFHIIIHGGGHIIIFGFF
@2260995/1
ctgttcttcttgaagttggttcagctgtagtctgtctgcatctgtatatg
+2260995/1
BCCDDDFFHGHGHIIIIIJ<CFHIJJJGAHBFHHIGIJIIGEHHFIIJIJ
@7402084/1
catccattttatagctactctaaaaacacggtcttttccttcccctggca
+7402084/1
CCCDFFFFHGHHGGIIBGHEIIIIIIIIIIIGHIGDGIIIIFIIIFGGIG
@2777433/1
gcggcaatatgtttggcttgctgttttgtagaagccttaccttcagctga
+2777433/1
CCCFFFFFHHHHHJJJJJJJJIJFHIJIGIJJJIIIJJJJJJJJIJJJJI
@7402902/1
gctgcaatgaccatcaatcatcccttttctatgctactgttttccaattc
+7402902/1
CCCFFFFFGHHHHJIJJJJIJJJJJJJJJJJJJIJJIJJIEHGIJIIJJI
@3811025/1
gcttgtgcttgtcttccacccttttttttgttcctttttgaattgaaatc
+3811025/1
@@CFDDEDHHGHGJJIJGGIGIJIJJJIIIIJIGHHHGIJEFHIGEHII@
@5329180/1
ctgtgatcttgtctaagattgctttcgctgcggcatgctttgcttctttc
+5329180/1
CCCFFFFFHHHHHJJJJJJJJJJIJJJJJJJIJJJJJJJJJJJJJJJJJJ
@5329337/1
ctaagagttttattaaagttggatcattagcagaaatcctcattctttca
+5329337/1
C@@FFFDDHFHFHIJGJIHGIJHIJJJIJIJJJGIIJJIIJJJIIIIJJI
@7930644/1
gttgcctctgctgctgctggggctgttgttgccactgctgctgctgcggc
+7930644/1
CCCFFFFFHGHHHIHGIGIIIIIGIDHJJIIIIIJHGGDGHIJGGGIIDH
@7931608/1
ttccaaaaaaatacagcaagtctggtaaatttatcgcaagg
+7931608/1
<@<AD?DBFD1C?FBGFF@G91?BD1C@<?<GFAFIIIIIB
@4827274/1
gccatgttgaatagcttgctgtggtggtacagcacccggtcctggtccag
+4827274/1
CCCFFFFFHHFHHIJJJJJJIHJIHIJFHIJJIJJJJJJGIJJJJIJJJI
@1251591/1
cactgttcctggctgagagtaattcgtcgcgcattctgttgtatatttat
+1251591/1
CCCFFFFFHHHHHJJJJJJCHIJJJJIJJJJJJJJJJJIJJIJJJJJJJJ
@1785520/1
gactgatttgatagagcacggaaggtggaatttttgcattttttataact
+1785520/1
@7?DDD;DFFDDCDHG@GAF>FBDF29?F3?3??FEDBGHECBA2B@BGG
@736388/1
gtggtctctgctgttgctgaggctgctgtggtctctgctgttgttgttgc
+736388/1
@@?;DDDDDFHHHHGHIGHBAADGGGGIHBGFAHHIFGGBHHGIII?FDH
@2264600/1
cccaattctttggtgataagaactatttctttaagaatattttggatttc
+2264600/1
CCCFFFFFHHHGHEGGIJJCIIJJJJIJIJJJEFGGIJJJJJJJICIIJF
@4829479/1
cctcctgcggaccattagttgaagtcccagccctcagataatcccatatc
+4829479/1
CC@FFFFADFFHHIIIGGGHGGDGHIECGGHGHGIIIEHIGGGEHGFGEE
@737102/1
gtttctcctacggagactgtatacctaaaagtgggttcatgaattgctcc
+737102/1
@?@FFFDFHHHFHFDGGGHCFHIIIIIIIIIGHCG?DGGCHADGIEGHII
@7932650/1
cgcaagaagcagctgaataatacaaccaaattcagaatttaacatcaatg
+7932650/1
CCCFFFFFHHHHHFIIIJJJJIIGIJGGIIGIJHIIJJJJJIIJJJGGIJ
@6366433/1
tccataataagtctaaatagaccttcagggtcttcatgggcttctattag
+6366433/1
@C@FFDFFHHHDHIIJIJJIJIIGHHIIJJ<2A>GEGIJGC?GHDGHDDG
@195666/1
cattaagattagtattaactgttaatctaaatattcaaactgtcattcac
+195666/1
@@CFFFDDHDHFFGIJJIJIGEHFIGEHH@HHHIIHGIIJIJFEHGGGIG
@7933523/1
cggttcttcttcttttttccacgtgaaatctttaggctgcagctcaacca
+7933523/1
?@@BDFFFDHHHHGGGIJIJEGIICDHHIIJGGICBGHIIJJIIIGGIIG
@195997/1
gtttactaatgcagatcttaaatctgttaatgctccagggctatgtgcac
+195997/1
CCCFFFFFHHHHHJJJJJJJJJJJJJJJJJJJJJJJJJJJJJJJJIIJJJ
@3813854/1
gctcattgatatcccttatgtctaacac
+3813854/1
=@1BD>D?:22AFBFIIB<<3ABCH<AA
@7934097/1
cagactggaagaaaccataccaaaggtcaagaccataaccaagatcaatt
+7934097/1
C@CFFDD??FHFFADGGGGHGHHCGHFHHIGIGGIGGD??FECIIIIIII
@7934714/1
tgactagatagaagtctaattcagtagggtgagtaatctctgtatcaaca
+7934714/1
@@CFFFFFFHHBHIGHHGHIJJIJIIIIGFHEIEGGGIGIIJGGGIIIJG
@3815367/1
cttatcaacatacagagcaccaagaaaagcttctaaaagatcagccctat
+3815367/1
CCCFFFDFHGHGHJJGGGIGIJIIGHIIIJJJJJJJJJJJIIJJGIIIJJ
@5876832/1
caacaatcgtcggtacaatgtaatatgagttttctttgttttcaaaggct
+5876832/1
@BCFFFFFHFHHHGIJJIJJHJJJJJJJJIJJJJJJJIHIJJJIJJJJJJ
@198439/1
ttcaagttcacgaggagtattcttggaaacaattttataattattggata
+198439/1
CCCFFFFFHHHHHIJIGAFHHIIJJIIJIJJHJJIIJJIIJIJJJJIJJI
@4830158/1
caacaatttctcttcctttttttggatctgaagggcggtcccctcttttg
+4830158/1
@@CFFDEFHHFHHJGGHIGGIIJGIFIGIIIJGGG?GGJEEHHFFFFEEE
@2267867/1
cttgcgtagcatactttatcgtaacggtcatttctttttcttgatctctt
+2267867/1
CCCFFFFFHHHHHJJJJIJJJHIIJJJHIJJJJIJJJJJJJJJHIJIJJJ
@2781808/1
ccataccgtacgctcaaacatgcaaatgtgacattattgactaaggccga
+2781808/1
CCCFFFFFHHHGHJJJJJJJJJJJJJJJIGIJJJJJJJIIJJJIJJJJIG
@6878534/1
ctctcgtgagccaacagtaagacatggtagatgaggatactttaatctaa
+6878534/1
CCCFFFFFHHHHHJJJJGIJJJJJJJJGIJJJJJJJHJJJJJJJJJJJJJ
@1253720/1
cactaaatcaccacagacctgttctaacttaaagctgactttagtacatc
+1253720/1
@@@DDDDBA:C?AAA@FHEGIEEHGGDEFHGIIICGH<GHGHG<DEGEDB
@5879673/1
cctcattttcactcagaagaaataatatctcagcaccaattttatgattt
+5879673/1
CCCFFFFFHHHHHJJJJJJJJJJJJJJJJJJJJJJJJJIJJJJJJJJJJJ
@4832701/1
cctctggaggaattcctttaaactgatccatgatcaatctcataggatgt
+4832701/1
CCCFFFFDHHHHHJJJIJJIJJJIJJJJJJIJJJJIJJJJJJJJIJJJJH
@198870/1
atttacacaatataaatgcaccttcaacaccacactcctcaaggtacacc
+198870/1
@@CBBDDEDDBDFGD>?<DHGIFHGEHDHIIGGGIIIIIFHAHIGDGGGH
@198874/1
ggtatatataagattacaattcttaacattttttctttaaacaaagaaca
+198874/1
B@@DFFFFHHHHGJJJJJIJJJJJJJJGJJJJIJIJJJIJJJIJIIGGHG
@1256383/1
ctctatttcattgtgcattaatctatagaaaattttccaaacagtattta
+1256383/1
CCCFFFFFHHHHHHIJJJJJJJJJJJJJJJJJJJJJJJJJJJJJIJJJJI
@2269447/1
tctgcaacaactttgtcaacgacgcattgctggcctatgactcccaagct
+2269447/1
CCCFFFFFHHHHHJJJJJJJJJJJJJJJJJJJJJJJJJJJJJJJJJJJJJ
@6370321/1
cactgagttagaataccaacctgaatttcagcaattttcttaatggatgc
+6370321/1
CCCFFFFFHHHGHJJJJJJJJJJJJJJJJJJJJJJJJJJJJJJJJJJJJI
@7939327/1
ctttaagacactgactaaaatattgttcaagttcacgaggagtattcttg
+7939327/1
CCCFFFFFHHHHHJJJIJJJJJIJJJJJJJJHIJJJJHIJIIBGIJJIJJ
@2271288/1
ctcctgccactcatcataatgaacaatatcttcttttggattagtagaaa
+2271288/1
CCCFFFFFGHHHHJJJJJJJJIJJJJJJJJJJJJJJJJJJJJJIIIJJJJ
@7407887/1
ctgtctttgtgtcttgcacgacctttggattgaatataagaccttgttgt
+7407887/1
@@@FFFFDHHFFFHGICGEHGGHGIIIIGIFGHIGHHEGEEHGEGG?GHD
@2271387/1
gccaatagctgtgggttatatggtgattgatgccattcaactttgcatta
+2271387/1
CCCFFFFFHHHFHIJCGHIJJJJFHIJJJJJJJJJJJJJJJJJJJJJJJJ
@7940730/1
cttgaggtctggtaattggagcggcttgtctaacttgaccaacggtaaaa
+7940730/1
CCCFFFFDHHHHFIJJJJJJJJJJIJJ:?@D@GDCH<3?F?FDAH6=FHJ
@1789672/1
ttgttttgcttctttttttgacctacccttgccgatagcaataaggcctt
+1789672/1
CCCFFFFFHHHHHJJJJJJJJJJJJJGIJJJJJJJJJIJJJJJJJIJJJJ
@6881429/1
cacagtatctgttaaccagcgtgatagaagaagacatatcaacactggga
+6881429/1
CCCFFFFFGHHHHJJJJJJJJFHGJJIIJJJJJJJIJJJJJJJIJIJJJJ
@1256779/1
cactgactaaaatattgttcaagttcacgaggagtattcttggaaacaat
+1256779/1
??@FFFFFGHFHHGIJJHHIJJJJIAEHJHGDFH?GHIIJIGGJJJJGGI
@4834465/1
tgcggttaaaccaagaacatgtggcctatcctctggaggaattcctttaa
+4834465/1
@@@DDDFFHHDBFIGBEGGIIHGGEIIIJIEGHHIGGGIGHIJIIIIJJG
@1257470/1
ctagcctttcataattcataacgtcattagcagagctcgctactaaggcc
+1257470/1
CCCFFFFFHHHHHHJJJJJJJJJJJJJJJJJJJJJJJJJJJJJJJJJJJJ
@4834877/1
caaatctcttaatgatatcagtcagcttacaagccttagtaagcataaat
+4834877/1
CCCFFFFFHHHHHJJJJJJJJJJJJJJJJJJJJJJJJJJGJJJJJJJJJJ
@741802/1
ccgctgtgtctctttctttttttgttagactgatttgatagagcacggaa
+741802/1
CCCFFFDDHHHDHIJJJJJJJJJIIIHIIJJJIJJJJIJJJJJJJIJJFH
@1258205/1
cctggatggccttccaattctggctggtgatcaaaactaaatgcgatgtc
+1258205/1
<@@DFDDDDFFHFIIJIJIFHGCGHIJ<CEHDGJGFBBCGB?FGEGEHHA
@1258293/1
ggcctgcttgtggaaaaccaccacaaatccacttggaaaactgtttatca
+1258293/1
C@CFFFDFHHHHHGHIGIJJJJJIJJJJIIJJGJIJIIIJIIJFHHHIJJ
@4836550/1
gttgagtttggtgggtaggggttgtttccctagactgtggttgagacact
+4836550/1
@@@DDDDDDA=CDE:E:CGIGGFFHFFEE<<BFHGHIBFGGGEBHHGCHE
@2785561/1
gccaatagctgtgggttatatggtgattgatgccattcaactttgcatta
+2785561/1
@@@DDFDFHHGFFII@BDHIAGGHGIIIIIIIIGGGGIIIIIIIIIIIII
@3333710/1
gtcgaatactctgagcttgctgagcgactaatgccactgtgtccaca
+3333710/1
CCCFFFFFHHHHHJJIJJJJJJJJJJJJJIJJJJJJJJJJJJJJJJJ
@2786764/1
gtcactattaaagttgatttgtcttatcgacttgacaattttttcttttc
+2786764/1
@@CADBBDB?FFFIIIJHIJIHIGI>FGHIGHJD@HGBDGHJJJJJGIIB
@7410023/1
ggcttactaagggagttttcttgatcattttcgtttacccagagaggaaa
+7410023/1
CCCFFFFFHHHHHIIFHIJJJJJJJJJJJJJJJJJJJJJJJJGIGIJGIJ
@1260452/1
gcctcatgttataacattatgcagttcattacctaagatatttgttatga
+1260452/1
CCCFFFF22323>CGIJJJJJJJJJJJJJJJJJJJJJJHIJJJJFHIJJI
@7943879/1
ggctattttagcatggaatgtaatctccaagttgtgaatcaatttcagga
+7943879/1
CCCFFFFFBHGGBHGG@AGIAEEEGIJEEFHAFEEGGGIJIGFIIIIIIG
@7943880/1
tgtagataggctggcctgcttgtggaaaaccaccacaaatccacttggaa
+7943880/1
CCBFFFFFHHHHHJJJJJJJJJIJJIJIIJJIJJJJJJJJGIIIIJJJHJ
@7411445/1
acctctgtcgaacagcttccacagcttgtctgtaattgcgataaggtttt
+7411445/1
CCCFFFFFHHHHHJJJJJJJJJIIIJJJFHIJJJJJJJJJJJJJJJGIJJ
@4309571/1
gcttgtcttccacccttttttttgtt
+4309571/1
==1A:D:AD84A?D>DEEEF@@A:DD
@5883221/1
ctctgttgctgctgaggctgttgttgccactgctgctgctgaggctgttg
+5883221/1
CCCFFDD4CBDFHGGEBGHCFEG?FAGCGGGEGGHH@GIII0?F@BFD@G
@2274203/1
cgctaatttaaaaattgaatagtttttatgaaatgagtcagaattttcgt
+2274203/1
CCCFFFFFHHHHHJJJJJJJJJHJJJJJJJJJJJJJJHIIJJJJJJJJJH
@5335782/1
actaccaatactttaagagcatttattgcagcttctttctgtgcatcatt
+5335782/1
@@@D=DA?BFDFHEBGI<BBFGIIIGIIBBFGAFAEHIIG@FHHFIIFHI
@2274624/1
ggccattatcgcatcatacggaatctgccgagtccttccttctagtgctt
+2274624/1
CCCFFFFFHHHHHJJJJJJJJJJJJJJJJJJJHIIJJJJJJJJJJGIJJJ
@3820531/1
gttgcatcctttgctcttgaggaagttggtgtagaggt
+3820531/1
@<@DDDFDHHFGFGEHDHHDEHE>CAFDGFGEEHEGH:
@5336375/1
ctcagagctaccttggcagctgctaattttgcttggtgtttgttttctcc
+5336375/1
?@@BDDD?DHHHD@EHHGIJJJJJEHIJJIJJIIIIFFFF>GBF@DD@F?
@3335439/1
tcgtgagccaacagtaagacatggtagatgaggatactttaatctaatat
+3335439/1
?@@B=DDFHFHHHECGGIIHGHGGHIIJGGGGGGGGDF@FFHEHDGHIIG
@7412562/1
caccaaccgttaacggagtttgctgtcgaatactctgagcttgctgagcg
+7412562/1
@@@DFFFFHHHFHJJJHIFGIGGGIHGIIJJJJJJIIIJIIIJJJEEIIJ
@7412963/1
gttgttgccactgctgctgctgcggctgttgttgcctc
+7412963/1
???;DBB;?=CACBH@B:<?G<???CG@FH>?B;?B?B
@1262565/1
ctgtagtacaaatttctatttccgattatttttcctttgatgctgctcaa
+1262565/1
CCCFFFFFHHHHHJJJJJJJJJJJJJJJJJJJJJJJJJIJJJJJJJJJJH
@745059/1
gttgggtaatattttgataacgtggatgtagataggctggcctg
+745059/1
;;?BD<AD8ACBFBGAGHGE>FG;FECC9?<E<CE33DDB0:??
@745424/1
ccttctttgactaaatactcctgaaggagtgatatcggtgtttttgagct
+745424/1
CCCFFFFFHHHHHJJJJJJJJJJJJJJJJFGHIJJJJJHHGHJJJJJJJJ
@1793020/1
tgggctctgaaggttgtattgttctggtattatgagtgttacttctcatc
+1793020/1
CCCFFFFFGHHHHGIJIJJJJJJJJJJIJJJJJJIIHHIJJJJ@GIIJJJ
@746150/1
ctcatgttataacattatgcagttcattacctaagatatttgttatgatc
+746150/1
@B@FFFFFGGFHFIGJGJIIIJHFHIJJJIHGGGGIJEIJIIEHIJJIJB
@1264045/1
atttgatatctatatttctcattttttctgctaaagcactaccttcagcg
+1264045/1
?@@DF=ADFFFFDFIIJGJIIIJGIGEFGGGHIIIEEDHIJGGHHGGEHG
@2276715/1
cagcttttacctcattttcactcagaagaaataatatctcagcaccaatt
+2276715/1
@?<FDDFFHHDDFDGGIIIIGGHIDCHIIIIIHIIIIIHIEBGIIIIIII
@4312307/1
cgactgatgatttgaggttcttgtggaattgtgacactttgatgttgtaa
+4312307/1
CCCFFFDFHBHHHJGIIEGIHJIIIIIIHJJHIIJJIJJJJCHIJIJJHI
@7946696/1
ctgcagggaacggcgacataggtgtctgctcttcacatactcttgttaca
+7946696/1
CCCFFFFFHHHHHJJJJJJJJJGIHJIJIJJIJJJJJJJJJJJJJHJIJJ
@5886034/1
gcagtaacaagattttcacatggctgcccctttattatccctttcagtgg
+5886034/1
?;=?ADBBDDDBB:C?CEDCF::333<<AA?CE@E?:??DBB0BD<B??D
@6885553/1
gccacattccattccatgatttattaaacccgatgctagctttcttaaat
+6885553/1
C@CFFFFFHHHFHIIIJJIJIJJJJJJGHJJJJIJJJJJJJJJJJIJIJI
@208733/1
tttctagctaatagtccaatcttcaattgttttaaagcacatttggctgc
+208733/1
@@CFFDEAFHDDDHIIDCEHEHGHEHIEGEEHIHIGGFGGHHHIEGHIIE
@208944/1
ctccaattgcattccctttcacactagggacatgaggtgaaattattggt
+208944/1
@@CBDDFFHHHBHFFIIGIHEIIGHIEHHHIGDFB?DG@BGI@G@BFDBE
@2277493/1
cactgctgttgttgaggctgctgtggtctctgctgttgctgttgttgctg
+2277493/1
CCCFFFFFHHGHHJIJJJJJJJJHHHHIJJIFIIIJGGJJJFHIHIIGJJ
@7415930/1
gccactgattgatgtcccaatggtccacacctttgtcaccactatattca
+7415930/1
CCCFFFFFHHHHHJIJJJJJJJJIJJIJJJJJJJJJJIIJJJJJJJJJJJ
@6377932/1
aacgattggaaaaataatcagaatatgaacggtattgctctgcagggaac
+6377932/1
@@@FDADDD>FFHIFGGDAHGFHHGCEHHGGI:C@DHHIGCCHGHIGGEI
@2279115/1
ctaatatcctaacgttatcaggttttgggtagttgggtaatattttgata
+2279115/1
CCCFFFFFHHHHHJHIJJJJJJHHJJJGIEHHIJJJJDHIJJJJJJJJJJ
@7949137/1
ccgatacaatttcttgtttttttatcatcctctttatttactagaaactg
+7949137/1
CCCFFFFFHHHHHJJJHIJJJJJIJJIJJJJJJJJJJJJJJJJJJJJJJJ
@2279249/1
ccaagatcaattactctaccaggtggaggtgaaaagaatgatcttccaac
+2279249/1
CCCFFFFFHHHHHJJJJJJJJJJFHIGIJGHJJJIJJJJJJJJJJJJIJJ
@7949814/1
catgcctagacttgtgcaccagctaaagaagacttatctttaaacggcag
+7949814/1
@@BFFFFFGHHGHJIJJJJJJJJJJJJJJJJJJEIGIJJJJJJJJJJJII
@2791044/1
ctgttgttgccactgctgctgctgcggctgttgttgcctctgctgctgct
+2791044/1
BCCFFFFFHHHHHJJJIJJJJJJJIIJJJJFIIGIIJHIIGIJJJIIIJG
@4841872/1
cttggctttgccgcttgttgctgtacttgaggctgagatgaaggtggtct
+4841872/1
@CCFDFFFHHHHHJIGEEHIIIJFGGIIIIJIIIIIJIGIJJJIFIJDFA
@210193/1
cgacaattgtaccaagctctggcattttcctgtgactgatttttcttcaa
+210193/1
CCCFFFFFHHHHHJJJJJJJJJJJJJJJJJJJIIHIJJHIIJJJJJJJJJ
@3339337/1
caggaagttttctcgcaacttaggttatgcgaagtacataactttctttg
+3339337/1
CCCFFFFDHHGHHJJJIJJJJJJJFHGJJJJHHIDGHGGJJIIJJJJJJJ
@3822348/1
atggagtttgacctctaggaccagtttgcaaagggaagcgagcttgctgt
+3822348/1
?@@DDDFFHDFDHGIIGBBHGGHIIIIGG>CFEAFCGGG>7?<DGECHCF
@6887493/1
aggtttttgaaaaaattttggccaatagctgtgggttatatggtgattga
+6887493/1
@CCDDFFFHHHHHIJJJJJJJJJJJJJJJJJHIJJFHGIJIJJFHGIJJJ
@1268140/1
atttggtaggacgtgctgtaccttgtatactagcatgactgactagatag
+1268140/1
CCCFFFDDHHHHHIJJJJIJJJIJJIIJJJJJJJIJJJJJJIJJJJJJIH
@4843648/1
ctgctaatgattcaaataagtcaccaaggacctttggcacatccacgatt
+4843648/1
CCCFFFFFHHHHHG?><AIIJJJJJJJJJJJJJJJJJJJJJJJJJJJJJJ
@7950157/1
ctcttgtaggaactggactgcattaaaatccgaatcctttaatgaaatta
+7950157/1
1;?DDAD?FFFDHABGF@AE>EHEGEBBEFHGABFGGGHHIIGHDHGGIE
@1269432/1
actgatttttcttcaacatcaacaaatgtcacttcaaactgttgctcagc
+1269432/1
CCCFFFFFHHHHHJJJJJJJJJJJJJJJIJJJJJJJJJJJJHIJIJJJII
@2280871/1
ctggtcaccgggttgttgcctaacaggaggtgcactggttacaggagata
+2280871/1
CCCFFFFFHHHHHIJJJJJIJJJJJJJFIJFGIJJJJJIIIIJJJHIIJJ
@6380378/1
tgaggatactttaatctaatattatattgactaacaaaatatctttcaac
+6380378/1
@@@DBDA?BFFFH@GBGGCI?FHCFBHIGHHIHFHEHIGGIIGGGGD<@D
@6380480/1
gtaagttcttttttttccttgactatgtttgatgacatatcaataacatt
+6380480/1
C@@FFFFFHHHHHJJJJJIJJJJJIJJIJJJIIJJJJJJJJIJIJJJJIJ
@7418531/1
gtcctgttggtccattaatataaaatggttcaacttctttggtgtac
+7418531/1
CCCFFFFFHHHHHJJJJJJJJJJJJJJJFHIJJJJJJJJJIJHJIIG
@211796/1
ctcagataatcccatatcattgagacattaacttgcgtagcatactttat
+211796/1
CCCFFFFDHHHHGGHGIJJJJJIJIJJIJIIIIJJJIIGJIGIGHJJIHI
@212003/1
gcttgcaagaggtaacttctgtcttgaaatctgtagcccaatatagattc
+212003/1
@@@DDDDD?FAH<?CABFIIGHFHIBHIIGCEC:C:9E@GECHGH>DG4:
@3340760/1
cctccttccattgttctcaatgtaagacagcattgttgcaacttagattt
+3340760/1
CCCFFFFFGHHHHGHJIJJGIJIIJJJJJJJIIJIIIJJIJIJJJIGIIJ
@6888820/1
cctcctgcctctcatcataatgaacaatatcttcttttggattagtagaa
+6888820/1
@C@DDEFFHAFFFIJJJJIJJJEGIGIJJJJJJIJJJIJJIJIJJJJJJJ
@212856/1
ggctgttgttgccactgctgctgctgaggctgttgttgcctctgctgctg
+212856/1
B@@FFDFFFHHGHIJIJIJGIJJIJJJJJIGIIIGFHIIJJIIJIFEGII
@5343571/1
ctcatatcttaaaaaagataccataatgcttaaaaaagcgtaagttttaa
+5343571/1
CCCFFFFFHHHHHJJJJJJJJJJJJJJJJJJJJJJJJJIJIJJJIIJJJJ
@7421398/1
gcataattcttgtagaagaccaatagggttgcccatcattcgctcctcga
+7421398/1
CC@FFFFFHHHHHIGHEHIJJGIJJIIJIIGIIJJJJJJJJJJJGHIIIJ
@7421449/1
cccaatggtccacacctttgtcaccactatattcaccaaccgttaacgga
+7421449/1
BCCFFFFFFHHHHJJJJJJJJJIJJJJJJJJJJJJJJJJJJJHJJJIJJI
@3343675/1
cactgagttagaataccaacctgaatttcagcaattttcttaatggatgc
+3343675/1
@@@DD<AADHFHFIIFCGGIIE@DEF>?EBFHGAHGIIIICG<FHE3BG3
@750733/1
tgatatgggttgctgtttacaccaacgataaaatcaggctttatgttttt
+750733/1
@@<DDDFFHDHHHGGFHBHII<CGHIIBGIG<4CFE@<GHEG9BFBFDHI
@3824796/1
tgaaggcttttgggtcgtgagaagctgcaacggctgc
+3824796/1
@CCFFFFFHFHHGI<CGHGIIIJDFAGIGIJJIHFAG
@6382873/1
ggggaacgagaaccaatttcttttttaaaataatcagcaaaatccaaaag
+6382873/1
CCCFFFFFHHHHHJIJJJJJJJJJJJIJJJJJJJJJJJJJJJJJJJJJJJ
@3825045/1
ccataccgtacgctcaaacatgcaaatgtgacattattgactaaggccga
+3825045/1
CCCFFFFFHHHHHJJJJJJJJJJJJJJJIJJJJJJJJJJJJJJJJJJJJF
@5890065/1
ataattcccttcagcattataaggaaaaggcactgactgtgtgtaataat
+5890065/1
@@?DDD>DHFHDDHICGGII<FGHB?CFGIIEHIEGGHI?C?FDCGHGIC
@4845983/1
atcaacttctaaaggtttccaataaacaccttttggaagctttacaactc
+4845983/1
@C@FFDFFGHGHHJJEHHIIJJJIIGJJGIIJJJJJGGIIIJJJJJIJJJ
@5344628/1
gtcctgttggtccattaatataaaatggttcaacttctttggtgtac
+5344628/1
CCCFFFFFHHHHHEIIJJJJJIJIJJJJFHJJJJJJJJIJJJFHDHI
@4320353/1
ctccaagttgtgaatcaatttcaggatacgatctggtttacaattagaat
+4320353/1
@BCFFFFFHHHHHJJJJJJJJJJJJJJJJJJJJJJJHIJJIJJJJJJIJJ
@4320546/1
gccacattccattccatgatttattaaacccgatgctagctttcttaaat
+4320546/1
CCCFFFFFFHHHHJJJIJIJJJJIJIFIHJJIIGIJIJJDIJJIJIIJJJ
@2793243/1
gtcacttcaaactgttgctcagcagctatctcttgtaggaactggactgc
+2793243/1
CCCFFFFDHHGHHJGIJJIGHIJJJJIGEHIHJIJJGHIIEHIJJJIJJI
@1800077/1
gctctgataaattagaatcatcccatagcaaatggtatttggtaggacgt
+1800077/1
@<<DBDADH??CFGBDB:ABHGCFCHIEHE?CFGGF9E>C<@1?CF>FFG
@1272219/1
gctaatatcctaacgttatcaggttttgggtagttgggtaatattttgat
+1272219/1
<?<DDD?::?D4A<CG;ABHHFC3AACD8?:1;:?:900?9?D<DDGA6D
@6893500/1
cattagcagagctcgctactaaggccttcaagatagaacccaattctggc
+6893500/1
CCCFFFFFHHHHHJJJJJJJJJJIJIIJJIJJJJIJJJJIJGJJJJJIII
@4321084/1
cctaaagcaacaacacaattgtcggcagctgggaatcctttgtgagccac
+4321084/1
?=?D??DDBBFFHIGFIIGGH@HBFA?FHIIE=;@GFHIEBFBFDFEHG@
@1273767/1
aagaagagttagagtcacagttgaagtatttggcaaagggacattcaaag
+1273767/1
@CCFFFDFFFHHHIHBHHIJHHIIII?CDIIJJIJIIJJIJBGHIJIIGH
@217638/1
attatcgtaaattgtcacggtctcaacaagttccgttttttggagaggca
+217638/1
?@@B?DDADFHFHIIIEEDGAFHHIGEE?E1C>CA?GGDGGGIGHIBGDI
@5890378/1
gtcatcaggaataaagtcattaaccttcaaaatttttccgaggtttaaat
+5890378/1
@@@FFFFFHDGHGIIJHIJIIJIIJJJIIJIIJJIJJJJJGHJFGIJJEI
@3826388/1
ctccactgaaccaaatcggctccttgaatgaatttttcattcctccatac
+3826388/1
CCCFFFFFHHHHHJJJJJJJJJJJJJIJIJJJJJJJJJJJJJJJJJJIJJ
@7424937/1
cccgtttttattatcgcttctaattttttctctcatttctgggattaaaa
+7424937/1
BCCFDFFFHHHHHJJJJJJJJJJJJJJJJJJJJJJJJJJJJJJIJJJJJJ
@7425061/1
gcattgtttcattccgcagattaaaatttttaagtacgactaagtgagca
+7425061/1
@@CFFFBDHHHHFHIIJGIGIJGIJHGIJGIEIHIGJJJIJIJJGIIJII
@7425279/1
ctttcataattcataacgtcattagcagagctcgctactaaggccttcaa
+7425279/1
CCCFFFFFHHHHHJJJJJIJJJJJIJIIJIJJJJJJJJJIJIIJJIJJJJ
@3826841/1
ggtattgctctgcagggaacggcgacataggtgtctgctcttcacatact
+3826841/1
BCBFFFFFHHHHHJJJJJJJJJJJJJJJJJJIJJJJJJJJJJJJJJJJJJ
@5891106/1
gctaaggctgtatcatcaacttctaaaggtttccaataaacaccttttgg
+5891106/1
CCCFFFFFHHHHHJJJJJJJJJJJJJJJJJJJJJJJJJJJJJJJJJJJJJ
@4847456/1
caggttttgggtagttgggtaatattttgataacgtggatgtagataggc
+4847456/1
BBCFDFFFHHHFHHHIJJJFHIJJJJJJJJJJJJJHJJJJJHIIJJJJJJ
@6385563/1
tccttctccagctagttgatctttcatatttttaagttcatttgaataaa
+6385563/1
CCCFFFFFHHHHHJJHIJJJJJJJJJJJJJJJJJJJIJJJJJJJJJJJJJ
@3827377/1
gaacgagaaccaatttcttttttaaaataatcagcaaaatccaaaagatt
+3827377/1
@@CFFFFFHHHHHJJJJJJJJJJJJJJJJJJJJJJJJJJJJIJJJJJJJJ
@754768/1
ctcatttctgataggttctgcaatttccaagaaactttacttttcacaaa
+754768/1
CCCFFFFFHHHHHJJGHJIJIJHJJIJJJJJJJJIJJJIJJJJJJJJJIJ
@6388591/1
ccggaaagaacctagtgtgatggcgtttctgtaccactataaatgtaatc
+6388591/1
CCCFFFFFHHHHHJJIIHIIIJJJJIJJJJIJJJIJJJJJJIIJJIIIJJ
@2286985/1
gcttcttcaagagggatgggctctgaaggttgtattgttctggtattatg
+2286985/1
@@@FFFFFGHHFHIJEFG?DFGGHJHJJECDHIGIIIDBFDGB?BGBGHD
@220072/1
ccaatagctgtgggttatatggtgattgatgccattcaactttgcattaa
+220072/1
CCCFFFFFHGHHFICFBHHIJIAFGGIHGJJJJJIGHHIIJJIJIJJIJI
@6896253/1
gtgatctaatatttgagcagaaggtgctggtgcatgtaatactttgt
+6896253/1
@@@DDFFFHDBFFGGIIIIIJIGEAFEHHIEFHIIGHIIJJJJJIIH
@4324978/1
ctcagagctaccttggcagctgctaattttgcttggtgtttgttttctcc
+4324978/1
CCCFFFFFDFHHHJIEGDHIIIIJJIJJJJJJJJJJCFGHIJGIJIJJJJ
@220471/1
aagaactatttctttaagaatattttggatttcattgatagtatctgatt
+220471/1
CCCFFFFFHHHHHJJJJJJJJJJJJJJJIJJJJJJIJIJJJHIJJJJJJJ
@220504/1
cagtaggtaaaaagattattgtattttcttttagaactctttcaaagagt
+220504/1
@@@DDEFAFHHHHJIIIIJJJ>ECEIEGHIJIGGJJJJJJJJGED<@GGB
@6897041/1
ctcatattgaggataagaaatacggtgttgtacacagtattcttgtagtg
+6897041/1
@@@DDDDEBDHDDIIAHGIDHGIEEFFHIHDFHGGHED?FHIIIIIFIHC
@7428292/1
ggatcatcatctggattttgaataggaaatttgataagtttggttccatc
+7428292/1
CCCFFFFFHHHHHJHJJJJJJJJJJJJJJJJJJGJGJJIIJJJJJJJJJJ
@7428614/1
atcatttcttcattttcagctctggctattttagcatggaatgtaatctc
+7428614/1
CCCFFFFFHHHHGJJJIGGIIGIHIIIJJJJJJIJJJJJJIJEGGIGIIH
@2288651/1
ctccaacaagaatttgtttttgttctaaattttctcttttggctctcttc
+2288651/1
@@@DFDFFDHDHHHIJHIIGIIEGIIJIIGHIIJIJJGEHEHGEIIIIGG
@756018/1
ggctgctatagatggaacgttgatctggtctggagctggatgagtgacat
+756018/1
CCCFFFFFHHHGHJJJJJJHIJJJJJJJJJIIJJJJJJJHJJJJHIIJJJ
@3350574/1
tgtagataggctggcctgcttgtggaaaaccaccacaaatccacttggaa
+3350574/1
@CBFFFFFHHHHHJJJJJIIJJFHIHHIJJJJJJJJJIJJJJIIHJJJJJ
@3830261/1
cctgccactcatcataatgaacaatatcttcttttggattagtagaaaat
+3830261/1
CCCFFFFFHHHHHJJJJJJJIJJIJJJJJJJJJIJHJIJJJJJJJJJJJJ
@7430163/1
tgaaaaaattttggccaatagctgtgggttatatggtgattgatgccatt
+7430163/1
@@CFFFFAFHHGHJIJJJIIHIHHHIIIHGEHEHIJBFGHIIGIJIJIJI
@2796731/1
gcagcagtcatcaccaaaacctgatgattttcaagctcttcatgccactg
+2796731/1
CCCFFFFDHHHHHJJJIIJJJJJJJJJIJJJIJJJJJJIJJJIJJJJJJJ
@4849100/1
cgtccctcttctggaaagcagctcttgcagcattgacactggcgttttgg
+4849100/1
CC@FFFFFHHHGHIJJJJJJJJJJJJJJIJJJJJJJIGIJJJJJGHJJII
@2797879/1
cctaaagcaacaacacaattgtcggcagctgggaatcctttgtgagccac
+2797879/1
?@@FFFF8DHHDDHFHGBHDACB<EDEH8?DGGHIG@GIGGG<FGG;BFE
@4849285/1
ggcctatcctctggaggaattcctttaaactgatccatgatcaatctcat
+4849285/1
CCCFFFFFHHHHGJIJJGGIJHIJJJJJJJJJIJJJJJJIJEIDHHIIJI
@6898331/1
aaccgctgtgtctctttctttttttgttagactgatttgatagagcacgg
+6898331/1
CCCFFFFFFHHHHJJJJJJJJJJJJJJJJJJJJJIJJJJJJJJJJJJJJJ
@4849786/1
ggtaaagttttgcctataagaacaatgagtgagagcttgcaagaggtaac
+4849786/1
BCBFFFFFHHHHHJJJJJJJIIJJJIJJJHHIIGIIJJJJJJIIDGDGIJ
@1804115/1
ttgtcttccacccttttttttgttcctttttgaattgaaatcacctgctc
+1804115/1
@@@DDFBDHHDHHBHGIDGDBEFDEHIIHIGID@FDGIIGD<FFGHGECD
@6389244/1
gtcagaattttcgtttggagcaaatacaatgtatttgctgtctttgtgtc
+6389244/1
C@CDFFFFHHHHGIJIHICGIJJJJJJIIJJIIIJJJJJJJJJJJEHIIJ
@2799327/1
catatttcaacatgtatccttttgggcggtaccatggtataactatctta
+2799327/1
CC@FFFFFHHHFHGHIGHIJJGGHEGEII?DEEBHGIFHGGEDHIGIIIE
@6389775/1
gttaaaccaagaacatgtggcctatcctctggaggaattcctttaaactg
+6389775/1
C@@FFFFFFHFDHIJJGGIIIGJJJJIJJIIJGGIGDHIGIJJIJIIIJI
@4852485/1
cttcaggcatgggtcactattaaagttgatttgtcttatagacttgacaa
+4852485/1
@@@DDD>8DFFHD<EFEAHGGGIIC3CCCFGGC9CDG<G>GDH@G?GB??
@1282207/1
gttgagacacttgctggggaggtggacctctttgtgcccagggagtttga
+1282207/1
@BBDFFFFHHHHHJJJJJJIJJCGIGIJJJJJJJJJJJJJ?DHGIFHIJI
@5351762/1
gcactggttacaggagatactggttgttgttgaggtggtagttgagtttg
+5351762/1
CCCFFFFFHHHHHIHIGEGIIJJFHIHIJIIIEHI?GH?FFBGHDGFIII
@1283200/1
ccttaccttcagctgagtgagttaaaacagtacatcgcacaacaaacact
+1283200/1
CCCFFFFFHHHHHJJIJGIJJIIJJJJJJJIJJJJJJJJJJIJJJJJJJJ
@1283476/1
gcgcattctgttgtatatttatgctcacttcaccaacatttatgaataat
+1283476/1
@B@DDFFFHHHGHHIJJJJJJJJJJJJJJJJJJJIJJJJJFDHIIJJJJJ
@1283740/1
catgaattgctccctccacctgaactagttcatatttcggagtcgtccct
+1283740/1
CCCFFFFFHHHHHJJJJJJJJJJJJJJJHIJJJJJJJJJJJJIJJIJJJI
@3353786/1
ctaaaatattgttcaagttcacgaggagtattcttggaaacaattttata
+3353786/1
?@@DFFFFHHHFHIJHIFHIIJGGIJII?EFGGIJJIBIIJDIJJEIHIG
@7431684/1
cggttaaaccaagaacatgtggcctatcctctggaggaattcctttaaac
+7431684/1
CCCFFFFFHHHHHJJJJJJIJJJJJJJJJJJJJJHIJIJJJJJJJJJJJJ
@1806365/1
ctcttgttttgcttctttttttgacctacccttgccgatagcaataaggc
+1806365/1
CCCFFFFFHHHHHJJJJJJJJJJJJJJJJJJJJJJJJJJIJJJJJJJJJJ
@1806461/1
gtaaaacgtaagtggaagcataagctcccaattctttggtgataagaact
+1806461/1
@;@DABDDACFHHIIGIIGCAHHCGGGEF>GFGGGGHGG:BDD<@?ADHI
@758399/1
acaatgtttagtgatatatttaatataaacactagaaaaactattattcc
+758399/1
CCCFFFDFFHDHHIJGIGIJJIFJJJJJJJIJJJJJGIGIGEHJJJJJIJ
@5896890/1
ctgattacttcttctcgaggtggctgcagtttccatatcatattatacct
+5896890/1
@@@DDFFFBDFHHIIIJJJI@CGGIIIJIFFCHHIJJJHJFJJJIJJIIG
@7433446/1
gatatattcatgccacattccattccatgatttattaaacccgatgctag
+7433446/1
@@@FDEDDHHHHHJJEIBFGGIEAHIIGGIDEGHIJIIGIJHI@6?BDGG
@4327633/1
ctccctgcagttcatccataattcagaaagaatatacacaacagacaact
+4327633/1
CCCFFFFFHHHHHIJJJJJJHIIGIIGJJJJJJJJJJJJJJJJJJJJJJJ
@3832226/1
ccagagactcgtccaatcagattgaaaaaaacaagttgtataacacaatt
+3832226/1
CCCFFFFFGHHFDHJIIIGIFIIDIGJJJJJIIIIDFFDGHIGIIGGHGI
@4327958/1
ccacattccattccatgatttattaaacccgatgctagctttcttaaatc
+4327958/1
@CCFFFFFHHHHHJJJJJJJJIJJJJJJJJJJJJJJJJJJJJJJJJJJIJ
@3832382/1
ggcacatccacgatttcggcagcttttacctcattttcactcagaagaaa
+3832382/1
@@@FFDDFHBHHHJIJGIGDBBHHJIHIJEIFHJIIJJJIJGIEBHEGGI
@227122/1
ctgcagtttccatatcatattatacctgaaggcttttgggtcgtgagaag
+227122/1
CCCFFFFFHHHHHJJJJJJJJJJJJJJJJJJJJJJJJJJJHIIIIJJIIJ
@5353645/1
gtcgggacttgaaaagaaagaccttcccactggggtgtatgtcattgagg
+5353645/1
@@@DBDDDFFF?<A<EGBEDDD@DEDFB?C::???07F@FGCBCGIICAG
@1286610/1
aggggaacgagaaccaatttcttttttaaaataatcagca
+1286610/1
@BBDDDFFHHHHHJJJJJJJJJJJJJJIJJJJJJJJJJJJ
@4856709/1
cttgactatgtttgatgacatatcaataacattctcctcaaccttttgta
+4856709/1
CCCFFFFFHHHHHJJJJJJJJJJJJJJJJJJJJJJJJJJJJJJJJJJJJJ
@5354772/1
ataaaaaatagcagcagtcatcaccaaaacctgatgattttcaagctctt
+5354772/1
CCCFFFFFHHHHGJJJJIJIJJJJJJJJJJJJJJJJJJJJJJJJJJIJJJ
@1287330/1
cttaatccaatgacatggggaagtcaattgctaatattgccatcaacgtt
+1287330/1
@@@DFFFDDFFD?DGGGB=BD@GGFGHHIEEGGHIGIIHCEGHGGGIGBG
@2802842/1
ctcattttcactcagaagaaataatatctcagcaccaattttatgatttc
+2802842/1
?@@DDFDDFHBFHAFFHIJEFHIGGHIIIGCHG<EGGGGIEGCHIDDGIG
@7964033/1
ctccagcaggtgggtgagtaacatcagctccgagaaatattacaggttcg
+7964033/1
@@@DDDDDDF2ADE1@;A3<FFHEA<EEEGB@:@:FGIIEGIIIFD?BBF
@4858241/1
atcggttcttcttcttttttccacgtgaaatcttta
+4858241/1
@@@DDFFFDHHHHFHEGIJGHIIEHGIGG@GFGIII
@1808768/1
gtggaagtaagtggtctttcatttaatgttttttgaaaagcctcacttgt
+1808768/1
BBBFFFFFHHHFHJGIJJJJJJJJJJJJHJJJJJIJJJJJJJJJJJJJJH
@7435998/1
tccataataagtctaaatagaccttcagggtcttcatgggcttctattag
+7435998/1
CCCFFFFFHHHHGJJJJJIJHJFGGJGHGG2<CFGIJJII?FFGH@GIBG
@761649/1
cctgaatccttagaattcaaaaattcaaacttaaattcgtagcctaattg
+761649/1
@@@DFDBD>FCFHGDHIIIGBHDFHGHHFAHIGF@FFFEIICHFHEFGIC
@4328882/1
gtcactattaaagttgttttgtcttatagacttgacaattttttcttttc
+4328882/1
CCCFFDFFHHHHHJJJ2CFHIIJJJIIIJHIIJJIJICIJJIJJIIJJJG
@7437247/1
tttttttttaaatttcttatgtggattgccataatcatatttcttataaa
+7437247/1
CCCFFFFFHHHHHJJJJJJJJIJJJJJJJJJJJIJJJJJJJJJJJJJJJJ
@2297055/1
gtctctttctttttttgttagactgatttgatagagcacggaaggtggaa
+2297055/1
CBBFFFFFHGHHHJJJJHIJIIIJJJJJJIIJJJJIJFJJIGGHJ;CHEH
@1810364/1
ggccaagatcagccgtgtttggtagaagcaggatgcaacttaggtcgtgc
+1810364/1
@<@ADDD;FFHDDHDCEAFHHGE@ECDEBFFHCGDBFBDGHGHDHED7;F
@7438616/1
catagcgcaccattgagagctcaggagggaggtccttttgaaactcatca
+7438616/1
CCCFFFFFHHHHHJJJJJJJJJJJJJJJJJJJBGIIJJJJJIJJJJJJJJ
@7438635/1
tctaattttcttttgtcttcgtaagacgattttggcatattagctagaag
+7438635/1
CCCFFFFFHHHHHJJJJJJJJJJJJJJJIJJJJJJJJJJJJJJJJJJJJI
@6393891/1
ctcacttgttttgtcataagttgtaacagtaagttcttttttttccttga
+6393891/1
CCCFFFFFFHHHHJJJJJJIJIIIIJJIJCHIJJJJJJJJJJJJJJJJJJ
@1288321/1
cggcatcatcacttatttgttgtttaaacgtcttcccttgatttcctcca
+1288321/1
CCCFFFFDHFHHHIGGIJIIIIHIJJJJIJHGHGIEHGIGDGGGGGHJJF
@5899212/1
tgttgccactgctgctgctgcggctgttgttgcctctgctgctgctgggg
+5899212/1
@C@DDDFFHHHHHGIIIIIGGIJJJIHIJIIJIJJIIIIIJJGIJIJIJF
@2297644/1
ctagctttcttaaatctggttctctaatcatctgattagtagtaacgatt
+2297644/1
@B@FDFFFHHHHGIJJGJIFEHIFGJJGGJIJJIJGEIIEHIFGHHIIIJ
@4860375/1
ggacctttggcacatccacgatttcggcagcttttacctcattttcactc
+4860375/1
@@@FDDFFHHBHHEHIHEHBFAFAFGBGGGEHHGIJFHIGEHIGGHIGJI
@3835327/1
gacgtgctgtaccttgtatactagcatgactgactagatagaagtctaat
+3835327/1
@@CFDFFFHHHHHJJJJJJIJJIJIIJIHGJJIJJGHGIJGFHHCDFBFG
@7967845/1
catcaataccttcttctatcacatcggaggcaaccaatatgttcgtctca
+7967845/1
@@CFFFFDHHHHHJJJJJIJJJJJJJJIIIJJJJJIJJJJJHIIJIJJJI
@2300335/1
ctgactaaaatattgttcaagttcacgaggagtattcttggaaacaattt
+2300335/1
CCCDDFBEHDHHFGGCFHGHHGII?FG@FGEH?FHDHAFFIEHGIIGHGH
@1290194/1
ggcttctattagttcatctatattttttaaggaagtaagtgcaggggaac
+1290194/1
BCCFFFFFHHFHHHJJJJJJJJJJJJJJJJJJJJJHIJJIHIIJJJJJJJ
@3836653/1
gtcatttctttttcttgatctctttcattatcgtaaattgtcacggtctc
+3836653/1
CCCFFFFFHHHHHJJJJJJJJJJJJJJJJJJJJIJJJJJJIJJJJJJJJJ
@2805710/1
tcaatttcttctttaggtaaaacttttatgccaagccaagacatgaacaa
+2805710/1
@@C?DFFFFHGHFGGGHFHIJIGHHIJGIGAEFECA;EBHB?FGGCHE??
@764008/1
ctagtgtgatggcgtttctgtaccactataaatgtaatcggtggtgtgta
+764008/1
?@@DDD?D?FA8DC<@EBHHEHCHGEDEGHEGGGDBDFHEG?BF@??B9D
@3358498/1
cccgtaacaattgtacacaactccataggaagcgccaaaggcttctctcg
+3358498/1
@@@FDFFFHGFHHHHIJJIJGIJIIHGIIIIIIJJJJIGIGHGGGIJIII
@6395513/1
cagcagctatctcttgtaggaactggactgcattaaaatccgaatccttt
+6395513/1
@CCFFFFFHHHHHIIIIJJIJGIIJJIJJJGIGJIIIJJIJJJGIGHIJJ
@5358067/1
cttgaggtctggtaattggagcggcttgtctaacttgaccaacggtaaaa
+5358067/1
CCCFFFFDFHHHFHIJJJJIJJJJJJJ:?9B?F9?D<?DGDHB@F7@FHI
@232558/1
cctgcagttcatccataattcagaaagaatatacacaacagacaactctg
+232558/1
CCCFFDFFGFHFHIJGICHIJJJJI<FHGJJCIIJJIHIGCGIIIGCIJJ
@7439886/1
gtttttccagagccagtaggtaaaaagattattgtattttcttttagaac
+7439886/1
@@@DDBBBB<CF8CBDB:CDCHHHIFEECGCGFG?CFDGEGFFEEEEFFB
@6906996/1
ctttgatgctgctcaatttaccttcatccttgttttcaaagttgataaat
+6906996/1
CCCFFFFFHHHHHJJJJJJJJJJJJJJJJJJJIJJJJJJJJIIJJJJIJI
@1814167/1
ctcgatacaaaataattctatgaggcttgtagccaccggtacttttgtaa
+1814167/1
?@@DADDA>FBADG:A?FIHIE@EAE8A@C@?E??FHADFEHBFCH@??=
@6397199/1
tgaaggcttttgggtcgtgagaagctgcaacggctgctatagatggaacg
+6397199/1
@@@AD8BDFFFDDGDGGGIHCCG@FGGECHHHHGIAFDCHIE4B4@;CG/
@4331662/1
gtggcgtgtaatcactgctgaggcttgaacaagcccttctgat
+4331662/1
@@@D<ADA@DFF<E<BEBHEEF718?FGA<4?3BBCF999?99
@1815424/1
tattggtttccttatcagtaatctcgaatctattatctcttggacaagtt
+1815424/1
CCCFFFDFHHHHHJJJJJJGHIJJJJJJIJJJJJJJJJJJJJJIJJJJIJ
@4862476/1
cgacaatttgttctcttctgttgtttcaattttggcagtatgcaaatatt
+4862476/1
@@@ADDDDHH?FFHI@:<FFHIDHH?CHBHEEGI@FHBGECGDGBGDHDI
@2301527/1
cacattcatatttctcccatctgcatccttcttttccggaaagaacctag
+2301527/1
@@@FFFFFDFFDDGGAFHIJIJJGHGBCHDCGHHEGGGG@C:FEDBDHIG
@4333427/1
gttgcctctgttgctgctgaggctgttgttgccactgctgctgctgaggc
+4333427/1
@@<DDDAB<FACCBBAEHI@C73<FAG<<???EC?:?9?:?FHGBDB@@B
@6909941/1
cattgatagtatctgatttgttgtttattagggtagcatttggaggactg
+6909941/1
?;;DDDDAD2AC?>:A<AEF:?F<AE<CEFBEF<?EC>EEDD>DCD?DDD
@3838694/1
gtaggaaataagaaagcaagagaaggaagtgaggtacacagttgcagtcc
+3838694/1
@CCFDFFFFHHHHIJIJGIGJIIEGGIJIHEGIHCGFGHGIJJGIJGGDH
@2302955/1
catcttctttactaaaaggctacacaaacaatcacctgaatccttagaat
+2302955/1
CCCDFFFFHHHGHJCFGGHDIGIGIJIEHIGFGIIGHIIGGGFGIGIIEG
@2303083/1
caactttcaaatccttaatatacgcaacaaagctttcacgttcataaggt
+2303083/1
CCCFFFFFHHHHHJJJJJJJJJJJJJJJJJJJJJJJJJJJJJJIJJJJJH
@3363953/1
ctctatttcattgtgcattaatctatagaaaattctccaaacagtattta
+3363953/1
CC@DFFFFHHHHHCFHIIJJJIIJIHHCHHGIGDHIJHEHCGHJFHDDHH
@1293986/1
cttaggaatatttccaatgaattcctctatttcattgtgcattaatctat
+1293986/1
CCCFFFFFHHHHHJJJJJJJIJJHJJJJJJJJJJJJJIJJJJJJJJJJJJ
@6400332/1
cttggcaacaaacagttgttttttcctgatatagctctaacttcaattaa
+6400332/1
CCCFFFFDHHHHHJIBGGAFDGGHAHGHGGHIIHGIIJIJIJDIFDFGIJ
@7445743/1
ctgctgctgcggctgttgttgcctctgctgc
+7445743/1
@??;DDDDHDFFDAEAC?<@?DHIIIIEI9B
@7446607/1
ccacattccattccatgatttattaaacccgatgctagctttcttaaatc
+7446607/1
@CCFFFFFDHHFHHIIIGIJGIIIGEHGGEGEIHICGGAGHIIGIJGIJI
@6401893/1
cagtattcttgtagtgctccaatcgcattccctttcacactagggacatg
+6401893/1
CCCFFFFFGHHHHIJJJIJGHIJGCHIJJJJJJJIJJJGIJJIIIJJGHI
@6402455/1
gtttgttttctccaactccgacaaacgccatcctctcattcttagttgta
+6402455/1
@@CFFDDEHGHHHJJJJJJJJIJJJJIJJJJJJIJIJJHIJJIIJFHIIJ
@5362155/1
tcatgttataacattatgcagttcattacctaagatatttgttatgatct
+5362155/1
CCCFFFFFHHHHHJJJJJJJJIJJJJJJJJJJJJJJJJJJJIJJJJJJJJ
@2305064/1
gcttgctgtggtggtacagcacccgg
+2305064/1
@@7DDADB?A;<?:2<:?EB9C9@C:
@5907158/1
cgcagattaaaatttttaagtacgactaagtgagcacactaaatcaccac
+5907158/1
@CCDFFFFHHHHHIJJJJJIFHHJJJJIIJGIIIJIIIJJIJJJJIJJJJ
@1819145/1
tcttcatcgtcttgaacttcatttccaacagg
+1819145/1
@@<DDDDFGDBDHDFHEIIEH@HGHACEHCF=
@4337288/1
caggagtttatcagttgcttccaatactgtagaactatcttgttttttaa
+4337288/1
CCCFFFDFHHHHHJIJJJJJJJJJJJJJJIJJJJJJJJJJJIIJJJJJJJ
@7448245/1
cggtttcgtaggcaggtggaggccatcgcctggtcatgcataattcttgt
+7448245/1
?@@D=8?DADF?<:<:22C3EG;F3?EEAF6BG0?D>GFF>BDDFIFECC
@5908958/1
gtccttttatcataatgagatcaagtttttttcgaatcaaatgaagctgt
+5908958/1
@@@BDEFFFHHFH@?CA<??<F@EG<FHHEEEDDHGHF@DGGGGGHGIIH
@4865802/1
ctcagagctaccttggcagctgctaattttgcttggtgtttgttttctcc
+4865802/1
@@@DD?BDFFDFFGGHIGGG@A;B?<CFGABHIIGEIIIIIIBBBFFHHI
@3371403/1
ggcattcatcttttcttttgtaaattacttcaaggaaatcccagtccact
+3371403/1
CCCFFFFFHFHHHJIJJJJJJJJJJJJJJJJIGHJIIJJJJJJJJGJJIJ
@5363801/1
agcatgactgactagatagaagtctaattcag
+5363801/1
C@@FFEFAHHDDAHGIIIIHIIGHIJJIIJGH
@3372443/1
ctcgactgccccgatgttggagcctatgctatccgtagtcgaggctgggc
+3372443/1
@@@?ADDDHHDHF6?EHBDFH@CHH<FHIIGIFHIDHHDFE;F:FGGHI9
@2810264/1
gtaggaaataagaaagcaagagaaggaagtgaggtacacagttgcagtcc
+2810264/1
@@CFFFFFHH?FFGIIBEHIEGBGCG>HI?CFDEHGEHIIIGIICHIIGI
@3372956/1
gcaggaaatcgatttttgaaacacctctgtcgaacagcttccacagcttg
+3372956/1
CCCFFDDDHHHHFHGHIGIGGIIJJJJEIFHIIJJIGGGIJGIJHIHHII
@7975453/1
ggcaaatctggaggttgatgaggaggctgaggcggaattagagcaattgc
+7975453/1
BCCFFFFFHHGFHGEGIGIJJJIHIJJJJJJJJGJGEHIIIJJJJJJJHH
@2810735/1
gtatcaactgcagcctcttttaccattg
+2810735/1
@?@DDFFFHHHDHIJIJIGEHHHIGHED
@5364626/1
ctttgccatagcatagttcctgctttagggtttcttccgctaatttaaaa
+5364626/1
CCCFFFFFHHHHHJJJHJJJJJJJJJJJJJGHJJJJJJJJJJJJJJJJJJ
@2307688/1
cttaactttagtgaactggtcatcaactgagaggccaaactccttcaggc
+2307688/1
CCCFFFFFHGHFHIJJJJJIJIJJJHIIJIJJJIIHIJIJJIIHIJIJJF
@2812088/1
cctcagagctaccttggcagctgctaattttgcttggtgtttgttttctc
+2812088/1
@@@DDD?AF?FABFHGGC@?GHIII9AEHHIICEAGC?DDGEFGIIDBGI
@2309145/1
ctcatacttaatccaatgacatggggaagtcaattgctaatattgccatc
+2309145/1
CCCFFFFFHHHHHJJJJJJJJJJJJJJJJJJIJJJJJJJIJJJJJJJJJJ
@2309797/1
gtgctccaatcgcattccctttcacactagggacatgaggtgaaattatt
+2309797/1
CCCFFFFFHHHHHJJJJJJJJJJJJJJJJJJJIJJJJJJJIHIIJJJJJJ
@2813961/1
gtcgtgagaagctgcaacggctgctatagatggaacgttgatctggtctg
+2813961/1
C@CFFFFFBDHHHJIJJJJJIJGIIGIIFCFGHGIGIJIGGCGHGIHHJH
@6915001/1
tccttcttctttttttctagtttcctcctcatcaagagcacggcgatact
+6915001/1
CCCFFFFFHHHHHJJJJJJJIIJIJJJJJJJJJJJJJJJJJJJJJJJHHH
@4868067/1
catttcttcagggagaatttttaaccatttacacaatataaatgcacctt
+4868067/1
CCCFFFFFHHHHHIJGGIJJIJJJJJJJIJJJJJJJJJJJJJJJJIJIJJ
@4868097/1
cttgcctttgttgctgctgtggtggttcttgcctttgcagctgttgtggt
+4868097/1
CCCFFFFFHHHHHJIJJJJIHJCFHHIJJJJJJJJJJJJJJJJHIJHGJ?
@3375219/1
gcaacaacagcctcagcagcaacagaggcaacaaccaccacaacagctgc
+3375219/1
@@<DDDADF;DFFE@F9@D><CAC>EFAFE;DEG;BDDFEEFIIE9B8B@
@768110/1
gtcatcaactgagaggccaaactccttcaggcatgggtcactattaaagt
+768110/1
CCCFFFFFHGHHHJJJJJJJJJJJJJJJJJJJJJIJJFHIJJJJJIJJJ@
@3845203/1
agaagctgcaacggctgctatagatggaacgttgatctggtctggagctg
+3845203/1
CCCFFFFFHHHHHJJJJJJIJJJIJJJGHFGGIIJJJJJIDHHGIIJIJI
@4869543/1
cttcaacgaatcaaattcactttgaggaactctctgatttatctcatctt
+4869543/1
BCCFFFFFFDHHHGIJJJJJJJJJGIG<?EEGHJJJHIIHGIIJJJJIJJ
@768848/1
ctttctgtatcaactgcagcctcttttaccattgtacgagtttgagcatc
+768848/1
CCCFFFFEHHHHHJJJJJJJJJJJJJJJJJJJJJIJJJGIGHIJIJJJJJ
@4341866/1
gttctgtatttcctgtgatcttgtctaagattgctttcgctgcggcatgc
+4341866/1
@@@DDBDDFHH<CGFABCFG@HE?CCH>><3AC@EFGGHGGH@:FDGDG@
@7454135/1
ccatatagccttaaaagggcaccccaactagttatgtgagggtgaaggtc
+7454135/1
CCCFFFFFHHHHHJJJJJJJJJJJJJJJJIIHIJIJIIIJJJGGHIIJFH
@6411250/1
gtatccttttgggcggtaccatggtataactatcttattgagataattat
+6411250/1
CCCFFFFFHHHFFIGIIJJ4BDHGBFGFFHJGHDGHJJIIGGDCHIHIIJ
@1302488/1
ctgatatagctctaacttcaattaatttctgatttttattaacaat
+1302488/1
CCCFFFFFHHHHHJJJJJJJJJJJJJJJJJJIJJJJJIJJJJJJII
@6917859/1
caacattttacatgcagttagtgcaactgctcccttggcagtaacaag
+6917859/1
:?@=BDAD??DCFHIIII>ICHB?<AAFBBA92<::C;FHEHHIBHGB
@4343922/1
ctgaactctaacagtagcagcatatcgactaggatgagcatccatggaac
+4343922/1
CCCFFFFFHHHHHJJJJJJJJJJJJJJJJJJJIJJJJJJJJJJJJJJJJJ
@2311498/1
gctgggtgagttaaaacagtacatcgcacaacaaacacttggggagttaa
+2311498/1
CCCFFFDDHHHHHJIJJJJHHGIJJJJJJJJIJJJJJJJJJJJJHIHIII
@241686/1
ctcagaagaaataatatctcagcaccaattttatgatttctcttctcttg
+241686/1
CCCFFFFFHHHGHJJJJJJJJJJJJJJIJJJJJJJJJJJJJJJJJJJJJJ
@2312004/1
gtcgtgagaagctgcaacggctgctatagatggaacgttgatctggtctg
+2312004/1
@@@DADDD8C;FHIIGHEIIIIICEGGDGIHGIGGHIHIIEIIGBEHGHA
@7979637/1
ccgtaatgaatggtgttgctttcgcagggtaagtctttcagtctcatcca
+7979637/1
BCCDFFFFHFHHHFHIIJFIJJJJJJJJJFHIJGHIJJIJIIJIJJJJJI
@5915532/1
gttttttaagtgcatgttgaacatattcatgcaaaatgcaaatgtagctt
+5915532/1
?@@ADBDFHH?FHIIIIIJIIJJGIGIGIIJIGGIGGHIIJJJIIGGCHJ
@7979840/1
gtcgtgagaagctgcaacggctgctatagatggaa
+7979840/1
@@@FFFDFHF?FHJJJJG1CFEHJJJGEGGIGD3B
@5368791/1
ggccaacatattactgacctcaaccgtacttcta
+5368791/1
@@@FDDFDHHHHDHJIGG@@AFGHFA<CEGIGGH
@7980407/1
gcctttgttgctgctgtggtggttcttgcctttgcagctgttgtggtggt
+7980407/1
CCCFFFFFHHHHHJJJIIJGHJDHIIJJJJJJJJJIJJJJHIJGIIDGH@
@6413967/1
gttttattaaagttggatcattagcagaaatcctcattctttcaaaaaaa
+6413967/1
??@FFFFFHHGFHIIIGGIGIIJGEIGBGCHGIEGGIIGGIJIJGEHIIJ
@3378110/1
ctaggaccagtttgcaaagggaagcgagcttgctgttgttgctgctgctg
+3378110/1
CCCFFFFFHHHGHJJJJIJJJJJJJJIJJJJJJIJIJJHIJJJJIIJJJJ
@3378683/1
cgaggaattccagcctttgatagcaatcggtaaagttttgcctataagaa
+3378683/1
CCCFFFFFHHHHHJJJJJJJIJJJJJIJJJEGIJJFHIJJJJIJIJJJJJ
@3379781/1
ctgagttagaataccaacctgaatttcagcaattttcttaatggatgcat
+3379781/1
CCCFFFFFHHHHHJJIJJJJJJJJJJJJJJJJJJJJJJJJJJJJJJJJJJ
@7457104/1
cacatcaatgttaaggaatggtttccaaccaataattgcagactgga
+7457104/1
BCCFFFFFHHHHHJIJIIJIJDHGIIGIGIJJJJJJJEIJJJJJJJG
@2818110/1
cgtcctcctgccactcatcataatgaacaatatcttcttttggattagta
+2818110/1
@@@DBDFFGGHHHJJJJIJJJIIGHFHGIJEEHIIIIIJJJIJGIIFIFI
@243804/1
gatctggtttacaattagaatttataagtgttgcggttaaaccaagaaca
+243804/1
CC@FFFFDFHHHA>GIGIBGIIIGHHHIIIIIIIIIHIGIEGIDIIGGII
@4874880/1
agcatactttatcgtaacggtcatttctttttcttgatctctttcattat
+4874880/1
CC@FFFFFHHHHHJFGGJJJHGHIJJJJJIGJJIJJIIJJJJJJJIGJJI
@5374466/1
agataatcccatatcattgagacattaacttgcgtagcatactttatcgt
+5374466/1
@C@DDFFD?HAFBEEHBGC@FECFCHGAEHHIGGFGACFFE@FGGFF@80
@6416797/1
caggatacgatctggtttacaattagaatttataagtgttgcagttaaac
+6416797/1
CCCFFFFFHHHHHJJGIJJJJJJJJJJJJJJJJJJJIIJJJJJJJJJJJJ
@6417030/1
cagccctcagataatcccatatcattgagacattaacttgcgtagcatac
+6417030/1
CC@FFFFFDHHGHIIJGIIJJIEHHJIIJGGJJJIIJIIIIJGIJIJJEI
@3381938/1
ctatagatggaacgttgatctggtctggagctggatgagtgacatcagcg
+3381938/1
@@@FDDDEHFHHFIHHIJHEDEIHIJIJJIIJGHAGHIIDGIIGGHIIJI
@3381986/1
gttgctgctgctgttgttgttgttgaccccatggttgtcgaggaggtccc
+3381986/1
@@@FDFFEHHHDFIJGIIGFHHHGGGGGIIJIJGJJCHIGGHIFFB<BC;
@244776/1
gcatattatagcttcttactttaaaatcaaaatccttcatttctcccgat
+244776/1
CCCFFFFFHHHHHJJJJJJJJJJJJJJJJFAAAHHHIJIJJJJJJJJJIJ
@4352118/1
agcctctcaaactcaagctgtcgcttcaattcatccacttctccctgcag
+4352118/1
@@@FFDDEFHFBFHGGFGHI??@GHEGCEHAFGIIFEGIIIIIGFHCH@H
@1308280/1
ctcttgttttgcttctttttttgacctacccttgccgatagcaataaggc
+1308280/1
CCCFFFFFHHHHHJJJJJJJJJIGIIJIJJJJJJJJJJJJJJIHJJJJJI
@3382992/1
cttcaaaatttttccgaggtttaaattttttccgctgtagtacaaatttc
+3382992/1
CCCFFFFFHHHHHJJJHIJHIJJJHJJJJJJJJJJJJIIJIJJJJHIJJJ
@2316468/1
cgggtcttaactttagtgaactggtcatcaactgagaggcca
+2316468/1
;=??AADD8FF>FHCE?FHCCHGIE>A9FHGGG99CFHIFI@
@2822713/1
gtgtaatcactgctgaggcttgaacaa
+2822713/1
@@@DDDDD?HHBDGG>AC=BEGBG@HD
@7984016/1
catccttcttttccggaaagaacctagtgtgatggcgtttctgtaccact
+7984016/1
@@@FFFFFHHHHHIGGIJJIJJGGGHC?EEFHIIJG<DGIJFCGIIGIJB
@246583/1
ctgatttgttgtttattagggtagcatttggaggactgtcagatggtttt
+246583/1
CCCDDFDFHHHFFIIJJIJJJHHGJIIJJJIJJJCFIJIIIJIJJJGHJI
@246649/1
cagaattttcgtttggagcaaatacaatgtatttgctgtctttgtgtctt
+246649/1
CCCFFFFFHGHHHJJJIIJIJJJIJJGJJHIIJJIJJJIJJJJJJJJJJJ
@3383826/1
gtcacggtctcaacaagttccgttttttggagaggcaactcaggataact
+3383826/1
C@@FFFFDHHHHHJJFHGHIIIFHJJJJJJJJJJJIJJJJJJJJJJIJJJ
@7463065/1
ggccaatagctgtgggttatatggtgattgatgccattcaactttgcatt
+7463065/1
CC@FFFFFHHHHFHIJEHIJJJJJFHIJIJJJJJJJJJJJJJJJJJJJJJ
@7463482/1
gttaactttataatcaatcggcatttctttcagaccaaaatttctttgta
+7463482/1
CCCFFFFFHHHHHJJJJJJJJJJJJJJJJJJJJJJJJJJJJJJJJJJJJJ
@1829790/1
ctagataataatgcctcagagctaccttggcagctgctaattttgcttgg
+1829790/1
@@?DDFDDFGHFHJGGIIJGIGGGHGHJCEECHCEEGGDBHGIGDIIIEH
@3385213/1
ggcttctattagttcatctatattttttaaggaag
+3385213/1
@@<BDA;??<:D2<CFDBHGHGFHIGIEG@HGFGG
@7985222/1
gtgctccaatcgcattccctttcacactagggacatgaggtgaaattatt
+7985222/1
CCCFFFFFHFHHGGIJJIJIJJJJJIJIJJJJGHIIJJIJFHIJGIJDII
@7464186/1
ccaagctctggcattttcctgtgactgatttttcttcaacatcaacaaat
+7464186/1
CC@FFFFFHFHHHIIJGGHJJHHEGEGFHIIIJGJJEGHJJIGHHIII>B
@3385748/1
gggtaatcaaattttatgacaaaattgcaattctttacatcaataccttc
+3385748/1
BBCBDFFFHHHHHJJJJJJJJJJJJJJJJIIJJJJJJJJJJJJJJJJJJJ
@2825212/1
cgcagattaaaatttttaagtacgactaagtgagcacactaaatcaccac
+2825212/1
CCCFFFFFHHHHHIIIGHGEAEBEC@EH>FECEC@GGEBFGICD@DHFGF
@7464869/1
ctagcacggaaagcagcgagatgagcataataggtaggtgcagggtatga
+7464869/1
CCCFFFFFHAFHDIGGJIGHGIIEGGHGDHIJJJFGGHIIIIJDIGHHGI
@6419533/1
cttgaagttggttcagctgtagtctgtctgcatctgtatatgccctagca
+6419533/1
CCCFFFFFHHHDFHIJJJJIJJIJJJJJJJJJJJJJJJJJJJJJJJJJJJ
@1311588/1
ccaacatattactgacctcaaccgtacttctagcattagaagtttcttct
+1311588/1
@@?D=DFBDFHBFDEDDEEHGGGHII@FCFHIIBBEHIG>GDBGF?BBDD
@1311885/1
ctgcaattcttggttcaagatcattttaaactgtccttctgacacaccat
+1311885/1
CCCFFFFFHHHHHHIJJJJIJJJJJJJJJJJJJJJJJJJJJJJJJJJJJJ
@2318899/1
ctctgataaattagaatcatcccatagcaaatgatatttggtaggacgtg
+2318899/1
@@@DDDDADHHHBGF?ACHC:?FGHHEGEBHHE4CE@FIGG39?C9?D@F
@1314266/1
cagcttacaagccttagtaagcataaatttatggaagccataccgtacgc
+1314266/1
@@@FFFFFDHHHFIJIIGHIIGGHIHGGGIHGIJJJJGIGIGJIJDHGIJ
@1314336/1
caatcaattatgatactgtctccttcaacaatcgtcggtacaatgtaata
+1314336/1
CCCFFFFFHGHHHIGJJJJFIIE@HHGGHIGGGIHHIJ0?DFGGHBEGGB
@5925468/1
gtcacttttggtcctgttggtccattaatataaaatggttcaacttcttt
+5925468/1
@@BFFFFFHHHBHIJJHIJJHIGIHIIGGGIIJIJIIIGHJIJJIJJJJJ
@6924845/1
gccagtaaaaagtggtgaagtcaatcctaacactc
+6924845/1
@@?;BDD>::A@<A:FEG?I33AC<E9F4A<21::
@1315234/1
ctcttctcttggtgttcaacaaatctcttaatgatatcagtcagcttaca
+1315234/1
@@BDFFEFHBHHAEGHIJJJJIJGIHJGGHGHHIHJIJJGFHIGHGJGJJ
@7986423/1
gtaaatttatcgcaaggtaatgtaaaacaatatctattcaacaaaggaat
+7986423/1
CCCFFFFFHHHHHJJJJHHJJJHGJJJJJJJJJJJJJJJJJJJJJJJJJJ
@2827385/1
agtcttcaagcactgagttagaataccaacctgaatttcagcaattttct
+2827385/1
@CBFFFFFHHGHHJIJJJJJJJJJJJIJJIIJJIJJJIIGEHIIIIIIJJ
@2827864/1
aaacaagttagtaaaatagaataaggagaaggctcagttgtttttgcaca
+2827864/1
<?@FFADDFF<FFHHFGHDHBCHEGEHG;EBFHIGGH?DC?FDDEEEEGG
@7987278/1
ccttatttcaacaccagtgaaaaattgtttgccacgcatgtcccatactc
+7987278/1
CCCFFFFFHHHHHJJJJIIIJJJJJJJJIJJJJJJJJJJJJJJJJIIJJJ
@249190/1
cttgaaatctgtagcccaatattgattccagaacttccggcataatgagt
+249190/1
CCCFFFFFHHHHHJIJJJGGIJJIJJIIJJJJJJJJJJDHIGIIGHIIJB
@2319739/1
ctggcattttcctgtgactgatttttcttcaacatcaacaaa
+2319739/1
@@@FFFFFHHHHHGEF<CHHBHIIIHGIJGG<FHGHJJI9FD
@5928250/1
ctagctagaatatcaaataatagctgacttggataccttggcttaag
+5928250/1
CCCFFFFFGHHHHJJJAHHIIJJIJIJJJJIIGIIJJEIGGIIIJIG
@1319601/1
ctcattcttagttgtaacaactaggggcaccatgacgatagctttattct
+1319601/1
CCCFFFFFHHHHHJJJJJJJJJJJJJJIJJJJJJJJJJJJJJJJJJJJJJ
@1319678/1
ctcatgttataacattatgcagttcattacctaagatatttgttatgatc
+1319678/1
@@CFFDDFDFHFGFCIIIEHHIIIGAHIHHGGGIAHIIIIHIEGIIIIIC
@4361403/1
ggcctgatgctgggaacaagaatgctgttaatgcctccaagcttaacatt
+4361403/1
CCCFFFFFHHHHHJJJJJJJJIJJJJJJJJJJJJIJJJJJJJJJJIJJJJ
@7468041/1
atagcatagttcctgctttagggtttcttccgctaatttaaaaattgaat
+7468041/1
@@CFDFFFGFFFHIJJJJJJJIIFHIHHGGIIJJJJIIGJHGEHJJICHG
@2832696/1
ggtcaagaccataaccaagatcaattactctaccaggtggaggtgaaaag
+2832696/1
CCBFFFFFHHHHHJJIJJJIJJJJJJJJJJJJJJJJJFHIIJJBGIJJJI
@4879265/1
ctccaacaggacctggtggggccccacctcccgcaggagcaccagggggt
+4879265/1
@CCFFFFFHHHHHJJJIJIJJIJJJJJJJJJJJJJJJIJJJJHHHHFFD@
@2321510/1
gagacaacgtcatataactatgaagaatcatgtgataaaaaatagcagca
+2321510/1
@CC?DFFFHF3CFEHIDFHIIIHIII9FHGEHIEGGHEGII:DG0?FGII
@1833857/1
ctatactactttgaaattgattactcaccaattcactcccgggtggaaat
+1833857/1
CCCFFFFFHHHHGJJJJJJJJJJJJJJJJJIJJJIJJJJJJJJFGHHIIG
@4880577/1
gacactttgatgttgtaaggtgctgaggcaagtgttgggattttgaccat
+4880577/1
?@<DDDDFFHFDHIIEGGGGIFGGCDHDFIGGGGIJJIIGGIIIICBCGG
@6928733/1
tgataagaactatttctttaagaatattttggatttcattgatagtatct
+6928733/1
BCCFFFFFHHHHHJJJJJJJJJJJJIJJJJIJJJJJJJJJJIJJIGGIIJ
@1322718/1
ctcagagctaccttggcagctgctaattttgcttggtgtttgttttctcc
+1322718/1
CCCFFFFFHHHHHJJJJJJJJJJJIHHJJJJJJJJJFGHIJJGIIJIJJJ
@1835333/1
caatgatttcctccttccaaaaaaatacagcaagtctggtaaatttatcg
+1835333/1
CCCFFFFFHHHHHJJJJJJJJJJJJIJJJJJJIJIJJJJHJJJJJJJJJJ
@1323565/1
gtagatatcagacatttcttcagggagaatttttaaccatttacacaata
+1323565/1
CCCFFFFFHHHHHJJJJJJJJJJJJIJHGIJJJJJJHIJJJJJJJJJJJJ
@2839362/1
ttatcgacttgacaattttttcttttcttctttctgtatcaactgcagcc
+2839362/1
CC@FFFFFHHHHHJIGHJJJJIIJJJJJJJIJJJIIIGIIIJIIIGIJJJ
@1836925/1
actaaaatattgttcaagttcacgaggagtattcttggaaacaattttat
+1836925/1
@@@FFFFFHHHHHIJJJJJJJJJIIIJIJ?FHIJIJJGEHIIJHIJIIJH
@6426112/1
cccaatatagattccagaacttccggcataatgagtacatcatttacatc
+6426112/1
@@@FFDDFHHBDFHGGGIHCCI?HFIIG@AFBBDA?DCH9BFFCG4BDHG
@4882330/1
tgagtaaggagttgaaggattttctaaagctttgaattcataagttggtt
+4882330/1
@C@FFFFFHHHHHJJJJJGIIJJJJJJJJJJJJJHGHIJIIIIIIIIJGI
@5930904/1
gtcattagcagagctcgctactaaggccttcaagatagaacccaattctg
+5930904/1
CCCFFFFFH?FHHEIIIJJJGIIJIGEIHIIJJJEGHIFHGGIJJIGIJI
@3393489/1
tgcatccttcttttccggaaagaacctagtgtgatggcgtttctgaacca
+3393489/1
CCCFFFFFHHHHHJJJJJJJJJJJJJJJJGHGIIJJJJJJJJJJJJJJJI
@5384108/1
gcatcattcattttcttcattgtaacttggcccgcaacaattgtacacaa
+5384108/1
@@@FFFFFHHHHGJJIGJEJIHHJIHJDIEEF?F@F@FGCDGHBDIGIGC
@3393938/1
agctgagtgagttaaaacagtacatcgcacaacaaacacttggggagtta
+3393938/1
CCCFFFFDFDHHFGGHHIJGIGCHGGGIIIIJGGGGHGHJIJDIABGIIJ
@3861567/1
atcattaagttcgccgatcttgtacaacattttacatgcagttagtgcaa
+3861567/1
;=@A?D;BFFHHAHAE<EHIGIHEBEF>BC<::0?FGECGGIIGIFG8DH
@2326921/1
gctgcaacggctgctatagatggaacgttgatctggtctggagctggatg
+2326921/1
@@@FFFFFHFFHHEGGGGEIIEGGHIEGHGIIJJ@FBFGIIEGIJH?BF8
@1838909/1
gtcatttctttttcttgatctctttcattatcgtaaattgtcacggtctc
+1838909/1
CCCFFFFFHHHHHJJJJJJJJJJJJJJJJJJJIJJIIJJJJJJJJJJJJI
@2839597/1
ccagtcatcaggaataaagtcattaaccttcaaaatttttccgaggttta
+2839597/1
CCCFFFFFHHHHHJJJJJJHIJJJJJJJJJJJJJJJJJJJJJJHIJGHII
@255552/1
cactgactaaaatattgttcaagttcacgaggagtattcttggaaacaat
+255552/1
CCCFFFFFHHHHHHIJJHIJIJIHIIJJJHIIEH?FHIIIIJJGIJIII>
@1840353/1
gctcaatttaccttcatccttgttttcaaagttgataaataatattaatg
+1840353/1
CCCFFFFFHHHHHJJJJJJJJJIJJJIJIJJHHIIGIIJJJJJJJIJJJG
@257033/1
atccttttgggcggtaccatggtataactatcttattgagataattatct
+257033/1
@CCFDFFFGGGHGEIGGGIIIIHEIIJFIEGHDGHIJIJJIJCHGHGIEG
@2327532/1
ctcagcaccaattttatgatttctcttctcttggtgttcaacaaatctct
+2327532/1
@@@DDDDDFF3CFFGIIIA?FHHBEHHIIIIIIA?ECGFIEEFBGG@DGG
@2327755/1
gtcgcgcattctgttgtatatttatgctcacttcaccaacattcatgaat
+2327755/1
CBCFFFFDHHHHGGGICHGIIJHGIHBHGIJIJJBHJJIIJJ@BIIGGHJ
@787905/1
ctggtaaatttatcgcaaggtaatgtaaaacaatatctattcaacaaagg
+787905/1
BCCFDFFFHHHHHJJJJIJJGIJJJJIJJJJJJJJJJJJJJJJJJJJJJJ
@5934905/1
gtctctgctgttgttgctgctgctgttgttgttgctgctgttgttgaggt
+5934905/1
@CCFFFFFHHHHHGIJJJIJJJIJJHJEHIJIGIJJJIIIIIGHJIJIHB
@4884014/1
gttttctcctactccgacaaacgccatcctctcattcttagttgtaacaa
+4884014/1
@BCFFFFFHHHGHJJGIGJJJJIGJJJJJJJJJJJJJJJJIIJJJJJJJJ
@3396383/1
gtggaagtaagaggtctttcatttaatgttttttgaaaagcctcacttgt
+3396383/1
CC@FFFFDHHHHHJAGHIJIHIGHDGGIHIIIJJIGIJIIAFEGJIIIII
@788712/1
gcaattcttggttcaagatcattttaaactgtccttctgacacaccatct
+788712/1
CCCFFFFFHHHHHJJJJIJJJJJJJJJJJJJJJJJJJJJJJJJIJJJJJI
@3396746/1
gcctcttgttttgcttctttttttgacctacccttgccgatagcaataag
+3396746/1
@@@=DDDDFBFFH9EFBFFGIIAEIIGGGA38?BBGG?@:F<@EHGIHHI
@6932951/1
cgctcaaacatgcaaatgtgacattattgactaaggccgatctgaggtct
+6932951/1
@C@FFFFFHHHGHJJJJJFHIJJJJJJJGJIJJIJJIGIGIJJJJJJJJJ
@6932998/1
gtaaagagatgacaaagatagtaagttatttcttctaaattctgctctga
+6932998/1
@@BFFFFFHHHHHJJJJJJJJHHIJHHJJJJJJJJJJJJJJJJJJJJJJJ
@3865223/1
acatggctgcccctttattatccctttcagtggacaatttacaggcagtt
+3865223/1
CCCFFFFFHHHHHJJJJJJJJJJJJJJJJJHHJJJJJJJJJJJJJJJJHI
@4884829/1
cgcatcatacggaatctgccgagtccttccttctagtgc
+4884829/1
@<@DD@BDBBF??EB3EGEG@@::C?EHD9DHIFEH?<9
@2329242/1
gttcatatttcggagtcgtccctcttctggaaagcagctcttgcagcatt
+2329242/1
CCCFFFFFHHHHHJJIJJJJJJJJJJJJJIJJJJJJJJJJJJJJJJJJJJ
@789711/1
ggtatttcttttttccaaattgcctctccattcaattgaagaagcaattt
+789711/1
B@@DFFFFHHHHHJJJJJJJJJJJJJJJJJJJJJIJJJJJJJIIJJHGIJ
@5387578/1
ctctcttttgggtggaatgtatgacgatgatttgatatctatatttctca
+5387578/1
?@@1DBDFDHDDFHG@AFDHGIEIGGCCFHGIGBCF9?DG>?BGGIGGCH
@7475570/1
ggaagttatcaagaaatctaagattgcatcaccgaggaattccagccttt
+7475570/1
CCCFFFFFHHHHHJJJJJJJJJJJJJJJJJJIJJIJJJIJJJJJIJJJJJ
@7995569/1
gctgggaatcctttgtgagccacatcaatgttaaggaatggtttccaacc
+7995569/1
@@@D;ADDHADFFEHEEBEEHIGIIIIIIIIBF<EFGHIIGGGDFDHGHG
@6430994/1
agctggttgccttaaaacaatgtcaagagcttggattgcctcctgcggac
+6430994/1
C@CFFFEFHHHHGIJGIIJJJJJJJIEIIJJJJJJIIJIIJJJJJJJGIJ
@3399421/1
gtttacaattagaatttataagtgttgcagttaaaccaagaacatgtggc
+3399421/1
@@@DD>BDFFFFFIFIF>ID<F3<33A:FEHB9EB>CDGFECC3:DFD@@
@1846057/1
ctcagatgaatctgaactgtctcttctatgtctaggtttcctactgacag
+1846057/1
CCCFFFFFHHHHHJJJIJJIIJJJJJJHIJJJJJJJHGHIJJJIJJJJJJ
@2331650/1
cagtaggtaaaaagattattgtattttcttttagaactctttcaaagagt
+2331650/1
CCCFFFFFDHFHHFCGHIIIJHJJJJJJJJIJJJJJJJHIJIJJIGD?F?
@2332085/1
gcgttaacttttggtggctttattatattactcctaattgaagagccttt
+2332085/1
CCCFFFFFHGDHDHGGEBHIIJJGGHIGIJIEIIIHIIJGJGIJJJCGII
@1847869/1
gctaaatcttcaagtacatagtacataactttagctgtcgtctttctttc
+1847869/1
CCCFFFFFHHHHHJFHIIJJJHIJJJJJJJJJJJJJJJJJHIJIIJJJHG
@4889408/1
gtgagaagctgcaacggctgctatagatggaacgttgatctggtctggag
+4889408/1
CCCFFFFFHHHHHJJIIJJJIJIJJIIJIJHIJJHIJIEIJGIHJJJIIJ
@4889518/1
actatattcaccaaccgttaacggagtttgctgtcgaatactctgagctt
+4889518/1
@@@FFFFFDFGHHJGJGFHIIJJJIJCGHIIGGGFIDGIJIJJJGIIIIG
@791858/1
ataccgtacgctcaaacatgcaaatgtgacattattgactaaggccgatc
+791858/1
CCCFFFDFHHHHHJJJJJJJJJJJJJIIJJJIJJJJJJJJJJJJJJJIJJ
@6938289/1
cgcaacaattgtacacaactccataggaagcgccaaaggcttctctcgtg
+6938289/1
@CCFFFFFHHGCFGHIJIGJIJIJJJIJJIJJIIIJGJJJJIGHCHHIFH
@792244/1
ctttttcttgatctctttcattatcgtaaattgtcacggtctcaacaagt
+792244/1
CCCFFFFFHHHHHJJJJJJJJJJJJJHIJJJIJJJJJIIDHIIGIIJIJH
@6939010/1
cggcttctgcttccgttccaccctttctgctgcgatctttgccatagcat
+6939010/1
CCCFFFFFHHGHHJIJJIJJIJJJJJJJJIJIJJJJJJJJJJJJJJJJJG
@3400995/1
ccaagatcatcacatactaccgcctgtgttctgttgtttactagagaact
+3400995/1
@@@DADFFHFHHHJIIIJIIJJGJGHHEFGGIJIJJJIHEFHIIFI@EHI
@4370420/1
ccactatctaaataaatagctgcagctaatgattcaaataagtctccaag
+4370420/1
CCCFFFFFHHHHHJJJJGIFIJJJJJJJJJIIJJJICCEFHIIIJJIIII
@2846781/1
tgttgaggtggtagttgagtttggtgggtaggggttgtttccctagactg
+2846781/1
CCBFFDEFADH@FHGHIFHFHIJJFGIJGHHIJJ?GGHIJIIHHIJIJJJ
@3401064/1
ccacgatttcggcagcttttacctcattttcactcagaagaaataatatc
+3401064/1
@@@FFFDDHHHHHIIJGIIIIIIJJIGIJJIJIIIIGGIGGCEHJGIIHG
@7997077/1
tctcacccatgttaaattttttcagaatcatgtgattttttttcctttca
+7997077/1
@CCDFDFFHHHFHJIGHIIIIIGGHHEGIGGIGGFGIFIIJIIEHJJJI9
@3868350/1
cctgggtttaaaatcttcaataacattactcatttctgataggttctgca
+3868350/1
CCCFFFFFHHHHHJGIJJJJJIGGIJJIIJIJJJIJJIHIIIJHHIIJJJ
@4891787/1
tttttttctttctgtatcaactgcagcctcttttaccattgtacgagttt
+4891787/1
@?@DDFFF?DHHHGEBGFFICH@BFGGI>DGDHHE??@FFGIEGGGHFGG
@263766/1
ggcctgcttgtggaaaaccaccacaaatccacttggaaaactgtttatca
+263766/1
@?@FFFDFHDCCBBGEHBGHC=GEGGGG@HAHIIIIEHEGEGIEHGIGII
@1848969/1
catcatttgctgctcataaagcttattcatttcactcctcaatttgttaa
+1848969/1
CCCFFFFFHHHHHJJJJJJJJJJJJJJJJJJJJJJJJJJJJJJJJJIJJJ
@7998337/1
gttttccttcatgtatattttcatgagtacaatagaggtaagtagttata
+7998337/1
CCCFFFFFHHHHHIIJJJJJJJJJJJJHHJJJJJJJJJGHIJGIJIIJJJ
@3869693/1
gttttgcttctttttttgacctacccttgccgatagcaataaggcctttg
+3869693/1
CBCFFFFFHHHHHJJJJJJJJJJJJJJJJJJJGIJJJJJJJJJJJJJJJJ
@3870360/1
cctataagggcttcgatagaatctgcaacaactttgtcaacgacgcattg
+3870360/1
CCCFFFFFHHHHHJJJJJJJJJJJJJJJJJJJJJIJJIJJJJJJIJJJJJ
@1850393/1
gtggaggtgaaaagaatgatcttccaactgtcacaaacctgttagcagct
+1850393/1
BB@FDDFDHHHHHJJIJJJJJJJJJIIJJJJJIJJIJJJJJIJJJJJJIH
@7480199/1
ctcacttctttctgtggtgctagattatcccttctgaagacaggactagg
+7480199/1
CCCFFFFFHHHHHJIJJHIJJJJJJJJJJJJJJJJJGJJJJJJJJJJJJJ
@4371575/1
ggtcaagaccataaccaagatcaattactctaccaggtggaggtgaaaag
+4371575/1
CCBFFFFFHHHHHJJIIJJIJJIJJJJJIHHGIIJJJIJJHHJDGHGIJJ
@4371685/1
gtttttgaaaaaattttggccaatagctgtgggttatatggtgattgatg
+4371685/1
CCCFFFFFHGHHHJJJJJIJJJJJJJJJJGHJJIIJJJJJJHHIJJJJJJ
@5390384/1
cccaatgtttctagcctttcataattcataacgtcattagcagagctcgc
+5390384/1
CCCFFFFFHHHHHJJJJJJJJJJJJJJJJJJJJIJJJJJJJJJJJJJJJJ
@3871365/1
cttattttctaaaacatccaaagagcgatggaatcttaaatgcgatacta
+3871365/1
CCCFFFFFHHHHHJJJJJJJJJJIJJJJIJJJJIJJJJJJJJJJJJJIJI
@1851095/1
aaaatccaaaagatttttcattgtgttcgtggaagtaagaggtctttcat
+1851095/1
CCCFFFFFGHHHFIJJJJJIJJJJJIIJJIIJGIJIHIJIIJGHIJJJII
@3872178/1
atgtcaggtgcgttaacttttggtggctttattatattactcctaattga
+3872178/1
CCCFFFFFDHHHHJJJJJJJJJJGHJJJJJJJJJJJJJJJJJJJJJJJIJ
@2336618/1
cagcagcctcagcaacagcagagaccacaacagcctcagcaacagcagag
+2336618/1
@@CFDFFFGH<;FABBGHIIIFHCHGFHIEIIEGCDBGIGCGGIB;F>FH
@4372222/1
ctgcaattcttggttcaagatcattttaaactgtccttctgacacaccat
+4372222/1
CCCFFFFFHHGGHCFHGIIIJJJJJJJIJJJJJIJJJJJJJJJJJJJJII
@6941819/1
ctatgactcccaagctgctatgagtactatcatcagctggtgtagaatta
+6941819/1
CCCFFFFFHHHGHIGJJJJJJJJJFHHJJJJJJJJIJJJJDGFGGEHIJI
@3872792/1
ctgctgctgttgttgttgctgctgttgttgttgttgaggttgattagaag
+3872792/1
CCCFFFFFHHHHHJJIJJJJJJJJJJJJJJJJJJJIGHJGHGGIJIIJIG
@5390762/1
cagttgaagataacatacaattttaattttattattctcaatgatttcct
+5390762/1
@@@DDFDFHGHGFJJJJJIJJJIIIHIIJJJJJIJIIIIIJIIJIGHIGI
@5390899/1
ggagttttcttgatcattttcgtttacccagagaggaaatagtatttttt
+5390899/1
BCCFDEFFHHHHHJJJJJJJJJHJJJJJJJJGIHHIGIJIIJBGIJJJJJ
@3874952/1
ttacaattagaatttataagtgttgcggttaaaccaagaacatgtggcct
+3874952/1
CCCFFFFFHHDHHJJJJIJJFHJJJJJGGGIIJJJJJIIEIIJJGIIJJI
@8001159/1
cttagattagagttgttatttatcttaaataatttacttgattgttaagc
+8001159/1
CCCFFFFFHHHHFHIGIJJJJJJJJJJJJJJJJJJJJJJJJJJJJJIJJJ
@8001348/1
ggtcactattaaagttgatttgtcttatcgacttgacaattttttctttt
+8001348/1
@C@DFFADHFHHFIHHAHIIIIIIIEHIICFCCGHIIIGIHHHIIHIIHI
@3875710/1
agaactgaaagcagatctaaatttctcaaatttctttctatatccatcgg
+3875710/1
CCCFFFFFHHHHHJHIIHC<3AEHIHHJH<HFHHIIIJJJJIIJJIJJJJ
@4373759/1
gttcttcttgaagttggttcagctgtagtctgtctgcatctgtatatgcc
+4373759/1
@@@D?DDDF?<FBCG@FAABHGIEGHBFHG>HHIGGIECHEH@GGGIIDG
@5393518/1
ctccaactccgacaaacgccatcctctcattcttagttgtaacaactagg
+5393518/1
C@CFFFFFHHHHHJJAHGEBHIGGGIIJJJJ>BH@EGHHHGIJICHGEHG
@5943558/1
ctgtggtctctgctgttgctgaggctgttgtggtctctgctgttgctgag
+5943558/1
CCCFFFFFHHHHHJJJJJJJJJJJJJJIJJJJJJJJJJJJJJIJIJJJIJ
@5943592/1
gttgagacacttgctggggaggtggacctctttgtgcccatggagtttga
+5943592/1
CCCFFFFFHHHHHJJJJJJJJJ?FDEHIIJJJJIJJIJIIGIJHIHGGII
@5943812/1
cttgaatgaatttttcattcctccatactccttgtcttacaggtaccggt
+5943812/1
CCCFFFFFHHHHHJJJIJJJJJJJJIJJJJJJJJJJJIIIIIIDFIGIGH
@6437343/1
gtaacatcgacaacaccgcttgtgcggcaatatgtttggcttgctgtttt
+6437343/1
CCCFFFEFDHHGDIJBHGGIJI?EGGE?DHCHFHIIICEHAHHEGHIIJH
@4374967/1
ccagagactcgtccaatcagattgaaaaa
+4374967/1
<@?ABB?DBBDC=EGEGG:?C?CFHGE@8
@3405054/1
ctgctgctgaggcggttgttgccactgctgttgttgaggctgctgtggtc
+3405054/1
CCCFFFFFHHHHHJJHIJJJJJJJJJJJJJIJJIJJJJJIJJIGIHIJCE
@266598/1
cttctaacctgttcttcttgaagttggttcagctgtagtctgtctgcatc
+266598/1
@CCDBFFDDAFFHDFGIIJJC>HHHIJCFHEHEGGHIIHEGCHFGGHHHH
@8003405/1
ctctgatttatctcatcttcatcatccaagccgtaatgaatggtgttgct
+8003405/1
CCCFFFFFHHHHHJJJJIJJJJJJIIIJJJJJJIJJJJJIIJJBFIIJJJ
@7483826/1
agctgagtaaggagttgaaggattttctaaagctttgaattcataagttg
+7483826/1
@@@FFDDDHHFGFFCFHHIIEEHEIIIJIJJBGIJGIJAHIJIIEBFDGH
@1854009/1
ggactacaataaaagttattccaggtttataatctccttctaacttaatg
+1854009/1
CCCFFFFFHHHHHJIGHJJJJJJJJHGJJJJCHHIJJJJJIJJIJJJJJJ
@1336458/1
caatagctgtgggttatatggtgattgatgccattcaactttgcattaac
+1336458/1
CCCFFFFFHHHHHFHHIJJJJHHHJJJJJJJJJIJJJJJJJJJJJIJJJJ
@4376574/1
ggtgcattcataattcgggccttaactttagtgaactggtcatcaactga
+4376574/1
@@@D?3ADD?DDHGIIIIIIGIHAGEHIIGIBFCHIIGF9BFHEGHEHII
@8004260/1
agcaggtgggtgagtaacatcagctccgagaaatattacaggttcgttga
+8004260/1
;@?DDD2AF:@D=;E<<EEHEGGCE??@:D??;B99DAGGGI??DGG3BD
@1337827/1
ctccactgaaccaaatcggctccttgaatgaatttttcattcctccatac
+1337827/1
CCCFFFFFHGHHHIJJGGGIJJJIIGGIGEGIIJJIJIJIJGIIJJJJJG
@3876997/1
cgtgatctaatatttgagcagaaggt
+3876997/1
?@:ADDBDHHFHFIIBGGCG@:C??3
@8004889/1
atataagattacaattcttaacattttttctttaaacaaagaacattgga
+8004889/1
CCCFFFFDHGHHHJJJIJIJJJJJJJJJJJJIJJJJJJIJJJJJIIIIEE
@3877361/1
caccacattacagttatattcgaaaacttagatttattgagcgtgataag
+3877361/1
CCCFFFFFHHHHHJJJJJJJFHGJJJJJJJJHIJIIJJJJJIJIJIJJII
@1338303/1
ctcagcagctatctcttgtaggaactggactgcattaaaatccgaatcct
+1338303/1
CCCFFFFFGGHHHJJJJJHIJJJJJJJJIJJJJJJJJJJJJJJJIIJJJJ
@1338588/1
ccttcccactggggtgtatgtcattgagggcaagtgcctcattacaacat
+1338588/1
CCCFFFFFHHHHHJEGIIJJIJJJJJJJJJJJJJHIJJJJJJJJJJJJJI
@5395451/1
gggggagttaaatcaacatcagctgagatatactcatattgaggata
+5395451/1
CCCFFFFFHHHHHJJJJJGDGIIIJIJJJJJFIJJIJGGEIJJIGGG
@6947775/1
agctcttgcagcattgacactggcgttttggtgggcatggcctgcagctc
+6947775/1
@@@DDDDDFFFD;DBC:E<FGFBBAC?FF@AFDFEFIFEE;>FFIFF@F@
@6439101/1
ctgtctttgtgtcttgcacgacctttggattgaatataagaccttgttgt
+6439101/1
@@@BDFFDF:AAFBACAEHGGHIIIIIIFHGID@HCEHDH@GGDFHGHIF
@6439258/1
ctcccatctgcatccttcttttccggaaagaacctag
+6439258/1
???D7ADDDAB<?EBE4C<FAEFC;<8CEIEDI>B?B
@2342340/1
cactatctaaataaatagctgcagctaatgattcaaataagtctccaagg
+2342340/1
@<7DD?DDFFFDDFDE@E<F@AGHIGII>C<FHHGIIIGGC?GG<C1??B
@3878886/1
catcggttcttcttcttttttccacgtgaaatctttaggctgcagctcaa
+3878886/1
CCCFFFDDHHHHHJJJJJJJJJJJJJIJJJIJJJJJJGIHIJJJJJJJJJ
@6439800/1
gctgttgttgccactgctgctgctgcggctgttgttgcctctgctgctgc
+6439800/1
CCCFFFFFHHHHGJJJJJJJJJJJJJJJIJJFHJIJJJJJJJJJJJJIII
@5947429/1
ctgtgactgatttttcttcaacatcaacaaatgtcacttcaaactgttgc
+5947429/1
@@@BDDDDB:DDDGIIFE<I<FFEIIFEFFFHI@DGAEFEFF@FFIBGB?
@1338870/1
tagataataatgcctcagagctaccttggcagctgctaattttgcttggt
+1338870/1
CCCFFFFFHHHHHJJJJJJIJJJJJJJJJJJJJJJJJJJJJJJJJJJJJB
@4898609/1
gttttgaataaaattaaggagtttcggaaacacgtttattattctgatca
+4898609/1
@@@DDDDDFDA?FGFFF@?EE<CE<EDCFEFCDGIIIDFIBDGDEIIIFI
@2853657/1
atctctttcattatcgtaaattgtcacggtctcaacaagttccgtttttt
+2853657/1
@@@DDFDFHHHHFGHGIGGIJHIIFIIIFHHIBF@GHJI9BFBFFGHGGI
@6949461/1
gcagcattaagtcttctctgcactgtgacagtcttcaagcactgagttag
+6949461/1
CCCFFFFFHHBFFGIJIGEHEIHIIHGGGHGE>HFHIJGHIJJJIIFGHI
@3880700/1
gcaacaacagcctcagcagcaacagaggcaacaaccaccacaacagctgc
+3880700/1
CCCFFFFFHHHHHJJJJJJJIJJJJJJJJIJJJJJJJJJJJJJJIJIJIJ
@3411692/1
cttctttaagacactgactaaaatattgttcaagttcacgaggagtattc
+3411692/1
CCCFFFFFGHHFHIJJJJJJJFIJJJIJHIJIGIDHIIIJHJIBGFHIJI
@3412021/1
catgctgttattattttccttctttgcttcaggttcattatcttcgatgg
+3412021/1
@@@DFFFFDHDD?BFHEBCIHGGIIGGHGDHHICEHGIIGGHGEDGEHII
@8007367/1
ctcagcaccaattttatgatttctcttctcttggtgttcaacaaatctct
+8007367/1
@CCFFFFFHHDHHIJIJJIJJIJJJJJJJIIJGICFHJIIJJJJJJJJIJ
@6441142/1
ccttaatcatacaataattagcttaatattagaaatcttaataaatagga
+6441142/1
CCCFFFFFHHGHHJJJIIGHIJEGGIJJJJJIJIJJJIIHIJJIJJJGEH
@2344984/1
tctttatttactagaaactgctcttcttttttaataagttttttttggga
+2344984/1
CCCFFFFFHHHHHJJJJJJJJJJJJJJJJJJJJJJJGHIIJJJJJJIJJD
@3412847/1
catactttatcgtaacggtcatttctttttcttgatctctttcattatcg
+3412847/1
CCCFFFFFHHHHHIJJJJHIJJJJJJJJJJJJJJJJJJJJJJJJJJJJJJ
@270814/1
attgattccagaacttccggcataatgagtacatcatttacatcaccgtg
+270814/1
@CCFFFFFHHHHHJJJJJIJJIJJJJJHIIJJJJJJJJJGJJJJJJJJFG
@3413339/1
agctaatgattcaaataagtctccaaggacctttggcacatccacgattt
+3413339/1
C@CFFFFDGGHHHBCFHHHHIIIIIIJFGGGIIJJIJIGIJJGIJIJIJG
@6950800/1
ctcttaatgatatcagtcagcttacaagccttagtaagcataaatttatg
+6950800/1
@CCFFFFFHHGHGIHIEHIJJJGHJJIIJJIIJJHGIIJIIIJIIGIJIJ
@4381046/1
gttttctccaactccgacaaacgccatcctctcattcttagttgtaacaa
+4381046/1
C@@FFFFFHHHGHJJJJJJJJJIJJJJJJJJJJIJJJJJGEHIJHHJIGH
@5399535/1
ctccaattgcattccctttcacactagggacatgaggtgaaattattggt
+5399535/1
CCCFFFFFGHHHHJJJJJJJJJJJJJJJJJIHIJIIJDGGHIJJJJJJJF
@5948603/1
ctcttggacaagttgttatattagtcactttatatgttcttttaacactc
+5948603/1
CCCFFFFFHHHHFHJGIJJJJIJJHJJIJJJJJIJJIIJJJJJJJJIJIJ
@8010160/1
ttcaactttgcattaactttctgtagtatgtttacaaatgttgcagcatt
+8010160/1
CCCFFFFFHHHHHJJJJJJJJJJGJIIHJJJJJIJJJJJIIJJJJJJJJJ
@8010311/1
ctccttcaacaatcgtcggtacaatgtaatatgagttttctttgttttca
+8010311/1
CCCFFFFFHHDHHJJIJGICGEHHJIHIJFIJJII<FGFIIJJJHIJIII
@1860862/1
gaggtacacagttgcagtcctgagctggtcttcagtcacccgattctatt
+1860862/1
BCCFDFFFHHHFHJJJJIJJJJJJJJJJFHJJJJJJIJJJJJIJIJJJJJ
@800331/1
ggtaaaataccttctttgactaaatactcctgaaggagtgatatcggtgt
+800331/1
B@@DDDDFFHGHHJJJJJJIGGIJJJJIJGGIGJIJJI?DGHJJJIJGHI
@2348203/1
gtgcgttaacttttggtggctttattatattactcctaattgaagagcct
+2348203/1
@@@DFDDFHDFHHJJGHHJICHIJIIIGIGIJJJJJJGJJJGHIJJJIJI
@7491261/1
ctctacatcttcagcttcttcaccaactaagtagtactcttcactgatga
+7491261/1
@CCFFFFFHGHFHJIJJJJJIJIIJJJJJJJHIIFIHIII>GIIJJGIJI
@2855177/1
gtgagccacatcaatgttaaggaatggtttccaaccaataattgcagact
+2855177/1
CCCFFFFFHHHHHJJJJJJJJJJJJJJHHJJJJJJJJJJJJJJJJJJJJJ
@273393/1
ctgctcaatttaccttcatccttgttttcaaagttgataaataatattaa
+273393/1
CCCFFFFFHHHHHJJJJJJJJJJJHHJJJJJJJHJJJJJJJJJJJJJJJJ
@3885224/1
gtgcaggctggccatgttgaatagcttgctgtggtggtacagcacccggt
+3885224/1
@@@DFFFFHGDAFIIGHGI>FHIGGJJIHJJCAFHAF?DGHDEFIICHBA
@3885370/1
ctgtgatcttgtctaagattgctttcgctgcggcatgctttgcttctttc
+3885370/1
CCCFFFFFHHHHHJIJIIJJIJJJJJJJJIJJJJJJJIJJJIIIIIIJJJ
@6955213/1
ccataaccaagatcaattactctaccaggtggagg
+6955213/1
@@@FFFD?DHHHHIIJIIIGIGHGIGGJIGGH=DG
@3886029/1
ctcgaatctattatctcttggacaagttgttatattagtcactttatatg
+3886029/1
CCCFFFFFHHHHFIJJIJJIGHIIJJHHIIJIJJJJGIGIJJJJJJJJJJ
@6955297/1
gtaaaacgtaagtggaagcataagctcccaattctttggtgataagaact
+6955297/1
CCCFFFFFHHHHHJJJJJIJJJJJJJJJJJJJJIJJJJJFAHIJJJIJJI
@6444717/1
cagaataactcatgaatgctttctaatgtttcttcatttaaaaccgctgt
+6444717/1
:?;D:BAAF<CFFEFD9AEE?IIE:AEHHA<?F?EHFFFFFFIFCDA?D@
@4905355/1
ggggagttaaatcaacatcagctgagatatactcatattgaggataagaa
+4905355/1
CCCFDFDFHHGHHJJIJJJJJJJJJJIIJJJJJJIJJJIIIJIJJJJJJJ
@7491834/1
cttggggagttaaatcaacatcagctgagatatactcatattgaggataa
+7491834/1
BCCFFFFFHHHHHJJJJJJJJJJJJJJJJJJJJJJJJJJJJJJJJJJJJJ
@1861978/1
attcacttactttttaccagtcccttcagttaatatgctttaactgacaa
+1861978/1
CCCFFFFFHHHHHJJJJJJJJJJJJJJJJGJJJJJJJJJJJJJJJIJJJJ
@1862149/1
gtcacggtctcaacaagttccgttttttggagaggcaactcaggataact
+1862149/1
@@@DADAADAFBDGI;EEHIIICAFHIGA:B;?B;BDGGIIGHI<=CDF@
@273879/1
gcctcatgttataacattatgcagttcattacctaagatatttgttatga
+273879/1
@BCFFFFEHHHHGJHJJIJJJJIJHIJIJJJJJJGJIGIIIIIHIIIJJI
@273977/1
gtttctcaaaacatggtgctggatgaggaaatttttcataaagaagtcga
+273977/1
B@BFFFFFHHGHHIJJGIGIJIHJJJIIIIGIJJGJJIJJJIJIIIHIJG
@3417078/1
ctccaatcgcattccctttcacactagggacatgaggtgaaattattggt
+3417078/1
CCCFFFFFHHHHGJJJJJJJIJJJJDGHFGFGII@BDDGDHEHHIJJJID
@3417160/1
gtcttgaacttcatttccaacaggtagtaagtgatcattaagttcgccga
+3417160/1
CCCFFFFFHHHHHIJIIHIJJJJJCHHIIJJGGIIJIIJJIJIJIIJJII
@3888972/1
gtgattgatgccattcaactttgcattaactttctgcagtatgtttacaa
+3888972/1
CBCFFFFFHHHHHJJJJJJJJJJJJJJJJJJJJJJJJJJIJJJJJJJJJJ
@2856753/1
ttctgaatgatgttctacgttatcatcaacatctgacccttcacactcat
+2856753/1
@B@FFFFFHGHHHJJJIJIGIIJJJJHJJJJJJJJIJIIJJJJIIJJJJJ
@2351490/1
cattatcgtaaattgtcacggtctcaacaagttccgttttttggagaggc
+2351490/1
CCCFFFFFFHHGGIIHIIJJIHGHIIIJI@EFGIJGHGHIIJIGCHIJII
@805164/1
agacatggtagatgaggatactttaatctaatattatattgactaacaaa
+805164/1
CCCFFFFDDFHFHHGIIIGGGHIJJJGJIIIIIIIJIJJGGGJJIGIJJJ
@2352029/1
tcacatactcttgttacaacatatttcaacatgtatccttttgggcggta
+2352029/1
?@@DDBBDFBAFF?EFHBFHDH>?HECDGDGBAFECGGIE?C>@?3@A@F
@1865235/1
ctgagagtaattcgtcgcgcattctgttgtatatttatgctcacttcacc
+1865235/1
CCCFFFFDFHHHHJIJJJJJJJJJJJJJJIJJJJJJJJJJJJJJJJJJJJ
@806737/1
ggagcatgttcttgcctttgttgctgctgtggtggttcttgcctttgcag
+806737/1
CCCFFFFFHHHHHIJJJJIJJJIJJIJJJIJJCGIHHIJJJJIIIJFIII
@4388875/1
cctcagagctaccttggcagctgctaattttgcttggtgtttgttttctc
+4388875/1
CCCFFFFFHHHHHJJJJJJJJJJJJIJJJJJJJJJJJDGGIJJIJJJJJJ
@807036/1
cagcaggtgggtgagtaacatcagctccgagaaatattacaggttcgttg
+807036/1
B@?DDFFDHHGCFEGIJJJIJJJJJJJJJHIGGIIJJJJJJIJHIJIIIG
@7493239/1
gctctgataaattagaatcatcccatagcaaatggtatttggtaggacgt
+7493239/1
CCCFFFFEHHHHHJJJJJJJJIJJJJJJJIJJJJJHIIJJJJIIJJJJJG
@5953797/1
tgcatcctttgctcttgaggaagttggtgtagaggtgcaggctggccatg
+5953797/1
CCCFFFFFHHHHHJJJJJJJGHIHIIIGHHJIJJJGGIJJJJIJJJJJIJ
@3418795/1
ctccaaaattgtaaatccaggaacttcccagtcatcaggaataaagtcat
+3418795/1
CCCFFFFFHHHHHJJJJJJJJJJJJJJJJJJIJJJJJJJJJJJJJJHIIJ
@1867415/1
ctatcctctggaggaattcctttaaactgatccatgatcaatctcatagg
+1867415/1
CCCFFFFFHHHHHJJJJJJJJJJJJJJJJIJJJJJJJIJJJJJJJJJJJI
@1345128/1
ctcattttcactcagaagaaataatatctcagcaccaattttatgatttc
+1345128/1
CCCFFFFFHHHHGJJJJJJJJIIJJIJJJJJJJIJJJHJJJJJIJJJJJJ
@6447320/1
caataattgttctttcatgatactctcaaggtccctgattacttcttctc
+6447320/1
@C@FFFFFFHHHHGGIIIIJGIJJIJJIJJJEHGGJJAHHIIIIIIJJJI
@2353017/1
cttctttctgtggtgctagattatcccttctgaagacaggactaggtgct
+2353017/1
CCCFFFFFHHHHHFGIIJJJIJJJJJJJJJIJJJJJJJJIJJJIJIGIII
@8017732/1
atttcatttacctttggcacattgcagttgctatcatacattcttaatat
+8017732/1
@@@DDADDFFD<??F::<AED@ECF>BHHIIE4CFFFIFFIA>DFI<GCD
@4911566/1
gttgcctctgttgctgctgaggctgttgttgccactgctgctgctgaggc
+4911566/1
@=?DDDFFHHHHGII@GIGIJGJIJGIHHIJDHIIIIIHGGGIGIJCHIJ
@8018189/1
ctctcattcttagttgtaacaactaggggcaccatgacgatagctttatt
+8018189/1
CCCFFDBDHHHDFFGBHAHG@HGICHA9?@@EGCG@<DDCGGEAGEBDHI
@276595/1
ccgtgatctaatatttgagcagaaggtgctggtgcatgtaatactttgta
+276595/1
?@@=4A?DCFFHBBDF4F@DDFHIAGAA@DA>BC>>CBDBF@FCHIIB:?
@3420277/1
gaatcgtagctcattaagaaaataataccagcatttcttaaagttgtgaa
+3420277/1
@@C<DEFDH?HFHIIGGIIIEGIIGBHIBFHHIIIIFIIEHIHFDFGHIG
@276989/1
ctgggaatcctttgtgagccacatcaatgttaaggaatggtttccaacca
+276989/1
@@@BFFDDHHHGHIIIIIIIGGHIIGIIIGIIGGGHIEFC9?FHIIIIII
@810300/1
atataagattacaattcttaacattttttctttaaacaaagaacattgga
+810300/1
CCCFFFFFHHHHHJJJJJJJJJJJJJJJJJJJJJJJJJJJJIJJJJJJJJ
@3420595/1
ctctggtatccaaaggcactgttttcaccggaggaatttgtttgtgattt
+3420595/1
CCCFFFFFHHBHHJIJJIJJJGIIJHIHJJIIJIGIIJJJFHGGIGGIIJ
@5955796/1
gtccgactgatgatttgaggttcttgtggaattgtgacactttgatgttg
+5955796/1
CCCFFFFFHHHHHJJJJJJJHIJJJJJJJJJJJJIJJJJJJJJJIJJIJJ
@3893471/1
cccatggttgtcgaggaggtccctgttgttccattgcttgaggtctggta
+3893471/1
CCCFFFFDFHFHHHGIIIGFHIIJJIJIGIIIIJJJJIJJHIJFGHIJBF
@6448051/1
gtgattttttttcctttcaagaatatattcccgtgtgatatgatatgggt
+6448051/1
?8?DDDDDDFAFFB?C??EFGHBGHE<F9?F<@?FG8?DHGEGGGIC<B8
@4912754/1
gatgctagctttcttaaatctggttctctaatcatctgattagtagtaac
+4912754/1
CCCFFFFFHHHHHJJJJJJJJIJJIJJJJJJJJJJJJJJJJJJIIJIJJJ
@6960912/1
gtcgaaatacaaggcaggaaatggtgaactgcctttcatgaggaaggccc
+6960912/1
C@CFFFFDHHHHHJJJJJGHGAHG@HIJJIIIJIJJJIJCHIIHJJJIJJ
@1873307/1
cttgtatactagcatgactgactagatagaagtctaattcagtagggtga
+1873307/1
CCCFFFFFHHHHHIJJJJJJJJJJJJJJJJJJIJJJJJJJJJJJJJJHGF
@4913179/1
ggaacgttgatctggtctggagctggatgagtgacatcagcgccaacaac
+4913179/1
C@CFFFFFHHHHFGICFHJGEGGFHIDHHGGHGEGGGGIGGGGGGIIIIJ
@4913277/1
ctcttagatcttcattttgttgccttaatctagccacttcagccttatgc
+4913277/1
CCCFFFFFHHHHFGGGJJJJJIIJJJJJJJJJIJJJJJJIIGGIIHIJIJ
@6961524/1
ctcagagctaccttggcagctgctaattttgcttggtgtttg
+6961524/1
1?;B:B;BA?C<?A@ADH;EBGBCD4C4CF9?CE<C?C??DD
@8019888/1
gtcgcgcattctgttgtatatttatgctcacttcaccaacattcatgaat
+8019888/1
@@@?DDDDAHBDF4:AAA9FC?FF<EE:CGG>BHDBDBHHAB9BFDD?FD
@2860550/1
aggagaaatttcaatttttgcaaattgttcgtagtgaagaactgaaagca
+2860550/1
CCCFFFFFHHGHHHJJJJJJJIJJJJJHIIJGHIJIJJJJJJJJJJJJJI
@4394243/1
cttctattagttcatctatattttttaaggaagtaagtgcaggggaacga
+4394243/1
@CCFFFFFHHFHHJJJJJJJJJJJJJJJJJJJJJJIJGIIJJJJJJJJIG
@2357734/1
catctgtatatgccctagcacggaaagcagcgagatgagcataataggta
+2357734/1
CCCFFFFFHGHHHIGIJJJJJDIIIJJIJJIJJJJIIJJJJJGIJJIJHI
@5405686/1
atttttcctttgatgctgctcaatttaccttcatccttgttttcaaa
+5405686/1
7?@DDDDABHDHBHG@HHFC<B3AHEHCHGEEEGGGDEGIGDGH><1
@2861064/1
ctctaaatgaataatgcagcgatgattccaaagcttcaaaaccagccaag
+2861064/1
@@CFDFFFFGFHHIIJIJIJJJJJJJJIJJJIJFJJJJJJJJFIJJJJHI
@4394622/1
ctccagcaacagattcaaaaacatcacctagtgcttttggtacctctaca
+4394622/1
CCCFFFFFDHHHFHHJJJHIIJJJJJJJJJJGHHIIJJJJHHIJJHIJII
@3422694/1
ttttatcataatgagatcaagtttttttcgaatcaaatgaagctgtatta
+3422694/1
CCCFFFFFHHHHHJJJJJJJJIJJJJJJJJJJJJJJJJJIIJIJJHIJJJ
@5405856/1
ctcagagctaccttggcagctgctaattttgcttggtgtttgttttctcc
+5405856/1
CCCFFFFFHHHHHJJJJJJJJJJJHHIJJJJIJJJJDGGIJJHIJJIJJJ
@3423099/1
gcaggatgacacttaggtcgtgcatggtttaagaaagaccaaaggtttct
+3423099/1
@@@FDBEDDBFFHIGGIIIAE?CFF<EHHEGIGGBCGHDHAFGBC99BEB
@5406123/1
ctctgataaattagaatcatcccatagc
+5406123/1
?@<DDBD8<DD?DD@GG9FCF@DB<FDD
@5956532/1
tcttcttcttttttccacgtgaaatctttaggctgcagctcaaccatttt
+5956532/1
CCCFFFFFHFHFFIIIGIIFHGIIIJJJJIJJJJIIHJJJJJJJJJJJIJ
@6963206/1
ggccgatctgaggtctgtcaattcaccaggtgatatatttttgcacctgt
+6963206/1
@@<DFDDDHGFHDAEGHGIIIIICHIIIICFFCHIIIIIIIIIIGHIIIG
@6963438/1
gttgctgctaaatcttcaagtacatagtacataactttagctgtcgtctt
+6963438/1
@@@FFFBDHHGDHGIGEHIGIIIBH>HB@ACCHH3CEHIIIEGIGHGIII
@7497651/1
gtgacatcagcgccaacaacaatgacaggtttttgaaaaaattttggcca
+7497651/1
CBCFFFFFHHHHHJJJJJJIJJJIJJJIJDGHGIHIJIJJIJJJJHIJIJ
@8022073/1
gtttcaatgatttccctgttgaccttacggggacacttatcaggttgtat
+8022073/1
@??DDDDDDBDDFIHGGGFEGEEGCDHDFGBE@DGEDGGIG@DHHIH@FF
@3896247/1
ctaagatatttgttatgatctccggccaagatcagccgtgtttggtagaa
+3896247/1
CCCFFFFFHHHHHJJJJJJJJJJJJJJJJJJIJJIIIJHHHIJIJIIJIJ
@6451451/1
ctcctgaccaacttgaagacaaggtaaatgaggataccttaatttcattt
+6451451/1
CCCFFFFFHHHHHJJJJJJJJJJJHIJJJJIJJJJJJJJJJJJJJJJJJJ
@2360595/1
ctttggtgtacagaaatatttcggcttctgcttccgttccaccctttctg
+2360595/1
CCCFFFDFFHHDHGIIIIJJH<DGHJIIJGGIJICHHGDFDGG<DHDHHI
@7498634/1
gggtcgtgagaagctgcaacggctgctatagatggaacgttgatc
+7498634/1
?<<B?D<@DFBF;;:CBDF@GFEAFCI9?DGFBFD3<@D;3=.=B
@815475/1
ggctttgccgcttgttgctgtacttgaggctgagatgaaggtggtctgct
+815475/1
@<<?DDDBHDDA@GFHDGBBA<FHHGIEHGHIIIDFH<BFC0?B?BGHGG
@5407714/1
gtcagattgtagttaagcatggacaaggactgcatcttcttattatatca
+5407714/1
<?@DD4=BD22AFGFIBGICF><AG:AFDBEDFEGBBCCFEGI>BGGCEF
@3426354/1
ctttttgaattgaaatcacctgctccaggtaatggaaaatcctgaggagc
+3426354/1
@C@FFFFDDHHD?FEEFDHGHIIIDHHIFHGIIGIGGIEDGGIEIIIFHG
@6452866/1
catcattcattttcttcattgtaacttggcccgcaacaattgtacacaac
+6452866/1
@?@ADFFBADDHHGHEDHGHGDIHEIDB>EHDHIBHGIG<FGHIIIIIIJ
@3426472/1
ctccatactccttgtcttacaggtaccggtctttctcgataatcaagtgt
+3426472/1
@@CFFABDHFHGFHCGGI@F@BEHEBHDF?EFGEHIIIIIIIIHCEE9BF
@1878075/1
ctttggattgaatataagaccttgttgttttagggtaatcaaattttatg
+1878075/1
@@CFFFFFHAHHGJJIICEGGIIIJIJJJJJHGGIGD@HGDGCCHGHIII
@5407970/1
cagggaacggcgacataggtgtctgctcttcacatactcttgttacaaca
+5407970/1
@@CF@BDFHDHDHIGIGBFDDDGGHAFBGHGHGDDHIICEHHGGGGHIHA
@6963748/1
ctcagataatcccatatcattgagacattaacttgcgtagcatactttat
+6963748/1
CCCFFFFFHHHHHJJJJJJJJDIJJJJJIJJIJJJJJJJJJJJJIJJJJI
@4397360/1
cttcagtaaataacaaagaatggaaggccaaaatttgttcacactgttcc
+4397360/1
CCCFFFDFHHHHGJIJJJJJJJJJJJIJIJJJJJIJJGHJJJJJJJHIJJ
@7499763/1
aggaaatcgatttttgaaacacctctgtcgaacagcttccacagcttgtc
+7499763/1
@<@FFFFDFFHHHIIIBBAHIIFEGGI?FG==B@FEG@FH@DGFEGGGDD
@7500591/1
cacatattctctccacgctttttgatattctggatttcccgcatagctca
+7500591/1
CCCFFDFFHHHHHJIGIJIIIGGHEFFGIJGIIEHCGEIIFIIJBHGGGH
@2361685/1
agaatttttaaccatttacacaatataaatgcaccttcaacaccac
+2361685/1
@@@DDDDDDHDFHGIGHIG@IG1AFHIIIIIGIIIIIGIIIIIIIE
@6965572/1
tctttctgtggtgctagattatcccttctgaagacaggactaggtgctgc
+6965572/1
@@?DDDD;2CD<DBHIGHDCGCAH9A@FBG9@FB@EDAHDG?BC@FHD@G
@1351158/1
atataagattacaattcttaacattttttctttaaacaaagaacattgga
+1351158/1
@@@FFFFDHHDHDBFFGIIIGHGHHIGIGIIIJIGEHJJCFGHGGIIJJB
@2362210/1
gccgcttgttgctgtacttgaggctgagatgaaggtggtctgctgggttg
+2362210/1
@@@BDDDDACFDDF<GGFF@?ABEEEHGIEBGGAH:CG@B??DHGIGBDA
@5408423/1
ctcatgttataacattatgcagttcattacc
+5408423/1
@@;DADBDAFFHHI@GBGIGBIGGEHGH<CH
@1879336/1
agcaagagaaggaagtgaggtacacagttgcagtcctgagctggtcttca
+1879336/1
CCCFFFFFHHHHHJJHIJJJGHHIIIJHJJJJIJJJJJJJJJJJIJJJJJ
@5409161/1
cctaacgttatcaggttttgggtagttgggtaatattttgataacgtgga
+5409161/1
CCCFFFFFHHHHHJJEHIJJJJCHHHIJJJ?DHIJJJJJJJJGIIJFHJG
@5958631/1
cttctttctgtggtgctagattatcccttctgaagacaggactaggtgct
+5958631/1
?@@FFFFFDF?CBEFGGEG<FIHII>EFGIIGHIIIICFHGIIIII0BFH
@5959735/1
gccgtgtttggtagaagcaggatgacacttaggtcgtgcatggttta
+5959735/1
CCCFFFFFGHHHGIIIJJJJJIIJJJJJJJJJJGIIGIJJJJIIIJI
@5959844/1
gtcctgttggtccattaatataaaatggttcaacttctttggtgtac
+5959844/1
CCCFFFFFHHHHHJJJIJJJJJJJJJJJHIIJJJJJJJJJJJIJJJJ
@6454364/1
ccacattccattccatgatttattaaacccgatgctagctttcttaaatc
+6454364/1
CC@FFFDFGHHHGIJJIJJJJJJJJGHCHJJIJJIIJJIJJJIJJIIJJI
@6966925/1
cctcacttgttttgtcataagttgtaacagtaagttcttttttttccttg
+6966925/1
@@@DDDFFHDDHHAFBFHHJGGGIFHGIJJFCGHHIJJIJCHHGGGHJIG
@7501142/1
ccaactcatactgtcttcagcctcatgttataacattatgcagttcatta
+7501142/1
CC@FFFFFHHHHDDGDGIJIJJGHGIIJJJJEEIIEHGIIIGIEGGIIJG
@7501537/1
gtccttctgacacaccatctctgtaaaagaggatagcttgaggcttatac
+7501537/1
BBCFFFFFHHHHHJGGHIJGHHIHGIIIJJJJJJJJJJJJGIJJJJJJJJ
@6967872/1
ctcttctcttggtgttcaacaaatctcttaatgatatcagtcagcttaca
+6967872/1
CCCFFFFFHHHGCGFHHGIJJJJJJJJJJIGIJJJIIJJJJJJJ9BGHII
@5961574/1
gccactcatcataatgaacaatatcttcttttg
+5961574/1
??7D?A?222<<CEI9<<AE:A<A<:3A:<CB2
@7502626/1
cttggacaagttgttatattagtcactttatatgttcttttaacactctt
+7502626/1
CCCFFFFFGHHHHJJJJJJJJJIJJJJJIJJJJJGIJIJJJICGIJIJJJ
@7502636/1
gcaattttcttaatggatgcataagtcattcctctatcaggtaagacaac
+7502636/1
CCCFFFFFGGHGFJJIIIIIGJIIJCHFHIHGIIIIEHIJJHIGHEIGIG
@1353412/1
tgattagtttccacaacaatttctcttcctttttttggatctgaagggcg
+1353412/1
CCCFFFFFHHHHHJJJJJIIJIJJJJIJJIIJJIIJJJIIIJJGGGIJEG
@7503029/1
ctctaactaaaaattcttttttaagtaacaaagcttcagtaaataacaaa
+7503029/1
CCCFFFFFHHHHHJJJJJJJJJJJJIJJJJJJJJJJJJJIJJJJJJJJJJ
@7504437/1
gctgcagctaatgattcaaataagtctccaaggacctttggcacatccac
+7504437/1
CCCFFFFFHHHHHJJJJJEIHIIJJJJJJJJJJJJJJJJJJJJJJJJJJJ
@6970882/1
ctttcacaatcaattaattggtaacatggtaaaataccttctttgactaa
+6970882/1
CCCFFFFFHHHHHJJJJJJJJIHEIIJJJIJJJJJJJJJJJJJJJJJJJI
@3429470/1
gctgtagtctgtctgcatctgtatatgccctagcacggaaagcagcg
+3429470/1
@@CFDEEDHHDHHIGGGHIIJJJJJIJCGIJJJJGIIIDHIJJGIJG
@819130/1
ctgatttgttgtttattagggtagcatttggaggactgtcagatggtttt
+819130/1
???BD?ADEDDDD<E::A4CC<CCF>@E4CFEEECDD?DDAB><DCDDID
@3902464/1
cctaagagttttattaaagttggatcattagcagaaatcctcattctttc
+3902464/1
@@@D@DDD:CFF<GEB<??C>HCGIIEHEHEF@B@GIFFCFGIICDFFC?
@819504/1
gaggaggctgaggcggaattagagcaattgctcccggagggactccaaca
+819504/1
B@CFDFFFGHFHHJJJGIGJFGHHIGIJJIJJIJJJJGHGHEFEFEEEED
@286248/1
ctgttataaatgtaggaagttatcaagaaatctaagattgcatcaccgag
+286248/1
CCCFFFFFHHHHHIJJIJJIJJJJJJJJJJJJJJJJJJJJJJJJJJJJGJ
@6971244/1
gccaacattgaccctaggcaaggtacagcctcaccacctcaaccgaacac
+6971244/1
@<@DDDADHAHD:E?FFBAEHCFAACFFHCCFGHIFIFIDGGHI>DAFHG
@5411281/1
ctgcaatttccaagaaactttacttttcacaaataaatataaaaagaaaa
+5411281/1
CCCFFFFFHHHHHJJJJJJJJJJJJJJJJJJJJJJJJJJJJJJJJJJJJJ
@2367922/1
atcggttcttcttcttttttccacgtgaaatctttaggctgcagctcaac
+2367922/1
BBCFFDFFHHHHHJJJJJIJJJIJJIIJJJJJJJII9BGHIIJJIJJJJJ
@3430632/1
gttcatatttcggagtcgtccctcttctggaaagcagctcttgcagcatt
+3430632/1
@@@DDFFFDHDHHJIJJJFGHIIGIJJJGGIJIJCIGIJIJIIIIIJJJJ
@5412171/1
caacatataaactgcagggaattctaagagggtacacaattcaggcacta
+5412171/1
CCCFFFFFHFHHHJJJJJJJJJJJJJJJJJJJCFHIJJIJJJJJJJJJJJ
@7506340/1
gtggcacatatccatagggacacagcttctatggttggaaaatccttcgc
+7506340/1
C@BFFFDFHHHHHJIIIJJJIJIJJJIIJIGJJJFHGI>GGIJFHIJ@AG
@4922522/1
tctttctcgataatcaagtgttggtgcattcataattcgggccttaactt
+4922522/1
CCCFFFFFHHHHHJJJGIFHHHIGEGGIJJIIJJJJIJJJIJJIIIHGIJ
@3431633/1
cctcctgccactcatcataatgaacaatatcttcttttggattagtagaa
+3431633/1
CCCFFFFFHHHHHJJJJJJJJJJJJJJJJJJJJJJJJJJJJJJJJJJJJJ
@6973675/1
ggaagcatcctccaatgagattcagatcatctgcaaatcaagaacttgaa
+6973675/1
CCCFFFFFHFFHHJJJIGIHJJIJJJJJJJJJIJJEGHGIJJIIIEIJIF
@5964987/1
ctatgaagaatcatgtgataaaaaatagcagcagtcatcaccaaaacctg
+5964987/1
@@CFFFFFHHGGFGIFHBHIGIIIIIHHIGGIIIDHHIIJJIJJGIGHIJ
@3906414/1
atcaacgttcactgtctataaaaatacaagaattcctaattggtagtatt
+3906414/1
@@@DDDDBDHHF>AEGHDHHIIICGIDAH<BGGGGIGIGGHIHHIIHGHI
@2372164/1
gctgtggtctctgctgttgctgttgttg
+2372164/1
@@<DDA>BDAFFHBGHHIGBIEHGEF=A
@4923801/1
gcaccgatgcaattaatactcatcttctttactaaaaggctacacaaaca
+4923801/1
@@@DDFAAFFBFFHGIGIIIDEHIGIGIIIEGIGGHIHCGHIIGGIICEH
@1358004/1
gccacattccattccatgatttattaaacccgatgctagctttcttaaat
+1358004/1
B@BFFFFFDHFHHIJJIJIJIJJJJIIJJJIJEHIIIJIIHJIIIJJJJI
@1358017/1
gttgctggtcactgggttgttgcctaacaggaggtgcactggttacagga
+1358017/1
CCCFFFFFHHHHHJJJGIJIJIJJJJJJJJJGJJ?BGIJJJJGIJJJJJD
@1359124/1
cggtaaagttttgcctataagaacaatgagtgagagcttgcaagaggtaa
+1359124/1
CCCFFFFFHHHHHJIJJJJJJJJJJJJJIICHIJHIJJJJJIJIJJJGHJ
@2373046/1
gttatattagtcactttatatgttcttttaacactctttgatggaatttc
+2373046/1
CCCFFFFFHHHHHJJJJJJJJJJJIJJJJJJJJJJJJJJJJJJJIIIJJI
@2869656/1
cagcaactctcggatcttctatccttatctcatcaaatattgataaacta
+2869656/1
CCCFFFFFHHHHH1<3AECFHHIIIJFHIJJJJIJJJJJJJJJJJJIJIF
@3435075/1
gtggttgttgcctctgttgctgctgaggctgttgttgccactgctgctgc
+3435075/1
?=?BADDFFHHHGIEEHGFBAFCEG<FGGCEGCCFEFAC>FHHFAFGEGG
@5414145/1
ctgctgtggtctctgctgttgctgttgttgctgaggctgctgtggtctct
+5414145/1
CCCFFFBDHCFFHIIIGIEHIJJJHGIAFGHIJGIIJ@FD?DDEH?F@GG
@5969698/1
cactgattgatgtcccaatggtccacacctttgtcaccactatattcacc
+5969698/1
@@@DDBDBFFDH?C<AFAFGF?FBACFAF;CGFCF@@EDCBBGII<GCD?
@826835/1
catggttgtcgaggaggtccctgttgttccattgcttgaggtctggtaat
+826835/1
CCCFFEFFHHHHHJJJJGHIJJJIJJIJJJJJJJJJJIIJJDFHJJDHII
@6978510/1
taccgtacgctcaaacatgcaaatgtgacattattgactaaggctgatct
+6978510/1
8?@D?A?DDDDF8:AAA<FEE@HEA11::?E@FFGFFIIFEFF@FICGB<
@3908784/1
tttttggagaggcaactcaggataactatagaggttcttctttccatcaa
+3908784/1
CCCFFFFFHDHHHIIIJJJJIIIIIJJDGIJJJJGHGIIIIGIJIIIJII
@1887701/1
attcttgtagtgctccaatcgcattccctttcacactagggacatgagg
+1887701/1
@@@FFFDDFFHFGJ<GFIGIJGHJIIJD@HHEG?BGHDGDDGFIGGIGI
@1888102/1
gcacattgcagttgctatcatacattcttaatatctgtgtattaagcctc
+1888102/1
CCCFFFFFHHHHHJJJJJJJJJJJJJJJJJJJIIJJJIJHGJJJJJJJJJ
@1888155/1
atataagattacaattcttaacattttttctttaaacaaagaacattgga
+1888155/1
CCCFFFD;FHHHFIGHIJIIJIBHDHHJIGGHGIGEHIEHIIDFHGEEGH
@5970942/1
ctaaatcttcaagtacatagtacataactttagctgtcgtctttctttca
+5970942/1
CCCFFFFFHHHHHHIJJJJJJJJJJJJJJJJJJJJJJJJIJJJJJJJJJJ
@288811/1
atttaaaaccgctgtgtctctttctttttttgttagactgatttgat
+288811/1
@@@DADFBHFFHAHFCFGHEH<AFCEHIEEFGFD?@GDGIHIIB<=C
@289253/1
tcctgcaccgatgcaattaatactcatcttctttactaaaaggctacaca
+289253/1
@CCFFFFFFHDHHJJFGHHIJFHIJIIIJIJIIIEIJIJIJJJJJGGIII
@3437022/1
cctatgtacaaagatctttttccgccacatttccaaggcc
+3437022/1
@@@DDFBDFFHHHGGGEHEGHGHGGHIIIGGGIHIGG?DE
@3437686/1
gctgggaatcctttgtgagccacatcaatgttaaggaatggtttccaacc
+3437686/1
?@@BDBDDHDB?FHEHII@BFHF?AFAAHD<?EGCBBGIAF:::0:?DGE
@5415735/1
caatgtttctagcctttcataattcataacggcattagcagagctcgcta
+5415735/1
CCCFFDDFHHDA8GHIDHIDHHGIIGIIEHI6F80?DD?FD:BFFGIEIE
@2374710/1
ctgtagtacaaatttctatttccgattatttttcctttgatgctgctcaa
+2374710/1
@@@DDDDDHDA<B<<CBGHHIHEGI?GEHCHIIGIEHE>HA?B?BB@<BE
@2375665/1
gcatcattcattttcttcattgtaacttggcccgcaacaattgtacacaa
+2375665/1
@<@D;BDDFFDBC9@GIB<?A><C<<<FDGFAD?GI>FG?9<B?@9??DD
@6980097/1
ctgggaatcctttgtgagccacatcaatgttaaggaatggtttccaacca
+6980097/1
CCCFFFFFDHHHHJGHGGIJJJJJJIJJJIJJJIHJIJJJDHGGIIJJIJ
@6980568/1
cataaccaagatcaattactctaccagg
+6980568/1
1:??:=D;=DD<?E??<233<CF::<9C
@8033656/1
ctccggccaagatcagccgtgtttggtagaagcaggatgacacttagg
+8033656/1
;@@DDDDA<FDDHBFEBEGFC?EGABHIIDFGEIID=F>GIIDDHCHH
@6464129/1
gctcacttcaccaacattcatgaataatggaaaatcacatagcttcggcc
+6464129/1
@C@FFFFFHHHHHJJIJJJIJJJJJIIJJIIJJJJIJJJIJJJJIIJGIG
@1361539/1
ctgcaattcttggttcaagatcattttaaactgtccttctgacacaccat
+1361539/1
CCCFFFFFHHHHHGIJJJJJJJJJJJJJJJJJJJJJJJJJJJJJJJJJJJ
@6982070/1
caaagatagtaagttatttcttctaaattctgctctgataaattagaatc
+6982070/1
@<@DDDDDHHFFDH<EHIIBAEEDHGBHIIIFHHCHE>G@D>FIG<CD@9
@4405300/1
gccataccgtacgctcaaacatgcaaatgtgacattattgactaaggccg
+4405300/1
@CCFFFFFHFHFHJJJJJJJJHIJJJIIIFHIIIJJIJJJIJIIJIIJJJ
@4930448/1
tctctcgtgagccaacagtaagacatggtagatgaggatactttaatcta
+4930448/1
@CCFFFFFHDFHFIJIIJHIIHCHHIIGGIJEIHIIIFGHIJJJGIJGGI
@4405418/1
tcatcagtttgagatactgtaatgcattgtaggccgcacatgtttgtgct
+4405418/1
CCCFFFFFHHHHHJJIJJJHJIIHIIIJJHICHJJIJIJIJJHIIIHHIJ
@4931186/1
gttgttgttgaggtggtagttgagtttggtgggtaggggttgtttcccta
+4931186/1
BB@FDFFFHHFHHCFGCFFHHIAFFHHJJEFHJCGHIIJDGHJJJJIJJI
@3910494/1
gtccttctaacctgttcttcttgaagttggttcagctgtagtctgtctgc
+3910494/1
@?@DFFDFDHHHHIFGGIIIIJJJIJJIJIEGHIGIHJIIIDFFHFHGEH
@829251/1
cacaagaaaaaaggttcttttacccccttcagaatataatagtttcaatt
+829251/1
CCCFFFFFHHHHHIGIIIJIJIJJJJJJJJJJGJJJJIJJJIDGIJIIJJ
@3910809/1
cctctgtcgaacagcttccacagcttgtctgtaattgcgataaggttttt
+3910809/1
CCCFFFFFHHHHHJJJJJJJJJIJJJJIJJIJJJIJIIIJJJJIJDGHJJ
@3910894/1
gattgatgtcccaatggtccacacctttgtcaccactatattcaccaacc
+3910894/1
CCCFFFFFFHHHHJJJJGIIJJJJJJJIJJJJJJJJJJJJJJJJJJJIJJ
@3910965/1
agcgccaacaacaatgacaggtttttgaaaaaattttggccaatagctgt
+3910965/1
?<@DDADDBAHDAAFBGG?EEIIII@CFDFHE@@FHIAFBBCFGIGII@@
@7512541/1
gtcacaactaacaatgggccacaactcatattgatcgtcaaatgaaacat
+7512541/1
C@CFFFDFHHHDHGEIGIIGGHIIIEFGIGIIIGIIIIJJJIJIGIIIJG
@6464801/1
gcagcattaagtcttctctgcactgtgacagtcttcaagcactgagttag
+6464801/1
CCCFFFFFHHHHHJJJJJJJJJJJJHJJJJJHIJJJJJJJJJJJJJIIJJ
@4406659/1
ccttgactatgtttgatgacatatcaataacattgtcctcaaccttttgt
+4406659/1
@<@D=DDBHFGHHEABGG<?BFEGHF?D>HHCGH<FGFHG9FDFGHEGGG
@4407285/1
gtttcacttttgttattggtttccttatcagtaatctcgaatctattatc
+4407285/1
BBBFFFFFHHHHHIJJJIJIJJJJJJJJJJJIIJJJJJJIJJJJIJJJJI
@8038569/1
ctgcactgtgacagtcttcaagcactgagttagaataccaacctgaattt
+8038569/1
@<@ADD;BAC<ABGF<EG<FCFAFEGCHIAF?<11??GF?FDGG;FG<BD
@7514458/1
cctcattacaacatccagggccattatcgcatcatacggaatctgccga
+7514458/1
@@@DD?DDDB<8FBDGHD@BBG7EFHI@;??EADFGBBD=F?EE4?8?;
@8038752/1
ttgaagttgaataagttattattcttctaggtccttttatcataatg
+8038752/1
@@@FFFFFHAHBHGHFH@BCHIAFECAB<ECHCHIIGI<GCHIGHGH
@7514985/1
agagcttgcaagaggtaacttctgtcttgaaatctgtagcccaatat
+7514985/1
CCCFFFFFHHHHHJJGHIJJJJJJJJJJJJJJJJJJJJJJJJJJJJJ
@8039300/1
gttttttaagtgcatgttgaacatattcatgcaaaatgcaaatgtagctt
+8039300/1
CBCFFFFFHHHHHJJJJJJJJJJJJJJJJJJJJJJJJJJJJJJJHIJJJJ
@7515319/1
cgaaattcttattcgattgaagtaaattgtaaaatgctaatatcctaacg
+7515319/1
CCCFFFFFHHHHHJJIJJJIIJHIJJJJJIIJJJJJJJJJJJJJJJJJJJ
@4408608/1
ctggttgccttaaaacaatgtcaagagcttggattgcctcctgcggacca
+4408608/1
@@@FADDFHGHHGGGIIIGCCEHHIIIIIIIIGGIGIGEHII<FEHHGEC
@3444821/1
tcatcaactgagaggccaaactccttcaggcatgggtcactattaaagtt
+3444821/1
@CCFFFFFHHHHFIIBHGGGIIJJJJGGIJJJGIJJGGIIIJIJJJIHGG
@293592/1
cttgaaatctgtagcccaatatagattccagaacttccggcataatgagt
+293592/1
CCCFFFFFHHHHHJJJJJJJJJJJJJJJJJJJJJJJJJJJJJJJJJJJJF
@1364162/1
tgttgttgttgttgaccccatggttgtcgaggaggtccctgttgttccat
+1364162/1
BC@FFFFFHHHHGJJJJJJJJJJHHJIJJIJJHIJFHIJJJJJJJJIIGJ
@1364845/1
acctgttcttcttgaagttggttcagctgtagtctgtctgcatctgtata
+1364845/1
CCCFFFFFHHHHHJIJJHHJJHIJJJJJJIJJIJJJJJJJJJJJJJIJJJ
@2379853/1
ctcaacctcttgtaacatcgacaacaccgctt
+2379853/1
@@@B;==DF?AFC42AFFIBFE<6?2?:0:D0
@8040848/1
ctcaaacatgcaaatgtgacattattgactaaggccgatctgaggtctgt
+8040848/1
CCCFFFFFHGHGGIIJIIJJJJJJJEJIJJJIJJIGIHIJJIIIEBGHJI
@7516071/1
gtctgtaattgcgataaggtttttcaggattgatagatacatcataatga
+7516071/1
CCCFFFFFHHHHHIJJJJJCFHIJJJJJGIIIIIJJJJJJJJJFIIJIJH
@2381018/1
ctaactcttcttccatccgctagtttttcaggtttactgaacttagctgt
+2381018/1
@C@DFFDFHHHFDEGIIEEIGIJGGGGHIJIIEFGIIIGGIIIGIIJJBF
@3913907/1
gtcactttatatgttcttttaacactctttgatggaatttcataaacaac
+3913907/1
CCCFFFFFHHHHHHJJJJJJJJJJJJJJJJJJJJJJJJJJJJJJJJJJJH
@8041890/1
caacaaatctcttaatgatatcagtcagcttacaagccttagtaagcata
+8041890/1
CCCFFFFAF?FDHEHIEGIIJJJGIIHIGIIIGCEFGIJGIJDG<F9BDF
@8042002/1
ctggagacatgactacacaaccatttggtatattcatcctctcaaaataa
+8042002/1
CCCFFFFFHHHHHJJJJJJJJJJJJJJJGII?HIIJJJJJJJJIIJJJJJ
@8042290/1
atcaggttttgggtagttgggtaatattttgataacgtggatgtagatag
+8042290/1
CCCFFFDDHGHHHCGHHHIIJCHHJJJJJJJJJJJIJFHIIJJHIJJJJJ
@834442/1
ctgttgttgaggctgctgtggtctctgctgttgctgttgttgctgaggct
+834442/1
@CCDFFFFHHHHHJJJIJEHGAFHIIJJJGGIGJGJJIJHIIIJIFIJJF
@293972/1
atcgtcttgaacttcatttccaacaggtagtaagtgatcattaagttcgc
+293972/1
@@CFDDDDHGHFGJIIIIIIIIJJJJJBCHHIIDGGCEIJJJIIGBCGIF
@835518/1
ggtgcaggctggccatgttgaatagcttgctgtggtggtacagcacccgg
+835518/1
CCBFFFFFGHHHHJIIIHIEEHIIIIJJJJJIIIJJIJJEHGIIJJIIDI
@5423431/1
gctccctccacctgaactagttcatatttcggagtcgtccctcttctgga
+5423431/1
@@CFFFBDFHFHDHIJIJHGHHHGIHIJEHGIIHGGIJJJDHGIIGII<F
@2882150/1
cttgttacaacatatttcaacatgtatccttttgggcggtaccatggtat
+2882150/1
@BCFFFFFHHHDHJJIIIJJJJJIIIJJJJIEHJJIIIJDFEHGIJIHIJ
@3917096/1
atctgatcttaacaagccttaagagaaatcttagctgacatatactaatt
+3917096/1
CCCFFFFFHHHHHJJJIJJJJJJJJJJJJJJJJJJJIJJJJJJJJIIJJI
@2882585/1
cttggctttgccgcttgttgctgtacttg
+2882585/1
@@@FFFDFHFADHEHIF2<FFECECE@FG
@6987370/1
taggcaaggtacagcctcaccacctcaaccgaacacttctaggttacata
+6987370/1
CCCFFFFFHCFHGIJJJIJJJJJJJJIJJJGFGIIIJJJJJJJJIJJJJJ
@5424475/1
ggtctgctgggttgctggtcactgggttgttgcctaacaggaggtgcact
+5424475/1
@@@FDFFFHHHFHJJJJJIJIGIJJJFHIIIJJIIIJJIJIHIIBFHIJJ
@2381344/1
attaagttcgccgatcttgtacaacattttacatgcagttagtgcaactg
+2381344/1
@CCFFFDBFAHFFEIEIHHIGIIJGAGHGIJJIEFFFHFHGHGHIJJIGI
@3447788/1
gttgccttaaaacaatgtcaagagcttggattgcctcctgcggaccatta
+3447788/1
CCCFFFFFHHHHHJJJJJJJJJJJJJJJJJJJJJJJJJJJJJJJJJJJJJ
@6469552/1
ctgctaaatcttcaagtacatagtacataactttagctgtcgtctttctt
+6469552/1
CCCFFFFFHHHHHJJJFGJJJJJJJJJJJJIJJJJJJJJIJJJJJJJJJJ
@3448459/1
tagataataatgcctcagagctaccttggcagctgctaattttgcttggt
+3448459/1
CCCFFFFFHHHHHJJJJJIJJJIJJJJJJJJJJJJJJJJJJJJJJJJJJD
@1366317/1
cctatgactcccaagctgctatgagtactatcatcagctggtgtagaatt
+1366317/1
CCCFFFFFFHHHHIJJGIGGGIGIIHGIJJJIGIFIJGIGIDHDFIGIGI
@1366346/1
ctctggctattttagcatggaatgtgatctccaagttgtgaatcaatttc
+1366346/1
CCCFFFFFHHHHHJJJJJJJJJJJHIJIJJJJJJIHIJIJJJJJIJJJJJ
@6470334/1
cttgtatttttttatttttctgcgactgtctgaatcagaatctgatttat
+6470334/1
@@@DD?D?AAD@FHECFBEBH<<CG?DD?DFGDD@F@FHGDDFDHGDCHG
@5425475/1
ctcttatgaaaatataactatcactgcttttttagttttataggttcctt
+5425475/1
@@@DDDDDHHH?DG:EFHGEIIIIIIIIIIIII?FCCGHHIIB<0:BDHD
@7518711/1
ccaggaacttcccagtcatcaggaataaagtcattaaccttcaaaatttt
+7518711/1
CCCFFFFFHHHHHJJIJJJJJJJIJJJJJJIIIJJJIJJJJJJJJJJJJJ
@5426373/1
ggctgttgttgccactgctgctgctgcggctgttgttgcctctgctgctg
+5426373/1
@@@DFEFFHHFHDGEGIJJGEHIIGGIGGDFE?DHIIIGIGIGHIJ>GEC
@3918630/1
ctttttttggatctgaagggcggtcccctcttttgggtggaatgtatgac
+3918630/1
@@@DFFDD??BFDHDHEHGGGHGHAAGIIIEHIGABEF>>?CCE;@CCCC
@3918742/1
gctgaggcaagtgttgggattttgaccatcttcaacgaatcaaattcact
+3918742/1
CCCFFFFFHHHHHHIJJJJJJJJIJJIEIJJJJJJJIJIJJJIIJJJJJJ
@2885078/1
gttcaacttctttggtgtacagaaatatttcggcttctgcttccgttcca
+2885078/1
@CCBDDADHHFFHIBAEF<IGCDGIGEHIBFGHGEGGGGCDDFHGDGEHG
@297894/1
gcacaacaaacacttggggagttaaatcaacatcagctgagatatactca
+297894/1
CCCFFFFFHHHHHJJJJJJJJIIJJJJJJJJJJJJJJJJJJJJJJJJJJH
@298096/1
ccgtgatctaatatttgagcagaaggtgctggtgcatgtaatactttgta
+298096/1
CCCFFFFFHHHHFFHJI?FGIGCGIIJJJJIJ?EHGIIDGGGIGHIIJJI
@8045965/1
tttcttaaatctggttctctaatcatctgattagtagtaacgattctcca
+8045965/1
CCCFFFFFHHHHHJJJJJJJJJJJJJJJJIIJJJHJJJJJJJIJJJJJJJ
@841243/1
ctccaatcgcattccctttcacactagggacatgaggtgaaattattggt
+841243/1
CCCFFFFFHHHHHJJJJJJJJJJJJJJJJGIJJJJJJGHHJIJIJJJJJB
@7519251/1
aatcaattatgatactgtctccttcaacaatcgtcggtacaatgtaatat
+7519251/1
@@@FDFFFBFHHHJJGIJHIJIIIJJJJGJEHGEEGGDGGHEHIB?BGEG
@2886405/1
ctcatgttataacattatgcagttcattacctaagatatttgttatgatc
+2886405/1
CCCFFFFFHHHHHIJJJJJJIJIJJJJJJJJJJJJJJJJJJJIJJJJIJJ
@2886676/1
gttataacattatgcagttcattacctaagatatttgttatgatctccgg
+2886676/1
CCCFFFFFHHHHHJJIJIJJIJJJJJJJIIJJJIIJJJJJJJJJJJIJJJ
@7520344/1
gttcttcttgtttcttttctttaacatttctcacagaacggttgccatat
+7520344/1
@@@FFFDFHHDDF<FGIIHFIJHJIJGIIGGIJGEGEHIIJJIEEHEHJI
@2887323/1
gtagcattgtaatttcttgttcttcttgtttcttttctttaacatttctc
+2887323/1
@?@FFFFFHHFFHJIJJJJIIGIJJJJJHIJJJJJJJIIJIJJJJJIIJI
@1369960/1
gcttgtttttcaggtcatggcagactctgagaacttttaacaatgactga
+1369960/1
CCCFFEFFHHHHHJFHGIJJJJJJJJJJJJJIJJJJJJJJJJJJJJJJJI
@5984058/1
cttgcctttgttgctgctgtggtggttcttgcctttgcagctgttgtggt
+5984058/1
1?=DDADDHFFDFIIG<E>BEGHEBHGDHIHGE@A@A4FCEHEG@CDG?H
@1371276/1
gccaataattgttctttcatgatactctcaagatccctgattacttct
+1371276/1
:8?DDD8:ADDA?BBDFGFBFIICHHHIEHIFDEAFEGGCE@99?C?<
@4416582/1
cgaggtttaaattttttccgctgtagtacaaatttctatttccgattatt
+4416582/1
CC@FFDDFHHGHHJJJJJJJJJJJJJIJJJJJJJJJJJJJJJJJGIJJJJ
@2384875/1
gggtcactattaaagttgatttgtcttatagacttgacaattttttcttt
+2384875/1
@@CDDDDDFHHDHGGGGGJGJHGJHGIJGHGHGHHIIIIIEHIJJJGGII
@3921156/1
gtcacaactaacaatgggccacaactcatattgatcgtcaaatgaaacat
+3921156/1
@C@?DFFFHHGHHIJGIJIIJIJJJJJIGIJJIJJJIIJIJIJGIDCHGF
@4938208/1
ctccatactccttgtcttacaggtaccggtctttctcgataatcaagtgt
+4938208/1
BCCFFFFFHHHHHJIIJJJJJJJHHHIJJFHIJJJJJIJJJJJJJJJIIG
@7521997/1
cactgaaccaaatcggctccttgaatgaatttttcattcctccatactcc
+7521997/1
CCCFFFFFHHHHHGJJJJJJJJJGGIJIIJJJJJIFGIGGIJIJJGIIII
@7522009/1
ctggaggttgatgaggaggctgaggcggaattagagcaattgctcccgga
+7522009/1
=?@BBD==CFDFHIFIDHECGGHGDHEG<@BFFDEGIIGIBAFDDEHHH8
@8049871/1
ccttaacttgcattaaatcacatcacattaccacatttctcaaattcagt
+8049871/1
C@@DFFFFHDHGHJIJIIGGGGHHIGHIGGGGIGGJJJJIJIJJIJGGII
@8049915/1
gctcaaccattttatcggccaacatattactgacctcaaccgtacttcta
+8049915/1
CCCFFFFFHHHHHJJGIJJJJJJJJJJJJJIJJJIJJJIJJIFGHIIIJJ
@5986615/1
ctccaatcgcattccctttcacactagggacatgaggtgaaattattggt
+5986615/1
@@@DDDFDHBFHHECFGDHDAEHIGDEBEHDBGDC<9:???DDGDGDD<F
@7523804/1
ccagtttgcaaagggaagcgagcttgctgttgttgctgctgctgctgttg
+7523804/1
CCCFFFFFHHHHHJJIJJIJJJJJJJJJJIJJJJJJJJJJJJJIJJJJIJ
@5987407/1
attaactttctgtagtatgtttacaaatgttgcagcattaagtcttctct
+5987407/1
CCCFFFFFHHHHHHIGIJJJJJIJIIJJJJJJJIIJIJJJIJDGHJJJIG
@7524198/1
aaaacttaagagataaattcaaaaaaataaaaatttataaaaacttcatt
+7524198/1
@@<DF?DDHDAHHIIIIGIIIIIIIEIIIIIIIGCCHIIIFIHGGIGEIG
@1374613/1
aggtgcagggtatgaaactgaacgtgtacacctggtaaagaggtgacaaa
+1374613/1
BCCDDFFFHHDHHJJJIJJJJJJJIJHIJJIJJJJGHJJJJJIFGHIJJJ
@4938489/1
gttgcctctgttgctgctgaggctgttgttgccactgctgctgctgaggc
+4938489/1
CCCFFFFFHHHHHJJJJJJHIJJJJIJIHJJIJJJJJJIIJIJJJJGHIG
@301918/1
ggaatcttaaatgcgatactaaaacaggcagaagcatagcatgctggaca
+301918/1
CCCFFFFFHHHHHJJJJJJJJJJJJJJJJJJIJJJJJJJJJJJJJJJJJJ
@3923129/1
cttaactttagtgaactggtcatcaactgagaggccaaactccttcaggc
+3923129/1
CCCFFFFFHGHFHIIJJJJHIIGIJJJJJJJIJJJJJIIIIIJJJJJJJJ
@3454843/1
tctggctattttagcatggaatgtaatctccaagttgtgaatcaatttca
+3454843/1
BC@FFFEFHHHHHHIJGIJIICHCFIHIHHIJJJHIIFHIJGHIIIHHIJ
@2890626/1
ttcaagatagaacccaattctggcccaagaggagagcttttattgaatag
+2890626/1
@CCFFDDFHHFHHIGJJJJIIIIGHGJGHGIJGFGHGIGIGHIICFHIGI
@1375457/1
gtgcattaagcctgtataaaatacaaggaagacagacagcctgcctccaa
+1375457/1
@?@FFFFFHHHHHJJJJJJIJIIIJJJJJIJGGJGHJJIJJJJJJJJIJJ
@7525816/1
ttttcctttttctgacatcttcttggtaacaagtattctaacgacatgcc
+7525816/1
CCCFFFFFHHHHHJJJJJJJJJJJJJHJJJJJJHIJJJJJJJJJJJJJJJ
@849037/1
caattttatgatttctcttctcttggtgttcaacaaatctcttaatgata
+849037/1
CCCFFFFFHHFFHIJJJJIJJJJJJJFGHIJJJJJIIIIJJJJJJJJJJJ
@4939687/1
gcagcattaagtcttctctgcactgtgacagtcttcaagcactgagttag
+4939687/1
?<?B=DDDD8CADEEDEIII<B3AFFD::C><A<C9?9<CCD<DA@BDEE
@303330/1
gggaaaattaatttttattaagaagccaaattgcacctcacacctggcac
+303330/1
B@@DDFFDHHHHHJJJIHJJIJIJJGJJJIIJJIJIIIIIJIJJJIJJJJ
@1904102/1
cttttttgaaacgaaatagttttttacaatactgctgtaatgtaaaagca
+1904102/1
@@@FFFFFHHHHGEGIJJIJJIJJJJJIIJJJIIIJIIIJIIJJIJIIGI
@4419998/1
taccgtacgctcaaacatgcaaatgtgacattattgactaaggccgatct
+4419998/1
CCCFFFFFHHHHHJJJJJJJJJJJJIIJJJJJJJJJJJJJJJJIIIHJJJ
@4941358/1
tcttcaagcactgagttagaataccaacctgaatttcagcaattttctta
+4941358/1
CCCFFFFFHHHHGIJJJJJJJJJJIJJJJJJJJJJJJJJJJJJJJJJJJJ
@1906769/1
ggcagtaacaagattttcacatggctgcccctttattatccctttcagtg
+1906769/1
?@@FFBDDFHDFDGGIIIIFIIIIGDGHIHIGGGIIIIGFGIGIIIII?F
@306053/1
gttggatcattagcagaaatcctcattctttcaaaaaaaactattcgtag
+306053/1
@@@FFFDFHHDHFEHEGHJGBFGHGIDGIJIJJIJDHIJABCGEHEA=F;
@3458181/1
cttttgggcggtaccatggtataactatcttattgagataattatctttt
+3458181/1
CCCFFFFFHHGFHIIIJJJHIJJJJJJJIJJJJJGHIIJJJIJJJJJJJJ
@307710/1
gtttgatatcgccagtccaaattcttggacataggcgtcgttattgaaat
+307710/1
@@@DDADDHFFA??@HFBHGGHIIIBA<39<:?>?@A?DF@FDFDFHIGI
@6481484/1
gcttgaggtctggtaattggagcggcttgtctaacttgaccaacgg
+6481484/1
CCCFFFFFFHHHHGIIJJJJJJJJJJJJAB@B@FD<DB@FHBFB1@
@8055369/1
ggtggctgcagtttccatatcatattatacctaaaggcttttgggtcgtg
+8055369/1
@@@DBDEFHHHHGJJJIIGHIHHHIJJJJJJJ<FGIIJJJJJJJJGHIIJ
@6481662/1
gtaggtgcagggtatgaaactgaacgtgtacacctggtaaagagg
+6481662/1
CCCFFBDDHHDA<ACADDFDHHCEFGAEHGIJEIJE<CDBD?GFH
@2390591/1
aatgtttctagcctttcataattcataacgtcattagcagagctcgctac
+2390591/1
?=?BADDBFHGHDGHIGGIIIIIGGHIGGGEG@HIGHGGHCHGIHDHIIG
@851442/1
ggccctcttcattttcggtttcgtaggcaggtggaggccatcgcctggtc
+851442/1
@@@DBDDDHHFBDGAFHE<F?ECFFGGEEB@F@@8?DEHIGHFGEBHH=C
@4422134/1
caccacaaatccacttggaaaactgtttatcatagatccgacgacacttt
+4422134/1
@8??DB8BFFD>DEFEED:CHFBEEHA9FHEE:C?EEE?D=FGIIFB=FF
@4422345/1
cgagaaccaatttcttttttaaaataatcagcaaaatccaaaagattttt
+4422345/1
CCCFFFFFHHHHHJJJJJJJIIJJJJJJJJJJJJJJJJJJIJJJJJJJJJ
@3460657/1
catgatttattaaacccgatgctagctttcttaaatctggttctctaatc
+3460657/1
@@BFFFFFHHHHFIJJIJJJJIJJJIJIJIJJJJJIJGIJHGJJIIIGIH
@852949/1
tgctgaggctgttgttgccactgctgctgctgaggctgttgttgcctctg
+852949/1
@@@FFFFFHGGHHGGHIGIJJIIJJGEIIIJIGHHIGHHIJGHGGIGIIG
@2895417/1
ctgcaattcttggttcaagatcattttaaactgtccttctgacacaccat
+2895417/1
CCCFFFFFHHHHHFHIJJJJJJJJJJJJJJJJJJJJJJJJJJJJJJJJJJ
@3929833/1
cgggacttgaaaagaaagaccttcccactgg
+3929833/1
???1?DB:B?DDAEB<EBDE;ED2A2:@BE@
@309177/1
ctgtagtctgtctgcatctgtatatgccctagaacggaaagcagcg
+309177/1
@@@DDDDDHFFHHIGIGGIC?FBEDAFFBFGE2AFGEEFG@3:BDG
@5990414/1
cagtagtttcacttttgttattggtttccttatcagtaatctcgaatcta
+5990414/1
=??A4AABFF>FBDFHEAEAEGEHHICHIGEGCCHHHEDCGIAHHIIGIF
@4943987/1
ccctatccttagtcttcagttcagcttttggattagaatatacagcataa
+4943987/1
@@@FFDDFHFDHAAEFEHFFIGIGGHIIGHIJIIIIEGHIJJEFHIIJIJ
@6485502/1
gctgagagtaattcgtcgcgcattctgttgtatatttatgctcacttcac
+6485502/1
CCCFFFFFDHHHHJJIJIJJJIJJJJJGIJIIJIJJJJJJJJJJJJJJJI
@3932283/1
attgtcggcagctgggaatcctttgtgagccacatcaatgttaaggaatg
+3932283/1
@@CFDBDFGHHHHJIJFIIAHIJJJHJJJIJJJJJIJJJGIJJJJIGIJJ
@2395119/1
atgctttctaatgtttcttcatttaaaaccgctgtgtctctttctttttt
+2395119/1
CCCFFFFFHHHHHHIJJJJJJJJJJJJJJJJJJJHIIJJJJJJJJJJJJJ
@3933361/1
ctaatagattgacacgagacaacgtgatataactatgaagaatcat
+3933361/1
@@@=DBB4A<:2<AFCF>@@?FF6C==?:CG9:DG?:DFDGIAB<9
@2898277/1
ctgaggcggttgttgccactgctgttgttgaggctgctgtggtctctgct
+2898277/1
CCCFFFFFHFHHHJJJJJJJJJJJGIJIJJJJIJJJIIJHGJCHGJJJIG
@1384238/1
caggatacgatctggtttacaattagaatttataagtgttgcggttaaac
+1384238/1
CCCFFFFFHHHHHJJHIJJJJJJJJJJJJJJJJJJJIIJJJJJJJJJJJJ
@6486000/1
taagacaacaatcacaagttttacttcttctttaagacactgactaaaat
+6486000/1
@@@DDEDFHFFHFIGGGIEHGHIJGGGFHGIJJGIGGEHHIHGEGIBGHI
@7531375/1
ctgtcatctaataattctttagcctctaaaccttcatctttatcagtaat
+7531375/1
BCCFFFFFHHHHHIJJJJJJJJJJJJJIJJJHGJJJJJJJJJJJJJIJJJ
@3464342/1
ccaggaacttcccagtcatcaggaataaagtcattaaccttcaaaatttt
+3464342/1
CCCFFFFFHHHGHJJIJJJJJJJJGJJJJJHIIJJJJJJIJJIJJJIJJJ
@7532864/1
cttggggagttaaatcaacatcagctgagatatactcatattgaggataa
+7532864/1
CCCFFFF=DCFHHIIIIIIGIIIIIIIIIGIGIIIIIIEGEIIIIGIEII
@8059427/1
ctctgctgttgctgttgttgctgaggctgctgtggtctctgctgttgttg
+8059427/1
?@@DBDBDA?BDFFGGDFGHHHDDE=ECFFCB:EF9CE@9DDFDDG>D?;
@7001962/1
cttgaatgaatttttcattcctccatactccttgtcttacaggtaccggt
+7001962/1
@@@DB>B?HDDHHIIFAGGGEGDGDHHDHFGGIIFHGHIIA?31?DB@<6
@858069/1
gtttgcaaagggaagcgagcttgctgttgttgctgctgctgctgttgttg
+858069/1
CCCFFFFFHHHHHJJJJGIJJJJJJJJJJJJJJJJJJJJJJJJJJJJIJI
@4947469/1
cttatcagtaatctcgaatctattatctcttggacaagttgttatattag
+4947469/1
CCCFFFFDHHHHHIJIGHIIJJJIIJJJIJJJJGIJJJIIJIGEGIJJGA
@7534624/1
gcccatggcagcaaatctacttgatcctatagtttctcctacggagactg
+7534624/1
C@@FFFFFHHHHHJJIJJJJJJJJJJIIJJJJIIIJJIJJIIJJJIIIJJ
@3464902/1
tggacctctttgtgcccatggagtttgacctctaggaccagtttgcaaag
+3464902/1
<<<D=DDDFHFFHEEEH>FHB<EGHGHIIGGG9EAG<DFHGFHDEI?B9D
@4425203/1
tggatctccaaggtctccttgaacaaatttacctaaagcaacaacacaat
+4425203/1
CCCFFFFFGHHHGIIIIIJIJGIJJJJJJJJJJJJJIIJJJJJJJJJJJI
@3935722/1
gtccttctgacacaccatctctgtaaaagaggatagcttgaggcttatac
+3935722/1
@@@FFDFFHGFFHJGIIIIIIGHIIIJJJEHHJIGGHIIGHGDIJGIIII
@4949002/1
gctgtcgcttcaattcatccacttctccctgcagttcatccataattcag
+4949002/1
CCCFFFFFHHHHHJJJJJJJJJJJJJJJJJJJJJIJJJJJJJJJJIJJII
@4949625/1
ggagaattgagagaagctttactctgtagcattgtaatttcttgttcttc
+4949625/1
@@@FDDFFHHHHHIGIJJIJGHIJJGBHGIIJJIIGEHHHIJJJHIJJII
@859288/1
gattattcttacaaacagaatccttaactgtccttctaacctgttcttct
+859288/1
CCCFFFFFHHHHHJJJJJJJJJJJJJIJJJJJJJJJJJJJJJJJJJJJJJ
@5436243/1
ggagcatgttcttgcctttgttgctgctgtggtggttcttgcctttgcag
+5436243/1
@@CFDDADFFHFHIIIIIIJJJAHHIJHIHCG?EGCGHIIIIGIIIIFJA
@3936476/1
cttgccgatagcaataaggcctttggctttaacctcataactaaaacagg
+3936476/1
CC@DFFFDHHDDHIIBDEFCCEEHIIIIIIIG>FHIFIGIGIHGIGGEIC
@5436406/1
cctcacttgttttgtcataagttgtaac
+5436406/1
???DADD8D2<?DEE><EE@EC?<3AFF
@5436772/1
cctgttgttccattgcttgaggtctggtaattggag
+5436772/1
?8??B2BBDDDDBD@?C:33<CABAEEA<?EE@>C?
@7536694/1
gggccattatcgcatcatacggaatctgccgagtccttccttctagtgct
+7536694/1
@<@DDDDDHA:DF@F@FHHDAEBGGBCACEHGGDCBGHHGHEIIG@HGGH
@1914975/1
ggctgctatagatggaacgttgatctggtctggagctggatgagtgacat
+1914975/1
CCCFFFFFHHHHHJJJJJJJJJIJJJJJIJIJJJJJJJJGIJJGFHHIIJ
@2399663/1
cctgggtttaaaatcttcaataacattactcatttctgataggttctgca
+2399663/1
C@CFFAEFHHHHFIIGIIGJJIJEHICHHIIGJJJJJJHIGCHFEHIIHJ
@7539192/1
cacattcatatttctcccatctgcatccttcttttccggaaagaacctag
+7539192/1
CCCFFFFFHHHHHJJJJJJJJJJJJJJJJJJJJJJJJJIJJJJJJJJJJJ
@861066/1
cttgcctttgcagctgttgtggtggttgttgcctctgttgctgctgaggc
+861066/1
CCCFFFFFHHHHHJJJIJJHJJFGIFHJHJJJJJJJJJJJJJJJJJHJJI
@6488487/1
ctgcaattcttggttcaagatcattttaaactgtccttctgacacaccat
+6488487/1
CCCFFFFFHHHHHFHIJJJIJJJJJJJJJJJJJJJJJJJJJJJIJJJDHI
@5995501/1
cttggctttgccgcgtgttgctgtacttgaggctgagatgaaggtggtct
+5995501/1
@@@FFFFFHGHDHIJHIGIJIEHFGHIJIGIJIIIHIHIIIIJI=CDHCH
@6489247/1
cccgatgctagctttcttaaatctggttctctaatcatctgattagtagt
+6489247/1
CCCFFFFFHHHHHIJJJJJJJJJJJJIJJJJJJJJJJJJJJJJJJJHIJI
@5996837/1
gtaatctctgtatcaacaactgtaccagccggcacattcatatttctccc
+5996837/1
B@@FFFFFHHHHHJJJJJJJJJIJJIJJJJJJJJJJJJJJJJJJJJJJJJ
@2402533/1
tcagattctattggtttgtttggtttaaattgtctaactacttcaataag
+2402533/1
@CCFFADFFHBFBHAFEGHHHIGHIIIIJIG@HIIIIJHGGICHGHGGIG
@2403328/1
accttgccgtaggaaataagaaagcaagagaaggaagtgaggtacacagt
+2403328/1
CCCFFFFFHHHHHJJJJJJJJJJJJJJJJJJJJJJJIDGHIJHIJJJJJH
@3466737/1
gtagcatttcaaaatgattatatcctagttcttctaatattgatgtttta
+3466737/1
@@@D=DDDDFFFHEHFC<AIHCH@EHAC<CH?H<EEGHIA@>F?D999DH
@7004602/1
ggtaattggagcggcttgtctaacttg
+7004602/1
@@?DDDDDFFFFFIIIIB??@9CBFD?
@3467529/1
cttaatgatatcagtcagcttacaagccttagtaagcataaatttatgga
+3467529/1
CCCFFFFFHHHHHJJJJJJJJJJJJJJJJJJJJJJJJJJJIJJJJJJJJJ
@1389266/1
cttgttgttttagggtaatcaaattttatgacaaaattgcaattctttac
+1389266/1
@@@FDFFFFGHHHJJGHGJIJGJJJJIJJIJIJJIIJJJIJJJJIJIJIJ
@3468252/1
ctggtttacaattagaatttataagtgttgcggttaaaccaagaacatgt
+3468252/1
BCCFDFFFHHHHHJJJJJJJJJJJJHHIJIJJJIJJJJJJJJJJJJJJJI
@7541884/1
gtttggtagaagcaggatgacacttaggtcgtgc
+7541884/1
@?<DDD=A<FD8CF?E7CF9F:?<B2AC<2CC??
@3942211/1
ctttgttgctgctgtggtggttcttgcctttgcagctgttgtggtggttg
+3942211/1
CCCFFFFFHGHHHJIJIHHIFGIIIIJIIFIIJIIIIJIJJGGIGFHDHF
@2903771/1
ccaagctctggcattttcctgtgactgatttttcttcaacatcaacaaat
+2903771/1
@@@FDFFDHFHHHIIIFGHGICFIIJIGFHIIIJJIGFIIGGIIJIIIIG
@864172/1
ctccatactccttgtcttacaggtaccggtctttctcgataatcaagtgt
+864172/1
CCCFFFFFHHHHHJJJJJJJJJJHHJJJJHHJJJJJJJJJJJJJJJJIIH
@1917955/1
ggcatgggtcactattaaagttgatttgtcttatagacttgacaattttt
+1917955/1
CCCFFFFFFHGHHIIJIJJJJHIIJJJJJJJJIJIJGIGJJJJJJJJJJJ
@7006341/1
cgacgacactttttagtaccgggcttactaagggagttttcttgatcatt
+7006341/1
CCCFFFFFHHHHHJJJIJJJJJJJJJJJJJJJJJJJGIJJJJJJJJJJJJ
@3943301/1
ccgtgatctaatatttgagcagaaggtgctggtgcatgtaatactttgta
+3943301/1
CCCFFFFFHHHHHJJJJIJJJJJJJJGIJJJJIIJJJJHJJJJJJJJJII
@3944113/1
cttcaacaccacactcctcaaggtacacccctataagggcttcgatagaa
+3944113/1
CCCFFFFFHHHHHJJJJJJJJJJIIJJJJJJJJJJJJJJJJJJJJJJJJJ
@3944336/1
ccttgttgttttagggtaatcaaattttatgacaaaattgcaattcttta
+3944336/1
CCCFFFFFHHHHHJJJEGHJJJJJJJJJJJJJJJJJJJJJJJJJJJJJJJ
@3944715/1
cttctcttggtgttcaacaaatctcttaatgatatcagtcagcttacaag
+3944715/1
CCCFFFFFHHFHFIJJJJIJJJJJJJJJJJJJJJJJJJIJJJJJJJJJJH
@3944762/1
cttcaacaatcgtcggtacaatgtaatatgagttttctttgttttcaaag
+3944762/1
CCCFFFFFHHHHHJJJGIJJJJJIJJJJJJIIIJJJJJJJJHIJJJJJJJ
@7542266/1
tcagaattttcgtttggagcaaatacaatgtatttgctgtctttgtgtct
+7542266/1
CCCFFFFFHHHHHJJJJHGJJJJJJJJJJJHIIJJJJJJJJJJJJIIIJJ
@2406324/1
gtctctgctgttgctgaggctgctgtggtctctgctgttgttgctgctgc
+2406324/1
@CCFFFFFHHHHGJJJJIJIJJIJJJGIIIIJIGIIIGIIGIIIGJJGJC
@7542781/1
gttgttgaccccatggttgtcgaggaggtccctgttgttccattgcttga
+7542781/1
CC@FFFFFHHHHFJIJHGJJJJJIJIJJGHIIJJIJIIJGGGIJJJJJJC
@7542829/1
ccggtctttctcgataatcaagtgttggtgcattcataattcgggcctta
+7542829/1
C@CFFFFFHHHHHJJJJJJJJJIJGIIJIJIIIJJJJJJIJJJJJJIJJI
@4954091/1
gtcacggtctcaacaagttccgttttttggagaggcaactcaggataact
+4954091/1
@@@DDDDBFFDFDGG?FHHBHHCGG@ACFHADHICBBEHEGGB>F@AGDG
@315058/1
ctttctttcaacaaacacaagagctaaattatcctttttgaaatttttta
+315058/1
CCCFFFFFHHHHHJJJJJJJJJJJJJJJJJJJJJJJJJJJJJJJJJJJJJ
@3470139/1
ccacattctatcaagtaggcaccaatcaaggcctccacacaatcagcaat
+3470139/1
CCCFFFFFHHHHHJJHJJJJJJJJJJJJJJJIIJJJJJJJJJJJJJJJJJ
@4429460/1
gggtagttgggtaatattttgataacgtggatgtagataggctggcctgc
+4429460/1
BBCBDFFFHHHCFIJJJJJJJJJJJIJGHJHIJHIJJJJJJJJJJJJGIG
@6491965/1
cactgaaccaaatcggctccttgaatgaatttttcattcctccatactcc
+6491965/1
CCCFFFFFHHHHHJJJJJJJIIJIGGHIIIJJJJJIGJJJJJJJJJJJJJ
@2407430/1
tgtttattagggtagcatttggaggactgtcagatggttttggagaatta
+2407430/1
@@@DFFFFGHHH<FGIIJJIHJGJJGGIJHHJJGGIJCGHIJJIJJIJIC
@5444561/1
gctgaggctgttgttgccactgctgctgctgaggctgttgttgcctctgc
+5444561/1
BCCFDFFFHHHHGIGIJJJJJJJIJJJJIJJIIJIIIHIJGIJGEHIGIH
@6001767/1
cttcaacaatcgtcggtacaatgtaatatgagttttctttgttttcaaag
+6001767/1
CCCFFFFFHHHHHJJJGIJJJJJHIIIIIJIJHIJJIJJJJGIJJJIJJJ
@316298/1
catcaactgagaggccaaactccttcaggcatgggtcactattaaagttg
+316298/1
@@CDFDEFFHH>F==EHI@FHGIIGIDCHIHIIEIDCDDFFDBFG@EBF@
@6492882/1
aagaactatttctttaagaatattttggatttcattgatagtatctgatt
+6492882/1
@?BFFFFFGGHFHIJJIJIIJFGIGHGGCHHIIGHAC4EBDFEHGIGDII
@3946232/1
ccgtgtgatatgatatgggttgctgtttacaccaacgataaaatcaggct
+3946232/1
@@@AB2=AFA>BBHGHB?3ABCEHGHGIBEFHHGID=DD??FFADCDGIB
@3946596/1
gcctcctgcggaccattagttgaagtcccagccctcagataatcccatat
+3946596/1
8?@DFDFFHFD?FGGIEHE?FCHIIEDE>DFFGGGGHIIEHIBDHIGIII
@3472356/1
ctctttctcaacaagatggtacctagctctaaatgccacaagatgggcat
+3472356/1
CCCFFFFFHHHHHJJJJJJJJJJJJIJJJJJJJJJJJJJJJJJJJJJJJJ
@7545923/1
tgggaatcctttgtgagccacatcaatgttaaggaatggtttccaaccaa
+7545923/1
@<@DDDD?:CDHHA?D>?AG@GGEHIGIHGECHGHG@FGFHGGIIIBFHE
@6493494/1
gtcaggtgcgttaacttttggtggctttattatattactcctaattgaag
+6493494/1
@@@FFFDDGHHGHJJJJJJJJFHIIIJIIJJJIJJJIJJIJJJJJJIJJI
@2905642/1
ctttggtgataagaactatttctttaagaatattttggatttcattgata
+2905642/1
CCCFFFDDHHHHHJJJJJJJJJIJJJJJJJJJJJJJJJIJIJJJJJJIJI
@3473493/1
cctgattacttcttctcgaggtggctgcagt
+3473493/1
@@@DDBED?BFHFEGGGIJJDEGCGEAH?C9
@1391559/1
caataactctgtattagtctgcagaaaccaagaccgacttaaacaaattg
+1391559/1
CCCFFFFFHHHHHJJJJHIJJJJJJJJJJJJJJJJJJJJJJJJJJJJJJJ
@3947788/1
ttcagatcgctgccatttagtacactgctttttccttctccagctagttg
+3947788/1
CCCFFFFFHHHHHJJJJJJJHHIJJJJJJJJJJJJJJJJJJJJJJGIHII
@6003096/1
tctcaacaagttccgttttttggagaggcaactcaggataactatagagg
+6003096/1
CCCFFFFFDHFFHJIHIIJJJJIJJJIJJJJJJJJJJJJJIJIJJJJJJJ
@7010177/1
gtaacgattggaaaaataatcagaataagaacggtattgctctgcaggga
+7010177/1
CCCFFFFFHHGHGJJIIIJJIJIJJJIJJHHIJJBGHJJJIJJJJJJJIG
@8070063/1
ctctaactcttcttccatccgctagtttttcaggtttactgaacttagct
+8070063/1
CCCFFFFFHHHHHJJJJJJJJJJJJHIJJJJJJJHIJJJJJJJJJJJJJJ
@1922183/1
cttcattttcagctctggctattttagcatggaatgtaatctccaagttg
+1922183/1
@@@FFBDFHFHBH@EEHCGFEGI@FHGFHHGIIGHI@GHEHIIIGGIFGE
@7546999/1
gtccttctaacctgttcttcttgaagttggttcagctgtagtctgtctgc
+7546999/1
?:?D;DBDF>C:DCGF>GICHI<CCHH?9DFECFEAE>FCAFFIIFCGFD
@4956995/1
cccatagcaaatggtatttggtaggacgtgctgtaccttgtatactagca
+4956995/1
CCCFFFFFHHHFHJGHIJJJIIJIJJIJIJJJJIIIJFIJHIJJJIJJJJ
@6004486/1
ggctattttagcatggaatgtaatctccaag
+6004486/1
?7<DBDDDDE3ACA<EE>EECFF<<@E9CEF
@2906243/1
cctatttctttgtgtcggaatacaaggcaggaaatggtgaactgcctttc
+2906243/1
@@@BDFFFHFHHHIGIGIIIIIIBFFG@CDBCGG<BFDFHIEHG>BFGGI
@8070777/1
ccctaggcaaggtacagcctcaccacctcaaccgaacac
+8070777/1
@@@;D;DDDADF22<C@C?EADDEDCHG::?FHA@??09
@8070934/1
ctaaattctgctctgataaattagaatcatcccatagcaaatggtatttg
+8070934/1
BC@DFFFFHHHHHJJJJJJJJJJJIJJJJJJHHJJJJJJJJJJJDFGGIJ
@4432008/1
ggcggtaccatggtataactatcttattgagataattatcttttgaaaca
+4432008/1
C@@DFFFFHHGHGFHIIJIIJJJIJJJJJIJDHGIIJIJJIJFIJJIGHJ
@318775/1
ccggtttctcaaaacatggagctggatgaggaaatttttcataaagaagt
+318775/1
@@@DFFFFFHHHHJIJGIEIEHGGGIIIACDHI@FBHGGJEIGGEHIGEH
@1923585/1
ttgtatactagcatgactgactagatagaagtctaattcagtagggtgag
+1923585/1
CCCFFFFFHGHGGJJJJJIJJJJJJJJJJJJHHIIJJJJJJIIJJJCFHI
@6495039/1
ctgttgttgaggctgctgtggtctctgctgttgctgttgttgctgaggct
+6495039/1
BCCDFFFFHHHHHJIJJIFGGDGIGGEIJIFGGHIIHHHEGGHGIGGIIA
@5446231/1
caataattgttctttcatgatactctcaagatccctgattacttcttctc
+5446231/1
@@@DDDDDFAFDHACF?DH:CFFEHGCGIEGGGIHFA;?FHHGICHIIGH
@868353/1
ggtatatataagattacaattcttaacattttttctttaaacaaagaaca
+868353/1
BCBFFFFFHHHHHJJJJIJJJJJJJJJJJJJJJJJJJJJJJJJJJJIIJH
@7011349/1
ctgactaaaatattgttcaagttcacgaggagtattcttggaaacaattt
+7011349/1
CCCFFFFFHHHHHJJJJJJJJJIJJJJJJJJJEHIJJJJJJJIJJJJJJJ
@3475646/1
gtcactttatatgttcttttaacactctttgatggaatttcataaacaac
+3475646/1
BCCFFFFFHHHHHJJJJJJJIIJJJJJJJJJJJJJJJJJJJJJIJJJJJJ
@4433472/1
atcgtttttgtgtaagtcatgaaaaagatgataaagaattttagcagtga
+4433472/1
@CCFFFFFHHHHHJJJIJJJJJJJJJJJJJJJJJJJJJJJJJJJJJJGII
@7011643/1
caggaggtgcactggttacaggagatactggttgttgttgaggtggtagt
+7011643/1
@@<DDDDDDHHHHGGEGIIJJGAFFGHGGGGHHGHHGHGC?DF9BBFBBB
@319970/1
gcactaatgtctcttcaaaatcttcttcatcacgtcgtctttttttacca
+319970/1
??@D?DDDFHHHGIGGHGICHIEHHIHCHEHIHBACC0:?GIGGGIGIII
@8072008/1
atccttaactgtccttctaacctgttcttcttgaagttggttcagctgta
+8072008/1
????DDDDHHHBFFGIIGIEHHIIDHEIIIIGIEGIFHHIDFHGIIIGFH
@3950635/1
acaagttttacttcttctttaagacactgactaaaatattgttcaagttc
+3950635/1
CCCFFFFFHHGHGJJJJJIJJJIIJFJJIIIIJJJJJJJJIIJJIIJJJJ
@3950792/1
ccatattcttattctttatatttaaattgagatgattagtttccacaaca
+3950792/1
CC@FFADFHHBHFIIIG@CEDHIGCHDHEHHGIIIIIGB?FHIHIIIGGD
@1924864/1
cttccttctagtgcttcttccaaagcaaataatgaaacttgtgccatcca
+1924864/1
CCCFFFFFHHHHHJJJJJJJJJIJJJJJJIJJJJJJJJJJJIIJJJJJJJ
@1926019/1
ctgtagtacaaatttctatttccgattatttttcctttgatgctgctcaa
+1926019/1
@C@DFFDDHHHHHJJJJIJIJJJJJJJJJJJIJJJJJIJJJJJJJJJJJJ
@6008464/1
cagagaggaaatagtattttttcttcatcgtcttgaacttcatttccaac
+6008464/1
CCCFFDDFFHHHHJFHIJJJJJJJJJJJJJJJJJJJJJJJJJJJJJJJJJ
@4960017/1
ccataaccgtacttcatatcattgataattactgtagctgagtaaggagt
+4960017/1
:?@AB3BAC<:AFEFFE>DDHFFHIEH>HHAHAE?<CFGE?D:?9BDGE;
@7012725/1
tcttcttcttttttccacgtgaaatctttaggctgcagctcaaccatttt
+7012725/1
CCCFFFFFHHHHHJJJJJJHJJJJJJJJJJGIJJJJJJJJJJJJJJJJIJ
@4961065/1
gctggtcttcagtcacccgattctatttcttggtcatcagtttgagatac
+4961065/1
CCCFFFFFHHHHHIJJJJJIJJJJJJJJJJJJJJJJJJJJIJJJJJJJJJ
@3478277/1
cctggctgagagtaattcgtcgcgcattctgttgtatatttatgctcact
+3478277/1
@@@BDDFFHGBFDDCCEGGIIIDGGHJJJJJIIGBDIHGECFGEGGBGHI
@321684/1
catcaacgttcactgtctataaaaatacaagaattcctaattggtagtat
+321684/1
1=?DDDB@<ADFHBHIIIIIIIICGECEFGGGGGIHHGBCDHIIGCHGHI
@321916/1
ccggtcttcactgcagcctgactggtgagaaccctcaccgctgtcatgct
+321916/1
?BCFDFFFHHHHHIJJJJJJJJIJIHIJJJJJJJJJJJJJJJJJJJJJJI
@6499888/1
atactttaagagcatttattgcagcttctttctgtgcatcattttt
+6499888/1
@@@BFFFDFDDDDEGHIIIIIIIGGIIIIIICGBHE@EFECFHGHH
@2911063/1
ctggggaggtggacctctttgtgcccatggagtttgacctctaggaccag
+2911063/1
CCCFFFFFG<CFHJJJJJJJJHGJJIJIJJGGBFHIJJJJJJIIJJJJJJ
@2414783/1
acccaatgtttctagcctttcataattcataacgtcattagcagagctcg
+2414783/1
@CCFFFFFHHHHHJIIJJJJJJJJJJJJJJJJHIHIIIJJJJJIGIIJJG
@3478665/1
ccctgagattggggaggactcaatgccaacattgac
+3478665/1
1??DDD?DFB8F?F?D@AAGFIICFGIEDCD>B@FF
@7550361/1
ctcaggagaaatttcaatttttgcaaattgttcgtagtgaagaactgaaa
+7550361/1
CCCFFFFFHGHHHJJJIJJJJJJJJIJJJIJJJJHIJIIJJJJJIJJJJJ
@8073104/1
tgtagataggctggcctgcttgtggaaaaccaccacaaatccacttggaa
+8073104/1
BC@FFFFFHHHHGIFIGIJJJJFHIHIJIJJIIJJEGIGIJIJJJIIJEH
@3480171/1
ggaatgtaatctccaagttgtgaatcaatttcaggatacgatctggttta
+3480171/1
CCCFFFFFHHHHHJJJJIJJIJJJJJJJJIJJJJJJJJJJJJJJJJHJJI
@871732/1
ctcctttttcaaaaccttcttccagcatagcttcaatttcattgtcgctt
+871732/1
CCCFFFFFHHHHGJJJJJJJJJJJJJJJJJJJJJJJJJJJJJJJJJJJJJ
@4435704/1
gggtgaaggtcctgtaaaatagcttgagaagccctttgttttccttcttt
+4435704/1
BCCDDFFFHDFHGJIJJJJIJJIJJJJJJIIGIJJJJJHIIIIJJJIJIJ
@3480424/1
gcattgtttcattccgcagattaaaatttttaagtacgactaagtgagca
+3480424/1
CCCFFFFFHHHHHJJJJJJJJJIJJJJJJJJJJIIIJJJJJJJJIJJJJJ
@8073777/1
agaaatttcaatttttgcaaattgttcgtagtgaagaactgaaagc
+8073777/1
@CCFFFFFGHHHGJJJIJJGGIJJIIJJIJJJJIJJJJJJJJJJJI
@5448784/1
ggcatgctttgcttctttcttagatctaccagtgcccatggcagcaaatc
+5448784/1
CCCFFFFFHHHHHJIJJJJJJJJJJGJJJJJJJJJJJJJJJJJJIJJIJJ
@6011443/1
cacaattcaggcactaatgtctcttcaaaatcttcttcatcacgtcgtct
+6011443/1
BB@FABDFHHHHHJJIIJIIFHIIIJCHHIFHHIIIJJIJJJJJHIJIJI
@8074340/1
gatgatttgatatctatatttctcattttttctgctaaagcactaccttc
+8074340/1
CCCFFFFFHAFFFIJJJJJJJJJJJIJJJJJJJJJJJJJJJJJJJJJJJJ
@4436354/1
ctgaggcaagtgttgggattttgaccatcttcaacgaatcaaattcactt
+4436354/1
CCCFFFFFHHHHHIJJJJJJJJJJJJJJJJJJJJJJIIJJJJJJJJJJJJ
@3482127/1
gcctgcttgtggaaaaccaccacaaatccacttggaaaactgtttatcat
+3482127/1
C@@FFFFFFHFHHJIJJJJFIIJJJJJJGIJJIJJJJIGGIJFHIIIGIC
@7552336/1
cctgctttagggtttcttccgctaatttaaaaattgaatagtttttatga
+7552336/1
CCCFFFFFHHHHHIIJJJJJJJJJJJJJJJJJJJJJJJJJJIIJJJIJJJ
@3483554/1
atgcagttcattacctaagatatttgttatgatctccggccaagatcagc
+3483554/1
@C@FFFFDFHFHHIJJJJJGIJIIJJHIIIJJJIJJJJGJJJJJJJJIJF
@7015140/1
atgaaggtggtctgctgggttgctggtcaccgggttgttgcctaacagga
+7015140/1
CCCFFFFBFF@CFFF@FHGGGII@HHHGHIIGBHD?ADHHGHGHIFEHGH
@4964395/1
cccacatatcagctgatattctatagataatactggataattgcgaaacg
+4964395/1
CCCFFFFFHHHHHJJJJJJJJJJJJIJJIJJJJJJJJJJJJJJIJJJJJJ
@1399601/1
ccttaactttagtgaactggtcatcaactgagagg
+1399601/1
?@@DBDDDHFHD?<AC<CAFCDAFEEHECC99F<?
@7015963/1
attttcttcattgtaacttggcccgcaacaattgtacacaactccatagg
+7015963/1
CCCFFFFFHHHHHJIJJJJJJJJJJJJJJJJJJJJIJJJJJJJJJJJJJJ
@5450075/1
attttcgtttacccagagaggaaatagtattttttcttcatcgtcttgaa
+5450075/1
?BBFFFFFHHHHHJIJHHFIICFGIIG?@FGIIIJJJJJIJJG?FHHDHG
@4439524/1
cagcattcagtagcatcgtgatacgatgtaatattgaaggcaataaagta
+4439524/1
CCCFFFFFHHHHHJJJJJIJJJJJJJJJIIJJJJJJJJJJJJJJJJJJIJ
@7553530/1
gtactatcatcagctggtgtagaattacagaataactcatgaatgctttc
+7553530/1
@@@DBDDDDHDHFIGE;EGE<?FFHIIIIGEIIHCHIIGIGHIIGDE<?B
@1400772/1
gctggatgagtgacatcagcgccaacaacaatgacaggtttttgaaaaaa
+1400772/1
CCCFFFFFHHHHHJJJJJJJJJJJJJJJJJJJJJJJJJFHIJJIHIJJJJ
@2418429/1
ctggagctcatcaagcttcggtccgactgatgatttgagg
+2418429/1
:?@D???DFFD??GB@GDH:8A?<E1C?F99B?B@>FFE3
@2419436/1
gcagggaattctaagagggtacacaattcaggcactaatgtctcttcaaa
+2419436/1
CCCFFFFFHHHHHJJJJJJFGIJJJEHJJJJJJJJJEIJJHEIIJJIJJJ
@5450734/1
gctgagagtaattcgtcgcgcattctgttgtatatttatgctcacttcac
+5450734/1
CCCFFFFFDFDBHJGIJJIGIJJFIJJHIJBHHEGJJJIJJIGGHJJJJI
@3486992/1
ctgcagggaacggcgacataggtgtctgctcttcacatactcttgttaca
+3486992/1
CCCFFFFFHHHHHJJIJJIJIJHHIIIJIIJJJJIJJJJJJJJJIIJJJJ
@8077176/1
gttgctggtcaccgggttgttgcctaacaggaggtgcactggttacagga
+8077176/1
@CCFFFFFHHHHHJJJIJJJJJIIIJJJJJIGHG8BFHIGIJHIIIIIJG
@3488728/1
gcataagtcattcctctatcaggtaagacaacaatcacaagttttacttc
+3488728/1
@@CFFFFDHHHHHIJJJJJJJJJHHJJJJIIIJJIJJJJEHIJJJJJJJI
@875748/1
cttaatttcattttgtatttgtctaagaaatacttagcaactgtacattc
+875748/1
CCCFFFFFHHHHHIJHIJJJJJJJJJJJJJJJJJJJIIJJJJJGIJJJJJ
@4439925/1
gcttgaggcttatacctagtgcttctgtaaaatgccaataattgttcttt
+4439925/1
?@?DDFDFFHHHDGEBGHE<CHFHIIGIGBFECEGGHGGHIHIGIGEHIG
@4440230/1
gtctccttcaacaatcgtcggtacaatgtaatatgagttttctttgtttt
+4440230/1
CCCFFFFFHGHHHJJJJHIJJJJJIJIJDIJJJJJJJHIJJIJJJJIJJJ
@1402366/1
ctatcctctggaggaattcctttaaactgatccatgatcaatctcatagg
+1402366/1
CCCFFFFFHHHHHJJJJJJJJJJJJJJJJJJJJJJJJJJJJJJJJIJJJJ
@2915421/1
cagctgtagtctgtctgcatctgtatatgccctagcacggaaagcagcga
+2915421/1
CCCFFFFFHHHHHJJJJJJJJJJJJJJJJJJJJJJJJJJJIJJJJJJIJI
@2421250/1
acaagttttacttcttctttaagacactgactaaaatattgttcaagttc
+2421250/1
CCCFFFFFHHHHHJJJJJJJJJJJJJJJJJJJJJJJJJJJJIJJIIJIJJ
@5454044/1
gcaagaggtaacttctgtcttgaaatctgtagcccaatatagattcc
+5454044/1
CCCFFFFFHFDHHJIJIJJJJIJJJJJJJIJJJJJJJJJJJJIJJJI
@329520/1
gcagttcatcagaatcaaaatggttgtcatcccataaaacatgataatga
+329520/1
CCCFFFFFHHHHHJJJJJIIJJJHIJJJJJJJJJJJJJJJJJJJJJJJJJ
@3490004/1
gctgttgttgctgaggctgctgtggtctctgctgttgttgttgttgctga
+3490004/1
@CCFDFFFHHHHHIJJJJJJJJHIIFHIIJJJIJFHJHIIEHIGHGIJJD
@3490856/1
cccgtgtgatatgatatgggttgctgtttacaccaacgataaaatcaggc
+3490856/1
BBCFDDEDFHFFFIJJJGIJFGHJIJHIIIJJJAGGIJIIIIJGJJJJII
@6506446/1
gcccgcaacaattgtacacaactccataggaagcgccaaaggcttctctc
+6506446/1
CCCFFFFFHHHHHJJJJJJJJJJJJJJJJJJJJIJJJJJJJJIJJJJJJJ
@3956128/1
ctgcactgtgacagtcttcaagcactgagttagaataccaacctgaattt
+3956128/1
CCCFFFFFFHHHHJGHIJJJJJJJJJJJJHIIJJJJJJJJJJJJJJJJJJ
@8079652/1
ctgaggtctgtcaattcaccaggtgatatatttttgcacctgttataaat
+8079652/1
@C@DFFEDDHHGHJJJGIJJIJICGHGIIIJGIIIIIIJIGGGGFIJJFJ
@6507896/1
ctggattttgaataggaaatttgataagtttggttccatcaggaaacgat
+6507896/1
@CCFDFFFHHGHHJJJGIJJJJJJJJJJIIIJJIJJJJJJJJJJJJJJIJ
@6018831/1
aagaaaaaaggttcttttacccccttcagaatataatagtttcaactcat
+6018831/1
CCCFFFFFHHHFHJJJJJJJJJJJJJJJJJJJJJJJJJJIJJJJJJJJJJ
@7555897/1
gttcctttttgaactgaaatcacctgctccaggtaatggaaaatcctgag
+7555897/1
CCCFFFFFHHHFHGIJIIIIEHHGIGEEHHGH>FHDDHGIIIJJJJJJII
@6019694/1
tgacaattttttcttttcttctttctgtatcaactgcagcctcttttacc
+6019694/1
@@@DFADDFHHGFGIGGGGGIGIHIJJIAHFIDEE9DDDCHIGIGIEHGG
@2424089/1
gtcaagagcttggattgcctcctgcggaccattagttgaagtcccagccc
+2424089/1
CCCFFFFFHHHHHJJJJJJJJJJJJJJJJJJJJJJHIJIJJHIJJJJIJJ
@2424529/1
cttcttcatcacgtcgtctttttttaccaaaccggtattttccccttggc
+2424529/1
=@@?DDDEHFFFFHHACCFHIGHGIIE??D;DEDH0;FHIE@GEGIIIIG
@1934074/1
ggcaggaagttttctcgcaacttaggttatgcgaagtacataactttctt
+1934074/1
CCCFFFFFHHHHHJJJJJJJJJJJJJIIJJIJJIJJGIIJJJJJJJJJJJ
@8080729/1
ggtaaatttatcgcaaggtaatgtaaaacaatatctattcaacaaaggaa
+8080729/1
B@?DDDFFGHHFHIIJJJGHGCHIIIEGHIGIIIJJIIJGHDHHJJIGGH
@8081429/1
ctccatactccttgtcttacaggtaccggtctttctcgataatcaagtgt
+8081429/1
@@@DFFDFFFFHHIEEFGHIGGGIIGIJG?FEHIGEGIGFHJGAHJI?E/
@1406592/1
tataagaacaatgagtgagagcttgcaagaggtaacttctgtcttgaaat
+1406592/1
C@@FFADFHHFFFHI:C@DHHDHIIIGIIGII?CFEHIIICHHIGGIIHC
@8081660/1
cctgatctggaccagtggcgtatttacagaagcaaggttggcctattatt
+8081660/1
@CCDDFFFHHHHHGGJJJJGCGIJJJJJJJJJJJIIIIJJJIJIGGJIJJ
@6511155/1
agagcttggattgcctcctgcggaccattagttgaagtcccagccctcag
+6511155/1
@BCFFFFFHHHHHJJJJJJJJJJJJJJJJJJJIIIJJJJJJJJJJJJJJJ
@1407124/1
ctcagagctaccttggcagctgctaattttgcttggtgtttgttttctcc
+1407124/1
CCCFFFFFGHHHHJJJJJJJJJJJIIJJJJJJJJJJFHGHIJHIJJJJJJ
@6022607/1
gcaggtatagatactgaacgtgtacacctcacatatgtatggcacaactg
+6022607/1
@@@DD:=DHFAFFBC<CF?EGC;FH>FEHG>FEHFG?EDGGEIGIGHGBB
@2921751/1
ctatcaggtaagacaacaatcacaagttttacttcttctttaagacactg
+2921751/1
CCCFFFFFHGHGHJJJJIJJJJJJJIHIJJJIIIGHJJJJJJJJJJJJJJ
@7557845/1
gcgttttggtgggcatggcctgcagctccctttttgcagcttcttca
+7557845/1
CCCFFFFFGHHBDGGHGIEHIIJJJIIJIIIJJJJGIJIHIJGGIGD
@7558117/1
ctctggtatccaaaggcactgttttcaccggaggaatttgtttgtgattt
+7558117/1
CCCFFFEFHHHHHJJJJJJJJHIJJJJJJJJJJJIJJJJJJJJJHIHIJJ
@2922585/1
gtcgaatactctgagcttgctgagcgactaatgccactgtgtccaca
+2922585/1
CCCFFFFFHHHHHJJJJJJJJJJJJJJJJJJJJJJJJJJIJJJJJJJ
@333801/1
cataaccaagatcaattactctaccaggtggaggtgaaaagaatgatctt
+333801/1
CCCFFFFFHHFHHJJJJJJJJJJJJJJJCFHHIIDGGIIJJJJJJJJJJJ
@2923501/1
agataacatacaattttaattttattattctcaatgatttcctccttcca
+2923501/1
@@<DBDDDFHBF??EGH@?AIHIIEEGGIGHGCH@HHC<C9:C?FGEGHG
@880584/1
cttttaacactctttgatggaatttcataaacaactttcaaatccttaat
+880584/1
@@@AD?DD?B<;:C?DBFFCF3<CF4?CF>FEH@BFBFFEEAFACGGGID
@6512619/1
tctcctcaaccttttgtaacatcgacaacaccgcttgtgcggcaatatgt
+6512619/1
@BCFFFFFHHHHHJIJGHIJJJJJJJJJJJJJJJHHJJJJJJJJJJIIJE
@881598/1
ccctaggctttgctttaggatcatcatctggattttgaataggaaatttg
+881598/1
CCCFFFFFGGHHHJJJJJJJJJJJJJJJJJJIJJJJJJJJJJJIJJJJJJ
@1410461/1
ctcaggagaaatttcaatttttgcaaattgttcgtagtgaagaactgaaa
+1410461/1
@CCFDFADAFHHFIIIIIIIIIIIIEDDHIEHIIHIIIIGHHHEAGDGGG
@6515100/1
ggcttctattagttcatctatattttttaaggaagtaagtgcaggggaac
+6515100/1
CCCFFFFFHFHFCFFDFFHJGJIIJJJJGIEGBFFCFGHDDFHIIIGEHG
@6515305/1
gtacacaattcaggcactaatgtctcttcaaaat
+6515305/1
@=?DD?DDF<CA:FDB:?3C<FC<C<3<2A9A<9
@2923938/1
gtcgaatactgttcttaggaatatttccaatgaattcctctatttcattg
+2923938/1
CCCFFFFFHHHHHIIIJJHIJJJJJJJJJJJIJIJJJJIJJJJJIIJIIH
@8082648/1
gttctttcatgatactctcaaggtccctgattacttcttctcgaggtggc
+8082648/1
@@CD=?DDFFHHHF@CE<GIHG@GHGE<BFDE?EFG<ECFHIIIIG?DG;
@7559673/1
cccgcaacaattgtacacaactccataggaagcgccaaaggcttctctcg
+7559673/1
CCCFFFFFFHHHHIIJJJJIJJJJJJJJJJJICGIJJJJIIJJJIJJIIJ
@5463475/1
acgttcataaggtctcatttgaaaacgtggatctccaaggtctccttgaa
+5463475/1
@@CFFFFFHHHHHHIJJJJJJJJJJJJGHIJJJJJJJJJIHIIIJJJJJJ
@7560701/1
ctttggattgaatataagaccttgttgttttagggtaatcaaattttatg
+7560701/1
CCCFFFFFHHHHHJJJJJJJJJJJIJJHIJJIIJJEHIJJIJJJJJJJJJ
@336408/1
cgacaacaccgcttgtgcggcaatatgtttggcttgctgttttgtagaag
+336408/1
CCCFFFFFGHHHHJJJJJIGGIIIIJJIJIJJJJJJJIJIIJJJIIJJJJ
@1413007/1
cctcatacgactctaattgtaaaaatgttatccatttttgggttaataac
+1413007/1
CCCFFFFFHHHHGIJJJJJJJJJJJJJJJJJJJJJJJJJJJJHIJJJJJJ
@6518288/1
ggtctgctgggttgctggtcaccgggttgttgcctaacaggaggtgcact
+6518288/1
@CBFFFFFHHHFDHIJJJHGGIJJJJCF8DGHGGHGGIJGIJII7BFFEA
@7025342/1
ctttgaactaagtacagcgaaattcttattcgattgaagtaaattgtaaa
+7025342/1
CCCFFFFFHHHHHIJJJJJIJJIJJJJJJJJJJJJJJJJIJJIJJJJIJJ
@3498957/1
ctagttcttctaatattgatgttttattttcagtataccttataccgcta
+3498957/1
BCCFDFFFHHHHHJJJJJJJJJJJJJJJJJJJJIJJJJJJJJJJJJJJJJ
@6027589/1
ctgtacttgaggctgagatgaaggtggtctgctgggttgctggtcactgg
+6027589/1
@@@DDDDDFF?FFGHEBFHEEEGIAAA<FHIIIGE??FFCHFHDG@FFHH
@6028054/1
caacaaacagttgttttttcctgatatagctctaacttcaattaatttct
+6028054/1
@@@DDBEFGHBFFGHIGIHIFGCHIGEIJIJIGGFHEIJGDGIIIJJIJJ
@6028233/1
gtcagcttacaagccttagtaagcataaatttatggaagccataccgtac
+6028233/1
CCCDFFFFHG??FIECBGBEDCHEFHG@FGEGGGG><CE9?DCGDGHF?D
@7562171/1
gtcgaatactgttcttaggaatatttccaatgaattcctctatttcattg
+7562171/1
;?@DDFFDHHG?CGIJJGIIIJIIGGGHHGHEEHGGIA?@GHAAFFIIEE
@5466752/1
gtaatctctgtatcaacaactgtaccagccggcacattcatatttctccc
+5466752/1
@@@DDA2=AD?BFHIGGECFHF??FEHGIG<@FGGGHIIGIEGGIHGIII
@6029010/1
atttgaggttcttgtggaattgtgacactttgatgttgtaaggtgctgag
+6029010/1
@@CFFFFFHHHGHJHIJJJJGIJJIJJIIJIJHEHJIJIJJJIHIIJIII
@6029076/1
gtttgcaaagggaagcgagcttgctgttgttgctgctgctgctgttgttg
+6029076/1
@<@DDFFFBB;DFGDGG:FEFGGIIIIIIDHI@FHBGEHDHCGEHCB8CG
@6029284/1
ctttggctttaacctcataactaaaacagggttcatgagttccactttca
+6029284/1
CCCFFFFFHGHHHJIJJJJJJJJJJIIJIJJHHIJJJJJJJJJJJJJJJJ
@6029439/1
cttcagcatcagacgtattagagcatagatcagaattatttttattaatc
+6029439/1
CCCFFFFFHHHHHIIGIIJIJIJJJJJIGHGGIJIJJIJJJJJIJJJIJI
@8086145/1
gaggtctggtaattggagcggcttgtct
+8086145/1
?8?D=BDDF:A?CEBFGGIDEGBEDD3C
@7026880/1
gtagtttcacttttgttattggtttccttatcagtaatctcgaatctatt
+7026880/1
BBCFDFFFHHHHHJIGIJJJJJIJJJJIJJJJJJIIIJJJJJJJJJJJJJ
@337645/1
caacaatttctcttccttttttttggatctgaagggcggtcccctctttt
+337645/1
@@@FFFFFHHHGHIJEHHJIJGIFAFGHEGGGFIGIGIIEEDDDCDEEDD
@2927370/1
gtcgaatactctgagcttgctgagcgactaatgccactgtgtccaca
+2927370/1
CCCFFFFFHHHHHJJJIJJJJJJJJJJJJJJJJJJJJJJJJJIJJJJ
@3500297/1
ctctgctgttgttgttgttgctgaggctgctgtggtctctgctgttgctg
+3500297/1
CCCFFFFFFHHHHJJJJIJJJJJJIJJJJJIJGIJGGIIJJJJIIJJIJI
@1416112/1
ctccatactccttgtcttacaggtaccggtctttctcgataatcaagtgt
+1416112/1
CCCFFFFFHHHHHJHJJJJJIIJHHIJJJHHIJJJJJJJJJJJJJJJFHI
@2927937/1
ctctgtcgaacagcttccacagcttgtctgtaattgcgataaggtttttc
+2927937/1
CCCFFFFFHHHHHIJJJJIJIJJJJJIIJJJGIJJJJJJIJJJJBGHJIJ
@2927975/1
gtcaaatatatatgtatcctattaatgctttaaacattaactagttgcac
+2927975/1
@@;DDDDEGHHGHIIIIBEGGIHDDFA>HHIIG<9AEHFEFEFFGHHII>
@2432745/1
gcccagccacaatgttacaaacctctagaggtagatatgtgtgcttgtgc
+2432745/1
CCCFFDDDHHHFHIJJIGJJIJJIIJIJGIJ?EHFICCGHHJIIG@HHGD
@3501028/1
gctggctggttcctagaatcccacatggcaggaagttttctcgcaactta
+3501028/1
CCCFFFFFH?FHHJGHHIJIJJJJJJJJJGIIIJG?FEHGIGIIIIJJII
@2433143/1
gctgctgtggtctctgctgttgctgag
+2433143/1
1?<DD>ADDB:CDE9<EE<CFDFED9?
@1940518/1
gttcttcttgaagttggttcagctgtagtctgtctgcatctgtatatgcc
+1940518/1
CCCFFFFFHHHHHJJJJJJJJJJJJHJJJJJJJJJJJJJJJJHIJJJJJJ
@1940694/1
gtgggtaggggttgtttccctagactgtggttgagacacttgctggggag
+1940694/1
CBCFFDFFHHHFHJJJJJJJJJJJJJJHIJHIJJJJJJJJJJJJJJJJGH
@4975594/1
gcctatcctctggaggaattcctttaaactgatccatgatcaatctcata
+4975594/1
CCCFFFFFHHHHHGHJIJJJJJJJJJJJJJJJJJJJJJJJJJJJJJJJJJ
@4975797/1
agcatttggaggactgtcagatggttttggagaattatcaaagagaatta
+4975797/1
@@@B?BDBC3CD:CGF<CHHICBG<<AFGIC>:8?9:??G<:BGDGIIEF
@5468099/1
gtattatgagtgttacttctcatcctaggacgtccacctcgaactgaagg
+5468099/1
CBCFFFFFHHDHHIJJJJJJJJJJJIJJJJJJJJJJJJJJJJJJJIIGGE
@3963932/1
ctcttgttttgcttctttttttgacctacccttgccgatagcaataaggc
+3963932/1
CCCFFFFFHHGHHJJJJJJJJJIJIGIJJAFHHIJGJFGIJJJGIJJHGI
@7564181/1
gtggatgtagataggctggcctgcttgtggaaaaccaccacaaatccact
+7564181/1
@@@AD?DA?ACFBA?:BFFEFI?3<A@<EEFGFAFIIIIEDDFDGEF>BD
@7027397/1
ctccaattgcattccctttcacactagggacatgaggtgaaattattggt
+7027397/1
?@?BDADFHDFFHGE@CGHFCHHIHDFHJFDBCG??EGHC???FBFHIJ?
@6521576/1
attaaatcacatcacattaccacatttctcaaattcagtcttgaaatatt
+6521576/1
@CCFFFDDHHHHHJJJJGHIJJJICAHIGHIGIGHIIJFHIIJJJJHIGH
@6031042/1
ggtatatataagattacaattcttaacattttttctttaaacaaagaaca
+6031042/1
@BBDDFFFHHAHHJIJJIIJJIJIJIIIIJJJJIJJJIJJIIJGGGIJJH
@1417718/1
gttgctggtcaccgggttgttgcctaacaggaggtgcactggttacagga
+1417718/1
@BCFFFFFFHHHHIGIHIJJICGHIIGIJJJDHGBDGGIJJIIJJJJII@
@6031580/1
tgaggatactttaatctaatattatattgactaacaaaatatctttcaac
+6031580/1
CCBFFFFFHHHHHIJJJIJJIJJJIHJJJJJJJJJJGIHJJJIJIJJJJJ
@6522277/1
cttggttcaagatcattttaaactgtccttctgacacaccatctctgtaa
+6522277/1
CCCFFDFFHHHHHJJJJJJJJIJJJIJJJJJJJJJJJJJJJJJJJJJJJJ
@1418181/1
gtatccttttgggcggtaccatggtataactatcttattgagataattat
+1418181/1
@BBFFFFFHHHHHIJJGHHJJIJJGHGIIJJIJJJJJJJJJJIJJJJJJJ
@1419049/1
gtcactttatatgttcttttaacactctttgatggaatttcataaacaac
+1419049/1
:1=BBD??CCCHBAFHHGIGIGIGEEBDFBCCGHIGG<BFHIIIIBDDDD
@4448050/1
ctgaagaggacatccccgtaccataacaaactgctacaggtagtgtcgac
+4448050/1
@@@ADFDBFFDFDHHGG:?CFCGFIGHCGHHEIIIFGHIFB<BDEHDFHE
@4448651/1
gtatatataagattacaattcttaacattttttctttaaacaaagaacat
+4448651/1
@?@?DFFF?<D?FFDAEGGHGCEGGHGG>EHGHAFGEA@GGIEEHIGIHC
@340129/1
attcaactgtcacttttggtcctgttggtccattaatataaaatggttca
+340129/1
CCCFFDFFFHHDHJJJJJGGHJJGJJJJIIJJIJIGIJIIIGHIGGDHII
@2434621/1
cttcataataatctttgtttagtttcttttttgatgttacagagtttagc
+2434621/1
@C@FFFFFGDDFHIJJJHIJIIHHJGHIHHIIIIGIHIJJJIIIHIIIJH
@2930408/1
ctctcattcttagttgtaacaactaggg
+2930408/1
@8:BDD;BBF?4<ACGAEFE94;FBH<:
@887328/1
ctttgtgagccacatcaatgttaaggaatggtttccaaccaataattgca
+887328/1
CCCFFFFFHHHHHJJJJJJJIJJJJJJJJJIHHJJJJJJJJIJJJJJJIJ
@2931146/1
ctccataggaagcgccaaaggcttctctcgtgagccaacagtaagacatg
+2931146/1
@@@DFDDBDHFFBBGGAFAF@;@EBFEGHICFHH@FEHGGCIIH>GBHHE
@8088475/1
gtcaagagcttggattgcctcctgcggaccattagttgaagttccagccc
+8088475/1
CCCFFFFFHHHHHJJJJJJJJJJJJJJJJJJJJJJJJJJJJHHIJJJJJJ
@3965862/1
ggcacaactgataagttaagcattgcagttcatcagaatcaaaatggttg
+3965862/1
?<@?DDABHDFHHIG@GGEHIIGIEIGGH@EFHIGCGAGFHG@GD>B?F;
@5469981/1
cactgttttcaccggaggaatttgtttgtgattttttattgtatcccaat
+5469981/1
CCCFFDDFHHHHGJJJIJGHJGJIHHIJIJGGIIJJJJJJJDEIHIJJJJ
@2435578/1
cacctttgaagttgaataagttattattcttctaggtccttttatcataa
+2435578/1
<@?DDDAD??<DFGE9FGACII>C<FE>HGIIGCHHFGHGEGEABFFGGI
@7031513/1
agtaaattgtaaaatgctaatatcctaacgttatcaggttttgggtagtt
+7031513/1
@@BDDFFFHGHGHJJIJJJJJIJJJJJIJIIIIIJJJIHHIJJJJDHIHJ
@2436586/1
ctggtttacaattagaatttataagtgttgcggttaaaccaagaacatgt
+2436586/1
BCCFDFFFHHHHHJJJIIJJJJJJJHJHJJJJJHIGJJJJJJJJJJJIJG
@6037177/1
gctgctgctgctgaggcggttgttgccactgctgttgtt
+6037177/1
@@?DDDD;:CF?BGBAGIIFGII9390BBG?F@BFFEI;
@5472825/1
cccaattctggcccaagaggagagcttttattgaatagaataggaatgtc
+5472825/1
C@@FFFFDFDADHIIIBHCG9FFC<9?D?EGACGCFHI@?BFGCGD>DBF
@2933339/1
cgggcttactaagggagttttcttgatcattttcgtttacccagagagga
+2933339/1
?@@DDADFH?FFFEHHHCCFDEDFG>EGGHIIIIGIEIICHH@G@G3BCF
@3504502/1
gtcttcttgtaacattgcagactctgtacttcctcctcatagttccacaa
+3504502/1
CCCFFFFFGFHHHGIGADCHIGHGIBHGIIJJJIJIJIJIIIHHIIIJIG
@3504897/1
cggcgatactgcaaacaagggatagcactcaagggcacattatgttttct
+3504897/1
CCCFFFFFGHGHHJJJJJJJJJJJJJJJIJJJJJJJJJJJJJIJGIJIJJ
@3505084/1
taccactcactatactactttgaaattgattactcaccaattcactcccg
+3505084/1
BCBFFFFFHHHHHJJJJJJJJJJJJJJJJJJJJJJJJJJJJJJJJJJJJJ
@3507508/1
cattagcttatgttgctacaatgtttagtgatatatttaatataaacact
+3507508/1
CCCFFBDEHHFHFHIIIIIGGGIDHEHBCCHHIGIGIIIIIIIIIGIIII
@4450074/1
cttccgtcaacactgctttcatcttcagaagaactggtagaagaactgct
+4450074/1
?@@D?DDDF:AF=FA<<E>3CHFA<BFFH@::EFF@;DF@@9:BFCA<D<
@2437280/1
ggcaactcaggataactatagaggttcttctttccatcaaaggcaggaaa
+2437280/1
C<@DFFFFHDHDDDDHHGHEGCIIFHHGEHHJIJJIIGHIJJIGJID=?F
@3968129/1
aaaatccaaaagatttttcattgtgttcgtggaagtaagaggtctttcat
+3968129/1
CCCFFDDDHHBDHIGIIIIEHIGCFAFFHEFHIIGCF>FHIF?DBDGD?G
@4981166/1
atagggttgcccatcattcgctcctcgactgccccgatgttggagcctat
+4981166/1
?@==DA2A8<CBC?FC<AACAGIE9?8::11:?FFGFFIB=8C8@DAFA;
@342919/1
gtaggggttgtttccctagactgtggttgagacac
+342919/1
???BA<6@C:DCF4?ABE3ABHEEB>1?DCDFHI3
@5473720/1
tctcaatgatttcctccttccaaaaaaatacagcaagtctggtaaattta
+5473720/1
@@@FDDEA?FHDGJIJJJJJJJIGIIIIIGHJJJGGIBFGIBBFAGIIII
@5473889/1
ttctaatgtttcttcatttaaaaccgctgtgtctctttctttttttgtta
+5473889/1
@@CFDFFFFFH>FIIGHIIHEAFIGGG@GDBGA9DDHIGHIGHIG@HBDG
@7035489/1
ctctgataaattagaatcatcccatagcaaatggtatttggtaggacgtg
+7035489/1
CCCFFFFFHHHHHJJJJJJJJJJJJJJJJJJJJJHIGJJJJIIJJJJJIJ
@3508312/1
ggctgttgttgccactgctgctgctgcggctgttgttgcctctgctgctg
+3508312/1
CCCFFFFFHHHHHJJJJJJJJJJJJJJJJJJJGIJGJIHIIJJJIJJJIG
@7036261/1
gctgggaatcctttgtgagccacatcaatgttaaggaatggtttccaacc
+7036261/1
CCCFFFFFHHHHHJJJJJJJJJJJJJJJJJIJJJJJJJJJJGIIJJIJJJ
@4452587/1
attcaactttgcattaactttctgcagtatgtttacaaatgttgcagcat
+4452587/1
CCCFFFFFHHHHHJJJJJJJJJJJJJJIJJJJJJJJJJJJJIJJJJJJJJ
@4983327/1
caatcacctgaatccttagaattcaaaaattcaaacttaaattcgtagcc
+4983327/1
CCCFFFFFHHGHHHIIJJJJJJJJJJJJJJJJJIJJJJJJIJJJJJJJJJ
@7036897/1
ctaagattgctttcgctgcggcatgctttgcttctttcttagatctacca
+7036897/1
CCCFFFFFHHHHHJJJJJJJIJJJJJJJJJJIIJJJJJJJIJJJJJIJJJ
@8091744/1
tgagtaacaagattatatgggagagtagcttgaggctcagaatcgagtag
+8091744/1
@?8DDDDDDB?BDHG@HDC>;C=@DECFG>9EB:E;8?DDFBGHGDF0?F
@7568835/1
atcaggaataaagtcattaaccttcaaaatttttccgaggtttaaatttt
+7568835/1
CCCFFFFFHHHHHGHIJJJJJJJJJJJJJIJJJJJJJHIJHHIJJJJJJJ
@1945985/1
gtgagaagctgcaacggctgctatagatggaacgttgatctggtctggag
+1945985/1
CB@FFFFFHHHHHJJJIJJJIIIJIJIJGJJJIIHIIIJJJGIBGGGCHI
@7569205/1
gcctgcaattcttggttcaagatcattttaaactgtccttctgacacacc
+7569205/1
@@@BDDDDF<CF?FF2AFHIIFEEAAFCBEEHI<F?BFGFCCBGDEEIIF
@6527339/1
taagattacaattcttaacattttttctttaaacaaagaacattggatta
+6527339/1
@@@DDDEDHDBDHIIGHJIIIJJJGIIIIIJCHGHEIFBDDHGIJGJJJJ
@7037353/1
gtcacttcaaactgttgctcagcagctatctcttgtaggaactggactgc
+7037353/1
CCCFFFFFHHHHHJJJJJJJJJJJJJJJJJJJJJJJJJJIJJJJJJJJJJ
@1947104/1
cactttcacaatcaattaattggtaacatggtaaaataccttctttgact
+1947104/1
CCCFFFFFHHHHHJJJJJJJJJJIJJJJJJJIIIIJJJJJJJJJIJJJJJ
@2440394/1
ctgtattataacatgacctaagagttttattaaagttggatcattagcag
+2440394/1
CCCFFFFFHHGHHJJJJJJJJJIJHIJJIJJJJIJHHIJGIIIJJJJJJJ
@1426115/1
cttctttgactaaatactcctgaaggagtgatatcggtgtttttgagctc
+1426115/1
@CCFFFFFGGGHHJJJJIJJJJJJJJJJAEHIIIJJIGHGGIIJGJJJJJ
@7038001/1
ggccacttctttgaactaagtacagcgaaattcttattcgattgaagtaa
+7038001/1
@@@DDDD?C?>AFIGIIIIGFHGGIBHIIH<@GG>GGEHEGBGABDGHII
@343425/1
caatactttaagagcatttattgcagcttctttctgtgcatcatttttag
+343425/1
@@@FFFFFDHHFHIJIJJJJIHGIEHIIJJGIGIIJGGGJIGIJJIJJEH
@7569598/1
gccacttctttgaactaagtacagcgaaattcttattcgattgaagtaaa
+7569598/1
CCCFFFFFHHHHHJJJJJJIHJJJJJHIIIJIGIJJJJJIJJJGHIIJJJ
@4985581/1
tttattatattactcctaattgaagagccttttcccaaaatcataccatt
+4985581/1
CCCFFFFFHHHHHJJJJJJJJJJJJJJJJJJJJJJJJJJJJJJJJJJJJJ
@1947628/1
gttagttgtcttcaaaaattagttctactacctcatggacagatgtaaca
+1947628/1
CCCFFFFFHHHHHJJJJJJJJJIJJJJJJJJJJJJJJIJJJJJJJIIJJJ
@1947835/1
gtccttttatcataatgagatcaagtttttttcgaatcaaatgaagctgt
+1947835/1
BB@FFFFFHGHHHJJJJJJJJJJJJHHJJJJJJJJJJJJJJJJJJJJJJC
@1947920/1
gcagtaacaagattttcacatggctgcccctttattatccctttcagtgg
+1947920/1
CCCFFFFFHHHHHJJJJJJJJJJJJIJJJJJJJJJJJJJJJJJJJJJIII
@3512215/1
tatactagcatgactgactagatagaagtctaattcagtagggtgagtaa
+3512215/1
CCCFFFFFHHHHHJJJIJJJJJJJJIJJHIJJJJJJJJIJJJJDHHIFGH
@8094101/1
ctcttttaccattgtacgagtttgagcatcattcattttcttcattgtaa
+8094101/1
CCCFFFFFHHHHHJIJJJHIGHIJIJJJJJJJJJIJJJJJJJJJJJJIIJ
@1428724/1
cttcagtcacccgattctatttcttggtcatcagtttgagatactgtaat
+1428724/1
=@@F?DFDBFHHF?FGGHIIIGHHGHGHDHIIGEEGEHBHIHEDHFIGAD
@2443858/1
gtaaagttttgcctataagaacaatgagtgagagcttgcaagaggtaact
+2443858/1
B@@FFFDFHHHHHJJJJJJJJJJJJJJJHIJJJJIJJJJJIJJJJFHHJJ
@1429534/1
cttcgatagaatctgcaacaactttgtcaacgacacattgctggcctatg
+1429534/1
CCCFFFFFHHHGHJIJJJJJJJIJJIIIJJJIJJJJJJJJJJJJJJJJJJ
@6528309/1
ggaagtaagaggtctttcatttaatgttttttgaaaagcctcacttgttt
+6528309/1
CC@FFFDFHGHHDGHIJJIJJJJIJJJJJJJJJJJJJIJJJJIIJJGHHJ
@4454937/1
cttatagctgtcaactcatgttgcaaaacatgtaaaaattgaccttctga
+4454937/1
CCCFFFFFHHHHGJIJJJJJIJJJJJJJJIJJHIIJJJJJGJJJIJJJJJ
@894101/1
gctggggctgttgttgccactgctgctgctgcggctgttgttgcctctgc
+894101/1
CCCFFFFFHHHHHIJIIJJJJJIJIJJIJJJJJJJJIIJJFHJIJIGHII
@4989006/1
gttttctcctactccgacaaacgccatcctctcattcttagttgtaacaa
+4989006/1
@@@?D?DD?DD?DEFH?EGFGGHA?FGDBDDDHGGHEHIGGIIFHI@HGG
@347167/1
tgaggaaatttttcataaagaagtcgaatactgttcttaggaatatttcc
+347167/1
CCCFFFFFHHHFHJGIHGGIGIJFHGIJIJJIIFHHDIHIIGIIIIIJJE
@7573367/1
ccgggaagaacctagtgtgatggcgtttctgtaccactataaatgtaatc
+7573367/1
@@@DDDFFDHHGGJJGHEFGDHDHG?C@FIGBFGEGGIGJJEEHIDDIIJ
@6044950/1
gtggttgttgcctctgttgctgctgaggctgttgttgccactgctgctgc
+6044950/1
BBBFDFFFHHHHHJJJIJJJJIJIJJJJJJJHIJIJJIJIJGIIHIHHIJ
@2938101/1
ctatatttctcattttttctgctaaagcactaccttcagcgggagacctt
+2938101/1
8?7B?DDD:DFDAHEHIGIIGIB@H>HHCAHGEDFGECGGGGH0F@FHBH
@348728/1
aatctatagaaaattttccaaacagtatttagagactttccactatctaa
+348728/1
CCCFFFFFHHHHHJJJJJJJJJJJJHJJJJIGEHJJJJJJJJJJJJJJJI
@349508/1
actgactaaaatattgttcaagttcacgaggagtattcttggaaacaatt
+349508/1
?@@DADDDBFDFFGIIIIBFHGIH@CAEG@@DAGIIIGGGBBB<FHFHID
@6045943/1
tgctgctgttgttgttgttgttgaggttg
+6045943/1
=:?BADDDH?FFF9<2:<;@FCGE?AA;;
@7574130/1
caatgtttctagcctttcataattcataacgtcattagcagagctcgcta
+7574130/1
CCCFFFFFHHHHHJJJJJJJJJJIJIJJJJJIJJJJJJJJJIJJJJJJJJ
@6531689/1
attacagaataactcatgaatgctttctaatgtttcttcatttaaaaccg
+6531689/1
@CCFFFFFHHHGHJJJJJIIIJJJJJJJJJJJHIIIIJIGIIJIJIJIJJ
@6531905/1
tatcagtcagcttacaagccttagtaagcataaatttatggaagccatac
+6531905/1
CCCFFFDFGHHHHJJJJJIJJJJJHGJJJJIJJJJJJJJJJJIIIJJJJJ
@4456805/1
gtaggccgcacatgtttgtgcttctgaagaggacatccccgtaccataac
+4456805/1
CCCFFFFFHHHHHJIJJJHJJJJJJJJJJJJJJJJJJJJJJIIJJJJJJJ
@8099010/1
ctcagagctaccttggcagctgctaattttgcttggtgtttgttttctcc
+8099010/1
CCCFFFFDFHHHBBGGHIIIGII@FEHHIEIIGHIICFGHIIIIIIGGIG
@1951410/1
ataagattacaattcttaacattttttctttaaacaaagaacattggatt
+1951410/1
CCCFFDFFHHHHHJJJJJJJGHJJJJJJJJJJJJJJJJIIIIIJJJJIJJ
@8099415/1
cttgcgtagcatactttatcgtaacggtcatttctttttcttgatctctt
+8099415/1
@@CFFFDDHGHHHJIIJJIJJFHIIGIFGIHIIJJJJJJJJJJ@GHGIJJ
@3515372/1
cctagttcttctaatattgatgttttattttcagtataccttataccgct
+3515372/1
BCCFFFFFHHHHGHJJGIJIIJHJIJJJJJJJJJHIJJJIJJIJJJIJJJ
@3973113/1
agtaactatgatttagacattactaccaatactttaagagcatttattgc
+3973113/1
CCBFFFFFHHHHHJJJJJJJJIJJJJJJJJJJJJJJJJJJJJJJJJJJJJ
@5484145/1
ctcagcgacttttgtccgaatctcatcagcaagaagaagtgcattaagcc
+5484145/1
@@@FDBDAFFDHDBHGHHGIIIECHJGHIIGGGHIIDDF?DFHIIEFGGG
@7575842/1
acaacaacaacagcagcaacaacaacagcagcagcaacaacagcagagac
+7575842/1
CCCFFFFFHFHHAHHJJJJJJJIIJJGIIJIJJEHIGIJJJJEIIIJGGI
@5484548/1
gtgtttttgagctcatacttaatccaatgacatggggaagtcaattgcta
+5484548/1
?;?DDDDDD;;?D@@ECC:A<EF:2CEDFEAB9:?@DDDC9?DBB@DD@E
@5484657/1
ctgcaaacaagggatagcactcaagggcacattatgttttctaacacttc
+5484657/1
CCCFFFFFHHHHHIJIJJJJJJJJJJJIJJJIJIJJFIIJJJJJJIJIJJ
@4459314/1
ctagctttcttaaatctggttctctaatcatctgattagtagtaacgatt
+4459314/1
CC@DFFFFHHHHHIJJJIIHGIGJJJIJJGGIJJJJJJJFIIGHHIJJGF
@1952906/1
ctctttctttttttgttagactgatttgatagagcacggaaggtggaatt
+1952906/1
CCCFFFFFHHHHHJJJJJJJJJJJJJJJIJJJJIJIJJJHIIJCHIIGIJ
@2940742/1
agcccttctgatagcctgcaattcttggttcaagatcattttaaactgtc
+2940742/1
@CCFFFFFHHHHHJJJJJJJJJJJJJJJFGIJIJGJIIIIIIIIJJIJII
@350879/1
gattttctaaagctttgaattcataagttggttgttttttaagtgcatgt
+350879/1
C@CFFFFFHHHHHJJJJGIIJJJJJIHIJJJHIIIJJJJJIJJIIJJJJI
@2942523/1
cacggtctcaacaagttccgttttttggagaggcaactcaggataactat
+2942523/1
CCCFFDFFHHHHHGHIHIJJIJJJJJIJGHDHIJJJJJJJJJFHIIJJHI
@3976048/1
ctaattaatataggttacttcgcttatctctcttgacagccctataccta
+3976048/1
CCCFFFFFHHHHHJIJJJJJJJJJJJJJJJJJJJJJJJJJJJJJJJJJJG
@4995194/1
ctctgctgttgctgaggctgttgtggtc
+4995194/1
?@@DDD?DAFAB?FH;:=AAFA<AC8CB
@1954721/1
ctcaatgatttcctccttccaaaaaaatacagcaagtctggtaaatttat
+1954721/1
CCCFFFFFHHHHHJJJJJJJJJJJJJJJJJJJJJJJIIJJJHHJJJJJJJ
@2943117/1
gtctttctcgataatcaagtgttggtgcattcataattcgggccttaact
+2943117/1
@CCFFFFFHHHGHJJJJIIEHHIJJHHIFHIJJJJHGIJJJJJJJJJJJJ
@6051411/1
aacaagttccgttttttggagaggcaactcaggataactatagaggttct
+6051411/1
@BCFDDDEHHHHHJJJJJJJJJJJJJJJJJJJJJJJJJJJJIJJJJFHIJ
@2452330/1
ccgaggtttaaattttttccgctgtagtacaaatttctatttccgattat
+2452330/1
CCCFFFDFHHGHHJIJJJJJJJJJHIIFFIIJGIIIIGIJJJIJJJJJJI
@897926/1
gtcctttgaggtgcaaaacaagcgatcgcccagacccttatttcaacacc
+897926/1
CCCFFFFFHHHDFHIJJJJIGIJJJJJJIJJJJJJJJJIJJIJJJJJJJJ
@5486696/1
cttcattttcggtttcgtaggcaggtggaggccatcgcctggtcatgcat
+5486696/1
CCCFFFFFHHHGHHGHJJIJJJJJJEHIJIIIIJJIEGIJJJ=FHEIJII
@8103380/1
tggatctccaaggtctccttgaacaaatttacctaaagcgacaacacaat
+8103380/1
@@CFFFFFFFFHHAFHHGIJJIGIJFIJJJJJJJJJIIGAFHIIHIJJGJ
@1432449/1
ataattaattcaattgaaaatatttatatatttgagtaactatgatttag
+1432449/1
CCCFFFFFHHHHHJJJIIJJIJJJIJJJJJJIJJJJHHHIIJJIJJJJJJ
@6053653/1
ccacattccattccatgatttattaaacccgatgctagctttcttaaatc
+6053653/1
@@@D;BDDDFBFDEG@G@<FHIIIIIIIEDHEEBFGEHIIGIIIIIGIDC
@899102/1
tgtagataggctggcctgcttgtggaaaaccaccacaaatccacttggaa
+899102/1
@@@DDDDDD3CCBGFHGHGAHECBGHIIIGIGIIIIIIGIGIIIII@GCH
@354211/1
ctttataatcaatcggcatttctttcagaccaaaatttctttgtaaacaa
+354211/1
@@@FFFFFGFHHHJGIBFEGHJJGIJJJJIEH9FHGIHIGBHGHJIJJJG
@4461699/1
gccacatcaatgttaaggaatggtttccaaccaataattgcagactggaa
+4461699/1
CCCDFDDBFHFHHIIIGGIIIIGHEGEHIIIGGIIIGGHHIIGFGIGGCE
@8104548/1
cgttatcaggttttgggtagttggg
+8104548/1
@@@:DDDDDFDF?AEEGAE;FE<B8
@7580015/1
ggctattttagcatggaatgtaatctccaagttgtgaatcaatttcagga
+7580015/1
CCCFFFFFHHHFDIIJGHIFCIHIGIJGHCGFHG<FEGDHGCHHDGHHHD
@2453492/1
ctggttgttgttgaggtggtagttgagtttggtgggtaggggttgtttcc
+2453492/1
@CCFDFFDHHHHHHIJCGHFHHHIJIJHIJJJFGIJDHIJJJ@GIGIIIJ
@5489322/1
ttttttgttcctttttgaattgaaatcacctgctccaggtaatggaaaat
+5489322/1
@@@A;:DDAD>BFFGDCF4<<F@99CC3CDHI@CB?9B3?G9BFH3DFH>
@2454133/1
gctctccaaaattgtaaatccaggaacttcccagtcatcaggaataaagt
+2454133/1
CCCFFFFFFHGHHIHHIIIJJJEGJIJIIJJJJIIIJJJIIIJJJJEGI?
@5490558/1
gttgcggttaaaccaagaacatgtggcctatcctctggaggaattccttt
+5490558/1
CCCFFFFFHHHHHJJJJJJJJJJJJJJJJJJJJJJJJJIJJJJJJJJJJJ
@355358/1
cttcattttcagctctggctattttagcatggaatgtgatctccaagttg
+355358/1
C@CFFFFFHFDFHJJIIIICHIJIIEHIJJAGCG@?:?CFFIIGGCF9B>
@3525997/1
atcatcctggctgttgccatttgattcgtcctttgtttttactccttttt
+3525997/1
C@@FDFFFDDHFHHHGJIIFIJIEHHGGJJJGIIJFHIJIJIIJIIGIIJ
@356697/1
cagataatcccatatcattgagacattaacttgcgtagcatactttatcg
+356697/1
CCCFFFFFHHHHHJJJJJJJJJJJJJJJJJJJJJJHIJJJJJJJJJJJJJ
@356947/1
cttcagtaaataacaaagaatggaaggccaaaatttgttcacactgttcc
+356947/1
@@@DD?ADHHHDHGIIGEICIIIIGGAGIIBFD<E4C1?CD<FG>DFHC<
@1958692/1
ctatcctctggaggaattcctttaaactgatccatgatcaatctcatagg
+1958692/1
CCCFFFFFHGHHHJJJJJJJJJJJJJJJJJJJJJJJIJJIIJIJJIJJJJ
@3979255/1
ttcataattcgggccttaactttagtgaactggtcatcaactgagaggcc
+3979255/1
CCCFFFDEHHHHHJJJJJJJJJJJJHIIJJJIJHJJJJJJJJJJJJJJJJ
@6056005/1
tcttaatgatatcagtcagcttacaagccttagtaagcataaatttatgg
+6056005/1
CCCFFFFFDHHGHJGIIIJIJJJJJJGJIJJJIFGGGHHHIJJIIJJJJJ
@8105833/1
aacgagaaccaatttcttttttaaaataatcagcaaaatccaaaagattt
+8105833/1
@@@BADDDFBFHDHHDGIJIJJBBCCCHCHIIIIII@FHIEGBBBGDHHI
@1435800/1
attttttttcctttcaagaatatactcccgtgtgatatgatatgggttgc
+1435800/1
@B@DFEFFHFHHFIJIIIIGIJJJJJIIIHFHIIGIIJIIJIJGEHHGIJ
@8106392/1
tttctttttttgttagactgatttgatagagcacggaaggtggaattttt
+8106392/1
BCCFFFFFHHGGFGHEDFGIHIIJJJJIIJIIJJJIDGID9CHCEHIJGJ
@5492613/1
gtcataagttgtaacagtaagttcttttttttccttgactatgtttgatg
+5492613/1
@@@DDDBDFHB2CFBFGG@HGIIGIIIIIGH?DBHH<DGIIEEHIIIIEH
@8106827/1
ggcctgcttgtggaaaaccaccacaaatccacttggaaaactgtttatca
+8106827/1
C@@FFFFFHHHHDBHJIJJFGIIJJJJIIFJJJJJJCIGIIIJFGGIJJI
@6537457/1
ctcaggagaaatttcaatttttgcaaattgttcgtagtgaagaactgaaa
+6537457/1
@@@DFDBDHHDDFBHHJJIGIIJHCEHFFHHHGIJGIGEFGGBGIEHIIA
@1437179/1
cagcacagaataatcttgtatgatgtctcttttg
+1437179/1
@<?DDDAD;?F?FHIGCGHIHHGIICHGG@@FG>
@2457661/1
agcatttagcagcatcgtgatacgatgtaatattgaaggcaataaagtaa
+2457661/1
@@@DDFFDFFFHFIEHHHIFIGHIDFHGFIIJIFGIJIGIIAGGIGI?BG
@2457827/1
atgttataacattatgcagttcattacctaagatatttgttatgatctcc
+2457827/1
???DDD?DHDBHDHBGGHH?EHIGGIIIIGGGIIIHI@FBGFGEGAFHHI
@3527456/1
ctgtgactgatttttcttcaacatcaacaaatgtcacttcaaactgttgc
+3527456/1
?@@DDDDFFDDHHIIHIIIIHGIIIIIIIIIFIIFEFHIIBCGGHIIIIE
@2949769/1
ccttggcaacaaacagttgttttttcctgatatagctctaacttcaatta
+2949769/1
CCCFFFFFHHHHHJJJIJJHJJJJJJJJJJJJJJJJJJJJJJJJJIJJJI
@6541510/1
tcctgatatagctctaacttcaattaatttctgatttttattaacaatag
+6541510/1
CCCFFFFFHHHHHJJJJJJJJJJJJJJJJJJJJIJJJJJJJJJJJJJJJJ
@1439245/1
aagaactatttctttaagaatattttggatttcattgatagtatctgatt
+1439245/1
@@@DDDFFFBDHHIIIIGBHIACIFGIIGFBHIFHIIGCCF?DDHIE@BF
@5001213/1
aaacaatgtcaagagcttggattgcctcctgcggaccattagttgaagtt
+5001213/1
CCCFFFFFHHHHHJJJJJJJJJIJIJIJJJJHGIGIIGIJIIJJJIJJJJ
@7585009/1
ctgtccttctgacacaccatctctgtaaaagaggatagcttgaggcttat
+7585009/1
?@@DDBDDDFDBFHBHA:CFHIIIIHDHE?EGGBGHICGGIBGGFGGCGH
@7049288/1
ggcaaccaatatgttcgtctcacccatgttaaattttttcagaatcatgt
+7049288/1
CCCFFFFFHHHHHIJJJIJJJJJJJJJJJJJJJJJJJJJJJJHHIJIJJG
@906416/1
cataagtcattcctctatcaggtaagacaacaatcacaagttttacttct
+906416/1
CCCFFFDDFHHFHIJJJJIJGIAFHIJICEGIIJIGHIIIGHIJIJJJII
@7586458/1
ctccggccaagatcagccgtgtttggtagaagcaggatgacacttaggtc
+7586458/1
@@@;D?@@DDFB?C@FBHDGHIIFIICDC44?FE;B1DF>B9DFH>CCBF
@3982129/1
ctttgaggtgcaaaacaagcgatcgcccagacccttatttcaacaccagt
+3982129/1
CCCFFFFFHHHHHJJJJJJJJJJJJJJJJJJJJJJJJJJJJJJJJJJJJF
@1964639/1
caccggaggaatttgtttgtgattttttattgtatcccaatcaattatga
+1964639/1
CCCFFFFFHHHHHJIGHIJHIIIIJJIJIJJJJJJIIJJJJJJJJJJJIH
@3531368/1
gtggctttattatattactcctaattgaagagccttttcccaaaatcata
+3531368/1
;:??DDDDBDH?FGIBAAH@EI3CHIEE<FE@DHEHI>EGGHE>BFDCBD
@6061419/1
ctttaatcatagttgatgtctgcatatcagtcagcttcttaatgcatctc
+6061419/1
CCCFFFFFHHHHHJJJJJJJJJJJJJJJJJJJJJJJJJJJJJJJJJJJJJ
@7051805/1
cttctgtaaaacgccaataattgttctttcatgatactctcaagatccct
+7051805/1
CCCFFFFFHHHHHJJIJJJJJJJHIJJJJJJJJJJJJJJJJJJJJJJJJJ
@7051996/1
gtgtccacaagaaaaaaggttcttttacccccttcagaatataatagttt
+7051996/1
CCCFFFFFHHHHHJJJJJJHHJIJJJJJIJJJJJJJJHIIJJJJJIJIJJ
@908253/1
gtaacgattggaaaaataatcagaataagaacggtattgctctgcaggga
+908253/1
CBCFFFFFHHHHHJJJJJJJJJJJJJJJJJIJJJGHIJJJJJJJJIJJJI
@365114/1
ctagctttcttaaatctggttctctaatcatctgattagtagtaacgatt
+365114/1
@CCFDDFEHHFHHHDEGIEIIJJIIIJI<<FHHEHGHGHCB9F<??DCHI
@5500776/1
ctgtaaaatagcttgagaagccctttgttttccttcttttttatttttgc
+5500776/1
@@@ADDDDDDBFBF>@GG@HDAG>CDF<AEAF<CFG@><BGEAGI@?@F>
@8115078/1
tacaggtcaaatccatctttgtaaataaaa
+8115078/1
@@@DDDDD3C<?:AEA4CAEB?A?A4FHE<
@909464/1
cgatgctagctttcttaaatctggttctctaatcatctgattagtagtaa
+909464/1
CCCFFFFFHHHHHJJJJIJJJJIJHJJJJJJJJJJJJJJJJJJJHIJIHI
@4471478/1
cgacgacactttttagtaccgggcttactaagggagttttcttgatcatt
+4471478/1
CCCFFFFFGHHHGJJJGGIJJJJJJJIIJJJJJJHIDFHJJJJJJJJJJJ
@5502308/1
gtgaggtacacagttgcagtcctgagctggtcttcagtcacccgattcta
+5502308/1
@@@DFDBDHHHFFBGBFGGIBEHGGIEHIGIIIGGCHCHGIIIJIIGGGI
@5502701/1
cttcctttttttggatctgaagggcggtcccctcttttgggtggaatgta
+5502701/1
CCCFFFFFHHHHHJJJJJJJJJJJJJJHIJJJJJJHHHHFFBDDDDDDDF
@8117686/1
agaactatttctttaagaatattttggatttcattgatagtatctgattt
+8117686/1
@CBDDFFFHHHHHGBGGGIIJJJIGIGGEIIHJJIJCHIGACGGIEDDGH
@8117744/1
ccggaaagaacctagtgtgatggcgtttctgtaccactataaatgtaatc
+8117744/1
@@<DDFADAD;FHIG@EHHIGHGEHHIEGBHIGEHIGIGCHGGGGBFFGD
@2955804/1
ctcagagctaccttggcagctgctaattttgcttggtgtttgttttctcc
+2955804/1
CCCFFFFFHHHHHJJJJJJJJJJJJJJJJJJJJJJJFGHIJJJJJJJJJJ
@2464851/1
cattaatctatagaaaattttccaaacagtatttagagactttccactat
+2464851/1
CCCFFFFFHHHHHJJJJJJJJJJJJJJJJHIJJJJJJJJJJJJJJJJJJJ
@5008609/1
tgttattggtttccttatcagtaatctcgaatctattatctcttggacaa
+5008609/1
@@@DFFDDHDHDFGCBFHHAGEDHCFHGHICHHIEIIEHIIIIIGHGGII
@909645/1
cctagacttgtgcaccagctaaagaagacttatctttaaacggcagcttt
+909645/1
CCCFFFFFHHFHHJJJJJJJJIJJJJJJJJJJJJJJJJIJJJJJJJJJJJ
@366534/1
gtgaaatctttaggctgcagctcaaccattttatcggccaacatattact
+366534/1
@@@FFFFDHHHF?FIGGHEHEHGGHIJGIIIGIIJJGIIGCHGGBGGGGH
@2957129/1
catggaccatggtttcaatgatttccctgttgaccttacggggacactta
+2957129/1
@@@DDDDDFFFH:CFGGB?EGAHIIIIIGIIIGIIIIIIIGIGBDDGHHG
@7588998/1
gcagctttatctgcacaccacggtcccattgtgtttaatacttctaaaaa
+7588998/1
CCCFFFFFHHHHHJJJJJJJJJJJJJJJJJJJJJJJJJJJJJJJJJJJGI
@6548192/1
agtatgtttacaaatgttgcagcattaagtcttctctgcactgtgacagt
+6548192/1
@CBFFFFFGHHGHJJJHIJJJJIJJJJJJHIJJJJJJJJJJJJJJJJJJB
@6065058/1
gttcaagatcattttaaactgtccttctgacacaccatctctgtaaa
+6065058/1
@@@DDDDDFDDHHGEGI<H@HFIGHGIIIDHIIIIGIIGEHIIIFGG
@5009937/1
gtagataggctggcctgcttgtggaaaaccaccacaaatccacttggaaa
+5009937/1
CBCFFFFFHHHHHJJJJJJJIIJJHIJJJJJJJJJJJJJJJIJJJJJIJJ
@7055311/1
gttgctgctaaatcttcaagtacatagtacataactttagctgtcgtctt
+7055311/1
CCCFFFFFHHHHHJJJJJJJJJJJJJJJJJJJJJJJJJJJJJJJJJJJJJ
@1447024/1
ccattattgtgtactatcttcaaagagaaaaagtgcaatactaaaatttt
+1447024/1
@@@FFFFFHHHHHHIIJIJJJIGGHBHGGIJIG?CFIGIJIIJJIJJJJI
@2467045/1
cttggaaaactgtttatcatagatccgacgacactttttagtaccgggct
+2467045/1
CCCFFFFFHHHHHIIJJJJJJJJJJJJJJJJJJJJJJJJJJHIJJJJJJJ
@3537157/1
gtcactattaaagttgatttgtcttatcgacttgacaattttttcttttc
+3537157/1
CCCFFFFFHHGFFHHIJJIJJJIJIIJGJHGIJIGIJHGIJIJIJIIIJ>
@911654/1
gatgaaggtggtctgctgggttgctggtcaccgggttgttgcctaacagg
+911654/1
CCCFFFFFCFHFHJJJJJJIIJJJJJJHIIIJJJJHIJJJJJJJJJJJJJ
@6066316/1
catttttagattttcctgcaccgatgcaattaatactcatcttctttact
+6066316/1
CCCFFFFFFFHHGIIIGHIHIHIAFHDHEGDFG<9DFGGFGGIJIJGGHG
@2957847/1
ccgctatcatcctggctgttgccatttgattcatcctttgtttttactcc
+2957847/1
CCCFFFFBDDHFHGIJIIEFHGIGJGHGIJJIAIGGHGGGFFHGGEHGIE
@369535/1
cgctaatttaaaaattgaatagtttttatgaaatgagtcagaattttcgt
+369535/1
CCCFFFFFHHHHHIIJJJIIJJHIJJJIIJIJJJJJJGJJIIIIJJJJJG
@369605/1
gatatattcatgccacattccattccatgatttattaaacccgatgctag
+369605/1
CCCFFFFFHHHHHJJJJJJJJJJJJJJJJJJJJJJJJJJIJJJJJJJJJJ
@369637/1
atttgatttatgcttaataagcattacagcaataaacgtttttccagagc
+369637/1
CCCFFFFFHHGHHJJJJJIJJJJJJJJJJJJJJJJJJIFGIIJJJJJJJJ
@7591980/1
caagagcttggattgcctcctgcggaccattagttgaagttccagccctc
+7591980/1
@@@FDBEFHGABFGIIIHIIIIHIGEAADGHCHIGGCHGHGFHG@DHII@
@1448078/1
caataattgcagactggaagaaaccataccaaaggtcaagaccataacca
+1448078/1
CCCFFFFFHGHHHIGGIIGJJJJJJJIJJJJJJIJBGHIHIIIJJJJJJI
@7592139/1
catcggaggcaaccaatatgttcgtctcacccatgttaaattttttc
+7592139/1
@<@FFFADFGFFFDGGHGIIFF<CB?FGG?CBBGHFHEGBGHIIIGG
@370434/1
tgcagcattaagtcttctctgcactgtgacagtcttcaagcactgagtta
+370434/1
8??;A??DDDAFF@FF:CFFF@HIBBH<39E?EHE@4E9?EHGGDBG:B?
@370676/1
gctctgataaattagaatcatcccatagcaaatggtatttggtaggacgt
+370676/1
@C@FFFFFGHFHHJJJJJJJJJJJJJIJJIJJIIJEHHIJJJHIIJJJJJ
@3537707/1
gccgcttgttgctgtacttgaggctgagatgaaggtggtctgctgggttg
+3537707/1
C@CFFFFFFHHHHJGIJJJJIJJJJJIJIJJGGGIDGH?FDGIJIJI?FB
@7593233/1
gtgaatcaatttcaggatacgatctggtttacaattagaatttataagtg
+7593233/1
CCCFFFFFGHHHHJJJIJJIIIJJJJJFIIJIIIJJJJGIIJJJJJJJ?G
@7593441/1
gctttttttctttctaattcttcaagaagtccttcatcttcttcagattc
+7593441/1
CCCFFFFFHGHHHJJJJJJJJJJJJJJJJDFHHIJIJJJJJJIJIJJJJJ
@8122779/1
ctcgaatctattatctcttggacaagttgttatattagtcactttatatg
+8122779/1
CCCFFFFDHHDHDHIEGG@AGHIIDIHHE<EFCFGJIFFGGHDHGHIGJI
@6551668/1
gcaccgatgcaattaatactcatcttctttactaaaaggctacacaaaca
+6551668/1
CCCFFFFFHHHHHJJJJJJJJJJJJJJJJJJJJJJJJJJJJJJJJJJJJJ
@2468743/1
ctcagagctaccttggcagctgctaattttgcttggtgtttgttttctcc
+2468743/1
CCCFFFFFHHHHHJJIJIJJJJJJHHIJJJJJJJJJCGFHJJIJJJJJHJ
@1971906/1
ggtatatataagattacaattcttaacattttttctttaaacaaagaaca
+1971906/1
B@BDFFFFHHHHHJIIJJJIIJJGJJJJJJJJJJJJJJJIIJJGJJJJJI
@1972059/1
tacaaatgttgcagcattaagtcttctctgcactgtgacagtcttcaagc
+1972059/1
CCCFFFFFHHHHDIIIIIIJJJJJJJJIJJJJJJJJIJIJJJJJJJJEGH
@3990372/1
cgttatcaggttttgggtagttgggtaatattttgataacgtggatgtag
+3990372/1
CC@FFFFFHHFHHJJIJEHHIJIJJFGIJIIJJJIGIIHHJHGIHJJIJJ
@2468820/1
gttcataaggtctcatttgaaaacgtggatctccaaggtctccttgaaca
+2468820/1
CCCFFFFFHHHHHJIJIIIJIJIJJJJJIIJJJIJIJGFGHIIJGIJJIJ
@5013628/1
gcctcctgcggaccattagttgaagttccagccctcagataatcccatat
+5013628/1
=@@BDBBDHFHDHIIIDIIHIIGGG?@DDFCC@FHCGGGIGCHIIIIIEH
@2469416/1
gctttttgttatctccagcaggtgggtgagtaacatcagctccgagaaat
+2469416/1
@@@A?DDDF8FDBG<?EF@GCB3C8::181?DGDFGE<FDG3BGFFFII<
@3991308/1
caggctttatgtttttgtattcctcaatggttgctgctaaatcttcaagt
+3991308/1
C@@FFDEDHBBAFFIGGFIDHFHDHHEFHEBFECHFHHEHEGHIIJIHG?
@915133/1
tattgagctggaacatagttttaaactgacttgaacttcaccagatctag
+915133/1
CCCFFDFFHFHDHIJJJJJJJJIGHHHJJIJHEGEDDHJJICCDBGGEGI
@6070431/1
tgaagtttctgagagcatcttctctaactgtcctttgaggtgcaaaacaa
+6070431/1
CCCFFDFFHHHHHJJJJJJJJJJJJJIJIJHHIIJJJJJJFGHIJJJJIJ
@6071139/1
catcaacgtatcgaaccgcactgtt
+6071139/1
???:=BADDF>;1CG>EA1@GEIBA
@916776/1
ctcagagctaccttggcagctgctaattttgcttggtgtttgttttctcc
+916776/1
@C@FFBDFDHHH?BCFG@FHIICEBHHEHHEG@CFG:?:?F>DGEGGIHI
@373349/1
ctggcctatgactcccaagctgctatgagtactatcatcagctggtgtag
+373349/1
CCCFFFFFHHHHHJIJIJJJIJJJJJJJJHHIJJJJJJJJJJJJJIJHII
@7059576/1
atacgatctggtttacaattagaatttataagtgttgcggttaaaccaag
+7059576/1
CCCFFFFFHHHHHJIJJJJJIJIJJJJJJJJJHHIIJJJJHIJIIJJJJI
@2470071/1
atatttaaattgagatgattagtttccacaacaatttctcttcctttttt
+2470071/1
CCCFFFFFHHHHHJJIJJJJJJIJJJJJJJJJJFHIIJJJJJJJJJJJJJ
@7595568/1
cttcctttttttggatctgaagggcggtcccctcttttgggtggaatgta
+7595568/1
CCCFFFFFHHHHHJJJJJJJJJJJJJJIJJJJJJJHHHHFF?BDDDDDDE
@7595681/1
ctcgtttcgcaattatccaatattatctatagaatatcagctgatatgtg
+7595681/1
8?@DBDB?FHHFHIABEHICHIIH<ABH>GGGD?FCGC9<AABBFBGDFG
@2470557/1
caggatacgatctggtttacaattagaatttataagtgttgcggttaaac
+2470557/1
CCCFFFFFHHHHHJJGHJJJJJJJJJJJJJJJJJIJIIIJJJJJHIJJJI
@3994127/1
gcagggaattctaagagggtacacaattcaggcactaatgtctcttcaaa
+3994127/1
CCCFFFFFHHHHHJJJJJJCFHIHIFHHIJJIJJJJIJJIBGIGIIJFGH
@2471641/1
ccgaggaattccagcctttgatagcaatcggtaaagttttgcctata
+2471641/1
@CCFFFFFHHHHGJIJJJJJIJJJJJJJJFGIJJJJJJIJJIJJJJJ
@1452231/1
gtcatttctttttcttgatctctttcattatcgtaaattgtcacggtctc
+1452231/1
CCCFFFFFHHHHHJJJJJJJJJJJJJJJJJJJJHIJJJJIJJIJJIJJJE
@3540126/1
gttctttcatgatactctcaagatccctgattacttcttctcgaggtggc
+3540126/1
CCCFFFFFHHHHHJJJJJJJJJIJJJJJJIJJJJJJJJJJJJIJJJGIJJ
@918220/1
ctcatgaatgctttctaatgtttcttcatttaaaaccgctgtgtctcttt
+918220/1
CCCFFFFFHHHHHJJJJJJJJIJIJJJJJJJJIJJJJJJJJHIIJJJJJJ
@3542195/1
aggcaactcaggataactatagaggttcttctttccatcaaacgcaggaa
+3542195/1
CCCFFFFFFHHHFIJIJJJJIIJJJFHHIJIJIIIJEIIIJJJJJIGFFH
@3542424/1
aaagatagtaagttatttcttctaaattctgctctgataaattagaatca
+3542424/1
CCCFFFFFHHHHFJJJIJJJJJJJJJJJJJJJJJJJJJJJJJJJJJJJJJ
@5513924/1
tccttccaaaaaaatacagcaagtctgg
+5513924/1
<@@BD>?DFBFDHEII@FC>H@FCF9@3
@3994378/1
ggaatgtcaggtgcgttaacttttggtggctttattatattactcctaat
+3994378/1
@@?DDEDDDFHACCFCFDG@EHHGGG;EACFGGIIIBFHIIIGIGGGGCG
@6075263/1
cttcatccttgttttcaaagttgataaataatattaatgaaactaaaaac
+6075263/1
CCCFFFFFHHHFHIGIJJIJGIIHJJJIJJJJGIIJJJJJJGIIGIJJIJ
@2472355/1
gtcatcagtttgagatactgtaatgcattgtaggccgcacatgtttgtgc
+2472355/1
CCCFFFFFHHHHHJJJJJJJJJJJJJJJJJJJJJJJJJJJJJJIJJJIJJ
@2472929/1
ttcaatggttgctgctaaatcttcaagtacatagtacataactttagctg
+2472929/1
CCCFFFFFHHHHHJJJJJJJJJJJJJJHIJJJJJIJJJJJJIJJJJJJJJ
@3542932/1
gcaccttcaacaccacactcctcaaggtacacccctataagggcttcgat
+3542932/1
CCCFFFFFGHHGHIJJJJJIIJJJJJJGHIIJJJJJJJJJJJJJJJIIII
@6556340/1
ctttaatgaaattatctggagctcatcaagcttcggtccgactgatgatt
+6556340/1
@CCFFFFFHHHHHJJJJIIGIIIJJJJJIJIJJJJIHHGIGIJJGIJIIJ
@4484357/1
cctgttagcagctggttgccttaaaacaatgtcaagagcttggattgcct
+4484357/1
CCCFFFFFFHHHHJJHIJJJJJJJJJIJJJJIJJJJIJJJJJJJJJIJJI
@6556794/1
ctcccatctgcatccttcttttccggaaagaacctagtgtgatggcgttt
+6556794/1
CCCFFFFFHHHHHJJJJJJJJJJIJJJJJJJJIJJJJHHGHHIJJJJHJJ
@4484554/1
ccgtgatctaatatttgagcagaaggtgctggtgcatgtaatactttgta
+4484554/1
@@@FFDDDFHHHHIIGIIJEIGEGGBFGGHCH@FHGCGHIIIGCHDIHDF
@7598508/1
cttcaatggttgctgctaaatcttcaagtacatagtacataactttagct
+7598508/1
CCCFFFFFHHHHHIIJJJJJJJJJJJJJIJIJIJIIIHGIIJIIJJIJIJ
@2474269/1
gcaattcttggttcaagatcattttaaactgtccttctgacacaccatct
+2474269/1
@@?DDD?DFFD?ADEBAHDAEEH<F?FHFHGHG@GC@G9:?D?D:BGHDG
@4485504/1
gtatatataagattacaattcttaacattttttctttaaacaaagaacat
+4485504/1
CCCFFFFFFHHHHJJJGHIJJIJJJJJJJJJJJJJJIJJIJJJIJIIJJJ
@8128716/1
tggaagtaagaggtctttcatttaatgttttttgaaaagcctcacttgtt
+8128716/1
@CCFFFFFHFHDAGAFHGEBFHGIIIHIIGGHIIIIIGICBHGHIGGEF@
@4486619/1
atttgatttatgcttaataagcattacagcaataaacgtttttccagagc
+4486619/1
CCCFFFFFHHHHHJJJJJJJJJJJJJJJJJJJJJJJJJGHJJJJJJJJJJ
@5514682/1
cctttttgaattgaaatcacctgctccaggtaatggaaaatcctgaggag
+5514682/1
@@@ADDDDDDAFHGIH9FHBCCFGIGIGHEHIGIIIEIIGEHHIGEEHII
@2476609/1
ctttgactaaatactcctgaaggagtgatatcggtgtttttgagctcata
+2476609/1
CCCFFFFFHHHHHJJJJJJJJJJJJHHIJJJJJJGFFHJJJJJJJJJJJJ
@3997038/1
gcagcttttacctcattttcactcagaagaaataatatctcagcaccaat
+3997038/1
CCCFFFFFHGHHHGIJJJIJJJJJGJCHIIJJJJJJJJJJIJJIIIGA@G
@2969170/1
ctcagagctaccttggcagctgctaattttgcttggtgtttgttttctcc
+2969170/1
BCCFFDEFHHHHHJIJIIJIJJJIHHIJJJIJJJJJHHHIJJJJJJJJII
@7599090/1
tgggaatcctttgtgagccacatcaatgttaaggaatggtttccaaccaa
+7599090/1
CCCFFFFFHHGHHIIJJJJJJJJJJJJJHJIJJJJJJJJHJJJJJJJJJJ
@7600554/1
gtctctgctgttgctgaggctgctgtggtctctgctgttgttgctgctgc
+7600554/1
CC@FFFFFHHHHHJIJGIIJIIJGIGIIGGIJJGJIIFHIEHGIJJJIGI
@7601513/1
ctgcagcctcttttaccattgtacgagtttgagcatcattcattttcttc
+7601513/1
@C@D?DDDHHHHHEFFGGIEFFEEH7EAFFECF@GCBDFHCDHEHGEHIF
@6076891/1
gacagcatgatgacattcatctataactaatagattgacacgagacaacg
+6076891/1
@?@FFF?DD?<FHIGIFBHIIHEHDFHD>DEHFHIIG<EHDHI>EG?B;:
@5516896/1
aacacaattaaaaagtaatctgaaaacatttgataaaaaatatatcgtaa
+5516896/1
CCCFFFFFHHHHHJJIIJJJJJJJJJJJJJJJJJJJJJJJJJJJJJJIJJ
@1978251/1
ggtgcgttaacttttggtggctttattatattactcctaattgaagagcc
+1978251/1
BC@FFFFFGHHHHIJJJHIJJJJJJJJJJJJJJJJJJJJJJJJJJJJJIJ
@3547208/1
ctgtgatcttgtctaagattgctttcgctgcggcatgctttgcttctttc
+3547208/1
CCCFFFFFHGHHHJJJJJJJJJJJJJJJJJJJJJJJJJJJJJJJJJJJJI
@7064914/1
cacgagacaacgtgatataactatgaagaatcatgtgataaaaaatagca
+7064914/1
CCCFFFFFHHHHHIJJJJJJJJJJJJJJJJJJIJJIJJJJJJJJJJJJJJ
@5024263/1
gccaagatcagccgtgtttggtagaagcaggatgacacttaggtcgtgca
+5024263/1
CCCFFFFFHHHHHJGHGHJJJHIJJJJJJJJIIJIJIJJJJJJBGHIIJH
@6562196/1
tttcacttttgttattggtttccttatcagtaatctcgaatctattatct
+6562196/1
?@@DDDADFFFAA4<ACE?:FCFCBCHC?ECHICBGEFBFFFEBGFBA@D
@6562449/1
catttacatcaccgtgatctaatatttgagcagaaggtgctggtgcatgt
+6562449/1
@@@FBDDBFHDFFG@EHCHIIIIBHGII>FEDGGDGH?CDCEGIHG@FG0
@924034/1
gcatcctttgctcttgaggaagttggtgtagaggtgcaggctggccatgt
+924034/1
CCCFFFFFHHHHHJJJIIJHGHFHIJFGHIJJJJEGIGJJJIIJJJGHII
@6080330/1
gtagcatactttatcgtaacggtcatttctttttcttgatctctttcatt
+6080330/1
CCCFFFFFHHHHHJJJHIJJJJGIJJJJIJJJJJJJJJGIJJJJJJJJJJ
@6563291/1
ctcgctactaaggccttcaagatagaacccaattctggcccaagagg
+6563291/1
8?@BFDFFHDFDFIIIIGIECBAFFFGH=DGGGGIEG<BGIIID8BB
@5025824/1
tggagtttgacctctaggaccagtttgcaaagggaagcgagcttgctgtt
+5025824/1
CCCFFFFFHHHHHJJJJJIJJIJHIJJJJJJJJJIJJ1:BGHIJJJJJIJ
@6080782/1
ctgcaattcttggttcaagatcattttaaactgtccttctgacacaccat
+6080782/1
@??BDFFFDBHHHAEGHGGHEHIGEIGGGEIEIGHGIIIHHIIIJGJGIJ
@7066935/1
atcatattcaatcacagtcggtgttttaattaaaaaattggtgggaggag
+7066935/1
CCCFFFFFHHHHHJJGIHJJJCF@GHII3EHGJIJIJJJIJ?GHIGGGFF
@2480010/1
tgctgcggctgttgttgcctctgctgctgctgctgctgaggcggttgttg
+2480010/1
CCCFFFFFHHGHGIIJJJJJJJJJJJJJIIJJJIFIIJEHGIIJ:EDEDD
@1458267/1
gttaaaacagtacatcgcacaacaaacacttggggagttaaatcaacatc
+1458267/1
@CCF?BDFGFHHHIJGIGIGBEDHGGHGCFGGIDHIJ;FFIEF?BFDDGC
@6081276/1
ctttgtgtcttgcacgacctttggattgaatataagaccttgttgtttt
+6081276/1
@@@DDDADFB?B:AFBFIFFE<FF9EGC?CECFDFB@C@DFG?BDD;DE
@2972564/1
ctcttcatgccactgattgatgtcccaatggtccacacctttgtcaccac
+2972564/1
CCCFFFFFHHHHHJJJJJJJIJJHJJJJJJJIIJJJJJJIIJIIIJJJJJ
@7604548/1
caagatagaacccaattctggcccaagaggagag
+7604548/1
;?@A?DDDDHBFHG;3:AIEHIDGAAEBDEBB?8
@2480727/1
acactttttagtaccgggcttactaagggagttttcttgatcattttcgt
+2480727/1
CCCFFFFFHHHFHHJIJJJIIIIHGJJJIJJHHIJHHJJIJIJIJJJIJG
@3548011/1
ggccacttctttgaactaagtacagcgaaattcttattcgattgaagtaa
+3548011/1
@@CFFDDFHHDGHJJIGGHGIIHIIJHIIIJIJJIGGGIJIJIJGHHBFF
@4491699/1
cttggctttgagatacctacgcctatcagcccatgaaacaaaatgtaatc
+4491699/1
CCCFFFFFHHHHHJJJJJJJJJJJJJJJJJJJJJJJJJJJIJJJJIIJJJ
@380998/1
cagggaacggcgacataggtgtctgctcttcacatactcttgttacaaca
+380998/1
CCCFFFFFHHHHHJJJJJJJJJJJJJJHIJJGIIJJJJJJJJJJJIJJJJ
@2974211/1
atttgatttatgcttaataagcattacagcaataaacgtttttccagagc
+2974211/1
@CCDDDFFHDFHHIIGGGHFGIGIFHIJJIGGGIJIHGGIJJJJ@FBGEI
@5518738/1
gttcttcttgaagttggttcagctgtagtctgtctgcatctgtatatgcc
+5518738/1
CCCFFFFFHHGHHGHIJHIJJJJJJEHIIIJJJJJJJJJJJIJJJJIJJJ
@7606765/1
ataacaaactgctacaggtagtgtcgacaattgtaccaagctctggcatt
+7606765/1
@@@DDDDDFFFBDIIIBB3CCCFHGGIIIIIIIIDDEHBFEHGIG@DGII
@6563412/1
cggtattgctctgcagggaacggcgacataggtgtctgctcttcacatac
+6563412/1
B@CDDDFFHHHGHJJJJJJJJJJJJJJIGIJIHIJHIIJJJJIJJJJJJJ
@381984/1
gctgagatgaaggtggtctgctgggttgctggtcactgggttgttgccta
+381984/1
CCCFFFFFHHHHHEGIHHJJJJJJJHJJJJJJJJJJJJJJIJJJJJJJJJ
@7067211/1
gtccttctgacacaccatctctgtaaaagaggatagcttgaggcttatac
+7067211/1
CCCFFFFFHHHHHJJIJJJJJJJGJJJJJJJJJJJJJJJJJJIJJJJJJJ
@5026063/1
ctttttgaaattttttaatagttggaacaattctatcacctttgaagttg
+5026063/1
@@@DDDDD>F?DHFHIEFH>EHII>@>FHBG>GC<DCGGDGHGH9BDGIE
@6563884/1
ccttataccgctatcatcctggctgttgccatttgattcgtcctttgttt
+6563884/1
BCBFFEFFHHHHHIJJIJJHJJJIIFHIIIIFGIJJJJIIGGHGIJIHHH
@2975975/1
ctcctgatatcaactgacaattccagcaataattttaatg
+2975975/1
?@@B=A:B==C:AA?@<CCBC<C:AC?AB?ABEBFG@?:9
@1980900/1
atttatttataataaaaatgattgaaatcaatcaagctttctgcttaggt
+1980900/1
CCCFFFFFHHHHHJJJJJJJJJJJJJJJJJJJJJJJJJJJJJJJJJJJJB
@4000762/1
gtttacaattagaatttataagtgttgcggttaaaccaagaacatgtggc
+4000762/1
CCCFFFFFHHHHHJJJJJJJJJIJJJJJJJJJJJJJJJJJJJJJJJJJJJ
@927097/1
cccaatgtttctagcctttcataattcataacgtcattagcagagctcgc
+927097/1
@@@FDFFDHHFFFDG>GIIHHIIGHIEIJIEGHGIIIJJJJJJIJEHIGI
@7068440/1
cctccatactccttgtcttacaggtaccggtctttctcgataatcaag
+7068440/1
@@@DDDA?FF?FFIIGF<4CFHEG3CC@G8::??DH>FFE@?DH<9FD
@8133725/1
cagcctcatgttataacattatgcagttcattacctaagatatttgttat
+8133725/1
CCCFFFFFHHHHHJJJJJJJJJJJJJJJJJJJJJJJJJJJJJJJJJJJJJ
@927764/1
ctttgatgctgctcaatttaccttcatccttgttttcaaagttgataaat
+927764/1
CCCFFFFFFHGHHIJDGIIHIIJJJJJJJJJJIJJJJJJJJIIJJJJJJI
@1981823/1
ccttcttctatcacatcggaggcaaccaatatgttcgtctcacccatgtt
+1981823/1
CCCFFFFFHHHHHJJJJJJJJJJJJJJJJIJJIIIJJIIJJJJJJIJJJJ
@4001881/1
gtcgaagcaatggtgaaataggttctgaaagacttgtaaagtttactact
+4001881/1
@CCFADBADDHHFAFHEGHIEGDHHIIIIGE@EFGHGGC9?:BBFAG@GI
@4001920/1
ctccaaaattgtaaatccaggaacttcccagtcatcaggaataaagtcat
+4001920/1
@C@FFFFFHHGHHIJIIIJIGJJJIIJIIJJEHGIGEHGDHIIGIJIIGH
@8134324/1
cgctaatttaaaaattgaatagtttttatgaaatgagtcagaattttcgt
+8134324/1
@@C=ADDFFFFFDFEEGEHGII@HFGGGF?DEBFDHI?CGHFHGIGBGGF
@928264/1
ctagcacggaaagcagcgagatgagcataataggtaggtgcagggtatga
+928264/1
=?8DD>ADF::@DFFF9F?EFCG9FDFG<B?4BF9?BF?BDFDCFFCEE@
@3550039/1
ccgagaaattctaacctctgattagaccctaaagttaaattattgtaacc
+3550039/1
@@@AA:D>>FDFBGH@FBC@HH@FBGIGHCFF<FC@9??DC@?D??BFHI
@2976119/1
ctctatttcattgtgcattaatctatagaaaattttccaaacagtattta
+2976119/1
@@@DDDDD?FFHBHFDHIIABI@HGGG<FHG@HGHGHGC>FHEHBA?CFE
@3550436/1
ctctgctgttgctgttgttgctgaggctgctgtggtctctgctgttgctg
+3550436/1
CCCFFFFFHHHHHJHIJJIIJIGIIIJJJGHJFHGFGIIJJIIJFHGFFH
@2482316/1
cttgtcagcacagaataatcttgtatgatgtctcttttggactacaataa
+2482316/1
?@@;B=ADDA;C<<A?AFE?IHIIIIA<?9H?<?A<???G?CBF@BGEFI
@384495/1
gttcaagatcattttaaactgtccttctgacacaccatctctgtaaa
+384495/1
CCCFFFFFHHHHHJJJGGJIIHIJJJJIJJJJJJJIJJJJJJJJJJJ
@2977365/1
agcagcagtcatcaccaaaacctgatgattttcaagctcttcatgccact
+2977365/1
CCCFFFFFHHHHHIJJJIJJJJJJJJJIJJJJIJGGGIJIJIIJJJJIHJ
@2483089/1
cctcatcaagagcacggcgatactgcaaacaagggatagcactcaagggc
+2483089/1
CCCFFFFFHHHHHIIIJJJJJJJJJJJJJJJJJJJIGJIJJJJJJJJJJI
@7070637/1
ctcttcacttcagcataaactggagtttttcccggaagcaccaccacaac
+7070637/1
@@7B?DD3AFFBAHGGIIIIG@ACG3:FE8CCEHGGGGGGGFHGIIGFCG
@6084447/1
tgaaactgaacgtgtacacctggtaaagagatgacaaagatagtaagtta
+6084447/1
CCCFFFFFHHHHHJIJJJJJJJJIJJJJIJJJJJJJJJJIJJJFIIJIJJ
@386090/1
cgtgatctaatatttgagcagaaggtgctggtgcatgtaatactttgtag
+386090/1
CCCFFFFFHHHHHJJJJJJJJJJJJFHJJJJHIJJJJHJJJJJJJJJJJJ
@7611542/1
ctccttttcccatttttattatcacttcttattttttctctcatttctgg
+7611542/1
?@@DFDFFFFHBFHGC@<FHC@EDGHHHIIIIIIIDFGHHIHIIGIGHIH
@5523579/1
ggctgctgtggtctctgctgttgctgagg
+5523579/1
@<?DDDFDFDFFDDHIIIAEEGII4AHGE
@7612323/1
caaatatactgagcatatattttcaaatatttatctatcatatcctcctc
+7612323/1
?@@?DABDDFDD?FHIEGIIHGHGI>EHAHBC@EEEHHGHGIGIIIGIIG
@4496125/1
atcggttcttcttcttttttccacgtgaaatctttaggctgcagctcaac
+4496125/1
;@@DFDDDHGHHHIIIIIEGIGCHIIGGGGIIIIGGFBCHHIGGAFGIIC
@930912/1
cgtttctgtaccactataaatgtaatcggtggcgtgtaatcactgctgag
+930912/1
BCBFFFFFHHHHHJJJJJJJJJJJJJJJJGIJJJGIHIJJJJJJJJJJJJ
@5030617/1
ccgtgatctaatatttgagcagaaggtgctggtgcatgtaatactttgta
+5030617/1
CC@FFAFFHHHHHJJJJIIIGHIIGGBFGHIJCFGEGHDGIIFHJJJGDI
@2484999/1
ggcgtgtaatcactgctgaggcttgaacaagcccttctgatagcctgcaa
+2484999/1
@@@FDDFFHHHHHIIJJJGIIIJJJJIJJIIJJJIGHGIGIIJIIIIIIG
@2485911/1
ctcattctttcaaaaaaaactattcgtaggagtaaaacgtaagtggaagc
+2485911/1
CCCFFBFFHHDHGJJIJIHHEHIIJJDGHHBD0?DFIJIDFEHFHEHFEH
@4497679/1
gacagcatgatgacattcatctataactaatagattgacacgagacaacg
+4497679/1
CCCFFFFFHHHHHJJJJIJJJJJJJIJJJJJJJJJJJJJJJJIJJJJJJJ
@7074221/1
ggctgttgttgccactgctgctgctgcggctgttgttgcctctgctgctg
+7074221/1
@;;DDBDD=AFAFEG<EF9FGHIIIGGFBHGI?DFG?GGIGADHA>BEFG
@4499097/1
attaatctatagaaaattttccagacagtatttagagactttccactatc
+4499097/1
CCCFFFFFHHHHHJJJJJJJJJJJJJJJIIJJJJJJJJJJJJJJJJJJJJ
@5031139/1
caacaatttctcttcctttttttggatctgaagggcggtcccctcttttg
+5031139/1
@@@FDDDFHHHGHJJIIJJIJJJIJIGIIIIGIJJJJJBHHHHFFFFEEE
@1467213/1
cgcgcattctgttgtatatttatgctcacttcaccaacattcatgaataa
+1467213/1
@@?DFDDFFBFHHIGGFHBEHGHFHHEGEIIIIIBEHIIGGGGIIGGGDH
@7074985/1
cttggctttgccgcttgttgctgtacttgaggctgagatgaaggtggtct
+7074985/1
CCCFFFFFHHHHHJJJJIIJJJJIJJJJJJJJJJJIJJJJJJJJBGIFHI
@932900/1
ctccttccaaaaaaatacagcaagtctggtaaatttatcgcaaggtaatg
+932900/1
CCCFFFFFHHHHHJJJJJJJJJJJGHJJJHIJJJJJJJJJJJJJJFGIJI
@6569951/1
ccagcatttcttaaagttgtgaaaatcgtgtacataataataaataatca
+6569951/1
@CCFFFFFGHHHHJJJGHIEHHJGIJGJJIIJJJGJJIJJJJJIJJJJJJ
@6090654/1
caccatctgatgcctggtgcggaggctaccttgccgtaggaaataagaaa
+6090654/1
CCCFFFFBHHHHFEEHECGDGGEHIIHIGIIIIGHIFEGHAF8BFHIIIG
@5527818/1
ctcttctcttggtgttcaacaaatctcttaatgatatcagtcagcttaca
+5527818/1
CCCFFFFFGHGHACAGHIJJJJJJJJJJJJJJJJJJJJJIFFIIIJIIIG
@1469688/1
cttttgggcggtaccatggtataactatcttattgagataattatctttt
+1469688/1
CCCFFFFFHHHHHJJJJJJGHIJJJJJJJJJJJJJHIHJJJJJJJJJJJJ
@8139960/1
cgtgtgatatgatatgggttgctgtttacaccaacgataaaatcaggctt
+8139960/1
BCBFDFFFHHHGHJJIJIGHJJJJJJJJJJJJJJJJJJJJJJJJJJJJJJ
@8140434/1
gttgggtaatattttgataacgtggatgtagataggctggcctgcttgtg
+8140434/1
@@@DDFFFHFFHHHHDDGAHEGHHIEEECCFEGHGBGCGIHIGIJIE>8B
@8140862/1
actgattgatgtcccaatggtccacacctttgtcaccactatattcacca
+8140862/1
@@;DDDD>FDH?DGHGBDF<:BFGEFHIEBHHIEGGGGGEGCBFCHIHC?
@8140883/1
ctagtttcttcttcatcagggaaattagttattccactccttttcccgtt
+8140883/1
@BBFFFFFHHHHHJJJJJJJJFGHIJHHHH<FHIGFHGIJJJJJJIJHHJ
@1471492/1
gcctttcataattcataacgtcattagcagagctcgctactaaggccttc
+1471492/1
CCCFFFFFHHHHHJJJJJJJIJJJJJJJJJIIJJJJJJJJJJJJJJJJJJ
@8141532/1
gaggaatttgtttgtgattttttattgtatcccaatcaattatgatactg
+8141532/1
@@@DFFFDFHFFAG:CEFHHHEHIGGGFFHGIGG9CDHGDFHBHCGEHII
@1472085/1
ccaaaatcataccattagatttattaatttgctcaggagaaatttcaatt
+1472085/1
CCCFFFFFGHHHHJJJJJIJJJJJJJJJJJJJJJJJJJJ8CG4CG9?F:D
@1472102/1
ctcccctctggtatccaaaggcactgttttcaccggaggaatttgtttgt
+1472102/1
BC@DDFFFGHHFHIJJJJJJJJJJJJFHIJJIJJJJDHIGHIJJJBFHI=
@1472132/1
cttctctgcactgtgacagtcttcaagcactgagttagaataccaacctg
+1472132/1
@@CFFFFFHGGHHFHGHIIIGHGIIIJJJJJJIJGHIJIJIIJGHIGBHI
@5530274/1
cgctgtagtacaaatttctatttccgattatttttcctttgatgctgctc
+5530274/1
@@@FBDDDHHFAHGGIIGGDIEH@FEHGIDHHGHHFHIBC@AB>DFDFB?
@2983147/1
agagaggaaatagtattttttcttcatcgtcttgaacttcatttcca
+2983147/1
?@<B1BD?;DCBB22AFEHIIAAFHFHICCEF=<D<<BG4:BGFII9
@6091908/1
ggtacacaattcaggcactaatgtctcttcaaaatcttcttcatcacgtc
+6091908/1
@@@DFFFF=ADDAGHIDGGEFHHCFHIGIG@FDFEHHIEHIJJGJIGIJI
@1473263/1
ccgtacgctcaaacatgcaaatgtgacattattgactaaggccgatctga
+1473263/1
CCCDFFFFHHHHHJJJJJJJJJJFHGJJJJJJJJJJIJJJJIJJIJIJJG
@2983440/1
cttctttaagacactgactaaaatattgttcaagttcacgaggagtattc
+2983440/1
CCCFFFFFHHHHHJJJJJJJJEIJJJIJJJJJIJIGIJJJGIJBH?DHII
@3557494/1
cgtgtaatcactgctgaggcttgaacaagcccttctgatagcctgcaatt
+3557494/1
CCBFFFFFHHHHHIJJGIJJIJJIJIJJIJJGHJJGIIGDGEDGFGIIJJ
@2984591/1
gacattaacttgcgtagcatactttatcgtaacggtcatttctttttctt
+2984591/1
@@@FFFDEFFHGDGIIGDHJJGIIJIJJIE?GHGGDDEGGGFEIIJJEHJ
@7076343/1
gtgtgatatgatatgggttgctgtttacaccaacgataaaatcaggcttt
+7076343/1
BBBDDFFFHHHHHJJJJEHIJJJJJJJJJJJJJJJJJJJJJJJJJJJJJJ
@4005317/1
attccattccatgatttattaaacccgatgctagctttcttaaatctggt
+4005317/1
@@CDDDFFHHDHHGIIJIIJJGIJJIIGJIIHGIIIJJHHJJJJJJJFE?
@4005709/1
gttttttttctttaacatttctcacagaacggttgccatatagccttaaa
+4005709/1
@B@DFFFFGHHHHIJJJJJJJJJJJIJHIJJIDGIGIJJJJJJJJJJIJJ
@5035612/1
tttcggaaacacgtttattattctgatcatattcaactgaaaatgagctg
+5035612/1
CCCFFFFFHHHHHEHIJJJJJJJJJJJJJJJJIJJJJJIJJJJIEHIJJJ
@1988179/1
gtgcattcataattcgggccttaactttagtgaactggtcatcaactgag
+1988179/1
@B@FBDDFHHF=CGIJJJJJJJJIIJJJJJHIJJJJIJIJJJIJJJJJJJ
@6570153/1
ccgtgatctaatatttgagcagaaggtgctggtgcatgtaatactttgta
+6570153/1
@=@DDD??AD?AAAFHIBC<A?AB?F2CAF?<1??EDG?FCGBDHICGIB
@4006000/1
gtcagaattttcgtttggagcaaatac
+4006000/1
:1=D?D?;DFBDFBAB:AG9:3<;DH@
@8142670/1
gttgctgctgtggtggttcttgcctttgcagctgttgtggtggttgttgc
+8142670/1
CCCFFFFFHHFHHEGIHHIIJJGIJJJJJEIJJJJJJHIJGHIGHIHIJI
@3558881/1
gtcacaactaacaatgggccacaactcatattgatcgtcaaatgaaacat
+3558881/1
@???DDDDHFFHHFHBABBFDAECBFH@FECC>GHAFCBFEBFE9D9BDD
@2488374/1
gccatagcatagttcctgctttagggtttcttccgccaatttaaaaattg
+2488374/1
@@@DDDD;C<DB:AFEEB:C9EHFFCA;B@FDEIEFEGA@?FF9DFFGID
@2488482/1
ctttttgaattgaaatcacctgctccaggtaatggaaaatcctgaggagc
+2488482/1
?@@DDDDDHHA?<?FH9FB;EEHGHIBDH?CEAEGGE?FH<DDHII?CF=
@936441/1
ctggtgtagaattacagaataactcatgaatgctttctaatgtttcttca
+936441/1
CCCFDFDFHHHHHIJJJJJJJIJIJJJJJJIJJJJJJJJJJJHIJIJIJJ
@936517/1
ggttcttgcctttgcagctgttgtggtggttgttgcctctgttgctgctg
+936517/1
@B@DFFFFHHHHHIJIIFIJIJJEHGHGECGHIIIIJIJJJGDGGHHIJI
@5036723/1
gccacattccattccatgatttattaaacccgatgctagctttcttaaat
+5036723/1
CCCFFFFFHHHHHJJJJJJJJJJJJJJHJJJJIJJJJJJJJJJJJJIJJJ
@3559885/1
cttgcattaaatcacatcacattaccacatttctcaaattcagtcttgaa
+3559885/1
@@CFBDDDFHFFHGGEEHJJHEIGGJGHJGFAHIGGGHECFAF:C?GI@D
@2987227/1
cctgctgctttaaaatcaagatcaactaattctaatatttctttaaatag
+2987227/1
CCCFFFFFHHHHHJIJIJJJJJJJJJJJJJJJJJJJJJJJJJJJJJJJJJ
@7618865/1
ctgggttgctggtcaccgggttgttgcctaacaggaggtgcactggttac
+7618865/1
CCCFFFFFGHHHHIJIJJJJHIJJJJJJJJJJJJJIIIBFHGIJJJIJJJ
@8144205/1
gctaccttggcagctgctaattttgcttggtgtttgttttctccaactcc
+8144205/1
B@@FFFDFHHHHHJJJJJJJJJJJJJJJJIHGHIJJHIGIJJJJJJJJJJ
@6093388/1
gtgcttcttccaaagcaaataatgaaacttgtgccatccattttatagct
+6093388/1
@=?DDEBDFHDF<GHGIEHGGEHAF<BHC@FHIECGFAF@DGH<FHH<GB
@1475567/1
gctgtattataacatgacctaagagttttattaaagttggatcattagca
+1475567/1
CCCFFFFFHHHHHJJJJJJJIJJJIFHHJGIJIGDHIHIIIIJIJJJJJJ
@4504357/1
ctaatatttgagcagaaggtgctggtgcatgtaatactttgtagatatca
+4504357/1
CCCFFFFFHHHHHJJJJJJFGIJJJFHIJJJIJJJIJJJJJHHIJJJJJJ
@4009344/1
ctctgctgttgttgttgttgctgaggctgctgtggtctctgctgttgctg
+4009344/1
@@@B?DDDFH?HGBFGGIIBCHCAEGGIICG<:CAGEHIGIIII>FH@D9
@938264/1
ccttaactgtccttctaacctgttcttcttgaagttggttcagctgtagt
+938264/1
CCCFFFFDHFHHFIIIIIIJIJHIJJJJIIIIHGGGGGIIJJIJJJHIIB
@939226/1
tggcaacaaacagttgtttttttcctgatatagctctaacttcaattaat
+939226/1
@@@DDAD;DFFFFFGDGFIFIIII9DBAAGFGEGFGIIIIIIEFAFFF@F
@5039389/1
ccactatattcaccaaccgttaacggagtttgctgtcgaatactctgagc
+5039389/1
CCCFFFFFHHHHGJJJIJIEGIIIIJIGGGGGGFEHHIIJGIIIHGIJJH
@2989202/1
tcttgttttgcttctttttttgacctacccttgccgatagcaataaggcc
+2989202/1
CCCFFFFFHHHHHJJJJJJJJJJJJJJJJJJJJJJJJJJJJJJJJJJJJJ
@939900/1
cttctttgactaaatactcctgaaggagtgatatcggtgtttttgagctc
+939900/1
CCCFFFFFFHHHHJJIJJJJJJHJJJIJGHFGIJIJJFFHIJJIIGIGII
@940064/1
tcactttatatgttcttttaacactctttgatggaatttcataaacaact
+940064/1
@@@DDDDDFDDDCEGGBFBGB?EEHGHIGG4AA<9ABFC?FFHHIGD@??
@5040487/1
gtgcagggtatgaaactgaacgtgtacacctggtaaagagg
+5040487/1
@@<ADDD@FHHHHCEGB?FG>FGG9@EFC@GHC<DGEGDHG
@2990184/1
aggaccagtttgcaaagggaagcgagcttgctgttgttgctgctgctgct
+2990184/1
CCCFFFFFHHHHHJJJJJJHIJJJHIIJJJJJJJJJIJJJJJJJJJJJJE
@7080382/1
gtttagtttcttttttgatgttacagagtttagcggctcttgtttcatac
+7080382/1
B@@FFFFFHHHHHJJJJJJJJIJJJJIJEGIJJIJJJJJJJJJJJJJJIG
@6095212/1
ctctatcaggtaagacaacaatcacaagttttacttcttctttaagacac
+6095212/1
BCCFFFFFHHHHHJJJIJJJJJJJJJJJHHJJJJJJJJJJJJJJJJJJIJ
@7622203/1
ataagtcattcctctatcaggtaagacaacaatcacaagttttacttctt
+7622203/1
??<A:D::22AD>@EEEEI<A<F:C4<3<3FF<;?E9:E?DDBDDA><:B
@7080640/1
ctgggtttaaaatcttcaataacattactcatttctgataggttctgcaa
+7080640/1
CCCFFEFFHHHHHJJJJJJJJJJJJJJJJJJJJJJJJJJJJJIIJJJJJI
@1479131/1
gcttggtgtttgttttctccaactccgacaaacgccatcctctcattctt
+1479131/1
C@@FFFFFFHHHHJJJJJJGIJJHJJIJJIJIIGHIJIGGJIIJJJIIJI
@3563305/1
cccgtcctttactgtatgcatgacttttataattagggacaggatcatat
+3563305/1
CCCFFFFFGGDHHJJIJJJJFIGHJJJIIJJJIJIJIIIIJJIJJJJJIJ
@1479431/1
cttctctgcactgtgacagtcttcaagcactgagttagaataccaacctg
+1479431/1
CCCFFFFDFHGFHEE@FHIH>IHHEIIGEHGIHIJJJJJIJJIDFHGHII
@3563749/1
ggtaaatttatcgcaaggtaatgtaaaacaatatctattcaacaaaggaa
+3563749/1
@C@DFFFFHHHHHJJJJJGHIJJJJJJJJJJJJJJJJJJJJJJJJJJJJJ
@3564327/1
ctccttcaacaatcgtcggtacaatgtaatatgagttttctttgttttca
+3564327/1
CCCFFFFFHHHHHJJJJJJGIJJJJJHJJJJJJIJIJJJJJJJJHJJJJJ
@4011625/1
cacaacaatttctcttcctttttttggatctgaagggcggtcccctcttt
+4011625/1
@@CFFFFFHHHHHJJJJJJJJJJJIJIJJJJJJJJJJJJJHHHFFFDEEE
@6098194/1
ctgcactgtgacagtcttcaagcactgagttagaataccaacctgaattt
+6098194/1
CCCFFFEDHHHHFICBHIJJJIJJGIHFGICHIIIIEIGGIJIJIJIJJI
@5534219/1
caacaatttctcttcctttttttggatctgaagggcggtcccctcttttg
+5534219/1
C@@FFBDFFHHHFHHHIJIJIIIGHJJJJIGHIGAHDE;=AEHFFFDCE;
@7622808/1
actgactaaaatattgttcaagttcacgaggagtattcttggaaacaatt
+7622808/1
CC@FFFFFAHHFDIIJFHGIIHJIJJIIEHGCG:DEGHIGIFCDFG@DHG
@5041384/1
caatagctgtgggttatatggtgattgatgccattcaactttgcattaac
+5041384/1
CC@FFFFFHFHAHEGGGIIIIHIEHGIEIGIHHGJGGIIIJIHIGJJGGH
@2993208/1
gcaggaaatcgatttttgaaacacctctgtcgaacagcttccacagcttg
+2993208/1
CCCFFDFFHHHHHJJJJJJJJJIIJJJJJJJJJJJJJJJJJJJJ@HIIGG
@394157/1
gttgttgcctctgttgctgctgaggctgttgttgccactgctgctgctga
+394157/1
@@@FDFDDHFFGFIHIHGIIIGA=EGEHIIIBGG9DCGGGHDC<GEGIID
@4508464/1
gagaaatttcaatttttgcaaattgttcgtagtgaagaactgaaagc
+4508464/1
?@@DDDDD>FHFHIIIEIBC<EHHIHGHG@FFEBHEBGGGHHEGGII
@1481865/1
ctcgaggtggctgcagtttccatatcatattatacctgaaggcttttggg
+1481865/1
CCCFFFFDHHHGHJJJHIJJJJJJJJJJJJJJJJJJJJIJJJJJJJJJJJ
@6576220/1
gggtttcttccgctaatttaaaaattgaatagtttttatgaaatgagtca
+6576220/1
?<?ADDB:CDFHHGIIIGIGHIIIIIIGIIGIFFHGIGIIGIEDH@H?FG
@5534690/1
tgttggtccattaatataaaatggttcaacttctttggtgtacagaaata
+5534690/1
;@?DDDDDF<4ABEFE@DFE<>EG<C?@<FH@FHDEF?:C:CDD?9?BDD
@1994912/1
gtgaaatctttaggctgcagctcaaccattttatcggccaacatattact
+1994912/1
CCCFFFFFHHHHDHGHIJJJJJJJIJJJJJIJJJIIJJJJJJJJJJJJJJ
@2994432/1
gtgatatatttttgcatctgttataaatgtaggaagttatcaagaaatct
+2994432/1
@C@ABDAAFFHHHE>GHDHGA?ICHE@FH:FHH@HF:?CGDDGE>??DHI
@2494039/1
tggtttaagaaagaccaaaggtttctgttgagctagtcatttgttcccct
+2494039/1
@@@DDD?DA<:;?BBEEFEE33?<?HH?E<<CACEBDADDFEFIIIIDG@
@5043304/1
aagcaatattttcgcagcctcttgttttgcttctttttttgacctaccct
+5043304/1
C@CFFFFFHHHHGJJJJIJJIIGIHIJJIIJJJJJJJJIJJJJJJJJHEI
@7626097/1
agatgattagtttccacaacaattcctcttcctttttttggatctgaagg
+7626097/1
CCCFFFFFHHHHHIJIJIGJI<FHJIJJJJJJJJJJJJJJJJIJIJJJII
@946237/1
accttgtatactagcatgactgactagatagaagtctaattcagtagggt
+946237/1
CCCFFFDDHHFHHEGEHIJGIJGIIEHHIGHEHIJJIGAIEFDBFIIGI;
@4015409/1
ctagggaaaaggtgaaataaatgaattgatgaaacaaattccactacagc
+4015409/1
CC@FFFFFGDFHFFEHGIJJ@HFHHIII<FHIG@HHIGH>D>FHIIJJGH
@7084661/1
caattttatgatttctcttctcttggtgttcaacaaatctcttaatgata
+7084661/1
@@<BDDABFABFDHIIDHHHIIII@<ACEGIBHIGFCFG@HGI@CFDIHD
@8150815/1
ctttaaagtaaacagcaacagtatataaacgagtgttagttggacccatg
+8150815/1
CCCFFFFFHFHHHJJJJJJJJIJJJJJJJJJJJFFHIJJIJJJJJJJJJJ
@948097/1
gtggaatgtatgacgatgatttgatatctatatttctcattttttctgct
+948097/1
CBCFFFFFFHHHHJJJJJJJJJJCFHJIJJJJJJJJJJJJJJJJJJJJJJ
@6103493/1
ctctgttcttttttgaaacgaaatagttttttacaatactgctgtaatgt
+6103493/1
CCCFFFFFHHHHHJJJJJJJJJJJJJGIJJJJJJIJJJJJJJJJJJJJJJ
@3568663/1
ccgtgatctaatatttgagcagaaggtgctggtgcatgtaatactttgta
+3568663/1
@B@ADDFE?DFHHGIIJJJIIJIIJJAFFBHE?FHCHHC>@GIEIIJIBC
@3568697/1
gtgactgatttttcttcaacatcaacaaatgtcacttcaaactgttgctc
+3568697/1
CBCFFFFEHHHHHJJJJJJJJJJJJJJJJJJJJJJJJJJJJJJJJJJJJJ
@1997560/1
tggtgtttgttttctcctactccgacaaacgccatcctctcattcttagt
+1997560/1
@CCDFFFFHHHHHJJJJJJJJJJIIJIJJJJGIJJJJJJJJIJJJJJIGC
@1997615/1
gttgttttagggtaatcaaattttatgacaaaattgcaattctttacatc
+1997615/1
BBCFFFFFHHHHFHIIJJJJJJJJJJJJJJHGIIJJJJIIJJIJJJJJJJ
@3570096/1
gaactatttctttaagaatattttggatttcattgatagtatctgatttg
+3570096/1
C@CFFFFFGHHHHJJIGIJIJJJJJIBHJJJIIIJGIIJIJJJJJDGIJI
@397201/1
gctaattttgcttggtgtttgttttctccaactccgacaaacgccatcct
+397201/1
@<@DDDFFGAHHHII?CBFED?GHG<EFHIIGHHIGAGHGGIBHBF;CDF
@397242/1
tcataattcataacgtcattagcagagctcgctactaaggccttca
+397242/1
?@@BDDDD?FFHHBH;::AEH9@FE9EFBGGAHHHIIGGE>FFHHI
@4512153/1
gtagatatcagacatttcttcagggagaatttttaaccatttacacaata
+4512153/1
?1=BD;ADB?DH<FEEHGDGGHI@B:FF;FDEDAGH49?C<D>4:D9BGG
@8151849/1
tgggcatacagcatatatccgtctaagcctaatgttttcgctagaactgc
+8151849/1
CCCFFFFFHHHHHJJJJJJJJJHJJJJJJJJJJJGIJJJJJJJJJJJJJJ
@2495666/1
ggtatatataagattacaattcttaacattttttctttaaacaaagaaca
+2495666/1
BCBFFFFFHHHHHJJJJJJJJJJJJJJJJJJJJJJJJJJJJJJJJJJJJI
@8152231/1
cacctctgtcgaacagcttccacagcttgtctgtaattgcgataaggttt
+8152231/1
CCCFFFFFHGHHHJJJJJJJJJJGIJJIJGHIJIFIIJIJJHHGIJJDHI
@4017447/1
cactttgttctttcttgtcagcacagaataatcttgtatgatgtctcttt
+4017447/1
CCCFFFFFHHHHHJJJJJJJJJIJJJJJJJIJJJJJJJJJJJJJJJJJJJ
@4017962/1
actttatcgtaacggtcatttctttttcttgatctctttcattatcgtaa
+4017962/1
CCCFFFFFHHDFFIIIIGIJJGGHIIJGGIIHIGIJJJIIIGIIJGGHII
@7629291/1
atctggagctcatcaagcttcggtccgactgatgatttgaggttcttgtg
+7629291/1
CCCFFBFFFHFFFFHDAFGHE:EAFHHGHGIDGH?DEHIE?G?DHGICFH
@7086756/1
ccacgtgaaatctttaggctgcagctcaaccattttatcggccaacatat
+7086756/1
CCCFFFFFGHHHHJJJGIIJJJJJIJJJJJJJJJJJJJJJJJJJJJJJIJ
@4018521/1
ccgctatcatcctggctgttgccatttgattcgtcctttgtttttactcc
+4018521/1
CCCFFFFFHHHGHJJJJJJJJJIIJJJIFHIJJHHJJJJJIIJJJJJJJJ
@6580941/1
gcctcatgttataacattatgcagttcattacctaagatatttgttatga
+6580941/1
CCCFFFFFFHFHFGHBHGIIHIH@EHIGIHGFHIJFIJGHIIDGHIIJI@
@5537819/1
gctctccaaaattgtaaatccaggaacttcccagtcatcaggaataaagt
+5537819/1
@?@DDBDD;FDDDEA?GFIGIIIGGHIIICHCFFHGIIGIIEIGGCFBG?
@2496624/1
ctttgaactaagtacagcgaaattcttattcgattgaagtaaattgtaaa
+2496624/1
?@@DDBD?FABDF@FEFHI>F:ABHHEEHIHIIIF?DGE?DBFGHCFGCD
@4513361/1
ctcccctctggtatccaaaggcactgttttcaccggaggaatttgtttgt
+4513361/1
@@@DFFFFHGGDFHHHIIIIIFHIIJJJJJIIIJJIJIIEHIIJJJJJJJ
@6106132/1
cgatcttgtacaacattttacatgcagttagtgcaactgctcccttggca
+6106132/1
CCCFFFFFHHHHHJJJJJIIJIHIHHHJIIJHIGIIGGGGIJJIJGJGEG
@3572225/1
gcacatccacgatttcggcagcttttacctcattttcactcagaagaaat
+3572225/1
B@CDFFFFHHHHHJJJJJJJJJJJJJIJJJGGDIGJCHJJIIJHIJJJGH
@951118/1
gcccattattgtgtactatcttcaaagagaaaaagtgcaatactagaatt
+951118/1
CCCFFFFFHHHHHIHJJJJJJJJJJJJJJJJJJJJFHIJJJJJIJJIJJJ
@951317/1
caactacctcccctctggtatccaaaggcactgttttcaccggaggaatt
+951317/1
CCCFFFFFHHGHHJJJJJIJJJJJJJJJJJJJJHIJJJJJJJJIJJGIJJ
@5539395/1
cggagtcgtccctcttctggaaagcagctcttgcagcattgacactggcg
+5539395/1
@@@BFDDFHFHHGJJIJJJIIFIIJJEBFGIGGEGIJHIJIHIIIJJIJI
@952183/1
ctctgagcttgctgagcgactaatgccactgtgtccacaagaaaaaaggt
+952183/1
@C@FFFEFHHHHHJGIIGAHIJIJJJIJJDDHHGIAGGIBGHIIJJJIIG
@952240/1
acccgatgctagctttcttaaatctggttctctaatcatctgattagtag
+952240/1
@@@FFFDFHHHHHIEHGIFHGIIGCEHGIGGGHIGIICGHIIGIEGEFHE
@398995/1
ggcaaatctggaggttgatgaggaggctgaggcggaattagagcaattgc
+398995/1
@@@FDDFDHHHADIAFHGIIDHHHJIIHJ>EGIIJBAGGHECGGGGHICA
@952783/1
gcctttgttgctgctgtggtggttcttgcctttgcagctgttgtggtggt
+952783/1
CCCFFFFFHHHHHJJJHIJFGIGHJJJJJJJJJJJIJJJJIJJHHJDGI?
@4514044/1
ataacatgacctaagagttttattaaagttggatcattagcagaaatcct
+4514044/1
CCCFFFFFHHHHHJJJJEIHIJJJJJJJJJJJJJJIJIJJJJJJJJJJIJ
@4021686/1
cacttggaaaactgtttatcatagatccgacgacactttttagtaccggg
+4021686/1
@<<=DBA;AFFBDE<BB?I?FHEH@<<@GC@?CDFI>FDFIFF?BFFB8F
@7088258/1
cttcagtctctgttaggatagcttccttaacatcagtaatcaaatcatca
+7088258/1
CCCFFFFEFHHHHIJJJJJJJJJFIJJJJIJJIIJJIJJGHIGIEFHIII
@4515100/1
gctgggaatcctttgtgagccacatcaatgttaaggaatggtttccaacc
+4515100/1
CCCFFFFFHFDHHIJHIJIJIIIIIJJIGIIJGJIGGIGJIDFGGHIIJI
@8156646/1
ggtgcgttaacttttggtggctttattatattactcctaattgaagagcc
+8156646/1
BC@FFFDFHHHHHJJIIJIJIJJJJJJJJJIJJJJIIJIJJJIJJJJICH
@3000690/1
cttctttaagacactgactaaaatattgttcaagttcacgaggagtattc
+3000690/1
CCCFFFFFGGHHHJJJJJJJJJJJJJJJIJIJJIIJJJJJJJJII?FBHI
@3000787/1
tggtaaactcttagatcttcattttgttgccttaatctagccacttcagc
+3000787/1
BCCDFFFFHHHGHJIJIIJJJJJJJJJGJJJJJJJJJJJIIJJJJJJJJJ
@8157858/1
ggcacatccacgatttcggcagcttttacctcattttcactcagaagaaa
+8157858/1
CCCFFFDFFHHHDGJJJJJJEFFHGIGHGIIDEFGIIGHIIGGHEGGAHG
@2003030/1
ccttcttttccggaaagaacctagtgtgatggcgtttctgtaccactata
+2003030/1
CCCFFFFFHHHHHJJJJJJGHJJIHIIIJJJJJJGIJJJJJJJJJJJJJJ
@4518225/1
cgcattccctttcacactagggacatgaggtgaaattattggtatttctt
+4518225/1
CCCFFFFFHHHHHJJJJJIJIIGHIJJIJFIHGGIJJFIIJFHIIJJJJJ
@1488927/1
ctaaattctgctctgataaattagaatcatcccatagcaaatggtatttg
+1488927/1
BCCDDFFFHHHHHJJJJJJJJJJJJJJJJJJJJJJJJJJJJJJJFHIJJI
@6583047/1
cagggaacggcgacataggtgtctgctcttcacatactcttgttacaaca
+6583047/1
@@@DDBDD?C?CFHIEHEHIFHD<BDHDHIIIIGGGIIIIIIBHI@HGD=
@4024429/1
ctcgaacttccatcatattgtttgatatcgccagtccaaattcttggaca
+4024429/1
CCCFFDFFHHHHHIGIIJJJJJJIIJJJJJJJIIHIIIIIGIJIJJJJJJ
@953410/1
ctccaaaattgtaaatccaggaacttcccagtcatcaggaataaagtcat
+953410/1
CCCFFFFFHHGHHJJJJJIJIJJJJJJJJJJHIJJJJJIJJJJJJIDGHG
@953423/1
gtcacaactaacaatgggccacaactcatattgatcgtcaaatgaaacat
+953423/1
CCCFFFFFHHHHHJJJJJJJJJJJJJJJJJJJJJJJJIJJJJJJJJJJJI
@1489552/1
ccactatattcaccaaccgttaacggagtttgctgtcgaatactctgagc
+1489552/1
CCCFFFFFHHHHHJJJJJJJJJJJJIIIIJIJJJJIJJJIJJJJJJJIJI
@4025623/1
ggctgttgttgccactgctgctgcggctgttgttgcctctgctgctgc
+4025623/1
@?@?BDB?C?D<FCB>?BFEHIHGBGIIDF<G3BB9DGH>DGBD@G<<
@954854/1
tttcacttttgttattggtttccttatcagtaatctcgaatctattatct
+954854/1
CCCFFFFFHHHHHJJJJJIJJJJJJJJJJJIJJJJJJJJJJJJJJIJJJJ
@4026935/1
ctgggttgttgcctaacaggaggtgcactggttacaggagatactggttg
+4026935/1
@@@==BDDFDBFHHFGIEGHFFEAFHGBF@GDDHIIIIIIIIIEEC9?<;
@6585225/1
ctcctgccactcatcataatgaacaatatcttcttttggattagtagaaa
+6585225/1
CCCDFFFFHHHHHJJIIJJJGHIJJIIIIJJJJJJJJJIIJJJJFHIGJI
@6585253/1
gtcaggaataaagtcattaaccttcaaaatttttccgaggtttaaatttt
+6585253/1
@C@DFFFFHHHHHJIIGIJJIJJJJJJIHDHIJJIJIJGG@GHIGIJJII
@7634202/1
ggtacacagttgcagtcctgagctggtcttcagtcacccgattctatttc
+7634202/1
CCBFFFFFHHHHHJJHIJJJIJJJJJHIJJJJJIJIJJJIJJJJJJJJJJ
@3001911/1
gcggttcttgtttcatactttttgcaattactcttttttgatgatctagt
+3001911/1
??<?DD?3AD<CA<:<CACEIEIDECFFFFCBEIIFIIDIAEEDD>BB@9
@5544040/1
ccaatgtttctagcctttcataattcataacgtcattagcagagctcgct
+5544040/1
?@@DBDA?AFHBD<CGGFB?FHIH<FD9@BEFFEGCFEAC@E>?9??DD;
@4518846/1
cgacacatcaatattaagcatcatcttccattgagaaggcctgacggact
+4518846/1
CCCFFFFFHHHHHJJJJJJJJJJJJJJJJJJJJJJJJJJJJJJJJJJHIJ
@2005175/1
cctgggtttaaaatcttcaataacattactcatttctgataggttctgca
+2005175/1
C@CFFFFFHHGHHIGJJJJIIIIIIJJJJJJIJJJJJJIJJJJFHIJJJI
@4520122/1
caacaagttccgttttttggagaggcaactcaggataactatagaggttc
+4520122/1
CCCFFDDDFHHHFHIIIJIJHJIIIJJJJJIIIIIJJJJJJJJIJJIFHG
@2500799/1
ctcattcttagttgtaacaactaggggcaccatgacgatagctttattct
+2500799/1
CCCFFFFFHGHDHIGIJJJJJJJJJGJJJJJJIJJJJJJIJJJJJJJJJJ
@3002037/1
gttttcttgatcattttcgtttacccagag
+3002037/1
@@@DDDDD?=DC?A@CGBFACFBC?CFEGD
@2501217/1
ccttaactttagtgaactggtcatcaactgagaggccaaactccttcagg
+2501217/1
CCCFFFFFHHHHHIJJJJJJIJJJJJJJJJJJJJJJJJJJJJJJJJJJJJ
@1492858/1
ctctaacttcaattaatttctgatttttattaacaatagactggttgtaa
+1492858/1
CCCFFFFFHHHHHJJJJJJJJJHGJJJJJJJJJJJJJJJJJJJJGIJJJJ
@3003365/1
atctgttataaatgtaggaagttatcaagaaatctaagattgcatcaccg
+3003365/1
?@@DFBDD?DBFHGIIFDEIHAAIGH?EFCDBHHHHGGICFFFHGHCFHI
@4521162/1
tgtgaatcaatttcaggatacgatctggtttacaattagaatttataagt
+4521162/1
?@?DDFEBFHDDHGIIIDHIGHIGIIIICBGGGIIIECFFFIIIIIBHID
@3004199/1
ggtggcgtgtaatcactgctgaggcttgaacaagcccttctgatagcctg
+3004199/1
BCBFFFFDHHHHHJJJJJJJJJJJJJJJJJJJJIIJJJJJJJJJJJJJII
@3004365/1
ccataccgtacgctcaaacatgcaaatgtgacattattgactaaggccga
+3004365/1
CCCFFFFFHHHHHJJJJJJJJJJJJJJJHIJJJJJJJJJJJJJJJJIJJI
@4521522/1
ggccagttctggaggatgaagttttctacctcttgtattttgctcttctg
+4521522/1
@@<DDD:=DHFHFGGGIIEGBFHCHEH>EHBFEGIGBGFBGB1:?FFHHE
@8161302/1
tcctgtttcatccgcaattttctggcggagctcttcagcatttagcagca
+8161302/1
?@@DFDDDFAHBDEFGFGGHHIIHBGEIE<GGDGHDDFDBBFCHIGIIEH
@405992/1
ttctcttctcttggtgttcaacaaatctcttaatgatatcagtcagctta
+405992/1
CCCFFFDFHHHGHGEGEGJIIIIJJJJJJJJJIIJIJJIJJIIJJJJJJI
@1494091/1
gccagtaggtaaaaagattattgtattttcttttagaactctttcaa
+1494091/1
CCCFFFFFHHHHHJJJIJJJJJJJJJIJJJJJJJJJJJJJJJJJJJJ
@4029745/1
gtcaggtgcgttaacttttggtggctttattatattactcctaattgaag
+4029745/1
CCCFFFDDHHHHHJJJJJJJJ2CGHHJJJJJJJJJJJJJJJJIIJJIJJJ
@4030351/1
ccggtctttctcgataatcaagtgttggtgcattcataattcgggcctta
+4030351/1
?@@DDDDDHFHDHH;FEHE?FG<AFHGDE?@9CGI@?9?DGAEAA:DHHI
@2007188/1
caatgtttctagcctttcataattcataacgtcattagcagagctcgcta
+2007188/1
C@@FFDDDHFFFDGGIBGHEC@DGGHIBHGEGHGHIGIIGIGCEHIGIGD
@6114292/1
ggtatatataagattacaattcttaacattttttctttaaacaaagaaca
+6114292/1
@@:BDDBDFFAHHIIGGEHEDHGDFAAHHHIJJFGE>FEEEHCF;B?BGI
@4030868/1
tctaacttaaagctgactttagtacatcgcctggagacatgactacacaa
+4030868/1
CCCFFFFFHHHHHJJJJJJJJJHIJJJJJJJJJJJJJJJJJJJJJJJJJJ
@7635553/1
cttgctggggaggtggacctctttgtgcccatggagtttgacctctagga
+7635553/1
@@@D?>?BBFF:1E;1<CCGF9:??FBFFBD;0B:?:DG9B?@FFII9<.
@2007620/1
gctcaaacatgcaaatgtgacattattgactaaggccgatctgaggtctg
+2007620/1
BCCFFFFFHHHHHJJJJHJJJJJJJJJJJIIIIJJJJJHGIJJIIJGHJG
@7636166/1
ctccaaaattgtaaatccaggaacttcccagtcatcaggaataaagtcat
+7636166/1
@@CDBBDDHDBHDHGEBHGB;EACFDD?EEG?:?FEHIII@FG?D<?BFB
@4523864/1
tctctttctggtgttcatgtaatgaattcgtctgtctccatactctggct
+4523864/1
CCCFFFFFHGHAFFGIJJJJJJJJJJJJJJHIJJJJJJJJIJJJJJJJII
@7097581/1
tttgcctataagaacaatgagtaagagcttgcaagaggtaacttctgtct
+7097581/1
CCCFFFFFHHHHHJJJJJJJJHHJJJJJJJJJJIJGIJHHIJJJJJJJJJ
@7098041/1
gggttgtttccctagactgtggttgagacacttgctggggaggtggacct
+7098041/1
BCCDFFFFHHHHHJJJJJJJJJIIJJJIJJJJJJJJJJJJGHI?FHGHJG
@3579189/1
cccttcagaatataatagtttcaattcatttgatttatgcttaataagca
+3579189/1
CCCFFFFFHHHFHIJJJJFJHIHFHIHHIIJJJIHIIGHIIIGIIJJIII
@6115643/1
ctcttgttttgcttctttttttgacctacccttgccgatagcaataaggc
+6115643/1
CCCFFFFFHHHHHJJJJJJJJJJJJJJJJJJJJJJJJIJJJJJJJJJJIJ
@5547627/1
gtttcacttttgttattggtttccttatcagtaatctcgaatctattatc
+5547627/1
@@CF?DADHHHHFIIIJIJFFHHGHHHIIJJGIEIJJJIIIJJJIIJJII
@4033028/1
ggtgtttgttttctccaactccgacaaacgccatcctctcattcttagtt
+4033028/1
BB?DDFFFHHHHHJIJJJJJJJJJJJJJJJJJJJJJJJJJJJJJJJJIJJ
@6588968/1
ttccattgcttgaggtctggtaattgg
+6588968/1
<<@=DA4==?DF3<ECE9B3CFHIIE3
@4527149/1
ggcagcttttacctcattttcactcagaagaaataatatctcagcaccaa
+4527149/1
CCCFFFFFHHGHHJJIJJJJJJJJJIJGIJJJJJJJJJJJJJJIJIIJHI
@411847/1
ctatttcattgtgcattaatctatagaaaattttccaaacagtattt
+411847/1
CCCFFFFFGHHFBHJJJJIIJJGIJGGHHHIJJJJJIGIIJJBIIJD
@8167079/1
tttgttttctccaactccgacaaacgccatcctctcattcttagttgtaa
+8167079/1
CCCFFFFFGHHGHJJJJJJJJJJJJIIJGHGIIJIJIIIJJJJIFGIIJI
@7098938/1
ggtaatcaaattttatgacaaaattgcaattctttacatcaataccttct
+7098938/1
BCBFFFFFHHHHHJJJJJJJIJJJJJJJJJJJJJJJJJJJIJJJJJJJJJ
@6117309/1
tcatgatgttctggaaaatatttatataaatattctgatgcaatcaactg
+6117309/1
@@@FFFFFFHHHHJJDIGJJJJJJJJGIJIGIJJJJJIJIJJHIIJJJJI
@1499565/1
ccataataagtctaaatagaccttcagggtcttcatgggcttctattagt
+1499565/1
@@@FDDFEDAHHFAGBGIIB@BGGG@FF;22<??@BEB=89CFDB@F4B:
@7638835/1
tccatatttaactgctagagaagcgaatatagtgttgtttactaatgcag
+7638835/1
=88BBDD=A?C=222<EAB@:AFFBC??C<?<1::111?DBDG@9?F<F@
@965355/1
cctcaaggtacacccctataagggcttcgatagaatctgcaacaactttg
+965355/1
CCCFFFFDACFDFIJJJGHGIIFGIIIIJJGGGEGHDGDHGGIJJGHIJH
@965449/1
gggaattctaagagggtacacaattcaggcactaatgtctcttcaaaatc
+965449/1
CCCFFFFFHHHHHJJJAFHJIGACEHIJJIIJJIIJJGHIJJJJJJJJIJ
@6590697/1
cttcaacatataaactgcagggaattctaagagggtacacaattcaggca
+6590697/1
BCCFFFFFHGHHHGJJJJJJJJJHGIIJJJJJJJJCFHIIJDFHIJJJIJ
@965920/1
gtttcatccgcaattttctggcggagctcttcagcatttagcagcatcgt
+965920/1
CCCFFFFFHHHHHJJJJJJJJJJJJJJJJJJJJJJJJJJIJJJJJJJJJE
@3008673/1
gcactggttacaggagatactggttgttgttgaggtggtagttgagtttg
+3008673/1
@@@DDDDDH?BDB?ADEF@HHHGHHGEFHFH>??DFEHD>AFGHGH9?D8
@6590939/1
gtatcatcaacttctaaaggtttccaataaacaccttttggaagctttac
+6590939/1
BBBFFFFFHGHHHIIJIIIJHIIIIGJJJGHIGIJJJGJJJJIJJJJJJI
@966884/1
cctgggagtaattcgtcgcgcattctgttgtatatttatgctcacttcac
+966884/1
@C@FFDDDCFDHHBBHIDGIIJGHGGIEGGHGGEIIJIJGIIJHGHGGCH
@412520/1
gcctgcttgtggaaaaccaccacaaatccacttggaaaactgtttatcat
+412520/1
C@CFFFFFHHHFHJJJJIJIJJJIJIGIIIIGGIJIHIIJJJGIJJJJJJ
@413549/1
ccaggaacttcccagtcatcaggaataaagtcattaaccttcaaaatttt
+413549/1
@??DDBDDHD8F?GGHDHG<?FGGHHIHHE<?FGF@GHG@?BFGECG@DF
@2505285/1
gtttttcaggattgatagatacatcataatgatgaataaccatattctta
+2505285/1
BB@FFFFFHHHHGIIJJIJIJIJJJJJIIIGGIJGIJJJJJGHFGIIJJG
@414010/1
aggagatactggttgttgttgaggtggtagttgagtttggtgggtagggg
+414010/1
CCCFFFFFHHHHHIJHJJHIJIJJCGIEHHHIJGIHIIJJGHIJFHHIJJ
@414189/1
acgtgctgtaccttgtatactagcatgactgactagatagaagtctaatt
+414189/1
@CCDFFFFGHHHHJJHJJJJJJJJIJJJJJJIJJJJIJIIFHJIJJJJJJ
@2505564/1
cctagacttgtgcaccagctaaagaagacttatctttaaacggcagcttt
+2505564/1
C@CFFFFFGGFHHIIBHGIJIEHGGGIEGIIHIGIJI@EGHIEHJGEDHH
@5554037/1
ctatacttctcattttttctgctaaagcactaccttcagcgggagacctt
+5554037/1
BB@FFFFFHHHHHJJJJJJJJJJJJJJJJJJJJJJJJJJJJJJJJGIJJJ
@6592057/1
cgacactttttagtaccgggcttactaagggagttttcttgatcattttc
+6592057/1
CCCFFFFFHHHHHHIIJJIIJJJJJJIJJJJJJGHIIIJJJJJJJJJJJJ
@1502051/1
ggtcttttgtcaaagctactccttggcccatttaaacatttgtaaataaa
+1502051/1
BC@FFFFFHHHHHJJJJJJJJJJJJJJJJJJJJJJJJJJJJJJIJJJJIJ
@6592576/1
ctccactgaaccaaatcggctccttgaatgaatttttcattcctccatac
+6592576/1
@@?DDBDD<?DHHBCF@;@CFEEHIA@GB?DHGHIEH9BDFFHGGG;GGE
@968246/1
cctcagagctaccttggcagctgctaattttgcttggtgtttgttttctc
+968246/1
CCCFFFFFHHHHHJJJJJJJJJJJJJIIJJJJJJJJJFGHIJIHIJJJJJ
@1503027/1
cgataaggtttttcgggattgatagatacatcataatgatgaataaccat
+1503027/1
CCCFFFFFFHHHHJJJJJJJJJJJJJJJJJIJJJJJJJJJJJJJJJJJJJ
@415059/1
atccataataagtctaaatagaccttcagggtcttcatgggcttctatta
+415059/1
CCCFFFFFHHHHFHHIJJJJJIJHHIJIJJJ<AFHIHIIJICFHIIGIID
@7102015/1
ccttgaacaaatttacctaaagcaacaacacaattgtcggcagctgggaa
+7102015/1
CCCFFFFFHHHHHJJJJJJJJGJJJJJIIIIJJIIJGJJFIJJIJJJJJJ
@5060827/1
ggttgctgtttacaccaacgataaaatcaggctttatgtttttgtattct
+5060827/1
@@@DFFFFHHHHHIIGGHDHIJJJJJIIIJIIJJIIJJIJJJJJGGIJIJ
@4533559/1
gccgtaatgaatggtgttgctttcgcagggtaagtctttcagtctcatcc
+4533559/1
?@@DBDDDBCDFFH<CGGIFCHIIIGGGIH:DHH?FDHIGIHHHCGGHII
@4037537/1
gccgatctgaggtctgtcaattcaccaggtgatatatttttgcacctgtt
+4037537/1
@@@FDDFFHGFHFHIJJJJJJJHIIDIIJFFEHIJIJJJIJJIJJJJJJJ
@4037659/1
cttctaacctgttcttcttgaagttggttcagctgtagtctgtctgcatc
+4037659/1
@@CFFFFFHHHHGIJJIJIIAFHJJJJJIIJJIJIHCIHIEHIIECDDHI
@3587536/1
gtaggacgtgctgtaccttgtatactagcatgactgactagatagaagtc
+3587536/1
CCCFFFFFHHHHHJJJJJJJJJJJJJJJJJJIJJJJJJJJJJIJJJJIIJ
@970830/1
atattcaccaaccgttaacggagtttgctgtcgaatactctgagcttgct
+970830/1
CCCFFFFFHHHHHJJJJJJJJGJHIJJJJJIIJJJJJJJJJJJJJJJJJJ
@970842/1
tgggaatcctttgtgagccacatcaatgttaaggaatgg
+970842/1
@<@FDEDFADFBF?@GGG:F>GGGIIBE9AFE>BGHHII
@6122276/1
gccctcttcattttcggtttcgtaggcaggtggaggccatcgcctggtca
+6122276/1
@CCFFFFFHHHHHJJJJGIJIJHJJJJJIJFIJHJJIJJJJJJJJJJFFG
@1505043/1
tggggctgttgttgccactgctgctgctgcggctgttgttgcctctgctg
+1505043/1
@CCFFFFFFHHHHIJJJJJJJIJIJIIJJJJJJJJIJJGIHFHIIJIIGG
@1505410/1
gtaggccgcacatgtttgtgcttctgaagaggacatccccgtaccataac
+1505410/1
CCCFFFFFHHHHHJIJJJIJJJJJJJIJJJJJJJJJJJJJJHIJJJJJJI
@3014689/1
ccttctttgactaaatactcctgaaggagtgatatcggtgtttttgagct
+3014689/1
CCCFFFFFHGHHHJJJJJJJJJJIJJJIJFGHHIIJJJHHFHJJJJJJIJ
@5061822/1
gctgaggctgttgtggtctctgctgttgctgaggctgctgtggtctctgc
+5061822/1
@@@FDFFFHHFHHHIJHIIGEHIJEFEHHEGGHEIJEHIGGEE?@FHIAD
@2016007/1
ctcttgtaggaactggactgcattaaaatccgaatcctttaatgaaatta
+2016007/1
?@@DDDDDFFDFFEGDHGAEHHDHHIIIEGBCFBCGIIA<DDHHGHHIEG
@971281/1
gcctcatgttataacattatgcagttcattacctaagatatttgttatga
+971281/1
@@@FFFFFHHHHHJIJJJIIIJGGHJJJJIJJIJJIJJJIJJJIFGIJHH
@1506749/1
ctccttcaggcatgggtcactattaaagttgatttgtcttatcgacttga
+1506749/1
?;?DDDBD??CHHGIB2A?FHIIIIGEDACFEHBDGCBCDFBFHI@G;FG
@972153/1
caatgatttcctccttccaaaaaaatacagcaagtctgg
+972153/1
@@?DBAABD>8?F:?CC@FFFBEFAB<DF@>BGFFCGFI
@972440/1
ccttcttctatcacatcggaggcaaccaatatgttcgtctcacccatgtt
+972440/1
CCCFFFFFGHFHHIGJJJJJIGIIGJIBIGI<FHGGGBEHGHIIIHDEBF
@8174298/1
cattgtaatttcttgttcttcttgtttcttttctttaacatttctcacag
+8174298/1
CCCFFFFFHHHHHJJHIJJJJJJJJJJJJJJJJJJJJJJJJJJJJJJJJJ
@2510242/1
taacatggtaaaataccttctttgactaaatactcctgaaggagtgatat
+2510242/1
B@CFFFFFHHHHGJJJJJJIJJJJFJJJIJJJJJJJIJGIIJIGBGFIGI
@2510404/1
cggtattttccccttggcaacaaacagttgttttttcctgatatagctct
+2510404/1
@B@ADDFFHHHHHGHIJJIEIIIIJIHABGEHHHIIJJJIFGGIEHIIJI
@8175351/1
cgagacagcactttactaggcatagggtgtc
+8175351/1
@@@DD?DD;FFA??C>FGIIIIFGHEAEG1:
@4040523/1
gctctttctcaacaagatggtacctagctctaaatgccacaagatgggca
+4040523/1
@@@FFDFDDFHFHGIGAHGEEFHIHJEIIIGHIGGGIEIIIJGIIIGEHI
@8176885/1
caatgtttctagcctttcataattcataacgtcattagcagagctcgcta
+8176885/1
CCCFFDFFHHGHDHIGDHIIIHHIICHHICEHIIIIIIIIIEEDHCDHBF
@7105097/1
cagagactcgtccaatcagattgaaaaaaacaagttgtataacacaatta
+7105097/1
@@@DDD?DFAAF??CEH<CEEHIEEEEHEGAG?@FFGHIGEHGGCHACFG
@3021152/1
cacatccacgatttcggcagcttttacctcattttcactcagaagaaata
+3021152/1
CCCFFFFFHHHHHJJJJJJJJJJJJJJJJJIIJJJJJJJJJJJJJJJJJJ
@2017817/1
ctccatactccttgtcttacaggtaccggtctttctcgataatcaagtgt
+2017817/1
CCCFFFFFHHHHHJIJJJJJJJJHHJJJJJJJJJJJJJJJJJJJJJJHHH
@8177365/1
cttctaacctgttcttcttgaagttggttcagctgtagtctgtctgcatc
+8177365/1
@BCFFFFFHHGHGJJJJJJIJJJJIJJHHCGGGHIFHJJJIJJJJIJIGG
@6125276/1
gtatatataagattacaattcttaacattttttctttaaacaaagaacat
+6125276/1
BBCFFFFFHHHDFIJJFHIJIGJJJJIJJJJJJIJJIJIJJJJIJIIJJJ
@6126981/1
atccacttctccctgcagttcatccataattcagaaagaatatacacaac
+6126981/1
CCCFFFFFHHFFHJJJJJHHHHJJGHJJIJJJIJJIJJJJJJJJJJJJJH
@4043147/1
gcctgcttgtggaaaaccaccacaaatccacttggaaaactgtttatcat
+4043147/1
CCCFFFFFHHHHFJJJJJJJJJJJJJJIJJJJJJJJJJJJJJJJJJJJJJ
@6127112/1
cagaaaggtaattatattataataatataatttaacaaaaacttagaaat
+6127112/1
<@@?BDDDFFHFHIIIEIIIIIDGGEHGBDCHIHGFHGIIIIGHIIGIII
@6127143/1
agctggttgccttaaaacaatgtcaagagcttggattgcctcctgcggac
+6127143/1
@@CFFFFFHHHHHJJJJJJJJJHIJJJJIJJJJJJJJJJJJJIIJIIJJI
@2018471/1
ctgcggaccattagttgaagtcccagccctcagataatcccatatcattg
+2018471/1
@C@AFADDFHGGFHGIIGE?HHIIIIFGEGGEG>FGGGGGIIIIIIIGII
@7644398/1
ccggcataatgagtacatcatttacatcaccgtgatctaatatttgagca
+7644398/1
@@<ABDDDHFDDB:CGBGGIIIFIIIEIIIFECGGHIIIIDHIIIFEHEE
@7644717/1
cagcattctacagtatatttgagtaccacccttacagctatagatcttaa
+7644717/1
CCCFFFFFHHHHHGHJJJIJJJJIHJJJJJJJJJJJJJJJJJJJJJJIJJ
@5559911/1
gtccttttatcataatgagatcaagt
+5559911/1
?;@DDDDBF8AFFIIGIIA?BBBEFF
@6128563/1
gctccagcaacagattcaaaaacatcacctagtgcttttggtacctctac
+6128563/1
@CCFFFFFHHHHHJJJJJICFFFHHGIIJJJJIJIJJJJIIHHIJIJJII
@3023325/1
gtggaatgtatgacgatgatttgatatctatatttctcatttttttctgc
+3023325/1
BBBFFFFFDHHHHGIGHGFJJJJHHGIIJJIJJIIJIJJJJJJJJJJJJI
@3024554/1
ctaatatcctaacgttatcaggttttgggtagttgggtaatattttgata
+3024554/1
CCCFFFFFHHHHHJIJJJJJJJHHIJJJJHIJIIJJJFGIJJJJJJJJJJ
@4538234/1
taacgttatcaggttttgggtagttgggtaatattttgataacgtggatg
+4538234/1
C@CFFDFFHHHHHFHHJJJJFHHEHIJJGHIJJJIIJIIJHIIIDGGIJJ
@7108662/1
cttcattgtaaaaataataaggaagattatttacagtaaaaattataata
+7108662/1
???DDD:22=D??2<2CC@?ABAFFDA?9ACD@FII?:EB??DD@D<???
@977804/1
tcttgaagttggttcagctgtagtctgtctgcatctgtatatgccctagc
+977804/1
CCCFFFFFHHHHHIJJJJJJIJJIIJJJJJJJJJJJJJJJJJJJJJJJJJ
@8180637/1
gtttttccagagccagtaggtaaaaagattattgtattttcttttagaac
+8180637/1
CCCFFFFFGHHHHJJJHIJJHHIJIGJHJIJIJJIIJJJJJJJJJJJJJI
@7648393/1
ctatcactgcttttttagttttataggttccttaatcatacaataattag
+7648393/1
@CCFFFFFHHHHHJJJIJHIJJJJJJIIEIJJJJJJJIJJJJJJJJJJIH
@978484/1
gtccttctaacctgttcttcttgaagttggttcagctgtagtctgtctgc
+978484/1
CCCFFFFFHHHHHJJJIJJIJJJGJIJJJJJIIIJJJJIJJJJJJIJJII
@4044728/1
tgctgtctttgtgtcttgcacgacctttggattgaatataagaccttgtt
+4044728/1
CCCFFFFFHHHHHJJJJJJJJJIJJJJJJJFIIJGIJIJJJJIJJJJJII
@4045430/1
gcttaatattagaaatcttaataaatagg
+4045430/1
=@@D=DDDFDFF>AE<F?HFII@F?:F?:
@7109728/1
gcctcatgttataacattatgcagttcattacctaagatatttgttatga
+7109728/1
C@CFFFFFHFHHDIIJIJGIJEHHFHIIJIHIJJIIJJJGIIIEIGIIJI
@2021757/1
atagcttcggccacttctttgaactaagtacagcgaaattcttattcgat
+2021757/1
CCCFFFFFHHHHHJJJHHHJJJJJHIJJEGHIJJJIJJJJJJJJIIIIIG
@980347/1
ctcttaatgatatcagtcagcttacaagccttagtaagcataaatttatg
+980347/1
@??DD4A8DHFDBH<BFGHDGIGCG?H3@F9F?HHBBG<4?H9CGIGH?<
@980786/1
gcatcctttgctcttgaggaagttggtgtagaggtgcaggctggccatgt
+980786/1
;@@DDDDDHHFFFIEGFBC?:CCDHI<CCAGIHI:DEGHIHIIEEICGHD
@7110948/1
tggagctggatgagtgacatcagcgccaacaacaatgacaggtttttgaa
+7110948/1
CCCFFFFFHHHHHJHIJJJJJJJJJJJJJJJJJJJJJJJJJJFHIJJJJJ
@7111009/1
ccctgttgttccattgcttgaggtctggtaattggagcggcttgtct
+7111009/1
CCCFFFFFHHHHHIJJJJJJIJJCGIIIFHIJEIJIJJIJJJJ0?3<
@1512298/1
catctttgtaaataaaaaattaataacattaatatgaacaaaattaaaaa
+1512298/1
C@@FFFFFHGHDFIIGGEGGCGCH@HHHHIGEIGIIDGGGHIJIJIHGCB
@5068191/1
gtctttttttaccaaaccggtattttccccttggcaacaaacagttgttt
+5068191/1
CCCFFFFFHHHHHJJJJJJJDHIJJJJJJJJJJJJJJJJJJJJJJJJHIJ
@6135782/1
atataagattacaattcttaacattttttctttaaacaaagaacattgga
+6135782/1
CCCFFFFDHGHHHJJJJJJJJJJJJJJJJJJJJJIJJJJJJIJJIIJJJJ
@5068679/1
tccgacgacactttttagtaccgggcttactaagggagttttcttgatca
+5068679/1
CCCFFFFFHHHHHJJJJJHIJJJJJJJJJJJJJJJJHHCGHJJJJJIJJF
@2516397/1
ggtcacaactaacaatgggccacaactcatattgatcgtcaaatgaaaca
+2516397/1
@<@DDDDDC>DFHGGBE<FHEHIIEDGHGGGEHCBG>FHHHG@HIICHGG
@8182604/1
cacaaatccacttggaaaactgtttatcatagatccgacgacacttttta
+8182604/1
CCCFFFFFHHHHHJJJJJJJJJHJIJJJJJJJJJJJJJJJJJJJJJJJJI
@3030024/1
ctgcaattcttggttcaagatcattttaaactgtccttctgacacaccat
+3030024/1
CCCFFFFFHHHHHHIJJJJJJJJJJJJJJJJJJJJJJJJJJJJJJJJJJJ
@6137006/1
gtcaaatatatatgtatcctattaatgctttaaacattaactagttgcac
+6137006/1
C@CFFFFFHHHHHJIIJJJJJIJJJJJJJJJJJJJJJJJJJIJJIGJJJJ
@421636/1
ctaaaatattgttcaagttcacgaggagtattcttggaaacaattttata
+421636/1
CCCFFDFFHHGHHIIHIHHIJJJGHIGH?EFGIGIII@HGIIHGGIIIII
@6601319/1
tataacatgacctaagagttttattaaagttggatcattagcagaaatcc
+6601319/1
@@@:BDFFDHHHGIGIJJCEHGIIIJIIGHHEFGHIHIJCGDHIGGHIGD
@4542768/1
cttttttgcccattattgtgtactatcttcaaagagaaaaagtgcaatac
+4542768/1
?@@FFFFDBHHBHGIBEEHECEBHEHDFHGIGICHDD?FDDA?F>DGIDB
@5070367/1
cacctgaatccttagaattcaaaaattcaaacttaaattcgtagcctaat
+5070367/1
@@CFFFFFHDHFHJJIGIJJJJJJJJJJJIIJIIHGIJJJEGIJIJJIIH
@1514826/1
agtttgcaaagggaagcgagcttgctgttgttgctgctgctgctgttgtt
+1514826/1
@CCFFFFFHGHHHGIJJJHGGIJIIIIGJJFIJJIGGHIGIIGIEHIIII
@2024084/1
cccatactccctggttgggaagtgcttgttgttttgcagacaacatgcct
+2024084/1
BCCFFFFFHHHHHJHIJJJIIIEHIGJIHIJIJJJJJIJJJIIJJJIJJG
@423428/1
cttgcacgacctttggattgaatataagaccttgttgttttagggtaatc
+423428/1
CCCFFFFFHHHHHJJJIJJJJJIJJJJJJJJJJJJJJJJJJIJJJGHIIJ
@981717/1
cattaatctatagaaaattttccaaacagtatttagagactttccactat
+981717/1
@CCFDDDEHHHFFIEF?EGGHIEHICGAFCHGHIIIGECEGHIGEHHGGG
@7651378/1
agggtttcttccgctaatttaaaaattgaatagtttttatgaaatgagtc
+7651378/1
BCCFDFFFGHHHHJJJJJJJJJJJJJJIJIIJIFIIIJIJJIIJJJJJHJ
@4544950/1
gtgatctaatatttgagcagaaggtgctggtgcatgtaatactttgt
+4544950/1
BB@FFFFFHHHHHJJJJJJIJJIJFHHHIJCFHIIJFGIIIJHIIIH
@4545811/1
ccagagactcgtccaatcagattgaaaaaaacaagttgtataacacaatt
+4545811/1
C@@DFFFFGHHAFGGEHIIIFFEHGIIIIIIIIIE?FGBFHGIIBC=GFH
@7652398/1
gttgcagttaaaccaagaacatgtggcctatcctctggaggaattccttt
+7652398/1
@@CFDFFFFFDHHJJEHJJJEHIFGGGIIJJGIIGJIJCFGGIIJIJIJH
@7653633/1
catggaatgtgatctccaagttgtgaatcaatttcaggatacgatctggt
+7653633/1
CCCFFFFFHHHHHJJJJJIJHIIGIJIJJJIJIJJJJJJJJJJIJJJBFF
@1517808/1
cgtacttctagcattagaagtttcttctccagctaaggctgtatcatcaa
+1517808/1
@CBDFFFFHHHGHJJJJJJJHHIJJJJJJJJIIJJJJJJJJHIJIJJGIJ
@6602407/1
cattttcttcattgtaacttggcccgcaacaattgtacacaactccatag
+6602407/1
CCCDDDDDHGFHGIIHJJJJGEGIIIIJIJIIGI?GIEIIIIJJIIGIEG
@982777/1
cctggctattataaatttcaggtggagtagaaaacttttcgatttcggta
+982777/1
@<@DDDBABFDFDAEGHBAFGEH<A<C<CHHHHCD<CFDFGDEGGCFEBB
@2518458/1
ctgaggtctgtcaattcaccaggtgatatatttttgcacctgttataaat
+2518458/1
@C@DFDADFHHFHIJJJJIJIJJCGIJJJIIIJIJJJIGGIJJJGIJEII
@2025883/1
cttttggaagctttacaactcctaatcctgtttcatccgcaattttctgg
+2025883/1
CCCFFFFFHHHHHJJJJJIJJJJJJJJJJJJJJIJJJJJJJJHIJJJJJJ
@983129/1
tgggaatcctttgtgagccacatcaatgttaaggaatggtttccaaccaa
+983129/1
CCCFFFFFHHHHHHIJJJJJJJJJJJJJJJJIJJIJJJJHHIJJJIJJJJ
@2026214/1
tggatgaggaaatttttcataaagaagtcgaatactgttcttaggaatat
+2026214/1
@@CFFFAFHDHFHIHHIGCJCHIJG;BEEFHAHEHCGFDFEGBFG9?F3D
@2026476/1
cctcaagttccatcctatcattgccaattggtagtggatctctagtataa
+2026476/1
@?@BBDD?CDHFHHEHEB@AAA?<EHGAHIC2<BCEC>?CF??<B?BDDA
@7114102/1
cagaattttcgtttggagcaaatacaatgtatttgctgtctttgtgtctt
+7114102/1
BCCFDDFFHHHHHJJJIGIIIJJJHIIJJHGIJJJJJJJJJJJJJJGIII
@983974/1
caatcaattatgatactgtctccttcaacaatcgtcggtacaatgtaata
+983974/1
@C@FFFFFGHGHHJJJJJJIJJJJJJIIJJIGHJHHJJDHIJIIGDIHIE
@4548619/1
tgtatctcattagcaagtacttctgatagttcacacggttgatgattttg
+4548619/1
BCBFFFFFGHGHHIHIJGHGJJIIJJJIJHIIJJJJJJFHIIJJGJGIHI
@985447/1
gcccctcttaaccagttcttcttcaaattgattacaaagactcaggagtt
+985447/1
CCCFFFFFHHHHHJJHIJJJJJJJJJJJJJJJJJJJJJJJJJJJJJIJGH
@4549804/1
gctgttgttgcctctgctgctgctggggctgttgttgccactgc
+4549804/1
@BCFDDFD?FHFHIJIIIGHIIJJIGJGGBHIGIF9DGG@FD9B
@2027568/1
cctataagaacaatgagtaagagcttgcaagaggtaacttctgtcttgaa
+2027568/1
CCCFFFFFHHHHHJJIJGIJJJJJJJJJJJJJJJGHJJJJIJJIJJJJJI
@2028127/1
cactggttacaggagatactggttgttgttgaggtggtagttgagtttgg
+2028127/1
CC@FFFDFFHGHHIGFHDHHGIIIJHIIGHHGGG9CG:BFBGEFHFIIII
@3034532/1
gtatatataagattacaattcttaacattttttctttaaacaaagaacat
+3034532/1
CCCFFFFFHHHHGJJJJJJJJJJJJJJJJJJJJJJJJJJJJJJJJJJIJJ
@5570048/1
gcctaacaggaggtgcactggttacaggagatactggttgttgttgaggt
+5570048/1
CCCFFFFFHHFHHGHIJJJJJJJJJJJJIJJJJJJJJGHIIJJJJJHIJ?
@3034878/1
cagaattttcgtttggagcaaatacaatgtatttgctgtctttgtgtctt
+3034878/1
CCCFFFFFHHHHHJJJJJJJJJJJJJJJJIJJJJJJJJJJJJJJJJJJJJ
@2029163/1
caattttatgatttctcttctcttggtgttcaacaaatctcttaatgata
+2029163/1
CCCFFFFFHHHHHJJJJJJJJJJJJJHIHJJIJJJJJJJJJJJJJJJJJI
@7654595/1
ctcagagctaccttggcagctgctaattttgcttggtgtttgttttctcc
+7654595/1
CCCFFFFFGHHHGJGIJIJIJJJGIJJJIJJJJJJJDFFHIJIJJIJJJJ
@7654995/1
tacacaaacaatcacctgaatccttagaattcaaaaattcaaacttaaat
+7654995/1
CCCFFFFFHHHHHJJJJJJJJJIJJJJJJJJJIJJIJJJJJJJIJJJJJJ
@429653/1
gttcttcttcttttttccacgtgaaatctttaggctgcagctcaaccatt
+429653/1
CCCFFFFFHHHHHJJJJIIJJHJJJJIJIJJIJJJJJJJJGHJJJJIHIJ
@2520036/1
gttcgtggaagtaagaggtctttcatttaatgttttttgaaaagcctcac
+2520036/1
@@@DDBDDDHDCDHHFEGHHJGGFEHIGGGGGEFHHJIGIJJGICDDHIJ
@2520381/1
gctcacttcaccaacattcatgaataatggaaaatcacatagcttcggcc
+2520381/1
@@@DDEFFHGGFHJIBHHJJIIEGIIJJEHIJJIJJIJJJIIGIGJJIIJ
@3036365/1
tagcatttggaggactgtcagatggttttggagaattatcaaagagaatt
+3036365/1
@@@FDFDFDDHHDBEHGHIGGCHHIFHHJJIGGJHIJGGIJIJJGIJJJI
@2029443/1
gtgcattaatctatagaaaattttccagacagtatttagagactttccac
+2029443/1
CCCFFFFFHHHHHJJJJJJJJJJJJJJJJJJJJJJJJJJIJJJJJJJJJJ
@2029727/1
gcaattcttggttcaagatcattttaaactgtccttctgacacaccatct
+2029727/1
CCCFFFFFHHHHHGGGIGJJJIJGJJJJJJJJGHIJJJIJJJJIIJIIIE
@2521935/1
cttgaacaaatttacctaaagcaacaacacaattgtcggcagctgggaat
+2521935/1
@@CFFFFFHHHHHIIIJIIIIJIJJIJJGIJJJJIIIIJJIIGIJJIGIJ
@4553450/1
gcttggattgcctcctgcggaccattagttgaagtcccagccctcagata
+4553450/1
CCCFFFFFHFHHHJJIHJJJJIJJJJJJIJJJJJHHIJJJJJJJJJIJII
@1521094/1
accatctgatgcctggtgcggaggctaccttgccgtaggaaataagaaag
+1521094/1
;?@DADDDHHHFHIG?:AB@@8CC?DHGIIG@>GH@F66??F<BF@@FH@
@7116822/1
ctttgttctttcttgtcagcacagaataatcttgtatgatgtctcttttg
+7116822/1
CCCFFFFFHHHHHJJIJJJJJJJJJJJJJJJJJJHJJJJJJJJJJJJJJJ
@1522117/1
ctgttgttgctgaggctgctgtggtctctgctgttgttgttgttgctgag
+1522117/1
BCCFFFFFHHHHHJJJJJJJJHIJHIJJJJJJJHIJIJJHJJJJJIJJIJ
@5075747/1
gtcgtgagaagctgcaacggctgctatagatggaacgttgatctggtctg
+5075747/1
CCCFFFFFHHHGHJIIIJJJJJIEIGIFIIGDGIGHGIIEHGIAFGHGJE
@5075959/1
ctcacttgttttgtcataagttgtaacagtaagttcttttttttccttga
+5075959/1
@@?DB=D>AFHHHIEIIIHH<CEHFAHIGBFHICE?:CFHIIIGIIIIIG
@6142983/1
gtgcactggttacaggagatactggttgttgttgaggtggtagttgagtt
+6142983/1
CCCFFFFFHHHHHJJJIJIJJJJJJIIJGIJIIJGHI?FHDGHHGIGHGH
@5077524/1
gggtcattatgggcttctattagttcatctatattttttaaggaagtaag
+5077524/1
@@@DD8DD?BFA;FA2ABAC:3<3C:C?9?BEHHEFFFI;9B?9D@90??
@6605997/1
caacaagttccgttttttggagaggcaactcaggataactatagaggttc
+6605997/1
@@@FFFDDHFHFDGHJJJJIEHGJJJJJJJJJGEIIIJIIJIJIIJJDFF
@5572387/1
cgtgtgatatgatatgggttgctgtttacaccaacgataaaatcaggctt
+5572387/1
?@=DDDDDDHHHHGJJJJFGIJJJIJJIJIJIIJIJIJJJIJJJIIJGHI
@3038567/1
agaaatagaaaataaatatataaaaaaacaaaaaaaaacaagcaaaatgg
+3038567/1
@CCFFFFFHHHHHJJJJJJJJJJJJJJJJJJJJJJJJJJJJJHHHHFFFF
@5572800/1
ccgtgatctaatatttgagcagaaggtgctggtgcatgtaatactttgta
+5572800/1
@B@DFFFFHHHHHJJIJIJJJJIJIJFHIIIJJIIJJJJJJJJJJJJJII
@6606523/1
atgatttattaaacccgatgctagctttcttaaatctggttctctaatca
+6606523/1
@@@FFFFEHHHHHJJJJFHGGGIJIIJJJJJGJGIIJGHHIGGIJJJJJJ
@6606667/1
ctatcatcagctggtgtagaattacagaataactcatgaatgctttctaa
+6606667/1
=@??DDDDHDFFHGGI;CH:?BAF>DHGEA>HGHGEGDHA?<FFHGIGGH
@7656722/1
cactataggtcgaccttctcggccaagattaggcctacgtggacaggtga
+7656722/1
CCCFFFFFHFFDHIIJJJJJIJJJJJJJJIIIJJHJJJJHIJJJJII=FF
@5573439/1
gccctcctttactgtatgcatgacttttataattagggacaggatcatat
+5573439/1
CCCFFFFFHHGHHJHIJJJJJJIJJJJJJIHIJJJJIJHIJJIHIIIIJI
@7657236/1
atcaacaactgtaccagccggcacattcatatttctcccatctgcatcct
+7657236/1
CCCFFFFFHHGHHJJJJJJJJIJJJJJJJJJJIJJJJJJJJJJJJJJJJJ
@6607264/1
tcattatcgtaaattgtcacggtctcaacaagttccgttttttggagagg
+6607264/1
?@<DDFDEDAADHGIEHGHGGBEAGA<2?E1?FGGGBDH9FHHE:C8CCH
@6607714/1
tgttgccactgctgctgctgcggctgttgttgcctctgctgctgctgggg
+6607714/1
@@@FFFFFHHHGHEGGGIAGIIJJJJHAB?FG@GEHHGIEIJGIJGIJGI
@4555660/1
caacaacagcagcaacaacaacagcagcagcaacaacagcagagaccaca
+4555660/1
@CCFFFFFHHHHHIJJJJJJJGIJDIJJJJJJJJJJJJJJJJJIJJJJJJ
@994041/1
cctcttttaccattgtacgagtttgagcatcattcattttcttcattgta
+994041/1
CCCFFFFFHDAHBGDHIII;?AFF@FAB9FHGEHCDFDHC9CCBDGHGIA
@4556214/1
gcttgtgcttgtcttccacccttttttttgttcctttttgaattgaaatc
+4556214/1
@CBFFDEFHHHFFHIJJJJJJJJJJJJJJJBHHIIJJJJJJJJJJJJIGH
@8191159/1
gcagctgggaatcctttgtgagccacatcaatgttaaggaatggtttcca
+8191159/1
@@@DD?DDDDFDHIIEIECEFEEG>DEFHGHHGDGHDDHDHGEHBGEHIH
@4557076/1
gtcgaatactctgagcttgctgagcgactaatgccactgtgtccaca
+4557076/1
@BCFFFFFHHHHHJJJJJJJJJJJJJJJJJJJJJJJJGGHIHHJJJJ
@7659814/1
atcgtcttgaacttcatttccaacaggtagtaagtgatcattaagttcgc
+7659814/1
@@CFDDFFDHHFHGJJJJJJJJJJFIG2AEACGGCGHIIJIJEIGDHHII
@2523158/1
ccttctaacctgttcttcttgaagttggttcagctgtagtctgtctgcat
+2523158/1
CCCFFFFFHGHHHJJJJJJJJJJJHEIJHGIJJJJJHIJJJJJJJJJJJJ
@5575028/1
ctctgctgttgctgttgttgctgaggctgctgtggtctctgctgttgctg
+5575028/1
?B@FFFFFHHHHHJIJJJJJJJJJJJJJJJJJHHJHJJIIJIJJJJIIII
@5082514/1
caataattgttctttcatgatactctcaaggtccctgattacttcttctc
+5082514/1
CCCFFFFFHHHHHJJJJJJJJJJJJJJJJJJHHJJJJEIJJJJJJJJJJJ
@7120222/1
ggcatacagcatatatccgtctaagcctaatgttttcgctagaactgcta
+7120222/1
CCCFFFFFHHHHHJJJJJJJJJJIJJJJJJJJIJJJJJJJJJIJJJJJJH
@4557997/1
gcaagagaaggaagtgaggtacacagttgcagtcctgagctggtcttcag
+4557997/1
CCCFFFFDHHHHGIGHIJJGIJIJJJIJIJJJJJJJJIJJJJJGIJJJJJ
@6611221/1
gtctgtcaattcaccaggtgatatatttttgcacctgttataaatgtagg
+6611221/1
BB@DDFFFHFHHGIIJJJFHGGHGJJIJJJJEIIIIJIIIJGIIIIGIJJ
@4558150/1
cgtggaagtaagaggtctttcatttaatgttttttgaaaagcctcacttg
+4558150/1
@@@DDDDADA>FBHGCFHBHEGIIAE<FG9ACD?FCGIGGIG;FDFHGEH
@5576852/1
cttgtctaacttgaccaacggtaaaagcaggaggttgttgcatcctttgc
+5576852/1
CCCFFFFFHHHHHHJJJJJJJIJIJJJJJJJHIJDGIIJJJJJJJJJJJJ
@996858/1
catgttcttgcctttgttgctgctgtggtggttcttgcctttgcagctgt
+996858/1
B@CFDDFEHFFHGIJIEHIIGIIJJHGICFHFIJJIJJJJJJIJIJIJJF
@4560063/1
caggaacttcccagtcatcaggaataaagtcattaaccttcaaaattttt
+4560063/1
CCCFFFFFHHHHHJIJJJJJJJHIJJJJJIIIJJJJJJJJJJJJJIJJJJ
@6146950/1
agctcttgcagcattgacactggcgttttggtgggcatggcctgcagctc
+6146950/1
@C@FFDFFHFHF>FHIIIJIGIIJJCGIIFGFGIICFHGGGHIIJIJGII
@6146956/1
gtctttgtgtcttgcacgacctttggattgaatataagaccttgttgttt
+6146956/1
C@@FFADDHFHFHJIIIIIJIJJJIIIIIGEGHGIJIJJJJIJIGIIGHI
@6612425/1
cttggctttgccgcttgttgctgtacttgaggctgagatgaagg
+6612425/1
?:?=DDFFHDHDDBACFEHACECFDHHIGFA@FHIIGGF@FH<@
@4561978/1
gaacttaatttcatttacctttggcacattgcagttgctatcatacattc
+4561978/1
CCCFFFFFHHHHHJJJJJJJJJJJJJJJJJJJJJIJJJJJJJJJJJJJJJ
@7122690/1
attttcgtttacccagagaggaaatagtattttttcttcatcgtcttgaa
+7122690/1
CCCFFFFDHHHHHJIJIJJJJHGIJIJ?FHIIIIJJJJJJJJJGHFHJJJ
@7122981/1
tccttgaacaaatttacctaaagcaacaacacaattgtcggcagctggga
+7122981/1
@@CDFFEDBHDDFHGGGGHHIJGIJJGGIJGGHJIJGFIGGEHIIIJDHA
@435079/1
ctctgataaattagaatcatcccatagcaaatggtatttggtaggacgtg
+435079/1
CCCFFFFFHHHHHJJJJJJJJJJJJJJJJJJJJJGIJJJJJIJJJJJJIJ
@435300/1
cttctaacctgttcttcttgaagttggttcagctgtagtctgtctgcatc
+435300/1
CCCFFFFFHHHHHJJJJJJJIJJJJJJCGIJJJJJJJJJJJJJJJJJIII
@7123306/1
agggactccaacaggacctggtggggccccacctcccgcaggagcaccag
+7123306/1
CCCFFFFFHHHHHJJGJJJJJJJJJJJJGIGIJGIJJJJJJJIHHFHFBF
@4059650/1
tgtttctagcctttcataattcataacgtcattagcagagctcgctacta
+4059650/1
BC@FFFFFGHHHHJJJJJFHJJJJJIJJGHIJJIJJJJJJJJJJJJJJJJ
@7123699/1
cttgcattaaatcacatcacattaccacatttctcaaattcagtcttgaa
+7123699/1
@@@DDDEFHGFHHEGAEFDGAFHGECHEIGHHHHIII<FEHGEIHGIEGG
@7123792/1
cgttcataaggtctcatttgaaaacgtggatctccaaggtctccttgaac
+7123792/1
CCCFFFFFHHHHHJJJJJJJJIJJJJJJJJJJJJJJJJJHIIJJJJJJJJ
@4060337/1
ccttcaacaatcgtcggtacaatgtaatatgagttttctttgttttcaaa
+4060337/1
CCCFFFFFHHGHHJJJJIJJHHJJJIIJJJIIIIIJJIIJJJHIJJJIIH
@6147407/1
gtaggaagttatcaagaaatctaagattgcatcaccgaggaattccagcc
+6147407/1
@@@FFFFFDHHHHIJJJGGHGHGIGIIHIJIGIJJFEGIIIGIIJJIIII
@1001076/1
ttataacttctttaatgctctccaaaattgtaaatccaggaacttcccag
+1001076/1
CCCFFFFFHHHHHJFJJJJJFJJIIJGIEIHIIGIIIJJIIJJJIJJJJJ
@7124885/1
ctaattctaatatttctttaaatagaaactcgtgaaataagtctagttct
+7124885/1
CCCFFFFFGFHDHIJ>FGGGIGGIJGIJJ@BA<A@??FH@DDFEIJFG>?
@1527726/1
ctctatttcttgattattaatagtttcagctggatagtggtaggatagag
+1527726/1
CCCFFFFFHHHHHJJJJJFJJJJJIJJJJJJJJIJIJHIIGIIJHIJJJI
@6614218/1
ctcctcaaccttttgtaacatcgacaacaccgcttgtgcggcaatatgtt
+6614218/1
?@@DFBDEFDDDFGGHHEIIIGCIB@GHIIEFHEHEGEGBEBHGGIIIII
@6149507/1
gcctcttttaccattgtacgagtttgagcatcattcattttcttcattgt
+6149507/1
CCCFFFFFHHHHHJJJJJJJHJIIJJHIJJJJJJJJJJJJJJJJJJJJJI
@2527557/1
ctccaattgcattccctttcacactagggacatgaggtg
+2527557/1
@@@FFDDDHGFHFIGGFGGEIECGCGCG;BFGHBH>@1?
@436542/1
acacaattcaggcactaatgtctcttcaaaatcttcttcatcacgtcgtc
+436542/1
@CCFF1ADFHHHHIIID>HHHCHHHHGE@FHHIHGGHIIIIIIIIFHIGG
@3046530/1
ctcccgtgtgatatgatatgggttgctgtttacaccaacgataaaatcag
+3046530/1
C@@FFFADDFFHGGIIJJJJIGEHHHHHEGIIJIJCFIIGGHIJIJGHIG
@3046624/1
aagaacaatgagtaagagcttgcaagaggtaacttctgtcttgaaatctg
+3046624/1
CCCFFFFFHHHHHJJJJIJJJJJJJJJJJGHIJJJJJJJJJJJJJJJJJI
@5087075/1
tttcagtggacaatttacaggcagttgaagataacatacaattttaattt
+5087075/1
CCCFFFDEHHHHHJJJJJJJJJJJIJJIJJJJJJJJJJJJJJJJJJDHIJ
@3047707/1
ctgtacttgaggctgagatgaaggtggtctgctgggttgctggtcactgg
+3047707/1
@@@DDFFFHHHDHJJFHJGIGGJIFGHCFHIJIIJJGHEGEIGBFGHIJJ
@8195718/1
agataataatgcctcagagctaccttggcagctgctaattttgcttggtg
+8195718/1
<@@FFFDFDDH>FGIEIIIICIIIIIGGIIIIGGHGBFGGIIIIGGII?D
@1001415/1
cttgaggtctggtaattggagcggcttgtctaacttgaccaacgg
+1001415/1
CCCFFFFDFHHHFHIJJJJJJJJJJJJ8B<B<D@@F<?@FBGB;A
@2039316/1
gttgcaacttagatttagggtcattccaatcttgatgcatgatgaaatca
+2039316/1
CBCFFFFFHHHHGJJJJIJJFIJIJIJJJJJJJJIJJIJIJJJJIJIGIJ
@2039401/1
tgggaatcctttgtgagccacatcaatgttaaggaatggtttccaaccaa
+2039401/1
CCCFFFFFHHHHHHIJJJJJJJJJJJJJIJJJJJJJJJJCGHJJJJJJJJ
@8196411/1
cccatggttgtcgaggaggtccctgttgttccattgcttgaggtctggta
+8196411/1
;@@DDDBDDHHF??GG6A@AFGGDGHBH@D1?B@9:?DFHDHCB?F??FH
@2040118/1
ggtaggggttgtttccctagactgtggttg
+2040118/1
=:1::BA6C?10A<ACFCC9F@<9E@>FF1
@7127507/1
catattcttattctttatatttaaattgagatgattagtttccacaacaa
+7127507/1
?@@=DDDDHHHHFIEGIJJIJIJIJJIGHIJJJIIIIIGGIGIIIJJIHB
@7128074/1
tccaaggtctccttgaacaaatttacctaaagcaacaacacaattgtcgg
+7128074/1
@@CFBB=D<DDFBHGBFHIGIGGGIEEHI>HEEGEEHGGE7FFGEGIGEH
@8197782/1
catcatccaagccgtaatgaatggtgttgctttcgcagggtaagtctttc
+8197782/1
@@@B;=:2:DBFFAF@FBACE@>A<A?EFCCFE@DEBFII???BB8>B@A
@1530115/1
ggggaacgagaaccaatttcttttttaaaataatcagcaaaatccaaaag
+1530115/1
?@?D?DAD?DFHABFGG>HBHECHHG??FHGEFGD:DBFH@?BDGCHECD
@8198099/1
cccgtttctttccaaatctggacattatattgataagtgtatttatacct
+8198099/1
@<@D=ADDB>FHAHII@BE<CFFGEHHIBH@F9HGCHGCGHI<9?BB?GD
@3048056/1
gttttaattaaaaaattggtgggaggagaaatagtgattctgtagtgata
+3048056/1
BB@FFFDFHHGHHGHIIJJHGIIEGJDGCHGGIIBGGGIIJJIJJFHIIJ
@7668043/1
cttcaacatataaactgcagggaattctaagagggtacacaattcaggca
+7668043/1
B@CFFFFFHHHHHIJJJJJJJJIJIJJJJJJJJJJGIJJJJ:BGIIJJJI
@8198366/1
ataagttattattcttctaggtccttttatcataatgagatcaagttttt
+8198366/1
@@@FF?D>?FFDHIIIGHIGHIGGHIGGHHCGDHIIGIH@EDEDFHIDEG
@7668714/1
gttggatcattagcagaaatcctcattctttcaaaaaaaactattcgtag
+7668714/1
CCCFFFFFHHHHHJJJJJIJJJJJJJJJJJJJJJJGIJJJJJIJJJJHJJ
@4064821/1
ccggtctttctcgataatcaagtgttggtgc
+4064821/1
@??DDDDDHD?DDFFHGGHI@B3AHHGECG<
@4064900/1
cttgacaattttttcttttcttctttctgtatcaactgcagcctctttta
+4064900/1
C@@FDFDDHBHDHIHDEEHIGBCFAHBHF?FHHIGEHI@FGDHIGIIIIE
@1531887/1
cactctttgatggaatttcataaacaactttcaaatccttaatatacgca
+1531887/1
CCCFFFFFHHHHHJJJJJJJJJJJJJJJJJJJJJJJJJJJJJJJJJJJJJ
@5088660/1
ggtaggtgcagggtatgaaactgaacgtgtacacctggtaaagaggtgac
+5088660/1
CCBFFFDDHHHHHEGIJJJJJJJJJJJHHHJJJJJJJJGIIJJJJJFGIJ
@3049669/1
cgttgatctggtctggagctggatg
+3049669/1
@<@=DADD?B82A<DGI@>DBGGE@
@6152078/1
gtattgctctgcagggaacggcgacataggtgtctgctcttcacatactc
+6152078/1
CCCFFFFFGHFHHIGGGGEEBGHGHGHJGHEFGDGHGIHGIGIJIGIJGD
@2532706/1
ggagcatgttcttgcctttgttgctgctgtggtggttcttgcctttgcag
+2532706/1
CCBFFDFFHHGHHIJJIJIJJIJIJIIIJFGICFH?DFIJJJJIJJJJIJ
@5582092/1
caatgtttctagcctttcataattcataacgtcattagcagagctcgcta
+5582092/1
CCCFFDFFHHHHHHIJIJJIJJJJGJJJIJJHGGGIJJIIJJJJJIIIJC
@2042120/1
ggaatgtaatctccaagttgtgaatcaatttcaggatacgatctgg
+2042120/1
@CCDFFEFHHHHHJJJJIIJHIIJJJJJJJJJCHIJJJJIJJJJJJ
@2533654/1
cgtgatataactatgaagaatcatgtgataaaaaatagcagcagtcatca
+2533654/1
CCCFFFFFHHHHHJJJJJJJJJJJJIIJJJIJIJJJJJIJJIJJHIHJJJ
@3052567/1
gctatagtagttgaatggctggttttcaccaacattccagctagttggag
+3052567/1
CCCFFFFFHHHHHJJJJJJJJJFHIJJIJJJJJJJJJJJJJJJJIIJJGI
@3052781/1
gtcgtctttctttcaacaaacacaagagctaaattatcctttttgaaatt
+3052781/1
CCCFFFFFHHHHHJJJJJJJJJJJJJJJJJJJJJJJJJJJJJJJJJJIJJ
@7670627/1
cttctttaagacactgactaaaatattgttcaagttcacgaggagtattc
+7670627/1
CCCFFFFFHHHHHJJJJJJJJJJJJJJJJJJJIJJJJJJJIJJJJDHIJJ
@7131258/1
cttgtcttccacccttttttttgttcctttttgaattgaaatcacctgct
+7131258/1
@@@DBDABHFBHDDGGHIIIIGGFGFHGHHIIBGHIIHEGGGEII>=;FE
@4566994/1
gttgtcttcaaaaattagttctactacctcatggacagatgtaacatacc
+4566994/1
CCCFFFFFHHHHHJJJJIIIJJJJJJJJJJJJJJJJJJJJJIJJJJJJJJ
@1005366/1
gctccaattgcattccctttcacactagggacatgaggtgaaattattgg
+1005366/1
CCCFFFDFDHFHHGHGJIJJJJJJJJIJJJGGGIJJJJIHGGGGIIJJIJ
@4567474/1
ctctaactaaaaattcttttttaagtaacaaagcttcagtaaataacaaa
+4567474/1
???DDFFFGDDFFIIIIGEHHIGGICFHEDHFGGIGICHBFHIIIIGGGI
@4568246/1
accaactcatactgtcttcagcctcatgttataacattatgcagttcatt
+4568246/1
@?@ADDDDAHDD<?CFDB?@<FHH>?H?<C<9EED>EHIIGIBCHEGGGG
@4568521/1
ctccaatcgcattccctttcacactagggacatgaggtgaaattattggt
+4568521/1
CCCFFFFFHFHHHIJJIIIIIIEHIIIGGEHIIJIIIIECFFGHIIIGH9
@8199708/1
agaggacatccccgtaccataacaaactgctacaggtagtgtcgacaatt
+8199708/1
@?@DFFDFHGHGFIGIJIIJJJJJIJJGIJJIJJJJ?FHGFDDHCHIIJJ
@441586/1
cttgtttcttttctttaacatttctcacagaacggttgccatatagcctt
+441586/1
@BCFDFFEHHFHHHHJJJIIJIIJHIJJJJJIJJJCGHIIGGIIIJIJJI
@4568823/1
ggctccttgaatgaatttttcattcctccatactccttgtcttacaggta
+4568823/1
CCCFFFFFHHHHHJJJJJJJJJJJJJJJJJJJJJJJJJJJJJJJJJJJHH
@1534588/1
gcaccattgagagctcaggagggaggtccttttgaaactcatcaccaagt
+1534588/1
CCCFFFFFHHGHHJJJJJJJJJJJJJCGHHGIJJJJJJJJJIJJJJJJIG
@442021/1
cctcagagctaccttggcagctgctaattttgcttggtgtttgttttctc
+442021/1
CCCFFFFFHHHHHJJJJJJJJJJJJJJJJJJJJJJJJCFGIIIDHIJJJJ
@442172/1
ctcagataatcccatatcattgagacattaacttgcgtagcatactttat
+442172/1
@@@DB??;2:2<BFC;F@H?FBHHFF9AAEH>FH<CFCBGF4??DEEFAC
@4066935/1
attgcttgaggtctggtaattggagcggcttgt
+4066935/1
<@?DFFFFBBFFHGHIHEEHFD>@GHIIIIG0:
@2045614/1
ccatggttgtcgaggaggtccctgttgttccattgcttgaggtctggtaa
+2045614/1
CCCFFFEFHHHHHJJJJJFHIJJJIJJJJJJJJJJJIJJIJJGHIJJDHI
@4067522/1
cttcattttcggtttcgtaggcaggtggaggccatcgcctggtcatgcat
+4067522/1
CCCFFFFFHHHGFIJJJJIJIIIIJHGHJIJJJJHGIJJJJJGIJJJFJJ
@5095196/1
cttggtgtttgttttctcctactccgacaaacgccatcctctcattctta
+5095196/1
CCCFFADDHHHHHIJJJJJJJJJJJJJJJJJJIIJJIJJJJJJJJJJJJI
@5095295/1
gtgattttttattgtatcccaatcaattatgatactgtctccttcaacaa
+5095295/1
CBCFFFFFHGHHHJJJJJJJJJJJJJJJJJJJJJJJJJJJJJJJJJJJJJ
@5586512/1
gttgctgctgtggtggttcttgcctttgcagctgttgtggtggttgttgc
+5586512/1
@BCFFFFFHHFDHFHIGHIIIJJJJIIJJIIJIJGGIGHG?FH@FGGEIE
@6622422/1
ctgtccttctgacacaccatctctgtaaaagaggatagcttgaggcttat
+6622422/1
?@?==BBDHHDHHFGIBDFAFHG>BCHGE<CECEAF?>D<DF;FB78D<?
@4570809/1
cttctcgaggtggctgcagtttccatatcatattatacctgaaggctttt
+4570809/1
@CCFFFFFHHFFHIIIG@ACHHHIIIGIIGHIIIIIIIIIIGIGIFIIII
@5587000/1
ctgctgtggtctctgctgttgctgagactgttgtggtctctgctgttgct
+5587000/1
CCCFFFFFHHHHHJJJJJIJJJJJJJIIJJIJJJJJJJJJJJJJJIJJJJ
@4571285/1
ctcatcttctttactaaaaggctacacaaacaatcacctgaatcctt
+4571285/1
CCCFFFFFHHHGHJJJJIIIIIJJJJJJJIJJJJJJJJJJIJJJJJI
@4571468/1
tcttaatgatatcagtcagcttacaagccttagtaagcataaatttatgg
+4571468/1
CCCFFFFFHHHHHIJIJJJJJJJJJJJJJJJJJJJJJJJJJJJJJJJJJJ
@4571506/1
ttcggccacttctttgaactaagtacagcgaaattcttattcgattgaag
+4571506/1
CCCFFFFFHHHHHJJJJJJJJJJHHIJJJIJJJJJJJJJJJJJJJJJIHI
@443749/1
aatcaattatgatactgtctccttcaacaatcgtcggtacaatgtaatat
+443749/1
@@@FDDFFHFFFGIEGGIIIEBHFHGHFAGHDHFF@@?FHIJJG?FIHDH
@7134000/1
gatcattagcagaaatcctcattctttcaaaaaaaactattcgtaggagt
+7134000/1
?<1=B:B?<AB4DEBBE9C?:AF>FF9?C<ACFADDADB?D/??D16==.
@2046927/1
ccgacaaacgccatcctctcattcttagttgtaacaactaggggcaccat
+2046927/1
CCCFFFFFHHHHHJJJJJJJJJJJJJJJHIJHJIJJJJJJJIGIJJJJJJ
@4572820/1
ctctgctgctgctggggctgttgttgccactgctgctgctgcggctgttg
+4572820/1
@CCFDEDFFDFDHIIIIEHGEHCEEFGGIGEHF?FGGGIIGEEGIGIGEF
@2047378/1
cttgtttatttttttttaagacatcagccaaactccagccaaaatccaaa
+2047378/1
CCCFFFFFHHHHHJJJJJJJJJJJJJJJJJJJJJJJJJJJJJJJJJJJJJ
@7134610/1
aaaagaatgatcttccaactgtcacaaacctgttagcagctggttgcctt
+7134610/1
CCCFFFFFHHHHHJJJJJJJJIJIJJJJJJJJHJJJJJJJJJJFHGJJJJ
@5096398/1
cccgattctatttcttggtcatcagtttgagatactgtaatgcattgtag
+5096398/1
@CCFDFFFHHFHHJIJIJIIIJIJJJIJJJJIJJJJIIJIJJIJGIJGGJ
@7674245/1
gtccacaagaaaaaaggttcttttacccccttcagaatataatagtttca
+7674245/1
CCCFFFFFHHHHGJJJJGHJJJIJIJJJJJJJJJJJJJJJJJJJIIIJJJ
@4573149/1
ggaatgtcaggtgcgttaacttttggtggctttattatattactcctaat
+4573149/1
@C@FFFEFHFDAFGGHHIHHIJJJGIHGHIJJGJIJJJDHIGGGGDB?GD
@445879/1
tgttcttcttgaagttggttcagctgtagtctgtctgcatctgtatatgc
+445879/1
C@@FFFFFHGHHFEHHGGAFFHIGHIHEHHHHIAGFHHIHIJIGIIIIG>
@2540589/1
cttttatcataatgagatcaagtttttttcgaatcaaatgaagctgtatt
+2540589/1
BCCFFFFFHHHHHJJJJIJJJJHIJJJJJJJJJIJJJJJIIHGIJJHIJJ
@4573690/1
ctgttcttcttgaagttggttcagctgtagtctgtctgcatctgtatatg
+4573690/1
CCCFFFFFHHHHHJIJJJJAFHJJJJJIJJIIJJIJJJJJJJJJIIJJJJ
@6625402/1
catcattcattttcttcattgtaacttggcccgcaacaattgtacacaac
+6625402/1
CCCFFFFDFHFHHIIJJJJJJGHIGIJJJJJJJIGJJIIIJIGHIGIJJJ
@6625462/1
cctgggtttaaaatcttcaataacattactcatttctgataggttctgca
+6625462/1
C@@FFDABFHHGHJFJGIIGIEGIGHGGIHJ@HIGEIDIDGHE?DGDHII
@5099503/1
ccataccgtacgctcaaacatgcaaatgtgacattattgactaaggccga
+5099503/1
CCCFFFFFHHHHHJJJJJJJJJJJJJJJHHJJJJJJJJJJJJJIJJJJJI
@2048561/1
ccaagaggagagcttttattgaatagaataggaatgtcaggtgcgttaac
+2048561/1
CCCFFFFFHHHHHIJJIIJJJJJJJJGHGIIJJJJJJJJJJDGIJHIIIG
@446358/1
ttccttaatcatacaataattagcttaatattagaaatcttaataaatag
+446358/1
CC@FFDFDHHHHHEFGHB>IHIJEEEEHIIIJHGJHCHIHEGEHIHGIGH
@7136045/1
ggagtcgtccctcttctggaaagcagctcttgcagcattgacactggcgt
+7136045/1
@?<DDDD?FDHBFGEG?FHIIIFGIGGIIHIIIGGDGHEG@HFHHIHIH@
@1012117/1
cctttttttggatctgaagggcggtcccctcttttgggtggaatgtatga
+1012117/1
BCCFFFFFHHGHHJJJJIJJIJIJJJIIJJJJJJJHHH@DDCCEDCFEED
@4070631/1
agacaacgtgatataactatgaagaatcatgtgataaaaaatagcagcag
+4070631/1
CC@FFFFFHHHHHJIJJJJJJJJJJJJJJJJHIIJJJJJJJJJJJJJIJJ
@1538622/1
caggtgcgttaacttttggtggctttattatattactcctaattgaagag
+1538622/1
B@CFDFFFHHHHHJJJJJJGHIJJJJJJJJJJJJJIIJJJJJJJJJJJJJ
@7675879/1
catcattcatttctcctggatcattataccacaattctggatgtaaccta
+7675879/1
@CCFABEFHFFHHIJJIJIIJHIJJJJGGHIIJJJJIJJIJJIGIIJIJJ
@1013046/1
ggcttctgcttccgttccaccctttctgctgcgatctttgccatagcata
+1013046/1
?@@FFFDEHHHHHIGIBFHIGIIIIIIEHIIIIHGGIIIIEGGIIGIIEH
@1013129/1
ggtagttgggtaatattttgataacgtggatgtagataggctggcctgct
+1013129/1
@@@DFDDDFHADDFBHHIGIIIIFDHEGIIIIIGCGEEC?<DHGCHDB>@
@4575728/1
gtacaaagatctttttccgccacatttccaaggcctcctgatatcaactg
+4575728/1
CCCFFFFFHHHHHJJJJJJJJJJIJJJJIIGJJJJJJJJJJJJJJJJJJJ
@7137055/1
ggtccctgttgttccattgcttgaggtctggtaattggagcggcttgtct
+7137055/1
CC@FFFFFHHHHHJJJJJJJJJJJJJFHHJJDHIIJJJJJJJJJJJ088B
@6627643/1
ctttttttgacctacccttgccgatagcaataaggcctttggctttaacc
+6627643/1
CCCFFFFFGHHGHJJIIIJJJJIJJJJIJJJJJIGIJIGGHIJJJJIIJJ
@6628625/1
gttgtggaccagcttgtgcttgtcttccacccttttttttgttccttttt
+6628625/1
@B@FFFFFHHHHHJIJHHJJJJFHIJIJGIJJJJJJJJJJIHIIIIIIJJ
@6630729/1
cctcaaccgtacttctagcattagaagtttcttctccagctaaggctgta
+6630729/1
CCCFFFFFHHHHHJIIJGIJJJIJIIJJJJJIIJGHHIGIJJJIJJJIGG
@1540335/1
ggctgttgttgcctctgctgctgctgctgctgaggcggttgttgccactg
+1540335/1
CCCFFFFFHHHHHJJJJJJJJJJJJJJJJJJJIJJJJJFHIHIJJJIJJI
@3062413/1
ctttggtgtacagaaatatttcggcttctgcttccgttccaccctttctg
+3062413/1
CCCFFFDFHHHHHIJJJJJJJJJJJJJJJJJJJJJJJJIIJJJJJJJJJI
@3062513/1
tggatctgaagggcggtcccctcttttgggtggaatgtatgacgatgatt
+3062513/1
CCCFFFFFHHHHHJJJIJJIJJJJJJJJJJFHIGIIJGHIJJHHHHFFFF
@2052786/1
atccataataagtctaaatagaccttcagggtcttcatgggcttctatta
+2052786/1
CCCFFFFFHHHHHJJJJJJJJIJGGIJJIII<ACHIHIJIJHHIJJHIJ?
@448728/1
gctcaatttaccttcatccttgttttcaaagttgataaataatattaatg
+448728/1
C@@FFFFFDHHFFGIIGGIIIJIEIIGIHHGEFFHEIIBHFHIIGEHIHH
@2053601/1
gtcgggacttgaaaagaaagaccttcccactggggtg
+2053601/1
@@@BBDDAFAFC:<<BA;<A2<A?F9C;CGFBGD:0.
@6631384/1
ctttctttcaacaaacacaagagctaaattatcctttttgaaatttttta
+6631384/1
@@CFFFFFHHHHHEBHIGIJIIJJIGIJJJJGHB@FHIJJIIIIJGIGIG
@2053870/1
gaaattattggtatttcttttttccaaattgcctctccattcaattgaag
+2053870/1
C@CFFFFFHHHAFHIJJJJJJJJJIJJGIIJIJJJIJJJJJJJIJIJJJI
@2054341/1
ttgctgctaaatcttcaagtacatagtacataactttagctgtcgtcttt
+2054341/1
BBCFFFDFHHGHHJIJJJIIGHIJJJHIJJJIJJJJJIIJIIHHJJJJIJ
@4580421/1
taagagttttattaaagttggatcattagcagaaatcctcattctttcaa
+4580421/1
CCCFFFDFHHHHHJJJJGIIJJJJJJJJJJJJJJJJIJJJJJJJJJJJIJ
@4580425/1
ctcagttgtttttgcacagaactcagcaactctcggatcttctatcctta
+4580425/1
CCCFFFFFFHHHHJJJJJJJJJJJJJJJJJJJJJJJGIJJJJJJJJJJJG
@451124/1
gtcaattcaccaggtgatatatttttgcacctgttataaatgtaggaagt
+451124/1
CCCFFFFFHHHHHJIIGHGGIIJGJJJIGJIJIHIJJJGJIIGHIIIGI?
@4073708/1
ctccataggaagcgccaaaggcttctctcgtgagccaacagtaagacatg
+4073708/1
@@@FFFEFHFHDDHIHGIGECHHGGIIHGIDEFFEFGIFHGFHGGIIGII
@4581206/1
gtcactattaaagttgatttgtcttatcgacttgacaattttttcttttc
+4581206/1
@CCDFFDFHHHFHFGHGIEHDCFHGIIGGCFIJIHIGGGIJIJGGIIJIB
@7679071/1
ggtaggtgcagggtatgaaactgaacgtgtacacctggtaaagaggtgac
+7679071/1
@C@DFFDDGHHHHCFHIIJIJJJJJIJHIHHJJJJJJJCGHIGIJJ?DFH
@7679113/1
ctctttctttttttgttagactgatttgatagagcacggaaggtggaatt
+7679113/1
CCCFFFDFHHHHHJJIIIJGGIIGIJIIIJJJJJJIHJIFGFI8BFHGHJ
@1016374/1
cgcagattaaaatttttaagtacgactaagtgagcacactaaatcaccac
+1016374/1
CCCFFFFFHHHHHJJJJJJIHIJJJJJJJJJJJJJJJJJJJJJJJJJJIJ
@1016589/1
ttttaaggaagtaagtgcaggggaacgagaaccaatttcttttttaaaat
+1016589/1
CCCFFFFFFDHHHIJFHG<IHHIIJIJIJGGFGHIJJJIEHIJJIHIIGH
@452043/1
gtcccattgtgtttaatacttctaaaaagtcatcaataatttcgaaagga
+452043/1
CCCFFFFFHFHHHJIJJJJJJJJJJJJJIHHIJJJIJJJJJJJJJJJJJJ
@7141351/1
cttgttgttttagggtaatcaaattttatgacaaaattgcaattctttac
+7141351/1
@CCFDFFFHHHHHJJFHJJJJJJJJJJJJJJJJIJJJJJJJIJJJJJJJJ
@1542553/1
tataaatttcaggtggagtagaaaacttttcgatttcggtattatggttt
+1542553/1
CCCFFFFFHHHHHFHIIJHIIJJJJJJJJJJJGIJJJJJGHIJJJJJGIJ
@3064319/1
ggatttcattgatagtatctgatttgttgtttattagggtagcatttgga
+3064319/1
CC@FFFFFHHHHHJJFHJJJJJGGJJIJIJIJIJJJJDHCFHHGGJJJJH
@4075815/1
cttctctcgtgagccaacagtaagacatggtagatgaggatactttaatc
+4075815/1
CCCFFFFFHFHHHIJJJJJJHGIIIHGIIHFGIGIIGGGEGIJJJJJIIJ
@3064696/1
cgtggaagtaagaggtctttcatttaatgttttttgaaaagcctcacttg
+3064696/1
@C@FFAEFFHHHFGIACFHGGGIIJFJFHAFIIJIJIIJJJJIIGIGIEH
@3065384/1
cttccatttgctgagagagattggttggtattatgctggtttcagaaggg
+3065384/1
CCCFFFFFHHHHHIIHIGHIIIJJHHIJFGHJIJJJJJJHIJJIIIJJJI
@452392/1
atataagattacaattcttaacattttttctttaaacaaagaacattgga
+452392/1
@CCFFFFFHHHHHJHJJJJJJJIJJJJJJJJJJJJJJJJJJIIIJJJJJH
@5597324/1
ctaacttcaattaatttctgatttttattaacaatagattggttgtaacg
+5597324/1
@@@DDDDD?FFHH@FHGEAF<<FHGIIIIIIGHIGDFBFFHE?@F?DFCF
@453340/1
ggggcaccatgacgatagctttattctcattaaggaattccggtttctca
+453340/1
CCCFFFFFHHHHHJJJJJJJJJJJJJJJJJJJJJJJJJJJJJJHIJJJJJ
@2056996/1
ggaggaattcctttaaactgatccatgatcaatctcataggatgtctatt
+2056996/1
BC@DFFFFHHGHHJJIIJJJIJIHGHJJJJIGIJJJJJJJIJJJIJIIGI
@7680490/1
gtacacagttgcagtcctgagctggtcttcagtcacccgattctatttct
+7680490/1
@@@DADDA=DFFFF@3C?A>FEDGFCEHDAB@?>9CFDGD@:?G@BGBDF
@5598545/1
ccggtttctcaaaacatggtgctggatgaggaaatttttcataaagaagt
+5598545/1
CCCFFFFFHHHHHJJJJJJHHIIJJGIIJJJJJIJJIJJJJJJJJJJJJF
@5108583/1
ctggatgttggtaaagcaacaccttttcgatttacatacctaggggtgag
+5108583/1
C@CFDFFDFHGFBADHIIIIII=GGIIIEHEBHIIIGIGGGGHGDI0?BB
@4079010/1
ctcataactaaaacagggttcatgagttccactttcacaatcaattaatt
+4079010/1
CCCFFFFFHHHHHJJJJJGIJJJJJJJJJJJJJJJJJJJJJJJJJJJJJJ
@454046/1
ccggtctttctcgataatcaagtgttggtgcattcataattcgggcctta
+454046/1
@@@F?DDEDHHHGJJJIJIEGGHFHIIJ@FFHEIIGIIEIJIJGGIJJIG
@2057348/1
ttctgacacaccatctctgtaaaagaggatagcttgaggcttatacctag
+2057348/1
CCCFFFFFHHHHHJJJJJJJJJJJJJJJJJJJJJJJJJJJJIJJJJJJJJ
@7146731/1
ctcagagctaccttggcagctgctaattttgcttggtgtttgttttctcc
+7146731/1
@@@DFFFFGFHHHJGIIJJJIGHJDHHGIJJIJJJJGGFGIJIJJJHIFH
@454694/1
gtcgggacttgaaaagaaagaccttcccactggggtgtatgtcattgagg
+454694/1
CCCFFFFFHHHHHIJJIJJJJJIJJJJJJJJJJJJ@GHIJJIJJJJJJJJ
@6637170/1
tataagcatttgcttctgattcttcttcatcagtagcttccagattacta
+6637170/1
CCCFFFFFGHHHGJIJJJJJJJIJJJJJJJJJJHIJJJJJJJJGIJIJJJ
@7148215/1
gtaaattgtcacggtctcaacaagttccgttttttggagaggcaactcag
+7148215/1
@@@DFFFFDHHHHJHHIGJEIGCGFHEFGFHIJJJJGIIIIIIGGIIIIJ
@5600106/1
gttcaacaaatctcttaatgatatcagtcagcttacaag
+5600106/1
@@?B;=DDBFCADHBGG@@E?FE>@E9A<CBCDHFHG<:
@3069690/1
gtttccaaaaattttcgaataagcatggaccatggtttcaatgatttccc
+3069690/1
@?@DBDFEHHHHHIDHGHEHIIA@4AC@<CGHHIE?DGDHGICGIIHFGD
@4081870/1
gaatggaaggactaggacctggatggccttccaattctggctggtgatca
+4081870/1
CCCFFFFFHHHHHJJJJJJJJJJJJJJJJJJJJJJJJJJJJJJJGHHIJJ
@3070119/1
gtgaaatctttaggctgcagctcaaccattttatcggccaacatattact
+3070119/1
@@@=BDDDHHFF??@EDEGH9AFGHCDFCBFF@E9EGEGB;D;B4<<8?8
@1548604/1
ggccaatagctgtgggttatatggtgattgatgccattcaactttgcatt
+1548604/1
CCCFFFFFHHHHHJJJGHIJJJJJHHHJJJJJJJJJJJJJJJJJJJJJJJ
@2550405/1
caactgtcacttttggtcctgttggtccattaatataaaatggttcaact
+2550405/1
CCCFFFFFHHHHHJJJHHIJJIJJJJIJJJJJIJJJJIJJJJJGIJJJJJ
@5603430/1
cttcatcacgtcgtctttttttaccaaaccgg
+5603430/1
1=;DDDDBFAHF?GHGEGHB@:CC?F?F@=:D
@7684210/1
ttgatgttttattttcagtataccttataccgctatcatcctggctgttg
+7684210/1
?@@DFF?DDBHHGIIGIIFDHHGJIJIJGIGHEIGIGEIJGGIIEHI@GH
@5603730/1
cccaatgtttctagcctttcataattcataacgtcattagcagagctcgc
+5603730/1
@<@DBDDADCFBDFH9FFHCIIIHE<CEBHIGCCFCGGCA>GGH=?DFE>
@7684353/1
ggaatttttgcattttttataacttctttaatgctctccaaaattgtaaa
+7684353/1
@@<DFFFFHHHHFIBHGEIEIGIIIIIFGIFGHIIICGGHGGIIIHFDFG
@5604566/1
cattttttctgctaaagcactaccttcagcgggagaccttggctttgccg
+5604566/1
@CCFFFFFHGHHHIJJJJJJJJJJJJJJJJJIIJJGIJJJIJJJJJJJJI
@3070932/1
gcttgaggtctggtaattggagcggcttgtctaacttgaccaacgg
+3070932/1
CCCFFFFFFFHHG?FHGIJIIJIJIJIJ@D9B4B?>D<9BF<D@6@
@6639068/1
caagaccataaccaagatcaattactctaccaggtggaggtgaaaagaat
+6639068/1
@@CFFAEFHHHGGIJJGCHIFGIIIIAGGIIJCGEGC3CGGHBF>DHIII
@6639373/1
ctcctgccactcatcataatgaacaatatcttcttttggattagtagaaa
+6639373/1
CCCFFFFFHHHHHJJJJJJJJJJJIJJIJJJJJJJJJJJJJJJJJJJJJJ
@6639580/1
ctgtgacagtcttcaagcactgagttagaataccaacctgaatttcagca
+6639580/1
;?@DDDDFHFFHHGIIEGHGEFGCACEBEEHIGGHGGGCHIIICH@FCHH
@6640072/1
ctttaagacactgactaaaatattgttcaagttcacgaggagtattcttg
+6640072/1
CCCFFFFFHHHHHIJJJJJJJJJJJIJJJJJJJJJJJJJJJJBFHIJJJJ
@7686827/1
tctgtatttcctgtgatcttgtctaagattgctttcgctgcggcatgctt
+7686827/1
CCCFFFFFHHHHHIIJIJJJJIJJJJJJJJJJJJJJJJJJIJJJJJJJJJ
@4086036/1
ccgctgtgtctctttctttttttgttagactgatttgatagagcacggaa
+4086036/1
;?@BDD=B<A?CFGGDGGIHEHGACGBBCFFFBDAGD>BFHBC@BHHG@C
@5118586/1
caccagatggttcttcttcttgcaaaggatgtggaggataatttctccaa
+5118586/1
CCCFFFFFGGHHHJJJJJJJJJJIIJJEIJJHIJJJJJJJJJJJJJJJJJ
@5118652/1
taagaactatttctttaagaatattttggatttcattgatagtatctgat
+5118652/1
CCCFFFFFHHHHHJJJJJJFJJJJIJJJIEHIIIIJJJIIIIHIJJJJII
@5118892/1
aaatgtaatcggtggtgtgtaatcactgctgaggcttgaacaagcccttc
+5118892/1
BCCFFDDFHHGHCFHFHGGHHIIIJJJJGIGJJJJIGIIGGIJGGIJJJI
@4087877/1
ggaggtggacctctttgtgcccatggagtttgacctctaggaccagtttg
+4087877/1
CCCFFADDHDHHHJJJJHIJJJJJJGHJGFIIIJJIIJJJJJJJGIIIIH
@2556215/1
gctgaactatttttactataaacatctttcatgtcatcaatatttatgat
+2556215/1
CCCFFFFFFHHHHJJJJJJJJJIJJIJJJJJJJJJIIJJIJJJJJIJJJJ
@7153119/1
gttcaagatcattttaaactgtccttctgacacaccatctctgtaaa
+7153119/1
@@CDFFFFHDFHHJJJJIJJJHIIIJIIGGIIGIJGGHGIJIBFGII
@4089004/1
catcattcattttcttcattgtaacttggcccgcaacaattgtacacaac
+4089004/1
@?@=?BDDDHFHBEB?G?IA:IBCAHHIE9F@FH@?????9909D???6/
@458758/1
ctcttggtgttcaacaaatctcttaatgatatcagtcagcttacaagcct
+458758/1
C@@FFFFFHHHGGJJIIGIJIJIIJJJJJJJJJJJIHJIGIJJJJJJIJJ
@7153529/1
cgtgtgatatgatatgggttgctgtttacaccaacgataaaatcaggctt
+7153529/1
BC@FFFFFHHHHHJJJJJIJJJJJJJJJJJJIIJJJJJJJJJJJJJJJJJ
@5120660/1
gtaacttggcccgcaacaattgtacacaactccataggaagcgccaaagg
+5120660/1
?@@DDDDD?BFFDI?G:FF@ED:?EDDEGEBGIIC?DE<G;FFBFIA@@A
@459756/1
cttcagaatataatagtttcaactcatttgatttatgcttaataagcatt
+459756/1
CCCFFFFFHHHGHJJJHIIIJJJJJIHIJJJJJJJJJJJJJIIJHGIJJJ
@4090093/1
cgagacaacgtgatataactatgaagaatcatgtgataaaaaatagcagc
+4090093/1
C@CFFFFFHHFHGGIJIJJJJJJJJJJJJJJJJFHIIJJJJJJIJIIJJJ
@3075584/1
cctcctgccactcatcataatgaacaatatcttcttttggattagtagaa
+3075584/1
@@@FDD3AFHHHHIIIBGCIII9CFAE<<HHIAGBGAGHIIIIGGGGFHI
@3077143/1
tgaaaaaattttggccaatagctgtgggttatatggtgattgatgccatt
+3077143/1
CCCFFFFFFHHHG>HDGIGEHHHIEFFGFHIIJJII<BGGGEHJJIJGGI
@2559131/1
atcccaatcaattatgatactgtctccttcaacaatcgtcggtacaatgt
+2559131/1
CCCFFFFFHHHHHJJJJJJJJJJJJJJJJJJJJIJJJJIJJJIJIJJJJF
@7155090/1
ggacctctttgtgcccatggagtttgacctctaggaccagtttgcaaagg
+7155090/1
BBCFDEFFHHGDFFIIGIJIGIHGJJJGHIIGIIIJJIIJJGGJJGCHGH
@4595427/1
ggccaactaaatgtcatggattcagcagaagtataaattaaactatggat
+4595427/1
CCCFFFFFHHHHHHIJJJJJJIJJJJJJJJJHIJJJJJJJJJJJJJJJJJ
@7155391/1
cactgttttcaccggaggaatttgtttgtgattttttattgtatcccaat
+7155391/1
CCCFFFFFHHHHHJJIIJIJJJJJJJJJHIIJJJJJJJJJIJJJJJJJJJ
@7155890/1
ctaagagttttattaaagttggatcattagcagaaatcctcattctttca
+7155890/1
;?@FDBD=DFB>CFGEE@EECFAEEGIHEFCGGIEGHIIIG>FF>FEGG9
@7156262/1
caacaatcacaagttttacttcttctttaagacactgactaaaatattgt
+7156262/1
CCCFFFFFHHHHGFHJIJJJJJJJJJJJJJIIJIJJIJIJJIJJJJJJJI
@2560668/1
gcctttcatgaggaaggccctcttcattttcggtttcgtaggcaggtgga
+2560668/1
CCCFFFFFGGHHHBHHDEHIGIJJIGIGIHGIJJJIIJJJECHIIF9BDB
@4596920/1
gcacagaataatcttgtatgatgtctcttttggactacaataaaagttat
+4596920/1
@CCFFFFFHHHHFIJIHIJJIJJJIIJJIJJJJIJJIIJJJJIIJIFFHI
@4596999/1
cttctaacctgttcttcttgaagttggttcagctgtagtctgtctgcatc
+4596999/1
CCCFFFFFHHHHHJJJJJJJJJJJJJJAHHIJJJJIJJIJJJJJJIJJJJ
@464623/1
aagaaaagcttctaaaagatcagccctatccttagtcttcagttcagctt
+464623/1
CCCFFFFFHHHHHJJJJJJJJJJJJJJJJJJJJJJGJIJJIIIIJJJJJJ
@6643751/1
agtaagttcttttttttccttgactatgtttgatgacatatcaataacat
+6643751/1
BB@DFFFFHHHHHJJJJJIJJJJJJJJJIJJJJJJJJJJJJJIJJJJJJJ
@464993/1
ttgtaaaaataataaggaagattatttacagtaaaaattataataaaaca
+464993/1
CCCFFFFFHHHHHJJJJJJJJJJJJJJJJJJIIJJJJJIJJJIJJJJJJJ
@3080227/1
caaaggtcaagaccataaccaagatcaattactctaccaggtggaggtga
+3080227/1
CCCFFFFDHHHHHIJJIGGIJGGHIJIJJJJJHGIJJJJJIDFGGIJBFE
@4095669/1
gtctgctgggttgctggtcactgggttgttgcctaacaggaggtgcactg
+4095669/1
CCCFFFFFHHDFFHHIIHIIIJJJIGIJJJJJJIIJIIGIAHGBDHGIIJ
@3080599/1
gccaaactccagccaaaatccaaaggagcccactcgaattctttagttag
+3080599/1
CCCFFFFFHHHHGJJIJJJJJJJJJJIJJJJJJJJJJIJJJJJJJJJJJJ
@1025780/1
ggctgctgtggtctctgctgttgctgttgttgctgaggctgctgtgg
+1025780/1
;?@DDDDD=;?A?EFDFFCGDFFCIIAAF?FFFI<9CDCFIB@?9?D
@4097785/1
gccacatcaatgttaaggaatggtttccaaccaataattgcagactggaa
+4097785/1
CCCADFFFHGFFHIIIHBEHCEEHHICFECGGIIEGECFHEHGIGIGGIF
@4098602/1
cctcatacgactctaattgtaaaaatgttatccatttttgggttaataac
+4098602/1
@<@DFFFFFHHGFHGEIIJHHJJJIJJJJJIIGIGIJJJJIJIIJJJJJJ
@1029169/1
actggttgttgttgaggtggtagttgagtttggtgggtaggggttgtttc
+1029169/1
CCCFFEFFHHHHHJHJJFGIEHHIIJHIGIIJJFHIJDHIJIJDHIIJJI
@4099617/1
ttttatgaatgattttgatccaaccttctggtagcatttcaaaatgatta
+4099617/1
@@CFFFFD?C8DDFEHBGIGHHICGIIEHHEEHHGIHEHEF?DFGG??BB
@469877/1
ggcgtgtaatcactgctgaggcttgaacaagcccttctgatagcctgcaa
+469877/1
@@@DDDFFHHGHHIIJIGHIIGICHEEEGHIHIIIJEHGGHEGGDGDHAG
@4602814/1
ctttactaaaaggctacacaaacaatcacctgaatccttagaattcaaaa
+4602814/1
CCCFFFFFHHGHHJJJJJJJJJJIIIIIIIJJIII?DHIIJJIJJJIIJI
@4603070/1
ggctgttgttgccactgctgctgctgcggctgttgttgcctctgctgctg
+4603070/1
CCCFFFFFHHHHHJJJJJJJJJJJJJJJJJJJHIJIJJIJJJIJJJJJJJ
@2564361/1
gtaaaacgtaagtggaagcataagctcccaattctttggtgataagaact
+2564361/1
@@CDFFFFFHHHFHIGIIJJJJIJJIIIJIIIJIJJJIIGIGIJJGGIJG
@4605095/1
ctatcctctggaggaattcctttaaactgatccatgatcaatctcatagg
+4605095/1
CC@FFDEFHFDDHB=DGGHIHGCB?F@EEHIGIIEIIG>FCFEAG<BGGC
@4606393/1
gtaggaaataagaaagcaagagaaggaagtgaggtacacagttgcagtcc
+4606393/1
CCCFFFFFHHHHHJJJJJJJJJJJJJJJJHIJJJHHIJJJJIJJJJJJJJ
@4607059/1
gtggctgcagtttccatatcatattatacctgaaggcttttgggtcgtga
+4607059/1
CC@DFFFDFDDFDGHJIBIIJGEGHIHGIHCHIGI>EHIIIIGGFGGFGH
@7163840/1
agctgtagtctgtctgcatctgtatatgccctagcacggaaagcagcgag
+7163840/1
CCCFFFFFHHHHHJJJJJJJJJJJJJJJJJJJJJJIJJJJIJJIJJJJJJ
@6650171/1
caactcatactgtcttcagcctcatgttataacattatgcagttcattac
+6650171/1
@C@FFDFFHHFHCFFAHIGIGIFGIBHGIGIIGEGGIHEGGGEFHIIIGG
@7164125/1
ggtctttctcgataatcaagtgttggtgcattcataattcgggccttaac
+7164125/1
@B@DFFFFHHHGHJJJJIGIHHFHIIFHH<?FHCIFGGIIJJJJJIJGIJ
@7164617/1
agaggttcttctttccatcaaaggcaggaaatcgatttttgaaacacctc
+7164617/1
=@@DADDDHHHDHGIGBFEDHDGH@EBEC@G@FEADC@D>@DFHGEHHGD
@4607946/1
ctatacaagtttggtcaaatatatatgtatcctattaatgctttaaacat
+4607946/1
CCCFFFFFHHHHHJGHIJJJJJJJJJJGJJJJJJJJJJJJJJJJJJJJJJ
@7164756/1
cagcgaaattcttattcgattgaagtaaattgtaaaatgctaatatccta
+7164756/1
C@@FFFFFHHHFGIIEGIJJJGIGIHIIJIIJGGGIEHGIIIIIIJJIJC
@7165308/1
ggactgtcagatggttttggagaattatcaaagagaattattgaattcaa
+7165308/1
@C@DFFFFHHFHHJCFHGHJJGFHIJGGGDCFBEHGDCDEDFHEGEGFGD
@2570025/1
cctcaaccgaacacttctaggttacatagtgtatgaaccgctgcattaaa
+2570025/1
CCCFFFFFHHHHHJJJJJJJJHIJIJJJJIIGHIJJJJJJJJJJJJJJGI
@5614822/1
cttgaatgaatttttcattcctccatactccttgtcttacaggtaccggt
+5614822/1
CCCFFFFDHHHHFHIIFHIIIJIIIJJJIJGIIIHJIJJJJJJHHHIJD?
@6653303/1
ctttttgaaattttttaataattggaacaattctatcacctttgaagttg
+6653303/1
@@@DFFFFHHHDHJJJJGJGJJJGG@GIJJJIJJIJIJIJJJJIJJIHGE
@5615922/1
accgtacgctcaaacatgcaaatgtgacattattgactaaggccgatctg
+5615922/1
?@@DADD<@D@D?A>EADCEIF<EHF9B>AA>>BGGFEG?D?9B?DEF@B
@5616270/1
ctcaggataactatagaggttcttctttccatcaaag
+5616270/1
:??;AD3B>DDF2ACC@BB<C<CACEHHIIIEIE491
@1031078/1
tataaatgtaatcggtggcgtgtaatcactgctgaggcttgaacaagccc
+1031078/1
BCCFFFFFHHFHHJJHIJJJHIGIJJJJJJJJJJJJJJJJIIJJJJJIJJ
@5616914/1
ctcatttgaaaacgtggatctccaaggtctccttgaacaaatttacctaa
+5616914/1
CCCFFFFFHHHHHJJJJJJJJJJJJJJGIJJJJJJJJJJJJJJJJJJJJJ
@7169413/1
taataaggacggctaaaagtacagactctagtcgctttatgcaaataaat
+7169413/1
CCCFFFFFHHHHHJJJJJJHHIJJJJJJJJJJJJIJJJJJJJIIJJJJJI
@7170268/1
tgaacatattcatgcaaaatgcaaatgtagctttttccgttgggattcat
+7170268/1
CCCFFFFFHHHHHJJJIGGIIJJJJJIJJJJJJJJJJJJJJJJJHHHIIJ
@7170765/1
gttcttgcctttgcagctgttgtggtggttgttgcctctgttgctgctga
+7170765/1
CCCFFFFFHHHHHJJJJJJIJJHHJCGIGHJIIJJJJJJJJJJJJJIJIG
@480167/1
tgataaattagaatcatcccatagcaaatggtatttggtaggacgtgctg
+480167/1
CCCFFFFFHHHHHJJJJJJJJJJJJJJJJJJFIIJJJJIJJJJJJIJJJJ
@480335/1
cttatcagtaatctcgaatctattatctcttggacaagttgttatattag
+480335/1
@BCDFFFFHHHHHJIIIJJGIJJJJIJJJJJJGHIJJJGHHHGHJJJJJJ
@5620380/1
ggaagttggtgtagaggtgcaggctggccatgttgaatagcttgctgtgg
+5620380/1
BCBFFFFFHHHHHIJJJEHIJJJJJJJJJJJJIIJIIJIJJJJJJIJIGH
@480580/1
tcaagagcttggattgcctcctgcggaccattagttgaagtcccagccct
+480580/1
CCCFFFFFHHHHHJJIJJJJJJJJJJJJJIJJIIIIIHJJGIIIJJJJHH
@5620703/1
ctcaatgatttcctccttccaaaaaaatacagcaag
+5620703/1
@@@DDDDBH<F??FGIIIIEG3<?GHE8DHI?<DHH
@7172810/1
gagccacatcaatgttaaggaatggtttccaaccaataattgcagactgg
+7172810/1
C@CFFFFDHHHGHIJJJIGGJJJJIFHHCHEHIIJJEIJJJGIGGGIIIH
@5621170/1
atcaatattaagcatcatcttccattgagaaggcctgacg
+5621170/1
<@?:ADDDFDFFFIIEB:CD4?DHHFDH:C9CGCEGF>@G
@5621311/1
tagtgaagaactgaaagcagatctaattttc
+5621311/1
@@@DD?D4DBHHFBEHB;EHCGIIGHEABH9
@7173355/1
ctctgctgttgctgttgttgctgaggctgctgtggtctctgctgttgctg
+7173355/1
CCCFFFFFHHHHFJHIJHIJJJJJIJJIJIJIIGIGHIJJJJIIGIGGJI
@6660979/1
ctccactgaaccaaatcggctccttgaatgaatttttcattcctccatac
+6660979/1
CC@FFFFFHGGHHIJJIJJJJJJJJIIJJGIIJJEGIHHIJGDHIJEHIH
@1037707/1
cctttgatgctgctcaatttaccttcatccttgttttcaaagttgataaa
+1037707/1
CCCFFFFFGHHHHJIJGIJJIJJJJJJJJJJJJIJJJJIJIJHIJJJJJJ
@5623531/1
cttttcccaaaatcataccattagatttattaatttgctcaggagaaatt
+5623531/1
CCCFFFFFAHHHHJJJJJJJJJCHFHIJJJJIHIJJJJJJJJJIIGIJIJ
@1037954/1
gtgcaggctggccatgttgaatagcttgctgtggtggtacagcacccggt
+1037954/1
CCCFFFFFHHHHHIIJGHDDHHIJJJJJJJJHIIHHEDFHIGIJJIJJJI
@483938/1
ctttcacgttcataaggtctcatttgaaaacgtggatctccaaggtctcc
+483938/1
CCCFFFFFHHHHHJJJJFIIJJJJJJIJJJJJHIJJJJJJJJIJJIIJJJ
@7175990/1
gcgtttctgtaccactataaatgtaatcggtggcgtgtaatcactgctga
+7175990/1
BCCFFFFFHHHHHJJJJJJJJJIJIJJJJJFHIJJJJIIIIJIJJJIJJE
@6663230/1
gctagaacctgatgcaattcaaaatttattttttgtgataaatggcagta
+6663230/1
@@@FDDDDHGHHHGIIFEHEEH>HHEH?CCBE?CGCDBG<BBGIEIEIBD
@7177193/1
gctggtcactgggttgttgcctaacaggaggtgcactggttacagg
+7177193/1
CCCFFFFFHHHHHGIJJJJJJJJJJIJJIIJCGHIJJJJHIJJJJJ
@5624919/1
cagcaacaacagcaacagcagagaccacagcagcctcagcaacaacagca
+5624919/1
@@CFFFFFHGHFHJJEIJJJJIJIJJJJJGHIGIJJIJGIEIIIIIIIGI
@486270/1
ggtctgctgggttgctggtcactgggttgttgcctaacaggaggtgcact
+486270/1
BB@FFFFFHHHHHJJJJJIJJJJJJJIJJIJIJJIJJJJJJIJJBDHIIH
@5626380/1
ggcggagctcttcagcatttagcagcatcgtgatacgatgtaatattgaa
+5626380/1
CCCFFFFFHHHHHJJJJJJJJJJJJJJIIJIJJJJJJJJJHIJJJJJJJJ
@5626410/1
cttgttgttttagggtaatcaaattttatgacaaaattgcaattctttac
+5626410/1
CCCFFFFDHHHHHJJCGIJJIIJJJJIJJIIJJJJJJJJJIJIJJJJJJJ
@487999/1
ctttttttgacctacccttgccgatagcaataaggcctttggctttaacc
+487999/1
@@@DDDD?8DFHBBBHIGCG@GG:@DEAGGIHIDBBFCCEG@C>FGGGEE
@5627201/1
gtaggacgtgctgtaccttgtatactagcatgactgactagatagaagtc
+5627201/1
CCCFFFFFHHHHHJJJJJJJJJIJJJJJJJJJJJJJJJJJJJJJJJJJIJ
@5627741/1
ccactataaatgtaatcggtggtgtgtaatcactgctgaggcttgaacaa
+5627741/1
CCCFFFFFHHHHHHGIIJJIJJHIIIIIIGIIIIJIJJIJJJJJJIGIIJ
@488625/1
gtcaaatatatatgtatcctattaatgctttaaacattaactagttgcac
+488625/1
CB@FFFFFHHHHHJIJIGIJJJIJJJGJJJJIJJJJJJIIIJGGIJJJJI
@5629057/1
tgttgctgttgttgctgaggctgctgtg
+5629057/1
<:=?BDDDDD?2C@4AEE91?FFCC3<2
@5629815/1
cttcggtccgactgatgatttgaggttcttgtggaattgtgacactttga
+5629815/1
CCCFFFDFFH:FHGAHGH@HIGAGGGGGIHEBFEHEHIJGHGIIJJJJIB
@5630344/1
ttctaacctgttcttcttgaagttggttcagctgtagtctgtctgcatct
+5630344/1
CCCFFFFFHHHHHJJIIJJJJJJJJJGHIJJJJJJJJIIJJIIJJJJIJJ
@491510/1
cagctggttgccttaaaacaatatcaagagcttggattgcctcctgcgga
+491510/1
CCCFFFFEHHHHHJIJIJJJJJJJJIJJJJJJJJJJIJIJJIJJJIJJJI
@493400/1
taacgattggaaaaataatcagaataagaacggtattgctctgcagggaa
+493400/1
?@@DADBDHBFHHDEHIICHIIEGHBHF@HHADCFG@GHGIIIGGGGGE;
@494744/1
cttttatttctttagtaaacttaaccctttgagaatctgttaaaggtttt
+494744/1
@CCFFFFDGHFHHIIFEEJIHGIIHIHJJJIIIJJJJJJIIIJJJJ:BHG
@495929/1
gccacttgtaattaggtaaacttataatgtcttttagttcatcctttgga
+495929/1
CCCFFFFFHHHHHJJJIJJJJJJJJJJJJJJJJJJJJIJJJJJJJJJJJJ
@497030/1
gtaaaacgtaagtggaagcataagctcccaattctttggtgataagaact
+497030/1
@@@FFFFFFHHHHJJEHJFGHHIIJJJJJJGGJJJJJI@HHIGIIGGGHG
@501476/1
gcaacaaagctttcacgttcataaggtctcatttgaaaacgtggatctcc
+501476/1
@CCFFFFFHGHHHJJJJIJJJJJJJIFHHIIIJJJIJJIJJHIJJJJIJJ
@508672/1
ccagcctttgatagcaatcggtaaagttttgcctataagaacaatgagta
+508672/1
CCCFFFFFHHHHHJIJJJJJJFGIJJIIJJJJJJJJJJIJJJIJJJJJIJ
@509531/1
aatttttaaccatttacacaatataaatgcaccttcaacaccacactcct
+509531/1
<;@=AADDHAFAHIBEB:AF@AFHIHIGFHDH;;EEAEHHIBGGCGFH@@
@511995/1
gctccaattgcattccctttcacactagggacatgaggtgaaattattgg
+511995/1
CCCFFFFFHHHHHJJJJJJJJJJJJJJJJJJIIJJJJJHHHIJJJJJJJJ
@512033/1
cttgcctttgttgctgctgtggtggttcttgcctttgcagctgttgtggt
+512033/1
@@@?DDDDHGHFFIG>FHBCCGHII1CFICGGGGIEHFFDF>@G?DH?G0
@513301/1
gctcccactataatatggtatctccactttcatctgagaggattctgatt
+513301/1
CCCFFFFFHHHHHJJJJJIHJIJJJJJJJJJJJJJJIJJJJIJJJJJJJJ
@519689/1
ccactgtgtccacaagaaaaaaggttcttttacccccttcagaatataat
+519689/1
CCCFFFEFHHHHHJIJJJIJJIJJHIJJJJJDFGGIIJJJJJIJJJJJJJ
@8202198/1
gtacacagttgcagtcctgagctggtcttcagtcacccgattctatttct
+8202198/1
CCCFFFFFHHHHHJJJJJJIJJJJJGIJJJJJJJJJJJJIIJJJJJJJJJ
@11268513/1
ctcttgaggaagttggtgtagaggtgcaggctggccatgttgaatagctt
+11268513/1
CCCFFFFFHDHGHIGIGHGFHJIIAFEIIJJIIIIJEFGFGGGIJJIJJJ
@13171059/1
ctgaaggcttttgggtcgtgagaagctgcaacggctgctatagatggaac
+13171059/1
CCCFFFFFHHHHHJJGHIHJJJJJJJJJJJJJJJJJJJJJJJJIIIJIJG
@12786384/1
ggtgagtaatctctgtatcaacaactgtaccagccggcacattcatattt
+12786384/1
@@?BDDDDFFHHHJJHGGHIIGGIGJE<FDHHHGGIIIGIJIIIGIJJJI
@11647214/1
gcctattattggcattccagcatcattactaattttttgcaattgttgag
+11647214/1
CCCFFFFFHHHHHJJJJJJJJJJJJJJJJJJJJJJJJJJJJJJJJJJJIJ
@11647772/1
ctaaaatattgttcaagttcacgaggagtattcttggaaacaattttata
+11647772/1
CCCFFFFFHHHFHIJJJHJIJJIIJJJIGGHIJJJJJJJJJJJJJJJJJF
@13172423/1
ctttttgaaattttttaatagttggaacaattctatcacctttgaagttg
+13172423/1
CCCFFFFFHHHHHJJJGGHIJIJJJIJJJJJJIJJJIIJJJJJJJEIHJJ
@13172581/1
cccttggcaacaaacagttgttttttcctgatatagctctaacttcaatt
+13172581/1
CCCFFFF?FHHHDIIJJJJJHGJJJJJJJJJJJJJGJJJJIJJJJJIJJJ
@12027388/1
ccttctaacctgttcttcttgaagttggttcagctgtagtctgtctgcat
+12027388/1
CCCFFFFFHHHHHIJJJJJJJJJJJJJJGHIJJJJJJJJIJJJGIJJJJJ
@10131597/1
tgttgaggctgctgtggtctctgctgttgctgaggctgctgtggtctctg
+10131597/1
CC@FFFFFHHFHHJIGIFHIIIIJJHHGGDIIEHJIDIGIGIIJ?DEAFD
@9748402/1
gtcagaattttcgtttggagcaaatacaatgtatttgctgtctttgtgtc
+9748402/1
@?@DFDFFGHFHHGHIJIIGIGGEHIJIDGHCGIJJJIIIHGIJJJJJFG
@11269500/1
ggtatatataagattacaattcttaacattttttctttaaacaaagaaca
+11269500/1
@@:ADDDDHHFDFHIIBB@BHHHGIIIIHHGIIIGHIGHGGIIGEIBBGD
@10511788/1
tctccttgaacaaatttacctaaagcaacaacacaattgtcggcagctgg
+10511788/1
?@@D=DDDAFDBFG<FBH<EFDB?:::CCFFHHC?G9?@?0@@:D?;.=;
@9364925/1
gccggctggtgccctgaataccttgatggctacaaagatagaagtcgaat
+9364925/1
CCCDDDFDFADDDHIGGGGIJJIIJFGIJIGGE3::0BFHG>DGDDH?GG
@12405335/1
gttgctgctgctgttgttgttgctgctgttgttgttgttgaggttgatta
+12405335/1
?@@DDDDDHFFABEBBAFAHH9FH>F<AAF11?C?DH?H;B9DBGBBDHG
@13930514/1
tgagctagtcatttgttcccctgagattggggaggactcaatgccaacat
+13930514/1
B@@FFFFFHFHHHJJJJJIJIDGJIIJJJJJIJJIHIHIGCHIJJJIJII
@8980538/1
attacttcttctcgaggtggctgcagtttccatatcatattatacctgaa
+8980538/1
?@;A?BDDBHFABGB::FFHHIGIIIH@?BCHGGHIGCFEDGD@GEHG;D
@9367814/1
cgatgatttgatatctatatttctcattttttctgctaaagcactacctt
+9367814/1
CCCFFDFFHH=CAHHIHIIJJJJJJJJJJJJJJJJJJJJJJJJJJJJJJJ
@8982718/1
aatgaagttcctgcaggaggtataaacaaacctatgggttttaccatcat
+8982718/1
CCCFFFFFHHHHHJJJJJJICGIJJJJJJJJJJJJJJJHIJJJIJJJJIJ
@11650660/1
tgataagaactatttctttaagaatattttggatttcattgatagtatct
+11650660/1
CCCFFFFFHGGHHJJJJJJJIHGGHJJJJJJIIJJJJJJJJGIIJFIIIJ
@11650827/1
ctgttctaacttaaagctgactttagtacatcgcc
+11650827/1
@@@DDDBDDDFD>F>B<GGAF<EFHIIFCEHFGI@
@13556382/1
cacggtctcaacaagttccgttttttggagaggcaactcaggataactat
+13556382/1
CCCFFFFFHHHHHGHHIJJHHIJJIJJJIJIJJJJJJJJJJJJJJIJJJI
@12789690/1
gggaaataggatattttcgcattcattaagattagtattaactgttaatc
+12789690/1
@@CFFFFFHHHHHJIIG@GG@C:HEIIEGGCHIIG?FHHGGGCH<F@A>B
@8593627/1
gttttttatcatcctctttatttactagaaactgctcttcttttttaata
+8593627/1
BC@FFFFFHGHHHJJJJJJIJJJJJJIJIGJJJJJJIJJJJJJJGIIJIJ
@10892737/1
ccttaacttgcattaaatcacatcacattaccacatttctcaaattcagt
+10892737/1
CCCFFFFFHHHGHJJJJJJJJJJJJJJJJJJJJJJJJJJJJJJJJJJJJG
@9751677/1
cttcatttaaaaccgctgtgtctctttctttttttgttagactgatttga
+9751677/1
CCCFFFFFHGHHHJIJGIHIJJJJJJIJJJJJJJJJJGJICHIJHCIJJG
@10893060/1
agttatcaagaaatctaagattgcatcaccgaggaattccagcctttgat
+10893060/1
BCBFFFFFHHHHHJJJJJJJJJJJJJJJJJJJJJJJJJJJJJIJJJJJJJ
@12406812/1
cctccatactccttgtcttacaggtaccggtctttctcgataatcaagtg
+12406812/1
CCCFFFFFHHHHHJJIIJJIJJJJHFHHIJGHIJJJJJJGJJJJJJJJFG
@12406829/1
attgatagtatctgatttgttgtttattagggtagcatttggaggactgt
+12406829/1
CCCFFFFFHHGHHJJJJJJJJJJJJJJJJJIJHIJJIJJJJJJJIJIJJH
@11273329/1
atcagtttgagatactgtaatgcattgtaggccgcacatgtttgtgcttc
+11273329/1
CCCFFFFFHHHGHJJJJGIIJJJGJJJHIIJJIIJIJJJJJJJJJJJJJJ
@13179332/1
tggaaaaataatcagaataagaacggtattgctctgcagggaacggcgac
+13179332/1
??<DDDDDHFHHFGEI<F<IIEGEHI2CEHAHDHIHDHII@GGDE<FHGI
@9368572/1
gtgcaggctggccatgttgaatagcttgctgtggtggtacagcacccggt
+9368572/1
BB@FFFFFHHHHHJJJJJJIIIFIIIJJIJFHJIGHIDCGFHIIIJJIIF
@11273917/1
atagctgtgggttatatggtgattgatgccattcaactttgcattaactt
+11273917/1
@CCFFFFDHHHHHJIJJJJHHHIJJJJJJJJJJJJJJJJJJJJJJJJJJJ
@13934125/1
gcccgcaacaattgtacacaactccataggaagcgccaaaggcttctctc
+13934125/1
@@@;B@D<@D?DAFGA>ECCFFHDEEEH@GHIIEEHHB@FHGAFGB@FEC
@9369145/1
gctgcagtttccatatcatattatacctgaaggcttttgggtcgtgagaa
+9369145/1
CCCFFFFEHHHHHJJJJJJJJJJJJJJJIIJJJJJJJJIIJIIJJJJJGI
@13934570/1
cttgaagttggttcagctgtagtctgtctgcatctgtatatgccctagca
+13934570/1
CCCFFFDDHHHHGJJJJJJFHIIJJIHIJIIJJJJJBGHIJIIJJJJJJG
@9369551/1
gttctttttctattttcttggctttgagatacctacgcctatcagcccat
+9369551/1
@C@BDDFFHFDFHHGIEFCIIJIJGGCHIGHIGEGGIIFHIJJJEHIGHD
@12407465/1
ggtatagatactgaacgtgtacacctcacatatgtatggcacaactgata
+12407465/1
@@@DFFFFHHHHGJJJJIIGGGHJGGGGIJGIJJFHIIIGHIIGIGJHJI
@13935953/1
gtcactgggttgttgcctaacaggaggtgcactggttacaggagatactg
+13935953/1
CCCFFFFFHFHHHJJJJJJJJJJJIJJCHHIJJJJHIJJJJJHHGJJJJJ
@13557818/1
gcagcttctttctgtgcatcatttttagattttcctgcaccgatgcaatt
+13557818/1
C@CFFFFFHHHHHJIJJIIIIIJJJJJJIIJJJJIJJJJJJJIJJGIJJI
@10136951/1
ctgagttagaataccaacctgaatttcagcaattttcttaatggatgcat
+10136951/1
CCCDFEFFHHGHHIGHGHIIIIGIIIIIIIHGHGEHIIIIIIIIIIIIII
@13558121/1
cggaggaatttgtttgtgattttttattgtatcccaatcaattatgatac
+13558121/1
@@CDDFDDFHFHHGHIIJGGEHIIIGJJIIIJIIGIGHIIBFIIIJJJJJ
@12791733/1
cttaatgatatcagtcagcttacaagccttagtaagcataaatttatgga
+12791733/1
@@C?DFFDDAFFHGCFHD<EHHHHIGIEHHIGEHEDFHHIGGHFHIGGIA
@13936497/1
ctctcattcttagttgtaacaactaggggcaccatgacgatagctttatt
+13936497/1
CCCFFFFFHHHHHHIJIJJJJJJJJJIJJJJJJJJJJJJJJJJJJJJJJJ
@8985443/1
ctggtttacaattagaatttataagtgttgcagttaaaccaagaacatgt
+8985443/1
BCCFDFFFHHHHHJJJJJJJJJJJJIJJJJJJJJJJJJJJJJJJJJJJJI
@10894806/1
ggggaagtcaattgctaatattgccatcaacgttcactgtctataaaaat
+10894806/1
CCCFFFFDHHHHHJJJJJJJJJJJJJJJJJJJIJJJIJJIJJJJJJJJJI
@13559738/1
ctgctgttgctgttgttgctgaggctgctgtggtctctgctgttgttgtt
+13559738/1
CCCFFFFFHHHHHJJJJJJIJIJJJJJJGJGHI?FHIJGIIGDFHFHIFH
@12793471/1
atcagtaatctcgaatctattatctcttggacaagttgttatattagtca
+12793471/1
CCCFFEFFHHHHHJIJJJJJJJJIJJIJJJFGIIIGIIFHIIJJIIGGEI
@12793483/1
caaaaaataaaataagctcaactatagtttaaaaaaacaaaacaagaata
+12793483/1
BCCDDFFFGHGHHJIJJJGIHIHIHIJGHIGGJ@CG<GHEGGDFHIBHHC
@13560256/1
gcattgtaggccgcacatgtttgtgcttctgaagaggacatccccgtacc
+13560256/1
CCCFFFFFHHHHHJJJJJJJJJJIJJJJJJJJJJJJJJJJJJJJJJIJJJ
@12408074/1
gccatatagccttaaaagggcaccccaactagttatgtgagggtgaaggt
+12408074/1
@@CADDEFFDHDHJGHGIGI=FIIGEG@GH@FCFBFHICIHGIBF?FFE?
@8208436/1
ccttatttcaacaccagtgaaaaattgtttgccacgcatgtcccatactc
+8208436/1
CCCFFFFFHHHHGJIJJJJJJJJJJJJJJJJJJJJJJJJJJJJJJJIJJJ
@9370465/1
acgagaaccaatttcttttttaaaataatcagcaaaatccaaaagatttt
+9370465/1
@@@DFFFFHHHHFIGFIJJJJEECFGGGGFGIIIGCGGGIIGGF>FHHII
@8208588/1
actatattcaccaaccgttaacggagtttgctgtcgaatactctgagctt
+8208588/1
@BCFFFFFHHGHHIGIIHIIIJIJGIFGHIIIJIJJJGIJJJJJJJJJII
@10138959/1
gtgagtaatctctgtatcaacaactgtaccagccggcacattcatatttc
+10138959/1
CC@DFFFFGHHGHJIIIJJJJIJJJJFHJIGHIJIJJJJJJJJJJJJJIJ
@12033440/1
gtcatgcataattcttgtagaagaccaatagggttgcccatcattcgctc
+12033440/1
CCCFFFFFHHHHHJJJJJJJJJJJJJJJIJJJJGHIJJJJJJJJJJJJJJ
@12033726/1
ctagtgcttctgtaaaacgccaataattgttctttcatgatactctcaag
+12033726/1
@@CFFFFDHHHHHJJJIIGIGJJIJIJJIGIHGGIJJIGJIJJIJJJGHG
@12033771/1
tttgttctttcttgtcagcacagaataatcttgtatgatgtctcttttgg
+12033771/1
@@@FFFBDFGDDHGJJFIGIJJJEGHEHEHBFHHHIFGEC?CDB?BGGGI
@13939113/1
ctcctttttcaaaaccttcttccagcatagcttcaatttcattgtcgctt
+13939113/1
CCCFFFFFHHHHHJJJJJJJJJJJJJJJJJJJJJJJJJJJJJJJJJJJJJ
@12034336/1
gccaagagaaaagctaactccccttccgggtcatctacatgtcgaagcaa
+12034336/1
C@@FFFFAFHHGHIIJIIIJGIJJIIJJJJ@@GGGGIJGIGIIJIIIIJG
@12795641/1
ggcgttttggtgggcatggcctgcagctccctttttgcagcttcttcaag
+12795641/1
:@@DD@DD?DFFF@GEFIIIG@FHEIGGHGGIGGCGGHGIIHHIIGC>CC
@9757094/1
cttctgtaaaacgccaataattgttctttcatgatactctcaagatccct
+9757094/1
CCCFFFFFHHHHHJJJJJJJJJJIJJJJJJJJJJJJJJJJJJJJJJJJJJ
@9757363/1
gtgactgatttttcttcaacatcaacaaatgtcacttcaaactgttgctc
+9757363/1
CBCFFFFFHHHHHJJJJJJJJJJJJJIJJJJIJJJJJJJJJJJJIJJJJJ
@13939819/1
ctaagagttttattaaagttggatcattagcagaaatcctcattctttca
+13939819/1
CCCFFFFDHHHHHJJIJIJJJJIJJJJJJJJJJJJIJJJJJJJJJJJJJJ
@12796285/1
ctcagataatcccatatcattgagacattaacttgcgtagcatactttat
+12796285/1
@CCFFFFFHHHHHJJJJJJJJJJJJJJJJJJJJJJJJIJJJJJJJJJJJJ
@9373320/1
ctgtagtacaaatttctattcccgattatttttcctttgatgctgctcaa
+9373320/1
@CCDFFEFHHGHFEHHIIJJJJGIGIJJIJIJJJJJIJIJJJJIGIIIHH
@8986994/1
ctcagcagctatctcttgtaggaactggactgcattaaaatccgaatcct
+8986994/1
CCCFFDFFHHHHHGIJIJIGIJAHFIIIJIJJJJJJGIJJJIIJIIGIEI
@11277451/1
gtgcattaatctatagaaaattttccaaacagtatttagagactttccac
+11277451/1
@BBFFFFFHHHHHJJJJJJIJJJJJJJJJJJJHGJJJJJJJJJIJJJJJJ
@10897277/1
cgactgtctgaatcagaatctgatttatcattgctagaagaaaatcttct
+10897277/1
@B@DFFFFHHHHGIIJGJIIJJGGIJJJIIJJJJJJIGHIJJJJJIEGJJ
@11278939/1
actgagttagaataccaacctgaatttcagcaattttcttaatggatgca
+11278939/1
CC@FFFFFGHHFHIJIIIHJJIJIJJJJIJJIIJIJJJJJIJIGIJJIJJ
@10519779/1
gtagaattacagaataactcatgaatgctttctaatgtttcttcatttaa
+10519779/1
CCCFFFFFGHHHHJJJJJJJJJJJJJJJJJJJJJJJJIIJJJJJJJJJJJ
@11280051/1
gacctctaggaccagtttgcaaagggaagcgagcttgctgttgttgctgc
+11280051/1
CCCFFFFFHHFHHJIHIJJJEHIJJIGIJJJJJJJJJJIJJJJHIIJJJI
@8211658/1
gtaacgattggaaaaataatcagaataagaacggtattgctctgcaggga
+8211658/1
@C@DDDFBFHGHAF@BFGHIFEHIGIC@>4?C:@CFDFG>F@FDG9?@<=
@12412328/1
gtccttctgacacaccatctctgtaaaagaggatagcttgaggcttatac
+12412328/1
C@CFFFFFHHHHHJJJJJJJJJJJJJJJJJJIJJJJJJJJJJJJJJJJJI
@9759967/1
gctgctgctgcggctgttgttgcctctgctgctgctgctgctgaggcgg
+9759967/1
BC@FFFFFHGGHHJJJIJJJIJFIJIGFIIJJJJGIJJFJGJJHGHHIH
@13183260/1
agtctgtctgcatctgtatatgccctagcacggaaagcagcgagatgagc
+13183260/1
?@@?DEE?DDHHHGHBFGGCIHHCHGFHAHF?FHIGHGHDFGAHIIFFHG
@11281620/1
gtggaggtgaaaagaatgatcttccaactgtcacaaacctgttagcagct
+11281620/1
CBCFFFFDFHHHHJJJJJJJJJJJJJJJJJJJJJJJJJJJJJJJJJJJJJ
@11662456/1
cttacaggtaccggtctttctcgataatcaagtgttggtgcattcataat
+11662456/1
@@CFFFFFHDFHHIFGHHGGEIIIJGIJJIGHDGFFHIIGHIGGJJJIGH
@13943783/1
atttttattaacaatagattggttgtaacgattggaaaaataatcagaat
+13943783/1
;?@DDFFFHGDFBDHGGHJJGHHIJHGIGIIJIGIJGGGGHIJJJGJJJI
@13185668/1
ttcacactgttcctggctgagagtaattcgtcgcgcattctgttgtatat
+13185668/1
@CCFFFFFHHHHHJJJJJJJJJJHHJJJJJIJJJJJJJJJJJJJJJJJJJ
@8601111/1
gcagggaattctaagagggtacacaattcaggcactaatgtctctt
+8601111/1
@@@DDDDDD<DDDBBGGEH<?<BHDGH<E9EFC8??GHFC0?BF<?
@8601886/1
atttgatatctatatttctcattttttctgctaaagcactaccttcagcg
+8601886/1
??;4=?DD<C?DB<C?2AA4A<ECFEE@F?CC::9:???BDC;99:9BD<
@13946250/1
cttctttccatcaaacgcaggaaatcgatttttgaaacac
+13946250/1
<@@DDDDDHH?FHEGIB>?EHEF@HGIAFGDFHGEFGEHI
@11282565/1
ctctcattcttagttgtaacaactaggggcaccatgacgatagctttatt
+11282565/1
1?@DDDDDFFHBAHGG@GHGEHCFHGGGIGGH;DDE@FGIIGEGHGGHII
@12801123/1
cgtacttctagcattagaagtttcttctccagctaaggctgtatcatcaa
+12801123/1
@@?D?BDDFHFH>FHIBE9EAEIGGHIIIIFHIGEGHIIGIIEGHIIIIE
@9762871/1
cccgtttttattatcgcttctaattttttctctcatttctgggattaaaa
+9762871/1
CCCFFFFFHHHHHJJJJJJJJJIJJJJJJJJJJJJJJJJJJJJJJJJJJJ
@11663877/1
aacgattggaaaaataatcagaatatgaacggtattgctctgcagggaac
+11663877/1
@<@?DFFDHHADFIIGIHGIIG@BHHEHIIIEGHIH>A@DFHIIGGBFCE
@12801665/1
gggctctgaaggttgtattgttctggtattatgagtgttacttctcatcc
+12801665/1
@<?DDFFFFBHG:CC?EBEIFHEHEFHECHHGBHGDCCCDFHGHIDAGGG
@11664039/1
cgtaaattgtcacggtctcaacaagttccgttttttggagaggcaactca
+11664039/1
CCCFFFFFHHHHHJJJJJJJJJGEDFHIIIIJJJIJJJIIGIIGGIJJJI
@8989565/1
ccggtcctggtccagattcctgtggtggaccagcttgtgcttgtcttcca
+8989565/1
CCCFFFFFHHHHHJIEHIJIIJIIDIIJIJJGHIIJIIGGGIGIGIGIJG
@13188559/1
ctgttataaatgtaggaagttatcaagaaatctaagattgcatcaccgag
+13188559/1
@@@DFFDFHFHFAGGGGHGAFGIGEHGIJIIHJIGCBGCGGIIGIJGGHB
@8990328/1
atcagtaaaagcacgagctaaaagacgaatatgattaaactgaacaccaa
+8990328/1
CCCDFDDDFFHHGIJJGIIJIGIICGIA:FHGIIGJ4DGHI>?DHIJJJE
@8215587/1
gcccgcaacaattgtacacaactccataggaagcgccaaaggcttctctc
+8215587/1
CCCFFFFFHHHHHJIJJJJJJJJJJJJJJJIJJJJJJJJJJJJJJJJJJI
@8215625/1
ctcagagctaccttggcagctgctaattttgcttggtgtttgttttctcc
+8215625/1
CC@FFFFFHHDHAHFGAFGHIGIIHDHIIIGIGIGI?DGIIIFEHIGIII
@8215983/1
atatttcggagtcgtccctcttctggaaagcagctcttgcagcattgaca
+8215983/1
@@?DFDDDDBHHFEIDEGIIGHII>@FGI>3C@FDGEGGGGIII@FHBHG
@8604784/1
ctataagaacaatgagtgagagcttgcaagaggtaacttctgtcttgaaa
+8604784/1
@@@FDDDDHHAHHIEHFEF><CDAFEGGGIGEGE1CGHGEHGGIGII>GE
@12802867/1
tgagttttctttgttttcaaaggctctaactaaaaattcttttttaagta
+12802867/1
@CCFFFFFHHHHHIJJJJJJJJJJJJJJJJJJJJJJJJIJJJJJJJJJIJ
@13949024/1
caataattgttctttcatgatactctcaaggtccctgattacttcttctc
+13949024/1
CCCFFFFFHHHHHJJJJJJJJJJJJJJCHJJGHIJJJIJJJJJJJJJJJJ
@13949118/1
ccttctttgactaaatactcctgaaggagtgatatcggtgtttttgagct
+13949118/1
CC@FFFFFGHHHHJJIJJJJJJJJIJIJJFGHGIGJIJ?F@GIGIIIIIJ
@10526202/1
gtatccttttgggcggtaccatggtataactatcttattgagataattat
+10526202/1
@?BFFFFFHHHHHJJIHIJIIJJJIGIIIIIIGGIIHIJJHIEHIEIIGI
@11284439/1
aagaactatttctttaagaatattttggatttcattgatagtatctgatt
+11284439/1
??@DBADDHHHGFIIGHEEIHGIGIIGGEGHIIGIIGIGGHGGHIIHGII
@12803918/1
acttggaaaactgtttatcatagatccgacgacactttttagtaccgggc
+12803918/1
@CCFFFFFHHHHHHJJJJJJJJJJJJJJJJJJJJJJJJJJJJHIJJJJJJ
@9376772/1
ttcgccgatcttgtacaacattttacatgcagttagtgcaactgctccct
+9376772/1
CCCFFDFFFHHHGIJIJJJIIJJIIJJEHGIJHHGIBGIGIGJJIEGFFD
@12416493/1
gctcaaacatgcaaatgtgacattattgactaaggccgatctgaggtctg
+12416493/1
CCCFFFFFHHHHHJIJJHJHIJJJIJJJIIJJJJJJJJJJIJJGGIBFHI
@13569412/1
tgacattattgactaaggccgatctgaggtctgtcaattcaccaggtgat
+13569412/1
@@@FFFFFHGGBHGGIGE>G>GGGHGGGGGHIIJJIJIIJIE<F=FDEHE
@12042447/1
ctcagagctaccttggcagctgctaattttgcttggtgtttgttttctcc
+12042447/1
CCCFFFFFHHHHHIJIJJJJIJJJIJJJJJJJJJJJCGHIJIDHIJJJJJ
@11287476/1
gttgccttaaaacaatgtcaagagcttggattgcctcctgcggaccatta
+11287476/1
@C@FFFFFGHGGHJFGIDJHHFIEGIGGGHEIJJJIJIJJIIIJIIGECE
@9766631/1
gggaacttgactaataacctggctattataaatttcaggtggagtagaaa
+9766631/1
B@BAFFFFHHHHGEIIGGIGIFIJIIJIJJGIIIJGGGIGFGIGIJIFEG
@9766953/1
cctccttccaaaaaaatacagcaagtctggtaaatttat
+9766953/1
:?8BBDD;?FB4AC:@?F<<?EB3911:C9:0:BGGABF
@9767011/1
gccaataattgttctttcatgatactctcaaggtccctgattacttcttc
+9767011/1
CCCFFFFFHGHHHJJJJJIJJJJJJJJIJJJJJHIEIIJGIJJJIJJJJJ
@10528331/1
tccagcctttgatagcaatcggtaaagttttgcctataagaacaatgagt
+10528331/1
CCCFFFFFHHHHHJJJJIHJJJHJJJJHIJIJJJJJJIJGGHIIJJJJJ?
@9767332/1
tgcaggggaacgagaaccaatttcttttttaaaataatcagcaaaatcca
+9767332/1
@@@DDDAAF?FA1C8CEFE;EF??>FEIIIIIIEEEDDF@BBCFFFE>FF
@8218974/1
cttggacaagttgttatattagtcactttatatgttcttttaacactctt
+8218974/1
@CCDDEDDDDABFEFHAFGBEHFEGHHIGIE@HHEHGGHHHGIHGGIGAG
@13191222/1
ctccttccaaaaaaatacagcaagtctggtaaatttatcgcaaggtaatg
+13191222/1
CCCFFFFAHBDAFIIIIIIIIIIIIIIIIGGHIIIIIIIIIIIIIBCHII
@13191423/1
cttttttttattcctttttgaattgaaatcacctgctccaggtaatggaa
+13191423/1
B@CFFFFFHHHHHGIJJJJIJIJJJGDHIJJIIJGIIJJJJJ=FEGA@FG
@12044056/1
ccttaacttgcattaaatcacatcacattaccacatttctcaaattcagt
+12044056/1
CCCFFFFFHHHHHJJJJJJJJJJJJJJJJJJJJJJJJJJJJJJJJJJJJI
@12808002/1
gtcactattaaagttgatttgtcttatagacttgacaattttttcttttc
+12808002/1
CCCFFFFFHHHHHHIJIJIIJJHIJIJJJHJHJGIJIJJJJJJJJIJJJH
@11668569/1
ctccctttttgcagcttcttcaagagggatgggctctgaaggttgtattg
+11668569/1
CCCFFFFFGHHHDGIIIHIJJIIIGIIJEHHJGIJJIIHHIIDFHGHIJJ
@8606958/1
caaaatttgttcacactgttcctggctgagagtaattcgtcgcgcattct
+8606958/1
<?@FFBDFDHHHHBFGIIF<CHHGIGHGFEEG:?BFGIGDHGIIIGIIII
@8607646/1
ggtgtttgttttctccaactccgacaaacgccatcctctcattcttagtt
+8607646/1
@@@DDDDDF?DA<GHEFHIIG9BF<8CGG6D@@FGG99BB?DH<BD8B8=
@11288048/1
gtgcaggctggccatgttgaatagcttgctgtggtggtacagcacccggt
+11288048/1
???DDDDDDA>2A2ACEBEF@B@EEFICEEEIII?BD@BDDEEDDIIDD;
@13573433/1
caggtgatatatttttgcatctgttataaatgtaggaagttatcaagaaa
+13573433/1
BBBFDDFFHHHHHJJJJJJJJJJJJJJJIJJJIIJJIJJHIJJJIJJJJJ
@8220607/1
cagcctcatgttataacattatgcagttcattacctaagatatttgttat
+8220607/1
@7<D??BB<42AFHIIAGECBAF<EFAC@>F@@B4CGGDHGIBHIEG?DF
@10530225/1
cttggcagtaacaagattttcacatggctgcccctttattatccctttca
+10530225/1
CCCFFFFFFHHHFIJGIJJJJJJIJJJJJJJJJJJJJJJJJJJJJJJJJG
@10531377/1
ttctaacctgttcttcttgaagttggttcagctgtagtctgtctgcatct
+10531377/1
CCCFFFFFHGHHHIIJJJJJJJHJJIEHIJIJJJJJJJJJJJJIJJIIJJ
@8222397/1
ctatagatggaacgttgatctggtctggagctggatgagtgacatcagcg
+8222397/1
CCCFFFFFHHHHHJJJJJJJJJJHIJJJJJJJJJJJJJJIIIJJJJJJJJ
@11670233/1
agataataatgcctcagagctaccttggcagctgctaattttgcttggtg
+11670233/1
C@@FFFFFHHHHHJIJJIJJJJJJJJJIJJJJJJJJJJJJJJJJJJJJHI
@11670402/1
cccatctgcatccttcttttccggaaagaacctagtgtgatggcgtttct
+11670402/1
[truncated: 275,298 more chars]
