# Supplementary material for: Identification and comparison of key RNA interference machinery from western corn rootworm, fall armyworm, and southern green stink bug
Source: PLoS One. 2018 Sep 5;13(9):e0203160. doi: 10.1371/journal.pone.0203160 (PMC6124762; doi:10.1371/journal.pone.0203160)
Supplement: S2 File — (TGZ) [file pone.0203160.s012.tgz › data/fastq/sgsb/8_Adult-female_AF_Rep3_aligned.fq]

@3603538/1
ctcagataatcccatatcattgagacattaacttgcgtagcatactttat
+3603538/1
CCCFFFFFHHHHHJJJJJJJJJJJJJJJJJJJJJIJJJJJJIJJJJJJJJ
@2572527/1
gtggaatgtatgacgatgatttgatatctatatttctcattttttctgct
+2572527/1
CCCFFFFFHHHHHJJJJJHJJJJAHHHIJIJJJJJJJJJJJJJJJJJJJJ
@7182155/1
ccactatctaaataaatagctgcagctaatgattcaaataagtctccaag
+7182155/1
CCCFFFFFHHFFHJJIJJGGJIGJIJJIGJIHIIJEB@@GGHFGIJJJIH
@4113597/1
cttatcagtaatctcgaatctattatctcttggacaagttgttatattag
+4113597/1
CCCFFFFFHHGHHJJIJIIGEGHJJJEJJJJJIIJJJEFFGHIIIIJIJ<
@3605585/1
cttgtcagcacagaataatcttgtatgatgtctcttttggactacaataa
+3605585/1
CCCFDFFFHHHHHJIIJGIIJIJHGIIIFIIHIHGGGJIGCHIJJIJJJJ
@5644506/1
caacggctgctatagatggaacgttgatctggtctggagctggatgagtg
+5644506/1
@@@DDDDDFFDDFIE4?EEEEBA:CBFECCCF:<F@>F@FEFE@DDDF=F
@214/1
ctcttgttttgcttctttttttgacctacccttgccgatagcaataaggc
+214/1
@CCBDDDEHHGHHJIIGIJJJJFIJJJIJJGIIIIGIGHIJJJJJIJJHH
@1550640/1
cttaactttagtgaactggtcatcaactgagaggccaaactccttcaggc
+1550640/1
@?@?=ADDHDHCD<AACCCCAFEBHEHII@??C118:8:?F<<BGHI<B9
@661/1
ctagataataatgcctcagagctaccttggcagctgctaattttgcttgg
+661/1
CCCFFFFFHHHHHJJJJJJIJJJJJJJJJJJJJJJJJJJIIJJJJJJJJJ
@5136114/1
tgatacgatgtaatattgaaggcaataaag
+5136114/1
=?7D7DDDFF;?:ACCECDHH>EG3CH?E9
@4115050/1
ggctggccatgttgaatagcttgctgtggtggtacagcacccggtcctgg
+4115050/1
@@@FFFDDFHHFB9AABEII<HGGB>HHIAEHABDHIIIIDHIHIIGEHA
@5136457/1
gtaaaaagattattgtattttcttttagaactctttcaaagagttctgct
+5136457/1
@CCFFFFFFFHHHJJFHJJJJJJJJIIECHHHIIGJJJJJIGGFGHIIGI
@2058164/1
atgaaacaaaatgtaatctctgttcttttttgaaacgaaatagtttttta
+2058164/1
CCCFFFFFHHHHHHIJJJJJJJJJJJJJJJJJJJJJJJJJJJJIJJJJJI
@2058317/1
aaacgtttttccagagccagtaggtaaaaagattattgt
+2058317/1
@@@D=DDDFBFF<<<;E:A?C<C@EF9<E@@;?EFFF9C
@6669401/1
gccataccgtacgctcaaacaagcaaatgtgacattattgactaaggccg
+6669401/1
CCCFFFFFHDHHGJJJJIJJIGJJJJJJJJJIJJJJGGIJIJJJJJJIJJ
@5136833/1
ctctgataaattagaatcatcccatagcaaatggtatttggtaggacgtg
+5136833/1
CCCFFFFFHHHHHJIIGGIJGHIJIJJJJJIGGI:CGIIHGDFHIJJIJF
@523052/1
ggtgagtaatctctgtatcaacaactgtaccagccggcacattcatattt
+523052/1
B@=DFFFFHHHHHJJIJJJJJJJJJJJJJJIJJJJJJJJJJJJJJIIJJJ
@5645344/1
ccatgatttattaaacccgatgctagctttcttaaatctggttctctaat
+5645344/1
CCCFFFFFHHHHHJJJJJJJJJJJJJJJJJJJJJJJJJJJJJJJJJJJJJ
@5646207/1
ccactgtgtccacaagaaaaaaggttcttttacccccttcagaatataat
+5646207/1
CCCFFFFFHHHHHJJJIJIJJJJJCGGGIJIHGIJIIIJJJJHIIJJJJI
@7184080/1
gctggtcactgggttgttgcctaacaggaggtgcactgg
+7184080/1
@@@B;DDFFHFDDE@<FFCHGHHEGIG@GGFCFG>GDFE
@5646912/1
ggtaggtgcagggtatgaaactgaacgtgtacacctggtaaagaggtgac
+5646912/1
@@@=DDDDBADHHEGCG:FFIHGIEAAGHII<F<F;FC??GBFHIB9?DH
@1042128/1
gtgaaatctttaggctgcagctcaaccattttatcggccaacatattact
+1042128/1
@@@DDDDDFDH?:@CHD@EGIIGGGIEHIIIIEIG=6CGBFHGGGIIGEG
@7184986/1
acaggagctgcgacaccatctgatgcctggtgcggaggctaccttgccgt
+7184986/1
CCCFFFFFHHHHHJJJJJJJJJJJJJJJJJHIJJJJJJJJJJJJJJJJHA
@4115286/1
cacgttcataaggtctcatttgaaaacgtggatctccaaggtctccttga
+4115286/1
@B@FDFFFHHGHHFGAHIJJJIBHGIJJGIJJIIIJJJJIJFHGIIIJJC
@1553356/1
cccgatgctagctttcttaaatctggttctctaatcatctgattagtagt
+1553356/1
C@@FFFDFHDHHHJIJJJJGEHDGGEFHHIIIGIJJJJJJIJJJIJDIHD
@7185711/1
gttctcttctgttgtttcaattttggcagtatgcaaatattgtggaccat
+7185711/1
CCCFFFFFHHHHHIJJIJJJJJJJIJJJJIJJJJJJJJJJJJIJIJIJJJ
@6161507/1
ccgatgctagctttcttaaatctggttctctaatcatctgattagtagta
+6161507/1
CCCFFFFFHHHHHJJJJJJJJJJJJIJJJJJJJJJJJJJJJJIJJIJJJJ
@1043219/1
cctacccttgccgatagcaataaggcctttggctttaacctcataactaa
+1043219/1
CCCFFFFFHHHHHIJJIJJJJJJGJIJJHJJJJJJJJJJJJJIJJJJJIJ
@3090712/1
ggttaactttataatcaatcggcatttctttcagaccaaaatttctttgt
+3090712/1
@@@FBDBDFH?DBGHGIIIEGGFEAHHDEHHIIIIIII<GFBGHGIIGID
@4626739/1
cactttttacatttaaagcatctccttcttcttttttttctagtttcctc
+4626739/1
CCCFFFFFHHGHHJJJJJJGIIJJJJJJJJIIJJJJJJJJJIJIIIJJJJ
@524076/1
cgactaggatgagcatccatggaacctacaacagctgctattgaaggctt
+524076/1
CCCFFFFFHHHHHJJJJJIJJJJIJJJJJJJJJJJJJJJJJJJIJJJIJJ
@524356/1
ctatatccatcggttcttcttcttttttccacgtgaaatctttaggctgc
+524356/1
CCCFFFFFHHHGHFHIIJJIJIJJJJJJJJIIJHIEIJJJJIJJIIIJIJ
@5138993/1
ctgatttgttgtttattagggtagcatttggaggactgtcagatggtttt
+5138993/1
CCCFFFFFHHHHHJJJJJJJJCGHJIJJJJJJJJIJJJJJJJJJJJGHIJ
@2060991/1
ccagtttgcaaagggaagcgagcttgctgttgttgctgctgctgctgttg
+2060991/1
CCCFFFADGDFHHGGGDEABBGGGGIGGIDGH:BBCBDFCFH<D@<BGFH
@5139839/1
atataagattacaattcttaacattttttctttaaacaaagaacattgga
+5139839/1
@@@FDDFFHHGHHJJJJJIJIIGIJGIJJIJJJJJJJIJIJIIJGIJJJH
@5648286/1
gtcggtacaatgtaatatgagttttctttgttttcaaaggctctaactaa
+5648286/1
@@?DDD=:FAFH<CHG<@FIGHEHEGHIGHIIIIHI>GDBFHIG@BDD?F
@3609123/1
ctttttttggatctgaagggcggtcccctcttttgggtggaatgtatgac
+3609123/1
CCCFFFFFHDDHFIGDIJJIJJIGHHGIIJJGIJJHHDDDDEEECCFEDD
@5140781/1
cttgcattaaatcacatcacattaccacatttctcaaattcagtcttgaa
+5140781/1
CCCFFFFFHHHHHJJJJJJJJJJJJJJJJJJJJJJJJJJJJJJJJJJJJJ
@7187410/1
ggtggttcttgcctttgcagctgttgtggtggttgttgcctctgttgctg
+7187410/1
@@=DBDDFHHHHGIIJJGGIJJJHGHFGIFFH@GHGIGCHIIJIHGEHIG
@5649793/1
ctcatgttataacattatgcagttcattacctaagatatttgttatgatc
+5649793/1
CCCFFFDEHHFHHJJJEHJIHIHJIJJJJJJIIJJHEHIGIJIIIIIJIH
@7187647/1
gatggttttggagaattatcaaagagaattattgaattcaatatagcaaa
+7187647/1
@BCFFBDFHHGHHJJJFIJJJJJJJJIJJJJJJIJJJJJJJJJJJIJJJH
@7187745/1
ctataagaacaatgagtaagagcttgcaag
+7187745/1
;@7D7;B4:ACFD@F@HBCGG>EHG@FG@H
@6161869/1
catgaggtgaaattattggtatttcttttttccaaattgcctctccattc
+6161869/1
CCCFFFFDFFHHHJJJJJJIHJJJJJJJJJJJJJJJJJJJJJJJJJJJJJ
@6672417/1
gctcaatgtaggttaccacatcaacatcgtcatatagcatcaataactct
+6672417/1
CCCFFFFFHHHHHIIJJJJJJJJJJIJJJJJJJJJJIGIJJJJJJJJJJJ
@3611228/1
ggcttatacctagtgcttctgtaaaacgccaataattgttctttcatgat
+3611228/1
CCCFFFFFHHHHHJJJJJJJJJJJJJJJJJJJJJIJJJIJJJJJJJJJJJ
@525595/1
gtttacaattagaatttataagtgttgcagttaaaccaagaacatgtggc
+525595/1
CCCFFFFFHHHGHIJJJJJJJJIJGJJJJJHIJJJJJJJJJJJJJJIJJJ
@4119674/1
gtctcaacaagttccgttttttggagaggcaactcaggataactatagag
+4119674/1
@@@DDBD?F=A<AEGFBGCFGFIDDFE;D?BFGEI>GFBB@FFFIIIIFI
@4119915/1
gcagtcagagctatagtagttgaatggctggttttcaccaacattccagc
+4119915/1
CCCFFFFFHHHHHJJJIJJJJJJJJJJIJJJGHIJGIJJJJJIIJJJIJJ
@4629634/1
ccgctgtagtacaaatttctatttccgattatttttcctttgatgctgct
+4629634/1
CCCFFFFFHHHHHJJJJJJJJJJJJJJJJJJJJJJJJJJJJJJJJJJJJJ
@6164063/1
tcttaaatctggttctctaatcatctgattagtagtaacgattctccact
+6164063/1
CC@FFFDEBHHHFGEHHJGI>FHEHCGD@HHGDHECHCHEGGGGGHHHID
@4120539/1
tgggaatcctttgtgagccacatcaatgttaaggaatggtttccaaccaa
+4120539/1
CCCFFFFFHHHHHJJJJJJJJJJJJJJJJJJJJJJJJJJFHIJJIJJJJJ
@5650906/1
gttgctgtacttgaggctgagatgaaggtggtctgctgggttgctggtca
+5650906/1
CCCFFFFDHHGHHJIJJIJIJJJJJJJICGGGHJJJJJIJDFHIJJJIII
@527849/1
gagaatttttaaccatttacacaatataaatgcaccttcaacaccacact
+527849/1
CCCFFFFFHHHHHJJJJJJJJJJJJJJJJJJJJJJIJJJJJJJJJJJJJJ
@527853/1
ctaggaccagtttgcaaagggaagcgagcttgctgttgttgctgctgctg
+527853/1
CC@FFDDAFFFHHIIIIHHGIBEB3FEGHGJIJIGGHGFFFGI>BFGG@E
@7170/1
ctcatcttcatcatccaagccgtaatgaatggtgttgctttcgcagggta
+7170/1
CCCFFFFFHHHHHJJJJJJJJJIJJJJJJJJJHHIIJJJJJJJJJJJJBH
@4630665/1
ctgtacttgaggctgagatgaaggtggtctgctgggttgctggtcactgg
+4630665/1
BCCFFFFFHHHHHJJJJJJJJJJJFHIGHJJJJJJJJJJJJJJIJJJJJJ
@7698906/1
gttcaagatcattttaaactgtccttctgacacaccatctctgtaaa
+7698906/1
CCCFFFFFHHHHHJJJJJJJJJJJJJJJJJJJJJJJJJJJJJJJJJJ
@2065432/1
ataacatatttcggcaacatagaaatactgtaaaatttacctgtggttgg
+2065432/1
@@@DDDDBCDBFD@AFFBECBB>AA??<?FC?FHGHDG@??G@??B9?D@
@4122406/1
gcactgagttagaataccaacctgaatttcagcaattttcttaatggatg
+4122406/1
@CCFADDEFHFD?GIGGHIIGGEIJ<FFHIJGIGBHHGCHGIEIIGGDDG
@6166561/1
catggtataactatcttattgagataattatcttttgaaacaactacctc
+6166561/1
C@@FFDDFHHHHHIIJJGGGHBH?EBHEHHGGIHIJIE@FFGIEGGIJJJ
@1558555/1
ctgtgatcttgtctaagattgctttcgctgcggcatgctttgcttctttc
+1558555/1
CCCFFFFFHHHHHJJJJJJJJJJJJJJIJJJJJJJJJJJJJJJJJJJJJJ
@4633090/1
gtcgaggaggtccctgttgttccattgcttgaggtctggtaattggagcg
+4633090/1
CC@FFFFFHHFHHIJJIJIJJJJIJJIIJIGIJIGHGIGBFHIJIJEHJI
@528560/1
gctttattatattactcctaattgaagagccttttcccaaaatcatacca
+528560/1
CCCFFFFFHGHHHJJJJJJJJIJIJJJJJJJJJJJJIIJJJIJJJJJJIJ
@4634452/1
taatcatatttcttataaattttttcttcataataatctttgtttagttt
+4634452/1
B@BDFFFFHHHHHIIJJIJJJJJJJJJJJJIHIJGIJJFIJIHGIIJJJJ
@11249/1
gtctgcatctgtatatgccctagcacggaaagcagcgagatgagcataat
+11249/1
CCCFFFFFHHGHHJIJJJGGIJJJJJJJGIJJJJJJJJJJJJJJJJJJJJ
@1560317/1
catggtttcaatgatttccctgttgaccttacggggacacttatcaggtt
+1560317/1
CCCFFDEFHHHHHJJJJJJJJJJJJJJJJJJJJJJJJJJJJJJJJJJJHJ
@529713/1
ctccaattgcattccctttcacactagggacatgaggtgaaattattggt
+529713/1
CCCFFFFFHHGHHJJIIJJJJJJJJJJJJJJJJJJJJCHHHIIJIIJJIB
@529855/1
ataaattagaatcatcccatagcaaatggtatttggtaggacgtgctgta
+529855/1
CCCFFFFFHHHHHJJJJJJJJJJJJJJJJFIIJJJJJJJJJJJIJJJJJJ
@1050791/1
cttatagctgtcaactcatgttgcaaaacatgtaaaaattgaccttctga
+1050791/1
CCCFFFFFHHHHHJJJJJJJJJJJJJJJJJJJIJJJJJJJJIJJJJJJJJ
@3098020/1
cctcagagctaccttggcagctgctaattttgcttggtgtttgttttctc
+3098020/1
@@@DDD>AF>AFHDEFC3FHDGGHIECFHICHIECEG:?CFFGD9BGHGI
@6678553/1
ccaacgataaaatcaggctttatgtttttgtattcttcaatggttgctgc
+6678553/1
;@@DDDDD=FBFFHFEBFHGGHHEHIIIIIDGIG<GHEIGIGGDDGCGHI
@3098368/1
ggaacaattctatcacctttgaagttgaataagtta
+3098368/1
CCCFFFFFHHHHHFGHIEGIJJJIHHGIGHIDHIIG
@7703610/1
ttatcgattttacactcaacttgcaatctgactcgtagttctcagct
+7703610/1
CC@FFFFFHHHHHJJJJJJJJJJJJJJJIJJJIJJJJJHIJIJJJJJ
@6169507/1
gctgctgtggtctctgctgttgttgttgttgctgaggctgctgtggtctc
+6169507/1
CCCFFFFEHHHHHJJJJJJJJJIJJHIJGHJJJJGHIIJJIGJJIJBFHE
@6169680/1
gtgcgttaacttttggtggctttattatattactcctaattgaagagcct
+6169680/1
@?@DFDDDHHHGHJJJFHIJIJJIJJIJJIIIJIJJJJJIEGIIGIJJJH
@6169811/1
cttttattgaatagaataggaatgtcaggtgcgttaacttttggtggctt
+6169811/1
@CCFFFFFGFHHHJGJJJJIGGGIFFFGIFCGGHIEIIGIGGGHDDGIGI
@4126384/1
gggaattctaagagggtacacaattcaggcactaatgtctcttcaaaatc
+4126384/1
@CCFFFFFHHHHHJJJEHIIHI1AHIJJJJIIJJIJJFIIJJJJJJJIHH
@5658364/1
ccatgatcaatctcataggatgtctattgacagcatgatgacattcatct
+5658364/1
@@@DDBDDHHFFFIIJIJJGIGACCFIIGJHIJBEGGHJFDGGDHIGIII
@4636226/1
ggctccttgaatgaatttttcattcctccatactccttgtcttacaggta
+4636226/1
CC@FDDFFFDDFFIBFH?IIFEFIHGIJIAE?FHDHIJGHHHGIEEEGIE
@3618267/1
ggatactttaatctaatattatattgactaacaaaatatctttcaacagt
+3618267/1
@B@DFFFFHHGHHJJJJJJIIIHIIHGJIIEHGIIJJIIIJJGHIJJGIF
@13902/1
ctccagctagttgatctttcatatttttaagttcatttgaataaaataaa
+13902/1
@CCFFFFFFFFHDBGGIIJ>FHHGIIIIJIIHHGIGGGIAECIGGIIICH
@3619170/1
gtcgacaattgtaccaagctctggcattttcctgtgactgatttttcttc
+3619170/1
CCCFFFFFHHHHHJJJIJJJJJJJJJJJJJJJJJIIIJJIGIIJJJJJJJ
@14294/1
ggaacggcgacataggtgtctgctcttcacatactcttgttacaacatat
+14294/1
@@@FFDFDHFHFFGGEHGGEHGHGGGIFGGGIGIIGIIIFHBHIICHHGI
@2069699/1
gtaatgaatggtgttgctttcgcagggtaagtctttcagtctcatccaca
+2069699/1
CCCFFFFFHHHCFGHIJIJIJJJIJJJCEHIGIJJJIJJHIJJJJIJJJI
@6172099/1
ctcttcctttttttggatctgaagggcggtcccctcttttgggtggaatg
+6172099/1
CCCFFFFFHHHHGIGIGIIJIHIGJJIIIHIJIJIGFFFHHDFCAB?CCD
@1563220/1
ggcacatccacgatttcggcagcttttacctcattttcactcagaagaaa
+1563220/1
CCCFFFFFHHHHHIJJJJJJJIJJJJJJJJJJJJJJJJJJIJJJJJIIJI
@2584494/1
cactgactaaaatattgttcaagttcacgaggagtattcttggaaacaat
+2584494/1
CCCFFFFFHHHGHJJJJHJJJJJJJJJJJIJJJJCGHJJJJJJJJJJJJJ
@6680007/1
aattgcgataaggtttttcaggattgatagatacatcataatgatgaata
+6680007/1
CCCFFFFFHHHHHGHJJJJJJJJJJJJJJJJJJJJJJJJJJJJJJJJJJJ
@3099115/1
gtgaaagataccggaagtatttatggagtccatatttaactgctagagaa
+3099115/1
CCCFFFFFHHHGHIGEGDHIIGGIJI9EFG@FGCFIIIDDBFGIIGADCH
@7194417/1
ccgactgatgatttgaggttcttgtggaattgtgacactttgatgttgta
+7194417/1
CCCFFFFFHHHHHJJJJIFHIJJJIJJJJJJJHIIJJJJJJJJJJJJJJJ
@3099679/1
ctagataataatgcctcagagctaccttggcagctgctaattttgcttgg
+3099679/1
?@<DDDFFHHDH?GEGDEE@BFEEHHIIGGIGGEGHGGHIIIIIIGIIII
@7705358/1
gggttgtttccctagactgtggttgagacacttgctggggaggtggacct
+7705358/1
@CCDDFFFHHHHHJJJJJJIJJJJJJJIJJJJJJJJJIJJGHJ?FHGHJI
@7705951/1
caacatctattgttggaaaaatcaggggaaagaagacagaaaagatagtg
+7705951/1
CCCFFFFFHHHHHIJJIJJJJJJJJJJJJJJJJJJJJJJJJIJJIJJJFH
@6681688/1
cttgcctttgttgctgctgtggtggttcttgcctttgcagctgttgtggt
+6681688/1
CCCFFFFFHHHHHJIJJJJIIJCGIGHJJJJJJJJJJJJJJJJHIJGHI?
@2586571/1
gtaatgaatggtgttgctttcgcagggtaagtctttcagtctcatccaca
+2586571/1
@@@FFFFDHBFDFHIIBGIIIIG@HDF?FBHIIHGGHIIGIIIIGGGIG9
@4128986/1
ctctatttcattgtgcattaatctatagaaaattttccaaacagtattta
+4128986/1
CCCFFFFFHHHHHHIJIJJJJJJJJJJJJJJJJJJJJJJJJJJJHJGIJJ
@3101163/1
tggcagtatgcaaatattgtggacca
+3101163/1
?@@;DDDDH?FFH4AFH>EHGB<FGD
@7197891/1
agaattatcaaagagaattattgaattcaatatagcaaacatttcttcta
+7197891/1
CCCFFFFFHHGHHJJJJJJJJIIIJJIHGGJJJJGEIHIJIIIIGHIJJG
@5663015/1
atattcaccaaccgttaacggagtttgctgtcgaatactctgagcttgct
+5663015/1
CCCFFFFFHHGHHJJJJJJJJJJGIIJJJJJJJJJJJJJJJJJJJJJJJJ
@2588892/1
catcgttatacttttctggatcaaaagtaaaatcttttctatcttcatct
+2588892/1
CCCFFFFFHHHHHJJJJJJJJJJJJJJHHIJJJJJJJJJJJJJJJJJJJJ
@1060428/1
ctgaatttcagcaattttcttaatggatgcataagtcattcctctatcag
+1060428/1
CCCFFFFFHHHHHJJJJJJJJJJJJIJJJIJJJJJJJJJJJJJJJJJJJJ
@3103305/1
ctctaattaagtaaaaactataaaaataataggctttttaaaataataca
+3103305/1
CCCFFFFFHHHHGJJJJJJJJJJJJJJJJJJJIGIJIJJJJJJIJIJJJI
@5153393/1
ctatgactcccaagctgctatgagtactatcatcagctggtgtagaatta
+5153393/1
CCCFFFFFHHHHHJJJJJJJJJGJFHIJJJJJJJJJIJJJGHHIIIJJJI
@6687456/1
gccatcctctcattcttagttgtaacaactaggggc
+6687456/1
@@@DAA:D?FFFDFDGB?F<CEFH@:EE2C<9CF<<
@5153597/1
gtctgcatctgtatatgccctagcacggaaagcagcgagatgagcataat
+5153597/1
@C@DDFDFFHHFFGIJJJIGGIJJJJJIGCHIIJJJJJJJGHGIGIJIIH
@1568325/1
atcagattatcggaagctagataagatggttttgaatacaggaatgccgg
+1568325/1
CCCFFFFFHHHHHHGIJJIJHIIJJIJJJHIJIIGHGGIJJJHIIIIJJJ
@1568764/1
gcacaacaaacacttggggagttaaatcaacatcagctgagatatactca
+1568764/1
@@@BDADD=FBC?BFHBHEBGACE<GHI@B?<?G<F?FB9?4?BF<?BD/
@7709227/1
catcatcttccattgagaaggcctgacggactgatggaatccaaaccata
+7709227/1
CCCFFFFFHHHHHJJJJJJJJJJJJJJJJIJJJJJJJJJJJJJJJJJJJJ
@1569469/1
ccccatggttgtcgaggaggtccctgttgttccattgcttgaggtctggt
+1569469/1
@@@DBEFFHHHFDHIII@BFGEHGHGHIEGGII<FHGEHIIAHG9?DDC=
@7710490/1
gcagcattaagtcttctctgcactgtgacagtcttcaagcactgagttag
+7710490/1
CCCFFFFFHHHHHJJJJJJJJJJIJHIJJJJHJJJJJJJJJJJJJJHIJJ
@1060965/1
agtaagtgatcattaagttcgccgatcttgtacaacattttacatgcagt
+1060965/1
CCCFFFDEHHHHGJJIGGHEGBGHDHGIIIDGIIIJJGGGIGIIIIIIIH
@6690639/1
ctttggtgtacagaaatatttcggcttctgcttccgttc
+6690639/1
@@@ADD=2CAAD?FFBG?A:?D?18ACE99EGIIID?FG
@6691948/1
ctcatccacattttatgtgctgctaacctcttggcaatttttttcgattt
+6691948/1
CCCFFEFFHHHFHJJJJIJJJJJJJJJJJJJJJJJJIIJJJJJJJJIJJJ
@5666166/1
tttaagctgaaagattcagaagtaagtgtatcagattatcggaagct
+5666166/1
CCCFFFFFHHHHHJJJJJJJJJFJJJEHHHIJJJJJJJJJJJJJJJJ
@5666500/1
ctcttctggaaagcagctcttgcagcattgacactggcgttttggtgggc
+5666500/1
@@@DDDDDHFHBABBFII>CBHII@FEGHGIDGGIIGGI?FHGI<8BF@F
@5155405/1
gaaggcttttgggtcgtgagaagctgcaacggctgctatagatggaacgt
+5155405/1
CCCFFFFFHHHHHIJJJJJJIIJJJJJJJJJJJJJJJIJJJJIJJIIIIG
@7204301/1
cccgattctatttcttggtcatcagtttgagatactgtaatgcattgtag
+7204301/1
CCCFFFFFHHHHHJJJJJIJJJJJJIIJIIJIJJJJIIJJJJJJJJIJJJ
@20694/1
ctagataataatgcctcagagctaccttggcagctgctaattttgcttgg
+20694/1
CCCFFFFFHHHHHJJJJJJEIIJJJJJJJIIJJJJJJJJJJJJJJJJJJJ
@2077921/1
catggaacctacaacagctgctattgaaggctttttgttatctccagcag
+2077921/1
CCCFFFFFHHHHHJJJJJJJJJJJJIIJJJJJIIJJJIJJJJJJJJJJII
@4644296/1
ggttcaagatcattttaaactgtccttctgacacaccatctctgtaaaag
+4644296/1
@<@DFDDEDHGDHIGIGGFHHIIJGIJIJIJJJEHBHGGGIJIIDHGGFH
@2594737/1
caatgtttctagcctttcataattcataacgtcattagcagagctcgcta
+2594737/1
CCCFFFFFHGHHHJJJJJJJJJJJJJJJJJJIJJJJJJJJJHJJJJJJJJ
@6695784/1
ccctgttgttccattgcttgaggtctggtaattggagcggcttgt
+6695784/1
CCCFFFFFHHHHHJJJJJJJJJJJJJJJFHIJJJJIJJJJJJJ:?
@4135618/1
ggtggttgttgcctctgttgctgctgaggctgttgttgccactgctgctg
+4135618/1
@@@DDDDDFHHGHJIIIJJJJJJJJJJGIJEHIIADDDGIEGGGIJJJJC
@4135704/1
ctttagcactgcatctacacaaagggccatcattcatttctcctggatca
+4135704/1
@CCFFFFFHHGHHIJJJIJIJIIJJJJIIJJJJJJJIJJJJJJJJJJJII
@6696885/1
cttgaacttcatttccaacaggtagtaagtgatcattaagttcgccgatc
+6696885/1
@@@FFFFDHFDFFGIHGIIJJIACGHIIGHIHIJIGGGHIIGIGIGGE6?
@6697173/1
ggcttgtctaacttgaccaacggtaaaagcagg
+6697173/1
???B;D=AD:ABAEI9EAAE@E:FCEEEE3:B;
@2596939/1
gttggatataattcccttcagcattataaggaaaaggcactgactgtgtg
+2596939/1
@@@?DDDDHFHH?BEGGG@FGHGCHIIBF@93CA;EEHHC???<F@DG?B
@7206221/1
ccagagactcgtccaatcagattgaaaaaaacaagttgtataacacaatt
+7206221/1
CCCFFFFFHHHFHJJJJJJJJJJJIJJJJJJJJJJHIJGIJJJJJJJJJJ
@5156594/1
ctctatttcattgtgcattaatctatagaaaattttccaaacagtattta
+5156594/1
CCCFFFFFHGGHHIGIJJJIGJJIJJJIJJIGIJJJJJJJJJJJIJJJJJ
@5668519/1
gtatccttttgggcggtaccatggtataactatcttattgagataattat
+5668519/1
CCCFFFFFHHHHHJJJHIIJIJJJGIIJJJJJJJJJJJJJJJJJJJJJJJ
@1066857/1
gccacttcttggaatggtactgccatttctctatttgcacttagttactc
+1066857/1
CCCFFFFFHHHGHIJJJHIIJJJJJJJJJJJJJJJIJJJJJJJIDHHHIJ
@7207106/1
cttcagttaatatgctttaactgacaacattcaatgttctgtaattaata
+7207106/1
CCCFFFFFHHHHHJJJJJJJJJJJJJJJJJJJJJJJJJJJJJJIJJJJJJ
@7717289/1
ctcagagctaccttggcagctgctaattttgcttggtgtttgttttctcc
+7717289/1
CCCFFFFFHHHHHJJJJJJJJJJJJJJJJJJJJJJJDGHJJJHIJJJJJJ
@4136846/1
gccagtaggtaaaaagattattgtattttcttttagaactctttcaa
+4136846/1
@@CDFDEDFCFHHJJJGEHGGIGJEIEEIIJJGEIIGJIHIJJIJJI
@1067263/1
gtccttttatcataatgagatcaagtttttttcgaatcaaatgaagctgt
+1067263/1
BBBFFFFFHGHHHJJJJJJJJJJJJHHJJJJJJJJJJJIIJJJJJJJJJG
@4137981/1
cctcctgccactcatcataatgaacaatatcttcttttggattagtagaa
+4137981/1
B@BFFFFEDHGHHJJIIJJEIIJIJJJJJJIJJJIJJIJJGIJFIHIIJI
@1068118/1
cctggatctgatcttaacaagccttaagagaaatcttagctgacatatac
+1068118/1
@@CFDFFFGHDHHHIGGIGFBCFGHGHH@EGHGHGGIIGI9GGIIGJIJE
@4647888/1
caccacactcctcaaggtacacccctataagggcttcgatagaatctgca
+4647888/1
CCCFFFFFHHHHHJJJJECHIIJJJJJJJJJJJJJJJJJJJJJJJJJJJJ
@6179236/1
ccttgtcttacaggtaccggtctttctcgataatcaagtgttggtgcatt
+6179236/1
CCCFFFFFHHHHHJGEGHHJFHIJJIJJJIJIJJJIJIIIIGIJDF?9BF
@1068968/1
ctcttgtattttgctcttctggaagagggcaagtaagtaccatatctatg
+1068968/1
@C@FFDFFGFDHHFIIHIIHJJIIIGIGAGIJHEHEB?D@DHHBFGIJDE
@24983/1
gccactgtgtccacaagaaaaaaggttcttttacccccttcagaatataa
+24983/1
CCCFFFFFHHHHHJJJJJJJJJJJJGHJJJJJCFHIIJJJJJIJJIJJJJ
@2597473/1
ctcattttcactcagaagaaataatatctcagcaccaattttatgatttc
+2597473/1
CCCFFFFFHHHHHJIJJJIJIIIIJJJJJJJJJIJJJIIJJJJJJJJJJI
@25263/1
ggttcttcttcttttttccacgtgaaatct
+25263/1
?@1?BDDDBC?CDFB?C:::A<2?8?BFAC
@5158858/1
cacccatgttaaattttttcagaatcatgtgattttttttcctttca
+5158858/1
CCCFFFFFHHHHHJJJJJJJJJJJJJJJJJJJJJIJJJJJIJJJJJI
@540435/1
catttctttcagaccaaaatttctttgtaaacaagttagtaaaatagaat
+540435/1
@CCFFFFFHHGDFIGIGGGIIIGAEHIHIGIJCFHIJIJDIIJGGGIIII
@7719044/1
gtgagccaacagtaagacatggtagatgaggatactttaatctaatatta
+7719044/1
C@CFFFFDHHHHHIJJJIJJJIFJHIJJIJJIJJJJJJJJIJJJJJJJJG
@540733/1
ctgcggaccattagttgaagtcccagccctcagataatcccatatcattg
+540733/1
CCCFFFFFHHHHHIGIIIJIHHIIJIDCHIIGIIHHGHIIJGIIJJFIJE
@5670384/1
ccactatctaaataaatagctgctgctaatgattcaaataagtcaccaag
+5670384/1
CCCFFFFFHHHHHJJJJJJJJJJJJJJJJIIJJJJGC@@EGHGIJJJJJJ
@541404/1
cttctgatagcctgcaattcttggttcaagatcattttaaactgtccttc
+541404/1
CCCFFFFFHHHHHJIIJJJJJJJJJIIIJJIJIJJIJJJIJIJJIIJIJJ
@4140564/1
cctggatacgtaaccaccattcctttaacttcatcaacaagtttttgcca
+4140564/1
CCCFFFFFHHHHHIJJJJGIJIIIJJJIJJJJJIJJJIJIIGHJJJIJJG
@6181452/1
gttctgcaatttccaagaaactttacttttcacaaataaatataaaa
+6181452/1
CCCFFFFFHHHHHJJJJJJJJJJJJJJJJJJJJIJJJJJJJJJJJJJ
@1577910/1
tgctaattttgcttggtgtttgttttctccaactccgacaaacgccatcc
+1577910/1
CCCFFFFFHHHHHJJJFGGIJJHJJJJJJJJJJJJJJJJJJJJJJJJJJJ
@4141178/1
ctctggtatccaaaggcactgttttcaccggaggaatttgtttgtgattt
+4141178/1
@C@FFFBDHHH?FHEAFHIIIHIIIAGIIIIIIIGIIGGHFGHDHGIGEI
@6182458/1
ccttgtcttacaggtaccggtctttctcgataatcaagtgttggtgcatt
+6182458/1
@@@DDBDDF?F?F@FFFFA@C?8CHAHEIIFBGEFFFFD@GFFD6BD>FF
@3630099/1
ctgctgtggtctctgctgttgctgaggctgttgtggtctctgctgttgct
+3630099/1
CCCFFFDDHHGHGJJJJJIJIJJJIHGIJJGIIHIIJIJJJJJJIHIGHG
@27765/1
ctggtcactgggttgttgcctaacaggaggtgcactggttacaggagata
+27765/1
@@CDFFFFFGHGHIJIIJIJJJJIGIIJGI?DFEHGGGIJFIGGIGGDHG
@2083309/1
atttctggctcacctccttccattgttctcaatgtaagacagcattgttg
+2083309/1
@BCFFFFDHHGHFGJJJIJIIGHJIJJHIJIJJJIJGIIIIJIGJJIEDB
@2083361/1
ccttgactatgtttgatgacatatcaataa
+2083361/1
:?8;DDDD>AA<C<AA<:A?3<<:<FH:33
@6709730/1
ataagaactatttctttaagaatattttggatttcattgatagtatctga
+6709730/1
CCCFFFFFHHHHHJJJJGIJJJJJJJJJJJIJJJIIJJJIIIIHIJJJIE
@5161749/1
gtggaagtaagtggtctttcatttaatgttttttgaaaagcctcacttgt
+5161749/1
CBCFFFFFHHHHHJGIIJJJJJJJIJJJIJJJJJJJJJJJJJJJJJJJJH
@3630845/1
gcaattcttggttcaagatcattttaaactgtccttctgacacaccatct
+3630845/1
CCCFFFDFHGGFHHIIJIJJIJJJJJIJJJJIJJJJIIHGGJJJJJIJJJ
@2085455/1
ctctaccaggtggaggtgaaaagaatgatc
+2085455/1
@;8ADDDAFBABD@F<2A:3AEFIIIH>BD
@4652203/1
cacgagacaacgtgatataactatgaagaatcatgtgataaaaaatagca
+4652203/1
CCCFFFFFHHHHHIJJJJJJJJJJJJJJJJJJJJJIIIJJJJIJJJJJII
@6185459/1
ctttttgaattgaaatcacctgctccaggtaatggaaaatcctgaggagc
+6185459/1
CC@FFFFFHHGHHIGJGGIGIJJJJJJJJEHIHIJIIGGIJJJJGIJEGG
@6185543/1
attagcagagctcgctactaaggccttcaagatagaacccaattctggcc
+6185543/1
CCCFFFFFHHHHHJJJJJJJJJJJJJJJJJJJJJJJJJJJJJJJJJJJJJ
@1072772/1
ctaacttcaattaatttctgatttttattaacaatagattggttgtaacg
+1072772/1
CCCFFFFFHHHHHJJJJJJJJJJJJJJJJJJJJJJJJJJJJJJJJJJIJJ
@1581272/1
ctcatcttctttactaaaaggctacacaaacaatcacctgaatcctt
+1581272/1
CCCFFFFFHGGHFIJJJIFECFGIJGHIJJIDHHGGIJBGIEGGGGG
@4653261/1
ccggtttctcaaaacatggtgctggatgaggaaatttttcataaagaagt
+4653261/1
B@@FDDFFHHHHFIIJIJJCHHIJIIIGIIIGIJJGJJ>GIJJJJJJIJB
@4144785/1
gctagctttcttaaatctggttctctaatcatctgattagtagtaacgat
+4144785/1
CCCFFFFFHHHHHJJJJJJJJJJJJJJJJJJJJJJJIJJJHHJIIJJJJJ
@1073740/1
cggtccgactgatgatttgaggttcttgtggaattgtgacactttgatgt
+1073740/1
<@@FFADFHGGHFIHIIIIIIGCFHIIIHHHBCHIEIIIIIIGIGI@GGG
@1074053/1
gtaaagttttgcctataagaacaatgagtgagagcttgcaagaggtaact
+1074053/1
@@@DFFDDDFHHHIGIIJJJJJGGIJEHAFGHIIDEFEHIGJFEG3BFHI
@5163018/1
aagaaagaataaccatgtctctctggtttgatgtagattgtgcaacaacc
+5163018/1
:??=B=BDFFF>ABGF@FEAHEFIF@CBGC9BBEBE<DFABF@FFEF?GI
@545436/1
gtctgtcaattcaccaggtgatatatttttgcatctgttataaatgtagg
+545436/1
CCCFFFFFHHHHGJJIJJCGGIJJJJJJJJJJJJJIJJJIIJJJJJJJJJ
@7215162/1
gctagctttcttaaatctggttctctaatcatctgattagtagtaacgat
+7215162/1
CCCFFFFFHHHHHJJJJJJJIJJJJJJJJJJJJJJJJJJJHIJJJJJJJJ
@5674618/1
gctgtacttgaggctgagatgaaggtggtctgctgggttgctggtcaccg
+5674618/1
CCCFFFFFHHHHHJJJJJJJJJJJJAFHGHJJJJJJJIJJJJJJIJJJJI
@5674653/1
gtcgtgagaagctgcaacggctgctatagatggaacgttgatctggtctg
+5674653/1
BBBFBDEFHFFHHJJIJJJJJGIEGGIIHGGHJIIIHFEEGIIIJGHIGG
@3111958/1
ccttgaacaaatttacctaaagcaacaacacaattgtcggcagctgggaa
+3111958/1
CCCFFFFFHHHHHJJJJJJIJJJJJJJJJJJJJJJJJJJJJIJJJJJJJJ
@3111976/1
attaagattagtattaactgttaatctaaatattcaaactgtcattcact
+3111976/1
@?@DFFDDDFDHDBGFGGIHCFGIIGHIIBHFHHIDHIGIIIIGHHEBFH
@6188102/1
cttcggccacttctttgaactaagtacagcgaaattcttattcgattgaa
+6188102/1
8=?DA?DDDHHAFGE>GIBHIEBBFFGAEABFA63B<FC<@BGC>B>;9B
@7724422/1
ttcttgaagttggttcagctgtagtctgtctgcatctgtatatgccctag
+7724422/1
CCCFFFFFHFHHHHIJJJJJJJJJJIJJHIJJJJJIIIJIJJJJJJJJJJ
@4147754/1
ctaagttatacacagctctctgcgaaatgggaataccattgaagaagaac
+4147754/1
CCCFFFFFHHHHHJJIJIJJJJJIJJJJJIIJJJJIJIJJJJIJJJJJHH
@6188604/1
gctgctgtggtctctgctgttgttgttgttg
+6188604/1
CCCFFFFFHHFHHJJJJJJJJJIJJIJJJJJ
@3112487/1
ccataataagtctaaatagaccttcagggtcttcatgggcttctattagt
+3112487/1
CCCFFFFFHHFHHJJJJJIGIJJJJIIJJ<AFFGIIIIJDGHHIHHJJI?
@1076999/1
gcctcacttgttttgtcataagttgtaacagtaagttcttttttttcctt
+1076999/1
CCCFFFFFHHHHHJJHIIJJIIIGIGJJJJIHIJJJJIIJJJJJIJHHIJ
@4148108/1
cacgatttcggcagcttttacctcattttcactcagaagaaataatatct
+4148108/1
CCCFFFFFHHHHHJJJJJJJJJJJJJJJJJJJJJJJJJJIIJJJJJJIJJ
@6188935/1
ccctcttttgggtggaatgtatgacgatgatttgatatctatatttctca
+6188935/1
CCCFFFFFHHHHFHIIJJJHIJJJJJJJJIJJJICFFHIIIJJJJJJJJJ
@6189014/1
ctcgaatctattatctcttggacaagttgttatatta
+6189014/1
CCCFFFFFHGGHGIIIIJJIJIJJDHHIIIIFIIJJJ
@2086960/1
ccaatcttcaattgttttaaagcacatttggctgcggtacatttagctat
+2086960/1
CCCFFFFFHHHHHJGIJJJJJJJJJJJJJJJJJJJJJGIIJJJJJJJJJJ
@5676088/1
cttaactttagtgaactggtcatcaactgagaggccaaactccttcaggc
+5676088/1
@@CFFFFFFHHDFHGIIHEFBHGHGIIHGEICGIJIEHDHIEDHGIIIJG
@2087239/1
cgatagtttccaaacgctccagattgatgccatcgtttgcattagacata
+2087239/1
CC@FFFFFHHHDHJIJJIJJIJIJJJJJJJJJIIIECHIIJEHIJIJJII
@7725868/1
ctcagagctaccttggcagctgctaattttgcttggtgtttgttttctcc
+7725868/1
CCCFFDFFHHHHHJJIJJJJJJJJJIJJJJJJJJJJDGHIJJHIJJJJJJ
@2087570/1
cattagcagaaatcctcattctttcaaaaaaaactattcgtaggagtaaa
+2087570/1
CCCFFFFFHFHHFIIIJJIGJIIIJIIGGGIGHGIIIGHGIIIGFGBCFE
@6714922/1
cctaagagttttattaaagatggatcattagcagaaatcctcattctttc
+6714922/1
CCCFFFFFAFHHHJJJJJJ>HHJIJJJJJJJJJJIJJJJJJJJJJJJJJI
@5164229/1
gtgctccaatcgcattccctttcacactagggacatgaggtgaaattatt
+5164229/1
CCCFFFFFHHHHHGIJIGJJIJJJJJJJJIIJHIGIHIJJDFGGIJIGIJ
@4654393/1
gcgtagcatactttatcgtaacggtcatttctttttcttggtctctttca
+4654393/1
B@@BDDFFHHHFHJGIJIIJJJJJHIIIIJIJJJJJJIJG3DFIGJJIJG
@31646/1
gtttgttttctcctactccgacaaacgccatcctctcattcttagttgta
+31646/1
@BCFFDEFHHHHGJJJJIJJIJJJJIJJJIJJJJJJJIGGIJJGIHIJHI
@4149868/1
gtgaagtttctgagagcatcttctctaactgtcctttgaggtgcaaaaca
+4149868/1
B@@FFFDDHHHGHJJJJIJJJJJJJJJJJJJHIIIJJJIJJCGGHJJJJJ
@5164863/1
gatgacacttaggtcgtgcatggtttaagaaagaccaaaggtttctgttg
+5164863/1
CCCFFFFFGHHHHGHIHJJJJJJHIIJJJIJJJJJJJJJJJHIJJJJIJJ
@2088612/1
ccctcttaaccagttcttcttcaaattgattacaaagactcaggagttta
+2088612/1
CCCFFFFFHHHHHGGHHJIJJJJJIIJIIIJJIJIJIIJJJIJJHIGHII
@2088624/1
ctcaatgatttcctccttccaaaaaaatacagcaagtctggtaaatttat
+2088624/1
CCCFFDFDHFGDHIIJIJJGIGCEHIHIJJIGGEHGBFGHI?BHGGHHIH
@7216262/1
gcagatctaaatttctcaaatttctttctatatccatcggttcttcttct
+7216262/1
@@@DDFDFDA=DFEGFHHH3AFIHHHJJJJJJJJJJJJJJGHIIJJJJIJ
@2088970/1
ctgctgctgttgttgttgctgctgttgttgtt
+2088970/1
??@DDDAB?ACBAFEDE;<FB<A<FG4AFFE?
@2089356/1
ctagctttcttaaatctggttctctaatcatctgattagtagtaacgatt
+2089356/1
@C@DDFF?FDBHHIIIIBHE@IGGHGHGHGGGGHDCCGH?FFCCBBDBDE
@6716603/1
ggatgcataagtcattcctctatcaggtaagacaacaatcacaagtttta
+6716603/1
CCCFFFFFHHHHHJJJIJJJJJJJIJJIJJJJJJJJJJJJJJJJIGIJJJ
@2601041/1
ggttcaagatcattttaaactgtccttctgacacaccatctctgtaaaag
+2601041/1
@C@DFFFFHFHHHJJJJJJJJJFHIJJJJJJIJJJJJIJJJJIJHIJJIJ
@4656752/1
gctcttcacatactcttgttacaacatatttcaacatgtatccttttggg
+4656752/1
B@@ADEFFHHHHGJJJJIHGJJJIJJJJJJJJJJJJJJCFIIIJIJJJJJ
@2602804/1
ctgtcgaacagcttccacagcttgtctgtaattgcgataaggtttttcag
+2602804/1
@@@DDDFDHDHDHIJIJIJJJIIJGHFGHIIIJIDHIJJJJIDHHGIIJJ
@34135/1
cttggaaacaattttataattattggatatattcatgccacattccattc
+34135/1
CCCFFFFDHHHHHIJJJJJJJJJJJJJIJJJJ4FHIIJJJJJJJJJJIJJ
@5678280/1
cccgtttttattatcgcttctaattttttctctcatttctgggattaaaa
+5678280/1
BCCFFFFFHHHHHJIJJJJJJJJJJJIJJJJJJJJJJJJJJJJJIJJIJJ
@2604134/1
caattgcattccctttcacactagggacatgaggtgaaattattggtatt
+2604134/1
CCCFFFFFHHHHGIJJIIJIJJJJJJIJJJJGHIFHGIIIJGHIJIHIIJ
@5679148/1
ctcaggataactatagaggttcttctttccatcaaacgcaggaaatcgat
+5679148/1
@CCFFFFFHHHHHJJIJJIGHIIGGDHIJHGIIJIIJIHIIIJIIGIJGH
@7218111/1
tgacgatgatttgatatctatatttctcattttttctgctaaagcactac
+7218111/1
@@@DA=DDBF?C?4A:A@F<B<IE>EHCCHIIIIIHIEHHF<GGIIIFGG
@4657455/1
ataactatcaatactttaagagtactaccaactcatactgtcttcagcct
+4657455/1
@C<DDFFFHHGHHJJIJEGHIGFHGJJEGHJJJJJJJJEEIJIEEGGIJG
@3639715/1
cctgcttctccaggttgtctaccaccccctcctcctccacctttctttcc
+3639715/1
@@@FDFFFHHHGHIAED@EHIEGEEGGHAGAA@BDGGFBGHBGGGHIIII
@1080113/1
agaacggttgccatatagccttaaaagagcaccccaactagttatgtgtg
+1080113/1
C@CFFDFDDAFHHIIIIJJIJIGIJIIIIGHHIGEDHIEGIGIIIIGC>F
@7728893/1
gcctcatgttataacattatgcagttcattacctaagatatttgttatga
+7728893/1
CCCFDFFFFHHGHJJIJJJJIGGJJJGJJJJJJJJIIFHEIIJJGGIJJJ
@2606856/1
ctttcattatcgtaaattgtcacggtctcaacaagttccgttttttggag
+2606856/1
@C@FDEFFHGFFADBBHBHC?CHGIFAG>FHDGEGDGHGGBDHIIGHGHI
@1588223/1
cgcacaacaaacacttggggagttaaatcaacatcagctgagatatactc
+1588223/1
=?@FDDFDHHHDFFB@GIEHIICFFHGIGGIHADHIIIGHHGGGGEEGHI
@35980/1
ccgacacatcaatattaagcatcatcttccattgagaaggcctgacggac
+35980/1
;?@?DDD>FFHHDIIIGICEHHE?HBBBHD?CCEHG@9?CD?FGGH:@07
@4155951/1
ccacaagaaaaaaggttcttttacccccttcagaatataatagtttcaat
+4155951/1
CC@DFFFFHGHFHIIIHGGHHEEHGGGIJJJIJGGIJJIJJIJGIIIHGI
@5680879/1
gagctgcgacaccatctgatgcctggtgcggaggctaccttgccgtagga
+5680879/1
@@CDFFED>FHABDGGIIEIIIHGGGFGHH@GGGBBHGGHHIIIIIEFGF
@7220912/1
gtgctgctaacctcttggcaatttttttcgatttgccagtacctatttct
+7220912/1
CCCFFFFFHHHHHJJJJJJJJJJJJJJJJJJJJJJJJJJJIJJJJJJJJJ
@3642876/1
agacacttgctggggaggtggacctctttgtgcccatggagtttgacctc
+3642876/1
@@@D=?DDFDFDAFBF8122AC<?ECFIIEFFCCCGF@ABGFIIEFF?FF
@2609126/1
agaatttttaaccatttacacaatataaatgctccttcaacaccacactc
+2609126/1
@@@FFFFFHHHFHIIJJJJJJJIJJJJJJJJJJJIJJIJJJJJJJJJJJJ
@7221368/1
aagaacaatgagtgagagcttgcaagaggtaacttctgtcttgaaatctg
+7221368/1
@@@AFDDDHHHD2A@EH@FFHGIIIIECGACAFG@EGGIIIIIIIGFIEE
@3643730/1
gtcactattaaagttgatttgtcttatcgacttgacaattttttcttttc
+3643730/1
CCCDFFFFHDDHHCFHIIIIJGHIJJJIGGIIHICGEGIJIJJJIIJJJI
@7730700/1
gtttggagcaaatacaatgtatttgctgtctttgtgtcttgcacgacctt
+7730700/1
CCCFFFFFHHHHHJJJJJJIJJJJJJJJJJJJJIIJJJJJJIIJJJJJEI
@7222216/1
taaagttttgcctataagaacaatgagtgagagcttgcaagaggtaactt
+7222216/1
@@<DBABDHBFHDH>AEHCHEHGB@4E<2CDBFEGACF9CDH@9BB?DDF
@3644152/1
gtacgctcaaacatgcaaatgtgacattattgactaaggccgatctgagg
+3644152/1
C@@FFFFFHHGHHJIJJJIJIHHIIIIJJJJJIIJIJIIGGHIIIJJGII
@1589261/1
gtacacaattcaggcactaatgtctcttcaaaatcttcttcatcacgtcg
+1589261/1
CCCFFFFDFHHHHJJIDHDDHEHGHGIGGE@HEFHHJJJJGHIGEHIFHI
@3644704/1
aaaaatacaagaattcctaattggtagtattccaatctaatctaatataa
+3644704/1
CCCFFFFFHHHHHJJJJJJJJJJJHHHHIJJJJJJJJJIJJJJJJJJJJJ
@5171285/1
ctgtaattgcgataaggtttttcaggattgatagatacatcataatgatg
+5171285/1
CCCFFFFFHHHHHJIJJGIJJJJJJJJJJJJJJJJJJJJJJJJJJIIIIJ
@1589845/1
ccacgatttcggcagcttttacctcattttcactcagaagaaataatatc
+1589845/1
CCCFFFFFHFHGHJJJJJJJJJJJJJIJJJJJJJJIIIJJIJJJJJJJJJ
@5681916/1
gcagctggttgccttaaaacaatatcaagagcttggattgcctcctgcgg
+5681916/1
@@@FFFADFHHDHIIIGB@HHEIHGGHBFHGBHHIFIEIGCFHGIGCAGH
@553521/1
ctcattctttcaaaaaaaactattcgtaggagtaaaacgtaagtggaagc
+553521/1
CCCFFFFFHHHHHJJJJJJJJJJJJJIJJJJJGHJJJJJHIJJIJJJJJI
@5682314/1
cttctctgcactgtgacagtcttcaagcactgagttagaataccaacctg
+5682314/1
???:D?D;:AC:AEBE@<AF:AFFI<<3CBF9C:11:EFIIIB?D@:?D?
@4157903/1
ccataccaaaggtcaagaccataaccaagatcaattactctaccaggtgg
+4157903/1
CCCFFFFDHHHGFHIJIGIIJIIJJJJIJJJJIJJJIGJIJJIIJIJ9BG
@4158155/1
gtgtcttgcacgacctttggattgaatataagaccttgttgttttagggt
+4158155/1
BBCFFFFFHHHHHIJJJJJJIJJJJJIJIJJGIJJJIIIIJHIJJJJJJ?
@4661426/1
cacccctataagggcttcgatagaatctgcaacaactttgtcaacgacac
+4661426/1
CC@FFFFFHHHHHJIJJJJHIJJJJIJJJJJJIJIJJJJJIJIJJJGIJJ
@3119249/1
ttttcccaaaatcataccattagatttattaatttgctcaggagaaattt
+3119249/1
@CCFFDDDHHHGGJJIJGIJJJJIJGJIJJIGHIJHIJJFIJJJJIFGII
@3646583/1
ctagggacatgaggtgaaattattggtatttcttttttccaaattgcctc
+3646583/1
?@@FFADFGFF4DFAEEH<DGIGHGGCFEGCHHIIEIIGIGGIIIGIIG@
@7732262/1
gcaccttcaacaccacactcctcaaggtacacccctataagggcttcgat
+7732262/1
@@CDDEDFGDHGHEHHIIIIBA?EBHHHGAHCFGGHIIIFDHIDEGHIHI
@7223310/1
gcttgctgtggtggtacagcacccggtcctggtccagattcctgttgtgg
+7223310/1
CCCFFFFFHHHHHJHIIJJJJJJJJJJJJJJJJJJJJHIJJJJJJJJIJJ
@7223998/1
caatgatttcctccttccaaaaaaatacagcaagtctggtaaatttatcg
+7223998/1
CCCFFFFFHHHHHJJJJJJJJJJJJJJJJJJJJJIIJJJHGIIJJJJJJJ
@4662801/1
ggcagttgaagataacatacaattttaattttattattctcaatgatttc
+4662801/1
CCCFFFFFHFHFDHIJBHGIJJJJJJIJJJJJIJJGGGIJJJJJJJJJIG
@1086060/1
ctcctccacctttctttccttttttgcccattattgtgtactatcttcaa
+1086060/1
CCCFFFFFHHHHHJJJJJJJJJJJJJJJJJJJJJJJJJIIJIJJJJJJJJ
@5173022/1
attgagagaagctttactctgtagcattgtaatttcttgttcttcttgtt
+5173022/1
CCCFFFFFHHHHHJJJJJJJJIJJJIJJJHIJJJJJJJJIJJJJJJJJHI
@5173733/1
gccacattccattccatgatttattaaacccgatgctagctttcttaaat
+5173733/1
BCCFDFFFHHHGHJJIIIJJIJJJJIHIIIJJGEGHGIEHGGJIIJIIJH
@4664266/1
ggctgctatagatggaacgttgatctggtctggagctggatgagtgacat
+4664266/1
CCCFFFDDHGHDDGGGHIIGHIIJIJIJBHHIIIGGGGIBGIIEFFHGEH
@6196193/1
gtcactattaaagttgatttgtcttatagacttgacaattttttcttttc
+6196193/1
CCCFFFFFHHHHHCFHIJIIJJIJJJIIJIJJIJIIIIIJJJJJJJJJJJ
@3120655/1
ccctcttctggaaagcagctcttgcagcattgacactggcgttttggtgg
+3120655/1
CCCFFFFFHHGHHJJJJJJJJJJJJJJJJIJJJJJIJJJJJIJJJJJHIJ
@1086479/1
gtcgtgagaagctgcaacggctgctatagatggaacgttgatctggtctg
+1086479/1
B@BFFFFFHHHHHJIJJJJGJJJJIIJGIFHGIIJJJIIJGGGGGHBEHI
@3649382/1
ggtggctgcagtttccatatcatattatacctgaaggcttttgggtcgtg
+3649382/1
=<?B7AADFHHDB?CFEB4ECHA?BFHIGCEFDHIIGHGGGEGGGFE?DD
@5176831/1
ccagtctatacagtttcaaattactaacctgtttagaacgaagatgactg
+5176831/1
CCCFFFFFHHHHHHIJJJIHJJJJJIJJJJJJJJJJJJJIJJJJJJJJJJ
@5177156/1
gtggtagttgagtttggtgggtaggggttgtttccctagactgtggttga
+5177156/1
??@DDFDADFDFHIIIIIHIDCDHIGI8DC@GHIIIIGIGIIIGGECG?C
@5177420/1
tcttctgttgtttcaattttggcagtatgcaaatattgtggaccat
+5177420/1
?@?DBDDDHDC?:EH@BFHI>@B<AEHHFEHGHGFGGC??G9:B?D
@1594112/1
ggcagcttttacctcattttcactcagaagaaataatatctcagcaccaa
+1594112/1
?;;BDD?DDFHHHIEIGEEDIGCHEG@CHHFGGGGIEEHIIIIGIECH;?
@6197061/1
caatgtttctagcctttcataattcataacgtcattagcagagctcgcta
+6197061/1
CCCFFEFFHHHHHJJJJJJJJJJJJJJJJJJJJJJJJJJJJJJJJJJJJJ
@5177714/1
cctgcggaccattagttgaagtcccagccctcagataatcccatatcatt
+5177714/1
@@@DDD?DHFBHBA?A?BEEHFHHIIGEHIBHEGCE<FHIIIII>?FFFG
@4665001/1
gtacttgaggctgagatgaaggtggtctgctgggttgctggtcactgggt
+4665001/1
CBCFFFFDHHHHHIJJJJJJJJCGIFHIJJJJJJHJJJFHGFIIJJJJJD
@40652/1
ctagactgtggttgagacacttgctggggaggtggacctctttgtgccca
+40652/1
@C@FFDFFFHHCFHIGEFEHIJJJJJIGIDGG0?GE<FDHDEHIDDAFEG
@4665410/1
catcagggaaattagttattccactccttttcccgtttttattatcgctt
+4665410/1
CCCFFFFFHHHHHHIGHAIIJHCHFHIJJJJJJJJJJJJJJJJJJJJJJJ
@5178639/1
cttgcaagaggtaacttctgtcttgaaatctgtagcccaatatagattcc
+5178639/1
CCCFFFFFHHHFHIJJJJJJJJIJJJJJJJJJJJJJJJJJJJJJJJJJJJ
@4665793/1
gtttgttttctcctactccgacaaacgccatcctctcattcttagttgta
+4665793/1
?=?DD=AAC<FHHBHBEEHG8<<?FB??FGIG?FHFG?FEGB?FII@GCG
@558686/1
gtaacagtaagttcttttttttccttgactatgtttgatgacatatcaat
+558686/1
CCCFFFFDHHHHHJJJJJJJJJJJJJJJJJJJJJJJJJJJJJJJJJJJJJ
@5179175/1
gcccatcattcgctcctcgactgccccgatgttggagcctatgctatccg
+5179175/1
CCCFFFFFHHHHHJJJJJJJJJJJJJJJIJJJJJIIJJJJJJJJJJJJJI
@4161659/1
ctgaggtctgtcaattcaccaggtgatatatttttgcatctgttataaat
+4161659/1
??@DDFFFHFHHFGGHHIIGHGJCGHFIIIGGIHIHGEIIIJJJJJJIII
@5686846/1
gaccagcatccagaagttcaatctggtattctctaggagtaaatgattta
+5686846/1
CCCFFFFFHHHHHJJJJJJJJJJJJJFHIJJJJJJJJJJDGIJJJJJJJJ
@5180640/1
ctctgagcttgctgagcgactaatgccactgtgtccacaagaaaaaaggt
+5180640/1
CCCFFFFFHHHHHJJJJJJJJJJJJJJJJJJJJJJJJJJJJJJJJJJJJ@
@2619150/1
ctggtgatatcctcgggaaaattaatttttattaagaagccaaattgcac
+2619150/1
@@?DDD?422AD:<CC:CA;C9AFFFIIFICGF@@<<1?F9F@GF49BGI
@5182644/1
gccgcttgttgctgtacttgaggctgagatgaaggtggtctgctgggttg
+5182644/1
CCCFFFFFHHHHHJJIJJJJJJJJJJIJJJJJJJJDGIHIJJJJJJJHIJ
@4164123/1
tgctgctgttgttgttgttgaggttgattagaagcccctgcttctccagg
+4164123/1
CCCFFFFFHHHFHIIJIFHDBFHHEHGGGGIGHGHGDAHG3BB>BD>DCF
@1596646/1
gttgctgctgctgttgttgttgttgttgttg
+1596646/1
?@@DDDBDF?BD><CCEB@AF>CCFBECCF>
@44345/1
gacaggatcatatcgtacaataagattacatttgggtagctcgatccctt
+44345/1
??@DBDDDD?FHFGIEGGB>HBCHGHHGIHCHGFHBGDGHIEGEBFEFHI
@44710/1
taacgattggaaaaataatcagaatatgaacggtattgctctgcagggaa
+44710/1
CCCFFFFFHHHHHJJJJJJJJJJJJJJJJJJJJGIIJJJJJJJJJJJJJJ
@2100584/1
caattgcattccctttcacactagggacatgaggtga
+2100584/1
CCCFFFFFHHHHHJJJJJJJJJJJJJIIIJJJJJGGG
@3129798/1
ggagtcgtccctcttctggaaagcagctcttgcagcattgacactggcgt
+3129798/1
BCCFDFFFHHHHHJJJJJJJJJJJJJJJJJJJJJJJIJJJJJJJJJJJJG
@4165530/1
gctagctttcttaaatctggttctctaatcatctgattagtagtaacgat
+4165530/1
CCCFFFFFHHHHHJJJJJJJJJJJJJJJJJIJJJJJJJJJIJJIIIJJII
@562251/1
ggcggtaccatggtataactatcttattgagataattatcttttgaaaca
+562251/1
CCCDF=D@FHDFFCGEIGIGHGEFHEHHDHIGFGCFDGGGHGIGGFHDFI
@3655381/1
gttgttgctgaggctgctgtggtctctgctgttgctgttgttgctgaggc
+3655381/1
@@CFDFFFHHFFDHIGIEHFGGDHHIJIIJEGECCHGIIFDFHCHHGGE?
@4670541/1
cttctgtcttgaaatctgtagcccaatatagattccagaacttccggcat
+4670541/1
CCCFFFFFHHHHHJJJJJJJJJJIJJIIIIJJJJHJJJEHIJJJJJIJJJ
@3655417/1
ctgggaatcctttgtgagccacatcaatgttaaggaatggtttccaacca
+3655417/1
@@@D?DDDF?FHDEIGDBEAC?FHGCGHEFEFDDFGGGGG?DHEB>GHBB
@563139/1
caggtggaggtgaaaagaatgatcttccaactgtcacaaacctgttagca
+563139/1
@<??DDBDHHCF?DHBA?AHEHIGBHI@@FHIGCDBDEGHDHB?GHEICH
@45700/1
ggctgcggtacatttagctatcctgtagtttcgtcctatacctttgaatg
+45700/1
CCCFFFFFHHHHHJJJJJJJJJJJJJJJJJJJJJJJJJJJJJJJJJJJJJ
@4670702/1
gtttttcaggtcatggcagactctgagaacttttaacaatgactgactag
+4670702/1
@BBFFFFBCFAFHIJJJJJIJJJJJIJJJJJJJJJJJJGHFHIIIJJFHI
@1598991/1
ctttaatgaaattatctggagctcatcaagcttcggtccgactgatgatt
+1598991/1
CCCFFFFFHHHHHJJJJJJJJJJJJJJJIJJJIJJJIIIJJIJJHIJHIJ
@1599170/1
ctgcattaaaatccgaatcctttaatgaaattatctggagctcatcaagc
+1599170/1
CCCFFFFFHHHHHIJJJJJJJJJJJJJJJJJJJJJJJJJJJJJJJJJJJJ
@7232731/1
aacgaagatgactgagttttccttcatgtatattttcatgagtacaatag
+7232731/1
CCCFFFFFHHHHHJIJGIJJJJJJJJJJHIJJJJJJJJJJJJGHIIJJJI
@46411/1
ttccgattatttttcctttgatgctgctcaatttaccttcatccttgttt
+46411/1
CCCFFFFFHHHHHJJJJJJJJJJJJJJJJJJJJJJJJIJJJJJJJJJHIJ
@4671707/1
tgttgctgaggctgctgtggtctctgctgttgctgaggctgttgtggtct
+4671707/1
@CBFDFFDDFFHFJIJJGGHIIIJJJJJJHIIIIIGHJJJJHHGIJIIJJ
@46832/1
catgcagttagtgcaactgctcccttggcagtaacaagattttcacatgg
+46832/1
CC@FFFFEHHGHGIJJJJIJJJIJJJJJJJJHGIJIJJIJJJJIJGHIGI
@7233774/1
ctctgctgttgctgttgttgctgaggctgctgtggtctctgctgttgttg
+7233774/1
CCCFFFDFFHGGFG?FHHIIIJJJJJEHIIIIIGCFGHIJJJJGFGGFH@
@3656840/1
gtgtaatcactgctgaggcttgaacaagcccttctgatagcctgcaattc
+3656840/1
B@BFFFFFHHHFHJJIJJJJJJIJJJIJJJJJIJIJHIIJIJJJJJJJJG
@6731355/1
gtgtcttgcacgacctttggattgaatataagaccttgttgttttagggt
+6731355/1
CCCFFFFFHGHHHJJJIJIJJIJJJJCGEGGGJJJJJJIEGDHIJIJJJ9
@1600865/1
gttgcctctgctgctgctggggctgttgttgccactgctgctgctgcggc
+1600865/1
CBCFFFFFHHHHHJJJJJJJJJJJJIJJIJJJJJJJJJJJJJJJJJJJJJ
@5185977/1
catcatttttagattttcctgcaccgatgcaattaatactcatcttcttt
+5185977/1
CCCFFFFFHHHHDGIJJJJJJJJIHIIJJJIIJJIIJIIJJJJJJJJJJJ
@3658375/1
ctgcaattcttggttcaagatcattttaaactgcccttctgacacaccat
+3658375/1
CCCFFDDFHHHHHEGHIIIJIIJJJJJJIHIIIEIJEGIJIJIIJJJGII
@1095611/1
ctgtgatcttgtctaagattgctttcgctgcggcatgctttgcttctttc
+1095611/1
CCCFFFFFHHHHHJJJJJJJJJJJJJJJJJJJJJJJJJJJJJJJJIJJJI
@1096040/1
gttcttttaacactctttgatggaatttcataaacaactttcaaatcctt
+1096040/1
<@@?BDDDHHDFAFEHGEGGGGACEH<<BECHEC?@EEAFCBDHEBFDEA
@564803/1
agataatcccatatcattgagacattaacttgcgtagcatactttatcgt
+564803/1
@CCFFFFFHHFHHGIJJIGGGGHIJGIJJGDHEFDGHIIIGIJJJGHHHD
@6733300/1
ccatgttgaatagcttgctgtggtggtacagcacccggtcctggtcc
+6733300/1
@@@DDDDBF?D?<BBGGBHI:AEAFGEEDE?@GIDF@F:DDFFHIIG
@5187386/1
gtaaatttatcgcaaggtaacgtaaaacaatatctattcaacaaaggaat
+5187386/1
@BCFDFFFHGGHHJJJIHHIIIJJJJIIIJJIJJJJJJJIIIJJIJIIIJ
@4168891/1
gtgcattaatctatagaaaattttccaaacagtatttagagactttccac
+4168891/1
@@@FFDFEDHFFHJJJIIIEEIJJIIHJJHIIAHFGCFHCCHEHCHEBED
@565498/1
gcgccaacaacaatgacaggtttttgaaaaaattttggccaatagctgtg
+565498/1
@@?DDDDDFDFAHIBGEBC@2<C?C@CDGIIGB?FHGHGE@F=FB<BBH@
@4672731/1
gccgtaatgaatggtgttgctttcgcagggtaagtctttcagtctcatcc
+4672731/1
@@@DDADDDHFDHIAAGBHIIGI:CGGEGIFI@ABFBFGGIIHGHIEHGG
@2103028/1
ggtgtacagaaatatttcggcttctgcttccgttccagcctttctgctgc
+2103028/1
@@?DFFFFHAFHFEHGIJGGIJIIIJIJJIJFIIAGH:CGHIGIICGHFG
@3131674/1
ccttaaccttttgtaacatcgacaacaccgcttgtgcggcaatatgtttg
+3131674/1
CCCFFFFFHHHHHJJJJJJJJJJJJJJJJJJJJJJJJJJJJJJJJJJJJJ
@3660229/1
tctgcactgtgacagtcttcaagcactgagttagaataccaacctgaatt
+3660229/1
CCCFFFFFHHHHHJJGIJJJJJJJJJJJJJHIJJIJJJJJJJJJJJJJJJ
@48876/1
cttggaaacaattttataattattggatatattcatgccacattccattc
+48876/1
@@@DDDA;DF3ADFFBEEEB<FEEB><FFE9FH<FAGEGIFGIGB9CBFF
@3660846/1
cttggcaacaaacagttgttttttcctgatatagctctaacttcaattaa
+3660846/1
CCCFFFFFHGHGHGIIIJHIIJJJJJJJJJJJJJIIJJJJJJJJIJJJJJ
@2104948/1
gctctaaatggcatgaacagagataaagctccaagggaggatgggatctc
+2104948/1
@;?DDDDDH<CFDDGIGFBAFGGGGCE>H>GDG@FG1?D8BGEECHI7D?
@6733494/1
cctaattgaagagccttttcccaaaatcataccattagatttattaattt
+6733494/1
@?@DDDDDHBFBFBFDGHIGGGEIAFBHCHIBEGHIFF@DHHIIIC?BGH
@1605668/1
gtcgaacagcttccacagcttgtctgtaattgcgataaggtttttcagga
+1605668/1
@@<BAD>DA8CFBEFEH@?<@<CEH<FFHIFIE<BGEEI9:9B=?BDFED
@1605679/1
cagggttcatgagttccactttcacaatcaattaattggtaacatggtaa
+1605679/1
CCCFFDEFHHHHHHJJJJJJJJJJJJJJJJJJJJJJJJJHIIJJIJJGIJ
@3132728/1
cttgaagttggttcagctgtagtctgtctgcatctgtatatgccctagca
+3132728/1
@@CFFFFDFFHDHIIIGGGHIIIJJJFHHJJJJIJIJJJIHIJIIIJJII
@6733896/1
gtcgtgagaagctgcaacggctgctatagatggaacgttgatctggtctg
+6733896/1
CCCFFFFFHHHHHJJJJJJJJJJJJJJJJIJJJJJHIHIIJIIJJJGIJI
@5696508/1
cttggtgtttgttttctccaactccgacaaacgccatcctctcattctta
+5696508/1
@@@DDADDFHHCA?CEDG>HHGHIGDHGIGGHEGFFHHIIICHIIIIIIG
@5697182/1
gcctcatgttataacattatgcagttcattacctaagatatttgttatga
+5697182/1
C@CDDDDDHABBD?<EHICFHDEH@EHAEHEFHHIEGIG@GFGCIEHIID
@1098237/1
cgcagcctcttgttttgcttctttttttgacctacccttgccgacagcaa
+1098237/1
CCCFFFFFHHHHFIJJJJJJJJJJJJJJJJJJJJJJJJJJJJJJJJJJJH
@2627236/1
ctgtaaaatccttcactggaaacagctatggtaacatctcgtttcatttt
+2627236/1
CCCFFFFFHHHHHJIJJJJJJJJIJJJJJJJHHIGIIJJJJJIJIGIIJJ
@2627358/1
gtttccacaacaatttctcttcctttttttggatctgaagggcggtcccc
+2627358/1
?:?DDDBDDDD:2:ADEGDFHEIHI@FFIEEIEIIIFEFFFIIFFFDBCC
@7235991/1
gtgctgaggcaagtgttgggattttgaccatcttcaacgaatcaaattca
+7235991/1
@CCFFFDFHGHHHHIJIGGGDEHIIGCGHEFEHGIGGHID?FEHIJGGDH
@1098873/1
gagtaatctctgtatcaacaactgtaccagccggcacattcatatttctc
+1098873/1
BCCDFFFFHHHHHIJJJJJJJJJJJJJJJJJJJJJJJJJJJJJJJIJJJJ
@5698493/1
cccatatcattgagacattaacttgcgtagcatactttatcgtaacggtc
+5698493/1
CCCFFFFFGHHHHJIJJJJJJJJJJJJ?FHJJIIJJJJJJJJHIJJJIJI
@7746744/1
gcttcggccacttctttgaactaagtacagcgaaattcttattcgattga
+7746744/1
CCCFFDFDHDHFHJJGIDIIICGEGEGEIJIBGHIJJGIIJJFEH>GGGH
@5699054/1
cttgaacaaatttacctaaagcaacaacacaattgtcggcagctgggaat
+5699054/1
CCCFFFFFHHHHHJJJJJJJJJJJJJJJJJJJJJJJJJJJJJJJJJJJJJ
@569270/1
ctcaaccttttgtaacatcgacaacaccgcttgt
+569270/1
????DD?D:DDA<<ACE4<3AEAFBFEEIDDID0
@6737042/1
aagaactatttctttaagaatattttggatttcattgatagtatctgatt
+6737042/1
CCCFFFFFHHHHHJJHIJHJJIJJJIJJHIJIJIJJJGIIJHIIJJJGIJ
@5699618/1
ctagataataatgcctcagagctaccttggcagctgctaattttgcttgg
+5699618/1
@@@FFBDFGHHDHIIJJJJIGH<EHFH?CEHDGHGIGGHIIJI>FGHGJJ
@1608402/1
cccacttttatgaatgattttgatccaaccttctggtagcatttcaaaat
+1608402/1
CCCFFFFFHHHHHJJJJJJJJJJJJJJJJJJJJJJJHIJJJJJJJJJJJI
@7238799/1
atgatttagacattactaccaatactttaagagcatttattgcagcttct
+7238799/1
@C@DDEFDDDHBFGGGGGHGGEDGDDHGFHEIGHHIEHIIHFIIGIIIII
@1608864/1
gtttaagaaagaccaaaggtttctgttgagctagtcatttgttcccctga
+1608864/1
@@@FFFDAFDDFHFHIGHI?CFFIIJFEAEEAFHHHIGGGGBFHBFGGGI
@6205946/1
gcttgtctaacttgaccaacggtaaaagcaggaggttgttgcatcctttg
+6205946/1
CCCFFFFFHHHFHIGIJJJJIJHJIJIJIIJJGGG?DGGEIGIJJJJIJJ
@5700907/1
gccgcttgttgctgtacttgaggctgagatgaaggtggtctgctgggttg
+5700907/1
CCCFFFFFHGHHGJGHIJJJJJJJJJHIJJIJJJJCFHFHIJJJIJIDGG
@2106931/1
ctccacctttctttccttttttgcccattattgtgtactatcttcaa
+2106931/1
CCCFFFFFGHHHHJJJJJJJJJJJJJJJJJJJJIIHHIJJJJJJJJJ
@2107410/1
gtgcattaatctatagaaaattttccaaacagtatttagagactttccac
+2107410/1
CCCFFFFFFFDHDHIIGEDEHHIGIJJJJJIJJIIGG:@:??FHHIIIGI
@5703539/1
ctgctgttgttgaggctgctgtggtctctgctgttgctgttgttgctgag
+5703539/1
CCCFFFEFHHHHHJJIJJIJGIJJGIIIIHEIIGIGIIGFGIEHECCD<F
@5195186/1
ctcattttttctgctaaagcactaccttcagcgggagaccttggctttgc
+5195186/1
@@CFFFFFHHFHHAFHJJIGGGHJCFHIGIHGEID?DGIIHG@EHIJIIJ
@6208693/1
ccttaacttgcattaaatcacatcacattaccacatttctcaaattcagt
+6208693/1
CCCFFFFFHHHHHJJJJJJJJJJJJJJJJJJJJJJJJJJJJJIJJJJJII
@572427/1
caatgtttctagcctttcataattcataacgtcattagcagagctcgcta
+572427/1
CCCFFDFFHHHHHJJJJJJJJJJJJJJJJJJGIJJIJJJJJIIJJJJJJI
@572448/1
ctcaatgatttcctccttccaaaaaaatacagcaagtctggtaaatttat
+572448/1
CCCFFFFFHHHHHJIJJJJJJJJJJJJJJJJJJJJJCHIJJHIJJJJIJH
@5705715/1
ggccaacatattactgacctcaaccgtacttctagcattagaagtttctt
+5705715/1
BCCFFFFFHHHHHJJJJJJJJJJJJJIJJJJJJJJJJJJJJJJJIJJJJJ
@5195963/1
ctgcactgtgacagtcttcaagcactgagttagaataccaacctgaattt
+5195963/1
CCCFFFFFHHHHHJHIJJJJJJJJJJJJJHIJJJJJJJJJJJJJJJJJJJ
@4677130/1
ctcagataatcccatatcattgagacattaacttgcgtagcatactttat
+4677130/1
CCCFFFFFHHHHHJJJJJJJJJJJJJJJJIJJJJJJJJJJJJJJJJJJJJ
@2631925/1
gtgcacccatcaaagcctcaaaacagttagccattgcatgcctcaactca
+2631925/1
CCCFFFFFHGGHGJJJIIJJJIIIJJIIJJJJJJJJJIJHJGIJJHJJJJ
@4176444/1
cttagatctaccagtgcccatggcagcaaatctacttgatcctatagttt
+4176444/1
CCCFFFFFHHHGHHHGGHIJIJJJJIIJJJIJJIJJJJIJJJJIJJJIIJ
@3137976/1
ctcagttgtttttgcacagaactcagcaactctcggatcttctatcctta
+3137976/1
CCCFFFFFHHHHHJJIJJIIJJJJJJJJJJJJJJJJDHHHIJJJJJJJJF
@576759/1
ataagattacaattcttaacattttttctttaaacaaagaacattggatt
+576759/1
BCCFFDEFHHHHHJJIJIIJIJJJJJJJJJJJJJIJIGJIJJJJJJJJJJ
@6741760/1
ggtattatgagtgttacttctcatcctaggacgtccacctcgaactgaag
+6741760/1
@@BDFFFFHHHHHHIJJJJJJJJJJJJJJJJJJHIJJIJJJJJJJJJJJI
@577433/1
gctgtatcatcaacttctaaaggtttccaataaacaccttttggaagctt
+577433/1
CCCFFFFFHHHHHJJJJJJJJJJHJJJJJJJJJJJJJJJJJJJIJJJIJJ
@5707677/1
gctcttcatgccactgattgatgtcccaatggtccacacctttgtcacca
+5707677/1
CCCFFFFFGGHHHJJJGIJIGJJIIIIIJJJJIGIJJJIGHGHGIIIJII
@7244044/1
gccacttctttgaactaagtacagcgaaattcttattcgattgaagtaaa
+7244044/1
CCCFFFFFHHHHHJJJJJJHIJJJJJJJJJJJJJGJJJJJJJJJJJHIJJ
@6744046/1
ggctaccttgccgtaggaaataagaaagcaagagaaggaagtgaggtaca
+6744046/1
CCCFFFFFHHHHHFHJJIIIJJEIJJIJIJGIIIJIJIJFIEGIIJHHJG
@6213042/1
ccactatattcaccaaccgttaacggagtttgctgtcgaatactctgagc
+6213042/1
CCCFFFFFHHHHHJJJIJJJJJGIIIIIHHIJJJJHJJJJJJJJJJJJJJ
@6214281/1
cctcttctggaaagcagctcttgcagcattgacactggcgttttggtggg
+6214281/1
CCCFFFFFHHHHHJJJJJJJJJIJJJJJJJJJJJJIJJJJGHIJJJFGHJ
@5204177/1
cttggaaacaattttataattattggatatattcatgccacattccattc
+5204177/1
@@@DDDDDFHFF8EFGEIHBHIIDHHGGEGHHHEF@GHGGDHIGGIICAF
@4182135/1
cagacatttcttctgggagaatttttaaccatttacacaatataaatgca
+4182135/1
@@CFFFBDHFHDFIIBCEAEEEHIIIIIEEEHDHIGGIFICFCBDHGB@F
@5204638/1
ataagaactatttctttaagaatattttggatttcattgatagtatctga
+5204638/1
CCCFFFFFHHHHHJJJJJJJJJJJJJJJJJIJJJJJJJJJJJJHIJJJJH
@2113714/1
ggtaggggttgtttccctagactgtggttgagacacttgctggggaggtg
+2113714/1
@C@FFFFFFHHHHJJJJJJJJJJJIJJIIJJJJJIJJJJJJJJJJIJJFH
@1106605/1
cttgaacaaatttacctaaagcaacaacacaattgtcggcagctggg
+1106605/1
@@<?DDDAB>D?DBF?EEGCHCGHEHIGCFD@@?9?F@DEGGEB8?1
@56708/1
cagggtcattatgggcttctattagttcatctatattttttaaggaagta
+56708/1
@BCFFBDEHHHHHJJIJJIIJJJIJEHIIJJJJJIFJJJJJJJJJIIJGH
@5710130/1
cgcaaggtaacgtaaaacaatatctattcaacaaaggaatagcagattca
+5710130/1
@@@FDDFABFDHHGEEGIIIGGIIJIGICGGGBGCHHGIGGDHIE?GGIJ
@7755219/1
ccaagccgtaatgaatggtgttgctttcgcagggtaagtctttcagtctc
+7755219/1
@@@ADFFFHHHHHJJJJJGGEHIEGIJIIIJIEHDGIIIIIIJGIIIIJG
@1107259/1
gtgcagggtatgaaactgaacgtgtacacctggtaaagaggtgacaa
+1107259/1
@@@FDFFFCFHFHJJJJJIIJGCDHEFIJJGIJFHI@D9FH9BGHIJ
@7247170/1
ctttcagtggacaatttacaggcagttgaagataacatacaattttaatt
+7247170/1
CCCFFFFFHHHHHJJJJJJJJJIJJIJJJJJJJJJJJJJJJJJJJJJJJJ
@58338/1
catagatccgacgacactttttagtaccgggcttactaagggagttttct
+58338/1
CCCFFFFFHHGHHIIIJIJJJJJJIJJJJJJJJJJJJIIIIJIIJIIHHH
@6746579/1
ggaaacaattttataattattggatatattcatg
+6746579/1
@@@DDDD=FFD?D@FFI@CHH9EG?:AEDFH<<C
@1618513/1
gggtgactgaagaccagctcaggactgcaactgtgtacctcacttccttc
+1618513/1
@@CDDDFFHHHHHJGIGIIGIGHJIJIIIGIJIHIJJJBHIJHIJGHGFD
@5205064/1
ctcattcttagttgtaacaactaggggcaccatgacgatagctttattct
+5205064/1
BBCDDFFFHGHHHJIJJJGGGIGHIGHIIGIIJGIIEGHIIJJIJIJIGH
@6215338/1
tgatcattaagttcgccgatcttgtacaacattttacatgcagttagtgc
+6215338/1
<@@DADFFGHGBFHIIII<F@GGIGHHGIIIIIIEIHIAGHGEG@GIIIH
@5206000/1
gtcatttctttttcttgatctctttcattatcgtaa
+5206000/1
?@@DD;ABCFABFB:?<4EHFEI>HC>B@FCFDGFB
@6216161/1
gcctttgttgctgctgtggtggttcttgcctttgcagctgttgtggtggt
+6216161/1
@@@DBDDDFHFFBEHEFHGGGH@EFHHGHIGIIIIIIIGIIIIDBA9BFD
@6216173/1
aggaaatcgatttttgaaacacctctgtcgaacagcttccacagcttgtc
+6216173/1
CCCFFDFFHHHHHJJGIJJJJJJJJJJIJIIGIJJJJJJJJJJJJJJJGI
@6216617/1
cttcatccttgttttcaaagttgataaataatattaatgaaactaaaaac
+6216617/1
CCCFFFFFHGHHHIJJIJJIIJJBHIIIJJJJIIJIIGEGGGIIJJJJGI
@2638108/1
tgctgctgctgaggcggttgttgccactgctgttgttgaggctgctgtgg
+2638108/1
CCCFFFFFHHHGHIIJJEHBEH>FHIJJGJJIJJIJIIIGIIJIGIG4@E
@7758487/1
catctgttataaatgtaggaagttatcaagaaatctaagattgcatcacc
+7758487/1
CCCFFFFFGHHHHJJHEHIIJJGHJJJJJJIJJJJJJJJJJJJIJJJJJJ
@2116302/1
ccgacaaacgccatcctctcattcttagttgtaacaactaggggcaccat
+2116302/1
@CCFFFFFHHHHHJJIHIJJJJJJJJJJHIJGHIJIJJIJJJIIJIIIJJ
@58962/1
ctctgcactgtgacagtcttcaagcactgagttagaataccaacctgaat
+58962/1
CCCFFFFFHHHHHJJJGIJJJJJJJJJJJIJHIIJJJJJJJJJJJJJJJJ
@4186141/1
ccgacaaacgccatcctctcattctta
+4186141/1
:????<022@1CDEE8ACF9<?@<@EE
@5207193/1
ctctatttcattgtgcattaatctatagaaaattttccaaacagtattta
+5207193/1
CCCFFFFFHHHHHIJJJJJJJJJJJJJJJJJJJIJJJJJJJJJJIJJJJJ
@2639396/1
ctcagataatcccatatcattgagacattaacttgcgtagcatactttat
+2639396/1
BBCFFFFFHHHHHJJIIJJHIJJJJJIIJIJJJIJJJJJJJGIJJIIIIJ
@5207889/1
ctgctgtggtctctgctgttgttgctgaggctgctgtggtctctgctgtt
+5207889/1
@C@FDDDFAHFHHIIDGGHHGHIGIIGEGGDEDD@F??DDGIIICGG<9B
@7250034/1
ctcttctggaaagcagctcttgcagcattgacactggcgttttggtgggc
+7250034/1
CCCFDFFFGHHHFEEGIJIGIGGJJIFIIIJIGFGEHGI@:GGHBHIJJJ
@3144791/1
gctgttgttgctgaggctgctgtggtctctgctgttgctgttgttgctga
+3144791/1
CCCFFFFFHHHHHJJJJJJJJJHIJHIIJJJJIJJJJJIJHHIGIIIJJE
@3675448/1
cctggatggccttccaattctggctggtgatcaaaactaaatgcgatgtc
+3675448/1
CCCFFFFFHHHHHJJJJJJJJJJJJJJFHIJJJJJJJJJJJJJJJIJJIJ
@6218893/1
ctctaattaagtaaaaactataaaaataataggctttttaaaataataca
+6218893/1
CCCFFFFFHFBD?BBFHHBEGHIGGFGH@HIHEE@FHHHGHIIIIIIIII
@3675714/1
gtctttgtgtcttgcacgacctttggattgaatataagaccttgttgttt
+3675714/1
CCCFFFDDFFHHHBHHHEHEHGJJGGHGGGIGIGHIJJJJGJJJIJJFHJ
@1621027/1
atttaacacacattttgtaaataattttcttaactttacacatttaagag
+1621027/1
1??D;DDAFH>FFG@GBE<<AA:AFHHIEGB?@>FHHB@9DDFGFHIB49
@2118590/1
tgtagaattacagaataactcatgaatgctttctaatgtttcttcattta
+2118590/1
=@8==BDDFDFHBD>GHIIEFH>AFHGIIIIHIGGHI@?EHGFE<GHIG@
@1621848/1
tgtagaattacagaataactcatgaatgctttctaatgtttcttcattta
+1621848/1
CCCFFFFFHHHHHJJJJJJJJJJJJJJJJJJJJJJJJJGIJJJJJIJJJI
@3145850/1
ctctgtcgaacagcttccacagcttgtctgtaattgcgataaggtttttc
+3145850/1
CCCFFFFFHGHHHJJJJJIJJJJJJJGIJJIJJJJJJJJJJJJJDHIJJJ
@3676890/1
ctttgtgagccacatcaatgttaaggaatggtttccaaccaataattgca
+3676890/1
@BCFFFFFHHHGHJJJJJJJJJJJJJJJJJJCGHIJJJJJIJJJJJJJJJ
@61738/1
aaacaatatcaagagcttggattgcctcctgcggaccattagttgaagtc
+61738/1
CCCFFFFFHHHHHJJJJJJJJJJJJJJJJJJJJJJJJJJJJJHJJIJJJJ
@1622162/1
cactataaatgtaatcggtggcgtgtaatcactgctgagg
+1622162/1
@;@??BDA<DF:C:AFE:A1CDA<??CGEGEEF?G<<4DB
@6220224/1
cggcataatgagtacatcatttacatcaccgtgatctaatatttgagcag
+6220224/1
CCCFFFFFHHHHFIJJJJJJJJJJJJJIJJJIJJJJJJJJJJJJJJJJJJ
@6220670/1
tgctgctaaatcttcaagtacatagtacataactttagctgtcgtctttc
+6220670/1
CCCFFFFFGHHHHIIIJJDFHHHIJCEGGJJIIJJJJJJJIHIJFHIJJG
@6220766/1
atataactatgaagaatcatgtgataaaaaatagcagcagtcatcaccaa
+6220766/1
CCCFFDDF<FFDHGHIIIGHIIG>HGCCHEIGIGEHGEGIH9DGEFEDHH
@585336/1
cttgttttcaaagttgataaataatattaatgaaactaaaaacttcaaaa
+585336/1
BCCFDFFFHHHHHJJJIJJJJJJJJJJJJJJJIJJJJJJJJJJJJJIJIJ
@585465/1
cttttcttctttctgtatcaactgcagcctcttttaccattgtacgagtt
+585465/1
CCCFFFFFHHHHGJGIJJJJJJJJJJJJJJJJJJJJIIJJJJFGIJHIFI
@3678109/1
ctagataataatgcctcagagctaccttggcagctgctaattttgcttgg
+3678109/1
CCCFFFFFGHFHHGHHIJJBDGBFHIEGBHHEEFIIIIEDE?FHIIJEGE
@3147795/1
gctgctatagatggaacgttgatctggtctggagctggatgagtgacatc
+3147795/1
CCCFFFFFHHHHHJJJJJJJJJJJJJJJJJJJIJJJJJJJJJJGHIJJIJ
@62916/1
ccactgattgatgtcccaatggtccacacctttgtcaccactatattcac
+62916/1
CCCFFFFFHHHHHJJJJJJJJJJJJJJJJJJJJJJJJJJJJJIJJJJJJJ
@7252765/1
gttaaaacagtacatcgcacaacaaacacttggggagttaaatcaacatc
+7252765/1
CCCFFFFFHHFHHJJJJJJJJJJJJJJJJJJJJJJJJJJIJJJJIJJJJJ
@1623446/1
ggtgtattcattacatatgtatttatactgacataatctcattaacagtt
+1623446/1
?@=DDDEDHHHGHJIIGGJHIJJJIHIGIIIIIIJIIIIGGIIJIJJJJI
@7253260/1
ctacaccatctaacctctacaattttgttttgtttctcctccatttccaa
+7253260/1
CCCFFFFFHHHHHJJJJJJJJIIJJJJGHJJJFHIIJJJIJJJJJJJJJJ
@63560/1
cttcagtcacccgattctatttcttggtcatcagtttgagatactgtaat
+63560/1
CCCFFFFFFBFFFIJJEGIIIJGIJD@CHEHHJIFIHEHIJJIIIIGADG
@3149672/1
ggcaatttgcaattcttttataata
+3149672/1
???B;DAA2?CD8E:C4C@FBFCF<
@2644401/1
cgtgtaatcactgctgaggcttgaacaagcccttctgatagcctgcaatt
+2644401/1
BCBFFFFFHHHHHJJJJJJJJJJJJIJJJJJJJJJJJIJJJJJJJJIJJJ
@3150220/1
gagacaacgtgatataactatgaagaatcatgtgataaaaaatag
+3150220/1
@?@DADDDHDFDH@DF<GHACH<H<CG4CE4?GH@GCEDG<:?4B
@6223528/1
gttggatcattagcagaaatcctcattctttcaaaaaaaactattcgtag
+6223528/1
@BCFFFFFHGHHHJJJJJJJJJJJJJJJJJJJJJJIJJHIIIGJJJJHIG
@2645012/1
gctgtaatgtaaaagcaccaaggctttgcgacaatttgttctcttctgtt
+2645012/1
@@@DBDEBHHBHHFAHGIIIIGIJEFHHIGBFGHIGIGDGIGIJJIJJBH
@3681060/1
cagcgaaattcttattcgattgaagtaaattgtaaaatgctaatatccta
+3681060/1
C@@FFFFFHHHHGJJJJJIIJGIGIFHHIGJJFIIJIIGIJIIJIIIIJJ
@3681365/1
cattgtacgagtttgagcatcattcattttcttcattgtaacttggcccg
+3681365/1
@@@DDD>DFFF:CF@FDGHGGIIGIIGIIEIEBGGIICFGHBGCGGGHCD
@7764270/1
gttaacttttggtggctttattatattactcctaattgaagagccttttc
+7764270/1
CCCFFFFFHHHHDHIJJJJJJJJJJJJIJJJJJJGIJJJJJJJJJJJJJJ
@3682042/1
gtaactatgatttagacattactatcaat
+3682042/1
@@<DBD;BD4CFHDH??FIIEF<HH??AH
@2646799/1
ccgtacttctagcattagaagtttcttctccagctaaggctgtatcatca
+2646799/1
CCCFFFFFHGFGHEIJJIGIJHHJJIJJIJGHIIGIGHIIIIHIIGHICH
@2125742/1
cctgttcttcttgaagttggttcagctgtagtctgtctgcatctgtatat
+2125742/1
CCCFFFFFGHHHHHIJJJJJFGIJJJJJIIJJJJJJJJJJJJJJJJJJJI
@3152688/1
tgtaaagtgttgctaacttcataaatgcacagagtaggttattgtaaggt
+3152688/1
@@BFFFFDFHHHHJJJJJJJJJJJJJJJIIJJHIFEHIGHIIJIIIJJJB
@1627504/1
caatcacaagttttacttcttctttaagacactgactaaaatattgttca
+1627504/1
B@CFFFFFHHFHHJJJJJJJJJJJJJIJJIIIJJJJJJJJIJIJJJJJJJ
@5718685/1
ctctgcagggaacggcgacataggtgtctgctcttcacatactcttgtta
+5718685/1
CCCFFFFFHHHHHJJJJJJJJJIHIJJJJJJJJJJJJJJJJJJJJJJIII
@2127197/1
gcataagtcattcctctatcaggtaagacaacaatcacaagttttacttc
+2127197/1
@@CFFFFDHFHFHJJJJJJIGHGFEHGIIJJJIIJJIHIJJJJJJGIGIH
@67834/1
tgctccaattgcattccctttcacactagggacatgaggtgaaattattg
+67834/1
CCCFFFFFHHHHHJJJIJJJJJIIIJJJJJJGHGIGIJJDGIIDHIIIJI
@4697450/1
ctcatgttataacattatgcagttcattacctaagatatt
+4697450/1
CCCFFFFFHHHHHJJJJJJJJJIJJJJJJJJJJJJJJJJJ
@1629318/1
ggggagttaaatcaacatcagctgagatatactcatattgaggataagaa
+1629318/1
C@CDDDBDFHHHHJJJJJJJJJIJIIIIJJJIJJJIIIJJJIIIJJIIJI
@3153827/1
tataaaagaatacacaacagtataacattcgtcctcctgccactcatca
+3153827/1
C@?DFDDDFAHBFHIEBHIIEBDAFHIHBHH<BFGFHHCFGAFBFFEHE
@7767374/1
ctccaagttgtgaatcaatttcaggatacgatctggtttacaattagaat
+7767374/1
CCCFFDFDFHHHFIIJIGIEIIIJIGI@ECCHGIIHEEHFHGBHIHJ>FH
@6755732/1
atccataataagtctaaatagaccttcagggt
+6755732/1
@@<DDD?DBDADAAEGEEACD4AF3CCC@9CF
@2128000/1
ggactgtcagatggttttggagaattatcaaagagaattattgaattcaa
+2128000/1
CCCFFFFFHHHHHJHIJJJJJJJJJJJJJJJJJJJJJIJJJJJJJJJJJJ
@592176/1
tgaaactgaacgtgtacacctggtaaagaggtgacaaagatagtaagtta
+592176/1
CCCFFFFFHHHHHIGIJJJJJJJHEHJJIIJ@FHIJIJJJJIJHIIJFII
@69066/1
gtacgctcaaacatgcaaatgtgacattattgactaaggccgatctgagg
+69066/1
CBCFFFFFHHHHHJJJJJJJJHIJJJJJJFJJJJJJJJJJJJIJJJJIJJ
@6227633/1
ctcatttgaaaacgtggatctccaaggtctccttgaacaaatttacctaa
+6227633/1
CCCFFFFFHHHHHHEHIJIIJJJJJJJGFHHIIJJIJJJJIIJIIJJIII
@1633199/1
aatcaattatgatactgtctccttcaacaatcgtcggtacaatgtaatat
+1633199/1
@?@DFFFFHHFDHGIEEEECA@EHHIIIIIIIGDCHIDFGIGIIGIIIIE
@2650113/1
ctggttacaggagatactggttgttgttgaggtggtagttgagtttggtg
+2650113/1
@CCFDEFDDHGHHBGIGIIJAFHHIGCFHHGH@?D?FHFGEBFDFGHIFH
@4699618/1
gtatttcctgtgatcttgtctaagattgctttcgctgcggcatgctttgc
+4699618/1
CC@FFFFFFHFHGGHJJEEHHGIIJJJIIJJIIGJIII:FHJIIJIIJJF
@594044/1
gtcacaactaacaatgggccacaactcatattgatcgtcaaatgaaacat
+594044/1
@C@FFFFFHHHHHGIJIJJJJJJJJJJJJIJIIJJJJJIIJJJJIIJJJJ
@7768312/1
caggatacgatctggtttacaattagaatttataagtgttgcagttaaac
+7768312/1
CC@DFDFDF@DFBGHCFEHCHDHGBEIIIIIIIEDFGGHGIIII?DDDFH
@1633867/1
gcatcccacttttatgaatgattttgatccaaccttctggtagcatttca
+1633867/1
C@@FFFDDHHHGHBHIJJJJJIIJIHJJIJEHIIJJJIIIDDGHBGIIJI
@3155899/1
ccacattccattccatgatttattaaacccgatgctagctttcttaaatc
+3155899/1
CCCDFFFFBBFHHIJJJIIJJJJJJJJJJJJ<GIICEHGHIJIIIJJIJG
@69811/1
gtgatatatttttgcatctgttataaatgtaggaagttatcaagaaatct
+69811/1
;=;DDDDDFDD:CGF<?AB@HI<AFH@?<32<9<A<1:::EBB??C@GEG
@1634327/1
atcctgtttcatccgcaattttctggcggagttcttcagcattcagtagc
+1634327/1
@CCFFFDFHHHFHJIJJGHJJJJJJJJJJIJ?FHIJJJJJJJJJJJIJJJ
@7769383/1
agtttccatatcatattatacctgaaggcttttgggtcgtgagaagctgc
+7769383/1
CCCFFFFFHHHHHJJJJJJJIIJJIGJIIIJJJJIJHIGIJGHBDFHIIH
@4196157/1
ccacattccattccatgatttattaaacccgatgctagctttcttaaatc
+4196157/1
CCCFFFFFHHHHHJJJJJJJJJJJJJJJJJJIJIJJJJJJJJJJJJJJJI
@1121383/1
ccggcacattcatatttctcccatctgcatccttcttttccggaaagaac
+1121383/1
@@@BDD@;CFHHHBDE@F>HEA?FHGGGGECD?EGEHIICFCH>AGCHII
@1121813/1
cttaaaacaatatcaagagcttggattgcctcctgcggaccattagttga
+1121813/1
@@@?DFFFGFFFFGGHDHIII@BGEIII@HHHGIIIGEHEHIIGBCCB<=
@7261702/1
ctccgcctttctttccttttttgcccattattgtgtactatcttcaa
+7261702/1
@@?DFFDFHHDHDIJIIIJJJFEIIAGIIDIJJIIDFIIIJGJJJCB
@2651364/1
ccaaaattgtaaatccaggaacttcccagtcatcaggaataaagtcatta
+2651364/1
CC@FFFFFHHFHFJIJJJJJJJJJJJJEIHIIJJJJJJIJJIIJFEHIJI
@4701303/1
gttcttcttcttgcaaaggatgtggaggataatttctcgaaacattctgc
+4701303/1
CCCFFFFFHHHHHJJJJJJJIJIJJJJJJJJJJJJJJJ1:HHIJIJJJJJ
@1122095/1
gttcgtggaagtaagtggtctttcatttaatgttttttgaaaagcctcac
+1122095/1
@C@DDFFF??ADDFGEFHAEEHBHHGCHGC?CCEHDDFFA@DDGIEIIIG
@5223039/1
ggaggaatttgtttgtgattttttattgtatcccaatcaattatgatact
+5223039/1
CCCFFFFFHHHHHJJHIGJJJJJJJJJJIJJJJJJJIJJJJJJJJJJJJJ
@1122480/1
ccacacctttgtcaccactatattcaccaaccgttaacggagtttgctgt
+1122480/1
@@@FFDDDHHHHHGGIIJJIIJJIGIJJIGGIIIJIJIJIGGFHHIJIJD
@2652053/1
cttcttttccggaaagaacctagtgtgatggcgtttctgaaccactataa
+2652053/1
CCCFFFFFHHHGDGGIGGGGIJJHGEEHGIJJIHIJIJJJJJIIIIIIIG
@4197768/1
ccgctgtgtctctttctctgattttttgttagactgatttgatagagcac
+4197768/1
@@@DDDFDFHGD?HGGJJJJIJGIGIJIHHJJJJJGGIIJGIGIJIIIIJ
@1123388/1
cttcaattaatttctgatttttattaacaatagattggttgtaacgattg
+1123388/1
CCCFFFFFHHHHHJJJHJIJJJJJJJJJJJJJJJJJJJHIJIJJJJHIII
@1123660/1
gttgttgctgctgctgctgttgttgttgttgaccccatggttgtcgagga
+1123660/1
CCCFFFFFHHHHHJJJJJJJJJIJIIJIJJIIJJJJJJJJGIJIJJJJJE
@2130463/1
ggcatgctttgcttctttcttagatctaccagtgcccatggcagcaaatc
+2130463/1
@@@DDEADFFHHHGBHIIIIIIEFHGIIIIIIFGIGGFBDCEHHIIIGID
@4198255/1
atgggatctcagctgaacttctgaagcaggttggtgaagagtttcaaaaa
+4198255/1
?@@DDFFDHFHDHJGEGHIGGIBHIJIEIDAFFFGIID@GCGIEIIIJGH
@1125312/1
ctagctttcttaaatctggttctctaatcatctgattagtagtaacgatt
+1125312/1
CCCFFFFFHHHHHJJJJJJIJJJJJJJJJJJJJJJJIJJHIJJIJJJJJJ
@2130761/1
cagcatagcttcaatttcattgtcgcttatgtcaaattctacttctgaat
+2130761/1
@@CFFFFFHHGHHJJJIJIJJJHIGGIIIIJIIGIGHIJJGGIIGIJJJI
@71645/1
atttctgataggttctgcaatttccaagaaactttacttttcacaaataa
+71645/1
CCCFFFFDHHHHCGHIJIJJJJJJJIJJJIJIJJJJJJJJJJJIJJIJJJ
@3158254/1
ctgcaagaggtgtcagagaggatgatggtgttgcctgtc
+3158254/1
CCCFFFDEH8AFHIIBFBF?F>AFGIIIIDF1CF>CCHG
@7773007/1
cagaataagaacggtattgctctgcagggaacggcgacataggtgtctgc
+7773007/1
CCCFFFFFGHHHHJGIJJJIIJJJJIJIJJJIIIIJIJJGHFFHIJJIHH
@597262/1
ggtgaaaagaatgatcttccaactgtcacaaacctgttagcagctggttg
+597262/1
@CBDFFFFHHHHHJJJJJJJJJJJJJJJJJJJJJJJJJJJJJJIJJIIJJ
@5225487/1
atctggagctcatcaagcttcggtccgactgatgatttgaggttcttgtg
+5225487/1
CCCFFFFFHHHHHJJJJJJJIIIHGGIJIJJEHGDGIGHIGG?FGHIIFG
@597657/1
gttccaattctaacagttctctgatgggagatttcg
+597657/1
?8:A?B4AD::CBED4AEE??@?CD:3?@F?CAEEE
@1636959/1
gcgatactgcaaacaagggatagcactcaagggcacattatgttttctaa
+1636959/1
CC@FFFFFFDBHFGJJJJIIJGGIJIIGIJJCGGGGIJJJJIDHIJJJIE
@4704971/1
atatcattgagacattaacttgcgtagcatactttatcgtaacggtcatt
+4704971/1
CCCFFFFFHHHHHJJJJJJJJJJJIIJJJJJJJJJJJJJHIJJJJGIIJJ
@4705527/1
cttgttacaacatatttcaacatgtatccttttgggcggtaccatggtat
+4705527/1
C@@DFFDFDHHFDHIIIJFHHBHIIIICHEGGGGIJGEH@GHJGIDGFHH
@4705916/1
tttatttactagaaactgctcttcttttttaataagttttttttg
+4705916/1
:?@;D?DDBF<B:C<AE:FF??IHHI>FFF@FGFIF9?FFB@7@:
@4202154/1
gttcttctttccatcaaacgcaggaaatcgatttttgaaacacctctgtc
+4202154/1
@BBFFFFFHHHHHJJJJJJJJJJJJJJJJJIHIJJJJJJJJJJJJJIJIJ
@5226139/1
ttccaatactgtagaactatcttgttttttaacataatataaatcagctg
+5226139/1
CCCFFFFFHHHHHJIJJJJJJJJJJIIJJIJJJJJJJJJJJJJJJJJIJJ
@6234316/1
gggaaaattaatttttattaagaagccaaattgcacctcacacctggcac
+6234316/1
CCCFFFFFHHHHGJJJJJJJIJJJIGIJJGIJJJIJJJJJJIJGEIJIJJ
@6760880/1
ctcatgttataacattatgcagttcattacctaagatatttgttatgatc
+6760880/1
@B@FFFFFHHHHHIJIJIICGIHHGGIJJJIJJIIHGIIJJJIIIGIIJJ
@3159596/1
gtcccctcttttgggtggaatgtatgacgatgatttgatatctatatttc
+3159596/1
CCCFFFDDHHHGHIGHHIGIIJIGIIGIJIIJGFIIGFFDDHIGIJGGIC
@73549/1
ctcttgttttgcttcttttttttgacctacccttgccgatagcaataagg
+73549/1
CC@FFADDBHBFHGHIJJJJJJJJHEHCHEIGHGIIIIEFGEGGIIGIHH
@3689417/1
ctccatactccttgtcttacaggtaccggtctttctcgataatcaagtgt
+3689417/1
@@@B?B;BFBFBDGEDFDHEHIG?CEE@DFBFIICGEGDHD;99B@D99D
@2134012/1
ggttgctggtcaccgggttgttgcctaacaggaggtggactggttacagg
+2134012/1
@CBFFFFFHHHHHJJJJHJJJJJJJJJJJJJJJJJBF6BFHJJHIJJJJJ
@6234895/1
aacgtaagtggaagcataagctcccaattctttggtgataagaactattt
+6234895/1
@8?DDDDEDDBFHBHGGGGGIGDHCAGHEGCHEGE8?DFGGGGFHHIIFG
@4204612/1
ctccagcacctcttctttgtctccaacccctacctcttcctcgccatctg
+4204612/1
CCCFFFFFHHHHHJJJJJJJJJJJJJJJJJJJJJJJJJJJJJJJJJJJJJ
@5727229/1
gcatggtttaagaaagaccaaaggtttctgttgagctagtcatttgttcc
+5727229/1
CCCFFFDEHHGFHIGIGIGIJGGGHHHHIDGHJIIGHIJIIJIJJIIJIH
@600124/1
gttggagtcaagcgtgtgaaagtatcacttggaagtttagcacagtatct
+600124/1
CCCFFFFDHHHHHJ@FFGHIGIIIGJJJJJJJJJIGHIJIIJJJJGHIJI
@2134612/1
gtgatatcggtgtttttgagctcatacttaatccaatgacatggggaagt
+2134612/1
CBBFFFFFHHDHFIIJJJJJJJJJJJJJJJJJJJJIJ?DGIJJJJJJJJH
@5728890/1
caggtgcgttaacttttggtggctttattatattactcctaattgaagag
+5728890/1
@BCFDFFFHHHHHJJJJJJGHJJJJJJJJJJJJJIJJJJJJJJJIJJJJJ
@1129435/1
gcagcgagatgagcataataggtaggtgcagggtatgaaactgaacgtgt
+1129435/1
CCCFFFFFHHGHHJJJJJIJJJCHGJEFHIIJI?DGIIJJJJIJJJJIJG
@4709669/1
ctgtaaaacgccaataattgttctttcatgatactctcaagatccctgat
+4709669/1
CCCFFFFFHHHHHJJJJJJJIJJJJIJJJJJJJJJJJJJJJJJJJJJJJJ
@4206821/1
gtcgaggaggtccctgttgttccattgcttgaggtctggtaattggagcg
+4206821/1
@@@DDDDDDF?FHHHG?FHIIIIIIDHIGIGIEHIGIIIFFIIIIIIIII
@4710600/1
ataccattagatttattaatttgctcaggagaaatttcaatttttgcaaa
+4710600/1
CCCFFFFFHHGHHJIJJHJJJJJJJJJJJJJIIIJJJJJJJJJJJJGIJI
@5230197/1
cgataatcaagtgttggtgcattcataattcgggccttaactttagtgaa
+5230197/1
CCCFFFFFHHHHHHIJJHIFACFHHJCAFHIIJIIIIJJIJJJJGIHIJI
@1130631/1
acgttgaactaaacttggatcagtagtggtatcaatttcttctttaggta
+1130631/1
@C@FFFFFHHHDHHJJJJIJIJIHFHIIICHHIJJJJJJJJJJJJJIIDF
@5732984/1
gggaatcctttgtgagccacatcaatgttaaggaatggtttccaaccaat
+5732984/1
CCCDDDFFHHGHHJJJJIJJIHIIIJJHHIJIGIGHIIFFGHHHIJIJII
@4208507/1
atcacgtcgtctttttttaccaaaccggtattttccccttggcaacaaac
+4208507/1
@@@DDD?B8D;?AE@EGIGI<D@CFG@F86BFH@CFGHBH@C38CG>6.?
@6766169/1
gctggatgaggaaatttttcataaagaagtcgaatactgttct
+6766169/1
C@CFFF?DDHFFHA4AFBEEEHGEAE422<ACFEGGGIB11?D
@602783/1
tcggcagctgggaatcctttgtgagccacatcaatgttaaggaatggttt
+602783/1
CCCFFFFFHHGHHIIHIIJJJIJJJJJJJJJJIJJJIJIJJJJJJIJDHI
@76560/1
ggtgtttttgagctcatacttaatccaatgacatggggaagtcaattgct
+76560/1
BB=DBDFFHDDFHJIIIJIIIIJIHIIHJGIHGIJCHEIJJ@DHIIJJGG
@3695164/1
tgttgttttagggtaatcaaattttatgacaaaattgcaattctttacat
+3695164/1
@@=DD?DFDHHHHFHGHGIIAHIGGIIIIIIEEGHIIGCFHGHEGIIIBG
@7780706/1
cagcagctcaatgtaggttaccacatcaacatcgtcatatagcatcaata
+7780706/1
CCCFFFFFFHHHHGHIGGHHHJJJJJJIIIJIJIHGHGIGJGGIGIJJII
@2661575/1
cttctattagttcatctatattttttaaggaagtaagtgcaggggaacga
+2661575/1
BBCFFFFFHHHHHJJJJJJJJJJJJJJJJJHIIGHJJGHIIJJJJJJJJI
@7274342/1
ctggggaggtggacctctttgtgcccatggagtttgacctctaggaccag
+7274342/1
@@CD?DDDAAFFHIIIIIAHHIIGIIGCFCDGIIIEGCHHIHHII9@DC=
@7781414/1
gcctcatgttataacattatgcagttcattacctaagatatttgttatga
+7781414/1
?@@FDDDDHHHHHIGIGGEJIIGIHGJIJIJJJJFHHJJIIIIIGHIDII
@1644573/1
cagcagctatctcttgtaggaactggactgcattaaaatccgaatccttt
+1644573/1
CCCFFFFFHHHHHJJJGHIJJJJJJJJJJJJJJJJIJJJJIJIJJJJJJJ
@2140538/1
gccctctcgaattctttagttagggtaattaaacca
+2140538/1
@<@DDDA>DHHHDI<BBAEF<CAHG<C?ACE?B@98
@2662434/1
atgctttctaatgtttcttcatttaaaaccgctgtgtctctttctttttt
+2662434/1
@C@DDDFFHHHHHCGHHGGIJJJJJJIJIJJJIIFHJIIJJJIJJIJJJJ
@5232309/1
catcatccaagccgtaatgaatggtgttgctttcgcagggtaagtctttc
+5232309/1
CC@FDFFFFDHHHJCGFGHFGGIJCECGHGGEHGGDGIIJBDFHDFHJGF
@5735680/1
atgtaatcggtggcgtgtaatcactgctgaggcttgaacaagcccttctg
+5735680/1
CCCFFFFFHHHHHJJHIIJJJJJJJJJJJJJJJJJJJJJJJJJJJIJJJI
@1132473/1
aacagggttcatgagttccactttcacaatcaattaattggtaacatggt
+1132473/1
CCCFFFFDHHHHHJJJJJJJJJJJJJJJJJJJJJJJJJJIJIIJJJJJJH
@5735914/1
gtacacaattcaggcactaatgtctcttcaaaatcttcttcatcacgtcg
+5735914/1
@@@F?D?2ADFFFGDHBHCFE>FAHHI@FBHFHGGHGGGHBGHGIIIDEG
@4713424/1
gtattcttcaatggttgctgctaaatcttcaagtacatagtacataactt
+4713424/1
@@CFFFFFHHHGHJJJJIJIJIIHJJGHHHIJIEIJIIGIGIIJJJJIJJ
@4210502/1
agttgaaggattttctaaagctttg
+4210502/1
;1:?DD>>323<AA?F>C:FFHE<A
@5233382/1
gggagttaaatcaacatcagctgagatatactcatattgaggataagaaa
+5233382/1
CCCFDDDDHHGFF@FHIEHHGIB>@BFHFH>HGDFCECEHGGGIIED9DE
@4714096/1
cagtcatcaggaataaagtcattaaccttcaaaatttttccgaggtttaa
+4714096/1
CCCFFFFFGHHHHJJJJJJIIJJJJJJJJJJJJJJJJJJJJJFHIGHIIJ
@5737227/1
cactggttacaggagatactggttgttgttgaggtggtagttgagtttgg
+5737227/1
CCCFFFDFHHHHHJIIJIIJJJFHHHIJJJJJJJDGIFHIHGEGIFIIIJ
@605079/1
gattattcttacaaacagaatccttaactgtccttctaacctgttcttct
+605079/1
C@CFFFFFHFGHHJIJGIJJJJIIJGGIJJECHGDHIJJIJEIJJJJJJI
@7784877/1
cctgggtttaaaatcttcaataacattactcatttctgataggttctgca
+7784877/1
CC@FFABDFDHDHIGIDHIGGFGIIIIGIHGEHEHIIGGHIIICGHIGIH
@606081/1
gtgaaattattggtatttcttttttccaaattgcctctccattcaattga
+606081/1
BBBFFFFFHHHHHCGHJJJJJJJJJJJJJJJJJJJJJJJJJJJJJIJJJJ
@2142163/1
cttttttttgttcctttttgaattaaaatcacctgct
+2142163/1
@BCFFFFFHHHFHIJIJJJJJJJJJJJJJIJJGIJJJ
@6769245/1
cttctgaagcaggttggtgaagagtttcaaaaagctctatataatataat
+6769245/1
CCCFFFFFHHHHHHIJJHIJJJJJFHIJJJJJJJJJJJJJJJJJJJJJJJ
@608312/1
ctcatcaagcttcggtccgactgatgatttgaggttcttgtggaattgtg
+608312/1
??;BDADDHHFHDHGEFEF@:@G<?BDC@GA<DG?DDB9?GCGBFHIBGG
@1647822/1
cttcatcacgtcgtctttttttaccaaaccggtattttccccttggcaac
+1647822/1
BBBFFFFFHHHHHIJJJJJJJJJJJJJJJJJJBFHJJJJJJJJJJIJJJJ
@7277565/1
gccataccgtacgctcaaacatgcaaatgtgacattattgactaaggccg
+7277565/1
CCCFFFFFHHHHHJJJIJJJJJJJJJJJJFIIIIJJIJJJJJJJGIIJJJ
@2665824/1
gcacgacctttggattgaatataagaccttgttgttttagggtaatcaaa
+2665824/1
@@@DB:@D<CDDFEHEEHIIEIGIGHHEGIGHGG?FHBHEEBGCFHCBFF
@6769871/1
ttgatggctacaaagatagaagtcgaattcagttggatgggtaattccca
+6769871/1
CCCFFFFFHHHHHJJIJIIGIIHIGJIIJIIJHIJJIJJJI?DGIIGIIE
@609805/1
cctttgccaaatacttcaactgtgactctaactcttcttccatccgctag
+609805/1
@C@FDFFABFDDDHIIGIIICGCH@F@FEACGHIGIIIIBFGHDFGHIII
@7278692/1
ctcttgttttgcttcttttttttgac
+7278692/1
@@@DDFFFDHHFHGFGGGDHEE:C;?
@1135562/1
cacaaatccacttggaaaactgtttatcatagatccgacgacacttttta
+1135562/1
CCCFFFFFHHHHHJJJJJIJJJIJJJJJJJJJJJJJJJJJJJJJJJJJIJ
@6770671/1
ggtatttcttttttccaaattgcctctccattcaattgaagaagcaattt
+6770671/1
?@=?ADDDHF?FDHIBDGGHEGGHGDEHAFHHGHIIIBHHHIIBHIEBGA
@1135679/1
gggctgttgttgccactgctgctgctgcggctgttgttgcctctgctgct
+1135679/1
CCCFFFDDHFHHHIGIIJJJJIIIHJIGGHAFGFFHDHGDHIHGHDGHIA
@5738889/1
aatgtttctagcctttcataattcataacgtcattagcagagctcgctac
+5738889/1
@BCFDFFFHHHGDIJJIIIJJJJJJJJJJJJJJJJJJIJEIJJJJIHGHJ
@1136196/1
ctgttgttgttgttgaccccatggttgtcgaggaggtccctgttgttcca
+1136196/1
@CCDFFDDFFHFFAHCGJIG?FCFAHHFHAFFGHDD69DDHGFBFF=GHH
@3170182/1
ttactataacactttagcacagacatgttatttactattcattcaaaatt
+3170182/1
CCCFFFFFHHGHHJJJJ@HIJJJIJJJJJJJJJIJJJJJJJJJJGIIJII
@6247685/1
cttttttgaaacgaaatagttttttacaatactgctgtaatgtaaaagca
+6247685/1
BCCFFFFFHHHHHJJJJJJHHJJJJJJJJJJJJJIJJIJJJJJJIJJJJJ
@4214723/1
catcaacatctgacccttcacactcatcaagaacttggtaaactctt
+4214723/1
@@@DDDADHHHB?<<<A:CCCEEEEBBHHIACB??FHEHE4::??BB
@7787307/1
ctttcttagatctaccagtgcccatggcagcaaatctacttgatcctata
+7787307/1
@@CFFFFFDHHGHJJGIGIFIGIJJJJJIJIGGIJJJGIIJJIJJJIJJI
@5740567/1
gctgttgctgttgttgctgaggctgctgtggtctctgctgttgctgttgt
+5740567/1
CCCFFFFFHHHHHJJJJJJHJJJJJIJJHIJFHJJJJIJJGIIJJJHHIE
@7788043/1
ccaatgtttctagcctttcataattcataacgtcattagcagagctcgct
+7788043/1
@@@=DDADADHHH<FHBHEEHFEGEHEG@HG?FHGII@EH@E;C300:?G
@5237851/1
gccacttctttgaactaagtacagcgaaattcttattcgattgaagtaaa
+5237851/1
CC@FFFFFHHGFFGIIJJIIGHIEIJHGIIJJJIGJJJJIGIIIIIFHHI
@81836/1
gcttgcaagaggtaacttctgtcttgaaatctgtagcccaatattgattc
+81836/1
CCCFFFFFHHHHFHJJJJJIJIIJJHJJJJJJIGJJJJJIJJJJJIIJJI
@82057/1
gcctatcctctggaggaattcctttaaactgatccatgatcaatctcata
+82057/1
CCCFFFFFHHHHHEHIGIJJJJJJJJJJJJJIJJJJJJIJJIJIJJJIII
@1650038/1
ggaggtccctgttgttccattgcttgaggtctggtaattggagcggctt
+1650038/1
CCCFFDFFHHHDHJJJJJJJJJJIJJIIJJIJJJGHIJJJIGHGJJJFJ
@6249634/1
ccgtacttctagcattagaagtttcttctccagctaaggctgtatcatca
+6249634/1
CCCFFFFFHHHHHJJJJJJJJIJJJJJJJJJJJJJJJJJJJJJJJJJJJJ
@2668658/1
ctgcaactgggcggcaattattgaggcaatttgcaattcttttataataa
+2668658/1
CCCFFFFDHHHBHJIJBHIIJJIIJIIIIJJJJJJHIJIJJJJJJJJJGI
@2668744/1
ctccaattgcattccctttcacactagggacatgaggtgaaattattggt
+2668744/1
@@@DDFFFGHHHHIIIJJJJJJJJJIIIJEHGHIIIIFG<BCHIHIIIE?
@4216147/1
tttttttggatctgaagggcggtcccctcttttgg
+4216147/1
1?<1B?<00ACDD<@EB@EB8?0<ADI35A9A@@/
@4719463/1
gtcttgaacttcatttccaacaggtagtaagtgatcattaagttcgccga
+4719463/1
CCCFFFFFHHHHHJJJJIJJJJ3HCHGHIJJFHJJJJJJJJJIJJJJJJJ
@6251447/1
ccgactgatgatttgaggttcttgtggaattgtgacactttgatgttgta
+6251447/1
=?@DDFF?FFDBDHIIDGEGHIIIHGGGGGHGIIIIIIHEHIGHHGHGAF
@3701395/1
cttcttctatcacatcggaggcaaccaatatgttcgtctcacccatgtta
+3701395/1
CCCFFFFFHHHHHJJJIIJJJIJJJJJJJJJJIHJJHIJJJJJJJJJJJJ
@7281316/1
gcccaatattgattccagaacttccggcataatgagtacatcatttacat
+7281316/1
@@@FFFD;FFHGHBHBEFGGDGHEH:FHEFGADDDC::BDFDFBBHHIAH
@2669855/1
ctcagagctaccttggcagctgctaattttgcttggtgtttgttttctcc
+2669855/1
@@@ABD??BFFHBEBADGEGHGH@<<?9<FEF@FH?:?:?B??DGHHBFE
@7281715/1
gatgatttgatatctatatttctcattttttctgctaaagcactaccttc
+7281715/1
BCCFFFFFHAFFHHJIJIJJJJJJIJJJJJJJJJJJIIJJJJJJJJJJJJ
@7281853/1
cttttttttgttcctttttgaattgaaatcacctgctccaggtaatggaa
+7281853/1
BBCFFFFFHHHHHJJJJJJJHIJJJJJIJJJJJJJJJJJJJJFHIJJJIJ
@1652174/1
cttggtgtttgttttctccaactccgacaaacgccatcctctcattctta
+1652174/1
CCCFFDDDHHHFHJJJJJJJJJJJJJJJJJJJJJJJJJJJJJJJJJJJJI
@1652790/1
cttcaaaatcttcttcatcacgtcgtctttttttaccaaaccggtatttt
+1652790/1
@@@FADFDFHHHFIIJJJJJIGGIIIJIJJJJJJJJJFIJJJJJEGHIII
@4720431/1
gtccttctgacacaccatctctgtaaaagaggatagcttgaggcttatac
+4720431/1
B@@FFFFFHGHHHJJIJIJJJHIHJIIHIGIIJEIIJJJIJIIFJJIJJJ
@2671306/1
gtcgacaattgtaccaagctctggcattttcctgtgactgatttttcttc
+2671306/1
@@@BDADADDH?AEFFHIIIIHGGEGAGGCF?EGGFHIIGIICGGHEBGG
@4720560/1
ggttgccttaaaacaatatcaagagcttggattgcctcctgcggaccatt
+4720560/1
CCBFFFFFHHHGDGGGIJIJIJIGGIJIJJIIIJIGGIJHJDGDGGHIII
@4720571/1
cacaagaaaaaaggttcttttacccccttcagaatataatagtttcaatt
+4720571/1
CCCFFFFFHHHHHJHIJJJJJHIJJJJJJJJJJJJJJJJJJJIJJJJIJJ
@5743234/1
gctcacttcaccaacattcatgaataatggaaaatcacatagcttcggcc
+5743234/1
C@CFFDFFHHHBHIGGEHIGIICEHEHIIJJJGIJGEGGGIIIJIGI>GH
@614269/1
atccacttctccctgcagttcatccataattcagaaagaatatacacaac
+614269/1
CC@DFFFFFFHHHHGAEGEDFHJIGIGHBDHIIJJACDHGFDEIIIJJDI
@2671630/1
cttcattttcggtttcgtaggcagg
+2671630/1
@@<DFFFFDHDFHIIIDGGGHIGI6
@5743957/1
gttaggatataatcaggtgttctctaatttgtttctgcaagaggtgtcag
+5743957/1
@@CFFFFFGGHHHJJJJAGIDHIJJJIJJJJFHJIJJJJJJJJJGGIIJJ
@7282845/1
gcccatcattcgctcctcgactgccccgatgttggagcctatgctatccg
+7282845/1
CCCFFFFFHHHHHJJJJJIJJJJJJJJJJJJJJIJJJJIJJJJJJJJJJJ
@1143939/1
atgctttctaatgtttcttcatttaaaaccgctgtgtctctttctttttt
+1143939/1
<@@DDDDDDHFAH?CGAA<FBEHFIH:FHH?EHICHF9?DFGIEGEGIGI
@1144608/1
atccaaccttctggtagcatttcaaaatgattatatcctagttcttctaa
+1144608/1
CCCFFFFFHHGHHIFHIIJJIJJJGJGEHHIIIGIIIIIIIIIIIJJJJI
@4721137/1
agcattcagtagcatcgtgatacgatgtaatattgaaggcaataaagtaa
+4721137/1
CCCFFFFFHHHHHJJJJHIJJJJJGIJJJJJJJJJGHIJJJHIIIEHHIH
@7283975/1
gatttgatagagcacggaaggtggaatttttgcattttttataacttctt
+7283975/1
CCCFFFFFHHFHHJJJJJJJJ;FGDHIIIJJIJJJJJJJJJJJJJIJJIJ
@4722299/1
cgttgatctggtctggagctggatgagtgacatcagcgccaacaacaatg
+4722299/1
CCCFFFFFHHHHHJJJJJJJJJIJJJJJJJJJJJJJJJJJJGIJJJJJJJ
@7791883/1
tcagtctcatccacattttatgtgctgctaacctcttggcaatttttttc
+7791883/1
@@CFBDDFFHHFDHHGIEHIHIHIJIJJIJIIIIIIJJJGIHHIIJJJIJ
@7285119/1
ctttcacgttcataaggtctcatttgaaaacgtggatctccaaggtctcc
+7285119/1
@CCFFFFFHHHGHJIGGHHIIGJJJGCHIGIJFHIGIJFIEHIIJBHGHI
@86495/1
ctgttgttgaggctgctgtggtctctgctg
+86495/1
?@?BDDFAHHGF?GG@CDAEEHEGEHH9CG
@4722765/1
cctttttgaaattttttaatagttggaacaattctat
+4722765/1
?;;BDDDAF4AC<<:CF@<CEEFEC<<FF;E@F@<FB
@5745546/1
ctggtttacaattagaatttataagtgttgcagttaaaccaagaacatgt
+5745546/1
BCCFDFFFHHHHHIIHHIJJJJJJJJJHJJIJJIJJJJJJJJIIIJJJJH
@4223112/1
gtttccttatcagtaatctcgaatctattatctcttggacaagttgttat
+4223112/1
BBBFFFFFHHHHHIJJJIJJJGIJJJJJJIJJJJJJJJJJIJJJJJJJJJ
@5746059/1
gttgctttcgcagggtaagtctttcagtctcatccacattttatgtgctg
+5746059/1
B@BFFFFFHGHHHJJEGIGHHIIJJJJFGHIIGIJIIIJJIJJIJIIGII
@617771/1
cttgcctttgcagctgttgtggtggttgttgcctctgttgctgctgaggc
+617771/1
CCCFDFFFHHHGHIJJJJJHIIEFIGHIIIJGIIJJJJJJJIJGJEBFGB
@1657359/1
ttcatgtatattttcatgagtacaatagaggtaagtagttatagcatact
+1657359/1
CCCFFFEEHHHHGJIJJJJJCJHIJJJJJIJCFHIHHIFGIBGIIJHIJI
@7287122/1
caggattgatagatacatcataatgatgaataaccatattcttattcttt
+7287122/1
CCCFFFFFHHHHHIJJJJJJJJJJJJJJJIJJIIJJJHHJJJJJJJJJJJ
@3709504/1
ctccgtactccttgtcttacaggtaccggtctttctcgataatcaagtgt
+3709504/1
==?DFABDHDHHFCGCBFEEHHGCAEBDF:CABFGFGHEHCC9B??D9??
@1149586/1
gtcagcttacaagccttagtaagcataaatttatggaagccataccgtac
+1149586/1
@@@DDDDDFHHHFGHIAHEBHHEBHCHGECGEHHIEHIGDHIIGGEB?DG
@7288553/1
gatttatctcatcttcatcatccaagccgtaatgaatggtgttgctttcg
+7288553/1
@@;=BDDDFFFAFFGB>F@3A<4CEDD=CF6FFFIIIFB1?FGBDCFDD;
@7288872/1
tgataaattagaatcatcccatagcaaatggtatttggtaggacgtgctg
+7288872/1
CCCFFFFFHGHHHJJJJJJJJJJJJJJJJJJHIIJJJJHIJJJJIHIJJJ
@7289169/1
ctctgctgttgttgttgttgctgaggctgctgtggtctctgctgttgttg
+7289169/1
CCCFFFFFHHHHHJJJJJJJJJJJJJJJJJIIHGJHIGIJIJIJIIIIJG
@620658/1
acggcgatactgcaaacaagggatagcactcaagggcacattatgttttc
+620658/1
@CCFFFFFHHHHHJIJJJJJJJIJIJJJJJJJJJJIIIJJJJJJJFHIJI
@4724933/1
gtccacaagaaaaaaggttcttttacccccttcagaatataatagtttca
+4724933/1
CCCFFFFFHHHHHJJJJGHIJJJJJJJJJJJJJJJIJJJJJJJJJIIJJJ
@7290375/1
cttgcctttgttgctgctgtggtggttcttgcctttgcagctgttgtggt
+7290375/1
CCCFFFFFHHHHHJJJIJJGIJFHIFFHIIIJIJJJGIIJJJJJIGGII;
@4227197/1
catggttgtcgaggaggtccctgttgttccattgcttgaggtctggtaat
+4227197/1
@@@DDBDD?FFHDBGBFEEFHEGCCGFG<D??DFAGHDF?FBFBG@BD@G
@5748061/1
ccctgattacttcttctcgaggtggctgcagtttccatatcatattatac
+5748061/1
CCCFFFFFHHHHHJJJJJJJJJGEIJJJJJJFHIJIIJJJJIJJJJIJJJ
@1151533/1
ccataataagtctaaatagaccttcagggtcttcatgggcttctattagt
+1151533/1
CCCFDDBDHHDFDGGIJJIHGEFHIIIJDA<ACFHHIIJDGHGGAFFIJH
@5749469/1
gggaattctaagagggtacacaattcaggcactaatgtctcttc
+5749469/1
@@@DDDDBHDHFHGGE<EFEBE1:CBD<E93CF@CC>:1?BGG<
@4229283/1
gttgctggtcaccgggttgttgcctaacaggaggtgcactggttacagga
+4229283/1
?:=DBDDDDDDD<E@E1<1<2?EEBE??@9?DDI0???<DDD?B<=BBC@
@4725717/1
cttgactatgtttgatgacatatcaataacattctcctcaaccttttgta
+4725717/1
@C@FFDDDHHHHDBDDBA<IH@FGHAHGGCHGIAAHIGGDCDBGIHGGII
@5749913/1
gctgtcgaatactctgagcttgctgagcgactaatgccactgtgtccaca
+5749913/1
CCCFFFFFHHHHHJJJJJJJJJJJJJJJJJJJJJJJJJJJJJIJJJJJJJ
@4725874/1
cttggcagtaacaagattttcacatggctgtccctttattatccctttca
+4725874/1
CCCFFFFFFHHHHJJIJJJJJIJIIJJJJJJIJJJJIJJJJJIJJJJJJG
@5750120/1
ccattattgtgtactatcttcaaagagaaaaagtgcaatactagaatttt
+5750120/1
@@CFFFFFHHHHHJJIJJJJJJJJJJJHIIJJJJJJJJJJIJJJIJJJJJ
@6782700/1
cttctctcgtgagccaacagtaagacatggtagatgaggatactttaatc
+6782700/1
CCCFFFFFHHHGHGIJJJJJIJJJJJJJJIHIIIJJJJJGHIJJJJIJJJ
@7797947/1
atttcattgtgcattaatctatagaaaattttccagacagtatttag
+7797947/1
<?@DDDDDHAFDDFHBEHGEFFFEHGDEHEHFEHGHGHGGECG@GHI
@3712639/1
ctgtctttgtgtcttgcacgacctttggattgaatataagaccttgttgt
+3712639/1
CC@FFDDDHDHFHEGIGJJAAFHIEHIDGHIG@HHIIGIFGGEHHJCEH8
@6262070/1
ctcccctctggtatccaaaggcactgttttcaccggaggaatttgtttgt
+6262070/1
BCBFFFFFGHHHHIJGIIJJJIIJJJCHHJJIJJJIJJJHIJJJJFHIJF
@623636/1
cgtcattagcagagctcgctactaaggccttcaagatagaacccaattct
+623636/1
CCBFFFFFHHHHHJJJJJJJJJJJJJJJJJJJJJJJJJJJJJJJJJJJJJ
@6783842/1
ctccactgaaccaaatcggctccttgaatgaatttttcattcctccatac
+6783842/1
CCCFFFFFHHHHHJIJIJJJJJJIIJJJIJJJJJJJJIJJJJJJJJJIJJ
@92907/1
tgatatgatatgggttgctgtttacaccaacgataaaatcaggctttatg
+92907/1
@@@DDBDFDDDFFHGGIHIIFFHGIGI@GGGHIIGIDDFHBGAEEEEHGH
@3183150/1
ctgcaaaagagatgggaatgattgttaatcaag
+3183150/1
@@@FFFFDHDFDFGGGGIGH>HIIFCHDIII<G
@3183168/1
ctcttcagcatttagcagcatcgtgatacgatgtaatattgaaggcaata
+3183168/1
@@@DDDDDHHHDFHD<CC@AIBF:ABGCD?CGCCCDDDGD?FH>??FDHI
@2677943/1
gcttcggccacttctttgaactaagtacagcgaaattcttattcg
+2677943/1
@@?B?=?DC?DH<FBGFF@DDBFBE<???GEHIEA@GC??@GDG3
@1666054/1
cattattcgtattgatatcacatttttgtaaacttaattcaccagcatat
+1666054/1
@@@FDDDDHFHHHEGDFGIIHDHIIIIIIEHGIIIIIIIIIIICHIIIII
@1666818/1
agagactcgtccaatcagattgaaaaaaacaagttgtataacacaattaa
+1666818/1
@CCFFFFFHFHHHJJJJJJJJJJJJJJJJJJJJBGHFHIJJJJJJJJJJJ
@3184451/1
tttccttatcagtaatctcgaatctattatctcttggacaagttgttata
+3184451/1
?8?ADDDAB?AAFHDFHIIGBHGIGAHHEH499CHGHGHEDEIGCGGGGC
@3184549/1
ccggtctttctcgataatcaagtgttggtgcattcataattcgggcctta
+3184549/1
@@@FBDDDHHBFFHEGHEHHEH<FCCHGCFHIHIHHIGHFFGEFHHGFGG
@1153771/1
gccgcttgttgctgtacttgaggctgagatgaagg
+1153771/1
@@?DDD:D<?FFFE2<EFHBHE@FGEDD@GFFCEA
@1154143/1
ctccttccaaaaaaatacagcaagtctggtaaatttatcgcaaggtaatg
+1154143/1
CCCFFFFFHHHHHJJJJJJJJJJJHIJJJGHJJJJJJJJJJJJJJHIJJJ
@5247994/1
caggtagtaagtgatcattaagttcgccgatcttgtacaacattttacat
+5247994/1
BBCFDFFACFHHHJJJIJJJJJHGIJIJJIJJJJJIJJJJIJJIJJIJJH
@3714945/1
gtggtctctgctgttgctgttgttgctgaggctgctgtggtctctgctgt
+3714945/1
@??DDADFFDFDDCADDGHIIIIBHGGE4AA;CEHIJIIJFGIJIJFHCB
@4232301/1
gccagtaggtaaaaagattattgtattttcttttag
+4232301/1
?7=:D=?BBACFHIIGEIEFFEE?AFHBAFFHHIG>
@7800682/1
agtaggtaaaaagattattgtattttcttttagaactctttcaaagagtt
+7800682/1
CCBFFFFFHHHHHGIJJJJJJJIJJJIJJJJIJIJIHHIJJJJJIIFHFI
@7294682/1
cctttgctcttgaggaagttggtgtagaggtgcaggctggccatgttgaa
+7294682/1
CCCFFFFFHHHHHIJHIJIIJJGGHIIJJJFGIIJJJJJJJJHJJIJJII
@6789388/1
tcaatacattggttttgaataaaattaaggagtttcggaaacacgtttat
+6789388/1
CC@FFFFFGFHHHIJJAHGHGHGJJIJIJGGHEFHIJIEGGIHIIJJIJJ
@96054/1
tagctttcttaaatctggttctctaatcatctgattagtagtaacgattc
+96054/1
@@@DDBDD?BFD>EBFE@AEAHGIAFHEFDHEGHIGHDHHIFADHGIGII
@5248498/1
ctaataattctttagcctctaaaccttcatctttatcagtaatttcttta
+5248498/1
@@@FFFEFHFFHHFIJIGHIIIIIHGIFIIJJIJHJJIGFIIIIJJJJJI
@1669648/1
ttcttcttgaagttggttcagctgtag
+1669648/1
@<?BDA?DC43AA2CAGIF9:AEGBHE
@2157889/1
gttgaggctgctgtggtctctgctgttgctgttgtt
+2157889/1
@@@B;=DDHFF?AGF;<AE9<EF@BHB@FHGHH@C?
@3188690/1
tgagccaacagtaagacatggtagatgaggatactttaatctaatattat
+3188690/1
CCCFFFFFHHHHHJJJJJJJJHIJJJJIJJJJJJJJJJIJJJJJJJJJJJ
@626373/1
ctcagagctaccttggcagctgctaattttgcttggtgtttgttttctcc
+626373/1
CCCFFFFFHGHHHJJJJJJJJJJJJJJJJJJJJJJJCGGHJJHIJJJJJJ
@97106/1
ccggtcctggtccagattcctgttgtggaccagcttgtgcttgtcttcca
+97106/1
@@?DDDDAHHHHHIGHAGHCBBAFDHIDCGGHFFCF>FIIII>?DD?BG<
@3189051/1
ctctatttcattgtgcattaatctatagaaaattttccaaacagtattta
+3189051/1
CCCFFFFFHHHHHHIIJJJJJJJJJJJJJJJJJJJJJJJJJJJJIIJJJJ
@6264611/1
aggtttttgaaaaaattttggccaatagctgtgggttatatggtgattga
+6264611/1
BCCDFFFFHHHHHJJJJJJJJJJIGJIJJJJIJJJHHIJJJJJFHIJJJH
@7801768/1
ataaataatattaatgaaactaaaaacttcaaaaaagaatcacccaatgt
+7801768/1
CCCFFFFFDHHHHJJIJIJJJJJJIHIJJJJJJJJJJJJJJIIJJIIII?
@5250547/1
gttttgtagaagccttaccttcagctgagtgagttaaaacagtacatcgc
+5250547/1
CCCFFFFFHHHHHJJJIJJJJJJJJJJJJFHHIJJJJJJJJJGIIJJJJJ
@5250966/1
taaataaatagctgcagctaatgattcaaataagtctccaaggacctttg
+5250966/1
@@@DDDFFDHDDDE@B>EHIGEHHHIDCCFFHADCFIGGIGHI@FEHCEG
@7802615/1
cagcaattttcttaatggatgcataagtcattcctctatcaggtaagaca
+7802615/1
@@@DD;BD?FFHFHH>CBDDDCH@HEHCEEFE@HAHG9?CACB91::?F>
@7802787/1
ctgattagtagtaacgattctccactgaaccaaatcggctccttgaatga
+7802787/1
@@@D?DDD=CC2<CCGDGIBHEHEBD@BFBC@FCEEGB<?@F9?9DB?F@
@5756570/1
ctcgaattctttagttagggtaattaaaccaagccctatttcctcagcga
+5756570/1
@CCFFDFFHHHHHJABGIIIGGIIGJJIJJJJIGIIIGHIIJJJJIHCHG
@7297239/1
gccctcttcattttcggtttcgtaggcaggtggaggccatcgcctggtca
+7297239/1
CCCFFFFFHHHHHJJJJFHIJJIIJJIJJJDHHJJJGJGIIJIJJIJCHI
@3716917/1
ggctggttcctagaatcccacatggcaggaagttttctcgcaacttagg
+3716917/1
@@@DDFDDHHGFHGIGIG<EGIEIIGJJIIEDCFCGHGIDIHGIJIIIG
@2158643/1
cccttggcaacaaacagttgttttttcctgatatagcgctaacttcaatt
+2158643/1
CCCFFFFFHHGHHJJJJHIIHGIIIIIJJIJJJJJIJ0BEHHIJJJIIJJ
@5757930/1
gagtaaaacgtaagtggaagcataagctcccaattctttggtgataagaa
+5757930/1
BCCFFFFFHHHHHJIJJIJJJJJJJJJJJJJJJJJJJJJJJGHIJJJJJJ
@4234493/1
cactgaaccaaatcggctccttgaatgaatttttcattcctccatactcc
+4234493/1
@<?BBD?DBFDDFABCF@FGGGGHEFEHIIIGGDBCG<B?<?D9B?FHGI
@5758058/1
gttccttaatcatacaataattagcttaatattagaaatcttaataaata
+5758058/1
@CCDFFFFFHHGDGIGIJGAJJIJIJJIJJJJJJJJJIJJJIIHJIIJJJ
@3717936/1
ctcccctctggtatccaaaggcactgttttcaccggaggaatttgtttgt
+3717936/1
CCCFFFFFHHHHHJJJJJJJJJJJJJIJJJJJJJJJJJJJJJJJJIJJJG
@3190179/1
ctctgctgttgctgaggctgctgtggtctctgctgttgttgctgctgctg
+3190179/1
???DDAD3=DDDD<EADEC>E3FF3;<AEBD>E93?D>9D;DEADCEEI@
@1159125/1
tagctgagtaaggagttgaaggattttctaaagctttgaattcataagtt
+1159125/1
CCCFFFDDFHGHGHGH@EAHEIJIIIJGGIIJJIJHHG>GGGHDICGFIH
@3719136/1
acccaatgtttctagcctttcataattcataacgtcattagcagagctcg
+3719136/1
;=@DDBDDF:D?FHIA@GDDHGIGBFHIIEFGHIIIIFIFBEEDEGIEH<
@5760943/1
tcttaatgatatcagtcagcttacaagccttagtaagcataaatttatgg
+5760943/1
@@@FDFFFHHHHGJIEIIJJIEIJJIJIJIEGGHIIJJIJIEIHIIJIJI
@3720661/1
cattagcagagctcgctactaaggccttcaagatagaacccaattctggc
+3720661/1
@@@FFFAFHHHHHDHIIEHIGGHEHGEHGHIGIJIGBHGIGGDGHHEIG@
@2683540/1
ggcacattgcagttgctatcatacattcttaatatctgtgtattaagcct
+2683540/1
@@@FADFFHHDHFGGGHIGEHIJGJJJGCGICHIGIIGFHEGHGIJJJIG
@2683813/1
ctctgatttatctcatcttcatcatccaagccgtaatgaatggtgttgct
+2683813/1
?@@DB2BDFBDHFHGIGGGGAHIGIIIEFCGGDFEHGH@BFGHFGHGIHH
@631534/1
atggaacgttgatctggtctggagctggatgagtgacatcagcgccaaca
+631534/1
@@@D;D:DCCF?<AAA4C?F?AF@F8C;FBFG>::::DFI9??@F?@@FF
@4736531/1
cagagactcgtccaatcagattgaaaaaaacaagttgtataacacaatta
+4736531/1
CCCFFFFFGHHHHJJJJJIJJJJJJJJIJIDIJIGHAFHIIIIJIJIIJI
@102477/1
gcagtcctgagctggtcttcagtcacccgattctatttcttggtcatcag
+102477/1
@@@FFEADFFFFFIIFGHIJIIHHEHFHIDEFHIBGHFIGFE<FGEEGGE
@2685256/1
ccacacctttgtcaccactatattcaccaaccgttaacggagtttgctgt
+2685256/1
@@@FFABDHFDACEGGHGHGIHHIIIIGIGI>ADAGGHEIBF7?DBFGGI
@7805624/1
ttctgatagcctgcaattcttggttcaagatcattttaaactgtccttct
+7805624/1
@@@DDBDFHHHGHJIGIJIJJJGFGHIJJHGEHIGHJIIGIIJIIIJIJG
@3193402/1
agctggtcttcagtcacccgattctatttcttggtcatcagtttgagata
+3193402/1
@@@DDDABFD<CDFHIGGEG@FHIGGEH>HHGG<E<CFCHGGIFI@@?9F
@6271496/1
tgaaattattggtatttcttttttccaaattgcctctccattcaattgaa
+6271496/1
@B@DFFFFHHHHAEHIIJJJJIJJIJJJJJJJJJJJJJJIJJIGIIJJJJ
@634001/1
ctcagataatcccatatcattgagacattaacttgcgtagcatactttat
+634001/1
@@@DFDDFGDFHDDHGGHGGGGECHGHIIJIJJJJJI@GGIGIGIJJJIH
@6273000/1
gttgcatcctttgctcttgaggaagttggtgtagaggtgcaggctggcca
+6273000/1
CCCFFFFFHHHGHJJJJJJIJIIHIIJJJCFCFEGIIBHGIIIGGGGIHG
@3723954/1
gcagctggttgccttaaaacaatgtcaagagcttggattgcctcctgcgg
+3723954/1
CCCFFFFFHHHHHJJJJJJJJJJJJJIJJJJJJJJJJJJJJJJJJJJJJJ
@2689443/1
gtgaaatctttaggctgcagctcaaccattttatcggccaacatattact
+2689443/1
CBCFFFFFHHHHHJHJJJJJJJJJJJJJJJJJJJJJJJJJJJJJJJJJJJ
@5258489/1
gtctattgacagcatgatgacattcatctataactaatagattgacacga
+5258489/1
CCCFFFFFHHHHHJJJJJJJJJJJJIJJJJJJJJJJJJJJJJJJJJJJJI
@5767590/1
ggctgttgtggtctctgctgttgctgaggctgctgtggtctctgctgttg
+5767590/1
@@@FFDDEHHHHFGHIIJJIHGHHHIIJJIJJJJJJJJ?FDHHII@DBDB
@6275445/1
ggtagaagcaggatgacacttaggtcgtgcatggtttaagaaagaccaaa
+6275445/1
BCBDFFFFHHHHHIIJJIJJIJJJFHIFGIIGHIDHIJJJJJIJJJJJJJ
@7809369/1
gctgagagtaattcgtcgcgcattctgttgtatatttatgctcacttcac
+7809369/1
@@@FFFDF=CADFFHIGGGIIGEAGIIHGHHGIGIGGGGIICHHIIGIGG
@1677383/1
gtaaaacgtaagtggaagcataagctcccaattctttggtgataagaact
+1677383/1
CCCFFFFFDHHHFHJHIIJJIJIJJIIIJIJJIJJIJJIGGIEIJJIIJI
@3726052/1
gctccaattgcattccctttcacactagggacatgaggtgaaattattgg
+3726052/1
CCCFFFFFHHHHHJJGIJJJJJJIJJJIJIJJJJJIIJDGIIIIIGIJIJ
@1165503/1
atcggttcttcttcttttttccacgtgaaatctttaggctgcagctcaac
+1165503/1
BCCFFDFFHHHHHIJJJJJJIJJJJHIIJJJJJJJJIJJJJJJJJJJJJJ
@2166007/1
ctaatatttgagcagaaggtgctggtgcatgtaatactttgtagatatca
+2166007/1
CCCFFFFFHHHHHJJJJJJAGHHJJHHIJJJHIIJJJIJJJIJJJJJJJJ
@3726406/1
ccttaactttagtgaactggtcatcaactgagaggccaaactccttcagg
+3726406/1
CCCFFDFFHHHGHIIJJJJJHHIIJJIIJJJJJIIIIIJJIIJIJJJIJI
@6796286/1
ttttgaaattttttaatagttggaacaattctatcacctttgaagttgaa
+6796286/1
CCCFFFFFHHHHHJJJJIJHIIJIJJJJJJJJJJJJJJJJJJJJJHIJII
@6276665/1
ctcttggtgttcaacaaatctcttaatgatatcagtcagcttacaagcct
+6276665/1
@@@FFFDFAAFFFEEGIIICGHGICEHCAHHHG@EFHGGHG>FGHCGIIG
@1678850/1
gctccaattgcattccctttcacactagggacatgaggtgaaattattgg
+1678850/1
CCCFFFFFHHHHHJJJJJJJJIJJJJIIJJHJJJJJJJFHHHIJJJIJJJ
@7812261/1
gccaaatacttcaactgtgactctaactcttcttccatccgctagttttt
+7812261/1
@CCFFFFFHHHHGJJJJFHJIJJJJFHHIJJJJJJJJJJJJJJJJFHIJJ
@4743837/1
gctttgccgcttgttgctgtacttgaggctgagatgaaggtggtctgctg
+4743837/1
CCCFFFFFHHHHHHJJJJJIJJJJJIJJJJHHHHIJJJJJBFGFDHIJJJ
@109175/1
atgggtgcataagtcattcctctatcaggtaagacaacaatcacaagttt
+109175/1
@CCFFDDFHHHHHIIJJJIJJIJJJJIJJHHIJJJJJJJJJJJJJJJIIJ
@2691307/1
gagtgttctaaagctacttttgcagcattcatttcagcttgctgaatgct
+2691307/1
CCCFFFFFHHHHHFIIJJIJJJJJJJJJJJJIIIJIIGJJJJJJJJJJIH
@110145/1
ctgggaatcctttgtgagccacatcaatgttaaggaatggtttccaacca
+110145/1
@@@DDDD;AA?FFBHGE>F>FHGCEEHGCHHIIIGEHDHECCDFHICGG;
@2692892/1
ggaatttcataaacaactttcaaatccttaatatacgcaacaaagctttc
+2692892/1
CCCFFFFFGHHHHJJJJJJJJJJJJJJJJJJJJJJJJJIJIIJIIJJJJJ
@4243899/1
tcataattcgggccttaactttagtgaactggtcatcaactgagaggcca
+4243899/1
CCCFFFFFHHHHHJJJJJJJJJJJIJJJJJJJHIJJJJJJJJJJJJJJJJ
@4745954/1
ctcttgttttgcttctttttttgacctacccttgccgatagcaataaggc
+4745954/1
CCCFFFDFHHHHHJJJJJIJJJJJJJJJJJJJJJJJJIJIJIJJJIJJJI
@4244259/1
gttcgtctcacccatgttaaattttttcagaatcatgtgatttttcttcc
+4244259/1
@@@FFDFDHHGHHIIJGHJIHIIJJJJJJJIIIJGHHDG@GIIJJFHIGG
@4244402/1
aacaatcacaagttttacttcttctttaagacactgactaaaatattgtt
+4244402/1
CCCFFFFFHHHHHJJJJJJJJJJJJJJJJJJJJJJJJJJJJJJJJJJJHI
@4746256/1
gttttttaagtgcatgttgaacatattcatgcaaaatgcaaatgtagctt
+4746256/1
B@BDDFFFHGDFFIIGGEHIJJJJJIJGIGIGGIIIIGIGHGIIFGIIIJ
@5262951/1
ttcgtcgcgcattctgttgtatatttatgctcacttcaccaacattcatg
+5262951/1
:??A:::DFFH><BEFFGGG@:D>DAGB<AF9B@@DFGGD9/BFHECFHF
@4747238/1
tctgctcttcacatactcttgttacaacatatttcaacatgtatcctttt
+4747238/1
@@<ADD8DHFFFHEG<EGHEIEHHGEACGGBAHIIG<CC?FCFDCEG>D>
@4747295/1
atgagtgttacttctcatcctaggacgtccacctcgaactgaaggagtgt
+4747295/1
@@@ADDDDHHDHDIJIIGGIHHEGIIGAFBFHHDGGDHEHIFGIGD=0??
@3731697/1
cctctgtcgaacagcttccacagcttgtctgtaattgcgataaggttttt
+3731697/1
CCCFFFFFHHHHHJJJJJJJJJJJJJJJJJJIJJJJIJJJJJJJJGIJJJ
@4747775/1
gccaatagctgtgggttatatggtgattgatgccattcaactttgcatta
+4747775/1
@@@=DDDD>DFAFEG@FHI@D@<HEIEHIGGHGHCGE9DG@BDGFH@FFI
@6278623/1
ctctcgtgagccaacagtaagacatggtagatgaggatactttaatctaa
+6278623/1
@@@DDADDFDD8CGIHIEIIDGGIIIIGIIIIIGHI<GGHHEIIIIGDGH
@3732142/1
gctctaacttcaattaatttctgatttttattaacaatagattggttgta
+3732142/1
CCCFFFFFHHHGHIJJJJJJJJJJJJJJJIJJJJJJIJJJIIJJIFHIII
@7814058/1
ccgaggtttaaattttttccgctgtagtacaaatttctatttccgattat
+7814058/1
CCCFFFDDHHFHHIEHIJJIJGJJHIJFFIIIIIIIHIIJJIIIJJJJEE
@6278888/1
aagaaatctaagattgcatcaccgaggaattccagcctttgatagcaatc
+6278888/1
CCCFFFFFHHHHHIJJJJJJIJJJJJJJJJJJHIJJJJJJJJJJJJJJIH
@5264544/1
ctagtgtgatggcgtttctgtaccactataaatgtaatcggtggtgtgta
+5264544/1
CCCFFFDEHHGGHIHHIJJGGIJJJJJJJGIJIIBFGIJJJFHIDDFDHI
@638124/1
ctcataactaaaacagggtttatgagttccactttcacaatcaattaatt
+638124/1
@@@DDDD?FHHHHIIIFIEEBAFCHHBFGIIIIIIIFIAFHDEIIIGBDA
@6279189/1
gctgctaattttgcttggtgtttgttttctcctactccg
+6279189/1
?<=DD;DDDDED<EB:<13AF;AF<<<CFIIIE@?:??:
@3732599/1
ctggttacaggagatactggttgttgttgaggtggtagttgagtttggtg
+3732599/1
CCCFFFFFGHHGHIJJJJJJHHIGHIGIJGIJCFHCEHHIIFGBGHJJDF
@3198714/1
gtgtaatcactgctgaggcttgaacaagcccttctgatagcctgcaattc
+3198714/1
CCCFFFFFGHHHHJIIJAFHIJJJIJJIJJJJIGIIIJJJJJAHIJJJJJ
@2168630/1
ccacttctttgaactaagtacagcgaaattcttattcgattgaagtaaat
+2168630/1
CCCFFFFFHHHGHJJJJJHHIJJJJJJJJJJJJJJJJJJIJJJJJHHJJJ
@111750/1
ggaccatcactttttacatttaaagcatctccttcttctttttttctagt
+111750/1
CCCFFFFFHHHHHJJJJJJIIJJJGIGHIJJJJJIJIIJJJJJJJJJJHD
@639703/1
gttcgtggaagtaagaggtctttcatttaatgttttttgaaaagcctcac
+639703/1
CCCFFFFFHHHHHJJJIJEHIJJJJJJJJJJJGIJJJJJIJJJJIIJJJJ
@5771653/1
gtggaagtaagaggtctttcatttaatgttttttgaaaagcctcacttgt
+5771653/1
CCCFFFFDHHHHHICGIJJJJJJJJIJJHIIJJJJJJJJJJJIJJJJJJF
@2169902/1
ccttgaacaaatttacctaaagcaacaacacaattgtcggcagctgggaa
+2169902/1
@@@FFFFFHFHHFGHEHIIIIBBFEBFEFHHEDHIIIFGHIIIIIGGECG
@2170595/1
cgagtttgagcatcattcattttctt
+2170595/1
?<?DDDB:A1<D<:AEDBEBCF:<A?
@7307827/1
tatcagacatttcttcagggagaatttttaaccatttacacaatataaat
+7307827/1
C@CFFFFFHHHHHIJJJJJIGHFHIJJJJJJJJJJJJJJIJJIJJJJJJI
@4247060/1
caactaacaatgggccacaactcatattgatcgtcaaatgaaacatacct
+4247060/1
BC@BDFFFHHDHHJJJJJJIJJJJJIIJJJJJJHHGHGIJJJIJJIEIJJ
@6280078/1
ggatgcataagtcattcctctatcaggtaagacaacaatcacaagtttta
+6280078/1
CCCFFFFFHHHHHJJJJJJJJJJJJJJHJJJJJJIJJIJJJJJJJHIJJJ
@640484/1
tgtaaaatagcttgagaagccctttgttttccttcttttttatttttgca
+640484/1
CCCFFFFFHHHHHJIGGIHGIGHIJJHGIJGG?GGHJJIIHIJJJJIGGG
@1170299/1
gttttattaaagttggatcattagcagaaatcctcattctttcaaaaaaa
+1170299/1
CBCFFFFFFHHHHHJJIJJJJJJJJJJJJJJJJJJJJJJJJJJIIIJJJJ
@5774952/1
gtggcgtgtaatcactgctgaggcttgaacaagcccttctgatagcctgc
+5774952/1
C@@FFFDFFFHHHIJJJIIIJJJJJJIGGGDHGIIJIJGIJIIEGHIG2=
@1170412/1
ctaacctcttggcaatttttttcgatttgccagtacctatttctttgtgt
+1170412/1
CCCFFFFFHHHHHJJHIJJJJJJJIJJJJJJJJJJJJJIJJJJJJJJJJH
@3735224/1
ccctcttctggaaagcagctcttgcagcattgacactggcgt
+3735224/1
@@CFFFFDHGAFHBBDHIIIIIIIIIIIGIGIII<FEGIGD?
@4748358/1
ctcctgcggaccattagttgaagttccagccctcagataatcccatatca
+4748358/1
@@@DDDDADFFDHIEHBEGD<EGHGGDG<;??DHHIIIGEHDH@<BDGHI
@2698001/1
atgattttcaagctcttcatgccactgattgatgtcccaatggtccacac
+2698001/1
?@@D;DDFBHHHHGIIGCHGIIEDGAHHHGGGGICBF@EBEGBDEE<?FB
@1683610/1
ccttctttgactaaatactcctgaaggagtgatatcggtgtttttgagct
+1683610/1
CCCFFFFFHHHHHJJJJJJJJJJJJJJIJHIIJJIJJJGGHIJJJJIIJJ
@7309648/1
ggctttttaaaataatacagacaattatgaagttctagtgcttgtttttc
+7309648/1
C@@FFFFFHHHGHGIGHJJIHIIHEIHIIEIJHIIJJIGEHIIJHGIIJI
@2173708/1
ctctcgtgagccaacagtaagacatggtagatga
+2173708/1
=@?DB?D?:<<A?A?<:<AAA<CGIID1CFHBC@
@4249496/1
gcctttgttgctgctgtggtggttcttgcctttgcagctgttgtggtggt
+4249496/1
@@@DBD2BAFFF?ECFGGICGG3<EFHEBCECFBFAFFFGD@GDFFDEE7
@1685034/1
cccatctgcatccttcttttccggaaagaacctagtgtgatggcgtttct
+1685034/1
@@@FFFFFHHHHFIJIJIIGGHGGGDGGGGGGGGGDFDGIGHIEF@FHGI
@6284923/1
ggcttgtctaacttgaccaacggtaaaagcaggaggttgttgcatccttt
+6284923/1
CCCFFFFFHHHHHJJIJJJIJJJGHJJJJIJJJHHI?FHHIJIIIJJJJJ
@7310425/1
gaacgttgatctggtctggagctggatgagtgacatcagcgccaacaaca
+7310425/1
BC@FFDFFHHHHHJIIJJJIJJJJJIJJJJGHIJJJJJJJJJJJJJJJJJ
@114629/1
gtatatttgagtaccacccttacagctatagatcttaattatatattaaa
+114629/1
@@@DBDB>DFHFHIGGIEHIJIIIJJJJIIHHJJAGCGCIAFFDGAAH@D
@115055/1
tctcatttgaaaacgtggatctccaaggtctccttgaacaaatttaccta
+115055/1
CCCFFFFFHHHHHJJHIJJJJJJJJJJIGGHJJJJJIJJJIJJIJJJJJJ
@115287/1
gctgaggctgctgtggtctctgctgttgttgttgttgctgaggctgctgt
+115287/1
CCCFFFFFHHHHHFHIEHGHIGIGJFEHGGIJIIDFGIJGHGECHIHEI9
@5268447/1
ctagctttcttaaatctggttctctaatcatctgattagtagtaacgatt
+5268447/1
CCCFFFFFHHHHHJJJJJJJJJJJJJJJJJJJJJJJJJJHIJIJJJJJJJ
@4251546/1
cgtcctcctgccactcatcataatgaacaatatcttcttttggattagta
+4251546/1
@@@DDDDDDHDD?AFE@DFHIDHGGEHIIG@FECFGIIIHEA>FGGIGIG
@4751854/1
ccaggaacttcccagtcatcaggaataaagtcattaaccttcaaaatttt
+4751854/1
CCCFFFFFHHHHHJJJJJJJJJJJIJJJJJJJJJJJJJJJJJJJJJJJJJ
@5269836/1
gtcccagccctcagataatcccatatcattgagacattaacttgcgtagc
+5269836/1
CCCFFFFFHHHHHJJJJJJJJJJJJJJJJJJJJJJJJJJJJJJJJJJJJJ
@4252151/1
ctcaaccttttgtaacatcgacaacaccgcttgtgcggcaatatgtttgg
+4252151/1
CCCFFFFFHHHHFHIJJJJJJJJJJJJJIJJJIJJJJJJJIGIIIJIJJJ
@6807295/1
ctcttgttttgcttctttttttgacctacccttgccgatagcaataaggc
+6807295/1
CCCFFFDEHHH3DEHIIJJJJJDHJJJJJJIJJHHIJGHHJJJIJJEIJI
@118722/1
cccaatgtttctagcctttcataattcataacgtcattagcagagctcgc
+118722/1
CCCFFFFDHFHHHIIJJJIJJJJJJJJJJIJJJIJJJJJJJJGHHIJJII
@7821261/1
cacctttctttccttttttgcccattattgtgtactatcttcaaagagaa
+7821261/1
@@CDFFFFHHBDDGBGIIIGGDE@FHIGIIEGCFDFFHGDFGIE<DHH;9
@7312610/1
cttatgcctctcaaactcaagctgtcgcttcaattcatccacttctccct
+7312610/1
CCCFFFFFHHHHHJJJJJJJJJJJJJJJJJJJHHIJIJJJJJJJJJJIIJ
@1172690/1
gttgagtttggtgggtaggggttgtttccctagactgtggttgagacact
+1172690/1
@CCFFFDEFHFFFGGHIIJJJHIIDHIGJJIJJIIJJGEGFHIBHEHIIJ
@4754182/1
ctaaactgtaaagggcttcactgcaaaagtttgatcaaataaacactata
+4754182/1
@@@BDA?BHHH<F:1E@CB:AHE@EHG9;FEHC9:1CFBHHD<BFCH>BF
@3204862/1
cctcttttaccattgtacgagtttgagcatcattcattttcttcattgta
+3204862/1
CCCFFFFFHHHHHJJHIJIHIGGJJIJJIJJJJGJJJJJJJJJJJJJJJJ
@6286003/1
ccgacaaacgccatcctctcattcttagttgtaacaactaggggcaccat
+6286003/1
CCCFFFFFHHHHHIJJIJIIJIIIGJJJFHIIIJJJJJIJJJJJJJJJIF
@4756264/1
ctcatgttataacattatgcagttcattacctaagatatttgttatgatc
+4756264/1
CCCFFFFFHGHHHJJJIJIIGHHJJJJJJJJJHIIIJJJJJJIIJJJIIH
@4756474/1
gcctgcaattcttggttcaagatcattttaaactgtccttctgacacacc
+4756474/1
CCCFFFFFHHHHHJJHJJJJJJJJJJJJJJJJJJJJJJJJJJIJJJJJJJ
@1687893/1
ctccactgaaccaaatcggctccttgaatgaatttttcattcctccatac
+1687893/1
CCCFFFFFHHHHHJJJJJJJJJJJJJIIIJIIIJJJJJGHIGIJJJJJJJ
@121710/1
tcttaatgatatcagtcagcttacaagccttagtaagcataaatttatgg
+121710/1
CCCFFFFFHHHHHJJJJJJJJJJJJJJJJJJJJIJJJJJJJJJJJJJJJJ
@643968/1
ggctattttagcatggaatgtgatctccaagttgtgaatcaatttcagga
+643968/1
@<<DFDFFHHFHHG>G>FIGII@HIIEIB;CHHBEBD9CBEGFIEFHEGI
@7313434/1
ggagatactggttgttgttgaggtggtag
+7313434/1
?@<D?A=;<<BA<1<AAE=EGEBA?F?C4
@6287047/1
ggtaggacgtgctgtaccttgtatactagcatgactgactagatagaagt
+6287047/1
B@BFFDFFHHHHHJHIJIJJJHIJJJIGHHIIJIIJJGIIJIJJFHIHGB
@6810620/1
gttctttcatgatactctcaagatccctgattacttcttctcgaggtggc
+6810620/1
?=?DDDFFDFFHBIHIGIHFGGFEEHGIIGDEFHIGGGIIIICDH@@?7B
@2179584/1
ccaaaggtttctgttgagctagtcatttgttcccctgagattggggagga
+2179584/1
CCCFFFFDHHHHHJJJJJJJJJJJJJIJJJJJJJJJJJJIJJJJJJJJJG
@4758702/1
ccattttatcggccaacatattactgacctcaaccg
+4758702/1
<?@D?DDDHBD>AFEGGHEHIGHHGEGGCHHGDGGH
@3206550/1
ccataccgtacgctcaaacatgcaaatgtgacattattgactaaggccg
+3206550/1
@?@DDDD?2AD??EEDF@EBHGHIGGA@1?FFGHIIIGGHGGIID>DF@
@5779235/1
attttcgtttacccagagaggaaatagtattttttcttcatcgtcttgaa
+5779235/1
CCCFFFFFGHHHHIHIFHIIIFEHIJJCBGIJJJJJJJJIIJJGIIJJJJ
@648227/1
gcgttaacttttggtggctttattatattactcctaattgaagagccttt
+648227/1
BCCDFDFFHHHHHJHIJJJJIJJJJJJJJJJJJJIJJIJGHJJJJJJHIJ
@4760671/1
gttcactgtctataaaaatacaagaattcctaattggtagtattccaatc
+4760671/1
B@@DDFEFFFHDBEEIIEIEGIGJIIIJIJGJIJJFHEFHCDDFIIGFHH
@2182011/1
ccaatagctgtgggttatatggtgattgatgccattcaactttgcattaa
+2182011/1
C@@FFFFFHHHHHJIIJJJJJIHIJJJJIJJJJJJJJJJJIJJJJJJJIJ
@1176109/1
cttggaaacaattttataattattggatatattcatgccacattccattc
+1176109/1
@@@A78=DDFHFBEH@FG@DHIDB>9CBFAHHFEHBFHIEE9CFFH<FFA
@1689358/1
ggtagcatttggaggactgtcagatggttttggagaattatcaaagagaa
+1689358/1
@BBDFFFFHHHHGJJIIJJJJJJJJJJHHIJJJJJJJJJJJJJIIJIJJJ
@3741815/1
gtaggaaataagaaagcaagagaaggaagtgaggtacacagttgcagtcc
+3741815/1
CBCFFFFFHHHHHJJJJJJJHIHJJJJJJHIJJIHGIJJJJIJJIIJJJJ
@6288493/1
ctcatgttataacattatgcagttcattacctaagatatttgttatgatc
+6288493/1
CCCFFFFFHHHHHJJJJJJJJJIJGIJJJJJJJJJJJJIJJJJJJJJJJJ
@1177089/1
cggtctcaacaagttccgttttttggagaggcaactcaggataactatag
+1177089/1
BCCFFFFFHHHHHIIJJHHIJJJJJJJJJJJJJJJJJJJJJJJJJJJJJJ
@1690188/1
cttatcagtaatctcgaatctattatctcttggacaagttgttatattag
+1690188/1
CCCFFFFFHHHHHJJJJJJJJJJJJJJJJJJJJJJJJJIJIHIJIJJJJI
@1177445/1
ctgagttagaataccaacctgaatttcagcaattttcttaatggatgcat
+1177445/1
@@@?BFFFD?BFBG<FGFEHIHGFHIEDCHDEHGHIIIICFB@ABDH;G@
@2703809/1
cacctcaaccgaacacttctaggttacatagtgtatgaaccgctgcatta
+2703809/1
?@@DFFFFHGFHHIGGIIIIIIG?EHIIIEIHGGHIIIIIIHFHIIIGII
@1177990/1
gtccttttatcataatgagatcaagtttttttcgaatcaaatgaagctgt
+1177990/1
CCCFFFFFHHHHHJIIJJJIJJJJJJJJJJJJJJJJJJJJJJIJJJIJJH
@1178823/1
cttggctttgccgcttgttgctgtacttgaggctgagatgaaggtggtct
+1178823/1
@@@DDDDDH?DDDEIIGIIIIGHHBFFHGCGCHCGHGIIIIIGIGII?FF
@649607/1
cacagaacggttgccatatagccttaaaagagcaccccaactagttatgt
+649607/1
CCCFFFFFHHHHHJJJJJJJJJJJJJJJJJJJJIIJJJJJJJIJGIJJJF
@6814143/1
cttctaacctgttcttcttgaagttggttcagctgtagtctgtctgcatc
+6814143/1
CCCFFFFFHGHHHIJJJJJJJIJIIIIEHGGIIJIJIJGHIGHIJIJJIH
@6814400/1
cttttttccaaattgcctctccattcaattgaagaagcaatttcttcgca
+6814400/1
@CCFADFF?BF?HDB@FGGHGG@HGHGIIIIGGHIIIIICHHHBAGFFGD
@5275848/1
cgtgcatggtttaagaaagaccaaaggtttctgttgagctagtcatttgt
+5275848/1
CCBFFFFFHFHHHJJGJJJJJJJJJJJHIIJJJJJJJJJJJIJJIJJJJI
@5276065/1
gtcgaggctgggctacagatatctagaggttctgtatttcctgtgatctt
+5276065/1
CCCFDFFFHHHHGIGIIJJIJJJJJIJIJBGHIJFIJIJIIJJEHIIIJJ
@7829554/1
ttctgaaacaccatctcgatacagaataattctatgaggcttgtagccac
+7829554/1
CCCFFFFFHHHHGJJJJJJJJIJJIJJJIJJIJJJJIJJJFJJIIJJJJJ
@7830058/1
gtaaaacgccaataattgttctttcatgatactctcaagatccctgatta
+7830058/1
@@@FFFFFFFHDDIIGIJIJIIIIJIIJGIJJIJJFGIIIGIGIJIJHHJ
@6291977/1
gtctaaatagaccttcagggtcttcatgggcttctattagtccttcatct
+6291977/1
@B@FFFFFHHHHHJJJIJIJAAFHHIJJJICGGHIHIJGHHIJJJJJJJJ
@4261216/1
cctccatactccttgtcttacaggtaccggtctttctcgataatcaagtg
+4261216/1
?@;B?DDD?FFBFGCHHGHGIII<HHHGH<CFGIIAHIGGIGIGHIIIDF
@6292502/1
ctggctggttcctagaatcccacatggcaggaagttttctcgcaacttag
+6292502/1
CCCFFFDFFFHFHGGHIJIEGGJHHIGGJJIGGGFDGGBFBFHHIIIGGB
@6292960/1
gtggaggtgaaaagaatgatcttccaactgtcacaaacctgttagcagct
+6292960/1
@?@DDFA=<BFHHIIIIIGDHHIIIFIIBHHIGIIGIIIGIIIIIEDGB9
@7831708/1
cttgaatgaatttttcattcctccatactccttgtcttacaggtaccggt
+7831708/1
@@@DDFDDHHHF>D<;EF@ADFCGHFHIHIBEEHFFGGECGECCDCF@F8
@3744968/1
gttcacactgttcctggctgagagtaattcgtcgcgcattctgttgtata
+3744968/1
CBCFFFFFHHFHGJJJJJIJJJJJCFHIJIIHIIGIJIIJJJJJJJGHII
@3745014/1
ggccgatctgaggtctgtcaattcaccaggtgatatatttttgcatctgt
+3745014/1
CCCFFFFFHHHGHEFHIHIJJJIIHIJJJJ?DHIIIGJJIIJJIIJJIII
@6293803/1
ctcgaatctattatctcttggacaagttgttatattagtcactttatatg
+6293803/1
CCCFFFFFHHHHHJJJJJJJJJJJJJJJJJJJJJJJJJIJJJJJJJJIJJ
@3211305/1
aatcatacaataattagcttaatattagaaatcttaataaataggacgac
+3211305/1
C@CFFFFFHHHHHJJJJIJJJJJJJJJJJJJJJJJJJJJJJJIJJJJJJJ
@2185830/1
ccgatcttgtacaacattttacatgcagttagtgcaactgctcccttggc
+2185830/1
@CCFFFFFFHHHHIGIJJJJJJJJJJIIGIJJGHJJIJJJJJJIJJJJJJ
@134075/1
ctgcagtttccatatcatattatacctgaaggcttttgggtcgtgagaag
+134075/1
CCCFFFFFHHHHHJJJJJJJJJJJJJJJJJJJJJJJJJIJGIIHIGHIGI
@7318678/1
gtgcagggtatgaaactgaacgtgtacacctggtaaagaggtgacaa
+7318678/1
CCCFFFFFCFHHHJJJJJJGIIIJHIJJJJJJJHGIJJJJJFHIHIH
@3745468/1
ctcctgccactcatcataatgaacaatatcttcttttggattagtagaaa
+3745468/1
CCCFFFFFHHHHHJJJJJJJJJJJJJJJJJJJJJJJJJJJJJJJJJJJJJ
@6294303/1
gcctcctgcggaccattagttgaagtcccagccctcagataatcccatat
+6294303/1
@@@DDBDDFFF<FEBHIIIBFG<CG???BFGBDCGIHGIICHH4?BBDHE
@1185434/1
ctgctgttgctgaggctgctgtggtctctgctgttgttgctgctgctgtt
+1185434/1
@CCFFFFFDHHGFFGIIJJJJDHGDHHIIIGIIEGGHIJIJDDCFHIDDA
@6816349/1
tccagcctttgatagcaatcggtaaagttttgcctataagaacaatgagt
+6816349/1
C@CFFDFFHHHFHHIIJJJJJJGGHGIFHIIIIHHGIIIJIJJJJJJJJG
@6816686/1
agcttccacagcttgtctgtaattgcgataaggtttttcaggattgatag
+6816686/1
CCCFFFFFHHHHHJJJJJIJJJJJJJJIJJJJJFHIJJJIJJJJJJJJJJ
@6816980/1
gtggaggtgaaaagaatgatcttccaactgtcacaaacctgtta
+6816980/1
?@@B=DBBFFFHFIGGGEGD94FAFCBA;F1?:?ED@;8:B<:?
@7833738/1
gtgcggaggctaccttgccgtaggaaataagaaagcaagagaaggaagtg
+7833738/1
CCCFFFFFHHGHGIJJJJJICHIIJIIJJGIIJJIJJIJJJJIIIJIIFG
@1186650/1
cttctaacctgttcttcttgaagttggttcagctgtagtctgtctgcatc
+1186650/1
CCCFFFFFHGHHGJJJJJJJIIJJIJJHJJJJJJJHIJIIJJJJIJJJJJ
@7319697/1
ctttttaaaacatcttcttgttttctatgttctatttctgcttctctagg
+7319697/1
CCCFFFFFHHHHHJJJJJJJIJJJJJJJJJJJJJJJJJJJJJJJJJJJJJ
@5281074/1
cctcatacgactctaattgtaaaaatgttatccatttttgggttaa
+5281074/1
CCCFFFFFHHHHHJJJJJJJJJJJJJJJJJJJJJJJJJJJJH?D;F
@653575/1
ggcctatcctctggaggaattcctttaaactgatccatgatcaatctcat
+653575/1
CCCFFFFFHHHHHJJJJJIJJIJJJJJJIJJIJJJJJJJJJJJJJJJJJJ
@5281741/1
ggctgctgtggtctctgctgttgttgttgttgctgaggctgctgtgg
+5281741/1
??<DDFFFADFDFBBH@EGEECDCEGEGEGIIBHGIIF=FDCDG9B>
@3748498/1
gccatatagccttaaaagggcaccccaactagttatgtgagggtgaaggt
+3748498/1
@@@DDA?AA?FBDDHGAGAFHIEEGHIIEG<?FGDFEFD>DFF0?8BB?0
@2710482/1
ggattgaatataagaccttgttgttttaggg
+2710482/1
@<;BDD?D??FHFGDA;ECCHGG<EBHEG>B
@2188658/1
atgcagttcattacctaagatatttgttatgatctccggccaagatcagc
+2188658/1
CCCFFFFFHHHHHJJIJJJJJJJJJJJJJJJJJJJJJJJJJJJJJJJJJJ
@5789067/1
ggtatatataagattacaattcttaacattttttctttaaacaaagaaca
+5789067/1
@@@DDDDDDBDHDGHE?<:CHHFAFHBFACBB?F?EGGHGGGIIFGDGGC
@656328/1
ccacttctttgaactaagtacagcgaaattcttattcgattgaagtaaat
+656328/1
CCCFFFFFDDF?FEGHIGIIGDFEGIGGDEEHH>FHIGIIIGICHDFHGH
@7322434/1
ctctatttcattgtgcattaatctatagaaaattttccagacagtattta
+7322434/1
@??DD?DDHHBBF<EFHEIIHIEIIIIGHEBEEGHEFEEHGGGECGHEGG
@7322666/1
cgtgagaagctgcaacggctgctatagatggaacgttgatctggtctgga
+7322666/1
@@?DAD>DHGHGBFGGHHIIIIIHGIE@BGGHHDA?FFH4DHECH>AHIC
@656871/1
ctgaactatttttactataaacatctttcatgtcatcaacatttatgatg
+656871/1
@@@<=BDDBDFFDEII9EHEFIIHD<EDEBFEHEHEFFCF@DDDBGFFBD
@5789880/1
tgattttttattgtatcccaatcaattatgatactgtctccttcaacaat
+5789880/1
?;?DDDDDFB?DFAFDD4AE?BB9FFGE?F@A@>FDFGGHIIIDEE<BFE
@3750571/1
gtcaggtgcgttaacttttggtggctttattatattactcctaattgaag
+3750571/1
@CCFFFBBFHHHHIHIIIIIIEGAFHIIIIIIIIIIIIIIIIIIIIGIIE
@4768467/1
caagaacgtgtagagatgggttcatttaccttccattatgtatcgtggat
+4768467/1
CCCFFFFFFHHHHGHGIIJJFHGIGJJJJJIJJJJJJJJJJIJJJIJJIJ
@7834424/1
cacggaaggtggaatttttgcattttttataacttctttaattctctcca
+7834424/1
CCCFFFFFHAFDHIJJJJJJJJJJJJJJJJJJJJJJJJJJJJJJJJJJJJ
@6298871/1
gcctcttgttttgcttctttttttgacctacccttgccgatagcaataag
+6298871/1
C@@FFFFFHFDHDIJIFHIJIJGI:GHDHIGBDBDGHGIEBFEGHGHGIG
@140192/1
cttggtattcgagctgacttgggaggtttggtgcccgcccgccatattgt
+140192/1
@CCFFDDDHHDDBEAH?EHFHEGGIGIIICAGFEHDGFGGGIIA@GACG=
@6819953/1
ctgagatgaaggtggtctgctgggttgctggtcaccgggttgttgcctaa
+6819953/1
@CCDFFFFHHHGFGGHIIJJJJJIHIJIIIIJGIIIIJIGHIHIIJIJJJ
@1699157/1
ccacggtcccattgtgtttaatacttctaaaaagtcatcaataatttcga
+1699157/1
@CCFFFFFHHFHHJIJHIIJJJGGIIJJJJIIIIJHIJIJJJJGIGIJEG
@1700055/1
gtggtctgctgggttgctggtcactgggttgttgcctaacaggaggtgca
+1700055/1
BCCFDDFFHHHHHHEIIJJJIJJIGIJJJJJJJJIIIIJJJJIIII?CFG
@2191589/1
gagtattcttggaaacaattttataattattggatatattcatgccacat
+2191589/1
BCCDDFFFHHHHGJJJJGIJJJJJJJJJIJJJIJIJIJJJIJJJJJGIJJ
@658847/1
gtggaggtgaaaagaatgatcttccaactgtcacaaacctgttagcagct
+658847/1
@@@D:BDDHDBFHBABBFHIIIIDBHH>FHIECGGIHBFHDI<FDBFDHE
@4770041/1
cgagacaacgtgatataactatgaagaatcatgtgataaaaaatagcagc
+4770041/1
@@@DFFFFFHHHHJGIIIIJIJIIGIGJIJFIIIJDIIIIGIIIJGGHII
@5792537/1
atttcattgtgcattaatctatagaaaattttccaaacagtatttag
+5792537/1
CCCFFFFFHHHHHJJJJJJJJJJJIJJJJJJJJJJJJJJJIJJJJJJ
@6824914/1
atgttacagagtttagcggctcttgtttcatactttttgcaattactctt
+6824914/1
CCCFFFFFHHHFHIJJJJJJJJIJJIIJJIIJJJJJJJJIJJJJJJJJJJ
@4771138/1
cttctaggtccttttatcataatgagatcaagtttttttcgaatcaaatg
+4771138/1
@@@FDFDDFHGHFJJJJJGHGHJIBHJFGGGIDEFGIIJJFGHIJJEIJC
@1700919/1
ggcttctattagttcatctatattttttaaggaagtaagtgcaggggaac
+1700919/1
@@@DDDDDHF4D2AFFGHHHI@?EEEFHF@FCFCHFGHGHHGGICE@DD@
@2714615/1
gcccatggcagcaaatctacttgatcctatagtttctcctacggag
+2714615/1
@@@?BBA?FFAFBD?FG>?<::?ACH?FBAHCG<9?<?::??:66?
@1701715/1
ctaccaactcatactgtcttcagcctcatgttataacattatgcagttca
+1701715/1
BBBFDFFFHHHHHJJJGIJJJJJJJJJJJIIJJJIIJJJJJJJJJJIJJJ
@661624/1
atgacgatgatttgatatctatatttctcattttttctgctaaagcacta
+661624/1
@BCFFFFFGHHFHI<CEFHJHIGIJJJJJGIJJJJJJJJGJIEGIJIJJI
@6828731/1
gtctctgctgttgctgaggctgctgtggtctctgctgttgttgttgctgt
+6828731/1
@@@DDDDDHFAA?EC@FGGEEEGIDDBFA?EF??FHGHI<DHGIIGIGD@
@6828770/1
ccagtaggtaaaaagattattgtattttcttttagaactctttcaaagag
+6828770/1
CCCFFFFFHHHHHJJJJJJJJJHIJJJJJJJJJJJJJJJJJJJJJJJJJJ
@144707/1
catcacattaccacatttctcaaattcagtcttgaaatattatccattag
+144707/1
@@<DADBDHD<FHFIIICEDEIGGGEI>FADCFF<?BEHC@:D99?CGHG
@2194718/1
gttgttgcctctgctgctgctggggctgttgttgccactgctgctgctgc
+2194718/1
@@BFFFFFHHHHHIJJJJJIJJJJJGJIIJJJJJJJJJJIJIIGIIIJIE
@662219/1
tcttgaagttggttcagctgtagtctgtctgcatctgtatatgccctagc
+662219/1
CC@FFFFFHHGHAEGIIIJJHIIAHIIHGHIJJJJJJHIJJIJJJJIJJJ
@7325686/1
cagcattcagtagcatcgtgatacgatgtaatattgaaggcaataaagta
+7325686/1
@@@FFDDFFFFFHIIIJIEFBGGIIIHGCFGGIJGIGIHHCGEGEIBH??
@3217931/1
ctatatttctcattttttctgctaaagcactaccttcagcgggagacctt
+3217931/1
CCCFFDFFHHHGFJJJJIGHIAHIJGIEGHJBGHIIGIIJ<G:@AFFHHG
@145358/1
ttcatttaaaaccgctgtgtctctttctttttttgttagactgatttgat
+145358/1
CCCFFFFFHHHHHJJJJJJHHIJJIJJIJJJJJJJIJEHGIJJIIIJJGH
@3218854/1
ctctcattcttagttgtaacaactaggggcaccatgacgatagctttatt
+3218854/1
?@;DDDDDF<CFDDFGEDEHIIGEFG>GEGH1??DHFII6DG0BFHGG>G
@6306829/1
cgctaatttaaaaattgaatagtttttatgaaatgagtcagaattttcgt
+6306829/1
CCCFFFFFHHHHHIJJJIIJJJHIJJJJJJJJJJJJJHIJJJJJJJJJJI
@7841829/1
gttgcagcattaagtcttctctgcactgtgacagtcttcaagcactgagt
+7841829/1
CCCFFFFFHHHHHJHJJJJJJJJJJJJJJJJJJJIJJJJJJJJJJJJIIG
@7841985/1
aggagatactggttgttgttgaggtggtagttgagtttggtgggtagggg
+7841985/1
@BCDFBDFHFHHHIGHHJJIIHIJACG:CGGGGFGIIHII?FHI@FHIJJ
@1704485/1
gtaaaacgccaataattgttctttcatgatactctcaagatccctgatta
+1704485/1
CCCFFFFFHHGHHIJJJJIIJJJJJJJJJJJJJJJJJJIIJJIJJIJJJJ
@1194770/1
ctcttcagaagcacaaacatgtgcggcctacaatgcattacagtatctca
+1194770/1
@@@DDDDBB??:?EBFGGHBBHG4EHIIIGG@DHGHDHIFIG@9BGGIIG
@1194894/1
ctttttgaattgaaatcacctgctccaggtaatggaaaatcctgaggagc
+1194894/1
CCCFFFFFGHHHGIIHIFICHIJJJJIJJEGIJJJIIIJJJJJIIJJJJI
@4773912/1
cttcaccaaaaactttgtcagccgcttctataccaccatcaaggaaaagt
+4773912/1
??@DDBDDFFDDAEGGEEBCFEGGAGHHHG@FDDGHIEHIIDG@AHBBG8
@5290624/1
gttcatgagttccactttcacaatcaattaattggtaacatggtaaaata
+5290624/1
@@@FFFFFHDFHHJJJGIJJIIGHHGGHIJIIJJIHGGGIHHJHGGGJIJ
@4774497/1
gcccaatatagattccagaacttccggcataatgagtacatcatttacat
+4774497/1
?@@DFFDFHHBHHJJJIIGGIJHEHG>HIGIJGDHHIEHGJGHEIGIEHE
@4774997/1
ccatggtataactatcttattgagataattatcttttgaaacaactacct
+4774997/1
CCCFFFDDHHHHGJJJJJJJJJIJJJJIIJJJJJJJJJJJJJJJJJJJJJ
@665644/1
cctcagagctaccttggcagctgctaattttgcttggtgtttgttttctc
+665644/1
CCCFFFFFHHHHHJJJJJJJJJIJJJIIJJJJJJJJJFHHJJJIIJJIIJ
@665656/1
gatagagactttttctttgaagatttaggtataatatctgaaggcatatt
+665656/1
CCCFFFFFHHHHHJJJJJJGIIHIJJJJJFHIHHIIJJJJJJJJJJJJJJ
@2718409/1
gctcaaacatgcaaatgtgacattattgactaaggccgatctgaggtctg
+2718409/1
@CCFFFFFHFHHHIDHIJIHIJIJJJJIJJJIJFGGHEDHIJIHIIGHHI
@4775263/1
gctccaattgcattccctttcacactagggacatgaggtgaaattattgg
+4775263/1
CCCFFFDEDHHHHIGFHGECHIJGIGIIGIBGHGCEGICDFFGGGIIJII
@6832389/1
ctgctgttgttgttgttgctgaggctgctgtggtctctgctgttgctgag
+6832389/1
CCCFFFFFGHHHHJJIJJIJJJJJJJJIIJHIJJJJJJJJIIIJGIIJIJ
@7845220/1
gggtaatcaaattttatgacaaaattgcaattctttacatcaataccttc
+7845220/1
;@@ADA;2ABADDFGADF>FHE;GFIICED9<<F4E@1:?@FAFEC>?DB
@6833454/1
cttcattgtaacttggcccgcaacaa
+6833454/1
@??BADBA:CH>FEAH?AB@EG1CGE
@3220886/1
ctcctgccactcatcataatgaacaatatcttcttttggattagtagaaa
+3220886/1
CCCFFFFFFDDFHGGIIICFHE:FGGHBHHF?FBG@FEHIGIGGIGCDGB
@5798972/1
tatccatcggttcttcttcttttttccacgtgaaatctttaggctgcagc
+5798972/1
CCCFFFFFHHFHHJJJJJJJJJJJJJJIIJHIIJJJIJJJJHIIJJJJJJ
@5292356/1
gttgggattcattatccattctcccctaggctttgctttaggatcatcat
+5292356/1
CCCFFFDFHHHHHJJJJJJJJJJJJJJJJJJJJJJJJJJJJJJJJJJJJJ
@5292408/1
gccaagagaaaagctaactccccttccgggtcatctacatgtcgaagcaa
+5292408/1
CCCFFFFFGHHHHJJIJJJJJJJJJJJJIJGHJJJJJJJJJJJJJJJIJJ
@1197758/1
gaggttcttgtggaattgtgacactttgatgttgtaaggtgctgaggcaa
+1197758/1
B@@FDDFFHHDFHGIJJJHIJJJJJJJJJIJIIGIIIIIHGIGIJJJJJI
@1707705/1
gcttgatactccctgggtttaaaatcttcaataacattactcatttctga
+1707705/1
@@@FFFFFHHHBFGGGH:FGIIJHHGGGHIBDGIGGJIJJIAFFA@FFFI
@3222178/1
aggagaaatttcaatttttgcaaattgttcgtagtgaagaactgaaagca
+3222178/1
@CCDDFDDHHFHHJJJIJJJGIIIJJIJJJIHIIGIJJJJJJJIJJJJJJ
@4274808/1
gtaactatgatttagacattactaccaatactttaagagcatttattgca
+4274808/1
CCCFFFFFHHHHHJJJJJJJJJJJJJJJJJJJJJJJJJJJJJJJJJJJIJ
@7846812/1
cctgggtttaaaatcttcaataacattactcatttctgataggttctgca
+7846812/1
CCCFFFDFHHHHHJIJJJJJJJJJIJJIJJJJJJJJJJJJJIJGIIIJJJ
@669506/1
atcgacaacaccgcttgtgcggcaatatgtttggcttgctgttttgt
+669506/1
@@@DDFFFFHHHFIIIGEHGGGHIIIIJJJGGGFGHIB=GG=FHGEH
@6313448/1
agtgaagtttctgagagcatcttctctaactgtcctttgaggtgcaaaac
+6313448/1
@@@DFFFDHHHHGGIGHJEHJJJJJIJJJJIHFIJJIJIGIDDHGHIIHI
@1708978/1
caggctttatgtttttgtattcctcaatggttgctgctaaatcttcaagt
+1708978/1
?@@DDFFFFHHHGJJGHHIGIHIHIICHFBHIEGCCGD>FHHGIJDCHID
@6314103/1
gtcacggtctcaacaagttccgttttttggagaggcaactcaggataact
+6314103/1
CCCFFFFFHHHGHJJIJIJJJJGHJJJJJJJJJJJJIJJJJJIJJJJJJJ
@1709696/1
gcacataatacctgttctgtaaaatccttcactggaaacagctatggtaa
+1709696/1
CCCFFFFFHHHFHIGHIJJJJJJJJJJJJJIJJJJJJJJIIJJJJJJFIH
@1709846/1
gtcgtgagaagctgcaacggctgctatagatggaacgttgatctggtctg
+1709846/1
CBCFFFFFHHHHHJJGJJJJJJJGIIJGIHIIJHIJIHIIGHJJIJGHII
@7849509/1
tgggaatgattgttaatcaagaaaaaactaatatctggagcagacgcagt
+7849509/1
CCCFFFFFHHHHHJJJJJJJJJJJJJJJJJJJJJJJJJJJJJJJJJJJJB
@5296259/1
attggatatattcatgccacattccattccatgatttattaaacccgatg
+5296259/1
@@@FFFFFHGGHHIJGGJHIJGGIJIJIIIJIIJIJIJJJJJJHIJIIGE
@2722250/1
gctttcgctgcggcatgctttgcttctttcttagatctaccagtgcccat
+2722250/1
C@@FFDDDHFDHFHIJBBBCGECHIECDGHGIIEGGBFHGGGDB<FHGEH
@1200014/1
gctgtggtctctgctgttgttgttgttgctgaggctgctgtggtctctgc
+1200014/1
B@CFFFFFHHHGHIJJHIIEEHHJJJIIIIJHGGIJJJGIIGA9DGGGEG
@2722539/1
ggttgttgccactgctgttgttgaggctgctgtggtctctgctgtt
+2722539/1
@<@DDD=DH?BA:CEDDCFEHGIIIIAFIGIG@CGFHEGGID?F?@
@3225178/1
gatgattttcaagctcttcatgccactgattgatgtcccaatggtccaca
+3225178/1
@@@DBDDDFHH>D9EFGHIHI?HFCG<E>FHGAEFFHEBGGIIFCBFBDH
@154516/1
gtagatatcagacatttcttcagggagaatttttaaccatttacacaata
+154516/1
CCCFFFFFHHHHHJJJJJJJJIJJJJJHIJIJJJJJIJJJJJJJJIJJIH
@5297490/1
ctgggaatcctttgtgagccacatcaatgttaaggaatggtttccaacca
+5297490/1
CCCFFFFFHHHHHJJJJJJJIJJJJJJJJJJJJJJJJIJJHIJJJJJJJJ
@5803751/1
agacaacgtgatataactatgaagaatcatgtgataaaaaatagcagcag
+5803751/1
CCCFFFFFFHHH>HHGIJJJJJJJIIJJJJJIIIIIJJJJJJJJJJJJJJ
@7336144/1
gttttttgaaaagcctcacttgttttgtcataagttttaacagtaagttc
+7336144/1
@@<DFFFFDHHHHIJIIIJJJIIJJJIDDEFGCHDGIJGHIHIDGEEIIJ
@5803862/1
agctgctaattttgcttggtgtttgttttctccaactccgacaaacgcca
+5803862/1
@@@DBDDBF?FHFDH<FAB3<FBFHGIIIEH>CGI@?@@B?FD>EGHEEG
@6840060/1
tcgcaaggtaatgtaaaacaatatctattcaacaaaggaatagcagattc
+6840060/1
CCCFFFFFFFHHHJJJJJJJJJJJJJJJJJJJJJJJJJJJJJJJJJIIJJ
@155318/1
ccaaaattgtaaatccaggaacttcccagtcatcaggaataaagtcatta
+155318/1
@@@BDDDDFFHHHIGBHGHGICHIIGEIIEEHGGGHICHIGIEF?FIIII
@5804180/1
gtcgcgcattctgttgtatatttatgctcacttcaccaacattcatgaat
+5804180/1
B@BFFFFFHHHHHGHIJJJJJJJJJJJJJJJJJIJJJIJIIIJJJJIJIJ
@7852828/1
tgaggcaagtgttgggattttgaccatcttcaacgaatcaaattcacttt
+7852828/1
CCCFFFFFHFHHHJJJJJJJJJJJIJJIJJJJJJJJJJJJJJJJJJJJJJ
@1201858/1
ggtggtatatataagattacaattcttaacattttttctttaaacaa
+1201858/1
B@=DDDDFHHHHHJJJJJIJJJJJJJJJJJJJJJJJJJJJJJJIJJI
@3226486/1
ggaggaatttgtttgtgattttttatt
+3226486/1
?@?DDABDFADABFHEFHGD<CHAHB?
@7336802/1
gtcaattcaccaggtgatatatttttgcacctgttataaatgtaggaagt
+7336802/1
CCCFFFFFHHHHHJEHIJJJJJJJJJJJJJJJJJJJJJJJJJIHJJJJJF
@3227398/1
gccgcttctataccaccatcaaggaaaagtgcacccatcaaagcctcaaa
+3227398/1
CCCFFFFFHHHHHJJJJJJJJJJJJJJJJHIJJJJJJJJJJJJJJJJJJJ
@2726104/1
cctgaatccttagaattcaaaaattcaaacttaaattcgtagcctaattg
+2726104/1
C@@FFFFFFHHHHIJJJIIJIIJJJJICFHHHGIGGIIGHGGIIIGIJJC
@2727446/1
caggaatggaatgctgagtaacaagattatatgggagagtagcttgaggc
+2727446/1
CCCFFFFFGHHHHJJJIJHHIJJJJJJJJIJJJJJJJJJJIJJJJIJJJI
@157150/1
gtacacagttgcagtcctgagctggtcttcagtcacccgattctatttct
+157150/1
CCCFFFFFHHHHHJIJJJJIIJJJJFHIJJJJGIJJJJJGIJJJJJJJJJ
@5805254/1
acctgttcttcttgaagttggttcagctgtagtctgtctgcatctgtata
+5805254/1
C@@FFDDDHHFHFHHGIBHHGBGHIIJGGIGHAFGGEFCGGCBGHHDBGD
@671911/1
ctcactggatgttggtaaagcaacaccttttcgatttacatacctagggg
+671911/1
@CCFFFFFDDFHHGHIIGGIJIJJJJGHIIIIJGIGHJIIJIIIJJGIGI
@6841865/1
ctgcactgtgacagtcttcaagcactgagttagaataccaacctgaattt
+6841865/1
CCCFFFFFHHHHHJHIJJJJJJJJJIJJJHIIJJJJJJIJJIJJJJJJJJ
@157343/1
gccataaccgtacttcatatcattgataattactgtagatgagtaaggag
+157343/1
@@?BB:D:AD<:<AEHBGC??CH>BC<A<CE??9C:EG?HAHI:?:?B9:
@3768306/1
gttgaggctgctgtggtctctgctgttgctgaggctgctgtggtctctgc
+3768306/1
@BBFDFFFHGHHHHIJIHIJJIFIIHFGIIJGJIIJIJIIJIIFCEGHED
@2208143/1
cccagcacctccatcagaagaatcagatgtttcagattctaaatatattt
+2208143/1
CC@FFFFFFFGDHIGHIDIIJGGHHIHHIHIGGHIGIJIHGIJHIIGIII
@2208318/1
gccacattccattccatgatttattaaacccgatgctagctttcttaaat
+2208318/1
CCCFFFFFHHHHHJJJJJJJJJJJJJJJJJJJJJJJJJIJIJJJJJJJJJ
@4784409/1
ctcagctgaacttctgaagcaggttggtgaagagtttcaaaaagctctgt
+4784409/1
?@@FFFDDHHHHHIIIIIIIGAD<AFHFEHIIIIFEIIIIEGBAGGGGEG
@5301311/1
ctcctgccactcatcataatgaacaatatcttcttttggattagtagaaa
+5301311/1
CCCFFFFFHHHHHJJIJJIJJJIJIJJJJJJJJJJJJJJIJJJJJJJJJJ
@158542/1
gtgacagtcttcaagcactgagttagaataccaacctgaatttcagcaat
+158542/1
CCCFFFFFHHHHHJJJJIJJIJJJJJJGJJJGIIIIGIJJJJJJIJJJJI
@6843144/1
gacgatgatttgatatctatatttctcattttttctgctaaagcactacc
+6843144/1
@CCDDFDDDDGF<?BBGHIGGHIGIIIIFIIFGHIGIIIIHHGGIGHHGG
@673492/1
caacagtaagacatggtagatgaggatactttaatctaatattatattga
+673492/1
CCCFFFFFHHHHHJJJHIJIJJJJJIJJJJJJJJJJJJJJIJJIJJJJJI
@5301699/1
gctggggaggtggacctctttgtgcccatggagtttgacctctaggacca
+5301699/1
CCCFFFFFHHCFHGIJJJJJJJJJJJJJJJJJJGIGIIJJJJJJJJJJJG
@2209359/1
ccggtctttctcgataatcaagtgttggtgcattcataattcgggcctta
+2209359/1
??@DFDFFHGFGHIIIIIIIAFEHEHHDHIEHIIGGIIGHICEFEEH@FC
@1204121/1
gaggtatgtttcatttgacgatcaatatgagttgtggcccattgttagtt
+1204121/1
B@BFDDFFHHHHHJJJJJJJJIJJJJJJJJJHGIIJJJJJIJJIIJIJJJ
@1204453/1
cccatactccctggttgggaagtgcttgttgttttgcagacaacatgcct
+1204453/1
CCCFFFFFGHHHHIEHGGIIDD<CEHIIIIIIIIIIIGGEDDHGIIIIIG
@3229168/1
ggatcattagcagaaatcctcattctttcaaaaaaaactattcgtaggag
+3229168/1
CCCFFFFFHHHHHJJJJJJJJJJJJJJJJJJJJJJJJJJJJJJIHIIJJJ
@7854820/1
cccgattctatttcttggtcatcagtttgagatactgtaatgcattgtag
+7854820/1
CCCFFFFFHHHHHJJJJJJJJJJJJIJJJJJJJJJJJJJIJJJJJJJJJJ
@673866/1
gttacaacatatttcaacatgtatccttttgggcggtaccatggtataac
+673866/1
@@@DBDDDHF?FHIIGIGGHGAACDHIBCEE@FGA@?@FFCHGIIGH@HF
@4785885/1
ctcatgaatgctttctaatgtttcttcatttaaaaccgctgtgtctcttt
+4785885/1
CCCFFFDDHHGHGII>CGIICHGBHGHGHHGGIGIIIHEIGHIFHIGIII
@674349/1
attagttttcttccaactagtgaaatttgacttaagaaatatgaatcagt
+674349/1
@CCFFBDFHHHHHJJJGIIIAEIIIJIJJJJJJGGIIGGHIJIIIIJIHF
@4786138/1
ctgtggtctctgctgttgctgaggctgctgtggtctctgctgttgctgag
+4786138/1
CCCFFFFFHHHHHJJGJJJJIJIJJJJJJJHIIIJJJJJJHIGGJIJJGI
@7855732/1
ccctttttgcagcttcttcaagagggatgggctctgaaggttgtattgtt
+7855732/1
CCCFFFFFHHHHHJJJJJJJJJGHIJHIIJIJJJJJIIJJFGGGHJIJJJ
@4786381/1
ctttcagtggacaatttacaggcagttgaagataacatacaattttaatt
+4786381/1
?@??DDD=AFDFDIIGIIIGIIGGIBEHCEHHGGGGGHCFHEAGGGIEII
@4786683/1
ctttggaatcaaaagttttgaactattcaataaataacttaaaattacgt
+4786683/1
CC@FFFFFGDHHGII:ACHDDHIJIIJJIIJGHJIGEGIJJGIHIEHIIG
@675624/1
gttacaacatatttcaacatgtatccttttgggcggtaccatggtataac
+675624/1
CCCFFFFFHHHHHJJJJJJJJHHJJJJIJJJJJJJJDHHJIIJJIJJJJJ
@675785/1
ctctgctgttgctgttgttgctgaggctgctgtggtctctgctgttgctg
+675785/1
CCCFFFFFHHFHFJCHIHIJJJIHIIJIJGHH:EGHEHCHD@HIIICHG@
@6845751/1
gtatatataagattacaattcttaacattttttctttaaacaaagaacat
+6845751/1
CBCFFFFFHHHHHJJJJIJJJJJJJJJJJJJJJJJJJJJIJIJJJHIJJJ
@160324/1
gttcgttgaaaaccttcggcctgatgctgggaacaagaatgctgttaatg
+160324/1
?@?DDBDDHHF>DGHDFDGHIAEH@BDCGGGGHHHFGHIEGIIIGGDEGE
@160535/1
ctagttcttctaatattgatgttttattttcagtataccttataccgcta
+160535/1
@@@DADDDHFFH?FAGHDHIIIHGBHBHEHIICHFFHDBBGF@HCACFGH
@5305315/1
taactaaaaattcttttttaagtaacaaagcttcagtaaataacaaagaa
+5305315/1
CCCFFFFFHHHHHJJJJJJJJIHIJJJJJJJJJJJJIJJJJJJJJJJJJI
@7340351/1
tccatttccaattatttcctttttctgacatcttcttggtaacaagtatt
+7340351/1
@@@DFFFFFHHDHGIIIFHHHEHIJIIJIIJIIJJJJJEIIJIIIJDHIC
@2212371/1
cactccttttcccgtttttattatcgcttctaattttttctctcatttct
+2212371/1
B=BDFFFFHHHHHJHIJJJJJJJJJJJJJJJJJJJJIJJJJJJJJJJJJJ
@7340927/1
ctcttggacaagttgttatattagtcactttatatgttcttttaacactc
+7340927/1
CCCFFFFFHHHHFHHHIIJJJJJJIJJJJJJJJJJJJJJJJJJJIJJJJJ
@3772241/1
taggagtaaaacgtaagtggaagcataagctcccaattctttggtgataa
+3772241/1
CC@FFFDDHHHHHHGIIHIIHIJJIJIIJIIIIIJIJIJIIJIIBGDHIE
@2730817/1
cacattaccacatttctcaaattcagtcttgaaatattatc
+2730817/1
=;@DDBDDH?FAFEHIIIHCHBDHI>EFGHIBC9FHIIGIB
@162176/1
ctccaatcgcattccctttcacactaggg
+162176/1
?@@DDBDBF<D;<<<B?FACE>FEHFBDG
@1207671/1
ctcttgcagcattgacactggcgttttggtgggcatggcctgcagctccc
+1207671/1
CCCFFFFFHHHHHJJJJJJJJJJIJJJJJHIJJJJJJJJJJJJJIJJJJJ
@6321474/1
caatgtttctagcctttcataattcataacgtcattagcagagctcgcta
+6321474/1
CCCFFFFFHHHHHJJJJJJJJJJJJJJJJJJHIJIJJJJJJJJJJJJJJJ
@1719431/1
gtccttttatcataatgagatcaagtttttttcgaatcaaatgaagctgt
+1719431/1
CCCFFFFFHHHHGJJJJJJJIJJJJJJJJJJJJJIJJJJJJJJJJJJJJI
@1719496/1
gctgctatagatggaacgttgatctggtctggagctggatgagtgacatc
+1719496/1
CCCFFFFFHHHHHJJJJJIJJJJJJJJIIJJJJJJJJJJJJJJHIIJJJJ
@6847574/1
ctggcaatgtgacctcaagttccatcctatcattgccaattggtagtgga
+6847574/1
CCCFFFFFHHHHHJJJJJJJIJJJJJJJJJJJJJJJJJJJJJJFIJHIIG
@6322612/1
gccgcttgttgctgtacttgaggctgagatgaaggtggtctgctgggttg
+6322612/1
CCCFFFFFHHHHGJJJJJJJJJJJJJFHGIIJJII?DHGHIIJJJJJHIJ
@7859022/1
gttctgagacgcaagaagcagctgaataatacaaccaaattcagaattta
+7859022/1
CCCFFFFFHHHHHJJJJJJJJJJJJJJJJJJJJJJJJJJJJJJJJJJJJJ
@6847688/1
gacaaacgccatcctctcattcttagttgtaacaactaggggcaccatga
+6847688/1
C@CFFFFFHHHHHJHIIIJIIJJGIJFHIGHHIJJJJJJIIJJJJIJIJI
@6847959/1
tggctggttcctagaatcccacatggcaggaagttttctcgcaacttagg
+6847959/1
CCCFFFFDHHHHFIIJJJJJJJJJJJJJJJJJJDHIJJJJIJGIJJJJJJ
@162559/1
cagaattttcgtttggagcaaatacaatgtatttgctgtctttgtgtctt
+162559/1
B@BFFFFFHHHHHJJJJJJJJJJJJJJJJHIJJJJJJJJJJJJJJJIJJI
@6323515/1
gtacttctagcattagaagtttcttctccagctaaggctgtatcatcaac
+6323515/1
B@@FFFFFHHHGHJIJIIJHIIJJJJJIJJJJJJJJJJJJGHJJJJIIIG
@4286511/1
gttaacttttggtggctttattatattactcctaattgaagagccttttc
+4286511/1
BB@DFFEEHHHHDGIIGIJGIJIJJIJJJIJIGIJHGJJJJJJJJJIJIJ
@679011/1
accactataaatgtaatcggtggcgtgtaatcactgctgaggcttgaaca
+679011/1
CCCFFFFFHHHHHJIHJJJJGIJJJHIHIJJJJJJJIJJJJJJJJJJJJJ
@5809583/1
acgacctttggattgaatataagaccttgttgttttagggtaatcaaatt
+5809583/1
CCCFFFFFHHHHHJJJJJJJJJJJJJJJJHIJHJJJJJJJGHIJJJJJJJ
@5306900/1
cgtggaagtaagaggtctttcatttaatgtttt
+5306900/1
8??:::A:2<BCDA=22<CAB?C?CF<4AF<<A
@3233582/1
gtttcacttttgttattggtttccttatcagtaatctcgaatctattatc
+3233582/1
@@@FFFFFHHHHHIJJIIJIH;HHEIJIIIJCHHIJJJIJJIHJJIJJJJ
@2214795/1
ctcttgtttcatactttttgcaattactcttttttgatgatctagttgag
+2214795/1
@C@FFFFFHGHGHJJIJIJJIJIJJJIJGIIJJJJIJJJIJJJIJIHJIJ
@3774857/1
gcctcatgttataacattatgcagttcattacctaagatatttgttatga
+3774857/1
CCCFFFFFHHHHHJJJIJJJJJJJJJJJJJJJJJJIJHIJIJFJIIJJJJ
@3775513/1
cgccgatcttgtacaacattttacatgcagttagtgcaactgctcccttg
+3775513/1
@@CDD@DDHHBFHHIG@FEHFHHEGFEGGFHGGIHIGIHEGGHIIIGGID
@6324863/1
gaaataagaaagcaagagaaggaagtgaggtacacagttgcagtcctgag
+6324863/1
CCCFFFFFHHHGHJIIHIFHGIJGIHIIJICGHIIGHFGGHIHIIIJICH
@164845/1
cagatttcaagacagaagttacctcttgcaagctcttactcattgttctt
+164845/1
@@?BDDD?FHFFHIHGIG3AHCHGEHGGC<>HDDFGECDGGGEEGHGCGI
@2216239/1
gttcgccgatcttgtacaacattttacatgcagttagtgcaactgctccc
+2216239/1
@@@DFFFFHFHHHECFGGHHGGHHJDIGIEGIFFHCGGFHGFGGGIJI<B
@3235605/1
ggacaagaacgtgtagagatgggttcatttaccttccattatgtatcgtg
+3235605/1
CC@FFFDEAFDDBHIGHIAHFHC<FGHHGHIAEHGIGGGHGHID@GBEDG
@2216467/1
ctcccatctgcatccttcttttccggaaagaacctagtgtgatggcgttt
+2216467/1
@@@DFFFFHGHDHJIIGIIGIIIEG<CGEHAAHICGGFFBGFHHIJIHIG
@3236022/1
ctgtaatgtaaaagcaccaaggctttgcgacaatttgttctcttctgttg
+3236022/1
CCCFFFFFHHHHHJJJJJJJJJJJJJJJJJIIIJJJJIJJJJJJJJJJJJ
@165710/1
cgattatttttcctttgatgctgctcaatttaccttcatccttgttttca
+165710/1
@@@DFFFFHHHHHIIGGGIGEDHHIJIJJJJJJIJJIJJJGHIHFHIJII
@681176/1
ggctattttagcatggaatgtgatctccaagttgtgaatcaatttcagga
+681176/1
?1;ADAB?:2A<DBCBBEFG:CE@HCHD9@DACA18CFGF@3?FB<?9B9
@166111/1
gccaacagtaagacatggtagatgaggatactttaatctaatattatatt
+166111/1
CCCFFFFFHHHHHIJJJJHJIIIJIJJJJJJJJJJIJJJIIIIJJGIIII
@5811073/1
ctataagaacaatgagtaagagcttgcaagaggtaacttctgtcttgaaa
+5811073/1
CCCFFFFFHHHHHJJJGHIJJJJJJJJJJJIJJGHIJIJJJJJJJJJJJJ
@681433/1
ggtgcgttaacttttggtggctttattatattactcctaattgaagagcc
+681433/1
B@?DFFFFHHHHHJJJIFFHJJJJJJJJJJJJIJJJJJJJJJJJJJJJJJ
@5811659/1
gcaccttcaacaccacactcctcaaggtacacccctataagggcttcgat
+5811659/1
@CCFFFDEFHFHGGIJIGGHGHJIIIIGHIJGGIIJIJHIIEEGIJIIIG
@3776624/1
ctgctgtggtctctgctgttgttgttgttgctgaggctgctgtggtctct
+3776624/1
CCCFFFDFHFHHHJJJIJHJJHIJIJJIJJJJJJJJJIIJJJGGIHIIII
@1210369/1
tgggggaatcctttgtgagccacatcaatgttaaggaatggtttccaacc
+1210369/1
@@<DDDDDH?B<CG><CEHGBEHHEGCHII?DGHCA<@GGG9?FAFHIEG
@5309114/1
cctctgtcgaacagcttccacagcttgtctgtaattgcgataaggttttt
+5309114/1
CCCFFFFFHHGHHJJJJJJJJJJJJJJGIJJJJJJJJJJJJJJJJFHIJJ
@3237529/1
ctttctttcaacaaacacaagagctaaattatcctttttgaaatttttta
+3237529/1
@@?D?ADFBHDHDDHFEGCBE;FHEHBHHGIGGHGGBF?DAFHEGBDGIF
@168192/1
agctcttcagcatttagcagcatagtgatacgatgtaatattgaaggcaa
+168192/1
@@@DBDDFHDHBD@HGGEECGGGHDEHEIGJJGEHIJDIIIC?CDFHIJG
@6852110/1
ctaacctgttcttcttgaagttggttcagctgtagtctgtctgcatctgt
+6852110/1
CCCFFFFFHHHHGJJJJJJIHIIJGIJJJJJJIIJIIJJHIJJJJIJJJG
@7864171/1
ttggaagtgatttgcacgaagcactataggtcgaccttctcggcca
+7864171/1
CC@FFFFDFFFFFGIGHHIIJIIIGGGGIGEGIGGHHIJJJIJJJJ
@6852338/1
tgatcattttcgtttacccagagaggaaatagtattttttcttcatcgtc
+6852338/1
@@@DD?D:DDFDBAEHH@;CG?FHDE3EEHGFG>FFEFCG?D>?@??98?
@7864433/1
atttaaaaccgctgtgtctctttctttttttgttagactgatttgat
+7864433/1
<@@FFFFFHHHGHHFHFFHIIJIJJIIIJJJIHIHIJGFHHEHIGCH
@3238829/1
caggggtttatcagttgcttccaatactgtagaactatcttgttttttaa
+3238829/1
CCCFFFDDHHHHHJJJJJJJJJJJJJJJJJJJIJJJJJJJJJJJJJJJIJ
@7865336/1
caatactttaagagcatttattgcagcttctttctgtgcatcatttttag
+7865336/1
CCCFFFFFHHHHHJJJJJJJJJJJJJJJJIJJJJJJIIJJJJJIJJJJJJ
@6854347/1
ttgttctttatttgtgtataatatccacagaaatggactgtaaagacagc
+6854347/1
CCCFFFFFHHHHHJIIGIJJJJJJJJJJJJJJJJJJJJJJIJJJJJJJJJ
@3778903/1
gtctaagattgctttcgctgcggcatgctttgcttctttcttagatctac
+3778903/1
CCCFFFFFHHHHHJJJJJJJJJJJJJJIJIJJJJJJJJJJJJJJJJJJJJ
@3779688/1
gttctttttctattttcttggctttg
+3779688/1
@<@DDFFFHBDH?HEEHHECFHGE<B
@4795455/1
gcatgatgacattcatctataactaatagattgacacgagacaacgtgat
+4795455/1
@@@FDFFFGHHHHJJJJJJIEHIDHHIJJIGIJGIIEHGHAEAGFHDEGG
@6330684/1
ttcagttaatatgctttaactgacaacattcaatgttctgtaattaatat
+6330684/1
@C@DFFFFHHHGHJJJIJJJJIJJJJJJIIJJJJIJJJJJIJIGIJGIII
@684678/1
gtcccatactccctggttgggaagtgcttgttgttttgcagacaacatgc
+684678/1
CCCFFFFFHHHHHJJJIIJJJJJJIIJJJJHIJIJJJJJJJJJJJJJJJJ
@684986/1
ggagctggttgtgcgaaggattttccaaccatagaagctgtgtccctatg
+684986/1
CCCFFFFFHHHHHJJJJJJIJJJJJJJJJJJJJJJJJJJJJJJJJJJJJJ
@4292821/1
gctgtaccttgtatactagcatgactgactagatagaagtctaattcagt
+4292821/1
@@@FBDEFHGDHFHHIIGHIGIIIIGIFGGIGIGIIIA@:CGHHGHIIIF
@170539/1
gttgctgttgttgctgaggctgctgtggtctctgctgttgctgttgttgc
+170539/1
@@@DDDDDHFFHFGGG:CGHIGHGD@F@9:EC<F<:DHGCAGDHDEFGHE
@1213256/1
cggtttcgtaggcaggtggaggccatcgcctggtcatgcataattcttgt
+1213256/1
@@@DDFFB?CBFFGIJCFBHGGIIIHIIJJJJJDGCHIIJIEIIJIIEGG
@171467/1
gagatgggttcatttaccttccattatgtatc
+171467/1
:;?B?:?3=CCF>AF<:AE:E@A3<C?4<222
@4294787/1
ctcatcttcatcatccaagccgtaatgaatggtgttgctttcgcagggta
+4294787/1
CCCFFFFFHHHHHJIIEHIIIJJJIJJGIIJIHGHIIJJJJJJIIGGJHI
@171711/1
ctccaaaattgtaaatccaggaacttcccagtcatcaggaataaagtcat
+171711/1
@C@FAADFFDBHHGIGHIIEGEFHGFCH@EF?CBBFCFABD9DBFIJHAD
@2739772/1
gtcggcagctgggaatcctttgtgagccacatcaatgttaaggaatggtt
+2739772/1
@@?DADDDF;CFFIB@A?BHAH<BFFIIFFGIEFCAFFEFGIIFIIFI<D
@5314955/1
cctgggtttaaaatcttcaataacattactcatttctgataggttctgca
+5314955/1
@?8ADD=BDFFBFDGIIICDHFG@AHG@HEHHDD@:<EF<F@>G@FGC@<
@6857038/1
gagccatgtcattagaccaagttcct
+6857038/1
@@@<DDDDFHHHHIGDEGI?H<FCHH
@6331321/1
ttattttctaaaacatccaaagagcgatggaatcttaaatgcgatactaa
+6331321/1
@@@BDFFFHHDFFIGIJJIGJJGIIIIIAAFHGIIJJIIJJJJGJJJJJG
@6857393/1
ctatcttcaaagagaaaaagtgcaatactaaaattttattcagtatattc
+6857393/1
CCCFFFFFHHHHHJJJJJJJFHIJJJJJJJJJJJJJJJJJJJJIJJJJJJ
@4798185/1
atccttttgggcggtaccatggtataactatcttattgagataattatct
+4798185/1
C@CFFFFFHHHHGJIEHIIJJIGHIGHIJJIJJJIJIJEHIGGIJIGGGJ
@6332318/1
agtcagcttacaagccttagtaagcataaatttatggaagccataccgta
+6332318/1
@C@FFFDFHHHHHEHIJJIJJJC4CFDHH@HGHGHFFGGGHIIEHHFDBF
@7869928/1
ctttttcttgatctctttcattatcgtaaattgtcacggtctcaaca
+7869928/1
@@@DDFDDBD?FDFDDFBCBIIGHIIE@C?FHIEHFGIICFHDDBBD
@1727786/1
tgggtgagtaacatcagctccgagaaatattacaggttcgttgaaaacct
+1727786/1
??@BDDDDDFHFGGGIIIGHGHDHGGEHGIGIGGIIHIIICGDGECHEHH
@5819147/1
ccagtaggtaaaaagattattgtattttcttttagaactctttcaaagag
+5819147/1
CCCFFFFFFHHHHJJJJJJJJJIIJJJJJJJJJJIJJJJJJJJIIJJJJJ
@3243141/1
ctgttgttgctgctgctgctgttgttgttgttgaccccatggttgtcgag
+3243141/1
CCCFFFEFHHHHHIJJJJJJJIJIGIIHJIJJIIJIHIIIJJHIJJIJIJ
@1728427/1
gtagaattacagaataactcatgaatgctttctaatgtttcttcatttaa
+1728427/1
CCCFFFFFHHHHHJIJJJJJJJJIJJJJGHJIIIIGIHIJJJJJJJJJJJ
@5819552/1
gtgagaagctgcaacggctgctatagatggaacgttgatctggtctggag
+5819552/1
CBCFFFFFGHHHHJJJJJJJIIJJJJIIJJJJJIHIJIJIJJJHIJJJFI
@6334730/1
gcctgtgctatccgtagtcgaggctgggctacagatatctagaggttctg
+6334730/1
BCCFFFFFHHHHHJIJJHIJIJJJJJJJJJJJJJJJJJJJIJJJJGHJJI
@6858761/1
tagctcgatcccttcttctaggacagaagtagctataacgagattacatt
+6858761/1
CCCFFFFFHHHHHJJJJJJJJJIGIJJJJHIJJJIJJHHGFHHIJJJJJJ
@688056/1
ggtatttcttttttccaaattgcctctccattcaattgaagaagcaattt
+688056/1
@BBDDFFDHHGHHJJJJJJJIJJJJJJJJIJJJIJIJIJJJJIJJJJJIJ
@6859245/1
ccgacgacactttttagtaccgggcttactaagggagttttcttgatcat
+6859245/1
CCCFFFFFHHHHHJJJJHJJJJJJJJJJJJJJJJJIICHIJJJJJJJJJJ
@689173/1
ctccaatcgcattccctttcacactagggacatgaggtgaaattattggt
+689173/1
CCCFFFFFGGHHHJIGIGJIGHIGIJIIGGGEEHGGIGGGFHHIIIJIE@
@689194/1
ggagcggcttgtctaacttgaccaacggtaaaagcaggagg
+689194/1
@@@DDDDDHF?C<CAFAFH99CG?GB=G6;FHI<;;;D6;F
@1731610/1
ttccatatcatattatacctgaaggcttttgggtcgtgagaagctgcaac
+1731610/1
CCCFFFFFHHHHHJJJJJJJJIIJIJJJJJJIJJJJJIIJIJJJJJJIJJ
@5320217/1
gcttgtcttccacccttttttttgttcctttttgaattaaaatcacctgc
+5320217/1
@@CFF?BDHHFBHEBHGIIGHIIGDFCGHIIIIIBFHGCGHEGCGF@CEH
@2227904/1
cttgcattaaatcacatcacattaccatatttctcaaattcagtcttgaa
+2227904/1
CCCFFFFFHHHHHJJJJJJJJJJJJJJJJJJJJJJJJJJJJJJIJJJJJJ
@1731991/1
tctcatttgaaaacgtggatctccaaggtctccttgaacaaatttaccta
+1731991/1
@?@DDDDDFAFFF>1AFHGICBCA9CADAFG@?EGGGICHGGHGIG<?B?
@1732574/1
ctccatactccttgtcttacaggtaccggtctttctcgataatcaagtgt
+1732574/1
CCCFFFFFHHHHHJJJJJJJJJJHIJJJJJJJJJJJJJJJJJJJJJJGHI
@5822852/1
gctgagatgaaggtggtctgctgggttgctggtcaccgggttgttgccta
+5822852/1
?@@FDDDFFHFGHACGFFIIIIJGD<FDHIGIDGHGJJID@FGFGGIHGD
@690659/1
gtgtagaattacagaataactcatgaatgctttctaatgtttcttcattt
+690659/1
@?@DDDABFFAFBFB>A:C>HH>H?D?EHFHIIIEFIIB::?DGF@4C<F
@4299751/1
gcctcttttaccattgtacgagtttgagcatcattcattttcttcattgt
+4299751/1
CCCFFFFFHHHHHJJJIIJJHJHHJJJJJJIJJJJJJJJJJJJJJJJIJG
@3786042/1
ccattttatagctactctaaaaacacgg
+3786042/1
@@<DADBDBDH<CGG<FBEHBFHGHI<<
@5824211/1
ggccacttctttgaactaagtacagcgaaattcttattcgattgaagtaa
+5824211/1
@@@DDDFFHHGDH>DEFE@:AEAHDGE:GHBDGGIIAFHG<BEHH>GDHH
@2745152/1
cgcgcattctgttgtatatttatgctcacttcaccaacattcatgaataa
+2745152/1
@??B?DDDFFHHFGCGEHGDCE@?9AFHGIGAFFGFCHDFGIIGC@GIGI
@4300702/1
gcttccaatactgtagaactatcttgttttttaacataatataaatcagc
+4300702/1
CCCFFFDDHHHHHJGIGIIIIJJJJJJJJJJJEGIJIEGHIIJJJJHIIA
@693440/1
cttgcattaaatcacatcacattaccatatttctcaaattcagtcttgaa
+693440/1
CCCFFFFFHHHHHJJJJJIJJJJJJJJJJIJJJJJJJJJJJJJJJJJJJJ
@3787614/1
atcaagtttttttcgaatcaaatgaagctgtattataacatgaccta
+3787614/1
?@@FBDBBFDHFFEEFG?FD>DGEH??DHHE<?FGAFHFGGIGC>GH
@1734458/1
agcataataggtaggtgcagggtatgaaactgaacgtgtacacctggtaa
+1734458/1
CCCFFFFFGHHHHJJFHIJJJJCGHJJIJJJJJJJJGIHIJJJJJJJGII
@3788213/1
cgcgtattctgttgtatatttatgctcacttcaccaacattcatgaataa
+3788213/1
CCCFFFFFHHHHHJHIJIJJJJJJJJJJJJJJJJJJJJJJJJJJJJJJJJ
@1217329/1
ctttgttctttcttgtcagcacagaataatcttgtatgatgtctcttttg
+1217329/1
CCCFFFFFHHHHHJJJJJIIJJJJJJJJJJJJJJJJJJHJJJJJJJJJJJ
@3247518/1
tgtcacttttggtcctgttggtccattaatataaaatggttcaacttctt
+3247518/1
@@@DBAB??CF<AEG>ECIB@EFGHIIGGICHGIIEGH>CDEHGEHGHII
@3788650/1
tcttgttttgcttctttttttgacctacccttgccgatagcaataaggcc
+3788650/1
@@@FFDDFHHFHHGHHJJJIJIGJIJIIEGHGHJIJJIJEGGGHJJJIJI
@5322243/1
gtcagaattttcgtttggagcaaatacaatgtatttgctgtctttgtgtc
+5322243/1
CCCFFFFFHFHHHIIJGGAHIGGIHGJIJJJJJIIJGGGHIIJJIIHHHH
@4301895/1
ctcgaggtggctgcagtttccatatcatattatacctgaaggcttttggg
+4301895/1
@@@DDDD@DDDFDGIIGDEHE>HFHD9FDEH<?:EDDD3DFGIG@FFEGG
@4302086/1
ctcattttttctgctaaagcactaccttcagcgggagaccttggctttgc
+4302086/1
@@@;DDDDFFADHIBHABHIIIGHIIGGIB@CG@GGEHGGI@@AEGGIDE
@7356836/1
cacattccattccatgatttattaaacccgatgctagctttcttaaatct
+7356836/1
@@CFFFFFFDDDHIIIGGEHHHIHHB<GGIGFGGHIGHIIJJIIJGBBDD
@695898/1
agaaaatcttctggaaatgggtgatgattctttggaagaagaggctttta
+695898/1
CCCFFFFFHHHHHJIIJJJJJAGHJJJJJJJJJJJH9GHIHHGIJJJJJG
@3789394/1
gtttttgaaaaaattttggccaatagctgtgggttatatggtgattgatg
+3789394/1
?=?BDDDBDHBFFBBAAA@EGFFDHEFHG::?@GD8B???9B@DDBDBF<
@2230381/1
gaaatctttaggctgcagctcaaccattttatcggccaacatattactga
+2230381/1
CCCFFFFFHHHHHJJJJJJJJJJJJJJJJJJIIIJJJJJJJJJIJJJJJJ
@7876771/1
gcatgctttgcttctttcttagatctaccagtgcccatggcagcaaatct
+7876771/1
CCCFFFDFHGFGHIIIGIGEGGGIIIIIIIEHHIIIFGIIGIIIDIFGHF
@5323390/1
gttgttgcctctgttgctgctgaggctgttgttgccactgctgctgctga
+5323390/1
CCCFFFFFHHHHHIJJJJJJJJHJJJIJGHIIJJIIIJJJJJJJJJIJJ?
@1218792/1
ctcatttgaaaacgtggatctccaagatctccttgaacaaatttacctaa
+1218792/1
CCCFFFFFHHHHHJHIJJJJJJJJJJJJJJJJJJJJJJJJJJJJJJJJJJ
@2747487/1
cccctcttttgggtggaatgtatgacgatgatttg
+2747487/1
?@CDFFFFGHHHGCAH;CHH?AFHI@F;DB9DBAH
@6340966/1
cttcagtcacccgattctatttcttggtcatcagtttgagatactgtaat
+6340966/1
?@@:=?DDD?CAF<:GGGHBFHEIGIHGHGIIIE:BGH@GFGHGHGDD@<
@4303709/1
gtttttgtgtaagtcatgaaaaagatgataaagaattttagcagtgaatc
+4303709/1
CCCFFFFDHHHHHIJJJJJJJJJJJJJJJJJJJJJJJJJJJJJJIIJJJJ
@697655/1
ggaacgagaaccaatttcttttttaaaataatcagcaaaatccaaa
+697655/1
@@@DDDDDFDFF8GGII4FEHEIIIFFEGIIDFIIFIIIIIIEIIF
@5830620/1
gtgagttaaaacagtacatcgcacaacaaacacttggggagttaaatcaa
+5830620/1
CCCFFFFFHHHGHJJJJJJJJJJJJJJIJJIJJJJJJJJJJIIJJJJIIJ
@7879261/1
cacatactcttgttacaacatattt
+7879261/1
@<?D;BD?:A=DABGEHEGE>BH@?
@7359130/1
ctgggctacagatatctagaggttctgtatttcctgtgatcttgtctaag
+7359130/1
CCCFFFFFHGHHGJJJJJIIGJIIHJJHGIJJJIIJJJIJJIIJIIJJJI
@698124/1
cagtaatctcgaatctattatctcttggacaagttgttatattagtcact
+698124/1
CCCFFFFFHHHHHJJJJJJJJJJJJJJJJJJJJHIIGIJJIJJJJIIJJJ
@5831245/1
cttttttttccttgactatgtttgatgacatatcaataacattctcctca
+5831245/1
@@CFFDFFHFDHHJGGIGHGHIIJGIJJFIIJIJHAGHIGIJIIIJJFGI
@6867180/1
agcagcagtcatcaccaaaacctgatgattttcaagctcttcatgccact
+6867180/1
1=7B;DDB=CDDDB:C@@EFEE@FIDFCBECEII@:??DDEDDED?D@BD
@6341539/1
ctccaattgcattccctttcacactagggacatgaggtgaaattattggt
+6341539/1
CCCFFFFFGHHHHGIIJJIJJJJJJJJJJIGIIJJJJDFGHJJJJIIJJB
@4807438/1
ataaaaaatagcagcagtcatcaccaaaacctgatgattttcaagctctt
+4807438/1
@CCFFFFFHFHHHJJIJIIIIIIJJIJIJIIIJIJJGIGGIIGIJJJJHH
@6341829/1
gcagggaattctaagagggtacaca
+6341829/1
???DDDBDDDDDAEEEIEEFFEB92
@5325138/1
gtctcatttgaaaacgtggatctccaaggtctccttgaacaaatttacct
+5325138/1
CCCFFFFFHHHHHJJJIJJJJJJJJJJJJHIIJJJJJJIJJJJJJJJJJJ
@1220585/1
gttgtcgaggaggtccctgttgttccattgcttgaggtctggtaattgga
+1220585/1
CCCFFFFFHHHHHHIJIJJHJJJJJJJJJJJIJJJJJIJJJJHIJIJJJG
@7880511/1
ctcttaatgatatcagtcagcttacaagccttagtaagcataaatttatg
+7880511/1
CCCFFFFFHHHHHJJJIIJJJJJJJIJHIIJJJJJIJIJIJJJJJJJJJJ
@1737553/1
ttggatatattcatgccacattccattccatgatttattaaacccgatgc
+1737553/1
@CCFBDDDHHFHHJJJJIJIJIIJJJJIJJJIGHIIIJJIIIJJJJIIII
@5325745/1
attttcttcattgtaacttggcccgcaacaattgtacacaactccatagg
+5325745/1
CCCFFFFFHHHHHJJJIIIIJJGIJJJJJIJJIJIIEGJIIJJJJJIJGG
@3252040/1
ccttgttgttttagggtaatcaaattttatgacaaa
+3252040/1
;;?1A=BD:CD:<CEE<:C4<A<A??FF<99A::91
@3792651/1
gtattagtctgcagaaaccaagagcgacttaaacaaattgattccaagct
+3792651/1
@@@FDDDBDFHDHIIGGDDHHB@F?ECFGBHIIDDBG<BF@BF?9??BDD
@3252813/1
ttttttttttcaagaatatattcccgtgtgatatgatatgggttgctgtt
+3252813/1
@@@DDDDDHFFADEIEB<B?BGHHEF;D9B4C8CCCEGEHIIDAE<EECH
@6868377/1
cttgcaagaggtaacttctgtcttgaaatctgtagcccaatatagattcc
+6868377/1
CCCFFFFFHHHHHJIJJJJJJJJJJJJJJJJJIJJJJJIJJJJJJJJJJJ
@4306305/1
gtaggaaataagaaagcaagagaaggaagtgaggtacacagttgcagtcc
+4306305/1
@@@FFFFFFHGGGGGEGGIIJCHGCGEGGC<CCCGDEHIIJ:BDGHE4BD
@698815/1
ctgttgttgccactgctgctgctgcggctgttgttgcctctgctgctgct
+698815/1
@@@?DDEFGGHFFGCFHGJHGIIIJGIIBHFEHGCCGIIGGHCHEHGEGE
@4307624/1
gagccagtaggtaaaaagattattgtattttcttttagaactctttcaaa
+4307624/1
@<;;AADDFHFFDEGE@ABIGCFHBH@FBHCFEGEGEEGAHIHEDHGGGI
@4808563/1
gtccttctaacctgttcttcttgaagttggttcagctgtagtctgtctgc
+4808563/1
@@@DFFFFDHHHHJGHFGHIIBHGHIGIEHAAE>GHIICF:FIHEIGIJI
@4808617/1
cgtgctgtaccttgtatactagcatgactgactagatagaagtctaattc
+4808617/1
CCBFFFFFHGHHHJJJJJJJJJJJJJIJJJJJJJJIJJJJJJHGIJJJJI
@1739133/1
ctcttctcttggtgttcaacaaatctcttaatgatatcagtcagcttaca
+1739133/1
CCCFFFFFHHHHCGHGIJJJJJJJJJJJJJJJJJJJJJJJIIJJIJJJJJ
@700277/1
ataaaattgattcctcatttagataaatttattgttgttcagaggcttaa
+700277/1
CCCFFFFFHGHHHJJJIJJJJJJJJJJJJJJJJJIJJHIJJJJJJJIJJJ
@2752745/1
caccttttggaagctttacaactcctaatcctgtttcatccgcaattttc
+2752745/1
CCCFFFFFHHHHHJJJJJJJJJJJJJJJJJJJJJJJJJJJJJJJJJJJJJ
@5837821/1
ctcacccatgttaaattttttcagaatcatgtgattttttttcctttcaa
+5837821/1
CCCFFFFFFFHFDGEHGIJJJIIJJJDIGIJJJJIIGHHJJJIDGGIDHG
@2753174/1
gcccaatattgattccaaaacttccggcataatgagtacatcatttacat
+2753174/1
CCCFFFFFHHHHHJJJJJJJJJJJJJJJJJJJJJJJGHIJJJJJJJJJJJ
@3795374/1
ctgtgatcttgtctaagattgctttcgctgcggcatgctttgcttctttc
+3795374/1
CCCFFFFFHGHHHJJJJJJJJJJJJIJJIJJJJJJJIIJJJJJJJJJJJJ
@4308674/1
gctaaggctgtatcatcaacttctaaaggtttccaataaacaccttttgg
+4308674/1
CCCFFFFFHHHHHJJJJJJJJJJJJJJJJGIJJJIJIJJJJJJJJJJJJJ
@5838876/1
ggaacaagaatgctgttaatgcctccaagcttaacattgattttaaggca
+5838876/1
CCCFFFFFHHHHHJJJJJJJJIIIJJJJJJJJJJJJJJJJJJJJJJJJJJ
@700492/1
tccctgggtttaaaatcttcaataacattactcatttctgataggttctg
+700492/1
??@1DDDDHDHFFIG>@FHHEHHHG>FG@EH@CBE4?E?D@FHC<BGG@G
@6873751/1
agggaattctaagagggtacacaattcaggcactaatgtctcttcaaaat
+6873751/1
CCCFFFFDHHHGHJJJJCGHJIIAFHIGJJJIHIGGIJDIGHJIGIJJJJ
@5329600/1
aggatacgatctggtttacaattagaatttataagtgttgcagttaaacc
+5329600/1
CCCFFFFFHHHHHJIJJJJJJJJJJJJJJJJJJJJIJJJJJJJIJJJJJJ
@4810247/1
cttcagcgggagaccttggctttgccgcttgttgctgtacttgaggctga
+4810247/1
@@@DDDDDAHHH:B??DBEHIGGHHIBGHEGIGGGGGB@CGFGDHEGAG@
@701231/1
gtttccttatcagtaatctcgaatctattatctcttggacaagttgttat
+701231/1
CCCFFFFFHHHHHHIJJJJJJJJJJJJJJJJJJJJJIJHJIJJIJJJJJJ
@6874431/1
gctgttgttgctgaggctgctgtggtctctgctgttgttgttgttgctg
+6874431/1
@@@FB>DDDBFDDFFGHGGGEGIFIFHIDIIGEBDGG?DFFFE9B2<BF
@5330165/1
ccaatcaattatgatactgtctccttcaacaatcgtcggtacaatgtaat
+5330165/1
CCCFFFFFHHHHHJJJJJJJJJJJJIJJJJJJJJJJJJJFHIJJJJHIJI
@5840911/1
caatgatttcctccttccaaaaaaatacagcaagtctggtaaatttatcg
+5840911/1
C@CFFDEFHHHHHJJJJJJIJJJJJJJJJIJIJJIIJJJ?GHIJJIJJJJ
@1226010/1
cataattcttgtagaagaccaatagggttgcccatcattcgctcctcgac
+1226010/1
CCCFFFFFHHHHHJJJJJJJIIIJJJJGHIJJJJJJJJJJJJJJJJJJIJ
@7363432/1
cttcaaaatttttccgaggtttaaattttttccgctgtagtacaaatttc
+7363432/1
@@@FFDBDHHHHHGIIGEG@CHEGIICFCHGEEEGBHFGCBDFGCHGIIB
@1226388/1
gtggtctgctgggttgctggtcaccgggttgttgcctaacaggaggtgca
+1226388/1
@@@D?DEFFHHGFGIGGHIIIGHIIGJIDHIHIIIGIGGJIGIGII7CFH
@3798087/1
ctttgaactaagtacagcgaaattcttattcgattgaagtaaattgtaaa
+3798087/1
CCCFFFFFHHHHDGIIJJJJJJJJJJJJJIJJIIJJJIIFGHIJJJHIIJ
@5843053/1
ccataaccaagatcaattactctaccaggtggaggtgaaaagaatgatct
+5843053/1
CCCFFFFFHHHHFIIIHHIIHIHHIJJJICFHIJI?DHIJJIIIFDHDFG
@5331392/1
tggatgcataagtcattcctctatcaggtaagacaacaatcacaagtttt
+5331392/1
@@@DFDFFFHDHDEHIIII?EIGIDHG<FHEGEHIIIIIIIHHG>FBFDI
@5331522/1
ccttgttgttttagggtaatcaaattttatgacaaaattgcaattcttta
+5331522/1
CCCFFFFFHHHHHJJJEHIJJJJJJJJJJJJJJJJIJJJJJJJJJJJJJJ
@7364981/1
cctgcaccgatgcaattaatactcatcttctttactaaaaggctacacaa
+7364981/1
CCCFFFBDHHHHHJJJJJJJJJIHIJJJJJJJJJJJJJJJIJJJJJJJJJ
@3798755/1
atcagtttgagatactgtaatgcattgtaggccgcacatgtttgtgcttc
+3798755/1
@C@FFDEDDFDHDHIGIJIGIJFEGHIJJGIIHHGGGGHEIGIIFDBHFF
@6350291/1
cgtggaagtaagaggtctttcatttaatgttttttgaaaagcctcacttg
+6350291/1
BCBFFDFFFHHHHIGGHIIJIJJJIJJJGFHHIJJJIIIJGIIIIJIIJJ
@6350295/1
ctcgaattctttagttagggtaattaaaccaagccctatttcctcagcga
+6350295/1
CCCFFFFFHHHHHJIJJJJJEHIJJJJJJJJJJJJJJJJJJJJJJJJJJH
@4311586/1
gtcgtctttctttcaacaaacacaagagctaaattatcctttttgaaatt
+4311586/1
CCCFFFFFHHHHHIJJJJJJJJJJJJJJJJJIJJJJJJJJJJJJJJJIIJ
@6350436/1
caattctttacatcaataccttcttctatcacatcggaggcaaccaatat
+6350436/1
CCCFFFFFHHHHHJJJJJJJJJJJJJJJJJJJJJJIJJJJJJJJJJJJJI
@2756533/1
gagtaacaagattatatgggagagtagcttgaggctcagaatcgagtagc
+2756533/1
@@@BDDDAFDHD?FBCBHIGGIG@<9CHHIIEFEHIIIDHIFHEHI9?FH
@5845106/1
ctcatcttcatcatccaagccgtaatgaatggtgttgctttcgcaggg
+5845106/1
8??BDDDDDFDFFIEEI<CEFE@CFAEAGGIF<9?C9DGF<FFBF>AF
@4813201/1
agtgcttctgtaaaacgccaataattgttctttcatgatactctca
+4813201/1
@@BFFFFFHHHHHJJJJJJJJJJJJJJHJJJJJJJJJJJJJJJJJJ
@6351820/1
ggaacgttgatctggtctggagctggatgagtgacatcagcgccaacaac
+6351820/1
CCCFFFFFHHHHHJJHIJJJJJJIJJIJJJJHIIJJJJJJJJIJJJJJJJ
@4813789/1
tatcagtcagcttacaagccttagtaagcataaatttatggaagccatac
+4813789/1
@;?DDDDD<D?FFEGI9E@B<FEHEIFIFIII<CGFFEFFI>FGEFFEFD
@4813813/1
ctctaacttcaattaatttctgatttttattaacaatagattggttgtaa
+4813813/1
@BCFFFFFHHHHGIJJJJJJJJIIJJJJJIJJIJJIIIJHIJJIIJIHIJ
@5846028/1
cgataatcaagtgttggtgcattcataattcgggccttaactttagtgaa
+5846028/1
CCCFFDDFHHFDFIIGGFAHHEIIJJGHHBEGGBGGHGHHGGGIIJGGHJ
@6352970/1
cacccatgttaaattttttcagaatcatgtgattttttttcctttca
+6352970/1
CCCFFFFFHHHHHJJJJJJJIJJJJJJIJJJIJJJJJJJJHHIJJHI
@3799569/1
gtatatataagattacaattcttaacattttttctttaaacaaagaacat
+3799569/1
@@@FFDFFHHHBHGIJEGHHHHJIJGIGIE@HIHIIJIGHIJJIJGGGIJ
@2759199/1
ggtattgctctgcagggaacggcgacataggtgtctgctcttcacatact
+2759199/1
?@:D;DDFHGHDFIIDBGEGBHGIIIIIG>AGHIBHIIECEHGIIEGHIG
@3800223/1
tgctgttgttgctgctgctgttgttgttgctgctgttgttgttgttgttg
+3800223/1
@@@DFFFFFDHHHEHHGGEFHIGIJGJJIIJC>FEFGIGHHIJJIJIGG>
@2759431/1
ctcatttgaaaacgtggatctccaaggtctccttgaacaaatttacctaa
+2759431/1
CCCFFFFFHHHHHJIJJJJJJJJJJJJHIJJJJJJJJJJJJJJJJJJJJJ
@3257890/1
tttgactaaatactcctgaaggagtgatatcggtgtttttgagctcatac
+3257890/1
@C@FFFFFGFHHFIIIJJHGGIGHAGFIIIIHJFGHIJJIIJIIJJIJJJ
@3258047/1
gggtgagtaatctctgtatcaacaactgtaccagccggcacattcatatt
+3258047/1
@CCDFFFDHHHHHJJJIJJJJJJJJJJJIJJJJJJJJJJJJJJJJJJJJJ
@2759789/1
gccgcttgttgctgtacttgaggctgagatgaaggtggtctgctgggttg
+2759789/1
@@CFDDFBHDHDGEEBHGIIBHGGGGIGI>FFGEBCFGFFEF9FGGBD?7
@5848277/1
gtccttctaacctgttcttcttgaagttggttcagctgtagtctgtctgc
+5848277/1
@CCFFFFFHHHHHJIJJJJJJJJJIIGJIJHIJIIJIJGIIHHIIJIGIJ
@3800840/1
gctcacttcaccaacattcatgaataatggaaaatcacatagcttcggcc
+3800840/1
CCCFFFFFHHHHHJJJJJJJJJJJJJJJJJJGJIJJJJJJJJJJJJJJJJ
@708737/1
cctccattagttttcttccaactagtgaaatttgacttaagaaatatgaa
+708737/1
@@?DFDFDBHFFFHBBGGEFHBF<ACC@E>FHIIEIIIIGG>9?D>DEFE
@1742658/1
cttggctttgagatacctacgcctatcagcccatgaaacaaaatgtaatc
+1742658/1
CCCFFFFFHHHHHJJJJJJIIIHJIJJJJJJJJJJJJJJJJJJJJJJJII
@6881088/1
ggagaattatcaaagagaattattgaattcaatatag
+6881088/1
@@CFFDFFFHFFBFABDH>BIEBHGAHHECG@9<HG:
@4815597/1
gtcgatgaagagggttaactttataatcaatcggcatttctttcagacca
+4815597/1
@@<DDBEAHGDDAH:CFFDHDGGIIEGGHIHIGIGGHHGIGIGIIGADGG
@4815894/1
gtctggagctggatgagtgacatcagcgccaacaacaatgacaggttttt
+4815894/1
@C@FFFDDDHHHDHIJFAI@HEFEFB>FEHGGIJEFGG@GBHABF99BFD
@4816818/1
cttggcagctgctaattttgcttggtgtttgttttctccaactccgacaa
+4816818/1
CCCFFFFFHHHHHJJJJJJJJJJJJFHGIJJHJJJJJJJJJJJJJJJJJJ
@2760710/1
gcaggctggccatgttgaatagcttgctgtggtggtacagcacccggtcc
+2760710/1
@@@FDFFFGFHAFHCGDHIIGIIGGIEIIEFE:CF:CGHGGEAH?AD;@F
@709426/1
cttcttctatcacatcggaggcaaccaatatgttcgtctcacccatgtta
+709426/1
CCCFFFFFHHHHHJJJJJJJJJJJJJJJJJJJIJJJIJDHIJJJJJJJJJ
@709506/1
gctcacttcaccaacattcatgaataatggaaaatcacatagcttcggcc
+709506/1
@<@DFDFFGHHFFGFBDHGIIGIII<?EHCHCHGIGIIIGGGHIIGGGHA
@3801730/1
gtcactattaaagttgatttgtcttatcgacttgacaattttttcttttc
+3801730/1
CCCFFFFFHHHHHHIJJJJJJJJJJJJJJGIIJJIJJJJJJJJJGJJJJB
@2241412/1
ctcctgccactcatcataatgaacaatatcttcttttggattagtagaaa
+2241412/1
CCCFFFFFHHHHHJJJJJJJJJJJJJJJJJJJJJJJJJJJJJJIGIJJJJ
@189645/1
ctcagagctaccttggcagctgctaattttgcttggtgtttgttttctcc
+189645/1
@@@B;ADDHDFAD@FEGIIEHGGGDG@BHGDC?EEC:?CBDF?@9?DGHI
@2761846/1
cggcagctgggaatcctttgtgagccacatcaatgttaaggaatggtttc
+2761846/1
CCCDFFFFHHHGHJJIJGJJHHJIJJJJJJJJFIJHIGIIJGIIIJ9BFG
@711281/1
gtttactgaacttagctgtctctggttccaattctaacagttctctgatg
+711281/1
CCCFFFFFHHHHHIJJJJEHIJJJJJJJJJJJJJJJJJJJJJJJJJJGJJ
@1232815/1
ccagtaggtaaaaagattattgtattttcttttagaactctttcaaagag
+1232815/1
CCCFFFFFHHHHDIJIIJJJJJIIIJJJJJJJJJJJJJJJJJJJJJJJIJ
@6355984/1
gcctcttttaccattgtacgagtttgagcatcattcattttcttcattgt
+6355984/1
CCCFFFFFHHHHHJJJHIJJHHCGIIIJJJJJJJJJJJJIJJIJJJJJJI
@4818818/1
ctttcatttaatgttttttgaaaagcctcacttgttttgtcataagttgt
+4818818/1
CCCFFFFFHHHHHIJJJJJJJJJJIJJJJJJJJJIJJJJIIJJJJJIIJI
@3261723/1
ccttaatatacgcaacaaagctttcacgttcataaggtctcatttgaaaa
+3261723/1
CCCFFFFFHHHHHJJJJJJJJJJJIJJJGIHIJJJJJHHIJJIJJJJJJJ
@4819198/1
cttcaaagagaaaaagtgcaatactaaaattttattcagtatattccaat
+4819198/1
@@@DDBDBH>HH?BEAFHHI@HBG<E@<BFG@GEHCEHHCGIIGGHHIBH
@5337683/1
gtagttgggtaatattttgataacgtggatgtagataggctggcctgctt
+5337683/1
@?@DDDFFHADHGIJIIJIIJJIJIFGIJIIGIIJJIJEGHIIIIDCFHI
@3803397/1
cccgatacaatttcttgttttttatcatcctctttatttactagaaactg
+3803397/1
@?;DD@8@C3CCBBC@F<CCEGDGIFBDCBFBDDCABDGFFEIF<GFED?
@6357721/1
cctaggcaaggtacagcctcaccacctcaacc
+6357721/1
@?@A;ADD>A12A4<C<??CEA@F;FBGGGIE
@6358308/1
ttctgctctgataaattagaatcatcccatagcaaatggtatttggtagg
+6358308/1
CCCFFFFFHHFHHJJJJJJJJJHJIHJGIJGIIJJJIIJ?DGIJIIFHIJ
@192553/1
cggttcttcttcttttttccacgtgaaatctttaggctgcagctcaacca
+192553/1
@@CDDDFFHHHHHJJJIIJIGHIHIJIJJJIHGHCGIEHIIIGGIIJIIG
@7370048/1
cctcagagctaccttggcagctgctaattttgcttggtgtttgttttctc
+7370048/1
@CCFFFFFHHHHHJIJJJJJJJJJJJJJIJJJJJJJJFGGIJJGFGIIJJ
@3804764/1
ccgtacgctcaaacatgcaaatgtgacattattgactaaggctgatctga
+3804764/1
?@@DDDDD?FFHFB@GGHGGIGGEEGCCEHEGGGHGIIIIIGGIEGHGHE
@2245471/1
atttcttcagggagaatttttaaccatttacacaatataaatgcaccttc
+2245471/1
@C@FFFFFDDHGFHDFHIJIJJIIIGHIJHJJJGJJJJGIGIIGGIHIIH
@5854833/1
ctgctaattttgcttggtgtttgttttctccaactccgacaaacgccatc
+5854833/1
CCCFFFFFHHHHHJJJJCFHIJJHJJJJJJJJJJJJJJJIJGIIIIJJJH
@7370804/1
agatagaacccaattctggcccaagaggagagcttttattgaatagaata
+7370804/1
CCCFFFFFHHHHHJJJJJJJJJIJJJJJJJHIIIJJJJJJIGJJJIGIJI
@5855201/1
ctaacttcaattaatttctgatttttattaacaatagattggttgtaacg
+5855201/1
CCCFFFFFHHHHHJJJJJJJJJJJJJJJJJJJJJJJIIJJJJJJJJJJJJ
@4822280/1
gtcacaactaacaatgggccacaactcatattgatcgtcaaatgaaacat
+4822280/1
CCCFFFFFHFHHHJIJJJJJIIJJJJJJJIJJIIIIJIJIJJJJJIJIGH
@6885491/1
ctagatattaatgcctcagagctaccttggcagctgctaattttgcttgg
+6885491/1
?@@DDDD4AFBF?GGBFEIBEG9BC9EF<?F>F1:??DFIDGHGEEIIEH
@1749464/1
cggtattgctctgcagggaacggcgacataggtgtctgctcttcacatac
+1749464/1
?@@ABDEDHHHHFGGIIGGIJJJJGBHGIJGJFHIIIJGIIGIIIGIHII
@6885528/1
tcggcatttctttcagaccaaaatttctttgtaaacaagttagtaaaata
+6885528/1
@@@AD?DDFHHHFIIIIIIIIIIIGHIIIIIHIIIIIHIHHGHFHIIIII
@4822590/1
ctttttctattttcttcgctttgagatacctacgcctatcagcccatgaa
+4822590/1
BCCFFFFFHHHHHJJJJJJJJJJJJJJJJJJJJJJJJJJJJJJJJJJJJJ
@4823100/1
cagcagcaagtttcgcttgttttttacttgttcctgtgccataaccgtac
+4823100/1
@?<DDDEFF?CFDHGEHGEIHCGGI=GEDHCDBGGGDFGCEFGHJII;FH
@5340285/1
ctctggtatccaaaggcactgttttcaccggaggaatttgtttgtgattt
+5340285/1
CCCFFFFEHHGHHGIJJJJJJFGGIGGIJJJGIIHIJJJIJJJJFEFFGI
@4319245/1
gtcaggtgcgttaacttttggtggctttattatattactcctaattgaag
+4319245/1
CCCFFFADHFHHFIJJJJJJIFHIJJJIJJJIJIJIIII9DHHIJIJIJJ
@6359430/1
gtcagaattttcgtttggagcaaatacaatgtatttgctgtctttgtgtc
+6359430/1
CBCFFDDFHHHHHJJJJJIIJJJJIJJJGIJIIIJJJJJJIJJIIGHIJJ
@1235123/1
ctcccttggcagtaacaagattttcgcatggctgcccctttattatccct
+1235123/1
CCCFFFFFGGDHDHHIIJIEHHIJJDHHIJGIIGIJGIIJI@FFFGHIEF
@6360452/1
gtcaggtgcgttaacttttggtggctttattatattactcctaattgaag
+6360452/1
CCCFFFDDHHHHHIEHIIIJJHJJJJJJJJJJJJJJJJJJJJJIJJIJJG
@1751680/1
ccggaaagaacctagtgtgatggcgtttctgtaccactataaatgtaatc
+1751680/1
CCCFFFFFHGHGHIJGHHIHIJJJJHIJJJJIJJJJJJJJJJJJJHIIJJ
@2246253/1
cctctgtcgaacagcttccacagcttgtctgtaattgcgataaggttttt
+2246253/1
CC@FFFDFHDHFAGIIIIIEHHIIGIIIIIIIIIIICIIIIIIIIDFHII
@3807052/1
ctcttcttttttaataagttttttttgggattttaatatttccatttgtt
+3807052/1
CCCFFFFFHHHHHIJJJJHJJJJJJJJJJDHIJJFEHHIJJIJJJJJJHI
@1752406/1
gggaagttttatttacattttttgcctgaacacattgggtcgccatacct
+1752406/1
CCCFFFDFHHHHHJJJJJJJJJJHIJJJJJJJJJJJJJJIIJJJJJJJJJ
@3807272/1
gtgagtaacatcagctccgagaaatattacaggttcgttgaaaaccttcg
+3807272/1
@@@AB=ADFFHHFGIGHIIID<@CAAFHGDAEECBGFDB?FFEBG6?<FH
@6887271/1
gtcctgagctggtcttcagtcacccgattctatttcttggtcatcagttt
+6887271/1
C@@FFDABFDFHCGIGEGIIJIGJJGHIJBGIIJJIJJEGIGGGGCGFII
@1235415/1
ggtgtttgttttctccaactccgacaaacgccatcctctcattcttagtt
+1235415/1
@BBDDFFFHHHHHJJJJJJJJJJJJJJJJJJJJJJJJJJJJJJJJJJJIJ
@1752859/1
gttcttttttgaaacgaaatagttttttacaatactgctgtaatgtaaaa
+1752859/1
CBCFFFFFHHHHHJJJJJJJJJHIJJJJJJJJJJJJJJJJJJIJJJJJJJ
@5341088/1
cttcacactcatcaagaacttggtaaactcttagatcttcattttgttgc
+5341088/1
@@@DDDDDF?FBA@FHIIG???FCHIGHIGDHIIC9?E9CGHG@DDFE>F
@6888250/1
gtcatcagtttgagatactgtaatgcattgtaggccgcacatgtttgtgc
+6888250/1
CCCFFFFFHHHHHJJJJJJJJJJJJJJJJJJJJJJJJJJJJJJIIJCHJJ
@3266995/1
gccactgctgttgttgaggctgctgtgg
+3266995/1
??@DB=DDF?B<?EED@3<333CCF<A2
@1754152/1
caatataaatgcaccttcaacaccacactcctcaaggtacacccctataa
+1754152/1
CCCFFFFFGHHHHJJJIJJIJJJJJJJJJJJJJJJJJFCGIIJJJJJJJJ
@2765681/1
caggagaaatttcaatttttgcaaattgttcgtagtgaagaactgaaagc
+2765681/1
@CCFFFFFHHHHFIJJJJJJJJJJJJJIIIJJIGIIIJJJJJJJJIJJJJ
@2247759/1
cacaacaaacacttggggagttaaatcaacatcagctgagatatactcat
+2247759/1
CCCFFFFFHHHHHJJJJJGIIJJJJJJJJJJJJJJJJJJJJJJJJJIJJJ
@6363267/1
cgcttctttccaaatctggacattatattgataagtgta
+6363267/1
@@<4ADBDH?FFBBBE<CFIGGGG9H<CDHICECHBB9:
@2248320/1
acacagttgcagtcctgagctggtcttcagtca
+2248320/1
@@7DBBAA4<:AFEBF@AFFEB?<ACED9CH4E
@1756107/1
gtacgctcaaacatgcaaatgtgacattattgactaaggccgatctgagg
+1756107/1
CBCFFFFFHHHHHJJJJJJJJIJJJJJJJJJJIJJJJJJJJJIJJJJIJJ
@4829141/1
gcacaacaaacacttggggagttaaatcaacatcagctgagatatactca
+4829141/1
CCCFFFFFHHHHHJJJJJJJJHIIJJJJJJJIJJJJJJJJJJJJJJJJJI
@196770/1
gttctttcatgatactctcaagatccctgattacttcttctcgaggtggc
+196770/1
?;??DDEDFHFDFGDGCHIIIIHHGGGHGFHIGGIEHECBFHHIIFGGGF
@1756676/1
ataagaacaatgagtgagagcttgcaagaggtaacttctgtcttgaaatc
+1756676/1
@CCFFFFFHHHHHICEGHFHGIIIIIGHJIJEFEHIGJIJHIJIIJIJII
@4830680/1
ggctttttaaaataatacagacaattatgaagttctagtgcttgtttttc
+4830680/1
CCCFFFFFHHHHHJJJJJJJJJJJJJJJJJIJHHIJJJGIJJJJHGIJJJ
@2249932/1
cttttatcataatgagatcaagtttttttcgaatcaaatgaagctgtatt
+2249932/1
CCCFFFFFDHGHHJIIIJJIHIIHJJJJIJIIJJIIIJJJIGIIJJDGII
@721456/1
aacgttgatctggtctggagctggatgagtgacatcagcgccaacaacaa
+721456/1
BC@FFFFFHHHHHGHGJJJJJJJJJIJJJHHIJJJJJJJJJJIJJJJJJJ
@2250494/1
ctcagagctaccttggcagctgctaattttgcttggtgtttgttttctcc
+2250494/1
CCCFFFFFHHHHHJJGJJJJJJJJJJJJJJJJJJJJDGGIJJGGJJJJJJ
@2768509/1
ctcctgccactcatcataatgaacaatatcttcttttggattagtagaaa
+2768509/1
CCCFFFFFHHHHHJJJJJJJJJJJJJJJJJJJJJJJJJJJJJJJJJJJJJ
@1239896/1
ctcttttaccattgtacgagtttgagcatcattcattttcttcattgtaa
+1239896/1
@CCFFFFFHHHHHJIJJJJJHHJJHIJJJJJJJJJJJJJJJJJIJJJJIJ
@3811219/1
gtcagcttacaagccttagtaagcataaatttatggaagccataccgtac
+3811219/1
@@@DDAD?BCF4<<AFFGHHHIIIIIF<@HHI<EFGDG@;FDFEHGGEHG
@4324627/1
ctgtacttgaggctgagatgaaggtggtctgctgggttgctggtcaccgg
+4324627/1
CCCFFFFFHHHHHJJJJJJJJJJJCGIHHJJJJJJJHJJJJJJIJJJJJJ
@722505/1
gcaacaaacagttgttttttcctgatatagctctaacttcaattaatttc
+722505/1
CCCFFFFFHHHHHJHIJJJJJJJJIJJJJJJJJJJJJJJJJIJJIIJJJJ
@5869917/1
atcacgtcgtctttttttaccaaaccggtattttccccttggcaacaaac
+5869917/1
CCCFFFEFHFHHHJJJJJJJJJJJJJJIBGIJJJJJJJJJJJJJJJJJHH
@6891499/1
atcctgtttcatccgcaattttctggcggagctcttcagcatttagcagc
+6891499/1
@@@?DFFFHGFHHJJGFIJJIIJIHGHII@GGIEG<FGIGIJJEIIIIIH
@3272801/1
ctcagagctaccttggcagctgctaattttgcttggtgtttgttttctcc
+3272801/1
CCCFFFFFGHHHHJIJIJJJJJIJJJJJJJJJJJJJGHHIJJHIJJIJJI
@6368829/1
ggacaatttacaggcagttgaagataacatacaattttaattttattatt
+6368829/1
@C@FDDFFGGHG?HIIIEFHIIIHHEHGGIJE@CFGIGIFHIJJIJIGHI
@2771042/1
ccacagcttgtctgtaattgcgataaggtttttcaggattgatagataca
+2771042/1
CCCFFFFFHHHHHJJJJJJJJIJJJJJJEGIJJJJJJIJJJJJJJJJJJJ
@3274155/1
caccctttaaactcactcgtattgtcattcagccgagtaaaccaaaacag
+3274155/1
CCCFFFFFHHHHHJJJJJJHIIJJIJIJHIJJIJJJJFHIJJJJJJIJIG
@724186/1
ccaaaatttgttcacactgttcctggctgagagtaattcgtcgcgcattc
+724186/1
CCCFFFFFHHHHHJJJJJJJJJJJJJJIJJJJJHGIJJJJJJJJJJIJJG
@724333/1
cctgaataccttgatggctacaaagatagaagtcgaattcagttggatgg
+724333/1
CCCFFFFFHHGHGFIJIJIJJJJJIJJJIIIJEEHHIJJJJJJJFCHGHF
@724721/1
cttggaaggaagacttcaggtaacgaaacataggctctacctgatctgga
+724721/1
CCCFFBDFHBHHHJIJJJJJHHIJJJJJGIJJJJJJJJJJJJJGIJJJJG
@2252976/1
ctctaactaaaaattcttttttaagtaacaaagcttcagtaaataacaaa
+2252976/1
@CCFBDFFHFFFHGIEGHIGIGJGEFCDEHGEHIEGIGIJGIIJIGHGGH
@2253077/1
atttggaagtgatttgcacgaagcactataggtcgaccttctcggccaag
+2253077/1
CCCFFFFFHCFHHJJJJJJJJJJJJJJJJJIJIJIJJJJJJJJJJJJJJJ
@725175/1
cttcaacaatcgtcggtacaatgtaatatgagttttctttgttttcaaag
+725175/1
CCCFFFFFHHHHHJJJGIJJJJJHIJJJJJJJIJJJJJJJJHIJJJJJJJ
@4327003/1
cttgtctgtaattgcgataaggtttttcaggattgat
+4327003/1
?=?BABD8ADDFFIFI8CCCHBHFC?EF9:9?1?DBD
@7900195/1
gtggaagtaagaggtctttcatttaatgttttttgaaaagcctcacttgt
+7900195/1
CCCFFFFDHHHHHJEHIJJJJJJJJJJJIJJJJJJJJJJJJJJJJJJJJF
@1244536/1
ggagcaggtatagatactgaacgtgtacacctcacatatgtatggcacaa
+1244536/1
CCCFFFFFHHHHHIJJJJJJJJJIJHIJJJJJJJJJJJJJJJJJJJJJJJ
@1762774/1
gttcatctatattttttaaggaagtaagtgcaggggaacgagaaccaatt
+1762774/1
@BBFFFFFHHHHHJJJJGHJJGHIGIIIHHIIJJJJJJJJJJIJJJJJJJ
@1244915/1
ctcacttgttttgtcataagttgtaacagtaagttcttttttttccttga
+1244915/1
CCCFFFFFHHGHGHJJJJJJIJIJJIIIJHIIJIJIJJJJJJJJGIJJJJ
@7379962/1
ctcccctctggtatccaaaggcactgttttcaccggaggaatttgtttgt
+7379962/1
CCCDFFFFHHHHHJJIJJJJJJJJJJJIJJJJIJJJIJJGGIIGHGGIIH
@6370883/1
gtaggccgcacatgtttgtgcttctgaagaggacatccccgtaccataac
+6370883/1
CCCFFFFFHHHHHJGIJJIJJJJJJJIIIIJJJJJJJJJJJHIJJJJJJJ
@6370973/1
atgcctcagagctaccttggcagctgctaattttgcttggtgtttgtttt
+6370973/1
?@@FFDFDF?FBFAFECCCFGDHGHIIGC?E?FFB<?CD;1??BHI0BGH
@1246204/1
tatgaaactgaacgtgtacacctggtaaagaggtgacaaagatagtaagt
+1246204/1
?@@DDBBDHFADHD<C<CDIGHGIB2ACHFHIBHBEGFHCEHGIH9DFCF
@5873938/1
cggttcttcttcttttttccacgtgaaatctttaggctgcagctcaacca
+5873938/1
BCCDFFFFHHHHHJJJJJJJJJJJJJJJJJJJJJIJJJJJJJJJJJJJJG
@4840671/1
aatggaattgggaacttgactaataacctggctattataaatttcaggtg
+4840671/1
@@@DDADFBDFGDHGIIJIIIIEEGGIJIIEFHIIGIJJJGIIGGBHI?F
@5349126/1
cttgtcagcacagaataatcttgtatgatgtctcttttggactacaataa
+5349126/1
CCCFFFFFHHHHHJJJJJJJJJJJJJJJJJJJJJJJJJJJJJJJJJJJJJ
@6372395/1
gttataaatgtaggaagttatcaagaaatctaagattgcatcaccgagga
+6372395/1
CCCFFFFFHGFHHIJJJIIIJJJJJJJJJJJJIJJJJJJJJJJJJJIJJI
@4841667/1
gtgagggtgaaggtcctgtaaaatagcttgagaagccctttgttttcctt
+4841667/1
@@@FFFFDHHAFHAFGGIFDHGGDHIJIIIGGG@HHIJEGGIB9DGGGIG
@7383280/1
gcaccgatgcaattaatactcatcttctttactaaaaggctacacaaaca
+7383280/1
BC@FDFDFHHFHHJGHIJIIIJJJJGIJJJIIJJJGEGGIJIIIGIJJIJ
@1248444/1
gccgcttgttgctgtacttgaggctgagatgaaggtgg
+1248444/1
@?@BDDDDHDFFHE2AGIDAH@DGGHDB@??FEEGDD?
@3276924/1
ctcttgttttgcttctttttttgacctacccttgccgatagcaataaggc
+3276924/1
BCCDFFDFHGHHHIGGIHHJIJGHHIJJIIIJIIEEHGGHIII>GEHJIF
@2774784/1
taagacaacaatcacaagttttacttcttctttaagacactgactaaaat
+2774784/1
@CCDFFFFHHHHHJJJJJFHIJJJJJJJJJJJJIJJIIJJJJIJJJJJII
@5875087/1
aagagttttattaaagttggatcattagcagaaatcctcattctttcaaa
+5875087/1
CCCFFDEFHHHHHJIJIIJJIJJJJJJJJJJJJJJJJJJJJJJJJJJJJJ
@2775161/1
atgacgatgatttgatatctatatttctcattttttctgctaaagcacta
+2775161/1
CCCFFFFFHFHHHJAFEFHJHIHIJJJJJJIJJJJJJJJJJJJJJJJJJJ
@4329221/1
gaagcttccaggaaaaccagattttggattgaggtgataacatatttcgg
+4329221/1
@@@D7BDEHDHHHIIEEHGIG@BHIIIF<G@@FGCF>GHIBGGDBG<DHB
@4843824/1
cactctttgatggaatttcataaacaactttcaaatccttaatatacgca
+4843824/1
CCCFFFFFHHHHHJJJJJJIJJIJJJJIJJJJJJJJJJJJJIJJJJJJJJ
@3278421/1
gttgttgaggctgctgtggtctctgctgttgctgttgttgctgaggctgc
+3278421/1
@?@DBDDDB<BD?E@FBA@HHHBEHE>@<E@B@FCGG?DHEHGD9D?B;@
@1251463/1
gcagcttcttcaagagggatgggctctgaaggttgtattgttctggtatt
+1251463/1
CCCFFFFFFHGFFIGIIDEFGGIIGIJIIIJJFEIIJJJIGGCEHIBDGI
@5351122/1
ccagagactcgtccaatcagattgaaaaaaacaagttgtataacacaatt
+5351122/1
@CCFFFFFHHHFHJJJJJFIJJJIGGIJJJJJJJJGIGHGIJIJJJJJJJ
@5351529/1
cccgatgctagctttcttaaatctggttctctaatcatctgattagtagt
+5351529/1
@@CFFADFHHDHHGIIIIIIEFHHDEFEHEFHHIIFDIEHB@FFEBHHII
@3818244/1
cgtccctcttctggaaagcagctcttgcagcattgacactggcgttttgg
+3818244/1
CCCFFFFFHHHHHJJJJJJJJJJJJJJJJJJJIJJJIJJJJJJJHIJJJJ
@5351578/1
ctcagagctaccttggcagctgctaattttgcttggtgtttgttttctcc
+5351578/1
CCCFFFFFHHHHHJIJJJIGJGIIJJJJJJJJJJJIFGGHIJIJJIGIJJ
@3279498/1
ctttatcgtaacggtcatttctttttcttgatctctttcattatcgtaaa
+3279498/1
CCCFFFDFHHHHHICFHHIJIJJGHGIJJJFHGIJIJJJJIJJJJJJGII
@1766395/1
atcatttacatcaccgtgatctaatatttgagcagaaggtgctggtgcat
+1766395/1
CCCFFFFFHHHHHJJJJJJJJJJJJJJJJJJJJJJJJJJGIIJJJIIJJJ
@3279821/1
gggtcacaactaacaatgggccacaactcatattgatcgtcaaatgaaac
+3279821/1
@@@DDDFDHHHHHEHHGGGGIIIIIIGGIGIIIIIIIIIIIIIIGIIIHE
@4845628/1
cacattcatatttctcccatctgcatccttcttttccggaaagaacctag
+4845628/1
CCC@FFFFHGFBHDHHGHBHGIIIIEHG>HIIIIIIIIBGBHGFGHGIGH
@4846318/1
gctcacttcaccaacattcatgaataatggaaaatcacatagcttcggcc
+4846318/1
CCCFFFFFHHHHHJJJJJJJJJJJJJJJJJJJJJJJJJJJJJJJJJJJJJ
@1255157/1
gttttttaagtgcatgttgaacatattcatgcaaaatgcaaatgtagctt
+1255157/1
B@BFFFFFHHHHGJJJIJJJJJJJJJJJJJIJIJJJJJJJJIJJIHIJJJ
@6896144/1
ttcacttgtgctattggtttccttatcagtaatctcgaatctattatctc
+6896144/1
@@CFFFD=A?=CCFGHIIIEHIEHAGEG?CFDD@FHBGGGGIEFHII@H?
@4332811/1
ctcatcttcatcatccaagccgtaatgaatggtgttgctttcgcagggta
+4332811/1
CCCFFFFFHHHHHJJGIJJJJJHJJJJJJJJJEFHJJJJJJJIJJJJJ=F
@4847464/1
ctttaacctcataactaaaacagggttcatgagttccactttcacaatca
+4847464/1
@@@FFFDFFHHHHJGIGHIEIGGIJCGHDHGIIJGIIIIIJIGIGIEGHJ
@6375913/1
gcagtggcaacaaccgcctcagcagcagcagcagcagaggcaacaacagc
+6375913/1
@@@DDD8DBFFFADFCEGIII;G>FGIFFIIII@CFB;@BEBEFIEFEEF
@2777975/1
gcggttgttgccactgctgttgttgaggctgctgtggtctctgctgttgc
+2777975/1
BCCFDFFDHHGHHJJJJJJIJJGHJIJJJJJJJJIIJBGIIIFIIJIIII
@3282659/1
gttcttcttgaagttggttcagctgtagtctgtctgcatctgtatatgcc
+3282659/1
@@@DDDBDDFBDDHEGG<CFIBE:FFBBHHCB<ACBFHBCGH9C?@GHGE
@7389903/1
ggaagaaagaataaccatgtctctctggtttgatgtagattgtgcaacaa
+7389903/1
@@@FFFFFHHHFHIHIIIIIGFBEHEHGHHIJGGEFGIFIIJHGCHGGIJ
@3820161/1
ctccaattgcattccctttcacactagggacatgaggtgaaattattggt
+3820161/1
CCCFFFFFHHHHHJJJJJJJJJJJJJJJJIHIJJJJJDGHIJJJJJJJJB
@6376639/1
gcagcattaagtcttctctgcactgtgacagtcttcaagcactgagttag
+6376639/1
@C@DFFFDFDHDAEBEEEGHIIGGHHHDHHGHIEGI>EGGGGHHBC::BF
@732684/1
ccagtaggtaaaaagattattgtattttcttttagaactctttcaaagag
+732684/1
@@@DBB?AACFB?EFGIGBBEHCHDDFGHGIIIDG?CFGIGHBHGHIIII
@1768240/1
ctgtgacagtcttcaagcactgagttagaataccaa
+1768240/1
@?;D:BBDFFDF??A:?ECF@EF3CECEEBFE@?E@
@6377272/1
cgttgatctggtctggagctggatgag
+6377272/1
@????DDDFFBFF@FEEDGHCHGGG@?
@5355411/1
gttataaatgtaggaagttatcaagaaatctaagattgcatcaccgagga
+5355411/1
CCCFFFFFHHHHHJJJJHIJJJJJJJJJJJJJJJJJJJJJJJJJJJJJIJ
@3284579/1
cgcacaacaaacacttggggagttaaatcaacatcagctgagatatactc
+3284579/1
C@@FFFFFDHFFCBFGBB@@=EGGCH4C<DD@3?BD9<FBA=GE@CBFHD
@3284739/1
gcatggtttaagaaagaccaaaggtttctgttgagctagtcatttgttcc
+3284739/1
CCCFFFDEHHHHHJJJJJJJJJJJHHIJJJJJJJJIJJJHIJJIJJJJJI
@5355898/1
ttcttctatcacatcggaggcaaccaatatgttcgtctcacccatgttaa
+5355898/1
@@@?DDADHFAHFI9@A18CB@BFEGGECHEIG>DH@D;BGG;;B?BFCB
@206972/1
ctgatctggaccagtggcgtatttacagaagcaaggttggcctattattg
+206972/1
CCCFFFFFHHHHHJGHJJJFHIJJIJJJJJJJJJJJGJJJJJJJJJJJJJ
@3285822/1
cttttagaactctttcaaagagttctgcttgatactccctgggtttaaaa
+3285822/1
@@?DDDB;CDF4CEGG>FEAEF?FHIIDHDHHG9EEHGGGGICBFGFH>B
@3286514/1
ctctgataaattagaatcatcccatagcaaatggtatttggtaggacgtg
+3286514/1
@CCFFFFFHHHHHGGIJEGIIJIIIJIIIJIIIGHIIJJJJHIIJJJJGG
@4333963/1
cattccattccatgatttattaaacccgatgctagctttcttaaatctgg
+4333963/1
CCCFFFFFHHHHHJJJJJJJJJJJIJJJIJJJJJJJJIJJJJJJGIJJJI
@4334146/1
ccttcacactcatcaagaacttggtaaactcttagatcttcattttgttg
+4334146/1
@CCFFFFFHHGHHIJGIIJJJJIJFHIJIJIJJIJGJJJJJJJJJJJJJJ
@735936/1
tgtttttgagctcatacttaatccaatgacatggggaagtcaattgctaa
+735936/1
@C@FFFFFHHHHHJIJJJJJIIJJJJJIIHJJJJIIJJJIJJJJJJJJJI
@2260651/1
gtcatttctttttcttgatctctttcattatcgtaaattgtcacggtctc
+2260651/1
CCCFFFFFHHHHHJJJJJJJJJJJJJJJJIJJJJJJJJJJIJJJJJIJJI
@3287279/1
ggtaaatttatcgcaaggtaacgtaaaacaatatctattcaacaaaggaa
+3287279/1
@@@DFFFFHHHHHJIIHJCHEEHGGIJJJJIJJJIHGFGHIJJJJIJIJJ
@4334857/1
gctgcggctgttgttgcctctgctgctgctgctgctgaggcggttgttgc
+4334857/1
CCCFFFFDHHFHHEGIIJJJJJJJIEHHGHHHGEEGHGIJDII@EHDFFF
@207535/1
tcatattatacctgaaggcttttgggtcgtgagaagctgcaacggctgct
+207535/1
@@@FDDFFHHGFHIEGHIIIIJIIIJHIJIIJJCHGIEHJIJIJJJGJIE
@1257641/1
gccaataattgttctttcatgatactctcaagatccctgattacttcttc
+1257641/1
CCCFFFFFHHGHHJJJJJJGGIHGIJJJJJIJJIGIJIJIIIIHIIIJJJ
@5883909/1
ctccaaggtctccttgaacaaatttacctaaagcaacaacacaattgtcg
+5883909/1
@@@DDFADCFDHDEHIIIIGGIIIIIIIICBHIIIIIGCIIIIIIIIICH
@6898992/1
gtaaatttatcgcaaggtaacgtaaaacaatatctattcaacaaaggaat
+6898992/1
@?@DFFDFFHHFHJJIJCEHIJJIGGJJJJJ9GHIIJGIJIJJJJIIGHH
@3287933/1
tctttctgtatcaactgcagcctgttttaccattgtacgagtttgagcat
+3287933/1
C@CFFFFFFHHHHJJJIIJIJJJ3CHHJIIJJJJIIIIIIIGGHIHIGHI
@3287938/1
ctggtatttctggctcacctccttccattgttctcaatgtaagacagcat
+3287938/1
@CCFDFFFHHHHHIJJJJJJJJJJJJJJJJIJJJJJJJJJJJJIJJJJJJ
@5884596/1
ctcagaattcagaaccaatttggaatgttttacaaaaagattaatggaac
+5884596/1
CCCFFFFFHHHHHJJJJJJJJIJJJJJHJJJJJJJJJJJJJJJJJJJJJJ
@5884902/1
ggtggttcttgcctttgcagctgttgtgg
+5884902/1
@@@D?=BDHH8BFEEGBEIEIGCFGHA<C
@5886319/1
cttctaaattctgctctgataaattagaatcatcccatagcaaatggtat
+5886319/1
CCCFFFFDHHHHHJJJJJGJIIGJJIJJIJDGIJJJJJIJIJGIJIJBDG
@5358712/1
ctggcactaaactgtaaagggcttcactgcaaaagtttgatcaaataaac
+5358712/1
CCCFFFFFHHHHHJJJJJJJJJJJJJJJJJJJJJJGHJJIJJJJJJJJJJ
@4338042/1
gctgagctttataaaatgcagtggccgacacatcaatattaagcatcatc
+4338042/1
CCCFFFDFFHHHHGIGIEDIIIIGGID@FDCDHECCEIGGGHIAHEBDE>
@740304/1
caataattgttctttcatgatactctcaagatccctgatta
+740304/1
;=?ADDDD8A?4??EAAEDE<<@E3:ABE@<E4CB??EEB<
@209330/1
ggttaactttataatcaatcggcatttctttcagaccaaaatttctttgt
+209330/1
@@@FDFFFGHDHHIIIGIIIIIIIIIGIIIIIIIGIII@@DHIIIIIIII
@5358946/1
ggttaaaccaagaacatgtggcctatcctctggaggaattcctttaaact
+5358946/1
BC@DFFFFHHHHHJJJJJJJJJJJJJJJJJJJJIIJJJJIJJJJJJJJJJ
@1260043/1
cataattcgggccttaactttagtgaactggtcatcaactgagaggccaa
+1260043/1
B@CFDEFFGHHGHJJJJJJJJJJIJJJJJJJHIGIJIGIJJJJIJJJJJJ
@2782563/1
ctaggctttgctttaggatcatcatctggattttgaataggaaatttgat
+2782563/1
@BCFFFFFHHGHHJFJIGIIJIJJJGIJIHGHIJGEGJEGGAEAGIIC<@
@5360188/1
cttctttactaaaaggctacacaaacaatcacctgaatccttagaattca
+5360188/1
CCCFFFFFHHHHHJJJJJJJJJJJJJIJJJIJIJJIJJJGIJJJJJJJJJ
@742211/1
ggcgtgtaatcactgctgaggcttgaacaagcccttctgatagcctgcaa
+742211/1
@@@FDDDD?CFHFIIDIIGGGEIEEHEGEH@FFCGHGGDDGG@GGHGEDH
@6381095/1
gcactggttacaggagatactggttgttgttgaggtggtagttgagtttg
+6381095/1
@8?DDFDFFHGHHGAHBGHHIIGHIIHIIEEHHHI;CG@GEFDFBB?DF@
@4340276/1
attcttggttcaagatcattttaaactgtccttctgacacaccatctctg
+4340276/1
CCCFFFFFFHHHHIHJIJJJJJJIJJJJJJIJIJJJGGIIIJJIJJIJJI
@4340665/1
cggtttctcaaaacatggtgctggatgaggaaatttttcataaagaagtc
+4340665/1
@CCDFFFFFHBHBFFIHJCEHHIJHHHG@GFHIBGIJJJI4?GHGFHIG?
@2263753/1
cttgctgtggtggtacagcacccggtcctggtccagattcctgttgtgga
+2263753/1
CCCFFFFFHHHHHIJJJJJJJJJJJIJJJJJJJJJJJJJJJJJJJJIJJI
@743660/1
gtttcgtaggcaggtggaggccatcgcctggtcatgcataattcttgtag
+743660/1
CBCFFFFFHHHHHJEHIJJJJJJIJJJJJJJDHIIJJJJJJJJJJJJJJJ
@2784453/1
gaactatttctttaagaatattttggatttcattgatagtatctgatttg
+2784453/1
CCCFFFFFHHHHHJJJJJJJJJJJJJHJJJJJJJJJJJJHIJJJJHJJJJ
@5890863/1
caacaagttccgttttttggagaggcaactcaggataactatagaggttc
+5890863/1
@@@DB;B=C?CFBFFGEG@FDEHGHGBGCGIBGGG>GGGHIAHIIIEHEH
@744853/1
ccataatcatatttcttataaattttttcttcataataatctttgtttag
+744853/1
CCCFFFFFHHHHHJJJJJJJJJJJJJJJJJIJJJJJJJJJJIIJJHIJJJ
@5891514/1
actgtctccttcaacaatcgtcggtacaatgtaatatgagttttctttgt
+5891514/1
BCCFFFFFHHHHHJJJJJJJIJJJHJJJJJJHIJJJJJJJHIJJJJJJJH
@7396324/1
aggaaaaccagattttggattgaggtgataacatatttcggcaacat
+7396324/1
CCCFFFFFHGGDDHJJJIHHGIIII?FHIJIJJJGJJIGIJGJIHGH
@5892001/1
ggtctctgctgttgctgttgttgctgaggctgctgtggtctctgctgttg
+5892001/1
@<:BDDDBBBD<<EDHIC>H?FHIA@FDGDEHIEHFG@?DAH<BF?GIIG
@3826838/1
aggtttaaggtttccaaaaattttcgaataagcatggaccatggtttcaa
+3826838/1
@BCDDFFFHHDHFJJJHIIHJJJIJJJJIJJJIIIJJJJJJJHJBGIIII
@5892865/1
caggtggaggtgaaaagaatgatcttccaactgtcacaaacctgttagca
+5892865/1
@CCFDDDFHGD?F>FBDAFHHHIEHICHGIGGEGGGGIIIIIIGIIIIII
@5893105/1
ccttgaacaaatttacctaaagcaacaacacaattgtcggcagctgggaa
+5893105/1
CCCFFFFFHHHHHJJJJJJJJJJJJJJJJJJJIIJJHJJJIJJJJJJJII
@2784834/1
gtgagaagctgcaacggctgctatagatggaacgttgatctggtctggag
+2784834/1
CCCFFFFFHHHHHJJJJJJJJJJJJJJJJJIJIJIJIJIJGIJFHJJJJJ
@5893688/1
gtagaccaattaagaactcaaaaactttgtttacagtacaggcataacct
+5893688/1
C@@FFFFDDDHHHIGGIGHIJIJIIIGIAHIIIJJIGGCGGGIIJIGJJJ
@747776/1
tgaggaaacaaactttgtgagtgttctaaagctacttttgcagcattcat
+747776/1
CCCFFFFFHHHHHJJJJIIJJHIJJJJJJJJJJJJJJJJJJJJJJJJJJJ
@7913111/1
catcaacgttcactgtctataaaaatacaagaattcctaattggtagtat
+7913111/1
CCCFFFFFHHHHHJJJIIJJJJJJJJJJJIJJJJJJJIJJJJJJIIIGII
@1776428/1
cctgaatgtgatttttaatttcccagcacctccatcagaagaatcagatg
+1776428/1
BCCFFFFFHHHHHJJJJJJJJJJJJJJJJJJJJJJJJIJJJJJJJJJJJJ
@6904362/1
cttcttgaagttggttcagctgtagtctgtctgcatctgtatatgcccta
+6904362/1
@C@DFFFFBFBFHIEFHEHIIGHGGFHIHIJJJDIIIGIFIIIJJIGGII
@1777035/1
gtttcgtaggcaggtggaggccatcgcctggtcatgcataattcttgtag
+1777035/1
CCCFFFDFHHHHHJGIJIJIIJJJJIJJJJJHIJJJJJJJJJJJJJJJJJ
@7914419/1
caaaatttgttcacactgttcctggctgagagtaattcgtcgcgcattct
+7914419/1
CCCFFFFFHHHHHJJJJJIJJJJJJJJJJJJJFHIJJJJJJJJJJJJJJJ
@4855671/1
ccttatctcatcaaatattgataaactagtttcttcttcatcagggaaat
+4855671/1
B@BFBDFFHHHHHJJJJJJJJJJIJJJJJHIJJJJJJJJJJJJIJJFHIJ
@7915048/1
ggatctccaaggtctccttgaacaaatttacctaaagcaacaacacaatt
+7915048/1
@@@DDDDDFHFF?EFHIIEHHGGH@FGIIHHHIGHFGIIIIIEIIHIIII
@1265221/1
ggcttctattagttcatctatattttttaaggaagtaagtgcaggggaac
+1265221/1
@@=DDEFFHHADFHIJJJJJJJJJJJJIIHIJGIIDHIIIJIJIJJJJJI
@2788362/1
gaacggtaatagctcgtgccattgcgccaggtgtccggtcttcactgcag
+2788362/1
B@BFFFDDHHHHHJJIJGIIIJJIIJIIIGIGHDHGHEFGGIIGIJGIII
@2267995/1
ccttgtcttacaggtaccggtctttctcgataatcaagtgttggtgcatt
+2267995/1
CCCFFFFFHHHHHJHIJJJJHHIJJJJJJJJIJJJJJJIHHIIIDGH9BG
@750625/1
gccgatctgaggtctgtcaattcaccaggtgatatatttttgcacctgtt
+750625/1
BCCFDFFFHHHHHHIJJJIJJJJJJGIGGEFGIJIIJIJJIIJJJIJJII
@4857916/1
ccagtttgcaaagggaagcgagcttgctgttgttgctgctgctgctgttg
+4857916/1
@@@DA?BBAFADFB=@DFDFI:FGFEFEFBFC00?BB?FFG@F<B3B?CF
@3830299/1
gtctgcatctgtatatgccctagcacggaaagcagcgagatgagcataat
+3830299/1
@CCFFDFDHFHHHIIJGHJIJJIJIJJIDIJJJJJJJIIIJJJJJIJJIJ
@212593/1
ccggtctttctcgataatcaagtgttggtgcattcataattcgggcctta
+212593/1
@@CFFFFFHHHFHIIIIJJIGGEHHHIJHHEHIIFIEFDDGDDDHGEFGC
@2268441/1
ggatgcataagtcattcctctatcaggtaagacaacaatcacaagtttta
+2268441/1
=8=DBBDDHDBFHB@F@BF>DIIIBDEHHII@DE>GG?A9DGGCFDFBFI
@5898778/1
cccgtttttattatcgcttctaattttttctctcatttctgggattaaaa
+5898778/1
@CCFFFFFHDHHHFIJJIIJJIJJJIIIJJJIJJJJJJJJIFJFHGGIIG
@6907360/1
ggtctgtcaattcaccaggtgatatatttttgcacctgttataaatgtag
+6907360/1
@C@DFDFDHHHHBGIGHIIHHIJJJJIJJJIHIJIIJJJJIJJJJJJGII
@4861059/1
agtttctcctacggagactgtatacctaaaagtgggttcatgaattgctc
+4861059/1
?@=DBDDDBD>FHA@?8?FHAHEBA@AAFDD>G4<??BG@DFH9BF39?@
@1266949/1
ctgtaaaacgccaataattgttctttcatgatactctcaagatccctgat
+1266949/1
@@@FFFFFHHHHHJEHHJCHHIIIIGHGGIIGGIGIJJGIGIFGGHIJGH
@7917505/1
gtacgctcaaacatgcaaatgtgacattattgactaaggctgatctgagg
+7917505/1
@@BFFFFFHGGHHIGIGEHGCHGGEIEIJJGGIIIIJGGGHIGDIIJIIG
@3831363/1
cccattattgtgtactatcttcaaagagaaaaagtgcaatactaaaattt
+3831363/1
C@@DFFFFHHHHHHGIJIGIJIIIIJJIIJJIGIEHGIJIIGHGHIJJJJ
@4863205/1
gttccattgcttgaggtctggtaattggagcggcttgt
+4863205/1
CCCFFFFFHHHHHJJJGHIJJHIJJJJJIGIJJJJJ6?
@1780001/1
tctgtcaattcaccaggtgatatatttttgcacctgttataaatgtagga
+1780001/1
@C@FFEDFHHHGHIIJIACIAHHIIIIIIIIIIJGIFHGIHIIIIFGIHH
@2272691/1
gtttaaattttttccgctgtagtac
+2272691/1
???DDDDDDDDDD>@=EE>12<2?4
@6387824/1
ccctattttacgatatattttttatcaaatgttttc
+6387824/1
?;??DD?:=ACDDI;<2<3CB:1C4C9CE?9E@???
@2791665/1
ccttgaacaaatttacctaaagcaacaacacaattgtcggcagctgggaa
+2791665/1
C@@FFFFFHGHDHJIJGGIGHJJIJJJIJJIJJIJIBGHGHIIGEHGGIG
@214842/1
atataagattacaattcttaacattttttctttaaacaaagaacattgga
+214842/1
CCCFFFFDHHHHFIIJJJJIJIIJJJJJJJIJJJJIJJJEIHIJIJJJJH
@7921288/1
cctgtttcatccgcaattttctggcg
+7921288/1
1??=DDD:?DD:@=@@?3<C:CB?F6
@3834267/1
ccaacattcatgaataatggaaaatcacatagcttcggccacttctttga
+3834267/1
CCCFFFFFHHHHHJJJJJJJJJJJJJJJJIJJJJJJJIJJJJJJJJJJJJ
@4351548/1
gcccagcagctcaatgtaggttaccacatcaacatcgtcatatagcatca
+4351548/1
CCCFFFFFGHHHGJJJIIJJHIJJIJJJJJIIJJJJIJJJJJJJGJIJJJ
@3834371/1
gtcacttcaaactgttgctcagcagctatctcttgtaggaactggactgc
+3834371/1
BCCFFFFFHHGHFIIGJGHIIJJIJIJIJJJJJIJIIIFFHIJIIEGIJI
@755903/1
gttattgaaatcagctctcctaacaaggttgttaatctctctttcccgat
+755903/1
CCCFFFFFDHHFHIDEGHIGIIGIIEEGFHIJIGDGBFHIIIIGJGIGAD
@216847/1
agaatataatagtttcaattcatttgatttatgcttaataagcattacag
+216847/1
CCCFFFFFHHDFAEGIJIHIIJIJJJJJIIJIIIJIHHGHBGGGHGHGIJ
@3835267/1
gtctttttttaccaaaccggtattttccccttggcaacaaacagttgttt
+3835267/1
CCCFFFFFHHHHHIJJJJJJDHIJJJJJJJIIJDHIJJIIJJJJHJJHIJ
@3835314/1
atactgttcttaggaatatttccaat
+3835314/1
?@<?DD:A?DFC>@9CEHG:CC4CC3
@7923350/1
ctgggctacagatatctagaggttctgtatttcctgtgatcttgtctaag
+7923350/1
@@<?DDEFFGHFHICGHIFHHIFFHGGHHHIHGHEIFHGIGIGIIIIICH
@3835589/1
gtggtctgctgggttgctggtcaccgggttgttgcctaacaggaggtgca
+3835589/1
@C@FDEFFHFHHHHGIJJIIIIJJJJJJ?GHIIIIIJJJJIGIGJICFHI
@1269705/1
ctcaaggtccctgattacttcttctcgaggtggctgcagtttccatatca
+1269705/1
@@@FFDAFGHHGGGAFHIIIIIIIIFEGIGFHIIIIIEIIIIIGEGIIGH
@217542/1
atcagcatcagattcttcttttttctttgtaactattttattttcactgt
+217542/1
@@@DD?ADHFD?DGAG?:?EFGIIIID@EGDGHIII<F@DGHIIIBGHGB
@217688/1
ctggtgccctgaataccttgatggctacaaagatagaagtcgaattcagt
+217688/1
@@@DDFFFHGHHHIIJJGJGIIIGIGIJJJJIIJIJJJIFFHJJIEIIIF
@217828/1
gtggcacatatccatagggacacagcttctatggttggaaaatccttcgc
+217828/1
C@CFFFFFHHHHHJJJJJJJJJJJJJJJJJJJJJHIIJJJJJJJJJJJJI
@5370035/1
ctcttgttttgcttctttttttgacctacccttgccgatagcaataaggc
+5370035/1
BBCFFFFFHHHHHJJJJJJJJJJJJJJJJJJJJJJJJJJJJJJJJJJJJI
@218403/1
acccatcaaagcctcaaaacagttagccattgcatgcctcaactca
+218403/1
@@CFFFFDHHGHGIHIHIIGIGGIIJJJJJJJIGIJIGGIJGJGJI
@2795456/1
ctccatactccttgtcttacaggtaccggtctttctcgataatcaagtgt
+2795456/1
@@CFFFFFFHGHGIEHIJIIGJI>FHHIJDGGIIJJJIIIHDFFDCHBGG
@7923785/1
ctccttgaatgaatttttcattcctccatactccttgtcttacaggtacc
+7923785/1
CCCFFFFFFHHHHJJGJIGGJJJJJJIJJIJIJJJJJIJJJFIJIJIGIH
@4869340/1
ctgtgatcttgtctaagattgctttcgctgcggcatgctttgcttctttc
+4869340/1
CCCFFFFFHHHHHIIJIJJJJJIJJJJJJJJIJJJJJJJIJJJJJJJJJI
@219728/1
ctgtcgaatactctgagcttgctgagcgactaatgccactgtgtccacaa
+219728/1
CCCDDDFFFGGHGGGGGIJGIIIGJGGFDGGIGIJJEIJJJFGIIGGHJI
@757861/1
cattttatcggccaacatattactgacctcaaccgtacttctagcattag
+757861/1
@CCFFFFFHHHHHIJJJJJJJJJJJJJJJJJJJJJJJJJJJJJJIJJJJI
@2273527/1
gcagttcattacctaagatatttgttatgatctccggccaagatcagccg
+2273527/1
CCCFFFFFDHGHFGIIJIJJIJIJIIJIJJJJJIHJIJJJJJIJIIGIJJ
@5903765/1
cttgtctgtaattgcgataaggtttttcaggattgatagatacatcataa
+5903765/1
@@@D?DABHFABF?FE@CFBBGFH@DGEGFG<?EHIHBB@GGEEDHGGDD
@758473/1
ataccattagatttattaatttgctcaggagaaatttcaatttttgcaaa
+758473/1
CCCFFFFFHHHHHJJJJJJJJIJJJJJJJJJJ@GHJJIJJJJJJJIHIJJ
@4870136/1
gggaattctaagagggtacacaattcaggcactaatgtctcttcaaaatc
+4870136/1
CCCFFFFFHHHHGJJJEGIJIJAFHIIJJJJJJJJJJFIIJJJJIIJJGH
@6393543/1
gccataatcatatttcttataaattttttcttcataataatctttgttta
+6393543/1
CC@FFDEDHHHHHIIJJJJJJIIIJJJJJIJJJIJGIGJIIJJJJJIJJJ
@758985/1
tacgagtttgagcatcattcattttcttcattgtaacttggcccgcaaca
+758985/1
@C@FFFDFHFH?FHIIJJJGJJIJJGHJIGIJJJIIJJIJJGGIBIGGG@
@759322/1
atactccttgtcttacaggtaccggtctttctcg
+759322/1
@@CDADBDFFCFHGF@HGDHGHCFHFGHCGEGGB
@4354055/1
gtcactttatatgttcttttaacactctttgatggaatttcataaacaac
+4354055/1
CCCFFFFFHHHHHIJJJJJJJIJJJJJJJJJJJJJJJJJJJJJJIJJJJJ
@1786739/1
gtgtgatatgatatgggttgctgtttacaccaacgataaaatcaggcttt
+1786739/1
@@@FFFAFFFHHGJEIGHHIJJIJJJGHDEBFGGIIIIBDHGGCDEDFGH
@4872032/1
cttctattagttcatctatattttttaaggaagtaagtgcaggggaacga
+4872032/1
:?@DDDDDDD:DFGIGIIG>HIGGHIHGEHIEGIIIGHGG>DGGGGHD<6
@3839044/1
ccatgacgatagctttattctcattaaggaattccggtttctcaaaacat
+3839044/1
CCCFFFFFHHHHHJJJJJJJJJJJJJJJJJJJJJJJJHJIJJJJJJJJII
@5904916/1
cgcacaacaaacacttggggagttaaatcaacatcagctgagatatactc
+5904916/1
@C@FFDDDHFHGHIIIIIIECGIHGGGIJIEIEBGHIIEGCHHBFGIJIC
@2799633/1
gttgctggtcaccgggttgttgcctaacaggaggtgcactggttacagga
+2799633/1
CCCFFFFFHHHHHJJJEHIJJJJJJJJJIJJJJJ?FHGIJIJFHGIJJJC
@760835/1
gcgtggtattttgaatctgaataccatactttttgaggtaatagtcctca
+760835/1
CCCFFFDDHHHHHIJJJJJJJJJJJJJJJJJJJJJIJJHIJJJJJJJJJJ
@4355484/1
gtttctcaaaacatggtgctggatgaggaaatttttcataaagaagtcga
+4355484/1
BBCFFFFFHHHHHJJJEGHJJJHJIIJJJJJJIJJJJIJJJJJJJJHJJI
@5905769/1
gaagttatcaagaaatctaagattgcatcaccgaggaattccagcctttg
+5905769/1
@CCFDFFFHHHHHJJJJJJJJJJJJJJJJJJJJJJJJJJJJJJJJJJJJJ
@220739/1
ggagcatgttcttgcctttgttgctgctgtggtggttcttg
+220739/1
@@@DDDBDA=CFHBDCAFBDGGCCG?<FFCCG?8?0:11:?
@7925511/1
gtttcttcttcatcagggaaattagttattccactccttttcccgttttt
+7925511/1
@@CFFFFFGHGHGIBHGIEGIIIIIECHIHBHGIGIIIGIBIGBHIBHIG
@4873558/1
gggcaccatgacaatagctttattctcattaaggaattccggtttctcaa
+4873558/1
CCCFFFFFHHHHHJJJJJJJJJJJJJJJIIJJJJJJJJJJJJHIJJJJJJ
@6395819/1
ctggatgaggaaatttttcataaagaagtcgaatactgttcttaggaata
+6395819/1
CCCFFFFFHHFHGIJJJJJJJIIJIHGIFCFGHHIIJJIIGIGFIEHIJI
@7408484/1
cttctctgcactgtgacagtcttcaagcactgagttagaataccaacctg
+7408484/1
CC@FFFFFHHHHHHIJJJIHHIIJJJIJJJJJJJFFHIIJIJJEIJJJHI
@7926192/1
agaagaaataatatctcagcaccaattttatgatttctcttctcttggtg
+7926192/1
@@<DDDDDHFHHHGGGIIGIIIIBBBFHGGIH4EBGHIIIIIIICHGC?F
@4356732/1
gtagtgaagaactgaaagcagatctaaatttctcaa
+4356732/1
CCCFFFFFHFDHDHIIGGGGG?EGHCB2AHGAE:CG
@5906806/1
gcatcattcattttcttcattgtaacttggcccgcaacaattgtacacaa
+5906806/1
?<<DBDDD??CFHEH<GBFI@FFEAHGC>:CHF<A?DGGICH?GB@AFDF
@1787988/1
gtcacaactaacaatgggccacaactcatattgatcgtcaaatgaaacat
+1787988/1
CCCFFFFFHHHHHJJJIJJJJJJIJJJJJJJJJJJJJHHIIJJJJJJJJJ
@4357269/1
gtctctgctgttgctgttgttgctgaggctgctgtggtctctgctgttgc
+4357269/1
@@@DFDDFFFHHHIJIHGIFGIIIJEGHGIIHIIE?D?BFEEGGGGII9B
@1274175/1
cttggggagttaaatcaacatcagctgagatatactcatattgaggataa
+1274175/1
@@@FFDDFGCFFHEEBEHHIFEHCD@EHDFGHFHFIGIBFFHEIGGGGGI
@4358050/1
agggactccaacaggacctggtggggccccacctcccgcaggagcaccag
+4358050/1
CCCFFFFFHHHHHJJJJJJJJHIJJJJJJJJJJJJJJJJJJJIHHHHFFF
@221736/1
ttacagaataactcatgaatgctttctaatgtttcttcatttaaaaccgc
+221736/1
@@@DDBDD?<B?FHIIEBDCHHHEH9ECHH4<9F>EGGAEDEFDD><B<@
@1274960/1
ccttcttctttttttctagtttcctcctcatcaagagcacggcgatactg
+1274960/1
CCCFFFFFHHHHHJJJJJJHJJJJJJJJJJJJJJJJJJJJJJJJJJJHHH
@2801200/1
cacccttttttttgttcctttttgaattgaaatcacctgctccaggtaat
+2801200/1
@@@DFFFFHHHFHGCGFHHGCFFHHGGIIGGIHHGHIIIIHICGHI8=CG
@6397705/1
gtcgggacttgaaaagaaagaccttcccactggggtgtatgtcattgagg
+6397705/1
CCCFFFDFHGHHHJJIJIJJJJJJJJJJJJIJJJJ@FHHJJJJJJJJJJJ
@7928449/1
cccaatgtttctagcctttcataattcataacgtcattagcagagctcgc
+7928449/1
CCCFFFFDHHHHHJJJJJJJJJJJJJJJJJJJIHIIJJJJJJJIJJJJJJ
@2276502/1
cagtaatttctttaatatttgaagtttctttattttcaatttcttgttta
+2276502/1
@@@DDDFFHGHHGGHHGGHHIICGJJIJIJJIHIIII>FIIHGIJJHHID
@1789029/1
ctccaagttgtgaatcaatttcaggatacgatctggtttacaattagaat
+1789029/1
CCCFFFFFHHHHFIIHJIJJJHGCHHJJJJJJJGGIFHGIFEHHIGIIBI
@4875685/1
ctctgctgttgctgaggctgctgtggtctctgctgttgttgttgctgttg
+4875685/1
CCCFFFFFHHHHHJJIJJJJJJJJJIGGHJJJJIIEHIHIIIJIIIEHIA
@4875689/1
ctgcggaccattagttgaagtcccagccctcagataatcccatatcattg
+4875689/1
@@?DDDDDDDFFHIHCHGG<9CF@FFB?F>8?FEBF<DFHEHGDHHEHBF
@6918340/1
ctaacgttatcaggttttgggtagttgggtaatattttgataacgtggat
+6918340/1
CC@FFFFDHHDFHICGHHIIJIGIDAGGGFEDHFDIEGIHGGGFCFBH<?
@6918341/1
ggcagtaacaagattttcacatggctgtccctttattatccctttcagtg
+6918341/1
CCCFDDDFHHHFDDHGDGBFBHIFEIGEHFEEHDHIBBFHCFHC9DCHFD
@6918605/1
ctccaagttgtgaatcaatttcaggatacgatctggtttacaattagaat
+6918605/1
CCCFFFF2AFHHHIJJJJJIJJJJJJJJIJJJJJJJGGIJIHIJJIJHJJ
@4876175/1
gacctttggcacatccacgatttcggcagcttttacctcattttcactca
+4876175/1
@@?DFFEDB?DHBHIGIIIDHIGGIBHIIGGGIIIEHIIIIIGEEHDGGC
@4360392/1
gtatgtttcatttgacgatcaatatgagttgtggcccattgttagttgtg
+4360392/1
CCCFFFFFHHHHHJJIJIJJJIGJJJJJIIJJJJIIIIIJIIIJGGIIII
@4360991/1
ggcaccatgacgatagctttattctcattaaggaattccggtttctcaaa
+4360991/1
CCCFFFFFHHHHDGGIIJJJIJGIIIIHFHIGIGIIGIIJJIJJIJJJDE
@5376204/1
gtttggttccatcaggaaacgatggtctgtgttgtt
+5376204/1
???DD?DDA?4ADA>@F@HGHEAGEHHHI?EE>?::
@7411020/1
gttcttcttcttttttccacgtgaaatctttaggctgcagctcaaccatt
+7411020/1
C@@FFFFFHHHHHJJJJJJJJHJJJJJJJJJJHIIJJJJJJJIJIIJJJJ
@223661/1
agctgagtgagttaaaacagtacatcgcacaacaaacacttggggagtta
+223661/1
@@CDFFFDFHFHHJJJJJJIAFHHIEHGGIGIJIIIJIIFHEEHIIJFHB
@6919407/1
gctcaaacatgcaaatgtgacattattgactaaggccgatctgaggtctg
+6919407/1
?@@FFDEDFHHHGEHIJIIHIJFHIJJJIJJJJJJI9?DG0?GHBE?F?F
@224124/1
ctttaaagtaaacagcaacagtatataaacgagtgttagttggacccatg
+224124/1
BCCFFFFFHFHDHIJIIIGGJHHHHJJJGIIEF:CHIGGFGHHEHHGHJG
@3304370/1
aacagtataacattcgtcctcctgccactcatcataatgaacaatatctt
+3304370/1
CCCFFFFFHHHHHJJJHIIJJIJJIIIJJJGJJJJJIJJIJJHGHEHIJJ
@2278836/1
cttgaacttcatttccaacaggtagtaagtgatcattaagttcgccgatc
+2278836/1
@@<D:D3D?:DFF>DFED?:A?<AD<CDHEBCHEI9FEGFFFGE6DA@F<
@6920238/1
ctcttttaccattgtacgagtttgagcatcattcattttcttcattgtaa
+6920238/1
CCCFF4DDHF>DB@AFFHEFGHIIHIIFIIICHIIIHGIIICFGGIIDHG
@3305284/1
ccgaacacttctaggttacatagtgtatgaaccgctgcattaaatattaa
+3305284/1
@@@FDFFEHHFHHIIFHHIIJIJJIHIIJIIGIJJJJJJJJJJIIJJIII
@4878524/1
gtgcattcataattcgggccttaactttagtgaactggtcatcaactgag
+4878524/1
BBBFFFFFHHHHHJJJJJJJJJJJJIJJJJHIJJJJJJHIJJJJJJJJJJ
@1278203/1
ctgataaattagaatcatcccatagcaaatgatatttggtaggacgtgct
+1278203/1
CCCFFFFFHHHHHIJJJEIJJJJJJIJJJJJJJJJJJIJIJJIJJJIIJJ
@766141/1
ggcctgcttgtggaaaaccaccacaaatccacttggaaaactgtttatca
+766141/1
CCCFFFFFHHHHHJJJJJJJJJJJJJJJJJJJJJIJJJJJJJJJJJJJJJ
@766353/1
gttataaatgtaggaagttatcaagaaatctaagattgcatcaccgagga
+766353/1
CCCFFFFFHHHHHJJJJGGIJJIJJIJJJJJJIJJJJJJJJJJJJJJJJJ
@6404425/1
caatcgcattccctttcacactagggacatgaggtgaaattattggtatt
+6404425/1
CCCFFFFFHHHHHJJJJJJJJJJJJJHIJJJJJJGHJJJJJJJJJJFGIJ
@6405438/1
cacagaataatcttgtatgatgtctcttttggactacaataaaagttatt
+6405438/1
CCCFFFFFHHHHHJJHIJJJJJJIIJJJJJJJJJIIJJJJJJJJJFHIGI
@1792876/1
caggttttgggtagttgggtaatattttgataacgtggatgtagataggc
+1792876/1
B@CFBDFFHHHCFHGHIJJAFHHIJJJJJJJJJJIHJJJJJIJIJJJJJJ
@6406408/1
ctcaaccattttatcggccaacatattactgacctcaaccgtacttctag
+6406408/1
CCCFFFFFHHHHHJJJIJJJJJIIJJJJJJIJJJHJIJJJJIJJJJJJIJ
@767165/1
tcataattcataacgtcattagcagagctcgctactaaggccttca
+767165/1
CCCFFFFFHHHGHJJHIJJJJJJJJIJJJIJJJJJJJJJJJJJJJJ
@3306740/1
cctcctgccactcatcataatgaacaatatcttcttttggattagtagaa
+3306740/1
CCCFFFFFHGGGHJJJIJJJJJJJJJJIJJJJJJJJJJJJGJJJJHIJII
@767570/1
taagattacaattcttaacattttttctttaaacaaagaacattggatta
+767570/1
CCCFFFFFHHHHHJJJJIJFIJJJJJIJJJJJIJJJJJJJJJJIJIIJJJ
@4367738/1
cctgtaccgatgcaattaatactcatcttctttactaaaaggctacacaa
+4367738/1
CCCFFDEFHHHGGJGIIIJJHJIJJIGIIJJJJIJIGGGIHIJJJJIJJI
@6407666/1
ggcggttgttgccactgctgttgttgaggctgctgtggtctctgctgttg
+6407666/1
@CCFFDFFHHFDHIIIIIIGHHIHHGGIGIJJGJIGIGDHIGJIJIEBGG
@4881536/1
gatttcggcagcttttacctcattttcactcagaagaaataatatctcag
+4881536/1
CCCFFFFFHHHHHJJJJJJJJJJJJJJJJJJJJJJJJJJJJJJJJJJJJJ
@3844588/1
gcttttggtacctctacatcttcagcttcttcaccaactaagtagtactc
+3844588/1
@<@B=;DD:AADDHGHDEEAGGHIIIIIIIGGEGH@@GG>F<GHIGHGIG
@5378996/1
gcaatttccaagaaactttacttttcacaaataaatataaaaagaaaata
+5378996/1
CCCFFFFFHHHHHJJIJJJJJJJJJJJJJJJJJJJJJJJJJJJJJJJIJJ
@3309041/1
cttcacactcatcaagaacttggtaaactcttagatcttcattttgttgc
+3309041/1
CCCFFDFEHDBFHEIIGGHCIGE<CHGHIGGHGIDDGCGIGHIHIGFHDC
@3309211/1
catactccttgtcttacaggtaccggtctttctcgataatcaagtgttgg
+3309211/1
CCCFFFFFHHHHGJJJJJJJHIJJJJJJJJJJJJJGIJIJJJIIFHHIJJ
@5379776/1
gtccgactgatgatttgaggttcttgtggaattgtgacactttgatgttg
+5379776/1
CCCFFFFFHHHHHJJJJJJJHIJJJJHIJHIJJJIJIJJJJJJJGHIIJI
@5912647/1
tctttctgtatcaactgcagcctcttttaccattgtacgagtttgagcat
+5912647/1
CCCFFFFFHHHHHJIJIEGIEGHIJIIJIIGHHIIEIIJJGHJIIFHGII
@6409968/1
gttgccatatagccttaaaagggcaccccaactagttatgtgagggtgaa
+6409968/1
CCCFFFFFHHGHHJJJJJJJJJJJJJJJJIJIJHHFHGIIFIFHIJ?FFH
@5912968/1
atcattaagttcgccgatcttgtacaacattttacatgcagttagtgcaa
+5912968/1
@@@DDDDDDADBFGEIIBDHIEIII@D?3?CGDBHHID@9?FHDH?BD@H
@6923582/1
ctcttcattttcggtttcgtaggcaggtggaggccatcgcctggtcatgc
+6923582/1
@BCFFFFFHGHHHJHIJJJFHJJJIJJEGIGIJJJCHIGJJJJJCHIJII
@3310385/1
gtcactttatatgttcttttaacactctttgatggaatttcataaacaac
+3310385/1
CCCFFFFFGHGHHHHIJJJJIGJIJJJJJJJIJJJJJJJJJIJJJJJJJH
@3310411/1
ccttcttctatcacatcggaggcaaccaatatgttcgtctcacccatgtt
+3310411/1
B@@FFFFFHHHHHIJJJJJFJJIJJIJJIJJJJHIIIHIIIIJIJGIJHI
@7415900/1
cctaacaggaggtgcactggttacaggagatactggttgttgttgaggtg
+7415900/1
CCCFFFFFGHHHAFHGIJJJHIJJJJJJIFHIIIJIBGIHHJIJJJJJGI
@7416170/1
ccaattctttggtgataagaactatttctttaagaatattttggatttca
+7416170/1
CCCFFFFFHHHHFHIJJJJJJJJJJJJJJJJJJJJJJJJJJJJJIJJJJJ
@4370304/1
ctggctgagagtaattcgtcgcgcattctgttgtatatttatgctcactt
+4370304/1
CC@FFFDDHHGCFHGJGIEGHGJJJIJJJIGIJGHIIJIGEIIIJJGIIJ
@5380434/1
ccttaacttgcattaaatcacatcacattaccacatttctcaaattcagt
+5380434/1
@@BFDFFEHHFHHJJIJJGIHIJJJJJJJJIIJJJJJIJJJJGHHIJIJF
@1282643/1
ggcacatccacgatttcggcagcttttacctcattttcactcagaagaaa
+1282643/1
CCCFFFFFHHHHHIJJIGIJJJJGIJJJJIIJJJJJJJJJIJJJJJJJJJ
@7417304/1
gtcgaagcaatggtgaaataggttctgaaagacttgtaaagtttactact
+7417304/1
BBBFFFFFHHHHHHIIGJJJJJIIIJJJJJJGJJJJJJJJJHIIJJJIJH
@4370822/1
gtacgctcaaacatgcaaatgtgacattattgactaaggccgatctgagg
+4370822/1
@@@DFFFFGGHGHGIGHGEIHHIGIGIIIIJJFGHIGHGEHGFFGHIFDH
@6413229/1
ctgcagggaacggcgacataggtgtctgctcttcacatactcttgttaca
+6413229/1
@@@;D?BDAFDA?GGGEGHGBBGIGGBGHHIIGGIGIIDIGIIFGGHGGH
@1796527/1
cttggaaggaagacttcaggtaacgaaacataggctctacctgatctgga
+1796527/1
CCCFFFFFHHHHHJJJJJJJHHIJJJJJJJJJJJJJJJJJJJJJJJJJJG
@228632/1
ctctgctgttgctgttgttgctgaggctgctgtggtctctgctgttgctg
+228632/1
=??:DDDDDDDDBEEE:EFFIEIEFFF=E<9C1?C:?D9?BB<BDBDI4?
@2286371/1
ctcctttttcaaaaccttcttccagcatagcttcaatttcattgtcgctt
+2286371/1
@@CDFFFFGHHGHJJJIIGIJJIGGGHGIGIHJIGIIIJJJIIIGGIIJI
@2286555/1
ctggtttacaattagaatttataagtgttgcagttaaaccaagaacatgt
+2286555/1
CCCFFFFFHHHHHJJJJJJJJJJJJHIHJJJJJJJJJJJJJJJJJJJJJI
@6414581/1
cttcttgaagttggttcagctgtagtctgtctgcatctgtatatgcccta
+6414581/1
CCCFFFFFHHHHHJFHJJJJJIFHEHIJGHHEHIIJJJJFIJJJJIJJII
@6414742/1
agcctcttgttttgcttctttttttgacctacccttgccgatagcaataa
+6414742/1
CCCFFFFFHDFFHJJJIIJHIJJJJJJJIHIIJJDHHIIJIJJJIJJJJJ
@3313071/1
acttaatccaatgacatggggaagtcaattgctaatattgccatcaacgt
+3313071/1
CCCFFFFFHHHHHJJJJJJJJJIJJIJJJIJJJJJJJJJIJJJJJJJJJH
@4886593/1
gctgaggcaagtgttgggattttgaccatcttcaacgaatcaaattcact
+4886593/1
@@@DDDDDDDH<CGF@@<?ECHIHFA<CBGDEFDFHHGGDCDHAD?F>A?
@230147/1
ctgctgggttgctggtcactgggttgttgcctaacaggaggtgcactggt
+230147/1
@@?=DBDD=AD?DEGAE?ECF;@A??:?;<DDD@D?FADGFFFA@8?CFF
@5914031/1
accaaaggtcaagaccataaccaagatcaattactctaccaggtggaggt
+5914031/1
CCCFFFFFHHGHHJJJJIJJJJJJIJIJJJJJJJFIJJJIJIIBHHHJJ?
@5914081/1
gttgctgctgctgctgctgttgttgttgttg
+5914081/1
@:?DDDDB8ADCABAE<<A3<CF?F9<AG?8
@7934522/1
ctgtcgaatactctgagcttgctgagcgactaatgccactgtgtccacaa
+7934522/1
CCCFFFFFHGHHHJJJJJJJJJJJJJJJGHJIJJIJJJJJJJJIIJJJJJ
@1285235/1
atttcattgtgcattaatctatagaaaattttccaaacagtatttag
+1285235/1
CC@FFDEDDDHBHGHIHIGHIGGGHIIIJJIJIIIIJJJI?CHGGIE
@7418689/1
gtccttttatcataatgagatcaagtttttttcgaatcaaatgaagctgt
+7418689/1
CCCFFFFFHHHHGDEHICHHEIIJJHJJJJJJJJJJJJJIJJJIJJIJJI
@6416207/1
atccacgatttcggcagcttttacctcattttcactcagaagaaataata
+6416207/1
@CCFFFFFHHH?H<GIGGIIIIIIIIIIGGGIFBFGGGHIIIIIIIIII<
@6416716/1
cttgttttttacttgttcctgtgccataaccgtacttcatatcattgata
+6416716/1
@BCFFFFFHHHHGJJJJIJIIJJIJJJJFIGGGHIJJJIIJJJGIIJIJJ
@5383736/1
ggtaggggttgtttccctagactgtggttgagacacttgctggggaggtg
+5383736/1
B@BDDFFFCFHHHJIIJIJJJJJJIJJJJJJJGHIJJJJJJJIJJEHHFH
@1285725/1
cactgactaaaatattgttcaagttcacgaggagtattcttggaaacaat
+1285725/1
?@@DDDADHHHHDF?@@CBI<FCEH@HHGIGGBE:?DFHCG@D3?<B?GI
@2810682/1
atcacatttttgtaaacttaattcaccagcatatatattatgtctgattc
+2810682/1
CCCFFFFFHHHHHJJJJJJJJJJJJJJJJJGIJJJJJJJJJJIJJJJJJI
@5384786/1
ccttgaatgaatttttcattcctccatactccttgtcttacaggtaccgg
+5384786/1
CCCFFFFFHHHHHJJJHIJJHJJJJJJJJJJJJJJIJJJJJJJJIIJJJJ
@6930255/1
ctctatttcattgtgcattaatctatagaaaattttccaaacagtattta
+6930255/1
@@CFFFFBHFGHFGGIGIIIEHIJIGIGIIICHIJJJJIJIGGHDGGGIJ
@3316744/1
ctgctgtggtctctgctgttgttgttgttgctgaggctgctgtggtctct
+3316744/1
@@<?D;DB<=CFFF:?FB:F>?FFFEFIC@BD9?CFFG?@@>FGFBFGEF
@233525/1
ctgtgttgttctttttctattttcttggctttgag
+233525/1
@?<DB=BDCB<ACEFECFEFIHHEDAFFBGD;CFB
@1803747/1
gtcgtgagaagctgcaacggctgctatagatggaacgttgatctggtctg
+1803747/1
BBCFFFFFHHHHHJJJJJJJJJJJJJJJJJJJJIJJJJJJJJJJJJIJJI
@2814286/1
gtccacaagaaaaaaggttcttttacccccttcagaatataatagtttca
+2814286/1
CCCFFFFFHHHHHJIJJGHIIJJJFHIIJJJJJJJIJJJJJJJJJHIJJJ
@234329/1
ccactatctaaataaatagctgctgctaatgattcaaataagtcaccaag
+234329/1
@;?DAD?BHFDHHEHE@FHHHCFHGBHGC<EBFHH>?::CGE?DCHGEHG
@7940464/1
ctccaagttgtgaatcaatttcaggatacgatctggtttacaattagaat
+7940464/1
CCCFFFFFHHHHHJJJJJJJJIIIJJJJJJJJJJJJIIJJJJJJJJJHIJ
@775910/1
caccacaaatccacttggaaaactgtttatcatagatccgacgacacttt
+775910/1
CCCFFFFFHHGGHJJJJJCHIIJJJIJJJJIJJJIJIIIJGIJJJJJBGI
@234859/1
atcaggttttgggtagttgggtaatattttgataacgtggatgtagatag
+234859/1
CCCFFFADDHFHHCGGHHGIJAHHHIJJJJJIJIJJIDHIIIIJJIIHIG
@4890943/1
ctggttacaggagatactggttgttgttgaggtggtagttgagtttggtg
+4890943/1
@CCFDFFFHHHHHIJJIIJJHHIHHJHIJJJJEGIDGIGIJIJGIJJJGH
@3853721/1
ctcttgtttcgcttctttttttgacctaccct
+3853721/1
=??1D=D42:CDD>EEE::CF:?89??338?3
@7942668/1
gtacagcgaaattcttattcgattgaagtaaattgtaaaatgctaatatc
+7942668/1
@?@DDDDDHFF?C:?EAGGGIDHHGHHG1?FHICCB?F@GEDEAGIGIIG
@1290207/1
tcaggattgatagatacatcataatgatgaataaccatattcttattctt
+1290207/1
@CCFFFFFGBHHFHHIIIGIGIHHIJIJEIIIFGIJHIGGIJGIGIIJJJ
@2816994/1
ctgggtttaaaatcttcaataacattactcatttctgataggttctgcaa
+2816994/1
CCCFFDFFHHHHHJJJJJJJJJIJJJJJJJJJJJJJJJJJJJHHIJJJJJ
@7942941/1
ttgtcaacgacacattgctggcctatgactcccaagctgctatgagtact
+7942941/1
@BCDDFFFHHHHHJJJJJJJJJJJJJJJJJJJJJJJJJJJJJJJJJIIIJ
@1290482/1
agcatgactgactagatagaagtctaattcagtagggtgagtaatctctg
+1290482/1
@C@BDDDFFFHHFGIEGGGHGGCHHHGGHDFF?FHGH9?FGDFHHIIIII
@4378602/1
gtaacaaaaaagatttaaattattttttttttggt
+4378602/1
CCCFFFFFGGHHHIIJJGIIJIJJIIJJJJJ:@/C
@6419459/1
gtgcaggggaacgagaaccaatttcttttttaaaataatcagcaaaatcc
+6419459/1
@@@DFFFFHHHGHGIIIIIIGGIIIIJJJJJJIIJJJJJIEHIIJGIJJJ
@6419762/1
gcctcttgttttgcttctttttttgacctacccttgccgatagcaataag
+6419762/1
CCCFFFFFHHHHHJJIJJJJJIJJJIGGGGHHJJJJJJJIGIGJJIJJJG
@4892202/1
gcagcattaagtcttctctgcactgtgacagtcttcaagcactgagttag
+4892202/1
CCCFFFFFGGHFHIJJJJJIJJJIJIJJJJJIJJJJJIJJJJGIGIIGJI
@236745/1
ctcagataatcccatatcatggagacattaacttgcgtagcatactttat
+236745/1
CCCFFFFFHHHHHJJJJJIJJJJJIIJJJJJJJJJJJIJJJJJJJJJJJJ
@1809641/1
cactgctgttgttgaggctgctgtggtctctgctgttgctgttgttgctg
+1809641/1
CCCFFFFFHHHHHJJIJJJJJJJIIJHHIIJIJIJJJIHHGIFEBFGFHJ
@2293987/1
cacatcggaggcaaccaatatgttcgtctcacccatgttaaattttttca
+2293987/1
@<<DDD?D;D1CDG?FEE??E@1?C;:??DFGIG=;DGGBG<BBC>F<DC
@4893524/1
cacacatatatatataattaattcaattgaaaatatttatatatttgagt
+4893524/1
@@?DDFFFHHHGFHGHJJJJJECIGIJJJEEBCHIGIGHJEIGIGEDEC:
@3321352/1
gtcccaatggtccacacctttgtcaccactatattcaccaaccgttaacg
+3321352/1
@@@DFFDFHAAFFHIHIIIIFGICHHG>GGHIIIIGIGCGGFHIBFGDFD
@3321987/1
gtgttcaacaaatctcttaatgatatcagtcagcttacaagccttagtaa
+3321987/1
@@@DDEFDFFDBCFHGGBHF@DF>HHIIGECHIIIHEHIBDHIEIGHBGA
@7944694/1
gccattcaactttgcattaactttctgtagtatgtttacaaatgttgcag
+7944694/1
CCCFFFFFHHHHHJIJJJJIJJJJJJJHHIJIIIHIJJJJJIJJAGIIIJ
@4380244/1
ctttctttccttttttgcccattattgtgtactatcttcaaagagaaaaa
+4380244/1
@@@FDDFDHHHHHIIIIIEHIIIIIGGEHIIIIIIIIIIIIEIGHIHIII
@1292571/1
gttgctgctgctgctgttgttgttgttgaccccatggttgtcgaggaggt
+1292571/1
?@@FDFDAAFFFHHGBFF>FEFG=E<2CEGHDFFIGECFGHEG9DEFFH;
@6934929/1
cctcttgttttgcttctttttttgacctacccttgccgatagcaataagg
+6934929/1
@CCFFFFFHFHHFIGIIJIJJJIHIJIIJGFDHIIGIJGBGIJJJIIJGI
@1812969/1
ctctacctgatctggaccagtggcgtatttacagaagcaaggttggccta
+1812969/1
CCCFFFFFHGHHHJIGJJIJHHHJIIJJJJJJJJJJJIGIJGFFGIIJJI
@3857015/1
ctatcatcagctggtgtagaattacagaataactcatgaatgctttctaa
+3857015/1
@CCFFDFBFFHBFHHH?BEGIIIIIGGIIGHIGGDHIIEIIHCHGHIIEG
@4381450/1
atgtttgatgacatatcaataacattctcctcaaccttttgtaacatcga
+4381450/1
@BCDDFFFHGFHHIIJJIJJIJIIGJJIIIJIIIGIJJJJIFHIIJJJJJ
@2295837/1
gtctttgtgtcttgcacgacctttggattgaatataagaccttgttgttt
+2295837/1
CCCFFFFFHHHHHJJJJJIJJJJJJJHJJJJJJJJJJJJJJJJJIJJHII
@6935969/1
cctgcaccgatgcaattaatactcatcttctttactaaaaggctacacaa
+6935969/1
CCCFFFFEFFHHHJJJJJJJEIIJIIJJJJJJJIJJJJJJIIJJJJJIJJ
@5922775/1
gctgtaccttgtatactagcatgactgactagatagaagtctaattcagt
+5922775/1
CCCFFFFFHGHHHJJJJJJJJJJJJJJIIJJJJJJJJJJHIJIJJJJJJD
@6422867/1
ctttggcacattgcagttgctatcatacattc
+6422867/1
@@@DDAADFACDDABA<EEHGHDFHCE@CHHI
@1293975/1
ctgcaattcttggttcaagatcattttaaactgcccttctgacacaccat
+1293975/1
CC@FFFFFHHHHGJIJJJJIJGGHJJJJJGIIIJJJJJJJGIJIJIIHHH
@1816105/1
tcttcacttcagcataaactggagtttttcccggaagcaccaccacaaca
+1816105/1
CCCFFFFFHHHHHJJJJJJJJJJJHIGJJJJJJJIJJIJJJJJJJJJJJJ
@1294305/1
ctcttgttttgcttcttttttttgacctac
+1294305/1
;==?BB=BBDD?DEE9CCFFI<D0BB3:D;
@4382771/1
tttaaatttataatttatcttattttctaaaacatccaaagagcgatgga
+4382771/1
@@CFFDFFHHGFHIIGIGIJJEIGHGIIJIJIJIGGIJGHIIIJGFGGHI
@4895622/1
cttatcagtaatctcgaatctattatctcttggacaagttgttatattag
+4895622/1
CCCFFFFFHHHHHJJJJJJJJJJJJJJJJJJJJJJJJJIJJJJJJJJJJJ
@4896730/1
gctgctgctgctgttgttgttgttgaccccatggttgtcgaggaggtccc
+4896730/1
CCCFFFFFHHHHHIIJHIJIJJJJJIJIJJIJJJIIJJJJJJJJJIBFHI
@4896813/1
gcattttcctgtgactgatttttcttcaacatcaacaaatgtcacttcaa
+4896813/1
CCCFFFFFHHHHHIJJIJIJJJJJJJJIIIJJJJJJJJJJJIJJJJJJJJ
@5924063/1
ctgctcaatttaccttcatccttgttttcaaagttgataaataatattaa
+5924063/1
?@@DDDBDDFBDFFHEIJHIIGEHFGHIIJIJEIJJGGGIIHGIJGIJIJ
@4897603/1
gtttcttcttcatcagggaaattagttattccactccttttcccgttttt
+4897603/1
@@@FDFFFHHHHHIJJFGAFFEFDFCA2AFIIBHHIIIJJJIEHHFHGJG
@5399531/1
ggctattttagcatggaatgtaatctccaagttgtgaatcaatttcagga
+5399531/1
CCCFFFFFHHHHHJJJIJJJJJJJJJJJJIJHHJIJJGJJJJJJJJJJJJ
@1819117/1
cctccatactccttgtcttacaggtaccggtctttctcgataatcaagtg
+1819117/1
CCCFFFFFFHHHHJIIGIJJIJIJFHHJJIHGIJJJJJJIJJIJIJJIFF
@5399942/1
ggaagaaaccataccaaaggtcaagaccataaccaagatcaattactcta
+5399942/1
@@@FDEFDDFFHHGEGDEFGCHFHFIIIIJIJJIIGEGGHGIIJIIIGIJ
@7428428/1
ggttaaaccaagaacatgtggcctatcctctggaggaattcctttaaact
+7428428/1
@@?DDDDDFFHF?BFHIIFGIGHHIIIGHIIIGFGGIIIIIIIIIIGEHI
@4898465/1
ggccaatagctgtgggttatatggtgattgatgccattcaactttgcatt
+4898465/1
@@@DDDDD>F?DAE:CFA;BH@HIIIEBEHHBFDFHIICGIIBHIIGIII
@5400286/1
ccttgttgttttagggtaatcaaattttatgacaaaattgcaattcttta
+5400286/1
@@<DDABDDHFDFGIEE>GFHGG@FHGEHGGA???@EDDFEGEHIIGIII
@4384468/1
aattttcttttgtcttcgtaagacgattttggcatattagctagaagatg
+4384468/1
@@@FFFFFHHHHHGJIIJHIIJEIJGGIJJIGHHJJJJJIIJJJIJIGHG
@4384814/1
ccagcctttgatagcaatcggtaaagttttgcctataagaacaatgagta
+4384814/1
CCCFFFFFHHHHHJJJJJJJJHHIJIHIJJJJJJJJJJJJJJJJJJIJGI
@2298247/1
acgatttcggcagcttttacctcattttcactcagaagaaataatatctc
+2298247/1
@CCDFFFFHHHHHJJJIJJJJJJJJJJJJJJJJJJJJJJJJJJJJJJJJI
@4899817/1
agcacactaaatcaccacagacctgttctaacttaaagctgactttagta
+4899817/1
8=;D?DBDAH<FABCFFECA3CF@F<AAEGCBGEEFGGHHGG@@DCC9B9
@5401353/1
cttctgatagcctgcaattcttggttcaagatcattttaaactgtccttc
+5401353/1
CCCFFFFFHHHHHJJJJJJJJJJJIJJJJJJJJJJJJJJJJJIIIJJJJJ
@3861479/1
tagctttcttaaatctggttctctaatcatctgattagtagtaacgattc
+3861479/1
CCCFFFFFHHHHHJJJJJJJJJJJJJJJJIJJJJJJJJIJJJJJJJJJJJ
@3861526/1
gtggcgtgtaatcactgctgaggcttgaacaagcccttctgatagcctgc
+3861526/1
@?BDDDDDFHHHHJJJIJJIIIJJJIJIJJIIJFIIIIJJJIIJFIJJJI
@784909/1
ctctgattagatcctaaagttaaattattgtaacccatactcctatcagt
+784909/1
CCCFFFFFHHHHHJJJJJJJHIJJJJJJJIIIJJJJJJJJJJJJJJJJJI
@4901083/1
ctcctcatagttccacaatgagtaatttcaatttttaatccttttatttc
+4901083/1
@@?DD;DDAFHBD@FEH=HHIHAC>FHCAF4<CHHEGCE?9?FHIIIAB9
@7429410/1
caggaataaagtcattaaccttcaaaatttttccgaggtttaaatttttt
+7429410/1
CCCFFFFFGHHHFIJJJJJJJJJJJJIJJJJJJJJEHJGHIIGGIJIJJJ
@3326123/1
gacactttgatgttgtaaggtgctgaggcaagtgttgggattttgaccat
+3326123/1
@@@DDDDDHH?FHIIIEEH<<CCHIGIIIIIHFHGIIBGBHDGGCFGIII
@2824102/1
attgatgccattcaactttgcattaactttctgtagtatgtttacaaatg
+2824102/1
CCCFFFFFHHHHHJJJJJJJJJJJJIJJJJJJJIJJHGIJJJJJJJJIJJ
@6425714/1
cataataagtctaaatagaccttcaggg
+6425714/1
CCCDFFFFHHHHGIIJIIGEGHIIGHGB
@6940540/1
atcacatttttgtaaacttaattcaccagcatatatattatgtctgattc
+6940540/1
CCCFFFFDHFFGDGEHGDIJJJGFEHGGGHAHGGJJIJJJEEIIGGEEHG
@1823858/1
gttctgtatttcctgtgatcttgtctaagattgctttcgctgcggcatgc
+1823858/1
CCCFFFDFHHHHHJJIJJJJJJJJJJJJJJJJJJJJJJJJJJJJJJJJJI
@785576/1
ctacaggtagtgtcgacaattgtaccaagctctggcattttcctgtgact
+785576/1
CCCFFFFDHHHHHJJJJJJJJJIJJJJJJJJJJJJJJJJJJJJJJHIJJI
@7431178/1
cgttaacttttggtggctttattatattactcctaattgaagagcctttt
+7431178/1
@@@?DDDDFDBF8CDGBHGHIIIGG@FFHIIGGEIIII>FHGCHIEIIII
@7952212/1
ccacacctttgtcaccactatattcaccaaccgttaacggagtttgctgt
+7952212/1
CCCFFFFFGHHHHJJJJJJIJJJJJJJJJGJJJJJJJJJJFHDGHJJJJG
@3863314/1
ggagaattgagagaagctttactctgtagcattgtaatttcttgttcttc
+3863314/1
@@@FFFFFFDFDDHGGIJJIGIJJHGFEEHHHI?FHGGIIGGEGJJIIII
@3863536/1
gctgtggtctctgctgttgctgttgttgctgaggctgctgtggtctctgc
+3863536/1
CCCFFFFFHHGHGIJJJJJJJJEGIHIJIJIFHIJJJJJGHIEGCGGGIH
@5406986/1
atctggagctcatcaagcttcggtccgactgatgatttgaggttcttgtg
+5406986/1
@CCFFFFFHGHGHJJGIGIJIIDEGGGGHJJJJIIJIJIJJI?FFHIGHI
@3328511/1
cttcattttcagctctggctattttagcatggaatgtgatctccaagttg
+3328511/1
CCCFFFFFGFDHHIJIBHGGGIGHHJJIIIJIJIGIHGGFIHIGEFFDFG
@4905428/1
ctcctgcggaccattagttgaagttccagccctcagataatcccatatca
+4905428/1
CCCFFFFFHHHHHJJJJIJJJJJIIJJJJJJJJJJIJJJJJJJJJJJJJJ
@4906036/1
gtcagcacagaataatcttgtatgatgtctcttttggactacaataaaag
+4906036/1
@CCDFFFFHHFHHIJJJGIIGHIIIIGGHICFEHIIJGIJJJGJJJJJIJ
@5930176/1
ctccaattgcattccctttcacactagggacatgaggtgaaattattggt
+5930176/1
CCCFFFFFHHHHHJJJJJJJJJJJJJJJJJJJJJJJJDGHIIJJJJJJJ?
@4906270/1
gttttcaaagttgataaataatattaatgaaactaaaaacttcaaaaaag
+4906270/1
CBCFFFFFHHFHHIJJJJJJJJJJJJJJJJJIJJJJGIJJIJJIFJJJIJ
@3865148/1
gtgaagtttctgagagcatcttctctaactgtcctttgaggtgcaaaaca
+3865148/1
@BBFFFFFHHHHHJJJIJJJJJJJJJJJJJJIIJJJJJJJJHHIIJJJJJ
@1828061/1
ggagaatggaaggactaggacctggatggccttccaattctggctggtga
+1828061/1
CCCFFFFFHHHHHJJJJJJJJJJJJIJJJJJJJJJJJJJJJJJJJJJFHF
@249611/1
ataataagtctaaatagaccttcaggg
+249611/1
;@?DDDD:=AD?CG>G?F<3<3:<<?C
@7954736/1
gttgtcgaggaggtccctgttgttcca
+7954736/1
@@<DDDDD?FF?:2C?EA?<A9F?4::
@2305363/1
caagaaatctaagattgcatcaccgaggaattccagcctttgatagcaat
+2305363/1
CCCFFFFFHHHHHJJJJJJJJJJJJJJJJJJJJJJJJJJJJIIJIJJIJJ
@7955619/1
ggtgcaggctggccatgttgaatagcttgctgtggtgg
+7955619/1
?<?DDDA;FDF6FGGIE<FHGEG>EH>FEEH<:?CFD7
@789661/1
gtcactattaaagttgatttgtcttatcgacttgacaattttttcttttc
+789661/1
@@@DFFBFFBDHFCEFBGBIEIIEIHIIGEDBFECEGI<DGFFDDHIIE>
@251758/1
gtaattgcgataaggtttttcaggattgatagatacatcataatgatgaa
+251758/1
B@BFFFFFHHHFHIJEHIJJJIIJGIIIGIJJJJJIIJJJJJJJJIGIGG
@6430597/1
acgtcattagcagagctcgctactaaggccttcaagatagaacccaattc
+6430597/1
@@@DDFFDDHHHFDIGGIGBH?FHHG@3EFGGGHGGIFGHGEDDAEGGGG
@7435435/1
cctggctgagagtaattcgtcgcgcattctgttgtatatttatgctcact
+7435435/1
CCCFFFFFHHHHHHIJJJJIIJJJJJJJJJJJJJIJJJJJJJJJJJJJJJ
@4393246/1
cgccatcctctcattcttagttgtaacaactaggggcaccatgacgatag
+4393246/1
CCCFFFFFHHGHHJJJJJIJJJJJJJJJJJJJJJJJJJJJJJJJJJJJIJ
@7958240/1
cagtattcttgtagtgctccaatcgcattccctttcacactagggacatg
+7958240/1
C@@FFDFDHHHHHGFHGHIIIJJGEHJIIJIJIGJJGIJJJIHIIHIJJJ
@253316/1
gtttggttccatcaggaaacgatggtctgtgttgttctttttctattttc
+253316/1
C@CFFFFFGHHHHJJJJJJJJJJIJHHIJHIHIJIJJJJJJJJJJJJJJI
@6947017/1
gcactggttacaggagatactggttgttgttgaggtggtagttgagtttg
+6947017/1
CCCFFFFDFHHHHIEHHGIIIIGHIJHHGGGGEHGGHI@BFFEEFHIIJE
@7959119/1
cctaagagttttattaaagttggatcattagcagaaatcctcattctttc
+7959119/1
C@@FFFFFCFDHHJJGHJJIIIIJJJGIJIJJJJGIGHGIIGHGGHGIJJ
@2307145/1
gtcgcttatgtcaaattctacttctgaatgatgttctacgttatcatcaa
+2307145/1
BCCFFFFFFHHHHJJIIJJIIIJJJIGHHHIJIHIJJJJJFGGHIJJJJJ
@5410701/1
gcccaatattgattccagaacttccggcataatgagtacatcatttacat
+5410701/1
:8?D?DDDDFAFABBEGFBCACH<HD<<8CF@GHCD::?FDFDHIIEBG@
@3332444/1
gtataactatcttattgagataattatcttttgaaacaactacctcccct
+3332444/1
BB@DFFFFFHHGGJJJGIJGHIIIIIJJJJJJJGIJJIIJJJIJIGGBHG
@2830356/1
cttcttgaagttggttcagctgtagtctgtctgcatctgtatatgcccta
+2830356/1
@@?DDDDABF=?F>2CFDHEHE::AFHFFHB?EH?FBCF?@BFF<CDE>F
@6432557/1
attagtttccacaacaatttctcttcctttttttggatctgaagggcggt
+6432557/1
@@@BDDDBHFHGHJIH@FHIIJJJJJEHJJIJIGHGGGICH>GCEEGGF5
@7961688/1
gcaactcaggataactatagaggttcttctttccatcaaacgcaggaaat
+7961688/1
CCCFF<DDFHDHDHIIGGIIFC>GGFFCEHEIGFEDEG@?BCGIIIHGGC
@1832246/1
cctggcaatgtgacctcaagttccatcctatcattgccaattggtagtgg
+1832246/1
@@@FFFFFFHFHHIIGIIIJFHHHIJ@GIBHGGHIJIIIFHJGIGHHHIJ
@4395544/1
gttgttccattgcttgaggtctggtaattggagcggcttgt
+4395544/1
CCCFFFFFHHHGHJJJJJJHIJJJHIIJJJJJIJJJJIJ:?
@5412140/1
gttcgtggaagtaagaggtctttcatttaatgttttttgaaaagcctcac
+5412140/1
CBCFFFFFHHHHHJJIJJFHIJJJJJJJJJJJIJJJJJJJJJJJJJJJJJ
@4909896/1
gttgttgttgaggtggtagttgagtttggtgggtaggggttgtttcccta
+4909896/1
CBCFFFFFHHHHHEGIFHIJIJIJIJJJJFGIJDHIIJJ@FHHIJJJJJJ
@7963707/1
gcctataagaacaatgagtgagagcttgcaagaggtaacttctgtcttga
+7963707/1
=@@B?D8DFABHDHHI<FEHGGHGGGHGGF??EFEGHEGGH@DHDDDGFG
@2832783/1
ataagttttaacagtaagttcttttttttccttgactatgtttgatgaca
+2832783/1
?@@DDDFDHHFDFGFGEEHJGHIGHIJJJGGIIGAEHCGHHIIHCHICHG
@6949263/1
taataatgcctcagagctaccttggcagctgctaattttgcttggtgttt
+6949263/1
CCCFFFFFFHHDHIIIHIIJJJJJFIJJJIJGIIIJIJJJJGHGIHGGIJ
@2308992/1
cttcagtaaataacaaagaatggaaggccaaaatttgttcacactgttcc
+2308992/1
CCCFFFFFHHHHHJJJIJJJJJJJJJJIJJJJJJJJJIIJJJJJJJIJJJ
@3870599/1
gcacattgcagttgctatcatacattcttaatatctgtgtattaagcctc
+3870599/1
CCCFFFFFHHHFHJJJJJJJJJIJJJJJJJJJJJJJJIJHIIJJJJJJJI
@6434833/1
ggcaacaaccaccacaacagctgcaaaggcaagaaccaccacagcagcaa
+6434833/1
CCCFFFFFHHHHHJJJJJJJJJJJJJJJJJJJJJJJJJJJJJJJJJJJJJ
@4397229/1
ctcaaccttttgtaacatcgacaacaccgcttgtgcggcaatatgtttgg
+4397229/1
CCCFFFFFHHHHHIJIJJJJJJJJJJJJJIJJJIJJJJJJJJGIJJJJJJ
@6435636/1
gtgagtaacatcagctccgagaaatattacaggttcgttgaaaaccttcg
+6435636/1
CCCFFDEFHHHHHJJIJJJGHDFHHGIIGGHJJHIIJGIIJGJJJJJIJG
@5939494/1
cgattatttttcctttgatgctgctcaatttaccttcatccttgttttca
+5939494/1
CC@FFFFFHHHHHIJJIJJJIJJIJJJIJJJJIJJJJJJJJIJJIJJJJJ
@6436111/1
gtcgtgagaagctgcaacggctgctatag
+6436111/1
???DA=?=:2CD>AC::AF<F8?B3DE<<
@7968037/1
gtaaaaagattattgtattttcttttagaactctttcaaagagttctgct
+7968037/1
?@@DDFDDHDHHHJGAEGHIJIJHJJGIICGGGHIIIEIGGIECHFIHHI
@3873116/1
ctttacatcaataccttcttctatcacatcggaggcaaccaatatgttcg
+3873116/1
@@@DADDFHHDHFGIIJJJJIGGIGGHGHIIJIIJGIGHIGIJBHHBGGI
@1308872/1
gcaaattgttcgtagtgaagaactgaaagcagatctaaatttctcaaatt
+1308872/1
CCCFFFFFHHHHHJJIJJJJJJJJJJJJJJJJGIHIDC1?GGIGIIG0?F
@4912551/1
aacgattggaaaaataatcagaataagaacggtattgctctgcagggaac
+4912551/1
????4ADBB:DFFIAD?B?EBBHEFD?9<F@EGAGB?4:BG><F9BDDB1
@3336580/1
agagctaccttggcagctgctaattttgcttggtgtttgttttctcctac
+3336580/1
@<@DDABDDHBD??EGBEHGGGH>E?CCDEHGIHG?FHH?FGH?9F<?F?
@2311102/1
aatactttaagagcatttattgcagcttctttctgtgcatcattttt
+2311102/1
8?@DBDDDHHDFAFGHIB>@HGG@FGHBAH?FFE>:CGEHHGHGIII
@5414372/1
agcacggaaagcagcgagatgagcataataggtaggtgcagggtatgaaa
+5414372/1
CCCFFFFFHHHHHJJJIJJJJJJJJJJJJJJJGHIJFHIIJJJBGIJJJJ
@2311129/1
gtggtatatataagattacaattcttaacattttttctttaaacaaagaa
+2311129/1
@?@FDDFFHGHHFIJIJIJIIJJJJJJGGEHIJJJJJJJIIIIJJJJJEI
@3336826/1
gtagcatactttatcgtaacggtcatttctttttcttgatctctttcatt
+3336826/1
@:?DDDB?FC<ACEGIEGEHDF<CEFDGGIIIICEB9DDFAGGBFEEHEB
@795627/1
gcttggattgcctcctgcggaccattagttgaagtcccagccctcagata
+795627/1
@@@DDDDDHHDHHBHE@BFGH@F@DDGGDGADGG??GGHGDDGGDHGGEG
@6437964/1
gtcgggacttgaaaagaaagaccttcccactggggtgtatgtcattgagg
+6437964/1
CCCFFFFFHHHGHJJIJJIJJJJJIJIJIJJJJJJHGFHIIJJIJJJJJJ
@2835481/1
ctcattttcactcagaagaaataatatctcagcaccaattttatgatttc
+2835481/1
@??BDDEFHFDFFCG@GGBFHIAEHGHHIEHGIIEIIGGHIIIII>?FHH
@259467/1
atattgttcaagttcacgaggagtattcttggaaacaattttataattat
+259467/1
CCCFFFFFHHHHHJJJJJIJJIJCGHJJJJJJGIJJJGJJJJJJJJJJJJ
@796769/1
caacaagttccgttttttggagaggcaactcaggataactatagaggttc
+796769/1
@CCFFDEDHHHHFHIIHJIIIGIJJJIJJIIJIJEHJJIIJJIFGGGBFG
@797922/1
ctagcatgactgactagatagaagtctaattcagtagggtgagtaatctc
+797922/1
CCCFFFFFHHHHHJJJJJJJJIIJHIJJIIJJIJHIIJJCGGIHHIJJJJ
@5941340/1
ggccttaactttagtgaactggtcatcaactgagaggccaaactccttca
+5941340/1
CCCFFFFFHHHHHJHIJJJJJJIIJJJJJJJJJJJJJJJJJIJJJJJJJI
@798699/1
ggaatgtatgacgatgatttgatatctatatttctcattttttctgctaa
+798699/1
@@@FFFDDHHHHHIJI<FHGGEH9FEHFHFHIIIGDIIJIJGIEGHGIIE
@5416290/1
tttttgaaattttttaataattggaacaattctatcacctttgaagttga
+5416290/1
CCCFFFFFHHHHHJJJIIIIJJJJJJJJIIJJJJJJIIJJJJJJIGGGHG
@3338812/1
cgcttgttgctgtacttgaggctgagatgaagg
+3338812/1
CCCFFFFFFDHFFDFFIJHIJJIIIJIJGGGEE
@6440604/1
gccgtgtttggtagaagcaggatgacacttaggtcgtgcatggttta
+6440604/1
@CCFFDFFGHHHHHIJGEHHIIGHHIIIHIJGIIJJDFEIIIIDFHF
@799014/1
ccgtgatctaatatttgagcagagggtgctggtgcatgtaatactttgta
+799014/1
CCCFFFFFHHHHHJJJJIJJJJJJJJFHIJJJEHIEGHJJJJJJJIJJHH
@5943043/1
agctggttgccttaaaacaatgtcaagagcttggattgcctcctgcggac
+5943043/1
CCCFFFFFHHHHHJJJJJJJIJIJJJJJGJJJJJJJJIIJIJJJJJJJHJ
@5943432/1
gtctgctgggttgctggtcactgggttgttgcctaacaggaggtgcactg
+5943432/1
@?@FBEDFGFDFDEHIGBHHGGGGIGFGIJJIGIJJIJJIIII?BFGGGI
@2314273/1
catagcaaatggtatttggtaggacgtgctgtaccttgtatactagcatg
+2314273/1
CCCFFFFFHHHHCGIIJJJGHJJJJJHIJJJHIJJJJJHIJJJJJJJJJI
@7976508/1
cattcaactttgcattaactttctgcagtatgtttacaaatgttgcagca
+7976508/1
@@CFADDBFHHGFIIIHGIIIFAHIIIIGGHGHCEEEDGHGHFEEGGHHF
@3881155/1
gcgcattctgttgtatatttatgctcacttcaccaacattcatgaataat
+3881155/1
CCCFFFFFHHHHHJJJJJJJJIJJJJIJJJJJJJJJJJJJJJJJJIJJJJ
@2314938/1
cctctgttgctgctgaggctgttgttgccactgctgctgctgaggctgtt
+2314938/1
CCCFFFFFHHHHHJJJJJJJJGIIHJIJJJJIJJJJJJJJJJGHJJIJHI
@7977856/1
atcaacaactgtaccagccggcacattcatatttctcccatctgcatcct
+7977856/1
@@CFFDFFHHHHHGGIJICHGIHIGGHGIJJJJJJIIJJJIJJJJJJ@HI
@2838570/1
gctttcttaaatctggttctctaatcatctgattagtagtaacgattctc
+2838570/1
CC@FFFFFHHHHHJIIIIIGIJIIJJJGHJIEGIGIFHIFGIJJJJJJJJ
@7978223/1
ctttctttccttttttgcccattattgtgtactatcttcaaagagaaaaa
+7978223/1
BCCFFFFFHHHHHJJJJJJJJJJJJJJIJJJJJJJJJJJJJJJJJJJJJJ
@7443185/1
ccttaacttgcattaaatcacatcacattaccatatttctcaaattcagt
+7443185/1
;??;DDADADCFHHGBHE@CGH@EHHIBDHHEBHGHICC@GEEE@GGFGG
@3882862/1
gcaccttcaacaccacactcctcaaggtacacccctataagggcttcgat
+3882862/1
CCCFFFFFGHHHHJJJJJJJJJJJJJJGHIJJJJJJJIJJJIJJJJJJJJ
@4404633/1
aagattacaattcttaacattttttctttaaacaaagaacattggattat
+4404633/1
@@@FDFFFHGHHHJJJJGIJJIJJJJJJJIJJJIJJJHGJJJJJJIIJHJ
@6443957/1
tccttgttttcaaagttgataaataatattaatgaaactaaaaacttcaa
+6443957/1
CCCFFFDFHHHHHJJIJJJJJJJJJJJJJJJJJJJJJJJJJJJJJJJJJJ
@2316176/1
ggttgttgcctctgttgctgctgaggctgttgttgccactgctgctgctg
+2316176/1
??;A:0=AC???DBC?4?CBDE@<:8AFEECE@CD9C9:D?B>9B>DEDD
@1314230/1
cggttaaaccaagaacatgtggcctatcctctggaggaattcctttaaac
+1314230/1
@CCDDFFFHHHHGJJJJGIIJJJJJJIJJJJJJBDHHJJJJJJJJJJJII
@6954475/1
cttgactatgtttgatgacatatcaataacattctcctcaaccttttgta
+6954475/1
@@@DDAD?FF=AFFF@>F>>FGCHIIAHDDHDH<EBF9?B9FG>?FG<G@
@6955089/1
atcaagagcacggcgatactgcaaacaagggatagcactcaagggcacat
+6955089/1
CCCFFFFFHGHHHJJJJJJJJIJJJJJIJJIGIJJJJJJJJIIGIIJIHH
@2317672/1
cgacaattgtaccaagctctggcattttcctgtgactgatttttcttcaa
+2317672/1
@C?DFFFDFHGHHEGH?HGDHGEBFHIGHIHGFFFHIIDFBFHIGBFFIG
@801485/1
cttggcaacaaacagttgttttttcctgatatagctctaacttcaattaa
+801485/1
CCCFFFFFHHGHHJJHIIFHGEHIIGIJJJJJJJJJJJJIIGIHJJJJJJ
@801728/1
ggcaagtgttgggattttgaccatcttcaacgaatcaaattcactttgag
+801728/1
CCCFFFBDHHHHHHHJIJIIJJJJJJIJJJJJJJJJJJJJJJJJIJJJJI
@2840415/1
ctaacctcttggcaatttttttcgatttgccagtacctatttctttgtgt
+2840415/1
CCCFFFFFHHHHHJIJJJJJJJJGGJJJJJIIGHIJJJIIJJJJJJJJJI
@2319270/1
gtggaatgtatgacgatgatttgatatctatatttctcattttttctgct
+2319270/1
@@@FFFFFHHHHHJIIIJHHIII<FAEHIJJHIJJJIGGIJJJJJJJJJJ
@263931/1
gcctttgttgctgctgtggtggttcttgcctttgcagctgttgtggtggt
+263931/1
CCCFFFFDDHHFHIJJHIJFGHFHIJIJJJJJJJJJJJJJIIJHHJBFI@
@4408528/1
catcatccaagccgtaatgaatggtgttgctttcgcagggtaagtctttc
+4408528/1
CCCFFFFFGHHHHJIJJJIJJJJJIJJJJJJJJJIJJJIIHHIJIJJJJJ
@7983223/1
gtctccttcaacaatcgtcggtacaatgtaatatgagttttctttgtttt
+7983223/1
CCCFFFFFHDHHHJJJJHIJJIJJJJJJIIJIJIGGIIHJJJJJJJIJIJ
@2319791/1
gctcctcgactgccccgatgttggagcctatgctatccgtagtcgaggct
+2319791/1
BCCFFFFFHHHHHJJJJIGJHIIJJJJIJJJJIJJIJIJFIIGHJJJGJF
@4918089/1
ccgtgatctaatatttgagcagaaggtgctggtgcatgtaatactttgta
+4918089/1
=:=A?DDDD?<<2CAC??;<<<?3CFGD<C@@?CFD>D:?:D9?BBCGDF
@7984503/1
ggtgaaaagaatgatcttccaactgtcacaaacctgttagcagctggttg
+7984503/1
@C@DFFFFHFHHGIJJJGJGIJJJJJJJIJJJJJJJJIIIGIJJJJJGII
@3886247/1
gcgtagcatactttatcgtaacggtcatttctttttcttgatctctttca
+3886247/1
CCCFFFFFHHHHHJJJJJIJJJJJHIJJJJJJJJJJJJJJJJJJJJJJJI
@7985460/1
ggaacgagaaccaatttcttttttaaaataatcagcaaaatccaaa
+7985460/1
CCCFFFFFHHHHHJJJJJJJJJJJJJJJJJJJJJJJJJJJJJJJJJ
@4920190/1
cttacaagccttagtaagcataaatttatggaagccataccgtacgctca
+4920190/1
@CCFFFFDFHFFHHFGFGIGIIJIIJJJJJGHEG=FHIIJJJEGGIJJGG
@6957834/1
ctttctgtatcaactgcagcctcttttaccattgtacgagtttgagcatc
+6957834/1
@@@FFFFFBHGHHI<FGIIEIEIIEHIGGIIIGGGEGHGGCFGIIDHGII
@5422681/1
gtcctgttggtccattaatataaaatggttcaact
+5422681/1
@@@D?DED?=CFBAEBGHCFHCF>H<A:AF9<<A@
@1317343/1
cttctctgcactgtgacagtcttcaagcactgagttagaataccaacctg
+1317343/1
CCCFFFFFHHHHHHIJJ4FFGIJJJJJJJJJJJJGIIJJIJJJJJHHIJJ
@7986716/1
aaaagatcagccctatccttagtcttcagttcagcttttggattagaata
+7986716/1
CCCFFFFFHHHHHJJJJJJJJJIJJJJJJJJJIJJJJJJJJIJJJJJJJJ
@6958543/1
gtcctgttggtccattaatataaaatggttcaacttctttggtgtac
+6958543/1
?@@FFFFFDHDFHJJJJJJHIJIGGIIIFHHIGIIJCGGIJGCFHIG
@7986742/1
gttgttgcctaacaggaggtgcactggttacaggagatactggttgttgt
+7986742/1
@@CFFDDBFFFDFDBBIIEACDHGBFBHGFEGCDGH?D?DDGDHEGDFA?
@1317929/1
ctcaacaagttccgttttttggagaggcaactcaggataactatagaggt
+1317929/1
@C@FFFFDHFHGHJJIJJJJIGGIIIIIJEHIHHIJIIIIJIJJJJIJJF
@805816/1
gcagtaacaagattttcacatggctgcccctttattatccctttcagtgg
+805816/1
@CCFDDDFGHGGHIIIGIJGJIGJJFGFGGIJJIJIJJJJDDGIIGHIGI
@2322114/1
ggctgttgttgccactgctgctgctgcggctgttgttgcctctgctgctg
+2322114/1
C@@FFFFFHHHGHIGIIIJJJGIIIGCGIHIFGII;GG<DD@@F>FECF3
@7988561/1
gcactgtgacagtcttcaagcactgagttagaataccaacctgaatttca
+7988561/1
@@@BDDFFFGHHHIII?FCIIIECGGI9A@??FEHB?DGAGIIIIAG?BF
@6960071/1
gcccatggcagcaaatctacttgatcctatagtttctcctacggagactg
+6960071/1
@@@FFFDEFFHGGCEEGGGIJJJEFCHIIGIBCEGGGH@GGDHHGGGBGH
@5953071/1
ctggaaagcagctcttgcagcattgacactggcgttttggtgggcatggc
+5953071/1
CCCFFFEFHGHGHEIBHIIIFGGIIEGCHIGCCECGGHEG?FHBHIIGGG
@3890238/1
gaaggcttttgggtcgtgagaagctgcaacggctgctatagatggaacgt
+3890238/1
CCCFFFFFHHHHHGHJIJJJJJJJJJJJJJJJJJJJJJJJJGIIJGHIIH
@7989209/1
gaacgagaaccaatttcttttttaaaataatcagcaaaatccaaaagatt
+7989209/1
@CCFFDFFHDFHHIJJJJJIJJJIIIFIIJJGIJIJIJJJJJJJJJDGDH
@2844253/1
cccaatattgattccagaacttccggcataatgagtacatcatttacatc
+2844253/1
CC@FFFFFHHHHHIJIJIIJJIIJJJJJJJIJJJJFHIJJJJJJJJJJJJ
@6453780/1
agtaagtgcaggggaacgagaaccaatttcttttttaaaataatcagcaa
+6453780/1
CCBFFFFFHHHHHJJJJJJJJJJJJJJJJJJJJJJJIIIJJJJJJJJJJJ
@1843855/1
gaccagtttgcaaagggaagcgagcttgctgttgttgttgctgctgctgt
+1843855/1
CCCFFFFFHHHHHJJJJIJJIIGHIIIJJIJJJIHIJIJJJJJIIJIJJD
@809578/1
ggcacatccacgatttcggcagcttttacctcattttcactcagaagaaa
+809578/1
CCCFFFFFHHHHHJJJJIJJJJJJJJJJJIJIIIJJJJJIIGJJJJJJJJ
@5955984/1
cggccaagatcagccgtgtttggtagaagcaggatgacacttaggtcgtg
+5955984/1
CCCFFFFFHHHHHJJJGHHIJJJIIJJJJJJJJIIJJJJJJJJJJFHIHI
@7450146/1
cggccacttctttgaactaagtacagcgaaattcttattcgattgaagta
+7450146/1
CCCFFFFFHHHHHJJJJJJJJIIJJJJJIJJJJJJJJJJJJIJJJIJJFI
@2324930/1
ctgaagaccagctcaggactgcaactgtgtacctcacttccttctcttgc
+2324930/1
CCCFFFFFHHGHHJJJJJJJJJJJJJJIJH:?HEHHIIJJJJJJJJJJJJ
@1322174/1
ctcatgaatgctttctaatgtttcttcatttaaaaccgctgtgtctcttt
+1322174/1
CCCFFFFFHHHHHJJJJJIJJIJJJJJJJJJJJJJJJJJJJHIHIJJJJJ
@1322505/1
ctattaatgctttaaacattaactagttgcacttttcacatacaacaaag
+1322505/1
CCCFFFFFHGHHHJJJIIIIIJJJJJJGJGIJJJJJJGIIJJJIJJJJIJ
@2326349/1
ctgtagtctgtctgcatctgtatatgccctagcacggaaagcagcg
+2326349/1
CCCFFFFFHHHHHJJJJJJJJJJJJJJJIJJJJJJJIGIJJJIJJJ
@4923754/1
tcttcatttaaaaccgctgtgtctctttctttttttgttagactgatttg
+4923754/1
=@?AD?D?DF?>FDG>F:C<CACFFAGEFI9C9::@@FFEDFFIICCFF;
@4923875/1
cccagccctcagataatcccatatcatggagacattaacttgcgtagcat
+4923875/1
@@CFFFFFHHHHHJJIJIIJJGIIJIIIIJIJJJIFIIIGHIIJ@FHIIH
@270112/1
ggcttgtctaacttgaccaacggtaaaagcaggaggttgttgcatccttt
+270112/1
?@@FFDFDHGHHFIGBHGCHIHHHEIIFIFIIIFCHDFFGGHIIGEHEHI
@270357/1
ctcacttcaccaacattcatgaataatggaaaatcacatagcttcggcca
+270357/1
CCCFFFDEFHDHHJJHJJJJIIGHGIJIJJJJJGHGHIGIHHB?DFHGHI
@3892678/1
ggcttgtctaacttgaccaacggtaaaagcaggaggttgttgcatccttt
+3892678/1
??@DDADDFDBFDAEGF<<FEBF<CGC?FCGGEEFFFE;?BDFFF@FFFB
@5959415/1
ctaggctttgctttaggatcatcatctggattttgaataggaaatttgat
+5959415/1
???DDADDBDADAEIIEBEE:3AFEFECEEFIEECEEEFDDDD>A?DDC<
@1324491/1
catcacattaccacatttctcaaattcagtcttgaaatattatccattag
+1324491/1
@CCFFFDFHH?FFBEGHIIIIIIEHIIIGICHIIHEGGIIIIIIIIIIID
@7991908/1
cttcaacatataaactgcagggaattctaagagggtacacaattcaggca
+7991908/1
?BBFFFFFFHHHHHIJJIJIIJGGGHIJJIJJJJJ:CGIJG:BFGEHJIB
@7992005/1
gccacattccattccatgatttattaaa
+7992005/1
8;<ADADDHDBHDE>EHE9C<<CC<BEE
@3893408/1
gtaacttctgtcttgaaatctgtagcccaatattgattccaaaacttccg
+3893408/1
@@@DDDD?CA?FBGHEHEHIIDFAH@H>EAGBBBDGFH>FFE>DD?F@BF
@1325096/1
ctcattttttctgctaaagcactaccttcagcgggagaccttggctttgc
+1325096/1
CCCFFFFFHGHHHIIIIIIIJJJGIIJGIJJIJJIFHGHIIJJFJJIJJI
@1845589/1
gctcaatttaccttcatccttgttttcaaagttgataaataatattaatg
+1845589/1
CCCFFFFFHHHHHJJJJJJJJJJJJJJJJJJHJIIJJJJIJJJJJJJJJI
@7451983/1
ctagacttgtgcaccagctaaagaagacttatctttaaacggcagctttc
+7451983/1
CCCFFFFFHHHHHJJJJJJJJJJJJJJJJJJJJJJJJJJJJJJJJJJJJJ
@1846163/1
cgacaattgtaccaagctctggcattttcctgtgactgatttttcttcaa
+1846163/1
@CCFFFDFHCDFFGGGFIFGIIEIIIIIGHGHFEHGIH<FHGIIIIIIIC
@6962627/1
gttcaagatcattttaaactgtccttctgacacaccatctctgtaaa
+6962627/1
@@@FFFFDFD?HHIIEIIIIIIGGIIIIIGHHIIIIEHGIIIIGGIG
@3894714/1
tgtaacttggcccgcaacaattgtacacaactccataggaagcgccaaag
+3894714/1
@@?DDDDDFFFHDGA:F?ACGHEEFHGIEEHGIEHBFHB@HC?FGGG<F>
@5961274/1
ccttaatctagccacttcagccttatgcctctcaaactcaagctgtcgct
+5961274/1
CCCFFFFFGHHHHJJJJIJJJJJJJJJJJJJJJJJIIJIJIJJIIJJIJI
@1846585/1
tcttgcagcattgacactggcgttttggtgggcatggcctgcagctccct
+1846585/1
CCCFFFFFHHHHHJJJJJJIJJGIJJIIHIJJJJJJJJIJJJJJJJJJJI
@3894997/1
cctcagagctaccttggcagctgctaattttgcttggtgtttgttttctc
+3894997/1
CCCFFFFFHHHHHJIIJJJJJJJJJJJJJJJJJJJJJFGFIJJHIJJJIJ
@4414370/1
gcactgttttcaccggaggaatttgtttgtgattttttattgtatcccaa
+4414370/1
@@@FFFADHDFHHJDGGIIGCHEGIEGDGIEAHIJIJJFGIGIIIFEEGA
@3895331/1
cgtcctcctgccactcatcataatgaacaatatcttcttttggattagta
+3895331/1
CCCFFFFFHHHHGJJJJJJJJJJIHHIHIEFHIJJJJJJJIIDHHIJGHI
@2330662/1
gccaatagctgtgggttatatggtgattgatgccattcaactttgcatta
+2330662/1
@@@DB:DDBFF<D@G<A?CHHIICF@CFHFEE@FDFG><CGFGIEEFFFI
@4925944/1
ccatcctctcattcttagttgtaacaactaggggcaccatgacgatagct
+4925944/1
BBBFFFFFHHHHHJJJIIHHHIJIHIIJJJIIBGHGHGGIIJJJIIJJHJ
@2331012/1
ggcctgcttgtggaaaaccaccacaaatccacttggaaaactgtttatca
+2331012/1
CCCFFFFFHHHHHJIJJJJJJJJJJJJJJJJJJJJJIIIJIJJHIJJJJJ
@7994671/1
aaataatttttcttttttaataatatcttctggattcatatgactgattt
+7994671/1
@@CFFFFFHFHFDIIJJJEGIIIJIIIGHJJGIEHGGIJJJJFHHG9DHI
@1848140/1
ctcccttggcagtaacaagattttcacatggctgcccctttattatccct
+1848140/1
@@@DD3BDFFFHHDHEHEHCCC<CHGGHDHEIIHCHHIIDGFHIIDHGIG
@6459513/1
atcacattaccacatttctcaaattcagtcttgaaatattatccattagc
+6459513/1
CCCFFFFFHHGHHJJJJJJJJJJJJJJJJJJJIIJJIJJJIIGIJJJJIJ
@4416079/1
gtggtctgctgggttgctggtcaccgggttgttgcctaacaggaggtgca
+4416079/1
<@?;DDD><FHB;<BFAGGGI><CEAGICFBHGEGEGHCHC@FHG>BCHE
@1848664/1
gcggaggctaccttgccgtaggaaataagaaagcaagagaaggaagtgag
+1848664/1
@CCDFFFFHGHHHIJIJJFFHGHIIIJJJGHJJIIJGDDHIGGIIJGHGG
@815442/1
tcttcatcagggaaattagttattccactccttttcccgtttttattatc
+815442/1
CCCFFFFFHHHHHJJJJHHIIAFHIJHHIJJJJJJJJJJHIJJJJJJJJI
@2332838/1
ctcctttctttccttttttgcccattattgtgtactatcttcaaagagaa
+2332838/1
@@@DDDDBFHBDHHGD@>FEBBEBFGIHDC?EGGGCFDGDHD<GIIEHAH
@3350789/1
gtaaaacgtaagtggaagcataagctcccaattctttggtgataagaact
+3350789/1
@@@DDDFF?FHHFGHHIIGJGIIJIIJJJDGIGIIJJIDFGBHHGH4BGG
@4416608/1
cgatagtttccaaacgctccagattgatgccatcgtttgcattagacata
+4416608/1
CCCFFFFFHHHHHJJJJJJJJJJJJJJJJJJJJJJJJJJJJJJJJJJJJJ
@3901030/1
gttggatcattagcagaaatcctcattctttcaaaaaaaactattcgtag
+3901030/1
@?@DFAEDFD?FBDGBGGEIIIIECHHIIIIIIIIIIIIEHIIIIIIGII
@6966436/1
ggaatttcataaacaactttcaaatccttaatatacgcaacaaagctttc
+6966436/1
BC@FFFFFHHHDHIJJHJJJJIIJGJJJJIJIIJJJIIIJJJJJIIIJJI
@3901480/1
gttttttaagtgcatgttgaacatattcatgcaaaatgcaaatgtagctt
+3901480/1
CBCFFFFFHHHHHJJJJJJJJJJJJJJJJJJJJJJJJJJJJJJJIJJJJJ
@272716/1
cccattattgtgtactatcttcaaagagaaaaagtgcaatactaaaattt
+272716/1
8??7A?DDFF??FFGIEFICHFA:FC@<3ACCG@1?F@9?FFFBGBDFCD
@5432706/1
ggaattctaagagggtacacaattcaggcactaatgtctcttcaaaatct
+5432706/1
@@@ADDDDDFDBDEF<CFFFE1AEDHFBDEFFDBFEF>@?DFA4:DGGDG
@3901951/1
gtcctttgaggtgcaaaacaagcgatcgcccagacccttatttcaacacc
+3901951/1
@C@FFFFFHFGHHJJJJJIGHHIJICIIJJJJJICBDFGEGIJJJJIIII
@815915/1
ctccaatcgcattccctttcacactagggacatgaggtgaaattattggt
+815915/1
CCCFFFFFHHHHHJJJJJJJJJJJJJJJJHIJJJJJJJIIJJIIIJJJJF
@5433017/1
gcctataagaacaatgagtaagagcttgcaagaggtaacttctgtcttga
+5433017/1
CCCFFFFFHHHHGIJJIIHHIJHIJIJJJJJJJJJEHIJJJJIJIIJJJI
@4927903/1
ggcttatacctagtgcttctgtaaaacgccaataattgttctttcatgat
+4927903/1
?@@FFFFDGFHDBAGHIIIIEHGEGIIIIIIGGCGHIIGGDDGDHIIGGI
@273406/1
cttgaaatctgtagcccaatatagattccagaacttccggcataatgagt
+273406/1
CCCFFFFFHHHHHJJJJJJJJJJJJJJJJIJJJJJJJJJJJJJJJJJJJG
@816836/1
agtttttcccggaagcaccaccacaacaagctgtaatgcttggaaggaag
+816836/1
BCBFFFFFHHHHHJJJJJJJJJJJJJJJJJJJJIJJJJJJJJJJJJJJJJ
@7996224/1
caggaaatcgatttttgaaacacctctgtcgaacagcttccacagcttgt
+7996224/1
@@CDDDFFHGBHHJJJJIIGJJJJIJJIFHHIGIJJIJJJIIJIJGHIID
@817255/1
gcaccttcaacaccacactcctcaaggtacacccctataagggcttcgat
+817255/1
@C@FADFBDHHFFIHGGEGGEEFBHDG:CBGHIEGIGGIIIIIIIIIGIH
@1331203/1
cccgtgtgatatgatatgggttgctgtttacaccaacgataaaatcaggc
+1331203/1
@@CFFDDDFHFHDIJIJICHHIIECHAGHEBEHBHIDFHHIGIGDEEHII
@7454749/1
gttcaagatcattttaaactgtccttctgacacaccatctctgtaaa
+7454749/1
BBBFFFFFHHHHHJJJJJJJJHIJJJJJJJIIJJJIJJJJJJJIJJJ
@6461163/1
ccagtaggtaaaaagattattgtattttcttttagaactctttcaaagag
+6461163/1
@?<DDDDADFFBDG@FEHGEEGFH@HF@FHIIII@?@FGGIEBFH>GFAH
@1851010/1
gcattaagtcttctctgcactgtgacagtcttcaagcactgagttagaat
+1851010/1
CC@FFFFFHHHHHJJJJJJJJJHJJJJJIJJJJJJJJJJJJIJIIJJJJJ
@5434787/1
ctctgtacttcctcctcatagttccacaatgagtaatttcaatttttaat
+5434787/1
CCCFFFFFHHHHHJJJJJJJJJJJJJJJJJJJJGJJJJJJJJIJJJJIIJ
@6461450/1
ctttgtgagccacatcaatgttaaggaatggtttccaaccaataattgca
+6461450/1
@<@FDEFDFDDHHIBGHIGECFEHGEHHFGGA<CFGIIHGIIIIIHGIIE
@1851279/1
cttcaattaatttctgatttttattaacaatagattggttgtaacgattg
+1851279/1
@CCFFFFDHHHFHIHIJIJJIJJJJIIIGEHHIIIIGIFHHFHIIIJIGG
@5434895/1
cgcctggtcatgcataattcttgtagaagaccaatagggttgcccatcat
+5434895/1
?=?DDFADGFDHFIHBCFI@IFHHIIIIIGIDDGIIGEH?DDFGGIIIII
@1851409/1
agctgagtgagttaaaacagtacatcgcacaacaaacacttggggagtta
+1851409/1
CBCFFFFDHHHHHJJJJJJJIJJJJJJJJJJJJJJJJJJJJJJJJIIHIJ
@6968163/1
atgatttattaaacccgatgctagctttcttaaatctggttctctaatca
+6968163/1
@C@?DDFAHBFHFIIFGAFGGEFCHHHIIIIIIIIIIGGDBDDGIIIIDG
@4930887/1
gcaccttcaacaccacactcctcaaggtacacccctataagggcttcgat
+4930887/1
@@@D??DD?FFBF@@EEGCDBHHIEED:EEGIFEGGEGECHH@?BFHEGH
@5437101/1
agctggttgccttaaaacaatgtcaagagcttggattgcctcctgcggac
+5437101/1
@@@DFDFFFDHHHIEFHIIGHEHIJGGGGGIDGBDFFBCDHIGH?DGIIJ
@276558/1
gagttaaatcaacatcagctgagatatactcatattgaggataagaaata
+276558/1
CCCFFFFFHHHHHJJJJJJJJJJJJJJJJJJJJJJJJJJJJJJJJJJJJJ
@5971126/1
ctaatatttgagcagagggtgctggtgcatgtaatactttgtagatatca
+5971126/1
@@@DDEFFHHFFDHFGGBH:CGDHHAFFEIIJJJGJJJJIJIIJGGGIII
@4933401/1
tgataaattagaatcatcccatagcaaatggtatttggtaggacgtgctg
+4933401/1
@CCFFFFFHHGFHJIJJJJJJIJJJIJJJJJHIGJJJIJJJJHIJJJJJI
@6969615/1
ctcctgcggaccattagttgaagtcccagccctcagataatcccatatca
+6969615/1
@@@D?;D>DAFHHIIGIAEHCFFFFHIIIIGG@BGHGGGIIDDFDGHII@
@5971646/1
ataagattacaattcttaacattttttctttaaacaaagaacattggatt
+5971646/1
CCCFD?DDHD?DDGGGGEIC<AAAFEHIGGGIGGIE;?F9DCBDHGE3BF
@1853278/1
cttaattttaaatttgtataatttcaagataacaaataagatagcttttg
+1853278/1
CCCFFFFFHHHHHJJJHIJJJJJJJJJJJIJIJJJJJJJJJIJJJJJJJJ
@5438890/1
gccacattccattccatgatttattaaacccgatgctagctttcttaaat
+5438890/1
CCCFFFFFHHHHHJJJJJJJJJJJJJIJJJJJJJJJJJJJJJJJJJJJJJ
@5439285/1
atcaattatgatactgtctccttcaacaatcgtcggtacaatgtaatatg
+5439285/1
CCCFFFFFHHHHHJJJJJJJJJJJIIJIJJJJIJJJHIJJJJJHJJJJJJ
@2339012/1
gccgcttgttgctgtacttgaggctgagatgaaggtggtctgctgggttg
+2339012/1
@@CFDFFFHGDBFIHEHIJGFGIIIFFGDGHGIJI?GHAGFHBGHIFEDE
@6464928/1
ccggtttctcaaaacatggtgctggatgaggaaatttttcataaagaagt
+6464928/1
BCCFDFFFHHHHHJJJJJJHHIJJJGJJJJJJJJJJJJJJJJJIIJIJJI
@819773/1
cttgaggctgagatgaaggtggtctgctgggttgctggtcactgggttgt
+819773/1
@@@A=;DDHDBA?GCCH@F3<A<CH?HIIGDHE>GIIIGGHEGGB99B?@
@6970096/1
caagttttacttcttctttaagacactgactaaaatattgttca
+6970096/1
?;?;D;DB?FFFD@BBGFI<4ABIC3FEI<HH@FA??19?1?1C
@820045/1
agcaacagtatataaacgagtgttagttggacccatgcactgaatgactt
+820045/1
C@CFFFFFHHHHHGGIJJJI?FFHIIIIIJIJIJJIJIJJJJJJJGGIIJ
@6466409/1
cttcaaatagtacttcaccaaaaactttgtcagccgcttctataccacca
+6466409/1
CCCFFFFFHHHHHJJJJJJJJJJJJJJJJJJJJJJJJIJJJJJJJIJJJD
@279217/1
tctggaaaatatttatataaatattctgatgcaatcaactgaagaactgt
+279217/1
@CCFFFDFHFDHHJJJIJJEJIJIJIJCIIFEIJI?GHIJCEHGIGGGIB
@5973437/1
gtgaagaactgaaagcagatctaaatttctcaaatttctttctatatcca
+5973437/1
CCCFFFAEHHHHHJJJJJHIJIEA<CJHIHHHE?EFGGIHHJJJJJIJJJ
@5974464/1
ctgctcttcacatactcttgttacaacatatttcaacatgtatccttttg
+5974464/1
@CCDBDEFFDFHDGGHFIHJEHGEHGEGIIEIJIIJGIHG??CFGEGIGC
@2340576/1
ctgcaatttccaagaaactttacttttcacaaataaatataaaaagaaaa
+2340576/1
CCCFFFFFHHHHHJJJJHJJJJJJJJJJJJJJJJJJIJJJJJJJIJJJJJ
@5974670/1
ttctaatgtttcttcatttaaaaccgctgtgtctctttctttttttgtta
+5974670/1
CCCFFFFFHHHHHJJJJJJJIJJJJJJJJJIFHIJJJJIJJJJJJJJHJG
@8002308/1
attgcgaccattactttgtggtccaaaatcagagctacaacatctattgt
+8002308/1
@CCFFFFFHHGHGJJJIJHHIHIIJJJJJJJJJJJIIIIJJJJJJIJJJH
@1341069/1
tgctgctcaatttaccttcatccttgttttcaaagttgataaataatatt
+1341069/1
CCCFFFFFHHHHHJJJJJJJJJJJJJIJJJJJJJJIIJJJJJJJJIJJJJ
@4423720/1
tggatatattcataccacattccattccatgatttattaaacccgatgct
+4423720/1
??<DFFFDHGBHFIIIGGAHGIAIBHGBHFE@HHGGIEIHDDHGGHBFHI
@3358366/1
cggcatttctttcagaccaaaatttctttgtaaacaagttagtaaaatag
+3358366/1
@?;BDDDFBHHHHGHIIGIIIGIIIIIIIII<FGEEFFCFADHIIIGIID
@6470871/1
cagagaggaaatagtattttttcttcatcgtcttgaacttcatttccaac
+6470871/1
@@CDFEFFHHHHHJHHGIJIJJJJJJJJIIEHIIJIJIIIIJJJJIIGJJ
@823476/1
gcactataggtcgaccttctcggccaagattaggcctacgtggacaggtg
+823476/1
CCCFFFFDFHFHHGHHIJIHJJJJJJJJIIIIIGIIJIIIIIEIGIIGGH
@6471475/1
gttttaatgcttccaacacgttgaactaaacttggatcagtagtggtatc
+6471475/1
CCCFFFFFHHHHHJJJJJJJJJJJGIJJJJJJJJJIJJJJIJJGHIDGHJ
@4938734/1
agaggaaatagtattttttcttcatcgtcttgaacttcatttccaacagg
+4938734/1
@??DDDBDBF<F>BDGGG@GF?E@FGBGEDG<FHF4D9CDDF@BGHG;?;
@281647/1
aggaaatcgatttttgaaacacctctgtcgaacagcttccacagcttgtc
+281647/1
@@@FDEFFHDHHFIIIJJJJJIJJJJJGIGGJJJIIEIJFJJJJIIJIGG
@5975070/1
ctgaactagaatattaacaaatggaagaatcctattaacttatttaaccc
+5975070/1
@CCFFFDFHBHHHIJIJGHJJIIGGGIEHIJIJIGIGIJFIJJJJIIIJI
@8002872/1
ctctgctgttgttgttgttgctgaggc
+8002872/1
=@8?DB?DACFDDHHE>ACGGHI4F@G
@2341753/1
agtaggtaaaaagattattgtattttcttttagaactctttcaaagagtt
+2341753/1
@@BFFFFFHGHHHJJJJJJJCHHJJJJJJJJJIGIIIJIJJJIJGIJJIJ
@2857074/1
ctctatttcattgtgcattaatctatagaaaattttccaaacagtattta
+2857074/1
@?@DDDFF?DFHACDBGHCHG@?FHGFHIIIIGIED?CGIIICHDCF4?C
@6472872/1
ctataaatgatttttttcgagttcttgaatgaaaacttctatctctctca
+6472872/1
@@@DDDDDHAFDFEBGG@FFG1CEHGGIIIICDFHIIGIDHHHIIIGIIG
@5976526/1
gcactgagttagaataccaacctgaatttcagcaattttcttaatggatg
+5976526/1
CCCFFFBBADHHFEGGIAFGHGII@GGGIBFGCEBCEHGGHIHIII<DFF
@1857879/1
gttcaagatcattttaaactgtccttctgacacaccatctctgtaaa
+1857879/1
?=@DD?A=?A<CCFACBGFCHC:<CAFHIEIHGDG;?FDFCG>:BDF
@6974769/1
cctgttcttcttgaagttggttcagctgtagtctgtctgcatctgtatat
+6974769/1
@B@DFFFFHHHHGJJJGGHI:CHIJGGIHIIJJJJHIJIJIGJJJHGJIJ
@6474053/1
ctgctgctaatgattcaaataagtcaccaaggacctttggcacatccacg
+6474053/1
CCCFFFFFHHHHHJJJFAAAIIHIJIJJJJJJIJJJJJJJJJJJJJJJJJ
@6474305/1
gcctttgatagcaatcggtaaagttttgcctataagaacaatgagta
+6474305/1
CCCFFFFFHHHGGIJJJJGHJIJJJJJ3FHIJIIJJJJJJJJJJJFH
@3910916/1
atatcggtgtttttgagctcatacttaatccaatgacatggggaagtcaa
+3910916/1
<??DD712<<A?DEA;194A9F<@?EC@<E<CDDBDEEEBDD6?DB<DEE
@4426928/1
ctttcatgaggaaggccctcttcattttcggtttcgtaggcagg
+4426928/1
@@@ADDDDHHA?DHGIG??DFE?BBBHEHIGHHEGGBDEHIIDE
@6976450/1
ctccaatcgcattccctttcacactagggacatgaggtgaaattattgg
+6976450/1
C@CFFFFFGHHHHGFAEHIEFHGEH;FGGCGEGGGIJ?BGGDDF?GHIG
@825366/1
gtagttgagtttggtgggtaggggttgtttccctagactgtggttgagac
+825366/1
??@D=DBAFDFHHIHHIGFHIIIGHIGIIDGHG>FHIIII9DB9BFBFG>
@3360401/1
ggccgcacatgtttgtgcttctgaagaggacatccccgtaccataacaaa
+3360401/1
@@@DDDAAD:C<CCEDFFGHIGGI@GF?F@@F?F?FGHIBC;BDBABB<6
@4940681/1
ggtttttgaaaaaattttggccaatagctgtgggttatatggtgattgat
+4940681/1
BCBFFFFFHHGHHJIJJJJJIJJJJJJJJJGHIJGGIJJJJJGGIJJJJJ
@6977212/1
gctttctaatgtttcttcatttaaaaccgctgtgtctctttctttttttg
+6977212/1
CCCFFFFFHHHFHJIJJJJJJJJJJIJJJJJJJJIJJJJJJJJJJIJIJB
@1342777/1
ctctatttcattgtgcattaatctatagaaaattttccagacagtattta
+1342777/1
BCCFFFFFHHHHHHIJJJJJJJJJJJJJJJJJJJJJIJJJJJJJIJJJJJ
@826784/1
ggccaaaatttgttcacactgttcctggctgagagtaattcgtcgcgcat
+826784/1
CCCFFFFFHHHHHJJJJJJJJJJJJJJJJJJJJJJEHIIJJJJJJJJJJJ
@6475409/1
tgtagtacaccttccaaacagtatctaaagacatgccactgtcaagaaaa
+6475409/1
@@?D?=BDFD?F?EGIIEFBE<C?F4?EBHDBE>AFFIEEFBF>B9DAGF
@1343876/1
ccagagaggaaatagtattttttcttcatcgtcttgaacttcatttccaa
+1343876/1
@@@DDDDDD3<CFDGIIGHGGHEHIGEEECFBDFBHIIIIIIIGIIDHGG
@2344687/1
cactgaaccaaatcggctccttgaatgaatttttcattcctccatactcc
+2344687/1
CCCFFFFFHHHHHJJJJJJJJJJJJJJJJJJJJJHHJJGIJJJIJJJJJJ
@827367/1
cttggataccttggcttaagagagaaataaagagagaaatagaaaataaa
+827367/1
CCCFFDFFHHHHHJJJJIIIIHHHGHIIHIJIIIHJIJJJJJIJJJJJJJ
@3914468/1
ggtcatttctttttcttgatctctttcattatcgtaaattgtcacggtct
+3914468/1
@C@FFFFFHHHHHJJJJJJJJJJJJJJJJJJJJJIJJJJJJIJJJJJIJJ
@4942100/1
ctcattttttctgctaaagcactaccttcagcgggagaccttggctttgc
+4942100/1
CCCFFFFFHHHHHJJJJJJJJJJJJJJJJJJJJJJHIIJJJJJJJJJJJJ
@1863020/1
cttgaggctgagatgaaggtggtctgctgggttgctggtcaccgggttgt
+1863020/1
@CCFDFFFHHFHHJJJIJJHGIGHJIIJJJJHIJJJJJIIIJJJJJFHIG
@1863087/1
ctcctactccgacaaacgccatcctctcattcttagttgtaacaactagg
+1863087/1
CCCFFFFFHHHGHIJJJJJJJJJJJJJJIJJJJJJIHHIHJJJIIJJJJJ
@1863151/1
ctgggaacaagaatgctgttaatgcctccaagcttaacattgattttaag
+1863151/1
@C@FFDFFGHGHHJJIJJJJJJJJEIJIJJJIIJJIJJJJIJIJJJJJIE
@1863486/1
caactgagaggccaaactccttcaggcatgggtcactattaaagttgatt
+1863486/1
CCCFFFFFHHHHHJJJJJIJJJJJJJJJIJJJHIIIJIJJIIGIHHIIJJ
@1345062/1
gcctgcaattcttggttcaagatcattttaaactgtccttctgacacacc
+1345062/1
CCCFFFFFHHHHHJJGIJJJJJJJJJJJJJJJJJJJJJJJJJJJJJJJJI
@4942900/1
cgccaggtgtccggtcttcactgcagcctgactggtgagaaccctcaccg
+4942900/1
BCCFFDDDFFHHHJIJJJJJJJJJIIIJJJJJHJIHHEIJIJJJJJJJJI
@6978780/1
ccacgatttcggcagcttttacctcattttcactcagaagaaataatatc
+6978780/1
CCCFFFFFHHHGHJJJIJJJJJJJJJJJJJJJJJJJJJJJJJJJJJJJII
@1346126/1
ctgttagcagctggttgccttaaaacaatatcaagagcttggattgcctc
+1346126/1
@@CDFDDDFDFFHIEHHGIJJDEGHIHHIJIEGGGIIHDFHJIIIIGGGG
@6979031/1
gtccttctaacctgttcttcttgaagttggttcagctgtagtctgtctgc
+6979031/1
CCCFFFFFHHHHHJJJJJJJJJJIJJJJJJHGJJJJJJIJJJJJJJJJJJ
@4943697/1
atctcatcttcatcatccaagccgtaatgaatggtgttgctttcgcaggg
+4943697/1
??<DAADBDFHBFEAAFFGD:@F@F@@CFH4?1C??FGBGDFHI=<F<0<
@5448507/1
cagctctggctattttagcatggaa
+5448507/1
@@@DDDDD8BDBDFHHHB>DHB:CG
@829740/1
cttttttccaaattgcctctccattcaattgaagaagcaatttcttcgca
+829740/1
?@@?DDD?FHD?FHAH>FHFE?FHH?FE?E@4?99D?F?9?D?@BG<??F
@829846/1
cactggttacaggagatactggttgttgttgaggtggtagttgagtttgg
+829846/1
CCCFFFEFGHGHHEHHIIJJJJHIJIIJHIJFHIDHIDFGGHIFHGIJJJ
@4431847/1
tggagctcatcaagcttcggtccgactgatgatttgaggttcttgtggaa
+4431847/1
@@@DFDFFHGFGHJJIJJJJGIIIJJJEIJJGGIIJIJI?GHIGHBFHBF
@3364686/1
ccttcaacaccacactcctcaaggtacacccctataagggcttcgat
+3364686/1
@;@BDDBDD?FF?F=DBGHBHBB>ACCBE>FDGIIG@D?B;FHHGGI
@1867645/1
ttataaatgtaggaagttatcaagaaatctaagattgcatcaccgaggaa
+1867645/1
;@@DD?DDF:AFF<FE?:<DF>H9A?:CF4C9FEH>@FDFICB9:?@@FD
@3915646/1
gtttccacaacaatttctcttcctttttttggatctgaagggcggtcccc
+3915646/1
CCCFFFFFHHHHHHIJJJJJJJJJJJJJJJJJJJJJJJJJJJJJHHFFED
@4946746/1
cccacatatcagctgatattctatagataatactggataattgcgaaacg
+4946746/1
;?=?B=BDHFHHFCG@FDBIBHBEHECCB?CHDH<<CCE9CF<F<D@:?G
@8009413/1
ctccaattgcattccctttcacactagggacatgaggtgaaattattggt
+8009413/1
CCCFFFFFHHHHHJJJJJJJJJJJJJJJJIIIJJIIJHFFHIJIIIJJJB
@5983395/1
gccatgttgaatagcttgctgtggtggtacagcacccggtcctggtccag
+5983395/1
CCCFFFFFHHHHHJJJJJJJJHIJGHJHHJIJJIJJJJJHIJIJJHIIJI
@3916719/1
tgaagggcggtcccctcttttgggtggaatgtatgacgatgatttgatat
+3916719/1
CCCFFFFFHHHHHJJJJIJJJJIJHIIIJJJHIJJJJJJJHHHHHHCECE
@5985341/1
cttggttcaagatcattttaaactgtccttctgacacaccatctctgtaa
+5985341/1
CCCFFDDFHGHHHJJJJJJJJJJJJJJJJJJJJJJJJJJIJJJJJJJJJJ
@5985798/1
cctgggtttaaaatcttcaataacattactcatttctgataggttctgca
+5985798/1
@@<DDAD?CBHD?@F?GBIHIIIGGEHHG@FC@F@HGFHGGFDCAFGEHI
@2348190/1
gtcactattaaagttgatttgtcttatcgacttgacaattttttcttttc
+2348190/1
C@BFFFFFHHHHFHGGGIJJIJIJJJJJEGGGICHHGIIIIJJJGJJJJE
@6980751/1
gtagtctgtctgcatctgtatatgccctagcacggaaagcagcgagatga
+6980751/1
@@@FFFFFFHGHHGIJJJJGEHJIEIIIGIJIJGHIJGIIEGIIEHGGGH
@5451076/1
gctgttgttgttgttgctgaggctgctgtggtctctgctgttgctg
+5451076/1
@@@DBDDDFFADBGFB<EFD;BBGABEFC9CGGIFCF>FCGEFC<<
@4950367/1
ggaaaaccagattttggattgaggtgataacatatttcggcaacatagaa
+4950367/1
CC@DFFFFHHFHHIIGIEHGGGIICEHGIFEGHEGIGIJJJJJIIGHGGI
@6981197/1
gttcgtagtgaagaactgaaagcagatctaaatttctcaaatttctttct
+6981197/1
CCCAFDFFHHHHHIJJIJJJJIIJIFHIJB91:EGHFDFF1:DGHGHIJJ
@4950658/1
ctaacgttatcaggttttgggtagttgggtaatattttgataacgtggat
+4950658/1
CCCFFFFFFHHHHJFHGJJJJ<CFHIJJJCDHIJIJJJIFJIJIJDGIIJ
@3918175/1
gtgggtaggggttgtttccctagactgtggttgagacacttgctggggag
+3918175/1
C@CFFDDFHHGFHIJJJJJJJJJJJIJHIJIIJJJJJJJJJJJJJJIJJJ
@2863567/1
ctcttgaggaagttggtgtagaggtgcaggctggccatgttgaatagctt
+2863567/1
CCCFFFFFHHGHHHJJEGGHIIJJFHIJJJJJJIJJJJJJJJIJJIJJJI
@3367477/1
tgagacattaacttgcgtagcatactttatcgtaacggtcatttcttttt
+3367477/1
@CCFFFFFHHHHHGIJJHIJIJIJIIIJGGIIIGIIJJFIIIJJFHIJGH
@291737/1
gtggatctccaaggtctccttgaacaaatttacctaaagcaacaacacaa
+291737/1
CCCFDDDADHFDHIIGGBFIH<BAFHE@HHIIHIHGGHIIIIGHHBBBGH
@3367572/1
tgctccaatcgcattccctttcactctagggacatgaggtgaaattattg
+3367572/1
CCCFFFDFHHHGHJJJJJJJJJJJJJJJJJJIJJJJIIJHHIJIJJJIJJ
@833989/1
tctgtcaattgttttataagttctgcataatactgaacagaagatttgtt
+833989/1
CCCFFFFFHHHHHJJJJJIJJJJJJJJJJJJJJJJJJJJJIJJIJJJJJJ
@2865037/1
tgttgctgaggctgctgtggtctctgctgttgctgttgttgctgaggctg
+2865037/1
C@CFFFFFHGHHABHEEFHBACHFHIFIIIGGIGGDGBFEHHFHGGGEH>
@1873887/1
aaatgttttatagaagcttccaggaaaaccagattttggattgaggtgat
+1873887/1
@@@DDD;BFFFH>FEHIGGEHIA@FEHAHIGGGGGIIIE<DGDDCB?DBF
@5451698/1
gctgttgttgctgaggctgctgtggtctctgctgttgttgttgttgctga
+5451698/1
@@@FDFFEHHGHHIJJIGGGEHFHICFHHHIICGFHGFHGGHGIIIIGIB
@5990173/1
ctgcaattcttggttcaagatcattttaaactgtccttctgacacaccat
+5990173/1
CCCFFFFFHGHHHFHIIJJIJJJJJJJJIHJJJJJJJJJIJJJJIJJIJJ
@5990331/1
gtcagcttacaagccttagtaagcataaatttatggaagccataccgtac
+5990331/1
@@@FFF??DFDDFIIGHIGDEFBHDHGIDHGGIFGICBFHGG@HGIGFGI
@2349705/1
ccgcagattaaaatttttaagtacgactaagtgagcacactaaatcacca
+2349705/1
???DDF>EHA?DFGGHIC=B<<AFHGGI>FA1?FD9<0BFH>BDADHIGG
@8012843/1
ctccaaaattgtaaatccaggaacttcccagtcatcaggaataaagtcat
+8012843/1
CCCFFFFFHHHFHHIJIJJJJIJJJJJJJJJHIIJJIJJIJJJJJJ?FGI
@6981670/1
cttgcctttgcagctgttgtggtggttgttgcctctgttgctgctgaggc
+6981670/1
@@@DDDDDHFAHD@G@GHHACEHC@G=CCEF?DEHIDHG@DHCGEDBD;7
@6483192/1
ttcacgtcgtctttttttaccaaaccggtattttccccttggcaacaaac
+6483192/1
?@8DDDDAF@FFFG@>EE=<DG@DEGAG6@F@DCE8=FC=@C9@ADE@C?
@6981894/1
gtgtgatggcgtttctgtaccactataaatg
+6981894/1
?@@AB?D?::@FAE?C:<CF4A<GGHIF>E<
@2865546/1
caacagtataacattcgtcctcctgccactcatcataatgaacaatatct
+2865546/1
CCCFFFEFHDHHGIJGGHCHGGHGGGIGHHIJJJGGHGHGCAFHGIIIEI
@7468445/1
ctcaatgatttcctccttccaaaaaaatacagcaagtctggtaaatttat
+7468445/1
CCCFFFFFHHHHHJJJJJJJJJJJJJJJJJJJJJJJGHIJJGHIJJIJJJ
@3369680/1
attttttctgctaaagcactaccttcagcgggagaccttggctttgccgc
+3369680/1
CCCFFFFFHHHHHJJJJJJIIHIJJJJJJJJJGHFHIIJJJIJIJJJJII
@5992335/1
aagaactatttctttaagaatattttggatttcattgatagtatctgatt
+5992335/1
@@@DFDEDHHHFHJIDGGGJJFDHHIGIEFHEIGCHGAEEHCBFHGIEIG
@5454099/1
gttatttcttctaaattctgctctgataaattagaatcatcccatagcaa
+5454099/1
CCCFFFFFHHHHHJJJIDHIJJIJJGJJJEIIJJJJJIJJIGHHHGHJJG
@4436656/1
gcccgtcattcgctcctcgactgccccgatgttggagcctatgctatccg
+4436656/1
::=DDAD?DDFBDHGHBFDH:EEAHGB@?DGGHGCGD?DGGHGGDFEDHA
@3920701/1
ccaggtgatatatttttgcatctgttataaatgtaggaagttatcaagaa
+3920701/1
@@@DDBDDHFHHHIGIGICFGIEHHGEGGHIIIHEDGCHGBDHIHEGIII
@1351676/1
aacaaatttacctaaagcaacaacacaattgtcggcagctgggaatcctt
+1351676/1
CCCFFFFFGHHHFIIIIIIGIIIJJJJJIEGFGIDHGGGIGGGIJJJIJJ
@8015472/1
gtttcttcatttaaaaccgctgtgtctctttcttttttttgttagactg
+8015472/1
@@@ABBD>DFHDF>HG@=FGIG@BAFGGCGHGEGE>>GG><==77;.=D
@7469994/1
caggtttttgaaaaaattttggccaatagctgtgggttatatggtgattg
+7469994/1
@@@DBDADFFHBHGI@FGHGGIIGAGHIEBDHDFG>DDDDGHIBBFCGBE
@6484912/1
gcctttgcagctgttgtggtggttgttgcctctgttgctgctgaggctgt
+6484912/1
CCCFFFFFHHHHHEHIHIICGIFHIGIJJJJJJJGIJJJJJJIHIJJJJD
@5996043/1
cttggaaacaattttataattattggatatattcataccacattccattc
+5996043/1
?@@FFFFFBDFBHGEHGIIIGHFHHIGGHEHGGHIFGGHIGG@FIIIGEI
@5455080/1
tttgatgctgctcaatttaccttcatccttgttttcaaagttgataaata
+5455080/1
CCCFFFFFHHHHHJJHJJJJJJJJJJJJJJIIJJJIIIIJHHJHIJJJJI
@296845/1
tgcctcagagctaccttggcagctgctaattttgcttggtgtttgttttc
+296845/1
@@@FFFDFF<FBDGHHEHIIEHHIGIEGHIGIIIIGIII?BGGEBBGGGD
@838837/1
ctttgaggtgcaaaacaagcgatcgcccagacccttatttcaacaccagt
+838837/1
CCCFFFFFHHGHHIJJJJJIIJJJIIJJJJJJJJJJJJJJJJJJJIIJJH
@4959693/1
gtttgatatcgccagtccaaattcttggacataggcgtcgttattgaaat
+4959693/1
@@@FDDFDHFHGHIIJIGHGHIGGGIGGEFGIJIGGHIJIGIGIIGEGIG
@297519/1
gctaaattatcctttttgaaattttttaatagttggaacaattctatcac
+297519/1
CCCFFFFFDHHHGJIJJJJGCHIJJIIJJGJJFHGIFIIGIIIIIJJJJH
@2352447/1
cactgttcctggctgagagtgattcgtcgcgca
+2352447/1
@<@DDDDBFCDFDHIIBBHCDH>HHGHEGG@@D
@2352534/1
ctgcagtttccatatcatattatacctgaaggcttttgggtcgtgagaag
+2352534/1
CCCFFFFFHHHHHJJJJJJJJJJJJJJJJJJJJJJJJJJJIIJIJJJJJJ
@6984464/1
ttctttttcttgatctctttcattatcgtaaattgtcacggtctcaacaa
+6984464/1
@@@FFFFFHGHFDIGIJJJGBHJGIJJJIDHEHIIJJJGIFJIGIJJIID
@4960936/1
tataaatgtaggaagttatcaagaaatctaagattgcatcaccgaggaat
+4960936/1
CCCFFFFFFHHHHJJGIJJJJJJJJJJJJJJJJJJIJJJJJJJJJJJJJI
@6985052/1
ccgggttgttgcctaacaggaggtgcactggttacaggagatactggttg
+6985052/1
CCCFFDFFHHHHHJJJJIJJIIIEGHJIJJIHIJJJEGFIHGJHJJJHIJ
@6985152/1
ggagagtgtttgtggggaagttttatttacattttttgcctgaacacatt
+6985152/1
CCCFFFBDFHHHHHJJJHIIHIJJJJJJJJJJJJJJJJJJJJJJJJJJJJ
@6487099/1
gtcaggtgcgttaacttttggtggctttattatattactcctaattgaag
+6487099/1
CCCFFFDEHHHHHJJJJJJJJFHIJJJJJJJJJJJJJJJIJJJJJJJJJJ
@3374276/1
actttatatgttcttttaacactctttgatggaatttcataaacaacttt
+3374276/1
CCCFFFFFHHHHGJJJJJJJJJJJJIGJIIHIIIJJJJFIIIGGHIJJJJ
@1883989/1
gctggatgaggaaatttttcataaagaagtcgaatactgttcttaggaat
+1883989/1
@@CFFDFFGFFHGJJIIIJJJJEGGEHGIBHGGHIIJIGHGIIGEHIIJG
@7473319/1
ctctatttcattgtgcattaatctatagaaaattttccagacagtattta
+7473319/1
@@@DDDDD?FFA?GACEGDFDBDHEHGCAGHHGCHAHEEHHGHE?CGGHG
@1884242/1
cttcagctgagtgagttaaaacagtacatcgcacaacaaacacttgggga
+1884242/1
CCCFFFFFHHHFHIIGHJIJJJJJHHHGFHGIGIIJJJGHIJJJGIJJJF
@5457776/1
ggtaaatttatcgcaaggtaatgtaaaacaatatctattcaacaaaggaa
+5457776/1
BCBDFFFFHHHHHJJJJJFHIJJIIIJJJJJJJJJJJJJJJJJJJJJJJJ
@3375020/1
cggcatttctttcagaccaaaatttctttgtaaacaagttagtaaaatag
+3375020/1
CCCFFFFFHHHHHJIJJJJJJJJJJJJJJJIJJJJIJIHHIIHIJJJJJI
@3375153/1
taagattacaattcttaacattttttctttaaacaaagaacattggatta
+3375153/1
@@@FFDFAHH?FHEHIGEEHEHEGGGIJJGIJJIIJIIGEGIGEEGIGJF
@4440500/1
caggaacttcccagtcatcaggaataaagtcattaaccttcaaaattttt
+4440500/1
CCCFFFFFHHHHHJJJJJJJJJJJJJJIJIJJJJJJJJJJJJJJJJJJJJ
@6002879/1
ggtgcgttaacttttggtggctttattatattactcctaattgaagagcc
+6002879/1
BC@DFFFFHHHHHJJJJHHJJJJIJJJJJJJJJJJJJJJJJJJJJJJJJJ
@6986852/1
gcctttgttgctgctgtggtggttcttgcctttgcagctgttgtggtggt
+6986852/1
C@@FFFFFHHHHHIJJJJJ?GHEFIIJJIGIJIIJEGIJJBGIHIIDHGF
@5459305/1
gttaacttttggtggctttattatattactcctaattgaagagccttttc
+5459305/1
@@@DDDDFFHHFCFHIGBCHIG@GIIGIIHGIIAHIADHGBDGCHGCCHA
@6987880/1
ctgctatagatggaacgttgatctggtctggagctggatgagtgacatca
+6987880/1
CCCFFFFFHGHHHIIJGGHGGIIIJJEHIGIGEGIIIJIIJJ?DFHIIGH
@4964196/1
gatagagactttttctttgaagatttaggtataatatctgaaggcatatt
+4964196/1
@@@FFFFDHGGGHJIJIGJJHIJIIGJEEHHJIFHIIIIJIIJIIIIJIJ
@5459913/1
gcctcatgttataacattatgcagttcattacctaagatatttgttatga
+5459913/1
@@@?:DDDFBFBDFFEIIIFIFDFEE@CC:FCDHHIEDDFGIEF?FG@F>
@2871450/1
gctctgcagggaacggcgacataggtgtctgctcttcacatactcttgtt
+2871450/1
CCCFFFFFHHHHHJJIJJJIJJJIIHIJJIJJJJJJIIIIJJJJJJJJHJ
@1354904/1
gcatggtttaagaaagaccaaaggtttctgttgagctagtcatttgttcc
+1354904/1
CCCFFFDFHHHHHJJJJJJJJJJJHHJJJJIJJJJJJJJJJJJIJJIIII
@6005073/1
caggtgatatatttttgcatctgttataaatgtaggaagttatcaagaaa
+6005073/1
BBCFDEFFHHHHHJJJJJJJJJJJJJJJJJJJJIJJJJJIIJJJJJJJJJ
@1888419/1
ctgagatgaaggtggtctgctgggttgctggtcactgggttgttgcctaa
+1888419/1
CCCFFFFFHHHHFHIIJJJJJJJJIJJJJJJHIJJJJJJHIJJJJJJJIJ
@6005580/1
ctctggaggaattcctttaaactgatccatgatcaatctcataggatgtc
+6005580/1
@CCFFFDFHHHHHJJIIJIIIIJJJJIJJJGIJJJJJIJJJJJJJIJIJJ
@6490286/1
ccggtttctcaaaacatggtgctggatgaggaaatttttcataaagaagt
+6490286/1
@;?DD?DDDFHHFHI?EEC<B<FHGH>EGFGAE;CCEHDEGEIG@FFDF9
@7475963/1
gctgctgctgctgaggcggttgttgccactgctgttgttgaggctgctgt
+7475963/1
CCCFFFFFGGHHHGIJJJJFHIIJJJJJJJJJIJGHIGGGHGHIIJFEG?
@3926932/1
caacagccccagcagcagcagaggcaacaacagcctcagcagcagcagtg
+3926932/1
@CCFFFFFFFFHDIGHEGIGHGGIIJIJGHHGDHGIIIIIJIJJHIJG=F
@8020238/1
ttcaaatagtacttcaccaaaaactttgtcagccgcttctataccaccat
+8020238/1
CCCFFFFFHHHHHJJJJJJIIJJJJJJJJJJJJJJJJJJJJJJJJJJJJJ
@5460476/1
gaccttctcggccaagattaggcctacgtggacaggtgaacatgggcaaa
+5460476/1
CCCFFFFFHHHHHJJJIJJJJJJJJJJJIJJJJJJJIIJIJJJJJJJJJJ
@3927398/1
gggacatgaggtgaaattattggtatttcttttttccaaattgcctctcc
+3927398/1
@@<DDDDDDFHACBFFGIGIIGI<ACCFHHGIIIIICHHEFHGIGIIIHH
@2872376/1
gtcttgaacttcatttccaacaggtagtaagtgatcattaagttcgccga
+2872376/1
CCCFFFFFHHHHHJJJJJJJJJJJFHIIIJJIIJJJJJJJJJIJJJJJJJ
@1889889/1
catccatggaacctacaacagctgctattgaaggctttttgttatctcca
+1889889/1
CCCFFFFFHHGHHJJJJJJIJJJJJJJJJJJJJJIJJJJJJJJJJJJJJH
@3927995/1
cttgtttttcaggtcatggcagactctgagaacttttaacaatgactgac
+3927995/1
@C@FDEFFHHBFDGGIFHIIIIIIEHGGIIIIIIIIIIGIIIGAGHBBHI
@301264/1
attttttttcctttcaagaatatattcccgtgtgatatgatatgggttgc
+301264/1
CCCFFFFFHHFHHIIBEEHHICHIGIIIIIGGFHGIGGIGHIIIIICHGI
@1890715/1
ctccttccaaaaaaatacagcaagtctggtaaatttatcgcaaggtaatg
+1890715/1
CCCFFFFFHHHHHJJJJJJJJJJJJJJJJHIJJJJJJJJJJJJJJIIJJI
@2873283/1
gcgatgtcttcctctatttcttgattattaatagtttcagctggatagtg
+2873283/1
@<@F?D=AADHBHGGIHGGHGGIIIIIIGGGDGE<ACGGIGIIEIIHG?B
@2356811/1
ttctagcattagaagtttcttctccagctaaggctgtatcatcaacttct
+2356811/1
@B@DDFFFHHHHHJJHEHHJIIJJIJJIIJJJJJJJFHHIJIJIIJGIJI
@1891685/1
gtgacattagtctagtttgatgagctgtagatcctatcgagaggctaata
+1891685/1
BBBFFFFFHHHHHIJJJJJJJJJJJJJJJJGJJJJJJJJIJJIJIJJJJJ
@3377909/1
ctcagtctcacagttagttatcaattcttctctcataataattaatctgg
+3377909/1
CCCFFFFFHHHHHHHIJHIJJJJJJIHJJJJJJJIJJJJJJJJJJJJJJJ
@7477087/1
gtcctgttggtccattaatataaaatggttcaacttctttggtgtac
+7477087/1
?:=D?D?DFHCFFGHHIECHHD@HEFHIFAE@EH4??9HDB@:?8BF
@8021319/1
cagctcttgcagcattgacactggcgttttggtgggcatggcctgcagct
+8021319/1
CCCFFFFFHHHHHIJJJJJJJJJJJJJJJJJJHIIJIJJJJJJJJJJJJJ
@8021572/1
ccagctagttgatctttcatatttttaagttcatttgaataaaataaata
+8021572/1
CCCFFFFFHHHHHJJJJJJJIJJJJJJIJHIIJJJJJJJJJJIJIJJJJJ
@2874293/1
gtctctgctgttgctgttgttgctgaggctgctgtgg
+2874293/1
@@CDDDEFHHFDHEFHCCFAFHGIIEEHEBGDBH?FG
@2357725/1
cctagaatcccacatggcaggaagttttctcgcaacttaggttatgcgaa
+2357725/1
CCCFFFFDHHHFHIJJIIIIIHIG<EHGIGIJJJJJJJIJJGIJJJIJCH
@5462568/1
cgatcttgtacaacattttacatgcagttagtgcaactgctcccttggca
+5462568/1
CCCFFFFFHHHHHJJJJJJJJJHJJJJIIJJHHGJJJJJJJJJJJJJJJJ
@3929829/1
tcaacatataaactgcagggaattctaagagggtacacaattcaggcact
+3929829/1
CCCFFFFFHHHHHJJJJJJJIIIJJJJIJIJJJ?FHIJJBDHIJJJJJIJ
@1358283/1
ggtgtttttgagctcatacttaatccaatgacatggggaagtcaattgct
+1358283/1
BB?DDFFFHHHHHJJJJJJJJIJJJJJJJJIJJJJIJIJJJGHJJJJJJJ
@5463167/1
ggacctttggcacatcgacgatttcggcagcttttacctcattttcactc
+5463167/1
CCCFFFFFHGHHHJJJJJJJJJJJJJJJJJIJJJGJJJJJJJJJJIJJJI
@2875639/1
ctcagagctaccttggcagctgctaattttgcttggtgtttgttttctcc
+2875639/1
B@BFFFFFFHHHHHHIJJIJHIIHIJJGIJJJJJIJDHCFHHBGHJJIIJ
@8022245/1
ctttgaaattgattactcaccaattcactcccgggtggaaatactggtgg
+8022245/1
CCCFFFFFHHHHHJJJJJJJJJJJJJJJJJJJJJJCGHIJJJJJJJIFGI
@4966504/1
tgcttgtcttccacccttttttttg
+4966504/1
@C@DAEDDDHHDDFEAFHGDHHGBA
@4967206/1
ctgctgttgttgttgttgaccccatggttgtcgaggaggtccctgttgtt
+4967206/1
=?<BD:AAAFA?AF@GG3:A:A?CFBC1CFCFF8@@GD@//?0?C=C@BF
@303519/1
cggttcttcttcttttttccacgtgaaatctttaggctgcagctcaacca
+303519/1
@@@FFDFF<FHFDEBHHHIIGEHEGHGIIIIGGGFHICEGGIIHDFGGEI
@1360888/1
gcacggaaagcagcgagatgagcataataggtaggtgcagggtatgaaac
+1360888/1
CCCFFFFFDDHDFGGJIICGIGIFFDFGBDG??BG9BDHGGEFDDEIGEC
@2360002/1
cagggaacggcgacataggtgtctgctcttcacatactcttgttacaaca
+2360002/1
CCCFFFFFHHGHHJJIIIJHIHGJJJJJJJJJJJJJJJJJJJJJJJJJJJ
@8024937/1
ctcgaggcatagttatttggaagtgatttgcacgaagcactataggtcga
+8024937/1
CCCFFFFFHHHHHIIJJJJJJJJHHIIJJJJJJJJJJJJJJJJJIJGIIH
@5465817/1
attctaagagggtacacaattcaggcactaatgtctcttcaaaatcttct
+5465817/1
?@@FFFFFDDB><AEFHG3AACFE@F@?A?:?E:1?CG@DCD?BBDBB?F
@846836/1
ctggttacaggagatactggttgttgttgaggtggtagttgagtttggtg
+846836/1
B?@DDDDEHGGHHJJJJJJICHHEGGIJIIJI?DG?DHDCHIGFDDGG?D
@3383865/1
aaataatttttcttttttaataatatcttctggattcatatgactgattt
+3383865/1
CCCFFFFFHHHHHJJJJJJJJJJJJJJJJJJJJCHGIJJJJJFHIJ:BGI
@7479671/1
agcaagtctggtaaatttatcgcaaggtaatgtaaaacaatatctattca
+7479671/1
@CCFFFFFHHGFFIGIFGIGGIIJIIJ?@GHHDHIIJJJJJIJIIIIJIJ
@8026567/1
atgagtactatcatcagctggtgtagaattacagaataactcatgaatgc
+8026567/1
@CCFFBDFHHGHDIIGIIJJIGHAEHIIGIJJJJIIIIGIIIJJJIIJBH
@847591/1
ctgtaatgtaaaagcaccaaggctttgcgacaatttgttctcttctgttg
+847591/1
CCCFFFFFHHHHHJJJJIJJJJJJJJJJJJIIJJJJJJJJJJJJJJJJJI
@1362040/1
gccacttctttgaactaagtacagcgaaattcttattcgattgaagtaaa
+1362040/1
CCCFFFFFHHHHHJJJJJJHJJJJJJJJJJJJJJJJJJJIJJJIIJHIJJ
@7480636/1
gtcgtgagaagctgcaacggctgctatagatggaacgttgatctggtctg
+7480636/1
CCCFFFFFHHHHHJJJJJJJJJJJJJJIJIJJJIIIJHJJJJJJJJHIIJ
@3933459/1
gtgtctctttctttttttgttagactgatttgatagagcacggaaggtgg
+3933459/1
BBBFFFFFHHHHHJJJJJJJJJJJIJJJJJJJJJIJJJJJJJJGGIJ=FH
@7481411/1
ctcacttcaccaacattcatgaataatggaaaatcacatagcttcggcca
+7481411/1
@@@DDDFBDFHGHIIIGGFHGHGAFHIGCEFH>FEHHGICHAHGIIBGGI
@1899167/1
cccatatcattgagacattaacttgcgtagcatactttatcgtaacggtc
+1899167/1
CCCFFFFFHHHHHJJJJJJJJJJJJJJHHJJJJJJJJJJJJJHIJJJJHI
@305409/1
gtttctcaaaacatggtgctggatgaggaaatttttcataaagaagtcga
+305409/1
CCCFFFFFHHHHHJJJFHIJJJJIJJJJJIHJJJJJJJIJJJJJJJIJJJ
@4971557/1
cattaatctatagaaaattttccaaacagtatttagagactttccactat
+4971557/1
CCCFFFFFHHHHGIIJIHIJJJJJJJIIIEHIJJJJIIIJIIJJIIJJJJ
@848152/1
cttctttctgtgcatcatttttagattttcctgcaccgatgcaattaata
+848152/1
CCCFFFFFHHHHHJJJJJJJJJJJIJJJJJJJJJJJJJJJJJJJJJJJJJ
@2879518/1
ctggtttacaattagaatttataagtgttgcagttaaaccaagaacatgt
+2879518/1
@@@DBDDBDA8DHGIGGHGHHIEEFHGHHIGIGHHIJEFHHJEGIIIGGB
@848537/1
gttgcctctgctgctgctggggctgttgttgccactgctgctgctgcggc
+848537/1
CCCFFFFFHHHHHJJJJJJJJIJJJJJJJJJJIJJJJJJJJJJJJJJJJG
@7483768/1
atccatcggttcttcttcttttttccacgtgaaatctttaggctgcagct
+7483768/1
@BCFFFFFHFHHHJJJJJJJJJJJJJJJJJJJJJJJJJJJJJJJJJJJJJ
@1899816/1
atggattttcacagcattatgacagtcttcaatgattagaaggtttattc
+1899816/1
CCCFFFFFHHHHHJJJJJJJJJJJJJJJJJJJJJIJJJJIGIJHIJJJJI
@4451447/1
ctgtcttcagcctcatgttataacattatgcagttcattacctaagatat
+4451447/1
CCCFFFFFHHHHHJJJJIJJJJJJJJJJJJJIJJJJJJJJJJJJIJJJJJ
@849499/1
gctaattttgcttggtgtttgttttctccaactccgacaaacgccatcct
+849499/1
@@CDDDFFHHHHHJDACFHGHAAFGFHIGIIIJJJJJIIGIJJIIIJIJI
@4451607/1
ggctattataaatttcaggtggagtagaaaacttttcgatttcggtatta
+4451607/1
CCCFFFFFHHHHHJJJIIJCGIJJGHIIJJJJIJJJJJGIIIJJJFHIJI
@8032154/1
gtcactattaaagttgatttgtcttatagacttgacaattttttcttttc
+8032154/1
CCCFFFFFHHHHHHIJJJJJJJJJJJJJIEHIJIIJJJJJJIJJIJJJJG
@7485674/1
ctctatttcattgtgcattaatctatagaaaattttccaaacagtattta
+7485674/1
@@CFFFFFHGFFHIGGIJGHJJJJJJIJIJIFHIJJJJJJJIIICHHIJI
@307277/1
attcattaagattagtattaactgttaatctaaatattcaaactgtcatt
+307277/1
@C@FFFFFHHGHHJIHCIIIIJJIHIJJJJJIJIJJIJJIJJIJIIIJJF
@8033907/1
cccctcttttgggtggaatgtatgacgatgatttgatatctatatttctc
+8033907/1
CCCFFFFFHHHHHIJJHIJIIJJJEHIEGHFEGIJ?FBBGHDGIIJJJJB
@4453434/1
ctccatactccttgtcttacaggtaccggtctttctcgataatcaagtgt
+4453434/1
CCCFFFFFHHHHHJJJJJJJJJJGHJIJJGIIJJJJJJJJJIJJJIJIIG
@7487301/1
gccgtgtttggtagaagcaggatgacacttaggtcgtgcatggttta
+7487301/1
@CCFDFEFHHHHHJIJJJJJJIJJJJJJJJIJJDHHFHHJJIIBGHI
@8036624/1
ctcaggagaaatttcaatttttgcaaattgttcgtagtgaagaactgaaa
+8036624/1
CCCFFFFFHHHHHJJJIJJJJJJJJJJJJJJJJJIJJJJJIJJJJJJJJJ
@308573/1
gcccaatatagattccagaacttccggcataatgagtacatcatttacat
+308573/1
CCCFFFFFHHHHHJJJIHGIJJJGIJJJIJJJJJJJGHIJIJJJJJJJII
@6502200/1
gtcgaaatacaaggcaggaaatggtgaactgcctttcatgaggaaggccc
+6502200/1
?=@DDDDDHHFFDIG@FBEGIHII<CBDHGIGHIIGHEGGCBGHIICGHE
@4454929/1
cataaggtctcatttgaaaacgtggatctccaaggtctccttgaacaaat
+4454929/1
CCCFFFFDHHHHHJJJJJIJIIIJIJJJJJJIJIIIJIJJIJJJJJJJJJ
@8037419/1
caattattgaggcaatttgcaattcttttataataatattgccggctttt
+8037419/1
CCCFFFFFHHGGHJJJJJJJJHIJJJJJJJJJJJJIJJJJJJJJJJJIJJ
@3390614/1
cctgttcttcttgaagttggttcagctgtagtctgtctgcatctgtatat
+3390614/1
CCCFFFFFHHHHHJJJGIJJHIJJIJJJIJJJJJJJJJJJIJJJJIIIIJ
@853091/1
cggttcttcttcttttttccacgtgaaatctttaggctgcagctcaacca
+853091/1
8?@=ADFFHFHHHGGJIJCHGIIIGGEGEGGGII<<?GFHIIGIIJJIJG
@4975372/1
caaatctttgaataacttcagctaggccaggtgaaagatgccggaagtat
+4975372/1
CCCFFFFFGHHHHJJJJJJJJJJIJIJJJJJCFHGIJFIIJJJJJIJDHI
@7000253/1
gctgtaccttgtatactagcatgactgactagatagaagtctaattcagt
+7000253/1
CCCFFFFFHHHHHJJJJJJJJJJJJJJJIJJJJJJJJIJHHIJJJJJJJH
@4455858/1
cttatcagtaatctcgaatctattatctcttggacaagttgttatattag
+4455858/1
@@?DBB?D=:=D?<EF<:C?I@HDD??ACFAC?9A?EFHHCHEBDEHIFF
@7001093/1
ctcagagctaccttggcagctgctaattttgcttggtgtttgttttctcc
+7001093/1
CCCFFFFFHHHHHJFIGGJJJJJJGIJJJJJJJJJJ?FHHGIHGIIIJJI
@7001711/1
cttgaggcttatacctagtgcttctgtaaaatgccaataattgttctttc
+7001711/1
@@@DDFFFHHFFBBGIDHABEDHHIIFEHIGIHGIIIIIIGHIGIIEHII
@6015046/1
gcccaatattgattccagaacttccggcataatgagtacatcatttacat
+6015046/1
CCCFFFFFHHHHHJJJJJJJJJJJJJJJJJJJJJJJIIJJIJJJJJJJJJ
@5474434/1
cttctttccaaatctggacattatattgataagtgtatttatacctctct
+5474434/1
CCCFFFFFHHHHHJJJJIJJJJJJJJJJIJJJJIJIJJJJJJJJJJJJJJ
@8041053/1
attcaattgaagaagcaatttcttcgcagcctcttgttttgcttcttttt
+8041053/1
CCCFFFFFHHHHHJJJJGJJJJJJJJJJJJJJJJJJIJJJJJJJJJJJJJ
@854253/1
gccttaatctagccacttcagccttatgcctctcaaactcaagctgtcgc
+854253/1
<@;AD:=DFFB?DE9EEG9:4<;FEFFC>BHEC@GBGDADC>9?BA?<?8
@2366382/1
tcttcacatactcttgttacaacatatttcaacatgtatccttttgggcg
+2366382/1
@B@FDDFFHGHHFIJJHIIGIGHJJFIJJJJGIIJGHGEIBFFIIEHJII
@3940044/1
gtcacttttggtcctgttggtccattaatataaaatggttcaacttcttt
+3940044/1
CCCFFFFFHHHHHJJJJIJJJJJJJJJIJJJJJJJJJJHIIJJJJJJJJJ
@7493002/1
cgttttttggagaggcaactcaggataactatagaggttcttctttccat
+7493002/1
?@:DDDDDDAB?FGEGGGICFEHCBHHGEGCHEGDFE9DB8BFHII?FH@
@8041721/1
gttccactttcacaatcaattaattggtaacatggtaaaataccttcttt
+8041721/1
CCCFFFFFHHHFHBEGIGIGIJJIJJJIJIJJIJJGHJIIIIHHIGIJJI
@7493344/1
ctttgatggaatttcataaacaactttcaaatccttaatatacgcaacaa
+7493344/1
CCCFFBADF;?FHIIIIICHHIIGGGEHGCHIIEEEEGHIGIIIIIFFHI
@1904625/1
cttctcttggtgttcaacaaatctcttaatgatatcagtcagcttacaag
+1904625/1
CCCFFFFFHHDFDFHGGGJJJJJJJJJIJJJIGIIGHJHJGJHJJJJJJI
@3941077/1
cttctgacacaccatctctgtaaaagaggatagcttgaggcttataccta
+3941077/1
CCCFFFFFHHHHHJJJJJJJJJJJJJJJJJJJJJJJJJJJJJJIJJJJJI
@7494232/1
gtgtaatcactgctgaggcttgaacaagcccttctgatagcctgcaattc
+7494232/1
CCCFFFFFHHHHHJJJJJJJJJJJJJJJJJJJJJJJJJJJJJJJJJJJJJ
@1905288/1
ctgttgttgctgaggctgctgtggtctctgctgttgctgttgttgctgag
+1905288/1
@CCFFFFFFHFHHGFIJJJJIIHJFGHGIIIJEEHE>GHFHDBDECGGCF
@1905317/1
aatttcttctttaggtaaaacttttatgccaagccaagacatgaacaaca
+1905317/1
@CCFFFFFHHHHHJJFGIJIIJIJJJJJHIJJJJJJJJJJJJJJJJJJJJ
@6016906/1
caggtgatatatttttgcatctgttataaatgtaggaagttatcaagaaa
+6016906/1
BBCFBDEFHHHHHJJJJJJJJJJJJJJJJJJJHIJJJJJIJJJJJJJJJJ
@6017045/1
taagaacaatgagtgagagcttgcaagaggtaacttctgtcttgaaatct
+6017045/1
CCCFFFFFFDFHHEGIIIIIIIIJJJJIIICFGIJGJJIGIJIGGIJIJF
@1905903/1
ctcagataatcccatatcattgagacattaacttgcgtagcatactttat
+1905903/1
CCCFFFFFHHHHHJJJJJJJJJJJJJJJJJJJJJJIJIJIJJJJJJJJJJ
@3392377/1
gttgttgctgaggctgctgtggtctctgctgttgctgttgttgctgaggc
+3392377/1
CBCFFFFFHHHHHJJJJJIHIJGHIGIJIJJJJIJJJGIJGIJHJJGIIE
@855349/1
ccatattcttattctttatatttaaattgagatgattagtttccacaaca
+855349/1
@CCFDFFFHHHHHJJJJIJJIJJJJIJJJJJJJJJJJJIJIJIIJJJIJG
@855365/1
cagaattttcgtttggagcaaatacaatgtatttgctgtctttgtgtctt
+855365/1
CCCFFFFFHHHHHJJJIJJJJJJJJJJJJJJJJJJJJJIJJJJJJJJJJJ
@311838/1
ctgttcagaggtaaatgagttatcgtattctttgttttcacaactgatac
+311838/1
@CCDFFFFGHHHHIJJJJJHJGIJJHJJJJIJJJHIJIJJJJIGIJJJJI
@7496728/1
ctttaaacaaagaacattggattattcttacaaacagaatccttaactgt
+7496728/1
CCCFFFFFHHHHHJJJJJJJJJJJJJJJJJJJJJJJJJIJJJJJIJJJJI
@2371102/1
cctgctttagggtttcttccgccaatttaaaaattgaatagtttttatga
+2371102/1
<@@FDDFFHFDF:CFFHIIIGIEHGFHGIIIIIDF9?GHGC??DGDFHGI
@7003786/1
ctcccactataatatggtatctccactttcatctgagaggattctgattc
+7003786/1
CCCFFFFFHHHHHIJJJHHIIJJJIIIJJJJJJIJJGIIIIIIJJJJJJI
@4461092/1
gggcttactaagggagttttcttgatcattttcgtttacccagagaggaa
+4461092/1
CCCFFFFFHHHHHGHIHHIIJJJJIJGHIJIJJIHIJJJJJJJIJIIJGI
@1906929/1
tgctctccaaaattgtaaatccaggaacttcccagtcatcaggaataaag
+1906929/1
CCCFFFFFGGHHHJJHIJJJJJJJJJJJJJJJJJJJJJJJJJJJJJJJJJ
@6018390/1
agcgacttttgtccgaatctcatcagcaagaagaagtgcattaagcctgt
+6018390/1
;??DDADDDDD?CEEE:?CF@FIIDEEEEICDEEDIB??DDE@DD@D<DD
@2371887/1
gtgagaagctgcaacggctgctatagatggaacgttgatctggtctggag
+2371887/1
@@@DDD;3AFDF?GGIFEFEEG<G9?FEFEBEEE?DD;DBBGD??D?BDF
@3393570/1
ctctatttcattgtgcattaatctatagaaaattttccagacagtattta
+3393570/1
@CCFFFFFHGHHHIJIJJJJIJJJJJJIIJIIJIJJJJJJJJJJHIIGJJ
@6019021/1
ctccttcaggcatgggtcactattaaagttgatttgtcttatagacttga
+6019021/1
CCCFFFFFHHHHHJJJBGGIJHIJJGIJIHJJJJJJGIJJJJJJJJJJJH
@6019203/1
gcctcttttaccattgtacgagtttgagcatcattcattttcttcattgt
+6019203/1
CC@FFFFFGHHFHGGGEGIIFHAEHEHGGHIGHGGIJGCHIGHJJGIJJH
@6506320/1
ctgctgttgttgttgctgctgttgttgttgttgaggttgattagaagccc
+6506320/1
@CCFFFDDFDDFDHEG@FGIH@GHIIGICACFE4?DCD;B?4D3FHB>BB
@4979174/1
aatttttcataaagaagtcgaatactgttcttaggaatatttccaatgaa
+4979174/1
C@CFFFFFHHGHHJJJIIIJJJJJJJJIJJJJJJJJJJJJJJJJJJJGIJ
@4979182/1
cttcattttgttgccttaatctagccacttcagccttatgcctctcaaac
+4979182/1
CCCFFFFFHHHGHJJJJJJJJJJJJJIJJJJJJJJJJJJJJJJJJJJIJJ
@6507321/1
ctcatacgactctaattgtaaaaatgttatccatttttgggttaataacg
+6507321/1
CCCFFFFFHHHHHJJJJJJHJJJJJJJJJJJJJJJJJJJJJHIJJJJJJJ
@6507643/1
catctgtatatgccctagcacggaaagcagcgagatgagcataataggta
+6507643/1
CCCFFFDFHHHHGJIJJJJJJJJJJJJJJJJJJJIJJGIJJJJJJIIJFH
@6508257/1
gccaaaatttgttcacactgttcctggctgagagtaattcgtcgcgcatt
+6508257/1
CCCFFFFFHHHHHJIJJJJJJJJJJJJJJJJJJJHIJJJJJJJJJJJJJJ
@5478282/1
ctctatttcttgattattaatagtttcagctggatagtggtaggatagag
+5478282/1
CCCFFFFFHHHHHJJIIJGIJIIJJJJIJJJJJGHHIHIIFHHI@CCHHE
@1908638/1
gttaaaacagtacatcgcacaacaaacacttggggagttaaatcaacatc
+1908638/1
CCCFFFFFHHFHHJHIJJJJIJJJJJJJJHIJJJJJJDGFHHGIIIJJIJ
@4463158/1
catcaataccttcttctatcacatcggaggcaaccaatatgttcgtctca
+4463158/1
C@CFFFFFHFHHHGIJIJIHGHGIIIGCHIDHHGIJIJIGIBEHH?DHII
@7499863/1
ctctttctcaacaagatggtacctagctctaaatgccacaagatgggcat
+7499863/1
CC@FFFFFHFFFFEGIGBGEFDFHGIIIIIIIIIIFEHIIGGIIDHGGIG
@314483/1
caagaggagagcttttattgaatagaataggaatgtcaggtgcgttaact
+314483/1
CCCFFFFFHHHHHJJJJJJJJJJJJJJJJJJJJJJJJJJJCFHIHHIJJI
@4463367/1
ataaggtctcatttgaaaacgtggatctccaaggtctccttgaacaaatt
+4463367/1
CCCFFFDFHHHHHJJJJJJJJIJJJJIJJJJJJJGHIJJJJJJIJJJJJJ
@3946766/1
tttcacttttgttattggtttccttatcagtaatctcgaatctattatct
+3946766/1
CCCFFFFFHGHHHJJJJJIIJJJJJJJJJIIIJJJJJJJJJJJJJJJJJJ
@3947039/1
gctcaatttaccttcatccttgttttcaaagttgataaataatattaatg
+3947039/1
CCCFFEFFHHHHHJJJJJJJJJIIJJJJJJJIIJJJJJJJJJJJJJJJJI
@6509387/1
gtgattttttattgtatcccaatcaattatgatactgtctccttcaacaa
+6509387/1
CCCFFFFFHHHHHJIIIHIIJIIGIIJJJJJIJJJJJIJIJJJJJJJIJI
@7007776/1
acccaatgtttctagcctttcataattcataacgtcattagcagagctcg
+7007776/1
@@?DDFFFDHHDHGHGGGIIIIIIBAHHIIIIIIGEHGIICGHIGEHGGF
@3948098/1
ctgtggtctctgctgttgctgaggctgttgtggtctctgctgttgctgag
+3948098/1
@C@DDFEFHHFHHJJJJIJJJGIIIJJIJJIGIHDHIJJJJGIIIIJJGH
@4465007/1
cctggatctgatcttaacaagccttaagagaaatcttagctgacatatac
+4465007/1
CCCFFFFFHHHHHJJJJJJJJJJJJJJJJJJJJJJJJJJJJJJJJJJJJJ
@6022773/1
tgtcaattcaccaggtgatatatttttgcatctgttataaatgtaggaag
+6022773/1
??@DDFFEHHGGBEBHHIIGHJIIIJJJJJJGGIHIJJG>GHIIBCCDHH
@315320/1
ctacgttatcatcaacatctgacccttcacactcatcaagaacttggtaa
+315320/1
CCCFFFFFHHHHHJJJJJJJJJJJJJJIJJJJJJJJJJJJJJJJIJJIIJ
@2888805/1
tggtagatgaggatactttaatctaatattatattgactaacaaaatatc
+2888805/1
@??DDDA:=AFDBEGHF>HBA?CHG4C@HB<C><FDCCGCGHHG8?CD@F
@2888960/1
ctgctgggttgctggtcaccgggttgttgcctaacaggaggtgcactggt
+2888960/1
CCCFFFFFCFDHHIEGHJJIJJJ?CGGHHJJEBGGGIIJIIHGFIIGJG7
@8056275/1
tcttggacaagttgttatattagtcactttatatgttcttttaacactct
+8056275/1
CCCFDEFFFHHFHAHHEGGIJJJJGIJIIGJJJGIFIGIIJIGHJJJJJJ
@6025889/1
gctggttgccttaaaacaatgtcaagagcttggat
+6025889/1
C@CFFFFFHHHHHJJJJJJGIHGIIIHIJJJJJJG
@8056727/1
cctatcctctggaggaattcctttaaactgatccatgatcaatctcatag
+8056727/1
CCCFFFFFHHHHHIJIJJJJJJJJJJJJJJJJJIJIJJJJJIIJJJIJJI
@3953368/1
cagtaaataacaaagaatggaaggccaaaatttgttcacactgttcctgg
+3953368/1
CCCFFFFFHHHHHJJJJJJJJJJJJJJJJJJJJJJJJJJJJJJJJJJJJJ
@861035/1
ctttttgaaattttttaatagttggaacaattctatcacctttgaagttg
+861035/1
CCCFFFFFHGGHHJJJIIJIIGIIGEHGGJJJJJJJJJJJJIIGIGHHGI
@4983749/1
gagacaacgtgatataactatgaagaatcatgtgataaaaaatagcagca
+4983749/1
@@CFFFFFHHHHHJJJJJJIJJJIJJJJJJJJIIJIIIJJJJJJJFGIJI
@8058333/1
ctttctttttttgttagactgatttgatagagcacggaaggtggaatttt
+8058333/1
CCCFFFFFHHHHHHIJGIJJJGIJJJCHIJJJJJJJJGHIJFEHDEHGJJ
@3954460/1
gccgcttgttgctgtacttgaggctgagatgaaggtggtctgctgggttg
+3954460/1
@C@DFDFDHGDHHIEGIIIG>GHIG@BAHBBEHC;?CG:DAB>DGDIDFE
@8058729/1
gctggtgtagaattacagaataactcatgaatgctttctaatgtttcttc
+8058729/1
CCCFFDFFFHHHHJJJJJJJJJJJJJJJJJJJJJJJJJJJJJJIJJJJJJ
@863136/1
atttagacattactaccaatactttaagagcatttattgcagcttctttc
+863136/1
CCCFFFFFHHHHHJJJJJJJJJJJJJIJIIJJJJJJJJJJJJJJJJIJJI
@4984832/1
ctcagataatcccatatcattgagacattaacttgcg
+4984832/1
@@@DDADADFBBDIIIIGF>H9?EH>E9C4CAHG>F:
@2377858/1
ctctggctattttagcatggaatgtgatctccaagttgtgaatcaatttc
+2377858/1
@@@FFFDDHHHGDGEAHGGEHIIGFHFGHCHGG9??FCFGHEEBFEHGHH
@1914584/1
gttcactgtctataaaaatacaagaattcctaattggtagtattccaatc
+1914584/1
???DDDD;DADDDIIDEICDFD:<3C?FEDEFEIDA@EA?111CCBDDED
@4985162/1
ccgacaaacgccatcctctcattcttagttgtaacaactaggggcaccat
+4985162/1
CCCFFFFFHHHHHJJJJJJJJJJJJJJJGIJIJJJJJJJJJJJJJJJJJJ
@863706/1
ctctttctttttttgttagactgatttgatagagcacggaagg
+863706/1
@@@D=D:BDBD?DFEIGGHHEIF<BGFIFBEDGIIBG<<FFF7
@4468218/1
cttcttctttttttctagtttcctcctcatcaagagcacggcgatactgc
+4468218/1
CCCFFFFFHHHHGJJJJJHIJIJJIJJJJJJJJJJJIJJIJJJIJJHHHH
@6030066/1
gtggcgtatttacagaagcaaggttggcctattattggcattccagcatc
+6030066/1
BB@FFFDFHFGGHJJJJJJJJJJIJJJJIJJJJIJJJJJJIJJIJJJJJJ
@2891845/1
gcataagtcattcctctatcaggtaagacaacaatcacaagttttacttc
+2891845/1
=@@4=BDBFFFHFGIGJGHIJIGHIJJJIJIEEFGGIGIGIHIEHIICHF
@3956415/1
tctaacttcaattaatttctgatttttattaacaatagattggttgtaac
+3956415/1
CCCFFFFFGHHHHJJIJJHIJIIJJJJIJJJJJJIIGIGGJIJJIJHIIJ
@3956426/1
cagctggttgccttaaaacaatgtcaagagcttggattgcctcctgcgga
+3956426/1
@@CFFFFDHFHHHIJJJJJJJJJGIJJJJIIIIIJJIJIIHIJJIIJJGF
@1377977/1
gctgctgtggtctctgctgttgttgttgttgctgaggctgctgtggtctc
+1377977/1
@@CFFFFFHGDFFIICGIIEBFCGHHIIEGGIIIIGIGIGIIIBFHFFCE
@6032011/1
ctcttctcttggtgttcaacaaatctcttaatgatatcagtcagcttaca
+6032011/1
CCCFFFFFHHHHFHHIJJJJJJJJJJJJJJIJJJJJJJJJIJJJJJJIJJ
@7507327/1
cttaccttcagctgagtgagttaaaacagtacatcgcacaacaaacactt
+7507327/1
CCCFFFFFHHHHHJJJCGHJHHJJJJJJJHIJJJJJJJJJJJJJJJJJIG
@1378627/1
gccaaaatttgttcacactgttcctggctgagagtaattcgtcgcgcatt
+1378627/1
CCCFFFFFHHHHHJJJJJJJJJJJJJJJJJIJJJGIJJJJJJJJJJJJJJ
@8063728/1
cacacctttgtcaccactatattcaccaaccgttaacggagtttgctgtc
+8063728/1
@@BFFFFFHHHHHJJJJJJJJJJJJJJJJJJJJJJJJJJJJGHIJJJJJJ
@7013187/1
tgatgacgtttctgtaccactataaatgtaatcggtggcgtgtaatcact
+7013187/1
@BCDFFFFFFFHHIHHIIHIJJJJJJJJFHHHIJJEHGIJDGFGIIJJJI
@8063898/1
agcatgatgacattcatctataactaatagattgacacgagacaacgtga
+8063898/1
CCCFFFFFHHHHHJJJJJJJJJJJJJJJJJJJJJJJJJJJIJJIJJJGHI
@4988573/1
attcatcttttcttttgtaaattacttcaaggaaatcccagtccacttgg
+4988573/1
CCCFFFFFHGHHHJJJJJJJJJJJJJJJJJJJJJJJJJJJIIJJJIJJJJ
@6033589/1
agttttatttacattttttgcctgaacacattgggtcgccatacctaaaa
+6033589/1
CCBFFFFFHHHHHJJJJJJHIJJJJJJJJJJJJJJIJJJJJJJJJJJJJJ
@7013817/1
gttgaagataacatacaattttaattttattattctcaatgatttcctcc
+7013817/1
@@@FDDFFDHFFDHIGI@FFFHCBEHIIIIGGIIIGHIGGCHFHGHHGII
@868338/1
acccaatgtttctagcctttcataattcataacgtcattagcagagctcg
+868338/1
@@@DDDEFHHHBHIBHIIHIIIIE>HHEIIIIEFEGFIIG@DEH?BFGHF
@2892831/1
atataagattacaattcttaacattttttctttaaacaaagaacattgga
+2892831/1
@@<D?DDDFHDH<DEGBHCIGHAHHGABA@FCGDGC?C=BG9DBGHIIE9
@6034601/1
gctgcagtttccatatcatattatacctgaaggcttttgggtcgtgagaa
+6034601/1
@@@FDFFDHHBHHJIJIHIGHJHIIIGIIIJIGIIJJJBGGDCF?GHIHJ
@4470702/1
ataattcagaaagaatatacacaacagacaactctgtactggtgatatcc
+4470702/1
@@@FFFFFGHGHFIGIJJGIIIJJJJJJJJJHIJJJGIJEIIGHHHGEIJ
@2380564/1
atcacattattatttgttcaatagtagaatgttacaaaaaagtaataagt
+2380564/1
@@@DFFFDHHHHGIGHGHIGFJEHAFIGJJJHIJJGGIEHGHBGHEEHH?
@1379444/1
cttctattagttcatctatattttttaaggaagtaagtgcaggggaacga
+1379444/1
=8=BD?ADCBHHFEGDGIAGGEFDHG=GED?BG???FGGAHCHGIIEFB:
@4471565/1
taagggagttttcttgatcattttcgtttacccagagaggaaatagtatt
+4471565/1
@CCFDDDDFFDDHJHEEHIIHHEGIBI@GBHHGGGGGGGG;?GHEI?DFH
@5485014/1
gcccgcaacaattgtacacaactccataggaagcgccaaaggcttctctc
+5485014/1
CCCFFFFFHGHHHJJJJJJIIJJJJJJJJJJJJJIJJJJIIJJJJJJJJJ
@5485504/1
gttcattgtgagttatatttgattcagtttcccgcttctttccaaatctg
+5485504/1
CCCFFFFFHHHHHIJJJJJJJJJJJJJHIJJJJJJJJJJJJJJJJJJJJJ
@7015015/1
cttggaaaactgtttatcatagatccgacgacactttttagtaccgggct
+7015015/1
CCCFFFFFHHHHHJJJJJJJJJJJJJJJJJJJJJJJJJJJJIJJJJJJJJ
@6517277/1
ctccatactccttgtcttacaggtaccggtctttctcgat
+6517277/1
@@@DDDDDBDHHDECBFGA@HG?HH?CBFCEGHCDFB@9:
@4991880/1
ctgcagggaacggcgacataggtgtctgctcttcacatactcttgttaca
+4991880/1
CCCFFFFFHHHHHJJIIIIJJGHIHHIJJJJJJJIIJJJJJJJJJIIIIJ
@6037727/1
ctctaattgtaaaaatgttatccatttttg
+6037727/1
@@1DDDDDFFFFFFII3A??<CCC?CBCB?
@6038004/1
ataagattacaattcttaacattttttctttaaacaaagaacattggatt
+6038004/1
@@CDFFFFGHFGHIJJJJJIIJJJJJJJJJJJIJJJJJJIJJJJJJJJJI
@7512121/1
ggcagttgaagataacatacaattttaattttattattctcaatgatttc
+7512121/1
CCCDFDFFADHDHIIIIGHIIIHIHCHCHGGIDDHIIICHIGICGGIIHI
@6038608/1
cttctttggtgtacagaaatatttcggcttctgcttccgttccacccttt
+6038608/1
CCCFFFFFHFFFFIJJJJJJIJIGIJJJJIJIJJJIJIJIGIJIIGIIJJ
@7512515/1
caaacattctgcaaaactttattgtcttcaaatagtacttcaccaaaaac
+7512515/1
=@?DDDDD>FH?FHIGGGHIHIEGEHCDGCHI@HH1CDCCGCGGEGGF;?
@6038921/1
gttctttttctattttcttggctttgagatacctacgcctatcagcccat
+6038921/1
@?@DDDDDDDDFHIII>FHHGHG@BCHIGIIIEHDDCDFHGGGH93BF@F
@4472639/1
gttcaagatcattttaaactgtccttctgacacaccatctctgtaaa
+4472639/1
CBCFFEEEHHHHHJJJJJJJJIJJJJJJJJJJJJJJIJJJJJJIJJJ
@7512895/1
gtggaggtgaaaagaataatcttccaactgtcacaaacctgttagcagct
+7512895/1
@@@FFFFBDFFGHEHEBHIJGHIHGIJJJJEHEGIGGIJIGHGIEGIIIJ
@7512957/1
ctgagatgaaggtggtctgctgggttgctggtcaccgggttgttgcctaa
+7512957/1
<@@;DDFFFHHFBCG@AFGGCHIIIJGHI?BGGGGHIB@6BFGIIGGGGI
@7513130/1
gtgcttttggtacctctacatcttcagcttcttcaccaactaagtagtac
+7513130/1
CBCFFFFFHHFHHIJJJJJJJJIJJJJJJJJJJJJJJJJJJJJJGIJIJJ
@6039862/1
gtccttttatcataatgagatcaagtttttttcgaatcaaatgaagctgt
+6039862/1
@=@DFFDDFHHFHE@FGDGEHIHIIEEGIFIIIIIIIIIIIIIIGIIIIF
@3963567/1
acaacaaacacttggggagttaaatcaacatcagctgagatatactcata
+3963567/1
?@@D:BD:DFBFFFFBGCF<FED?:EEFEFIF<B>:D?DFCD@9??D8B9
@6040201/1
cattaatctatagaaaattttccagacagtatttagagactttccactat
+6040201/1
@?@DFDFFHHHDFGGHADHJJGFIIBHIGBF<EHH<?EEFGGB:?FGHDH
@3402191/1
gggagatttcggaactttggtactaaattgttctatttcttttttcatca
+3402191/1
CCCDFDFFHHHHHJJJJJJJGIIJIHHHGJJJJJIIJJJJIJJJJJJJJJ
@6040847/1
agtatgttttccaacagtcataataaattcattagactgtcgatgaagag
+6040847/1
@CBFFFFFHHHHHJJIJHIJJJJJIIJJJJJJJJIJJJJIIHIJJIJJJJ
@2383077/1
caatgtttctagcctttcataattcataacgtcattagcagagctcgcta
+2383077/1
CCCFFDEFHHGFHGJIIJIIJGHGIJJJIJIIIJJJIIJJGHGGIJIIHJ
@3964634/1
aacgtaagtggaagcataagctcccaattctttggtgataagaactattt
+3964634/1
@CCFFFFFHHHHHJJJJJJJJJJJJIJJJJJJJJJFGIJJJIJJJJJJJJ
@3966071/1
gtcttgaacttcatttccaacaggtagtaagtgatcattaagttcgccga
+3966071/1
@?@BDDBEHHFFBEGHHJJIJIIIHGIJGGGCHCIIIHIIGEFEGHHJJD
@874713/1
cactgttcctggctgagagtgattcgtcgcgcattctgttgtatatttat
+874713/1
CCCFFFFFDHGHHIJIJGHAEFGIGGIJJJIJJIIGIIDHIHGIIJJJJI
@324612/1
gcctgcttgtggaaaaccaccacaaatccacttgggaaactgtttatcat
+324612/1
=8=DDDDDDHDBHGCAGHIGIDIGGEGBFCHGIEGHEIBGHDHGFGGCEH
@3967158/1
ctgcatatcagtcagcttcttaatgcatctctgcccagccacaatgttac
+3967158/1
CCCFFFFFHHFDHIIJIIJJGJIHEIIJIJJHHIJIJFGIIIJJJJIIIJ
@3404540/1
ctttgttgctgctgtggtggttcttgcctttgcagctgttgtggtggttg
+3404540/1
@@@FBADAHHGHHJCGGEGH@EGIEIIIJJJEBGBAHGFHGHH@?BD?BB
@3969048/1
cagcctcttgttttgcttctttttttgacctacccttgccgatagcaata
+3969048/1
CCCFFFFFHHHHHJJJJJJJJJJJJJJJJJJJJJJJJJJJJJJJJJJJJJ
@1384249/1
gtccaatcagattgaaaaaaacaagttgtataacacaattaaaaagtaat
+1384249/1
B@BFFFFFHHHHHJJJJJJJJJIJJHIGHGIJGGIJIJIJJJIJJJFHIJ
@6044549/1
gatacgatctggtttacaattagaatttataagtgttgcggttaaaccaa
+6044549/1
@@CFFB?DDHFHDFHHGHEHIGHDHIHJIJJIJGHJJIBGGIIIGGCGIJ
@7519465/1
tccgcaattttctggcggagctcttcagcatttagcagcatcgtgatacg
+7519465/1
CCCFFFFFHHHHHJJJJJJJJJJJJJJJJJJJJJJJJJJJJJJIIJJJJJ
@3404947/1
tatgactcccaagctgctatgagtactatcatcagctggtgtagaattac
+3404947/1
CCCFFFFFHHHGHJJJIJIJJJJHGHGIIIJIIJEIJJJHIIJGIJIJIJ
@2896984/1
cacgtgaaatctttaggctgcagctcaaccattttatcggccaacatatt
+2896984/1
@@@FDDDFFHFHFGG@GDFD@EGGIIIGICAEDHDFGGIIHIIIIIGGGE
@7019273/1
ggaacaagaatgctgttaatgcctccaagcttaacattgattttaaggca
+7019273/1
CCCFFFFFHHHHHJJJJJJJJJJJJJJIGIJJJJJJJJJIIJJJIJJJJJ
@4997995/1
cctggatggccttccaattctggctggtgatcaaaactaaatgcgatgtc
+4997995/1
CCCFFFFFHHHHGIIJJJJHIHIIJJJGIHIIJJJJIIGGHIIIJIJIII
@1922293/1
ctgctctgtaagtggcaagacctccttcttcaagcctagggaaaaggtga
+1922293/1
CCCFFFFFHFHHDGHJJIIIIIJJIJJJJJJJJJJJIJJJJJJJJJJDGE
@876720/1
cggcaatatgtttggcttgctgttttgtagaagccttaccttcagctgag
+876720/1
CCCFFFFFHHHHHJIJJJJJJJHIIJJIJJJJJJJJJIJJJJJJJJJJJJ
@876948/1
caatgtttctagcctttcataattcataacgtcattagcagagctcgcta
+876948/1
CCCFFFFFHHHDDHHGJIJJIJJJIJJHJIIHJIJJIJIHIIIJJJIJJI
@2387110/1
ataggatgtctattgacagcatgatgacattcatctataactaatagatt
+2387110/1
CCCDFFEFFFHHHJJGJJJIIJJJJJJJIJJJJJJJJJJJJJJIJJJJJJ
@7522149/1
gttcatgaattgctccctccacctgaactagttcatatttcggag
+7522149/1
@=@DDDDDHHFADE?CFGB;CEDAE@BGHGEIIGEGHIHIDIEDG
@2387435/1
ggtccacacctttgtcaccactatattcaccaaccgttaacggagtttgc
+2387435/1
BC@DFFFFHHHHHJIJJJJJJIIJJJJJJJJJIJJJJJJJJJJIJGIIJJ
@2387452/1
gcctcctgcggaccattagttgaagtcccagccctcagataatcccatat
+2387452/1
?@@FFFFFFFFFFAEGGGFHIJHGGIIIGGGFGHGIIIDHIIJIJJFIEE
@1387185/1
cctatacctttgaatgtccctttgccaaatacttcaactgtgactctaac
+1387185/1
CCCFFFFFHHHHHJJJJJJJJJJJJJJJJJJJJJJJJJJJHJIIJJJJJJ
@8073123/1
ctccactgaaccaaatcggctccttgaatgaatttttcattcctccatac
+8073123/1
CCCFFFFFHHHHHJJJJJJJJJJJJJJIGIIJJJJJJJIJJIJJJJJJJJ
@5492899/1
gatcaaataaacactatacaagtttggtcaaatatatatgtatcctatta
+5492899/1
CCCFFFFFHHHHHJJJJJJJJJHJJJJCHHJJJJJJJJJJIIJJJJJJJJ
@6047236/1
ctttcattatcgtaaattgtcacggtctcaacaagttccgtttttttgga
+6047236/1
CCCFFFFFHHHHHJJIJJJJJJJJJIJIIJJJJIJIIJJIHGJIJJJJJH
@7524589/1
taaaacaatatcaagagcttggattgcctcctgcggaccattagttgaag
+7524589/1
CCCFFFFFHHHHHJJJJJIIJJJIJJJJJJJJJJJJJJJJJJJJHIJJJJ
@3408411/1
gtgcactggttacaggagatactgg
+3408411/1
@??=DDD;3ADFBBG@9CA@HCHCB
@878789/1
acttcaaactgttgctcagcagctatctcttgtagg
+878789/1
@@@DFFADHHHHHIGIGGG@HECGCEGHCHIEBF@D
@6524087/1
cgagacaacgtgatataactatgaagaatcatgtgataaaaaatagc
+6524087/1
@@@FFFFFHHDFBCDFHGIJGIGGIGIJJIIEGECDGGGJJIJJIJI
@7021922/1
attctgttgtatatttatgctcacttcaccaacattcatgaataatggaa
+7021922/1
@@@DDFFFHFFHHIJJJJIJJJJJJJJIJFJGJDHIGIJIIJIHHIEHGH
@3973330/1
ctctgcactgtgacagtcttcaagcactgagttagaataccaacctgaat
+3973330/1
CCCFFFFFHHHHHJJJHJJJJJJJJJJJJJJHGJJJJJJJJJJJJJJJJJ
@8076750/1
gtccctttgccaaatacttcaactgtgactctaactcttcttccatccgc
+8076750/1
@CCFFFDFFGGHHIHIJGHIIJJJECFFEHIIHHIJJJIGIGIJIIJJII
@1388697/1
cttaactttagtgaactggtcatcaactgagaggccaaactccttcaggc
+1388697/1
==@;:ADDFFDFBGFD<FF<ABIDEHFFDCC<C;????:??BDBBDFDB@
@5494665/1
tgaagggcggtcccctcttttgggtggaatgtatgacgatgatttgatat
+5494665/1
CCCFFFFFHGHHHJJJJIJJJJJJDHIHHIJHIJJJJJIJHHHHHH?CCE
@5001490/1
gtgcatcatttttagattttcctgcaccgatgcaattaatactcatcttc
+5001490/1
CBCFFFFFHHHHHJJJJJJJJJJJJJJJJIJJJJJJJJJJJJJJJIJJJJ
@3408896/1
agcatactttatcgtaacggtcatttctttttcttgatctctttcattat
+3408896/1
@@@DFDFEGHHHHGEBFHGIEHEHIEIIJJJJIJJJGHIIGIIIGFHIGI
@3409264/1
attgaagtaaattgtaaaatgctaatatcctaacgttatcaggttttggg
+3409264/1
CCCFFFFEHHHHHJIJJJJIJJJIJJJJJJJJJJJJJIJJIJJDGIJJJI
@6052336/1
ctctgctgttgttgctgctgctgttgttgttgctgctgttgttgttgttg
+6052336/1
CCCFFFFFHHHHHJJJJJJJJIJHJIHIJJJJJIIIHIGGIHHIGHIHIH
@1389155/1
cataaggtctcatttgaaaacgtggatctccaaggtctccttgaacaaat
+1389155/1
CCCFFFFFHHHHHIJJJJJJJIFEHIIIEIIJGIICDHIIJJJJIJJJJI
@2901433/1
gttttcgttgctcattgatatcccttatgtctaacacttcacacataaat
+2901433/1
?=?ADDDDFHFFFHBEHIIIH<ACEHBEGIGBG<FGEECGGGGI=D>F??
@6526122/1
ctggtccagattcctgttgtggaccagcttgtgcttgtcttccacccttt
+6526122/1
CCCFFFFFHHHHHJJJJJJJJJJJJJJJJJJIIJJJIIIJJJJJJJJIJJ
@3974626/1
tttttgaaaaaattttggccaatagctgtgggttatatggtgattgatgc
+3974626/1
@CCFFDFDGHHGHJJIJJJIJJJIIJJJIJJJDHIJJJIJBFGIIJIJJJ
@2901853/1
ctcagagctaccttggcagctgctaattttgcttggtgtttgttttctcc
+2901853/1
CCCFFFFFDHHHHJJJJJJJIJJJJJJIJJJJJJJJCGHIJIDHIJJJJJ
@3975599/1
gcttgaggcttatacctagtgcttctgtaaaacgccaataattgttcttt
+3975599/1
CCCFFFFFHHHHHJJJJJJJJJJJJJJJJJIJJJJJJJJJJJJJHJJJJJ
@5003025/1
gctttctaatgtttcttcatttaaaaccgctgtgtctctttctttttttg
+5003025/1
CCCFFFFFHGHHHJJJJJJJJJJJJJJJJJJJHIGIJIJJJJJJJJJJJF
@5003810/1
ataaggtctcatttgaaaacgtggatctccaaggtctccttgaacaaatt
+5003810/1
@C@DFFDDHHHHHJJIIJJJJJJIJJIIIJJJJIIGHIJJJJIIJJIJJJ
@5496935/1
cttttttccaaattgcctctccattcaattgaagaagcaatttcttcgca
+5496935/1
CCCFFFFFHHGGGJJJJJJJJJEIJJJJJJJGIIGIGIIIIJJJJJJJIE
@334397/1
taacgattggaaaaataatcagaataagaacggtattgctctgcagggaa
+334397/1
@@CFFDFFGHDHHJJJJJJIIIHJJGJGHIIJIDEGGIIIJGGIIIJIIJ
@4481926/1
attagtttccacaacaatttctcttcctttttttggatctgaagggcggt
+4481926/1
BCBFFDFFHHGHHJJJBHHIJJJJJJJJJJJJJJIJJJJJJJIFBGGJHB
@8083080/1
cttgttgttttagggtaatcaaattttatgacaaaattgcaattctttac
+8083080/1
@CCFFFFFHHHHHJJGHJJJJIJJJJIJJJJJJIJJJJJJJJJJJJJJJJ
@882440/1
ctgctgctgttgttgttgttgaccccatggttgtcgaggaggtccctgtt
+882440/1
CCCFFFFDDFHHFFGIJIFHHIGCHHHIGCFHGFGGIJJJJJGHGHGIGH
@1930079/1
ctccaattgcattccctttcacactagggacatgaggtgaaattattggt
+1930079/1
CCCFFFFFHGFHHIGGGGHHIJJJJGIJJJJIJJHIIHICCFFGFHIIIB
@6058141/1
tgctgttgttgctgaggctgctgtggtctctgctgttgctgttgttgctg
+6058141/1
@@@BDFFFHHHHHEFGGIEIEFBCGHAFBCFGEEG@DDGD@DBDHD>GGB
@4482827/1
ccctgttgttccattgcttgaggtctggtaattggagcggcttgtctaac
+4482827/1
CCCFFDFFHHHHHJJJJJJJJJJIJJJJHIJJJIJJJJJJJJJ@B<=4B4
@6058709/1
atataagattacaattcttaacattttttctttaaacaaagaacattgga
+6058709/1
@@<?DDD?FHAHHEHGIHEGIGEGEBIIJCHGIFGEEDEHICGHGGHGIB
@7026389/1
gctcaaacatgcaaatgtgacattattgactaaggccgatctgaggtctg
+7026389/1
CCCFFFFFHHHHHJJJJHJJJJJJJJJJJJJJJJIJJJJJJJJIIIGHIJ
@8085366/1
attatttttcctttgatgctgctcaatttaccttcatccttgttttcaaa
+8085366/1
CCCFFFF4CFHHGJJJJJJJJJJJJJJJJJJJJJJJJJJJJJHIJJJIJJ
@6529610/1
ggcggttgttgccactgctgttgttgaggctgctgtggtctctgctgttg
+6529610/1
CCCFFDFFHHHHHJJJJJJJIJJIJJHJJJJJIJJHIJFGIIJIJJIIIG
@7026977/1
ggtggctgcagtttccatatcatattatacctgaaggcttttgggtcgtg
+7026977/1
CCCFFFFFHHHFHJJJJJJJJJJJJJJJJIJJJJJJJIJJJJJJJGHJIJ
@8085926/1
gttgttgaccccatggttgtcgaggaggtccctgttgttccattgcttga
+8085926/1
BBCFDDFFHHHHHJJJFHIHHIIHGGII?FHIIIHGGHIIJHGIJIIJJJ
@7531482/1
catgttataacattatgcagttcattacctaagatatttgttatgatctc
+7531482/1
C@CFDFDFFFFGHIIEIJIIHHGIJJCGHIIIJJJIIGGHHIJIIJJIJJ
@5005001/1
cccacttttatgaatgattttgatccaaccttctggtagcatttcaaaat
+5005001/1
C@CFFFFFHHHFHJJJJJJJJJJJIGIJIGIJJJIG?FCGIIJJJJJJHE
@7531608/1
atcaatttcttctttaggtaaaacttttatgccaagccaagacatgaaca
+7531608/1
CCCFFFFFHHHHGJJJJJIIIJJGIJJJJJJJJJGIJJJGJIJJJIJJJJ
@883893/1
tgcttttttagttttataggttccttaatcatacaataattagcttaata
+883893/1
CCCFFFFFHHHHHJJJJJJJIJJJJJJJJJJJJJJJJJJJJJIJJJJJJJ
@8086506/1
ctcttcttcaaatccagaattaaaagcttcttttccaattggttctaaat
+8086506/1
@@@BDABDB?D:AD9FF<BIH<FH@BGEG?AEHC?@FIGGB9:1?@FGBF
@2904139/1
ctggtgtagaattacagaataactcatgaatgctttctaatgtttcttca
+2904139/1
@@CFBDDBFFCFDHICGH@B9FGHEHIIHGEGIIIIHIGAHG?:CDBFCD
@1391868/1
ctcttggacaagttgttatattagtcactttatatgttcttttaacactc
+1391868/1
CCCFFFFFHHHGFIGHIIJJJIIJHIJJJJJJJJJIIIJJJJJIJJJJJI
@8087106/1
gccagtaggtaaaaagattattgtattttcttttagaactctttcaa
+8087106/1
@@@DDADDB=CFFFGDHHHEGIEHDGFEHGIGIICAEEEHGIIIIEI
@5499341/1
gtaggaaataagaaagcaagagaaggaagtgaggtacacagttgcagtcc
+5499341/1
CCCFFFFFHHHHHJJJJJGIIJJJJIIGIEDHIJFHIJIIJIJIJJJHIJ
@7532625/1
attaagtaaaaactataaaaataataggctttttaaaataatacagacaa
+7532625/1
@@@?DDEFFHFHAHGHGIHCEHGIHFDFC@CHGHIIEIIGIIIIIIGEHC
@3413292/1
aaagctttcacgttcataaggtctcatttgaaaacgtggatctccaagg
+3413292/1
BC@FDDFFHHHGFGIIGJJJJJJHHIJJJIIJJJIIIGIDGAG>GHJII
@5499755/1
cccatgttaaattttttcagaatcatgtgatttttcttcctttcaagaat
+5499755/1
CCCFFDFDDFDFFEHGGIGHIGGHEHIHHEEHEHGHIGGFHHGFBDHFFH
@7027581/1
cactctttgatggaatttcataaacaactttcaaatccttaatatacgca
+7027581/1
C@@DFFFFDHHHA>FGHGHFHIGCGGIHGIIIIIIGGIGEDHIGIIFEII
@1933699/1
ctaaaatattgttcaagttcacgaggagtattcttggaaacaattttata
+1933699/1
CCCFFFFFGHHFFGHGJFHHIIJHGGGICGHIJIGGGJIGGGGIJIIJJG
@7028411/1
cccctcttaaccagttcttcttcaaattgattacaaagactcaggagttt
+7028411/1
@C@DFFFDFHFFHJIIJBEHIIJJJJIJJIJIJJJEDFGHIGJJGDGGHI
@1934204/1
gtaaagttttgcctataagaacaatgagtaagagcttgcaagaggtaact
+1934204/1
CCCFFFFFHHHHHJJJJJJJJJJJJJJJHIIJJJJJJJJJJJJJJFHIJJ
@6061332/1
tctatagaaaattttccaaacagtatttagagactttccactatctaaat
+6061332/1
CCCFFFFFGBHHHIIJJJJJJIJCEHIJIIGIJGIJGIGIFHIJJJIJJI
@6061384/1
cctcattttcgctcagaagaaataatatctcagcaccaattttatgattt
+6061384/1
CCCFFFFFHHHHFJIIIIIIJIIJJJJJJJIIIIJJJJJJJJIIIIJJJJ
@339798/1
tttttgaaaaaattttggccaatagctgtgggttatatggtgattgatgc
+339798/1
<@@FDFFFGHHFHGIJIIJJIGGHIIIIHGIJ?BFHGGIGHCHGGICGEG
@2905969/1
gctgtacttgaggctgagatgaaggtggtctgctgggttgctggtcaccg
+2905969/1
CCCFFFFFHHHHHJJJIJJJJJJJJAFHGHIJJJJJJHIJJJJJIIIJJJ
@6531435/1
atcttcttcattggctgaatctttatttgtttcatcgtcagtatcatcag
+6531435/1
CCCFFFFFHHHHHJJJJIJJJJJJJJJJJIJJJJJJJIJJJHJJJJJJJJ
@2906005/1
ttttttttttctagtttcctcctcatcaagagcacggcgatactgcaaac
+2906005/1
CCCFFFFFHAFFHIIIIIIGHICGCFHHIGGCG@FGIGEFB>CEECCDC?
@3979800/1
gcccatcattcgctcctcgactgccccgatgttggagcctatgctatccg
+3979800/1
@@CDDFFFHHGHFIIGHI@GBGGCHIIIEGHHEFE@FGGIEEHIIIGIEA
@3414988/1
atcaatttcaggatacgatctggtttacaattagaatttataagtgttgc
+3414988/1
CCCFFFFFHHFHHJJJJJJJJJJHIJJJJIJJJJJIJJJJJJJJHIJIJD
@5501973/1
agtaagagcttgcaagaggtaacttctgtcttgaaatctgtagcccaata
+5501973/1
?@?DDEDDHBHHDGG@HGF<CFH@DHGAEHHHGIIGIJJGIIIEIIIHII
@7029537/1
caaatctcttaatgatatcagtcagcttacaagccttagtaagcataa
+7029537/1
@@@=DD?;DF>F<AFEGG<BFHIGCADHHEGFEC?C<CE9C?@?9<BF
@4486617/1
gcttgcaagaggtaacttctgtcttgaaatctgt
+4486617/1
@@@?B<DDHHD=<<BCE>DDHFHFEGBABFAFGC
@2396771/1
ccgagaaattctaacctctgattagaccctaaagttaaattattgtaacc
+2396771/1
BCCFFDFFFDHHHJJJJIIIJJIJJIIJJJIIECFHIIGHIJIJIGHIJJ
@4486842/1
cttaacttgcattaaatcacatcacattaccacatttctcaaattcagtc
+4486842/1
CCCFFFFFHHHHHIJJJJJJJJJJJJJIJJJJJJJJJJJJJJIJJJJIGI
@1936089/1
cttgtatactagcatgactgactagatagaagtctaattcagtagggtga
+1936089/1
CCCFFFFFHGHHHJJJJJJJJJJJJJJJJJJIHIJJJJJJJJIJJJJFGG
@4487363/1
cccacatggcaggaagttttctcgcaacttaggttatgcgaagtacataa
+4487363/1
@@@DDDDDDADHHCAE<CHHAHC?@1EGBGDHE?BGEG<DGDHGCCEGGH
@1396460/1
gccaatagctgtgggttatatggtgattgatgccattcaactttgcatta
+1396460/1
@@@DFFDFFHHDFBF8AEEEECHAFAEFGAG@GHICGIIGHDHGIIIICE
@6065334/1
ggtggctttattatattactcctaattgaagagccttttcccaaaatcat
+6065334/1
@@@FFFFFGFFHHIIIIJJIICGHGGG@HGEEHIEDFFHE<DCDDHEGGG
@6065947/1
ggctgctgtggtctctgctgttgttgttgttgctgaggctgctgtggtct
+6065947/1
?<@DBDEFHHG3CDHGIIIIFFFFAEAEEHIDEHH9:C?GG;GA9?@FAB
@7032032/1
ctatccttagtcttcagttcagcttttggattagaatatacagcataagc
+7032032/1
CCCFFFFFHHHHHIJHIIJJIJJJJJJJJIJJJJIJJJJJJJJJJJJJJJ
@7537344/1
gcccatggcagcaaatctacttgatcctatagtttctcctacggagactg
+7537344/1
@@CDFDDEGGFFHIGGGIGIHI@@HFHIHGCGHGIIIHIGGGA<?FFFHH
@3983465/1
ctggtatccaaaggcactgttttcaccggaggaatttgtttgtgattttt
+3983465/1
@CCFFEFFHHHHHJJIJJJGIJJJJJJJJJJJGGIJJJIIJIIJGIIJJJ
@6535207/1
gttcgtctcacccatgttaaattttttcagaatcatgtgatttttcttcc
+6535207/1
B@@FFFFFHHHHGJIJIIJJHIIJGIJIIJIGGJEGGJJJJJIJJJJJGE
@888304/1
agtatctgatttgttgtttattagggtagcatttggaggactgtcagatg
+888304/1
@@;=ADBBA>BBFCEF??CHHHHI<CABCBHHIEE9FGEAFE@FAGDBF@
@3984231/1
gctgttaatgcctccaagcttaacattgattttaaggcaaagattgg
+3984231/1
CCCFFFFFHHGHHJJJJJJJJJJJJJJJJJJJJJJJJJJIJJJJJJJ
@3984333/1
cttgttttttacttgttcctgtgccataaccgtacttcatatcattgata
+3984333/1
BCCFDFFFDHHHHJJHIJJJJJJIJJJJGIIIGIGIIJJIJJJGIJJGIJ
@6067067/1
gtttcattccgcagattaaaatttttaagtacgactaagtgagcacacta
+6067067/1
B@BFFFFFHHHFHJIIJJJJIJJJJJJJJGIJJJJJIIJJIJIJJJJIII
@6067175/1
acctcacatatgtatggcacaactgataagttaagcattgcagttcatca
+6067175/1
CCCFFFDDHHGGHIIGGIIIIIJJIHIJJJGIJIIJJIJJJJJIIJIIJI
@1938190/1
cactgattgatgtcccaatggtccacacctttgtcaccactatattcacc
+1938190/1
@@@DDDDDFHFDCGGBDHAACIIIAGGDE????GDEBEDGHCEFCDHHGB
@3417416/1
cttcattttcggtttcgtaggcaggtggaggccatcgcctggtcatgcat
+3417416/1
CCCFFFBFHH@FDEGGIGGEHHIIDHEGD=BHIHHIIIDFHI3B<CHG;F
@3418082/1
tgggtcactattaaagttgatttgtcttat
+3418082/1
@C@ADDBDHHHFHBFHHBDCHCHFAAF@F?
@1398182/1
gtgcagtatgttttccaacagtcataataaattcattagactgtcgatga
+1398182/1
CCCFFFFFHHHHHJJJJJJJJHJIJJJJJJIJJJJJIJJJJJJJJJJJIG
@6067282/1
cgggtcttaactttagtgaactggtcatcaactgagaggccaaactcctt
+6067282/1
BBCFDDEDHHFHHIIJGGHIIJIIHHHIJJIIJJIJJJJJJJJJGIGIJJ
@1939953/1
ggcacaaccattagaatcacctgctgctttaaaatcaagatcaactaatt
+1939953/1
C@@FFFDDHHGFHJIJJIGGEHIIGJIIIIGHIJIBEGIGHIIIIJGEHJ
@1940042/1
cgactaagtgagcacactaaatcaccacagacctgttctaacttaaagct
+1940042/1
CCCFFFFFHHHHHJJJJJJJJJJIJJJJJJJJJJJIJJJJJJJJJJJJJJ
@889111/1
cactattaaagttgatttgtcttatcgacttgacaattttttcttttctt
+889111/1
@@BFBDFDFBHHHIIIIIIJIIIIIIECEGHHIGIJJGJICFFGIJGIJI
@1940610/1
aagttatcaagaaatctaagattgcatcaccgaggaattccagcctttga
+1940610/1
@BCDFFFFHHHHHJJJJJJJJJJJJJJJJJJIGJJJJJJJJJJJJJJJJJ
@2910716/1
ctccttttcccgtttttattatcgcttctaattttttctctcatttctgg
+2910716/1
CCCFFFFFHHHHHJJJJIJJJJJJJJJJJJJJJJJJJJIJJJJJJJIJII
@2911498/1
ttcttctatcacatcggaggcaaccaatatgttcgtctcacccatgttaa
+2911498/1
CCCFFFFFHHHHGIJJIIIIJJIIGIIIH<FFIIJIIIJIIJIJGGIHII
@4490389/1
cagtattcttgtagtgctccaatcgcattccctttcacactagggacatg
+4490389/1
CCCFFFFFHHHHGIJIJIIIJJJJJJJJJIEHIHIIJJIIHHIIGGHIIJ
@2402348/1
ctgtcaattcaccaggtgatatatttttgcatctgttataaatgtaggaa
+2402348/1
@@@DDDDDHHHFHIGGCEI<IHII@HGHII4ACFGEBHHBFIHIIIGG@G
@5505848/1
ctctgctgttgctgttgttgctgaggctgctgtggtctctgctgttgctg
+5505848/1
CCCFFFFFHHFHHJJJJGJJJJJJJJJJJJIJGHJGHGGIGEIGHIHCEG
@8098604/1
atagcaaatgatatttggtaggacgtgctgtaccttgtatactagcatga
+8098604/1
<B@DDFFFHHFHHJJJJJHIIIIJJGHGIJJIJIJJJFHIHIIIJIIIJH
@2911637/1
aatggttgctgctaaatcttcaagtacatagtacataactttagctgtcg
+2911637/1
CCCFFFFFHHHHHJJJJJJJJJJJHJJJJJJJJJJJJJJJJJJJJJJIJJ
@7540027/1
gtgggttatatggtgattgatgccattcaactttgcattaactttctgta
+7540027/1
CBBFFDFFHHHHHGHIJJJJJJJJJJJJJJJJJJJJIJJJJJJJJJJJIJ
@891069/1
agaacaatgagtaagagcttgcaagaggtaacttctgtcttgaaatctgt
+891069/1
CCCFFFDDHFDBCGIHJJGFHCCHJDGG<A<CGGICHBFHCF>BHIJGCD
@4493583/1
cctaaagcaacaacacaattgtcggcagctgggaatcctttgtgagccac
+4493583/1
CCCFFFFFHHHHHJJJJIJJJHIJJJJJJJJJJJJJJJJJIJIJJJJJJJ
@6538086/1
atttgatagagcacggaaggtggaatttttgcattttttataacttcttt
+6538086/1
CCCFFFFFHHHHHJJJHJIJAHHGHIJJJJJJJJJJJJJHIIGJJJIJJJ
@7541414/1
cttgtattttgctcttctggaagagggcaagtaagtaccatatctatgtt
+7541414/1
CCCFFFFFHHGGHJJJJJJJGIIGGHGGIGIHIIJGHGGHIIJJJIIJIJ
@4494518/1
gcagttcattacctaagatatttgttatgatctccggccaagatcagccg
+4494518/1
CCCFFFFFHHHHHJIJJIJJJJJJJJJJJJJJJJJJJJJJJJJJJIJJJJ
@4494902/1
tcacactcatcaagaacttggtaaactcttagatcttcattttgttgcct
+4494902/1
CCCFFFFFHHHHHJJJJJJJJJJJIIIIJJJJHIJJJJIJJJJJJJJJJJ
@347055/1
ctcattttttctgctaaagcactaccttcagcgggagaccttggctttgc
+347055/1
@??DDDEDHHFBFGCHHIIIGGGEHIDFGHIIB>HIIFHEBHGCGIFEGI
@5508478/1
cttgtatactagcatgactgactagatagaagtctaattcagtagggtga
+5508478/1
@@@FDFFFHHHHFGHICHIIIGIJJJJJIIIGCHGHGIJGEFHHJII:B?
@5508496/1
cttatagctgtcaactcatgttgcaaaacatgtaaaaattgaccttctga
+5508496/1
CCCFFFEFHHFHGIJJJJJJHJJJJJJJIIJJIHGGJJJIJIJJJJJJJH
@7036967/1
gtaggaaataagaaagcaagagaaggaagtgaggtacacagttgcagtcc
+7036967/1
@B=DDDFFHGHGGJIIJIJJGIJJIIJIJHHIGECFHIJIJIJJJJIGII
@3988824/1
ccaatatagattccagaacttccggcataatgagtacatcatttacatca
+3988824/1
CCCFFFFFHHHHHJJJJJJJIJJJJIIIJJJJGJGGIIIJJGIJGJJJJJ
@348438/1
gtctccttcaacaatcgtcggtacaatgtaatatgagttttctttgtttt
+348438/1
@@@DDBEFHHHDGIIIIJGHICGDEHGGDAGEGHIJGHIHIJJJIIJIIH
@8099774/1
ccgtgatctaatatttgagcagaaggtgctggtgcatgtaatactttgta
+8099774/1
CCCDFFFFHHHHHJJJJIJJJJJJJJHIJJJJHIJIJJJJJJJJJJJJJJ
@8100906/1
ccatagcatagttcctgctttagggtttcttccgccaatttaaaaattga
+8100906/1
@@@BDADD>F:C>B:AFEEDHIE@ACEF4ADHGDB7@GEECF94BBB<9B
@2407037/1
ctcccatctgcatccttcttttccggaaagaacctagtgtgatggcgttt
+2407037/1
CCCFFFFFHHHHHJJJJJJJJJJJJJJJIJJJJJJJJHHHHIJJJJJJJJ
@6071852/1
gttgcggttaaaccaagaacatgtggcctatcctctggaggaattccttt
+6071852/1
@@@DD8A<@FADFGI?DHCGABCEFBGGCG>FGIIGFBGDHIBBHIIIGA
@6541200/1
cctgaatccttagaattcaaaaattcaaacttaaattcgtagcctaattg
+6541200/1
CCCFFFFFHHHHHJHJJJJJJJJJJJJJJJJJJJJJJJJJJJJJJJIJJJ
@5509927/1
gtgagaagctgcaacggctgctatagatggaacgttgatctggtctggag
+5509927/1
@?@DFFFDHHFDDIIIIFABHI@D>DFGGG9CGGHDBDG?B?FBFHIIG@
@1945999/1
cccgattctatttcttggtcatcagtttgagatactgtaatgcattgtag
+1945999/1
@@@FDDDDHBHFHGIEFICEFHICBCCHIEHFHBGIECCDD<FFDDFBFH
@4499978/1
ggcaccatgacgatagctttattctcattaaggaattccggtttctcaaa
+4499978/1
CCCFFFFFHHHHHJJJJJJJJJJJJJIIJJIIIJJJJJJJJHIIJJJJJJ
@7038462/1
gcccattattgtgtactatcttcaaagagaaaaag
+7038462/1
CCCFFFFAFF<CFCGGEGHIIII@GGGGCBFCGAG
@2916574/1
ctttttgaaattttttaatagttggaacaattctatcacctttgaagttg
+2916574/1
CCCFFFFFHHHHHJJJJJJJJJJJJIIJJJJJJJJJJJJJJJJJJJJHJJ
@7038780/1
gtgtttttgagctcatacttaatccaatgacatggggaagtcaattgcta
+7038780/1
81:AD>BDDHAFHHGI<GEDHEBE>H@HEEHGEH>@@GGIICHIIIGGHG
@7039015/1
ccgattatttttcctttgatgctgctcaatttaccttcatccttgttttc
+7039015/1
CCCDFFFFFFHHHJGGGBHHGIIJJGIJIHIJJIJEIJJJJJJIJJJJIF
@1946831/1
ctggctcacctccttccattgttctcaatgtaagacagcattgttgcaac
+1946831/1
CCCFFFFFHHHHHJJJJJJJJIIIJJJJJJIJJJJJJJJJJJIIJJJIJJ
@6073452/1
tggctacaaagatagaagtcgaattcagttggatgggtaattcccacatc
+6073452/1
@CCFFFFFHHHHHJIDGHHHHIGHJHIIIIGGEGHIIDDFHIJEIIIIII
@350034/1
tgttgctgctgttgttgttgttgaccccatggttgtcgaggaggtccctg
+350034/1
@@@DDDDDHFHHFGHGIDHECFE@EEGHBHIFICDDFF9FB@F@BFDFC@
@7543961/1
atgttgctgaactctaacagtagcagcatatcgactaggatgagcatcca
+7543961/1
@@?BDDEFBFHBHGIG@FHIFHGBEEDFHHGIIIIIIIG@FCGGCDAGII
@4501542/1
ctccatactccttgtcttacaggtaccggtctttctcgataatcaagtgt
+4501542/1
CCCFFFFFHHHHHJJJJJJJJJJHHJJJJHIJJJJJJJJJJJJJJJJGHI
@4501764/1
cgggcttactaagggagttttcttgatcattttcgtttacccagagagga
+4501764/1
@CCFFFFFHGHHHJFAGFHGIIJIJFHIJJJJJJGJJJIIIJGGDGBFH?
@2408828/1
ctcttgttacaacatatttcaacatgtatccttttgggcggtaccatggt
+2408828/1
CCCFFFFFHHHHHJJJJJJJJJJJJJJJIJJJJJJJJJJJJHGHIJJJJC
@4503009/1
ctttgctttaggatcatcatctggattttgaataggaaatttgataagtt
+4503009/1
CCCFFFFFHHHFFIJJJJJJIJJJIJJJJIEHIGIEHIJIIJJGIIGGFI
@2408996/1
attttcggtttcgtaggcaggtggaggccatcgcctggtcatgcataatt
+2408996/1
CCCFFFFFHHHHHJJJJJJJIHIIJJJJJJJJJJJJJJFHIIJJJJJJJJ
@2409083/1
cttaactttagtgaactggtcatcaactgagaggccaaactccttcaggc
+2409083/1
@BCFDFFFHDHHHHJGGIGCEIGJJIHGIHIJJJIJJIIJJEIJIJIGIH
@5019604/1
gttcttcttgaagttggttcagctgtagtctgtctgcatctgtatatgcc
+5019604/1
CCCFFFFFHHHHHJJJJIJJJIJJJHJJIIJIJJIJJJJJJJJJJJJJJJ
@1406442/1
cttctgatagcctgcaattcttggttcaagatcattttaaactgtccttc
+1406442/1
CCCFFFFFHHHHHJJJJJJJJJJJHJIJJJJJJJJJJJJJGIHIIIJJJI
@8107234/1
ctctttcattatcgtaaattgtcacggtctcaacaagttccgttttttgg
+8107234/1
@@@FFFFADHHHFIHGIIIIJJIJIJEHHIJJIJDFHGDHEFHIJJGIJJ
@8107501/1
gtacgctcaaacatgcaaatgtgacattattgactaaggccgatctgagg
+8107501/1
@@@DFDDFHHHHHIJFJJJJICFIIIJIIIIIGIJJJHGIEIGGIJIIJG
@7039535/1
atacatcataatgatgaataaccatattcttattctttatatttaaattg
+7039535/1
@@@FFFFFHB?HHIIIIJJBGHGGHFHHIIIJEEHGGHIEIFICHIIIFG
@8108779/1
cgtggaagtaagtggtctttcatttaatgttttttgaaaagcctcacttg
+8108779/1
BC@DFDFFHHHGFHIFHGIJJHJJJJJJJHIJJJJJIJJJJJJJJJIJIJ
@2410374/1
gctggtcaccgggttgttgcctaacaggaggtgcactggttacagg
+2410374/1
CCCDFDDFGHHHHHIJIIIIJJJJJIJJIJJFGIJJJJJIIGIIIG
@2410697/1
gttgggtaatattttgataacgtggatgtagataggctggcctgcttgtg
+2410697/1
BBBFFFDDHHHHHJJJJJJIHJGJJIJJHIJJJJJGIJJJIJIGIIIJDG
@7547650/1
agctgagtgagttaaaacagtacatcgcacaacaaacacttggggagtta
+7547650/1
CCCFFFFDHAHFHJJJJJJJIIJJJJJJJJJJJJJJJJJJJJJJJIJHIJ
@2920225/1
gtcacaactaacaatgggccacaactcatattgatcgtcaaatgaaacat
+2920225/1
@@@BDDDDADBFFGIIBBGEGGDGFGH@HIE?<EA@GDFHHCH@??DGGH
@7548579/1
ggctaccttgccgtaggaaataagaaagcaagagaaggaagtgaggtaca
+7548579/1
CCCFFFFFHHHHHIGJJJJJJJJJJJJJJJJJJIGGJJJIJIJJJJHHII
@352429/1
ctaaaagtacagactctagtcgctttatgcaaataaattggcatcccact
+352429/1
@@@FDDFDFHHGHHFHHIIIGAGEGIIGIIGHGGIIIGHEHIIIGIIIII
@6544615/1
ctctcgtgagccaacagtaagacatggtagatgaggatactttaatctaa
+6544615/1
CCCFFFDFHHHGHJJJJHHIJJJJIJJ@HHHGGJIIJGHIIIJJJJJJJJ
@8112440/1
ctctgattagaccctaaagttaaattattgtaacccatactcctatcagt
+8112440/1
@@@FFDAEHDDBHEGHGIGGGGGIIIJJJGIGHIIJJJIIIGIIJJJJII
@6545371/1
ggtacatttagctatcctgtagtttcgtcctatacctttgaatgtccctt
+6545371/1
@@@DDDDDHHHHHJIJJJIHIJJGJIGJIGIIJJIGIJJGIGIEGIIIJJ
@7549971/1
gtatcaatttcttctttaggtaaaacttttatgccaagccaagacatgaa
+7549971/1
@@@DFFFFHFDDFB@FH@DH:AIHHCGFFIEHGHHGGI1CBFGGGIIGHI
@353341/1
ggcactcggagtgaagcaattgaagaatggtggaggtggttggatataat
+353341/1
CCCFFFFFHHHDFHHIIJJJJJJJJIIJJJCFHGIJ:DHDGGIGIJJJJJ
@902417/1
aggagaaatagtgattctgtagtgatataatttatcagcattattcgtat
+902417/1
CCCFFFEFHGHFFIJJJJJJIJJGIJIJJIJJJJJJJJJJIJIJJJJIHI
@7043007/1
caacagtataacattcgtcctcctgccactcatcataatgaacaatatct
+7043007/1
C@@FFDDDHDHHHJIIEFGGHGGIGIIGHIICHGEFGBHHAFIEGHBGDF
@3997435/1
gccgcttgttgctgtacttgaggctgagatgaaggtggtctgctgggttg
+3997435/1
C@CFFDFFCDBCFECEBBIDACAC@D??E@CFFHE:C@GDBDFH>@;F7?
@6546989/1
gttctgtatttcctgtgatcttgtctaagattgctttcgctgcggcatgc
+6546989/1
@=@DDDD?CBDFD?C<?AAC:AIAIH?EHEBHFCFHF@FEDGIIIEFFCF
@903962/1
gcctcacttgttttgtcataagttgtaacagtaagttcttttttttcctt
+903962/1
CCCFFFFFHHHHHJJIJJJJJJHIIJJJGIJHGJJIJJJJJJJJIJJJJJ
@903966/1
cctcaaccgtacttctagcattagaagtttcttctccagctaaggctgta
+903966/1
CCCFFFFFHHHHHJJJJJJJJJJJJJJIJJJJJJJJJJJJJJJJJJJJIJ
@8113720/1
tttggatctgaagggcggtcccctcttttgggtggaatgtatgacgatga
+8113720/1
CCCFFFFFHHHHHJIIJJIJJJJJGJJJJIIIBFHCHIIEHHHHHHFFFD
@7551884/1
acgttgatctggtctggagctggatgagtgacatcagcgccaacaacaat
+7551884/1
CCCFFFFFGHHGFIJJJJJIJJJIJJJJDHHIJJJJJGHIJJJJJIJJJJ
@7551907/1
atcaacgttcactgtctataaaaatacaagaattcctaattggtagtatt
+7551907/1
@@@FFDDBFDHGHEH@DFGIIGHJJGHIDGG;FG<FGCGI@FF??DDBFE
@5514336/1
accgcttgtgcggcaagatgtttggcttgctgttttgtagaagccttacc
+5514336/1
CCCFFFFFHHHHHJJJJJJJJJJJJJJJJJJJIJJJJJJJJJJIJJJJJJ
@3431070/1
aatgtcaggtgcgttaacttttggtggctttattatattactcctaattg
+3431070/1
CCCFFFFFHCDFHHIJJIJJJJJJFHIIJJJJJJJJJJJJJJJJJJJJJI
@1412625/1
gggcaccatgacgatagctttattctcattaaggaattccggtttctcaa
+1412625/1
C@CFFFDFHHHFHGIGGGIJGJJJJJGHIE>FHGCHIHDDGHFDHIIIJJ
@3997993/1
ctggatgaggaaatttttcataaagaagtcgaatactgttcttaggaata
+3997993/1
BCCFFFFFHHHHHJJJJJJJJJJJJJJJIJJJJJJJJJIJJJJJJJJJJJ
@1412678/1
ctttttgaactgaaatcacctgctccaggtaatggaaaatcctgaggagc
+1412678/1
CCCFFFFFHHHHFIJJIJJJJJJJJJJJJCGHIJJJIJJJJJJJJJJJJI
@906255/1
gagcttgcaagaggtaacttctgtcttgaaatctgtagcccaatat
+906255/1
@@@FFFFFHGFHGJHGGIEHIIJIIHHIIIGIIIJFGIIJJJIJII
@2925464/1
cctcctcatcaagagcacggcgatactgcaaacaagggatagcactcaag
+2925464/1
@?@DB?DD<FAFA<D3AEB>:EF<@:BBDB3DDFII@;FCFE>FCF@@;@
@906822/1
ctccatactccttgtcttacaggtaccggtctttctcgataatcaagtgt
+906822/1
@C@FFFFFHFDHHBHIIIIIIIGIEHHHGIGHEHIIIIEIIIIIIIIBFH
@7554769/1
gtcctttgaggtgcaaaacaagcgatcgcccagacccttatttcaacacc
+7554769/1
?@@DFFFFFFFHHJIIIGGFGGIII=EFHBHHHGEHGDHIJJJJJIHGIH
@1413876/1
ctgctgaggcggttgttgccactgctgttgttgaggctgctgtggtctct
+1413876/1
CCCFFFFFHGHHFIJJJJJJJJIJJJJHJJIJJJJJJJJIIICEH@GHIG
@4509671/1
ccatatcatattatacctgaaggcttttgggtcgtgagaagctgcaacgg
+4509671/1
@CCFFFFFHGHHHIIGGGHGCHJJIJJJJJFBCFCFFHGAHHHIIJJIJG
@907610/1
cttcgatagaatctgcaacaactttgtcaacgacgcattgctggcctatg
+907610/1
@C@DFFFFHHHGHFCGGGFHIDBFCHHIIIGIHBEDGB@FCGGECGIGEG
@2926428/1
agactctgtacttcctcctcatagttccacaatgagtaatttcaattttt
+2926428/1
@@?BDDBAFHHDFIIIEFGGBB?ECFHICHIHII><:EGFGGIICHGGIH
@3432165/1
ctcatacgactctaattgtaaaaatgttatcca
+3432165/1
@@CDFAEFHHDFHIIGI4CHDHBCFHHIIIIIG
@7556445/1
cctcagagctaccttggcagctgctaattttgcttggtgtttgttttctc
+7556445/1
@@@D?DBDDHFFDGIHGG>G?CBEGAFH<FC99CG?BDFGGGGDHEHCHG
@1953103/1
cctcctgccactcatcataatgaacaatatcttcttttggattagtagaa
+1953103/1
CCCFFFFFHGHHHJJJJJJJJJJJJJJJJJJJJJJJJJJJIJJJJJJJJJ
@7557852/1
ctcatttgaaaacgtggatctccaaggtctccttgaacaaatttacctaa
+7557852/1
CCCFFFFFHHHHHJHIJIIJGIJJJJJFHIIJJIJJJJJIGJJIIGJJJJ
@7046445/1
gtcgaatactgttcttaggaatatttccaatgaattcctctatttcattg
+7046445/1
CCCFFFFFHHHHHJJJJJJJJJJJJJJJJJJJHCHIHIIJJJJJJJJJJJ
@6083314/1
aaaccaagaacatgtggcctatcctctggaggaattcctttaaactgatc
+6083314/1
<;@;BDD;;CDB<F@?3EEG9EE;HB9EHICG=@DG>C?<G@GGE?DG@F
@7558592/1
aaatcaacatcagctgagatatactcatattgaggataagaaatacggtg
+7558592/1
BC@FFFFFHHHHHJJJIJJJJJJJJJJJJJJJJJJJJJJJJJJJJJJJIJ
@7558859/1
gtctgtctgcatctgtatatgccctagcacggaaagcagcgagatgagca
+7558859/1
CCCFFFFFHHHHHJJIIJJJJJJJIJJJJJJJIJJJJIJIJGIGIJIJJJ
@8117305/1
gtgacattattgactaaggccgatctgaggtctgtcaattcaccaggtga
+8117305/1
CCCFFFFFHHHHHJJJJJJJJJJJJJJJJJHHJJJJJJJJJJJJJJJDFH
@5026150/1
ctcccctctggtatccaaaggcactgttttcaccggaggaatttgtttgt
+5026150/1
@?@DDDDFHHHHDHJJIIIJDEGIHJHHIJJJGCFH@EHBFGDGIFGIIC
@7559250/1
atataatcaggtgttctctaatttgtttctgcaagaggtgtcagagagga
+7559250/1
CCCFFFFFGHHDHHHIJJJJJJJJJFHIJJJIJJJJJIHIIJIJIJJJJG
@4512018/1
gtcttgcacgacctttggattgaatataagaccttgttgttttagggtaa
+4512018/1
CCCFFFFFHHHHHJJJJJIJJJJJJJJJJJJJJJJJJJJJJJJJJJJDHI
@6084313/1
gttataaatgtaggaagttatcaagaaatctaagattgcatcaccgagga
+6084313/1
@@@FFFFFHHHFHIHIJGHJJJJIIHIIJIJJJJIJJJJJJJJJJJIJID
@911876/1
gctgtacttgaggctgagatgaaggtg
+911876/1
@<@D?;:DFAHHFIGGGIGGGGGH:<A
@357995/1
atcgcatcatacggaatttgccgagtccttccttctagtgcttcttccaa
+357995/1
@<@DFFFAFHFHFGHHIIGIEAGGGBC@GGGGGIIICCDHIHGFGIICGH
@3433997/1
caatcaattatgatactgtctccttcaacaatcgtcggtacaatgtaata
+3433997/1
C@@DFFFEDHHHDDEGDFCHHGJIIJIHIICGHI@EFF?GGCHIIBGEII
@358444/1
ccctgaactaggcaatgaagttcctgcaggaggtataaacaaacctatgg
+358444/1
CCCFFFFFHHHHHJJJJJJJIJJJJJJJJJJJJ?GHIJJIJJJJJJJIJJ
@912782/1
acactttttagtaccgggcttactaagggagttttcttgatcattttcgt
+912782/1
CCCFFFFFHHHFHIJJJJJJJJJJJJJJJJJGHJJJJJJJJJJJJJJJJI
@7046879/1
cttttgggcggtaccatggtataactatcttattgagataattatctttt
+7046879/1
@@@DDDD>AFH8CFHIIGI?FFCHGHIIGIICHIGFHICH@@BBFGHIGG
@913104/1
ctcttgttttgcttctttttttgacctacccttgccgatagcaataaggc
+913104/1
CCCFFFDEFHHHGJIIJIJJJJEIJDHIJJJJIIJJJJJJJJJIJJJJJG
@6085768/1
ctccagctaaggctgtatcatcaacttctaaaggtttccaataaacacct
+6085768/1
B@BDDFFFFHHHHIJJJJJJIJJJIEGIIEEHIGBGHIJJIJJJJJJJJJ
@5518116/1
atcatattatacctgaaggcttttgggtcgtgagaagctgcaacggctgc
+5518116/1
CCCFFFFFHHHHHJJJJJJJJJJJJJJIIIHJJJIJJJJJJJJJJJJJJI
@1417541/1
ccgaggtttaaattttttccgctgtagtacaaatttctatttccgattat
+1417541/1
==?AA<D;FFHHFIB>?CHI;CEFGDH9?CFCAGEGBFBFA?FHGHEGFD
@2932762/1
gccaacagtaagacatggtagatgaggatactttaatctaatattatatt
+2932762/1
CCCFFFFFHHHHHJJJJJIJJJJJIJJJIJJJJJJJJJJJJJJJJIJJJJ
@2932836/1
cttaactttagtgaactggtcatcaactgagaggccaaactccttcaggc
+2932836/1
CCCFFFFFHHHHHIJJJJJ?IHIGGJIIJHJJJJIIJJGIGIIJJJJJJJ
@6087391/1
cttaaatctggttctctaatcatctgattagtagtaacgattctccactg
+6087391/1
CCCFFFFFHHHHHIJJJJJJJJJJJJJJJJJHIJIIJJIIJJJIJJJJJJ
@6551539/1
gtgcttctgaagaggacatccccgtaccataacaaactgctacagg
+6551539/1
?=@DDBDD8D4?4@EHGAIHEEHFFDB;C@CDCH?D??BFGE@BF?
@8119728/1
gataataatgcctcagagctaccttggcagctgctaattttgcttggtgt
+8119728/1
CCCFFFFFHHHHHJJJHJJJJJJJJJJJJJJJJJJIJJJJJJJJJJJDFF
@1418479/1
ccgtgatctaatatttgagcagaaggtgctggtgcatgtaatactttgta
+1418479/1
<<@BB?DBCDBFDHBDDFEHGH>:AF<<FAFBHIIDGD9??FHIGHBBB<
@6551862/1
ctcagagctaccttggcagctgctaattttgcttggtgtttgttttctcc
+6551862/1
C@CFFFFFGHHHFIIIIJJIJJJIIJJIJIJIIIJJCDCFHIGGHIJIJJ
@4003016/1
cctcatacgactctaattgtaaaaatgttatccatttttgggttaataac
+4003016/1
@@@F@E?D>?ACDHHHII@HHC9B??@HHD??<BB:EHI>:00??BDGG@
@6088801/1
gtacatcgcacaacaaacacttggggagttaaatcaacatcagctg
+6088801/1
@@@FFFFFHHHHHIGIJJJJJJJJJJIIFGHJIJJJJJJJJJJGJJ
@4004127/1
catcacattaccacatttctcaaattcagtcttgaaatattatccattag
+4004127/1
CCCFFFFFHGHHHJJJJIJJJJJJJJIJJHIJJJJJJIJIJJJJIJJJJJ
@7563876/1
cttaactttagtgaactggtcatcaactgagaggccaaactccttcaggc
+7563876/1
CCCFFFDFFFHCFGHIIFHEHIHIGGI@GHIDEGGIJGBF>FGGIGJIID
@3435994/1
ctcgcggtggctgcagtttccatatcatattatacctgaaggcttttggg
+3435994/1
CCCFFFFDHHHHHIIJIJJJJJJJJJJJJJJJJJJJJJHIJIJJJJIIJJ
@3436090/1
ctgacacaccatctctgtaaaagaggatagcttgaggcttatacctagtg
+3436090/1
CC@FFFEFHHDHHJIJJGJHGHIEHGHIIJJJJJGGGIIJJIGHGIIJJI
@5519725/1
tttatttactagaaactgctcttcttttttaataagtttttttttggatt
+5519725/1
<@@DDDDBDCF?A4<AE?<<ACHHFEIFHF;EFD?DDGGIIIEFEE>@D>
@8120955/1
tctttgtctccaacccctacctcttcctcgccatctgcctattttggaaa
+8120955/1
CCCFFFFFHHHHHJJJJJJJJJJJJJJJJJJJJGJIJJJJJJJJJJJJJJ
@1419820/1
ctccacactccttgtcttacaggtaccggtctttctcgataatcaagtgt
+1419820/1
CCCFDFFFHHFHGIEGHIIJIEIFFFHIJEGHIJGJJIIIIDFGGJIDGF
@6090850/1
gctgttgttgccactgctgctgctgcggctgttgttgcctctgctgctgc
+6090850/1
C@@FFFDDBFHHGJJJGBGHHJIGHHBGGGH;?GFHIIECEEGIJIJJJE
@918850/1
ggtttttgaaaaaattttggccaatagctgtgggttatatggtgattgat
+918850/1
@@?DDDDFAFHDGAEEDC<FA>C;FA>>D<GHGHIHC>HGGH9?8<F>=C
@6091852/1
gctgaggcttgaacaagcccttctgatagcctgcaattcttggttca
+6091852/1
CCCFFFFFHHHHHJJIJIJJIJJJIJJJJIJJJIJJJ001:BFDHGG
@2938120/1
cctcaactcaagatcatggcataaatctgaaccatgggcatacagcatat
+2938120/1
@C@DFFDDFBHHFGIGEGEGIIIGIIJIJGIJJIIIIJGGHJJGEHGIGJ
@2938188/1
aggactaggtgctgcaatgaccatcaat
+2938188/1
CCCFFFFFHFHHHJJJJJJJJJJJJJ<9
@3436961/1
cagatatctagaggttctgtatttcctgtgatcgtgtctaagatt
+3436961/1
@@@DDD>D:C=4A:<AA<C<4<:4CC9CHFCAA2<?EFFI9F9:1
@6093596/1
gttccaactacaggaggattgtggttcttcagtatgcatattaagttctt
+6093596/1
@C@DDFDEHHHHGICFG@EFHHEHHIJGIGGDE?CDFFECHHGDG?DHGH
@8122205/1
tatgagttttctttgttttcaaaggctctaactaaaaattcttttttaag
+8122205/1
CCCFFFDFHHHHHJJGIJJJJJJJJIJJJJIJJJJJJJJJIJJJJJJJJJ
@6093660/1
tagcaatcggtaaagttttgcctataagaacaatgag
+6093660/1
@@<B??D:DAA?FDBFHIIIIIIDGEEHIEGEHIIHH
@921914/1
ggtgtttttgagctcatacttaatccaatgacatggggaagtcaattgct
+921914/1
BBBDDDFFHHHHHJJIJJJJJJJJJJJJJJJJJJJJJJJJJIIIJJJJJJ
@6554987/1
tgcaattcttggttcaagatcattttaaactgtccttctgacacaccatc
+6554987/1
CCCFFFFFHHHHFIJJIJJJJJJJJJJJJJJJIJJJJJJJJJJJJJJJJJ
@922737/1
ggacgtgctgtaccttgtatactagcatgactgactagatagaagtctaa
+922737/1
@@<B;@DDHAA?DHDFGIBDHGH??G@CFFEH??EGGHFGEC>?B9:BH<
@5031564/1
ctcctcgataatagatatgtaataagaatattgatgctttgcccgtcctt
+5031564/1
CCCFFFFFHHHHHJJJJJJHIIJJIJJJJJJJJJJJJJJJJJJJJJIJJJ
@3438151/1
gctccctccacctgaactagttcatatttcggagtcgtccctcttctgga
+3438151/1
CCCFFFFFHHHGHJJJJJGIJJJJJJJJJJJJIJGIIIIJJJJJJIJJJH
@7568944/1
atctagttgaggaaacaaactttgtgagtgttctaaagctacttttgcag
+7568944/1
CCCFFFFFHHHGHJJJJJJJJJJJHIJJHIJJJJJJJJJJJJJJJJJJJJ
@7569115/1
aataagtctagttctcttatagtaaaattttgtggtaagttttcttccac
+7569115/1
CCCFFFFFHHHFHJJJJJJJJJJJJIJJJJJJHHJGHIIIJJJJJJJJJJ
@7569562/1
cagggaattctaagagggtacacaattcaggcactaatgtctcttcaaaa
+7569562/1
CC@FFFFFHHHGHJJJJICGHIHJCCHIJJJJJJJHIIJ?@HIIIJCHIJ
@924390/1
gcctttgttgctgctgtggtggttcttgcctttgcagctgttgtggtggt
+924390/1
@CCDDFFFHGGHHJGGEFGFHE?FEHJJJI<?FDHGGIEGFDHHIEBFGG
@1422312/1
cctctgtcgaacagcttccacagcttgtctgtaattgcgataaggttttt
+1422312/1
CCCFFFFFHHHHHJJJJJJJJJJJJJJIIJJJJJJJJJJJJJJJJDHIJJ
@7052308/1
cttcacactcatcaagaacttggtaaactcttagatcttcattttgttgc
+7052308/1
1?@DA?BDFBHDHIII<G?CHGGHGH@4ACHHDED@FHIIII@CC>?BFG
@6555475/1
gtataacacaattaaaaagtaatctgaaaacatttgataaaaaatatatc
+6555475/1
CBCFFFFFHHHHHJJJJJJIJJJJJJJJJIJJJJJJJJJJJJJJJJJJJJ
@6097823/1
gttaaatcaacatcagctgagatatactcatattgaggataagaaatacg
+6097823/1
@@@DDA?DCFHFFEEDFGGGG>BHHIHIEGH>DHIHEHDBFHGDHDHIGG
@5033156/1
gttgttgttgaccccatggttgtcgaggaggtccctgttgttccattgct
+5033156/1
@==DAAADHBF<FCBH@E;HDE8<<EH:8:?FCDGII???FH@BG<4.8F
@4518175/1
cccttatcaacatacagagcaccaagaaaagcttctaaaagatcagccct
+4518175/1
CCCFFFFFGHHHGJJJIIIJJJGIGGGIJIJCGIJIIJIJIIJHIDB?FH
@363568/1
ctctatttcattgtgcattaatctatagaaaattttccagacagtattta
+363568/1
CC@FFFFFHGHGHFHIJJJJIJJJIHJIIJJHJJJJJJJJIJJIGGIIJJ
@1961073/1
ctctaattttcttttgtcttcgtaagacgattttggcatattagctagaa
+1961073/1
CCCFFFFFHHHHHJJJJJJJJJJJJJIJJIIJIIJJJJIIJJJJJJJIIJ
@927632/1
atcctttgctcttgaggaagttggtgtagagg
+927632/1
CCCFFFFFHHHHHJIIJGIJJJJJFGGHIIIJ
@6099831/1
gtccgactgatgatttgaggttcttgtggaattgtgacactttgatgttg
+6099831/1
CCCFFFFFHHHHGIJJJJJJFHIJJJHIJIJJJJGIJIJJJJJJIJJJJJ
@2422906/1
gctcatcaagcttcggtccgactgatgatttgaggttcttgtggaattgt
+2422906/1
CCCFFFFFHHHHHJJJHIJJIJJJJJJJJJJJJJJGHIJJJJJJJJJJJH
@2942238/1
ctaaagcactaccttcagcgggagaccttggctttgccgcttgttgctgt
+2942238/1
@CCFFFFFHHHHHJJJJJJIJJJJDHIIJJIJJJJJJJJJJJJJJJJJJC
@6556971/1
atcagtaatctcgaatctattatctcttggacaagttgttatattagtca
+6556971/1
CC@FFFFDFBHHGEEHGGIJGHHHJJJIEEFEHIJ<FG?DDDHGIGEHBG
@7573270/1
catcaacgttcactgtctataaaaatacaagaattcctaattggtagtat
+7573270/1
CCCFFFFFHHHHHJIJJJJJIJJJJJIJJJJIJJJIGIJIIIJHFHHIDF
@7054452/1
catcagtttgagatactgtaatgcattgtaggccgcacatgtttgtgctt
+7054452/1
CCCFFFFFHHHHHJJJJJJJJJJJJJJIJJJJIJJJJJJJJGIJJGIIIJ
@8130193/1
agttgagtttggtgggtaggggttgtttccctagactgtggttgagacac
+8130193/1
@BBFFFFDHHHHDFGIGIIJJICGIIIJIJIGIJJJJIJFIHIIGIIJGI
@2424337/1
agcagcctcagcaacaacaacaacagcagagaccacagcagcctcagcaa
+2424337/1
@@@DDDDDHF;AA<FFBEFBGHGEAEBFDGIHGH;?FHEGHGIDGCCEDG
@4519026/1
atcggttcttcttcttttttccacgtgaaatctttaggctgcagctcaac
+4519026/1
CCCFFDFFHHHHHJJJJJJJJJJJJJJJJJJJJJJJHIJJJJJJJJJJJJ
@3441295/1
caatgttaaggaatggtttccaaccaataattgcagactggaagaaacca
+3441295/1
@CCFFFFFHGHBHGFHACDHIEHIIIIIIGIIGIIIIIGHIFHGHIIGGG
@5525008/1
cagtaggtaaaaagattattgtattttcttttagaactctttcaaagagt
+5525008/1
@@@BDDADDFFB?EFBFFGIGIIIIIIGHDHIHGI@GHBFHEFDCHIAFG
@8132829/1
atttcattttgtatttgtctaagaaatacttagcaactgtacattcaaca
+8132829/1
?@@BD:BDF<<FFIAFBFIHFDIF@FHDHIDHHFC<?GEDFFEFII9CFD
@2943959/1
ctctgcagggaacggcgacataggtgtctgctcttcacatactcttgtta
+2943959/1
@CCFFFFDHHHGDGDHHHFIIGFCIGFGHIIJJJIIIJI9FGGHJHIH;E
@5036132/1
gttttggagaattatcaaagagaattattgaattcaatatagcaaacatt
+5036132/1
C@CFFFFFGFHHGJJJJJIIJJIIJJJJJJIJJJIJJJJJJJJIJJJJJJ
@8133223/1
ctccaattgcattccctttcacactagggacatgaggtgaaattattggt
+8133223/1
CCCFFFFFHHHHHJJJJJJJJJJJJJJJIIJJJJJJJHGHIJJJJJJJJD
@4520245/1
agatggatctctgatcacaaaacaggatgatatactgacccggtggtctt
+4520245/1
@@@DFFFFHGHHGIJJIIIIIGIIJGGHIIIJJIJJJEHGIIJDGIHGHI
@7575102/1
gtgcatggtttaagaaagaccaaaggtttctgttgagctagtcatttgtt
+7575102/1
@@@FFFFFHHHHDIJJBFHJIIJEIGHHEHGIIJJJJJGEIHIIJJJIJI
@3441469/1
ctccaattgcattccctttcacactagggacatgaggtga
+3441469/1
@C@DDEF?HHFFHB@@FGGHIGGIIDIII9EAHHHIIDF?
@930417/1
gccagtacctatttctttgtgtcggaatacaaggcaggaaatggtgaact
+930417/1
CCCFFFFFHHHHHJJJJJJJJIIJJJJJJJJJJJJJJJJJJIJJFHIJJH
@8134849/1
cttgacaattttttcttttcttctttctgtatcaactgcagcctctttta
+8134849/1
CCCFFFFFHHHHHJGIJJIJJJJJJJJJIJJJIJJJJIJGGGIIIIJIII
@8134968/1
ctaaaatattgttcaagttcacgaggagtattcttggaaacaattttata
+8134968/1
CCCFFFFFGFHHHIIIIGIIIIGHIIGIEFHJJIIICHIIIJJJJJJJJG
@368789/1
ctcaatgatttcctccttccaaaaaaatacagcaagtctggtaaatttat
+368789/1
@@@DDD;?ACFFDHIHHGEDIIGFHDEFHHIFHIEFIGHEHB?BGGGGHF
@7057071/1
gtcacttttggtcctgttggtccattaatataaaatggttcaacttcttt
+7057071/1
C@BFFFFFHHHHHJJJJJJJHGIJJJJJJJJJJJIJJJHIEIJJJJIJJI
@6561096/1
ccttgaacaaatttacctaaagcaacaacacaattgtcggcagctgggaa
+6561096/1
CCCFFFFFHHGGHJJJJJJJJJJJJJJJJJJJIJJJJJJIJJJJJJJJJJ
@6104274/1
agtttgcaaagggaagcgagcttgctgttgttgctgcagctgctgttgtt
+6104274/1
@CCBFFFFHGHHGGIIIICGHIIIIIIIIIIIIIIII??GHIIIIHGGHI
@5527525/1
tttttagattttcctgcaccgatgcaattaatactcatcttctttactaa
+5527525/1
@@CFFFFFHGHHHJIJJJIGHHGHIGGIIJGGHHGIJIJIIJJIJJJJJJ
@1967108/1
cagcctcttgttttgcttctttttttgacctacccttgccgatagcaata
+1967108/1
@@@DFFFFGHDBFHGHGIHHIIIGIJFFGEHJIIJJJJJIJEGIJJJJIJ
@932864/1
cttgtatactagcatgactgactagatagaagtctaattcagtagggtga
+932864/1
=<<A4B;DFFHFHBGH>FHH@@AEGBAH99ACACD<EHBCGBFDGCH:B;
@3444594/1
cgaggaattccagcctttgatagcaatcggtaaagttttgcctataagaa
+3444594/1
@@@DDDDDFB:D?3CEFDHBDFHI@HEIII@?EGFGIIIIIIIIIIIICG
@7577127/1
ctcataactaaaacagggttcatgagttccactttcacaatcaattaatt
+7577127/1
CCCFFFFFHHHHHJJJJJGHJJJJJJJJJJJJJJJJJJJJJJJJJJJJJJ
@1968357/1
cagcttgtctgtaattgcgataaggtttttcaggattgatagatacatca
+1968357/1
???DDFF?CFH<D@E@EBG>HHGEGAF@BFHH@HCFGGAGGG9DFHHIHH
@372607/1
cttgaacttcatttccaacaggtagtaagtgatcattaagttcgccgatc
+372607/1
CCCFFFFFHHHHHJJJJJJJJJFHJJJJJJIJJJJJJJJJJJJJJJJJJJ
@2946692/1
ctctgctgttgctgttgttgctgaggctgctgtggtctctgctgttgctg
+2946692/1
CCCFFFFFHHHHHJJJJJJJJJJJJJJJJJIIIIJHIJJIJJJJJIIGJI
@372661/1
ctgaacacattgggtcgccatacctaaaaccgtatctccaaccctcttca
+372661/1
@@@DDDDD:<AD>@AFHHHCHHAGEEEGEDHG?8B99?9?9BF<DGGEIE
@6561774/1
gtgccgtccattttatagctactctaaaaacacggtcttttccttcccct
+6561774/1
;=?DD:DDHFHGHIIGIGIIIIIIIIIGIIEHIIGFDGGIIIIIIG@FF?
@5039483/1
ctttctggtgttcatgtaatgaattcgtctgtctccatactctggctgcc
+5039483/1
@@@D<2ADHHF?FA@BFBFBHGECH9CFHGEIDFGGBGHI<F@CF<B?6?
@7577595/1
gtcgacaattgtaccaagctctggcattttcctgtgactg
+7577595/1
@@@DDDA?F?ACDGE>?<CFGB>9?2AF@EFBE@FGIII<
@372942/1
gttttttggagaggcaactcaggataactatagaggttcttctttccatc
+372942/1
BB@FFFFFGHHDHIJIIIJJJJIHIJIJJJJIJIJJIIJJJJIJJIIJJJ
@5039623/1
ccccttctccacagacaaatgatgactattgaggctctaaatggcatgaa
+5039623/1
CCCFFFFFHHHHHJJJJJJJJJJJIJJJJJJIJJJJJJJJJJJJJJJJJJ
@4014836/1
cctgaaggcttttgggtcgtgagaagctgcaacggctgctatagatggaa
+4014836/1
@@@FBDDEDDDFHIIIHIHHIIEGEGGIIIIIGGIIIDGIFHGGFFGIEH
@3445410/1
ccatcatttgctgctcataaagcttattcatttcactcctcaatttgtta
+3445410/1
CCCFFFFFHHHHHJHIGHGIJJIJJJJJJIJJJJJJJJGJJJJJJJJIJJ
@5529566/1
gtgtaatcactgctgaggcttgaacaagcccttctgatagcctgcaattc
+5529566/1
BBCFDFFFGGHFHJGIIIIIJJJJIJIIJIJGIGIGJJJJJJIJIIJJJB
@934285/1
tccatatcatattatacctgaaggcttttgggtcgtgagaagctgcaacg
+934285/1
CCCFFDEEBHDFFHIGIHHIEFGECHGGHIJJ?EGGHIJJJGHDIIGGGI
@5040348/1
gagactgtatacctaaaagtgggttcatgaattgctccctccacctgaac
+5040348/1
CCCFFFFFHHHHHJJJJJJIIIJHHJJJJJJJJJJJJJJJJJJJJJJJJJ
@934570/1
cttcaggcatgggtcactattaaagttgatttgtcttatcgacttgacaa
+934570/1
???DBDD>?D?;DAE:AEAAC<A:<FE<A@FEE::CCCEFD?DDDEBB90
@373216/1
ggtatatataagattacaattcttaacattttttctttaaacaaagaaca
+373216/1
BCBDFFFFHHHHHJJ4EGIIJJJJJJJIJJJJJJJJJJJJJJJJJJIJJI
@7577789/1
cttcaatggttgctgctaaatcttcaagtacatagtacataactttagct
+7577789/1
CCCFFFFFHHHGHJJJJJJIJJJJJJJJHIIJJJJIIJJIJJJJJJJJJJ
@5530807/1
ggcttgtctaacttgaccaacggtaaaagcaggaggttgttgcatccttt
+5530807/1
CCCFFFDEHFHHFJJIJJJIIJJHGGGGHJIJJEHI?GGHHIHIJIHGJI
@374900/1
aacaaaatatctttcaacagtagtttcacttttgttattggtttccttat
+374900/1
CCCFFFFFHHHHHJJJJJIJIJJJJJJJJJJJJJIJJJJJJHIJIJJJJJ
@5531975/1
cttcaaactgttgctcagcagctatctcttgtaggaactggactgcatta
+5531975/1
CCCFFFFFHHHHHJJJJJJJJJJJJJJJJJJJJJJJJIJJJJJJJJJJJJ
@4016239/1
ctccattagttttcttccaactagtgaa
+4016239/1
@@@DBB;DFBF:ACBFFFIABBC4A@FH
@6107775/1
atcaacgttcactgtctataaaaatacaagaattcctaattggtagtatt
+6107775/1
CCCFFFFDHHHHHJIIIIJIJJIJJJJJJJJJJJJJJJJJJJJGFHDGIJ
@2432141/1
gtttcgtaggcaggtggaggccatcgcctggtcatgcataattcttgtag
+2432141/1
@@@BFFFDHGHFHIEGEBEHIIGGBGGGIIFHEDGHGGIIIGGIIIIGGC
@5532875/1
gttcccctgagattggggaggactcaatgccaacattgaccctaggcaag
+5532875/1
@@<D?=D>D?FH?E>FF@BFIG@BFGHGGGACHGEBF>@DBDDHE>DCG;
@6107900/1
gttcaacaaatctcttaatgatatcagtcagcttacaagccttagtaagc
+6107900/1
BCC?DFFFHHHHHJJJIIJIGJJJJJJHJJIIIJJJJJGIIIJJJJJJJJ
@5532991/1
aggagatactggttgttgttgaggtggtagttgagtttggtgggtagggg
+5532991/1
CCCFFDDFHHFH<EGGIIJJIIIIFFGCFHEFEDHDGHGI?DFH7DFHIJ
@5533284/1
actacctcccctctggtatccaaaggcactgttttcaccggaggaatttg
+5533284/1
CCCFFFFFGHHHHJJJGHIIJJJJJJJIJJJIJJJJJJJJJJJIIJJJJI
@1433689/1
cagccgtgtttggtagaagcaggatgacacttaggtcgtgcatggtttaa
+1433689/1
CCCFFFDFHHHHHHIJJIJJJJJIJJJJJJJJJJJHIJIIJJJJJHIJJJ
@7061247/1
ctatcttcaaagagaaaaagtgcaatactaaaattttattcagtatattc
+7061247/1
@@@F?DFFDHDBBFEGIIIIBEHHBHEIIIIGHGIIGIICDFGFDGGIIH
@5041526/1
gccaaaatttgttcacactgttcctggctgagagtaattcgtcgcgcatt
+5041526/1
@CCFFFFFHHHHHJJJJJJJIJJJJJJJJJIJJJEHIJJJJIJJJJJJJJ
@6108893/1
ctgcaattcttggttcaagatcattttaaactgtccttctgacacaccat
+6108893/1
CCCFFFFFHHHHHGIJIJJJJJJJJJJJJJJJJJJJJJJJJJJJJJJJJJ
@1973024/1
gtggtctctgctgttgttgctgctgctgttgttgttgctgctgttgttgt
+1973024/1
B@BDFDDFHHHHHHGJIIIGJIJIIEGIIIJGHIJJIIAFFGGBFHIIG?
@935733/1
aaattgttcgtagtgaagaactgaaagcagatctaaatttctcaaatttc
+935733/1
CCCFFFDFHHHHHIIJJJJJJJJJIJJIJJHIIJE?1CGHIGIIH9BGGG
@7580817/1
gccttagtaagcataaatttatggaagccataccgtacgctcaaacatgc
+7580817/1
CCCFFFFFHHHHHJJJJJJJJJJJJJJJJJJJJJJGIJJJJJJJJJJJJJ
@4527245/1
ccctgttgttccattgcttgaggtctggtaattggagcggcttgtct
+4527245/1
CCCFFDFFDHHHHJJJJJJIJJJJJJJJFBHIJIIJJJJIIJJ69=<
@1974559/1
cgccgatcttgtacaacattttacatgcagttagtgcaactgctcccttg
+1974559/1
CCCFFFFFHHHHHJJJJIJJJJJJJJJJJJIJJJIJJJJJJJJJJJJIJJ
@2432997/1
tccagctaaggctgtatcatcaacttctaaaggtttccaataaacacctt
+2432997/1
CCCFFFFFGHHHHIIIJHIJJEEHHHIIGIIIJFGHHJJJGHEIIJJIJJ
@3448672/1
ctccttgaatgaatttttcattcctccatactccttgtc
+3448672/1
@@<DDDDDHHFB>BGIHIIIIE:AHGBGGEE9<AGHGEE
@5043774/1
catgaatgctttctaatgtttcttcatttaaaaccgctgtgtctctttct
+5043774/1
@@@FFFFFHHHHHIIJIIHIIJJJIIJJJJJJIJJJJJJGIGIJJJJJII
@6565588/1
agctggttgccttaaaacaatgtcaagagcttggattgcctcctgcggac
+6565588/1
CCCFFFDFHHHHHJJJGJJJHIHHIIGIHHFFHJJIIIHIFHGHEHIIHI
@2433510/1
ggttcttcttcttttttccacgtgaaatctttaggctgcagctcaaccat
+2433510/1
@C@DFFFFHHHHHJJJJJJJJJIJJJJJJJGGIHHHIJJJJIJJJJJJJJ
@2433577/1
gccttaaaacaatatcaagagcttggattgcctcctgcggaccattagtt
+2433577/1
CCCFFFFFHHHHHJJJJIIJJJIJJIJJJGGHHIIJJJIIEHIJJJIJII
@5044735/1
gtcttctctgcactgtgacagtcttcaagcactgagttagaataccaacc
+5044735/1
@CCFFEEFHBDFHICFHIJGH?AFHGEGIIEHIJGIFIFGHIEHCGHHJJ
@4529059/1
ggtaggacgtgctgtaccttgtatactagcatgactgactagatagaagt
+4529059/1
CCCFFFFFHAHDHGHIIJJJJHGHIJJJIIJGGEGHGGGIJIJIIJFGH?
@7063241/1
cttttgttattggtttccttatcagtaatctcgaatctattatctcttgg
+7063241/1
@@CDFFDDDDFHGHGGHBIICGGIGIIGHGHIIGGAFHEGGIJIIJJGHI
@4529321/1
caacaattgtacacaactccataggaagcgccaaaggcttctctcgtgag
+4529321/1
CCCFFFFFHHGHHJJJJJJJIJJJJJJJJJJJJJJJJJIJJJJJJJIJJJ
@5046198/1
atcggttcttcttcttttttccacgtgaaatctttaggctgcagctcaac
+5046198/1
CCCFFDFFHHHHHIJJJJJJIIJJJJJJJJJJJJJJHJIIJJJJJJJJJJ
@5046374/1
cataataattaatctggttgtatatactcctaacttttaagtttttaaat
+5046374/1
CCCFFFFFHHHGHIJJIEIGFCHJJJJJJJJFGJJJJJJJJHIJJJJIII
@4529697/1
cactgaaccaaatcggctccttgaatgaatttttcattcctccatactcc
+4529697/1
CCCFFFFFHHHHHJJJJJJJJJJIEIJIHIJJJJGBFIGIIGIIJJJJJJ
@4529704/1
cttttattgaatagaataggaatgtcaggtgcgttaacttttggtggctt
+4529704/1
CCCFFFFFHHGHHJGIIIJJHIJJHJJJJFGGIIJJJIIJJJJIFHIJIJ
@1436111/1
atttcattgtgcattaatctatagaaaattttccaaacagtatttag
+1436111/1
CCCFFFFFHHHHHJJJIJJIJJJJJJJIJJJJJJJJJJJJHIJJJJJ
@3450708/1
tgttgttgaccccatggttgtcgaggaggtccctgttgttccattgcttg
+3450708/1
@@?DDDDFHHFHHGHGJEHGHGGGIJJIJ?BBGGGGFDDCGHJJGECGG>
@5535587/1
ctgttgctgaggctgttgtggtctctgctgttgctgaggctgctgtggtc
+5535587/1
@C@FDDFFHHFDHGGHHDFFFFHIHIDGIGHBF>GGGGHFDH@DCHIG;<
@2434984/1
ctcagagctaccttggcagctgctaattttgcttggtgtttgttttctcc
+2434984/1
@@@FFDEFHFGHDEHEIIJIIIIIIHIGIJGGJGIJFGHIIHGDGHIJGI
@4020910/1
caatgatttcctccttccaaaaaaatacagcaagtctggtaaatttatcg
+4020910/1
@@@DADEBHHA>DGFBAEHAHHGEGIIIEAFBBDDDB?@9BGBFIIIIDF
@8149888/1
gtggaagtaagtggtctttcatttaatgttttttgaaaagcctcacttgt
+8149888/1
@@@DDDBBFHDFFBCEGIBAIIGG<FHGCH9FGHE=<DFF@B990BFGGD
@2954405/1
ctctaactaaaaattcttttttaagtaacaaagcttcagtaaataacaaa
+2954405/1
?;?1DDDDDDDADA>EEEI<CE;9AEEEEDEE;DEE??D0?4BD<BD@BD
@8150051/1
ctgtggtctctgctgttgttgttgttgctgaggctgctgtggtctctgct
+8150051/1
@CCFFFFFHGHHHJJHIIIJJIIGIJJJHIJGIGBGIBEFAGGEHCDHE@
@2954594/1
ctgaggagcatgttcttgcctttgttgctgctgtggtggttcttgccttt
+2954594/1
@@@FDDDFHDHFHIDFGD@EHIH@CGCBHHHIG?9?CB;G?9BFFGEFDD
@7065990/1
gccaatagctgtgggttatatggtgattgatgccattcaactttgcatta
+7065990/1
CCCFFFFFGFHCCGIAFHIEIII:AHGIIIIIIGGGIIIICHIIIEIIII
@6114607/1
tgcgacaccatctgatgcctggtgcggaggctacctt
+6114607/1
@@@?D<DDBDBD?A@FHIIHEI9CFGE8F@BFDDHAB
@6114610/1
ctaaataaatagctgcagctaatgattcaaataagtctccaaggaccttt
+6114610/1
CCCFFFEFADFHHIEGGJJIGGIJJJIIC?AFEHCFGGGEEGGE@CFHIH
@5048577/1
cgtgtacacctggtaaagaggtgacaaagatagtaagttatttcttctaa
+5048577/1
BCBFFFFFHHHGHFHJJJJJJCGJIJJIJJJJJIGHJIIGJIGJJJJJJJ
@6115191/1
gtgccataaccgtacttcatatcattgataattactgtagctgagtaagg
+6115191/1
@?@DFFFFHHHF;EGHIIGIIIIDHHGHHIGGIGIHHFHIIGIIG?DDEC
@1438675/1
ttcttcttcttttttccacgtgaaatctttaggctgcagctcaaccattt
+1438675/1
CCCFFFFFHHHHHJJIJJJJIIJJJJJIJJIGHIGGJJIJJIIJJJJIGI
@2957892/1
cttcacatactcttgttacaacatatttcaacatgtatccttttgggcgg
+2957892/1
@CCFFFFFHHHHHJIHHGJJJJJJGJJJJJIIJJJIGIJJJIJJJIGIIJ
@2439167/1
cagaattttcgtttggagcaaatacaatgtatttgctgtctttgtgtctt
+2439167/1
CCCFFFFFHHGHHJJJIJJJJJJJJJJJJIJIJJJJJJIIJIJJJJJJJJ
@5538129/1
gagcttttattgaatagaataggaatgtcagg
+5538129/1
@?@F@EDDHHGDDHGHIIG@IIFHGAHHGGHF
@5050262/1
gccgtaatgaatggtgttgctttcgcagggtaagtctttcagtctcatcc
+5050262/1
CCCFFFFFHGHHHJHGHHJJJIJJJJJJJJDGHHHIJJJJJJHIJJJJJJ
@5051052/1
cgttgatctggtctggagctggatgag
+5051052/1
@@8BDDB?AD4DF@CGA;FGDGI>??C
@6571902/1
cgacaattgtaccaagctctggcattttcctgtgactgatttttcttcaa
+6571902/1
@?<DDADDFDDDDEAFGIIHEGGHHIIIC<DF?E4CEG3DDH@DGD>GGG
@2960845/1
ctcaggagaaatttcaatttttgcaaattgttcgtagtgaagaactgaaa
+2960845/1
CCCFFFFFHHHHHJJJIJJJJJJIGHHIJJHIIJFHIHIGGIIJJJIJJJ
@8153899/1
aaacaggagctgcgacaccatctgatgcctggtgcggaggctaccttgcc
+8153899/1
CCCFFFFFHHHHGJIJJJIJJJJJJJJJJJJJHIJJJJJJJJJJJJJJJH
@5541494/1
cagtaagacatggtagatgaggatactttaatctaatattatattgacta
+5541494/1
CCCFFFFFHHHHHIHJJJIJJJJIJJJJJJJJJJJJJJJIIJIIIIIGHI
@2440893/1
ctataagaacaatgagtaagagcttgcaagaggtaacttctgtcttgaaa
+2440893/1
CC@FFDDFHHFHHIJJIIGIHIJJJIGGEHGIGIEFHJJIIIJGJJJJJH
@2962911/1
agaagacagaaaagatagtgatgtttaagctgaaagattcagaagtaagt
+2962911/1
CCCFFFFFHHHHGJIJJIHHIJJHJJJJJJJJJJJJJJIIJJIIJGHJJD
@8156976/1
cacggcgatactgcaaacaagggatagcactcaagggcacattatgtttt
+8156976/1
CCCFFFFFHHHHHJJJJJJJJJJJJJJJJJJJJJJJJJJJJJJJJJHIJJ
@6119235/1
ctaacttcaattaatttctgatttttattaacaatagactggttgtaacg
+6119235/1
@C@FDDFFDHDHHIJGGGGGI<CBIGGGGIIHHGIJAHIJEHCFBG<DFG
@2963991/1
gccgatctgaggtctgtcaattcaccaggtgatatatttttgcacctgtt
+2963991/1
C@CFFFFFHGHHFGHGFHIJJJJJJJJJJEGIIIJIJJJJJJIJJJJJHJ
@6119453/1
atgatttattaaacccgatgctagctttcttaaatctggttctctaatca
+6119453/1
@@CFFFFFHHGGGGGIJIJIJJJJJJIIJJJJJJJIJGIHGJJJJJJJJJ
@2964968/1
ctttttgttatctccagcaggtgggtgagtaacatcagctccgagaaata
+2964968/1
@CCFFFFDHHHHHJJJIJJJJHIJICFHIHJJJJJJJIJJJHGHIIJIJJ
@6120512/1
gccaccggtacttttgtaaaacattatcaaaagttctatgaccatggagg
+6120512/1
CCCFFFFFHHHHHJJJJJJJJJJJJJJJJJJJJGIJJ9BGHJJJJJJJJJ
@4030535/1
cacgatttcggcagcttttacctcattttcactcagaagaaataatatct
+4030535/1
C@CFDFFFFHHHDEBGHIIGIJIGGGGJJJJIJGGGIGDFGHIGIJGIHG
@6120959/1
ccctgttgttccattgcttgaggtctggtaattggagcggcttgt
+6120959/1
CCCFFFFFHGHFHGIIEGIIJGHCGHGGAFCHGIGFGGIFIIJ>?
@386307/1
cagggaattctaagagggtacacaattcaggcactaatgtctcttcaaaa
+386307/1
CCCFFFFFHHHHHJJJJJGHJJIJAFHIJJJJJJJJIJIGIJJIIJIIHI
@945517/1
atcgcaaggtaacgtaaaacaatatctattcaacaaaggaatagcagatt
+945517/1
CCCFFFFFHCFHHJIJJJJJJJJJJJJJJJJJJJJJJJJJJJJJJIIJJJ
@2444611/1
gtcacttttggtcctgttggtccattaatataaaatggttcaacttcttt
+2444611/1
@@@DFFDFHHFDFHGIJIIIIGGGIGGIJJEIGGIJJIIIJIIGIJGHII
@946260/1
cactatattcaccaaccgttaacggagtttgctgtcgaatactctgagct
+946260/1
CCCFFFFFHHHHHJIJJJJJJJJJJHHHIJJJIJJJJJJJJJJJJJJJJJ
@1444410/1
ctcattttttctgctaaagcactaccttcagcgggagaccttggctttgc
+1444410/1
@@@FFFFFHHHFHGIIJIJIIJIJJJJJJJIIJJJ>HFHIIJJJJIJIJG
@1444499/1
attgagaaggcctgacggactgatggaatccaaaccatacttcacgacca
+1444499/1
@@@FFFFFHHHHHJJJIIHIJJGJJJJJJIJJIJJJJJJIJJJIJJIJJJ
@7593025/1
cttggaaacaattttataattattggatatattcatgccacattccattc
+7593025/1
CCCFFFFFHHHHHJJJJJJJJJJJJJJJJJJJJJJJJJJJIJIJJJJJJJ
@1982249/1
ctataaaagaatacacaacagtataacattcgtcctcctgccactcatca
+1982249/1
@@@FFFFFHGGHDHGJBHCIIHHIEIIIGJGFHE@GEDHIE@FIGGIIJI
@3457958/1
caacaatttcgcttcctttttttggatctgaagggcggtcccctcttttg
+3457958/1
CCCFFDDFHH3DHIJJIJJJJIIJJJJJJJHJIHIGIJHHFFFFDECE>C
@3458016/1
ttctgatagcctgcaattcttggttcaagatcattttaa
+3458016/1
@?@DD>D?F<A:AEFEFF?HFB@3<3:C2<AE3CF9ECF
@2445711/1
cttctttgactaaatactcctgaaggagtgatatcggtgtttttgagctc
+2445711/1
CCCFFFFFHHHHHJJIJJJJJJJJJJJJGHIJJJJJJGGHIJJJJJJIJJ
@1982757/1
gtgcattcataattcgggccttaactttagtgaactggtcatcaactgag
+1982757/1
BB@DBBDFHHDADGIJJJJJJJJJJJJIIIHIIJIIGIFHIIIIJJJJJI
@7071545/1
gcatactttatcgtaacggtcatttct
+7071545/1
1=?DDDAB<D>CDEE>E>:ED1FF@@B
@2446441/1
gttcttcttcttgcaaaggatgtggaggataatttctccaaacattctgc
+2446441/1
CCCFFFFFHHHHHJJJJJJJJJIJJIJJJJJJJJJJJJJJJJJJJJJIJJ
@6121955/1
ggctttattatattactcctaattgaagagccttttcccaaaatcatacc
+6121955/1
CCCFFFFFDHHFHGGJGIJIIJIIHHGHIJGIIIJIJIGGJIJJJJJIHG
@2968053/1
ctaacttcaattaatttctgatttttattaacaatagattggttgtaacg
+2968053/1
CCCFFFFFHHHHHJJJJJJJJIJJJJGHJJJJIJJJJJJJJJHCHGIGJI
@2448122/1
gttgaaggattttctaaagctttgaattcataagttggttgttttttaag
+2448122/1
CCCFFFFFHHHHHJJJJJJIJJJJJHIJJIJIJJHIIJGHHGHGIJJIII
@5546890/1
gccacatcaatgttaaggaatggtttccaaccaataattgcagactggaa
+5546890/1
CCCFFFFFHHHHHJIJJJJJJIJFHIJJJJJJJIJJJJJJJJIIJJJJJJ
@5054563/1
gcctgcttgtggaaaaccaccacaaatccacttggaaaactgtttatcat
+5054563/1
@@@DDDDDB<:CCGFBFHIIFIGICHGECGGHAFF9CFDGDHDFFGGIII
@2969075/1
ctcgtttcattttgctttgacttctcatttcttgaagtttattttcttta
+2969075/1
CCCFFFFFGHHHHJJJJJJJJJJJJJJJJJJJJJHGHGIJJJJJJJJJJI
@2970518/1
tatagccttaaaagggcaccccaactagttatgtgagggtgaaggtcctg
+2970518/1
CCCFFFFFHHHHHJJJJJJJJJJGIJHHFIHIJGIIIJJGHIIIJFHGJH
@6126294/1
cccatgttaaattttttcagaatcatgtgattttttttcctttcaagaat
+6126294/1
@@CDFDBDFHBHHJJEIIJJGFHFFGGCFAGIIIIGIIGGIJIGBGGIIJ
@5055624/1
gtggaatgtatgacgatgatttgatatctatatttctcattttttctgct
+5055624/1
@BBFFFFFFHHHGJJIJJIJJJJAHEHHIIIIIJJJJJJJJJJJJJJJJJ
@5055857/1
gctgaggctgctgtggtctctgctgttgctgttgttgctgaggctgctgt
+5055857/1
CCCFFFFFHHHHHIJJGHIJIJJJJIJJJJJHIIHIGIIIFGIIJJIIJ?
@7595860/1
atttactattcattcaaaatttgtgctgactgcttagcatgatagcacat
+7595860/1
CCCFFFFFHHHHHJJJJJJJJJJIHJJJJJJJJJJJJJJJJJJJJJGIJI
@4541264/1
attaagttcgccgatcttgtacaacattttacatgcagttagtgcaactg
+4541264/1
CCCFFFFFHHHHHJJJJJJIJJJJJJJJJJJJJJJJJJJJJJIJJIJJJJ
@1986670/1
gtcgtgcatggtttaagaaagaccaaaggtttctgttgagctagtcattt
+1986670/1
@@@DFDDFHHHFFHJJJIJIJJIIJIIJI?FHIJIIIJGEIJIJIJJIJG
@5057300/1
gtacttgaggctgagatgaaggtggtctgctgggttgctggtcactgggt
+5057300/1
CBCFFFFFHHHHHIJJIJJJJJHHIHIJJJJJJJHJJJJJJHIIGIJIIH
@1987126/1
gcatcctttgctcttgaggaagttggtgtagaggtgcaggctggccatgt
+1987126/1
C@BFFFFFHGHHGJJGDHHIJIGHJJACGD?GFH:CCGGIJJIGGGEHH?
@8163370/1
ttgagacacttgctggggaggtggacctctttgtgcccatggagtttgac
+8163370/1
CCCFFFFFHHHHHJJJJJJJJAGHIIJJJJJJJIIJJJJJJJIIHIJJJJ
@3461531/1
cagacctgttctaacttaaagctgactttagtacatcgcctggagacatg
+3461531/1
@@@DDFFFHHDHDIGIEEHI@IAEGIIIIHF<AFBHGIGIHGIIIFIIHD
@3461570/1
cttcagataacgaatctacttctttcagatcgctgccatttagtacactg
+3461570/1
CCCFFFFFHHHHHGJJJJJJJJJJJJJJJJJJJJJJJIJJIIJGIGGIIJ
@4543364/1
cctagactgtggttgagacacttgctggggaggtggacctctttgtgccc
+4543364/1
CCCFFFFFHHHHHJJJIIIIIJJJJIJJJJIJJDHHIJJJJJJJJJJJJJ
@391732/1
ctctggtatccaaaggcactgttttcaccggaggaatttgtttgtgattt
+391732/1
CCCFFFDDHHHHHJJJJJJJJIJJJJJJJJJHIJFHHJJJIIIJIIGIJJ
@7077462/1
cttggcagtaacaagattttcacatggctgcccctttattatccctttca
+7077462/1
CCCFFFFFHDHHHJJJJJJJJIIJJJJJJGIGIJJJJJJJIJIIJJJJJJ
@6131197/1
ctcagataatcccatatcattgagacattaacttgcgtagcatactttat
+6131197/1
@CCFFFEFGHHHHIGIGIIGGIJJIEGHIIJIIIJIJEEHIJJJIIIJJJ
@1988218/1
gcctataagaacaatgagtgagagcttgcaagaggtaacttctgtcttga
+1988218/1
CCCFFFFFGFDGHIHIIGHGIGHFGIJIJGIJIJIHHGIGGGIIJIJGJJ
@951034/1
ccaagatcagccgtgtttggtagaagcaggatgacacttaggtcgtgcat
+951034/1
@@@DDD?:ABAFF<CGHGDDD@FHHEHGIIFHEGIIIIIIIFDFAHIIBG
@6580787/1
ctaaaatattgttcaagttcacgaggagtattcttggaaacaattttata
+6580787/1
CCCFFFFFHHHHHJIEHIJIIIIIIIIJEEHIIIJJJGIIIIIJJIIGJI
@6131648/1
atcggttcttcttcttttttccacgtgaaatctttaggctgcagctcaac
+6131648/1
CCCFFBDFHHHHHJJJJJJJIJJJJIJJJJJJJJJJGJJJFIJJIJJJJH
@951482/1
ccaatgtttctagcctttcataattcataacgtcattagcagagctcgct
+951482/1
CCCFFFDFHHGHHJJJJJJJJJJJIJJJJJJJJJJJJJJIJJJJJJJIJI
@951682/1
caacaaatctcttaatgatatcagtcagcttacaagccttagtaagcata
+951682/1
CCCFFFFFHHHHHJJJJJJJJJJJJJJJJJJJJJJJJJJJJJIJJJJJJJ
@2451717/1
gccaatagctgtgggttatatggtgattgatgccattcaactttgcatta
+2451717/1
CCCFFFFFHHHHHJJFHIJJJJJHHIJJJJJJJJJJJJJJJJJJJJJJJJ
@3463141/1
ccacattccattccatgatttattaaacccgatgctagctttcttaaatc
+3463141/1
@@CFFFFADDCFDFGGHDBB9CAEAIGGGGGEFGGCGGHHIIDEHI<DEG
@1451075/1
gcttgtctaacttgaccaacggtaaaagcaggaggttgttgcatcctttg
+1451075/1
@@@FFFFFHHHHHGIJIIIJJJHHIIGDGIIIIJI?DGHIJJGIIGIIJI
@6133486/1
cttgactatgtttgatgacatatcaataacattctcctcaaccttttgta
+6133486/1
CCCFFFFFHHHHHJJJJJJJJJJJJJJJJJJJJJJJJJJJJJJJJJJJIJ
@2452918/1
caggtgcgttaacttttggtggctttattatattactcctaattgaagag
+2452918/1
@@@DBB>DFFFFHJIGIGJFGIJJJJIIJJJJJIGJIJIJJEIJEHGHHC
@5552726/1
ctcttctgttgtttcaattttggcagtatgcaaatattgtggaccatcac
+5552726/1
CCCFFFFFFHHFFIHHHHIJJFHIJJFHHGHHIFGBFIIFDEHGGGHHCF
@952354/1
tataggtcgaccttctcggccaagattaggcctacg
+952354/1
@<@DDBDDFHFHFIIIGBHEHG?;@<DCBC>>EFGA
@7079511/1
gtcacaactaacaatgggccacaactcatattgatcgtcaaatgaaacat
+7079511/1
CCCFFFFDDHDHFHGIIJJJIIGIJIJIIJJJJJJJJHIGGJIJIJJJGG
@8166066/1
cttaacttgcattaaatcacatcacattaccacatttctcaaattcagtc
+8166066/1
CCCFFFFFGHHHHJJJJJJJJJJJJJJJJJJJJJJJJJJJJJJJJJJIHI
@6134815/1
gctgggaatcctttgtgagccacatcaatgttaaggaatggtttccaacc
+6134815/1
CCCFFFFFHHHHHJJIJJJJJIJJIJJJJIHIIJJJJIIJJCFHIIJIIJ
@395072/1
gtgaaatctttaggctgcagctcaaccattttatcggccaacatattact
+395072/1
CCCFFFFFHHGGDHHIIJJJJJJIJJJGIIJJIJIGIJJIIIJJJIJJJJ
@4043154/1
tgtcaattcaccaggtgatatatttttgcacctgttataaatgtaggaag
+4043154/1
CCCFFFFFHHHHHJJCGGIJJJJJJJJJJJJJJJJJJJJJIJJIGIJJJI
@5060992/1
gccgcttgttgctgtacttgaggctgagatgaaggtggtctgctgggttg
+5060992/1
CCCFFFFFHGHHGJHIJJJIGIIJJJHHIJJJJJIDFHHIJJIJIJJFHH
@2454350/1
tggatctccaaggtctccttgaacaaatttacctaaagcaacaacacaat
+2454350/1
CCCFFFFFHHHHHGIJJJJJJJJJJJJJJJJJJJJJJJJJJJJJJJJJJJ
@1990390/1
cttctttccatcaaaggcaggaaatcgatttttgaaacacctctgtcgaa
+1990390/1
CCCFFFFFHHHGHIIJIIIIIIIJJJJGIIIJJJIJJJJJJJJJIJIJIJ
@1453114/1
ctttgatagcaatcggtaaagttttgcctataagaacaatgagtgagagc
+1453114/1
@@@DADDDHHF?AACGCEEHHAAFEHIGIGEHE<F@GCB?GHI@B?D<BG
@1453115/1
ctttctaatgtttcttcatttaaaaccgctgtgtctctttctttttttgt
+1453115/1
CCCFFFFFGHHHHJJJJJJJJJJJJJJJJJJHIIJJJJJJJJJJJJJJJI
@4547261/1
ggatactttaatctaatattatattgac
+4547261/1
@@@ADDADDA4:CA<BEDCFH@<HCE@<
@1453440/1
cttcattgtaacttggcccgcaacaattgtacacaactccataggaagcg
+1453440/1
CCCFFFFFHHHHHJJIJJJJJJJJIJIIJIJJJJJJJJIJJIJIJGGIIJ
@3466302/1
ttgggtaatattttgataacgtggatgtagataggctggcctgcttgtgg
+3466302/1
CCCFFBDFHHHHHJJJJJJJIGHIJJJIJJJJIIHIIJJIJJJDIJGIIJ
@7600848/1
cggaggcaaccaatatgttcgtctcacccatgttaaattttttcagaatc
+7600848/1
CCCFFFFFHHHHHIJJJHIIJHIJJJJJJJJJJJJJJJJJJJJJJJJJJJ
@2977897/1
ataaaacatgataatgacttggccggctggtgccctgaataccttgatgg
+2977897/1
?@@D?D;:ADFBFGGHAGDGCEGIII?:CD1:<BG>F>9B?BD?D@DHGC
@5061545/1
cttctaacctgttcttcttgaagttggttcagctgtagtctgtctgcatc
+5061545/1
BCCFFFFFHGHHHJJJJJJJHGHJHJJHJJIIJJJFHGIGJJJIJJIHIG
@7081564/1
gcaggaaatcgatttttgaaacacctctgtcgaacagcttccacagcttg
+7081564/1
CC@FFDDFHHGDFGIJIHHGEIGGGGJJJJIIJIIIJJJJIJJJGGIIII
@954760/1
cccaatgtttctagcctttcataattcataacgtcattagcagagctcgc
+954760/1
CCCFFFFDHHHHGJJJJJJJJJJDHJJJJJJJJJJIJJJJJJJJJJJJJJ
@4045670/1
tattgactaaggctgatctgaggtctgtcaattcaccaggtgatatattt
+4045670/1
CCCFFFFFHHHHHJJJJJJJJJJHHJJJJJJJJJJJJJJJCFHJJJJJJJ
@4045728/1
gccataccgtacgctcaaacatgca
+4045728/1
@@@1BDA:CCFB8?EGD<9<8A<@9
@8171320/1
attttatcggccaacatattactgacctcaaccgtacttctagcatt
+8171320/1
@@<DDDDDDAFHHGIE@@CHFHG<AECEEHIIGA6?BBDGIGIIIGG
@2978777/1
acagagtaggttattgtaaggttttgatgtgtttgattctttgttcttta
+2978777/1
@@@FBDDDHHFHHGHJGGIIIIEHHGEEHFHCGHIGGHIGIJGDGGIIGH
@2978800/1
acgcaacaaagctttcacgttcataaggtctcatttgaaaacgtg
+2978800/1
CCCFFFDFHHHHHJJJJJJGIIJIJJJJGHIJJJIJJJIJJJJHI
@1992885/1
atatgaagtattataaggtacatatcctggggcactcggagtgaagcaat
+1992885/1
CCCFFFFFHHHHHJJJJJHHIJJJIJJJJJJJJJJIJJJIJHHIJJJJJJ
@3469014/1
cttgactatgtttgatgacatatcaataacattctcctcaaccttttgta
+3469014/1
@@@DDDDDHHFFHGBHI4IF?F?FHGIGEIDHIIIIIIII@HHHIIIIHI
@955426/1
tggaacgttgatctggtctggagctggatgagtgacatcagcgccaacaa
+955426/1
@CCFDDDFFFHHFIJIGIHGGFHGDHIIJIIIFGDHEGHHIGHHGHGJIG
@7084606/1
gctgtatcatcaacttctaaaggtttccaataaacaccttttggaagctt
+7084606/1
?@@:A:BADF?FACG9:C:IHBCHEHF<BFE?HHDAA@GG<FGB3B@3D4
@7603032/1
cttcaagcactgagttagaataccaacctg
+7603032/1
<??DDAD>DA?DADED:?@?EE4<<FDDF>
@7603083/1
gtcctgttggtccattaatataaaatggttcaacttctttggtgtac
+7603083/1
;?@BDDDDF=FF?BFHGGHHGIEGHIIIAEECCFHGFGBGGG???DF
@956077/1
gttcattacctaagatatttgttatgatctccggccaagatcagccgtgt
+956077/1
CCCFFFFFHHHGHJJJJJJJJJJJJJJJJJJJJJJJJJIHJJJJJJJGHH
@6143895/1
ctacaatgcattacagtatctcaaactgatgaccaagaaatagaatcggg
+6143895/1
CCCFFFFFHHHHHJJJGIJIJJJJJJJJJJJJJJJJJJGIJJJJJJJJJJ
@6586915/1
gtaaaacgtaagtggaagcataagctcccaattctttggtgataagaact
+6586915/1
@@@BFFFFFHDHHHIEBHGHIIJIGGIJJICGIJCGIIEGDGGJEIGIHI
@3469822/1
acataattaaaattaattaaaagttaataatacaaataaataaacagaaa
+3469822/1
@C@DFDFFGHDDD3AAEBIEEFIEEEGHICEHHIGGGIDEHG<CF4CB?F
@8176684/1
caataattgttctttcatgatactctcaagatccctgattacttcttctc
+8176684/1
CCCFFFFFHHHHHJIJIJJJJJJIJIIJJJJJJJJJJJIJJJJJJJJJJJ
@7087137/1
atggaatttcataaacaactttcaaatccttaatatacgcaacaaagctt
+7087137/1
@CBFFFFFHHHHGJJJJJIJJJJJJJJJJJJJJJIJJJJJJJJJJJJIJJ
@7087584/1
attgagaaggcctgacggactgatggaatccaaaccatacttcacgacca
+7087584/1
@@@DDDD?FHFHBG@GGDEB:C3?CH>FCDFG>BBDBB<;9?<9?B;@BE
@4550660/1
tctgataaattagaatcatcccatagcaaatgatatatggtaggacgtgc
+4550660/1
@@@DBDBAHFBFBGIBBHIGDFIII<EEG<BHGCGG9?BBFH>C>BBGG2
@2982180/1
gcttgctgagcgactaatgccactgtgtccacaagaaaaaaggttctttt
+2982180/1
CC@FFDFEBHFHFGIGGHEHHIGGIHGIJJI>FIIGGJJGIJIHIIEEGI
@5558741/1
cataattaaaattaattaaaagttaataatacaaataaataaacag
+5558741/1
=<<DFFBD8BBHFECFBGGH>EHGIIE@AHGEHIIIIEDEE>FA9C
@7088114/1
acctagtgcttctgtaaaatgccaataattgttctttcatgatactctca
+7088114/1
CCCFFFFFHHGHHJIJJIJJJIJJJJJJJJJFFGIJJJJIHIIIJIJJJI
@956923/1
atattaagcatcatcttccattgagaaggcctgacggactgatggaatcc
+956923/1
@CCFFFFFFHHGHJJJJJJJJJJJJJIFGIJJIJJIIIIJJGCEGIJJFI
@6147475/1
gcctgcaattcttggttcaagatcattttaaactgtccttctgacacacc
+6147475/1
CCCFFFFFHHHHHJJGIJJJJJJJJJJJJJJJJJJJJJJJJJJJJJJJJJ
@7089311/1
cagcctcttgttttgcttctttttttgacctacccttgccgacagcaata
+7089311/1
CCCFFFFEHHHHHJJJGIJJJJJJJJJJJJJIJJIIJJ<DHIJJJJIIJE
@399761/1
ctagataataatgcctcagagctaccttggcagctgctaattttgcttgg
+399761/1
@CCFFFFFHGHHHJJJJJJIJJJJJJGJJJJJIIJJIIIIJJJIGIJJJI
@7089578/1
ttctttttctattttcttggctttgagatacctacgcctatcagcccatg
+7089578/1
CCCFFFFFHHHHHJJIIIIIIIJJJIJJJJIIJIJIGJJJIGGIJJIIII
@8180095/1
ctgagatgaaggtggtctgctgggttgctggtcaccgggttgttgcctaa
+8180095/1
CCCFFFFFHHHHFHIIIIJJJJJIIJJJJJJGJJJJJJJDGIJIIJJJJJ
@7606732/1
ctttgtgtcttgcacgacctttggattgaatataagaccttgttgtttta
+7606732/1
@@@ADADDHHFFHGGGIHIIIIIJEHIGGIJGJEIHGEHGGGIJIGE@FB
@2459870/1
cttttaacactctttgatggaatttcataaacaactttcaaatccttaat
+2459870/1
CCCFFFFFHHHHHJJJIJJJJJJJJJJJJJJJJJJJJJJJIJJJJIJJJJ
@1997589/1
gctccaattgcattccctttcacactagggacatgaggtgaaattattgg
+1997589/1
CCCFFFFFHHHHFIGGIIIJJHJJJJJJJICHEHGIIIDFDHIIIGHIII
@4554405/1
atagcttggaggagatatgatttgtctctaaatgaataatgcagcgatga
+4554405/1
@CCFFFFFHHHHHIIIIIIIIJJIHHIJJJIJJJIJJJJFGIJJJJJJJJ
@6151515/1
cagcattaagtcttctctgcactgtgacagtcttcaagcactgagtt
+6151515/1
@@@FFFFFGDCFDIJGIHGCHHIGFHIIJIIJIIJIE@HBGHGICFG
@959092/1
gttgttgctgaggctgctgtggtctctgctgttgctgaggctgttgtggt
+959092/1
@@CFFFFFHFDHFHGIBHIIIIEHEHIICGGIIGIID<FHEHE8DGH?D?
@5561371/1
gtcacaactaacaatgggccacaactcatattgatcgtcaaatgaaacat
+5561371/1
CC@FFDFFDDBFHIIEAFEGGGHIHGGGIGGICFDDFFGIIIIEDGEHGC
@7092897/1
agaagatgacgaaatttcacatattctctccacgctttttgatattctgg
+7092897/1
CCCFFEFFHHFHHBBHHJIJJJHGIIJJJIJIJJJJIJJJJJJJJJJJJJ
@959502/1
ctgttgttgttgttgaccccatggttgtcgaggaggtccctgttgttcca
+959502/1
CCCFFFFFHHHHHJJJJJJJIJJJHIJIJJHIIIJJFHIHIJIJJIJJJI
@8183785/1
ccctcctcctccacctttctttccttttttgcccattattgtgtactatc
+8183785/1
1:;BDDDDHHHFFHIHHHHIIGGIIIGIIIGHIIIIIGGCFDGIGHGHHE
@7093418/1
ctcctgccactcatcataatgaacaatatcttcttttggattagtagaaa
+7093418/1
BBCFFFFFHHHHHJJJJJJJJJJJJJJJJJJJJJJJJJJJJJJJJJJJJJ
@7608232/1
cttctaacctgttcttcttgaagttggttcagctgtagtctgtctgcatc
+7608232/1
CCCDFFFFHHHDDHIIGIGIHEGHJEHGGHHGIGGIJIFHIIIEGHIGIH
@7608433/1
gcaattctttacatcaataccttcttctatcacatcggaggcaaccaata
+7608433/1
?@@DDDDDDH?<CGGHIIIEGIEGGEGHIHIFIHIDFGCA>GGCHIIIID
@3473827/1
caccttcaacaccacactcctcaaggtacacccctataagggcttcgata
+3473827/1
CCCFFFFFHHHHHJJJJJJJDIJJJJHCEGIJJJIIJJIIGIIGGIIJIJ
@1998379/1
gcattaatctatagaaaattttccagacagtatttagagactttccacta
+1998379/1
@@@?D>?BF>DF>GGAB;A<A<BFHIBFCGIEIG@FDD:999::?D@@B;
@1998480/1
ggagaattgagagaagctttactctgtagcattgtaatttcttgttcttc
+1998480/1
???DBDD>FHDADCDE@:AEHEIG>EA?HEEFHBHGICEEGICHIIGHGE
@3474362/1
ctaacttcaattaatttctgatttttattaacaatagactggttgtaacg
+3474362/1
CCCFFFFFHHHHHJJJJIJJIJJJJJJJJJJJJJJJJJJJJJHIJJJJJJ
@1461146/1
ctaatgtttcttcatttaaaaccgctgtgtctctttctttttttgtt
+1461146/1
CCCFFFFFHHHHHIJJJJJGIJJJJHIIJJIJJJJIJIJJJJJJJJJ
@2986687/1
ccatcaaggaaaagtgcacccatcaaagcctcaaaacagttagccattgc
+2986687/1
@@@DDBDDHF>BDBH:EH>BBHHBFGDHEDFF<CDFCEHGG>@:BCBG?G
@8185666/1
ctggaagaaaccataccaaaggtcaagaccataaccaagatcaattactc
+8185666/1
CCCFFFFFHGGHGJJJJJJJJJAFFFGHIJJIJIGIIJJ@GGGCHIIJJJ
@7094721/1
cctaacgttatcaggttttgggtagttgggtaatattttgataacgtgga
+7094721/1
CCCFFFFFHHHHHJJGHIJJIJFHHHIIJJCFHIJJJJJJIIJJIJGIJD
@4556112/1
ctccaatcgcattccctttcacactagggacatgaggtgaaattattggt
+4556112/1
@CCFFFFFHGHHHJJJJJJJJJJJJJJJJHIGJJJJJGHIJJJJIJJJJB
@3476302/1
ggtaattggagcggcttgtctaacttgaccaacggtaaaagcaggagg
+3476302/1
@@@DDDDDHHHHHIIIIBE@C>G<DG99?F<F@BD/8DFI92B@C5;A
@7094986/1
ctctgctgttgctgttgttgctgaggctgctgtggtctctgctgttgttg
+7094986/1
CCCFDBDD2=DFFHHIIIIDGD>HGIIGIIBH<EFCBGEHGEHGCG<FDD
@2988667/1
ccgaggtttaaattttttccgctgtagtacaaatttctattcccgattat
+2988667/1
@@@BDD<BDHDFHHGGGFFHIIGG?FHIIG@BGDDHIGFEHGGGE?;FHG
@8186174/1
cactgattgatgtcccaatggtccacacctttgtcaccactatattcacc
+8186174/1
@@@D=DBD>DFDAFG?FBGD>:ACFEGGEGFIB?BEDGAGF?DBCGFAB?
@6591297/1
gtctggtaattggagcggcttgtctaac
+6591297/1
?????=AD4C?D<>BCE<8CC11:1::?
@8186974/1
gtaggaaataagaaagcaagagaaggaagtgaggtacacagttgcagtcc
+8186974/1
C@@FFDDFGGDBDGIGGIHIIIIFJGIIGFGGIGCDHIJJJGHIJGDHGI
@960531/1
ctcctccttccaaaaaaatacagcaagtctggtaaatttatcgcaaggta
+960531/1
CCCFFFFFHHHHFIJGIJJJJJJJGGJFGIIIHHIIJJJJJJIJJJIJHH
@6591959/1
ggtggcgtgtaatcactgctgaggcttgaacaagcccttctgatagcctg
+6591959/1
BBBDDFFDHHHHHJGIJJJJJJJJIJJJIJEIIJGJJJJJJJFGIGIJJI
@5568257/1
ctctaactaaaaattcttttttaagtaacaaagcttcagtaaataacaaa
+5568257/1
CCCFFFFFHHHHHJJJJJJJJJJJJIIJJJJJJJJJJJJJJJIJJJJJJJ
@7098515/1
actgaaccaaatcggctccttgaatgaatttttcattcctccatactcct
+7098515/1
CCCFFFFFHHGHGGEHIJJJJIIIHGIGGIJJIBHIIFFGBHIJJJJFHI
@2003449/1
gtcattgagggcaagtgcctcattacaacatccagggccattatcgcatc
+2003449/1
CCCFFFFFHHHGHJJHIJJJJJJJJJJJJJJJJJJJJJJJJJJJJJJJJJ
@1467106/1
gtctgctcttcacatactcttgttacaacatatttcaacatgtatccttt
+1467106/1
CC@FFFFFHHHGHJJIGGJJJJJIIJJJJJIEIIGIIEIJHI?DGHIIIG
@3479301/1
cacctttctttccttttttgcccattattgtgtactatcttcaaagagaa
+3479301/1
CCCFFFFFHHHHHJJJJJJGIJJJJJJJJJIIIJJJJJJJJJJJJJJJJJ
@3479320/1
ttgtatactagcatgactgactagatagaagtctaattcagtagggtgag
+3479320/1
BCCFFFFFHHHHHJJIJJJJJJJJJJJJIJJHIJJJJJJJJIJJJJFHHI
@961271/1
ctgctgggttgctggtcactgggttgttgcctaacaggaggtg
+961271/1
CC@FFFFDBDFHGBEBFGAHGICFFGIIIIIII>GGHD3BG08
@2463191/1
ctttgatggaatttcataaacaactttcaaatccttaatatacgcaacaa
+2463191/1
@@@?A=AA=CHHD@GGGIIIDBB?:?C9AHIG<FFDHGCH<DFHBGHDGE
@8188788/1
ctactaattaatataggttacttcgcttatctctcttgacagccctatac
+8188788/1
C@CFFFFFHHHHHJJJIIIJJJJJIJJJJJJJJJJJJJJJJJJJJJJJJJ
@405573/1
ggccatcgcctggtcatgcataattcttgtagaagaccaatagggttgcc
+405573/1
CCCFFFFDHHHHGGHHIJJJJIJJJJIJGIIJIGIJGIIIJJJJJBFHHJ
@5570848/1
ctcttcacttcagcataaactggagtttttcccggaagcaccaccacaac
+5570848/1
CCCFFFFFHHHHHJJJJJJJJJJJJFHIJJJJJIIHIJJJJJJJJJJJJJ
@405692/1
gcaccatgacaatagctttattctcattaaggaattccggtttctcaaaa
+405692/1
@?@D;?DDDBFFF<?FEGIIBHIEFDHHIDHFADCGGBEA?DGDDFFCDG
@2463752/1
cgattctatttcttggtcatcagtttgagatactgtaatgcattgtaggc
+2463752/1
@@@FFFFFGGGHFIJJIJJJJIJIIIJJJIJJJJJIGJJJJJJJJJIIGI
@2463886/1
ggtctctgctgttgctgaggctgttgtg
+2463886/1
??1BDDBA<FA:CFFI@9C1?AFCF9CB
@5571203/1
attttttttcctttcaagaatatactcccgtgtgatatgatatgggttgc
+5571203/1
@@@FFFFFHHHHFJFGIGGHEHAGIGHIIG?D?BGEIGIGIIIJECBFGH
@7100890/1
atgcataagtcattcctctatcaggtaagacaacaatcacaagttttact
+7100890/1
<@@FFFFFHCFFHIIEEHDHIGIHIHIIFGHGHGIIIIIFHIIHIIIIGI
@1469356/1
ccatggtataactatcttattgagataattatcttttgaaacaactacct
+1469356/1
@@?DDDD?FFFFBFEFGE?FHE<C:C?<AC@FHEHIII1?EFCGFIEIFD
@5071279/1
gtcaattcaccaggtgatatatttttgcacctgttataaatgtaggaagt
+5071279/1
@@CFFFDADDHHBAA@?EEDEICHCHIEHIIIGEGHICC@DH?DFCHEG9
@5572284/1
agtaggtaaaaagattattgtattttcttttagaactctttcaaagagtt
+5572284/1
BB@DFFDDHHHHHHHJJIJJIIJJJJJJJJJJJJJJJJJJJJJJJJJJGI
@5071534/1
gccgtaatgaatggtgttgctttcgcagggtaagtctttcagtctcatcc
+5071534/1
CCCFFFFFHHHHHJFHHIJJJJJJJIJJJJCGGIGJJJJJJIIIJJJJJJ
@7102201/1
gttaacttttggtggctttattatattactcctaattgaagagccttttc
+7102201/1
@@@DDDDDFHHGAEHGFBCHGHEBHHIIIHHGFGI@FDBFHGGHGFFDDF
@5572818/1
gtcagcacagaataatcttgtatgatgtctcttttggactacaataaaag
+5572818/1
CCCFFFFFHHHHHJJJJJJJIJJIJJJJJJJJJJJIJJJJJJIJJJJJJI
@5072095/1
aacgttatcaggttttgggtagttgggtaatattttgataacgtggatgt
+5072095/1
?@@BDBD?F?FBFHEGHIIAFGAEHHII<CGGEHIIIIIAFHEHGGIEB?
@3479799/1
gtgtaatcactgctgaggcttgaacaagcccttctgatagcctgcaattc
+3479799/1
@@@DDFFDGHHHHJJHGEIHIIIJIIIIJGGEIIJJIJJGIIIJJFGIII
@6594287/1
ggttattgtaaggttttgatgtgtttgattctttgttctttatttgtgta
+6594287/1
@@;DDFFFCFHDFCFHGGGHIHHHIJIJIIIGIIGEHGGIHIGHGGIIBF
@3480715/1
cttgaagttggttcagctgtagtctgtctgcatctgtatatgccctagca
+3480715/1
CCCFFFFFHHHFHJJJJIJJJJIHIJGIIIFIIJJJIEIIJIIJJJJJJI
@7613956/1
gggaattctaagagggtacacaattcaggcactaatgtctcttcaaaatc
+7613956/1
@@CFFEFFHHHHHJJJA?FHHHAAHIHJJIIIIGGIEGIIJIIJIIJJGH
@2465292/1
gtgaaatctttaggctgcagctcaaccattttatcggccaacatattact
+2465292/1
@@@DDBDD8<F:A>?FHBEBHEFHEIGGHDCEGHI;086:?DH>GG@F<F
@2465469/1
cgtggatgtagataggctggcctgcttgtggaaaac
+2465469/1
?@@D;DDDCDA<CBF;C3C8:AA@@??E8CBCCA;1
@1473063/1
tggagctcatcaagcttcggtccgactgatgatttgaggttcttgtggaa
+1473063/1
C@CFFFFFHFHHDGGFHIIJJJEGIAAHFHIGHGIHIGI?FFDGI?BFCB
@2993590/1
cttcacactcatcaagaacttggtaaactcttagatcttcattttgttgc
+2993590/1
CCCFFFFFHHHHHJJJJJJJJJJIJJJJJJJJJJJJJJJJJIJJIJIJJJ
@1473812/1
ttcttttttttccttgactatgtttgatgacatatcaataacattctcct
+1473812/1
@@@FFFFDFHHDFIGGGIJJFIHIII>?DIIGEFGDADGIIIGGHIGIII
@2994588/1
ctcttgttttgcttctttttttgacctacccttgccgatagcaataaggc
+2994588/1
CCCFFFDFHGGHGJJJJJJJJJJJJJJJJJJJJIJJJJJJJJIGGGIJJJ
@5577458/1
ctcatgttataacattatgcagttcattacctaagatatttgttatgatc
+5577458/1
CCCFFFFFHHHHHJJJJJJJJJIJJJJJJJJJJJJJJJJJJJJJJJJJJJ
@6596564/1
ctcctgcggaccattagttgaagttccagccctcagataatcccatatca
+6596564/1
CCCFFFFFHHHHHIJJJJJJEGIEFHHIJJJJJIJJIJJJJJJJJJIJJI
@4562671/1
cgttaacggagtttgctgtcgaatactctgagcttgctgagcgactaatg
+4562671/1
8??ADDDADD@CDDA@EDE::CD9EDEEE@D9DCCDDADEBBD@DAAD>C
@7106101/1
ctgttcctggctgagagtaattcgtcgcgcattctgttgtatatttatgc
+7106101/1
CCCFFFFFHHHHHIJIIEIIIHFHIIJJJJGIJIJJJJJHGIIJJJJJIG
@3484720/1
atataagattacaattcttaacattttttctttaaacaaagaacattgga
+3484720/1
?;?D:DDD<ADB?:CGEGIHF?@HHHIIEBFGIDGF>CFAD:?BFBBG@<
@2468785/1
tccagagactcgtccaatcagattgaaaaaaacaagttgtataacacaat
+2468785/1
B@@BDFFEHHHHFIIHJJJIJGJIIGJIJJJJIIJJDFHDHGIIJJJIHI
@5580885/1
cgctaatttaaaaattgaatagtttttatgaaatgagtcagaattttcgt
+5580885/1
CCCFFFFFHHHHHJJJGIGIIIFHGJJJJJJJJIJIJEFGHIJIJIJJIH
@968050/1
catcaatgttaaggaatggtttccaaccaataattgcagactggaagaaa
+968050/1
CCCFFFFFHHHHHIIJJIJIHHIJJJJJJJJJJJIIIIIJJIJIIIJJJJ
@4065238/1
cttgaggctgagatgaaggtggtctgctgggttgctggtcaccgggttgt
+4065238/1
@?;DDDDD;FCDAAGEHB>3AFFFDGGGDHEB?CCHDD:BGIDBG<7;AF
@2469369/1
cctttttttggatctgaagggcggtcccctcttttgggtggaatgtatga
+2469369/1
?@@DD>BDDFAFHDFHHAEHEFEHHIIC@FBHGGGHEH;?BAACC@>@DC
@5581562/1
cgtgaaatctttaggctgcagctcaaccattttatcggccaacatattac
+5581562/1
CCCFFFFFHHHHHHIJJJJJJJJJJJJJJJJJJJJJIJJJJJJIJJJJJI
@6598019/1
gctgcagtttccatatcatattatacctgaaggcttttgggtcgtgagaa
+6598019/1
CCCFFFFDHHHHHJJJJJJJJJJJJIJJIIIGJIJJIJJJJIIJIIJJIJ
@5076057/1
ctccaaaattgtaaatccaggaacttcccagtcatcaggaataaagtcat
+5076057/1
@@@DDDDFHHHHHGGGGIJIJGEEGHGGIIIDCFHIEGGIIIIIIGGEHG
@4564327/1
cttctatcacatcggaggcaaccaatatgttcgtctcacccatgttaaat
+4564327/1
CCCFFFFFHHHHHJJIJIJJJJJJJJJJJIJJJIIJJJJJJJJJJIJJII
@5583738/1
agcattatgacagtcttcaatgattagaaggtttattcgactccaaacaa
+5583738/1
CCCFFFFFHGHHHJJJJJJJJJJIJJJJJJIIIHHIJIJGJJJJJIJIJJ
@411585/1
ctcagagctaccttggcagctgctaattttgcttggtgtttgttttctcc
+411585/1
:?@AD8DDDHDFD?:CGHGIGH>GHHIIIIIEGIGIHGGIIIBFFEFG?B
@969226/1
gctgcagtttccatatcatattatacctgaaggcttttgggtcgtgagaa
+969226/1
CCCFFFFEHHHHHJJJJJJJJJJJIJJJJJJJJJJJIJJJJGHIIJIJJJ
@2470859/1
ctgtattataacatgacctaagagttttattaaagttggatcattagcag
+2470859/1
;??;D;DBDFDHHIGIHJIIICEFFDC@AFHE@HHHG@<CGHIEIID9FE
@4067070/1
ctgatctggaccagtggcgtatttacagaagcaaggttggcctattattg
+4067070/1
CCCFFFFFGGHHFHIIIIIHGIJJJJJIIJIJJJIIGIIGIIIJIJJJJG
@1479161/1
ctttatattcactgtaaaatcaactgatatatatatataacgtgctgaac
+1479161/1
@@@D=DD?CFBADGFGHHBHCIGFHIHAHDHGIGIGEDFHEBHCA?@G@@
@4067740/1
cttcttctatcacatcggaggcaaccaatatgttcgtctcacccatgtta
+4067740/1
CCCFFFFFHHHFHJJJJJJJJJJJJJJJJIJJIIJJJJJJJJJJIJJJJJ
@5585993/1
cggtggcgtgtaatcactgctgaggcttgaacaagcccttctgatagcct
+5585993/1
@C@DDFFDFFHHHJJJJIJJJJJJJJJJHCHIJJJGIIIJIIGHIJIIIC
@6600376/1
ttcacactcatcaagaacttggtaaactcttagatcttcattttgttgcc
+6600376/1
@@@DDFFFHDHDHIIIJGIJJIJIIIIIJIJJJEHGEEBGIGIIJGGIGI
@2012525/1
caactgataagttaagcattgcagttcatcagaatcaaaatggttgtcat
+2012525/1
@C@FFFBFFADFHGFHGGGIEHDHEHEEGICB@<AFH?9:?19DCG:FGG
@2012981/1
gttttgggtagttgggtaatattttgataacgtggatgtagataggctgg
+2012981/1
@@@FFFFFADFHHIGG??@FHIIIIIIIIIFGFEEAHH@@GIGEG>GHII
@2998939/1
gtacttcttttgtgtgagcattaaatcttaaaatagatacaatgtcacta
+2998939/1
C@@FFFFFHHHFHJGHIJJJJJIIIIJJJIIJIJIJJJEIIIJJIIJIII
@7621135/1
cgggaaaattaatttttattaagaagccaaattgcacctcacacctggca
+7621135/1
CCCFFFFFHHHHHJJJJJJJJJJJJJJJJJGIJJJJJJJJJJJJJJJJJJ
@2013502/1
gtccttttatcataatgagatcaagtttttttcgaatcaaatgaagctgt
+2013502/1
CCCFFFFFGHHHHJGJJJJJJJJJIHHIJJJGJJIIJJIJJJIJJJJJJE
@4069021/1
ctctaacagtagcagcatatcgactaggatgagcatccatggaacctaca
+4069021/1
CCCFFFFFGHDHHJJJJJJJJJIJJJJJIHIJIJIIHIGIGGHIJJJIJJ
@2015484/1
caggaataaagtcattaaccttcaaaatttttccgaggtttaaatttttt
+2015484/1
CCCFFFFFHHHHHJJJJJJJJJJJJJJJJJJJJJJIJJGHJJJJJJJJJJ
@4070537/1
ggaagttatcaagaaatctaagattgcatcaccgaggaattccagccttt
+4070537/1
CCCFFDFFHHHGHJJJJJJJJJJJJJJJJJJJJJJJJJJJJJJJJIJIJJ
@4071285/1
gctgttgttgcctctgctgctgctggggctgttgttgccactgctgctgc
+4071285/1
CCCFFFFFGGHHHJGIIIIIIJIIIIJIGIGGGIHIJIGIJIIGGIIIJI
@3002463/1
tcctgccactcatcataatgaacaatatcttcttttggattagtagaaaa
+3002463/1
CCCFFFFFHHHHHJIIIJJIJIJJGGGHIGJJJJJJJIGIJIIIFII49?
@5589518/1
gtcaattcaccaggtgatatatttttgcatctgttataaatgtaggaagt
+5589518/1
CCCFFFFFHHHHHJCGHIJJJJJJJJJJJJJJJJJJJIJIJJIIJJJJJF
@6603473/1
cacgtcgtctttttttaccaaaccggtattttccccttggcaacaaacag
+6603473/1
CCCFFFFFHHHHHJJJJJJJJJJJJJ@GIJJJJJJJJJJJJJJJJJJJHH
@3003878/1
cttggaaaactgtttatcatagatccgacgacactttttagtaccgggct
+3003878/1
CCCFFFFAHFHHFGIJJJJJJJGIGHJJJJJJJJJJIJJJH/?FHIIIJJ
@5081477/1
ctgcaattcttggttcaagatcattttaaactgtccttctgacacaccat
+5081477/1
BBCFFFFFHHHHGCDGHIIIJJIIIGIIIIJHIHHIJJIIJJJJJJJIJC
@8198703/1
gttgctgtttacaccaacgataaaatcaggctttatgtttttgtattctt
+8198703/1
@@@DDDDD?BFHFGDFFIGEEFGHIIHIIGEHECGHGHIGIIIHGGGIII
@5082791/1
cttcaacatataaactgcagggaattctaagagggtacacaattcaggca
+5082791/1
CCCFFFFFHHHHHIIJJJJJJJHHJJIJJJJJJJJCGIJJJDGHJJJJJG
@4571425/1
tgcaattctttacatcaataccttcttctatcacatcggaggcaaccaat
+4571425/1
@@CADDDFHHGGHIGBFIIIGGHGIIIGHIICEDHIIIHIIIGGGIHGGI
@973360/1
aatcaatttcaggatacgatctggtttacaattagaatttataagtgttg
+973360/1
??@DDDDDHDBFFBBEGG;<CCC9CADFHC>GFGGDGF@FDEGDGBD<FD
@7623851/1
gttctgttagatataaaattgattcctcatttagataaatttattgttgt
+7623851/1
CBCFFFFFHHHHHJJJJJJJJJJJJJJJJJJJJJJJIJJJJJJJJJIJJJ
@3490261/1
ctagataataatgcctcagagctaccttggcagctgctaattttgcttgg
+3490261/1
@@@FDFFFHHHHBFFFHIIIIIBHCHEBHIGIIFIGIIIEEHIIIIIEHG
@1484048/1
ctcccctctggtatccaaaggcactgttttcaccggaggaatttgtttgt
+1484048/1
CCCFFFFFHHHHHJJJJJJJJJJJJJHJJJJJJJJJJJJJJJJJJIJJJG
@7624841/1
cttcatcacgtcgtctttttttaccaaaccggtattttccccttggcaac
+7624841/1
BBBFDDFFHGHHHJIJJJJJJJIJGIGJJJJJDEHIJJJJJJJJJJJJJI
@415793/1
cttctttctgtatcaactgcagcctcttttaccattgtacgagtttgagc
+415793/1
CCCFFFFFHHHHHJJJJJJJJJJJJJJJJJJJJJJJJJJJJJJGHJJIJI
@1484760/1
tacagcctcaccacctcaaccgaacacttctaggttacatagtgtatgaa
+1484760/1
CCCFFFFFHHGHHJJJJJJJJJIJJIIIGIJJIJJJJIIJIJIGBFIIFI
@1484854/1
gtcgcgcattctgttgtatatttatgctcacttcaccaacattcatgaat
+1484854/1
@@@DADDFHGHHBCGEGIIEEEHIIHGG@FHGIGDEGHIIJIGJIGIGIJ
@2479602/1
gtggcaagacctccttcttcaagcctagggaaaaggtgaaataaatgaat
+2479602/1
?@@FFFFFDHDFBHICHIICHIIEFHGHIIEA@FHI:DEHIIIIEGGDGG
@3007096/1
gtctaacttgaccaacggtaaaagcaggaggttgttgcatcctttgctct
+3007096/1
?@;;DD>DFFFB?GEGEHIGCGHEFIIDHG81?FHH@4?DGGG9<DEHEE
@5591582/1
tgatttgatatctatatttctcattttttctgctaaagcactaccttcag
+5591582/1
@C@FFFFAFHHHHIIJJIJJJJIJJJJJJJJJJJGJIJJJJJJIIJJJJI
@6605555/1
gtcacttttggtcctgttggtccattaatataaaatggttcaacttcttt
+6605555/1
BBCFFFFFHHHHHJJJJJJJFHJJJJJJJJJJJJJJJJFHJJJJJJJJJJ
@2480229/1
gtgtaatcactgctgaggcttgaacaagccctt
+2480229/1
??@=BDDAF?A<B4<?F71:3<?C<FF>GB=;C
@4572237/1
ctgctatagatggaacgttgatctggtctggagctggatgagtgacatca
+4572237/1
CCCFFFFFHHHHHCHIIIJJJJJJJIHIIJJEHJIIJIJIJJFHIIJJJJ
@5083955/1
ctttattatccctttcagtggacaatttacaggcagttgaagataacata
+5083955/1
CCCFFFFFHHHHHJJJJJIIJJJJJJJJJJIJJJJJJIJJJJJJJIJJJI
@975692/1
gcccattattgtgtactatcttcaaagagaaaaagtgcaatactaaaatt
+975692/1
CCCFFFFFHHHHHHIJJJJJIJJJJJJJJJJJJIJEFHIJJJJJJJIIJJ
@2020427/1
actgaaccaaatcggctccttgaatgaatttttcattcctccatactcct
+2020427/1
@@@DFDEFGHHGAHHIGEHBBB<FH@CBFGGHGDA>DDGCBFDGHGIGHH
@6606886/1
ctccaattgcattccctttcacactagggacatgaggtgaaattattggt
+6606886/1
@@@DDDDDHB?FHDH?EFH?II>AC:ACEACCCEGBAGG9?CBD?DFFHG
@4074456/1
cttcagaatataatagtttcaattcatttgatttatgcttaataagcatt
+4074456/1
CCCFFFFFHHHHHJJJHIIJGJJJJJJIJJJJJJJJJJJJJIJJJJJJHJ
@976212/1
gcctgcttgtggaaaaccaccacaaatccacttggaaaactgtttatcat
+976212/1
CCCFFFFFHHGHHJJJJJJJJJJJJJJJJJJJJJJJJJJJJJHJJJJJJI
@2021514/1
caggtgaacatgggcaaatctggaggttgatgaggaggctgaggtggaat
+2021514/1
@BCFDEFFHHHHHJJJJJJJJJJHJJFGIHJJJJJJJJIJJIJJBGIIIG
@1486305/1
atcggttcttcttcttttttccacgtgaaatctttaggctgcagctcaac
+1486305/1
@CCFFDFFHHHHHJJJJJJJJJJJIIJJJJJJJJJJFGIJJJJJJJJJJJ
@5593130/1
atgcagttcattacctaagatatttgttatgatctccggccaagatcagc
+5593130/1
CCCFFFFFHHHHHJJJJJJJJJJJJJJJJJJJJJJJJJJJJJJJIJJJJJ
@5593182/1
ctgctgaggcttgaacaagcccttctgatagcctgcaattcttggttcaa
+5593182/1
CC@FFEDFHHHDFIGIJIDBFHIHJJGIJGGDGFCHDGHIIJJJIBFDGG
@5593538/1
gcaacggctgctatagatggaacgttgatctggtctggagctggatgagt
+5593538/1
CCCFFFFFHHGHHHIJIIJJHIIJIIJJJJJJJIJJJJIJJJJJGIJIJ=
@5594000/1
ccacaattggtaagtgaatttcgagcatgatcaggattggttccaaaatt
+5594000/1
CCCFFFFFHHFHHJFIJJJIJIJIGHIIJJJJJJIIIJIJHIGHHIIJIJ
@6608145/1
cagggaacggcgacataggtgtctgctcttcacatactcttgttacaaca
+6608145/1
CCCFFFFFHHHHHJJHHGGFHHFGIIJJHJIJJJFHJGIHHIFHHHIJJJ
@7628075/1
accacaaatccacttggaaaactgtttatcatagatccgacgacactttt
+7628075/1
CCCFFFFFHHDHHIIIJJJIIJJJIGIJJJIJJJJJIIJJJJIJJJJJJJ
@420851/1
ctcttgttttgcttctttttttttgacctacccttgccgatagcaataag
+420851/1
CCCFFFDEHHGHHHIIJJJIIJGIIIJJGHIIJIIJJJIEFGHHHHEHFC
@3496032/1
ctgctgttgttgaggctgctgtggtctctgctgttgctgttgttgctgag
+3496032/1
B@@FFFEFHFHHHJJJIJJGDBGIEHHHGIIGIGHIGGHFHIFHIIIGHH
@6609678/1
gctcttcatgccactgattgatgtcccaatggtccacacctttgtcacca
+6609678/1
CCCFFFFFHHHHHJJJJJJJJJJIIIGJGJIGGHJGJIJJJJJJJIJJJI
@6610176/1
ctctgtattagtctgcagaaaccaagaccgacttaaacaaattgattcca
+6610176/1
BCCFFFFFHHHHHIIHGIJIJGIJJJJJFHIJJJIGJJJJJJIJIJJCHI
@7118121/1
ctccaaaattgtaaatccaggaacttcccagtcatcaggaataaagtcat
+7118121/1
?@@FFFFFHBFFFHIBHGIIIDHIIIIIIGGCGHHIIGEGIIGGGIDGGE
@978062/1
atcatgtgattttttttcctttcaagaatatattcccgtgtgatatgata
+978062/1
CCCFFFDDFHHHHJJJJJJJJJIIJIIJJJJJJJJJJJGHIJGHIJJIII
@2488286/1
gttcaagatcattttaaactgtccttctgacacaccatctctgtaaa
+2488286/1
@@<DDDDDHHAFHIGGFAHG>HHHIIGIIIGDEGGIHHIIIGHBFBF
@1489140/1
gagaaatttcaatttttgcaaattgttcgtagtgaagaactgaaagc
+1489140/1
CCCFFFFFHHHHHJJJJJJJJJJJJJJJJIJJHGIJJJJJJJJJJJJ
@422445/1
acgtcgtctttttttaccaaaccggtattttccccttggcaacaaacagt
+422445/1
<?@FFADDHFFDFBEGIIIGDDF:@6@;B??D?3?CFD>=FE@@FGHACE
@4576887/1
cctttggcacatccacgatttcggcagcttttacctcattttcactc
+4576887/1
@@@DFFDDGFHGGFCHIJIJJIFIIJJGEIIJEG>FEEFHIGEEHHH
@1492269/1
agcttgtctgtaattgcgataaggtttttcaggattgatagatacatcat
+1492269/1
CCCFFFEFHHFHHJIIJJIJJIJJFHHIJJJJJJJIJJJJJJJIJJJJJJ
@5597428/1
gcctggtgcggaggctaccttgccgtaggaaataagaaagcaagagaagg
+5597428/1
@?@FFFDDF<DFFGIHDGGIGIIIGIBDFBGCDHIGIIGEHIEGCAAHHI
@4577908/1
ggcttgtctaacttgaccaacggtaaaagcaggaggttgttgcatccttt
+4577908/1
@@@FDDE;FDHDDGGBGBFGEGHHGIG>>GGA9DB>DGH6BFB@?DF=BF
@4083388/1
catgaggtgaaattattggtatttcttttttccaaattgcctctccattc
+4083388/1
CCCFFFFADHFHHGIIIHJFEHHIIIJJJJJJIEHIJIGGGIJJJGGEIG
@4578240/1
ctgtaattgcgataaggtttttcaggattgatagatacatcataatgatg
+4578240/1
@@@DFDFFDBHHBHGHE<CHGIJIIJJIIJGGHGEIIGEFFBHEGIGEG@
@3501854/1
caggaataaagtcattaaccttcaaaatttttccgaggtttaaatttttt
+3501854/1
CCCFFFFFGHHHHJJJJJJJJJJJJJIJJJJJJJJIJJGIIJJJJJJJJJ
@980977/1
ccactatattcaccaaccgttaacggagtttgctgtcgaatactctgagc
+980977/1
@CCFFFFFHGHHHJJGGIGIIJJJEHGGFGGGGGHHHGJJIJJIJIIHIJ
@4578853/1
ccttcttctatcacatcggaggcaaccaatatgttcgtctcacccatgtt
+4578853/1
@?@FDFDDHHGFHEGGGIHDFGHIGHGIJGJJIJJGGHDFFDDDGDFEIG
@981628/1
atcacattaccacatttctcaaattcagtcttgaaatattatccattagc
+981628/1
CCCFFFFFHHHHHJJJJJJJJJIJJJJJHIJJJJIJJJJJJIIJJJJJJJ
@7631719/1
gtgaaattattggtatttcttttttccaaattgcctctccattcaattga
+7631719/1
BBCDDFFFFHHHHCGHIJJIJJJJJIJIGJJJJIJJJJJJJJIIJGIJJG
@5599214/1
cgtaaaatagggtcacaactaacaatgggccacaactcatattgatcgtc
+5599214/1
@@@DFFFDFDFDDGHEHEIHIJJJJFIJJJGIJJIJJJJIJJJIIJJIDH
@7120693/1
ctcgaatctattatctcttggacaagttgttatattagtcactttatatg
+7120693/1
CCCFFFFFHHHHHJJJJJJJJJJJJJJJJJJJJJJJIIIJJJJJJJJJJI
@3503334/1
ccagtccacttggtttatgccattgtcatcttttttcgtaggcacaataa
+3503334/1
?@<D??ADFFFADFHF>GGIB>AE:<ABF??FHIGGCHBGG@0??DHHHI
@5599896/1
cttggtcatcagtttgagatactgtaatgcattgtaggccgcacatgttt
+5599896/1
@?@DDDDDHFDHDHGIIIIICHIIAEEHIEHEHHCFHEIIIIHIIIIGGG
@7121326/1
caaaatcataccattagatttattaatttgctcaggagaaatttcaattt
+7121326/1
CCCFFFFFHHHHHJJIJFHIJJJJJJJJJJJJJJJJJJIJIJJJJIIIIJ
@7121856/1
gttgctgctgctgctgttgttgttgttgaccccatggttgtcgaggaggt
+7121856/1
BBBFFFFFHHGHHIJJHIJIJJGIJJJIIJIJJIJJIAGHIJJGIJHHJ;
@2492991/1
ctctttcattatcgtaaattgtcacggtctcaacaagttccgttttttgg
+2492991/1
@BCDDFFFHHHHHJGIBHIHHFHIJJJJJJIJJJIGHHHIJJFDGIGJGG
@2493038/1
ttctattagttcatctatattttttaaggaagtaagtgcaggggaacgag
+2493038/1
@@@?DDDAC:CF?GIIIEGHIIHCHGCFG>EEIEDGHIEEGGBHGHGHGG
@2029328/1
atgaaactgaacgtgtacacctggtaaagaggtgacaaagatagtaagtt
+2029328/1
CCCFFFFFDHHGFEHFHIIIJIJJACHHIJGJIGIJIJJIGIIIFFGGGG
@983520/1
ggaggaatttgtttgtgattttttattgtatcccaatcaattatgatact
+983520/1
@@@D@;;DHDFDFIGAE<FHIIIGIGIIGIIIIGG;FHIIGIIIIGIFEC
@7634240/1
gtccacaagaaaaaaggttctttta
+7634240/1
@@?BDDDDFHD>BHGHEFDA9BFG4
@2494033/1
gttatatttgattcagtttcccgcttctttccaaatctggacattatatt
+2494033/1
@C@FFFFFHHHHHGJIFHJJIJJIIIGIIJJJIJJJIIJJEHGIJGIIJJ
@3505791/1
ctcatgttataacattatgcagttcattacctaagatatttgttatgatc
+3505791/1
CCCFFFFFHHHHHJJJJJJJJJJJJJJJJJJJJJJJJJJJJJIIIJJJJJ
@7124519/1
gcagggtatgaaactgaacgtgtacacctggtaaagaggtgacaaagata
+7124519/1
CCCFFFFFHHHHHJJJIJJJHIIJJJJJJJJGHIGIJJJBHHJJJJJJJJ
@427631/1
cactgagttagaataccaacctgaatttcagcaattttcttaatggatgc
+427631/1
CCCFFFFFHHHHHJJJJJJJJJJJJJJJJJJJGFHJJJJJJJIJIJJJJJ
@985212/1
atccataataagtctaaatagaccttcagggtcttcatgggcttctatta
+985212/1
CCCFFFFFHHGHFIJJJJJIJJJHJJIHIJJ<CFHHIIIJHCFFHIIIIB
@7636300/1
ctaagatatttgttatgatctccggccaagatcagccgtgtttggtagaa
+7636300/1
CCCFFFFFHHHHHJJJJJJJJJJJJJJJJJJJJJJJJJHHIJJJJIJJHI
@5602583/1
ctctaccaggtggaggtgaaaagaatgatcttccaactgtcacaaacctg
+5602583/1
<@@;DDADDFFHDBFA2<CFGCD?FFIEFG@49BDFHAGFGD<BBCCHIF
@5602606/1
ctgctatagatggaacgttgatctggtctggagctggatgagtgacatca
+5602606/1
CCCFFFFFHHHHHJJJJIJJJJJJJJHIJJJIIJJJJIJIJIGHHIJJJJ
@428400/1
gtaacggtcatttctttttcttgatctctttcattatcgtaaattgtcac
+428400/1
@@@DDDDBFFH<?GFHIGIGEFGEHIEGIBHGGGEIIIIIGBGIDHGFGH
@428905/1
gctgctgtggtctctgctgttgctgaggctgttgtggtctctgctgttgc
+428905/1
@@@FFFDFHBDDBEFHIGGIEGHGGGE@GII?GE?8D@BEGHGIHHIIDB
@3506638/1
cttcggcctgatgctgggaacaagaatg
+3506638/1
@@@DD6D6FHHFHIIH<FCGEGDHGCF9
@2033536/1
catccaagccgtaatgaatggtgttgctttcgcagggtaagtctttcagt
+2033536/1
@@@DDDDDDCFF?CFGGGIG<AEHIB>EDGDGFEH<899?FBDFIIGHIF
@5604312/1
cattttttctgctaaagcactaccttcagcgggagaccttggctttgccg
+5604312/1
CCCFFFFFHHGFHJJJJGGJFGGGHIIJJIJIGGHGIIJIJJIIJJJJHH
@3507591/1
gtaatattttgataacgtggatgtagataggctggcctgcttgtggaaaa
+3507591/1
@@@FFFFFHHHAFHJJJHIJIIIIGGGIJIGGHIGGGIJJJJIHIFGIJI
@4085859/1
gtcactattaaagttgatttgtcttatcgacttgacaattttttcttttc
+4085859/1
CCCFFDDDHHHDB<EFEHDCHAIEDC@EHGEFCE9?BHEGHGCGGHHGG@
@430469/1
cttcagtcacccgattctatttcttggtcatcagtttgagatactgtaat
+430469/1
CCCFFFFFHHHHHHJJJJJJJJJJJIJIJIJJJJIJJJIJJJJJIJJJIJ
@430503/1
tctcattcttagttgtaacaactagg
+430503/1
<@@DDBB:D?CDAA:ED:AAAAFDC3
@6614745/1
cgcaacaattgtacacaactccataggaagcgccaaaggcttctctcgtg
+6614745/1
CCCFFFFFHHHHHJJJJJJJJJJJJJIJJJIJJJJIIJJJJJJJJJJJGI
@2498589/1
atttttattaacaatagactggttgtaacgattggaaaaataatcagaat
+2498589/1
CCCFFFFFHHHGHJJJHEHIJJHGIIJJJJGGHIJIJJJIJIJJIIJIJI
@431714/1
ctgctatagatggaacgttgatctggtctggagctggatgagtgacatca
+431714/1
CCCFFFFFHHHHHJJJJJJJJJJJJJHJJJJIJJJJJJJJJJGHIJJJJJ
@2036270/1
ggagtcaagcgggtgaaagtatcacttggaagtttagcacagtatctgtt
+2036270/1
??8DDBBDFDF<AHAHBDH?FFEFHIEF<<:?:BGBF?GH@G9BGBFFBF
@2036276/1
ctgtattataacatgacctaagagttttattaaagttggatcattagcag
+2036276/1
BCCDFFFFHHHHHJJJJJJJJJIJHIJJJJJJJIJIGJJGIJJJJJIJJJ
@432288/1
gtttcacttttgttattggtttccttatcagtaatctcgaatctattatc
+432288/1
@@BFDFFFHFGHHJJJJGIIGIJJJJIIJGIEFHIIGIIGIIJIJJGGII
@3508198/1
caacaatttctcttcctttttttggatctgaagggcggtcccctcttttg
+3508198/1
@<@DD:DBFFBFFIEB@GE>IEG:?GD<??GBB@?FDF;=A=?BDBDAB@
@989529/1
ctcatcttcatcatccaagccgtaatgaatggtgttgctttcgcagggta
+989529/1
CCCFFFFFHHHHHJJJJJJJJJJJJJJIJJJJGHHIJJJJJJJJJJJJGI
@2499598/1
ggtagcatttggaggactgtcagatggttttggagaattatcaaagagaa
+2499598/1
@CBFFFFFHHHHHJJGIIJFHGIJJJEHIGJJJJJJJJJJJJJJIJJJJJ
@5606323/1
cgttaacttttggtggctttattatattactcctaattgaagagcctttt
+5606323/1
@@@DADBEFDBHFGAE<FFHGIIIICHHGIIIHIIIIIHGGFGGGIGGHI
@5094036/1
cctggctgagagtaattcgtcgcgcattctgttgtatatttatgctcact
+5094036/1
8=?:DDDDCF>C<AC<ABB<CEFBE:?DFFC?FEE@FFEC48BDAB9BB4
@4581949/1
gccacatcaatgttaaggaatggtttccaaccaataattgcagactggaa
+4581949/1
@C@DDFFFHGHHHIIIGI<FHG@CFGHEHIIGGICCDGDHAHEHGGFIBF
@2502235/1
ctacttctttcagatcgctaccatttagtacactgctttttccttctcca
+2502235/1
CC@DFFFDHHDFBFGIIIGC?C@HHE?A<9C<CCGDHIGCGDHI@??DHB
@2039647/1
tgtccttctaacctgttcttcttgaagttggttcagctgtagtctgtctg
+2039647/1
CCCFFFFFHHHHHJJJJJJJJJJJJJJJJJJHHJJJJJJJJJJJJJJJJI
@1497886/1
tgggtaggggttgtttccctagactgtggttgagacacttgctggggagg
+1497886/1
BCCFDDFFHHFHHIJJJJJIJJJJJJIJJHIJJJJJJJJJJJJJJJJIJJ
@992367/1
gtcgtgagaagctgcaacggctgctatagatggaacgttgatctggtctg
+992367/1
CCCFFFFFHHHHHJJJJJJJJJJIJJJJJIJJJJGGIGIGIJJJIJHJJI
@2040470/1
ctaagatatttgttatgatctccggccaagatcagccgtgtttggtagaa
+2040470/1
CCCFFFFFDHHHHJJJJIIJIJIJIIJJJJGJJIJJJJGHGGHJIHIJJJ
@7641842/1
cggtacttttgtaaaacattatcaaaagttctctgaccatggaggataat
+7641842/1
CCCFFFFFHHHHHIJJJJJJJJJJJJJJHIIJJJJJJJJJJJJJJGIIJJ
@2041407/1
gcccatcattcgctcctcgactgccccgatgttggagcctatgctatccg
+2041407/1
CCCFFFFFHHHHHJJJJJJJJJJJJJJJHJJIJJJJJJJJJJJJJJJJJJ
@3512219/1
gtaagagcttgcaagaggtaacttctgtcttgaaatctgtagcccaatat
+3512219/1
?@@FDDFFHFHHHJJIJIGGHIIHIGGHHHHIJJJGHIJDGDGHIJIJHH
@2042459/1
ttctttttttgttagactgatttgatagagcacggaaggtggaatttttg
+2042459/1
@B@FFFFFFHGHHJJJIJIGGJIIIJJJGJJIJIIEHIIJIEDHHIJJIG
@2042693/1
gcattgtaggccgcacatgtttgtgcttctgaagaggacatccccgtacc
+2042693/1
CCCFFFFFHHHHHJJJJJJIGIJIJJJJIJJGGJFIJIIJIIJIIIHIJJ
@3018768/1
caggtttttgaaaaaattttggccaatagctgtgggttatatggtgattg
+3018768/1
@CCFFDFFDDHAFIJJJIJJJIIIIHJEGEIEHDHHGHJJCFHGDEEEHG
@995353/1
ccggtattttccccttggcaacaaacagttgttttttcctgatatagctc
+995353/1
@?@DDDDFHHHHFIGIEIIIICHDBA;E?GG?FHIIIIIII@GHIDGGCH
@4583989/1
ctccacgctttttgatattctggatttcccgcatagctcaactgtggcgg
+4583989/1
BCCFFFFFGHHHHJGIIIJIJJIGGIIJIJGIGGIJJJJIJIJJHHJJJJ
@3019041/1
gtaatctcgaatctattatctcttggacaagttgttatattagtcacttt
+3019041/1
CCCFFFFFHGHHHJJJJJJJJJJJJJJJJJJHIJIJJJJJJJJHIJJJJJ
@5096889/1
ctgtaccttgtatactagcatgactgactagatagaagtctaattcagta
+5096889/1
BCCDFFFFHHHHHJJJJJJJJJJJJJJJJJJJJJJJJJHHIJIJJJJJHI
@2043474/1
ccttgactatgtttgatgacatatcaataacattctcctcaaccttttgt
+2043474/1
CCCFFFFFHHHFHJJJJJJJJJJIJIJJGIIIIJJJJJJJJIJGGGIJII
@4584892/1
ggatcattagcagaaatcctcattctttcaaaaaaaactattcgtaggag
+4584892/1
CCCFFFFFHHHHHIJJJIJJJJJJJJJJJJIJJJJJJJJJIJJJGIJJJJ
@6617700/1
gctcaatttaccttcatccttgttttcaaagttgataaataatattaatg
+6617700/1
?;?DD?DDHGHHHIIIIGHGIIIIIIIIIIIHIIIIIGIIIIIIIIIIII
@1498569/1
cttctttgactaaatactcctgaaggagtgatatcggtgtttttgagctc
+1498569/1
CCCFFFFFGHHHHJJJJJJJJJIIIJJJEHIJJJIJJGGGHJJJJJJJJJ
@5609600/1
gctcctcgactgccccgatgttggagcctatgctatccgtagtcgaggct
+5609600/1
CCCFFFFFHHHHHJJJJIIIIIJJIIIHIJJJJJIJJJJGHJHIJIJJJE
@2044579/1
cctcctgccactcatcataatgaacaatatcttcttttggattagtagaa
+2044579/1
CCCFFFFFHHHHHJJJJJJJJJJJJJJJJJJJJJJJJJJJJJJJJJJJJJ
@4585877/1
ctgctgaggcttgaacaagcccttctgatagcctgcaattcttggttcaa
+4585877/1
CCCFFFFFHHHHHJJJJJIJJJJJJJJJJJJJJJJJIJJJJJJJJ?GHJJ
@4586687/1
cagtaatctcgaatctattatctcttggacaagttgttatattagtcact
+4586687/1
CCCFFFFFHHHHHJJJJJJJJJJJJJJJJJJJJIJJJJJJJJJJJIIJJJ
@5098533/1
ccctaggcaaggtacagcctcaccatctcaaccgaacacttctaggttac
+5098533/1
CCCFFFFFHHHHFHIJJJJJJJJJJJJJJJJJJJJJJJJJJJIIHIFHIJ
@6619780/1
ccgatagtttccaaacgctccagattgatgccatcgtttgcattagacat
+6619780/1
C@CFDFFFGHHHHJIJJIJJJIGGCHIIJIJJIJIJIJGJIJJJJIIJHG
@5099386/1
tgcttgaggtctggtaattggagcggctt
+5099386/1
@@@FDDFFF<CDHHAFFHHEFGEGGBAFD
@3020529/1
ctcagagctaccttggcagctgcta
+3020529/1
CCCFFF<DHFDHHF?EEBFHIGHIH
@2047721/1
ccccttcagaatataatagtttcaactcatttgatttatgcttaataagc
+2047721/1
@@CFFDFFFDHDBGIIGGGGEIIHFHGG<EGFH<HEHGICHIGI@DGIII
@3517878/1
cttcattgtaacttggcccgcaacaattgtacacaactccataggaagcg
+3517878/1
@B@FFFFFHHHHHIJJJIJJJJJJJJJJJGIJIIJJJJJIJJJIIJJJIJ
@2506798/1
atatatttcagtaggatcataacgatggtcaacaaggaactcttgtaaat
+2506798/1
@@CFDDDFHHGHHIFGGHGIGIJJFGGIHGIAHFHIIGJJJIJIGHIIHI
@3020821/1
cccatgttaaattttttcagaatcatgtgattttttttcctttcaagaat
+3020821/1
CCCFFFFFHHBHHIIIIFBHH<EHBHHIIDIIIIIIIGGHIIIIEGGHIG
@5100908/1
gcctcacttgttttgtcataagttttaacagtaagttctttttttttcct
+5100908/1
CCCFFFFFHHHHHJJJJJJJIIJIJJJJJJJHIJJJJJJJJJJJJJJJGG
@2049804/1
gtctcaacaagttccgttttttggagaggcaactcaggataactatagag
+2049804/1
@@@BDADBADF??AEFEE9G;EGBGAGHGDF;DDGG?GGGEHEHIIGCG<
@6620287/1
cccatggagtttgacctctaggaccagtttgcaaagggaagcgagcttgc
+6620287/1
@CCDFFFDHHHHGJIJJJIGHGGFHJIHIIIJJGGIEHIIJIEFGIIFII
@7644536/1
agcagacgcagtaggacaagaacgtgtagagatgggttcatttaccttcc
+7644536/1
CCCFFFFFHHHFHIJJJJJJIJJJEHFHIJJJIJJJFHIIJJJIJJJJJJ
@5611585/1
agtaggtaaaaagattattgtattttcttttagaactctttcaaagagtt
+5611585/1
@CBFFFDDHHHHHJJJJJJJJIIJJJJJJJJJJJJJJJJJJJJIIIJJGI
@2050070/1
caacaagttccgttttttggagaggcaactcaggataactatagaggttc
+2050070/1
CCCFFDFEHGHHHJJJJJJJJJJJJJJJJJJJJJJJJJJJJJJJJJJHIJ
@5611661/1
ggtttttgaaaaaattttggccaatagctgtgggttatatggtgattgat
+5611661/1
BCBDFFFFHHHHHJJJJJJJJJIIJJJJJJHIJJGGGIIJIJFHHIJJJG
@6620559/1
cttgcctttgttgctgctgtggtggttcttgcctttgcagctgttgtggt
+6620559/1
CCCFFFFFHHHHHJJJGIGFHICFHGHIJIJJJJJJJIIIIJJGIIGHGB
@5612244/1
agcacagacatgttatttactattcattcaaaatttgtgctgactgctta
+5612244/1
CCCFFFFFHHHHHJJJJJJJJJJJJJJJJJJJJJJJJJJJJJJJJJJJJJ
@444112/1
ctctatttcattgtgcattaatctatagaaaattttccaaacagtattta
+444112/1
CCCFFFFFHHHHHHJJIJJJJJJJJJJJJJHIJJJJHIJJJJJJFIIJJJ
@2510486/1
cgcatgtcccatactccctggttgggaag
+2510486/1
?;@ABDDAA?BF;;<A:?:CG3CF8@G@F
@5613840/1
tttttaaggaagtaagtgcaggggaacgagaaccaatttcttttttaaaa
+5613840/1
CCCFFFFFHHHHFIJJHIJJJJJJJJJJJJJJJJJCHIJJJJJJJJJIJJ
@446569/1
ggggaaataggatattttcgcattcattaagattagtattaactgttaat
+446569/1
CCCFFFFFHGHGHJJJJJJJJJJJJJJJJJJGJJJJHIIJJJJJJJJJJJ
@5105657/1
agttgggtaatattttgataacgtggatgtagataggctggcctgcttgt
+5105657/1
CCBFFFFDHHHHHJJJJJJJJJJHIJIJJHIJJJJJJJJJJJJJJJIJJH
@4594478/1
gtcactattaaagttgatttgtcttatcgacttgacaattttttcttttc
+4594478/1
CCCFFFFFHHHHHGHJJJJJJJJJJJJJJGHIJJIJJJJJJJJJJJJJJE
@2053529/1
gtttttatgaaatgagtcagaattttcgtttggagcaaatacaatgtatt
+2053529/1
CBCFFFFFHHHHHJJJHIIIHIHJJJJJIJJJJJJJJJJJJJJIGIIJJJ
@2511880/1
cttctgatagcctgcaattcttggttcaagatcattttaaactgtccttc
+2511880/1
@@@DDDBDHFHHFE;FBFIFFEDGCFFHHE?BFFFHIIEGHIEEIIIIII
@2512054/1
gtcgcgcattctgttgtatatttatgctcacttcaccaacattcatgaat
+2512054/1
@@BFFFFFHHHGHFHIHGIIJGGIJIIIGIIJJJJJJJFIIGIIGGGIII
@1000575/1
gctgcgtggtattttgaatctgaataccatactttttgaggtaatagtcc
+1000575/1
CCCFFFDDHCFHHJJJJJJJIJIIIJJJJJJJJJJJJJIJJDFIIGIJJJ
@3521452/1
ccagaaagtaattgtattgtaagcacatgataatacacaaaatatagttt
+3521452/1
@@@ADEDDACFHFEFDDGFIIA@DDDGIIIHFH@CHEGG1DCDGHGIFGI
@5109270/1
ctcagaagaaataatatctcagcaccaattttatgatttctcttctcttg
+5109270/1
CCCFFFFFHHHHHJJJJJJJJJJJJJJJJJJJJJJGGIJJJJIJJJJJJI
@7138497/1
gcagggaattctaagagggtacacaattcaggcactaatgtctcttcaaa
+7138497/1
CCCFFFFFHHHHHJJIJJJGGIJJIIGIJIJIJGIIGHIIBDHGIIIGII
@2055902/1
ggaccggtttgcaaagggaagcgagcttgctgttgttgctgctgctgctg
+2055902/1
CC@DFFFFHHGDHJIJJJGIJJGABGGDDFHIJIEHIJGHGGEIJIIJDH
@5111346/1
tcttcattttcggtttcgtaggcaggtggaggccatcgcctggtcatgca
+5111346/1
CCCFFFFFHHHHHJJJJJJJJIJJJJHIJJJJJJJJIJJIJJJFHIJJJJ
@3524944/1
gtccttttatcataatgagatcaagtttttttcgaatcaaatgaagctgt
+3524944/1
@@@DBDD:AD<?:AG>C4CIH<EGDH>HEB1DFA6BDBEG<?DBFD>FFB
@448773/1
ctgtcgatgaagagggttaactttataatcaatcggcatttctttcagac
+448773/1
8;@B;D?DD?FADABH2A:CHA@HE?<?<E><<GHGDG0?DGHIIBGDD>
@3026365/1
gtgtttttgagctcatacttaatccaatgacatggggaagtcaattgcta
+3026365/1
BBBDFFFFHHGHHJJJJJJJJJJHIIGIIIJIJJJJJJJJJJJJJJJJJJ
@449737/1
ctcataactaaaacagggttcatgagttccactttcacaatcaattaatt
+449737/1
CCCFFFFFHHHHHJJJJJFHIJJJJJJJJJJJJJJJJJJJJJJJJJJJJJ
@1004081/1
ggttgttgcctctgttgctgctgaggctgttgttgccactgctgctgctg
+1004081/1
@@;DDFFDDHDDHGIIGGFHGHGHDGFHI?C9?FGBDGGG<GEHHIBHIC
@3027010/1
gttacaacatatttcaacatgtatccttttgggcggtaccatggtataac
+3027010/1
@C@FFFFBHHBHHGHIIJJJJHHGJJJJJJJJJJJJJJGIIJJJHGHIII
@5620502/1
ttcatctataactaatagattgacacgagacaacgtgatataactatgaa
+5620502/1
CCCFFFFFHHHHHJJJJJJJJJJJJJJJJJJJJJJHIJJJJJJJJJJJJJ
@4096871/1
ggttgttgttgaggtggtagttgagtttggtgggtaggggttgtttccct
+4096871/1
@@@FFDDDHDHHHI2AGC?EHGGIIIIIIIGHGGHGHGIIDFFGGGIGDC
@2516617/1
ttggccaatagctgtgggttatatggtgattgatgccattcaactttgca
+2516617/1
??<ADDDBD?DDDE2::E<CEFDEEEF<9CECEEIDEIIIIEIIEIIEEC
@6627164/1
cgggttgttgcctaacaggaggtgcactggttacaggagatactggttgt
+6627164/1
@<?DAD@<?AAFF<?F9FF9B<A@F>FAAC9??1CBG8:8BG@BGF/BBF
@4098361/1
ctcattttcactcagaagaaataatatctcagcaccaattttatgatttc
+4098361/1
CCCFFFFFHHHHHJJJJJJJJJJJJJJJJJJJJJJJJJJJJJJJJJJJJJ
@5621917/1
ccaggaacttcccagtcatcaggaataaagtcattaaccttcaaaatttt
+5621917/1
CCCFFFFFHHHHHJJJJJJJJJJJJJJJJJHJJJJJJJJJJJJJJJJJJJ
@5115866/1
catgtttgtgcttctgaagaggacatccccgtaccataacaaactgctac
+5115866/1
CCCFFFFFHHHHHJJJJJJJJJJJJJJJJJJIJJJJJJJJJJJJJJJJJJ
@5116000/1
cttcagtaaataacaaagaatggaaggccaaaatttgttcacactgttcc
+5116000/1
CCCFFFFFHHHHHJIJJJJJJJJJJJJJJJJJJJJJJIJJJJIJJJJJJJ
@5623212/1
gtccgaatctcatcagcaagaagaagtgcattaagcctgtataaaataca
+5623212/1
CBBFFFFFHHHHHJJJJJJJJJJJJJHHIJJJJJJGIJJJJJJJJJJJJJ
@451857/1
cactttttagtaccgggcttactaagggagttttcttgatcattttcgtt
+451857/1
C@CFFFFFHHFHHJIIIJIJJJIJIJJIGIBGHIIJJJJJJGGHIJJJHI
@4101460/1
accctttaaactcactcgtattgtcattcagccgagtaaaccaaaacagg
+4101460/1
:?<D7DD??AAB?EFD<E<E@;FAEGH9?<EHEGGI:BFBFDGDHIIGHC
@6628841/1
ctctaattgtaaaaatgttatccatttttgggttaataacgccaacaaat
+6628841/1
CCCFFFFFHHHHHJJJJJJJJIHJJJJJJJJJHIHJIJIJJJJIJJJJJJ
@1511546/1
atgccattcaactttgcattaactttctgtagtatgtttacaaatgttgc
+1511546/1
@CCFFFFFHHHHHJJJJJJJJJJJJJJJJJJJIJJJJJJJJJJJJJJJJJ
@5119039/1
gtgtagaggtgcaggctggccatgttgaatagcttgctgtggtggtacag
+5119039/1
@@CFFFFFFDFDFIJIJIJJHHGHIGGHHIJGGHGHGCH>DDGFHGHJJB
@5119257/1
cttctctgcactgtgacagtcttcaagcactgagttagaataccaacctg
+5119257/1
1114=BDEHGHHHIIJJJIHHGIJJGIJJJJJHIEGIJJGIJJHIJIGII
@453264/1
ctctgtatcaacaactgtaccagccggcacattcatatttctcccatctg
+453264/1
CCCFFDFFHHGHHJJJJIJJJJIIIJJIIJJJJJJJJIJJJJJJJJJJJG
@5625626/1
ttattgtgtactatcttcaaagagaaaaagtgcaatactaaaattttatt
+5625626/1
@CCFFFFFHGHHHJJJJIJIJJIJJJIJJJEHGHIJJJIJJJJJJJJIIJ
@454552/1
gccataaccgtacttcatatcattgataattactgtagctgagtaaggag
+454552/1
@@@DFFFFHFDCFDBEHFA?ACHIIEHIEGIHIGIGGIHIGIG?FHHGDH
@455019/1
aggacgtgctgtaccttgtatactagcatgactgactagatagaagtcta
+455019/1
@C@DFFFFHHHHGJJIGIIJJGGEHIJEHIIJIGJJJGEHIJFGBGGGHG
@2520109/1
cagtcttcaagcactgagttagaataccaacctgaatttcagcaattttc
+2520109/1
?@?BDD4BFHFH?E@;A?FHFHGIGGG<<F8CBHHGIEHGGIIIDD9?GE
@455367/1
ctgctgagtactgtccttactcatacctgacatgtcatatatatcttgta
+455367/1
CCCFFFFFFHHHHGIIJJIIHIJJJJJIJJJGIIIIIIJJJJJJJJJJIJ
@4105518/1
tgaggcttatacctagtgcttctgtaaaacgccaataattgttctttcat
+4105518/1
CCCFFFFFHHHHHJJJHIJJJJJJIIJJJJJJJJJJJJJJJHIJJJJJJI
@4105656/1
ctgttcttcttgaagttggttcagctgtagtctgtctgcatctgtatatg
+4105656/1
@@@AADDDHHFHHEGHIHGC?AFHGIIEC?FFHGGGEGGH@GEBHHIIIA
@4105847/1
gctgctgtggtctctgctgttgctgttgttgctgaggctgctgtggtctc
+4105847/1
@CCFFEEBDD:DFFIIIGHFHGHGGHHGIGEDHGICGDFE?BFHHEGAH@
@3536024/1
gggtagttgggtaatattttgataacgtggatgtagataggctggcctgc
+3536024/1
@BCBDFDFHHHCFHJJJJJJJIJJJHIHIJIJJIJJIJJJJJJJJIJJJG
@3030677/1
cttcaacatataaactgcagggaattctaagagggtacacaattcaggca
+3030677/1
?B@FFFFFHHHHFGIJIJJJJIGEEHIJJJJJJIJ?DGHIJ?DHIIJJIG
@1009752/1
ctcttgttttgcttctttttttgacctacccttgccgatagcaataaggc
+1009752/1
@@@D<DDDBDFFHBCBBCAF@F<;99DH@;BBFGCD@DHGBHGHC>@;@C
@4106222/1
ctccatactccttgtcttacaggtaccggtctttctcgataatcaagtgt
+4106222/1
?@@FFFFFHFFHFGHFEHHHGICHIGI@?GFHBHIEHDEFGDDFGID9??
@3030965/1
gctgtttacaccaacgataaaatcaggctttatgtttttgtattcttcaa
+3030965/1
CCCFFDFFHHGHFIIJJJIJJJJJJIJGJJJJIJDHIJJJHIJJJIJJII
@4602952/1
ctcccctaggctttgctttaggatcatcatctggattttgaataggaaat
+4602952/1
CC@FFFFDHHHHHJIGJIJIJJJJJJJJJJJJJJJJJJJGHIJIGIGIGI
@5626725/1
gtcataagttgtaacagtaagttcttttttttccttgactatgtttgatg
+5626725/1
CCCFFFFFFHHHHJJJJEHIIHIJIJJIJIIJJJJIJJJJJJJIJJJJJJ
@1517762/1
caggtgttctctaatttgtttctgcaagaggtgtcagagaggatgatggt
+1517762/1
BBCFBDDFHHHHHGJJJJIHIJJJJJJJIJJFGHIJJJJIJJIJJJIJJB
@4107844/1
cgacactttttagtaccgggcttactaagggagttttcttgatcattttc
+4107844/1
CCCFFFFFHHHHHGHJJJJJJJJJJJJJJJJJJDHIJJJJJHIJJJJJJJ
@7143995/1
ctataaatgtaatcggtggcgtgtaatcactgctgaggcttgaacaagcc
+7143995/1
CCCFFFFFHHHHHJJJHJIJJIIIJJJJJJJJJJJJJJJJJJIIIIIGIJ
@456811/1
cctagttcttctaatattgatgttttattttcagtataccttataccgct
+456811/1
CCCFFFFFHHHHHJJIJJJJJJJJJJJIJJJIIJHGIJJJIJJJJJGJJJ
@3536469/1
cctcattacaacatccagggccattatcgcatcatacggaatctgccgag
+3536469/1
CCCFFFFFHHHHHJJJDHJJJJJJJJJJJJJJJJJIJJJJJJJJJJJJJJ
@5627656/1
gctccaattgcattccctttcacactagggacatgaggtgaaattattgg
+5627656/1
CC@FFFFFHHFFGJJIIJJJIIJIJJGIGIGIJIIIJJGGAHCECCGHII
@3537353/1
aatcaattatgatactgtctccttcaacaatcgtcggtacaatgtaatat
+3537353/1
@C@FFFFFHHFFFIGGIGHIGDGGIIIIJJJJIGIIJ??FDHGHDCHB<F
@4110356/1
gcttgctgtggtggtacagcacccggtcctggtccagattcctgttgtgg
+4110356/1
<@<?BDD?=DHHDGGCHGEHIAFEG8??0:?DG>D<DE@FBF@FGC<B6C
@4605214/1
ctccttcttctttttttctagtttcctcctcatcaagagcacggcgata
+4605214/1
@@@A;BDDDBDFAHID:FHGBAC??FHEGCG4C?:BDHI9FAH6@G6A<
@3538271/1
gcaattcttggttcaagatcattttaaactgtccttctgacacaccatct
+3538271/1
CCCFFFFFHHHHHJJJJJJJJJJJJJJJJJJJJJJJJJJJJJJJJJJIJJ
@3538548/1
gtttacaaatgttgcagcattaagt
+3538548/1
CCCFFFFFGHHHHJIJJJJJJIIJF
@6638057/1
ctttatcgtaacggtcatttctttttcttgatctctttcattatcgtaaa
+6638057/1
CCCFFFFFHHHHHJJJJJJJJJJJJJJJJJJJJJJJJJJJJJJJJJJJJJ
@7661228/1
cttctttactaaaaggctacacaaacaatcacctgaatccttagaattca
+7661228/1
CCCFFFFFHHGHHJJJJJJJJJJJJJJJJJJJIJJJJJJIJJJJJJJJJJ
@1522418/1
ctcatcttcatcatccaagccgtaatgaatgg
+1522418/1
@@@DDDDDD8C?F>FAD2<7C@CGIGHDFE9?
@3035420/1
ccattattgtgtactatcttcaaagagaaaaagtgcaatactaaaatttt
+3035420/1
@C@DFDDDHCFHDHIIHIJIIGGIJIJGJIBEE:CCFGGHIJJEHIIGGD
@2523985/1
atcaacgttcactgtctataaaaatacaagaattcctaattggtagtatt
+2523985/1
CCCFFFFDFGHGHJIGIIJIJJJJJJIJJJJJGIJJJJIJJJIIIJGHGI
@2525015/1
ctcaagatccctgattacttcttctcgaggtggctgcagtttccatatca
+2525015/1
CCCFFFFFHHHGHJJJJIJJIIIIIIJJJJ?CFHIIIIIGIIGIJJJGIE
@2526136/1
caagtaagtaccatatctatgttgtacaaataacaatctactcctgcaac
+2526136/1
@@@DDBBB2=DFFEACFGEDBIFB<FABAAF>HB<29?BGADG;CD?9FB
@3541072/1
gacactttttagtaccgggcttactaagggagttttcttgatcattttcg
+3541072/1
CCCFFFFFHHHHHJJJJJJJJJJJJJJJJJIJGIIJJJJJIJJJJJJJJJ
@5630748/1
cgactgatgatttgaggttcttgtggaattgtgacactttgatgttgtaa
+5630748/1
CCCFFFBEFBDFHGGGHCFDHEFHHGIJIICIIIJIGHIIGBGGGEGFAI
@7147223/1
gttcgtctcacccatgttaaattttttcagaatcatgtgattttttttcc
+7147223/1
CCCFFFFFHHHHHJJJIJJJJJJJJJJJJJJJJJJJJGHHIJJJJJJJJJ
@5128847/1
ctaatgtttcttcatttaaaaccgctgtgtctctttctttttttgtt
+5128847/1
CCCFFFEFHHHHHJJJJJJJJJJJJJJHIIJJJJJJJJJJJJJJJJJ
@3542552/1
aatttcttctttaggtaaaacttttatgccaagccaagacatgaacaaca
+3542552/1
::?DD?B:CBFFFGB2A@>HFEHHCHEHAFDGDFAFECEBFDBAEGFF?F
@4609261/1
gtcgaatactctgagcttgctgagcgactaatgccactgtgtccaca
+4609261/1
@@@?DDFFBHHHHGIIEFGGDAGG@@HII@DB@AHHGAEBBHGCGHG
@3543540/1
gtccttctgacacaccatctctgtaaaagaggatagcttgaggcttatac
+3543540/1
CCCFFFFFHHHHHJGDHIGJJJJEIIIIIGIIHIIJIJJGIIJJJJJJJJ
@1018510/1
gttagcagctggttgccttaaaacaatgtcaagagcttggattgcctcct
+1018510/1
BBBDDFFFHFHHFHJJJIJIJJJJJJIJHHIJHJHHGHIJJIJJJIHIJB
@3038437/1
ggcacatatccatagggacacagcttctatggttggaaaatccttcgcac
+3038437/1
=?;DB;BDD?<2AEFHACFGHEDFCEFHDDCB?EF@>@BEEF>?F<GH66
@3544137/1
ctccagctaaggctgtatcatcaacttctaaaggtttccaataaacacct
+3544137/1
CCCFFFFFHHHHHJJIIJJJJJJJJJJJJIJJJJHGGJJJJJJJJJJJJJ
@3544151/1
caatggtccacacctttgtcaccactatattcaccaaccgttaacggagt
+3544151/1
@@CFDDDDDHHHHGEHIEFHJJJFGIGGHJIJBEHDHGGEDDDBFGGFHC
@7149468/1
ctgatatcaactgacaattccagcaataattttaatgaaacaaaag
+7149468/1
18=;B>D?<C;DBEBEEB<3:<A@FEEI<9?EFA<EEB<ED;:DD9
@2530518/1
ggcacattgcagttgctatcatacattcttaatatctgtgtattaagcct
+2530518/1
@@?;DDDBAFFHFBH@DE>CIIG>E@BHIGIGCBF@CGFHHGHIGIICBH
@7150410/1
aatagaggtaagtagttatagcatacttaaggaaggaatcaccgatagtt
+7150410/1
@CBFFFFFFHHHHJJJJJJJJJJJJJJJJJJJJJJJJJJJJJJJJJJJHI
@5632869/1
ttatacctgaaggcttttgggtcgtgagaagctgcaacggctgctat
+5632869/1
CCCFFFFFHHHHHJJJJJJJJIIJIJJJJJJJJJJJJJJJJJJJJJJ
@3545882/1
ctgcagtttccatatcatattatacctgaaggcttttgggtcgtgagaag
+3545882/1
;?@DD;B?CFFHHGIIGHEE@FCIDHH@HGIIG@EFFGFFCD6G<FGEG>
@2531656/1
ctttgcgacaatttgttctcttctgttgtttcaattttggcagtatgcaa
+2531656/1
CCCFFFFFHHHHHJJIJJJJJJIJJJJJIJJJJJJJJJJJJJJIJJJJJJ
@3041083/1
cagaattttcgtttggagcaaatacaatgtatttgctgtctttgtgtctt
+3041083/1
@CCDFEFFHHHHFIGIEGHGJGIIHJJJJIHIIIJJIJJIJEHIHIEHIG
@3041188/1
gattattcttacaaacagaatccttaactgtccttctaacctgttcttct
+3041188/1
CCCFFFFFHHHDHJEIGIGIIJJJJJIIJJIIJJIIIJIJJJAHIIIJII
@7151390/1
gtatttctgttttccaaattgcctctccattcaattgaagaagcaatttc
+7151390/1
BBBFFFFF:DHHHJJJJJJJJJJJJJJJIJJJJJJJJJIJJJJJJJJJJI
@5633872/1
ctcttaatgatatcagtcagcttacaagccttagtaagcataaatttatg
+5633872/1
CCCFFFFFHHHHHJJJIJJJJJJJJJJJJJJJJJGIJJJJJJIJJJJJJJ
@2532794/1
caggctttatgtttttgtattcttcaatggttgctgctaaatcttcaagt
+2532794/1
B@@FFFFFHHHHDIIIIHGIHIJIJJJJIJAHHEIIJJIJIJHIIIGJJB
@4610602/1
agaacaatgagtaagagcttgcaagaggtaacttctgtcttgaaatctgt
+4610602/1
@@@FFFFFHHHHHII>CFHHGIIIGIGI<EEEIIEGIHFIIIIIIIIGGF
@1532287/1
gtgtaatcactgctgaggcttgaacaagcccttctgatagcctgcaattc
+1532287/1
@CCFFFFFHHHHHJJJJJJJJJIJJJJJJJJJJJJJJJJJJJJJJJJJJI
@2533919/1
cacgttcataaggtctcatttgaaaacgtggatctccaaggtctccttga
+2533919/1
@<@DDDFFHFGGFFECGIIIIIHGEHIIEGGIIIIGGGGI??FFHIIIDH
@4611589/1
cttctgtaaaacgccaataattgttctttcatgatactctcaagatccct
+4611589/1
@<<?DDD>F8F?@8CG:CDEBEH?FHEFFEFEE9DE<DD9BD@?FGFFEF
@4611602/1
ttgttattggtttccttatcagtaatctcgaatctattatctcttggaca
+4611602/1
CCCFFFFFHHHHHJJJJJJJJJIJHIJJJJJJJJJJJJJJJJJJJJJJJJ
@3548694/1
gcttgctgagcgactaatgccactgtgtccacaagaaaaaaggttctttt
+3548694/1
CCCFFFFFHHHHHJJJJJJJJJJJJJJIJJJJJJJJIJJJJJICGFHJJJ
@2534266/1
agcagcagtcatcaccaaaacctgatgattttcaagctcttcatgccact
+2534266/1
@CCFFFFFDFHHHIIJJIIIHIJIJJGBFIJJGIGIGIIIGHGIIGIIII
@7668593/1
gttgggtaatattttgataacgtggatgtagataggctggcctgcttgtg
+7668593/1
@@@DFFDDHFGDHIJIJJJJJJJJIIJJHHIJIIIJIJJJJJJGHIJJGI
@7668938/1
ctgcagtttccatatcatattatacctgaaggcttttgggtcgtgagaag
+7668938/1
CCCFFFFFHHHHHJJJJJJJJJJJJJJJJJJJIJJJJJJJIJJJJJJJJJ
@6645705/1
gccacttgtaattaggtaaacttataatgtcttttagttcatcctttgga
+6645705/1
CCCFFFFFHHGHHJJJHIJJJJJJJJJJJIJJJJJJJJJJJJJJJJJJJJ
@1533717/1
gtctcatccacattttatgtgctgctaacctcttggcaatttttttcgat
+1533717/1
CCCFFFFFGHHHHJJJJJJHJJJJJIJIIJJJJJJIIJGIJJJJJJJGIG
@7152700/1
gtctgtctgcatctgtatatgccctagcacggaaagcagcgagatgagca
+7152700/1
@@@FDEFFHHFHHJJFHIJJJJIJJJJJJJJJIJJJIIGGIGIIJJJJIH
@2535987/1
gtcttgaacttcatttccaacaggtagtaagtgatcattaagttcgccga
+2535987/1
@@BDFFFFHHHHHJJJJIJGIIIIAFFHHGJHHIJJIJJGIIFIIJJJJJ
@1534463/1
tgaaggtggtctgctgggttgctggtcaccgggttgttgcctaacaggag
+1534463/1
CCCFFFBDHFHHHJJJJJHJJJJJJIJJJJJJJGIJHIJJJJJJJJJJJJ
@1534630/1
ctgtggtctctgctgttgctgaggctgttgtggtctctgctgttgctgag
+1534630/1
CCCFFFFFHHHHHJJHIJJJJIJJJJJIJJJJJJJIIJJJJJIIJIJJIJ
@7670471/1
ccgtgatctaatatttgagcagaaggtgctggtgcatgtaatactttgta
+7670471/1
CCCFFFFFHHHHHJJJJJJJJJJJJJFHJJJJHHJJJJIJJJJJJJJJJJ
@7153379/1
ctgcagcctcttttaccattgtacgagtttgagcatcattcattttcttc
+7153379/1
CCCFFFFFHHHHHJJJJJJJJJJJJIJFHIJGIIJJJJJJJJJJJJJJJI
@7153423/1
catggtttcaatgatttccctgttgaccttacggggacacttatcaggtt
+7153423/1
@@@DFDDFFGFFDJJJJGGIJIHJJHEGFHGIJIJJEHGIIJIJJGIJFG
@5634727/1
ctcattttcactcagaagaaataatatctcagcaccaattttatgatttc
+5634727/1
CCBFFFFFHHHHHJJJJJJJJJJJJJJJJJJJJJJJJJJJJJJJJJJJJI
@5132335/1
tggtaaagaggtgacaaagatagtaagttatttcttctaaattctgctct
+5132335/1
BBCDDFFFHHHAFGHIIIIIJIIHIGIIIIJJJJIJJJJIJJJIJJJIJJ
@1026736/1
gtcgtctttctttcaacaaacacaagagctaaattatcctttttgaaatt
+1026736/1
CCCFFFFFHHHHHJJJJJJJJJJJJJJJJJJJJJJJJJJJJJJJJJJJJJ
@2538773/1
cccacttttatgaatgattttgatccaaccttctggtagcatttcaaaat
+2538773/1
CCCFFFFFHHHGHJJIJJJJIIIIIIJJJGIIJJJIFHIIJJJIIJIIGG
@1028022/1
gctcattgatatcccttatgtctaacacttcacacataaattcgataaca
+1028022/1
1=1=BDBD:=CDB>?<CABCFFIII@C@F?9C?AFEIDEFB?C?DFC6BD
@1028024/1
cttctttctgtatcaactgcagcctcttttaccattgtacgagtttgagc
+1028024/1
BCCFFFFFHHHHHJJJJJJJJJJJJJJJJJJJJJJJJIIJJJJGHIJHIJ
@3553465/1
gcataaatttatggaagccataccgtacgctcaaacatgcaaatg
+3553465/1
@@@DADBDHFHB:A9CCFHDIIIG@AF=CAFGDDGB;?<DDHB<G
@3043873/1
ctctctttctggtgttcatgtaatgaattcgtctgtctccatactctggc
+3043873/1
CCCFFFFFHFHDFGCFGHIJFHIJJBHJIII;GHGIGHHGGJFIGIJJAC
@1028820/1
gtgagttaaaacagtacatcgcacaacaaacacttggggagttaaatcaa
+1028820/1
CC@FFFFFHHHHHJIIJJIJJJJJJIJIIGIIIJGIJIIJJJIJIIIIJJ
@1029504/1
ctttctaatgtttcttcatttaaaaccgctgtgtctctttctttttttgt
+1029504/1
CCCFFFFFHGFHHIIIJJIIJJIIJIJIJIJHHIGIJJJIHIJJJJJJBC
@3045067/1
gtcttgcacgacctttggattgaatataagaccttgttgttttagggtaa
+3045067/1
BBCFDEDFHHHHHJJJGJHIIJGIJJJJIIIJJJJIIIIHIIJJJIJFHH
@2540468/1
ctcccttggcagtaacaagattttcacatgg
+2540468/1
@@@F?DFFGFGDDGHGFDCFGGGGGHIGC9A
@7155155/1
gggtaatcaaattttatgacaaaattgcaattctttacatcaataccttc
+7155155/1
@CCDFFFFHHHHHJJIJJJJJIJJIJJJIJJJJJJJJJJJJJIJIJJJJJ
@472250/1
cccatgcactgaatgactttatacactggtatttctggctcacctccttc
+472250/1
CCCFFFFFHHHHHJJJJJJJJJJJJJJJJHJJJJJJJFIJJJJJIJJJJJ
@4614771/1
aggaacttcccagtcatcaggaataaagtcattaaccttcaaaatttttc
+4614771/1
@CCFDEFFGFHGHGGIGJJJIIIIIJIIHEHIIJHHGGHJIGGIGGIIJJ
@6647859/1
cgatgaagagggttaactttataatcaatcggcatttctttcagaccaaa
+6647859/1
CCCFFFFFHHHHFHIJJJJJJJJJJJJJJJJJJJJJJJJJJJJJJJJJJJ
@1030647/1
cgtaccgtacgctcaaacatgcaaatgtgacattattgactaaggccgat
+1030647/1
CCCFFFFDHHHHHJIJJJJJJJJJJJJIIIJIJJJJJJJJJJJJJIJJII
@3556509/1
cttctgtcttgaaatctgtagcccaatatagattccagaacttccggcat
+3556509/1
CCCFFFFFHHGHHJJJJJJJJJJJIIJJJJJJJJJJJJJJJJJIJJJJJJ
@4615500/1
gttgttctttttctattttcttggctttgagatacctacgcctatcagcc
+4615500/1
CCCFFFFFHHHHHJJIJJJJJJJJJJJJJJJJJJJIJJJJJJJJJIIIJJ
@3556603/1
gccacaactcatattgatcgtcaaatgaaacatacctcatacgactctaa
+3556603/1
CCCFFFFFHGHHGJJIJJJIHIJJJJIIJJJIIJJJJJJJJJIJJJGJJJ
@1031875/1
ccaaaatttctttgtaaacaagttagtaaaatagaataaggagaaggctc
+1031875/1
CCCFFFFFHHHHHJHJJJJJJIHHJJHIIHHIJJJJIJJJJJJGFHIJJJ
@474520/1
ccttgaatgaatttttcattcctccatactccttgtcttacaggtaccgg
+474520/1
CCCFFFFFHHHHHJJJIJJJJJJJJJJJJIJJJJJIJJIJJJJJHIJJJJ
@3045697/1
tcagaatataatagtttcaactcatttgatttatgcttaataagcattac
+3045697/1
@C@FDDFFHFHHHICGGEHIIIIGGIGIHHJIIIGIJJIIGIIB<FHIIG
@6649673/1
aatcaactgaagaactgtatctccg
+6649673/1
@<@DDDAAC=??:2AF?G@B?FCAF
@2543496/1
ctaacgttatcaggttttgggtagttgggtaatattttgataacatggat
+2543496/1
CCCFFFFFHHHGGIHIJIJJICBFHFHHIDFHIJJJJJJJGEIJIIIIII
@6650196/1
cttccttctagtgcttcttccaaagcaaataatgaaacttgtgccatcca
+6650196/1
@BCFFFFFHHHHHJJJJJJJJJJJJJJJJJJJJJJJJJJJJJJJJJJJJJ
@2544249/1
gtaaaacgtaagtggaagcataagctcccaattctttggtgataagaact
+2544249/1
BCCFFFFFHHHHHHJIJJIIJJJJJJIIJGIIJJIIJII?DGGJIIHGGI
@2544578/1
cttggctatgtttgatgacatatcaataacattctcctcaaccttttgta
+2544578/1
@@@BDDDDAAFFHJEGGEHGCHGHGEEHHCEF>HIHEIGGGHGJGHIHF?
@1543399/1
cttgaagttggttcagctgtagtctgtctgcatctgtatatgccctagca
+1543399/1
CCCFFFFFHHHFHJJJJJJIHIHJJJJJJJJJJJJJHIJJJJJJJJJJII
@7157769/1
gccaggtgaaagatgccggaagtatttatggagtccatatttaactgcta
+7157769/1
CCCFFFDFFHHHHIIJJJJJIJCGIIIJJJJIJIJJJJJJJJJDDFGIII
@2545505/1
cataatcatatttcttataaattttttcttcataataatctttgtttagt
+2545505/1
@?@=DDEFHAFHFGIHGEIGIGGGHBD?EHHBIEAGFHCHDHCFCFHHIA
@1545038/1
agtaagtgatcattaagttcgccgatcttgtacaacattttacatgcagt
+1545038/1
BBBFFFDEHHHHHJJJJJJJJJJJJJJJJJIJJIJJIJJJJJJJJJJJJG
@6651179/1
atttgatagagcacggaaggtggaatttttgcattttttataacttcttt
+6651179/1
CC@FFFFFHGHHHJJIFIJFCGHJJJJJJJJIGIJJJIJHIGIIJJGGGJ
@1035982/1
ctatacctatttacatgcctagacttgtgcaccagctaaagaagacttat
+1035982/1
CCCFFFDDDHHFFGGIIGHIJGGHIJJIEFFIAHIIJIIJGGII>FBFIH
@6651815/1
gtcgaatactctgagcttgctgagcgactaatgccactgtgtccaca
+6651815/1
@@CDFFFFHHDHGEFIIIIGHEDHIEAFHIIIGIJIJGDGGIIJJIE
@7681981/1
ggtattgctctgcagggaacggcgacataggtgtctgctcttcacatact
+7681981/1
@CBFFFFFHHHHHJJJJJJJJJJJJJJJJHHIJJJJJJJJJJJJJJJJJJ
@6652451/1
ggtaggacgtgctgtaccttgtatactagcatgactgactagatagaagt
+6652451/1
BCBDFFFFHHHHHJJJJJJJJJJIJJJJJJJJJJJJJJJJJJJJJJJJJB
@1546914/1
ctggctattttagcatggaatgtgatctccaagttgtgaatcaatttcag
+1546914/1
CCCFFFFFGHHHHJJJJJJJJJHJIJJIJJJJJIIGHIJIJIJJJJJJJI
@7683548/1
ctctaacttcaattaatttctgatttttattaacaatagattggttgtaa
+7683548/1
CCCFFFFFHHHHHJJJJJJJJJIJJJJJJJJJJJJJJJJHJJJJIIJJJJ
@7683783/1
agcgccaacaacaatgacaggtttttgaaaaaattttggccaatagctgt
+7683783/1
CCCFFFFFHHHHHJJJJJJJJHHIJJJIJIJIJIJJJJJJJJJJIGIIJH
@481267/1
gtagtttcacttttgttattggtttccttatcagtaatctcgaatctatt
+481267/1
??<DDDDFBDADFHGDFEHCHIEHHHAFFCHG@@HGIIGIIIIIIII<FF
@6652870/1
cacactcatcaagaacttggtaaactcttagatcttcattttgttgcctt
+6652870/1
CCCFFFFFHHHHHJIJJJJJIHIJJJJJJJJIJJJJJJJJJJJIJJJJJJ
@7163633/1
gccgatctgaggtctgtcaattcaccagg
+7163633/1
8?@B;AD?CDFC2<ACGGIF433C@<F88
@6653788/1
gttctcttctgttgtttcaattttggcagtatgcaaatattgtggaccat
+6653788/1
CCCFFFFFHHHHHJJJJJJJJJJJJJJJJIJJJJJJJJJJJJJJJIJJJJ
@2549625/1
ggtgaaaagaatgatcttccaactgtcacaaacctgttagcagctggttg
+2549625/1
@<@D?DDAH?FHFG@GEHEGHI@FGHG@EHEGHGGEHGIIED@BGGFFCE
@7165890/1
ctctaacttcaattaatttctgatttttattaacaatagattggttgtaa
+7165890/1
CCCFFFFFHHHHHJJJJJJJJJJJJJJJJJJJJJJJJJJJJJJJGIJIJJ
@3051153/1
gtttaatacttctaaaaagtcatcaataatttcgaaaggatcttttttag
+3051153/1
@CCFB:DDHFHHDDFEGGCIIIGHEHGHBHIIIGC?GAG@?FB?F<GFDH
@3051289/1
gccatcgtttgcattagacatagtcagagcttgtaggagaatggaaggac
+3051289/1
?<@DDDBDFAFHBGBHHEAFHIDFEGH<EDH@GHHGHCHDHIGIAHIGGB
@485464/1
aggctttatgtttttgtattcttcaatggttgctgctaaatcttcaagta
+485464/1
@@@DDFFFGHFFHEIIIEJGIJFGHIGG@HHIIGIIIFHIJJIIGIGIJE
@7688723/1
gtcgtgagaagctgcaacggctgctatagatggaacgttgatctggtctg
+7688723/1
?=@D?DDDHFDHDGHC@BDEHHEEHDDAG@HECHEGH0?FFB8DDGF<F@
@3051692/1
aggtggtctgctgggttgctggtcaccgggttgttgcctaacaggaggtg
+3051692/1
@@CAD?DDHFFH?FD:AFHFHJFHHDHHEBHGHBEHFHIGEGHII>FH;C
@3051705/1
ctgatttgttgtttattagggtagcatttggag
+3051705/1
?@:;BDDD:=<CFF4?AFEHE<3CFEHDH>>F9
@485821/1
gcaccatgacgatagctttattctcattaaggaattccggtttctcaaaa
+485821/1
CCCFFFFFHHHHHJJJJJJJJJJJJJJIJJJJJJJJJJJJEGIJJJJJJJ
@7689245/1
cttcagtcacccgattctatttcttggtcatcagtttgagatactgtaat
+7689245/1
@@@ADDBBADDHA@FGEBHIGIHC@<<9CEGC911?CBDA?B4?F?FH<F
@7167456/1
gcaccatgacaatagctttattctcattaaggaattccggtttctcaaaa
+7167456/1
@@CFFFFFDHFHHGIIJIJDHGIIJJJGIIIIGEHGIJJJIJIJIIIEEH
@2551617/1
cttggaaacaattttataattattggatatattcatgccacattccattc
+2551617/1
CCCFFDFFHHHGHJIIJJJJJJJJJJJIIGJJJJIIGIJIGIJJIIIIJJ
@6657856/1
gcatgttcttgcctttgttgctgctgtggtggttcttgcctttgcagctg
+6657856/1
@@CBDBBDDHDDDHGGGEC@FHHIFHCDHECG1?E??DEHDBGGFHBADC
@7690469/1
gttgctgaggctgctgtggtctctgctgttgttgctgctgctgttgttgt
+7690469/1
C@BFFFFFHHHHHIJIHHJHIJIJJIGHJIJJJIJJJJIIIJIIIIIIIH
@7690789/1
agaaatatttcggcttctgcttccgttccaccctttctgctgcgatcttt
+7690789/1
@@@FADBFHHHHGJJJJJIIEHGIIHIIJGFGGGIIGIGGGJIFAHFGCG
@3054110/1
ctagggacatgaggtgaaattattggtatttcttttttccaaattgcctc
+3054110/1
CCCFDDADFFHDHIHGHBIBAHIIIIBEEDHIIGHIIII@?GHGIEGHIF
@3054567/1
ggagcatgttcttgcctttgttgctg
+3054567/1
@@@DDD;:AADFF@4EGEFE:<?FH?
@6659472/1
gcagggaattctaagagggtacacaattcaggcactaatgtctcttcaaa
+6659472/1
CCCFFFFFFHHHHJJIJIJGIIIJI8AEHGIJJJJJGGHGHHIGHIJGGI
@489428/1
ctccatactccttgtcttacaggtaccggtctttctcgataatcaagtgt
+489428/1
CCCFFFFFHHHHHJIHHIIGJJJFFHJIJCFHJJJJJJJJJJJIJJJ?DB
@3055566/1
gtttgttgattttcaaaatgaatatgacagtataaaaagccctaagttat
+3055566/1
CCCFFFFFHHHHGGJJDEEHIGIJJJJDIIFGHHEIGJJJJIJJIGIGII
@489888/1
cttgtggaattgtgacactttgatgttgtaaggtgctgaggcaagtgttg
+489888/1
CCCFFFDFFHHHBFFHIIJJJJEHJJIG?EHIGGGHIIEDHGFEHFDDGH
@3056104/1
ggcgtttctgtaccactataaatgtaatcggtggcgtgtaatcactgctg
+3056104/1
@@@FFFFFHHFHFIJJGIJGHIJGHHIJHJIHHGIGHIFGIGGHGIIEHC
@3573866/1
gtagcatactttatcgtaacggtcatttctttttcttgatctctttcatt
+3573866/1
@?<DDFADFGDHHIIIFGGGDAFF?CCFGIIGGIHIIDECGIIIGCHCHI
@491104/1
tcttgttttgcttctttttttgacctacccttgccgatagcaataaggcc
+491104/1
CCCFFDFFHHHHHJJJJJJJJIIJJJJJIJIJJJJJDHGIIJJJIJHGIJ
@7172640/1
ctcccctaggctttgctttaggatcatcatctggattttgaataggaa
+7172640/1
?@;=A@D;FDDFBDGG@B@AHCA@CEECAHGG999?:DD?CFF?BB<:
@3575691/1
ctctggctattttagcatggaatgtgatctccaagttgtgaatcaatttc
+3575691/1
CCCFFFFFHHHHHJJJJJJJJJJJJJJJJJJJJJJIIJIJJJJJJJJJJJ
@492572/1
cgaacagcttccacagcttgtctgtaattgcgataaggtttttcaggatt
+492572/1
@@@DDDDDDFFFDF?AE3CB:AEEEHHCCFEEFCGFEFFFFEFEE?>FDF
@7173823/1
gtgatatatttttgcatctgttataaatgtaggaagttatcaagaaatct
+7173823/1
@@BFFFFDHHHHHJJIJJJJJJJJJFJJJIJJJIJJGHIJJIJJJJJJJI
@2556322/1
ttctaatattgatgttttattttcagtataccttataccgctatcatcct
+2556322/1
@@<DF>DDHHHFFIHGEHHIHIGGEHACFDBDEDHIIIJIIIEHIIIIIH
@494293/1
ctagctttcttaaatctggttctctaatcatctgattagtagtaacgatt
+494293/1
CC@FFFFFHHHHHJJJJGIEHIIJJGIJJJIJJIIJIIIHHIHIGIIGIJ
@3061843/1
ctttttctattttcttggctttgagatacctacgcctatcagcccatgaa
+3061843/1
@CCFFFFFHHHHHJJJJJJJJJJJJJJJJJJJJJJJJJJJJJJJJJIJIJ
@3579671/1
gtaatctctgtatcaacaactgtaccagccggcacattcatatttctccc
+3579671/1
CCCFFFFFHHHHHJJJJJJJJJIJJJJJJJJJJJJIJJJIJJJJJJJJJJ
@3579733/1
gcctcttttaccattgtacgagtttgagcatcattcattttcttcattgt
+3579733/1
CCCFFFFFHHHHHJJJIJJJIJGHJJIJJJJJJJJJJJJJJJJJJJJJJJ
@3062071/1
gtccttttatcataatgagatcaagtttttttcgaatcaaatgaagctgt
+3062071/1
CCCFFFFDHHHHHIIJJJJJJJJJJIIJJJJJJJJJJJJIJJJJGGIJJF
@7177322/1
cacttggggagttaaatcaacatcagctgagatatactcatattgaggat
+7177322/1
@@<DDD;;?F6F?FHEGBHHIIGGGHCFHIB>F@F>:D?0?GHGA?B@3?
@3581030/1
cttttatcataatgagatcaagtttttttcgaatcaaatgaagctgtatt
+3581030/1
CCCFFFFFHHGFHJJJJJJIJJIJIJJJJJJIJJJJIJJJJJIIJJHHJJ
@3581222/1
ctttgagatacctacgcctatcagcccatgaaacaaaatgtaatctctgt
+3581222/1
;B@FFFFFHHHHHJIJJJJJJJJJJJJJJJGJJJJJJJIJIIIIJJJGIG
@3581619/1
atgactgactagatagaagtctaattcagtagggtgagtaatctctgtat
+3581619/1
CCCFFFFFHHHHHJJJJJJIIJJJJJJJJJJJJJGHIIHEHIJJJJJJJJ
@2559814/1
aataagtctaaatagaccttcaggg
+2559814/1
CCCFFFFFHGHGGJGIHCGGHGGEI
@2560448/1
gctccaattgcattccctttcacactagggacatgaggtgaaattattgg
+2560448/1
CCCFFFFFHGHGHJJIJJJJJIJJJIJGHIHGIIJGIG:DFGIIJJJJIF
@3065649/1
ggtcatcagtttgagatactgtaatgcattgtaggccgcacatgtttgtg
+3065649/1
CCCFFFFFHHHHHIJJJJJJJFJIJJJJGJJIJIJIJIJJJJJJIIJJHI
@3065829/1
gctctaactaaaaattcttttttaagtaacaaagcttcagtaaataacaa
+3065829/1
@<@7?B>DF><:D<CGBEHHDIIEEHHF<G??;9DBC9DA??B?FE>BD9
@3586235/1
gtttctttattttcaatttcttgtttatttttttttaagacatcagccaa
+3586235/1
@@@DFFFFAFFHHIBBFHCIHDHHGGIJIJJIIJJJEFDFFGBHFHGEHI
@504350/1
gccactgattgatgtcccaatggtccacacctttgtcaccactatattca
+504350/1
CCCFFFFFHHHHHJIJJJJJJJJHJJJJJJJJJJJJJJJJJJJJJJJJJJ
@2565127/1
gtttacaaatgttgcagcattaagtcttctctgcactgtgacagtcttca
+2565127/1
CBCFFFFFHHHHHJJJJJJJJJJJFHJIJJJJJJJJJJGHIIIJFGHJJJ
@2566783/1
agtaatctctgtatcaacaactgtaccagccggcacattcatatttctcc
+2566783/1
@@@FFFFFHHHDHHJJJJGGIJJIJJJIIGIJGIJJIIJJJJIJJJIIHI
@508988/1
gcctcatgttataacattatgcagttcattacctaagatatttgttatga
+508988/1
?@@FFFFFHHGHGIGIJIEGGIJJIGHIJIJIJIJIIGGIJJIIJIGGEH
@3075141/1
ggtgtttgttttctccaactccgacaaacgccatcctctcattcttagtt
+3075141/1
@@@BBDFFHHHGFIHGGIGHDGHIIJIIGGIJIHG;FHIJGIGIDGIJCH
@3593245/1
cggtcccattgtgtttaatacttctaaaaagtcatcaataatttcgaaag
+3593245/1
@@@DADDBFAFFDEFGGEGEDDHHHGI>DEH:EFBECCE@CGIIGBBBDB
@2568585/1
ccactatctaaataaatagctgcagctaatgattcaaataagtctccaag
+2568585/1
C@@FFFDBDHFFDEGGEHGHHIGIIJJJIJHCGIGH???FCG?DHGHIIE
@2568607/1
gttcaacttctttggtgtacagaaatatttcggcttctgcttccgttcca
+2568607/1
CBCFFFFFHHHHHJJHIHJJJJJJJJJJJJJJJJJJJJJJJJJJJJJJJJ
@2568902/1
ctcattttcgctcagaagaaataatatctcagcaccaattttatgatttc
+2568902/1
CCCFFFFFHHHGHJJIJJIJJJJJJJJJJJJJJJJJIIIJJJJJJJJJJJ
@511120/1
gctttctaatgtttcttcatttaaaaccgctgtgtctctttctttttttg
+511120/1
@@@FFFFFHHGDHIIIJJJJJIJJJJIGJIJHGHIIIJIJIJIJJJIGII
@2569728/1
cgagaaccaatttcttttttaaaataatcagcaaaatccaaaagattttt
+2569728/1
C@CFFFFFDFHHHJJJJJIJJIGIIJJJIJGGHGJJJIJJJJJIGIIJJJ
@2569789/1
ctgagacgcaagaagcagctgaataatacaaccaaattcagaatttaaca
+2569789/1
@@@DD?DDAHHHD@CBB?;GGCHHGDAFGBEGGGHIHIGHIIICGHIIGI
@3599562/1
taataaggacggctaaaagtacagactctagtcgctttatgcaaataaat
+3599562/1
@?@DDFFD?HFHHGABFAHAFFFGGHIEGFHHGIEHGHBGGEFEBGGG4B
@3082447/1
tgtggatcaaaactcattaaatatttctgtaagcgaagaactgaggtaaa
+3082447/1
@@:BAEEFBHACDGFGAFIFG@EHHICHHICHGDCDDG>H>FGGIG9BGH
@3083012/1
caattttaattttattattctcaatgatttcctccttccaaaaaaataca
+3083012/1
@@CFFFFFDHHDHHGIJIIIIJJJJJJIJJIIIJGHGEGGIIGIEHJIIJ
@9735593/1
ctcattcttagttgtaacaactaggggcaccatgacgatagctttattct
+9735593/1
CCCFFFFFHFHHFFIIGJGJJJIJJJIIIIHEGGIJJEHIJHJJJJJJIJ
@14772908/1
ttcttctttccatcaaaggcaggaaatcgatttttgaaacacctctgtcg
+14772908/1
CCBFFFFFHHHHHIJJIIJIIJJJJJIJJJJIJJJJIJJJJJJJJJJJII
@12753621/1
caggaacttcccagtcatcaggaataaagtcattaaccttcaaaattttt
+12753621/1
CCCFFFFFHHHHHJJJJJJIJJJJJJJJJHHIJJJJJJIJJJJJJJJJJJ
@15282809/1
ccctgttgttccattgcttgaggtctggtaattggagcggcttgtctaac
+15282809/1
CCCFFFFFFHGHHGIJJJJGIJJGHGIIHIJJEGGGGJJJJIJ0?<>8E4
@9739330/1
tggatctgaagggcggtcccctcttttgggtggaatgtatgacgatgatt
+9739330/1
CC@FFFFFHHHHHJJJIIIJHGHIIIGJJJ<AGIGIJEAGIIHHHHFEFF
@8717212/1
ggtctttctcgataatcaagtgttggtgcattcataattcgggccttaac
+8717212/1
@@@DFDFFHGHHHGGGIIGIAFHGGIEFC<?FHIJJEDIIJJIFIJJJGH
@13255631/1
ggcagtaacaagattttcacatggctgcccctttattatccctttcagtg
+13255631/1
@@@=D3ADHHABB3A?EF>@DH@<DGBB??8CEGHIFGHC9?DEHG>GB>
@13255724/1
tgttgttgttgctgaggctgctgtggtctctgctgttgctgaggctgttg
+13255724/1
?@?:ADDDBFAAFDGIEGGGH@<<??<CGCFHGGA<F<9DA:DFAHBBBB
@10243796/1
ctctgtcgaacagcttccacagcttgtctgtaattgcgataaggtttttc
+10243796/1
CCCFFFFFFHHHHGGIIIJJGHIJJIEFGECFGGHIJIHIIGHJGHIGGG
@12253419/1
ctttgctcttgaggaagttggtgtagaggtgcaggctggccatgttgaat
+12253419/1
CC@FFFEFHHHFHHFFGEIIJFHHGJJJJEGGIJJIIJJIIHGIJJJGII
@12253675/1
ccaggaacttcccagtcatcaggaataaagtcattaaccttcaaaatttt
+12253675/1
CCCFFFFFHHHHHJJJJJJJJJJJJJJJJJIIJJJJJJJIJJJJJJJJJJ
@11751123/1
tgttggtccattaatataaaatggtacaacttctttggtgtacagaaata
+11751123/1
CCCFFFFFHHHHHJJJJJJJJJJJJ4FHJJJJJJJJJJIIJJJJJJJJJH
@14266556/1
ggcggttgttgccactgctgttgttgaggctgctgtggtctctgctgttg
+14266556/1
@@@D;DDDCDBFB@FGGIEFHCEFGH>>B1:BFHIB99DFDGH9FFCGG8
@13257311/1
ggggaagtcaattgctaatattgccatcaacgttcactgtctataaaaat
+13257311/1
CCCFFFFFHHHHHJJJJIIGIJIJJIJJJJJJJJIIIHIFFHFHIIJJGE
@9741838/1
ccatactccctggttgggaagtgcttgttgttttgcagacaacatgcctt
+9741838/1
CCCFFFFFHHHHHHIJJJJJJIIJJJJHJJHJJJJJJJJJJJJJJJJJJJ
@13761616/1
ctctcaaggtccctgattacttcttctcgaggtggctgcagtttccatat
+13761616/1
CCCFFFDFHFHHHIJJJJJJJJJJJJJJJJJJFFHJJJJJJHIJJJJJJJ
@10745272/1
ggccaagatcagccgtgtttggtagaagcaggatgacacttaggtcgtgc
+10745272/1
CCCFFFFFHHHHHJJHIIIJJJHHJIJJJJJJJJJJJJJJJJJJIIJIII
@13257957/1
gtctctttctttttttgttagactgatttgatagagcacggaaggtggaa
+13257957/1
@CCFDFFFFGHGHIJIGIIGEFHIIFGIGGJJJGGCGIGHI@FFHBFEHH
@9743334/1
agagaggaaatagtattttttcttcatcgtcttgaacttcatttccaaca
+9743334/1
@C@FFFFEHHHHHCGIJJJJJJJJJJJJJJJJJJIJJJJJGIJJJJIJJG
@13763204/1
ctggttgccttaaaacaatatcaagagcttggattgcctcctgcggacca
+13763204/1
@@<=DBD??DH?HG>FGE>FCCA<FHIHDD@GDF@;FCBFDHBH6:?@AE
@8719551/1
ggtcattccaatcttgatgcatgatgaaatcatgaagtctaggaaagaaa
+8719551/1
CCCFFFFFBFHHHJGIGGHJJJJIIBFGDEIJJJIEHIGHGIIIHEHGGG
@15285639/1
cggtctttctcgataatcaagtgttggtgcattcataattcgggccttaa
+15285639/1
@@@DDDDDH?FHFHIIIHH@GHIIBHIHIIGHIGGIFGHHGIIGIIIIIE
@8719670/1
gtcgtgagaagctgcaacggctgctatagatggaacgttgatctggtctg
+8719670/1
@@CDDDFF?CFFFGIIIIHEHHGEFGGEH>GHEDGIFIIEAGGIBGHCHB
@13764570/1
ctcatgttataacattatgcagttcattacctaagatatttgttatgatc
+13764570/1
C@@FFFFFHHHHHJJJIJJJIIHHHGJJJJJJJIJIJJIJJJIIIIIJII
@11753481/1
atttctttttcttgatctctttcattatcgtaaattgtcacggtctcaac
+11753481/1
@@@DDFFFHFHHDG>FCBECGIBHHI@EEFHBHFEGAFHBEFEDHBBGH;
@12254236/1
cacggtctcaacaagttccgttttttggagaggcaactcaggataactat
+12254236/1
@@@DD?DDDHFHF?@FHIEF<CBGHIGEHICHGEIGHIIIIIGEHIEHI=
@8721138/1
gcgtagcatactttatcgtaacggtcatttctttttcttgatctctttca
+8721138/1
CCCDFFFFHHHHHJJJJJHIJIJJHIJJJJJJJJIJJJJJ:DGIJIJJJI
@14775844/1
ggatgaggaaatttttcataaagaagtcgaatactgttcttaggaatatt
+14775844/1
CCCFFFFFGGHHHJJJJIJJJJJJJJJJJJJJJJJJIIJIJJJJJJJJIJ
@12254647/1
ccgcagattaaaatttttaagtacgactaagtgag
+12254647/1
@@@?BADDH?FHDH@FGHIGI?F>AGBGFAC1?<@
@9227458/1
ccttaatatacgcaaagctttcacgttcataaggtctcatttgaaaacgt
+9227458/1
@BCFFFFFHHHHHJJJJIJJJJJJJJJJJJJJJJGHIJJJJJJIJJJJJH
@12255510/1
aaacaatatcaagagcttggattgcctcctgcggaccattagttgaagtc
+12255510/1
CCCFFFFFHHHHHJJJJJJJJIJJJJJJJJJJJJJJJJJJJJJJIHJJHI
@13260670/1
gtttgatgacatatcaataacattctcctcaaccttttgtaacatcgaca
+13260670/1
CCCFFFFFHHHHHJJJJJJIJJJJJJJJJJJJJJJJJJJIJIJJIJJJJJ
@9745506/1
gtctaggtttcctactgacagcaccacgagaactactatgagatcttcgc
+9745506/1
CCCFFFFDHHHHHJJJJJJJJIJJJJJJJJJJJJJJJJJJJJJJJJJJJJ
@12757647/1
cctgaatttcagcaattttcttaatggatgcataagtcattcctctatca
+12757647/1
@@@FFFFFGFDFHJFGEGGHIIIIIJFAFGEEGHIIHIIJJGHCGGHJFE
@14777223/1
tttggatttcattgatagtatctgatttgttgtttattagggtagcattt
+14777223/1
CCCFFFFFHHHGHJGIJJHHJJJJIGJJJHIGHJJIIJJJJJHGHIJJJJ
@8722401/1
attgatagtatctgatttgttgtttattagggtagcatttggaggactgt
+8722401/1
CCCFFFFFHHHHHJIJJJJHHIGJJJJJJJJJFHIJJJJJJJIJIIJIJH
@13767056/1
gtacacaattcaggcactaatgtctcttcaaaatcttcttcatcacgtcg
+13767056/1
@@@DD422=?A?C>>G9EGDHEH@E?CEABHH@CBFD9?FDFIIFFEDGF
@10748869/1
ccgaattatgaatgcaccaacacttgattatcgagaaagaccggtacctg
+10748869/1
CCCFFFFFHHGHHJJJJJJJJJJJJJIIJJJJJIJIJIIIJJJJHIIJJJ
@10748879/1
ctttgactaaatactcctgaaggagtgatatcggtgtttttgagctcata
+10748879/1
CCCFFFFFHHHHHJJJJJJJJJJJJFGIJJIJJJIHDHIJJIJJJJJIJJ
@11252298/1
agcataataggtaggtgcagggtatgaaactgaacgtgtacacctggtaa
+11252298/1
@CCFFFDFFHHAFHIAFHIIIIBEGFHHIIIEGGIIDHGGHBHGGHEFDF
@15795362/1
ctccaaccctcttcacttcagcataaactggagtttttcccggaagcacc
+15795362/1
CCCFFFFFHGGHHIIIJJJJJJJJJIIJIIIIHGHIIJJJJJJHHHIJII
@10750053/1
gcatcattcattttcttcattgtaacttggcccgcaacaattgtacacaa
+10750053/1
CCCFFFFFHHHHHJJIJJIJJJJJJJJJIJJJJJJJJJJJJJJHHIJJJJ
@9232570/1
aagtgatcattaagttcgccgatcttgtacaacattttacatgcagttag
+9232570/1
@@@DDADEFHHDBBCFEHIBHIIIIIIIII>GFF>DFGGCF@??DGF>DD
@10750236/1
gatatatttttgcatctgttataaatgtaggaagttatcaagaaatctaa
+10750236/1
@?@DDDFFDDDHFBHFIIJGIGIEHGCIHGBEFD<:C?FHBCFB???:BH
@12258272/1
ctgcagtttccatatcatattatacctgaaggcttttgggtcgtgagaag
+12258272/1
@@CFFFFFHHHHHJIIJJJIJJJIGGJIGJJJIIIJJJJJCGGIJIJJJH
@8724609/1
cttgccgtaggaaataagaaagcaagagaaggaagtgaggtacacagttg
+8724609/1
@@CFDFDDDDFHHIIDDHGDHGFGIIIIIGCG9CDFGHII??FEHIIIID
@10750854/1
gtctttttttaccaaaccggtattttccccttggcaacaaacagttgttt
+10750854/1
CCCFFFFFHHHHHJJJJJJJGHIJJJJJJJJJJJJIJJJJJJJJIJJHIJ
@12258823/1
ctgtaccttgtatactagcatgactgactagatagaagtctaattcagta
+12258823/1
CCCFFFFFHGHHHJIJHIIIJJJGGIIIIIIJJIBHIICFDHGIGIJIDG
@13769341/1
gttacaggagatactggttgttgttgaggtggtagttgagtttggtgggt
+13769341/1
CCCFFFFFFHHHHJJIJIIJGHIDHGIIJ?EHCGHHIJGHGIEIJGIII7
@12759206/1
cttaactttagtgaactggtcatcaactgagaggccaaactccttcaggc
+12759206/1
CCCFFFFFHDHHHJJJJJIEIGIJCDFHHHGIEGGIGGIIIFIIGIIIGG
@8211323/1
ccacattccattccatgatttattaaacccgatgctagctttcttaaatc
+8211323/1
CCCFFFFFHHHHHJJJJJJJJJJJJJJIJJJIJJJJJJJJJJJJJJIJJJ
@14272224/1
tgattagtttccacaacaatttctcttcctttttttggatctgaaggg
+14272224/1
<@@DBDDAABDFBDBFB?<AIIDEHDBH<?<<9?8:@@?BB<?8D<87
@13770214/1
tcatgttataacattatgcagttcattacctaagatatttgttatgatct
+13770214/1
C@CFFFFFHGHHGIJJJIIJIHFJJJJIJJJGGHHIIIJEIGGIIJJJJG
@14778674/1
attcttgtagtgctccaatcgcattccctttcacactagggacatgaggt
+14778674/1
CCCFFFDDFHDFHIIJJIIJJJJJJJIJJJJIIJIIJGIJGDHGGHGGEH
@12760403/1
ggtttttgaaaaaattttggccaatagctgtgggttatatggagattgat
+12760403/1
@CBFFFFFHFHHHJJJJJJJJJJJJJJJJJHIJIHIJJJJJJJJJJJJJJ
@9749446/1
gtcatttctttttcttgatctctttcattatcgtaaattgtcacggtctc
+9749446/1
CCCFFFFFHHHHHJJJJJJJJJJJJJJJJJJJJJIJJJJJIJJJJJJJJJ
@9233460/1
gccataccgtacgctcaaacatgcaaatgtgacattattgactaaggccg
+9233460/1
C@CFFFFFHBHHHJIIJIJJJJJIJIJIJDIIIIJJIJJJGJJJJJIJJJ
@13771215/1
tgaatataagaccttgttgttttagggtaatcaaattttatgaca
+13771215/1
@@@FBAEFGGHFHEHGFHGGHIIGCGCGGIJIIGIHGIIAG?DH>
@13771314/1
gtctttttttaccaaaccggtattttccccttggcaacaaacagttgttt
+13771314/1
@=?DDDDDHHHDFI@GGHII8CFHIIIIEEHGGHIIIIIIEGIIFGDG;D
@15796736/1
ccttttttgcccattattgtgtactatcttcaaagagaaaaagtgcaata
+15796736/1
C@CFFFFFDFHFHJJIIIIJJIJJJIIIIIJIJIJJJIEGIIIGGIGIJE
@15291727/1
cacggcgatactgcaaacaagggatagcactcaagggcacattatgtttt
+15291727/1
C@@FDDFFHFGHHAEFHGGBDGHIEDBDHIIIIIIIIEGFHIIGGIIIGI
@10752300/1
gctcagaatcgagtagcctttgctcagcatctcgaggaaccaagtagcat
+10752300/1
@@?DABBACDFF=<CF<CCEH<FEHI>>??F@@?9C?@DH1B?9?B<DC<
@12260170/1
ctcatactgtcttcagcctcatgttataacattatgcagttcattaccta
+12260170/1
CCCFFFFFHCFFHGEHGGHIFIIHGHIJGGHGHHEHGIIEEHIIIIGHGI
@10752482/1
ctcataactaaaacagggttcatgagttccactttcacaatcaattaatt
+10752482/1
CCCFFFFFHHHHHJJJJJGHJJJJJJGJJJJJJJJJIJJJJJJJJJJJJJ
@13773682/1
cgatggaatcttaaatgcgatactaaaacaggcagaagcatagcatgctg
+13773682/1
CC@FFFFFHGHHGHJJJIJJJJIJJJJJIJGIIIJIJJIJJJJJJJJJJJ
@9236100/1
ctctgataaattagaatcatcccatagcaaatggtatttggtaggacgtg
+9236100/1
@@@DA;DDHFHHA>BED@FFGAHHEIGCGHI>HG9EHIFHICFGGHIIGE
@13774193/1
accatcttcaacgaatcaaattcactttgaggaactctctgatttatctc
+13774193/1
CCCFFFFFHHHHHJJJJJJJJJJJJIJJJHJJEFGHIIIIJHIJJJIJJH
@10754328/1
gtatatataagattacaattcttaacattttttctttaaacaaagaacat
+10754328/1
CCCFFFFFHHHHHJJJJIJJJJJJIJJJJJJJJJJJJJJJJJJJJJJJJJ
@9236706/1
atcacagtcggtgttttaattaaaaaattggtgggaggagaaatag
+9236706/1
@@@FDFFFHGG<C@CHHGGHIIGAEEEIIDBGHII?FGGICB@FH>
@11759281/1
cctcagagctaccttggcagctgctaattttgcttggtgtttgttttctc
+11759281/1
@@@DDFBDDFHFDHFHEIIIFFHIJJGHBIIIIJJIJ?DDDEEBDFHIII
@10754617/1
gagaaatttcaatttttgcaaattgttcgtagtgaagaactgaaagc
+10754617/1
CCCFFFFFHHHHHJJJJJJJJJJJJJJJJHJJIJJJJIJJJJJJJJJ
@9237005/1
ggccacttctttgaactaagtacagcgaaattcttattcgattgaagtaa
+9237005/1
?@@?DDFFHHHHGIJGIJJJJIJIIIJJGIJJGGJJJHGIGIEGEEHIJJ
@10754703/1
gttgtttactaatgcagatcttaaatctgttaatgctccagggctatgtg
+10754703/1
@@@FDFFFFDHHHIIJJ@FHIGIIJJJGIJJIGHGIGECEEGIGIIGHII
@13774910/1
gctcacttcaccaacattcatgaataatggaaaatcacatagcttcggcc
+13774910/1
CCCFFFFFHHHHHJJJJJJJJJJJJJJJJJJJJJJJJJJJJJJJJJJJJJ
@11255911/1
atgcctagacttgtgcaccagctaaagaagacttatctttaaacggcagc
+11255911/1
CCCFFFFFHHHHHIIJJJJJIJJJJJJJJJJJJJJJJJJJJJJJJJJJJI
@11256319/1
ctccttcaggcatgggtcactattaaagttgatttgtcttatcgacttga
+11256319/1
CCCADFFFHGHDHJIGCFFFHHHIJEIIFHIIJJJJJGCHIIGIIJJJIE
@11256782/1
cgatttttgaaacacctctgtcgaacagcttccacagcttgtctgtaatt
+11256782/1
@?<DDDDDDH:DBEHGIHIE<HGHEIIGGIIEGGDDFGIIIBFG<D>4??
@8727837/1
cttcaacaatcgtcggtacaatgtaatatgagttttctttgttttcaaag
+8727837/1
CCCFFFFFHHHHHJJJHHJJJJJHIIJJJJJJIJJJJJJJJHJJJJJJII
@10252069/1
caatgtttctagcctttcataattcataacgtcattagcagagctcgcta
+10252069/1
CCCFFFFFHHHHHJIJJJJJJJJJJJJJJJJGHIJJIIJJJGIIJJJJII
@10252218/1
cgtgatacgatgtaatattgaaggcaataaagtaaccttcaacatataaa
+10252218/1
CCCFFFFFHHHHHJJJJJJJIIJJJJJJJJJJHIJJJJJJJJJJJJJJJI
@15294034/1
gccttctgaatcatacgcttcttcattcatgctttctagtatttttaacc
+15294034/1
CCCFFFFFHHHHHJJJJJJJIJJJJJJJJJJJJJJJJJJHIIJJJJJJJJ
@8728205/1
tttattttcactgtcatctaataattctttagcctctaaaccttcatctt
+8728205/1
@CCDFFFFHFHHFFHGIJJHIJGHHJIIIHJGJJJIIJGHGFFHICHIJJ
@8214961/1
cccaattctttggtgataagaactatttctttaagaatattttggatttc
+8214961/1
CCCFFFFFHHHHHHIIJJJJIJJIJJJJJJJJJJJJJJJJJJJJJEIJJJ
@12762990/1
ctcatcttcatcatccaagccgtaatgaatggtgttgctttcgcagggta
+12762990/1
C@CFFFFFFFDHFGDEEAHHJIIGFHGHHIGIGGIIJJICHIJJIDII.=
@14275090/1
atcaggttttgggtagttgggtaatattttgataacgtggatgtagatag
+14275090/1
CCCFFD=AFHHFDFBFEHHHG<FHIGIIBBFHGHG@F?DDH@DDFGEGIJ
@15799902/1
gtcaagagcttggattgcctcctgcggaccattagttgaagttccagccc
+15799902/1
CCCFFFFFHGGHHJIIIJJJIJJJIJJHIJIIIJIJJJIJIBFFHIIJJJ
@11258523/1
gctgttgttgctgaggctgctgtggtctctgctgttgttgttg
+11258523/1
@@@DD>DD?HHHDHHIIGIEGGHEAAACG@EHHI?DDF;BF8B
@12265227/1
ccactatattcaccaaccgttaacggagtttgctgtcgaatactctgagc
+12265227/1
@??DDEFDHHFHHJIJJIIGGCEGEGGGFEGIGG@DDGGHGGHEHIGEGB
@14276280/1
tggagctggatgagtgacatcagcgccaacaacaatgacaggtttttgaa
+14276280/1
CC@FFFDDFFFFDGGGGIJIIJJIIHHIHDGGGIJCGIGIFG9BBFHICD
@14276462/1
gttatatggtgattgatgccattcaactttgcattaactttctgcagtat
+14276462/1
CCCFFFFFHDFHHJJJJJJJJJJJJJJJJJJJJJJJJJJJJJJJJJJHIJ
@12765054/1
ggttgctggtcaccgggttgttgcctaacaggaggtgcactggttacagg
+12765054/1
@CBDFDEDHFFHGIJJIJJIJJJJIJGJJJGICHHFGGHGIIGHIEDFEH
@10756931/1
cgcttatgtcaaattctacttctgaatgatgttctacgttatcatcaaca
+10756931/1
@@@FFFFBHDADDHIGIIGHHIIIIGBHHGHHIIIGIIFHIIGGHGGHGD
@14278686/1
cttggtgtttgttttctccaactccgacaaacgccatcctctcattctta
+14278686/1
?@@DDDDBFHFADEBH<EBEGIIG>D6EDAFDHI<GHDHGGHGG@<FGGH
@11260875/1
ttttgaattgaaatcacctgctccaggtaatggaaaatcctgaggagcat
+11260875/1
@CCFFFFFHHGGHJJJJJJIJJJJIJIHIIJJIJJJJJJJJJIJJHIIGI
@12767428/1
ttctcttatagctgtcaactcatgttgcaaaacatgtaaaaattgacctt
+12767428/1
CCCFFFFFHHGFHJIJGGIJJJIIFIIIJJEIJIIIIJJGGGHIIHIJIJ
@13271133/1
ctttgatagcaatcggtaaagttttgcctataagaacaatgagtgagagc
+13271133/1
CCCFFFFFHHHHHJJJHIIJJIIJJJJJJJJJJJJIJJGIJIIDGIJJJJ
@8730396/1
cggtattgctctgcagggaacggcgacataggtgtctgctcttcacatac
+8730396/1
B@CDDDFFHHHHHJJJGIGIIGIGIIIJJJHIHGIIJJJJGHIHIJIIIH
@14785403/1
ctagataataatgcctcagagctaccttggcagctgctaattttgcttgg
+14785403/1
@CCFFFFFHHHHHJJJJJIIJJJJJJJJJJIJIJJJJJJJJJJJIIIJJJ
@13272440/1
ggaggaatttgtttgtgattttttattgtatcccaatcaattatgatact
+13272440/1
CCCFFFFFHHHHHJJIJIJJJJJJJJJJJJIJJJJJJJJJJJJJJJJJJJ
@10760228/1
cactgactaaaatattgttcaagttcacgaggagtattcttggaaacaat
+10760228/1
???B?DBDBFD??FHIB<FBFIGAAFFEEHGDCEHHEDDBCB<GDFB??B
@12269069/1
ggggtgtatgtcattgagggcaagtgcctcattacaacatccagggccat
+12269069/1
@BCFADDDHHHHHIJJJJJJJJJJIJJIJJJJJJJJJJJJJJJJJJJJJJ
@11262906/1
ctttgttttccttcttttttatttttgcaaataatccgtgcagtatgttt
+11262906/1
@@@FFFFFAFHFHJJJJGGGHCHHGIGIIGI@GIEIIJJGIIIBGHGHEI
@10761668/1
gtttcgtaggcaggtggaggccatcgcctggtcatgcataattcttgtag
+10761668/1
@??DFFDDHHHFDGAFGHHGIHIGGGIIIEG:DGIIIIIJIIJJGIHHJJ
@9756825/1
gtcctcctgccactcatcataatgaacaatatcttcttttggattagtag
+9756825/1
CCCFFFFFHHHHHJJJJJJJJJJJJJJJJJJJJJJJJJJJJJIJJJJIJJ
@14789341/1
ccagagactcgtccaatcagattgaaaaaaacaagttgtataacacaatt
+14789341/1
?BBFDFDFGHHFFHGIJIJJIJJJGJJJJJIIIJJHIIHGIJJIIIIJJJ
@14789547/1
ctgagttttccttcatgtatattttcatgagtacaatagaggtaagtagt
+14789547/1
CCCFFDFFHGHHHIIIJHHHJJJIEIIIJIJCEHGJJJIIIG?GBF?DHI
@13273975/1
cctcatacgactctaattgtaaaaatgttatccatttttgggttaataac
+13273975/1
CCCFFFFFFHHHFGGIIIIAHIJIJJIEGIIIIHJGJJJIGIGFHGJJJJ
@12270020/1
tggagacatgactacacaaccatttggtatattcatcctctcaaaataaa
+12270020/1
@@@DFFFBHF>FBBHGIDHGGEGG?FHFFHHIHGDACGGCGGIGGHIECA
@13786339/1
attttccaaaggtttaaaagcaggtattgcattggtataagcatttgctt
+13786339/1
=@@DBBDD::=3AEHGEIEICGHIFFHGFHIIIE9CGGHFGHGI<HD@DD
@9249062/1
ctcattttttctgctaaagcactaccttcagcgggagaccttggctttgc
+9249062/1
C@CFFFFFHHHHHJJJIJJIJJJJJJJJJJIJJJJGIJGI9BFGIHHIGA
@12271637/1
cttttattgaatagaataggaatgtcaggtgcgttaacttttggtggctt
+12271637/1
CCCFFFFFHHHHHIJIJJJJIJJJIIJJJ<FFIGIJIIJJJIIIFGIHJJ
@10764335/1
gctgagatgaaggtggtctgctgggttgctggtcaccgggttgttgccta
+10764335/1
@@@DDDFDFHHHGGHGFHGGEGEGIHIIHIGGDGIIIJIJ@FHAGIIJGI
@14793287/1
gctggtctatgactcccaagctgctatgagtactatcatcagctggtgta
+14793287/1
@@CFFDDDHDHHHJJJJIJIJJJIIIJJJIAFHIJJJJIIJIIIIJFHDH
@8222554/1
cttctttttttgacctacccttgccgatagcaataaggcctttggcttta
+8222554/1
@@CFFFFFHDHHDIGHGD>GHIIIIIAHHEIIIIIIGGHGHIIIGIGIIE
@8222834/1
agaactatttctttaagaatattttggatttcattgatagtatctgattt
+8222834/1
CCCFFFFFHHHHHJJIJIJJJJJJJJJGIJJJIJJJJJJJHJJJJJHIJJ
@11768694/1
cagaattttcgtttggagcaaatacaatgtatttgctgtctttgtgtctt
+11768694/1
CCCFFFFFHHHHHJJJJJJJJJJJJJJJJHIJJJJJJJJJJJJJJJIIJJ
@14794554/1
ctctcattcttagttgtaacaactaggggcaccatgacaatagctttatt
+14794554/1
CCCFFFFFDHHHHHGIHJIJCHJJJJJIIIJIJIIJJJJJJJJJIJJIJJ
@11768855/1
gtcgtgagaagctgcaacggctgctatagatggaacgttgatctggtctg
+11768855/1
CCCFFFFFHHHHHJJJJJJJJJJJJJJJJIJJJGIGIHIJIJJJJJFHJI
@11265741/1
aggtgaaaagaatgatcttccaactgtcacaaacctgttagcagctggtt
+11265741/1
@@@DDFFFHGGHFJIIEHIGGIFIIIIJJIIEGIGEHCGGHEGEGGIIGC
@15301374/1
cctactccgacaaacgccatcctctcattcttagttgtaacaactagggg
+15301374/1
CCCFFFFFHHHHHJJJJJJJJJJJJJJJJJJJIJIIJIJJJJIJIJJJJJ
@8224128/1
cttttttcgtaggcacaataaagaatgaattctctttagcttgtggatca
+8224128/1
CCCFFFFFHHHHHJJJJJJJJJJJJJJJJJJJJJJJJJJJJJJJJJIJJJ
@14795461/1
gtaggaagttatcaagaaatctaagattgcatcaccgaggaattccagcc
+14795461/1
CCCFFFFFHHHHHJJJJJJJJJJJJJJJJJJJJJJJJJJJJJJJJJJJJJ
@14795539/1
gtagaattacagaataactcatgaatgctttctaatgtttcttcatttaa
+14795539/1
BB@FFFFFHHHHHJJJJJJJJJJJJJJJJJJJJJJJJIGJJJJJJJJJJJ
@8735138/1
ggtattatggttttcttcagcatcagacgtattagagcatagatcagaat
+8735138/1
BC?DFFFFHHFHHJJJJJJJJJJJJJJJJGIJJJJJJIJJJJJJJJJJIJ
@12273609/1
ctagctttcttaaatctggttctctaatcatctgattagtagtaacgatt
+12273609/1
@@<D;BDDFFFDBGAFFF<A:CF?ABCAA<<<C9999?GEFE<?D?DDFG
@10766099/1
gtgtagaggtgcaggctggccatgttgaatagcttgctgtggtggtacag
+10766099/1
CCCFFFFFHCFHFGGIIGJIJGIGGIIHHH>GGII@EC>DFEGIJGIJIJ
@9251716/1
ggcggagctcttcagcatttagcagcatcgtgatacgatgtaatattgaa
+9251716/1
@C@FFDFDBFFHHGIIIIGIIIIIIIIGHHIHGIIIIIIIGGGGIIIGGH
@8735743/1
cttggctttgccgcttgttgctgtacttgaggctgagatgaaggtggtct
+8735743/1
@@@DDDDDFHBDHIIIGAFHGGEAEGHI49B;BDB8?FHIB99?DFHDFI
@9762173/1
tgtagataggctggcctgcttgtggaaaaccaccacaaatccacttggaa
+9762173/1
B@BDFFFFHHHHHJJJJJJIJJFHIIIJJJJJJJJJJJIIJJJJIJJJJJ
@15302601/1
tggaacgttgatctggtctggagctggatgagtgacatcagcgccaacaa
+15302601/1
CCCFFFFFHHHHHJJJJJJJIJJJJJJJJJJJHHIJIJJJJJJJJJJJJJ
@13277221/1
agcaggatgacacttaggtcgtgcatggtttaagaaagaccaaaggtttc
+13277221/1
CCCFFFFFHGGGHJJIJIIHHEHIIJJJIIJJIJGIIIGIIIJIJJFHII
@12774714/1
ccctgttgttccattgcttgaggtctggtaattggagcggcttgtctaac
+12774714/1
BCCFFFFFHHHHHJJJJJJJJJJHJJJJHIJIJJJJJJJJJJJ0?3=8C@
@10767755/1
ccacctaactattcatcaagttctttgccttctgaatcatacgcttcttc
+10767755/1
CCCFFFFFHHHHHJJJJJJJIIJJJJIJJJJJJJJJJJJJJJIJJJJJJJ
@10768522/1
gtcacttcaaactgttgctcagcagctatctcttgtaggaactggactgc
+10768522/1
CCCFFFFFHHHHHJJJJJJJJJJJJJJJJJJJJJJJJJJJJJJJJJJJJJ
@10768638/1
ggcctatcctctggaggaattcctttaaactgatccatgatcaatctcat
+10768638/1
CCCDFDFFHGGHHIHIIIEGIGDHIIIIIIFGHIIIIEIIIGHIIECHGE
@10768686/1
gtcatttgttcccctgagattggggaggactcaatgccaacattgaccct
+10768686/1
CCCFFFFFHHHHHJJJJJJJJJJJIIJIIIJJIJJJJJJJJJJJJJJJJI
@10264258/1
gtcattagcagagctcgctactaaggccttcaagatagaacccaattctg
+10264258/1
CCCFFFFFHHHHHJJJJJJEIIIIJJJIIJJJJJJJJJJJJJJJJIIJJJ
@13278809/1
ggctctaactaaaaattcttttttaagtaacaaagcttcagtaaataaca
+13278809/1
CCCFFFDFFFBFDGGHJGHJIIIIJIJHIJIIJJJJIJIGEIIGIIJIJJ
@15304664/1
agagagattggttggtattatgctggtttcagaaggggtagaccaaatat
+15304664/1
@BCFFFFFHHHHHJJFHIJJJJJJJJHIJJJJJJJJJJFHIJJJJJJJJJ
@8736436/1
cactgactaaaatattgttcaagttcacgaggagtattcttggaaacaat
+8736436/1
CCCFFFFFHHGHHJJJJFHIIJJFGIJJJIJJIJGGIJJJJJJGIIIIIG
@15808801/1
cccaatattgattccagaacttccggcataatgagtacatcatttacatc
+15808801/1
@CCDDDAFFBAHHD@BFHGGFIFHGIIIIEHIIDECFEHIAGFGGGGHDG
@8737143/1
gatctggtttacaattagaatttataagtgttgcggttaaaccaagaaca
+8737143/1
CCCFFFFDHHHHHJJJIJJJJJIIIJJJHHIIJJJJIIJJJJJJJJJJJJ
@13791600/1
cttcatttaaaaccgctgtgtctctttctttttttgttagactgatttga
+13791600/1
@@@DDDDDHD?B<AFFH>@FCHHEGGI>FHHGIGF69DDCHGGGHC=CC=
@8737849/1
ctgggaatcctttgtgagccacatcaatgttaaggaatggtttccaacca
+8737849/1
@@@FFFFFFHFHHJFGIIIIGIGIBEHIIHHHGGGIEGHGHGGGDBDGGG
@12277032/1
ctagataataatgcctcagagctaccttggcagctgctaattttgcttgg
+12277032/1
CCCFFFFFHHHHHJJJJJJIJJJJJJJJJJJJJJJJJJIJJJJJJJJJJJ
@8738220/1
cgaaaaataacaaaaacaaaaattataagatcaacatataatgacaattc
+8738220/1
@@?DDDDD8FF??::E:F@FACB?FH>G@GH9??F?FHIAF?GEHEFFHA
@13792740/1
ctgcagtttccatatcatattatacctgaaggcttttgggtcgtgagaag
+13792740/1
CC@FFFDFHGGHFIIIIJIJIIIIIIIJIIIIHGIIIJIJHIJJJJGIIG
@14287382/1
gagaaatttcaatttttgcaaattgttcgtagtgaagaactgaaagc
+14287382/1
?<@;DFDFDHHHBHGGHEGHCBEGIIIGCHGGCFGIEIIIICCGIEA
@14800812/1
ctcttgtttcatactttttgcaattactcttttttgatgatctagttgag
+14800812/1
@@@D?DDDHHHD??FFIIIHHB?CCCHGCDHFHGBGCHIGGGHAH?FGDD
@13793931/1
catccagtcacccttatctttatcatcttcttcattggctgaatccttat
+13793931/1
?;?ADBA2=DFCD9C@@GE@A??E4FEH<EH<HEIFFBF@GFDFF>BBG4
@15811753/1
cccttttctatgctactgttttccaattccaaattctaatcatgggtcgg
+15811753/1
BC@FFFFFGHHHHIIJGIIIJJIJJJJJJIIIIIIJJJIJJJJJJG?FGI
@12777428/1
tgccactgctgttgttgaggctgctgtggtctctgctgttgctgttgttg
+12777428/1
@CCFFFFFHHDHGIFHGGEHCHEBHI<CDBFFCHEDCHDFGIIIIIGADC
@13279888/1
atctgaagggcggtcccctcttttgggtggaatgtatgacgatgatttga
+13279888/1
CCCFFFFFHHHHHIJJJJJJJJJJJJIFHIHGIIJJJJJJJHHHFFFFF;
@15307701/1
ccggtttctcaaaacatggagctggatgaggaaatttttcataaagaagt
+15307701/1
BCCFDFFFHHHHHJJIJJJIJJJJJIJJJJJJJJJJJJJJIJJJJJJJJD
@12279245/1
ctctgctgttgctgttgttgctgaggctgctgtggtctctgctgttgttg
+12279245/1
CCCFFFFFHHHHHIJJJJJIJJJJJJJJJJJJGIJIJIJJJJJJIJIIJI
@11273670/1
caggtggaggtgaaaagaatgatcttccaactgtcacaaacctgttagca
+11273670/1
@@@FDEDFHH<CFEHIIJIJJFIJJIIJIJJIJGGGIJJIJIJJJJIIJJ
@11273779/1
ggtagaagcaggatgacacttaggtcgtgcatggtttaagaaagaccaaa
+11273779/1
@@@DDDDD?DHH?EHIIIIIIFGGAFF@FGGIIIDFFHGECFHHEHIGIH
@12779036/1
ctttactaaaaggctacacaaacaatcacctgaatccttagaattcaaaa
+12779036/1
CCCFFFFFHHHHHJJJJJJJJJJJJJJJJJJJJJJJJJJJJJJJJJJJJJ
@13796511/1
atcggttcttcttcttttttccacgtgaaatctttaggctgcagctcaac
+13796511/1
?@@DFDDDHGDHHGIIIIIIIIAA=?EF=BGAHHHG?3B?FFHGHHGGIG
@12279686/1
cctcctgccactcatcataatgaacaatatcttcttttggattagtagaa
+12279686/1
@CCFFFFFHHHHHJJJJJJJIIIJJIIIIJJJJIIIJJJJJJJJIGGGII
@12279827/1
ctcagataatcccatatcattgagacattaacttgcgtagcatactttat
+12279827/1
@C@FDFFFGFHFGGHIGHHFDF@HGIEGIJJJIGIJEHJGGHIEHGEGGH
@9768816/1
tagctttcttaaatctggttctctaatcatctgattagtagtaacgattc
+9768816/1
??@DFFFFHHHDHHIIIJIJIIIIIGGHGHGHGFGHGIHHCFHHIIGHG@
@8742039/1
gcctcatgttataacattatgcagttcattacctaagatatttgttatga
+8742039/1
CC@FF<DEFAFFDFEGFGHHGIIGIHHHEGHIDHGHI>CGHGGFHFIIGH
@15814836/1
ctttctttcaacaaacacaagagctaaattatcctttttgaaatttttta
+15814836/1
@@@FDDDFHDFHHIDGIG;ECGFGEH@<AFHFG@AF@FHAFHGH>?DF@A
@15309677/1
cactgttcctggctgagagtaattcgtcgcgcattctgttgtatatttat
+15309677/1
@@@?DDDFDFFDHIGIIIGAF@FFHBAF?<GHIHHBHF9?D9BFCAFHG<
@8742705/1
cgaacacttctaggttacatagtgtatgaaccgctgcattaaatattaaa
+8742705/1
CCCFFFFFHHHHHJGIJIJJJJHJIJJJJJJJJJIJJJIJJJJJIJJJJJ
@9259039/1
gccgcttgttgctgtacttgaggctgagatgaaggtggtctgctgggttg
+9259039/1
@@@FFFFFDHFHHIGHIJJIJJJIJJCHIIIJGGHDGHGIIJJJJIJGII
@12781100/1
ggaggaatttgtttgtgattttttattgtatcccaatcaattatgatact
+12781100/1
CC@FFFFFHHHHHJJIJJJJJJJJIJJJIGJJJJJHJJJJJJJJJIJJII
@8743984/1
ctctgctgttgttgttgttgctgaggctgctgtggtctctgctgttgctg
+8743984/1
CCCFFFFFHHHFHJHIIGEIIJIGGIGHIJII?FECECGBFHGGEHJFGG
@13797024/1
gctaatgattcaaataagtctccaaggacctttggcacatccacgatttc
+13797024/1
BCBFFFFFHHHHCAAEHHAJJIJJJJJJJJIHJJJJJJJIJJJJJJJJJJ
@11777279/1
gcattaaatcacatcacattaccacatttctcaaattcagtcttgaaata
+11777279/1
?1?DBD?;CAFHFGGA?EDFEDG9EGE@EADDBH?FHCEDHD@FCH@>?<
@13797291/1
cttgaatgaatttttcattcctccatactccttgtcttacaggtaccggt
+13797291/1
@@@DDDDDD<DFBAFEFFIHHF<EFICFIHEECEC?FGBGIEC???BFD8
@9772798/1
agataatcccatatcatggagacattaacttgcgtagcatactttatcgt
+9772798/1
CCCFFFFFHHHHHJJJJJJJJJJJJJJJIJJJJIHIJJJJJJJJJJJJJG
@12782202/1
gttataaatgtaggaagttatcaagaaatctaagattgcatcaccgagga
+12782202/1
@@@DDBDDHFHHFGGHI<FFGGIICCGGIIIE4FHIGEHIGIAGHG6DGE
@13282971/1
ccaaaattgtaaatccaggaacttcccagtcatcaggaataaagtcatta
+13282971/1
?@??=?BD>=A?CAC:AEGBCBFECHFB@GH@GI<@?1:CG<??:??FD@
@15817120/1
agtaggtaaaaagattattgtattttcttttagaactctttcaaagagtt
+15817120/1
@@?DDD=BDFFA<CFFFIIIIIII>EHIBHDHEBGIIFEGIGFIIB>AFF
@12282233/1
ccgacgacactttttagtaccgggcttactaagggagttttcttgatcat
+12282233/1
CCCFFFFFHHHHHJJJJIJJJJJJJJJIJJJJJJJIIFHIIJJJJIJIIJ
@10774204/1
gttgatctggtctggagctggatgag
+10774204/1
;;?BBDDD?<2<??><EFECFDHEEC
@14807900/1
ccaattgcattccctttcacactagggacatgaggtgaaattattggtat
+14807900/1
CC@FFFFFHHGFFDHIGIJIIGIGIIJJJJJJIJJIGDGGGIGECFGFHI
@8745081/1
ccagaagcttcagctaaacgctttcctttaaagtaaacagcaacagtata
+8745081/1
C@@DDFDFDDHHHJGJGIIFGIGGHGGHJIHGI?DFHGCD>FDHBF9BBF
@12283079/1
tggtcctgttggtccattaatataaaatggttcaacttctttggtgtaca
+12283079/1
@@@DFFFFHHHHHGIIIJJIJJJIJJJJIJEHIJJJJJJJJJJJFHHIJI
@10271476/1
cgtccctcttctggaaagcagctcttgcagcattgacact
+10271476/1
@@@D1@DDFA<DF<:C>AED;3A<CH9C@DEAEFFF>BC<
@13283971/1
attgtttcattccgcagattaaaatttttaagtacgactaagtgagcaca
+13283971/1
BBCFDFFFHGHHHJIJJIJJJJJIJJJIJJJIJJJJJJIJJJIJJJJJJI
@9777000/1
ggttgctgctaaatcttcaagtacatagtacataactttagctgtcgtct
+9777000/1
@@CFDDEEHFHHGGEGHDHHHAFFEHGDHIEHHIIIGIIHIIIIFHEHII
@14291405/1
gttccagagactcgtccaatcagattgaaaaaaacaagttgtataacaca
+14291405/1
@@@DFFFFDHHHDIAFHBIIIIIIIIGHHHGIIFHHGI?FHGIIJIJGGH
@11277711/1
ctgcaccgatgcaattaatactcatcttctttactaaaaggctacacaaa
+11277711/1
CCCFFFFFHHHHHIIJIIJHHIJJJJJJJJJJJJJJIIJJJJJJJJJJIH
@12784575/1
cactaatgtctcttcaaaatcttcttcatcacgtcgtctttttttaccaa
+12784575/1
@@@DDDFFACFFHJJIIIJHIIIIJJJJJJJJJJIIIIJJJJJJJIIIGG
@12784610/1
ctagataataatgcctcagagctaccttggcagctgctaattttgcttgg
+12784610/1
CCCFFFFFGHHHHJJJJJJIJJIJJJEHIJJJJIJJJJHIJJJJJJJJJI
@10776258/1
cttcatcttcttcagattcgttttctgaagaggtatctgaacttgaatca
+10776258/1
CCCFFFFFHHHHHJJJJJJJHIJJJJJGJJJJJEEIIJJJJJJJJJJJJJ
@8232919/1
caacaaccgcctcagcagcagcagcagcagaggcaacaacagccgcagca
+8232919/1
CCCFFFFDHHHHHJJJIIJJJJJGIIIJJJJJJIIIJJJJIIJJIJJHHE
@8233112/1
gctctgcagggaacggcgacataggtg
+8233112/1
??7DADDDB:DD>:C8?E0?D0:09D9
@12283606/1
tgtcagatggttttggagaattatcaaagagaattattgaattcaatata
+12283606/1
CCBFFFFFHHHHHJJIJJIIJJJJJGIJIJIIIIJJJJJIIJJJIJJJJJ
@11278410/1
gaccagtttgcaaagggaagcgagcttgctgttgttgctgctgctgctgt
+11278410/1
;8?BDDDDHFBDDEBHDFGIBH?EFHECHDGGEGIG?DGHGCGBIIFAAC
@11780691/1
ccaacgcaatcgcttaacctacccctccaatcgcgataaggtt
+11780691/1
@@@FDFFDHHHHFIHGIJJJJJJJJIIGGEHHJIIIJGIIJCH
@15314718/1
cttatacctagtgcttctgtaaaacgccaataattgttctttcatgatac
+15314718/1
C@CFFFFFHHHHHJJJJJIJJIIJIJJJDGIJJJJJGIJJJIIJJJJJJJ
@12789776/1
gtttccttatcagtaatctcgaatctattatctcttggacaagttgttat
+12789776/1
@?@FFFFFHHHHHFHIJJJJIIIIIJEIIIIJJGIIJJIJIJIHHIHIIJ
@12287167/1
aaattagaatcatcccatagcaaatgatatttggtaggacgtgctgtacc
+12287167/1
@@@DFFFDFDHHHJJJJIEGJJGGHIFHJJDGIIF<FHEHHHIIIJJJIJ
@8748880/1
gctattagtacttccgtcaacactgctttcatcttcagaagaactggtag
+8748880/1
CCCFFFFFHHHHHJJJJJJJJJJIJJJIDHJJJJJJJJJJJJJJIJJHIJ
@9265505/1
ggaataaagtcattaaccttcaaaatttttccgaggtttaaattttttcc
+9265505/1
CCCFFFFFHHHFHJJJJJJJJJJIJJJJJJJJJIJJDFHIJIIJJJJJJJ
@9265898/1
cggaggaatttgtttgtgattttttattgtatcccaatcaattatgatac
+9265898/1
=@@?B@;BDFFFHII@AC<EHDEHABFH9D<D91:?;F>DBB9BFG8<DG
@14814510/1
gccacatcaatgttaaggaatggtttccaaccaaaaattgcagactggaa
+14814510/1
@?<DDDD?D?DBA4AFGGEIIE@HHHE@E9?@FGI=GEFGEAB:BGBB99
@8234069/1
ggtccttttatcataatgagatcaagtttttttcgaatcaaatgaagctg
+8234069/1
BC@FFFFFHHHHHJJJJIJJJJJJJIGJJJJJJJGJJJJJJJJJJJJJJJ
@8234127/1
ctctcgtgagccaacagtaagacatggtagatgaggatactttaatctaa
+8234127/1
@@@DFFFFGDDHBHBGGF:CFEHBDFGHHGDHEGGIGBGHGHICCDBGC@
@8234228/1
cttactaagggagttttcttgatcattttcgtttacccagag
+8234228/1
CCCFFFFAHHHBFHHI>DFDE<CEDFHIC@@GIE8FGHBHBD
@13287379/1
cttgaacaaatttacctaaagcaacaacacaattgtcggcagctgggaat
+13287379/1
CCCFFFFFHHHHHJJJJJJIJJJJJJJJJJJJJJJJJJJJJJJJJJJJJJ
@9266341/1
taattaattcaattgaaaatatttatatatttgagtaactatgattt
+9266341/1
CCCFFFFFHHHHHJJJJJJJJJJJJJJJJJJJIIJHHJJJJJJJJJJ
@9266350/1
gggcttactaagggagttttcttgatcattttcgtttacccagagaggaa
+9266350/1
@@@ADDDEHHFGHI?FG@FCGGICGCHGAHEGBG;GHAG9DFGDHBGA@F
@13287785/1
tgttgaggttgattagaagcccctgcttctccagg
+13287785/1
@C@FFFFFCDHDHJJGEGGHJIJJGIJJJJJJIII
@13803461/1
ctgaggagcatgttcttgcctttgttgctgctgtggtggttcttgccttt
+13803461/1
@CCFDFADHHGHDEHIIJJJJIIHIJJGGHIJJJJFIFGGHGIJIJJJJJ
@8234986/1
tacacaaacaatcacctgaatccttagaattcaaaaattcaaacttaaat
+8234986/1
CCCFFFFFHHHHGJJIJJIJJJIJJHJIJJJJJJJJJJJJJIJJJJJJJJ
@11783177/1
cagcgaaattcttattcgattgaagtaaattgtaaaatgctaatatccta
+11783177/1
;=@BDDDADBFH?GGEEC>AFGIIC<AAFEHIIIBBDFGEE>>FGGGBF?
@14295139/1
gttcctttttgaactgaaatcacctgctccaggtaatggaaaatcctgag
+14295139/1
CCCFFFFFHHHHHJJJJJJJJJJJJJJJJJJJJHHIJJJJJJJJJJJJJJ
@13804414/1
cttcaacaaaattatcttcatatatttcagtaggatcataacgatggtca
+13804414/1
;@@DDFFDHHFDDHHFGIEGIJIGGIIGIJEHIIDHHGFHIIIJHGGJJI
@12790972/1
ggggaggtggacctctttgtgcccatggagtttgacctctaggaccagtt
+12790972/1
CCCFFFF?FDDHHJJIJJIHIIIJIJJIJJGHIHIJJJIIJIIIJJIJHJ
@11783779/1
gtgccataaccgtacttcatatcattgataattactgtagctgagtaagg
+11783779/1
CBCFFFFFHHHHHIJIJJJJJJJJJJJJJJHIJJJJJIJJJJJJJGIIIJ
@8236706/1
gtggtctctgctgttgctgttgttgctgaggctgctgtggtctctgctgt
+8236706/1
BCCFFDFFHHHHGJJJIJIHGGGHIIJE@GIGICGHIDDFHGHB>FHIC?
@12289795/1
atatattcatgccacattccattccatgatttattaaacccgatgctagc
+12289795/1
CCCFFFFFHHHHHJJJJJJJJJJJJJJJIJJJJJJJJJJJJJIJJJJJJJ
@10783027/1
cctagacttgtgcaccagctaaagaagacttatctttaaacggcagcttt
+10783027/1
CCCFFFFFHHHHHJJJJJJJJJJJJJJIJJJJJJJJJJJJJJJJJJJJJJ
@13289193/1
gtcggcagctgggaatcctttgtgagccacatcaatgttaaggaatggtt
+13289193/1
CCCFFFFFHHHHHJIJJJJJJJIJJJJJJJJJJJJJJHIJJJJJGJJJFH
@10275978/1
gctgttgttgctgctgctgttgttgttgctgctgttgttgttgttgttga
+10275978/1
BCCFFFFFHHHHHIJJJJJIIJHIJIIJJJJJJJHIJJJFHHGGIIGGEE
@13289465/1
cttatcagtaatctcgaatctattatctcttggacaagttgttatattag
+13289465/1
@C@DDFFACFHHHJGGGFHFGGIIHHEEGHFIGGFG;F?FEHHDGAIGDF
@15318120/1
acaacaatgacaggtttttgaaaaaattttggccaatagctgtgggttat
+15318120/1
@CCFFFDFDFHHHIGIHIGHH@HIIJIIIGIJJJIIJIJIIGGGHIAHII
@9269190/1
gtaacttctgtcttgaaatctgtagcccaatattgattccagaacttccg
+9269190/1
C@CFFFFFHHFFHJGIGIJJIJIGHHIGGIGIJJIIJJIIHIEHGGIFGA
@10276995/1
aagattacaattcttaacattttttctttaaacaaagaacattggattat
+10276995/1
@@CFFFFFHHHHHJJIJIIJJJIIGIJJJJJJJJIJIHGIIJJIJJJIJJ
@13290407/1
gttgttgctgaggctgctgtggtctctgctgttgctgaggctgttgtggt
+13290407/1
@@@DB8DDFF4??EBBFGIFCFA?EDEHIBEFFGIEFBBBBFFGD<?BD/
@13291336/1
ctggtatccaaaggcactgttttcaccggaggaatttgtttgtgattttt
+13291336/1
@CCFFFFFHHHHHJJJJJJIIJJJJJJJJGHIHGIJJIIJJJHIHJJJJJ
@13291925/1
cctaggctttgctttaggatcatcatctggattttgaataggaaatttga
+13291925/1
CC@FFFFFFHHHHJIJIJGIJJJIJJJIJICHHIJJGGIJJGGEGHIIJE
@11284335/1
agctcatacttaatccaatgacatggggaagtcaattgctaatattgcca
+11284335/1
@C@FFDFFGGHGHIIGI>IAHIIIDE<BGADFGGGGFGHICGCHEHDGGH
@9270109/1
tttacaattagaatttataagtgttgcagttaaaccaagaacatgtggcc
+9270109/1
CCCFFFFFHHHFHIJJJJJIIHJJIIJJJJJJJJHJJJJJJJJJIFIIIJ
@8239566/1
gttctgaaagacttgtaaagtttactactatattctcgtcagttttaatg
+8239566/1
CCCFFFFFHHHGHJIJJJJJIJJJJJIJJJJJJJJJJIJJIJJJJJJIJF
@13292820/1
ccacgcatgtcccatactccctggttgggaagtgcttgttgttttgc
+13292820/1
CCCFFFFFHHHHHJJJJJJJJJJJHIJJJJIIHHIIJIFHIGIJIJJ
@11285705/1
tgataaattagaatcatcccatagcaaatggtatttggtaggacgtgctg
+11285705/1
@@@FBBDB?FFHGGGEHFHEEGIIIIIGCHI9CBGIHHEEHGGGFHGGGE
@8241957/1
accgggcttactaagggagttttcttgatcattttcgtttacccagagag
+8241957/1
CCCFFFFFHHHHHJJJJJJCGHIIJJJJJJJJJJJJJJJJJJJJIJHIGI
@12793477/1
gtcagaattttcgtttggagcaaatacaatgtatttgctgtctttgtgtc
+12793477/1
@@@FFDFFGHHHHGHIIHHIIIJJJJJJIJJCGIJJIIJJJIJJIIFGII
@11788515/1
cgacgacactttttagtaccgggcttactaagggagttttcttgatcatt
+11788515/1
??@DADFFFHFHDIIIGGHEBGGIIEHGGICHGGBFBFHGAECGFIIIII
@9273820/1
cactggttacaggagatactggttgttgttgaggtggtagttgagtttgg
+9273820/1
CCCFFFDFHHHHHJJJJJJJJJHJJIJJIJJJJJFHIGGHHIIIJHIJJI
@11288463/1
ggagcatgttcttgcctttgttgctgctgtggtggttcttgcctttgcag
+11288463/1
@@CBDFFAADHDHE:AC?EHIAEDFGCHHH;?FHI?BDECG<FGGGHHAH
@10788619/1
cttctttctgtggtgctagattatcccttctgaagacaggactaggtgct
+10788619/1
@@@DBAD?DH:A?C@FEHIDGGGCHHHGBF@CFBGCHB;8CGGDBCFCGG
@11288773/1
ctcacagaacggttgccatatagccttaaaagggcaccccaactagttat
+11288773/1
CCCFFFFFHHHHFHIJJJJJJJJJJJJJGJJJJJIIGIJJGJJJHIHHHI
@11289146/1
ggtggttgttgcctctgttgctgctgaggctgttgttgccactgctgctg
+11289146/1
@@@DDFFDFBFFDHDH@GHBHICHHG4CGHIH@DCD3?DEBGDGGGIIIG
@11289339/1
ctcctcgataatagatatgtaataagaatattgatgctttgcccgtcctt
+11289339/1
@@CFBDDFHHGHGJIGGHHEHIJJJHGIJJJJJJIIJIJJJJJJJIIJJJ
@11790214/1
gtttgttttctccaactccgacaaacgccatcctctcattcttagttgta
+11790214/1
CC@FFFFFHHHHFBHIGGHIGIIIGJJJIIGHIJGIIIJJJJJJICGFCF
@8753669/1
agcatgactgactagatagaagtctaattcagtagggtgagtaatctctg
+8753669/1
CCCFFFFFHHHHHJJJJJJJJJJJJJJJJJJJJJJJJGHIJHIJJJJJJI
@15321510/1
tgttgctgaggctgctgtggtctctgctgttgttgttgttgctgaggctg
+15321510/1
CCCFFFFFHHHHHJJJJJJJIJJJJJJJJIJJHIIGEGIJJEIJBGIJIH
@10280299/1
ctgtgatcttgtctaagattgctttcgctgcggcatgctttgcttctttc
+10280299/1
@@CFFFFFHHFHHGCEGBEHIEDHEIIIIIGHIIDGIIIIIIDEGIIIIB
@13296566/1
cgggacttgaaaagaaagaccttcccactggggtgtatgtcattgagggc
+13296566/1
CCCFFFFFHDHGGIGIIIJJJJIGGGCGGHGIJFGHIJJBFIGIIIJIJJ
@12294455/1
cttccaaaaaaatacagcaagtctggtaaatttatcgcaaggtaacgtaa
+12294455/1
CCCFFFFFHHHHHJJJJJJJJJJJJJGHJIJIJJJJJJJIIJHHIJJIJI
@8244220/1
tgttgttttagggtaatcaaattttatgacaaaattgcaattctttacat
+8244220/1
?@=DDDFFHDHGH3EFHHIIIIIIIGIGIIIIGHIGEGH@FEHIIGIIGI
@11289831/1
gcttatctctcttgacatccctatacctatttacatgcctagacttgtgc
+11289831/1
@@@DDFFFHHHHHEIII@CCHIIH?ACFHHGIII@GDHIII;?FIIIHII
@9275250/1
ctggacaatatcgcacataatacctgttctgtaaaatccttcactggaaa
+9275250/1
CCCFFFFFHHHHHJJJJJJJJJJJJJIJJJJJJJJJJJJJJJJJJJJJJJ
@11793295/1
atactccttgtcttacaggtaccgg
+11793295/1
@@@=D?DDDBFHHI>:CB9AA:FGH
@11794001/1
ccaatactttaagagcatttattgcagcttctttctgtgcatcattttta
+11794001/1
CCCFFFFFHHHHHJJJJJJJJJJJJJJJJJJJJJJJJIJJJJJJJJJJJJ
@9788957/1
gtcacttcaaactgttgctcagcagctatctcttgtaggaactggactgc
+9788957/1
CCCFFFFFHGHHHJJJJJJJJJJJJJJJJJJJJJJJJJJJJJJJJJJJJG
@9276167/1
cgcaaggtaatgtaaaacaatatctattcaacaaaggaatagcagattca
+9276167/1
CCCFFFFAFHHHHIJJJJJJJJJJJJJJJJJJJJJJJJJJJJJJJJJIJJ
@9789102/1
caaagatctttttccgccacatttccaaggcctcctgatatcaactgaca
+9789102/1
CCCFFFFFHHHHHJJJJJJJJJJJJJJJJJJJJJJJJJJJJJJJJJJJJJ
@11794630/1
ctttgacttctcatttcttgaagttta
+11794630/1
@@@B:BDD??F<<EFC?ACEBFD<<<<
@10281368/1
cttggcaacaaacagttgttttttcctgatatagctctaacttcaattaa
+10281368/1
CCCFFFFFHHHHHJJIJJIJJJJJJJJJJJJJJJJJJJJJJJJJJJJJJI
@10281626/1
ctgtcatgctctttctcaacaagatggtacctagctctaaatgccacaag
+10281626/1
CCCFFFFFHHHHHJJJJJJJJJJJJJJIIJJJJJJJJJJJJJJIJJJJJJ
@15322935/1
tcctgccactcatcataatgaacaatatcttcttttggattagtagaaaa
+15322935/1
CCCFFFFFHHHGHJJJJJJJJJJIJJJJJJJIJJJJJIIJIJJJIJJJJI
@11795699/1
gtaaaacgtaagtggaagcataagctcccaattctttggtgataagaact
+11795699/1
@C@FFFFFHHHHFGIHGIIGIIJJIJIIJJJIIHJIIIJDFBEIJJJJJJ
@15323234/1
ccattttccaaaggtttaaaagcagg
+15323234/1
@<;B?;D>F4DAFH::CD@EII>DG?
@15830457/1
gttcattacctaagatatttgttatgatctccggccaagatcagccgtgt
+15830457/1
CBCFFFFFHHHHHJJIJJJJJHIJJJJJJJJJJJJJJJJJJJIJJJJFHF
@10282305/1
ctctacctgatctggaccagtggcgtatttacagaagcaaggttggccta
+10282305/1
CCCFFFFDHFGGGJJJJJJJHGGIIGHGJJJJJIJJJIJJIJIJJJJJJJ
@12798113/1
ctccaattgcattccctttcacactagggacatgaggtgaaattattggt
+12798113/1
CCCFFFFFHHHHHJJJJJJJJJJJJJJJJIJJJJIJJCGGHHIIIIJJJF
@11292372/1
ggcaaagattggagagtgtttgtggggaagttttatttacattttttgcc
+11292372/1
CCCFFFFAHHHHHJJJCEEHEHGGIJJIJJGHIJJJJJJJJJJJJJJJJJ
@11292576/1
gtttcaactcatttgatttatgcttaataagcattacagcaataaacgtt
+11292576/1
CCCFFEFFFHFHFGIJHAHGEFHJJHIIJIJEGIFIJJIGGIGCHIEG?F
@12296658/1
gagaatttttaaccatttacacaatataaatgcaccttcaacaccacact
+12296658/1
B@@FFFDFHHHHFIIIJJGHIJJJJJJIIIJGIIJJJJJJIHIGGHJIJG
@13812908/1
gataggctggcctgcttgtggaaaaccaccacaaatccacttggaaaact
+13812908/1
@@@BDD>D?FDFBAGCFB<A?2CC;FEFIE?GGF@@DFBDEDDG@BFFI>
@11293609/1
cttctttctgtatcaactgcagcctcttttaccattgtacgagtttgagc
+11293609/1
@@@DDDBD4?C<FGGEHG@EHIGGGH>E4<A<@>FHIFEBBDA:BD4BF<
@12799247/1
cgggttgttgcctaacaggaggtgcactggttacaggagatactggttgt
+12799247/1
BBCFDDFFHHHHHJJJJJJJJJFGIJJJJJHIJJJJJJJIIJJJJJFHIH
@15325812/1
gttgcaacttagatttagggtcattccaatcttgatgcatgatgaaatca
+15325812/1
CCCFFFFFHHHHHJJJJJJJHIIJJJJJJJJJJJJJJJJIJJJJIJJJJJ
@11799685/1
cagagaggaaatagtattttttcttcatcgtcttgaacttcatttccaac
+11799685/1
CCCFFFFFHHHHHIEHIJJJJJJJJJIJJJJJJJIJJJJJJJJJJJJJJJ
@9277735/1
actgtgtccacaagaaaaaaggttcttttacccccttcagaatataatag
+9277735/1
@@@DBADDHHDBHHIIIIIGGFHGIGBAHD:CGHHBGHHBHBD<9FHEGI
@15327674/1
ttctcttctgttgtttcaattttggcagtatgcaaatattgtggaccatc
+15327674/1
CCCFFDFDDHHGHFHIIJIIJJGGJJJJHIJJJJIEHIGIIFHIIIIJJI
@11296486/1
cttctttctgtatcaactgcagcctcttttaccattgtacgagtttgagc
+11296486/1
CCCFFFFFHHHHHJJJJJJJJJJJJJJJJJJJJJJJJJJJJJJIIJJIJJ
@9278357/1
gctgctgtggtctctgctgttgctgttgtt
+9278357/1
?@@BBD>2C>B3AEFE><:E>?9CF3<?AC
@9792479/1
ctgagttagaataccaacctgaatttcagcaattttcttaatggatgcat
+9792479/1
CCCFFFFFHHHHHJIJJJJJJJJJJJJJJJJIJJJJJJJJJJJJJJJJII
@15834923/1
cttttcttctttctgtatcaactgcagcctcttttaccattgtacgagtt
+15834923/1
?@@=D?DDFHBHBE<AAFEEGEHDGGE>ECEHGHGD@HEIG>HHDFF<GH
@8249968/1
ctagctttcttaaatctggttctctaatcatctgattagtagtaacgatt
+8249968/1
CCCFFFFFHHHHHJJJJJJIJJJJJJJJJIJJJJIJJIJIJJJJJJJIJJ
@12299170/1
cgtggaagtaagaggtctttcatttaatgttttttgaaaagcctcacttg
+12299170/1
C@@FDDFDHFFHDHI<CFHHIEHHIGCHIJJJIGIIGIIJIBGHIIIJJF
@8251209/1
atacctaaaagtgggttcatgaattgctccctccacctgaactagttcat
+8251209/1
<@@FFADFHHGFFEH@EHGFDEFDEGIIGBFBEHIFI@CBGGGGGHHGHH
@8251483/1
cagaattttcgtttggagcaaatacaatgtatttgctgtctttgtgtctt
+8251483/1
@@@FFFFFHHHHHJJJJFIIGJJJJJIJJHIIJJIJJJIJJIIHFGGGIJ
@13303594/1
gcaccagctaaagaagacttatctttaaacggcagctttcctccattagt
+13303594/1
CCCFFFFFHHHHHJGJJJJJJJJJJJJJJJJJJJJJJJJJJJJJJJJJJF
@8763662/1
cttccgttccaccctttctgctgcgatctttgccatagcatagttcctgc
+8763662/1
CCCFDFFDHHGHDGGIJJIGIJJJBGIJIJJIIIGIIJIJJJGEIJICHI
@12803221/1
ttgaaatctgtagcccaatatagattccagaacttccggcataatgagta
+12803221/1
@C@DFFFFHHHHGIJJIJJIJJIJJJIJIJJJIJJIJJIJJJJJJJJJHI
@13815932/1
ggtggttgttgcctctgttgctgctgaggctgttgttgccactgctgctg
+13815932/1
@B=DDDDFFFHHHIJJJGHJJIJJJJHIJJJIGIJHIIIJIJJJJJJJJI
@13816273/1
gtttaagaaagaccaaaggtttctgttgagctagtcatttgttcccctga
+13816273/1
CCCFFFFFHHHHHJJIJJJIIIJJJJIJJJIIIJIIJJJJJJJJJJJIJI
@13816812/1
cttcagaatataatagtttcaactcatttgatttatgcttaataagcatt
+13816812/1
CC@FDFADHHDDHIGDEFFHIHIIIGHIIIEGGGBFCEHI@HGIGBEGII
@11298869/1
cagtataacattcgtcctcctgccact
+11298869/1
=?@AB:BD<DAB84:A<?EB@F:<AF<
@11802891/1
ggaatgtgatctccaagttgtgaatcaatttcaggatacgatctggttta
+11802891/1
CCCFFFFFHHHHHJJJHFIJJJJJJJJJJJJJJJJJJJGIIIGJJJDHHI
@9281638/1
ttcaattgaagaagcaatttcttcgcagcctcttgttttgcttctttttt
+9281638/1
@@CFFFFFFHFAHIIIGIHIJIIJJGGIIJIGHGHDCDGIGHGHIIEIGH
@14831317/1
ctaccatcaaaaacaggtttaaggtttccaaaaattttcgaataagcatg
+14831317/1
CCCFFFFFHHHHHJJJJHIJJJJJHHJJJJJJJJJJJJJJJJJJJJJJJJ
@9281929/1
ccagtaggtaaaaagattattgtattttcttttagaactctttcaaagag
+9281929/1
CCCFFFFFFFHFHJJJJJJJJJHIJJJJJJJJJJJJJJJJJJJJJJJJJJ
@13817881/1
gcacaaccattagaatcacctgctgctttaaaatcaagatcaactaattc
+13817881/1
CCCFFFFFHHHHHJJJJJJJJJJJJJJJJJJJJIJIJIHIJJJJJJJJJI
@9282306/1
gtcacttttggtcctgttggtccattaatataaaatggttcaacttcttt
+9282306/1
CBCFFFFFHHHHHJJJJJJJIJJJJJJJJJJJIJIJJJHHIJJJJJJJJJ
@9795698/1
atttctttaagaatattttggatttcattgatagtatctgatttgttgtt
+9795698/1
CCCFFFFFHHHHHJIJJJJJJGIJJJJJJJIJIGHIIJJJGJJJJJJJJJ
@15330691/1
gtcgtgagaagctgcaacggctgctatagatggaacgttgatctggtctg
+15330691/1
BBCFFFFFHHHHHJJJJJJJJJJJJJJIJIJJJJJIJIJJJJJJJJHIJJ
@14832650/1
cttcacactcatcaagaacttggtaaactcttagatcttcattttgttgc
+14832650/1
CCCFFFFFHHHHHJJIIHIHJJJFHGHIJJJIIJIJIJJJJJJJIJIJIJ
@8765284/1
gtttcacttttgttattggtttccttatcagtaatctcgaatctattatc
+8765284/1
@@@FFFFFHHHHHJIJJIIFGIJJJJJFIJJIGIJJJJJIIJJJJJJJJH
@11301431/1
ccctacctcttcctcgccatctgcctattttggaaactatactgtcatta
+11301431/1
CCCFFFF<HHHHHJJJJJJJJIIJIIJJJJJJJJJJJJJIJJGIJIGIII
@13305340/1
ccctgattacttcttctcgaggtggctgcagtttccatatcatattatac
+13305340/1
@@CFFEFFHHHGHJIGGHHHIJFHIIJJGGH?GGIIIHEGHGGIIIGHCH
@11301691/1
gtggttgttgcctctgttgctgctgaggctgttgttgccactgctgctgc
+11301691/1
BBCFFFDFHHHHHJJJJJJJJJJJJIJJJJJHJJJJJJJJJJJJJJJJJJ
@15331322/1
gttaaaccaagaacatgtggcctatcctctggaggaattcctttaaactg
+15331322/1
CCCFFFFFGHHHHIJJJGIJJJIJIJJIIIIJJIJJJJIJJJJJJJJIII
@15331692/1
ctgtaaaacgccaataattgttctttcatgaaactctcaagatccctgat
+15331692/1
BBCFFFFFHHHHHJJJJJJJFHJJJJIJJJJCHJJJJJJJJJIJJJJJJJ
@10290588/1
gtcatttctttttcttgatctctttcattatcgtaaattgtcacggtctc
+10290588/1
CCCFFFFFHHHHHJJJJJJJJJJJJJJJJJJJJHJJJJJJHIJJJJIHJJ
@12300341/1
aaaaagattattgtattttcttttagaactctttcaaagagttctgcttg
+12300341/1
CCCFFFFFHHHHHIJJJJJJJJJJJJJJJJJJJJJJJJJIJHIJJJJJJJ
@14833541/1
atttctttttcttgatctctttcattatcgtaaattgtcacggtct
+14833541/1
@@<;?DD;?FBBF>GHAFCB?F>EFGH<F@F>?F>B<F<?9::DH>
@8766705/1
ctctgcactgtgacagtcttcaagcactgagttagaataccaacctgaat
+8766705/1
CCCFFFFFHGFHHJJJHIJJJJJJJJJJJJIHIJJJJJJJIJGGIIJJJJ
@15332387/1
gtcctcctgccactcatcataatgaacaatatcttcttttggattagtag
+15332387/1
CCCFFFFFHHHHHJIJJJJJHIIJIJJJJJJJJJJJJJJJJJIJJJIHIJ
@8766796/1
ggagctgcgacaccatctgatgcctggtgcggaggctaccttgccgtagg
+8766796/1
CC@FFFFFHGHHHJJJJJJJJJJJJJJJJJJJIJJJJJJJJJJJJJGIHH
@12302311/1
ctgtacttgaggctgagatgaaggtggtctgctgggttgctggtcactgg
+12302311/1
BCCDFFFFHGHHHJJIJIJJJJJJHIJIIJIJJJJJDHIJJJJHJIJJJJ
@10800794/1
cgggccttaactttagtgaactggtcatcaactgagaggccaaactcctt
+10800794/1
CCCFFFFFGHHHHJJJGHJJJJIJHIIJIIGJIIJGGIJJIIGFIJIJJI
@13307905/1
cttaaatctggttctctaatcatctgattagtagtaacgattctccactg
+13307905/1
CCCFFFFFHHHHHJJJJJJJJJJJJJJIJJJFIJIIIJJIJJJIJJJJJJ
@15333838/1
actgatttttcttcaacatcaacaaatgtcacttcaaactgttgctcagc
+15333838/1
@C@DDEFFHHGHHJJIJJJJJJJIJIJIIHGHIIGIJJIJJDGGIJJIII
@9798180/1
ctccgtactccttgtcttacaggtaccggtctttctcgataatcaagtgt
+9798180/1
CCCFFFFFHHHHHJJJJJJJJJJHBHIJJIJJJJJJJJJJJJJJIIJIII
@15840868/1
gtttagtttcttttttgatgttacagagtttagcggctcttgtttcatac
+15840868/1
@?@DDD=ADFAD?FGFGIIIIGIICHBGHBCGB>GAAFE?F@?B=<BFHC
@12306404/1
gtgcgttaacttttggtggctttattatattactcctaattgaagagcct
+12306404/1
@@CFFFFFHHHFHIGIAFHIHGIIJJJGIIJIGGGHIJJJJHIJGGGIGG
@8257376/1
ctgttgttgctgaggctgctgtggtctctgctgttgctgttgttgctgag
+8257376/1
?@@=DDDBFFAFHGBGDEEFGCAGFHHHCGGB@CFGF?DHEHICGFGGGF
@8769475/1
aggcaggtggaggccatcgcctggtcatgcataattcttgtagaagacca
+8769475/1
@@@FFFFDHFHGGIIIIIIIIGIICFHIHIIIIIIIIIIIIIIIIIIIII
@14839867/1
cctgaacacattgggtcgccatacctaaaaccgtatctccaaccctcttc
+14839867/1
CCCFFFFFHHHHHJJIJJJJJJJJJJJJJJJJJIIJIIJJJJIIJJJJJJ
@10802315/1
gaccttgttgttttagggtaatcaaattttatgacaaaattgcaattctt
+10802315/1
CCCFFFFFHHHHHJJJJJFHHJJJJJJJJJJJJJJJJJJJJIJJJJJJJJ
@14840172/1
gttcaagatcattttaaactgtccttctgacacaccatctctgtaaa
+14840172/1
@@CBDB;BFDAFHIIIEEHEDHEEHGHDEEDH@BGHGIIGIHHHGHG
@8258526/1
aggagaaatttcaatttttgcaaattgttcgtagtgaagaactgaaagca
+8258526/1
CCCFFFFFHHHHHJJJJJJJJJJJJJJJJJJIJJHIJJJJJJJJJJJJJJ
@10803006/1
gaaattattggtatttcttttttccaaattgcctctccattcaattgaag
+10803006/1
@@7DDDDDFFF?CGFIIIIIIEFIHFFIIICEDDGFICFIIIFFFIIIIG
@13309720/1
gaaatctgtagcccaatatagattccagaacttccggcataatgagtaca
+13309720/1
CCCFFFFFHAHHGGHGGIJJHEGIEHGIJJJIJJIIJJJJGIJJIJBFGI
@10294830/1
gttaacttttggtggctttattatattactcctaattgaagagccttttc
+10294830/1
@C@FDDFFHHGFHGBHIIHAHIIIGGIGFHGHBBBGHHICFHIIGCHCGG
@9288944/1
gggagaccttggctttgccgcttgttgctgtacttgaggctgagatgaag
+9288944/1
CCCFFFDFFHFBHIJIJJJJJJJJIIIIIIGIIJJJHIJIJGHGIEJFIH
@9800186/1
gtcactattaaagttgatttgtcttatagacttgacaattttttcttttc
+9800186/1
CCCFFFFFHHGHHCGIJJJJJJIJJJJJIHJGIJJJJIIJJJJJJJJJJG
@15335901/1
tgctgctcaatttaccttcatccttgttttcaaagttgataaataatatt
+15335901/1
C@CFFFFFHHFFHJJJJIJIIIIIJJIJJJJJIIJHHIIJJJJJJJJIJJ
@10296220/1
gcagcaacagaggcaacaaccaccacaacagctgcaaaggcaagaaccac
+10296220/1
CCCFFFFFHHHHHJJIJJJJJJJJJJJJJJJJJJJJJJJJJJJJJJJIJI
@12308020/1
gcctataagaacaatgagtaagagcttgcaagaggtaacttctgtcttga
+12308020/1
CCCFFFFFHHHHHJJJIJJJJJJJIJJJJJJJJJJHIIJJJJJJIJJJJI
@15842830/1
gttttgaatacaggaatgccggataattctatacagaaactttaggatac
+15842830/1
CBCFFFFFHHHGHJGHIIJJJJJIJJJJJIJJJJJJIIJJJJJJJJJJJJ
@10296473/1
gttagaataccaacctgaatttcagcaattttcttaatggatgcataagt
+10296473/1
BBBFFFFFHHHHHJJJJJJJJJJJJJJGIJJJJJJIIIJJJJJJJJJIJG
@9290555/1
gataactatagaggttcttctttccatcaaaggcaggaaatcgatttttg
+9290555/1
CCCFFFFFHHHHHJGIJJJJJJJJJJJJJJJJJJIJJDHIIJJIJJJJJI
@15336841/1
ctctgattagaccctaaagttaaattattgtaacccatactcctatcagt
+15336841/1
CCCFDFFFHDFGDIJJJGIIHGHGIIIJJJJIJJJJJJJJJJJJIEHHIF
@15337041/1
cctccattcaattgaagaagcaatttcttcgcagcctcttgttttgcttc
+15337041/1
C@@FFFFFHHBFHIBB?EHIIIGEC@HIIIAGIE@FHEIGIHE>D09DGH
@15843437/1
cccctaggctttgctttaggatcatcatctggattttgaataggaaattt
+15843437/1
CCCFFFFFHHHHHJJJJJJJJIJJJJJJJJJJFHIJJJJJJJJJIJJJJJ
@15843600/1
gctggtcaccgggttgttgcctaacaggaggtgcactggttacagg
+15843600/1
CCCFFFFFHHHHHHIIIIJJJJJJJJIGHIJDGIJIIJJIIIJJIJ
@12809406/1
ctttcataattcataacgtcattagcagagctcgctactaaggccttcaa
+12809406/1
CCCFFFFFHHHHHJJJJJJJJJJJJJJJJJJJJJJJJJJJJJJJJJJJJJ
@8771516/1
gctgttgttgctgctgctgttgttgttgctgctgttgttgttgttgaggt
+8771516/1
CCCFFFFFHHHHHJIJJJJJIIGHIJIJIJJJJIIIJHIGGGGIIGEGIG
@10803639/1
tttggattgaatataagaccttgttgttttagggtaatcaaattttatga
+10803639/1
CCCFFFFFHGHHHJJJIJJJJJJIJJGGIJIJJJEGIIJIIJJJJJJJJJ
@9291940/1
cttggtgtttgttttctccaactccgacaaacgccatcctctcattctta
+9291940/1
CCCFFDDDHHHHHJJJJJJJJJJJJJJHJJJJJJJJJJJJJJJJJJJJJI
@8259622/1
ccagagactcgtccaatcagattgaaaaaaacaagttgtataacacaatt
+8259622/1
@?@DDDDDFDDHDIIIG@FHDFHBF@BFGHA@FFG?DFF<<?FGFGIDCH
@9292435/1
cgcaacaattgtacacaactccataggaagcgccaaaggcttctctcgtg
+9292435/1
CCCFFFFFHHHHHJJJJJJJJJJJJIJIJJIJJJJJJIJJJJJJJJJJJJ
@10804318/1
gctccaattgcattccctttcacactagggacatgaggtgaaattattgg
+10804318/1
CCCFFFFFHHHHHJJJJJJJJJJJJJJJJJGHHJJIJJFGHIJIIIJJIJ
@11811040/1
cttctggattcatatgactgatttcttctaatttgttcttcatttcttta
+11811040/1
CCCFFFFFHHHHHJJJJJJJGIJJJJJJJHIIJJJIJJJJJJJJJJJJJJ
@14316899/1
ctggatgaggaaatttttcataaagaagtcgaatactgttcttaggaata
+14316899/1
@CCFFFFFHGGHHJJJJJIIJJJJJIIIHHIGHGHIIJIIHIJGIIIIIH
@11311434/1
gtcgtgagaagctgcaacggctgctatagatggaacgttgatctggtctg
+11311434/1
@?@FDFFFH<FHDEHGIGIIIBHGEGIEGDIEHGHGIDGHGIIIIIHBHH
@9294296/1
gtagaatggtaaatcagattgatcatgttttaatcagtaggtgacattag
+9294296/1
CB@FFFFFHFHHHJJJJIJJJJJJJJJJIJJJJJJJJJJJJFHIJIJJJJ
@9294841/1
cgctgtacttgaggctgagatgaaggtggtctgctgggttgctggtcacc
+9294841/1
CCCFFFFFGHHHHIJJJEIJJIIIJIFHGHHJJJJJJJBGIIJJJIIJJI
@11811908/1
caccttcaacaccacactcctcaaggtacacccctataagggcttcgata
+11811908/1
CCCFFFFFHHHHHJJJJJJJJJJJJJHHIJJJJJJJJJJJJJJJJJJJJJ
@12310237/1
gttgctgaggctgctgtggtctctgctgttgttgctgctgctgttgttgt
+12310237/1
=@?DD?BB?A?;B?CFHB@<ACEA9<99FGD???@@4CC?9?<?BBBF;F
@12310425/1
caacaatcgtcggtacaatgtaatatgagttttctttgttttcaaaggct
+12310425/1
CCCFFFFFHHHHHGHIJJJJHHJJJJJJJIJJJJJJJJHIJJJJJJJIJJ
@8263541/1
gttccattgcttgaggtctggtaattggagcggctt
+8263541/1
@@CBDFFFFHHHHIFIEGI;:<EEHHIIGGGGEIII
@15846989/1
tgggagagtagcttgaggctcagaatcgagtagcctttgctcagcatctc
+15846989/1
<<;DDDDBHD<>FB;;:CEGHH@FFCEGEGEG<9DG>GE<BB?;<@FABE
@8775769/1
atcgacaacaccgcttgtgcggcaatatgtttggcttgctgttttgt
+8775769/1
=@?DD<DDHFFHDEGBDDGHEHGGHGFDGBHIIIGGHDAFGDCGHGI
@10807620/1
gggttgtttccctagactgtggttgagacacttgctggggaggtggacct
+10807620/1
@@CDDFD?FHHHHIJJJIJHIIGEIIJJIGHJJJJIJIJIGGI7BFBDHG
@10807650/1
ctgaagacaggactaggtgctgcaatgaccatcaatcatcccttttctat
+10807650/1
@@<A;DBDGH?DDGFFBGHIBE<EFHC?CABF;FFE?D<@D3BBGHCABH
@13314282/1
gacaggtttttgaaaaaattttggccaatagctgtgggttatatggtgat
+13314282/1
CCCFFFDFHHHHHJJJJJJJJJJJJJJJJJJJJJGIJJGHIJJJJJHHJI
@14845704/1
cttgtatactagcatgactgactagatagaagtctaattcagtagggtga
+14845704/1
?@@FBDEFHHHGGIJJJJJHHGGIIIIIJJIIHEHIGGIIGGDGHIGDFH
@10301206/1
gttgaggctgctgtggtctctgctgttgctgaggctgctgtggtctctgc
+10301206/1
CCCFFFFFHHHHGJJJIJJJJJJJIHIJJJJJJJJJJIGEFEHGHGIIIG
@15340960/1
caggagatactggttgttgttgaggtggtagttgagtttggtgggtaggg
+15340960/1
BCCFFFDFHHHHHFHIGHIJJJJJJAFH8EHHGIGIHIJJIIHIIFGHGI
@8264104/1
cttatcagtaatctcgaatctattatctcttggacaagttgttatattag
+8264104/1
CCCFFFFFHHHHHJJJJJJJJIJJJJJIJJJJJIJJJJHIIIIJJJJJJJ
@13828101/1
cttggctttgccgcttgttgctgtacttgaggctgagatgaaggtggtct
+13828101/1
@@@FFDFFHGHHHJJJJFGIIIJFEHIJJJJJIJJHIEIIJJJJ?FH@FH
@15848246/1
cagagactcgtccaatcagattgaaaaaaacaagttgtataacacaatta
+15848246/1
CCCFFFFFHHHHHJJJJJJJJJJJJJJJJJJJJJDHIHGIJJJJJJIJJJ
@8776372/1
ctctgcactgtgacagtcttcaagcactgagttagaataccaacctgaat
+8776372/1
CC@FFFFFHHFHHGJIIJJJJIJJJJJIIIIIIIJJIJJJCGIJIJJIGI
@15848447/1
cttccaacacgttgaactaaacttggatcagtagtggtatcaatttcttc
+15848447/1
@@@DBDD>FD:<?AGAGHIGHGFFHG<?E;FCEB:?F???BF9DFGBCHI
@12311808/1
ggtcattatgggcttctattagttcatctatattttttaaggaagtaagt
+12311808/1
BC@DFFFFHHHHHJJJJJJJJJHHGJJJJJJJJJJJJJJJJJIJJHHIJI
@8265002/1
ggaagttatcaagaaatctaagattgcatcaccgaggaattccagccttt
+8265002/1
@CCDDDEDFHGHHIJJEIJJIJGGIHGJJJGHAHIJIGIEIIIJJJGIIJ
@15848698/1
ccataggaagcgccaaaggcttctctcgtgagccaacagtaagacatggt
+15848698/1
CCCFFFFFGHHHHJIJJJJJJJJJIJJIEHIJHIJJJJJHGIIJJJJJJB
@9299247/1
gggtgaccaaaacataggtctggaagaaagaataaccatgtctctctggt
+9299247/1
BCCDFFFFHHHFHIJJJJIIJJJIJJJJJJJJJJJJJJJJJJJJJJJJJG
@15343380/1
ccccacttaaccagttcttcttcaaattgattacaaagactcaggagttt
+15343380/1
CCCFFFFFHHHHGJJJJJJJJJJJJJJJJIJJJJJJJJJJJJJJJHIHIJ
@11818303/1
gatgaagagggttaactttataatcaatcggcatttctttcagaccaaaa
+11818303/1
CCCFFFFFHHHDFIJJJJJJJJJJJJJJJJJJJJJJJJJJJIJJJJJIJJ
@9807163/1
tctggctattttagcatggaatgtgatctccaagttgtgaatcaatttca
+9807163/1
@@@DBDEDHHHGDCGGIIIGIHIIIEIGIIIIIGGHIGHHIGGGFGIGIG
@9300897/1
gtgtagaggtgcaggctggccatgttgaatagcttgctgtggtggtacag
+9300897/1
@BBDFDFFGFHHHJFIIIIIIEIIHHHFEGCGGGIIGIIJGJJJJAHGHD
@13318313/1
tagcatactttatcgtaacggtcatttctttttcttgatctctttcatta
+13318313/1
CCCFFFFFHHHHHJJIJJJJJIJJJJJJJJJJJJJJJJJJJJJJJJJJJJ
@9808205/1
gcggcaatatgtttggcttgctgttttgtagaagcc
+9808205/1
@<?DDFDDFGGHHGAF@GGGGHEIGGCHIIDHIFF@
@12313267/1
cacgacctttggattgaatataagaccttgttgttttagggtaatcaaat
+12313267/1
@@@FFFFFHHGGHJJHJIIJGIIJJJJJJJJIEFGIIIGIIIIJIJIJJJ
@8777668/1
ctctgcactgtgacagtcttcaagcactgagttagaataccaacctgaat
+8777668/1
CCCFFFFFHHHGHJJJFIJIJJJJJJJJJJJHIIJJJJJIIIJJJJJJJJ
@10302962/1
gtatatttatgctcacttcaccaacattcatgaataatggaaaatcacat
+10302962/1
CCCFFFFFHHHHHJJJJJJJJJJJJJJJJJJJJJJJJJJJJJJJJJIJJJ
@10303857/1
cttcaacaccacactcctcaaggtacacccctataagggcttcgatagaa
+10303857/1
CCCFFFFFHHGHHJJJJJJJJJJHFHIJJJIJJJJJJJJIIJIJJJJIII
@11319102/1
cttcctttttttggatctgaagggcggtcccctcttttgggtggaatgta
+11319102/1
CCCFFFFFHHHHHJJJJJJJJJJJJJJIJJJJJJJHHHHFFBCDDDDDDE
@13834292/1
gcaacaacacaattgtcggcagctgggaatcctttgtgagccacatcaat
+13834292/1
[truncated: 362,800 more chars]
