# Supplementary material for: Identification and comparison of key RNA interference machinery from western corn rootworm, fall armyworm, and southern green stink bug
Source: PLoS One. 2018 Sep 5;13(9):e0203160. doi: 10.1371/journal.pone.0203160 (PMC6124762; doi:10.1371/journal.pone.0203160)
Supplement: S2 File — (TGZ) [file pone.0203160.s012.tgz › data/fastq/sgsb/6_Fifth-instar_FIF_Rep3_aligned.fq]

@4591484/1
ctcatcttctttactaaaaggctacacaaacaatcacctgaatcctt
+4591484/1
CCCFFFFFHGHHHJJJJJJJJJJJJJJJJJJJJJJJJJJJJJJJIJJ
@1539627/1
agtaggtaaaaagattattgtattttcttttagaactctttcaaagagtt
+1539627/1
@CBFFFFFHHHHHJJJJJJJJJJJJJJJJJIJJJJJJJJJJJJJJJJJHH
@1540192/1
cactaaaccaaatcggctccttgaatgaatttttcattcctccatactcc
+1540192/1
BBCF7DEFHHHHHJIJJJJJJJJJJJIJJJJJJJIHIJIJIJJJJJIJJJ
@3574234/1
gttgttttagggtaatcaaattttatgacaaaattgcaattctttacatc
+3574234/1
CCCFFFFFHHGHCFHIJJJJIJJJJJJJJIIJIIJJJJJJJJJJJJJJJJ
@4592229/1
gtttaaggtttccaaaattttcgaataagcatggaccatggtttcaatga
+4592229/1
CCCFFFFFFHHHHIJJIJJJJJJJJJJJJJJJJJJJJJJJJDHIJJJJJJ
@3066220/1
gtgagtaatctctgtatcaacaactgtaccagccggcacattcatatttc
+3066220/1
@@@DD?A>FD?F:ECFEEHGHC@EHIIII<AAFHEA:@DFCEGHHGGEHB
@1032232/1
atcacattaccacatttctcaaattcagtcttgaaatattatccattagc
+1032232/1
@C@FFFFFHHGHHJJJJJJIIIGJJJIJJJJJJJJJJJIJIJJIIJIIHH
@5100793/1
gtaggacgtgctgtaccttgtatactagcatgactgactagatagaagtc
+5100793/1
@?@DDDDDD;;FDCEFHIG>FHGGFGGHEDGHGIGGGGFEGGIIICGC9?
@4084082/1
gtctgcatctgtatatgccctagcacggaaagcagcgagatgagcataat
+4084082/1
CCCFFFFFHHHHHIJJJIJJIJJJJJJJIJIJJJJJJHIHIIJIJIJIIJ
@1540812/1
gggcattcatcttttcttttgtaaattacttcaaggaaatcccagtccac
+1540812/1
CC@DBDFFFHHHHADGDCIIFCIHGIICB@EHEA<98EHGADDH@1::?B
@3575033/1
gtgtaatcactgctgaggcttgaacaagcccttctgatagcctgcaattc
+3575033/1
BBBDDFFFHHHHHJJJIJJJJJJJJJJJJJJJJIJJIIJJJJJJJJHIII
@3575249/1
attggttgtaacgattggaaaaataatcagaataagaacggtattgctct
+3575249/1
@@CFFDDFDHHHHGHIJIGEIIJJJJJJJJIGIJIIGGGGIBBHGEGGIJ
@5607288/1
gctattttagcatggaatgtgatctccaagttgtgaatcaatttcaggat
+5607288/1
CC@FFFFFHGHHFJIJJJJGJJJJJJJJJJHHJIJJIJJJIJJJJIJIJG
@1542183/1
gccgatctgaggtctgtcaattcaccaggtgatatatttttgcacctgtt
+1542183/1
@@@DDFFFDHFHFHIIJIIJIJJJHHGGD?EGHIJIJIJFIIIJHHIIGA
@5607502/1
ctcaggagaaatttcaatttttgcaaattgttcgtagtgaagaactgaaa
+5607502/1
CCCFFFFFHHHHHJJJJJJJJJJJJJJJJJHIIJHIIGHEIJJJJJJJJJ
@7712060/1
gttttaaactgacttgaacttcaccagatctagtaaatattggaaatgga
+7712060/1
B@@FFFFFFHDHHGGI>FHIEHGGDDHHIIGHEGIGECIB@FIJJ9BGE@
@2050300/1
caggtatagatactgaacgtgtacacctcacatatgtatggcacaactga
+2050300/1
@<?A:BDDD<A4CEG@ECFAFHGD>AGGEC;DGII<EFFFDFHC@3DG>F
@7155788/1
gtaaaacgtaagtggaagcataagctcccaattctttggtgataagaact
+7155788/1
CCCFFFFFHFGHDFF@HIJJIGIIEHIIJIDHJHG>DDCGCEHGGGIGII
@1032901/1
cttgaacttcatttccaacaggtagtaagtgatcattaagttcgccgatc
+1032901/1
CCCFFFFFHHHHHJJIIJIIJJFHIHIJJFHIIJJJJJJJIIJJIJJJIJ
@7712506/1
tgctgaggctgctgtggtctctgctgttgctga
+7712506/1
@@?DFFF?BHD?FGHB>:?DGHG@FF<FHGCD>
@2051572/1
ggttatatggtgattgatgccattcaactttgcattaactttctgtagta
+2051572/1
@BBDFFFFHHCFHHJJJJJJJJJIJJJJHIIJIJIIIJJIIJHHJGHIFG
@7713438/1
cggtcatttctttttcttgatctctttcattatcgtaaattgtcacggtc
+7713438/1
C@BFFFEEHHHHGJJJIJEIIGHIGIIIFGGGEIIHGI3CGHIHIF>FFH
@3578237/1
tgcagggaattctaagagggtacacaattcaggcactaatgtctcttcaa
+3578237/1
CCCFFFFFHHHHHJJJJJJJCGHIJJCGHJJJJJJJJIIJJFIIJJJJIJ
@4085462/1
attcatttctcctggatcattataccacaattctggatgtaacctatcag
+4085462/1
@@@D?D;42AC>FEA;@3ECHHEH4CBE@39CHAGC>DCCA@FDAFEB9B
@3578558/1
ggtatatataagattacaattcttaacattttttctttaaacaaagaaca
+3578558/1
?@:ADDD?F?FF8AFADECFIIHGFHDDEHFIIGGIIGGEIICDGIGHCF
@2052167/1
gtttcatccgcaattttctggcggagctcttcagcatttagcagcatcgt
+2052167/1
CCCFFFFFHHHHHJJJJJJJJJJJJJJJJJJJJJJJJJJJJJJJJJJJJH
@7157550/1
gttctcttctgttgtttcaattttggcagtatgcaaatattgtggaccat
+7157550/1
@<@ADDDFGHGBFHHHGIHIIJJJ<<E9AAEHGDICHIFGIEIB7::?FA
@2052460/1
cattaatctatagaaaattttccagacagtatttagagactttccactat
+2052460/1
@C@FFFFFHHFHHJJJJJJJJIJJJJJJJHIJJJIJJJIJIJJJJJJJJJ
@3265/1
gtatgacgatgatttgatatctatatttctcattttttctgctaaagcac
+3265/1
CBCFFFFFHHHHHJGGACDJHIJJIJJJJJIJJJJJJJJJJJJJJJIJII
@2560133/1
atttattaaacccgatgctagctttcttaaatctggttctctaatcatct
+2560133/1
@C@FFFFFGHHHFIIIIIIJIJJGIJGJGEGHIJGHGIGIHIIJJJJJJJ
@3580571/1
gcattgtaggccgcacatgtttgtgcttctgaagaggacatccccgtacc
+3580571/1
CCCFFFFFHGHHHJJJJJJIJJJJJIJJJJJGJJJJJIJJJIIIJJIJJJ
@4595248/1
gctcacttcaccaacattcatgaataatggaaaatcacatagcttcggcc
+4595248/1
CCCFFFFFHHHHHJJJJJJJHJJJJJJJJJJJJJJJJJJJIJJJJJJJJJ
@3580928/1
acaattctatcacctttgaagttgaataagttattattcttctaggtcct
+3580928/1
CCCFFFFFHHHHHJJJJJJJJIJJJJJJJJJJJJJJJJJJJJJJJJHIJJ
@4087123/1
ctctgctgttgctgttgttgctgaggctgctgtggtctctgctgttgttg
+4087123/1
CCCFFFFFHHHHHJIJJIJJJJJIJJJJJJJJJJJHIJJJJJJJJJJIJJ
@4452/1
ggatcattagcagaaatcctcattctttcaaaaaaaactattcgtaggag
+4452/1
CCCFFFFFHHHHHJJJJJJJJJJJJJJJJJJJIJJJJJJJJJJJHIJJJJ
@2056375/1
gccgatctgaggtctgtcaattcaccaggtgatatatttttgcacctgtt
+2056375/1
@@@FFFFFHFHFFHHIGIGJDIIGHGGIJEGEHIGIJJIIJIJJJJJJHI
@7715760/1
gcctatgctatccgtagtcgaggctgggctacagatatctagagg
+7715760/1
@@@DDDDDDHHFHI=:EEHGGGBHGI8F?GEGIG@GGGIIDGFG?
@1035437/1
gttcttcttgaagttggttcagctgtagtctgtctgcatctgtatatgcc
+1035437/1
CCCFFFFFHHHHHJJJJEGHIJJJJJJJJJJJJJJJJJJJJIJJJJJJIJ
@4793/1
gccggctggtgccctgaataccttgatggctacaaagatagaagtcgaat
+4793/1
CCCFFFFFHFHHHJJJJJJJJJIJJIJJJJJJJIJJJIJJIIJIHIJJJG
@3583065/1
agctgaactatttttactataaacatctttcatgtcatcaatatttatga
+3583065/1
?@?AD;DDD<ACDE<@GF<CHHEHFHIFIIHE@HH?<?FFFEFGIIIFGG
@7716024/1
gggtacacaattcaggcactaatgtctcttcaaactcttcttcatcacgt
+7716024/1
B@@1?DADHHHFHHJIJJBECFEAFHGGIEHIEI<3E@FECHGI@FGGJH
@5611386/1
aataacattctcctcaaccttttgtaacatcgacaacaccgcttgtgcgg
+5611386/1
::=DDEFFHHHHHJJJJJJJJJJJJJJJJJJJJJJJJJJJJJJJJIJJJJ
@1545162/1
aggaaatcgatttttgaaacacctctgtcgaacagcttccacagcttgtc
+1545162/1
CCCFFFFFHFHHHJJJJJJJJJJJIHIJJIGIJJJJIJJJJHHHIJJJIJ
@7160549/1
ctgctgggttgctggtcaccgggttgttgcctaacagg
+7160549/1
@@@DDFFDFHAHA>CF?FHIJIIAAAC@B4?FCD?<48
@3070576/1
tgttgctgctgtggcggttcttgcctttgcagctgttg
+3070576/1
;?@DDB8BDFD?FF:C<FDFFC?9C4:CBAFEEEGGFF
@4088899/1
catggtttaagaaagaccaaaggtttctgttgagctagtcatttgttccc
+4088899/1
CCCFFEFFHHHHHJJJJJJJJJJIJJJJJJJJIJJJJJJJJJJJJJJJJJ
@6622835/1
ggttgctgctaaatcttcaagtacatagtacataactttagctgtcgtct
+6622835/1
@@:DDBDD<C2<<AGDFBAHDAIB<FA?33CBH9<2:?C91:?BFA8BBB
@1036623/1
ctcagataatcccatatcattgagacattaacttgcgtagcatactttat
+1036623/1
CCCFFFFFHHHHHJJJJJJJJJJJJJJJJJJJJJJJJJJJJIJJJJJJJJ
@6119375/1
ccttaatcatacaataattagcttaatattagaaatcttaataaatagga
+6119375/1
@;@BDDDAFHDHD<EEGIIGI>IIEHHGGEGCH<EHAEHIIGHIIGHE>D
@2059304/1
tgctgttgttgctgaggctgctgtggtctctgctgttgctgttgttgctg
+2059304/1
BCBFFFFFHHHHHJJJJJJJJJJIIJHIJJJIJJJJJJIJJIJJIJJIJJ
@6119562/1
gctgtttacaccaacgataaaatcaggctttatgtttttgtattcctcaa
+6119562/1
CCCFFFFFHHHDHIJJJJJJJIJJJJJJJJJJJJIJJJJIHIIJJJIJJI
@1037559/1
ggaatgtatgacgatgatttgatatctatatttctcattttctgctaaag
+1037559/1
CCBFFFDFHHHHHIJJIJJJJHIIJJJJJJJJJJJJJJJJJJJJJJJJJJ
@2563151/1
gctccaatcgcattccctttcacactagggacatgaggtgaaattattgg
+2563151/1
@@CFFFFFHHHHFIGHGGIDIJJIIJJJJJGHGIIJIIHEIJJIGEIIII
@2060747/1
gggaattctaagagggtacacaattcaggcactaatgtctcttcaaaatc
+2060747/1
BCCFDFFFHHHHHJJJCGIJJJGHJJJJJJJJJJJJJFIIJJJJJJJJHH
@3071316/1
gttcttcttgaagttggttcagctgtagtctgtctgcatctgtatatgcc
+3071316/1
CCCFFFFFHHHHHJJJJIJJJJJJJJJJJJJJJJJJJJJJJJIJJJJJJJ
@2061292/1
gtcacaactaacaatgggccacaactcatattgatcgtcaaatgaaacat
+2061292/1
CC@FFFDFHGDFHCHEFAFGHIIIIIHHIIIIIIIIIIIIHHFIIIIIIC
@2061405/1
agattaaaatttttaagtacgactaagtgagcacactaaatcaccac
+2061405/1
CCCFFFFFHHHHHJJJJIIJJJJJJJJIIJJJJJJJJJJJJJJJJJJ
@5105801/1
gggtaatcaaattttatgacaaaattgcaattctttacatcaataccttc
+5105801/1
BB@BDFFFHGGHHJJJJIJJIJJJGJGJIJJJIIJJJJIIHIIGJIJIJH
@2564331/1
caattttttcttttcttctttctgtatcaactgcagcctcttttaccatt
+2564331/1
@@@FFFFFFBFHHHHIIJJJIHIGJIJIJGGIIGIIGBGIHIJIFGGEEI
@6120108/1
ggtaaaataccttctttgactaaatactcctgaaggagtgatatcggtgt
+6120108/1
BCBFFFFFHHHHHJJJJJJIJJJJJJJJJJJJIGIJIJHHIJJJJJJHHG
@2062024/1
ctaggcatagggtgtcccacaatatcttgtttaagtggggaattaatagg
+2062024/1
CCCFFFFFGHHHFHHIJJJJJJJJJJJJJIIJJJJIJJJJGGIJJIIJJJ
@6120788/1
ggcacattcatatttctcccatctgcatccttcttttccggaaagaacct
+6120788/1
CCCFFFFFHHHHHJJJJJJJJJJJJJJJJJJJJJJJJJJJJJJJJJJJJJ
@5106271/1
accgtacgctcaaacaagcaaatgtgacattattgactaaggccgatctg
+5106271/1
CCCFFFFFHHHHHJJJJJJJJJJJIGJJJJJJJJJJJJJJJJJJJIJJJJ
@2565918/1
gctgatgctgcggctgttgttgcctctgctgctgctgctgctgaggcggt
+2565918/1
@@@DD>DDBFDDDDGA<C<2?CCEBC9?:?DA<D@?DD?BBBFFD=@FE=
@4090731/1
gcctgcttgtggaaaaccaccacaaatccacttggaaaactgtttatcat
+4090731/1
@CCFFFFFGHGHHIIIJJIJIJJIIEIJIFIIJGIJJIIIIJDHGHJGIG
@3591539/1
ctgaggcggttgttgccactgctgttgttgaggctgctgtggtctctgct
+3591539/1
CCCFFFFFHHHHHJJJJJJJJJJIGIJIIJIJJJIJIJGCHIHIIJIEGG
@2065088/1
tgagccaacagtaagacatggtagatgaggatactttaatctaatattat
+2065088/1
@@@DFFFFHHHDHHIJJIJIIHHHGIGGGICHIIJJJJJJJJEHIIIGCI
@2568085/1
cttggctttgccgcttgttgctgtacttgaggctgagatgaaggtggtct
+2568085/1
CCCFFFFFHHHHHJJJJIJJJJJHHIJJJGIJJJJHIIJJJJJJFHIHHJ
@6121981/1
gttgttgttgttgaccccatggttgtcgaggaggtccctgttgttccatt
+6121981/1
CBCFFFFFHHHHHJJIGGFHGIHIJHGIHJJFHHBDDGHIIJGHGCBCGH
@1039604/1
ctccttcttctttttttctagtttcctcctcatcaagagcacggcgatac
+1039604/1
CCCFDEDDHDHDHIIIJFGIIIIJIJEIIIJHHCHIGHEEGGIAGGEGHE
@2065880/1
cctaacaggaggtgcactggttacaggagatactggttgttgttgaggtg
+2065880/1
CCCFFFFFHHHHFGHJJJJIIJJJJJJGJGIIJJJJGHIIJJJJJIJI?F
@6122662/1
gccgcttgttgctgtacttgaggctgagatgaaggtggtctgctgggttg
+6122662/1
CCCFFFFFHHHHHJHIJJJJJJJJJJIJIJJIJJJHGIGHIJJJIJJGIJ
@7719969/1
gtgtgcttgtgctcctgaccaacttgaagacaag
+7719969/1
@@?D;B?DH>B:<@EG9<3<<EC3CB9?<BEF9:
@9992/1
atggtttcaatgatttccctgttgaccttacggggacacttatcaggttg
+9992/1
BCCFDEFFHHHHHJJJJJJJJJJJIJJJJJJJJJJJJJJJJJJJJJJHII
@2068716/1
ctctaacttcaattaatttctgatttttattaac
+2068716/1
CCCFFFFFHHHHFIJIJJJJJJIJJJIJ34F9C4
@2068744/1
cgtggaagtaagaggtctttcatttaatgttttttgaaaagcctcacttg
+2068744/1
B@BFFFFFHHHHHJJCFHJIJIJIIJJJJEHIJJJJJIJJJJJJJJJJIJ
@2571767/1
ttccaaaaattttcgaataagcatggaccatggtttcaatgatttccctg
+2571767/1
@@@FFFFFHHHHHJJJJJJJJGIJJJIIJJJIJGHJJJJJJJJJJJJJJJ
@2571901/1
cggtaaagttttgcctataagaacaatgagtgagagcttgcaagaggtaa
+2571901/1
@BCDFFFFHHHHHJJJJJJJJJJJJJJJJJHHIJIJJJJJJJJJJJJFGI
@1549753/1
ctcatattgaggataagaaatacggtgttgtacacagtattcttgtagtg
+1549753/1
@@@D=DDDF<C>>FF<CACD???FC32CB?:CCCG?C:??DD@?<FDD??
@1549789/1
ctccatactccttgtcttacaggtaccggtctttctcgataatcaagtgt
+1549789/1
CCCFFFFFHHHHHJJJJJJJJJJHHJJJJGHIJJJJJJJJJJJJJJJGHF
@5616077/1
ctcttctgttgtttcaattttggcagtatgcaaatattgtggaccatcac
+5616077/1
CCCFFDFFHHHHHJGHJJJJJIEGGIFFCHCHIGHGIGHIGGHIJIGIJI
@6124440/1
gtaacagtaagttcttttttttccttgactatgtttgatgacatatcaat
+6124440/1
CCCFFFFEFHFHHIIJJJJJJJGIJJIIJJJJJIJJJIJIJJJJJJIJJI
@4603024/1
gccaagatcagccgtgtttggtagaagcaggatgacacttaggtcgtgca
+4603024/1
CCCFDDFFHGGHHJ@FCEHHICHHI@FGEEEBHG>FFHGGGIIBFFDGGF
@3597215/1
cttggcaacaaacagttgtttttttgatgatatagctctaacttcaatta
+3597215/1
<@@DDFDDHDDHHIIGIIDEGHDDHGEEDCGGEHBDDGEGDHIIFIEGGG
@3597524/1
cgcaacaattgtacacaactccataggaagcgccaaaggcttctctcgtg
+3597524/1
CCCFFFFFHHHHHJJJJJJJJJJJJJJJJJJJJJJJJJIJJJJJJJJJJJ
@2071047/1
ctttgcgacaatttgttctcttctgttgtttcaattttggcagtatgcaa
+2071047/1
CCCFFFFFHHHHHJJHIJJJJJJJJJJJJIJJJJJJJJJJJIJGGIJJJJ
@6628579/1
cgtgcatggtttaagaaagaccaaaggtttctgttgagctagtcatttgt
+6628579/1
@C@FFFFFHHHHHJJJJJJJJJJJJJIHIIIJGFGIGJJJJIHHIJIJJI
@7164433/1
gggtaatcaaattttatgacaaaattgcaattctttacatcaataccttc
+7164433/1
<@@DDDDDD><<CGGBEGEHGGIDIJIHHFECFCI@H@@BAFBGIGH9EE
@2574274/1
ggttgatgaggaggctgaggcggaattagagcaattgctcccggagggac
+2574274/1
BCBFFFFFHHHHHJJJJIJJJJJIIJJJJJJJJJJJJJJJJJJJIHFFDD
@2574476/1
ctgagctttataaaatgcagtggccgacacatcaatattaagcatcatct
+2574476/1
@@@DB;DDFDDDHGGIGGI?ACFGGBGGGHGBFEGHIGABD?FHB?DFHG
@7164843/1
ggtagctttaatcatagttgatgtctgcat
+7164843/1
?@1BDDF>BFFFDI@HI9FAH@HGI<4:4C
@2574943/1
tcttgttacaacatatttcaacatgtatccttttgggcggtaccatggta
+2574943/1
CCCFFFFFHHHHHJJJJJJJJJJJJJIIJJJJJJJJJJJIHIIIJJJJGH
@2575696/1
ctgtggtctctgctgttgctgttgttgctgaggctgctgtggtctctgct
+2575696/1
@CCFFFFFHHHHHJJJJJJJJJJJHJJJJJJJJJJJJJJIJJGGIJJJJE
@528214/1
cggcaatatgtttggcttgctgttttgtagaagccttaccttcagctgag
+528214/1
@CCFFFFFHHHHHJJJJJJJJJJJJJJJJJJJJJJJJJJJJJJJJJJJJJ
@3078350/1
ctccaaaattgtaaatccaggaacttcccagtcatcaggaataaagtcat
+3078350/1
CCCFFFFFGHHHHJIIJJGGIGGHGIGIHHIGGFIIGGGIJJIJIJGGFI
@1043644/1
cccatggagtttgacctctaggaccagtttgcaaagggaagcgagcttgc
+1043644/1
CCCFFFFEHDFHHJJJJJJJJJJJJJJJJJJJIJJJJJJJJJJIJJJJJI
@2075738/1
cctgggtttaaaatcttcaataacattactcatttctgataggttctgca
+2075738/1
CCCFFFDFHHHHHJJJJJJJJJJJJJJJJJJJJJJJJJIJGIJDGIIJJI
@5112532/1
gcccaatatagattccagaacttccggcataatgagtacatcatttacat
+5112532/1
@?@ADBDDFFHFHG@B>AEHAHEFDGDAFBEHGE@F@BFGBAF>GHHAGF
@4605683/1
ccggaaagaacctagtgtgatgacgtttctgtaccactataaatgtaatc
+4605683/1
CCCFFFFFHHHHHJJJJIJJJGGIJJJJJJJJIJJJJJJJJJJJJJIIJI
@13811/1
gctgctttaaaatcaagatcagctaattctaatatttctttaaatagaaa
+13811/1
CCCFFFFFHHHHHJJJIJJJJJJJJJJJJJJJJIJJJIJJJJJJIJJJJI
@2579088/1
gctccaattgcattccctttcacactagggacatgaggtgaaattattgg
+2579088/1
CCCFFFFFHHHHHJJJJJJJJJJJJJJJJJIJJIJJJJFHHIJJJJJJJJ
@4606742/1
ctcagagctaccttggcagctgctaattttgcttggtgtttgttttctcc
+4606742/1
@@@FFFFFHHHHHGHGIIJJIIJGIIHIIIEIIIJJGHIJJJGHIJJJEI
@4606974/1
gttaatctctctttcccgatcaggcgctgacctggcggtagctttaatca
+4606974/1
@@@FFFFFHFHHHIIGHHGFGGGHIGGHIDHFDBBBFG5AHGGEHACCE?
@6631671/1
gtttctcaaaacatggtgctggatgaggaaatttttcataaagaagtcga
+6631671/1
?=?DDDDEDBBFD@@AHGG<EBFDEDFCGCBDFEHIGIGGBF40??BDHG
@14098/1
ggacacttatcaggttgtatactgatttcataatgatgtacgaaacctcg
+14098/1
@@<DDDDDDH>AFI:ADCFHIEHEFHIIIGIBHGIIIIEGEGHEHGIIFI
@14534/1
ggtaggtgcagggtatgaaactgaacgtgtacacctggtaaagaggtgac
+14534/1
BB?DFFDDHHHHHCGHJJJJJJJJJJJGHHIJJJJJJJFGIJJJJJBGHI
@7724264/1
ggtttctcaaaacatggtgctggatgaggaaatttttcataaagaagtcg
+7724264/1
@@=DDDDFHHFGAGGGEBIHDB@3A<?GHG@99?DGIGIIIHDD@?B:B8
@2079131/1
tatttgtctaagaaatacttagcaactgtacattcaacagtctgcccatt
+2079131/1
@CCDDFDDHHDFDDBHAFIIFDHGBF@FFHEGGGDHGIIIGHGHIG@FGH
@3605857/1
tttgaagttgaataagttattattcttctaggtccttttatcataatgag
+3605857/1
CCCFFFFFHHHHHJJJJJJJJJJJJJJJJJJJHJJJJJJHIJJJJIJJJJ
@4097800/1
gttgatttgtcttatcgacttgacaattttttcttttcttctttctgtat
+4097800/1
BB@FFFFFHHHHHJIIJIIJJJHHIIIJJJJIHIJJJJJJIJJJJJIIJJ
@2080142/1
gaggcaaccaatatgttcgtctcacccatgttaaattttttcagaatcat
+2080142/1
CCCFFFFFHHHHHJJHIJJJJJJJJJJJJJJJJJJJJJJJJJIJGIJJJJ
@2582753/1
gttcttctttccatcaaacgcaggaaatcgatttttgaaacacctctgtc
+2582753/1
CCCFFFFFHHHHHJJJJJJJJJJJJJJJJJJJJJJJJJJJJJJJJJJJJJ
@3080533/1
ctccaattgcattccctttcacactagggacatgaggtgaaattattggt
+3080533/1
CCCFFFFFHHHHHJJJJJJJJJJJJIJJJJJJJJIJJGHHIJJJJJJJJF
@2583719/1
gtaatgaatggtgttgctttcgcagggtaagtctttcagtctcatccaca
+2583719/1
CCCFFFFFHHHHHHJJJJJJJJJJJJJFHIJHIIJJJJJJJJJJJJJJJJ
@1553689/1
cttctttgcttcaggttcattatcttcgatggcttctgccaag
+1553689/1
?=1ABBDDF><AFGIGFFH?CIHI?4FFDHE6<CG;FB@@?9C
@4098061/1
ccgctaatttaaaaattgaatagtttttatgaaatgagtcagaattttcg
+4098061/1
CCCFFFFFHHHHHJJJJJJJJJJHIIJJJJJJJJJJJJHHHIIIJJJJJJ
@2081069/1
gcctcttgttttgcttctttttttgacctacccttgccgatagcaataag
+2081069/1
CCCFFFFFHHHHHJJJJJJJJJJJJJJJJJJJJJJJJJJJJJJJJJJJJJ
@6129427/1
ccagagactcgtccaatcagattgaaaaaaacaagttgtataacacaatt
+6129427/1
CCCFFFFFHHHHHJJJJJJJJJJJJJJJJJJIJIJHGFHIJJJJJJJJJJ
@2081411/1
gtattcgagctgacttgggaggtttggtgcccgcccgccatattgtagct
+2081411/1
BB@DFDFFHHHHHJJJJJJJJJFHJJJJJJJJJJJJJJJJJJJJJIJJJJ
@7168817/1
ccacattccattccatgatttattaaacc
+7168817/1
@?@?BDDDHFAF4?CEHIIGIG>BFH<<9
@6633590/1
gttgttgaggctgctgtggtctctgctgttgctgttgttgctgaggctgc
+6633590/1
BBCFDFFFHHHHHIIIGHJHHJJJJJIIHIIIJJIIIBHIGJIHIIGEIB
@6634019/1
cttgcctttgttgctgctgtggtggttcttgcctttgcagctgttgtggt
+6634019/1
CCCFFFFFHHHHHJJJJJJIJJFHIGHIJJJJJJJJJJIJIJJIIJIIJB
@7725574/1
ccttaatctagccacttcagccttatgcctctcaaactcaagctgtcgct
+7725574/1
CCCDFFFFHHHGHIJ@GGHGGJ<HEGGGEHIIII9??EFEGCHAFDHI?D
@5622926/1
cttggttcaagatcattttaaactgtccttctgacacaccatctctgtaa
+5622926/1
CCCFFDDFGHFHHJJJJJJJIJJIIHJIIJJIIIIIGGGGHHIJJJIGIJ
@4099211/1
caggagcaggtatagatactgaacgtgtacacctcacatatgtatggcac
+4099211/1
CCCFFFFFHHHHHJJJIJJJJJJJJHIHGJJJJJJJJJJJJJIJIJJJJG
@3082324/1
gtccacaagaaaaaaggttcttttacccccttcagaatataatagtttca
+3082324/1
@@@ADDDAH:ABCFEHGAFEHHDIIIAHEGIIIIIGGHIIIIIIE?DFGI
@3609631/1
ttctgaaacaccatctcgatacagaataattctatgaggcttgtagccac
+3609631/1
CCCFFFFFHHHHHJJJJJJJJJJJJJJJJJJJJJJJJJJJJJJIJJJJJJ
@533111/1
gctgtgtctctttctttttttgtta
+533111/1
@@@DDDDDFFFFFIIIIIIII:1C9
@17032/1
gtcacaaacctgttagcagctggttgccttaaaacaatgtcaagagcttg
+17032/1
CCCFFFFFHHHHHJJJJJJJJJJIJJJJJJJJJJBHIJJJJJJJJJJJJI
@2082128/1
ggggttgtttccctagactgtggttgagacacttgctggggaggtggacc
+2082128/1
@BCFDDFFHHHHHIIJJJIJHIJHIJJJJJJJJJJJJJJJJIJJ;FHGJJ
@1050362/1
ctgtaattgcgataaggtttttcaggattgatagatacatcataatgatg
+1050362/1
CCCFFFFFHHHHHJJJJEHIJJJJJJJJJJJJJJJJJJJJJJJJJJJJJJ
@3083356/1
aggagtaaaacgtaagtggaagcataagctcccaattctttggtgataag
+3083356/1
CCCFFDEFHHHHHJIJJJJJHJJIJJJJIIIJJJJJJJJJJJJBFFHIHI
@2082957/1
caggtaccggtctttctcgataatcaagtgttggtgcattcataattcgg
+2082957/1
?@@DDDDDHH@DFHEEHGHIIIGGHIDH?EFHIJHIC<BGFGHIAFFDHH
@7169830/1
gttttaatcagtaggtgacattagtctagtttgatgagctgtagatccta
+7169830/1
@?<DDDDAFBFFDHIFBGDH4C?HE:AFH<FHIBD>F>>AHF>FDHCCGC
@6634684/1
ccatcttcaacgaatcaaattcactttgaggaactctctgatttatctca
+6634684/1
CCCFFFFFHHHHHJJJJJJJJJIJJJJJJJJIJJJJJJJJHIJJIJJJJJ
@1050926/1
ctctgctgttgctgttgttgctgaggctgctgtggt
+1050926/1
=:?=B>D8D:<DA@GG?CGFB@FCC=;2A?FFD9?:
@7170071/1
cctctgtcgaacagcttccacagcttgtctgtaattgcgataaggttttt
+7170071/1
@@@DDBDDFHHDF3<ACCG4F?AFFHEGG49E<DAHCEH@@@@@F?BDHG
@2083736/1
caggctttatgtttttgtattcctcaatggttgctgctaaatcttcaagt
+2083736/1
CCCFFFFFHHHHHJJJJJJJJJJJJJIJJJIIJJJJJJJJJJJJJJJJJG
@3610185/1
ctcctcgataatagatatgtaataagaatattgatgctttgcccgtcctt
+3610185/1
@C@FFFFDHGHHHIIJJJIJFIIIGFHGIJJJJJIJJJIJIJJGIHIJJJ
@5624294/1
actttatcgtaacggtcatttctttttcttgatctctttcattatcgtaa
+5624294/1
CCCFFFFFHHHHHJJHJJJIJJJJJJJJJJJJIJJJJJJJJJJJJJJJJJ
@5624368/1
cttcaaactgttgctcagcagctatctcttgtaggaactggactgcatta
+5624368/1
CCCFFFFFHHHHHJJJJJJJJJJJJJJJJJJIIJJJJJJJJJJJJJJJJJ
@7170867/1
gctgctcaatttaccttcatccttgttttcaaagttgataaataatatta
+7170867/1
CCCFFFFFGFDFG:E@FGGDCEFIBHCA>DHFAEDFHHIIIG9C4DD><D
@3611269/1
atgttcttgcctttgttgctgctgtggtggttcttgcctttgcagctgtt
+3611269/1
@@@BDDDDDDHDHIGIIGGGIJJJCEE<AFEHGIIEDGFGIHIGHHGGIJ
@6132589/1
ggcgtgtaatcactgctgaggcttgaacaagcccttctgatagcctgcaa
+6132589/1
;;?DDD:B?DDHFEHGIBHCGIEH882:C?98CBFGB<BGD<BDFGIAFE
@6132616/1
ccactgattgatgtcccaatggtccacacctttgtcaccactatattcac
+6132616/1
CCCFFFFFHGFHFFEHGIGIGEFHHIGIJIIGHGFHFHIJJIJIGGGGDH
@3611720/1
ccctgttgttccattgcttgaggtctggtaattggagcggcttgtctaac
+3611720/1
CCCFFFFFHHHHHJJJJJJJIJJGHJJJCHIJJJJJJJJJJJJ:B9=8C@
@2084082/1
acattaccacatttctcaaattcagtcttgaaatattatccattagctta
+2084082/1
CCCFFFFFHHHHHJJJJJJJJJJJJIJJJJJJJIJJJJJJJJJJJJJJJJ
@1052213/1
gaatgatcttccaactgtcacaaacctgttagcagctggttgccttaaaa
+1052213/1
CCCFFFFFHHHHHJJJJJJJJJJJJJJJJJJJJJJJJJJIJJJIJJJJIJ
@2084628/1
gttttgggtagttgggtaatattttgataacgtggatgtagataggctgg
+2084628/1
CCCFFFFF<DFFHHJJFGGIJJJJJJFGJJIJHIJJJJGHJJJJIJJJJJ
@6636104/1
ggccattatcgcatcatacggaatttgccgagtccttccttctagtgctt
+6636104/1
CCCFFFFFHHHHHJJJJJJJJJJJJJJJJJJJHIJJJJJJJJJJJJJJJJ
@2085788/1
gcacattcatctttgctgaggtttgtatctgttgcagtagttacatggct
+2085788/1
CCCFFFFFHHHHHJJJJJJJJHIJJIJJJJJJJJJJJJJJJJJJJJIJJJ
@6637460/1
gcttgatactccctgggtttaaaatcttcaataacattactcatttctga
+6637460/1
CCCFFFFFHHHHHJJJJHIJJJJJJJJJJJJJJJJJJJJJJJJJJJJJJJ
@1558396/1
cctcagagctaccttggcagctgctaattttgcttggtgtttgttttctc
+1558396/1
@??DDD?BF<<CC:A:<CHB@CD;EC<BFHIIGGGGD???BHGIG@GBGH
@3613733/1
ctgacttgggaggtttggtgcccgcccgccatattgtagctttggtggtg
+3613733/1
CCCFFFFFHHHHHHIJJJJJJJJJJJJJJJJJIJJJJJJJJJJJJFHIGI
@7173908/1
ggtgggtaggggttgtttccctagactgtggttgagacacttgctgggg
+7173908/1
@@?DFFDEH?AHCGH@DBHIJGIIGIEH9CG;??B?FEEHFG>FEHHHH
@21616/1
ctttttcaaaaccttcttccagcatagcttcaatttcattgtcgcttatg
+21616/1
CCCFFFFFHHHHHJJJJJJJJJJJJJJJJJIJJJJJIJJJJIIJJJJJJJ
@5627439/1
gtggtctgctgggttgctggtcactgggttgttgcctaacaggaggtgca
+5627439/1
BBBFDFFFHHHHHHJJJJJJHIJJJJJJHIJJJJJJJJJJJJJJJJDGII
@6638845/1
ccgactgatgatttgaggttcttgtggaattgtgacactttgatgttgta
+6638845/1
@CCFFFFFHHHHHJJJJJHIJJJJIJJJJJJJJJJJJJJJJJIJJJJJII
@4104995/1
atttcttctaaattctgctctgataaattagaatcatcccatagcaaatg
+4104995/1
CCCFFFFFHHHHHJJJJJJJJJJJJJJJJJIIIJJJJJJJJJJJJJJJJJ
@2087292/1
ggggacacttatcaggttgtatactgatttcataatgatgtacgaaacct
+2087292/1
CCCFFFFFHGHHHJJJHIJIJJJJJJJJJJJJJIGJJJJJIJJJJJJJJJ
@23657/1
atgatctccggccaagatcagccgtgtttggtagaagcaggatgacactt
+23657/1
CCCFFFFFHHHHHJJJJJJJJJJJHIIJJJJJJJJJJJIJJJJJJJJJJJ
@3088417/1
atagggtcacaactaacaatgggccacaactcatattgatcgtcaaatga
+3088417/1
CCCFFFDFHHHHHJJJJJIJJJJJJJJJJJJJJJJJJJJJJJIJJJJJJI
@1057594/1
ctactgttttccaattccaaattctaatcatgggtcgggcatttttacta
+1057594/1
CCCFFFDFHHHHHJJIJJJJHIJJJJJJJIJJJJBHIJJJIFIJJJJJJ<
@24630/1
ccataccgtacgctcaaacatgcaaatgtgacattattgactaaggccga
+24630/1
CCCFFFFFFHHHHGIJJJJJIJJJIGIJHIIIIJJJJJJJJJJJIJJJJJ
@539496/1
ctggagctcatcaagcttcggtccgactgatgatttgaggttcttgtgga
+539496/1
CCCFFFFFHHHHHJJJJJJJJIJJJIJJJIIJIIJJJHGIGHIJJJIJJF
@6639548/1
gtaagagcttgcaagaggtaacttctgtcttgaaatctgtagcccaatat
+6639548/1
CCCFFDFFHHGHHJJIJJGIGIGJJJIJJJJIJJJIGJGGIJJJJJJJIJ
@539662/1
gcggttgttgccactgctgttgttgagg
+539662/1
@@?DDDD@?D<2CECC@GFEFEFEECC3
@2592547/1
ctcagagctaccttggcagctgctaattttgcttggtgtttgttttctcc
+2592547/1
CCCFFFFFHHHHHJIJJJJJJJJJJGJJJJJJJJJJFGFIJJHIJJJJIJ
@3089104/1
ctttggcacatccacgatttcggcagcttttacctcattttcactcagaa
+3089104/1
@@@DDDDDB?DDAGEEGIFF?<<C80?GGEDGIIE@?BGIFII@DFFBB@
@540008/1
ggccaacatattactgacctcaaccgtacttctagcattagaagtttctt
+540008/1
CCCFFFFFHHHHHJJIJJJJJJJJJJIJJJJJJJJJJJJJIIJJHIJJJJ
@3090171/1
ctccatactccttgtcttacaggtaccggtctttctcgataatcaagtgt
+3090171/1
CCCFFFFFHHHHHJJJJJJJJJJFHJHIJHIIJJJJJJJJJJJJJJJIHI
@1561370/1
gggaacggcgacataggtgtctgctcttcacatactcttgttacaacata
+1561370/1
CCCFFFFFGHGGHJJDH?GFHJJIJJIJJJIJJJJIJJJIHIJJJIJJIH
@1561711/1
gtaatttcttgttcttcttgtttcttttctttaacatttctcacagaacg
+1561711/1
C@CFFFFFHHHHHJJJJJJJIJJJJJJJJJJJJJJJJJJJJJJJJJJJJJ
@5122900/1
ctgatatagctctaacttcaattaatttctgatttttattaacaat
+5122900/1
CCCFFFFFHHGHHJJIJJJJJJJIIJJJJJJHGJJJIIGJJIIJIJ
@1057935/1
ggatcatttcttcattttcagctctggctattttagcatggaatgtgatc
+1057935/1
CCCFFFFFHHHHHJJJJJJJJJJJJJJJJJJJJJJJJJJJJJJJJGIJJJ
@1057943/1
gtctataaaaatacaagaattcctaattggtagtattccaatctaatcta
+1057943/1
@@@DDB?DDCAF<FAAFGIB?ACAA?AFD<2A92?CB??:???C?::BD0
@6138288/1
ctcgaggtggctgcagtttccatatcatattatacctgaaggcttttggg
+6138288/1
CCCFFFFAFHDHHJJJIIJJJJJJJJJJIJJJJJGJJJJJJIJJJJJJJJ
@1562682/1
ccaatcaattatgatactgtctccttcaacaatcgtcggtacaatgtaat
+1562682/1
CCCFFFFFHHHHHJJJJJJJJJJJJJJJJJJJJJJIJJJGIJJJJJIJJI
@3619263/1
gtcgtctttttttaccaaaccggtattttccccttggcaacaaacagttg
+3619263/1
CCCFFFFFHHHHHJJJJJJJJIJCGIIJJJJJJJJJJJJIJJJJIJJGIJ
@27311/1
atagtatctgatttgttgtttattagggtagcatttggaggactgtc
+27311/1
BC@FFFFFHHHHGJJFHJJJJJJJIIJIIIIIHHGGIJGIJCGHJII
@4620431/1
gttgtatatttatgctcacttcaccaacattcatgaataatggaaaatca
+4620431/1
@@@DDDFFHHHHHIGJEGHEHIIJIICHIIIHGIHGIIJJJJJIIJIIII
@3093378/1
tgtcaagaaaaattgctccagcaaca
+3093378/1
<;=DD;DDBFHDFIIIII@GIGE?C;
@6641873/1
gtcgggacttgaaaagaaagaccttcccactggggtgtatgtcattgagg
+6641873/1
CCCFFFFFHHHHHJJJIJJJJJJJJJJJJJJJJJJDGHJJJJJJJJJIJJ
@7736454/1
cttttttctccttgactatgtttgatgacat
+7736454/1
@@<DD;:A<:<<FHEGIGHGFA?CA>BAF?G
@7178459/1
gttcgtctcacccatgttaaattttttcagaatcatgtgatttttcttcc
+7178459/1
@C@FFFFFGBHGHIIJBHIGHIIDGIIIIJDBGIHGGHCCFD>DCDDGCG
@6138877/1
gtggaagtaagtggtctttcatttaatgttttttgaaaagcctcacttgt
+6138877/1
@BBFFFFFHHHFHIGHJJJJJJJJJJJJJGJJJJJJJJJJIJJJJJJJJI
@2090950/1
ctctgtatcaacaactgtaccagccggcacattcatatttctcccatctg
+2090950/1
@BCFFFFFHHHHHJIJJIJJJJIIIJGIIGGIJIJJFIJJJIJJIJJJJG
@545887/1
atgtaatcggtggcgtgtaatcactgctgaggcttgaacaagcccttctg
+545887/1
CCCFFFFFHHFHHJJIIIIJJJJJJJJJJJJJJJJJJJJJJJJJJJJJJI
@6643993/1
gtcagaattttcgtttggagcaaatacaatgtatttgctgtctttgtgtc
+6643993/1
BCCFFFFFHHHHHJJJJJJJJJJJJJJJJJJHIIJJJJJJJJJJJJIIII
@6644188/1
gcctgcaattcttggttcaagatcattttaaactgtccttctgacacacc
+6644188/1
CC@FFFDDHHHHHJJIIIIJJJIIGJJJJJJIIIJ?GHIJJJJJJIJIJJ
@6139014/1
ctttggcacattgcagttgctatcatacattcttaatatctgtgtattaa
+6139014/1
CCCFFFFFHHHHHJJJHIJJJJJJIIJJJJJJJJJJJJJJJJJJJJJJJJ
@3096986/1
ggttttaccatcatttgctgctcataaagcttattcatttcactcctcaa
+3096986/1
BCBFFFFFHHHHHJJJJJJJJJJJJJJJJJJJJJJJJJJJJJJJJJJJJJ
@4623406/1
gttccattgcttgaggtctggtaattggagcggcttgtctaacttg
+4623406/1
CCCFFFFFHHHHHJJJHIJJJFHJJJJJJJJJJJJJ:?<94B?BF8
@6139688/1
gcattctgttgtatatttatgctcacttcaccaacattcatgaataatgg
+6139688/1
CCCFFFFFHHHHHJJJJJJJJJJJJIJJJJJJJJJJJJJJJJJJJJJJJI
@6139887/1
gtcctgttggtccattaatataaaatggttcaacttctttggtgtac
+6139887/1
CCCFFFFFHHHHHJJJJJJJJJJJJJJJHJJJJJJJJJJJJJIJIJJ
@4623993/1
ctcaacttgcaatctgactcgtagttctcagctagaatcatcgtaatgga
+4623993/1
@@@FDDFDDDDDHIGEHIJJIBEHHIGIEIIIIIJGCGGGIIIIGIHIII
@5125203/1
ggtctctgctgttgctgttgttgctgaggctgctgtggtctctgctgttg
+5125203/1
BCBFFFFFHHHHHJJJJIJJJJJJJJJJJJJJJJJGIIHGIIJIJJJIJE
@2092323/1
gcattaatctatagaaaattttccagacagtatttagagactttccacta
+2092323/1
CCCFFFFFHHHHHJJJJHJJJJJJJJJJJJIJJJJJJJJJJJJJJJJJJJ
@548173/1
catggtttaagaaagaccaaaggtttctgttgagctagtcatttgttccc
+548173/1
CCCFFDFFGGHGHJIIJJJJJJIFHHIIIHIIIIIJIIIIJJJJJIJGGG
@1062831/1
acaattaaaaagtaatctgaaaacatttgataaaaaatatatcgtaaaat
+1062831/1
@CCFFFFFHHHHFHIJJJJJJJJJJJJJJJJJJJJJJJJJJJJJHJJJJJ
@30333/1
gggagttaaatcaacatcagctgagatatactcatattgaggataagaaa
+30333/1
CCCFFFFFHHHHHJJJJJJJJJJJJJJJJJJJJJJJJJJJJJJIJJJJJJ
@3100102/1
ctcatacttaatccaatgacatggggaagtcaattgctaatattgccatc
+3100102/1
CCCFFFFFHHFHHJJJJJJJJJJJJJJJJHIJJJJJJJJJJJJJJJJJJJ
@6645768/1
atatataagattacaattcttaacattttttctttaaacaaagaacattg
+6645768/1
@@@FFFDBFCBDFFEHEFIGFIIEFGEHEHI@EEHGFIGEHDHGIGIIEI
@5126202/1
gcctatcctctggaggaattcctttaaactgatccatgatcaatctcata
+5126202/1
CCCFFFFFHGHHHHHIIJJJJJJJJJJIJJJJJJJJJIJJJJJJJJJJJJ
@3100910/1
ccaaccttctggtagcatttcaaaatgattatatcctagttcttctaata
+3100910/1
@@@DDFFFHGHGDGGHIJJJIIGIIJJ>EHIIDIEGHAGHHI>FFH<?FB
@4626041/1
acggactgatggaatccaaaccatacttcacgaccacctccaagaggatg
+4626041/1
CCCFFFFFHHHHHJJJJJJJJJJJJJJJJJJJJJJJJJJJJJJJJJJJJJ
@6141568/1
gctgaggctgctgtggtctctgctgttgctgttgttgctgaggctgctgt
+6141568/1
CCCFFFFFHHHHHFHIFHIIGHIJJHIJIJJGIIDGIJIJGGJIIJIIJB
@4626309/1
gccgcgtgttgctgtacttgaggctgagatgaaggtggtctgctgggttg
+4626309/1
CCCFFFDFDHHHHJIIJJJJJJJJJJIJIIJJJJJBGIHGIIJJJJJCHG
@6141853/1
gtggaagtaagtggtctttcatttaatgttttttgaaaagcctcacttgt
+6141853/1
@@BFFFFFHHHHHJHIJJJJJJJJJJJJHJJJJJJJJJJJGJIJJJJJJH
@550392/1
catgttaaattttttcagaatcatgtgattttttttcctttcaagaatat
+550392/1
@@@FFFFFHHHHHIJGHGGGIJGHIFEBGIIIIIJJGCHIIGHIIJJJIJ
@1566391/1
gctcttcacatactcttgttacaacatatttcaacatgtatccttttggg
+1566391/1
CCCFFFFFHHHHHJJJJJIJJJJJJJJIJJJJJIJJJJIJJJJJJJJJIJ
@2598465/1
tcaacagtagtttcacttttgttattggtttccttatcagtaatctcgaa
+2598465/1
CCCFFFFFHHHHHJJJJJJJJIJJJJJJJJJJJJJGIIIJJJIIJJJJIJ
@7183924/1
ctctatttcattgtgcattaatctatagaaaattttccaaacagtattta
+7183924/1
BCCFDFFFHHHHHIJIHII?FHIJJJIJGHGIIJIJ@HIICHIIGGHDGH
@4111851/1
gctattttagcatggaatgtaatctccaagttgtgaatcaatttcaggat
+4111851/1
C@@FFFFFHHGHHIJIJJJJGGIIJJJJJJIEHFHIGJJICGIJJGGCGD
@4627788/1
gcatattagctagaagatgacgaaatttcacatattctctccacgctttt
+4627788/1
C@@FF?DDHDHDDHIIGGEHHGEEBGIJJEB@GDECGIGHIEHGGEFGEH
@5127786/1
gcaattgtacacaactccataggaagcgccaaaggcttctctcgtgagcc
+5127786/1
CCCFFFFFHHHHHJJJJJJIJJJJJJJJJJJJJJIJJJJJJJJJHIJJIJ
@552556/1
gctagataagatggttttgaatacaggaatgccggataattctatac
+552556/1
CCCFFFFFHHHHHJFHIJJJJJJJJJJJJJJJJJJJJJJJJJJIJJJ
@553049/1
ctgttgttgaggctgctgtggtctctgctgttgctgttgttgctgaggct
+553049/1
BCCDFFDFHHHHHJJJJJIIJFHIJJJJJJHIJIJJFHIGIIJJJEHJGC
@5634833/1
ggcaatgtgacctcaagttccatcctatcattgccaattggtagtggatc
+5634833/1
CCCFFFFDHHHHHJJJJHIJJJJJJJJJJJJJJJJJJJJJIGHJHIIIJI
@2094785/1
tgtatatttatgctcacttcaccaacattcatgaataatggaaaatcaca
+2094785/1
CCBFFFFFHHHHHJJJJJJJJJJJJJJJJJJJJJJJJJJJJJJJJJJJJJ
@32727/1
ggctaatatggattgcgaccattactttgtggtccaaaatcagagctaca
+32727/1
CCCFFFFFGHHHHIIJJIJJJJJIJIJJJEGGDGHIJJJIJIIJJIIJJJ
@1065696/1
ctccaatcgcattccctttcacactagggacatgaggtgaaattattggt
+1065696/1
CCCFFFFFFHFDFEHIIGIJJJJGIGGEAFGEFGIIJDGEECHGIGEGI4
@2599933/1
ctgctctgataaattagaatcatcccatagcaaatggtatttggtaggac
+2599933/1
CCCFFFFFHHHHHJJJJJJJJJJJJJJJJJJJJJJJJEHIJJJJHIJJJI
@33106/1
cacttggtttatgccattgtcatcttttttcgtaggcacaata
+33106/1
C@CFFFDFHHHDHHJJJIHJIIJJIJJJJJJJGI?HIBBD8D<
@2095574/1
gtttaagaaagaccaaaggtttctgttgagctagtcatttgttcccctga
+2095574/1
@@BFDFFFHHHGFGIJJJIHHIIJJJIJJIJJEIGIGHHGGIIIJJJGIH
@1568591/1
cttcaattaatttctgatttttattaacaatagattggttgtaacgattg
+1568591/1
CCCFFFFFHHHHHJJJJJJJJJJJJIIJJJJJJIIIJIGGIHGIIJJJJI
@4113430/1
tcgggacttgaaaagaaagaccttcccactggggtgtatgtcattcaggg
+4113430/1
CCCFFFFFHHHHHJJIJJJJJJJJJJJJJIJJJJFHIJJJIIIJJ/=CHG
@4629159/1
gtcctgttggtccattaatataaaatggttcaacttctttggtgtac
+4629159/1
CBCFFFFFHHHHHJJJJJJJJJJJJJJJHIJJJJJJJJJJJJGIIJJ
@5129219/1
tgtcaattcaccaggtgatatatttttgcatctgttataaatgtaggaag
+5129219/1
?=?DDDDD?HHFBEGHGIGE@HHGHHGIFAHGIEIIIIGHIEHFHDHIIE
@7742613/1
gtggaggtgaaaagaatgatcttccaactgtcacaaacctgttagcagct
+7742613/1
@?@DDDD22A<DAFIGG<FEFGHEHD>C9?BDGEEC>;HDH<F<DD9<DD
@3107925/1
gtctgcatctgtatatgccctagcacggaaagcagcgagatgagcataat
+3107925/1
@CCDFFFFFHHHHIIJJJJJJIIJGIIJ@HIIJGIJJGEGGIGIIEIIEH
@7743030/1
tggcctatgactcccaagctgctatgagtaatatcatcagc
+7743030/1
<<@DDBBD8BDF?EAGHE7DGH344C4F<E<49:CB@9@3D
@4630173/1
ggctgttgttgcctctgctgctgctgcggctgttgttgcctctgctgctg
+4630173/1
CCCFFFFFDHHHHJJJJJJJJJJJJJJJJJJJIJJIJJJJJIIIIIIIEG
@1067494/1
cttctaacctgttcttcttgaagttggttcagctgtagtctgtctgcatc
+1067494/1
CCCFFFFFHHHHHJJJJJJJIIJIJJFIGJIGIJIJIIJIIJIJIJIJJG
@7743362/1
gaggtggacctctttgtgcccatggagtttgacctctaggaccagtttgc
+7743362/1
?BBFDDFDHHGHHFJGIIICHIGJJGGFHIIIJJFGIJJGGBFHEHCGHH
@7186289/1
gagaatttttaaccatttacacaatataaatgcaccttcaacaccacact
+7186289/1
?@?DDBADHHHDHJJGGJJIIIIJFIBHIGIIEHIGGGIJFGEHIGI=DH
@1569465/1
cttaaaacaatatcaagagcttggattgcctcctgcggaccattagttga
+1569465/1
CCCFFFFFHHHHHJJJJJJJJJJJJJJIIJJJJJJJJJJJJJJJJJJJII
@34743/1
ggtatatataagattacaattcttaacattttttctttaaacaaagaaca
+34743/1
B@BDFFFFHHHHGEIIIHIJJJIJJJIJIJJJJJJJJJJIIJJJJJJJJJ
@3631645/1
acttggaaaactgtttatcatagatccgacgacactttttagtaccgggc
+3631645/1
CCCFFFFFHHHHHHIJJJJJJJJJJJJJJJJJJJJJJJJJJJHIJJJJJJ
@5638200/1
caggtaagacaacaatcacaagttttacttcttctttaagacactgacta
+5638200/1
@BCFDFFFHHHHHJJJJJJJJJHJJJJJJJJJJJJJJJJJJJJJJJJJJJ
@1068298/1
cacctttgaagttgaataagttattattcttctaggtccttttatcataa
+1068298/1
?@@FFDFEDHHCF@GGBFF@ICCAEDHHG@FHHGIIGIGIIIFIIGIIAC
@3632152/1
gtagaggtgcaggctggccatgttgaatagcttgctgtggtggtacagca
+3632152/1
CCCFFFFDFHHHHJJJJJJJJJIJJJJJJJJJJJJJJHIJFHIDHIIJJI
@2096538/1
aatttttccaacagtgtattgagttgaaatattttcaaattctggatcgt
+2096538/1
CCCFFFFFHHHHHJGIHIJJJJJJJJJJIJIJJJIJIJFHIIJJJJJJJG
@5131089/1
gctaatgattcaaataagtcaccaaggacctttggcacatctacgatttc
+5131089/1
@CCFFFFFHHHFBAAFHHJIJJJJJJJJJJJJJJJJJJJJJJJJJJJJJJ
@1068904/1
ccaaaatttgttcacactgttcctggctgagagtaattcgtcgcgcattc
+1068904/1
CCCFFFFFHHHHHJJJJJJIJJJJJJJJJJJJJGIJJJJJJJJJJJJJJJ
@556169/1
gtttgttttctccaactccgacaaacgccatcctctcattcttagttgta
+556169/1
CCCFFEFFHHHHHJJJJJJJJJJJJJJJJJJJJJJJJJJJJJJJJJJJJJ
@556483/1
ctaaggctgatctgaggtctgtcaattcaccaggtgatatatttttgcat
+556483/1
BCCFDEFFHHHHHJIIJEGIIJJJJJJJJJJJJICGHJJJJJJJJJHJJJ
@5132080/1
gcactataggtcgaccttctcggccaagattaggcctacgtggacaggtg
+5132080/1
CCCFFFFFHHHHHJJJJJJJJJJJJJJJJJJJJJJJJJJJFHJJJJJJFH
@2603936/1
atattcttattctttatatttaaattgagatgattagtttccacaacaat
+2603936/1
@CBFFFFFHHHHHJJJJJJJJJJJJJJJJJJJJJJJJJJJJJJJJIJJJJ
@2604382/1
aggtttttgaaaaaattttggccaatagctgtgggttatatggtgattga
+2604382/1
?@@=BDDBFDDBDEFAEGCHBHHI@?DGFHG:?9?08DDFDGH/?FDHBC
@3635066/1
atcggcaatgtcagtttaaaacataataaaaatatctgtagaatgtatat
+3635066/1
@@CFFFFFHHHGHJFHJIIJJJJJJJJJJJJIJJJJJJIIJJJJIIIIIJ
@1572342/1
accttaacttgcattaaatcacatcacattaccacatttctcaaattcag
+1572342/1
CC@FFFFFHHHHHJJJIJJJJJJJIIJJIJJJGIIJJJJJJJIJCHJJJJ
@4117123/1
tgatgatttgaggttcttgtggaattgtgacactttgatgttgtaaggtg
+4117123/1
CCCFFFFFHHHHHGHIJJJJJJJJJJJIJJJJJJJJJJIJIIJHIJJJHI
@2605544/1
gtctgctgggttgctggtcaccgggttgttgcctaacaggaggtgcactg
+2605544/1
BBBFFFFFHHHHHJJJJJJJJJJJJHHIIJJJJJJJJJJJIJJFHIJJJJ
@3111230/1
cattgcttgaggtctggtaattggagcggcttgtctaacttgaccaacgg
+3111230/1
CCCFFFFFHHHHFIIJJHIJJJJJJJJJJJJJ:?<D?FCCI48BF<FB@E
@2099599/1
caaattgttcgtagtgaagaactgaaagcagatctaaatttctcaaattt
+2099599/1
BBCFFFFEHHHHHIHIIJJJJJJJJJJJJJJFGHECC:CHGJIIJD0?BF
@3638112/1
gcatggtttaagaaagaccaaaggtttctgttgagctagtcatttgttcc
+3638112/1
CCCFFFEFHHHHHJJJJJJJJJJJFHIJJJJJJJJJJJJHIJJJJJJJJJ
@1071142/1
ttggcaacaaacagttgttttttcctgatatagctctaacttcaattaat
+1071142/1
CCCFFFFFHHHHHJJJIHJJJJJJJJJJJIJJJJIJJJJJJJJJJJJJJJ
@5134003/1
ctgctgctgctggggctgttgttgccactgctgctgctgcggctgttgtt
+5134003/1
CCCFFFFFHGHHHJJJJJHJJIJJJJJJJJJJJJJJJJJJJJJJJHIIHH
@4633758/1
ctcatgttataacattatgcagttcattacctaagatatttgttatgatc
+4633758/1
CCCFFFFFFHHHHJJJJJJJJJIIJJGJJIJJJJJJJJJJJJIJJJJJIJ
@1071740/1
gccataccgtacgctcaaacatgcaaatgtgacattattgactaaggccg
+1071740/1
CCCFFFFFHHHHHJJJJJJJJJJJJJJIJGIJIJJJJJJJJJIIJJJJJJ
@5134492/1
gttcttctttccatcaaaggcaggaaatcgatttttgaaacacctctgtc
+5134492/1
CCCFFFFFHHHHHJJJJJJJJJJJHIJJJJJJJJJJJJJJJJJJJJJJJJ
@5134572/1
tcacactgttcctggctgagagtaattcgtcgcgcattctgttgtatatt
+5134572/1
CCCFFFFFHDHHGGIJJJJJJIHIIJJJJHIJJJJJJJIJIIIJHJJJJJ
@3639364/1
ctactaattaatataggttacttcgcttatctctcttgacagccctatac
+3639364/1
CCCFFFFFHHHHHJJJJHIJJJJJJJJJJJJJJJJJJJJJJJJJJJJJJJ
@4634712/1
tgaatgtgatttttaatttcccagcacctccatcagaagaatcagatgtt
+4634712/1
@@BDDFDEFHHHHJIGIIJHHIGIIIJJIIJJJJIJJIIGIIHGIIJJJI
@1072284/1
ctatgatttagacattactaccaatactttaagagcatttattgcagctt
+1072284/1
CCCFFFFFHHHHHJJJJJJJJJJJJJJJJJJJJJJJJJJJJJJJJJJJJJ
@1072422/1
cccatcaaagcctcaaaacagttagccattgcatgcctcaactca
+1072422/1
CCCFFFFFFHHHHIIJJJJJIHIJIJJJJJJJJJIIJJJJJJJJJ
@6654161/1
ctttaaactcactcgtattgtcattcagccgagtaaaccaaaacaggata
+6654161/1
CCCFFFFFHHHHHJJHIJJJJJJJJJJJJJJJJGIJJJJJJJJJJJJJJJ
@7748596/1
atttttttttaagacatcagccaaactccagccaaaatccaaaggagccc
+7748596/1
@@@DBDDA<FHHHGII@GHI3BF@GIGIIIGG@GHIICG;FGA>=..6?E
@6654900/1
gtttggtagaagcaggatgacacttaggtcgtgcatggtttaagaaagac
+6654900/1
@@@D?BDDFBA?DGGEBGEBCHDGHIG<FFE?CEGIIIDBGGECHAFGHE
@40274/1
catttcttcattttcagctctggctattttagcatggaatgtgatctcca
+40274/1
CCCFFFFFHHHHHJJJJJJJJJJJJJJJJJJJJJJJJJJJJHIJJJJJJJ
@3641318/1
cttcattttcggtttcgtaggcaggtggaggccatcgcctggtcatgcat
+3641318/1
CCCFFFFFHHHHFIJJJJJJJJJJJGHIIJJJIGIJIIJJIJHIJJJJJJ
@5642990/1
ggtaggtgcagggtatgaaactgaacgtgtacacctggtaaagaggtgac
+5642990/1
CCBFFFDEHHHHHEHIJJJJJJJJJJJGIIJJJJJJJJHIJJJJJJBGIJ
@3113445/1
gcactgagttagaataccaacctgaatttcagcaattttcttaatggatg
+3113445/1
CCCFFFFFFHHHHJJJJIIJJJJIJJJJJJJJJJJJJJJJJJJJJJJJJJ
@2102051/1
cttggctttgccgcttgttgctgtacttgaggctgagatgaaggtggtct
+2102051/1
CCCFFFFFHHHHHJJJJHIJJJJIIJJJJJJJJJJJJJJJJJJJFHJHHH
@6656505/1
agtacaccttccaaacagtatctaaagacatgccactgtcaagaaaaatt
+6656505/1
@CBFFFFFHHHHHJJJJJIJJJJJJJJJJIJJJJJJJJIIJJJJJJJJJJ
@559979/1
caggaataaagtcattaaccttcaaaatttttccgaggtttaaatttttt
+559979/1
BCCFFFFFHHHHHIJJJJJJJJJJJJJJJJJJJJJHHIHHIJJIIJJJJJ
@1576127/1
atagcaaatggtatttggtaggacgtgctgtaccttgtatactagcatga
+1576127/1
@CCFFFFFHHHAFIJJJJGHIJIIIHIJJJIIJIJJJIJJJJJJJJJJJG
@4636555/1
atcgacaacaccgcttgtgcggcaatatgtttggcttgctgttttgt
+4636555/1
CCCFFFFFHHHHHJJJJIJJJJIJJJJJJJIIJJIJIIIJIHIJJJJ
@561082/1
caatagctgtgggttatatggtgattgatgccattcaactttgcattaac
+561082/1
CCCFFFFFHHHHHGHJJJJJJFHIJJJJJJJJJJJJJJJJJJJJJJJJJJ
@6657685/1
gggttatatggtgattgatgccattcaactttgcattaactttctgtagt
+6657685/1
@CCDDFFFHHHFHIJJJJJJJJJJJJJJJJJJJJJJJJJJJJJJJJIJJI
@1073569/1
ggaatttcataaacaactttcaaatccttaatatacgcaacaaagctttc
+1073569/1
CCCFFFFFHHHHHJJJJJJJJJJJJJJJJJJJJJJJJJJJJJJJJJJJJJ
@1073849/1
cttggcaacaaacagttgttttttcctgatatagctctaacttcaattaa
+1073849/1
CCCFFFFFHGHHHJJIJJIIJJJJJJJJJJJJJJJJJJJJJJJJJIJJJI
@6151689/1
gtgggttatatggtgattgatgccattcaactttgcattaactttctgta
+6151689/1
CBCFFDDFHHHHHEGIJJJJJJJJJJJJJJJJJJJJJJJJJJJJIJJJII
@3645073/1
gctcacttcaccaacattcatgaataatggaaaatcacatagcttcggcc
+3645073/1
CCCFFFFFHHHHHJJJJJJJJJJJJJJJJJJJJJJJJJJJJJJJJJJJJJ
@3114602/1
cctaggctttgctttaggatcatcatctggattttgaataggaaatttga
+3114602/1
CC@FFFFFGHHHFJJJJJIIIJJJJJIIJJIJJJJJJIJJIJGIIIIIIG
@1577068/1
gatgacattcatctataactaatagattgacacgagacaacgtgatataa
+1577068/1
CCCFFFFFHHHHHJJJJJJJIJHJJJJJJJJIJJJJJJJJJJIJJJJJJJ
@4121003/1
ctttgccgcttgttgctgtacttgaggctgagatgaaggtggtctgctgg
+4121003/1
@@<DDDFFGHGFFFEGHGCHGIICHHIIIIIIGEEHGIIHII@GGIICGG
@1578121/1
gtcgtgagaagctgcaacggctgctatagatggaacgttgatctggtctg
+1578121/1
CCCFFFFFHHHHHJJJJJJJJJJJJJJIJIJJJIJJJHIJIJJIJJFHIJ
@563553/1
gtgtagaattacagaataactcatgaatgctttctaatgtttcttcattt
+563553/1
BBCFFFFFHHHHHJJJJJJJJJJJJJJJJJJJJJJJJJJGJJJJJJJJJJ
@43870/1
ggtaggggttgtttccctagactgtggttgagacacttgctggggaggtg
+43870/1
BCBDFFFFFHHHHJJJJJJJJJJJHJJJJJJJJJJJJJJJJJJJJHIJ;F
@4639199/1
ggtagaagcaggatgacacttaggtcgtgcatggtttaagaaagaccaaa
+4639199/1
BCBFFFFFHHHHHJJIJJJJJJJIEHHFHIJJJJGIJJIJJJJJJJJJJI
@1075401/1
ggatgcataagtcattcctctatcaggtaagacaacaatcacaagtttta
+1075401/1
CCCFFFFFHHHHHJJJJJJJJJJJJJJHIJJJJJJJJJJJJJJJJIJJJJ
@2610793/1
gctgttgttgctgaggctgctgtggtctctgctgttgctgttgttgctga
+2610793/1
@@@DDFFDHGDFHGIJGGIIGGFHIGHIGJJFHJIGHIGH:DBFHEEID9
@3115363/1
gcctttgttgctgctgtggtggttcttgcctttgcagctgttgtggtggt
+3115363/1
CCCFFFFFHHHHHJJIHIJGIJHIIIJJJJJJJIJJJJJIHIJGHGDFH?
@7194080/1
ctctaaatgaataatgcagcgatgcttccaaa
+7194080/1
@@@DD?;?DDF>?F9<?F9FFBHB1?E<<CEB
@6153193/1
ccagtttgcaaagggaagcgagcttgctgttgttgctgctgctgctgttg
+6153193/1
BC@FFFFFHHHHHJJIJJJJIJJJJJJJJJJJIJJJJJJJJJJJJJJIJI
@7194430/1
gaactttggtactaaattgttctatttcttttttcatcattctgtagt
+7194430/1
@@@FFEDDHDFFFFH3E?<CF@JHIIJFHIEIGGGGB999DDF@HHA@
@6153371/1
gaggaatttgtttgtgattttttattgtatcccaatcaattatgatactg
+6153371/1
CCCFFFFFHHHHHJHJIIJJJJJJJJJJJJJJJJJJJJJJJJJJJJJJJJ
@565747/1
ctcattttttctgctaaagcactaccttcagcgggagaccttggctttgc
+565747/1
CCCFFFFFHHHHHJJJJJJJJJJJJJJJJJJJJJJJJJJJJJJJJJJJJJ
@4122630/1
cctgctttagggtttcttccgccaatttaaaaattgaatagtttttatga
+4122630/1
CCCFFFFFHHHHFHIJJJJJJJJJJJJJJJJJJJJJJJJJJIJJJJJJJJ
@4122749/1
gacaacaatcacaagttttacttcttctttaagacactgactaaaatatt
+4122749/1
CCCFFFFFHHHHHJJHHJJJJJJJJJJJJJJJJJJJJJJJJJJJJJJIJJ
@7195908/1
gttcttctttccatcaaaggcaggaaatcgatttttgaaacacctctg
+7195908/1
@??DDFFAHHFHFHFGIFHFGIJJJJJIHGC?FGHGHHFGGGIJGG?F
@7753903/1
accttcaacaccacactcctcaaggtacacccctataagggcttcgatag
+7753903/1
@@@FFDADFBFHHBHBGGGJGE@BF?C?@@FF@DFC>@DD@ECC>@F@FA
@4640699/1
ctgatatagctctaacttcaattaatttctgatttttattaacaat
+4640699/1
@@CFFFFDHHHHHEIJIJJFIJJIJJJJJJIEGHIHGIIIJJJJJI
@3117069/1
gtgggcttcagagcagtacaagggaaagagaagataaaaaactgcactat
+3117069/1
CBCFFFFFHHHHHJJJHIJJJJJJJJJJJJJJJJJJJJJJJJJJJJJJJJ
@1579682/1
catcattcatttctcctggatcattataccacaattctggatgtaaccta
+1579682/1
CCCFFFFFHHHHHJJJJJJJJJJJJJJJJJJJJJJJJJJJIJJJJJJJJJ
@4123322/1
gttttaccatcatttgctgctcataaagcttattcatttcactcctcaat
+4123322/1
CCCFFFFFHHHHHJJJJJJJJJJJJJJJJJJJJJJJJJJJJJJJJJJJJJ
@4123646/1
gccaacaacaatgacaggtttttgaaaaaattttggccaatagctgtggg
+4123646/1
@@@DDFFF?FHHAFIGIIHIIIIIGGIGIGIGIIIBDFGEHIIIIGB;FA
@3117844/1
cttggctttgccgcttgttgctgtacttgaggctgagatgaaggtggtct
+3117844/1
C@CFFFFFHHHHHJJJJHIJJJJIJJIJJJIIJIJIJJJJJJJIFHHFGF
@3651210/1
gcctttcataattcataacgtcattagcagagctcgctactaaggccttc
+3651210/1
CCCFFFFFHHHHHJJJJJJJGIIJJJJJJJJIJJJIJJJJJIJIJIJJJJ
@4124425/1
cacaactaacaatgggccacaactcatattgatcgtcaaatgaaacatac
+4124425/1
CCCFFFFFHHHFHJJJJJJJJJJJJJJJJJJJJJJHIJJJJJJJJJJJJJ
@1581244/1
gccacttctttgaactaagtacagcgaaattcttattcgattgaagtaaa
+1581244/1
??=DB?DDFDBBHGGGHEE?IEDHGEAA:CG@@GHII@B??FDFHH??BG
@3652017/1
ggcttatacctagtgcttctgtaaaatgccaataattgttctttcatgat
+3652017/1
CCCFFFFFHHHHHHJJJJJJJJJJJJJJJJJJJJJJJJJJJJJJIJJJJJ
@5142377/1
cctcgaacttccatcatattgtttgatatcgccagtccaaattcttggac
+5142377/1
CCCFFFFFHHHHHJJJJJJJJIIJJJJJJJJJJJJJJJJJJJJJJJJJJJ
@5142386/1
gtcgaatactgttcttaggaatatttccaatgaattcctctatttcattg
+5142386/1
CCCFFFFFHHHHHJIIJIJJJJJJJJJJJIJJICHIEGHIJIJJJJJJIJ
@6662195/1
gttcttcttgtttcttttctttaacatttctcacagaacggttgccatat
+6662195/1
@?@DDFFFGHFHHGIGGGGI@HHCHEHJGHHIIGGIGCFGICCDGCDHEH
@6662246/1
ctctgataaattagaatcatcccatagcaaatggtatttggtaggacgtg
+6662246/1
CCCFFFFFHHHHHJIJJGIJJJJJJJJJIJGIJIHIIIIGEGHGIHJJGI
@1078405/1
ctttgttctttcttgtcagcacagaataatcttgtatgatgtctcttttg
+1078405/1
CCCFFFFFHHHHHJJJJJJJJJJJJIJJJJJJJJHGJJIIJJIJJJJJJJ
@6157115/1
ctctgctctgataaattagaatcatcccatagcaaatggtatttggtagg
+6157115/1
CCCFFFFFHHHHHJJJJJJJJJJJJJJJJJJJJJIIJJJGIIJJJJHJJJ
@4126104/1
gtcgaatactgttcttaggaatatttccaatgaattcctctatttcattg
+4126104/1
C@CFFFFFHHHHHJJJIIJIJJJJJJJJIJJIJHIJEGHGHGHIGHGIHG
@1584279/1
gctgaactctaacagtagcagcatatcgactaggatgagcatccatggaa
+1584279/1
CCCFFFFFHHHGHJJHIJJJJJJJJJJJJJJJJIHIJJJIIIIIIJJJJJ
@6157639/1
cacaattcaggcactaatgtctcttcaaaatcttcttcatcacgtcgtct
+6157639/1
CCCFFFFFHHHGHJJJIJJJJJJJJJJJJJJJJJJJJJJJJJJJIJIJJJ
@7755411/1
tcttcatcgtcttgaacttcatttccaacaggt
+7755411/1
@@@DADDDFBHHG>CG<AFHCCCE?FD<C1CF?
@1584475/1
ctcgtttcgcaattatccaatattatctatagaatatcagctgatatgtg
+1584475/1
;;8ADDD;C<D?8<EE?<A<:<2<FB4<E?EBEIDE>DDD>DDDDEDBBD
@3120258/1
attacttcttctcgaggtggctgcagtttccatatcatattatacctgaa
+3120258/1
@@@DDDDAFD?FFG@?:CFE3<A8CDGIEFFCGIIIIEEGII?FBFGBDF
@2617315/1
gttcttgcctttgttgctgctgtggtggttcttgcctttgcagctgttgt
+2617315/1
CBCFFFFFHHHHHJJJJJJJIJIJJCGIGHJJJJJJJJJJJIIIJJIIJD
@1079613/1
gcatctgttataaatgtaggaagttatcaagaaatctaagattgcatcac
+1079613/1
CCCFFFFFHHHHHIIJGHJJJJJGIJJJJJJJJJJJJJJJJJJJIJJJIJ
@6664337/1
cccgatgctagctttcttaaatctggttctctaatcatctgattagtagt
+6664337/1
CCCFFFFFHHHHHJJJJJJJJIJJJJJJJJJJJJJJJJJJJJJJJJHIJI
@5145043/1
gggcattcatcttttcttttgtaaattacttcaaggaaatcccagtccac
+5145043/1
@CCFFFFFHGHHHIIIGJIGGIIGJJIGIJJJGGIIJJJJJJIJJIIJJJ
@6158467/1
gccacatcaatgttaaggaatggtttccaaccaataattgcagactggaa
+6158467/1
@@@FFFFFHHFFFDGHIHIGGGIABFHHGIGIIIIIGGIGGIGGGIGGCH
@3655595/1
tgttgttgaggtggtagttgagtttggtgggtaggggttgtttccct
+3655595/1
@@?DDFFE?FH<CGE@FEFBHHFHHGFIIIIGGGDFH?FHDFBBC=F
@4643858/1
ccttaatctagccacttcagccttatgcctctcaaactcaagctgtcgct
+4643858/1
BCCFFFFFHHHHHJJJJJJJJJJJJJJJJJJJJJJJJJJJJJJJJHIJJJ
@6664607/1
tggatgaggaaatttttcataaagaagtcgaatactgttcttaggaatat
+6664607/1
CCCFFFFFHHHHHJJJJJJJJJJJJJJHJJIJJJJJJIJJJJJJJJJJJJ
@2618382/1
tcatcttcatcatccaagccgtaatgaatggtgttgctttcgcagggtaa
+2618382/1
CCCFFFFFHHHHHJJJJGJJJIIJJJJJJJICGHIJJJJJJIJJJIJCFG
@3656131/1
gtttggagcaaatacaatgtatttgctgtctttgtgtcttgcacgacctt
+3656131/1
CBCFFFFFHHHHHJJJJJJIJJJJJJJJJJJJJJIJJJJJJJJJJJIIIJ
@6665197/1
atctatattttttaaggaagtaagtgcaggggaacgagaaccaatttctt
+6665197/1
CCCFFFFFHHHHHJJJJIJJHIJJHHIIJJJJJJJJIJIJJJJIJJJJJJ
@2618894/1
ggctgcagctcaaccattttatcggccaacatattactg
+2618894/1
??<DD1=:C>:D<<C@EEI@<A4C?<:E?D8DE<B99:0
@6160963/1
gtagaagcaggatgacacttaggtcgtgcatggtttaagaaagaccaaag
+6160963/1
CCCFFFFFHHHHHJJJJJJJJJJHJJIIJJJJJHIJJJJJJJJJJJJJJJ
@4645351/1
acagccgcagcagcaacagtggcaacaacagccccagcagcagcagaggc
+4645351/1
CC@FFFFFHHHFHJJJJIIHIJJIIJJJJJJIIJJIJJIIJJJJIGIIII
@3123471/1
gtagaggtgcaggctggccatgttgaatagcttgctgtggtggtacagca
+3123471/1
@@CFFFFFHHHGFIJJIIJJGIJJJEIJIIIJJJJJJHGIDGIFGHIIEI
@6666577/1
cactattaaagttgatttgtcttatagacttgacaattttttcttttctt
+6666577/1
CCCFFFFFHHHHHJJJJJJIJJJJJJJEHIJJJJJJJJJJJJJJJJJJJJ
@1588756/1
ataagaactatttctttaagaatattttggatttcattgatagtatctga
+1588756/1
?@@FFFFFFHHHHJJJJIGIHGIIJJJJJJHIJIDEHGEDI>FDDFGGIG
@571717/1
ctccaaaattgtaaatccaggaacttcccagtcatcaggaataaagtcat
+571717/1
CCCFFFFFHHHHHJJJJJJJJJJJJJJIJJJIJJJJJJJJJJJJJJHIII
@572226/1
gttgaggctgctgtggtctctgctgttgctgttgttgctgaggctgc
+572226/1
@@?DB?;DFFFD<2AB:<EH>H:3C<FH<9E9???;?FFFAGCFII1
@1083965/1
gcgactaatgccactgtgtccacaagaaaaaaagtgcttttacccccttc
+1083965/1
@CCDDFFFHHDHGJJJFGIJJJIJIIJIJIIIIGFGGIIFIGDGGGIIII
@1084030/1
tctccaaggtctccttgaacaaatttacctaaagcaacaacacaattgtc
+1084030/1
CCCFFFFFHHHHBGIIJJJJJJJJJJJJJJJJJJIJIJJJJJJJIJJJJJ
@2110685/1
gtagaggtgcaggctggccatgttgaatagcttgctgtggtggtacagca
+2110685/1
CCCFFFFBFHHHHJJJIIJIJJIJIIJJIJJJJIJJIHGIGGIGEHGIJA
@50850/1
ctaggaattctaaacgttcattgtgagttatatttgattcagtttcccgc
+50850/1
CCCFFFFFHGHHHJJJJJJIJJJIJJJHIIJJJJJJIJJJIJIJJJJJJI
@4130392/1
ctcgaacttccatcatattgtttgatatcgccagtccaaattcttggaca
+4130392/1
CCCFFFFFHHHHHJJJJJJJIJJJJJJJJJJJJJJJJJJJJJJJJJJJJJ
@3657203/1
cagctggttgccttaaaacaatgtcaagagcttggattgcctcctgcgga
+3657203/1
BC@FDFFEHHHHHJJJJJJJJJJJJJJJJIJIIIJIJJJJJIJIJJJJJG
@5655758/1
ctgagattggggaggactcaatgccaacattgaccctaggcaaggtacag
+5655758/1
CCCFFFFFHGHHHIJJJJIJJJJJIJJJIJJGGIIJJJGIJJJJGHFHHG
@6667786/1
ccatactccttgtcttacaggtaccggtctttctcgataatcaagtgttg
+6667786/1
CCCFFFFFHHHHHJJJJJJJJHHIJJJHIJJJJJJJIJJJJJJJJIJJJJ
@6161498/1
cttaaaacaatatcaagagcttggattgcctcctgcggaccattagttga
+6161498/1
CCCFFFFFHHHHHJJIJIJJJIJJJJJIJJJJJIJJJJJJJJJJJJHHII
@5148180/1
gccataccaagatcatcacatactaccgcctgtgttctgttgtttactag
+5148180/1
@@CFFFFFHHHHHJJJJJJJIIJIJJIJJJJJHIHIJJJIIJIJJJJJJJ
@5148190/1
cttttattgaatagaataggaatgtcaggtgcgttaacttttggtggctt
+5148190/1
CCCFFFFFHHHHHJJJJJJJJJJJJJJJJCGIIIIJJJJJJJJJDHIJJJ
@3658409/1
cattaaaatccgaatcctttaatgaaattatctggagctcatcaagcttc
+3658409/1
CCCFFFFFHHHHHJJJJJJJJGJJJIJJIIJJIIJIJJJJJJJJJJJJJJ
@1591644/1
gtatactagcatgactgactagatagaagtctaattcagtagggtgagta
+1591644/1
C@@FFFFFGHGHDGHHGGHIJIGJJJJIGHIEIJGGGGC<FGGG9CBGHE
@2112245/1
cgagaaccaatttcttttttaaaataatcagcaaa
+2112245/1
CCCFFFFFHHHHHJJJJJJJJJJJJJJJJJJJJJJ
@3658831/1
gctcaaccattttatcggccaacatattactgacctcaaccgtacttcta
+3658831/1
@C@DBDBDFDHHFGHGEFHEGCDDCBECEFDHCGBFGGCGBDHEGDGIGG
@4132205/1
ctcgaatctattatctcttggacaagttgttatattagtcactttatatg
+4132205/1
CCCFFFFFHHHHHJJJJJJJJJJJJJIJJIJJJJJJJJJJJJJJJJJJJJ
@6669658/1
aggtaaaaagattattgtattttcttttagaactctttcaaagagttctg
+6669658/1
BCCDDFFFHHFHHJJJJGHJJJJJJJJJJIJJJJJJJJJJJJJJJHIIJI
@1086863/1
atgacgatgatttgatatctatatttctcattttttctgctaaagcacta
+1086863/1
CCCFFFFFHHHHHJCGGHIJIJJJJJJJJJJJJJJJJJJJJJJJJJJJJJ
@5656599/1
gctggttcctagaatcccacatggcaggaagttttctcgcaacttaggtt
+5656599/1
CCCFFFFFHHHHHJJJJJIJJJJJJJJJJIIFHIJJJJJIFHJJJJIJGH
@5657154/1
ctgtggtctctgctgttgttgttgttgctg
+5657154/1
?<?=ABDDDD?DD4EDC:AEE<C@3<A9AC
@574478/1
atcggttcttcttcttttttccacgtgaaatctttaggctgcagctcaac
+574478/1
CCCFFDFFHHHHHJJJJJJJJJJJJIJJJJJJJJJJJJJJJJJJJJJJJJ
@6163656/1
acacaaagggccatcattcatttctcctggatcattataccacaattctg
+6163656/1
CCCFFFFFHHHHHJJJJJJJJJJJJJJJJJGIJJJJJJJJJJJJIJJJJJ
@576289/1
gtcgtgagaagctgcaacggctgctatagatggaacgttgatctggtctg
+576289/1
CCCFFFFFHHHHHJJJJJJJJJJIJIJIIIJJJHIIJJJIGIJJJJEHIG
@1593293/1
ccagtgctaagtattgtaaacctcttaaatgtgtaaagtgaagacaatta
+1593293/1
@CCFDFFFHHHDHIJIIGIJJJJJJJJJIJJIJIIJJIGHHGJIJJFIJI
@6673430/1
ctttgtatctgcatgaacggtaatagctcgtgccattgcgccaggtgtcc
+6673430/1
CCCFFFFFHHHHHJJJJJJJHHIIJJJJJJJJJJJJJJJJJJJJJDHHHI
@2114773/1
attggatctagataataatgcctcagagctaccttggcagctgctaattt
+2114773/1
@CCFFFFFHHHHHJJJJJJJJJJJJJIJJJJJJJJJJJJJJJJJJJJJJJ
@3661543/1
actacctcccctctggtatccaaaggcactgttttcaccggaggaatttg
+3661543/1
CCCFFFFFHHHGHHJJGHIIJJJJJJJJJJJGIJJJJJJJJIJJJJJJJI
@576653/1
atcacgtcgtctttttttaccaaaccggtattttccccttggcaacaaac
+576653/1
@?@;DDDD?@BFHHDEGIGG@@FCHGHF?DHCGGCCEGEEGIIGGEGGHC
@5152249/1
ctcttttgaaattacttcaaggggtgaccaaaacataggtctggaagaaa
+5152249/1
;@@DDDDDDHBFHD@EHEFIIIIH<@?CGHD@??BFFGIIIIIIIIHECD
@5152733/1
cttcattttcagctctggctattttagcatggaatgtaatctccaagttg
+5152733/1
CCCFFFFFHHHHHJJJJJJJJJJJJJJJJJJJJJJJHGJJJJJJJJJIJJ
@1594665/1
aacattcatgaataatggaaaatcacatagcttcggccacttctttgaac
+1594665/1
CCCFFFFFHHHHHJJJJJJJJJJJJJJJJJJJJJJJJJJJJJJJJJJJJJ
@54433/1
ggtaaatttatcgcaaggtaacgtaaaacaatatctattcaacaaaggaa
+54433/1
?@:=DADD>AFAAA?8<:FEHB8F@8???E?F???F@??:00:B89????
@4136432/1
gtagcatttggaggactgtcagatggttttggagaattatcaaagagaat
+4136432/1
@@CFFFFFHHHGHJIJJJGIJIHJJIHIIJJJIJJJJJJJJJIIIJIJJI
@578147/1
acagaactcagcaactctcggatcttctatccttatctcatcaaatattg
+578147/1
CCCFFFFFHHHHHJJJJJJJJ3ABCHEGFHHIIJGHIJJJJJJJJJJJJI
@5153701/1
gtaaagttttgcctataagaacaatgagtgagagcttgcaagaggtaact
+5153701/1
CCCFFFEFHHHHHJJJJJJJJJIJJJJJHHJJIJIJJJJJJJJJJGHIJJ
@1595623/1
ctgtagtttcgtcctatacctttgaatgtccctttgccaaatacttcaac
+1595623/1
CCCFFFFFHHHHHJJJJJJJJJJJJJJJJJJJJJJJJJJJJJJJJJJJJJ
@7205671/1
ctgacacaccatctctgtaaaagaggatagcttga
+7205671/1
@@@:??DA@<::DBECD@@HGIEG@3<9?E??FDB
@5155721/1
gttcattacctaagatatttgttatgatctccggccaagatcagccgtgt
+5155721/1
CCCFFFFFHHHHHJJJJJIJJHIJJJJJJJJJIJIIJJJJJJJJJJJFHF
@6676019/1
ctcttttaccattgtacgagtttgagcatcattcattttcttcattgtaa
+6676019/1
CCCFFFFFHHHHHJIJJJHIGIIJJJJJJJJJJJJJJJJJJJJJJJJJJJ
@6676228/1
tcttggtgttcaacaaatctcttaatgatatcagtcagcttacaagcctt
+6676228/1
CCCFFFBDFHHHHJJJJJJJJJJJJJJJJJJJJJJJJJJJJJJJJJIJJJ
@6676275/1
cgtggaagtaagtggtctttcatttaatgttttttgaaaagcctcacttg
+6676275/1
BCBFFFFFHHHHFIJHIJJJJJJJJJJJJIJJJJJJIJJJJIIIJJJJJJ
@4138399/1
acaactcctaatcctgtttcatccgcaattttctggcggagttcttcagc
+4138399/1
CCCFFFFFHHHHHJJJIJJJGJJJJJJJJJJJJJJJJJJHIBGIJJJJJJ
@1089674/1
ctcatgttataacattatgcagttcattacctaagatatttgttatgatc
+1089674/1
CCCFFFFFHHHHHJJJJJJJJJJJJJJJJJJJJJIJJJJJJJJJJJJJJJ
@1089987/1
ctgagctttataaaatgcagtggccgacacatcaatattaagcatcatct
+1089987/1
CCCFFFFFHHHHHJJJJJJJIJJJJJJJJJJJJJJJJJJJJIIIJJJJJJ
@5659955/1
cctcctgccactcatcataatgaacaatatcttcttttggattagtagaa
+5659955/1
CCCFFFFFHHHHHJJJJJJJJJJIJJJJJJJJJJJJJJJJJJJJJJIJJJ
@7763207/1
agggagaatttttaaccatttacacaatataaatgctccttcaacaccac
+7763207/1
@@<DD?DDHFFBHAHCGAG>?FHGGIEII4F4?D@9CCGHIEEHCHGGGE
@57259/1
gacactttgatgttgtaaggtgctgaggcaagtgttgggattttgaccat
+57259/1
CCCFFFFFHHHHHJJHIJJJIHIJJIJJJJJJIIIJIJJHIJJJJIJJJJ
@2117318/1
gttcactgtctataaaaatacaagaattcctaattggtagtattccaatc
+2117318/1
CCCFFFFFHHHHHJJJJJJJJJJJJJJJJJJJJJJJJGGIFIJJJJIJJJ
@580894/1
gtggatgtagataggctggcctgcttgtggaaaaccaccacaaatccact
+580894/1
CCCFFFFFHHHHHJJJJJJJJJJJJJIIIJIJJJJJJJJIIJIJIGIGII
@581055/1
cagggtatgaaactgaacgtgtacacctggtaaagaggtgacaaagatag
+581055/1
CCCFFDDFHHHHHJJJJJJHIIJJJJJJJJHIJJJJJJCHIIJJJJJJJJ
@6677261/1
aacagcctcagcaacagcagagaccacagcagcctcagcaacaacaacaa
+6677261/1
CCCFFFFFHHHHHJJJJJJJJJJJJJJJJJIIJJJJJJJJJJJJJJJJJI
@2628974/1
gttgctgaggctgctgtggtctctgctgttgttgttgttgctgaggctgc
+2628974/1
CCCFFFFFHHHHHJJJJJJIJJJJJJJJJJJHIJHIJIJJJJJDHIIJJD
@6677620/1
cactatctaaataaatagctgcagctaatgattcaaataagtcaccaagg
+6677620/1
CCCFFFFFHHHHHJJJJJJJJJJJJJJJJJJJJJIE@EGIIHIJJJJJJJ
@2118324/1
ctcattttttctgctaaagcactaccttcagcgggag
+2118324/1
8;=DD>DDDDDBDDA:E:A:CE@@C<CEAEEADDD60
@3664419/1
aggaaaaccagattttggattgaggtgataacatatttcggcaacat
+3664419/1
??@?DDDDD?FBAGACGIC@HBCEB2AAFBFFBGBCCGDB6?DDBBB
@57871/1
tggatatattcatgccacattccattccatgatttattaaacccgatgct
+57871/1
CCCFFFFFHHHHHJJJJGIJIIJJJJIGJJJJJGIJJJIJIJJJIGGHHI
@583336/1
accaacttgaagacaaggtaaatgaggataccttaatttcattttgtatt
+583336/1
@B@FFFFFHHHHHJJJJJGHJJJJJJJJJJJJJJJJJJJJJJJJJJIIJJ
@3131577/1
ccgtcaacactgctttcatcttcagaagaactggtagaagaactgctgta
+3131577/1
C@CFFFFFHHFHHJJJIJJJJJIJIGIJJIJJJIGHIIIGIJJJIJJJHH
@7766032/1
gtctccttcaacaatcgtcggtacaatgtaatatgagttttctttgtttt
+7766032/1
C@CFFFFFHHHHFHHGIIJJIEAGHIJIHIIJJIIII<GHIJJJJIIJII
@3666110/1
cctcttcattttcggtttcgtaggcaggtggaggc
+3666110/1
@@@DDDDD?HHBCAFHH:<FEBCG@B;ECHI;BF6
@583472/1
cttcaaaatcttcttcatcacgtcgtctttttttaccaaaccggtatttt
+583472/1
@CCFFFFFHHHHHIJJJJJJJJIJJHJJJJJJJJJJJJJJJJJJFHIJJJ
@2119993/1
gcttctttctgtgcatcatttttagattttcctgcaccgatgcaattaat
+2119993/1
@@@FFFFFGDFCFGIIAFHEGHIEEADFHIGGBGIIIGBGBHBGIG>DBD
@7210209/1
agcgagatgagcataataggtaggtgcagggtatgaaactgaacgtgtac
+7210209/1
CC@FDAD?3AD?F<E>::CE<CFEA9AF<CF3DBFEHCHCF@@FG?DH;9
@6680048/1
ctaacgttatcaggttttgggtagttgggtaatattttgataacgtggat
+6680048/1
@BCFFFFFHHHHHJGHJJJJJHHHHIJJJDHIJJJJJJJJJJJJJHIIHI
@3667220/1
catccatggaacctacaacagctgctattgaaggctttttgttatctcca
+3667220/1
@@CDDDEFFHHHHEHGGEGGEHFHHJIJJIIJJGGHGGGIIDGHHGJIJJ
@1094191/1
agaaatatttcggcttctgcttccgttccaccctttctgctgcgatcttt
+1094191/1
CCCFFFFFHHHHHJJJJJJJJJJJJJJJJJJJJJJJJJJJJJJJJJJJJJ
@4141655/1
ctctgctgttgctgttgttgctgaggctgctgtggtctctgctgttgctg
+4141655/1
CCCFFFFFHHHHHJHIJHJJJJJJJJJJJJHJGHIGIIIJJJIJGIJJIJ
@4141792/1
gtcaccgggttgttgcctaacaggaggtgcactggttacaggagatactg
+4141792/1
CCCFFFFFHHHHHJJJJJJJJJJJJJJGGIIJJJJHJIJJJJHJIJJJJJ
@5161024/1
ctttgttgctgctgtggtggttcttgcctttgcagctgttgtggtggttg
+5161024/1
@@<DDBD?DFHHHGCE;EHH@D?FHCCEH>GHIEBFAFH@D:DDBCHHGA
@7210414/1
cttttatcataatgagatcaagtttttttcgaatcaaatgaagctgtatt
+7210414/1
@@<DFAEFFDHBD9FBGGHDIJEGGIIJII0?BAHC9D>FEEHIIIIIIA
@3132737/1
tccacccttttttttgttcctttttgaactgaaatcacctgctccaggta
+3132737/1
@?@DFDDDFDHFGIDEFHIIIIICCH;FHIICF<F<DDCDECGGI=CG=C
@1600604/1
cttgcacgacctttggattgaatataagaccttgttgttttagggtaatc
+1600604/1
CCCFFFFFHHHHHJJJIJJJJJJJJJJJJJJJJJJJJIJJJJJJJFHIJI
@5162171/1
ctggggaggtggacctctttgtgcccatggagtttgacctctaggaccag
+5162171/1
@@@DDDBDFA:DABHIBHIIFGEFHCEDHGHG?DGHHGIGIIGHIIIIGI
@5162375/1
tgtgcatcatttttagattttcctgcaccgatgcaattaatactcatctt
+5162375/1
?=1??DDDFHHFFHIIAEHII@BHGEE@HGD@AFHIHHCDCGCDE>FGIE
@2122501/1
ccacattccattccatgatttattaaacccgatgctagctttcttaaatc
+2122501/1
B@CDFFFFGGHHDIIIIIJJJJJJJJJJGIJHGIIJIIJJIJJJJIJJIJ
@1601704/1
gctccaattgcattccctttcacactagggacatgaggtgaaattattgg
+1601704/1
CCCFFFFFHHHHHJJJJJJJJIJJJJJJJJJHJJJJJJIIIIJJJIJJJJ
@5665998/1
gttgagtttggtgggtaggggttgtttccctagactgtggttgagacact
+5665998/1
BBCFFFDEHHHCFHJCFHJJJFHIJJJHJJIIJJJHJGHJHIJJJJJJJH
@3669011/1
gtttgatatcgccagtccaaattcttggacataggcgtcgttattgaaat
+3669011/1
BBCFFFFFHGHHHJJJJJJJJJJJJJJJJJJJJJJIIHIIHIJJJJJJJJ
@3669253/1
gtaggatcataacgatggtcaacaaggaactcttgtaaatcatgtatctc
+3669253/1
CCCFFDFFHHHHHJIJJJHHJIJJIIJIIJJJJIJJJJJJJJJJGIIJJJ
@60458/1
gtttaagaaagaccaaaggtttctgttgagctagtcatttgttcccctga
+60458/1
CCCFFFFFHHHHHJJJJJJHIJJJJIJJJJJJJJHIJJJJJJJJJJJJJI
@7767539/1
cacatggcaggaagttttctcgcaacttagg
+7767539/1
CC@FFFFFFDFFHI>FGGG<HGHDGGGG9F3
@7767589/1
ccggtattttccccttggcaacaaacagttgttt
+7767589/1
@@@<B1A?FHHBH@F;;FGGHIIGHIIG:?FC;:
@6682912/1
ggaatttttgcattttttataacttctttaatgctctccaaaattgtaaa
+6682912/1
CCCFFFFFHHHHHJJJJJJJJJJJJJJJJJJJJJJJJJJJJJJJJJJJJJ
@588026/1
ctttggattgaatataagaccttgttgttttagggtaatcaaattttatg
+588026/1
CCCFFFFFHHHHHJJJJJJJJJJJIIJIJJJJJJJHHIJJJJJJJJJJJG
@2634002/1
atctgaatctcattggaggatgcttccagtcactcaaaagtgggttctta
+2634002/1
<@?DDD?DDDBH<CFGHAC:<<<AF>GGE<?C9CFHI9FD::D3:??DDH
@2634063/1
gcctggtgcggaggctaccttgccgtaggaaataagaaagcaagagaagg
+2634063/1
CCCFFFDDHHHHHJJJJJJJJJJJJJJJJJJIIJJJJIJJJJJIHH>GHG
@7768018/1
ccacattccattccatgatttattaaacccga
+7768018/1
@@CFFDFFDDHHFB@@9<AE<FBEEFE>D@@6
@4658655/1
cagtcccttcagttaatatgctttaactgacaacattcaatgttctgtaa
+4658655/1
CCCFFFFFHHHHHJJJJJJJJJJJJJJJJJJJJJJJJJJJJJJJJJJJJJ
@61903/1
cttcaatggttgctgctaaatcttcaagtacatagtacataactttagct
+61903/1
CCCFFFDEDDFDHIGIGGJIIGIIHIJGIDFHIGGIIJIGJHHIJIHEEH
@2635322/1
gtagaatgttacaaaaaagtaataagtaactttttttatatatatcaaat
+2635322/1
@@@DDDDDFHHFFIIGGIIAFDHHAHCBAHIIIIGEHEGGBFHEG<DCGG
@3670057/1
gagcataataggtaggtgcagggtatgaaactgaacgtgtacacctggta
+3670057/1
CCCFFFFFHHHHFHIJFHIJJJJCHHJJJJJJJJJJJGHHIJJJJJJJDH
@3670361/1
gggaattgagagaagctttactctgtagcattgtaatttcttgttcttct
+3670361/1
@@@?DDDDDHHHH@GGDBFGCFEGHA@FCHGHE@??EBH>FHIDDGGIIC
@2636736/1
caaccttttgtaacatcgacgacaccgcttgtgcggcaatatgtttggct
+2636736/1
C@CFFFFFHHFHDHIIGIGIDHGIEDHIIIIIIIGIGIIIIIGDDEEHEE
@5164581/1
gtatatataagattacaattcttaacattttttctttaaacaaagaacat
+5164581/1
@@@DFFFFHHHFHIJJJIJJJJGGJHIJGIJIJJIJJJIIJJJJJHIIJJ
@6174336/1
cgtgtgatatgatatgggttgctgtttacaccaacgataaaatcaggctt
+6174336/1
BC@FFFFFHHHHHJJJJJHJJJJJJJJJJJJIJJJJJJJJJJJJJJJJJJ
@6174527/1
cttcattgtaacttggcccgcaacaattgtacacaactccataggaagcg
+6174527/1
CCCFFFFFHHHHHJJJJJJJJIJJJJJJJHIJJJJJJJJJJJJJJJJJIJ
@7214472/1
ggtgagaaaattcaagcgagctgatgtatggtcaacatcaagaagaggct
+7214472/1
=??DDDDFGHHD>GGHFIIHAFIIJIIGGIB@DEHB@DHHIJJCGIEGIC
@1604129/1
catcgcacaacaaacacttggggagttaaatcaacatcagctgagatata
+1604129/1
CCCFFFFFHHHHHJJJJJJJJJJIJHIJJJJJJJJJJJJJJJJJJJJJJJ
@62788/1
cttgcattaaatcacatcacattaccacatttctcaaattcagtcttgaa
+62788/1
CCCFFFFFHHHHHGHIJIIGJJJJJIIJHGHIGJJJJJJJJIJFHIJIJJ
@63104/1
ccgatgctagctttcttaaatctggttctctaatcatctgattagtagta
+63104/1
CCCFFFFFHHHHHJJJJJJJJJJJJJJJJJJJJJJJJIJJJJJJJHIJJJ
@4660664/1
ctgctgctggggctgttgttgccactgctgctgctgcggctgttgttgcc
+4660664/1
CCCFFFFFHHHHHJJJJJIJJJJJJJJJJJJJJJJJJIJJJJHIIHJJJJ
@4660681/1
ctctgatttatctcatcttcatcatccaagccgtaatgaatggtgttgct
+4660681/1
CCCFFFFFHFHHHJJJJJJJJJJJJJJJJJJJJJJJJJJJJJJHGHIIJJ
@64092/1
gctgctgtggtctctgctgttgctgaggctgttgtggtctctgctgttgc
+64092/1
CCCFFFFFHHHHHJJJJJJIJJJJJJJJJJJGIJIJJJJJJIIJJJIJII
@64166/1
cccaatgtttctagcctttcataattcataacgtcattagcagagctcgc
+64166/1
?@<;DDDDABDDBAGFEIAB>I<4CHIEH<A<FFEF>C?GGBBFGEC@DF
@64252/1
cggagctcttcagcatttagcagcatcgtgatacgatgtaatattgaagg
+64252/1
@@@BDADDHFDFHHEHIIIGHIHIGIIIFGFIIIECFHIIIGIIIHGIHG
@589347/1
attcaattgaagaagcaatttcttcgcagcctcttgttttgcttcttttt
+589347/1
@CCFFFFFHHHHHJJJJJJJJJJJJJJJJJJJJJJIHIJJIJJJJJJJJJ
@2638308/1
gtcgctttatgcaaataaattggcatcccacttttatgaatgattttgat
+2638308/1
BB@FFFFFHHGHGIJJJJIHIIIIIEFHIIJGIJIJJJJJIJIGIJJJIJ
@2638371/1
cttggcaacaaacagttgttttttcctgatatagctctaacttcaattaa
+2638371/1
@C@FFFDDHDFDFDFAFFCEGIIIIIGIIIIIIIIIIIGGIIIIIGIHIG
@3671601/1
ctttttttaccaaaccggtattttccccttggcaacaaacagttgttttt
+3671601/1
CCCFFFFFHHHHHJJJJJCGIJJJJJJJJJJJJJJJJJJJJJIJJHIJIJ
@4661585/1
gtggaatgtatgacgatgatttgatatctatatttctcattttttctgct
+4661585/1
BBBFFFFFHHHHHJJJJJJJJJIJJJJJJJJJJJJJJJJJJJJJJIIJJJ
@5167501/1
ctcaccacctcaaccgaacacttctaggttacatagtgtatgaaccgctg
+5167501/1
CCCFFFFFHHHHHJJJIEIJJJJJIJIJHIJJJJJJHHIIJJJJJJJJJJ
@7773705/1
ctcttgttacaacatatttcaacatgtatcctttt
+7773705/1
<;1BB;=DA4C?FFH@GEBE<:FA3ACFG@CDGF3
@3673196/1
cttgtattttgctcttctggaagagggcaagtaagtaccatatctatgtt
+3673196/1
BCCFFFFFHHHHHJJJJJJJJJJJJJJJJJJIHJJHIJJJJJJJJJJJJJ
@6687583/1
tcacaaacctgttagcagctggttgccttaaaacaatgtcaagagcttgg
+6687583/1
CCCFFFFFHHHHHJIJJJJJJJIJJJJJJJJJJJJJJJJJJJJJJJJJJJ
@64484/1
gcgttaacttttggtggctttattatattactcctaattgaagagccttt
+64484/1
BCCDFFFFHHHHHJGIJGHHIIJJJJJJJJJJJJJJIJJJJJJJJJJJJJ
@2640370/1
catccattttatagctactctaaaaacacggtcttttccttcccctggca
+2640370/1
CCCFFFFFFHHHHJJJJJJJJJIJJJJIJJJGHHJJJJJJJJJJJIJIJJ
@6175711/1
acaacagcaacagcagagaccacagcagcctcagcaacaacagcaacagc
+6175711/1
CCCFFFFFHHHHHJJJJJJJJJJJJJJJJJJJJJJJJJJJJJJJJJJJJI
@6688065/1
ctgactaaaatattgttcaagttcacgaggagtattcttggaaacaattt
+6688065/1
CCCFFFFFHHHHHJJJJJJIJJIJJJJJJJGICFHHIJJIIHGJJJGIJJ
@2640948/1
gccgcttgttgctgtacttgaggctgagatgaaggtggtctgctgggttg
+2640948/1
CCCFFFFFHHHHHJIJJJJJIJJJJJIJIJJJJJJDGIFHJJJJJJJHIJ
@2126857/1
gtcgtctttttttaccaaaccggtattttccccttggcaacaaacagttg
+2126857/1
CCCFFFFFHHHHHJJJJJJJJJJDHIJJJJJJJJJJJJJJJJJJJJJHJJ
@4148424/1
tccactatctaaataaatagctgcagctaatgattcaaataagtctccaa
+4148424/1
CCCFFFFFHHHHHJJJJJJJJJJJJJJJJJJJJJIJJGHHJJGCGHIIJJ
@6176768/1
ggcctatcctctggaggaattcctttaaactgatccatgatcaatctcat
+6176768/1
@?@DFFFDDDFDFHIIIGGI@HHIGGIEHIGAHEHIGEFEHIIIIIDGB<
@1100610/1
cggtacttttgtaaaacattatcaaaagttctctgaccatggaggataat
+1100610/1
CCCFFFFFHHHHHJJJJJJJJJJJJJJJHIJJJJJJJJJJJJJJJIJIJJ
@5670275/1
attccattccatgatttattaaacccgatgctagctttcttaaatctggt
+5670275/1
<?@B=A?DCFBFDHGBFCEI<CAA:FE8@FHEBF@D?FBHI?9:BGIIEH
@7216071/1
gaataaaggtggtatatataagattacaattcttaacattttttctttaa
+7216071/1
@<?DDDDAD?FFDFFEFE<IBFC<CEHE<HEHFHFIIIFIEFCGDFIFFF
@7216191/1
ccaatagctgtgggttatatggtgattgatgccattcaactttgcattaa
+7216191/1
@@CDFDFFFHHHGJDGGGIDHIEFFIIIIHGGGHGDAIGGGIJIJGGGIG
@5670757/1
tgggtgagtaacatcagctccgagaaatattacaggttcgttgaaaacct
+5670757/1
BBCFBDDFHHGHHJHJJJJJJJJJJJJJJJJIJJJJGIIJJJIIJJJJJJ
@5169300/1
ccggtcttcactgcagcctgactggtgagaaccctcaccgctgtcatgct
+5169300/1
BCCFDFFFHHHHHJJJJJJJJJJJJIIJJJJJJJJJJJJJJIJJJJJJJJ
@4664360/1
gcatgggtcactattaaagttgatttgtcttatagacttgacaatttttt
+4664360/1
@@<DBDDADBBAAEFF@:33<CDBBHFHEEHEFFEFBGI<C?9?CDDDFF
@7776599/1
atatataagattacaattcttaacattttttctttaaa
+7776599/1
@@@FD8DBDDDHGGG<FGHEEHG@BFGHJIEIJIIJFC
@5170625/1
cctgaggagcatgttcttgcctttgttgctgctgtggtggttcttgcctt
+5170625/1
C@CFDDFFHGFFFDGFHGGGHEHBHCGHHHFAEE?GEGBFHCDGHGEHIH
@5170842/1
gctcacttcaccaacattcatgaataatggaaaatcacatagcttcggcc
+5170842/1
@@CDDFFFFFHHHJJJJJGIJIJIJJJJJIIDHJJIIJJJHIGIIJJJJF
@3675185/1
gcagatgggagaaatatgaatgtgccggctggtacagttgttgatac
+3675185/1
CCCFFFFFHHHHHJIJJJJJJJHJJJJJJJJIDGGII?FHAGIGHGI
@594120/1
agaacaatgagtgagagcttgcaagaggtaacttctgtcttgaaatctgt
+594120/1
CCCFFFFFHHHFHJIGHJJJJJJJIJJJHHHJJJJJJJJJJIJJCIIJJI
@594598/1
cttggaaacaattttataattattggatatattcatgccacattccattc
+594598/1
@@@ADDD;CFBFFFEBB??AFFHFECHIDHFHEDHB<DF<<HFDHD<:9B
@1101964/1
aggaggctgaggcggaattagagcaattgctcccggagggactccaacag
+1101964/1
@@CFFFFFHHGHFGJJJDCHGGIGHDGGIJIIJJJJIIJHHFFFFFEEDD
@595005/1
gtaaatttatcgcaaggtaacgtaaaacaatatctattcaacaaaggaat
+595005/1
@@@;DBDDFBFAA?@DB2<AAFF>BABBEBBDDGE@FF<??B??BFE9BF
@595081/1
ctgcatatcagtcagcttcttaatgcatctctgcccagccacaatgttac
+595081/1
CCCFFFFFHHHHHJJJIJJJJJJJJIIJJJJJJJJJIGIIIJJIJJJJJJ
@6178631/1
cttgtctgtaattgcgataaggtttttcaggattgatagatacatcataa
+6178631/1
CCCFFFFFHHHGHJJJJJJJJJFHIJJJJJJIJJJJJJJIJJJJJJJJJJ
@595263/1
cattaaccttcaaaatttttccgaggtttaaattttttccgctgtagtac
+595263/1
CC@FFFFFHHHHHJJJJJIJJJJGIJCFHIJGIJJIGIGHIIIIFFFCGI
@66736/1
gcaaaatccaaaagatttttcattgtgttcgtggaagtaagaggtctttc
+66736/1
CCCFFFFFHGGHHJIJJJJJJJJJJJJIJJJIIJIJJFHIJ<FCDGHIJI
@6179298/1
ggatttcattgatagtatctgatttgttgtttattagggtagcattagga
+6179298/1
CC@FFFFFHHHHHJJGIJJJJHJJJJJJJJJJJJJJJJJHIJJIJJJJJG
@595770/1
gcccattattgtgtactatcttcaaagagaaaaagtgcaatactagaatt
+595770/1
CCCFFEFFHHHFFHHIIJJGIJJJJIIIJIJJIIIFGHIIGIJIJGGGGI
@6689959/1
tggaagtgatttgcacgaagcactataggtcgaccttctcggccaagatt
+6689959/1
CCCFFFDFHGHHHJJJJJIJJIIIJJJJJGIJJIJJJIJJJJJJJIJJJJ
@6690420/1
ctctatttcattgtgcattaatctatagaaaattttccaaacagtattta
+6690420/1
CCCFDFFFFDHHHFHIGIJIIIIGIJICHIICHIJBHGIIJJGIDEHHIJ
@2643104/1
gtcctgttggtccattaatataaaatggttcaacttctttggtgtac
+2643104/1
BCCFADDFHHHHHJJJJJJIJIJJJJJJHIJJIJJJJJJIIIHIIJJ
@6180957/1
gcccattattgtgtactatcttcaaagagaaaaagtgcaatactaaaatt
+6180957/1
CCCFFFFFHHGHHFHIJJJJJIJJJJJIJJJIJJJGHIJJJJJJJJJJJJ
@4150153/1
cagaagttgacattctatccaaagaattttcattacattttttatgcttg
+4150153/1
CCCDDDDEDHHHHGIIIIIIIIGAAHIEHIIIIIGIEGFGGIF?DFDFEH
@68718/1
cagcttcttaatgcatctctgcccagccacaatgttacaaacctctagag
+68718/1
CCCFFFFFHHHHHJJJJJJHIJJJJJJJJJJJJJJJJJJJJJJJJJJJJJ
@6181387/1
gccacattccattccatgatttattaaacccgatgctagctttcttaaat
+6181387/1
CCCFFFFFHHHHHIJJJJJJJJJJJJJJJJJJIJJJJIJJJJJJJJJJJJ
@1103100/1
gttccattgcttgaggtctggtaattggagcggcttgtctaa
+1103100/1
CBCFFFFFFHHHHJJIGHGIJHHJJJJJGJIJJJEI0?<F?F
@1103176/1
gccatcctctcattcttagttgtaacaactaggggcaccatgacgatagc
+1103176/1
CCCFFFFFHHHHHJJJJIJHIJHHIJJIJIJJJJJJJJJIJJJIIIJJJJ
@4667973/1
tggtgcattcataattcgggccttaactttagtgaactggtcatcaactg
+4667973/1
BBCDDDBDFHFHGGHGIJJJJJJJJJJJJJJJIJJJJJJJGHIJJJIJJJ
@1103759/1
gttgctgctgctgctgttgttgttgttgaccccatggttgtcgaggaggt
+1103759/1
@C@DDFFFHGHHFIIIFGHGGCHIAHIEFGIIIEHHIDBEHADDHIABB7
@4668510/1
cacctttgtcaccactatattcaccaaccgttaacggagtttgctgtcga
+4668510/1
CCCFFFFFHHHHHJJJJJJJJJJJJJIJJJJJJJJJJIJGIJJJJJJJJG
@5675617/1
gtcctgttggtccattaatataaaatggttcaacttctttggtgtac
+5675617/1
@@@FFFFFHFFHFGBHGIIJJIJIGJIG?FFIJIIIIGHIIEDBFHG
@4668553/1
gctgctgctggggctgttgttgccactgctgctgctgcggctgttgttgc
+4668553/1
CCCFFFFFHHHHHJJJJJJJJJJJJJJJJJJJJJJJJJJJJJJIJIHJIG
@4668699/1
tataactaatagattgacacgagacaacgtgatataactatgaagaatca
+4668699/1
CCCFFFFFGHHHHJJJJJJJJJJJJJIJJGHJJJJJJJJJJJJJJJJJJJ
@69678/1
gttgccttaaaacaatgtcaagagcttggattgcctcctgcggaccatta
+69678/1
CCCFFFFFHHGHHJJJJJJJJJJJJJJJJJJJIJJJJJJJJJJJJJJJJJ
@1104789/1
ccagaaagtaattgtattgtaagcacatgataatacacaaaatatagttt
+1104789/1
??7DD>DB=2:CDEEEBEE<FFE:CBEFI499<<CEEEBB;=D<<??DD@
@1104899/1
cttatacctagtgcttctgtaaaacgccaataattgttctttcatgatac
+1104899/1
CCCFFFFFHHHHHJJJJJJJJJJJJJJJJJJJJJJJHJJJJJJJJJJJJJ
@70218/1
cggtaccatggtataactatcttattgagataattatcttttgaaacaac
+70218/1
BCCDFFFFHHHHHJJJJJJJJJJJJJJHJHJJJJJJJJJJJJJJJJJJJJ
@7779255/1
cttcaacaccacactcctcaaggtacacccctataagggcttcgatagaa
+7779255/1
@CCFFFDFHHFHHJIBEGHIJJIFFGHAEHGGIIEIG?D7@DFFGGHEGE
@2644378/1
tgtagataggctggcctgcttgtggaaaaccaccacaaatccacttgg
+2644378/1
<<:?DB4BBDBDBEEEBEE<CDEB;2A?EB;E1CBB:BDEEI3?DDDD
@4151148/1
ccaatactttaagagcatttattgcagcttctttctgtgcatcattttta
+4151148/1
CCCFFFFFHHHHHJJJJJJJJJJJJJJJJJJJJJJJJJIJJJJJJJJJJJ
@3141639/1
cccgatacaatttcttgttttttatcatcctctttatttactagaaactg
+3141639/1
CCCFFFFFHHHHHJJJJIIIJJJJJJJJJJJJJJJIJJJJJJJJIJJIIJ
@3680562/1
ctgttattaaatgagggcattcatcttttcttttgtaaattacttcaagg
+3680562/1
@CCFFFFFHHGHFJJIJJIJJJJJJJJJJIJJIJJIIJJJJJJJJJJJJJ
@2131089/1
ctcaaggtacacccctataagggcttcgatagaatctgcaacaactttgt
+2131089/1
CCCFFFFFFHHHHJJJIJJJJJJJJJJJJJJJJJJJJJJJJJJJJJJJJI
@2131247/1
gtttttgagctcatacttaatccaatgacatggggaagtcaattgctaat
+2131247/1
CCCFFFFFHHHHHJJJJJJJJJJJJJJJJJJJJJJJJJHIJJJJJJJJJJ
@6183752/1
cttttccggaaagaacctagtgtgatggcgtttctgtaccactataaatg
+6183752/1
CCCFFFDFFDHDFIJJGJJJEFHIBFFDGHCGDFDGFHGIHGGHI@DCBC
@6694212/1
gaaagaaacaaacattgcagaaagtctgacaataaagtaggcccttatca
+6694212/1
CCCFFFFFHHGHHJJJJJJJIIJJHIJJJJJJJJJJJIJIJJJJJJJJJI
@3681520/1
aggtggtctgctgggttgctggtcaccgggttgttgcctaacaggaggtg
+3681520/1
BCCDDFDDHHHHHJJGHIJJJJIIJJJJJJGHIJJJJJJJJJIJJIJJFG
@3681647/1
actatcttcaaagagaaaaagtgcaatactaaaattttattcagtatatt
+3681647/1
CCCFFFFFHHHHHJJJJIIIJCHIJIJJJJJJJJJJJJJJJJJJJJJJJJ
@3682036/1
ctgaggctgctgtggtctctgctgttgctgaggctgttgtggtctctgct
+3682036/1
@@@DDFDFGGH?HIIHIGGIEIGIHHIGHG@CFGGIHHEFHIE>G>FF@G
@71295/1
ctccaatcgcattccctttcacactagggacatgaggtgaaattattggt
+71295/1
CCCFFFFFGFGHHGIJIJJJJJJJJJJJJGGJJIJIJDFEIIJIIJJIJ?
@3682411/1
tgattttcaagctcttcatgccactgattgatgtcccaatggtccacacc
+3682411/1
=;@B::D=DDA?B?EF>E<::?:EGFFII9AE<AEDEG>EFEB?GFGE=D
@71686/1
agggtatgaaactgaacgtgtacacctggtaaagaggtgacaaagatagt
+71686/1
@BCFDDFFHHHHHJJJJJHIIJJJJJJJJHIJJJIJJCFIIJJJJJJJJG
@5678588/1
gcatggtttaagaaagaccaaaggtttctgttgagctagtcatttgttcc
+5678588/1
CCCFFFFFHHHHHJJJJJJJJJJJIIJJJJJJJJJJJJJIIJJJJJJJJJ
@1613676/1
agaattacagaataactcatgaatgctttctaatgtttcttcatttaaaa
+1613676/1
BBCFFFFFHHHHHJJJJJJJJJJJJJJJJJJJJJJIJJJJJJJJJJJJJJ
@5679253/1
ggcaggaagttttctcgcaacttaggttatgcgaagtacataactttctt
+5679253/1
CCCFFFFFHHHHHJJJJJJJJJJJJIHHIJJJJJJJGGIJJJJJJJJJJJ
@7223684/1
gggaacgagaaccaatttcttttttaaaataatcagcaaaatccaaa
+7223684/1
CCCFFFDDD>HHFI=FHGCGHIIIFBCGDHIHGGAG@DHAGI>@FGG
@1107678/1
cttggacaagttgttatattagtcactttatatgttcttttaacactctt
+1107678/1
CCCFFFFFHHHHHJJJJJJJIJIJJJJJJJJJJJIJJJJJJGIJJJJJJJ
@72709/1
tcttgaggaagttggtgtagaggtgcaggctggccatgttgaatagcttg
+72709/1
CCCFFDEFFHHHHJJEGHIIHIJFHIJJJJJJJJJJJJIIJHIJJJJJJI
@5174944/1
ccgatcttgtacaacattttacatgcagttagtgcaactgctcccttggc
+5174944/1
CCCFFFFFHHHHHJJJJJJJJJJJJJJJJJJJGJJJIJJJJJJJJJJJJJ
@3143170/1
cggtaccatggtataactatcttattgagataattatcttttgaaacaac
+3143170/1
:??==8D;=D;2A<FH>GIGH<C?FH?FHBHB9CHHGIIIGH>BGDBHI?
@3684533/1
tctattagttcatctatattttttaaggaagtaagtgcaggggaacg
+3684533/1
CCCFFFDEHHHHHJJJJIJJJJJJIHHIGHHEGGIGGHGGIJJJGGJ
@7781767/1
aattagaatcatcccatagcaaatggtatttggta
+7781767/1
@@@D=DDDFDA4C@EFEBFGB4?FHC:A<CF9@?@
@3143535/1
gttctgtatttcctgtgatcttgtctaagattgctttcgctgcggcatgc
+3143535/1
CCCFFFEFHHHHHJJJJJJJJJJJJJIJJJJJJJJJJJJJJJJJJJJJJJ
@1108038/1
ggcataatgagtacatcatttacatcaccgtgatctaatatctgagc
+1108038/1
CCCFFFFFHHHHHJJJJJJJJJJJJJJJJJIJJJJJJJJJJJJJIJJ
@3685696/1
ctcatttgtctaagttaaacaattagtaacaaaaaagatttaaattattt
+3685696/1
CCCFFFFFHHHGHIHIJJJJJJIJJJHHIJJJJJIJJGIIJIJJIIGIJJ
@5680221/1
ctaagaaatacttagcaactgtacattcaacagtctgcccattctccagc
+5680221/1
CCCFFDDFHHGHHJJIIJJIJHEHGJIIIIJJJGHJIJJJJJJIJJJJJI
@1614788/1
tttgaaacacctctgtcgaacagcttccacagcttgtctgtaattgcgat
+1614788/1
CCCFFFFFHHHHHJJIIIIIJJJIJJJJJIIIIJJJIGJJHIJJJGHJGH
@7224612/1
aaggaattccggtttctcaaaacatggtgctggatgaggaaatttttcat
+7224612/1
@@CFFFADFHHDCEB@GGHCFGDBH<>EEFF>GDCFGEDBD9FAGHIGEC
@1615480/1
tgtcaattcaccaggtgatatatttttgcatctgttataaatgtaggaag
+1615480/1
CCBFFFFFHHHHHJJCGHIJJJJJJJJJJJJJJJJJJJJJJJJGIJJJJJ
@5681079/1
gcagggaattctaagagggtacacaattcaggcactaatgtctcttcaaa
+5681079/1
CCCFFFFFHHHHHJJJJJJFGIJJJIJJJJJJJJJJJJJJJJJJJJJJJJ
@5176290/1
cttctattagttcatctatattttttaaggaagtaagtgcaggggaacga
+5176290/1
BBBFFFFFFHHHHJJJJJJJJJJJJJJIJJIJJGIJJHIIJJJJJJJJJG
@1616008/1
ctaaggctgtatcatcaacttctaaaggtttccaataaacacctttt
+1616008/1
?@@BD>DDH?DFFBG@C?:?BFHD>CHGHHGDHG??BF?F>BG;FHI
@2133456/1
gtggaggtgaaaagaatgatcttccaactgtcacaaacctgttagcagct
+2133456/1
@@@DDDDADAFDDEEBGBFHFHHGDF@FHEIIGHGDEGIIIGHGFCGCGF
@602469/1
caagggaaaaatatacttcaaacataacagaaaaaaaattgaaaataagg
+602469/1
CCCFFFFFHHHHHJJJJJIJJJJJIJIJJJJJJJJJJEH<BGIJ@8B=F=
@3687686/1
ccaggaacttcccagtcatcaggaataaagtcattaaccttcaaaatttt
+3687686/1
CCCFFFFFHHFHHJJHIJJJJJJHJJJJJJJJJGIIJJIJIIIJJIJJJJ
@5177228/1
cgacacatcaatattaagcatcatcttccattgagaaggcctgacggact
+5177228/1
CCCFFFFFHHHHHJJJJJJJJJJJJJJJJJJJJJJJJJJJJJJJJJJJJJ
@6187122/1
ggcctatcctctggaggaattcctttaaactgatccatgatcaatctcat
+6187122/1
@;?DDBB=AA>DFDEBEBFFB>EHHHB?<9CB3?F9?F@<DDFFFEFIEG
@3144881/1
gcctatcctctggaggaattcctttaaactgatccatgatcaatctcata
+3144881/1
CCCFFFFFHHHHHHIJJJJJJJJJJJIJJJJIJJJJJJJJJJJJJJJJJJ
@6187281/1
cacgagacaacgtgatataactatgaagaatcatgtgataaaaaatagca
+6187281/1
CCCFFFFFHHHHHIJJJJJJJJJJJJJJJJJJJJJIIJJJJJJJJJJJJJ
@2134921/1
ccagagcttggtacaattgtcgacactacctgtagcagtttgttatggta
+2134921/1
CCCFFFFFHHHHHJJJJJJJJJJJJJJJJJJJIJJJJJHJIJIIJJJJFH
@6697474/1
ccactatctaaataaatagctgctgctaatgattcaaataagtcaccaag
+6697474/1
CCCFFFFFHHGGHJJJJIIIJJJIIJJIIJJJIJJGB@EGHIGIIIIIJI
@6187808/1
tgttgttgttgctgctgctgttgttgttgttgaccccatggttgtcgagg
+6187808/1
CCCFFFFFHHHHHJJJJJJJIJJJJIJJJJJJJJJJJJJJJHIJJJJJJJ
@6188065/1
gttttttaagtgcatgttgaacatattcatgcaaaatgcaaatgtagctt
+6188065/1
CBCFFFFFHHFHHJJJJJJJJJJJJJJJJJJJJJJJJJJJJJJJIIJJJJ
@6697963/1
gctttattatattactcctaattgaagagccttttcccaaaatcatacca
+6697963/1
C@CFFFFFHHHHHGJJJJJJJIJJJJIIJJJJIJJJJJJIJJJJJJJJJI
@6698219/1
ctcattcttagttgtaacaactaggggcaccatgacgatagctttattct
+6698219/1
CCCFFFFFHHHHHJJJJJJJJJJJJJJJJJJJJJJJJJJJJJJJJIJJJI
@5682237/1
taagaacaatgagtaagagcttgcaagaggtaacttctgtcttgaaatct
+5682237/1
CCCFFFFFGHHHGFHIIJJIJJJJJJJJJJCGHIIJJJJJJJJJJJJJIJ
@1110475/1
ctccaatcgcattccctttcacactagggacatgaggtgaaattattggt
+1110475/1
@@@ADD?D?FBH<BE<?@FG@HCHIGFGC9EBHHGEE9?FGGIDHGGHCB
@604009/1
ccagagactcgtccaatcagattgaaaaaaacaagttgtataacacaatt
+604009/1
CCCFFFFFHHHHHJJIJJJJJJJIJJJJJJJIJJJFHJIIJJJJJJJJJJ
@6699866/1
ggtctgtgttgttctttttctattttcttggctttgagatacctacgcct
+6699866/1
@BBDFFDFHHHHHJJJJJJJJJJJJJJJJJJJJJJJJJJIJJJJJJJJJJ
@3691545/1
ggaaataagaaagcaagagaaggaagtgaggtacacagttgcagtcctga
+3691545/1
?@:=D;DDBBCDDG>FEFGCGIDE;BEFDFA:C?CGB>?DFE>@B?DDG?
@2136975/1
ggggttgtttccctagactgtggttgagacacttgctggggaggtggacc
+2136975/1
B@CFDDFFHHFHHHHJJIJIJJJIIJJJIJEIIJJIJJJIJIJJBGIGII
@7783366/1
ttttcaagctcttcatgccactgattgatgtcccaatggtccacaccttt
+7783366/1
@CCFFFDFGDHHGHIGHF<EHGGJDJFHECBHHCHG@CHGDHIGGGHHH@
@6700741/1
gctgctatagatggaacgttgatctggtctggagctggatgagtgacatc
+6700741/1
CCCFFFFFHHHHHJJJJJJJJJJJJJJIJJJJJJJJJJJJJJJHIIJJJJ
@5683657/1
ccctaggcaaggtacagcctcaccacctcaaccgaacacttctaggttac
+5683657/1
CCCFFFFFHHHHFGIJJJJJJJJJJJJJJJJJJJJJJJJJIJJJJJIIJJ
@3146591/1
caacaatttctcttcctttttttggatctgaagggcggtcccctcttttg
+3146591/1
CCCFFDEFHHHHHJJJJJIJJJJJJJJJJJJJJJJJJJJHHHHFFFFEEE
@6700918/1
ccccttggcaacaaacagttgttttttcctgatatagctctaacttcaat
+6700918/1
CCCFFFFFHHHHHJJJJJHIIHHIJJJJJJJJJJJJJJJJJJJJJJJIFI
@1621299/1
gcttggtgtttgttttctcctactccgacaaacgccatcctctcattctt
+1621299/1
CCCFFFDDFHHHHJJJJJJJJJJJJJJJJJJGIJJJJJJJJJJJJJJJJJ
@6702913/1
gtgcattcataattcgggccttaactttagtgaactggtcatcaactgag
+6702913/1
BBBD=BDFHHHHHJJJJJJJJJJJJJJJJJGIIIJJJ;DHIJJJJJJJJJ
@605092/1
ccaatgtttctagccttttataattcataacgtcattagcagagctcgct
+605092/1
@CCFFFFFHHHHHJJJJJIJJJJJJJJJJJJJIIJJJJJJJJJJJJJJJJ
@1112037/1
gccactgctgctgctgcggctgttgttgcctctgctgctgctggggctgt
+1112037/1
CCCFFFFFHHHHHJJJJJJJJJGIIIJJJJJJJJJJJJJJJJJJJJJJJG
@4677754/1
gtcagaattttcgtttggagcaaatacaatgtatttgctgtctttgtgtc
+4677754/1
BBCDFFFFHHHHHJIJJJJJJJJJJJJJJJJIJJJJJJJJJJJJJJJJJJ
@4156516/1
ggacacttatcaggttgtatactgatttcataatgatgtacgaaacctcg
+4156516/1
CCCFFFFFHHHHHJFHIHHIIJJJJJJJJJJJJJJJJJHIIJJJJJJJJI
@2138585/1
aggcaaggtacagcctcaccacctcaaccgaacacttctaggttacatag
+2138585/1
CCCFFFFFDHHHHJJJJJJJJJJJJJJJJJJJJJJJJJJIIJFHJJJJJJ
@2650918/1
gtcgcttatgtcaaattctacttctgaatgatgttctacgttatcatcaa
+2650918/1
CCCFFFFFHHHHHJJJJJJJJJJJJJJJJJJJIJJJJIJJJJJJJJJJJJ
@5180890/1
ctctatttcattgtgcattaatctatagaaaattttccagacagtattta
+5180890/1
CCCFFFFFHHHHHJIJJJJJJJJJJJJJJJIIJJJJJJJJJJJJGIJJJJ
@5181230/1
ctgattacttcttctcgaggtggctgcagtttccatatcatattatacct
+5181230/1
@CCDDFDFHHGHHIGHBGGFIGGGJGFIIGHGIIIHIIJIJJIIJJJJJJ
@6704623/1
tctccctctggttgctttaatgatatcaagaattctttttccaaaattgg
+6704623/1
CCCFFFFFHHHHHJJJJJJJJJJJJJJJJJJJJJGIJJJJJJIJIIJJJJ
@7786268/1
ggcttctattagttcatctatattttttaaggaagtaagtgcaggggaa
+7786268/1
@@@FFFFFGHHHHIJII@JGGGIIIIIJGIGJ@>@@FEGGHGGCGBDGG
@6705218/1
gtccttctaacctgttcttcttgaagttggttcagctgtagtctgtctgc
+6705218/1
@@@FFFFFHGHHHIFHIJJJJJIJIJIIIJGIJJJJJJHIIIIIJJJJJJ
@606905/1
cttttcccaaaatcataccattagatttattaatttgctcaggagaaatt
+606905/1
CCCFFFFFHHHHHJJJIJJIJJJJHIJJJJJJIJIJJJJJJJJIHGIJJJ
@7230516/1
gcagtcatcaccaaaacctgatgattttcaa
+7230516/1
=:1ADBBDFDFB2A<CBA<E>F9:CAFFEFA
@4158980/1
gcatttctttcagaccaaaatttctttgtaaacaagttagtaaaatagaa
+4158980/1
;@@7B?BDF>CBDGI=D?AGHDFHFCB<FEHFDGEE?E?GD>G???G4DE
@1114280/1
aagaacaatgagtgagagcttgcaagaggtaacttctgtcttgaaatctg
+1114280/1
CCCFFFFFHHFHFIJJJJJJJIIJJJJIIFGHIIGIJJHJJJIJJJJJJJ
@1622174/1
gcttgtctaacttgaccaacggtaaaagcaggaggttgttgcatcctttg
+1622174/1
@@@DDDDDDH?FHG>F?FHIGBFFHHEIBCFF1?DHHIFGHCAGC@FCGF
@6193373/1
ctcagttgtttttgcacagaactcagcaactctcggatcttctatcctta
+6193373/1
@@@FFDEFFHBFDHEIJJJJJJIGGIEEHJJCCEGGE?FFHIJIJJJIJ@
@5688603/1
gtgagtaatctctgtatcaacaactgtaccagccggcacattcatatttc
+5688603/1
CCCFFDDFHHHHHJIJJJJJJJJJJJHIJJJJJJJJJJJJJJIJJJJJJJ
@6194548/1
cttggataccttggcttaagagagaaataaagagagaaatagaaaataaa
+6194548/1
CCCFFFFFHHHHHJJJJJJJIJIJIJJJJJJJJJJJIJJJJJJJJJJJJJ
@4160341/1
caataattgttctttcatgatactctcaagatccctgattacttcttctc
+4160341/1
CCCFFFFFHFHHHJIJJJJJJJJJJJJJJJJJJJJJIGIJJJJJJJJJJJ
@4160413/1
tcataactaaaacagggttcatgagttccactttcacaatcaattaattg
+4160413/1
@CCFFDDFFHHHDFHGICCFHIGIHHG@DGCGGJJIGIGHIGGGGHGDGH
@4160873/1
ctttgtgtcttgcacgacctttggattgaatataagaccttgttgtttta
+4160873/1
CCCFFFFFHHHHHJJJIIJJJJIJIJJJIJIJJJIIIJIJJJFHIIJIIH
@4161473/1
ctctaactaaaaattcttttttaagtaacaaagcttcagtaaataacaaa
+4161473/1
CCCFFFFFGHHHGJJIJJJIIIHGIJGGIIJJJIJIJJJIIIIIGHIFIH
@80972/1
ttacacaatataaatgcaccttcaacaccacactcctcaaggtacacccc
+80972/1
CC@FFFFFFHFHHJGIIIJGIJJJJHJJCGIJJJIJJIJIJGHGGJIIIG
@7788323/1
gcatcctttgctcttgaggaagttggtg
+7788323/1
@C@FDEFDDDDHDI@H93FGHGAFH>CE
@1115339/1
tgcacgacctttggattgaatataagaccttgttgttttagggtaatcaa
+1115339/1
CCCFFFFFHHHHHJJJJJJJJJJJJJJJJJJJHIJIJJJIJJJBFHGJJJ
@3151872/1
gtaatcactgctgaggcttgaacaagcccttctgatagcctgcaattctt
+3151872/1
@@@DDDDDDFBDFBDF@GGD@HB<A?BCCFHGGIIIIIBHEGI;GEGDEF
@1115716/1
cagtaaataacaaagaatggaaggccaaaatttgttcacactgttcctgg
+1115716/1
BCCDDFFFHHHHHJIJJJJJJJJJJJJJJJIJJJFHHIJJJIJFHIIIJJ
@3152145/1
ctttatgtttttgtattcttcaatggttgctgctaaatcttcaagtacat
+3152145/1
CCCFFFFFHHHHHIIIJJJJJJJJJJHJJJJJJJJJJJJJJJJJIGIJJJ
@4681902/1
cctgggtttaaaatcttcaataacattactcatttctgataggttctgca
+4681902/1
CCCFFFDDHHHHHJJJJJJJJJJJJJJJJJJJJJJJJJJJJJJDHIJJJJ
@1624344/1
cttctttctgtatcaactgcagcctcttttaccattgtacgagtttgagc
+1624344/1
@@CDFFFFHHHHHJJJIJIJJJJJJIJIJIHIIJJGIJJJJIIGIJJIJJ
@7789289/1
aatgaataatgcagcgatgattccaaagcttcaaa
+7789289/1
@@@DF?DFF?FHFHGHFGBHHIGE<CFEFDE<CG9
@7789364/1
gtaacttctgtcttgaaatctgtagcccaatatagattccagaacttccg
+7789364/1
@@@DDAD?:A:?CBGBF4AA@HDABECFEC23?CCFG>CFE@3?;DE@:6
@6708660/1
ctggttacaggagatactggttgttgttgaggtggtagttgagtttggtg
+6708660/1
CCCFFFFFHHHHHJJJJJJJHIJIJJIIJHIJEGIDGHHIJGIGIIJJBG
@7790274/1
gggaaataggatattttcgcattcattaagattagtattaa
+7790274/1
@@CDDDDDFG<C<EGDH4F<@HB@HHIEDH4EG<CC?DDC4
@6196427/1
gtccgactgatgatttgaggttcttgtggaattgtgacactttgatgttg
+6196427/1
CCCFFFFFHHHHHJJJJJJJHHIJJJIJJJJJJJJJJJJJJJJJJJJJJJ
@611356/1
ggctattttagcatggaatgtaatctccaagttgtgaatcaatttcagga
+611356/1
CCCFFFFFHHHHGJIJJJJJIJJJJJJJIJJIIJIJJJJJJJJJJJJJJI
@611588/1
taagtcttctctgcactgtgacagtcttcaagcactgagttagaatacca
+611588/1
BCCFDFFFHHHHHJJJJJIJJJJJHIJJJJJJJJJJJJJHIJJJJJJJIJ
@5691289/1
gcatcttctctaactgtcctttgaggtgcaaaacaagcgatcgcccagac
+5691289/1
@@?DDDDDHHFHH>GECAAFGIIBFHCE@EDHHGEIIIEEHHIIEAGA2C
@611764/1
aggtgatatatttttgcatctgttataaatgtaggaagttatcaagaaat
+611764/1
=BBBDFFFHHHHHJJJJJJJJJJJJJJJJJJIHIJJJJHJJJJJJJJJJJ
@611879/1
gcagcagcaagtttcgcttgttttttacttgttcctgtgccataaccgta
+611879/1
CCCFFFFFHHHHHJJJJJJJHJJJJJJJJJJJJJJJJJJJJJJJJJJJHJ
@82008/1
ataagattacaattcttaacattttttctttaaacaaagaacattggatt
+82008/1
CCCFFFFFHGFHGJJJJJJJIJJJJJJJJJJJJJJJJJJIIHHJJJJJJJ
@4162606/1
gcaatggtgaaataggttctgaaagacttgtaaagtttactactatattc
+4162606/1
@@CFFFDDHHHHHGJJFHHIJJJJJJJIIJJJJJJIGJJJJJJJJJJJJJ
@5186940/1
gtccttctgacacaccatctctgtaaaagaggatagcttgaggcttatac
+5186940/1
CCCFFFFFHHHHHJJJJJJJJJJJJJJJJJJJJJJJJJJJJJJJJJJJJJ
@2655135/1
cagagactcgtccaatcagattgaaaaaaacaagttgtataacacaatta
+2655135/1
BCCFFFFFHHFHHJIJJJJIJJJIJJJJJJJJJJJJJJJJIJJJJJJJJI
@82787/1
gcctagacttgtgcaccagctaaagaagacttatctttaaacggcagctt
+82787/1
CCCFFFFFHHHHHJJJJJJJJJJJJIJJIJJGIJJJJJJGIJJIJIJJIJ
@2655573/1
cttcaacatataaactgcagggaattctaagagggtacacaattcaggca
+2655573/1
CC@FFFFEHHHHGIIIGIJIIJIJJJJJIIIGHGGHIGHGE?BGIIJJJG
@4163474/1
cttgcaagaggtaacttctgtcttgaaatctgtagcccaatatagattcc
+4163474/1
<??DDFBDBF<DFHGGHGHGHHIEEEGCFHEGHIFGHCF@BDFHGIIIII
@3153134/1
ttctagcctttcataattcataacgtcattagcagagctcgctactaagg
+3153134/1
CCCFFFFFHHHHHJJJJJJJJIJJJHGJJJIJJJJIJJJJJIJIJJJJJI
@83489/1
ctaacttttaagtttttaaatcttttatgaatccatggaatcagaatcct
+83489/1
CCCFFFFFHHHHHIJJJJJJJJJJJJJJJJJJJJJJJJJJJJIHIJJJJJ
@4684055/1
ccgtgatctaatatttgagcagaaggtgctggtgcatgtaatactttgta
+4684055/1
@@@DDDEFHHHHHJJJJEIIJJJJJJFGIGGICFGEGHGIIIJJJJJJHG
@4684233/1
gatgaggaaatttttcataaagaagtcgaatactgttcttaggaatattt
+4684233/1
C@CFFFFFHDFHHJIJJJJJJJJJJJJJJJJJJJJJIJJJJJJJJJJJJJ
@2656624/1
cttgatactccctgggtttaaaatcttcaataacattactcatttctgat
+2656624/1
@@@AAEFFHHHHHJJJGGGGIJIGFFHHJICIIIEGIJIIJCHIJIIJIG
@84182/1
cttacaggtaccggtctttctcgataatcaagtgttggtgcattcata
+84182/1
@@@=BD?8=2:::C1@DBD>F<A9CAA?>1CF??GFFE6BF9?9?B@F
@5187522/1
ggagaatttttaaccatttacacaatataaatgctccttcaacaccacac
+5187522/1
BCBFFFFFHHHHHHIJJJJIJJJJIIJJJJJJJJJJJJIJBHIGHIJJFI
@84853/1
ctgactaaaatattgttcaagttcacgaggagtattcttggaaacaattt
+84853/1
@C@DFFFFHGHGFJGGHGGJIFHIJJI=FHGI:?DIGIIG<BGDGHHIFI
@7794101/1
gcttgatactctctgggtttaaaatcttcaataacattactcatttctga
+7794101/1
CC@FDFFDHDHGHEGEIIDHIGFEH@FHHCHI@FCHHIGGCGGIFJJGDA
@4685423/1
gcagctggttgccttaaaacaatgtcaagagcttggattgcctcctgcgg
+4685423/1
BCCFFFFFHHHHHJJJJJJJJJJJJJJJJJJJJJJJJJJJJJJJJJIJJJ
@5692462/1
cacctgaatccttagaattcaaaaattcaaacttaaattcgtagcctaat
+5692462/1
CCCFFFFFHHFHHJJJJJJJJJJJJJJJIJJJJJJJJJJJJIJJJJJJJJ
@7794413/1
gcctcttgttttgcttctttttttg
+7794413/1
@1=BBB8BFDFBDGGI4ABBFA<EB
@6711720/1
gtttgtttctgaaattcttcagtctctgttaggatagcttccttaacatc
+6711720/1
CCCFFFFFHHHHHJJJJJJJJJJJJJJJJJJJJJJJJJJJJJJJJJJJJJ
@5188013/1
ataagaacaatgagtgagagcttgcaagaggtaacttctgtcttgaaatc
+5188013/1
CCCFFFFFHHHHHJHIJJJJJJJJJJJJJJJIIJJJJJJJJJJJJJJJJJ
@85876/1
ggtagctttaatcatagttgatgtctgcatatcagtcagcttcttaatgc
+85876/1
BC@FFFFFHHHHHJJJJIIJJJJJJJJJJJJJJJJIJJJJJJJJJJJJJH
@5188637/1
gccaatagctgtgggttatatggtgattgatgccattcaactttgcatta
+5188637/1
@@@DDDADHHHDB@@1ACHGHII<CBHHHIHEGIIIGIIIEFIIIGGHGC
@7795312/1
gtcctgagctggtcttcagtcacccgattctatttcttggtcatcagttt
+7795312/1
C@CFFFFFHHHHFEHIIIJHHIJIJJIJGIGGIIDHBHIIEHGEHGCDGH
@2144590/1
gtgcaggctggccatgttgaatagcttgctgtggtggtacagcacccggt
+2144590/1
CCCFFFFFHHHHHIJJJJJIJJJJJJJJJJJIIIGHJGIJJJIJIJJIJA
@1628544/1
ggtaggtgcagggtatgaaactgaacgtgtacacctggtaaagaggtgac
+1628544/1
@@@FFDBDHFHHHAEGIIIIJJJJIIJGGIIGIJJGIJIEIIIIHJIGGI
@1629589/1
agtaggtaaaaagattattgtattttcttttagaactctttcaaagagtt
+1629589/1
@@=DDFFFHHDFFIJJIIJJJIJJJJJJJIJJJIJGIIJIJJEGHHIIDG
@3155734/1
tcttcacatactcttgttacaacatatttcaacatgtatccttttgggcg
+3155734/1
CCCFFFFFHHHHHJJJJJJJJJJJJJJJJJJJJJJJJJJJJJJJJJIJJJ
@3155767/1
agactctgtacttcctcctcatagttccacaatgagtaatttcaattttt
+3155767/1
CCCFFFFFHHHHHJJJJJJJJJJJIJJJJJJJJJJJGHIJJJJJJJJJJJ
@88075/1
cttgtatactagcatgactgactagatagaagtctaattcagtagggtga
+88075/1
CCCFFFFFHHHHHJJJJJJJJJJJJJJJJHJJHIIIJJJJJJIIIJJDGG
@1629865/1
cacagttgcagtcctgagctggtcttcagtcacccgattctatttcttgg
+1629865/1
C@CFFFFFHHHHHJJIJGIIJFFHHJJEIHHIJJJJIIJJIIJGIJJIIJ
@614130/1
agcaataggagtgaagatggatctctgatcacaaaacaggatgatatact
+614130/1
CCCFFFFFHDFADFHHHHIJFGHIJIJIIIIJIJJJJIIJFHGGIECEGI
@6713715/1
cattttatcggccaacatattactgacctcaaccgtacttctagcattag
+6713715/1
CCCFFFFFHHHHHJJJJJJJJJJJJJJJJJJJJJJIJJJJJJJJJJJJJI
@2146154/1
tccaaaattgtaaatccaggaacttcccagtcatcaggaataaagtcatt
+2146154/1
CCCFFFFFHHHHGJJJJJJJJJJJJJJJJJJJJJJJJJJJJJJJJFHIJJ
@1631761/1
cactgattgatgtcccaatggtccacacctttgtcaccactatattcacc
+1631761/1
CCCFFFFFHHHHHJJJJJJJJJJJJJJJJJJJJJJJJJJJJJJJJJJJJJ
@2146875/1
ctcatttgaaaacgtggatctccaaggtctccttgaacaaatttacctaa
+2146875/1
CCCFFFFFHHHHHJIJJJJJJJJJJJIIIJJJJJJIJJJJJJJJJJJJJJ
@6201019/1
atttattaaacccgatgctagctttcttaaatctggttctctaatcatct
+6201019/1
CCCFFFFFHHHHHJJJJJJJJJJJJJJJIJJJJJJIJJJJJJJJJJIJJJ
@3158906/1
gtaaagttttgcctataagaacaatgagtgagagcttgcaagaggtaact
+3158906/1
CCCFFFFFHHHHHJJIJJJJJJJJJJJJIIIIJJJIJJJJJJJJJFGIIJ
@1632860/1
cgattctccactgaaccaaatcggctccttgaatgaatttttcattcctc
+1632860/1
<@@FFDEFHFFHDIIGIHIIGGIGIIIIIGEDHCDGGIIIGHHIICCDFF
@7798070/1
gcagcagcaagtttcgcttgttttttacttgttcctgtgcc
+7798070/1
@C@DFFD?F?FCFGGGAHGIGHIBGGGGIJIIEHHEGB99D
@7798320/1
ctgttcttcttgaagttggttcagctgtagtctgtctgcatctgtatatg
+7798320/1
@CCFDFFDHFDFFHBHHHJEFHBHEIGCDHHHCEECFGH>??F??:<DBD
@7798680/1
ctgcaatttccaagaaactttacttttcacaaataaatataaaaagaaaa
+7798680/1
<@@DD3BDFFBDDGEHDEIII>H@<CHIGCAHGH9F?9FGIGIHJFCC39
@6714512/1
ggttgagacacttgctggggaggtggacctctttgtgcccatggagtttg
+6714512/1
CC@FFFFFHHHHHJJJJJJJIJJEGIIJJJJJJJJJJJJJJJJJIJHIJI
@7238474/1
gtatacctaaaagtgggttcatgaattgctccctccacctgaact
+7238474/1
CC@FFFFFDFHGFABDBC;CFH>ACEHCH@><FCHIHIGICA9:9
@1122371/1
ggactgtcagatggttttggagaattatcaaagagaattattgaattcaa
+1122371/1
CCCFFFFFGGHHHJGIJJJJJJJJJJJJJJJJJJJJJJJJJJJJJJJJJJ
@3160536/1
agcctttgatagcaatcggtaaagttttgcctataagaacaatgagtaag
+3160536/1
CCCFFFFFHHHHHJJJJJJGHJJJJIJJJJJJJJJJJJJJJJJJJJIHIJ
@6202963/1
ccgcaattttctggcggagctcttcagcatttagcagcatcgtgatacga
+6202963/1
CCCFFFFFHHHHHJJJJJJJJJJJJJJJJJJJJJJJJJJJJJJIJJJJJJ
@7799767/1
gctgagagtaattcgtcgcgcattctgttgtatatttatgctcacttcac
+7799767/1
@@@ADFEDHDHHDHAEHEGGGIIFGGG9DEGEIGHGIIGHCGICHIIJJJ
@94497/1
gctagctttcttaaatctggttctctaatcatctgattagtagtaacgat
+94497/1
CCCFFFFFHHHGHIIJGGIIIIHJJJJIIIJJIJIIJIJJFGIIIIIJJJ
@616941/1
tgagccacatcaatgttaaggaatggtttccaaccaataattgcagactg
+616941/1
CCCFFFFFHHHHHJJJJJJJJJJJJJFHIJJJJJJJJJJJJJJJJJJJJJ
@6203903/1
ctgttataaatgtaggaagttatcaagaaatcta
+6203903/1
?=====DDFF8FAE<AGGG<CHAFFHI>GHIIFH
@6717784/1
ctggcattttcctgtgactgatttttcttcaacatcaacaaatgtcactt
+6717784/1
CCCFFFFFHHHHHJJJJJJJIIJJJJJJJJJJJJJJIJJJJJJJIJJJJJ
@3161441/1
ctagtttcctcctcatcaagagcacggcgatactgcaaacaagggatagc
+3161441/1
BCCFDFFFHHHGHIIJIJJJHJHJJGIJJIJJIJJGJJJJIIICIHIIJG
@4168984/1
ggtaatattttgataacgtggatgtagataggctggcctgcttgtggaaa
+4168984/1
B@?DFFFFHHHHHJJJJJGHJIJJHIJJJJJJJJJJIJJJJJJIHGIGJJ
@4169286/1
ccactatctaaataaatagctgctgctaatgattcaaataagtcaccaag
+4169286/1
CCCFFFFFHHGHHIIIIGGJJJJJJJJJJJJIJJJIFCFFHHIIIJJIJJ
@2150870/1
agcatcattcattttcttcattgtaacttggcccgcaacaattgtacaca
+2150870/1
CCCFFFFFHHHHHJJJJJJJJJJJJJJJJJJJJJJJJJJJJJJJJJJJJJ
@7242318/1
gtcaattcaccaggtgatatatttttgcacctgttataaatgtaggaagt
+7242318/1
@@@FFDDDFFHDDGEEHC<<E4FHEBF9CGD;EF>HHI<DHI1?CBDEE?
@1124731/1
attagcagagctcgctactaaggccttcaagatagaacccaattctggcc
+1124731/1
@@@DDBDBFBDFDDEGGBGHHHG<EHIBHDDBFFDGI??DDHHIGGHECF
@2664371/1
ctcagagctaccttggcagctgctaattttgcttggtgtttgttttctcc
+2664371/1
CCCFFFDFHHFHHJIJIJJJIJJJIIIJIJJIIJJJJJJJJJIIJJJJJJ
@6718340/1
gctggatgaggaaatttttcataaagaagtcgaatactgttcttaggaat
+6718340/1
CCCFFFFFHHHHHJJJJJJJJJJJJJJJJIJJJJJJJJJJJJJJJJJJJJ
@6718497/1
catgacgatagctttattctcattaaggaattccggtttctcaaaacatg
+6718497/1
CCCFFFF?FFHHHJIIJJJIJJJGIIIGJJGGIGIJIJJJJJIJIJGGHE
@1125705/1
gttgttttagggtaatcaaattttatgacaaaattgcaattctttacatc
+1125705/1
CCCFFFFFHHHHFHIJJJJJJJJJJJJJJJJJJJJJJJJJJJJJJJJJIJ
@2151461/1
ctagtgcttctgtaaaacgccaataattgttctttcatgatactctcaag
+2151461/1
CCCFFFFFHHHHHJJJJJJJJJJJJJJJJJJJJJJJJJJJJJJJJJJJJJ
@1637080/1
cttattctttatatttaaattgagatgattagtttccacaacaatttctc
+1637080/1
CCCFFFFFHHHHHJJJJJJJJJJIJJJIJJJJHIJJJJJJJJICHIIJJJ
@96354/1
ctgctgtggtctctgctgttgttgttgaggctgctgtggtctctgctgtt
+96354/1
CCCFFFDFHDFHHIJJJJHHIHHJHJIHJJJJJGJIEHGGHICEGGBGHG
@6205850/1
tgaaccaaatcggctccttgaatgaatttttcattcctccatactccttg
+6205850/1
@BCFFFFFHHHHHJJJJJJJJJIJJJJJJJJJIJJJJJJJJJJJJJJJJI
@7243794/1
gcattaaatcacatcacattaccacatttctcaaattcagtcttgaaata
+7243794/1
@@CFFD8DFDFBDHGIEGEGEDHHD=EHHAHGIIJGEGHGHIIJC>DAFE
@4693112/1
ccttcacactcatcaagaacttggtaaactcttagatcttcattttgttg
+4693112/1
CCCFFFFFHHHHHJJJJJJJJJJJIIIJJJJJIJJHJJJJJJJJJJJJJJ
@5702455/1
ctttttttaccaaaccggtattttccccttggcaacaaacagttgttttt
+5702455/1
CCCFFFFFHHHHHJJJJJHHJJJJJJJJJJJJJJJJJJJJJJHJJHIJJJ
@1638332/1
gttcttgcctttgcagctgttgtggtggttgttgcctctgttgctgctga
+1638332/1
CCCFFFFFHHDFHJJJJJJIJJHIJCGIHIJIJJJJJJGIHJJJJJJJJF
@1638925/1
actgctgctgctgcggctgttgttgcctctgctgctgctgctgctgaggc
+1638925/1
@@@FFFFFHDFGGJJJJIJGHEFAHHHGHHGGIEGIFGHGGGFE<DHIGE
@5703291/1
cctctgtcgaacagcttccacagcttgtctgtaattgcgataaggttttt
+5703291/1
CCCFFFFFHHHHHJJJJJJIJIJJJJJJJJJJJJJJJJJIJIJJJDHIJJ
@2666440/1
tattgactaaggctgatctgaggtctgtcaattcaccaggtgatatattt
+2666440/1
@@@DFFFFFHHHHJIIDGIIEEECFHIHHHAHIJIJJIJHHGEIIIEEHI
@5195063/1
cttggctttgccgcttgttgctgtacttgaggctgagatgaaggtggtct
+5195063/1
@CCFFFFFHHHHHJJJJIJJJIJIJJIJIJJJJJJIJJJJJJJJIJJHIJ
@1640275/1
caggaacttcccagtcatcaggaataaagtcattaaccttcaaaattttt
+1640275/1
CCCFFFFFHHFHGJFHIJJJJJGIIGJJJFHIIIIJJJJIJJJJIIIJJJ
@1640394/1
gcttcggccacttctttgaactaagtacagcgaaattcttattcgattga
+1640394/1
@@@D?DDDHHFDFBGGCFHIIIIIGCGHGEHIIIGBGHHGIIGHGHAGDF
@2667082/1
cagggaattctaagagggtacacaattcaggcactaatgtctcttcaaaa
+2667082/1
CCCFFFFFHHHHHJJJJJFGIJJJFHHJJJJJJJJJJJJDHIJJJJIIJJ
@1127270/1
gctcagcatctcgaggaaccaagtagcatggtggtagccaattatcatgc
+1127270/1
CCCFFFFFHHHFGIIHIIJJJJIHGJJJIJJFGIFHIJJJJJJJJJJJJI
@6720437/1
tcatcacttatttgttgtttaaacgtcttcccttgatttcctccagcacc
+6720437/1
CCCFFFFFHHHHHJIJJJJJJJJJJHJJJJJJJJJJJJJJJJJJJJJJJJ
@4695148/1
atatataagattacaattcttaacattttttctttaaacaaagaacattg
+4695148/1
CCCFFFFFHHHHHJJJJJJJJJJJJJJJJJJJJJJIIJJIJJIHHIJJJJ
@97832/1
gggattttgaccatcttcaacgaatcaaattcactttgaggaactctctg
+97832/1
CCCFFFFFHHHHHJJJJJJJJJJJJJJJIJJJJIJJJJIJJFGHHIJJIJ
@7803441/1
cgatgatttgatatctatatttctcatttttt
+7803441/1
=@8AA?D4C?2A2AFBGG@EFF9EF:EFFCCD
@6207184/1
aagttatcaagaaatctaagattgcatcaccgaggaattccagcctttga
+6207184/1
BCCDDFFFHHHHHJJJJJJJJJJJJJJJJJIJIJJJJJJJJJJIIIJJJH
@6207268/1
tctaactaaaaattcttttttaagtaacaaagcttcagtaaataacaaag
+6207268/1
CCCFFFFFHHHHHJIJJJJJJJJJIHIHJJJJJJJJJJJJJJJJJJJJJJ
@1641822/1
cttcaagatagaacccaattctggcccaagaggagagcttttattgaata
+1641822/1
CCCFFFFFFHBFFFHFEGIIIIGIEIJJCHGHGJIADFGIHIDGIGIJJJ
@7803838/1
ctgggttgctggtcactgggttgttgcctaacaggaggtgcactggttac
+7803838/1
B@BDDDDDHHGGDHGHJIJJCF<DHIGIIEIJJJJGIFFGBGGGGIGHII
@1641970/1
ctccattcaattgaagaagcaatttcttcgcagcctcttgttttgcttct
+1641970/1
CCCFFFFFHHHHHJJJJJJJJJJJJJJJJJJJJJJJJJJJHJJJJJJJJJ
@6208231/1
gtcctgttggtccattaatataaaatggttcaacttctttggtgtac
+6208231/1
CCCFFFFFHHHHHJJJJJJJJJJJJJJJHIJJJJJJJJJJJJHIIJJ
@4173296/1
aggtattgcattggtataagcatttgcttctgattcttcttcatcagtag
+4173296/1
@@@DDFFFHHHHGEHIIGHIJIIEGHIGHIJJIJGHIIIIIIJJGIHFGI
@5704753/1
agaaaagcttctaaaagatcagccctatccttagtcttcagttcagcttt
+5704753/1
@CCFFFFFHHHHHJJJJJJJJJJJJJJJJJJJJJIJJJJJJHIJJJJJJJ
@1643017/1
gaggctgctgtggtctctgctgttgttgctgctgctgttgttgttgctgc
+1643017/1
CCCFFFFFHGHHHGGIJJJJJJIJJIIIJJJJJJJJIHIJHHHIJGIJII
@1643460/1
agtatgttttccaacagtcataataaattcattagactgtcgatgaagag
+1643460/1
BCBFFFEFHHHHHJJJJHJJJJJJJJJJJJJJJJJJJJJJJJJJJIJJJJ
@2668402/1
tgactaacaaaatatctttcaacagtagtttcacttttgttattggtttc
+2668402/1
CCCFFFFFHHHHHIJJJJJJJJJJJHGIHIIJIJJJJJJHIJJJJIGIIJ
@3709626/1
atcaatgttaaggaatggtttccaaccaataattgcagactggaagaaac
+3709626/1
@@@DFFF?DHHHDIJJGGAEEDFGGEIIIJIIIGEIGHFDFEGFDGGGIG
@5197979/1
ggccacttctttgaactaagtacagcgaaattcttattcgattgaagtaa
+5197979/1
CCCFFFFFHHHHHJJJJJJJJJJJJJJJIJJJJJJJJJJJIJJJJJJHIJ
@4696853/1
ctttggtgtacagaaatatttcggcttctgcttccgttccaccctttctg
+4696853/1
CCCFFFDDFFHHHJJIHHHIHJJJGHIHHIIJIIJJFHHIJIJIIIIIHG
@1644612/1
ctgaaggcttttgggtcgtgagaagctgcaacggctgctatagatggaac
+1644612/1
CCCFFFFFHHHHHJJIJJJJJJJJJJJJJJJJJJJJJJIIGGHGIJJHIC
@6208386/1
ggcatacagcatatatccgtctaagcctaatgttttcgctagaactgcta
+6208386/1
CCCFFFFFHHHGHGHGGGGFHIIJJIJJJJJJIIJIJJJIJJJJIJJJJI
@6208955/1
gctagttggagatccatagcgcaccattgagagctcaggagggaggtcct
+6208955/1
CCCFFFFFHHHHHJJJJJJJJJJJJJJJJJJJJJJJJJJJJJJIJJFGIJ
@3168633/1
gtcagaattttcgtttggagcaaatacaatgt
+3168633/1
@CCFFFFFHHHHHHJJJJJJJJJJJJJJJJJH
@5199794/1
tatcagtaatctcgaatctattatctcttggacaagttgttatattagtc
+5199794/1
CCCFFFFFHHHHHJJJJJJJJJJJJJJJJJJJJJJJHJJJJJJJJJJJHI
@7248088/1
cccgattctatttcttggtcatcagt
+7248088/1
?@@FBDD>FHAFABDGIJ<CHHIEGH
@4698651/1
atgacacttaggtcgtgcatggtttaagaaagaccaaaggtttctgttga
+4698651/1
CCCFFFFEHHFHHIJJIIIGIEEHIJJJAGIBDHIIGIIIFGHIJIIJII
@1130610/1
ctcatttctgataggttctgcaatttccaagaaactttacttttcacaaa
+1130610/1
CCCFFFFFHFHHHJJHIJJJJJIJJIJJJIIJJIIIJJJIIJJJJJJJJJ
@1130744/1
cttcattgtaacttggcccgcaacaattgtacacaactccataggaagcg
+1130744/1
CCCFFFFFHHHHHJJJJJJFIIJJJIJJJJIJJJJJJJJJJJJIIGGHII
@1130761/1
tttcattgatagtatctgatttgttgtttattagggtagcatttggagga
+1130761/1
CCCFFFFFHHHHHJJJJJHIJJJJJJJJJIJJJJJJFHIJJJJJJJJJJH
@7805720/1
cactgagttagaataccaacctgaatttcagcaattttcttaatggatgc
+7805720/1
???ADFDBF:4ACGBHHGICHIGFHEIIGCFGHIJBGIIEGCBEDHG>@E
@1647006/1
tgactagatagaagtctaattcagtagggtgagtaatctctgtatcaaca
+1647006/1
CCCFFFFFHHHHHJHIJJJJJJJJJJJJJFGIJGIIIJJJJJHJJJJJJI
@1647008/1
ggtgcgttaacttttggtggctttattatattactcctaattgaagagcc
+1647008/1
BCBFFFFFHHCFHJJJJGIJJJJJJJJFIIJJJJJJJJJJJJJJJJJJJJ
@622924/1
gtctctttctttttttgttagactgatttgatagagcacggaaggtggaa
+622924/1
@?@DDDDDBDHFHIIIECCFHHG<CEHCHHIIIIGGIGEBDHEFCFFDHD
@1647102/1
atgaacggtaatagctcgtgccattgcgccaggtgtccggtcttcactgc
+1647102/1
CCCFFFFFFHHHHJJJJJJJJJJJJJJJJJJJJBGHIJJJFHIJJIJJJI
@4699460/1
gggtagttgggtaatattttgataacgtggatgtagataggctggcctgc
+4699460/1
B@CADDEFHHHCFHIJJJJJJIJJJIIHHIHJIJGIJJJIIEIJJHIIJH
@6210424/1
ctgtatcaactgcagcctcttttaccattgtacgagtttgagcatcattc
+6210424/1
CCCFFFFFHHHHHJJJJJJJJJJJJJJJJJIJJJIJHIJJJJJJJJJJJJ
@2671979/1
cttgaaatctgtagcccaatattgattccagaacttccggcataatgagt
+2671979/1
@CCFDFFDFFHHFGGGIIIJJJJHICGIIJGGJIIIJCHIIJGGGIJHJF
@6725293/1
gcattgtaatttcttgttcttcttgttttttttctttaacatttctcaca
+6725293/1
CCCFFFDFGHHHHJJJIJJJJJJJJHJJJJJJJJJJJJJJIIJJJJJIJI
@5707657/1
cagagaggaaatagtattttttcttcatcgtcttgaacttcatttccaac
+5707657/1
BBCFFDFFHHHHHJGIHJJJJJJJJJJJJJJJJJJIJJJJJJJJJJJIJJ
@103297/1
gctcaaacatgcaaatgtgacattattgactaaggccgatctgaggtctg
+103297/1
BCCFFFFFHHGHGJJIJJJJJIIJJJJJIJJIIJJIJIHGHIIJJJHHII
@6211113/1
agagcttgcaagaggtaacttctgtcttgaaatctgtagcccaatat
+6211113/1
@BBFFFFFHHHHHJJGHIJJJJJJJJJJJJJJJJJJGJJJJJJJJJJ
@2159905/1
tctcgtttcattttgctttgacttctcatttcttgaagtttattttcttt
+2159905/1
CCCFFFFFHHHHHJJJJJJJHJJJJJJJJJJJJJJJJJIJJJJJJJJJJJ
@4700435/1
tgcaccttcaacaccacactcctcaaggtacacccctataagggcttcga
+4700435/1
CCCFFDFFGFGHHJIIJJIJGEHIGGIIFGGIGGGIIIIJHGCGDEHGEC
@6725724/1
gtcatcagtttgagatactgtaatgcattgtaggccgcacatgtttgtgc
+6725724/1
CCCFFFDFDFHHFHGIIJIIGHHGGFEGIHIIIGIGHBFHGHGDHIG?FG
@5708225/1
ctctggctattttagcatggaatgtgatctccaagttgtgaatcaatttc
+5708225/1
CCCFFFFFHHHHHJJJJJJJJJJJIJJJJJJJJJJIJJHHJJJJJJJJJJ
@4700851/1
ttttatcataatgagatcaagtttttttcgaatcaaatgaagctgtatta
+4700851/1
CCCFFFFFHHHHHJJJJJJJJJIJJJJJJJJIJJJJJJJJIJJJJIJJJJ
@4701028/1
gagaaaattcaagcgagctgatgtatggtcaacatcaagaagaggctgcg
+4701028/1
CCCDDFFDHAFDHGGIIIIIBHIHGHIIIIGEIIIIIFHGIICHIFHIDH
@7249657/1
gtcggaatacaaggcaggaaatggtgaactgcctttcatgagga
+7249657/1
@@@DFFF?AFHF?BEEABCGHJICAFCF1CGCDDD4BDAFC>F3
@7249680/1
ctccaatcgcattccctttcacact
+7249680/1
@@@DDFADDB?DHF@3AAFEGGIBG
@2162255/1
ctttttttggatctgaagggcggtcccctcttttgggtggaatgtatgat
+2162255/1
@CCFFFDFHGFHHIEIJIJJIJGGHIIIIJGGJJHHB?BDCCEECDDDDD
@5201828/1
ctgttgtttcaattttggcagtatgcaaatattgtggaccatcacttttt
+5201828/1
BCCFFFFFHHHHHJJJJJJJJIJJJJIJJJIJJJJJJJJJJJJJJJJJJJ
@2673807/1
gtcctcctgccactcatcataatgaacaatatcttcttttggattagtag
+2673807/1
@@CFFFFFHHHHHIIJIJIIHIIJJJJIGGHHIGIIIJJJIJJJJJJHIJ
@6726675/1
ctgcaggaggtataaacaaacctatgggttttaccatcatttgctgctca
+6726675/1
CCCFFFFFHHDFHJJJJJJJJJJJJJJJHIJJJJJJJJJJJJJJJJJJJJ
@4178232/1
gtgctgctaacctcttggcaatttttttcgatttgccagtacctatttct
+4178232/1
@@@FFFDFFHHHHJIGIIIJIJJJJIJJJBHIJJJJJJJGGHIJJJJGIJ
@625729/1
cctttaatgaaattatctggagctcatcaagcttcggtc
+625729/1
@@@ADDDAD?DBFGGGIIEH?B?ACGEEHIEBGBHDA?C
@626413/1
tcagaattttcgtttggagcaaatacaatgtatttgctgtctttgtgtct
+626413/1
BC@FDFFFHHHHHJJJJIJJJJJJJJJJJJHIIJJJJJJIJJJJJJJIJJ
@108889/1
ctggaatacaggtcatgtcagattgtagttaagcatggacaaggactgca
+108889/1
CCCFFFFFHHHHFIJJJHJJJIJJJJJJJJJJJJJJJJJJJJJJJJJJJJ
@4179432/1
catacgactctaattgtaaaaatgttatccatttttgggttaataacgcc
+4179432/1
CCCFFFFFHHHGHIJJJJJJJIJJJJJIGGIJJJJIIJJIIJJJIGIJII
@4702813/1
cactgagttagaataccaacctgaatttcagcaattttcttaatggatgc
+4702813/1
CCCFFFFDHHHHHJJIIIIJJJJIEHGIJJJIGIIIIIJJJJJGGIIJJJ
@6214458/1
ctccactgaaccaaatcggctccttgaatgaatttttcattcctccatac
+6214458/1
CCCFFFFFHHHHHJJJJJJJJJJJJJJJJJJJJJJJJJIJJIJJJJIJIJ
@1653179/1
cttctttcttagatctaccagtgcccatggcagcaaatctacttgatcct
+1653179/1
CCCFFFFFHHFHHJJJJJJJJIJJJJJ<2<AFHIJJJJJJJJJJJJJJJJ
@1653521/1
gataaattagaatcatcccatagcaaatggtatttggtaggacgtgctgt
+1653521/1
CCCFFFFFHHHHHJJJJJJJJJJJJJJJJJFIGJJJJIIJJJJIIJJJJH
@3717045/1
tgcaattcttggttcaagatcattttaaactgtc
+3717045/1
??<D1:3::CB3<A4<<AD@:34<<AC<AA><2<
@110562/1
acataggcgtcgttattgaaatcagctctcctaacaaggttgttaatctc
+110562/1
CC@FFFDFHHHH@GGBEFHHHCHGHIJEIGGCGGHIFEEIIJFGHDDDGG
@3717208/1
ataagtcattcctctatcaggtaagacaacaatcacaagttttacttctt
+3717208/1
CCCFFEFFHGGHHJJJJJJJJIHJJJJJJJJJJJJJJIIGHJJJJJJJJJ
@7810220/1
tggaaaaccaccacaaatccacttggaaaactgtttatc
+7810220/1
CCCFFFFFHFHGHBG<DGHEG@DDH<DD<FEGEFDHC>G
@111023/1
cttgtatttttttatttttctgcgactgtctgaatcagaatctgatttat
+111023/1
@CCFDFFFHHHHHJIJJJJIJJJJHIJJIJJJIJJJIJJIJJJJIJJIJJ
@1654321/1
cttggaaacaattttataattattgga
+1654321/1
CCCFFFFFHHCFHJJJJJJJJJJJJJJ
@6214571/1
gttaaaccaagaacatgtggcctatcctctggaggaattcctttaaactg
+6214571/1
CCCFFFFFHHHHHJJJJHJJJJJJJJJIJJJJJJJJJJJJJJJJJIJJJJ
@628370/1
ctgcaatttccaagaaactttacttttcacaaataaatataaaaagaaaa
+628370/1
CCCFFFFFHHHHHJJJJJJJJJJJJJJJIJJJJJJJJJJJJJJJJJJJJJ
@2168420/1
gcctcagagctaccttggcagctgctaattttgcttggtgtttgttttct
+2168420/1
CCCFFFFFHHHHHJJJJJJJJJJJJJJJJJJJJJJJIJGHHIJJHIJJJJ
@5711592/1
gtgctgctaacctcttggcaatttttttcgatttgccagtacctatttct
+5711592/1
CCCFFFFFHHHHHJJJJJJJIIJJJJJIJJJJJJJJJJJJJJJJJJJJJJ
@2168937/1
aaaacgtaagtggaagcataagctcccaattctttggtgataagaactat
+2168937/1
CCCFFFFFHHHHHGIIJIJJJJJJIJJIIJJJJJJJJHIIIIJJJJIIII
@4704393/1
caagttcctatttccatccagtcacccttatctttatcatcttctacatt
+4704393/1
???D=A?DDDBDBEB:?CEACFEFICEAFFEEBCDEFIEFCFICF9BDDB
@6728953/1
gtgaaatctttaggctgcagctcaaccattttatcggccaacatattact
+6728953/1
@@@FFFFFFFBDFHIJJJJJJJJGGIIJJIJJJJIIJJJJJJJJJJJJJJ
@4704694/1
ctctctgcgaaatgggaataccattgaagaagaactcaggttgaggcggg
+4704694/1
CCCFFFFFHHGHHJJJJJJJJJJJJJJJJJJJJJJJJJJJGIJJJJJJJD
@1654715/1
gctaccttggcagctgctaattttgcttggtgtttgttttctcctactcc
+1654715/1
CCCFFFFFHHHHHJJJJJJJJJJJJJJJJJFGGIJJHIJJJJJJJJJJJJ
@2170144/1
tgtcaattcaccaggtgatatatttttgcacctgttataaatgtaggaag
+2170144/1
CCCFFFFFHHHHHJJAEGHHIIJJJJIIIJJIIIJJIJJJIJJHIJJJJJ
@5713127/1
cggccaagatcagccgtgtttggtagaagcaggatgacacttaggtcgtg
+5713127/1
CCCFFFFFHHHHHJJJHIHIJJJHGJIJJJJJJJJJJJJJJJIJJFHIHI
@1137267/1
tgttaatctctctttcccgatcaggcgctgacctggcggtagctttaatc
+1137267/1
;<?DDDD8DDDFF>GC?BF6FEGGGFFEFIDDF9FDFF6AFACCDEA3?C
@4182103/1
ctccaatcgcattccctttcacactagggacatgaggtgaaattattggt
+4182103/1
CC@FFFFFHHHHGJJJJIIJHIJJJJJJGIIIJIIGGFGIJJIIGIJIIF
@1655625/1
tccagggctatgtgcacgcttatcctcaaaaagatgtcttgtaattaggt
+1655625/1
CCCFFFFFHHHHHJIJJJJJJIJJJJJJJJJJJJJIJJJJJHIIJJJJJH
@629881/1
tgttgctgctgctgttgttgttgttgaggttgattagaagcc
+629881/1
==?;DDDA3ACBA:2CBCFF:C?FF;C99C??EEI??CB9?8
@6730277/1
gattatcggaagctagataagatggttttgaatacaggaatgccggataa
+6730277/1
@;?DADBDF=DF@HIIG:<FGGAHF<CFHGIFGGCCAEHICFCDFGGGII
@6730348/1
ataaggtttttcgggattgatagatacatcataatgatgaataaccatat
+6730348/1
;=@DDFDDHHHHHIJIJJJIJJIIJJIJIHJJJIJJIJJGIJIGIJJJHI
@2677252/1
gctgaggcggttgttgccactgctgttgttgaggctgctgtggtctctgc
+2677252/1
CCCFFFFFHHFHHJJJJJJJJJJJJHIJHIJJJJJJJIGGCHG@GGIGIG
@2172072/1
gcactggttacaggagatactggttgttgttgaggtggtagttgagtttg
+2172072/1
CCCFFFFFHHHHHJIJIJJJJJJHJJIIJJJJHJJCGHFGHJIJIJJJJJ
@5206255/1
gcttggatcatttcttcattttcagctctggctattttagcatggaatgt
+5206255/1
@C@DFFFFHGHHHJJJJJJJGJGGIGGIIJIECFHHIJIJIJJIJJJGHH
@2172406/1
gttgcagcattaagtcttctctgcactgtgacagtcttcaagcactgagt
+2172406/1
@@@FDFFFBFHHHIFHIIGIIIJIIJIIHHIIJJHEHIJJJJGIIJGIJJ
@6217279/1
gttgcggttaaaccaagaacatgtggcctatcctctggaggaattccttt
+6217279/1
@?@FFFDDFHHFFHIGIIIIIIIBGHIIIIIIIIIIGG<FHGIGEFGHII
@1137711/1
ataagaactatttctttaagaatattttggatttcattgatagtatctga
+1137711/1
<BBFFFFFHHHHHJJJJJJJJJJEJJJJJJJJJJJIJJJJJJJHIJJJJI
@2173143/1
cccatctgcatccttcttttccggaaagaacctagtgtgatggcgtttct
+2173143/1
@@?DDEDBHHFFBCBFEHIIEEEGBGIEGIGEHIICGDHGFGGH>FBHIG
@7813920/1
cagcgagatgagcataataggtaggtgcagggtatgaaactga
+7813920/1
CCCFFDDFHHB?FHGEIBC4BAFGHCCFGGEA3?D@<FHEE4B
@5713579/1
ctttctttcaacaaacacaagagctaaattatcctttttgaaatttttta
+5713579/1
CCCFFFFFHHHHHJJJJJJJJJJJJJJJJJJJJJJJJJJJJJJJJJJJJJ
@3177350/1
ctttttctattttcttggctttgagatacctacgcctatcagcccatgaa
+3177350/1
CCCFFFFFHHHHHJJJJIJJJJJJJJJIJJGJJJJJJIJJJJJJJJJIJJ
@113592/1
ggcagctgggaatcctttgtgagccacatcaatgttaaggaatggttt
+113592/1
@@@?BD>A?BAFHB>C@>FHCC@E@FB;FAFFHEHE@?F>>GHGEBDG
@7814977/1
cttgaggcttatacctagtgcttctgtaaaacgccaataattgttctttc
+7814977/1
<@@DFFF@;DHHHIIGEGEIIIII@HFHDGIIIIHG0?3?B<FBFEHEE>
@2174742/1
gctgtttacacccacgataaaatcaggctttatgtttttgtattcttcaa
+2174742/1
BCCFDEFFHHHGHIIIIIJJJJJJJIJJJJJJJJJJJIJJIGIIIJJJII
@3178066/1
gtcactcaaaagtgggttcttaagtttgttgaagctgcaaaagagatggg
+3178066/1
CCCFFFFFHHHHCGHJFHIJJJJJJGJJHJJJJJJJJJJJJJJJJIJJJJ
@7256847/1
acctacccttgccgatagcaataaggcctttggctttaacctcataacta
+7256847/1
@@?DDFDDDAHDFEEHHEHGGEI@4:;D@<@>AHG@FHGFDGHGEC>GHG
@4708748/1
caattatgaagttctagtgcttgtttttcaggtcatggcagactctg
+4708748/1
CCCFFFFFHFHHHIJJJFIIJJJHJJJJJJJJHHJIIJJJJJIGJJJ
@7256946/1
cactgaaccaaatcggctccttgaatgaatttttcattcctccatactcc
+7256946/1
?@@DDB8DBFHHHI<AF=FBGIG<F9FFHFGGHG;@:?BGFBHG@@FFFG
@3178696/1
ccataaccgtacttcatatcattgataattactgtagatgagtaaggagt
+3178696/1
CCCFFFFFHHHHHJJJJJJJJJJJJJJJJJJJJJIIJJJJIJHIJJJJJG
@4709535/1
ggctgctatagatggaacgttgatctggtctggagctggatgagtgacat
+4709535/1
CCCFFFFFHHHHHJJJJJJIJJJJJJJJHIJJIJJIJJJJJJJJHIJJJJ
@5207879/1
gtccttctaacctgttcttcttgaagttggttcagctgtagtctgtctgc
+5207879/1
CCCFFFFFHHHHHJIJJJJJJJJIIJJJJJJJJJJJJJIJJJJJJJJJJJ
@1139803/1
cagtaaataacaaagaatggaaggccaaaatttgttcacactgttcctgg
+1139803/1
BCCFFFFFHHHHHJJJJJJJJJJAFHIJIJJJJJIJJJJJJJJJJJJJJJ
@1139997/1
tcatcgtcttgaacttcatttccaacaggtagtaagtgatcattaagttc
+1139997/1
CCCFFFFFHHHHHJJJJJJJJJJAHHIJJFHIIJJJHIJJJJJJJJJJJJ
@1141018/1
cctgttggtccattaatataaaagggttcaacttctttggtgtacagaaa
+1141018/1
BCCFDFFFFHHHHJJJJJJJJJJ4FHFHIIJJJJJJJIJJGHHIJJJIJJ
@2177899/1
tcccaagctgctatgagtactatcatcagctggtgtagaattacagaata
+2177899/1
@@BFFFFFHHHHHJJJJFJIJJJJJJJJJJJJJEHFHIJJJJJJJJIJJJ
@4711572/1
aatcacaagttttacttcttctttaagacactgactaaaatattgttcaa
+4711572/1
CCCFFFFFHCFHHGBGIDIIIIGIIIEHIF@E@HGHIGIIIIIEHHIIII
@5715562/1
acggaaagcagcgagatgagcataataggtaggtgcagggtatgaaactg
+5715562/1
;=@DD?@BDFBDFDGC?9CACEE9:EEGI?<FD0?BBFGI0BBFFFEDCF
@4712281/1
accgatgcaattaatactcatcttctttactaaaaggctacacaaacaat
+4712281/1
@B@FFFFFHHHHHJJJIJJJJJJJJJJJJJIJJJJJJJJJJJJJJJJJJJ
@5716252/1
ctcacttcaccaacattcatgaataatggaaaatcacatagcttcggcca
+5716252/1
CCCFFFFFHHHHHJJJJJJJJJJJJJJJJJJJJJJJJJJJJJJJJJJJJJ
@7258186/1
cagagactcgtccaatcagattgaaaaaaacaag
+7258186/1
@@CDDDDDFF;?DFEIIGI<E@CBGDEHIIBGHE
@2679556/1
ctttaacctcataactaaaacagggttcatgagttccactttcacaatca
+2679556/1
CCCFFFFFHHHHHJJJJJJJJJJJJJJJJJJJJGIJJJJJJJJJJJJJJH
@7258538/1
ggaaaatcacatagcttcggccacttctttgcactaagtacagcgaaatt
+7258538/1
CCCDFFFFFHGDHIGGHIGIIIEGHIJIJIJ<?FHFIE<FGHIIEHEAGH
@6733550/1
ctcaactatagtttaaaaaaacaaaacaagaatattctattgaattgatt
+6733550/1
CCCFFFFFHHHHHJJJJJJJJJJJJJJJJJJJJJJJJJJJJJJJJJJJJJ
@4713025/1
gccacttctttgaactaagtacagcgaaattcttattcgattgaagtaaa
+4713025/1
CCCFFFFFHHHHHJJJJJJJJJJJJJJJJJJJJJJJJJJIJJJIIIHIJJ
@5209351/1
ctcttgtattttgctcttctggaagagggcaagtaagtaccatatctatg
+5209351/1
CCCFFFEFHHHHHJJJJJJJJJJJJJJJIJJJJHHJIJIJJJJJJJJHII
@117126/1
ctactctaaaaacacggtcttttccttcccctggcaatgtgacctca
+117126/1
11=??A?DDDDDADE88E=EE<<9BB<?EB:CDBCDEEEBDDEEI30
@4186098/1
cactttatatgttcttttaacactctttgatggaatttcataaacaactt
+4186098/1
CCCFFFFFHHHHHJJJJJIJJJJJJJJJJIJJJJJJJJJIJJIJJJJIJJ
@6734349/1
gtcgggacttgaaaagaaagaccttcccactggggtgtatgtcattgagg
+6734349/1
CCCFFFFFHHHHHJJJJJJJJJJJJJJJIJJJJJJ@FFHIJIJJJJJJJJ
@1660374/1
ccaggtttataatctccttctaacttaatgcaagcttctcttatagctgt
+1660374/1
@@@FFADDAHHDFGIJJJJJGGIHIIJIIJIIIIJIJJJIJJIIJJIIJH
@7816525/1
gctaaatcttcaagtacatagtacataactttagctgtcgtctttctttc
+7816525/1
C@@DFDFFFAH:CDBED@CHG3:I<AAHBEE>FHG@C<CFAB@7?CCDFC
@6735202/1
caccagtgaaaaattgtttgccacgcatgtcccatactccctggttggga
+6735202/1
CCCFFFDFHHHHHJJJIIJJJIJIIIJJIIJIIJJJJJIJJJJJIIJJGE
@1661811/1
ctcagataatcccatatcatggagaca
+1661811/1
CCCFFFFFHHDHHIJJJJIIJJJJJJJ
@7259509/1
cagaaatatttcggcttctgcttccgttccaccctttctgctgcgatctt
+7259509/1
@C@FFFFDFHHDDFH7CFAHIJGHGFFHEFHD3CFG>@F@DC3?@FGIH9
@1142020/1
gtaaaataccttctttgactaaagactcctgaaggagtgatatcggtgtt
+1142020/1
CCCFFFFFHGGHHJJJJJJJJJJ3AFHIJJJJJJJJJGHHJJJJJJJIJJ
@118096/1
ggagagtgtttgtggggaagttttatttacattttttgcctgaacacatt
+118096/1
CCCFFFDDHHDHFHIJJFHHHEEIHICIJIJIJJJJJIIIGIHIJJJJGI
@3725213/1
tgttgttttgcagacaacatgccttggtattcgagctgacttgggaggtt
+3725213/1
@C@FFFFFHHHHHIIJJJJJJIJIJJJHIJJIJIJIIJJJJJIJJEHIBD
@7818846/1
ctgggtttaaaatcttcaataacattactcatttctgataggttctgcaa
+7818846/1
CC@FDBDDHHGHA>BFHGIJIJHIEHGG>>FHCBEEH4B@GIGGIDEHIJ
@5211893/1
acacaattcaggcactaatgtctcttcaaaatcttcttcatcacgtcgtc
+5211893/1
@@CFAADDHHHDFIIIGBHH<FHHFHHGIIGHGHGIIIIIIGEHHGHIIG
@5717692/1
gttcctggctgagagtaattcgtcgcgcattctgttgtatatttatgctc
+5717692/1
CCCFFFFFHHHHHGIGHJJJJJIJJJJJJJJJJJIJJIIJJJJJJJJJJJ
@4188147/1
ctggtcatcaactgagaggccaaactccttcaggcatgggtcactattaa
+4188147/1
CCCFFFFFHHHHHJJJJJJJJJJJJJJJJJJJJJJJJJJJFHIJJJJJJJ
@5717818/1
aacgaatcaaattcactttgaggaactctctgatttatctcatcttcatc
+5717818/1
CCCFFFFFHHHHHJJJJJJJJJJHGIIJJJJJIJJJGIJJJJJJJJJJJJ
@637205/1
ccagagactcgtccaatcagattgaaaaaaacaag
+637205/1
@@@BDD;BFFFFFIBFEEEEE<E>9CBHCEDGFCD
@1663450/1
ctcccaagctgctatgagtactatcatcagctggtgtagaattacagaat
+1663450/1
CCCFFFFFHHDFHIJJGIHHIJJJIJJJJJJJJJEHGIIGIJIGJIJGIG
@6737306/1
atgctaatatcctaacgttatcaggttttgggtagttgggtaatattttg
+6737306/1
?BBFFFFFHHHHHJJJJIJJJJJJJHHJJJJJFHIHIJJJFGIJJJJJJJ
@638508/1
cggtaaagttttgcctataagaacaatgagtaagagcttgcaagaggtaa
+638508/1
=BBDDFFFHHHHHJJJJJJJJJJJJJJJJJHGJJJJJJJJJJJJJJJHHJ
@7819130/1
cttctcttatagctgtcaactcatgttgcaaaacatgtaaaaattgacct
+7819130/1
CCCFFFFFFHHHBHGIIC<BDFIIJIJIIGGEHGBGHIJIIEIBHEGHGC
@3185519/1
gtcatttctttttcttgatctctttcattatcgtaaattgtcacggtctc
+3185519/1
CCCFFFFFHHHGHJJIAHIGGGIIIJJJJJJJJGHIIIJGIJJGIGIGII
@5719450/1
aacggtaatagctcgtgccattgcgccaggtgtccggtcttcactgcagc
+5719450/1
@@CFFDDFHHHHHJJJJJJJJJJJJJJJJJFGHHJJJHHJJJJJJJIJHI
@4190038/1
atcaatgttaaggaatggtttccaaccaataattgcagactggaagaaac
+4190038/1
CCCFFFFFHHHHHHJJJJCHHJJJJJJJJJJJJJJJJJJJJJJJJJJJJJ
@1142858/1
ccacatcaatgttaaggaatggtttccaaccaataattgcagactggaag
+1142858/1
CCCFFFFFHHHHHJJIJJJJJJHFGIFGIJJJJJJJJJJJJJJJJJJJJE
@2682300/1
gttcatgagttccactttcacaatcaattaattggtaacatggtaaaata
+2682300/1
CCCFFFFFHHHHHJJJJJJJJJJJJJJJJJJJJJJIJJJJJJJHIJJJJJ
@2185259/1
gcggttgttgccactgctgttgttgaggctgctgtggtctctgctgttgc
+2185259/1
@@@D?DDAFDHBFG3CGGIEHGHGA@BDCHIHGGHHIGEH?D?D<DFGGC
@2682598/1
ggagtttcggaaacacgtttattattctgatcatattcaactgaaaatga
+2682598/1
@@@DDFFFHGFHGGIJIHIIHII9FGIGIIIGGJGGIJIIIJIGIIEHII
@1143474/1
aggggttgtttccctagactgtggttgagacacttgctggggaggtggac
+1143474/1
@@CFFBDFHHHHHJJJJJJJJHI9CGHGIIGIHJJJJJJIJJFHI<FHFH
@2682998/1
ctccgacaaacgccatcctctcattcttagttgtaacaactaggggcacc
+2682998/1
CCCFFFFFHHHHHJJJJJJJJJJJJJJJIJFHIHHJJIJJIJJJJIIIJJ
@4716069/1
gtcatcagtttgagatactgtaatgcattgtaggccgcacatgtttgtgc
+4716069/1
CCCFFFFFFHHHHJJIJJJJJIIJJJJJJJJJJJJIJIJJIJJJJIIIIJ
@640332/1
gggcaccatgacgatagctttattctcattaaggaattccggtttctcaa
+640332/1
CCCFFFFFHHHHHJJJJJJJJJJJJJJJJJJJJJIJJJJJJJIJJJJJJJ
@120279/1
tgcaattaatactcatcttctttactaaaaggctacacaaacaatcacct
+120279/1
CCCFFFFFHHHHHJJJJJJJJJJJJJJJJJJJJJJJJJJJJJJJJJJJJJ
@6223967/1
cccaatgtttctagcctttcataattcataacgtcattagcagagctcgc
+6223967/1
CCCFFFFFHHHHHJJJJJGIJJJJJJJJJJJJJHIJJJJJJJJIJJJJJJ
@7262299/1
cagtaatctcgaatctattatctcttggacaagttgttatattagtcact
+7262299/1
@@CBDDDFHHFFDGHIGE<DHIEHIFGGIIJJI<FFBFGGIJ@HGFHIIJ
@5719912/1
gaaacaccatctcgatacagaataattctatgaggcttgtagccaccggt
+5719912/1
CCCFFFFFHHHHHJJJJJJJJJJJJJJJJJJJJIIIJJJJJJJJJJJJJG
@3727706/1
gtccttctgacacaccatctctgtaaaagaggatagcttgaggcttatac
+3727706/1
CCCFFFFFHHHHHJJIIGIJJJJJJJJJJIJIIJJJJIJIHIJIIIGIEI
@3186458/1
tgcatctgtatatgccctagcacggaaagcagcgagatgagcataatagg
+3186458/1
@@@DDDD?FHFFBB<C?<CCFIG>@:CF;CEBCC@FHAFHIGIEC@FB=B
@1144957/1
cagcgacttttgtccgaatctcatcagcaagaagaagtgcattaagcctg
+1144957/1
BCBFFFFFHHHHHJJJJJJJJJJIJJJJJJJJJJJJJHIJJJJJJJJJJJ
@7820570/1
cctgttgaccttacggggacacttatcaggttgtatactgatttcataat
+7820570/1
@@@FDFADHHHHHGAGGGIEGIJJJJHGGE9CGDCA@GGG@DHIJI9BF9
@641717/1
gttgagtttggtgggtaggggttgtttccctagactgtggttgagacact
+641717/1
@CCFFFFFHHHFHIJGHIJJJEHIIJJJJJJJJJJJJJJJIIJIIHIIJJ
@641963/1
gtcattatgggcttctattagttcatctatattttttaaggaagtaagtg
+641963/1
CCCFFFFFHHHHHJJJJJJIJIIJJJJJJJJJJJJJJJJJJIIJHHJJHI
@120837/1
ggccgatctgaggtctgtcaattcaccaggtgatatatttttgcatctgt
+120837/1
CCCFFFFFHHHHHEFHIIJJJJJJJJIJJJGHIIJJIIJJJIJJIJJIII
@1664961/1
ccatggtataactatcttattgagataattatcttttgaaacaactacct
+1664961/1
CCCFFFFFHHHHHJJJJJJJJJIIJJJIJJJJJJJJJJJJJIIIJJJJJJ
@6739068/1
ctcatcttgtaatttagcacattcatctttgctgaggtttgtatctgttg
+6739068/1
CCCFFFFFHFHHHJJJJJJJJJJIJJJJJJJJIJJJJGHJJIJJJJJJJJ
@121710/1
cctgctttagggtttcttccgctaatttaaaaattgaatagtttttatga
+121710/1
CCCFFFFFHHHHCGIJJJJJJJJIJJJJJJJJIJJJJJJJJGIJJJJJJJ
@4191967/1
ctttttgaaattttttaatagttggaacaattctatcacctttgaagttg
+4191967/1
CCCFFFFFBHDDDIIIIIIIIEHIIIIIIGGHIIGIHGGIFIIFFFGII@
@5721548/1
ctctgcccagccacaatgttacaaacctctagaggtagatatgtgtgctt
+5721548/1
@CCFFFFFHHHHHJJJJJIGIJJJIJJJJIJJIJJBGHIIIGGGIIIICH
@7821674/1
gttgttttagggtaatcaaattttatgacaaaattgcaattctttacatc
+7821674/1
@@@FDDDBAHHDFGIIBBDIGECGCHHBFCCGIIBHEHIGGID>AHEGII
@7822144/1
ctgctgtggtctctgctgttgctgaggctgttgtgg
+7822144/1
BBCFFA>>BFFHHEGHIJ>EHIE@GIIJGC:EHGC1
@4719543/1
gtttttgaaaaaattttggccaatagctgtgggttatatggtgattgatg
+4719543/1
CCCFFFFFHHHHHJJIJJJJJJJJJJJJJHIJIHIIJIJJJIHIJIJIJI
@3730752/1
ctgccatttagtacactgctttttccttctccagctagttgatctttcat
+3730752/1
BBBFFFFFHHHFHHHJJJJJIJJJJJJJJJJIJJJJJJHJJHIJJJJJJI
@5216511/1
ctcatttctgataggttctgcaatttccaagaaactttacttttcacaaa
+5216511/1
CCCFFFFFHHHHHJJEHIJJJJJJJJJJJJJJJJJJJJJJJJJJJIJJJJ
@643233/1
ctcataactaaaacagggttcatgagttccactttcacaatcaattaatt
+643233/1
CCCFFFFFHHHHHJIJJJFHHJJJJJIJGIJJJJJJJJJIJJJJJJIIJJ
@643477/1
cacaactgataagttaagcattgcagttcatcagaatcaaaatggttgtc
+643477/1
CCCFFFFFHHHDFFHIGIGJJIGGHIJIJJJJJIJJIGIGHJJIJIJIJJ
@2686245/1
gtatctccaaccctcttcacttcagcataaactggagtttttcccggaag
+2686245/1
@@@DDDDFHFGDHIIJJJJGIJIJIJJJJJIJIIJGHCFFHIIJIJIGII
@4192884/1
gcaccttcaacaccacactcctcaaggtacacccctataagggcttcgat
+4192884/1
BCCFFFFFHHHHHJJJJJJJJJJJJIJGHGIJJJJJJJJIJIJJGJJJII
@2191097/1
gtcagaattttcgtttggagcaaatacaatgtatttgctgtctttgtgtc
+2191097/1
@@@DDDDDFDHHHGHHFEGHFHIIIIIIGGIIIIIIIIICEGIIIIDGHI
@644626/1
cagtagtttcacttttgttattggtttccttatcagtaatctcgaatcta
+644626/1
CCCFFFFFHHHHHJJJJJJJJJJJJJJJJJJJJJJJJJJJJJJJJJJJJJ
@645096/1
tgatcctatagtttctcctacggagactgtatacctaaaagtgggttcat
+645096/1
@@@FFFFFHGHHHJIIIJJJIIIIIDHHIGIJJJJFHIIJIIIIGFFGGE
@124139/1
gcttatgtcaaattctacttctgaatgatgttctacgttatcatcaacat
+124139/1
CCCFFFFFHHHHHJJJJJJJJJJJJJJJJJIJIJJJJJJJJJJJJJJJJJ
@645282/1
cccacttttatgaatgattttgatccaaccttctggtagcatttcaaaat
+645282/1
CCCFFFFFHHHHHJJJJJJJJJJJJJJJJJJJJJJJHIJJJJJJJJJJJG
@1667896/1
cctgttctaacttaaagctgactttagtacatcgcctggagacatgacta
+1667896/1
CCCFFFFFHGHHHJJJJJJJJJJJJJJHFIIIJJJJJJJJJJJJJJJJJJ
@2191860/1
caagaacatgtggcctatcctctggaggaattcctttaaactgatccatg
+2191860/1
CCCFFFFFHHHHHJJJJJJJJJJJJHHIJJJJJJJJJJJJJJJJJJJJJI
@5218299/1
ggggttgtttccctagactgtggttgagacacttgctggggagg
+5218299/1
=11B=?<AD?A2<<E:<E>:<B><A89CEE>DDCIE?DDDDDD0
@1150195/1
cctgggtttaaaatcttcaataacattactcatttctgataggttctgca
+1150195/1
CCCFFFDFHHHHGIJJJIJJJGJEHHGHFGGIJGEEIGIJIIIHHIJIIJ
@6233680/1
ctttattatattactcctaattgaagagccttttcccaaaatcataccat
+6233680/1
CCCFFFFFHHHHHJJJJJJJJJIJJJJJJJJJJJJJJJJJJJJJJJJJJJ
@4721694/1
gtcgaacagcttccacagcttgtctgtaattgcgataaggtttttcagga
+4721694/1
CBBFFFFFHHHHHJJJJJJJIJHIJJJJJJJJJJJJJJJJBGIIJJJJJI
@1151042/1
gttgctgtttacaccaacgataaaatcaggctttatgtttttgtattctt
+1151042/1
CBCFFFFFHHHHHJIJJJJIJJJHIJJJJJJJIJJJJIJJJJJIJJJJJJ
@645796/1
gactcgtccaatcagattgaaaaaaacaagttgtataacacaattaaaaa
+645796/1
C@CFFFFFHHHHHJJJJJJJIJJJJJJJJJHJJIJJJIJJJIJJJJJIJJ
@645845/1
ggtaggtgcagggtatgaaactgaacgtgtacacctggtaaagaggtgac
+645845/1
BCBFFFDDHHHHHEHIJJGIJJJJIJJHIHIIIJJJJJGHJJJJJJDGHI
@5724003/1
aatctctgtatcaacaactgtaccagccggcacattcatatttctcccat
+5724003/1
CCCFFFFFFHHHHJJJJJJJIJJJJJJJJJJJJJJJJJJJJJJJJJJJJI
@6234919/1
gtcacaactaacaatgggccacaactcatattgatcgtcaaatgaaacat
+6234919/1
CCCFFFFFHHHHHJJJJJJJJJJJJJJJJJJJJJJJIJJJJJJJJJJJIJ
@6234963/1
agcagattcaactgtcacttttggtcctgttggtccattaatataaaatg
+6234963/1
CCCFFFFFHHHHHJIJJJJJJJJJHIJJJJJJJIJJJJJJJJJJJJIJJJ
@6743387/1
gtctccttcaacaatcgtcggtacaatgtaatatgagttttctttgtttt
+6743387/1
CCCFFFFFHHHHHJJJJIJJJHIJJJJJHIJJJJJIJJJJJJJJJJHIJJ
@3192928/1
cttcattttcggtttcgtaggcaggtggaggccatcgcctggtcatgcat
+3192928/1
CCCFFFFFGHHGDHIJJGIIJJJJI?EGHGGIGIJHJIIIII=FGIJHIJ
@2193023/1
aacggagtttgctgtcgaatactctgagcttgctgagcgactaatgccac
+2193023/1
@@CFFDFDHFHFHIFFHIGIIJIHHGIJJHHIJJJJJIJIJEIJFHIJJJ
@1671225/1
gtcacttttggtcctgttggtccattaatataaaatgg
+1671225/1
;?@?;DDAFDF:2A?DEEA;CFGEHEEIIIIIF<D@>C
@647198/1
agcaccaagaaaagcttctaaaagatcagccctatccttagtcttcagtt
+647198/1
@@@BBDBDB>F?DFHGEGGH@FC?GIIIIGGGECGGED@?@FGHHH@GFB
@4195857/1
gtgattttttattgtatcccaatcaattatgatactgtctccttcaacaa
+4195857/1
@@BFFFFFHHHHHJIJJJJJJEIIJJJJJJJJJJJJJJJJJJJJJJJJJJ
@1671815/1
acacaaacaatcacctgaatccttagaattcaaaaattcaaacttaaatt
+1671815/1
@@CFFDDDHDBHDHIJIJGHFCHBACEFEHGIIEHDEHAG<B?DGGGII@
@6744415/1
atcagtaatctcgaatctattatctcttggacaagttgttatattagtca
+6744415/1
CCCFFDFFHHHHHGHIJJJJJJJJJJJJJJJJJIJGGIIIHIJIJIJIJJ
@3733722/1
ggctggtgatcaaaactaaatgcgatgtcttcctctatttcttgattatt
+3733722/1
CCCFFFDEHHHHHJJJJJJJJJJJJJIIJJJJJJJJJJJJJJJIIJJJJJ
@4722642/1
gctcaaacatgcaaatgtgacattattgactaaggccgatctgaggtctg
+4722642/1
CC@FFFFFHGHFHIDGIFHFHHGIIJJIJJJJJGICEGIIJJJGGIGGIJ
@7269203/1
ctatgactcccaagctgctatgagtactatcatcagctggtgtagaatta
+7269203/1
CCCFFFFFHGHGHJJIIJIGHIIJHIIIIIIJBHCHIEHIGGEGIBFGGE
@7269376/1
ctatattcaccaaccgttaacggagtttgctgtcga
+7269376/1
;?@D<DDDDBA8DHDFAECEFGHII;@<BFEGEGHB
@6236329/1
ccgttttttggagaggcaactcaggataactatagaggttcttctttcca
+6236329/1
BCBDFFFFHHHHHJJJJJJJJJJJJJJJJJJJJJJJJJFHJJJJJJJJJJ
@647932/1
gtcacaactaacaatgggccacaactcatattgatcgtcaaatgaaacat
+647932/1
CCCFFFFFHHHHHJJJJJJJJJJJJJJJJJJJJJJJJGJJJJJJJJJJJJ
@648201/1
ccaagatcagccgtgtttggtagaagcaggatgacacttaggtcgtgcat
+648201/1
CCCFFFFFHHHHGGHHIGJJIIJJJJJJJJIJJJJJJJJJJJFGIFHIII
@2193811/1
tggttgtcgaggaggtccctgttgttccattgcttgaggtctggtaattg
+2193811/1
BCCFFFFFHHHHHJJGIJJJJJJJJJJJJJJJJJJJJJJHIIJJFGIJJJ
@2690861/1
gggaaaattaatttttattaagaagccaaattgcacctcacacctggcac
+2690861/1
BCCFFFFFHHHHHJJJJJJJIJJIHJGIJIJJJIJJGJGJIIJJIJJJJI
@5725876/1
gtctttttttaccaaaccggtattttccccttggcaacaaacagttgttt
+5725876/1
CCCFFFFFHHHHHJJJJJJJCGIIJJJJJJJJJJJJJJIJJJJJHIIFGJ
@2691565/1
cctgctttagggtttcttccgctaatttaaaaattgaatagtttttatga
+2691565/1
CCCFFFFFHGHDFHHIJJJJJJJJJJJJJJJJJJJJJJJJJHIJJJIIIH
@4196545/1
gcccaatatagattccagaacttccggcataatgagtacatcatttacat
+4196545/1
CCCFFFFFHGFHHJJJJJJJJIJJIIJJJIJGJJJIDDHIJJJJJJIJIJ
@6238577/1
agcatctccttcttctttttttctagtttcctcctcatcaagagcacggc
+6238577/1
@CCDDFFFHHHHHJJJJJJJJJJJJJIJJJJJJJJJIIJJJJJJJJJJJJ
@4196958/1
cttgtggatcaaaactcattaaatatttctgtaagcgaagaactgaggta
+4196958/1
CCCFFFFFHHHHGJJJJJJJJJIJJJJJJJJJJJJJJIJJIJJJJIJJDH
@6238975/1
ctgtggtctctgctgttgctgttgttgctgaggctgctgtggtctctgct
+6238975/1
@CCDFFFFHHHHHJIJJJJJJHIJJJJJJJIJJJJJJJJHHJHIIIJIJI
@5727311/1
gtcactattaaagttgatttgtcttatcgacttgacaattttttcttttc
+5727311/1
CBCFFFFFHHHHHFHIIJJJJJJJJJJJJIJJJJJJJJJJJJJJJJJJJG
@2692240/1
cctagaatcccacatggcaggaagttttctcgcaacttaggttatgcgaa
+2692240/1
CCCFFFFFHHGHHJJIIJJJJJJJHHIJIJIGIHIIJJJJJFHHIIGHHI
@6748212/1
gaattccagcctttgatagcaatcggtaaagttttgcctataagaacaat
+6748212/1
CCCFFFFFHHHHHJJJJJJJJJJJJJGIJJJIIJJJJJJIJJJJJJJJJJ
@6748304/1
ctttaggatcatcatctggattttgaataggaaatttgataagtttggtt
+6748304/1
CCCFFFFFHHHHHJJJJJJHJJJJJJJJJJJHIJJJJJIIJJJIIJJJIJ
@2692811/1
ctcctcaaccttttgtaacatcgacaacaccgcttgtgcggcaatatgtt
+2692811/1
CC@FFFDFGFHHHJJIIJJGIJJIIIJIF@CGIJIFIJIJJDGIGGDGHI
@2194733/1
ctcatacttaatccaatgacatggggaagtcaattgctaatattgccatc
+2194733/1
CCCFFFFFHHHGHJJJJJJJJJIIJJJIJGGIIIJJJJJJJJJJDIJJIJ
@2195065/1
ccagagaggaaatagtattttttcttcatcgtcttgaacttcatttccaa
+2195065/1
@C@FFFBDDFHHAHGAFHGIIIIIGHIIHHGHHGFGHHIIGGGEGGIIII
@6242192/1
gaatttttaaccatttacacaatataaatgcaccttcaacaccacactcc
+6242192/1
@@@FFFFFD?DDDGGGCGBFDGEGGHIDEEHHBHGGIIGGHIIIIEIIII
@651506/1
ggagcatgttcttgcctttgttgctgctgtggtggttcttgcctttgcag
+651506/1
@BCFFFFFHHHHHJJJJJJJHJJJJJJJJHIJEGIGHIJJJJJJJJJJJJ
@1154174/1
acaagattttcacatggctgcccctttattatccctttcagtggataatt
+1154174/1
CCCFFFFFHHHHHJJJJJJIJJJHIJJJJJJJJJJJJJJJJHIJJJJJJJ
@652040/1
gtcgtgagaagctgcaacggctgctatagatggaacgttgatctggtctg
+652040/1
@@@DDD?DDFDHHGA??CGEAEEH>GCG<1:CF9D3880B@FHI@B==FB
@7829874/1
ggctccttgaatgaatttttcattcctccatactccttgtcttacaggta
+7829874/1
@CCFF?DDDDFFGJGIIJIGHCAHFF?BFEHHBBECFGGHGEIJG<GHBG
@129957/1
attatattactcctaattgaagagccttttcccaaaatcataccatt
+129957/1
CCCFFFFFHHHHHJJJJJJJJJJJJJJJJJJJJJJJJJJJJJJJJJJ
@129979/1
ccctaggctttgctttaggatcatcatctggattttgaataggaaatttg
+129979/1
CCCFFFFFHHHHHJJJJJJJJJJJJJJJJJJHIJJJJJJJJJJIJJJJJJ
@6243112/1
ggaccagtttgcaaagggaagcgagcttgctgttgttgctgctgctgctg
+6243112/1
CCCFFFFDHHHHHJJJJJIIJJJIJJJJJJJJHIJIJJJJJJJJJJJJJI
@6243258/1
ctaccttcagcgggagaccttggctttgccgcttgttgctgtacttgagg
+6243258/1
@@@FFFFFHGHHHJJJEIIIGIIJJJIGIHIJJIDHGIGHJJEGHIGDGG
@6243485/1
ctaacaggaggtgcactggttacaggagatactggttgttgttgaggtgg
+6243485/1
CCCFFFFFHHHDFHJJJJJHJJJJJJIJHJJJJJJDHIFHIIJJHIJBFH
@2196476/1
gttgttgttgaggtggtagttgagtttggtgggtaggggttgtttcccta
+2196476/1
@CCFFFFFHHHHHCFHFHIIIJHIIJJJJEGIJFHIJJJGHJJJJJJJJJ
@1155387/1
ctgataaattagaatcatcccatagcaaatgatatttggtaggacgtgct
+1155387/1
CCCFFFFFHHHHHJJJJJJJJJJIJIJJJJJJJJJJJJJIIJJJJJHJJJ
@6244170/1
ggaggaatttgtttgtgattttttattgtatcccaatcaattatgatact
+6244170/1
CCCFFFFFHHHHHJJIJJJJJJJJJJJJJJJJJJJJJJJJJJJJJJJJJJ
@5729526/1
cctacatggagatctgtcaattgttttataagttctgcataatactgaac
+5729526/1
@C@FFFDDDHHFDHIJIIGGIJIEDGHEHIHI@FHGEHHEFIJJIGHJJJ
@7274439/1
cagatatctagaggttctgtatttcctgtgatcttgtctaagattgcttt
+7274439/1
CCCFFFFFGHDFFGIGIIJGJJIIIIJGII9HHIJIIIGIJDCEGHIIHG
@130551/1
tggaggtgaaaagaatgatcttccaactgtcacaaacctgttagcagctg
+130551/1
CCCFFFDDHHHHHJJJJJJJJJJJJJJJJIJJJJJJJJJJJJJJJJJJJJ
@130558/1
ctcagataatcccatatcatggagacattaacttgcgtagcatactttat
+130558/1
@C@FFFFFHGHHHIJJGIIJJJIJIICBHHHHGHJIIDFHIFD@FEGIGJ
@4200474/1
ttctcattttttctgctaaagcactaccttcagcgggagaccttggcttt
+4200474/1
CCCFFFFFHHHHHJJJJJJJJJJJJJJJJJJJJJJJJIJIJJIJJJJJJJ
@2694789/1
aaatctttctctagctgctttatttgagcttcaacagaaccaggttcaac
+2694789/1
CCCFFFFFHHHHHJJJJJJJJJJJJJIJJJJJJJJJJJJJJJJJJJJJIJ
@6750680/1
tatttttcctttgatgctgctcaatttaccttcatccttgttttcaaagt
+6750680/1
BBCFFFFFHHHHHJJJJJJJJJJJJJJJJJJJJJJJJJJJIJJJJJJJJI
@4201170/1
gcccaatatagattccagaacttccggcataatgagtacatcatttacat
+4201170/1
?@?DDDFFFFDHHIGJJJDGIIGHHIHJGHHDHGIJGHGGIJJIJIIIJI
@4201172/1
gcccaatatagattccagaacttccggcataatgagtacatcatttacat
+4201172/1
@@@BD?DDHHHHDG<EEB@DFHHIHIEIEHDGIGFH:?DHDHIGIIGDED
@5224779/1
cttctcttatagctgtcaactcatgttgcaaaacatgtaaaaattgacct
+5224779/1
CCCFFFFFHHHHHJJJJJJJJJJJJJJJJJJJJJJJJJJJJJJJJJJJJJ
@4201305/1
gcaactcaggataactatagaggttcttctttccatcaaaggcaggaaat
+4201305/1
CCCFFFFFHHGHHJJJJJJJJJJGHJJJJJJJJJJJJJJJJJJIJJJJJJ
@1156000/1
cgtggaagtaagaggtctttcatttaatgttttttgaaaagcctcacttg
+1156000/1
CCBFFFFFFHFHHJJEHHJJJJJIIJJJJIIJJJJJJIJJJIGIJJJJJJ
@6246990/1
ctatatttctcattttttctgctaaagcactaccttcagcgggagacctt
+6246990/1
=?;DDDDD<F<=D?EGBGGGHCH@H?FHHGGHDHBAB@HDFH>H:0;C@@
@3199140/1
gtatactgatttcataatgatgtacgaaacctcgaggcatagttatttgg
+3199140/1
@@@DFDFFHHFHHJJJ:EIHGJHBFHIGEBGGIIFHIJIDHIFFIIJGHJ
@2198930/1
ctagtgcttctgtaaaacgccaataattgttctttcatgatactctcaag
+2198930/1
BCCFDFFFHHHGHIJEIGJIIIJJJEIJJFIGGJIGDIGGIGFHGIJIEI
@132739/1
agttctcttatagtaaaattttgtggtaagttttcttccacgtagagaat
+132739/1
CCBFFFFFHHHHHIIJJJJJJJJJJJHHJJIIJJJJJJJJJJJJJJJJJI
@5731961/1
gctgagtgagttaaaacagtacatcgcacaacaaacacttggggagttaa
+5731961/1
@@@DDDDABBACFEB@E=@AIFHGHGB=1ECHG@F?FBDABBFG<F@FEG
@5732418/1
gtgaaatttataaagcaacggtccacaaaaaataaaataagctcaactat
+5732418/1
CBCFFFFFHHHHHJJJJJJJJIJJJJJJJJJJJJJJJJJJJJJJJJJJJJ
@655281/1
gttgctgttgttgctgaggctgctgtggtctctgctgttgttgttgttgc
+655281/1
CCCFFFFFHHHGHIJJJIJJJJIJJHIIGIIJJJJJIJJEFGIHHGGIIF
@4735680/1
gttgcctctgttgctgctgaggctgttgttgccactgctgctgctgaggc
+4735680/1
CCCFFFFFHHHHHJJJJJJJJJJJJHIJJJJJJJJJJJJJJJJJJJJJJI
@4735686/1
gaaggcttttgggtcgtgagaagctgcaacggctgctatagatggaacgt
+4735686/1
CCCFFFFFHHHHHHJJJJJJIJJJJJJJJJJJJJJJJJJEIGIJJJJIJH
@2696960/1
ccactatctaaataaatagctgcagctaatgattcaaataagtctccaag
+2696960/1
CCCFFFFFHHHHHJJJJJJJJJJJJJJJJJJJJJJIFFHIIJFIIJJJJI
@5733180/1
gttgttccattgcttgaggtctggtaattggagcggctt
+5733180/1
CCCFFFFFHHHHHJJJJJJGHJJJFHIJJJJJJJJJJJJ
@656173/1
gtcagattgtagttaagcatggacaaggactgcatcttcttattatatca
+656173/1
CCCFFFFFHHHHHJJJJJJJJJIJJJJJJJJJJJJJJJJJJJJJJJJJJH
@656206/1
gtacacagttgcagtcctgagctggtcttcagtcacccgattctatttct
+656206/1
CCCFFFFFHHHHHJHIJJJIJJJJJGHJJJJJIIIJJJJGIJJJJJIJJI
@5226858/1
gtctgctgggttgctggtcaccgggttgttgcctaacaggaggtgcactg
+5226858/1
CCCFFFFFHHCFFIJJJHIGIJIJJGIIJJIIJJIJJJJJHIJGHGIJJJ
@4738059/1
atagcatagttcctgctttagggtttcttccgctaatttaaaaattgaat
+4738059/1
CCCFFFFFHHHHHJJJJJJJJIJFHIJIJJJIJJJJJJJJJJJJJJJJJJ
@1679183/1
gccaatagctgtgggttatatggtgattgatgccattcaactttgcatta
+1679183/1
@@@DD?B?FHDCFGI@FGIIHG@AFHD?FACFE?BHGGAFGHIDGH@FGH
@135132/1
cttctgatagcctgcaattcttggttcaagatcattttaaactgtccttc
+135132/1
CCCFFFFFHHHHHJJJIJJJJJJJHIJJJJJJJJJJJJJJJJJJJJJJJJ
@4738573/1
ccatgttaaattttttcagaatcatgtgattttttttcctttcaagaata
+4738573/1
CCCFFEFFHHHGHJJJJJJJIIIJIJHIGIIJJJJIJJGIJJJIIJJIJJ
@6253484/1
ataagattacaattcttaacattttttctttaaacaaagaacattggatt
+6253484/1
CCCFFFFFHHHHHJJJJJJJIJJJJJJJJJJJJJJJJJJJJJJJJJJJJJ
@6253934/1
cttctatcacatcggaggcaaccaatatgttcgtctcacccatgttaaat
+6253934/1
CCCFFFFFHHHGHJJBH<FGHHJJJJJGGGHIIJIIJJJJJIJIIIGHHG
@6754579/1
ggtcattccaatcttgatgcatgatgaaatcatgaagtctaggaaagaaa
+6754579/1
CCCFFFFFHHHHHJJJJIJJJJJJJJJJJJJJJJJJJHIJIJJJJJJJJJ
@6754798/1
ctcaggagaaatttcaatttttgcaaattgttcgtagtgaagaactgaaa
+6754798/1
CCCFFFFFHHHHHJJJIIGGIJIJJIJHJJHHIIIIGIJIJJJJJJJJII
@4739510/1
ctaacaggaggtgcactggttacaggagatactggttgttgttgaggtgg
+4739510/1
C@CFFDDDHDAFHGIIIEDHHDGEEDEGIHGHGGIDHEIJEHGEI@89BF
@136619/1
ctgcgatctttgccatagcatagttcctgctttagggtttcttccgctaa
+136619/1
@C@DFADDHHHHHIIGB?EEHIIICBAFGGHHIEHCE:DFDHEGIEHIGH
@657586/1
gtcagcttacaagccttagtaagcataaatttatggaagccataccgtac
+657586/1
CCCFFFFFHHHHHJJJJJJIJJJJJJJJJJJJJJJJJJJJJJJJJJJIIJ
@6255492/1
aaacgtaagtggaagcataagctcccaattctttggtgataagaactatt
+6255492/1
CCCFFFFFFHHGFHIGIJJJIEHIJGIJJIJGIHGI:DFHIJJJJJIJJJ
@1160547/1
gtcatttctttttcttgatctctttcattatcgtaaattgtcacggtctc
+1160547/1
CCCFFFFFHHHHHJJJJJJJJJJHIGJJJJJJJJJJJJJIJJJJIIJIJJ
@2202783/1
cttttttatttttacaaataatccgtgcagtatgttttccaacagtcata
+2202783/1
BBCFFFFFHHHHHJJJJJJJJJJJIFHIJJHIJIHIJJGIFHJIIHIJJI
@3743447/1
gtggaagtaagaggtctttcatttaatgttttttgaaaagcctcacttgt
+3743447/1
CCCFFFFDHHHHHJHIJJJIIIJJJJJJJJJJJJJJJIGIGIIJJJJJJI
@3743469/1
gtgactgaagaccagctcaggactgcaactgtgtacctcacttccttctc
+3743469/1
CCCFFFFFHHHHHJJJJIJJJJJJJJJJJJJGEG:CCFGHJJJJJIJJIJ
@6755120/1
gttcgtagtgaagaactgaaagcagatctaaatttctcaaatttctttct
+6755120/1
CCCFFFFFHHHHHJJJJJJJJJJIJFHJJC?:CGHJIIGH:CGHIIIJJJ
@4741916/1
gtctccttcaacaatcgtcggtacaatgtaatatgagttttctttgtttt
+4741916/1
CC@FFDFEHFFHGIJIJEDEE@FGGIIICGFIBGD<DBGHIGHFGGHGIJ
@2203280/1
gtgaaattattggtatttcttttttccaaattgcctctccattcaattga
+2203280/1
@=?DDFFFHFHGHEGGGIJGIGIIJIHIJGJJGGHJJJGIJIIJIIIJIJ
@6756149/1
ggctgctgtggtctctgctgttgctgttgttgctgaggctgctgtggtct
+6756149/1
CC@FFFFDFHGDFGHIGIJIFHIGIGHHJGGIJJJIJJJJJJIEFGEGAA
@6756706/1
ctcgaatctattatctcttggacaagttgttatattagtcactttatatg
+6756706/1
CCCFFFFFHHHHHJJJJJJJJJJJJJIIJJJJJJJJJJIJJJJJJJJJJJ
@3744970/1
ataactatcttattgagataattatcttttgaaacaactacctcccctct
+3744970/1
@@@DDDDDF:?CFG?<E?FFHBFCFADHCHF=HIIIIIIIIIIIIIF@GG
@4744007/1
ggccaatagctgtgggttatatggtgattgatgccattcaactttgcatt
+4744007/1
CCCFFFDDBDFFCFGGHHGHEHGEHEEAFHIIIGGHIGGGIHIIECGIII
@1161761/1
atctaatatttgagcagagggtgctggtgcatgtaatactttgtagatat
+1161761/1
?@@DFFDFHHGHHIJGIJIIIEFHGEIAEGHJGFHIFHJIGGGIJJJJJJ
@4744574/1
cttatctttatcatcttcttcattggctgaatctttatttgtttcatcgt
+4744574/1
BBBDFFFFHHHHHJJJJJJJJJJJJJJJJJJJJJJJJJJJJIJJJJJJJI
@660237/1
gtaaagttttgcctataagaacaatgagtaagagcttgcaagaggtaact
+660237/1
BBCFFFEFHHHHHJJJJJJJJJJJJJJJHGJJJJJJJJJJJJJJJHIJJJ
@6259770/1
ttttatttctttagtaaacttaaccctttgagaatctgttaaaggttttc
+6259770/1
??@D?D;DFFBF<DAEFIIIFE:F?FGGIECFCCEFEGCCGDEBF3:BFD
@2204340/1
cctataagggcttcgatagaatctgcaacaactttgtcaacgacgcattg
+2204340/1
CCCFFFFFHHHHHJJJJJJJJJJJJJJJJJJJJJJJJJJJJJJJJJJJJJ
@4744942/1
ctaacaggaggtgcactggttacaggagatactggttgttgttgaggtgg
+4744942/1
CCCFFFFFHHHCFHGIJJJIIIIJJJGIIIGIJIJFFHHIIGIDEHJFFI
@660392/1
ggaaaaatatacttcaaacataacagaaaaaaaattgaaaataaggattc
+660392/1
CCCFFFFFGHHHHJJJJIJJJJJJIJIJJJJIJJJJJJIGIJJJJJIJJI
@7280861/1
caggaacttcccagtcatcaggaataaagtcattaaccttcaaaattttt
+7280861/1
@@@<?DDDH<BAFGIGEHIGG<CCCGGAH9CHGGECEHIFIGIGBFEHEG
@6260221/1
actgactaaaatattgttcaagttcacgaggagtattcttggaaacaatt
+6260221/1
CCCFFFFFHHHHHJJJHIJJJJJJJIJJGHJIJCGHIJJJJJGGIIIJJJ
@660678/1
caccgggttgttgcctaacaggaggtgcactggttacaggagatactggt
+660678/1
@BCFFFFDHHHHHJJJJJJJJJIJJDDHIJJJJHIJJJJJHIFHIJJJJF
@1682467/1
gctgaggctgctgtggtctctgctgttgttgttgctgttgttgttgctgc
+1682467/1
CCCFFFFFHHHHHIJJGHJJJJJJJIJJHIIHIJJJJJJIJIJJJIJJJI
@7837692/1
ctttttcttgatctctttcattatcgtaaattgtcacggtctcaacaagt
+7837692/1
C@BFFFDDHHGGDIIIBGHIGIJDJJGCFGHH@HHIIIIGIIJJGGIHFG
@3204164/1
cactatctaaataaatagctgcagctaatgattcaaataagtctccaagg
+3204164/1
CCCFFFFFHGHHHJJJJJJJJJJJJJJJJJJJJJIFFHIIJGHJJJIJJJ
@1682819/1
gttgaagttgaaaagtttctgtgaata
+1682819/1
CCCFFFFFHH8DHIJFHIJJJJJIJJJ
@4208176/1
gtagctttttccgttgggattcattatccattctcccctaggctttgctt
+4208176/1
CCCFFFFFHHHHHJJJJJIIIJJJJJJJJJJJJJJJJJJJJJJIJJJJJJ
@1682920/1
cttcactgcagcctgactggtgagaaccctcaccgctgtcatgctctttc
+1682920/1
CCCFFFFFHHGHHJJJJJGIIIJJJIJJJJJJIJGIJJIJJJIJJJJIJJ
@1682956/1
agataataatgcctcagagctaccttggcagctgctaattttgcttggtg
+1682956/1
C@@FFFFFHHHHHJJJJIJJJJJIJJJJJJJIIIJIHIIIJJJJJJJJFG
@3204584/1
gtttcacttaaatcttgaaagatattatcacagattgcccttatcttgag
+3204584/1
BB@FFFFFHHHHHJJJJJJJJJJJJIJJJJJIIJIIJIJJJIJHJJJJJJ
@2701526/1
ggctgcagctcaaccattttatcggccaacatattactgacctcaaccgt
+2701526/1
1:?DDDDBHDDHHGEAHHIGCF@GEHGGIIIIGGDBFH9?DGECFHEGH;
@3205600/1
gggagaatttttaaccatttacacaatataaatgcaccttcaacaccaca
+3205600/1
=?<AADDDFB>DFHFHEHCCEEHGGGIIIIIIIGIIGGGGIBBDFHHHHG
@7281543/1
aggtgatatatttttgcatctgttataaatgtaggaagttatca
+7281543/1
@@CFFDFDHHHHGIIGIJGHHEBGFAEEGGIEFI39C>FFGEGI
@4209667/1
attttttataacttctttaatgctctccaaaattgtaaatccaggaactt
+4209667/1
CCCFFFFFHGHHHJIJJJJJJJJJJJJJJJJJJJJJJIIJJIJJJIIJJJ
@1164359/1
ccattgcttgaggtctggtaattggagcggcttgtct
+1164359/1
CCCFFFFFHHHHHFGGIJHHJJIHJJJJJJJJJ699?
@6263189/1
gttgttgaggctgctgtggtctctgctgttgctgttgttgctgaggctgc
+6263189/1
@@@FDDFFFHHGGJGIFHDFHHHHEHIJHGIGBF:?F:FBCCEBFGEG@1
@3207150/1
gggaattctaagagggtacacaattcaggcactaatgtctcttcaaaatc
+3207150/1
CCCFFFFFHHGHGIJFCFHIGIGHIIIJJJJJJJIJGIHGGIJJCHGEGG
@7838550/1
gaacggtattgctctgcagggaacggcgacataggtgtc
+7838550/1
@@@FFFADFFDHHJIJFEAFBHEIJIJJBGEBHCG.8/=
@140480/1
ctataagaacaatgagtaagagcttgcaagaggtaacttctgtcttgaaa
+140480/1
CCCFFFFFHHHHHJJJHIJIJJJJJJJJJJJJJGGIJJJJJJIJJJJJJJ
@7838971/1
cctcctgccactcatcataatgaac
+7838971/1
@@@DBDA;AAD>F>CHBGDHDH4CE
@2205598/1
gacaatttacaggcagttgaagataacatacaattttaattttattattc
+2205598/1
CCCFFFFFHHHHHJJJIJJJJJJJJJJJJJJJJIJJJJIIJJJIJJJJJI
@4210823/1
ggcttctattagttcatctatattttttaaggaagtaagtgcaggggaac
+4210823/1
CCBFFFFFHHFHHIJJJJJJJJJJJJJJJJJJIJJGHJJIHJJJJJJJJJ
@3207343/1
gttcttctaatattgatgttttattttcagtataccttataccgctatca
+3207343/1
C@CFFFFFGHHHHIJIJJHJJJJJJJIJJJIJIJJJJJJJJJJJJJJJJJ
@4211354/1
acaactaggggcaccatgacgatagctttattctcattaaggaattccgg
+4211354/1
CCCFFFFFHHHHHJJJJJJJJJJJJJJJJJJJJJJJJJJIIJJJJJJJJJ
@7840028/1
ctccttcaacaatcgtcggtacaatgtaatatgagttttctttgttttca
+7840028/1
@@<DDFFFHHGHHIJFHG>E@FH@EGBGHIGGIHEFFHI>EHIFCDF@FH
@5234338/1
ctgaggagcatgttcttgcctttgttgctgctgtggtggttcttgccttt
+5234338/1
@C@FF@DDHHADHGGGHIIGCHHIDBFEDDEHCFG>GCH??DDFC@ADHI
@7840173/1
gcacggaaagcagcgagatgagcataa
+7840173/1
@@@DFDDBDFAHDFHB@EH><EEAH>B
@4752416/1
attggttgtaacgattggaaaaataatcagaataagaacggtattgctct
+4752416/1
CCCFFFFFHHGHHIJJJJGJJJJJJIJJJJJJJJJJJIJJJHGIJJJJJJ
@1167430/1
gtagatatcagacatttcttcagggagaatttttaaccatttacacaata
+1167430/1
CBCFFFFFHHHHHJJJJJJJJJJIJIJHIJJJJJJJIJJJJJHIJJJJJJ
@7840561/1
ggaatttcataaacaactttcaaatccttaatatacgcaacaaagctttc
+7840561/1
<@@DDDDBDFFDHGGIJEHH@CFGEHEHBHHIEFIIJFIGGEGHGGGEDC
@665540/1
gtgcaggctggccatgttgaatagcttgctgtggtggtacagcacccggt
+665540/1
CCCFFFFFHHHHHGIJIJJIJJIJJJJJJJJIIJHHIFHJJJIJJJJJI@
@1685501/1
ctagctttcttaaatctggttctctaatcatctgattagtagtaacgatt
+1685501/1
CCCFFFFFHHDHHIJGIIJIIJJJJIJFHIIJJJJJJIJIJIIIJJJJHH
@5236025/1
cacgagacaacgtgatataactatgaagaatcatgtgataaaaaatagca
+5236025/1
CCCFFFFFHHHHFHHJJJJJJJJJJJJJJJJJJJJIHJJJJJJJJJJJJJ
@4754309/1
atgacgatagctttattctcattaaggaattccggtttctcaaaacatgg
+4754309/1
CCCFFFFFHHHGHJIJJJJJIJJJJIJIJJJIJIJFIIJIJJIJJJIJJJ
@3749835/1
cctaacgttatcaggttttgggtagttgggtaatattttgataacgtgg
+3749835/1
@@@AB;DDFBBFBA>?F:FBG@FHAHBC@6GEHECFGIG@B>B@9?0?6
@4212044/1
gcctgcaattcttggttcaagatcattttaaactgtccttctgacacacc
+4212044/1
CCCFFFFFHHHHHJJHIJJJJJJJJJJJJJJIJIIJJJJJJJIIJJJIJJ
@4754812/1
cgggaaaattaatttttattaagaagccaaattgcacctcacacctggca
+4754812/1
CCCFFFFFHHHGHJJJJJJJJJJJJJJJJJJJJJJJJJJJJJJJJJJIII
@666101/1
gtggcctacctctggaggaattcctttaaactgatccatgatcaatctca
+666101/1
@@@DDFDBDFFHGGJEGDDDFHGHIJJGIJIIIIJJJIIHGIJIGGIJJE
@5741190/1
caaacatgcaaatgtgacattattgactaaggctgatctgaggtctgtca
+5741190/1
@BCFFFFFHHHHHJHIJJJJJJJJHIJJJJJJJJJJJJJJIJJGHIIHIJ
@4212788/1
gtacgctcaaacatgcaaatgtgacattattgactaaggccgatctgagg
+4212788/1
@@CFFFFFHHDHHGIIGIIEHHH@HHHIIGIIEGGGIIIIHH@FFIJIIG
@5742059/1
gcaccatgacgatagctttattctcattaaggaattccggtttctcaaaa
+5742059/1
CCCFFFFFHHHHHJJJJJJJJJJJJJJJJJJJJJJJJJJJGIIJJJJJJJ
@7287166/1
tcacgttcataaggtctcatttgaaaacgtggatctccaaggt
+7287166/1
@@CFFDDEH8DDD@<EA>FGGGIGI4CF@A;CDGCHBGHA<D?
@4756361/1
aggcactgttttcaccggaggaatttgtttgtgattttttattgtatccc
+4756361/1
CCCFFFFFHHGHHJJJJJGIJIIIJJJJIJJHIGIJJJJJJJJJIIJJJJ
@7287674/1
tgtagataggctggcctgcttgtggaaaaccaccac
+7287674/1
@@@FDFFDDDHHF6C;C=EHE<G9EFHGIIIIF<GI
@7842458/1
ggcatttctttcagaccaaaatttctttgtaaacaagttagtaaaat
+7842458/1
@@@FDFFAFHDFGDGHB;FGGFGA<HEGGA?<B4EFGCFIIIII@DC
@144526/1
gtccttttatcataatgagatcaagtttttttcgaatcaaatgaagctgt
+144526/1
CCCFFFFFGHHFHIJJIJIJJJIJJHHJJIJJJJJJJIJJJJJJIJJJIJ
@4757269/1
ggacattatattgataagtgtatttatacctctctttctggtgttcatgt
+4757269/1
@@@DBD?DDFFHHHEGGGHBAEI@HHDFHIEHFHHHHFCFG1?:?CGII?
@1687361/1
gccacatcaatgttaaggaatggtttccaaccaataattgcagactggaa
+1687361/1
CCCFFFFFHHHHHJJJJJJJJJJFGIJJJJJJJJJJJJJJJJJIJJJJJJ
@1687480/1
cactgctgttgttgaggctgctgtggtctctgctgttgctgttgttgctg
+1687480/1
CCCFFFFFHHHHHJJJJJJJJIJHGIGHHHHIJHIFHGGHIGGIBGIIJJ
@1687545/1
ataaattagaatcatcccatagcaaatggtatttggtaggacgtgctgta
+1687545/1
CCCFFFFFHHHHHJJJJJJJJJJJJJJJJHIIJJJJIJJJJJJJJJJJIJ
@2210122/1
gtgggttatatggtgattgatgccattcaactttgcattaactttctgta
+2210122/1
CBBFFDFFHHHHHFHIJJJJJJJJJJJJJJJJJJJJJJJJJJJJJJJJJJ
@2210409/1
gtctcacccatgttaaattttttcagaatcatgtgattttttttcctttc
+2210409/1
CCCFFFFFHHHHHJJJJJJJJJJJJJJJJJIJJIIJJJJJJJJJJJJJJJ
@2210440/1
ggtagaagcaggatgacacttaggtcgtgcatggtttaagaaagaccaaa
+2210440/1
?<?DFFFFFFHDDBGHBGHGIIJICFHFHIGJJIGHGBGIIGIIIJHGGI
@145881/1
atcatattatacctgaaggcttttgggtcgtgagaagctgcaacggctgc
+145881/1
CCCFFFFFHHHHHJJJJJJJJJJJJJJIIJIJJJJJJJJJJJJJJJJJJI
@146025/1
ctttaatgaaattatctggagctcatcaagcttcggtccgactgatgatt
+146025/1
CCCFFFFFHHHHHJJJJJJJJJJJJJJJJJJJJJJJJJJJJJJJIJJIJJ
@3212429/1
caccacactcctcaaggtacacccctataagggcttcgatagaatctgca
+3212429/1
@@@DDDDDFF3CDEEBF?FDFC9DED1CF9?E3?8CBF@DF:BGCEDFC9
@2211821/1
ctttgatggaatttcataaacaactttcaaatccttaatatacgcaacaa
+2211821/1
CCCFFFFFHHHHHJJJJJJJJJJJJJJJJJJJJJJJJJJIGJJJJJJJJJ
@2211822/1
ctttaatggaatttcataaacaactttcaaatccttaatatacgcaacaa
+2211822/1
CCCFFFFFHHHHHJJJJJJJJJGJJJJJJJJJJJJJJJJJJJJJJJJJJJ
@146927/1
ctaccaggtggaggtgaaaagaatgatcttccaactgtcacaaacctgtt
+146927/1
@@@D?ADDFDDHHB2<FGIIGAEHGBAEBGIGEHIEIHIGCC>DCGHHFG
@4760207/1
ggccatgttgaatagcttgctgtggtggtacagcacccggtcctggtcca
+4760207/1
;?@A?BDDF<DFFF<<EFI=C4F;?GF=GHDGFEFGCD@68???3;FAFF
@1170381/1
gtagaattacagaataactcatgaatgctttctaatgtttcttcatttaa
+1170381/1
CBCFFFFFHHHHHJJJJJJJJJJHJJJJJJJJJJJJJIJJJJJJJJJJJJ
@2213827/1
ctgagctttataaaatgcagtggccgacacatcaatattaagcatcatct
+2213827/1
CCCFFFFFHHHHHJJJJJJJIJJJJJJJJJJJJJJJJJJJJJJJJJJJJJ
@6277180/1
gcgttttggtgggcatggcctgcagctccctttttgcagcttcttca
+6277180/1
BCCDFFFFHFHHHJJJJJGJJJJJJJJJJJJJJJJJJJJJJJJJJJJ
@2214695/1
gttgttccattgcttgaggtctggtaattggagcggcttgtctaacttga
+2214695/1
CBCFFFFFHHHHHJJJJJJGHJJIFHJJJJJJJJJJJJJ09?B<FA<F88
@6278072/1
gttgttgttgttgctgaggctgctgtggtctctgctgttgctgaggctgt
+6278072/1
BCCFDFFFHHHHHJJJGJJJJJGJJFHIHGIJJJJJJIJJGIJFHIIIIF
@2710666/1
ctttgccaaatacttcaactgtgactctaactcttcttccatccgctagt
+2710666/1
CCCFFFFFGHHHHJJJJJJJJJJJJJJJJJJJJJJJJJJJJJJJJJJJJH
@150004/1
gttcctgcaggaggtataaacaaacctatgggttttaccatcatttgctg
+150004/1
CCCFFFFFHHHHHJCEHIJJJJJJJJJJJJJJDGIIJJJJJJJJJJJJJJ
@1690649/1
ggtaggtgcagggtatgaaactgaacgtgtacacctggtaaagaggtgac
+1690649/1
BCBFFFDEHHDHHGHIJJJJJJJJJJJAEGGIJJJJJJFHJJJJJJBGHI
@4763386/1
ctgataaattagaatcatcccatagcaaatgatatttggtaggacgtgct
+4763386/1
CCCFFFFFHHHHHJJJJJJJJJJJJJJJJJJJJJJJJJJIJJJJJJIIJJ
@1171801/1
ggtgtattcattacatatgtatttatactgacataatctcattaacagtt
+1171801/1
@C@DDFFFHGHHGIJIJJJIIIGIIIJJJJJJJJJJJJIJIJJJIJJEDH
@3754748/1
ctggagctcatcaagcttcggtccgactgatgatttgaggttcttgtgga
+3754748/1
CCCFFFFFHHHHHJJJJJJJJJJJJJJJJJJJJJJJJJJJBFIJJJHJJI
@1172144/1
gcagtaacaagattttcacatggctgcccctttattatccctttcagtgg
+1172144/1
CCCFFFFFGHHHHJJJJJJJJJJHHIJJJJJJJJJJJJJJJJJJJJJIIJ
@7290182/1
tctgtcaattcaccaggtgatatatttttgcatctgttataaatgtagga
+7290182/1
1??D=DDDD<DBD3?F1AFIIEHDEFHFHFG4?BG<CEEEIFEIBFEDCA
@671044/1
gtagataggctggcctgcttgtggaaaaccaccacaaatccacttggaaa
+671044/1
CBCFFFFFHHHHHJJJJJJJJJJJHJJJJJJJJJJJJJJJJIJJJJJIJJ
@5239496/1
gttgggtaatattttgataacgtggatgtagataggctggcctgcttgtg
+5239496/1
CCCFFFDDHHHHHJJJJJJGIJHIJIJJIIJJJJJHIJJJJIJJJJJJHI
@5239526/1
cagtaggtaaaaagattattgtattttcttttagaactctttcaaagagt
+5239526/1
CCCFFFFFHHHHHJJJJJJJJHIJJJJJJJJJJJJJJJJJJJJJJJJJJH
@4764767/1
tagtaagtgatcattaagttcgccgatcttgtacaacattttacatgcag
+4764767/1
BCCDFFFDHHHHHJJJJJJJJJJJJJJJJJJJIJJJJGJJJJJJJJJJJJ
@7290781/1
taacgattggaaaaataatcagaataagaacggtattgctctgcagggaa
+7290781/1
@B@FFFFDHHDHHIJIGGEIIJIGG<BFC9CFH?DGICGGHICGGHGIBH
@150444/1
ctttaatgctctccaaaattgtaaatccaggaacttcccagtcatcagga
+150444/1
CCCFFFFFHHHHHJJJJJJJJJJJJJJJJJJJJJJJJJJJJJJJJJJJJJ
@6280617/1
ttctaatattgatgttttattttcagtataccttataccgctatcatcct
+6280617/1
@CCFFFFFHHHHHJHIJJJJJJJJJJJJJJJGIJJJJJJJJJJJJJJJIJ
@5240637/1
cgtcggtacaatgtaatatgagttttctttgttttcaaaggctctaacta
+5240637/1
CCBFFFDDHHHHHGHJJJJJHIIIJJJJJJJGJJJJJJIJJJJJJIJJJI
@4766303/1
gcactataggtcgaccttctcggccaagattaggcctacgtggacaggtg
+4766303/1
BB@FDEDFHHFFHIJJJJIIJJJJJIJJJGHGHJJJHIJJBFIJJJJJEH
@1692077/1
cttctttaagacactgactaaaatattgttcaagttcacgaggagtattc
+1692077/1
@C@FDDFDHHHHGGGIIJJGEGIIGHIGAFHA<CHF??EEHGB@A99D@B
@4767101/1
cacatagcttcggccacttctttgaactaagtacagcgaaattcttattc
+4767101/1
C@@FFFFADHFHGGIGIGDGHGIGFG?FGIG?1?DHIIGIIJJIJIJJIJ
@7292613/1
ccaaaattgtaaatccaggaacttcccagtcatcaggaataaagtcatta
+7292613/1
CCCFFDFFHBHHHIJJJJJJIIJJJIIJJEHHCHJIIJIIJEDGBDGCGI
@5747313/1
cttggctttgagatacctacgcctatcagcccatgaaacaaaatgtaatc
+5747313/1
@@@DBDDDHBHBFIIB?FCCFH@CD?GE>?E?8?CB<GB;???BD099D?
@7292984/1
cttgtctgtaattgcgataaggtttttcaggattgatagatacatcataa
+7292984/1
CCCFFAADAFFHHJJJJJJIJIFDGIIJIIIIGJGGIIJIDGGHG@GGGG
@4217944/1
gcagcagtcatcaccaaaacctgatgattttcaagctcttcatgccactg
+4217944/1
CCCFFFFFHHHHHJJJJJJJJJJJJJIJJJJJJJJJJJJJJJJJJJJJJJ
@3216886/1
gtggaatgtatgacgatgatttgatatctatatttctcattttttctgct
+3216886/1
CBCFFFFFHHHHHJJJJJHJJJJEHHJHJIIIJJJJJJJJJJJJJJJJJJ
@4768075/1
caatgtttctagcctttcataattcataacgtcattagcagagctcgcta
+4768075/1
CCCFFFFFHHHHHJJJJJJJJJJJJJJJJJJJJJJJJJJJJJJJJJJJJJ
@3217145/1
gcttgctgtggtggtacagcacccggtcctggtccagattcctgttgtgg
+3217145/1
CCCFFFFFHHHHHJHHJJJJJJJJJJIJIJJJJJJJJJJJJJJJJJJIJJ
@4218233/1
gtctcacccatgttaaattttttcagaatcatgtgattttttttcctttc
+4218233/1
CCCFFFFFHHHHHJJJJJJJJJJJJJJJIJJIGHIJJJJJJJJJGIJJJJ
@6282293/1
cttcatttaaaaccgctgtgtctctttctttttttgttagactgatttga
+6282293/1
@@CFDFFFHHFDDHGGDB<AFHGHHIJCGGGIIIFEGGJJGIIG>CFHA4
@2221071/1
gcagcagtcatcaccaaaacctgatgattttcaagctcttcatgccactg
+2221071/1
CCCFFFFFHHHHHJJIJJJJJJJJJJJJJJJJJJJJJJJJJJJJJJJJJJ
@6768348/1
atcagacataatatatatgctggtgaattaagtttacaaaaatgtgatat
+6768348/1
;BBFFFFFHHHHHJJJJJJJJJJGHJJJJJJJIIJIJJJJJJJJHIJJJJ
@7294165/1
gcacggaaggtggaatttttgcattttttataacttctttaattctctcc
+7294165/1
CCCFFFD=FF2ADGHFGGHIFIFCI94?FHIJICHIHCGIEIG@AGFGGE
@3218122/1
gtccaataaaactgaagtctgtgacaacccaacgcaatcgcttaacctac
+3218122/1
BBCFFFFFHHHHHJJJJEHJJIIJJJJJJJJIIGIJJGIIIJJJIJJJJJ
@2221657/1
ctcacatatgtatggcacaactgataagttaagcattgcagttcatc
+2221657/1
CCCFFFFFHHHHHJJJJJJJJJJJJJJJIJJJJJJJJJJJJHJJJJJ
@5748368/1
gttgttctttttctattttcttggctttgagatacctacgcctatcagcc
+5748368/1
BBCFFFFFHHHHHJJJJJJJJJJJJJJJJJJJJJJJJJJJJJJJJJJJJJ
@152955/1
gtgaaaagaatgatcttccaactgtcacaaacctgttagcagctggttgc
+152955/1
@@@DD;AA=<AA:?<EG?II@BCFAA?<<2<21:??F?:FB??B:D09D@
@4219044/1
ggtagaccaaatatacagcatcatattgatcctagaaaaattacatgagt
+4219044/1
BCBDFFFFHHHHGJJJJIJJJJJJJIJJJIJJJJJIJJIJJJJJGIJIJ?
@2223585/1
cccgattctatttcttggtcatcagtttgagatactgtaatgcattgtag
+2223585/1
CCCFFFFFHHHHHJJJJJJJJJJJJJJJJJJJJJJJJIJJJJJIJJJIII
@7848633/1
ctgttgttgccactgctgctgctgaggctgttgttgcctctgctgctgct
+7848633/1
@@CDFFDDFHDFFGIIFIEFEH<CDE7CAE?<G??DEFBGDCB<<B<BD3
@3758554/1
tctgcatgaacggtaatagctcgtgccattgcgccaggtgtccggtcttc
+3758554/1
CCCFFFFFGHHHHIIIJJIJJJIGIIJIJIJIJIJJIJFHHIHIIAFHGG
@6284018/1
ctcatgttataacattatgcagttcattacctaagatatttgttatgatc
+6284018/1
CC@FFFDDDHFDHGIGJIGIJIEHHEFFHIJIGIGBHIJJGCIHEGGHII
@6284052/1
ggtaatcaaattttatgacaaaattgcaattctttacatcaataccttct
+6284052/1
BC@FFFFFHHHHHJJJJJJJHJGIGJJJHHIIJJJGGHHIJIHIJJJJJJ
@3221138/1
cttcagcctcatgttataacattatgcagttcattacctaagatatttgt
+3221138/1
CCCFFDFDDFDHDDFGGHIGCHGIIGGHGHGIIFIHEGIIIEFBGGIIGB
@3221409/1
gcattaatctatagaaaattttccagacagtatttagagactttccacta
+3221409/1
CCCFFFFFHHHHHJJJJJJJJJJJJJJJJJIJJJJJJJJJJJJJJJJJJJ
@1176720/1
ccgtagtcgaggctgggctacaggtatctagaggttctgtatttcctgtg
+1176720/1
CCCFFFFFHHHHHJJJJJJJJJJ:HHIJJJJJJJGHJJJIJJJJJJJJJJ
@1694497/1
ctgtaccttgtatactagcatgactgactagatagaagtctaattcagta
+1694497/1
BCCDDFFFGFFHHJJIIJJFHGIIJIGHJJFJJJJFGEHIJJJIJIGIBF
@3758777/1
tgttggtccattaatataaaatggttcaacttctttggtgtacagaaata
+3758777/1
CCBFFFDFHHHHHJJJJJJJJJJJJJJJJJJJJJJJJJFHGIJJJJJJJJ
@5749695/1
cagtaattgaaacaagtcagggaagagatgctgctgagtactgtccttac
+5749695/1
BBCFFFFFHHHHHJJJHIJJJJJJJJJJJJJJJJJJJJGHJJJIJJJJJJ
@3759340/1
ggtaaatttatcgcaaggtaacgtaaaacaatatctattcaacaaaggaa
+3759340/1
BCBDFFFFHHHHHJJJJJFHIJJHIJJJJJJJJJJJIJJJJJJJJJJJJJ
@6769873/1
gtctctgctgttgctgaggctgctgtggtctctgctgttgttgctgctgc
+6769873/1
CCCFFFFFHHHHHJJJJJJJJJJJJIIJGGIJJJJJIHIIHIJJJJIJJG
@4220730/1
atcgcattccctttcacactagggacatgaggtgaaattattggtatttc
+4220730/1
<@@DDDDDHFHHFI?CFEGHHIID>GCFGIEHGHCDHFGGHGIC?DHGH@
@3759796/1
ctcacttcaccaacattcatgaataatggaaaatcacatagcttcggcca
+3759796/1
CCCFFFFFHHHHHIJJJJJJJJJJJJJJJJJJJJJJJJJJJJJJJJJJJJ
@7849372/1
ggttcatgagttccactttcacaatcaattaattggtaacatggtaaaat
+7849372/1
@@@DDFDFH?FBFGGH>DEECFHGHHIJJJJI@EH<E?HEDFF;CB>BF@
@2227228/1
atgctgctcaatttaccttcatccttgttttcaaagttgataaataatat
+2227228/1
@BCFFFFFHHHHHJJJJJJJJJJJJJJJJJJJJJJJHIJJJJJJJJJJJJ
@675113/1
gttgttgctgaggctgctgtggtctctgctgttgctgaggctgttgtggt
+675113/1
CCCFFFFFHHHHHJJIJIJIJJGHIIJIIJGHIIIJJGHIJJJHIIHII>
@3223810/1
agtaacatcagctccgagaaatattacaggttcgttgaaaaccttcggcc
+3223810/1
CC@FFFFFHHHHHJJJIJHJJJJJJJJJJJHIJJJJJJJJJJJJJJJJJJ
@1695567/1
cttgcattaaatcacatcacattaccacatttctcaaattcagtcttgaa
+1695567/1
CCCFFFFFHHDHHIJJJJJJJJJJJJJHIJJJJJJJJJJJJJJJJJJJHI
@676547/1
gtggaatgtatgacgatgatttgatatctatatttctcattttttctgct
+676547/1
BB@FFFFFFHHHHJJJJJIJJJJAHHJJJJIJJJJJJJJJJJJJJJJJJJ
@3760537/1
gttatttggaagtgatttgcacgaagcactataggtcgaccttctcggcc
+3760537/1
CCCFFFFFHDFBCFGGGIGIFIJIJIJIIJGGHGIJJIGIIIIIJJJJIJ
@1696573/1
gttccattgcgtgaggtctggtaattggagcgg
+1696573/1
CCCFFFFFHH0@CGHJFHIJJFHIIIJGIIJJI
@3761018/1
gtccttctaacctgttcttcttgaagttggttcagctgtagtctgtctgc
+3761018/1
@@CFFFFFHHDHHIIBHGGGIIIIBHHIHIIFGHHDGHHGIHGHEGHIGI
@2716117/1
gttaacttttggtggctttattatattactcctaattgaagagccttttc
+2716117/1
C@BFFFFFGHGHAFHGIJIJJJJIJIJJIJJJJJIIJGIIJJJIJJJIJJ
@156303/1
catattgtttgatatcgccagtccaaattcttggacataggcgtcgttat
+156303/1
CCCFFFFFHHHGHJJJJJJJJHJJJJIJJJJJJJIJJJJJJHHGIIIJJJ
@6771849/1
gcctcttgttttgcttctttttttgacctacccttgccg
+6771849/1
@@@DDDDDHD;DB@EHIGGIIGIG<ADHHGEIB<9?FG6
@3761973/1
gccacattccattccatgatttattaaacccgatgctagctttcttaaat
+3761973/1
CCCFDDFFHHHHHJJGIJJIJJIJJJJJJJJJJIIJJJJJJJJJJJJJJI
@156580/1
gctttctaatgtttcttcatttaaaaccgctgtgtctctttctttttttg
+156580/1
CCCFFFFFHHHFFJJJJJJJJJJJJJJJJJJJJJJJJJJJIIJJJJJIJG
@5245088/1
gttttaaagcacatttggctgcggtacatttagctatcctgtagtttcgt
+5245088/1
CCCFFFFFHHHHHJJJJJJJJJJJGIJJJJJJJJJJJJJJJJJJJJJJJI
@1179200/1
gcccatggcagcaaatctacttggtcctatagtttctcctacggagactg
+1179200/1
?BBFFFFDHFHHGJJIIJGGJJJ@CCGIGHEIIIJJJJJIGIEGFHGIIG
@678093/1
gggttgtttccctagactgtggttgagacacttgctggggaggtggacct
+678093/1
@CCDFFDFHHHHHJJJJJJIJJJJJIJJJJJJJJJJJJJJJJJFHGIJJJ
@3762379/1
tctgtcttgaaatctgtagcccaatatagattccagaacttccggcataa
+3762379/1
CCCFFFFFHHHHHJJJHIJJJJJJJJJJJIJJJJJJJJJJJEIJJJJIJI
@3762526/1
gtacgctcaaacatgcaaatgtgacattattgactaaggccgatctgagg
+3762526/1
CCCFFFFFHHHHHJJJJJJJJHIIIIIJJJJJJJJJJJJGIIHIJGJHJJ
@4777172/1
gtcagcttacaagccttagtaagcataaatttatggaagccataccgtac
+4777172/1
CCCFFFFFHHHHHJJJJJJJJJJJJJJJJJJJJJIJJJJJJJJJJJJHIJ
@1697921/1
caccagcatatatattatgtctgattcccgatc
+1697921/1
@@?:DD?DFFBD:<?E<E@CFIHAHEFHC?EE8
@678862/1
ctttggtgtacagaaatatttcggcttctgcttccgttccaccctttctg
+678862/1
CCCFFFDFHHHHHJJJJJJJJJJJJJJJJJJJJJJJJJJJJJJJJJJJJI
@1698340/1
gtttggttttgaataaaattaaggagtttcgga
+1698340/1
CBCFFFDFHH2CFHJJJJJJJJIJJJHFHIJJH
@4224651/1
cccgtttttattatcgcttctaattttttctctcatttctgggattaaaa
+4224651/1
CCCFFFFFHHHHHJJJJJJJJJJJJJJJJIJIJJJJJJJJJJJHJJJJJJ
@2230696/1
ggttctgcaatttccaagaaactttacttttcacaaataaatataaaaag
+2230696/1
BC@DFFFFHHHHHJJJJJJJJJJJJJJJJJJJJJJJJJJJJJJIJJJJJJ
@4224876/1
caacacaattgtcggcagctgggaatcctttgtgagccacatcaatgtta
+4224876/1
CCCFFFFFHHHHHJJJJJJJJJJJJJJJJJJJJJJJJJJJJJJJJJJJJJ
@5756929/1
gtctgtaattgcgataaggtttttcaggattgatagatacatcataatga
+5756929/1
CBCFFFFFHHHHHIJJJJJFHIJJJJJJIIJJJJJJJJJJJJJJJJIJJI
@3763986/1
cttcaacatataaactgcagggaattctaagagggtacacaattcaggca
+3763986/1
@@BDDFFDHHHHGJIIJJJGIJEJIJIJGGGHHIJDGIGIIBFHGIIIHJ
@2231322/1
ctcccctctggtatccaaaggcactgttttcaccggaggaatttgtttgt
+2231322/1
CCCFFFFFHHHHHJJJJJJJJJJJJJIJJJJJJJJJIJJHIIJJJIIJJG
@4779508/1
ctccaatcgcattccctttcacactagggacatgaggtgaaattattggt
+4779508/1
CCCFFFFFHHHHHIJJJJJJJJJJJJJJJHIJJJJJJJIJJJJJJJJJJD
@5248150/1
gtacgctcaaacatgcaaatgtgacattattgactaaggccgatctgagg
+5248150/1
CCCFFFFFHHHHHJJJJJJJJHIJJJJJJJJJJJJJJJJJJJJJJJJJJJ
@4780125/1
ggccacttctttgaactaagtacagcgaaattcttattcgattgaagtaa
+4780125/1
CCCFFFFFHHHHHJJJJJIIIIHJJGIIJJJJJJJIJEHIIJJJJJIHHI
@2232939/1
ctcttcacatactcttgttacaacatatttcaacatgtatccttttgggc
+2232939/1
BB@DFFFFHHHHHJJJJJJJJJJJJJJJJJJJIJJJJJJJJJJJJJJJJI
@4780299/1
ggtttacaattagaatttataagtgttgcggttaaacc
+4780299/1
B@BDDFFFHFHFHIIJJIGJJJJIHJJICHJJJJJJJJ
@3766174/1
ggtgataagaactatttctttaagaatattttggatttcattgatagtat
+3766174/1
@@=DDFFFHHHHHJJJJJJJJGHGHIIJIHIJJIHHIJJJJIJJIJJHGI
@3766263/1
attgcgataaggtttttcaggattgatagatacatcataatgatgaataa
+3766263/1
CCCFFFFFHGHHDHIIJJJJJHIJJJIJJJJJJJJJJJJJJJJJJIIJJJ
@6774064/1
aaatttatcgcaaggtaacgtaaaacaatatctattcaacaaaggaatag
+6774064/1
CCCFFFFFHHHHHJJFHIJJJJJJJJJJJJJJJJJJJJJJJJJJJJJJJJ
@5758004/1
gccaaaatttgttcacactgttcctggctgagagtaattcgtcgcgcatt
+5758004/1
CCCFFFFFHHHHHJJJJJJJHJJJJJJJJJJJJJFHIIJJJGIJJJJIJJ
@6774492/1
ctctaaatgaataatgcagcgatgattccaaagcttcaaaaccagccaag
+6774492/1
CCCFFFFFHFHHHJJJJJJJJJJJJJJJJJJJJJJJJJJJJJJJJJJIJJ
@4781295/1
ctttgcttctttcttagatctaccagtgcccatggcagcaaatctacttg
+4781295/1
CCCFFFFFHGGHHJJJJAHHIIIGIJIJJIJJJGJIJJGGIJIJJIIGII
@3767578/1
gtagatatcagacatttcttcagggagaatttttaaccatttacacaata
+3767578/1
@CCFFFFFHHHHHIJIIIJJJJJJJGHEHIJJJJJJIGIJJJIJJJJJJJ
@6289739/1
gccgtaatgaatggtgttgctttcgcagggtaagtctttcagtctcatcc
+6289739/1
@CCFFFFFGHGHHJHIGJJJJJJJJJJJJJGFIJFIIJIJJJJJJJJJJJ
@6289750/1
ctgtggtctctgctgttgctgttgttgctgaggctgctgtggtctctgct
+6289750/1
CCCFFFFFHHHHHJJJJJJJJIJJJJJJJJJJJIJJJFJFHIFHHGIIIG
@6289800/1
ctgtggtctctgctgttgctgaggctgttgtggtctctgctgttgctgag
+6289800/1
CCCFFFFFHHHHHJJJJJJJJIJIJJJIIJJJJJJJJJJJJJJJJJJJIJ
@5250781/1
tgagtaacaagattatatgggagagtagcttgaggctcagaatcgagtag
+5250781/1
CCCFFFFFHHHHHJJJJJJJJJJJJHHJJJJJJJIIJJJJIJJJJJJHIJ
@1698833/1
tgcctcagaggtaccttggcagctgctaatttt
+1698833/1
CCCFFFFFHH=FHJJJJJJJJJJJJJJBHIJJJ
@1698840/1
atataagattacaattcttaacattttttctttaaacaaagaacattgga
+1698840/1
@@@DFFF?FHDHFH@EFEHIFHDFHGIIIADHGGIG@FDGI;BD;DGGGF
@7853818/1
ccacgatttcggcagcttttacctcattttcactcagaagaaataatat
+7853818/1
@<@??DDDH>;?D@:CEH<FHHBBG3C<?DDEFBGHH3B>FDG?FH>B<
@7854442/1
ctgcactataagaagacggattggaaatgtaagcagcttaagaaaatgaa
+7854442/1
C@CFFFFFFDDAAHIGIIJIIJIIGIGGHGGGHIGIIGGCGFFGEDHGGI
@7854804/1
gctcaatttaccttcatccttgtttt
+7854804/1
@@;DFDEDHFFHFGHGGGGBIG<>FA
@7304714/1
gctgtattataacatgacctaagagttttattaaagttggatcattagca
+7304714/1
@@@FFFFFGDHHHGCGGEGGHH<F>F>HEGIIJIIJGIIIFHHGGBEGII
@7306029/1
ctttcagtggacaatttacaggcagttgaagataacatacaattttaatt
+7306029/1
CCCFFFFDABHFH@FHGIIJIJIGICD9HC>E9<CCCEHGGDHI9FAFGH
@5254135/1
gcaggaaatcgatttttgaaacacctctgtcgaaca
+5254135/1
@@@DDDDD?:?<C@:EGBB>FFFFF;EGG9B?1?CF
@7857749/1
ctctggttgctttaatgatatcaagaattctttttccaaaattgaacaaa
+7857749/1
CCCDDFDFHHDHDBHIJGJIJGGHG4CE4CHHJEG?FEDGEHGIHIECEG
@159588/1
gctcttcaaaattgtaaatccaggaacttcccagtcatcaggaataaagt
+159588/1
CCCFFFFFHHHHHJIJJJJJJJJJJJJJJJJJJJIJJJJJJJJJJJJJJF
@3225549/1
tccttatcagtaatctcgaatctattatctcttggacaagttgttatatt
+3225549/1
CCCFFFFFHHHHHJJJJJJJJJJJJJJJJJJJJJJJJJJJIIJJJJJJJJ
@5758976/1
tttttttggatctgaagggcggtcccctcttttgggtggaatgtatgacg
+5758976/1
CCCFFFFFHHHHHJJJJJJJJJJJJJJJJJJJJJHHADDDEEEEEFEDDD
@680745/1
attttattttcaccgtcatctaataattctttagcctctaaaccttcatc
+680745/1
@@@FFDDFHHHHG3CCFHIJJIJJIGIJJJJIHHIJGIJGJJJGGIIJJJ
@2720400/1
gtcgggacttgaaaagaaagaccttcccactggggtgtatgtcattgagg
+2720400/1
CCCFFFFFHHHGHJJJJJJJJIJJJJJJJJIJIJJFHFHIJIIJJJJJJJ
@4229599/1
ctcctgccactcatcataatgaacaatatcttcttttggattagtagaaa
+4229599/1
CCCFFFFFHHHHHJJJJIJJJIJJJJJJJJJJJJJJIJIJJJJJIJJJJI
@3226002/1
ataaggacggctaaaagtacagactctagtcgctttatgcaaataaattg
+3226002/1
CCCFFFFFHHHHHJJJJHHIJJJJJJJJJIJJJJJJJJJJIJIJJJJJJJ
@681152/1
agacaacgtgatataactatgaagaatcatgtgataaaaaatagcagcag
+681152/1
CCCFFFFFCFHHHJJJIJJJJIJJJJIJJJJFGGJGIJIIIJJJIJIJJJ
@1182724/1
cgatgattctggctgagaactacgagtcagattgcaagttgagtgtaaaa
+1182724/1
CCCFFFFFHHHHHJJJJJJJJJJJJJHIJJJJJJJJJJHJJJJGHHIIJJ
@6291090/1
cttgtattgttctgtaattctcctggaatacaggtcatgtcagattgtag
+6291090/1
CCCFFFFFHHHHHJJJJJJJJJJJJJJJJJJJJJHIJJJIJJJJJJJIIJ
@1182990/1
tggtagttgagtttggtgggtaggggttgtttccctagactgtggttgag
+1182990/1
@CCDFFFFHHHHHJJJEGIJEHIJJJHHJJJJJJJJJJJJJJIIJIIJIJ
@6775819/1
atctttgaataacttcagctaggccaggtgaaagatgccggaagtattta
+6775819/1
@BCFFFFFHHHHHIJJJJJJJJJJJJJJFGGIIIJJJJJJJJJJHIIJJI
@4230781/1
gttttattaaagttggatcattagcagaaatcctcattctttcaaaaaaa
+4230781/1
CCCFFFFFHGHHHJJJJJJJJJJIJJJJJJJJJJJJJJJJJJJJJJJIJI
@5255782/1
ccttaacttgcattaaatcacatcacattaccacatttctcaaattcagt
+5255782/1
CCCFFFFFHHHHHJJJJJJJJJJJJJJJJJJJJJJJJJJJJJJJJJJJJI
@6292018/1
ctttttgaaattttttaatagttggaacaattctatcacctttgaagttg
+6292018/1
@CCFFFFFHHDFHJJJIIJIJFHIIIJIJIJJIJIJJJJIJJJIIIHGGE
@4232504/1
gggaagtcaattgctaatattgccatcaacgttcactgtctataaaaata
+4232504/1
CCCFFFDFHHHHHJJJJJJJJJJJJJJJJJJHIJJJJJIJJJJJJJJJJJ
@1701753/1
tctggctattttagcatggaatgtgatctccaa
+1701753/1
CCCFFFFFHHCFHJJJJJJJJJJHJJJ?FHIJJ
@163283/1
atgcagttcattacctaagatatttgttatgatctccggccaagatcagc
+163283/1
CCCFFFFFHHHHHJJJJJJJJJJJJJJJJJJJJJJJJJJJJJJJJJJJJJ
@1701886/1
gacacttatcaggttgtatactgatttcataatgatgtacgaaacctcga
+1701886/1
@@@DDDDDHFDDH<C?EF?EEIIFDHDHCH?HFBDEGIHGEGCHGHIGGD
@6777594/1
cacatatatatataattaattcaattgaaaatatttatatatttgagtaa
+6777594/1
CCCFFFFFHHHHHJIJJJIJIJJJJJJJIIJJIJJJJIIJJJJJJIJIIJ
@3229029/1
ctccaagttgtgaatcaatttcaggatacgatctggtttacaattagaat
+3229029/1
CCCFFFFFHHFHHJJJJJJJJJJJJJJIHJJJIJJJFHGJJJJJJJJJJJ
@4233541/1
ctaacctgttcttcttgaagttggttcagctgtagtctgtctgcatctgt
+4233541/1
CCCFFFFFHHHHHJJJJJJIJJGIHIIIJJJJHIJIIJJJJJIJJJJJJH
@7859614/1
gttaaggaatggtttccaaccaataattgcagactggaagaa
+7859614/1
@@@FFDDEGHGHBGHGIIJJIGCHIIIJIGICG>CDH9FBF3
@5763105/1
tttttttgttcctttttgaattgaaatcacctgctccaggtaatggaaaa
+5763105/1
CCCFFFFFFHHHHJJJJJJJJJJJJJJJJJJJJJJJJJJJDGIIJJJJJJ
@2724983/1
ctccatactccttgtcttacaggtaccggtctttctcgataatcaagtgt
+2724983/1
CCCFFFFFHHHHHJIJJJJJJJJHHJJJJIIJJJJJJJJJJJJJJJJHHF
@164942/1
gtcttcactgcagcctgactggtgagaaccctcaccgctgtcatgctctt
+164942/1
CCCFFDFDHHFB?DGHIGGIHGFHEGIGIGGHJIEGHIGIFBDGHEDBFF
@165033/1
gtttcgtaggcaggtggaggccatcgcctggtcatgcataattcttgtag
+165033/1
@BCFFFFFHHHHHJFHJJJJIJIJJJJJJJJHIJJJJJJJJJJJJJJJJI
@4787288/1
cggcctctgcttccgttccaccctttctgctgcgatctttgccatagcat
+4787288/1
CCCFFFFFHHHHHJJIJJJJJJJJJJJJJJJJJJJJJJJJJJJIJJJJJJ
@3231184/1
ctgggctacagatatctagaggttctgtatttcctgtgatcttgtctaag
+3231184/1
CCCFFFFFHHHHHJJJJJJJJJFHJJJIJJJJJJJJJJIJJJJJJJJJJJ
@6778396/1
ctccattagttttcttccaactagtgaaatttgacttaagaaatatgaat
+6778396/1
CCCFFFFFHHHHHJJJJJJJJJJJJIJJJJJJJJJJJJJJJJJJJJJJJI
@6779164/1
ctttgttgctgctgtggtggttcttgcctttgcagctgttgtggtggttg
+6779164/1
CCCFFFFFHHHHHJHIIHIIIIIJGEIIJJIEHGHIIIIJJGGG?DGFGF
@4788507/1
tgctgttgttgttgttgaccccatggttgtcgagg
+4788507/1
@;<:BDDAADBCBG?AB:F3<CAEFGHGCF@?CD@
@2727807/1
aatgtttctagcctttcataattcataacgtcattagcagagctcgctac
+2727807/1
@@CFDFDF?FHAHIIIIIIIEIIIIIIIIIHIGIIIIIIIIIIIIIIIII
@168034/1
ttatcaggttttgggtagttgggtaatattttgataacgtggatgt
+168034/1
BCCFFFFFHHHHHJJEHHHIJJJFHIJJJJJJJJJJJJJHIJJJJI
@2728076/1
gtctcaacaagttccgttttttggagaggcaactcaggataactatagag
+2728076/1
CCCFFFFFHFHHHJJJIJJJJJJJJJJJJJJJJJJJJJJJJJJJJJJJJJ
@5258384/1
gcttgttgctgtacttgaggctgagatgaaggtggtctgctgggttgctg
+5258384/1
CCCFFFFFGGFFFGFIJHIIJJIEGIJJJIIG:EFDGIIJJJIJBGHIII
@2244306/1
ctcctcctcatagttccacaatgagtaatttcaatttttaatccttttat
+2244306/1
CCCFFFFFHHHHHJJJJJJJJJJJJJIIJJJJJJJJJJJJJJJJJJJJJJ
@5766416/1
gtcatcgggttgttgcctaacaggaggtgcactggttacaggagatactg
+5766416/1
CBCFFFFFHFHHHJJJJJJJJJJJJJJFGIIJJJJGIJJJJJHIGIJJJJ
@2244425/1
gtagataggctggcctgcttgtggaaaaccaccacaaatcgacttggaaa
+2244425/1
CBCFFFFFHHHGHJJJJJIJJIIJGJJIJJJJJJJJIJJJ0?FGGHIGIJ
@6294807/1
ggccttggtaaatttgggtcccatgctatgggtgaaagatcctcttcttc
+6294807/1
CCCFFFFFHHHHHJJJJJGIJJJJJJJJJJJJGHJJJJJJJJJJJJJJJJ
@6779890/1
gcattaatctatagaaaattttccaaacagtatttagagactttccacta
+6779890/1
CCCFFFFFHHHHHJJJIIJJJJJJJJIIIJFHIJJJJJJJJJJJJIHIJJ
@6780142/1
ctccaactccgacaaacgccatcctctcattcttagttgtaacaactagg
+6780142/1
CCCFFFFFHHHHHJJJJJJJJJJJJJJJJJJJJJJJIJJJJIJJJJJJJJ
@3772706/1
gctgctgtggtctctgctgttgctgttgttgctgaggctgctgtggtctc
+3772706/1
CCCFFFFDHHHHFGJJJGIHCHGGGIGIEHIIGFEGGEIJGJJHIGGGGE
@4239347/1
ctcctcgataatagatatgtaataagaatattgatgctttgcccgtcctt
+4239347/1
<@<DDDDABF:AFE:AEGIBCFHHEFHHIIEHHFIF@FDFFECEEGIFGF
@1187858/1
gtgctgctaacctcttggcaatttttttcgatttgccagtacctatttct
+1187858/1
CCCFFDFFHHHHHJJJJJJJGIGHIJJJJJIJIIIIGIJIJJJJJJJJJJ
@1708641/1
cgctcaaacatgcaaatgtgacattattgactaaggccgatctgaggtct
+1708641/1
C@CFFFFFHHHHHJIJJJJJIIJJJJJJIGIJJJJIIJIGBHIJIGJDFH
@4790571/1
gtatttcttttttccaaattgcctctccattcaattgaagaagcaatttc
+4790571/1
C@CFFFFFHHHHHJJJJJJJJJJJJIJJJJIJJIJJJJJJJJJJJIJJJI
@4241246/1
caacatataaactgcagggaattctaagagggtacacaattcaggcacta
+4241246/1
CCCFFFFFHHHHHJJJJJJJJJJJJJJJJJJIFHIJJJHHJGGIJJIJJI
@684813/1
ccctgattacttcttctcgaggtggctgcagtttccatatcatattatac
+684813/1
@BBFFFFFHHHHHJJJJJJJJJFHJJJJJJJIJJJJJJJJJJJJJJJJJJ
@4241541/1
cggtttcgtaggcaggtggaggccatcgcctggtcatgcataattcttgt
+4241541/1
BCCDDFFFHHHHHJJJJIIIIIIJJHIJIJJJJDHGIIIJJJJJIJIJJG
@4242026/1
gtttattagggtagcatttggaggactgtcagatggttttggagaattat
+4242026/1
CCCFFFFFHHHFHIJJJJJJJJJJJJJJJJJJIJJJGIJJJJJJJJJJJJ
@172375/1
attagaatcatcccatagcaaatggtatttggtaggacgtgctgtacctt
+172375/1
@BCFDFFFHHHFHJJJJJJJJIIJI:CHIIIJCEGEHIIIIJJJIIJIII
@172596/1
ctgtagtacaaatttctatttccgattatttttcctttgatgctgctcaa
+172596/1
CCCFFFFFHHHHHJJJJJJJJJJJIJJJJJJJJJJJJJJJJJJJJJJJJJ
@172639/1
aagaactatttctttaagaatattttggatttcattgatagtatctgatt
+172639/1
CCCFFFFFHHHHHJJJJJJJJJJJJJJJIJJJJJJJJIJJJHIJJJJHIJ
@3234517/1
cttcagctgagtgagttaaaacagtacatcgcacaacaaacacttgggga
+3234517/1
CCCFFFFFHHHHHJJHIJJJJJJJHIJJIJJJJJJJJJJJJJJJJJJJJG
@7864715/1
ccttgaacaaatttacctaaagcaaca
+7864715/1
CCCFDBDDDHHGAHGIIIDGFFGGGII
@2733499/1
ccgacacatcaatattaagcatcatcttccattgagaaggcctgacggac
+2733499/1
CC@FFFFFFDHAFBGIGHFBEHHIIIGGICCHIIBHIGGCADDCHDIIGB
@6297869/1
gcctttcataattcataacgtcattagcagagctcgctactaaggccttc
+6297869/1
BBCFFFFFHHFHHJJJJJJJIJJJJJJJIJJJJJJJJJJJJJJJJIIJJI
@7865474/1
cttatcagtaatctcgaatctattatctcttggacaagttgttatatta
+7865474/1
@@@DFFBEFHD<DGFFGIEFC<EEHFH:AE@ACGF@CABEAEHEFHB9?
@5261510/1
ccttgaatgaatttttcattcctccatactccttgtcttacaggtaccgg
+5261510/1
CCCFFFFFHHHHHJJJIGJJJJJJJJJJJJJJJJJJJJJIJJJJGHGIJJ
@5261619/1
gctaatgattcaaataagtcaccaaggacctttggcacatcgacgatttc
+5261619/1
CCCFFFFFHHHHCAEHHIHHIJJJJJJJJJIJJJJJJJJJJJJIJJJJJJ
@686662/1
gtaaaacaatatctattcaacaaaggaatagcagattcaactgtcacttt
+686662/1
@@@DFDFFHFFHHGBFGDFHIIIGHBEHEECGEHGIIIFIIGGFGCGGDG
@3234648/1
ggggctgttgttgccactgctgctgctgcggctgttgttgcctctgctgc
+3234648/1
@?@BDDDD8DDD;<EGGEHHHGGFEEEHDGIIHGGGGFHIGGCHDFHIFC
@2734518/1
ccttgactatgtttgatgacatatcaataacattctcctcaaccttttgt
+2734518/1
CCCFFFFFHHHHHJIIJJJJJJJJJJJJJJJJJJJJJJJJJJJIJJJJJJ
@7866441/1
tgaaaatatttatatatttgagtaactatgattta
+7866441/1
@BCDFFFDHHGHHIIJJIJJI=<CHIIICGHIIJE
@4244705/1
acaacatatttcaacatgtatccttttgggcggtaccatggtataactat
+4244705/1
@@@DDDD?DFDDD@CFGIIHI?EFHCHCFGIIGF@DDHIHIIDIDH@FAF
@176536/1
gtctttttttaccaaaccggtattttccccttggcaacaaacagttgttt
+176536/1
C@CFFFFFHHHHHJJJJJJJCGGIJJJJJJJJJJJJJJJJJJJJHIJHIJ
@4244973/1
gtcctcctgccactcatcataatgaacaatatcttcttttggattagtag
+4244973/1
@@<DDFDDDHHDBGGEFGHIIIIGCHDHIGEHB?EFEDGHIIGHGA?GEG
@7867505/1
gttcaacaaatctcttaatgatatcagtcagcttacaagccttagtaagc
+7867505/1
@B@FFFFFBHGHGGECHIGGEEHIJJJEEHCHIIGECGIC=BEG@GE9@G
@2252322/1
gctgtgtctctttctttttttgttagactgatttgatagagcacggaagg
+2252322/1
@@CFDDBDFHHHHJIJJIJJIJIJJJGIIIIJJJJJJJJJJJJJJJFHIJ
@7313389/1
atttttttatttttctgcgactgtctgaatcagaatctg
+7313389/1
<@@FFFFFFFHHHJJGBHGGFGHG@HGIGEH<F@DGFB8
@3776680/1
cttcaagatagaacccaattctggcccaagaggagagcttttattgaata
+3776680/1
CCCFFFFFHGHHHJJJJJJJJJJJJJJIJJJJJJJJJJJJJJJJJJJJJJ
@1192616/1
ctcatttagataaatttattgttgttcagagg
+1192616/1
@@@DDDD>?<DB:<ABF4<CAHEFGD?FBB?1
@687510/1
ctccttccaaaaaaatacagcaagtctggtaaatttatcgcaaggtaatg
+687510/1
@@;BDDDDHHFFFFG@@E>EEF?D9?BGHCDBDBGHECB@FGAFF.===C
@1713172/1
tataagattacaattcttaacattttttctttaaacaaagaacattggat
+1713172/1
CCCFFFFFHFHFDHIGIEGJGGEHIEHIEHHIHEGHGIJHHIIJIIIJBA
@4794928/1
ctcctcatcaagagcacggcgatactgcaaacaagggatagcactcaagg
+4794928/1
@@@DDDDAFABFFFBAGAB:8?CFFFBGE?DFEBFEECCFIIIE=8@EFF
@688611/1
gcctcatgttataacattatgcagttcattacctaagatatttgttatga
+688611/1
CCCFFFFFHHHHHJJJJJJJJJJJIJJJJJJJJJJJJJJJJJJJJJJJJJ
@177518/1
ccttgaacaaatttacctaaagcaacaacacaattgtcggcagctgggaa
+177518/1
?@@AA;ADHFFHB?EBBHHFIIGE@EBDEDEB:F?<:?DHGIEFBD=;=B
@177908/1
tgcttctgtaaaacgccaataattgttctttcatgatactctcaagatcc
+177908/1
@@<BDFFFHFHDHIIBEIAEGIIIGAE@GEGGIHEDHIEGIIGIIGGAHH
@1193557/1
ccactttgttctttcttgtcagcacagaataatcttgtatgatgtctctt
+1193557/1
@@@FFFFFDFFFHJJJJJJIJJIJJIJIJJJJJGGIIIJJIIJIIJJIIJ
@178479/1
gtaacttctgtcttgaaatctgtagcccaatattgattccagaacttccg
+178479/1
@@@BDFFDHGFHHJGI@FGCHIIII>EHIGGGII@FCE<:?FCHHIJBDE
@7314890/1
aggtggtctgctgggttgctggtcactgggttgttgcctaacaggaggtg
+7314890/1
@@@?DDFDFDHFGJBCE>DHEHCBAEDGGJ;CDDFHHGECCCBF@;FIHE
@1194802/1
ctccatactccttgtcttacaggtaccggtctttctcgataatcaagtgt
+1194802/1
CCCFFFFFHHHHHJHIJJJJIJJFHHJJJHIJJJJJJIJIJIJIIJJDHI
@4795741/1
ggtttttgaaaaaattttggccaatagctgtgggttatatggtgattgat
+4795741/1
@@=DDFFFFFHHGJJJJJIIJJGIIIIIJJFHIGDGIIJIJJBFHIJJJI
@689449/1
gtaagtctttcagtctcatccacattttatgtgctgctaacctcttggca
+689449/1
CCCFFFDFHHFHHJIIGIJGGIJJIJJIIJIHHIIIIJJEGGGIGJJIHG
@5263773/1
ctctgttgctgctgaggctgttgttgccactgctgctgctgaggctgttg
+5263773/1
CCCFFFFFHHHHHJIJJJJJHIJJJJJJJJJJJJJJJJJJJIJJJJJHIJ
@6784735/1
cacatgataatacacaaaatatagtttttggtaacataatagtaaaataa
+6784735/1
CCCFFFFFHHHHHJJJJJJJJJJJJJJJJJJJIJJJJFCGHIHIJJJJJJ
@5775629/1
ccttttgggcggtaccatggtataactatcttattgagataattatcttt
+5775629/1
CCCFFFFFHHHHFIIJJJJJIJJAHIJHIJJJIIJJHIFHIIIJIJJJJJ
@7873541/1
cacaactaacaatgggccacaactcatattgatcgtcaaatgaaacatac
+7873541/1
CC@DFFFFGHGHHJIJIGIGGJJJIJJJJIIEEGHHGIGGGEFHIIGIIG
@690071/1
atacgatctggtttacaattagaatttataagtgttgcggttaaaccaag
+690071/1
@B@DDDFFHHHHHJJJJJJJJJJJJJJJJJJJHHIJJJJJHIJJJJJJJI
@7874093/1
ctcagagctaccttggcagctgctaattttgcttgg
+7874093/1
@@@DD>DDHDHHFEEGD3C1F::CEDEAFEA9><3;
@180045/1
ctggttgttgttgaggtggtagttgagtttggtgggtaggggttgtttcc
+180045/1
BCCFDEFDHHHHHGGJCGHFHIFHIFGGGIJICGHJFGIJJJ@GHIIJHI
@4248880/1
ccgaggaattccagcctttgatagcaatcggtaaagttttgcctata
+4248880/1
@C@DFFFFGHHHHIIJGJJJJJJGIIGGGIH?FHIJBGHGIIIGIJJ
@7316773/1
gtttcattccgcagattaaaatttttaagtacgactaagt
+7316773/1
@<@?FFFFGDHF@EGGIFIIDFHCBE;FECD>B1?@FGD?
@180601/1
atttcattgtgcattaatctatagaaaattttccagacagtatttag
+180601/1
=??DBBBBBACFACEDDHII@AIB@EH@AF@CBCCAHEHEIBGBCGI
@7875418/1
cagcaataaacgtttttccagagccagtaggtaaaaagattattgtattt
+7875418/1
@CCFFFFFHGF@CF>FGI>HEFGGHIGGIHG<EGGIIECGGGGGGBFEII
@180783/1
cagcagagaccacaacagcctcagcaacagcagagaccacagcagcctca
+180783/1
CCCFFFFFHHGGHJJIJJJJJJJJIJJJIIIJJJJJIJIJJIIEHDHHJH
@3239214/1
gtaccgtacgctcaaacatgcaaatgtgacattattgactaaggccgatc
+3239214/1
CC@DDDFFHFAHHIIGI:FDEECGGB1?9?FDHGCF>>FGHIC@AGGAAF
@4249585/1
gccatcaacgttcactgtctataaaaatacaagaattcctaattggtagt
+4249585/1
CC@FFFFFFDHHFJIIJJGIJJJJJJIIGIGIGIIIIJGIJJJJJJDDGI
@7875692/1
gtgagaagctgcaacggctgctatagatggaacgtt
+7875692/1
@@BFFFFFDDHFGIJJJFDFGIEEGBFFIGI<:68?
@3780435/1
agctaatgattcaaataagtctccaaggacctttggcacatccacgattt
+3780435/1
CCCFFFFFHHHHHCACEGIJIJJJJJJJIJJJJJJJJJJJJJJIJJJJJJ
@7317785/1
ctctgctgttgctgttgttgctgaggctgctgtggtctctgctgttgctg
+7317785/1
C@CFFFDDFHHHHJBHIDHJIJJG9DHGJIJIBAE;?FGG@FGGHH><GA
@2744515/1
gtggtctctgctgttgttgttgttgctgaggctgctgtggtctctgctgt
+2744515/1
?=?BDDDDDHHHHIIIEGHBFHCBGGEH<GHGIIIEHGGG??GHGHGIII
@7877258/1
gaagtgatttgcacgaagcactataggtcgaccttctcggccaagattag
+7877258/1
@@CFFFFDBHHHHJHBHJIHHIIJJIJECGIJJJJIHGGGHIEGII3BCA
@6787102/1
gtgagtgttctaaagctacttttgcagcattcatttcagcttgctgaatg
+6787102/1
CBCFFFFFHHHHHJJJJJJJJJJJJJJJJJJJJJJJJJJJJJJJJJIJJJ
@4798858/1
ctcagaagaaataatatctcagcaccaattttatgatttctcttctcttg
+4798858/1
CCCFFFFFHHHHFHIJJJJJJJJJJJJJJIJJJIJJJJJJIJJJJJJJHG
@181921/1
ccgaggtttaaattttttccgctgtagtacaaatttctatttccgattat
+181921/1
@@@ABDDEHHHBHIGGHIEHIIIIDFHDGEHI3DFHGIGIIIIIIFGIGI
@7318295/1
ctggttggttcctagaatcccacatggcaggaagttttctcgcaacttag
+7318295/1
@?1BDD7DFHFHHG><EGHHIII?>@AGB@GG9DBGEAAG@BDAB@BF<B
@1197549/1
ccttgaacaaatttacctaaagcaacaacacaattgtcggcagctgggaa
+1197549/1
CCCFFFFFGHHHGJIJJIJIJIGJJJJIGIJJJJJJGIIIIIJJIJIJJJ
@182523/1
ctagataataatgcctcagagctaccttggcagctgctaattttgcttgg
+182523/1
CCCFFFFFHHHHHJJJJJJJJJJJJJJJJJJJJJJJJJJJJJJJJJJJJJ
@7879418/1
atcaatgttaaggaatggtttccaaccaataattgcagactggaagaa
+7879418/1
@@@FDFFDHHFDFIFGDF@DGEIICGGGHEHIGGGE?FEHEGGIGI3D
@6787600/1
gtggaatgtatgacgatgatttgatatctatatttctcattttttctgct
+6787600/1
CBCFFFFFHHHHHJJJJJIJJJJCJFHIJIJJIJJJJJJJJJJJJJJJJJ
@7879981/1
cttctcttatagctgtcaactcatgttgcaaaacatgtaaaaattgacct
+7879981/1
@@@DDDED?>B:4<<ACEFA@FGCCHG>CAFHCHII<9?EGB@GEF>FDD
@6788672/1
ctccattcaattgaagaagcaatttcttc
+6788672/1
???DDDDADDB><CC4<;?9CB::3<CA?
@5780195/1
ttggatcattagcagaaatcctcattctttcaaaaaaaactattcgtagg
+5780195/1
CCCFFFFFHGHGHJJIJJJJIJJJJIJJJJJJJJJJJJJJJJJJJJGIJI
@7881763/1
caccttcaacaccacactcctcaaggtacacccctataagggcttcgata
+7881763/1
@@@FFADFADAHHIEEGGGFEDHHHCCCCF?9?FGED4B>CGIIGGDFHF
@4253320/1
ctactctaaaaacacggtcttttccttcccctggcaatgtgacctcaagt
+4253320/1
CCCFFFFDHHHHDIIGICECEHHHHHIGICHGGGGHGFDHGCEHGGHDHD
@7320868/1
ggtgcgttaacttttggtggctttattatattactcctaattgaagagcc
+7320868/1
@@BFFFDDFHGHGIJIIAHGIJJGHGHGIIIJIJJIJJJ@GICCHC>FHG
@7320896/1
gctattttagcatggaatgtaatctc
+7320896/1
@@?BDBDDFHFB?B@<FBGA<<CFHB
@3783815/1
ctttgaagttgaataagttattattcttctaggtccttttatcataatga
+3783815/1
CCCFFFFFHHHHHJJJJIIJJJJJJJJJJJJJJHIJJJJJJJJJJJJJJH
@5780482/1
atttacatgcctagacttgtgcaccagctaaagaagacttatctttaaac
+5780482/1
@CCFFFFFHHHHHJJJJJJIIJJJJJJJJJJJJJJJIJJJJJJJJJJJJJ
@3241784/1
ctcttgcagcattgacactggcgttttggtgggcatggcctgcagctccc
+3241784/1
CCCFFFFFHHHHHJJJJJJJJJJHIJJJJHIJJJJJJJJJJJJJJJJJJJ
@2749969/1
gttccattgcttgaggtctggtaattggagcggcttgtctaacttgacc
+2749969/1
CCCFFFFFHHHHHIJJGHIJJHIJJJJJIJJJJJJJ:?9?8B<BF?8BF
@4801304/1
ccttctaacctgttcttcttgaagttggttcagctgtagtctgtctgcat
+4801304/1
@CCFFFFFHHHHHJJJJJJJJJJJJJJJGHJJJJJJIJJIJJJJJJJJJE
@6789905/1
taactatcaatactttaagagtactaccaactcatactgtcttcagcctc
+6789905/1
CCCFFFFFHHHHHJJJJJJJJIIJJJJJJJJJJJJJJJJIJJJJJJJJJJ
@184632/1
gaggaaacaaactttgtgagtgttctaaagctacttttgcagcattcatt
+184632/1
@@@FDBDDFHHHHJIIHGJIHHHIIIIJJGIJIIIIIIJJJIGEHGGHIJ
@4802485/1
atcacctttgaagttgaataagttattattcttctaggtccttttatcat
+4802485/1
CCBFFFFFHHHHHHIJJJJJJJIJJJJJJJJJJJJJJJIJJJJJJJJJJJ
@4253762/1
cttttattgaatagaataggaatgtcaggtgcgttaacttttggtggctt
+4253762/1
BCCFFFFFHHHHHJIJJJJJJJJJJJJJJEHGIIJJJJJJJJJJBGIIJJ
@696609/1
tagctgagtaaggagttgaaggattttctaaagctttgaattcataagtt
+696609/1
CCCFFFFFFHHHHJJIIJJJJJJIJJJJJJJJJJJJJJJIJJJJJJJJII
@4254792/1
tcacattaccacatttctcaaattcagtcttgaaatattatccattagct
+4254792/1
?@@DDDDDFBFDAAFDFHGGEHEEDHEACFBFHIIDCFGGDEGEHDFHED
@1200649/1
gtcctttgaggtgcaaaacaagcgatcgcccagacccttatttcaacacc
+1200649/1
CCCFFFFFHHHFHIJJJJJJJJJJJJJJJJJJJJJJJJJJJJJJJJJJJJ
@5269320/1
gatttattaatttgctcaggagaaatttcaatttttgcaaattgttcgta
+5269320/1
C@@FFFFFHHHHHIIJJIJJHIGHIIIHHIGIHIIJIIIIJIGIHIIJJI
@5782159/1
gtcatcaactgagaggccaaactccttcaggcatgggtcactattaaagt
+5782159/1
CCCFFFFFHHHHGGIJIGJJIJIJJIJJHIIIJJJJIGHGHJHHIIJGIG
@2262007/1
gagaatttttaaccatttacacaatataaatgcaccttcaacaccacact
+2262007/1
?@@DDFFFHDHDCEGGGGIEBCHIIGHIICHHDHEFHHHGIHIGHIDFHF
@6309402/1
tcagaatataatagtttcaattcatttgatttatgcttaataagcattac
+6309402/1
BB@FFFFFHHHHHJHIJJJJJJJJJJJJJJJJJJJJJJJJJJJJJJJJJJ
@3245395/1
ctcatgaatgctttctaatgtttcttcatttaaaaccgctgtgtctcttt
+3245395/1
@@@DDDDDDDFFBFHEHBFI?@EHEHIGHGGGE@DEGHIAH0BFGGFFDE
@3788857/1
ggttcttcttcttttttccacgtgaaatctttaggctgcagctcaaccat
+3788857/1
B@BFFFFFHHHHHJJJJJIIJJIJJJJJJJJJFGGIIJJJIJJJJIJJJJ
@186109/1
cgccaataattgttctttcatgatactctcaagatccctgattacttctt
+186109/1
CCCFFFFFHHHHHJJJJJJJJJJJJJJJJJJJJJJJJJJJIJJJJJJJJJ
@4803997/1
ctcatcttcatcatccaagccgtaatgaatggtgttgctttcgcagggta
+4803997/1
CCCFFFFFHGFHHIIJGIJIJIGIIIJJIJJJHIHIIIIJGHIJJJIIBC
@7884080/1
ctctgctgttgttgttgttgctgaggctgctgtggtctctgct
+7884080/1
@@=ABADEDHFFFGE;>AFEEH<E?=;EGGA9?;@DFH@G9:B
@6791856/1
caattactcttttttgatgatctagttgaggaaacaaactttgtgagtgt
+6791856/1
@?@DDDDDHBDBFGGBHBC<BCDBEHG@FGBG9F?DFFH@BBD?BBBDD9
@5269514/1
cttgaggctgagatgaaggtggtctgctgggttgctggtcactgggttgt
+5269514/1
CCCFFFFFHHHHHIJJJJJEGIHHIJJJJJJHIJJJJJHIIJJJJJGIIH
@698514/1
gcggctcttgtttcatactttttgcaattactcttttttgatgatctagt
+698514/1
CCCFFFFFHHHHHJJJJJJJJJJJJJJJJJJJJJJJJJJIJJJJJJJJJI
@7884825/1
gtcacaactaacaatgggccacaactcatattgatcgtcaaatgaaacat
+7884825/1
CC@FFFFFHDFHAFHGIHIJJHHIGHIIGJJJJEGIGGHIJJGJJGGHGH
@2264817/1
ctcttcttcaaatccagaattaaaagcttcttttccaattggttctaaat
+2264817/1
CCCFFFFFHHHHHJJJJJJJJJJJJJJJJJJJJJJJJJJJJJGHJJJJJJ
@1721325/1
atcaaggaaaagtgcacccatcaaagcctcaaaacagttagccattgcat
+1721325/1
@CCFFFFFHHFHDFHIJJJIIJJJIJJJJJJJGJJJJIJJJJJJJJJJJI
@7886321/1
agcatgactgactagatagaagtctaattcagtagggtgagtaatctctg
+7886321/1
C@@FFFFDFHHHHEIJJIGEIJII<C<FIEHHDCHGICEGG<@?DFAEIC
@2266969/1
ggcactaatgtctcttcaaaatcttcttcatcacgtcgtctttttttacc
+2266969/1
@@@ADDD?FHHB?FEHBAEI<CFHG>FEECHEHGHEGGFHIIIIIIIIII
@4257224/1
ggcacatccacgatttcggcagcttttacctcattttcactcagaagaaa
+4257224/1
C@@FFDFFDHDFFGIIJJJJIID>DHIIJJIIGIGGIEHJEIJIIGGEHG
@1722096/1
atccataataagtctaaatagaccttcagggtcttcatgggcttctatta
+1722096/1
CCCFFDFFHHGHADHGIIIIIIIDCHIFHIG229CA?GHII@DBHIFI@?
@4257532/1
tcaaccttttgtaacatcgacaacaccgcttgtgcggcaatatgtttggc
+4257532/1
CCCFFFFFHHHHHJJJJJJJJJJJJJJJJJIJJJJJJJJJJJJJIJJJJJ
@699761/1
atcagatggtgtcgcagctcctgtttctgtttatttatttgtattattaa
+699761/1
@CCFFFFFHFHFHIJCGIJJJJJHIJJJJHJJGIJJIJIJJIIIJIJJJJ
@6312318/1
cttctgatagcctgcaattcttggttcaagatcattttaaactgtccttc
+6312318/1
CCCFFFFFHHHHHJJJJJJJJJJJHJJJJJJJJJJJJJJJJJJJJJJJJJ
@1204246/1
cctggatctgatcttaacaagccttaagagaaatcttagctgaca
+1204246/1
CCCFFFFFHHHHHJJJJJJJJJJJJJJJJJJIJJJJJJJJJJJJJ
@4808070/1
cgccgatcttgtacaacattttacatgcagttagtgcaactgctcccttg
+4808070/1
CCCFFFFFHHHHHJJJJJJJJJJJJJJJJJJJJJJJJJJJJJJJJJJJJJ
@3795214/1
cttgtaattaggtaatctagaactgcatcacccaagaactcaagccgctg
+3795214/1
BCCFDEFFHHHHHIIJIJJJJJJJIJIJIJJJJJJJIJJIIJJIIJIIJJ
@7326897/1
gccactgattgatgtcccaatggtccacacctttgtcaccactatattca
+7326897/1
@?<DDFFFFHFHHIGBFGG@?@E:C<EAG@;EEGE>CDDGA=H>4?FDCH
@7887680/1
gtttggtagaagcaggatgacacttaggtcgtgcatggtttaagaaagac
+7887680/1
@?@FFFDFBHFHDIJIIIGHIIJDHGE>AHHHHGIIJGGGGGGIJJIEBH
@189151/1
tcaacgttcactgtctataaaaatacaagaattcctaattggtagtattc
+189151/1
@@@FFFDDHDHFHBFHIIIIJJIHJJJJJJJIJJJJJJJJIJIGIDBGIH
@2271005/1
gtgggcatggcctgcagctccctttttgcagcttcttcaagagggatggg
+2271005/1
CCCFFFFFHHGHHJJJJJJJJIJJJJJJJJJIJIJGIIJIIHIJJHIJJG
@2271040/1
gtgcattaatctatagaaaattttccaaacagtatttagagactttccac
+2271040/1
BBBFFFFFHHHHHJJJJJJIJJJJJJJJJJJJHIJJJJJJJJJJJJJJJJ
@1723776/1
ggtgtttgttttctccaactccgacaaacgccatcctctcattcttagtt
+1723776/1
BBBDDFFFHHHHHJJJJJJJJJJJJJJJJJJJJJJJJJJJIJJJJJJIJJ
@4260929/1
gtgatctaatatttgagcagaaggtgctggtgcatgtaatactttgt
+4260929/1
@@@FFFFFHHHHHJJJJJJJJJJIHGHIJJFHIJJJIIJJJJJJJJF
@4809262/1
gtgcaatactaaaattttattcagtatattccaatgaccgaaaaaataat
+4809262/1
CCCFFFFFHHHHGJJJJJJJJJJJJJJJJJJJJJJJJJJJJJJJJJJJJJ
@7889432/1
cttctttccatcaaaggcaggaaatcgatttttgaaacacctctgtcg
+7889432/1
@@@FFDDFHFH?FCH>FFHEE1FGBBGCIG1CFGBGBGBHGGG3?9DF
@1206383/1
cttaactttagtgaactggtcatcaactgagaggccaaactccttcaggc
+1206383/1
BCCFFFFFHHHHHJIJJJJHHIJJIIJJJIJJJJJJJJIJJJJJJJJJJI
@7329025/1
gtataacacaattaaaaagtaatctgaaaacatttgataaaaaatatatc
+7329025/1
@@@DFFFFHHHBDHAE@FGICEEIIHCHCFEFGEIGGGIIIGCHG4BB?9
@6795262/1
ggttacaggagatactggttgttgttgaggtggtagttgagtttggtggg
+6795262/1
CCBFFFFFHHHHHJJJJJHIJHJJIIJIIJCGIDHIHIJHIHJJJJFHII
@1206975/1
caccaatagagtcttcaaattttgtaagattttgtagcatctggtaggat
+1206975/1
CCCFFFFFHHHHHJJJJJJJJJJJJJJJIJJJJJIJJJJJJJJJFHIJII
@6796331/1
gtcagaattttcgtttggagcaaatacaatgtatttgctatctttgtgtc
+6796331/1
@CCFFFDFHHHHHIJJIJJIJJJJJJJJJJJIIJJJJJJJJJJJJJHIJI
@3798826/1
gtggaggtgaaaagaatgatcttccaactgtcacaaacctgttagcagct
+3798826/1
CBCFFFFDHHHHHJJJJJJJJJJJJJJJJJJJJJJJJJJJJJJJJJJJJJ
@1207945/1
gtgagaagctgcaacggctgctatagatggaacgttgatctggtctggag
+1207945/1
CCCFFFFFGFHHBGHHGGIIBGIEIGCFDHCCABDGDHHGEG<FAEHIJI
@1724734/1
catttctctatttgcacttagttactcagtctcacagttagttatcaatt
+1724734/1
CCCFFFFFHGHHHJJJJJJJJHIJIIIJJJJJJJJJJHIJJGIFIIGFFI
@5786923/1
gtaaagaggtgacaaagatagtaagttatttcttctaaattctgctctga
+5786923/1
CBCFFFFFHDFHHJJJJIJJJHHHJJJJJJJJJJJJJJJJJJJJJJJJJJ
@1725387/1
cgcttgttgctgtacttgaggctgagatgaaggtggtctgctgggttgct
+1725387/1
CCCFFFEFHHHHHHHIJJJJJJJJIJJGIIJJI:CFCFFHIIJJJGHIII
@2273362/1
ctgggtttaaaatcttcaataacattactcatttctgataggttctgcaa
+2273362/1
CCCFDADFHHHHHHIGGIIIIIIIIIIIIGIIIIIIIIIIIIDHIIGFII
@1725963/1
ccagagactcgtccaatcagattgaaaaaaacaagttgtataacacaatt
+1725963/1
CCCFFFFFHHHHHJJJJJJJJJJJJJJJJJJHJIIGIJIIIJJJJJJJJJ
@5275732/1
tctaggacagaagtagctataacgaggttacattctctcatcctaaacct
+5275732/1
C@CFFFFFHHHHHIIJJJJJJJJJJJIIIJJIJJJJJJJJJJJJJJJJJJ
@7893218/1
ggaagccataccgtacgctcaaacaagcaaatgtgacatt
+7893218/1
<;??D8DDHH8F<CBEDE12@CCCCAFDHIB>D:9B>BFG
@3799009/1
gtccttttatcataatgagatcaagtttttttcgaatcaaatgaagctgt
+3799009/1
@@@DDDADHHDDFEEEHABFGGFBGH@HHHIGFHG@BHGC?DEAEHIGG=
@4261459/1
caggtttttgaaaaaattttggccaatagctgtgggttatatggtgattg
+4261459/1
?;=B4=BDFAH8<A;F?FCCC?EE?CBGHGIC:???0??FBGDD/9==B<
@6797629/1
cctccttccaaaaaaatacagcaagtctggtaaatttatcgcaaggtaat
+6797629/1
CCCFFFFFHHHHHJJJJJJJJJJJJHIJJJHIJJJJJJJJJJJJJJCHIJ
@2274984/1
cggttcttcttcttttttccacgtgaaatctttaggctgcagctcaacca
+2274984/1
@@CDFFFFHHHHHJJJJJJJIIJHIIIGJJIJIIEEHHIJJGIJIGIIJG
@2275139/1
cattaaatcacatcacattaccacatttctcaaattcagtcttgaaatat
+2275139/1
CCCFFFFFHHHGHJJJJJJJJJJJJJJJJJJJJJJJJJJJJJJJJJJJJJ
@7332298/1
gttgttgcatcctttgctcttgaggaag
+7332298/1
@@@DDFDFGGDHDB9EHGHCEAHH9CFD
@194867/1
gcagcagtcatcaccaaaacctgatgattttcaagctcttcatgccactg
+194867/1
CCCFFFFFHGHHGJJJJJJJJJJJJJJJJJJJGIJJJJJJJJJJJHIIJJ
@3800160/1
ctagatagaagtctaattcagtagggtgagtaatctctgtatcaacaact
+3800160/1
CCCFFFFFHHHHHJJJJJJJJJJJJJFHIJHIJGJJJJJJJJJJJJJJJJ
@1209101/1
gttgctgtacttgaggctgagatgaaggtggtctgctgggttgctggtca
+1209101/1
CCCFFFFFHHHHHIJJJJJJJJJJJJJJGHIIIJJJJJJJIJJJJIIHIH
@4812212/1
atggaatgtaatctccaagttgtgaatcaatttcaggatacgatctggtt
+4812212/1
@CCFFFFFHHHHHJJJJJJIJJIJJJJJJJJJJJJJJJJJJJJJJJJJGI
@5789197/1
tgtgttcgtggaagtaagaggtctttcatttaatgttttttgaaaagcct
+5789197/1
BC@FFFFFHHHHHJHIIJIJJEGIJJJJJJJJJJJHIJJJJJJJJJJJJJ
@7333435/1
cattaatctatagaaaattttccaaacagtatttagagactttc
+7333435/1
1?@DDBDFF<FCBDCB9?E@HCHGGHIIFCFGGHGFGHIG@HGE
@7333441/1
tagaggtgcaggctggccatgttga
+7333441/1
@@@DD<3A=CFD>@>AF>CAF4CD9
@5789370/1
gtctctgctgttgctgaggctgctgtggtctctgctgttgttgttgctgt
+5789370/1
CCCFFFFFHHHHHJJJIIJJJJIJJIHJFHIJJIIGIHJIGGGHIIIJIG
@704653/1
gccacattccattccatgatttattaaacccgatgctagctttcttaaat
+704653/1
CCCFFFFFHHHHHJJJJJIJJJJJJJIIJJJJGIIDHJJJJJJJIJJJJJ
@704848/1
gtcttttccttcccctggcaatgtgacctcaagttccatcctatcattgc
+704848/1
CCCFFFFFHHHHHJJJJJJJIJJHIJJJJJJJJIJJJJJJJJIJJJJJJJ
@4813376/1
cttggtaacaagtattctaacgacatgcccagcagctcaatgtaggttac
+4813376/1
@@CFFBEFHHHHFHIJIJJJJJJJJJIJJJJJJJJJJJJJIJIJIJHGIF
@4813896/1
ggatcattagcagaaatcctcattctttcaaaaaaaactattcgtagga
+4813896/1
CCCFFFFFHHHHHIJJJJJJJJJJJJJJJIJJJJJGJJJJJJJJHIJJJ
@2758981/1
acggtcatttctttttcttgatctctttcattatcgtaaattgtcacggt
+2758981/1
;?@DD;@BFHHDHGBHII>FHEHGD>:FHHCHIIIGCD@EHGH?FGEFFE
@706025/1
ccttcaacaatcgtcggtacaatgtaatatgagttttctttgttttcaaa
+706025/1
@@@DBDDDFH?FDHHGG@FGFHIIHHGIIIICH?FHEEHGHGFHIIGIBG
@1210068/1
atcattactaattttttgcaattgttgagtgaagtttctgagagcatctt
+1210068/1
?@;AD;BDF?AD?BFHGGE?EFHAAFBAB?CF9?::1?CD?DDDHAF@DF
@4814485/1
gtctctttctttttttgttagactgatttgatagagcacggaaggtggaa
+4814485/1
CBCFFFFFHHHHHJJJJJJIJJJJJIJJJJJJJJJJJJJJJJJJJBFHIJ
@2276680/1
caggcatgggtcactattaaagttgatttgtcttatagacttgacaattt
+2276680/1
CCCFFFFFHHFHHIJIJJJJJHCHIHIJJJIIJIJJJJHGIJJGJJIIJJ
@1727603/1
cgatgttgctgaactctaacagtagcagcatatcgactaggatgagcatc
+1727603/1
CCCFFFFFHHHGHJJJJJJJIJHJGJIJJGIGHIJIIJJJJIJIHIIBHH
@1727732/1
aacggtattgctctgcagggaacggcgacataggtgtctgctcttcacat
+1727732/1
CCCFFDDFHHHHHJJJJJIJJJJJJJJJJIJJIGCHHHHIJJJJJIJJJJ
@4263907/1
ggtctctgctgttgttgctgctgctgttgttgctgctgttgttgttgttg
+4263907/1
BCBFFFFFHHHHHIIJJJJJJIJGIJHIIGIJIJJJJIHJJHHIIJIIJI
@6800377/1
ctctaattaagtaaaaactataaaaataataggctttttaaaataataca
+6800377/1
CCCFFFFFHHHHHJJJJJJJJJJJJJJJJJJJJJJJJJJJJJJJJJJJJJ
@7335019/1
tggttgccttaaaacaatgtcaagagcttggattg
+7335019/1
?@<AB1DDDHBB>GIIBFHBHG9DHCCHA3:<@?1
@3802211/1
gccgcttgttgctgtacttgaggctgagatgaaggtggtctgctgggttg
+3802211/1
@CCFFFFFHHHHHJJJJJJJIJJJJJHIHIJJJJJ?GHGHJJJJIJJFHI
@3255621/1
ttcaaggagtccttcatcttcttcagattcgttttctgaagaggtatctg
+3255621/1
@CCDDEFAFADFFHGHGIIIBHHIBHHEHHHEFGGEGGGIGIGGDFHIIF
@4817371/1
gtctcatttgaaaacgtggatctccaaggtctccttgaacaaatttacct
+4817371/1
CCCFFFFFHHHHHJJJIJJJJJJJJJJJJHHIJJJJJJJJJJJJJJJJJH
@707029/1
taactatcaatactttaagagtactaccaactcatactgtcttcagcctc
+707029/1
@@@DDDDD?FHFHGGHDHG>B<AA<FDHHGGGHEHIICH@HHA?DFH;DB
@4817407/1
ctctcgtgagccaacagtaagacatggtagatgaggatactttaatctaa
+4817407/1
CCCFFFFFHHHHHJJJJJJJJJJJJJJGIJJJJJJJIJJJJJJIJJJJJJ
@1211270/1
ctaaataaatagctgcagctaatgattcaaataagtcaccaaggaccttt
+1211270/1
CCCFFFFFHHHHHJJJJJJJJJJJJJJJH<2<CFHGIJJJJJJJJJJJJJ
@3256949/1
ggcaactcaggataactatagaggttcttctttccatcaaaggcaggaaa
+3256949/1
B@@FFFFFHHHGHJJJJJJJJJJJHJJJJJJJJJJJJJJIJJJJJJJIJJ
@5280753/1
ggcaggtggaggccatcgcctggtcatgcataattc
+5280753/1
CCCFFFDDHFHHGIJIIJGIJIIEHGIIIJJJJJJJ
@5280757/1
tgtttactagagaacttcttaataatgaaagatgcccttcatgatgttct
+5280757/1
@CCFFFDDFHFDFGHIJIJJJGIJJIJJIIJJHEHIJGGGIIJJJIBEHH
@4819217/1
cttgtagccaccggtacttttgtaaaacattatcaaaagttctctgacca
+4819217/1
CCCFFFFFHHHHHJJJJJJJJJIJJJJJJJJJJJJJJJJHIJJJJJJJJD
@6318890/1
gtttttgtattcttcaatggttgctgctaaatcttcaagtacatagtaca
+6318890/1
CCCFFFFDHHHHHJJJJJJJHIJJJJJJJJIJJJJJJJJGIIJJJJHIIJ
@707993/1
cgtacttctagcattagaagtttcttctccagctaaggctgtatcatcaa
+707993/1
@@@DDFF<HAFFFHDECFGHEFHHFHGHHDBHGE@CDGHEGGIIGHIBHH
@708151/1
gctggggctgttgttgccactgttgctgctgcggctgttgttgcctctgc
+708151/1
CCCFFFFFHHHHHIJJJJJJJJHIJJJJJJJJJJJJJHIJCHGJGGGHII
@708502/1
ctcatgttataacattatgcagttcattacctaagatatttgttatgatc
+708502/1
@@@DDDDDD>BFBBC<F?A3C?<?HH<3:CH9FGIE?9?9C?1C?99::?
@708791/1
tccagagactcgtccaatcagattgaaaaaaacaagttg
+708791/1
@@@DBAD;DHDCAEDCF>EHBHHGHHEHIIGEFHGE09B
@1212647/1
atttttattaacaatagattggttgtaacgattggaaaaataatcagaat
+1212647/1
CCCFFFFFHHHHHJJJJJJJJJHIJIIJJJJJJJJJJJJJJJJJJJJJJJ
@4267573/1
tctcaaaacatggtgctggatgaggaaatttttcataaagaagtcgaata
+4267573/1
CCCFFFFFHHHHHGHJJJJHJJJJJJJIJJJJJJJJJJJJJJJJJJJJJJ
@3804892/1
ttgggattttgaccatcttcaacgaatcaaattcactttgaggaactctc
+3804892/1
@@@FAADEHGFHFHJJFHIIIJJJIGICHIIGIGIJGJJEAHGGCBFGHG
@1731401/1
cgatgatttgatatctatatttctcattttttctgctaaagcactacctt
+1731401/1
@C@FFDFFHHDFFHIJIIJJJJJJIGJJJJJJJJJIJEIJJIJJIIJGII
@3258866/1
gtaaagttttgcctataagaacaatgagtgagagcttgcaagaggtaact
+3258866/1
CCCFFFFFHHHGHGGGIIGHHIGEIIHHFHHIJJIJJJIIIJJJIBFHHI
@3259633/1
ggggaagtcaattgctaatattgccatcaacgttcactgtctataaaaat
+3259633/1
@@@FFFFDHBHHHJJJJJEEHJIJJJIJIJGHFHIIJJJHIJIIIJIJJG
@6320973/1
gtagtctgtctgcatctgtatatgccctagcacggaaagcagcgagatga
+6320973/1
BBCFFDFFHHHHHJJJJJIIJJJJJJJJJJJIJIJJJJJJIIJIJJJJJI
@6321018/1
gtccttctaacctgttcttcttgaagttggttcagctgtagtctgtctgc
+6321018/1
CCCFFFFFHHHHHJIJJJJJJJJJJJJJJJHIJJJJIJJJJIJJJJJJJJ
@709689/1
cttaaaacaatgtcaagagcttggattgcctcctgcggaccattagttga
+709689/1
@CCFFFFDHHHFBHIBGIGGIIIDFEHB@FHHIIGCFDHIAGHIGCHHI@
@200444/1
gctggttcctagaatcccacatggcaggaagttttctcgcaacttaggtt
+200444/1
=??BDDDDDHHHHGIBFHIHIIIGHGHG?GG@DGHGGGIIIAFHIEHIHI
@709981/1
atcaaatcatcagtttcccaggtccacaattcaagatctaatttcatgct
+709981/1
CCCFFFFFHHHHHIJJJJJJJJHJJJJJIJJJJJJIJJJJJJJJJJJJJJ
@1733737/1
catcaccaaaacctgatgattttcaagctcttcatgccactgattgatgt
+1733737/1
CCCFFFFFHHHHHJJJJJIJJJJGJIJJJJJJJJJJJJJJJJJJJJJJJI
@2763125/1
gtgagtgttctaaagctacttttgcagcattcatttcagcttgctgaatg
+2763125/1
@CCDFDADFFHHFGEGFFDECHHI<HIIGIIGHIIIEBHID>FHIGGEHG
@7338642/1
ataagattacaattcttaacattttttctttaaacaaagaacattggatt
+7338642/1
CCCDFDADHHGHHGJJJDGEGGGIIIJJIIIJJFJJFHIGBFHIJHGGII
@5283000/1
tagataggctggcctgcttgtggaaaaccaccacaaatccacttggaaaa
+5283000/1
CCCFFFFFHGHHHJJJJJJJIIJHIIJJJJJJJJJJJJGJJJJJIJHIIJ
@6322864/1
caggcatgggtcactattaaagttgatttgtcttatcgacttgacaattt
+6322864/1
CCCFFFFFHHHHHJJIJJJJJJHHIJJJJJJJJJJJJJJJJJJJJJIJJJ
@3807136/1
cttcactggaaacagctatggtaacatctcgtttcattttgctttgactt
+3807136/1
CCCFFFFFHHHHHJJJJIJJJHIJIHIJJJJGIJJJJJJJJJJJJJIJJJ
@5794973/1
tgacagtcttcaagcactgagttagaataccaacctgaatttcagcaatt
+5794973/1
CCCFFFDFHHHHHJJJJJJJJJJJJJJJJJ3F9HC??H?FI?1::0B3BH
@4269597/1
tccaaggtctccttgaacaaatttacctaaagcaacaacacaattgtcgg
+4269597/1
=??DDD;DAACDHFGHGHHIDIIIIIEHICHFGFEHI@DHB?GBBC?BD<
@4269663/1
cgcagattaaaatttttaagtacgactaagtgagcacactaaatcaccac
+4269663/1
88==A@DDFFDBBEEFG;<AC<A33<FE9C?EFG?GFD8BD39DFC<DEE
@3807689/1
ggttgttgcctaacaggaggtgcactggttacaggagatactggttgttg
+3807689/1
B@@DFFFFAFHHHIJIJJJJEGHEIGGGGHIJDGGDACGIIIJIFGIIJI
@4269787/1
ccatggtataactatcttattgagataattatcttttgaaacaactacct
+4269787/1
CCCFFFEFHHHHHJJJJJJJJJIJJJJJJJJJJJJJJJJIJJJJJJJJJJ
@3260569/1
caactgtcacttttggtcctgttggtccattaatataaaatggttcaact
+3260569/1
@@@DDDDDBFHHFIEHCGGGGII@EEHGFIIIIIIGICBHGEH?FDHGIG
@711957/1
ctctgctgctgctggggctgttgttgccactgttgctgctgcggctgttg
+711957/1
?@?DBDBBF<DBDAG;:A@F?FDGEFFFIFEIFEGF<DECGEFB0AF.=@
@2280907/1
cttggccggctggtgccctgaataccttgatggctacaaagatagaagtc
+2280907/1
@@CFFFFFGHFHGGGGEHGGGIIIIGBGHHJIIIIIIEHJJBFHIIIIIJ
@7899940/1
cgatgcaattaatactcatcttctttactaaaaggctacacaaacaatca
+7899940/1
CCCFFBDDHFFFHJIFJGIIJJIIJIJIICGGH4C=EGIJII;BEH@GGG
@1215843/1
gctgttgttgaggctgctgtggtctctgctgttgctgttgttgctgaggc
+1215843/1
BCCFFFFFHHHHHJJJJJJJJJCHHIIJJJIEGHIJJIIIIJIIGGDGIG
@7341412/1
ctggtatccaaaggcactgttttcaccggaggaatttgtttgtgattttt
+7341412/1
@@@FBDDF?HHGDIIIIGG4CHHGIIIIGIDIGGCHIIGIGIGIGGICAG
@1735548/1
gttgagtttggtgggtaggggttgtttccctagactgtggttgagacact
+1735548/1
BBCFFFDFHHHFFIJEHIJJJFHIJJJJJJJJJJJJJIJJJJJJJJJJJJ
@7901485/1
cagataatcccatatcattgagacattaacttgcgtagcatactttatcg
+7901485/1
@?<DDDFFDDHFGIIIIIICGCAGGHIDIGIIIEIIIIHEDDGI>FEHIH
@2764847/1
gtggcgtatttacagaagcaaggttggcctattattggcattccagcatc
+2764847/1
@@@DDFDFHHHHGIJJIJJJJJJJGHAHIIEGIIFGGGJJIJJIIIGIHG
@4826396/1
cttgaaatctgtagcccaatatagattccagaacttccggcataatgagt
+4826396/1
@@<ADB;BBDAFDGGCGIEGEEHCH@HCHGIGG@DG@DEGGIIIHHIEE?
@7902066/1
cttgttttgcttctttttttgacctacccttgccgatagcaataaggcct
+7902066/1
@@@FDDDFFFFHHHGIJIB>HHGGIGHFDHFGHJJFGGHCH@ECFCDHEC
@3261298/1
agctcaaccattttatcggccaacatattactgacctcaaccgtacttct
+3261298/1
@@@DDDFFGFHFFGHGGFGIIFGIJJJIIJIGCGHIIIIGIIGBFGGHGF
@3808763/1
gatatattcatgccacattccattccatgatttattaaacccgatgctag
+3808763/1
B@@FFFFFHHHGHIJJGIIHJGJJJIIHIIJIJJJJIEHGEGIIIIIIIG
@2765172/1
gtaaaacgtaagtggaagcataagctcccaattctttggtgataagaact
+2765172/1
CCCFFDFFFFHHHJIGIGGGGGHGDHCHIGEHHJJJJII?DHIEGHEGHG
@7342341/1
gcggcttgtctaacttgaccaacggtaaaag
+7342341/1
@@@DDDDDDA4<D4AC4<FF<C=BE:?FFF>
@713716/1
cttttgggcggtaccatggtataactatcttattgagataattatctttt
+713716/1
CCCFFFFFHHHFHIJJJJJHIIIIJJGGIJJJJJJ>FFIIGIJHIJJJJJ
@7342625/1
ctttctaatgtttcttcatttaaaaccgctgtgtctcttt
+7342625/1
?<?D:ADDDDA4<C@FHHIIIGFBD?FEHGEG>9DHAHEE
@5285777/1
caaatctcttaatgatatcagtcagcttacaagccttagtaagcataaat
+5285777/1
CCCFFFFFHHHHHJJJJJJJJHIJJJJJJJJJJJJJJJJJJIJJJJJJJJ
@205500/1
cacagcttgtctgtaattgcgataaggtttttcaggattgatagatacat
+205500/1
CCCFFFFFHHHHHJJJJJJJJJJJJJJFHIJJJJJJJJJJJJJJJJJJJJ
@714274/1
gtgctcctgaccaacttgaagacaaggtaaatgaggataccttaatttca
+714274/1
CCCFFFFFHHHHHJJJJJJJJJJJJJJFHIJJJJJJIJJJJJJJJJJJJJ
@7343200/1
tagctttcttaaatctggttctctaatcatctgattagtagtaacgattc
+7343200/1
@@@FBDDEHHADF9EGGHGG9EEHFCEFHHCHHGHHHIGGGHF>DCD=3D
@7902895/1
gtctccatactctggctgccgaatgccacaattggtaagtgaatttcgag
+7902895/1
?@?BADDEHHGGHIGIIIIF6@:BG@EAGGHICGIFG>BBFAC@BDDDHE
@7903438/1
caggaacttcccagtcatcaggaataaagtcattaaccttcaaaattttt
+7903438/1
CCCFFFFFGHHHHIEHI@EJGGIJIEHHIACDGIEGHHICGDFGII@FHI
@4829149/1
cttctttaagacactgactaaaatattgttcaagttcacgaggagtattc
+4829149/1
@@@FFFFFFFHHHGJIJGIIGIIIJJJIHIHIIGCFDIIGAFGGHHIJJJ
@3809436/1
ctacaataaaagttattccaggtttataatctccttctaacttaatgcaa
+3809436/1
CCCFFFFFHHHHHIJJJJJJJJGIJJJJCHIIJJJJJJJJJJJJJJJJJJ
@3262593/1
gccaactaaatgtcatggattcagcagaagtataaattaaactatggatt
+3262593/1
CCCFFFFFHHHHHJJJJJJJJJJJJJJJJJHJJJJJJJJJJJJJJJJJJJ
@7904057/1
ccaggaacttcccagtcatcaggaataaagtcattaaccttcaaaatttt
+7904057/1
@@@DDFFFHHDHHIJJBGGI@AECGGGEI<<FFHD9DHI<F;@FCHIIII
@5286724/1
cttttatttctttagtaaacttaaccctttgagaatctgttaaaggtttt
+5286724/1
@@@FBDDDFDDAFFFEFFFFFEGCHGIGGEFCFHHIGIEEFAEDFE?BFH
@7345987/1
gacattattgactaaggccgatctgaggtctgtcaattcaccaggtgata
+7345987/1
@<BFDEFDHFHHHFJHFEIIGIIIEGHI3:?CD>BFGHJGGIGGG9BGEG
@4831557/1
ctggaagaaaccataccaaaggtcaagaccataaccaagatcaattactc
+4831557/1
???@DDDDDDADDDED:EFBE93C?FFDEEEI@D<:C??DDDEEEIICA8
@4832298/1
caccgcttgtgcggcaatatgtttggcttgctgttttgtagaagccttac
+4832298/1
?@?D?@DDC2ABA@:FCDHGDCDCFBHIE@@?@DGGG>?FHHI<;BC@=C
@6327824/1
gatactctcaagatccctgattacttcttctcgaggtggctgcagtttcc
+6327824/1
CCCFFFFFHHHHHJJJJJJJJJJJJJJJJJJJJJJJGHIJJJJJJHIJJJ
@7348825/1
caggtttttgaaaaaattttggccaatagctgtgggttatatggtgattg
+7348825/1
@@@FDDDFHFFHGGHHHIEHHEF9FGCHHIEI@G@F@GDH@F>@BDBGCF
@6808061/1
cttctttactaaaaggctacacaaacaatcacctgaatccttagaattca
+6808061/1
CCCFFFFFHHHHHJJJJJJJJJJJJJJJJJJJJJJJJJJIJJJJJJJJJJ
@4274544/1
gcttccatttgctgagagagattggttggtattatgctggtttcagaagg
+4274544/1
CC@FFFFFHHHHGJJJJJGIIIJJJHIIIEHGIJFGIIJJHJIJJJJJJJ
@717050/1
gcaggatgacacttaggtcgtgcatggtttaagaaagaccaaaggtttct
+717050/1
CCCFFFFFHHHHHJIIIFIHHIJGIJJIIIIGIGGIGIGIGHIIIFHIII
@5799059/1
gggtaatcaaattttatgacaaaattgcaattctttacatcaataccttc
+5799059/1
BCCDFFFFHHHHHJJJJJJJJJIJJJJJJJJJJJJJJJJJJJJJJJJJJJ
@5289306/1
ctggcattttcctgtgactgatttttcttcaacatcaacaaatgtcactt
+5289306/1
CCCFFFFFHHHHHJHIJJJJIJJJJJJJJJJJIJJJJJJJJJJJFIIJJJ
@4834956/1
ctcgccatctgcctattttggaaactatactgtcattaatggaattggga
+4834956/1
@@CDDD??DHHFGIIIIIIDBGHIICFDHCGDCFEDFFEHHGBFGGIEGI
@7906298/1
ggcctatgactcccaagctgctatgagtactatcatcagctggtgtagaa
+7906298/1
@@@DFDDFHGGDHGGGHEEEHIHGGAD9CDHGGGEGGDEGEFA99BDGFF
@4835232/1
ccgtgatctaatatttgagcagaaggtgctggtgcatg
+4835232/1
@@?=BBDDFDHBBHBB<?FHIGIGC9CCFGC911::EF
@4835405/1
atccgtctaagcctaatgttttcgctagaactgctagatgttgattttg
+4835405/1
CCCFFFFFHHHHHJJJJJJJJJJJJJJJJJJJJJJJJIJJIIJJJJJJJ
@4275294/1
cactgagttagaataccaacctgaatttcagcaattttcttaatggatgc
+4275294/1
C@@FFEFFGFFHGJJIDHEHIIGIHIJJDFHGIJJIIIIIIJGIHHCHIJ
@3813666/1
ggactacaataaaagttattccaggtttataatctccttctaacttaatg
+3813666/1
CCCFFFFFHHHHHJJHIJJJJJJJJHIJJJJJJJJJJJJJJJJJJJJJJJ
@1223677/1
gtctattgacagcatgatgacattcatctataactaatagattgacacga
+1223677/1
CCCFFFFFHHHHHJJJJJJJJJJJJJJJJJJJJJJJJJJJJJJJIJJJJH
@5801036/1
cttgtatactagcatgactgactagatagaagtctaattcagtagggtga
+5801036/1
CCCFFFFFHHHHHJJJJJJJJJJJJIJJJJJJHHJJJJJJIJIJJJJDGG
@6329043/1
ggagcatgttcttgcctttgttgctgctgtggtggttcttgcctttgcag
+6329043/1
CCCFFFFFHHHHHJJJJJJJJJJJJJJJJIJJGHIHIJJJJJJJJJIJIJ
@6329270/1
ttgatgttttattttcagtataccttataccgctatcatcctggctgttg
+6329270/1
@CCFFFDDHHHHHJJJJJFGJJJJJJJJJJJJJJIJJJJJJJJJJJJJJJ
@718666/1
ctcttttggactacaataaaagttattccaggtttataatctccttctaa
+718666/1
CCCFFFFFHHHHHJJJJJJJJJHJJJJJJJJJGIJJJJFGIJJJJJJJJI
@7351666/1
ctgggctacagatatctagaggttctgtatttcctgtgatcttgtctaag
+7351666/1
@@@DF<D3ADFHHIFIGG>DHGEFHGCGGFHCIHCGBECGGGIIHIIIJI
@2772756/1
ggaagttttatttacattttttgcctgaacacattgggtcgccataccta
+2772756/1
BCBDFDFFHHHHHIJJJJJJJIJJJJJJJJJJIJJJJJGHIJJJJJJJJJ
@1740911/1
ctttgactaaatactcctgaaggagtgatatcggtgtttttgagctcata
+1740911/1
CCCFFFFFHHHHHJJJJJJJJJJJJGIJJJJJJJFGHHJJJJJJJJJJJJ
@3268065/1
caacattttacatgcagttagtgcaactgctcccttggcagtaaca
+3268065/1
CCCFFFFFHHHHGJJJJIJJJIJJJJJIJJJJJJJJJJJJJHGHJJ
@1741535/1
ctgttgttccattgcttgaggtctggtaattggagcggctt
+1741535/1
CCCDFFFFHHHHHJJJJJJJJIIIJJFHGIJJJJJJJJJJH
@4838315/1
gaggagagcttttattgaatagaataggaatgtcaggtgcgttaactttt
+4838315/1
@@@FFAADHDHFHIIIGA?FBFGHHGG9FHIIGHGGFFHGIECF6BGEGI
@3268949/1
ctccaaaattgtaaatccaggaacttcccagtcatcaggaataaagtcat
+3268949/1
@@@DDDDDHHGFFBHEFHBD;AAGA:CHD<B?BD?CBFEHI@?F?D?FCD
@6330881/1
aacaagatggtacctagctctaaatgccacaagatgggcataatatgcag
+6330881/1
CCCFFFFFHHHHHJJJJJJJJJJJJIGJJJJJJJJJIJJJJJJJJJJJJJ
@6811108/1
ggggaagttttatttacattttttgcctgaacacattgggtcgccatacc
+6811108/1
@CCFDFFEHHHHHJJIJIJJJJJJGGIJJIJJIJIJJJJJJJJJJJJJJJ
@720144/1
gctggctggttcctagaatcccacatggcaggaagttttctcgcaactta
+720144/1
@C@FDDFFHC?F?EGGGGBFGG?FHGFGIFE<=FD:?FHIIGIEDHIBGH
@5805799/1
ctgcagggaattctaagagggtacacaattcaggcactaatgtctcttca
+5805799/1
@@@DDFFFHFFHHJGHIGHIIAFHIGG1CEGIGGI=GHBG@DGGGFHJJJ
@2773889/1
caacaaatctcttaatgatatcagtcagcttacaagccttagtaagcata
+2773889/1
CCCFFFFFHHHHHJJJJJJJJJJJJJJJJJJJJJJJJJJJJJJJJJJJJJ
@3817199/1
catggtttcaatgatttccctgttgaccttacggggacacttatcaggtt
+3817199/1
BCCFFDFFHHFHGIJFJJJJIJJJJJJJIJIIIJIIGIJJIIJIJIJI?8
@3270575/1
gtttccttatcagtaatctcgaatctattatctcttggacaagttgttat
+3270575/1
CCCFFFFFHHHHHHIJJJJJJJJJJJJIJJJJJJJJJJJJJJJHJJIJJI
@5807333/1
cccttatcaacatacagagcaccaagaaaagcttctaaaagatcagccct
+5807333/1
;@@DD?D;CFFFFBACE4ECEAG;FGIFDB@8EFDF?F@GDFG<9D<D;D
@6331816/1
ctcttatagctgtcaactcatgttgcaaaacatgtaaaaattgaccttct
+6331816/1
?@@DFDDDFHDHDGHIGIIIGHBFHGGFHHHIIIFGGGHIIIIIIIIIIG
@6331900/1
ctcttaatgatatcagtcagcttacaagccttagtaagcataaatttatg
+6331900/1
CCCFFFFFHHHHHJJJIJJJJJJJJJJJJJJJJJJJJJJJJJJJJJJJJJ
@1743378/1
gcctcagagctaccttggcagctgctaattttgcttggtgtttgttttct
+1743378/1
@@@DBDD?FHBCDGIIIGIGGHIEHEFAFFGHIIIIAF?DHECF8DGIHD
@6332483/1
cctatacctatttacatgcctagacttgtgcaccagctaaagaagactta
+6332483/1
CCCFFFFFHHHHHJJJJJJJJJJJJJJJJJJJJJJJJJJJJJJJJJJJJJ
@5294858/1
attttcgtttacccagagaggaaatagtattttttcttcatcgtcttgaa
+5294858/1
CCCFFFFFHHHHHJJJIJHIJGHIJJJHIIJJJJJJJJJJJJJIJJJJJJ
@1743662/1
atttcgtttacccagagaggaaatagtattttttcttcatcgtcttgaac
+1743662/1
CCCFFFFFHHHHHJJIIIIJHJJJIJFGIJJJJJJJJJJJJJJJJJIJJI
@2292196/1
cttcacactcatcaagaacttggtaaactcttagatcttcattttgttgc
+2292196/1
CCCFFFFFHHHHHJJJJJJJJJJHHHJIJJJJJJIJJJJJJJJJJJJJJJ
@2292209/1
gaactatttctttaagaatattttggatttcattgatagtatctgatttg
+2292209/1
???DDDDDHHHBFHIHI@IIIGIIIIDGHGEBFHF?EGGBFGGIHGHGIA
@215260/1
actgaacgtgtacacctggtaaagagatgacaaagatagtaagttatttc
+215260/1
CCCFFFFFHHFHHJJJJJJHHIJJJJJJJJJJJJJJJJJHIJIGIJJJJI
@6332988/1
gtctggtctggagctggatgagtgacatcagcgccaacaacaatgacagg
+6332988/1
CCCFFFFFHHHHHIJJJGHIGIFHHJEHGIGIIHIJGIJEIIGGIGIGIJ
@7912157/1
gttgctgttgttgctgaggctgctgtggtc
+7912157/1
@CCFFDFFGHAFFHIGIIJIIHHIIB>;C?
@215997/1
ggaagccataccgtacgctcaaacatgcaaatgtgacattattgactaag
+215997/1
CCCFFFFFHHHHHHIJJIJJJJJJJJJJJJJJJIIJIJJJJJJJJJJJJI
@7357072/1
cgcaacaaagctttcacgttcataaggtctcatttgaaaacgtggatctc
+7357072/1
B@BFFFFFA>AFAGIIIIJIJJJIGH<AFGIJIEAHHGHIJDHCEHIICE
@2776268/1
atcaacgttcactgtctataaaaatacaagaattcctaattggtagtatt
+2776268/1
@@@FFFFFGFFHHIHG>GHGIIJGIJIIJIJJJJJJJJIIGIJDGHFGIJ
@2292315/1
gtcctgttggtccattaatataaaatggttcaacttctttggtgtac
+2292315/1
?@@DFDEDHDDDFIGIIGHHGEEEGGHEAECHHIGIIIIIIGCFCDG
@2776888/1
gtacacctggtaaagagatgacaaagatagtaagttatttcttctaaatt
+2776888/1
@@@FFFFFGHFHFHJJJGGHHGGGJGEDHHHIIIGHGIJJDHHIJJJIIJ
@5295787/1
caattaattggtaacatggtaaaataccttctttgactaaatactcctga
+5295787/1
CCCFFFFFHHHHHIJJJJJHJJJJJJJJJJJJJJJJJJJJJJJJJJJJJJ
@1744853/1
gttgcctctgttgctgctgaggctgttgttgccactgctgctgctgaggc
+1744853/1
@B@FFFFFGHFHHJIJJJIHIIGHIGIJIHIHIGIIJIIJJCGEGJFHII
@5296667/1
ggcatggcctgcagctccctttttgcagcttcttcaagagggatgggctc
+5296667/1
CCCFFFFFHHHHHJJJJJJJJJJJJJJJJJJJJJJJJJJJJJGIJJJJJJ
@7359630/1
ctcagagctaccttggcagctgctaattttgcttggtgtttgttttctcc
+7359630/1
@<@BDDDDDHHHDHGGIIIGCDAFECEG>DF@AEGICA?FHF;DFHE>DH
@6334612/1
ccagacccttatttcaacaccagtgaaaaattgtttgccacgcatgtccc
+6334612/1
CCCFFFFFHHHHHJJJJJJJJJJHIJJJJJJJJJJJJJJJJJJJJJJJJJ
@6814313/1
tttttttttgttagactgatttgatagagcacggaaggtggaatttttgc
+6814313/1
CCCFFFFFHFHHHIIJIJIJJJIGIIIHJJIJJJHGHJ8CHCEHIJHHFC
@217991/1
gaataagaacggtattgctctgcagggaacggcgacataggtgtctgctc
+217991/1
CCCFFFFFHHHHFIJJJJJJJJJJJJJJJJJJJJJJJJJJJ=EHIJJJHH
@2778846/1
ggatttcattgatagtatctgatttgttgtttattagggtagcatttgga
+2778846/1
BCBFFFFFHHHHHJJGIIJJJIJJJJIGIHJJIJJJJJJHHGJJJJJIIH
@4281597/1
gtgtaatcactgctgaggcttgaacaagcccttctgatagcctgcaattc
+4281597/1
BB@DDFFFGGHHHIJIJJIJJJJIGIIGGHGIHHIJEGIJJIJJHIIJJJ
@4281635/1
ggcaaatctggaggttgatgaggaggctgaggtggaattagagcaattgc
+4281635/1
CCCFFFFFHHHGHJFHIIJJJJJIJJJJJJJJCGHHGHIJJJJJJJIJIJ
@5813777/1
cttttttccaaattgcctctccattcaattgaagaagcaatttcttcgca
+5813777/1
CCCFFFFFHGHDHIIJJIJJJJJJJIIJJJIJJJJJJIIGIJJIJJJIJI
@5813922/1
ggccaggtgaaagatgccggaagtatttatggagtccatatttaactgct
+5813922/1
@C@FFFFDHHHHHJJJJJJJJJJGIIJJJJJJJJIJJJJJJJJJGGHIJJ
@7362082/1
ctccatactccttgtcttacaggtaccggtctttctcgataatcaagtgt
+7362082/1
C@CFFFFFHHHHHJ<EFFJIJJJFFHA:F:CGGEHG9D>DFH@GIJH?B?
@7362121/1
cccttatcaacatacagagcaccaagaaaag
+7362121/1
??:DDDD?CFDFFI<FEFFF93CBACAFCEC
@1230211/1
agctggttgccttaaaacaatatcaagagcttggattgcctcctgcggac
+1230211/1
??@DD>A?CFDHHGGHIFBGID<<C29F8F9EC=<DHBGDHBDHF966.@
@724114/1
gtcataagttttaacagtaagttcttttttttccttgactatgtttgatg
+724114/1
CCCFFFFFHHHHHJJIJHJJJJJJJJJJJJJJJJJJJJJJJJJJJJJJJJ
@1746356/1
gtggatctccaaggtctccttgaacaaatttacctaaagcaacaacacaa
+1746356/1
CCCFFFFFHHHHHJFHIJJJJJJJJJJJJJJJJJJJJJJJJJJJJJJJJJ
@5814740/1
gatgacattcatctataactaatagattgacacgagacaacgtgatataa
+5814740/1
CCCFFFFFHHHHHJJJJJJJJJJJJJJJJJJJJJJIJJJJJJGIHJJJJJ
@2295175/1
cctcatacgactctaattgtaaaaatgttatccatttttgggttaataac
+2295175/1
CCCFFFFFHHHHHJJJJJJIJJJIJJJJJJJJJJJJJJJJJJHIIJJJJJ
@1746992/1
gtaggcaggtggaggccatcgcctggtcatgcataattcttgtagaagac
+1746992/1
CCCFFFFFHHFHHJJJJJJJJJJJJJCHIJJJIJJJJJIJJIIJJJJJJJ
@5815021/1
gaggaaacaaactttgtgagtgttctaaagctacttttgcagcattcatt
+5815021/1
BCCFFFFFHHHHHJJJIJJJHIJJJJJJJJJJJJJJJJJJJJJJJJJJJJ
@6336239/1
tccaacaggtagtaagtgatcattaagttcgccgatcttgtacaacattt
+6336239/1
CCCFFFFFHDHHFHIJHIJJJJJJJJJGJJJJJJJJJJJJIJJIJJJJJJ
@6336794/1
cattagcagaaatcctcattctttcaaaaaaaactattcgtaggagtaaa
+6336794/1
CCCFFFFFHHHHHJJJJJJJJJJJJJJJJJJJJJJJJJJJIJJJJJFHJJ
@5815997/1
gttgaagttgaaaagtttctgtgaataagaaataaacagtaattgagctt
+5815997/1
CCCFFFFFHHHHHJJHIJJJJIIJIJJJJJJJJJJJJJJGIJJJJJJJJJ
@7365019/1
tgttgttgttgaccccatggttgtcgaggaggtccctgttgttccattgc
+7365019/1
@@@FFDFFGFFFH?FHICAHHCHFHGIH8DHIG9B?@B?DBDDFDGB>FF
@7365069/1
atcacttatttgttgtttaaacgtcttcccttgatttcctc
+7365069/1
;;@ADEFDBDBFA3:<?EECF>FFGB?>DA4?FGGEB9CFF
@4283794/1
ccgtacttctagcattagaagtttcttctccagctaaggctgtatcatca
+4283794/1
CCCFFFFFHHHHHJJJJFIIIIJJJJJJJJJJIJJJJJIJJJJJJJJJJJ
@7365466/1
gggtaatattttgataacgtggatgtagataggctggcct
+7365466/1
=?@=B;DA=CFFFIHIFIGCFHGII@BGG9?<;3?;DFDC
@7366128/1
ggtggttgttgcctctgttgctgctg
+7366128/1
?@1AD@;=<3CFF>CGHEHEHH@HI>
@2296269/1
taacctcttggcaatttttttcgatttgccagtacctatttctttgtgtc
+2296269/1
CCCFFFFFHHHHHJJJJJJJJJJJJJJJIJJJGHJJJIJJJJJJJJJJII
@4843311/1
gtctaaatagaccttcagggtcttcatgggcttctattagtccttcatct
+4843311/1
CCCFFFFFHHHHHJJJIIJJ<<CHJIJJJJCGGIJHIIFHHIJIJJJJJI
@4843383/1
ctccatactccttgtcttacaggtaccggtctttctcgataatcaagtgt
+4843383/1
CCCFFFFFHHHHHJJJJJJJJJJHHIJJJHJJJJJJJJJJJJJJJJJIIF
@220087/1
cctagttcttctaatattgatgttttattttcagtataccttataccgct
+220087/1
;@;DDDDDDFHD>EE9?FHBGEFAHFGH4CHCBBHCCCDCGCHEB>DGHH
@5817385/1
gcattaaaatccgaatcctttaatgaaattatctggagctcatcaagctt
+5817385/1
CCCFFFFFHHHGHJJJJJJJIJJJGIGIJJIJJJIEIJIJJJJIJJDGIJ
@5817669/1
gttcatgagttccactttcacaatcaattaattggtaacatggtaaaata
+5817669/1
CCCFFFFFGHHHHJJJIJJJJIJGJJGIIIJJJIJHHIJJJJJGIIJJJJ
@7367428/1
aaattattggtatttcttttttcca
+7367428/1
@@@DFEFFDBHDHIHAGGGHEICE<
@3822652/1
gcacattcatatttctcccatccgcatccttcttttccggaaagaaccta
+3822652/1
CCCFFFFFHHHHHJJJJJJJJJJJJJJJJJJJJJJJJJJJJJJJJJJJJJ
@2297894/1
caaatctcttaatgatatcagtcagcttacaagccttagtaagcataaat
+2297894/1
CCCFFFFFHHGHHJJJJJJJJJIIJIJJJJJIIJJJJJIIIJJIJJJIJJ
@7368928/1
ctgaactaggcaatgaagttcctgcaggaggtataaacaaacctatgggt
+7368928/1
@@@DDDDB<FF?FHGH4CECHGI>>GHHHIDEBDGH>BH9D@@3?DGEG?
@7369279/1
gcagtaatcacctacatggagatctgtcaattgttttataagttctgcat
+7369279/1
C@CFFFFFHHFHHIJJIIIIJHGFHHBH<DA9FFGGG9E>BGEGIJIJCF
@6818255/1
cttcatgccactgattgatgtcccaatggtccacacctttgtcaccacta
+6818255/1
CCCFFFFFHHHHHJJJJJJJJJJJJJJJJIJJJJJJJJJJJJJJJJJJJI
@731389/1
ataagattacaattcttaacattttttctttaaacaaagaacattggatt
+731389/1
CCCFFFFFHHHHHJJJJJJJJJJJJJJJJJJJJJJJJJJJJJJJJJJIJJ
@1749055/1
ctcgaacttccatcatattgtttgatatcgccagtccaaattcttggaca
+1749055/1
CCCFFFFFHHHHHJJJJJJJJIJJJJJJJJJJJJHIJJJJJJJJJJJIJI
@7370564/1
gcctcatgttataacattatgcagttcattacctaagatatttgttatga
+7370564/1
CCCFFDEFHAFDHCGAGGII@IIIBHHIIIIIIIFGG@H@GHGIGIBAGH
@5820248/1
atcaatatgagttgtggcccattgttagttgtgaccctattttacgatat
+5820248/1
CCCFFFFFHHHFHJIIJJJJIJJJJJJJIJJIIJJJJJJJJJJIJJGIJJ
@3279722/1
cctcacttgttttgtcataagttgtaacagtaagttcttttttttccttg
+3279722/1
CCCFFFFFHHHHHJJJJJJJJIIJJJJJJJHIJJJJJJJJJJJJJIJJJI
@6340086/1
aattagaatcatcccatagcaaatggtatttggtaggacgtgctgtacct
+6340086/1
CCCFFFFFHHHHHJJJJJJJJJJJJJHIJJJJJGHJJJJJIJJJJJJJJJ
@3280386/1
gtgtgatggcgtttctgtaccactataaatgtaatcggtggtgtgtaatc
+3280386/1
@@@?DDDDABFDCGHGGEHIGIGHIJIGGIIJIIIIG:FGG6BDGIGBF?
@3826888/1
cagcattattcgtattgatatcacatttttgtaaacttaattcaccagca
+3826888/1
CCCFFFFFHHHHHJJJIGHJJJJIIIIJJJJGIGIJIIIJJIJJJJJGJI
@5821457/1
cttttttttgttcctttttgaattgaaatcacctgctccaggtaatggaa
+5821457/1
@@@DDDDD?@CD<EHGIIIIGEFDEHGHGDHIEIIIIII3CH=BCHIIIG
@5821697/1
gtacaatgtaatatgagttttctttgttttcaaaggctctaactaaaaat
+5821697/1
BB<DFFFFDHGHHJJJJHJJJJJJJJHHJJJJJJJJJJJJJJJJJJJJJJ
@6819424/1
atttctttgtgtcgaaatacaaggcaggaaatggtgaactgcctttcatg
+6819424/1
@C@DFFFFHFH;FGIIFGIJJFHIJJIJHGHIEGFGHGDFF9DHIJJIGH
@3281330/1
ctcagataatcccatatcattgagacattaacttgcgtagcatactttat
+3281330/1
CCCFFFFFHHHHHJJJJJJJJJJJJJJJJJJJJJJJJHIJJJJJJJJJJJ
@5301706/1
ctttctaatgtttcttcatttaaaaccgctgtgtctctttctttttttgt
+5301706/1
CCCFFFFFHHHHHJJJJJJJJJJJJJJJJJJHIGHIJJJJJJJJJJJJJI
@7919683/1
ctttactaaaaggctacacaaacaatcacctgaatccttagaattcaaaa
+7919683/1
C@CFFFFFD8?A?FEHGIIFGIIHGCGEHHICDBDDEHIIBDDHIGDG<F
@7919848/1
acctcacatatgtatggcacaactgataagttaagcattgcag
+7919848/1
?@@=DDDFB8FDDG9FEHGIIGHGG@FEHEE@GDGEBEE@G4C
@6820060/1
cgaacacttctaggttacatagtgtatgaaccgctgcattaaatattaaa
+6820060/1
CCCFFFFFHHHHHJFIHHJJJJHIHIJJJJJJJJJJJJJJJJJJIJJJJJ
@6342704/1
ctttctttcaacaaacacaagagctaaattatcctttttgaaatttttta
+6342704/1
CCCFFFFFHHHHHJJJJJJJJJJJJJJJJJJJJJJJJJJJJJJJJJJJJJ
@7921384/1
gtttgtgattttttattgtatcccaatcaattatgatactgtctccttca
+7921384/1
@@@FFDF8FFHFHIJIIEGGCCAEGGGHIIIIEGGIJIJHHIGEHGIJJJ
@2300867/1
ctcaggataactatagaggttcttctttccatcaaaggcaggaaatcgat
+2300867/1
CCCFFFFFHHHHHJJJJJJIJJJJJJJJJJJJJJJJJJJJJJJJJJJJJJ
@6820652/1
gcatggtttaagaaagaccaaaggtttctgttgagctagtcatttgttcc
+6820652/1
CCCFFFDFHHHHHJJJJJJJJJJJHHIJJJJJJJIJJJJIJIJJJJJJJJ
@734453/1
gttccttaatcatacaataattagcttaatattagaaatcttaataaata
+734453/1
CBCFFFFFHHHHHJJJJIJIJJJIJJJJJJJJJIJJJJJJJJJJJJJJJJ
@6820981/1
gtggcgtgtaatcactgctgaggcttgaacaagcccttctgatagcctgc
+6820981/1
CCCFFFFFHHHHHJJJJJJJJJJJJJJJJJJJJJJJJJJJJIJJJJJGII
@1236063/1
acgagtttgagcatcattcattttcttcattgtaacttggcccgcaacaa
+1236063/1
@CCFFFDDHFBHHGIJJJIEHHJGGIIGIII@AFIFGI<BDFDFHFHIII
@1236532/1
cttcttgaagttggttcagctgtagtctgtctgcatctgtatatgcccta
+1236532/1
@<@DDFEDFFDFHHEHHHIIJICHHIIJJJCFIIHIJIIEFIGGGHDHHF
@3284643/1
cctatgactcccaagctgctatgagtactatcatcagctggtgtagaatt
+3284643/1
CCCFFFFFHHHHHJJJJJJJJJJJJIGJJJJJJJJJJJJJJCGHIJJJJJ
@6344791/1
cactgagttagaataccaacctgaatttcagcaattttcttaatggatgc
+6344791/1
CCCFFFFFHHHHHJJJJJJJJIJIIJJJJJJJJIJJJJJJJJJJJJJJJJ
@228646/1
ttataaatgtaggaagttatcaagaaatctaagattgcatcaccgaggaa
+228646/1
CCCFFFFFHHHHHJJJHIJJJJJJJJJJJJJJJJJJJJJJJJJJJJJJJJ
@4290025/1
gttcttgcctttgcagctgttgtggtggttgttgcctctgttgctgctga
+4290025/1
@@CFFFFFHHDFHIBHIIIGHHCGAAEH?FHFHIIIIIGGFGHGGEIEIH
@7375668/1
ccacagacctgttctaacttaaagctgactttagtacatcgcctggagac
+7375668/1
@@@ADDDDDHD?<AEHEB<FGHDEDHIDGCHHGEBFBGI@HG@:BB?F9?
@229188/1
cccttccatgcaataaacggcatgtctcaagagctgcaatgcgacgagac
+229188/1
@@@DBD>DDDBHHIIIIGAA1FFGHDFHIIIBGIIIIIIIIIIIIEHIFE
@5304982/1
gttgtaaggtgctgaggcaagtgttgggattttgaccatcttcaacgaat
+5304982/1
CCCFFFFFHHHHHJJJJJJJJIJJJJJJJJJJJJJJJJJJJJJJJJJJJJ
@6822077/1
gtgcggaggctaccttgccgtaggaaataagaaagcaagagaaggaagtg
+6822077/1
@B@FFFFFHHHHHJJIJJJJGIIJIJJJJJJJJJJJJJJJIIJJJJJJFH
@6346851/1
agctggtcttcagtcacccgattctatttcttggtcatcagtttgagata
+6346851/1
CCCFFFDFHHHHHIJJJJJJGIJJJJJJJJJJJJIIIJJJJIJJJJJJIJ
@7923819/1
caggaacttcccagtcatcaggaataaagtcattaacc
+7923819/1
?<?DABDDA??DDFGGFC<AAA3BGC4A<CH9FHA9?1
@230997/1
ccttttcccaaaatcataccattagatttattaatttgctcaggagaaat
+230997/1
@@@FFDDFDHHHHIGIJEIFIIIJJ<CFHHIJGHGIIHGHHIIGIGDHIJ
@7924141/1
ggggagttaaatcaacatcagctgagatatactcatattgaggataagaa
+7924141/1
@@CFDFFFDHH?ABHGIHGGCGH>CB4CEH@GAGGG9<BCB>>GCGGC@9
@231411/1
ggtagctttaatcatagttgatgtctgcatatcagtcagcttcttaatg
+231411/1
=;@DDDDDFF??:EFFFFFHIID<3A4AHDHCHC4A<:?CG?@GFGD>D
@231431/1
gcatttagcagcatagtgatacgatgtaatattgaaggcaataaagtaac
+231431/1
@CCFFFFFHHHHGJIJHGIJJJJJJJIIJJIJJJJJJJJGIJJJJJGIIJ
@1755421/1
actatattcaccaaccgttaacggagtttgctgtcgaatactctgagctt
+1755421/1
?@@DDFFFDHHHHIGIHCFEHHIG?F8CFGGGIHFHGGIIIIIIIIGEHC
@3286983/1
ccattgaataatagctggctggttcctagaatcccacatggcaggaagtt
+3286983/1
CCCFFFFFHHHHHJJJJJJJJJHJJJJJJJJJJJJJJJJJJJJJJJJJDH
@2306226/1
ttttgggcggtaccatggtataactatcttattgagataattatcttttg
+2306226/1
@@@FBDADHF1CFFHIIBFEBCGCGCCHGHEDGGEH9DDGIGIIGGGIHH
@4291816/1
cttggctttgccgcgtgttgctgtacttgaggctgagatgaaggtggtct
+4291816/1
@C@FFFFFGHHGHJJGDGHJIIJGGHIIJHIIJJJGHIIIJGIJ=CGHIJ
@1238223/1
tgcttttttagttttataggttccttaatcatacaataattagcttaata
+1238223/1
@@7BBDDDFFF<A:CF><BF<3<CH@FHF<CF4<EFGE@BFFBFDFB?GI
@232829/1
ctctgtatcaacaactgtaccagccggcacattcatatttctcccatctg
+232829/1
CCCFFFFFHHHHHJJJJIJJIJIJJJJJJJJJJJJJJJJJJJJJJJJJJH
@2306509/1
atcacaatcatctttattaactaattgg
+2306509/1
;??DBDDAFFHHHGEBGBGHCDHIII>A
@2306602/1
gcgtagcatactttatcgtaacggtcatttctttttcttgatctctttca
+2306602/1
@@@?DDDDHF>FFH@?AEAEHIIIII@9EH>DGCHB?0BFBGGFGIIIED
@5307194/1
cccaatgtttctagcctttcataattcataacgtcattagcagagctcgc
+5307194/1
CCCFFFFDHHHHHJJIJIJJJJJHHIJJJJJJJHGIJJIIJJJJJJIJJI
@2307076/1
gttcttaggaatatttccaatgaattcctctatttcattgtgcattaatc
+2307076/1
CCCFFFFFGHGHHJJIGIJJJIJHIGGHGJJIGJJJJJJJIIJJIJJJJJ
@4291946/1
tggtaattggagcggcttgtctaacttgaccaacggtaaaagcaggagg
+4291946/1
@@@DDDDDHFHHHIIIII<?CE<FGCH@?DG?GE?F0?FHI<=BFG1@G
@3288081/1
cttgtttcttttctttaacatttctcacagaacggttgccatatagcctt
+3288081/1
@@@DFFDEFDHHHEGG<FHEDDGHIGIEHH>FHBB@=DDHGGHIGGEIEI
@5307972/1
gtctgtgttgttctttttctattttcttggctttgagatacctacgccta
+5307972/1
CCCFFFFFHHHHHJJJJJJJJJJJJJJJJJJJJJJJJJJJJJJJJJIJII
@7925543/1
ccggtttctcaaaacatggtgctggatgaggaaatttttcata
+7925543/1
=@@FADD>FHFHDDH9FAGF>GGGIECBGGI9CEBHGIHIIIG
@6825482/1
ctccttgaatgaatttttcattcctccatactccttgtcttacaggtacc
+6825482/1
;BBFFFFFHHHHHJJJJJJIJJJJJJJJJJJJJJJJJJJJJJJJJJGGII
@4292965/1
gtgaaatctttaggctgcagctcaaccatcttatcggccaacatattact
+4292965/1
CCCFFFFFHHHHHIIJJJJJJJJJJJJJJJJJJJJJJJJJJJJJJJJJJJ
@740072/1
gtcctgttggtccattaatataaaatggttcaacttctttggtgtac
+740072/1
@@@FFFFFGHDFFIGIIIIJJIHIGGHFAEHGEHIJIJIIIJCDHEG
@7926013/1
caacaatttctcttcctttttttggatct
+7926013/1
@@@DDDD?4<FBD<A?CHIE@GEGHIB>F
@4854502/1
cacggtctcaacaagttccgttttttggagaggcaactcaggataactat
+4854502/1
CCCFFFFFHHHHHGHHIJJJHJJJJJJJJJHIJJJJJJJJJJJJIJJJJI
@6351954/1
cactgaaccaaatcggctccttgaatgaatttttcattcctccatactcc
+6351954/1
CCCFFFFFHHHHHJJJJJJJJJJJJJJJJJJJJJJHIJIIJJJJJJJJJJ
@236252/1
ctcttcctttttttggatctgaagggcggtcccctcttttgggtggaatg
+236252/1
CCCFFFFFHHHHHJJJJJJJJJJJJJJJJIJJJJJHHHHHHFF?CDDDDD
@236285/1
cttatcagtaatctcgaatctattatctcttggacaagttgttatattag
+236285/1
CCCFFFFFHHHHHJJJJJJJJJJJJJJJJJJJJJJJJJIIJJJJJJJJJJ
@4294438/1
gtaatattttgataacgtggatgtagataggctggcctgcttgtggaaaa
+4294438/1
BBBFFFFFHHHHHJJJJGHJJJIIJJJJJJIJJJJIJJJJJJJGIJIJJJ
@7926730/1
ctcacatatgtatggcacaactgataagttaagcattgcagttcatc
+7926730/1
@@@DFFFFHFBAHIGBHIBAHEIHGGCH<EEGCFHHFHFEGFH?<FG
@2308352/1
gaagtttctgagagcatcttctctaactgtcctttgaggtgcaaaacaag
+2308352/1
BCCFDFFFHHHHHJJJJJJJJJJJJJJJJGJJJJJJJJJHIIJJJJJJIH
@7379132/1
ggtaggtgcagggtatgaaactgaacgtgtacacctggtaaagagatgac
+7379132/1
@CCFFFDDFHGGFAC>DF@EHGBGHCHIIIIJJIIGDH@FGGII@BFGIG
@5830701/1
cagcaaatctacttgatcctatagtttctcctacggagactgtataccta
+5830701/1
CCCFFFFFHHHHHJJJJJJJJJJJJJJJJJJJJJJJJJJIJJHIJJJJJJ
@2308926/1
ccaaaatcataccattagatttattaatttgctcaggagaaatttcaatt
+2308926/1
CCCFFFFFHHHHDEHIJIJJIJJIJGJJJJJJJJJIJJJJIJJJJGIJJJ
@237800/1
gcatactttatcgtaacggtcatttctttttcttgatctctttcattatc
+237800/1
@@@FFFFFHDHHDG@FGHGAFHEGHGIGHGIIIIIIIGHGIIIIIICGDH
@742992/1
tgttaggatagcttccttaacatcagtaatcaaatcatcagtttcccagg
+742992/1
CCCFFFFFHHHHHJJJJJJJJJJJJJJJJJJJJJJJJJJJJIJJJJJJJJ
@4295228/1
ctttttctattttcttggctttgagatacctacgcctatcagcccatgaa
+4295228/1
CCCFFFFFHHHHHJJJJJJJJJJJJJJJJJJJJJJJJJJJJJJJJJJJJJ
@4295349/1
gacattattgactaaggccgatctgaggtctgtcaattcaccaggtgata
+4295349/1
CCCFFFFFHHHHHJJJJJJJJJJJJJJJHHIJJJJJJJJJJJJJJDHIJJ
@2791027/1
cgttaacttttggtggctttattatattactcctaattgaagagcctttt
+2791027/1
C@@FFFFFHHGHHCFEHIIJIIIHJGIJJJJJJJJJJGIIIJGIGGGIJJ
@7928160/1
gcagagaccacagcagcctcagcaacaacagcaacagcagagacc
+7928160/1
@@@D7DDDDHB?DHIGFHII@;EH9FGDDG<D>?DGD9FGAH@BG
@7928425/1
ggactgtcagatggttttggagaattatcaaagagaattattgaattcaa
+7928425/1
@@@FFF>DHFDFHIGGGIEGFHGIIJIIIGFGG>DDGIDHIBCFBD>GHI
@5312916/1
ctgcgatctttgccatagcatagttcctgctttagggtttcttccgctaa
+5312916/1
CCCFFFFFHHHHHJJJJJJJJIJJJJJJJJJJJIJJJCGHIIJJJJIJJJ
@743367/1
atcgtcttgaacttcatttccaacaggtagtaagtgatcattaagttcgc
+743367/1
BCCFFFFFHHHHHJIJJJJIJJJJJJJEHIHIJIGHIIIJJJIJJHIJJJ
@240230/1
ctgttgtggtggttgttgcctctgttgctgctgaggctgttgttgccact
+240230/1
BCCDFFDFHAFHCGIHJJJJJJJJIJJJJIJJJIJJJJJGIJFGIIIIJG
@1242640/1
ctctaacttcaattaatttctgatttttattaacaatagattggttgtaa
+1242640/1
CCCFFFDFHHHHHIGIJJJJJJEIJJJJJIIIHIGHIJIJJJJJIJIIJG
@744009/1
gtttgttttctccaactccgacaaacgccatcctctcattcttagttgta
+744009/1
@@@DD=:BDHHHBHGGIGGI<FG<CGDHGBADFHGGIIGE@D??=CGGB<
@1761809/1
ataaaaagccctaagttatacacagctctctgcgaaatgggaataccatt
+1761809/1
CCCFFFFFFHFHHIJHIJJHIJJJJJJJJJJJJJJJJJJJJIJJJJJJJJ
@7381861/1
ggtatatataagattacaattcttaacattttttctttaaacaaagaaca
+7381861/1
B@?DFFDFHHGDDGH@GI>HGEGJEGJIJJJJIIFGGHIIIEIIGJJEIE
@1244026/1
gtacgctcaaacatgcaaatgtgacattattgactaagg
+1244026/1
@@@DDDDDDAHHFBHBGIDHHB>DFGEH@C9EACG<?9;
@6355679/1
ggacctctttgtgcccatggagtttgacctctaggaccagtttgcaaagg
+6355679/1
CCCFFFFFHHHHHIJJJJJJIJIJJJJJJJJJJJJIJJJJIJJJJJJJJJ
@7930045/1
ccatgttaaattttttcagaatcatgtgattttttttcctttcaagaata
+7930045/1
CCCFFADFHGHHFIIJJJIHAHGIHGHH9FGIHIGIDGEGGHI<><<B8C
@6828955/1
cttttttaataagtttttttttttgg
+6828955/1
CCCFFFFFHHGHHFHJJJJJJJJHGG
@1762106/1
gtttggtagaagcaggatgacacttaggtcgtgcatggtttaagaaagac
+1762106/1
BBBFFFDDHGHHHJIIJJJJJJJJJJIJEHIHHIIJJJIJJIJJJJJJIJ
@241386/1
gtttcttcttcatcagggaaattagttattccactccttttcccgttttt
+241386/1
CBCFFFFFHHHHHJJJJJIIJJJHJHI<FHIJHHHJJJJJJJJJJHIJJJ
@2793779/1
cagctgctaattttgcttggtgtttgttttctccaactccgacaaacgcc
+2793779/1
CCCFFFFFHDHHHJJJJJJGCGFFHIGGGIIIIIJJJJIGHJJJJJJJJJ
@3838466/1
caaatgttgcagcattaagtcttctctgcactgtgacagtcttcaagcac
+3838466/1
CCCFFFFFHHHHHJJJJIJHJJJJJJJJJJJJJIJJJJJHIJJJJJJJJJ
@6356325/1
aatgtttctagcctttcataattcataacgtcattagcagagctcgctac
+6356325/1
@CCFDFFFHHHHHJJJJJJJJJJJJJJJJJIJJJJJIJJJJJJJJJJJIJ
@2315683/1
ctttctaatgtttcttcatttaaaaccgctgtgtctctttctttttttgt
+2315683/1
@@CFFFDFHHC?FBHHJFIJGIIGEAFDEDGFGIIIGIJGBGGGIJIJJI
@6830054/1
gcacattcatatttctcccatctgcatccttcttttccggaaagaaccta
+6830054/1
CCCFFFFFHHHGHJJJJJJJJJJJJJJJJJJJJJJJJJJIJJJJJJJJJJ
@7383609/1
gaggaatttgtttgtgattttttattgtatccca
+7383609/1
?<<DD3????CDDDEEEI4FFEECDEFD9?E4?C
@7383612/1
ctggcgttttggtgggcatggcctgcagctccctttttgcagcttcttca
+7383612/1
BCCDFFDDFAFDDH?EHGFEEDGHIIGG<FFGIIGGHIGHIBCGEIIIHI
@3840283/1
ctgactaaaatattgttcaagttcacgaggagtattcttggaaacaattt
+3840283/1
CCCFFFFFHHHHHJJHIJIJJJJJIJJJJJJJGHIJJJJJJJJJJJIJJJ
@242309/1
gtttaagaaagaccaaaggtttctgttgagctagtcatttgttcccctga
+242309/1
CCCFFFFFHDFDHHJIJJJHGGGIIJIGIIJJGHFHEIJJGIHIJIJIJI
@7384132/1
gtcgaacagcttccacagcttgtctgta
+7384132/1
@?@BDFFDD3AFHIEGEIBAE9?EHDHF
@1763276/1
gtggtatcaatttcttctttaggtaaaacttttatgccaagccaagacat
+1763276/1
B?@FDDFFHHHHHJJIJJJJJJJCHHJJJJJJIJJJJJJJJJJJJJJJJJ
@4859706/1
tgttgttgctgaggctgctgtggtctctgctgttgttgttgttgctgagg
+4859706/1
8?@DD?D;CFDFFEFFFIFC?FFFFHIFFFGIFGFCF@DEDGDFFCG9DF
@1246619/1
cagtaattgaaacaagtcagggaagagatgctgctgagtactgtccttac
+1246619/1
BCCDFFFFHHHHHJJJIJJJJJJJJJJJJJJJJJJJJJHIJJJJJJJJJJ
@3297748/1
gctaacctcttggcaatttttttcgatttgccagtacctatttctttgtg
+3297748/1
CCCFFFFFHHHHHJJJJJJJJJJJJJJJJJJJJJIJJJJJJIJJJJJJHI
@243203/1
gagtaatctctgtatcaacaactgtaccagccggcacattcatatttctc
+243203/1
BBCDDFFFHHHHHJJJJJJJIJJJHJJJJJJJJJJJJJJJJJJJJJJJJJ
@4860220/1
agggaattctaagagggtacacaattcaggcactaatgtctcttcaaaat
+4860220/1
?BCFFFFFHHHHHJJJIHIJJJJFHHJJJJJJJJJJJJGIIJJJJJJJJJ
@4299595/1
gtaggttattgtaaggttttgatgtgtttgattctttgttctttatttgt
+4299595/1
BBBFFDEFHHHHHJJJFHIIJHJJJHJIIJJJJIJJJJGJJJJJJJJJJH
@4860898/1
gccacattccattccatgatttattaaacccgatgctagctttcttaaat
+4860898/1
CCCFFFFFHHHHHJJJJJJJJJJJJJJJJJJJIJJJJJJJJJJJJJJJJF
@2799402/1
gcatcctttgctcttgaggaagttggtgtagaggtgcaggctggccatgt
+2799402/1
?@@DBDDFHDHHGAHG4CG>EHGHG><AAFGEFHHGGFIIGIIIBGEHII
@245456/1
atgatcaggattggttccaaaattttctctataagatggatgagttagag
+245456/1
@@@DDDDD<FCC?;CFDHEIHBEFGG9CBH>?<::?C9<DEGEE?D9BH@
@5838091/1
gaggacattggtatggtggcttttcagccctagccctttggcccctctta
+5838091/1
CC@FFFFFHHHFHJJJHIJJJJJJJJJJJJJJJJJJJJJJJJJJJJJJJJ
@3300815/1
tggaggttgatgaggaggctgaggcggaattagagcaattgctcccggag
+3300815/1
BCCFFFDDHHHHHJIJJJJJJJJJJJJIJJJJIJJJJJJJJJJJJJJHHF
@3842987/1
ggtacacaattcaggcactaatgtctcttcaaaatcttcttcatcacgtc
+3842987/1
@@BDFFFFCDFHHJJIIJJJJJJFEHEHJHHIIJEEHHIJJJJJJJJJJJ
@6834113/1
ctcttttgggtggaatgtatgacgatgatttgatatctatatttctcatt
+6834113/1
CCCFFFFFHHCFHJJJJHIJJJJJGIJIJJJJ?HHHIJJJJJJJJJJJJJ
@3301382/1
atcggaagctagataagatggttttgaatacaggaatgccggataattct
+3301382/1
@@@DDDDDDFBFBBEHEIDB?FFCGGGGDEFIBG;DHGEFDFB@G?FBD=
@5839008/1
ggtatatataagattacaattcttaacattttttctttaaacaaagaaca
+5839008/1
BB=DFFFFHHHHHIJJJJJJJJJJJJJJJJJJJJJJJJJJJJJJJJIJJG
@4300340/1
gctggttttcaccaacattccagctagttggagatccatagcgcaccatt
+4300340/1
CCCFFDFFHHHHHJJJJJJJJJJJJJJIGJJJJJJJJJJJJJJJJJJJJJ
@5839370/1
ctcacttgttttgtcataagttgtaacagtaagttcttttttttccttga
+5839370/1
CC@FFFFFFHFFHJJIIJIIFFFIDIGEHCHEGHIEGIIJJIIJICGHDC
@246098/1
gtgactggatggaaataggaacttggtctaatgacatggctcaacttggt
+246098/1
CCCFFFFFFHHGHJJJIIJJJJJJIJFHHIJJJJJJJJJIJJIJIIJJJB
@4301107/1
gttcttgcctttgcagctgttgtggtggttgttgcctctgttgctgctga
+4301107/1
CCCFFFFFHHHHHJJJJJJEHIFHGAFHGHIFGGGHIJIJGIJJJJJJIG
@4301121/1
ctcccctaggctttgctttaggatcatcatctggattttgaataggaaat
+4301121/1
@@@FFFFFHHHHHJJJJJJJJJGJJJJJJJJJJJGIJJJJIJJIJJHIJJ
@3303002/1
ccacgatttcggcagcttttacctcattttcactcagaagaaataatatc
+3303002/1
CCCFFFFFHHHHHJJJJJJJIIIIJJJJJJJJJJJJJGJJIJJJJJJJIJ
@247168/1
ggaggttgttgcatcctttgctcttgaggaagttggtgtagaggtgcagg
+247168/1
@@@DFFFFHGHHFHIJIJJIIJJJJJHHIGGHHIIJDFGHHIIIHIJIJJ
@4862958/1
aacttattcaacttcaaaggtgatagaattgttccaactattaaaaaatt
+4862958/1
@@BFFFFFHHGHHIJJIJJJIGGJJIJJIJIHIIJIJJJIJIJIGGGIJJ
@2801367/1
gtttcattccgcagattaaaatttttaagtacgactaagtgagcacacta
+2801367/1
BBBFFFFFHHHHHJIJJJJJJJJJJJJJJJJJJJJJJIJIIJJJJJJJJJ
@1766950/1
cttggctttgccgcttgttgctgtacttgaggctgagatgaaggtggtct
+1766950/1
CCCFFFFFHHHHHJJJJJJJJJJIJJJJJJJJJJJJJJJJJJJJGHJHHI
@247402/1
ctaggatgttcagttaactttctagctaatagtccaatcttcaattgttt
+247402/1
CCCFFFFFHHHHHIJJJJJJJJJJJJJJJJJJIJJJJJJJJJJJJJJIJJ
@3844113/1
cttgtctgtaattgcgataaggtttttcaggattgatagatacatcataa
+3844113/1
CCCFFFFFHHHHHJJJJJIJJJCHIJJJJJJJJJJJJJJJJJJJJJJJJJ
@5840203/1
gcctagacttgtgcaccagctaaagaagacttatctttaaacggcagctt
+5840203/1
@@@DFFFFHFHDHIIJJJJIJIJJJIJIGIJJGIIJGIJIIJJJJJJADH
@6361359/1
ggtttttgaaaaaattttggccaatagctgtgggttatatggtgattgat
+6361359/1
@@?DFFFFHFHHHJGJJJJJJJIJJIHJJJHIJJFHIGJJJJBFHGIJJI
@7391607/1
gctgttgttgcctctgctgctgctggggctgtt
+7391607/1
@CCDFDDDHHGHGJ<FIGGHDCHIJBHHIBGDG
@3304907/1
gagaaatagtgattctgtagtgatataatttatcagcattattcgtattg
+3304907/1
CCCFFFFFHDFBHJJJIJJJIFJJJJJJJJJJJJJJJHJJGIJJIFHGGH
@751418/1
aacatattactgacctcaaccgtacttctagcattagaagtttcttctcc
+751418/1
CCCFFFFFHHHHHJJIJIJJJJHGIIJJJJJJJJJJJJJJJJJJJJJJJJ
@3305520/1
tggtattcctggagctgacttgggaggtttggtgcccgcccgccatattg
+3305520/1
@@CFFFFFHGHDFAEFGGGHHGIJGHGFFHDGFFCGHGIIEHGG@CHGGD
@1767447/1
ctccacctttctttcctttttttgcccattattgtgtactatcttcaaag
+1767447/1
C@@FFFDFFHGFFEHEHIIIIIGGIEGGGGJIGGIGGHIIGIGGIEGGHH
@2802264/1
ctggtttacaattagaatttataagtgttgcggttaaaccaagaacatgt
+2802264/1
B@CFDDFFHHHHHJJJJJJJJJJJJFHIJJJJJBHIJJJJJJJJJJJIID
@6835822/1
ggatacgatctggtttacaattagaatttataagtgttgcagttaaacca
+6835822/1
CCCFFFFFHHHHGGHIJJJJJJJJJIJJJJJJJJHHIJJJIIHIEIIJJJ
@752088/1
tgatagatacatcataatgatgaataaccatattcttattctttatattt
+752088/1
@@@FFFDFGHFFFCBHGGIEGGGGHIFEHEHHIIGIIFEIIGIIGIAFHI
@752338/1
ggcatagggtgtcccacaatatcttgtttaagtggggaattaataggaag
+752338/1
CCCFFFFFHFHHHJJJJJIJJJJJJIIJJJJJIJJJJHJIJIJIIJJJJJ
@6362856/1
gggtagttgggtaatattttgataacgtggatgtagataggctggcctgc
+6362856/1
B@CBDFDEHHHDFIIGIJJJJJJJJIJFHJIJJIJJJJJJJJJJJJJJJI
@3307563/1
ggaatttgtttgtgattttttattgtatcccaatcaattatgatactgtc
+3307563/1
CCCFFFFFHHHHHJIJJJJJJJJJJJJJJJJJJJJJJJJJJJJJJJJJJJ
@1768215/1
cttctttaagacactgactaaaatattgttcaagttcacgaggagtattc
+1768215/1
CCCFFFFFHHHHHJJJJJJJJJJJJJJJIJJJJJHGIIJJIJIIJFHIIG
@2322617/1
ctgcaatttccaagaaactttacttttcacaaataaatataaaaagaaaa
+2322617/1
CCCFFFFFHHHHHJJJJJJJJJJJJJJIJJJJJJJJJJJJJJJJJJJJJJ
@2322762/1
tttcattgatagtatctgatttgttgtttattagggtagcatttggagga
+2322762/1
@C@FFFFFDHGFCFHIIIIHHJIFGGFHGCHHGIGGHGHGIIJJIGGIIG
@5323117/1
ctccactgaaccaaatcggctccttgaatgaatttttc
+5323117/1
CCCFFFFFHHHHHJJJJJJJJJJJJJJIIJJJJJJJJJ
@249580/1
ctcaacaagttccgttttttggagaggcaactcaggataactatagaggt
+249580/1
CCCFFFFDHHHHHIHIIJIJJJIHIJJGIIJIJJJJJJJJJIJJJJIJJF
@7394495/1
cttgcctttgttgctgctgtggtggttcttgcctttgcagctgttgtggt
+7394495/1
@CCFFFFFHG<CFHEEIGIHGG<CGAHIGI@FGIIIIIHEEHE<DE;FA3
@5324190/1
ataagaacaatgagtaagagcttgcaagaggtaacttctgtcttgaaatc
+5324190/1
CCCFFFFFHHHHHJHIJJJJJJJJJJJJJJJHHJJJJJJJJJJJJJJJJJ
@1254449/1
gccaatagctgtgggttatatggtgattgatgccattcaactttgcatta
+1254449/1
CCCFFFFFHHGFHJIGGIIJJJGAFHEHGIJJIIJIJJIJJIJJJJIJIJ
@1254752/1
gtctccttcaacaatcgtcggtacaatgtaatatgagttttctttgtttt
+1254752/1
@@@D=DF8ADFFHFEHHIGBAFCFBHH@CC?9CHGGEDFEH@?G@GGG;B
@7939299/1
gtcccatactccctggttgggaagtgctt
+7939299/1
<?@DDDDDFDA<CF>D<CDAH;@F9?EA<
@7939535/1
aatgtttctagcctttcataattcataacgtcattagcagagctcgctac
+7939535/1
?@?DDDFFHHGFHIB<4AFFECCIHGIGHICFE@F>DGE<C8:49:@6?0
@6367364/1
ctggtattatgagtgttacttctcatcctaggacgtccacctcgaactga
+6367364/1
@CCFDFFFHHHHHGHIJJJJJJJJJJJJJJJJJJJIIJJJJJJJJJJJJJ
@5844982/1
ctcttaatgatatcagtcagcttacaagccttagtaagcataaatttatg
+5844982/1
CCCFFFFFHHHHHJJJEFHIJJGIJJJGHJGIIIIIIHJJJJJJJIIIHG
@5326262/1
gtcggccttctcggccaagattaggcctacgtggacaggtgaacatgggc
+5326262/1
@CCFFFFFHHHHHJJJIJIHIIJJJJJJJIJHIJGHIJJBFHIJJIJJGG
@5845098/1
cctgaactaggcaatgaagttcctgcaggaggtataaacaaacctatggg
+5845098/1
CCCFFFFFHHHHHJJJGIJJIIHJJJJJJJIJHHIJJJJJIJJJJJJIJJ
@5845271/1
gaaatctttaggctgcagctcaaccattttatcggccaacatattactga
+5845271/1
BBBFFFFFHHHHHJJJJJJJJJJJJJJJJJJJJJJJJJJJJJJJJJJJJJ
@2806140/1
cctcctgcggaccattagttgaagttccagccctcagataatcccatatc
+2806140/1
CCCFFFFFHHHHHJJJJJJJJJJJHHJJJJJJJJJJJJJJJJJJJJJJJJ
@7395904/1
ccttaatcatacaataattagcttaatattagaaatcttaataaatagga
+7395904/1
@CCDFFFFGDFHD@BEEGGIJIIIEAFIIEGHGHEAGHIGGIGII994CD
@3850357/1
tcagcatttagcagcatcgtgatacgatgtaatattgaaggcaataaagt
+3850357/1
CCCFFFFFHHHGHJJJJJJIIJJJJIIJJHIIJJJJJIJJJJJJJJJJJH
@7396172/1
ctaattcttcaaggagtccttcatcttcttcagattcgttttctgaagag
+7396172/1
@C@FFFFFDHGH?>AHF3AAEHGH@FGEHGI@F?F?CDCBCDEAF>4DDG
@4308251/1
agtaagacatggtagatgaggatactttaatctaatattatattgactaa
+4308251/1
@@@DFFFEHFFGAEHHIIIJJIJFJJJJJIJJJIJIGIJGIHIJJGJJIH
@254118/1
gtgcgttaacttttggtggctttattatattactcctaattgaagagcct
+254118/1
B@@FFFFFHHHHHIJJFGGIJIJHIJJJJJJJJIIJJJJJJJIIJJIJJG
@7941260/1
atcaggaataaagtcattaaccttcaaaatttttccgaggtttaaatttt
+7941260/1
@@@DFFFFBFDFA<AEGBIEGIDGCGG9<FFH@GGEG<D:DEBAAGEG9F
@5327396/1
gctagtagaccaattaagaactcaaaaactttgtttacagtacaggcata
+5327396/1
CCCFFFFFHHHHHJJJJJJJJJJJJJJJJJJJJJJJJJJJIJJJJJJJJJ
@6370193/1
tgtaggccgcacatgtttgtgcttctgaagaggacatccccgtaccataa
+6370193/1
CCCFFFFFHHHHHJJHIJJIIJJJJJJJJJJIJJJJJJJJJJIJJJJJJJ
@4309544/1
cacgagctaaaagacgaatatgattaaactgaacaccaatagagtcttca
+4309544/1
@@@DDDDDBBFADBEFHGGBFBCGHGEGGIIIGIGIIIIIIGDHIGFGEH
@6370296/1
attttcttcattgtaacttggcccgcaacaattgtacacaactccatagg
+6370296/1
CCCFFFFFHHHHHJJJJJJJJJJJJJJJJJJJJJJJJJJJJJJJJJJJJJ
@2807268/1
ctttaatgaaattatctggagctcatcaagcttcggtccgactgatgatt
+2807268/1
8?@FFDDDFBHDHGGGIGHIIEGHIJFGEHEH@FHIHIIIJJIIGHGGGH
@1257434/1
cagctggtatatttccagacttaccactttgttctttcttgtcagcacag
+1257434/1
CCCFFFFDDHFHHIIJJJJJGJJIIIJJJJIHIIJIJJJJGIJJJJJJII
@6840728/1
tccaacaggtagtaagtgatcattaagttcgccgatcttgtacaacattt
+6840728/1
@@CFFFFFHAFHFGI@AFEHIHIIIICFHHHIIIIHIIIIIIIGICHIII
@6840818/1
gctgggttgctggtcactgggttgttgcctaacaggaggtgcactggtta
+6840818/1
CCCFFFFFHHHHHJJJJJJJJHIJJJJJJJJJJIJJFHIDGHIJJJJHIH
@3851860/1
ctttaatgaaattatctggagctcatcaagcttcggtccgactgatgatt
+3851860/1
CCCFFDFF?BFFAHEHIIIIHEIIIIIIEIIIIIFBDGEEHIIGIGGCDC
@4311097/1
gccacatcaatgttaaggaatggtttccaaccaataattgcagactggaa
+4311097/1
CCCFFFFFHHHHHJJJJJIIJJJHIJJJJJJJJJJJJJJJJJJJJJJJII
@1257588/1
gttgtctaccaccccctcctcctccacctttctttccttttttgcccatt
+1257588/1
B?BFDDFBFHHHHJJIJJJJJJJJJJJIJJJJIIJJIIJJJIIIGIJJGI
@7398034/1
ctgattacttcttctcgaggtggctgcagtttccatatcatattatacct
+7398034/1
CCCFFF>DDHHHHDEHI9DG?EFHIII>G9?FGHDFHGEFGGGGH><FGG
@255422/1
gctcaatttaccttcatccttgttttcaaagttgataaataatattaatg
+255422/1
CCCFFFFFHHHHHJJJJJJJJJIJJJJJJJJIJJJJJJJIJJJJJJJJJI
@1774514/1
cttaccactttgttctttcttgtcagcacagaataatcttgtatgatgtc
+1774514/1
CCCFFFFFHHHHHJJJJJJJJJJJJJJJJJJJJJJJJJJIJHJJJJJJIJ
@6841969/1
gggaattctaagagggtacacaattcaggcactaatgtctcttcaaaatc
+6841969/1
CCCFFFFFHHHHHJJJFHIJJJAFHIJJJJJJJIJJJGIJJJJIIJJIHI
@7399554/1
gcctttgttgctgctgtggtggttcttgcctttgcagctgttgtggtggt
+7399554/1
CCCFFFFDDDHHHJIGGGGBFGFGHIIEGIIJJIIHGIIJJIJGGIDFE?
@4870916/1
tcatattatacctgaaggcttttgggtcgtgagaagctgcaacggctgc
+4870916/1
CCCFFFFFHHHHHJJJJJJJJJJJJJHIJJJJJJJJJJJJJJJJJJJJJ
@5328895/1
tgtacgagtttgagcatcattcattttcttcattgtaacttggcccgcaa
+5328895/1
CC@FFFFFHHHHGJJJJJJJJJJJJGIJJBGIGIJIHIJIJIJJJJJJJI
@4313901/1
gttcttcttcttttttccacgtgaaatctttagg
+4313901/1
@@@FFFDFHAFHHIGBADEEHHGGE<C<FGEFF<
@757585/1
gttggatcattagcagaaatcctcattctttcaaaaaaaactattcgtag
+757585/1
CCCFFEFFHHHHHJJJJJJJJJJJJJJJJJJJJJJJJJJJJJIJJJJHGI
@5850027/1
gtcacaactaacaatgggccacaactcatattgatcgtcaaatgaaacat
+5850027/1
CC@FFFFFHHHHHJJJJJJJJJJJJJJJJJJJJJJJJJJJJJJJJJJJJI
@257472/1
ctggtttacaattagaatttataagtgttgcagttaaaccaagaacatgt
+257472/1
CCCFFFFFHHHHHIJJJJJJJJJIJHHJJJJJJJJJJJJJJJJJJJJJJI
@6842637/1
gttctcttctgttgtttcaattttggcagtatgcaaatattgtggaccat
+6842637/1
CBCFFFFFHHHHHJJJJFHJJJJJJJJJJIJJJJJJJJJJJJIIJJIJIJ
@3313197/1
atccagaagttcaatctggtattctctaggagtaaatgatttagtatgaa
+3313197/1
1::ADEFFHHHHHJJJJJJHIJJJJJJJJJJJHGJJJJJJJJJJIIJJJJ
@6842683/1
gcctcatgttataacattatgcagttcattacctaagatatttgttatga
+6842683/1
CCCFFFFFHHHHHJJJJJJJJJJJJJJJJJJJJJJJJJJJJJJJJJJJJJ
@758936/1
ctgttgttgctgaggctgctgtggtctctgctgttgttgttgttgctgag
+758936/1
@@@ADFFFFHHHBFHEBHEGGHHGHHHICCGIGGGFHEHB=AFFADHC9F
@7402644/1
ccttctttgactaaatactcctgaaggagtgatatcggtgtttttgagct
+7402644/1
CCCFFFFFHGHFHGHIIJ@HGHIGBEFGG<?<?<?GHGFHFEGBHIIIBH
@257933/1
gcctttggctttaacctcataactaaaacagggttcatgagttccacttt
+257933/1
CCCFFFFFHHHHHJJJJJJJJJJJJJJJJJJJJHIIJJJJJHIJJJIJJJ
@3313619/1
cctctgttgctgctgaggctgttgttgccactgctgctgctgaggctgtt
+3313619/1
CCCFFFFFHHHHHJJJJJJJJIJJIJJJJJJJJJJJJJJJJJIJJJJJHI
@6844710/1
tgtcttgaaatctgtagcccaatattgattccagaacttccggcataatg
+6844710/1
@@@DDDDDHF?HDG<EGGIIIIIIIIIIEIIHIIIIIIIIIIEHIIIIIE
@6844711/1
tgtcttgaaatctgtagcccaatattgattccagaacttccggcataatg
+6844711/1
@<@BDDD<?DBFDGCFI<IBGHCFH@DH<FH<EHDBHGHIIBBFH>GGEC
@6844713/1
gtaggaagttatcaagaaatctaagattgcatcaccgaggaattccagcc
+6844713/1
CBCFFFFFFHHHGJJJJJJJJJJJJJGJFIJJJJJJJJJJJJJIJJJJJJ
@6844968/1
aggagaaatttcaatttttgcaaattgttcgtaatgaagaactgaaagca
+6844968/1
@@CFFFFFHHHHHJJJJJJIJJJJJJJJJJJJJJJJIJJJJJJJJJJJJI
@4873965/1
gtcacaactaacaatgggccacaactcatattgatcgtcaaatgaaacat
+4873965/1
@@@DDFFFGHGHHIJGIJIIGIIIHIIIJJJJIJGIGJIJGCGEEHBFGD
@3855976/1
caagaaatctaagattgcatcaccgaggaattccagcctttgatagcaat
+3855976/1
@<@DDBDDFFDFD9:?CFEBHFFFEIEAFIIEFEEG>FEBGG@DFEGDEF
@1261231/1
cccttcagttaatatgctttaactgacaacattcaatgttctgtaattaa
+1261231/1
CCCFFFFFHHHFFHIJJJIJIJJJJJJJJJJJJJJJJJJJJJJIJJJJJJ
@5852263/1
aaatatatatgtatcctattaatgctttaaacattaactagttgcacttt
+5852263/1
@@@FFFFFHHHHFIGIIJIJJJJJIJJJJJJJJGIJJIIJJIJJJIIJJJ
@1261504/1
attacttcttctcgaggtggctgcagtttccatatcatattatacctgaa
+1261504/1
CCCFFFFFHHHHHIIJJGGIJJJJJJIIJJJJJJJJIJJJJIJJJJJJIJ
@7945958/1
gtggaggtgaaaagaatgatcttccaactgtcacaaacctgttagcagct
+7945958/1
?=?D=DDDDB8FF@GHEGGFH>CHHD4CFEBF?F4?BG<D:DEE9F4B9D
@3315407/1
ctgtagtttcgtcctatacctttgaatgtccctttgccaaatacttcaac
+3315407/1
BCCFFFFFHHHHHJJJJJJJJJJJJJJJJJJJJJJJJJJGJJIJJJJJJJ
@1778489/1
ataaaaaatagcagcagtcatcaccaaaacctgatgattttcaagctctt
+1778489/1
@C@FFFFFHHHHHHJFIHIIJIJJJJIIJJJJJJJJGHJJJJIIJIJJJJ
@6847337/1
ttcaagatcattttaaactgtccttctgacacaccatctctgtaaaagag
+6847337/1
CCCFFFFFHHHHHJJJJJJJJJJJJJJJJJJJJJJJJJJJJJJJJJJJJJ
@760781/1
ctgcagtttccatatcatattatacctgaaggcttttgggtcgtgagaag
+760781/1
@@@FFFDDHHBHHJJGHGIGGHIIGCGGIEHGGGFDHGBH?DFDGIIFEG
@760979/1
gtacgctcaaacatgcaaatgtgacattattgactaaggccgatctgagg
+760979/1
CCCFFFFFHHHHHJJJJJJJJJJJJJJJJJJJJJJJJJJHIJHIJJJIJJ
@7404884/1
ctcttgttttgcttctttttttgacctacccttgccgatagcaataaggc
+7404884/1
@@@DDDDDDFDFDIIDIIEHGHG?4?FHIFGDFDGEFGHGBCGEGDIGGI
@4319444/1
gatcattagcagaaatcctcattctttcaaaaaaaactattcgtaggagt
+4319444/1
BBBFFFFFHHHHHJJJJJJJJJJJJJJJJJJJJJJJJJJJJJJIJJJJJC
@761210/1
gtgttgctttcgcagggtaagtctttcagtctcatccacattttatgtgc
+761210/1
B@CDFFFFHHHHHJJJJFHIJHIJJJJJJIJJJJJJJJJGIIJJJJJIIJ
@4319530/1
gttgagacacttgctggggaggtggacctctttgtgcccatggagtttga
+4319530/1
CCCFFFFFHHHH4EHIJJJIJJCGHJJJJJJJJJJJJJJJJJIGIFHIJG
@7405274/1
ctcaggagaaatttcaatttttgcaaattgttcgtagtgaagaactgaaa
+7405274/1
@@@?BDFDDFHHHDBDFHGHHGIIEIHJIGHHBC;C?:B?BDHI9FGHIG
@4875107/1
gtagaggtgcaggctggccatgttgaatagcttgctgtggtggtacagca
+4875107/1
CCCFFFFDHHHHHJJJJJJJJJHIIIJJJJJIJJJIJHIJFHIFGIIJJJ
@259564/1
ccataataagtctaaatagaccttcagggtcttcatgggcttctattagt
+259564/1
CCCFFFFFHHHHHJJJJJJJJJJJJJJJJACFHIJJJIJGGIJJIJJGHH
@1780102/1
cagaaaggtaattatattataataatataatttaacaaaaacttagaaat
+1780102/1
CCCFFFFFFHHHHJJGIJIJJJJJJJJJJJJJJJJJJJJJJJJJJJJJJJ
@5332833/1
gtaacgattctccactgaaccaaatcggctccttgaatgaatttttcatt
+5332833/1
@@BFFFFFHHGHHJJJJIJJJJJJIIIJJJJJGHIIHHHIIIGEHJIGCI
@5853905/1
gtttgcaaagggaagcgagcttgctgttgttgctgctgctgctgttgttg
+5853905/1
CCCFFFFFHHHHHJJJJJJJJJJJJJJJJIJJJJJJJJJJIJJJIIJIJI
@1780823/1
ttccgctgtagtacaaatttctatttccgattatttttcctttgatgctg
+1780823/1
CCCFFFFFHHHFFIGIGGIGIJIJJJJJIFGIJJJJJJJJJJJIJJJJIJ
@6378018/1
ccttcttttccggaaagaacctagtgtgatggcgtttctgaaccactata
+6378018/1
CCCFFFFFHHHHHJJJJJJJJJJJHJIHIJJJJJIJJJJJJJJJJJJJJJ
@1781439/1
ggtaaatttatcgcaaggtaacgtaaaacaatatctattcaacaaaggaa
+1781439/1
:=1ADEDFFGFDHIIIII<CHIIHGGEHHIIIIHFGGGGI>DFBGEGCHE
@7947920/1
ctgaggtttgtatctgttgcagtag
+7947920/1
@@@?DBDA>B;CFGAB?FIFGEII@
@1782462/1
tgaagcctttgcagcagcaagtttcgcttgttttttacttgttcctgtgc
+1782462/1
CCCFFFFFHHHHHJIJJJJJJIJJJJJJJIGIJJJIIJJJJJJJJJJJJJ
@1782878/1
attgaatagaataggaatgtcaggtgcgttaacttttggtggctttatta
+1782878/1
CCCFFFFFHHHHHJJIJJJIJJJJEHIIHIJJJJJJJJJGHIIJJJHIJG
@1783076/1
cgggccttaactttagtgaactggtcatcaactgagaggccaaactcctt
+1783076/1
CCCFFFFFHHHHHJJJIJJJJJJJJJJJJJJJJJJJJJJJJJJJJJJJJJ
@262163/1
cgacgacactttttagtaccgggcttactaagggagttttcttgatcatt
+262163/1
BC@FFFFFHHHHHJJJHIJJJJJJJJJJJJJJJJIJDHIJJJJJJJJJJJ
@5334366/1
gaggaaatagtattttttcttcatcgtcttgaacttcatttccaacaggt
+5334366/1
@BBFDFFFHHHHHJJJJJJJJJJJJJJJJJJJJJJJJJJJJJJJGJGJJ?
@2334274/1
ctttgttctttcttgtcagcacagaataatcttgtatgatgtctcttttg
+2334274/1
@@@DFDFDHDHFHGGIJD@AFEEHIJGBHHHCEGCGIGIJIDDIIJJIID
@6850429/1
tttttggagaggcaactcaggataactatagaggttcttctttccatcaa
+6850429/1
CCCFFFFFHHHHHJJJJJJJJJJJJJJJJJJJJJGIJJJJJJJJJIJJJJ
@3318506/1
ctttttttgacctacccttgccgatagcaataaggcctttggctttaacc
+3318506/1
CCCFFFFFHHHHHJIJGIJIIIIIIIGGHJIIIIDGEFHGIJGIJJIGIH
@7409288/1
ccaattattttgaatttaaatcaattcaatag
+7409288/1
<?@DDD>DADBAAHHGBFH<EB>GAEH>CHHC
@4877594/1
ggaatgtcaggtgcgttaacttttggtggctttattatattactcctaat
+4877594/1
CCCFFFFFHHHHHJJIJJJJJJJJJJFHIJJJJIJJJJJJJJJJJJJJJJ
@5856830/1
cttctaaattctgctctgataaattagaatcatcccatagcaaatggtat
+5856830/1
CCCFFFFFHGHFHGGIGBIJIIIJJIGGIIIJIGEGEHEHEGIEHII:DG
@2816678/1
aaataatccagcaacttagtattttcacttcactctggcattttaaaaaa
+2816678/1
CCCFFFFFHHHHHJJJJJJIHIIJJJJJJJJJJJJJJJJJJJJJJJJIJJ
@2334984/1
ctctgattagaccctaaagttaaattattgtaacccatactcctatcagt
+2334984/1
@@CFFFFFHHHHHGGGIJJJIJJJJJJJJJIHGIGIIIJJIIIJIJJIIG
@1264845/1
ctaatatcctaacgttatcaggttttgggtagttgggtaatattttgata
+1264845/1
CCCFFFFFHHHHHJIJJJJJJJHIJJJJJFHIIJJJJDHIJJJJJJJJJJ
@3860184/1
atttttttctgctaaagcactaccttcagcgggagaccttggctttgccg
+3860184/1
@CCFFFFFHHHHHJJJJJJJJJJJJJJJJJJJJIJIIJIJJJJJJJJJHH
@3860268/1
ccttaactttagtgaactggtcatcaactgagaggccaaactccttcagg
+3860268/1
CCCFFFFFHHHHHIJJJJJJIJJJJJJJJJJJJJJJJJJJJJJJJJJJJJ
@764176/1
ctggtatccaaaggcactgttttcaccggaggaatttgtttgtgattttt
+764176/1
CCCFFFFFHHHHHJJJJJJIJJJJJJJJJJJJJJJJJJIJJJIIIJJJJJ
@5337410/1
cgacgacactttttagtaccgggcttactaagggagttttcttgatcatt
+5337410/1
CCCFFFFFHHHHHJJJGIJJJJJJJIJJJJJJJJHIDFHIJJJJIJJIJJ
@5337474/1
tctggctattttagcatggaatgtaatctccaagttgtgaatcaatttca
+5337474/1
CCCFFFFFHHHHHJJJJJJJJJJHJJJJJJJJJJIJJIJJJJJJJJJJJJ
@765736/1
gttcttcttgaagttggttcagctgtagtctgtctgcatctgtatatgcc
+765736/1
CBCFFFFFHHHHHJJJJIIJJJJJIIJJIJJJIJJJJJJJJJJJJJJJJJ
@3862092/1
agtaatctctgtatcaacaactgtaccagccggcacattcatatttctcc
+3862092/1
@CBADDEFHHHHHJJIGGJJIIJHIJJGI?GHIFIIGIGIJIIJJIICGG
@3862149/1
gctgaggctgctgtggtctctgctgttgttgctgctgctgttgttgttgc
+3862149/1
CCCFFFFFHHHHHGIJGHIIIJIJJHJJIJJJJJJIIIJIGIIGIIGIII
@265355/1
gttgatctggtctggagctggatgagtgacatcagcgccaacaacaatga
+265355/1
CCCFFFFFHHHHHJJJJJJJJJJJJJHHHJJJJJJJJJJJJJJJJJJJIG
@5339788/1
ggcacatccacgatttcggcagcttttacctcattttcactcagaagaaa
+5339788/1
CCCFFFFFHHHHHJJJJJJJJJIJJJJIIJJJJIJJJJJJJJJJIJJIJJ
@3320969/1
caacaacagcagtggcaacaaccgcctcagcagcagcagcagaggcaaca
+3320969/1
CCCFFFFFHHHHHJJJJJJJJJJJJJJJJJJJJJJJJJJJJJGIJJJJJG
@3320974/1
ctcatgaatgctttctaatgtttcttcatttaaaaccgctgtgtctcttt
+3320974/1
CCCFFFFFHHHHHJJJJJJJIJJJJJJJJJJJJJJJJJJJJHIHIJJJJJ
@6854348/1
ataagaactatttctttaagaatattttggatttcattgatagtatctga
+6854348/1
@@@FFFFFHHHGFIJJIJIEEIIIIIJJBAFHIJIIIGHGJEIGIIHHIA
@5860350/1
gcaagaggtaacttctgtcttgaaatctgtagcccaatatagattcc
+5860350/1
CCCFFFFFFHHHHJJJJJJJJJJJJJJJJHIJJJJJJJJJIJJJJJJ
@4327027/1
agctgctaattttgcttggtgtttgttttctcctactccgacaaacgcca
+4327027/1
CCCFFFFFHHHHHJJJJJJCFHIJJHIJJIJJJJJJJJJJJJJJIJJJJJ
@4327089/1
attctaagagggtacacaattcaggcactaatgtctcttcaaaatcttct
+4327089/1
@BCFFFFFHHHHCGHIJJCFHIIJJJIJJJJJJIGJJJJIJJJJHJJJJJ
@769441/1
cgatcaggcgctgacctggcggtagctttaatcatagttgatgtctgcat
+769441/1
CCCFFFFFGHHHHJJJJJJJJJDHIJJJJJJJJJJJJIJJJJJJJJJIIJ
@5860857/1
ctcttcctttttttggatctgaagggcggtcccctcttttgggtggaatg
+5860857/1
CCCFFFFFHHHHHJIJJJJJJJJJJJJJJHIIJJJHHGHHHFFACDDDDD
@769728/1
atcattttaaactgtccttctgacacaccatctctgtaaaagaggatagc
+769728/1
CCCFFFFFHHHHHJIJJJJJJJJJJJJJHIJJJJJJIJJJJJIJIJJJJJ
@3863997/1
ctcatttctgataggttctgcaatttccaagaaactttacttttcacaaa
+3863997/1
CCCFFFFFHHHHHJJHIJJJJJJJJJJJJJJJJJJJJJJJJJJJJJJJJJ
@6857149/1
ggaccagtttgcaaagggaagcgagcttgctgttgttgctgctgctgctg
+6857149/1
@C@FFDFFHGFHHJJIJIGIJJJGHGGIJGIICHIHGIIJCGHIJGCHGF
@5342262/1
cttttttgaaacgaaatagttttttacaatactgctgtaatgtaaaagca
+5342262/1
CCCFFFFFHHHHHJIJJJJFHIJJJJJJJJJJIJJJJIIIJIJJJJJJJJ
@1269592/1
cttggctttgccgcttgttgctgtacttg
+1269592/1
?@@D7DDDDD>D><CCFEEFAD?2AF<E<
@2340867/1
attcaactttgcattaactttctgcagtatgtttacaaatgttgcagcat
+2340867/1
CCCFFFFFHGHHHJJJJJJJJJJJJIJHIJJIJJJJJJJJJIJJJJJJJJ
@266882/1
gtctgtaattgcgataaggtttttcaggattgatagatacatcataatga
+266882/1
CCCFFFFFHHHHHIJJJJJHHJJJJJJJJJJJJJJJJJJJJJJJJJJJJJ
@3324343/1
gccactgattgatgtcccaatggtccacacctttgtcaccactatattca
+3324343/1
CCCFFFFFHHHHHJJJJJJJJJJIJJJJJJJJJJJJJJJJJJJJJIJJJI
@5861747/1
atttgatagagcacggaaggtggaatttttgcattttttataacttcttt
+5861747/1
@@CFFFFFHHHHHJJJJGIIFGEAHIJJJJJGIJJIJJJJJJJJIJIJJJ
@6386988/1
gtacgcaattcaggcactaatgtctcttcaaaatcttcttcatcacgtcg
+6386988/1
CCCFFFF@CFHHHJJIJJJHJJHHIHIJJJIJJHIJIJJJJJJJJJJHIJ
@267471/1
gtaggaagttatcaagaaatctaagattgcatcaccgaggaattccagcc
+267471/1
BBBFFFFFHHGHHJJJJJIJJJIJIIDHGIJJJIJJGIIJJJGIJJIIJJ
@771107/1
caaaatttctttgtaaacaagttagtaaaatagaataaggagaaggctca
+771107/1
C@CFFFFFHHHHHJJJJIJHJIIJJHIJJJJJJIJJJJJJIIIIGIJIJJ
@1792254/1
gccaatagctgtgggttatatggtgattgatgccattcaactttgcatta
+1792254/1
CCCFFFFFHHHHHJJHIJJJJJJHHIJJJJJJJJJJJJJJJJJJJJJIJJ
@7955931/1
gttgttttagggtaatcaaattttatgacaaaattgcaattctttacatc
+7955931/1
@:?DDD3BFD>F2A3C<<3A<DEHF?@<FHIFHGE9ED><?FCCDG9B4B
@4329173/1
cctgatctggaccagtggcgtatttacagaagcaaggttggcctattatt
+4329173/1
CCCFFFFFHHHHHJJHIJJJIJJJJJJJJJJJJJJJJIJJJJJJJJJJJJ
@4329197/1
cggtacaatgtaatatgagttttctttgttttcaaaggctctaactaaaa
+4329197/1
CCCDFFFFHHHHHJJJJJJJJJJJJJJJJIJJJJJJJJJJJJJJJJJJJJ
@6859432/1
cacatagcttcggccacttctttgaactaagtacagcgaaattcttattc
+6859432/1
CCCFFFFFGFFHHJGIIIJHHIJJHIJIIIJJIJEIHGHEHIIJIGJIIG
@2342402/1
caattatttcctttttctgacatcttcttggtaacaagtattctaacgac
+2342402/1
CCCFFFFFHHHHHJJJJJJJJJJJJJJJJJJHHIJJJJHIJJJJJJJJJJ
@7956485/1
cctctatcaggtaagacaacaatcacaagttttacttcttctttaagaca
+7956485/1
@CCFFFDFGFGH8FFFHIGIGG@GHGGGGEHAFGGJJGGI@FGEHIIJHB
@2823476/1
ggctgagctttataaaatgcagtggccgacacatcaatattaagcatcat
+2823476/1
@@@FDDDFHGGHHIGDGGH@EECGGFHGAGGABFCHHGICGEEECFHIII
@7417653/1
cagcaataaacgtttttccagagccagtaggtaaaaagattattgtattt
+7417653/1
BCCDFDFFGDFHCFHIGGIIJGHFGEHGGIJGHEGHJICHIDCGGF<BGI
@7418260/1
ctcaaatttctttctatatccatcg
+7418260/1
@@@DFFDFHDHHFICGB@EHJGCC<
@268713/1
cggttcttcttcttttttccacgtgaaatctttaggctgcagctcaacca
+268713/1
BCCDDFFFHHHHHJJJJJJJJJJIJJJJJJJJJJAEHIJJIJIJJJJJJJ
@269027/1
gtaggggttgtttccctagactgtggttgagacacttgctggggaggtgg
+269027/1
@BCFFFF@FFDFHIJJJGIJIIGHIIHHJDGGGHGIJJJIIGIJGHE5@F
@1794528/1
ctttttttaccaaaccggtattttccccttggcaacaaacagttgttttt
+1794528/1
CCCFFFFFHHHHHJJJJJHHIJJJJJJJJJJJJJJJJJJJJJJJIHIJJJ
@3326235/1
gttgaggctgctgtggtctctgctgttgctgttgttgctgaggctgctgt
+3326235/1
CCCFFFFFHHHHHHIJHIJJJJJJJIJJJJJGIJHIJJJJGJJJJIIIJ?
@4885049/1
tgttgttgttgaccccatggttgtcgaggaggtccctgttgttccattg
+4885049/1
CCBFFFFFGHHHHJJJJJJJHIJJJJJJJHJJDHJHIJGIJJJJJJJJG
@6860391/1
tgttgttgttgaccccatggttgtcgaggaggtccctgttgttccattgc
+6860391/1
CCCFDDDDHDDDHGIHHGIIGGCGFHGHHGIJIEHIFIIIHIJFGHHIBE
@4330276/1
cctgcagttcatccataattcagaaagaatatacacaacagacaactctg
+4330276/1
??@;A=A2ACBDD@CBGDB?FH?@EG:FFCCH><F??G1C83?F900:D4
@4330300/1
cagagcttggtacaattgtcgacactacctgtagcagtttgttatggtac
+4330300/1
CCCFFFFFHHHHHJJJJJJJJJJJJJJJJJJIJJJJJGIJJHJJJJJGGI
@6860634/1
cttcaaactgttgctcagcagctatctcttgta
+6860634/1
@CCDFFDB>4CDF@GHGFD>>GGFHIIIIIGIG
@773069/1
atcgcacaacaaacacttggggagttaaatcaacatcagctgagatatac
+773069/1
CCCFFFFFHFHGHJJJGIIJGGEGFHGJJJIJIJIJJJGEGIIGIGJJJI
@3868412/1
cactgtgacagtcttcaagcactgagttagaataccaacctgaatttcag
+3868412/1
@CCFFDDFHHHDHIIJIIIJIJJJJIFJGHIJIIJIIJJJJJIJJIGIIH
@773784/1
tccctgttgttccattgcttgaggtctggtaattggagcggctt
+773784/1
CCCFFFDFHHHHHJJJJJJJJJIJFHIIJCHIJJFIIIJJJJJJ
@4885176/1
gttatcatcaacatctgacccttcacactcatcaagaacttggtaaactc
+4885176/1
@CCFFFDFFHHHFGH@HDHGFHIICHIIIGGHHIIIGIIIIEHHIICHHD
@2342780/1
catattcttattctttatatttaaattgagatgattagtttccacaacaa
+2342780/1
CCCFFFFFHHHHHJJJJJJJJJJJJJJJJJJIJIIIJJIJJJJJJIJJJG
@4885917/1
catgataatacacaaaatatagtttttggtaacataatagtaaaataaat
+4885917/1
CCCFFFFFHHHHHJJJJJJJJJHJJJJJJIHJJJJECDGHIIJJJJJJJJ
@5864999/1
ctcaggagaaatttcaatttttgcaaattgttcgtagtgaagaactgaaa
+5864999/1
CCCFFFFFHHHHHJJJJJJIJJJJJIJJIJIJJJHHIGIJJJJJJJJJIJ
@7421215/1
ggtgatatatttttgcatctgttataaatgtaggaagttatcaagaaatc
+7421215/1
?<=BBDDDHHGHFHIIGIIGCHG@HGEEFHCHFGGB@??BE9BDFF9F>?
@272709/1
ggaggaatttgtttgtgattttttattgtatcccaatcaattatgatact
+272709/1
CC@FFFFFHHHFHIIFHHIJJJJJJJJJIJJJJJJJIJJJJJJJJJJJJJ
@3869819/1
tgggcttctattagttcatctatattttttaaggaagtaagtgcagggga
+3869819/1
<@7DDD?DHB>8FFEHE>FGEGIEGHGC?FB<9:<CFIFGDB<DGGBHDB
@7961284/1
gtcgggacttgaaaagaaagaccttcccactggggtgtatgt
+7961284/1
@@@DDD@:CDBF3AFHEHGGGI>BBEEHHFIFEDG67?BAB4
@3328517/1
gcttaatattagaaatcttaataaataggacgaccaacacagcgataaaa
+3328517/1
CCCFFFFFHHHHHJJJJJJJJJJJJJJJJJJJJJJJJJJJJJJJJJJJJJ
@5348005/1
caacagtatataaacgagtgttagttggacccatgcactgaatgacttta
+5348005/1
CCCFFFFFHHHHHJJJJJHHIIJJJIJJJJJJJJJJJJJJJJJJJJJJJJ
@6390865/1
gtatcactaataatttacaaatatcactaatcttcaatacattggttttg
+6390865/1
B@@FFFFFHHHHHJJJJJJJJJJJIIJJJJJJIJJIJJJIFIGIJIJJIJ
@1797733/1
gtgggtgagtaacatcagctccgagaaatattacaggttcgttgaaaacc
+1797733/1
BBBFFBDDHHHHHJJJJJJJJJJJJJJJJIJJJJJJJDHIJIJJIJJJJJ
@7421796/1
atcaggttgtatactgatttcataatgatgtacgaaacctcgaggcat
+7421796/1
<?@DDDDEHFH?FIJBB9FIIGBEFHG@AHHCFG?H<FHDDGFGIE1B
@2344085/1
gtttcattccgcagattaaaatttttaagtacgactaagtgagcacacta
+2344085/1
B@@FDFFFDHHHGJJJJJJJJJJJJJJJJGHJJIIIIIJGGIJIJJJJJJ
@5348969/1
gccactgctgttgttgaggctgctg
+5348969/1
<@@?BD??==2<AGG;F?GFIBFFF
@6391993/1
gtcggcagctgggaatcctttgtgagccacatcaatgttaaggaatggtt
+6391993/1
?@@DDDA@;CDFF;?EFG?AB@<?FD??DDFDG9<:B9BGFFF<BBD<FF
@6865098/1
ctctgctgttgctgttgttgctgaggctgctg
+6865098/1
C@@FFFD?AF8FD@A?EFEGHHGCFEHH@<BE
@3870702/1
tcagaatataatagtttcaactcatttgatttatgcttaataagcattac
+3870702/1
CCCFFFFFHHHHHFGHIIJJJJJJJJJJJJJJIIJIJJJJJJJJJJJJIJ
@2827668/1
gtgtttggtagaagcaggatgacacttaggtcgtgcatggtttaagaaag
+2827668/1
@=?DDBDDAFH>DEEHGABG@:BHDFHIFIIIE:CB?BFHBDHAB??BFG
@3871221/1
ggggctgttgttgccactgctgctgctgcggctg
+3871221/1
?@@DADADH<CF??3F>FA9D@>@G9<C@8:FH<
@1275342/1
gagcataataggtaggtgcagggtatgaaactgaacgtgtacacctggta
+1275342/1
CCCFFFFFHHHHFHIJHIJIJJJGHIJJJJJJJJJJJIJHIJJJJJJJHJ
@274796/1
ctctgctgttgttgctgctgctgttgttgttgctgctgttgttgttgttg
+274796/1
CCCFFFFFHHHHHIJJJJJJJJJHJJIJJJJJJJJJJJGHIIJIIJIIJE
@3872447/1
atcgctgccatttagtacactgctttttccttctccagctagttgatctt
+3872447/1
@CCFFFFFHHHHHJJHJJIJJJJJJJJJJJJJJJJJJJJJJIIIJFIJJJ
@6392553/1
ctgaactctaacagtagcagcatatcgactaggatgagcatccatggaac
+6392553/1
CCCFFFFFHHHHHJIJJJJJJJJJJJJJJJJJJJJJJJJIJJJJJJJJJJ
@5868641/1
cttctgatagcctgcaattcttggttcaagatcattttaaactgtccttc
+5868641/1
CCCFFFFFHHHHHIJJ<GIJJJJJFHJJJJJJJJJJJJJJJJJJJJJJJJ
@7424134/1
cttctgacacaccatctctgtaaaagaggat
+7424134/1
CC@DFFDDDDFFDHEIIIIHHHEGHA1CF31
@7424230/1
gcctgcaattcttggttcaagatcattttaaactgtccttctgacacacc
+7424230/1
@@@DD?DDBFHFF@>AAFHGCF<CFFGIIFCHAHHHF?<>GAFIGEGGGG
@3873250/1
gtgctaagtattgtaaacctcttaaatgtgtaaagtcgagaaaattattt
+3873250/1
BBBFFFFFHHHHHIJJJJJJJJJJJJJJJJIJJJJJJJJJJJJJJJJJJJ
@6394043/1
caaaaaagtaataagtaactttttttatatatatcaaattctatatacat
+6394043/1
C@@FFADDCFHHGEECFHIGIIIIIICHIGHDGGIIIIIIIIIIIIEIII
@3332099/1
cattgacactggcgttttggtgggcatggcctgcagctccctttttgcag
+3332099/1
@@@DDADB?FFBFA<CHGDC<?;FGIGIG>BF@;GBGIA??8BBFH8=F7
@5870836/1
gccagtaggtaaaaagattattgtattttcttttagaactctttcaa
+5870836/1
B@BFFEFFHFHFGIIJIJJIJJJJIIJJJJJJJJIIJJJJIIJJJJI
@5870928/1
gtcatgctctttctcaacaagatggtacctagctctaaatgccaca
+5870928/1
CCCFFFFFHHHHHJJIJJJJJJJJJHJJJJJJJJJJJJJJIIJJJJ
@7424455/1
agaagcaggatgacacttaggtcgtgcatggtttaagaaagaccaaaggt
+7424455/1
?@<DADDFDFHFGEFHIIFHHFCDGHI99CC9CD;DG>FCH;FB?8BDF9
@1800492/1
cttggcaacaaacagttgttttttcctgatatagctctaacttcaattaa
+1800492/1
CCCFFFFFHHHHHJJFHHIHIJJJJJIJJJJJJJJJJIJIJIIIIJIJJJ
@7963814/1
gccacttctttgaactaagtacagcgaaattcttattcgattgaagtaaa
+7963814/1
CCCFFFFFHAFDBFHCE?EIJIIIHIGEIIIIIGGIJJJEHCGGHHGGFD
@6395272/1
cttgtcttacaggtaccggtctttctcgataatcaagtgttggtgcattc
+6395272/1
CCCFFFFFHHHHHGGIIJJHIJJJJJJJJJJJJJJJJHIIJJJHHJJJJJ
@2346919/1
ctccatactccttgtcttacaggtaccggtctttctcgataatcaagtgt
+2346919/1
CCCFFFFFHHHHHJJJJJJJJJJGHJJJJIIJJJJJJJJJJJJJJJJIII
@1800762/1
cgcctggagacatgactacacaaccatttggtatattcatcctcttaaaa
+1800762/1
@@@FFDD?D?FDHGGGHIGIIIFCEFEFHGC:CCHIIIIIEEHEGHGGEE
@4891288/1
gctggatgaggaaatttttcataaagaagtcgaatactgttcttaggaat
+4891288/1
CCCFFFFFHHHHHJJJJJJIJJJIJIJJIHJJJJIJJJJHIJJJJJJJJI
@4891691/1
caatgatttcctccttccaaaaaaatacagcaagtctggtaaatttatcg
+4891691/1
CCCFFFFFHHHHHJJJJJJJJJJJJJJJJJJJJJHHJJIHHIJJJJJJJ/
@3874306/1
ctttgaagttgaataagttattattcttctaggtccttttatcataatga
+3874306/1
CCCFFFFFHHHHGJIIJ:IHIIIJJIJJJJJJIHIGIJJIJJIJJIJJJG
@276714/1
ctccatactccttgtcttacaggtaccggtctttctcgataatcaagtgt
+276714/1
CCCFFFFFHHHHHJEHIJJJJJJHHJJJIHIIJJJJJJJJJJJIIJIFHE
@5354231/1
catcattcattttcttcattgtaacttggcccgcaacaattgtacacaac
+5354231/1
@@BDFFFDHHHHGIIJGIJJJJJJJIJIJJGGIIJJIJJJJIIJJIJJJJ
@4892461/1
ctcaaccttttgtaacatcgacaacaccgcttgtgcggcaatatgtttgg
+4892461/1
CCCFFFEFHHGDDHIJIIIGGIGJGIGGGGGIIJIIJJJJJJJIIFGIJI
@7965960/1
caagaaaaaaggttcttttacccccttcagaatataatagttt
+7965960/1
@@@DBDDBHHDHDFDEEDFHC@EBFBHCG9FD9BFG9D4?FE4
@4892946/1
ctctgctgctgctggggctgttgttgccactgctgctgctgcggctgttg
+4892946/1
C@CFFDFDHFBFHGEGDFGFIIIBGHIGIIIIIIIIIDHIIIIIIGH6CA
@3875547/1
gctccaattgcattccctttcacactagggacatgaggtgaaattattgg
+3875547/1
CCCFFFFFHHHHHJJIJJJJJJJJJJJJJJHIIIJJJJCGDGGHIJIJJJ
@1278500/1
attggatatattcatgccacattccattccatgatttattaaacccgatg
+1278500/1
@CCFFFEEHHHHHJJJIJJJJJIJJJIJIIJJJJJJJJJJJJJJIJJJJJ
@278341/1
gtacacaattcaggcactaatgtctcttcaaaatcttcttcatcacgtcg
+278341/1
CCCFFFFADHHHHJJIIJJIIJFIJJJJJJJJJHJIJIJJJJJJJJJHIJ
@3876795/1
ctcacatatgtatggcacaactgataagttaagcattgcagttcatc
+3876795/1
@@@D:ADDBFBFHGIFGGIGIIEHIIIDHIIIIF@FFHEIIF@G@GG
@6869717/1
atctgatttgttgtttattagggtagcatttggaggact
+6869717/1
@@@DD>A;FDBFH@EGGIA<AF@3<;EH@EHIEGDH?C@
@5872540/1
gtgtatgtcattgagggcaagtgcctcattacaacatccagggccattat
+5872540/1
BBCFFFFFHHHHHJJJJJJJJHHJIJJJJJJJJJJJJJJJJJJJJJJJJJ
@3334869/1
cacggttgatgattttgacactccaatagtacttcttttgtgtgagcatt
+3334869/1
CCCFFDFFHHHHHJJJJJJJJJJJJJJJJIJJJJJJJJJJJIIJJJJJJJ
@5873219/1
aaaagattattgtattttcttttagaactctttcaaagagttctgcttga
+5873219/1
@@@DD=DDHBHH<CEBFBHIIIIGBGIIIGGIDGHEIDFDEFHHI>FFD@
@5873340/1
caatgttaaggaatggtttccaaccaataattgcagactggaagaaacca
+5873340/1
@@@DDDDDHFHHFGIIAFEDHGHGHGIIIIIGIGIIIIGDFBHGGIIEFH
@5873412/1
ggagaattgagagaagctttactctgtagcattgtaatttcttgttcttc
+5873412/1
CCCFFFFFHHHHHJJJIJJJJJJJJJHIJJJJJJIJJJJJJJJJJJJJJI
@4894862/1
ggcgacataggtgtctgctcttcacatactcttgttacaacatatttcaa
+4894862/1
CCCFFFFFHHHHHJJJJJJJJJJJJJJJJJJJJJHJJJJJJJJJJJJJJJ
@781308/1
ggtttaaattttttccgctgtagtacaaatttctatttccgattattttt
+781308/1
BCBFFFFFHHHHHJJJJJJJJJJIIJJJJJJJJJJJJJJJJJJJJJJJJJ
@279972/1
gcttgtctaacttgaccaacggtaaaagcaggaggttgttgcatcctttg
+279972/1
CCCFFFFFHHHHHIIJJJJJIJHIIJJJJIJJJJJFHIJJIJJJJJJJJG
@6402658/1
ctacctcccctctggtatccaaaggcactgttttcaccggaggaatttgt
+6402658/1
CCCFFFFFHHHHHJJHIJJJJJJJJJJJJJHJJJJJJJJJHJJHIJJJJF
@6402880/1
gtcttgaacttcatttccaacaggtagtaagtgatcattaagttcgccga
+6402880/1
C@CFFFFFGHHHHJJJJJJJJIJJCHHFHHIDHIIJJIJIJJHJJJJJJH
@1281800/1
ctagataataatgcctcagagctaccttggcagctgctaattttgcttgg
+1281800/1
CCCFFFFFHHHHHJJJJJJJJJJJJJIJJJJJJJJJJJJJJJJJJJJJJJ
@5361487/1
ttcatgaataaaggtggtatatataagattacaattcttaacattttttc
+5361487/1
CCCFFFFFHHHHHJCGHFHJJJJJJJJJJJJJJJJJJJJJJJJJJJJJJJ
@5361805/1
caggatacgatctggtttacaattagaatttataagtgttgcagttaaac
+5361805/1
@@BFFFFFHHHHHJJHIJJIHGIIJJIJJJJJJIJJFHJJIJIJHIJIII
@2352663/1
gctcctcgactgccccgatgttggagcctatgctatccgtagtcgaggct
+2352663/1
CCCFFFFFHHHHHJJJJIJJJJJJJJJJJJJJJJJJJJJJJJJJJJJJJH
@7430764/1
ctcgataatcaagtgttggtgcattcataattcgggccttaactttagtg
+7430764/1
@CCFFFFDHFAFF<EFHIIHIIGHHIIIIIIIIFIIIIIIDHIIIIIIDG
@5876349/1
cccggaagcaccaccacaacaagctgtaatgcttggaaggaagacttcag
+5876349/1
@@?B;ADDD??CFBDFEG@=FFGA>CFC?D>GF@F;GGHG;?BDFHIC==
@3339412/1
cttctttactaaaaggctacacaaacaatcacctgaatccttagaattca
+3339412/1
CCCDFFFFHHHHGGHGHIHGEGIJIJJJJGIDGIGEHCHDHIEIECHIJG
@2353244/1
tgatgctgggaacaagaatgctgttaatgcctccaagcttaacattgatt
+2353244/1
CCCFFFFFGHFHHJJJIIJJJJJJIJJIIIJIJJJHIIJIIJJJIJJGIJ
@1807397/1
gtctccttcaacaatcgtcggtacaatgtaatatgagttttctttgtttt
+1807397/1
CCCFFFFFHHHHHJJJJIJJJGHJJJJJHIJJJJJJJHIJJJJJJJHIJJ
@4897131/1
ctcaggaatacagacaacagacactattcttaacaagtctgttcaagttc
+4897131/1
CCCFFFFFHHHHHJJJJJJJJJJJJJJJJJJJJJJJIIJJJHIJJJJIJJ
@5877846/1
tgctaaagcactaccttcagcgggagaccttggctttgccgcttgttgct
+5877846/1
CCCFFFFFHHHHHJJJJJJJJJJJHJHIJIJJJJJJJJJJJJJJJJJJJJ
@3341001/1
gccacattccattccatgatttattaaacccgatgctagctttcttaaat
+3341001/1
@@@DFDFDDDHHBIEHIIHIIFIIEHIGIGIIEHGIHDDEHIIIIIEIII
@3881571/1
aacaacacaattgtcggcagctgggaatcctttgtgagccacatcaatgt
+3881571/1
@C@FFFFFHHHHHAGGEIIIIIIIGGIIIJJJJJFGHBFGHDGGGGHICC
@5364464/1
tcgccatctgcctattttggaaactatactgtcattaatggaattgggaa
+5364464/1
?@@FDFDFDHHHHIJIJJJJDHIGGIIJJJIFGFHGGHFHI@GGGHIGEC
@2354648/1
tgtatgacgatgatttgatatctatatttctcattttttctgctaaagca
+2354648/1
BCBFFFFFHHHHHIJJJAHFHIJJIIJJJJJJJJJJJJJJJJJJJJJJJJ
@6874833/1
cttggaaggaagacttcaggtaacgaaacataggctctacctgatctgga
+6874833/1
@@CFFFAEHFHFFBGGIJIC<AHHGJJJJGG4CFHGCGIEHECHE@GD>C
@1284612/1
gtctagttctcttatagtaaaattttgtggtaagttttcttccacgt
+1284612/1
CCCFFFFFGFFHGJIJGIIIGGIJBHHGHHGHFHHIIJJJIJJJJJA
@4345668/1
gtctgctgggttgctggtcaccgggttgttgcctaacaggaggtgcactg
+4345668/1
CCCFFFFFHHFHHJJJJIJJJJJJJCGIJJJJJJJJJJJJIJJBFGIJJJ
@1286115/1
gggcaccatgacgatagctttattctcattaaggaattccggtttctcaa
+1286115/1
CCCFFFFFHGHHHJJJJJJJJJJJJJJGHJIJJJJIJJIJJIGIIJJJJJ
@5367518/1
gggtgagtaatctctgtatcaacaactgtaccagccggcacattcatatt
+5367518/1
BCCDDFFDHHHHHJJJIJJJJJJJJJJJJJJJJJJJJJJJJJJJJJJIJJ
@6408616/1
ggagagcttttattgaatagaataggaatgtcagg
+6408616/1
@CCFFFDFHHHFHJJJIJIGGHJIGIGEHFHGCHG
@3341869/1
gttcattacctaagatatttgttatgatctccggccaagatcagccgtgt
+3341869/1
@?@DFFFDFDFDHGIEHJIJGIJGJIIIEIIGIAFDDFHDBFHGIEG@FH
@2355522/1
gtcactattaaagttgatttgtcttatagacttgacaattttttcttttc
+2355522/1
CBCFFFFFHHHHHHHJJJJJJJIJJJJJJIJJJJIJJJJJJJJJIJJJJH
@6876176/1
gtagcatactttatcgtaacggtcatttctttttcttgatctctttcatt
+6876176/1
@BBFFFFFHHHHGJHIG>HIJJHIIIEIDIIIGJIGGHEGAAEFFGHIHG
@5880911/1
tgttcttcttgaagttggttcagctgtagtctgtctgcatctgtatatgc
+5880911/1
@@?DDDDDFHHHFCEEBAA?CCHADGC>F2<C<CEG?<CDDBB??GDHE<
@6409316/1
cggcacattcatatttctcccatctgcatccttcttttccggaaagaacc
+6409316/1
CCCFFFFFHHHHHJJJJJJJJJJJJJJJJJJJJJJJJJJJJJJJJJJJJJ
@790189/1
gatcattttcgtttacccagagaggaaatagtattttttcttcatcgtct
+790189/1
CCCFFFFFHHHHHJJJJJJJIIGHJFHIJJJFIIJJJJJJJJJJJJJIJJ
@286632/1
ccacaagaaaaaaggttcttttacccccttcagaatataatagtttcaat
+286632/1
CCCFFFFFHHGHHJJCGHJJJJFHGIJJJJJJJHIJJJJJJJJFIIJJJJ
@2356346/1
cttgtgcttgtcttccacccttttttttgttcctttttgaattgaaatca
+2356346/1
@@CFDDFFBHFHHJGIIJGHIJIJJJIJIHIIJJJJJIDCFGHIJIIIGJ
@4899747/1
gtgggagtaagaggtctttcatttaatgttttttgaaaagcctcacttgt
+4899747/1
CBCFFFFFHHHHHJFHIJJJJJJJJJJJIJJJJJJJJJJJJJJJJJJJJ?
@791720/1
ctctgttgctgctgaggctgttgttgccactgctgctgctgaggctgttg
+791720/1
CCCFFFFFHHHHHJIJJJJJHIJIJJJJJJJJJJJJJJJJJHIJIJJIJG
@3343755/1
ctcagagctaccttggcagctgctaattttgcttggtgtttgttttctcc
+3343755/1
CCCFFFFF?FHHHJJJJJJJIJJJJJJJJJJJJJJJFGHIJJGIJJJJJJ
@2846074/1
ccataataagtctaaatagaccttcagggtcttcatgggcttctattagt
+2846074/1
CCCFFFFFHHHHHJJJJJJJJJJJJGHJJCAFGIIJJGI?FHHIHIJGFG
@1810743/1
cgtgagaagctgcaacggctgctatagatggaacgttgatctggtctgga
+1810743/1
CCCFFFFFHHHHHJJJIJJJIIFIJIGJJIGIIIJGHIGGIIJJGIIJIG
@7974553/1
caccgatgcaattaatactcatcttctttactaaaaggctacacaaacaa
+7974553/1
@@@FDDDAHGGHHIIE@FGIIIICHGGGIIGGIBGEGGGHIGCEHGBF;B
@7974695/1
cctctcaaactcaagctgtcgcttcaattcatcca
+7974695/1
@@@FFDFFHHGGHJJGBFEGGBDD@FGEHFHIGCF
@5881928/1
ggaactttggtactaaattgttctatttcttttttcatcattctgtagta
+5881928/1
@@@FFFFFHGDHBHGEIHIJIHIGHIGIFHHIIJJIIIIGHIIIIIJHHI
@6878011/1
ctggtatccaaaggcactgttttcaccggaggaatttgtttgtgattttt
+6878011/1
@@@DDDDDCFHHHIDIJIIEHGEFHH@F:C:G1DEEGIBFAGAGFEHGEG
@4901139/1
ggtgtattcattacatatgtatttatactgacataatctcattaacagtt
+4901139/1
CC@FFFFFHHHHHJJJJJJJIJJJJJJJJJJJJJJJJJJJJJJJJJJJIJ
@7436582/1
ctccagcaggtgggtgagtaacatcagctccgagaaatattacaggttcg
+7436582/1
@@@DDFFBHHDFHIC:FH?EDFEHGHII4C?DFA@DE<GHIIIHAF3=FH
@289795/1
tgatcctatagtttctcctacggagactgtatacctaaaagtgggttcat
+289795/1
CCCFFFFFHHHFHJJJJJJJJJJIJJJJJGHIJJJJJJJJJFHIJIIJIJ
@290254/1
cttaaaacaatatcaagagcttggattgcctcctgcggaccattagttga
+290254/1
CCCFFFFFHHHHHJJJJJJJJIJIJJJJJJJJJJJJJJJJJJJJJJJJJI
@6410674/1
gtatatataagattacaattcttaacattttttctttaaacaaagaacat
+6410674/1
CBCFFFFFHHHHHJJJGIJJJJJJJJIJJJJJJJJJJJIJJJJJJJJJJJ
@290451/1
ctcaaggtacacccctataagggcttcgatagaatctgcaacaactttgt
+290451/1
CCCFFFFDCCFHHJJJJJJJJIIHJJIJIIGIIJIIIIIJJJJIGIJJIH
@6411257/1
gttctttcatgatactctcaagatccctgattacttcttctcgaggtggc
+6411257/1
BBBFFFFFHHHHHJJJJJJJJJJJJJJJJJJJJJJJIHIHHIIJJJBGIJ
@1812387/1
aaatatttctgtaagcgaagaactgaggtaaaaataaaatttaaaaatgt
+1812387/1
CCCFFFFFHHHHHJJJJJJJJJJJJJJJGHJJJJJJJJJJJJJJJJJJJI
@7438754/1
ctcacttgttttgtcataagttgtaacagtaagttcttttttttccttga
+7438754/1
CCCFFFFFFHHDHJIIIIHHHEIGHIIFJH?EHHHGEHIGGG@GABCGEG
@6412440/1
aaatatatatgtatcctattaatgctttaaacattaactagttgcacttt
+6412440/1
CCCFFFFFHHHFHJJJJJJJJJJJJJJJJJJJJJJJIJJJJIIJJJJJJJ
@3889038/1
cttggcagtaacaagattttcacatggctgcccctttattatccctttca
+3889038/1
CC@FFFFFFHHHHJJGIJJJJJJJJIJJGGGIJIJJJJJJIIJJJJJJJI
@2849409/1
ctccaattgcattccctttcacactagggacatgaggtgaaattattggt
+2849409/1
CCCFFFFFHHHHHJJJJJJJJJJJJJJJJIJJJJIJJFGGIIJJJJJJJB
@7440123/1
cagcagtcatcaccaaaacctgatgattttcaagctcttcatgccactga
+7440123/1
@@@DDFFFGHHGHIHIGEGIIJJIGGIGIFIEHHIIIJDHI<?BGIIGGG
@4353121/1
atttcattgtgcattaatctatagaaaattttccaaacagtatttag
+4353121/1
@C@FFFFFHHHHHJJJJJJJIJIJJJJJJJJJJJJJJJJJGIJJJJI
@1814440/1
gctgctaaatcttcaagtacatagtacataactttagctgtcgtctttct
+1814440/1
@@@DFFFFGHHHHGFHICHFHIGIEFEHIIGGIIGIIIIJIJJHIJIIII
@3347852/1
ctgtcaattgttttataagttctgcataatactgaacagaagatttgttt
+3347852/1
CCCFFFFFHHHHHJJJJJJJJJJJJJJJJJJJJJJJJJJJJJJJJJJJJJ
@1291645/1
ctccttccaaaaaaatacagcaagtctggtaaatttatcgcaaggtaatg
+1291645/1
CCCFFFFFHHHHGJJJJJJJJIIJFHIJJGHIIJJIJJJJJJJJJHIJJJ
@1291744/1
gtttcttcatttaaaaccgctgtgtctctttctttttttgttagactgat
+1291744/1
CCCFFFFFHGHHGJJJJJJJJIFGCFHJJJIIIJIJJJJIJJIIGJJJJJ
@5885907/1
gctagctttcttaaatctggttctctaatcatctgattagtagtaacgat
+5885907/1
CCCFFFFFHHHHHJJJJJJJIJJJJJJJJJJJJJJJJJJJIJJIIJJJJJ
@1816147/1
ctgggtttaaaatcttcaataacattactcatttctgataggttctgcaa
+1816147/1
=?@DD=BD?FF?F@<E?<EEH@DA@HCHE>C?C?99CGBFBD1??@DEFE
@7443455/1
cgaggtttaaattttttccgctgtagtacaaatttctatttccgattatt
+7443455/1
@@@FFFFFHGHGGIIJJBHGGJIAEH@HGJII<FDHHGCBEDHIBGGEAG
@3890620/1
gtggcctatcctctggaggaattcctttaaactgatccatgatcaatctc
+3890620/1
CCCFFFFFHHHHHJJJGHIIJJJJJJJJJJJJJJJJJJJJJJJJJJJJJJ
@7443683/1
ctgctgctgttgttgttgttgaggttgattagaag
+7443683/1
<<@DDBEFFAFBBEGEFFHJFJE<;FDBEFGHGE>
@6882261/1
ttcaatgatttccctgttgaccttacggggacacttatcaggttgtatac
+6882261/1
@@?DDDDD>F?BHGGIGDE<FDH><AFEGGHGHIIIIG4?BG?D>@B4?8
@1292774/1
ctaaattctgctctgataaattagaatcatcccatagcaaatggtatttg
+1292774/1
CCCFFFFFHHHHHJJJJJJJJJJJJJJJJJJJJJJJJJJJJJJJFIIJJJ
@3348934/1
cttggtgtttgttttctccaactccgacaaacgccatcctctcattctta
+3348934/1
C@CFFDDDHHHHHJJJJJJIJJJJJJJJJJJJJJIJJIJJJHIIJJIIJH
@4905279/1
gtgtctctttctttttttgttagac
+4905279/1
;@@DA8DB<F4DHIGH>ABE?EF49
@3891446/1
ttcaccaaaaactttgtcagccgcttctataccaccatcaaggaaaagtg
+3891446/1
CCCFFFFFHHHHFIJJGHIIIIIIGGHGIGIIIJIIJHIIJGIJGEHI?C
@2850695/1
gtccgactgatgatttgaggttcttgtggaattgtgacactttgatgttg
+2850695/1
CCCFFFFFHHHHHJJJJIJJGIIJJJIJJJJJJJJJJJJJJJJJIJJIIJ
@7444525/1
ccctcttttgggtggaatgtatgacgatgatttgatatctatatttctca
+7444525/1
@@@DDD>BFDHA?<GB:CGEHE9CCGBEC9BFIGHIFH>FHG@<B<DB9?
@3891874/1
gtgaatcaatttcaggatacgatctggtttacaattagaatttataagtg
+3891874/1
CCCFFFFFHHHHHJJJJJIIJIJJJJJHIJJJJJJJJJJJJJJJJJJJHI
@7445103/1
cttcatcgtcttgaacttcatttccaacaggtagtaagtgatcattaagt
+7445103/1
CCCFFFFFAFFFHJGHIJIJIIJIJIIIIDG?CCCCFH4?BDFGHJIDHA
@1818241/1
atataagattacaattcttaacattttttctttaaacaaagaacattgga
+1818241/1
@CCFFFFFHHHHHJJJJJJJJJIJJJJJJJJJJJJJJIJJJJJJJJJJJJ
@1819460/1
tagcatactttatcgtaacggtcatttctttttcttgatctctttcatta
+1819460/1
CCCFFFFFHHHHHJJGIGJJJGIIJJJJJJJJJJJJJJJJJJJJJJJJJI
@7980891/1
gtcgcgcattctgttgtatatttatgctcacttcaccaacattcatgaat
+7980891/1
@@CFFFFDHGGHAEHIHGIII<FIBGIFIBHGHGGGFD<GGGGFGDGCCG
@3893133/1
ctttgttgctgctgtggtggttcttgcctttgcagctgttgtggtggttg
+3893133/1
CCCFFDFFHHHHHJHIJFGIHIJJJIJJJIGIJGIFJJJIJGHJBDH@FG
@3893305/1
cctgcttgtggaaaaccaccacaaatccacttggaaaactgtttatcata
+3893305/1
CCCFFFFFHHHHHJJJJJJJJJJJJJJJJJJJJJIJJJJJJIJJJJJJJJ
@4907175/1
gctttatgtttttgtattcttcaatggttgctgctaaatcttcaagtaca
+4907175/1
CCCFFFFFHHHHHJIIJJJJIJJJJIJHHIIGHIIIIJJHJJJJIJIGHG
@2363137/1
attatttttcctttgatgctgctcaatttaccttcatccttgttttcaaa
+2363137/1
CCCFFFFFHHHHHJJJIJJJJJJJJJJJJJJJJJJJJJJJJJIJJJJJJJ
@3350596/1
ctaaattctgctctgataaattagaatcatcccatagcaaatggtatttg
+3350596/1
CCCFFFFFGHHHHJJJJJJJIIJHHJGJJJIJJJJJJIJIIJIJCGIIJJ
@6419027/1
ctcttcatgccactgattgatgtcccaatggtccacacctttgtcaccac
+6419027/1
CCCFFFFFHHHHHJJJJJJJJJJJJJJJJJJHHIJJJJJJJJJIJJJJJJ
@6885071/1
cacctttgtcaccactatattcaccaaccgttaacggagtttgctgtcga
+6885071/1
C@@BDDDDD<D>FAGFDGH<DBHGHEIFH8:EFHEIGC08BFG9F?8378
@5889322/1
cttcatccttgttttcaaagttgataaataatattaatgaaactaaaaac
+5889322/1
CCCFFFFFHHHFHJJJJJJJIIJJJJJJJJJJJJJJJJJJJJJJJJJIJJ
@3894501/1
gctgcttccatcttcagataacgaatctacttctttcagatcgctgccat
+3894501/1
@@<BD?DD<DHHHGIGDHEEC<EG@BGHBAFEGHDE<CGHCGBFB@DE?D
@6420471/1
ctgaggcaagtgttgggattttgaccatcttcaacgaatcaaattcactt
+6420471/1
CCCFFFFFHHHHHJJJJHJJJJJJJJJJJJJJJJJJJJJJJJJJJJJJJJ
@4362851/1
gctgttgctgttgttgctgaggctgctgt
+4362851/1
;@@DDDDDHF?<CFFGIHE>GGGGGHCG@
@7982939/1
cccatctgcatccttcttttccggaaagaacctagtgtgatggcgtttct
+7982939/1
@@@FFFFFHHGGFHJEGEHGCIHHGGHGGBG?GEGGG>GEBFHEHGIGGG
@296959/1
gtttttccagagccagtaggtaaaaagattattgtattttcttttagaac
+296959/1
CCCFFFFFGHHHHJJJIJJJHHIJJJJJJJJJJJGIJJJJJJJJJJJJJI
@297014/1
ccataccgtacgctcaaacaagcaaatgtgacattattgactaaggccga
+297014/1
BCCFFFEFHHHHHJJJJJJJJJJIJIJIJJJJIJJIIJJJJJJJJJJJJH
@5376452/1
atgtaatcggtggcgtgtaatcactgctgaggcttgaacaagcccttctg
+5376452/1
CCCFFFFFHGHHHJJHIIIJJJIJJJJJJJJJJJJIJJJJJGJJJJJJJI
@3895648/1
ggtatatataagattacaattcttaacattttttctttaaacaaagaaca
+3895648/1
BBBDFFFFHHHHHJJJJJJJJJJJJJIJJJJJJJJJJJJJJJJJJJFHIH
@7983067/1
gcctcatgttataacattatgcagttcattacctaagatatttgttatga
+7983067/1
@CC<DDFDFHHGGIIIFECFH<EEC>FHHIEHI4CGGGEA9EEDDBF9F9
@803028/1
tgcatggtttaagaaagaccaaaggtttctgttgagctagtcatttgttc
+803028/1
88;:=ADDFFA?<F@<E:AGGII;<22<<FC:?E9:11C?G<9:DG>G?0
@1825229/1
ctttccatcaaaggcaggaaatcgatttttgaaacacctctgtcgaacag
+1825229/1
CCCFFFFFHHHHHJJJJJHIJJJJIJJJJJJJJJJJJJJJJJJJJJJJJJ
@6887129/1
ctcctgcggaccattagttgaagtcccagccctcagataatcccatatc
+6887129/1
@@@DDDD@FFFF:?FFFCF?4?F@FFFECDB@FF>GGFC9DFECFDFI4
@3897273/1
cccaggtccacaattcaagatctaatttcatgctgttattattttccttc
+3897273/1
CCCFFFDFHHHHHJJJJIJIJJJJJJJJJJJJJJJHIHIJIJJJJJIJJI
@7455918/1
cgaggtttaaattttttccgctgtagtacaaatttctatttccgattatt
+7455918/1
CCCFFDDDHHDDHIIGEHIIJFIFGEBGGJGGHIJBGGIIJJIGGIJB>B
@4368026/1
caagaggagagcttttattgaatagaataggaatgtcaggtgcgttaact
+4368026/1
@@@FDFFFGBFFHIEIIGIJIJJJJHGHJIIGIIFIJJIGHIIGFDHIEH
@3355029/1
ctccaattgcattccctttcacactagggacatgaggtgaaattattggt
+3355029/1
CCCFFDFFDFHFHGGIIJIJJJJJJJJJJGHJJIGIIFHEHGGIGGIIC0
@805022/1
ggagacatgactacacaaccatttggtatattcatcctctcaaaataaaa
+805022/1
CCCFFFFFHHHHHJJJJJJJJJJJJJHIJCHIIJJJJJJJJJJJJJJJJJ
@2367156/1
gtgctgaactagaatattaacaaatggaagaatcctattaacttatttaa
+2367156/1
@BCFFFFFHHHHHJJJJJJJJJJJJJJJJJIJIJJJJJJJIJIJJJJJJI
@4369847/1
gtacaaatttctatttccgattatttttcctttgatgctgctcaatttac
+4369847/1
CCCFFFFFHHHHHJJJJJJHIJIJIJJIIJJJJJJJJJJJJJIJIIJJIJ
@3356776/1
ccgacgacactttttagtaccgggcttactaagggagttttcttgatcat
+3356776/1
C@BFFFFFHHHHFJJIIHIJJJJJJJJJIIJIJJJEHBDHIJIIIGHHHH
@5892499/1
caaaattgtaaatccaggaacttcccagtcatcaggaataaagtcattaa
+5892499/1
CCCFFFFFHHHHHJJJJJJJJJJJJJJJIJJJJJJJIJJJJJJIIJJJJJ
@4370404/1
ctggcaatgtgacctcaagttccatcctatcattgccaattggtagtgga
+4370404/1
CCCFFFFFHHHHHJJJJJJJJJJJJJJJJJJJJJJJJIIJJJJHIJIJJI
@6428844/1
ccagtcatcaggaataaagtcattaaccttcaaaatttttccgaggttta
+6428844/1
BCCFFFFFHHHHHJJJJJJJIJJJJJJJJJJJJJJJJJJJJJJIJJGIJJ
@806663/1
aactgagaggccaaactccttcaggcatgggtcactattaaagttgattt
+806663/1
@BCFFFFFHHHHHJJJJJJJJJJJJJJJJJJGHIIJJJJJJJJGHIJJJJ
@3357609/1
gtttattagggtagcatttggaggactgtcagatggttttggagaattat
+3357609/1
CBCFFFFFHHHHHIJJJJJIJHIJHHIJJJJJJIJJHIJJJJGIIJJJJJ
@300193/1
ttttatcataatgagatcaagtttttttcgaatcaaatgaagctgtatta
+300193/1
CCCFFFFFHGHHHJJJJJJJJJJJJJJJJJJJJJJJJJJJJJJJJIIJJJ
@7986240/1
ctgccactcatcataatgaacaatatcttcttttggattagtagaaa
+7986240/1
CCCFFFFFFDFHFD9FHGGGI<DAH@FHCHIIICG<EEGGG<C>FG<
@7458834/1
ctggcaatgtgacctcaagttccatcctatcattgccaattggtagtgga
+7458834/1
CCCFFFEFHBFHFIIAEAHEHCHGIJI@BEEAHI@AHGIEHHI@DHDHHC
@5379457/1
aggtcaaatccatctttgtaaataaaaaattaataacattaatatgaaca
+5379457/1
@BCDDFFFHHHHHJJJJJJHJJJJJJJJJJJJJJJJJJJJJJJJJJJJJJ
@4371428/1
ggaggttgttgcatcctttgctcttgaggaagttggtgtagaggtgcagg
+4371428/1
<@?DB2ABH?BBFFGIIIIGIECHHHEFGF@DEGHG:DFGC>FGFCGHGA
@3358356/1
ggcaggaaatcgatttttgaaacacctctgtcgaacagcttccacagctt
+3358356/1
CCCFFFFFHHHHHIGIIII?FHGBEHEBBA9CCCFDE;DFF@G>??;CCH
@807935/1
gtcctcctgccactcatcataatgaacaatatcttcttttggattagtag
+807935/1
CCCFFFFFHHHHHJJJJJJJJJJJJJJJJJJJJJJJJJJJJJJJJJJJJI
@808229/1
gcttctttctgtgcatcatttttagattttcctgcaccgatgcaattaat
+808229/1
CCCFFFFFHHHHHJJIJJJJJJJJJJJJJJJJJJJJJJJJJJJJJJJJJJ
@3359108/1
gccattgcgccaggtgtccggtcttcactgcagcctgactggtgagaacc
+3359108/1
CCCFFFFFHGHHHIIGIJHHIGAEGHIIIJJJCDHGGIJJIJHHIIJJGI
@808581/1
cgtcgttattgaaatcagctctcctaacaaggttgttaatctctctttcc
+808581/1
CCBFFFFFHHHHHJJJJJJJJJJJJJJJJJJJHIJJJJJJJJJJJJJJJJ
@3359450/1
ataatatctcagcaccaattttatgatttctcttctcttggtgttcaaca
+3359450/1
@@@DFFFDDFDDFHGIIIIIGIIAFDHHHGIEEBBEHE@EF:C?DFHGII
@1299455/1
tttcattatcgtaaattgtcacggtctcaacaagttccgttttttgg
+1299455/1
CCCFFFFFHHHHHJJIJIJJJJJJJJIJJJJJEGHIJJJIJJJJJJJ
@3900586/1
attggatctagataataatgcctcagagctaccttggcagctgctaattt
+3900586/1
@@@DD>DBHFFHHI<FFHI@CDIHHHIIGHIBDHHGHCGGG;FGH9DFFD
@6431156/1
acctagtgcttctgtaaaacgccaataattgttctttcatgatactctca
+6431156/1
@BCFFFFFHHHHHIHGGIIJJJJJJJJJJJJGJIJJJJJJJIIJJJJJGI
@2368174/1
caatgtttctagcctttcataattcataacgtcattagcagagctcgcta
+2368174/1
CCCFFDFFGHHHHIJJJJJCHIJJJIJJJJJGIJJJIJJJJIJJJIJJJH
@4913468/1
gctagctttcttaaatctggttctctaatcatctgattagtagtaacgat
+4913468/1
CCCFFFFFHHHHHJJJJJJJJJJJJJJJJJJJJJJIJJJJJJJJJJJJJJ
@5895059/1
ggtggaatgtatgacgatgatttgatatctatatttctcattttttctgc
+5895059/1
BB=DDDFFHFHHHJJJIJIHIJJJHHIIIJCHIGJJJJJJJJJJJJJJJI
@7987209/1
gtgagaagctgcaacggctgctatagatggaacgttgatctggtctggag
+7987209/1
@@@DFDDA?CFBDIEGIEIII<FFC<B<CCHEHID@;DB?BCEBFD>9BF
@1300987/1
cttgaggtctggtaattggagcggcttg
+1300987/1
?@@DBBDDFCFB<<<EBA@AFAH@:GHB
@7460096/1
ctgcaatgcgacgagacagcactttactaggcatagggt
+7460096/1
CCCFFDFFH<=FDFEGHIGGAFHJIJECDHEDF<FH@GH
@1301662/1
tcttggacaagttgttatattagtcactttatatgttcttttaacactct
+1301662/1
CCCFFFFFGHHHHJIJJJJJJJJJJJJJJJJJJJJIIJJJJJJJJJJJJJ
@7461652/1
ctcacttgttttgtcataagttgtaacag
+7461652/1
@@@DD?DBAD:D;G@>DBC?H?FHH>?<4
@4914502/1
cctctatcaggtaagacaacaatcacaagttttacttcttctttaagaca
+4914502/1
CCCFFFFFHHHHHJJJJJJJJJJJJJJJJJJJJJJJJJJJJJJJJIJGIJ
@7462216/1
ctttgaagttgaataagttattattcttctaggtccttttatcataat
+7462216/1
@@@A?=?BACDFHIDGE:C?FHHEHBF>HEFG@HB3A9?<CEFEA9?B
@7462228/1
tcattacctaagatatttgttatgatctccggccaagatcagccgtgt
+7462228/1
@@@DDDD;FFAHDGGDDGIIIIEBHHGHIH<FE@:?3B9DFDFHEGB?
@7462850/1
ttgaacaaatttacctaaagcaacaacacaattgtcggcagctgggaatc
+7462850/1
@?BDFFDDDFHHHIJJIIGHIDEGHHII7FF@GGGIGGBHHIGJDBEFHG
@4375401/1
gcttaatattagaaatcttaataaataggacgaccaacacagcgataaaa
+4375401/1
CCCFFFFFHHHGHJJJJJJJJJJJJJJJJJJIIJJJJJJJJIJJJJJJJJ
@1835167/1
cctatttacatgcctagacttgtgcaccagctaaagaagacttatcttta
+1835167/1
CCCFFFFFHHHHHJJJJJJJJJIJJJJJJJJJJJJJJJJJJJJJJJJJJJ
@7989313/1
caatactttaagagtactaccaactcatactgtcttcagcct
+7989313/1
CCCFFFFF<FDBDG<CGEHCGEHGDHHGGIGIHEDEHIBHIB
@7989699/1
cttgcctttgcagctgttgtggtggttgttgcctctgttgc
+7989699/1
@@@DFFADHGHFHIGJ:CHCGHFFHHGHGBHEFFHGG<FHI
@1303362/1
ctcacttgttttgtcataagttgtaacagtaagttcttttttttccttga
+1303362/1
@@?BDDDDDFHFHHBHIG@?AFBAB:FBAFHIE<C?GHIGHIGH@FHEEI
@1303670/1
atgatctccggccaagatcagccgtgtttggtagaagcaggatgacactt
+1303670/1
CCCFFFFFHHHHHJJJJJJJJJJJGIHIJJJHIJJJJJJJJJJJJJJJJJ
@1303956/1
acctgaaggcttttgggtcgtgagaagctgcaacggctgctatagatgga
+1303956/1
CCCFFFFFHHHHHJJJJHIJIJJJJJJJJJJJJJJJJJJJGIJJIIJJJE
@5383494/1
cgaatactctgagcttgctgagcgactaa
+5383494/1
CCCFFFFFHHHHHJJJJJJJJJJJJJJJJ
@6435367/1
gctggggctgttgttgccactgctgctgctgcggctgttgttg
+6435367/1
8?<D;;8?@CCBBAC>>EHHH<F@CEGGG<?DF@GG@BF>888
@813670/1
cctcagagctaccttggcagctgctaattttgcttggtgtttgttttctc
+813670/1
@?@FFFDDHHGHHJJJJJGIGIHJJJIJJIIJIFIJGCGIGIJJIJJJJH
@4916738/1
ggcaggaagttttctcgcaacttaggttatgcgaagtacataactttctt
+4916738/1
CCCFFFFFHFHHHIJJJJHIJJJJJJGHJJJJJIJJHIJJJJJJJJJHIJ
@305527/1
gtcacttcaaactgttgctcagcagctatctcttgtaggaactggactgc
+305527/1
CCCFFFFFHHHHHJHIJJJJJJJJJJJJJJJJJJJJJJJJJJJJJJJJJJ
@4917219/1
tggtgtagaattacagaataactcatgaatgctttctaatgtttcttcat
+4917219/1
?@@BDDDEHFHGHIJGIIGEEEIIIIGGEIJCGGHIIGCFG?DHGBHGEH
@4917396/1
tagcaaatgatatttggtaggacgtgctgtaccttgtatactagcatgac
+4917396/1
CCCFFFFFHHHHHJJJJHIJJJJJIJJJJJJJJJJJJJJJJJJJJJJJJJ
@5898419/1
taactttctgtagtatgtttacaaatgttgcagcattaagtcttctctgc
+5898419/1
CCCFFFFFHHHHHHIJJIJJJJJJJJJJJJJJJJJJJJJJHIJJJJJJJJ
@1837030/1
gtagaattacagaataactcatgaatgctttctaatgtttcttcatttaa
+1837030/1
?1??DDDBF?CA>FBCFGIGGIBHIC@<HEGHHIIIB?C99:?<?F??D@
@6437851/1
cctcatacgactctaattgtaaaaatgttatccatttttgggttaataac
+6437851/1
@@@DDDDDDHFHAFHGGFHEHII@EEFAFEBEEEGGFBGE0D:BDFHGGH
@5898821/1
ctggatacgtaaccaccattcctttaacttcatcaacaagtttttgccac
+5898821/1
CCCFFFFFHHHHHJJJJJJJJJJJJJJJIJJJJJJJJJJJGIJJJJJJJJ
@7991444/1
gcggcaatatgtttggcttgctgttttgtagaagccttaccttcagctga
+7991444/1
@@CADDF?HFFHD9CB2AGGHGH<EHEB?BDCCDDED9B>DDHEB9BFAD
@4377950/1
ggtgagtaatctctgtatcaacaactgtaccagccggcacattcatattt
+4377950/1
BBBFFFDFHHHHHJJIJJJJJJJJJJJGJJJJJJJJJJJJJJJJJJJJJJ
@7991792/1
ttggctttgccgcttgttgctgtacttgaggctg
+7991792/1
<@@FFFFFA?FHF>EHCFHGHEC@HIECGG@HHG
@7992204/1
ctcattagcaagtacttctgatagttcacacgg
+7992204/1
@<@DDAA;AFF<<?:?AFHG@ABD?::AF:A@:
@1305942/1
agtttcacttttgttattggtttccttatcagtaatctcgaatctattat
+1305942/1
@B@DFDFFHHHGHHJJJJJJJJJJJJJJJJJJFIHHIIJJGIIJJJJIJG
@3908893/1
gtttgatcaaataaacactatacaagtttggtcaaatatatatgtatcct
+3908893/1
CBCFFFFFHHHHHJJJJJJIJJGJJJHJJJJIJJJJJJJJJJJJJJJJJJ
@1306121/1
caagaccataaccaagatcaattactctaccaggtggaggtgaaaagaat
+1306121/1
CCCFFFFFHHHHHIIJIJJJJJJJFIJJJJIJJJEGIGIIDFIJJJJJJI
@5899672/1
ccggtttctcaaaacatggtgctggatgaggaaatttttcataaagaagt
+5899672/1
@@@FBDFDHHGFDHJJJIIHHEHIIFHIFGEHIGGIIJJJJIIJJJIII?
@2379514/1
gaccagtttgcaaagggaagcgagcttgctgttgttgttgctgctgctgt
+2379514/1
CCCFFFFFHHHHHJJJJHJJJJJJJJJIJJJJJJJJIGIJIJIJIJJJJF
@815990/1
gtgcattcataattcgggccttaactttagtgaac
+815990/1
8=?BADDB>:A4?CD;38FFEIBF>F9CDE:9<?:
@6897239/1
gttcttcagtatgcatattaagttcttttcatgattatatatatgaaaat
+6897239/1
???DFFEF<CFHHIJJIJGJEDIIHJGEHIIEEGIIEDIEEDCD4CFG9<
@1306493/1
tggctcacctccttccattgttctcaatgtaagacagcattgttgcaact
+1306493/1
CCCFFFFFHHHHHJJJJJJJJJJJJJJJJJJJJJJJJJJJJJJJJJJJJJ
@1306604/1
cccaatgtttctagcctttcataattcataacgtcattagcagagctcgc
+1306604/1
CCCFFFFFHHHHHJIJJJJJJJJIJJJJJJJJJJJJJJJJIJJJJJIJJI
@307687/1
ctgcgatctttgccatagcatagttcctgctttagggtttcttccgctaa
+307687/1
CCCFFFFFHHHHHJJJJJIJJIJIGJJJJJJJJJJJJFHIIJJJJJJJJJ
@2380429/1
atgactgactagatagaagtctaattcagtagggtgagtaatctctgtat
+2380429/1
@@@BDDDDHHFDAFHBBH<FBFDHGH>E@HIGIBHGHG:?GHIIGII9?G
@2380492/1
cacatttctcaaattcagtcttgaaatattatccattagcttatg
+2380492/1
?7?B?;D?CBDDD??2C:FB3AF@D:3CEEA>F<F49AEB<EE<D
@307792/1
gcttgctgttttgtagaagccttaccttcagctgagtgagttaaaacagt
+307792/1
CCCFFFFFHHHHHJJJJJJJJJJJJJJJJJJJJJJJGIJJIIJJJJJJJF
@4380143/1
gtgtagaggtgcaggctggccatgttgaatagcttgctgtggtggtacag
+4380143/1
@??DFFFFGHHHHJJJIJJGGIIJJJIIIIGGIIIIIGHGGIFDGDGFGE
@7993737/1
gtcttttccttcccctggcaatgtgacctca
+7993737/1
??8BDDDDDFDBD@EAGB9FECDAFCFHHIA
@3910034/1
ggctttgctttaggatcatcatctggattttgaataggaaatttgataag
+3910034/1
@<@FFFFDHHHDHBEGBGII>IEHHG:FHIIIDBFGGEBCDFHIIIIGHI
@3910360/1
cctcacacctggcactaaactgtaaagggcttcactgcaaaagtttgatc
+3910360/1
@CCFFFFFHHHHHJJJJIJJJJIIJJJJJJIJJJJJJJJJJJJGHJJJJJ
@2865154/1
atagatacatcataatgatgaataaccatattcttattctttatatttaa
+2865154/1
CCCFFFFFHHHHHJJJJJJJJJJJJJJJJJJJJJJIJJJJ9EHIHIJJJJ
@3910546/1
gcagctaatgattcaaataagtctccaaggacctttggcacatccacgat
+3910546/1
CCCFFFFFHHHHHJIJJJJJJJJJJJJJJJHIJIJJJJJIJJJJJJJJIJ
@1841062/1
gccatcaacgttcactgtctataaaaatacaagaattcc
+1841062/1
@@@D?DDD8@<<?CCG@2<FABFH<C<G@H<?G?FH?9C
@1307978/1
gctgtggtctctgctgttgctgttgttgctgaggctgctgtggtctctgc
+1307978/1
CCCFFFFDHHHHHJJJHIJJJJJIIHIIJIIEIIJIJIJGFEG;<FCHIE
@2383049/1
gtgcagggtatgaaactgaacgtgtacacctggtaaagaggtgacaa
+2383049/1
CCCFFFFFCFHHHJJJJJJJJJGIHIJJJJJJJHIJJJJJJDHIHIJ
@6898700/1
caccgcttgtgcggcaatatgtttggcttgctgttttgtagaagccttac
+6898700/1
@@@F?DD@=CF>FGHEFG@HGHEHGG@FGID>EFHIII;FC?FGEG@GII
@7471919/1
ctataaaagaatacacaacagtataacattcgtcctcctgccactcatca
+7471919/1
@C@FBDFFGHHHHIGGGIGGICHIIJHI9EHI3CBDGHGHCGGIGIICGC
@4382393/1
tctgcactgtgacagtcttcaagcactgagttagaataccaacctgaatt
+4382393/1
@@@DDDDBH<?CFEBAEGHGIIIIIIIGFGHHGGGHHIIIEIIIIIIIII
@1843413/1
gttcattacctaagatatttgttatgatctccggccaagatcagccgtgt
+1843413/1
;1=BDDDDFFDDFFIFFF<EHBFFHDHHIIFHFFEIIFEFFFIIIDD7@=
@1308422/1
gtcactattaaagttgatttgtcttatcgacttgacaattttttcttttc
+1308422/1
@CCFFFFDHFHDCACFBFHGHFIGHIGGIGHFHIHGEGGFIIIGIIIJI>
@1308813/1
cacctcacatatgtatggcacaactgataagttaagcattgcagttcatc
+1308813/1
CCCFFFFFHHHHHJJJJJJJJJJJIJIJJJJIGJJJJJJJJJJJIJJJJJ
@4922319/1
ccccttcagaatataatagtttcaactcatttgatttatgcttaataagc
+4922319/1
@@CFFFFFHHHHHJJJJJJJJJJJJJJJJJJJJJJJJJJJJJJJJJJJJJ
@5390821/1
ggcttctattagttcatctatattttttaaggaagtaagtgcaggggaac
+5390821/1
BCBFFFFFHHFHFHJJJJJJJIJJJJJJJJJJIJJIHJJIIJJJJJJJJJ
@3368873/1
ccgatgctagctttcttaaatctggttctctaatcatctgattagtagta
+3368873/1
CCCFFFFFHHHHHJJJJJJJJJJJJJJJJJJJJJJJJJJJJJJJJIJJJJ
@311018/1
gtacacagttgcagtcctgagctggtcttcagtcacccgattctatttct
+311018/1
C@BFFFFFHGHGHJGHGIJJJIJJJFHIJJJJIJJJJJJGHIJJGHJIJJ
@6900669/1
atctttgtaaataaaaaattaataacattaatatgaacaaaattaaaaat
+6900669/1
@@@DFFF;FHFHFGGGGAFGGGCEGHHEGIICGIIIFEGGII@GGB?@BB
@6900741/1
gtaacagtaagttcttttttttccttgact
+6900741/1
?:=B;DDDHFH?<::AC:CF<EF?FHH9<D
@6900790/1
cttctttctgtatcaactgcagcctcttttaccattgtacgagtttg
+6900790/1
BC@DFFFDFHHGHJIJGGIIJIIJFGGJ<@EHEGIIII@FH;DFE9B
@7997748/1
gcctttgttgctgctgtggtggttcttgcctttgc
+7997748/1
CCCFFFFDHHHFHGGIGIIHHD@FBHIIIGIIIAH
@6901495/1
cctgggtttaaaatcttcaataacat
+6901495/1
@@?DDDDD7FDF?A:CGBGC@HFGG4
@820261/1
tacatgtcgaagcaatggtgaaataggttctgaaagacttgtaaagttta
+820261/1
CCCFFFEFHHHHHJJJJJHHIJJJJJJHIJJJJJJJIJJJJJJJJJIJJI
@4923751/1
accaggttcaactttacagccagtaaaaagtggtgaagtcaatcctaaca
+4923751/1
@@@DFDABFDHHDBFBE<FCFFEBFACBEG<@B:CGI@??CFDFB?BBB@
@4923873/1
tctgtatcaacaactgtaccagccggcacattcatatttctcccatctgc
+4923873/1
<@@FFFFDHGGHHIIJFHHGIIHIIDGGIIIEIGJIEGI>DDHIJJJDG@
@5391537/1
tgttgctgttgttgctgaggctgctgtggtctctgctgttgctgttgttg
+5391537/1
CCCFFFFFHHHHHJJJJJJJJJJJJJIJJHIJJJJJJJJJJJJJHGHDHG
@821290/1
cggtattgctctgcagggaacggcgacataggtgtctgctcttcacatac
+821290/1
BBCBDFFFHHHHHJJJJJJJJJJJJJJJJJJJIJJJJJJJJJJJJJJJJJ
@312511/1
agaattatcaaagagaattattgaattcaatatagcaaacatttcttcta
+312511/1
@BBDFFFFHHHHHJJJJJJJJJJJJJJJJJJJJJJJJJJJJJJJJJJJJJ
@6902010/1
agggtgagtaatctctgtatcaacaactgtaccagccggcacattcatat
+6902010/1
@CCFDDAEF?DBBGHIGBH@IBEHIIFGIHHGIGIGEGIIIIIGIFIGGG
@7474604/1
ctcatttgaaaacgtggatctccaaggtctccttgaacaaatttacctaa
+7474604/1
@CC?DFFFHHHHHJIEIIGECH9FGCG>HIJJEIIHEF?GHIIJCEHGHB
@6446274/1
cttcttcaaatccagaattaaaagcttcttttccaattggttctaaattg
+6446274/1
@@@ADDDFFHAFHGIGBBFHEEHHHGICFDHDEGGIIIIE9:CGGHGGGI
@1848505/1
ctagcctttcataattcataacgtcattagcagagctcgctactaaggcc
+1848505/1
=?8?4ADACBD?<2A?B@FD:C@EEF;<FEFICE?3:?::D@60??<B;D
@1312823/1
ctcattttttctgctaaagcactaccttcagcgggagaccttggctttgc
+1312823/1
@C@FFFFFGHHHHIIIGGICGEBBEAEDB9CCFHG8D6B7CFFF;CCGED
@6447350/1
ggtcattatgggcttctattagttcatctatattttttaaggaagtaagt
+6447350/1
BCBFFFFFHHHHHJJJJJJJJHHHJJJJJJJJJJJJJJJJJJJJJGGIJF
@6447526/1
gtgcattcataattcgggccttaactttagtgaactggtcatcaactgag
+6447526/1
B@BFBDDFHHHHHJJJJJJJJJJJJJJJIJIIIJJJJJIJJJJJJJJJJJ
@1849461/1
ggctttatgtttttgtattcttcaatggttgctgctaaatcttcaagtac
+1849461/1
@@CFFFFFHHHHHJJGHJJJJJJIIJJJJJFIJJIJJJJJIJJJIJJFHI
@3916224/1
ctgtatttcctgtgatcttgtctaagattgctttcgctgcggcatgcttt
+3916224/1
CCCFFFFFHHHHHJJJJJJJJJJJJJJJJJJJJJJJJJJJJJJJJJJJJJ
@6448144/1
atcacgtcgtctttttttaccaaaccggtattttccccttggcaacaaac
+6448144/1
CCCFFFFFHHHHHJJJJJJJJJJJJJJJ?FHJJJJJJJJJJJJJJJJJHH
@2387354/1
gttgccttaatctagccacttcagccttatgcctctcaaactcaagctgt
+2387354/1
@C@FFFFFGFHHHJJJJIIGIGIJJJGIGHJJJIIIJJJGJHGIAFGHGH
@7475515/1
gcctcatgttataacattatgcagttcattac
+7475515/1
@@@FFFF8ADD><CED4EHGG>IHHIIFHI9F
@824245/1
cttgaagttggttcagctgtagtctgtctgcatctgtatatgccctagca
+824245/1
CCCFDEFFHFHHHGIIIIJIIIHHIIHJJJIIJJJJIIIJJIIIIJJJJI
@7476271/1
gttacaggagatactggttgttgttgaggtggtag
+7476271/1
@@<DDEDFDHFFFEEGGBHHHDHH@GCGIFGGBFH
@316663/1
cacaaatccacttggaaaactgtttatcatagatccgacgacacttttta
+316663/1
??;?B:DB?=ADBEEEEE33A?FEB4CDBEE<9??BBED:D6?@DCEEID
@5907881/1
aatgaatttttcattcctccatactccttgtcttacaggtaccggtcttt
+5907881/1
B@@FFFFFHHGHFGIGHIHJIJIJJJJJJJJJJJJIJGI?GHIIDDGGHI
@8001877/1
gtggaatttttgcattttttataacttctttaattctctccaaaattgta
+8001877/1
@@@FFFADHFFFHAGIJJJJHHGCHHEGEHGIJJJDGBFHIIEIJJGGHI
@4389348/1
ccacgatttcggcagcttttacctcattttcactcagaagaaataatatc
+4389348/1
CCCFFFFFHHHHHJJJJJJJFIIJJJJJJJIJJJJJJJJJJJJJJJJJJJ
@4389949/1
ccacactcctcaaggtacacccctataagggcttcgatagaatctgcaac
+4389949/1
<@@DDDD?DFFDDEB<<CIDCFGFCFDF@<EF@@FGIIIHI4D?GFHIID
@7476584/1
cttgactatgtttgatgacatatcaataacattctcctcaa
+7476584/1
@@<DDABD?BDB?CCEF<FGBFHGGCG9FEG>BBDFIGGI<
@6905591/1
atataagattacaattcttaacattttttctttaaacaaagaac
+6905591/1
@@@DDD8;FBAFHJJA>FEBIGIIIJJEEHI9F>E?DCGBFB?B
@2388850/1
gttatcatcaacatctgacccttcacactcatcaagaacttggtaaactc
+2388850/1
@?@FFFFFHHHHHJGHGGIEDEGIJJIJGIIHJJJIDGGIIJIFBHGGHE
@7478021/1
gcttcttaatgcatctctgcccagcc
+7478021/1
;;=DDDDDBF>DFF<?FF:B<EG3AF
@4927853/1
cggaaagaacctagtgtgatggcgtttctgtaccactataaatgtaatcg
+4927853/1
CCCFFFFFHHHHHJHIIIIJJJJJJJJJJJJJJJJJJJJJJJJJIIJJJJ
@1315534/1
cttggacaagttgttatattagtcactttatatgttcttttaacactctt
+1315534/1
CCCFFFFFHHHHHJIJJGIJHGIGIIIJIJJJJJHHIGGIJJJJJJGIJJ
@7478407/1
ccttgaacaaatttacctaaagcaacaacacaattgtcggcagctgggaa
+7478407/1
@CCFDAFFGFHHHEGIJIGIG@HEGGIIGIJJ@G@DDF<FHGIIIJJG<F
@320074/1
ctatgactcccaagctgctatgagtactatcatcagctggtgtagaatta
+320074/1
BCCFFFFFGHHHGJJIIIJIJIIGJHIIIGIIIIJJJJIIDFDHIJJJJI
@2389649/1
ctgcaactgggcggcaattattgaggcaatttgcaattcttttataataa
+2389649/1
CCCFFFFFHHHHHJJJJJJJJJJJJJJJIJJJJJJHIJJJJJJJJJJJJI
@5911041/1
tgttgttgttgttgttgctgaggctgctgtggtctctgctgttgctgagg
+5911041/1
@CBFFEFFHHHHHJJJJJJJJJJJJJJJJHJJIJJJJJJJJHJJJJJIJJ
@4391575/1
gtgcttctgtaaaacgccaataattgttctttcatgatactctca
+4391575/1
CCCFFFFFHHHHHJJJJJJJJJHJJJJJJJJJJJJJJIJJJJJJJ
@4930223/1
accgggcttactaagggagttttcttgatcattttcgtttacccagagag
+4930223/1
CCCFFFFFHHHHHJJJJIJGHIJJJJJJJJJJJJJJJJJJIJJJJJFHGI
@3374426/1
ggaacttgactaataacctggctattataaatttcaggtggagtagaaaa
+3374426/1
CCCFFFFFHHHHHJJJJJJJJJJJJJJJJJJJJJJJJJFGIJJGHIJJJJ
@1852208/1
gcccattattgtgtactatcttcaaagagaaaaagtgcaatactagaatt
+1852208/1
CCCFFFFDFHHDHGHIJJJGIJJIJIIIJJFGIGICFGIIIIJJJJJIJJ
@2390349/1
gttgcctaacaggaggtgcactggttacaggagatactggttgttgttga
+2390349/1
CCCFFFFFHHHHHIJJFGIJJJJJIJJJJJJIJJJJIJJJHIJJJJFHIF
@1852683/1
cttccatccgctagtttttcaggtttactgaacttagctgtctctggttc
+1852683/1
CCCFFFFFGHHHGJHIIJJJIIIHIJJJJIIJJIJJJJJIJJIIJJJIJJ
@323483/1
cattaatctatagaaaattttccagacagtatttagagactttccactat
+323483/1
CCCFFFFFHHGHHJJJJJJJJJJJJJJJJIJJJJJIJJJJJJJJJJJJJJ
@5396911/1
gccctatccttagtcttcagttcagcttttggattagaatatacagcata
+5396911/1
@@@ADADDBFFHHIGHGIDHHIIIIGHIIGIDHIIIIIIIIIIIIIIIIG
@1317970/1
gtcgtgagaagctgcaacggctgctatagatggaacgttgatctggtctg
+1317970/1
@?@DFFFFHHDHHJGIIIGHGGHGECGGGFHGGHGIGIGJDEHGGHGCEH
@4930566/1
cttctgatagcctgcaattcttggttcaagatcattttaaactgcccttc
+4930566/1
CCCFFFFFHHGHHJJJJJJJJJJJFHJJJJJJJJJJJJJJJJJJJJJJJJ
@324058/1
attcttattctttatatttaaattgagatgattagtttccacaacaattt
+324058/1
?BBFFFFFHHHHHJJJJJJJJJJJJJJJJJJJJJJHIJJJJJJJJJJJJJ
@827739/1
tgctcttcacatactcttgttacaacatatttcaacatgtatccttttgg
+827739/1
CCCFFFFFHHHHHJJJJJJJJJJJJJJJJJJJJJJJJJJJJJJJJJJJJJ
@8004945/1
ggcctatcctctggaggaattcctttaaactgatccatgatcaatctcat
+8004945/1
@@@FFDDDGGHGHIHEEGIJIGEJIJIJIHIHIJIJIJIJIIJIGIEGIJ
@8005297/1
tttgaagttgaataagttattattcttctaggtccttttatcataatgag
+8005297/1
@CCFDDFEAFHDBHGH<EFHEHIJ9FACFGHGFH>FDBCCFFHIICHHIJ
@6908350/1
tgatggcgtttctgtaccactataaatgtaatcggtggtgtgtaatcact
+6908350/1
@@@FFDEFFHFHHIIJIIGGHEHIGIJH@EHGGIFDAEA;8609BDA>FF
@2391318/1
ctctagtttgtttctgcaagaggtgtcagagaggatgatggtgttgcctg
+2391318/1
CCCFFFEFHHHHHJJJJJJJJJJCGHIJJIJHHJIJJJJJJFHHIJJJJJ
@828915/1
gttttaccatcatttgctgctcataaagcttattcatttcactcctcaat
+828915/1
CBCFFFFFHHHHHJIJJIJJJJJJJJJJJJJJJJJJJJIJJJJJJJJJJJ
@8006389/1
ctggagctcatcaagcttcggtccgactgatgatttgaggttcttgtgga
+8006389/1
@@CFFFF?HHGHHBEHHEIGDFFHI>FGIHIJJIIBGGHGGAHBFEF>FB
@2874656/1
ctgttgttgctgaggctgctgtggtctctgctgttgttgttgttgctgag
+2874656/1
CCCFFFFFHHHHHJJJIJJJJHJIFIIIIJGIJHIJHIIJJJDHIJIJHJ
@1853187/1
gaatttttcattcctccatactccttgtcttacaggtaccggtctttctc
+1853187/1
CCCFFFFFHHHHHJJJJJJJJJJJJIJJJJJJJJJJHGIJJJIIJJJJJJ
@5397221/1
ctctgctgttgctgaggctgctgtggtctctgctgttgttgttgctgttg
+5397221/1
CCCFFFFFHHHHHJJJJJJJJJJIJJHIJJJJJJJIJJHHIIJJJJJIJJ
@5913878/1
ctgcaattcttggttcaagatcattttaaactgtccttctgacacaccat
+5913878/1
:??;DDBDDDFFFAFAGFIDF@F<FFB@F>FHF2:?EFE9DCCEFFF6:B
@5398420/1
gttgctgtacttgaggctgagatgaaggtggtctgctgggttgctggtca
+5398420/1
BB@FFFFDHHFHHIIJJIIHGHIJIIIJCFG?GHJJJIIJJJJJIJIHH@
@3376840/1
cctcaaggtacacccctataagggcttcgatagaatctgcaacaactttg
+3376840/1
@@@FFFFFDDDFHIJJJJIJIJIIJJGJJJJIJIIIIIIJJJIJJJJIIJ
@7482206/1
gtattgtaaacctcttaaatgtgtaaagt
+7482206/1
@?@?DEDB?FHDHIEGIIIJICCFCCFF4
@7482636/1
ctttttcaaaaccttcttccagcatagcttcaatttcattgtcgcttatg
+7482636/1
@CCFFFFF>FDHGIJJIGHIJJJJIG>GGBGEGEEHH<EGGFCDGBHEG<
@7482947/1
ttcagaatataatagtttcaacttatttgatttatgcttaataagcatta
+7482947/1
@C@FFDDFGFFDH@G4EFHG4CBBEHGHIIJIGHJII@HD9?FCH@DHHE
@4394628/1
tatatataagattacaattcttaacattttttctttaaacaaagaacatt
+4394628/1
CCCFFFFFHGHHHJJJJIJJJJJJJJJJJJJJJJJJJJJJJJJJHGIGIJ
@328073/1
gaggtggctgcagtttccatatcatattatacctgaaggcttttgggtcg
+328073/1
BCCFDFFFHHHHHHJJJJJIJJJJJJIJJJJJJJJJJJJJJJJJJJJHII
@2876415/1
gtgagccacatcaatgttaaggaatggtttccaaccaataattgcagact
+2876415/1
CBCFFFFFHHHHHJJJHIJJIJIJJJJHHIJJJJJJJJJJJJJIIJJJIJ
@5400742/1
ctttcataattcataacgtcattagcagagctcgctactaaggccttcaa
+5400742/1
CCCFFFFFHHHHHJJJIJHIJJJJJJJJIJJJIJJJJJJJJJJIJJJJJJ
@6911758/1
ctcttgttttgcttctttttttgacctacccttgccgatagcaataaggc
+6911758/1
@@@FFFDDDADHFCGGIGEAGGGI9CFHBGGG9F@D6?7@@FGHIG;@>D
@2876814/1
gtgacactttgatgttgtaaggtgctgaggcaagtgttgggattttgacc
+2876814/1
CCCFFFFFHHHFHIHIJIIJJICFIIJJJIJJIGFGIJJJJJIJJJJIIH
@4395420/1
tgacgatcaatatgagttgtggcccattgttagttgtgaccctattttac
+4395420/1
CCCFFFFFHHHHHIJJIIIHIJJIJJJJJIJJJHIJHIJIJJJJJJJJJJ
@6911825/1
gtgggagctaagatgattttgtttgacaatatcaaccttcctcgtttcgc
+6911825/1
?@<AD::@FAC<BFFFBFE@D3?A3AFHF@C<?@F>E9F;B>@@BA@>66
@831559/1
ctcatacttaatccaatgacatggggaagtcaattgctaatattgccatc
+831559/1
@CCFDDDFHHHHHIG<EDHIID@@EEGHDHHIIGIGHGHIIIIIBHFCDH
@329033/1
caacaatttctcttcctttttttggatctgaagggcggtcccctcttttg
+329033/1
@@@BD?D?AD??C4E<AEHDID?1??CG<CGDGFA@655=8AEBDBB>AB
@2877307/1
attttttttcctttcaagaatatactcccgtgtgatatgatatgggttgc
+2877307/1
CCCFFFFFHHHHHJJJJJJJJJJJJJJJJJHIHHJJJJJJJJJJJJHIJI
@1323343/1
gcaccatgacgatagctttattctcattaaggaattccggtttctcaaaa
+1323343/1
CCCFFFFFHHHHHJJEIJJJJJJIJGHIEHIIGIGIIJGJHIJIIJJJJJ
@5915769/1
ctgtggttgagacacttgctggggaggtggacctctttgtgcccatggag
+5915769/1
CCCFFFFFHHHHHJJJJJJJJJJJIJJDGIIJJJJJJJJIJJJJJJJJJJ
@8009820/1
gttttcttgatcattttcgtttacccagagaggaaatagta
+8009820/1
@@@FFDFEGDDDFGEGHFF@BHIJEHCGBFHIGDGC9B@00
@8010097/1
gccctcagataatcccatatcattgagacattaacttgcgtagcatactt
+8010097/1
<?@DDDDDHHBFDGE@CGG4A<FFHGIIIIIIHGFFHEB0?F@14BGGII
@2877887/1
caagaaatctaagattgcatcaccgaggaattccagcctttgatagcaat
+2877887/1
CCCFFFFFHHHHHJJJJJJJJJJJJJJJJJJJJJJJJJJJJJJJJJJJJJ
@5402224/1
gtcggctttatcacgataggtgactgatatcactaatcggcaatgtcagt
+5402224/1
@@BDFFFFHHHHHJJJIIIIHIIHIIIIJJJIJGHIHIHGIJJIIIIIG=
@2395809/1
gtcctttgtttttactcctttttcaaaaccttcttccagcatagcttcaa
+2395809/1
CBCFDEDDDHHGHJJJJJGHIIIIJGIIEFGGIIJIGGIIJGIGIJJJJI
@1325675/1
gtcactattaaagttgatttgtcttatagacttgacaattttttcttttc
+1325675/1
@@CFFFDFHDFHHIGIJJIJJEIHJIJGJFIIIJJIEHIIIIJJIIIIJH
@833224/1
gtttacaattagaatttataagtgttgcagttaaaccaagaacatgtggc
+833224/1
CCCFFFFFHHHHHJJJJJJJJJJJJJJJJJJJJJJJJJJJJJJJJJIJJJ
@329645/1
ggcgtgtaatcactgctgaggcttgaacaagcccttctgatagcctgcaa
+329645/1
@@CFDDDBFDHHHIIJJJEHJGIIIGIEHHGEHEGHGGGHIJEIIGGIJH
@3924003/1
cctgtgttctgttgtttactagagaacttcttaataatgaaagatgccct
+3924003/1
CCCFFFFFHHHHHJIJJJJJJJJJJJJJJJJJJJJJJJJJJJJJIJIJJJ
@6916098/1
gagtactatcatcagctggtgtagaattacagaataactcatga
+6916098/1
@C@ADFDFHDFHHJBHJIBBEFHH>CHF<AFBFGIIGGGE<DF@
@6456528/1
gttcaagttcttgatttgcagatgatctgaatctcattggaggatgcttc
+6456528/1
CBCFFFFFHHHHHJJJJJJJJJJJJJJJJIJJJJJJJJJJJJJJJJJJJJ
@331180/1
taatatcctaacgttatcaggttttgggtagttgggtaatattttgataa
+331180/1
CCCFFFFFHHHHHIIJJJIJJHHHJJJJCGHHIJJIBGIJJJJJJJIJJJ
@331193/1
ggaaatttttcataaagaagtcgaatactgttcttaggaatatttccaat
+331193/1
CCCFFFFFHHHHHJJJJIJJJJJJJJJJJJJJJJJJJJJJJJJJJJJJJJ
@4935570/1
gcagttcattacctaagatatttgttatgatctccggccaagatcagccg
+4935570/1
???D=B;DDDA?DE::C:CEFFIAII<FF<FEFA?@EDDDDC8DDADCCA
@8012229/1
cagaaatatttcggcttctgcttccgt
+8012229/1
@@@DDDD>A8DFF@EEF@?CCBGG9DA
@6916965/1
gtggtggaggatatgaagtattataaggtacatatcctggggcac
+6916965/1
@@@F;DDD=DBAHHCGEBHCACGGGIC<FHII<<CHGAFHED@F=
@6917004/1
cgacaattgtaccaagctctggcatttt
+6917004/1
@@<DDD>DB<4?FDBBEFCGBB9EHHGG
@4936082/1
gttttgaataaaattaaggagtttcggaaacacgtttattattctgatca
+4936082/1
@@@FBFFFFHHHHJJIIGFHIAGHHGIIGIHIIJ:?GHGG9?DFIGG@GI
@5918182/1
cacggtctcaacaagttccgttttttggagaggcaactcaggataactat
+5918182/1
CCCFFFFFHHHHHIJIJJJJHIJJJJJJJJJJJJJJJJJJJJJJJJJJJJ
@7485619/1
ctccccttccgggtcatctacatgtcgaagcaa
+7485619/1
?@??7DDDFFF<?F>D4CH>FDEGFEGCGHG39
@834237/1
cgctaatttaaaaattgaatagtttttatgaaatgagtcagaattttcgt
+834237/1
CCCFFFFFHHHGHIIJJIJJJJHIJJJJJJJJJJJJIHHHIIIJJJJIJI
@834405/1
gtcagaattttcgtttggagcaaatacaatgtatttgctgtctttgtgtc
+834405/1
?@@DDFDDFHHHHHIIGB<GFHIIIIGHIIGGHHGIGIIIIIIGEIHIII
@1857980/1
ccggtctttctcgataatcaagtgttggtgcattcataattcgggcctta
+1857980/1
@B@FDFFFHHGHHJJJJIJJGHHIIGIJGHHEGIIJJJGIJJJJJJJJJJ
@5919516/1
gtcatttctttttcttgatctctttcattatcgtaaattgtcacggtctc
+5919516/1
CBCFFFFFHHHHHJJJJJJJJIJIJJJJJJJJJIJJJJJJHIJJIJHIJI
@5404791/1
ctccattcaattgaagaagcaatttcttcgcagcctcttgttttgcttct
+5404791/1
CCCFFFFFHHHHHJJJJJJJJJJJJJJJJJJJIJJJJJJJIJJJJJJJHI
@7487475/1
gtaacgattggaaaaataatcagaataagaacggtattgctctgca
+7487475/1
@;?DADD?HHFFD@>FHEEHGB<?@HGGIICHBAG9FCGDHG?F<D
@4936680/1
gtggaatgtatgacgatgatttgatatctatatttctcattttttctgct
+4936680/1
?@@F=DFFFFHHFIIFIG><FCD:A@CHE@EHIGBHIGAFFHCHHHIIEG
@4936945/1
cggttcttcttcttttttccacgtgaaatctttaggctgcagctcaacca
+4936945/1
BCCDFFFFHHHHHJJJJJIJJJJJJJJJJJJJGIHHGHJIJJJIJJJJJJ
@5921183/1
ctcatttagataaatttattgttgttcagaggcttaatacacagatatta
+5921183/1
CCCFFFFFHHHHHJJJJJJJJJJJIJJJJJJJJJJJJJJJJJJJJJJJJJ
@3382484/1
ggttgagacacttgctggggaggtggacctctttgtgcccatggagtttg
+3382484/1
@@@DBDDAHHFFHH@EBEGGFF??E;?GHGHGIEDHIIGGEIEE?D?BFD
@5921317/1
ggaagcgagcttgctgttgttgctgctgctgctgttgttgttgttgaccc
+5921317/1
CC@FFFFFHHHHHJJJJJJHGGIJJJJJIJJJIJIJJHIIHIIIJIJJJJ
@8015153/1
ctgattacttcttctcgaggtggctgcagtttccatatcatattatacct
+8015153/1
@CCDFFFFGHHHGGGIIBFE:GEGGIBGDDGGGIBID@H@BBDGGIEHFI
@5922025/1
tcaagatcattttaaactgcccttctgacacaccatctctgtaaaagagg
+5922025/1
CCCFFFFFHHHHHJJJJJJJJJJJJJJJJJJJJJJJJJJJJIJIJJJJJJ
@3383452/1
cgttaacggagtttgctgtcgaatactctgagcttgctgagcgactaatg
+3383452/1
???D?A=?DFF<CAEFI<A<A?GEG?EEFFFIFFFBBGDFFCEFFBACF8
@7487603/1
caggaacttcccagtcatcaggaataaagtcat
+7487603/1
@@@DDDDFHGHFA@HCHH>BHIGHIIBHBHGEE
@1858459/1
agtaaaacgtaagtggaagcataagctcccaattctttggtgataagaac
+1858459/1
@BBFFFFFHFHHHHIJIJJJJJJJJIJJJJJJJJJJJJJJGHHIIJJHJJ
@1859388/1
cttctgatagcctgcaattcttggttcaagatcattttaaactgtccttc
+1859388/1
@@@FFFFFHHAFHBEHBHHGGGHICFGHIIGHIIIAGGIIIIEHBFHI<F
@1859541/1
ccgcttgttgctgtacttgaggctgagatgaaggtggtctgctgggttgc
+1859541/1
CCCFFFFFHHHHHIJJJJJIJJJJJJJJJJJJJJDGIFHIJJJJJJHIJJ
@837261/1
cttcaacaatcgtcggtacaatgtaatatgagttttctttgttttcaaag
+837261/1
CCCFFFFFHHHHHIIIIJJIJJJHGJJJJJIIHIJJJJJJJGGIJJIJJI
@3384079/1
ccttgaatgaatttttcattcctccatactccttgtcttacaggtaccgg
+3384079/1
CCCFFFFFHHHHHIJJJIJJJJJJJJJJJJJJJJJJJJJJJJJJHHIJJJ
@8017058/1
attttatcggccaacatattactgacctcaaccgtacttctagcatt
+8017058/1
@@CFFFFDHHHHHJIIJIIJJJGIJJ@BGGGGIIHGHIABGGGIEGI
@8017332/1
gttcgtctcacccatgttaaattttttcagaatcatgtgattttttttcc
+8017332/1
@@CDFFFDHBHHHGHGDHFHHICHGIGGIIHGDGIJ>4BFCGIGIJIDE=
@4399932/1
ctgcactgtgacagtcttcaagcactgagttagaataccaacctgaattt
+4399932/1
CCCFFFFFHHHHHJHIJJJJJJJJJJJJJHIJJJJJJJJJJJJJJJJJJJ
@1861560/1
cttctttctgtgcatcatttttagattttcctgcaccgatgcaattaata
+1861560/1
CCCFFFFFHHHHHJJJJJJJJJJJJJJJJJJJJJJJJJIJJJJJJJJJJJ
@1861645/1
ctgttgttgaggctgctgtggtctctgctgttgctgttgttgctgaggct
+1861645/1
@@@DDDDDHFDFDGIGGHAFH;FHGHIDGG?FFHHEGGGIIIIII?BFG=
@4402269/1
tataacattatgcagttcattacctaagatatttgttatgatctccggcc
+4402269/1
8?@DFDEDFFHGHGIFHGIIJGHGHIFGG@HGIGGHIHIHF@GIIJAFGI
@5923378/1
gttcgtctcacccatgttaaattttttcagaatcatgtgattttttttcc
+5923378/1
CCCFFDFFHHHHHJJJHIJJJJJJJJJJJJJJJJJJJHIIJJJJJJJJIJ
@2882739/1
gtaatatgagttttctttgttttcaaaggctctaactaaaaattcttttt
+2882739/1
BBCFFFFFHHHHHJJJJJJJIJJJJJJJJJJJJJJJJJJJJJJJJJJJJJ
@336830/1
ggataagaaatacggtgttgtacacagtattcttgtagtgctccaatcgc
+336830/1
CCCFFFFFHHHHHJJGHHIJHIJJJJJHIJJJJJJJJJJJJJJJJJJJJJ
@1331420/1
agggccattatcgcatcatacggaatctgccgagtccttccttctagtgc
+1331420/1
@?@FFFFFHHD?BEHIIHIIIEGGIGHIIIIGGGBF9DFFGHGGGDBB<F
@1331588/1
gcatactttatcgtaacggtcatttctttttcttgatctctttcattatc
+1331588/1
CCCFFFFFHHHHHFGIJJJHIJJJJJJJJJJJJJJIJJJJJJJJJJJJJJ
@1331776/1
ccaactcatactgtcttcagcctcatgttataacattatgcagttcatta
+1331776/1
CCCFFFFFHHHHHJJJJJJJJJJJJJJJJJJJJJJJJJJJJJJIIJJJJJ
@4943741/1
gtatatataagattacaattcttaacattttttctttaaacaaagaacat
+4943741/1
CCCFFFFFHHHHHJJJJJJJJJJJJJJJJJJJJJJJJJJJJJJJJIJJJJ
@838430/1
gttgctgaggctgctgtggtctctgctgttgttgttgttgctgaggctgc
+838430/1
CCCFFFFFHHHHHJJJIJJIJJJJJJJJJJJIIJHIJGIJIJJEGIIIJD
@4403745/1
acctttctttccttttttgcccattattgtgtactatcttcaaagagaaa
+4403745/1
?@@D?;B:=DFBDGEHGG?FBE@@FD<GH:E9CDGHIICGEHEIFHI>FD
@838743/1
cctccttccaaaaaaatacagcaagtctggtaaatttatcgcaaggtaat
+838743/1
CCCFFFFFHHHHHJJJJJJJJJJJJJJJJJHHIJJJJJJJJJJJJJFHIJ
@2884638/1
ctcctcgactgccccgatgttggagcctatgctatccgttgtcgaggctg
+2884638/1
CCCFFFFFHHHHHJJJIJJJJJJJJJJJIJJJJJJJJJH<DGHIIJJJHH
@1864165/1
ggttcatgagttccactttcacaatcaattaattggtaacatggtaaaat
+1864165/1
BCBFFFFFHHHHHJJJJJJJJJJJJJIJGIJJJJJJHIGIJJJJHIJJJI
@5928907/1
cccctctggtatccaaaggcactgttttcaccggaggaatttgtttgtga
+5928907/1
CCCFFFFFHHHHHJJJJJJJJJJJJJJJJJJJJJJJJJJJJJJIIJJHIH
@4404482/1
tggtagatgaggatactttaatctaatattatattgactaacaaaatatc
+4404482/1
@@@DFFFDFFHFGBGG9EIIJJIIIIGJIIJFIJIJIIIIEIGHIIJJIJ
@338719/1
atacctatttacatgcctagacttgtgcaccagctaaagaagacttatct
+338719/1
CCCFFFFFHHHHHJIJIJJIJIJEHHGEIHGIIIIIIGIIGIJIGIIJJJ
@1865642/1
agaattacagaataactcatgaatgctttctaatgtttcttcatttaaaa
+1865642/1
BB@FFFFFHHHGHJJJJJIFHIIIIIIJIIJJJJJFHIJJJJJIJJJJJJ
@5409822/1
tataagaacaatgagtgagagcttgcaagaggtaacttctgtcttgaaat
+5409822/1
@C@DFEFFGHHHHJJFFHIHHJHIJJIIJJJGGFHIIJJJJGHHIGIIIG
@5409945/1
gacctctttgtgcccatggagtttgacctctaggaccagtttgcaaaggg
+5409945/1
CCCFFFFFHHHHHJJJJJJJJHIJJJJJJJJJJJJJJJJIJJJJJJJJJJ
@6926400/1
gagctcatcaagcttcggtccgactgatg
+6926400/1
@@@DFFFFHHHDHJJIJJ7FHHEAGGCFI
@1333277/1
aaccattttatcggccaacatattactgacctcaaccgtacttctagcat
+1333277/1
<?@FDDDFHDDDDGEHGIIIHIIIIII@DG9GGIIIIB:?=FHGEHIFHI
@8027382/1
gcaggaaatggtgaactgcctttcatgaggaaggccctcttcattttcgg
+8027382/1
@@CFFFFFGHHBFHGIIJIJJJIJIIEAHDIJJJIJJJGIJIIIGIJIDG
@2405460/1
catgacctaagagttttattaaagttggatcattagcagaaatcctcatt
+2405460/1
CCCFFFFFHHHHHCGHIJJJJJJJJIJJJJJJJJJIJJJJJJJJJJJJJJ
@5930159/1
ggaggccatcgcctggtcatgcataattcttgtagaagaccaatagggtt
+5930159/1
CCCFFFFFHHHHHJJJFHJJJJJJJJJJJJJJJJJJJJJJJBHFHIJJHI
@4946261/1
tgacattagtctagtttgatgagctgtagatcctatcgagaggctaatat
+4946261/1
@BCFFFFFHHHGHJIIJJIJJJJJJJJJJIJJJJJJJJJJIIJJJJJJJH
@3392728/1
gctggtgcatgtaatactttgtagatatcagacatttcttcaggg
+3392728/1
?81BDBB?>BFCD<BFBEHH<ACE:FD<CADHG<EBCFEFF9CDD
@8030256/1
aggtagtgtcgacaattgtaccaagctctggcattttcctgtgactgatt
+8030256/1
@@CDDDBDFFHHHIIIJJHGHIGHIJDHIEEGGIJJIGIG>BG>FHIIII
@340373/1
tgtccttctaacctgttcttcttgaagttggttcagctgtagtctgtctg
+340373/1
CCCFFFFFHHHHHJJJJJJJJJJJJJJJJJJHIJJJJJJJJJJJJJJJJJ
@340515/1
cttcattgtaaaaataataaggaagattatttacagtaaaaattataata
+340515/1
CCCFFFFFHHHHHJJJJJJJJJJHJJJJIJJJJJJJIJJIJJJJJJJJJJ
@5411882/1
atcagcgccaacaacaatgacaggtttttgaaaaaattttggccaatagc
+5411882/1
CCCFFFFFHHHHHJJJJJJJJJJJFHIJJJJJJJJGJJJJJJJJIJJJJJ
@6464724/1
caagagcttggattgcctcctgcggaccattagttgaagtcccagccctc
+6464724/1
CCCFFFFFHGHHHJJJJJJJJJJJJJJJJJJJJIIJIJJIHJJJJJJJJJ
@4947037/1
agctgcgacaccatctgatgcctggtgcggaggctaccttgccgtaggaa
+4947037/1
CCCFFFFFHHHHHJJJJJJJJJJJJGHIJJJJJJJJJJJJJJJJBHIHHH
@5931799/1
gttcttcttgaagttggttcagctgtagtctgtctgcatctgtatatgcc
+5931799/1
CCCFFFFFHHHHHJJJJIJJJJJJJJJJJJJJJJJJJJJJJJJJJJJJJJ
@3394622/1
tccacttctccctgcagttcatccataattcagaaagaatatacacaaca
+3394622/1
CCCFFFFFHHHHHJJJJIJJJJJJJJJHHJJJJJJJJIJJJJJJJJJJJJ
@6928226/1
gataataatgcctcagagctaccttggcagctgctaattttgcttggtgt
+6928226/1
@@@ADFFFHAFHAHAGIFFIGIJEECHCGFGCCEG@@?DHIGIHGIIFG9
@8032601/1
ctggagctcatcaagcttcggtccg
+8032601/1
@@@DDA>DAC?FBH9AC:CDF?C6@
@3395182/1
cttaatcatacaataattagcttaatattagaaatcttaataaataggac
+3395182/1
CCCFFFFFGHHHHJJIIJJJIJJJJJJJJJJJJIJJJJJIJJJJIJJIJH
@6928754/1
gttgagtttggtgggtaggggttgtttccctagactg
+6928754/1
@@@FBDDF?FHAFHIEBHHID1CFGCGGHIDGIEIIF
@4948548/1
caaagatagtaagttatttcttctaaattctgctctgataaattagaat
+4948548/1
CCCFFFFFHHHHHIJJJJJJJJJJJJJJJJJJJJJJJJJJJJJJJJJJJ
@4948643/1
ctatcctctggaggaattcctttaaactgatccatgatcaatctcatagg
+4948643/1
???ADDDD?DD?D1<AEE4FEF<<BE@@EEFI4EEFEFIDEBDFCEICCE
@4408132/1
cgcagattaaaatttttaagtacgactaagtgagcacactaaatcaccac
+4408132/1
CCCFFFFFHHHHHGIJJIJJHHIJJJJJJJEHGIJJJIJJGJJJJJJJJH
@4408171/1
cttttttttgacctacccttgccgatagcaataaggcctttggctttaac
+4408171/1
@CCFFFFFGDDDHGHIIIHGHEGIIIIDHIJIJJIJGGGGIJGIJIIHHE
@4408213/1
ctgcaattcttggttcaagatcattttaaactgcccttctgacacaccat
+4408213/1
C@@FFDDBFHFHGAEFGGGHIBGIGHIIIGIIGGEGDFGGHGICHIIGBH
@6466454/1
ctcgatacaaaataattctatgaggcttgtagccaccggtacttttgtaa
+6466454/1
CCCFFFFFHHHHHJJJJJJJJJJJJJJJJIJJJJJJJJJJJJJIJJIJJJ
@3932941/1
ggtcgtgagaagctgcaacggctgctatagatggaacgttgatctggtct
+3932941/1
@C@FFFFFHHHHHIJIJJJJJJGIIGIIIJJGJJJJIJBHHGIJJJJDHH
@5414181/1
atccacgatttcggcagcttttacctcattttcactcagaagaaataata
+5414181/1
CCCFFFFFHHGHHJJGJJGIIJJJJJIFIJJJJIIJJJJJIIJJFIIGIG
@7495440/1
ctaatatttgagcagaaggtgctggtgcatgtaatactttgtagatatca
+7495440/1
CCCFFFFFHD<FHGGIJHEEDHH@FCFHEGIHI<FGGGIEGCDHCHGCHG
@1871076/1
gccatagcatagttcctgctttagggtttcttccgctaatttaaaaattg
+1871076/1
CCCFFFFFHHHHHIJJJJJJJJJJJJFHIIJJJJJJJJJJJJJJJJJJJJ
@4409086/1
agaacaatgagtaagagcttgcaagaggtaacttctgtcttgaaatctgt
+4409086/1
CCCFFFFFHHGDFHIGIJGIJJIJJIIIGHIIJIJJGFHHIJIJIHIGHH
@4951767/1
cgattggaaaaataatcagaatatgaacggtattgctctgcagggaacgg
+4951767/1
CCCFFFFFHHHHHJJJJJJIJJJJJJJJJJGHJJJJJJJJJJJJJJJJJJ
@8034568/1
catgatgacattcatctataactaat
+8034568/1
@@@DDF8DDADHFCFGIJJBHHHJIJ
@844395/1
atcatctgattagtagtaacgattctccactgaaccaaatcggctccttg
+844395/1
CCCFFFFFHHHHHHIJHIJJJJJJJJJJJJJJJJJJJJJJIJJJJJJJJI
@6468089/1
cccgcttctttccaaatctggacattatattgataagtgtatttatacct
+6468089/1
CCCFFFFFHHHHHJJJJJJJJJJJJJJIJJJJJJJJIEGFIIIJIJJJJJ
@1872200/1
ccatggttgtcgaggaggtccctgttgttccattgcttgaggtctggtaa
+1872200/1
CCCFFFDDHHHFFIHIIJIGEHEHIGGGHGGIJGBGFHFGGGBFHIJFDH
@3933749/1
gatgagcataataggtaggtgcagggtatgaaactgaacgtgtacacctg
+3933749/1
CCCFFFFFHHHHHJJGHIJIHIIJJJGHIJJJJJJJJJJJGGGGIIIJIE
@4953806/1
aatactttgtagatatcagacatttcttcagg
+4953806/1
;??DDBD:ADDA4C4:EE<F:<:<C33C:FB3
@343313/1
gcagggaattctaagagggtacacaattcaggcactaatgtctcttcaaa
+343313/1
CCCFFFFFHHHHHJJJJJJCGHJHJ<CGIJJJJJIJIIIJFGIHIJJIGI
@3934657/1
ctccaatcgcattccctttcacactagggacatgaggtgaaattattggt
+3934657/1
CCCFFFFFHHHHHJJJJJJJJJJJJJJJJIJJJJJJJHHIJJJJJJJJJD
@3934877/1
gcctcttttaccattgtacgagtttgagcatcattcattttcttcattgt
+3934877/1
B@BFFFFFGHHHHJJJJJIJHIFGHJHIJIJJJJJJIJJJJIIJJJJJJG
@4410534/1
cacttttgttattggtttccttatcagtaatctcgaatctattatctctt
+4410534/1
CCCFFFFFHHHHHJJJJJJJJJJJJJJJJJJJJJJBGIJJJJJJJJJJJJ
@1339473/1
ctcttctcttggtgttcaacaaatctcttaatgatatcagtcagcttaca
+1339473/1
C@@DFFFFFAHDCECGGIGIJJIJJJGIIIFIICIIJJJJIIGECGHGII
@1340233/1
gtcggcagctgggaatcctttgtgagccacatcaatgttaaggaatggtt
+1340233/1
@@CFFDFFHFDFHIIGIJIIEFFGHGGIIIIJIIIIJBHIGHIJIJJI?F
@5416695/1
cccaattctggcccaagaggagagcttttattgaatagaataggaatgtc
+5416695/1
CCCFFFFFHHHHHJJJJJJJJJJJJJJJJJJJJJJJJIJJJJJJJJJJIJ
@6933219/1
tagctgagtaaggagttgaaggattttctaaa
+6933219/1
@@@DFFFF:CDFHGHFHFGIIJGIHJJC>EA9
@5934969/1
gtctctgctgttgctgttgttgctgaggctgctgtggtctctgctgttgc
+5934969/1
CCCFFFFFHHHHHJJJIIJIJJJJJIJIJJJJIJHGIDHIIJIJJIIIJI
@344099/1
gtaggaaataagaaagcaagagaaggaagtgaggtacacagttgcagtcc
+344099/1
@@CFFFFFHGHHHJJJIJJJJJJJJJJJJFHIJJFHJJJJJIIJJJJJJJ
@7497427/1
ctatcctctggaggaattcctttaaactgatccatgatca
+7497427/1
@@@DDFFFHHFBHGGHGGHIIHHIEHIGHIG>EHIEC4?F
@8036037/1
tcttgttttgcttctttttttgacctacccttgccgatagc
+8036037/1
@?@;DDBDHHGHFGIIEIII<G@FE@FFHBGGIIIEDHGH9
@2412535/1
gtcccctcttttgggtggaatgtatgacgatgatttgatatctatatttc
+2412535/1
CCCFFFFFHGHHHJJFHIJJJJIJJJJJJJJJJJJJJDHIIIJJJJJJJJ
@5935923/1
ccctgagattggggaggactcaatgccaacattgaccctaggcaaggtac
+5935923/1
@CCFFFFFHHHHGJJJJIIJIJJJJJJJIIJGIIJJJJJJJJJJJJJFHI
@344478/1
gactatgtttgatgacatatcaataacattctcctcaaccttttgtaaca
+344478/1
CCCFFFFFHHHHHJJJJJJJJJJJJJJJJJJJJJJJJJJJJJJJJJJJJJ
@4412043/1
actattaaagttgatttgtcttatagacttgacaattttttcttttcttc
+4412043/1
@@CDFFFDDHHFHIJJEHEFGIIIHIGGIJJHIJIJJJIJJEIJJJFHG>
@4957554/1
gctttctaatgtttcttcatttaaaaccgctgtgtctctttctttttttg
+4957554/1
CCCFFFFFHHHFHJJJJJJJJJJJIJJJJJJJIIGHIJJJJIJJJJJJJB
@3936844/1
gatttcggcagcttttacctcattttcactcagaagaaataatatctcag
+3936844/1
CCCFFFFFHHHHHJJJJJJJJJJJJJJJJJJJJHJJIJJJJIJJJJJJJJ
@6934061/1
ctcaaacatgcaaatgtgacattattgactaaggccg
+6934061/1
@@@7B?DDH>?<DGG?DGGC?@H@HHIAHAAGH?@F1
@8037741/1
caaatccttaatatacgcaacaaagctttcacgttcataa
+8037741/1
CCCFFFFFDHGHGEIIGEGGIGIDFIG>@GEHAFGGIIBH
@6934962/1
cagcaataaacgtttttccagagccagtaggtaaaaagattattgtattt
+6934962/1
@@@FD>DEDHHFDG9FHGHHHGGICEAHGGE@DEEGGDGCEIGGG49B44
@2414023/1
cgagacaacgtgatataactatgaagaatcatgtgataaaaaatagcagc
+2414023/1
@BBFDFFFHHFHFIGIJJJJJJIJJJJJJJJJJHGIJJJIIIIJJIJJJG
@7499536/1
ctcaaccttttgtaacatcgacaacaccgcttgtgcg
+7499536/1
@@@DD?DDDFFHFEGGHFFC>@DGGI?@FFA<D?FEF
@346614/1
gctcaaacatgcaaatgtgacattattgactaaggccgatctgaggtctg
+346614/1
CCCFFFFFHHHHHJJJJGIJJJJJJJJJJJIJJIJJJJIJJJJIJIFFHI
@2894971/1
tctcattcttagttgtaacaactaggggcaccatgacgatagctttattc
+2894971/1
CCCFFFFFHHHHHJJIJJJIJJJJJJJJJJJJJJJJJJJJJJJJJJJJJJ
@4413624/1
gccaatagctgtgggttatatggtgattgatgccattcaactttgcatta
+4413624/1
@CCFDFFFHGFHHGE@AFHEBEGFHD@HGIIIIEGHIHIIEHEHIGEGGI
@4960880/1
gccttaccttcagctgagtgagttaaaacagtacatcgcacaacaaacac
+4960880/1
CCCFFFFFHHHGHJJJJJIIJJHJJJJJJJJHIJJJJJJJJJJJJJJJJJ
@3937858/1
cttcattgtaacttggcccgcaacaattgtacacaactccataggaagcg
+3937858/1
CCCFFFFFHHHHHJJIJJJJJJJJJJJJJIJJJJJJJJJIJJJJJIJJJJ
@1343181/1
gctgctgctggggctgttgttgccactgctgctgctgcggctg
+1343181/1
@@@DDDADBFFF<@@@EEHHGC@EHBBFDEG>DAGIGGHFHII
@4414070/1
gtaaaaattgaccttctgaaacaccatctcgatacaaaataattctatga
+4414070/1
C@BFFFFFHGHHHIJIJJJJJJJJIJJJJJJJJJJJJJJJJJJJJJJJIJ
@347436/1
gcctaattgatccataataagtctaaatagaccttcagggtcattatggg
+347436/1
CBCFFFFFHHHHHJJJJJJJJJJJCECAHHHFGGIJIHJJDGHIJIJJJJ
@4414459/1
gcaacaaccacagaagtaaaaaaacaacaggagcgtattactaggtgggc
+4414459/1
CCCFFFFFHHHHHJJJHIJJJJJJJJJJJJJJJJJHIJJJJJJJJFHIJH
@7500440/1
ggaagctttacaactcctaatcctgtttcatccgcaattttctgacgga
+7500440/1
@@@FFAB?FH?H?AGGFE>H>CAFAACFHGI<?GBCDFGG9BGAGDD0?
@4961782/1
ggcaatgtgacctcaagttccatcctatcattgccaattggtagtggatc
+4961782/1
CCCFFFFEHHHGHJJJJHHIGIJIJJJIJJJIJJIIIGIIJDFHHHIFIJ
@849748/1
gtcacttcaaactgttgctcagcagctatctcttgtaggaactggactgc
+849748/1
CBCFFFFFHHHHHJGIJJJJJJJJJJJJJJJJGJIHIJJJJJIJJJJJJJ
@849881/1
cacttttgttattggtttccttatcagtaatctcgaatctattatctctt
+849881/1
CCCFFFFFHHHHHJJHIJJJJJJJJJJIJJJJJJJJJJJJJJJJJJJJJJ
@4414604/1
gaccgttgctttataaatttcacacttatttagttaaaattatttgtttg
+4414604/1
CCCFFDFFHHHHHJJJIJJJJJJJJJJJJJJJJIJJJJJJJJJJJJFHIJ
@2416562/1
gtacaaatttctattcccgattatttttcctttgatgctgctcaatttac
+2416562/1
CBCFFFFFHHHHHJJIJJJJJJJJJJJJJJJJIJJJJJJJJJJIHIJJJJ
@348459/1
ctgcttgtggaaaaccaccacaaatccacttggaaaactgtttatcatag
+348459/1
CCCFFFFFHGHHGJJJJJJJJJJJJJJJJJJJJJJJJJJJIJJJJJJJJJ
@8044360/1
ctctgtatcaacaactgtaccagccggcacattcatatttctcccatctg
+8044360/1
CCCFFFFDHFHHHJIJIIJIIJGDCHIIJJGGHGIJGIHIJIIHGIJEGF
@6937505/1
cagagaggaaatagtattttttcttcatcgtcttgaacttcatttcc
+6937505/1
@@CDDDDF<DFFDFEGGHIJJJJIJFIHACG<FCGB<D>EG?BFIHE
@6937666/1
cttcaaacataacagaaaaaaattgaaaataaggattccagtactactga
+6937666/1
@@@FDDE?F>B>DGEHIIGJIBGBFGHIIBFCDH@3??FCG49BCFEEG<
@2417269/1
gcaagaggtaacttctgtcttgaaatctgtagcccaatattgattcc
+2417269/1
CCCFFFFFFHHHHJJJJHJJJJJJIJJJJIIIJJJJJJJJJJJJJJJ
@2418409/1
gcaaaatattttaaatgacaattactgtcatataaactcctctaattaag
+2418409/1
@@@DDDDDFHBHHIIIB<B?FHIIIIHDD?DHHIIGIGHIACEGCFGH@H
@5941815/1
ctttggcccctcttaaccagttcttcttcaaattgattacaaagactcag
+5941815/1
@BCFFFFFHHHHHJJJJJJJIJJJJJJJJJJJJJJJJJJJJJJJJJJJJJ
@853077/1
gtttcattccgcagattaaaatttttaagtacgactaagtgagcacacta
+853077/1
@@@FFFFDDDDFDHEIEHHGFIIIIIIIFGGFBBHIIIDDEHGEH;FFGD
@7503275/1
cactgttttcaccggaggaatttgtttgtgattttttattgtatcccaat
+7503275/1
@?@DFEFFFHHHHIIHIJGHIJIIGAHIGGCGGDDG>HHICGFGIH<<CB
@3404051/1
gtcacaaacctgttagcagctggttgccttaaaacaatgtcaagagcttg
+3404051/1
CCCFFFFFHHHHHIJJJJJJJJJJJJJJJJJJJJJJJJJIJJJJJJJJJJ
@4417429/1
ggtaacttctgtcttgaaatctgtagcccaatattgattccagaacttcc
+4417429/1
@C@FFFFFGBHHFJJIJGEGIGHHHIIIHHGGIJJGGGEGEIJJIFIGGI
@5943015/1
agcaggatgacacttaggtcgtgcatggtttaagaaagaccaaaggtttc
+5943015/1
CCCFFFFFHHHGHJJJJJIIIHIJGJJJHIJJJJJJIJJJJJJJJJFHIJ
@3941735/1
ctcgactgccccgatgttggagcctatgctatccgtagtcgaggctgggc
+3941735/1
@@CFDDDDFDFHHEGHCFHEHCBGBGGIGIIGGHHGHGFBFGHIIGIIIE
@854487/1
gtcctgtacctttgaatgtccctttgccaaatacttcaactgtgactcta
+854487/1
@@@DFFFFHFHFHIIIIGEFHIIIJIGGIGEHIBHGIIJGGIIJIEGGII
@3941931/1
aggattcctatgttagttgtcttcaaaaattagttctactacctcatgga
+3941931/1
CCCFFFDFHHHHHJJJHIIIIJJJJJJJJJJJJFHIJJIJJJJJJIJJJI
@1881624/1
ggtctctgctgttgctgaggctgctgtggtctctgctgttgttgctgctg
+1881624/1
CCCFFFFFHHHHHJJJJJJJJJJJJJHIJFHIJJJJJJIJJGIIJJJJJI
@3404811/1
gcccattattgtgtactatcttcaaagagaaaaagtgcaatactaaaatt
+3404811/1
CCCFFFFFHHHHHHIJJJJJJJJJJJJJJJJJJJJFHIJJJJJJJJIJJJ
@855478/1
gtcgtgagaagctgcaacggctgctatagatggaacgttgatctggtctg
+855478/1
BBCFFFFFHHHHHJJJJJJJJJJJJJJJJJJJJIJGIGHIHJIIJJEHJI
@3405201/1
gcatctcctaggaattctaaacgttcattgtgagttatatttgattcagt
+3405201/1
CCCFFFFFHHHHHJJJJJJJJJJIJJJJJJJJJJIIJJJJJJJJIJJJJI
@6477592/1
gtaaagttttgcctataagaacaatgagtaagagcttgcaagaggtaact
+6477592/1
CCCFFDDFHFFHFHEGIJGIIIJIHHAH9CDHEHCGGFDGFFDGH:BDFI
@4419486/1
gtgataagaactatttctttaagaatattttggatttcattgatagtatc
+4419486/1
@B@FFFFFHHHHHJJJJJJJJHIHIJJJJJJJJGHIJJIJJJIJJIFIIJ
@6478016/1
agcaagtctggtaaatttatcgcaaggtaacgtaaaacaatatctattca
+6478016/1
@@@DFDADDFHABEHIIIIIICHHIIEAEHEHGIIIIGGDCHIGHGIIEH
@4965154/1
ctcatgttataacattatgcagttcattacctaagatatttgttatgatc
+4965154/1
CC@FFFFFHBHFHGGIIGGGGEIIJIGHIEIIIIGHIGGIIJJJJGIIII
@4965224/1
ccggaaagaacctagtgtgatggcgtttctgtaccactataaatgtaatc
+4965224/1
@@@DDADDAFA?FFC2:2AHD@9CDGFFCFFICBF?DFEFIIIFF?DDEF
@2899898/1
catagcatagttcctgctttagggtttcttccgctaatttaaaaattgaa
+2899898/1
CCCFFFFFHHHHHJJJJJJJJJJJFHIJJJJJJJIJJJJJJIJJJJJJIJ
@8047393/1
ctgctgtggtggttcttgcctttgcagctgttgtg
+8047393/1
@@<DBDDD?=AD8C@F@BHI@>?<H>E<B?::C11
@5425057/1
gttaactttataatcaatcggcatttctttcagaccaaaatttctttgta
+5425057/1
CBCFFFFFHHHHHJJJJJJJJJJJJJJJJJJJJJJJJJJJJJJJJJJJJJ
@5425145/1
gtaaaaattataataaaacaaaaattaactttttaatcacattggatcta
+5425145/1
CCCFFFFFHHHHHJJJJJJJJJJJJJJJIJJJJJJJJJJJJJJJJJJIJH
@5946382/1
ctcagaagaaataatatctcagcaccaattttatgatttctcttctcttg
+5946382/1
CCCFFFFFHHHHHJJJJJIJJJJJJJJIIJJJJJJIJJIJJIIIJJJJIJ
@352968/1
gcagggaattctaagagggtacacaattcaggcactaatgtctcttcaaa
+352968/1
CC@FFFFFHHHGHIJJJJJCFHIIJIJJIJJJJJJIJIJJIIJJJJJJJJ
@3405969/1
atcaggctttatgtttttgtattcttcaatggttgctgctaaatcttcaa
+3405969/1
CCCFFFFFHHHHHFHIJJJJJJJIJJJJJJJJFFHJJJJJJJJJJJJJJJ
@1884010/1
gatctgaagggcggtcccctcttttgggtggaatgtatgacgatgatttg
+1884010/1
CCCFFFFFHHHHHJIJJJJJJJJJJJJJBFHGJJJEIJJJJHHHHDFFFF
@6942964/1
gcctagacttgtgcaccagctaaagaagacttatctttaaacggcagctt
+6942964/1
CCCFFFFFHGHHBHIGIIIEDHDHGHGG3FHGBDFBHEIHGHIEBFAD??
@6479380/1
ctcagagctaccttggcagctgctaattttgcttggtgtttgttttctcc
+6479380/1
@@@DBB?BHDDFFIIIII@GEEGEBFCFHHIIGHEGHHDFHGFBFBGHDG
@1884524/1
ctgtagcattgtaatttcttgttcttcttgtttcttttctttaacatttc
+1884524/1
BCCFFFFFHHHFHGIJJJJJJIJJJJJJJJJJJIJJJJJJJJJJJJJJJI
@3946249/1
ctctatttcattgtgcattaatctatagaaaattttccaaacagtattta
+3946249/1
CCCFFFFFHHHHHJJJJJJJJJJJJJJJJJJJJJJJJJJJJJJJIIJJJJ
@4966705/1
ctgctaaatcttcaagtacatagtacataactttagctgtcgtctttctt
+4966705/1
@@@AD;DDAFBDFFFIFIIHFI>CHHH@HIIII>?E?F@C>BG=GIIFFF
@1885751/1
caaatagtacttcaccaaaaactttgtcagccgcttctataccaccatca
+1885751/1
CCCFFFFEHHHHHJJJJJJJJJJJJJIJJJJJJJJJJJJJJJJJJJJJJJ
@5948249/1
aacgattggaaaaataatcagaataagaacggtattgctctgcagggaac
+5948249/1
CCCFFFFFHHHHHJJJJJJJJJJJJJJJJJJJGIJJJJJJJJJJJJIJJJ
@8049766/1
agataatcccatatcatggagacattaacttgcgtagcatactttatcgt
+8049766/1
@CCDDFFFHHGHHJIGIJDIEEHIIIJIIJGHCHIGIDDBBF9FGGIIDD
@5427482/1
cctctttgtgcccatggagtttgacctctaggaccagtttgcaaagggaa
+5427482/1
CCCFFFFFHGHHHJJJJIJHIIJJJJJJIJJJGIJIJHHIJJJJJJIIJJ
@5427495/1
gctctccaaaattgtaaatccaggaacttcccagtcatcaggaataaagt
+5427495/1
CCCFFFEFGHGHHJJJJIIJJJIJJIIJIGJJJJJJIIJJIJIIIJGJJG
@5427605/1
gttgatctggtctggagctggatgagtgacatcagcgccaacaacaatga
+5427605/1
@@@DFFFFHHCFFIJIJIIJJFHHGICHHIIGHIJGIJJIJJJJJJJJJJ
@8050228/1
ggaagttttatttacattttttgcctgaacacattgggtcgccataccta
+8050228/1
@@@FFADDGHHDDHE4CGHIIIIIIGHACHCFEEHHCA?BHGH=DDDH@F
@2902475/1
ttcttcattcatgctttcaagtatttttaacccaaataatccagcaactt
+2902475/1
CCCFFFFFHHHHHJJJJJJJJIHJJJJJJJJJJJJJJJJJJJJJJJJJJJ
@4968521/1
tgttgttgttgttgaccccatggttgtcgaggaggtccctgttgttccat
+4968521/1
@C@FFDDDDFHHDGIIJJJGIII?HHHIJGIIHIG?FHHIJIJJIJJIEH
@1887173/1
gtaaggagttgaaggattttctaaagctttgaattcataagttggttgtt
+1887173/1
BBCFFFFFHHHHHJJIJJJJJJJJJJJJJJJIHIJJJJJIIIIIJGGIHI
@1887242/1
cttttatcataatgagatcaagtttttttcgaatcaaatgaagctg
+1887242/1
@@@DFFFDHHFHACGHGGHIGECCEFGEGFHGHGGFHGGGDGGDFH
@1349701/1
gttgagtttggtgggtaggggttgtttccctagactgtggttgagacact
+1349701/1
@@@FDDBDHBHDFGICGHHEG?@FGII>GGGII?FHFDFGDGGB@=DCHH
@1887582/1
ctcgcaacttaggttatgcgaagtacataactttctttgtatctgcatga
+1887582/1
CC@DFDDFFGHHFAEGIIIIIIIFDEHHIIEHIIIIIIIHG?FHGBHIHE
@8051431/1
cttgatactccctgggtttaaaatcttcaataacattactcatttctgat
+8051431/1
@C@DFFFFGHHDHCGEGGGIGEIFFEHIDCFIGGGGB<DBHHA@FDBGHH
@8051527/1
gtatatataagattacaattcttaa
+8051527/1
@@@DB?DDH>AC<FBHGGIBHAHC?
@6481791/1
gaggaagttggtgtagaggtgcaggctggccatgttgaatagcttgctgt
+6481791/1
BCCFFFFFHHHFHGIJJJJFGIJJJJJJJJJJJJJJJJIJJJJJJJJJJG
@356275/1
ctaatatttgagcagaaggtgctggtgcatgtaatactttgtagatatca
+356275/1
CCCFFFFFHHHHGIJJJJJFHIIJJHIJJJIIGIJIJJJJJIIIJJJJJJ
@1889035/1
ctgcccagccacaatgttacaaacctctagaggtagatatgtgtgcttgt
+1889035/1
CCCFFFFFGHHHGIIJGIJIJIJJJIJIJJIJJEGHIJIJJGIDHHGIIH
@2905283/1
agcactaccttcagcgggagaccttggctttgccgcttgttgctgtactt
+2905283/1
CCCFFFFFHHHHHJJJJJIJHIJJJJJJJJJJJJJJJJJJJJJJJIJGIJ
@8053064/1
gtccttttatcataatgagatcaagtttttttcgaatcaaatgaagctgt
+8053064/1
CCCFFFFDDDD>FEHGFBDHGEH@GHIBHGHIGGICHI<GHGHII@HGGH
@8053759/1
catcattcattttcttcattgtaacttggcc
+8053759/1
?@@D1BDBDFFFDEF4ABEGBHBFDH><<C>
@7510084/1
cttcaagatagaacccaattctggcccaag
+7510084/1
@@@DD?D:FFF4CDGEF?F9BHFFEDFE:?
@4423647/1
gaatgaatttttcattcctccatactccttgtcttacaggtaccggtctt
+4423647/1
CCCFFFDFHHHHGIIIHGJIJJJJIJGGIIJJJJJJJJJIHIIJJGFGII
@5950490/1
gtaaaacgtaagtggaagcataagctcccaattctttggtgataagaact
+5950490/1
CCCFFFFFHHHHHIJIJJJJJJJJIJJJJJJJJJJJJJJFHIJJJJJJJJ
@4424327/1
cgggcatttttactacaccatctaacctctacaattttgttttgtttctc
+4424327/1
CCCFFFFFHHHGHJJJJJJJJJJJIIIJJJJJJGJJJJJIIJJIHIJIJJ
@6947503/1
cttccgttccaccctttctgctgcgatctttgccatagcatagttcctgc
+6947503/1
CCCFFFDFHHHGHJJJJJJJIEHIIGGIJJIJCFHHIIJIJCGHIJIJII
@6948000/1
tatgactcccaagctgctatgagtactatcatcagctggtgtagaattac
+6948000/1
@C@FFFDF>DFDFGGIGECHHIIHAHHC<4AFGE<FCGA?BFHGGIJAGH
@5951701/1
ctttttcttgatctctttcattatcgtaaattgtcacggtctcaacaagt
+5951701/1
CCCFFFFFHHHHHJJJJJJJJJJJJJJJJJJJJJJJJJJJJJJJJJJJJH
@3409990/1
gtacttctagcattagaagtttcttctccagctaaggctgtatcatcaac
+3409990/1
CCCFFFFFHGGHHJJJIJJJJJJJJJJJJJJJJIJJJJJIHIIJJJJJJI
@1891053/1
cctatccttagtcttcagttcagcttttggattagaatatacagcataag
+1891053/1
CCCFFFFFHHHHFJJIJJJIJJJJJJJJJJGIJJJJIIJJJIIEIJJJJG
@861406/1
aatcaattatgatactgtctccttcaacaatcgtcggtacaatgtaatat
+861406/1
??@DFDFFAHDDDHGHEHIEHGGIGDHEHIGIIFGEG?FFGGFHDGGHAB
@3411247/1
gtcccctcttttgggtggaatgtatgacgatgatttgatatctatatttc
+3411247/1
CCCFFFFFHHHHHJIEGIJJJJIJJJJJJJJJHIJJJDGGGHJJJJJJJJ
@6948960/1
ctggtcaccgggttgttgcctaacaggag
+6948960/1
@@@FFFFFBAAADEGG?>CFIIGFGG;3?
@3411703/1
tccacacctttgtcaccactatattcaccaaccgttaacggagtttgctg
+3411703/1
CCCFFFFFHHHHHJJJJJJJJJJJJJJJJJJJJJJJJJJJJIJHIJJJJJ
@8054779/1
atcacgtcgtctttttttaccaaaccggtattttccccttggcaacaaac
+8054779/1
@@@FFFFFGHHDGIDGHJJJIJIIICGIDAHBIIJIJIIII@HHGH@HEE
@4972189/1
ccagcattctacagtatatttgagtaccacccttacagctatagatctta
+4972189/1
@@@@?DDDFDFDFGA<CFGA?BFGHG9<C@7CF;EGHG@FHEE@FAFDGH
@862403/1
atcctctcattcttagttgtaacaactaggggcaccatgacgatagcttt
+862403/1
@C@FFFFFHHHHHJJJGHIIJJJJJJJJJJJJJJJJJJJJJJIJJJJJJJ
@4427526/1
cgtgagaagctgcaacggctgctatagatggaacgttgatctggtctgga
+4427526/1
C@@FFFFFHHHHHJFIIIJJJIIGIIIGGIJJIJJJJDGIIJIIIJIHH=
@4427531/1
cttgaagacaaggtaaatgaggataccttaatttcattttgtatttgtct
+4427531/1
CCCFFFFFHHHHHHIJJJJJJJJJJJJJJJJJJJJIJJJJJIJJJJJJJJ
@3412613/1
ctctaactaaaaattcttttttaagtaacaaagcttcagtaaataacaaa
+3412613/1
CCCFFFFFHHHHHJJJJJJJJJJJJIIJJJJJJJJJJJJIIJJJIJJJJJ
@6950662/1
gtggcctatcctctggaggaattcctttaaactgatccat
+6950662/1
@?@DDDDD4CFDF@FAFGI1AB:CBBHCCHFFEF9@F:?D
@3413538/1
gccgcttgttgctgtacttgaggctgagatgaaggtggtctgctgggttg
+3413538/1
CCCFFFFFHHHHHJIJJJJJJJJJJJJJJJJJJJJDGIGHIJJJJJJHIJ
@864210/1
cagttcattacctaagatatttgttatgatctccggccaagatcagccgt
+864210/1
BCCDFFFFHHHHHJJJIJJJJJJJJJJJJJJJJJJJJJIJJIJJJJIJJG
@1353837/1
gggagaattgagagaagctttactctgtagcattgtaatttcttgttctt
+1353837/1
CCCFFFFFHHHHHJJJJJJJGIIJJJJHJJIJJJJJJJJJJJJJJIJJJJ
@1892319/1
cttctcttggtgttcaacaaatctcttaatgatatcagtcagcttacaag
+1892319/1
CCCFFFFFGHFHHIIJJJJJJJJJJJJJJJJJJJJJJIFHIIJJJJJJJH
@1353981/1
cttaactttagtgaactggtcatcaactgagaggccaaactccttcaggc
+1353981/1
CCCFFFFFHHHHHIIJJJJHHIJJJJJJJJJJJJJJJJJJJJJJJJJJJI
@8057392/1
ctccaattgcattccctttcacactagggacatgaggtgaaattattggt
+8057392/1
@@@DDFADDFBFAEIIIGDFHIGHCFEIIG7;FHGII?F<FGHIGIGII?
@2909041/1
gtggttcttgcctttgcagctgttgtggtggttgttgcctctgttgctgc
+2909041/1
@BCFFFFFHGHHGGJIJIIGIGHIIJGI<EGCFGDBHIIIIJGIGIIIII
@5434321/1
ctactctaaaaacacggtcttttccttcccctggcaatgtgacctcaagt
+5434321/1
CCCFFFFFHHHHHJJJJFHIJJJJJJJJJJJJJJJJJJJIJJJJJJJJJG
@2909397/1
ttttttctttaaacaaagaacattggattattcttacaaacagaatcctt
+2909397/1
CCCFFFFFHHHHGJJIHIIJJIJJJJJIJJJJIEGGCHIIIIJIGIIIEG
@2909517/1
cttcttctatcacatcggaggcaaccaatatgttcgtctcacccatgtta
+2909517/1
CCCFFFFFHHHHHJJJJJJJJIJJJJJJJJJJJJJJJJJJJJJJJJJIJJ
@2430540/1
gttgctgctgctgttgttgttgttgaggttgattagaagcccctgcttct
+2430540/1
@@BFFFFFHHHHHJJJJJJJJJIJJEGIGHIJJJFIJJGIIIEIJEGHII
@4977007/1
ggacaagttgttatattagtcactttatatgttcttttaacactctttga
+4977007/1
CCCFFFFDHHHHHJJJJJJIHJJJJJJJJJJIJJJJJJJJJJJJJJJJJJ
@7516286/1
ggcatagttatttggaagtgatttgcacgaagcactataggtcgaccttc
+7516286/1
@@@DDFD;CFFDDH9EGECHB@:?EH>FG@<FHHGGGC4CA?DDGGBD@F
@6487863/1
cacaattcaggcactaatgtctcttcaaaatcttcttcatcacgtcgtct
+6487863/1
B@CFDDFFHHHHHJJJJJJJHHIJJJIJIJHIJJJJJJJJJJJJHIJIJJ
@3953230/1
gcccaatatagattccagaacttccggcataatgagtacatcatttacat
+3953230/1
@@@FFDFFHHHFHGIHGIIIJJIJIJJJJJJIIJIIDFGGIIGCEIIJJI
@8059152/1
ttagtttccacaacaatttctcttcctttttttggatctgaagggcggtc
+8059152/1
@C@FFFFFHFF?FFBHCDIHCECHGCGGCGIIBEAFHID?BD?B:;7<</
@363857/1
cttgacaattttttcttttcttctttctgtatcaactgcagcctctttta
+363857/1
CCCFFFFFHHHHHJJJJJJJJJJJJIJJJIIJJJJJJJJJJJJIJJJJJJ
@7518035/1
cttggtgttcaacaaatctcttaatgatatcagtcagcttacaagcctta
+7518035/1
@@;DBDDADHDAAFHHGD4FFHHIEIJIJIE<EFFGGIIG@DFGG;DHCG
@5956354/1
ggcggtaccatggtataactatcttattgagataattatcttttgaaaca
+5956354/1
CCCFFDDFHHHHHFHIJJJJJJJJJJJJJJJJJJJJJJJJJJJJJIJJJJ
@1355808/1
tgggtcactattaaagttgatttgtcttatcgacttgacaattttttctt
+1355808/1
BCCFDFFFHHHHHIHIEGIIJJJJJJJJJJJJJJJJJJJJJJJJJJJJJJ
@4431738/1
ccttgaatgaatttttcattcctccatactccttgtcttacaggtaccgg
+4431738/1
C@CFFFFFHHGHGJJJEIJIJJJGJJJJIJIJJIJIIJJJIJJJHHGJIJ
@1357051/1
cttgtatactagcatgactgactagatagaagtctaattcagtagggtga
+1357051/1
CCCFDFFFHHFHHJJJJJJIJJJJJHIJJGGHIIIGIJJJJJHIHJJBGH
@1357099/1
ctcaatttaccttcatccttgttttcaaagttgataaataatattaatga
+1357099/1
CCCFFFFFHHHHHJJJJJJJJIJJJJJJJJIGJJJJJJJJJJJJJIJJJJ
@7518343/1
gcatcctttgctcttgaggaagttggtgtagaggtgcaggctggccatgt
+7518343/1
@@@FDFFFHHFHFIEBHGDHIIGEGGGCF>EFGB9?DGCHIDHEGGIII?
@4978473/1
ggagaattatcaaagagaattattgaattcaatatagcaaacatttcttc
+4978473/1
CCCFFFFFHHHHHJJJJJJJJJJJIIJJJJJJJJJJJJJJIJIJJJJJJJ
@5957321/1
ctttactgtatgcatgacttttataattagggacaggatcatatcgtaca
+5957321/1
CCCFFFFFHHHHHJJJJJJJJJJJJJJJJJJJJJJJJJJJJJJJJJIJJJ
@7519651/1
atctaatatttgagcagagggtgctggtgcatgtaatactttg
+7519651/1
@@@FFFFFGFDHD1AEAAF?63<?CHA?EAHGDG<FFCG@F9F
@365828/1
attcataattcgggccttaactttagtgaactggtcatcaactgagaggc
+365828/1
BBCFFFFFHHHHHJJJJJJJJJJJJJHHJJJJJJHJJJJJJJJJJJJJJJ
@5438818/1
gtcacttttggtcctgttggtccattaatataaaatggttcaacttcttt
+5438818/1
@CCFFFFFHGHHHJJJHJJJJJJJJJJJJJJJJIJJJJHIJJJJJJJJJJ
@5439070/1
gtattgctctgcagggaacggcgacataggtgtctgctcttcacatactc
+5439070/1
BB@FFFFFHHHHHJJJIJJJJJJJJJJJJJHIJJJJJIJJJJJJJJJJJI
@6491241/1
cttgaacaaatttacctaaagcaacaacacaattgtcggcagctgggaat
+6491241/1
CCCFFFFFHHHHHJJJJIJJJJJJJJJJJJJJJJJIIJJJJJJJJJJJJI
@366554/1
ctcctcgactgccccgatgttggagcctatgctatccgtagtcgaggctg
+366554/1
CCCFFFFFHHHHHJJJIJJJJJJJJJJJJJJJJJJJJJHJJIJJJJJJGH
@1895950/1
cttcagcctcatgttataacattatgcagttcattacctaagatatttgt
+1895950/1
CCCFFFFFHHHHHHIJJJJJJJJJJJJJJIJJJJJJJJJJJJJJJIJJJI
@4434757/1
ttttatttctttagtaaacttaaccctttgagaatctgttaaaggttttc
+4434757/1
CCCFFFFFHHHHHJJJJJJIJJJIJJJJJJJJIJJJJJJJIJJJJCFFFH
@1896428/1
catcaactgagaggccaaactccttcaggcatgggtcactattaaagttg
+1896428/1
<@@DDA??FFDF<CCFF?GFECEEHBEHFGFIIEAD?0?GFCF9B?<?BG
@7520061/1
ccactatctaaataaatagctgcagctaatgattcaa
+7520061/1
@@@DDFFFDFHFHABH>F>DGCGA;FFGDEEFHGHDC
@7520528/1
cttgtcagcacagaataatcttgtatgatgtctcttttgg
+7520528/1
?;?DDFE;FDAF?EGHIGGHG<FABAADAE92?B9CB>F6
@1359154/1
ggtaggtgcagggtatgaaactgaacgtgtacacctggtaaagagatgac
+1359154/1
BB?DFFDDHHHHHEGIIIJJJJIJJJJHIHIJJJJJJJGHIIJIJIJJJJ
@6955610/1
tatactgatttcataatgatgtacgaaacctcgaggcatagttatttgga
+6955610/1
@@@FDDDFBFHFHA4EFBIIIAJHHIGBEG;?E6FGI7?BDB<DF@B9B?
@4979441/1
gcagcagtcatcaccaaaacctgatgattttcaagctcttcatgccactg
+4979441/1
;@@DD;B=?ACACE@3EHGGEHGECHFEHGD9EA@>DGGE4DFGIC9DB?
@368258/1
caatcgcattccctttcacactagggacatgaggtgaaattattggtatt
+368258/1
CCCFFFDDHHHHHJGIJIJEGGIJIGGHHJJIIGFHEEHIJGIIIIIIGI
@4435334/1
ctcagataatcccatatcattgagacattaacttgcgtagcatactttat
+4435334/1
CCCFFFFFHHHHHJJJJJJJJJJJJJJJJJJJJJJJJIIJJIJJJJJJJJ
@4435612/1
tgttataaatgtaggaagttatcaagaaatctaagattgcatcaccgagg
+4435612/1
CCBFFFFFHHHHHJJIJJHIIJJJJJJJIJJJJJJJDIJJJJGIJIJJJJ
@5441062/1
tcagaatataatagtttcaattcatttgatttatgcttaataagcattac
+5441062/1
CCCFFFFFHHHHHJIJJJJJJJJJJJJJJJJJJJJJJJJJJJJJJJJJJJ
@871998/1
actgttttcaccggaggaatttgtttgtgattttttattgtatcccaatc
+871998/1
CCCFFFFFHHHHHJFHIIIJJJJIIJIHIHIJJIJJJJJJJJJJJJJJJJ
@6493055/1
cctatggatatgtgccacttcttggaatggtactgccatttctctatttg
+6493055/1
CCCFFFFFHHHHHJJJJJJJJJJJJJJJJJFHHIJJJJJJJJJJIJJJJH
@5959279/1
ggtgcaggctggccatgttgaatagcttgctgtggtggtacagcacccgg
+5959279/1
B@BFFFFFHHHHHJJJJJJJIJJJJJJJJJJJJJJDHIHIJJIIJJJJIJ
@1359622/1
cgtctttctttcaacaaacacaagagctaaattatcctttttgaaatttt
+1359622/1
@@?DDFFDDDDHFEIGIIGGIGGGICFHIGIIIIIIIIIIIIGGIIIIGH
@5959608/1
gctcacttcaccaacattcatgaataatggaaaatcacatagcttcggcc
+5959608/1
BBCFFFFFHHHHHJJJJJJJJJJJJJJJJJJJJJJJJJJJJJJJJJJJJJ
@1359799/1
agaggcaacaacagccgcagcagcaacagtggcaacaacagccccagcag
+1359799/1
CCCFFFFFHHHHHJJJJJJJJJJJJJJJJHJJJJJJJJJJJJJJJJJJJJ
@6493586/1
gttgttgctgaggctgctgtggtctctgctgttgctgagactgttgtggt
+6493586/1
@CCFFFFFHHHHHJJJIJGHGIFIIJJJEIGHIIIJIGIACEGDHGFHGB
@3423456/1
tcgggacttgaaaagaaagaccttcccactggggtgtatgtcattgaggg
+3423456/1
CCCFFFFFHHHHHJJJJJJJJJJJJJJJJJJJJJDGGHIJIJJJJJJJIJ
@5961228/1
atcaacgttcactgtctataaaaatacaagaattcctaattggtagtatt
+5961228/1
CCCFFFFFHHHHHJIJJJJJJJJJJJJJJJJJJJJJJJJJJJJHFHFIJJ
@5961868/1
gcatgaacggtaatagctcgtgccattgcgccaggtgtccggtcttcact
+5961868/1
CCCFFFFFHHHHGJJJJJJJIJJIJJJJIJIJJJJHIHIIJJHIJJJJJJ
@2435980/1
gacatttcttcagggagaatttttaaccatttacacaatataaatgcacc
+2435980/1
CCCFFFFFHHHHHJJJJIHIJJJJJJIJJJJJJJJJJJJJJJJJJJJJJJ
@1898346/1
ttaactttataatcaatcggcatttctttcagaccaaaatttctttgtaa
+1898346/1
CCCFFFFFHHHHHJJJJJJJJJJJIJJJJJJJIGJIJIJJJJJJJJJHIJ
@873622/1
ggaagaaaccataccaaaggtcaagaccataaccaagatcaattactcta
+873622/1
CCBFFFFFHHHHHJJJJJJJIIJJJJJJJJJJJJJJJGIJJGJJJJJJJJ
@8064382/1
gctcatcaagcttcggtccgactgatgatttg
+8064382/1
CCCFFFFFFHFHBGIIHIJJAGHDFGGIJJJJ
@873968/1
taaattttttccgctgtagtacaaatttctatttccgattatttttcctt
+873968/1
CCCFFFFFHHHHHJJIFHJHIIJJIJJJJJJJJJJJJJJJJJJJJJJJJJ
@370570/1
cggttcttcttcttttttccacgtgaaatctttaggctgcagctcaacca
+370570/1
BCCDDFFFHHHHHJJJJJJJJJJIJJJJJJJJJJGIIJJJJJJJJJJJJJ
@2437980/1
agtagtttcacttttgttattggtttccttatcagtaatctcgaatctat
+2437980/1
CCCFFFFFHHHHHJJJJJJJJJJJJJJJIJJJIIJJJJIJJJJIJJJJII
@1899210/1
gcaccttcaacaccacactcctcaa
+1899210/1
1=??DBD;:DDFD?FHAEGB@FGFF
@4435764/1
attttttaaggaagtaagtgcaggggaacgagaaccaatttcttttttaa
+4435764/1
CCCFFFFFGHHFFIFGIJFHHJJJJJIIIJJJIJJJJJIJIJJJJJJJJJ
@371903/1
ctgctaattttgcttggtgtttgttttctccaactccgacaaacgccatc
+371903/1
?@@BD?ABDDHFHIEHI2CGCCCCB9CHHBFHICDFG@DHGBDFHAAAFC
@4436298/1
gtagtctgtctgcatctgtatatgccctagcacggaaagcagcgagatga
+4436298/1
@BBFFDDFFHFHHJJIJJJIJJJJIJJJJJJJJJIJJJJJGIJJJJJJJI
@2915068/1
ccacattccattccatgatttattaaacccgatgctagctttcttaaatc
+2915068/1
?@@FFFFFHFHFHBHHIIGIJJJJIJGEHIG1CHGIGJIIJJIIIJBHIG
@3958838/1
ctctgcactgtgacagtcttcaagcactgagttagaataccaacctgaat
+3958838/1
CCCFFFFFHHHHHJJJHJJJJJJJJJJJJJJIIJJJJJJJJJJJJJJJIJ
@3959328/1
ctcataactaaaacagggttcatgagttccacttt
+3959328/1
?:?D?BBDHGFHHBG;?CFDAEHIIBCBHH??::?
@4983180/1
gataaattagaatcatcccatagcaaatgatatttggtaggacgtgctgt
+4983180/1
C@CFFDFFFFHFFIIJJIJJIIJJJJIJIJJIJIIIGEFHIGJGHGIGGF
@4983311/1
gtgctccaatcgcattccctttcacactagggacatgaggtgaaattatt
+4983311/1
CCCFFFFFHHHHGJJJJJJJJJJJJJJJJJJJGIJJJIJJHHIIJJJIII
@1362814/1
ataagatggttttgaatacaggaatgccggataattctatacagaaactt
+1362814/1
BCCFFFFFHFHHHJJJJJJJJJJJJJHJJJJJJJJJJJJJJJJJJJJIHI
@1363069/1
gctgagatgaaggtggtctgctgggttgctggtcaccgggttgttgccta
+1363069/1
@@@DDDDEDHHHDHHE?FIGGEHIGGGGIIGHGFGGGIIIE;FGHHGEH=
@1900753/1
gttatatttgattcagtttcccgcttctttccaaatctggacattatatt
+1900753/1
CCCFFFFFHHHHHJJJJJJJJJJJJJJJJJJJJJJJJJJJIJIJJJJJJJ
@7525566/1
ctcgcaacttaggttatgcgaagtacataactttctttgtatctgcatga
+7525566/1
@CCFFFFFHHHHFCGIJJJJIEEHIFGGGFCFGIGHIGGB<GIJIIF<BF
@6496457/1
gcattaatctatagaaaattttccaaacagtatttagagactttccacta
+6496457/1
CCCFFFFFHHHHHJJJJIJJJJJJJJJJJJHIJJJJJJJJJJJJJJJJJJ
@7527486/1
caatgtttctagcctttcataattcataacgtcattagc
+7527486/1
CC@FFDFFGHF>DGGIGJ9HBEGBAGIHCAACB1CDGEE
@1902769/1
ctcaggaatacagacaacagacactattcttaacaagtctgttcaagttc
+1902769/1
???DDADDD<CBBE3:CEEFEFA@ECEFIIIIEIEIIDCDDDEEECEEID
@4986313/1
gtggaagtaagaggtctttcatttaatgttttttgaaaagcctcacttgt
+4986313/1
@@@FDEFFGHGHGIEGFHHJJJIJIIGIIIGJJJIGCGIJIIJJIJIIGI
@3425981/1
tcagggagaatttttaaccatttacacaatataaatgcaccttcaacacc
+3425981/1
CCCFFFFFHHHHHJJJJJJJJJJJJJJJJJJIJJJJJJJJJJJJJJJJJJ
@1365154/1
tatatataagattacaattcttaacattttttctttaaacaaagaacatt
+1365154/1
BCCFFFFFHHGHHJJIJJJJJJJJJJJJJJJJJJJJJJJJJJJJJJIIJJ
@2442175/1
cattattgactaaggctgatctgaggtctgtcaattcaccaggtgatata
+2442175/1
CCCFFFFFHHHHHJJJJJJJJJJJJJGGHJIIJJJJJJJJJJJDGGIIJJ
@3426733/1
ggcttgtctaacttgaccaacggtaaaagcaggaggttgttgcatccttt
+3426733/1
CCCFFFFFHHHHHJJJJJJJJJJGIJJJJJJJJGHJBGHHIJIJJJJJJJ
@3427240/1
cttctagtgcttcttccaaagcaaataatgaaacttgtgccatccatttt
+3427240/1
CCCFFFFFHHHHHJJJJJJJJJJJJJJJJJJJJJJJJJJJJJJJJJJJJJ
@5964596/1
cgtccctcttctggaaagcagctcttgcagcattgacactggcgttttgg
+5964596/1
?@@FFDFFHGHGGJJJIJJJJIJJJJIIJJJGGIGHJGGIIIGJJJJJJG
@5964611/1
ctgattacttcttctcgaggtggctgcagtttccatatcatattatacct
+5964611/1
CCCFFFFFHHHHHJJJJJJJFHJJJJJJJHIJJJJJJJJJJJJJJJJJJJ
@373330/1
ctcttgttttgcttctttttttgacctacccttgccgatagcaataaggc
+373330/1
CCCFFFEFHGHHHJJJIJJJJJIJJJJJIJJJJJJJJIJJJJJJJJJJJJ
@880784/1
cttaccttcagctgagtgagttaaaacagtacatcgcacaacaaacactt
+880784/1
BBBFFFFFHHHHHJJJEGIJIIJJJJJJJFHIJIIJJJJJJJJJJJJJGG
@373501/1
tagctcgtgccattgcgccaggtgtccggtcttcactgcagcctgactgg
+373501/1
@@CFFFFFHHHHGIIIJJIJJJIGIJJJIGIIJJIJJIJJGHIJJFIGHI
@5444777/1
gtcgaatactgttcttaggaatatttccaatgaattcctctatttcattg
+5444777/1
CCCFFFFFHHHHHJJJJJJJJJJJJJJJJJJJJJJJJJJJJJJJJJJJJI
@374362/1
cctgggtttaaaatcttcaataacattactcatttctgataggttctgca
+374362/1
CCCFFFDFHHHHHJJJJJJJJJJJJJJJJJJJJJJJJJIJJJJHIJJJJJ
@2918630/1
ctcctgccactcatcataatgaacaatatcttcttttggattagtagaaa
+2918630/1
CCCFFFFFHHHHHJJJJJJJJJJJJJJJJJJJJJJJJJJJJJJJJJJJJJ
@6961046/1
gtaacctatcaggatgtgctttttttctttctaattcttcaaggagt
+6961046/1
C@@FFFFDHGHBHGEGIIJBHCHIJJ@GEIIBFC@A@FEGGECHEGH
@6961692/1
gcctcctgcggaccattagttgaagtcccagccctcagataat
+6961692/1
@C@DFDE>FFFCCGAEGFGHIIJGC?F@@FCF1FFGEB9?FBD
@6961944/1
cccttttctatgctacttttttccaattccaaattctaatcatgggtcgg
+6961944/1
@@@FFFFDDHHGGJIJIIGGEF>FGEIHIJGECHIDIHGGDA<FH??DGE
@1366709/1
ctttcttaaatctggttctctaatcatctgattagtagtaacgattctcc
+1366709/1
CCCFFFFFFDFFFJIHIIJGHHIJJJJIIJGIJJJHH@CEIHIIGIJJHI
@1905828/1
acagttgcagtcctgagctggtcttcagtcacccgattctatttcttggt
+1905828/1
@@@FDBBDHFHFDEFFBGIGHIIGGHIAHGHIIHIIAHGHGGIIIDCHIF
@2443893/1
ggccgatctgaggtctgtcaattcaccaggtgatatatttttgcatctgt
+2443893/1
;;@DDDDD;?4CA?CBG<CCHI@HFF@?F;?C<:CDD1:?FFGC4DBGF4
@882006/1
aacaagatggtacctagctctaaatgccacaagatgggcataataggcag
+882006/1
CCCFFFFFHHHHHJJJJJJJJJJJJJIJJJJJJJJJJIJJIJJJJJJJJJ
@6499958/1
gcagctgggaatcctttgtgagccacatcaatgttaaggaatggtttcca
+6499958/1
CCCFFFFEDBDFHFIHIIHIIIIIGGIJIJJIIGICGGCGIIII?DHEGH
@6500003/1
cttctttctgtatcaactgcagcctcttttaccattgtacgagtttgagc
+6500003/1
@@@DDEDDHDDFH>CCFHHIEGEGGGGIIIIIGHIGEFHIIDH6DFGIIG
@883228/1
gcataagtcattcctctatcaggtaagacaacaatcacaagttttacttc
+883228/1
CCCFFFFEHHHHHJJJJJJJJJJIIIJJJJJJJJJJJJJJJHIJJJJJJJ
@8069266/1
gtacacaattcaggcactaatgtctct
+8069266/1
@=@DDDDADDHAFGGEGBHCHGCB4A<
@8069557/1
cttgaatggtaacaaatctttgaataacttcagctaggccaggtgaa
+8069557/1
CC@FFD>DB:CFHEGAHIIIIIIEG@GICIHGID@??3C<CB=CFII
@5968357/1
gtccctcttctggaaagcagctcttgcagcattgacactggcgttttggt
+5968357/1
CCCFFFFFHHHHHJJJIJJJJJJJJJJJJJJJJJJJJJJJJJJHIJJJJF
@3965783/1
gtttgttttctcctactccgacaaacgccatcctctcattcttagttgta
+3965783/1
@BCFFDFFHHHHHJJJJJJJJJJJIIJJJJIJJJJJJJJJJJJIJJJJJJ
@5448560/1
ccttcttctatcacatcggaggcaaccaatatgttcgtctcacccatgtt
+5448560/1
CCCFFFFFHHHHHJJJJJJIJJJJJJJJJJJJJIJJJIJJJJJJJJJJJJ
@5449127/1
gtcactattaaagttgatttgtcttatcgacttgacaattttttcttttc
+5449127/1
@@@DDDDDD<BFAFEEFE9?DHHHGIII@A?AFCFHGC3CFDD6DGGIB?
@885467/1
ataataagtctaaatagaccttcagggtcattatgggcttctattagttc
+885467/1
CCCFFFFFHHHAFFEGHHHGHIJJIJJFHHIJJJJJJIJJJJIJJHIHIJ
@6504056/1
ggacttcacaaagctctccaacaagaatttgtttttgttctaaattttct
+6504056/1
CCCFFFFFHHHHHJJJJJJJIJJJJJJJJJJIIJJJJJJJJJJJJJJJJJ
@5451302/1
cagccgtgtttggtagaagcaggatgacacttaggtcgtgcatggtttaa
+5451302/1
@@@FFF@DHHDAHCGHEEFEAGGBBEFH@@FDGIG?BD??BBFDDB?BCB
@6504936/1
cctttggctttaacctcataactaaaacagggttcatgagttccactttc
+6504936/1
CCCFFFFFHHGHHHJJJJJJJJJJIIGJIIIJHGGIIIJJIJJJJJJJII
@7531689/1
gttgttgttgccactgttgctgctgcggctgttgttgcctctgctgctgc
+7531689/1
@@@DDDFFFHHAADGGBFA<CFHGG>GG<FHAGEBG@FFBFDHEGGEDH<
@7532095/1
gttcataaggtctcatttgaaaacgtggatctccaaggtctccttgaaca
+7532095/1
CCCFFFFFHHDFHIJJJIJJIIJIJHIIEFDCEGHHIHGEHIDCCIIIJJ
@4994866/1
gtcttcttgtaacattgcagactctgtacttcctcctcatagttccacaa
+4994866/1
CBCFFFFFHHHHHIJJJJJJJJJJJJJJJJJJJJJJJJJJJJIJJJJJJJ
@6964811/1
ctgtgttgttctttttctattttcttggctttgagatacctacgcctatc
+6964811/1
@@@BBBDDHHBFHHGGG>CHCJGEHGEEGACGHHJC?EFEGGIJDHG<D3
@887428/1
ctgctaattttgcttggtgtttgttttctccaactccgacaaacgccatc
+887428/1
CCCFFFFFHHHHHJJJJGGHIJJHJJJJJJJJJJJJJJJJJJJJJJJJJJ
@6965237/1
ccaatactttaagagcatttattgcagcttctttctgtgcatcattttta
+6965237/1
CCCFFFF>FFDDFAEGEEH@HGCHGEGBEGHI4CFEGBB4?BBFHFGECF
@379633/1
ctcatcttcatcatccaagccgtaatgaatggtgttgctttcgcagggta
+379633/1
CCCFFFFFHHHHHJJJJJJJJJJJJJJJJJJJCGGHJJJJJJJJJJJJCH
@3432218/1
cccttcacactcatcaagaacttggtaaactcttagatcttcattttgtt
+3432218/1
@@@DFFFFHHHHHJJJJJJJIIJJIGHJIIJJJJJJIJJJJJJJJJJIJJ
@5454099/1
gttgcggttaaaccaagaacatgtggcctatcctctggaggaattccttt
+5454099/1
CBCFFFFDHHHHHJJJJJJJJJJIJJJJJJJJJJJJJJIJJIJJJJJJJJ
@2447387/1
gttcttcttgaagttggttcagctgtagtctgtctgcatctgtatatgcc
+2447387/1
CCCFFFFFHHHHHJJJJEGIJJJJJHJJIJJJJJJJJJJJJJJJJJJJJJ
@1909208/1
ctaatgtttcttcatttaaaaccgctgtgtctctttctttttttgtt
+1909208/1
CCCFFFDFHHHHHJJJJJJJJJJJJJJHIHIJJJIJJJJJJJJJJHJ
@4444561/1
attagttttcttccaactagtgaaatttgacttaagaaatatgaatcagt
+4444561/1
CCCFFDFFHHHHHJJJJJJJHIJJJJJJJJJJJJJJIJJJJJJJJIJIJB
@1909350/1
gtcttgcacgacctttggattgaatataagaccttgttgttttagggtaa
+1909350/1
CCCFFFFFHHHGFIIIIEFHIIIIIIIIIGIGIIIIHHIIIIIIIIH8BF
@7534285/1
gattacaattcttaacattttttctttaaacaaagaacattggattattc
+7534285/1
@@@FFFDDBHGGDGIF?FEGEHBHIIGFEHCEDGGDE@CFHGGBHH@F9B
@2923309/1
cccgattctatttcttggtcatcagtttgagatactgtaatgcattgtag
+2923309/1
CCCFFFFFHHHHHJJJJJIJJJJJJJJJJHJJJJIJJJJJJJJJJJJJJJ
@2448065/1
ctccatactccttgtcttacaggtaccggtctttctcgataatcaagtgt
+2448065/1
CCCFFFFFHHHHHJJJJJJJJJJHHJJJJIJJJJJJIJJJJJJJJJJHHI
@1910397/1
cgcctgtgttctgttgtttactagagaacttcttaataatgaaagatgcc
+1910397/1
@@<DDDDDFHFBFHEEAAFCEH>D9EEF@EHIGGHIGHHBGGIGGIGB99
@1911078/1
ttgttgttttagggtaatcaaattttatgacaaaattgcaattctttaca
+1911078/1
CCCFFFDFHHHHGICGIJJJJJJJJJJJJJJJJJJJEHJJJJJJJJJJJJ
@8072503/1
acactttttagtaccgggcttactaagggagttttcttgatc
+8072503/1
@@@ADFFFADFAFHIEH>GAGGGGII3CGGGB?B@GHID<FH
@2924809/1
gtccttctaacctgttcttcttgaagttggttcagctgtagtctgtctgc
+2924809/1
CCCFFFFFFHGGHJHGGEDHHGIGIIEHHGIJJIIIEHHGIIFFHGHIGJ
@8072604/1
gggaggtggacctctttgtgcccatggagtttgacctctaggaccagttt
+8072604/1
CCCDFF:BFFHHHGIIJIAAEHGHHHGCEFF@GFFHGGGFC9GGGG98?F
@1911566/1
tggtttccttatcagtaatctcgaatctattatctcttggacaagttgtt
+1911566/1
CCCFFFFFHHHHHJJIJJJJJJJJJJJJJJJJJJJJJJJJJJJJJIJJHI
@2448964/1
cttgtttcatactttttgcaattactcttttttgatgatctagttgagga
+2448964/1
@@@AD?DDHH:AFAHIIIII@FGC?CHHBBCHGDIIIE@DGHIGEE@>;?
@7536786/1
gctggatagtggtaggatagagactttttctttgaa
+7536786/1
@@@DDFDFHDFACFEGGGGIIIEHEFHIGGHGFEEE
@8073326/1
caggaacttcccagtcatcaggaataaag
+8073326/1
???;;DDDDF3AFFC?B43C<CAEAFH<C
@4445262/1
gttgctgttgttgctgaggctgctgtggtctctgctgttgttgttgttgc
+4445262/1
CCCFFFFDHFHHHJJJIJJJJJJJJHIJGHJJJJJJIIJJHHIHIJHIGH
@4445473/1
ctttcattatcgtaaattgtcacggtctcaacaagttccgttttttgg
+4445473/1
?@@DB?DBFDDDDGEFHHHEBBAB<FHBHICEEGD?BG>?0:BGHIA:
@6505795/1
ctgctcttcacatactcttgttacaacatatttcaacatgtatccttttg
+6505795/1
CCCFFFFFHHHHHJJJJJJJIJJJJIJJJJJJJJJJJJJJHIIJJJJJJI
@5455638/1
ggtcactattaaagttgatttgtcttatcgacttg
+5455638/1
:1@=DDDBDFDDDFIIBF><C>FAFH>H:A812C9
@4445840/1
cattttcagtagtgatgaaatctgaatttttgggtaagcaatcgtcttgt
+4445840/1
CCCFFFFFHHHHFHIJJJJJJJJJJJJJJJJJJJHIJJJJJJJJIJJJJI
@2449561/1
ggttgttgcctctgttgctgctgaggctgttgttgccactgctgctgctg
+2449561/1
@@BDFFFFHHHHHJIJJJIJJJJEHIIJIJIGHIJIIIJJJJJJJIIIJI
@891792/1
cttcactgcaaaagtttgatcaaataaacactatacaagtttggtcaaat
+891792/1
CCCFFFFFHHHHHJEHJIIJJIJJJJJJJJJJJIJJJIJGIJJJIIJJIE
@1913116/1
gtcagaattttcgtttggagcaaatacaatgtatttgctgtctttgtgtc
+1913116/1
CCCFFFDFDDFFFIGIIIIGGGGGIIHGEHEHIGIIGEDFHGHJIJHGIG
@4999277/1
ccacatggcaggaagttttctcgcaacttaggttatgcgaagtacataac
+4999277/1
???DDDD??F;ADBEEDHGIIGFEEGGIIG<B?FHIGIGIIGBBFBCHHG
@5000554/1
cctgatgctgggaacaagaatgctgttaatgcctccaagcttaacattga
+5000554/1
CCCFFFFFHHHHHJJJJJJJJJJJJJJJJJJJJJJJJJJJJJJJJJJJJI
@7537847/1
tctgacaataaagtaggcccttatcaacatacagagcaccaag
+7537847/1
@@@DDDD4D:DFFEFHBHIEGIIIIIIIIGEGBGGGEHI;F3?
@2925987/1
cagaaatatttcggcttctgcttccgttccaccctttctgctgcgatctt
+2925987/1
CCCFFFDDFHFGFGIIJGGIJIGJJJGIGHIGGJFJJGGGIDIJGGIJ>E
@2926111/1
cttaactttagtgaactggtcatcaactgagaggccaaactccttcaggc
+2926111/1
CCCFFFFFHHHHHJJJIJJHIJJJJJJJJJJJJJJJJJIJJJJJJJJJJI
@1915199/1
atcaacaactgtaccagccggcacattcatatttctcccatctgcatcct
+1915199/1
CCCFFFFFHHHHHJJJJJJJJJJJJJJJJJJJJJJJJJJJJJJIJJJHHI
@2926240/1
cccatgttaaattttttcagaatcatgtgattttttttcctttcaagaat
+2926240/1
CCCFFFFFHHHHHJJJJJJJJJJJJJJIIJJJJJJJJJIIJJJJJJJJIJ
@2451745/1
ctttgttgctgctgtggtggttcttgcctttgcagctgttgtggtggttg
+2451745/1
CCCFFFFFHHHHHJHIJFHIHIIJJJJJJJJJJIJJJJIJJHHIBGHFHH
@7538318/1
gctcacttcaccaacattcatgaataatggaaaatcacatagcttcggcc
+7538318/1
@<@DADDF>>FBHHJDDIEJAHEF9FH>9D9EBBEHIGI9D>@DFGG<F@
@2926598/1
ccgcttctttccaaatctggacattatattgataagtgtatttatacctc
+2926598/1
CCCFFFFFHHHHHJJJJJJJJJJJJJJJJJJJJJJJFHGIIJJJJJJJJJ
@1916856/1
gtccttctgacacaccatctctgtaaaagaggatagcttgaggcttatac
+1916856/1
CCCFFFFFHHHHHJJJJJJJJJJJJJJJJJJJJJJJJJJJJJJJJJJJJJ
@1917335/1
caatttaccttcatccttgttttcaaagttgataaataatattaatgaaa
+1917335/1
CCCFFFFFGHGHHJJJGJJIJJIJIJJJHIJGJJIJJJIJJJJJJJJJJJ
@5974966/1
ctttgatgctgctcaatttaccttcatccttgttttcaaagttgataaat
+5974966/1
CCCFFFFFHHHHHJJJJJJJJJJJJJJJJJJJHIJJJJJJJGHJJJJJJJ
@5003200/1
gctgagatgaaggtggtctgctgggttgctggtcaccgggttgttgccta
+5003200/1
@CCFFFFFHHHHHGHJJJJJJJJJIHIJJJJJJJJIJJJJHIJJJJJJJJ
@3437120/1
ctctgtcgaacagcttccacagcttgtctgtaattgcgataaggtttttc
+3437120/1
CCCFFEFFHDHF>BGGBFHGDEGIEFBFAGEGICHGGH>CHGGDBFGIIG
@5005111/1
gcagctgctaattttgcttggtgtttgttttctccaactccgacaaacgc
+5005111/1
CCCFFFFFHHHHHJJJJJJJJHHGHJJHJJJJJJJJJJJJJJJJJJJJJJ
@6972038/1
ccttaactgtccttctaacctgttcttcttga
+6972038/1
???D1B?DADDDDEBCC4:CECE<E<FEDEEE
@2928727/1
ttctggtattatgagtgttacttctcatcctaggacgtccacctcgaact
+2928727/1
CCCFFFDEHHHHHJJGHHJIIJJJJJIJJJJIJJJJJIJJJJJJJJJJJJ
@3438607/1
ggcaggaaatcgatttttgaaacacctctgtcgaacagcttccacagctt
+3438607/1
CCCFFFDFHGHHHJJJJJJJJJJJJJJJJJJJJJJJJJJJJJJJJIJJIJ
@895943/1
ccacattccattccatgatttattaaacccgatgctagctttcttaaatc
+895943/1
C@@FFFFFHHHHHJJJJGJJJIJIHIJDDGGIHGIGIGGIJIIIJIJIEG
@3439551/1
ctcagagctaccttggcagctgctaattttgcttggtgtttgttttctcc
+3439551/1
@?=DDDDDHAHFDFEE@FBEHE9CHEF>C?C?@FHDCBCD>FB>FHHADA
@2930253/1
cccaatgtttctagcctttcataattcataacgtcattagcagagctcgc
+2930253/1
CCCFFFFDHHHHGIIIGGIHHGIHIIIIJJIJIIHFCEIIIIEGHIJIGI
@896618/1
ggccaactaaatgtcatggattcagcagaagtataaattaaactatggat
+896618/1
CCCFFFFFHHHHHHIJJJJIJJJJJJJJJJJHHIJJJJJJJJJJJJJJJJ
@2456182/1
caactaacaatgggccacaactcatattgatcgtcaaatgaaacatacct
+2456182/1
CCCFFFFFHHHHHJJJJJJJJJJJJJJJJJJJJIJJJJJJJJJJJJJJJJ
@897105/1
acaacatctattgttggaaaaatcaggggaaagaagacagaaaagatagt
+897105/1
?BCFFFFFHHHHHHJJJIIJJJJJJJJJJJJJJIJJJJJJIJJJJJJJJF
@897612/1
gttcaagttcacgaggagtattcttggaaacaattttataattattggat
+897612/1
@BCFFFFDHHHHHJJJJJGGIJJJJJIJJJJJIJJJJJJJJJJJJJJJJI
@1920140/1
gctctgcagggaacggcgacataggtgtctgctcttcacatactcttgtt
+1920140/1
CCCFFFFFHHHHHJJIJJJJJJJJIIGIJJJJJGIIJJJJJJJJJJJJIJ
@6976811/1
gccacatcaatgttaaggaatggtttccaaccaataattgcagactggaa
+6976811/1
<@@DFFFFHD><:<CB@GAGHEHDEDHBHGG8FDGGECDH4<B<;BB?D>
@5007415/1
tagcaatcggtaaagttttgcctataagaacaatgagtaagagcttgcaa
+5007415/1
CCCFFFFFFAAFFGHCBBHGIIIGGGGFGIIIIGGDGFHECFECFHGIIE
@3973235/1
tgttcttaggaatatttccaatgaattcctctatttcattgtgcattaat
+3973235/1
CCBFFFFFHHHHHIJJJJJIJIJJHJJIJJJJJJJJJJJJJIJJJJJJJJ
@6511760/1
gctgctgctgctgaggcggttgttgccactgctgttgttgaggctgctgt
+6511760/1
CCCFFFFFHHHHHIIJGJGDHIGIIIJJJIJEHGFHHIIGIIJJIJG@@7
@6513011/1
atcaaaactaaatgcgatgtcttcctctatttcttgattattaatagttt
+6513011/1
CCCFFFFFHHHHHJJJJJJJJJJJJJJJIGJJJJJJIJJJJJJJJJJIJJ
@5462681/1
cttccaactagtgaaatttgacttaagaaatatgaatcagtgttttcatt
+5462681/1
CCCFFFFFHHHHHIJJJJJJJJJJJJJJJJJJJJJJJJJJGHDHIJJJJJ
@5463976/1
gtagaagcaggatgacacttaggtcgtgcatggtttaagaaagaccaaag
+5463976/1
???BDDDAFD?1DGHE:EGGGGHABG8?CFHIE:C@:D@G<D<DCFG?DF
@5978692/1
gccagtacctatttctttgtgtcggaatacaaggcaggaaatggtgaact
+5978692/1
CCCFFFFFHHHHHJJJJJJHHIJJJJJJJJJJJJJJJJJJJJJJHIIJJJ
@5464056/1
ccacattccattccatgatttattaaacccgatgctagctttcttaaatc
+5464056/1
CCCFFFFFHHHHHJJJJJJJJJJJJJJJJJJJJJJJJJJJJJJJJJJJJI
@5464074/1
ccaatgtttctagcctttcataattcataacgtcattagcagagctcgct
+5464074/1
@C@FFFFFHGGGGGGHGGFHIHHHIGCHIIIGDGHIJJJIIJIJJGIJEH
@8077155/1
ctggctgagagtaattcgtcgcgcattctgttgtatatttatactcactt
+8077155/1
@CCFFFFFFHDFHGIIIHIJJJJJIGHFIEFHIHGHGGGIIJ4?D<BGHE
@5979272/1
cgacaattgtaccaagctctggcattttcctgtgactgatttttcttcaa
+5979272/1
@8:;DDDDHD?F>EHIIGE@ABB@AHB?EHIIEE9?BGCD@BFAHFH<FB
@5979844/1
tcttgaacttcatttccaacaggtagtaagtgatcattaagttcgccgat
+5979844/1
@@@FFFFFHHHHHJJJIIIJJJJFFHHFGHCHHIIJJJJJJJJJJJIIGH
@5980020/1
ccaatactttaagagcatttattgcagcttctttctgtgcatcattttta
+5980020/1
CCCFFFFFHHHHGJJJJJJJJJIJJJJIJJJJJJJJJIIJJJJIJJJJJJ
@8078395/1
gttgaagataacatacaattttaattttattattctcaatgatttcctcc
+8078395/1
@@@DD>DBBCDHFGGCGGHH@HAFDHEEHHIHI@HGIIG@DHGGGII4@3
@900064/1
cttttatcataatgagatcaagtttttttcgaatcaaatgaagctgtatt
+900064/1
@C@FFFFFHHHHHJIIIJJJJJCHIGIJIJJJJJJJIJJJJIIIJJFHIJ
@900091/1
atgggatctcagctgaacttctgaagcaggttggtgaagagtttcaaaaa
+900091/1
@@@FFDFFGGHHHJEIIIJIIIJJICHIJIIHFGHEGIIII?FHIIIIII
@1923269/1
gtaaattgtaaaatgctaatatcctaacgttatcaggttttgggtagttg
+1923269/1
CCCFFFFFHHHHHJJJJJJJJJJJJJJJJJJJJJJJJFHIJJJJBFHGEH
@5981430/1
ctcgcaacttaggttatgcgaagtacataactttctttgtatctgcatga
+5981430/1
CCCFFFFFHHHHHHIJJJJJJJJHHJIJJJJJJJJJJJJIJJJJJJJJJJ
@3445296/1
ccctcagataatcccatatcattgagacattaacttgcgtagcatacttt
+3445296/1
CCCFFFFFHHHHHJJJJJJJJJJJJJJJJJJIJJJJIJIIJJJJJJJJJJ
@8079905/1
gctcacttcaccaacattcatgaataatggaaaatcacatagcttcggcc
+8079905/1
C@CFFFDFGGHAFEHGHIEJJJEHGGEIGEHG3EGB@EHGCCGHGGEBHH
@2936436/1
gcatgggtcactattaaagttgatttgtcttatcgacttgacaatttttt
+2936436/1
C@CFFFFDHHHHHJJJJIJIJJJIJJJJJJIGIJJGHIJIIIIJGIIJJJ
@7547040/1
gtggtctctgctgttgctgttgttgctgaggctgctg
+7547040/1
BB@DDFFFHFDHHJGIIJJIHGHIIH>@FBFHIJE>@
@6521272/1
atcggttcttcttcttttttccacgtgaaatctttaggctgcagctcaac
+6521272/1
@@@FFDFFHHGHHHIJJJJJJIIGIHHIJJJJIIGIG3BGFHIJIIIEII
@8080223/1
ggcaaggtacagcctcaccacctcaaccgaacacttctaggttacatagt
+8080223/1
C@@FFFFBDDHHHIGIIJIIJJJIJEIG@FHHIJHGIIIJIGHHIGEHHC
@1385638/1
gggaggtggacctctttgtgcccatggagtttgacctctaggaccagttt
+1385638/1
CCCFFFBDHHHHHJIIJJHIJJJJIJJJJHHJJJJJHIHIJJJJJJJBGI
@6521488/1
tatttctttagtaaacttaaccctttgagaatctgttaaaggttttcgtt
+6521488/1
CCCFFFFFHHHHHJJJJJJJJJJJJJJJJJJJJJJJJJJJIJFHJJJJHI
@2936915/1
cttcctttctttggatctgaagggcggtcccctcttttgggtggaatgta
+2936915/1
CCCFFFFFHHHHGJJJJJJJJJJJJJIJJJIJJJJJJJJJICGHHHHFDF
@3447644/1
gtaaaacgtaagtggaagcataagctcccaattctttggtgataagaact
+3447644/1
CCCFFFFFHHHHHIJHJJJJJJJJJJJJJJJJJJJJJJJGHIJJJJJJJJ
@5985740/1
ctggtatccaaaggcactgttttcaccggaggaatttgtttgtgattttt
+5985740/1
BBCFDDDDHHHHGJIIJIJHIJJJIJJJJEHEBGHIFIHHIJGIJIGIII
@905860/1
gtccacaagaaaaaaggttcttttacccccttcagaatataatagtttca
+905860/1
CCCFFFFFHHHHHJJJJFHJJJJJJJJIJJJJJJJJJJJJJJJJJIIJJJ
@905908/1
gtcacggtctcaacaagttccgttttttggagaggcaactcaggataact
+905908/1
CCCFFDDFHHHHHJIIJIJIJJCGHIJJJIIJGGJIJJJJJGIIJIIJHI
@4455967/1
gtagtctgtctgcatctgtatatgccctagcacggaaagcagcgagatga
+4455967/1
BBCFFFFFHHHHHJJJJJHIJIJJJJJJJJJJJJJJJJJJJJIJIJIIJH
@8084401/1
ccaggatttaagcaaacaataatatttcgctcacgaccagcatccagaag
+8084401/1
CC@FD?BDHFFFHGHDGIJFIBEEBIGIGGDHIG@DDEGGIJ@HGCHI;8
@1926557/1
ctttcattatcgtaaattgtcacggtctcaacaagttccgtttttttgga
+1926557/1
CCCDFFDFGFFHCFHGHHJFHHIJJHIHHJGJGFGCFFHGHIIIJGIJGF
@3982954/1
cttatcagtaatctcgaatctattatctcttggacaagttgttatattag
+3982954/1
CCCFFFFFFHHHHJJJJJJJJJJJJJJJJJJJJJJJJJFGIFIJJJJJJJ
@1926837/1
gaaaagaatgatcttccaactgtcacaaacctgttagcagctggttgcct
+1926837/1
CCCFFFFFHHHHHJJJJJJJJJIJJJJJJJJJJJJJJJJJJJJJIJJIJJ
@6522762/1
gagaatcgttactactaatcagatgattagagaaccagatttaagaaagc
+6522762/1
CCCFFFFFHHHHHJJJJJJJJJHJJJJJJJJJJJJGGHDIJEHIFHJGGG
@8085287/1
ctcagagctaccttggcagctgctaattttgcttg
+8085287/1
CCCFFFFADHFDHEDGIJIIIBG9FGIJJJEGEG9
@3449905/1
ggcttctattagttcatctatattttttaaggaagtaagtgcaggggaac
+3449905/1
BC@FFFFFHHFHHHJJJJJJJJJJJJJJJIJJHJJHIJJIJJJJJJJJJJ
@6523269/1
ggcagttgaagataacatacaattttaattttattattctcaatgatttc
+6523269/1
CCCFFEFFHHHHHIJJJJJJJJJJJJJJJJJJJJJJJJJJJJJJJIJJJJ
@2467096/1
ctatttttaaatttataatttatcttattttctaaaacatccaaagagcg
+2467096/1
?@<ADADDHB<4AACA@B<EEHHDBHCHIDEH?EA?9?EHE?CD@FBDG0
@2467536/1
cctgggtttaaaatcttcaataacattactcatttctgataggttctgca
+2467536/1
@@C?DFDDHHHGHEDEHI<@@EEHIIIIIIAEEBBHGGEHGGGIIIICGG
@6985390/1
cctcttttgggtggaatgtatgacgatgatttgatatctatatttctcat
+6985390/1
CCCFFFFFHHHADIHGHIGIJJJJIJFBC<GEHEIDIGABC>GIIGDIII
@392415/1
cactgactaaaatattgttcaagttcacgaggagtattcttggaaacaat
+392415/1
CCCFFFFFHHHHHJJJJHJJJJJJJJJJJJJJIJDHIJJJJJJIJJJJJJ
@7549612/1
agtaggtaaaaagattattgtattttcttttagaactctttcaaagagtt
+7549612/1
@<@DDA:BDF?<::CG@GHIHGDIEHIIGIIIAADEH9<EGDB9?FCHDG
@8087305/1
gcctgcttgtggaaaaccaccacaaatcc
+8087305/1
@CCFFD>DBHD?HHBEHFGGIJJCHGHE<
@392957/1
gtccggtcttcactgcagcctgactggtgagaaccctcaccgctgtcatg
+392957/1
CBCFFFDFHHHHHJJJJJJJJJJJJJJIIJJJJJJJJJJJJJJJJJJJJJ
@1927690/1
cgcttcaattcatccacttctccctgcagttcatccataattcagaa
+1927690/1
CCCFFFFFHHHHHJJJJJJJJJJJJJJJJIJJJJJJJJJJJJJJJJJ
@1390628/1
caatgtaatatgagttttctttgttttcaaaggctctaactaaaaattct
+1390628/1
CCCFFEFFHHHHHIHJJJJJJJJHIJJJJJJJJJJJJJJJJJJJIJJJJJ
@3984783/1
ggcttgtctaacttgaccaacggtaaaagcaggaggttgttgcatccttt
+3984783/1
BCCFFFFFHHHHHJJJJJIJJJJGIIJJIJJJJCHGGHIJJJJJJJJIJJ
@5018929/1
ctcttttgggtggaatgtatgatgatgatttgatatctatatttctcatt
+5018929/1
CCCFFFFFHGDFFBFHIHGIHIIIJGGFHGJIFHCGGICHGIGIJJGIEB
@6526256/1
ccattttatagctactctaaaaacacggtcttttccttcccctggcaatg
+6526256/1
CCCFFFFFHHHHHJJIIIJJJJJJJJJJFGIJJJJJJIIJJJIJJJJJJJ
@6526282/1
gcctagacttgtgcaccagctaaagaagacttatctttaaacggcagctt
+6526282/1
CCCFFFFFHHHHHJJJJJJJJJJJJJJJJJJJJJJJJJJJJJJJJJJJJJ
@8089431/1
atcaacgttcactgtctataaaaatacaagaattcctaattggtagtatt
+8089431/1
@BCFFDFDHFFHHIGIJJJJJIJJ@HHGIJFIJJJI>F@FHAG@@FFEDH
@8089575/1
cttgttttcaaagttgataaataatattaatgaaactaaaaacttcaaaa
+8089575/1
@@@FBDA?FFFDHCFFGIJGJ@IHIJDGGG?FEEHIJIJJI@0?DGID@<
@3986908/1
cattatcttcgatggcttctgccaagtaatctcccctgaatgtgattttt
+3986908/1
@@@DDDDDHDD3AGIIIIAIB@B@ED?AFHIDDHGHIGGGED??GFHGII
@7550780/1
attaaccttcaaaatttttccgaggtttaaattttttccgctgtagtaca
+7550780/1
@@BFFDFFHHFGHFGGIGGIJJIGEFHICHCEIEIJJGG?GGG@FGCGGG
@909531/1
agctgcgacaccatctgatgcctggtgcggaggctaccttgccgtaggaa
+909531/1
CCCFFFFFHHHHHJJJIJJJJJJIJEHIJJJJJIJJJJJJJJJJGIJGHH
@5472110/1
ggtgcgttaacttttggtggctttattatattactcctaattgaagagcc
+5472110/1
BCBDDFDFHHHFHIJJJIIJJIJGIIJIJJGIJJJJJJJGJIJGHGHGGJ
@5989262/1
gaggaatttgtttgtgattttttattgtatcccaatcaattatgatactg
+5989262/1
CCCFFFFFHHHHHJHJGIJJJJJJJJJJJJJJJJJJJJJJJJJJJJJJJJ
@3453048/1
ccgctgtgtctctttctttttttgttagactgatttgatagagcacggaa
+3453048/1
CCCFFFFFHHHHHJJJJJJJJJJJHIJIIJJJHJJJJJJJJJJJJJJJGI
@1395119/1
ggtctttctcgataatcaagtgttggtgcattcataattcgggccttaac
+1395119/1
@@@FDFFFHHHGGIGJIIJJCHCFGGEGCBFGHIGGEDGHHGEGIIJGDF
@6527159/1
atcttaacaagccttaagagaaatcttagctgacatatactaatta
+6527159/1
CCCFFFFFHHHGHJJJJJJJJJJJJJJJJJJJJJJJJJJJJJJJJJ
@395931/1
gctctggctattttagcatggaatgtaatctccaagttgtgaatcaattt
+395931/1
CCCFFFFFHHHHHJJJJJJJJJJIJHIJJJJJJJJJIIIHIJJJJJIJJJ
@5473455/1
tattgaaggcaataaagtaaccttcaacatataaactgcagggaattcta
+5473455/1
CCCFFFFFHHHHHJJJJGJIJJJJJJJJJJJJJJIJJJJJJJJIJIJJJI
@5990586/1
cagaattttcgtttggagcaaatacaatgtatttgctgtctttgtgtctt
+5990586/1
@B@DDFFFHHGHHJJHIIJJJJJJJJIIIHIJJIIIJJJJJJJJJJJJJJ
@4460729/1
aatattttgataacgtggatgtagataggctggcctgcttgtggaaaacc
+4460729/1
CCCFFFF8FDHHHIJHIJIJJGIJJJJGGGIJJIJIJJJIJIJJJJJGJJ
@7553283/1
acggaatctgccgagtccttccttctagtgcttcttcca
+7553283/1
@@@FFFDAD8DFA1C<A<FHGBHDH9B<9CB?FAD>9CB
@396862/1
gaatagaataggaatgtcaggtgcgttaacttttggtggctttattatat
+396862/1
@@@DDD>=A?CFFIEEAEIII3CAG8AGFEAAFGIFCDGFIFF@B?BFBD
@4461205/1
ctggtgtagaattacagaataactcatgaatgctttctaatgtttcttca
+4461205/1
@CCFDEDEHHHHHJJJJJJJJJJJJJJJJJJJJJJJJJIJJJDIIJJJJI
@8094008/1
atagttatttggaagtgatttgcacgaagcactatagg
+8094008/1
@@@DDDFE>BBDFEE<FGIIDCJGGE8@A?FBDGE@GH
@6988650/1
aaatatttctgtaagcgaagaactgaggtaaaaataaaatttaaaaatgt
+6988650/1
CCCFFFFFHGHHGJHHIGGBGHIIFFB71?GH@CDEHGGGE<FCGIF>@B
@398170/1
cctgtttagaacgaagatgactgagttttccttcatgtatattttcatga
+398170/1
CCCFFFFFHHHHHJJJIJJJJJJJJJIJJJJJIJJJJIJJJJJJJJJJJH
@1931795/1
cggggacacttatcaggttgtatactgatttcataatgatgtacgaaacc
+1931795/1
CCCFFFFFHHHGHJJJJFHIHIIJIJJJJJJJIJJJJJIJJIJJJJJJJJ
@1932159/1
cttggcaacaaacagttgttttttcctgatatagctctaacttcaattaa
+1932159/1
CCCFFFFFHHGHHJJJJHFHIJJJJJJJJIJJJJJIJJJJIJJJJIJJJI
@1396242/1
gcagggaattctaagagggtacacaattcaggcactaatgtctcttcaaa
+1396242/1
@@CFDDABCFDFB?@AFFAAEBHB?GEEDE9?G??FHD?B0::B999999
@5992694/1
ttttgaattaaaatcacctgctccaggtaatggaaaatcctgaggagcat
+5992694/1
@B@FFFFFHHGHFIIJJIGHJJIIJIIFHIJIGGIGIIJJJJJJJJJJIH
@2473350/1
ctcatgttataacattatgcagttcattacctaagatatttgttatgatc
+2473350/1
CCCFFFFFHHHGHJJJJJJJJJIJJJJJJJJJIJJJJJJJJJJJJJJJJJ
@7556902/1
gcgttaacttttggtggctttattatattactcctaattga
+7556902/1
@CCFFFFDHHHHHGGBHIIGHIHIJJIGGIIJJJJFIJJIB
@5993238/1
cagacatgttatttactattcattcaaaatttgtgctgactgcttagcat
+5993238/1
@@@FFFFFCFHHHJJIJJJJJJIJJJIJIIEIJIGIIDHJIJJGIIJJIG
@2944678/1
ctccaattgcattccctttcacactagggacatgaggtgaaattattggt
+2944678/1
CCCFFFFFHHHHHJJJJJJJJJJJJIIJGHIIIIHIJCGGDGHHJIJJI?
@6529520/1
agtaagttcttttttttttccttgactatgtttgatgacatatcaataac
+6529520/1
@@@DDEDEHGHHHIIIIIIAGHI<?FE@ADGHICGCGGGIGHHGHGAHIG
@5994065/1
tgcctctcaaactcaagctgtcgcttcaattcatccacttctccctgcag
+5994065/1
CCCFFFFFHHHHHJJJJJJJIJJJJJJJJJJJJJJJJJJJJJJJJJJJJJ
@2946602/1
gtaggccgcacatgtttgtgcttctgaagaggacatccccgtaccataac
+2946602/1
@@@FA?BDFFHGHGCCFEHDFEGGIICBGHI@BGHIIIDH6DGEEGGGGC
@5995402/1
ctcacatatgtatggcacaactgataagttaagcattgcagttcatc
+5995402/1
CCCFFFFFHHHHGJJJJJJJJJJJJJJJJJJJJJJJJJJJJHJJJJJ
@5023854/1
gacagtcttcaagcactgagttagaataccaacctgaatttcagcaattt
+5023854/1
CCCFFEFFHHHHHJJJJJJJHHIJJJJJJJJJJJJJJJJJJJJJJJJJJJ
@1934879/1
cttgttgttttagggtaatcaaattttatgacaaaattgcaattctttac
+1934879/1
@<@FFFFDHHHHFEHHHIJJIIJJJJIIIJEGIIE8EHIIJIGIIIIJII
@913259/1
ctccaggttgtctaccaccccctcctcctccacctttctttccttttttg
+913259/1
CCCFFFFDHHHHHJJJJJJJJJJJJJJJJJJJJJJJJJJJJJJJJJJJJI
@3992163/1
gcaacaacacaattgtcggcagctgggaatcctttgtgagccacatcaat
+3992163/1
@@@DDDDDBHDDFG9EBGIBFF?FHIIIDFGCHGEHGHIIIIIAHICEGE
@2948486/1
aggaacttcccagtcatcaggaataaagtcattaaccttcaaaatttttc
+2948486/1
CCCFFFFFHHHGHIJJJJJJJIIJJJJJIIGJJJIJJJJJJJJJJJJJJJ
@2948944/1
cttgaagttggttcagctgtagtctgtctgcatctgtatatgccctagca
+2948944/1
CCCFDDFFHHHHHJIJJIJIIIJJJJHHHIGHJJJIIIJIHIIJJJJJJI
@5997988/1
gtgcattaatctatagaaaattttccagacagtatttagagactttccac
+5997988/1
BBCFFFFFHHHGHJJJJJJIJJJJJJJJJJJJHIJJIJIJJJJJJJJJJJ
@6532498/1
agttaaaacagtacatcgcacaacaaacacttggggagttaaatcaacat
+6532498/1
@@?DDEFFHHHHFGGCHIIIIGIGGIJJJJIIJ<GGGHGIIIJGJJCFIG
@1935799/1
gttccgttttttggagaggcaactcaggataactatagaggttcttcttt
+1935799/1
@@@FFDEFGHDHFICGFBHGIGIIJBGGCHIJIICGIG>FG?FHHHHGGG
@5024452/1
gcagggaattctaagagggtacacaattcaggcactaatgtctcttcaaa
+5024452/1
@CCFDDBDHHDDDEGBEEHHEED@GFFGBDHHC@891:BDF499?FG4F<
@2476981/1
gtttttatgaaatgagtcagaattttcgtttggagcaaatacaatgtatt
+2476981/1
?@@DDDABDFFF<DGECEIFBCHH<F<@FGCFDFCGB>?FCFFAFEI@GF
@4464941/1
cttctaacctgttcttcttgaagttggttcagctgtagtctgtctgcatc
+4464941/1
CCCFFFFFHHHHHJJJJJJJHIJJJJJHGHIJJJJJJJJJJJJJJJJJJJ
@2477433/1
ccaagctctggcattttcctgtgactgatttttcttcaacatcaacaaat
+2477433/1
CCCFFFFFHHHHHIIGIJGJJHHJIIIJJJIJGIIIJJJIHHIGGGJGIH
@5999131/1
gtcccattgtgtttaatacttctaaaaagtcatcaataatttcgaaagga
+5999131/1
CCCFFFFFHHHHHJIJIJJJJJJJJJJJJIIGJJJJJJJJJGIIJJIIJI
@1400485/1
ccgaggtttaaattttttccgctgtagtacaaatttctatttccgattat
+1400485/1
CCCFFFDFHHHHHJJJJJJJJJJJGIJJJJJJFHIJJJJJJJJJJIJJGI
@1400614/1
gcttatagctactgcataagacagatgaaattctggattgttccaactac
+1400614/1
CCCFFFFFFHHHHGIIJJJJGIIJJIJIJIHJIJGEGHHIBFEHHIIIGG
@3459726/1
caacatgtatccttttgggcggtaccatggtataactatcttattg
+3459726/1
@@@FFDDFDDFBCCCGEAHCGEDFFHGDGCBGHDHECFH@GIGIII
@6534298/1
gcccaatatagattccagaacttccggcataatgagtacatcatttacat
+6534298/1
CCCFFFFFHHFHHJJJJIIJJJJJJIGHHJJJJJJJFGIJJJJJJJJJJJ
@6534752/1
ctttgatggaatttcataaacaactttcaaatccttaatatacgcaacaa
+6534752/1
CCCFFFFFHHHHHJJJJJJJJJJJJJJJJJJJJJJJJJJJJJJJJJJJJJ
@2949324/1
gtcattatgggcttctattagttcatctatattttttaaggaagtaagtg
+2949324/1
@@@FFFEDF>FFHIJJGIJJHIGIGJJJIJIIIJJJJIJJJGIIGGIGGI
@6992872/1
ccgcaacaattgtacacaactccataggaagcgccaaaggcttctctcgt
+6992872/1
CCCF?DFFG<?DACDHGEHHEHIHGGE9DFHHJD>GIG@GGBHE>FGGG5
@402487/1
ataagaacaatgagtgagagcttgcaagaggtaacttctgtcttgaaatc
+402487/1
CCCFFFFFGHHHHJGHJJIJJJJJJJJJJJJGIJJJJJJJJJJJJJJJJJ
@7564298/1
ggcaacaaacagttgttttttcctgatatagctctaacttcaattaattt
+7564298/1
@@@DDDDDDHFF4AF?E>HI>GHEFGCHDFHIBC>4DGFF?9D??D40??
@403119/1
gtcacaactaacaatgggccacaactcatattgatcgtcaaatgaaacat
+403119/1
CCCFFFFFHHHHHJJJJJJJJJJJJJJJJJJJJJJJJIIJIJJJJJJJJI
@8100239/1
ctctatttcattgtgcattaatctatagaaaattttccaaacagtattta
+8100239/1
@;?DDDADFFBFD:2C@AE4<AHF@<HCHII@H<EH9FFGDFIC9?@D>E
@2950744/1
gcccactcgaattctttagttagggtaattaaaccaagccctatttcctc
+2950744/1
CC@FFFFFHHFFHJJJJJJIIJIJICGIJJJJJJJJJJJJJJGIJJGIIG
@403884/1
ataagaaatacggtgttgtacacagtattcttgtagtgctccaatcgcat
+403884/1
CCCFFFFFHHHHHHHHIJJJJJJJJHIJJJJJJIJJIIJJJJJJJJJJJJ
@5029736/1
agtttctgagagcatcttctctaactgtcctttgaggtgcaaaacaagcg
+5029736/1
CCBFFFFFHHHHHJJJJJJJJJJJJJJJJJJJJJJJJHIJJJJJJJJJJJ
@5029901/1
ctgttgttgcctctgctgctgctggggctgttgttgccactgctgctgct
+5029901/1
CCCFFDDDFHHHHIIIIJJJJJJJJJJIJIGIGEHIGIHGIGGIJIJGGI
@1403285/1
atttgattcgtcctttgtttttactcctttttcaaaaccttcttccagca
+1403285/1
@B@FFFFFHHHHHJJJJIJJJJJJJJIIJJJJJJIJJJIIJJJJJJJJJJ
@5480866/1
gtcctttactgtatgcatgacttttataattagggacaggatcatatcgt
+5480866/1
CCCFFFFFHHHHHJJJJJJJJJJJJJJJJJJJJJJJJJJJJJJJJJJJJI
@8101496/1
ctcatttgaaaacgtggatctccaaggtctcctt
+8101496/1
@?@DADEDHFFAH@BEEFEAEG3AECH3CEH@CG
@1403530/1
atctggagctcatcaagcttcggtcgactgatgatttgaggttcttgtgg
+1403530/1
CCCFFFFFHHHHHJJJJJJJJJJIIA1?C@9990BFI@?BG9D??F<8=F
@1403750/1
catctttgctgaggtttgtatctgttgcagtagttacatggctaccactc
+1403750/1
CCCFFFFFHGHHHICFFDHHJJIIFGGIFIHHJGIIJJJIJIIDFHGG?B
@5481380/1
ctcagagctaccttggcagctgctaattttgcttggtgtttgttttctcc
+5481380/1
CCCFFFFDHGBHHIIGIIJIJJJIIIJJJJGGJJJJGGIIIIDHIIEHHJ
@3461377/1
tagcttgaggcttatacctagtgcttctgtaaaatgccaataattgttct
+3461377/1
CCCFFFFFHHHHHJJJJJJJJIJJJJJJJJJIJJJJJJJJJJJJJJHIJJ
@3461480/1
tacgagtttgagcatcattcattttcttcattgtaacttggcccgcaaca
+3461480/1
@CCFFFFFHHHHGJJJIJJJIJJJJJJJJIIJJIIJJJIJJJCHIJJJJJ
@5481612/1
gtgatcttgtctaagattgctttcgctgcggcatgctttgcttctttctt
+5481612/1
C@CFFFFFHHHHHJJJJJJJJJJJJJJJJJJJJJJJJJJJJJJJJJJJJJ
@3995820/1
gtcgtgagaagctgcaacggctgctatagatggaacgttgatctggtctg
+3995820/1
CCCFFFFFHHHHHJJJJJJJJJJJJJJJJEIIJJJJJGIIJIJJJJHIJI
@3462669/1
ttcttcagtatgcatattaagttcttttcatgattatatatatgaaaatg
+3462669/1
CCCFFFFFFHHFHEIJJJJIJJIIJJJJJHJJJJJIJJJJJJJJJJJJIJ
@3463173/1
ggcatcatgacgatagctttattctcattaaggaattccggtttctcaaa
+3463173/1
CCCFFFFFGHHHHJJJJJJIJIJJIJJJJIJIJJGIIJJIJDHIJJJJJJ
@2480988/1
gtcatttctttttcttgatctctttcattatcgtaaattgtcacggtctc
+2480988/1
CCCFFFFFHHHHHJJJJIJJJJJJJJJJJJJJJIJJJJJJJJJJJJJJJJ
@6005957/1
cctctatcaggtaagacaacaatcacaagttttacttcttctttaagaca
+6005957/1
8?<DDDDDHHABFHHIGII?GBHDBEHECFH>BEGCD4?FFHEHIIHGEG
@3463693/1
gctcaaacatgcaaatgtgacattattgactaaggccgatctgaggtctg
+3463693/1
CCCFFFFFHGGHHJJJJHJJJJJJJJJJJJJJJJJJJJIJJJJGJJGHII
@2953933/1
ataaggtctcatttgaaaacgtggatctccaaggtctccttgaacaaatt
+2953933/1
CCCFFFEFHHHHHJJJIJJJJJJJJJIIIJIIIJFGIJJIJJJJIJIJIJ
@7567301/1
acagtcttcaagcactgagttagaataccaacctgaatttcagcaatttt
+7567301/1
@??B?DEFFHHDFHEHEHEEFEAEHIJ4<CE=@GGEGH9BFIGGA;@?FH
@8105075/1
catggttgtcgaggaggtccctgttgttccattgcttgaggt
+8105075/1
@@@FF?DBFGGHFI6FFFHFIIGHCH>GGGGIG@9DHI>H<B
@6537614/1
tttgttgtttattagggtagcatttggaggactgtcagatggttttggag
+6537614/1
BCCFDFFFHHHHHJJJJCGIJJJJJJJJJJHIJJIJJJJJJJGHIIJJJI
@1942181/1
attaatgctttaaacattaactagttgcacttttcacatacaacaaagta
+1942181/1
CCCFFFFFHHHHHJJJJJJJJJJJJJJJJJJJJJJJJJJJJJJJJJJJFH
@1942607/1
gctccaattgcattccctttcacactagggacatgaggtgaaattattgg
+1942607/1
CCCFFFFFGHHHGJJJJJJJJJJJJJJJJJIIIJJJJJHIIJJJJJJJJI
@6007407/1
gacaatttgttctcttctgttgtttcaattttggcagtatgcaaatattg
+6007407/1
CCCFFFFFHHHHHJJJJJJJJJJJJJJJJJJJJJJJJHIJJJJIJJJJJI
@7568186/1
gtagaagcaggatgacacttaggtcgtgcatggtttaagaaagaccaaag
+7568186/1
@@@DDDD8DF?HHG@GHBEEEHIB:F@EEGGCHDFEHHEHG9FBGE?@?B
@3466240/1
gcttgctgagcgactaatgccactgtgtccacaagaaaaaaggttctttt
+3466240/1
CCCFFFFFHHHHHJJJJJJJJJJJJJJJJJJJJJJJJJJJJJJCHHIJJJ
@408449/1
ggcatgctttgcttctttcttagatctaccagtgcccatggcagcaaatc
+408449/1
CCCFFFFFHHHHHIIIIIIIEFFACCEHHGCCAAEHGGFHBDBB@FH>?B
@8106706/1
accttttggaagctttacaactcctaatcctgtttcatccgc
+8106706/1
@?@DD8DD8FFFFGIIIII:AFHIIIIIFFHIEGIIIIIFIF
@5484407/1
acagccgcagcagcagcagtggcaacaacagccccagcagcagcagaggc
+5484407/1
CCCFFFFFGHGHHJJJJJJJJJJJJJJJJJJJJJJJJJIJJJJJJJJJJJ
@7569541/1
gtaaagttttgcctataagaacaatgagtgagagcttgcaagaggtaact
+7569541/1
BBCFFFAFHHHHHIIGIIIIGGGGGGIG@3<CDHGID<GIJIGII3BGEG
@2954757/1
ctcttatgaaaatataactatcactgcttttttagttttataggttcctt
+2954757/1
CCCFFFFFGHHHHJIIGJJGGIJIJJJJJJJJJJJGHJJIJJJJHIIJJJ
@2955006/1
cttggctttgccgcgtgttgctgtacttgaggctgagatgaaggtggtct
+2955006/1
@@@FFFFFHHHHGJJIJFHJJIGIJJJJJGIJJJJGIIGIGGHI=CHAFF
@2955014/1
cttttatcataatgagatcaagttttttcgaatcaaatgaagctgtatta
+2955014/1
CCCFFEFFHHHFHJIJIJIJJJHIIJJJJJJIJJIJJGIJHIIJJIJJJJ
@1944497/1
ctccaattgcattccctttcacactagggacatgaggtgaaattattggt
+1944497/1
@?<DDDDDF?DBFI:CF<?ACHFFF@FECF?ECF4?B1?FFF>FEBFGI9
@1944507/1
gtggaggtgaaaagaatgatcttccaactgtcacaaacctgttagcagct
+1944507/1
CCCFFFFDFHHHHJJJJJJJJJJJJJJJJJJJJJJJJJJJJJJJJJJJJJ
@1944510/1
ttgttgttttagggtaatcaaattttatga
+1944510/1
:?@BDDB;CDHFH<G@;FIEEEDFHH>H4A
@1406686/1
gcctttgttgctgctgtggtggttcttgcctttgcagctgttgtggtggt
+1406686/1
CCCFFFFFHHHHHJJJHIJHHIGHIJJJJJJJJJJJJJJJIJJGHJBGH@
@3466854/1
ctcagtctcacagttagttatcaattcttctctcataataattaatctgg
+3466854/1
CCCFFFFFHHHHHIIJJJJJJJJJJJJJJJJJJJJJJIJJJJJJJJJJJJ
@6008747/1
gccaatagctgtgggttatatggtgattgatgccattcaactttgcatta
+6008747/1
CCCFFFFFHHHFHJJFHIJJJJJHHIJJJJJJJJJIJJJJJJJJ4DHIIJ
@7571438/1
tggaaaactgtttatcatagatccgacgacacttttta
+7571438/1
8?@FDDDDF>FF?CFFGI9CC>F<AFGGGG0@B9FF9@
@3467685/1
cttgtatactagcatgactgactagatagaagtctaattcagtagggtga
+3467685/1
@CCDDDEFGHFFFGIGGGHGCFEHHGHIGEHGJIGIGIHIGGDDHCEIGI
@920191/1
gccaacagtaagacatggtagatgaggatactttaatctaatattatatt
+920191/1
CCCFFFFFHHHHHJIJJJEEHIJJJJJJJJJJJJJJJJJJJJJJJJIJJJ
@1946079/1
ccattattgtgtactatcttcaaagagaaaaagtgcaatactaaaatttt
+1946079/1
<@@;BDABFDBFH<G>CG?E>FGGBFCH?BECEHIGA9CDGG9CFH<>FH
@410115/1
gcgtatttacagaagcaaggttggcctattattggcattccagcatcatt
+410115/1
BCCDFFFFHHHHHJJJJJJJIJJJJJJJJJJJJJJJJJJJJJJJJJJJJJ
@5486190/1
aggcactgttttcaccggaggaatttgtttgtgattttttattgtatccc
+5486190/1
CCCFFFFFHHHHHJJJJJIIJJJJJJJIIJJGIHIJJJJJJJJJJJJJJJ
@410616/1
cttcaacaatcgtcggtacaatgtaatatgagttttctttgttttcaaag
+410616/1
CCCFFFFFHHHHHJJJHIJJJJJHJJJJJJJJJJJJJJJJJIJJJJJJJJ
@1947190/1
ccaggaacttcccagtcatcaggaataaagtcattaaccttcaaaatttt
+1947190/1
@@?DDBDDHDHADHGHIIIIGIIGHGGIIF?FFGIIIIIIEIGHCHGIGH
@7573843/1
agctcattaagaaaataataccagcatttctta
+7573843/1
@@@DDA4DFBBDFFBGAEDCF3:?::AEC@DFF
@7574124/1
cctgttgttccattgcttgaggtctggtaattggagcggcttgtctaact
+7574124/1
CCCFD?DDFFD<DF@H@HICCGAFFHI9FAEFHIIJJBFH<D?99<84BC
@1948811/1
ggcagaaccctacctcgaacttccatcatattgtttgatatcgccagtcc
+1948811/1
CCCFFFFFHHHHHJJJJJJJFJJJJJJJJJJJJGIJJIJJJIJJJJJHHI
@1948944/1
gtgtaatcactgctgaggcttgaacaagcccttctgatagcctgcaattc
+1948944/1
@@BDDFEFHHHHHHJJJJJIJIJJJJJIIJJEGIHJJIJJJJHJIJJIJJ
@2956687/1
agcaattttcttaatggatgcataagtcattcctctatcaggtaagacaa
+2956687/1
@@@FFFFFHFGHFIIJJJJIIJIIEHFEHIFHIJJIFIIEIJHHIJJJII
@1949516/1
gtcctcctgccactcatcataatgaacaatatcttcttttggattagtag
+1949516/1
CCCFFFFFHHHHHJJJJJJJJJJJJJJJJJJJJJJJJJJJJJJJJJJJJJ
@8108966/1
gtgcattcataattcgggccttaactttagtgaactggtcatcaactgag
+8108966/1
@@@F=DDFB8?<DGG=B?F@DBGGCGH><??AAFFGIF4BDCHC@GI@@F
@4002275/1
cccatatcattgagacattaacttgcgtagcatactttatcgtaacggtc
+4002275/1
CCCFFFFFGHHGHJJJJJJJJJJJJJJIIIIJJIJIJJIIIJGIJJGIFI
@411911/1
gtccttttatcataatgagatcaagtttttttcgaatcaaatgaagctgt
+411911/1
CCCFFFFFHHHHHJJJJJJJJJJJJJJJJJJJJJJJJJJJJJJJJJJJJG
@2958743/1
aacaacaatgacaggtttttgaaaaaattttggccaatagctgtgggtta
+2958743/1
CCCFFFFFHHHHHJJGIIJJJJJJJJJJJJJJJJJJJJJJJJJHIIJFHI
@4476704/1
ctgtattataacatgacctaagagttttattaaagttggatcattagcag
+4476704/1
?8;4ADDDHHFDHGI>E><?GA<CA3CHAFEFE@A<:19CGAE>@FCB9F
@923133/1
cagccctatacctatttacatgcctagacttgtgcaccagctaaaga
+923133/1
CCCFFFFFHHHHHJJJJJJJJJJJJJJJJJJJIJJJJJJJJJJJJJJ
@6543430/1
gtagtttcacttttgttattggtttccttatcagtaatctcgaatctatt
+6543430/1
BBCFFFFFHHHHHJJHIJJJJJHJJJJJJJJJJJIIJJJJJJIJJJJJJJ
@923141/1
tgcaaagggaagcgagcttgctgttgttgctgctgctgctgttgttgttg
+923141/1
@@@FDFFDHHHHGFBDHGGHEGIHGGFCHHHGIGFHDFEIIGIIGHCFI;
@7574575/1
caccgatgcaattaatactcatcttctttactaaaaggctacacaaacaa
+7574575/1
@@@DD?DDAD>FFIFIGHIIEHJGGGIJBGGGIG@HHGEIBHHGICEGGC
@5488862/1
accaactcatactgtcttcagcctcatgttataacattatgcagttcatt
+5488862/1
CCCFFFFFHHHHHJJJJJJJJJJJJIJJJJJJJJJJJJJJJJJJIJJJJJ
@4477377/1
ggagagtagcttgaggctcagaatcgagtagcctttgctcagcatctcga
+4477377/1
@@<?DDEEFDFFDB<;FGDFHIIIII;?HAA4EEACC<FHEC@@FG>AG<
@6544132/1
ctttaacctcataactaaaacagggttcatgagttccactttcacaatca
+6544132/1
CCCFFFFFHHGHHIIJJJIGGGIJJDGGIIJIJIJJIJJJJJJIJJJJJJ
@3470365/1
ctagtttcttcttcatcagggaaattagttattccactccttttcccgtt
+3470365/1
?@@FDDFDHHFHHJIGGHHHEGGIJIJJII9CDBBFHHGIIIGGGGIIHI
@8110129/1
gtcacttcaaactgttgctcagcagctatctcttgtaggaactggactgc
+8110129/1
@@@FBDDD?DHHHIIIDGIIEIIJIIJIJHIIJJIGIEHEIGI<BDADFG
@6544484/1
ccttttttttgttcctttttgaattgaaatcacctgctccaggtaatgga
+6544484/1
CCCFDFFFHHHHFIIJJJJIEHGHIIIJJIGHIGEGGGIIJIJBFHGGIB
@2486896/1
gcagctgctaattttgcttggtgtttgttttc
+2486896/1
??;DDDDD:C42C<EEIDBEB<<3AFECCEBE
@8111436/1
ataaattagaatcatcccatagcaaatgatattcggtaggacgtgctgta
+8111436/1
CC@FFFFFHHHHGJJIJJJJIJIJJFIJCHIJJAHIHIIBHIJGGGIJIF
@2961244/1
gtccacacctttgtcaccactatattcaccaaccgttaacggagtttgct
+2961244/1
CCCFFFFFHHHHGIJJIIGIJIJJIIJJIJJIJJIJJJJJJJGIFHIIGG
@1951574/1
agaaaattcaagcgagctgatgtatggtcaacatcaagaagaggctgcgt
+1951574/1
CCCFFFFFHHHHHJJJJJJJJJHIJJJGJJJJIJJJJJJJJIJJJJIJJA
@5039786/1
ctcagtctcacagttagttatcaattcttctctcataataattaatctgg
+5039786/1
CCCFFEFFHHHHHFHIJHIJJJH3AFDHJHHHHHIIIJJJJJJJJJJJJJ
@414193/1
gttcaacttctttggtgtacagaaatatttcggcttctgcttccgttcca
+414193/1
CCCFFFFFHHHHHJJHJIJJJJJJJJJJJJIJJJJJJJJJJJJJJJJJJJ
@6017485/1
gactgcattaaaatccgaatcctttaatgaaattatctggagctcatcaa
+6017485/1
CCCFFFFFHGHHHIJJJJJJJJJJIJGHIGIJJIJJJJJIGIJGBHIIGH
@4005389/1
gcgacaccatctgatgcctggtgcggaggctaccttgccgtaggaaataa
+4005389/1
CCCFFFFFHHHHHJJJJJJJJGIJJJIJJJJJJJJJJJJJHIIJJJJIJI
@4005442/1
atgacacttaggtcgtgcatggtttaagaaagaccaaaggtttctgttga
+4005442/1
@@@FFFFFHHHHFIIHIJIJJJHHIJJJJJJJJJJJJJJJFHHIIJJJJG
@925887/1
gataaattagaatcatcccatagcaaatggtatttggtaggacgtgctgt
+925887/1
CCCFFFFFHHHHHJJJJJJJJJJJJJJJJJFHIJJJJHIJJJJJIJJJJH
@5490627/1
tggctattttagcatggaatgtgatctccaagttgtgaatcaatttcagg
+5490627/1
CCCFFFFFHHGHHJJJJIJJJIIJJJJJJJIJJJJJJJJJJJJJJJJJJJ
@414945/1
gcatgatgacattcatctataactaatagattgacacgagacaacgtgat
+414945/1
CCCFFFFFHHHHHJJJJJJJIJJJIJJJJIJJJJJJJJIJJJJJJJJJJJ
@8114213/1
tgtagtatgtttacaaatgttgcagcattaagtcttctctgcactgtgac
+8114213/1
=@1A;=ADDFDFHE9?EGFEHHE::::<FBHBFEFHEGEBG?E?4?CBDG
@8114445/1
gttttggagaattatcaaagagaattattga
+8114445/1
@@@FFEFFAHFDAGGJEHIIGEAGEGIGDHE
@5041147/1
ccaagatcaattactctaccaggtggaggtgaaaagaatgatcttccaac
+5041147/1
@@?BDB;DFHDFBHIIIBHEEHIAEGGHIBDHEHEGCG9F@GHABBFHGH
@415675/1
ctccttctaacttaatgcaagcttctcttatagctgtcaactcatgttgc
+415675/1
@@@DDEFBHHHHGIAHHGIIIIIIIIIHCHEDHGCEFEGIIIHIHIHHDF
@926614/1
gagctgcgacaccatctgatgcctggtgcggaggctaccttgccgtagga
+926614/1
CCCFFFFFGHHHHJJJJJJJJJJJJJGHIJJHIJJJJJJJJJIHIHHHHH
@415923/1
gctcaatttaccttcatccttgttttcaaagttgataaataatattaatg
+415923/1
CCCFFFFFHHHHHJJJJJJJJJHHJJJJJJJHJJJJJJJJJJJJJJJJJJ
@2962821/1
cgactgatgatttgaggttcttgtggaattgtgacactttgatgttgtaa
+2962821/1
CCCFFFFFHHHHHJJJJHIJJJJJJJIJJJJIJJJJJJJJJJJJJJJHJI
@6549727/1
atgatttgatatctatatttctcattttttctgctaaagcactaccttca
+6549727/1
@@@;BDFBAFDFAGHIIFIGHIIGIIIGIIEHIIICBFCBDHEDEGCGII
@1955458/1
ctttcagaaggggaaataggatattttcgcattcattaagattagtatta
+1955458/1
CCCFFFFEHHHHHHIJJIJIJJGGIIJJJJJJJJJJJJJJJJJJJGIIJJ
@2963924/1
ctttggctttaacctcataactaaaacagggttcatgagttccactttca
+2963924/1
BCCFFFFFHHHHHJJJJJJJJJJJJJJJJJJHIJJJJJJIJJJIJJJJJJ
@2491353/1
gataatcccatatcattgagacattaacttgcgtagcatactttatcgta
+2491353/1
CCCFFFFFHHHHHJJJJIIIJJJJJGIIJJJJJIJJIJJGJJJJJJJJHI
@8116603/1
ggaatgtatgacgatgatttgatatctatatttctcattttttctgctaa
+8116603/1
?18AD32=?<AD1FDF@GEHF<DFCCDAH2AE>49?@?4?BBBEF@FC9?
@7577514/1
cttttggaagctttacaactcctaatcctgtttcatccgcaattttctgg
+7577514/1
@C@DFFFFG?FH>FHGHG9FGC?BEEFHBH?GG<FEHIGHDGEH<<GGFH
@4008645/1
ggtggttcttgcctttgcagctgttgtggtggttgttgcctctgttgctg
+4008645/1
BBBDFDFFHHHHHJJJJJJJJJJJJJIIJFGIGHJHIJJJIJJJJJJJJJ
@1957607/1
gcctcttttaccattgtacgagtttgagcatcattcattttcttcattgt
+1957607/1
CC@FFDFFFHHGHIJJIJJJIJGHHIEGGHIIJJJGGHIJJJJGHHIIJJ
@2964264/1
cttgtcttacaggtaccggtctttctcgataatcaagtgttggtgcattc
+2964264/1
CCCFFFFFHHHHHGGIJJJHHIJJJJJJJJJJJJJJJHIIJJJHIHBFII
@5493265/1
gggaattctaagagggtacacaattcaggcactaatgtctcttcaaaatc
+5493265/1
C@@FFFFDBFHHFIGGEFGIHG?FHHIJJJIJHGIJI?FIIEHHIHJIIJ
@6020623/1
atctagataataatgcctcagagctaccttggcagctgctaattttgctt
+6020623/1
CCCFFFFFGGHHHJIJJJIJJIJJGIIIHJHIJIJJJJJJJJJJJJIIIJ
@7008484/1
ggaaatttttcataaagaagtcgaatactgttcttaggaatattt
+7008484/1
@@7DDADDHHHDHGE@<4CG<AFGGCCH9?<9??FHCHI49CBD9
@6553308/1
caggtggaggccatcgcctggtcatgcataattcttgtagaagaccaata
+6553308/1
BCCFDFFFGHHHGJJJIIJJJHJJJJJJJJJIJJJJJIJJJJIJIIHGHG
@929351/1
gggaaataggatattttcgcattcattaagattagtattaactgttaatc
+929351/1
CCCFFFFFHHHHHJJJJJJJJJJJJJJJJJJJJJJHIJJJIIJJHIIJJI
@6021310/1
tgtagatatcagacatttcttcagggagaatttttaaccatttacacaat
+6021310/1
???DDEDFFFHFHIIIEHIBGHH@HGHGHGIIIIGIIIIIIGHDDFHIII
@929925/1
gttctgtatttcctgtgatcttgtctaagattgctttcgctgcggcatgc
+929925/1
CCCFFFDFHHHHHJJJIIJJJJJHJJJJJEGJJJJJJJJJJJJJJJIIJF
@5043068/1
ctcatccacattttatgtgctgctaacctcttggcaatttttttcgattt
+5043068/1
CCCFFFFFHHHGHJJJJHJJJJJJJJJJJJJJJIIJIJIJJJJJJJJJJJ
@3476374/1
ctataaatgtaatcggtggtgtgtaatcactgctgaggcttgaacaagcc
+3476374/1
CC@FFFFFHHHHHJJJGHHFGGIIJJJJJJJJJJJJJJJJJIIJIIIJJJ
@7579748/1
tgagccaacagtaagacatggtagatgaggatactttaatctaatattat
+7579748/1
@??DBDBD=HF<F<A<<EGEAD9?A>B?B>EEFE>FHI991?BDFFFF9D
@5494445/1
taagtcattcctctatcaggtaagacaacaatcacaagttttacttcttc
+5494445/1
BCCFDFFFHHHHHJJJJJJJIIJJJJJJJJJJJJJJJJHIJJJJJJJJJJ
@5044478/1
cttcacttcagcataaactggagtttttcccggaagcaccaccacaacaa
+5044478/1
CCCFFFFFHHHHHJJJJJJJJJJFHJJJJJJJJIJJJJJJJJJJJJJJJJ
@4483430/1
cataccgtacgctcaaacatgcaaatgtgacattattgactaaggccgat
+4483430/1
@@@ABDDDFDHHDIGGEHGHBHGIIDEHF>DGGGAHIIDFHIIEIFHD@G
@7009943/1
gttcgtggaagtaagaggtctttcatttaatgttttttgaaaagcctcac
+7009943/1
@@@FFFFFHHHHGGIGGFF@F@HHHEHHC<9CC4CGGHGE>GFGAGEGE<
@1417763/1
ctcagaagaaataatatctcagcaccaattttatgatttctcttctcttg
+1417763/1
CCCFFFFFHHHHHJJJJJJJIJJJJJJJIJJJJJJJJJJJJJJJJJJJJJ
@4484320/1
tgtaacttggcccgcaacaattgtacacaactccataggaagcgccaaag
+4484320/1
CC@FFFFFHHHHHJJJJJJJJJJHIJJJJJJJJJJJJJJJJJIJJJJIJJ
@8122360/1
gtggaattgtgacactttgatgttgtaagg
+8122360/1
@@@FFFFFGD<DFEEGHIGE@HI@EFHHEG
@7580366/1
tcttcttcttgcaaaggatgtggaggataatttctccaaacattctgcaa
+7580366/1
B@CDDADDHHHHGDIJF>GGHHHGBFAFHEEH4?EHIJEH;DGGIBDB<F
@4010886/1
cacgttcataaggtctcatttgaaaacgtggatctccaaggtctccttga
+4010886/1
@@@DDDFFHHHHHAEGHIJIIIHIIIJFIEGEDFDGGGHII?FGGHGGGI
@7581890/1
cacttatccaatgagcaacgacttcactcgttactgctagaacctgatgc
+7581890/1
CCCFFEFFHHHDHECHGGEHA:CBHHJF@GIG=FGEHC9DDDDGEADGHG
@5047932/1
cctgttctaacttaaagctgactttagtacatcgcctggagacatgacta
+5047932/1
CCCFFFFFHHHHHJJJJJJJJJJJJJJHHIJJJJJJJJJJJJJJJJJJJJ
@2968976/1
ctttgatagcaatcggtaaagttttgcctataagaacaatgagtaagagc
+2968976/1
CCCFFFFFHFHDHIIGHEGGGCHHIGIIIDIGIHGHIIGIGGGIHHIGII
@421838/1
ctttgtttttactcctttttcaaaaccttcttccagcatagcttcaattt
+421838/1
CCCFFDEFHHHHHJJJJJJJJJJJJJJIJJJJJJJJJJJJJJJJJJJJJI
@5496800/1
ccttctttgactaaatactcctgaaggagtgatatcggtgtttttgagct
+5496800/1
CCCFFFFFHHHHHJJJJJJJJJJJJJJJJHIJJJJJJJGGHJJJJJJJJJ
@4012532/1
gcaagagaaggaagtgaggtacacagttgcagtcctgagctggtcttcag
+4012532/1
@@?DABDBFBAFDGFHB@FAFHIIIIGGGBGHFEFGFFF?<DAHGGGG@H
@422281/1
aggacgtccacctcgaactgaaggag
+422281/1
??;=BDDDFDHHDDDFBAG@FEE@3?
@5049892/1
tggcatattagctagaagatgacgaaatttcacatattctctccacgctt
+5049892/1
CCCFFFFFHHHHHJJJJJIJJJJJJJFHIJJJJJJIIJJJJJJJJJJJJJ
@422627/1
ctgagctttataaaatgcagtggccgacacatcaatattaagcatcatct
+422627/1
CCCFFFFFHHHHHJJJJJJJIIIJJJJJJJJJJJJJJJJJJJIJJJJJJJ
@422922/1
gctgctgctgttgttgctgctgttgttgttgttgttgaggttgattagaa
+422922/1
CCCFFFFFHHHHHHIIJIJJJJIJJJJJJJJJJJJJJJJJHIJJJJJJJJ
@934971/1
agactttccactatctaaataaatagctgcagctaatgattcaaataagt
+934971/1
CCCFFFFFHHHHHIJJJHIJJJJIJJIJJEHIIJIIJJJJJJG??:?FF?
@935323/1
tcctcctgccactcatcataatgaacaatatcttcttttggattagt
+935323/1
?@@DADDAD:ADCBAFFG4AFH<FBDHAD9<2AE>:9?E?FGFEDA9
@6559409/1
gcctcttgttttgcttctttttttgacctacccttgccgatagcaataag
+6559409/1
CCCFFFFFHHHHHJJIJIJJJJJJJIIJJJJIJJJJJJJGIIJJJJJJJJ
@5050645/1
cctggagacatgactacacaaccatttggtatattcatcctcttaaaata
+5050645/1
CCCFFFFFHGHHHJJJJJJJJJJJJJJJJHHJJJJJJJJJJJJJJJJJJJ
@5050654/1
ggtggttcttgcctttgcagctgttgtggtggttgttgcctctgttgctg
+5050654/1
@B@DFFFFHHHHHJJJJJJJJJJHJJGHJCFHFHIHJJJJJJJIHIJJJI
@6559542/1
atttggtaggacgtgctgtaccttgtatactagcatgactgactagatag
+6559542/1
CCCFFFFFFHHHHGIIIGIIIJJIIIGIJJIFHGIJGDFDGHHHGHHEGD
@3480632/1
ccttcttctatcacatcggaggcaaccaatatgttcgtctcacccatgtt
+3480632/1
CCCDDDFFFBHAFHIJGFAC:<GHGE?CGGEICIII=?;FGB?FDCGGHI
@5051053/1
ggaaagcagcgagatgagcataataggtaggtgcagggtatgaaactgaa
+5051053/1
BCCFFFFFHHHHHJJJJJJJJJJJJJJGHHJHHJJJJJDFHJJJJJJJJJ
@2497486/1
cgttgatctggtctggagctggatgagtgacatcagcgccaacaacaatg
+2497486/1
CCCFFFFFHHHHHJJIIIJJJJJJJJJIJJJJJJJJHIJJJJJJJJIIJJ
@7017193/1
gtttctagcctttcataattcataacgtcattagcagagctcgctactaa
+7017193/1
@@CFABDDDDFBFE@AHHI<ICCH4FGAGCCE9@9?FHB>F<DFH1?08B
@7017356/1
ccacactcctcaaggtacacccctataagggcttcgatagaatctgcaac
+7017356/1
CCCFFFFFFFB?FHI<FHEIIIHGHIGCHFHIIJIGGIJJGIGIFIIJ3B
@4016065/1
ggtctttctcgataatcaagtgttggtgcattcataattcgggccttaac
+4016065/1
BCBFFFFFHHHHHJJJJIJJHHHIJJHHHHGIJIJJHHIJJJJJJJJJJJ
@1422178/1
atcaattatgatactgtctccttcaacaatcgtcggtacaatgtaatatg
+1422178/1
@C@FFFFFHHAF?GFHFHGIJGIEFHIJGHJJJJIFDEHJGHGHIGJIJJ
@1964629/1
cctcaaccgtacttctagcattagaagtttcttctccagctaaggctgta
+1964629/1
CCCFFFFFHFHHHJJJHIIGJJJJIJJFHJJGGIJJJJGHHIIJJJJJII
@426397/1
gctgggaatcctttgtgagccacatcaatgttaaggaatgatttccaacc
+426397/1
C@@FFFDDHHHHHJJHGJJJJJIHIGIIIIJJIIJJGIIJGIIJJJJJJJ
@427730/1
cttaatgatatcagtcagcttacaagccttagtaagcataaatttatgga
+427730/1
@@@DDD??FHDHFGEFHG>AFIIIEHIGIIIHHICFGGHIAFHIGIIIII
@4018267/1
ttctatcacatcggaggcaaccaatatgttcgtctcacccatgttaaatt
+4018267/1
<@@DFFD8FADFFHHIIIIIIIGIIGCGCF?FBEEGHD@FFFGIIIIIII
@936460/1
gtccttttatcataatgagatcaagtttttttcgaatcaaatgaagctgt
+936460/1
BB@FFFFFGHHHHIIJJJJIJIHGJIGIJJJJJJJJJJJGJJIGIGIJJC
@7018477/1
tgaggctgttgttgccactgctgctgctgaggctgttgttgcctctgctg
+7018477/1
@@@DDDDDHHD;DHIGIIIIFIII3CAFHBG??@?8CG9?;9FBBB3?DF
@936821/1
gttaacttttggtggctttattatattactcctaattgaagagccttttc
+936821/1
@@@FFFEFFHHHAEFGIHIJJJIGIHGIJJJJGIJJJGHJJIJJJDGGGI
@7585636/1
ctcagagctaccttggcagctgctaa
+7585636/1
@@@DDF?DHGHHDD>EH<;FGGIJB4
@2499388/1
ccactatctaaataaatagctgcagctaatgattcaaataagtctccaag
+2499388/1
CCCFFFFFHHHHHJJJJJJJJJJJJJJJJJJJJJJJECFHHIGIJJJJJI
@2499481/1
atctgtatatgccctagcacggaaagcagcgagatgagcataataggtag
+2499481/1
CCCFFFFFHHHHHJJJJJJJJJJJJJJJJJJJJJJJJJJJJJJJJJJFHI
@6564121/1
atgcaattcaaaatttattttttgtgataaatggcagtaatcacctacat
+6564121/1
CCCFFFFFHHHHHJJJJJJJJJJJHIJJJJJJJJJJJHIJJJJJJJJJJJ
@5054180/1
ctaacctctacaattttgttttgtttctcctccatttccaattatttcct
+5054180/1
CCCFFFFFHHGDHJJJJJIJJJJAFHIJGIIIIIJJJIIIIIJJJJJIII
@4020680/1
catatcatattatacctgaaggcttttgggtcgtgagaagctgcaacggc
+4020680/1
CCCFFFFFHHHHHJJJJJIIJJIJJJJJJJGHIIJJJIJJJJJJJJJJIJ
@6565430/1
cacaactcatattgatcgtcaaatgaaacatacctcatacgactctaatt
+6565430/1
@CCFFFFFHHHHHJJJJJIJJJJJJJJJJJJJJJJJJJJJJJJJJJJJJJ
@2972709/1
gccaacagtaagacatggtagatgaggatactttaatctaatattatatt
+2972709/1
CCCFFFFFHHHHHJJJJJHJJJJJJJJJIJJJJJJJJJJJJJJJJJJJJJ
@3483141/1
ggtaattggagcggcttgtctaacttgaccaacgg
+3483141/1
@@?DDDDDFDHFHIIII6C:9CH>9C@<DFDH66@
@6565769/1
cctaaaagtgggttcatgaattgctccctccacctgaactagttcatatt
+6565769/1
CCCFFFDDAFDFDEFHDABFCHDEGIGGGEHGFIFFAFFHEGIIEHGIGI
@430109/1
cattaaatcacatcacattaccacatttctcaaattcagtcttgaaatat
+430109/1
@@@DDFFEHHHHDHHGACEHHIHIIIGGHIIIIIIHIII?FHIIIIIIIH
@4491122/1
ggagaaatttcaatttttgcaaattgttcgtagtgaagaactgaaagcag
+4491122/1
CC@FFFFFHHHHHDAGGHGGGGJHHIAHHHGHH?FGGIJJIIJJIGBFEC
@1966925/1
gtcgtgagaagctgcaacggctgctatagatggaacgttgatctggtctg
+1966925/1
@@@FDDBD?ACDFGEHDHGGEIGGD9DGGGGIGEHCH8BA8BDGGIBF=;
@8131840/1
ctccaattgcattccctttcacactagggacatgaggtgaaattattggt
+8131840/1
CCCFFFFFHGHHFIGEGHEEIEGIIJJJGCGEGIGHGHH?FDADGIEGJB
@5055603/1
tgagctttataaaatgcagtggccgacacatcaatattaagcatcatctt
+5055603/1
CCCFFFFFHHHHHJJJJJIIJJJJJJJJJJJJJJJJJJJJJIJJJJJJJJ
@1968592/1
aggaatgtcaggtgcgttaacttttggtggctttattatattactcctaa
+1968592/1
CCCFFFFEHHHHAEHIGHIJHIJJJJJJJJJJJJIJJJIJJJIJJIIJJJ
@1968689/1
gcctcatgttataacattatgcagttcattacctaagatatttgttatga
+1968689/1
CCCFFFFFHHHHGJJJJJJJJJJJJJJJJJJJJJJIJJJJJJJJJJJJJI
@5056112/1
gcacattgcagttgctatcatacattcttaatatctgtgtattaagcctc
+5056112/1
CCCFFFFFHHHHHJJJJJJJJJJJJJJJJJJJJJJJJIJHIJJJJJJJJJ
@8133533/1
gtttggtagaagcaggatgacacttaggtcgtgcatggtttaagaaagac
+8133533/1
BB@FFFADFFHFDIGIGGIIJIGHGGIJGGGEDGIIJIGEGJCFGHGICF
@8133882/1
ggggagtcaattgctaatattgccatcaacgttcactgtctataaaaata
+8133882/1
:?@?BDDBFDFFFDFI@FHII<DF4C;CFFAGFIEFEGIIIIBGIIII@<
@1970226/1
atcggttcttcttcttttttccacgtgaaatctttaggctgcagctcaac
+1970226/1
@@@DDBDDFD<FF@FH>HCHCCH@CHGII<FEHGIGE9DCB=D9D?BBFH
@6568421/1
cactcatcaagaacttggtaaactcttagatcttcattttgttgccttaa
+6568421/1
CCCFFFFFHHHHHJJJJJIJJJJJJJJJJJJJJJJJJJJJJJJJJJJJJJ
@4492062/1
acaacaaacacttggggagttaaatcaacatcagctg
+4492062/1
??@DDDDDBHF?CGBC@GDHCHBHF9????CD@FB?9
@2503716/1
gttgaggctgctgtggtctctgctgttgctgttgttgctgaggctgctgt
+2503716/1
CCCFFFFFHHHGHHIJFEHGIIJGIHHHHGGHIEGGGGGIHIJIBDDEGB
@2974357/1
gtttgagatactgtaatgcattgtaggccgcacatgtttgtgcttctgaa
+2974357/1
CCCFFFFFHHHHGFHEIJIHJIJHIHIJGHGIJGIIFIHIDGGIIGIIII
@4024370/1
ggcatgctttgcttctttcttagatctaccagtgcccatggcagcaaatc
+4024370/1
CCCFFFFFHHHHHJJJJJJJJJJJJJJJJJJJHHIJJJJJJJJJJJJJJJ
@7022868/1
ctcaaaataaaagaataatcgctagctagaatatcaaataatagctgact
+7022868/1
@@@FFFFDHHFHH=EAEBG41CGIDIGCHIIIGIIIIIIHCHEFE>FHE@
@5507581/1
gtaacgattggaaaaataatcagaataagaacggtattgctctgcaggga
+5507581/1
@=@DDFDAFFHDFGHGHG@HGEHIGHIIIFEHIIGHGIIIIIIIIHGEHC
@8134865/1
ctatgactcccaagctgctatgagtactatcatcagctggtgtagaatta
+8134865/1
BB@FDFFFHBHHGGGGHIJJJJIJ@JHHIIJBHGHE<F@GCFHGGIGIGG
@1972047/1
ggatctgatcttaacaagccttaagagaaatcttagctgacatatactaa
+1972047/1
CCCFFFF>HHHHHJJJJJJIJJJJJJJJIJJJJJIJJJJJJJJJJJJJJJ
@7593464/1
ctctaaatgaataatgcagcgatgatt
+7593464/1
@CCDDFFFHHGGGJJ9EEHHJGAFCBH
@7593478/1
ggcaccatgacgatagctttattctcattaaggaattccggtttctcaaa
+7593478/1
CCCFFFFFGHHHFGBHIJJJ@HIIJJJJIJIEIJJJIJIJFDEHIJHAFB
@3486007/1
ctggttacaggagatactggttgttgttgaggtggtagttgagtttggtg
+3486007/1
BCCFDFFFHHHHHIJJJJJJFHIIIJHIJIIJ?FHDFHHIJHIGIJJJFH
@6571228/1
cctggttgggaagtgcttgttgttttgcagacaacatgccttggtattcg
+6571228/1
CCCFFFFFHHHHHGHJJJJIJJHJJJJJJJIJHIJJJJJJJJJJGHIJJJ
@2504269/1
aggttttgggtagttgggtaatattttgataacgtggatgtagataggct
+2504269/1
@CCDFFFFHHFHHHIJJJCHIJJJJJJJJJJJJJHIJJJJIIJJJJJIJJ
@4493725/1
ccatggagtttgacctctaggaccagtttgcaaagggaagcgagcttgct
+4493725/1
CCCFFFFFHHHHHJJJJJJJJJJJJJHJJJJJJJJJJJJJJJFHJJJJJJ
@6034020/1
ctcatattgaggataagaaatacggtgttgtacacagtattcttgtagtg
+6034020/1
CCCFFFFFHHHHHJJGIIIIJJJJJEGIIIIIJIJJJFIIIJIJJHIIII
@5510532/1
ccagtaggtaaaaagattattgtattttcttttagaactctttcaaagag
+5510532/1
B@@FDFFFFHDHFIIGGIIJJJFHIJJJJJJJJIJJJJJJJJJJJJJJIJ
@4028056/1
cagtaggtaaaaagattattgtattttcttttagaactctttcaaagagt
+4028056/1
BCCDDFFFGHHHHJJJJJGJIFHIJJJJJIJJJJJJJJIJJJGIGIJIJI
@5060862/1
gctaaattatcctttttgaaattttttaataattggaacaattctatcac
+5060862/1
CCCFFFFFHHHHHJJJJJJJIJJJJJJJJJJJIJJJJJIJJJJIJJJIIJ
@435286/1
ggggaagttttatttacattttttgcctgaacacattgggtcgccatacc
+435286/1
CCCFFFFDHHHHHJJJJJJJJJJJJJJJJJJJJJJJJJJJGHIJJJJJJJ
@6572476/1
cttgttttcaaagttgataaataatattaatgaaactaaaaacttcaaaa
+6572476/1
BCCFDFFFHHHHHHIIJJJJJJJJJJJJJJJJJJJJJJJJJJJJJJJJJJ
@1974263/1
gggattaatatttccaatgaagctttcgcagcagcaagtttcgcttgttt
+1974263/1
CCCFFFFFHHHHHJIIIJJIIJIJJJJJJJJJJJJIJEDGIJJJJJJJJJ
@2506267/1
gtcataagttgtaacagtaagttcttttttttccttgactatgtttgatg
+2506267/1
@B@FFFFFHHHHFGIIJCJIIHIJIIIJIJJJHJJJIIJJJJJJJJJJJI
@6573733/1
ctgcttttttagttttataggttccttaatcatacaataattagcttaat
+6573733/1
CCCFFFFFHHHHHIJJJJJJJHIJJJJJJJJJJJJJJJJJJJJJJJJJJJ
@6035888/1
tgctgttgttgttgttgctgaggctgctgtggtctctgctgttgctgagg
+6035888/1
?@@DD=ADDFFDHGHHFECB>AGGHGGBFHBHGHIE@FG4B:DD>BDB?F
@2977479/1
gtatatataagattacaattcttaacattttttctttaaacaaagaacat
+2977479/1
@@@FDDFFDBFHHIFHHECHGGHGJCHHIGGEEDFGHIGIEHBBGHDHIC
@5512059/1
gatataactatgaagaatcatgtgataaaaaatagcagcagtcatcacca
+5512059/1
CCCFFFFFHHHHHJJJJJJJJJJJJJJJJJJJJJJJJJJJJHJJJJJJJJ
@5512819/1
cctgcagctccctttttgcagcttcttcaagagggatgggctctgaaggt
+5512819/1
CCCFFFFFHHHHHJJJJJJJJJIJJJJIJJJJJJJGIJJJJIJIJJJJJ?
@8139753/1
ctgctgctgaggcggttgttgccactgctgttg
+8139753/1
@@@DDFFFHDH7DFEF@E@FGIIJIDHFGGFEF
@6037691/1
ctctgtatcaacaactgtaccagccggcacattcatatttctcccatctg
+6037691/1
CCCFFFFFHHHHHJJJJIJJJJJJJJJJJJJJJJJJJJJJJJIJJJJJJJ
@6037867/1
gttggtgcattcataattcgggccttaactttagtgaactggtcatcaac
+6037867/1
CCCFFDFEADFHHJJHIJJJJJJJJJJJJJJJJJHJJJJJJJIIJJJJJJ
@5513869/1
aattgcgataaggtttttcaggattgatagatacatcataatgatgaata
+5513869/1
<@?D;>DDHH?DDC>@FBAHE@E>H9FBEFEGF??<DFCH9?BDG@EHIE
@8140462/1
gctgaggctgctgtggtctctgctgttgttgttgctgttgttgttgctgc
+8140462/1
@@@FDBDD;;DFHDFFEDFCHGIHIHFGBGDFDH<GH9C?D@;BB20?B@
@5514174/1
gcagtttccatatcatattatacctgaaggcttttgggtcgtgagaagct
+5514174/1
CCCFFFFFHHHHHJJJJJJJJJJJJJJJJJJJJJJJJJHIJJJJJJJJJJ
@2507347/1
gctaatttaaaaattgaatagtttttatgaaatgagtcagaattttcgtt
+2507347/1
CCCFFFFFGHHHHJJJJJJJJJJJJJJJJIJJJJJJHIIJJJJJJJJJJJ
@5063658/1
gcaacggctgctatagatggaacgttgatctggtctggagctggatgagt
+5063658/1
CCCFFFFFHHHGHJJJJJJJJJJJGIIJJJJJJHIJIIJJJJJJIJJJJB
@5063871/1
ggctggcctgcttgtggaaaaccaccacaaatccacttggaaaactgttt
+5063871/1
@@@DDDDFHHHGHGJJJIHIJIJJJJJJJJJIIIJJJJJFGIIGJIGHII
@5515312/1
gggaacgagaaccaatttcttttttaaaataatcagcaaaatccaaa
+5515312/1
CCCFFFFFHHFHHJJJJJJJJJJJJJIJJJJJJJJJJJJJJJJJJJJ
@1976801/1
cttcatcatccaagccgtaatgaatggtgttgctttcgcagggtaagtct
+1976801/1
C@CFFFFFDFHHHJJJIG@EEHIJJIJ?EHHIIIJJIJGFHBEFFHJ=FH
@5064644/1
ggaaataagaaagcaagagaaggaagtgaggtacacagttgcagtcctga
+5064644/1
CCCFFFFFHHHHHJJJJJJJJJJJJJHIJJJHHIJJJJIJJJJJJJJJJI
@5516076/1
ctcattttcactcagaagaaataatatctcagcaccaattttatgatttc
+5516076/1
CCCFFFFFHHHHHJJJJJJJJJJJJJJJJJJJJJJJJJJJJJJJJJJJJJ
@6038568/1
cgaaaaaataatcaacgttactatcaatcacgaaaaataacaaaaacaaa
+6038568/1
CCCFFFFFHHHHHJJJJIJJJJJJJJJJJJJJJJJJJJJJJJJJJJJJJJ
@6038810/1
aagattacaattcttaacattttttctttaaacaaagaacattggattat
+6038810/1
BCCDFFFFHHHHHJJJJJJJJJJJJJJJJJJJJJJJJIJJIJJJJIJJJJ
@6574079/1
gccatttctctatttgcacttagttactcagtctcacagttagttatcaa
+6574079/1
CCCFFFFFHHHHHJJJJJJJJJJJJJJJJJJJJJJJJJJIJJJIIIIJJG
@2980720/1
gtttttgaaaaaattttggccaatagctgtgggttatatggtgattgatg
+2980720/1
BC@FFFFFHHHHHJJJJIJJJJJJIIJJJIJJJHIJIJJJJGHIJJJJII
@7600377/1
cgcagattaaaatttttaagtacgactaagt
+7600377/1
@CCFDDFAHDHHFIIBFHIGHGICFHIJI@:
@1977027/1
gcatcctttgctcttgaggaagttggtgtagaggtgcaggctggccatgt
+1977027/1
CCCFFFFFHHHHHJJJIJJHJIGIJJHHFHJII3CGIJJJJJJJJJJJJI
@2509136/1
agaatttttaaccatttacacaatataaatgcaccttcaacaccacactc
+2509136/1
BBCFFFFFHHHHHJJJJJJIJIJJJJJJJJJJJJIJJJJJJIJJJJJJJI
@3491050/1
gtcatttctttttcttgatctctttcattatcgtaaattgtcacggtctc
+3491050/1
CCCFFFFFHHHHHJJJJHJJJJJJJJJJJJJJJJJJJJJJJJJJJJJJJJ
@1433338/1
atcaatgttaaggaatggtttccaaccaataattgcagactggaagaaac
+1433338/1
CCCFFFFFHHHHHJJJJJIIJJJJJJJJJJJJJJJJJJJJJJJJJJJJJJ
@7029296/1
aagctcttcatgccactgattgatgtc
+7029296/1
?@?DDEFFHGDHDGIIIG@E@GGHHHH
@2510048/1
cagggaacggcgacataggtgtctgctcttcacatactcttgttacaaca
+2510048/1
CCCFFFFFHHHHHJJJJJIHIJJJJJJIGIJJIJJJJJJJJJJJJIJJJJ
@5064901/1
ccttaatctagccacttcagccttatgcctctcaaactcaagctgtcgct
+5064901/1
CCCFFFFFHHHHHJJJJJJJJJJJJJJJJJJJJJJJJJJJIJJJJJJJJJ
@5517708/1
ggaggaatttgtttgtgattttttattgtatcccaatcaattatgatact
+5517708/1
CCCFFFFFHHHHHJJIJJJJJJJJJJJJJJJJJJJJJJJJJJJJJJJJJI
@441036/1
gtcgaattcagttggatgggtaattcccacatctactgtggtaccagctg
+441036/1
@@@FFFFFHHHHHIJGCHJJIIJJJJJIJJJJJJJJJJIHIHHIJJJJJJ
@441139/1
cattttttctgctaaagcactaccttcagcgggagaccttggctttgccg
+441139/1
@C@FFFFFHHGGHIIGIIJJJIJGHGIIJIIIIFHHIJJJJIGIIJJJIA
@4033842/1
ccggaaagaacctagtgtgatggcgtttctgtaccactataaatgtaatc
+4033842/1
@CCFDFFFGHHHHJJHGIFGIIJJIFHGGIIIIJJGGHIJJIJIJJJJIJ
@6576419/1
ggtaggtgcagggtatgaaactgaacgtgtacacctggtaaagaggtgac
+6576419/1
BCBDFFDFHHHHHFHIJJJJJJJJJJJGHHJJJJJJJJHIJIJJJJFGHI
@5065743/1
gaggactgtcagatggttttggagaattatcaaagagaattattgaattc
+5065743/1
CCCFFFFFHHHHHJJJGIJJJJIJJJJJJJJJJJJJJJJJJJJJJJJJJJ
@5065797/1
gtccttttatcataatgagatcaagtttttttcgaatcaaatgaagctgt
+5065797/1
CCCFFFFFHHHHHJJJJJJJJJJJJJIJJJJJJJJJJJJJJJJJJJJJJC
@442294/1
tcattacctaagatatttgttatgatctccggccaagatcagccgtgttt
+442294/1
@BCFFFFFHHHHGJGIJJJHGIJJIJJJJJJJJIIJJJJJJJJJJFHFHI
@6042153/1
agaacaatgagtgagagcttgcaagaggtaacttctgtcttgaaatctgt
+6042153/1
CCCFFFFFHHHFHIJJJJJJJJIJJJJJHIJJJJJJJJJJJJJJJJJJJH
@4035420/1
ccagagaggaaatagtattttttcttcatcgtcttgaacttcatttccaa
+4035420/1
BCCFFFEFF:CFHIJEFGJIJJJJJJIIIFIGHGGIJJIIIHIIJJJIJJ
@4501202/1
gtcgggacttgaaaagaaagaccttcccactggggtgtatgtcattgagg
+4501202/1
@@@FFFDFHHHDFBCGGEGIJJJIGDHIEHJIIIIGHGHHGIJJIJGGIJ
@6043036/1
tattcttattctttatatttaaattgagatgattagtttccacaacaatt
+6043036/1
CCCFFFFFHHHHHJJJJJJJJJJJJJJJJJJJJJJJIJJJJJJJJJJIJJ
@7603461/1
aataaaactgaagtctgtgacaacccaacgcaatcgcttaa
+7603461/1
@@@DDDDD<=CFF<AEGFEH9BI:A@FGEG:CG<FGII;FA
@7031478/1
cttgaggcttatacctagtgcttctgtaaaatgccaataattgttctttc
+7031478/1
CCCFFFFFHDDHHJJJJIH@HGGGEHAHGIIGBFHGEGCGCGGFEHIIEG
@2983263/1
gtcatttctttttcttgatctctttcattatcgtaaattgtcacggtctc
+2983263/1
CCCFFFFFHHHHHJJJJJJJJJJJIJJJJJJJJJJJJJJJIJJJJJJJJJ
@8144672/1
ggtatatataagattacaattcttcacattttttctttaaacaaagaaca
+8144672/1
@@?DDDFFGHHFHIIIIA@BCIIB4<AFH>HHIIIGIIGAHDB;DC9B@B
@8145290/1
gaacaattctatcacctttgaagttgaataagttattattcttctaggtc
+8145290/1
@@@FFFFDFFFBFGIIIIIGHGGAFHGIJICHECGIFFDBHG@GH4CBCD
@2512450/1
caacaaatctcttaatgatatcagtcagcttacaagccttagtaagcata
+2512450/1
@@?DDDDD?DDFF>BGBDIFFHD<ACFEFCDG@CFBEDBHDBHIDB<DBC
@2984607/1
cttttattgaatagaataggaatgtcaggtgcgttaacttttggtggctt
+2984607/1
CCCFFFFFHHGHHJJIGIHGHIJJHHIHGFHIJGIIJIJJJJJJBFGGIJ
@3493903/1
gccctcttcattttcggtttcgtaggcaggtggaggccatcgcctggtca
+3493903/1
CCCFFFFFHHHHHJJJJGIJJJHHIJJJJJFHIIIIJJJJJIIJIJIHIJ
@444058/1
cgccgatcttgtacaacattttacatgcagttagtgcaactgctcccttg
+444058/1
CCCFFFFFHHHHHJJJJIJJJJJJJJJJJJIJJJHIJJJJJJJJJJIJJJ
@2985076/1
tagaattacagaataactcatgaatgctttctaatgtttcttcatttaaa
+2985076/1
CCCFFFFFHHHHHJJJJJJJJJJJJJJJJJJJJJJJIJJJJJJJJJJJJJ
@3494471/1
tgtcagatggttttggagaattatcaaagagaattattgaattcaatata
+3494471/1
@@@DFFFFHHDHHIEHIIAGIIIIIEGIHGHIIIIIIIIIIIIIIGGIII
@2985432/1
gccacattccattccatgatttattaaacccgatgctagctttcttaaat
+2985432/1
C@CFFFEFGDHFFHJJJJGJJIGIJJJIHGIGEGHHGEHIJGHIJIIJJJ
@6580194/1
ccactgtgtccacaagaaaaaaggttcttttacccccttcagaatataat
+6580194/1
CCCFFFFFHHHHHJJJJJJJJJJJFHIJJJJJJJJJJJJJJJJJJJJJJJ
@1436136/1
ctttttttgacctacccttgccgatagcaataaggcctttggctttaacc
+1436136/1
CCCFFFFFHHHHHJJJJJJJJJJJJJJJJJJJJJJJJJJJJJJJJJJJJJ
@444743/1
ctgaggctgctgtggtctctgctgttgctgaggctgttgtggtctctgct
+444743/1
CCCFFFFFHHHHHJIJGJJIJIJIJJIIJJGHIIJIIJIEIGIJJJGGEH
@4502694/1
gcccgcaacaattgtacacaactccataggaagcgccaaaggcttctctc
+4502694/1
CCCFFFFFHHHHHJJJJJJJJJJJJJJJJJJJJIJJJJJJJJJJJJJJJJ
@5519742/1
gttaacttttggtggctttattatattactcctaattgaagagccttttc
+5519742/1
CBCFFFFFHHHHHIJJJJJJJJJJJJJJJJJJJJJJJIJJJJJIJJJJJJ
@4502979/1
ccgctgtagtacaaatttctatttccgattatttttcctttgatgctgct
+4502979/1
CCCFFFFFHFHHGJIJJJIJJJJJJJJJJJJJJJJJJJJJJJIJJIJJJJ
@6045538/1
cactgagttagaataccaacctgaatttcagcaattttcttaatggatgc
+6045538/1
CCCFFFFEHHHGHJJJJJJJJJJJJJJJJJJJJIJJJJJJJJIJJJJJJI
@5521106/1
tgagctttataaaatgcagtggccgacacatcaatattaagcatcatctt
+5521106/1
CCCFFFFFHHHHHJJJJJJIIJJJJIJJJJJJJJJJJJJJJIJJJJJJJJ
@5071008/1
gtcagaattttcgtttggagcaaatacaatgtatttgctgtctttgtgtc
+5071008/1
CCCFFEFFHHHHHIJJJJHGJJJJJJJJJIJHJJJJJJJJIIJJJJJJJJ
@7605619/1
ttctaatgtttcttcatttaaaaccgctgtgtct
+7605619/1
?<@BFBBDCF<CB<4CEEEIGIIDBGEEFCE:?F
@447256/1
tgatctaatatttgagcagaaggtgctggtgcatgtaatactttgt
+447256/1
CCCFFFFFHHHHHJJJJJJJJJJFHJJJJHHJJJJJJJJJJJJJJJ
@952402/1
ttccaacacgttgaactaaacttggatcagtagtggtatcaatttcttct
+952402/1
CCCFFFFFHHHHHJEHIJJJJJJIJJIJJJHIJBGHDGGIIJJIIIJIIJ
@4506745/1
cctcattctttcaaaaaaaactattcgtaggagtaaaacgtaagtggaag
+4506745/1
CCCFFFFFHHHHHJJJJJJJJJJJJJJHIJJJJGIJJJJJHIJJIIJHJJ
@1437490/1
gttgagtgaagtttctgagagcatcttctctaactgtcctttgaggtgca
+1437490/1
CCCFFFDFHHHHHJJJJJJJJIJJJJJJJJJJJJJJJJJJJJJJJJHIJJ
@3497093/1
tgggaatcctttgtgagccacatcaatgttaaggaatggtttccaaccaa
+3497093/1
;8?DADDDHFFHAGG<FC@B>BEC@HH<C?B<<CCE?FEIIII>D9B6?0
@5071451/1
tgatcttccaactgtcacaaacctgttagcagctggttgccttaaaacaa
+5071451/1
@@@FDDD>BACFHGFHGGHCHICG@CFGGGGGC@GGGGIIIIGIIGGHII
@5071631/1
ctaaaatattgttcaagttcacgaggagtattcttggaaacaattttata
+5071631/1
@@;:A;DDFF>2A?EC<<AFF<AD?@F@?3CG99?1???::DFI<<B4?G
@8149679/1
gtctctttctttttttgttagactgatttgatagagcacggaaggtggaa
+8149679/1
@B@FFFDFHHH<>BHGDHIIJHIEHGGIJJ9BFHGDCEEBEDHIEF9@=7
@2516604/1
ctgtcgtctttctttcaacaaacacaagagctaaattatcctttttgaaa
+2516604/1
CCCFFFFFHHHHHJJJJJJJJJJJJJJJJJJJJJJJJJJJJJJJJJJJJJ
@1984975/1
catcctctttatttactagaaactgctcttcttttttaataagttttttt
+1984975/1
CCCFFFFFGGGHHIJJIJJJJJJJIIJJJJJIJJJJJJIJJJIIGGIJJJ
@5073001/1
atttctttgtgtcggaatacaaggcaggaaatggtgaactgcctttcatg
+5073001/1
@BCFFFFFHHHHHJJJJJJJJJJJJJJJJJJJJJGIJJJJJJJJJJJJJJ
@2988365/1
attgtaacttggcccgcaacaattgtacacaactccata
+2988365/1
=?<;DDDB???2::21<@F@E@EE@11:1CDII>DBADB
@4508402/1
accttttgtaacatcgacaacaccgcttgtgcggcaagatgtttggcttg
+4508402/1
CCCFFFFFHHHHHJJJJJJJJJJJJJJJJJJJJJJJJJJJJHJJJJJJJH
@2988981/1
cgtgtttggtagaagcaggatgacacttaggtcgtgcatggtttaagaaa
+2988981/1
CCCFFFFFGHHHHJJJJIJJJIJJJJJIGJJHIJHJJJJJIHJJJJJJJJ
@2989560/1
gcatcattcattttcttcattgtaacttggcccgcaacaattgtacacaa
+2989560/1
@B@DFFFFHHHHGJJJGIJJIJIGJJJHJIJIJJJIJJJIJJGFDGIHII
@6583087/1
tgataaattagaatcatcccatagcaaatggtatttggtaggacgtgctg
+6583087/1
CCCFFFFFHHHHHGGIIIJJJJIIIGJJJIICHHIIJJGHHIJJJJJGIH
@2990262/1
ctcaggagaaatttcaatttttgcaaattgttcgtagtgaagaactgaaa
+2990262/1
CCCFAEEDHHHHHJIJJJJIJJJJJIIIJJEHHJHJJGHIIJJJJJJJJJ
@6583888/1
ggtaaatttatcgcaaggtaatgtaaaacaatatctattcaacaaaggaa
+6583888/1
BC@DFFFFHHHHHGJIJIGHIJJHIJIGHGIJJJJIJJJJJJJJJJJJJJ
@956458/1
cagcagcaacaacaacagcagcagcaacaacagcagagaccacagcagcc
+956458/1
CCCFFFFFHHHHHJJJJJJJJJJIJJJJIJJJJJJJJJJJJJJJJJJJJJ
@8152613/1
gaaggagtgatatcggtgtttttgagctcata
+8152613/1
@@<?DDBDFD?F>?FHA7C;C;B8F@GCEHI4
@7038492/1
ctgatttgttgtttattagggtagcatttggaggactgtcagatggtttt
+7038492/1
B@CFFFFFFDDHHGBHIHHGIBEHGEBHHIICGIIDIICHEGGGIJGCHE
@2520128/1
gcagtaacaagattttcacatggctgtccctttattatccctttcagtgg
+2520128/1
CCCFFFFFHHHHHJJJJJJJJJJJJJJJJJJJJJJJJJJJJJJJJJJJJJ
@1440336/1
gaaaagaatgatcttccaactgtcacaaacctgttagcagctggttgcct
+1440336/1
CCCFFFFFHHHHHJJJJJJJJJJJJJJJJJJJJJJJJJJJJJJJJJJJJJ
@4043968/1
gtacgctcaaacaagcaaatgtgacattattgactaaggccgatctgagg
+4043968/1
@BBFFFFFHHHHHJJJJJJJJHIJJJJJJJJJJJJJJJJJJJJJJJJJJJ
@1987933/1
ctgttgtatatttatgctcacttcaccaacattcatgaataatggaaaat
+1987933/1
CCCFFFFFHHHHHJJJJJJIJJJJJIJJJIJJJJJJJIIJJJJJJJJJJI
@7040570/1
gtcattatgggcttctattagttcatctatattttttaaggaagtaag
+7040570/1
B?@DFFFDHFDFHFIGIIJGIDHFHAHFHFCAHIEIICDGGEGGBF>C
@7040748/1
caatactttaagagcatttattgcagcttc
+7040748/1
;?@DBDB;D?AC<:CFGFCHHF@FCGA3?9
@1989091/1
gtcacttcaaactgttgctcagcagctatctcttgtaggaactggactgc
+1989091/1
CCCFFFFFHHHHHJJJJJJJJJJJJJJJJJJJJJJJJJJJJJJJJJJJJJ
@7041075/1
acggaatctgccgagtccttccttctagtgcttcttccaaagcaaataat
+7041075/1
@@@FFFFFHBDFHIGGHIIIIIIGHCCFGH<FGEG@DGCHEGIG@GBGGA
@5077983/1
atcatattatacctgaaggcttttgggtcgtgagaagctgcaacggctgc
+5077983/1
CCCFFFFFHHHHHJJJJJJJJJJJJJJHIJJJJJJJJJJJJJJJJJJJJI
@1990014/1
aaggaattccggtttctcaaaacatggtgctggatgaggaaatttttcat
+1990014/1
@@@DDFFFGGHGHIIIJIIJIJJGIGIEFGHGGGHIJGGIGIJIIHIJIJ
@4512077/1
ctcagagctaccttggcagctgctaattttgcttggtgtttgttttctcc
+4512077/1
CCCFFFFFHGHHHEIIIJJJJJGJIIJJJJJJJJJJ?DHIJJDGHJJJJJ
@959967/1
cttttattgaatagaataggaatgtcaggtgcgttaacttttggtggctt
+959967/1
?@@DDDDDA:AD?G@EBGAHCEBBHB?AGH<9C:?CF<?FCBFA008DHI
@2993191/1
tctgatgcctggtgcggaggctaccttgccgtaggaaataagaaagcaag
+2993191/1
CCCFFFFFHHHHHIIJJJJJJJJJJJJJJJJIJJJIJJJJJJJJJJJJJJ
@6049685/1
gttttttacaatactgctgtaatgtaaaagcaccaaggctttgcgacaat
+6049685/1
CCCFFFFFHHHHHJJJJJJIJJJJJHJJJJJJJEHGGIIIJIJIJIIIJJ
@2524378/1
gttgaggctgctgtggtctctgctgttgctgttgttgctgaggctgctgt
+2524378/1
@@@D?DDDHHFHDCFGEHIDIGGGGIIIHCA?FD?FHDHGD?GGE>=FH8
@5080347/1
ctatcctctggaggaattcctttaaactgatccatgatcaatctcatagg
+5080347/1
CCCFFFFFHHHFHJJIIJJJJJJJJJIJJJIJJIIIJJIIIIJGIJJJJI
@6050517/1
ggtttctcaaaacatggtgctggatgaggaaatttttcataaagaagtcg
+6050517/1
BC@DFFFFHHHHHJJJJGIIJJJJJJIJJJJJJJJJJJJJJJJJJJJIJJ
@6587287/1
ttacaataaaaatgattgaaatcaatcaagctttctgcttaggtgtattc
+6587287/1
CCCFFFFFHHHHHJJJJJJJJJJJJJJJJJJJJJJJJJJJJJJHIHIJJJ
@4513827/1
ccactatctaaataaatagctgctgctaatgattcaaataagtcaccaag
+4513827/1
CCCFFFFFHHGHHIJJJIJJJIIIJIJJJJJIJJJHB?@EFEDFIGIIII
@4514051/1
gacgtattagagcatagatcagaattatttttattaatcatttctggaaa
+4514051/1
B@CFDDFFHHHHHJJJJJJJJJIJJJIJJJJJJJJJJJJJJJJJJJJJJJ
@7042948/1
gcctcctgcggaccattagttgaagtcccagccctca
+7042948/1
?<<DB?D;F:CFAE3?FGBFBCHE@:CAAF>BDE>DB
@1991709/1
cctcaaccgtacttctagcattagaagtttcttctccagctaaggctgta
+1991709/1
CCCFFFFFHHHHHJJJJJJIJJJJJJJHJJJJJJJJJJJ@HHIJJJJJIJ
@961004/1
gtcgtgcatggtttaagaaagaccaaaggtttctgttgagctagtcattt
+961004/1
@@?DD:DDBC;ACFHIBCF?CABFHIDFCH@FCGFFEH@<BHBFHDCHIE
@7615252/1
cttcaagagggatgggctctgaaggttgtattgttctggtattatgagtg
+7615252/1
CC@FFFDEDHGFHIJJIJJJIIIIJHFGGFHIIIIIJIGABDHDIHECDH
@5527381/1
gtgtaatcactgctgaggcttgaacaagcccttctgatagcctgcaattc
+5527381/1
CCCDFFFFHHHGHJJIJJJJJIJJJGJJIJJJJJJIFIJJJJJGGJIIJI
@1444820/1
cacgatttcggcagcttttacctcattttcactcagaagaaataatatct
+1444820/1
CCCFFFFFHHHHHIJJJJJJJJJJJJJJJJIJJJIJHIJIIGIJJJJGJJ
@2997295/1
gctgtggtctctgctgttgctgttgttgctgaggctgctgtggtctctgc
+2997295/1
CCCFFFFFHHHHHJJJIJJJJJFHJFHIJJJFGHGIJIJJFFHHGCHIID
@1445585/1
gtcaggtgcgttaacttttggtggctttattatattactcctaattgaag
+1445585/1
CBCFFFDEHHHHHJJJJJJJJFHIJJJJJJJJJJJJJJJJJJJJJJIJJJ
@2998235/1
ctgcttaggtgtattcattacatatgtatttatactgacataatctcatt
+2998235/1
CCCFFFFFFHHHGIJJJICHIJGJJGIIIIJIIDIIIJGGGIJG>HHIJJ
@2998409/1
gccgcttgttgctgtacttgaggctgagatgaaggtggtctgctgggttg
+2998409/1
CCCFFFFFHHHHHIIGGDJJIIJIIGHHECHIJGGCBEGDGIJJJJJHIJ
@6053053/1
ataagattacaattcttaacattttttctttaaacaaagaacattggatt
+6053053/1
CCCFFFFFHHHHHJJJJJJJJJJJJJJJJJJJJJJJJJJIJJJJJJJJJJ
@2998623/1
gtcgtgagaagctgcaacggctgctatagatggaacgttgatctggtctg
+2998623/1
@CCFFFFFHDHFFGGIIIJIIJJJJEIGGIIIIJI@DHIEGGIDDC=FGB
@455352/1
ctttgttgctgctgtggtggttcttgcctttgcagctgttgtggtggttg
+455352/1
1?=BDDDDDDDDD?2CE<?ECFFC9FDFEIIIIIIDE?:DEBDD0?D??@
@1993969/1
tcatttttagattttcctgcaccgatgcaattaatactcatcttctttac
+1993969/1
CC@FFFFFHHHHHGJJIIIIIGGIJIJJJJJJJIJIJJGEIIIJJJJJJI
@1994340/1
gctgttgttgctgaggctgctgtggtctctgctgttgctgttgttgctga
+1994340/1
CCCFFFFFHHHHHJJJJJJJJIHIJIIJJJJJJJJJIJIIHIIGIJJIJG
@1994728/1
gatgagcataataggtaggtgcagggtatgaaactgaacgtgtacacctg
+1994728/1
CCCFFFFFHHHHHJJHHIJIIJJJJJHHJJJJJJJJJJJJHIHIJJJJJJ
@5083666/1
tgaaggtggtctgctgggttgctggtcaccgggttgttgcctaacaggag
+5083666/1
BCCFFFBDFHHHHJJJJJIIJJJJJJJIJJJJJIJJJJJJJJJJJJJJJJ
@5083744/1
agcaaacatttcttctataaaagaatacacaacagtataacattcgtcct
+5083744/1
CCCFFFFFHHHHHJJJJJJJJJJJJJJJJJJJJJJHIJJJJJJJJJJJJJ
@4049653/1
gcctagacttgtgcaccagctaaagaagacttatctttaaacggcagctt
+4049653/1
@@@FFFDFHFHFFGGEGHIJIIGHGDGIGHIGIJIJIIFIJJIGDGDGDE
@457549/1
gctccttgaatgaatttttcattcctccatactccttgtcttacaggtac
+457549/1
CCCFFFFFHGHHHJJJJJJJIIJJJJJJJJJJJJJJJJJJJJJJJJJGGG
@457811/1
ctgtacttcctcctcatagttccacaatgagtaatttcaatttttaatcc
+457811/1
?@@DDFFFDFFFBBEHGGEFIHIIGGHIIIIIGGGIIIIGGHGHIIII<9
@1997311/1
ataagattacaattcttaacattttttctttaaacaaagaacattggatt
+1997311/1
CCCFFFFFHHHHHJJJJJJJJJJJJJJJJJJJJJJJJJJIJJJJJJJJJJ
@6058076/1
gcgttaacttttggtggctttattatattactcctaattgaagagccttt
+6058076/1
CCCFFFFFHHHHHJHIJJJJJJJJJJJJJJJJJJJJJJJJJJJJJJJJJJ
@5085936/1
atattcatgccacattccattccatgatttattaaacccgatgctagctt
+5085936/1
CCCFFFFFHHHHHJJJJJIJJJJJJJJJJJJJJJIJJJIJJJJJGGIJJJ
@7618301/1
ctcccatctgcatccttcttttccggaaagaacctagtgtgatggcgttt
+7618301/1
@CCFFFFFHHHFF9EHHJJJJEIIJGDEGGGGHGCGI<BFEFGDBGHJIH
@5086335/1
ggacagatgtaacataccttcatctggaatcagaagacaatggtcaatgt
+5086335/1
CCCFFFFFHHHHHJJJJJJJJJJJJJJJJJJJJJJJJJJJJJJHJJJJJH
@5086507/1
gtgcactggttacaggagatactggttgttgttgaggtggtagttgagtt
+5086507/1
CCCFFFFFHFHHHJJJJJHJIIJJJFHIHJJIIJHII?FHDGGHIIGHHI
@6058833/1
ttcttaagtttgttgaagctgcaaaagagatgggaatgattgttaatcaa
+6058833/1
CCCFFFFFFHHHHIJJJJJJJJIJJJJJJJJJJJJJJJIIJJHJJJJJJI
@1999226/1
gtttcttcatttaaaaccgctgtgtctctttctttttttgttagactgat
+1999226/1
B@CFFFFFHHHHHJJJJJJJJJIJHHJJJJJJJJJJJJJJJJJJIJJJIJ
@7619048/1
cttgctgttttgtagaagccttaccttcagctgagtgagttaaaacagta
+7619048/1
CCCDFFFDHHHHHIGIIDEGGIGJIIIIJDIJFJJEGBEHIGIJJJJJDI
@4051835/1
gtaggaaataagaaagcaagagaaggaagtgaggtacacagttgcagtcc
+4051835/1
CBCFFFFFHHHHHJJJJJJJIJIJJJJJJHJJJJGHHIJJJIJJIJIHJJ
@1999639/1
ccgtgatctaatatttgagcagaaggtgctggtgcatgtaatactttgta
+1999639/1
CCCDFFFFHHHHHJJJJIJJJJJJJJGHJJJJIIIJJJIJJJJJJJJJJJ
@2999039/1
gcctttcataattcataacgtcattagcagagctcgctactaaggccttc
+2999039/1
CCCFFFFFHHHHHJJJJJJIJIIJJJJJJJJIJIJIJFIJGIIIIJIIHI
@2000118/1
gtcctgttggtccattaatataaaatggttcaacttctttggtgtac
+2000118/1
@@BFFFFFGHFFHGHIJJJJJJJJJJIIHGHIJIHGIIJIJIDGFGG
@2999829/1
ctgcaattcttggttcaagatcattttaaactgtccttctgacacaccat
+2999829/1
@@@FFFFFGHGHHEHHDGHIGIGIJJGIJJHIJHCHGHIIIIJIJJJIGJ
@966045/1
atatttctcattttttctgctaaagcactaccttcagcgggagaccttgg
+966045/1
BBBFFFFFHHHHHJJJJJJJJJJJJJJJJJJJJJJJIIJJJIJHIIHJII
@966252/1
gcatactttatcgtaacggtcatttctttttcttgatctctttcattatc
+966252/1
CCCFFFFFHHHHHEHIIJJHIJJJJJJJJJJJJJJIJJJJJJJJJJJJJJ
@966266/1
ctcctgcggaccattagttgaagtcccagccctcagataatcccatatca
+966266/1
CCCFFFFFHHHHHJJJJJJJJJJIIJJJJJJJJJJJJJJJJJJJJJJJJJ
@6591336/1
ctgcggaccattagttgaagttccagccctcagataatcccatatcattg
+6591336/1
CCCFFFFFHHHHHJJJJJJJHIJJJJJJJJJJJJJJJJJJJJJJJJJJJI
@3000804/1
caggagtttatcagttgcttccaatactgtagaactatcttgttttttaa
+3000804/1
BCCFDFDFHHGHHJIIIIJJJJJJJIJJJIIIGHIJJJIJIIHJJJJJJJ
@5087382/1
gccactgtgtccacaagaaaaaaggttcttttacccccttcagaatataa
+5087382/1
CCCFFFFFHHHHHJJJJJJJJJJJJHHIJJJJIJJJJJJJJJJJJJJJJJ
@966761/1
gttgttatattagtcactttatatgttcttttaacactctttgatggaat
+966761/1
BB@FFFFFHHHHHHIJJJJJJJJJJJJJJJJJJJJJJJJJJJJJJJJJJJ
@1450733/1
aggtggtctgctgggttgctggtcactgggttgttgcctaacaggaggtg
+1450733/1
@@@BDFDFHHHGHJIGHIJJJJGHIJJJJJEHIIJJJJJJIJJJJIJJFH
@5088921/1
cttcaaatatgaattcatggtgatcatattcaatcacagtcggtgtttta
+5088921/1
CCCFFFFFHHHHFHIJJJJJIIIJJJJJJJJJJJJJJJJHIJJFGFHIJH
@1451452/1
gtaactatgatttagacattactaccaatactttaagagcatttattgca
+1451452/1
CCCFFFFFHHHHHJJJJJJJJJJJJJJJJJJJJJJJJJJJJJJJJJJJJJ
@6593999/1
gtctcatttgaaaacgtggatctccaaggtctccttgaacaaatttacct
+6593999/1
CBCFFFFFHHHHHJJJGIJJJGJJJJJJJHIJIJJJJJJJJIJJIIJJJJ
@459192/1
ataaattcgataacaggctgagctttataaaatgcagtggccgacacatc
+459192/1
CCCFFFFFHHHHHJJIHIJJJJJJJJJJJJJJIIIIJHIJJJJJJJJJJJ
@2531756/1
tggcactaaactgtaaagggcttcactgcaaaagtttgatcaaataaaca
+2531756/1
CCCFFFFFHHHHHJJJJJJJJJIJJJJJJJIGJJFHIJJJIJJJJJJJJJ
@460120/1
gtcgaatactgttcttaggaatatttccaatgaattcctctatttcattg
+460120/1
CCCFFFFFHHHHHJJJJJJJJJJJJJJJJJJJJJJJJJJJJJJJJJJJJH
@2532272/1
cattgtttcattccgcagattaaaatttttaagtacgactaagtgagcac
+2532272/1
@?@DFDEEDDFDHGIIIIBHIIHGGHIIIIIIIHGIIIIIIHGHGCHHII
@460442/1
cgttgctttataaatttcacacttatttagttaaaattatttgtttgata
+460442/1
CCBFFFFFHHHHHJJJJJJJJJJJJJJJJJIJJJJJJJJJJJJIJJJJJJ
@7622191/1
ctggaagaaaccataccaaaggtcaagaccataaccaagatcaattactc
+7622191/1
@@CFFFFDHDFFGGHIGEEGFEHHEIHI@>FHIIFHIGDDHJI>FGHHHC
@7622826/1
ctcagagctaccttggcagctgctaatttt
+7622826/1
<?@DFDDEAH>CCFHGE3CF@GHGDAF>FC
@3002235/1
ctcaatgatttcctccttccaaaaaaatacagcaagtctggtaaatttat
+3002235/1
CCCFFFFFHHHHHJJJJJJJJJJIJJJJJJJJJJJJHHIJJGHIJJJJJJ
@6063740/1
gtttgttttctccaactccgacaaacgccatcctctcattcttagttgta
+6063740/1
?8?DDAA?CCDFD<EGHFCCGGGI>BFGD<BGGHGG@3DGIGI<C8BAFI
@2002821/1
gctaatttaaaaattgaatagtttttatgaaatgagtcagaattttcgtt
+2002821/1
CCCFFFFFHHHHHJJJJJJJJIJJJJJJJJJJJJJJHIHIJJJJJJJJJJ
@968697/1
accatgacgatagctttattctcattaaggaattccggtttctcaaaaca
+968697/1
CCCFFFFFHHHHHIJJIJJJIJJJJJJJJJJJJJJJJJHIJJJJJJJJJH
@5532698/1
gtaggagtaaaacgtaagtggaagcataagctcccaattctttggtgata
+5532698/1
BBBFFFFDHHHHHJGHIJIIJJJJJJJJJJJJJJJJIJJJJJJJJFGHJJ
@3509765/1
ggatcattagcagaaatcctcattctttcaaaaaaaactattcgtaggag
+3509765/1
@C@FFFFFHHHHHIJJJJJJJJIIJJIJJJJJIJJJJIJJJJJJHIIJGI
@3509807/1
gggttgttgcctaacaggaggtgcactggttacaggagatactggttgtt
+3509807/1
BCCDFFDFHHHHHJJJJJJJJCFGHJJJJCGHIJJJIIHHJIIJJDHHFH
@3004304/1
agatatctagaggttctgtatttcctgtgatcttgtctaagattgctttc
+3004304/1
???DDADDBAA?<EE::<33<<A<CFEE<9AFFB9F9E?9:::CCDC?D?
@3004305/1
cccatactccctggttgggaagtgcttgttgttttgcagacaacatgcct
+3004305/1
@<@D;??DHFFHHB@E?EFE@=F<FHGGIIIHGCEGEHBD@FGIAE<@FB
@3004435/1
gctttataaaatgcagtggccgacacatcaatattaagcatcatcttcca
+3004435/1
C@CFFFFFHHHHHJJJHIIJJIGIJJJJJIJJIJJJJJJIJJJJJIJJJJ
@5090132/1
gtctctgctgttgctgttgttgctgaggctgctgtggtctctgctgttgt
+5090132/1
CCCFFFFFHHHHHJJJGIJGIJJJJJJJJJJJIIFHIFHJIJJGIIBHGB
@969363/1
ctgagatgaaggtggtctgctgggttgctggtcactgggttgttgcctaa
+969363/1
CCCFFFFFHHHHDGIHHIJIJJJJHIJJJJJJJJJJJJJGIIIJJJJJJJ
@6594480/1
cactgaaccaaatcggctccttgaatgaatttttcattcctccatactcc
+6594480/1
CCCFFFFFHHHHHJJJJJJJJJJJIJJJIJJJJJJIIJJJJJJJJJJJJJ
@8160100/1
gccaaactccttcaggcatgggtcactattaaagttgatttgtcttatag
+8160100/1
C@CFDDFFFHFHGJJIIJJGCEFHIGIJJJFFHIIHIII>GIGIECHIDC
@2004587/1
atcaggaataaagtcattaaccttcaaaatttttccgaggtttaaatttt
+2004587/1
CCCFFFFFHHHHHIJJJJJJJJJJJJJJJJJJJJJJJIJJFHIJJIJJJJ
@8160305/1
caacaacagccccagcagcagcagaggcaacaacagcctcagcagca
+8160305/1
@@@FDFD?DDFHFIIIIEBGGEBF>@@DDEGGEIGIIDHGH9FGEEG
@2004887/1
ggcaaattttccaaaggtttatgagaaaacatcgaatacccttcaaatat
+2004887/1
CCCFFFFFHHHHHJJJJHIJJJJJJJJJGHHJJJJJJJJJJJJJJJJJJJ
@2005077/1
gttgttgttgctgaggctgctgtggtctctgctgttgctgaggctgttgt
+2005077/1
CBCFFFFFHHHHHJJJJJJJJJHHIHIJJJJIJJHIJIJJGHJJJJGGCD
@8160739/1
gcttttggtacctctacatcttcagcttcttcaccaactaagtagtactc
+8160739/1
CCCFFD;DBFDDAGGHFH<CFHGGI<BEFHGII9BGHIECHG?DF9BGGH
@6064045/1
tgttggagtcaagcgtgtgaaagtatcacttggaagtttagcacagtatc
+6064045/1
CCBFFFFFFHHHHIIIIGIIIJIHJJIJJJJJJIGHFHJJJIJJJJGIIJ
@969699/1
cagaattttcgtttggagcaaatacaatgtatttgctatctttgtgtctt
+969699/1
?@@DBD?BHFDHBH?;<E@;BC?HHIDFB?FBDBBFCHHCHGDBGFDGED
@2006102/1
gccaatagctgtgggttatatggtgattgatgccattcaactttgcatta
+2006102/1
@@@DDDBDDBF<CEH@CAFEEHHIGGDHEEGGEGIIIIEBFGEGFIIIGI
@3510842/1
cttgcattaaatcacatcacattaccacatttctcaaattcagtcttgaa
+3510842/1
CCCFFFFFHHHHHJJJJJJJJJJJJJJJJJJJJJJJJJJJJIJIJJJJJJ
@464517/1
gtgagaaaattcaagcgagctgatgtatggtcaacatcaagaagaggctg
+464517/1
CBCFFFFFHHHHHJJJJJJJJJJJJIJJJJIJJJJJJJJJJJJJIJJJJJ
@464567/1
gtcaaatccatctctgtaaataaaaaattaataacattaatatgaacaaa
+464567/1
CCCFFFFFHHHHHGJJIJJJJJJJJJJJIJJJJIJJJJJJJJJJJJJJJJ
@3007514/1
cttgcctttgttgctgctgtggtggttcttgcctttgcagctgttgtggt
+3007514/1
CCCFFFFFHGFHHJJJJJJHIIFFHCGHIJJJJJIJIIIJIIIHGIGHI?
@6596472/1
cttcccttgatttcctccagcacctcttctttgtctccaacccctacctc
+6596472/1
?@@DFFFFHGFHHGJIJIIJGIJJIJIJIIJGEHIEGIGIIJGIJJIGHH
@3513840/1
ttgtttcttttctttaacatttctcacagaacggttgccatatagcctta
+3513840/1
BCCDFFFFHHHHHJJJJJJJJJJJJJJJJJJJJJHJJJJJJJJJJJJJJI
@7055019/1
ctgaacttgaatcatgatttaaattacagc
+7055019/1
@@@D?DFFHHBAFGIG9BBFEG@FEHHCHH
@5095419/1
cacctgaatccttagaattcaaaaattcaaacttaaattcgtagcctaat
+5095419/1
?@8=B?DDD:2:CGI:FGII@ABAFA?H<<A2<E??FBB?CG@?FGI@BG
@973698/1
tgctaattttgcttggtgtttgttttctcctactccgacaaacgccatcc
+973698/1
CCCFFFFFHHHHHJJJFGGHJIHJJJJJJJJJJJJJJJJJJJJJJJJJJJ
@466270/1
gttacagagtttagcggctcttgtttcatactttttgcaattactctttt
+466270/1
CCCFFFFFHFHHHJJJJJJJJJJIJJJJJJJJJJJJJJJJJJJJJJJJJJ
@466981/1
agctgctattgaaggctttttgttatctccagcaggtgggtgagtaacat
+466981/1
CCCFFFFFHHHHHJJJJJJJJJJJJJJJJJJJJJJJDHIJ@FHIGHIJJJ
@1457280/1
cacacctttgtcaccactatattcaccaaccgttaacggagtttgctgtc
+1457280/1
BBBFFFFFHHHHHJJJJJJJJJJJJJJJJJJJJJJJJJJJJGIJJJJJIJ
@6598994/1
gtcaacgacgcattgctggcctatgactcccaagctgctatgagtactat
+6598994/1
CCCFFFFFHHHHHJJJJJJJJJJJJJJJJJJJJJJJJJJJJJJJGHJJIJ
@5097216/1
ctgcagctaatgattcaaataagtctccaaggacctttggcacatccacg
+5097216/1
CCCFFFFFHHHHHJJJJCACHIIHIJJJJJJJJJJJJJJJJJJJIJJJJJ
@5535953/1
catcggttcttcttcttttttccacgtgaaatctttaggctgcagctcaa
+5535953/1
@@@FFFDDHHHHHJJJIJJJJJJJJJIIJIJJJJJJJHGIGIJJJJJJJJ
@7626596/1
gctttaggatcatcatctggattttgaataggaaatttgataagtttggt
+7626596/1
?@@FFDFAFHHHHIGEEGGHGICC<FHBHHIBFGHHIIHEG>DCCHCFGD
@3011991/1
ctttctaatgtttcttcatttaaaaccgctgtgtctctttctttttttgt
+3011991/1
CCCFFFFFHHHHHJJJJJJJJJJJJJJJJJJHIIIJJJJJJJJJJJJJII
@2011407/1
cgaatactgttcttaggaatatttccaatgaattcctctatttcattgtg
+2011407/1
@@@DD?DDDFFDHI@EFHIIFBAHH<<FHECH@ECHHBE?@HGAGBHG?D
@1458365/1
ctccactgaaccaaatcggctccttgaatgaatttttcattcctccatac
+1458365/1
CCCFFFFFHHHHHJJJJJJJJJJJJJJJIJJJJJJJJJIJJJJIJJJJJJ
@467362/1
ggaatgtatgacgatgatttgatatctatatttctcatttttttctgcta
+467362/1
C@CDFFEDDFHFHDEFHHIFH<FHFEGEHHHIGHDFGHIGIIGIIIIGII
@7057968/1
ggtggctttattatattactcctaattgaagagccttttccc
+7057968/1
@B?DADDFHHHFAHIIIJJIGIJGG@G<FHH@DGIIJJJFIB
@3516250/1
aggcttttgggtcgtgagaagctgcaacggctgctatagatggaacgttg
+3516250/1
7<@BDDDDHD?<CE@CEAFEEF><CBFHE<DF6@@?<FA4848==7@CHC
@974503/1
gcagctaatgattcaaataagtctccaaggacctttggcacatccacgat
+974503/1
CCCFFFFFHHHHHJJAACIIIIJJJJJJJJJJJJJJJJJJJJJJJJJJJJ
@3517689/1
ggctaatatggattgcgaccattactttgtggtccaaaatcagagct
+3517689/1
@@@DDD<DFB<?FG?@AFDDGGGHIGDH@?FGGHCHDHH@GIGBFCG
@3518010/1
ctccactgaaccaaatcggctccttgaatgaatttttcattcctccatac
+3518010/1
C@CFDFFFGHHHHIGIJJJIJJJIJJGGGB@?DFGII@@GIFEHIHJJI@
@2012067/1
gtcagaattttcgtttggagcaaatacaatgtatttgctatctttgtgtc
+2012067/1
=::ADDBDDHDD@<ED??GHGDGHIBHI<??:???CFBFHGIAHDH???D
@3014954/1
cttatgttgctacaatgtttagtgatatatttaatataaacactagaaaa
+3014954/1
CCCFFFFFHHHHHJJJJJJJJJHHIJJJJJJJJJJJJJJJJJJJJJJJJJ
@2541657/1
taatttcttcagctgaactatttttactataaacatctttcatgtcatca
+2541657/1
BCCFFFFDFHHHHJJJJJJJJJJJJIJJJJJJJJIJIIJJJJJIJJJJJJ
@7060158/1
catcaacgttcactgtctataaaaatacaagaatt
+7060158/1
@@CDDFDDHGFAFGGC@FHCHGGHGHDAAHHBHC@
@470333/1
cataactatcaatactttaagagtactaccaactcatactgtcttcagcc
+470333/1
<@@FFFFFHHHHHIJJJJJJJJJCHHIJJJJJJJJJJJJJJIHIJJJJJJ
@4066664/1
cacgttcataaggtctcatttgaaaacgtggatctccaaggtctccttga
+4066664/1
@@@D=ADDBCBHDFGHBEGHGGCHFEFAH?GGFGECFGGFE??BB?GHCH
@2543203/1
gtttgttttctccaactccgacaaacgccatcctctcattcttagttgta
+2543203/1
@@@DFADDHDBFHDFEFECHGGAEIACD@FGBFBDHGIIIEDGH@GGH=B
@470792/1
ccaagatcagccgtgtttggtagaagcaggatgacacttaggtcgtgcat
+470792/1
CCCFFFFFHHHHHHHHIJJJHIJJJJJJJJIJJJJJJJJJJJGHJHIJJJ
@3519268/1
ctgcaatttccaagaaactttacttttcacaaataa
+3519268/1
@7;DDDADHH84C>B@>F>BI94AE<<<F>F939E@
@4067630/1
ctacttctgaatgatgttctacgttatcatcaacatctgacccttcacac
+4067630/1
@@@?BDDD4=ACA4A?CEHBI?CFFCB<99FE><:CBEHED;FGIIIIIB
@6603048/1
aacgattggaaaaataatcagaatatgaacggtattgctctgcagggaac
+6603048/1
CCCFFFFFHHHHHJJJJJJIJGJJJJJJJJJJCGIJJJJJJJJJJJJJHG
@976436/1
gctcaaacatgcaaatgtgacattattgactaaggccgatctgaggtctg
+976436/1
CCCFFFFFHHHHHGIJJHJJIIJJJJJJJJJJJIGGIJIJJJJIIJHIJG
@471892/1
ttgtaacgattggaaaaataatcagaatatgaacggtattgctctgcagg
+471892/1
BCCFFFFFHHHHHIJJJJJJJJJJJJJJJJJJJJJJFHIJJJJJJJJJJJ
@2544600/1
cttcattttcagctctggctattttagcatggaatgtaatctccaagttg
+2544600/1
CCCFFFFFHHHHHJJJJIJJIJJJJJJJJJJJGJIJIJJJJJJJJJJHII
@8166561/1
ctcattctttcaaaaaaaactattcgtaggagtaaaacgtaagtggaagc
+8166561/1
@@@FFFFFHGGFFIFIIGJIJJFH>G>GGIHH?DFBFGGDHIIFGGEIJI
@977247/1
tctcgatacagaataattctatgaggcttgtagccaccggtacttttgta
+977247/1
CCCFFFFFHHHGHJJIJJJJJJJIIJJIJJJJIIIIIJIIJIJIJJJIHJ
@1462180/1
cttctataaaagaatacacaacagtataacattcgtcctcctgccactca
+1462180/1
CCCFFFFFHHHHHJJJJJJJJJJJJJJJJJJJJJJJJJJJJJJJJJJJJJ
@6604662/1
ttgggattcattatccattctcccctaggctttgctttaggatcatcatc
+6604662/1
CCCFFDFFHHHHHJJJJJJJJJJJJJJJJJJJJJJJJJJJJJJJJJJJJJ
@977944/1
cctcagagctaccttggcagctgctaattttgcttggtgtttgttttctc
+977944/1
@@@FDA?DFBDDHIIE3CGBEEGHIIIIIIHCGGG?FHGIIIIFFHIIII
@4067709/1
gcccattattgtgtactatcttcaaagagaaaaagtgcaatactagaatt
+4067709/1
CCCFFFFFGHHFHCEHHJIJJJJJJJJJJGJIIJJ:EFHJIJJJJJJIJJ
@472024/1
cacgatttcggcagcttttacctcattttcactcagaagaaataatatct
+472024/1
CCCFFFFFHHHHHJJJJJJJJJJIJJJJJJJIJJJJIGIGJJIJJJJJJJ
@4068991/1
gtgaaatctttaggctgcagctcaaccattttatcggccaacatattact
+4068991/1
CC@FFFFFHHHHDHIIJJJJJJJIJJJJJJJJJJJIJJJIJIJIJJJJJJ
@6075212/1
cgggaatcagacataatatatatgctggtgaattaagtttacaaaaatgt
+6075212/1
CCCFFFFFHHHHHJJJJJJJJJJJJJJJGHHIIJJIIGIJJJJJJJJJJF
@4070160/1
cttgactatgtttgatgacatatcaataacattctcctcaaccttttgta
+4070160/1
CCCFFFFFHHHHHJIJJIJGHGJJJIGJJJJIJJJJJJJIJGIJJJJJJJ
@6075928/1
tgccattcaactttgcattaactttctgtagtatgtttac
+6075928/1
CCCFFFFFHHHHHJJJJJJIJJJJJJJJJJJIJIIHIJ<?
@4530814/1
gggtcattatgggcttctattagttcatctatatttttttaaggaagtaa
+4530814/1
BCCDDFFFHHHHHJJJJJIJJIJJIJJJJJJJJJJJJJJJJJJJJJJIJJ
@1464038/1
ctactctaaaaacacggtcttttccttcccctggcaatgtgacctcaagt
+1464038/1
CCCFFFFFHHHHHJJJJHIJJJJJJJJJJJJJJJJJJJJJJJJJJJJJJI
@1464113/1
gtgaaattattggtatttcttttttccaaattgcctctccattcaattga
+1464113/1
BCCDFFFFHHHHGGHJJJJJIJJIIJJJJJJJJJJJJJJJJJJIIIJJJJ
@7630820/1
ctttttttaccaaaccggtattttccccttggcaacaaacagttgtt
+7630820/1
@C@FFFFFHAFFHD=GFG1?DHGIDGGG9BGGBECEEB@FCEFGE=6
@8170280/1
ggtctctgctgttgctgttgttgctg
+8170280/1
;@=4:2BD?DFFF@DBEGC@CBFDC>
@6607038/1
gattagtttccacaacaatttctcttcctttttttggatctgaagggcgg
+6607038/1
CCCFFFFFHHHHHJJJJGIIJJJJJJJJJJJJJJJJJHIJJJJIJJJJJH
@8171118/1
ccggtctttctcgataatcaagtgttggtgcattcataatt
+8171118/1
@@@A?DADHFFGFBHEGICGEC<<AEGC8CE@F?B@G@G@F
@3524160/1
gtcctgttggtccattaatataaaatggttcaacttctttggtgtac
+3524160/1
CCCFFFDFHGHHHJJJJJJJJJJIJJJJHIIJJJJJJJJJIIIIJJJ
@6607666/1
cgtggaagtaagaggtctttcatttaatgttttttgaaaagcctcacttg
+6607666/1
@@CFDDDDFFFFFHDHEGHIIHIGGHIGGHHGHGIJJIIJGDHIIIJJJG
@8171432/1
gccacatcaatgttaaggaatggtttccaaccaataattgcagactggaa
+8171432/1
@@@DD>DDHHD?:CE4CE?FHGHCCBHH@HCGH=9?CGAFG>G93BFF3?
@7064855/1
atgcaattaatactcatcttctttactaaaagg
+7064855/1
CCCFFDFFGGBDHIGGIBHEEHH@FIFGCHEIC
@7065090/1
aatgagtacatcatttacatcaccgtgatctaatatttgagcagagggtg
+7065090/1
@CCFDD;DFHHDHIJGEHGIIJIIIFGIBHIIIIGEEGGG?EFCBF=DGE
@2548250/1
gtctaacttgaccaacggtaaaagcaggaggttgttgcatcctttgctct
+2548250/1
CCCFFFFFHHHHHJJJJJIJJJJJJJJJJJJGIJIIJIJJJJJJJJJJJJ
@4072116/1
gtgtcttgcacgacctttggattgaatataagaccttgttgttttagggt
+4072116/1
;?@DDDDDAHFDFEGGIIIGCCHII9FG@BG@<@CGDCHIIIHIIHGC@9
@6077794/1
gctggctggttcctagaatcccacatggcaggaagttttctcgcaactta
+6077794/1
@<@A;DDDAAA?BGH@FE@BFEGFABCBDEH>HIBFEDFHG4BDG@08.8
@1465243/1
gtgacattattgactaaggccgatctgaggtctgtcaattcaccaggtga
+1465243/1
@@@DFFFDFFHHHJJJIIJACGFAFDHCGHHGGGIIGGIIGGIBDGG?EF
@980138/1
gcatcattcattttcttcattgtaacttggcccgcaacaattgtacacaa
+980138/1
CCCFFFFFHHHHHJJJJJJJJJJJJJJJJJJJJJJJJJJJJJJJIJJJJI
@4532763/1
caaaatttgttcacactgttcctggctgagagtaattcgtcgcgcattct
+4532763/1
CCCFFFFFHHHHHJJJJJIJJJJJJJJJJJJJGHIJJJJHIJJJJJJJJJ
@5544662/1
cattagcagagctcgctactaaggccttcaagatagaacccaattctggc
+5544662/1
@@@DBEFFDDFDHIJGIGIGIIGIFEGGGGGGHIIGIIJGGIGHIIIIID
@6079239/1
ggtgatgattctttggaagaagaggcttttatgttttcttttttaaattt
+6079239/1
@?@DADDDFFFHFGHIIIE@>FHHIGIIIEBHHIGGIEHIIHIIGIDGHI
@7633915/1
gtttggtgcccgcccgccatattgtagc
+7633915/1
?:=DBAA=D;<@68FFGHGGIHEC::C<
@3020727/1
ctaagatatttgttatgatctccggccaagatcagccgtgtttggtagaa
+3020727/1
???DD:ADDDDDEIBEE>FECFID1:@EEEDIEIIIDDDDBDDEIBCDCD
@981294/1
gagaatttttaaccatttacacaatataaatgcaccttcaacaccacact
+981294/1
?<?DDDDDDFH?AGHEGIGIEE@ADBHBHHCHIIIBFBH@FGDD?DGGIH
@3020936/1
agcatactttatcgtaacggtcatttctttttcttgatctctttcattat
+3020936/1
CCCFFFFFHHHHHJHIJJJJHIJJJJJJJJJJJJJJJJJJJJJJJJJJJJ
@981631/1
agcttatgttgctacaatgtttagtgatatatttaatataaacactagaa
+981631/1
CCCFFFFFHHHHHJJJIJJIJJJJHHJJJJJJJJJJIJJJJJIJJJJJJI
@2019594/1
cgcttatgtcaaattctacttctgaatgatgttctacgttatcatcaaca
+2019594/1
@@CFFFFFHHHHHJJJGJJIIJJJJIJIJJJIIJJJJJGIIJJJJJJIJJ
@3021304/1
agcaacaacaacaacagcagagaccacagcag
+3021304/1
@@@DADBDAA;<2:<2<AF>CE3FBF?8111:
@8172850/1
aagaggagagcttttattgaaaagaataggaatgtcagg
+8172850/1
<@@DDDDBBFHHF>F@GGGE>A::A?CFHBGCBADC4D?
@477962/1
gttcttcttcttttttccacgtgaaatctttaggctgcagctcaaccatt
+477962/1
CBBFFFFFHHHHHJJJIJJJJIJJJJJJJJJJIJJJJJJJJJJJJJJJJJ
@8173207/1
cttcaagatagaacccaattctggcccaagaggagagcttttattgaata
+8173207/1
@@@DFFADBFHHHIJJGGEDGIJJEBGGBGGGGBFBG9DHIII@<BDF@>
@6607999/1
ccacgctttttgatattctggatttcccgcatagctcaactgtggcggac
+6607999/1
CCCFFFFFGHHHHJIIJJJJJJJIIIJJJJJIJEIIJGJJJJGIGG>G;:
@6608108/1
agatggttttggagaattatcaaagagaattattgaattcaatatagcaa
+6608108/1
@@?DDD:DDFFDFGF>BCHDHIEHDEH;BCG?CCFB@DB?CG<BFDDHCE
@478534/1
ctcatgttataacattatgcagttcattacctaagatatttgttatgatc
+478534/1
CCCFDDFFHHHGHJJJJJJGIJJJJIJIIFJJIJIGGIIJJJIIJJIJJF
@983116/1
caccttcaacaccacactcctcaaggtacacccctataagggcttcgata
+983116/1
CCCFFFFFHHHFHJJJJJJJJJJJJJGHIJJJJJIJJJJIJJJJJJJJJI
@983505/1
ccgaggtttaaattttttccgctgtagtacaaatttctatttccgattat
+983505/1
CCCFFFDFHHHHHJJJJJJJJJJJIJJIJJJJIIJJJJJJJJJJJJJJJJ
@2550421/1
agctaatgattcaaataagtcaccaaggacctttggcacatccacgattt
+2550421/1
@@@DDDDDH<FDFCFACEC3ABHEHGEAEC??:EEGCHGG<FEHIGIIHC
@2551055/1
ctctttctttttttgttagactgatttgatagagcacggaaggtggaatt
+2551055/1
CCCFFFFFHHHHHJJIJJJIJJJIJJJJJJJJJJJJJJJIIIJBFIHIJJ
@5545947/1
gcagttcatcagaatcaaaatggttgtcatcccataaaacatgataatga
+5545947/1
CCCFFFFFHHHHHJJJJJJJJJIHIJJJJJJJJJJJJJJJJJIJJIJJJG
@2551510/1
ctggaagaaaccataccaaaggtcaagaccataaccaagatcaattactc
+2551510/1
CCCFFFDDDHHGHGIJJEHIGHCFFGGGHJJIIIIEGGCIIIIJGGGHGI
@7635971/1
ggcttgtctaacttgaccaacggtaaaagcaggaggttgttgcatccttt
+7635971/1
@@@DDDDD?D<FFGGGGGIJFIIGHIGGIICBDCBEBDGDA@>8BBGGHE
@3526630/1
cttttatttctttagtaaacttaaccctttgagaatctgttaaaggtttt
+3526630/1
@C@FFFFFHHFHHIIHIIIIEHIIEHIIIIIIIIIFGIIHIIGIIIGIII
@2551928/1
ccagagaggaaatagtattttttcttcatcgtcttgaacttcatttccaa
+2551928/1
CCCFFFFFFHFHHFG2CGCGIGIIHHIIIIIEFCDHIIJJIJIGIJIGII
@7636410/1
ataaatgtaatcggtggcgtgtaatcact
+7636410/1
<@@BDDBAF>CDF8C1?ECEFCEEAFC?@
@984070/1
cttaatccaatgacatggggaagtcaattgctaatattgccatcaacgtt
+984070/1
@@CFFFDFHFHFGIGGGEDCHGIGHIGGCBEHIGIIGHIIIIIIIIIE;F
@7068645/1
ctggaacaacatggacttcacaaag
+7068645/1
C@CFF>?BCF8CCF9FFGF<<CE@A
@1468301/1
cgctaatttaaaaattgaatagtttttatgaaatgagtcagaattttcgt
+1468301/1
@@@FFFFFGHHGFIHIFHGIJJHJIGGHHIHIJIJIJGIEHCFFGIGGIH
@6082911/1
ggtcatttctttttcttgatctctttcattatcgtaaattgtcacggtct
+6082911/1
@CBFFEFFHHHHHJGIJJGIHJJJJJGFJGEHGHJJGIIIJHIHIJJIJJ
@3026052/1
ctttttttggatctgaagggcggtcccctcttttgggtggaatgtatgac
+3026052/1
@C@FFFFDHHHHBIDDHGIIIIIGHIIIIIEHIIIHG?DDCCEE55@DCD
@2553970/1
cttgacagccctatacctatttacatgcctagacttgtgcaccagctaaa
+2553970/1
CCCFFFFFHHHHHIIJJJJJJJJJJJJJJJIJJJJJJIIJJJJJJIJJJJ
@8176652/1
ctgtaccttgtatactagcatgactgactagatagaagtctaattcagta
+8176652/1
@@@DDDBDHFHHHFGGFHICJJ<GHE>EBFEFFIGA@@BGIJIHI9?GDF
@4537230/1
gtatatttatgctcacttcaccaacattcatgaataatggaaaatcacat
+4537230/1
@@@=DADDD?FDHDGHHHEGH9ACCBFDHF@CEHEHIEGEGGB>FB@GEH
@986894/1
ctgtcacttttggtcctgttggtccattaatataaaatggttcaacttct
+986894/1
BCCFFFFFHHHHHHJJJJJJJJIJJJJJJJJJJJJJJJJJHHIJJJJJJJ
@7071690/1
cctctgtcgaacagcttccacagcttgtctgtaattgcgataaggttttt
+7071690/1
C@@FFDDFHHHDFCGCHIHCHGHGFIGDHGIHII@DGCBF?FGCG?BGGG
@3026806/1
gcctgcttgtggaaaaccaccacaaatccacttggaaaactgtttatcat
+3026806/1
@<?DD3D>FAFHFEEGEHIEIHEHGGGHGGHHIIIGIGIGIBBFFGHIIG
@4538907/1
gtagtgtcgacaattgtaccaagctctggcattttcctgtgactgatttt
+4538907/1
BBBFDFFFHHHHHJJJIJJJJJJJJJJJJJIJJJJJJJIHIJJJJIJJJJ
@4076974/1
gtcctttactgtatgcatgacttttataattagggacaggatcatatcgt
+4076974/1
CCCFFFFFHHHFHJIIIJJJJJJJJIGHGJJJIJJJJIJJHIIJJJJJID
@8177970/1
ctctgctgttgctgaggctgttgtggtctctgctgttgctgaggctgctg
+8177970/1
@CCDDF?DHFFHAGHJJIIJDCCHIICG@GCGICD?DEECDDD<DEEE@F
@988375/1
ctgtagtctgtctgcatctgtatatgccctagcacggaaagcagcg
+988375/1
??<DDDD?FD??<2<4<CF?C?4:ACE:<AFCD@?F??F8?DAG>F
@988957/1
atataagattacaattcttaacattttttctttaaacaaagaacattgga
+988957/1
@C@FFFFFFFHHHIIIJJJJJJIJJJJJJJJJJIIJJJJJJHIJJJJJJG
@8178741/1
caacaaatctcttaatgatatcagtcagcttacaagccttagtaagcata
+8178741/1
@CCFFF?DHHGBHICGHGE4ICII>HHFCGGIGG@@FG<DF@FCIIIIIG
@4540412/1
ttcttcttgaagttggttcagctgtagtctgtctgcatctgtatatgccc
+4540412/1
CCCFFFFFHHHHHJJJJJJJJJJJJJJIJJJJJJJJJJJJJJJJJJJJJJ
@4540563/1
cctgattacttcttctcgaggtggctgcagtttccatatcatattatacc
+4540563/1
@@CDADDFDHHHDIJJJJJIJ@CGHEHIBECFEGHJGDFHGFHGGGIGGE
@989520/1
ctcagaagaaataatatctcagcaccaattttatgatttctcttct
+989520/1
@@?DDDDDHFBFFHEGHGIII@3?@AE@FHIGEHHFDBGBDFGHGC
@8179304/1
tttgtttctgcaagaggtgtcagagaggatgatg
+8179304/1
@@?DDDEFHHADFFGE=AB:C<E<F9AEHGI<F9
@3530770/1
gtcacaactaacaatgggccacaactcatattgatcgtcaaatgaaacat
+3530770/1
CCCFFFFFHHHHHJJJJJJJJJJJJJJJJJJJJJIJJJJJJJJJJJJJJI
@3531026/1
ttccaatcttgatgcatgatgaaatcatgaagtctaggaaagaaacaaac
+3531026/1
@C@FFFFFHHGHHJIJIJJJJJIJJJIJJJJJHHIIJIIJJJJJJJJJJJ
@5552174/1
ctgattacttcttctcgaggtggctgcagtttccatatcatattatacct
+5552174/1
CCCFFFFFHHHHHJJJJJJJGGIJJJJJJJIIJIJJIJJJJIJJJJJJII
@5552345/1
gtcaggtgcgttaacttttggtggctttattatattactcctaattgaag
+5552345/1
CCCFFFDEHHHHHJJJJJJJJHIJJJJJJJJJJJJJJJJJJJJJJJIJIJ
@2556433/1
gtcgacaattgtaccaagctctggcattttcctgtgactgat
+2556433/1
CCCFFFFFHHHHHJJJJJJJJJJJJJJJJJJIJJHIIIJJJJ
@3532136/1
ggggaagttttatttacattttttgcctgaacacattgggtcgccatacc
+3532136/1
@@<ADD?DADFFHGEGGGIGIC>H?31?<EGBFGHHG@F=D?@DC;FHHC
@1472517/1
cttggacaagttgttatattagtcactttatatgttcttttaacactctt
+1472517/1
@@?B;DBD;D?DFCFCE@EHAHCE><CFDH@CHHHBC>FHIB<@?C?FDD
@7075068/1
gggtaatcaaattttatgacaaaattgcaattctttacatcaatacct
+7075068/1
@@;DDBAD8DDADHCGGHFHEH>EHGGF?AFHAEBBFF?94?@FDACH
@4079519/1
gcttctttctgtgcatcatttttagattttcctgcaccgatgcaattaat
+4079519/1
@@BFFFFFHHHHFIJHIJJJHIIIJIJJJJIIHGGEEEHE@ABHGHIIGD
@1473213/1
gtggaggtgaaaagaatgatcttccaactgtcacaaacctgttagcagct
+1473213/1
@??DBDFDFHHFDHGEHHIHGHIIEHIGHGFF@EBBFDFHGFGCFIGGIC
@1473217/1
gtaaaacgtaagtggaagcataagctcccaattctttggtgataagaact
+1473217/1
CBCFFFFFFHHHHHJHJJJJJJJJJJJJJJJJJJJJJJJCGHIJJJJJJJ
@1473229/1
gcaccatgacgatagctttattctcattaaggaattccggtttctcaaaa
+1473229/1
CCCFFFFFHHHHHJJJJJJJJJJJJJJJJJJJJJJJJJJJHJJJJJIJJJ
@1473597/1
gtctgaatcagaatctgatttatcattgctagaagaaaatcttctggaaa
+1473597/1
CCCFFFFFHHHHHJJJJHJJJJJJJJJJJJJJJJJJJJJJJJJJJJJJJJ
@4541286/1
gattgatgtcccaatggtccacacctttgtcaccactatattcaccaacc
+4541286/1
CCCFFFFFHHHHHJJJJHIIIJJJJJJJJJJJJJJJJJJJJIJIJJJIJJ
@991591/1
ctcaggagaaatttcaatttttgcaaattgttcgtagtgaagaactgaaa
+991591/1
@CCFDFDFHHHHHJJIJJJJJJJHGHHIJJIGJJIIJIIJJJJJJJJIJI
@6089088/1
cctcaaccgaacacttctaggttacatagtgtatgaaccgctgcattaaa
+6089088/1
CCCFFFFFHHHHHJJJJJJJJIJJJJJJJHIIIJJJJJJJJJJJJJJJJJ
@6616638/1
cctgattacttcttctcgaggtggctgcagtttccatatcatattatacc
+6616638/1
CCCFFFFFHHHHHJJJJJJJJHIJJJJJJJJJJJJJJJJJJJJJJJJJJJ
@1474821/1
gccgcttgttgctgtacttgaggctgagatgaagg
+1474821/1
?<<D1A?;D8<<:<<A?EFEI::<<8B81:1@??D
@1475216/1
ttttgaattaaaatcacctgctccaggtaatggaaaatcctgaggagcat
+1475216/1
CCCFFDFFHHHHGJIJJJIJIJJJJJJCHHIIJGIIIIJJJJIJJIIJJJ
@4080170/1
ttggtgaagagtttcaaaaagctctgtataatataattcttaccatctag
+4080170/1
BBCFBDFFHHHFHJJIJJJJJJJJJJHGJJJJJJJIJJJJEGIJIJJJJJ
@6090378/1
ttgtgaatcaatttcaggatacgatctggtttacaattagaatttataag
+6090378/1
CCCFFF:DHHHHHJJJJJJJJJJJJJJJJHIJJJJJJJJJJJJJJJJJJJ
@7644994/1
caataattgttctttcatgatactctcaaggtccctgattacttcttctc
+7644994/1
@@CFDFFFHHHGHJIJGI4ADIAAFHGIJJBDGGGIG>FHCCHCEHIHH<
@994683/1
gttgggtaatattttgataacgtggatgtagataggctggcctgcttgtg
+994683/1
@CCDD8ADFFFHHIIIIIIGII?FG=EGHIGEECHB@GFEGIIG<FHAGI
@6619964/1
acacaaacaatcacctgaatccttagaattcaaaaattcaaacttaaatt
+6619964/1
CCCFFFFFHHHHHJJJJJJJIGIJIJHHHJJGIJIJJJJJIJJJJJIIIJ
@6092433/1
cccatgttaaattttttcagaatcatgtgattttttttcctttcaagaat
+6092433/1
CCCFFFFFHHHHHJJJJJJJIIJJIJJIIJJJJJJJJJIIIJJJJJJJIJ
@2028339/1
tctttattttcaatttcttgtttatttttttttaagacatcagccaaact
+2028339/1
CCCFFDFFHHHHHHIIJJJJJJIIIJIJJIJJJJIIJJFGGGIIIIIGFI
@5554370/1
cctccttcttcaagcctagggaaaaggtgaaataaatgaattgatgaaac
+5554370/1
CCBFFFFFHHHHHJJJJJJJJJJJJJJJJJJJJJJJJJJJJJJJJIJJJJ
@3031108/1
tggtcttgttatttcgatacactcttaaacaatgatgtgggaaatcc
+3031108/1
@CCDFFFFHHHHHJJIIJJIJJJJJJJJJIJIIJGIIIJJJIGIJJJ
@8183167/1
gttgccttaaaacaatgtcaagagcttggattgcctcctgcggaccatta
+8183167/1
CCCFFFFFHHHHHJJJIIIEEIIFHJGJJJJJJJJJJIJFEDFDHIGIJG
@3534271/1
gccatattgtagctttggtggtggcagaaccctacctcgaacttccatca
+3534271/1
CCCFFFFFHHHHHIJJJJGHIHIJJJJJJJJJJJJJJJJJJJJJJJJJJJ
@7076754/1
agtaaataacaaagaatggaaggccaaaatttgttcacactgttcctggc
+7076754/1
@@@DDFDBHFHFHIIJGCHBG@GEIIJIIEGIIEEECHIEG9BGHGDGEE
@8183728/1
ctcttctcttggtgttcaacaaatctctta
+8183728/1
?8?DBDADHHHB<CAEGAH@FI@HIGIG<B
@4544222/1
tgttgttgttgctgctgctgttgttgttgttgaccccatggttgtcgagg
+4544222/1
CCBFFEFFFFHHFJIHIIHJ<FHHIIGIJHIJJIIIJJGHIGGIIGIJJJ
@4544249/1
ccttaactttagtgaactggtcatcaactgagaggccaaactccttcagg
+4544249/1
?@@FFDDDDFHFCCEFEGGGFIGIIGIGHE@CACB8EDGIIIIGGHHIIE
@8184040/1
ctttgatgttgtaaggtgctgaggcaagtgttgggcttttgaccatcttc
+8184040/1
@@<DD;DDAFHHAHE@EFBIIFIEGIEI<@FGIGG3CGG>DGGHIGIEEG
@3032428/1
tctgcactgtgacagtcttcaagcactgagttagaataccaacctgaatt
+3032428/1
C@@FFFFFHHHHHFIAEGJHHGEIGJJJIJHGHGGGGGEEHGHHHIIIHI
@6093558/1
ctttggcacatccacgatttcggcagcttttacctcattttcactcagaa
+6093558/1
CCCFFFFFHHHHHIJJIJJJJJJJJJJJJJJIIJJJJJJJJJJJJJJJJJ
@3032732/1
gtccacaagaaaaaaggttcttttacccccttcagaatataatagtttca
+3032732/1
CCCFFFFFHHHHHJJJIFHIJJJJJJIJJJJJJIJJIIJJJJJJJFIIJJ
@8184830/1
cttacaggtaccggtctttctcgataatcaagtgttggtgcattcataat
+8184830/1
@@@DDAD<DFFHFIEFHGAHHI;F@GHGFEGGBFCGE?GGICCH9DD<?D
@7648462/1
gctccaattgcattccctttcacactagggacatgaggtgaaattattgg
+7648462/1
CCCFFFFFGHHDHJIIFIIIJJIJIJIJIJHHIGIIHIADAHBFHEGIIJ
@8186057/1
gcttgaggtctggtaattggagcggctt
+8186057/1
@C@FFFFD3CDBBDEEHI<GAFHIJGJJ
@3536561/1
cttcaattgttttaaagcacatttggctgcggtacatttagctatcctgt
+3536561/1
CCCFFFFFHHHHHJJJJJJJJJJJJIJJJJIJFHIIJJJJJJJJJJJIJH
@6095856/1
tttcattatcgtaaattgtcacggtctcaa
+6095856/1
=?8DDD?BD?DA2<3CCE3<?AF:<CE>49
@4545122/1
gtacacagttgcagtcctgagctggtcttcagtcacccgattctatttct
+4545122/1
CCCFFFFFHHHGHJJIJIJGIIIJJHIJJIJIJIJJI@FDGHHJJJJJJJ
@490368/1
gcctgatgctgggaacaagaatgctgttaatgcctccaagcttaacattg
+490368/1
CCCFFFFFHHHHHJJJJJJJJIJJJJJJJJIJJJJJJJHIIJJJJJJJJJ
@3537518/1
cttgaggctgagatgaaggtggtctgctgggttgctggtcaccgggttgt
+3537518/1
CC@FFFEFHG?FFHEGIIHGIE?FGIIIEHBFHGHGIIIFGGIIII;FHG
@4545795/1
tttttctttaaacaaagaacattggattattcttacaaacagaatcctta
+4545795/1
CCCFFFFFHHHHHJJJJJJJJJJJJHHIIIJIJ@HIJJFIJJJIJJJJJG
@2030264/1
gttttggagaattatcaaagagaattattgaattcaatatagcaaacatt
+2030264/1
@@CDFFDDHFFFDIJIJGGGCHIGGIJJGDHDHFGGEFHHAHGICGGFGI
@8187740/1
cggcataatgagtacatcatttacatcaccgtgatctaatatttgagcag
+8187740/1
CCCFFFFFHHHH<EHIBHIIJJIHGHIIJIJCFBH@EEFIHGGGGIDCBB
@3036314/1
cttgtattttgctcttctggaagagggcaagtaagtaccatatctatgtt
+3036314/1
BCCFDFFFHHHHHJJJJJIJJJJJJJJJJJJHHJJHIJJJJJJJJJJJJJ
@7078256/1
gcttggtgtttgttttctccaactccg
+7078256/1
@<@DDD2B=:AFDBGHG@HE?F;FFFA
@2031321/1
ctcctactccgacaaacgccatcctctcattcttagttgtaacaactagg
+2031321/1
@<@DDDBD>BB:DCEHGH>FDHIEGABFGIIGGHDHBFGBFHGI@GIGII
@7078916/1
ggcttactaagggagttttcttgatcattttcgtttacccagagaggaaa
+7078916/1
@@CFFFFDHGDFH9EAEBEHIIDH>FCFCGHGGEEIIEBDDE??0?8??;
@8188885/1
ttttatttttgcaaataatccgtgcag
+8188885/1
C@@DFFFFHGHAHGIGIIGICGAGHHD
@3538191/1
gccattgtcatcttttttcgtaggcacaataaagaatgaattctctttag
+3538191/1
@<@DDABA=DFHDHBGIGFFAGEGGH@EHIG@HGI@?FEDBBG@HHGICH
@3538511/1
gtaggacgtgctgtaccttgtatactagcatgactgactagatagaagtc
+3538511/1
CCCFFFFFHHHHHIIJJJJJIIJJJJJJJJJJIIJJJJJJJJIIJJJJIJ
@1480504/1
tgtacacctggtaaagaggtgacaaagatagtaagttatttcttctaaat
+1480504/1
CCBFFFFFHHHFHJJJJJJFHIIJJJJJJJJIIIJHGIJJJJJJJJJJJJ
@3540133/1
ctccaatcgcattccctttcacactagggacatgaggtgaaattattggt
+3540133/1
@B@FFFFFHHHHHJJGGJJJJJJJJJIJJIJJJJJIJGHGIJJJJJJJJG
@1481826/1
gctccctccacctgaactagttcatatttcggagtcgtccctcttctgga
+1481826/1
CCCFFFFFHHHHHJJJJJJJJJJJJJJJJJJJJJIJJIJJJJJJJJJJJI
@6099210/1
ctcgaattctttagttagggtaattaaaccaagccctatttcctcagcga
+6099210/1
CCCFFFFFHHHHHJIIIJJJFHIJJJJJJJJJJJJJJJJJJJJJJJJIJI
@3541341/1
ctgctctgtaagtggcaagacctccttcttcaagcctagggaaaaggtga
+3541341/1
CCCFFFFFHHHHHIJJJJJJJJJJJJJJJJJJJJJJJJJJJJJJJJJGHI
@4547393/1
ctcatccacattttatgtgctgctaacctcttggcaatttttttcgattt
+4547393/1
CCCFFFFFHHHHHJJJJJJJJJJJJJJJJJJJJJJJJJJJJJJJJJJJJJ
@999270/1
ggggaagtcaattgctaatattgccatcaacgttcactgtctataaaaat
+999270/1
CCCFFFFFHHHHHJJJJJJJJJJJJJJJJJJJIJJIJJJJJJJJJJJIJJ
@5558591/1
gcccactcgaattctttagttagggtaattaaaccaagccctatttcctc
+5558591/1
CCCFFFFFHFHHHJJJJJJHHJJJJAEHIJJJIJJJJJIIJJJJJJJJJJ
@8189841/1
gtgctgaggcaagtgttgggattttgaccatcttcaac
+8189841/1
@@@FFFDD=FAFHEE4C=BBEG3<CEGHIG9DDF4C49
@8190700/1
ggcagttgaagataacatacaattttaattttattattctcaatgatttc
+8190700/1
@@<DFD;DHAHHHIIIGHAF3ADHCHIFIGGEDHGGH<9?GFHIH<DHII
@8190836/1
gtattgctctgcagggaacggcgacataggtgtct
+8190836/1
@@<DDFEDHFBHHGEGEIIBHHGDAGEF9BDC?F@
@7079941/1
ccgctgtagtacaaatttctatttccgattatttttcctttg
+7079941/1
@@CFFFDBHDFHHBE@FGGEFE@FGIE6BFDE>GCGHIEC<B
@7080279/1
cagttattgaaacttgccattcacaagatcatttgtaataatt
+7080279/1
@;?BDEFFG8FFFB<AFBEGFH>ACHGHGHECH<EF9C:CEFG
@7080501/1
gtaggaaataagaaagcaagagaaggaagtgaggtacacagttgcagtcc
+7080501/1
@@@FFFFDFHHHGJJIBDGEIIJJIDEIG?FBFDCDGHGCHGI>FHGFGI
@7081156/1
cttggtgtttgttttctcctactccgacaaacgccatcctctcatt
+7081156/1
@@@D=A1AD?C:AFAGDB<<?C<AFHIIF>@@G>D@BGHGGGC>F8
@7081559/1
ctcccctctggtatccaaaggcactgttttcaccgg
+7081559/1
CC@FFDDFBDFCDGIGGIJDGGIIJIIIJJAHIIC8
@8192425/1
cgcttcttcattcatgctttctagtatttttaacccaaataatccagcaa
+8192425/1
CCCFFFDFGDBHHIJIJJJIJJIJIGGIJJIGHIJGIIIJ9GGIEIIJHI
@4550677/1
gcctcctgcggaccattagttgaagttccagccctcagataatcccatat
+4550677/1
@@@DDDFADFDADEHIGFGF?E@BBCDCBCB?B?GDH@@?D<889?9=8F
@3042692/1
cctgcaccgatgcaattaatactcatcttctttactaaaaggctacacaa
+3042692/1
CCCFFFFFHHHHHJJJJJJJIJJJJJJJJJJJJJJIJJJJJJJJJJJJJJ
@1002407/1
ctccacacaatcagcaatacttttgtcaggaatggaatgctgagtaacaa
+1002407/1
CCCFFFFFHHHHHJJJJJJJJJJJJIJIJIFGHIJIIJJIIJEIIHEIEH
@1002876/1
atttcattgatagtatctgatttgttgtttattagggtagcatttggagg
+1002876/1
?@@FFFDFHHHHHIJGGGIIIIIGJJCFFHCHGJJJIEGEHHEGIGIGHG
@2039459/1
ctgtattataacatgacctaagagttttattaaagttggatcattagcag
+2039459/1
CCCFFFFFHHHHHJJJJJJJJJJJHIIJJJJJJJIFHIJIJIJHJIJJJI
@7657768/1
ggtggacctctttgtgcccatggagtttgacctctaggaccagtttgcaa
+7657768/1
?<@;?DADHHFHH<2<<A;FDFFCGGE<FGE>>FHAGGCFGG3BBHEF<F
@1004206/1
gctgaggctgctgtggtctctgctgttgctgttgttgctgaggctgctgt
+1004206/1
CCCFFFFFHHGHHFEBFHIIIJIGIHHJIJJCDHHHGIJIGIDDCGEBE8
@1486985/1
gtaacgattggaaaaataatcagaatatgaacggtattgctctgcaggga
+1486985/1
C@CFFFFFHHHHHJJJJJJJJIJJJJJJJJJJJJFHIJIJJJJJJJJJJI
@1488248/1
ttagattagagttgttatttatcttaaataatttacttgattgttaagcg
+1488248/1
CCCFFFFFHHHDHIGHIJJJJJJJJJIJJJJIJJJJJJJJJJJJJJJJJJ
@3545982/1
gcagattaaaatttttaagtacgactaagtgagcacactaaatcaccaca
+3545982/1
@?@DDD?DH>ACFDDGBHBHFIBHEAHIIIIF9?D8?DFHIIIEDB?GDI
@4554043/1
cagcttacaagccttagtaagcataaatttatggaagccataccgtacgc
+4554043/1
CCCFFFFFHHHHHJJJJHJJIJJJJJJJJJJIJIJIJJJJJJJJJHHIJI
@3047387/1
ggattgtggttcttcagtatgcatattaagttcttttcatgattatatat
+3047387/1
CCCFFFDFHHHHHJJJJIJJJJJJJJJJJJJJJJJJJJJJJJJJJJJJJI
@4554489/1
gtgcttctgtaaaacgccaataattgttctttcatgatactctca
+4554489/1
CCCFFFFFHHHHHJJJJJJJJJJJJJIJJJJJJJJJJJJJJJJJJ
@8194621/1
ggcttttgggtcgtgagaagctgcaacggctgctatagatgg
+8194621/1
@C@FFFFDHH1DF:@@GGHGCHHGGI@8D@BF=F4<<D?44B
@3047819/1
ctgttgttgttgctgctgctgttgttgttgttgaccccatggttgtcgag
+3047819/1
CCCFFFFFHFHFFIJJJJIJJGIGEHHIIJHIJJJJJIJJJIGHGGHHJJ
@3047964/1
atatttttgcatctgttataaatgtaggaagttatcaagaaatcta
+3047964/1
CCCFFFFFGHGHHJJJJIJJIIJJHGIGIIJFEFIIJJEIJJJJII
@8194952/1
gcctcatgttataacattatgcagttcattacctaagatatttgttatga
+8194952/1
B@CFFFFFAFHHHEIIJJAJJGGGEGHEHBGHEHIIIIGG4CGGFHF@HH
@4555203/1
gacatttcttcagggagaatttttaaccatttacacaatataaatgcacc
+4555203/1
CCCFFFFFHHHHHJJIIHIIIJJJJJIJJJJJJJJJJJJJJJJJJJJJJJ
@7660031/1
gttgtatactgatttcataatgatgtacgaaacctcgaggcatagttatt
+7660031/1
@?@FDDFFDHHDDIBHHGHGGIJCHGIEAB@GHGEIIIJIIGHGHH9<BE
@6105840/1
cagagaggaaatagtattttttcttcatcgtcttgaacttcatttccaac
+6105840/1
CCCFFEFFHHDHHJFHIJJJJJJJJDEFGFHIJIIJIGHIEHGIIDFBGH
@1488749/1
gttaacttttggtggctttattatattactcctaattgaagagccttttc
+1488749/1
CBCFFFFFHHHHFHJJJJJJJJJJJJJJJJJJJJJJJIJJJJJJJJJJJJ
@1488756/1
attgaatataagaccttgttgttttagggtaatcaaattttatgacaaaa
+1488756/1
@@@ADFFDHFHFHGBGDDIDHFGHGDHII2CFEHIIDHEGHFHGGEDGFE
@6106041/1
ctttgtttttactcctttttcaaaaccttcttccagcatagcttcaattt
+6106041/1
CCCFFDEFHGHHHJJJJJJJJJJJJJJJJJJJJJJJJJJJJIJJJJJJJJ
@6106454/1
attgtaaaatgctaatatcctaacgttatcaggttttgggtagttgggta
+6106454/1
<BCFFFFFHHHHHJJJJJJJJJJJJIJJJJJGJFHIHHHJHHIIJJJJHI
@7661437/1
gcctgaacacattgggtcgccatacctaaaaccgtatctccaaccctctt
+7661437/1
@@@FDFDFGHFHBEGIGGGGGFEHIHC<DEGHIGFFHEIGGEGHGIDH;@
@2044114/1
ctcagagctaccttggcagctgctaattttgcttggtgtttgttttctcc
+2044114/1
CCCFFFFFHHHHHJJIIIJJJJJJJJJJJIJJJJJIDGHJJJHIIJJJJJ
@1489498/1
ggcaccatgacgatagctttattctcattaaggaattccggtttctcaaa
+1489498/1
CCCFFFFFHHHHHJJJJJJJJJJJJJJJJJJJJIJJJJJJJFHIJJJJJJ
@499979/1
gtcgtctttctttcaacaaacacaagagctaaattatcctttttgaaatt
+499979/1
=1:BABBDH>?DDEDFHB?9EFGIG>?FEEGIC??D9?C@GBF@H;D@BF
@8197895/1
gtgatctccaagttgtgaatcaatttcaggatacgatctggtttacaatt
+8197895/1
<@CFFFDBHA8:CFEFABH4<BCHFGGG4A@DBF=?;C3DFFHGIG9DF>
@3052045/1
gtttcttcatttaaaaccgctgtgtctctttctttttttgttagactgat
+3052045/1
@@<DBDDDDDFDDE<FEA@EDH8C?CBEHGHEG<<B?@G:FGE@DH@A@=
@7663262/1
cttttgtaacatcgacaacaccgcttgtgcggcaatatgtttggcttgct
+7663262/1
CCCFDFDDH8DFBHIJJJFHGBEDEHC>99?FGG>HB>GIGC>FIGI/=;
@6108964/1
ggtaggtgcagggtatgaaactgaacgtgtacacctggtaaagaggtgac
+6108964/1
BCBFFFDFHHHHHEHIJJJJJJJJJJJHIIJJJJJJJJIJJJJJJJFGIJ
@6109341/1
taagattacaattcttaacattttttctttaaacaaagaacattggatta
+6109341/1
BCCFFFFFHGHHHJIJJJJJJJJJJJJJJJJJJJJJJJIIJJJJJJGIJI
@3053249/1
tgttttttaagtgcatgttgaacata
+3053249/1
BCBFFFFFHHHHHIIIJJIIIGJJJJ
@2047644/1
gctgtgtctctttctttttttgttagactgatttgatagagcacggaagg
+2047644/1
BBCFDFDFHHHHHJJJJJJJJJHIJJJJJJJJJJJJJJJJJJJJJJJJIJ
@2047687/1
gtttacaaatgttgcagcattaagtcttctctgcactgtgacagtcttca
+2047687/1
CCCFFFFFHHHBHIIJIJJIJJJJEHIJJJJJIJJJJJJIIIIJFHIIJJ
@3054219/1
gtgaggtacacagttgcagtcctgagctggtcttcagtcacccgattcta
+3054219/1
CBCFFFDEHHHHHHIJJJJIHIJJJJJJJIJJJJJJJIIJJJJJ@GHIJH
@7665325/1
tttggatctgaagggcggtcccctcttttgggtggaatgtatgacgatga
+7665325/1
@@@DDEFDFHHHH@HBHIGGFHIIBHGIGIIF;@F=@EHGGE9AE7;1;7
@7665738/1
tcagaattttcgtttggagcaaatacaatgtatttgctg
+7665738/1
@B@DAEFFDAHDDHGEGFHIJIDIDHGBH>:EFEI<FG>
@7089188/1
ctgcagggaacggcgacataggtgtctgctcttcacata
+7089188/1
@@@DDDDDD?FFHIGHBHIH?F:??FHHHEIGGCEHEC=
@7089852/1
ctctgctgttgctgaggctgctgtggtctctgctgttgttgctgctgctg
+7089852/1
@@@DDDDDDFDFFG9;GG9;;?<FFGB@@GG4EE3?F>?D8D@DGG9?3?
@3551347/1
gttaatgcctccaagcttaacattgattttaaggcaaagattggagagtg
+3551347/1
CCCFFFFFHHHHHJJJJJJJJJJJJJJJJJJJJJJJJJJJJJJJJJJJFH
@7090013/1
ctccactgaaccaaatcggctccttgaatgaatttttcattcctccatac
+7090013/1
@C@FFFFFHDHDHJJJJJJJFHIIIIGHEIGHIIIJJJJJEBFBE9DGGI
@8198761/1
tggaggatgaagttttctacctcttgtattttgctcttctggaagaggg
+8198761/1
@<@DFDFDH<FFDCGIGEIJIJJE<EEHGH@G>FGCCH@EB>GCG<FC<
@5567905/1
tctgcatctgtatatgccctagcacggaaagcagcgagatgagcataata
+5567905/1
CCCFFFFFHHHHHJJJJJJJJJJJJJJIJJJJJJJJJJJJJJJJJJJJJI
@3552219/1
gaattgctccctccacctgaactagttcatatttcggagtcgtccctctt
+3552219/1
CCCFFFFFHHHHHJJJJHIJJJJJJHHIGHIIIJJJJJJFHIIJJJJJII
@5568209/1
ttttccttctttgcttcaggttcattatcttcgatggcttctgccaagta
+5568209/1
CCCFFFFFHHHHHJJJJJJJHGIJJJJJJJJJJIJJJJJJJJJJJJJJHI
@5569371/1
ggctgctatagatggaacgttgatctggtctggagctggatgagtgacat
+5569371/1
CCCFFFFFHGHHHJJIJJJIJJJJJJJJIIIJJJJIJIJHIJJJDHGIJJ
@7092535/1
cgcagattaaaatttttaagtacgactaagtgagcacactaa
+7092535/1
?=@DDDADHHHHFHIEHFHI<@BFHGGECHE@GGGG@GH>DD
@3057133/1
gcattaatctatagaaaattttccaaacagtatttagagactttccacta
+3057133/1
CCCFFFFFHHHHHJJJJIJJJJJGIJIIGICFHIGGIIHHGHJGIJGHGG
@3057151/1
tccttgtcttacaggtaccggtctttctcgataatcaagtgttggtgcat
+3057151/1
CCCFFFFFHHHHHJJHHIJJJGHJJJJJJJJJJJJJJJJHHIIJJGHIIJ
@1494693/1
cttctcttatagctgtcaactcatgttgcaaaacatgtaaaaattgacct
+1494693/1
@CCFBDFFFHFDDFHCFHIIIIIIIIIIIIIIIIIIIFHCBDFAGHGCHI
@7667871/1
gttctgtatttcctgtgatcttgtctaagattgctttcgctgcggcatg
+7667871/1
@?<BDDD<FHH>F@EHHFIGGHIHEEEC>DE<DHHGFECAHGGA0?@<B
@1495487/1
catttgaaaacgtggatctccaaggtctccttgaacaaatttacctaaag
+1495487/1
@@@DDDFFFFHFHDHHIIICEHHFEHIGGHHGGIGIIGCH<?FHDDHEHE
@4560741/1
ggtgtttttgagctcatacttaatccaatgacatggggaagtcaattgct
+4560741/1
??:AABDDHDH;DHEGIICDHIIID?BHGD@HAHHG9D@GCBFHBGB?9B
@4561775/1
gcaggaaatcgatttttgaaacacctctgtcgaacagcttccacagcttg
+4561775/1
CCCFFFFFHHHHHJJJJJJJJJJJJJJJJJJJJJJIJJJJJJJJJJJJJJ
@4562513/1
gtttcttcatttaaaaccgctgtgtctctttctttttttgttagactgat
+4562513/1
CCCFFFFFGHHHGIIEIJJJJIIIHGIIGJIJJJJJJIJJFHIJJIHJGG
@8201330/1
gcagctggttgccttaaaacaatgtcaagagcttggattgcctcctgc
+8201330/1
CCCDFDDDBHFHHIJJJJGHGHIJIJIJAAHGGHIIIII;DEAHIIJI
@4562878/1
gccatgttgaatagcttgctgtggtggtacagcacccggtcctggtccag
+4562878/1
CCCFFFFFHHHHGJJIJJJJJJIJGIIFHHIIIIJJJJJJJJIJJIIJJJ
@1014909/1
gagagaaataaagagagaaatagaaaataaatatataaaaaaacaaaaaa
+1014909/1
CCCFFFFFHHHHHIJJJJGIIJJJJJIJJJJJJJJJJJJJJJJJJJJJJJ
@5573941/1
ggcatacagcatatatccgtctaagcctaatgttttcgctagaactgcta
+5573941/1
CCCFFFFFHHHHHJJJJJJJJJJJJJJJJJJJIJJJJJJJJJJJJJJJJJ
@8202625/1
atcggttcttcttcttttttccacgt
+8202625/1
@@@F?ADBFDF?BGHGGBHGGFEHC@
@3555596/1
ctttttttggatctgaagggcggtcccctcttttgggtggaatgtatgac
+3555596/1
?@@DDDDDDA<FHIIGHGGGIII;A@FHGIIGIIH>8BDCBCCC;BD@AA
@7097760/1
ctccagcaggtgggtgagtaacatcagctccgagaaatattacaggttcg
+7097760/1
@<@FDBFEHH?FHB1C?FHEEHIIIJIIIJDHIGBHG@HIEIIJJD?FGG
@1015672/1
aggcatagttatttggaagtgatttgcacgaagcactataggtcgacctt
+1015672/1
CC@FFFFFHHFHHJJJJIJHHIJJJJJJJJJJJIHIGIJJJIIJJJIJJJ
@3555745/1
gcaagcttctcttatagctgtcaactcatgttgcaaaacatgtaaaaatt
+3555745/1
CCCFFFFFHHHHHJJJJJJJJJJJJJJJJJGJJJJJJJJJJJIIJJJJJJ
@3060170/1
ctccactgaaccaaatcggctccttgaatgaatttttcattcctccatac
+3060170/1
CCCFFFFFHHGHHJJJJJJJJJJJJJIJJIJJJJJJJIIJJJJIJJJJJJ
@7099213/1
gcggttgttgccactgctgttgttgaggctgc
+7099213/1
@?@D?DD0CDCDHGGIGIIDGCED@<EG=3;:
@5577114/1
cattacctaagatatttgttatgatctccggccaagatcagccgtgtttg
+5577114/1
CCCFFFFFHHHHHJJJJJJJJJJJJJJJJJJJJJJJIJJJJJJJFHGIJJ
@7675714/1
ctctgctgttgctgaggctgttgtggtctctgctgttgctgaggctgct
+7675714/1
@@@FFFFDFHADHIBBHIIJIEHCG??A@FIIGA@BF9DDHGCCCGB1<
@1502319/1
gcaataattttaatgaaacaaaggtcctgtttgacccaggatttaagcaa
+1502319/1
CCCFFFFFHHHHHJJJJJJJJJJJHJJJJJJJJJJJJJJJJJJJJJJJIJ
@1016375/1
ctttatgtttttgtattcttcaatggttgctgctaaatcttcaagtacat
+1016375/1
@??BDDB=2ACDA;EFF@FHE?3A@3322CH@AGFIFFIFGDCF@??BBF
@8207083/1
gcgcattctgttgtatatttatgctcacttcaccaacattcatgaat
+8207083/1
@?@DDDD>F<4<:AE>B>H?F?3:AFEECBHCGHC@;?@GBF99D90
@8207594/1
ctcttgttttgcttctttttttgacctacc
+8207594/1
@@@BDBDDHHHBHBHIJIHHIJJIFFFCDG
@8207768/1
tttcacttttgttattggtttccttatcagtaatctcga
+8207768/1
B@@FFDDFHHHHGEGGGIFHEIJJJDHH@D?CB@AFF?C
@5578420/1
ctccaatcgcattccctttcacactagggacatgaggtgaaattattggt
+5578420/1
CCCFFDD?FHHHHEGIIGGD@HIIEHGGGIEBCDGB@?D<FHIEIIIGG0
@8208188/1
cgacaaacgccatcctctcattcttagttgtaacaactaggggcaccatg
+8208188/1
?@@;DDBB<?:?D9CA<4F9BHCECDFDGEDEAGECA?<D;2??DBFEF8
@1017665/1
cctctttgtgcccatggagtttgacctctaggaccagtttgcaaagggaa
+1017665/1
CCCFFFFFHHHHHJJJICGAFHIJJJJJIJJJJJJIIJJIJIEIIJJEGE
@4572312/1
ataagattacaattcttaacattttttctttaaacaaagaacattggatt
+4572312/1
@B@DFDFFHHGHHJJJJJJJJJIJJJJJJJJJJJIJJJJGJIJJJJJIJJ
@1503159/1
cttttattgaatagaataggaatgtcaggtgcgttaacttttggtggctt
+1503159/1
CCCFFFFFHHHHHJJJJJJJJJJJJJJJJFHJJIJJJJJJJJJJGHIJJJ
@1503821/1
gtaagttatttcttctaaattctgctctgataaattagaatcatcccata
+1503821/1
C@CFFADFHHFFHIIIGBHGIEAGGIIIIHGC>FHHGGGII<FHDFHII@
@4573933/1
ctcaggagaaatttcaatttttgcaaattgttcgtaatgaagaactgaaa
+4573933/1
CCCFFFFFHHHGHJJJIIJJJJJJJJJJJJIJJJHIJJJJJIIIJJJJJI
@1504894/1
ctctgataaattagaatcatcccatagcaaatggtatttggtaggacgtg
+1504894/1
CCCFFFFFHHHHHJJJJJJJJJJJJJJJJJJJJJEHIJJJJHIJJJJJIJ
@7678670/1
gtcgttattgaaatcagctctcctaacaaggttgttaatctctctttccc
+7678670/1
@@@FDDDFGH<FHGHDEF<FGIIIIIIEHGGHEGHI9DEHHIGB3?G9FG
@8212111/1
gtaactatgatttagacattactaccaatactttaagagcatttattgca
+8212111/1
CC@DFFFFHDHGHIIHIBHIJIIGBHAEFAHEHFI9FEEFC?BGCGHIFJ
@5579836/1
cattaatctatagaaaattttccagacagtatttagagactttccactat
+5579836/1
CCCFFFFFHHHHHIJJJJJJJJJJJIJJJIJJJJJJJJJJJJJJJJJJJJ
@3563155/1
ctccatactccttgtcttacaggtaccggtctttctcgataatcaagtgt
+3563155/1
@CCFFFFFHHHHHJHIJIJJJJJHHHJJJFGIJJJJJJJJJJJJJJJFHF
@3563187/1
gtcatttctttttcttgatctctttcattatcgtaaattgtcacggtctc
+3563187/1
@@<?DDFFDHFHBGEHGIIIIIHI@?B<EBEHIIIIGGD@?11CC:?GE@
@4576861/1
gctgcggcatgctttgcttctttcttagatctaccagtgcccatggcagc
+4576861/1
CCCFFFFFGAD?DFFH<CFCFHGFHIIGICDHHDGHFBBEHGHHGEEGII
@4576983/1
gagctttataaaatgcagtggccgacacatcaatattaagcatcatcttc
+4576983/1
C@@FFFFFHGBFFGGGGIIHHIIIIGIIIJIGGHJJJJJIIJIIJJIIJJ
@8213603/1
ctgttgttgccactgctgctgctgcggc
+8213603/1
@@@DFDDBHDHF>?AFHGIHIIIIEHGG
@512553/1
gaacacttctaggttacatagtgtatgaaccgctgcattaaatattaaag
+512553/1
CCCFFFFFHHHHHIIJJIJJJJJJIJJIJJJJJJJJJJJJJJJJJJJJJJ
@7105068/1
accgtacttctagcattagaagtttcttctccagctaaggctgtat
+7105068/1
@@@<D;BDFF?B<FHHIG4CFEF>H@F<AFCH<3CD?BCEE3??DF
@8214276/1
ctgactaaaatattgttcaagttcacgaggagtattcttggaaacaa
+8214276/1
@@@FFDEDFBD:DGHBG>FHID<BB<BBAC@F1?DEGFHCEC<B;FG
@3565076/1
gtctttttttaccaaaccggtattttccccttggcaacaaacagttgttt
+3565076/1
@@BFFFFFHHHHHJJJJJJICGHJJJJIJJJJJJJJIJIJJJJIHIIHIJ
@8215276/1
ccttcttctttttttctagtttcctcctcatcaagagcacggcgatactg
+8215276/1
CCCFFFFFFHHGFG6FHEHHBHGEGEHIDGGGGEGEIJG88@?;@@G6AC
@7681154/1
ccacctttctttccttttttgcccattattgtgtactatcttcaaag
+7681154/1
@@@FFFFDHFGHHFHIJJIJIIHGJCHIJJIIEHIGGIHIFII4?FH
@7682261/1
gagctggttgtgcgaaggattttccaaccatagaagctgtgtccctatgg
+7682261/1
CCCFFFFDFHHHHIJJGIBBHG@BECHGIII<FHIJIIHGEGIJIICGIE
@3567315/1
cataattcataacgtcattagcagagctcgctactaaggccttcaagata
+3567315/1
@@@FFFADHGFFHJGBHJIIHEEHCHJIIFGJJGHHIHIJJJ<FECGHGH
@8217721/1
gttgatctggtctggagctggatgagtgacatcagcgccaacaacaatga
+8217721/1
@@@FFFFFHGHHHIGBGHIIII<F@FHHHIAGHHF?FEIB<FEGIIFHGI
@8217823/1
cttgatttgcagatgatctgaatctcattggaggatgcttccagtcactc
+8217823/1
@CCFDFFFGHHHBHIAHGCHICHIHIGDGIJIEIGGG@FGIICFFIIGGI
@1511319/1
ataagaacaatgagtgagagcttgcaagaggtaacttctgtcttgaaatc
+1511319/1
CCCFFFFFHHHHHJGIJJJJJJJJJJJJIJJHHJJJJJJJJJJJJJJJJJ
@3568862/1
cgagacaacgtgatataactatgaagaatcatgtgataaaaaatagcagc
+3568862/1
CCCFFFFFFHFHFIEIJJGIJIIFEHJJEGHJIJJJGIIJGIIJIIIIH?
@3568893/1
gtgacatcagcgccaacaacaatgacaggtttttgaaaaaattttggcca
+3568893/1
CCCFFFFFHHHHHJJJJJJJJJJJJJJJJFHIJJJJIJJIGIJJJJJJJJ
@5582706/1
gttgtggtggttcttgcctttgcagctgttgtggtggttgttgcctctgt
+5582706/1
@@@FDFFBFDCFDHJIJJIGIIJGGEHIFHBHGHFGHFHIGIIIEGIIJI
@4582685/1
cctatcctctggaggaattcctttaaactgatccatgatcaatctcatag
+4582685/1
CCCFFFFFHHHHHIJJJJJJJJJJJJJJJJJJJJJJJJJJJJJJJJIJJJ
@1512682/1
atttagagactttccactatctaaataaatagctgcagctaatgattcaa
+1512682/1
CCCFFFFFHHHHHJJJJJIJJJIHHJJJIJJIJJJIIGIJJIJJJJJJHB
@1021564/1
gagagtaattcgtcgcgcattctgttgtatatttatgctcacttcaccaa
+1021564/1
CCCFFDDFHHHHHJJJJJJJJJJJIJJJJJIJIJJJJJJJJJJJJIJJJI
@4582851/1
ctttctttccttttttgcccattattgtgtactatcttcaaagagaaaaa
+4582851/1
@C@ADDDFFHHFFIIGEGIIGIJGHIH?FCFHIJGJGI>CFCDHGIGHIH
@8219517/1
ctttgaagttgaataagttattattcttctaggtccttttatcataatga
+8219517/1
CC@FFA?DBF>FHHI@DCIGHIIIIJJIIHGA>EGIIIECHJJGIAEGIE
@5583185/1
gtatatataagattacaattcttaacattttttctttaaacaaagaacat
+5583185/1
CCCFFFFFHHGHHIJJJJJJJJJJJJJJJJJJJJJJJJJJJJJIJJIIJJ
@8220048/1
gtacaatgtaatatgagttttctttgttttcaaaggctctaactaaaaat
+8220048/1
B@@DDFFFDFHGGIAFGHHGIJIJIJJHEGGHEHI<D<CFCHI@EFCC?F
@8220213/1
ctttagggtttcttccgctaatttaaaaattgaatagtttttatgaaatg
+8220213/1
@@CFFFFFCBFFHJIGHGHEFHJIIDGHGIIGCDHGG?FEGG?GH<F@GG
@1513899/1
attcctcatttagataaatttattgttgttcagaggcttaatacac
+1513899/1
BCCFFFFFHHHHHJJJJJJJJJJJJJJJJJJJJJJJJJJJJJJJJJ
@515278/1
aggtttttgaaaaaattttggccaatagctgtgggttatatggtgattga
+515278/1
B@C?DEFFHHHHHJJIJJJJJJJJGIIIJJJGFHJDHIGJJJJDFHIIJI
@1514466/1
gttgcctaacaggaggtgcactggttacaggagatactggttgttgttga
+1514466/1
@@CFFFFFHHHGHJJIFHIJJJJJHIIJJJJJJIJIJJIJFHIIIIJJJH
@3571303/1
ccacgtgaaatctttaggctgcagctcaaccattttatcggccaacatat
+3571303/1
CCCFFFFFHHHHHJJJHIJJJJJJJJJJJJJJJJJJJJIJJJJJJJJJJJ
@7684566/1
ggttgccttaaaacaatgtcaagagcttggattgcctcctgcggaccatt
+7684566/1
@@;DD?DDFDCFFAH?GED<CHBBGGGHGCEAFDEHGCFEEEH6@EHCGI
@3571856/1
atctctgcccagccacaatgttacaaacctctagaggtagatatgtgtgc
+3571856/1
CCCFFFFFHHHHHJJJJJJJIJJJJJJJJJJJJJJJJFHIIJJJJIIIJJ
@7685860/1
cggtctttctcgataatcaagtgttggtgcattcataattcgggccttaa
+7685860/1
@@BFFFFFFHHHHEIJJIJIIHCHGGH;8CFGHHGGGGIICHA@F6;9DF
@4585701/1
ccgaggtttaaattttttccgctgtagtacaaatttctatttccgattat
+4585701/1
CCCFFFDEHHHFHJJJJJJJJJJJJJJIIJJJJJJJJJJJJIJJIJJJJJ
@1517843/1
gtttccttatcagtaatctcgaatctattatctcttggacaagttgttat
+1517843/1
CCCFFFFFGHHHHGIJJJJJJJJJJJGJJIJJJJJJJIJGIIJJJIJJII
@516007/1
gcagcagaggcaacaacagcctcagcagcagcagtggcaacaacagcctc
+516007/1
CCCFFFFFHHHHHJJJJJJJJJJJJJJJJJJJJJHJJIJJJJJJJJJJJJ
@5583732/1
[truncated: 194,504 more chars]
