# Supplementary material for: Identification and comparison of key RNA interference machinery from western corn rootworm, fall armyworm, and southern green stink bug
Source: PLoS One. 2018 Sep 5;13(9):e0203160. doi: 10.1371/journal.pone.0203160 (PMC6124762; doi:10.1371/journal.pone.0203160)
Supplement: S2 File — (TGZ) [file pone.0203160.s012.tgz › data/fastq/sgsb/2_Late-egg_LE_Rep1_aligned.fq]

@2051630/1
cttcactgcagcctgactggtgagaaccctcaccgctgtcatgctctttc
+2051630/1
CCCFFFFFHHHGHJJJJJJJGIJJJJJJJJJJJJJJJJHJJJJJJJJJJI
@518698/1
tattagttcatctatattttttaaggaagtaagtgcaggggaacga
+518698/1
<=@BDDDDDFAFFBHGHEIHBFHICBCE?F9?C19CD>F8E0@DDD
@2558329/1
gttgccatatagccttaaaagggcaccccaactagttatgtgagggtgaa
+2558329/1
CCCFFFFFHHHHHJJJJJJJJJJJJJJJJJJJJIIHIIJJHIIIJJHIHH
@519077/1
gttgctggtcactgggttgttgcctaacaggaggtgcactggttacagga
+519077/1
@@@DFFFFFHFHHJJJCG@GIIIJJJGIJJIIIGIIIIIJIIIJEHIIIH
@519791/1
tgctgctaaatcttcaagtacatagtacataactttagctgtcgtctttc
+519791/1
CCCFFFFFHHHHHJJJJJJJJJJJJIGJIJJJJJJJJJJJJJJJJJJJJI
@4586823/1
ctgctcaatttaccttcatccttgttttcaaagttgataaataatattaa
+4586823/1
@@@FFDDDHHHHFGIJGGJHHHGHDGHIHDBHHEFHGHGFIIJCHEHIII
@7769621/1
caatttctcttcctttttttggatctgaagggcggtcccctcttttgg
+7769621/1
CCCDFFFFHDFHHJJIJBHBBEEIGIIIEEGGBHG<AEFHHHEDF97=
@3066273/1
ctccttgaatgaatttttcattcctccatactccttgtcttacaggtacc
+3066273/1
CCCFFFFFHHHHHJJJJJJJJJJJJJJJJJJJJJJJJJJJJJJJJJGIJJ
@3573740/1
cggtcatttctttttcttgatctctttcattatcgtaaattgtcacggtc
+3573740/1
@?@DDADDHHFFFIIIGIAHHGCGHIIGIDFHGIIGIIIIIEHIGIIGBF
@519970/1
cttttcgatttacatacctaggggtgagaaaattcaagcgagctgatgta
+519970/1
CCCFFFFFHHHHHJJJJJJIJJJJFGGJJJJJJJJJJJJJJJJJJIJJII
@1546190/1
caggtttttgaaaaaattttggccaatagctgtgggttatatggtgattg
+1546190/1
BCCFDFFFHHHHHJJJJJJJJJJJJJJJJJJIHIJJDHHIJJJJDGHJJI
@5606419/1
tggcaatttttttcgatttgccagtacctatttctttgtgtcgaaataca
+5606419/1
CCCFFFFFHHHHHJJJJJJIJJJIIIJJJJJJJJJJJJHJJJJJJIJJJI
@2052905/1
cttccaactagtgaaatttgacttaagaaatatgaatcagtgttttcatt
+2052905/1
CCCFFFFFHHHFHIIIJJJJJJJJJJJJJJJJJJIJJJJJIHIIJJJJJJ
@2560257/1
cctgatatagctctaacttcaattaaattctgatttttattaacaat
+2560257/1
@BCFFFFFGHHHHJJIIIJJJJJJJJJJJJJJJIJJJJJJJJJJJIJ
@5607502/1
caacaacaacagcagcaacaacaacagcagcagcaacaacagcagagacc
+5607502/1
CCCFFFFFHHHHHJJJJJJJJJJJJJJJJJJJJJJIIJJJJJJJJJJJJI
@4080990/1
attccagcatcattactaattttttgcaattgttgagtgaagtttctgag
+4080990/1
?@@FFFFFHHHHHJJJJJIJIJJJJJJJIJJJJJIJJGHJJJGIIIJJIJ
@5608406/1
atttacagtaaaaattataataaaacaaaaattaactttttaatcacatt
+5608406/1
@CCFFFFFHHHHHJJJJJJJJJJJJJJJJJJJJJJJJJJJJJJJJJJIJJ
@4081064/1
cttgtaacattgcagactctgtacttcctcctcatagttccacaatgagt
+4081064/1
BCCFDFFFHHHHHJJJJJJJJJJJJJJJJJJJJJJJJIJJJJJJJJJJJ?
@2561611/1
cctacctctcaccagggcttgttttctgttatagtccagccagcattcta
+2561611/1
CC@FFFFFHHGHFIJHHBHIIHHJJJJJIJJJJIFHIJJJJJJJJJJJJC
@5608832/1
gtcacttcaaactgttgctcagcagctatctcttgtaggaactggactgc
+5608832/1
CCCFFFFFHHHHHJJJJJJJJJJJJJJJJJJJJJJIJJJJJJJJJJJJII
@4081860/1
aatcatctttattaactaattggttttcaactgactctgtcgttggttca
+4081860/1
@CCFFFFFHHHHHJJJJJJJJJJIIJJJJJJJJJJJJJJIJJJJJIGHII
@522106/1
cttgaagttggttcagctgtagtctgtctgcatctgtatatgccctagca
+522106/1
BCCFFFFFGHHHHJIJJJJJJJJJJIIIJJJIHJJJIGIGGIDHGGGIIG
@6116101/1
gtttggttccatcaggaaacgatggtctgtgttgttctttttctattttc
+6116101/1
CCCFFFFFHHHHHJJJJJJJJJJJJHIJJIIIJJIJJJJJJJJJJJJJJI
@1037949/1
ctcatcttcatcatccaagccgtaatgaatggtgttgctttcgcagggta
+1037949/1
CCCFFFFFHHHHHJJJJJJJJJJJJJJJIJJJGHIJJJJJJJJJJJJJGH
@7772508/1
ctcttgttttgcttctttttttgacctacccttgccgatagcaataaggc
+7772508/1
C@CFFFFDHHHHHJIHIIIIJIIJIIJGIHIJCHGIGIHAF@GCHECHGI
@2056334/1
gttttttaagtgcatgttgaacatattcatgcaaaatgcaaatgtagctt
+2056334/1
@CCFFFFFFFHGFJIIJJJJJIJJJJJJJGIGIHHGEGGGEIJJIJIIJI
@4592373/1
ctccaatcgcattccctttcacactagggacatgaggtgaaattattggt
+4592373/1
@@CFFFFFGHFHFGGIJJIJGIJIGFGHJGGIGIEIGHIIGGFHIJJJJE
@6664857/1
ctgcaattcttggttcaagatcattttaaa
+6664857/1
?@@7AADDHGAFDFHHEHDHC?:CHBDFGG
@5099734/1
catgaaacaaaatgtaatctctgttcttttttgaaacgaaatagtttttt
+5099734/1
@@@FDDDDD;BDHIAFHHFHIIIJGHEECEBGHIEEICD=?DDD9BBFGG
@5099820/1
cctcttggcaatttttttcgatttgccagtacctatttctttgtgtcgga
+5099820/1
@BCFFFFFHHGHHIJJJJIJIIJJGIJJJHIIIJGIJJJJJJJHHJJIJG
@4593350/1
gtttctcctacggagactgtatacctaaaagtgggttcatgaattgctcc
+4593350/1
@@@D;DDDHHFFA;EGHGEHHGHIIGICHGG:CGGGGHHIIBHIIIIICH
@4594163/1
ggctttgccgcttgttgctgtacttgaggctgagatgaaggtggtctgct
+4594163/1
CCCFFFFFHHHHHJJJJJJJHIJJJJHIJJJJIJJJJJJJJFGIGIJJJJ
@2565227/1
cgatgatttgatatctatatttctcattttttctgctaaagcactacctt
+2565227/1
CCCFFDFFHHCFFHHIHIJJJJJJJJJJJJJJJJJJJJHJJJJJJJIJJJ
@3072680/1
cctagttcttctaatattgatgttttattttcagtataccttataccgct
+3072680/1
CCCFFEFFHHHHHJJJJJJJJJJJJJJJJJJJJJHIJJJJJJJJJIJJJJ
@5611258/1
gcaccaatcaaggcctccacacaatcagcaatacttttgtcaggaatgga
+5611258/1
CCCFFFFFGHHHHGIJIJJIJJIIJJJJJJJJJJJJJJJHJIIIJIJJFI
@1550445/1
atcacgtcgtctttttttaccaaaccggtattttccccttggcaacaaac
+1550445/1
CCCFFFFFHHHHHJJJJJJJJJJJJJJJFHIJJJJJJJJJJJJJJJJJHH
@3578109/1
taccaatactttaagagcatttattgcagcttctttctgtgcatcatttt
+3578109/1
CCBFFFFFHHHHHJJJJJJJJJJJJJJJJJJJJJJJJJJIJJJJJJJJJJ
@2058277/1
gtcatcccataaaacatgataatgacttggccggctggtgccctgaatac
+2058277/1
BBBFFFFFHHHHHJJJJJJJJJJJJJJJJJJJJJJJJJGIIJJIIHJJIJ
@4596791/1
agctactctaaaaacacggtcttttccttcccctggcaatgtgacctcaa
+4596791/1
CCCFFFFFHHHHHJJJJJJFHIJJJJJJJJJJJJJJJJJJJHIJJJJJJJ
@5101375/1
ctcaaatttgctagcaatcatgctctcaccaaataccttcttttgtccca
+5101375/1
CCCFFDFDHHGGHJJIIGHJJJJJJJIIGJJJJJIJJJJJJJJJJJIJJG
@4085254/1
ctcaaggtacacccctataagggcttcgatagaatctgcaacaactttgt
+4085254/1
@BCFFFFDFHHHHJJJJJJJJJJJJJJJJJJJJJJJJJJJJJJJJJJJJI
@7776189/1
gggttcttaagtttgttgaagctacaaaagagatgggaatgattgttaat
+7776189/1
B@@ADDEFHHGFH@BHIJIJIHGGGFECFHDAG@CGGIHIFHGIGHJJCH
@2567033/1
ttctaacctgttcttcttgaagttggttcagctgtagtctgtctgcatct
+2567033/1
?@CDDFDDDFFHBHIIHHECBHFH>FIHGIGIIIHIGDGIGHHBEHCEDF
@1551018/1
tttaagaaagaccaaaggtttctgttgagctagtcatttgttcccctgag
+1551018/1
???DDFD?FDHGHIIIGGAFHIEFBFCBBEHCGIGHGIHHIIIEHGHCCD
@525640/1
ggcaccatgacgatagctttattctcattaaggaattccggtttctcaaa
+525640/1
CCCFFFFFHHHHHJJJIJJJJJJJJJJJJJIJJIJIJJJJJDHIJJJJJJ
@7221760/1
gtcagagctatagtagttgaatggctg
+7221760/1
@@CDADDB<?BFFFGGGHEB<DAE:CD
@2567823/1
cttcaaactgttgctcagcagctatctcttgtaggaactggactgcatta
+2567823/1
CCCFFFFFHHHHHJJJJJJJJJJJJJJJJJJIJJJJJJJJJJJJJJJJJH
@1551458/1
ctttgaattcataagttggttgttttttaagtgcatgttgaacatattca
+1551458/1
CCCFFFFFHHHHHIJIIJJHJJHIJJJJJJJIIJJJJJJJJJJJJJJJJI
@526229/1
aacacaattaaaaagtaatctgaaaacatttgataaaaaatatatcgtaa
+526229/1
CCCFFFFFHHHHHJJIIJJJJJJJJJJJJJJJJJJJJJJJJJJJJJJJJJ
@2059473/1
ctcaaggtacacccctataagggcttcgatagaatctgcaacaactttgt
+2059473/1
BCBFFFFDFFHHHJJJJJJJJJJJJJJJJJJJJJJJJJJJIJJJJJJJJH
@6120490/1
ctccaatcgcattccctttcacactagggacatgaggtgaaattattggt
+6120490/1
CCCFFFFFHHHHHJJJJJJJJJJJJJJJJHIJJJJJJHGIIJJJJJJJIB
@4086877/1
ggtgatgattctttggaagaagaggcttttatgttttcttttttaaattt
+4086877/1
BCBFFFFFHHHHHJJJIJJJJJGIJJJJJJJJJIJJJJJJJJJJJJJJJJ
@5615204/1
ctctaattgtaaaaatgttatccatttttgggttaataacgccaacaaat
+5615204/1
BBBFFFFFHHHHHJJJJJJJJJJJJJJJJJJJGHIJJJJJJJJJJJJJJJ
@1554222/1
gttgaggctgctgtggtctctgctgttgctgttgttgctgaggctgctg
+1554222/1
CCCFFFFFGGGDFHEHHGI@FHGHHHIIFGB?F<@DDHIJEBG<@;7F@
@5104431/1
gtcattatgggcttctattagttcatctatattttttaaggaagtaagt
+5104431/1
CBCFFFFFHHHHHJJJJJJJJIIJJJJJJJJJJJJJJJJJJIJJIIJJH
@7778875/1
gttgctgttgttgctgaggctgctgtggtctctgctgttgctgttgttg
+7778875/1
@B@DFFFDHHHHGJIJJJJJIIICH@FF:CECGGEGCB9F<DF?3??D2
@1555332/1
ccgtgatctaatatttgagcagaaggtgctggtgcatgtaatactttgta
+1555332/1
?@@=ADBDDFDHFEBHGIEHCHIIHE2AGHHH?GGFHHFHHIGEHGHIGI
@4090502/1
ctcaggagaaatttcaatttttgcaaattgttcgtagtgaagaactgaaa
+4090502/1
CCCFFFFFHHHHHJJJJJJJJJJJJJIJJJJJJJHIJIIJJJJJJJJJJA
@4090590/1
ctctgctgttgttgttgttgctgaggctgctgtggtctctgctgttgctg
+4090590/1
@@@FFFD?FHFHHIEGFHHCDDH@CBGHIHGGDFGIGIIIGHIFIIICHI
@527812/1
gtaaagttttgcctataagaacaatgagtaagagcttgcaagaggtaact
+527812/1
CCCFFFDFHHHHHJJJJJJJJJJJJJJJIJJJJJJJJJJJJJJJJHHJJJ
@1047769/1
ccattgaataatagctggctggttcctagaatcccacatggcaggaagtt
+1047769/1
@@@DDFABHHFHHHIGEHGGHHHGGGIDBEHIGIIIIAGG>GGII?AG9B
@527967/1
tctgctaaagcactaccttcagcgggagaccttggctttgccgcttgttg
+527967/1
CCCFFFFFHHHHHJJJJJJJJJJJJJJJJJJJJJJJJJJJJJJJJJJIJJ
@528150/1
cttttttttgttcctttttgaattgaaatcacctgctccaggtaatggaa
+528150/1
CC@FFFFDHFDHDHGIIIII?FHIIIIIIBEHEHIIIIICGG9CGIIIGI
@1048256/1
gccgaagcactttaggtgaagaatatttataaattttctcagtttcactt
+1048256/1
CCCFFFFFHHHHHJJJIJJJJJJJJJJJJJJJIJJJJJJJJJIJJJJJJJ
@5105753/1
ctttttcaaaaccttcttccagcatagcttcaatttcattgtcgcttatg
+5105753/1
CCCFFFFFHHHHHJJJJJJJJJJJJJJJJJJJJJJJJJJJJIJJJJJJJI
@6671507/1
cttggctttgccgcttgttgctgtacttgaggctgagatgaaggtggtct
+6671507/1
@<@DFEDDBFDAFHG>GBHHECA?@@CC99?DGF3BDDDDADD>DF=F@<
@6671646/1
attcttgtagtgctccaatcgcattccctttcacactagggacatgaggt
+6671646/1
@@CF;BDDHHAHDGGCH<FGGIG=F9BFBHGGII@GGIIC;;DGGGBGH3
@2062566/1
caatgtttctagcctttcataattcataacgtcattagcag
+2062566/1
@@@DDDDDHFHH>A<EGGAGHHEFIEGGEHIIGGIGCGC9C
@4604278/1
cgcttgttttttacttgttcctgtgccataaccgtacttcatatcattga
+4604278/1
CCCFFFFFHHHHHJJJJJJJJJJIJJJJJJJJJJIJJJJJJJJJJJJJJJ
@4604611/1
gaaaaactattattccaataaaacttaagagataaaatcaaaaaaataaa
+4604611/1
@@@FFFDFHHHHHJJJJJJIJEIIJJJIJIIGIGIJ>FHIJJJIGGHJJJ
@4604787/1
ccgaggtttaaattttttccgctgtag
+4604787/1
@@@D?DD?DD>??F?GGFFEEBFI?FE
@7783171/1
ctccaattgcattccctttcacactagggacatgagg
+7783171/1
@@@FFDFDFF<FDHIJIIJEGHGG@9FFH3AEGIIFG
@4604980/1
gtccttctaacctgttcttcttgaagttggttcagctgtagtctgtctgc
+4604980/1
C@CFFFFFHHHHHJHIJJJJJJJJJJJJJJAFHIJJJJJJJJJJJJJJIJ
@12021/1
cgctcaaacatgcaaatgtgacattattgactaaggccgatctgaggtct
+12021/1
CCCFFFFFHHHHHJJJJJHJJJJJJJJJIJJJJJJJJJJHIJJJJJJIIJ
@2575027/1
ctcctcaaccttttgtaacatcgacaacaccgcttgtgcggcaatatgtt
+2575027/1
CCCFFFFFHHHHHJJIJJJJJJJJJJJJJJJJJJJJIJJJJJJJJJJJHI
@7784405/1
cctcatgttataacattatgcagttcat
+7784405/1
?@@D1AD4CADBBFGF??EHH>FFED@F
@6673443/1
ctgatttatctcatcttcatcatccaagcc
+6673443/1
?@@?ABDBB4DFB<??FG4?9<I>:ACC?F
@6673991/1
ggcaatttttttcgatttgccagtacctatttctttgtgtcgaaatacaa
+6673991/1
@CCFDDFDHHHHHIJFJIEGIIJIGIIIJIJIGIFIEBGGIEHGHBGHHH
@3583996/1
ctgggtttaaaatcttcaataacattactcatttctgataggttctgcaa
+3583996/1
CCCFFDFFHHHHHJJJJJJJJJJJJJJJJJJJJJJJJIJJJJGHJJJJJJ
@12360/1
cctaagagttttattaaagttggatcattagcagaaatcctcattctttc
+12360/1
CCCFFFFFHFHHHJJJJIJIHIJJJJJJJIJJJJJJJJJIJJJJJJJJJI
@6675261/1
gttcttaggaatatttccaatgaattcctctatttcattgtgcattaatc
+6675261/1
CCCFFFFFGHFHHHIFBHIEGGIH>HCAHHIHHIJJJDCDCGHIGIBCGH
@12416/1
ctcttgttttgcttctttttttgac
+12416/1
@@@BDDDDFB?ACGDFIFFIGI@8D
@13194/1
cattagcagagctcgctactaaggccttcaagatagaacccaattctggc
+13194/1
CCCFFFFFHHHHHJJJJJJJJJJJJJJJJJJJJJJJJJJJJJJJJJJJJJ
@7234898/1
ctgtgatcttgtctaagattgctttcgctgcggcatgctttgcttctttc
+7234898/1
@CCFDADFHHH?><@DGHBBHGIBF@DEBHG:F>H<;FAECHEHIDGI@B
@7234931/1
atcaggttttgggtagttgggtaatattttgataacgtggatgtagatag
+7234931/1
C@CFFFDEHFFHHCFGF?HCAAE>HGIGGHHIGI<?@DGFHI<DDGGEGH
@5110490/1
cagcagcagtggcaacaacagcctcagcagcaacagaggcaacaaccacc
+5110490/1
=;=B?;DDBFH;FBFGIGCBFCGIEHIGGIDEGHEGAFHHEBDGFH=;B7
@3083623/1
ttcttcttgaagttggttcagctgtagtctgtctgcatctgtatatgccc
+3083623/1
CCCFFFFFHHHHHJJJAEHIIJJJHHIIIIJJJJJJJJJJJIJJJJJJJJ
@5622953/1
cggaggaatttgtttgtgattttttattgtatcccaatcaattatgatac
+5622953/1
CCCFFFDFHHHHHIJJIIIJJJJJJJJJJIJJJJJJJJJJJJJJJJJJJJ
@1052934/1
gtcacaactaacaatgggccacaactcatattgatcgtcaaatgaaacat
+1052934/1
@?@DD?DDHBHBBEFDHIGBAFHIIEEBH@FFGCBGHDGIIGGEBGHIID
@1052951/1
cttcaagagggatgggctctgaaggttgtattgttctggtattatgagtg
+1052951/1
CCCFFFFFHHHHHJJJJJJJJJJJJGIJHHJJJJJJJJJGHJJJJJJJGH
@1562204/1
gccgatcttgtacaacattttacatgcagttagtgcaactgctcccttgg
+1562204/1
@?@?BDA:CFCDFGHGDGGDHGHHGHGF<ADEEGGBF>FF;BGEIIEFG<
@531261/1
cataacaaactgctacaggtagtgtcgacaattgtaccaagctctggcat
+531261/1
C@CFFFFFHDHHGIIIIIG<FFFGHHEGIIIIIGFGGGGIIGIIIIHGBF
@1053832/1
ctcttggacaagttgttatattagtcactttatatgttcttttaacactc
+1053832/1
@CCFFFDFDHFDDFGE@FHGGIIG@HDFIHIIJCIIDGFHHIIDIHIIHI
@1053901/1
cacggtctcaacaagttccgttttttggagaggcaactcaggataactat
+1053901/1
CCCFFFFDDHHHDGHEGGHIFEFGGJJIGIGGBHHIGIJJDHIHIIDHDF
@3587485/1
tcactttatatgttcttttaacactctttgatggaatttcataaacaact
+3587485/1
CCCFFFFFHHGHHJJJJJJJJJJJJJJJJJJJJJJJJJJJJJJJJJJJIJ
@3084627/1
cttgttcttcttgtttcttttctttaacatttctcacagaacggttgcca
+3084627/1
@@@FDFFFHHHHG?FHIJJJJIJJIJEFHHIIHGGIJEGGIJIIGGGIIH
@3085010/1
gccgcacatgtttgtgcttctgaagaggacatccccgtaccataacaaac
+3085010/1
CCCFFFFFHHHHHJIIJJJJJIJJJJJIGHIJJJJJJGHJJJJJJJJJJJ
@6128522/1
ccttgatggctacaaagatagaagtcgaattcagttggatgggtaattcc
+6128522/1
CCCFFFFFHHHHHJJJJJJJJJJJJJJJJJJJJJJJJJJJJJJFFHIJJJ
@1055687/1
aatactttaagagtactaccaactcatactgtcttcagcctcatgttata
+1055687/1
CCCFFFFFHHHHHFFHJJJJJJJJJJJJJJJJJJJJJJJJJJJJJIJJJJ
@18043/1
cctaggcaaggtacagcctcaccacctcaaccgaacacttctaggttaca
+18043/1
CCCFFFFFHHHDHIJJJJJJIJJJJJJJJJJJJIIJJJJJJJJJJFHIJI
@7238561/1
gtcttgtctaagattgctttcgctgcggcatgctttgcttctttctt
+7238561/1
@@@FFFDFHFHHHIIJJJJJIIIJIIIII60BGHGIHGIEIIJEHCG
@18351/1
ctgagctggtcttcagtcacccgattctatttcttggtcatcagtttgag
+18351/1
CCCFFFFFHFHGHJIJJJIJJJJIJJJJJJJJJJJJJHIJJJJJIJJJJJ
@3589822/1
gctggtcttcagtcacccgattctatttcttggtcatcagtttgagatac
+3589822/1
CCCFFDDFHHHHHIIIJJJIIIJJJIJJJJJJJIIJJJJJGIJJIJJIJJ
@3589958/1
ccttgtcttacaggtaccggtctttctcgataatcaagtgttggtgcatt
+3589958/1
CCCFFFFFHHHHHJGIJJJJJJJJJJJJJJJJJJJJJJHIIIJJFHG9BF
@2069691/1
ctctaattgtaaaaatgttatccatttttgggttaataacgccaacaaat
+2069691/1
CCBFFFFFHGHHHJJJJJJJJJJJJJJJJJJJHIJJJJJJJJJJJJIJJJ
@5115854/1
attgaattgatttaaattcaaaataattggaacttaatttcatttacctt
+5115854/1
CCCFFFFFHHHHHJJJJJJJJJJJJJJJJJJJJJJJJJJJJJJJJJJJJJ
@2070690/1
atcggttcttcttcttttttccacgtgaaatctttaggctgcagctcaac
+2070690/1
@CCFFDDFHGHHHJJJJJJJFHIJJJJHJJJJJJJJGGGGIJJJGHHHIJ
@5629097/1
ctccacctgaactagttcatatttcggagtcgtccctcttctggaaagca
+5629097/1
CCCFFFFFHHGHHIJIHJJJJJIJJJJJJHHIIJJJJJJJJJJJJJJJJJ
@1565690/1
ggcggtaccatggtataactatcttattgagataattatcttttgaaaca
+1565690/1
CCCFFFFFHGHFFCFHGIJIIEGIJJJJIJJGHGHGIIJJIIJJFHIIJJ
@1059495/1
caaatttctatttccgattatttttcctttgatgctgctcaatttacctt
+1059495/1
CCCFFFFFHHHHHJJJBHJJJJJJJJJJJJJJJJJJJJJJJJJJJJJJJJ
@1565954/1
ctcccatctgcatccttcttttccggaaagaacctagtgtgatggcgttt
+1565954/1
@@<DDBDBFA??AG:22AC>IIB<AF?@FFGEDCG@BGBFDBBBDFE@AF
@1566254/1
ggcctatcctctggaggaattcctttaaactgatccatgatcaatctcat
+1566254/1
CCCFFFFFHHGHHIHIIGIIIJIJJJIIIJJIIIIJJJJGJIJIJJJJJJ
@6680140/1
gccaggtgaaagataccggaagtatttatggagtccatatttaactgcta
+6680140/1
@@CFF=ABFFHBBHGGGBGGGGACFGGJIIIGGABEGGGECCCFGBDGIG
@1566523/1
cggtattgctctgcagggaacggcgacataggtgtctgctcttcacatac
+1566523/1
?@@=BDDDFBDHHJGGJJEFGIIEGGIIJIDDFHIIHIEICHIIGEEIIE
@4098187/1
ctcatgttataacattatgcagttcattacctaagatatttgttatgatc
+4098187/1
CCCFFFFFHHHHHJJJIJJJJJIJJJJJJJJJJJJJJJJJJJJJJJJJJJ
@2582288/1
ctgctgttgttgaggctgctgtggtctctgctgttgctgttgttgctgag
+2582288/1
CCCFFFFFHHHHHJJJJJJJJHHIGHIJJIJIJJJJIJJIJJIIJIJJIJ
@4098585/1
gggcttactaagggagttttcttgatcattttcgtttacccagagaggaa
+4098585/1
CCCFFFFFHHHHHJJJHIJJJJJJJJJJJJJJJJJJJJJJJJJJJIIJGI
@4098586/1
gggcttactaagggagttttcttgatcattttcgtttacccagagaggaa
+4098586/1
?<<DDBDDBBCDB3<C22<FBFFIID@9C?AE?E?CC?DBD<DDCDDA8D
@7241122/1
gccataccgtacgctcaaacaagcaaatgtgacattattgactaaggccg
+7241122/1
CCCFADFDHHFH>GGH@H@FGAHIGIAGICD4CFAB:BB?GBHDHIBBAF
@5630307/1
atttttcctttgatgctgctcaatttaccttcatccttgttttcaaagtt
+5630307/1
CCCFFFDD<DADFHIEGGGIGAHIGIGHIIIGBHFFGEHEEHIFDCGGDF
@5631109/1
gctacaggtagtgtcgacaattgtaccaagctctggcattttcctgtgac
+5631109/1
CCCFFFFFFHHHHIJJJJJJJJJIJJJJJJJJJJJJJJJJJJJJJJIIJJ
@3594235/1
catgttataacattatgcagttcattacctaagatatttgttatgatctc
+3594235/1
CCCFFFFFHHHHHJJJJJJJJJJJJJJJJJJJJJJJJJJJJJJJJJJJJJ
@7243452/1
cccgattctatttcttggtcatcagtttgagatactgtaatgcattgtag
+7243452/1
@@@DAD7D>FB8?FEHIIII>>AEG<CHHIGEHBGHGGIGHGIEIIGACH
@6682209/1
gtcatttctttttcttgatctctttcattatcgtaaattgtcacggtctc
+6682209/1
B@@FFFEFHBHHHGIBG>EHI9?FHIGEHIGGGGC?FGHICGIIIGGI0B
@536209/1
gcagcttcttcaagagggatgggctctgaaggttgtattgttctggtatt
+536209/1
CCCFFFFFHHHHHJJJJJJJJJJJJJJJIIJJDHIGIJJJIJJJJJHIJJ
@21189/1
ctgtgatcttgtctaagattgctttcgctgcggcatgctttgcttctttc
+21189/1
CCCFFFFFHGHHGJJJJJJJJJJJJJJJJJJJJJJJJJIJJJJJIJJJJJ
@4101000/1
gtacatttagctatcctgtagtttcgtcctatacctttgaatgtcccttt
+4101000/1
CCCFFFFFHHHHHJJJJJIJJJJJJJJJJJJJJJJJJJJJJJJIJJJJJJ
@21914/1
ctatgtttgatgacatatcaataacattctcctcaaccttttgtaacatc
+21914/1
CCCFFEFFHHHHHIJJJJJJJJJJJJJJJJJJJJJJJJJJJJJGIJJJJJ
@6683639/1
gcccgtcctttactgtatgcatgacttttataattaggg
+6683639/1
@@CDD@DDDHDHFIJHBDGHHGGJGGIJIIGGHGHIJBD
@4102124/1
cttatctttatcatcttcttcattggctgaatccttatttgtttcatcgt
+4102124/1
CC@AFFFFHGGHHJJJJJJIIIJJJJJJJIJIJJIIIJJJJIIIIJGHHD
@1568858/1
ctcggatcttctatccttatctcatcaaatattgataaactagtttcttc
+1568858/1
CCCFFFFFHHHHHJJJJJJJJJJJJJIJIJJJJJJJJJIJJJJIJJJJJG
@538485/1
ggctattataaatttcaggtggagtagaaaacttttcgatttcggtatta
+538485/1
CCCFFFFFHHHHHJJJJJJEGHJJHIJJJJJJJJJJJJFIJJJJJDGHJI
@2588526/1
tggtgttgctttcgcagggtaagtctttcagtctcatccacattttatgt
+2588526/1
@;<DDDD:CFFDAGD?CA@CF9FFFFFFFCFIEIFIIIIBBFFC?BDGB?
@539389/1
gtcacaactaacaatgggccacaactcatattgatcgtcaaatgaaacat
+539389/1
CCCFFFFFHHHHHJJJJJJJJJJJJJJJJJJJJJJJJJJJJJJJJJJJJI
@5121427/1
ccaagatcagccgtgtttggtagaagcaggatgacacttaggtcgtgcat
+5121427/1
CCCFFFFFHHHHHHHGIJJJIJJIJJJJJJJJJJJJJJJJJJHGIGHJJJ
@3091614/1
gtcctgagctggtcttcagtcacccgattctatttcttggtcatcagttt
+3091614/1
CCCFFFEDFFHGFFHIIGIJJJJJJIGHHJJIJJGIIIGIGCEHHJIFHI
@3092607/1
ggtgagtaacatcagctccgagaaatattacaggttcgttgaaaaccttc
+3092607/1
@B=DDFDEHGHHHJJIJJJJGIJJIJIJJIJJJJDEHIFHIGIJIJJIJJ
@5636112/1
caaacagttgttttttcctgatatagctctaacttcaattaaattctgat
+5636112/1
CCCFFFFDHHHHHJJJJJJJJJJJJJJJJJJJJJJJJJJJJJJJJJJJIJ
@4618835/1
gttgctttcgcagggtaagtctttcagtctcatccacattttatgtgctg
+4618835/1
CCCFFFFFHHHHHJJEHIJIIJJJJJJIJJJJJJJJJJJJJJJJJIJIJJ
@5122115/1
tcgcacaacaaacacttggggagttaaatcaacatcagctgagatatac
+5122115/1
CCCFFFFFHHHHHJJJJJJJJJJHIIJJJJJJJJJJJJJJJJJJJJJJJ
@6136744/1
ctcattacaacatccagggccattatcgcatcatacggaatctgccgagt
+6136744/1
@CCFDFFFHGH;FHIGIIGIIJIIJIIJJGIH3C?@G==6DGGBCGEGG@
@5636645/1
cttcagaatataatagtttcaactcatttgatttatgcttaataagcatt
+5636645/1
CCCFFFFFHHHHHJJJHIJJIJJJJJJJJJJJJJJJJJJJJJJJJJJIJJ
@3597462/1
ggcgttttggtgggcatggcctgcagctccctttttgcagcttcttcaag
+3597462/1
@@@FDFFFHHHHHJJJJIJIJJIJJJJJJJJJJJJJJFIJJJJJJJJJJJ
@4102672/1
ctctttctttttttgttagactgatttgatagagcacggaaggtggaatt
+4102672/1
@@@DDFDEHHHHFIGGHBFBHECEEFHG>FEBFGG@DEDHADC8=;8CFD
@2076494/1
gtaagtgatcattaagttcgccgatcttgtacaacattttacatgcagtt
+2076494/1
CCCFFDFFHHHHGJJIIIJJJJJJJJJJJJIIIJJJJJJJJJJIJJJJHJ
@6137297/1
gtggcacatatccatagggacacagcttctatggttggaaaatccttcgc
+6137297/1
@?@DFF;?DDFDHIGD<?FBE=FGIG@HBC?EFIH<DB>?FD4DFA>@B.
@4102889/1
catcattcgctcctcgactgccccgatgttggagcctatgctatccgtag
+4102889/1
CCCFFFFFHHHHHJJJJJJJJJJJJJJJIJJJJJJJJJJJJJJJJJJIJJ
@3598594/1
taaaagatcagccctatccttagtcttcagttcagcttttggattagaat
+3598594/1
CCCFFFFFHHHHHJJJJJJJJJJHJJIJIJFFGIGIHHIIJJIJJJJJJH
@2077529/1
cagggtatgaaactgaacgtgtacacctggtaaagaggtgacaaagatag
+2077529/1
CCCFFDDFHHHHHJJJJJJIIHJJJJJJJJGGIIIJJJCHHIJJJJJJJJ
@6138302/1
cgacacatcaatattaagcatcatcttccattgagaaggcctgacggact
+6138302/1
CCCFFFFFHGHHGIHIJG?FHIJIJIJIJIJEG9EEAE>DEGBFHIF<FG
@541616/1
ggaacgagaaccaatttcttttttaaaataatcagcaaaatccaaa
+541616/1
CCCFFFFFHGHHHIIJJJJJJJJJJJJJJJJJJJJJJJJIJJJJJJ
@6139946/1
cctcattttcgctcagaagaaataatatctcagcaccaattttatgattt
+6139946/1
@@<DDFFFFFHD>FHGGICHEHGHJJJECFFGEGGG9FG?DHGIGGIIGI
@7800477/1
tgtgctgctaacctcttggcaatttttttcgatttgccagtacctatttc
+7800477/1
B@@FFFDDHD?HFIJEIIJJJEGIFEGGHGGIJIIIIGIB?DGGHIHJIH
@3598955/1
ctaaaatattgttcaagttcacgaggagtattcttggaaacaattttata
+3598955/1
CCCFFFFFHHHHGJJJJIJJJJJJJJJJHGIJJJJIJJJJJJJJJJJJJJ
@4104165/1
tcggtttcgtaggcaggtggaggccatcgcctggtcatgcataattcttg
+4104165/1
?@@FDDFFHHHHHIJIJAFHIHGEHIHIIIJEHG?FFGDHHIIJGIIIJE
@5638295/1
ggcaaggtagcctccgcaccaggcatcagatggtgtcgcagctcctgttt
+5638295/1
CCCFFFFDHHHHHJJJJJFHJJJJJJJJJJJJJFGGHIJHIJJJJIJGIJ
@1066987/1
gtaatactttgtagatatcagacatttcttcagggagaatttttaaccat
+1066987/1
@?@FFFFFHHH?DHGIIJJIIEEHJJJGIJJIGGGGGGGGIFIJIHHIJJ
@7250082/1
tttccatttgtttttcagtttgtttctgaaattcttcagtctctgttagg
+7250082/1
@@@FA8DDHFFBDAEHIIGC4C?;EFHHH<EFGIGGG>G@:?DDHHCHHH
@4105325/1
tggagacatgactacacaaccatttggtatattcatcctctcaaaataaa
+4105325/1
CCCFFFFFHHHHHJJJJJJJJJJJJJJHHIJJJJJJJJJJJJJJJJJJJJ
@2594014/1
cttggcaatttttttcgatttgccagtacctatttctttgtgtcgaaata
+2594014/1
CCCFFDDDHFHFHGIBEGGGCGEDHGHGGHGIGGH<BDHBHBHADGIICH
@6689549/1
cgtggaagtaagaggtctttcatttaatgttttttgaaaag
+6689549/1
CC@FFDDDDFBAHH<EHGGI@FHFCAGIII>HIEG>FGCGI
@6689719/1
caaatctttgaataacttcagctaggccaggtgaaagatgccggaagtat
+6689719/1
@?@DDDDBFDDHBB>@<?FH9A:CGECG@@BAEF3C@@BFF@GIF6D?8F
@4621561/1
cgctaatttaaaaattgaatagtttttatgaaatgagtcagaattttcgt
+4621561/1
CCCFFFFFHHHHHJJJJJJJJJHHJJJJJJJJJJJJJFHGHIJIJJJJJJ
@7802301/1
gtcaaatccatctttgtaaataaaaaattaataaca
+7802301/1
???;DDFDFHHHHEGGHGCHCAGEHEGIJJIA@FGG
@6690231/1
ctatttctttgtgtcgaaatacaaggcaggaaatggtgaactgcctttca
+6690231/1
CCCFFFDFFGFFHGHBFIIEHGHGIIGGIJGGGJJIHIIHGIGEDGHIIC
@6142613/1
cccacatctactgtggtaccagctggtatatttccagacttaccactttg
+6142613/1
@@@FFD?BHFHHFA@B;CFHGJE>GIEGFEHGHFBFC9?DF>G@BHGHGG
@6691067/1
cttttatgaatgattttgatccaaccttctggtagcatttcaaaatgatt
+6691067/1
@@CFFFFFFHHHGIJJICG@ECEHJ8FHIJGHBFHI@D@GE@AHCAFBGG
@6143388/1
cttcatccttgttttcaaagttgataaataatattaatgaaactaaa
+6143388/1
@CCFFBEDBB<AFHGAFBFA::ICGCEH@HGEBCEC9:CGG@@AG9:
@7803633/1
gcttcttcattcatgctttctagtatttttaacccaaataatccagcaac
+7803633/1
<@@FFFDFH8FCFBGHJIEIIGHBIGIIJIGGGEGGHIICGDGG@GI<HD
@4106278/1
ctgatgctgggaacaagaatgctgttaatgcctccaagcttaacattgat
+4106278/1
@@@DD?DDDHBDBHI@EG@HH@EH<BHH@A<D<?EGEHIIIGHGGHIIHD
@2595616/1
cctaaaagtgggttcatgaattgctccctccacctgaactagttcatatt
+2595616/1
CCCFFFFFFHHHHIJJJJJJJJJJJJJJJJJJJJJJJJJJJJIJJJJJJJ
@2595638/1
gtgaggtacacagttgcagtcctgagctggtcttcagtcacccgattcta
+2595638/1
@@CFFFDDHHHHHJJJJJJJJJJJIJJJJJHHIJJJJJJJJJJJHIJJJJ
@6144987/1
gcctgcttgtggaaaaccaccacaaatccacttggaa
+6144987/1
@@@DBD>AFDFHAEAFHG<1CFHICFGII@E491??F
@2596055/1
gccaagacatgaacaacaatgctcctcttggaccacattctatcaagtag
+2596055/1
CCCFFFFFHHHHHJJJJJJJJJJJJJJJJJJIJJJJJJJJJJJJJJJIIJ
@4107507/1
ctcttgttttgcttctttttttgacctacccttgccgatagcaataaggc
+4107507/1
CCCFFFEFHHHHHJJJJJJJJJJJJJJIJJJJJJJJJIJJJJJJJJJJJJ
@3602660/1
gtcggcaattgtaccaagctctggcattttcctgtgactgatttttcttc
+3602660/1
CCCFFFFFHHHHHJJJJJJJJJJJJJIJJJIJJJIIIJJJGIJJJJJJJG
@5641902/1
ctacaatgtttagtgatatatttaatataaacactagaaaaactattatt
+5641902/1
CCCFFFFFHHHHGGGIJJJJJJJJIJJJJJIJJJJJJJJJJJJJJJJJJJ
@6146173/1
aggcactaatgtctcttcaaaatcttctt
+6146173/1
@<@DD?DAFDB?FIIGIDDA9FFEHIBAH
@6693188/1
gttgcctaacaggaggtgcactggttacaggagatactggttgttgttga
+6693188/1
@@@DDDDDFFBDAGFF<?A:CFGE@3C3CF>EDD>DAEGCDDB6BG>9BB
@7254055/1
gcctgcagctccctttttgcagcttcttcaag
+7254055/1
@@@DDDBDHFHH1EGBDH69?CDGF@9FHF4:
@6147647/1
cgactgatgatttgaggttcttgtggaattg
+6147647/1
@@?FFFBDF<?DD9BGGAHIE<CEG=3AHA3
@1070518/1
cgtcgtctttttttaccaaaccggtattttccccttggcaacaaacagtt
+1070518/1
CCBFFFFFHHHHHJJJJIIJJIJJDHHIJJJIJJJJJJJIIJIJJJIJHG
@5642852/1
cactgactaaaatattgttcaagttcacgaggagtattcttggaaacaat
+5642852/1
CCCFFFFFHHHHHJJJJHJJJJJJJJJJJJJJJJFHIJJJJJJJJJJJJJ
@3099130/1
cttgactatgtttgatgacatatcaataacattctcctcaaccttttgta
+3099130/1
CCCFFFFFHFFHHEIGIIJIJJIIJGIJJJGIJGJIJJJIJIGHHIHJII
@4624588/1
gtcaggtgcgttaacttttggtggctttattatattactcctaattgaag
+4624588/1
CCCFFFADHHHHHJIJJJJJJFGIJJIJJJJJJJJJIJJIJJJIJJGGHG
@7807219/1
cgtcattagcagagctcgctactaaggccttcaagatagaacccaattct
+7807219/1
@C@DDEFDHGFH3AFFIGGFHJICHCCGH9DDD4D@F<G9B<DFHBCBD<
@7807276/1
ctttttcaaaaccttcttccagcatagcttcaatttcattgtcgcttatg
+7807276/1
@BCFFFFFHGHGHIJJIFJJIJJIG9CFHGIGEIJIJIIIAFHGIGG>GG
@7807958/1
gccgcttgttgctgtacttgaggctgagatgaaggtggtctgctggg
+7807958/1
@@@DFFFFHHHHGJ>EGEECCGIJJIFII<HGGEG?GGHFFGFAGBG
@6695907/1
ctcgggaaaattaatttttattaagaag
+6695907/1
?<?B=:@DH>><C??EG9F@H<A??4A<
@7808628/1
ggtagaagcaggatgacacttaggtcgtgcatggt
+7808628/1
@@@DDADAFHGGDAA@FGECFHG9AFHFHIEGGG:
@7809023/1
cagcttgtctgtaattgcgataaggtttttcaggattgatagatacatca
+7809023/1
@@CFFFFAFFFHHIJBGIDGCHGJC4CF=EFHGJHGHIEIIJIIBGIG9B
@7257453/1
cgttgatctggtctggagctggatgagtgacatcag
+7257453/1
@@@BDFFBDFHAFHG3C;A;AFED@>FA@><BEDF3
@34214/1
tctttctgtatcaactgcagcctcttttaccattgtacgagtttgagcat
+34214/1
C@@FFFFFHGHHGGHHGIIJIJJJJJJJIJGHIJGIJBHFGIHJGDIJJF
@34225/1
attcagttcagtccctgaactaggcaatgaagttcctgcaggaggtataa
+34225/1
?@@FDFFFHHHHGJJGIEGHHIJGEGEIGHEGAE@GGHHHEGDGG:DG9F
@548714/1
agagactcgtccaatcagattgaaaaaaacaagttgtataacacaattaa
+548714/1
@CCFFFFFHFHHHJIJJJGJJIIJJJJIJJJJJDGGHIJIIIJJJJJIJI
@1581675/1
ccggtacttttgtaaaacattatcaaaagttctctgaccatggaggataa
+1581675/1
CCCFFFFFHHHHHJJJJJJJJJJJJJJJJHIJJJJJJJJJJJJJJJHIJJ
@549459/1
caggatacgatctggtttacaattagaatttataagtgttgcagttaaac
+549459/1
CCCFFFFDHHHHHJJHIIJIIJIJJJIIJJJJJJEGBFGIJJJJJJJJJI
@3100945/1
atatgattaaactgaacaccaatagagtcttcaaattttgtaagattttg
+3100945/1
CCCFFFFFHHHHHJJJJJJJJJJJJJJHHIJJJJJJJJJJIJIIIJJJJJ
@550357/1
gcctttgttgctgctgtggtggttcttgcctttgcagctgttgtggtggt
+550357/1
CCCFFFFFHHHHHJJJIJJFHIHIJJJJJJJJJJJJJJJJIJJHIJBGH?
@2602783/1
ctctgctgctgctgctgctgctgaggcggttgttgccactgctgttgttg
+2602783/1
@@<B=DD?DAFFD<F<F<GEGGG>GGGAAHEHF;D@F@FBGI;;FHGH;;
@36741/1
ctttactaaaaggctacacaaacaatcacctgaatccttagaattcaaaa
+36741/1
CCCFFFFFHHHHHJJJJJJJIJJJJIJJJJJJJJJJJJJJJJJJJJJIJJ
@2088189/1
ctctatttcattgtgcattaatctatagaaaattttccaaacagtattta
+2088189/1
1??DDDDD?:ADF<A<<CAAHHHDIIIFIIB;FFBCFFEEGFIFIFFBCF
@7811345/1
gtcctatacctttgaatgtccctttgccaaatacttcaactgtgactcta
+7811345/1
@CCDDDFDHFFFDGHHA9AIGCEHJJIBHGIJJIJJGAEEHGHEEGIDBD
@7811347/1
ggaacgagaaccaatttcttttttaaaataatcagcaaaatccaaa
+7811347/1
@@CFFFFFFHHGDGHDGIIIGGGGEBCGEGD>F<D@DGGAHCHIHG
@6157902/1
gtgagggtgaaggtcctgtaaaatagcttgagaagcccttt
+6157902/1
?=@;DBDBF=A>3<AFGEFEB3CE@HDIIG>FGBBFH9?FC
@5645800/1
ctctgttcttttttgaaacgaaatagttttttacaatactgctgtaatgt
+5645800/1
CCCFFFFFHGHHHJJJJJJJJIJIIJFIIJIJJIJIIHIIIJJIGGHIII
@3607177/1
ggcacatccacgatttcggcagcttttacctcattttcactcagaagaaa
+3607177/1
CCCFFFFFHHHHHJJJJJJJJJJJJJJJJJJJJJJJJJJJJJJJJJJJJJ
@7812717/1
cctttgaggtgcaaaacaagcgatcg
+7812717/1
CCCFFFDFD>DHAHIEI@@FGIIDG@
@6700776/1
taaatcaccacagacctgttctaacttaaagctgactttagtacatcgcc
+6700776/1
@@@FFFDFDHHHHEHJIEEHBHHGGDEH>DDECGGGGHIJFBDF@HGEGG
@2605953/1
gccagttctggaggatgaagttttctacctcttgtattttgctcttctgg
+2605953/1
CCCFFFFFHHHHHJJJJJJJFHJJJJJJJJJJJJIJJJJJJJJJJJJJJJ
@4113758/1
gggttcatgagttccactttcacaatcaattaattggtaacatggtaaaa
+4113758/1
??@ADDDBDBBDCCF@DEGFGHIA?3AFHI9E>H9?F:?BCF9?@9CBBG
@4114093/1
gtccaatcagattgaaaaaaaacaagttgtataacacaattaaaaagtaa
+4114093/1
CCCFFFFFHHHHHJJJJJJJJJJJJJGIJIIJJJJJJJJJJJJJJJJFGI
@4114287/1
ctactctaaaaacacggtcttttccttcccctggcaatgtgacctcaagt
+4114287/1
CCCFFFFFHHHHHJJJJGIJJJJJJJJJJJJJJJJJIJJIJJJJJJJJJI
@4114307/1
tatttcctcagcgacttttgtccgaatctcatcagcaagaag
+4114307/1
<??DDD:?FDFFAE8CFGBFAEB@<11?<D?<BB@<<BFDFE
@6162026/1
gttgaccccatggttgtcgaggaggtccctgttgttccat
+6162026/1
@CCFDA;DHADHBE@G@D1A@D@FH?FCF>@FG>BGC>BD
@6702490/1
gtttctcctacggagactgtatacctaaaagtgggttcatgaattgctcc
+6702490/1
@@CFFFFFHHGHGBE<EBEHHD>BHEHEGGI?GHEAHHGGHIIIIIGGII
@7814576/1
tcgtcttttttttaccaaaccggtattttccccttggcaacaaacagttg
+7814576/1
B@CFDFFFHHHHHIIIIGGIIGJEIIJIJJIJJJIEIJIIJIIJJJJHFH
@554352/1
atccttgttttcaaagttgataaataatattaatgaaactaaaaacttca
+554352/1
CCCFFFFFHHHHHJJJIIJJJJJJJJJJJJJJJJJJJJJJJJJJJJJJJJ
@7815699/1
ctctatttcattgtgcattaatctatagaaaattttccaaacagtattta
+7815699/1
CCCFFFADDH>FDFEHIHDCHIHIJJEFFHHIHHEGGIJIEIIGGGFGAG
@7816896/1
cccaatgtttctagcctttcataattcataacgtcattagcagagctcgc
+7816896/1
BCCDDDFFHGHGHIJGIJJIIGGGIJGGIIJJGGGGIFI<FGHGEHEGHJ
@4115870/1
cttatcagtaatctcgaatctattatctcttggacaagttgttatattag
+4115870/1
CCCFFFFFHHGHHJJJJJJJJJJJIJJJJJJJJJJJIIHGJJJJJJJJJJ
@3611765/1
ctttgatgttgtaaggtgctgaggcaagtgttgggattttgaccatcttc
+3611765/1
@CCFFDFFFHHFHJIJIHJIIJJJIJIJHHIJJJJGIJJJIIIIJJJIJJ
@6706494/1
gttcaacttctttggtgtacagaaatatttcggcttctgcttccgttcca
+6706494/1
CBCFFFFFHHGGHIIHIGIHGGGHIFHHEGIIIDCGGGGIIEIIIF@HGD
@46385/1
ctttgttgctgctgtggtggttcttgcctttgcagctgttgtggtggttg
+46385/1
CCCFFFFFHHHHHJJJJGGIGIJJJIJJJJJJJJJJIJIIJHIJ?GHFHG
@3612231/1
taaaggttttcgttgctcattgatatcccttatgtctaacacttcacaca
+3612231/1
B@CFFFDDHHHHHJJJJJJJJJJJJJJJJJJJJJIJJIJJJJJJJJJJJJ
@1078964/1
cttggctttggcgcttgttgctgtacttgaggctgagatgaaggtggtct
+1078964/1
CCCFFFFFHH?FHIJJJJJJJJJIJJJJJIJJJJJGIIJJJJJJBFIFHI
@2610116/1
ggtacacaattcaggcactaatgtctcttcaaaatcttcttcatcacgtc
+2610116/1
BC@DFFDF=ADHHJJJJIJGFEHCJIGHIJIJIIHGIIJJJJIJJJJJJJ
@6168100/1
gtaatcaaatcatcagtttcccaggtccacaattcaagatctaatttcat
+6168100/1
C@CDFFFFFHDFHJCHIG@FHHJIC3CFGEEDEGHGGGC@FEHGIGGIE@
@2610424/1
ctggaacatagttttaaactgacttgaacttcaccagatctagtaaatat
+2610424/1
CCCFFFFFHHHFHJJJJJJJJJJJJJJJJJJIJJJJJJJJJJJFIIJJJI
@6168306/1
cgggacttgaaaagaaagaccttcccactgggg
+6168306/1
@@@DD@AAFADD<FF;C?3AB29CCDFE>@FAF
@6168608/1
ctcaactatagtttaaaaaaacaaaacaagaatattctattgaattgatt
+6168608/1
CCCDFDADHDFHHGIHGF>GGGIGGCDFGDH>HGIE@DHGCB9DGIBFGD
@1080396/1
gtcatcttttttcgtaggcacaataaagaatgaattctctttagcttgtg
+1080396/1
CBCFFEFFHHHHGIGHGIJGGIIJIIIIGGJJIGGIIJJJIJJJJJJJJJ
@2611537/1
ccttaaaacaatatcaagagcttggattgcctcctgcggaccattagttg
+2611537/1
CCCFFFFFHHHHHJJJJJJJJJJJJJJJJJJJJJJJJJJJJJIJJIJIII
@3107052/1
ttctattagttcatctatattttttaaggaagtaagtgcaggggaacgag
+3107052/1
CCCFFFFDHFHHHJJJJJJJJJJJJJJJJIJJIJJJIIJJJJJJJJJJJJ
@558510/1
ggtataactatcttattgagataattatcttttgaaacaactacctcccc
+558510/1
CCBFFFFFHHHHHJIJJJIIIJJJJJJJJJJJJJJJJJJJJJIJJJJJJJ
@3108504/1
gaaataagaaagcaagagaaggaagtgaggtacacagttgcagtcctgag
+3108504/1
B@@FFFFFGHHHHJJJIJJJJJJJJIJIJJHIJJJJJJJJJJJJJJJJJJ
@5139538/1
ctggtgcggaggctaccttgccgtaggaaataagaaagcaagagaaggaa
+5139538/1
BBCFDFFFHHHHHJJJJJJJJJJGIJJIJJJJJJJJJJJJJJJJJIJJJJ
@6170676/1
ggttcatgagttccactttcacaatcaa
+6170676/1
@<@DBDDAFA?BFEC@?F3FEFCG@H@3
@6708976/1
gcccattattgtgtactatcttcaaagagaaaaagtgcaatactaaaatt
+6708976/1
@@@FFFFFFGHDFGHIIJIIIIIHCHJGHGIIJIJ<@GHIFHHGDEGIEG
@5651641/1
gccgtaatgaatggtgttgctttcgcagggtaagtctttcagtctcatcc
+5651641/1
BCCFFFFFHHHHHJEHHIJJJJJJJJJJJJDDHIHIIJJJJJJJJJJJJJ
@4633355/1
cttgaaatctgtagcccaatatagattccagaacttccggcataatgagt
+4633355/1
CCCFFFFFFHHHHJJJJJJJIJIJIFHGDHHGGIIIIEIIIJJJIIEDHB
@5651919/1
agaccttgttgttttagggtaatcaaattttatgacaaaattgcaattct
+5651919/1
CCCFFFFFHHHHHJJJJJJGHIJJJJJJJJJJJJJJJJJJJJJJJJJJJJ
@5652343/1
ggattttctaaagctttgaattcataagttggttgttttttaagtgcatg
+5652343/1
@CBFFFFFHHHHHJJJJJHHIJJJJJJJJIJJGIIHIJJJJJJJGHIJJJ
@7267190/1
accaaataccttcttttgtcccagtctatacagttt
+7267190/1
??<DDFFFGGFFDIJGI4CCHHHICGEGEHGII4CF
@6171308/1
gtctcatccacattttatgtgctgctaacctcttggcaatttttttcgat
+6171308/1
@@<DD?DDDHHDHGGEHE4AEF@>HGIDCG?EFG?EF???FDAHGIJDBG
@2615931/1
cttctttactaaaaggctacacaaacaatcacctgaatccttagaattca
+2615931/1
CCCFFFFFHHHHHJJJJJJJJJJJJJJJJJJJJIJJJJIIJJJJJJJJJJ
@7268466/1
gtcagaattttcgtttggagcaaatacaatgtatttgctgtctttgtgtc
+7268466/1
CCCFFFD8DHDHH=GHGIID3AEHIGHIHDHBAHGCGIB>:9490:?DFG
@7821755/1
gctgttgttgctgaggctgctgtgg
+7821755/1
@<@DD<DDD?CFDFG<;BGAH>A?9
@3615987/1
gcatgatgacattcatctataactaatagattgacacgagacaacgtgat
+3615987/1
@CCDFFFFGGHFHGGIIJIIJGHIGJGGHGIIIGIJGGIDHIJJJJJJEI
@1592386/1
cttttttccaaattgcctctccattcaattgaagaagcaatttcttcgca
+1592386/1
CCCFFFFFHHHHHJJJJJJJJJJJJJIJJJJJJJJJJJJJJJJJJJJJJJ
@2099940/1
atggaatgtgatctccaagttgtgaatcaatttcaggatacgatctggtt
+2099940/1
1=?D?:BDDD?DDE?E@@EFF<CEFDFIIIC>AA@DCEEIID>ABDDDEE
@3109814/1
gtacacagttgcagtcctgagctggtcttcagtcacccgattctatttct
+3109814/1
CBCFFFFFHHHHHJJJJJJJJJJJJHJJJJJJJJJJJJJIJJJJJJJJJJ
@4121393/1
cactttcacaatcaattaattggtaacatggtaaaataccttctttgact
+4121393/1
CCCFFFFFHHHHHJJJJJJJJJJHHJJIJJJIIJJJJJJJJJJJJJJJJJ
@2617844/1
cccaatggtccacacctttgtcaccactatattcaccaaccgttaacgga
+2617844/1
CCCFFFFFHHHHHJJJJJJJJJJJJJJJJJJJJJJJJJIJJJIJJJJJJJ
@49690/1
ctctatttcattgtgcattaatctatagaaaattttccaaacagtattta
+49690/1
CCCFFFFFHGHHHHIIIJJJJJJJJJJJJJJJJJJIJJJIJJJJIIJJJJ
@1594046/1
ctgctattgaaggctttttgttatctccagcaggtgggtgagtaacatca
+1594046/1
CCCDDBEFHHHGHGHIJIJGIIIHHHHIJJIIJJHHGIGHGGIGIG>FGI
@7821795/1
cgcgcattctgttgtatatttatgctcacttcaccaa
+7821795/1
@<@DDDDDHHA<BEG@D<E:?EH?CC<EHAFBEED<8
@4122654/1
cttcaacatataaactgcagggaattctaagagggtacacaattca
+4122654/1
???D>DDDDDA?A4CE<CBEC>;32A@E@DFDAE>DD>D<:0:BD0
@6711279/1
gtttcagctggatagtggtaggatagagactttttctttgaagatttagg
+6711279/1
@@@DDD?DFAH;DHICEFFE4FFH9CHEHHABEGIIGIG<G@EFGIDHGD
@2621662/1
ggaatgtcaggtgcgttaacttttggtggctttattatattactcctaat
+2621662/1
CCCFFFFFHHHFHIJIJJJIJJJJJIEGIIJJJIIJJJJJJJJJJJJIJJ
@51285/1
gtcgaatactctgagcttgctgagcgactaatgccactgtgtccaca
+51285/1
CCCFFFFFHHHHHJJJJJJJJJJJJJJJJJJJJJJJJJJJJJJJJJJ
@5144392/1
aatagaggtaagtagttatagcatacttaaggaaggaatcaccgatagtt
+5144392/1
BCCFFFFFCFHHHIHHIJJJJJJJJJJJJJJJJJJJJHHHIJJJJJJJGI
@51792/1
cctgatgctgggaacaagaatgctgttaatgcctccaagcttaacattga
+51792/1
CCCFFFFFHHHHHJJJJJJJJJJJJJJJJJJJJJJJJJJJJJJJJJJJJI
@563078/1
gcttactaagggagttttcttgatcattttcgtttacccagagaggaaat
+563078/1
CCCFFFFFGHHGHIAFHIJJJJIGHJIJJJJGJJIIIIHHGFHIIJFGGI
@2623098/1
gtcaagaccataaccaagatcaattactctaccaggtggaggtgaaa
+2623098/1
CCCFFFFFHHHHHJJJJJJJJIIJJJJJJJJJJJJJGHIHIJ?GHIJ
@2103000/1
ccgtaatgaatggtgttgctttcgcagggtaagtctttcagtctcatcca
+2103000/1
CCCFFFFFHHHHHEHHIJJJJJJJJJJJJGHJJJJJJJJJJJJJJJJJJJ
@6175703/1
cagggaattctaagagggtacacaattcaggcactaatgt
+6175703/1
@@@DDDDDFDFDAHIGBBCFCGHCHDHGCGDE=?:?;?@?
@3621330/1
acgcctatcagcccatgaaacaaaatgtaatctctgttcttttttgaaac
+3621330/1
CCCFFFFFHHHHHJJJJJJJJJJJJJJIGJJJJJJJIJJJJJJJJJHIJJ
@7273606/1
tgagtaatctctgtatcaacaactgtaccagccg
+7273606/1
?<@DDDDBFDB><<C>B?<??;FC;E>FCB9C2:
@6714996/1
gtccctcttctggaaagcagctcttgcagcattgacactggcgttttggt
+6714996/1
??=DDDDDHHH8DF>:CGHFGAHFEHIIAH>><EEHCHGGGGBDGGI2@B
@54784/1
ccaatcaattatgatactgtctccttcaacaatcgtcggtacaatgtaat
+54784/1
C@CFFFFFHHHHHIJJJJIJJJJJJIJJJJJJJJJGIIJGIJJJJJFIHI
@1597812/1
ggcacattgcagttgctatcatacattcttaatatctgtgtattaagcct
+1597812/1
CCCFFFFFHHHHHJJJJJJJJJJJJJJJJJJJJJJJJJIJIJJJJJJJJJ
@6178954/1
gtttcattttgctttgacttctcatttcttgaagtttattttctttagcc
+6178954/1
@??DD?DA?HDFFIGG<CEC<>HCBH4C4:<<AAC4A9CEI@EHDF:C>D
@4644050/1
aacaaatctttgaataacttcagctaggccaggtgaaagataccggaagt
+4644050/1
CCCFFFFFHHHHHIJHJJJJJJJJJJJJJJJJJEHIJJJJJJJJJJJJJF
@7826548/1
cccaggtccacaattcaagatctaatttcatgttgttatt
+7826548/1
??@ADFDFF?DFFHIIIIIIIGGCCG@HHGEDHGGFHEGI
@4644530/1
atagcaaacatttcttctataaaagaatacacaacagtatcacattcgtc
+4644530/1
CCCFFFFFHHHHHJJIIJIJGIJJJIJJJJJJJGIJJGIJ?DGGIJJJII
@6181116/1
gctgttgttgcctctgctgctgctgctgctgaggcggttgttgccactgc
+6181116/1
@CCDFDF?FHHHHJFIIJJJIJGEHGIJJEHGC?F0@?0@@GHBGHGG>@
@6181734/1
gcattgtaggccgcacatgtttgtgcttctgaagaggacatccccgtacc
+6181734/1
@B<DFFDFDFHHGG>HGEGGGBHGIIJIG>D?DF?FEHIEIG9B;FHGGE
@1599716/1
cctcaaggtacacccctataagggcttcgatagaatctgcaacaactttg
+1599716/1
CCCFFFFFBFHHHJJJJJJJJJGIJGIJGIJJJIJJJJIJIJJJJJJJIJ
@3624411/1
ctttttttggatctgaagggcggtcccctcttttgggtggaatgtatgac
+3624411/1
CCCFFFFFGHHHHJJIIJJJJJJGIIJJJJIJJJJHGDFDDEEEDEEEDD
@5148663/1
tggatctagataataatgcctcagagctaccttggcagctgctaatttt
+5148663/1
CCCFFFFFHHHHHJJJJJJJJJJJJJJJJJJJJJJJJJJJJJJJIJJJJ
@1600025/1
ctctaactgtcctttgaggtgcaaaacaagcgatcgcccagacccttatt
+1600025/1
CCCFFFFFHHHHHJJJJJJHHJJJIJJJJJJJJJJJJJIJJJJJJJJJJJ
@3624635/1
gttcactgtctataaaaatacaagaattcctaattggtagtattccaatc
+3624635/1
@@@DFFFFFHGFHJJJJGDHGIJJIGIGGHHJJJI>FCGG?GIGCIIBHB
@2628368/1
cctcttgttttgcttctttttttgacctacccttgccgatagcaataagg
+2628368/1
CCCFFFFFHHHHHJJJJJJJJJJJIJJJJIJIJJJJJJJIJJJJJJJJJJ
@6716113/1
cttcacactcatcaagaacttggtaaactctt
+6716113/1
@@@DDBDD?;CFHEGGIIE9CHB:E43A<CAH
@6716249/1
tgttgctgctgttgttgttgttgttg
+6716249/1
?@@FFAEFGHAFHC;;CFGGHHI;BB
@6182953/1
gtatatacaaccagattaattattatgagagaagaattgataactaactg
+6182953/1
@@<DDFFFGHFHHBIJJJJJJIJJJIIJJIJJIHIJEIGBDHEGIJGGID
@6716963/1
tgtattcattacatatgtatttatactgacataatctcattaacagtttt
+6716963/1
@@BFFFDFHHGGGJGGIJIIJJDHJJI@HHGIIJJIGBHIIIGJDHEHHG
@567831/1
gttcttcttgaagttggttcagctgtagtctgtctgcatctgtatatgcc
+567831/1
CCCFFFFFHHFFHJJJJEGHIIIJJHCHIGIJHIJIGHJJJIIJIJHGHI
@4646245/1
gtcggtacaatgtaatatgagttttctttgttttcaaaggctctaactaa
+4646245/1
CCCFFFFFHHHHHIJJJJJJJIJJJJJJJJIJJJJJJJJJJJJJJJJJJJ
@4646298/1
ctcttgttttgcttctttttttgacctacccttgccgatagcaataaggc
+4646298/1
CCCFFFFFHHHHHJJJJJJJJJJJJJJJJJJIJJJJJJJJJJJJJJJJJJ
@4646608/1
ggtaaatttatcgcaaggtaacgtaaaacaatatctattcaacaaaggaa
+4646608/1
@@?DDDFFHGHHHIGIHB<CEHIGGBFHGGEB?FF@FGFHIIIIGIGHEH
@4128554/1
gtttaatacttctaaaaagtcatcaataatttcgaaaggatcttttttag
+4128554/1
CCCFFFFFHHHHHJJJJJJIIJJJJJJJJJJJJJJJJJJJJJJJJJJJJJ
@568878/1
gtaagttctttttttttccttgactatgtttgatgacatatcaataacat
+568878/1
BBBFFEFFHHHHHJJJJJJJJJIJJJJJIIJIIJJJJJJJJJJJJIJJJJ
@568950/1
agctgacttggataccttggcttaagagagaaataaagagagaaatagaa
+568950/1
CCCFFFFFHHHHHJJJJJJJJJJJJJJJJJIJJJJJJJJJJJIIJJJJJJ
@4128938/1
ggcaccatgacgatagctttattctcattaaggaattccggtttctcaaa
+4128938/1
CCCFFFFFHHHHHJJJJJJJJJJJJJJJJJJJJJJJJJJJJHJJJJJJJJ
@4129134/1
cttcattttcggtttcgtaggcaggtggaggccatcgcctggtcatgcat
+4129134/1
CCCFFFFFHHHHHIJJJIJJJJJJJEHIIJJIJJJJJJJJJJFHIIJIJG
@1601889/1
gaatggtgttgctttcgcagggtaagtctttcagtctcatccacatttta
+1601889/1
CCCFFFDDHFFBHGGBBHIJJIFGHIEFHIIIJJGEHJHGEHJIHCFHIE
@6186488/1
ctccaatcgcattccctttcacactagggacatgaggtgaaatt
+6186488/1
@@@FFDDDDHHDHEGIIGHICF@>EFG<9?EDHHCC@:??<9:4
@3117533/1
gttttggagaattatcaaagagaattattgaattcaatatagcaaacatt
+3117533/1
CBCFFFFFHHHHHJJJIIJJJJJJJJJJJJJJJJJJJJJJJJJJJJJJJJ
@6187536/1
cagtttccatatcatattatacctgaaggcttttgggtcgtg
+6187536/1
@CCDFFFDFHFDHHIDGIGIJJIJII@HHIEGGFH8FFIGGH
@6718984/1
catccaagccgtaatgaatggtgttgctttc
+6718984/1
?@@=BDD?A1@?DA?9:AH@BCFCC9<ECE@
@7277781/1
gtctttctcgataatcaagtgtaggtgcattcataattcgggccttaact
+7277781/1
@@@FFFFFHDHHHGJIGIIAFH<<33AF<CHEIE?:EECGHEDFHFG@HE
@6188881/1
ctataagaagacggattggaaatggaagcagct
+6188881/1
@C@ADB;B>8?AFBGF1CEFH9AEGGGCG@@AF
@1603156/1
tgttgttgctgctgctgctgttgttgttgttgaccccatggttgtcgagg
+1603156/1
CCCFFFFFHHHHHJJJJJJJHIIHIJHIIHJJJJJJJIJJJHIJHIJIJJ
@1603428/1
gtggaagtaagaggtctttcatttaatgttttttgaaaagcctcacttgt
+1603428/1
CCCFFFFFHHHHHJCGHIJJGIIJJJJJIGJIJJJIIIJJJJJJJIJJJG
@6190587/1
cctatgactcccaagctgctatgagtactatcatcagctggtgtagaatt
+6190587/1
@C@FFFFDHFHFFHE?E@GGCC>FBFHH>EHHIIIGGIGGG9D3DFGGGI
@2111336/1
ttctcgaggtggctgcagtttccatatcatattatacctgaaggcttttg
+2111336/1
CCCFFFFFHHHHHJJJJJJJJJJJJJJJJJJJJJJJJJJJJJJJJJJJJJ
@1095252/1
gcttggctttagcactgcatctacacaaagggccatcattcatttctcct
+1095252/1
CCCFFFFFHHHHHJJJJJJJJJJJJJJJJJJJJJJIJJJJJJJJJIJJJI
@2111880/1
aaaacaatgtcaagagcttggattgcctcctgcggaccattagttgaagt
+2111880/1
CCCFFFFFHHHHHJIIIJJJIJJJGIJIIJIJJIIHJJJJIIJJJFIIJH
@4649230/1
ggcttctattagttcatctatattttttaaggaagtaagtgcaggggaac
+4649230/1
CCCFFFFFHHHFHIJJIJJJJJJJJJJJIJJIHIIFHIJHHIIJJJJJJI
@6191972/1
cttctattagttcatctatattttttaaggaagtaagtgcaggggaacga
+6191972/1
@@CFFEBEHHFDFEHFHIIGIJJIJJEFGGEGHGHGIIIIJIGGBBEHB:
@6192123/1
tgacagtcttcaagcactgagttagaataccaacctgaatttcagcaatt
+6192123/1
CC@FFFFBFA?FDGEBEEGGIHEHH><FHGCFAGHGEGGIGDHEIEGGGE
@7832545/1
aacaaatggtacataattaaaattaattaaaagttaataatacaaataaa
+7832545/1
CCCFFFFAHBDFHIIJJGIJIEGGIJIJCE@DCGBHFGI<EF<9DDGIIG
@572319/1
catcatattgtttgatatcgccagtccaaattcttggacataggcgtcgt
+572319/1
C@CFFFFFHHHHHJJJJJIIJIIGHIIIJIJJJJJJJGIJJJJIJJGIIF
@5663076/1
ccaatactttaagagcatttattgcagcttctttctgtgcatcattttta
+5663076/1
CCCFFFFFHHHHHJJJJJJJJJJJJJJJJJJJJJJJJIJJJJJJJJJJJJ
@7833474/1
catcggttcttcttcttttttccacgtgaaatctttaggctgcagctcaa
+7833474/1
C@CFFFDAHDHFHIEBGIIEIBHEHGFHACDFGHDGGHFCFGFHJ9BF<F
@4133671/1
cctccttccaaaaaaatacagcaagtctggtaaatttatcgcaaggtaat
+4133671/1
@@CFFFFFHHGHHJIJJJJIJJJGICFIIJDHIGIIJJJJIJJJJJBFGG
@6722168/1
cagggtatgaaactgaacgtgtacacctggtaaagaggtgacaaagatag
+6722168/1
CCCFFADFHFFHDGIIJJEFFCGHGIJIJIC>G@FHIJAGIIGHGC@F@F
@6722171/1
gcccatcattcgctcctcgactgccccgatgttggagcctatgctatccg
+6722171/1
B@CFFFFFHGDDFBFHIFGHGGGIJJJIEHHGEGBFDFFH<FD9FHIEHE
@7282161/1
atcataacgatggtcaacaaggaactcttgtaa
+7282161/1
@C@FFFADB??1CECFH<F?GE?FCE<?EE?C<
@3124501/1
gggcattcatcttttcttttgtaaattacttcaaggaaatcccagtccac
+3124501/1
CCCFFFFFHHHHHJJJJJJJJHJJJJJJJJJJJJJJJJJJJJJJJIJJJJ
@2114057/1
ctgtaattaatataataactacttctttggacagaaaggtaattatatta
+2114057/1
=@<=D:BDAD>CF<@F<AEIF9C?<CBFFE3FCAF9E>3FGFF<?D?FGD
@7834356/1
caacaagttccgttttttggagaggcaactcaggataactatag
+7834356/1
?@@??D>;C2A@AFGGI<F1C3CEHGIII>DG<ADAFFGAADD<
@7834534/1
ctccagctaaggctgtatcatcaacttctaaaggtttccaataaacacct
+7834534/1
BC@DFDDFFHGHGJJHGGGGGJJIIJGIJFGGBGHGEGCGCFHDHJG?7@
@4135764/1
cttcagcctcatgttataacattatgcagttcattacctaagatatttgt
+4135764/1
CCCFFFFFHHHHHJJJJJJJJGJJJJJJJJJJJJJJJJJJJJJJJJJJJI
@3125635/1
attcaactttgcattaactttctgtagtatgtttacaaatgttgcagcat
+3125635/1
CCCFFFFFHHHHHJJJJJJJJJJJJJJJJJJJJJJJJJJJJIJJJJJJJJ
@4652764/1
ggtggaggccatcgcctggtcatgcataattcttgtagaagaccaatagg
+4652764/1
BCBDFFFFHHHHHJJJJJJFHJJJJJJJJJJJJJJJJJJJJJJJJJJJJJ
@4137737/1
gtgtgcttgtgctcctgaccaacttgaagacaaggtaaatgaggatacct
+4137737/1
BBCFFFFFHHHHHJIJJJJJJJJJJJJJJJJJJJJHIJJJJJJJJJJJJJ
@7836284/1
ctggcgttttggtgggcatggcctgcagctccctttttgcagcttcttca
+7836284/1
@@@DDFDDHHD>FHBHGIGJJEFGGGED>GBH=FADHG6FDFGIGGGHHI
@4653254/1
cccatcattcgctcctcgactgccccgatgttggagcctatgctatccgt
+4653254/1
CCCFFFFFHHHHGJJJJIJJJJJJJJJIJJJJJJJJJJJJJJJJJJJJJI
@5157011/1
cacaactgataagttaagcattgcagttcatcagaatcaaaatggttgtc
+5157011/1
CCCFFFFFHHHHHIJJJJJJJJJJJJIJJJJJJJJJJJIJJJJJJIJIIJ
@4137904/1
ccttgatggctacaaagatagaagtcgaattcagttggatgggtaattcc
+4137904/1
@CCFFFFDHHHGDIJIJGIGIJJIFHHIJJIIIJIIIIHGIIJFGBGI@F
@2636935/1
gtctctgctgttgctgttgttgctgaggctgctgtggtctctgctgttgc
+2636935/1
@@@FFFFFHHDHH>GHEGIFFHGIEAEEGHICHI?FHI<F@DBGGGDCH9
@5158310/1
cagataatcccatatcattgagacattaacttgcgtagcatactttatcg
+5158310/1
@CCFFFFFHHHHHJJJJJJJJJJJJJJJJJJJJJJIIJJJJJJJJJJJJH
@4139528/1
acgcaacaaagctttcacgttcataaggtctcatttgaaaacgtggatct
+4139528/1
@@@DFFDDGDA>BHGGGHGC?;AEGHHH?FHI?DGGEHEFGGEFCGGG??
@6197371/1
ctcgaacttccatcatattgtttgatatcgccagtccaaattcttggaca
+6197371/1
CCCFDDEFHHHHHFGAFHIJHIJIJIJIIGIHFGHIIIJD>GGGGI<FFF
@65795/1
gtttattattctgatcatattcaactgaaaatgagctgcttccatcttca
+65795/1
CCCFFFFFHHHHHJJJJJJJJJJJJJJIJJJJJJJJJJJJJJJJJJJJJJ
@7284839/1
ataagattacaattcttaacattttttctttaaacaaagaacattggatt
+7284839/1
CCCFFFFFDHHDFIJIJGIIGIJJCCAEHIECHGIHGIJBGHDGE>FCEG
@4655534/1
atcatattatacctgaaggcttttgggtcgtgag
+4655534/1
@@@DDBABDHD?>EFDEHCHIGIIA6:2ACFDBD
@67593/1
gtttttgtgtaagtcatgaaaaagatgataaagaattttagcagtgaatc
+67593/1
CCCFFFFDHHGHHIJJJJJJJJJJHJJJJIJGIIIJJJJJJIJJHIGIII
@3634687/1
ctctgctgttgctgttgttgctgaggctgctgtggtctctgctgttgctg
+3634687/1
CCCFFFFFHHHHHJIJJHIJJJJJJJJJJJJJIJJIJJJJJJJJIIJJJF
@3128124/1
gttcgtggaagtaagaggtctttcatttaatgttttttgaaaagcctcac
+3128124/1
CBCFFFFFHHHHHJJJJJFHJJJJJJJJJJJJHHJJJJJJJJJJJJJJJJ
@7837903/1
tttctaatgtttcttcatttaaaaccgctgtgtctctttctttttttgtt
+7837903/1
CCCFFFFFFHHHHIEIGIJJJJJIIGJJIIEGHG<HHGIFAGGJGIJJIJ
@3128975/1
gtgatatatttttgcatctgttataaatgtaggaagttatcaagaaatct
+3128975/1
BBBFFFFFHHHHHJJJJJJJJJJJJJIJJJJJJJJJHJJJJJJJJJJJJJ
@6199589/1
caatgaagttcctgcaggaggtataaacaaacctatgggttttaccatca
+6199589/1
CC@DFFFFHHHHGJIFIIGIIAFHHIIIJJJJ7FGIJJJ;DGIIC@DGIG
@68156/1
ctcttgttttgcttctttttttgacctacccttgccgatagcaataaggc
+68156/1
@@CBDDDFGHBFHGGICEGIGIIIJJICGGIIJGIIIJIHGIJIIGIGHH
@68630/1
atcaataacattctcctcaaccttttgtaacatcgacaacaccgcttgtg
+68630/1
@@@FFFFFHHHHHJGIIIJJJIJHIIJGIJJIJJIIIJJIGIJIJJJIFG
@3129724/1
gcatggtttaagaaagaccaaaggtttctgttgagctagtcatttgttcc
+3129724/1
CCCFFFEFHHHHHJJJJJJJJJJJHIJJJJJJJJJJJJJHIJJJJJIJJJ
@6201550/1
ctttgagatacctacgcctatcagcccatgaaacaaaatgtaatctctgt
+6201550/1
@@@D7D;?DFFDF9EEHEGGEIIHGCGHIIGIE@;GGHGGFHGIIIIBE?
@6201596/1
tgaaaagaaagaccttcccactggggtgtatgtcattgagggcaagtgcc
+6201596/1
@@@FDFFFBHHHHIGB>ACDGIG<CF1?C?<BGGBFEEEHI7@F;BBFG@
@3130798/1
ctcatacttaatccaatgacatggggaagtcaattgctaatattgccatc
+3130798/1
@C@DAEFFHHGHDIIIIGIGIGGIFIIIIIIFFHIIIIIGIAHIFDFHEE
@5669007/1
gtcgtgagaagctgcaacggctgctatagatggaacgttgatctggtctg
+5669007/1
@@@BD@DD4CHHHIIEHIIIIGIDAGIH@F<CGIFGB?BDB4BDHBFF@;
@7289109/1
gtttggtttaaattgtctaactacttcaataagccgaagcactt
+7289109/1
?==DADD=DFAFFE<CFF@HHH9F:B:AH9C<2:CA@6DFIDF9
@4660007/1
taaattgttctatttcttttttcatcattctgtagtacaccttccaaaca
+4660007/1
?<?DDDDDD8D?CFEB<B@BFEGHBHHHICE@GCE:<EFFEF9??FFGEC
@6729094/1
gctagtcatttgttcccctgagattggggaggactcaat
+6729094/1
@C@FFADDHFHBHGEHHIBAGCGIIID?BH1@?3?B?DC
@5669647/1
gtagaagcaggatgacacttaggtcgtgcatggtttaagaaagaccaaag
+5669647/1
CCCFFFFFHHHHHJJJJJJJJJJHJIHIJJJJJHIJJJJJJJJJJJJJJJ
@7841831/1
cccacatggcaggaagttttctcgcaacttaggttatgcgaagtacataa
+7841831/1
CCCFFDFFGHH@HEIICGIICHHIJIJIIGIIFFFCHIIIAGE;@B@F>G
@1611114/1
ggaacaattctatcacctttgaagttgaataagttattattcttctaggt
+1611114/1
@@@DDABDFACADHHGEGCFE>EEHHIIGIGBHGIIIJEFGGIIIIIIIF
@4143555/1
ggccgatctgaggtctgtcaattcaccaggtgatatatttttacatctgt
+4143555/1
CCCFFFFFHHHHHGHIJJJJJJJJJJJJJJCGIJJJJJJJJJJJJJJJJI
@5164117/1
ctccatactccttgtcttacaggtaccggtctttctcgataatcaagtg
+5164117/1
CCCFFFFFHHHHHJIIJJJJJJJHHJJJJHIJJJJJJJJJJJJJJJJGH
@6731079/1
ccactatctaaataaatagctgctgctaatga
+6731079/1
@@@FFFFFDHDHHJJIFIIJGBHFEEHJII@E
@3640201/1
tgcaagaggtaacttctgtcttgaaatctgtagcccaatattgattccag
+3640201/1
CCCFFFFFHHHGHJJJJJJJJJJJJJJJJJIJJJJJJJJJJJJJJJJJJJ
@3642618/1
cgctacagttgtgttttccacaaataaagcatgggatttgtgaagctgaa
+3642618/1
CCCFFFFFHHHHHHIJIIJJJJJIJJJJJJJJJJJJIJJJIIJJJJJJJJ
@72545/1
gtggtacagcacccggtcctggtccagattcctgttgtggaccagcttgt
+72545/1
CCCFFFFFHHGHHIIIFGIIIIIIIIIGIJJJJJJJIGIIJJJJJJJJJ=
@7292161/1
cacctcacacctggcactaaactgtaaagggcttcactgcaaaagt
+7292161/1
@@@FFDEDHHGBC3CFG9EDFHGI9@HGIFB;FGCAFHGEHBC?DD
@2125001/1
tggaatttttgcattttttataacttctttaatgctctccaaaattgtaa
+2125001/1
CCCFFFFFHHHHHJJJJJJJJJJJJJJJJJJJJJJJJJJJJIJJJJJJJJ
@1106472/1
cagcgacttttgtccgaatctcatcagcaagaagaagtgcattaagcctg
+1106472/1
@@?DDDADFFDHHHHIGEIIGHIIIIGGGIIFGIGGDHGHIHDGIGGIII
@73392/1
atgagttccactttcacaatcaattaattggtaacatggtaaaatacctt
+73392/1
@CCFFFFFHHHHHJJJJJJJJJJJJJJJJJJHIJJJJJJIIJJJJJJJJJ
@5166250/1
ctctaattgtaaaaatgttatccatttttgggttaataacgccaacaaat
+5166250/1
CCCFFFFFHHHHHJJJJJJJJJJJJJJJJJJJHHJJJJJJJJJJJJJJJJ
@4664008/1
acacagttgcagtcctgagctggtcttcagtcacccgattctatttcttg
+4664008/1
CCCFFFFFHHHHHJJJJJJJJJJGJJJIJJJIJIJIJGIIIIJJJJJJJJ
@5166365/1
ctgtcattaatggaattgggaacttgactaataacctggctattataaat
+5166365/1
@CCFFFFFHHHHHIJJJJJJJJJJJJJJJJJJIJJJJJJJJJJJJJJJJJ
@2126152/1
cttcggccacttctttgaactaagtacagcgaaattcttattcgattgaa
+2126152/1
CCCFFFFFHHHHHJJJJJJJJJJJIIJJJJJJJJJJJJJJJJJJJJJJJJ
@2126175/1
gtcggcagctgggaatcctttgtgagccacatcaatgttaaggaatggtt
+2126175/1
CCCFFFFFHHHHGJJJJJJJJJHIJJJJJJJJJJJJJIJIJJJJJJJJBG
@74155/1
attcattaagattagtattaactgttaatctaaatattcaaactgtcatt
+74155/1
CCCFFFFDHHFGDHIAEHIJIGIGDDFFIIJGHFHEIIIBGIGIIIIHIJ
@4665030/1
tgccactgttgctgctgcggctgttgttgcctctgctgctgctgctgagg
+4665030/1
CCCFFFFFHHHHHJJJJJJJJJJHJJHIIJJIIHJJIIJJJJIJJJJIIJ
@6205908/1
ctcctgaccaacttgaagacaaggtaaatgaggataccttaatttcattt
+6205908/1
CCCFFFFB??DHHIBDBGDHIG<CBF@H>CGGGH@FH9<D4BDCGGE>BF
@2645194/1
catcgcacaacaaacacttggggagttaaatcaacatcagctgagatata
+2645194/1
CCCFFFFFHHHGHJJJJJJJJJJJJIIIJJJJJJJJJJJJJJJJJJJJJJ
@2646338/1
gctgtctctggttccaattctaacagttctctgatgggagatttcggaac
+2646338/1
CCCFFFFFHHHHHIJJJJJJJJIIIJHIGIIJIFIIJIIIHIJJJJJHGI
@4147821/1
attaatataggttacttcgcttatctctcttgacagccctatacctattt
+4147821/1
@@CFFFDFFGG:FHIHHGGIJIJJJJIIJIIIJIIJIJIGHIIIJJHJHI
@4666789/1
ctttgactaaatactcctgaaggagtgatatcggtgtttttgagctcata
+4666789/1
CCCFFFFFHHHHHJJJJJJJJJJJJHGIJJJJJJHGGIJJJJJJJJJJJJ
@583440/1
cccgatacaatttcttgttttttatcatcctctttatttactagaaactg
+583440/1
CCCFFFFFHHHHHJJJJHJJJJJJJJJJJJJJJJJJJJJJJJJJJJJJJJ
@583589/1
gtcgggacttgaaaagaaagaccttcccactggggtgtatgtcattgagg
+583589/1
C@CFFFFFHHHHHJJJJJJJJJJJJJJJJJJJJJJDHFGIJHJIJJJJJJ
@4667788/1
caacagtatataaacgagtgttagttggacccatgcactgaatgacttta
+4667788/1
CCCFFFEFHFHHHJJJJJHHHGIJJJJJJJJJJJJJIJJJJJJJJJJJJJ
@5168346/1
ggaccatggtttcaatgatttccctgttgaccttacggggacacttatca
+5168346/1
CCCFFFFFHHHHHJJJJJJJJJJJJJJJJIIJJJJJJJJJIJJJJJJJJJ
@3135642/1
gttgttgccactgctgctgctgcggctgttgttgcctctgctgctgctga
+3135642/1
@CCFFFFFHHHHHJIJJJJJJJJJJJJJHIJGIJJJJJJJJJJJJJJJJG
@584595/1
ggctgcagtttccatatcatattatacctgaaggcttttgggtcgtg
+584595/1
@@@D?DDD:CFDBGIABDE@FBDDGGHBEHGE<AFGHIFGFEFHHDH
@3645341/1
ggctgctatagatggaacgttgatctggtctggagctggatgagtgacat
+3645341/1
CCCFFFFFHHHHHJJJJJJIJJJJJJJJHJJJJJJJJJJIJJIIGHIJJJ
@5674200/1
actagatagaagtctaattcagtagggtgagtaatctctgtatcaacaac
+5674200/1
CC@FFDFFDHHHHFFH<EIHIEEIFII<ADGH@FCHEHII?DFIEHCHIH
@584737/1
gacaattgtaccaagctctggcattttcctgtgactgatttttcttcaac
+584737/1
@?@FFFDFFFFFDHGIIIIIIGEHIIIIIIIEHCHHIIGII@HHIGHB>G
@1617438/1
cctcctgccactcatcataatgaacaatatcttcttttggattagtagaa
+1617438/1
CCCFFFFEHGHHHIJJJJIJIIJIJJJIJJJIJJIIGIJJJJJIIIJIGH
@4149708/1
catgacgatagctttattctcattaaggaattccggtttctcaaaacatg
+4149708/1
CCCFFFFFHHHHHJJJJJJJJIJJJJJJJJJJJJJJIJJJJJJJJJJJII
@2128162/1
ggtaggggttgtttccctagactgtggttgagacacttgctggggaggtg
+2128162/1
BCBFFFFFFHHHHJJJJJJJJJJJJIJJJJJJJJJJJJJJJJJJJJJJFH
@6735228/1
ctctgctgttgttgctgctgctgttgttgttgctgctgttgttgttgttg
+6735228/1
CCCFFFFFHDAFDHIIJICHGGGGHJGGIHIBCHCHIIHIIFGEHEI;FE
@2129439/1
ctctggtatccaaaggcactgttttcaccggaggaatttgtttgtgattt
+2129439/1
CCCFFFFFHHHHHJJJJJJJJHJJJJJJJJJJJJJJJJJJIIJJJIHJJJ
@4670374/1
tgctgctgctgaggcggttgttgccactgctgttgttgaggctgctgtgg
+4670374/1
CCCFFFFFHFGHHFIJIEFGHIJIJJIJJIJJHGJIJJBIEGGCGH>7CE
@2649779/1
catgaattgctccctccacctgaactagttcatatttcggagtcgtccct
+2649779/1
CCCFFFFFHHHHHJJJJJJJJJIJJJIIHIJJJJJJJJIJIJIIJJJIIJ
@4670613/1
cacggtctcaacaagttccgttttttggagaggcaactcaggataactat
+4670613/1
@<@DDDDDHHFHHEHHGIEBGIIIIIGE<C?BFGHEGHIEBEGCHGIIDF
@3136806/1
gttgttatttatcttaaataatttacttgattgttaagcgtggtttgctt
+3136806/1
@@@DDDDAB?AA:EAA:2AAEBH?:F<A<:CAC9CHAE@EG?CG;???BG
@3137319/1
gtcacaactaacaatgggccacaactcatattgatcgtcaaatgaaacat
+3137319/1
@@@DDDFFHHFHHFBEDEHGHHGGFGEFFEGIGGIIIHHEHIGIGEIHIG
@7296764/1
gccctatacctatttacatgcctagacttgtgcaccggctaaagaagact
+7296764/1
CCCFFDDFDHGHDGIJIJJJIIE>GAHGEHIIDA>GHGII1?DD9;FEHC
@586663/1
aacaaatggtacataattaaaattaattaaaagttaataatacaaataaa
+586663/1
CCCFFFFFHHHHHJJJJJJJJJJJJJJJJJJJJHHJJJJJJJJIJJJJJJ
@1620307/1
ggaaaatcacatagcttcggccacttctttgaactaagtacagcgaaatt
+1620307/1
CCCFFFFFHHHHHJJJJJJJJJJJJJJJJJIJJJJJJJIIJJJJJJJJJJ
@587213/1
gtcacttcaaactgttgctcagcagctatctcttgtaggaactggactgc
+587213/1
CC@DFFFFFHGHGIEGEGIJJIEGGIGHIIIIJGGFHIHGHGIGBADHCE
@4152690/1
tggaaggaagacttcaggtaacgaaacataggctctacctgatctggacc
+4152690/1
B@CFFFFFHHFHHJJIJJCIHJJIIJJJJIGGIJJJJIJJJIJJJJJIJJ
@2131567/1
ctcgatacaaaataattctatgaggcttgtagccaccggtacttttgtaa
+2131567/1
CCCFFFFFHHHHHJJJJJJJJJJJJJJJJJJJJJJJJJJJJJJJJJJJJJ
@6737651/1
ctaatatcctaacgttatcaggttttgggtagttgggtaatattgataac
+6737651/1
@CC@FFADHGHHGIDHGGI>IHEHHGJJJ:4CBDFGF?FH>FEE?BGIGH
@4153592/1
cttcatcgtcttgaacttcatttccaacaggtagtaagtgatcattaagt
+4153592/1
CCCFFFFFFHHHHJJJJJJJJJJJJJJJJJJCHHEHIJHGIIJJJJJJJH
@3648516/1
ggagaattgagagaagctttactctgtagcattgtaatttcttgttcttc
+3648516/1
BBBFDDFFHHHHHJJJJJJJIJJJJJHJJJIJJJIIJJJJJJJJHIJJJJ
@6738979/1
ggtagttgggtaatattttgataacgtggatgtagataggctggcctgct
+6738979/1
@@@FFDEDH@CDFIIIJJIJEGJJJJGGI<FHIJIIEGIGHBEHGGGEHF
@4674838/1
tataacatgacctaagagttttattaaagttggatcattagcagaaatcc
+4674838/1
CCCFFFFFHHHHHJJJJJIJIJJJJJJJJIJJJJJJJJJJJJJJIJJJJJ
@3650382/1
cactgaaccaaatcggctccttgaatgaatttttcattcctccatactcc
+3650382/1
CCCFFFFFHHHHHJJJJJJJJJJIJHJJJJJJIJEHJJIJJIJIJJJIJJ
@7854134/1
gttaacttttggtggctttattatattactcctaattgaagagccttttc
+7854134/1
@CCFFFFDFHHGCGHE<BECHEECHIIJIDHGCHGHDHGDA>DCHGG9DF
@6739477/1
gtcgtctttctttcaacaaacacaagagctaaattatcctttttga
+6739477/1
@@@DAD:DFDHH<CFHFEBFIDHID;FHEIHI9?CG999BDGGGIG
@81681/1
gtagcattgtaatttcttgttcttcttgtttcttttctttaacatttctc
+81681/1
CBCFFFFFHFHGHJJJJJJIIJIJJJJJHJJJJIJJJJJJJJJJJJJJJJ
@5679162/1
cggccaagatcagccgtgtttggtagaagcaggatgacacttaggtcgtg
+5679162/1
CCCFFFFFHHHHHJJJGHHIJJJJJJJJJJJJJJJJJJJJJJJJJHIJIJ
@3651991/1
ctggttacaggagatactggttgttgttgaggtggtagttgagtttggtg
+3651991/1
BCCFDFFFHHHHHGIIIJJJHIIGIJIIJHIJ?DHCFGFHIGIHHIJJDG
@3652291/1
gataattactgtagctgagtaaggagttgaaggattttctaaagccttga
+3652291/1
CCCFFFFFHHHHHJJJJHIIJJJJHIIJJJJJJGIJJJJJJJJJJJJJJG
@2654821/1
agacaatgtaacttgtattgttctgtaattctcctggaatacaggtcatg
+2654821/1
CCCFFFFFHHHHHJJHIJJJJJJJJJJJJJJJJJJJJJJJJJJJJIIJJJ
@4157379/1
gggaattctaagagggtacacaattcaggcactaatgtctcttcaaaatc
+4157379/1
BCCDFFFFHHHHHJJJCGIHII1CHIIIJJHIJHJJJBGHHJHIIIIIGH
@7856956/1
ctgaaggagtgatatcggtgtttttgagctcatacttaatccaatgacat
+7856956/1
CCCFFFFDHCDFHIJHIGGH@FHIGIGBHGIEGIEEHIGE4?B>DHEGAF
@7857027/1
tggcggacgaattccaaaatgaactatttcaggatattttgggttcccat
+7857027/1
@@@DFFFFGHDFFGGEGGIC>BDHG>B@FF@DHE9FGIFH>FB1@F@EGH
@590036/1
ctcaaaacatggtgctggatgaggaaatttttcataaagaagtcgaatac
+590036/1
@@@DDDDBACC;2<AAAAGIB<FHDD;FHIE??::??::FB?00::B?GI
@7857877/1
ctttttgaattgaaatcacctgctccaggtaatggaaaatcctgaggagc
+7857877/1
CCCFFFDFGHHHFJJJJJJGGIHGIJIIGFH>EDCFEIJ9DGCBEGGEEH
@4676893/1
ctcatttgtctaagttaaacaattagtaacaaaaaagatttaaattattt
+4676893/1
CC@FFDEFFHHHAGHIIJJIGGIIJICHGGHHJJGEGIJJIJGGEGHIJG
@4677394/1
cccaatgtttctagcctttcataattcataacgtcattagcagagctcgc
+4677394/1
@CCFFFFDFHHHHJJIIIIJJJJIIJJGJJIJIHIJJJIJIEIHHIIJIJ
@83818/1
gtgattttttattgtatcccaatcaattatgatactgtctccttcaacaa
+83818/1
@@BDFFFFHHGHHJHJJJJJJCGIJJJJJJJJJJIJIJJJJJJJJIJJII
@85206/1
ggtatatataagattacaattcttaacattttttctttaaacaaagaaca
+85206/1
CCCFFFFFHHDHGGGGGGBIIJIIGIGEGHIJIJJEIIIIEFGEHIGGHF
@2657038/1
gggaattctaagagggtacacaattcaggcactaatgtctcttcaaaatc
+2657038/1
BCCFFEFFHHHHHJJJEHIJJJCHHIJJJJJJJJIJJFIIJJJJIIJJFH
@4159105/1
catcttcaacgaatcaaattcactttgaggaactctctgatttatctcat
+4159105/1
C@CFFFFFHFHHHJJIBHHIJJJJIJJFEG?CGEHHIIEDHIJGGIIJGI
@2140996/1
ctcgaacttccatcatattgtttgatatcgccagtccaaattcttggaca
+2140996/1
CCCFFFFFHHHHHJJJIIJJJJJJJJJJJJJJJJHJJJJJJJJJJJJJJI
@592349/1
atcagacatttcttcagggagaatttttaaccatttacacaatataaatg
+592349/1
CCCFFFFFHHHHHJJJJJJIJHIJJJJJJJJJJJJJJJJJJJJJJJJJJJ
@3143943/1
caggaacttcccagtcatcaggaataaagtcattaaccttcaaaattttt
+3143943/1
BCCFFFFFHHHHHJJJJJJJJJHJJJJJJHIJJJJJJJJJJJJJJJJJJJ
@5178017/1
cactataaatgtaatcggtggtgtgtaatcactgctgaggcttgaacaa
+5178017/1
CCCFFFFFHHHHHIJJJJIJJGHIIIJJJJJJJJJJJJJJJJJIJJJJJ
@87500/1
cccaatgtttctagcctttcataattcataacgtcattagcagagctcgc
+87500/1
CCCFFFFFHHHHHJJJJJJJJJJIIJJIJJJJJJJJJJIJJJJJJJJJJJ
@1630882/1
gtgttcgtggaagtaagaggtctttcatttaatgttttttgaaaagcctc
+1630882/1
BBBFFFFFHGHHHIIJJJJJGHIJJJJJJJJJJJIJJJJJJIJJJJJJJJ
@6223387/1
ctttcctttaaagtaaacagcaacagtatataaacgagtgttagttggac
+6223387/1
@@@DDDDFHHHG?CGIHIGDAHGJGG@FHIIIEIGG6D:CCFGCF@AFH@
@88406/1
cagtttgcaaagggaagcgagcttgctgttgttgttgctgctgctgttgt
+88406/1
@;@DDDDDBBFBD1:CCB?AFFCE@FBDHDDHDDBFCGE>FHGFEC?=B=
@1631712/1
cctcaactcaagatcatggcataaatctgaaccatgggcatacagcatat
+1631712/1
CCCFFFFFHHHHHJJJJJJJJJJJJJJJJJJJJJJJJJJJJJJJJJJJJJ
@6223993/1
gcttcggccacttctttgaactaagtacagcgaaattcttattcgattga
+6223993/1
CC@FFFFDHFFHHJIJJIGGGHGGI4C??G@FHGJ3??DHGIIIEBFHIG
@1632174/1
catcaatcatcccttttctatgctactgttttccaattccaaattctaat
+1632174/1
@@@FFFFFHHHGHJJIJJJJJGHIJJJJIHIIGIIIIIJJJJHGIIGGIJ
@7307376/1
gtcttgaaatctgtagcccaatattgattc
+7307376/1
@@@DBDDDHHHGHDGHIJIIFBBHECHH<E
@6744632/1
cagcttacaagccttagtaagcataaatttatggaagccataccgtacgc
+6744632/1
B@@DDFFFFDHGHHIIIIJGGIJJGGH<HCEHHHBHIBGCH9DDA?DHEH
@7862447/1
tttcttctttctgtatcaactgcagcctcttttacca
+7862447/1
CCCFFFDFHGHHHEGGIBGHF3:A;FHIIIEFGE>GF
@4683694/1
gtggagtagaaaacttttcgatttcggtattatggttttcttcagcatca
+4683694/1
CCCFFFEFHHGHHJJJJJJJFHJJJJJEGHIJJJJFHJJJJJJJJJJJJJ
@7863303/1
gcaccacgagaactactatgagatcttcgccgtggctctgggctgta
+7863303/1
CCCFFFFF<FFHFIIIGGHIIGHCHGHG<DFGFBGG@DD@FHHCGGI
@7863479/1
tgctaatattgccatcaacgttcac
+7863479/1
@?@DDDD?C<:CF@DDA@A?AEHG4
@7863783/1
gctcaggagaaatttcaatttttgcaaattgttcgtagtgaagaactgaa
+7863783/1
CCCFFFFDH3CDHIDEHGEHHJIJJIJJIJIFGGEHHJIJIIIBBHGGCB
@6746330/1
gtaacgattggaaaaataatcagaatatgaacggtattgctctgcaggga
+6746330/1
@@CFDFDFFD?FHIBEGHII4CHGDH@DF>@DHEADGDFGIGHGB?D;D=
@4164009/1
ttctaacctgttcttcttgaagttggttcagctgtagtctgtctgcatct
+4164009/1
CCCFFFFFHHHHHJJJJJJJJJJJIJ>FHIJJJJHIJIIJJJJJJJJJJI
@596498/1
cgggacttgaaaagaaagaccttcccactggggtgtatgtcattgagggc
+596498/1
CCCFFFFFHHHHHJJJJJJJJJJJJJJJJJJJJGHHIJJIJJJJJIJJIG
@2146046/1
ctatcttcaaagagaaaaagtgcaatactagaattttattcagtatattc
+2146046/1
CCCFFFFFHHHHHJJJJJJJHHJJJJJJJJJJJJJJJJJJJJJIJJJJJJ
@91211/1
ctcatattgaggataagaaatacggtgttgtacacagtattcttgtagtg
+91211/1
CCCFFDFFFHDDHIGHJGEHGIIJJFGGHHHHGIICHIGHIDIIHHIJDD
@2146234/1
gtcagcttacaagccttagtaagcataaatttatggaagccataccgtac
+2146234/1
CCCFFFFFHHHHGJJJJIJHIJJJJJJIIJGIJJJJJJJIJJJJJJIIIJ
@7865455/1
gtagcatttggaggactgtcagatggttttggagaattatcaaagagaat
+7865455/1
B@@DFFDFDHHFHEEFHIGIIFFHII>HHGGHIIEGIIIJH>DHGG;FEG
@3662328/1
gcctagacttgtgcaccagctaaagaagacttatctttaaacggcagctt
+3662328/1
@CCFFFFFHHHHHJJJJJJJJJJJIJJIGIIIIGHJJJJJIJGIIJJIJJ
@4686300/1
gtttacaaatgttgcagcattaagtcttctctgcactgtgacagtcttca
+4686300/1
?88BD?DDB?CDHH<D@E>HHGEDHDH<C9A4F@?:CC1C4D>HC99:BD
@6226951/1
ttcctatttccatccagtcacccttatctttatcatcttcttcattggct
+6226951/1
?<@DDFFABFHHHEGBACCFG:AEEEAB>E9ABFG>C@<C<DA4?C?DC3
@1635555/1
gtgcattcataattcgggccttaactttagtgaactggtcatcaactgag
+1635555/1
BBCFADEFHHHHHJJJJJJJJJJJJJJJJJGIIJJJJJIJJJJJJJJJJJ
@1635639/1
gccacctaactattcatcaagttctttgccttctgaatcatacgcttctt
+1635639/1
CCCFFFFFHHHHHJJJJJJJJJHJJJJJJJJJJJJJJIJJJJJJJJJJJJ
@1124563/1
ccactgtcaagaaaaattgctccagcaacagattcaaaaacatcacctag
+1124563/1
?@@FDFFBDFBDBFHGGHGAEDGI@;AEDHEGIHBEHCGHFGDEBFBFAH
@7869296/1
gacataggtgtctgctcttcacatactcttgttacaacatatttcaacat
+7869296/1
@@@DDDDD:DFDDHGHGI9AEFDH4ACDHGICHGHIGGHGICG@DD?BDH
@3150763/1
ctttatcgtaacggtcatttctttttcttgatctctttcattatcgtaaa
+3150763/1
@@@DDDDDAFFHDHF=EEE@3CHHHHHI>FCFFGEHIIIGICHIII0BBA
@6750175/1
gtaagacatcaatattttaaataaaatattt
+6750175/1
C@@FFFFFFHHHGIJGIJIGIIIJJGHAHH<
@7315330/1
agcagtcatcaccaaaacctgatgattttcaagctcttcctgcc
+7315330/1
@@@FFDFFHGFHHIJIFHIJIFGIH>DIGIIJJB>FFGI44CEB
@4167767/1
ggcattttcctgtgactgatttttcttcaacatcaacaaatgtcacttca
+4167767/1
CCCFFFFFHHHHHIJJJJGIJJJJJJJJJJJJIIIJJJJJJIIJJJJJJJ
@1639240/1
aatgtttctagcctttcataattcataacgtcattagcagagctcgctac
+1639240/1
@CCFFFFFHHHHHJJJJJJJJJJJJJJIJJJJJJJJJJJJJJJJJJJJJJ
@5691717/1
ggcgtatttacagaagcaaggttggcctattattggcattccagcatcat
+5691717/1
BCCFDFFFGHHHHJJJJJJJJIJJJJJJJJJJJJJJJJJJJJJJJJJJJJ
@6229523/1
gcagttcatcagaatcaaaatggttgtcatcccataaa
+6229523/1
@@CFD4DDHD>FFGGGDHIGIIE<EHIBHHICHGAGEE
@3665220/1
tgggaatcctttgtgagccacatcaatgttaaggaatggtttccaaccaa
+3665220/1
CCCFFFFFHHHHHHIJJJJJJJJJJJJJJJJJJJJJJJJDHIJJJJJJJJ
@6229751/1
cacgtttattattctgatcatattcaactgaaaatgagctgcttccatct
+6229751/1
@@@FDEFFGAFFHIIEBGHHGIEIIIIIIIIGGCEDGFHICFHHIF?:BF
@1640417/1
ttcctttttgaattaaaatcacctgctccaggtaatggaaaatcctgagg
+1640417/1
??@D?ADBDDFAFEGGHIIGEE>G?GF<CGG@CGCB@CBBHGGG@BECDH
@7318465/1
tgaaggcttttgggtcgtgagaagctgcaacggctgctatagatggaacg
+7318465/1
@@@FFFFFHGGHHJGHJJIIIEGIICHIIIJJIIBHHHEGFHCHHB@FGB
@7873043/1
ggctgctgtggtctctgctgttgttgttgttgctg
+7873043/1
@@@DDDDDHDFHDGHC@HEIFEH@EF@F@EBDF<D
@2669141/1
ctgtgtctctttctttttttgttagactgatttgatagagcacggaaggt
+2669141/1
@@@DDDEFHGGHHIIGJIJIGFHHIEGHIDHIJIFHIIJJIJIGI@GFH8
@3666518/1
gtagaagcaggatgacacttaggtcgtgcatggtttaagaaagaccaaag
+3666518/1
@@@DDDDAF?F1:?EFE9FCBCFFHI8CFC<GF<DFA>FIF9?F?FGFI?
@1641769/1
gtggaagtaagaggtctttcatttaatgttttttgaaaagcctcacttgt
+1641769/1
BBBFDFFEHHHHHICGHIJJJJJJJJJJIJJJJJJJJJJIIJIJJJJJJH
@1129121/1
cgccaacaacaatgacaggtttttgaaaaaattttggccaatagctgtgg
+1129121/1
CCCFFFFFGHHHHJJJJJJCHIJJJJJJJJJJJJJIJIJFHHHJJJJIIJ
@1642896/1
cacaactaacaatgggccacaactcatattgatcgtcaaatgaaacatac
+1642896/1
CCCFFFFFHHHHHJJJJJJJJJJJJJJJJJJJJJJJJJJJJJJJJJJJJJ
@95817/1
gaagagtttcaaaaagctctgtataatataattcttaccatctagattga
+95817/1
CCCFFFDDHHHHHJJJJJJJJIJJJJJJJJJJJJJJJJJJJJJJJJJJJJ
@602565/1
ctaaagttaaattattgtaacccatactcctatcagtaaaagcacgagct
+602565/1
CCCFFFDFHHHHHIJJJIIJJJJJJIJJJJJJJJJIIJJJJJJJJJJJJJ
@2152957/1
agtctcacagttagttatcaattcttctctcataataattaatctggttg
+2152957/1
CCBFFFFFHHHHHJHIJJJJJJJJJJJJJJJJJJJJJIJJJJJJJJJJJJ
@7319168/1
gtgagtaatctctgtatcaacaactgtaccagccggcacattcatatttc
+7319168/1
@==DDDDD>?DH8:ACBF?FHIIIDGD>HH4ADGAHGIEGFGED>>D@AB
@5187576/1
cttcattttcggtttcgtaggcaggtggaggccatcgcctggtcatgcat
+5187576/1
CCCFFFFFHHGHHIJJJHIIJJJJJHHJJJJJJIIJJIIIJJCFHIJJJJ
@1130328/1
ccggcataatgagtacatcatttacatcaccgtgatctaatatttgagca
+1130328/1
@@CBDDFFD?BFHFDBFGFGFDHGEGIIIIIIIGEFF@HIIDHGIIGDHG
@7321387/1
aacaacacaattgtcggcagctgggaatcctttg
+7321387/1
@@CFFD=DBDH8A<EBGGI>EG@9BABHGB@BHG
@603623/1
ccaaacagtatctaaagacatgccactgtcaagaaaaattgctccagcaa
+603623/1
CCCFFFFFHHHHHJJJJJJJIJJJJJJJIJJIJJJJJJJJJJJJJIJJJJ
@97626/1
atttgattcagtttcccgcttctttccaaatctggacattatattgataa
+97626/1
CCCFFFFFHHHHHJJJJJJJJJJJJJJJJJJJJJJJJJJJJJJJJJJJJI
@2672437/1
tcccaatcaattatgatactgtctccttcaacaa
+2672437/1
?@?DBBDDDF?FB:AC?CIA?<C?CE?:ABHIGE
@6238901/1
aagaatatttataaattttctcagtttcacttaaatcttgaaagatatta
+6238901/1
??7:BD>DH?FDFC:CGE<<?AA<:CEFHFHDH@4F@FHE9EDGEHIIGD
@2672544/1
ctcatacttaatccaatgacatggggaagtcaattgctaatattgccatc
+2672544/1
CCCFFFFFHHHHHJJJJJJJJJJJJJJJJJJJJJJJJJJJJJJJJJJJJJ
@5698040/1
atttggaagtgatttgcacgaagcactataggtcgaccttctcggccaag
+5698040/1
CCCFFFFFHHHHHJJJJJJJJJJJGIIJJJJJIJJJJJJJJJJIJJJJJJ
@5698554/1
gggagaccttggctttgccgcttgttgctgtacttgaggctgagatgaag
+5698554/1
CCCFFFFFHHGHHJJIJJJJJGIJJIJJJJHIIJJIHIJFJJIJJIJJJG
@3158336/1
gcaatttccaagaaactttacttttcacaaataaatataaaaagaaaata
+3158336/1
=?@?BDDAHHHFFHGHIGIE<FHGDHGEHGIEHEFGEGFBGDGHIIIGII
@3158521/1
gtaatactttgtagatatcagacatttcttcagggagaatttttaaccat
+3158521/1
@@@FDDEDHDFHFHEHGGGHIGJJJGHCHIIEHECGIACGHGGIIJDGGH
@6759520/1
atttagctatcctgtagtttcgtcctatacctttgaatg
+6759520/1
@@?DADDDFAFFHJEDHEJIJGGGG7HHGEHEIGJJGC>
@7323246/1
ctgctgttgctgaggctgttgtggtctctgctgttgctgaggctgctgtg
+7323246/1
CC@FFFFAHHFHDGEEIIGCHDCC3FH4??EHGGGGGBDDDGIIGF9?//
@1646442/1
ctcaaccttttgtaacatcgacaacaccgcttgtgcggcaatatgtttgg
+1646442/1
CCCFFFFFHHHHHIJJJJJJJJJJJJJJJJIJJIIJJJJJIJJIJIJIJJ
@3158993/1
cttacaaacagaatccttaactgtccttctaacctgttcttcttgaagtt
+3158993/1
CCCFFFFFHHHHHJJJJJJJJJJJJJJJJJJJJJJJIJJJJJJJJJJJIJ
@2157741/1
cagtaaaataacatgccattaataattaaatgaaaaatgaaataggttaa
+2157741/1
CCCFFFFFHHHHHJJJJJJJJJJJJJJJJJJJJJJJJJJJJJJJJJJJJJ
@7878153/1
cttgcaagaggtaacttctgtcttgaaatctgtagcccaatattgattcc
+7878153/1
@@@F7=BDFDFDBEGF>GHIGG<FGEEAAHHEEFHH3?GEDDBD>GHED9
@3676049/1
cttgcgtagcatactttatcgtaacggtcatttctttttcttgatctctt
+3676049/1
CCCFFFDFHHHGHJJJJJJJJHIJJJJHIJJJJJJJJJJJJJJJIJJJJJ
@6243024/1
cgctaatttaaaaattgaatagtttttatga
+6243024/1
@@@<DDDDHHHBFCG:CFEGBBH4CHG?F@?
@2158193/1
ctcaggagaaatttcaatttttgcaaattgttcgtagtgaagaactgaaa
+2158193/1
CCCFFFFFHHHHHJJJJJJJJJJJIJJJJJGHIJGIJIJJJJJJJJJJJJ
@3676541/1
ctcatgttataacattatgcagttcattacctaagatatttgttatgatc
+3676541/1
?@@:=BDDAFFFBEIIIEEEFF@HEEEHIIIDHE>3?:CFBBCFFADFFI
@5700326/1
aacgccaataattgttctttcatgatactctcaagatccctgattacttc
+5700326/1
CCCFFFFFHHHHHJHHIJJJJJJJJJJJJJJJJJJJJJJJJJJJJJJJJJ
@101879/1
caattgcattccctttcacactagggacatgaggtgaaattattggtatt
+101879/1
CCCFFFFFHHHHHJJJJJJJJJJJJJJIJJJJJJHHHIJJJJJJJJGIJJ
@5194313/1
gggggaacgagaaccaatttcttttttaaaataatcagcaaaatccaaaa
+5194313/1
CCCFFFFFHHHHHJJJJJJJJJJJJIJJJJJIJJJIJJJJJJJJJJJJJJ
@1648858/1
gccataccgtacgctcaaacaagcaaatgtgacattattgactaaggccg
+1648858/1
CCCFFFFFHHHHHJJJJJJJJJJJJJJJJIJJIJJJJJJJJJJJJJIJJJ
@3680440/1
gccacgcatgtcccatactccctggttgggaagtgcttgttgttttgcag
+3680440/1
CCCFFFFFHHHHHJJJJJJIJJJJJHIJIJHHIHHJJJJHJJHJJJJJJJ
@6247511/1
ccttttgggcggtaccatggtataactatcttattgagataattatcttt
+6247511/1
CCCFFFFFADFHHBGGHIGJEBDHFFGGHIGGGCHIHICFDHHB>FHCFE
@608269/1
gaaagaacctagtgtgatggcgtttctgaaccactataaatgtaatcggt
+608269/1
CCCFFFFFHHHHHIGHIJJJJJHJJJJJIJJJJJJJJJJJJJIJIJJJJE
@1136090/1
aataatctttgtttagtttcttttttgatgttacagagtttagtggctct
+1136090/1
CCCFFFFFHHHHHJJJGIJJIJJJJJJJJJIJJJJJIJHJJIJHIJJJJI
@1649561/1
tggatgtagataggctggcctgcttgtggaaaaccaccacaaatccactt
+1649561/1
:=?DBDD?D>BFH;BGIIADDGGHIEH>BGEAG>BDDFHIGHIA@D<?FF
@3161970/1
cgacaattgtaccaagctctggcattttcctgtgactgatttttcttcaa
+3161970/1
CCCFFFFFHHHHHJJJJJJJJJJJJJJJJJJJHIIJJJIJJJJJJJJJJJ
@6763325/1
tcttcacttcagcataaactggagtttttcccgga
+6763325/1
;8?D?DDDD?F4<CG@>EACHE;F<:F<@?FHBH8
@7880325/1
cgactgatgatttgaggttcttgtggaattgtgacactttgatgttgtaa
+7880325/1
@@<DDDAAFDFBFIFB9<FEEE@H@GG>ACHHGEFCHH9DH9DF@DC;?B
@5705551/1
tactgttttcgaattccaaattctaatcatgggtcgggcatttttactac
+5705551/1
CCCFFEFFHHFHHJJJJJJJJJJJJJJJIJJJJGHIJIIGIJJJJIJIJI
@4699819/1
ctccttcaacaatcgtcggtacaatgtaatatgagttttctttgttttca
+4699819/1
CCCFFFFFHHHHHJJJIJJHIJJJJJHJJJJJJJJJJJJJJJJJIJJJJJ
@609317/1
gctgctgtggtctctgctgttgctgttgttgctgaggctgctgtggtctc
+609317/1
CCCFFFFFHHHHHJJJJJJJJJJJJHIJHIJJJJJJJJIJIJJEIIGIJI
@609615/1
gttcatctatattttttaaggaagtaagtgcaggggaacgagaaccaatt
+609615/1
CCCFFFFFHHHHHJJJJJJJJJJJGHIEHHIIJJJJJJJJJJHJJJJJJJ
@3683751/1
cctaggcaaggtacagcctcaccacctcaaccgaacacttctaggttaca
+3683751/1
CCCFFFFFHHHHHJJJJJJJJJJJJJJJJJJJJJJJJJJJJIJJJIJJJJ
@609906/1
ttcgtattgatatcacatttttgtaaacttaattcaccagcatatatatt
+609906/1
CCCFFFFFHHHHHJJJJJJJJJJJJJJJJJJJJJJJJJJJJJJJJJJJJJ
@3684061/1
ctttaagacactgactaaaatattgttcaagttcacgaggagtattcttg
+3684061/1
CCCFFFFFHHHHHJJJJJJJJJJJJJJJJJJJJJJJJIJJJJGIJJJJJJ
@7880653/1
ctttttttgacctacccttgccgatagcaataaggcctttggctttaacc
+7880653/1
CCCFFFFFDHHHHFIAFEBHGE6@GEGIIIIE3<9@FGI<FHGIIIIIII
@2679367/1
ttttgttattggtttccttatcagtaatctcgaatctattatctcttgga
+2679367/1
CCCFFFFFHHHDDHIJJJJJJJJJIGJJJJJJIIIJJJJJJJJJJJJJJI
@3163555/1
gtcgtgcatggtttaagaaagaccaaaggtttctgttgagctagtcattt
+3163555/1
BB@FFFFFHHHHHJJIJJJIIIJJIIJJJGHIJJJIJJFIJJJJHIIJJJ
@6252948/1
ctcttgttttgcttctttttttgacctacccttgccgatag
+6252948/1
@@CFAFDDD?FAFHFHGIJJEH6CGDDDGHIGIIGII6@:A
@3686307/1
cctttgtgagccacatcaatgttaaggaatggtttccaaccaataattgc
+3686307/1
@@CFFFDEHHFHHJJJJJIJJJIJIHGIJIJICGHGIGJJJJJGIIJJGI
@6766044/1
gtgagaagctgcaacggctgctatag
+6766044/1
@@@DDFDEGDFHDGEAGGB<CECIEG
@7331844/1
ctttctaatgtttcttcatttaaaaccgctgtgtctctttctttttttgt
+7331844/1
CCCFFFDDHGFHHJIIIJJFIJIIJJJIGFHHGEGHEDFGF9BFHGIGIF
@7331873/1
atgctctccaaaattgtaaatccaggaacttcccagtcatcaggaataaa
+7331873/1
@C@FDFFFHFFHGJIHEBEHGAGGIJGEIHDHGHIJGG@AFABFGC9F@G
@107064/1
cttcatttccaacaggtagtaagtgatcattaagttcgccgatcttgtac
+107064/1
CCCFFFFFHHHHHJJJFHIHJJJIIJJJJJJJJJJJJJJJJJJJJJJJJJ
@2164368/1
ccgctgtagtacaaatttctatttccgattatttttcctttgatgctgct
+2164368/1
CCCFFFDFHHHHHJJJJJJJJJJJJJJJJJJJJJJJJJJJJJJJJJJJJJ
@2164386/1
tttcaagaatatattcccgtgtgatatgatatgggttgctgtttacacca
+2164386/1
CCCFFFFFHHHHHJJJJJJGHGHJJJJJJJJJJJJFHIIIJHIJIJJGII
@1138960/1
gtagaagcaggatgacacttaggtcgtgcatggtttaagaaagaccaaag
+1138960/1
BBCFFFFFHHHHHJJJJJJJJJJIJJHHIIJJJGHJJJJJJJJJJJJJJJ
@5199800/1
ctcagagctaccttggcagctgctaattttgcttggtgtttgttttctcc
+5199800/1
CCCFFFFFHHHHHJJJJJJJJJJJJGHIJJJJJJJJFGHIJJGHIJJJIG
@4183576/1
cccatggcagcaaatctacttgatcctatagtttctcctacggagactgt
+4183576/1
CCCFFFFFGHHHHJJJJJJJJJJJJJJIJJJIIJJIJJJJIJJIJGHIJG
@7332517/1
cacatactcttgttacaacatatttcaacatgtatccttttgggcggtac
+7332517/1
@CCFDFFFHHFGH@GGIH>@GGEH@EGEHICECEEECE?<?C@?@@0;;;
@4183763/1
gggttcatgagttccactttcacaatcaattaattggtaacatggtaaaa
+4183763/1
@@CBDEEFHFDBDFHIIIJJIIGIHECFGGIIGIGJJEGHIIHIGDFGIJ
@5713458/1
ggttcttcttcttttttccacgtgaaatctttaggctgcagctcaaccat
+5713458/1
BCBFFFFFHHHHHJJJJJJJJJJJJJJJJJJJJGJJJJJJJJJJJJJJJJ
@107845/1
ccgtgatctaatatttgagcagaaggtgctggtgcatgtaatactttgta
+107845/1
CCCFFFFFHHHHGJJJJJJJJJIJJJHHIJJJIIJJJJHHJJJJJJJJII
@4703000/1
tgcctcagagctaccttggcagctgctaattttgcttggtgtttgttttc
+4703000/1
CCCFFFFFHHHHHJJHIJJJJJJJJJJJJIIIIIJIJJJDGHIIJHIJJJ
@6258087/1
ctgctgctggggctgttgttgccactg
+6258087/1
@@@DF?DDD?DAD@GHGGFHHC>?F<:
@5201441/1
ccactatctaaataaatagctgcagctaatgattcaaataagtcaccaag
+5201441/1
CCCFFFFFHHHHHJJJJJJJJJJIJJJJJJJJJJJGB@@EHHGIJJJJJJ
@2165568/1
aggagatactggttgttgttgaggtggtagttgagtttggtgggtagggg
+2165568/1
?BBFFFFFHHHHHIJIJJIJJIJJHGICGHHIJHIGIIJJBHHJFGIJJJ
@2166142/1
cctacggagactgtatacctaaaagtgggttcatgaattgctccctccac
+2166142/1
?@@FFFDDHHGHHHBHIIGHHGIGGIGEIIIFEIIGEHIAEHEHEGGHGH
@109725/1
ctctgtatcaacaactgtaccagccggcacattcatatttctcccatctg
+109725/1
CCCFFFFFHHHHHJJJJIJJIIJJJJJJJJJJJJJJJJJJIJJJJJJJJJ
@3693758/1
ggctttgccgcttgttgctgtacttgaggctgagatgaaggtggtctgct
+3693758/1
CCCFFFFFHHHHHJIJIJJJEHIJJJJJJJJGIJJJJIIJJBDHFHIJJC
@3170285/1
gctccaattgcattccctttcacactagggacatgaggtgaaattattgg
+3170285/1
CCCFFFFEHHHHFHHIJGIIIIJJJFIJJIJHIGJJJJ?FHHJJJJJJJJ
@5203832/1
ctcatcttcatcatccaagccgtaatgaatggtgttgctt
+5203832/1
CCCFFFFFHHHHHJIIJJJJJJJJJJIGGGJJEGHJJJJJ
@5204024/1
gggttcttaagtttgttgaagctacaaaagagatgggaatgattgttaat
+5204024/1
BBCDDFFFHHHHHJJIJJJJJJJJJJJJJJJJHJIJJJJJJJJJJJJJJJ
@6771296/1
cactgttttcaccggaggaatttgtttgtg
+6771296/1
@@CDDDDDHFHHFIIFHIGCGGIIFE?@1C
@6771427/1
ctcttgttttgcttctttttttgacctacccttgccg
+6771427/1
?@@F@D;DHHH<AGCDEHIIIFBAFC1:F3?B;BGBF
@1658786/1
gttgttgttgaggtggtagttgagtttggtgggtaggggttgtttcccta
+1658786/1
@@@FFFFEHHDHHAFHFFHHHIHHHIIJI:EHI?FGHIJDFHHIIGIIJG
@2170399/1
aggacgtgctgtaccttgtatactagcatgactgactagatagaagtcta
+2170399/1
?BBFFFFFHHHHHJJJJJJJJJJJJJJJJJJJJJJJJJJJJJJJJJGHJJ
@1660096/1
cctatccttagtcttcagttcagcttttggattagaatatacagcataag
+1660096/1
CCCFFFFFHHHHHJJJJJJJJJJJJJJJJJIJJJJJJJJJJJJJJJJIJJ
@1660266/1
ctttgactaaatactcctgaaggagtgatatcggtgtttttgagctcata
+1660266/1
@C@FFFFFGHHHGGJIIGIHGIIIJCEHHIJJJJ;CCFDGH>HEGHGJJJ
@112838/1
ctggaaagcagctcttgcagcattgacactggcgttttggtgggcatggc
+112838/1
CCCFFFFFHHHHHJJJJJJJJJJJJJJJJJJJJJHIJJJJHIJJJJJJJI
@113135/1
gcttggtgtttgttttctcctactccgacaaacgccatcctctcattctt
+113135/1
@<@DDDDDABFHCFEBGA>:AEGGFCGGHG:FDBDDEHI>FGHFGAFGFH
@4188217/1
actatcaatactttaagagtactaccaactcatactgtcttcagcctcat
+4188217/1
CCCFFFFFHHHHHJJJJJJIHIJJJJJJJJJJJJJJJIJJJJJJJJJJJJ
@1660423/1
atcaccgatagtttccaaacgctccagattgatgccatcgtttgcattag
+1660423/1
CCCFFFFAHHHHGJIIIJJJJJIIJJJICHGJJJJJIJJJGGIJJIIJII
@4709054/1
acccatgttaaattttttcagaatcatgtgattttttttcctttcaagaa
+4709054/1
CCCFFFFFHHHHHJJJJJJJJJJJJJJJIIIJJJJJJJJJJJJJJJJJJJ
@1661042/1
tgatgacattcatctataactaatagattgacacgagacaacgtgatata
+1661042/1
@@CFFFFFHHHHHJJIJJIJJJIJJJIIJJJJIIGGHJJIJIJFHGJIJJ
@5205580/1
agctggtgtagaattacagaataactcatgaatgctttctaatgtttctt
+5205580/1
CCCFFFDFHHHHHIJJJJJIJJJJJJJJJJJJIJJJJJJJJJJJIIJJJJ
@3172080/1
atctcgatacagaataattctatgaggcttgtagccaccggtacttttgt
+3172080/1
@@@DDD?D;FDH><A:AFDHHGECHDGCEHG3??49?BGG<?F:BFGIG8
@4189853/1
cctcattttcactcagaagaaataatatctcagcaccaattttatgattt
+4189853/1
@@@ADDDDHHFFHIIA@@CGHIGIIIIIIIGGGEGGGEBFGICBHIIHIG
@3699962/1
ctaaattctgctctgataaattagaatcatcccatagcaaatgatatttg
+3699962/1
CCCFFFFFHHHHGJJGHIJJJIJJJJIJIJJJJJJJJJJJIJJIJIJJJJ
@7341712/1
agcttctcttatagctgtcaactcatgttgcaaaacatgtaaaaattgac
+7341712/1
CCCFFDFFHHHGHIEIEGCBFHAHJIJHGG@HGIGIJJGAGIIIIDECG4
@7342175/1
cttgcctttgttgctgctgtggtggttcttgccttt
+7342175/1
@@C?DDDDDHBHDHGIJDHIHE:C=8?ADFGFH9CD
@7342534/1
gtgcatggtttaagaaagaccaaaggttt
+7342534/1
@@@D?DDD<DFFHEG4ACEGHEHGGD?@H
@1148855/1
cttgaggcttatacctagtgcttctgtaaaacgccaataattgttctttc
+1148855/1
CCCFFFFFHHHHHJJIJJHJJJJJJJJJJJJJJJJJJJJJJJJHIJJJJJ
@1148892/1
gtgagttaaaacagtacatcgcacaacaaacacttggggagttaaatcaa
+1148892/1
CBCFFFFFHHHHHJIIJJJJJJJJJIJJJIJJJJJJIJJJJGHIJJJJJJ
@1148918/1
tttactaaaaggctacacaaacaatcacctgaatccttagaattcaaaaa
+1148918/1
CCCFFFFFHHHHGIJJJJJJJJJJJJJJJJJJJJGIIJJJJJJJJIJJJJ
@3701956/1
ctctaattgtaaaaatgttatccatttttgggttaataacgccaacaaat
+3701956/1
CCCFFFFFHHHHHJJJJJJJJJJJJJIJJIJJEHGIIIJIJJJIIJIJJI
@5720007/1
ttctaacttaatgcaagcttctcttatagctgtcaactcatgttgcaaaa
+5720007/1
CCCFFFFFHHHHHJJJJJJJJJJJJJJJJJJJJJJJJJJJJJJJJJJJJJ
@6777327/1
gctttgacttctcatttcttgaagtttattttctttagcctctaattttc
+6777327/1
CCCFFFFDBHFD4?E>>GD@@EF9C@ADGHIGHCEGEE?EFGIGGIGE?@
@4710902/1
gccaatagctgtgggttatatggtgattgatgccattcaactttgcatta
+4710902/1
CCCFFFFFHHHHHJJGHIJJJJJFHHJJJJJJJJJJJJJJJJJJJJJJJJ
@6267289/1
gtctattgacagcatgatgacattcatctataactaatagattgacacg
+6267289/1
@?@F=DFA<F<BDEHAAFHBBHHGIAFIGEG?FHDHH@GGBBFGGHGH>
@6777998/1
gaaattattggtatttcttttttccaaattgcctctccattcaattgaag
+6777998/1
@@@?DFFFHHDHDHEDDGIJJIDGGHGHHGE@GHFAG>ACFIG@IGIICG
@4711536/1
tcccaatcaattatgatactgtctccttcaacaatcgtcggtacaatgta
+4711536/1
CCCFFDFFHHHHHJGIIIIGHHIJHJJIIIIGJJJJJJIIIHIHJGIJDF
@6267528/1
gtgacactttgatgttgtaaggtgctgagg
+6267528/1
@@?B1B:BCF<?DB44<CE4?C:C<C@:3C
@117012/1
ccgaggtttaaattttttccgctgtagtacaa
+117012/1
???1B?DBDDDBAE4A@CE<AEE::1??DCAD
@3704225/1
gtctctgctgttgctgaggctgttgtggtctctgctgttgctgaggctgc
+3704225/1
CCCFFFFFHHHHHJJJJJJJJJHJIGIJGIIJJJJJJJJJJJJJJJJJJG
@619744/1
gttgccttaaaacaatgtcaagagcttggattgcctcctgcggaccatta
+619744/1
CCCFFFFFHHHHHJJJJJJJJJJJJJJJJJJJJJJJJJJJJJJJJJJJJH
@4191766/1
ctccggccaagatcagccgtgtttggtagaagcaggatgacacttaggtc
+4191766/1
CCCFFFFFHHHHHJJJJJJGIHJJJJHJJJJJJJJJJJJJJJJJJJJJHH
@5207135/1
cattctgtagtacaccttccaaacagtatctaaagacatgccactgtcaa
+5207135/1
CCCFFFFDHHHHHJJIJJJJJJJJJJHJJJJJJJJIJJJJJJJJJJJJJI
@6778951/1
aaccgtacttctagcattagaagtttcttctccagctaaggctgtatcat
+6778951/1
@@@DDDDDA<FHABHEE@EH44AA@DAGEFH4CDFEBD<?:?9?3?>FIE
@4713383/1
ctattagttcatctatattttttaaggaagtaagtgcaggggaacgagaa
+4713383/1
CCCFFDDDHHGHHJJIJJJJJJJJJJJJJJHIIJFHIJJJJJJJJJJJJJ
@5722594/1
ctcagttgtttttgcacagaactcagcaactctcggatcttctatcctta
+5722594/1
CCCFFFFFFHHHHJJJJJJJJJJJJJJJJJJJJJJJJJJJJJJJJJJJJJ
@3708249/1
ctccaattgcattccctttcacactagggacatgaggtgaaattattggt
+3708249/1
CCCFFFFFHHHHHJJJJJJJJJJJJJJJJJJHJJIIJ?FFHIIJJIJJJ?
@4713574/1
gttgggattcattatccattctcccctaggctttgctttaggatcatcat
+4713574/1
CCCFFFFFHHHHHJJJJJJJJJJJJJJJJJJJJJJJJJJJJJIJJJJJJJ
@6780253/1
gtaacaaatctttgaataacttcagctaggccaggtgaaagatgccggaa
+6780253/1
@??DDFADDDFFH9AEFHEG9ACF@4<<<AFFH?AFH?FHDD??@FB6@6
@2177239/1
gctcttcatgccactgattgatgtcccaatggtccacacctttgtcacca
+2177239/1
@@CFFFFFHHHHHJJJJIGCHJJIJJJJJJEHHHIJJJJJJJJJHIIJJJ
@2177333/1
gctcttcatgccactgattgatgtcccaatg
+2177333/1
CCCFFFFFHHHHHJJJJIJJJJJJJJJJJJJ
@7346674/1
ttctgaaacaccatctcgatacagaataattctatgaggcttgtagccac
+7346674/1
@@@DD?DD8BFFHBGIIIIIEHEH9@FE<<GGEGIGCCC<BB??B@D?DF
@3178019/1
ctttactaaaaggctacacaaacaatcacctgaatccttagaattcaaaa
+3178019/1
CCCFFFFFGDHHHIJGIJJJJJJJIJJGIIIIJJGECHCGHGICHGIJIJ
@4193963/1
cttttttttgttcctttttgaattaaaatcacctgctccaggtaatggaa
+4193963/1
CCCFFFFFHHHFHIJIJIJJJJJJJJJJJJJJJJJJJJJJIJ=BFHIJJJ
@4194019/1
tagctttattctcattaaggaattccggtttctcaaaacatggagctgga
+4194019/1
CCCFFFFFHHGHHJJJJJIJHJJJJJJJIJJJJJJJJJJJJJJGIJJJJG
@4194280/1
ctacacaaacaatcacctgaatccttagaattcaaaaattcaaacttaaa
+4194280/1
CCCFFFFFHHHHHJJJJJJIJIJIIJJJIJJJIIIJJIJJGHHIJJJJJJ
@5208468/1
caggttttgggtagttgggtaatattttgataacgtggatgtagataggc
+5208468/1
@BCFDEFFHHHFHIHJJJJFHJJJJJJJJIJJJJJHIJIJJHIJJJJJJJ
@3710914/1
ttcatttctcccgatacaatttcttgttttttatcatcctctttatttac
+3710914/1
CCCFFFFFHHHHHJJJJJJIJJJJJJHIJJJJJJIIJJIJJJJJJJJJJJ
@4714605/1
gatgcaatcaactgaagaactgtatctccgagaaattctaacctctgatt
+4714605/1
CCCFFFFFHHHHHJJJJIJJJJJIJJJJJJIJJJJJJJJJJJJJJJJJJJ
@1152516/1
ggctccttgaatgaatttttcattcctccatactccttgtcttacaggta
+1152516/1
@@CFFFFFHBHBHIJJJJJIFCHGHHGGGBFHIGFGHIJHFIIIIEGDF>
@5724458/1
ctaaattctgctctgataaattagaatcatcccatagcaaatggtatttg
+5724458/1
CCCFFFFFHHHHHJJJJJJJJJJJJJJJJJJJJJJJJJJJJJJJCGIJJJ
@120737/1
tctgaagggcggtcccctcttttgggtggaatgtatgacgatgatttgat
+120737/1
BCCFFFFFHHHHHJJJJJJJJJJJJIFHIJJJJHIJJJJJHHHHHHFFCD
@1667180/1
ggtaggggttgtttccctagactgtggttgagacacttgctggggaggtg
+1667180/1
@CBFFFFFFHHHHJJJJJJJJJJJGIJJJJJJJJJJJJJJJJJJJJJJ@H
@1667408/1
gcaaatgtgacattattgactaaggccgatctgaggtctgtcaattcacc
+1667408/1
CCCFFFFFGHHHHIJJJIJJJJJHGIIJJJJJGIGIFFHHIIJJJJJJJJ
@7348988/1
ctcatcaagaacttggtaaactcttagatcttcattttgttgccttaatc
+7348988/1
CCCFDFFFFHFGHGEH<DEFIH:FFHICHHGI<EHHE>GCEG??FGHCHI
@6272176/1
cgtccaatcagattgaaaaaaacaagttgtataacacaattaaaaagtaa
+6272176/1
@@;DDDDDHHDFHHGGBE<FHIEIGEC?F4<DHGDHGIGAC?BFGG68B@
@3181241/1
ggcacattgcagttgctatcatacattcttaatatctgtgtattaagcct
+3181241/1
CCCFFFFFHHHHHIJJJIJJJJJJJIJJJJJJJJJJJJHIGHIJJJJJJJ
@5212165/1
gcctcatgttataacattatgcagttcattacctaagatatttgttatga
+5212165/1
CCCFFFFFHHHHHJJJJJJJJJJJJJJJJJJJJJJJJJJJJJJJJJJJJJ
@7351550/1
caacagccccagcagcagcagaggcaacaacagcctcagcagcagcagtg
+7351550/1
C@@DFFDDHHHHHJGDBBGGIGHGHIJG9?FH@HIJJBDGHDF>FIJG=C
@1667848/1
ccaaaattgtaaatccaggaacttcccagtcatcaggaataaagtcatta
+1667848/1
C@CFFFFFHHHHHJIJJJJJJJJJJJJJIHIIJIIIIJJIJJIJDGGIIJ
@3182081/1
ctcttctcttggtgttcaacaaatctcttaatgatatcagtcagcttaca
+3182081/1
CCCFFFFFHHHHCGFHJJJJJJJJJJJJJJGIJJJJJJJJIJJJJJJJJJ
@3715069/1
cgttaacggagtttgctgtcgaatactctgagcttgctgagcgactaatg
+3715069/1
?BBDDFFFHHHHHJJJJJIJJJJJJJJJJJJJJJJJJJJJJJJJJJJJIJ
@122402/1
tttcagtctcatccacattttatgtgctgctaacctcttggcaatttttt
+122402/1
@@CFFFFFHHHGHJJJJJJJJJJJIJJIJJJJJJJJJJJJJJJIJJJJJJ
@6784564/1
caggaacttcccagtcatcaggaataaagtcattaacc
+6784564/1
@?<D=>??8<AD<@GGEIEEFDCAGEGCABB9CFFG>@
@7351910/1
ctatttcattgtgcattaatctatagaaaattttccaaacagtattt
+7351910/1
@@<BDFDBDFFF?GGHG@BDEE>HHCEH9:CGECCHGII8CFF?DD9
@3718211/1
ctgcctttcatgaggaaggccctcttcattttcggtttcgtaggcaggtg
+3718211/1
CCCFFFFFHHHHGJJJJJJJJJIIJJJIJJJJJJJGHIJIHIIIIJJIFG
@6276546/1
ctttgactaaatactcctgaaggagtgatat
+6276546/1
@@@DDDDDDB8ACFH@G?FHGI9AFABAHEF
@1670442/1
cccgattctatttcttggtcatcagtttgagatactgtaatgcattgtag
+1670442/1
CCCFFFFFHHHHHJJJJJJJJJJJJGJJJJJJJJJJJJJJJJJJJJJJJJ
@5212760/1
gttcacactgttcctggctgagagtaattcgtcgcgcattctgttgtata
+5212760/1
CCCFFFFFHHHHHJJJJJJJJJJJHHIJJJJJJJJJJJJJJJJIJJJJJI
@5213025/1
caactagttatgtgagggtgaaggtcctgtaaaatagcttgagaagccct
+5213025/1
CCCFFEFDHDHFFGIIJIHG=FHIFHAHIJJJJIEGGIIIIJIIIGHHGH
@4719525/1
caggctttatgtttttgtattcttcaatggttgctgctaaatcttcaagt
+4719525/1
CCCFFFFFHHHHHJJJJIJIJJJJJJJJJJHIJJJJJJJJJJJJJJJJJH
@2183434/1
cttttatcaggaatggaatgctgagtaacaagattatatgggagagtagc
+2183434/1
CCCFFFFFHHHHHJJJJJJJJJJJJJJJJJJJIJJJJJJJJJJJJJIIJJ
@5729274/1
tctgcactgtgacagtcttcaagcactgagttagaataccaacctgaatt
+5729274/1
CCCFFFFFHHHHHJJHIJJJJJJJJJJJJJIIJJJJJJJJJJJJJJJJJJ
@5214059/1
cttctcatcctaggacgtccacctcgaactgaaggagtgtgccttgacaa
+5214059/1
CCCFFFFFHHHHHIJJJIJJJJJJJIJJJJJIJJIJJFHHIIJJJIJIIJ
@4721315/1
ctgtattataacatgacctaagagttttattaaagttggatcattagcag
+4721315/1
BCCFFFFFHGHHHJJJJJJGJJHJFIIJJJJJJGIIIJJJJJJJJJJJJJ
@4721380/1
tatctaaataaatagctgcagctaatgattcaaataagtcaccaaggacc
+4721380/1
CCCFFFFFHHGHHJIJJJJJJJJJJJJJJIJGAAAEGGEGIIJJJJJIHJ
@7355650/1
gaaaagcttctaaaagatcagccctatccttagtcttcagttcagctttt
+7355650/1
@@BFFFFFHHFGHJCGGIJJBD@FHBGIIGGGIIE>FDDDII>DAEEHGG
@7900757/1
gtttttgagctcatacttaatccaatgacatggggaagtcaattgctaat
+7900757/1
C@CFFFFFFHHHHJIEHHGGGHD<EHIIIGIGIFIIII9DGIIIIICIGH
@4201250/1
gtccacaagaaaaaaggttcttttacccccttcagaatataatagtttca
+4201250/1
CCCFFFFFHHHHHJJJJGHJJJJJJJJJJJJJJJJJJJJJJJJJJIJJJJ
@1672591/1
gaatatttccaatgaattcctctatttcattgtgcattaatctatagaaa
+1672591/1
CCCFFFFFFFFHHGIIIIJIJGJIJJJJJJJJJJIIJJGGIJJJJJJJIJ
@7901978/1
gccatatttaacacacattttgtaaataattttcttaactttacacattt
+7901978/1
@C@FFFFFGHHHGJJIGJIJJJGEGIGIJIIJBFCHIJJJIJGIGIJIJI
@6787615/1
ggcagaagcatagcatgctggacaatatcgcacataatacctgttctgta
+6787615/1
CCCFFFFFGHHGHJJJIIJJIIIIIICHIJGIIEHGIICHGEGGHIGIIJ
@3186305/1
atatataagattacaattcttaacattttttctttaaacaaagaacattg
+3186305/1
CCCFFFFFHHHHHJJJJJJJJJJJJJJJJJJJJJJJJJJJJJJIJJJJJJ
@2186204/1
ctgaactaggcaatgaagttcctgcaggaggtataaacaaacctatgggt
+2186204/1
?=@ADDDDA?FHDF?GFF?IIIGGICFCGHEFFEBGHDH;8DBGDGGDH9
@2186478/1
ctcctcatcaagagcacggcgatactgcaaacaagggatagcactcaagg
+2186478/1
@<@DDEBDFHHHHGGEGEDDDFHIIEGHIIIIIIAEGHIICHGIGGHIHE
@5216707/1
gtccttttatcataatgagatcaagtttttttcgaatcaaatgaagctgt
+5216707/1
C@CFFFFFHHHHHJJJJIJJIJJJJJHJJJJJJJJIJJJJJJJJJJJJJF
@5217212/1
gtttcacttttgttattggtttccttatcagtaatctcgaatctattatc
+5217212/1
BBBFFFFFHHHHHJJJJJJIJJJJJJJJJJJIJJJJJJJJJJJJJJJJJJ
@129100/1
ggcatgctttgcttctttcttagatctaccagtgcccatggcagcaaatc
+129100/1
CCCFFFFFHHHFHJJJIJIJJJJJJJJJJJJIIJJJJIIIJJIJIJJIJJ
@634104/1
gctccctccacctgaactagttcatatttcggagtcgtccctcttctgga
+634104/1
CCCFFFFFHHHHHJJJJIJJHIIJIIJJIIJJJJGHJHIJJJJJIIIJJJ
@6279821/1
cttatacctagtgcttctgtaaaatgccaataattgttctttcatgat
+6279821/1
CCCFDFDDD>A?CFGHAGHII9IHFHBGGCG<FB>@BBF?CGGHIGGG
@3186435/1
cttagctgacatatactaattaagatagcaacccacattggggcttttgt
+3186435/1
CCCFFFFFHHHHHJJJJJJJJJJJJJJIJIIJJJJJJJJJJJJJJIJJJJ
@3186439/1
cccaattctttggtgataagaactatttctttaagaatattttggatttc
+3186439/1
CCCFFFFFHHHHHHIIJJJJGIJJJJJJJJJJJJJJJJJJJJJJJJJJJJ
@7903194/1
cgctaatttaaaaattgaatagtttttatgaaatg
+7903194/1
@@CDDDDD?C4<?FGEIDDHEFG@9EDCHIEGEHC
@3187103/1
catggaatgtgatctccaagttgtgaatcaatttcaggatacgatctggt
+3187103/1
CCCFFFFFHHHHHJJIJJJJIJJHIJJJIJJJJJJIJJJJJJJJJJJJJH
@4202946/1
gtctttctcgataatcaagtgttggtgcattcataattcgggccttaact
+4202946/1
@@@DDDDDF=HHDEHIGDEAEHHHH?EDIDBEFGGIEHHGGIIGIGIIGI
@1674227/1
ccaagctctggcattttcctgtgactgatttttcttcaacatcaacaaat
+1674227/1
CCCFFFFFHHGGHIJJJJJJJHIJJJJJJJJJIJJJJJJIJIJJJIIJJJ
@7359288/1
catgaaacaaaatgtaatctctgttcttttttgaaa
+7359288/1
@@@FFFDDBCFDHAA?FGFBHHDHEHIHDHIBEFI4
@6281438/1
gctttcgcagggtaagtctttcagtctcatcc
+6281438/1
?8:BD4=D@88<C:ACFEHIADCH?EABDA?B
@4203803/1
ggaatgtgatctccaagttgtgaatcaatttcaggatacgatctggttta
+4203803/1
CCCFFFFFHGHHHJJJJGIIIHIJJJJIJJJJJJJJJJJIJJJJJJIIJI
@4725525/1
cttcatttaaaaccgctgtgtctctttctttttttgttagactgatttga
+4725525/1
CCCFFFFFHHHHHJJJJJIJIIJJJJJJJJJJJJJJJJJJJJJJJJJJJJ
@4725878/1
acacaaagggccatcattcatttctcctggatcattataccacaattctg
+4725878/1
CCCFFFFFHHHHHJJJJJJJJJJJJJJJJJIJJJJJJJJJJJJJJJJJJJ
@2188445/1
cctgcaccgatgcaattaatactcatcttctttactaaaaggctacacaa
+2188445/1
CCCFFFDEHHHHHJJJIIIJIIJJJJJJJJJJJJJJJJJJJIJJJJJJJJ
@3188997/1
tgaacacattgggtcgccatacctaaaaccgtatctccaaccctcttcac
+3188997/1
@@@DDDDAAA<:DG9C:CFFF;FFB9?FCGAG???D99FBFFEDFFE@<7
@2701798/1
ctctatttcttgattattaatagtttcagctggatagtggtaggatagag
+2701798/1
@@@DBDDDF?FF>:<CGGIEICHIAHI>F>F<FCFH@GHI?FHG<D<C<F
@3189436/1
gcagcttaagaaaatgaaacaactcagaattcagaaccaatttggaatgt
+3189436/1
CCCFFFFFHHHHHJJJJJJJJJJJJJJJJJJJJJJJJJJJJJJJJJJJJG
@5220246/1
cttttttagttttataggttccttaatcatacaataattagcttaatatt
+5220246/1
CCCFFFFFGHHHHJJJJJHJJJJJJJJJJJJJJJJJIJJJJJJJJIIIJI
@1675163/1
gtggaggccatcgcctggtcatgcataattcttgtagaagaccaataggg
+1675163/1
<@@DDD??FBFD;EGGH9<CFE9EFGC9CFHIG<DFD4DFGB;?DGGC@F
@1161474/1
ctgctctgtaagtggcaagacctccttcttcaagcctagggaaaaggtga
+1161474/1
CCCFFFFFHHHHHIJIJJJJJJJJJJJIJJJJJJJJJJJJJIIJJJJFHG
@6281851/1
gcatcattcattttcttcattgtaacttggcccgcaacaattg
+6281851/1
@@@DFDFDDFHBFGBAHHIIDEHIIIIEGI<HF:EEIDBGIFF
@4204287/1
tgccataatcatatttcttataaattttttcttcataataatctttgttt
+4204287/1
CCCFFFFFHHHHHJJJJJJJJJJJJJJJJJJJJJJJJJJJJJJJJJJIJJ
@7361531/1
ctttgactaaatactcctgaaggagtgatatcggtgtttttgagctcata
+7361531/1
@@CFDFFFHAHHHIIIIEHIIFB:F:FHGGIHHI?:CFEGEBB1BGGGGH
@5221673/1
tcctgcggaccattagttgaagtcccagccctcagataatcccatatcat
+5221673/1
CCCFFFFFHHHHHJJJIJJJJJHIJJJJJJJJJJJJJJJJJJJJJJJJJJ
@7908100/1
cttttgttattggtttccttatcagtaatctcgaatctattatctcttgg
+7908100/1
BCCDDFFFHHFGFCFHGGGGEIJIJGEEEHHEGGGIIIEIGIGJIIICHG
@2190067/1
ctccccttccgggtcatctacatgtcgaagcaatggtgaaataggttctg
+2190067/1
CCCFFFFFHHHHHGHIJIIJJJJJGJJJJJJIJIJJFGIJJJJJJHIIIJ
@3190395/1
tccctcttctggaaagcagctcttgcagcattgacactggcgttttggtg
+3190395/1
C@@FFAEEHFFHHJIGEEGHGEHIJEGI@GHJIGGIGIGGIG??DFDGIG
@6792063/1
ctccaatcgcattccctttcacactagggacatgaggtgaaattattggt
+6792063/1
<@@FFFDFDFHHGCHIAHHGHIIIGIIFEIIIEDFHGFECBFAGGHIGIB
@2190888/1
gtgcttgtcttccacccttttttttgttcctt
+2190888/1
??<D7DADF?FB:<AEGIEEE<?1???D9?FD
@2191309/1
aggcatagttatttggaagtgatttgcacgaagcactataggtcgacctt
+2191309/1
@@?DDDDB2AFDH<BCBEDHBIB@?FHEDBFGB@ECGFIE<?0:?F@?FB
@3191603/1
ctcagagctaccttggcagctgctaattttgcttggtgtttgttttctcc
+3191603/1
@@@DDDDDDAHBHFDBEFF@HGGH>FGHIE9CGHFH::?BGHDE9BFHHG
@4730583/1
cacctttgaagttgaataagttattattcttct
+4730583/1
@<@DDDDD>BF<FCA4<ECHFBHGGHGEDBFFE
@7911706/1
atcgacaacaccgcttgtgcggcaatatgtttggcttgctgttttgt
+7911706/1
@@CFFADAHHHHGJFEB@CHIIJFGIAHIIIIJJDHIGGEEDEHHG;
@2706971/1
ttgttgctgaggctgctgtggtctctgctgttgttgttgttgctgaggct
+2706971/1
CCCFFDDFHBHHHIGGIJJIIFDHIIIJEE<EEGCHGDGDFGGGEHGGB;
@5737746/1
gtcacaactaacaatgggccacaactcatattgatcgtcaaatgaaacat
+5737746/1
CCCFFFFFHHHHHJJJJJJJJJJJJJJJJJJJJJJJJJJJJJJJJJJJJJ
@2194335/1
cataattcgggccttaactttagtgaactggtcatcaactgagaggccaa
+2194335/1
B@CFDFFFHHHHHJJJJJJJJJJHIIJJJJJHJJJJJJJJJJJJJJJJJJ
@3728110/1
gcttggtgtttgttttctcctactccgacaaacgccatcctctcattctt
+3728110/1
CCCFFFDDHGHHHJJJGJJJJJJJJJJJJJJJJJJJJJJJJJJJJJJJJJ
@7363823/1
ttgcagttaaaccaagaacatgtggcctatcctctggaggaattccttta
+7363823/1
@CCFFBDFHHFH?HBGGIJBHGHI>GFHIIGGGGE@HGFEDDHIGIGDHI
@1679041/1
gtcacaactaacaatgggccacaactcatattgatcgtcaaatgaaacat
+1679041/1
@CCFFFFFHHHHHIGGIIIJGGIIJIJGIIGJJIJGIHIIIIIIGGHGHI
@7364111/1
ctcctgcggaccattagttgaagtcccagccctcagataatcccatatca
+7364111/1
?1?DDFDAAFDA?FDHIGHHBF9C?C>B@GGIEGGIFH?DDGF@FH=9=B
@5228969/1
ctctatttcattgtgcattaatctatagaaaattttccaaacagtattta
+5228969/1
@@@DDDDDFB?CDHCFGC<CI9FBFHEGGGGICA?CHDGGFHGB1?GB9C
@3728834/1
ctcatttctgataggttctgcaatttccaagaaactttacttttcacaaa
+3728834/1
CCCFFFDFHHHHHJJFDHIJJJJJIJJJJJJJJJGIIJJJIJJJJIJIJJ
@133896/1
tctctttctttttttgttagactgatttgatagagcacggaaggtggaat
+133896/1
@@@DD?ABCCFFD@GICEBH?FHE??GCHIEHCHIICBFH@HHC.=FH;7
@3730570/1
agcaggaggttgttgcatcctttgctcttgaggaagttggtgtagaggtg
+3730570/1
@@@DADDDFFDA<E:CAABFHAFH>CHDA?FGIFB@GFDG0?B@DDFD/8
@4210739/1
aggggaacgagaaccaatttcttttttaaaataatcagcaaaatccaaaa
+4210739/1
@CCFFFFFHHHHHJJIGJJJJJJJJJJIJJJJJJJJJJJJJJJJJJJJJJ
@7918632/1
gactaggatgagcatccatggaacctacaacagctgctattgaaggcttt
+7918632/1
BCCDFFFDHHGHH>GIJCGIJIJJIGEGIIJJIJIJJHDDGEH9FGHDIE
@5232253/1
cttcatcagggaaattagttattccactccttttcccgtttttattatcg
+5232253/1
CCCFFFFFHHHDHJGIFHHI3AFHIHHHHHHIJIJIJIDGGIJJJJIJIH
@2716941/1
catggtttcaatgatttccctgttgaccttacggggacacttatcaggtt
+2716941/1
CCCFFBDFHHHGHJJJJJJJIIEHIIIJJJJJIJJIIJIJJJJJJJJJHI
@4212806/1
atagagagtaattcctttccattttcaggaagttcacgaacaaatcttgg
+4212806/1
CCCFFFFFFHHHHJJJJJJJJJJJJJIJJJJJHIJJJJJJJJJJJJJJJJ
@4735860/1
aattaataggaagtctaacagtgcaataatacataaattttccttcaaaa
+4735860/1
CCCFFFFFHHHHHJJJIIJIJJJJIJJJIIJJJJIJIJJIJIIIJJGIGI
@5740330/1
ctccaatcgcattccctttcacactagggacatgaggtgaaattattggt
+5740330/1
CCCFFFFFHHHHHJJJJJJJJJJJJJJJJIJJJJJJJHHIIJJJJJJJJF
@1169388/1
gttgaggaggtccctgttgttccattgcttgaggtctggtaattggagcg
+1169388/1
CCCFFFFFHHHHHJJJJJJIJJJJJJJJJJJIJJGHJJJHGIJJJJJJIJ
@4736384/1
gtggtctatcctctggaggaattcctttaaactgatccatgatcaatctc
+4736384/1
@@@FDEFFHHGHHJGICGHHJJIIIJJIIGHGHIGGEGHHEGHHHFHIJG
@641155/1
gtctcatccacattttatgtgctgctaacctcttggcaatttttttcgat
+641155/1
CCCFFFFFHHHHHJJJJJJIJJJJJJJJJJJJJJJJJJJJJJJJJJJJJJ
@2717981/1
gtgcttctgaagaggacatccccgtaccataacaaactgctacaggtagt
+2717981/1
CCCFFFFFHHHHHJJJJJJJJJJJIJJJJJJJIJJJJJJJJJJJJJFHII
@1683513/1
ccggcataatgagtacatcatttacatcaccgtgatctaatatttgagca
+1683513/1
CCCFFFFFHHHHHHHIIJJJIJJJJIJJJJIJHIHIIJJJJJJJJJJIJJ
@6289761/1
tggttcttcagtatgcatattaagttcttttcatgattatatatatgaaa
+6289761/1
@@@DDFFFFFHFFBHIHHJIJIGGFHIGIJJJGII4?FBGGGEIJFGIGI
@6289905/1
gccgtgtttggtagaagcaggatgacacttaggtcgtgcatggttta
+6289905/1
BCCFDDDFFHHHHJIJJIJJJDGDGEE@GEGCH@GGHIIIIEADHFC
@6290395/1
gtggtcttttgtcaaagctactccttggcccatttaaacatttgtaaata
+6290395/1
@@@DDDDFHDDHHAAGBBHHIGHIIGGHIHJIGIIIIIIIJJIE@GCHG<
@4215269/1
ctgaggagcatgttcttgcctttgttgctgctgtggtggttcttgccttt
+4215269/1
@@@FFFFFHFFFHIJGJIIJJIIJDHGGHIIGGJIICFG@DGGGHIJJJI
@642507/1
cttgtatactagcatgactgactagatagaagtctaattcagtagggtga
+642507/1
CCCFFFFFHHHHHJJJJJJJJJJJJJJJJIJJIJJJJJJJJJIJJJJFHG
@1684763/1
catggcaggaagttttctcgcaacttaggttatgcgaagtacataacttt
+1684763/1
CCCFFFFFHDHGCHIIGIIIGFHGIJGII?GHIJIIDGGBFHEIIJIIJJ
@1685163/1
ctctatttcattgtgcattaatctatagaaaattttccagacagtattta
+1685163/1
CCCFFFFFHHHHHJJJJJJJJJJJJJJJJJJJJJJJJJJJJJJJIJJJJJ
@140193/1
aaaacgtaagtggaagcataagctcccaattctttggtgataagaactat
+140193/1
CCCFFFFDHHFHGBHIJJJJIJIIJJJJGIJJJJJJJIJGGIJJIGJJIJ
@7371206/1
ccaaaagcctgtggggccagttctggaggatgaagtttt
+7371206/1
@@@F?BDEHHHDBBEHGI?GFEHGGGGHF?DHHIGDDFG
@7924292/1
gcagcattgacactggcgttttggtgggcatggcctgcagctcccttttt
+7924292/1
@@@D?FDFH?CCH<AAGE@G6FGFCE=GGGGIGFHIJB93BF3BFGGA>F
@3199461/1
cttttggaagctttacaactcctaatcctgtttcatccgcaattttctgg
+3199461/1
CCCFFFFFHHHHHJJJJJIIJJJJJJJJIJIJJJJJJJJJJJJJJJJJJI
@6801183/1
cttggtattcgagctgacttgggaggtttggtgcccgcccgccatattgt
+6801183/1
@@@DADDDHHH>FHIIBFGHHCFGII?EHHIGHHGJJIIJA<FAGGIJEH
@2723726/1
gtaccataacaaactgctacaggtagtgtcgacaattgtaccaagctctg
+2723726/1
CCCFFFFFHHHHHJJJJJJJJJJFHJHIIJJJJJJJJJIJJIJJJJJJJJ
@5743242/1
cccttttctatgctacttttttccaattccaaattctaatcatgggtcgg
+5743242/1
CCCFFFFFHHHHHJJJJJJJJJJJJHJJJJJJIJJJJJJJJJJJJJFGIJ
@7925652/1
ccggtttctcaaaacatggagctggatgaggaaatttttcataaagaagt
+7925652/1
B@CFDDFFHFDHDIGGIJEFGIJJ@EA<FHIGIIAGGGIIEBCEEHE9FB
@1172998/1
ctaggatgttcagttaactttctagctaatagtccaatcttcaattgttt
+1172998/1
CCCFFFFFHHHHHIJJJJJJJJJJJJJJJJJJIIJJHIJJJJJJJJJHIJ
@140499/1
gcttcttcaagagggatgggctctgaaggttgtattgttctggtattatg
+140499/1
CCCFFFFFHHHHHJJIJJJJJJJJJJJJJEHIHIJJJJJJJJJGIJJJJJ
@5239044/1
cggctgctatagatggaacgttgatctggtctggagctggatgagtgaca
+5239044/1
CCCFFFFFHHHHHJJJJJJJIJJIIJJJJFHIHCHGIJJJIGJJJBGDHI
@140507/1
agttagaataccaacctgaatttcagcaattttcttaatggatgcataag
+140507/1
@@@DFFFFHHHFHDHGHIGIIIIIIIIIIIIIIIIIIIIIIIIIIIIIGB
@4216925/1
cttaagagaaatcttagctgacatatactaattaagatagcaacccacat
+4216925/1
CCCFFDFFGHFHHIIJHEHIIJIIIGIGIJIHGEIGIHHDHHGGCHGIED
@2726909/1
tcggtttcgtaggcaggtggaggccatcgcctggtcatgcataattcttg
+2726909/1
@@@DDFFFHBCC;BGHGFDHAFFFGHFB;FHID?FG@DHIIBGHA==8F8
@645169/1
cctgaacacattgggtcgccatacctaaaaccgtatctccaaccctcttc
+645169/1
CCCFFFFFHHHHGJJHIJIJJJJJJJJJJJJJJGHHJJJJIJJJJJJJJG
@6802521/1
gttcaagatcattttaaactgtccttctgacacaccatctctgtaaaag
+6802521/1
@@BFDFFFHFHHHIJIIIIJ@EEHIICHHIGIJIHGGEFGC<D?BB>F9
@1687797/1
ctttctgtatcaactgcagcctcttttaccattgtacgagtttgagcatc
+1687797/1
CCCFFFFDHHHHHJIJJJJJJJJJJJJJJJJJJJJJJJHICFHJHIJJJJ
@7927118/1
gtcaaatatatatgtatcctattaatgctttaaacattaactagttgcac
+7927118/1
CCCFDADFHGHAF@@EGFBIHBBIHEHECHHH9HHJJFG4CHCH?:C?<F
@7928319/1
ataacattatgcagttcattaccta
+7928319/1
@@@DBBDDFFFF<4<AFEIIGAEFC
@2729754/1
ggctgctgtggtctctgctgttgctgttgttgctgaggctgctgtggtct
+2729754/1
CCCFFFFFHHHHHJJJJJJJJJJJJJJJJHJJJJJIJJJJJJJJHGIGGE
@2729906/1
tttctcaacaagatggtacctagctctaaatg
+2729906/1
=?1=B2BD?D::3<2C<2?<FF>?FDB>FCF<
@3739726/1
ataatcaagtgttggtgcattcataattcgggccttaactttagtgaact
+3739726/1
CCCFFFFFHFHHHJJGGIHJJJIJJHJGJJJJJJJJJJJJJJJJHIJJJJ
@7929797/1
agcatttcaaaatgattatatcctagttcttctaatattgatgttttatt
+7929797/1
@CCFFFFFHHGDHIFHIEIIJIGHHHFHHIIFHH>HA<CFBEHEEHCFGC
@2731061/1
gccgtaggaaataagaaagcaagagaaggaagtgaggtacacagttgcag
+2731061/1
CCCFFFFFHHHHHJJJJJJJJJJJJJJIJJJJGHIJJHHIJJJJIJJJJJ
@2731345/1
caatcttcaattgttttaaagcacatttggctgcggtacatttagctatc
+2731345/1
CCCFFFFFHHHHHHJJJJJJIJJJJJJJIJJJJJJJHIIJJJJJJJJJJJ
@143609/1
ttttccagagccagtaggtaaaaagattattgtattttcttttagaactc
+143609/1
?@@FBDFFHHDDFIDDBDAFHCHIGEHGIIIIFEHEGFHIIGHGB@FDGG
@2732145/1
gtgagggtgaaggtcctgtaaaatagcttgagaagccctttgttttcctt
+2732145/1
BBBFFFFDHHHHHHHIJJIJJJJJJJJJJJJJJJJIJJJJJJHIJJJJJJ
@1175149/1
gtcctgttggtccattaatataaaatggttcaacttctttggtgtac
+1175149/1
CCCFFFFFHHHHHJJJJJJJJJJJJJJJHHIJJJJJJJJJJJHIIJJ
@6294690/1
gtcgctttatgcaaataaattggcatcccacttttatgaatgattttgat
+6294690/1
@?@DDADFGBFFFHIIG9FHH>A>FFG<A<EFEEECGD4?FF>@FGF9?B
@1689834/1
ctccaattgcattccctttcacactagggacatgaggtgaaattattggt
+1689834/1
CC@FFFFFGHHHHIEGHIJIJIIIIJIGIFHHGIGIICFHIJIIGIJJJ?
@7375945/1
ttctgatagcctgcaattcttggttcaagatcattttaaactgcccttct
+7375945/1
CC@DFFFFHFHFGJII4EHGGCEC@EHIJGEH?CCAGI@C9@<DDEGEGA
@1176558/1
cttctttcagatcgctgccatttagtacactgctttttccttctccagct
+1176558/1
CCCFFFFFHHH4DHIJJJJJJJJJJHIIJJJJJJJJJJJJJJJJJJJJJJ
@2733903/1
ctcttgttttgcttctttttttgacctacccttgccgatagcaataaggc
+2733903/1
CCCFFFEFHHHHHJJJJJJJJJJJJJJJJJJJJJJJJJJJJJJJJJJJJJ
@7377156/1
cactattaaagttgatttgtcttatagacttgacaattttttcttttctt
+7377156/1
@CCFFFFFFFBADGGIJJIGH@EFHEGEHIIIFGHAHHEIJIFHGEHCGI
@7378116/1
ctctaactaaaaattcttttttaagtaaca
+7378116/1
C@@FF>DFGDDHD>@:CFE>HBGGEFGHIC
@4745716/1
ctcttctggaaagcagctcttgcagcattgacactggcgttttgg
+4745716/1
@C@FDDDDDDFHA9CFBCFD@HGGIIDGHCHCGHII:CFF<06?0
@6808034/1
gcctgtgttctgctgtttactagagaacttcttaataatgaaagatgccc
+6808034/1
@CCFFDEDHHHH8FGHIJJJIJGCHGGICHIIGIJIFGGBGIEHBGG@HG
@2735368/1
cctacctctcaccagagcttgttttctgttatagtccagccagcattcta
+2735368/1
CCCFFFFFHHHHHJJJJJJJJFHJJJJJJJJJJJIJJJJJJJJJJJJJJJ
@6295271/1
ctctgatttatctcatcttcatcatccaagccgtaatgaatgg
+6295271/1
CCCFFFDDDBFHFHD@HGGHGEHJHGGIJIJIH@E@F@HGHDG
@1690317/1
ccatggttgtcgaggaggtccctgttgttccattgcttgaggtctggtaa
+1690317/1
CCCFFFFFHHHHFIJIIJCGHIJJHIJGIJJIJJJJJJIJJJBFHGJDHI
@145264/1
attcttacaaacagaatccttaactgtccttctaacctgttcttcttgaa
+145264/1
CCCFFFFFHHHHHJJJJJJJJJJJJJFHIIJJJJJHIJJHIJJJJJJJII
@1690655/1
gtgtgatatgatatgggttgctgtttacaccaacgataaaatcaggcttt
+1690655/1
BBBFFFFFHHHHHJIJJHHJJJJJJJJJJJIIJIJHIIJJJJJJIJJJJJ
@6295948/1
ataagattacaattcttaacattttt
+6295948/1
?@?BDFDB>CF?AE<?CFGHCHGIG:
@145636/1
cagctgtagtctgtctgcatctgtatatgccctagcacggaaagcagcga
+145636/1
CCCFFFEFHHHHHJJJJJIJJJJIJJJIJJJJJJJJJJJJJIJJJGGIJG
@4746745/1
tttatatttaaattgagatgattagtttccacaacaatttctcttccttt
+4746745/1
@@CFAFFFHHHHDHHIJIIIIGHGICHIJJJJIIIGGIJJJJFIIJJJJF
@3208283/1
gcttctattagttcatctatattttttaaggaagtaagtgcaggggaacg
+3208283/1
B@BFFFFFHFHHHIIJJJIJJJJJJJJJJJJJJJIJJJHIJJJJJJJJJJ
@1180010/1
tacacaaccatttggtatattcatcctctcaaaataaaagaataatagct
+1180010/1
CCCFFFFFHHHHHJJHIJJJJJJJJJJJJJJJJJJJJJJJJJJJJJJJJJ
@4747605/1
atcatttcttcattttcagctctggctattttagcatggaatgtgatctc
+4747605/1
CCCFFFFFGGHHHJJJJJJJJJJJJJIJIJJJJJJJJJBHIJJIIJIJJJ
@146526/1
ggcaactcaggataactatagaggttcttctttccatcaaaggcaggaaa
+146526/1
CCCFFFFFHHHHHJJJJJJJJJJJHIJJJJJJJJJJJJJJJJJJJJJIJJ
@2209408/1
gggaattctaagagggtacacaattcaggcactaatgtctcttcaaaatc
+2209408/1
CCCFFFFFHHHHHJJJEGIJJJHHJJJJJJJJJJJJJFIJJIJJJIJJJI
@7382501/1
cccctcttaaccagttcttcttcaaattgattacaaagact
+7382501/1
@@@DFFDFHHDF<;<EGBEGIHIBBEEG<A@HHCHIJIED>
@6299451/1
ctggagacatgactacacaaccatttggtatattcatcctctcaaaataa
+6299451/1
CCCFFFFFHADHFGIGIIGHJJGDHGGCED@FFHGGGIIJJEGGIEIGII
@7382923/1
cccaatgtttctagcctttcataattcataacgtcattagcagagct
+7382923/1
@@@FFAE4DFFDHGIEAG9@HFHIGGHBE>HII;FEGIGGIIIICG@
@147170/1
cttcatgtatattttcatgagtacaatagaggtaagtagttatagcatac
+147170/1
CCCFFFFFHHHHHJJJJJJJJJJJIJJJJJJJGIIJHGIGJJJJJJJJJJ
@7935397/1
gtgttgggattttgaccatcttcaacgaatcaaattcactttgaggaact
+7935397/1
@@@FFFDFHFHHHIJJIIJEHGIJIJIJJJJJEHDIIJFJJIEIIIIIHG
@5246814/1
ctccaattgcattccctttcacactagggacatgaggtgaaattattggt
+5246814/1
CCCFFFFFHHHHHJJJJJJJJJJIJJJJJIJJJJJJJFHFHJJJJJJJJB
@1181620/1
tgcttctgtaaaacgccaataattgttctttcatgatactctcaagatcc
+1181620/1
CCCFFFFFHHHHHJJJJJJJJJJJJIJJJJJJJJJJJJJJJJJJJJJJJJ
@6301954/1
ctctttctttttttgttagactgatttgatagagcacggaaggtggaatt
+6301954/1
@@@@DADDFD>FFGG894A<C<C9EFHII<9?F>B??@G:?0B=C@BFHF
@2211482/1
ctagtgcttctgtaaaatgccaataattgttctttcatgatactctcaag
+2211482/1
@@@DFFDFDHHGFGGFBEHIIII@GEGGIIIIIIGIFD@FHHGHIIIDCD
@2211661/1
ctcagttgtttttgcacagaactcagcaactctcggatcttctatcctta
+2211661/1
CCCFFFFFFHHHHJJJJJJJJJJJJJJJJJJJJJJJDHHHIIIJJIJJJD
@4749912/1
ctgcaccgatgcaattaatactcatcttctttactaaaaggctacacaaa
+4749912/1
CCCFFFFFHHHHHJJJJJJJJJJJJJJJJJJJJJJJJJJJJJJJJJJJJJ
@7387829/1
cttttttttgttcctttttgaattgaaatca
+7387829/1
CCCFDD?DFGBHHDBEFHIGF>BDG?<4BDD
@6302418/1
ccaatcaattatgatactgtctccttcaacaatcgtcggtacaatgtaat
+6302418/1
@?@FFFD?FFFBHC@@FHIGGHA<HHGGHGFGCF1CCF6:3@A9DEGEC@
@6813096/1
gtctgctcttcacatactcttgttacaacatatttcaacatgtatccttt
+6813096/1
@@CFFFFBDHHDHIBGGGBH>H>CHGGIII<CADHHGC<FHG?FAGF@FG
@3213418/1
cctagacttgtgcaccagctaaagaagacttatctttaaacggcagcttt
+3213418/1
CCCFFFFFHHHHHJJJJJJJJJJJIHIJJJJJJJJJJJJJJJJJJJJJJJ
@7388494/1
ctccagatggtagaatggtaaatcagattgatcatgttttaatc
+7388494/1
@@@DDD;DFF<F8E4CFGH?FCEHFBBHFABFHAE9?EGAFBFD
@4751384/1
gtacatcgcacaacaaacacttggggagttaaatcaacatcagctg
+4751384/1
@@@DFFDFHHHGHJIJJJJJJJJJJJHIHJJJIJJJJJGIJIJJJJ
@7389747/1
ctggagctcatcaagcttcggtccgactgat
+7389747/1
@@@DFFFFDHGHGGJJIGC>DFHEHBHGG?<
@2743952/1
ctgggaatcctttgtgagccacatcaatgttaaggaatggtttccaacca
+2743952/1
CCCFFFFFHHHHHJIJJJJJJJJJJJJJJIJIJJJJJJJJFHIJJJJJJJ
@1184642/1
ctaaattctgctctgataaattagaatcatcccatagcaaatggtatttg
+1184642/1
CCCFFFFDHFFFFHIHIJHGHJIIEEIEHHIIHGIGIGEBDGDHHHHIJI
@151111/1
ataattctttagcctctaaaccttcatctttatcagtaatttctttaata
+151111/1
BBCDFFFFHHHHHJJJJJJJJIJJJJJJJJJJJJJJIJJIJJJJJJJJJI
@1695622/1
ctcttcctttttttggatctgaagggcggtcccctcttttgggtggaatg
+1695622/1
CCCFFFFFHHHHHJJJGHIIIGIJJJIJJHGJJJJHHHHHHFFADDA@AD
@6813940/1
gctgcggtacatttagctatcctgtagtttcgtcctatacctttgaatgt
+6813940/1
@CCFAADACFFBHABDBDCAHHBGB9DCGGIHFDF;?DD>FDHHF>FIDG
@655472/1
tgatcattaagttcgccgatcttgtacaacattttacatgcagttagtgc
+655472/1
@C<DBEFFFFHFFHIIGAH>HB>D::CFB?FHBHBFHHDGFEGIIIGBB>
@3746908/1
atgagttagagcaagttgtaataagcttctatttttaaatttataattta
+3746908/1
CCCFFDDFHHHHHIJFHHHHGJIIIJFHIIJJJJJJJJIIIJJJJIJJJI
@5755226/1
gtcgacaattgtaccaagctctggcattttcctgtgactgatttttcttc
+5755226/1
CCCFFFFFHHHHHJJJJJJJJJJJJJJJJJJJJJHIJJJJJJJJJJJJJJ
@3216218/1
ctccaattgcattccctttcacactagggacatgaggtgaaattattggt
+3216218/1
@C@FFFFFGGHHHJJGGIJJIHJJJJJJJEHHIIGHG:??FHGIEHIJJ9
@1184717/1
tgagtaacatcagctccgagaaatattacaggttcgttgaaaaccttcgg
+1184717/1
BCCFDFFFHHHHHJJJJJIJJJJJJJJJJJJJHHIJIJJJJJJJJJJJJJ
@6306063/1
ctccaatcgcattccctttcacactagggacatgaggtgaaattattggt
+6306063/1
@@<DB?DEHH?HHIJIJJJGGFGGEHG@C@CFGG>G@CDBBCEGFB<F@?
@6307035/1
cagtattcttgtagtgctccaatcgcattccctttcacactagggacat
+6307035/1
@@CDDFDF?HHFBHBHEEHHEICE;DF;GG<FGIGIEIJJJG9DG@FHA
@5252195/1
tgattttcaagctcttcatgccactgattgatgtcccaatggtccacacc
+5252195/1
CCCFFFFFHHHHHJJJJJJJJJJJJJJJJJJJJJJJJJJJJJHIIJJJJJ
@3747869/1
cttgaaaagaaagaccttcccactggggtgtatgtcattgagggcaagtg
+3747869/1
@@CDDDFFF=BFDEFGIDHEFBHBFEGG::?DDFHHIIIIGIIIGHIICG
@2748593/1
ctgcggtacatttagctatcctgtagtttcgtcctatacctttgaatgtc
+2748593/1
CCCFFFDDHHHHHJJJJJJJJJJJJJJJJJJJJJJJJJJJJJJJJJJJHJ
@2748836/1
cggcatgctttgcttctttcttagatctaccagtgcccatggcagcaaat
+2748836/1
@C@FFFFFHHFHFIJIIIJHGIIICHHIIIGIHGHIIJIICGIJJIIIII
@6309047/1
ctcttctgttgtttcaattttggcagtatgcaaatattgtg
+6309047/1
@@@FFFDDDAFDFIGHDHIJ9AFFEG;D99FFA@EHEE<:C
@6817329/1
ggtatatataagattacaattcttaacattttttctttaaacaaagaaca
+6817329/1
?@1BDDDDGHDHH@FGIGFIIEEGJC??HHH@HEEHIJIEEGIFHIA@HC
@7944212/1
cgacaattgtaccaagctctggcattttcctgtgactgatttttcttcaa
+7944212/1
@@CDFDFFD<CCBCGGHGGB:>FCEGEGGBHBEGGEHC@<?D4?B@AHHI
@6310035/1
agcgtgtgaaagtatcacttggaagtttagcacagtatctgttaaccagc
+6310035/1
B@@FFFDDHHHHHJJJJJJJJJHDHGHIJHIDGBCGGFHIJIJIJGI@FF
@1699447/1
ctaatatcctaacgttatcaggttttgggtagttgggtaatattttgata
+1699447/1
CCCFFFFFHHHHHJJJJJJIJJFHJJJJJCFHGHGGIBFHIHIIJJIGII
@4755092/1
ccgatgttggagcctatgctatccgtagtcgaggctgggctacagatatc
+4755092/1
CCCFFFFFHHHHHJJJJJJJJJJJJJJJJJIJJJJJJJJJJJJJJJJJJJ
@6817873/1
gccagtacctatttctttgtgtcgaaatacaaggcag
+6817873/1
@@@D?2=B?FFFFGCEGGE<<CA:F=GEBDDHGIB?C
@4755801/1
cccaatgtttctagcctttcataattcataacgtcattagcagagctcgc
+4755801/1
CCCFFFFFHHHHHJJJJJJJJJJJJJJJIJJJJJJJJJJJJJJJJJJJIJ
@2217379/1
cactttatatgttcttttaacactctttgatggaatttcataaacaactt
+2217379/1
CCCFFFFFHHHHHJJJJJJJJJJJJJJJJJJJJJJJJJJJJJJJJJJJJJ
@2217708/1
ctaatatttgagcagaaggtgctggtgcatgtaatactttgtagatatca
+2217708/1
CCCFFFFFHDFHDIJIJJIFFHGIJJFJJGHHIIFJICH@>9DGIGI9FG
@2218078/1
ctatttcattgtgcattaatctatagaaaattttccagacagtattt
+2218078/1
CCCFFFFFHHHHHJJJJJJJJJJJJJJJJIJJJJJJJJJJJJHJJJJ
@155211/1
catagttatttggaagtgatttgcacgaagcactataggtcgaccttctc
+155211/1
@@CFFDDFHHHFDGGIFGJJIJJJJJJJJJJGIGIJJJJJJJIJJJJJJH
@2218779/1
gtccgactgatgatttgaggttcttgtggaattg
+2218779/1
@@@BDDDDFHF>HHGD<EDEHGB?<C2:;??FB<
@2218861/1
ggaagttttatttacattttttgcctgaacacattgggtcgccataccta
+2218861/1
BC@FFDFFHHHHHJJJJJJJJJIJJJJJJJJJJJJJJJIJJJJJJJJJJJ
@7398065/1
gctccaattgcattccctttcacactagggacatg
+7398065/1
@@CFFFFFHGHFHIJIGIIGHGIIEFAFHIGG=G9
@1701469/1
gtgttgttctttttctattttcttcgctttgagatacctacgcctatcag
+1701469/1
?:?BDDDDFFHDDIHJJJJIIIIJIBHDFHIGGGGGGHIJJGIIIIGIGH
@5256250/1
catctgtttgttgattttcaaaatgaatatgacagtataaaaagccctaa
+5256250/1
@@CFFFFEFHHHHJJJJJJJJIHIJJIEIIJIJ<FCFHIFIJJHFGEGII
@6314007/1
ccggcataatgagtacatcatttacatcaccgtgatctaatatttga
+6314007/1
@@CDDDFFDFGFHCBEDG<EHH?FDHHHHGFDDEBEGE4DB9BB<BD
@4757370/1
ccagccagcattctacagtatatttgagtaccacccttacagctat
+4757370/1
CCCFFFFFHHHHHJJJIJIJIIJJJJJJHIJJJJJJJJJJIJJJJJ
@4757631/1
cattgtaacttggcccgcaacaattgtacacaactccataggaagcgcca
+4757631/1
C@@FFFFDHBHFHJIJIJIIGIJJJIIJJJJIGGGIJDHGGIICHC;@FH
@5257805/1
cttgaaatctgtagcccaatattgattccagaacttccggcataatgagt
+5257805/1
CCCFFFFFHHHHHJJJJJIHIJJJJJJFIGIIJJJJJJIJJJJJIJJDGG
@2219600/1
ctcctgcggaccattagttgaagtcccagccctcagataatcccatatca
+2219600/1
@@?D?DDADDFHHGGIGFHEG>BEEB>EH>FHIGGH9B>FGBDAHIIIIC
@3227924/1
caaaaattttcgaataagcatggaccatggtttcaatgatttccctgttg
+3227924/1
BCCFFFFFHHHHHJJJJJJJJJJJJJJJJJGIIJJJJJJJJJJJJJJIJJ
@4759519/1
gggaattctaagagggtacacaattcaggcactaatgtctcttcaaaatc
+4759519/1
@CC?BDFFHHHHHGIEEEHJGHFDHIIJJIIIIGGIGCGGGGII>DF@FG
@6316352/1
caggtagtaagtgatcattaagttcgccgatcttgtacaacattttacat
+6316352/1
;<@DDDDBBFHFFGBFEHGGI4FC4FFHIG:CFGHBBBGGBD>BGB@DFI
@2221812/1
gtccttttatcataatgagatcaagtttttttcgaatcaaatgaagctgt
+2221812/1
@@@FFFFFGFHHHIJJJJJJJJJJJJJJJJIJJJIJIJJJJJIGIJIIJH
@5762642/1
cttgttacaacatatttcaacatgtatccttttgggcggtaccatggtat
+5762642/1
CCCFFFFFHHHHHJJJJJJJJJJJJJJJJJJIIJJJJJJHIIJJJJJJJJ
@6819358/1
ggcttctattagttcatctatattttttaaggaagtaagtgcaggggaac
+6819358/1
@CCDDDFFDHFHFHHGCIIGHGIG<JGHEIJICGGDFHIGGDI@FDDDGB
@664451/1
ccttttcccaaaatcataccattagatttattaatttgctcaggagaaat
+664451/1
CCCFFFFFHHHHHJJJJJJJJJJJJHJJJJJJJIJJJJJJJJJJJJIJJJ
@7951976/1
ccccactagttatgtgagggtgaaggtcctgtaaaatagcttgagaagcc
+7951976/1
@@@FFFFEH?FF?EEHGHIIHIIDHIEEGEII@EHIJIJDHEHIGCABCH
@666105/1
cttattttattttttgtggaccgttgctttataaatttcacacttattta
+666105/1
CCCFFFFFHHHHHJJJGIJIIJJGHJJJJJJJJIIJJJJJJJJJJJJJIJ
@6821488/1
ctgggttgctggtcaccgggttgttgcctaacaggaggtgcactggttac
+6821488/1
@@@DFFFFFHFD;AEDBHBEFFDEH9CGCGCHGHHDAFBDH>GHIJCGCE
@7402143/1
ccgatagtttccaaacgctccagattgatgccatcgtttgcattagacat
+7402143/1
@@@DDDDBFDHHHGGHI8DGFEBCG9?BGGICHJICGHDGHGGI9@@FG@
@667821/1
tgactaaaatattgttcaagttcacgaggagtattcttggaaacaatttt
+667821/1
CCCFFFFFHGHHHJIIJJJJIGHIJJJJJIJ9EGIJGIJJJJJJJIJJJJ
@1195293/1
ctgacagcaccacgagaactactatgagatcttcgccgtggctctgggct
+1195293/1
CCCFFFFFHHGHHJJJJJJJJJJJIIIJJJJIJJJJJJHIJJJJJJJJJG
@1195885/1
ggttcatgagttccactttcacaatcaattaattggtaacatggtaaaat
+1195885/1
CCCFFFFFHHFHHJJJJJJJJJJJJJJJJJJJJJJJEGIIJJJJIIJIJJ
@6822143/1
tgaagaagaactcaggttgaggcgggctg
+6822143/1
@C@FDDDDDHHDFGIIGHIHGGIIGGHG8
@3756653/1
ctcctgaccaacttgaagacaaggtaaatgaggataccttaatttcattt
+3756653/1
?@<DDB;BD>BFFHIGEHIIIEGGACHE?E?FGGICACGFBGHGGGFHIH
@6822827/1
gtcggcagctgggaatcctttgtgagccacatcaatgttaaggaatgg
+6822827/1
@@@DFDADHFFHDGH@CFHH<HCHAGEIC9?FFF@EB<FCGH>DF?3?
@7953629/1
gtgctccaatcgcattccctttcacactagggacatgaggtgaaattatt
+7953629/1
CCCFFDFFHHFDDG=FHGG?HA<EFHIGID;39CFH<CCE?DF3??D>DA
@1708029/1
cccaattctttggtgataagaactatttctttaagaatattttggatttc
+1708029/1
CCCFFFFFHHHHHFHIGJJJJJJJJJJJJIIJJJJJJJJJIIIJJGIJJJ
@4236687/1
ccttctttgactaaatactcctgaaggagtgatatcggtgtttttgagct
+4236687/1
CCCFFFFFHHHHHJJJJJJJJJJJJJJJJFGIJJJJJJHGGIJJJJJJJJ
@3232836/1
attatacctgaaggcttttgggtcgtgagaagctgcaacggctgctatag
+3232836/1
CCCFFFFFHHHHHJJJJJJJJJGIIIJJJIJJJJJJJIJJJJJJJJIJII
@3233074/1
ctgggaacaagaatgctgttaatgcctccaagcttaacattgattttaag
+3233074/1
CCCFFFFFGHHHHJJIJJGHIJJJJJJJJJJJJJJJJJJJJJJIJJJJJJ
@668942/1
ctcaagttccatcctatcattgccaattggtagtggatctctagtataaa
+668942/1
CCCFFFDDHFHFHIGHIIIIG<FHIIIIIIHGIHFHGHIIIIGIHIIIII
@4764244/1
ctgggctacagatatctagaggttctgtatttcctgtgatcttgtctaag
+4764244/1
@@@DDDD?HHFFDCHGDFCCFEHGHHIHEHG@FH>GFDBEGGIIGHGGGI
@1196797/1
cgcttatgtcaaattctacttctgaatgatgttctacgttatcatcaaca
+1196797/1
CCCFFFFFHHHHHJJJJJJJJJJJJJJJJIJJJJJJJJHIJJJIJJJJJJ
@7955926/1
gttggtattatgctggtttcagaag
+7955926/1
@@C=D?DD?8DFFDBDAEFHHGD9F
@1197147/1
ggaacgagaaccaatttcttttttaaaataatcagcaaaatccaaa
+1197147/1
CCCFFFFDDFHHGJIJJHIJJJJJJIIGHJJJJJJJJIJGIIIIIJ
@2756624/1
gttaaaacagtacatcgcacaacaaacacttggggagttaaatcaacatc
+2756624/1
CCCFFFFFHHHHHIJJJJJJJJJJIJJJJJJJJJJJJIIJJJJJJJJJJJ
@160226/1
ccgtgatctaatatttgagcagaaggtgctggtgcatgtaatactttgta
+160226/1
BCCDFDFFHHHHHJJJJIIJJJJIHGCGGIJIFHIJJJHIJJGIIJIJGH
@160312/1
ttctaatgtttcttcatttaaaaccgctgtgtctctttctttttttgtta
+160312/1
CCCFFFFFFHHHHJJJJJJIJJIJJJJJJGHHHIJJJJJJJJJJJJJIJJ
@4237195/1
attttatgtgctgctaacctcttggcaatttttttcgatttgccagtacc
+4237195/1
?@@DFFFFFHDHHIJBEFFGEHFHGGIGHGIJIDHFHJJJGFCEFFDGGH
@7407171/1
gtgagaagctgcaacggctgctatagatggaa
+7407171/1
;=?DDDDDD>?C<C?:@1FG7E?EFFGEC9CD
@1712170/1
agctttcttaaatctggttctctaatcatctgattagtagtaacgattct
+1712170/1
CCCFFFFFHHHHHJJJJJJJJJJJJJJJJJJJJJJJJIJJGIJJJJJJJJ
@6827120/1
agcatactttatcgtaacggtcatttctttttct
+6827120/1
@@@DADB?<D<F?C<CFGA<::CBHIIGGFEEEC
@162214/1
ctcatttgaaaacgtggatctccaaggtctccttgaacaaatttacctaa
+162214/1
CCCFFFFFHGHHHJJJJIJJJJJJJJJIJJJJJJJJJJJJJJJJJJJJJJ
@6827874/1
gagacatgactacacaaccatttggtatattcatcctctcaaaataaaag
+6827874/1
@@@FFFFFGF??FHGDGIIC@E9BA;CHGGBCGHEIIIEIJEIIJGGGH4
@3238154/1
aaataataaggacggctaaaagtacagactctagtcgctttatgcaaata
+3238154/1
CCCFFFFFHHHGHJJJJJJJJJHHJJJJJJJJJJIJJJJJJJJJJJJJJJ
@4767269/1
cttgtttttcaggtcatggcagactctgagaacttttaacaatgactgac
+4767269/1
@C@DDEFFHBFFFFGIGGGIGIGGIGGEAHIJGHHIIIIIIJIGIGGIGI
@4767991/1
gttgatctttcatatttttaagttcatttgaataaaataaataatttttc
+4767991/1
CCCFFFFFHHHHHJJJJJJJJJJJJIJJJJJJJJJJJJJJJJJJJJJJJJ
@1200169/1
gggtcacaactaacaatgggccacaactcatattgatcgtcaaatgaaac
+1200169/1
BCCDFFFFHHHHHJJJJJJJJJJJJJJJJJJJJJJJJJJIJGHIJJIIJI
@671553/1
gtcataagttgtaacagtaagttctttttttttcttgactatgtttgatg
+671553/1
@BBFFFFFCHHDFHGHIAJEHJIJJJJJGJJJIIIJGIIJIJECGIBGFA
@7410201/1
ctcattttcgctcagaagaaataatatctcagcaccaattttatgatt
+7410201/1
@@?DFDFFHHDAHGI>FHIJICHI4A4AEFGIGCF;8;C<B>DBBDH>
@6324988/1
agcttctcttatagctgtcaactcatgttgcaaaacatgtaaaaattgac
+6324988/1
CCCFDFFFHHHHGIEHB?FHGHIJJIJIJIFGIJJIIEGEI<BHIJJ9BG
@3765721/1
gtgggcatggcctgcagctccctttttgcagcttcttcaagagggatggg
+3765721/1
@@CFDDFFGHHHFIIIIDHCHEGIGGIEGIIIIIGIGIIIICHEGGHEIG
@7962618/1
gtacagtagaggtaagtagttatagcatacttaaggaaggaat
+7962618/1
@@@FFF;DFFHHF@GHGCF4IHH@B>H@9FAHGHIICCDHIDG
@2761155/1
ctttcagataaatttattgagctggaacatagttttaaactgacttgaac
+2761155/1
CCCFFFFFHHHHHJJJJJJJJJJJJJJJJJJJIIJJIJIJJJJJJGIIJJ
@5268114/1
cacaattaaaaagtaatctgaaaacatttgataaaaaatatatcgtaaaa
+5268114/1
CCCFFFFFHHHHHFHIJJGJIJJJJJJJJJIJIJJJJJJJJJJJJHIIII
@6326325/1
ctcattttttctgctaaagcactaccttcag
+6326325/1
@CCFFFDFH>HB?A@FFFHGGHIGCHIGDF:
@7412007/1
gcgttaacttttggtggctttattatattactcctaattgaagagc
+7412007/1
@@@DDDDFHHHFHGEABBHIGGHJFIEAEEIG?FGBDGHIEHJECG
@1715489/1
ggtaacttctgtcttgaaatctgtagcccaatattgattccagaacttcc
+1715489/1
BC@FFFFFHHHHHJJJJJJJJJJJIHJJJJJJJJJJJJJJJJJJJJJJJJ
@3241557/1
tgttcttcttgaagttggttcagctgtagtctgtctgcatctgtatatgc
+3241557/1
CC@FFFFFHHHHHJJJJJJJJJJJJJJJJJJJJJJJJJJJJJJIIJJJJJ
@673326/1
ctccttttcccgtttttattatcgcttctaattttttctctcatttctgg
+673326/1
CCCFFFFFHHHHHIJJJJJJJJIJJJJJJJJJJJJJJHIJJJIJJJJJJJ
@6327313/1
ctcgtgagccaacagtaagacatggtagatgaggatactttaatctaata
+6327313/1
CCCFFFADHHHFHGBFEHIFHJJJIGEFHIIGDHIIGIC@ADCHDEAHI9
@1717053/1
gcagggaattctaagagggtacacaattcaggcactaatgtctcttcaaa
+1717053/1
@C@DFFDFFHHHHJIGIJJFHIIIJCEHIJJIJIIJIGIJGIIGGIJJII
@165006/1
ctcaggagaaatttcaatttttgcaaattgttcgtagtgaagaactgaaa
+165006/1
@C@DDFDFDHAFHBAF@GHEGIIIADHGDHFFH@EHIIHBDFHIIIIGIF
@165239/1
gataggctggcctgcttgtggaaaaccaccacaaatccacttggaaaact
+165239/1
@@@DDAB?FHFFFGBGEFHEHIIGGIGIIII@@DHBFGHI@H<F@BGGEH
@4241420/1
cctgaatccttagaattcaaaaattcaaacttaaattcatagcctaattg
+4241420/1
B@CFFFFFHHHHHJJJJJJJJJJJJJJJJJJJJJJJJJJJJJJJJJJJJJ
@6831758/1
taacaactaggggcaccatgacgatagctttattctcattaaggaattcc
+6831758/1
@BCDF?DDDBFFAGEHHGGGFHGHI;FGIJC9DABBHAHIHFG3DGEGDH
@2234679/1
ataagaacaatgagtaagagcttgcaagaggtaacttctgtcttgaaatc
+2234679/1
CCCFFFFFHHHHHJHIJJJJJJJJJJJJJJJHI<<HCC<C::D??HI<00
@2234691/1
atcaaagcctcaaaacagttagccattgcatgcctcaactcaagatcatg
+2234691/1
CCCFFFFFHHHHHJJIJJIJJJJJJJJIJJJJJJIJJJJJJJJJJJJJJI
@4774065/1
caaaagcctgtggggccagttctggaggatgaagttttctacctcttgta
+4774065/1
CCCFFFFF>FHHHJJJJJJIJJJJJIJIJJJJJJGHJJJJJJIJJJJJGI
@1718844/1
cccatcattcgctcctcgactgccccgatgttggagcctatgctatccgt
+1718844/1
CCCFFFFFHHHHHJJJJJJJJJJJJJJGIJHIJJIJJJJJJJJJJJJJJG
@6332079/1
ccataataagtctaaatagaccttcagggtcttcatgggcttct
+6332079/1
@7?ADDDD8<:DFGEHGFHE>GHIIGHII3CFGGEFAFC3DGF@
@3772367/1
ctcgataatagatatgtaataagaatactgatgctttgcccgtcctttac
+3772367/1
@C@FDDFFHHGHHJJIIAHJIIHIGIIJJJIJJGHIIJJGGGIIIBFHJJ
@1204974/1
ataagaactatttctttaagaatattttggatttcattgatagtatctga
+1204974/1
@CCFFFFFHHHGHJJJJJJIIJJJJJJJJJEHIJJIJJJHIIJIIIIJJG
@1720306/1
caggatgacacttaggtcgtgcatggtttaagaaagaccaaaggtttctg
+1720306/1
@@@FDDFFHHHHHJJJIGIHGIJJIJHGIJJJJIJJJJGHIIJIGIIJJJ
@7415849/1
attttccaaaggtttaaaagcaggtattgcattggtataagcatttgctt
+7415849/1
@@@FFDDDBAHH<:CG9FEGEBGHA:<C<FFHGGG><@G4CGC<<4?4B4
@7416836/1
ccacgatttcggcagcttttacctccttttcactc
+7416836/1
=?@DD=B;;C;F68@F9F@3AE?E>::CAFFB4?D
@167845/1
atcacatactaccgcctgtgttctgttgtttactagagaacttcttaata
+167845/1
?@;DDD?DDF?BDFAFFE:<AF?EF?GAEFG@9:DFFFI@GFIFGI@GBF
@677175/1
caaaaaaatacagcaagtctggtaaatttatcgcaaggtaacgtaaaaca
+677175/1
CCCFFFFFGHHHHJJJJGHIJJHHIJJJJJJJJJJJJJHHGJJFGGJJJJ
@1206734/1
gctttttttctttctaattcttcaaggagtccttcatcttcttcagattc
+1206734/1
CCCFFFFFHHHHHJJJJJJJJJJJJJJIIDFIJJJJJJJJJJJJJJJJJJ
@677524/1
gttgaggtggtagttgagtttggtgggtaggggttgtttccctagactgt
+677524/1
CCCFFFFBFHFFHHHIGIHIJJJGHIJEHIJJJFHIIJJJJJJJJJIIJG
@7417621/1
catcatttttagattttcctgcaccgatgcaattaatactcatcttcttt
+7417621/1
@@@DDDDDHF?A<BFGHHIIIIIIBF1CGIIDIIIDGEIIEGIIDEGEGE
@1207205/1
cttggaaacaattttataattattggatatattcatgccacattccattc
+1207205/1
CCCFFFFFHHHHHJJJJIJJJJJJJJJJJJJJJJIJJJJJJJJJJJJJJJ
@6834624/1
cccgattctatttcttggtcatcagtttgagatactgtaatgcatt
+6834624/1
?@:BB:B?DDBFB@9BACIHHCAA:AAEH@EC>B4B9::?D4?4?9
@678786/1
ggggaaagaagacagaaaagatagtgatgtttaagctgaaagattcagaa
+678786/1
CCCFFFFFFGHGHJJJJJIHHGIJFHIJIHIJIGIJJJGJJJIJIJIIHG
@2238735/1
cttatgtctaacacttcacacataaattcgataacaggctgagctttata
+2238735/1
@CCFFFDFHHFDFHHIJJGIJJJIIIIJFIJJJJJJHJIJIJIJJEGEIG
@2765743/1
ctggaccagtggcgtatttacagaagcaaggttggcctattattggcatt
+2765743/1
CCCFFFDFHHGGHIJIIIJIIIJIJJIGGIHCGGIJGIEHHIIJJJJIHJ
@3248209/1
aacgattggaaaaataatcagaatatgaacggtattg
+3248209/1
@@@DD;DDB8:<AGFFED<EC<:A<ACD>BCF?FBB>
@7971490/1
ataagaacaatgagtaagagcttgcaagaggtaacttctgtcttgaaatc
+7971490/1
@<@DFFFFGHBFHGF@FG@HIJBBHGG>GEGFEGIIB@FHEHIC@H>DHH
@6837112/1
ccttttcccatttttattatcacttcttattttttctctcatt
+6837112/1
@@@;DDDDFA4CFIEBFEFGH<EFEBDF>B?<?CDEHEG<CEH
@1724368/1
ttttaaatttataatttatcttattttctaaaacatccaaagagcgatgg
+1724368/1
CCCFFFFFHHHHHJJJJJJJIJJIJJJJJJJJJIJJJJJJJIJIJJJJJJ
@7420110/1
ctggagacatgactacacaaccatttgg
+7420110/1
@@;DDFFDFHHDFIIJIIJJCEHGI9EF
@7420746/1
ctttttgaaattttttaatagttggaacaattctatcacctttgaagttg
+7420746/1
@@CFDFFFHHFFFIGGIIGHIH@HCFHGI>F4BFFBBGHH@GGH4DG>DD
@7421864/1
gtttcgtaggcaggtggaggccatcgcctggtcatgcataat
+7421864/1
B<@FFFBDFFBHHJEEGBGGHHGIGF7C?D;0:?FHGG<<FH
@7421951/1
ggccaggtgaaagatgccggaagtatttgtggagtccatatttaactgct
+7421951/1
CCCFFFFDFHGGH@HIIFHGFGG?9EGIGCFGICHIIIGGIGIIHGHIII
@1727090/1
ctcaccacctcaaccgaacacttctaggttacatagtgtatgaaccgctg
+1727090/1
B@BFFFFFHHHHHJJJIGIJJHHIFHGIHGHIJIGIDGDHHIIIJJJJJJ
@2242630/1
cgacaagtgtcattgataattagaagtttgtaaacagtgcggttcgatac
+2242630/1
CCCFFFFDHHHHHJJJJJJJJJJJJJJJJJJJJJJJJIJJJJIJJJJJJJ
@6337246/1
ccagcattctacagtatatttgagtaccaccctt
+6337246/1
@@CDDDDFFFAFHGAFHEGGIG@CFHIHIHI8?:
@7975690/1
gtagctttttccgttgggattcattatccattctcccctaggctttgctt
+7975690/1
CC@FFFFFHHHGHFHHGIIIIHIIJ<HHCGGEGIIECGHIIGIIBECFDH
@6839897/1
tactctaaaaacacggtcttttccttcccctggcaatgtgacctcaagtt
+6839897/1
@@@FDD<DFBFHHJIH@DEHIJBEHGEBGHEHIEEDGIHHIGGIGCDGAG
@6840077/1
gacctttggattgaatataagaccttgttgttttagggtaatcaaatttt
+6840077/1
@1?DBDBD?<DFFIFFIEEH4AFFEIIIFGE=FECGI@CFA@DBDFFGFF
@3777920/1
gcccatcattcgctcctcgactgccccgatgttggagcctatgctatccg
+3777920/1
CCCFFFFFHHHHHJJJJJJJJJJJJJJJGIJIJJJIJJJJJJJJJJJJJJ
@5279981/1
tcttctctaactgtcctttgaggtgcaaaacaagcgatcgcccagaccct
+5279981/1
CCCFFFFFHHHHHHIJJJJJJJJEHJJJJJJJJJJJJJJIJJJJJJJJJJ
@6840981/1
gttccactttcacaatcaattaattggtaacatggtaaaatac
+6840981/1
@@@FFFDFHDAFHIIGGII@FGHHBD33<CHE>9C:?F9EGCH
@2244164/1
caactctttattatcaatcatcaatcctttttatgaatgagccagaaagt
+2244164/1
BCCFFFFFHHHHHHIIJHIJIJJJIJJJJJJJJJJIJIJJJJJJJJJJJ?
@3255854/1
cttttttccaaattgcctctccattcaattgaagaagcaatttcttcgca
+3255854/1
BCCFFFFFHHHHHJJJJJJJJJJJJJJJJJJJJJJJJJJJJJJJJJIJJH
@7977131/1
caaaccttaggaatttctttaagagtaagaatgccaaaagcctgtggggc
+7977131/1
CCCFFFFFHHHHFCGGEGIICGGIE@@FH@HIGIJJJI?FFGGHDHG<GG
@6841805/1
ctgactaaaatattgttcaagttcacgaggagtattcttggaaacaattt
+6841805/1
C@@FFFDDHHHHH@GHIFCFHE<IHIEGIIIJ?9DG>@BD@@FGGGBFH@
@3256436/1
ctctaaatgaataatgcagcgatgattccaaagcttcaaaaccagccaag
+3256436/1
CCCFFFFFHHHHHJJJJJJJJJJJJJJJJJJJJJJJJJJJJJJJJJJJJJ
@2245534/1
caatgtttctagcctttcataattcataacgtcattagcagagctcgcta
+2245534/1
CCCFFDFFHHHHHJJJJJJJJJJJJJJJJJJIJJJJJJJJJJJJJJJJJI
@4248908/1
gttgtaacgattggaaaaataatcagaatatgaacggtattgctctgcag
+4248908/1
CBCFFFFFHHHHHJJJJJJJJJJJJJJJJIJJJJJJJDGGIJJJJJJJJJ
@682279/1
ctcatttgaaaacgtggatctccaaggtctccttgaacaaatttacctaa
+682279/1
?@??DDDA?AFDDDFGEBGIIGHIAEAGHHE<FHGIICFB@FGGB@BFEH
@173717/1
gctaatttaaaaattgaatagtttttatgaaatgagtcagaattttcgtt
+173717/1
@@@DFDFFGHHDFGHG<EHII@FHIIGIGGCH<FHHFEEFDE<DDGAFGI
@2246209/1
atgacgatgatttgatatctatatttctcattttttctgctaaagcacta
+2246209/1
CCCFFFFFHHHHHJGGIIJJJJHIIJJJJJIJJJJJIJJJJIIIJJJJJJ
@2246421/1
ctgcactgtgacagtcttcaagcactgagttagaataccaacctgaattt
+2246421/1
CCCFFFFFHHGHHJHIJJJJJJJJJJJJJHIJJJJJJJIJIJJJJJJJJJ
@1735790/1
ataaaaaatagcagcagtcatcaccaaaacctgatgattttcaagctctt
+1735790/1
CCCFFFFFHHHHHJJJJIJJJJJJJJJJJJJJJJJJIJJJJJIJGHIJJJ
@1735822/1
tcaagatcattttaaactgtccttctgacacaccatctctgtaaaagagg
+1735822/1
;?@ADDDDHGHFHIHIJGGFEFCHCHEHGBGIG?GGGGBGGHHIDHDG>F
@3260066/1
ctttgcgacaatttgttctcttctgttgtttcaattttggcagtatgcaa
+3260066/1
CCCFFFFFHHHHHJJJJJJJJJJJJIJJHIJJJJJJJJJJJJJIJJJJJJ
@2247977/1
gcctatgactcccaagctgctatgagtactatcatcagccggtgtagaat
+2247977/1
CCCFFFFFHHHHHJJJJJJJJJJJJJHGJJJJJJJJJIJ9HHDHHIJJJJ
@2772611/1
ctagcaatcatgctctcaccaaataccttcttttgtcccagtctatacag
+2772611/1
B@CFDFDFHHHHFJGGGHIJJJIJIIG2CGHHIJJJIJJJJ?GHIIGIII
@3781451/1
ctgtaattgcgataaggtttttcaggattgatagatacatcataatgatg
+3781451/1
CCCFFFFFHHHHHJJJJGHJJJJJJJIJJJJJJJJJJJJJJJJJJJJIJI
@1737356/1
gttagccattgcatgcctcaactcaagatcatggcataaatctgaaccat
+1737356/1
CCCFFFFFHHHHHJJJJJJJJJJJJJJJJJJJJJJJJJJJJJJJJJJJJJ
@2773508/1
gcccatggcagcaaatctacttgatcctatagtttctcctacggagactg
+2773508/1
CCCFFFFFFHHHHJIJIJJJJJGHIGIIGIJJIIIIIJIIIJIIGHIGGG
@686083/1
gttcaagttcttgatttgcagatgatctgaatctcattggaggatgcttc
+686083/1
@=@DDBDAFBFFDBHIIGIGGI@HHGHDEHGH<FEHGIIFEGGDFHIHII
@175466/1
cggtacttttgtaaaacattatcaaaagttctctgaccatggaggataat
+175466/1
CCCFFFFFHHHHHJJJJJJJJJJJJJJJHIJJJJJJJJJJJJIIJJJJJJ
@7429007/1
gcctataagaacaatgagtaagagcttgcaagaggtaacttctgtcttga
+7429007/1
CCCFFFFFHHHDFEHIIIHE9EBGIGIJGIEHIJICHDFGIIHJGIGDHI
@687912/1
cttctagcattagaagtttcttctccagctaaggctgtatcatcaacttc
+687912/1
CCCFFFFFGHHHHIJJJJJJJJJJJJJJJJJJJJJJJGJJJJJJJJJJJJ
@3261690/1
gtgacattagtctagtttgatgagctgtagatcctatcg
+3261690/1
@BBFFFFFHHHHHJJJJJJJJJIJJJJIJJJJJJJJJJJ
@7429979/1
cataaggtctcatttgaaaacgtggatctccaaggtctccttg
+7429979/1
<@@BDDD:C?FA?DFGFBHHA@ABEDE?3A<EFE1:9C>@E>A
@7430575/1
acacgagacaacgtgatataactatgaagaatcatgtgataaaaaatagc
+7430575/1
C@CFFDFDHHAHGHIJDBHCHHIIGIEGEG>GGHHADDG<FEGIGBH9F4
@2250787/1
ctcttctggaaagcagctcttgcagcattgacactggcgttttggtgggc
+2250787/1
CCCFFFFFHHHHHJJJJJJJJJJJJJJJJJJJJJJJJJJHIJJJJHIJJI
@1737995/1
ctctgataaattagaatcatcccatagcaaatgatatttggtaggacgtg
+1737995/1
CCCFFFFFHHHHHJJJJJJJJJJJJJJJJJJJJJJJJJJJJHJJJJJJFG
@1738010/1
catctatattttttaaggaagtaagtgcaggggaacgagaaccaatttct
+1738010/1
@@BDFFFFHHHHHJIIIJBGHFEHIHHIIHJJIGHIJFIJIIGIIJGJJJ
@7981225/1
cttggtgtttgttttctcctactccgacaaacgccatcctctcattctta
+7981225/1
CCCFFBDDHHGFHJJJJJJJIJEGE;F<FADGIGIIIIIIGIJIFGEIII
@690739/1
ctaggcatagggtgtcccacaatatcttgtttaagtggggaattaatagg
+690739/1
CCCFFFFFHHHHDGHIJJJJJJJJJJJJJIJJJJJGIJJJIJJJJJJJJJ
@5783780/1
cccgtcctttactgtatgcatgacttttataattagggacaggatcatat
+5783780/1
@CCFFFFFHHHHHJJJJJJJJJJJJJJJJJJJJJJJJJJJJJJIJJJJJJ
@4789827/1
ccgactgatgatttgaggttcttgtggaattgtgacactttgatgttgta
+4789827/1
@@@DDFFDHFBFHHH>GIGGIJJEHIIJJIIC?EFHGIIJJJIIGBGGGG
@5784034/1
gcttaatagatacctcatatcttaaaaaagataccataatgcttaaaaaa
+5784034/1
CCCFFFFFHHHHHJJJJJJJJJJJJJJJJJJJJJJJJJJJJJJJJJJJJJ
@177733/1
ctcaaccattttatcggccaacatattactgacctcaaccgtacttctag
+177733/1
@@CFFFFFHHHHHJJJIJJJIJJJJJJJJJGIJJJJJJIIJHIJJJJJJJ
@2251454/1
tggcatcccacttttatgaatgattttgatccaaccttctggtagcattt
+2251454/1
CCCFFFFFHHHHHJJIJJIJJJHIJJJJIIIHIIJJJJJJJJDGHIIJJJ
@1218277/1
gtgtaatcactgctgaggcttgaacaagcccttctgatagcctgcaattc
+1218277/1
@CCFFFFFHHCFDGFGIIIGIIG?FHIGHHIGHIIIIGHIIIHIIIIIII
@2777172/1
gcccattattgtgtactatcttcaaagagaaaaagtgcaatactaaaatt
+2777172/1
CCCFFFFFHHHHHGHHIJJJJJJJJJJJJJJJJIIFHIJJEHIJJJJJIJ
@693899/1
agaatggaaggactaggacctggatggccttccaattctggctggtgatc
+693899/1
CCCFFFFFGHHHHIJIIJJJGHIHHIIJJFJJIIJIIIJGJJGIJBFECI
@2777492/1
gtcattagcagagctcgctactaaggccttcaagatagaacccaattctg
+2777492/1
CCCFFFFFHHHHHJJJJJJJJJJJJJJJJJJJJJJJJJJJIJJJJIJJJJ
@5287153/1
cccacttttatgaatgattttgatccaaccttctggtagcatttcaaaat
+5287153/1
@@;BBDEDHHFHDGHGFGGIIEHEHIIICEGCAFGIEF>GEHHHICGCD@
@7983860/1
ctaggagtaaatgatttagtatgaa
+7983860/1
C@@FFFABBDFFBC@D>FI?@A@<B
@2778757/1
atggaatccaaaccatacttcacgaccacctccaagaggatggtagtaac
+2778757/1
CCCFFFFFGHHHHJJJJJJJJJJJJJJJJJJJJJJIJJJJJIJFIICHIJ
@4256928/1
cccaatgtttctagcctttcataattcataacgtcattagcagagctcgc
+4256928/1
CCCFFFFFHHHHHJJJJJJJJJJJJJJJJJJJJIIJJJJJJJJJJJJJJJ
@7435474/1
ctcacgaccagcatccagaagttcaatctggtattctctaggagtaaatg
+7435474/1
@@CDDFDFH?DHHGIH>BCG@BHIC?BG?EH?DHHGIIGII@HGICEIII
@182194/1
gggtcgtgagaagctgcaacggctgctatagatggaacgttgatctggtc
+182194/1
@BCDDFDFHHHHHIJJJJJIJJIIJIIIJJJJIJJJJJJJJGGGIJJI@F
@7435872/1
ggaacgttgatctggtctggagctggatgagtgacatcagcgccaacaac
+7435872/1
@@@DDDDBHGFGDGI@FGE>EEGGIGGDGGC<EBDFECCFGGII6FGG=@
@5787252/1
catggtttaagaaagaccaaaggtttctgttgagctagtcatttgttccc
+5787252/1
CCCFFFFFHHHHHJJJJJJJJJJHHJJJJJJJJJJJJJJJJJJJJJJJJJ
@182717/1
ggaaagaacctagtgtgatggcgtttctgaaccactataaatgtaatcgg
+182717/1
?@@DFFFFGHHGHGHGIIJJJIJJJJIIJJIIJGJIIJIHJJJGHJJJJJ
@3268057/1
cgctttttgatattctggatttcccgcatagctcaactgtggcggacgaa
+3268057/1
CCCFFFFFHHHHHJJJJJJJJJJJJJJJJJJJJJJJJJJHIJJJJ88=/=
@6852640/1
cgattctatttcttggtcatcagtttgagatactgtaatgcattgtaggc
+6852640/1
@@@DFFD4AFDDHGIIGGC>FHIEHGGDGG9FHGGIEFGGHCHGFDH>3F
@5788839/1
ctcaaaaactttgtttacagtacaggcataaccttactataacactttag
+5788839/1
CCCFFFFFHHHHHJJJJJJJIJJJJJJJJJJJJJJJJJJJJJJJJJJJJJ
@7438285/1
ccaatactttaagagcatttattgcagcttctttctgtgcatcattttta
+7438285/1
@@@DAEDFFHGAFGEG@<DFDFCHHEE<B>EHIH4CG4?EEDG@DAAGHH
@4259099/1
ctaacgttatcaggttttgggtagttgggtaatattttgataacgtggat
+4259099/1
CCCFFFFFHHHHHJGHIJJJJFHIHIJJJGIJJJJJJJJGIJJJJIHJHH
@3787723/1
atctctgtatcaacaactgtaccagccggcacattcatatttctcccatc
+3787723/1
CCCFFFFFHHHHHJJJJJJIJJIJJJJJJJJJJJJJJJJJJIJJJJJJJJ
@5289593/1
gtcctatacctttgaatgtccctttgccaaatacttcaactgtgactcta
+5289593/1
CCCFFFFFHHHHHJJJJJJJJJJJJJJJJJJJJJJJJJJJJJJJJJJJJJ
@2256619/1
tgtagatatcagacatttcttcagggagaatttttaaccatttacacaat
+2256619/1
B@CFFFFFHHHHHJJJJJJJJJIJJJGHHIJJJJJJJJJJJJJIJJJJJI
@7438896/1
ccttcccctggcaatgtgacctcaagttccatcctatcattgccaattgg
+7438896/1
C@@FFADEDFHHGGIEFG9FHHG<?C9CHCHHIIIIIH<@DFFHGBHIGG
@7439479/1
gggctctgaaggttgtattgttctggtattatgagtgttacttctcatcc
+7439479/1
CC@FDFDEFHHHDFHG:CIHHHGGEHDHEGIE9?DE@EBGHIGECFC<FG
@7989216/1
gttggatcattagcagaaatcctcattctttcaaaaaaaactattcgtag
+7989216/1
CC@FFBEFGHGHHIIIJIDICFGGIIFJFIIGGGIEHC@F6DAFE@CC>=
@7440515/1
ctcttaatgatatcagtcagcttacaagccttagtaagcataaatt
+7440515/1
?@@=DDFFHDAF8EEGCEIIJGCC@E@G9FFHAF<?<EEF>GGHE>
@5792240/1
ctcaggagaaatttcaatttttgcaaattgttcgtagtgaagaactgaaa
+5792240/1
CCCFFFFFHHHHHJIJJJJJJJJJIIIJJJIIJJHIJIIJJJJJJJJIJJ
@2782457/1
ctttgatggaatttcataaacaactttcaaatccttaatatacgcaacaa
+2782457/1
CCCFFFFFHHHHHJJJJJJJJJJJJJJJJJJJJJJJJJJJJJJJJIJJJJ
@7993361/1
tgaaactgaacgtgtacacctggtaaagaggtgacaaagatagtaagtta
+7993361/1
@@@DDDDDBFHH8F?DAHIIIGI?B@HFABG?:?E4DD;BBB@?FHCGGG
@702434/1
gtgctccaatcgcattccctttcacactagggacatgaggtgaaattatt
+702434/1
@@CFFFFFHHGHHIIIIHGHIJGHGGJIJJIGEFGIGGJIJEHCEHICFE
@702473/1
ctccttcttctttttttctagtttcctcctcatcaagagcacggcgatac
+702473/1
CCCFFFFFHHHGHJJJJJJJJJIJJJJJIIJJJJJJIJGGIJJIIJJJBH
@702512/1
ctgtggtctctgctgttgctgttgttgctgaggctgctgtggtctctgct
+702512/1
BCCDFFDDHHHHHJJJJJJJJIJJJJJJJJJJJJJJJJJGHJHHJJJJJI
@3272064/1
cccaagaggagagcttttattgaatagaataggaatgtcaggtgcgttaa
+3272064/1
CCCFFFFFHHHHHJJJJJIJJJJJJIJDEHIJJHIJJIJJJJBGHJHIIJ
@5796941/1
ctcttctcttggtgttcaacaaatctcttaatgatatcagtcagcttaca
+5796941/1
@@CFFFDEHFHHAECEGBHGGHHEHIIIIIIIIGIIIHEGHIIIIIIGGI
@5797157/1
caatgacatggggaagtcaattgctaatattgccatcaacg
+5797157/1
CCCFFFFFHHHHHIIJIJJJJJJJJJJJJJJJJJJJJJJJJ
@2785804/1
ctctatttcattgtgcattaatctatagaaaattttccagacagtattta
+2785804/1
@BCFFFFFHHHHHGJJJJIJJIJJJJJIJJJJJDIJJJJJJJJJHIIJJI
@3792426/1
agcatactttatcgtaacggtgatttctttttcttgatctctttcattat
+3792426/1
CCCFFFFFHHHHHJHIJIJJCFGHJJJJJJJJJJJJHHIJJJJJJJJJJJ
@3793082/1
gttgggtaatattttgataacgtggatgtagataggctggcctgcttgtg
+3793082/1
CCCFFFDEHHHHHJJJJJJJIJIJIIJJJJJJJJJJJJJJJIJJJIJIII
@1751799/1
ctaagatatttgttatgatctccggccaagatcagccgtgtttggtagaa
+1751799/1
CCCFFFFFHHHHHJJJJJJJJJJJJJJJJJIJJJJJJJHIHIJJJHIJIJ
@189590/1
attttcttgatcagaacaatactcatcagaagttgacattctatccaaag
+189590/1
?@=?B;DDDHHDDH@BE:C@BGEEHH>BH@?BF>EAG<?H<F>FF;9:BF
@6358195/1
cctatgactcccaagctgctatgagtactatcatcagctggtgtagaatt
+6358195/1
@@@FFFFBFHHHFGJIIBHIGGIIIFCHIIICGHI9CGGIJ;;DFCEGCI
@4267928/1
gtggaatttttgcattttttataaattctttaatgctctccaaaattgta
+4267928/1
CCCFFFFFHHHHHJJJJJJJJJJJJJJJJJJJJJJJJJJJJJJJJJJJHJ
@2263706/1
cacattccattccatgatttattaaacccgatgctagctttcttaaatct
+2263706/1
CCCFFFFFHHHHHJJJJJJJJJJIJJIIHIGIGJJJJJJJJJJJJJIJJJ
@4803711/1
gtctgtctgcatctgtatatgccctagcacggaaagcagcgagatgagca
+4803711/1
CCCFFFFFHHHHHJJIJJJJJJJJJJJJJJJJJJJJJJJJJIJJJJJJJI
@6359562/1
gttgccaactctttattatcaatcatcaatccttttaatgaatgagccag
+6359562/1
@@@FFFFDFBD<DGGGBBEEHGAHIGGH>EFFEEHEEGHCAHI9FB?FA@
@5801879/1
ccatctgcatccttcttttccggaaagaacctagtgtgatggcgtttctg
+5801879/1
CCCFFFFFHHHHHJJJJJJJJJJJJIJJJJJJJJHHGHIJJJJJIJJJJJ
@706166/1
aggagaaatagtgattctgtagtgatataatttatcagcattattcgtat
+706166/1
CCCFFFFFHHHFHIJJJJJJJJHJJJJJJJJJJJJJJJJJJJJJJJJHIJ
@5297313/1
ctgattagtagtaacgattctcgactgaaccaaatcggctccttgaatga
+5297313/1
CCCFFFFFHHHHHJJJJJJJJJ1FHIJIJJJJJJJJJJJJJJJJJJJJJJ
@706945/1
ccttgactatgtttgatgacatatcaataacattctcctcaaccttttgt
+706945/1
CCCFFFFFHHHHHJJJJJJJJJJJJJJJJJJHIIJJJJJJJJJJJJJJJI
@2264250/1
gtggcacatatccatagggacacagcttctatggttggaaaatccttcgc
+2264250/1
CCCFFFFFHHHHHJJJJJJJJJJJJJJJJJJJJJIIJJJJJJJJJJJJJI
@1228710/1
cctcatgttataacattatgcagttcattacctaagatatttgttatgat
+1228710/1
?@@DD>DDAFFBDFHIGIGEHIGEGEHIII@CHHIGIDH@HGGF@HGE9C
@3796325/1
gggaaatccagattattttgtgattccaagtagagaaaatgatgaagacc
+3796325/1
@@CFFFFFHHHFDHGHIIIIEGHGHGHIIGHGHIIIIIIGGIIIHIIIHI
@5298230/1
tgactaacaaaatatctttcaacagtagtttcacttttgttattggtttc
+5298230/1
CCCFFFFFHHHHHJJJJJJJJJJJJHIJHIJJJJJJJJJJJJJJJJIJJJ
@3278110/1
ggcagactctgagaacttttaacaatgactgactaggatgttcagttaac
+3278110/1
CCCFFFFFHHHFHGEFGIIIGIJEFHIJIGGHHIJJJFHHIIGCFDGCFI
@3796729/1
ctgacacaccatctctgtaaaagaggatagcttgaggcttatacctagtg
+3796729/1
CCCFFFFFHHHHHJJJJIJJJJJJJJJJJJIJJJIJJJJJJJJJJJJJJJ
@6360266/1
ccctcttctggaaagcagctcttgcagcattgacactggcgttttggtgg
+6360266/1
@@@FF?DEDDHHHIIGGF?FCH<FBFHIIIGIIAG?DFHII@0?7?FBF1
@7448042/1
gttcattgtgagttatatttgattcagtttcccgcttctttccaaatctg
+7448042/1
CCCFFFFFHHFHHIBGGIJEGIHGGH@H<FHIJJJIIJJJEGIJJGCG>F
@1229470/1
gctgcagtttccatatcatattatacctgaaggcttttgggtcgtgagaa
+1229470/1
CCCFFFFFHHHHHJJJJJJJJJJJJJJJIJIJJJJJJJIJJIJJJJJJIH
@2265240/1
ctagctttcttaaatctggttctctaatcatctgattagtagtaacgatt
+2265240/1
CCCFFFFFHHHHHJJJJJJJJJJJJJJJJJJJJJJJJJJHHJGIJJJJJJ
@3278689/1
ggccaagatcagccgtgtttggtagaagcaggatgacacttaggtcgtgc
+3278689/1
CCCFFFFFHHHHHJJGHGIJJJIJJIIJJJJJJIIIJJJJJJJJFGIFHI
@4269806/1
aactgactctgtcgttggttcagattctattggtttgtttggtttaaatt
+4269806/1
CCCFFFFFHHHHHJHIIJGIJJJJIJIJIJJJJFHJIHIJIJHIIIJJIJ
@7998071/1
gctgctaaatcttcaagtacatagtacataactttagctgtcgt
+7998071/1
?<@DDDEAFHDHHIEIFHHE@IIHIHGIEBHB@HHIHGCAGACG
@4270296/1
gtaaaacgtaagtggaagcataagctcccaattctttggtgataagaact
+4270296/1
CCCFFFFFHHHHHIJJJJJJJJJJJJJJJJJIIJJJJJJGHJJJJJJIJI
@192569/1
gctttatgtttttgtattcttcaatggttgctgctaaatcttcaagtaca
+192569/1
CCCFFFFFHHHHHJHIJJJJJJJJJJJHHIJJIJJJIJJJJJJJIJGIJI
@2266071/1
ccagtcatcaggaataaagtcattaaccttcaaaatttttccgaggttta
+2266071/1
@@CFFFFDHDHFFHIJIIJBHHIJHIGHIJJJJJJBHHGIIIGFHIAF@G
@3799936/1
gaacttaatttcatttacctttggcacattgcagttgctatcatacattc
+3799936/1
CCCFFFFFHHHHHJJJJJJJJJJJJJJJJJJJJJJJJJJJJJJJJJJJJJ
@3800250/1
gcctttgttgctgctgtggtggttcttgcctttgcagctgttgtgg
+3800250/1
@@@DDDDDFHHBDIIIEHIABF8C<EDA@F@FEFGIGGIIFHI:DG
@2267402/1
ctgtatcaacaactgtaccagccggcacattcatatttctcccatctgca
+2267402/1
CCCFFFFFHHHHHJJHIJJJJJJJJJJJJJJJJJJJJJJJJJJJJJJJJJ
@1232344/1
gtcttcagtcacccgattctatttcttggtcatcagtttgagatactgta
+1232344/1
CCCFFFFFHHHHHJJJJJJJJJJJJJJJJJJJJJJJIJJJJJJJJJJJIJ
@709267/1
gcccagcagcatagttcaatgtaggttaccacatcaacatcgtcatatag
+709267/1
@CCFFFFFHHHHHJGHIIHIJHIIHFHIGIGIJJIJJJHIJJGIIJIIJJ
@5303671/1
tcagcttcttaatgcatctctgcccagccacaatgttacaaacctct
+5303671/1
@@@FFF8BFHHDDHIIIIIIIIDIBGBBAACFGIIEDBCGGDHHIII
@4812201/1
cacttggaaaactgtttatcatagatccgacgacactttttagtaccggg
+4812201/1
CCCFFFFFHHHHHJHIJJJJJJJJJJJJJJJJJJJJJJJJJJJHGIJJJJ
@5805602/1
ttgtttttactcctttttcaaaaccttcttccagcatagcttcaatttca
+5805602/1
BCCDFFFFHHHHHJJJJJJJJJJJJJJJJJJJJJJJJJJJJJJJJJJJJJ
@3802016/1
gccagtacctatttctttgtgtcggaatacaaggcaggaaatggtgaact
+3802016/1
CCCFFFFFHHHHHJJJJJJJIIJJJIJJJJJJJJJJJJHJJJJJFHIJJI
@6361804/1
ccggtttctcaaaacatggtgctggatgaggaaatttttcataaag
+6361804/1
@C@FBDDFGHDHDIHIIJB?FHGIIJIFGIEHGAGGGGIHIICEGI
@3802537/1
cctcattctttcaaaaaaaactattcgtaggagtaaaacgtaagtggaag
+3802537/1
CCCFFFFFHHHHHJJJJJJJJJJJJJJHJJJJJBGGIIJJIJJJIIJHIJ
@7452020/1
atctgaagggcggtcccctcttttgggtggaatgtatgacgatgatttga
+7452020/1
@@CFFFFFH<FHFEEGHGIIBBHIIJDBFAEF>GDH@>EEEAC=CEF<;7
@2792296/1
tgaagtttctgagagcatcttctctaactgtcctttgaggtgcaaaacaa
+2792296/1
CCCFFDFFHHHHFIJJIJJJJJJJJJJJJJII@HIJIJJIHIJJJJIIJI
@2793810/1
gtttggttccatcaggaaacgatggtctgtgttgttctttttctattttc
+2793810/1
CBCFFFFFHHHHHJJJJJJIJHIJIHHIGHIJIJJJJJJJJJJJJJJJJJ
@6871214/1
acggaatctgccgagtccttccttctagtgcttcttccaaagcaaataat
+6871214/1
@@?DDDDFDD?F<1?CFHCFHIGGH@FGDEGEIGIGHAE@@GFFD9G>DH
@6363797/1
tatatataagattacaattcttaacattttttctttaaacaaagaacatt
+6363797/1
@CBFFFFFGHHHFGGGHCHHCG@JGIGDIGGIIIJIJJFHHGIGIIIGDH
@1235435/1
gttgctgtacttgaggctgagatgaaggtggtctgctgggttgctggtca
+1235435/1
:??;DD;=4CBFBGAFBGDFEBAHBH@92AFF?BFEE@G<GF:;9BAFFE
@6365302/1
cttggcagtaacaagattttcacatggctgcccctttattatcc
+6365302/1
@@@DDDDDHDFHHG<::CHHFH?FHHIDHEH3CB;C<>F9B>?9
@7454530/1
ctccttgaatgaatttttcattcctccatactccttgtcttacaggtacc
+7454530/1
<@@DFFFFDFHHDHGIIIEGHIJIEIDGGD@HC<?FGIJBHII@H<B94:
@3284022/1
cggtacttttgtaaaacattatcaaaagttctctgaccatggaggataat
+3284022/1
CCCFFFFFHHHHGJJJJJJJJJJIJJJJIGJJJJJJJJJJJJJJJHIIIJ
@4818948/1
ctgtcattcacttactttttaccagtcccttcagttaatatgctttaact
+4818948/1
CCCFFDEFHHHHHJJJJJJJJJJJJJJJJJJJJJJJJIJJJJJJJJJJJJ
@4819052/1
gtcctgagctggtcttcagtcacccgattctatttcttggtcatcagttt
+4819052/1
CCCFFFFFHHHHFHIIIJJIJJJJJJGIJJJJJJJJJJJJHIIJJJJIIJ
@7455856/1
gtttttattatcgcttctaattttttctctcatttctgggattaaaattt
+7455856/1
BB@FFFFFHHHDBHAGHIJIJEIGJDGGGDH3CGGGHEGD;FEHDHGGGI
@6871961/1
ctttagtgaactggtcatcaactgagaggccaaactccttcaggcatggg
+6871961/1
??@FFF?B8FFFHFHIGHHIIIBC>F@CFGIIII3CBDF>DGHHHBAGGG
@1236485/1
ataagaacaatgagtaagagcttgcaagaggtaacttctgtcttgaaatc
+1236485/1
CCCFFFFFHHHHHJGIJJJJJJJJJJJJJJJIIJJJJJJJJJJJJJJJJJ
@197441/1
gccgtgtttggtagaagcaggatgacacttaggtcgtgcatggttta
+197441/1
CCCFFFFFHHHHHJJJJJJJJJJJJJJJJJJJJHIJIIJJJJJHIJJ
@3285971/1
ctttgccaaatacttcaactgtgactctaactcttcttccatccgctagt
+3285971/1
CCCFFFFFHHHHHJJJJJJJJII<FHHJHEHFHHIGHJJJJJJJJJJJJH
@6874001/1
ctttttcttgatctctttcattatcgtaaattgtcacggtctcaacaagt
+6874001/1
CCCFFFFDHFBFAHBGHJIEHIBHHDI>BFHG?CFBEG0DEEGC>;BDGH
@2275112/1
cttctatcacatcggaggcaaccaatatgttcgtctcacccatgttaaat
+2275112/1
CCCFFFFFHHHHHJJJJJJJJJJJJJJJJIJJJIJJJJJJJJJJIJJJJJ
@8003614/1
cacaactgataagttaagcattgcagttcatcagaatcaaaatggttgtc
+8003614/1
CC@FFFFFHFHHHHHGGGIJIGJEGIHIGGIIIIIJGIIHIJGJCHHGG4
@1761699/1
caagtgttgggattttgaccatcttcaacgaatcaaattcactttgagga
+1761699/1
@CCFDDEFHHHFHJJJJJJJJJJJJJJJJJJJJJJJIJJJIJJJJJIJIB
@4277112/1
gtcccagccctcagataatcccatatcattgagacattaacttgcgtagc
+4277112/1
CCCFFFFFHHHHHJJIJJJJJJJJJJJGIJJJJIJJJJJIJJJJJJHGIJ
@5810198/1
gccaacaacaatgacaggtttttgaaaaaattttggccaatagctgtggg
+5810198/1
CCCFFFFFHHHHHJJJJJHIIGHIIJJJIJJIJJJJJJIIJIGIJJHIJI
@4277443/1
caagcttcggtccgactgatgatttgaggttcttgtggaattgtgacact
+4277443/1
CCCFFFFFHHHHHJIJJJIJJJJJJJJJJHIIJJJJJJIJJJJGIJJJJJ
@1762164/1
caggaacttcccagtcatcaggaataaagtcattaaccttcaaaattttt
+1762164/1
CCCFFFFFHHHHHJJJJJJJJJJJJIJJJIIIIJIIIJJJJJJJJJJJJJ
@715057/1
gtgagtaacatcagctccgagaaatattacaggttcgttgaaaaccttcg
+715057/1
B?@DFEFFHHHHHJJJJJJGIIJGIIJGIJJJJIIIJIJJIIGJJJIJJI
@5310195/1
ccgaggtttaaattttttccgctgtagtacaaatttctattcccgattat
+5310195/1
CCCFFFDEHHHHHJJJJJJJJJJJJJJIIIJJJJJJJJJJJJJJJJJJJJ
@7459224/1
gtctctgctgttgctgaggctgctgtggtctctgctgttgttgttgctgt
+7459224/1
@@@FFFFFDFFAFEHGEGGGIGADG4ABFHIFG@GDG@DGGG<DF;FGH<
@3288006/1
gctcagcagctatctcttgtaggaactggactgcattaaaatccgaatcc
+3288006/1
@@@FFFFDBFBDFIAHHHI<FHIGIIIIGEFHHIGHIEIIIGDFHIIIGI
@717539/1
tgcttttttagttttataggttccttaatcatacaataattagcttaata
+717539/1
@@@FFFFDHFDCFHIJJJIIFHIIJJJJJIJIJJJIJJJJJJJIJJJIIG
@2277542/1
gccgcacatgtttgtgcttctgaagaggacatccccgtaccataacaaac
+2277542/1
CCCFFFFFHHHHHJIJJJJJJJIJJJJJJJJJJJJJJIJJJJJIJJJJJJ
@5811970/1
atgattttcaagctcttcatgccactgattgatgtcccaatggtccacac
+5811970/1
CCCFFFFFHHHHHJJJJJJJJJJIJJJJJIIJJJJJJJJJJJIJJJJJJJ
@5812854/1
gtggaattgtgacactttgatgttgtaaggtgctgaggcaagtgttggga
+5812854/1
CBCFFFFFHHHHHJJJJJJJJJJJJIJJJJHHIJJJJJJIIJ:DFIIJJI
@1239727/1
ggctattttagcatggaatgtgatctccaagttgtgaatcaatttcagga
+1239727/1
CCCFFFFFHHHHHJJJJJIJHJJJJJJJJJJHIJIIJJJJJJJJJJJJJJ
@201604/1
cgcacaacaaacacttggggagttaaatcaacatcagctgagatatactc
+201604/1
@CCFFFFFHHGHFIIJJJJJJJHIIJJJJIJJGHHJIJEGGHGIGIIGIJ
@3811554/1
cagcatcagacgtattagagcatagatcagaattatttttattaatcatt
+3811554/1
@@@D?DDDHHDFDIIGHIE@F@EHHGGFEHIEHEGEHGIGAAEGGICEHI
@5312505/1
gttccattgcttgaggtctggtaattggagcggcttgtctaacttgacca
+5312505/1
CCCFFFFFHHHHHIIJFHHIIHIJIJJJIIJJJJJJ<D>F9F@AD4/BF=
@3289112/1
cacaactaacaatgggccacaacgcatattgatcgtcaaatgaaacatac
+3289112/1
@CCFFFFFHHHHHJJJJJJJJJJ2@FHJJJJJJJJJJJJJJJJJJJJJJI
@4826208/1
cattagcagagctcgctactaaggccttcaagatagaacccaattctggc
+4826208/1
@@@DDD;;:3<DFII@A<:FDFG9FFFF?11??CCBG>9BFABFFBFIID
@4280930/1
ctttaagagtactaccaactcatactgtcttcagcctcatgttataacat
+4280930/1
CCCFFFFFGFHHHIJIIJJJJJIIJJIIJIHGIGGIIJJJIIIJJJJJJI
@6372862/1
cttgttttttacttgttcctgtgcc
+6372862/1
?8=;D>??CC:CDE2<E4<::ABFE
@1242327/1
ttttattatcgcttctaattttttctctcatttctgggattaaaatttct
+1242327/1
?@CFFDDDCBFFHBHHIICDAAFEHDHIGICEDEDHIEIGBB?GHBHIBH
@3290339/1
ctgatttgatagagcacggaaggtggaatttttgcattttttataacttc
+3290339/1
CCCFFFFFHHHHHJJJJJJHIJJAFHHIJJJJJJJJJJJJJJJJJJJJJJ
@6374045/1
gctacaggtagtgtcgacaattgtaccaagctctggcattttcctgtgac
+6374045/1
@CCDFDDDAAFF?FBHGIIBHIIGGGGJGHJIIIJIGIIIEI@AHEHIHH
@3292228/1
ctgctcttcacatactcttgttacaacatatttcaacatgtatccttttg
+3292228/1
CCCFFFFFHHHHHJJJJJJJJJJJHJJJJJJJJJJJJJJJHIIJJJJJJI
@7465439/1
gtcacaactaacaatgggccacaactcatattgatcgtcaaatgaaacat
+7465439/1
@B@DDDFFHHGHFEHJIIICHIJGGGHHIJFIIIIJJIJGGCHIJIIJJ<
@2283697/1
cgtcgcgcattctgttgtatatttatgctcacttcaccaacattcatgaa
+2283697/1
CC@FFFFFHHHHHJIJJGIJJJJJJJJJJJJJJJJIJJIIJIJJJJJJHI
@4283870/1
gcatgttcttgcctttgttgctgctgtggtggttcttgcctttgcagctg
+4283870/1
CCCFFFFFHHHHHJJJJJJJJJJJJJHIJAFHFHIIJJJJJJJJIGHIJI
@2803236/1
ggagtttcggaaacacgtttattattctgatcatattcaactgaaaatga
+2803236/1
BCCFDFFFHGHHHJJJJHIJJJJJJJJJJJJJJJJJJJJJJJJJJJJJJJ
@4828385/1
gttaacttttggtggctttattatattactcctaattgaagagccttttc
+4828385/1
CCCFFFFFHHHHFHJJJJJJJJJJJJJJJJJJJJJJJJJJJJJJJJJJJJ
@4284696/1
ggggatgtcctcttcagaagcacaaacatgtgcggcctacaatgcattac
+4284696/1
CCCFFFFFHHHHHJJJJJJJJJJJJJJJJJIIJJJJJJIJJJJJJJJJJJ
@7467704/1
catttagcagcatagtgatacgatgtaatattgaaggcaat
+7467704/1
@@@DFFFFHHHHGEHEGED4IFGGIF4FHHHFFEGFHIGGI
@4285307/1
gttacagagtttagcggctcttgtttcatactttttgcaattactctttt
+4285307/1
CCCFFFFFHHHHHJJJJJJJJJJHIIJJJJJJJJJJJJJJJJJJJJIJJJ
@7467945/1
ctcttctggaaagcagctcttgcag
+7467945/1
CCCFFFDAHFH>A?EE>EGCHHA3A
@4829946/1
ctgcataatactgaacagaagatttgtttcctatgtacaaagatcttttt
+4829946/1
CCCFFFFFHHHHHJJJJJJJJJJJJJIJJJJJJJJJJJJJJJJJJJJJJJ
@4830166/1
gcataataggtaggtgcagggtatgaaactgaacgtgtacacctgg
+4830166/1
???A?ADD?DDC>A22CE@EF3AFFEFIIB<EEEB?;DDCEEIII@
@4286094/1
ctttgccaaatacttcaactgtgactctaactcttcttccatccgctagt
+4286094/1
CCCFFFFFHHHHHJJJIJJJJHH?FFHIGHIIIJJHIIJIIJJJJJIJJG
@3293235/1
tgcggaggctaccttgccgtaggaaataagaaagcaagagaaggaagtga
+3293235/1
@@<ADDADBFDHDGIIIIICGGIIFIGHGGIIIGGEEAGGIIIHGGG@C>
@723995/1
cagcagcagtggcaacaacagccccagcagcagc
+723995/1
?@<:42A;F<A>D::?:E:<CBFFECF>DDFAD@
@8013268/1
atcaaaactcattaaatatttctgtaag
+8013268/1
@CCFFAADHD>D>FGDG<IGHIIHHHGH
@3293510/1
tctttttctattttcttggctttgagatacctacgcctatcagcccatga
+3293510/1
CCCFFFFFHHHHHJJJJJJJJJJJJJJJJJJJJIIJJJJJJJGIJJJJJG
@1771407/1
cttgaggcttatacctagtgcttctgtaaaatgccaataattgttctttc
+1771407/1
CCCFFFFFHHHHHJJJIJHHIJJJJJJIJIJGIJJJIJJJJIJIJJIJJJ
@6377312/1
ctgatgctgggaacaagaatgctgttaatgcctccaagcttaacattgat
+6377312/1
CCCFFFFFHGGHGJGIJIIJEIIIIEHGIIGHIJIGJ@HIICHIIJJJCE
@3820010/1
caacatataaactgcagggaattctaagagggtacacaattcaggcacta
+3820010/1
CCCFFFFFHHGHHJJJJJJJJJJJJJJJJJJJCFHIJJ?HHJJJJJJIII
@6377962/1
cttgaagttggttcagctgtagtctgtctgcatctgtatatgccctag
+6377962/1
@CCFFFDDHHFBFHGIJJFHIJJIIGHIJIIJIEB@EHIBHECIIIBH
@4832503/1
gttatgatctccggccaagatcagccgtgtttggtagaagcaggatgaca
+4832503/1
@@@DBD?>FHDHFGBGHHIBHGEGGHHDDBB?D?GEGFHGGGGC7BG>FH
@5820683/1
ctgtggtctctgctgttgttgctgctgctgttgttgttgctgctgttgtt
+5820683/1
BCCDFFFFHHHHHJJIJJJJJJJJJJJJJJIJJJJJJJJIJJJJJJIJII
@7471427/1
ccataataagtctaaatagaccttcagggtcttcatgggcttctattagt
+7471427/1
<@?DDEDDF?FFAGGCIEHHEGGGGEEH;<CGHIIGG>DCGFH@HIDDG:
@1245622/1
attatgagtgttacttctcatcctaggacgtccacctcgaactgaaggag
+1245622/1
CCCFFFFFDHFHHIJJJJJJJJJJJJIJJJJJJJJJJJJJJJGIJJIIIJ
@7472053/1
cagggttcatgagttccactttcacaatcaattaattggtaacatggtaa
+7472053/1
@@@DFBDDBDHHHFHHGEEHEHGGHDAHFGGIIIDHIIJ<D4CGIHI>FA
@5822103/1
ttccgctgtagtacaaatttctatttccgattatttttcctttgatgctg
+5822103/1
CCCFFFFFHHHHHJJJGIJJJJJJJJJJJJJJJJJJJJJJJJJJJJJJJJ
@6884060/1
cttggtcatcagtttgagatactgtaatgcattgtaggccgcacatgttt
+6884060/1
@@@<BDEEGHDHDEGIGIIGGIE>BHGICHHCEGHG4?F>FGGIGIIGCG
@6381105/1
tcttaatgatatcagtcagcttacaagccttagtaagcataaatttatgg
+6381105/1
@;?DADFFHFDH>GHFGBD3A<BDCHCFDGCEEHIIIIBCD>FCFG@@B@
@4291088/1
ctgctaacctcttggcaatttttttcgatttgccagtacctatttctttg
+4291088/1
CCCFFFFFHHHHHJJJJJJJJJJJJJJJJJJJJJ>GIIIJJJJJJJJJJJ
@6381921/1
cattagttttcttccaactagtgaaatttgacttaagaaatatgaatcag
+6381921/1
@@@DFFFFFHHHHICHIJIBFABHICHHGGCFHIHIEG9GGGIIGHIIHG
@3297220/1
gttcatctatattttttaaggaagtaagtgcaggggaacgagaaccaatt
+3297220/1
CBCFFFFFHHHHHJJJJJJJJJJJIHIJHHIJJJJJJJJJJJJGJJJJJJ
@7474657/1
gctggggctgttgttgccactgctgctgctgcggctgttgttgcctctgc
+7474657/1
CCCFFFFFHHFFHGIIJJBHIJIEHGEHGCCHIJJJJ9D>=FEGFE@DGC
@2289837/1
gctccaattgcattccctttcacactagggacatgaggtgaaattattgg
+2289837/1
CCCFFDFFHHHHHJJJJJJJJJJJJJJJIJIJJJJHIIHFDFHIJIIJIJ
@212915/1
gcagcttcttgttttgcttctttttttgacctacccttgccgatagcaat
+212915/1
CCCFFFFFHHHHHJJJJJJJJJJJJJJJJJJJJJJJJJJJJJJJJJJJJJ
@6383104/1
cctgttgttccattgcttgaggtctggtaattggagcggctt
+6383104/1
BCCFFFFFHHGHFGIIJJIJJI@CHGHIJGIIIGHIG>BEGH
@1247008/1
tggcgtttctgtaccactataaatgtaatcggtggtgtgtaatcactgct
+1247008/1
CCCFFFFFHHHHHJJJJJJJJJJJJJIJJJJJHIJFHFHIIJJJJJJJJJ
@2290717/1
cattaaatcacatcacattaccacatttctcaaattcagtcttgaaatat
+2290717/1
@@CFFFFFHHHFHJEIJJJGIGHHEHIHHHIGIHGIIIJFHIIGEGIJII
@7476191/1
gaacggtattgctctgcagggaacggcgacataggtgtctgctcttcaca
+7476191/1
B@@DDDDFFHHHHDHDEIFDGGHHBHGEBH@FBDF==CFACEHCGGEGGI
@1247767/1
tggatatattcatgccacattccattccatgatttattaaacccgatgct
+1247767/1
@@@DDDFFHHHBDHGIBBGGGEEEHGGDCHGCDHIGGHGGBC9C@DHIBH
@1247925/1
ctgctttttccttctccagctagttgatctttcatatttttaagttcatt
+1247925/1
CCCFFFFFHHHHHGJIJIJJIJJHIIHHIGJJJJJGIJJJJJGIIIJIJJ
@2807950/1
cggtttctcaaaacatggagctggatgaggaaatttttcataaagaagtc
+2807950/1
?@@=BAD?FBHHHIBEHIGGGGEEGGGHIIIIICGGHICGBF<B@FFH9B
@5321478/1
tggtggctttattatattactcctaattgaagagccttttcccaaaatca
+5321478/1
@@CDFFFFHHBFHIIIIICHIIIIIIIIIFHIFFHGIIGIIIHGGGDHHH
@2293191/1
gaataaagtcattaaccttcaaaatttttccgaggtttaaattttttccg
+2293191/1
CCCFFFFFHHHHHJJJJJJJJJJJJJJJJJJJHIJGHJJJJJJJJJJJJJ
@5826069/1
gttcaacttctttggtgtacagaaatatttcggcttctgcttccgttcca
+5826069/1
C@CFFFFFHHHHHJJHIHJJJJJJJJJJJJJJJJJJJJJIJJJJJIJIJJ
@5826150/1
gaacgttgatctggtctggagctggatgagtgacatcagcgccaacaaca
+5826150/1
@@@BDDDFFHDHGDHIIICHIIIIIIIIIIIIIIGHBHGEHEHIIIIIII
@2296810/1
cacagaactcagcaactctcggatcttctatccttatctcatcaaatatt
+2296810/1
CCCFFFFFHHHHHJIJJJJJJJGIIIJJJJJJJJJJJJJJJJJJJJJJJJ
@1776892/1
ctatcctgtagtttcgtcctatacctttgaatgtccctttgccaaatact
+1776892/1
CCCFFFFFHHHHHJJJIJJJJJJJJJJJIJJJJJJJJJJJIIJJJJJJJJ
@6888029/1
gtaaagttttgcctataagaacaatgagtaagagcttgcaagaggtaact
+6888029/1
@@@DDFDDDHDHGGG4EG9IE?@GGHIGF9FDGH3CD>DCG9FF;FGG3B
@214971/1
gggaattctaagagggtacacaattcaggcactaatgtctcttcaaaatc
+214971/1
BCCFFFFFHHHHHJJJAFHIIJAFHIIIJJIJJIIJJCGHIJIIHHIIHH
@4297063/1
gcagtatgttttccaacagtcataataaattcattagactgtcgatgaag
+4297063/1
B@CFFFFFHFHHHJIJJJJHHIGIIJJJJJJIIJJJJIIJIIIJGIJHII
@6888477/1
ctttcagataaatttattgagctggaacatagttttaaa
+6888477/1
@@CFFFFEBDHHGEGGIIJHECIGGI>?F?@BFIGIGGE
@3824162/1
ctcttctcttggtgttcaacaaatctcttaatgatatcagtcagcttaca
+3824162/1
CCCFFFFFHHHHDGFHIIJGGJGJJJJJJIGGIIJJJJIIGHIIIIJJJJ
@6888665/1
ggatgaggaaatttttcataaagaag
+6888665/1
@@@BDDFF<83DC4CGGEDHHHGB?;
@2298032/1
gtgaatttcgagcatgatcaggattggttccaaaattttctctata
+2298032/1
CBCFFFFFHHHHHJJJJJJJJJIJJJJHIJJIJJIJJJJJJJJJJJ
@4841008/1
gcagttcattacctaagatatttgttatgatctccggccaagatcagccg
+4841008/1
@@@FBDEFHHHHGJJIIJJGGIIJFHHJIJJJJJJHIIJJIJIJIGHIIJ
@2810955/1
agcatgatgacattcatctataactaatagattgacacgagacaacgtga
+2810955/1
@@CFFFFFHHHHHJIJIJJIJJJJJGHIJIIJJJIIJJJJGAHIIJIFHH
@7482128/1
cctgtttagaacgaagatgactgagttttccttcatgtatattttcatga
+7482128/1
BBCFFFFDHHFHGIIGGIIDGGIEIAEHHGHIGGGIJIGGFIHIJGIGJD
@3825321/1
aggtccacaattcaagatctaatttcatgctgttattattttccttcttt
+3825321/1
CCCFFFFFHDHHGJJJJJIJJFHHGIGHGHEEECEIHIGIIIJHIJJJJJ
@3825756/1
acctttctttcctttttttgcccattattgtgtactatcttcaaagagaa
+3825756/1
CCCFFFFFHHHHHJJJJJJJJJJJJJJJJJIIHIJJJJJJJJJJJJJJJJ
@8022254/1
cttgccgatagcaataaggcctttggctttaacctcataactaa
+8022254/1
@C@DFFFFGGDHGEGBAGHIJJJIE@EBHIGIJIFI@HIIIGG>
@7483371/1
caacaatcacaagttttacttcttctttaa
+7483371/1
@@@7DADDDFAFD<B:?@BCBD9A9FHG>C
@8022557/1
cctgcaccgatgcaattaatactcatcttctttactaaaaggctacacaa
+8022557/1
@@@FFDBAHFFHFHID<BFH>FGIIJI>G?FHHJGCFIICHIG3<99DCG
@1253211/1
gtgtttttgagctcatacttaatccaatgacatggggaagtcaattgcta
+1253211/1
@@@DFFBDDHDFFIIIIGHHGEHAGIIG>EGHIIIHICHIFFGEFFGGII
@8023134/1
atgtttttgtattcttcaatggttgctgctaaatcttcaagtacatagta
+8023134/1
@CCFFFFFHHHGHBHGJIJJJIJJJJJJIJEGIFGGHIIDHHHG<DCFBG
@8023167/1
acactttttagtaccgggcttactaagggagttttcttgatcattttcgt
+8023167/1
@@@FFFFFHHHHGIHG>HCG9CDGHGDFCF>DEHGI<FFE>DCH9FHGG;
@2302264/1
gttgcctctgctgctgctggggctgttgttgccactgttgctgctgcggc
+2302264/1
CCCFFFFFHHHHHJIJJJJJJJJJJHIJIJJIJIIIJHIJJJJJJJIIJG
@4302019/1
taagaacaatgagtgagagcttgcaagaggtaacttctgtcttgaaatct
+4302019/1
C@CFFFFFHHHHH<EGHHIJJJJIJIJJJJCGHIIJJJJJJJIJJIGIJJ
@8024928/1
caggtggaggtgaaaagaatgatcttccaactgtcacaaacctgttagca
+8024928/1
@@@FBDDDHFDFDGGGIJBHIICHGIIIIE9CFF>AH@H>FCFHFGGGAF
@3827718/1
cttaacttgcattaaatcacatcacattaccacatttctcaaattcagtc
+3827718/1
CCCFFFFFHHHHHJJJJJJJJJJJJJJJJJJJJJJJJJJJJJJJJJJJJJ
@1781445/1
ggaatgtatgacgatgatttgatatctatatttctcattttttctgctaa
+1781445/1
@C@FFFDEHHHHHIJIHIJJJCHJIJJJJJJJJJJJJJJJJJJJJJJJJJ
@3303947/1
gttttgtagaagccttaccttcagctgagtgagttaaaacagtacatcgc
+3303947/1
CCCFFFFFHHHHHJJJJJJJJJJJJJJJJHHJJJJJJJJJJJHJJJJJJJ
@1255229/1
catgaaacaaaatgtaatctctgttcttttttgaaacgaaatagtttttt
+1255229/1
C@CFFFFFHGGHHJGIIIIJIJJIJJJJJJJJJJIJJJJJJJJJJJJJJJ
@1782436/1
gtacgctcaaacatgcaaatgtgacattattgactaaggccgatctgagg
+1782436/1
CBBFFFFFHHHHHJJJJJJJJHIJJJJJJJJJJJJJJJJJJJJJJJJJJJ
@1783630/1
gtaaggttttgatgtgtttgattctttgttctttatttgtgtataatatc
+1783630/1
CBCFFFDFHHHHHJIJJJJJJJJJJJJJJJJJJJJJJJJJJIJJJJJJJJ
@5832691/1
gggaagttttatttacattttttgcctgaacacattgggtcgccatacct
+5832691/1
BBCFFFFFHHHHHJJJJJJJJJJJJJJJJJJJJJJJJIJHHJJJJJJJJJ
@7486169/1
cttttatttctttagtaaacttaaccctttgagaatctgttaaaggtttt
+7486169/1
?@@DDAD4DFHFBBEIIB4CFF>F<F;:FFHC;B@FHIDHECE9FHD<D1
@2304403/1
ctgtacttcctcctcatagttccacaatgagtaatttcaatttttaatcc
+2304403/1
CCCFFFFFHHHHHJJJJJJIJJJJJJJJJJJEHIJJJJJIJIJJJJJJJJ
@1257359/1
atttagtacactgctttttccttctccagctagttgatctttcatatttt
+1257359/1
CCCFFFDFHHHHHJJJJJJIJJJJJJJJJJJJJIJJJJIJJJJJJJJJJJ
@3305963/1
gtgaaatctttaggctgcagctcgaccattttatcggccaacatattact
+3305963/1
CCCFFFFFHHHHHJJJJJJJJJJ3BGHIJJJJJJJJJJJJJJJJJJJJJJ
@5833568/1
ccgcagattaaaatttttaagtacgactaagtgagcacactaaatcacca
+5833568/1
CCCFFFFFHHHHHJJJJJJJJIJJJJJJJJJIJJJJJJJJJJJJJJJJJI
@2305433/1
ccttcaacaatcgtcggtacaatgtaatatgagttttctttgttttcaaa
+2305433/1
CCCFFFFFHHHHHIJJJGHJIJJJHIJJIJJJJIIJJJJJJJGIJJJJJJ
@2305557/1
agtagttatagcatacttaaggaaggaatcaccgatagtttccaaacgct
+2305557/1
BCBFFFFFHHHHHJJJJJJJJJJJJJJIIIJJJJJJJJIJJJJJJJJJJI
@4849088/1
gtaaattgtcacggtctcaacaagttccgttttttggagagg
+4849088/1
@?<BDDD?DFDFFF?CEFHECFFF2CCHFEFEGII:DB@97D
@8029358/1
attcatgccacattccattccatgatttattaaacccgatgctagctttc
+8029358/1
@@@FFFDEFHHHGGGIJIJ@IEHHEHICHGHIEH9F@FAHHGEGABGGG>
@1259714/1
cgcttctataccaccatcaaggaaaagtgcacccatcaaagcctcaaaac
+1259714/1
CCCFFFFFHHHGHJJJJJJJJJJJJIJHIFIJJJJJJJJJJJJJJJJJIH
@4850867/1
taagggcttcgatagaatctgcaacaactttgtcaacgacgcattgctgg
+4850867/1
CCCBDFFBFDDHAGGCHAHIIGIGIIIIEGIH?DFHIGIGIIEFEHGGGG
@8030547/1
gtctttttttaccaaaccggtattttccccttggcaacaaacagttgttt
+8030547/1
BB@FFFFFGGHHHIEGGIIJ?GEHGGGGDG@B?FGCHI>@GEHJJIC==C
@7488043/1
ggaaatttgataagtttggttccatcaggaaacgatggtctgtgttgttc
+7488043/1
B@BDFFFFHGHFFGIHGGEGDHEIIJCHHEGCH=C9D:BFH>GGBFBDEA
@6895643/1
gcaattcttggttcaagatcattttaaactgtccttctgacacaccatct
+6895643/1
CC@FFFBEFFHHFDEH>F@HIIIGGG@HHGC@B9GGGDIEHI318?BC9B
@4306795/1
cggaaagaacctagtgtgatggcgtttctgtaccactataaatgtaatcg
+4306795/1
CCCFFFFFHHHGHJHHGIJJJJJJJJJJJJIIJJJJJJJJIJJJHIIJJJ
@2308118/1
ctcgttactgctagaacctgatgcaattcaaaatttattttttgtgataa
+2308118/1
@CCFFFFFHHHHHJIIJJJJJJJJJJJJJJJJJJJIJJJJJJJJJJJJJJ
@2308150/1
ataagattacaattcttaacattttttctttaaacaaagaacattggatt
+2308150/1
CCCFFFFFHHHHHJJJJJJJJJJJJJJJJJJJJJJJJJJIIJIJJJJIJJ
@2818292/1
catcaactgagaggccaaactccttcaggcatgggtcactattaaagttg
+2818292/1
CCCFFFFFHHHHHJJJJJJJJJJJJJJJJJJJJJJHHIJJJJJJJJJHHJ
@7490357/1
atttgggcaggtcttcttgtaacattgcagactctgtacttcctcctcat
+7490357/1
@@@DDA@BAFAADGEHIIIF4:CEHGGGE@EHGIIGIIHIEHIE@FHHGC
@6897006/1
tgaatggtaacaaatctttgaataacttcagctaggccaggtgaaagatg
+6897006/1
CCCFFFFFFHGHDGCFGGIJIIIEGHEJIIJJC@FEHJ=F=1?CCH@GA>
@8032369/1
cgggacttgaaaagaaagaccttcccactggggtgtatgtcattgagggc
+8032369/1
B@@DFDEDHAABDGBHIICGGFCHGGGEEECHE0@6BFGBDFDH@DE9CF
@8032909/1
gctgctgttgctgttgttgctgaggctgctgtggtctctgctgttgctga
+8032909/1
@CCFFFF?FAFH?FAHEBEHIGHIDG?GGA>9C;?BF>FEIIC?00?BGB
@7492139/1
cataattcttgtagaagaccaataggg
+7492139/1
@@@DDFBEHDHD>FHHE@FGAGBBC93
@2311378/1
cgggtcttaactttagtgaactggtcatcaactgagaggccaaactcctt
+2311378/1
CCCFFFFFHHHHHJJJIIIJJJJJHJJJJJJJJJGIIJJJJJJJJJJJJJ
@1262953/1
cttttttttgttcctttttgaattgaaatcac
+1262953/1
@??DDDD?FCDFHIEBEGH@GHCA@<?F><B<
@5331448/1
taagattacaattcttaacattttttctttaaacaaagaacattggatta
+5331448/1
CCCFFFFFHHHHHJJJJJJJJJJJJJJJJJJJJJJJJJJJJJJJJJJJJJ
@4307922/1
gggaaatccagattattttgtgattccaagtaaagaaaatgatgaagacc
+4307922/1
CCCFFFFFHHHHHJIIJJJJHIIJJJJJJJHIJJJIJJJJJJJJJJJJJJ
@225444/1
cttaccttcagctgagtgagttaaaacagtacatcgcacaacaaacactt
+225444/1
CCCFFFFFHHGHHJIIFHIIHIIJIJJJJHIJIIJJJJJJJJJJJJJJJJ
@3308891/1
gccgtaatgaatggtattgctttcgcagggtaagtctttcagtctcatcc
+3308891/1
@CCFDDFFHDHHHIAFHIIIJJJIJIIJII?FHGIGIJIGIJHGJJJJJJ
@3309155/1
gtccgactgatgatttgaggttcttgtggaattgtgacactttgatgttg
+3309155/1
CCCFFFFFHHHHHJJJJIIJGIJGIJHIJIJJJJJJIJJJJIJJIJJJJI
@740468/1
cccgggtggaaatactggtggtggaggatatgaagtattataaggtacat
+740468/1
BCCFFF@DHHHHHJJJJJFHIHIJIJJJJJJJJJJGIJJJJJJJJHHIJJ
@1790730/1
ccttcttccagcatagcttcaatttcattgtcgcttatgtcaaattctac
+1790730/1
@@@DDDDDFD>CFD9<BGGIHIAF@EHEEAA<CFG=F@FFFGGGA4?4?B
@3310485/1
ctcaaccttttgtaacatcgacaacaccgcttgtgcggcaatatgtttgg
+3310485/1
@C@FDDDDHHDHFHEGHGGDHGIJJJBGEEHIIHHGHIJIGGIIIJJGHI
@6403033/1
tttcaattcatttgatttatgcttaataagcatta
+6403033/1
@@BF?EDFHFGHHJIIGIGJIJGIJGICDHIGCHA
@6901631/1
gccggaagtatttatggagtccatatttaactgctagagaagcgaatata
+6901631/1
C@@FFDFF<FFDHEGG9CFBBH@HGGA4E<?F??FG9GBBF>BDB0@DH@
@2820291/1
ggcaccatgacgatagctttattctcattaaggaattccggtttctcaaa
+2820291/1
CCCFFFFFHHHHHIIJJIJJIIIIIHIHIIIJJJJJJIJJJ@GIHIHIJJ
@2820318/1
atcttctttactaaaaggctacacaaacaatcacctgaatccttagaatt
+2820318/1
CCCFFFFFHHHHHIJJJJJJJJJJJJJJJJJJJJJJJJJJIJJJJJJJJJ
@6403823/1
gccacattccattccatgatttattaaacccgatgctagctttcttaaat
+6403823/1
CCCFFDFDDHHFHGFDHBHCGIIFJJIEGGIEFEDFGE>FF@G4???DHF
@1264238/1
ctcatacttaatccaatgacatggggaagtcaattgctaatattgccatc
+1264238/1
@@@DDDBDBBFBACBEHDIIDBECBAB@CHBFEHI@BGFDDDDBBBBDFG
@231865/1
ggtaacatggtaaaataccttctttgactaaatactcctgaaggagtgat
+231865/1
B@?DDFFEHHFHFGIJJJJJIIIIJJJIIJJJJJJJIJJJJJJJGJ?DGI
@3841314/1
cttcaacaatcgtcggtacaatgtaatatgagttttctttgttttcaaag
+3841314/1
CCCFFFFFHHHHHIJJHIJJJJJIJJJJJJJIHIJJJJJJJIIJJJJJJJ
@232758/1
atccattttatagctactctaaaaacacggtcttttccttcccctggcaa
+232758/1
@@CDFDFDHHHDFHGIJGHGJHGIGIJJJDCFDFEFHGIEFGHICHIGIJ
@5337497/1
gttttttacttgttcctgtgccataaccgtacttcatatcattgataatt
+5337497/1
BB@FFFFFHHHHHIJJJJIIJJJJJJJIGIIIJJJJIJJJJJJJJJJJJJ
@7497345/1
ctttaggctgcagctcaaccattttatcggccaacatattactgacctca
+7497345/1
CC@DFFFFGGHHGIJGIIEHGGIJJFGHHIJJJJJJJJGIJIGHIJJDIG
@3843521/1
gagaaaagctaactccccttccgggtcatctacatgtcgaagcaatggtg
+3843521/1
@@@FFFBEHGHHHGIIGICHIHHIIEFGHIGGGIIGGGGHGHIGIIIC8B
@5338732/1
cttgatttcggtaccaaggcatcacaacagcatcgttatacttttctgga
+5338732/1
CCCFFFFFHHHHHJJJJJJJJJJJJJJJJJJJJJJIJJJJJJJJJJJJJJ
@1794196/1
taggagaatatgaagcatgactcatagcttggaggagatatgatttgtct
+1794196/1
CCCFFFFFHHHHHJJJJJJJJJJJJJJJJJJJIJJJJJJJJJJJJJJJJJ
@7498802/1
cttgttttttacttgttcctgtgccataa
+7498802/1
1=?DDD8DDHBD>BAFGEHFHHIEIGI<G
@4311420/1
ttccaataaacaccttttggaagctttacaactcctaatcctgtttcatc
+4311420/1
@@@ADDDEGHDHDDHIJJIGAHHGGIJJFHGGH@FHIIGBGHHIIIH>GF
@3314982/1
cgtgagaagctgcaacggctgctttagatggaacgttgatctggtctgga
+3314982/1
CCBFFFFFHHHHHJJJJJJJJJJ1@EHIJJJJJJJJJIJJJJJJHIIJJH
@3315990/1
gcagcagaggcaacaacagcctcagcagcagcagtggcaacaacagcctc
+3315990/1
@@@DDD?AD?FFHIGIAHI@D@GHGIIFIIGECHIGEGFHIIIHIGGIIG
@5842278/1
ctctcttgtaggaactggactgcattaaaatccgaatcctttaatgaaat
+5842278/1
CCCFFFFFHHHHHJJJJJJJJJJJJJJJJJJJJJJJJJJJJJJJJJIJJJ
@6906191/1
tccaagcttatcaggatcctacctctcaccagagcttgttt
+6906191/1
@@@ADDDDF4<<CD9FHHGHBFCE@DGE9AEFD=3?GGF9B
@234101/1
tctgctgttgttgctgctgctgttgttgttgctgctgttgttgttgttgt
+234101/1
CCCFFDFEFHHDHJIJJJJIJIGHIJJIGIIIJFIJIIIIJJJJJJIIGG
@1265987/1
tggtagttgagtttggtgggtaggggttgtttccctagactgtggttgag
+1265987/1
B@CDDEFDHFHFHIJJHIJIEHIJJJEGIJJJGJIJJJJJJJHIJIJJJJ
@5339518/1
cttcagctgagtgagttaaaacagtacatcgcacaacaaacacttgggga
+5339518/1
@@@D?DB?FHDHH>@CE?@EFABBCFEDBAFBF??FFBFDD@BF<BB877
@7501306/1
cgtgctgtaccttgtatactagcatgactgactagatagaagtctaattc
+7501306/1
@@@FADD?BFDBHII@@HFHI4FDFHH>EHEHGGIGFICFHH?BG<<@GF
@4858182/1
atccataataagtctaaatagaccttcaggg
+4858182/1
???DDDADHHDHCDDHEHIIG<?FGGGCEHC
@3845327/1
atataatttatcagcattattcgtattgatatcacatttttgtaaactta
+3845327/1
@CCFFFFFHHHHHJJJJJJJJJJHJJJJIJJJJJJIJJJJJJGIIIJJJJ
@4858309/1
tggggctgttgttgccactgctgctgctgcggctgttgttgcctctgctg
+4858309/1
@CCFFFFFFFFHGJJJJJIJJJJJIJJJJJJGIIJIJJAGGHIJIGIIGG
@5340214/1
ctaacctgttcttcttgaagttggttcagctgtagtctgtctgcatctgt
+5340214/1
@BCFFFFFHGHHHJJJJHIIJIIIGHIJJJJJJIJJJCHJJIJIJJJJJG
@743654/1
ccaattgcattccctttcacactagggacatgaggtgaaattattggtat
+743654/1
CCCFFFFFFHHHHHIGIGHFHIIJIIIGGDHHFECHGHIJJJJJJJJHGH
@8040257/1
ccgatcgcttggctttagcactgcatctacacaaa
+8040257/1
???D?=8ABA;=C3EHG>HG?BGC<CE<GH@EEG3
@6407393/1
cgctaatttaaaaattgaatagtttttatgaaatgagtcagaattttcgt
+6407393/1
@B@FFFFFHGDHHIIJIJJIIJHCHIIJJJJBGEHAHF>DGFHGBHHJIG
@3319379/1
gataataatgcctcagagctaccttggcagctgctaattttgcttggtgt
+3319379/1
B@CFFFFFFHDFHJJJJGIHHIJHIJIIIIJIJJIHIJJJIJJJJJJIHG
@3848599/1
cacagacctgttctaacttaaagctgactttagtacatcgcctggagaca
+3848599/1
@?@D=DDDFDFFFFBF<<FIHB<:?@HFFDHHII>?FFFFFIICF;D?B?
@2825335/1
gcctattttggaaactatactgtcattaatggaattgggaacttgactaa
+2825335/1
CCCFFFFFHHHHHJJJJJJJJJJJIJJJJJJJHIJJJJJHIJJJJJJJJJ
@2318438/1
gccgcttgttgctgtacttgaggctgagatgaaggtggtctgctgggttg
+2318438/1
CCCFFFFFHFGHGGGCHIIIGIJIJJGHEGIGGII?DEFGGIICHIDHII
@2318929/1
ccactatctaaataaatagctgcagctaatgattcaaataagtcaccaag
+2318929/1
CCCFFFFFHHHHHJJJJJJJJJJJJJJJJJJJJJJGB@?FHHGIIJJJJJ
@6408220/1
gtctggtaaatttatcgcaaggtaacgtaaaacaatatctattcaaca
+6408220/1
@CCFFFDDFHAHHGIJBGJIGGHHII@GAF=GHHGGG<B?HIGEGJI@
@7504090/1
gtaagtagttatagcatacttaaggaaggaatcaccgatagtttccaaac
+7504090/1
@??DDBDDB4AFA9@CFGFHIJJIJJJCG@BHH4CC1CGBHI>B>BHA<8
@7504725/1
ggtacctctacatcttcagcttcttcaccaactaagtagtactcttcact
+7504725/1
@@@FFFDFHGHGHJJGFHIICCHIIJJJHDHGIJCHEGIEGCFHG@FGII
@2826786/1
atcaggattggttccaaaattttctctataagatggatgagttagagcaa
+2826786/1
@CCFFFFFHHHFHIJIJJJJJJJJJJJJJJJJJJJJJJJJJHIIJJJJJJ
@7505455/1
gccttggtaaatttgggtcccatgctatggg
+7505455/1
CCCFFFF4ADDFAAEGEEFGGHHGEGI<AEE
@2827249/1
ggaatgtgatctccaagttgtgaatcaatttcaggatacgatctggttta
+2827249/1
CCCFFFFFHHHHHJJJJIJJIJJJJJIJJJJJJJJJJJJJJJJJJJHIJJ
@5846214/1
caccaggtgatatatttttgcatctgttataaatgtaggaagttatcaag
+5846214/1
@CCFDFF=CCFHB?GGHGHGIEGHHIIHIIBHIEIEGHGDHIIIHIIIG@
@2320658/1
gacaattttttcttttcttctttctgtatcaactg
+2320658/1
@=?DDDDDDDFDDEHB?G<3CC@AFEHFH?GDHGB
@745377/1
cttggttcaagatcattttaaactgcccttctgacacaccatctctgtaa
+745377/1
@??ADDDDDDADFAEHB??FHGGD<@CBF@@HBFHDEAGGGHBGGBFBFG
@745587/1
ttatgatctccggccaagatcagccgtgtttggtagaagcaggatgacac
+745587/1
CCCFFFFFHHHHHJJJJJJJJJJJJJGHHIJJJIIJJJJJJJJJJJJJJJ
@3850191/1
cctgcaggaggtataaacaaacctatgggttttaccatcatttgctgctc
+3850191/1
@C@FFFDEHFFCFBHGIGGGDHIGIIJJJCGEHGGIIIJJJEGIJJJGJH
@4861604/1
ggcacatccacgatttcggcagcttttacctcattttcactcagaagaaa
+4861604/1
CCCFFFFFHFHHHJJJJJJIJJIJJJJJJJJJJJJJJJJJJJJJIJJJJJ
@2829078/1
cccgattatttttcctttgatgctgctcaatttaccttcatccttgtttt
+2829078/1
CCCFFFFFHHHHHJJJJJJJJJJJJJJJJJJJJIJJJJJJJJJJJJHIJJ
@4862799/1
cattatcgtaaattgtcacggtctcaacaagttccgttttttggagaggc
+4862799/1
CCCFFFFFHHHHHJJJJJJJJJJJJJJJJGHHIJJIFHIJJJJJJIJJJJ
@2322847/1
gtcattatgggcttctattagttcatctatattttttaaggaagtaagtg
+2322847/1
CCCFFFFFHHHHHJJJIJJJJIHJJJJJJJJJJJJJJIHJJHJJHJJJIJ
@2322891/1
ctgagctttataaaatgcagtggccgacacatcaatattaagcatcatct
+2322891/1
@C@DFFFFHFHFHIEFGGIG?CGBHEFHGHIIIGIIIGIIFFGIIIIC?D
@5847573/1
gttcttcttcttttttccacgtgaaatctttaggctgcagctcaaccatt
+5847573/1
B@BFFFFFHHHHHJJJJJJIJIJJJIIJIJJJ>FGIJJJJJJJIJJJJIJ
@1801135/1
gtcggtacaatgtaatatgagttttctttgttttcaaaggctctaactaa
+1801135/1
@@CFDDDFHDFFCEHGFHHIEHHGIBCFCHEHGIIIIIIBHIG@FHIIII
@4320643/1
atgcattgtaggccgcacatgtttgtgcttctgaagaggacatccccgta
+4320643/1
CCCFFFFFHHHHHJJIJJJJJIJJJIJJJJJJJJJJJJJJJJJJJJJJHI
@8044657/1
gcccaatattgattccagaacttccggcataatgag
+8044657/1
CCCFDADFADDBAFHEH9EGEDHGIGGGGIGHHICH
@1270756/1
cttcagtcacccgattctatttcttggtcatcagtttgagatactgtaat
+1270756/1
CCCFFFFFHHHHHJJJJJJJJJJJJJJIJJJJJJGIJJJJJJJJJJJJJJ
@8046421/1
cttcttttttccacgtgaaatctttaggctgcagctcaaccattttatcg
+8046421/1
@@?DBDFFGHGDFHIHE<FHHIFIIIIJJA>=@F<FDGIIJBEHIEEC9D
@242373/1
cttatacctagtgcttctgtaaaacgccaataattgttctttcatgatac
+242373/1
CCCFFFFFHHHHHJJJJJIIJJJJJJJJJJJJJJJJIIJJJIJJJIJJJJ
@5851172/1
ctcccatctgcatccttcttttccggaaagaacctagtgtgatggcgttt
+5851172/1
CCCFFFFFHHHHHIJJJJJJJJJJJJJJJJJJJJJGJIJIIIJJJJJIJJ
@4864413/1
ctacaggtagtgtcgacaattgtaccaagctctggcattttcctgtgact
+4864413/1
CCCFFFFDFHHHHJJJJJJJJJIJJJJJJJJJJJJJJJIJJJJJJHIIJJ
@3855415/1
gtcactattaaagttgatttgtcttatagacttgacaattttttcttttc
+3855415/1
CCCFFFFFHBBFHIIGIGIEIJJJJGIJGGHJGHIIIIIIHHJJGIJJHH
@243337/1
caccaactaagtagtactcttcactgatgagatgactgttttcttcttga
+243337/1
CCCFFFFFHHHHHJHJJJJJJJJJJJJJJJJJJJJJJJHIJIJJJJJJJJ
@748538/1
gccatcgtttgcattagacatagtcagagcttgtaggagaatggaaggac
+748538/1
CCCFFFFFHHHHHJJJJJJJJJJJJJJJJJJIIJJJJJJJJJJJJJJJJJ
@5851931/1
ccctccacctgaactagttcatatttcggagtcgtccctcttctggaaag
+5851931/1
CCCFFFFFHHHHHJJIJHIJJJJJJJJJJIJJJJJJJJJJJJJJJJJJJJ
@244448/1
tctgcataatactgaacagaagatttgtttcctatgtacaaagatctttt
+244448/1
CCCFFFFFHHHHHJJJJJJJJJJJJJJJJJJJJJJJIIJJJJJIJJJJJJ
@3324377/1
ctccaatcgcattcccttcacactagggacatgaggtgaaattattggta
+3324377/1
CCCFFFFFHHHHHJJJJJJJJJJIJIJJJJJJJJJJHHHIJJJJJJJJGH
@5346681/1
ctcctcatagttccacaatgagtaatttcaatttttaatccttttatttc
+5346681/1
CCCFFFFFHHHHHJJJJJJJJJFHJJJJGIJJJJJJJJJJJJJJJJJJJJ
@1271884/1
ctcatttagataaatttattgttgttcagaggcttaatacacagatatta
+1271884/1
CCCFFFFFHHHHHJJJJJJJJJJJHJJIJHHIIJJJJJIJJJJJIJHIII
@1804195/1
gttcaagttcttgatttgcagatgatctgaatctcattggaggatgcttc
+1804195/1
@=@DFBDFHFFFDGEFHGGGGGIBHHHIHHIIIHIIIGG@FECHEAHIII
@2324915/1
cccaatgtttctagcctttcataattcataacgtcattagcagagctcgc
+2324915/1
CCCFFFFDHHHHHJJJJJIJJJJIJJJJJJJJJHIIJJJJIJJGIJJJJJ
@2324965/1
ctcattttttctgctaaagcactaccttcagcgggagaccttggctttgc
+2324965/1
CCCFFFDFHHHHHJJJIJJJJJJJJJJJJJJJJJJJJIJJJJJJJJJIJJ
@4322470/1
gtttgttttctccaactccgacaaacgccatcctctcattcttagttgta
+4322470/1
CCCFFEFFHHHGHJJJJJJJJJJJJJJJJJJJJJJJJJJJJJJJIHIJIJ
@1805178/1
ctcgtcagttttaatgcttccaacacgttgaactaaacttgg
+1805178/1
?@@B422@DC<F?BFA9E?<<F<:<8@A8CCCEF9?CD4:?B
@3325451/1
ggtaagacaacaatcacaagttttacttcttctttaagacactgactaaa
+3325451/1
@CBFFFFFGHHHHIJJJIJJFHHHHIJJJJJJJJJJIIIIJJJJJJJIJJ
@2326931/1
gttctcttctgttgtttcaattttggcagtatgcaaatattgtggaccat
+2326931/1
@:?DDDDDFBFHHGIEFEDDAIBH@GEGBACE>?G<???GAG?::3BGII
@3326066/1
gtgggcatggcctgcagctccctttttgcagcttcttcaagagggatggg
+3326066/1
CCCFFFFFHHHHHJJJJJJJJJJIIJJJJJJJJJJJJJJJJHIJJIJIJJ
@1273218/1
tttttaaggaagtaagtgcaggggaacgagaaccaatttcttttttaaaa
+1273218/1
?@@DDDBDFFHH:A:EGGGHIIFHIIDE@?:DHFGBDGHGGIIBGFHHIC
@1273552/1
gcattgtaggccgcacatgtttgtgcttctgaagaggacatccccgtacc
+1273552/1
CCCFFFFFHHHHHJJJIIJFHIJJJJIIJJJJIIJJIJJJJJJJJJGHHI
@247353/1
ccgctgtagtacaaatttctatttccgattatttttcctttgatgctgct
+247353/1
CCCFFFFFHHHHHJJJJJJJJJJJJJJJJJJJJJJJJJJJJJJJJIJJJJ
@1274896/1
ctggattgttccaactacaggaggattgtggttcttcagtatgcatatta
+1274896/1
CCCFFFFFGHHHHJJJJJJJJIIIIJJJIIJIIJJJJIIGIJJJIJJJJJ
@5349357/1
tggagtttgacctctaggaccagtttgcaaagggaagcgagcttgctgtt
+5349357/1
CCCFFFFFHHHHGJIGIJJJJJJBHIIIIIJJFGGIGJJJJJJJIJGIGH
@5349385/1
ccctaggcaaggtacagcctcaccacctcaaccgaacacttctaggttac
+5349385/1
CCCFFFFFHHHHHIJJJJJJJJJJJJJJJJJJJJJJJJJJJJIJJJHIJJ
@4324725/1
gatcatttcttcattttcagctctggctattttagcatggaatgtgatct
+4324725/1
C@CFFFFFHHHHGJJJJJJJJJJJIJJJJJJJJIJJJJJIJJJJGJJJJI
@2327198/1
ctttcattatcgtaaattgtcacggtctcaacaagttccgttttttggag
+2327198/1
CCCFFFFFHHHHHJJJJJJJJJJJJJJJJJJJJGHHHIIIFHIJJJJIII
@3857216/1
ctgtataaaatacaaggaagacagacagcctgcctccaaagagaagctgg
+3857216/1
@@@DD>BDHBBFFGBHGEGGEH?E;GEGIGID@GIIIFIIIIIG9?DGHG
@4327087/1
ctgacatatactaattaagatagcaacccacattggggcttttgttggcc
+4327087/1
???D;:DDHFHFBHEBHDHGIGHBEGGHHAEGGGBBD<DGHGIB@FHGGI
@3858848/1
gataaattagaatcatcccatagcaaatggtatttggtaggacgtgctgt
+3858848/1
CCCFFFFFHHHHHHIJJJJJJJJJJJJJJJHIGJJJJHJJJJJIHIJJJH
@2329092/1
tcacactgttcctggctgagagtaattcgtcgcgcattctgttgtatatt
+2329092/1
CBCFFFFFHHHHHJJJJJJJJJFHJJJJJHIJJJJJJJJJJJJJIJJJJJ
@2329594/1
gcctttcataattcataacgtcattagcagagctcgctactaaggccttc
+2329594/1
CCCFFFFFHHHHHJJJJJJJHIJJJJJJJJJJJJJJJJJJJJJJJJIJJJ
@6417106/1
ctatcttcaaagagaaaaagtgcaatactaaaattttattcagtatattc
+6417106/1
@@CFFFFFHGFGFIGIGEHIAHCHJGJGEHGG>FDG<FHCFHGF4?HFHA
@1275858/1
gttttttacttgttcctgtgccataaccgtacttcatatcattgataatt
+1275858/1
@@@FFFFFHGHHHJJJJJHHIIJJJJJIJHIJIIJJIJJIJJJJJJJGII
@753275/1
ctgctgctggggctgttgttgccactgttgctgctgcggctgttgttgcc
+753275/1
CCCFFFFFHHHHHJJIJJJJJJJJJJJJJJJJIJJJJJJJJJGIIHIHGH
@1807695/1
ctctttcattatcgtaaattgtcacggtctcaacaagttccgttttttgg
+1807695/1
CCCFFFFFHHHHHJJJJJJJJHJJJJJIJJJJJJJHJHIJJIHIIJJIJJ
@2836177/1
gcataatgagtacatcatttacatcaccgt
+2836177/1
=7@DD?D:4=DFA@GGGDEHECHHGBG;F2
@1808657/1
ctcttttggactacaataaaagttattccaggtttataatctccttctaa
+1808657/1
BBCDDFFFHHHGHJIGJJJJJJAHHJGGIJJJ?EGGHIGIIGIIJJIHHI
@3859722/1
ccgtgatctaatatttgagcagagggtgctgg
+3859722/1
@<@FADFDHBDFDHFBBHIFIGCGGBCDFEGG
@5352729/1
ctgaggtaaaaataaaatttaaaaatgttgctattgtttcaacatgtctt
+5352729/1
CCCFFFDDHHHHHJJJJJJJJJJJJJJJJJJJJJJJIJJJJJJJJJIJJJ
@3860165/1
ttcgttgaaaaccttcggcctgatgctgggaacaagaatgctgttaatgc
+3860165/1
@CCFDDFFHHHHHJJJJJJJJJJJJIJJJJJJJJJJIIIJJIGFEHIJJJ
@4871295/1
ggcgtatttacagaagcaaggttggcctattattggcattccagcatcat
+4871295/1
CCCFFFFFHFFHHJFJJJJJJIIJJHJJIIJJJJJJJIHJJJJJJJJJJJ
@6923026/1
tagtgctccaatcgcattccctttcacactagggacatgaggtgaaatta
+6923026/1
@@@DDFFFHBBHGIAFHE@4CEDHDHIIIIGIGIFG7GGGHIDGHGECHG
@6923427/1
gtttgagatactgtaatgcattgtaggccgcacatgtttgtgcttctgaa
+6923427/1
BB@DFDFDBHHFHJJIGIJIGGHFJJBFCGDEHJEIFHIJFGEGIJGGGG
@4872145/1
gcagggaattctaagagggtacacaattcaggcactaatgtctcttcaaa
+4872145/1
CCCFFFFFHHHHFIJIJIJHIIIGEACEHHIJIGGGHIIGID@BBFB?FA
@3861177/1
ggaaggaagacttcaggtaacgaaacataggctctacctgatctggacca
+3861177/1
BC@FFFFFHBHHGJJJJHIJJJJFIJEIJIJJIJJJJIJJGIJJJJHIJI
@6924175/1
ccaatattgattccagaacttccggcataatgagtacatcatttacatca
+6924175/1
CCCDDFFFADFHFBGIGIG>IEHGGEIEI<?EBF?F@FEHIGGGGIBI9D
@5857280/1
ggcataatatgcaggagcaggtatagatactgaacgtgtacacctcacat
+5857280/1
CCCFFFFFHHHHHJJJJJJJJFHGGIJJJJJJJJJJJJJJJJJJJJJJJJ
@252804/1
gcattgtaggccgcacatgtttgtgcttctgaagaggacatccccgtacc
+252804/1
CCCFFFFFHHHHHJJJJJJJJJJJJJJJJJJJJJJJJJJJJJJJJJJJJJ
@3328814/1
ccggtctttctcgataatcaagtgttggtgcattcataattcgggcctta
+3328814/1
CCCFFDFDFHBHFGIIDGBHFA?AHHIIFHG<?DGHIEFGHIBEGIGEH@
@1279305/1
ctcctgaccaacttgaagacaaggtaaatgaggataccttaatttcattt
+1279305/1
CCCFFFFFHHHHHJJIIJJJJJJJGHGJJJJJJIJJJJJJJJJJJJJJJJ
@7518738/1
caccgatgcaattaatactcatcttctttactaaaaggctacaca
+7518738/1
@@@?DDFFGGAHFHGBBH>AACEBFGGCBBDGGHEBDEHI<DH39
@8055360/1
gtctgctcttcacatactcttgttacaacatatttcaacatgtatccttt
+8055360/1
<@@FDDDDDFFADGGGGC?FBHD<EFGI@ACEHGEHGGIIIGDHE<DFGH
@6421291/1
atcacatactaccgcctgtgttctgttgtttacta
+6421291/1
@@?DDFDFHDHDHFGHHGC<9CHIGIIGGGGGHBD
@7519529/1
ggcaaggtacagcctcaccacctcaaccgaacacttctaggttacatagt
+7519529/1
@@@DAA=?DB<4?FBGII>H@@E3CCDCCD@6?BFGG@GAAFGB?<C>B/
@5355264/1
gaagaactgaggtaaaaataaaatttaaaaatgttgctattgtttcaaca
+5355264/1
?@=AB==A<D:?ACEFGGIGDHBBDEHEIHDEEE<FFHG9?F4?FBFHH@
@8056542/1
cggaactttggtactaaattgttctatttcttttttcatcattctgtagt
+8056542/1
CCCFFDFFHHFFHHIGBHIGHHIJJJJJJJJJIJJJJJIJGEGG@FFGGD
@3863029/1
ctctccagatggtagaatggtaaatcagattgatcatgttttaatcagta
+3863029/1
CCCFFFFFHHHHDGIJJJJJHJIJJJJJJJJJJJJJJJHIJJJJJJJJIJ
@4875735/1
cagcatttcttaaagttgtgaaaatcgtgtacataataataaataatcaa
+4875735/1
@CCFDDFFFHHHHGICGHIJJJIJIAGECEFHIGIJIJIIIIIGIJGGHJ
@4333279/1
ccagtaggtaaaaagattattgtattttcttttagaactctttcaaagag
+4333279/1
@@@FDDEFDFDHHGGFHIJJJJCHGGIIIIIJJJJGGHIJIGHIIIIIEH
@6424075/1
gcctcttgttttgcttctttttttgacctacccttgccgatagcaataag
+6424075/1
CC@FFFFFFFHGGGIJII<FHEIIIG9CGIIDGGAHGG:??FGHIIIGCH
@3864727/1
tggatatattcatgccacattccattccatgatttattaaacccgatgct
+3864727/1
???D?DFDHDDHHGGGBHDDHHHEE<EFHIGHGGHHIGEHAHIIIGH@BD
@2842413/1
cttaatgatatcagtcagcttacaagccttagtaagcataaatttatgga
+2842413/1
CCCFFFFFHHHHHJIJJJJJJJJJJJJJJJJJJJJJJJJJJIJJJJJJJJ
@6424319/1
gtcgtgcattctgttgtatatttatgctcacttcaccaacattcatgaat
+6424319/1
??@DDDDDHFFDHJJJIIIGIEEGGJIGE@HG<CEF>BHGGGIIIGGIEI
@2842854/1
ctgtctataaaaatacaagaattcctaattggtagtattccaatctaatc
+2842854/1
@@@DDDDDHHFHFEHIIBFDHIEBCCHIIIIGHHG??FHFH@D@DDBCFH
@3865430/1
gttccagagactcgtccaatcagattgaaaaaaacaagttgtataacaca
+3865430/1
CCCFFFFFHHHHHJIJJJJJJJJIJJIJJGIJIIIJJJFHJHIJJJJJJJ
@5358127/1
gccacttctttgaactaagtacagcgaaattcttattcgattgaagtaaa
+5358127/1
CCCFFFFFHHHHFHIJJJJHJIJIIIIJJIJJJJGGIJJGIIHJGIGHHI
@5861586/1
gttgtaacgattggaaaaataatcagaatatgaacggtattgctctgcag
+5861586/1
@CCFFFFFHHHHHJJJJJJJJJJJJJJJJJJIJJJJJGHJJJJJJJJJJJ
@5861688/1
ctttcttgtcagcacagaataatcttgtatgatgtctcttttggactaca
+5861688/1
@BCFFFFFHHHHHJJJJJJJJJJJJJJJJJJIJJJJJJJJJJJJJJJJJJ
@5861968/1
ctctaattgtaaaaatgttatccatttttgggttaataacgccaacaaat
+5861968/1
CCCFFFFFHFHHHJJJJJJJJJJJJJJJJJIJHIJJJJJGHJJJJJJJJJ
@6929794/1
aaccaccacaaatccacttggaaaactgt
+6929794/1
@@<DDA:BFBHFB>GCFH9<?<<?;B>H<
@4335592/1
cctctaattaagtaaaaactataaaaataataggctttttaaaataatac
+4335592/1
CCCFFFFFHHHHHIJJJJJJJJJJJJJJJJJJJJJJJJJJJJJJJJJJJJ
@759757/1
ggcatgctttgcttctttcttagatctaccagtgcccatggcagcaaatc
+759757/1
CCCFFFFFHHGHHJJJJJJJJJJJJJJJJIJJIJJJJJJJJJJJJJJJJJ
@4879425/1
tcttcttgaagttggttcagctgtagtctgtctgcatctgtatatgccct
+4879425/1
@?@DDDAA8CFFFFI;2AFHCHFCBHFHH9AEFBDEFFCAFFIFFEFFIF
@4336561/1
cacggtctcaacaagttccgttttttggagaggcaactcaggataactat
+4336561/1
CCCFFFFFHHHHHIJHIJJJHIJJJJJIJJJJJJJJJJJJJJJJJJJJJJ
@4880069/1
tcataataatctttgtttagtttcttttttgatgttacagagtttagcgg
+4880069/1
CCCFFFF?DHHHHJJGIJGIHIJJJJJJJJJJIJFIIJJIHIHIJJIJJJ
@6425171/1
ctggtttacaattagaatttataagtgttgcagttaaaccaagaacatgt
+6425171/1
@@@?BDD8FD4ADEF9?EEIHF4BBFEEAG<?A9A@:?CFE;CFGIF<DD
@760472/1
ctagataataatgcctcagagctaccttggcagctgctaattttgcttgg
+760472/1
CCCFFFFFHHHHHJJJJJJJJJJJJJJJJJJJJJJJJJJJJJJJJJJJJJ
@760844/1
ctttgatgttgtaaggtgctgaggcaagtgttgggattttgaccatcttc
+760844/1
CCCFFFFFHHHHHJJJFHIJJJJJJJJJHHIJJJJIJJJJJIJIJJJJJJ
@3866270/1
ttcatgtatattttcatgagtacaatagaggtaagtagttatagcatact
+3866270/1
CCCFFFFFHHHHHJJJJJJJJJIIJJJJJJJFHIJFHIFIIJJJJJJJJJ
@3866470/1
cttcaactgtgactctaactcttcttccatccgctagtttttcaggttta
+3866470/1
CCCFFFFFHHHHHIJJJJJJJJJJJJJJJIJJJJJJJIIJJJJJIIGHII
@4339452/1
ctcatacttaatccaatgacatggggaagtcaattgctaatattgccatc
+4339452/1
CCCFFFFFHHHHHJJJJJGHIJJJIJJIJJJJJJJJJJJJJJJJJIJIJJ
@4339460/1
ctgagttagaataccaacctgaatttcagcaattttcttaatggatgcat
+4339460/1
CC@FFFFFGHHHGJJJJIIJJJJIJJJJJJIIIGHIJJJIEIGJGGIJJJ
@1283742/1
ttagattagagttgttatttatcttaaataatttacttgattgttaagcg
+1283742/1
CCCFFFFFHHHFHIGIJJJJJJJJJJJIJJJJJJJJJJJJJJIJJJJJJJ
@1818513/1
ggctttattatattactcctaattgaagagccttttcccaaaatcatacc
+1818513/1
<?<DDEFFHHHFHAF>GHGGG<HAGGH@DHF@FHGGB@E<BACGGGGIHE
@1818519/1
atcaagaaatctaagattgcatcaccgaggaattccagcctttgatagca
+1818519/1
CCCFFFFFHHHHHJJJJJGJJJJJJJJJJJJJJIJJJJJJJJJJJJJJJJ
@1284248/1
ctgacatcttcttggtaacaagtattctaacgacatgcccagcagctcaa
+1284248/1
CCCFFFFFHHHHHJJHIJJJJJIJJJJJJJJJJJJJJJJJJJJJJJJJJJ
@4341322/1
ggcatgctttgcttctttcttagatctaccagtgcccatggcagcaaatc
+4341322/1
CCCFFFFFHHHHHJJJJJJJJJJJJJJJJJJJIJJJJJIJJJJJJJJJJJ
@4341447/1
agtaatctctgtatcaacaactgtaccagccggcacattcatatttctcc
+4341447/1
@BBDFFFFHHHHHJIJJJJJJJJJJJIJJJJJJJJJJJJJIJJJJJJJJJ
@1820615/1
ggccaatagctgtgggttatatggtgattgatgccattcaactttgcatt
+1820615/1
?;?DDDBDHHFFDAA<82<A@HFHAACHD9?GBFFHCBDGHI>FGGIIF@
@263636/1
attggatatattcatgccacattccattccatgatttattaaacccgatg
+263636/1
@@@DFDFFHGGHHIGHIIGCDFF?H@HIIIHHEEHIGEHGIGFHIGG>@D
@2340338/1
ctattgttggccttagtagaattataaaataaatacaaatacagaaactt
+2340338/1
CCCFFFFFHHHHHJJJHHIJJJJJJJJJJJJJJJJJJJJJJJJJJJJJJJ
@4883129/1
ctcattttcgctcagaagaaataatatctcagcaccaat
+4883129/1
CCCFFEFFHHH@D1FEFGC>EHAHCGIEHIIGGGHI>FH
@4883373/1
gctatccgtagtcgaggctgggctacagatatctagaggttctgtatttc
+4883373/1
CCCFFFFFHHHHHJIJJJJJJJIJIJJJJJIJJJJJIJJFHIJJIJJJJJ
@6935427/1
ccttaatatacgcaacaaagctttcacgttcataa
+6935427/1
C@@FFFABHHDHDBHEGI<EE>BCHHHGGHI@BBC
@2846052/1
cacatggctgcccctttattatccctttcagtggacaatttacaggcag
+2846052/1
;@@DDD>DFF?DFFIIEEEFEFI?EG?EHFD9CFFEFBFCCAB?DCFFC
@6935569/1
cccaatgtttctagcctttcataattcataacgtcattagcagagctcg
+6935569/1
@<@DDDDBDFFFHIBA4C>E4?C@DGGGGCFAFA81?B4CBDCBDHI>@
@4344418/1
cctggatctgatcttaacaagccttaagagaaatcttagctgacatatac
+4344418/1
CCCFFFFFHHHGHJJJJJJJJJJJJJJJJJJJJGJJJJJJJJJJIJJJJJ
@5865920/1
aacaaatctcttaatgatatcagtcagcttacaagccttagtaagcataa
+5865920/1
=?8=DDDDFDFDFAF@9:3A?A?IEHH3F@EFHAECEEAEFEF>CEEFFB
@5865961/1
ctccactgaaccaaatcggctccttgaatgaatttttcattcctccatac
+5865961/1
CCCFFFFFHHHHHJJJIJJJJJJJJJJJJJJJJJJJJJJJJJJJJJJJJJ
@6430114/1
gtgtacacctcacatatgtatggcacaactgataagttaagcattgcagt
+6430114/1
B@CDDFFFGHGHHJIGJIJJHCEIJIIIDHJJJJEGIIIJJJJ@HGGG>?
@6936606/1
ctgcaaacaagggatagcactcaagggcacattatgttt
+6936606/1
CCCFFFFFDHH<FGIGGIIIGIGAE@FH?BF@>D@DCF9
@6936640/1
ctgctatttgatttagcataagaaaagatctacttaactcaggactacag
+6936640/1
CCCFF?DFFDHDHBF>GGGEHGGIIIIF9F@HGBHC9BEGDGGG39DEG@
@6936878/1
tgaaatctttaggctgcagctcaac
+6936878/1
@<@?DDBD<FA?B<?;DEAGGEA9F
@1825141/1
cttagattagagttgttatttatcttaaataatttacttgattgttaagc
+1825141/1
@CCFDBFFHHFHDGHIJJJIJJIIJJJIGIJGGGEHHIJIEHIGIIIJHC
@1825423/1
gttgccactgttgctgctgcggctgttgttgcctctgctgctgctgctga
+1825423/1
CCCFFFFFHHHHHJJJJJJJJJJJJHIJHIJJJJJIJJJJJJJJJJJJJG
@6938523/1
ctggaaaatatttatataaatattctgatgcaatcaact
+6938523/1
@@CDDDDDHHHHGEGGHCFEHGI9ID?4FHCHA9E>DFC
@5867397/1
ccatcatttgctgctcataaagcttattcatttcactcctcaatttgtta
+5867397/1
@@?DDDDDFFFBFIIDGHIIIIIIIIIIGGIIIEHHHIIIIGGIIIIHII
@764984/1
gttatgatctccggccaagatcagccgtgtttggtagaagcaggatgaca
+764984/1
CCCFFFFFHHHHHJJJJJJJJJJJJJJHIHIJJJGGIIJJJJJJGHGIJI
@6939895/1
gaacttttaacaatgactgactaggatgttcagttaactttctagcta
+6939895/1
CC@FFFFFDHHHFIEHJJGGEHIHCFHCAFHDECCHEGCIIJJDHIEH
@6433178/1
tggatcattagcagaaatcctcattctttcaaaaaaaactattcgtagga
+6433178/1
CCCFFFFFHGHGFJJIJJJJJJIIIJJJJICHEIJJIBIIGJGIIHIJJJ
@4886036/1
gcctccaagcttaacattgattttaaggcaaagattggagagtgtttgtg
+4886036/1
CCCFFFFFHHHHHJJJJJJGIIJJJJJIIIIIIIJJJJJJIIHHGIJIGH
@1827972/1
aatgaaactgggcacaaccattagaatcacctgctgctttaaaatca
+1827972/1
CCCFFFFFHHHHHJJJJJJJJJJJJIJJJJJJJJJJJJJJJJJIJJJ
@4349150/1
agtaaaacgtaagtggaagcataagctcccaattctttggtgataagaac
+4349150/1
CCBFFFFFHHHHHHJJJJJJJJJJJJJJJJJJJJJJJJJJGHGIJJJIJJ
@1830673/1
agggaattctaagagggtacacaattcaggcactaatgtctcttcaaaat
+1830673/1
@CCFDFFFHHHHHJJJJEFHJIJCHHIJIJIIGJJIJJFHJJIIIIGIJG
@2849699/1
cagaacttcaatgtcatatttccaggttgttctataagtttatagatgtc
+2849699/1
BCCFFFFFHHHHHJJJJJJJJJJJJJIJJIIJJJJJJJIJJJJJJIJJJJ
@766323/1
tccagggccattatcgcatcatacggaatttgccgagtccttccttctag
+766323/1
CCCFFFFFHHHHHJJJJJJJJJJJJJJJJJJJJJJJJJJJJJJJJJJJJJ
@1832499/1
cacaattctggatgtaacctatcaggatgtgctttttttctttctaattc
+1832499/1
@C@DDEFFHBHFHIGBGHIJEIJAE@AEFHBDHHGIGBHIIJDEHBGIJE
@6944750/1
gggtcacaactaacaatgggccacaactcatattgatcgtcaaatgaaac
+6944750/1
@<@DDFF>DHHHHIJGIIIEIGEEGEHGGEF>DFBHCCHDGIG9DDEEG@
@3340360/1
ctattttggaaactatactgtcattaatggaattgggaacttgactaata
+3340360/1
CCCFFFFFHHHHHJJJJJJJJIJFFFHIJJIJJJJJJJJJJJJIJJJJJJ
@2343425/1
ctctgctgttgttgttgttgctgaggctgctgtggtct
+2343425/1
?8=A42=B=?CDD>ECD2C:CBCF=FEDE>>B13?DCD
@8069203/1
gtgcttctgaagaggacatccccgtgccataacaaactgctacaggtag
+8069203/1
@<BDDFFFGHGHHIIJIJIGIIJJHGIIJFGIE@GEHIJIJJIIIJ3BG
@5870888/1
ggccgatctgaggtctgtcaattcaccaggtgatatatttttacatctgt
+5870888/1
CCCFFFFFHHFHHFFHGHIIIJIJJJJIJJFHIJJJJJJJJJJJIJJJJH
@2345480/1
gccttcgttgctgctgtggtggttcttgcctttgcagctgttgtggtggt
+2345480/1
C@@FFFFFHHHHBGHIIIIHHCFFHIIIIGIIGGGGIEIIIIEGHGDDHF
@6438571/1
cacgcatgtcccatactccctggttgggaa
+6438571/1
@CCDFFFFHGHGHGJHGIJHB9EA@GGGCB
@8071151/1
tgaaaaattgtttgccacgcatgtcccatactccctggttgggaagtgct
+8071151/1
CCCFFFFD?DFFBGGIGII>HIJGH@HIICFBHHGHHIFHCHDH9;CGIH
@1291511/1
gtttcaattcatttgatttatgcttaataagcattacagcaataaacgtt
+1291511/1
CCCFFFFFHHHHHJJJJJJJJJJJJJJJJJJJJJJJJJJJJJJJJJJJFH
@6946440/1
ctttcataattcataacgtcattagcag
+6946440/1
@<@F?DFDDHFHDGGIIBFHGHGICFG>
@271692/1
cataattcttgtagaagaccaatagggttgcccatcattcgctcctcgac
+271692/1
C@CFFFDFHGHHHIJIJJJIEFGGGGHFGHIJJJIEEHHHCGIHHJIJEI
@272290/1
cgacaatttgttctcttctgttgtttcaattttggcagtatgcaaatatt
+272290/1
BCBFFFFFHHHHHJJJJJJJIJJJJJJJJJJJJJJJJJHIJJJJJJJJJJ
@3342060/1
gcaccattgagagctcaggagggaggtccttttgaaactcatcaccaagt
+3342060/1
CCCFFFFFHHHHHJJJJJJJJJJJJJFGIJJJJJJJIJJJJJJJJJJJJI
@7533209/1
tcccaatggtccacacctttatcaccactatattcaccaaccgttaacgg
+7533209/1
@@CFFDBFFDHFFE>HGAHGGIFIIHIICII9BFGGGDGGHG>?B;FCF>
@4892152/1
caggtttttgaaaaaattttggccaatagctgtgggttatatggtgattg
+4892152/1
BB@FDEFFHHHGHJJJJJJJJFIJIIJIIIJJHIJJGHJIJJIIDGIJJG
@2854716/1
tgcagtttccatatcatattatacctgaaggcttttgggtcgtgagaagc
+2854716/1
CCCFFDFFGHHHHGICHGHIGIIJIIHEHHII>FHIJEDGHGJJIICFGG
@8071820/1
ctgcagggaacggcgacataggtgtctgctcttcacatactcttgttaca
+8071820/1
@CCFFFFF7AFF>GHEHHGHIIDGIIGEIIIGCHBCFCFAAHG@FH@EHH
@768975/1
gctttttaaaataatacagacaattatgaagttctagtgcttgtttttca
+768975/1
CCCFFFFFHHHHHJJJJJJJJJJJJJJJJJJIIJJJJIIJJJJIJJJJJJ
@6439860/1
cagggaattctaagagggtacacaattcaggcactaatgtctcttcaaaa
+6439860/1
@@CFFDFFDHGHGIIIII?CFHIICAHEGCGBCDEEG>FDCHEACFE<BF
@5875147/1
agcattaagtcttctctgcactgtgacagtcttcaagcactgagttagaa
+5875147/1
CCCFFFFFHFHHHJJJJIJJJJJHIJJJJHHIJJIJJIJJJJJJFGHJJJ
@274204/1
gtccttttatcataatgagatcaagtttttttcgaatcaaatgaagctgt
+274204/1
CCCFFFFFHHHHHJJJIJJIJJJJIFHJIJJJJJJIIJJJJJJJJJJIJH
@275421/1
caacagcagagaccacagcagcctcagcaacagcagagaccacaacagcc
+275421/1
CCCFFFFFHHGHHJJJJJJJJJJJJJIJJJJIIIJJIJJIJJJJJJJJJJ
@2855964/1
gtcgtccctcttctggaaagcagctcttgcagcattgacactggcgtttt
+2855964/1
CCCFFFFFHHHHHJJJJJIJJJJJJJJJJJJJJJJJJJJJJJJJJJGIJJ
@1838932/1
gtgttctctaatttgtttctgcaagaggtgtcagagaggatgatggtgtt
+1838932/1
@B@DDFFFHHGHHJJIJJJJJJIIJJJJFHHHCIHIGHJIIIJJJJHIJJ
@7536530/1
gccaactaaatgtcatggattcagcagaagtataaattaaactatggatt
+7536530/1
CCCFFFFFHHHHHIIJJJIJJIJJIJJJJJHGGIJGIIDEFIJEEHGFHG
@4895757/1
cattatcgtaaattgtcacggtctcaacaagttccgttttttggagaggc
+4895757/1
C@CFFFFFHHHHHJJHIJJJJGIJJJIJJIIIIJJJIJJJJJGGEHHIJE
@8075566/1
ttttcccaaaatcataccattagatttattaatttgctcaggagaaattt
+8075566/1
CCCFFFFFHGHGFIJJIIJJJGIGHIJJJJJIIJJJJJJIFGGGJJJIJJ
@771114/1
cctcattttcgctcagaagaaataatatctcagcaccaattttatgattt
+771114/1
CCCFFFFFHHHHHJJJJJJJJJJJJJJJJJJJJJJJJJJJJJJJJJJJJJ
@771823/1
ctgagttagaataccaacctgaatttcagcaattttcttaatggatgcat
+771823/1
@CCFFFFFHHHHGJIIJGIJJJJJJJGIJIJGIJJJIIIJJIJIGJIJJJ
@5877052/1
gccactgctgctgctgcggctgttgttgcctctgctgctgctgctgctga
+5877052/1
@<@DDDDDFHFHHFG@BEHAHIAF?DDC<DH@HEGIIIIG3BB>D@3=C8
@6444838/1
gtaaattgtcacggtctcaacaagttccgttttttggagaggca
+6444838/1
@@@FDBDEH?FFHIGHIBG>BAAGHHGGG<CFHHII6?;F;7=C
@3345359/1
gtagtgaagaactgaaagcagatctaaatttctcaaatttctttctatat
+3345359/1
BCCFFFFFHHHHHJJJJJJJJGIIIFA<FHGIHIIH?EFGHIHIJJJJJJ
@2856670/1
gtaggccgcacatgtttgtgcttctgaagaggacatccccgtaccataac
+2856670/1
@@@DDB?@CFFDHGCEHGIGCGHFH>DBC:8?FD?:?DH=?FAGCHGGHC
@5878379/1
agagaggaaatagtattttttcttcatcgtcttgaacttcatttccaaca
+5878379/1
@@@DFFFDHHHFFCFHHIJJJJJJGIJIJJJIJIIJIIJJIIJJJIJJJH
@3345786/1
ggcatttctttcagaccaaaatttctttgtaaacaagttagtaaaat
+3345786/1
CCCFFFFFHHHHHJJJJJJJJJIJJJJJJJJJJJJJIHHIJIJJIHI
@1294806/1
aacaggagctgcgacaccatctgatgcctggtgcggaggctaccttgccg
+1294806/1
C@@DFFFD?CCAFGEAEFGGGHDFEEEFGHGFDHGGGHIGJI@GHIJIJG
@1295175/1
ctcttctggaaagcagctcttgcagcattgacactggcgttttggtgggc
+1295175/1
CCCFFFFFHGHHHJJJJJJJJJJJJJJJJJJJJJJJJJJIJJJJJIJJJJ
@3347769/1
ctcatgttataacattatgcagttcattacctaagatatttgttatgatc
+3347769/1
@CCFFFDFFHFHHIIJJJBCGHHIHHIJJJJJJIJFGIGIDGHHIIJGFG
@4899896/1
ctcatttctgataggttctgcaatttccaagaaactttacttttcacaaa
+4899896/1
?@@DADFDFHFFDGIAEEFGGGEIEHGHGGHCEIDGHIGGIIGGGHGGIG
@3347850/1
taagagcttgcaagaggtaacttctgtcttgaaatctgtagcccaatatt
+3347850/1
CCCFFFFFHHGHHIJJJEGHJJJGJJJJJJJJJJJJJJJJJJJJJJJJJJ
@4900347/1
ctcaggagaaatttcaatttttgcaaattgttcgtagtgaagaactgaaa
+4900347/1
@@@DFDBDHAFBFHBFBDIIIGHGIFBEFEFFHH?FH?DFDGIIIGFIAD
@2353017/1
ttcgtagtgaagaactgaaagcagatctaaatttctca
+2353017/1
@@@DDD;DFDDCFGCAFFC:A??F9C;@22CB4?ED?D
@8079364/1
gtattcttcaatggttgctgctaaatcttcaagtacatagtacataactt
+8079364/1
@@@DBDA>FHF?F<F?FE>EE9AEBHACAFCFHEHBGGH9?<F4CB<DH>
@8079444/1
gtttcttccgctaatttaaaaattgaatagtttttatgaaatgagtc
+8079444/1
C@CFFFFFHHAFDHIIIIIIICGIGGDHGEEHIIIIGGHIIEGHABG
@4364545/1
cttgtttcttttctttaacatttctcacagaacggttgccatatagcctt
+4364545/1
BCCFDFFFHHHHHJJJIIJJJJJJJJJJJJJJJJJGHJJIHIHIJJJJIJ
@774293/1
gtaccactataaatgtaatcggtggcgtgtaatcactgctgaggcttgaa
+774293/1
@@BFFFFFHHHHHJJHIJJJJJEHJJJHIJJJJJJJJJJJIJIIIJJJII
@8079967/1
gcattaaatcacatcacattaccacatttctcaaattcagtcttgaaata
+8079967/1
CC@FFFFF>FFFHIIIGIG>FB<FGEGIGCFGIIIEHGIG>FH<D@FFHI
@6446001/1
cttttttccaaattgcctctccattcaattgaagaagcaatttcttcgca
+6446001/1
@@@FFDFFHGDABDHGGIIFGCHECGGIGGGH<FCEHII3BGEGFIFI>F
@6954459/1
ctttagttagggtaattaaaccaagccctatttcctcagcgacttttgtc
+6954459/1
CCCFFFDFGBHB:EGEHGEHIJIJGIJHCHI<@EHGAHIGGH@BHGI@;D
@3882404/1
ctccaattgcattccctttcacactagggacatgaggtgaaattattggt
+3882404/1
CCCFFFFFHHHHHJJJJJJJJJJJJJJJJJJIJJIJJGHHIJJJJJJJJB
@1297168/1
atatcagtcagcttacaagccttagtaagcataaatttatggaagccata
+1297168/1
CCCFFFFFHHHHHJJJJJJJIJJJJJJIIJJJJJJIJJJJJJJJJJJJJJ
@2353814/1
cttgtcttccacccttttttttgttcctttttgaattgaaatcacctgct
+2353814/1
CCCFFFFFHHHHHJJJJJJJJJJEHHIJJJJJJHIJJIJJJJIEHGGGJE
@8083396/1
ctctatttcattgtgcattaatctatagaaaattttccagacagtattta
+8083396/1
@C@FFFFFHFFGDGEHJIJGGGIBGHFBHGGEHHCGFHIHGEGHFFGDD4
@8083654/1
ctactacctttatattcactgtaaaatcaactgatatatatatataacgt
+8083654/1
CCCFFFFFHFDAHIJDG9EDIHGHECHGABGGI>HHEI9FGIGEIIFB;?
@4903773/1
gggccagttctggaggatgaagttttctacctcttgtattttgctcttct
+4903773/1
@@@DDBDDFHHDHFHB=;CGHI@EHIIBFHIIIGGEGGGGGGEIIIIIIG
@4367297/1
atcacaatcatctttattaactaattggttttcaactgactctgtcgttg
+4367297/1
CCCFFFFFHHHHHJJJJJJJJJJIIJJJFHIJJJJJJJJJJIJJIJIIJJ
@4367504/1
agtttggtgggtaggggttgtttccctagactgtggttgagacacttgct
+4367504/1
@@@FFFFFHHHFHIJJJGGGHIJGGJJIIGGGJJJJIGIIHCGGIIJIJJ
@6448815/1
ctcctctaattaagtaaaaactataaaaataataggc
+6448815/1
@@CFFFF8DHBH?HBHIG@HIHIDEGEEGGIGBA<9:
@1298016/1
ggcataataggcaggagcaggtatagatactgaacgtgtacacctcacat
+1298016/1
C@@FFFEFGDHBFGDHIJGIIACEFHHDGHIJJJGG?FHHIGGHJJIGGI
@3883799/1
gtttactaatgcagatcttaaatctgttaatgctccagggctatgtgcac
+3883799/1
@@@FFFFFFFHDHGHJIIGJEHEHIIHHIGJIJJGDGHGJIJIIGIJJJJ
@3352094/1
agctggatgaggaaatttttcataaagaagtcgaatactgttcttaggaa
+3352094/1
CCCFFFFFHHHHHJJJJJJJJJJJJJJJJJHHJJJJJJJJIJJJHIJIJJ
@1844989/1
ctcttttttgatgatctagttgaggaaacaaactttgtgagtgttctaaa
+1844989/1
@@@BDADDHDC?<E>FAGEDF@<F@GG@F9FGAA@FHE9D>:?FGA>GHI
@1844996/1
cctgaatccttagaattcaaaaattcaaacttaaattcgtagcctaattg
+1844996/1
CCCFFFFFHHHHHJJJJJJJJJJJJJJJJJJJJJJJJJJIJJJJJJJJJJ
@6957205/1
atggctgtccctttattatccctttcagtggacaatttacaggcagttga
+6957205/1
B@BFFFFDGHHHFIIIIGGHHIHIIHHE4ABHHIIGIGIJID@GI?FBFG
@4371106/1
cagctagttggagatccatagcgcaccattgagagctcaggagggagg
+4371106/1
@@@DBD?=CFBBFDHDHIGDED@F@?C:?CFHE;BGD@DB><DA@;F<
@1847059/1
tgctccaatcgcattccctttcacactagggacatgaggtgaaattattg
+1847059/1
CCCFFFFFHHGHHJJJJJJJJJJJIJJJIJIGHJJJJJBHHIJJIIJJJJ
@2356270/1
cttgatttcggtaccaaggcatcacaacagcatcgttatacttttctgga
+2356270/1
@@@DDDDDBBDAAC>FGGGHHIIGGDD?FBEG@GDHGGHFHIIIIEGE>?
@1847796/1
ggatatattcatgccacattccattccatgatttattaaacccgatgcta
+1847796/1
CCCFFFFFHHHHHJJJJJJJJJJIJJJJJJJJJJIJJJJJIJJJIJJJJJ
@3353723/1
cttcaacaatcgtcggtacaatgtaatatgagttttctttgttttcaaag
+3353723/1
CCCFFFDFGGHHHJJJFGIIJIJE@<HFFGIICDGGHIIJHDFHIIJJHH
@778572/1
gttataaatgtaggaagttatcaagaaatctaagattgcatcaccgagga
+778572/1
C@BFFFFFHHHFHJJJJEIJJJJJJJJJJJJJJJJIJJJJJJJJJJJJJJ
@1849225/1
caagaactcaagccgctgataacaatcagtgactctattaggagaatatg
+1849225/1
@@CFFFFFHHH>DHHIIIIIIIIIIIIIIIIGIEGIGHIIIIGIHIIEGG
@8089766/1
aggaaatcccagtccacttggtttatgccattgtcatcttttttcgtagg
+8089766/1
@CCFFFDDAHHH<GHGIIGGIGIIJJEHHBHGHGIIJFGJIJJIIIJJIJ
@4374455/1
ctgattacttcttctcgaggtggctgcagtttccatatcatattatacct
+4374455/1
BC@FFFBDHHHHHJIJIGJIFGGHFGFGIIJIJJGHHHIGJIIJIJIJJJ
@1300497/1
tatcaactgcagcctcttttaccattgtacgagtttgagcatcattcatt
+1300497/1
CCCFFFFFHHHHHJJJJJJJIJJJJJJGJJJIJHIJJIJJJJJJJJJJJJ
@8091330/1
attcattacatatgtatttatactgacataatctcattaacagttttgcc
+8091330/1
@@CFFDDDFHHBFGEDGGGGIIHIHGEGGIIGIIJEIIIDCGIG@DHIJI
@2863261/1
ccaatgtttctagcctttcataattcataacgtcattagcagagctcgct
+2863261/1
CCCFFFEFHHHHHJJJJJJJJJIIJJJJJIJJIJJJJJJJJJIIJJJJJH
@4376303/1
gggaacgagaaccaatttcttttttaaaataatcagcaaaatccaaa
+4376303/1
CCCFFFFFHHHHHJJJJJJJJJJJJJJJJJJJJJJJJJJJJJJJJJJ
@7544126/1
ctttgatgctgctcaatttaccttcatc
+7544126/1
@@@DDDB>F<D?>4CAH<<IH9<EGF9A
@5375411/1
cttggcaacaaacagttgttttttcctgatatagctctaacttcaattaa
+5375411/1
CCCFFFFFHHHHHJJIIJIIJJJJJJJJJJJJJJJJJJJJJJJJJJJJJJ
@4377425/1
atatgatatgggttgctgtttacaccaacgataaaatcaggctttatgtt
+4377425/1
:?<DDDDBHBCB2A<ABCAGFGHG>CFHDEDCHCHBFD<??FB???9BGG
@4377622/1
gctgaggctgctgtggtctctgctgttgttgttgctgttgttgttgctgc
+4377622/1
CC@FFFFFHGHFHCGFEGHICHFCGHIIIIGIIIIEIGEHIHIICCEB@G
@779694/1
atgtgataaaaaatagcagcagtcatcaccaaaacctgatgattttcaag
+779694/1
CCCFFFFFHHHHHJJJJJJJJJIJJJJJJJJJJJJJJJJJJJJJJJJJJJ
@288410/1
ctcttctttgtctccaacccctacctcttcctcgccatctgcctattttg
+288410/1
CCCFFFFFHHHHHJJJJJJJJJJJJJJJIJJJJJJJJJJIJJJIIJJJJJ
@2358161/1
atctttatcatcttcttcattggctgaatccttatttgtttcatcgtcag
+2358161/1
BCCFFFFFHHHHHJJJJJJJJJJJJJHIJJJJJJJJJJHJJJJJJJIJJJ
@7545193/1
gcaagagaaggaagtgaggtacacagttgcagtcctgagctgg
+7545193/1
<?<;DDDDDF?FDGEGGIG?CB>EHIC>FHGEFG9<@9DEGIB
@6961805/1
cggtctttctcgataatcaagtgttggtgcattcataattcgggccttaa
+6961805/1
@@@BDFFFF?>FFGHBHCHEHEH<H9EEGDE?BGEII<4DGIGGGBHGH9
@7545305/1
gcacatccacgatttcggcagcttttacctcat
+7545305/1
@@;B?DDEBDD<DGD@9?EFGHIGCGC<CDC>4
@4380819/1
gtcccctcttttgggtggaatgtatgacgatgatttgatatctatatttc
+4380819/1
CCCFFFFFHHHHHJJGHJIIJJHIJJJJJJJJJJJJJFHIIJJJJJJJJJ
@6962673/1
ctttaatgaaattatctggagctcatcaagcttcg
+6962673/1
@@@FFDAE8FFGDGHEG>E@CFFDCEBHBFHGCH1
@4381733/1
ctcagagctaccttggcagctgctaattttgcttggtgtttgttttctcc
+4381733/1
CCCFFFFFHHHHHJJJJJJJJJJJIJJJJJJJJJJJHHHJJJIJJJJJJJ
@6455641/1
cactgaaccaaatcggctccttgaatgaatttttcattcct
+6455641/1
CCCFFDDFA>FHH>GGIBHIJIIEH><EEGIGG>FBCAFGI
@293904/1
cctgagctggtcttcagtcacccgattctatttcttggtcatcagtttga
+293904/1
CCCFFFFFHHHHHJJJJIJJJJJJFHGJJJJJJJJJJJIIIJJJJGIIIH
@5887617/1
ctcaaacatgcaaatgtgacattattgactaaggccgatctgaggtctgt
+5887617/1
CCCFFFFFFHGGHJIJHJIJJJJIJJJJJIJJJJGIJGEHHJFHIHHIJH
@294632/1
cacaattcaggcactaatgtctcttcaaaatcttcttcatcacgtcgtct
+294632/1
BBBF=BDFHHHHHJJIHIJIIHIJJJJJJJHIJJJJJJJJJJJJJJJIJJ
@6964465/1
gttttccaacagtcataataaattcattagactgtcgatgaag
+6964465/1
@@@FFDDDDHHFHIEHIIJJJECIGCIHGHIIG3<<ECFF@?F
@2360849/1
gtgaaattattggtatttcttttttccaaattgcctctccattcaattga
+2360849/1
@?@DFFFFFFDDFAEHIGGHGGIIJIJIIIGIIGHIIIGHIJJIJIGGGI
@1304255/1
accttgtatactagcatgactgactagatagaagtctaattcagtagggt
+1304255/1
CCCFFDEFHHHHHJJJJJJJJJJJJJJJJJJJJJGIJJJJJJJJIIJJJ?
@1858716/1
gatatttgttatgatctccggccaagatcagccgtgtttggtagaagcag
+1858716/1
@<<DD?DDFBBFFGIIIGDEFBGHGHEDGGIHGG?@DBGGG8?FFGHHGI
@6967264/1
ctggttacaggagatactggttgttgttgaggtggtagttgagtttggtg
+6967264/1
@@@DDDDDFB?>FFBGIEI3<?F8FFGCGEFIC9C8BB0?B:BFBFFF8B
@6967820/1
caaacattctgcaaaactttattgtcttcaaatagtacttc
+6967820/1
@@1B?DBDFF>FDBHGBHIIIIGCBFAHIIG@FB9?F<DH>
@8099143/1
ccgcagattaaaatttttaagtacgactaagtgagcacactaaat
+8099143/1
@?@FFFADHFDHAEGGHIJJJHCHJCHGBCGCFGIGBFGHGIJ39
@4384575/1
gttaaatcaacatcagctgagatatactcatattgaggataagaaatacg
+4384575/1
CBCFFFFFHHHHHJJJJJJJJJJJJJJJJJJJJJIJJJJJJJJIJJJJJJ
@297429/1
taataatgcctcagagctaccttggcagctgctaattttgcttggtgttt
+297429/1
CCCFFFFFHHHHHJIJJJJJJJJJJJJJJJJJJJJJJJJJJJJJJBGGIJ
@3891251/1
cttctattagttcatctatattttttaaggaagtaagtgcaggggaacga
+3891251/1
:BBFFFFFDFFHHJJJJJJJJJJJJJJJJJJJJHHJJIIJIJIIJJJJJG
@2363171/1
cttaaaacaatgtcaagagcttggattgcctcctgcggaccattagttga
+2363171/1
@CCFFDDDFFF??EFGEFBEIICEHBCCEHIFH;CFGHFHGICHEDHGIB
@2363194/1
gtgtgatggcgtttctgtaccactataaatgtaatcggtggtgtgtaatc
+2363194/1
BB@DDFFFHHHHHJJJJJJJJJJJJJJJJJJJJIJJJJHIJGHHHIJJJJ
@2869496/1
cttcattttgttgccttaatctagccacttcagccttatgcctctcaaac
+2869496/1
CCCFFFFFHHHHHJJJJJJJJJJJJJJJJJJJJJJJJJJJJJJJJJJJJJ
@299852/1
tatatttctcattttttctgctaaagcactaccttcagcgggagaccttg
+299852/1
BBBFFFFFHHHHHJJJJJJJJJJIJJJJJJJJJJJJJJJJJJJJIIJJJJ
@6459177/1
gtcactttatatgttcttttaacactctttgatggaatttcataaacaac
+6459177/1
@B@FFDFFGHADDGCGGIJFJIDGIHIIIJIGIECHC>HHGCHIFG>>;D
@785243/1
tgaggatactttaatctaatattatattgactaacaaaatatctttcaac
+785243/1
@@@DBDDDHHHFHIIIJJJJJJJCIIIIGIHGHFEHH@@FHIIJJJEHJE
@4915146/1
cctgaataccttgatggctacaaagatagaagtcgaattcagttggatgg
+4915146/1
C@CFFFFFHGHHGEIEHEHIGGFHGGGIGIJJFHIIJIIIJGHHBGIJEG
@4915300/1
gctgctgttgttgttgttgaccccatggttgtcgaggaggtccctgttgt
+4915300/1
CCCFFFFFHHHHHJJJJJJJJIJJJJJJGIJJJJIIJHIJGIIJJJJJJI
@1861531/1
cctccatactccttgtcttacaggtaccggtctttctcgataatcaagtg
+1861531/1
CCCFFFFFHHHHHJJJJJJJJIJJHJJJJJIJJJJJJJJJJJJJJJJJHI
@5381280/1
atcaaattttatgacaaaattgcaattctttacatcaataccttcttcta
+5381280/1
@@CFDFFDHDHHHGHIGIIHIJHJJIDFHDHHIIHGIJGIGIHGHHHIGH
@6969773/1
cgtggaagtaagaggtctttcatttaatgttttttgaaaagcctcacttg
+6969773/1
@@@DDDFF?DFFFDH::?HJIIIIGGIGIF>FDAFG@DGH3?FFHII>FG
@6969782/1
cactgattgatgtcccaatggtccacacctttgtcaccactatattcacc
+6969782/1
CCCFFFFFDHHH<BGGIEH@HBCFAGIJGBHJJBFEE@DDGIDFIDFGHI
@2871642/1
ggcctatcctctggaggaattcctttaaactgatccatgatcaatctcat
+2871642/1
CCCFFFFFHHHHHJHIJJJJJJJJJJJJJJJJJJJJJJJJJJJJJJJJJJ
@2872035/1
ctcagagctaccttggcagctgctaattttgcttggtgtttgttttctcc
+2872035/1
@@CFFFDFHHHHHDHIIJHIHIJG>EHIJJJJIJJJCD?BGG?GEHIJIJ
@3894594/1
catgaggtgaaattattggtatttcttttttccaaattgcctctccattc
+3894594/1
@C@FFFFEHHHHHJJJJJJFHJIJJJJJJJJJIIJJJJJJJJJJJJJJJJ
@302487/1
tttttttaccaaaccggtattttccccttggcaacaaacagttgtttttt
+302487/1
CCCFFFFFHHHHHJJJJGHIJJJJJJJJJJJJJJJJJJJJJHJJIIJJJH
@5383210/1
ctctatttcattgtgcattaatctatagaaaattttccagacagtattta
+5383210/1
@CCFFFFFHBFFFAEFHIIIIIGIIGHGHIFFFGI@CGFDGFHH?GHG>G
@3364270/1
gtcatttctttttcttgatctctttcattatcgtaaattgtcacggtctc
+3364270/1
@@?DFFDDHFFHHGIIEGIJJJIIJJIJJICHHFHEHIIIJIJJJFHEHG
@1866277/1
cctactccgacaaacgccatcctctcattcttagttgtaacaactagggg
+1866277/1
CCCFFFFFHHHHHIJJJJJJJJJIJJJJJJJJHJHIJJJJJJJJJJJIJJ
@5384975/1
tagaaatcttaataaataggacgaccaacacagcgataaaacctcttcaa
+5384975/1
CCCFFFFFHHGGHJJIJJJJJJJJJIJJJJJJIJJIJJJJJJIJJJJJJJ
@1866669/1
gtgaaatctttaggctgcagctcaaccattttatcggccaacatattact
+1866669/1
C@@FFFFFHHHHBHIIJFJJJJJJJGJJIJJJJJJIJJJJJJJJJJJJJJ
@4390850/1
ggctgttgttgccactgctgctgctgcggctgttgttgcctctgctgctg
+4390850/1
C@@FFBDBHFHHFIJEEEHIGIGIGHIJIIHJBFEBBDBBHGEGEBGEBH
@1867138/1
tttcagtctcatccacattttatgtgctgctaacctcttggcaatttttt
+1867138/1
@CCFFFFFHHHHHJJJJIJJJJJJIJJJJJJJJIJJJJJJJJJJJJJJJJ
@8104980/1
ctgttttgtagaagccttaccttcagctgagtgagttaaaacagtacatc
+8104980/1
BB@DDFFFHGHHFIGHBGGIJIIJF@HIEDECEHIAIGGHIJDHFIBDI>
@2873686/1
gctgaggcttgaacaagcccttctgatagcctgcaattcttggttca
+2873686/1
CCCFFFFFHHGGHJJJJIIJIJJGIJIIIJIJIJIJJJIJJJJFHGI
@4393086/1
catcaacgttcactgtctataaaaatacaagaattcctaattggtagtat
+4393086/1
@@CFFFFFFHHHHJJIIJIJIJJJJJJJJJIIIIIIJJJJIJJJFHIHIJ
@2368265/1
cctcatgttataacattatgcagttcattacctaagatatttgttatgat
+2368265/1
CCCFFFFEHHHHHJJJJIJJJJJIIJIJJJJJJJJJJJJIJJJIJJJJJJ
@6463696/1
cacctgaatgcttagaattcaaaaattcaaacttaaattcgt
+6463696/1
@@@FFFFFHD4CFHIIFIIHICHEHII>@HCGE@F9CGI?F@
@2875096/1
gtcaaatccatctttgtaaataaaaaattaataacattaatatgaacaaa
+2875096/1
B@@DFFFFHFHFGJJJHIIJJIIJIJJJIGGIIGIGIJIJIJJJJJJJJI
@8106498/1
cttcaccctttaaactcactcgtattgtcattcagccgagtaaaccaaaa
+8106498/1
C@CFFDDDA?HHFEGIFGIIEBF=A;F<2AD?FEHHIB:F?BFIBGG9BD
@1868344/1
tgttgccactgctgctgctgcggctgttgttgcctctgctgctgctgctg
+1868344/1
CCCFFFFFHHHHHJJJJJJJJJJJJJHJJHJJJJIJJJJJJJJJJJJJJI
@788259/1
ccttgactatgtttgatgacatatcaataacattctcctcaaccttttgt
+788259/1
@@@FFFFFGFF?FHGGHIIIIJJJJJJJJJJJJJJGJIDIJJIIIIJJIG
@2371372/1
cttcattgtaacttggcccgcaacaattgtacacaactccataggaagcg
+2371372/1
CCCFFFFFHHHHGJJJJJJJJJJJJJJJJIJJJJJJJJJJJJJIJJJJII
@5894383/1
ggattttctaaagctttgaattcataagttggttgttttttaagtgcatg
+5894383/1
CCCFFFFFHHHHHJJJJJJHIJJJJIJIHJIJJJJJJJJJIJJJDGIJIJ
@8108026/1
ctttaatgatatcaagaattctttttccaaaattggacaaagtgaataaa
+8108026/1
B<BDDDDDF>FF?FGHGICHC<<BC>FHGHI?EE4?@99CDC9?B@9BBH
@1312434/1
acaactcatattgatcgtcaaatgaaacatacctcatacgactctaattg
+1312434/1
?@CFBDFEHFDHGEEFGEBBFFHGIIIICHGGFHEGGIGIDHIIEFEGHI
@4925366/1
gcttgcaagaggtaacttctgtcttgaaatctgtagcccaatattgattc
+4925366/1
CCCFFFFFHHHHFHIJJJJJJIIJJJJJJJJJJIJJJJJJJJJJJJJJJJ
@3900084/1
ctgcaatttccaagaaactttacttttcacaaataaatataaaaagaaaa
+3900084/1
CCCFFFFFHHHHHJJJJJJJJJJJJJJJJJJJJJJJJJJJJJJJJJJJJJ
@4394372/1
ctcctgatatcaactgacaattccagcaataattttaatgaaacaaaagt
+4394372/1
@BCFFFFFHHHHHJJJJJJJJJJJJJJJJJJJJJJJJJJJJJJJJJJJJF
@8110384/1
gccgcttctataccaccatcaaggaaaagtgcacccatcaaagcctcaaa
+8110384/1
@@<DFDFFGHHGHIGIJJBHGDHIJJJG<?EGEF::C;DGGHGGGB;DFG
@6977151/1
ccaaccttctggtagcatttcaaaatgattatatcctagttcttctaata
+6977151/1
CCCFFFABHFFDD<GHGGGCCHEH>HGEHIGIIGIIIJJEFGCEGGBBD9
@8111484/1
gtgctgcaatgaccatcaatcatcccttttctatgctactgttttccaat
+8111484/1
?@@;DA?DHDDFFHBFHIIDHGGEHEGEHFFHGHGIJEDEGIIGGA9B4?
@6977858/1
agcagcgagatgagcataataggtaggtgcagggtatgaaactgaacgtg
+6977858/1
CCCFFFDDHHHHHIIFHDCEGIGCBBGCADGGIGD@D?D4?FHHI<BDB;
@6467864/1
ggcttttgttggccttagtagaattataaaataaatacaaatacagaaac
+6467864/1
@@@DDDDD;DFBBIIFGIGEGGHI4C4EEHIHGGCAFIG@CCBD<?DGFH
@311597/1
cctcagagctaccttggcagctgctaattttgcttggtgtttgttttctc
+311597/1
CCCFFFFFHHHHHJJJJJJJJJJJJJJJGIJJJJJJJDHGIJJHJJJJJJ
@6468880/1
tgataaattagaatcatcccatagcaaatggtatttggtagga
+6468880/1
@@@FD?;BFAD?DFGAAHHGIEDIBGGGIECC<C<?FF=>G?B
@3902223/1
tgaaactgaacgtgtacacctggtaaagaggtgacaaagatagtaagtta
+3902223/1
CCCFFFFFHHHGCFHIGIJJJIGHIJIJIHJGGGHGGIIJJJIFGIJIJJ
@2882426/1
ccattttcagtagtgatgaaatctgaatttttgggtaagcaatcgtcttg
+2882426/1
CCCFFFFFHHCFHCGHJJJJJJIJJJJJJJJJJJJFGIJJJJIJJGHHIJ
@5390584/1
gtactggtgatatcctcgggaaaattaatttttattaagaagccaaattg
+5390584/1
CCCFFFFDHHHHHIJIIHGIIJIIHJIIIIJIJJJJJJJJIHIJJIIHIJ
@4396769/1
ctgattacttcttctcgaggtggctgcagtttccatatcatattatacct
+4396769/1
@@@DDD:D<>FFDBHHBHHGCFEEEHIGICGHHGGG4?C@GEGHGGGE>@
@3903695/1
ctgcactgtgacagtcttcaagcactgagttagaataccaacctgaattt
+3903695/1
CCCFFFFFHHHHHJHIJJJJJJJJJJJJJGIIIJJJJJJJJJJJJJJJJJ
@5391429/1
ttcatcttcagaagaactggtagaagaactgctgtaataacgaatttttt
+5391429/1
CCCFFFFFHHHHHJJJJJJJHIIJJJJJJJJJJJIIJJJIJJJHIJJJJJ
@8113612/1
ggaacgagaaccaatttcttttttaa
+8113612/1
@@@DDDDDDA?F3<?CFCFCHGGG3F
@795328/1
ctgctctgtaagtggcaagacctccttcttcaagcctagggaaaaggtga
+795328/1
CCCFFFFFHHHHHGIJJJJJJJJJJJJJJJJJJJJJIJJJJJJJJJJ?FH
@8114619/1
gcctttgttgctgctgtggtggttcttgcctttgcagctgttgtg
+8114619/1
@@@FFFFDDHHGHJJJFGAFHG@GHIIIIJEGGGHB3?DH?F4:8
@2885548/1
tacagaataactcatgaatgctttctaatgtttcttcatttaaaaccgct
+2885548/1
CCCFFFFFHHHHHJJJJJJJJJJJJJJJJJIJJJJJJJJJJJJJJJJJJJ
@2885679/1
gcgaagaactgaggtaaaaataaaatttaaaaatgttgctattgtttcaa
+2885679/1
;;@DD?1<?<<:CBA<4CF:FHI<ACC??F9C?:DG<CD???:?0:09BB
@3905523/1
ggctcaaatttgctagcaatcatgctctcaccaaataccttcttttgtcc
+3905523/1
CCCFFFFFHHHHHJJJJJJJJIJJJJJJJJJJJJJJJJJIJJJJJJJJJJ
@3905853/1
gtataaaaagccctaagttatacacagctctctgcgaaatgggaatacca
+3905853/1
CCCFFFFFHHFGHJIJJJJJJJJJJJJJJJJJJJJJJJIJJJIJJJJJJJ
@5393939/1
cctcttttgggtggaatgtatgacgatgatttgatatctatatttctcat
+5393939/1
CCCFFFFFHHHDFIIIJJHIIJJJJJJJHIJJJGIIIIJJJJJJJJJJJJ
@3372174/1
ctctcgtgagccaacagtaagacatggtagatgaggatactttaatctaa
+3372174/1
CCCFFFDFHHFHHJJJIHJJIJIJJJJGHIIIIIJIBGGHGIJJIJIJJJ
@2888686/1
aatctgaaaacatttgataaaaaatatatcgtaaaatagggtcacaacta
+2888686/1
CCCFFFFFHHHHHJJJJJJJJJJJJJJJJJJJJJJJJJJJJGHIJJJJJJ
@1876994/1
gaactctctgatttatctcatcttcatcatccaagccgtaatgaatggtg
+1876994/1
===DDDFFHHHHHJEHIJJJJJJJJJJJJJJJJJJJJJJJJJJIJJJJFH
@2376819/1
tattagagcatagatcagaattatttttattaatcatttctggaaacttc
+2376819/1
CCCFFFFFHHHHHJJJJJJJJJJJJJJJJJJIJJJJJJJJJJJJJJJJJJ
@2376820/1
cttcacactcatcaagaacttggtaaactcttagatcttcattttgttgc
+2376820/1
@BCFFFFFHHGHHJJJJJJIIJJHIJIIIJJJJJHGIJJJJJJJJJGGIJ
@7558007/1
gcttctattagttcatctatattttttaaggaagtaagtgcaggggaacg
+7558007/1
?@@DDFFFDHDCHGEGGGGIJI>FGGIJJJIICB9@FG:?FHDGGGIJDF
@2889533/1
ctccatactccttgtcttacaggtaccggtctttctcgataatcaagtgt
+2889533/1
CCCFFFFFHHHHHJJJJJJJJJJHHIJJJHIJJJJJJJJJJJJJJJJHII
@7558460/1
ctttggcacatccacgatttcggcagcttttacctcattttcactcagaa
+7558460/1
@@@DDDDBFDDHHGHG6:A@HIG>AG?CGIIIGGHG<FHCDEHGIG;D=B
@6982852/1
atcggttcttcttcttttttccacgtgaaatctttaggctgcagctcaac
+6982852/1
CCCFFDFFHFDAHIJIGCIGEHGHIHGIJIGHGGIHEG9:B?;DA?@FHJ
@3907193/1
cttcatttccaacaggtagtaagtgatcattaagttcgccgatcttgtac
+3907193/1
CCCFFFFFHHHHHJJJFHIIHJJHJJJJJJJJJJJJJJJJJIJJJJJJJJ
@5902786/1
ctcatcttcatcatccaagccgtaatgaatggtgttgctttcgcagggta
+5902786/1
CCCFFFFFHHHHHJJJJJJJJJHJJJJJJJJJEHHJJJJJJJIJJJJJFH
@5395427/1
gttcgtagtgaagaactgaaagcagatctaa
+5395427/1
@?@?DBDDCBFHHEIIIIICGHGHICFEG??
@2893057/1
ctggacaatatcgcacataatacctgttctgtaaaatccttc
+2893057/1
?@@FFDDDHHHDDBHIGIIGEEG>BHHCHHIIIGEGGIIIII
@1879205/1
tgctctgataaattagaatcatcccatagcaaatggtatttggtaggacg
+1879205/1
CCCFFFFFHHHHHJJJJJJJJJJJJJJJJJJJJJJJFIIJJJJHJJJJJJ
@2378677/1
cttctcttatagctgtcaactcatgttgcaaaacatgtaaaaattgacct
+2378677/1
CCCFFFFFHHHHHJJIIIJJJJJJJIJJJJJJJJJJJIJJJJJJJJJJJJ
@2379411/1
gcagttcattacctaagatatttgttatgatctccggccaagatcagccg
+2379411/1
?@@B=BDD?<=DBGF@C@C:AABECGHFIIIADEDFGBGGIFFCDDB?DF
@5904458/1
ctttttttgacctacccttgccgatagcaataaggcctttggctttaacc
+5904458/1
CCCFFFFFHHHHHJJJJJJJJJJJJJJJJJJJJJJJJJJJJJJJJJJJJJ
@3910118/1
cttagattagagttgttatttatcttaaataatttacttgattgttaagc
+3910118/1
CCCFFFFFHHHHHIJIJJJJJJJJJJJJJJJJJJJJJJJJJJJJJJJJJJ
@7563152/1
ctcatacgactctaattgtaaaaatgttatccatttttgggttaataacg
+7563152/1
CC@FFDDEHHHHHIHGJI>EHIJBFC?FHHIIJJJJJIIIID;DFDGGHG
@7563339/1
atcattactaattttttgcaattgttgagtgaagtttctgagagcatctt
+7563339/1
@@@DFDADHHHFH9FEGHEEH@HH4CFEGCFABCGG>GGHCG>FGCCEIG
@3910417/1
cctcattttcgctcagaagaaataatatctcagcaccaattttatgattt
+3910417/1
CCCFFFFFHHHHHJJJJJJJJJJJJJJJJJJJJJJJJJJJJJJJJJJJIJ
@1322275/1
gccaatagctgtgggttatatggtgattgatgccattcaactttgcatta
+1322275/1
@C@FFDEDHFFADBFGGIGGHHGHHCHHEHIIIEBGDFGGIGHIHG@FCH
@7563404/1
gttactgctagaacctgatgcaattcaaaatttattttttgtgataaatg
+7563404/1
@@@FFFFFHGHFHIJJJBCBHGIJEHIJE>FGEHIIGGIJJ>FHJJJIJC
@5905670/1
gtcctcctgccactcatcataatgaacaatatcttcttttggattagtag
+5905670/1
BBBFFFFFHHHGHJJJJJJJJJJJJJJJJJIJJJJJJJJJJJJJJJJJIJ
@1882122/1
cttacaggtaccggtctttctcgataatcaagtgttggtgcattcataat
+1882122/1
CCCFFFFFHHHHHJIJJJJJJJJJJJJJJJJJFHGIJJHHIBGHIJJJHI
@1882898/1
ctatcatcctggctgttgccatttgattcgtcctttgtttttactccttt
+1882898/1
CCCFFFFFHHHHHJJIJJJJJJIJJHIJJJGIJJJJJHIJJJJJJJJJJI
@4938466/1
cccaggtccacaattcaagatctaatttcatgctgttattattttccttc
+4938466/1
@CCFFFDDHGHHHJJJJJJJJJIIGJJJJJJJJJJJJJJJIJJJJJJJJJ
@1883314/1
ccagtaggtaaaaagattattgtattttcttttagaactctttcaaagag
+1883314/1
CC@FFFFFHHHFHIJIJIGIIIHFGIGIJIJJJJJIJJJJJIIIJJIIGI
@2380484/1
caggtttttgaaaaaattttggccaatagctgtgggttatatggtgattg
+2380484/1
BCCFDFFFHHHHHJJJJIJJJJJJIIJJJJJJHIJJGHHIIJJJFHIJJJ
@4939645/1
gcacaactgataagttaagcattgcagttcatcagaatcaaaatggttgt
+4939645/1
C@CFFFFFHHHGHIGHGIJJJJJJJJJFHIJJJIJIJIJJJJJJJJFHII
@6986619/1
gcagcattaagtcttctctgcactgtga
+6986619/1
?@@DDBDDF>DCFHGHIC@>3CEECA<4
@6479852/1
ctgagacgcaagaagcagctgaataatacaaccaa
+6479852/1
@B@FDFFFGHHFHIGJFIGJJJJGCHIJJJJJGGH
@3912526/1
gaaggcttttgggtcgtgagaagctgcaacggctgctatagatggaacgt
+3912526/1
CCCFFFFFHHGHHGHIIHIJIJJJJJJJIJJJIJJIJJJJJGIGJIGDHH
@7566074/1
cttaggaatatttccaatgaattcctctatttcattgtgcattaatctat
+7566074/1
@C@FDFDFABHDH?CBAH<?FHF9C?F4CDFHI><C?BDF@DHF@HCHI>
@8121973/1
ctcatcaagagcacggcgatactgcaaacaaggg
+8121973/1
<@?DDB>DF?FF?A@@<CAGEHIGGGGBBGFHGD
@4407012/1
gccacgcatgtcccatactccctggttgggaagtgcttgttgttttgcag
+4407012/1
CCCFFFFFHHHHHJJJJJJJJJJJJJJJJJJJJIIJJJJIJJJJJJJJJJ
@325476/1
gtgctgtaccttgtatactagcatgactgactagatagaagtctaattca
+325476/1
<@@D=DDDFBFH?FFGHIH?CFHEGCGHHGHIIBHGIE<@FGFG4D@GG?
@3378706/1
gggaacggcgacataggtgtctgctcttcacatactcttgttacaacata
+3378706/1
CCCFFFDA@FHHGGIC??9?DHGHIDCHIIIIIIIEHIGGGGIIIIII;F
@5401323/1
gcttggtgtttgttttctcctactccgacaaacgccatcctctcattctt
+5401323/1
CCCFFFDDHFHFAHGIGHBHHIIGEHIDGIIIEHIIEHJGIGIIJGIIGH
@326757/1
ctgctgtggtctctgctgttgctgttgttgctgaggctgctgtggtctct
+326757/1
CCCFFFFFHHHHHJJJJJJJJIJJIEHFHJJJJHIJJIIJIGEHEDGGCG
@2901203/1
tcttcttgaagttggttcagctgtagtctgtctgcatctgtatatgccct
+2901203/1
CCCFFFFFHGHHHJJGIIJJJIJHJIIIJIJJJJJJJJJJIIJIJJJJJH
@5402444/1
cttgtatactagcatgactgactagatagaagtctaattcagtagggtga
+5402444/1
CCCFFFFFHGHHHJJGGIIJJJJJIIJJIIJJJJIJJJJJJJIJJJJBGH
@4409228/1
gctgacttgggaggtttggtgcccgcccgccatattgtagctttggtggt
+4409228/1
@@@DDDDDFHHHH><CBGHHGGGIIIIGBFHHGIIIIIIGIIEHII=;F5
@1883542/1
gctaacctcttggcaatttttttcgatttgccagtacctatttctttgtg
+1883542/1
?@<DBA?DHGHA<GEEGBBHC@FHIIIGHGCGB@0?DBDCGHGGGGHCCF
@4940100/1
ggggagttaaatcaacatcagctgagatatactcatattgaggata
+4940100/1
C@CFFFDDHHGFDFEFDHGHIBFCHEHGHIGIGEGHGCEFFGHCEE
@5403358/1
ctccaaaattgtaaatccaggaacttcccagtcatcaggaataaagtcat
+5403358/1
CCCFFFFFHHHFFIJJJJJJJJJJJJJJJJJEHIIJJJJJJJJJJJHHII
@4942067/1
gtccctcttctggaaagcagctcttgcagcattgacactggcgttttggt
+4942067/1
BCCFFFFFHHHHHIJJJJJJJIIJIJIJJJJJJJJIJGHIJJJIJJJIIF
@5909405/1
ggtaggtgcagggtatgaaactgaacgtgtacacctggtaaagaggtgac
+5909405/1
BC@FFFDFHHHHHGIHJJJJJJJJJJJHIIJJJJJJJJHIJJJIJJDGHI
@3915529/1
ccagagactcgtccaatcagattgaaaaaaacaagttgtataacacaatt
+3915529/1
CCCFFFFFHHHHHJJJJJJJJJJIIJJJJJJJJJJGIJJJJJJJJJJJJJ
@4943205/1
tgtagaattacagaataactcatgaatgctttctaatgtttcttcattta
+4943205/1
BCBFFFFFHGHHHIJIJGIHIIJJJJJJJJJIJJJJJJGIGIJJJJJJJJ
@3916115/1
gctcaaacaagcaaatgtgacattattgactaaggccgatctgaggtctg
+3916115/1
CCCFFFFFHHHHHJJJJHJJJJJJJJJJJJJJJJJJJJIJJJJIJJFHIJ
@1885700/1
ctttttttaccaaaccggtattttccccttggcaacaaacagttgttttt
+1885700/1
CCCFFFFFHHHHHJJJJJCFHIJIJJJJJJJIJJJJJIJJIJJJJHJJJJ
@2902340/1
gggaacgagaaccaatttcttttttaaaataatcagcaaaatccaaa
+2902340/1
CCCFFFFDHFHHHJGGIJHGJJJJJIGIIIHIJIJJIJIJJIIJJJJ
@2902692/1
gctccaattgcattccctttcacactagggacatgaggtgaaattattgg
+2902692/1
CCCFFFFFHHHHHJJJJJJJJJJJJJJJJJJJJJJJJJDGGIJJJJJJJJ
@807229/1
gtgtttgttttctcctactccgacaaacgccatcctctcattcttagttg
+807229/1
BBBDFFFDHHHHHJJJJJJJJJJJJJJJJJJJJJJJJJJJJJJJJJJJJJ
@2903539/1
catagcttggaggagatatgatttgtctctaaatgaataatgcagcgatg
+2903539/1
CCCFFFFFHHHHHJJJJJJJJJJJJJJJJJJJJJJJJJJJJJJJJJJJJJ
@330030/1
gatttgttgtttattagggtagcatttggaggactgtcagatggttttgg
+330030/1
@@CFFFFFHHHHFHIJJJICEFGEHIIJDFGG@EGGIJJJBHHIIEGHGG
@2387686/1
gtcaacactgctttcatcttcagaagaactggtagaagaactgctgtaat
+2387686/1
CCCFFFFFHHHHHJJJJJJJJJJJJJJJJIIJCFGIJJJEHHIJIJDGIG
@6485217/1
gttctttcatgatactctcaagatccctgattacttcttctcgaggtggc
+6485217/1
@<?DDFFDHFDFHIBEGIGIFEHH>FHGJFGGC@C>CE9EDFAG@<0?FD
@6993178/1
ctcacatatgtatggcacaactgataagttaag
+6993178/1
@@@DDDDDHFH<BFFGEFGG:AEHHIEHFCDAH
@6485515/1
tggttcttgcctttgcagctgttgtggtggttgttgcctctgttgctgct
+6485515/1
<@@DDDDFG>D>F<FHBEECHACHBFHCCF1?D?CD4B@BFBBF@AG@?3
@1888029/1
ctcccttggcagtaacaagattttcacatggctgcccctttattatccct
+1888029/1
CCCFFFFFHHHHHIJJJJJIJJIJJJJJJJJIJGJJJJJJJJJJJJJJJJ
@6993899/1
gcagaggaacgagaaccaatttcttttttaaaataatcagcaaaa
+6993899/1
@@@FBDDDFFH<DIGGIEGGAGH4EEEG<B>FH9?B@BEFEB3?F
@1330299/1
tccaggccttggtaaatttgggtcccatgctatgggtgaaagatcctctt
+1330299/1
CCCFFFFFHHHHHJJIIJIJJIIJJJJJJJJJIJJIGHJJJJJJJJJJJJ
@1330335/1
gcacgacctttggattgaatataagaccttgttgttttagggtaatcaaa
+1330335/1
CCCFFFFFHHHHHJJJJJJJJJJJJJJJJJJIJJGIJJIJIJDGIJJJIJ
@6486785/1
gtttacaattagaatttataagtgttgcagttaaaccaagaacatgtggc
+6486785/1
@BCFFFFFHHHFFE@>GHFGIIAHFGCHIIGHHGHDFGDEFGGIE9<DFB
@1330642/1
ctctggtatccaaaggcactgttttcaccggaggaatttgtttgtgattt
+1330642/1
CCCFFFDDHHHHGJJIJIIJJHGJJJIJJJJIJJEGIJJJIIJJIJIJJJ
@1330707/1
ctttaaagtaaacagcaacagtatataaacgagtgttagttggacccatg
+1330707/1
CCCFFFFFFHHHHIJJJJJJJHIIJJJIJJJJJFGHIJJHIJIJJJJJJJ
@4946133/1
aggatgttcagttaactttctagctaatagtccaatcttcaattgtttta
+4946133/1
CCCFFFFFHHHHHJIHIIJJIJJJGIJJJJJGIJIIIIJIJJIGIIJIJJ
@6488127/1
cttttccaattggttctaaattgtcatcaagctctccccttccat
+6488127/1
@@@DFFADCF>FAFEADHHBEEF<C>HEGEE@EFCGH9E@GADHB
@6488198/1
atcaatttcaggatacgatctggtttacaattagaatttataagtgttgc
+6488198/1
C@@FFEDDHDABHGIIIGGIJFIBHGGHGEEGHG@EHBDHIGIIEEHHHI
@3917032/1
ctcctaacaaggttgttaatctctctttcccgatcaggcgctgacctggc
+3917032/1
CCCFFFFFHHHHFHJJJJJJJJJJJJJJJJJJIJJJJJIJJJJJJJJJJI
@5407245/1
caccaggtgatatatttttacatctgttataaatgtaggaagttatcaag
+5407245/1
@@CFFFFDFHHHHJJJJJJJJJJJJJIJJJJJIIJIJJJJJJDHIJJJJI
@6488976/1
gtcactttatatgttcttttaacactctttgatggaatttcataaacaac
+6488976/1
@8?DB8BD?FFFFBE<?CHIF>HCAFEHF9B?@B@3?CF?:@FGAEFC;;
@2905829/1
gaggaatttgtttgtgattttttattgtatcccaatcaattatgatactg
+2905829/1
CCCFFFFFHHHHHJIJIJJJJJJJJJJIJJJJJJJJJJJJJJJJJJJJJJ
@2389851/1
caggaacttcccagtcatcaggaataaagtcattaaccttcaaaattttt
+2389851/1
CCCFFFFFHHHHHJIJJJJJJJJJJJJJJIJJJJJJJJJJJJJJJJJJJJ
@1332115/1
cgtcctcctgccactcatcataatgaacaatatcttcttttggattagta
+1332115/1
CCCFFFFFHHHHHJJJJJJJJJJJJJJJJJJJJJJJJJJJJJIIJJJJII
@3918788/1
ctttgctttaggatcatcatctggattttgaataggaaatttgataagtt
+3918788/1
CCCFFFFFHHHHHIJJJJJJJJJJHJJJJJJJJJJJGIJJJJJJJJJJHI
@815103/1
atcaatttcaggatacgatctggtttacaattagaatttataagtgttgc
+815103/1
@C@FDDFFGHHHHGIIIIIIIII@HGIIIIIICHGBBGBFHIHIGDGIII
@4948801/1
attataaggtacatatcctggggcactcggagtgaagcaattgaagaatg
+4948801/1
CCCFFFFBFHHGAGDGFHIIICHIIIIGGGGIHIIDFGIIIIGDHICDFF
@5915632/1
gcattgtaggccgcacatgtttgtgcttctgaagaggacatccccgtacc
+5915632/1
CCCFFFFFHHHHHJJJJJJIJJJHIJJJJJJJJJJJJJJJJJJJJJJJJJ
@8131954/1
tgatagcctgcaattcttggttcaagatcattttaaactgtccttctgac
+8131954/1
@@@A1B?DFHHBDBEGFGII<FHIBDEDCABFGAHHII@@DGCCGGHGID
@4950873/1
gcccgcaacaattgtacacaactccataggaagcgccaaaggcttctctc
+4950873/1
@CCDFFFFHDCDFHCEFGHEH@HHG@DHDFH>DHGHIIGIHGIGBGEHIG
@1891873/1
taggaagttatcaagaaatctaagattgcatcaccgaggaattccagcct
+1891873/1
CCCFFFFDHHHHHJJJJJJJJJJJJIJJJJJJJJJJJJJJJJJJJJJJJI
@1893677/1
ggaagccataccgtacgctcaaacatgcaaatgtgacattattgactaag
+1893677/1
CCCFFFFFHHGGHGHIIJJJIJJJJJJIJJJJJGIJJJJJJJJIJJJJJG
@7575344/1
ctgtattataacatgaactaagagttttattaaagttggatcattagcag
+7575344/1
?@@=DDDDBHHHFIG@<CFGGGBHEAEGHEC@FCB?EFCHIEGFAG>BBC
@5917310/1
aacataactttccacaagtcaagtaagcttcgtgaag
+5917310/1
CCCFFFFFHHHHHJJJJJIIJJJJJJJJJJJJHJJJJ
@8133782/1
cacaattaaaaagtaatctgaaaacatttgataaaaaatatatcgtaaaa
+8133782/1
@<@DDDDBDDC?<<BFBCIHEEEBAEE@HICB@CE>?:F94BF?FB;88D
@336328/1
ccagagactcgtccaatcagattgaaaaaaacaagttgtataacacaatt
+336328/1
CCCFFDFFHHHFFGIIJJIJJJJJJGJIJIJJJIIGGGIIIGIGIIJFGI
@5412385/1
ctacttttttccaattccaaattctaatcatgggtcgggcatttttacta
+5412385/1
CCCFFFFFHHHHHIJJIIJJJJJJIIIJJIJIJIFGHJJIGJJJJIJJJG
@337472/1
gggaaatccagattattttgtgattccaagtaaagaaaatgatgaagacc
+337472/1
CCCFFFFFHHHHHJJJJJJJGIJJJJJJHIHFIIJIJJIJJJIJJIIGIJ
@337623/1
gagcacactaaatcaccacagacctgttctaacttaaagctgactttagt
+337623/1
CCCFFFFFHHHHHJJJJJJJJJJJJJIJJJJJJJJJJJJJJJJJJJJJJH
@1895404/1
ctgtgatcttgtctaagattgctttcgctgcggcatgctttgcttctttc
+1895404/1
@CCFFFFFHHHHHJGIJIJJJJJJJJJIJJIJJJJIGIIJJJIJJGIJJJ
@1895490/1
ctggcgttttggtgggcatggcctgcagctccctttttgcagcttcttca
+1895490/1
@CCFFFFFHHHHFIJJJJJJJJJJJJJJJJJJJJJJJJJJJJJJJJJJJJ
@2909737/1
ctttggcacattgcagttgctatcatacattcttaatatctgtgtattaa
+2909737/1
CCCFFFFFHHHHGJJJHIJJJJJJJIJJJJJJJJJJIJJJJJFHFGIJJJ
@2393776/1
gatatattcatgccacattccattccatgatttattaaacccgatgctag
+2393776/1
CCCFFFFFFHHHHIJJJJJJJJJJJJJJJIJJJJJJJJJIIIIHIIJJJJ
@4424265/1
cttttttttgacctacccttgccgatagcaataaggcctttggctttaac
+4424265/1
CC@FFFFFHHHHGGJJJJJJJIJJJJJIJIJJJJGHFIJJJJJJJIIEHH
@3924180/1
ctaaaatattgttcaagttcacgaggagtattcttggaaacaattttata
+3924180/1
CCCFFFFFHHHHHJIIJIJJJJJJJJIJHIJIJJJJIHIIJJIIJJJJJJ
@4425228/1
gtgtttttgagctcatacttaatccaatgacatggggaagtcaattgcta
+4425228/1
@@@FDDDFHBDFHEIHIEHIIIGBGEGEBCGII@FGH@DEHIDHHEEHIG
@341643/1
gcaacggctgctatagatggaacgttgatctggtctggagctggatgagt
+341643/1
CCCFFFFFHHHHHJJJIJJJIJJJIIIJJJJJJFHJJJJJJJJJJJJJJ=
@4426768/1
ctcagataatcccatatcattgagacattaacttgcgtagcatactttat
+4426768/1
C@@FFFFDHHDHFHIGHIGIJEGHIIJJGIIIJJIGHHHGEGIAHIICGI
@6495039/1
gccacttgtaattaggtaaacttataatgtcttttagttcatcctttgga
+6495039/1
CCCFFFFFHHDHDIIIAFHGGHE@F@EHFBHICGIBHGEIIJJJD>FDEF
@6495155/1
cttttttttgttcctttttgaattgaaatcacctgctccaggt
+6495155/1
@CCFDDDDHDCD<EFE@BCEHGIGFF>DGG<?DFH@BFDGCC@
@1337842/1
gtaaaacgccaataattgttctttcatgatactctcaagatccctgatta
+1337842/1
C@CFFFFFGHHHGEIIJJHHIJGIJIHHIJJJJJJJJIJJJIIIJJJIJJ
@8137739/1
gggcggtaccatggtataactatcttattgagataattatcttttgaaac
+8137739/1
@@@ADDDADFBHGDCD@FAEHGEHDHEAIFACECHGIJIGICGGHGGGII
@1338485/1
cttggcataaaatgaaactgggcacaaccattagaatcacctgctgcttt
+1338485/1
CC@DDFDFHHFHHIHHGIGGDGIHGGIGCHIDHGGGEHIGGIIEI@<DGG
@7004392/1
gtgcaccagctaaagaagacttatctttaaacggcagctttcctccatta
+7004392/1
@@@ADDFFDHHHHIJBGHIIGC@HEEGIJIEEHIIGI@AHH@DGEG3DGF
@2913124/1
gtttggtagaagcaggatgacacttaggtcgtgcatggtttaagaaagac
+2913124/1
CBCFFFFFHHHHHJJJJJJJJJJJJJJJHIIHIJJJJJHIJJJJJJJJJJ
@3394867/1
caccttttggaagctttacaactcctaatcctgtttcatccgcaattttc
+3394867/1
CCCFFFFFFHHHHJJJIJJIJIJIIIIIJGIJIJJIIIIJJJIG>GHGGI
@343244/1
ttctgaatgatgttctacgttatcatcaacatctgacccttcacactcat
+343244/1
CCCFFFFFHHHHHJJJJJJJJJJJJJJJJJJJJJJJJJJJJJJJJJJJJJ
@344102/1
gtattatcacaatcatctttattaactaattggttttcaactgactctgt
+344102/1
CBCFFFFFHHHHHJJJJJJJJJJJJJJJJJJJJHHJJJJJJJJJJJJJJG
@3396159/1
gcctagacttgtgcaccagctaaagaagacttatctttaaacggcagctt
+3396159/1
CCCFFFFFHHHHHJJJJJJJIJJJJJJJJJJJJJJJJJJJJJJJJJIIHJ
@2914988/1
ctcatcagaagttgacattctatccaaagaattttcattacattttttat
+2914988/1
CCCFFFFFHHHHHJJJJJJJJJJJJJJJIJJJJJJJJJJJJJJJJJJJJJ
@823978/1
ctccttgaatgaatttttcattcctccatactccttgtcttacaggtacc
+823978/1
CCCFFFFFHHHHHJJJJJJJJJJJJJJJJJJJJJJJJJJJJJJJJJHIJJ
@824056/1
ccaaaggtcaagaccataaccaagatcaattactctaccaggtggaggtg
+824056/1
?@@F@DBAFDFDBGIIIEHGGIIIGFHIIIIIGGIGDHECGH:D;BFHBF
@7007014/1
tgatgatttgaggttcttgtggaattgtgacactttgatgttgtaaggtg
+7007014/1
@@@DFDFFHF8FFFHIIJJIGIIDGGGHHG??EGGHG<@FGIEBGE>FBG
@1899007/1
ccaactcatactgtcttcagcctcatgttataacattatgcagttcatta
+1899007/1
@;@DDDDD>FDHHGGHI@CHGHCGIGHHHEIIIIGHIIFGHHG<FEGA<G
@3927863/1
ctgtaatgcattgtaggccgcacatgtttgtgcttctgaagaggacatcc
+3927863/1
@@@DDFFFGAFHDIIIIIIHGIGIIIIIIGGIIIIIIIIFIGADEEDHGI
@826384/1
ggacaagaacgtgtagagatgggttcatttaccttccattatgtatcgtg
+826384/1
CC@DFFFFHHHHHJJJIJHIJJJHIJJIIJIIJJJJJJJJIJIJJJJJHI
@3398327/1
gcctgcttgtggaaaaccaccacaaatccacttggaaaactgtttatcat
+3398327/1
CCCFFFFFHHHHHJJJJJJJJJJJJGJJJJJJJJJJJJJJJJIJJJJJJJ
@1341645/1
gaagttatcaagaaatctaagattgcatcaccgaggaattccagcctttg
+1341645/1
@@@DDDDDHDHD?BFDDH@HEFHHIDDFHGFC@FFHIGEFHFFFDDFGDH
@7583006/1
ctcaatgatttcctccttccaaaaaaatacagcaagtctggtaa
+7583006/1
CCCFDB;2AFHHDEHHGHIIGEIIG>D?9BF49B@D?FIHJBAH
@7009122/1
ggcttgtctaacttgaccaacggtaaaagcagg
+7009122/1
@@@FDFDAFBCBDGGAGE9@FH<DB7@F?@FFC
@4959270/1
cttgactatgtttgatgacatatcaataacattctcctcaaccttttgta
+4959270/1
CCCFFFFFHHHHHJJJJIGJJJJJJIJJJJJJJJJJJJJJJIJJJJJJJJ
@5924612/1
ggtacacagttgcagtcctgagctggtcttcagtcacccgattctatttc
+5924612/1
@@?DDFFDHCFHHGIHIJJJEHIIJJFHHHHGGGGEHIJGDHHEFHIIJI
@2917497/1
gcatcgtcttccattgagaaggcctgacggactgatggaatccaaaccat
+2917497/1
CCCFFFFFHHHHHJJJJJJJJJJJJJJJJJJIJJJJJJJJJJJJJJJJJI
@1903489/1
gatagcttgaggcttatacctagtgcttctgtaaaacgccaataattgtt
+1903489/1
CCCFFFFFHGGFHIJIIJJJEBHHGIJJIJJIJIJJJFIIGIJIJJJJIJ
@828427/1
ggcttactaagggagttttcttgatcattttcgtttacccagagaggaaa
+828427/1
CCCFFFFFHHHHHJHEHIJJJJJJIJJJJJJJJJJJJJJJJJIJIJJHIJ
@5925863/1
gtcgaatactctgagcttgctgagcgactaatgccactgtgtccaca
+5925863/1
CBCFFFFFHGHHHJJIJJGIJJJJJJIJJIJJJJJJJJJIIIJIJJJ
@355974/1
ccatcattcatttctcctggatcattataccacaattctggatgtaacct
+355974/1
CCCFFEFFHHHHHJGHIJIIBIIEIJIJIHIJJJJJJJJIIHIJGIGGHI
@2401871/1
ctaatgttttcgctagaactgctagatgttgattttgaacaatagctgct
+2401871/1
CCCFFFFFHHHHHJJJJJJJJJJJJJJJJJJGJJJJJHIJJJJJJJJJJJ
@357265/1
gttcgtggaagtaagaggtctttcatttaatgttttttgaaaagcctcac
+357265/1
CBCFFFFFHHHHHJJJJJGIJJJJJJJJJJJJJJJJJJJJJJJJJJJJJJ
@5926773/1
aaatagtacttcaccaaaaactttgtcagccgcttctataccaccatcaa
+5926773/1
@BCFFFDFHHHHHJJJJJJJJJJJJJJJJJJJGIJJJJJJJJJJJJIJJJ
@359609/1
ggcgttttggtgggcatggcctgcagctccctttttgcagcttcttcaag
+359609/1
CCCFFDDDBA<DHIIE@CGEBBEDDHIACG@?DFBDGD@F??DC@FFF@G
@2402689/1
ctttcttgtcagcacagaataatcttgtatgatgtctcttttggactaca
+2402689/1
CCCFFFFFHHHHHJJJJJJJJJJJJJJJJJJJJJJJJJJJJJJJJJJJJI
@359849/1
ctatacctttgaatgtccctttgccaaatacttcaactgtgactctaact
+359849/1
CCCFFFFFHHHHHJJIIJJJJJJJJJJJJJJJJJJJJJJJJJJJJJJJJJ
@4962456/1
cttaggaatatttccaatgaattcctctatttcatt
+4962456/1
@@??DB4BDFADDG<<C:C4:AC?FDH@>B>FFCH9
@8145023/1
ctcagcagctatctcttgtaggaactggactgcattaaaatccgaatcct
+8145023/1
?@?DDDFDH>DBFHIJJG@FHHFCGGHI>GGGFDHGBDGG9DHGEADDHE
@6503331/1
ccgtgatctaatatttgagcagagggtgctg
+6503331/1
?@@;D;?DDFDDDFGIF91C@G@GFI2CC>>
@4963238/1
ctttcatgaggaaggccctcttcattttcggtttcgtaggcaggtggagg
+4963238/1
C@CFFFDFHHHHHEHIJJIIIIIJJJJJJIJEHIJIDGIIJJJJ9DHIIG
@4442811/1
gcctaacaggaggtgcactggttacaggagatactggttgttgttgagg
+4442811/1
CCCFFFFFHHHHHGGIJJJJJHJIJJJJJJJJIJJJJIJJIJJHHIHIJ
@4442991/1
atttcattgatagtatctgatttgttgtttattagggtagcatttggagg
+4442991/1
CCCFFFFFHHHHHHIJJJJJJJJIJJJJJJJJJJJIJEGIJJJJJJJJJJ
@361846/1
gttgagtttggtgggtaggggttgtttccctagactgtggttgagacact
+361846/1
@BCFFFDFHHHFHIJFHHJJJFHIIJJJJJJJJJJJJHJJIJJJJJJJJJ
@3933224/1
ctgtaattgcgataaggtttttcaggattgatagatacatcataatgatg
+3933224/1
CCCFFFFFHHHHHJJJJEHIJJJJJJJJJJJJJJJJJJJJJJJJJJJJJI
@6504396/1
gaataaagtcattaaccttcaaaatttttccgaggtttaaattttttccg
+6504396/1
CCCDFF?>DDDFFJICGECHIJIGIGIIJEHG<GH@FGD>?<FGGIIIH7
@7590390/1
cagagaggaaatagtattttttcttcatcgtcttgaacttcatttccaac
+7590390/1
@@CDFD?BFFDDDG:C?FHGIIIIJIIFADHBDGH4??FDGGC>DCFHIG
@4444396/1
ctccttgaatgaatttttcattcctccatactccttgtcttacaggtacc
+4444396/1
@C@FFFFFH?DDH@FHIIIGIIHGHIHGIII<CFGIIIIIIGIEGBFGHI
@5423305/1
ctctatttcattgtgcattaatctatagaaaattttccaaacagtattta
+5423305/1
CCCFFFFFHHHHHIJIIJJIIJJJJJJJJJJJIIJJJJJJJJJJFIJJJJ
@5929437/1
aggagaaatttcaatttttgcaaattgttcgtagtgaagaactgaaagca
+5929437/1
CCCFFFFFHHHHGJJJJJJJJJJJJJJJJJIGHIGGIGIJIIIIJJJIIG
@364387/1
gtgaaattattggtatttcttttttccaaattgcctctccattcaattga
+364387/1
B@BDFFFFHHHHHCGHIJIIJJJJJGIJIJIIGGGIIJJJIJJIGGGIIJ
@1347463/1
cccagccacaatgttacaaacctctagaggtagatatgtgtgcttgtgct
+1347463/1
CCCFFFFFHHHHHIJJJJJJIJJJJJJIIJCGHJJJJJIJIIJJJJJJJE
@2404765/1
gtctttgtgtcttgcacgacctttggattgaatataagacct
+2404765/1
CCCFFFFFHHHHHJJJJJJJJJJJJJHIJJJJJJJJJJJJJI
@365506/1
ggcaaagattggagagtgtttgtggggaagttttatttacattttttgcc
+365506/1
CCCFFFFFHHHHHJJJEGIIJJHJIJJHHIFGIJJJJJJJJJJJJJJIIJ
@834408/1
ctttaggtaaaacttttatgccaagccaagacatgaacaacaatgctcct
+834408/1
CCCFFFFDFHHHHJJJJJJJJJJJJJJJJJJJJJJJJJJJJJJJJJJJJJ
@2405861/1
tggtgtagaggtgcaggctggccatgttgaatagcttgctgtggtggtac
+2405861/1
=@@BDBDFGHHDFHIHGJJIIIJJJJIIIJIIGIJIIIIJGIEH?FHGHH
@7016317/1
gccaatagctgtgggttatatggtgattgatgccattcaactttgcatta
+7016317/1
CCCFFFDDHHHDFGI@EFHIIHI:CBGEHI9??BDGGGBDGI99BDDFIC
@4447627/1
aacgattctccactgaaccaaatcggctccttgaatgaatttttcattcc
+4447627/1
CCCFFFFFHHHHHJJJJJJJJJJJJJJJJJJJJIIHIJJIJJJJJIJJJJ
@2927020/1
ctcttgttttgcttctttttttgacctacccttgccgatagcaataaggc
+2927020/1
CCCFFFFFHHHFHJJIJJJJJJIIJJJJJJJJJJJJJGIJIGJJJIIIJJ
@1910769/1
gatgattttcaagctcttcatgccactgattgatgtcccaatggtccaca
+1910769/1
CCCFFFFFHHHHHJJJJJJJJJJJJJJJJJJJJJJJJJJJIJJJIIJJIJ
@5929755/1
ctatatttctcattttttctgctaaagcactaccttcagcgggagacctt
+5929755/1
@@@DDDFFHHHHHJGIJJIJIJIJEHEHIGIGGHGHGHJIHEIJGFHHIC
@3404186/1
ctttctagtatttttaacccaaataatccagcaacttagtattttcactt
+3404186/1
CCCFFFFFFHHHHJJJJJJJJJJJJJJJJJJJJJJJJJJGIJJJJJJJJJ
@3404605/1
ctcattcttagttgtaacaactaggggcaccatgacaatagctttattct
+3404605/1
CC@FDEFDHHFDDEIIHEIGHGGGIJB@EDBEEGGGCHEIEAGHJCDGHG
@5425102/1
cttggctttgccgcttgttgctgtacttgaggctgagatgaaggtggtct
+5425102/1
CCCFFFFFHHHHHJJJJJJJJJJIJIJJJIJJJJJIJJJJJJJJDGIBHI
@4450104/1
gtagtttcgtcctatacctttgaatgtccctttgccaaatacttcaactg
+4450104/1
@@@DDFDDDHHHGCHGIGI>HCHCGCHHHHDH@?ECFHIIICGHDEHHGG
@3936670/1
agctcatcaagcttcggtccgactgatgatttgaggttcttgtggaattg
+3936670/1
<BBFFFFFHHHHHJJJJIJJJJJJJIJJIJJJJJJJHIIJJJJJJJJJJJ
@1911765/1
catcttctttactaaaaggctacacaaacaatcacctgaatccttagaat
+1911765/1
CCCFFFFFHHHHHJJJIJJJJJJJJJJJJJJJJIJJJJJJJJFJIIJJIJ
@7593815/1
acatcatttacatcaccgtgatctaatatttgagcagagggtgctggtgc
+7593815/1
CCCFFFFFDDFDFGHIBFGIDHHIIJJIGIJ<HHGG@;DFGDGB@GIGII
@3937406/1
cctgccactcatcataatgaacaatatcttcttttggattagtagaaaat
+3937406/1
CCCFFFFFHHHHHJJJJJJIJJJJJJJJJJJJJJJJJJJJIJIJJJJJJJ
@7016900/1
ctccctttttgcagcttcttcaagagggatgggct
+7016900/1
?@<=1DDDDB6D?FD;G@B4:BEDHACDE:8CG>F
@8148970/1
gctttttccgttgggattcattatccattctcccctaggctttgctttag
+8148970/1
@C@FFFFFHDFHDEIGIIHHHGIGEIGBI4CFEF<CGE@GGHJJ>CHIJJ
@369854/1
gctggaacaacatggacttcacaaagctctccaacaagaatttgtttttg
+369854/1
@CCFFFFFHHHHHJJJJJJJJJJJJJJJJJJJIJJJJJGIJJJJHIJIJJ
@1915629/1
ctcgtttcattttgctttgacttctcatttcttgaagtttattttcttta
+1915629/1
@@@FDDFF>FFDHIIJIJGFHJIJIJJGGIEIJIIIGHIJIJIIJJIJJH
@8149598/1
ctagataataatgcctcagagctaccttggcagctgctaattttgcttgg
+8149598/1
CCCFFFFFHHGDD<GED@GFGIJGHHJIJGGGHGCE9CFGIGIIGIGGID
@1351231/1
tcagtctctgttaggatagcttccttaacatcagtaatcaaatcatcagt
+1351231/1
CCCFFFFFHHHHHJJJJJJJJJJJJJJJJJJJJJGIJJJJJJJJJJJJJJ
@8151263/1
gtcctttgaggtgcaaaacaagcgatcgcccagacccttatttcaac
+8151263/1
?@@?DBDEHDD?BEFFH>GGA@HHF=F??CGFHDGGGGIDHIIEGGE
@373092/1
gcccatcattcgctcctcgactgccccgatgttggagcctatgctatccg
+373092/1
@CCFFFFFHHHHHJHJIJJIJIIJJJJJGIIIJJIGIIIIIGIJIGHIJJ
@5934291/1
cttttatcataatgagatcaagtttttttcgaatcaaatgaagctgtatt
+5934291/1
CCCFFFFFHHHHHJJJJJJJJJHJJJJJJJJJJJJJJJJJJJJJJJHIJJ
@2932138/1
ctgggattaatatttccaatgaagctttcgcagcagcaagtttcgcttgt
+2932138/1
CCCFFFFFHHHHHJJIJJJJJJJJJJJJJJJJJJJJJJJJHIJJJJJJJI
@2932198/1
agtcactcaaaagtgggttcttaagtttgttgaagctgcaaaagagatgg
+2932198/1
CCCFFFFFHHHHHGHIJHIJJJJJJIJJJJJJJJJJJJJJIJJIIJIJJJ
@7021011/1
ctccttcttctttttttctagtttcctcctcatcaagagca
+7021011/1
@@CFFFFFGGGHHJJJGGJHGHDIIJDGI@:?CBEEFHG9?
@3409273/1
cctgttctaacttaaagctgacttagtacatcgcctggagacatgactac
+3409273/1
@@@DDEDFFHDHHIIJIIJJEIIIGECCDHIJJJIJIGEEADFHIIIIIE
@1919361/1
ttggtgttcaacaaatctcttaatgatatcagtcagcttacaagccttag
+1919361/1
BCCFDDFFHHHHHJJJJJJJJJJJJJJJJJJJIJJJJJJJJJJJJJJJJJ
@7021339/1
gtgccatccattttatagctactctaaaaacacgg
+7021339/1
@<@DBFFFHGH?F@HGGIH9AEH>HGGG@DGH38:
@5935192/1
gtttgattctttgttctttatttgtgtataatatccacagaaatggactg
+5935192/1
CCCFFFFFHHHHHJJJJJJJJJJIHHHIJJJJJJJJJJJJJJJJJJIJJJ
@374410/1
acctgttagcagctggttgccttaaaacaatgtcaagagcttggattgcc
+374410/1
CCCFFFFFHHHHHJJJFHJJJJJJIJJJJJJJIJIJJIJJJJJJIJJJJJ
@2410864/1
gagagtgtttgtggggaagttttatttacattttttgcctgaacacattg
+2410864/1
CC@FFDDDFHHFHIJJIIIGHJJJJJJJJJJJJJJJJJJJJJJJJJJJJI
@5429344/1
caccttcaacaccacactcctcaaggtacacccctataagggcttcgata
+5429344/1
CCCFFFFFHHHHHJJJJJJJJJJJJJGFHIIJJJJJJJJJJJJJJJJIJI
@4456183/1
ctttgtgtcgaaatacaaggcaggaaatggtgaactgcctttcatgagga
+4456183/1
CCCFFFFFHHHHHJJJJJJJJIJJIJJIJJHIJJJJJJJJJJJJJJJIJI
@3409447/1
ctcttctcttggtgttcaacaaatctcttaatgatatcagtcagcttaca
+3409447/1
@@@DDDEFFFFF<CCFHEIHGIIEHIGEEHIIIIGEHED>GFDCFGHHDH
@7023663/1
ctcttctcttggtgttcaacaaatctcttaatgatatcagtcagcttaca
+7023663/1
@@@FFFFFHHHHFG@FFBHGCFHGGGGGGHICE@GHIJGHBBFHHGG@FG
@3410094/1
cacaacagcctcagcaacagcagagaccacagcagcctcagcaacaacaa
+3410094/1
CCCFFFFFHHHHHJJJJJIJJJIJJJJEHIJJJJJIJJJJJJJJJIIJGI
@6511298/1
cttgcctttgttgctgctgtggtggttcttgcctttgcagctgttgtgg
+6511298/1
@@@DDAEDHAACBB@HGGIGG9<AF8C>@G9BFH>B@GGGEGG:?G@=D
@7024683/1
gtggccgacacatcaatattaagcatcatcttccattgagaagg
+7024683/1
?=1??DA<DAFHHBE><EFHGCE9F@BCD@DGCGH4?BFDG>;F
@7024739/1
ctcttatagctgtcaactcatgttgcaaaacatgtaaaaattgaccttct
+7024739/1
CCCFFFFFGHGGHJJJIJJCGCIHJJCHHGIIJIGHCHHGJIJDIIFGIG
@3410568/1
atccacttctccctgcagttcatccataattcagaaagaatatacacaac
+3410568/1
@C@FFFFFGHHHHJJJJJIJJJJJJJJJGGGIIJJJJCHIIIIIIJIJJJ
@4972058/1
caggaacttcccagtcatcaggaataaagtcattaaccttcaaaattttt
+4972058/1
CCCFFFFFHHHHHJJJJJJJJJJJJJJIJHHJJJJJJJJJJJJJJJIJJJ
@4457188/1
tctctgcccagccacaatgttacaaacctctagaggtagatatgtgtgct
+4457188/1
CCCFFFFFHHHHHJJJIJJJJJJJJJJJJJJJJJJJHHIJJJJJJJIJJJ
@7026247/1
gtctggagctggatgagtgacatcagcgccaa
+7026247/1
@C@DF<DEHHGHHJIEF?CFCFHFHIEFEE:D
@5939023/1
gtggaggccatcgcctggtcatgcataattcttgtagaagaccaataggg
+5939023/1
@@CFFDD?DHDFHGFIEI@FFDGIGI@E@GGIIGDDHIIIAFFFFFGBFH
@4458424/1
gtatcaacaactgtaccagccggcacattcatatttctcccatctgcatc
+4458424/1
CCCFFDFFHHFHDEGHEGGIIJJJIJJJIIJJJJJJJJJJJIIJJJIJEE
@7027345/1
ctctgtacttcctcctcatagttccacaatgagtaatttcactttttaat
+7027345/1
@<?DDB;DFHFDHJIGEDICF@<FADG>B3ADFA?@GDBDD4?HAAGGGE
@5432572/1
ctaacctcttggcaatttttttcgatttgccagtacgtatttctttgtgt
+5432572/1
?@@DDDDDDFDF?FFGGIIIFGEHAHGHHGGIIIII1?BDFHGIIIEHII
@7028662/1
attgcagttcatcagaatcaaaatg
+7028662/1
@<?B?DB2A4ADHGEA@DCBFCHAH
@842863/1
ctcgataatagatatgtaataagaatactgatgctttgcccgtcctttac
+842863/1
:?@DDDD?FF8DDF<CEG9?FH9HEHC<<<CF@BHHIFIIIBIIDGCF@9
@1926989/1
gtcgtgcatggtttaagaaagaccaaaggtttctgttgagctagtcattt
+1926989/1
CBCFFFFFHHHHHJIJJIIIJJJJJJIJJFHIIIJIJIJJIJJJGHIIIJ
@8152577/1
ctcttgttttgcttctttttttgacctacccttgcc
+8152577/1
CCCFFFFFHHHHHIJJ9FGCFGGGIHGGEGJFAGHG
@7031071/1
tcttctttactaaaaggctacacaaacaatcacctgaatc
+7031071/1
@@CFFFFD>FHDHIIEBGEDG3EGBGH@GF93?GGDFHE<
@5434140/1
cttggcaacaaacagttgttttttcctgatatagctctaacttcaattaa
+5434140/1
CCCFFFFFHHHHHJJHIIIIJJJJJJJJJJJJJJJJJJJJJJJJJJJJJI
@2419442/1
gtttcattccgcagattaaaatttttaagtacgactaagtgagcacacta
+2419442/1
@@@FFFFFDHHFFGJJIIJJIIGIJJJIIIHIIGGIJJJIJJJJIJJIJJ
@3411808/1
cttctttgactaaatactcctgaaggagtgatatcggtgtttttgagctc
+3411808/1
CCCFFFFFHHHHHJJJJJJJJJJJJJJJHHIJJJJJJGHHIJJJJJJJJJ
@383370/1
tggtgattgatgccattcaactttgcattaactttctgtagtatgtttac
+383370/1
BCCDDFFFHHHHHJJJJJJJJJJJJJIJJJJJJJJJJJJJJIJJJJJJJJ
@383372/1
atctcatcttcatcatccaagccgtaatgaatggtgttgctttcgcaggg
+383372/1
1=BDFFFFHHHHHJJJJJJJJJJJJJJJJJJJJJGHHIJJJJJJJJJJJJ
@2420116/1
gacgcaagaagcagctgaataatacaaccaaattcagaatttaacatcaa
+2420116/1
CCCFFFFFHHHHHJJJJIJJJJJJJJJJJJJJJJJIJJJJJJJJJJJJJJ
@844260/1
gtatatataagattacaattcttaacattttttctttaaacaaagaacat
+844260/1
@@@DDDDD?CC:CEGGBFCHGCEHD?H@?FEGIGGIGEFIIGGEGBFGCG
@2420798/1
gcttgctgtggtggtacagcacccggtcctggtccagattcctgttgtgg
+2420798/1
@C@DBDDDHBDFDGFFBFHGHIE@FHIEHHDBGFBBFDFHHGIGEAFHGG
@5945374/1
cctcatacgactctaattgtaaaaatgttatccatttttgggttaataac
+5945374/1
CCCFFFFFHHHHHJJJJJJIIJJJJJJJJJJJJJJJJJJJIJHIIIJJII
@7035226/1
tatcaataacattctcctcaaccttttgta
+7035226/1
@<<D=;D>>FDHBHGHFG3EFGHII4AB<A
@6514787/1
ctgatatcaactgacaattccagcaataattttaatgaaacaaaagtcct
+6514787/1
@CCFFFFFDHHHHBGIJIJJEJIIIIHGIJJJFHIJJGIJJCGGGGEGFG
@5435811/1
gtccgactgatgatttgaggttcttgtggaattgtgacactttgatgttg
+5435811/1
CCCFFFFFHHHHHIJJJHIJHIJJJJIJJIIJJJJJJJJJJJJJGGJIIJ
@1932332/1
cgacctttggattgaatataagaccttgttgttttagggtaatcaaattt
+1932332/1
@BCFFFFFHHHHHJIJJJJJJJJJJJJJJJJIIIJJJJJDHIJIJJJJJJ
@387149/1
ggctgggctacagatatctagaggttctgtatttcctgtgatcttgtcta
+387149/1
CCCFFFFFHHHHHJJJJJJJJIJJHHJJJIJJJJJJJJJJIJJJJJJJJI
@845859/1
ctggaaacttctgaatgatatgctcattattagaatccccattttcagta
+845859/1
CCCFFFFFHHDHHIJJJJJJJJJJJJJJJJJJJJJJJJJJJJJJJJIIDF
@5947033/1
ctttttttgacctacccttgccgatagcaataaggcctttggctttaacc
+5947033/1
CCCFFFFFHHHHHJJJJJJJJJJJJJJJJJJJJJJJJJJJJJJJJJJJJJ
@5435949/1
ctctgcagggaacggcgacataggtgtctgctcttcacatactcttgtta
+5435949/1
CCCFFFFFHHHHHIJJIJJJJJHIHIGHJIJJJJJJJJJJJJJJJJJIJJ
@3413681/1
catggtttcaatgatttccctgttgaccttacggggacacttatcaggtt
+3413681/1
CCCFFDDFHHGHHIGIJJIJIJJJJJJJJJJJJJIIIJJJJJJIJJJJDG
@7038390/1
catctttgtaaataaaaaattaataacattaatatgaacaaaattaaaaa
+7038390/1
CCCFFFEFADHAFGBEHGAEEGGGHBGDGIEHCBEG>DFH3?BFI<G>DH
@5436702/1
ctgcaccgatgcaattaatactcatcttctttactaaaaggctacacaaa
+5436702/1
CCCFFFFFHHHHHJJJJJJJJJJJJJJJJJJJJJJJJJJJJJJJJJJJJI
@846873/1
ctcttggacaagttgttatattagtcactttatatgttcttttaacactc
+846873/1
CC@FFBDDHDAFHIEIIIEHCDFGE:CFEHH@@EHFGEG@GEGGGCHDGH
@1933194/1
ggccattatcgcatcatacggaatttgccgagtccttccttctagtgctt
+1933194/1
CCCFFFFFHHHHHJJJJJJJJIJJJJJJJJJJGHIJJJJJJJJJJIJIJJ
@3943170/1
ccaactctttattatcaatcatcaatcctttttatgaatgagccagaaag
+3943170/1
@CCFFFFFHHHHGJJJJJIJJJJIJJJJJJJJJJJJJJIIHIIIIJJJJJ
@388870/1
agagactcgtccaatcagattgaaaaaaacaagttgtataacacaattaa
+388870/1
CCCFFFFFHFHHHJJJIIIJJIIJJJJJJJJJJHIJIJJJJJJJJJJJIJ
@7039632/1
ctccgatcgcattccctttcacactagggacatgaggtgaaattattggt
+7039632/1
?@@DF8BDHHHGHIGIDGGHBHBFG?EGGDGHGHI@EDH<3?BFBFHCH@
@3944042/1
gttatgatctccggccaagatcagccgtgtttggtagaagcaggatgaca
+3944042/1
CCCFFFFFHHHHHJJJJJJJJJJJJJJGHHIJJJHIJJJJJIJJIIJJJJ
@4463657/1
ggtatatttccagacttaccactttgttctttcttgtcagcacagaataa
+4463657/1
@@=BDDBDH<D>A<DFHDFGEHIBHEFAC?ECHHH<BEG@GIDDHGEEHI
@8156494/1
ggaacttaatttcatttacctttggcacattgcagttgctatcatac
+8156494/1
@@@FFFFABDBFDGEFHGIJJJIIIIHIIIIGCHBC@ACHCGEEGII
@6517142/1
gctgtggtctctgctgttgctgttgttgctgaggctgctgtggtctctgc
+6517142/1
@CCDDDDDDHFFDGIIGGGGIJHGI3CFHG<@;;CGGB39:B>FH<D?9B
@2941991/1
ggaaggactaggacctggatggccttccaattctggctggtgatcaaaac
+2941991/1
CCCFFFFFHHHHHJJJJJJJJJJJJJJJJIJJJJJJJJJJDHIJJJJGIJ
@4464295/1
actgtcttcagcctcatgttataacattatgcagttcattacctaagata
+4464295/1
CCCFFFFFHHHHHJJJJJIJJJJJJJJJJJJJJJIJJJJJJJJJJJJJJI
@5949302/1
tctgtatcaacaactgtaccagccggcacattcatatttctcccatctgc
+5949302/1
@CCFDBDEFFBFFIIIIIBEEHGCHF@FDFCBFHIIIIIHIIIGGIIIGE
@2943773/1
ctcaggagaaatttcaatttttgcaaattgttcgtagtgaagaactgaaa
+2943773/1
CCCFFFDDHHHFHJIJJIJJJJIJHJIIJJHHIJFHIJIGGGFHIGIIIG
@4466315/1
gtatttggtaggacgtgctgtaccttgtatactagcatgactgact
+4466315/1
@?@FFFFDHHHHBEGID;FFHCHGIFIEAFGHIIIIIGIIGIICBF
@3945278/1
ctgtaccttgtatactagcatgactgactagatagaagtctaattcagta
+3945278/1
CCCFFFFFHHHHHJJJJJJJJJJJJJJJJJJJJIJJJJIIIJJJJJJJII
@4466708/1
gtaacatggtaaaataccttctttgactaaatactcctgaaggagtgata
+4466708/1
CBCFFFFFHHGHHJJJJJJJJJJJJJJJJJJJJJJJJJJIJJJHJDHHII
@8159086/1
caacaatcacaagttttacttcttctttaagacactgactaaaatattgt
+8159086/1
CCCFFFFF?FHHHBGGE@EHHGIIIIIDIHIIIIIIIIICHGIIIGDGC9
@3946036/1
gggaaaatgaactgtatccattacgatgattctagctgagaactacgagt
+3946036/1
CCCFFFFFHHGHHJIIJJJJJJJJJJJJJJJJJJJJJJJJJJJJJJJJJF
@4979318/1
gggggaacgagaaccaatttcttttttaaaataatcagcaaaatccaaaa
+4979318/1
CCCFFFFFFFFHHJJJIIJJJJJJJIJJGIIJJJJIJJJJJJJGJJJJJI
@390579/1
gcttgtgctcctgaccaacttgaagacaaggtaaatgaggataccttaat
+390579/1
CCCFFFFFHHHHHJJJJJJJJJJJJJJJJJJHHJJJJGJJJJJJJJJJIJ
@849109/1
ctaccaactcatactgtcttcagcctcatgttataacattatgcagttca
+849109/1
@@CFBDDDHHCFHIIJGHJJJJJJIIIFHIJJIJIIJJIJJJJJJIIJJJ
@6520542/1
cactgctgttgttgaggctgctgtggtctctgctgttgctgttgttgct
+6520542/1
@@@DDDDDAFHBHGEGIIGG;@A?E;<CEDH4?DD<C<?9D?D>:8899
@4979923/1
tgctccaattgcattccctttcacactagggacatgaggtgaaattattg
+4979923/1
?@@D=DDDFHHFDHII<EHHICHIIIDGH@BFHGECHIFHIFH<DEDGFI
@7608120/1
ctaagagttttattaaagttggatcattagcagaaatcctcattctttca
+7608120/1
CCCDFBEDHFBDHJJEIJHGHGHDHIIIJIHI<@FIIJIGJJ@FIHDAFI
@1365120/1
cgtggaagtaagaggtctttcatttaatgttttttgaaaagcctcacttg
+1365120/1
CCCFFFFFHHHHHJJCFHGGJJJJJIIJJIJJJJJJGIGEIJJIJJIHII
@6523078/1
ctcacttctttctgtggtgctagattatcccttctgaagacaggactagg
+6523078/1
@@@FFAEFHHHGHIIJJ>GHIEGGHHJJIJJJIGI@<FHII@GGDHGGGG
@6523500/1
gttttccttcatgtatattttcatg
+6523500/1
81:DD=:4A<CF?F@AC?CFE?FI<
@6523617/1
ccagtaggtaaaaagattattgtattttcttttagaactctttcaaagag
+6523617/1
@CCFDFFFHAAFH3C;EHCHAHAFFHHGHHEFHGI@GAEHIIIHIIGGHI
@1937037/1
gttctgcataatactgaacagaagatttgtttcctatgtacaaagatctt
+1937037/1
CBCFFFFFHHHHHJJJJJJJJJJJJJJJJIJJJJJJJJIJJJJJJJJJJJ
@2944807/1
cttttttatttttgcaaataatccgtgcagtatgttttccaacagtcata
+2944807/1
CCCFFFFFHHHHHJJJJJJJJJJJJIIJJJHJJJIJJJJJJJJJJIJJJJ
@1937491/1
ttttgtcataagttgtaacagtaagttcttttttttccttgactatgttt
+1937491/1
CCCFF2BDHHHHHJJJJJJJJHIJJIJJJJJJJJJJIJJJJJJJJJJJJJ
@1937529/1
gtccaataaaactgaagtctgtgacaacccaacgcaatcgcttaacctac
+1937529/1
CCCFFFFFHHHHHJJJJIIIJJJJIJJJJJJJJJJIJIJJJJJIJJJJJJ
@5952162/1
tggggaagttttatttacattttttg
+5952162/1
=?@?BD?DFBFDDHID<CAH@DF@@?
@7043048/1
tctaacttcaattaatttctgatttttattaacaattgattggttgtaac
+7043048/1
C@@FFDDFHHGHHGBHC@HJIJI@H>FG9FIGG>4@4BE>FEH4CB:FI>
@3949120/1
ccactgtcaagaaaaattgctccagcaacagattcaaaaacatcacctag
+3949120/1
CCCFFFFFHHHHGJJIIJJJJJJJJJJJJJJHIGGHJJJJJJJJJJIIIJ
@7610248/1
gtccacaagaaaaaaggttcttttacccccttcagaatataatagtttca
+7610248/1
@@CFFFFFHDHHHJIJJHHGIIJJIJGCIIJJIGGHGFGIDGCAHHGIJJ
@5953188/1
atagtttccaaacgctccagattgatgccatcgtttgcattagacatagt
+5953188/1
CCCFFFFFHHHHHJJJJJJJJJJJJJJIJJJJJIJJJJJJJJJJJJJJJI
@852284/1
ccctgaactaggcaatgaagttcctgcaggaggtataaacaaacctatgg
+852284/1
CCCFFFFFHHFHHJJJJJIJIDHIJJJJJJJJJ?DIIJJJJJJJJJJJJJ
@7044311/1
gctcaatttaccttcatccttgttttcaaagtt
+7044311/1
;<@D=ADAFFFD>FBBEGHFIGE<>??F9F4<C
@852927/1
cacaactaacaatgggccacaactcatattgatcgtcaaatgaaacatac
+852927/1
CCCFFFFFHHHHHJJJJJJJJJJJJJJJJJJJJJJJJJJJJJJJJJJJJJ
@2430029/1
gtcacaactaacaatgggccacaactcatattgatcgtcaaatgaaacat
+2430029/1
CCCFFFFFHHHHHJJJJJJJJJJJJJJJJJJJJJJJJHJJJJJJJJJJJJ
@854510/1
actgttttcaccggaggaatttgtttgtgattttttattgtatcccaatc
+854510/1
@CCFDFFFHHFHFIIJJIIJJJJJJJJCFGIJJJJJJJJJJJJIJJJJJI
@3951094/1
tatacaagtttggtcaaatatatatgtatcctattaatgctttaaacatt
+3951094/1
CCCFFFFFHHHHHIJJJJJJJJJJJJIJJJBHIJJJJJJJJJJJJJJJJJ
@5956395/1
tccttctttgcttcaggttcattatcttcgatggcttctgccaagtaatc
+5956395/1
@@@FFFFFHHGHHJGHHIIJJJGJIIGHIJEHGHIJIIJGJJIJJJIJIF
@1942742/1
gtcccaatggtccacacctttgtcaccactatattcaccaaccgttaacg
+1942742/1
CCCFFFFFHHHHHJJJJJJJJJJJJJJJJJJJJJJJJJJJJJJJJJJJJJ
@397849/1
cctgcaccgatgcaattaatactcatcttctttactaaaaggctacacaa
+397849/1
BCBFFFFFHHHHHJIHJJJJJJHIGGIHIIHGGHHGGIGHIGIGHJJJJJ
@6526762/1
atccataataagtctaaatagaccttcagggtcttcatgggcttctatta
+6526762/1
CCCFFFFAHHGHHGHIBGII4<FGHHII<>E2ACGHHIIGGIIIGICAF<
@2431115/1
gtcgaatactgttcttaggaatatttccaatgaattcctctatttcattg
+2431115/1
@@@FFFFFHHHHHIJJJJJIIIJJJJJGHIGIJJJIGHHIJCGIHIGIGE
@4473517/1
ctgtcattcacttactttttaccagtcccttcagttaatatgctttaact
+4473517/1
CCCDFFFFHGHHHJJJJJJJJJJJJJJJJJJJJJIIIJJJJJJJJJJJJJ
@6527145/1
ccaaagagaagctggaacaacatggacttcacaaagctctccaacaagaa
+6527145/1
@@@DFFFA?FABF>GBFFAFHI<FH<FBBBCGGG>?3CD>GHGGI=;;BF
@2951297/1
caccaccacaaatccacttggaaactgtttatcatagatccgacgacact
+2951297/1
CCCFFFFFHHFHHIJJJJJIJJJJJJJGHJJJJJJJJIIJGJJJJJJJJJ
@2433100/1
gctgcgtggtattttgaatctgaataccatactttttgaggtaatagtcc
+2433100/1
CCCFFFDFHDHHHJJJJJJJJJJJJJJJJJJJJJJJJJJJJBGIJJJIJJ
@1944124/1
gtttattagggtagcatttggaggactgtcagatggttttggagaattat
+1944124/1
CCCFFFFFHHHCFIJJJJJJJJJJIIJJJJJJJJJJGHIJJJJJJJJJJJ
@4985917/1
tgggaatcctttgtgagccacatcaatgttaaggaatggtttccaaccaa
+4985917/1
CC@FFFFFHHHHHJJJIJIIIHHIJIJJJJJJIIJJJJJCFGHHIJJJJI
@1945209/1
ctggtattatgagtgttacttctcatcctaggacgtccacctcgaactga
+1945209/1
BCCFDFFFHHHHHGHHIIJJJJJJJJJJJJJJJJJIJJJJJJJJIIJJJI
@2951431/1
gttcaagatcattttaaactgtccttctgacacaccatctctgtaaa
+2951431/1
BB@FFFFFHHHHHJJJJJJIJIIJJJJJJJJJJJJJJJJJJJJIJJJ
@3425808/1
ctgctaaatcttcaagtacatagtacataactttagctgtcgtctttctt
+3425808/1
CCCFFFFFHHHHHJJJEGIIJJJJHIJGJJJJJJJJJIIHHJHHIJJJJJ
@3426303/1
cgacgacactttttagtaccgggcttactaagggagttttcttgatcatt
+3426303/1
CCCFFFFFHHHHHJJJEGIJJJJJIJIJJIIJIIBGBFGGIIJJIIJJJJ
@4475372/1
cgccgatcttgtacaacattttacatgcagttag
+4475372/1
8?@BDDDFHFHFAHGHGBHGIII@HHIGHHIIIE
@1371029/1
ggccaagatcagccgtgtttggtagaagcaggatgacacttaggtcgtgc
+1371029/1
CCCFFFFFHHHHHJJGHHIJJIIJJJJJJIIIHFGIJIIGGIIJDFGGIJ
@2953003/1
cgctaatttaaaaattgaatagtttttatgaaatgagtcagaattttcgt
+2953003/1
C@CFFFFFFHHFHIJJJJGEGIHHIDDHIJGIJIJIGEHHIIJHIJJIIH
@400349/1
ggaacgagaaccaatttcttttttaaaataatcagcaaaatccaaa
+400349/1
CCCFFFFFHHHHHJJJJJJJJJJJJJJJJJJJJJJJJJJJJJJJJJ
@3427817/1
cttcattgtaacttggcccgcaacaattgtacacaactccataggaagcg
+3427817/1
CCCFFFFFHHHHHJJJJJJJJJJJJJJJJJJJJJJJJJJJJJJJJJJJJJ
@1372559/1
gggaattctaagagggaacacaattcaggcactaatgtctcttcaaaatc
+1372559/1
CCCFFFFFHHHHHIJJGGIGGH2AFHIGJJDFHIJJI:CFGIIIJJIIGD
@4477323/1
gttgctgaggctgctgtggtctctgctgttgttgttgttgctgaggctgc
+4477323/1
CCCFFFFFHHHHHJJJIIJFHIIJJJJJIIJIJJFHGFHIIJGFCHGEG=
@4477588/1
gctccgatcgcattccctttcacactagggacatgaggtgaaattattgg
+4477588/1
CCCFFFFFHHHHHJJJJJJJJJJJJJJJJJJJJJJJJJGHIJJJJJJJJJ
@4986850/1
ctccagggctatgtgcacgcttatcctcaaaaagatgtcttgtaattagg
+4986850/1
CCCFFFFFHHHHHJJJJJJJJJJJJJJJJJJJJJJJJIJJIJIJJJJJJJ
@8166666/1
gttggatataattcccttcagcattataaggaaaaggcactgactgtgtg
+8166666/1
@@@FFFFFGHHHHJIDHIIIFGJGJGJGIIJIJIGCGGIJIJFABG<DBH
@7616671/1
ggaatatttccaatgaattcctctatttcattgtgcattaatctatagaa
+7616671/1
BCCF@DBFHHHHHIFGIIJJJIJ@A>H>FGEEF4?FGGIHEEHEHGG4DD
@7617203/1
ctgcagggaattctaagagggtacacaattcaggcactaatgtc
+7617203/1
@CCFDFDD=BDFFHG@FFHHG<FHAHCDHGAGCHG=3BBG>B4B
@1946040/1
cttctgaagaggacatccccgtaccataacaaactgctacaggtagtgtc
+1946040/1
CCCFFFFFHHHHGJJJJJJJJHIJJJJJJJJJJJJJJJJJJJJDFIHHIJ
@1948594/1
ttctgacacaccatctctgtaaaagaggatagcttgaggcttatacctag
+1948594/1
CCCFFFFFHHHHHJJJJJJJJJJJJJJJJJJJJJJJJJJJJJJJJJJJJJ
@862706/1
gatgatttgaggttcttgtggaattgtgacactttgatgttgtaaggtgc
+862706/1
??@DB?D>F:AF<EEHHIF@E@<FC?EH@HHGGGGEHCH:CFDF<BFD?B
@1948750/1
gccgtaatgaatggtgttgctttcgcagggtaagtctttcggtctcatcc
+1948750/1
CCCFFFFFHHHGHJIHIJIJIJJIDIJJIJ:CHGGIGGGI;@GFHHIHGI
@8170426/1
gctggggaggtggacctctttgtgcccatggagtttgacctctaggacca
+8170426/1
@@@FFDDDA<ADHGCGGIEGIIDGGGIJEGG@HFHE4BDGG>BFH@GHID
@1949057/1
ctcttcaaaatcttcttcatcacgtcgtctttttttaccaaaccggtatt
+1949057/1
@@@FFDFFDHHDFHIIIIIIIJJJFEHFFGGGIIIJIGGGIJHIEH;AHG
@2956074/1
cctagacttgtgcaccagctaaagaagacttatctttaaacggcagcttt
+2956074/1
CCCFFFFFHHHHHJJJJJJJJJJJJJJJJJJJJJJJJJJJJJJJJJJJJJ
@8170668/1
cactgactaaaatattgttcaagttcacgaggagtattcttggaaacaat
+8170668/1
CCCFDFFFHHHHGJJJJEAFE4CA<FGHHDEHGICDBBFIGHIEHHEGEH
@3429621/1
cagccgagtaaaccaaaacaggatatgaatgaaaaaccgaacgtaaacag
+3429621/1
CCCFFFFFFHHHHJJJJJJJJJJJJJJJJJJJJJJJJJJJJJJIJJJJJJ
@1949338/1
ggaggcaaccaatatgttcgtctcacccatgttaaattttttcagaatca
+1949338/1
CC@FFFFFHHHHHJJJGHIJJJJJJJIIJJJJJJJJJFJJJJJIJGIJJJ
@4991017/1
gtttgttttctcctactccgacaaacgccatcctctcattcttagttgta
+4991017/1
@@@FDDEFFDDFDIIJGHJGGIHIIIEGEDGFFGHCHGGFIIJFEBFFHE
@6534912/1
tttgtaaataaaaaattaataacattaatatgaacaaaattaaaaataac
+6534912/1
CCCFFFFFHHDBFBFGGIIJIJIIJIJJJJIJIGGHIHIDHIIJIIIEII
@6535178/1
ctgctgctgaggcggttgttgccactgctgttgttgaggctgctgtgg
+6535178/1
@@@DF>D?FFH?FB>@@<D@F9?:BBFEBF<FD88.8=B;F9;==@73
@7054620/1
ctgatagcctgcaattcttggttcaagatcattttaa
+7054620/1
@@@DDD>DFHHH8<FGGHGEGADHI9ACDGE<FHHIG
@2440267/1
gcctagacttgtgcaccagctaaagaagacttatctttaaacggcagctt
+2440267/1
CCCFFFFFHHHHHJJJJJJJJJJJJJJJIJJJJJJJJJJJJJJJJJJJJJ
@3957188/1
caatactttaagagcatttattgcagcttctttctgtgcatcatttttag
+3957188/1
CCCFFFFFHHHHHJJJJJJJJJJJJJJJJJJJJJJJIJJJJJJJJJJJJJ
@5452150/1
gaccaacttgaagacaaggtaaatgaggataccttaatttcattttgtat
+5452150/1
<=@BADABCAFD<BGHEHIEFGBFHFHC9FBBEHG>GGIIGGIIGIIDCG
@4992788/1
cactgttttcaccggaggaatttgtttgtgattttttattgtatcccaat
+4992788/1
C@CFFADEHHHHHIJFGIHJJIJJFGGGIIEGHIJJIHIIJFHIJGIGIJ
@7621372/1
ggatgaggaaatttttcataaagaagtcgaatactgttctt
+7621372/1
@@@DFFFFFGFFHIIJGIJD@H@EEHDCE?FG=G>B<?D91
@6537402/1
gtagaaaacttttcgatttcggtattatggttttcttcagcatcagacgt
+6537402/1
CCCFFFFFGHHGFHG;?BHIJIAB7ECGEGCDH=GH@FCAC9BGEGGFHB
@4484189/1
ccacttttatgaatgattttgatccaaccttctggtagcatttcaaaatg
+4484189/1
CCCFFFFFHHHHHJJJJJJJJJJJJJJJJJJJJJJGHIIJJJJJJIJIIJ
@2441272/1
gttaggatagcttccttaacatcagtaatcaaatcatcagtttcccaggt
+2441272/1
CCCFFFFFHHHHHJJJJJJJJJJJJJJJJJJJJJJJJJIJIIJJJJJJJD
@4484872/1
ctaaaaggctacacaaacaatcacctgaatccttagaattcaaaaattca
+4484872/1
CCCFFFFFHHHHHJJJJJJJJJJJJJJJJJJIJJJJJJJJJJJJJJJJJJ
@4994134/1
cagataatcccatatcattgagacattaacttgcgtagcatactttatcg
+4994134/1
CCCFFFFFHHHHHJJJJJJJJJJJJJJJJJJJJJJGHIJJJJJJJJJJJJ
@4994433/1
gtccaatcttcaattgttttaaagcacatttggctgcggtacatttagct
+4994433/1
CCCFFFFFHHHHHJJJJJJJJJJJJJJJJJJJJJJJJJJHIJJJJJJJJI
@4485908/1
ggcccgcaacaattgtacacaactccataggaagcgccaaaggcttctct
+4485908/1
CCCFFFFFFDDHDHIFGIIJIIJIHIJJGHJIIJCHIJJJJGIJIJIJJE
@408768/1
ctctaactaaaaattcttttttaagtaacaaagcttcagtaaataacaaa
+408768/1
@CCFFFFFHFFHHIJHIIJJJIJIJIIIIIEJIJIJIJIJJJJFGIGHHI
@3434354/1
cggtattgctctgcagggaacggcgacataggtgtctgctcttcacatac
+3434354/1
CCCDFFFFHHHHHJJJJJJJJJJJJFGHHIIIHIJJJJJJJJJJJJJJJJ
@3434357/1
gttcacactgttcctggctgagagtaattcgtcgcgcattctgttgtata
+3434357/1
CCCFFFFFHHHHHJJJJJJJJJJJFHIJJJJIJJJJJJJJJJJIJJHIJJ
@867365/1
aagagttttattaaagttggatcattagcagaaatcctcattctttcaaa
+867365/1
@CCFFDEFHHFFHIJJJJJJHIJJJJJJJJJJJIIJJJJJJJJJJJJJIJ
@2960411/1
tcataactaaaacagggttcatgagttccactttcacaatcaattaattg
+2960411/1
CCCFFFFFHHHHHJJJJGIJJJJJJJJJJJJJJJJJJJJJJJJJJJJJJJ
@2442407/1
gcggacgaattccaaaatgaactatttcaggatattttgggttcccatca
+2442407/1
CCCFFFFFHHHHHJJJJJJJJJJJJJJJJJJJJJJJJJJIJHIJJJJJJJ
@3960648/1
cttaggtgtattcattacatatgtatttatactgacataatctcattaac
+3960648/1
CCCFFFFFHHHHFIGJIJIGHIJIGJIJJJJGIJIIJJJIIIJJIJJJJJ
@3435269/1
cgtttgcattagacatagtcagagcttgtaggagaatggaaggactagga
+3435269/1
CCCFFFFFHHHHHJJJJJJJJJIJJJJJJJJJJJIJJJJJJJJIJJJJJH
@8177291/1
catcaacgttcactgtctataaaaataca
+8177291/1
@@<DDD?AD8F3AFB:AC>CE@>CE@42A
@7624838/1
ggcacaactgataagttaagcattgcagttcatcagaatcaaaatggttg
+7624838/1
CCCFFFFFGH8FFCGGGIIIGGHGJJIJEEHIJIE@DCGGIIIIGIDBDH
@3435581/1
ctcattttcactcagaagaaataatatctcagcaccaattttatgatttc
+3435581/1
CCCFFFFFHHHHHIJJJIJJJJJJJJJIJJJJJJJJJJJJJJJJJJJJJJ
@4997336/1
ctcagcgacttttgtccgaatctcatcagcaagaagaagtgcattaagcc
+4997336/1
CCCFFFFFHHHHHJHHIJJJJJJJJJJJJJJJJJJJJJJDGIIIJJJJJJ
@413583/1
caggttgtatactgatttcataatgatgtacgaaacctcgaggcatagtt
+413583/1
B@CFDEFFHHHHHJJJJJJJJJJJJJJJJIJJJJJJJJJJJJJJJJJJJJ
@4998303/1
ctataagaacaatgagtaagagcttgcaagaggtaacttctgtcttgaaa
+4998303/1
CCCFFFFFHHHGHJJIEFECHGIIIGIJJIGHIGHIJJJJIGGGGGHIGH
@4490016/1
ccagccacaatgttacaaacctctagaggtagatatgtgtgcttgtgctc
+4490016/1
CCCFFFFFHHHHHJJJJJJJJJJIJJGIJCGIJJJJJIJJJJJJJJJJJJ
@4490595/1
gctcaaacatgcaaatgtgacattattgactaaggccgatctgaggtctg
+4490595/1
CCCFFFFFHHHHHJJJJIIJIJJJIJJJJJIJJJJIJIHGJJJIJJDHHI
@4491327/1
gcctggtcatgcataattcttgtagaagaccaatagggttgcccatcatt
+4491327/1
CCCFFFDEHHGHHJJJJJIJJJJJJJJJJJJFGHIJJJFHIIJJJJJJJJ
@2444022/1
cttggttcaagatcattttaaactgtccttctgacacaccatctctgtaa
+2444022/1
@CCFFDDEHHHHGJJJJJJJJIJJJJJJJJJJGIIJJJJJIJJJJJJJJJ
@5457591/1
gcctcctgcggaccattagttgaagtcccagccctcagataatcccatat
+5457591/1
CCCFFFFFHHHHHJJJJJJHIJIJJHIJJJJJJJJJJJJJJJJJJJIJIJ
@2445792/1
ccgattagtgatatcagtcacctatcgtgataaagccgacaagtgtcatt
+2445792/1
CCCFFFFFDFHHHJJJJIJJJJJJJJJHHJJJJJJJJJJJJJJFHFHIIJ
@7061784/1
cactgagttagaataccaacctgaatttcagcaattttcttaatggatgc
+7061784/1
CC@FFDEAFHHHGIIJJGIIIDHIEGE9DGIGIJIIJGJJIJIGIGFCHI
@7626990/1
cctagacttgtgcaccagctaaagaagacttatctttaaacggcagcttt
+7626990/1
@C@FFFFDHHFHHIJGIIJJIFGGEBHEGIIJBHCGEHIEGHGI:G7FGD
@1956944/1
gccaacagtaagacatggtagatgaggatactttaatctaatattatatt
+1956944/1
@@@DFDDDHHFHHIIGHG?CEHIGCEGEDHEEEHGIIII@?GHIG???FH
@8180388/1
gtcgaatactctgagcttgctgagcgactaatgccactgtgtccaca
+8180388/1
@BCFFDEFHGFD8DFEGHIIEGHJIIBGIGGGGJH<DGA?GDHHIJJ
@7627714/1
cggtaaaagcaggaggttgttgcatcctttgctcttgaggaagttggtgt
+7627714/1
@BCDFFFDHGHHGIJJGGGHIGIBHHHGGG@GEGIIGGIIE3B?BFHGF?
@7627769/1
aaacaatcacctgaatccttagaattcaaaaattcaaacttaaattcgta
+7627769/1
@@@BBDE>FHHDHJJJI>IAEHGHCHD<DEEH9E?CCFHGHEGH<FGC@D
@3438483/1
ggctttgccgcttgttgctgtacttgaggctgagatgaaggtggtctgct
+3438483/1
CCCFFFFFHGHHHJJJJJJJHGIJJJIJJJJJJJIIJJJJJDHIHIJJIJ
@8181393/1
cgggttgttgcctaacaggaggtgcactggtt
+8181393/1
?@@D:A1@FDD<DHIIII<9<?2<?<FBF3??
@7628238/1
gatatgatatgggttgctgtttacaccaacgataaaatcaggctttatgt
+7628238/1
BBCFFFFDHGFHHGIJHIIH>HHHFIHIJJJIIIGIIIJJFIJIJGGIIF
@8181606/1
aattataataaaacaaaaattaactttttaatcacattggatctagataa
+8181606/1
@@@DD?DDDH<DDGGHHII3<CHHEEEC9AB4CGDE<:9<<<D<@BGFF@
@4493404/1
tcaggagaaatttcaatttttgcaaattgttcgtagtgaagaactgaaag
+4493404/1
C@@FFFFDHHHHHHJGHHIJJJJJGEIJJIIJJGHGGHEIGIIGIIIIEG
@5001434/1
cttctttctgtgcatcatttttagattttcctgcaccgatgcaattaata
+5001434/1
CCCFFFFFHHHHHJJJJIIIJJJJJJJJJJIJJJJJJJJJJJJJJIJJGI
@5001461/1
ctcaggagtttatcagttgcttccaatactgtagaactatcttgtttttt
+5001461/1
CCCFFFFFFHHHHJJJJJJJJJJJJJJJJJJIJJIJJJJJJJJJIJJJJJ
@8182259/1
ctgaaaatgattaaaaataaaagctataatttcatttcaaaccctggatc
+8182259/1
CCCDFFFFHHHHGFBGIBHHIGHIFIGGGCGHJBIEGGCGGHFGDFCHJJ
@3440756/1
ccaggttcaactttacagccagtaaaaagtggtgaagtcaatcctaacac
+3440756/1
CC@FFDDDDHFDHIGAAFEIIJGIIHB@F2<::CFH>CCFDFHIGJJEFG
@2446941/1
ctttattatattactcctaattgaagagccttttcccaaaatcataccat
+2446941/1
CCCFFFFFHHHHHJIJJJJJJJJJJJJJJJJJJJJJJJJIJJJJJJJJJJ
@5969965/1
ggtgggtaggggttgtttccctagactgtggttgagacacttgctgggga
+5969965/1
BB?DFFDDHHHHFHIHJJJIJJJJJJJJIJJIIJJJJIJJJJIJJJJJJC
@2964954/1
ggccattatcgcatcatacggaatctgccgagtccttccttctagtgctt
+2964954/1
CCCFFFFFHHHHHJJJJJJJJJJJJJJJJJJJJJJJJJJJJJJJJJJJJJ
@2447933/1
gccgtgtttggtagaagcaggatgacacttaggtcgtgcatggttta
+2447933/1
BCCFDFEFHHHHHJJJJJJJJJJJJJJJJJJJJGHIHIJJJJJIIJJ
@875066/1
cctgaccaacttgaagacaaggtaaatgaggataccttaatttcattttg
+875066/1
@CCFFFFFHHHHGJJJJJJJJIGHHIIJJJJJJJJJJJJJJJJIJJJJJI
@7629245/1
atctctttcattatcgtaaattgtcacggtctcaacaagttccgtttttt
+7629245/1
@@@FFFFFFHGHBGIJGID?HGHFFIEE>8CFDFBHHGHFCIGGDDGHII
@8183191/1
cactgttcctggctgagagtgattcgtcgcgcattctgttgtatatttat
+8183191/1
CCCFFFFFHGHGHIDBH@GEFGGGIJ?E>6DGGIIHGEGGHBCGGGGIIJ
@876099/1
gtacgctcaaacatgcaaatgtgacattattgactaaggccgatctgagg
+876099/1
BBBFFFFFHHHHHJJJJJJJJJJJJJJJJJJJJJJJJJJJJJIJJJJIJJ
@6542494/1
cgaggtttaaattttttccgctgtagtacaaatttctattcccgattatt
+6542494/1
@C@FFDAEFFHHFIJIIIIJJIGGIJGIIJGCGGIGJJJJIBHIIII<FH
@4498604/1
gtacgctcaaacatgcaaatgtgacattattgactaaggccgatctgagg
+4498604/1
@BBFFFFFHHHHHJJJJJIIJEHIIJIIJJJJJIJIJJIJJJGEHHIEHI
@3442101/1
gtcgcttatgtcaaattctacttctgaatgatgttctacgttatcatcaa
+3442101/1
CCCFFFFFHHHHHJJJJJJJJJJJJJJJJJJIJJJJJJJJIJJJJJJJJJ
@422036/1
gtttcctatgtacaaagatctttttccgccacatttccaaggcctcctga
+422036/1
CCCFFFFFHHHHHJJJJJJIJJJJJJJJJJJJIJJJJIJJJJJJJJJJJJ
@423277/1
ccctaggcaaggtacagcctcaccacctcaaccgaacacttctaggttac
+423277/1
@CCFFFFFGGHDFFHHHHIIJJGIJIJJJJIJIIIJJFIHIIIIIJGGIJ
@5972146/1
ttgcagttaaaccaagaacatgtggcctatcctctggaggaattccttta
+5972146/1
CCCFFFFFHHHHHJJJJJJJJJHJJJJJJJJJJJJJJHJJJJJJJJJJJJ
@5461938/1
ccacatcaatgttaaggaatggtttccaaccaataattgcagactggaag
+5461938/1
CCCFFFFFGFGHFFHIIJJIGI<:CHGIIIIJJJIGJGIDFHGGGEGEGC
@4501838/1
gtccttctaacctgttcttcttgaagttggttcagctgtagtctgtctgc
+4501838/1
CCCFFFFFHHHHHJJJJJJJJJJHJJJJJIAFHIJJJJIJJIJJJJJJJJ
@424077/1
cttttattgaatagaataggaatgtcaggtgcgttaacttttggtggctt
+424077/1
CCCFFFFFHHHHHJJJJJJJIJJJJJJJJFHIJJJJJJJJJJJJGGIJJJ
@4502168/1
atagtttctcctacggagactgtatacctaaaagtgggttcatgaattgc
+4502168/1
@CCFFADFHHHHHJJJJJIJJJIJJJJJJJJJJJFHIJIIJJJJJJJJJJ
@424479/1
ggaccatcactttttacatttaaagcatctccttcttctttttttctagt
+424479/1
@@@DFFFDDHDFDGIHIAFGHGHGGIDBFEHGIEHCHHIGHGIDADHGGD
@5973507/1
ctccttgaatgaatttttcattcctccatactccttgtcttacaggtacc
+5973507/1
CCCFFFFFHHHHHJJJJJJJJJJJJJJJJJJJJJJJJJJJJJJJJJGHIJ
@878281/1
gtgatatgatatgggttgctgtttacaccaacgataaaatcaggctttat
+878281/1
@@@FFFFFHHGHHIJFHIJJJJJJJJJIIIJJJJJJJJJJJJJJJJIJJJ
@7065665/1
ctccttgaacaaatttacctaaagcaacaacacaattgtcggcagctggg
+7065665/1
@@@FFFFFGHDFFGIJIIIJGHHDHHIJJGIJGIEICCCFHGBG@GGIIG
@2967945/1
gtgcttttggtacctctacatcttcagcttcttcaccaactaagtagtac
+2967945/1
8??DDADDD1<A?<BEB>FCEEIII:?FEDFECC@CDEDDDDEIIECE><
@1388988/1
ctcatcttcatcatccaagccgtaatgaatggtattgctttcgcagggta
+1388988/1
@@@DFDFFFHHHHJGGIIIJJJJJJJJFFIIIGGIGGIIGHIJJJIIJ9E
@4503345/1
tcttgttttgcttctttttttgacctacccttgccgatagcaataaggcc
+4503345/1
CCCFFFFFHHHHHJJJJJJJJJJJJJJJJJJJJJJJGJJJJJJJJJJJJJ
@4503956/1
cgggacttgaaaagaaagaccttcccactggggtgtatgtcattgagggc
+4503956/1
CCCFFFFFHHHHHJJJJJJJJIJJJJJJJJJJJDHEHIIJJJJJJJJJJJ
@879835/1
ctcatttgaaaacgtggatctccaaggtctccttgaacaaatttacctaa
+879835/1
CCCFFFFFHHADHGGHJIJIJJJJJJJFHHIGIIJJIJJJIJJJJJJJJJ
@1390120/1
tgagtaatctctgtatcaacaactgtaccagccggcacattcatatttct
+1390120/1
BCCFDFFFHHHHHJJJJJJJJJJJJJJJJJJJJJJJJJJJJJJJJJJJJJ
@3444858/1
gctttcttaaatctggttctctaatcatctgattagtagtaacgattctc
+3444858/1
CCCFFFFFHHHHHJJJIIJJJJJJJJJJJJJJJJJJHIJIIJJJJJJJJJ
@3969463/1
gttctaaagctacttttgcagcattcatttcagcttgctgaatgctatga
+3969463/1
CCCFFFFFHHHHHJJJJJJJJJJJJJJJJJJJJJJJJJJJJJJJJJJJJJ
@2969484/1
agggcttcactgcaaaagtttgatcaaataaacactatacaagtttggtc
+2969484/1
CCCFFFFFHHHHHJJJIJIIJJJJJJJJJJJJJJJJJJJJJJJHIJJJIJ
@6546894/1
gtctgctgggttgctggtcaccgggttgttgcctaacaggaggtgcactg
+6546894/1
@@@FFFFDDD>?AGH<GHGHIJIBF1CDF=;DFGEDD?FHGGGBEICGGB
@7067638/1
caatgtttctagcctttcataattcataacgtcattagcagagctcgcta
+7067638/1
CCCFFFFFFHHF?EE><FIICHIIIJIIJEEHJDHIJGEHJFJJJDGGIH
@7067641/1
gtttggtagaagcaggatgacacttaggtcgtgcatggtttaagaaag
+7067641/1
@@@DDDDDFDAFHGI3ACEAEHAH9FCCFHGHGB9?DH<>;DFGIIE<
@4506191/1
gctgcggcatgctttgcttctttcttagatctaccagtgcccatggcagc
+4506191/1
C@CFFFDFDDDHDIDHGIIJJJJJJJIGJJJICGIC@FCGHIJHCHJEGI
@5975466/1
cccttggcaacaaacagttgttttttcctgatatagctctaacttcaatt
+5975466/1
CCCFFFFFHHHHHJJIIHJIHIJJJJJJJJHIJJJJJJJJJJJJJJJJJJ
@7632823/1
tttcatttgactcttatgaaaatataactatcactgcttttttagtttta
+7632823/1
@C@FDDEFHDHGBFGGIJJBA@?EHHIIJJIHIHGHJJAHHFGGIGIJBC
@4507347/1
atcttctctaactgtcctttgaggtgcaaaacaagcgatcgcccagaccc
+4507347/1
CC@FFFFFHHHHHJFHIJJJJIJJGIIHJJJJJJJJJJJJJJJJJJJJJJ
@427853/1
ctcttgttttgcttctttttttgacctacccttgccgatagcaataaggc
+427853/1
CCCFFFEFHHHHHJJJJJJJJJJJJJJJJJJJJJJJJJJJJJJJJJJJJJ
@7634426/1
gctcacctccttccattgttctcaatgtaagacagcattgttgcaactta
+7634426/1
@C@FDFFFFDFDHIFIEHFHHGIEIGGHGBHGABBC;FBBIGEGH>F>DH
@7634436/1
atgtaatattgaaggcaataaagtaaccttcaacatataaactgcaggga
+7634436/1
CCCFFFFDDHHHGGIJJJIEHFHC@EHA?HGIJJIDGGGACG<D9GAGDG
@3446736/1
gtaaatttatcgcaaggtaacgtaaaacaatatctattcaacaaaggaat
+3446736/1
CCCFFFFFHHHHHJJJJHHIIJIIJJJJJJJJJJJJJJJJJJIJJJJJJJ
@5464795/1
gacttcacaaagctctccaacaagaatttgtttttgttccaagttttctc
+5464795/1
CCCFFFFFHHHHHJJJJJJJJJJJJIJJJJGHJJJJGIJJJJJHJJJJJJ
@1964947/1
ctttggtgtacagaaatatttcggcttctgcttccgttccaccctttctg
+1964947/1
CCCFFFFFHHHHHGIIJIJJJJIGEDFGGIIGIIIEHIAHIDHIIJJJJH
@3975158/1
tttagaacgaagatgactgagttttccttcatgtatattttcatgagtac
+3975158/1
CCCFFFFFHHHHHJJJJJJJJHIJJJJJJJJJJGJJJJJJJJJJJJJHIJ
@7635922/1
ctcatcttcatcatccaagccgtaatgaatggtgttgctttcgc
+7635922/1
<@@FFFF?HBBFHIIFIIIDFF:FDHHCG>@?@FDACGEEIBF0
@8187467/1
cctgaatccttagaattcaaaaattcaaaattaaattcgta
+8187467/1
??14=ADD?BDA?F<FEF<FF<BEF4<C<2<3E<:11?=;9
@5976797/1
gtgacattattgactaaggccgatctgaggtctgtcaattcaccaggtga
+5976797/1
CCCFFFFFHHHHHJJJJJJJJJHIJJJGJJHIJJJJJJJJJJJJJIJBFF
@2971445/1
gtttcacttttgttattggtttccttatcagtaatctcgaatctattatc
+2971445/1
CBCFFFFFHHHHHJJJJJJIJJJJJJJJJJJIJJJJJJJJJJJJJJJJJJ
@2971471/1
atttctttgtgtcgaaatacaaggcaggaaatggtgaactgcctttcatg
+2971471/1
CCCFFFFFHHHHHJJJJJJJJJIGIJJJGIJJJJFIJJJJJJJJIJJJJJ
@429343/1
ctcatgttataacattatgcagttcattacctaagatatttgttatgatc
+429343/1
CC@DFFEFHFFFFGBGEBFHHEIGIIIIIIGIHGIIICBFGGHIIIIDBH
@2972573/1
ctgtaattgcgataaggtttttcaggattgatagatacatcataatgatg
+2972573/1
CCCFFFFFHHGHHJJJJFHIJJJJJJJJJJJJJJJJJJJJJJJJJJJJJJ
@8189897/1
cagacatttcttcagggagaatttttaaccatttacacaatat
+8189897/1
@@@FDDDEHHGHFIII<EFGGHC<F>FHHFD@BBFIIIJIJE@
@430495/1
tccctcttctggaaagcagctcttgcagcattgacactggcgttttggtg
+430495/1
CCCFFFFFHHHHHJJJJJJJJJJJJJJJJIJJJJJIJJJJJJIJJJJJIJ
@430901/1
gtaagacatcaatattttaaataaaatatttctctttcagaaggggaaat
+430901/1
C@CFFFFFHDFHFGIJJGHEHJGIIGIIJJGGGIJGGEEFGIJIBHEHII
@883140/1
cacttttatgaatgattttgatccaaccttctggtagcatttcaaaatga
+883140/1
@@@BDDDBDDH?FFHIIIIGGB?CHDEDEHGHH@CEHDH@AHIHGC<B?F
@4512443/1
ggaaataagaaagcaagagaaggaagtgaggtacacagttgcagtcctga
+4512443/1
??;BDD?DF>FFFBD;C3CAAE:3AF2<ECC1:C<<CG:CGIC@GIFI>?
@7071468/1
ctgtgatcttgtctaagattgctttcgctgcggcatgctttgcttctttc
+7071468/1
CC@FFADEHHHDFIEE>@FHIJGIEIGC<1EHIIJJH<GICGGGA@<=FF
@7639886/1
gagagcttttattgaatagaataggaatgtaaggtgcgtt
+7639886/1
@@C?D=?;BAFB>FFBGGGC9E?>FBCE>92<9CEB>FB8
@5979106/1
ctccaattgcattccctttcacactagggacatgaggtgaaattattggt
+5979106/1
CCCFFFFFHHHHHJJJJJJJJJJJJJJJJHJJJJIIJFGHIJJJJJJJJB
@7640146/1
tgcagctaatgattcaaataagtcaccaaggacctttggcacatctacga
+7640146/1
@C@FFFDFHHFFGIIJHGHIIGFGI@ECCGFFH9EHIIEHIGGI9FEDGF
@1969903/1
cttctttaatgctctccaaaattgtaaatccaggaacttcccagtcatca
+1969903/1
CCCFFFFFHHHHHJJJJJJJJJJJIJJJJJJJJJJJJJJJJJJJJJJJJJ
@3452026/1
ggggtattatcacaatcatctttattaactaattggttttcaactgactc
+3452026/1
?@@F=ADDHDFHFIJGIJGIJGFIIJJIJIIJGIIJ?GHIIIJJFGGIEH
@7073410/1
gttgagacacttgctggggaggtggacctcttt
+7073410/1
@@<DDDDDFBFHHIGEI;:A@<1:EG939?C@4
@5980570/1
accgtgcgctcaaacatgcaaatgtgacattattgactaaggccgatctg
+5980570/1
BC@FFFFFHHHHHIJIJJJJJJJJHIJJJJJJJJJJJJJJJJIJJJJIJJ
@5470647/1
ggcatttctttcagaccaaaatttctttgtaaacaagttagtaaaat
+5470647/1
CCCFFFFFHHHHHIJJJJJJJJJJJJJJJIIIJJJJIJIIJHJIIJI
@6552197/1
ctccgacaaacgccatcctctcattcttagttgtaacaactaggggcacc
+6552197/1
B@@FFFFDHGAHHIJBGIGG@GCHDIFGHGCHCGHIIJBC>@FHG<FEGC
@8192944/1
cttctgtaaaacgccaataattgttctttcatgat
+8192944/1
@CCFFDDDFDDFFEIJGHCHHIIHHGEG>GHI>CB
@7074753/1
ccaactcatactgtcttcagcctcatgttataacattatgcagttcatta
+7074753/1
@@@?DDFAHHHBFEGGIIIGGHGHIIIHEHI<DHEGHIIIGIGBDHEHE@
@8194205/1
gccttaccttcagctgagtgagttaaaacagtacatcgcacaacaaacac
+8194205/1
@@@D?DFDDFHDHEGDAECHHEEDFE>E3?CCC>CG<CDEGICGBFGGIF
@2975321/1
ggaccagtttgcaaagggaagcgagcttgctgttgttgctgctgctgctg
+2975321/1
@CCDDDFFHHHHDGIBBGGIIIIIIGAHGGGIBFGIIIIIGGIGGIIIGI
@3454807/1
gttgctttcgcagggtaagtctttcagtctcatccacattttatgtgctg
+3454807/1
CCCFFFFFHHHHHJJFHIJHIIJJJJJIJJJJJJJJJJJJJJJJJJJJJJ
@1973780/1
gtgcattcataattcgggccttaactttagtgaactggtcatcaactgag
+1973780/1
?B@DBDDEHHHDHIGEGIIIJJIJJJJJIGGGIIJGIIGHIEIJEGJJCF
@5470943/1
ataaattagaatcatcccatagcaaatggtatttggtaggacgtgctgta
+5470943/1
CCCFFFFFHGHHHJJJJJJJJJIJJJJJJHIIJJJJGHIJJJJHIIJJIJ
@3455237/1
agaaaattcaagcgagcagatgtatggtcaacatcaagaagaggctgcgt
+3455237/1
CCCFFFFFHHHGHJJJJJJJJJHFIIJHHHIJJJIJJJJJJJJJJHIIJB
@5471317/1
ctctatttcattgtgcattaatctatagaaaattttccagacagtattta
+5471317/1
?@@==DDDDC?FDHBFEHIHIIID<:?HHIIIIC@9FGG<FGFD:C9CCF
@6555174/1
attttttaaggaagtaagtgcaggggaacgagaaccaatttcttttttaa
+6555174/1
@C@FFFFDHGGHHJGHIIHHFECHI1?FHIHIGHGGI<DHIBFEHGFG=D
@6555214/1
gcactgtgacagtcttcaagcactgagttagaataccaacctgaatttca
+6555214/1
CCCFFFDBFHHDAEHIJJBGFDFHIIIHH>HH@GIBGCHGHIIG@DGHGG
@7644639/1
caccgatgcaattaatactcatcttctttactaaaaggctacacaaacaa
+7644639/1
CCCFFF<AFFFHGIIDGB9C@FGH9CBHG<EE>E>@CDDGHDE9B;FEHG
@5472161/1
gtagtgaagaactgaaagcagatctaaatttcttaaatttctttctatat
+5472161/1
BBCFFFFFHHHHHJJJJJIJJJJJJIF<AHHHIIHE:CGHFIIJJJJJJJ
@3455889/1
gtcttcaagcactgagttagaataccaacctgaatttcagcaattttctt
+3455889/1
CCCFFFFFHHHHHJJJIJJJJJJJJIJJIJJJIIJJJJJJIJJJJJJJJJ
@1974616/1
ggaaataggatattttcgcattcattaagattagtattaactgttaatct
+1974616/1
CCCFFFFFHHHHHJJJJJJJJJJJJJJJJHJJJJHIJJJJJJJIJJJJJJ
@1975122/1
ctgtcatataaactcctctaattaagtaaaaactataaaaataataggct
+1975122/1
BCCDFFFFHHHHHJJJJJJJJJJJJJHJJJJJJJJJJJJJJJJJJJJJJJ
@887845/1
tcatcatccaagccgtaatgaatggtgttgctttcgcagggtaagtcttt
+887845/1
CCCFFFFFHHHHHJJIJJJJJJJJJHHHJJJJJJJJJJJJJDHIJHIJJJ
@7646490/1
cttttttccaaattgcctctccattcaattgaagaagca
+7646490/1
@@@BDDFFHHAFHJJGIIGII>FEGHGGGID>FHGIGIC
@3984671/1
gggtttcttccgctaatttaaaaattgaatagtttttatgaaatgagtca
+3984671/1
BBCDDFFFHHHHHJJJJJJJJJJJJJJJJJJJIJJJJJJJJJJJJJJHIH
@3985169/1
tgctccaattgcattccctttcacactagggacatgaggtgaaattattg
+3985169/1
CCCFFFFFHHHHHJJJJJJJJJJJJJJJJJJEGIJJJIJHHHIJJJJJJJ
@6559765/1
gcctgcaattcttggttcaagatcattttaaactgtccttctgacacacc
+6559765/1
@@CFFBBDBHHHHDGCGHGBFHEGGGHHHGIDFCCHE@DEGH9BD<FG<G
@5015414/1
caacaacagccgcagcagcagcagtggcaacaacagccccagcagcagca
+5015414/1
@@@DDDBDHDBFFIBGGIIGDEEH<FDCHEHEGH?DFBCGGIB>DEGGGG
@8197887/1
cacggtctcaacaagttccgtttttt
+8197887/1
@@@DADB1A<DF>FEEHDIHABGCEG
@5983266/1
caactaaatgtcatggattcagcagaagtataaattaaactatggattta
+5983266/1
CCCFFFFFHHHHHJJJJJJJJJJJJJJJHIJJJJJJJJJJJJJJJJJJJJ
@8199323/1
ccgtgatctaatatttgagcagagggtgctggtgcatgtaatactttg
+8199323/1
@@CFDA>DDAFH4AFBGHIJJEHCFFACAHGEBHIEDG44?FGCEIGH
@2465838/1
ctttattctcattaaggaattccggtttctcaaaacatggagctggatga
+2465838/1
CCCFFFFFHHHGHJJJJJJJJJJJJHIJJJJJJJJJJJJJIIJJJJJJJJ
@1979384/1
gaacaattctatcacctttgaagttgaataagttattattcttctaggtc
+1979384/1
CCCFFFFFHHHHHJJJJJJJJJJHJJJJJJJJHHGJJJJJJJJJJJJJHI
@2467052/1
ctcatgttataacattatgcagttcattacctaagatatttgttatgatc
+2467052/1
CCCFFFFFHGHHHJJJJJJJJJJJJJJJIJJJJJJIJIJJJJJJJIJJJJ
@2982205/1
ctctatttcattgtgcattaatctatagaaaattttccaaacagtattta
+2982205/1
CCCFFFFFHHHHHJJJJJJJJJJJJJJJJJJIJJJJJJJJJJJJIIJJJJ
@2982283/1
gtcatcaggaataaagtcattaaccttcaaaatttttccgaggtttaaat
+2982283/1
@?@DFBDFFFFFFGGIACIFECHIHHIIIGIIIIIGGHGGIIG@FHFHGG
@2982360/1
tgtgactgatttttcttcaacatcaacaaatgtcacttcaaactgttgct
+2982360/1
CCBFFFFFHHHHHJJJJJJJJJJJJJJJJJJJIJJJJJJJJJJJJJJJJJ
@5984454/1
gtggaagtaagaggtctttcatttaatgttttttgaaaagcctcacttgt
+5984454/1
??1::ABD8A?CFI<E9@HEIEADH>4C:ACFDEFEBC??DF<FBFCBF8
@4521087/1
gtgatatatttttgcatctgttataaatgtaggaagttatcaagaaatct
+4521087/1
CBCFFFFFHHHHHJJJJJJJJJJJJJJJJIIJJJJJHJJJJJJJJJJJJJ
@7654185/1
ctccatactccttgtcttacaggtaccggtctttctcgataatcaagtgt
+7654185/1
@@CFFFFFHHGDHIGIJGJJJJJCHHHGHCFGEHJJIGHIGIJJJIGH49
@5985369/1
acggtattgctctgcagggaacggcgacataggtgtctgctcttcacata
+5985369/1
@BCFDDFFHHHHHJJJJJJJJJJIJJIJJJJJJFHIIJJJIJJJJJJIJH
@7656039/1
gttcaacaaatctcttaatgatatcagtcagcttacaa
+7656039/1
@@@D?DDDBD?2AAGE9ACF@DEGHC4<<<FG9FHCCA
@6565064/1
catcattcattttcttcattgtaacttggcccgcaacaattgtacacaac
+6565064/1
@@@DD>D8DFFBHIBEEEHHIGII44CHGHHIIIBGIIIB<BBFCGIIII
@1982712/1
gctcgatcccttcttctaggacagaagtagctataacgagattacattct
+1982712/1
CCCFFFFFHHHHHJJJJJJJIJJJJJJHIJJJJJJJJJJJJJJJJHIJJJ
@2469264/1
ctgcttttttagttttataggttccttaatcatacaataattagcttaat
+2469264/1
CCCFFFFFHHHHHJJJIJJJIHIIJJJJJIJJJJJJJJJIJIJJJJJJJJ
@1403632/1
caacatataaactgcagggaattctaagagggtacacaattcaggcacta
+1403632/1
CCCFFFFFHHFHDGIJJIIGGHIJJIJJIJIJEHIIII;FHIGHJJHIIC
@1983772/1
attttcgtttacccagagaggaaatagtattttttcttcatcgtcttgaa
+1983772/1
CCCFFFFFHHHHHJJJJJHGJGIJJJJHHIJJJJJJJJJJJJJJJJJJIJ
@2469840/1
ctaaaatattgttcaagttcacgaggagtattcttggaaacaattttata
+2469840/1
C@CFFFDFHHGDHHIGGFIIJJIHIJII?GHGIJJIJGGIIIJGIJJIGG
@3462017/1
cttgaatgaatttttcattcctccatactccttgtcttacaggtaccggt
+3462017/1
CC@FFFFDHDHHHIIHIIIDGIIIGIGIIIIIGGFHIIIIGIIIIIIIIG
@4523532/1
ccgctaatttaaaaattgaatagtttttatgaaatgagtcag
+4523532/1
@@<1ADDDBAHHDHAHG<CCFEHAFHHHGGIEG?9?9:CDB?
@8203834/1
cctcctcatagttccacaatgagtaatttcaatttttaatccttttattt
+8203834/1
C@@FFDFFHGHHDEDHGIBID>>HIGICH9B<HCGG>FHGGIHFEIJCEH
@4524121/1
gtaacatcagctccgagaaatattacaggttcgttgaaaaccttcggcct
+4524121/1
CCCFFFFFHHHHHJJIJJJJJJJJJJJJJGIJJJJJJJJJJJJJJJJJJJ
@8204742/1
ctcacttcaccaacattcatgaataatggaaaatcacatagcttcggcca
+8204742/1
CC@FFFFFGHFFFIJJJEHGEGEIIJGII@GIJJIGEHIGIGGIJIIJJJ
@8204787/1
caggtttttgaaaaaattttggccaatagctgtgggt
+8204787/1
@@@FBDDDFHFHFG@DEECHIGGGEGGECFGC?DHB6
@440216/1
gtcacaactaacaatgggccacaactcatattgatcgtcaaatgaaacat
+440216/1
@@@FFFFFHHHHHJJIJJJJIJJJJJJJJJJJIJJJJHGIJJJJJJJJJJ
@7084595/1
ctccaattgcattccctttcacactagggacatgaggtgaaattattggt
+7084595/1
@B@FFFFF?FHHGJGIIIJIJJJGHGGCGHGGEE>GG?DGGICHEIGGDD
@5019130/1
agtacctatttctttgtgtcggaatacaaggcaggaaatggtgaactgcc
+5019130/1
@CBDFFFFHHHHHJJJJJIHIJHJJJJJJJIJJJJIJJJJJGIJJJJJJJ
@3992534/1
tggtcatcaactgagaggccaaactccttcaggcatgggtcactattaaa
+3992534/1
BCCDFFFFHHHHHJJJJJJJJJIJJJJJJIJJJJIJJJJGHIJJJJJJJJ
@5019585/1
tggcattttcctgtgactgatttttcttcaacatcaacaaatgtcacttc
+5019585/1
CCCFFFFFHHHHHHJJJJJHJJJJJJJJJJJJJJJJJJJJJJJIJJJJJJ
@1406244/1
cattaatctatagaaaattttccaaacagtatttagagactttccactat
+1406244/1
CCCFFFFDHFHHHIIIIICHIHGIGIIIIDCHIIIGIGEEHIHGIIIIIC
@3993396/1
ctcacttctcatttgtctaagttaaacaattagtaacaaaaaagatttaa
+3993396/1
@@@FDEFDHFHHHJIIGIIGIHJIJHJJJJFCCAFFHEHGHIII=DHEGG
@2473180/1
ggggaacgagaaccaatttcttttttaaaataatcagcaaaatccaaaag
+2473180/1
B@CFFFFFHHHHHJJJJJJIJJJJJJJJJJJJIJJIJJJJIGIJIIJJJI
@6569424/1
ccagagaggaaatagtattttttcttcatcgtcttgaacttcatttccaa
+6569424/1
?@@FBD8DD>;FFIGG4E9IGCHGEH@<BEHGEFD49DD>??<4DDBFG4
@8207561/1
agaggacatccccgtaccataacaaactgctacaggtagtgtcgacaatt
+8207561/1
@@@DDBDDFH<C1:@FFEHGIHGJGCGICECGHGHIBE@?DF@GDBGDGE
@2475142/1
gataaattagaatcatcccatagcaaatggtatttggtaggacgtgctgt
+2475142/1
CBCFFFFFHHHHHJJJJJJJJIJJJJJJJJFIIJJJJHIJJJJJHJJJJH
@897261/1
gtctggagctggatgagtgacatcagcgccaacaacaatgacaggttttt
+897261/1
CCCFFFFFHHHHHJJJJHIJJJJJJJJJJJJJJJJJJJJJJJJJJFHIJJ
@7663618/1
gcagcagtcatcaccaaaacctgatgattttcaagctcttcatgccactg
+7663618/1
C@@FFFF8CFHHHJJJIEHGGGHGHEICEFIB?BF?DHIFCIFGGEE>BG
@8208834/1
cttatcagtaatctcgaatctattatctcttggacaagttgttatattag
+8208834/1
@@@ADFDDHHHHDHIECEFFHE<EFIIIDECECHIIIEIII9CCGHGI>F
@5022313/1
tttgaagttgaataagttattattcttctaggtccttttatcataatgag
+5022313/1
@@@FFFFFHHHHHJGIFGJIIJJJJIJJJIJJFHGGIIIJIJJJJJJJIJ
@8209060/1
cttggctttgccgcttgttgctgtacttgaggctgagatgaaggtggtct
+8209060/1
@@<DFDDDHHHHHIIIIJGIJI9?CFFHG@CHEGHGD9DH>GHG9DDHHC
@2989613/1
caggaatggaatgctgagtaacaagattatatgggagagtagcttgaggc
+2989613/1
@@CFDFFFFHHHHJIJJJIIIIHIHHEIGIJIIIIHGHIGGFCGEHFHHG
@2989883/1
gcttttggtacctctacatcttcagcttcttcaccaactaagtagtactc
+2989883/1
CCCFFFFFHHHHHJJJJJJJJJJJJJJJJJJJJJJJJJJJJJIIJHIJJJ
@6571718/1
cccattttcagtagtgatgaaatctgaatttttggg
+6571718/1
@@@DDADDH>FFFHCGGHGHIGJFIGGH>HHIJIBE
@1409159/1
cttggtattcgagctgacttgggaggtttggtgcccgcccgccatattgt
+1409159/1
CCCFFDDFHHHHHJJJJJJJJJJJJJGIJJJIJJJJJJJJJJJJJJJJJH
@2477639/1
ggtttaagaaagaccaaaggtttctgttgagctagtcatttgttcccctg
+2477639/1
?<?DDFFDGFGBDDHGIGHGBHGBC>H@FG9?FGI?@FHGHHGEIIGIIC
@898935/1
ctcaaccttttgtaacatcgacaacaccgcttgtgcggcaatatgtttgg
+898935/1
@@@FFDADHBDDF>CFFGGIIIIIII?B:CHIBH@DHHDHIIIC>@D>=D
@7089093/1
ctctaattgtaaaaatgttatccatttttggg
+7089093/1
CCCFFFADHFFD4F:;F<EFH?FHEC9HEG<<
@6573390/1
ctcgtattgtcattcagccgagtaaaccaaaacaggatatgaatga
+6573390/1
@@CDDDDFF><DFBGDHIIIIIAC>FCH<FHIIIIAA<9BFB?FHE
@5992403/1
cctcttgttttgcttctttttttgacctacccttgccgatagcaataagg
+5992403/1
CCCFFFFFHHHHHJJJJJJJJJJJJJJJJJJJJJJJJJJJJJJJJJJJJJ
@7667550/1
cttctatcacatcggaggcaaccaatatg
+7667550/1
@<?DDD8=CFD?F1@:CAC?8<FE:C9::
@3469308/1
atttgatttatgcttaataagcattacagcaataaacgtttttccagagc
+3469308/1
CCCFFFFFHHHHHJJJJJJJJJJJJJJJJJJJJJJJJJHIJJJJJJJJJJ
@3999771/1
caggttttgggtagttgggtaatattttgataacgtggatgtagataggc
+3999771/1
?@@D1BDDFFFFDHHBHIIAEFDEHEHGHHGIGIIIIIIGIIEHIIIIII
@1411443/1
ggcctatcctctggaggaattcctttaaactgatccatgatcaatctcat
+1411443/1
@@@DFFFFFDHHFHHGGEGIIIEGHGIBFGFBEHIGGGCDFHIJCFEGHE
@5025547/1
cttctattagttcatctatattttttaaggaagtaagtgcaggggaacga
+5025547/1
@@@FBDDF?FHHHIJJJFHIEIJGHIJIHI@FHHGCHGHGIIJJIIJGIH
@1994742/1
cttgcaagaggtaacttctgtcttgaaatctgtagcccaatattgattcc
+1994742/1
CCBFFFFFHFHFFIJJFJIGIJJIJGJIJJJIJJIJIJJJJJJJIJJJEI
@7091672/1
gcagcagcaagtttcgcttgttttttacttgttcctgtgccataaccgta
+7091672/1
@CCFFFFFFFHHHJIJIJJGFICHBHIIJIGHDHHIJHGGGIIIIIIIBE
@4530601/1
gccactgctgctgctgcggctgttgttgcctctgctgctgctgctgctga
+4530601/1
CCCFFFFFHHHHHJJJJJJJIJHJJGIIJJJJIJJHJJIJJIIIHIIIJB
@5486955/1
ctctaggaccagtttgcaaagggaagcgagcttgctgttgttgctgctgc
+5486955/1
CCCFFFFFHHHHHJJJJJIJJJJJJJJJIJJJJJJJJJJJIJJJJJJJJI
@5487116/1
gactacaataaaagttattccaggtttataatctccttctaacttaatgc
+5487116/1
@@@FFFFFHHHHHIIIIAHHGGIIAFHGHICFHIIIIIIIIIIIIIIIII
@1996303/1
atacgactctaattgtaaaaatgttatccatttttgggttaataacgcca
+1996303/1
@@@FFDFFHHFHHJJJJIJJJJJJJJIHIGIJJJIJJJIJIIJIIJJIJJ
@5487518/1
ctgttagcagctggttgccttaaaacaatgtcaagagcttggattgcctc
+5487518/1
CCCFFFFFHGHHHJJJJJJJJJJJJJJJJEHHIJIJJJJJJJJJIJJJJJ
@4002896/1
actaggatgagcatccatggaacctacaacagctgctattgaaggctttt
+4002896/1
CCCFFFFDHHHHHJJJJJJCGHJJHGJIIJJIIGIHIGJJIGHHGGIJJJ
@4531681/1
gtataacattcgtcctcctgccactcatcataatgaacaatatcttcttt
+4531681/1
CCCDDBDAHFHBCBAFGBHGGAGGDGIIIIEGGHICHIIIIIHAHIGHHI
@1413085/1
catcatttaaagcacagatttagtgtgaagatagcaattaggagtga
+1413085/1
CCCFFFFFHHHHHJJIJJJJJJJJJIIIJJIJJJJJJJJJJJJJGHI
@7092688/1
ggggcaccatgacgatagctttattctcattaaggaattccggtttctca
+7092688/1
@<;DDADD3AFFFBHIJJII>BEGICIJIG>?DE<F;9BGEFGGGGC@DD
@4004613/1
cttggcagctgctaattttgcttggtgtttgttttctcctactccgacaa
+4004613/1
CCCFFFFFHHHHHJJJJJJJJJJJJFGGHIIIJJJJJJJJJJIJJJJJJJ
@2993829/1
cttggatcagtagtggtatcaatttcttctttaggtaaaacttttatgcc
+2993829/1
CCCFFDFFHHFHHGHIGBHHJIIIIJJJIJIJJJIDFHJIJJJJJJJJJJ
@7670463/1
cctcaacagtacttctagcattagaagtttcttctccagctaaggctgta
+7670463/1
@@@?DADDHB?FB<FBGFFDGHDHG9EA<CHH><F9B9BG<CDFBHGGE>
@4532397/1
ctggttacaggagatactggttgttgttgaggtggtagttgagtttggtg
+4532397/1
BCCFDFFFHHHHHJJJJJJJCHHHIJIIJJJJ?DHCGHHIJIJHIJJJDG
@6577363/1
cgagacaacgtgatataactatgaa
+6577363/1
@?;DD???A?3?AB?B<<CEHEHC>
@7671391/1
ctcgaggtggctgcagtttccatatcatattatacctgaaggcttttggg
+7671391/1
?=@ADDDDD=?;DG;BEHEDHGEHIIHEGEGGHBGEIIFAE>GGGEHCHH
@2995065/1
cccaggtccacaattcaagatctaatttcatgttgttattattttccttc
+2995065/1
CCCFFFFFHHHHHJJJJJJJJJJJJJJJJJJJJJJJJJJJJJJJJJJJJJ
@4534233/1
cgtacttctagcattagaagtttcttctccagctaaggctgtatcatcaa
+4534233/1
@@@FDDDFGGFHFGGGGJJGBHHIJJIIJJECGHEGGIJGIHGIIJJJJJ
@4534560/1
cctttgccaaatacttcaactgtgactctaactcttcttccatccgctag
+4534560/1
CCCFFFFFGHHHHIJJIJJJIJJJIJJJIJJJJJJJJJJJIJIJJJJJJJ
@4534587/1
gtctgtaattgcgataaggtttttcaggattgatagatacatcataatga
+4534587/1
@@@AFDDDHHHHHJIHIIJFGHJJJJJJJJJJJJIJIHIJIIJJIJJJJI
@3474299/1
tgacattattgactaaggccgatctgaggtctgtcaattcaccaggtgat
+3474299/1
CCCFFFFFHHHHHJJJJJIJJJJJIJHJJHIJJJJJJJJJJJJJJJGHHJ
@1998569/1
caaccttttgtaacatcgacaacaccgcttgtgcggcaatatgtttggct
+1998569/1
CCCFFFFFHHHHHIJIJJJJJJJJJJIJIJJHHIJJJJJIIGJHJJJJJG
@1999664/1
ctcttgacagccctatacctatttacatgcctagacttgtgcaccagcta
+1999664/1
C@CFFDFFGHHHHIIIHGHIJIJJJJJIIJIIIJDHIIJGGGIHEHIJJI
@4007156/1
ctctatttcattgtgcattaatctatagaaaattttccagacagtattta
+4007156/1
CCCFFFFFHHHHHIJJJJJJJJJJJJJJJJJIJJJJJJJJJJJJHIJJJJ
@7097028/1
ccctgttgttccattgcttgaggtctggtaattggagcggcttgt
+7097028/1
CCCFFFADFHHGHGHDEGEHI>BACHHE<BEHHGI9EEAEGGI6?
@7676478/1
gttatttggaagtgatttgcacgaagcactataggtcgaccttctcggcc
+7676478/1
C@CFFFFFFHHGFEHIIIGIIIBHB7F@GGGEADGGEG@AGEBFHGBHID
@4536174/1
gtcgacaattgtaccaagctctggcattttcctgtgactgatttttcttc
+4536174/1
@@?D=@?DD?DHH>BA:AEFGG@HFGH<FBF>DG?<CGHGGIIEI>GGH@
@5998059/1
ggtggctgcagtttccatatcatattatacctgaaggcttttgggtcgtg
+5998059/1
CCCFFFFFHHHHHJJJJJJJJJJJJJJJJJJJJJJJJIJJJJIJJHIIIJ
@1419519/1
gctgggaatcctttgtgagccacatcaatgttaaggaatggtttccaacc
+1419519/1
CCCFFFFFHHHHHJJJJJJJJJJJJJJJJJJJJJJJJJJJJHIIJJJJJJ
@2000153/1
cttcggccacttctttgaactaagtacagcgaaattcttattcgattgaa
+2000153/1
B@CFFFFFHHHGHJJJJJIJJJJJIJJJJJJIJIJJJJJIJIJJIJJJJJ
@4536882/1
ctctaactaaaaattcttttttaagtaacaaagcttcagtaaataacaaa
+4536882/1
CCCFFFFFGDDFFIJJJJJJJJGIJHIJIJJJJGJJJJJGHHGIJGIJJJ
@5494374/1
atttcttttttccaaattgcctctccattcaattgaagaagcaatttctt
+5494374/1
@@@FDEDDHHGHHJJJJIGGEIGIEIICGGIHIGCEH>FFFFHIJBHIGI
@457366/1
gacaacaatcacaagttttacttcttctttaagacactgactaaaatatt
+457366/1
??@DBDDFDHFHBFFGAGIHIIIIIIGFDDFG>@F3?GB@AFH?DG@FIH
@909512/1
tagttggagatccatagcgcaccattgagagctcaggagggaggtccttt
+909512/1
@@@BDD?DFAHHHIIAHGIGFHIGGGGGDDDDGHFHI@GHBAFAHGCE>G
@6583315/1
cttaaaacaatgtcaagagcttggattgcctcctgcggaccattagttga
+6583315/1
@@CDFDFDDDHFAEBFAFGIGCHH@F>@FHGGHII<GGA?DG@BBFBF><
@910265/1
ctctgtacaaatatactgagcatatattttcaaatatttatctatcatat
+910265/1
CCCFFFFFHHHHHJJJJJJJJJJJJJJJJJJJJJJJJJJJJJJJJJJJJJ
@2999669/1
gagctggtcttcagtcacccgattctatttcttggtcatcagtttg
+2999669/1
@@@FFFFDHDDHFIHGGIJIGGIJIGGIIIJIIJJGHGHJJIFGGG
@7680704/1
ctctgataaattagaatcatcccatagcaaatggtatttggtaggacgtg
+7680704/1
CC@FF<DDFFDADIG@BFHE4A;D>GHIG>9ADE?:C<EGHCFFC@GG6?
@6585603/1
taggggttgtttccctagactgtggttgagacactt
+6585603/1
CCCFFF@DHDDHAFFGE<FHAHED??DHG>?FGGF9
@6000141/1
ctcattcttagttgtaacaactaggggcaccatgacgatagctttattct
+6000141/1
CCCFFFFFHHHHHJIJJJJJJJJJJJJJJJJEIJIJJIJIJJJJJJJJJJ
@8221536/1
cactatctaaataaatagctgctgctaatgattcaaataagtcaccaagg
+8221536/1
C@CFFFFBDFHFDGIIIIIIEFCHIEHIGGFGHIGHG9FH>CF>BG@ADE
@4012247/1
ctctgttgctgctgaggctgttgttgccactgctgctgctgaggctgttg
+4012247/1
?BBFFFFFHHHHHJJJJJJJIJJIJJJJJJJJJJJJJJJIJGGHIJJIJJ
@3478690/1
ttcttcttttttccacgtgaaatctttaggctgcagctcaaccattttat
+3478690/1
CCCFFFFFHHHHHJJJJIJJJJJJJJJJIJJJJJJJJJJJJJJJJJJJJJ
@5036425/1
cctttgttgctgctgtggtggttcttgcctttgcagctgttgtggtggtt
+5036425/1
CCCFFFFFHHHHHJJHGIHHIFHIIJJIJJJJJJIJJJJHHJGIJHHIFH
@7100445/1
cttggacaagttgttatattagtcactttatatgttcttttaa
+7100445/1
@@@DDDDDHB2AC?EGHBGIIGABHGE<CBHBGGHEC>GHEGG
@7100504/1
cggcatgctttgcttctttcttagatctaccagtgcccatggcagcaaat
+7100504/1
@@@DDDAD>DHC8<FAGHG<CH><?HHGHH@>G?C?CCFI>FGIIIIIEI
@8222471/1
gtgaaataagtctagttctcttatagtaaaattttgtggtaagttttctt
+8222471/1
BB@DFFFFHGFFHII@FHGIFIJGEJGHHGGGGIIJI>F;EAGHIIGIJI
@8223235/1
cttgttacaacatatttcaacatgtatccttttgggcggtaccat
+8223235/1
@@@FDFDFBFFBHIIEIJJIJIIJHEHGG<HHIJJJJIGBEHGI4
@3479996/1
ccccttctccacagacaaatgatgactattgaggctctaaatggcatgaa
+3479996/1
CCCFFFFFHHHHHJJJJJJJJJJJJJJJJJJIJJJJJJJJJJJJJJJJJJ
@3480117/1
cgcagcctcttgttttgcttctttttttgacctacccttgccg
+3480117/1
@@@DDADDHHH?2ACFHGBC9FCHAHIGF;FHIGF;D<F?B?0
@4014143/1
catcatttgctgctcataaagcttattcatttcactcctcaatttgttaa
+4014143/1
CCCFFFFFHHHHHJJJJJJJJJJJJJJJJJJJJJJJJJJJJJJJJJJJJJ
@5037925/1
gtgtttttgagctcatacttaatccaatgacatggggaagtcaattgcta
+5037925/1
@@@A?DDDDFH>FHIGEH>DFHIE9CFHGEHII@??C?DE9:?FEHCBFH
@4540646/1
ttccattgcttgaggtctggtaattggagcggcttgtct
+4540646/1
@C@DDEFFHHHHHGGACGHIEHIIJJIIJIJJJJJ0?@@
@4541196/1
gtgaaatctttaggctgcagctcaaccattttatcggccaacatattact
+4541196/1
CCCFFFFFHHHHHJIJJJJIIJJJJJJJJJJJJJJIJJJIGIJJJJJJJI
@6002524/1
ataccgtacgctcaaacatgcaaatgtgacattattgactaaggccgatc
+6002524/1
CCCFFFFDHHHHHJJJJJJJJJJJJJIIJJJJJJJJJJJJJJJJJJJHJJ
@6002937/1
gatgatctgaatctcattggaggatgcttccagtcactcaaaagtgggtt
+6002937/1
C@CFFFFFHHHHHJJJJJJJJIJJJJJJJJJJJJJJJJJIJJJJGHIJ@G
@7681151/1
cacatggcaggaagttttctcgcaactt
+7681151/1
@?@DDDDDFHFD;EHG9<E<AGG:ECAG
@912874/1
gtgggttatatggtgattgatgccattcaactttgcattaactttctgta
+912874/1
CCCFFDFFHHHHHHIJIJJJJJJJJJIJJJJJJJJJJJJJJJJJJJJJIJ
@7102322/1
ccaacaacaatgacaggtttttgaaaaaattttggccaatagctgtgggt
+7102322/1
CCCFFFFFHDHFGIIJDC?HGGDH@>FHGGFEHDFG9;BG3BDBG8=@<A
@5497571/1
ctcattagcaagtacttctgatagttcacacggttgatgattttgacact
+5497571/1
CCCFFFFFHHHHHJJJJJJJJJJJIJJJJJJJJIJJJJJIJJJJJJJJJJ
@7102528/1
gcatgggtcactattaaagttgatttgtcttatagacttgacaatttttt
+7102528/1
CC@FFFFFH8CDBHIHICHBHHGHJIJ?FGIIIEEEHGHIIJFEGGGHHH
@2006632/1
cctttttgaaattttttaataattggaacaattctatcacctttgaagtt
+2006632/1
?@@DBDDD;FFF4EH>CEHHFFDFDBHGFHDB@DFEHIBDBFBFDGBFGG
@914916/1
ccggtttctcaaaacatggagctggatgaggaaatttttcataaagaagt
+914916/1
@@@FDFFFHHDFFEGFHDEFHHGIGIHGHHGHIIJJJJJIIIIJGIIGHH
@915520/1
ttttatttctttagtaaacttaaccctttgagaatctgttaaaggttttc
+915520/1
CCCFFFFFHHHHHJJJJJJJJJJJJJJJJJJJJJJJJJJJJJJJJHIJJJ
@4542928/1
gcatagttatttggaagtgatttgcacgaagcactataggtcgaccttct
+4542928/1
@CCFFFEFHHGHHJJJJCIHHJJJJJIJJJJJJJJJJJJJIGHIJJJJJI
@1424797/1
gtgcttctgaagaggacatccccgtaccataacaaactgctacaggtagt
+1424797/1
BBBFFFFFHHHHHJJJJJJJJJJJHIJJIJJJJJJJJJJJJIJJJJBFHG
@6005023/1
ggcggagctcttcagcatttagcagcatcgtgatacgatgtaatattgaa
+6005023/1
CCCFFFFFHHHHHJJJJIJHIJJJJJJJJJ?FHIIJJJIJIIIIJJJJJJ
@5041508/1
gtcccatgctatgggtgaaagatcctcttcttcaaatccagaattaaaag
+5041508/1
CCCFFFFFHHHHGJIJIIJIIGHIJJIHEHHIJJIIJJJGIIIJJJIJJF
@7105708/1
cgggttgttgcctaacaggaggtgcactgg
+7105708/1
@@@FFFFDFHHD?@GIJHJGHIFFHHDHGB
@4543134/1
gcttcttaatgcatctctgcccagccacaatgttacaaacctctagaggt
+4543134/1
CCCFFFFFHHHHHJJJJJJJJJJJJJJJJJJJJJJJJJJJJJJJJJGHJ?
@7684708/1
ggaatcttaaatgcgatactaaaacaggcagaagcatagcatgctggaca
+7684708/1
@@<DFDFDHHHHHJJIE<FCAHGGIIIJDHIJIJJGHIJJIJHIFF@DFC
@4543607/1
gcccatggcagcaaatctacttgatcctatagtttctcctacggagactg
+4543607/1
CCCFFFFFGGHHHJJJJJJJJJJJJJJJJJJJIJIJJJJJJJJJIJHIJJ
@3483703/1
gttggagtcaagcgtgtgaaagtatcacttggaagtttagcacagtatct
+3483703/1
CCCFFFFDHHHHHJHIGIJJJJHIJJJJJJJJJIIHIJJJJJJJJHIJJJ
@916795/1
cttcagtaaataacaaagaatggaaggccaaaatttgttcacactgttcc
+916795/1
CCCFFFFFHHHHHJIJJJJJJJJJJJJJJJJIIJFIJJJJJJJJJJJJJJ
@467186/1
cttggctttgccgcttgttgctgtacttgaggctgagatgaaggtggtct
+467186/1
CCCFFFFFHHHHHJJJJJJJJJJIJJJJJJJJJJJIJJJJJJJJBGIDDF
@2010279/1
ggtacatttagctatcctgtagtttcgtcctatacctttgaatgtccctt
+2010279/1
BB:BDFFFHHHHHJJJJJJJJJJJJJJIIJJJJJJJJJJJJJJJIIIJJJ
@4545179/1
ctttaagagtactaccaactcatactgtcttcagcctcatgttataacat
+4545179/1
CCCFFFFFHHHHHJJJJIJJJJJJJJJIJJIHIJJJJJJJJIJJJJJJJF
@2495797/1
tttcctttgatgctgctcaatttaccttcatccttgttttcaaagttgat
+2495797/1
CCCFFFFFHHHHHJJJJJJJJJJJJJJJJJJJJJJJHIJJJIJJJIIJHI
@2495871/1
ggcacattgcagttgctatcatacattcttaatatctgtgtattaagcct
+2495871/1
CCCFFFFFHHHHHIJJJJJJJJJJJJJJJJJJJJJJJJHHGIJJJJJJJJ
@5501366/1
atacatatttcatgaataaaggtggtatatataagattacaattcttaac
+5501366/1
@CCFDFFFDHFHHJGGGHHJIIFGHCHHIJIIJHIHIIGGECGIJJICGD
@3008441/1
ctcatacttaatccaatgacatggggaagtcaattgctaatattgccatc
+3008441/1
CCCFFFFFHHHHHJJJJJJJJJJJJJJJJJJJJJJJJJJJJJJJJJJJJJ
@7108534/1
ctgcagttcatccataattcagaaag
+7108534/1
@@?D7DDDF4?DFGFIFEHFEFCHFA
@5043313/1
cttcctttctttggatctgaagggcggtcccctcttttgggtggaatgta
+5043313/1
CCCFFFFFHHHHHJJJJJJJJJJJJJJHIJJJJJJJJJJJJEHHHHHFEF
@2496125/1
tatttttttatttttctgcgactgtctgaatcagaatctgatttatcatt
+2496125/1
@?@DFFFFFHGHHIIIG<FHIDIGGGIGEGIIIGIGIIIICCHHIIIIHG
@469680/1
ccttcaacaatcgtcggtacaatgtaatatgagttttctttgttttcaaa
+469680/1
CCCFFFFFHHHHHHIJJHIJJJJJHGJJJJJJJIIJJJJJJJHIJJJJJJ
@6008370/1
ctttcagataaatttattgagctggaacatagttttaaactgacttgaac
+6008370/1
@CCFFFFFHHHHHJJJJJJJJJJJJJJJJJJJHIIJJIJJJJJIIJJJJH
@7110609/1
gcaggaaatcgatttttgaaacacctctgtcgaa
+7110609/1
@@@ADDB>DD1AD@GGFBHAAAC@GHGI99?;A?
@2497880/1
cgacaattgtaccaagctctggcattttcctgtgactgatttttcttcaa
+2497880/1
CCCFFFFFHHHHHJJJJJJJJJJJJJJJJJJJIJJJJJHJJJJJIJJIJJ
@7111665/1
ctcaaggtacacccctataagggcttcgatagaatctgcaacaactttgt
+7111665/1
@@@DFFFD<FHHGJBGHEHDIBEGIIJBGICBHGAHGGGGIJJEG@HCHD
@6594002/1
ctttcattatcgtaaattgtcacggtctcaacaagttccgttttttggag
+6594002/1
C@CFFDFDHHGGCBEGGIIDDBFFEFCGIIE;FEGC>GGFGGIGII>B=C
@470340/1
ggcgttttggtgggcatggcctgcagctccctttttgcagcttcttcaag
+470340/1
BCCFDFFFHHFHHJJJJJJJJJJJJJJJJJJJJJJJIJJJJJJJJJJJJJ
@6594507/1
gcattgtaggccgcacatgtttgtgcttctgaagagg
+6594507/1
?@@DFDDDDHH<F<EBGIGIIGFB?GHGEGFHGG?F3
@1431965/1
ggctgtgctgttaggatataatcaggtgttctctaatttgtttctgcaag
+1431965/1
CCCFFFFFHHHHHJJJJJJJJJJJIJHHHIIJJJJJJJJJJJJJJJJJJJ
@3015977/1
ctgacaataaagtaggcccttatcaacatacagagcaccaagaaaagctt
+3015977/1
@@@ADFDFFHHDFG>@FHBGIHI<HGCFHII@BFC?EBFGIIH@DBB9BF
@926804/1
ttcatcgtcttgaacttcatttccaacaggtagtaagtgatcattaagtt
+926804/1
CCCFFFFFHHHHHJJJJJJJJJJJJJJJJJCGHGIIJIIIJJJJJJJJJJ
@6011508/1
gttcgccgatcttgtacaacattttacatgcagttagtgcaactgctccc
+6011508/1
CCCFFFFFHHHHHJIIJHIIIJJJJJJJJJJJJIJJJHIJJJJJJJJJJJ
@6011904/1
attgtttcattccgcagattaaaatttttaagtacgactaagtgagcaca
+6011904/1
==?D?ADDFF<CDFEGIE3AAE?H?FEEFFEB:CD;CAGGCDFFEIFIBF
@1432691/1
tccttttatcataatgagatcaagtttttttcgaatcaaatgaagctgta
+1432691/1
CCCFFFFFHHHHHJJJJJJJJJJJIJJJJJJJJJJJJJJJJJJIIJJJHH
@2014881/1
ctcgaacttccatcatattgtttgatatcgccagtccaaattcttggaca
+2014881/1
CCCFFFFFHHHHHJJJJJJJJJJJJJJJJJJJJJJJJJJJJJJJJJJJJJ
@7116566/1
tctgattccatggattcataaaagatttaaaaacttaaaag
+7116566/1
@B@FFFDFBHHHFGIIJJGHHGFHCHIJDGHJJIJEIJGII
@7694405/1
ctgtgggttatatggtgattgatgccattcaactttgcattaactttctg
+7694405/1
?@@FFFFDHHHGHFECG?FA@FHIIJGCHB9EFEHIIE?FIIDFHIIJGB
@6597232/1
gtttactaatgcagatcttaaatctgttaatgctccagggctatgtgcac
+6597232/1
@@CFFDFDHDHFH@E3EGIIII>CFAEHFHH4<FFHHIG6C>FHGG9FEB
@929802/1
attagttttcttccaactagtgaaatttgacttaagaaatatgaatcagt
+929802/1
CCCFFFFFHHHHHJJJJJJJJIJJJJJJJJJJJJIJIJJJJIIIJJJJJE
@6597250/1
gtcaggtgcgttaacttttggtggc
+6597250/1
?;??;3=ACFD?DFGGGII4CCF=3
@6597339/1
atctggagctcatcaagcttcggtccgactgatgatttgaggttcttgtg
+6597339/1
@@@FBDFFBHHFHIJJIG>EFEGGBHIIGEGGGHDGIIIBHEHHIJJJCH
@2499946/1
cttttggaagctttacaactcctaatcctgtttcatccgcaattttctgg
+2499946/1
CCCFFFFFHHHHHJJJJJJJJJJJJJJJJJJJJJIJJJJJJIIJJJJJJJ
@474262/1
gtcacaactaacaatgggccacaactcatattgatcgtcaaatgaaacat
+474262/1
CCCFFFFFHHHHHIIIIJJJGJGIGIJJJJJJJIJJIHIJIJIIIIJIJH
@931695/1
ccaatgtttctagcctttcataattcataacgtcattagcagagctcgct
+931695/1
CC@FFFDFHHHHHJJJJJJJJJJJJJJJIIJGFHIJJJJJIJHIJIJJJJ
@6014533/1
ccacagacctgttctaacttaaagctgactttagtacatcgcctggagac
+6014533/1
CCCFFFFFHHHHHJJJJJJJJJJJJJJJJJJJJJIIGJJJJJJJJJJJJJ
@6599446/1
cctccttccaaaaaaatacagcaagtctgg
+6599446/1
<@@AD84B?ACFHIGGBDD9?FHEH?DFC<
@8233753/1
gtccagccagcattctacagtatatttgagtaccacccttacagctatag
+8233753/1
@;;?DB>DDHDHFIIA:AFDFEFG>FGC?C<CED@DHDFI99?BFCHBF<
@6014777/1
gcactggttacaggagatactggttgttgttgaggtggtagttgagtttg
+6014777/1
CCCFFFFEHHHHHJJJJJJJJJJHHIGHIIJJIJI?FHDHHFHGIJHIJI
@6015039/1
gccattcaactttgcattaactttctgtagtatgtttacaaatgttgcag
+6015039/1
CCCFFFFFHHHHHJJJJJJJJJJJJJJJIJJIJJJJJJJJJJJJJJJJJJ
@4024618/1
tcccgatcaggcgctgacctggcggtagctttaatcatagttgatgtctg
+4024618/1
CCCFFFFFHHHHHJJJJJJJJJJJJDHIJJJJJJJJJJJJJJJJJJJJJH
@7118446/1
gttctttttctattttcttggctttgagatacctacgcctatcagcccat
+7118446/1
@@<DDDFFHHH<FEBG>ADHIAGGGAFFHEHBFGI@HHEHHIIEDHG8?;
@5508116/1
ctagctttcttaaatctggttctctaatca
+5508116/1
8??DDDDDFDFDDFFEG<<IEFHIII:CBH
@7696321/1
gccacatcaatgttaaggaatggtttccaaccaataattgcagact
+7696321/1
?<@=DDD>DBHHCBGGIII<EHIF<3?BFHHGFE:?F?DHII948B
@3493206/1
ctttctaatgtttcttcatttaaaaccgctgtgtctctttctttttttgt
+3493206/1
CCCFFFFFHHFHHJJJJIJJJJJJJJJJJJJIJIJJJJJJJJJJJJJJJI
@6600504/1
gttttgaataaaattaaggagtttcggaaacacgtttattattctgatca
+6600504/1
@@@DDDDDDHHBA>GHIIE3CADHHG87;CFA?DCB>FGBHIIDIIIFIE
@476266/1
tcaaatagtacttcaccaaaaactttgtcagccgcttctataccaccatc
+476266/1
@@@DDDDBHBB?DHBBBGIEEHIADHHE@BHGID@CDAGII<D?FB;??B
@933589/1
gctgctatgagtactatcatcagctggtgtagaatta
+933589/1
@@@DDDDDBA?<DC<CFGHI<<EEFFEFDBFHBHFCB
@934106/1
gtcccagccctcagataatcccatatcatggagacattaacttgcgtagc
+934106/1
CCCFFFFFHHHHHJJJJJJJJJJJJJJJJJJJJJJJJJJJJJJJJJIJJJ
@476974/1
gtatatataagattacaattcttaacattttttctttaaacaaagaacat
+476974/1
CBCFFFFFHHHHDGGHGIIIJJJIIGHJIJJJIJJJJJIJJGJJJGHIJJ
@477871/1
cagggttcatgagttccactttcacaatcaattaattggtaacatggtaa
+477871/1
CCCFFDDFHHHHGHHGIIIJJJIIJIGGGIIIIIGIIJJJJJJJGGIFIJ
@477888/1
ctgagagagattggttggtattatgctggtttcagaaggggtagaccaaa
+477888/1
CCCFFFFFHHHHHJIIJJHIJJJJJJJJJHIJJJJIJJJJJBGGHJJJJJ
@6602635/1
attttattttcactgtcatctaacaattctttagcctctaaaccttcatc
+6602635/1
@@@BDFFFHGGHFEGEEF@BEHI?EEH<BEAA4FCFDGEFHIIIIIIBEI
@4555203/1
ggaattagagcaattgctcccggagggactccaacaggacctgggggggc
+4555203/1
@@CFFDDDDDFHHIIGGGGHGGIIIEDAFFHGIJIJGGIIIGGCHGIBB5
@4555380/1
aggaaacaaactttgtgagtgttctaaagctacttttgcagcattcattt
+4555380/1
CCCFFFFFHHHHHJJHIJJIHIJJJJJJJJJJJJJJJJJJJJJJJJJJJJ
@7121064/1
gacaggtttttgaaaaaattttggccaatagctgtgggttatatggtgat
+7121064/1
@@@DDDBDDFHHHGII@?F<HHBGHIIIGHGIIIHEIG:F8DH?DFFEGE
@8237773/1
gcacaacaaacacttggggagttaaatcaacatcagctgagatatactca
+8237773/1
@@CFFFFDDFFFHGIEIBHGGGGIEGGHDGHHGCFGH@EHGIJCC>FHIE
@4027923/1
ctggtcttcagtcacccgattctatttcttggtcatcagtttgagatact
+4027923/1
BCCFDFFFHHHHHJJJJJJJJJJJJJJJJJJJJJJJJJJJJJJJJJJJJJ
@6603371/1
ctggcatttaaaaaaaaaatcaaaagctagtagaccaattaagaactcaa
+6603371/1
@@CDFDDFHHHGDFEGE@HC@DDHC??FGI?BGI@CCAA=@FHGGG@GE;
@2022957/1
atcattactaattttttgcaattgttgagtgaagtttctgagagcatctt
+2022957/1
CCCFFFFFHHHHHJJJJJJJJJJJJJJJJIIJJJGIJJJJJJJJJJJJJJ
@2023416/1
acacctcacatatgtatggcacaactgataagttaagcattgcagttcat
+2023416/1
@C@DFBADFA?BFDHHBFHGHIEGCBCBFFDH?C?CEBBHFEHBGBGIG@
@4558491/1
ctgactaaaatattgttcaagttcacgaggagtattcttggaaacaattt
+4558491/1
CCCFFFFFHHHHHJJIJJJJJJJJJJJJJJJJGHJJJJJJJJJJJJIJJJ
@8239732/1
ctccaatcgcattccctttcacactagggacatgaggtgaaat
+8239732/1
@@@DDBD?FADFDGGAGI@FG4<FBACA?E@GEGFDHGGF@9?
@8240438/1
ccttatttcaacaccagtgaaaaattgtttgccacg
+8240438/1
C@CFFFFFFHHHHJJJJHHEIIFEHIJDHGIIIJGG
@938547/1
caaacaatcacctgaatccttagaattcaaaaattcaaacttaaattcgt
+938547/1
CCCFFFFFHHHHHJJJJIIJJJJJJJJJJJJJJJJJJIJJJJJJJJJJJH
@4030546/1
agtttccaaacgctccagattgatgccatcgtttgcattagacatagtca
+4030546/1
CCCFFFFFHHHHHJJJJJJJJJJJIJJJJJJJJJJJJJJJJJJJJJJIJI
@5513036/1
aacggtaatagctcgtgccattgcgccaggtgtccggtcttcactgcagc
+5513036/1
@CCFFFFFHGFAHIICHIIIIIIEIIIIIHFHIIIII@FGHIIIIIIIIG
@2025740/1
cggggatgtcctcttcagaagcacaaacatgtgcggcctacaatgcatta
+2025740/1
CCCFFFFFHHGHHJJJJJJJJJJJJJJJJJJJJJJJJJIJJJJJJJJJJJ
@4030900/1
ctgtagcccaatatagattccagaacttccggcataatgagtacatcatt
+4030900/1
B@CFFFFFHHHHHJJJJJJJJJJJIJJJJJJJIJJJJJIJJGHJIJJJJJ
@2025943/1
ctgcaggtagtgtcgacaattgtaccaagctctggcattttcctgtgact
+2025943/1
BB1BDFFDHHHHHJJJJJJJJJHJJJJJJJJJJJJJJJJJJJJJJIJJJJ
@1438449/1
ctcgtttcattttgctttgacttctcatttcttgaagtttattttcttta
+1438449/1
CCCFFFFFHHHHHJJJJJJIJJJJJJIJJJJJJJJGHHIJJJJJJJJJJH
@6019614/1
caccacaacaagctgtaatgcttggaaggaagacttcaggtaacgaaaca
+6019614/1
CCCFFFFFHHHHHJJIJJJJJJJJJJJJJJJJJJJJJJJJFHIJJJJJJJ
@6604179/1
ccataccgtacgctcaaacaagcaaatgtgacattattga
+6604179/1
@@@DA>:A:;DHDIIIIA<F9EH@B@FD9<9C@DH>@9??
@1439426/1
ctctcaaactcaagctgtcgcttcaattcatccacttctccctgcagttc
+1439426/1
CCCFFFFFHHHHHJJJJJJJJJJJJIJJJJJJJJJJJJJJJJJJJJJHIJ
@5055694/1
gggcaccatgacgatagctttattctcattaaggaattccggtttctcaa
+5055694/1
CCCFFFFFHHHHHJJJJJJJJJJJJJJJJJJJJJJJJJJJJJGIJJJJJJ
@7125316/1
ctgatttttcttcaacatcaacaaatgtcacttcaaactgttgctcagca
+7125316/1
@BCFFFFDHHHHFGIIJJIICCFGHIG<HDE>EFI@E?ECHIIGGGIIGG
@4563595/1
tcaggagaaatttcaatttttgcaaattgttcgtagtgaagaactgaaag
+4563595/1
CCCFFFFDHHHHHJJJJJIJJJIJJJJJICHIJHIJHJIJJJJJJJJIJI
@3500766/1
gtctctttctttttttgttagactgatttgatagagcacggaaggtggaa
+3500766/1
@BCFFFFFHHHHHJJJJJJJJJJJJIJJJJJJJJJJJJJJJGGHIBFIHG
@3501094/1
agatgaggatactttaatctaatattatattgactaacaaaatatctttc
+3501094/1
?@@DDD??<DCDHE@GFDFIGIGIGHIGIIGCHDHGEHGFHEGHDHGHAB
@6606135/1
gttttctttgttttcaaaggctctaactaaaaattcttttttaagtaaca
+6606135/1
@@CFFFFFDHDDHIIIHGGIIJIIJIIIJIIJIJJJJIJIIJIJJ?@DHI
@4566249/1
ctctgttcttttttgaaacgaaatagttttttacaatactgctgtaatgt
+4566249/1
CCCFFFFFHHHHHJJJJJJJJJJJJIHHJJJJJJJJJJJJJJJJJJEIJJ
@5514758/1
taaatcttcaagtacatagtacataactttagctgtcgtctttctttcaa
+5514758/1
C@CFFFFFHHH?CGHIIJGIFIHJJJCHGJJGGJI<FGHIJIIIGJJBGG
@5057488/1
ctctatttcattgtgcattaatctatagaaaattttccagacagtattta
+5057488/1
CCCFFFFFHHHHHHJJJJJJJJJJJGJJIJJJJJJJJJJJJJJJGIIJJJ
@6607074/1
gtccacttggtttatgccattgtcatcttttttcgtaggcacaataa
+6607074/1
<B@DDDFEHHF?FIJIIJFCHIGIIGGHHHGIGCECBGIGEEE9DF@
@6022885/1
caatatgtttggcttgctgttttgtagaagccttaccttcagctgagtga
+6022885/1
C@@FFFDFHHFGHJJIJJJIIIIICIGGHHIIJIGIJGJJJJJJJJIGHG
@2510095/1
ggaaaactgtttatcatagatccgacgacactttttagtaccgggcttac
+2510095/1
@<?DFFFAHFDFFIIIFGIIIIEHGGIIIIIIIIIGCGBFHIGEGGIIEH
@8244479/1
gtatttcctgtgatcttgtctaagattgctttcgctgcggcatgctttgc
+8244479/1
@@@FFFFFFDAHDHIJJEHIGFIGHHGGAHHIIHIIJIJIIJGFIIICEE
@5059409/1
ggtaatcaaattttatgacaaaattgcaattctttacatcaataccttct
+5059409/1
B@BFFFFFHFHHHJJIJIJJIGIJIJIJIGJIIJJIJJJJJJIJJJIJJI
@941609/1
gcctatgctatccgtagtcgaggctgggctacagatatctagaggttctg
+941609/1
CC@DDFFFHFBHFHAGIFHIGGDEE9@GHIGDFG>FGIIIIICHGIDGGG
@4040862/1
cttatctttatcatcttcttcattggctgaatccttatttgtttcatcgt
+4040862/1
CCCFFFFFHHHHHJJJJJJJJJJJJJJJJIIJJJJJJJJJJHIJJJJJIF
@7704403/1
ctgcattaaaatccgaatcctttaatgaaattatctcatcttcatcatcc
+7704403/1
@CCFFFFFGHGGHIIIJGIJIJGIHIIEH@FHIJ@>G>F9CFBDGGGGGH
@2030632/1
tgactatgtttgatgacatatcaataacattctcctcaaccttttgtaac
+2030632/1
CCCFFFFFHHHHHJJJJJIIJJJJJJJJJJJJJJJJJJJIIIJJIJJJII
@8246326/1
agcaactgcaatgtgccaaaggtaaatgaaattaagttccaattattttg
+8246326/1
@@@FDADFGGFHGA<FHGGECA<CH>BFHHE@FGG4?<C<44CD44BGFG
@942554/1
ccgtaatgaatggtgttgctttcgcagggtaagtctttcagtctcatcca
+942554/1
@@@DDDDDA<DHH<CEGHIIIIIEIIIIIBFHIICFHGDGIHGIIGIAHG
@5516477/1
atccataataagtctaaatagaccttcagggtcttcatgggcttctatta
+5516477/1
CCCFFFFFHHHHHIJJJJJJJJJIJJJJIJGAFFHIJJJIJFDFIJEIID
@8247608/1
tgtgatcttgtctaagattgctttcgctgcggcatgctttgcttctttct
+8247608/1
@@@FDEDFHGFHFGB<F>FF:CDCHHHBHAE6FHHG@4?<D?D99BD@CC
@484782/1
gtgaaatctttaggctgcagctcaaccattttatcggccaacatattact
+484782/1
CCCFFFFFHHHHFIHIJJJJJJJJJJJJJJJJJIJJJJJJJJJJJIJJJJ
@8248378/1
taggtccttttatcataatgagatcaagtttttttcgaatcaaatgaagc
+8248378/1
B@BFDDFFHHHFDHGHIIIIIIHHCE>GHGGIJJIIJIEHIIGEHD>AGF
@7130496/1
gcctgtgttctgttgtttactagagaacttcttaataatgaaagatgccc
+7130496/1
@@CFFFFFHHFHHEIGGEJEHJJIJFIHIJFIGI@HIJJEGIFIFGGGHG
@6025140/1
catttacatcaccgtgatctaatatttgagcagaaggtgctggtgcatgt
+6025140/1
CCCFFFFFHHHHHJIJJJJJJJJJJJJJIJJJJJJJJGIIJJJFHJJJJG
@5060638/1
gtttgatgacatatcaataacattctcctcaaccttttgtaacatcgaca
+5060638/1
CCCFFFFFGFFFDHIGCGGGIGJHHJHGIIJJJGHJIJGDGAFHIIIGEH
@6610012/1
cctatgactcccaagctgctatgagtactatcatcagctggtgtagaatt
+6610012/1
@@@DDDDDFFFF;CGG@EFGFH4A>BHHHFEH<FF?DEFFEGFFDFFIII
@485271/1
cgacaattgtaccaagctctggcattttcctgtgactgatttttcttcaa
+485271/1
CCCFFFFFHHHHHJJJJJJJJJJJJJJJJJJJHIIJJJJJJJJJJJJJJJ
@7708585/1
cactattaaagttgatttgtcttatcgacttgacaattttttcttttctt
+7708585/1
@@@FADDEDDDADGHG>GH9F<<C@HEHIIIH3B@<@EF?4@B<BAG>@A
@3033336/1
gttttgtagaagccttaccttcagctgagtgagttaaaacagtacatcgc
+3033336/1
CBCFFFFFHHHHHJJJJJJJJJJJJJJJJFHIJIIJJJIJJJFGIJIJJI
@7709387/1
ctatgactcccaagctgctatgagtactatcatcagctggtgt
+7709387/1
@@@DDDDDHDFFHGHIGGG>HEHG::CHHGGCFCHGHG?FGE?
@2034582/1
gttctttcatgatactctcaaggtccctgattacttcttctcgaggtggc
+2034582/1
CCCFFFFFHHHHHJJJJJJJJJJGHJJJJHJIJJJJJJJJJJJJJJFHII
@1446386/1
gaggataattcctgaattatttcttgacgatgttgctgaactctaacagt
+1446386/1
CCCFFFFFHHHHHJJIJJJIJJJJJJIJIIJJIJJJJJJJJJJJJJJJJI
@6027763/1
ccgaggtttaaattttttccgctgtagtacaaatttctatttccgattat
+6027763/1
@C@FFFDDHHHHHJJJIIIJJJGIHGGCGIJIHGHGIIIIJJJJJJJIJJ
@3035904/1
ctctttctcaacaagatggtacctagctctaaatgccacaagatgggcat
+3035904/1
CCCFFFFFHHHGFJIIJIIIHHJJJJIGHIIIJIHIIIIJGIFIJJIJII
@488261/1
ccgtgatctaatatttgagcagaaggtgctggtgcatgtaatactttgta
+488261/1
CCCDFFFFHHHHHJJJJJJJJJJJJJFHIJJJHIJJJJIJIJJJJJJJII
@6028922/1
tgatttgatagagcacggaaggtggaatttttgcatttttttataacttc
+6028922/1
CCCFFFFFHHHHHJJJJJIJJJAFHHIJJJJJJJJJJJJJJJJJJJJJJI
@2519289/1
cacattattatttgttcaatagtagaatgttacaaaaaagtaataagtaa
+2519289/1
CCCFFFFFHHHHHJJJJJJJJJFHIJJJJHIJJJJJJJJJCGHJJJJGHH
@2519802/1
atcttgtctaagattgctttcgctgcggcatgctttgcttctttctt
+2519802/1
CCCFFFFFHHHHHJJJJJJJJIJJJJIIJJJJJJJJJJJJJJJJJJJ
@3508770/1
ctttgactaaatactcctgaaggagtgatatcggtgtttttgagctcata
+3508770/1
CCCFFFFFHHHHHJIJJJJJIHJIJCFHIIJJJIHHHIJJJIJJJJJJJJ
@6614394/1
cttttatcataatgagatcaagtttttttcgaatcaaatgaagctgtatt
+6614394/1
CCCFFDFAFHH4DEHGECHE>G:EH9EEHIBECEDH3DF49?DDGIDCHE
@3510176/1
ataacatgacctaagagttttattaaagttggatcattagcagaaatcct
+3510176/1
CCCFFFFFHHHHHJJJJCJIJJJJJJJJIIJJIJJJJJJJJJJJJJJJJJ
@8253950/1
catagttatttggaagtgatttgcacgaagcactataggtcgaccttctc
+8253950/1
@@@FFDDDHHHGGIJJGGGHGJGIIJJEHIEEFCEGGBG<DHEHIFGGEH
@489145/1
tcaacatcaacaaatgtcacttcaaactgttgct
+489145/1
?=?DDBB:DF;?AAC<ACAAI<HAH>HIDHI@49
@8254586/1
ctggtattatgagtgttacttctcatcctagga
+8254586/1
?@?BDDFF<FHD>2AEFGHGGGI@<<AEHHEI@
@1449707/1
atcagtttgagatactgtaatgcattgtaggccgcacatgtttgtgcttc
+1449707/1
@@<D=DBD>BB<<EEGHIIFI@CDA<:<CE@>><1C?@F<:BFB?D>FGH
@4052243/1
gctgaggctgctgtggtctctgctgttgctgaggctgttgtggtctctgc
+4052243/1
?<@BDA?DFDDA?GGB::FBEHG?G9AFCD9:?BF9?GA?:1??<9?F89
@5522577/1
gcgtagcatactttatcgtaacggtcatttctttttcttgatctctttca
+5522577/1
B@CDFFFFHHHHHJIJJJHJJJJJIJJIJJJJJJJJJJJJHIJJJJJJJJ
@3510603/1
ctcaaactcaagctgtcgcttcaattcatccacttctccctgcagttcat
+3510603/1
CCCFFFFFHHHHHJJIJJJJJJJIJJJJJJJJJJJJJJJJJJJJJHIJJJ
@2037969/1
ctggatgaggaaatttttcataaagaagtcgaatactgttcttaggaata
+2037969/1
CCCFFFFFHHHHHJJJJJJJJJJJJJJJIJIJJJJJJJJJJJJJJJJJJJ
@5066334/1
gtcgcttatgtcaaattctacttctgaatgat
+5066334/1
@;?DDDDDH<CFHEAFHFHIIEDCACFBCF@F
@2038181/1
caacaatcgtcggtacaatgtaatatgagttttctttgttttcaaaggct
+2038181/1
CCCFFFFFHHHHGJJIIGHIEHFIGIJJJGIIIJJJJJHIJIJIIIJIJJ
@2521640/1
gtcttgcacgacctttggattgaatataagaccttgttgttttagggtaa
+2521640/1
CCCFFFFFHHHHHIJJJJJJJJJJJJJJJJJJJJJJIJJHIJJJJJJDHH
@2038957/1
gggaattctaagagggaacacaattcaggcactaatgtctcttcaaaatc
+2038957/1
CCCFFFFFHHHHHJJJIJIJJG<CHHIJJJJJIJIJJGIGJJJJJJJJHI
@3511649/1
cggcgatactgcaaacaagggatagcactcaagggcacattatgttttct
+3511649/1
CCCFFFFFHHHHHJJIJGIJJIIEHJIJJIJJJIGIJIGJIJJJGIJJJJ
@7715546/1
ctcatcttcatcatccaagccgtaatgaatggtgttgctttcgcagggta
+7715546/1
@C@FFFFFDGFHHIGGGGIIHGGIGIGGGGHG9CDHHIIIIGHIIIG>8B
@7715818/1
atctgttataaatgtaggaagttatcaagaaatctaagattgcatcaccg
+7715818/1
CCCFFDFFHGABFAHGGGIGJ>HAH>DDGG@@HGEH<EGGI@BD9DAHC7
@5525091/1
aggtgatatatttttacatctgttataaatgtaggaagttatcaagaaat
+5525091/1
@BCBDFFFHHHHHJJJJJJJJJIJJJJJJJJHHIIJJJHIJJJIJJJIIJ
@4052815/1
agagactcgtccaatcagattgaaaaaaacaagttgtataacacaattaa
+4052815/1
@BBFFFFFHHHHHJJJJJJJJJIJJJJJJIJJJFGIGHIJJIJJJJJJJJ
@3039590/1
ctcatgttataacattatgcagttcattacctaagatatttgttatgatc
+3039590/1
@@@FDFDDHFDFHGGIJJJGIJHHHIHGJJJIJGEIGIGIGGIIJJIIJJ
@490810/1
ctcataactaaaacagggttcatgagttccactttcacaatcaattaatt
+490810/1
@@@FFFFFHHHHHJJJJJGHIJJJJJHIIJJJJJJJJJIIIJJIIJJIJJ
@4577223/1
cttctttcttagatctaccagtgcccatggcagcaaatctacttgatcct
+4577223/1
CCCFFFFFHHHHHJJJJJJJJJJJJJJJJJJJJJJJJJJJJJJJJJJJJJ
@491195/1
ctgtagtttcgtcctatacctttgaatgtccctttgccaaatacttcaac
+491195/1
?8=ADD:ADDD<AC;BC?<F3ACE4?E@F@EB9E:EBEEEIIIDDDEBDD
@1450815/1
tggcttgctgttttgtagaagccttaccttcagctg
+1450815/1
@@@DDD@?FBFDFIGBEGEHEFAGIICHHGFFGCHD
@4054352/1
cacatttccaaggcctcctgatatcaactgacaattccagcaataatttt
+4054352/1
CCCFFFFFHHHHHJJJJJJJJJJJJJJJJJJJJJJJJJJJJJJJJJJJJJ
@4054524/1
ccgatcaggcgctgacctggcggtagctttaatcatagttgatgtctgca
+4054524/1
CCCFFFFFHHHHHJJJJJJJJJJGHJJJJJJJJJJJJJJJJJJJJJJJJJ
@8257865/1
aaatgaataatgcagcgatgattccaaagcttcaaaaccagccaagagaa
+8257865/1
@@CFFFDFGHHFHIIIJGII@@HHICHHIHIIJJJE9DEHGFCD>=FFFD
@4054685/1
ctgcagtttccatatcatattatacctgaaggcttttgggtcgtgagaag
+4054685/1
CCCFFFFFHHHHHIJJIIIJJJJJJJJJHJJIIJJJJJJIDHIJJJJIJI
@5070295/1
gttttgtagaagccttaccttcagctgagtgagttaaaacagtacatcgc
+5070295/1
??@DDDBBFDD??GHIAHCIIGEEBFF>CHHEEHHGEGHIIE?BGHEIA@
@3040345/1
agcagcagtcatcaccaaaacctgatgattttcaagctcttcatgccact
+3040345/1
@@@DDDDDHDHDDGB>EGHDFGH>BHHCEGGIGHFH<GGIIDAFGIIIIG
@5526290/1
cttttattgaatagaataggaatgtcaggtgcgttaacttttggtggctt
+5526290/1
CCCFFFFFGHHHHIGHIIIJGIJIHJJIJHIJJGHIJIJIJJJJBFHIIJ
@3040530/1
ggcttctattagttcatctatattttttaaggaagtaagtgcaggggaac
+3040530/1
@CBFFFFFHHFHHIJJJJJJJJJJJJJJJJJJJIJGIJJIIJJJJJJJJJ
@2041860/1
ggtatattcatcctctcaaaataaaagaataatagctagctagaatatca
+2041860/1
BCBDFFFFHHHHHJJJJJJJJJJJJJIJJJJJJJJJIJJJJJJJJJJJJJ
@3514805/1
gttttattaaagttggatcattagcagaaatcctcattctttcaaaaaaa
+3514805/1
C@CFFFFFHHHHHJJJJJJJJJJJJJJJJJJJJJJJJJJJJJJJJJIJJJ
@2042627/1
gtgcagtatgttttccaacagtcataataaattcattagactgtcgatga
+2042627/1
@@@DFBDFHGHDFGHEIGGGGAFDBHHGHCHIIIIIGGGIGCBGGEGHAD
@7138279/1
gccgattagtgatatcagtcacctatcgtgataaagccgacaagtgtcat
+7138279/1
CCCFFFFFH?BFHHJJJGECFGIIIIJJG>GHIGGIEHGIAGHIFF8BFG
@4579275/1
gttcacactgttcctggctgagagtgattcgtcgcgcattctgttgtata
+4579275/1
@B@DDFFFHHFFHGIIJJIJJIFJAHIIIIECDGEHIIIIJEHFGHCGHA
@8260340/1
aacaagttccgttttttggagaggcaactcaggataactatagaggttct
+8260340/1
?@@BD?DDFAFHFIIIIIIIFII?AGGG<BGGHGHEH<GIEH9<?CCFHG
@6617324/1
gtaaaaagattattgtattttcttttagaactctttcaaagagttctgct
+6617324/1
CCCFDFFFHHHHFIJGIIJIIJJIJEHIHJEHGIIIHGGEIDH@FHIEII
@6617513/1
gtaaaatagcttgagaagccctttgttttccttcttttttatttttgc
+6617513/1
CCCFFFFA?DD8C>E;2AGB;;CGI93B?FEHII@EC?FBEH>DCG@F
@951021/1
caccaccacaacaagctgtaatgcttggaaggaagacttcaggtaacgaa
+951021/1
CCCFFFFFHHHHGIGIJJJJIJIJJJJIJJJJIJJJIJJIGIIHGDHHIJ
@494083/1
ggccaagatcagccgtgtttggtagaagcaggatgacacttaggtcgtgc
+494083/1
CCCFFFFFHHHHHJJHIGJJJJJJJJJJJJJJJIJJJJIJJJJIGHIGHJ
@6618411/1
cttatgtctaacacttcacacataaatcgataacaggctgag
+6618411/1
@C@FFADEFDFH?DDHGIJJI?DCFHGH1CDE=?CEEHGHE?
@2532550/1
gctgggaacaagaatgctgttaatgcctccaagcttaacattgattttaa
+2532550/1
CCCFFFFFHGHHHJJJJJJJJJJJJIJJJJJHIJJJJJJJIJJJJJJJJJ
@951787/1
gccattaataattaaatgaaaaatgaaataggttaaaatcactttttaac
+951787/1
@@@FDFFDHFHHHJIGGIIJJJIIIIIIJJHGFHHJJEGGHHHIJIHIGA
@4057124/1
ctccaattgcattccctttcacactagggacatgaggtgaaattattggt
+4057124/1
CCCFFFFFHHHHHJJIJJJJJJIIJIIIJIIJJJJJJHIGGGIJIJJJJ?
@4057340/1
ggcagcttttacctcattttcactcagaagaaataatatctcagcaccaa
+4057340/1
CCCFFFFFHHHHHJJJJJJJJJJJJJJJJJJJJJJJJJJJJJJJJJJJJJ
@4581167/1
ccagtaggtaaaaagattattgtattttcttttagaactctttcaaagag
+4581167/1
BCCFFFFFHHHHHJJIJJJJJJHHJJJJJJJJJJJJJJJJJJJJJJJJJJ
@496463/1
ctgttcctggctgagagtgattcgtcgcgcattctgttgtatatttatgc
+496463/1
CCCFFDFFHGGHDGIEIFHHIIEDCHHGIIGIIIGIFHIIGGHIIJGIJ>
@4060879/1
aggaaatcgatttttgaaacacctctgtcgaacagcttccacagcttgtc
+4060879/1
1::=BDFFHHHHHJJJJJJJJJJJJJJJJJJJJJJJJJJJJJHJJJJJJJ
@8264617/1
gaacaatgagtaagagcttgcaagaggtaacttctgtcttgaaatctgta
+8264617/1
@@@FFFFFDDFHHIIJFIJFIIGGG@FCCFHIJJJJJIDHCGIJJGEHDD
@6620125/1
ctttttttgacctacccttgccgatagcaataaggcctttggctttaacc
+6620125/1
?@@FFFFFD=FFHGIJJJJIJIIHIBECG4DCF>GCGCGGGGGGIDHIEG
@5531268/1
gtctcttctatgtctaggtttcctactgacagcaccacgagaactactat
+5531268/1
@?@DDDDDHHFHFHHGII<IFHI@DEBHEFFEEHEHDHBGBHIGEBFDF?
@4063181/1
cttggaaacaattttataattattggatatattcatgccacattccattc
+4063181/1
CCCFFFFFHHHHHJJJJJJJJJJJJJJJJJJJJJJJJJJJJJJJJJJJJJ
@498199/1
cacgatttcggcagcttttacctcattttcactcagaagaaataatatct
+498199/1
@@@DFFFFFFHH<FHIGFHIEDFHEGEGIGIGIIGEH@HEBEHEHHIIAG
@3521808/1
ctaggcatagggtgtcccacaatatcttgtttaagtggggaattaatagg
+3521808/1
CCCFFFFFHHHHFHIIJJJJJJJJJJJJJIJJJJJHIJJJJJJJJJJJJJ
@7726746/1
tggtagttgagtttggtgggtaggggttgtttccctagactgtggttgag
+7726746/1
@@CDDDDDHCHCFEEHEEGGEGGHIG:FHEFHHIIGEHIIG@3BF=CBCG
@7726806/1
cagagctaccttggcagctgctaattttgcttggtgtttgttttctccta
+7726806/1
@@@FFDDDAFHHBGGGGDFABA4FHEEGII@EGGCDBFBCGFHGG<@AHH
@3048270/1
ggcgttttggtgggcatggcctgcagctccctttttgcagcttcttcaag
+3048270/1
BCCFDFFFHHHHHJJJJJJIJJJJJJJJJJJJJJJJJJJJJJJJJJJJJJ
@3048835/1
gtcccattgtgtttaatacttctaaaaagtcatcaataatttcgaaagga
+3048835/1
CBCFFFFFHHHHHIJJJJJJJJJJJJJJJHHIIIIJJJIJJJJJJIJIII
@7146113/1
ctgctgtggtctctgctgttgctgaggctgt
+7146113/1
@CCFFF?;DCFFHGGEBFAFIFHB>FEFCGI
@3049829/1
ctcattttcgctcagaagaaataatatctcagcaccaattttatgatttc
+3049829/1
CCCFFFFFHHHHHJJJJJJIJJJJJJJJJJJJJJJJJJJJJJJJJJJJJJ
@5536559/1
ccattattgtgtactatcttcaaagagaaaaagtgcaatactagaatttt
+5536559/1
CCCFFFFFGFHHHIJJJJJJJJIIIIJJIJJJIEHGGGIJJJJGIJJJJJ
@3051215/1
ctgagctttataaaatgcagtggccgacacatcaatattaagcatcatct
+3051215/1
CCCFFFFFHHGHHJJJJJJJHIJJJJJJJJJJJJJJJJJJJJJJJJJJJJ
@2540858/1
caaaatttgttcacactgttcctggctgagagtaattcgtcgcgcattct
+2540858/1
CCCFFFFFHHHHHJJJJJJJJJJJJJJJJJJJGHIJJJJJJJJJJJJJJJ
@960179/1
tgacggactgatggaatccaaaccatacttcacgaccacctccaagagga
+960179/1
CCCFFFFFHHHHHJJJJJJJJJJJJJJJJJJJJJJJJJJJJJJJJJJJJJ
@6625322/1
cagaattttcgtttggagcaaatacaatgt
+6625322/1
?@;1A;DDFDHADGA1AEGIA@<CHI<9?9
@8272827/1
gccagtaggtaaaaagattattgtattttcttttagaactctttcaa
+8272827/1
CCCDDEFFGFFBDIGIIHIHIIIGIHIIGHHGGIGIG@BHI<GIIIC
@6045315/1
catcattcattttcttcattgtaacttggcccgcaacaattgtacacaac
+6045315/1
CCCFFFFFGHHHHGJIJIIJJHJIJJIIIJJJJIIJIGHIIJGIGGIJJJ
@8273290/1
caatcttcaattgttttaaagcacatttggctgcggtacatttagctatc
+8273290/1
BC@FFFAFHGHAHFGFHIJBHEAAGII9<4?GGGGIIBGH@9D<DHICED
@2544239/1
caggggaacgagaaccaatttcttttttaaaataatcagcaaaatccaaa
+2544239/1
C@CFFFFFHHGHHJIJJIHJJJJJJJJJHIJIJJJJIJJIJIJJJJJJIJ
@8273954/1
ctccttgaatgaatttttcattcctccatactccttgtcttacaggtacc
+8273954/1
@@@FFFDFH?FFHEEIIIF4CHIIIIG@HHIIIIIIIGIIIII@GE?GCD
@7732485/1
cttgaatgaatttttcattcctccatactccttgtcttacaggt
+7732485/1
@@@D?DBDHGDFHIIE4<EII>HHGIGGIGIG<<9?B<F@CDCD
@5084139/1
gttgggattcattatccattctcccctaggctttgctttaggatcatcat
+5084139/1
CCCFFFFFHHHHHJJJJJJJJJJJJJJJJJJJJJIJJJIJJJJJJJJJJJ
@8275973/1
gcttgctgttttgtagaagccttaccttcagctgagtg
+8275973/1
CCCFFFFFFHHFHIGGDEGICHIJJIIBHIIIIGD=?C
@5544147/1
ccgctgtgtctctttctttttttgttagactgatttgatagagcacggaa
+5544147/1
?@@ADDDAA?<?AEBGH@FEH<FHCFHIIBHG??BDHGE>AFGG9?AG@;
@4073323/1
ggttatatggtgattgatgccattcaactttgcattaactttctgtagta
+4073323/1
BCBDFFFFFHHHHGHHIGGIIJJIIJIJJIIIIIJJJJJJIIIJJFGGDH
@8276880/1
ctctaattaagtaaaaactataaaaataataggctttttaaaataataca
+8276880/1
CCCFDFFFHHHHHJGEEIJFHIIGGEGGGIIJIEIGIIHIIJJGEGIJIG
@5544838/1
gagctatagtagttgaatggctggttttcaccaacattccagctagttgg
+5544838/1
@@BFFFFFHFFHHJJIIJIJJJJJJJJJIJJJJJGGIJIIJIJJJJFHIJ
@7735352/1
ctggcattttcctgtgactgatttttcttcaacatcaacaaatgtcactt
+7735352/1
@C@DDDDDDHHHFIIIIGHGJIIGIIIIIH@HH<;@EGG@HBFGHI<FGH
@504632/1
ctccaatcgcattccctttcacactagggacatg
+504632/1
=??;DDB:DD?D@2<<2<<<AFFCEBCB;1?89C
@7150050/1
aagtctaaatagaccttcagggtcattatgggcttctattagtt
+7150050/1
@@<DDDDFAF>FFHFGIC@EAE<ACH>FHHDGE;GHEDBABD?F
@505218/1
gctttttccgttgggattcattatccattctcccctaggctttgctttag
+505218/1
CCCFFFFFHHHHHJJHIJJJJJJJJJJJJJJJJJJJJJJJJJJJJJJJJJ
@8278512/1
ctccaaggtctccttgaacaaatttacctaaagcaacaacacaattgtcg
+8278512/1
@@@FFFFD=DFD?FGHGG3AFGEEF@@9AEGE>?E3C??F8B;F>@0?9?
@6628298/1
catcagtttgagatactgtaatgcatt
+6628298/1
@@@DD>DDBF?F8CA@G4?3AEBA<><
@5546648/1
cgcttctataccaccatcaaggaaaagtgcacccatcaaagcctcaaaac
+5546648/1
?@@DFFFFHFHFHHBGHGHAEHEGGGC9CHHGIIIIBEHIEEHIGIGB?9
@1463571/1
tgagtaaggagttgaaggattttctaaagctttgaattcataagttggtt
+1463571/1
BCCFDFFFHHHHHJJJJJIJJJJJJJJJJJJJJJIHIJJIJIJIIIJJHJ
@2550626/1
atttcttttttccaaattgcctctccattcaattgaagaagcaatttctt
+2550626/1
@BCFFFFFHHHHHJJJJJJJJJJJJJJJJJJJIJJJIIJJJJJJJJJJJJ
@8280769/1
gttaacttttggtggctttattatattactcctaattga
+8280769/1
CCCFFFFFHGHHCFHGHJJ<EHFIHIJJJIJJJGGGGDH
@963216/1
tatttttttatttttctgcgactgtctgaatcagaatctgatttatcatt
+963216/1
CCCFFFFFHHHHHJJJIJJJJIIJJJJIIJIJIJJJJIJJFHIJJJJJJJ
@963317/1
cttgttttgcttctttttttgacctacccttgccgatagcaataaggcct
+963317/1
B@CFDFFFHHHHHJJJJJJJJJIIJHHGGIJJIJJIIJIJIJJJJGHIJJ
@963352/1
ggtgaaaagaatgatcttccaactgtcacaaacctgttagcagctggttg
+963352/1
@@@DFFFFHHGHHIIIJJJGIIJJIIJJJJJFGAHIJJJGIGHIIIIIHA
@3056668/1
gaagtaagtgcagaggaacgagaaccaatttcttttttaaaataatcagc
+3056668/1
@@@FFFFFHHHDHEGIGGGGFHGGIGIGIGIGIIJJJJIDHIJJGHGGIG
@964629/1
cttgaacttcatttccaacaggtagtaagtgatcattaagttcgccgatc
+964629/1
CCCFFFFFHHHHHJJJJJJIJIACGHIJJHHEIJIJJJJJIJJJIJJJJI
@7740427/1
tttaaactgcccttctgacacaccatctctgtaaaagag
+7740427/1
@@@FFFFFFHHHDGGI<HBHG@GG=DF9C?9?F4:EDC3
@2552500/1
aggtgatatatttttacatctgttataaatgtaggaagttatcaagaaat
+2552500/1
=@@=BDFFHHHHHJJIJIJJJJJJJJJJJJJJIIJJJJHIJJJJJJJJJJ
@5088403/1
agcctgtataaaatacaaggaagacagacagcctgcctccaaagagaagc
+5088403/1
CCCFFFFFHHHHHJJJJJJJJJJJJJJJJJJJJJJJJJJJJJJJJJJJJJ
@6050543/1
gctttctaatgtttcttcatttaaaaccgctgtgtctctttctttttttg
+6050543/1
@@@FFDEDDHF<AACGICIEHGEICHHB@FH:EGIBAFDFHGGGGHEEGE
@8282992/1
gtctaagttaaacaattagtaacaaaaaagatttaaattatttttttttt
+8282992/1
@@@DDBEADCF8B<;GEEHF4CHFG9?A<CC@CHD<@DHGEGAGGEAHB<
@3058025/1
cggtacaatgtaatatgagttttctttgttttcaaaggctctaactaaaa
+3058025/1
BCCDFFFFHHHHHJJJJJJJJJJJJJJJJJJJJJJJJJJJJJJJJJJJJJ
@5089591/1
cttcactggaaacagctatggtaacatctcgtttcattttgctttgactt
+5089591/1
CCCFFFFFHHHHHIJJJJJJJHIHHFHJJIJIJJJJJJJJJJJJJJJJJJ
@7742564/1
cttaatttcattttgtatttgtctaagacatac
+7742564/1
@@@FFF?D<<C4AD?EAFIGIHHEIHHG>FD4A
@7742880/1
gtagaattacagaataactcatgaatgctttctaatgtttcttcatttaa
+7742880/1
C@CFFFFF<FDDCEG>GGIH@FABEHGHIJJIIIGIIEHGHCHDEGGIFH
@5553060/1
cgcgcattctgttgtatatttatgctcacttcaccaacattcatgaataa
+5553060/1
CCCFFFFFHHHHHJIIJJJJJJJJJJJJJJJJJJJJJJJJJJJJJIJJJJ
@5553890/1
gtaaatttatcgcaaggtaacgtaaaacaatatctattcaacaaaggaat
+5553890/1
@CCFFFFFHHHHHIIGEGHIIIJGHJHFHIGIIIJBHIFIHHGIGIJJJA
@2555809/1
caaatttctatttccgattatttttcctttgatgctgctcaatttacctt
+2555809/1
@@@DDDDDHHHFFABGHIIEIHHIGGHHGHIGIIIGIIIIBGGGIGDHII
@7744375/1
attactaccaatactttaagagcatttattgcagcttctttctgtgcatc
+7744375/1
CCCFFFFFHHHHHJIIJHIHIJIGIGJJJIJIJIIJJJJIJIIH@FBFGI
@7156162/1
gtgatatgatatgggttgctgtttacaccaacgataaaatcaggctttat
+7156162/1
@@CFFF<DAFDFDHBAFFGG@DCHGEAEFCAFGGDCA@FEHFCGIIIIGC
@7156203/1
ctgcaattcttggttcaagatcattttaaactgcccttct
+7156203/1
?@@ABDABF?FA8<CHGE??EAGH@HIF<DDGFG9CFGEE
@7157413/1
gtcactattaaagttgatttgtcttatagacttgacaattttttcttttc
+7157413/1
BB@FFFFFHHHHHBHIIGJJJHHJJIJIJJIIIIIJGDGFHHHIGHCDGB
@968313/1
gtgttcaacaaatctcttaatgatatcagtcagcttacaagccttagtaa
+968313/1
@@@DFFFFHHHHFJJJJIJJFHIGIHIIJIGHHGIGHJIIFHHHIJJIII
@3062839/1
ctggtattatgagtgttacttctcatcctaggacgtccacctcgaactga
+3062839/1
@@@FFBDFGHHHHCFHIJJIIJJIIJIIDHIIJIHGHGIJIJGGIIGIJE
@6633879/1
cattgggtcgccatacctaaaaccgtatctccaaccctcttcacttc
+6633879/1
@<@DDDF;BDFF<FAGGCEGI>HHHDHEHIIGIFF@FH8DGHGIIGC
@3535195/1
ctctatttcattgtgcattaatctatagaaaattttccaaacagtattta
+3535195/1
CCCFFFFFHHHHHHJJJJJJJJJJJJJJJJJJJJJJJJJJJJJJGIJJJJ
@7160983/1
cctttgccaaatacttcaactgtgactctaactcttcttccatccgctag
+7160983/1
@@CFDFDFFHHHFBF>FEGHJ@CFIIDHGIIGGIGHEH@CEFIH;DGGDI
@7161021/1
tcttgaagttggttcagctgtagtctgtctgcatctgtatatgccctagc
+7161021/1
?@@=DDDFDHHHAAEAHEB><AFAHHIG>FGBBDGIHC?B<<CF?A>FEG
@5095420/1
atatttaacacacattttgtaaataattttcttaactttacacatttaag
+5095420/1
CCCFFFFFHHHHHJJJJJJJIJJJJJJJJJJJJJJJJJIJJJJJJ@GIIJ
@6057632/1
ctcttggacaagttgttatattagtcactttatatgttcttttaacactc
+6057632/1
CCCFFFFFHHHHFHGHIHHIJJJJFHIIIIIIIIIJGIIIJJJIIJJJIJ
@6634844/1
gccacattccattccatgatttattaaacccgatgctagctttcttaaat
+6634844/1
BCBFDFFFHHGGHJJJFIEGHHIIIJIJJGEGBHEEGGJJJJIIJIFIJB
@6058405/1
aaatctttgaataacttcagctaggccaggtgaaagatgccggaagtatt
+6058405/1
CCCFFFFFHHHHHJJJJJJJJJJJJJJJJJIJJJJJJJIJJJJJJJGIJJ
@8292030/1
ctcatacttaatccaatgacatggggaagtcaattgctaatattgccatc
+8292030/1
B@@?DFFFHHHGDFHIEIGIIECHGDBGGBFIHICGGGIIFCIG>DGEHH
@6058951/1
ctgtatttcctgtgatcttgtctaagattgctttcgctgcggcatgcttt
+6058951/1
CCCDFFFFHHHHHIIJJJJIIIJJJJJIJJJJJJJJJJJJJJJJIJIJJJ
@5558024/1
cttttcccaaaatcataccattagatttattaatttgctcaggagaaatt
+5558024/1
@@@FFFEBHDHHHGGGHHIIICHEHGGGCHHIHCFHI@CGHIGII8:DB@
@5558435/1
tcatgttataacattatgcagttcattacctaagatatttgttatgatct
+5558435/1
@@CFFFFDGBHHFIJJIIJIJJJJJJJJJIIIGGGIJJIIIIGIHIGIII
@511864/1
tcctagaatcccacatggcaggaagttttctcacaacttaggttatgcga
+511864/1
CCCFFFFFHHHHHJJJJJJJJJJJJGHIJJJJJJJJJJJJIJDHIJJJJJ
@7164041/1
gccaacattgaccctaggcaaggtacagcctcaccacctcaaccgaacac
+7164041/1
@CCFDFFFGGG8FFEEBEHECEHEFGBEDHJIJJIJJIIIDGJIBFHIID
@7755920/1
ctggtgatatcctcgggaaaattaattt
+7755920/1
==1BAB??CFHHAHEGB6FGEHGEBBH@
@512383/1
catgtatccttttgggcggtaccatggtataactatcttattgagataat
+512383/1
@@CFDEFFHFHHHAGIIJIDHHGJJJJFIIIGIHJJJIJJJJIJIJJJJJ
@970045/1
gtcgatgaagagggttaactttataatcaatcggcatttctttcagacca
+970045/1
CBCFFFFEHHGHHJGHJIHIJJJJJJJJJJJJJIJJJJJJJJJJJJJJJI
@512609/1
ctttgcgacaatttgttctcttctgttgtttcaattttggcagtatgcaa
+512609/1
@@@FFFFFDHHGHJIHHIJIIJIGIEGGGHIIGAGHIIIIIIGJIIGGGI
@8295960/1
cttggttcaagatcattttaaactgcccttctgacacaccatctctgtaa
+8295960/1
CCCFFEFFDHHFHJIJJJIIGEHJJIIJIJJJ@IIIJEIEGIEGHIJHIJ
@7757950/1
atcaactgagaggccaaactccttcaggcatgggtcactattaaagttga
+7757950/1
@B@FDDFFHGHHHIIIJEGEHC<EE9BF>FCCCGFHIJD9D<9DGII>FD
@7169062/1
gtttgttgattttcaaaatgaatatgacagtataaaaagccctaagttat
+7169062/1
@@@DFFFD?DHBHE>FEHBHAFEHEIIJECC@HIIGGIIFHIAHF>?FGG
@5564452/1
gtgcttctgtaaaacgccaataattgttctttcatgatactctca
+5564452/1
@BBFFDFFHHHGHJJJJJIIJJJJJJFHIIJJJIJJGJJJJJJJJ
@1477899/1
ggatgtagataggctggcctgcttgtggaaaaccaccacaaatccacttg
+1477899/1
CCCFFFEFHHHHHJJJJJJJJJJJJIJJIJJJJJJJJJJJJJJIJJJJJI
@971650/1
ctccactgaaccaaatcggctccttgaatgaatttttcattcctccatac
+971650/1
CCCFFFFFHHHHHJJJIJJJJJJJJJJIIJIIJJJJJGIJJIJJJJIJJI
@3541631/1
ccaactcatactgtcttcagcctcatgttataacattatgcagttcatta
+3541631/1
CCCFFFFFHHHHHIJJJJJJJJJJJJJJJJJJJJJJJJJIJJJIJJJJJI
@7762373/1
ctaggacgtccacctcgaactgaaggag
+7762373/1
@@<DDBDDFHFHGIJIGECFHEGEIFBF
@6062029/1
cgactgatgatttgaggttcttgtggaattgtgacactttgatgttgtaa
+6062029/1
CCCFFFFFHHHHHJJJJGHIJJJJJJJJJJJJJJJJJJJJJIJJJJJIII
@7762943/1
cgctcaaacatgcaaatgtgacattattgactaaggccgatctgaggtct
+7762943/1
CC@FFFFFHGGDHBG>FHFGIJJIJ9EDHHFAHG9GHIG@AGIBE4@BFH
@7171836/1
ctcttggcaatttttttcgatttgccagtacctatttctttgtgtcggaa
+7171836/1
@@@DDDADD<DF>@GA<GGB?DFECFAH>F?DDHI4?D<D>FB@FGFB0;
@6640927/1
ccttaccttcagctgagtgagttaaaacagtacatcgcacaacaaacact
+6640927/1
CCCFFFFFHFFFHJIJJIIJIHGGGHJHIJGHCEGAGIFGGHFHGIIJJJ
@7172817/1
cacagaacggttgccatatagccttaaaagggcaccccaactagttatgt
+7172817/1
BC@FDFFFG@DDDGIGGEECHEGIJJJIIGGIIJ=FHEHIGIGB<4CBDC
@3544052/1
catactttatcgtaacggtcatttctttttcttgatctctttcattatcg
+3544052/1
CCCFFFFFHHGGFIJJJJIIJJJJJJJJJJIIJJJJIJJJJJJIJJJJII
@7765182/1
cttaatttcatttacctttggcacattgcagttgctatcatacattctta
+7765182/1
CCCFFFFDHHHDFGJGJIIIIJJJIIIIIIG@HHIJIJJJJJIIIJJJJJ
@7765358/1
ctgggtttaaaatcttcaataacattactcatttctgataggttctgcaa
+7765358/1
CCCFD;DDFHFHHGBGGIIHAHIGC@EHIJGICGGGHFFADGFHECGHGC
@7765850/1
cctagacttgtgcaccagctaaagaagacttatctttaaac
+7765850/1
@@@?DDE>F>FFHC@HEAB>D9FHGCFHAFHCEG49?EDH?
@7765946/1
ctccaattgcattccctttcacactagggacatgagg
+7765946/1
@@@DFDEFHHHADGEHJIIIGHHGGEIIIGBA@F?EC
@5569752/1
agggaattctaagagggtacacaattcaggcactaatgtctcttcaaaat
+5569752/1
CCCFFBEEGGGHHIJIJFGHIII1CHIIGGHHJJFFFE:DFFGHI>BGCF
@974154/1
gttccagagactcgtccaatcagattgaaaaaaacaagttgtataacaca
+974154/1
CCCFFFFFHHHHHJIJJJIJJJJJJJJJJJJJJJJJJJHIJIJJJJJJJJ
@974601/1
ctccggccaagatcagccgtgtttggtagaagcaggatgacacttaggtc
+974601/1
CCCFFFFFHHHHHJJJJJJHIHJJJJIJJJJJJJJJIJJJJJJJJJJJHI
@7177609/1
tcccgatcgcttggctttagcactgcatctacaca
+7177609/1
@@@FFFFFHHHGHF>CGG@HE9CFH>GHGHIG9B?
@5572763/1
gctgctatgagtactatcatcagctggtgtagaattacagaataactcat
+5572763/1
CCCFFFFFHHHFHIJJJJJJJJJJJJJFGHIJJJJJJJJJJJJJJJJJJJ
@7178287/1
atcacatagcttcggccacttctttgaactaagtacagcgaaattcttat
+7178287/1
CCCFFFFFGHGHGIH<GHIJEIJJJJIJJJIJIGGJGDGGHJ@GIIIJJJ
@7178971/1
cttccacagcttgtctgtaattgcga
+7178971/1
@@@DD?DDHBHHFFEIII<?4ACFE:
@6066270/1
cgcattcattaagattagtattaactgttaatctaaatattcaaactgtc
+6066270/1
CCCFFFFFHHHHGIJIJJHIIJJIJJJHIJJJJJJJJJJJJJJJJJJJIJ
@976926/1
attcttacaaacagaatccttaactgtccttctaacctgttcttcttgaa
+976926/1
CCCFFFFFHHHHHJJJJJJJJJJJJJJJJJJJJJJJJJJJJJJJJJJJJJ
@5574002/1
ccctgattacttcttctcgaggtggctgcagtttccatatcatattatac
+5574002/1
@BCFFFFFHHHHHJJJJJJJJIGHIJJJJJJIJJJJGJJJJJJJJJJJJJ
@6645566/1
gctcacttcaccaacattcatgaataatggaaaatcacatagcttcggcc
+6645566/1
C@CFFDFFHGFHHIJGCHIIGGEG4CFIGHII>EBGGIGHIGI9?D:DEB
@7180645/1
cacaagaaaaaaggttcttttacccccttcagaatataatagtttcaatt
+7180645/1
@@CFDFFFDHF<FGGIJIJGIIIIJGIIJIIJIJGIJIIJJJBEGEG@CG
@8311807/1
cctttctttccttttttgcccatta
+8311807/1
@@@DDDA??<:?FHBEHIIIC>FC>
@1481994/1
gctgcgtggtattttgaatctgaataccatactttttgaggtaatagtcc
+1481994/1
CCCFFFDFHDHHHJJJJJJJJJJJJJJJJJJJJJJJJJJJJFHIJJJIJJ
@5576991/1
gtttttgagctcatacttaatccaatgacatggggaagtcaattgctaat
+5576991/1
C@CFFFFFHHHHHJJJJJJJJJJJJJJJJJJJJJJJJJJJJJJJJJJJJJ
@7183091/1
gctgacttgggaggtttggtgcccgcccgccatattgtagctttgg
+7183091/1
@@<?BDE?HHHDHIGHEHGFGE;FHGIIIIIIBBF>D8B>FGCG99
@5577614/1
ctatgttctatttctgcttctctaggatcaacagcaggatctgcaatttt
+5577614/1
CCCFFFFFHHHHHJJJJJJJJJJJJJIJJIJJJJJIJJJIIIJJJJJJJJ
@6070020/1
gctcacttcaccaacattcatgaataatggaaaatcacatagcttcggcc
+6070020/1
BC@FFFFFHHHHHJIJJJJJIIHJJJIJJJJJJJJJJJJJIJIJJJJJIG
@7184833/1
tccgacgacactttttagtaccgggcttactaaggg
+7184833/1
@@@FFDDFFAHFDHEGIIEGHHIB>GADGID?DB;8
@7185296/1
gtgtttttgagctcatacttaatccaatgacatggggaagtcaattgcta
+7185296/1
@@@DFFFFHFHFGGCFHIGIIGG9<EFGHHHEHII?AGHGDCEABGGGIJ
@3555434/1
catactccttgtcttacaggtaccggtctttctcgataatcaagtgttgg
+3555434/1
CCCFFFFFHHHHHJJJJGIIFIGIIGIGIIIGHIJJGIHIIJGHBFIIGI
@6651895/1
cataatgagatcaagtttttttcgaatcaaat
+6651895/1
@@@FFFFFH<A:C@EHFGJEGBCFG@HGG>GH
@5580680/1
cttctttctgtatcaactgcagcctcttttaccattgtacgagtttgagc
+5580680/1
CCCFFFFFHHHHHJJJJJJJJJJJJJJJJJJJIJJJJJJJJIJIJJJIJJ
@5582138/1
ctttgttttccttcttttttatttttgcaaataatccgtgcagtatgttt
+5582138/1
CCCFFDFFHHHHGJJJJJJJJIJIJIJJJJJJJIJJIJHIJFIHJJJIII
@5582390/1
gaaataagtctagttctcttatagtaaaattttgtggtaagttttcttcc
+5582390/1
@@@DDADBADFHHECFBGIGGHGICDHC@HGHIDAFFHCCGCFDHHEGGH
@3558794/1
catgactcatagcttggaggagatatgatttgtctctaaatgaataatgc
+3558794/1
CCCFFFFFHHHGHHIGGHIJJJJGGIIJJJJJJJIJIJJJIJJJJJIIIH
@3559004/1
cactttgatgttgtaaggtgctgaggcaagtgttgggattttgaccatct
+3559004/1
CCCFFFFFHHHHHGGHJIEGHJIJJJJJJJGHIIJJJJJIIJJJJIJJJJ
@6655463/1
cataaccgtacttcatatcattgataattactgtagatgagtaaggag
+6655463/1
?@@D?DD>FHDHHJGJJIJ@B@HHI@FHHC@CBCGEGFH?DBBF<?0?
@986687/1
gcacactaaatcaccacagacctgttctaacttaaagctgactttagtac
+986687/1
CCCFFFFFHHHHHJJJJJGIJJJIJJJJJJJJJJJJJIJJJIJJJJJHII
@3559801/1
ctgacttgaacttcaccagatctagtaaatattggaaatggacaaacctt
+3559801/1
CCCFFFFFHHHHHJJJJJJJJJJJJIIJJJJJJJJIJJJJJIJJJJJJJJ
@3560495/1
cgtggaagtaagtggtctttcatttaatgttttttgaaaagcctcacttg
+3560495/1
BCBFFFFFHHHHFHIHIJJJJJJJJJJJJHIJJJJJJJJJJIJJJJJJJI
@6656458/1
tgcagggaattctaagagggtacacaattcaggcactaatgtctcttcaa
+6656458/1
@@<DDDDFFH?HHIBHIJJIAFHIICC>A<F>?DEGEIDIB?B>GCGGIG
@6076824/1
cttgttttgcttctttttttgacctacccttgccgatagcaataaggcct
+6076824/1
CCCFFFFFHHHHHJJJJJJJJJJJJJJJJJJJJJJJJJJJJJIJJJJJJJ
@6656681/1
ctactaattaatataggttacttcgcttatctctcttgacagccctatac
+6656681/1
@?<DDDFFGHDFFBHEHFIEADGHIIIIIIEGGGHCGGCGGIGIGICHID
@1485327/1
tgcaattcttggttcaagatcattttaaactgtccttctgacacaccatc
+1485327/1
CCCFFFFFHHHHFHJJJJIJJJJJJIJIIJJJJJJJJJJJIIIJJJIIJJ
@6657582/1
gccaagatcagccgtgtttggtagaagcaggatgacacttaggtcgtgca
+6657582/1
CCCFFFFFHHGHHIEHFHIJIGHGGIHJJJIJIJJIGIIIEIIHIJHBHC
@5586233/1
ctcatgttataacattatgcagttcattacctaagatatttgttatgatc
+5586233/1
@C@DFFDEDFDHGGIIJIIIJJEFFHGIIIIJJJJIGEEFFGIIEIGBFH
@6078772/1
gagctacaacatctattgttggaaaaatcaggggaaagaagacagaaaag
+6078772/1
CCCFFFFFHHHHHJJJJJJJJJJJJJJJJJJJJJIIJJIJJJJJJIJJJI
@5588926/1
ggcttaagagagaaataaagagagaaatagaaaataaatatataaaaaaa
+5588926/1
CCCFFFFFHHHHHJJJJJJJJJIIIGIIJJJJJJJJIJJJJJJJJCHJJJ
@3564724/1
ggctgttgttgccactgctgctgctgaggctgttgttgcctctgctgctg
+3564724/1
@@@DDDDD:DB?CEBFGEIF<F>HFD<<888CFB@FDBB@<FG<BFF9??
@3565012/1
ctcatgttataacattatgcagttcattacctaagatatttgttatgatc
+3565012/1
CC@FFFFFHHGHFHIGIJJIIJIHJIJJJJJJJIJIJIJJJJJJIJJJJJ
@5589674/1
gtaaatttatcgcaaggtaacgtaaaacaatatctattcaacaaaggaat
+5589674/1
CCCFFFFFHHHHHJJJJFHIJJHIJJJJJJJJJJJJJJJJJJJJJJJJJI
@5589744/1
ctaacttaaagctgactttagtacatcgcctggagacatgactacacaac
+5589744/1
@@<FFFFDHFFFFGBHGHJGIHCFHDDFHGJJJGGGGGDHIJJIGJGHIJ
@1490495/1
tatgactcccaagctgctatgagtactatcatcagctggtgtagaattac
+1490495/1
CCCFFFFFHHHHHJJJJJJJJIJJJJJJJJJJJJJJJJJGHHIIIJJJJJ
@6082053/1
gttcatctatattttttaaggaagtaagtgcaggggaacgagaaccaatt
+6082053/1
@@@DDDFFHH?HHJJJJIGIJHIIIIJJDEEHGEGGIIFHIIJJI=CGHI
@6082545/1
taggctttgctttaggatcatcatctggattttgaataggaaatttgata
+6082545/1
CCCFFFFFHHHHHJJJJJJJJJJJJJJJIJJJJJJJJJJJJJJJJJJIJJ
@6083130/1
ggcattccagcatcattactaattttttgcaattgttgagtgaagtttct
+6083130/1
CC@FFFFFHHHDFFHIJJJJJIGIJIJJJJJJIJJIIJJIGHIJJHJJJJ
@3567729/1
gtcgaatactctgagcttgctgagcgactaatgccactgtgtccaca
+3567729/1
CCCFFFFFHHHHHJJJJJJJJJJJJJIJJJJJJJJIJJJIJIJJJJJ
@1492496/1
gtgcagtatgttttccaacagtcataataaattcattagactgtcgatga
+1492496/1
CBCFFFFFHHHHHJJJJJJJJJJJJJJJJJJJJJJJJJJJJJJJJIIJJG
@7199398/1
ctcccatctgcatccttcttttccggaaagaacctagtgtgatggcgttt
+7199398/1
@@@FFFFFGHHHGEHGIJIJJJFHGIJJIHGGHIIIIBHGIEGGII>DBH
@5594242/1
ctcgaggtggctgcagtttccatatcatattatacctgaaggcttttggg
+5594242/1
CCCFFFFDHHHHHJJJIJJJJJJJJJJJJJJJJJJJJJIJJIJJJJJJJJ
@3570935/1
aatattttgataacgtggatgtagataggctggcctgcttgtggaaaacc
+3570935/1
@CCFFFFFHHHHHJJIJJJJJIIJJJIJIIJJJJJJJJJJJGGHFIJJJJ
@1495367/1
aaaaaaaatatccccaatagaccatgttggagtcaagcgtgtgaaagtat
+1495367/1
CCCFFFFFHHHHGJJJJJJJJJJJJJHIIJJJHIJJJJJGHFHIJJJGHI
@998112/1
ccaatcttcaattgttttaaagcacatttggctgcggtacatttagctat
+998112/1
@@CDDDDDHHHHDEFEGHIIJJIIHGHIIG@FGGGHGHEGHGGII<FEHI
@998718/1
gaaattattggtatttcttttttccaaattgcctctccattcaattgaag
+998718/1
CCCFFFFFHHHDFHJJJJJJJJJJIJJJJJJJJJJJJJJJJJJJJJJJJJ
@6087462/1
ctactacctttatattcactgtaaaatcaactgatatatatatataacgt
+6087462/1
CCCFFFFFHHHHHJJJJJJJJJGIJJJJJJJJJJJJJJJJJJJJJJJJIH
@1496444/1
ctcattacaacatccagggccattatcgcatcatacggaatttgccgagt
+1496444/1
CCCFFFFFGHHHHJJJJJJJJJJJJJJJJJJJJJJJJJJJJJJJJJJJJI
@999383/1
ttctttcaaaaaaaactattcgtaggagtaaaacgtaagtggaagcataa
+999383/1
@@@DD?DDHFBBFHGGGFHDGI:?DHBBDBDGGEI8?DH=FHCBGCGHEE
@5596925/1
gttattaaatgagggcattcatcttttcttttgtaaattacttcaaggaa
+5596925/1
CCCFFFDFFHHHHJJJJJJJJJJJJJJJJJJJJIJJJJJJJJJJJJJJJJ
@1496947/1
cttcatgccactgatttatgtcccaatggtccacacctttgtcaccacta
+1496947/1
CC@FFFDFHHHHHEIIIGIIJJIJJJJIIHHHIJJJIIJJJGIJJJJJJE
@1001500/1
gttcaacttctttggtgtacagaaatatttcggcttctgcttccgttcca
+1001500/1
C@CFFFFFHHHHHJJHIIIJJJJJJJJJJJJIJJJJJJJJJJJJJGIJJJ
@7206374/1
atcagaataaccgctacagttgtgttttccacaaataaagcatgggattt
+7206374/1
CCCFFDDDHFHG>GBFGGIHHGGIFHHAGDFGEGHI@DGHIGGHIIBDGG
@1003109/1
gtccgactgatgatttgaggttcttgtggaattgtgacactttgatgttg
+1003109/1
CCCFFFFFHHHHHJJJJJJJFHIJJJHJJJJJJJJJJJJJJJJJIJJJJJ
@1501990/1
ctagtttttcaggtttactgaacttagctgtctctggttccaattctaac
+1501990/1
@@@FDFFFDFFHGEFHGIIGHIIIJIIIICHHIIJIF?FHIDAGEEGIHG
@1004606/1
gggtgagtaatctctgtatcaacaactgtaccagccggcacattcatatt
+1004606/1
BCCDDFFAFHHHHJJJIIJJJJJJJJJJHIJJIJJJJJJJJJJJJJIJJJ
@1005042/1
gtgctccaattgcattccctttcacactagggacatgaggtgaaattatt
+1005042/1
CCCFFFFFHHHHHJJJJJJJJJJJJIJJJJJJGHJJJIJJ?FFGHJJIJJ
@7210096/1
gtggtctctgctgttgctgttgttg
+7210096/1
=??D=B:?AB<C8AG9@FA?F<3A3
@1503332/1
gcttgctgttgttgttgctgctgctgttgttgttgttgaccccatggttg
+1503332/1
CCCFFFFFHHHHHJIJJJJJJJJJJJIJJJJJIJJJJJJJJJJJJJJHIJ
@1006322/1
cagtaattgaaacaagtcagggaagagatgctgctgagtactgtccttac
+1006322/1
CCCFFFFFHHHHHJJJHIJJJJJJJJJJJJJJJJJJJJHHIJJJJJJJIJ
@6095334/1
cttccaacacgttgaactaaacttggatcagtagtggtatcaatttcttc
+6095334/1
@BCFDFFFHHHHHIGEIJJIIJJJJJFGIIJJIJGGI?FHHIIJIIJJJI
@1505739/1
cataattcgggccttaactttagtgaactggtcatcaactgagaggccaa
+1505739/1
?@@DDADEDDADDFGGEHIIEHEHICFGIIDDGEHIIIFICHGIICHCHI
@6097438/1
ctttgtttttactcctttttcaaaaccttcttccagcatagcttcaattt
+6097438/1
CCCFFFFFHHHHHJJJJJJJJJJJIJJJJJJJJJJJJJJJJJJJJJJJJJ
@1508707/1
ctttcatgaggaaggccctcttcattttcggtttcgtaggcagg
+1508707/1
=?@?DDDDDHFFFGGEG;AGHIEGEH<C?GGIBAEGBGHCDGCB
@6100520/1
ccaatgtttctagcctttcataattcataacgtcattagcagagctcgct
+6100520/1
C@@FFFFFHFHDHGHIIIIIIGDGHGEIHIIIHHIIIIIIIIGIIIIIIG
@1509816/1
ggggaagtcaattgctaatattgccatcaacgttcactgtctataaaaat
+1509816/1
CCCFFFFFHHHHHJJJJIJJJJJJJJJJJJJJGIJIIJJIIIJJJJJJJJ
@6100898/1
atggattttcacagcattatgacagtcttcaatgattagaaggtttattc
+6100898/1
CCCFFFFFHHHHHJJJJJJJIJJJJJJJJJJJJJJJJJJJJJJGIJJJJJ
@1013490/1
ctttggtgtacagaaatatttcggcttctgcttccgttccaccctttctg
+1013490/1
?@=DDDA?=ADDHEGEFBBBDHB?<?@9CB<B?CBGFE9;DF;?FFFFHC
@6102389/1
ctgggaatcctttgtgagccacatcaatgttaaggaatggtttccaacca
+6102389/1
CC@FFFFFHHHHHJHIJIIJJJJJIJIJJJIIJIJJJJJJGHHIJJJJJJ
@1512336/1
gcccttatcaacatacagagcaccaagaaaagcttctaaaagatcagccc
+1512336/1
<@@=D?D?FHDHHIIA?FD9?FGGBHH>AFBC>BFHGHI>??GDDH<??G
@6104393/1
gctgactttagtacatcgcctggagacatgactacacaaccatttggtat
+6104393/1
CCCFFFFFHHHHACGHHIJJJJJJJJJJJJJJJJJJJJJJJJJJJJJJII
@1017122/1
tgactatgtttgatgacatatcaataacattctcctcaaccttttgtaac
+1017122/1
@@@FFFFFFHHFFGIDGIJIIIGJJJIJIIIIGIJIJIJIJJJJJJHIJJ
@1514258/1
tataaatgtaggaagttatcaagaaatctaagattgcatcaccgaggaat
+1514258/1
@?@DBDDDFFHHFII:CFI?@B<B>FCHHGGG3<CEGHHHFIFC<?@DFI
@6106770/1
gggggactcaatgccaacattgaccctaggcaaggtacagcctcaccacc
+6106770/1
CCCFFFFFHHHHHJJJJJJIIJJJJJGGJJJJIJJBFHJJJJJJIJIJJJ
@1018500/1
ctttggctttaacctcataactaaaacagggttcatgagttccactttca
+1018500/1
CCCFFFFFHHHHHJJJJJJJJJJJJJJJJJJHIJJJJJJIIJJJJJJJJJ
@1516296/1
ctctgctgttgctgttgttgctgaggctgctgtggtctctgctgttgttg
+1516296/1
CCCFFFFFHHHHGJIJJIJJJJJHJJJJJIIIIIJFGIJJJJIJIJJHII
@6109246/1
ctcttttttgatgatctagttgaggaaacaaactttgtgagtgttctaaa
+6109246/1
CCCFFFFFHHHHHJJJJJJIJJJJJJJJJJJJJJJJJHIJJHIIJJJJIJ
@6109299/1
cctgaatgtgatttttaatttcccagcacctccatcagaagaatcagatg
+6109299/1
CCCFFFFFHHHHHJJJJJJJJJJJJGJJJJJJJJJJJIJJJJJJJJJJJJ
@1024331/1
tctaacttcaattaaattctgatttttattaacaatagattggttgtaac
+1024331/1
CCCFFFFFHHHHHJJJJJJJIIIJJJJJJJJJJJJJIJIJJJJHIJJJJJ
@1522442/1
cttggaggagatatgatttgtctctaaatgaataatgcagcgatgattcc
+1522442/1
@@@?B?DDHH?HDGGGGGEHCFHCECEHHIICFGHIDHECFHIB>ECBGI
@1523738/1
tccaactagtgaaatttgacttaagaaatatgaatcagtgttttcatttg
+1523738/1
@@<BDBDDFACFF<AG@?:<AC:<A<F@CHDA?FE?:?::::?D@@DBGD
@1525846/1
cttggattgcctcctgcggaccattagttgaagtcccagccctcagataa
+1525846/1
CC@FFFFFDHDHFHGBGIIJFGCHIGGGGDFHEBBGEHFIGGGHGGEGGH
@1028887/1
cctcatacgactctaattgtaaaaatgttatccatttttgggttaataac
+1028887/1
@@CFFFBFHFAHHJGIIIGHGHIIJJJFFEHGIHGGHIIGD<?DFIIJJE
@1029201/1
cgcagcctcttgttttgcttctttttttgacctacccttgccgatagcaa
+1029201/1
C@CFFFFFHHHGHJIIGJJJIIJJJJJJGGIJJJJIIGIIJIIGJJGIII
@1526915/1
cagcctcatgttataacattatgcagttcattacctaagatatttgttat
+1526915/1
CCCFFFFFHHHHHJJJJJJJJJJJJJHJJJJJJJJJJJIJJJJJJJJJJJ
@1530022/1
cctccatactccttgtcttacaggtaccggtctttctcgataatcaagtg
+1530022/1
CCCFFFFFGHHHHJJJJJJJJJJJHIHIIJIJJJJJJJJJJJJIJIIJGI
@1535033/1
gttcaacttctttggtgtacagaaatatttcggcttctgcttccgttcca
+1535033/1
CCCFFFFFHHHHHJJHIJJJJJJJJJJJJJJJJJJJJJJJJJJJJJJJJG
@1539217/1
cctatgttagttgtcttcaaaaattagttctactacctcatggacagatg
+1539217/1
@<@FDDEFHDCFDHGHEGDHI>CGGIFFHIIGGICHIGGGHIFGHIIGII
@1540374/1
gcacaactgataagttaagcattgcagttcatcagaatcaaaatggttgt
+1540374/1
@@@FFFFFDBHDFHCFGIJGIHIIJGGIIJIJJJJIIIIHGEGGGGHGHD
@8967371/1
ctcttctcttggtgttcaacaaatctcttaatgatatcagtcagcttaca
+8967371/1
CCCDFFFDDFHFFGFAGI>HGGJHJECGHEIGDHGEI9?CFG>@AGHBCG
@9784980/1
cctttggattgaatataagaccttgttg
+9784980/1
@@@DDA>3DFBDFEBGBHGIJFGGIHG@
@8479331/1
cttctattagttcatctatattttttaaggaagtaagtgcaggggaacga
+8479331/1
CCCFFDAEFBFFHIGHIGJGGGHIJJJJJICGGFHIIFHIJIGGHGFGGG
@10268743/1
gtaaagttttgcctataagaacaatgagtaagagcttgcaagaggtaact
+10268743/1
C@CFFFDDHFFFHJIGJEGIEGGHGGHEC>EEHGDGIJIJJJIJJDFEHH
@10431591/1
caaatattgataaactagtttcttcttcatcagggaaattagttattcca
+10431591/1
CCCFFFFFHGHFHJJJJJICFGGJJJJIJJGGGIJIIIICHBDDAG@FHI
@8479987/1
ccatggtataactatcttattgagataattatcttttgaaacaact
+8479987/1
@@@FF<DEFFFHGIIGIEEGGE4F;?DEGIE@>CEHEHIIFDEGH9
@10108537/1
atctgaataccatactttttgaggtaatagtcctcaaatgttttatagaa
+10108537/1
@@@D?DE8DFD?D@F@FFBBGHH9<CEEHE?F>GID><CD:CFGHGBHFA
@10750942/1
catggtttcaatgatttccctgttgaccttacgg
+10750942/1
@@@=D:;DDA4B<CFFEF<?CGBFH<HCHI<DA:
@9293755/1
cacgtgaaatctttaggctgcagctcaaccattttatcggccaacatatt
+9293755/1
??@DDDDDHHFHHJIJJIGIIGHIIJJIJJGGCE4B>GDHGH<B?7DEBC
@9622343/1
ctgcagtttccatatcatattatacctgaaggcttttgggtcgtg
+9622343/1
@C<DDD4DFHHFFGIIGCGEHCGGHGII9EGAFGAGAGGHDGHI@
@9457005/1
ctcttcttcaaatccagaattaaaagcttcttttccaattggttctaa
+9457005/1
CCCFFFFAABHAHIJCGEEGIJIBGBE>CAEHEIEC9EF>339CD@@F
@9294488/1
gcccactcgaattctttagttagggtaattaaaccaagccctatttcctc
+9294488/1
C@CFFFFFHDFH?FGIJJJIAH@FH3AEGGIJJIJIEGEEGEEH<DFFGC
@8805162/1
ggcttctattagttcatctatattttttaaggaagtaagtgcaggggaac
+8805162/1
@@@DFFFEDBFHAHFGHIJIJGIJJIHIGFGHA;E?DG@DGGJIHHEB?D
@9623901/1
aagtctttcagtctcatccacattttatgtgctgctaacctcttggcaa
+9623901/1
?<?=?D?DAFF4CEECG>FHCAF<?4CDHFGGIE>?4?EC4?3?<FDEB
@10752467/1
ctggtctggagctggatgagtgacatcagcgccaacaacaatgacaggtt
+10752467/1
B@@FDEFDDHFFHJJIIIIGCFHIJ<FG@CGHHIAHG9DC2BHHIJF<BG
@9624171/1
ctagggacatgaggtgaaattattggtatt
+9624171/1
?@@DBDDDABFBBHCFBGFHFHHH9C<CFB
@10753179/1
ctccactgaaccaaatcggctccttgaatgaatttttcattcctccatac
+10753179/1
C@CFFFFF<FFDHJIJJIFEHIJIJIIEEGEIIIICGBFIDHG4?DHHBD
@9624856/1
acatcgcacaacaaacacttggggagttaaatcaacatcagctgagatat
+9624856/1
@@@DBD?DHDDHFIGIBGI<>AEHII;BGBG@GCBBCBGE3??BB=FGGG
@9625160/1
gttgggattcattatccattctcccctaggct
+9625160/1
@?@DDDD3?F4CF9AEAFE>IFIDFB3AFEF>
@8644974/1
acattttttatgcttgtatttttttatttttctgcgactgtctgaatcag
+8644974/1
@C@FFFFDHHFFFEGIGIIIJIJJJBADFGHG@GHIJJGHD9FCF@FFGH
@9951347/1
cttttctatgctactgttttccaattccaaattctaatcatgggtcgggc
+9951347/1
@C<DFFDFHFFFFIGIGGGGHHIIIIJJGIIDGHJIGCGG@GF9CG@FBH
@8974753/1
agggaagagatgctgctgagtactgtccttactcatacctgacatgtcat
+8974753/1
@@@FD3BDFHFHGIIDDFGGFEHGB@FHIIIIIDAHGIJ@F<DDHDDCDD
@9298090/1
atcaactgagaggccaaactccttcaggcatggg
+9298090/1
@@@=DDDDBDDHB11CCG=HGHGHGG>HHIIGDG
@9459196/1
ggtaaatttatcgcaaggtaacgtaaaacaatatctattcaacaaaggaa
+9459196/1
?@=D1?DDBDHHFIIDGDFHIFICFGGIIG=H9B@FHBHCH>FG=FHIII
@8975269/1
ctctgttgctgctggggctgttgttgcc
+8975269/1
@@@DDD>DHDHFHIFIII:?AFB?;@CC
@9953735/1
cctctgtcgaacagcttccacagcttgtctgtaattgcgataaggttttt
+9953735/1
@CCFFBD>BFF?FDEHGII@EHIIDHGHEHIIGHHGGH8AFHGIBFFHHH
@8646140/1
gtggaagtaagaggtctttcatttaatg
+8646140/1
@@<DBBDDFAHFAG??EGEHCADEHC9@
@9954479/1
ctttctaatgtttcttcatttaaaaccgctgtgtctctttctttttttgt
+9954479/1
CCCFFFFFGHFBHIIJJIIJJIDCHGHHJJJJJIIJJIBHHJGIJGFGHG
@9459251/1
tgaacgtgtacacctggtaaagaggtgacaaagatagtaagttatttctt
+9459251/1
@@@FFFBDA34<DHGIEFHHGHDCC<E>E@G<FF<F@<?DHG4DC9<9FG
@8807895/1
caccaaccgttaacggagtttgctgtcgaatactctgagcttgctgagcg
+8807895/1
C@CFFFFFFHHGHIJFH<ACEGE9BHGFFGEIIJIJJJEHIIIDGCFIIE
@9459602/1
ctttctaatgtttcttcatttaaaaccgctgtgtctctttctttttttgt
+9459602/1
@@CFFFFFHFCFHJJIFHIJII@HHIJEIIJIJDHIJIIJGHGJJJIIJI
@10758160/1
ggtgtattcattacatatgtatttatactgacataatctcattaacagtt
+10758160/1
?B@DDDFFHHHGHBHIJFHIIFCHIIEJI@EFHHE?BGIJIE@FGGBFDD
@8808475/1
gttaggatagcttccttaacatcagtaatcaaatcatcagtttcccaggt
+8808475/1
@?@DDFDBCFHDHEEGG9?DAFFHBCFCHIEIICG@AFHIICC?FDG@10
@9789350/1
gttatcatcaacatctgacccttcacactc
+9789350/1
B?@DDFFFHHGHHFEHIJIJJHGIEHIJJJ
@9956474/1
tgaagtttctgagagcatcttctctaactgtcctttgaggtgcaaaa
+9956474/1
@<@DDDDFHGAADHGIGGEGGIF<@BHHG@??G@FDGAFH3CAGCD9
@9957017/1
ggccaatagctgtgggttatatggtgattgatgccattcaactttgcatt
+9957017/1
@C@FFFFEFHHHFHIJEBC9BFHI4CDHGHGIGGHGH9GCIGHHGIEGHC
@8323475/1
caccattgagagctcaggagggaggtccttttgaaactcatcac
+8323475/1
@CCFFFDFFHGHDIGGIIEGIIBGB;CBBCHIJ<GGHG<DGFGD
@10116902/1
ttggctttgccgcttgttgctgtacttg
+10116902/1
?@@DFABBFFAHHBE;3ABHGHFHII@E
@9460905/1
gttatcatcaacatctgacccttcacac
+9460905/1
@?@DDDDB4D<DDCDBF9FGIIG9AFF<
@8487253/1
tggatcattagcagaaatcctcattctttcaaaaaaaactattcgtagga
+8487253/1
B@@FFDEFHDAHHGGGGIFHIIDHEIGGIJIJIHIIAAHIIJBFEBD=C;
@10599736/1
ggtaagacaacaatcacaagttttacttcttctttaagacactgactaaa
+10599736/1
@C@DFDEFHHGBHIJGIGGIEHIJIIGGHIIHJJJGGG<BH@EHHGGIIC
@8981904/1
gtgactgatttttcttcaacatcaacaaatgtcacttcaaactgttgctc
+8981904/1
@@@FFFFDFHFDFAAGC?FFDHGGGECFEHD?9EEHGCFFBHEDDHCHGG
@10439488/1
tatccatcggttcttcttcttttttccacgtgaaatcttt
+10439488/1
=?<A=:ABA6?@CCGEAHIFHGIEB?C>?:DDHI<B>>90
@10440012/1
ccgcagattaaaatttttaagtacgactaag
+10440012/1
??@DD<ADHDFHHDHGIGDHHGIII7:C8CB
@9305924/1
cttgcacgacctttggattgaatataagaccttgttgttttagggtaatc
+9305924/1
<B@FFFFDFHDFBHIGHIGCHHIHCHEIGICEHGD9B?DFC>>GF9BFEH
@9307728/1
cctgctttagggtttcttccgctaatttaaaaattgaatagtttttatga
+9307728/1
CCCFFFFFGFHGFHGIIII<FHI@AFGGGIIIGGIBHIHGGDGGGGIIIH
@9957464/1
aatttctttaagagtaagaatgccaaaagcctgtggggccagttctg
+9957464/1
?<?DDDDA>FFHF@A?ACIGB4AFCBFGGBF9C9EGGHGIGD@D9DG
@8325029/1
gcatgatgacattcatctataactaatagattgacacgagacaa
+8325029/1
@@?DD?BDAFDH?EAEHGECH9C9?9FHHCHC@FHA<:CFGG3?
@10119790/1
tgtcaattcaccaggtgatatatttttgcatctgttataaatgtaggaag
+10119790/1
@<@DDDDABBFDFEICFGE@ICGG>EA@GH4<FAGGFGBF4:C?D>F>FC
@10121757/1
cgccgatcttgtacaacattttacatgcagttagtgcaactgctc
+10121757/1
?@@FFDFFHFDFFIIEGBGC>EHIJHHFEGIJJI:C4?BFGIH?F
@9139008/1
ctgcaattcttggttcaagatcattttaaactgcccttctgacacaccat
+9139008/1
CCCFFFFFHHDFFGGICGIGEHEEEHIHEEGEGIHGHEGICGH@3BAHCH
@9961096/1
gcccaatattgattccagaacttccggcataatgagtacatcatttacat
+9961096/1
CCCFFDFFHGDHHJHEHIHHIJJGHHGIGID<FF9DDAG9DBGGGGIGCE
@8653161/1
cattattgactaaggccgatctgaggtctgt
+8653161/1
@@@DDDDD?FDA?E@GGGBAFEDAFBG9?DC
@8811857/1
gcctcatgttataacattatgcagttcattacctaagatatttgttatga
+8811857/1
B@@FFDFFHGHGHIJJJIGHHHIIJEI9BHGCHEHJFIG<CGBFGGEEG@
@8654119/1
cttttttcgtaggcacaataaagaatgaattctctttagcttgtggatca
+8654119/1
@<@FFFFFHDHAAHCHIIIJJJJIJBHJBHIIIIIIIEHIEHIBDFFEGG
@10444127/1
gccgcctgttgctgtacttgaggctgagatgaaggtggtc
+10444127/1
@@@?DAADFAFHH<E<B@FA@9FGGG3;EE9CGC;1?FAH
@9792725/1
ctcaatgatttcctccttccaaaaaaatacagcaa
+9792725/1
@@?D?D;BBBDABGFEG>BEBIIIDGGBE<DDGCB
@10445201/1
tatcactaataatttacaaatatcactaa
+10445201/1
@@CFFFFFHFH<BG@DBHHBFHIEGEBH9
@10123382/1
gcaggggaacgagaaccaatttcttttttaaaataatcagcaaaatccaa
+10123382/1
@@@FFFFFFDFAHEHGGBHC<EGIIJFIJJGEFGICGI9FDCH@GFB3@@
@9464491/1
caaaaactttgtcagccgcttctataccaccatcaaggaaaagtgcaccc
+9464491/1
@@CDFFDFHHDDDHGGJJED<EFGGGIFEGH;G@FCBFHIDC@F4DHEGE
@8987897/1
gtacaatgtaatatgagttttctttgttttcaaaggctctaactaaaaat
+8987897/1
@<@DDDAF?FHHHII@F@AHGEIGB@<F>;2A?9<F?CDEGHGDG>FF?;
@10446222/1
ctgtggtctctgctgttgctgttgttgc
+10446222/1
:=;BD;DBDHHHH9ACBDGACFHGGF3A
@9963235/1
ctttttaaaataatacagacaattatgaagttctagtgcttgtttttcag
+9963235/1
@@@DDFFFHDFHBHIIEGHIJDIGGG@4<CCHICBA?C@FC3?CGHCD<0
@9465387/1
atcgcttctaattttttctctcatttctgggatta
+9465387/1
@@@DDDFAACDH<CFEBFEGIF@GEDIEG9EB>>E
@9794044/1
gtgcattcataattcgggccttaactttagtgaactggtcatcaactgag
+9794044/1
@@@FF8BDHHDFDDGHIJIBGEGIFHEEIGFHG4CFEEF?BFGEIIB9?<
@9316478/1
cggcttctgcttccgttccaccctttctgctgcgatctttgccatagcat
+9316478/1
@@@FFFFFFHFHFIICGFBHIIH;BFH>9:EEFAB;GGGIFGICHIIGDD
@10605977/1
ctagataataatgcctcagagctaccttggcagctg
+10605977/1
@@@=BDD?HHFHAGGGIGE3CFHIIGI4ABFEB:E>
@8329500/1
ggctcttgtttcatactttttgcaattactctttttt
+8329500/1
@@?DDAB;?DFHFB@A4CHE>83<FB@F9@A@@<CF6
@10125879/1
ggatacgtaaccaccattcctttaacttcatcaacaagtttttgccactt
+10125879/1
?<@D1BDDFFDH?DHIIICGIIIIIFB@CHH?CECGGEGIIIIIIIIIIE
@8989605/1
gttgctgaggctgctgtggtctctgctg
+8989605/1
?@@DDD<A=DFHABGE<?F3CEF>A>B?
@10126869/1
ctcaacaagttccgttttttggagaggcaactcaggataactatagaggt
+10126869/1
CCCFFFFFBHHHAEEGGF?GHE<FEHCCEIGG9<DGGGEGIIGGG>GHGH
@9143692/1
tggattttgaataggaaatttgataagtttggttccatcaggaaacgatg
+9143692/1
@@CFFFFFGHHHDGGEHEHIJDAGFGGHEIJJIJIFIGHHJJF9BFHG9D
@8657243/1
ggtaaagttttgcctataagaacaatgag
+8657243/1
?@=DB?DDAFFHDGEGHIIH<CGHIJCHG
@8815583/1
caatatttatgatgctatctacaagtgtgacacaatttctattctgttca
+8815583/1
@@@FFDBDHHHFDIJJIIJIJIJHJ>HHHC94C@1CFCG@EGHIJJI@GI
@10449588/1
ctggtgttcatgtaatgaattcgtctgtctccatactctggctgccgaat
+10449588/1
BBCFBDDDDHHFHIEHJIIJIIG@FHIIIGIIIIIIGGGJ<CCEGFHG06
@10283385/1
cgtgcatggtttaagaaagaccaaaggtttctgttgagctagtcatttgt
+10283385/1
CCCFFFFFF<BFDGHGB@EAFF>HEIC<CBGEHIGGFGCHGIF>FGCHDD
@8816150/1
cgtccctcttctggaaagcagctcttgcagcattgacactggcgttttgg
+8816150/1
@@@DFDFFHHGGDEGEHIIIGGDHIIF@F@HHIIADHIJG@E3D0@:1=<
@9320523/1
ctggcattttcctgtgactgatttttcttcaacatcaacaaatgtcactt
+9320523/1
@@@FFFFFGFGHHJABFHFHG@HIIGHEHEICBHIJJJJJIIJGGF@GII
@10450649/1
aggcactaatgtctcttcaaaatcttcttcatcacgtcgtctttttttac
+10450649/1
@@@DD?;DDFBHHEIEHBIEH<HGCEACGGI<EBCDFF<CBBGIII>:=F
@8330658/1
gtatatataagattacaattcttaacattttttctttaaacaaagaacat
+8330658/1
CCCFFFDEBFDDFCG3CFFHHGIII@HHDC<BFGGII9@HGC8?FHGIGI
@8495768/1
gtagatgaggatactttaatctaatattatattgactaacaaaatatctt
+8495768/1
@B@FDDDDHAHDDIGIIJAEHIIIIGFCGGIII@HIBGG9?CGIIEH<BG
@10451194/1
cttctttctgtgcatcatttttagattttcctgcaccgatgcaattaata
+10451194/1
@@@DFFDFHHBD8AFGHIECHGGH<9FEH9F<BFGHI>CGBF@FGGHC9?
@10608756/1
cattagcagaaatcctcattctttcaaaaaaaactattcgtaggagtaaa
+10608756/1
@@<DD?DDFFFFFGIGB4C<EBHFDEA>?@D?D<@@DFC;?8B;@F=BC;
@10608771/1
ctggaagaaaccataccaaaggtcaagaccataa
+10608771/1
@<@DDADDFDFHD<EFEGIIH>DBF9C4CFHG>F
@10770778/1
gtacgactaagtgagcacactaaatcaccacagacctgttctaacttaaa
+10770778/1
@??DDDDDFFH?<4CFFGHFCHEHIHIII>HIGIIIIIIIIIIICHGCF>
@10609269/1
gttcacactgttcctggctgagagtaattcgtcgcgcattctgttgtata
+10609269/1
CB@FFFFFHHHHHJJIGIIIIJ@H@FHEECEHHAGGFHBHDFCBFGI9FG
@10771337/1
gcaggagcaggtatagatactgaacgtgtacacctcacatatgtatggca
+10771337/1
CCCFFFFFGHG?FGHJJIIJGHGHIIFHHGIIIJIIIICHHE@FIG4?BG
@10453291/1
gtgagttaaaacagtacatcgcacaacaaacacttggggagttaaatcaa
+10453291/1
B@BFFFFFHHHGGIGHIIJIJJJJJJGIJJJJJIJJJJJEGDBFIDHIII
@10284823/1
accaggtgatatatttttgcatctgttataaatgtaggaagttatca
+10284823/1
@@@FFF:BBFHHFIIGGG6<E<F<BAAHGG@>BF4:CDDDBFF@>F4
@8817620/1
ctccaacaggacctggtggggccccacctcccgcaggagcaccaggggg
+8817620/1
@@@DDDDBB3DFFGB>CEFEG@:DCBHFECH=:D:;A1C9=@EEEEB<B
@8817692/1
gttctcttctgttgtttcaattttggcagtatgcaaatattg
+8817692/1
C@@FFADDFHHHGJHGHHIGDHGGBGIB=@EHI@DHEG><B?
@8659521/1
gttcaagatcattttaaactgcccttctgacacaccatctctgtaaaag
+8659521/1
@@@DFDFFHBFD?99EEBG<?CBF<9A?FAHGG@@????G@DGD>BF?<
@10285920/1
ggacacttatcaggttgtatactgatttcataatgatgtacg
+10285920/1
CCCFFFFDHFHGFGCFG@FHHGG>FECEEFIHIDHGE4:E?D
@8660019/1
tggtcatcagtttgagatactgtaatgcattgta
+8660019/1
@@@DDD4BD3=DBBEFHIEH9FCCFHAF<CHHD4
@8992571/1
cttaactttagtgaactggtcatcaactgagaggccaaac
+8992571/1
@@@DADDAAFFBFG<AFHE3CDEHGGGBGB9CEDG7C3:?
@8500331/1
tttgcctataagaacaatgagtgagagc
+8500331/1
=@@=DBBBHFDHFFG;EHFG>B3??FE;
@9325239/1
ctgtataaaatacaaggaagacagacagcctgcctccaaagagaagctgg
+9325239/1
@@@ABBDAFF8FHHGIGIGHGFHEIGICGIJI<B>>C?:??GG3?9BFB9
@9966971/1
gctaattttgcttggtgtttgttttctcctactccgacaa
+9966971/1
@@@BDDDA<<>F8CD<?EFAGGFGEHI>DH39?FG8?DGH
@9642490/1
attctattgaattgatttaaattcaaaataattggaacttaatttcattt
+9642490/1
CCCFFFFFHHHHHJDHGIGIGIIJI>HGHIGIGEG@GHIIJJJJI9<DFH
@9799547/1
ctgtttcaactttgctacataaatctttctctagctgctttatttgagct
+9799547/1
@@@ADFFDFDDB8CFGGAAEDE<F><FDH@H@9EHGH@G>GFHIIJIIBC
@9326231/1
ggtgcactggttacaggagatactggttgttgttgaggtggtagttgagt
+9326231/1
@@@FDFFFHGFHHIJJIGHGIJGHJIHHIFGEDHHHGG0?DF>?99DCHF
@9800068/1
gtagtttcacttttgttattggtttccttatcagtaatctcgaatctatt
+9800068/1
@@<FDABFGFFHHJEDG@EE@EFEHIHEGB>HGGJIEF@GHIIIIJGGEC
@10129516/1
gggaaaattaatttttattaagaagccaaattgcacctcacacctggcac
+10129516/1
@@CDFADFHHBBHDHJGIIHIHGGCHGGHGGGE<FGGIJGGGEGG@9B;B
@9470398/1
agaggacatccccgtaccataacaaactgctacaggtagtgtcgacaatt
+9470398/1
@@@DF>B;DBBHDHBHGGGH<3FA<G?@ADFGH9DD:B<9?9D6BD<AEG
@10774135/1
ctaacttaatgcaagcttctcttatagctgtcaactcatgttgcaaaaca
+10774135/1
@@<DFFFFFHHFHG>=GHHIIIIGGHHHG>9CHGHGCH<G?FGI@CCBB?
@10131052/1
gggaacggcgacataggtgtctgctcttcaca
+10131052/1
@@@DDFDA<CF?D@FGGGE@GGCCGB?FA>3?
@9148457/1
atccaaaggcactgttttcaccggaggaatttgtttgtgattttttattg
+9148457/1
@CBFFFFFGGHFFIIIIIJJJJJJJIEHJEGIEGIGGHDBGHGFIIJJIE
@8502872/1
gtctctttctttttttgttagactgatttg
+8502872/1
@@@DD>BD8DB<DD1?AC>@<4?EA<BD@>
@10132429/1
ctccctttttgcagcttcttcaagagggatgggctctgaaggttgtattg
+10132429/1
@@CFFFFFHHHHHEEIJIJJIJDGGIGIBFIJIIJJIJBFEG@FH?@DHI
@10775217/1
agctgcgacaccatctgatgcctgg
+10775217/1
@@@FD:DA<@FFF<BG@G4C?FH@9
@8661171/1
tctccttcaacaatcgtcggtacaatgtaatatgagttttctttgttttc
+8661171/1
@@CDDDFFGHH<FHABFHIDGGIGCHHGGGJIHG<DDICHDGIIJ4DGGG
@10613766/1
gtgctccaattgcattccctttcacactagggacatg
+10613766/1
@?@DDDEF?FHHGGIJIDEGGIEGGHIBGGBGEEGGH
@9150467/1
ctttctaatgtttcttcatttaaaaccgctgtgtctctttctttttttgt
+9150467/1
C@@FFFFFHHHAHHJJJBGIIJFEHG?FB@A?FHIGIJBGHGIIFGGHIF
@10458572/1
tggtaacatggtaaaataccttctttga
+10458572/1
?@@BDDDDFHFFFIIGGGEHIGIGGGGI
@10289323/1
cacaattctggatgtaacctatcaggatgtgctttttttctttctaattc
+10289323/1
CCCFFADFHFGFHHHGGHGEICD>HC?EAFEHCGHIGIGBBG@GGEFGHI
@9644908/1
gccactgctgttgttgaggctgctgtggtctctgctgttgc
+9644908/1
CCCFFFFFHHHGHFHHEIGIGHGGG4AC3C@>GCHIG<1?9
@9645819/1
ctagtataaagattacttctaccatcaaaaacaggtttaaggtttccaaa
+9645819/1
@BCFDADDHHHDHCHGHHIGHGHGIIGIJJIGGJG?D9FEGHGGGFIIJI
@9646531/1
gtccacacctttgtcaccactatattcaccaaccgttaacggagt
+9646531/1
@@@FFDABHFF?FCFHIAHFAHGHI@HGCHE=DG<FGECGHG1@/
@9804806/1
ctcattctttcaaaaaaaactattcgtaggagtaaaacgtaagtggaagc
+9804806/1
@@@FFDFDHFHG<DH3<E:G@ECHGED>?BFH3BF4BDFDGAHHFD=FCE
@10459586/1
tctggatttcccgcatagctcaactgtggcgg
+10459586/1
;@@B?DBEAHADFGFF?F@HHCHCHFGHI@@0
@10618008/1
caattgcattccctttcacactagggacatgagg
+10618008/1
@@@FFFFFGFHFFGHIGGHFEGEH<CFHGGJECE
@9151858/1
gtcagaattttcgtttggagcaaatacaat
+9151858/1
?8=;AA?8CHHGFEGAFE3:<CEE<@FCH<
@10618204/1
ctctttcattatcgtaaattgtcacggtctcaacaagttccgttttttgg
+10618204/1
C@CFFFFDHHHGHIGIIIJJJGIFIGGHG<<FHII@GGGIJGBGEIIJB<
@8336923/1
ggtaaaataccttctttgactaaatactcctgaaggag
+8336923/1
@@=DDDD4AFB>F;DBAEH@HHIIEHI>BG>FEAEGEC
@10135435/1
ctggtttacaattagaatttataag
+10135435/1
@@@ABDD?DHAHFE@::CCC?<FHI
@9152310/1
ctctctttctggtgttcatgtaatgaattcgtctgtctccatactctggc
+9152310/1
@@@ADDFFGHDFDDBHE@EHA<FHIIIGIEGGIGH@G9CGFHGIIIIDCG
@10618692/1
gcatgacttttataattagggacaggatcatatcgtacaataagattaca
+10618692/1
CC@DFDFFHHHHHJGHJGIJJGIIJI?FFEH>GHGCFHGEFGIGIGCFGB
@10461031/1
tatgagtgttacttctcatcctaggacg
+10461031/1
@@@F?DADA<BA<:AF<<IGGCF4EG9E
@9806717/1
gcggcatgctttgcttctttcttagatctaccagtgcccatggcagcaaa
+9806717/1
@@@DDDDD3AFHF>9:<CHGGD@HEC@HIHBBFC<FGH39DBH<DHDGEG
@8999244/1
ggcgttttggtgggcatggcctgcagctccctttttgcagcttcttcaag
+8999244/1
B<@DDFFFHHHBHGGIIJJJGHIIIGGGGEGIICGHHJHGB>FHIIIIHD
@8999266/1
caaaaaataaaataagctcaactatagtttaaaaaaacaaaacaagaata
+8999266/1
@CCFFFFFGHFFGGGGGGEIGIGIIJJIIJJIEIIDGDGG@HGIJJJGGE
@9973174/1
gatagcttttgttctgagacgcaagaagcagctgaataatacaaccaaat
+9973174/1
@@@DFDDDHHHFDHIFIJIGJIJ>FF@GHBDFHGGGGGIGGIIIJIIIHI
@10778383/1
ctgggtttaaaatcttcaataacattactcatttctgataggttctg
+10778383/1
@?@DFDDAHHGHHGGIH@IHIIFGHGCGEFHB@DHGAFFC<DDD9?<
@10778568/1
cttctttcgtggaggacattggtatggtggcttttcagccctagcccttt
+10778568/1
@@@DFFFFGDDD7GGIIIFIGGAB9EAC@EGCFGCGHHGDHCFGGDH>3F
@9649859/1
atataagattacaattcttaacatttttt
+9649859/1
@@CFFFFDBFDHF4EGGAIGIFF@EIIHG
@9650183/1
ctttgttgctgctgtggtggttcttgcctttgcagctgttgtggtggttg
+9650183/1
CCCFFDDFHFHHGGHGI;FGFG>ECHGIFGGIIIEHIIGHCBDHDDGGHG
@9650353/1
caggaacttcccagtcatcaggaataaagtcattaaccttcaaaattttt
+9650353/1
@CCFFFFFHHHHGCHBGHHIJJGIJJIEHBH>GICIIGHIIDHIECAFHH
@9153854/1
ataccgtacgctcaaacatgcaaatgtgacattattgactaaggccgatc
+9153854/1
@C@FFFDFHAHHHIIGGGFGEGIIEHEF<EH@GHGIJJIJJIIGBHI0@E
@8508001/1
gcctcttgttttgcttctttttttgacctacccttgccgatagcaataag
+8508001/1
@@@DDADDD<;F>FHEEEAF?AF:EF<C@EH3BAGEGGBIBHBCDHEC@;
@10622944/1
tttcagtctcatccacattttatgtgctgctaacctcttggcaatttttt
+10622944/1
CCCFFDFFHHFHHIJJIJJJJIIJHIEIIFIIFIIJJIIGGIB<DHGIJF
@9330087/1
tggaccagtggcgtatttacagaagcaaggttggcctattattggcattc
+9330087/1
@@@FFDDDDFFHHHIHEGGICGFGIFH>FFDGGE>DG9BHCHHAHDGGII
@10139011/1
gtcagaattttcgtttggagcaaatacaatgtatttgctgtctttgtgtc
+10139011/1
C@@FFFFFGHFDFIEID@FCEGHIJIJAFHIJF@GIBGHEHFFEGAH@FB
@10295510/1
ctatgactcccaagctgctatgagtactatcatcagctggtgtagaatta
+10295510/1
C@@FFFFFHGHHGJJFIJJIJJIIAJIIJJJJJIJJJFIF3C3BGGGHII
@10140117/1
gctctcaccaaataccttcttttgtcccagtctatacagtttcaaattac
+10140117/1
CCCFFFFFFFF?DHIBHGBGGIJIHGGCHG9EGBGGGGA:DGD>GIICGG
@9001233/1
ctccaaaattgtaaatccaggaacttcccagtcatcaggaataaagtcat
+9001233/1
CCCFFFFFHDHFFIIIGHGIJIGBDHEHHIGGEGGJGIFIGIIGGI?FCG
@10780299/1
acacaattcaggcactaatgtctcttcaaaatc
+10780299/1
@<@?DDDDB<:D3CE<A;?C4CFFBEHEGA399
@10780431/1
ccctaggcaaggtacagcctcaccacctcaaccgaacacttctaggttac
+10780431/1
@@BFFFFFHHFHFGGHGHHIIJJGGIFGIGEGHEGEGFGFHGIIIIGHII
@10141887/1
ccggcataatgagtacatcatttacatcaccg
+10141887/1
@?@FFFF?DDHHFACFBH9FGGGIBFCCF3AE
@10465074/1
gaattatttcttgacgatgttgctgaactctaacagtagcagcatatcga
+10465074/1
@@CFDFFFHFF?HD@?BHEGI4EH4EGF4FDEG<3C:DD19:::0?BF@B
@10465196/1
tcacttctttctgtggtgctagattatcccttctgaagacaggactaggt
+10465196/1
?@@DDDDEHDFB4AFEEBEGJCHCIH<H4CHHGJIG?3?;9;;:DA@DG?
@10465513/1
ccgtgatctaatatttgagcagaaggtgctggtgcatgtaata
+10465513/1
@@@DDDDEBDHDBG@AAE;CBFFGAG3AE<ACC@DEDHGHJC4
@9812300/1
ctttggcacatccacgatttcggcagcttttacctcattttcactcagaa
+9812300/1
@CCFFFFFGGHGHIJJIJIJJIJJIIHGIJ9BDGIJJGIJGCHHIIII3B
@9812571/1
cttggcaatttttttcgatttgccagtacctatttc
+9812571/1
@@@DAA:BFDHDFIEEGEGIIEG>BB9DGGGGGGE9
@9813017/1
ggacctctttgtgcccatggagtttgacctctaggaccagtttgcaaagg
+9813017/1
@@@DFFFFHHFCFIII<FG>AF@DBH9FAHFHGGG<DG@FDB<DFDFF@H
@10297263/1
gtttcacttttgttattggtttccttatcagtaatctcgaatctattatc
+10297263/1
@@@DDFFFHHHFHJJJJJGAGHJIIIIJJIIEIDGGGGGGBAGH@>FIHA
@9978874/1
agggacatgaggtgaaattattggtatttct
+9978874/1
?@:ADDD>=DBF:?4C2ACA3<F3<4CEBFA
@8669825/1
ccgtgatctaatatttgagcagagggtgctggtgcatgtaatactttgta
+8669825/1
@@@DDDDFFFHFFEEH>EFEHHGIDIGHEDHIGE@GG<?BDDDHIGIIHC
@10144329/1
gtttgtggggaagttttatttacattttttgcctgaacacattgggtcgc
+10144329/1
@?@DDBDFFDDDFCFFGHGGGGFGIBGI@DD@FGF9?B?FFGCBEABFBA
@10468920/1
ctcaaactcaagctgtcgcttcaattcatccacttctccctgcagttcat
+10468920/1
@@@F=DDDHG3<D@CACGEGFEGGICBDGIEG3?EBGEDGG>=?DBGBFF
@10299966/1
cgttatcaggttttgggtagttgggtaatattttgataacgtggatgtag
+10299966/1
@B@DDDFD>FCFFIHGIAHHHGIIJG9FIIEIIIJEHGIJ<DHDIGGDFI
@8830491/1
aaaacaatatctattcaacaaaggaatagcagattcaactgtcacttttg
+8830491/1
C@CFFFDFHBHHDIEHEDGGEGHDHGHIHIJIBGDGGCHEGCHIIBFHJD
@10147038/1
gcagcctcttgttttgcttctttttttgacctacccttgccgatagcaat
+10147038/1
CCCFFFFFHHDFHGI>GHICHGIJJJJJJJIJGIJJJJIJI8FEHGIIGG
@10147236/1
agcaactctcggatcttctatccttatctcatcaaatattgataaactag
+10147236/1
C@CFFFFFHHGGDGEDHGEIJJGJGGIAAHGIIII>F9BD@F>GGGGGE<
@9979762/1
ctcttcacttcagcataaactggagtttttcccggaagcaccaccacaac
+9979762/1
@CCFFFFFHGHGHJJJJJHIJJFDGFHIIJIHIGI?GHDIIJJJJJIIIJ
@9980521/1
ctttgactaaatactcctgaaggagtg
+9980521/1
@@;DBDBEFHDFFABH9GFBBGBEEE8
@8517258/1
caatgtttctagcctttcataattcataacgtcattagcagagctcgcta
+8517258/1
CCCFFDEFFHFFHJEEGGHIJGCEIIJIJHIACFBFGIJ@HHEHG9:@DG
@10626140/1
ttctgtaccactataaatgtaatcggt
+10626140/1
@CCFD>DDHHFFHI@FEGHIC<<?=FC
@10783695/1
atagatccgacgacactttttagtaccgggcttactaagggagttttctt
+10783695/1
@@@BD?83DDACDGGG3CEHIADFHIGE?ADGH<GG>=8=F6AEHC@AH@
@10626715/1
ctttaagacactgactaaaatattgttcaagttcacgaggagtattcttg
+10626715/1
BBBFDDFFFHHFHGIIJIJJHJJJG@HHGIG<CEEHJIGIBE;?FGEIJJ
@10149603/1
ctcagagctaccttggcagctgctaattttgcttggtgtttgttttctcc
+10149603/1
B@CDFFEDA<FHFEGEHHGIGIIGGIBEGGGHIIJI:DCGHI3DHEBBGG
@10627237/1
ggtagctcgatcccttcttctaggacagaagtagctataacg
+10627237/1
@@@DDFDFGDFH=A:CFHGHGFGEEFGGIEGBE?DH@FGHIG
@10149913/1
ctcattagcaagtacttctgatagttcacacggttgatgattttgacact
+10149913/1
@CCFDFFFHHHBCFGGGEGGJCIIAHGHHDHG<1?AGIH<49DGAECGHG
@8344349/1
gtctctgctgttgttgttgttgctgagg
+8344349/1
?8??DDDDFF=CFFFB<C:C@FFIFEAA
@8672702/1
aagttcttttttttccttgactatgtttgatgacatatcaataacattct
+8672702/1
<@@:BBDDFHHF<FH@EGE4?CD>DFCEG??@GFFHHGBDD4?BFAGHGG
@8517720/1
gcctggagacatgactacacaaccatttggtatattcatcctcttaaaat
+8517720/1
;;@:DBDD;FFD3<AEGFF@<EAACGEEF@:?GFB94C???DFFEEFECG
@10473931/1
gttcttcttgaagttggttcagctgtagtctgtctgcatctgtatatgcc
+10473931/1
B@BDDFFFFHGHFJJIIFEHECHHIIJJGF@HDHG@F<BEA:?:CDGE>G
@8344555/1
cttcaaactgttgctcagcagctatctcttgtag
+8344555/1
@@@DD4=2ADCFBDEEF9>FFBGGC><BDHBDA?
@10154921/1
ctcatgttataacattatgcagttcattacctaagatatttgt
+10154921/1
@<?DDD?DHFDAF9EADAAF<AA?C?EGDB<?F@32?G@E?C9
@9488110/1
gcacaacaaacacttggggagttaaatcaacatcagctgagatatactca
+9488110/1
@@@FFFF<FHHFHGII@GI=G1CBGGIIIGIEIEGIIEGDHGHEDH4BB@
@10475179/1
ctctgaccatggaggataattcctgaattatttcttg
+10475179/1
CCCFDFDDAFDDHIID9FHGGIIGGIIGEACHHGHG9
@9659815/1
gctcagttgtttttgcacagaactcagcaactctcggatcttctatcctt
+9659815/1
@C@DDFDDHDCFHGHIHIIEBBG@HGG3AFGEEHIFGHHIDFGGGI@B><
@8675341/1
tgttgttgcctctgctgctgctggggctgttgttgccactgctgctgct
+8675341/1
@C@DDDDDFFDBFEIIECHHHIGIGGHJ>GC9DBG@H<D>@AC@CG399
@10786703/1
tggtttaagaaagaccaaaggtttctgttgagctagtcatttgttcccct
+10786703/1
@@@DDFBEFFFHHJGI>GGIFEIHHEIIE>>>EGGG3?F4DFFFHGGFCH
@8346775/1
ccactatattcaccaaccgttaacggagtttgctgtcgaatactctgagc
+8346775/1
CCCFFFFFHHHHHEGIIJIGCGIIIDGHCFCHIIGIGI=GIDIIIBFFGG
@8520649/1
ctttcttagatctaccagtgcccatggcagcaaatctacttgatcctata
+8520649/1
@@@ADDDDHH<CFHGE@FH3AED>D;FCEHI;DG>BH<BGH@BDHHIIE>
@9985030/1
ccagtacctatttctttgtgtcggaatacaaggcaggaaatggtgaactg
+9985030/1
CCCFFFFFHGHHHJJJJJHIGIJJJJIJJJIIJJJJGCEHJJGCFGIJJI
@9161510/1
cgcacaacaaacacttggggagttaaatcaacatcagctgagatatactc
+9161510/1
CCCFFFFFHHHHHJIIIJJJIIGHIJIJGIIJJJ@HGGIJGGI<BC<FGH
@9818300/1
gtgaaaaattgtttgccacgcatgtcccatactccctggttgggaagtgc
+9818300/1
@?@FFFDDHHGHHB@GHIJJIIJIHEIGIGGGIDHIGGE<FGGEGIFCFB
@8839918/1
ctttgctcttgaggaagttggtgtagaggtgcaggctggccatg
+8839918/1
@@CFFFDEDHFDHIIII<DHEAA<FHGD@AEFECFHBDHIIB9D
@10160496/1
cttcaaactgttgctcagcagctatctcttgtaggaactggactgcatta
+10160496/1
@@@FDEFFFHFFFIEFGB>FFEA@A;@4ADBF@?FGGB<3;CDHGC@GI4
@8347455/1
tattattctgatcatattcaactgaaaatgag
+8347455/1
?@@:DD?DCDAD>FADHIGIIAE@F93A:3:?
@9490152/1
gtcacaactaacaatgggccacaactcatattgatcgtcaaatgaaacat
+9490152/1
@CCFFBBDBHDHGIBG<CGHIJGIE3F@FAFGIE@AF9BFE<4DF>H@B9
@9660777/1
ggctccttgaatgaatttttcattcctccatactccttgtc
+9660777/1
@<??B?BDHBB8FF@GBEGGG@E>H<FABFF9BHGEF>G<?
@10161421/1
ctgttcttaggaatatttccaatgaattcctctatttcattg
+10161421/1
@@CFFFFFBFFHHB3CGHGIE@EF@HBDHGGGE9FFFFIG>?
@9986753/1
cctgggtttaaaatcttcaataacattactcatttctgataggttctgca
+9986753/1
@<@DDD?DFFHHHEHGGGBHHB9CDB49AAHGIGIIG>FE9<?9CBGH<H
@9010243/1
ccgtgcagtatgttttccaacagtcataataaattcattagactgtcgat
+9010243/1
B@@DDFFDHDFDHIJJIH@IIIEGFHEIIJIIGHIJIEIJ@DHGED4::?
@10478108/1
cattaatctatagaaaattttccaaacagtatttagagactttccactat
+10478108/1
@@CFFFFFHBHHDIJJ@GHEHHI<CBFEHGIHGCEGG49CGGIIIIIGHH
@9661021/1
gcctcttgttttgcttctttttttgacctacccttgc
+9661021/1
?;;;?DBDHDFFBD>B?<A>:<?:GH@39:??:B;F3
@8842782/1
cattcacttactttttaccagtcccttcagttaatatgctttaactgaca
+8842782/1
?@@DDFFFHHFFDIJGIIEG@HGGGIIJEGGB@HFGGGIICHGIJIEHJJ
@8522879/1
cctatgactcccaagctgctatgag
+8522879/1
B@@DFFFFGHAHHIIJJIGEEHGHH
@8522894/1
tgtcgatgaagagggttaactttataatcaatcggcatttctttcagacc
+8522894/1
@@@FFFFFDHHFDEAABEHGGIGGHIIGH<FFGG8DFIJCBFHA<?DDFG
@8677040/1
gccgcctgttgctgtacttgaggctgagatgaagg
+8677040/1
@@@DFFFFHHDFH4EFHIGIH>EEHI@FGIHHGG@
@10166375/1
cttctctgcactgtgacagtcttcaa
+10166375/1
@@@DDDFDFFHBB:<<G>GCDEHGH@
@8844705/1
ataacacaattaaaaagtaatctgaaaacatttgataaaaaatatatcgt
+8844705/1
@@@FDDFFHGG?BBGGIIEC4EDEGGJJJJII<<4EBFGIDHH>DF>@DB
@10480309/1
tggcgttttggtgggcatggcctgcagctccctttttgcagcttcttcaa
+10480309/1
@@@DFDDFFDHHFHIJJJJJFGGHGDGEGHDHIIIDEFGDF9CHI9BDHG
@9341520/1
ggccggctggtgccctgaataccttgatggctacaaagatagaagtcgaa
+9341520/1
CC@FFFFFHHFHDIHHIJIIIJJJGE<GFHHIHIGIIGJIEFGGH4BFGI
@10309452/1
ttgtttagtttcttttttgatgttacagagtttagcggctcttgtttcat
+10309452/1
@C@FFFDDHHHHHJIIJJBG>FHIFHBHCGEHHGHIBGI6@BG9C<CGGG
@9493922/1
cttgactatgtttgatgacatatcaataacattctcctcaaccttttgta
+9493922/1
@C@FFFFFDFFHHIE@GBHC9CF<BCAH@GB>EGGHGIIIIIIIHIII>A
@9012520/1
ctcaaggtacacccctataagggcttcaatagaatctgcaacaactttgt
+9012520/1
@@CFDDFDHH>FHJBGGIIGEHE=GGIGIJJJJJGHE@FEBDHFHGCHII
@9012622/1
cttttatcataatgagatcaagtttttttcgaatcaaatg
+9012622/1
CCCFFFDED?FHBIGGGEEGIHGHB@CFE@HEGGCHEEHI
@10792734/1
gctgtggcatgctttgcttctttcttagatctaccagtgcccatggcagc
+10792734/1
@@@FFFFFGHHGHJJIGIIIJIHJIGGIEGIIGGEHBFHHHHIJFID@=?
@9013683/1
gggtaattaaaccaagccctatttcctcagcgacttttgtccgaatctca
+9013683/1
@@@DDFFFHHGHHI=FFEG>AFH@HHIHHEGHGIDFAHHAB<?DFEEIGH
@10312798/1
gttctgcaatttccaagaaactttacttttcacaaataaatataaaa
+10312798/1
@?@DFDBBFHHGGIBHGHGGG<FCEHHG9HGII4?;CFBFH>F@<BF
@8846984/1
ccaaaattgtaaatccaggaacttcccagtcatcagga
+8846984/1
CCCDDFFAHHHBHIJIGHBEHIEGIGCHHGHEHJJIFG
@9014437/1
cccgatcgcttggctttagcactgcatctacacaaagggccatcattcat
+9014437/1
@@@ADDDDHFGH?EA@GGHIDIII9CG>GGIGGIIEHHIEGI@FGEGE>F
@10167756/1
aggaaatcgatttttgaaacacctctgtcgaa
+10167756/1
@<@AD?DDFAFFF9FDGE<3CFEIIFFFEEEG
@10636690/1
ctctgatttatctcatcttcatcatccaagccgtaatgaatggtgttgct
+10636690/1
@@CFF?DDFFFHHGGIEGGEHGGHBDAAE?BGHEHGIJECCCH9BFG2?9
@10168546/1
gttcatctatattttttaaggaagtaagtgcaggggaacgagaaccaatt
+10168546/1
CBCFFFFFHGBHHJJJJJGIJIIJDBFHBFCHJJIJJGGIF>:DHIJCGI
@10168579/1
tcattctgtagtacaccttccaaacag
+10168579/1
@@@DDDFFFHHBHIJG?C<A;HHE3CE
@10482171/1
ctttactaaaaggctacacaaacaatcacctgaatccttagaattcaaaa
+10482171/1
CCCFFFFDHAFDFGHGHIIIEEIJIIJEIIGIGIIJJIJJJJ@HIJJGII
@9665154/1
gcatcatcttccattgagaaggcct
+9665154/1
@7@FDFFFFHDDHIIIDHH@@F?C3
@10482563/1
ccctctggttgctttaatgatatcaagaattctttttccaaaattggaca
+10482563/1
@@@DD?DDBFFFHG@>FGIDEGG@EDGHCGE>H9CBEGCBG>B9BF<FFD
@10169785/1
ctttgcccgtcctttactgtatgcatgacttttataattagggac
+10169785/1
@@<?DB4DD?DFHEGEE9:<4AFFF@HFGG>>D@@FCGHCFE3:?
@10794125/1
ctcttctggaaagcagctcttgcagcattgacactggcgttttggtgggc
+10794125/1
@@@DDDDDH>HHDGIG>GG4?H<FHIIIIIG>EHIIIII<FGDHG?FGDG
@8526528/1
gccttaaaacaatatcaagagcttggattgcctcctgcggaccattagtt
+8526528/1
@?@FFFFDFHHGDIJ<CGGGGFB>GF@CA<CFCEHB?<GIIHI2BBF==B
@9498196/1
cgtattactaggtgggcttcagagcagtacaagggaaagagaagataaaa
+9498196/1
@@@DDFFFHGFGDGHGGD?CBHGI<3AFFHIJ<FHG9BBGECE@@@DGEF
@10314678/1
ctcttctcttggtgttcaacaaatctcttaatgatatcagtcagctt
+10314678/1
@@?DDD8?<DB?BFGE<FHI<=FHIIIHGEHI<F>DB@EGHHI@GGH
@8848929/1
ctcatactgtcttcagcctcatgttataacattatgcagttcattaccta
+8848929/1
@@@ADFFFHFFHFJJIBGEIIIEAGGEGHGEHGC9<FHDFHICHGHGGIJ
@10315438/1
gtgtaatcactgctgaggcttgaacaagcccttctgatagcctgcaattc
+10315438/1
C@CFDEFFHGHGHJIJIJJIGG?G9FCFGHGIBHGGGCF4?FFG?DFAGF
@9500046/1
ctttcacaatcaattaattggtaacatggta
+9500046/1
@CCFFAADAHHDBHGGGAFG<A43AAHH9AB
@9827280/1
ctaagatatttgttatgatctccggcc
+9827280/1
@@@DFDDBFFDH?E@FH>HEDEBF1@F
@9168443/1
ctaatatcctaacgttatcaggttttgggtagttgggtaatattttgata
+9168443/1
@@CFDFA?DHGDFHFGIGHGIJ<CHGGIJCFE34CGG1B?BFICHG@GHG
@9168559/1
ctcctcgactgccccgatgttggagcctatgctatccgtagtcg
+9168559/1
?@;D7?DD?FFD>FHHGGG??43CDCBFCCFGC?B39BBFHHG:
@8680334/1
aacagggttcatgagttccactttcacaatcaattaattggtaacatggt
+8680334/1
@CCFBDFDHHHHGJJEFEHEGIFJIGICHIFFD@@B<GHIGCGI9<DDG<
@9168658/1
cgttaacggagtttgctgtcgaatactctgagcttgctgagcgactaatg
+9168658/1
@@@FDFFFFHGHHIHHBFGGCEHIEHGHG>BH<FHEH<@EHEGG@GGG>4
@8528057/1
caaatttctttctatatccatcggttcttcttcttttttccacgtgaaat
+8528057/1
@BCDDEFFHFFDHHIJFFHEHCCGGEHHGAC<C>?F9EE9B<?68?;@?<
@9345102/1
ttgctgttttgtagaagccttaccttcagctgagtgagttaaaacagtac
+9345102/1
@@@DDDDBFFFBD<DF4C:BFGEG4CEE4<EB<;EF9G?B9?CB<BD<D@
@10171810/1
gaaatattttcaaattctggatcgtttttgtgtaagtcatgaaaaa
+10171810/1
@CCFFDDFFHHGBCFGIGHIGEH6FHCGEHFH:CHHFGHHCFHIJE
@9503650/1
gctatctcttgtaggaactggactgcattaaaatccg
+9503650/1
@C@FFFFFFGGDHIGIIIGGE9FEHIGGIIJ@EIGFG
@10797066/1
tcgtgagccaacagtaagacatggtagatgaggatactttaatctaatat
+10797066/1
@CCFFFFFGGHGHJGIJIJGIGJJHJIJIJIJGCAGHIEEGHIDGIIGGE
@8850137/1
atagcatagttcctgctttagggtttcttccgctaatttaaaa
+8850137/1
@CBFFDFDGBHFFEIHGGIHGIICFGIGIGIIBGGBGHIGCFC
@9017644/1
ctggtgtagaattacagaataactcatgaatgctttctaatgtttcttca
+9017644/1
@@CF1DDDFFHGFIIIIBEGCHGHHG>HG>DAAF9DAB>?@F@<BD@GBF
@8850505/1
ctcatcttcatcatccaagccgtaatgaatggtgttgctttcgcaggg
+8850505/1
@@@BDDDDHA>DHIIII<EEFEEG?FH>9EEC1:DDGDECG>0?DD07
@9668353/1
ctgggtttaaaatcttcaataacattactcatttctgataggttctgcaa
+9668353/1
CCCFFFDFHGFF<FAHIGI4AE<FFHEHEHHHHEHEGHGI@F9CDECEGG
@10174524/1
ctttttttggatctgaagggcggtcccctcttttgggt
+10174524/1
@@@FFF@DFDDHDFAGIEG<F<A6@FGGAEE<@@DHEB
@9347184/1
cttcagaatataatagtttcaattcatttgatttatgcttaata
+9347184/1
CCCFFFFFHHG<8FHGHIJJGJGJJJI@JG@>EHHHG@HEE>F>
@9347443/1
gtggttgttgcctctgttgctgctgaggctgttgttgccactgctgctgc
+9347443/1
@@@FDAFFGHHHHJIGDHIJIJJJI9FHFFHHE@HHGAG@CGIHICEE>?
@10485990/1
ctttaatgaaattatctggagctcatcaagcttcggtccgactgatgatt
+10485990/1
CCCFFFFFHHHHHJJJIJFHJIJIGJGHIJIJIJFBGHGGHIIIIIBAHG
@9508958/1
gtccctttgccaaatacttcaactgtgactctaactcttcttccatccgc
+9508958/1
@?@DDDFFHDD4DFHIBBHE>AHHIAH<9?E<HHFGGEG>C4?DHH9FGG
@8683433/1
ctagacttgtgcaccagctaaagaagacttatctttaaacggcagctttc
+8683433/1
@@@FFF>>BCFHFGGIEIIJJGHGHFICGC@FGIJJIFCHCCA6?BEHGD
@9019535/1
gctgctgaggcggttgttgccactgctgttgttgaggctgctgtggtct
+9019535/1
@?@DFDDDHHGDFEGGIGIIIJIGGIJJEGGCG@EHIBFGCGC4;=7=4
@9019866/1
tgctgttgttgctgaggctgctgtggtctctgctgttgctgttgttgctg
+9019866/1
@CCFFDDDHHHDHIJGIIGIIIJHGG?F>F@GGEGHHBGADD<FBH9<??
@10800075/1
caatgactgactaggatgttcagttaactttctagctaatagtccaatct
+10800075/1
@@@FDBDEHHDHFIGGEBBIHICFIEGEGIIDHHJIIIHHIF?DFDFFG9
@10321030/1
gcttgttgttttgcagacaacatgccttggtattcgagctgacttgggag
+10321030/1
C@@FFDEFBHFDHFGJJIJIGIIHIJJEGGGIBIIJ<>ADGGBGB@CH=F
@9669079/1
taaaaatacaagaattcctaattggtagtattccaatctaatctaatata
+9669079/1
CCCFFFFFHGHHHJJJJIGIIJJIJHHGCGGGIJJIJIFIIJJIHIAHGI
@10000456/1
tagggacacagcttctatggttgga
+10000456/1
C@CDFFDFHHHDFGGGCGGIHFHGG
@10000493/1
gtgccattgcgccaggtgtccggtcttcactgcagcctgactggtgagaa
+10000493/1
@BCFFFFFHGHHHJGIBFI@FHJGIFIIIIFGHJJDHIIHGDHC4BDHIG
@10000832/1
caacaatttctcttcctttttttggatctgaagggcggtcccctcttttg
+10000832/1
@@@FFFFDFBFHGHBEFHBHGGHIG@BHIJFIJGJIJGB===?@D>DCEC
@10001483/1
ctttttgaaattttttaatagttggaacaattctatcacctttgaagttg
+10001483/1
@@CFFFFFGHHGGIIIH<FHGGIIGHGG;CFHHGIJGBFHGHE?F9F?FE
@9833219/1
gtgaggtacacagttgcagtcctgagctggtcttcag
+9833219/1
?=@DAD=BDADDFACEEIIEC3A@EABBD;<?C<?EE
@10177578/1
gccacttcttggaatggtactgccatttctctatttgc
+10177578/1
@CCFFFFEHHHGGJIJDEHIJJGIHIEEGIIGGGFHIG
@8684378/1
gcatgctttgcttctttcttagatctaccagtgcccatggcagcaaatct
+8684378/1
@@@FDDADFDHHGDGEFGJ@FEAEHGEGCHGHHEID3CFEF>FHBFCGD>
@8355814/1
gtcgtctttttttaccaaaccggtattttccccttggcaacaaacagttg
+8355814/1
@??DDBDDHHGHGGGIIIJJCEE:@FFFGIIHHGGF@HGDBDG@EGHA;C
@9514382/1
gtggaggccatcgcctggtcatgcataattcttgtagaagaccaa
+9514382/1
@@@DDFF@HHFFHIIGIJ<FHIJIIIFIJJJIJIGG9BG>B>DE=
@10179297/1
gccaataattgttctttcatgatactctcaa
+10179297/1
@@@DDDEBAFFFHDH<:<F4I<@BH@HGHCE
@9515803/1
ccacattccattccatgatttattaaacccgatgctagctttcttaaatc
+9515803/1
B@@DDFFFHHHGGJJEIIIIJGGIECHIJ@D@GHCGEGE>CDHIEIIDGI
@9022241/1
tggctattttagcatggaatgtaatctccaagttgtgaatcaatttcagg
+9022241/1
@@@DDDDAFDF;?9CFGG@EHA>4CFH?H?F9ACFC@F>?CD<DFHI@H@
@9516586/1
ggctttagcactgcatctacacaaagggccatcattcatttctcctggat
+9516586/1
???DDD?DD4?DDBEEIE4CFEF;AF@EBEEAEDADIIADFIEDEIIEDE
@9022887/1
ttccgctgtagtacaaatttctattcccgattatttttcctttgatgctg
+9022887/1
@CCFFFFFHFHHHIGIEIIJJIIJGHJGGFHJEGIIJIGGIIH@HGFGII
@10002807/1
tacaggagatactggttgttgttgaggtggtagttgagtttggtggg
+10002807/1
@@CFFFFFFHDHHJGFGG1CAEEHHCH;EG?DGGHHCGHGHGI?FH0
@8855002/1
ctgctgttgttgaggctgctgtggtctctgctgttgctgttgttgct
+8855002/1
@C@DFDDDDFDHHGHGEIIIEGHGEHHGE41:EHE<?CBGE4DH9F@
@10003709/1
gccacttctttgaactaagtacagcgaaattcttattcgattgaagtaaa
+10003709/1
@CCFFFFFHGDHGIJIIGIFJI4FFHGGJICHIICHGIGGGIHCGIF>FC
@10003916/1
gctgttgctgctgttgttgttgttgaccccatggttgtcgaggcggtccc
+10003916/1
@@CFDD?DFHGGDBIIBEF3AF@C>?EAE?1:CD?C1:?DBGE6F>>EDB
@8685836/1
cacgtcgtctttttttaccaaaccggtattttccccttggcaacaaacag
+8685836/1
@@CFFFFDDHDHHJJIJIHGGGH=GI<FFICEBDHCG@GEGGIJAGIG9A
@9835780/1
ctgaaggcttttgggtcgtgagaagctgcaacggctgctatagatgg
+9835780/1
@@@FDDBB:DDFFGI<CFFHACBGIG3?C;F?F6@AHG<BF>=9C;C
@9518959/1
tttttgaattgaaatcacctgctcc
+9518959/1
@@@DDDDDHDFB>FBGB<BEAFCH9
@8686373/1
agaccacagcagcctcagcaacaacaa
+8686373/1
@@@FDDBDHDHDFEEFGIJIBGC=AH3
@10648504/1
cctggctgagagtaattcgtcgcgcattctgttgtatatttatg
+10648504/1
@@@DFFFFADHH3EEDBHIGGGIIB<@FHC@?DBDH<8?DFB>>
@10650186/1
ggtatttcttttttccaaattgcctctccattcaattgaagaagcaattt
+10650186/1
@@@DDEFDFHHHHJGJIJCIIIBHHIJJJGGGJI<GGEGHG@G?GE>B>A
@10491637/1
ctgcataatactgaacagaagatttgtttcctatgtacaaag
+10491637/1
@@CFFDF;?HHHHGG<HIIIIJGHIJI<FHGIIIIGGGGC@C
@10650701/1
ccggtctttctcgataatcaagtgttggtgcattcataattcgggcctta
+10650701/1
@@@BADDDDH?FDEHIIIG@GG:CHGBCGHDGDF>GFDFE<FED0:FGGG
@10184837/1
ctcgtccaatcagattgaaaaaaacaagttgtataacacaattaaaaagt
+10184837/1
BC@FFFFFDFHHHHJJJJIJJIJJIJJIDHIFGEIJJIJJ=GF>GG@HG=
@9176952/1
cagttcattacctaagatatttgttatgatctccggccaagatcagccgt
+9176952/1
@@;:D;;D>>FFFFGGGI>FHGHGHIII@HEGFE6<:FB=DD>9?DGGG?
@9838299/1
gtcattagcagagctcgctactaagg
+9838299/1
@<@DDDF?FAHHHHCF<CAEHIGHHG
@10492487/1
ctgtcattcacttactttttaccagtcccttcagttaatatgctttaact
+10492487/1
@C<DDD<BDDHHHIIJJJJIJHIG>FGHII@GECGGAG@<EFGIDIIJII
@10493328/1
gatagcttgaggcttatacctagtgcttctgtaaaacgccaataattgtt
+10493328/1
@BCFDEDFHHFHHJIGHGIIIGIHIB9EBHGGI4CEHHGGIGGJEIIHII
@10493612/1
ccgattctatttcttggtcatcagtttgagatactgtaatgcattgtagg
+10493612/1
@<@DFFFFHHHDFIGFACFEHIJEHGIEHHG9CHHGDIIIH9<DFECFAG
@9179283/1
cttattctttatatttaaattgagatgattagtttccacaacaatttctc
+9179283/1
B@@DDFFFGHDFHIJJIGHGIBEGCH@H@H@??4C9CCGGFGHB3CGI@B
@9180156/1
gcacattgcagttgctatcatacattcttaatatctgtgtattaagcctc
+9180156/1
CCCFFFFFGGBFH@FFGGHIGHIGJJJCIJ4FGGIJIFHGFEIIGGGGIJ
@9027203/1
ccgacaaacgccatcctctcattcttagttgtaacaactaggggcaccat
+9027203/1
@CCFFADFHHHGHIJIJGCEECFFCGHIF9F?DDGHGHHHGGFEIGIEFC
@8537269/1
aggatatgaagtattataaggtacatatcctggggcactcggagtgaagc
+8537269/1
CCCFFFFFHFG<FEHII<EHGIEEGIIIGFHHGGBGGIBHB=:?6BFEHH
@10009683/1
cgttaacttttggtggctttattatattactcctaattgaagagcctttt
+10009683/1
@@BFFFFFHHHAAEEF;DEHGHIJHFICII>FGCHIIJDHGDHIIIG@EG
@9524528/1
ccgaacacttctaggttacatagtgtatgaaccgctgcattaaatattaa
+9524528/1
@@@DFFDF?HFHG>EFH4ABFGH?HFHGEE<FCG8F<8B9BB<<D>B>HF
@9525733/1
gaagaattgataactaactgtgagactgagta
+9525733/1
CCCFFFFFHHFFHJJIJIHJGHIHGHGJIG4<
@9182098/1
gtagtgaagaactgaaagcagatctaaat
+9182098/1
@@@DDDDDFFAFDIG?3C?FHHIIEH@HH
@10495478/1
agtctgtctgcatctgtatatgccctagcacggaaagcag
+10495478/1
?@=DBD;DBFHFB:CFG<FF>IHEGE;:CDEG:<??CF??
@10495582/1
tgaagaactgaaagcagatctaaatttctcaaatttctttctatatccat
+10495582/1
@@@DFFFFAFHBAHIII33FHGGGBA<FIICHDG@>E<FHDGIIHEGF?<
@9355673/1
ccttatgtctaacacttcacacataaattcgataacaggc
+9355673/1
@;@DFFBBDDAHHGGGEBIIGHGB9FDEGHEH>9CF>93C
@10331739/1
cttcatcgtcttgaacttcatttccaacaggtagtaagtgatcattaagt
+10331739/1
@CCFFFFFGHGHHDHGIIIII@AHGHHGGI9CDEGIGHFCECGEI<GHH4
@10496096/1
gccactgattgatgtcccaatggtccacacctttgtcaccactatattca
+10496096/1
@?@FFDDFFAHDFBH@@AFHHJECHGHIJJIIIII<@CDB@3309BBAHI
@10654921/1
cggtttcgtaggcaggtggaggccatcgcctggtcatgcataattcttgt
+10654921/1
@CCDFFFFHHHHHAHGFHHICHHIJHIGIIIIJBD@F>?BF@@GCHGHC=
@8858278/1
gttttgtcataagttgtaacagtaagttcttttttttccttgactatgtt
+8858278/1
@@@DFEADHGHDHG>G?FCB>H<EHGGE@H@HIIIG>9BG<9B?F>EHHI
@9528937/1
gtctccttcaacaatcgtcggtacaatgtaatatgagttttctttgtttt
+9528937/1
@@CFFFFFHFD<<EHIHEA:GEHIDG>GFHI4:CD<<DGAD>DHGCAAFA
@9529087/1
cactgttttcaccggaggaatttgtttgtgattttttattgtatcc
+9529087/1
@CCDFFFFH8DH?GH@EAB>GGCGGCH9?D>FGGDCHGGIEBGBAA
@9356699/1
cttggcaacaaacagttgttttttcctgatatag
+9356699/1
@CCFFDDAFDABHG<<EGAEDHEGCFHGHE@GI9
@8539478/1
cctcctgccactcatcataatgaacaatatcttcttttggattagtagaa
+8539478/1
@@<?D?DDFHF?DGCG?F<HG<A:CECEECH>DHGGB@4?BDC>ABFHE>
@10809509/1
aaattgaacactttattgttaatattatcaaacaaataattttaactaaa
+10809509/1
B@@DFDD4CFFHHJJIGIJIHIJDIGBGGB?FHGG3C<FCIGGGIGCED<
@10809642/1
gtggcctatcctctggaggaattcctttaaactgatccatgatcaatctc
+10809642/1
?==D=DDDHFDHDH3?>@=C3FBHCHG<EBGIIIGGEGGCHGIBDGGGEF
@9183988/1
ggtttcttccgctaatttaaaaattgaatagttttt
+9183988/1
@@?DFDBFHF?FFHHIJIIJII>;EF>CDBF<>@FH
@8364646/1
gctttctaatgtttcttcatttaaaacc
+8364646/1
@@@DFFFDFD>FFGHIGBIHAFIGCHC7
@8364953/1
tctgcatgaacggtaatagctcgtgccattgcgccaggt
+8364953/1
@@@DDDDDA:?;D<C@FIIEGACEG?FGCF<C0CA:@E@
@9678678/1
cttcttctatcacatcggaggcaaccaatatg
+9678678/1
@@CFDADBFABFAHIHJJIHIJ1CFAFHCHGG
@8365926/1
ttcttcttcttttttccacgtgaaatctttaggctgcagct
+8365926/1
@C@?DFFFGGAHFII<EBHGEGHG<DF@HIIGIEHEI@FBE
@9842245/1
ctgtaaaatagcttgagaagccctttgttttccttcttttttatttttgc
+9842245/1
CCCFFFFFHHGHHJFBHGIHHHIIEIICFGHGJIIGIHGIII=FHIIEE?
@10810972/1
ctccatactccttgtcttacaggtaccggtctttctcgataatcaagtgt
+10810972/1
@@CF??DFFBFHAH?DDE@FI9BCHHHGGFBHCGGIG;FHIGGGGHIBDH
@10811389/1
ctcattctttcaaaaaaaactattcgtaggagtaaaacgtaagtgg
+10811389/1
@@CD?DEDHGHHHIIJGIJ8F>FCBB?BGE>F0BFD?FF9BFHDC>
@8691968/1
gttcaatttgattgtttttttcatttctcc
+8691968/1
?@?D?DBDF4AC>4AEGHAE@@CEHID4E?
@9186871/1
ctctcaaactcaagctgtcgcttcaattcatc
+9186871/1
@@@DDD;?FFF?:EEFGC<;3@AGHEHICA<E
@10019503/1
ctaggttacatagtgtatgaaccgct
+10019503/1
=<?DDB?DFFHHGGG<<GFGE@GF:G
@10193822/1
caattgcattccctttcacactagggacatgaggtgaaattattggt
+10193822/1
@@CDDDFFHGHGFIFIJJIGIIIJGEFFEHGCH<??CFFGHEGGCG?
@8692679/1
tgcacgacctttggattgaatataagaccttgttgttttagggtaatcaa
+8692679/1
@<@DADDFHGBDF<FFGGGEHIGIGGH3C<?<DGGEEFIIDGHBGGHH>G
@9033567/1
ctctgcactgtgacagtcttcaagcactgagttagaataccaacctgaat
+9033567/1
@@@?DDBDFHFFAHIIJDEGIIC@AGE>;C<B<<:CFEHJIF@HGHDIG4
@9533689/1
ctctgatttatctcatcttcatcatccaagccgtaatgaatggtg
+9533689/1
@<@BDDBE?DDHDIIIGGGGIJFHG>@FFHGCB@FBDH@BF9BFG
@9033932/1
ctacttttttccaattccaaattctaatcatgggtcgggcatttttacta
+9033932/1
C@@DFFFFHGHAHBGIIGII><FAHHGGCFGIJJFFDF?0@;F?<<88BF
@9680748/1
tggaatttttgcattttttataacttctttaatgctctccaaaattgtaa
+9680748/1
@@CDD?DEHHADFG>ABDGGIIIJIJ4EFH9E41?<FH>GGJIG>9FGHH
@10021524/1
ctgttgttgccactgctgctgctgcggctgttgttgcctctgctgctgct
+10021524/1
@@CDDDDFHHFDB><FGGII99FDCGGGDG3:??BA<@>DF3B>FIIFGH
@8693829/1
gaactatttctttaagaatattttggatttcatt
+8693829/1
@;?DDBDB>FDFFGGGGIGIAIICBECE:CF9CA
@10336985/1
ggggaagtcaattgctaatattgccatcaacgttcactgtctataaaa
+10336985/1
@<@DDFFDFHH?<ACEGBC?I>HHIF4?FHGBGECEHDF<HH@HH@F4
@8544259/1
atcaaatattgataaactagtttcttcttcatcagg
+8544259/1
?@@DDDAD8F<<FH<@<?BBAC4?EHIIIHIIII9E
@9845064/1
gactaagtgagcacactaaatcaccacagacctgttctaacttaaagctg
+9845064/1
@@CFFD<ADDFFHGHBHBHEFHIEG>EEEHGFG@D<CHI@EHIJEGIII@
@10812579/1
ctaatatttgagcagaaggtgctggtgcatgtaatactttgtagatatc
+10812579/1
@BCFDFAEHHHDHGGIJJICEFHGD3CHBHHAEH@GIIGEHF9BFB>DB
@10338812/1
ctgataaattagaatcatcccatagcaaatggtatttggtaggacgtgct
+10338812/1
@C@DADDB8FDHHBEEEF94F<FECGGI<49?229C?E>GHG;<DH<DHG
@8368414/1
ggtggttgttgcctgttgctgctgaggctgttgttgcc
+8368414/1
@@?DFDBDFHHHHJJJIIIECHII9FAHGIIJEBGGCD
@8368507/1
agcatactttatcgtaacggtcatttcttttt
+8368507/1
@@@DDDDDHFFFHGA?F;FGFB1<BFHGIDE?
@8369480/1
gccactgattgatgtcccaatggtccacacctttgt
+8369480/1
:?@DDDB?:AF?C9?AC<F9?:F<A:CG9=GCCHF4
@10661245/1
cagcattaagtcttctctgcactgtgacagtcttcaagcactgagtt
+10661245/1
@C@@FDDDHHBBFHFEHGHGCBEDCHAFHICEHCGG<FHGIDG@GG>
@10195466/1
atcagaagttgacattctatccaaagaattttcattacattttttatg
+10195466/1
@CCFFFDFHFFFH@BDHE@FHBJIIJEHGGIBGE>FGGE4EGC>FH@G
@9036138/1
agatgaccctctccagatggtagaatgg
+9036138/1
@C@FFDED?DHDFII<3CFFAB>HD<EE
@8863443/1
cacaaacaatcacctgaatccttagaattcaaacattcaaacttaaattc
+8863443/1
@<@DF3BDDFFDBFGGGBEHEGAHGHGJHEGGE98EEDIEGBHE>BF9B?
@10501271/1
aattgcgataaggtttttcaggattgatag
+10501271/1
@CCFDFDFHHHFHEGEEHIIEIGIG@HGJI
@9037104/1
ctcatcttcatcatccaagccgtaatgaatggtg
+9037104/1
@C@FFFFFAFAHDGGEHIICHGHG?;BB4?GG<9
@10197530/1
cagaattttcgtttggagcaaatacaatgtatt
+10197530/1
?@@;BDDBHFHFFIG?9BFHE;CFHCFEGEHCH
@10662766/1
ctctatttcttgattattaatagtttcagctggatag
+10662766/1
8??DD>DDFF?<D<::?<CHHI<3AFEF9F>CCFFFC
@8864101/1
gtcagattgtagttaagcatggacaaggactgcatcttcttattatatca
+8864101/1
?1=DDD8DHHGHHIDGHCGGGA@FH<@?CHA:C@?CF9<BDDGGEIGCFC
@8372476/1
ctttcattatcgtaaattgtcacggtctcaacaagttccgttttttggag
+8372476/1
@@@DDDDDFHHHF;EFHGGHFAFGBHHBGHGGCGI<DHCGBF;DHBA<FE
@8698900/1
ctcgtattgtcattcagccgagtaaaccaaaacaggatatgaatgaaaaa
+8698900/1
@@@DDDDDH<DFBHIH9FHGIBBEHIIIIIIIIGCHIF@GGICH@<DHGG
@10816076/1
tgtgtactatcttcaaagagaaaaagtgcaatactaaaattttattcagt
+10816076/1
@@?DBDDAHDFHGHGGIICBGGIII12<CHGHII4CFGIIIIIIIB@>B?
@8373051/1
gggaaataggatattttcgcattcattaagattagtattaactgttaatc
+8373051/1
@@@BDDEFHHD>FHEHIJGGIJGIIJGJIIJIJIAHCGIFEHGG<@EGGH
@10341565/1
cttctttctgtggtgctagattatcccttctgaagacaggactag
+10341565/1
@@@AD>DFHACFF@@HGFGEHGHGIJIII>EBFCGH9;ED>@>DE
@9541255/1
gtcgacaattgtaccaagctctggcattttcctgtgactgatttttcttc
+9541255/1
@@@DDDDFDB?ADHBDFGHHABDEGGIGIIJGIBDHEFHGGCGC@@F@FF
@9367144/1
ggagaatttttaaccatttacacaatataaatgcaccttca
+9367144/1
@@@D=?DDFFDHDGEFGH@B4AHEC@FD<@H<E>FH?;:?D
@9367360/1
ctaagagttttattaaagttggatcattagcagaaatcctcattctttca
+9367360/1
CC@FFFFDHHHGHIIIGHIJJJEIIJJJJJJEIJIJEGIGGFEHEHIEIF
@9191996/1
ccggtctttctcgataatcaagtgttgg
+9191996/1
??1=ADDD?>C:DEHG=4CD3?CH@FF9
@10029197/1
gccctcttaaccagttcttcttcaaattgattacaaagactcaggagttt
+10029197/1
CC@FFFFFGHHHHDGHGEIH@HHAEGEHHGGECHHF9@FGF>GGG<DDDF
@10816618/1
tggattcatatgactgatttcttctaatttgttcttcatttctttagtcg
+10816618/1
@@@DDAFFAFDD4CEHEHG@GHEGII@HGGIIIDGIHGGJIGACFED9EG
@10029701/1
ctggagctcatcaagcttcggtccgactgatgatttgaggttcttg
+10029701/1
?1=DDFFFGFFFD>:CGEAGIIGE@GI>:?GCGIIGI46B;??9?D
@9688056/1
agctttcttaaatctggttctctaatcatctgattagtagtaacgattct
+9688056/1
@@CFFDFFHFHDHFFGH<BDHEHIEGJJCHGCGIJJJGHBEFIGIIEGGI
@10504832/1
ctccctccacctgaactagttcatatttcggagtcgtccctcttctggaa
+10504832/1
@@CFFD?DHHD8F@GGBHHAFHIGGDEEHH?88?C@??GGFHIE?@CE><
@8374514/1
ctaattcatccataataagtctaaatagaccttcaggg
+8374514/1
@@@DDADDFFBDDHB>FEH3C?FEHI9CHH>GAECHEG
@8865504/1
gtcgtgagaagctgcaacggctgctatagatggaacgttgatctggtc
+8865504/1
??@DBADDAFBBD>FAB>F6EEGDEH>CD>DHE;FHBGGBHEGB<F8B
@10030899/1
cgttgatctggtctggagctggatgagtgac
+10030899/1
@@@DFDA><?AF??C@<ECFG;3FEBGG<<F
@10031179/1
cacatatgtatggcacaactgataagttaagcattgcagttcatcagaat
+10031179/1
CCCFFFFFBHHHFIIJJJJJEGIGIGHGE>@FE>FHGGGGHGEGIIHHIJ
@10202209/1
cggtggcgtgtaatcactgctgagg
+10202209/1
@<@DA:D:FFF?B:::2A<EHAHF1
@10505706/1
ctgtgatcttgtctaagattgctttcgctgcggcatgctttgcttctttc
+10505706/1
BB@DDDFFHFBHHGGIIIEIGGIJGJGIJIJIJJJGIIIJJDCGIHHGHG
@8700877/1
cagaggcaacaacagcctcagcagc
+8700877/1
???BB=BD?FDHHHEGIEE<EGCEE
@8550817/1
ctctggtatccaaaggcactgttttcaccggaggaatttgtttgtg
+8550817/1
CCCFFFDDDHHHGJGGEIJIJHHGJJJFIIIIIJIGIIIIGIGJGG
@8375640/1
cccaatgtttctagcctttcataattcataacgtcattagcagagctcgc
+8375640/1
@@<DFFDDDHDHDEAFBFHB<:EHI@DHI<HBFG=@GBDE;@CBA?B?D?
@10034851/1
cttgcattaaatcacatcacattaccacatttctcaaattcagtcttgaa
+10034851/1
BCCFFDEFHFFHGJJJFIFIJIDGHIJJFCHIJJJJEEHG>HHFIJIEGD
@10346733/1
gtcctcctgccactcatcataatgaacaatatcttcttttggattag
+10346733/1
@@@DDFF<FFHHHIIGICJIEHIGIIHGGCDHIFB49CGGEGCGIG9
@9689801/1
cttctggaaagcagctcttgcagcattgacactggcgttttggtgggcat
+9689801/1
@@@DFFFA?HBFHJIEHCICHGED9AHCGGIGC@3EE@6:?2F;BD:7=3
@10508087/1
ctttttgaattgaaatcacctgctccagg
+10508087/1
@@@FFFFDDFAFHEAEBFDHBHC<HEC@@
@9852568/1
ctgaggagcatgttcttgcctttgttgctgctgtggtgg
+9852568/1
@@@DDFFDHFFHBEHEAFIHB><C3A@EAHG@HGB>1:D
@10508309/1
gagtaatctctgtatcaacaactgtaccagccggcacattcatatttctc
+10508309/1
BB@DDFFDHGFFBHIIHEHEHHHEABD<A@?FHIIBHDDEEEIGHHGIGI
@10038699/1
ctataagaacaatgagtaagagcttgcaagaggtaacttctgtcttgaaa
+10038699/1
CC@FFFFFHHAFBH@@EFGHIIGIJB=EFHHICDBHGGGGIIIGIJJEII
@10038758/1
cactgctgttgttgaggctgctgtggtctctgctgttgctgttgttgctg
+10038758/1
CCCFFDFF>FHHFIHH@GHIGBFCFHGHI4CFGEGHIIIJBGHGH92?FG
@8552345/1
cacaattctggatgtaacctatcaggatgtgctttttttct
+8552345/1
@@@F??DFFD<AFGEAEHGIBCDHHIIIIHHGBGEGGHDGG
@10039511/1
agcaagtctggtaaatttatcgcaagg
+10039511/1
@@@DDFDFHDHB?FHHGIGJEGA:CF1
@10039583/1
gtaaatttatcgcaaggtaatgtaaaacaatatctattcaacaaaggaat
+10039583/1
@@CFFFFFHHHHHIEII@H<EFGIDGI<GGGJJJJJEIICCHGGGG9D>H
@9370644/1
cccgattatttttcctttgatgctgctcaattta
+9370644/1
C@@FF>;DADFADG4?EF>@HCAHH@GFCD>BGH
@10509082/1
ctatttacatgcctagacttgtgcaccagctaaagaagacttatctttaa
+10509082/1
@B@FFFFFGFHFGBGHJIGGD<EFIDGIIIJJJIJIJEICFGIIDGIGGI
@10040845/1
ttccgctgtagtacaaatttctatttccgattatttttcctttgatgctg
+10040845/1
CCCFFFFFHAFDFEGGIIJIGG?<@FHFHEGGIIJEIGGDIJGCGC@FGH
@10042248/1
ccacgatttcggcagcttttacctcattt
+10042248/1
@@@?DADDDDFF>ED?EG>94CCD?9CFC
@10042908/1
ggtaaatttatcgcaaggtaacgtaaaacaatatctatt
+10042908/1
@@@DFBADDHHBFGG?GB<CB@GBHID>DDBAC<?DGCF
@10043130/1
cattaagttcgccgatcttgtacaacattttacatgcagttagtgcaact
+10043130/1
@@@FFFFDHHHGHDEHGJHEECA?C?FHGDDGG@><BBHCFGEDGGHI9C
@9196427/1
ctttttaaaataatacagacaatta
+9196427/1
@@@DDD<DFFA8?GHEB?<?BAF>4
@10351367/1
gtccacaagaaaaaaggttcttttacccccttcagaatataatagtttca
+10351367/1
CCCFFFDDD>FFFIGIGCE<FFE@FHIFGHIIIGJHCHIBEGIGIJJFIJ
@9548739/1
gcctcttgttttgcttctttttttgacctac
+9548739/1
@@CDFFDDACFBFGG>BHE>HHIJJI@BAC3
@10510698/1
tggatgaggaaatttttcataaagaagtcgaatactgttcttaggaatat
+10510698/1
?@@DDBDDDA3AFHIB9BFAHCHGGEGEDAEGGBGA4CBD?C49@<9:?B
@9691444/1
ctaacctcttggcaatttttttcgatttgccagtacctatttctttgtgt
+9691444/1
@@CFFFFFGHGFHH@FG>HGIIIIIGIDIIBAFDHHD@9BFEIGEGIHI3
@10208133/1
cttcattgtaacttggcccgcaacaattgtacacaactccataggaag
+10208133/1
@@@DDDA8AFH<><F3CFGI<@FFHDE9C:?DHEII7DGHG4DG9DBD
@10671856/1
ccactgctgttgttgaggctgctgtggtctctgctgttgctgttgttgct
+10671856/1
@@@DF<DDFFHB;CEEHII9EEGGHGGCCGBDHGE9DG>@<<?9?9?@DD
@10822959/1
gtagataggctggcctgcttgtggaaaaccaccacaaatccacttggaaa
+10822959/1
@@@FAFFFFFHGAGGIIIIIBHII9BDG3CGIICGGIBCG@DEHE<@?FH
@9373210/1
ggtacatttagctatcctgtagtttcgtcctatacctttgaatgtccctt
+9373210/1
BB<DDBDFFHFHFGHIIGGGHIGFFHIHHGIEFHGIGCHHIJEE@ADFAA
@10209348/1
cataattaaaattaattaaaagttaataatacaaataaataaacagaaac
+10209348/1
CCCFFDFFDDFHHIIJIGJJJJEHGEGH>EDGGCHIJCGIGDEGIBHI>?
@10674013/1
ctcagagctaccttggcagctgctaattttgcttgg
+10674013/1
@@@FFABDFFH?3CFGGGIGI9FFH?FFGCHH@C3E
@10674070/1
gctacaacatctattgttggaaaaatcaggggaaagaagacagaaa
+10674070/1
CCCFFFFFDHFHGIJIFEHGIGIIJJIJFEIJDIGIIJBDGGAGGC
@10210983/1
ctttgcttctttcttagatctaccagtgcccatggcagcaaatctacttg
+10210983/1
CC@FFADDGHFFHGJGHFI<IHIIIJIIIIJEHGGBGIDHGIJ3?FG@HC
@9045785/1
cctcctgccactcatcataatgaacaatatcttctttt
+9045785/1
@@@FD>ADHGFHFG>CDB4C?A4<CC;D?C4AA1:4?G
@8384304/1
ctcattcttagttgtaacaactaggggcaccatgacaatagcttt
+8384304/1
@C@FFDDAHB<FADFBGEAHEG?<FEE@@GEFG4?FHGG4BDE9?
@10050362/1
gggtagttgggtaatattttgataacgtggatgtagataggctggcctgc
+10050362/1
??@=ADBDFDHDFDHBHHHIIHGIIJJJJJJGJGIJIBGGCEGIE7FB=B
@8385162/1
cctttcatatggtgtttttacttttagtttttctatttgtactaaaagta
+8385162/1
CCCFFFBDHHGH?GHHJJJJGHIJJJICHIIJJJIJJJIIIIJGGGIIGI
@10050920/1
ctttttctgacatcttcttggtaaca
+10050920/1
CCCFFFDDDFFHDI@FEHEIBFDHHE
@8872273/1
cacgttcataaggtctcatttgaaaacgtggatctccaagg
+8872273/1
?@?;DDDFHDDHF<EFHEGH@H>ECHG<EEE1ECGI9DEHI
@8385622/1
catgtatctcattagcaagtacttctgatagttcacacggttgatgattt
+8385622/1
@@?DD4BBDFFFBGGCGDG?CH>ECEHGGHBAFEEHCHGG?=@FCG@@DG
@9200520/1
ccttcttctatcacatcggaggcaaccaatatgttcgtctcacccatgtt
+9200520/1
CCCFFFFFHHGHFCHIIIGIEGIGIJ9GEGGJJIIIEGIJJJGFGGIIII
@9858081/1
cctggctgagagtgattcgtcgcgcattctgttgtatatttatgctcact
+9858081/1
@??BDDD73DFD:CAFBGHAFHGIGI>DEADHIH>@FHEII<CHG<FHHI
@9047652/1
ctggaggttgatgaggaggctgaggcggaattagagcaattgctcccgga
+9047652/1
@CCFFFFFHHGFHEGHGGJIIDHIIEEHAEHIGGBBGEGGIEHIJIJFAB
@9552933/1
gggcaccatgacgatagctttattctcattaaggaattccggtttctcaa
+9552933/1
@CCFFDDDDDFDFHGIIIEIIJIJIJIIEE>GHG<@FDGI>D0?<F>GGH
@10675742/1
cttgttttttacttgttcctgtgccataaccgtacttcatatcattgata
+10675742/1
@@@F?DFDHHHFDHGIFIGHEHIEH4C<1?BDCCHIGBB>GA>@F4BADD
@9554106/1
cttcactgcagcctgactggtgagaaccctcaccgctgtc
+9554106/1
@<@DDDDD:<:DFGHEHIIA4A:CHGFGGIIIIGIIIGG3
@10676537/1
atccataataagtctaaatagaccttcagggtcattatgggcttctatta
+10676537/1
CCCFFFFFHHBFD>DEEBFHIIIEIGBGGC>;A3?<BG@F@93?FDEH@F
@8710744/1
gggaggtggacctctttgtgcccatggagtttgacctctaggaccagttt
+8710744/1
@7@DF?DDFHHHHIIIIICEHHGHIIIGGCCAFHHJIIIDGG>FDFC<DG
@10677668/1
ctggagctcatcaagcttcggtccgactg
+10677668/1
?@?DB;3AF<4AACDEBBG@6FD68?8CF
@10213091/1
tcccaatcaattatgatactgtctccttcaacaatcgtcggtacaatgta
+10213091/1
CCCFFADF?FHAHBHFGGIHIBFACHHIIJJIJJJJJF?8F?FDD9BA8B
@8387210/1
ggcacaactgataagttaagcattgcagttcatcagaatcaaaatggttg
+8387210/1
@@@FFFFDBF>DFBDDEH<HII@HIFCGIGGGBIGGGCGEFEGIGEEBF?
@10058081/1
cttctctgcactgtgacagtcttcaagcactgagttag
+10058081/1
@B@DDFAEHHHDHHGAFGIF<IHEIHIIGGH>@E9CFH
@9859508/1
acacaatataaatgcaccttcaacaccacactcctcaaggtacaccccta
+9859508/1
@CCFFFFFHAHHHJJGIAEGIGIIIIGHIGCCHIGGG@GH<BGBDGGHIJ
@10515990/1
ggcagctgggaatcctttgtgagccaca
+10515990/1
?1?D:BDD8A:CFGEFAHCEGIIIG<GG
@8390656/1
gccgtaatgaatggtgttgctttcgcagggta
+8390656/1
@@@DDDDBD?<DBBA>3:ACFHGAEEIGBH?B
@9557665/1
ggtagttgggtaatattttgataacgtggatgtagataggctggcct
+9557665/1
@@@ADDDFHHDDDEGIIIDHICHGJJGGIECGGHGGGIIJIEGBGC>
@9861881/1
cttcagcattcagtagcatcgtgatacgatgtaatattgaaggcaataaa
+9861881/1
?@@DB?DDDBDHDGG>GEA@A;CC;HHIGIIHGGIGIC@FBGCGCGHGI>
@10830136/1
gttcatctatattttttaaggaagtaagtgcaggggaacgagaaccaatt
+10830136/1
@<@DFFDFHF<DHGIIIIGIJDHCF>D@BFBHGIJGIFDHAD6??C@83=
@9558884/1
ctcatgttataacattatgcagttcattacctaagatatttgttatgatc
+9558884/1
@@@DFFAEBF>DDBHGCHG@AHHGGHIJE@HGCHGHCEHDHGIGEIIIH@
@10830566/1
ctttttgaaattttttaatagttggaacaattctatcacctttgaagttg
+10830566/1
CCCFFFFFHGHHGGGIGGCHIIJJFGIGG@EHHIIGEGGEEEGIEIJGGG
@9051217/1
gtgcttttggtacctctacatcttcagcttcttcaccaactaagtagtac
+9051217/1
C@CFFFFFGHHHHGGJGIIEICHGIGJJJIJGGIBHIIJJIGEFFIEIEI
@9693658/1
ggatgcataagtcattcctctatcaggtaagacaacaatcacaag
+9693658/1
@@@DDD4DC>FDHGHIGIIGC9ECHHG:FHHIIEGGGEIBGGEGA
@10061497/1
ttcattttcggtttcgtaggcaggtggaggccatcgcctggtcatgcata
+10061497/1
B?@FFFFDHHGHHGIJ?EFGIJJJE9EF;FHGIIA?FFBFH8BGB>FGIC
@8392821/1
gaatttcgagcatgatcaggattggttccaaaattttctctataagatgg
+8392821/1
B@@FFFFFFFHADHHIIIFHFIHIJ@FGGGGGGIIJEIJJFIIIJIGDHF
@10062773/1
actgactaaaatattgttcaagttcacgaggagtattcttggaaacaatt
+10062773/1
@@@DDEFFFHHHDGE<2AFDFIFHIIIHFG>?;??FEA@CG3?B<:9BBD
@10063368/1
gtagtctgtctgcatctgtatatgccctagcacgga
+10063368/1
@@@DDDADD424ADFBFHHGF?FC<EAC;@EE4@D@
@8714520/1
cttcacactcatcaagaacttggtaaactctt
+8714520/1
@@@D?D>??F??F@BFGIHGHICCCA<9CB>9
@10218054/1
ctaggttacatagtgtatgaaccgctgcattaaatattaaagtattgagc
+10218054/1
CCCFFDDFHDFHHCHFHIIJIIGIIGGIJJIFIECFIGIGGIHHI@FDHH
@8715289/1
ggcttttggttgttccaggccttggtaaatttgggtcccatgctatgggt
+8715289/1
@@@DDDDF8AFA@BE@GHFGFHIIDFHG4C?FBF0?;B?FGGGCCGCA29
@10832401/1
tgcataagtcattcctctatcaggtaagaca
+10832401/1
CCCFFFBE?DFD>EEFB@EIHE<F<ACEH9B
@10832426/1
ggcacatccacgatttcggcagcttttacctcattttca
+10832426/1
<@@ADDFAD3CDHIIIII8FFF=CB4??FDG9DCG?4??
@8394972/1
ctccctttttgcagcttcttcaagagggatgggctctgaaggttgt
+8394972/1
@@@DDFFFGGHHHJJJJJJJIJIEHHIIFGGE=F@GHE<C3B9?9?
@10684204/1
gcctgcaattcttggttcaagatcattttaaactgcccttctgac
+10684204/1
CCCFFFFFHGHHHJFEGHGIIIJGIGHIJIG9<CBEHIIGHIJCH
@10368520/1
ctcagtaattgaaacaagtcagggaagagatgctgctgagtactgtcctt
+10368520/1
?@@FFBEAHDFDDIJJJEHHC>FHGGAE3?GHH<EGCDDGDGD@GHE?<B
@9695758/1
ccacattccattccatgatttattaaa
+9695758/1
CCCFFFFFHHHGBGFGIJ@AEHJJGJG
@9053721/1
atagtttccaaacgctccagattgatgccatcgtttgcattagacatagt
+9053721/1
@@@F?DEFF?4CFGIEHIEIECHCEAHGIJIFFHHGIJIBGIDFHDEGH8
@10686018/1
ctggtccagattcctgttgtggaccagcttgtgcttgtcttccacccttt
+10686018/1
@@<DDEAEFDHHGAHGHHIJGGBGHJ@HICG?EFGIBBFFGGHGHG6DGH
@9696975/1
gctgttgttgccactgctgctgctgcggctgttgttgcctctgct
+9696975/1
@CCFFDDDHGHHGGIEGGDHIJJJBGEIJED8DBDHIFGII><D?
@8564477/1
acacaatcagcaatacttttatcaggaatggaatgctgagtaacaagatt
+8564477/1
CCCFFFFFFH<FFGBFBHGHGHHHJIGIE9EC3CBFFE9GGF9FHGGC3B
@8716755/1
cttggcataaaatgaaactgggcacaaccattagaatcacctgctgcttt
+8716755/1
@@@DFFDDFHGABGGGGIIIGGEHIGGBHFFHGGIGGICDFGHJCHIJJJ
@9697165/1
caccactatattcaccaaccgttaacggagtttgctgtcgaatactctga
+9697165/1
CCCFFFFFHDHFHJJIIGJJEGDDFHCA=G@GHIJBHEHIBFBG?FHGA4
@10066056/1
attactaccaatactttaagagcatttattgcagcttctttctgtgcat
+10066056/1
@@@FFFDFHD>BFGB4AEHEE9@GEGGF?B?FFHH@@GEH9FDC<F@BD
@10834989/1
cacatttccaaggcctcctgatatcaactgacaattccagcaataatttt
+10834989/1
?@?DDABDHAFDD9EEBG<?F>DHE@A?@FB@GBEAHEHBCFCFGFFCFH
@8718275/1
cacttttgttattggtttccttatcagtaatctcgaatctattatctctt
+8718275/1
@C@DFFDFFDBFHIIGGGCGBFEHGG>FFCHHGII@HGGEGHEIJIIGHI
@10689162/1
tcttcttcttttttccacgtgaaatctttaggctgcagctcaaccatttt
+10689162/1
BCCFDFDDFBFA>DDGDFHHHGIIEGGIIGHFIJDB;FFH<D@FHGECHI
@10521763/1
ggcagttgaagataacatacaattttaattttattattctcaatgatttc
+10521763/1
C@CFFDFFGHHHHJIIIJIJIEIIIEJBAGGIIGIIIJIJGIJJJIGG@C
@9383110/1
catggttgtcgaggaggtccctgttgttccattgcttgaggtctggtaat
+9383110/1
C@CFF?DDDFHBHIGIIAEFGEGEH>GHEFAGHAGIIGFDG?FHGID?DF
@10370670/1
cactatctaaataaatagctgcagctaatgattcaaataagtcaccaagg
+10370670/1
@@@FDFFFDDDHHGGGB4CAHIJJGEG<HGG>FC>GGG>DGEG@G3?DF?
@9209295/1
cttttttccaaattgcctctccattcaattgaagaagcaatttcttcgca
+9209295/1
@@CFFFFFBDHHHIDEGDEGGEHEHGIICIJIIICDGHI9FDG?G9DEAF
@9567631/1
ggggaacgagaaccaatttcttttttaaaataatcagcaaaatccaaaag
+9567631/1
@C@FFFFFDHD?HGH9EGGGHI<9FGIIJJIJEGIGGII@GAHICCB>CH
@8398306/1
ggaaataagaaagcaagagaaggaagtgaggtacacagttg
+8398306/1
@@@DDD?DFFHDB:@FBHAC@FF@3C<EHG3E>4CF?BCFA
@9568426/1
ggaaataagaaagcaagagaaggaagtgaggtaca
+9568426/1
?@<D7B;DAHHGD>FGHEHEBG9:FGFED@3:9?F
@8719211/1
ttcatcatccaagccgtaatgaatggtgttgctttcgc
+8719211/1
=??DDBDDH<FBFBFE@18E4?AEE9EF38C9FH@FG6
@10373958/1
ctgctcttcacatactcttgttacaacatatttcaacatgtat
+10373958/1
@@@DFDDAHFDBFEHGG@EGEHIHHGG=H@<CA>BB1?DFCFE
@8719528/1
cctcaaccgaacacttctaggttacatagtgtatgaaccgctgcattaaa
+8719528/1
CCCFFFDFGHDHFIGGIIGJGHGBHIJD>DB?CFHGGH?GDBHI<FHIBG
@10067478/1
atgattttgacactccactaatacttcttttgtgtgagcattaaatctta
+10067478/1
@CCDDFDDHBHFFIJJI9IFHGCFHCHGGCFEFB;CEEDDGG>BBB<DFE
@10835981/1
ggagctgcgacaccatctgatgcctggtgcggaggctaccttgccgtagg
+10835981/1
CCCFFFFFFFFDHIIG@FHEGHIIFH<DGAGEGFHII@H=CA@FGG@AAC
@8567843/1
cacatttctcaaattcagtcttgaa
+8567843/1
@<@=D8DDDBFDHF9E<<3<CFHAA
@10226225/1
ggatgtgctttttttctttctaattcttcaaggagtccttcatcttcttc
+10226225/1
B@@FFDDDHHAFHJGGIIJIJJIJJIIJFIEHGBCBFEDGHHIIGHIJIG
@8400612/1
cttttatcataatgagatcaagtttttttcgaatcaaatg
+8400612/1
?@@B?B;;FHDFDB@9<A<FBE:FHIBD:??CB>D@DFH9
@9384054/1
caattgaagaagcaatttcttcgcagcgtcttgttttgcttctttttttg
+9384054/1
@?@DD<:BBBFDH>2CF@BBFHGIEF:@@CDG9:BGGEEHICGGGEEGG<
@10837099/1
cttctttctgtgcatcatttttagattttcctgcaccgatgcaattaa
+10837099/1
<@@DFFFDFHFHDBHIJJJIJIAHBHIGJIG@DFGH;?:?FG4?BFG4
@8722901/1
gtaggagtaaaacgtaagtggaagcataagctcccaattctt
+8722901/1
;?@BDFFEFHBFFFFEEE?<EF@G@B@EHEGHGH;GHDEEGE
@10524735/1
caccctttctgctgcgatctttgccatagcatagttcctgctttagggtt
+10524735/1
@@@FFFFFHGHHHJIIFGIJIJJJIIJJIF<FHGGIGGII@FIIJFIIBG
@9569363/1
taatatcctaacgttatcaggttttgggtagttgg
+9569363/1
C@@FFF?DD8FDHGGIHGIIIFEECB6ECE7?E4C
@9569453/1
acacggttgatgattttgacactccaatag
+9569453/1
@@@DD6A:?DFDD9E<DBHCAFBGIG;AB>
@9058610/1
ctgtgatcttgtctaagattgctttcgctgcggcatgctttgcttctttc
+9058610/1
@@@BDDFFHDFFFECBGAHHIIIII<CD@FADGIIBHIGGI@F@DGHEHG
@8402766/1
cgaccaacacagcgataaaacctcttcaaaagaagataaacaattca
+8402766/1
@@<FDDDFBD=FFGEBAE@HGEIJJIJIIEFD?BFH4BDG<DHGBDD
@10525810/1
gtttaagaaagaccaaaggtttctgttgagctagtcatttgttcccct
+10525810/1
@@C?DBDDBBFFHIIIDE@DHGI@GHFFEIGGDE9B99C<CDGGH>93
@9700679/1
tgtatcaacaactgtaccagccggcacattcatatttctcc
+9700679/1
@@?DD4ADFFF;?G@A?G<C<AD6:1C@BAB?D9DEI<B4?
@8878500/1
gtctattgacagcatgatgacattcatctataactaatagattgacacga
+8878500/1
<@@DDFFDFHHBFIGE@B@IIC?CBFHECEGHGF@HGCE?EEHEHIH@A0
@8404217/1
gtattatgagtgttacttctcatcctaggacgtccacctcgaactgaagg
+8404217/1
<??DFFFDDAADDGG@FHIJJIJGFDHAHBFE?EHGIGGGGBDDHIJ@HH
@8571128/1
tctatttcttttttcatcattctgtagtacaccttccaaacagtatctaa
+8571128/1
@@C;DBDDHDHD?FHGIIJJBGCH@FGCHHIEHGA;CDFHGIEDGGIFEF
@10840091/1
ctttggtgtacagaaatatttcggcttctgcttccgttccaccctttctg
+10840091/1
@@@FDFDFHHHFHIGCHHIIHICGBGE>C?EAGGCABFFGGGCH;DH@HG
@9572324/1
gtctggtaattggagcggcttgtct
+9572324/1
@?@DB>ADFF<FFDCBHIGE?FBDF
@10840853/1
ctcagagctaccttggcagctgctaattttgcttggtgtttgttttctcc
+10840853/1
@@@?D;3BD??:CF?D3AFGG@9EECFF<<CGGHBB?D?FHBD@GGCEAH
@10697851/1
ccaccatctgtttgttgattttcaaaatgaatatgacagtataaaaagcc
+10697851/1
@@<FD?DFGFHHGGEGGBHHEHIIIEHEHJI@CAA9FFG<<CD<F@FGBG
@9215678/1
ctctgataaattagaatcatcccatagca
+9215678/1
@@@DDADBBFFDDI@FBFIE4AFFBGCEG
@9574787/1
ccgctgtcatgctctttctcaacaagatggtacctagctctaaatgccac
+9574787/1
CC@FFFDFHDDFHEGHIJJGGIIICH@GIJ?EHHIGEGIIEG9DH>DEGG
@8406095/1
cctggatctgatcttaacaagccttaagagaaatcttagctgacatatac
+8406095/1
CCCFFFF?CFDDHGGDEFHGGIICGHEEEHIIGEEHIIIBCH@GHJJJIE
@8880346/1
caccattcctttaacttcatcaacaagtttttgccacttgtaattaggta
+8880346/1
CCCDFDFFG?FDDHFGEG<IIGGGHIJHIHHJJI9:E@DGFHHEF9DCBG
@9704028/1
ctgcttttttagttttataggttccttaatcatacaataattagcttaat
+9704028/1
@@@DD?DDBFHHHJJJFC4?DAFEHGHIAGGDBEHE>F9DFGGGGFGH@G
@9704036/1
gcacaacaaacacttggggagttaaatcaacatcagctgagatatactca
+9704036/1
@@@=DADDDFFF3<C<@EEGEBBHG4:CDD;D;3BD<BGE;F9?BF@FHI
@10230817/1
ctcaaccgtacttctagcattagaagt
+10230817/1
@@@DDD?<<DBFHIF?EAF?<EE?FHC
@9062202/1
gttgaggtggtagttgagtttggtgggtaggggttgtttccctagactgt
+9062202/1
@@@DFFF=C=8CFCABEGDHGH=3AEG8BGIIG@GGGIJAFEHFEBFCH=
@10383975/1
gtcattagcagagctcgctactaaggccttcaagatagaa
+10383975/1
@<@=DD;B8=C8C?EG6@FGBECEHFIICGGE9:CC<@GH
@10384413/1
gcaggctggccatgttgaatagcttgc
+10384413/1
@@@FFF8BDFFFFFEG4:CEAGH?@DA
@8408286/1
ttttttccaaattgcctctccattca
+8408286/1
;@@DD>DDFFHHD>FHIGIIG@HH@C
@8408583/1
cttgactatgtttgatgacatatcaataacattctcctcaaccttttgta
+8408583/1
@@<DFFDABFDBHBHIDF>BHHI4CDBFHGGFFEDHEA@E@HFGDH<?BD
@8574828/1
agctgagtgagttaaaacagtacatcgcacaacaaacact
+8574828/1
@@<DD?DBF4AFFFGCHBB><A<:CD@@E@ABH=@EDEF>
@9392020/1
ctttcatatggtgtttttacttttagtttttctatttgtactaaaagtac
+9392020/1
@@@FDFEFDD>=DFGIIEBHGGICHIHG@<FGHGGIEIIIGIIEIIG9??
@10076618/1
gggtagttgggtaatattttgataacgtggatgtagataggctgg
+10076618/1
:??4A:BDFHFF4CF<AF>@BDCFHBG9A@7CB?C<GGH9FH@FH
@10530601/1
ctgtagcccaatattgattccagaacttccggcataatgagtacatcatt
+10530601/1
;?@DD4;DHHHFHIIFIIECIG9HHIIIC>:DHIEHIGEH<BDHGGGI@D
@10233097/1
ccacattccattccatgatttattaaacccgatgctagctttctta
+10233097/1
C@CFFDFFGHHHH9EHIGIIIGEH9ICFCGII<DC>CDCFHDB<DF
@10077146/1
ccacgatttcggcagcttttacctcattttcactc
+10077146/1
@CCFFDDDFHFFH@G;@@HCBGGCG9CCHICGG>B
@8728106/1
gctcacttcaccaacattcatgaataatggaaaatcacatagcttcggcc
+8728106/1
@<@FDDBEDHHHFIIJBBEGGHCGICHIGHGIDCGGJGI9<?3?FDFAD6
@9872593/1
aatgtttctagcctttcataattcataacgtcattagcagagctcgctac
+9872593/1
@@@FD?ADFDHHFHBBGBFGHEGIEIIGGIGEGGGFHBEG9CGGIIJCDF
@9707839/1
ccgtaatgaatggtgttgctttcgcagggtaagtctttcagtctcatcca
+9707839/1
@@CFFFFFHGHBBBFCFGIGGHEEHIIGH:DCEDEHGJIIJIIBGGGIG9
@10385458/1
ctatacctttgaatgtccctttgccaaatacttcaactgtgactct
+10385458/1
CCCFFFDFDAFBABFEEFA<DGBHHHDEG@AFHHEC4:EGG>D>DG
@8729410/1
ctgcgactgtctgaatcagaatctgatttatcattgct
+8729410/1
C@@FFDADAFHHGGHGEH<CHHGIGEGHIBIBGI@GH4
@9874264/1
tgactctattaggagaatatgaagcatg
+9874264/1
<@8DDDD4AF<DAB>ABGEFEEHE@FEC
@10386199/1
gtatttcttttttccaaattgcctctccattcaattgaagaagcaat
+10386199/1
@@?D?DBDFDDDHBFEEHDHHHIII<FGHHEBIJEGCH>GAFH?DH@
@9218712/1
ctaaaatattgttcaagttcacgaggagtattcttggaaacaattttata
+9218712/1
@@@?DBD4ADAAFH@GIIIDHHDHHIFG;EGF4CC<GG>A:BFG@A99BB
@9065629/1
cctggatggccttccaattctggctggtgatcaaaactaaatgcgatg
+9065629/1
CCCFDDEDFDDHFIGBHCHIJEEGGIB9C?DHICHIJI<CDGHHIIAD
@8576820/1
gtagaagcaggatgacacttaggtcgtgcatggtttaagaaagaccaaag
+8576820/1
@@@FDFDBHHFFHIIICHGIJJI:AE8CFC>D>@GGIGCEHGCBGGGCCH
@9579662/1
tgagtgagttaaaacagtacatcgcacaacaaacacttgg
+9579662/1
@@@F1BDFHH>DFGIEBCIIAIE1CGHG3BGEEHEIIGGI
@9219460/1
gtcttcagcctcatgttataacattatgcagttcattacctaagatattt
+9219460/1
@@;DDDFFGHGHDABHG<FDBIGIIIGBHHEEHIGGIGIIGHIB>C4CDG
@9219527/1
ctccaaaattgtaaatccaggaacttcccagtcatcaggaataaagtcat
+9219527/1
@C@DDFDDADH<F@GHBAFG@E>GEHGICFGHIIIAEH9DADGGHCF9D9
@8577399/1
ctatgatttagacattactaccaatactttaagagcatttattgcagctt
+8577399/1
@C@FABDEHBHFHIGIIIGDH9FHIIIIFII4C<DHII9BBFGHIEGC<B
@10845505/1
ctccggccaagatcagccgtgtttggtagaagcaggatgacacttagg
+10845505/1
@CCFFFF<FHHDHGIFG9F@EEHIIFHHIIGIIIIGFGGHIEII9CEA
@10845781/1
agacaatgtaacttgtattgttctgtaattctcctggaatacaggtcatg
+10845781/1
CCCFFFFFAHFHGGEEGIJJJJJJJJIJJJJIIJHIBHH@FG@DGDD>DG
@10704439/1
ccgtgatctaatatttgagcagagggtgctggtgcatgtaatactttgta
+10704439/1
@@CDDFBDF?FHHIIIIEGGGGCH188CFHEH?9C:?BC?BFHADF9<B<
@10846296/1
ctcttgttttgcttctttttttgacctacccttgccgatagcaataaggc
+10846296/1
CCCFFFEFHHGFHGIIJJIJIJJJJJIGIDIIIIHIIIJJJJJJIHHCGI
@10237763/1
caatgtttctagcctttcataattcataacgtcattagcagagctcgc
+10237763/1
@@@D?DDADDFBA3AGE>HH:C9IHHCFHFIGEFEE<CCA<DF>F@D<
@10080038/1
cttcaaaatcttcttcatcacgtcgtctttttttaccaaaccggtatttt
+10080038/1
CCCFFFFFHHGHFHIGCHGHIJIJIIJJJJFHIIJJFCHGIJII@FEGII
@8412723/1
cttctcttggtgttcaacaaatctcttaatgatatcagtcagctt
+8412723/1
@@CFDDBEFFCFD;FB@GHIFCGCHAHE?CH<FGIFI<CDF>DEG
@9876487/1
agcttgaggcttatacctagtgcttctgtaaaacgccaataattgtt
+9876487/1
CC@FFD8DHB=?DG@FB<FHE><EH@H9BBFGIG6FEEICB3?DC99
@8731920/1
gcctttgttgctgctgtggtggttcttgcctttgcagctgttgtggtggt
+8731920/1
@@@FFFFDHHHGDGGIHIBBHECFEHH>HDHIIIIGGGH9?3?;FE?;D7
@9222286/1
ggtatatataagattacaattcttaac
+9222286/1
@@@DFFFFGHHHBGEIGGEHGIICGGC
@10707007/1
ccgtgatctaatatttgagcagagggtgctggtgc
+10707007/1
@@@DDFFFG?FHFIIIIIGIIIJJIJDCFHG@C??
@8883160/1
aaaaaattttggccaatagctgtgggttatatggtgattgatgccattca
+8883160/1
C@CFDFDFHHGHHIEDD@HIJJ@FIGHGHDGIGEGIFEIIIJIJAGHIJH
@8883749/1
tgacacaccatctctgtaaaagagga
+8883749/1
@@@DDDDD7B?FFGGA<?9C4CGAC3
@8580044/1
cttcatccttgttttcaaagttgataaataatattaatgaaactaaaaac
+8580044/1
@@CFFFDFADH4AGFFEHEHIIII@><<HECEC>FHGIIG9HHEIIJ<BG
@8733305/1
ttttttttgttcctttttgaattgaaatcacctgctccaggtaatggaaa
+8733305/1
CCCFFFFFGDDBHIJIIJIHIEHAGIIHEHGIIIHEHG>GI=CHIGGIII
@9069103/1
ctttttcaaaaccttcttccagcatagcttcaatttcattgtcgcttatg
+9069103/1
CCCFDFDFFGHFFHIIJJJJEGGIHIIIDGEG@CH??FGGGGIIIGHGIG
@9713036/1
gtggaagtaagaggtctttcatttaatgttttttgaaaagcctcacttgt
+9713036/1
@BCDDAD?FHFBFIFBHGCHIIIIJCH@DFCDHIGD@HCFDEHIJEGHHA
@9397944/1
gcctcttttaccattgtacgagtttgagcatcattcattttcttcattgt
+9397944/1
@C@FFFFDHHF<BBHGEIE=DHGDHEFHGCGGIEHIIBFDHGHIDGCHIA
@10391794/1
cttgatttcctccagcacctcttctttgtctccaacccctacctcttcct
+10391794/1
@B@F=DFFGHBAFEHIIJJGGIIGGIGGFHEE3C9EG8GBFHGHGA9D9?
@9586827/1
ccctggcaatgtgacctcaagttcc
+9586827/1
@@@D=DDA3C>ABFHFHHH<HA:CH
@8417484/1
agcaggtatagatactgaacgtgtacacctcacatatg
+8417484/1
CCCFFDBDFHB>FGHEIIGCAGGE><EHHGEGHGG@94
@10536408/1
tggtattatgagtgttacttctcatcctaggacgtccacctcgaactgaa
+10536408/1
@@@DDFDFHHFGCFHHHECHIIIHJBFHIGIIJIGIGI9?FIGGIJIJHH
@10850960/1
cagaagatttgtttcctatgtacaaagatctttttccgccacatttccaa
+10850960/1
@@@DDDDAD4DDD>FHG<>E3CBECHIIHBE>BFA@GEBHEBA?DHI9GG
@10394780/1
ctatgactcccaagctgctatgagtactat
+10394780/1
@@@ADBDE?FDFBBHG9AFBHGIIG@ECHI
@10085478/1
ggtaacttctgtcttgaaatctgtagcccaatattgattccagaacttcc
+10085478/1
@@@DFFFFHHHHHEGFH>4CDEEHCHIECGCBCHCACHI<EEC9D3CDG<
@10242333/1
gtaggatcataacgatggtcaacaaggaactcttgtaaat
+10242333/1
@@@FFFDDHAD>AB;;EE<@<HECCFEH@3?:E9<?FHA4
@9587702/1
gttaacttttggtggctttattatattactcctaattg
+9587702/1
@=?BBDDDDHBFA?FF3C><CF>BFFC>HDCE9?DAAF
@10538790/1
gcttcggccacttctttgaactaagtacagcgaaattctt
+10538790/1
@@@DD<?@F>?DA><@C@F<FH>D3A<EG@<80@@BFAGC
@10851848/1
gcacggaaagcagcgagatgagcataataggtagg
+10851848/1
CCCFFF:BFFH<FGHGIGGCGHIIIECH@AH9?DF
@8583707/1
cttcaaatagtacttcaccaaaaactttgtcagccgcttctatac
+8583707/1
@@@DDFAADH<?CFBHHGGGG?GDGHECH>FDFFGGHEA@BFHII
@9881313/1
cctataagaacaatgagtaagagcttgcaagaggtaacttctgtcttgaa
+9881313/1
@@@DFFABHDFD?DBCF@DIEEIFJJGHGIGCGGBFFG@@DC@FGCGGA?
@8737348/1
attttcttgatcagaacaatactcatcagaagttgacattctatccaaag
+8737348/1
?@@DADDBDDDF?GEGA;9EAHIGE9HFD9DHAE@FC<EFBF9CF??FAE
@9717190/1
gttcagaggcttaatacacagatattaagaatgtatgatagcaactgcaa
+9717190/1
@@@FFBEFDDFHFEHHIIIJJGGIIBEFDAFHGIIGIJIIIIII@CHEII
@10853439/1
ccgatagtttccaaacgctccagattgatgccatcgtttgcattagacat
+10853439/1
CCCFFFFDFHHH8FGEAFHGHGHCFIGHGEIIGGCHGIGIFGE9B<<DDE
@10088863/1
ccgatagtttccaaacgctccagattgatgccatcgtttgcattagacat
+10088863/1
@CCDFFFDHHHHGJIGIGG6FHIGHIJIIJIJIIJJJIIHG>FGIIGG?F
@8585157/1
gttgttccattgcttgaggtctggtaattggagcggctt
+8585157/1
CCCFFFFFHDHADGDHF>HAFHGI>HGCIIF@FGHDGD@
@8585379/1
ctccaaaattgtaaatccaggaacttc
+8585379/1
@CCFFDFFDGFFFIIJIJIJJGIGEGI
@9591596/1
cctgggtttaaaatcttcaataacattact
+9591596/1
@<<D?DDDDAHHDGEEIEHGIIIIBDHAG9
@9228105/1
gaggactcaatgccaacattgaccctaggcaaggtacagcctcaccacct
+9228105/1
@@@BD;DDHFAFHIIIIGGEA@EEGCGI<AFHIIIEHGIEIIEGIB<F=?
@10247531/1
cttatacctagtgcttctgtaaaacgccaataattgttctttcatgatac
+10247531/1
@@@DF?DDBHH<DHIIIIIBFIEBA<FIDGC@H>FHAFHGHH94<DEFGH
@10541252/1
cttcaaactgttgctcagcagctatctcttgtagg
+10541252/1
@@?DFDDA3CDDFGH>FB<CGGC@HEDFHHGHGHB
@9229387/1
gaaatatttcggcttctgcttccgttccaccctttctgctgcgatctttg
+9229387/1
CCCFFFFFHHGHHGIGHHIIDIGIJIGGEGIGEGHJJGIJIB?@DHIIEH
@8889122/1
ctttgactaaatactcctgaaggagtgat
+8889122/1
??<DBDDDFAAA>D4EH@BABBCHI?CD<
@8889491/1
gtacgactaagtgagcacactaaatcaccacagacctgttctaacttaaa
+8889491/1
CCCFFFDFFFACDFHBCFCFFFG@HGI>DHGJ>GCGGFFHI><?FGI<?B
@8889665/1
gttgctgttgttgctgaggctgctgtggtctctgctgttgttgttgttgc
+8889665/1
CCCFFFEFFH?FFIIIGHIJJDGIIJGJB?FAHGG?CFGCBBD:DD0?F9
@9402345/1
aatgagatcaagtttttttcgaatcaaatgaagctgtattataacatgac
+9402345/1
CCCFFFFDDFHHFGGGGIIJGIIJJJJBAHIIGIIIFGIEGGIJBCHHII
@10542214/1
acacaaacaatcacctgaatccttagaattcaaa
+10542214/1
@@@DDFEFFHHHHGEIIIBGGGHGH94C>FHDIC
@9403124/1
ggaacgagaaccaatttcttttttaaaataatcagcaaaatccaaa
+9403124/1
@@?DFFFD>FHDFHIJGBFEHIIIIIIIJ@<FHE@F<DEGJIGI@H
@10716868/1
aatactttaagagtactaccaactcatactgtcttcagcctcatgttata
+10716868/1
@C@DDFDDDFHDA<EGI9F@GDDE@HGH<HIIDGIIE>EEGIFIIFH9:?
@9594286/1
ctctgctgttgttgttgttgctgaggctgctgtggtctctgctgttgctg
+9594286/1
@CCADFFFFDHHHJIGGEGIIGHGAEED@EEDD@CGD0?D<FHF??FBDB
@8741763/1
ccagagactcgtccaatcagattgaaaaaaacaagttgtataacacaatt
+8741763/1
@@@DDBFDFHDFFGGEIGIIHC@DHEDHHIEGIIGE9BF@FCEIIAFC<@
@9594815/1
ttcttctttccatcaaacgcaggaaatcgatttttgaaacacctctgtcg
+9594815/1
@@@DADDBDF?FHGGGBAFHEHEGHI@H?CEGHGHIDBF>C?DBBB<=F7
@8741878/1
ttttaaggaagtaagtgcaggggaacgagaac
+8741878/1
;?@DDED8CFAADEHGHIHD>DGGGE@EGDEF
@10543029/1
ggaacatagttttaaactgacttgaacttcaccagatctagta
+10543029/1
@@@DDD?DHFHH??CEAEFHGH>F>GEHDE?FCGI@??CGFDH
@9721437/1
ccgaggtttaaattttttccgctgtagtacaaatttctatttccgattat
+9721437/1
@@CDDF@DDHDHFIIGBBHHGGEG?BFD@>AEGIIIFCEHIIIGGGGGEH
@8588513/1
ccgtgcagtatgttttccaacagtcataataaattcattagactgtcgat
+8588513/1
@@CFFFFFBFHDHIJGGGCFIIF<FHGHIGIG@FGIJIH<GH3CBHII<;
@10857621/1
tgatgatttgaggttcttgtggaattgtgacactttgatgttgtaaggtg
+10857621/1
B@@DADAAFHFHHCHHGEGHGDCGGGGHFEHHIICGHCGGIIGHFF>G9?
@8589166/1
ctccggccaagatcagccgtgtttggtagaagcaggatgacacttagg
+8589166/1
=??BDDD>ADHHFHIJDHJFHCEFHI8?GD<:BFF21BB>F9FACAH3
@10718507/1
cgaacacttctaggttacatagtgtatgaaccgc
+10718507/1
?@@DBDD3A<ACD<E4EFDFIE:AAE9C4FHC:?
@8589678/1
ggtgatatatttttacatctgttataaatgtaggaagttatcaagaaatc
+8589678/1
?@1BBDDFF>FHFIGHBA<D>EAGIIHEHCEHCF<CG9CFBGEABD:?FH
@8590006/1
agcatgttcttgcctttgttgctgctgtggtggttcttgcctttgcagct
+8590006/1
@BCFFFBDHHFHAHFHGJIJIIIHIGJ4FHAEGE@DGGIIHIIIIFIFHH
@9887060/1
tctattgacagcatgatgacattcatctat
+9887060/1
@@@FFFDD<F3<D@GEGEEFI>BHEGECHC
@8428772/1
gcttgctgtggtggtacagcacccgg
+8428772/1
<@@FAFBDFHFFHI8CFGHIIIIIHG
@8893764/1
caccaattttatgatttctcttctcttggtgttcaacaaatctcttaatg
+8893764/1
BCCFFFFFHHFHGEIFGIIIJHIIHGJJJ@@FHGBHCFHJIGGGIIGC>F
@8743421/1
tctgtcttgaaatctgtagcccaatattgattccagaacttccg
+8743421/1
@@<DFDDFGHHHBEGBCBCD<?GE@CCFC>FG4A@CEEFFC99D
@10251533/1
ctgtaaaatagcttgagaagccctttgttt
+10251533/1
@CCDDD>D?FBHAHEHEGEHBGIIIIG999
@9233213/1
cctgcaccgatgcaattaatactcatcttctttactaaaaggctacacaa
+9233213/1
@@CFFFFFGGH<F:EFGIIICGIIIECHIHIIII@DGE<DF=FHIIIICG
@10402629/1
ccttgactatgtttgatgacatatcaataa
+10402629/1
@@@FFDFDFDH4DHGHDFHI>EGGHHH94A
@9887932/1
accttaacttgcattaaatcacatcacattaccatatttctcaaattcag
+9887932/1
CCCFFFFFHG?>BAHGGIIJ@GHIJIH@H@GHIGHGBGIIC>FHICHGHH
@10861832/1
gcctcacttgttttgtcataagttgtaacagtaagttcttttttttcctt
+10861832/1
BC@FFFFFHHHFGHIFFGIIIJHHGEEIJII4CHH@E9EGIJIJIIIGGG
@10254095/1
ccggacaagatcagccgtgtttggtagaagcaggatgaca
+10254095/1
@@@D1@ADA8DFH<FDHDGEFAEBHBHHEGD@DDG>??<3
@8431350/1
agggaacggcgacataggtgtctgctcttcacatactcttgttacaacat
+8431350/1
@@@FFFFFHDHDHIGGGI>GEGDBHHHGIGIIDHIHGGHGI4BBC@DHIG
@10403113/1
cctaatcctgtttcatccgcaattttctggcggagctcttc
+10403113/1
;@@BDDDFFH?FDEGIG>AFFF>HIBF<<C<E6??F>?FE4
@9725172/1
attaacttttaattaattttaattatgtaccatttgttggcgttattaac
+9725172/1
@@@FDDADDDFHB@EGHIDGGGBFCHIDEGHIBAFH<EEFGI<GGGGEG?
@8745872/1
caaccttaacttgcattaaatcacatcacattaccacatttctcaaattc
+8745872/1
@@@DDDDDDFDFDGBHG@CEE4IACAFCACCHG9EAC???<FCGGGHAFB
@9888766/1
cataattcgggccttaactttagtgaactggtcatcaactgagaggccaa
+9888766/1
CCCFFFFFHHHHHJJIJJJIJIEEHIIJJIG@GIIIJIIJIGGGHGGG9F
@9888857/1
ggtattttgaatctgaataccatactttttgaggtaatagtcctcaaatg
+9888857/1
BC@DFFFFHDFHHFGIIJBHH:FHHGGEJGHCCGEHEIGI<FGIJHDGGI
@9599711/1
ggcttctattagttcatctatattttttaagg
+9599711/1
@@?BDDFAAHBF<2ACBGIHIGIIIIII9C@<
@9726064/1
tcatccacattttatgtgctgctaacctcttggcaatttttttcgatt
+9726064/1
@??DD<DEF>FHFA>BFGHG@HEEDEGE@H@E3??B;C?D9FHII;?F
@10404226/1
cttcataataatctttgtttagtttcttttttgatgttacag
+10404226/1
@@@FFFFFHABDHIJJIHGHHIHGCDHH>FCDCDHCDGHCCA
@10722083/1
atttgatatctatatttctcattttttctgctaaagcactaccttcagcg
+10722083/1
@@@FFDBDFDA>DFGIJJD>IHGJIIE9FHCCDGGHGD>?DE9FH3DEHI
@9236692/1
ctccttcaggcatgggtcactattaaagttgatttgtcttatagacttga
+9236692/1
CCCFFFFFFHHHHHBHBFHHEFHGGGCH<EAHGIJIJIJIIJJJHHGGFG
@9409250/1
ctgcaccgatgcaattaatactcatcttctttactaaaaggctacacaaa
+9409250/1
@@@BDFFDDDFAFGHGGIBCHEDAHHH>FHHIGGGIGJI4?D@?9<FDAH
@10100019/1
ctgtctataaaaatacaagaattcctaattggtagtattccaatctaatc
+10100019/1
B@CDDFFFFGHDHDIIHJIGEHHJCGHGGIGIHHIHFGGII>FFGHCDGH
@10100116/1
cacatatccatagggacacagcttctatggttggaaaatccttcgcacaa
+10100116/1
@@@FFFDDFAF?DGFFDACAFGHDGCCH<HE?FEIGG;D3?9@?BDDF:F
@8897507/1
ctgtgatcttgtctaagattgctttcgctgcggcatgctttgcttctttc
+8897507/1
@C@DFFFFHHHH?BDGG9IIGEHBGHHGEHGG>F?F9BGH4?FHGEGCHG
@10100682/1
ctggattttgaataggaaatttgataagtttggttccatcaggaaacgat
+10100682/1
?@@DDDDFHGFFHIGF<CGIHIIEGIIJAAHGIEEIGAIGIE@FHCHIF?
@9083339/1
gccctcttcattttcggtttcgtaggcaggtg
+9083339/1
?@@DDDD:CD<DFEIFAACFC8FF@?CBA0?B
@10405469/1
gtgtttttgagctcatacttaatccaatgacatggggaagtcaattgcta
+10405469/1
@CCBDABDHFHHGEG>GHGHGIJ?FB@EFDGFGIHEHBHEBGI>GHIC@C
@10405490/1
caattatcatgcggctcaaatttgctagcaatcatgctctcacca
+10405490/1
@;?DFDFAB<AFDCEGFHI9AHH<9FFBGIDGGFC9?DBGFG@GG
@8898663/1
ctcttcacttcagcataaactggagtttttcccggaagcaccaccacaac
+8898663/1
@@CFFFDDDHHDHIGCHIIIIJGII>FGGIICCGB>DHIIIIIJIJIGH?
@9892424/1
atccataataagtctaaatagaccttcaggg
+9892424/1
@@@?DDDD??FDA?AFGBH9EHH9EHHA<AB
@9237066/1
gttgccaactctttattatcaatcatca
+9237066/1
?@<BBBD:DF>ADDAFG<<C<EHGGBH4
@9600666/1
ctcatgttataacattatgcagttcattacctaagatatttgttatgatc
+9600666/1
CCCFFFFFHG>DF3EDHHIGHGGGIIFCHGIIIIIIIIFGIB@B9DBGID
@9237521/1
gctacaggtagtgtcgacaattgtaccaagctctggcattttcctgtgac
+9237521/1
@@@FFFFB?DHHBFHGDGIGCGIICHECEEHIGIHG@BGGBDAFHGFEGG
@9601368/1
cccctcctcctccacctttctttccttttttgcccattattgtgtactat
+9601368/1
@@CDDFFDHHHHHGGCEHIGHIGICHIIIJJGGIJCGGG@GCDG?FEHEG
@9601868/1
ctgggtttaaaatcttcaataacattactcatttctgataggtt
+9601868/1
@<@DBDDDHBHHGGH4<CBIE>DEGGGHIIIIIF?CE4C9@F9C
@8749569/1
taagcctaatgttttcgctagaactgctagatgttgatttt
+8749569/1
CCCFFFF<FAHFDIBHIIGIIF>DHEHG>DEBEHGGEHC4B
@8436441/1
ctcaaacaagcaaatgtgacattattgactaaggccgat
+8436441/1
@@CFFFDFHHHDHJGBEFEGIEHDGEC@GGHCGGFGB@@
@10407144/1
atatactgacccggtggtcttgttatttcgatacactcttaaacaatgat
+10407144/1
@@@FFFFF>FHGHB@EED>EHCFGIII<GEF@FHIIIEGHGII@GH>FHE
@9893922/1
gcaccttcaacaccacactcctcaaggtaca
+9893922/1
C@@FFFFDBFHHDBHGGIJF@>AFGEG@:CG
@9239634/1
gctggatgaggaaatttttcataaagaagtcgaatactgttcttaggaat
+9239634/1
C@CFF?DFD8>FFGIIIJDDHHE>CEFHEHHA?FFHGEI>FGC9?DA4??
@9603534/1
catcacaacagcatcgttatacttttctggatcaaaagtaaaatcttttc
+9603534/1
@@7DD?DDDAF8FGHGE;;@DEEH@FGG@CGC9EGEH;C?FEFH<FGBCH
@9087051/1
gggaagttttatttacattttttgcctgaacacattgggtcgcc
+9087051/1
CCCFFF:BFFHHDGGIJJJJJJJGIIJGAHIG3CFGCHEBFHII
@10726939/1
ggcggtaccatggtataactatcttattgagataattatcttttgaaaca
+10726939/1
@@@=DADD?4CHD@?B<BEHBFFFHHII9EE;E?FHEHIHI@DCFHCDGA
@8901413/1
atgacattcatctataactaatagattgacacgagacaa
+8901413/1
CCCFFF?DAFF8CCGGGGGIIFGHHEAFFHGE@FE1DGG
@9894374/1
tttcagatcgctgccatttagtacactgctttttccttctccagctagtt
+9894374/1
@CCDFEFFDH=FDIIIIJGEGAFFHIJIIII9EGHE@FDDGCC>GEFHID
@8439248/1
aaaagatttaaattatttttttttttggtt
+8439248/1
@@@FFDDFHHGHHIJIGJIEGIJJJ0?0B.
@9607091/1
tggatctgatcttaacaagccttaag
+9607091/1
@@@FFDFFFFFFFGEGCH@GHGGHIB
@9732187/1
acttggtttatgccattgtcatcttttttcgtaggcacaataaagaatg
+9732187/1
@@@D?BDDFFDDHGGGADI4AEHGB4CHGB?11?1?D?D3<FGEG9BF@
@10105434/1
ccgtatctccaaccctcttcacttcagcataaactggagtttttcccgga
+10105434/1
??@;DEDFHHGHHIJIJBGI>HHIJJ<E9FG>GG@HBHID9FGI@B@@DF
@9733035/1
ctgtattataacatgacctaagagttttattaaagttggatcattagcag
+9733035/1
@@CDFFFFFHHHHJJJJIJJGII><AFHBHGIIHIJEGHEGEGIC9FEG<
@9733067/1
cagaacaatactcatcagaagttgacattctatccaaagaattttcatta
+9733067/1
C@CFFFFFHG<FB>EHAHHGGHHIHGIBHIII>HHGHIGCHIIIIIIIFG
@10871761/1
ggtcattatgggcttctattagttcatctatattttttaaggaagtaagt
+10871761/1
@@?DFFDD?F?3CEGGI9FICHAH>H9F<FGHIBFHIGIIHJ3BG?DH>?
@9088997/1
atcagaataaccgctacagttgtgtttaccacaaataaagcatgggattt
+9088997/1
:@@B7BDBF?FCFIGGIGI@CAACEFHBE@F<;F>GEGDGFD@AF293BC
@9897282/1
cttgttttttacttgttcctgtgccataaccgtacttcatatcattgata
+9897282/1
@CCFDDFFHGHHGJJJIIJJIHHIIJGHIJEHHGIIJIEC>FHIGGEIIG
@9089591/1
gtagtgaagaactgaaagcagatctaaatttctcaaatttctttctatat
+9089591/1
@@@FADBFFHHGHI@G@>FGHI@HCEEGIGEIIGHJFHGHHEHIEIDFEH
@9898196/1
cagattaattattatgagagaagaattgataactaac
+9898196/1
@@@DDDD>8CAFDHIA9A@3:CG;E?EGGH@H@HEGD
@9608799/1
ccttgactatgtttgatgacatatcaataacattctcctcaaccttttgt
+9608799/1
CCCFFFFFDDHFDGIJIJFHGFE@HCCB@EGGIFBHHGG3EGFCEHECD?
@9608907/1
tcttaatgatatcagtcagcttacaagccttagtaagcataaatttatgg
+9608907/1
CCCFFDFFDFDHHGICBFAGCHGGJHGGIGIGIFIDGAGIGGGDGIIBHE
@10108105/1
gcaggatgacacttaggtcgtgcatggtttaagaaagaccaaagg
+10108105/1
C@CFDF?DDFFDFHCGGCHBG>=CFFG4C;9C@DD>D>BGG?GG<
@9737315/1
actgttttcaccggaggaatttgtttg
+9737315/1
@@@DFFFFBH>FHAGGGG@FGEG@GI?
@9737462/1
caatgtttctagcctttcataattcataacgtcattagcagagctcgcta
+9737462/1
CCCFFDFFGDHFDGIDGIJJIGDGIIJGGHGG=EHGGGIIGHGGFHHBFG
@8602107/1
gtttcttcatttaaaaccgctgtgtctctttctttttttgttagactgat
+8602107/1
@??FFDFFHHHGHEGGIGHIGBCGGH9E4?FEHEGGIGIG;FG<BFHI>E
@8602421/1
cagcactttactaggcatagggtgtccctcacacaatatcttgtttaagt
+8602421/1
C@CFFFDEHHDBDEIIEDGIJJFFGHIGJJIJIIEDCGGGIJIIAGICHG
@9738513/1
gtagtttcgtcctatacctttgaatgtccctttgccaaatacttcaactg
+9738513/1
B@@FDDFDFHHHHIJJIIIJJJIIIIJJJGFHIGDHIIGII@EHIIEHC<
@8759099/1
taacgattggaaaaataatcagaataagaacggtattgctctgcagggaa
+8759099/1
CCCDFDFFGGDHGJJJIGHDHHHEHIGHIGGJICBFAHEEGEDFGCGECG
@9612379/1
ggttttaccatcatttgctgctcataaagcttatt
+9612379/1
@CBDDFFFHFHGHGIGHFGGHGHDIH<F@F>FHHE
@10262923/1
cctccatactccttgtcttacaggtaccggtctttctcgat
+10262923/1
CCCFFFFFFFFFFIHGGIJGGIFJECHGD<:1CFHGHEHHG
@10263005/1
ctctaactaaaaattcttttttaagtaa
+10263005/1
@@@DDEDD4CDDDHBBGAH<F6?FD@HH
@10876175/1
cgtccctcttctggaaagcagctcttgcagcattg
+10876175/1
@@@DDDDDHFB?B:EG??3FHB@FGIIE3CDCEEC
@10263253/1
cagagactcgtccaatcagattgaaaaaaacaagttgtataacacaatta
+10263253/1
@@@DFFDFHHBHFHGGH>@AFHGIGHIJIGBG;B?DFH4?BFBD>CFGGI
@8604811/1
gggaattctaagagggtacacaattcaggcactaatgtctcttcaaaatc
+8604811/1
@<@BD8DBFDBFH@E<<;3:FHE@??ECHCDFDAG9F?DAGD<FB<9?39
@9416211/1
ctttctgtatcaactgcagcctcttttaccattgtacgagtttgagcatc
+9416211/1
@@<DFFFDHGGGAHIJFIIJIIICHIGIJHIIJFIGG<?:?BGHCGCIIG
@10416937/1
cgagaaattctaacctctgattagac
+10416937/1
@C@DFDEDDHFHH<FGEGHFGHII@F
@10876483/1
gtgggcatggcctgcagctccctttttgcatcttcttcaagagggatggg
+10876483/1
@@@DDADEGDDHBIBBFAEFHICHDCHGI<EHHI9FHIDEDDHIDBAH7B
@8905674/1
tggaaaactgtttatcatagatccgacgacactttttagtaccgggctta
+8905674/1
@@@DFADDHAF>FDHAFC>DC:EEGBHEEG6F>DGDGAFDBFDEAFAH?@
@10263634/1
ggtgtttttgagctcatacttaatccaatgacatggggaagtcaattgct
+10263634/1
@@?DDFFFHGBHHGIBHIIIJJIIJG>FHIGGJDHGGGIIJIIJIGJJJJ
@8605873/1
cgaggtttaaattttttccgctgtagtacaaatttctattcccgattatt
+8605873/1
@CCFFDDAHDDDHDGEGGIHIIJFGI?@GFDHHEHHIEGEGDFDHIJDGJ
@10418381/1
ctgagctttataaaatgcagtggccgacacatcaatattaagcatcatct
+10418381/1
@@@ADA?DDFDD4CEFGGFHC3AFGHAFAFCFEGGCHEEHF<DGGEA9>B
@8606701/1
gtcaattgttttataagttctgcataatactgaacagaagatttgtttcc
+8606701/1
@@@FFFFFFDHHHIEHJBGJJDIIIJIIIJIIHGEIICEGHIJJJFEGAG
@10732987/1
gcttgcaagaggtaacttctgtcttgaaatctgtagcccaatattgattc
+10732987/1
CCCFFFFFBHGF3EDHIJJIGIIJIJGGEIGHIICHGGHIGIE@DBFDHI
@9247195/1
ctcttgttttgcttctttttttgacctacccttgccgatagcaataaggc
+9247195/1
CCCFFF?DHFHFAHIIJGII1EDAFHEBHGIIDF?DGIH:FHAG3@77@C
@9248012/1
ctcttgttttgcttcttttttttgacctacccttgc
+9248012/1
@@@BDDEFHH<?>FEBGHGJBHEIIC3?BGGHII@A
@10734486/1
agctgcgacaccatctgatgcctggtgcggaggctaccttgccgtaggaa
+10734486/1
@@@DADDDFHHFDHI<9C4FBG4?@C@>0?@E:D@FFFB<@C@8;AGAEH
@9741628/1
agaatttttaaccatttacacaatataaatgcaccttcaacaccacactc
+9741628/1
?@?=D8D;FFHF3C>F9:?<4CCFH<HHIGH<FE3C9ECHBH@CDHCHEG
@10734559/1
gcctgatgctgggaacaagaatgctgttaatgcctccaagcttaacattg
+10734559/1
@@C?DDDFHGFBHDHGBFFBFGBE4CFHIFI@EFHHGG3DGHGGGHGG9B
@8447117/1
gtaggaagttatcaagaaatctaagattgcatcaccgaggaattccagcc
+8447117/1
CC@FFDBECFDHFGHIEHJJJJJJBHIBHHGGGIIFEFFEFGHJI>FIEH
@8761641/1
aatgaaattatctggagctcatcaagcttcggtccgactgatgatttgag
+8761641/1
@@CFDDDDH?BHFGIIIDGIJJIGIBHG@EHIGGBI>FHBAGII9?FA<6
@10735061/1
caggagatactggttgttgttgagg
+10735061/1
@@@FBDDEBHFFHGIFDHHGHIEHI
@9248835/1
taaattctgctctgataaattagaatcatcccatagcaaat
+9248835/1
CCCFFFFFDHGHHJBHGGHEGEHGEGEAHICHGHGGGGIGH
@10561149/1
ctcttatgaaaatataactatcactg
+10561149/1
@?@DAADEDF?BDFBF4<EE4ACHHE
@10561483/1
gcttgaggtctggtaattggagcggctt
+10561483/1
@@@DF?>D:ACFFCFFFHG@<F>EGH:F
@10420555/1
cgcacaacaaacacttggggagttaaatcaacatcagctgagatatactc
+10420555/1
CCCFFFFFHHHHFIIJGGEIIIEHHFIIIJIJGGGGIIEH>HIEHIGIGG
@10421351/1
cttaatttcatttacctttggcacattgcagt
+10421351/1
@<<?A?DD:CFH<?@BBHIIIBCHIGEADFE?
@10264728/1
cttaaaacaatgtcaagagcttggattgcctcctgcggaccattagttga
+10264728/1
CCCFFFFFHGHHHIJIGGII@DFHEIJHGIJIIIJ<HIIIJIICEGG@D9
@8908918/1
ctcagagctaccttggcagctgctaa
+8908918/1
?@;DDDDDD??3A?A@;<7C?E@>4F
@8763443/1
gccgtaatgaatggtgttgctttcgcagggtaagtctttcagtctcatcc
+8763443/1
@@@DDDDDBADHDG4C2A3<?@BHGFEH?:1:?FB4?DH9FFHIDEGEF4
@10265990/1
gtgatggcgtttctgtaccactataaatgtaatcggtggtgtgtaatcac
+10265990/1
@@CDFD8?DDAHHJJGGIHI@DGHCHGGIGIIE?@F@DGHC;BBGCHIJJ
@8609987/1
cactttatatgttcttttaacactctt
+8609987/1
?@7==B;D?<C?DFE<CC<<FHI@GHF
@9744686/1
gccatcgcctggtcatgcataattcttgtagaagaccaataggg
+9744686/1
C@CFFFFFH@D3AE@FAHGGBEHAEF@DFDDCEHBCCC?9:B?F
@9903329/1
cattaatctatagaaaattttccagacagtatttagagact
+9903329/1
?@@FDDFFGHAFFI<GHGBHII9HID@CG2AEFCIGHG@CC
@10563876/1
cttggaaaactgtttatcatagatccgacgacactttttagtac
+10563876/1
@@<AD:ADBDDFFAGIGEH9<FH<AC9;:E<<AF9<DHIGB<D8
@9251137/1
ctagcacggaaagcagcgagatgagcataataggtaggtgcagggtatga
+9251137/1
@@@DFFFFHHFHHIIIIJJJJJJIJIIJJJGGHJBGGIHGHGGIFBAFHD
@9747700/1
ctcctgcggaccattagttgaagtcccagccctcagataatcccatatca
+9747700/1
@@BFFFFFHFHHGIJIJGGGIIGIHIIIGI?F@DHIBGIIIBHHIGGEGG
@8611698/1
cttcagggtcattatgggcttctattagttc
+8611698/1
C@CFF?DFFFD?FGHIIIGBEGHEFEBBHBB
@9619601/1
cactgttttcaccggaggaatttgtttgtgattttttattgtatcccaat
+9619601/1
CCCFFFFFHFFHGJIJJJIJJJJJFEGIAGHIGIJJJJIJIGGIIJJIJG
@10742429/1
ctgcagtttccatatcatattatacctgaaggcttttggg
+10742429/1
@@CDD?:4CHFHDBHI<GCC<FIIIIIGE<F>FB3CGDG0
@10742571/1
gctgctaattttgcttggtgtttgttttctcctactccgacaaacgccat
+10742571/1
CCCFFFFFHHHHHGEEHJ?EGGHJFEHIIGH?EB?DGGGIJGGIGIIBIG
@10742705/1
ccaacaaatggtacataattaaaattaattaaaagttaataatacaaata
+10742705/1
CCCFFFFFBDB<AE@FGIH@CEFHIEIGIIIEHIG?BFGEHIGIIIIIIG
@9100724/1
atcaaaactaaatgcgatgtcttcctctatttcttgattattaatagttt
+9100724/1
@CCFFFFFHFHDFBHDHIIIJJJIIIHIIIJJIGIGIJFAAFID@IDFHG
@9251579/1
gcctctgttgctgctgaggctgttgttgccactgctgctgctgaggctgt
+9251579/1
@@@BDFFDD<DFDFG@GHGGGIAEHIBFHH@GFEG@9BFGHEC>CHDIIA
@9421962/1
cttttttccaaattgcctctccattcaattgaagaagcaatttcttcgca
+9421962/1
@@@FFFFFHGHGGEGIIEIIIHIFIIGHG>FFGIGHEFD3D>DGHF<FEE
@8454996/1
gccacctaactattcatcaagttctttgccttctgaatcatacgcttc
+8454996/1
@CCFDDFFH?FA?GFE>F9IHBD?F?HDBFEHCDHGIIIII99;CFCF
@9101966/1
cccgattctatttcttggtcatcagtttgagatactgtaatgcattgtag
+9101966/1
@@<D;DDFGADFGICDG9CEBHI@DA4E4ABA?4C>FFHCHGG@<:DDFD
@8456017/1
gttgcagttaaaccaagaacatgtggcctatcctctggaggaattc
+8456017/1
@B@FFFFDDHHAFB?HIBHC>HGCFCE><@@ED>BFHIDDBBAEDA
@10426833/1
cttcattttcggtttcgtaggcaggtggaggccatcgcctggtcatgcat
+10426833/1
@@CFFFFDHCDHAFFHIGGHEGEH>?C@GICHHEGHGFH>CH<BC><FGF
@8768908/1
ctccacacaatcagcaatacttttgtcaggaatggaatgc
+8768908/1
?@@<D?BD:ADDDEBAHGCHBHBDGHBFHG<C@?>?D>@9
@9103029/1
cttccgctaatttaaaaattgaatagtttttatgaaatgagtcagaattt
+9103029/1
@@CFFFFFHHGHFGIIJGIJCGHIEH<FGHIEIBHDGEHEE@FGGIGCFB
@9254470/1
attataacatgacctaagagttttattaaagttggatcattagcagaaat
+9254470/1
CCCFFAFFFHHHHJDHIIEHGCGE<<CB<BEHHIG@HHGFGGG9FFHGHJ
@9103650/1
tccttttatcataatgagatcaagtttttttcgaatcaaatgaagctgta
+9103650/1
@@@DFFFFAFHF?AEGHIFHIIG>:FHGIG6BGA@DG9?DGCG4BB8DBG
@9423621/1
gcctatgactcccaagctgctatgagtactatcatcagctgg
+9423621/1
@C@FDDDFFHHAHDGIIEFHDIGGBH<AFHE>F>FHH9DDF3
@10427820/1
cccatgttaaattttttcagaatcatgtg
+10427820/1
CCCFFFFFDDHHHGIIDIIJFEII<FBE4
@10883829/1
cttctttaagacactgactaaaatattgttcaagttcacgaggagtattc
+10883829/1
CCCFFFFFH?FFHIJFIGGDGI@FIJJJGHIIIFECGI<EHG0@GFGGHG
@10883905/1
catgatgacattcatctataactaatagatt
+10883905/1
?1?DDDDDHDHH8@@BBGGHGCGCHH9AFH4
@10428889/1
gcaaggtaacgtaaaacaatatctattcaacaaaggaat
+10428889/1
@BCFFFDDHH7FHIGJJJJGIJEIIIBH4?FAAE9EBB?
@10747199/1
tggatctagataataatgcctcagagctaccttggcagctgctaattttg
+10747199/1
=;?A?DDD4CDHD@BDGBEHDGEECEEGC>GHBGEG<@FCHEHC>D4DEI
@8772046/1
cccatgcactgaatgactttatacactggtat
+8772046/1
B@@FFFFEHHHHHIIGGAJHIGIJJJGIGBHG
@9103777/1
gtcgggacttgaaaagaaagaccttcccactggggtgtatgtcattgagg
+9103777/1
@@@FFD>DFDDDF9CEEBE@FEAEBG3CGGD>GGG:@?@9D==BCHCC>A
@9104460/1
ggagctgcgacaccatctgatgcctggtgcggaggctaccttgccgtagg
+9104460/1
B@@FDFFFHHHGHJJGHJJIGJJJIGIBGHIJIIGIEG=BGGHEGIEHHH
@10569481/1
gtggatctccaaggtctccttgaacaaatttacctaaagcaacaacacaa
+10569481/1
@?@BDFFFBFHDHIFDGBIJJJIJIIIJIBHGIGGIIGGDHEDGCHHICF
@9255121/1
gtgacagtcttcaagcactgagttagaataccaacctgaatttcagcaat
+9255121/1
@=@DFAEBDBHFGGIFGIGGAHCEHIDGCHHHIIIGIIIIIIEHGE4?@<
@9752621/1
cacaaacctgttagcagctggttgccttaaaacaatgtcaagagcttgg
+9752621/1
@?@DFFFFDFDHDF<FFFGGD@HCGCHHEGBC9?GGHEC@DB@BB???F
@10569915/1
gcctgcaattcttggttcaagatcattttaaactgtccttctgacacacc
+10569915/1
@@@DDAD:DFHHHAFC?EA<FFGHIBHHG>AAFECHGIEEDEFB?CGH@B
@9753266/1
gtgactgatttttcttcaacatcaacaa
+9753266/1
@@@DADFDFDFHGFGEB>HIIBHCHGI9
@9753329/1
ttggaaaactgtttatcatagatccgacgacactttttagtaccgggctt
+9753329/1
CCCFDFFFHGGDDGIIHJGIICHEHGCHIGHEGIIIIJJJDFICAFGIII
@9907997/1
acacatatatatataattaattcaattgaaaatatttatatatttgagta
+9907997/1
CCCFFDFFHHHGFHHIIIBE@HCGFGJIGDHG<ECAFGHGGIFGI@CBHC
@8917958/1
caatgtttctagcctttcataattcataacgtcattagcagagctcgcta
+8917958/1
@@@DDDF?FHDBBHHIGIGIJEHGFH9HGHE9FHGGIEIGIIFHJJEGA8
@9753935/1
atttctcccatctgcatccttcttttccggaaagaacctagtgtgatggc
+9753935/1
@@@FDFFFHFBHHHIAFG@HIIJJGEHHG8GII@FHGFFDGGGGGHIGHD
@10571176/1
ggagaattgagagaagctttactctgtagcattgt
+10571176/1
@<;DBBDBD<FCDHGH<B<FHHEHAB<<B9AF<::
@9909155/1
ggagtccatatttaactgctagagaagcgaatatag
+9909155/1
@@@FDDEFHGFBHGHFBEHECHGAHFIEG181:CCD
@8919153/1
gctagaacctgatgcaattcaaaatttattttttgtgataaatggcagta
+8919153/1
CCCFFA?BDHHFHII9CFCDHHHHHG@FABH<>?F;?F>F>??FGCB?99
@9106185/1
cttcattttcagctctggctattttagcatggaatgtgatctccaagttg
+9106185/1
CCCFFFFFHHGHGJII9FGGIJGIIJIIGGCHIJJDGGEICEHG@DFFGA
@9755647/1
acgagaaccaatttcttttttaaaataatcagcaaaatccaaaagatttt
+9755647/1
@B@DFDFFHGHGGBGIIBEHIGGHIIJJ>FGG@DEE9DCEGCDGDG>EG4
@9106566/1
tgatctaatatttgagcagaaggtgctgg
+9106566/1
@@@<DDFFHGHGFGGHBHIJCF@FEEFG3
@8774139/1
tccctcttctggaaagcagctcttgcagcattgacactggcgttttggtg
+8774139/1
@@7DDFFFFHHHH9FFG@HIIIGHGGEGHIIGGIIIIIIHHG6@DC>FC;
@10574632/1
gtaaaatagggtcacaactaacaatgggccacaactcatattga
+10574632/1
@@@DFFFFDH<CFGBE3ACCEHGG>FFC3C@FH=G<FH<BFIG9
@9429296/1
ggcaagtgttgggattttgaccatcttcaacgaatcaaattcactttgag
+9429296/1
CCCFFFBDHHHHHIIJ>GICFBGG?<EGHIIIIIAHGBFCEG>F9DBBFF
@8619297/1
ctcaactatagtttaaaaaaacaaaacaagaa
+8619297/1
?@?D;DD??FF4<ADEDF@:CADD918?B>30
@9106781/1
ctgtgttctgttgtttactagagaacttcttaataatgaaagatgccctt
+9106781/1
@@@DDDDAFDFHHFGEFHGHE@BAGIIG@FCG4CC9?CBFEFAGABBFBB
@8462297/1
gtctccttcaacaatcgtcggtacaatgtaatatgagttttc
+8462297/1
@@@DDDDDHHHFFI<FH3AFG8AFGIGICBFGGIHIIIGDFG
@9759898/1
gtcattagcagagctcgctactaaggccttcaagatagaacccaattctg
+9759898/1
@CCDFEFDADH>F?FAHEGGHAEHHGIF<?@DGHEGEFCA>ADAGEHEED
@9760294/1
cgtgagaagctgcaacggctgctatagatgga
+9760294/1
@@@DD?DDF?>FHHEH@@F<:BE4??F>?DG3
@9259395/1
accttttggaagctttacaactcctaatcctgtttcatccgcaattttct
+9259395/1
B@=DDFFFHGFHHGEGIJCHIIJIJ9<4AFHIGEEAFF9CCDH:DFGJJJ
@10577162/1
cttagatttagggtcattccaatcttgatgcatgatgaaatcatgaag
+10577162/1
CCCFFFFFGF8?FBHHGIEIIGHIGFEE@CHCEGEHGBF@?G<FDFF9
@9760897/1
atttctccctctggttgctttaatgatatcaagaattctttttccaaaat
+9760897/1
CCCFFFFFHGHHHJHIJIJJJJIJJJIIJJJJJFIIJJJJJJFJJGIGGH
@8464533/1
gcagttcattacctaagatatttgttatgatctccggccaagatcagccg
+8464533/1
@C@FDDFDFFAHDIIHIJJG9FGJFGEEH>FHGIHGIHB6DGHGIGHCFH
@8465631/1
ctaatttgttcttcatttctttagtcgtagaacaattgttcaaccgccat
+8465631/1
@CCFFFFF<FBHHJFIJJJJIIJIHHGFHIJIIGGEGFH@?FHIIGEI6@
@9912945/1
taataatgcctcagagctaccttggcagctgctaattttgcttggtgttt
+9912945/1
@@CFA?DDHDHHDGIIEHGIGHGGGGHIHGIIGC9?BGHBCGBHIABDGF
@9763204/1
ctcagctgaacttctgaagcaggttggtgaagagtttcaaaaagctctgt
+9763204/1
CCCFFFFAHHFHDIJIGHIDFHJ<CDAGIIJIGB?F9FCHEGDGDGFHGH
@8466581/1
gggtaatcaaattttatgacaaaattgcaattctttacatcaatac
+8466581/1
@C@DFFDFAHHDHGIGIBEIJBHCFDEGCAH@FFI<FDCBFH?DIG
@9429779/1
gttcctgtgccataaccgtacttcatatcattga
+9429779/1
@@@=DBDDFFHAFGEH>EDHHEHGBHFIIIIGE<
@8625634/1
ctcaaaacagttagccattgcatgcctcaactcaagatcatggcataaat
+8625634/1
@@@FFAADHHHFGJGFGHBHGGHCGGIGI3FFGGGG<FHGH>GIJJGIEI
@9111108/1
gcatggacaaggactgcatcttcttattatatcacaactaatttattata
+9111108/1
@CCFFFFFHHHHHHEHI@<ECBHHJJJBEEEGAEHGIID<BGIF>DEGGG
@9914629/1
tcttcctctatttcttgattattaatagtttcagctggatagtggtagga
+9914629/1
CCCFFFFFHFHFHJIJJJIIGHGBDGJIADHFHHIGAH;FIE?@F?CGEF
@9111296/1
ctccttcttctttttttctagtttcctcctcatcaagagcacggcgatac
+9111296/1
@@@FF<DDBFFHHHIF<EC@HH>AFG@<??FEE>BBFF>A<@FGDGG/5:
@8626410/1
taaatctttctctagctgctttatttgagcttcaacagaaccaggttcaa
+8626410/1
@CCFDEDFGHHGFIIGIGIJJJIJJIEJDGIJJDGDHIIJIIABGGIIIH
@8923679/1
caacagtgtattgagttgaaatattttcaaattctg
+8923679/1
<7?DDDFFADAFDF@CCAHHGHEHGEEH<EFEGGC<
@8777225/1
ctcctcgactgccccgatgttggagcctatgctatccgtagtcgaggctg
+8777225/1
<@@FBDDAH?FHHIDBE6FHHEFGC3CFH4DDHIGIGGDD?BAE75@/=C
@9112228/1
ttggggagttaaatcaacatcagctgagatatactcatattgaggataag
+9112228/1
CC@FFFBFAAHFDEHIGGGHGGHJJIGGAHE>DHHIECB>FIABFBG<@?
@8627383/1
caattttttcttttcttctttctgt
+8627383/1
;?;BDBDD<CFA>GGEAADGGGIGE
@8628216/1
ctcatagcttggaggagatatgatttgtctctaaatgaataatgcagcga
+8628216/1
@@CFF;DDHHDFHIJBGJFGIGGEIJI?EHHIGGIIFIBDF>CHJIIIID
@9916622/1
gtttgattctttgttctttatttgtgtataatatccacagaaatggactg
+9916622/1
CCCFFFFDHDFHDIGIIIJIIJJBECCHJDHIJJJIEIGHEGIIEEEHII
@9264131/1
cttgttttgtttttttaaactatagttgagcttattttattttttgtgga
+9264131/1
@@@D;DFFHDFBFIIIIHBEEIIEEIIICCFHIHGCHHGGICIIIJCH7=
@8629200/1
agcttgcaagaggtaacttctgtcttgaaatctgtagcccaatattgatt
+8629200/1
CCCFFFFFDHHDGHIJJIJJJGHIJIGBF?HEHIEG<GGDGEGEHF@GGD
@9918281/1
cccaagaggagagcttttattgaatagaataggaatg
+9918281/1
@@@?DDFFFDAFCFHEGIGIIB<HGHEGBG>G<??CG
@10892612/1
ccgctatcatcctggctgttgccatttgattcgtcctttgtttttactcc
+10892612/1
@@CFD?DDGHHDHGGIJBCGIIJIIEGCDFHEFGBGGCHIGIICHB<DD;
@9919548/1
cttttttatttttgcaaataatccgtgcag
+9919548/1
?@@DDDAAFFHF>EHDHHI@9CHHEEH@FC
@10583202/1
catgacttttataattagggacaggatcatatcgtacaataagattacat
+10583202/1
@CCFDEEDFHFF4AEHGIIIIF@EGGG;BCAHGGGHGHGHIJGBHHEG<?
@9770342/1
ctgttgtggaccagcttgtgcttgtcttccacccttttttttattccttt
+9770342/1
@@@DDDDDFFBFFG<EB:A:F:A3<CBEFGCFFFGIGIF:?A;=@@@D4@
@8631033/1
gtcatctaataattctttagcctctaaaccttcatctttatcagtaattt
+8631033/1
@@BDDDDEFFBHFIBHEEECFGHGIGGEEEGHIFIJC9FC@>E??4CGH>
@8474529/1
gttttggagaattatcaaagagaattattgaattcaatatagcaaacatt
+8474529/1
@@@FDFDDHHHGHIIIIGEGHIGGIF>HGHI@GGHIIHIGEFHIIIJIDI
@9115117/1
ctcagagctaccttggcagctgctaattttgcttgg
+9115117/1
@@@D;DDDFFFDDHGGH91:F33EHFG@EGF9E4CD
@8781079/1
ggacaatatcgcacataatacctgttctgtaaaatccttcactggaaaca
+8781079/1
CCCFFFFFHHF;FIJGIIJDCBHDDDHDHACHEGHFFGEHG>FHD@FAH@
@9435129/1
accttaacttgcattaaatcacatcacattaccacatttctcaaattcag
+9435129/1
?@@DDD4B>A4::BEBFF>A?FCGHCFGHCDF4BBG<FF?FGHEGHGHE@
@8476572/1
cgacaattgtaccaagctctggcattttcc
+8476572/1
CCCFDDFDHFHFHIDGEHIJEEEHHIJJIB
@8782856/1
agatatttttattatgttttaaactgacattg
+8782856/1
@@@FFDEAFDDBF@EEFHHGEGICCCHHGGGI
@9776496/1
gccttttcccaaaatcataccattagatttattaatttgctcaggagaaa
+9776496/1
CCCFFFFFHDAHFGEHGIEHHEGGGGCHEHIIH>??FG@BEHIGGIJGGI
@10895584/1
ctcagcatctcgaggaaccaagtagcatgg
+10895584/1
@@CDF8DDDHDFDHBG@FGIB9<BFCE<FE
@8635837/1
gttgggtaatattttgataacgtgg
+8635837/1
@C@FFFBDAADHFGIGII9EEFEG<
@9439580/1
cacaacaaacacttggggagttaaatcaacatcag
+9439580/1
B@@FDFFFHGHF?GF>BE=FFEGGF4?GFGCBHG9
@9924030/1
cccgattctatttcttggtcatcagtttgagatactgtaatgcattgtag
+9924030/1
;?@FFFDFGGBHFJDIIJJJIJJICEC@HHIAHGCBGFEGGHICID99BD
@10896786/1
ctcagagctaccttggcagctgctaatttt
+10896786/1
@@@FFFDEFHFHFFFEEEE=;FBFDGIBA>
@8787152/1
taataagtctaaatagaccttcagggtcttcatgggcttctatt
+8787152/1
@@@@FDBDHFHD8CDHBHHIIJ@HJGAEHGHHGEEHIGGIJGGI
@8787835/1
ctgtagtacaaatttctattcccgattatttttcctttgatgctgctcaa
+8787835/1
???4A4ADHFFFH?FGEGE><EEGIII<FGEG>;FHIIBCFHEIGDHHB>
@9272183/1
gactgatttttcttcaacatcaacaaatgtcacttcaaactgttgctca
+9272183/1
@@@FFBEDFFAHFII@FH@@C@D@G?@4CCHEGIBECFEE9D@44BBA:
@10588680/1
caacaacaacagcagcagcaacaacagcagagac
+10588680/1
@@@FFFFFFHFHGDGGGGIGIJJAGHCEIEAGCB
@8934470/1
tggtaaaataccttctttgactaaatactcctgaaggag
+8934470/1
@@CDDDDFDDFHHIBDH@HGIIGGHGC<HGGHCCCH3?B
@9272959/1
cttgccgatagcaataaggcctttggctttaacctcataactaaaacagg
+9272959/1
CC@FFFFFHG8BFBHIIDEGGHGGIII9FH@DGEGGHCGIHII>FGIIIC
@9441731/1
gcatgatgacattcatctataactaatagattgacacgagacaacgtgat
+9441731/1
@@CFDFFFFDHBHEFGGBGHFHHIJCHIJC>AD<HEGE<F0B>DHDHFDE
@8935904/1
tctcattcttagttgtaacaactaggggcaccatgacgatagctttattc
+8935904/1
@@@FDEADFFHHFHIICDHECGEEGDBGGAFHGHIIJJ1B?:GHI@GEHA
@10590234/1
tccgaggtttaaattttttccgctgt
+10590234/1
?1?A;@D@FFHFHGIIIIIIICGGG:
@8936444/1
ctttggaagaagaggcttttatgttttcttttttaaatttcttatgtgga
+8936444/1
CC@FFFFDHHHHFEHIJJIIFGIGIIIHHIJI>FFFH>GEIGBCFHDIH8
@9930542/1
ggtcattccaatcttgatgcatgatgaaatca
+9930542/1
@@@DDDDDA<=DFII<<?CFA4<ADDEIFIII
@8790569/1
ctgaagaggacatccccgtaccataacaaactgctacaggtagtg
+8790569/1
@CC?DB>B=DFFFDGIGHIIJJIIJJIGGIEHEIGGH9BFH<G?D
@8790711/1
catgagttccactttcacaatcaattaattggtaacatggtaaaatacct
+8790711/1
@@CFFFDEDFFBAFIIGFF<CGGI@DFH@HG3<CE9EE@3:CGG9F?D<B
@9444267/1
tcttgttttgcttctttttttgacctac
+9444267/1
@@@FFBDDHBH?H:AF@GH8GBHGC<:C
@8939078/1
ctaaattctgctctgataaattagaatcatcccatagcaaatggtatttg
+8939078/1
CC@FDEFFGH?HFIFHEGHGGGGIIEIJ9EEFFHGGHIICGH@BCGHGIG
@9445273/1
taaataacaaacaacataaagaaatatcacttct
+9445273/1
@@@ABDADF>BF;BEHF@?ED>CF9F<EFE@FGD
@9279838/1
cactttcacaatcaattaattggtaacatggtaaaataccttctttgact
+9279838/1
CCCFFFFFDCDFHIGJIJJJIIICHHHHIJJIJJJJJGIIIEHEDHIAGG
@9935051/1
ggcctatcctctggaggaattcctttaaactgatccatgatcaatctcat
+9935051/1
@@@DD?DFHHHGHJJIIIEGGHAF@HHIIIHCCHGGHIIHIIIEEH9D?D
@9124393/1
agaaaattcaagcgagctgatgtatggtcaacatcaagaagaggctgcg
+9124393/1
CC@FFDDDHGHFHIIGBGEHCHFIIIG<?BEBDGHGGGAHFG@F?;BDE
@8940983/1
gggtgtcccacaatatcttgtttaagtggggaattaataggaagtctaac
+8940983/1
<B@DBDBDGDFDF<FHIJFJGIGJIGHBAGICBCGIEGGG@4?DDFCEEF
@9446831/1
ctcttatagctgtcaactcatgttgcaaaacatgtaaaaattgaccttct
+9446831/1
CCCFFFDD4:CDHEHEGGHIIF<EHGIGGIGGCH9CEGHIIG>DGGCHDH
@8793874/1
gtaggacgtgctgtaccttgtatactagcatgactgactagatagaagtc
+8793874/1
@@<DD8DDHHFH>GHBGIE<EED9EHID;:EGBE>FGGDDGGH>:?DH<B
@9126505/1
tccatttgtttttcagtttgtttctgaaattcttcagtctctgttaggat
+9126505/1
BC@DDEFEHHHGGEGHDGIEGGCFHEFGBFCFEIGGDIEHGEEEABGGEI
@9126711/1
ctcacacctggcactaaactgtaaagggcttcactgcaaaagtttgatca
+9126711/1
?@@DDBDDD;8;CBB:CFHGEFCAA@FCA@F?FD?F3<@F9B?@BGHC9F
@9938292/1
cgtggaagtaagtggtctttcatttaatgttttttgaaaagcctcacttg
+9938292/1
?@?ADADDDFHFFHGEHGHIGHHIJJJIJCEGIFGG7GHGCGCCDHHGG>
@8795469/1
taaggaattccggtttctcaaaacatggtgctggatgaggaaatttttca
+8795469/1
@@@FDFFDDHGFD:FD@FCBFHGGC>DEGIIIJIFGGGHIIIGIIFJDHH
@8943728/1
attggttccaaaattttctctataagatggatg
+8943728/1
CCCFDDB?BDHGBHIIJIEIGHIBHE@>@DGEG
@8796243/1
ctagataataatgcctcagagctaccttggcagctgctaattttgcttgg
+8796243/1
CC@FFFFDBHFHGJIEIJIIIJJJHJIIJIIJJJEGC@DGGIBHIIIJIJ
@9284946/1
attagtttccacaacaatttctcttcctttttttggatctgaagggcggt
+9284946/1
@@@FFDADFBDHHAHBHICGEACHHGICHIIEGGE8F@AGI><FHGB>H?
@9451136/1
gaggcttatacctagtgcttctgtaaaatgccaataattgttctttcatg
+9451136/1
@@CFFFFFDHHHHIJJJIJIIEGFACFHIJEGGGGG>GIIHIHHGIJIGH
@9941597/1
ctggggaggtggacctctttgtgcccatggagtttgacctctaggaccag
+9941597/1
CCCFFD?AF:CFF@DFABHGCADDGG??FGAF9BBDG9?DBDHG93?BBC
@8945701/1
ccatggtataactatcttattgagataattatcttttgaaacaactacct
+8945701/1
@CCFFF;;DHHDD9FE@DHGHGHGGHC@?HGE4BABHHICBGGGID?BD:
@10907349/1
ctcctcgataatagatatgtaataagaatactgatgctttgcccgtcctt
+10907349/1
@C@DFFFDF8FFDG>FHDCBEHHBFHE@><BH<@G4?4C99CG<?0:??G
@9942378/1
cgtggatctccaaggtctccttgaacaaatttacctaaagcaacaacaca
+9942378/1
@C@FD7DAFHFHHEHBCAEHIID@FG9CGGGIJIIIII9FEGGIJFIJII
@9287708/1
ctctaaatgaataatgcagcgatga
+9287708/1
@@@DDAEFDB8DDBGIJB>F>FHE@
@10907985/1
ctcccaagctgctatgagtactatcatcagctggtgtagaattacagaat
+10907985/1
@@@DF??DFHHFHIGGBBEHIIFIIGGG9BGHHIFH9FADGGG@DFBGGH
@9288488/1
tctcattttttctgctaaagcactaccttcagcgggagaccttggctttg
+9288488/1
@@@DDDD;DFF>BHE@@FGGI3A3C@GDG9<BDFAE?F@F=3.8@GF>CH
@9943935/1
gcttgctgttgttgttgctgctgctgttgttgttgttgaccccatggttg
+9943935/1
CCCDFFFFCFHFHHGIIIJIIIEGBE?GHGGIHGHFDHIGIJIIJJGHI?
@9289316/1
gccacgcatgtcccatactccctggttgggaagtgcttgttgttttgcag
+9289316/1
@@@DDDFFHHHHHIIJEHIEIGGIGAG1CFFHI?<FGII>FFHIEGCHCF
@9453739/1
ctggtgatcaaaactaaatgcgatgtcttcctctatttcttgattattaa
+9453739/1
?@@F=DBEHHHFHJIIBGIJJJJJIIHBEFH<FFEHGIFIGEBGDCEHII
@8800582/1
caccgatgcaattaatactcatcttctttactaaaaggctacacaaacaa
+8800582/1
CC@FFDADHGGAFE@FHECDGAHGEIIJ<G@BGHGHEIGDBGC9<FFHGC
@8949102/1
gcacattgcagttgctatcatacattcttaatatctgtgtatt
+8949102/1
CCCFFFFDHHFDDH9B<?CDF>E>BECF>EHIIIIC9CB<?FB
@8953666/1
ttcaagatcattttaaactgtccttctgacacaccatctctgtaa
+8953666/1
@@@FFFDFHFDFDDGGBFEIGHIEACHFEHCHHGGE@>@D4C?<<
@8961247/1
tctttttttgacctacccttgccgacagcaat
+8961247/1
@@@DDDDDD:CDHDGIDFEFEG;GBD@@?EHC
@8963867/1
ataagaagacggattggaaatgtaagcagcttaagaaa
+8963867/1
?@@;?D?:CD8CAF:EG<FFEHH>>>HEEFFI9CGDG9
