# Supplementary material for: Identification and comparison of key RNA interference machinery from western corn rootworm, fall armyworm, and southern green stink bug
Source: PLoS One. 2018 Sep 5;13(9):e0203160. doi: 10.1371/journal.pone.0203160 (PMC6124762; doi:10.1371/journal.pone.0203160)
Supplement: S2 File — (TGZ) [file pone.0203160.s012.tgz › data/fastq/sgsb/7_Adult-male_AM_Rep1_aligned.fq]

@5125718/1
acccgatgctagctttcttaaatctggttctctaatcatctgattagtag
+5125718/1
CC@FFFFFHHHGHIJJJJJJJJIIJJJIIJJJJJJJGIJJJJIIJJJHIJ
@1828/1
ctccaatcgcattccctttcacactagggacatgaggtgaaattattggt
+1828/1
CCCFFFFFHHHHHJIJJJJJJJIJJJJJJJJJJJJJJHIJIJJJJJJJJF
@2029/1
gtttttccagagccagtaggtaaaaagattattgtattttcttttagaac
+2029/1
@@@DDD?DF?<D3AFEF@H@HGIIIIIIIGIGHIBFFGIGEHIIIID<GE
@4616916/1
gtggtctctgctgttgttgttgttgctgaggctgctgtggtctctgctgt
+4616916/1
@C@FDFFFHHHHHHIIHIGFHGHIIIIIEGHHHGGIIFHIHHIIJJIJJI
@5127108/1
ccagtaggtaaaaagattattgtattttcttttagaactctttcaaagag
+5127108/1
BCCFDFFFHHGHFIJJJJJJIJIJGIIJJJJJJJGGIJIJIIJHIJJJIG
@5127697/1
ctcttgaggaagttggtgtagaggtgcaggctggccatgttgaatagctt
+5127697/1
CCCFFFFDHHHFHHIIAEBFHGIJAFGCGIJJGHIJDHIHDF@BBDGGGG
@2059871/1
cagggttcatgagttccactttcacaatcaattaattggtaacatggtaa
+2059871/1
CCCFFDFFHHHHHJJJJJJJJJJJJJJJJJJJJJJJJJJHJJJJJJJIIJ
@6666100/1
aatactttaagagtactaccaactcatactgtcttcagcctcatgttata
+6666100/1
@@CDFFDFFHHGHIHGEGEGHGIJJJJJJJIJJJJJFCEGIGIJIIJJJI
@3079770/1
atctctttcattatcgtaaattgtcacggtctcaacaagttccgtttttt
+3079770/1
?@@FFFFFGHGHGGIJBGGIJJGIIIJIJHIJJJFIIGHHGIIIFGGIJI
@1039230/1
ccagagccagtaggtaaaaagattattgtattttcttttagaactctttc
+1039230/1
CCCFFFFFHHHHHJGGIJJJJJJJJJJJIJJJJIJIJJJJJJJJJJJJJJ
@1039428/1
gaccagtttgcaaagggaagcgagcttgctgttgttgctgctgctgctgt
+1039428/1
CCCFFFFFHHHHHJJJJJJJJJJJJJJJJJJIJJJJJJJJJJJJJJJJJH
@1039935/1
ccttctccagctagttgatctttcatatttttaagttcatttgaataaaa
+1039935/1
CCCFFFFFHHHHHJEFHHIJJJJGIJIIJIJGJJJGIIIJGIGGGIHIJE
@4619053/1
ctcagagctaccttggcagctgctaattttgcttggtgtttgttttctcc
+4619053/1
@@@DDDDDHAHHB@CEHIIIIIICHGIIIICGGIGI?DGHGG:BFGHIII
@522960/1
gcttgcaagaggtaacttctgtcttgaaatctgtagcccaatattgattc
+522960/1
@CCFFFFFHHHHHHJJJJJJJIIJJJJJJJJJJJJJJJJJJJJJJJJJJJ
@4619463/1
attacgaagattctagctgagaactacgagtcagattgcaagttgagtgt
+4619463/1
CCCFFFFFHHHHHIJJJJJJJJJJJJJJJJGHIJJJJJJJJJFGIJJHHF
@5129756/1
gccaatagctgtgggttatatggtgattgatgccattcaactttgcatta
+5129756/1
CCCFFFFFHHHHHJJHIJJJJJJHHIJJJJJJJJJJJJJJJJJJJJIJJJ
@6152485/1
ccgaggtttaaattttttccgctgtagtacaaatttctatttccgattat
+6152485/1
@@CDFFDDFHHHHJJJJJJJJIJJJJJIHIJJJJJJJJJJJJHIJIJJIJ
@6152489/1
ctggaacaacatggacttcacaaagctctccaacaagaatttgtttttgt
+6152489/1
CC@FFFFFHHHHHIJJJJJJJJJIJIJIJJIJJJIJJGGIJJJIIIJJJH
@1043647/1
cattttttctgctaaagcactaccttcagcgggagaccttggctttgccg
+1043647/1
@@@FFFFFHHHHHJIJIBGIIGIGHIJIJHGHGGIGEHJIGGIJIIJIII
@524118/1
gtccttttatcataatgagatcaagtttttttcgaatcaaatgaagctgt
+524118/1
@??DDDDDDFHDFEIGEEEFGBFBECFHGGEDFHDDFHEF@GIFHIJGI=
@524662/1
cctccttccaaaaaaatacagcaagtctggtaaatttatcgcaaggtaat
+524662/1
CCCFFFFFHHHHHJJJJJJJJJJJJHIJJJGHIJJJJJJJJJJJJJGHIG
@3192/1
gcctcatgttataacattatgcagttcattacctaagatatttgttatga
+3192/1
CCCFFFFFHHHHHJJJJJJJJJJJJJJJJJJJJJJJJJJJJJIJIJJJJJ
@3596021/1
cactattaaagttgatttgtcttatcgacttgacaattttttcttttctt
+3596021/1
CCCFFFFFHHHHHJJJJJJJIJJJJJJIIJJJIJIGIIJJJJJJJJJJJJ
@7180871/1
tggatgaggaaatttttcataaagaagtcgaatactgttcttaggaatat
+7180871/1
@@@;DEFFDHDHHGGGHGGHEGHI<3AFEGHCGIEGIGEEDE>>GCFGAB
@2062574/1
cctcctgccactcatcataatgaacaatatcttcttttggattagtagaa
+2062574/1
C@CFFFFFHHHHHIJJJIJIJJIJIJIJJJJJIJJJJJJIIIJJJHGGIJ
@4621367/1
gctaatatcctaacgttatcaggttttgggtagttgggtaatattttgat
+4621367/1
@C@FFFFFFDFHFGGIJGIIGHICBDFIIIGIGFHHDGDHGGGGIIIGBG
@6670415/1
cttctaacctgttcttcttgaagtt
+6670415/1
@@@D;DDDFFHAACF>GHIH9F@<<
@6153964/1
ggtgtttttgagctcatacttaatccaatgacatggggaagtcaattgct
+6153964/1
BBBDDFFFHHGGHJJJJJJJJJIJJJJJJJJJIJJJGIJJJHIIJJIJJJ
@5635661/1
cctcaaccttttgtaacatcgacaacaccgcttgtgcggcaatatgtttg
+5635661/1
CCCFFFFFHHHHHHIJJJJJJJJJJJJJJJJJJJHIJJJJIJIJJJHIIJ
@526362/1
ttttgcattttttataacttctttaatgctctccaaaattgtaaatccag
+526362/1
CCCFFFFFHHHHHJJJJJJJJJJJJJJJJJJJJJJJJJJJJIIIJJJJJJ
@4914/1
attcttcaatggttgctgctaaatcttcaagtacatagtacataacttta
+4914/1
@@?ADDDFDHHHBEHIIGGEGGGHGCHHHEH<FFFICHIEHGIJICDHED
@4109003/1
cgttcataaggtctcatttgaaaacgtggatctccaaggtctccttgaac
+4109003/1
;@?DDDDDHHFHFHIAHHIGIIIIIIIIIIGGHIIIIII:BGGGHHIIII
@5636895/1
taccgcctgtgttctgttgtttactagagaacttcttaataatgaa
+5636895/1
CCCFFFFFHHHHHJJJHJJJJJJJJJJJJJJJJJJJIJJJJJJJJJ
@3596530/1
ctttcttagatctaccagtgcccatggcagcaaatctacttgat
+3596530/1
@@?B?B;D::?CFDFFE>:A>FFEAGIIFGGCFC?FAFBBDD?F
@1553957/1
gtagctttttccgttgggattcattatccattctcccctaggctttgctt
+1553957/1
@@BFFFFFHHHHGJJJIJFGIGIJJJJJJJJIIJIIJJJIJJJJJJJJIJ
@7692241/1
gtctccttgaacaaatttacctaaag
+7692241/1
@@@DADDADF<F<CF<?CIHIIEFBH
@4110260/1
gccaacaacaatgacaggtttttgaaaaaattttggccaatagctgtggg
+4110260/1
CCCFFFFFHHHHHJIIJJCHIJJJJJJJJIJJJJJJJJJJJJJJJJFHJJ
@2065636/1
ctccaattgcattccctttcacactagggacatgaggtgaaattattggt
+2065636/1
CCCFFFFFHHHHHJJJJJJJJJJJJJJJJJHIJJJJJDGGHIJJJJJJJ?
@2066565/1
ctcatgaatgctttctaatgtttcttcatttaaaaccgctgtgtctcttt
+2066565/1
CCCFFFFFHHHHHJJJJJJJJIJJJJJJJJJJJJJJJJJJJHIIIJJJJJ
@2573497/1
gtctgctgggttgctggtcaccgggttgttgcctaacaggagg
+2573497/1
@@@DDFEDADBD?FHHGGGAGHEBEFCEFHAFEGHIGE?DGDB
@5637107/1
gttttctccaactccgacaaacgccatcctctcattcttagttgtaacaa
+5637107/1
C@CFFFFFHHHHHJJJJJJJJJJJJJJJJJJJJJJJJJJJJJJJIJJJJJ
@4623369/1
gtgacaaagatagtaagttatttcttctaaattctgctctgataaattag
+4623369/1
CBCFFFFFHHHHHGHIJHJJJJJJJJJJJJJJJIJJJJJJJJJJJJJJJJ
@5638757/1
gcatcattcattttcttcattgtaacttggcccgcaacaattgtacacaa
+5638757/1
CCCFFFFFHGHHHIIJJJJJJJIJIIJJJJJJIJJJJJJJJIJHIJJJJJ
@7183582/1
gctgttgttgcctctgctgctgctgctgctgaggcggttgttgccactgc
+7183582/1
@BCFDFFDHFHGHIJJJHIGIGGJIJJJJJJGIIIJJ6@FFGIIJIJJJI
@5639008/1
gctaaaagtacagactctagtcgcttt
+5639008/1
;18BDDD>2==<:C;3AF>FHI:1FGB
@6158198/1
ggtagatgaggatactttaatctaatattatattgactaacaaaatatct
+6158198/1
CCCFFFFFHHHHHJJJJJIJJJJIJJJJJJJJJJJJJJIJJJJJJJJJJJ
@6158344/1
gccacattccattccatgatttattaaacccgatgctagctttcttaaat
+6158344/1
@@CFFFFFHHDHHJJIJGDHHIEIGJDHGIHGBHIJIIJIIGHIDH<BFI
@7183963/1
cttgactatgtttgatgacatatcaataacattctcctcaaccttttgta
+7183963/1
CCCFFFFFHHHHHJJJJJJJJJJJJJJJJJJJJJJJJJJJJJJJJJJJJJ
@6672637/1
cccttatcaacatacagagcaccaagaaaagcttctaaaagatcagccct
+6672637/1
CCCFFFFFHGFHGGIIJIJIJJJJGIGIIJJGGGIJGIIIJHIIHIGGIJ
@529172/1
cttatcagtaatctcgaatctattatctcttggacaagttgttatattag
+529172/1
CCCFFFFFHHHHHJJJIJJJJJJJJJJJJJJJJJJJIJHHIHIIIHIJIJ
@5134298/1
tattagttcatctatattttttaaggaagtaagtgcaggggaacgagaac
+5134298/1
BCCFDFEFHHHHHJJIJJJJJJJJJJJJJGHIJIIJJJJJJJJJJJJJJJ
@1047065/1
cacatttccaaggcctcctgatatcaactgacaattccagcaataatttt
+1047065/1
CCCFFFFFHHHHHFIIGIJJJIJJJJIJJIJJIIJJJJIJIIGIDHIHJJ
@1048083/1
ctcatgttataacattatgcagttcattacctaagatatttgttatgatc
+1048083/1
?@@FFBEFFHDDAECHIG>FEHIIEEEHGHIIEHGGE<?EGI<?CDEGEG
@3088478/1
gtgtgcttgtgctcctgaccaacttgaagacaaggtaaatgaggatacct
+3088478/1
CCCFFFFFHHHHHJJJJJJJJJJJJJJJJJJJJJJGHIIJJJJJJIJJJJ
@3598795/1
gtaggggttgtttccctagactgtggttgagacacttgctggggagg
+3598795/1
@@<AD?D<@?FFD>4EFDA>EHDAEDGBFGGFCCEE>>B<@@FG1A6
@3599377/1
gtatatataagattacaattcttaacattttttctttaaacaaagaacat
+3599377/1
@=?DDDD;:DH?FGIGGEHGHIIIGG<DH@:AF3EEHGIIIIBGB@D;3B
@7694035/1
tatttgttcaatagtagaatgttacaaaaaagtaataagtaacttttttt
+7694035/1
@@CFFFDDDAFHFIIGHBGGHFCHGHIIGH@@:C@FGHHCFGAFHIIJGH
@3600039/1
gcatcattcattttcttcattgtaacttggcccgcaacaattgtacacaa
+3600039/1
@@BFFFFFHGFHHJIGGHIJJJJJJCIIHHGHGEHJJIJDGIIIJIJGIJ
@3600090/1
ctccacgctttttgatattctggatttcccgcatagctcaactgtggcgg
+3600090/1
???:ABDD?D>DDDEE@:A?@EEEA<EEEEDDDDDIICDDCDCEIIDDDA
@7694511/1
gtgagtaacatcagctccgagaaatattacaggttcgttgaaaaccttcg
+7694511/1
@@@DBDABFBFDFHGHEIGGGIGIHHIICFGHE<FHBGHEHII>;BGGHH
@7184690/1
gtcatttctttttcttgatctctttcattatcgtaaattgtcacggtctc
+7184690/1
CCCFFFFFDHHGHJJJJIIIJJJJJIJJJJJJJFGIIIJJJJJIIJIIJI
@5135186/1
ccttaatatacgcaacaaagctttcacgttcataaggtctcatttgaaaa
+5135186/1
CCCFFFFFGHHHHJIJJJIIIJJJJJJJIJJJJJJJJDGIIJJJJJIJIJ
@530622/1
caaataacaatctactcctgcaactgggcggcaattattgaggcaatttg
+530622/1
CCCFFFFFHHHHFGIIIJIJIIEGHGDBGGIIIJJGIIJEIGEHIJEEHG
@1556271/1
atcgacaacaccgcttgtgcggcaatatgtttggcttgctgttttgt
+1556271/1
@CBFFFFFHHGHHJJJJJJJJJJJIJJJJIJJJIJJJJJJIIJJJJJ
@5136149/1
ggcatagttatttggaagtgatttgcacgaagcactataggtcgaccttc
+5136149/1
@BCFFFFDHHHHHIJJJJCFJIIJJIJIJJJJJJIIJIJJJFHIFIIIJJ
@5137640/1
gtaatattttgataacgtggatgtagataggctggcctgcttgtggaaaa
+5137640/1
@?@DFFFFADFF>FEHG;C@FGH<HCCAHBA@BCFDB3CAFG9BFFDDGH
@5138464/1
gccattcaactttgcattaactttctgtagtatgtttacaaatgttgcag
+5138464/1
CCCFFFFFHHHHHJJJJJJJJJJJJJJHIIHIJJIGJJJIJIGIHIJJJJ
@3601921/1
ccctgattacttcttctcgaggtggctgcagtttccatatcatattatac
+3601921/1
CCCFFFFFHHHHHJJJJJJJJJGHIJJJJJJJJIJJJIIJJJJJJJJJJJ
@7696066/1
tgcataagtcattcctctatcaggtaagacaacaatcacaagttttactt
+7696066/1
:8?DDDDDHB?FBGGHHIGIGGEDHIGGCCBED@EHEHIIEGD@DD<FHI
@7696753/1
gtaagttatttcttctaaattctgctctgataaattagaatcatcccata
+7696753/1
CCCFFFFFHHHHHJJJJJJJJJJJJIJJJJJJJJJJJJJJJJJJJJJJJJ
@7696864/1
cggcacattcatatttctcccatctgcatccttcttttccggaaagaacc
+7696864/1
CCCFFFFFHHHHHJJJJIJJJJJJJIJJJJJJJJJJJJJJIIJJJGJIJJ
@5140283/1
ttcagggagaatttttaaccatttacacaatataaatgcaccttcaacac
+5140283/1
@CCFFFFFGFHFHJJIJGHIIJJIJJJIIGJIJGIJJJIJIIGIJJJJIH
@4115515/1
cttcatttaaaaccgctgtgtctctttctttttttgttagactgatttga
+4115515/1
=@@?ABBDHDFDFIBHG:GEHIEBHDC?CGICG@@HBB?DBBCB<=B=CC
@534063/1
gttcgtggaagtaagaggtctttcatttaatgttttttgaaaagcctcac
+534063/1
@?@FFFFDFHGCFHBHGB<CBHHHHIJJJJJG?:FCHIIJJJCHGFHGGD
@5140590/1
aaaataatcagaatatgaacggtattgctctgcagggaacggcgacatag
+5140590/1
CCCFFFFFGHHHFIJJJHJJIJIJJJJJGIJJJJJJJJJJJJJJJJJJJI
@5644925/1
ctttatcgtaacggtcatttctttttcttgatctctttcattatcgtaaa
+5644925/1
CCCFFFFFHHHHHJHIIIJJHJJJJJJJJJJJJJJJJJJJJJJJJJIJJJ
@3092287/1
gttcattacctaagatatttgttatgatctccggcca
+3092287/1
?=:BB;=DDA:<CEA::A<?BCF<?4<@9CA<<<<D@
@2580850/1
cttcttctatcacatcggaggcaaccaatatgttcgtctcacccatgtta
+2580850/1
CCCFFFFFGHHHHJJJGIIJIJIIJJJJIJJJIIJJIIIJJJJJJJJJJJ
@3605173/1
tgtttactaatgcagatcttaaatctgttaatgctccagggctatgtgca
+3605173/1
@CBFFFFFHHHHHJJJJIJJHJIJJJJJJJJJJJJJJJJJIJJJJJJJJJ
@2581790/1
gctcgatcccttcttctaggacagaagtagctataacgaggttacattct
+2581790/1
CCCFFFFFHHHHHJJJJJIIIIJJIIJIIJIDIJJJJJIJIHIIJJJJJJ
@3605986/1
ctcatacttaatccaatgacatggggaagtcaattgctaatattgccatc
+3605986/1
CCCFFFFFHHHHHIIGJJJJJJJJIJJIJHIIJJJJJJIGIIGGIIIJJJ
@7190057/1
gttcaagatcattttaaactgtccttctgacacaccatctctgtaaa
+7190057/1
CCCFFF>DHHHHHIIIDDEIDHGHGIIIIIIFIIICGGIIIIIFHII
@3092847/1
ccactatctaaataaatagctgcagctaatgattcaaataagtcaccaag
+3092847/1
CCCFFFFFHHGHHJJIJIIJIJJJJJJJJJJJJJJBB?CGHHFFIIJJEI
@3606641/1
atgagttccactttcacaatcaattaattggtaacatggtaaaatacctt
+3606641/1
CCCFFFFFHHHHHJJJJIJJJJIJJJJJJJJHIJJJJJJHGIJJJIJIJJ
@4629221/1
tgaaactgaacgtgtacacctggtaaagaggtgacaaagatagtaagtta
+4629221/1
@@CFFFFFGHGHDHHHIJJJJJIEHHIIIGHEGHHEFIIJGIGFFIIIII
@1562266/1
aggacgtgctgtaccttgtatactagcatgactgactagatagaagtcta
+1562266/1
@@CFDDFFFHDHHJJJJIHGIIDFHEIEIBB?FDFGDHDDEBDGHIBFEG
@3607259/1
gtttacaccaacgataaaatcaggctttatgtttttgtattcctcaatgg
+3607259/1
BBBFFFFFHHHHHJJIJIJJJJJJJJJJJJJIJJJJJHIJJJJJJJJJJI
@3607364/1
gtggaagtaagaggtctttcatttaatgttttttgaaaagcctcacttgt
+3607364/1
@CCFDFFFHFHGHJEGHIJJJJJJIJJJHHJJIJIJJJJJIJJJJJJJIG
@5143912/1
catactgtcttcagcctcatgttataacattatgcagttcattacctaag
+5143912/1
CCCFFFFEHHHHGGJJJJIJJJJJJJJJJJJJJJJJJJJJJJJIJJJJJJ
@3607770/1
gttgtttactaatgcagatcttaaatctgttaatgctccagggctatgtg
+3607770/1
@@@FBBEFHHGGHIIIJAHGHIJIIJJJJJJGGIGIJJGJEDBHHGGIHH
@7190586/1
ggaattctaagagggtacacaattcaggcactaatgtctcttcaaa
+7190586/1
@@7=DDDAFADHFG6:AGIH>FEHHCFB@@FGHIAD?CF?DFA?GB
@2583795/1
ggaacgttgatctggtctggagctggatgagtgacatcagcgccaacaac
+2583795/1
@@@DDDDDDBDHFGEIIIIDB;EBAGDHGCFHGGHIEGCH>FHIBGCCGI
@5648878/1
gaacacattgggtcgccatacctaaaaccgtatctccaaccctcttcact
+5648878/1
@<@?D;?::=:<F@GA?ACGE??FGIA<??::?F?GIDG;.0B;==88=C
@7700827/1
gcattgtaatttcttgttcttcttgtttcttttctttaacatttctcaca
+7700827/1
CCCFFFDDHHHHHJIJHJJJJJJJJHJJJJIJJIJJJIGJJJJJIJJIJI
@7191523/1
gtgagttaaaacagtacatcgcacaacaaacacttggggagttaaatcaa
+7191523/1
BBBDFDFFFHHHHJHHIJJIJJJJJJJIJJJIJIJJJJIGGHIIJJIJJJ
@12730/1
gagaggaaatagtattttttcttcatcgtcttgaacttcatttccaacag
+12730/1
CCCFFFBEHHHHCGHJJJJIJJJJJJJJIIIIIGJJJJJJJJJIJIIJJJ
@1053340/1
ctccaatcgcattccctttcacactagggacatgaggtgaaattattggt
+1053340/1
@CCFFFFFHHHHFIJEIJJIJJIJJJGG=FCEHHIJIDGDFHGIEGIGIB
@7192162/1
ggaacgttgatctggtctggagctggatgagtgacatcagcgccaacaac
+7192162/1
CCCFFFDFGHHHHJJGIIJJIIIIJJJIIJIFHGJJJJIIJGJJJIJJIJ
@3608472/1
ggggagttaaatcaacatcagctgagatatactcatattgaggataagaa
+3608472/1
CCCFFDDDFHHHHJJIJJJJJJJIIIJGGIIJJJJJIJJGGIDGIGIEDH
@4630990/1
gctagtcatttgttcccctgagattggggaggactcaatgccaacattga
+4630990/1
CCCFFFFFHHHHHJJIJJJIJJJJJJJJJIJGIJJJJIIGIIIIJJJJII
@3095850/1
ctccaatcgcattccctttcacactagggacatgaggtgaaattattggt
+3095850/1
@C@DDFFEHHHHHJIIGIJIGIGGIIIIEEIIJJJJG?DHIJJJJJIGI?
@3609392/1
gtgaaatctttaggctgcagctcaaccattttatcggccaacatattact
+3609392/1
@BBFFFFFHGHHHJJIJJJIJJJJJJJJJJJJIJJJJJJJJJJJJJJJJJ
@4120500/1
gtttcacttttgttattggtttccttatcagtaatctcgaatctattatc
+4120500/1
CBCFFFFFHHHHHIIIIJIIIIHIIGGIIGGDHIJGJIGIGCEBFFHIEI
@3096733/1
gtaaaacgtaagtggaagcataagctcccaattctttggtgataagaact
+3096733/1
CCCFFFFFFHHHFIIJJJJJJJJJIJJIJIGIJJJJJJJHGHIGIGGIJJ
@3097053/1
gttcataaggtctcatttgaaaacgtggatctccaagatctccttgaaca
+3097053/1
CCCFFFFFHHFFHJJJJJJJJJJJJJJJJJJJJJJJJIJJJJJJJJJJJJ
@1054770/1
gcctcatgttataacattatgcagttcattacctaagatatttgttatga
+1054770/1
@<;D?DD?DF:DBBAFGH?EFHHEHE?CHAFGDEHIIGGDHIIIIIG?DB
@7194323/1
gctgttgttgctgaggctgctgtggtctctgctgttgctgttgttgctga
+7194323/1
?@@FDDDDFHFHHDGEGIIIACEBFCFHIGAGGGDEFG<B??DF=D>G?B
@5652577/1
gtcactttatatgttcttttaacactctttgatggaatttcataaacaac
+5652577/1
CCCFFFFFHHHHHFGIJJJJIJJIJJJIJJJJJJJJIJJJJJJIJJIJII
@5652780/1
gggtaatcaaattttatgacaaaattgcaattctttacatcaataccttc
+5652780/1
@CCDDFFFHHHHHJIJJJIJGIJJGJIJIIJIGIIJIHIJJJJJJJJIJI
@3098431/1
ccggaaagaacctagtgtgatggcgtttctgaaccactataaatgtaatc
+3098431/1
CCCFFFFFHHHHHJJHIGHIJJJJJHIJJJJJJJJJJJJJJJJJJJJJJJ
@5147565/1
cttctttctgtgcatcatttttacattttcctgcaccgatgcaattaata
+5147565/1
CCCFFFFFHHHHHJJJJJJJJJJJJJJJJJJJJJJJJJJJJJJJJJJJJI
@3098918/1
ctcctactccgacaaacgccatcctctcattcttagttgtaacaactagg
+3098918/1
@C@FFFFFHHGHHJJJJJJIJJJJJJIJIJJJIJJJGGIHJIJIJJJGJJ
@5653975/1
taagattacaattcttaacattttttctttaaacaaagaacattggatta
+5653975/1
CCCFFFFFHHHHHJJJJJJJJJJJJJJJJJJJJJJJJJJJJJJJJJJJJI
@15796/1
atcagtttgagatactgtaatgcattgtaggccgcacatgtttgtgcttc
+15796/1
CCCFFFFFHHHHHJJJJJJJJJJJJJJJJJIJJJJIIJJJGIJJJJJJJI
@2586629/1
ctgagttagaataccaacctgaatttcagcaattttcttaatggatgcat
+2586629/1
8==;?DDDB84<?CFFBGEIF;FHBBDFHIBC>GFG?EED<<DEGGGDD@
@16372/1
gtctattgacagcatgatgacattcatctataactaatagattgacacga
+16372/1
BBBFFFFFHHHHHJJJJJJEHHIJJJJJJJJJJJJJJJJJJJJJJJJJJJ
@4121988/1
gtcccaatggtccacacctttgtcaccactatattcaccaaccgttaacg
+4121988/1
BBCDFFFFGHHHGIIJJJGIJJHIIIJIJJJJJJJJJJJJJJJJHIJJJJ
@3099818/1
gataaattagaatcatcccatagcaaatgatatttggtaggacgtgctgt
+3099818/1
@@@DDFFFHGGHHIGEGIJGIGHIIIGJJEGCIGIGIBFCCGIGGHJJII
@3100133/1
caacattttacatgcagttagtgcaactgctcccttggcagtaaca
+3100133/1
@@@DDDEFFGDHBEHIBAACHECFEGEGGBHEEHGGHG>GG?F@DD
@4123399/1
gcatactttatcgtaacggtcatttctttttcttgatctctttcattatc
+4123399/1
=??DDBDDBD?D:22<E::3CFBCCFIIIDC?ED<DD99C?::::9DB9?
@3101298/1
acaggtttttgaaaaaattttggccaatagctgtgggttatatggtgatt
+3101298/1
CCCFFBDFHHHHHJJJJIIJJJIJJGHGIJJIJHIGJHGIIIJJJDHHJI
@540896/1
actgtcagatggttttggagaattatcaaagagaattattgaattcaata
+540896/1
?;?;DDDD4DDB2:AEA<FFDD:BHH@HC9DECEIDCGFGAGE>@@BGBD
@7197270/1
taaacttcaaaaaagaatcacccaatgtttctagcctttcataattcata
+7197270/1
BBCFFFFFGHHHHJJJJJJJJJJJJJJGIJJJJJJJJJJJJJIJJJJJJJ
@5657838/1
gtacaatgtaatatgagttttctttgttttcaaagactctaactaaaaat
+5657838/1
CCCFFFFFHGGFHJIJJIJJJJJJGIHIJJJIJJJIIIIJJJJFJJJIIJ
@2081181/1
ctttgaaattgattactcaccaattcactcccgggtggaaatactggtgg
+2081181/1
<@?DDDDFFFHGFGIIIIJGIJIJJIHGJIGGIJIFGGHCHIIIJGIDFH
@543762/1
gttgtttactaatgcagatcttaaatctgttaatgctccagggctatgtg
+543762/1
B@BFDFFFHHHHHJHIIIIJJJIGIIIJJHGIIHIJIIIIIGIFIIIIHI
@20098/1
ctgaaggcttttgggtcgtgagaagctgcaacggctgctatagatggaac
+20098/1
@@CDDDFDHHHHHGIEGHHHGHCEHGGIFGGIIJIJIIHCGFH>F@EGA@
@5661162/1
gcctgcaattcttggttcaagatcattttaaactgtccttctgacacacc
+5661162/1
CCCFFFFFHHHHHJJHJJJHGHIJIJJJJJJJJJJJJJJJJJJJJJJJJJ
@545959/1
gtacacaactccataggaagcgccaaaggcttctctcgtgagccaacagt
+545959/1
CCCFFFFFHHHHHJJJJJJJIJJJJJJJJJJJJJJJJJHIJJIJJJJJJH
@5661529/1
atattgttagatatcgccagtccaaattcttggacataggcgtcgttatt
+5661529/1
CCCFFFDFFFHHHJJJJJGIHHJIJJJJJJJJJJIJJJJJJIHHIHIJJJ
@546575/1
gtcgctttatgcaaataaattggcatcccacttttatgaatgattttgat
+546575/1
CBCFFFFFHHHHHJJJJJJJJJJJJJJIJJJJJJJJJJJJJJJJJJJIJI
@3615547/1
ccttgtcttacaggtaccggtctttctcgataatcaagtgttggtgcatt
+3615547/1
@@@;AB?DCDFBFH<?BGGIGGIIBIIII>G@?DC@HIIIIIGD8?FGEG
@5662893/1
gccatttatcattaaatagatttatgaggattcctgttagttgtcttcaa
+5662893/1
CCCFFFFFHHGHHIJJJJJIJJJJJIJIJJJJJJJJIJJIIIIJIIJJEI
@2085957/1
ccacacctttgtcaccactatattcaccaaccgttaacggagtttgctgt
+2085957/1
CCCFFFFFHHHHHJJJJJJJJJJJJJJJJJJJJJJJJJJJJJHIJJJJJI
@5663647/1
attcaactttgcattaactttctgcagtatgtttacaaatgttgcagcat
+5663647/1
CCCFFFFFHHHHHJJJJJJJJJJJJJJJIJJIJJJJJJJJJIIIJJJJJJ
@4125467/1
cctatgactcccaagctgctatgagtactatcatcagctggtgtagaatt
+4125467/1
@@@DF?BBFD?FHGEGFBEHGGGCEA@DFGGHIIIIIGCH@1?0?BDCHG
@4125556/1
catcgcctggtcatgcataattcttgtagaagaccaatagggttgcccat
+4125556/1
@@@?=DDFGFDFAFFHBHHGEHBHHIFEHCGIIG>BCGCADH?DGIGIGH
@6684706/1
gcagtttccatatcatattatacctgaaggcttttgggtcgtgagaagct
+6684706/1
CCCFFFFFHHHHHJJJJJJJJJJJJJHHJIIJJJJJJJJJJJJIIFHIJJ
@3617113/1
gccacttctttgaactaagtacagcgaaattcttattcgattgaagtaaa
+3617113/1
BCC?DEFFHHHGHJIGJGIHIFGIIIEGIGIGIGIIJJJJIHDBGGHIIH
@6170734/1
tgtctaacttgaccaacggtaaaagcaggaggttgttgcatcctttgctc
+6170734/1
?@;DDDFFFHFFHIIEIIJIJJJIJIJIIGGI:BGHGGCHFGJJJJJIEH
@3105473/1
ctctaggaccagtttgcaaagggaagcgagcttgctgttgttgctgctgc
+3105473/1
CCCFFFFDHHHHHIJJJJIIJJJIJJJJJJJJJJJJJFIJHIIJJJIJII
@2087919/1
gctgaatctttatttgtttcatcgtcagtatcatcagcatcagattcttc
+2087919/1
C@@FFFFFHHHHHJJIHIIJJGIJJJJJJJJIIIJJIJIJJJJGIIJJIF
@3105864/1
ataagattacaattcttaacattttttctttaaacaaagaacattggatt
+3105864/1
CCCFFFFFHHHHHJJJJIJJJJJJJJJIJJJJJJJJJJJIIJJJJJJJJJ
@5667449/1
tctaacttcaattaatttctgatttttattaacaatagattggttgtaac
+5667449/1
CCCFFFFFHHGHHJJJJJJJJJJIJJJIJJJJJJJJIIIIJJIHIGIJJJ
@1063377/1
cgccgatcttgtacaacattttacatgcagttagtgcaactgctcccttg
+1063377/1
CCCFFFFDHGGHHJJJJJJGIJFIIIGJJJGGHIHHJJJJJIJGDHJIII
@550246/1
gccaaaatttgttcacactgttcctggctgagagtaattcgtcgcgcatt
+550246/1
CCCFFFDFHHHFHIJJJJJIJJIIJIIIJJJJIJHFHJJJIJJJJJJJIJ
@5669319/1
cccccttcagaatataatagtttcaactcatttgatttatgcttaataag
+5669319/1
=?@FDDDFHHHGGJIFIGHIHHIIHGGIJGIJJDIJJJJJJJJJIIJIIG
@6687396/1
atttcattgatagtatctgatttgttgtttattagggtagcatttggagg
+6687396/1
@;=1;DAD8DBA>:C?<2AFE9<<<F>G;BHHEE?ABEFFIE9DD?F@FE
@6173275/1
gtactatcttcaaagagaaaaagtgcaatactagaattttattcagtata
+6173275/1
CCCFFFDFHHHHHIIJJJJJJJJHHHGGIJIJJIJJJIJEIIJJJJJJII
@1064478/1
gttgtttattagggtagcatttggaggactgtcagatggttttggagaat
+1064478/1
BBCFFFFFHHHHHJHIJJJJJJJJJJJIJJJIJHIIJJJGHIJJJIJIJJ
@5671867/1
ggtatatataagattacaattcttaacattttttctttaaacaaagaaca
+5671867/1
@@@DFFFFHDHHAEHHIGHHGIJJJJIJFGIIJJJJJJJGIIJIJIIJJI
@4128984/1
tgtttctagcctttcataattcataacgtcattagcagagctcgctacta
+4128984/1
@CBFFFFFHHHHHHJJJJJJIJIIJJIIJIDGIIJJGIGIIJJJJJIIJI
@5673194/1
gcctcttttaccattgtacgagtttgagcatcattcattttcttcattgt
+5673194/1
C@@FFFFFHHHHGJJJGGIJFHFGHIGIIJIIJIJIJJJJJIIJJJJJJJ
@6174151/1
attttcttcattgtaacttggcccgcaacaattgtacacaactccatagg
+6174151/1
CCCFFFFFHHHHHJJJJJJJJJJJJJJJJJJJJJHIJJJJJJJJJJJJJJ
@6689349/1
atctggtctggagctggatgagtgacatcagcgccaacaacaatgacagg
+6689349/1
CCCFFDBDFFBBFGHGGGJJJJHIGIJJJJJIIJJEHIGIJJJIIIIJJE
@551898/1
gtttacaattagaatttataagtgttgcagttaaaccaagaacatgtggc
+551898/1
@@@FFFFFHHHGHJJJIJIIGGHGJIIIIJHIJIIJIJJJJJJIIJGHII
@2093943/1
tcactattaaagttgatttgtcttatcgacttgacaattttttcttttct
+2093943/1
@CCFFFFFDDDFAFHIJJJJHGIIGGIGGIJJIGGGIGHIJJJFFHIJ<F
@6176550/1
tgctgttgttgctgaggctgctgtggtctctgctgttgctgttgttgctg
+6176550/1
@@@DDDDD?F?DBGGIIIEFHIIGGHACFGAHG@D:C@A<BDFEB@FB<4
@2592374/1
cttgtcttacaggtaccggtctttctcgataatcaagtgttggtgcattc
+2592374/1
@@CFFFFFHHHGGGHHIIIEHIJJJJJIGG??DCGHHIGHIIJFHF@FIF
@2094672/1
cagcagtcatcaccaaaacctgatgattttcaagctcttcatgccactga
+2094672/1
CCCFFFFFHHHHHJJIJJJJJJJJJJJJJJJJJJJJJJJJJJJJJJJJJJ
@2593065/1
ggtcgtgcatggtttaagaaagaccaaaggtttctgttgagctagtcatt
+2593065/1
BCBDFDDFGHHHFHGIJIJJJGIIJJJJII?FHHJIGHIGIIGIIDHIJJ
@2593413/1
agtctggtaaatttatcgcaaggtaacgtaaaacaatatctattcaacaa
+2593413/1
@CBFFFFDHHHHHJJJJJJJJJJFHHJJIJJJJJJJJJJJJJJJJJJJJJ
@3108418/1
cttcttgaagttggttcagctgtagtctgtctgcatctgtatatgcccta
+3108418/1
@@@DDDDDAA=C8EFBGF9CBDA:?FHHEI@AEB>DGE@ECGHI@A<GHE
@7713583/1
ctaatttaaaaattgaatagtttttatgaaatgagtcagaattttcgttt
+7713583/1
CCCFFFFFHHHGHJIIIJJJHJJJJJJJJJJJJIJHIJJIJJJJJJJJJJ
@23786/1
ccctgattacttcttctcgaggtggctgcagtttccatatcatattatac
+23786/1
CCCFFFFFHHHHHJJJJJJJJJHFGIJJIIIIJJJJIJEIJGIGIJJJJI
@5675198/1
tagcaaatgatatttggtaggacgtgctgtaccttgtatactagcatgac
+5675198/1
@@CDFFFFHHHGHJJJJIHHIIJJHIJJIEHJJJJJJIJJJJIJIJJJJJ
@4642677/1
ccctataagggcttcgatagaatctgcaacaactttgtcaacgacgcatt
+4642677/1
@@@FFFFFFFHHHIIIGIIIIIIGGIIJJJJIJJJJJHJIGGGIIJJJJJ
@7715843/1
ggcatgctttgcttctttcttagatctaccagtgcccatggcagcaaatc
+7715843/1
CCCFFFFFHHHHHJJJJJJJJJJJJJJIJJJJIJJJJJJIJJJJJJJJJJ
@4644926/1
atcttctttactaaaaggctacacaaacaatcacctgaatccttagaatt
+4644926/1
CCCFFFDBFDGDHIDGHBGIDGGIIIIIIIIIDHGIIIIIIIIIHGEGHI
@5155071/1
ggcgtttctgtaccactataaatgtaatcggtggcgtgtaatcactgctg
+5155071/1
B@CFDDFFHHFHGIJIIHIIIIIJHIIIJGEGGIIGHIIIGIGGHIIGIH
@2095688/1
cctaattcatccataataagtctaaatagaccttcaggg
+2095688/1
?@?DDDDDF<AAFB?EDFAC<?CD>BE??A>BFHAH<C?
@555441/1
ctcatagttccacaatgagtaatttcaatttttaatccttttatttcttt
+555441/1
CCCFFFFDHFHFHHEHFHIJGIJDIDHHIIJIIGJJJIJJJJJJIJJJJJ
@5678687/1
ctcattctttcaaaaaaaactattcgtaggagtaaaacgtaagtggaagc
+5678687/1
CCCFFFFFHHHFHJIJJHIJIJJJIJGJIJJJDFHIJGJFHIJHHIHIJJ
@7717815/1
gctgttgttgccactgctgctgctgcggctgttgttgcctctgctgctgc
+7717815/1
@@CFDFFFDHFHBFHGHGGGGIIEGH@GHEGIIIDGGIIGICFBBGHIIG
@2596384/1
gtattataacatgacctaagagttttattaaagttggatcattagcagaa
+2596384/1
B@@FFFFFHHHGHIJJJJIJGGEHDHIIGJGGGHHHJEHHJJJGIIIJJJ
@2596675/1
atgtaatcggtggcgtgtaatcactgctgaggcttgaacaagcccttctg
+2596675/1
?@@FFFFDHHFFGJJGHIJJIGIJIEAGGIJGGHHIEHGGJJEHIDHHI>
@7718338/1
gttgcctctgctgctgctggggctgttgttgccactgttgctgctgcggc
+7718338/1
C@@FFF;DHHHHHIGEHEGBEGIGEII@CFHIIIIGIIIIICFGGGGBG<
@4132785/1
cggggacacttatcaggttgtatactgatttcataatgatgtacgaaacc
+4132785/1
@C@FFFFFHHHHHJJJJDHHHIJJJJJJJJJJJJJJJJIJJJIJJJIJJJ
@5679318/1
ctcaggagaaatttcaatttttgcaaattgttcgtagtgaagaactgaaa
+5679318/1
;@BFDFFFHHHHHJJJJJJJJJIFEHHEHIHIIIIGHHGIIIJJJJJJIJ
@4647832/1
taacatggtaaaataccttctttgactaaatactcctgaaggagtgatat
+4647832/1
CCCFFFFFHHHHHJJJJJJJJJJJJJJJJJJIJJJJJJJJJJJJFGIJJJ
@6180291/1
gtggggccccacctcccgcaggagcaccagggggtcctacaggaggagct
+6180291/1
@@@FFFFFGHGGFHHIJJJJJF?FGGGGHHIJJJHHHFDFFFFEDCB??B
@3626779/1
gtgctgtaccttgtatactagcatgactgactagatagaagtctaattca
+3626779/1
?1:?DB=B?ACDD:<CEGIIHCHECHEI9FFH@@HGFFCF??C1?9BFFD
@1071671/1
tcgatgaagagggttaactttataatcaatcggcatttctttcagaccaa
+1071671/1
@??DDDDBF?DDF<CEGFFHHIGFGHFHEGHEBAFDGHEGGG<???9??D
@3112097/1
atcagacatttcttctgggagaatttttaaccatttacacaatataaatg
+3112097/1
CCCFFFFFHHHHHJJJJJJJJHIJJJJJJJJJJJJJJJJJJJJJJJJJJJ
@28394/1
accaaaggtcaagaccataaccaag
+28394/1
;;@DDD3AAAF:3:C:?FC<::<CG
@6181714/1
ctacctttatattcactgtaaaatcaactgatatatatatataacgtgct
+6181714/1
CCCFFFFFHHGHHJGIJJIHIGHIJJJGJJIJIIGIIIJIJJIJHIDHGI
@5680990/1
cttcattgtaacttggcccgcaacaattgtacacaactccataggaagcg
+5680990/1
@@@FFFFFHHHHHJJJJIJIJJJJJJJJJIGJJIJGIIJIJJJIGGIIIG
@2598989/1
cttctatcacatcggaggcaaccaatatgttcgtctcacccatgttaaat
+2598989/1
??<;DBDDF?=A??CG6E@EGFFIIF@BFGF<GBDEFEFDFFFIEE?FFE
@1581486/1
ctaatatcctaacgttatcaggttttgggtagttgggtaatattttgata
+1581486/1
CCCFFFFFHGHFHIJJJIIGIIIJJJIJJ?DGEFHEHGEGIGGIJJGDHH
@7208491/1
gggcttactaagggagttttcttgatcattttcgtttacccagagaggaa
+7208491/1
@<<DDDDB?H?FFE;EEAEF<E:<<CC?EHFGEGHGEGCIE@FIF3BB;;
@4650086/1
cttgatggctacaaagatagaagtc
+4650086/1
CC@FFDDFFHAAFIIIBHGGIEGHE
@5158845/1
gtcactttatatgttcttttaacactctttgatggaatttcataaacaac
+5158845/1
@@@D;ADDDH?AFHBBEDBHC>HH>:C9FB<@?BEA?B9CC:D<?D@D=F
@5158915/1
atcaattactctaccaggtggaggtgaaaagaatgatcttccaactgtca
+5158915/1
CCCFFFFFHHHHHJJJJJGIIGIJAHHJJJJJJJJJJJJJJJJJJJJJJI
@3112822/1
gctaggccaggtgaaagataccggaagtatttatggagtccatatttaac
+3112822/1
CCCFFFFFHHHFHIJJJIJJJJJJJJJEHIJJJJJJJJIJIIJJIJJIHH
@3112898/1
cctgttcttcttgaagttggttcagctgtagtctgtctgcatctgtatat
+3112898/1
CCCFFFFFHHHHHJJJJJJJIIJJJJJJHJJJJJJJJJIJIGJJJIJJJJ
@7208969/1
atattttttaaggaagtaagtgcaggggaacgagaaccaatttctttttt
+7208969/1
CCCFFFFFHHFHHGIHIJIJGHJJIJJIJJJJJIGIJJJIIJJJIJJJJJ
@5159146/1
ctcaggagaaatttcaatttttgcaaattgttcgtagtgaagaactgaaa
+5159146/1
@@?DFB?DFFDFHIGGGGGHIEEGIIIIIIACBCHBG?CHHCHHIB<DHD
@557917/1
ctagcattagaagtttcttctccagctaaggctgtatcatcaacttctaa
+557917/1
CCCFFFFFGHHGHGHJJJJJJIJIIJJIIIJJJJJJJJJJJIJJJJJJIJ
@29677/1
gctgtctttgtgtcttgcacgacctttggattgaatataagaccttgttg
+29677/1
@@@FDFFDHDDBDAFHIIIJIIGIIGIGIIIGIEIJGIEIHIJIGIG>GF
@2098988/1
cgtacgctcaaacatgcaaatgtgacattattgactaaggccgatctgag
+2098988/1
@@;BD<?DHHFDHIGBHBHHGGGHIECEGGFHGIIBBHGI>DGEFFCFCG
@4136324/1
cccccttctccacagacaaatgatgactattgaggctctaaatggcatga
+4136324/1
CCCFFFFFHHHHHJJJJJJJJJJJJJJJJJJJJJJJJJJJJJJJIJJJJJ
@2599999/1
ccataccgtacgctcaaacatgcaaatgtgacattattgactaaggccga
+2599999/1
@@@DDDDFFFHFAEEGIIIDHGGGIGEHGGGIIIIIIIIIGE>FHGFG@@
@31224/1
ctcataactaaaacagggttcatgagttccactttcacaatcaattaatt
+31224/1
BCCFFFFFHHGFHIJJJJJJJJJJGIHIJJJJIJIIJJJHIJJJJJJJJJ
@5682839/1
cgttgatctggtctggagctggatgagtgacatcagcgccaacaacaatg
+5682839/1
CCCFFB;BFFHHHJGEIIGGFGHGIJICFCFFHHHBFHHGGGHIIJFIGG
@2601282/1
gttccactttcacaatcaattaattggtaacatggtaaaataccttcttt
+2601282/1
C@?DFFFDHBDHHGEIIJJIIGGIJJGFGIIIICHEGIGHJJJGIIJJJJ
@5160768/1
cagtaggtaaaaagattattgtattttcttttagaactctttcaaagagt
+5160768/1
B@CDFFFEHHHHGJHIIIJJJIJJJJJJJJJJJJJJJJJJJJJJIJJIJF
@32469/1
acctttgtcaccactatattcaccaaccgttaacggagtttgctgtcgaa
+32469/1
@BBFFFFFHHHHHJJJJJJJJJJJJJJJJHIIIJJIIJHIIJJJJJJJFI
@1584672/1
gtcggctttatcacgataggtgactgatatcactaatcggcaatgtcagt
+1584672/1
CCCFFFFFHHHHHJJJJJJJHIJJJJJJJJJJJJJJJJJJJJJJJJJJJH
@7723434/1
gatttattaatttgctcaggagaaatttcaatttttgcaaattgttcgta
+7723434/1
?:=DDADFHDBDFFDFFDGGIIE;CHBHEHGF>AFEAFB<?FBDDBBF?B
@7723981/1
atctagataataatgcctcagagctaccttggcagctgctaattttgctt
+7723981/1
CCCFFFFFHHHGHJJJJJJJJJJJJJJJJJJJIJJJJJJIJJJJJJJJJJ
@2602710/1
gcacggaaagcagcgagatgagcataataggtaggtgcagggtatgaaac
+2602710/1
CCCFFFFFHHGHHJJIIIJIIIJIJIHJJIJDHGJDGDHJJJ?FHIJJII
@4138601/1
gcatactttatcgtaacggtcatttctttttcttgatctctttcattatc
+4138601/1
@@@FFDFFFHH<DFGHDGHFGHHGE?CHCBGIGGG9D?DFHHGD<BD@FF
@561666/1
gttgcatcctttgctcttgaggaagttggtgtagaggtgcaggctggcca
+561666/1
@@@DDDDDDD?D?AGG<EFFFGD;F3AEGGIGGH>>?111??;:39?8?9
@4139408/1
ggctgcagtttccatatcatattatacctgaaggcttttgggtcgtg
+4139408/1
CCCFFFFFHHHHHJJJJJIJJJJJJJJJJJIJJJJJJJJJJJGHJJJ
@3632782/1
tgttagttgtgaccctattttacgatatattttttatcaaatgttttcag
+3632782/1
@C@FFFDFHHHHHJJJJJJJJJJJJJJJJJJJJJJJJJJJJJJIIJJJIJ
@37122/1
tataagattacaattcttaacattttttctttaaacaaagaacattggat
+37122/1
CCCFFFFFHHHHHJJJJJJJJIJJJJJJJJJJJIJJJJJJIJJJJJJJIJ
@1585901/1
ccctgattacttcttctcgaggtggctgcagtttccatatcatattatac
+1585901/1
@@@FDBDFFFHHDHDDHHGGGEEEGGGHICHFHCGIEHEHGIIIFIGGII
@37292/1
cttttatttctttagtaaacttaaccctttgagaatctgttaaaggtttt
+37292/1
CCCFFFFFHHHHHJJJJJJJJJJJJJJJJJJJJJJJIJJJJJJJJJGHJJ
@4140393/1
gtccaatcagattgaaaaaaacaagttgtataacacaattaaaaagtaat
+4140393/1
?=@DDFDFHHBFBFEHIGHIIGHIJHGIJFIIGIGIJIIJIJCHGIFDFG
@39224/1
ggtaattggagcggcttgtctaacttgaccaacgg
+39224/1
@@@DDDDDHHHHHIIII@C@FBG?DHA9DGDD=AD
@39969/1
ccttgactatgtttgatgacatatcaataacattctcctcaaccttttgt
+39969/1
CCCFFFFFHHHHHJJJJJIJJJJJJJJJJJJJJJJJJJJJIJJJJJJJJI
@4654232/1
ctttcagatcgctgccatttagtacactgctttttccttctccagctagt
+4654232/1
CCCFFFFDHFHFHIIIGGHIGHIIIJJJICGHGGEGBHIIGIJGGGHHIH
@1076526/1
cgccaacaacaatgacaggtttttgaaaaaattttggccaatagctgtgg
+1076526/1
CCCFFFFFHHHGHJJJJJJFHIIJJJJJJJJJJJJJJJJIJJJJJJJIIJ
@3635009/1
atcaaatgttaaaatctaacaaataacaagtacaggtcaaatccatcttt
+3635009/1
CCCFFFFFHHHHHJJJJJJJJJJJJIJJJJHIGJJJGGGIIJJJJJJJJJ
@6187322/1
gtcaagagcttggattgcctcctgcggaccattagttgaagttccagccc
+6187322/1
CCCFFFFFHHHHHJJJIJJJJJJJJJJJJJIJJJJIIJJJJHIJJIIJJJ
@6187477/1
ctccaatcgcattccctttcacactagggacatgaggtgaaattattggt
+6187477/1
CCCFFFFFHHHHHJIJJJJJJJJJJJJJJEIJJJGIJGHIJJJGIIJJJD
@5166576/1
gtcagcttacaagccttagtaagcataaatttatggaagccataccgtac
+5166576/1
CCCFFFFFHHHGHJJJJJIIHIJJJJJJJJJJJIJJJGIJIIIFIJIFHI
@3636374/1
ttcataaggtctcatttgaaaacgtggatctccaaggtctccttgaacaa
+3636374/1
@@BFFFFFGCFHHJGIJIJJIGIIAFEHIGIIJIJGF?DHGGIIIJJJJI
@5685762/1
gttgcagcattaagtcttctctgcactgtgacagtcttcaagcactgagt
+5685762/1
C@@FFFFFHGHHHJHIIIIJIJJJJIJJIHHJJIJGGIE@FGHGGHIHIF
@3637187/1
agggaattctaagagggtacacaattcaggcactaatgtctcttcaaaat
+3637187/1
CCCFFFFFHHHHHIJJJGGIJHH<CHHIJJJIIIJJJJFGIJJJJAGGIH
@4143997/1
actaagggagttttcttgatcattttcgtttacccagagaggaaatagta
+4143997/1
@C@FFFFFHHFHHJJJJJJJJJJJJJJJJJJJJJJJJIJIJJGJJJJJFI
@5688184/1
caagaatatattcccgtgtgatatgatatgggttgctgtttacaccaacg
+5688184/1
@@@FFFDFHHFFBHGGEGEFHIIIIJIIGDDGEE?DDG??DHGIJFHIEE
@7216309/1
gataagaactatttctttaagaatattttggatttcattgatagtatctg
+7216309/1
CCCFFFFFHHHHHJJJJIJJJIJJIIJJJJJGIJJJJJJJHIIJIJJJJJ
@5167996/1
gcacagttttataaattttaataacaattcaatatgaaaaaataacaaaa
+5167996/1
@@@DDDFDHFFFFIIIGIIIIGJIGHCF@<HBFHIEHJJIGGIJJGGBGH
@43452/1
tctgtaattgcgataaggtttttcaggattgatagatacatcataatgat
+43452/1
B@CDDEFFHHGHGIIJHEHHIJJJJJJIJJIIJIHIJHJIIIJJIJJJJ>
@43562/1
ctcagagctaccttggcagctgctaattttgcttggtgtttgttttctcc
+43562/1
CCCFFFFFHHHHHJJJJJJJJJJJJJJJJJJJJJJJFGHIJJIJJJJJJJ
@2607537/1
ctcatcctaggacgtccacctcgaac
+2607537/1
@@<D?DABFH??DAFGEEGHH8CA@D
@1079587/1
ctttcataattcataacgtcattagcagagctcgctactaaggccttcaa
+1079587/1
CCCFFFFFHHGHHIGJJJHIJJJJJJJJJIJFIJJJJJIJJIJJIIJJJJ
@7218290/1
cctccgtcgaacagcttccacagcttgtctgtaattgcgataaggttttt
+7218290/1
CCCFFDDDHFHHHJIIIJJJJJIJJGIGIJIIIGGIEHGHIIJJIDHIJJ
@7731561/1
cttggctttgccgcttgttgctgtacttgaggctgagatgaaggtggtct
+7731561/1
B@BFFFFFHHHHHJJJJJJJJJJJJJJJJHIJJJJIJIJIJJJJ?FHFHG
@44674/1
actatattcaccaaccgttaacggagtttgctgtcgaatactctgagctt
+44674/1
CC@FFFFFHHHHHJJIJJIJJJIJJJHHIIJJJJJJIJJIJJJJJIJJJJ
@5688853/1
cttcattggctgaatccttatttgtttcatcgtcagtatcatcagcatca
+5688853/1
CCCFFFFFHHHHHGGGHHJJJJJIHIHIGHIGCFFIDGGIIGIIGIJIIF
@2107046/1
attcaattgaagaagcaatttcttcgcagcctcttgttttgcttcttttt
+2107046/1
@CCFFFFFHHHHHJJJJJJJJJJJJJJJJJJJJJJJHJJJJJJJJJJJJJ
@7219984/1
ggcatattagctagaagatgacgaa
+7219984/1
?;;;DDDAA4CADED>A3A333CE:
@5169250/1
gtgaaaagaatgatcttccaactgtcacaaacctgttagcagctggttgc
+5169250/1
?=?DBB?B?CCCFIDEFF:IHHIEICBEHIIGEDCCGFGHICDHGBHIIB
@6192151/1
gcaattcttggttcaagatcattttaaactgtccttctgacacaccatct
+6192151/1
@@CFFFFFHHGHHGIIIGIGIJGIIIGHIIEHIJIJIIIJJIIGD6DGIG
@3122520/1
gggttcatgagttccactttcacaatcaattaattggtaacatggtaaaa
+3122520/1
BCCDDFFFHHHHHJJJJJJJJJJJIJJJJJJIGIJJJHIJJJJJJGIJJJ
@3122577/1
ggtaggggttgtttccctagactgtggttgagacacttgctggggaggtg
+3122577/1
@@=DDDADDFHHHIJIIIIJGIIEEFIHA@FF=FHHIGJIJJEGGDHI5C
@3639428/1
gtatccttttgggcggtaccatggtataactatcttattgagataattat
+3639428/1
@C@FFFFFGHDFFEHGIGHIEIJIGBGIIJJGGIHGEHIIFHHGHFHIGI
@7734220/1
ctgtattataacatgacctaagagttttattaaagttggatcattagcag
+7734220/1
BCCDDFFFHHHHHJJIIJJJJJHIHIJJJJJJJJJIIIJJJIGJJJJJJI
@3640822/1
ctcccctctggtatccaaaggcactgttttcaccggaggaatttgtttgt
+3640822/1
CCCFFFFFHHHFHIJJJJJJJIJJJJIJJJJIJGIIAHGEEFHIIJJJJI
@4147690/1
ctgctgctgaggcggttgttgccactgctgttgttgaggctgctgtggtc
+4147690/1
CCCFFFFFHHHHHJIHIJJJJJJJJJJJIJHIJHIIHGIIJJFEHEEGCE
@4658341/1
ctgggttgctggtcaccgggttgttgcctaacaggaggtgcactggttac
+4658341/1
CCCFFEFFHHHHHJJJJJJJGHJIJJJJJJJJJJJIJJDFHJJJJJGIIJ
@1083189/1
gggaagttttatttacattttttgcctgaacacattgggtcgccatacct
+1083189/1
CCCFFFDFHHHHHJJJJJJJJJJJJJJJJJJJJJJJJJJIJIJJJJJJJJ
@7221975/1
cttcatcgtcttgaacttcatttccaacaggtagtaagtgatcattaagt
+7221975/1
CCCFFFFFHHHHHJJJJJJJJJJJJJJJJJJEHIJIJJIIIJJJJJJJIF
@45807/1
aatgagatcaagtttttttcgaatcaaatgaagctgtattataacatgac
+45807/1
CCCFFFFFHHHHHJJJJJJJJJIIIIJJIJJGHIJJIIIJJJJIJJJJJJ
@5170983/1
ggtatatataagattacaattcttaacattttttctttaaacaaagaaca
+5170983/1
??:BD;DDHHDADEHCBHF<FG@HHIDABGHHG@GACFFEGCHIIHEHIC
@2111893/1
gtacgctcaaacatgcaaatgtgacattattgactaaggccgatctgagg
+2111893/1
CCCFFFFFHHHHHJJJJJJJJFHJJJJJJJJJJJJJJIIIGIGIIIIJJI
@6708693/1
ctggagctgaacgtgtccaaaataatttttcttttttaataatatcttct
+6708693/1
BCCFDFFFHHHHHHIIJJJIJJJJJJJJJJJJJJJJJIJJJJJJJJIJJJ
@4660172/1
gtcctttgtttttactcctttttcaaaaccttcttccagcatagcttcaa
+4660172/1
CCCFFFFFFHHHHIJJIIJJJJIJJJFIJIJJJJJJIIJGJEHGIJJJJH
@47562/1
gccttagtaagcataaatttatggaagccataccgtacgctcaaacatgc
+47562/1
@@@DD?DDHDFFHIIGGIBHCI@DHIGEGCCHGGFC?C@AHIDGIIIIIG
@5694068/1
gcacatttggctgcggtacatttagctatcctgtagtttcgtcctatacc
+5694068/1
@C@FFFFFHHHHHGIJEFHIIIIIGJJICHIEHHIIJJJEHHGHJJJIJI
@573683/1
ccaactcatactgtcttcagcctcatgttataacattatgcagttcatta
+573683/1
CCCFFFFFHHHHHJIJJJJJJJJJJJJJJJJJIJIJJJJJJJJJJJJJJJ
@573749/1
gtcggtacaatgtaatatgagttttctttgttttcaaaggctctaactaa
+573749/1
BBBFFDDFGHHHHGIJIJGJJIIJJIJJJJEHGIGIIJJIIJIIJIJJIJ
@2114630/1
agtatgttttccaacagtcataataaattcattagactgtcgatgaagag
+2114630/1
BC@FFFDFHHHHHJJIJIJJJJJJJJJIJJJJJJJJJJJIJJJJJIJGHJ
@7224326/1
tttggctttaacctcataactaaaacagggttcatgagttccactttcac
+7224326/1
CCCFFFFFHHHHHJJGIJJJJJJIIJJJIJHIJJJJJJIIIJJJJJJJGG
@4154758/1
aaaagattattgtattttcttttagaactctttcaaagagttctgcttga
+4154758/1
@@@FFBDDFFFHF@GIIDIEHCHIAHHIIIGIHCHGIH9C9?FHIIGGGG
@7225207/1
agggttcatgagttccactttcacaatcaattaattggtaacatggtaaa
+7225207/1
CCCFFFFFHHHHHJJJJJJJJJJJJJJJJIJJJJJJJJHIJJJJJJIIJJ
@1086394/1
gttttctccaactccgacaaacgccatcctctcattcttagttgtaacaa
+1086394/1
@BCFFFFFFHHHHIJJJJJJJJJJJIJJJJJJJIJJJJJIJGHJHIGHGH
@6200634/1
ctctggctattttagcatggaatgtgatctccaagttgtgaatcaatttc
+6200634/1
BBCFFFFFHHHHHIJJIIIGJJJJGIJJJJJJJGIHGIIJJJJJJGIJJG
@6200908/1
cttggcagctgctaattttgcttggtgtttgttttctccaactccgacaa
+6200908/1
C@CFFFFFGHGDHGIIGIJIIJJJJEGEHIJEGIIHGEHJJIIGGIIJGG
@5176477/1
acaagttttacttcttctttaagacactgactaaaatattgttcaagttc
+5176477/1
CCCFFDFFHHGHHJJJJJJJJJJJJJJJJJJJJJJJJJJJJIJJJJJIIJ
@5697065/1
cttcttcttttttccacgtgaaatctttaggctgcagctcaaccatttta
+5697065/1
CCCFDFFFHHGHHIIIJJEHCGIJJJJJJHIHIJJIJJJGEGIEHGIIJE
@5176670/1
ctctgataaattagaatcatcccatagcaaatgatatttggtaggacgtg
+5176670/1
CCCFFFFFHHHHFIIJHHJGIJJJJJJJJIJJJJIJJJJJJFHJJJJJII
@2115593/1
cataagtcattcctctatcaggtaagacaacaatcacaagttttacttct
+2115593/1
CCCFFFFFHHHGHJJJJJJJJIHEIIJJEIIJJJJJJJJJHIJJJJJJJJ
@3127399/1
gttcaacaaatctcttaatgatatcagtcagcttacaagccttagtaagc
+3127399/1
@C@D?BDBFHADHIIG@GIGEFGHHAEHHGHGGAFAEFHIIIEFCHCBFG
@7740353/1
ggcttgtctaacttgaccaacggtaaaagcaggaggttgttgcatccttt
+7740353/1
CCCFFFFFGHHHHJIIJJIJJJJGIJJJIIIIJEIJ@GHGIIGGJJJIJJ
@4155586/1
gatgcataagtcattcctctatcaggtaagacaacaatcacaagttttac
+4155586/1
8:?DDDD?FCFH>GGE<BFAFHAFGHHECHGGG;BFEGHDC??B?FDH@F
@6202943/1
ctttctttcaacaaacacaagagctaaattatcctttttgaaatttttta
+6202943/1
B@CFDFFFHHFGHJJJJJJJGGGGIIGHIJJJJJJJJIJGIEEHIIJJJJ
@6203255/1
cgacacatcaatattaagcatcatcttccattgagaaggcctgacggact
+6203255/1
@C@F?DFFHHHFHJII?ECCHIJJHIIIIIJJJIJIJJIIJGGEGIIHEG
@2614517/1
ccagacccttatttcaacaccagtgaaaaattgtttgccacgcatgtccc
+2614517/1
CCCFFFDDHHGGHIJIJGIJIIGHIIJIHJIJGIIIGAGHHBGGIIHIAG
@4665802/1
gcccagacccttatttcaacaccagtgaaaaattgtttgccacgcatgtc
+4665802/1
CCCFFFFFHHHHHJJJJJJJJJJJJIJJJJJJJJJJJJJJJJJJJJJJJJ
@1595334/1
gtggcgtgtaatcactgctgaggcttgaacaagcccttctgatagcctgc
+1595334/1
@?@ADFFFFHHHH@GDGGGGGHIIIIDAGHGHGDGHIGIIIGAAHIIGIE
@7228817/1
cgggacttgaaaagaaagaccttcccact
+7228817/1
@CCFDFDDHFHFFIGHJEIIGIIICH<?E
@4666384/1
gttgcatcctttgctcttgaggaagttggtgtagaggtgcaggctggcca
+4666384/1
CCCFFFFFHHHHHJJJJJJHIJHJJHJIJFHHIIIJJGHIGIJJJJJIJD
@53046/1
cgttgatctggtctggagctggatgagtgacatcagcgccaacaacaatg
+53046/1
CCCFFFFFHHHHHJJJJJJJJJJJJJJIIJJJJJJJJJJJJJJJJJJJJJ
@1596197/1
cattcgtcctcctgccactcatcataatgaacaatatcttcttttggatt
+1596197/1
CCCFFFFFHHHHHJIJJJJJJJJJJJJJIJJJJIIJIIIJEGIJJJGIJJ
@4157447/1
cgccatcctctcattcttagttgtaacaactaggggcaccatgacgatag
+4157447/1
CC@FFFFFHHHHHJJJJJJIJJJHJJJIJJGHJJIJJJJJJJJJIJHJGH
@5699796/1
agtaagtgatcattaagttcgccgatcttgtacaacattttacatgcagt
+5699796/1
@BBDFFDFHHHHHJJIJIJJJJJJJJJJJJHJJJJJJJJJJJJJJJJJJJ
@2118887/1
ttggatcattagcagaaatcctcattctttcaaaaaaaactattcgtagg
+2118887/1
CCCFFFFFHHHHHJJJJJJJJIJJJJJJJJJJJJIJJJJJJJJJJJHIJI
@3130698/1
aaagattattgtattttcttttagaactctttcaaagagttctgcttgat
+3130698/1
CCCFFFFFHHHFHJJJJJJJJJJJIJJJJJJJJJJJJJJIIJJJJJJJJJ
@7744178/1
ctgtttcatccgcaattttctggcggagctc
+7744178/1
@@@DDFFFGDFHGEAFHGIG:CBGEGGHGII
@55067/1
gtattcttcaatggttgctgctaaatcttcaagtacatagtacataactt
+55067/1
BB@FDDFFHHHHHJIJJJJJJJJJIJJJIJJIJIIJIIJJFIIIJJJJJJ
@6205487/1
gctccaattgcattccctttcacactagggacatgaggtgaaattattgg
+6205487/1
CCCFFFFFHHHHHJJJJJJJJJJJJJJJJJIJJJJIIJHGFGIIJIIJJJ
@1089811/1
cttcttttttaataagtttttttttggattttaatatttccatttgtttt
+1089811/1
@@CFFFFFHHFHHICFCFHGIJJIJJI>GGIJG@F@FGIGIGGIIFDHGI
@4667553/1
ccatgaaacaaaatgtaatctctgttcttttttgaaacgaaatagttttt
+4667553/1
@@<BDFDBDDDDFGGGIEIHIIIGIGEHIIIIGIIGGGGIGGIIG<DHED
@1090752/1
gtcggcagctgggaatcctttgtgagccacatcaatgttaaggaatggtt
+1090752/1
@@@DAD@@DH<A;BEHIGHGHIH@9CBFHICCC<DCFHGH?BBBF>B?99
@1597900/1
atatataagattacaattcttaacattttttctttaaacaaagaacattg
+1597900/1
CCCFFFFFHHHHHJJJJJJJJJJJJJJJJJJJJJJJJJJJJJJJJJJJJJ
@1091253/1
cacactgttcctggctgagagtaattcgtcgcgcattctgttgtatattt
+1091253/1
?<@?DBAAC?FF?B@FG3C<?3<CDBDFHEHIGFBG69B?BDCFGGBEC=
@1091847/1
ccactataatatggtatctccactttcatctgagaggattctgattccat
+1091847/1
CCCFFFFFHHHHHJIJJJJJJJJJJJJJJJJJJJJJJGJJJJJIJJJJJJ
@4669011/1
gctgttgttgccactgctgctgctgcggctgttgttgcctctgctgctgc
+4669011/1
@CCFDFFFHHHHHJJIJJJJJJJGJJJJIJJIJIGIGIIIJJJIJGIGIG
@7232273/1
ctgagatatactcatattgaggataagaaatacggtgttgtacacagtat
+7232273/1
@@@AFDFFHHHHGIIGEFHIGIIJIIJGADEFHGJEGHIIGJJJJJJBGG
@580180/1
gctgctaattttgcttggtgtttgttttctccaactccgacaaacgccat
+580180/1
@@@FFFFFHHHHHJJJIJFFFHJJHGIJHIJIJJJIJIGHIJHJGIJIIJ
@56048/1
ccatagcaaatgatatttggtaggacgtgctgtaccttgtatactagcat
+56048/1
CCCFFFFFHHHHHJJJJJJJIJJJJJJIJJJJJJJJJJJJJJIJJJJJJJ
@7232565/1
tgaagaactgaaagcagatctaaatttctcaaatttctttctatatccat
+7232565/1
@@@DDDDDHHFHDHEDG;EAF3<33CHHCEHG<CFG@EGGGIDH@FDG@G
@1092094/1
caggctttatgtttttgtattcttcaatggttgctgctaaatcttcaagt
+1092094/1
@@@D;DBDA<D<DGBFGB<EFFGH4?<F?C2A?EFBFCGFGGDHH<FBGH
@56430/1
cttggtgttcaacaaatctcttaatgatatcagtcagcttacaagcctta
+56430/1
CCCFFEFFHHHHHJJJJJJJJJJJJJJJJJJJJJJJJJJJIIIIIIJJJI
@6714861/1
ggagaattgagagaagctttactctgtagcattgtaatttcttgttcttc
+6714861/1
BC@FDFFFHHHGHJJJJJJJJJJJJJIIJJJJJJIIIJJJJJJJIJJJJJ
@2619277/1
gttgcctctgttgctgctgaggctgttgttgccactgctgctgctgaggc
+2619277/1
@@@DDFEDHFFHDBHGA@GEH7?FGIGI@G?CDFGB?<FHIIGICG<;6?
@6207440/1
gttgttgccactgctgttgttgaggctgctgtggtctctgctgttgctgt
+6207440/1
CBCFFFFFHHHHHJJJHJJIJJHJJJJJIIJFHIDHIJJJJJJGIIJJJB
@3649806/1
catgactcatagcttggaggagatatgatttgtctctaaatgaataatgc
+3649806/1
CCCFFFFFHHHHHJJJJJJIJJGHIIJHGGIJFHIJIGIJJJIJJJJJJB
@5182179/1
cgactgatgatttgaggttcttgtggaattgtgacactttgatgttgtaa
+5182179/1
CCCFFFFFHHHHHJIIIHIIJJJJIJJJFJJGIJJJJJJJIFHGIJJGIJ
@7233620/1
caacagcctcagcagcagcagtggcaacaacagcctcagcagcaacagag
+7233620/1
CCCFFFFFHHHHHJJJJIJJJ?FHIJJJJJJJJJJJJJJJJJJJJJJJIJ
@5183764/1
acaatttacaggcagttgaagataacatacaattttaattttattattct
+5183764/1
CCCFFFFFHHHHHJJHJJJJJIJJJJJIJJJJJJJJJJJJJJJJJJJJJJ
@7748135/1
cctgttctaacttaaagctgactttagtacatcgcctggagacatgacta
+7748135/1
C@CFFFFFHHHHHJJJJJJJJJJJJIJHHHIJIJIJIIJJJJJJJJJJJJ
@1602138/1
gcacattcatatttctcccatccgcatccttcttttccggaaagaaccta
+1602138/1
CCCFFFFFHHHHHJJJJJJJJJJJJJJHJJJJJJJJJJJJHIJJJIJJJJ
@3650247/1
gcagactctgtacttcctcctcatagttccacaatgagtaatttcaattt
+3650247/1
@@@DDDDADHBDF@FIIIIIIII>HBAFHI@HEEDDFECFHIGGCIIBCF
@6716470/1
cattgtaggccgcacatgtttgtgcttctgaagaggacatccccgtacca
+6716470/1
C@CFFDDFHHGHHHJIJJHHIGFHIIIGGGHJJGGEGIIGIJJJJJJIII
@5184787/1
ctcaaggtacacccctataagggcttcgatagaatctgcaacaactttgt
+5184787/1
@@@BD>?2=AD?AFCHBEHB<<GEH;FCE?DHC??B:9???@B?DHIIGI
@5704682/1
gttaacttttggtggctttattatattactcctaattgaagagccttttc
+5704682/1
CCCFFFFFHHHHHIJJJJJJJJJJJJJJJJJJJJJJJJJJJJJJJIJJJJ
@2123675/1
gctgggaacaagaatgctgttaatgcctccaagcttaacattgattttaa
+2123675/1
@<?DDDDD;DFHHGEIBCF<CHDHFGAFEGHHGGEIBFEEFGHDFDFDF@
@3133623/1
acatttggctgcggtacatttagctatcctgtagtttcgtcctatacctt
+3133623/1
B@BFFFFFGHGHHIGHHIJJIJJJJJJIIJIGIIIJJJIJJIIJJJJIIJ
@3133736/1
gcagcctcttgttttgcttctttttttgacctacccttgccgacagcaat
+3133736/1
CCCFFFFFHHHHHIJIJJJJJJJJJIJJIJJJIJJJJJJJJIGJJJIIJG
@2124352/1
tttatatttaaattgagatgattagtttccacaacaatttctcttccttt
+2124352/1
CCCFFFFFHHHHHJJJJJJJIJJJJJJJJJJJIJJH?CGHIJJJJJIJJJ
@2124397/1
attgccaattggtagtggatctctagtataaagattacttctaccatcaa
+2124397/1
@@@FFFFEHDFHAFECFFEHGEEHGDBHCC?EH>CF@?FFAHGBFEHHIE
@6210600/1
cctatgactcccaagctgctatgagtactatcatcagctggtgtagaatt
+6210600/1
@<@?DDD;FDB?>B?=E@F@F>HGHCBE>?BEHGEAGGIADCF0:?F?BD
@6211000/1
ccacattttatgtgctgctaacctcttggcaatttttttcgatttgccag
+6211000/1
CCCFFFFFHHHHHJJJJJJJJJJJJJJJJJJJJJJJJJJJJJJJJJJJJJ
@5186594/1
catcaagcttcggtccgactgatgatttgaggttcttgtggaattgtgac
+5186594/1
BCCFFFFFHGHHHGHGJJJJJJJJJIJJJIJJGIJJJJHIIGIHIJFHII
@583516/1
gtaggatcataacgatggtcaacaaggaactcttgtaaatcatgtatctc
+583516/1
@C@FDFF>DFDFCFIGGGCCEHHHGGIJJGGEFGGIJGIGCHEHDFEBDD
@583619/1
tgggattttgaccatcttcaacgaatcaaattcactttgaggaactctct
+583619/1
CCCFFFFFHHHHHJJIJJJJJJJJIIJJJJIJIJJJJJJJJJFHIIJIIJ
@5186914/1
cggcataatgagtacatcatttacatcaccgtgatctaatatttgagcag
+5186914/1
CCCFFFFFHHHHHHJJJJJJJJJJJJJJJJJJJJJJJJJJJJJJJJJJIH
@7750103/1
ctagataataatgcctcagagctaccttggc
+7750103/1
CCCFFFFFHHHHHJJJJJJIJJJJJJJJJJJ
@7750462/1
gaccgacttaaacaaattgattccaagctta
+7750462/1
CCCFFFFFHHHHHIJJJJJJJJJJJJJJJJJ
@3652294/1
agcatttggaggactgtcagatggttttggagaattatcaaagagaatta
+3652294/1
@C@FFFFFA?FH;CFBGDCEHIIIEFGIGBFCHGGGHIHEGCDCH@DGGG
@5708276/1
cctgattacttcttctcgaggtggctgcagtttccatatcatattatacc
+5708276/1
BCCFFFFFHHHHHJJJJJJJIFHIJJJJJIGIJJJJJJJJJJJJJJJJJJ
@4672856/1
cgacaattgtaccaagctctggcattttcctg
+4672856/1
?@@;:@DDD:CF?FF:1AFCD?CE9BBH@9EC
@3654391/1
ttaagaaatatgtgagatgaccctctccagatggtagaatggtaaatcag
+3654391/1
CCCFFFFFGHHHHIJJJJJIJJJJJJJJJIIJJJHIJJJJJIHIJJJJJJ
@5710852/1
gggcttcactgcaaaagtttgatcaaataaacactatacaagtttggtca
+5710852/1
@@@FFFFFGHHHHJJJJ@HHJJJJJJEIJGIJJIIJIJGIIJIIJIIHIJ
@6721040/1
cttatctcatcaaatattgataaactagtttcttcttcatcagggaaatt
+6721040/1
=BBADDFFHDHHHIJJJJJJJJJIJJIJFHIJJJJJJIJJJIJJJGGGHI
@3136743/1
taaagcaacaacacaattgtcggcagctgggaatcctttgtgagccacat
+3136743/1
CCCFFFFFHHHHHJJJIJJIIIJJJJJIIJJJJJJJJJJJJJIJJJGIJG
@3136822/1
ggcaccatgacaatagctttattctcattaaggaattccggtttctcaaa
+3136822/1
@@@DBDDFFHDDDHIGIJJIIIIGIJGIIJJIJAHIDHIGJDDFGHGHII
@3137545/1
actcagttactcagtctcacagttagttatcaattcttctctcataataa
+3137545/1
@@@FFFFFHHHHHJEHIJIIGHIHIJEHGJJJIJIFHGHGGIJDIFIIII
@7750991/1
ctccaattgcattccctttcacactagggacatgaggtgaaattattggt
+7750991/1
C@@DFBDDHFFFFIIIGGGGCHHIIEFGGEGHCHEHG:DFFD>DCHIIIB
@7238399/1
gaacggtattgctctgcagggaacggcgacataggtgtctgctcttcaca
+7238399/1
CCCFFFDFGHHHHJJJJJJJJJJJJJJJJJJJJJJIJIIJJJJJJJIGIG
@7238811/1
gtcaagagcttggattgcctcctgcggaccattagttgaagttccagccc
+7238811/1
CCCFFFFFHHGHHJJFGIJJJJJJIJIIJJJJJIIIJJIJIHIJIIGIJJ
@2625791/1
ctcagtttcacttaaatcttgaaagatattatcacagattgcccttatct
+2625791/1
CCCFFFFFHHHHHJJJJJIIJJJIIJJJJJJJJIJJJJJJJJJJJJIJJJ
@2127138/1
ggcgtttctgtaccactataaatgtaatcggtggcgtgtaatcactgctg
+2127138/1
@CCFDFFFHHFHHIJJJIJIJJJIHIIJJJFHIJIJHHDHIGIIIJJIIJ
@2127238/1
cttgactatgtttgatgacatatcaataacattctcctcaaccttttgta
+2127238/1
CCCFFFFFHHHHHJJJJJJJJIJJJJJJJJJJJJJJJJJJJJJJJJJJJJ
@4164912/1
agcagagctcgctactaaggccttcaagatagaacccaattctggcccaa
+4164912/1
CCCFFFFDFHHGFJJJIJJJEGHIGJJHIJJGIIJIJJIGIJIJJIJJII
@6723553/1
gaacggtattgctctgcagggaacggcgacataggtgtctgctcttcaca
+6723553/1
@CCFFFFFHHHGHJEGGIHGEIFIGIJJJIIGHIFBCFFGHHIJJGIJIJ
@5711504/1
ggcacatccacgatttcggcagcttttacctcattttcactcagaagaaa
+5711504/1
CCCFFFFFHHHHHJJJJJJJJJJJJJJJJJJJIJJJJIIJJJJJJJJJJJ
@7240762/1
cataattcataacgtcattagcagagctcgctactaaggccttcaagata
+7240762/1
CCCFFFFFHHGHHIHJJJIJIJIJHIGIJJIJJIIJJIGGIIJJJIIJIJ
@2128746/1
gatggctacaaagatagaagtcgaattcagttggatgggtaattcccaca
+2128746/1
BBCFFFFFHHHHHJJJIIJJIJIIJJJJJJIIJJIJJJJFHIIIJJJJJJ
@6724340/1
caataattgttctttcatgatactctcaagatccctgattacttcttctc
+6724340/1
@@<?BBDDFFFHHHHIIIIFIAHHHCHICHH@CGHGIGGAA@GHIIAGII
@6214598/1
ggggctgttgttgccactgctgctgctgcggctgttgttgcctctgctgc
+6214598/1
CCCFFFFDHHFGHJJJIIJIIGIIJJGJJIJJIJGHJIGHHIGIJFGIIG
@7242966/1
acattccattccatgatttattaaacccgatgctagctttcttaaatctg
+7242966/1
CBCFFFFFGHHHGJJJJGJJJJJIIIGHJIJJJIIJJIJJJIJJJIJJJI
@1099662/1
aaattgtaaaatgctaatatcctaacgttatcaggttttgggtagttggg
+1099662/1
;??DDDDDFDADFA?FHBHFGGI>HAFAECGH>FG?EGFGBH?:BB?F>G
@3658478/1
cttctctgcactgtgacagtcttcaagcactgagttagaataccaacctg
+3658478/1
?@@ADEF?>FDBD<CFHHG??EGIIGIFIGIGIIDEHEHICFGGGGIGBG
@1100945/1
gtacgctcaaacatgcaaatgtgacattattgactaaggccgatctgagg
+1100945/1
CCCFFFFFHHHHHJJJJJIJJFHIJJJJJJJJIJJIJJJIJJJJJJJJJJ
@592698/1
cattagcagagctcgctactaaggccttcaagatagaacccaattctggc
+592698/1
@CCFBDFDHBFHAHIIJJJCHGIIIJJJJJEHGGHIJFHGIIIEGGGGEG
@2628071/1
cctcttctggaaagcagctcttgcagcattgacactggcgttttggtggg
+2628071/1
CCCFFFFFHHHHHJJJJJJJJJJJJJJJJJJJJJJJJJJJHIJJJJHIJJ
@3144857/1
gacatggtagatgaggatactttaatctaatattatattgactaacaaaa
+3144857/1
CCCFFFFBDHDHHIJJIIGIIIJJJIIJIIJJIIIGJJJIIGGFCHJIII
@7245448/1
gaaaacatttgataaaaaatatatcgtaaaatagggtcacaactaacaat
+7245448/1
CCCFFFFFHHHHHJJJJJIIJJIJHIIJIJJJJJJJHIJJJJJJIJJJJJ
@2629780/1
atccacttctccctgcagttcatccataattcagaaagaatatacacaac
+2629780/1
@@@DBDDDDHF?DGCH?DEFHHGDHHEEIHIIAECHE@FEHIIIIDHCDH
@2630286/1
tgaaaaaattttggccaatagctgtgggttatatggtgattgatgccatt
+2630286/1
CCCFFFFFHHHHHJJJJJJJJJJJHIJJHIIJJJIJHHJJJJJJJJJJJJ
@4168482/1
gtttacccagagaggaaatagtattttttcttcatcgtcttgaacttcat
+4168482/1
CCCFFDFDDD=FHGIHIIIII<FHHIIGIEHHEHA>BFBDGHCIICEII<
@3660394/1
gcagtcatcaccaaaacctgatgattttcaagctcttcatgccactgatt
+3660394/1
C@CFFFFFHHGFHIJGGIIIJJJJJJJFIFDHHIGHIGIJJJIJGIJEIJ
@5715790/1
caccagtgaaaaattgtttgccacgcatgtcccatactccctggttggga
+5715790/1
@<@BDDFDHHHBHIIGHEHCHAEIGEIIIEGGGICFCHHBFHIIHAGHHG
@4679050/1
gtggaattgtgacactttgatgttgtaaggtgctgaggcaagtgttggga
+4679050/1
???ADDDDD2<CDAD3ADCEEFE<:C4CECB<EA<<1:?;8:?DDBDCDD
@1104361/1
gcagcattaagtcttctctgcactgtgacagtcttcaagcactgagttag
+1104361/1
CCCFFDFFHHGFFHIJIGIGIHJJJHHIIIJIJJJJIIIJJJJJIJJJJJ
@4681877/1
aaaaaagatttaaattatttttttttttggttccag
+4681877/1
@@@FFDDDHDHFF9@BBGGIGHIIIIIBAFD==C47
@5195014/1
cagtcttcaagcactgagttagaataccaacctgaatttcagcaattttc
+5195014/1
CCCFFFFFHHHGHJJJJJHJJJJJJJJJJJJJJJIJJJJJJJJJJJJJJJ
@3148497/1
ctttttgaattgaaatcacctgctccaggtaatggaaaatcctgaggagc
+3148497/1
@@@DDDD=ABB<BFFG?EEEHEHGIB9<B1?<FGI9CC9C@?BB>D@AAE
@3662316/1
atactgtctccttcaacaatcgtcggtacaatgtaatatgagttttcttt
+3662316/1
CCCFFFFFHHHHHJJJIJJJJJHJJJHJJJJJJDIIJIJJIIHIJJIJJJ
@7759015/1
ggacaggtgaacatgggcaaatctggaggttaatgaggaggctgaggtgg
+7759015/1
CCCFFFFDHHHHHJJJJJJJJJJIJJJIJEG4CGIIJIIJJJJJGGIHGI
@597105/1
cccaatatagattccagaacttccggcataatgagtacatcatttacatc
+597105/1
@@@=DA;DFHFFHIIGBD9AEAFEEIH@AGGIIII<CFHADBF9BFHGEH
@6735041/1
ggcagtaacaagattttcacatggctgcccctttattatccctttcagtg
+6735041/1
@@CDFDDDHHHGFHIJJIJJGIJJIIIJJJJJJJIJJJJIHIJJJJJJGH
@6735481/1
taacgattggaaaaataatcagaatatgaacggtattgctctgcagggaa
+6735481/1
;@@?DDFFFF?HHGAGDGEGEGHGIGGIAFHGIDFFEHGBFGBDAFHIID
@7248995/1
cgactgatgatttgaggttcttgtggaattgtgacactttgatgttgtaa
+7248995/1
@CCFFFDFHFFHHIGIJFGHGEHFGHIIGIGFHEGIIJIIJGHIGIDIGG
@7249706/1
cttggtgtttgttttctcctactccgacaaacgccatcctctcattctta
+7249706/1
CCCFFDDDHHHHHJJJJIJJJJJJJJJJJJJGGIJJIJIJJJJJIJJJJI
@69142/1
cagcttacaagccttagtaagcataaatttatggaagccataccgtacgc
+69142/1
CCCFFFFFHHHHHJJJJJJJJJJJJJJJJJJJJJJJJJJJJJJIJHHIJJ
@599226/1
cttgaaatctgtagcccaatatagattccagaacttccggcataatgagt
+599226/1
CCCFFFDFHFFHDHGIJGEHGG@EHIEFHHHIFGEGHEFGGGEG>FGDEG
@2134724/1
tctcattcttagttgtaacaactaggggcaccatgacgatagctttattc
+2134724/1
CCCFFFFFHHHHHJJBHIJJJJJJJJIJJIJJJJJJJJIIJJJJIJJJJJ
@1107668/1
gctcacgaccagcatccagaagttcaatctggtattctctaggagtaaat
+1107668/1
CCCFFFFFHHHHHJJJJJJJJJIJJJJJJJJIGIJJJJJJJJJJJFHIJJ
@1107953/1
ggggttgtttccctagactgtggttgagacacttgctggggaggtggacc
+1107953/1
@@@FBDFDHHHHFJIJHIJGHIIJIIGGGIIGIIIJGJIIIGIDFHIIII
@1613851/1
gtcccctcttttgggtggaatgtatgacgatgatttgatatctatatttc
+1613851/1
@?@FFDDFHHHHHBA<CGBEHGFHIIGIGIIG<FGG<BD4?@F?FHHHE@
@601170/1
ggaacgttgatctggtctggagctggatgagtgacatcagcgccaacaac
+601170/1
@7;?DDDDBFFDF>@F>EFD:FGHGF2C?FHGGI?CD<BG3@F6DG?;;F
@601375/1
gtcgcgcattctgttgtatatttatgctcacttcaccaacattcatgaat
+601375/1
@CCFDDDDHFGHHGGGCFHHIEHIIIIJDGHIJIIIJJJIDGJJJJJFJJ
@5722042/1
cttggacaagttgttatattagtcactttatatgttcttttaacactctt
+5722042/1
CCCFFFFFHHHHHGIJJJJJJJJJJJJJJJJJJJIIJJJJJJJJJJJJJJ
@6219857/1
gaatgtatgacgatgatttgatatctatatttctcattttttctgctaaa
+6219857/1
@@@FFDDEFHHHFHGBHIGIDHHHIJJJIIIJJJJIIIJJIJIIIIIGEG
@601679/1
gctcaaacatgcaaatgtgacattattgactaaggccgatctgaggtctg
+601679/1
@@@?DDBDACFDFEIBG?FHIIIIFGGGEHHIGIEIIIHIIIGBB@?BGC
@1109589/1
tgcatggtttaagaaagaccaaaggtttctgttgagctagtcatttgttc
+1109589/1
CC@DDFFBFHHGGEEGGIIIJGGGHACFHGGHGHGGGGGHGHIIGGEG<F
@602265/1
tctaacttcaattaatttctgatttttattaacaatagactggttgtaac
+602265/1
CCCFFFFFGHHHHIIJJJJJJCHJJJIIIJIIJJJJIJIIJIJHIJJJJJ
@3665227/1
ggcacatccacgatttcggcagcttttacctcattttcactcagaagaaa
+3665227/1
CCCDFADDHFHHHJGBIIGJIJEHGIGJEGHEHDIIIEFGEIGIHIIGHI
@6738941/1
caattactctaccaggtggaggtgaaaagaatgatcttccaactgtcaca
+6738941/1
CCCFFFFFHGHHHJJJFHIJJIAFHHJGHIIGGEHIIJJIJJJJJFHEGI
@7761966/1
gtggttgttgcctctgttgctgctgaggctgttgttgccactgctgctgc
+7761966/1
@@@DDBDDDFD?DFEIIDEB@C3CEEEBFGEGIECFGIIEIIFIFII>BB
@4685559/1
catgaattgctccctccacctgaactagttcatatttcggagtcgtccct
+4685559/1
@@@DDDDABFCCFBBCGIII@GFHIIIIEEGEGHIDGEHFDGFFHDGHIG
@4176810/1
gttcaagatcattttaaactgtccttctgacacaccatctctgtaaa
+4176810/1
@@@DFADAFHGHGIGGJJHIEGIGBHHDGHEIIIIGIEIIGHGIGGH
@603838/1
tccttccaaaaaaatacagcaagtctggtaaatttatcgcaaggtaatgt
+603838/1
CCCFFFFFHHHHHJJJJJJJJJJHHIJJFGGIJJJJJJJJJJJJFHIIJF
@4687197/1
ctttcacgttcataaggtctcatttgaaaacgtggatctccaaggtctcc
+4687197/1
CCCFFFFFHHHHHJJJJIIJJJJJJJJJJJJJHIJJJJJJJJJJJIIJJJ
@2139966/1
ctccaaaattgtaaatccaggaacttcccagtcatcaggaataaagtcat
+2139966/1
@@@DDDEADFDCFFHIGHIGACFFGEHEFHIFAFGIIGCBBGDDHGIIIF
@6222584/1
atctctttcattatcataaattgtcacggtctcaacaagttccgtttttt
+6222584/1
B@@FFFFFHHHHHJJJJJJJJJJJJJJJJJIJJJJJJDHFHIJJIJJJJJ
@6740313/1
gtaagtgatcattaagttcgccgatcttgtacaacattttacatgcagtt
+6740313/1
CCCFFFFFHHHHHJIJIIJJIJJIJJJJJFHIJGHGHIJJIJFJJIIIIJ
@6740619/1
ctcttatagctgtcaactcatgttgcaaaacatgtaaaaattgaccttct
+6740619/1
@@@DD:;DFFFFDH9C>GCHHIIIIIGHGGIHHHHBFBF@DGBHIGIGHH
@3153994/1
cttcattgtaacttggcccgcaacaattgtacacaactccataggaagcg
+3153994/1
C@CFFFFFHGHHGJIHGIHIGHIGHIJGGIJJIJJIJJIGIGIGGGJIIG
@7254604/1
gatcattagcagaaatcctcattctttcaaaaaaaactattcgtaggagt
+7254604/1
@BCFFFFFHHHHHJJJJJJJJJIHIJIJJJJGJJJIJJJJJIJHIJJJJF
@3670733/1
ggccaagatcagccgtgtttggtagaagcaggatgacacttaggtcgtgc
+3670733/1
CCCFF8DDDHGHHJIGHHIIJJIJIIGIJJIIJJIIJIGIJJIJGIGFHI
@7762672/1
cattgtttcattccgcagattaaaatttttaagtacgactaagtgagcac
+7762672/1
CCCFFDFFHHHHHJJJJJJJJJJJJJJJJJJGHFIIJJJJJJJIJJJJJJ
@5726541/1
ggaaataagaaagcaagagaaggaagtgaggtacacagttgcagtcctga
+5726541/1
@@@FBDFDHBFFFGHBGGGEGHIGAGFHEHIFGHIGIDGIGGIIDHHGIB
@74517/1
gttgcggttaaaccaagaacatgtggcctatcctctggaggaattccttt
+74517/1
CCCFFFFDFDADFHIAHHHGJIJJGGHIGIGGGDHIIG<FHIDHHIIIIJ
@2639906/1
catggtttaagaaagaccaaaggtttctgttgagctagtcatttgttccc
+2639906/1
<??AD:ABDAD4C<E;C:<CE3CC<FAAEB<?:CEAC?1C>CDC>DD><9
@1113723/1
tttcattatcgtaaattgtcacggtctcaacaagttccgttttttgg
+1113723/1
CCCFFFFFHHHHHJJJJJJJJJJJJJJJJJJIHHHIJIJHIJJJJJJ
@1113965/1
ccttaatcatacaataattagcttaatattagaaatcttaataaatagga
+1113965/1
CCCFFFFFHHHHHJJJJHIGJIJJJJJJJIIJIIIIIJJIIJJJIIJIGH
@2144039/1
ccgatgctagctttcttaaatctggttctaatcatctgattagtagtaac
+2144039/1
??8?BDDEHFAFFIHIIBHIIIIIIIIIIAEDHHIIDGGIGHIGFGDFHI
@6742223/1
gtttaagaaagaccaaaggtttctgttgagctagtcatttgttcccctga
+6742223/1
C@CFFFFFHHHGHJJJIIIAFHHGIHIGGGHIIJHGIJGIIHGIJIJIJI
@7764569/1
cattaatctatagaaaattttccaaacagtatttagagactttccactat
+7764569/1
CCCFFFFFHGHHHJJJGJJJJJJJJJJJJIIIJGHHJIIGEHIJIJJJJH
@606988/1
gtgcactggttacaggagatactggttgttgttgaggtgg
+606988/1
@@@DDDDDHCDHHAGHHG3ACH@HIAFGFGHEHIAGI:BF
@2146373/1
gtcacttttggtcctgttggtccattaatataaaatggttcaacttcttt
+2146373/1
CCCFFFFFHHHHHJJJJJJJJJJJJJJJJJJJJJHJJJHIJJJJJJJJJJ
@6743850/1
atataagattacaattcttaacattttttctttaaaca
+6743850/1
@@@;DDA;DAF3ACAFBDC>D><4AFHHIFEBFA9:?:
@2146683/1
gctcaaacatgcaaatgtgacattattgactaaggccga
+2146683/1
@<7DDDDAFBFFFC<CF::CFGGAAH4AA4CH@FA@C??
@2641134/1
cgtcattagcagagctcgctactaaggccttcaagatagaacccaattct
+2641134/1
CC@FFFFFHHHHHJJJJJJJIJJJJJJIJJJJJJJJIJJJJJJJJJJJJJ
@5202775/1
ggttaaaccaagaacatgtggcctatcctctggaggaattcctttaaact
+5202775/1
?@@FDFF?CFAFHHDCEECEDHEHIIIIGIIIIFHA=GHGGGIIIGGEII
@5203698/1
gctgggaatcctttgtgagccacatcaatgttaaggaatggtttccaacc
+5203698/1
CCCFFFFFHHGHHJJIIIJJJJJJJJJJJJJJJJJJJJJJJGHHIJJJJJ
@1619985/1
gctgttttgtagaagccttaccttcagctgagtgagttaaaacagtacat
+1619985/1
B@CFDFFFGFHFFIJJJJJIIJJJJIJJJIJJGIJJGHGIGJJJIFFHII
@7257880/1
gttgctggtcaccgggttgttgcctaacaggaggtgcactggttacagga
+7257880/1
C@CFFFFFHHHHHJJJGIJJJJJJJJJJJJJJJIBFHIJJJJGIJJJJJG
@1621144/1
tatcataatgagatcaagtttttttcgaatcaaatgaagctgtattataa
+1621144/1
@@@FFFDBHDHBFA<ACGIDFIGHIGHICH?FDDHD>FIGH@FBGHIGDF
@4691151/1
gtaaggtgctgaggcaagtgttgggattttgaccatcttcaacgaatcaa
+4691151/1
CCCFFFDFHHHHHJJJJJHIJJJJJJJJJJJJJJJJJJJJJJJJJIJJJJ
@3160396/1
cacgatttcggcagcttttacctcattttcactcagaagaaataatatct
+3160396/1
C@@FFDDFHHGHHIJJIIJIIIJJJIJJJJJJJJ>FHGE@HIJIDIJIHD
@609724/1
cgttaacttttggtggctttattatattactcctaattgaagagcctttt
+609724/1
@CBFFFFFHHHHHHHJJDIIIJJJJIJJJJJJJJJJJJJJJJJJJJJJJJ
@610065/1
cacctcacacctggcactaaactgt
+610065/1
?@=D?D?A=?DB?A:AACCGBGB22
@4691971/1
cacaatgttacaaacctctagaggtagatatgtgtgcttgtgctcctgac
+4691971/1
CCCFFFFFHHGHHHIIJIJJIIJJGGHJJIJJHIIIJJJJGIJFJJJJIH
@610449/1
gctttatgtttttgtattcttcaatggttgctgctaaatcttcaagtaca
+610449/1
CCCFFFFFHHHHHJHIIJJJJJJGIJJHIJJJJJJJJJJJJJJJJJHIJI
@2642966/1
gtgtttttgagctcatacttaatccaatgacatggggaagtcaattgcta
+2642966/1
@@@DDDDFHFDFFFFHGIIHIGHGA?CEFBFHEHDDFD@GGFEEIDFGGI
@1622104/1
gtcagcttacaagccttagtaagcataaatttatggaagccataccgtac
+1622104/1
@@@DD;DA?FDD?B;FH@@<AED9EECFHH>>D9?EG<:?DBFDACAG?H
@1622198/1
tcgtcttgaacttcatttccaacaggtagtaagtgatcattaagttcgcc
+1622198/1
@CCFFFFFHHHHHJFIJJJJJJJIJJHHJIIIJFHHIIIJJJIIHIJJIJ
@5205520/1
atactttatcgtaacggtcatttctttttcttgatctctttcattatcgt
+5205520/1
@@CFFFFFHDHAFBHIIEHIIFFIHIGIIIGHGHGIGGGIIIGIIIIIIB
@2643556/1
gtaggagtaaaacgtaagtggaagcataagctcccaattctttggtgata
+2643556/1
CBCFFFFDFFFFHIIIJJHHIFHJJJJJJJJIJJJIHIJJJJIJJGGIIJ
@7766230/1
gggtaatcaaattttatgacaaaattgcaattctttacatcaataccttc
+7766230/1
B@@BDDFFHHHHHJJJJJJJJHEHGHJIJIJJIJJJJJJJJIIJJGIJJJ
@6746182/1
cccgatgctagctttcttaaatctggttctctaatcatctgattagtagt
+6746182/1
@<@DDA@BFFFFHIIIIEIIHEEHEHFHGIIIIIFIGGIIGAHIIIDHIH
@7767234/1
ggcctgcttgtggaaaaccaccacaaatccacttggaaaactgtttatca
+7767234/1
CCCFFFFFHHHHHJJJJJJJJJJJJJJJJJJJJJJJJJJJJJJIJJJJJJ
@4185149/1
ggtgagtaatctctgtatcaacaactgtaccagccggcacattcatattt
+4185149/1
BCBFFFDDHHHHHJJJJJJJJJJJJJJJIJJJIJJJJIJJIJJJJJJJJJ
@3162137/1
gtaaaacgtaagtggaagcataagctcccaattctttggtgataagaact
+3162137/1
CCCFFFFFFHHHHJJHJJJJJJJJJJJJJJJJIJJJJJJHHHJIJJJJJJ
@3162625/1
ttcttgcctttgttgctgctgtggtggttcttgcctttgcagctgttgtg
+3162625/1
@C@FFFFFHHHGHJIIIIJJIIIJFFHFGGIEHJGIHIIJJJJIJJIGGF
@5730748/1
tgatcattaagttcgccgatcttgtacaacattttacatgcagttagtgc
+5730748/1
CCCFFFFFHHHHHJJJJJJJJJJJIHIGIIJJJJJJJJJJJJJIJJJFHI
@612565/1
ctagtgtgatggcgtttctgtaccactataaatgtaatcggtggcgtgta
+612565/1
BCCFDFDDHHHHHJHIJJJJIJJJJJJJJJJJJJIIJJJJJJJJJJHIIJ
@7261465/1
ctttacaactcctaatcctgtttcatc
+7261465/1
?@@DDDBDFDBCDFF@<<I?33<<C?A
@6228886/1
caccatctctgtaaaagaggatagcttgaggcttatacctagtgcttctg
+6228886/1
@@@DDD?=AAD<CABACF:EHCF?F@<FHIDBB?FHGGFHE@:?D0:B9B
@7770540/1
agcttaagaaaatgaaacaactcagaattcagaaccaatttggaatgttt
+7770540/1
CCCFDFFFGHGFFIGIJJIJIIIIIGDHIHJJGGIJJIJJJJJIJIJHGI
@3676167/1
gtaaaacgtaagtggaagcataagctcccaattctttggt
+3676167/1
?@@:DDD8CDFFFEA3CF?GHIHHCEII@FGDFFEIFDF:
@3676566/1
gtcttgaacttcatttccaacagggagtaag
+3676566/1
@@=BDDBDBHFHHGHIIIHIIIII7FGIGIG
@2149234/1
ctcttatagctgtcaactcatgttgcaaaacatgta
+2149234/1
=?@DDDDDDAFFFHBBBH@FH?FH?ECHGC@3CF:?
@2646458/1
ggttgttgttgaggtggtagttgagtttggtgggtaggggttgtttccct
+2646458/1
BCBFFFFFHHHHHJEGHEHIHHJHJIIJJJCHIJ@GIJJJFHIJJJJJJI
@3676822/1
cttcattttcagctctggctattttagcatggaatgtaatctccaagttg
+3676822/1
@@CDFDFBFFDFBGIEGHJIIHGIEHHIJJJGEDGIGCIIJJIIGGJJJG
@1120242/1
tctcatttgaaaacgtggatctccaaggtctccttgaacaaatttaccta
+1120242/1
CCCFFFFFHHHHHJJGHJJJJJJJJJJJHIJJJJJJJIJJJJJJJJJJJJ
@4188444/1
gctggctggttcctagaatcccacatggcaggaagttttctcgcaactta
+4188444/1
CCCFFFFFHDHHHJIIJJJJJJJJJJJJJJJJJJJDHIJIJIJJJJJJJG
@3678466/1
cttggttcaagatcattttaaactgtccttctgacacaccatctctgtaa
+3678466/1
CCCFFDDEFHFHAHJJIGJIGGJIIHGHIGHIIGHHJJIJJJIJEDGIIJ
@1625672/1
atgattttcaagctcttcatgccactgattgat
+1625672/1
=@?DDD?DFDFF><AGFEIIB4???<:EH@9?9
@3678672/1
gtcctgttggtccattaatataaaatggttcaacttctttggtgtac
+3678672/1
CCCDFFDFHHHHHJJJJJJJJJIJJJJJHIIJIJJJJJJJJJFHHGI
@5732593/1
gccaataattgttctttcatgatactctcaagatccctgattacttcttc
+5732593/1
????AD;ACDDDA2<2<ACEF<?BACF<3<<CCB<911C3:?:1:D1B<0
@5732626/1
cttcggcctgatgctgggaacaagaatgctgttaatgcctccaagcttaa
+5732626/1
@@@DD@?DHDADDCGHIA@EC>GHC?DA@GGDGIGFECHIIIIGIDCCGG
@6232463/1
catcagaatcaaaatggttgtcatcccataaaacatgataatgacttggc
+6232463/1
CCCFFFFFHHGHHHJIJHIIJJIJJJJJJJJJJJJJJJJJJJJJIJJIJH
@83206/1
agttgtaacagtaagttcttttttttccttgactatgtttgatgacatat
+83206/1
@C@FFFFFHFFDFIIIJJJJJJJJJJJEHJJIIIJJIJJJJIJJJJFJJJ
@616575/1
gggcttactaagggagttttcttgatcattttcgtttacccagagaggaa
+616575/1
CCCFFFFFHHHHHJJJGIJJJJJJJJJJJJJJJJJJJIJJJJJIJHIJFG
@616766/1
gccataccgtacgctcaaacatgcaaatgtgacattattgactaaggccg
+616766/1
CCCFFFFFHHHHHJIJJJIIJJJJJJJJJIJIIJJJFIJJJJJIJJJGJJ
@7263741/1
tatatttaatataaacactagaaaaactattattccaataaaactta
+7263741/1
@@BDDFFFHHHHHJJJIJJJIJJJJJJJIIJGJJIIJJJIJIJFIJJ
@7264934/1
atttttaagtacgactaagtgagcacactaaatcaccacagacctgttct
+7264934/1
CCCDFFFFHFHHHEIIIEGFEHECHIJJJIIGGIJJJJJIGGGHGIHIJJ
@2650814/1
agctttttccgttgggattcattatccattctcccctaggctttgcttta
+2650814/1
@BCFFFFFHHHHHJJJHIJJJJJJJJJJJJJJJJJJJJJJJJJJJJJJJJ
@2152814/1
ggtaatcaaattttatgacaaaattgcaattctttacatcaataccttct
+2152814/1
@@@DBDFFHGHFGIGIJJIJJGIIIGIGIIIIFIGGIGIJIFIJJIGHII
@3681494/1
gcccattattgtgtactatcttcaaagagaaaaag
+3681494/1
@@@DDDDD>F>FHEH>CGGGHHHFEG>GG@FGIGG
@2153015/1
ggcaagtgttgggattttgaccatcttcaacgaatcaaattcactttgag
+2153015/1
C@@DFFFDHHHDFIHIGICHHDHGIGIGGIIIGIIIIGGHCDHGGIIGIG
@2651479/1
cctgttgttccattgcttgaggtctggtaattggagcggcttgtctaact
+2651479/1
CCCFFFFFHHHHHJJJJJJJJJIJJJIHHIJJJJJJJJJJJJ:?<B4B=<
@617634/1
tcatgaatgctttctaatgtttcttcatttaaaaccgctgtgtctctttc
+617634/1
@CCFFFFDHDFHHJIJIJIHHHJIIHIHIHGIIIIIJGGGFFFFHGGIGB
@6751242/1
ctttattctcattaaggaattccggtttctcaaaacatggtgctggatga
+6751242/1
@@@FDDEFHFDHHCFGGDHGIGHEG@FEHHJGGICDGGEE?DHGICCCG@
@3166544/1
ctgggaatcctttgtgagccacatcaatgttaaggaatggtttccaacca
+3166544/1
CCCFFFFFHHHHHJHIJJJJJJJJJJJJJJJJJJJJJJJJDHIJJIJJJJ
@5212212/1
cgcattcattaagattagtattaactgttaatctaaatattcaaactgtc
+5212212/1
CCCFFFDAHHBFBFGIIIGIIIIIIIIGEHIGIHIIEHIIGIIIGHGGCC
@1122860/1
ctgataaattagaatcatcccatagcaaatggtatttggtaggacgtgct
+1122860/1
@@@FFFBEHHBFDIIGCHEHIGIGIGHHHHIE<CGGDEGGFD?FBEHHGG
@4192484/1
cactgtgacagtcttcaagcactgagttagaataccaacctgaatttcag
+4192484/1
CCCFFFFFHHHHHJJJJJJJJJJJJJJJJJJJJJJJJJJJJJJJJJJJJI
@7776602/1
ctgttgttgctgctgctgttgttgttgctgctgttgttgttgttgttgag
+7776602/1
@@@BDDDDAFHFFIEGDGCG@F9BAE??<B?EHF?CGBHB8BHGG9BBDD
@1123214/1
gggaaatccagattattttgtgattccaagtaaagaaaatgatgaagacc
+1123214/1
@@CDFFFFGDHHHJJIIJJIFFGFIIIIEHHGIEHHGGGIIGJJJIGGIH
@1123928/1
aaataaatagctgctgctaatgattcaaataagtcaccaaggacctttgg
+1123928/1
@C@FFFFFHHHHHIIIIJIIJIJJDHHFACHFH<FHHIIJIGIIIHIGGG
@4193649/1
cccattgtgtttaatacttctaaaaagtcatcaataatttcgaaaggatc
+4193649/1
@@CFFDDDFADFDGEIGGGIIIJJIE@<C@HHIJIGCGGGHGEHGGE>DH
@7267338/1
ctggtgtagaattacagaataactcatgaatgctttctaatgtttcttca
+7267338/1
@@@FADBDHHBHHGIIIBHIIGIGIGIIIIHGIIIGIIIIIIBGGG@CGI
@2154211/1
cggaaagcagcgagatgagcataataggtaggtgcagggtatgaaactga
+2154211/1
CCCFFFFFHHHHHJJJJIIHIGIIJIIJDGGGHIIGIIJFGHGIIIJJJG
@1632382/1
ctgcactgtgacagtcttcaagcactgagttagaataccaacctgaattt
+1632382/1
?:=;DDDD?:<DDFFEFE3A@<CCDEFFE<<A9?<ECE9??CGCB@FFIE
@1633287/1
cctccttccaaaaaaatacagcaag
+1633287/1
@<@BDDDD;FCFBECFBAH@@9E@G
@1633333/1
ggaggacattggtatggtggcttttcagccctagccctttggcccctctt
+1633333/1
CCCFFFFFHHHHFIJJJGIJJJJJJJJJJJJJJIJJJJJJIJJJJJJJJJ
@1633603/1
cgattggaaaaataatcagaatatgaatggtattgctctgcagggaacgg
+1633603/1
CC@FFFFFHHHHHIGIJJJJJJIIJIJJJJCEFIIIJJJJJJJJJIJJIJ
@1633972/1
ctaagatatttgttatgatctccggccaagatcagccgtgtttggtagaa
+1633972/1
CCCFFFFFHHHHHIIJJJJJJJJJJJJJJJJJJJJJJJHHHIJJJIIJIJ
@2655998/1
ggaactaaagcatcatttaaagcactgatttagtgtgaagatagcaatta
+2655998/1
CCCFFFFFHHHGHIIIJJJJJJJJJJJIIJJIJEHFHGIIJIIJJIIIJJ
@86798/1
gaatagaataggaatgtcaggtgcgttaacttttggtggctttattatat
+86798/1
CCCFFFFFHHHHHJJJJJJJJHIJJIJJJJJJJJJJHIJJJJJJJJIJJJ
@621024/1
ctaaaaacacggtcttttccttcccctggcaatgtgacctcaagttccat
+621024/1
CCCFFFFFHHHHHJJJJIJJJJJJJJJJJJJIJJHJJJJJJJJJIJJJJJ
@4701715/1
gtaatcaaattttatgacaaaattgcaattctttacatcaataccttctt
+4701715/1
@@BFFFFFHHHHHJJJJJJJJJJJJJJJJJJJJJJIIJJJJJJJIIJJJJ
@1634936/1
caggtggaggtgaaaagaatgatcttccaactgtcacaaacctgttagca
+1634936/1
@BCFDDFFHHCFHIJJJJJIJJJJJJJJJJJJJIJJIJJJJJJJJJJJJJ
@1635015/1
cttttccttcccctggcaatgtgacctcaagttccatcctatcattgcca
+1635015/1
@@CFFDDFHHBHFJIIJJGIGHHHIHIGGGGCFIIDIEGG<FFDIGFHII
@1635191/1
gtaacatggtaaaataccttctttgactaaatactcctgaaggagtgata
+1635191/1
CCCFFFFFHHHGHJJJJJJJJJIJJJJJJJJJJJJJJJJJJJJJJGHHJJ
@5736732/1
ggactaggtgctgcaatgaccatcaatcatcccttttctatgctactgtt
+5736732/1
@@@FFFFFADHFBGIFHIIHIIIJGIJJJGJJJJJJJJJJJJIJJJJJHH
@3684667/1
gctaaatcttcaagtacatagtacataactttagctgtcgtctttctttc
+3684667/1
@@@DFDEFFFFFBHEGGEGDEIIHEACDHCHGIG@HHJJIB;FGEEHHGG
@5737241/1
caacagtaagacatggtagatgaggatactttaatctaatattatattga
+5737241/1
CC@DFDDFGFDFDIIGCGEHEHGHGIGJIGIJJGIGIHIEHHHGADIIIJ
@6753931/1
ggtggctgcagtttccatatcatattatacctg
+6753931/1
@@@DDDDDFFHHHIIIB??<I>E@HHIGIG9FA
@6753932/1
gctgagtgagttaaaacagtacatcgcacaacaaacacttggggagttaa
+6753932/1
;@@DBB=ACCCCCECGDEBIE:FHIGEHIICHBHD@FHB<??BD;?FHEG
@6237348/1
cccaatatagattccagaacttccggcataatgagtacatc
+6237348/1
??@DDDDBHHDB?G<?<<EBCAAACAH?::CEGAFDBC@F4
@4702744/1
aagaaatctaagattgcatcaccgaggaattccagcctttgatagcaatc
+4702744/1
CCCFFFFFHHHHGJJJJJJJJAHIJJJJJJJJJJJJJJIJJIJJJJJJJJ
@5737543/1
gtcgcagctcctgtttctgtttatttatttgtattattaacttttaatta
+5737543/1
?:?DD@ADFFHFHGHIGGHHGGIIEGIJIGJHDHH@GGIIJJJIJHGIIF
@6754523/1
gctgttgttgttgttgctgaggctgctgtggtctctgctgttgctgaggc
+6754523/1
@@@BDDADFHDHD;;EGEHECFGACAFGHII?FC9?GE>?DHEGGIGDF@
@4196893/1
cccccttctccacagacaaatgatgactattgaggctctaaatggcatga
+4196893/1
CCCFFFFFHHHHHJJJJJJJJJJJJJJJJJJJJJJJJJJJJJJJJJJJJG
@2658141/1
ggcacatccacgatttcggcagcttttacctcattttcactcagaagaaa
+2658141/1
CCCFFFFFHHHHHJJJJJJJJJJJJJJJJJJJJJJJJJJJJJJJJJJJJJ
@2658512/1
ctagtttttcaggtttactgaacttagctgtctctggttccaattctaac
+2658512/1
@CCFDFFFHHHHHEEHIJJJIIJIJIJJJJJJJJJIJGHHIJJJJJJJJJ
@5218040/1
ctacagttgtgttttccacaaataaagcatgggatttgtgaagctgaatt
+5218040/1
B@@FFFFFGCFFHGIIIIJJIIIIJGIGIHIIIGHEIIIGGHGHGIGICI
@622926/1
catcagaatcaaaatggttgtcatcccataaaacatgataatgacttggc
+622926/1
CCCFFFFFGHGHHHJJJIJJJJJJIJIGIJJJJJJJJJJJJJJIIIJIJJ
@5218566/1
attggatctagataataatgcctcagagctaccttggcagctgctaattt
+5218566/1
CCCFFFFFFHHGGJGIJIIGHIJJIJFFHGIEGGGIFGJJIIJJIHIIHI
@623486/1
gttcaacttctttggtgtacagaaatatttcggcttctgcttccgttcca
+623486/1
B@@FFFFFHHHHHJIEGGHIJJIIIIFIIJJJJIJIJJJJIIGJIJJJII
@1637848/1
gtttccttatcagtaatctcgaatctattatctcttggacaagttgttat
+1637848/1
CCCFFFFFGHHHHJJIJJJJJJJJJJJJJJJJJJJJJJJJJIJHJJGIJJ
@7781766/1
cttcagtaaataacaaagaatggaaggccaaaatttgttcacactgttcc
+7781766/1
@@CFFDFFHHHFDGGHEIIGIIJJIIIIIIJCEDHIGCFHGCEHGGDGGG
@1130054/1
gtcgaatactctgagcttgctgagcgactaatgccactgtgtccaca
+1130054/1
CCCFFFFFHHHHHJJJJJJJJJJJJJJJJJJJJJJJJJJIIIIJJJJ
@5738489/1
cttgtatactagcatgactgactagatagaagtctaattcagtagggtga
+5738489/1
@CCFDFFFHHHGHJJGEGEHEHCCEHGFGIHEFDHGGEIIGGHIJIIHGI
@2659940/1
gtccgactgatgatttgaggttcttgtggaattgtgacactttgatgttg
+2659940/1
@?@DDFFDHDHFHIGGGGDEIGFDHHIGGGCHFH??FG@BBDHGAD>DDG
@6755508/1
gtttggtagaagcaggatgacacttaggtcgtgcatggtttaagaaagac
+6755508/1
CCCFFFFFHHHHHIIJIJJJJJJJJIIIHHIHIJJJJJIIJJJJJJJIJJ
@4199670/1
ccttaatctagccacttcagccttatgcctctcaaactcaagctgtcgct
+4199670/1
CCCFFFFFHHHHHJJJJJJJJJJJJJJJJJJJJJJJJJJJJJHIJJJJJJ
@6756396/1
cttgaggtctggtaattggagcggcttgt
+6756396/1
CCCFDFDDFHHHHGIJJJJJIJJJJJJ0?
@2661486/1
cgcaacaattgtacacaactccataggaagcgccaaaggcttctctcgtg
+2661486/1
CCCDFFFFHHHHHJJJJIJJJJJIJIJJJJJJJJJJJJJIJJJJJJJJII
@5739786/1
cttcaacaccacactcctcaaggtacacccctataagggcttcgatagaa
+5739786/1
@BCFFFFFGHHHHJJJJIJJJJIIHHHEHIIJIJJIIEIJDIJJJJJJJI
@93474/1
ttttattgaatagaataggaatgtcaggtgcgttaacttttggtggcttt
+93474/1
CCCFFFFFHHHHHJJJJJJJJJJJJJJJDGIIHIJJJJJJJJJGHIIJJJ
@93477/1
cttcattttcagctctggctattttagcatggaatgtaatctccaagttg
+93477/1
CCCFFFFFHHHHHJJJJJIJJJJJJJJJJJJJJIJJHIJJJJJJJJJHIH
@2662305/1
ccgcttgttgctgtacttgaggctgagatgaaggtggtctgctgggttgc
+2662305/1
CCCFFFFFHHHHHHJJJJJIJJJJJHIIJJJJJJDHIHGIJJJJJJHIJJ
@624669/1
gctgtctttgtgtcttgcacgacctttggattgaatataagaccttgttg
+624669/1
CCCFFFFFHHHHHJJJIIJJJIJJJJJGGIJIF3DGIIIJIIIIJIIIJE
@3687617/1
gtctcacccatgttaaattttttcagaatcatgtgattttttttcctttc
+3687617/1
?@@;B?BDH?FH<AEGGHIIHEHGIIGEHIIDGCCDGDHHIIIGIEHIIG
@3688225/1
ttttttttccttgactatgtttgatgacatatcaataacattctcctcaa
+3688225/1
@@@DDDF@ACDFFIGI?GHIJJIGHCEGIHGIGGIEIGA@GHDGCB<CGG
@4705627/1
atcaatttcaggatacgatctggtttacaattagaatttataagtgttgc
+4705627/1
?@@DDDEFFHHHGHAHGEFCGIIAE@BHEEEGGIGHIFCDHIIIBFB9FH
@7274688/1
gctggtgccctgaataccttgatggctacaaagatagaagtcgaattcag
+7274688/1
CCCFFDEFHHHHHJIJJJJJJJJJIJJJJJJJJJJJJJJJCHHJJ9FHIJ
@4706882/1
cacttatccaatgagcaacgacttcactcgttactgctagaacctgatgc
+4706882/1
C@CFFFFFFFHHHJJJJIJIIJJJIJIIIIHIIGHIJIIJGCHIIIFHHJ
@1131315/1
ggctattttagcatggaatgtaatctccaagttgtgaatcaatttcagga
+1131315/1
<@@FFFFFFHGFHHIJIJJJHJJJJJIGIJJEFHIGIIJIJJGEHGHHIG
@7782818/1
tgttttttacttgttcctgtgccataaccgt
+7782818/1
;?=?DDDD??FDFEAFHEH:C?CBH>9:EH?
@5740696/1
ctcagagctaccttggcagctgctaattttgcttggtgtttgttttctcc
+5740696/1
@@@DFDDFHHHGHIGIIGHGIJJJIJJJJJJJJJJJJIJJJJHHIJGIGH
@6757628/1
gctgctgctgctgaggcggttgttgccactgctgttgttgaggctgctgt
+6757628/1
@@CFFFFFHHHHHHIJJJJGHGHIJJJJJJJJIIHHI=CHHIJJIJGIIA
@4707767/1
gcttggctttagcactgcatctacacaaagggccatcattcatttctcct
+4707767/1
CCCFFFFFHHHHHJJJJJJJJJJJJJJIJJJJJJJJJJJJJJJJJJJJJJ
@4708215/1
ggtggctttattatattactcctaattgaagagccttttcccaaaatcat
+4708215/1
@@@DFFFFHHHHHJJJJIGJCHIJJJJJIIJIIJJJJJIJJGIJJJJIJI
@2665972/1
gttttattttcagtataccttataccgctatcatcctggctgttgccatt
+2665972/1
BBBFFFFFHHHFGGHIIJJJJJJJIJIIJIJIJJJJIJJIIJIJJIJGHI
@2666581/1
atcgacaacaccgcttgtgcggcaatatgtttggcttgctgttttgt
+2666581/1
@@@DFFDFHHGGHJJJJFHIJIGGJJJJJGIJJJIJJJIJJIJJJJJ
@2666759/1
attcataattcgggccttaactttagtgaactggtcatcaactgagaggc
+2666759/1
BB@FFFFFHHHHHJJJJJJJJJJJJJGIJJJJJJIJJJJJJJJJJJJJII
@7786208/1
cacccatgttaaattttttcagaatcatgtgattttttttcctttca
+7786208/1
CCCFFFFFHHHHHJJJJJJJIJGIIJIJJIIIJJJJJJJJJGIJJJI
@1645961/1
gggtaatcaaattttatgacaaaattgcaattctttacatcaataccttc
+1645961/1
@CCDDFFFHHHHHJJJJJJJJJJJJJJJJJJJJJJJJJJJJIJJJJJJJI
@5742130/1
gttttggtttactcggctgaatgacaatacgagtgagtttaaagggtgaa
+5742130/1
CBCFFFFDHHHHGJJJJJJJJJJIJJIJJJIIJFGHHFIIIJJIJJBFHI
@5743776/1
tctaacttgaccaacggtaaaagcaggaggttgttgcatcctttgctctt
+5743776/1
CCCFFFFFHHGGHJJJJGHJIJJIJJIIIJCGHFGIIIJJIIJIJJJJJJ
@3691860/1
ctctttcattatcgtaaattgtcacggtctcaacaagttccgttttttgg
+3691860/1
@CCFFFFFHHHHHIFHIJIJIJJJJJJHJJJJJJJGIJJJJJJJIJJJJJ
@4711693/1
ctaacctgttcttcttgaagttggttcagctgtagtctgtctgcatctgt
+4711693/1
?@@DDDDB:ACFHFIIB<?CCEFFACHIDHHDHEACEBEH<HGIEHGDGD
@1648050/1
ttccattccatgatttattaaacccgatgctagctttcttaaatctggtt
+1648050/1
CCBFFFFFHHHHHJJJJJJJJJJJJJJJJJJJJJJJJJJJJJJJJIJJIJ
@4713494/1
aggaagtaagtgcaggggaacgagaaccaatttcttttttaaaataatca
+4713494/1
CCCFFFFFHGHHHJJJIJIJJIHJJJJJJGIJIJIGJJJJHIIJJJIJJJ
@6760888/1
tcaggagaaatttcaatttttgcaaattgttcgtagtgaagaactgaaag
+6760888/1
CCCFFFFFHHHHHJJJJJJJJJJJJJJJJGJJJIIJJJJJJJIJJJJJJI
@7786687/1
gtagtgaagaactgaaagcagatctaaatttctcaaatttctttctatat
+7786687/1
BBCFFFFFHHHHHJJJJJJJJJIJJJJFHIJIJJJJIJJJJJJJJJJIJI
@4204447/1
aggagatactggttacaggagatactggttgttgttgaggtggtagttga
+4204447/1
CCCFFFFFHHHHHJJJJJJGIHJJJJJJHIJHIJJJJGIJBHH@HHHIJD
@1136933/1
ccagagcttggtacaattgtcgacactacctgtagcagtttgttatggta
+1136933/1
@@?=?DDBHDFAC<FHDGIHEG9AE@GHIGAGCB?9?9BFGG?FD<BDFC
@2670836/1
cttcaacaatcgtcggtacaatgtaatatgagttttctttgttttcaaag
+2670836/1
CCCFFFFFHHHHHHJJGHJJJJJHJJJJJJJJHJJJJJJJJHIJJJJJJJ
@6764931/1
ccttgaacaaatttacctaaagcaacaacacaattgtcggcagctgggaa
+6764931/1
CCCFFFFFHHHHHJJJJJJJJJJJJJJJJJJJJJJJIIIJJJJJJJJJHI
@101852/1
cgctgtgtctctttctttttttgttagactgatttgatagagcacggaag
+101852/1
?=;D;DD=?DADFF9EDGHHIE6?ED?DFADFFEFF9FD9<44?D@:AFE
@6765026/1
ggaatgtatgacgatgatttgatatctatatttctcattttttctgctaa
+6765026/1
CCCFFFDFHHGHHJJJHJJJJCHHJIJJJIIJJJJJJJJJJJJJJJJJJJ
@5746890/1
gcaggaaatcgatttttgaaacacctct
+5746890/1
@@@DDD??D?A?F<FAG:FH@FEF7?FF
@4207019/1
cactgattgatgtcccaatggtccacacctttgtcaccactatattcacc
+4207019/1
CCCFFFFFHHHHHJJJJJJJJIIJJJJJJJIJJJJJJJJJJJJIJJJJJJ
@102291/1
ctctgctgttgctgttgttgctgaggctgctgtggtctctgctgttgttg
+102291/1
@@@DDDDDA?>FFHBFGEGHDGG>FGFIGDDGGHB3CGEG@GG<DAC9DF
@5747286/1
gccatattccattccatgatttattaaacccgatgctagctttcttaaat
+5747286/1
CCCFFFFFHHHHHJJJJJJJJJJJJJJJJJIJJJJJJJJJJJJJJJJJJJ
@2165406/1
gtgattgatgccattcaactttgcattaactttctgtagtatgtttacaa
+2165406/1
@?=BAA8BCH<?DE?FFBH<EBHHIIDB?DDCHB9<<C?:?DFEEBGGDG
@2672709/1
gcttctttctgtgcatcatttttagattttcctgcaccgatgcaattaat
+2672709/1
@C<DDFFFGHHH?FHDHCIIIGIGIEIEIIBCCBGIAFGB:FBD@GHGDF
@7279962/1
ctgtacttgaggctgagatgaaggtggtctgctgggttgctggtcaccgg
+7279962/1
@CCDDEFFHHHHHIJJJIJIIJJJFGGHIJIJIJJGGHIJIJIIJIJJIJ
@5225239/1
gggtgagtaatctctgtatcaacaactgtaccagccggcacattcatatt
+5225239/1
@@CDDFFDHHHHHJIJHHJJIJJJJJIJIIJJJJJJJJIJJIJJJJJIJJ
@4208757/1
cccatactccctggttgggaagtgcttgttgttttgcagacaacatgcct
+4208757/1
@@BFFFFEHHHFHIFHJJIIIJHHGGEFEHHFFHIJJIEHJJJGGFGIJF
@4718471/1
cttgtctgtaattgcgataaggtttttcaggattgatagatacatcataa
+4718471/1
CCCFFFFFHHHHHJJJJJJJJJFHIJJJJJJJJJJJJJJJJJJJJJJJJJ
@104090/1
cttcaacaatcgtcggtacaatgtaatatgagttttctttgttttcaaag
+104090/1
CCCFFFFDHHHHHJJIIIJJJIJGHIJJJJJJGJJJJJJJJJJJJJJJJJ
@5748475/1
ctgctgtggtctctgctgttgttgttgttgctgaggctgctgtggtctct
+5748475/1
@CCFFDDDBHFHFIEEGIEGG;FGEFGDHG>GH9C1CDFH<FBG@B9?@E
@4719279/1
tttttatttttgcaaataatccgtgcagtatgttttccaacagtcataat
+4719279/1
@@@FDDFDHFHHHIIIGEFDCHAAFAGCAEEDHHIIG<:?BGHBBGHEDB
@5225863/1
gttctatttcttttttcatcattctgtagtacaccttccaaacagtatct
+5225863/1
@@@DDDDDBC??CGHBAB?D@BHCFCCECFBBFGHGGAHGFAGHD0BB9D
@1139425/1
gccacttctttgaactaagtacagcgaaattcttattcgattgaagtaaa
+1139425/1
@@@DDDDDFHHHHEHGGE@AE<<FGBFBG?FBFFCCFBGGGHCHHGDDD@
@104870/1
ttgtggggaagttttatttacattttttgcctgaacacattgggtcgcca
+104870/1
CCCDFFFFHHHHHJJJJJJJJJJJJJJJIJJJJJJJJJJJJIJJIJIJJJ
@7793412/1
ctccatactccttgtcttacaggtaccggtctttctcgataatcaagtgt
+7793412/1
CCCFFFFFHHHHGJJGJJJIJJIFHIJIIJJJJJJJJJIJJJJJJIJHHI
@6248696/1
gcatgatgacattcatctataactaatagattgacacgagacaacgtgat
+6248696/1
;<@D?8DDHD<BFG4<ED4<CHGCHF@HF9FH<3<4?F:?F6BCHBD?;D
@6248751/1
ggcagctgctaattttgcttggtgtttgttttctcctactccgacaaacg
+6248751/1
@@@DDD;BC3:ADBHB<EA<FGAAAAF?<EGGGEGIEGGGI@D@FH@FHI
@7793806/1
gccaagatcagccgtgtttggtagaagcaggatgacacttaggtcgtgca
+7793806/1
CCCFFFFFHHHHHJFHGIJJJJJJJJJJJJJJJIIJJJJIIJJGHIIJJG
@4211545/1
ctgaactctaacagtagcagcatatcgactaggatgagcatccatggaac
+4211545/1
CCCFFFFFHHHHHJGHIJJJJJJJJJJJJJJJJJJJJJJJJJJIJJJJIJ
@1140974/1
catctatattttttaaggaagtaagtgcaggggaacgagaaccaatttct
+1140974/1
CCCFFFFFGHHHGJIJJIIIGIIJJIIJJJJJJJJIJIIIJJJJJJJJJJ
@1141081/1
gtaatctctgtatcaacaactgtaccagccggcacattcatatttctccc
+1141081/1
@@CFFFFFHHHHHJJJJJJJJJIJJJJJJJJJJJJGIJJJJJJJJJJJJJ
@2168910/1
ctgcaacggctgctatagatggaacgttgatctggtctggagctggatga
+2168910/1
CCCFFFFFHHGHGJJIJJIJJJIJJJIJJJJJJJIHIIIIJIIJJJIJIF
@4211955/1
cttaaaacaatatcaagagcttggattgcctcctgcggaccattagttga
+4211955/1
CCCFFFFFHHHHHJJIJJJJJJJJJJJJJJJJJJJJJJJJJJIJJJHJJI
@106308/1
ctcaactatagtttaaaaaaacaaaacaagaatattctattgaattgatt
+106308/1
CCCFFFFFHHHHHJJJJJJJJJJJJJJJJJJJJJJJJJJJJJJJJJJJJJ
@106891/1
ggactgtcagatggttttggagaattatcaaagagaattattgaattcaa
+106891/1
@<?DDDB>CH>DC>CFFGC1FB;C<F@<CDDGCHHHEHEGHH<GA9::?F
@3183830/1
ggtcattatgggcttctattagttcatctatattttttaaggaagtaagt
+3183830/1
@@@DDDDBHHHGHIGHJGIHEECFEFIIGIIJJEHIJJJJJI@FHFGIIB
@638284/1
gatataactatgaagaatcatgtgataaaaaatagcagcagtcatcacca
+638284/1
CCCFFFFFHHHHHJJJJJJJJJJJGJJIIJJJJJJJJJJJJIIJJJJJJJ
@5750801/1
tgcatcaccgaggaattccagcctttgatagcaatcggtaaagttttgcc
+5750801/1
CCCFFFFFGHHGGGHHIEHIEGIJJJIJGIIGIJJIIJJJJIIIIIJJJJ
@6249045/1
gtcctgagctggtcttcagtcacccgattctatttcttggtcatcagttt
+6249045/1
CCCFFFFFHHHHHIJJJJJJJJJJJJJIIJJIJIJJJJJJJIJJJJJIIJ
@5751183/1
agatgaaggtggtctgctgggttgctggtcaccgggttgttgcctaacag
+5751183/1
C@@FFFFFHFHGFGHIIJIIICHIJJIIHIIIIIGGFHIIIJJGIIJIIG
@3700464/1
gctttgccgcttgttgctgtacttgaggctgagatgaaggtggtctgctg
+3700464/1
CCCFDFFFHFDHHIIIJFGFHIGGICGHGHJHGCHIIIJG:BGHHIGGJC
@3184561/1
cttggcagtaacaagattttcacatggctgcccctttattatccctttca
+3184561/1
CCCFFFFFHHHHHJJJJJJJJJJJJJJJJIJJJJJJJJJJJJJJJJJJJC
@6250145/1
ctgcaatttccaagaaactttacttttcacaaataaatataaaaagaaaa
+6250145/1
@@CFFFFFHGDFHIIJJGIIIIEGHHJIJJGIIHGBGIHIGGHGFHIJIJ
@6769579/1
gtcaggtgcgttaacttttggtggctttattatattactcctaattgaag
+6769579/1
C@@FFFADHHHHHIGJJIJJJGHJJJIJJJJGJIIJI4DGHGIJJJGIIE
@7797443/1
gcacattcatatttctcccatctgcatc
+7797443/1
@@@D;DA>DB8CDFB?<<CBIG9E9:F4
@6770985/1
ggggagttaaatcaacatcagctgagatatactcatattgaggataagaa
+6770985/1
CCCFFFDDFHHHHJJJJJIJJJJJJJJJJJJJJJJJIJJJJJJJJJIJJI
@5752031/1
ataagaacaatgagtgagagcttgcaagaggtaacttctgtcttgaaatc
+5752031/1
CCCFFFFFHHHHHJHIJJJJJJJJJJJJJJJHGGJJJJJJJJJJJJJJJJ
@5752277/1
ggtaggtgcagggtatgaaactgaacgtgtaca
+5752277/1
=?=D;?BDA<DH6AEB<DHG9FB<A3CFFHHEI
@1656019/1
ttctcgataatcaagtgttggtgcattcataattcgggccttaactttag
+1656019/1
CCCFFFFFA>ACFGIEGHHIJHIJHIJJJJJGHJJJJJJJJJJIJJJJJJ
@6251705/1
gtcattagcagagctcgctactaaggccttcaagatagaacccaattctg
+6251705/1
CCCFFFFFHHHHHJJJJJJJJJJJJJJJJJJJJJJJIJJJJJJJJJJJJJ
@2680459/1
aagaacaatgagtgagagcttgcaagaggtaacttctgtcttgaaatctg
+2680459/1
@C@FFFFFHHFHHHIJGJJJJJJJJJJJICFHIIIJJJJIIIGIIIJJJI
@111035/1
gctgttgttgcctctgctgctgctggggctgttgttgccactgctgctgc
+111035/1
@@CDDDDDFDHGHGII<BHEEIJJIIGGGHIFHEIGIGIIJDHJIGEDHG
@4215743/1
ccacgatttcggcagcttttacctcattttcactcagaagaaataatatc
+4215743/1
CCCFFFFDHFHGHJIIIJJJJJIIJJJJJIIJJJJGIJGJIIJIIIJIJB
@111711/1
ctgttataaatgtaggaagttatcaagaaatctaagattgcatcaccgag
+111711/1
CCCFFFFFHGHHDHJJJIJHIGJJJJJHIJJJJIJJJJJJJJJJJJJJJJ
@111712/1
aggtttttgaaaaaattttggccaatagctgtgggttatatggtgattga
+111712/1
BCCDFFFFHHHHHJJJJJJJIJJJFHIJJJJGIJJGGIIIJJJDGHIJJG
@3187294/1
gtggcgtgtaatcactgctgaggcttgaacaagcccttctgatagcctgc
+3187294/1
CCCFFFFFHHHHHJJJJJJJJJJJJJJJJJJJJIJJJJJJJIIJCHIJJI
@3187697/1
gcaaaatccaaaagatttttcattgtgttcgtggaagtaagaggtctttc
+3187697/1
CCCFFFFFHHHHHJJJJJJJJJJJJIIJJJJJIJFHHIJJJJJJFHIJJJ
@642140/1
ccttgactatgtttgatgacatatcaataacattctcctcaaccttttgt
+642140/1
CCCFFFFFGHHHHJJJJJIJJJJIIJJIJJJJJJJJJJJJIIJJJJJJJH
@2174191/1
tgctaaagcactaccttcagcgggagaccttggctttgccgcttgttgct
+2174191/1
@@@DDADBDBDHFGIGDFGIIGG?:C:?BFHGCHIDEC<DDGBEDFFEDE
@642211/1
atgttttccaacagtcataataaattcattagactgtcgatgaagagggt
+642211/1
CCCFFFFFHHHHHJJJJJJJJJJJJJJJJJJJJJJJJJJJJJHHIGHJJB
@4216790/1
cataatgagtacatcatttacatcaccgtgatctaatatttgagcagaag
+4216790/1
CCCFFFFFHHHHHJJJJJJJJJJJJJJJGIIJJJJJJJJJJJHJJIIJJI
@7801269/1
ctagataataatgcctcagagctaccttggcagctgctaattttgcttgg
+7801269/1
@C@FDFFFHHHHHJJJJJJIJJJIJJIJHIIIJJJJJJJIIJIIIJJJJJ
@2175469/1
cggaggaatttgtttgtgattttttattgtatcccaatcaattatgatac
+2175469/1
CCCFFFFFHHHHHJJJHHGIJJJJJJJJJIIJJJJJIIJJJJJJJIJJJJ
@643684/1
cagaattttcgtttggagcaaatacaatgtatttgctgtctttgtgtctt
+643684/1
CC@FFFFFHHFHHJJJJIGGIEGIGIJJGFIHGCIIIIFEGIIGFGBGGG
@2175914/1
gtaacgtaaaacaatatctattcaacaaaggaatagcagattcaactgtc
+2175914/1
CCCFFFFFHHHHHJJJJJJIJJJJIJJIJJJJJIJIJIIHHJJJJJJJGI
@5755376/1
gttggttgttttttaagtgcatgttgaacatattcatgcaaaatgcaaat
+5755376/1
CCCFFFFFHHHHHJJJJHJJJJJJJJJJJJJJJJJJJJJJJJJJJJJJJJ
@3707125/1
cttgcctttgttgctgctgtggtggttcttgcctttgcagctgttgtggt
+3707125/1
CCCFFFFFHHHHHJJJJJJHJJFHIEHJJJJJJJJJIJIJJJJIIJHGI?
@7803257/1
ctttggcacatccacgatttcggcagcttttacctcattttcactcagaa
+7803257/1
CCCFFFFFHHHHHJJJJJJJJJJJJJJJJJJJJJJJJJJJJJJJJJJJJI
@646875/1
ctgtggtctctgctgttgctgttgttgctgaggctgctgtggtctctgct
+646875/1
@CCDFFDFHHHHHIJJJIJIICEHDHIIIJIIGJJJBHHCFHFHIJJIIB
@3708561/1
ccagtttgcaaagggaagcgagcttgctgttgttgctgctgctgctgttg
+3708561/1
?@<DADDDFHFFFG=GHIIB@B:EB?DHGC??0?BF<?DF9BGCGH<FE9
@1660839/1
cctcctgccactcatcataatgaacaatatcttcttttggattagtagaa
+1660839/1
CCCFFFFFHHHHHJJJJJIJJIGGIJIIIJIIJJJJJJJJIJJJJJIIJI
@3189360/1
gtagcatttcaaaatgattatatcctagttcttctaatattgatgtttta
+3189360/1
CCCFFFFFHHHHHJJJIJJJJJJJJJIJHJJJJJJIIJJJJJJJJIJJJJ
@2684983/1
gtaaaacaatatctattcaacaaaggaatagcagattcaactgtcacttt
+2684983/1
CCCFFFFFHHHHHJJJJJJJJIJJJJJJJJJJJJJJJJJJJJJJJJJJJJ
@1149673/1
gctctggctattttagcatggaatgtgatctccaagttgtgaatcaattt
+1149673/1
@CCFDDDEFHHHHJJJJJGGHEDEGHHHIJJIJIJGGGFGHIJHIIGJJJ
@6256582/1
gtgagccacatcaatgttaaggaatgg
+6256582/1
@?@BDDDD?8CFF@FG:F<FAE:CCFA
@2685834/1
atgccattcaactttgcattaactttctgtagtatgtttacaaatgttgc
+2685834/1
@<?DDFFFHHHHFGBHEIGIHIJIIJJIJJGHHGDFC@DHEEHFDDCFHJ
@4219477/1
gatactgtctccttcaacaatcgtcggtacaatgt
+4219477/1
=?;B;DAD?F?FDIGG@H<CACFEC8E@EG<@DF1
@3709224/1
gttaacttttggtggctttattatattactcctaattgaagagccttttc
+3709224/1
CCCFFFFFHHHHHIJJJJJJJJIJJJJJJJJJJIJ4EGGIJIIFGIIJJI
@3709652/1
gttgttgctgaggctgctgtggtctctgctgttgttgttgttgctgaggc
+3709652/1
CCCFFFFFHHHHHJJJJHIDHICFHIJJIJJJJIFHIHIIHIJIJJIJJE
@5758384/1
gttctttttctattttcttggctttgagatacctacgcctatcagcccat
+5758384/1
CCCFFFFFHHHHHJJJJJJJJJJJJJJJJJJJJJJJJJJJJJJJJJJJJJ
@119307/1
ctgagatgaaggtggtctgctgggttgctggtcaccgggttgttgcctaa
+119307/1
@@@BBFDDFHGHAEFEGHIIGIIIFHIHIIIHGEHGIII@DFGHIIIIII
@5235158/1
ctttgatggaatttcataaacaactttcaaatccttaatatacgcaacaa
+5235158/1
@@@=?>DDD8FFHGBGCGABBFC9FCEE922A2CF?B>FEHIID>@A?BC
@5235298/1
ctcttcagcatttagcagcatcgtgatacgatgtaatattgaaggcaata
+5235298/1
@@?DDDDDBHDDFIB?CFIGFGDAEEAH<EHGGIIGIEHIEFAGIIDHGG
@3710774/1
ggaatttcataaacaactttcaaatccttaatatacgcaacaaagctttc
+3710774/1
@@?BBDDDHHGFHIIIJIHIHEEHIIEHGHHIIJIGGGHGEGHIIIIEHI
@3192293/1
gtctattgacagcatgatgacattcatctataactaatagattgacacga
+3192293/1
CCCFFFFFHHHHHJJJJJJHHIJJJJJJJJJJJJJIJJIJJIJJJJJJJJ
@6779509/1
ccgcaacaattgtacacaactccataggaagcgccaaaggcttctctcgt
+6779509/1
CCCFFFFFHHHHFGHIJJJJGJJJIJIJJJIJIJJIJIGIJJJIJJGII@
@3192504/1
gtgccattgcgccaggtgtccggtcttcactgcagcctgactggtgagaa
+3192504/1
CC@FFFFFGHHHHJIJGHIIJJJJJIJJJIJIJIGIJIGHIIIJJJIJIJ
@5236110/1
ggtaacttctgtcttgaaatctgtagc
+5236110/1
@@@DD??DA<FHFGIGGBFEHGHC<ED
@1152778/1
cacatagcttcggccacttctttgaactaagtacagcgaaattcttattc
+1152778/1
CCCFFFFDHGHHHJJJJJJJJIJJ@HIGGIJFHIGGIJGJJJJJIJIGJJ
@5236439/1
cggcttctgcttccgttccaccctttctgctgcgatctttgccatagcat
+5236439/1
CCCFFFFFHHHHHJJJJJJIJJJIJJJJJJJJJJIJJJJJJJJJJIIJJJ
@3192857/1
gctagctttcttaaatctggttctctaatcatctgattagtagtaacgat
+3192857/1
CCCFFFFFHHHHHJJJJJJJJIJJJJJJJJJJJJJGIJJJHIJIIJIJJJ
@3193304/1
gcttggatcatttcttcattttcagctctggctattttagcatggaatgt
+3193304/1
@@@DFFDFFHFHHHIJHGIJHIGJGGHIIFGGIIJJIGIIGIGJJGGIJG
@2688131/1
taaatcaacatcagctgagatatactcatattgaggataa
+2688131/1
:1=1=DDB?DD:4A<2<AEEB<@4CFD@ED9942CA9E9C
@7807357/1
ggaggctgaggcggaattagagcaattgctcccggagggactccaacagg
+7807357/1
@@@DDDDDHFHDFF<C;<D<FEFGG@GF>GHEHGE@GEEBAABCBEDCBA
@7807361/1
gggaattctaagagggtacacaattcaggcactaatgtctcttcaaaatc
+7807361/1
CCCFFFFFHHGHHJJJCGIIJJCHHIJJJJIJIJIJJFFGIGIJIJJJII
@1665016/1
gtgacagtcttcaagcactgagttagaataccaacctgaatttcagcaat
+1665016/1
@@@FFFFFHHHHFIGHFHIJJJHIIJIFIGIGGJIGHIJIJJIJJIJJEI
@1665550/1
gtaccatggtataactatcttattgagataattatcttttgaaacaacta
+1665550/1
CCCFFFFFHHHHHJJJJJJJJJJJJIJJJJJJJJJJJJJJJJJJJJJJJJ
@1666070/1
ctgagttagaataccaacctgaatttcagcaattt
+1666070/1
?<?1A==BBCADBDE9EBFE:?CABE9BCEC3?9C
@4224045/1
ctatttcattgtgcattaatctatagaaaattttccaaacagtattt
+4224045/1
CCCFFFFFHHHHHJJJJJJJJJJJIJJJJIJJJJJJJJJJJJJJJJJ
@7293923/1
gtcatcaccaaaacctgatgattttcaagctcttcatgccactgattgat
+7293923/1
@?@DFDDDHDHDHIGHIIGB@HHHGFHGIFIGHGIIGGGIDGIGIIICFD
@5760698/1
atggcgtttctgtaccactataaatgtaatcggtggcgtgtaatcactgc
+5760698/1
C@CFFFFFHHHHHGIIGIJJJJEAHIHGDFGGIFHIIJGHEIJJIIJIGI
@121796/1
ggcctatgactcccaagctgctatgagtactatcatcagctggtgtagaa
+121796/1
CCCFFFFFHHHHHJJJJJJJJJJJJIJHIJJJJJJJJJJJJJJDHGHIIJ
@651443/1
gtccttctgacacaccatctctgtaaaagaggatagcttgaggcttatac
+651443/1
CCCFFFFFHHHHHJJJJJJJJIJJJJJJJJJJJJJJJJJJJIJIIJJJIJ
@3714401/1
gcaccttcaacaccacactcctcaaggtacacccctataagggcttcgat
+3714401/1
@@@FABEFHGDFHGBFDHIBGHIIGEACFF9EFEHDHGGGICCGGAD@FC
@2691988/1
ctgttgttgaggctgctgtggtctctgctgttgctgttgttgctgaggct
+2691988/1
@@@DDDEDHHFFHIGGGBAGEFEFEHEHGIFGECDDGHEF=@<GFGEGEH
@4225709/1
ctcaggagaaatttcaatttttgcaaattgttcgtagtgaagaactgaaa
+4225709/1
CCCFFFFFHHHHHJJJJJJJJJJJJJJJJJIIJJHIIHIJIJJJJJJJJJ
@1668920/1
gcttggtgtttgttttctccaactccgacaaacgccatcctctcattctt
+1668920/1
CCCFFFBDFHHHHIJJJJJJJJJJJJJJJJJIJJJJJJJJJJJJJJJJJJ
@2692472/1
ttgagacacttgctggggaggtggacctctttgtgcccatgg
+2692472/1
=?=BD?DD?ADFFBEE=<DAG2:?;@GGHCGHDI>B9B?999
@1669156/1
ggctgctatagatggaacgttgatctggtctggagctggatgagtgacat
+1669156/1
?@@ADDDDBDFD?EAA<EFG;C=HDHHHE@H;@<B@>FFF><DF??4BDB
@4226638/1
ggtgcgttaacttttggtggctttattatattactcctaattgaagagcc
+4226638/1
@C?DFFFFHHHHHJJJJFHHIIJJJJJJJJJJJJJJJJJJJJJJJJIJJJ
@3194783/1
ggcttgtctaacttgaccaacggtaaaagcaggaggttgttgcatccttt
+3194783/1
@@@FFADFDHHHDDFEGEFHIGE8FFFHCHIGGGGG?DGFHEHGGGEGHI
@4227517/1
gtagctttggtggtggcagaaccctacctcgaacttccatcatattgttt
+4227517/1
@@BDDFFFHHCFD@FHIJIJJJJIIJJIHIB@GIJJIJJIJJFIGIJGIF
@122781/1
ctggaagaaaccataccaaaggtcaagaccataaccaagatcaattactc
+122781/1
CCCFFFFFHGHHHJJJJJJJIJHHFHIJJJJJJJIIJIJJJJJJJJJJJJ
@5238431/1
gggttgtttccctagactgtggttgagacacttgctggggaggtggacct
+5238431/1
BCCDFFFFHHHHHJJJJJJJJJIJJJJJJJJJJJJJJJJJIIJBFIHIJJ
@7295322/1
gcaggaaatcgatttttgaaacacctctgtcgaacagcttccacagcttg
+7295322/1
CCCFFFDFHHGGHJJJJJJJJJJJJJJJJJJIHIIJIJJJJJJJIJJJJI
@3195423/1
gttcgtagtgaagaactgaaagcagatcta
+3195423/1
?=@DDADD<AC???FBBD?BEH@EE92CH:
@2185134/1
cattacctaagatatttgttatgatctccggccaagatcagccgtgtttg
+2185134/1
@@CFFFFFHGHHFIGIJJHIGIJJJIJJJJIJJIJGGGIIIIJIHIHIJI
@3196319/1
gctagctttcttaaatctggttctctaatcatctgattagtagtaacgat
+3196319/1
CCCFFFFFHHHHHJJJJJJJJIJJJJJJJJJJJJJJJJJJJJJJJJJJJJ
@2694362/1
cttggctttgccgcttgttgctgtacttgaggctgagatgaaggtggtct
+2694362/1
@@@DDFFFHHHHHIGGHHHIJJJHGHIJJGHIJJGJJIHIIIEG?DH@DH
@654042/1
ctctaaatgaataatgcagcgatgattccaaagcttcaaaaccagccaag
+654042/1
CCCFFFFFHGHHHJJJJJIJJJJJJIJJJJJJJIJJJIJJJJJJJIJJJI
@125497/1
ctcatttctgataggttctgcaatttccaagaaactttacttttcacaaa
+125497/1
CCCFFFFFHHHHHJJHHJJJJJJJJJJJJJJJJJJJJJJJJJJJJJJJJJ
@2695438/1
cagggaacggcgacataggtgtctgctcttcacatactcttgttacaaca
+2695438/1
CCCFFFFFHHHHHJJJJJJIJJJJIJJJJJJJJJJJJJJJJJJJJJJJJJ
@7810572/1
caatttctcttcctttctttggatctgaagggcggtcccctcttttgggt
+7810572/1
BB@DFFFFHHHHHJJJJJJJJJJJJJJJJJJJJJJJJJJJJJJJJJJJJ?
@6263365/1
ggcctgcttgtggaaaaccaccacaaatccacttggaaaactgtttatca
+6263365/1
CCCFFFFFHHHHHJJJJJJJIJJJJJJJJJJJJIJJHJJJJJJHIGIJJJ
@1672323/1
cttgtttttcaggtcatggcagactctgagaacttttaacaatgact
+1672323/1
:?1A4==;C;DD??CE9CEDB:?;@A<EEEBEEAEFEEEDFECB@DB
@4737466/1
ctttgccgcttgttgctgtacttgaggctgagatgaagg
+4737466/1
CCCFFFFFFHHHHIBHIIBFHIHIHHJIJIII<GBGCGH
@128523/1
cactaatgtctcttcaaaatcttcttcatcacgtcgtctttttttaccaa
+128523/1
CCCFFFFFAFHDHJJJJJJJJJJJJJIJIJJJJGHJFHGIJJJJJJJJJJ
@3199120/1
gtaaaaagattattgtattttcttttagaactctttcaaagagttctgct
+3199120/1
@@?BDDBA:CBFD@C2<<CECCH<:CH@39<<9<?DB?F?99?1:?BB<B
@1672980/1
cgttgatctggtctggagctggatgagtgacatcagcgccaacaacaatg
+1672980/1
CCCFFFFFHHHHHJJJJJJJJJJJJJJHIIJJJJJJJJJJJJJJJJJJJJ
@5767202/1
atgtttctagcctttcataattcataacgtcattagcagagctcgctact
+5767202/1
CCCFFFFFHHFHHIJJJJJJJDIJJJJJJIJJJJJJJJJJJJJJIJJJJH
@6790615/1
gctcacttcagcaacattcatgaataatggaaaatcacatagcttcggcc
+6790615/1
CCCFFFFFHH?FHJJJJJJJJJJJJJJJJJJJJJIJJJJJJJJJJJJJJJ
@4741127/1
ctggaggaattcctttaaactgatccatgatcaatctcataggatgtcta
+4741127/1
BCCFDFFFHHHHHJJJJIIIJJJIJJJJJJJJJIJJJJJJJJJJJJIHIJ
@6265002/1
gctagctttcttaaatctggttctctaatcatctgattagtagtaacgat
+6265002/1
@@CFFFFDHHHHHJJJJJGJIIJIJIJJJIJJIJJGIJIJIIIIIIJJJE
@6265772/1
atcagcaatacttttgtcaggaatggaatgctgagtaacaagattatatg
+6265772/1
CCCFFFFFHHHHHJJJIJJJJJJJJJJJJJJJJIJGHIJJJJIJJJIJJJ
@5243225/1
cttcaacaccacactcctcaaggtacacccctataagggcttcgatagaa
+5243225/1
CCCFFFFFHHHHHJJJIJJJGHIHIIIIIIIJIIIIJJIJIJJJIJJJJJ
@2698462/1
gttattttcttgatcagaacaatactcatcagaagttgacattctatcca
+2698462/1
@C@BDFFFGHHAHGGGHJJIIIJGFHEHGIJJJJICFEHGHH<CBFIHGI
@4744091/1
gccagtacctatttctttgtgtcgaaatacaaggcaggaaatggtgaact
+4744091/1
@@@FDDDDDHDHDHGIII@AECHGGHGIHHIIIIIIGEGHHGGI?D?FHH
@4744268/1
ctcgcaacttaggttatgcgaagtacctaactttctttgtatctgcatga
+4744268/1
CCCFFFFFHHHGGHHIJJJJJJJFHH4CGGHIJJJJJJJIGIJJJJJJIJ
@7813538/1
ggttacttcgcttatctctcttgacagccctatacctatttacatgccta
+7813538/1
??@DFDFFHGHHGJIJIJIJJJIJIGGIJIIJGDEHHGHHIIIIJJIIIG
@2699262/1
caacaatcgtcggtacaatgtaatatgagttttctttgttttcaaaggct
+2699262/1
@@CFFFFFHHHHHGHIIJJJHIIJJJJIIFHIJJJJJJHIJJJJJIIJIJ
@7301263/1
caatgatttcctccttccaaaaaaatacagcaagtctggtaaatttatcg
+7301263/1
CCCFFFFFHHHHHJJJJJJJJJJJJJJJJJJJJJHIJJJFHIIJJJJJJJ
@7301588/1
aagtaaagaaaatgatgaagacccccttctccacagacaaatgatgacta
+7301588/1
@CCDFFFFHHHHHJIJJJJJJJJJJJJJJJJJJJJJJJJJJJJJJJJJJJ
@2700128/1
tgataaattagaatcatcccatagcaaatggtatttggtaggacgtgctg
+2700128/1
CCCFFFFFHGHHHJJIJJJGIJIIJFHCEHHHIIJJJJIHGIJGIFGGII
@3203315/1
ctcctcaaccttttgtaacatcgacaacaccgcttgtgcggcaatatgtt
+3203315/1
@C@DFFFF?FDHFHEIIBICCEEDEEHHIIIEHGGGDEEGGGBGFEGHDG
@7302960/1
ctccttcaacaatcgtcggtacaatgtaatatgagttttctttgttttca
+7302960/1
@BCFFFFFGHGHHJJJJJJGIJJJJJJJIJIJJGIJJJJJJJJJHJJJJJ
@4237041/1
gcactggttacaggagatactggttgttgttgaggtggtagttgagtttg
+4237041/1
CCCFFFFDHHHHHJJJJJJJJJJIJJIJJIJJIIIGHIGGIHIJGHHGGI
@1677422/1
cctgattacttcttctcgaggtggctgcagtttccatatcatattatacc
+1677422/1
CCCFFFFFHDHHHJGHIGIIICGHIJIIJEIGGIGIJJJJJJGIIGIJHI
@662591/1
gtagcatactttatcgtaacggtcatttctttttcttgatctctttcatt
+662591/1
CCCFFFFFHHHHHJJJGIIJJJIJJIJJJJJJJJIJJJHHJJJJJJJJJJ
@2196099/1
tggtatttcttttttccaaattgcctctccattcaattgaagaagcaatt
+2196099/1
BBCBDFFFHHHHHJJJIJJJJJJJJJJJJJJJJJJJJJJJIJJJJJJJJI
@7815318/1
gctgctgtggtctctgctgttgctgttgttgctgaggctgctgtggtctc
+7815318/1
CCCFFFFFHGHHHJJJJJJJJJJJJHJJHIJIJJBHJIIIIJJDFHDAEA
@1678948/1
gagaaatttcaatttttgcaaattgttcgtagtgaagaactgaaagc
+1678948/1
B@BFFFFFHHHHHJJJJJJIHIIJJJJJIIJJHIJJJIJJJJJJJJJ
@1164916/1
tcactgctgaggcttgaacaagcccttc
+1164916/1
:==D;=AD?AA;F;3@?<AEFB;C<F9?
@6268357/1
tcattatcgtaaattgtcacggtctcaacaagttccgttttttggagagg
+6268357/1
:?8;D;DA:2AF;E<?:<FDFBFEGIFECFFFFB>FDGB9?FFE><8CFF
@6797045/1
ggaggattgtggttcttcagtatgcatattaagttcttttcatgattata
+6797045/1
@@@FADDDF?FHFGEEHEBFAEHHGGHGHIIIFHFDFGGE<FGECBGGED
@4748753/1
gcactgaatgactttatacactggtatttctggctcacctccttccattg
+4748753/1
CCCFFFFFHHHHHJJJJJJJJJJJHHJJJJJJIHIJIJJJJJJJJJJJJJ
@2700931/1
ctagacttgtgcaccagctaaagaagacttatctttaaacggcagctttc
+2700931/1
CCCFFFFFHGHHGIJJJJJJJJJIJIGJJJJJJJJJJJJIIJIJJGIJJJ
@3204072/1
ggccatcgcctggtcatgcataattcttgtagaagaccaatagggttgcc
+3204072/1
=<<DDFFBHHDHDGE<CDGHGGI@HE@H@GFCDCD?DCDC@BBEEHGDHI
@4239552/1
cttcaatggttgctgctaaatcttcaagtacatagtacataactttagct
+4239552/1
CCCFFFFFHHHHHJJJJJJJJJJJJJJJIJJJJJJJJJJJJJJJJJJJJJ
@7306818/1
gctcaaacatgcaaatgtgacattattgactaaggctgatctgaggtctg
+7306818/1
BCCFFFFFHHHGHJJJJGJJJJJJJJJJJJJJJJJJIJJJJJJIJJGHIJ
@7307104/1
gtaactatgatttagacattactaccaatactttaagagcatttattgca
+7307104/1
@@@DDDDDFH<FHIFGCFFBHDGGGIIGEGGCFA?C><GB?FEHHHGCGH
@7307716/1
ccaacattgaccctaggcaaggtacagcctcaccacctcaaccgaacact
+7307716/1
CCCFFFFFHHHHHJJJIJJJJJHIIJJJJJJJIIIJJJJJJJJJIJJJJI
@1680676/1
caggattgatagatacatcataatgatgaataaccatattcttattcttt
+1680676/1
@@@DADDDAFBD>4FEBFB?BFEHIIHH:CEEF@AFD?EDFGBDHHDGCA
@6798712/1
ggaacgttgatctggtctggagctggatgagtgacatcagcgccaacaac
+6798712/1
CCCFFFFFHHHHHJJHIJJJJJJEIJJJJJIFHIJJJJJJCHGIJJJJJJ
@6798814/1
ctcttctcttggtgttcaacaaatctcttaatgatatcagtcagcttaca
+6798814/1
CCCFFFFFHHHHFHIJJJJJJJJJJJJJJJJJJJJJJJIJJJJJIJJJJJ
@4750982/1
cttctgatagcctgcaattcttggttcaagatcattttaaactgtccttc
+4750982/1
CC@FFDFFDHFHHGJJJGJGJJFG?FGHIEHHGGHIJJHGGGGIDHHGIG
@2702727/1
tttctcaaaacatggtgctggatgaggaaatttttcataaagaagtcgaa
+2702727/1
:?@DBDDBDHBFDD@AAEHGGBFGHDIGIIGIIIEBGDHEIIIAG??DHG
@7308907/1
aataattctttagcctctaaaccttcatctttatcagtaatttctttaat
+7308907/1
@@@FDDDFDHH<FHIJJJJJJIIJJJJJJIJJJJJJJGIJJJJJJJIGHH
@6799661/1
ggcgtgtaatcactgctgaggcttgaacaagcccttctgatagcctgcaa
+6799661/1
@CCFDFFFHHHHHJJJJJJJJJJJJJJJJJJIJJJJJJJJJJJJJJJJJJ
@6271825/1
atcggttcttcttcttttttccacgtgaaatctttaggctgcagctcaac
+6271825/1
@@CFFDDFHHCHFEGHJIJJFHIIJIFFHIDEFGGHBDDHEHFHEGGDGC
@2198839/1
cacatagcttcggccacttctttgaactaagtacagcgaaattcttattc
+2198839/1
CCCFFFFFHHHHHJJJJJJJJJJJJJJJJJJIIJJJJJJJJJJJJJJJJJ
@4753315/1
ccattttatagctactctaaaaacacggtcttttccttcccctggcaatg
+4753315/1
CCCFFFFFHHHHHJJJJJJJJJJJJJJJGGIJJJJJJIJJJJJJJJJJJJ
@7310488/1
gccgcttctataccaccatcaaggaaaagtgcacccatcaaagcctcaaa
+7310488/1
@C@FDDFFHGFHHCHGHIJJGGIGFHIEE1?EGIIGHHGIIE@EHHGGEI
@7818069/1
agctaatgattcaaataagtctccaaggacctttggcacatccacgattt
+7818069/1
CCCFFFFFDFFFHA<CFFFIJJHHHHIJHGHCHHIIGIGGHGHGIIGGGH
@667897/1
ataagaactatttctttaagaatattttggatttcattgatagtatctga
+667897/1
@@@B?;=ACFHDDBGIGIICI<F<A?CH@@FH@HD<?E@<E@B?FDFFCH
@6272900/1
cgctgtgtctctttctttttttgttagactgatttgatagagcacggaag
+6272900/1
CCCDF@DDHHFHHJFHIIIJJIGGIIJIJJJHGIIIHIJIGHJJFIJICH
@5250256/1
ctttcttaaatctggttctctaatcatctgattagtagtaacgattctcc
+5250256/1
CCCFFFFFHHHHHJJJJJJJJJJJJJJJJJIJJJJIIJIIJJJJJJJJJJ
@4753862/1
ccaatgtttctagcctttcataattcataacgtcattagcagagctcgct
+4753862/1
@<@DDDDBF?FHDEGHIIIGH?CFH?FH>FHGFFGHIEE@GIGGFHDA6D
@4755220/1
gtccctatggatatgtgccacttcttggaatggtactgccatttctctat
+4755220/1
@@CFFFF3CDFHHIJHHIJIGGIIIJJJJIIIJIGGIJJJIJJIJJJJJJ
@6274796/1
gtacacaattcaggcactaatgtctcttcaaaatcttcttcatcacgtcg
+6274796/1
@@@DDBDBFFHBBFEFFFE;FFA:<EHHEHG>?@?EFGGIIBFDBDHHII
@668723/1
tgggaatcctttgtgagccacatcaatgttaaggaatggtttccaaccaa
+668723/1
CCCFFFFFHHHHHJJJJJJJJJJJJJJJJJJJJJJJJJJFHIJJJJJJJJ
@1167621/1
ggaatcctttgtgagccacatcaatgttaaggaatggtttccaaccaata
+1167621/1
CCCFFFFFHHHHHJJJJJJJJJIIJJJJJJJJJJJJJIJJJJIJJJJJJI
@5776412/1
ctttattatccctttcagtggacaatttacaggcagttgaagataacata
+5776412/1
CCCFFFFFHHHHHJJJJJHIIJJJJJJJJJJJJJJJHIJJJJJJJJJJJJ
@1169337/1
agttatttcttctaaattctgctctgataaattagaatcatcccatagca
+1169337/1
C@CFFDFFGHHFHGJGIJIJGIIGIIJIEHGHGIIGGIGIJJBGIIGEEG
@1682615/1
cttctctgcactgtgacagtcttcaagcactgagttagaataccaacctg
+1682615/1
CCCFFFFFHHHHHHIJJIIHGHIJIICGIJJGIIIIIIIJJJJCGGHJIJ
@1682626/1
tgataacgtggatgtagataggctggcctgcttgtggaaaaccaccacaa
+1682626/1
@@@DFFFFFHGFHIEGIGIGIIJJIJBHIIIJJIIEHBGGIIIJGIGIGG
@6802258/1
gcacaaccattagaatcacctgctgctttaaaatcaagatcaactaattc
+6802258/1
CCCFFFFBHHHHHIGIJJJJJJJJJJIJJJJB?FFIJIGIJJJJJJJJJJ
@4756505/1
atagcatagttcctgctttagggtttcttccgctaatttaaaaattgaat
+4756505/1
BC@FFFFFHHHHHJJJJJJJJJJHHJJJJJJJJJJJJJJJJJJJJJJGGG
@7314861/1
cttggcaacaaacagttgttttttcctgatatagctctaacttcaattaa
+7314861/1
CCCFFFFFHHGHGIJJJIIJIJJJJJJJJIJJIJJJJJJIIIJJJJJIJJ
@1684202/1
gctcacttcaccaacattcatgaataatggaaaatcacatagcttcggcc
+1684202/1
@@<BDFDDHDHDDHIBBHHGIGGDCHIGIGCCH@EHCFBDDHGEDHGGHG
@5252564/1
cttgaaaagaaagaccttcccactggggtgtatgtcattgagggcaagtg
+5252564/1
CCCFFFFFHFHHHJJJJJIIJJJJJJJJEHHHJJIJJJJJJJJJJJJJHI
@3207575/1
gtctggagctggatgagtgacatcagcgccaacaacaatgacaggttttt
+3207575/1
CBCFFFFFHHHHHJJJJGIIJIIJJJJJJJJJJJJJJJJJGGJJIBGIIJ
@3208010/1
cttttttccacgtgaaatctttaggctgcagctcaaccattttatcggcc
+3208010/1
@@CFFFFFHHHHHIJJJJJJJIIFHJIJJIJJJIJJJJJJJJJJIIGIJJ
@3208518/1
ccagagaggaaatagtattttttcttcatcgtcttgaacttcatttccaa
+3208518/1
CCCFFFBDDBDHFIIHIJJJJJJJJJJJJJJHEIIJGEHGIIGHII<?BB
@3732422/1
ccgaacacttctaggttacatagtgtatgaaccgctgcattaaatattaa
+3732422/1
<@@FFFFFFHGHHJIGHGGEHGGIIDHHIGIGGGIJJJIJGIIGIGIJHI
@2204662/1
gctaatttaaaaattgaatagtttttatgaaatgagtcagaattttcgtt
+2204662/1
CCCFFFFFHHHHHJJJGFIJJJJJJJJJJIJJJJJJHIIJJJJJJJJJJJ
@672147/1
ggcacaaccattagaatcacctgct
+672147/1
1??DB;DDDDDD:CEDB?B<AEE3F
@2205026/1
ctgcgatctttgccatagcatagttcctgctttagggtttcttccgctaa
+2205026/1
CCCFFFFFHHHHHJJJIHHIJIJIJJJJJJJJJJJJJIIJJJJJJJJJJJ
@5254206/1
ggctattttagcatggaatgtaatctccaagttgtgaatcaatttcagga
+5254206/1
C@@FFFFFHFHBFHIIIAFGEBGHDHHIGGIHIIHHIIIGIGHIIIGIII
@2708882/1
ctcacttcaccaacattcatgaataatggaaaatcacatagcttcggcca
+2708882/1
@@@DFFDFFGFHGGGHIIGGIHIJIGIIJEGIGIIIJJIIJJIJJIJJJD
@7318369/1
ctgtagtacaaatttctatttccgattatttttcctttgatgctgctcaa
+7318369/1
@@@?DDDB?CF8AEAFGIIIFEHFAE=8CEHIEHBFI@BCGHEHDDF@DG
@7318388/1
cataaccgtacttcatatcattgataattactgtagatgagtaaggagtt
+7318388/1
CCCFFFFFHHHHHJJJJJJJJJJJJIIJJJJJJJJJJJJJJHIJJJIJHI
@6279088/1
gtcactttatatgttcttttaacactctttgatggaatttcataaacaac
+6279088/1
CCCFFFFFHHHHHFBHGGIIEGIGJIIIIJIIJJJJIJJIJIIIGGIIJD
@6279152/1
gacgtgctgtaccttgtatactagcatgactgactagatagaagtctaat
+6279152/1
@@CFFFFFHHHHGIJJIJJGIJJJIJJJIJJJIJJJIJJJJJJJIJJJIJ
@7318736/1
ctaaaatattgttcaagttcacgaggagtattcttggaaacaattttata
+7318736/1
CCCFFFFFHHHHHJJJJIJJJJJJJJJJGHIJJJJJJJJJJJJJJJJJJJ
@2207021/1
gtatgccttataccgctatcatcctggctg
+2207021/1
??@?DDDDDC?FFEE8EGGG<A?BCA3C;8
@4247838/1
ctcatacttaatccaatgacatggggaagtcaattgctaatattgccatc
+4247838/1
CCCFFFFFHHHHHJJJJJJJJJJJJJJJJIHIIJJJJJJJJJJJJJJIJJ
@1687791/1
ctcatttgaaaacgtggatctccaaggtctccttgaacaaatttacctaa
+1687791/1
CCCFFFFFHHHHHJGGGIIJIJIGJJIGHHIGIJJGIIJIIJIJJJIJJJ
@4247992/1
gaaaacatttgataaaaaatatatcgtaaaatagggtcacaactaacaat
+4247992/1
@@@DDDDBDB>?BFGE<FGEFHBAEFCFGAFEH@9@:BBF>GGEGHII4<
@5779483/1
gtcacggtctcaacaagttccgttttttggagaggcaactcaggataact
+5779483/1
CCCFFFFFHHHHHJJIJIJJJJGIJJJJIJJJJIJIJJJJJJIIIJJJJJ
@7823340/1
caacggtaaaagcaggaggttgttgcatcctttgctcttgaggaagttgg
+7823340/1
CCCFFFFFHHHHHJJJIJJGIJJJJJJJJJJJJJJJJJJJJJJIIIHIJJ
@6806063/1
caggtattgcattggtataagcatttgcttctgattcttcttcatcagta
+6806063/1
BCCFDFFFHHHHHJJGIIIJJJIJJJJJJJJJJJJJJJJJJJIJJIJJJJ
@3733565/1
ctcattttttctgctaaagcactaccttcagcgggagaccttggctttgc
+3733565/1
CCCFFFFFHHHHHJJJGGHGIJJJJIIJJJJJJJJGIGHIJJJIJJJJJJ
@142494/1
ggggaggactcaatgccaacattgaccctaggcaaggtacagcctcacca
+142494/1
CCCFFFFFHHHHHJJJJJJJJJJJJJJJJJJJJJJJJDGIJJJJJJJJJJ
@3734552/1
gcctcatgttataacattatgcagttcattacctaagatatttgttatga
+3734552/1
CCCFFFFFHHHHHJJJJJJJJJJJJJJJJJJJJJJJJJJJJJJJJJJJJJ
@7825005/1
gtggaatttttgcattttttataacttctttaatgctctccaaaattgta
+7825005/1
@?@FFFFFHHHHHIIIIIIIIIHIDHHDHIEHIIIIGIIIGAGHIIIIII
@7320161/1
gccacttctttgaactaagtacagcgaaattcttattcgattgaagtaaa
+7320161/1
CCCFFFFFHHHHHJJJJJJHJJJJJJIJJJJJJJJJJJJHJJJJJJHJJJ
@4250375/1
ccgaggaattccagcctttgatagcaatcggtaaagttttgcctata
+4250375/1
@@<??A<>FDAF?EBG@?FHHIAHIIEE>FFFFBCC9BFIE<DB?FF
@6807454/1
gtaagaggtctttcatttaatgttttttgaaaagcctcacttgttttgtc
+6807454/1
CCCFFFFFDFHHHJJJJJJJJJJJJJJJJJJJJJJJJJJJJJJJJJJJIJ
@1691580/1
gtcaggtgcgttaacttttggtggctttattatattactcctaattgaag
+1691580/1
CBCFFFBDFHHHFIIJJJJJIHHIJIJJJJIJJIJJIJJJJJJIJJHGIE
@3737346/1
aaggaattccggtttctcaaaacatggtgctggatgaggaaatttttcat
+3737346/1
@@BFFFFFHHHHFHIJJIJJJJJJJJJFFHHJJGIIIIJJJJJIJIJIJJ
@6284643/1
cttcatttaaaaccgctgtgtctctttctttttttgttagactgatttga
+6284643/1
@@@DFDDBFHHHFEHJBFCE<FHHJIICHGGIJIJIFHCGCEFC==CHI@
@3737948/1
tagtaagtgatcattaagttcgccgatcttgtacaacattttacatgcag
+3737948/1
CCCFFFFDHHHHGGIJJJHJGIJJJIIGIJJHIJGGGHJJJJIIJIJJJJ
@4251281/1
gtggtatatataagattacaattcttaacattttttctttaaacaaagaa
+4251281/1
@B@FDDFFHHHHGJAGHJJJGIIJJJJJIIIJIJJJJJJIJIJIJJJIGI
@6285013/1
gtgctgtaccttgtatactagcatgactgactagatagaagtctaattca
+6285013/1
=18BDBDFBHBDAACGB@IHBGGGIGBE@GDHBF<CB4C4CF@A?B>G@F
@6808840/1
tgtacacagtattcttgtagtgctccaatcgcattccctttcacactagg
+6808840/1
BCCFFFFFHHGHHJIJJIIJJJJJJJJJJIIJJJJJJJJJJIIJJJIIII
@1692962/1
tctctcgtgagccaacagtaagacatggtagatgaggatactttaatcta
+1692962/1
CCCFFFFFGFHHGGGGIIFIIIJJJJIJCGHGIGGIJIIDHIIJGGHJJJ
@7828598/1
ttataaatttcacacttatttagttaaaattatttgtttgataatattaa
+7828598/1
CCCFFFFFHHHGHJJJJJJJJIIHHJJJJJJGIIJJJJIJIJIIJJJJJI
@7828985/1
caataccttcttctatcacatcggaggcaaccaatatgttcgtctcaccc
+7828985/1
CCCFFFFFHHHFHIJJJIJIJIIJJIIJJIJJJIHICHBGGIFGGIIJJJ
@5260714/1
agacttgacaattttttcttttcttctttctgtatcaactgcagcctctt
+5260714/1
@B@FFFFFHFHHHJJJJJJJJJJJJJJJJJJJIIJJJJJJJJJJJJJJJJ
@1175887/1
ccggtttctcaaaacatggtgctggatgaggaaatttttcataaagaagt
+1175887/1
@@CFDFFFHHFHHJJIJJIHGIJIIIIIIGGIJIIJIIIGIJJJJJIIJG
@6286444/1
gacaattttttcttttcttctttctgtatcaactgcagcctcttttacca
+6286444/1
CCCFFFFFHHHHHJJJJJJJJJJJJJIJJJJJJJJJJJJJJJJJJJJJIH
@6286468/1
ataagaagacgggttggaaatgtaagcagcttaagaaaatgaaacaactc
+6286468/1
???BD;BB?DD??1A1<2A9C<1?E11?181?CD?BD9??9B@?DEI8//
@2714385/1
tttatcggccaacatattactgacctcaaccgtacttctagcattagaag
+2714385/1
CCCFFFFFHHHHHJJJJJJJJJJJJJJJJJJJIJJJJJJJJJJJJJJJJJ
@5784988/1
catctctgcccagccacaatgttacaaacctctagaggtagatatgtgtg
+5784988/1
CCCFFFFFGHHHHJJIJJJJJHJJJJJJJIJJJHJGIJCFHIJJJJJJIJ
@7322832/1
ggagaaatttcaatttttgcaaattgttcgtagtgaagaactgaaagcag
+7322832/1
CCCFFFFFHGHHHJJJJJJJJJJJJJIJJJIIJIIIJJJIJJJIJJJJJJ
@147483/1
gttgagcttattttattttttgtggaccgttgctttataaatttcacact
+147483/1
CCCFFFFFHHHHHJJJJJJJJJHIJIIJJJJJJJJJJJJJJJJJIIJJJJ
@147699/1
ctggagacatgactacacaaccatttggtatattcatcctcttaaaataa
+147699/1
CCCFFFFFHHHHHJJJJJJJJJJJJJJJGHIJJJJJJJJJJJJJJIJJJJ
@2715087/1
gcatcctttgctcttgaggaagttggtgtagaggtgcaggctggccatgt
+2715087/1
CCCFFFFFHHHHHJJJIJJHIIHIJJFHHIJJJJHHJJJJJJJJJJJJJJ
@6811226/1
cctcacttgttttgtcataagttgtaacagtaagttcttttttttccttg
+6811226/1
@@CFFFFFHHHGHJFHIIJGIFHFHIIICHCFEHIJJJJJIJJIJGGIJJ
@6288096/1
tttctatatccatcggttcttcttcttttttccacgtgaaatctttaggc
+6288096/1
CCCFFFFFHHHHHJJJGHJJJJJJJJJJJJIJJJJJIJJJJJJJJJJIJJ
@4255135/1
gtgaaatctttaggctgcagctcaaccattttatcggccaacatattact
+4255135/1
C@@FFFFFHHHHHJJJJJJJJJJJJJJJJJJJJJJIJJJIJJJJIJJJJG
@2219605/1
attggatctagataataatgcctcagagctaccttggcagctgctaattt
+2219605/1
@CCFFFFFHHHHGJJJJJJJJJJJJJJJJJIJJJIJJJJJJJJJJJIJJJ
@1696327/1
ttaatttcatttacctttggcacattgcagttgctatcatacattcttaa
+1696327/1
CCCFFFFFGHHHHIGHIJJIIJJJJJIJIJJJJIIJJJIFIJJJIJJJJJ
@3743651/1
aggtgaacatgggcaaatctggaggttgatgaggaggctgaggcggaatt
+3743651/1
??BADEFFHHHHHJJJJJJJJJHJJIIIGHIGGIJJJJJJIIIJJJJHHH
@2221131/1
gtccttctaacctgttcttcttgaagttggttcagctgtagtctgtctgc
+2221131/1
@@BFFFFFGHHHHJJJJJJJIIJJHEHHHJJIJJJEHGIJJIJJJHIIIJ
@2716859/1
ggctgttgttgccactgctgctgctgcggctgttgttgcctctgctgctg
+2716859/1
CCCFFDDFHFHHHJJGIIIJJIGIGGIIIIIIEHDFEBEGCHEGE>FGCI
@2221318/1
ggtatatataagattacaattcttaacattttttctttaaacaaagaaca
+2221318/1
B@BDDFFFHHHHHJJJIJIJJHJJJIJJJJIJJIHHIJHHJJJJJJJIJI
@6814611/1
gtcgtgagaagctgcaacggctgctatagatggaacgttgatctggtctg
+6814611/1
CBCFFFFFHHHHHJJJJJJJJJJIJIJIJGJJJIJJIHIIIJJJIJFHJI
@6290839/1
agtaaaccaaaacaggatatgaatgaaaaaccgaacgtaaacagattcct
+6290839/1
@CBFFFFFHHGHHJJJJJIJJJIJJJJJIJIJJJJJJJJJJJJJJIFIJJ
@1181129/1
gaacggtaatagctcgtgccattgcgccaggtgtccggtcttcactgcag
+1181129/1
CCCFFFDDHHHHHJJJIIJJJJJIJJIJJJJDHIJJJJHIIIJJJJJJJF
@151163/1
cagtcttcaagcactgagttagaataccaacctgaatttcagcaattttc
+151163/1
B@CDFFFFHHHHHJJJIJIJJJJJJJJJJJJJJJJHIJJJJJJJIJJJJJ
@1697702/1
tgctaacttcataaatgcacagagtaggttattgtaaggttttgatgtgt
+1697702/1
CCCFFFFFHHHHHJJJJJJJJJHJCHHJHHIIJJIJJJJGHIJJIJJIIG
@5788696/1
caggttgtatactgatttcataatgatgtacgaaacctcgaggcatagtt
+5788696/1
@@CFDDE@FFFHFIIJIIGGHAEGIIIHHIIGGGGIHJGIGGEHHHEGIJ
@5789170/1
cataattcgggccttaactttagtgaactggtcatcaactgagaggccaa
+5789170/1
@@BDDDFFHHHHHJJJJJJJJJJHIIIJJJJIJIJJJJJJJJJIJJJJJJ
@152838/1
gtcgtgcattctgttgtatatttatgctcacttcaccaacattcatgaat
+152838/1
CCCFFFFFHHHHHJJJJJJJJJJJJJJJJJJJJJJJJJJJJJJJJJJJJJ
@2720296/1
attttcactcagaagaaataatatctcagcaccaattttatgatttctct
+2720296/1
CCCFFFFFHHHHHJJJJJJJJJJJJJJJJJIJJJJJJJJJJJJJJJJJJJ
@4259661/1
gtgtttttgagctcatacttaatccaatgacatggggaagtcaattgcta
+4259661/1
@BBDFFFFHHHHHJJIEHJIJJJJJJJJJJJJJJIIJJJJIJJJJJJJJJ
@6292498/1
atgaaacaaaatgtaatctctgttcttttttgaaacgaaatagtttttta
+6292498/1
CCCFFFFFHHHHHGIJJJJJJJJJJJJJJJJJJJJJJJJJJJJGIJJJJJ
@4768704/1
cttgaggtctggtaattggagcggcttgt
+4768704/1
?@@DDDDDHHHHFHBHG>GGD9@GG<G@F
@6817019/1
attcataattcgggccttaactttagtgaactggtcatcaactgagaggc
+6817019/1
CC@FFFFFFHHDHGHGGHIJGIIGGEEGGCGHEGHGGEGIJJIIJEHGIA
@7329102/1
gtggaggtggttggatataattcccttcagcattataaggaaaaggcact
+7329102/1
@@@?DFFDFD?CFEH<CGEEHHECFGD>BDFCHGCCCGE>D>FFCGFDFB
@4769163/1
atcaactgagaggccaaactccttcaggcatgggtcactattaaagttga
+4769163/1
CC@FFFFFGGHFHIJJIJIGIIJJJJGIGGIIJIDGIIIJJJJHHHGHIH
@6817423/1
gccaataattgttctttcatgatactctcaagatccctgattacttcttc
+6817423/1
CCCFFFFFHHHDHJJJIJJJJIJJJIJJIIIJIJJJJJJJJJJIIGJJJI
@3221511/1
ctctgcactgtgacagtcttcaagcactgagttagaataccaacctgaat
+3221511/1
CCCFFFFFHHHHHJJJHIIJJJJJJJJJJJJJJJJJJJJJJJJJJJJJJJ
@6818175/1
atacttaatccaatgacatggggaagtcaattgctaatattgccatcaac
+6818175/1
@@CDFDDDFAHFDIGIIIIJIIIGDHHIJIGIGGGGIJGBD4CFDBGEHG
@6818262/1
tataagaacaatgagtaagagcttgcaagaggtaacttctgtcttgaaat
+6818262/1
CCCFFFFFHGHFHGGAGGIJJJJIJIJIJIIIHCHGGJJIJJJJJJJJJI
@1183570/1
ggctgcagctcaaccattttatcggccaacatattactgacctcaaccgt
+1183570/1
CCCFFFDEFHDHDEHEHIJIJIIGHIIGIGGHGIJJHIJIJJJJJIJJJC
@4769968/1
ctcttgttttgcttcttttttttgacctacccttgccgatagcaataagg
+4769968/1
BBBFFFDFHHHHHJJJJJJJJJJJIJJJJJJJJJJJJJJIJJJJJJJJHH
@6293759/1
catgatttattaaacccgatgctagctttcttaaatctggttctctaatc
+6293759/1
CCCFFFFFHHHHHJJJJJJJJJJJJJJJJJJJJJJJJJJJJJJJJJJJJJ
@2722654/1
tgttgctgaggctgctgtggtctctgctgttgttgctgctgctgttgttg
+2722654/1
CCBFFFFFHHGHHJJJJGIJHIJJIJJIJIJJIIJJJJJJIJIIIIIGIG
@153665/1
ctagcacggaaagcagcgagatgagcataataggtaggtgcagggtatga
+153665/1
?@@DDDDDFHHABHGIDIIHEBEC9DDFD>GCHG:BFE9BGCHEH=FBDG
@4771339/1
gttcaagatcattttaaactgtccttctgacacaccatctctgtaaa
+4771339/1
???DDDD:A?DDDEEIE<CF?3A??AAAF?9FC;:;CEDA?DFDAEC
@688202/1
gctacacaaacaatcacctgaatccttagaattcaaaaattcaaacttaa
+688202/1
@@@DD?DD??ADFHHC@HBEFEHHIIBEHI<DC@FHHIG3DAD9BGIGGH
@5790545/1
gcagggaattctaagagggtacacaattcaggcactaatgtctcttcaaa
+5790545/1
CCCFFFFFHHHHHJJHJJJCCGHII<FGHHHJJIGGHHIIDGGIIJJIJJ
@5790779/1
cccatctgcatccttcttttccggaaagaacctagtgtgatggcgtttct
+5790779/1
?@@?DDFFDFBBDGGIIGIID4CGIEIIFDGHHCGDDBGB>@@;:?@@FC
@4261376/1
gtgtagaattacagaataactcatgaatgctttctaatgtttcttcattt
+4261376/1
C@CFFFFFHHHHHJJJJJJJJJJJJJJJJJJJJJJJJJJIJJJJJJJJJJ
@1701871/1
aggtgcgttaacttttggtggctttattatattactcctaattgaagagc
+1701871/1
@@@DDDFFHHFGHIIJJJCFGHEGJIIJJIJJIJJJIIIIIIJGHIJJJJ
@5791042/1
ttcatctataactaatagattgacacgagacaacgtgatataactatgaa
+5791042/1
B@BFFFFFHGHHHJJJJIIIGIJJJJJJJIJJJJJIJJJJJJJJJJJJJJ
@3747509/1
gtcgaatactctgagcttgctgagcgactaatgccactgtgtccaca
+3747509/1
CCCFFFFFHHHHHJJJIJJJJJJJJJJJJJJJJJJJJJIHIIJJJJJ
@3223163/1
ctttaaagtaaacagcaacagtatataaacgagtgttagttggacccatg
+3223163/1
CCCFFFFFHHHHHJJJJIJJJHIIJJJJJIIIIHIJJJJJIJGIJJJJJJ
@6818929/1
cgcttgttttttacttgttcctgtgccataaccgtacttcatatcattga
+6818929/1
CCCFFFFFHHHHHJJJJJJJJJJJJJJJJJJJJJJJJJJJJJJJJIJJJJ
@1703376/1
ctaaaagacgaatatgattaaactgaacaccaatagagtcttcaaatttt
+1703376/1
CCCFFFFFHHHHHIJJJJJIJIJJJJJJJJJJJIJJJJHHIIHIJIJJJJ
@3748507/1
gtcatctaataattctttagcctctaaaccttcatctttatcagtaattt
+3748507/1
@@@FFFFDDDB?DGIIHGDIIIIIIIIIFFCHHGGGHIIIGHEGFGHGII
@5269324/1
ttaccatatttctcaaattcagtcttgaaatattatccattagcttatgt
+5269324/1
CCCFFFFFHHHHHJJJJJJJJJJJJJJHJJJJJJJJIJJJJJJJJJJJJJ
@1703699/1
gtcagaattttcgtttggagcaaatacaatgtatttgctgtctttgtgtc
+1703699/1
@CCFFFADHFDHFIIGEHFG>GHGICDHEGE??FEFGHIIIIIGGGGIH?
@2230638/1
ccgctgtgtctctttctttttttgttagactgatttgatagagcacggaa
+2230638/1
CCCFFFDEFFHHHIJJJJJJJJJJHIJJJJIJJJIJJJJJJJJJIJJJJI
@1187302/1
ggttcctagaatcccacatggcaggaagttttctcgcaacttaggttatg
+1187302/1
@C@FFFFFDHFHHJJHHIGGJJIIJIJJGHIJIIJJJIJJJJJJIFGIJI
@155591/1
ctgtacttgaggctgagatgaaggtggtctgctgggttgctggtcaccgg
+155591/1
@@@DDDDDH<DDFGIIGEDCEBHF<AE<CCDGGII?HEGGGHEHBBFGII
@1187594/1
cgtctgtctccatactctggctgccgaatgccacaattggtaagtgaatt
+1187594/1
CCCFFFDFGFHHHJJJIIGHIJJJJJJFIIIEHIEFHIGG?FEHAGGGJJ
@4261799/1
aagagttttattaaagttggatcattagcagaaatcctcattctttcaaa
+4261799/1
@@@BDDDDDBFDFBDEFG<EG><F?B><BHB@FE>FE>FHCF9?DG@H@F
@690724/1
ctgttcttaggaatatttccaatgaattcctctatttcattgtgcattaa
+690724/1
CCCDFFFFHHGHHJJJJJJJJJJJIIIJHIHJJJJJJJIJJJJJJJJJJJ
@690950/1
ccgctgtagtacaaatttctatttccgattatttttcctttgatgctgct
+690950/1
@@CFFFDFDFHHHH@GGIIGHIIIIGE:?FGGGCIIIIIJJJGGGFEGGI
@1705061/1
gtttccttatcagtaatctcgaatctattatctcttggacaagttgttat
+1705061/1
CCCFFFFFHHHHHIJIJIJJJJIJJIJJJJJJJJJJJJJJIIJGIJGIJJ
@3749520/1
cttgaacttcatttccaacaggtagtaagtgatcattaagttcgccgatc
+3749520/1
CCCFFFFFHHHHHJJIJJJJJIFHHJJJJHHIJJJJJJJJIIHJJJJIIJ
@2727390/1
ggtattgctctgcagggaacggcgacataggtgtctgctcttcacatact
+2727390/1
?<@DDF;DHHBHFGIIEGIIGAHIBFHEHIG?DBBGHICBDGCCFFAHDH
@157472/1
ctttttttctagtttcctcctcatcaagagcacggcgatactgcaaacaa
+157472/1
CCCFFFFFHHHHHJJJJJJJJJJJJJJJJJJJJJJJJJJJJJJJJHHHHH
@3751218/1
ggccaatagctgtgggttatatggtgattgatgccattcaactttgcatt
+3751218/1
CCCFFFFFHHHHHIJIHHHIJJJJFHHJJJJJJJJJJJJJJJJJJJJJJJ
@7333930/1
ctttttgttatctccagcaggtgggtgagtaacatcagctccgagaaata
+7333930/1
CCCFFFFFHHHHHJJJJJJJJCGHJCHHJJJJJJJJJJJJJJJIJIJJJJ
@4264173/1
gtgcttctgtaaaacgccaataattgttctttcatgatactctca
+4264173/1
@?@DDFFFGHDADFHHJJIGEHGIJJ?EFGEFFEIIEEIHIIIII
@6821854/1
agcttacaagccttagtaagcataaatttatggaagccataccgtacgct
+6821854/1
CCCFFFFFHHHHHJJJJJJJJJJJJJJJJJJJJJJJJJJJJJJJHIJIIJ
@4775088/1
ctctgctgttgctgaggctgttgtggtctctgctgttgctgaggctgctg
+4775088/1
CCCFFFFFHHHHHJJJJJJJIJJJIIIJJJJIJJJJJJJIJIJIJIIJJC
@4775112/1
caccgaggaattccagcctttgatagcaatcgg
+4775112/1
8=?A:81<:D<CFBGF<B;CFEHFFEGFBGGDF
@6822737/1
cccaactagttatgtgagggtgaaggtcctgtaaaatagcttgagaagcc
+6822737/1
C@CFFFFDFFHHHEGGHFIF<AC@C9CHCD@9CCFH9<C@GGGIGG>FGB
@6300824/1
cacgtgaaatctttaggctgcagctcaaccattttatcggccaacatatt
+6300824/1
CCCFFFFFHHHHHJJIIIJJJJJJJJJJJJJJJJJJJJJJJJJJJJJJJJ
@4265684/1
acctctacaattttgttttgtttctcctccatttccaattatttcctttt
+4265684/1
@@@DDDDDDFFFDIEEGIIEAA:3AC?EEFABFGFFDGFGIIIIFB9?<?
@7334456/1
ccataattcagaaagaatatacacaacagacaactctgtactggtgatat
+7334456/1
CCCFFFFFHHHGHJJIJJJJJJJJJJJJJJJJJJIIJJIJJIJJGHHIJJ
@694940/1
cagggaattctaagagggtacacaattcaggcactaatgtctcttcaaaa
+694940/1
CCCFFFFFHHHHHJJJJJGFIIJJJJJJJJJJJIJJIIIFGHJIIIIJJJ
@5273554/1
cttcaacaatcgtcggtacaatgtaatatgagttttctttgttttcaaag
+5273554/1
?@@DFFFFHHHG;EHGFGFGHIGEEHIIIICGGAFHIIIIIFHIIIIIII
@695483/1
gtcaaatatatatgtatcctattaatgctttaaacattaactagttgcac
+695483/1
CCCFFFFFHHHHHJJJJJIJJJJJJJJJJJJJJJJJJJJJJJJJJJJJJJ
@7336775/1
agaacaatgagtaagagcttgcaagaggtaacttctgtcttgaaatctgt
+7336775/1
CCCFFFFFHDHFHIJIJJJJJJJJJJJJHIJJJJJJJJJJJJJJJJJJJI
@6825855/1
ggcggtaccatggtataactatcttattgagataattatcttttgaaaca
+6825855/1
@@@FDDDDHHGHHDHIIJJJGHIJJJJIIJJJJIJJJJJJJJIJJJJJJI
@2730236/1
ctttaaacaaagaacattggattattcttacaaacagaatccttaactgt
+2730236/1
@@<D?ADADHD?:EFFB>DCHIEBFGCFHIGIIIIIIC@DDD:BG@B???
@7337679/1
aatttcttcgcagcctcttgttttgcttctttttttgacctacccttgcc
+7337679/1
CCCFFFFFHHHHHJJJJJJJHIJJJJJJJJJJJJJJJJJJJJJJJJJJJJ
@7337694/1
ggcgtatttacagaagcaaggttggcctattattggcattccagcatcat
+7337694/1
@?@FDDDDHFBHHIDFFHIIGFHBEGGHGGIIIGDHCGICGGIGIEHHII
@2730746/1
gtagaattacagaataactcatgaatgctttctaatgtttcttcatttaa
+2730746/1
CCCFFFFFHHHHHJJJJJJJJJJJJJJJJJJJJJJJJIJJJJJJJJJJJJ
@7338379/1
cacgagacaacgtgatataactatgaagaatcatgtgataaaaaatagca
+7338379/1
@@@DFA:DFFFHBFGGHIIGHGAHGIIDIEHHHIIHIGIIIIIIIIICGI
@5798043/1
ctctatttcattgtgcattaatctatagaaaattttccaaacagtattta
+5798043/1
<@@DDDBDHHH?HFEHGGHGCFHFHBHHI<CBFGIBFICIHGII:9DAFB
@5276555/1
gccatatagccttaaaagggcaccccaactagttatgtgagggtgaaggt
+5276555/1
CCCFFFFFDFFHFIGJIJFGIIIIIABGGIIIHIJJIBGCFHIHIJ@DG?
@5276970/1
ccaccatcaaggaaaagtgcacccatcaaagcctcaaaacagttagccat
+5276970/1
CCCFFFFFHHHHHJJJJHIIJJJJJJJJJJJJJIJJJJJJJJIJIIJJJI
@5277246/1
tcagtaaataacaaagaatggaaggccaaaatttgttcacactgttcctg
+5277246/1
CCCFFFFFHHHHHJJJJJJJJJJJJJJJJJHJJJJIJJJJJJJJJJJJJJ
@1712700/1
ggtaaatttatcgcaaggtaacgtaaaacaatatctattcaacaaaggaa
+1712700/1
CCCFFFFFGHHHHJJJJJFHHIJJJJJJGIIIJJJJJIJJJJJJJJJJJJ
@3757374/1
atattcatgccacattccattccatgatttattaaacccgatgctagctt
+3757374/1
@C@FFFDDHHHDAG@GBDHEEIIIIIFHCDGFFHEBEEEDHGFHIGGGEI
@5798816/1
gtcaggtgcgttaacttttggtggctttattatattactcctaattgaag
+5798816/1
CCCFFFADBHFHHIJIIJJIJCFGHGCHHGJIJJJJIJIJJJJIJIGIII
@1713441/1
cccatctgcatccttcttttccggaaagaacctagtgtgatggcgtttct
+1713441/1
@?@D?BD4A?DFD@@?EFGHEDHIII8EHHEG?FG9?BG@FAG>FIGAF4
@5799734/1
ggatgcataagtcattcctctatcaggtaagacaacaatcacaagtttta
+5799734/1
CCCFFFFFGFHFHIJIGGIJIIIIGJJFHHHJGIGIJJJIJJJJJGFIIG
@4272765/1
ctttgaagttgaataagttattattcttctaggtccttttatcataatga
+4272765/1
CCCFFFFFHGHHHIIIJHJJJJJJIJJJJJJJIHIJJJJJJJJJJJJIJI
@1714992/1
ggatctagataataatgcctcagagctaccttggcagctgctaattttgc
+1714992/1
@@?DFDFDHHHHHEIGIBGBFGG<GGCBGIFHHIIGGGGFHG<BDHGIII
@4781190/1
gcttggattgcctcctgcggaccattagttgaagtcccagccctcagata
+4781190/1
CCCFFFFFHGHHHJJJJJJJJIIJJJJJIJJJJJJIJIIJJJJIJJJJJJ
@6306887/1
gaacaattctatcacctttgaagttgaataagttattattcttctaggtc
+6306887/1
CCCFFFFFHHHHHJJJJJJIJJJHIJIJJJIIGIIIJJJIJIJJJJIGHI
@4782134/1
ctcacagttagttatcaattcttctctcataataattaatctggttgtat
+4782134/1
CCCFFFFDHFHHHJJJJGIJAFJIIJJJIJIIIJIIJJJJJIJJFIJIJI
@6830926/1
ctttggtgataagaactatttctttaagaatattttggatttcattgata
+6830926/1
CCCFFFBDFHHHHJJJJJJJJIIJJJJJJJJIJJJIJJGIIIJJIJGBGF
@1194480/1
gttgctgtttacaccaacgataaaatcaggctttatgtttttgtattctt
+1194480/1
??<BD?DB2A?A:AA?B:CFGHEHEHBHCEC?B?FCCH<GFHE?DH??@B
@4275144/1
ccatactccctggttgggaagtgcttgttgttttgcagacaacatgcctt
+4275144/1
CCCFFFFFHHHHHBGIIJGDHEBHGGIJJJHIJJJJIGGIIIJIJJIJJJ
@3758473/1
taacaattcttttgcattgtttcattccgcagattaaaatttttaagtac
+3758473/1
CCCFFFFFHHHHHJJJJJJJJJJJJJJJJJIJJJJJJJJJJJJJJJJIJJ
@4782898/1
ctttttgaattaaaatcacctgctccaggtaatggaaaatcctgaggagc
+4782898/1
CCCFFFFFFFHFHGIIJIIJJJIJIJJIIHIIJJJJJJIGJJIGIIGIGH
@1196507/1
agctgctaatgattcaaataagtcaccaaggacctttggcacatccacga
+1196507/1
CCCFFFFFHHHHHJJGA<AIFIJIJJJJJJJHJJJJJJJJJJJJJJJJJI
@3234727/1
cctgtttcatccgcaattttctggcggagctcttcagcatttagcagcat
+3234727/1
??1ABDDB:DFDDB@GFF@BEH>33EA66@BFFFBEF>BBFDF8CFC2=F
@4784415/1
ccgtgatctaatatttgagcagagggtgctggtgcatgtaatactttgta
+4784415/1
B@CDDFFFGHGHHJJJJJJJJJIJJJFFHGHIGHIJJJHGIJJJJJJJIJ
@2734972/1
gataaattagaatcatcccatagcaaatgatatttggtaggacgtgctgt
+2734972/1
CCCFFFFFHHHHHJJJJJJJJJJJJJJJJJJJJJJJJIHIIJJJJJJJJH
@7850030/1
caggaaacgatggtctgtgttgttctttttctattttcttggctttg
+7850030/1
@@@FDDFDHHHHGAAAFCHIIIEGHIGHIIGHFHIGIIGGHCHGFFF
@4785498/1
caccacaacaagctgtaatgcttggaaggaagacttcaggtaacgaaaca
+4785498/1
@@@;DDDDHHHDHGFIGIIDHGGIEGGE=GI@;?DB@AEE?DF?FHC@D@
@5804392/1
ctaccaactcatactgtcttcagcctcatgttataacattatgcagttca
+5804392/1
CCCFFFFFHHHHHJJJJJJJJJJJJJJGIJJJIJJJJJJJJJJJJJJJJG
@6312011/1
cttcaacatataaactgcagggaattctaagagggtacacaattcaggca
+6312011/1
@@CFFFFFHHHHFHIGIJJIIJJIJIIIJJJJJJI:FHIIGHGIIIJIJI
@1198138/1
tgaatgaatttttcattcctccatactccttgtcttacaggtaccggtct
+1198138/1
@C@FDDDEHHHHHGGEABIH@EHIGGHGEGGDHHGIGGIIGFHGEDH@DF
@1198166/1
caacagtaagacatggtagatgaggatactttaatctaatattatattga
+1198166/1
CCCFFFEFHHHHHJJJHHIHJJHIJHJJJJJJJJJJJJJJJJJJJJJJJJ
@6312748/1
gtccttctaacctgttcttcttgaagttggttcagctgtagtctgtctgc
+6312748/1
CCCFFFFFHHHHHJJJJJJJJJJIJJJJJJIJJJJJJJJJJJJIJIJJIJ
@4280929/1
cgtggaagtaagaggtctttcatttaatgttttttgaaaagcctcacttg
+4280929/1
B@@DFDDFDFHHHJI<EGIIIJIGJJJIIFGHIJJIJJEGEEFGGIJIII
@1198879/1
gtcttgcacgacctttggattgaatataagaccttgttgttttagggtaa
+1198879/1
@?@DDFFFGGHGHJGHHGJJJJJEIIIJJJIIJJJIHGIGFGIGIGG@FG
@5804937/1
atgcagttcattacctaagatatttgttatgatctccggccaagatcagc
+5804937/1
=:;D;D=A<FDHHIGGGGGCBIHFHDAEHHCHCCHFIGAADHGCCH>BHI
@2242922/1
cttgcctttgttgctgctgtggtggttcttgcctttgcagctgttgtggt
+2242922/1
CCCFFFFFHHHHHJJJJJJIIJFHIGHJJJJJJJJJJJJJJJJJJJIIJB
@2243223/1
tggatgcataagtcattcctctatcaggtaagacaacaatcacaagtttt
+2243223/1
CCCFFFFFHHHHHIJJJJJJJJJJJJJJHHIJJJJJJJJJJJJJJJHIJJ
@1720305/1
ggggttgtttccctagactgtggttgagacacttgctggggaggtggacc
+1720305/1
@CCFDFFDHHHGGJGGFIJJFHGCGHIEHGIIIJJIJJJGIDHGBFHIGG
@3236476/1
gctgagtgagttaaaacagtacatcgcacaacaaacacttggggagttaa
+3236476/1
CCCFFFDDGHHHGJJJJJJHJJJJJJJJJJIJJJJJIJJJJJIJIJHIII
@7851974/1
agttagaataccaacctgaatttcagcaattttcttaatggatgcataag
+7851974/1
CC@FFFFFHGFAABHGEHG<HGIIEIIIGIGIIIIIIIIGHGIIIIIGII
@5283793/1
gtctaagcctaatgttttcgctagaactgctagatgttgattttgaacaa
+5283793/1
CC@FFFFFHHHHHGFHIJIIJJIJIIJJGIJJIGIIJIJIJJJJJJJIJI
@5283824/1
ctccaattgcattccctttcacactagggacatgaggtgaaattattggt
+5283824/1
@@@FDFBAHFBFFAAHHBEIHIIIIEHGHEGGHGGIIDGHHCFHHGGHEH
@706228/1
gtggaagtaagaggtctttcatttaatgttttttgaaaagcctcacttgt
+706228/1
BB@FFFFDHHHHHJFHIJJJJJJJJJJJIJJJJJJJJJJJJJJJJJJJJI
@4283991/1
tggtagaagcaggatgacacttaggtcgtgcatggtttaagaaagaccaa
+4283991/1
CCCFFFFFHHHHFHJJJJJJJJJIIHIIHIJJJJIFHIJJIJJJJJIJJI
@5810383/1
ctttgactaaatactcctgaaggagtgatatcggtgtttttgagctcata
+5810383/1
CCCFFFFFHHHHHJJJJJJJJJJJJGGFIIIJJJHGFHJJJJHJJJJJJJ
@172909/1
gtaatgaatggtgttgctttcgcagggtaagtctttcagtctcatccaca
+172909/1
CCCFFFFFHHHHHIJJJJJJJJJJJJJCFDGCHIJJJJIIJJJJJIJIJH
@6837532/1
attaagttcgccgatcttgtacaacattttacatgcagttagtgcaactg
+6837532/1
C@@FFFDDHGHFHHJIJIIFEHIIIJJJJGAFEFHIGHIEHG?DGHIGGG
@1722688/1
gtggtctctgctgttgttgttgttgctgaggctgctgtggtctctgctgt
+1722688/1
BB@FFFFDHHGHHHHIHGIHIJIIJIJJCGGBHEIJJ<BFHBE@GGGIJB
@4790204/1
ccctcttttgggtggaatgtatgacgatgatttgatatctatatttctca
+4790204/1
CCCFFFFFHHHHCGHHIJJJIGIJJJIIJHIIJJCGIHIIJJIIJJJJJJ
@1201881/1
gcctgtataaaatacaaggaagacagacagcctgcctccaaagagaagct
+1201881/1
C@CFDFFFHGHDDGICHIIGHIGGGAFH@;?ECEDDGHGIIDGIIJHGHJ
@3239962/1
ctggttgccttaaaacaatatcaagagcttggattgcctcctgcggacca
+3239962/1
BCCFDFFFHHHHHJJJJJJJGJJJIJJJJJJGIJJJJJJJJJJIJJJJJI
@2740782/1
ctcaggagaaatttcaatttttgcaaattgttcgtagtgaagaactgaaa
+2740782/1
CCCFFFFFHHHHHJJJJJJJJJJJJJIIJJJJJJHIJJJIJJIIJIIIII
@2245437/1
cagctggtgtagaattacagaataactcatgaatgctttctaaggtttct
+2245437/1
CCCFFFFDHHFHGJIJJJJJJJJJJJJJJJJJJIJJJJJJJIJAHFIJJJ
@5811147/1
gcattattcgtattgatatcacattt
+5811147/1
@;;DADDAF;2AAF4?BF<B?FEHFA
@2741630/1
ggatactttaatctaatattatattgactaacaaaatatctttcaacagt
+2741630/1
CCCFFFFFHHHHHJJJJJJJJJIJJIIJIJIJJJJJIJJHIJJIJIJIJH
@2246190/1
aaaacaatatcaagagcttggattgcctcctgcggaccattagttgaagt
+2246190/1
CCCFFFFFHHHHHJIJJJJJJIJJJJJJJJJJJJJJJJIJJIIIJJJJJF
@4286565/1
cttggcaacaaacagttgttttttcctgatatagctctaacttcaattaa
+4286565/1
CCCFFFFFHHHHHJJHIJHIJJJJJJJJJJJJJJIJJJJJJJJJJJJJJJ
@1203162/1
ctatttcattgtgcattaatctatagaaaattttccaaacagtattt
+1203162/1
@@CADDDD?FHACDFFGIIIGHECDFA@HA<C?FBFB?EEHHCF?HF
@5812396/1
cttcactgcagcctgactggtgagaaccctcaccgctgtcatgctctttc
+5812396/1
CCCFFFFFHGHGHJJJJJJJHHIJJJJJJJJJJJJJJJIIJJJJJJJJJJ
@1204519/1
ggctgctgtggtctctgctgttgctgaggctgttgtggtctctgctgttg
+1204519/1
CCCFFFFFFHHHHJJJJJJJJJIIJIIJJIJJIJJHIJIIJJJJJJJGJJ
@1205533/1
gctaaatcttcaagtacatagtacataactttagctgtcgtctttctttc
+1205533/1
CCCFFFFFHGHHHJGIJJJJJJJJJJJJJJJJJJJJJHIJHJJJJJJJJJ
@6316610/1
cgacaaacgccatcctctcattcttagttgtaacaactaggggcaccatg
+6316610/1
@@@FFFDDHHHHDGIGHBHHDHHHIGG:CGHGGFDCHIIIIBADAFF==F
@6316761/1
cggtcatttctttttcttgatctctttcattatcgtaaattgtcacggtc
+6316761/1
CCCFFFFFHHHHHJJJJJJCIIHIJJJJJJJJGIIHEIIFIJIIJJIJGJ
@2742477/1
gccatccattttatagctactctaaaaacacggtcttttccttcccctgg
+2742477/1
CCCFFFFFHHHHHJJJJJJJJJJJJJJIJJJJJGIJJJJJJJJJJJJJJI
@7858525/1
attttttataacttctttaatgctctccaaaattgtaaatccaggaactt
+7858525/1
@B@FFFFFHHGHHJIIJI>HHJJJGJ>FDHGHIJGH9CHHIGGGHGJIIJ
@7859259/1
gtcatcaactgagaggccaaactccttcaggcatgggtcactattaaagt
+7859259/1
?1:DDDDD>FFFFFIGBBFFG;3ABEFI9EE;;:CFFCBDB<FGEIEEGD
@2247261/1
ggtctctgctgttgctgaggctgttgtggtctctgctgttgctgaggctg
+2247261/1
@?@DDDEFFH>CFHIGHIGEHHIEEHDGIGGGHHCGICDGHII@DF?HII
@1724166/1
tcctgaccaacttgaagacaaggtaaatgagg
+1724166/1
1;?BDD>??FDA<BDG@DBG;;B3A<HF?ABB
@5290328/1
cttctgacacaccatctctgtaaaagaggatagcttgaggcttataccta
+5290328/1
CCCFFFFFHHHHHJJJJJJJIJJJJJJJJJJJJJJJJJJJJJJJJJJJJJ
@710231/1
ctcaatgatttcctccttccaaaaaaatacagcaagtctggtaaatttat
+710231/1
CCCFFFFFHHHHHJJJJJJJJJJJJJJJJJJJJJJJHHIJJGHIJJJJJI
@1207009/1
ggccacaactcatattgatcgtcaaatgaaacatacctcatacgactcta
+1207009/1
CCCFFFFFHFHHHJJJJJJJJJIJIJJJJIJJJJJJJJJJIJJJIIJJJI
@7350211/1
attgaagtaaattgtaaaatgctaatatcctaacgttatcaggttttggg
+7350211/1
@@@DDFDBCCFDFGHGFGAHCDGEHFEGCHIIIEI9CD;EFG>C3<DGA@
@7350474/1
gttttaattaaaaaattggtgggaggagaaa
+7350474/1
;??4AD;BFHF>FHG>@<@EC@F8:?FBFBD
@179968/1
ctccatactccttgtcttacaggtaccggtctttctcgataatcaagtgt
+179968/1
CCCFFFFFHHHHHJJJIJJJIJIJIJHHBFBGGIIJIIJE?:DFBDGDHH
@7351341/1
catggtttaagaaagaccaaaggtttctgttgagctagtcatttgttccc
+7351341/1
@@@FFFFFHFHFHJGIIJIGIIIHIG>HHIIJIJJGGGIIJGIICGHIJH
@7351543/1
gtcagaattttcgtttggagcaaatacaatgtatttgctgtctttgtgtc
+7351543/1
CBCFFFFFHHHHHIJJJJJJJJJJJJJJJJJFIIJJJJJJJJJJJJJJJJ
@3767637/1
gtatatataagattacaattcttaacattttttctttaaacaaagaacat
+3767637/1
?;?DDA>?B:ADFHHGEIGIIIIIIFGHEEE@@?9<@FGIEIIIEGGGGH
@3768921/1
gtcggcagctgggaatcctttgtgagccacatcaatgttaaggaatggtt
+3768921/1
CCCFFFFFHGHGGGHIIIIIJIHIJJJIJJJJIJJJIHIIJJJGJJJJEH
@3246377/1
tgctattgaaggctttttgttatctccagcaggtgggtgagtaacatcag
+3246377/1
CCCFFFFFHHGHDIGIIJJIIHJIIJIJJJJGHHEHE?@FGFHGHIGEAH
@1209275/1
attttttataacttctttaatgctctccaaaattgtaaatccaggaactt
+1209275/1
@C@FFFFFHHHHHIEHIJIJJJIIIIJGIIIIIJJIIJJJJIGIIJJIII
@2745168/1
cttcagtaaataacaaagaatggaaggccaaaatttgttcaca
+2745168/1
1?@A?DA=CF<C?AFFGI@FHIGCHGEEHG?F@BHCG?DFE9?
@6842540/1
agaaatttcaatttttgcaaattgttcgtagtgaagaactgaaagc
+6842540/1
CC@FFFFFHHHHHGJJJJGGDHIJHHIJIIIGHIIIIIIIJFGIJI
@1210144/1
gcatgactgactagatagaagtctaattcagtagggtgagtaatctctgt
+1210144/1
?@<D;:BDHDHHFG@EGIIIIIDHFBHHGIGEFEBC:?GCFEAGHCHIDB
@6842671/1
gcagtctcttgttttgcttctttttttgacctacccttgccgatagcaat
+6842671/1
BCBFFFFFHHHHHJJJJJJJJJJJJJJJIJJJJJJJJJJJJJJJJJJJJI
@1725672/1
ctgtggtctctgctgttgctgttgttgctgaggctgctgtggtctctgct
+1725672/1
BCCDFFDEHHHHHJJHJJJJJIJJIJJJJJHIJJJJJJJGIJGGGIIJGD
@6843820/1
gtgctccaatcgcattccctttcacactagggacatgaggtgaaattatt
+6843820/1
C@CFFFFFGHHFHJJJJJJJJIJJIJJJJJJJEHIGIGIJJIGAHHHJJJ
@2250056/1
tggttgttgttgaggtggtagttgagtttggtgggtaggggttgtttccc
+2250056/1
BCCDFFFFHHHHHJJCFIGHIHIJIJGIJJJFHIJEHIJJJ@FHHIJIJJ
@5817465/1
aatgctaatatcctaacgttatcaggttttgggtagttgggtaatatttt
+5817465/1
CCCFFFFFGHFFHJJJJJFHIIIIJIFHIJJJJFGICGHGIBDDGIEGIJ
@182625/1
gcagcctcttgttttgcttctttttttgacctacccttgccgacagcaat
+182625/1
@@@DDDBD?FHD:EF;CBFHGEEGIEHDDEGIFE2DGC9?FG<A@AGHII
@1727029/1
cgtggaagtaagtggtctttcatttaatgttttttgaaaagcctcacttg
+1727029/1
@@?DDDFF?BFFACGAFDGHG@HGBDGGHEEHGGIGGGIIF>BGDHHGGD
@712845/1
gtgcagtatgttttccaacagtcataataaattcattagactgtcgatga
+712845/1
CB@FFFFFHHHHHJJJJJJJJJJJJJJJJJIJJJJJJJJJJJJIJJGIJG
@7352157/1
atccataataagtctaaatagaccttcagggtcattatgggcttctatta
+7352157/1
CCCFFFFFHHBFHGICBA<BHIHCGIGCHIJACGHIJJJII@GHIICIH4
@4800478/1
gttttctccaactccgacaaacgccatcctctcattcttagttgtaacaa
+4800478/1
CCCFFFFFFHHHGJIJIIJJJIIFGIJGIIIJJIJGIIIGIGHIJGIIIJ
@7353813/1
gtgcattcataattcgggccttaactttagtgaactggtcatcaactgag
+7353813/1
=?@B4ADEFFCFFGFHIJJJJJIIJJJJIJIIJIJJJJIJJJJJJJIIEA
@714782/1
cactgaaccaaatcggctccttgaatgaatttttcattcctccatactcc
+714782/1
CCCFFFFFHHHHHJJJJJJJJJJIJJJIIIJJJJIJJIIJJJJJJJJJJJ
@1212342/1
accgcttgtgcggcaatatgtttggcttgctgttttgtagaagccttacc
+1212342/1
CCBFFFFFHHHHHIJJJJJJIJJJJJJJJJJJJJJJJIJJJJJJJJJJJJ
@5295429/1
gttttgaataaaattaaggagtttcggaaacacgtttattattctgatca
+5295429/1
CBCFFFFFHHHHHJJJJJJIJJJJJJJJJIJJJJGIJJJJGIJJJJJJJJ
@6323736/1
ctctatttcattgtgcattaatctatagaaaattttccaaacagtattta
+6323736/1
;??D7D:==DB>CGEFFII>DHBEHFFEHII>HFFEHEFFEFDCGFGFG>
@3772248/1
ctggtttacaattagaatttataagtgttgcggttaaaccaagaacatgt
+3772248/1
@@@D??DAHDHFFGGB>CDGHIGFH3AFEDEBHEGHGGDGIGGCBCHHBF
@4292735/1
agtagtttcacttttgttattggtttccttatcagtaatctcgaatctat
+4292735/1
CCBFFFFFHHHHHJJJJJJJJJJGJJJJJJJJJJJJJJJJJJJJJJJJJJ
@3254028/1
cagcattattcgtattgatatcacatttttgtaaacttaattcaccagca
+3254028/1
CCCFFFFFHHHHFHIJJJJJJJJJJJJJJJJJJJJJJJJIJJJJJJJJJJ
@6848486/1
ccacgatttcggcagcttttacctcattttcactcagaagaaataatatc
+6848486/1
CCCFFFFFHHGFGIJJJJJJGIJJJJJJJJHGIJJIJIJJGIIIJJJJJG
@7356278/1
gctcccttggcagtaacaagattttcacatggctgcccctttattatccc
+7356278/1
@BCFFFFFHHHHHHIJJJJJIJJJJJJJJIJJJJHIJJJJJJJJIIJJJJ
@716987/1
gcgataaaacctcttcaaaagaagataaacaattcaagagaccattgaat
+716987/1
@@@FFFFFFFFHGIICIJJJIJJJIJJJJJJJIJJJJJJJJJIJJJJIGI
@3772628/1
cttttatcataatgagatcaagtttttttcgaatcaaatgaagctgtatt
+3772628/1
CCCFFFFFHHHHHJFGGHIJJJJIJJJJJJJJJJJJJJJJJJJJIJHIJJ
@7867390/1
tggaagtaagaggtctttcatttaatgttttttgaaaagcctcacttgtt
+7867390/1
CCCFFFFFHHHHHHIIJJJJJJJJIJJIJIIJJIIJJJJIJIJJJJJJIJ
@6325078/1
cttcaacaatcgtcggtacaatgtaatatgagttttctttgttttcaaag
+6325078/1
CCCFFFFFHHHHHIJJGIJJJJJGIJJJJJJJIIIJJJJJJIJJJJJJJJ
@5297556/1
cctctaattaagtaaaaactataaaaataataggctttttaaaataatac
+5297556/1
CCCFFFEDBHHGH@GHGCGGIIGIIIIIIGIGHHHIIFIGIIIIIGBGHI
@3256372/1
gcagattcaactgtcacttttggtcctgttggtccattaatataaaatgg
+3256372/1
;8;BD?D>DFFF2CFGGIIIID:F<BHHH@>9:E?9?B?DDB?G@D?D?<
@717886/1
cttcacactcatcaagaacttggtaaactcttagatcttcattttgttgc
+717886/1
CCCFFFFFHHHHHJJJJJJJJJJHJJIJJJJJJJHJJJJJJJJJJJJJJJ
@7357726/1
ggtaaatttatcgcaaggtaacgtaaaacaatatctattcaacaaaggaa
+7357726/1
@@@DDFFFHHHFFGIJIGCFEGHEGHIJJJJJIJIJIJJGIEIJIIIJJJ
@7357773/1
gtcatgaaaaagatgataaagaattttagcagtgaatctgttttcaacga
+7357773/1
CCCFFFFFHGDFFHGIFIJHIIIGJGIIJGIHGHHIGHIJGHJJJJGIJG
@2751681/1
gagctaccttggcagctgctaattttgcttggtgtttgttttctc
+2751681/1
@<@DDDDDHFBDC?@BFHEDH>E<ECH<F@FHFE?BFGC>>??B@
@4805102/1
tctattagttcatctatattttttaaggaagtaagtgcaggggaacg
+4805102/1
CCCFFFDEHHHHHJJJJJJJJJJJJJJJHHIGIJJIHIIJJJJJJJJ
@1733713/1
cagggaattctaagagggtacacaattcaggcactaatgtctcttcaaaa
+1733713/1
C@CFFFFFHHHHHJIJJJFGIJJJIHIGIJJJJJIGHJJGGIJJJGIJGG
@7358490/1
gagtcaagcgggtgaaagtatcacttggaagtttagcacagtatctgtta
+7358490/1
CCCFFFFFHHHHHIJIIJHIJJJJJJJJIJJHIJJJJJJJJHHJJJJIIH
@6849691/1
gttgagacacttgctggggaggtggacctctttgtgcccatggagtttga
+6849691/1
B@CFFFFFHHHHHJJJJJJGHICGIIIIJJJJIJGIGIIIJIJJJGGIII
@4806314/1
gttgcagcattaagtcttctctgcactgtgacagtcttcaagcactgagt
+4806314/1
@?@DFDEFHHHGFECFHIGHGJGIJIJJHGIJIICGHIIJIJJJJJIHIG
@2257864/1
gcctaattgatccataataagtctaaatagaccttcaggg
+2257864/1
@;?DDDBDDHHHHIIGBAIIE:AEABA<A<EH?9A?9:?E
@7869460/1
cttcagaatataatagtttcaactcatttgatttatgcttaataagcatt
+7869460/1
CCCFFFFFHHHGHGIIGIJJGJJJJJJJJJJJJJJCHHFGHIGJIHIJII
@4297741/1
ctcacacctggcactaaactgtaaagggcttcactgcaaaagtttgatca
+4297741/1
CCCFFFFFHHHHHIJJJJJJJHJJJJJJJJJJJJJJJJJGIIGHIJJJJJ
@7870465/1
ctttgaagttgaataagttattattcttctaggtccttttatcataatga
+7870465/1
?@@DD?DDHFBDBHIIGBFDHGEGHGGHCHIGGE?CFHHIBGHHIGGDHF
@6329193/1
agccgcttctataccaccatcaaggaaaagtgcacccatcaaagcctcaa
+6329193/1
CCCFFFFFHHHHHJJJJJJJJJJJJJJJJJHJJJJJJIJJJJIIJJIJJJ
@5827271/1
tgtcgaggaggtccctgttgttccattgcttgaggtctggtaattggagc
+5827271/1
BCBFFFFFGHHDHHIIJHJJIJJJJJJJJIJJIIJBDHIJBGHGIIIJJI
@719262/1
attatttttcctttgatgctgctcaatttaccttcatccttgttttcaaa
+719262/1
CCCFFFFFHHHHHJJJJJJJJJJJJJJJJJJJJJJJJJJJJJGIJJJJJJ
@7871564/1
gtactatcttcaaagagaaaaagtgcaatactagaattttattcagtata
+7871564/1
@B@FFFFFHHHHHIJJJJJJJJJFHJJJJJJJIJIJJJJJJJJJJJIJJJ
@2754242/1
cttgaacaaatttacctaaagcaacaacacaattgtcggcagctgggaat
+2754242/1
@CCFFFFFHHHHFHGGGHIJJGJIJJJJIIJJIFIJGGGGIJIJJJIGII
@7360523/1
gatttattaaacccgatgctagctttcttaaatctggttctctaatcatc
+7360523/1
CCCFFFFFHGHHHJIJJJJJJJIIJJJJJJIJJJIIIGHIIHJJJJJJJJ
@3776555/1
cactgactaaaatattgttcaagttcacgaggagtattcttggaaacaat
+3776555/1
CCCFFFFFHHHHHJJJJIJJJJJJJJJJJJJJJJFHHJJJJJJJJJJJJJ
@7360903/1
gtcacttttggtcctgttggtccattaatataaaatggttcaacttcttt
+7360903/1
C@@FFFFFHGDFFIJJFHIJEHFHIGIJIJJIGIHGGHCDGIIJFIJJIJ
@4808692/1
cttcacaaagctctccaacaagaatttgtttttgttccaagttttctctt
+4808692/1
@@CDDDFFHHHGGJIJJJGGGGIGIJJIFHHHEGHIJIJIEFGHHIJIII
@2754957/1
cgcacaacaaacacttggggagttaaatcaacatcagctgagatatactc
+2754957/1
CCCFFFFFHHHHHJJJJJJJIJGHIJJJJJJJJJJJJJJJJJJJJJJJJJ
@6853125/1
gtctaacttgaccaacggtaaaagcaggaggttgttgcatcctttgctct
+6853125/1
CCCFFFFFHHGHHJJJJJJJJJIJIIJJHIJDGIHIJJJJJJJJJJJJJJ
@1737906/1
ctggggaggtggacctctttgtgcccatggagtttgacctctaggaccag
+1737906/1
CCCFFFFFHFHHHJJJJJJJJJJJJJIJJJGIHIIJJJJJJJJJJIJJGI
@2756328/1
cccttatcaacatacagagcaccaagaaaagcttctaaaagatcagccct
+2756328/1
CCCFFFFFHHHHHJJJJJJJJJJJJJIJJJJJJJJJJJJJJJJJJJJJJJ
@2262811/1
agctcaaccattttatcggccaacatattactgacctcaaccgtacttct
+2262811/1
CCCFFFFFHHHHHJJJJJJJJJJJJJJJJJJJJJJJJJJJJJJIJJJJJJ
@3261683/1
ggcttgtctaacttgaccaacggtaaaagcaggaggttgttgcatccttt
+3261683/1
@@@FFFFFFHHHHJGHHIJJIJJIIIGIHGIIIGGG:DGIJJFHHIGGIJ
@6330598/1
gcctatcctctggaggaattcctttaaactgatccatgatcaatctcata
+6330598/1
CCCFFFFFHHHHHIJJIJJJJJJJJJJJJJJJJJJJJJIJJJJJJJJIJJ
@4810954/1
gctaacctcttggcaatttttttcgatttgccagtacctatttctttgtg
+4810954/1
CCCFFFFFHHHGHIJJJJJJJJJJJIIJJJJJJIHIJJJJJJJIJJJJGH
@6331961/1
acaaccttaacttgcattaaatcacatcacattaccacatttctcaaatt
+6331961/1
CCCFFFFFHHHHHJJJJJJJJJJJJJJJJJJJJJJJJJIJJJJJJJJJJJ
@6332274/1
ataagattacaattcttaacattttttctttaaacaaagaacattggatt
+6332274/1
B@@FFEFFGHHHHJIJJJIIJJJJJJJJJJJJGJJJJIJJJJJIJJJIII
@7875850/1
aataattgttctttcatgatactctcaagatccctgattacttcttctcg
+7875850/1
@@@=?DDDDHFFHIIIDHIIIIIGHHIIIIIIIIIIIIIIIFIFIIIIIG
@6856832/1
cgtggatctccaaggtctccttgaacaaatttacctaaagcaacaacaca
+6856832/1
;@@FFFFFHHHHHJJBGHIJIIJHIJJGIJIIJJJJJJJJIJJJHIJHIH
@6856994/1
ctgctcaatttaccttcatccttgttttcaaagttgataaataatattaa
+6856994/1
CC@FFFD?FDFDDGIIGIGIIJJGBHIDIIIGJFHHGIGHJJGIJJJIGG
@3263622/1
gtttctagcctttcataattcataacgtcattagcagagctcgctactaa
+3263622/1
@@CFFFFFGHHHHJJJJGHJJJJIJJIHGIJJJIIJJGHIJIJIJJJJIJ
@7876591/1
gtttggcttgctgttttgtagaagccttaccttcagctgagtgagttaaa
+7876591/1
?@@DDBDDH<=BDGBHGGCFHGIHIIIIGHIIIGH<DHD@F:?BFHCBBF
@7877503/1
atgcagttagtgcaactgctcccttggcagtaacaagattttcacatggc
+7877503/1
CCCFFFFFHHFHHJJJJJJJJJJJJJJJGJFGHGJJIJIJJJJJJJJJJJ
@6858287/1
gtaagacaacaatcacaagttttacttcttctttaagacactgactaaaa
+6858287/1
;@@DABDDHDD?FGGBHHGAFHHGHHCHEAEHIHFGIEEIICEHHIGGEG
@193508/1
cgtggaagtaagtggtctttcatttaatgttttttgaaaagcctcacttg
+193508/1
BC@FFFFFHGHHGIIEFHIJJJJJJJJIJIJJJJJJIJJJJJJJJJJJJI
@723162/1
ggatgatatactgacccggtggtcttgttatttcgatacactcttaaaca
+723162/1
CCCFFFFFHHHHHJJJJJJFHIHIJJJJJJJJJJJJJJJJJJJJJJJJJH
@194854/1
tattggtttccttatcagtaatctcgaatctattatctcttggacaagtt
+194854/1
@@@FFDDFFHDHGIIGICEHIJIGGJIEGGH@HIAGGHFIIEGIIEHGIJ
@4812129/1
cattggatctagataataatgcctcagagctaccttggcagctgctaatt
+4812129/1
CCCFFFFFHHGHGJIJJJJJJJJJJJJIJJJJJJJIJJJJJJIJJJJJIJ
@2266363/1
ctgaacgtgtacacctggtaaagaggtgacaaagatagtaagttatttct
+2266363/1
CCCFFFFDHHHHHJJJJJGHHJHIJJAFHGIJJJJJJJIGIJFGIJJJJJ
@2266622/1
aagtcatgaaaaagatgataaagaattttagcagtgaa
+2266622/1
???1AB?2:AA?;EBAEB<FFFDI9A4<CEE>@>?EAE
@2266836/1
cgccgatcttgtacaacattttacatgcagttagtgcaactgctcccttg
+2266836/1
CCCFFFFFHHHHHJIJIJJJJJJJJJJJJJIJJJHIJJJJJJJJJJJJJJ
@1223624/1
actgattgatgtcccaatggtccacacctttgtcaccactatattcacca
+1223624/1
?@@ADBDBDFACDC@ECGI9<C?<3<CGHG9F?DDBGGGACBFGG>?0??
@7364246/1
gttcaagttcacgaggagtattcttggaaacaattt
+7364246/1
@@@DDDA2AF>>81CDE<CCH><<<<DG>FFD=FC9
@196661/1
cttcttctcgaggtggctgcagtttccatatcatattatacctgaaggct
+196661/1
CCCFFFFFHGHHHHIJJJJJIJIJJJJJJJJJJJJJJJJJJJJJJJJJJJ
@4302998/1
attttgataacgtggatgtagataggctggcctgcttgtggaaaaccacc
+4302998/1
CCCFFFFDHHF7<CGEHGIIIIGIGIIIIGIGGEEHHIIIGIIIFIIGII
@1224368/1
ctcaaccgtacttctagcattagaagtttcttctccagctaaggctgtat
+1224368/1
7?@?DDBDHDBHHIIHEGAADHFHI>HFBGHIIIGGEAGHEHG>B??GHG
@7877646/1
ctccagctagttgatctttcatatttttaagttcatttgaataaaataaa
+7877646/1
CCCFFFFFHHFHHFHIJJJJJJJJJJJJJJJIJIIJJJJJJJJIJJJJJJ
@726893/1
gttgagacacttgctggggaggtggacctctttgtgcccatggagtttga
+726893/1
CCCFFFFFHHHHHJJJJJJJJJEGIIJJJJJJJJIJJJJIJJJHIIJJJG
@1740839/1
atcatccaagccgtaatgaatggtgttgctttcgcagggtaagtctttca
+1740839/1
@C@FFFDFFHHHHJJJJJCBHGEHIHGGIIJJJGJGHGHFBHGBDHIGEG
@7878457/1
gttttccacaaataaagcatgggatttgtgaagctgaatttttagaaagg
+7878457/1
@:?DDDADHFFHHIEGGH<FDFE>FG@FHDGG@>FAA<GHGCGI>FGD9B
@5835184/1
ggaggaatttgtttgtgattttttattgtatcccaatcaattatgatact
+5835184/1
@@@BD;:ACFFFFHGIIHGIAFGHIH@FCCGICHGICHIHGIIIGIBHEE
@3266923/1
ttgttttttaagtgcatgttgaacatattcatgcaaaatgcaaatgtagc
+3266923/1
CCCDFFFFHHHHHIJJJJJJJJJJJJJJJJJJJJJJJJJJJIJJJJJJJI
@1741902/1
cttctttctgtatcaactgcagcctcttttaccattgtacgagtttgagc
+1741902/1
CCCFFFFFHHHHHJJJJJJJJJJJJJJJJJJJJJJJJGIJJIJHIJJJJJ
@2760220/1
gagcttgcaagaggtaacttctgtcttgaaatctgtagcccaatat
+2760220/1
@@@FFDFDHHB?FHIFHGGHGDGFEFHICBEEHGIIEIGIIIGHEH
@198248/1
tgagaatctgttaaaggttttcgttgctcattgatatcccttatgtctaa
+198248/1
CCCFFFFFHHHHHJJJJFIIJJJIJJJJJJJJJJJJJJJJJJJJJIJJJJ
@5305623/1
ccaaggctttgcgacaatttgttctcttctgttgtttcaattttggcagt
+5305623/1
CCCFFFFFHHHGHJIJIJJJJHIJJJJJJJJIJJJJJJIJJJJJJIJFJG
@3268940/1
cgggcttactaagggagttttcttgatcattttcgtttacccagagagga
+3268940/1
CCCFFFFFHHGHHJJJIFHIJJJJJJIJJJJJJJIJJJIJJJJJIJGIJG
@3269672/1
ctccttccaaaaaaatacagcaagtctggtaaatttatcgcaaggtaatg
+3269672/1
CCCFFFFFHHHHHGHIIJJJJJJJJJJIJHHJIJJJJJJJJJJJIFGHJJ
@1225542/1
taattcctgaattatttcttgacgatgttgctg
+1225542/1
C@@FFFAEAD?FHIGIIFIID>C@FEFIHIIIG
@2269527/1
gcccaatatagattccagaacttccggcataatgagtacatcatttacat
+2269527/1
CCCFFFFFHHHHHJJJJJJIJJJJJJJJJJJJJJJJHHIJJJJJJJIJJJ
@2269957/1
gggacacttatcaggttgtatactgatttcataatgatgtacgaaacctc
+2269957/1
CCCFFFFFHHHHHJJIJJJIJJJJJIJJJJJJJJJJIJJHGIIJJJJJJJ
@6862082/1
gccatgttgaatagcttgctgtggtggtacagcacccggtcctggtccag
+6862082/1
@@@B?DDDF=C<2AFFGEFI?<:FFFCFFEEIDE?:BGIDDFFEEFFB=B
@199632/1
tcagaatataatagtttcaactcatttgatttatgcttaataagcattac
+199632/1
CCCFFFFFHHHHGJJJJJJJJJJJJJJJIJJJJJJJJJJIJJJJJJJJJJ
@5836360/1
ccatattcttattctttatatttaaattgagatgattagtttccacaaca
+5836360/1
B@@BDDFFHHHHHJJJGIJJJJJJJJJJIJJJJJJJJJJHJJJJJJJJJI
@6862758/1
gctctaactaaaaattcttttttaagtaacaaagcttcagtaaataacaa
+6862758/1
?@@?D;=DDFFDHGFEAEHEHHAEHDAE>DG4?>FEBHDBBDC<DHGEAF
@1227374/1
agggaattctaagagggtacacaattcaggcacta
+1227374/1
??@ADFFFFFHGH3CGGAFHGHGFFH@EECFG@;?
@201625/1
atttcattgtgcattaatctatagaaaattttccaaacagtatttag
+201625/1
CCCFFFFFHDHFHIIJGGIJGJEIGIIGIJJIIIGIGGIICHIJJIH
@4307286/1
ccgagaaattctaacctctgattagaccctaaagttaaattattgtaacc
+4307286/1
??@:?DDDFBF<BCGDFFIIAB<HAF<AFFIFF<GB>FFFF9BDBGCB>F
@7369171/1
aggtttttgaaaaaattttggccaatagctgtgggttatatggtgattga
+7369171/1
@@@ADEFFDADHHHIGGGIIIIIIIIGIIIIGIIIDGGIIIGGBDGHIGG
@1743064/1
cttgaacttcatttccaacaggtagtaagtgatcattaagttcgccgatc
+1743064/1
CCCFFFFFHHHHHJJJJJJJJJCHIFHIJHHIJJJJJIJJHIJIJJJJJJ
@5307536/1
gagttaaaacagtacatcgcacaacaaacacttggggagttaaatcaaca
+5307536/1
CCCFFFFFHGHHFIJJIJJJJJJJJJIJJFJJJJJJJGHGIJJIJJJIJI
@730035/1
tgctgctcaatttaccttcatccttgttttcaaagttgataaataatatt
+730035/1
CC@FFFFFGGHGHJJIIJJIJIIIEFHGIIIJJIIJGIGGIGIJJJIJJI
@7880458/1
ctcccatctgcatccttcttttccggaaagaacctagtgtgatggcgttt
+7880458/1
@@@DFDFFHFHGGDHGIJJJIIJJJJJIJIIJIIIIJGGBFEIJIJJGIJ
@3272923/1
ctgtggtctctgctgttgttgctgctgctgttgttgttgctgctgttgtt
+3272923/1
CCCFFFEFHHHHHJJJJJJJJJJJJJJJJJIJJJIJIIGIJJJJJIJJIJ
@7370958/1
gtacaatgtaatatgagttttctttgttttcaaaggctctaactaaaaat
+7370958/1
B@@FFFFFHHGHHJJGJJJJJJJJJJJJJJJIJIJIJJJJIIJJJJJJJJ
@7371433/1
ctcaaactcaagctgtcgcttcaattcatccacttctccctgcagttcat
+7371433/1
@<@DDDADDDFHDGHGIGEEGGHIJICHEGEHIFIGHGHGIEHIEHIGIH
@5309069/1
tcttcatttaaaaccgctgtgtctctttctttttttgttagactgatttg
+5309069/1
@@@DDDD;FDDDFHIB:CEF?FGH>HH>BFEAGGFG:DA>4BF@B8B=FA
@1744969/1
attgagacattaacttgcgtagcatactttatcgtaacggtcatttcttt
+1744969/1
CCCFFFFFHHHHHJJIIJJGIJJJJJJJJJJJJIGIJJJJGIHIJJJJJJ
@204247/1
ctccaagggaggatgggatctcagctgaacttctgaagcaggttggtgaa
+204247/1
CCCFFFFFHHHHGGJJJJJJJJIJJJJJJJJJJJIJJJJJJJEGIJDHHG
@731717/1
gtggaagtaagaggtctttcatttaatgtttttgaaaagcctcacttgtt
+731717/1
??@FDFFDHHGFHFFCGHIIJIIGHGIJHIIEGIHJJGEFGIIGIJJJFH
@3785426/1
gttgctgttgttgctgaggctgctgtggtctctgctgttgttgttgttgc
+3785426/1
CCCFFFFEHHHHHJJJIJJJJJJJJFIIGHIIIJJJJHIJGIIHIIGIIG
@1230330/1
ggtcattatgggcttctattagttcatctatattttttaaggaagtaagt
+1230330/1
@@;BDDFBFAFAHIGHIGHGDHIHIJJGGHJGIGIJJJIDGIGHIBFGHF
@2763539/1
ggtatatataagattacaattcttaacattttttctttaaacaaagaaca
+2763539/1
BCBDFFFFHHHHHJJJJJJJJJJJJJJJJJJJJJJJJJJJJJJJIJIJII
@5310648/1
gtaaggagttgaaggattttctaaagccttgaattcataagttggttgtt
+5310648/1
CCCFFFEFHHHHHJJIIJJJJJJIJIJJJJJHGHIJJIGHHIIJJIIIHI
@4309843/1
ggttgagacacttgctggggaggtggacctctttgtgcccatggagtttg
+4309843/1
CCCFFFFFHGHHHJJJJIIJJIIHIJJJJJJJJJJIJJJJJJJJJJIJJJ
@1231943/1
gtttcttttctttaacatttctcacagaacggttgccatatagccttaaa
+1231943/1
CCCFFFFFHHHHHIIJJJJJJJIJJJIJJJJJEHGIJJIJIJJJJIJCGH
@3273573/1
gtggaggtgaaaagaatgatcttccaactgtcacaaacctgttagcagct
+3273573/1
BB@FFFFDHHGHHJJJJJJJJJJJJJJJJJJJJJJJJJJJJIJIHJJJJI
@4821210/1
accattgaataatagctggctggttcctagaatcccacatggcaggaagt
+4821210/1
CCCFFFFFHHHHHJJJJJJJJJJGHJJJJJJJJJJJIJJJJJJJJJIJJD
@3786261/1
cattgctggcctatgactcccaagctgctatgagtactatcatcagctgg
+3786261/1
CCCFFFFFHHHHHJJJJJJJJJJJJJJJJJJJJJFHIJJJJJJJJJJJJJ
@7373016/1
gttgggtaatattttgataacgtggatgtagataggctggcctgcttgtg
+7373016/1
@@@D?:=ABDDFDDHG;BIF:<F;EB<F1:?>EAGD9DF<;D@B>B??FH
@6340636/1
tgatgatttgaggttcttgtggaattgtgacactttgatgttgtaaggtg
+6340636/1
CC@FFFFFHHHHHGHIJJJIIJJJJJJIJJJJJJJJJJJJJJJIJJJJHI
@6341279/1
gtttccaaaaattttcgaataagcatggaccatggtttcaatgatttccc
+6341279/1
CCCFFFFFHHFHHGGJJGGJJGIGIJJIGGHIJJGGGHIEFIIGIJJGII
@3786400/1
gtgctccaatcgcattccctttcacactagggacatgaggtgaaattatt
+3786400/1
@C@FDDFFHHHFHEIIGHIGIIIJJJJJIIIIGGFHEAGIGEIGJIIJJJ
@3786667/1
ataatacctgttctgtaaaatccttcactggaaacagctatggtaacatc
+3786667/1
CCCFFFFFHHHHHJJJJJJJJJJJJIJIJIJJJIJIJJJJJJIGIGIBGH
@1747964/1
gaatcatgtgattttttttcctttcaagaatatactcccgtgtgatatga
+1747964/1
@@@ADBDE:CCFHICGGIG@EFBF??GAB?FB@@HI@DHAB:8BBFDGFF
@3787038/1
ctcatacttaatccaatgacatggggaagtcaattgctaatattgccatc
+3787038/1
CCCFFFFFHHHHHIIJJJJIJJJJJJJJJIJHIIJJJJJJJJJJJJJIJJ
@6868482/1
ctcttgttttgcttctttttttgacctacccttgccgatagcaataaggc
+6868482/1
CCCFFDEDHHFFHJIHIJGIIJIEHHIGII@HIIEHIGIGIGGIIIIGGE
@6868567/1
gctggtcaccgggttgttgcctaacaggaggtgcactggttacagg
+6868567/1
=@?;B2=A<DF<AG=F@A8C?D@GFGC38C6BFFCE4B><DADAAE
@4823911/1
cagggttcatgagttccactttcacaatcaattaattggtaacatggtaa
+4823911/1
CCCFFDDFHHHHHJJJJJJJJJJJJJJHIIIJIGHIIJJJJIJJIJIFII
@2765567/1
gtgaaaagaatgatcttccaactgtcacaaacctgttagcagctggttgc
+2765567/1
C@BFFFFFHHHHHJJJJJJJJJJJHJJJIJJJJJJJJIJJJJJHJFFHIH
@3275997/1
gtgcatggtttaagaaagaccaaaggtttctgttgagctagtcatttgtt
+3275997/1
B@@FFFFFHHHHHJJJJJIJIJJJJJHHIJIJIIJJJJJJJHIIJJJJIJ
@7886810/1
gcgaaattcttattcgattgaagtaaattgtaaaatgctaatatcctaac
+7886810/1
CCCFFDFFHAHFHIJJIIJJJJJHJIDIJJHCIIIJIJJJJJIJJJJIJJ
@5313057/1
ctgctaaagcactaccttcagcgggagaccttggctttgccgcttgttgc
+5313057/1
C@@FFDDDHHGFFHIIIIIEHGDFGIIGEGI@GHGCGIIGIGIIIA=ECH
@4311879/1
tctagataataatgcctcagagctacct
+4311879/1
;?@1BD>D:DFBF@F<C<CC:C3:<9??
@4312146/1
tgtaatttcttgttcttcttgtttcttttctttaacatttctcacagaac
+4312146/1
?@?DDDFFHGHHHHGIJJJJIHIIJJJJJJJJIHIIJJJJFIIIIJJGGH
@7377065/1
gttgaatagcttgctgtggtggtacagcacccggtcctggtccagattcc
+7377065/1
@@@DDDDDFHFFHIGE?@F3CEHIEHEEHCF;GGHGGGGHGIGEIGIIAC
@737144/1
attttcttttagaactctttcaaagagttctgcttgatactccctgggtt
+737144/1
CCCFFFFFHHHHHJJJJJJJJJJJJJJJJJJJJJJJGIJJJJJJJJJJHH
@6342669/1
gttcaagatcattttaaactgtccttctgacacaccatctctgtaaa
+6342669/1
B@@FFFFFFHHFHJJJIJJJJIIJJJJJJJIIJJIIJJJJJJJGIJJ
@7379039/1
gatgcataagtcattcctctatcaggtaagacaacaatcacaagttttac
+7379039/1
<;?DADDDDFHBAEFG<GIIIIGCI3FC>:CFGDGIGCEHIIGEGCHGII
@4827756/1
caaggaaatcccagtccacttggtttatgccattgtcatcttttttcgta
+4827756/1
C@@FFDDDHHHHGIGGIIIIIIIIIIIIHIGGGGGFHIIIIIGIIIFDDE
@3279761/1
agttcattacctaagatatttgttatgatctccggccaagatcagccgtg
+3279761/1
;?:=BDD?CC?F?CA<CFBHBA<C@@<CBAFH<GIEHAAB;?B?B?@@7;
@2278997/1
ctttgatgttgtaaggtgctgaggcaagtgttgggattttgaccatcttc
+2278997/1
@BCFFFFFHHHHHJJJGHJJJJJJJJJJIIJJJJJJJJJJJJJJJJJJJI
@3279912/1
ggattgccataatcatatttcttataaattttttcttcataataatcttt
+3279912/1
CCCFFFFFHHGHHJJJJJJJJJJJJJJJJJJJIJJJJJIJJJJJJJJIJJ
@2279190/1
gtttatgagaaaacatcgaatacccttcaaatatgaattcatggtgatca
+2279190/1
CCCFFFFFHHHHHJJJJJJJJJJJJJJJJJJJJJJIIIJJJJJJGIJJJJ
@7890470/1
ctaatgtttcttcatttaaaaccgctgtgtctctttctttttttgtt
+7890470/1
CCCFFFDFHHHHHIJJJJJJJJJIIGIDGGIJJJJJJJJJJJJJJIJ
@2767486/1
tcgacaacaccgcttgtgcggcaatatgtttggcttgctgttttgtagaa
+2767486/1
CCCFFFFFHHHHHJJJIJJJJJJJJJJJJJJJJJJJJJJJJJJJJJJJJJ
@2768009/1
acagagtttagcggctcttgtttcatactttttgcaattactcttttttg
+2768009/1
CCCFFFDEHHHHHBIJJJJJJJIJJJJJJJJJJIIIJJJJJJJJIJJJJB
@5314208/1
ctccaattgcattccctttcacactagggacatgaggtgaaattattggt
+5314208/1
CCCFFFFFHHHHGJIIIJJJJJJJJJJJJHIJJJGIJDHEHIIJJJJIJB
@5850376/1
taataatgcctcagagctaccttggcagctgctaattttgcttggtgttt
+5850376/1
@@CDDFFFHHGHHJJIIGIJJJJGHJEGIIGJIIGHHIIJJJJII:BDHI
@1238680/1
gtggtatatataagattacaattcttaacattttttctttaaacaaagaa
+1238680/1
??@DBDFEHFHHHEHIIIIEGHIG@BHIGGIIJJJJJIJJJIHDGGGIIH
@7892410/1
ctgtattataacatgacctaagagttttattaaagttggatcattagcag
+7892410/1
@CCDDFFFHGHHHJJIJJJJJIJJEHEHIJGIJIIHGEIIIJJJIJIJJJ
@3793166/1
gtccttctaacctgttcttcttgaagttggttcagctgtagtctgtctgc
+3793166/1
CCCFFFFFHHHHHJJJJJJJJJJJJJJJJJJJJJJJJJJJJGJJJJJJJJ
@4831179/1
gttgcctctgctgctgctggggctgttgttgccactgctgctgctgcggc
+4831179/1
@@CFFFFFHHHHFIIIJJIIJJIJJHHIJJIJIIJJIIIJJJIIJFCHII
@742424/1
cgatactaaaacaggcagaagcatagcatgctggacaatatcgcacataa
+742424/1
@C@DDFFFHFHHHJJJJJJJGIGIHIJIJJIFHEGFIGJJJJJIIIJJJI
@2282400/1
ctccacctttctttccttttttgcccattattgtgtactatcttcaa
+2282400/1
CCCFFFFFGHHHGEHIJJJIJJJJJGGGHGGIJJE;DGGIIGIIBGG
@4832846/1
atttcattgtgcattaatctatagaaaattttccaaacagtattt
+4832846/1
8?@DDDD?FFFFH@FEEBF<DHIIIIIDHEEG@HHBE8CEF<DGH
@2770425/1
gctgttgttgctgaggctgctgtggtctctgctgttgctgttgttgctga
+2770425/1
CCCFFFFDHHHHHJJJJJJJJJHIJGHJJJIJJJHIGGIJGHIBHIFIJD
@4833799/1
acaggagctgcgacaccatctgatgcctggtgcggaggctaccttgccgt
+4833799/1
@??DD3=ADB?@DFED8CHFC@CF?ECGIF:DFE>FEFIFEFAEEEEEB/
@212440/1
cgtgatctaatatttgagcagaaggtgctggtgcatgtaatactttgtag
+212440/1
?;1B;:=D:A::C?AG4<<CGEGI>33A<<F219:941:9??@CFD@???
@3794048/1
gtaggagtaaaacgtaagtggaagcataagctcccaattctttggtgata
+3794048/1
C@CFFFFDFHHHHJIGJJIHIHGJGIJJJJJJJJIIHIIIIJJJIGIGII
@2771916/1
gttgctgctgtggtggttcttgcctttgcagctgttgtggtggttgttgc
+2771916/1
@@@DDDFFGGHHHEFHEHHHHIHIJGHIJGEHHGHIEFGEFG@?FFHHCE
@5317197/1
agatgtaacataccttcatccggaatcagaagacaatggtcaatgttttt
+5317197/1
@@@DFDDDHGHHDGGIJGGI9EFEGGIFIIGIIIHIJJEGHGEGIBEIIJ
@4321301/1
gtcgaatactgttcttaggaatatttccaatgaattcctctatttcattg
+4321301/1
CCCFFFFFHHHHHJJJJIJJJJGJJJIIJJJIJIJJJJJJJJJJJJJIJG
@4834574/1
gtaaatttatcgcaaggtaacgtaaaacaatatctattcaacaaaggaat
+4834574/1
CCCFFFFFHH4DFGHIJGEHHIHHJIJJJJJIJJJIIIIIIIJGHHJIJJ
@4321807/1
ggaaatagtattttttcttcatcgtcttgaacttcatttccaacaggtag
+4321807/1
CCCFFFFFFHHHHJJJJJIJJJJJJJJJJJJJIJJJJJJJJJJJIJJGHH
@2283805/1
cccttatttcaacaccagtgaaaaattgtttgccacgcatgtcccatact
+2283805/1
@@?BDDDDHBFBF@GB@?A<AFB:AFDE<AFB9CB?@0?FCBB?FHFH@?
@743850/1
cgatacaatttcttgttttttatcatcctctttatttactagaaactgct
+743850/1
CC@FFFFFHHFHHGGFGIJJJGIJIIJIIIIIIEHIJIEHJJIJJHIIII
@1242306/1
ttctaatgtttcttcatttaaaaccgctgtgtctctttctttttttgtta
+1242306/1
CCCFFFFFHHHHHJJJJJJJJJJJJJJJJJJIJIIJJJJJJJJJJJJIJJ
@214033/1
atgaaaatataactatcactgcttttttagttttataggttccttaatca
+214033/1
CCCFFFFFHHHHHJJJJJJJJJJJJJJJJJFHJJJJJJJFHJJJJJJJJJ
@1242945/1
ggatctccaaggtctccttgaacaaatttacctaaagcaacaacacaatt
+1242945/1
@@@DFFDFHHHGCEGGIIIGGGIJJIIJJIJGIIIIJIIGIJIGEHGGHG
@1756801/1
ctcatcttcatcatccaagccgtaatgaatggtgttgctttcgcagggta
+1756801/1
@C@DDDFFFHHHHIGIGHIJIJJJJJJIHIJIHIIGIJJJJJJIJJJJFH
@745783/1
caatgtttctagcctttcataattcataacgtcattagcagagctcgcta
+745783/1
;@<DDDD?<CFHFAFEHEGEHIEIGAHGFHGA<?::E<EHHIFE<D0?B=
@746245/1
gtccttctaacctgttcttcttgaagttggttcagctgtagtctgtctgc
+746245/1
CCCFFFFFHHHHHJJJJJJJJJJJJJJJJJJJJJJJJJIJJJJJJJJJIJ
@6876965/1
cgtggatctccaaggtctccttgaacaaatttacctaaagcaacaacaca
+6876965/1
CCCFFFFFHHGHGJJIIJIJJJJJJJIJJIJJJJIJJJJJEHGIJGJJJI
@5317933/1
cactgagttagaataccaacctgaatttcagcaattttcttaatggatgc
+5317933/1
@<@FFFDFDDFHHGIIJIIIEGIIGIGGHIGEHEH>DGHFGHIHIIJGCE
@6349050/1
cagtaacaagattttcacatggcggcccctttattatccctttcagtgga
+6349050/1
CCCFFFFFHHHHHJJJJJJJJJJ8EHIJJJJJJJJJJJJJJJJJJJHIJI
@5318503/1
ggtaggtgcagggtatgaaactgaacgtgtacacctggtaaagaggtgac
+5318503/1
BCBFFFDDHHHHHCGIJJJJJJJJJJJHIHJJJJJJJJGHIIIJJJBFHI
@5318648/1
agtaggtaaaaagattattgtattttcttttagaactctttcaaagagtt
+5318648/1
C@CFFFFDHHHHHGHGGIGIHGIIFIIJJJJJIIEIHGGHGHIIJJJJBG
@3285056/1
agaactatttctttaagaatattttggatttcattgatagtatctgattt
+3285056/1
@@@FFFFFDFDHFGGGHAC<ECEHIIIIGHHEI@@DHGHI9CGHHIGGII
@3796924/1
cttcggccacttctttgaactaagtacagcgaaattcttattcgattgaa
+3796924/1
CCCFFFFFHHHHHJJIJJJJJIIJIIJJIJJJJIJJIJJIJJJJIJJJIJ
@2286102/1
gtggaggccatcgcctggtcatgcataattcttgtagaagaccaataggg
+2286102/1
@@@FFFFFHHHHHIGJIDCHGIIJJJJJJJGIJJIJJIJGGHJIJHGHHJ
@5856219/1
acggtattgctctgcagggaacggcgacatag
+5856219/1
?@@A4=BDDFFBFHEGIDIIIIIBBD6?:FG?
@4323793/1
taaatgtaggaagttatcaagaaatctaagattgcatcaccgaggaattc
+4323793/1
CCCFFFFFHHHHHHIJJJJJJIJJJJJJJJJJJJJJJJJJJJJJJJJJJJ
@5321082/1
gtttcacttttgttattggtttccttatcagtaatctcgaatctattatc
+5321082/1
CCCFFFFFHHHFHJIJJJICGIJJJIJIJIJJJJIJJJJJIIIIJIIJIJ
@1245462/1
ctcaaccgtacttctagcattagaagtttcttctccagctaaggctgtat
+1245462/1
BCCFFFFFHHHHHJJJJJJJJJJIJJIJJJJJJJJJJJJJJJJIIJJHIJ
@4326058/1
tgctgctggggctgttgttgccactgctgctgctgcggctgttgttgcct
+4326058/1
@@C?BDFFBFHGDHHHIGHIEHGHHIIIIIIIIIIGIHEHIC@CGHIDGE
@1247508/1
ctccagctaaggctgtatcatcaacttctaaaggtttccaataaacacct
+1247508/1
@@@DDEFEBFDDDHIHIIFHBHC@CFEHHIBHIIFEHFHGBFEHIGGHIE
@2775249/1
ctccaaaattgtaaatccaggaacttcccagtcatcaggaataaagtcat
+2775249/1
CCCFFFFFHHHHHJJJJJJJJJJJJJJJJJJJJJJJJJJJIJJJJJHIJJ
@5321625/1
gtccacacctttgtcaccactatattcaccaaccgttaacggagtttgct
+5321625/1
CCCFFDADHFFHBHIIIEAHHGHGIGHIGCHIGIIGEHCHGGCGHHIIII
@5322169/1
taggtgtattcattacatatgtatttatactgacataatctcattaacag
+5322169/1
BCCFDFFFHHHHHIJJJJJJJIJIJIJIJJIIIJJJIIJJJJIJJJJJHI
@3799249/1
actggttacaggagatactggttgttgttgaggtggtagttgagtttggt
+3799249/1
CCCDDDDFGHHHHJJJJJJJJHHIIJJJJGIJJ?DH@AGGIJHGDGHHI?
@217976/1
acgagtttgagcatcattcattttcttcattgtaacttggcccgcaacaa
+217976/1
@@CFFDDFHGFGFGJIJJGIJJJEIJIJJJAFHFIHIJIGIIIJJJJJJJ
@7391169/1
cttgtcttacaggtaccggtctttctcgataatcaagtgttggtgcattc
+7391169/1
CCCFFFFFHHGHHGHIJJJIIJIJJJJJJJIHIJIGHDFGGJJDHIIJJG
@4838099/1
ccgggcttactaagggagttttcttgatcattttcgtttacccagagagg
+4838099/1
CCCFFFFFFFHHHJJJHHCGHIJJJJJJJGGIJJJJJJJJJJCGHIHHIJ
@2778204/1
cttgttttgtcataagttgtaacagtaagttcttttttttccttgactat
+2778204/1
BBCFDFFFHHHHHJJJGIJJJIJJIHJJJIJJJJJJJJJJIJJJJJJJJJ
@1761172/1
ctcatgttataacattatgcagttcattacctaagatatttgttatgatc
+1761172/1
CCCFFFFFHHHGHJJJJJJJJJIJJJJJJJJJJJJIJJJJJJJJJJJJJJ
@1761298/1
ctcattttcactcagaagaaataatatctcagcaccaattttatgatttc
+1761298/1
CCCFFFFFHHHHHJJJJJIIJJJHEJGGHHGIEHIGHGIJJJI<FEIIHG
@1761926/1
cggcagctgggaatcctttgtgagccacatcaatgttaaggaatggtttc
+1761926/1
CCCFFFFFHHHHHJJJJJJJJJJJJJJJJJJJJJJIJJJJJJJJJJDHHI
@1762400/1
caccgatgcaattaatactcatcttctttactaaaaggctacacaaacaa
+1762400/1
@?@ABDDDDHFFH?GH@AFBEF<FBFCHBHGFGB?FFBCHGHGBHEHIIB
@4840085/1
gttcttcttgaagttggttcagctgtagtctgtctgcatctgtatatgcc
+4840085/1
CCCFFFFFHHHHHJJJJIJJJJJJJJJJJJJJJJJJJJJJJJJJJJJJJJ
@1248253/1
cgcacaacaaacacttggggagttaaatcaa
+1248253/1
@@@FDDDDHHHGHADGGD?GEGGGGEG@FGA
@1248359/1
aataatgcctcagagctaccttggcagctgctaattttgcttggtgtttg
+1248359/1
@@@==DBBHHHFH<GBGEHCHIAF3?E;FB<EEHDHIGBFHDGI4??;F;
@4329551/1
gttcattacctaagatatttgttatgatctccggccaagatcagccgtgt
+4329551/1
?@@FDF<DDDFFHIGD<CHEIBFCHDFGHH>A:E60:?@GC@@GIEI:?8
@220465/1
caggattggttccaaaattttctctataa
+220465/1
:1?DDDDDFHHHHIIGFHGGHGIGGEHEH
@5861412/1
agtctgtctgcatctgtatatgccctagcacggaaagcagcgagatgagc
+5861412/1
CCBFFFFFHHHHHJJJIJJJJJJJJJJJJJJJJJJJJJJJJJJJJJJJJJ
@751415/1
gtaatcactgctgaggcttgaacaagcccttctgatagcctgcaattctt
+751415/1
@@@FFFFFGHHHGJJJJJJJIJJJJHGIJJJJIIIIJDHJJJJJJGIJIH
@6353185/1
gttcaacaaatctcttaatgatatcagtcagcttacaagccttagtaagc
+6353185/1
=@@DDDDDHDB8DCC?F?FEGGCHHHEHCHHHGEBEGHEHIIIIGBDEHI
@220901/1
gccacttcagccttatgcctctcaaactcaagctgtcgcttcaattcatc
+220901/1
CCCFFFFFHHHHHJJJJJJJJJJJJJJJIIGJFHIHJIGIIJIBHIIJJI
@1763599/1
gccaacaacaatgacaggtttttgaaaaaattttggccaatagctgtggg
+1763599/1
@?@DDDDDHHHD>GDGGBCHHEHB?B?B;8:9BFHECC@;?BDGCCHFHF
@6355844/1
cttcagcattcagtagcatcgtgatacgatgtaatattgaaggcaataaa
+6355844/1
CCCFFFFFHHHHHGHJJJJJJGHIJIJJJJJHIIJJJJJJJJJJJJIIJJ
@2290839/1
taatgaatggtgttgctttcgcagggtaagtctttcagtctcatccacat
+2290839/1
CCCFFFFFHHFHHJJJJJJJJJJJJJEGHJHIJJJJIJGIJJJJJJJJJJ
@6888904/1
ccatggtttcaatgatttccctgttgaccttacggggacacttatcaggt
+6888904/1
CCCFFFBDFHHGHIIJJJJIJJIIJIEHIJJIGJJJJJIJIIIJIJJFID
@2780169/1
agtgaagaactgaaagcagatctaaatttctcaa
+2780169/1
@@@D?D?DBHBF>HGHFBHHCDFHE4CH@HBHGG
@2780821/1
cttggctttgccgcgtgttgctgtacttgaggctgagatgaaggtggtct
+2780821/1
CC@DFFFFHDHHGIIGHIJJJJIGHHIJIHIIFIIIJJJJJIGJCDHBGC
@4330060/1
gagttatatttgattcagtttcccgcttctttccaaatctggacattata
+4330060/1
@@@ADDDFHFHHFGEEHIIIIGGIGGGHGHIJHIJAEGGGGGGEAGHHIB
@2782086/1
gcaagatgtttggcttgctgttttgtagaagccttaccttcagctgagtg
+2782086/1
CCCFFFFFHHHHHJJJJJJJHHJJJJJJJJJJJJJJJJJJJJJJJJJJHI
@7396602/1
gttttgaatacaggaatgccggataattctatacagaaactttaggatac
+7396602/1
B@BFFFFFHFHHHJIJJIJJJJIJJJJJJJJIJJJJJIIIJJJJIJJJJJ
@221776/1
gtcggcagctgggaatcctttgtgagccacatcaatgttaaggaatggtt
+221776/1
@@@D=DDAACFHA@?FDHIIIBEHCHG>DC8D9BF<DGIIGGCGEED<?D
@222165/1
ctatctaaataaatagctgctgctaatgattcaaataagtcaccaaggac
+222165/1
=8=D7DADAFHHFH@FG9AFFFHCHEG<H@>CC?<C<E<?@FFGFHA=DD
@1252116/1
ccacattccattccatgatttattaaacccgatgctagctttcttaaatc
+1252116/1
CCCFFFFFHHHHHJIJJJJJJIJJJJJJJJJJJJIJJJJJJJJJIJJJII
@222588/1
cagagcttgttttctgttatagtccagccagcattctacagtatatttga
+222588/1
CCCFFFFFGHHHHJJJJJJJJJJJJJJIJJJJIJJJJJJJJIIIIJJJJF
@6892340/1
cttgactatgtttgatgacatatcaataacattctcctcaaccttttgta
+6892340/1
CCCFFFFFHHHHHJGIJJJJJGJJJGIJJGIJJJIIJJIJJJIJJJIIGH
@754981/1
tgttgttgccactgctgctgctgcggctgttgttgcctctgctgctgctg
+754981/1
@@@DDFFDGHDHFHIIJJJIIGJIJJIFGGIIHIGIGGGICCFC@CDEG>
@7398162/1
gtacaatgtaatatgagttttctttgttttcaaaggctctaactaaaaat
+7398162/1
BBBFFFFFFFHHHJIJJGJJJJJJFIJIJJJIJJJJJJJJJJJJIJJIJJ
@3290404/1
ctgcttgatactccctgggtttaaaatcttcaataacattactcatttct
+3290404/1
CCCFFFFFHHHHHJJJJJJGIJJJJJJJJJJJJJJJJJJJJJJJJJJJJJ
@1767598/1
gtagctttttccgttgggattcattatccattctcccctaggctttgctt
+1767598/1
@?@ADDDDFHDBHHHEHB;CAABCFDEHEEHGGECBF:9:?9:DBG??BG
@2294200/1
ggacaaggactgcatcttcttattatatcataactaatttattatattta
+2294200/1
CCCFFFFFHHHHHJJJJJJJJJJJJIJJJJJJJJJGIJJJJJJJJJIJJJ
@7901338/1
ggagaccttggctttgccgcttgttgctgtacttgaggctgagatgaagg
+7901338/1
@C@FDDFDHHFDFHGIIGEBHIIJJJIGH::CGGGFBABFGB??DDBFFH
@2294297/1
ccacattccattccatgatttattaaacccgatgctagctttcttaaatc
+2294297/1
CCCFFFFFHHDHHIGI@GHGIEHIIIIGGI@FB67B@G?@FH?DH4?GE?
@4334298/1
caggtttttgaaaaaattttggccaatagctgtgggttatatggtgattg
+4334298/1
@@@FDEFFFHHHHJJJJJJIIIJJGJGHGEIIIIIIFHGIJIGHHHGIIG
@5864397/1
cagctctggctattttagcatggaatgtgatctccaagttgtgaatcaat
+5864397/1
CCCFFFFFHHHHHJJJJJJJJJJJJJJHIJJJJJJJJJHJJHGHIJJIGI
@5330243/1
gcttggtgtttgttttctcctactccgacaaacgccatcctctcattctt
+5330243/1
CCCFFFADHFHHHJJJGIJJIIJIJEEGGIJIIJJJJIIHIIGIJIGIJJ
@3293087/1
ctttactaaaaggctacacaaacaatcacctgaatccttagaattcaaaa
+3293087/1
CCCFFFFFHHHHGIIJJIJJJJJJGIJJJIJJJJJJIJJJJIJJJJJJJJ
@2295651/1
gcagactggaagaaaccataccaaaggtcaagaccataaccaagatcaat
+2295651/1
?@@DDDDDBBFDD?GBHHCCE:<CGGGIGI@FGB?DC@GHBFGIIIIIGC
@7401923/1
gtgcaggctggccatgttgaatagcttgctgtggtggtacagcacccggt
+7401923/1
@@@FFFFFHHDHHGGIDGGICEHGCCHCDFHHGGGHH6BGGGHIICGGDG
@4335641/1
cagcagtcatcaccaaaacctgatgattttcaagctcttcatgccactga
+4335641/1
C@CFFDADCFDABB>EFHGGHIGBFGIGGBFHEECFHIDHHEH>GCGEAD
@5866824/1
attatttttcctttgatgctgctcaatttaccttcatccttgttttcaaa
+5866824/1
;@@7BDDDHHDFAGB<AFHIEHBE:<<AEHEGEGEGAD<?EF?CDHIIDF
@6360489/1
ccggtctttctcgataatcaagtgttggtgcattcata
+6360489/1
@@@DD@ADF4DFFIID@F@HCFBH<FCFIFF3?FFII9
@4336776/1
ggaattccggtttctcaaaacatggtgctggatgaggaaatttttcataa
+4336776/1
@@@DBDDDHA@FDGIIIIGIAEHEI<C><CGHGEGHGGGCEHFCHGIJJJ
@1255546/1
gatatattcatgccacattccattccatgatttattaaacccgatgctag
+1255546/1
C@CFFFFFHHGHHGIGGGIGHICHGGGHBEHIIGHHCFH@FEDD@@DGHI
@755432/1
atacgatgtaatattgaaggcaataaagtaaccttcaacatataaactgc
+755432/1
@CCFFFFFHHHHHJJIJJJJJJJJJJJJHIJJJJJJJJJJJJJJJIJJJJ
@2785283/1
cttctgacacaccatctctgtaaaagaggatagcttgaggcttataccta
+2785283/1
CCCFFFFFDHGHHJJIIIEHHHHIJIIIIHIEGIIJDGIEGHIGICHFBA
@7402177/1
cttcaatttcattgtcgcttatgtcaaattctacttctgaatgatgttct
+7402177/1
CCCFFFFFHGHBFGHHGHIIHICFHIGGHIIIAFGIIIHEGIIIIIEHIH
@5868043/1
cacaacaatttctcttcctttttttggatctgaagggcggtcccctcttt
+5868043/1
CCCFFFFDHHHHHIIIIJJJIIJJJJJIIIJJJIIIJIJIHHHFFFDCEE
@3808408/1
agcaaatctacttgatcctatagtttctcctacggagactgtatacctaa
+3808408/1
CCCFFFFFHHHHGJJJJJJIJJJJJJJJJJIJJJJJJIJJJGIIJJJJIJ
@3808607/1
gcgtgtaatcactgctgaggcttgaacaagcccttctgatagcctgcaat
+3808607/1
CCCFFFFFHHHHHJJJJJJJJJJJJJJJJIJJJJJJJJJJJJJJJJJJJJ
@4338225/1
caataattgttctttcatgatactctcaaggtccctgattacttcttctc
+4338225/1
CCCFFFFFHHHHHJJGIJJJJJJJJJJJJJJDHIJJJCEGHIJJJJJJJI
@227622/1
tcttaatgatatcagtcagcttacaagccttagtaagcataaatttatgg
+227622/1
CCCFFFFFHHHHHJJJJJJJJJJJJJJJJJJJJJJIJJJJJJJJJJJJJJ
@1772363/1
ggccgacacatcaatattaagcatcatcttccattgagaaggcctgacgg
+1772363/1
CCCFFFFFHHHHHJJJJJJJJJJJJJJJJJJJJJJJJJIIJJJJJJJJJJ
@228202/1
cagtatttagagactttccactatctaaataaatagctgcagctaatgat
+228202/1
@@@DDEF?FDBC>FCDBGGGHIGFHIIGHHFHIIHHGIE>HIGIIIIICH
@5870001/1
ggttgttgcctctgttgctgctgaggctgttgttgccactgctgctgctg
+5870001/1
BC@DFDFFGHHHHJJJIJJJJJJJJJJJJGIJJJJJJIIJJJJIIJJJIJ
@6362256/1
ttcagggagaatttttaaccatttacacaatataaatgcaccttcaaca
+6362256/1
<??1DDDD1@DD>EEEBBEDE9EEEEEACCC?DAEE?CB?C?30BDAC>
@5870157/1
aggcatagggtgtcccacaatatcttgtttaagtggggaattaataggaa
+5870157/1
@@CFFFFFHHHHHHJJJJJJJJJJIJJIJJJJJGIJJJFHJIJJJJJJJJ
@3810679/1
gcatgactgactagatagaagtctaattcagtagggtgagtaatctctgt
+3810679/1
?@@DD33A?BCFA>FHI>AFH:C?CHHGCFCC@FAFEBHE<?9?@BBBFB
@1773594/1
attcatgccacattccattccatgatttattaaacccgatgctagctttc
+1773594/1
CCCFFFFFHHHHHJJJJJJJJJJIJJJJJJJJJJJJJIGIJJJJJJJJJI
@757050/1
ggttcttcttcttttttccacgtgaaatctttaggctgcagctcaaccat
+757050/1
B@@DFFFFHHHHHJJJJJJJJJJJJJJJJJJJIFIIJJJJJJIJJJJJIJ
@3295666/1
ataaaatcaggctttatgtttttgtattcttcaatggttgctgctaaatc
+3295666/1
CCCFFFFFHHHHHJJJJJJJJJJJJJJJJJJJIJJJJIJJJJJJJJJJJJ
@6898371/1
ctgtggtctctgctgttgctgttgttgctgaggctgctgtggtctctgct
+6898371/1
CCCDFFEFHHHHHJJJIIIIIHHJJIIJJJIJJIJJIJJHJJIJIJJIJJ
@5334479/1
ttaacttgcgtagcatactttatcgtaacggtcatttctttttcttgatc
+5334479/1
@CCFFFFFHHFFHJJJIJJJJJJJJJJJIJJFHIIJJIJIJJJGIIJGHG
@5334534/1
ctttaaacaaagaacattggattattcttacaaacagaatccttaactgt
+5334534/1
@@CFDDDFFDHDFGEIGDH>FGIEGH@EEFFHGHGGIIIIIIGGGGIDG?
@1258794/1
aataacgaatttttttcttgttattttcttgatcagaacaatactcatca
+1258794/1
@?@FFDFDHHHHHIGIICHHHIIIIGCGIGIHGGHIICHIGEEEEHGHII
@2787209/1
gctgttgttgctgctgctgctgttgttgttgttgaccccatggttgtcga
+2787209/1
CCCFFFFDHHHHHJJJJJJJJJHIJIIIIJGIJJJJJJJJJJIFHIIIJH
@5335136/1
gcccaatatagattccagaacttccggcataatgagtacatcatttacat
+5335136/1
CCCFFFDFHHHGHGGGHGEHGIIGIGGHGIIGGGIJCFGIIIJJJJJIJI
@7405064/1
gccattgcatgcctcaactcaagatcatggcataaatctgaaccatgggc
+7405064/1
@@@FFFFFFFHHDHIIJJEGHIJFIDBCCHIDH@GHIHJIJEGIGBFHGI
@7406525/1
gtctttttttaccaaaccggtattttccccttggcaacaaacagttgttt
+7406525/1
CCCFFFFFGHHHHIGIIJGGDEHIJ@FHGGHII>DEHIJJJIGIJGGHII
@2302561/1
cctctccattcaattgaagaagcaatttcttcgcagcctcttgttttgct
+2302561/1
@@@DFFFFGFDHFBGHCHEIGGIG;CFEGHGCGHBGHIGIIIIIIIIIII
@7406915/1
agctggttgccttaaaacaatatcaagagcttggattgcctcctgcggac
+7406915/1
C@@FFFFFHHGHHJJJJIJIJIIJGHJIJJIJJJGHEGIJJJJJJGHJJI
@759650/1
gtcattagcagagctcgctactaaggccttcaagatagaacccaattctg
+759650/1
CCCFFFFFHHHHHJJJJJJJJJJJJJJJJJJJJJJJJJJJJJJJJJJJJJ
@4853397/1
gtggttgttgcctctgttgctgctgaggctgttgttgccactgctgctgc
+4853397/1
@@?DBDD?FFHHHHIGFFFEHGEDEABEEHF:DD?CGBDGGIB?BFDBE>
@4853696/1
cccatgttaaattttttcagaatcatgtgatttttcttcctttcaagaat
+4853696/1
CCCFFFFFHGHHHJJJIJIJJIJJIJJIIGGIJJJJJJJIJJIJE@G?GH
@3812471/1
ccttcttctatcacatcggaggcaaccaatatgttcgtctcacccatgtt
+3812471/1
CCCFFFFFHHHHHJJIJJIJJJIJJJIIJJJIJIHIJJJJJIJJJIIIJJ
@6898890/1
ctttattctcattaaggaattccggtttctcaaaacatggtgctggatga
+6898890/1
CCCFFFFFHHHHHJJIJIJJJJJJJGIJJJJJJJJJJJJIGIJJJJHIJJ
@5337134/1
gtttacaattagaatttataagtgttgcggttaaaccaagaacatgtggc
+5337134/1
@@CFFBFFHGHHBFHIIIIIGIAIFHHGGIEGGIEGHIFGIIIHIIIIII
@3298575/1
cgttcataaggtctcatttgaaaacgtggatctccaaggtctccttgaac
+3298575/1
??:ABDBDFDBC?E<CFBAHHH9C:CCFF?GGG<GC9<;::CFEIE@FFI
@5337988/1
gattatttttcctttgatgctgctcaatttaccttcatccttgttttcaa
+5337988/1
@@@DFFDDHFBHHIIHAGGAHGBEEHFHBHHHDHHIICHIGIIFCGHHII
@6901027/1
ggtatatataagattacaattcttaacattttttctttaaacaaagaaca
+6901027/1
BC@DFFFFHHHHHJJJJJJJJJJJJJJJJJJJJJJJJJJJJJIJJJGIJJ
@7908750/1
gtcgtctttctttcaacaaacacaagagctaaattatcctttttgaaatt
+7908750/1
CCCFFFFFHHHHHIJIIJIJJJJJJJJJIJJJJJJJJJJJJJJJJJJJJJ
@231796/1
gggtagttgggtaatattttgataacgtggatgtagataggctggcctgc
+231796/1
B@CADDDFHHHDHHIJIJIJJJJIJIJHIJIJJJGIIIJJIJJJJIJJIG
@2790403/1
cttgttgttttagggtaatcaaattttatgacaaaattgcaattctttac
+2790403/1
BCCFDFFEHHHHHJJFHIJJJJJJJJJJJJJJJIIJJJJJJJJJJJJJJJ
@3300993/1
ctcttgcagcattgacactggcgttttggtgggcatggcctgcagctccc
+3300993/1
@@@FFB>DFHAHHIIDHIIGCGH@EHGGI?FCGHIIGAGGHCHGECFD=@
@6903163/1
ataacaaagaatggaaggccaaaatttgttcacactgttcctggctg
+6903163/1
CCCFFFFFHHHHHJJIJJJJIJGHIJJIGIJJJJJJJIJIJJJJIJJ
@3301612/1
atctgaagggcggtcccctcttttgggtggaatgtatgacgatgatttga
+3301612/1
CCCFFFFFHGHHHJJJJJIJJJJJJJJFGHIIJJGHIJJJJEFGHFFFF>
@2792557/1
ccgatgctagctttcttaaatctggttctctaatcatctgattagtagta
+2792557/1
@@@FFFFFHHHHGJJJJJIJJJJJJIHIJJJIJJJJJJJJJJJJIGIJIJ
@5876238/1
gctctccaaaattgtaaatccaggaacttcccagtcatcaggaataaagt
+5876238/1
@@@FDFEFHFFGGGFHIIIJJJIJJJJIHIGEGGIIIJJJIJIIIIIIGB
@3302763/1
cttgtcttccacccttttttttgttcctttttgaattgaaatcacctgct
+3302763/1
<;8DDADBFDBFBFHGHHEHHE<:9<DGCG>@@=BDHGIBFG98B=C;AG
@2793335/1
atggaacgttgatctggtctggagctggatgagtgacatcagcgccaaca
+2793335/1
CCCFFFFFHHHGHJJJJHIIJJJJJJJJJIJJJHIJJJJJJJJJJJJJJJ
@5341385/1
catcaacatcgtcatatagcatcaataactctgtattagtctgcagaaac
+5341385/1
@@@FDFFFDFHFDFHIJIIEGIJIJIJJIJIJJJIJJIJIIIIGIJGJII
@762461/1
cttgtcttccaccctttttttttgttcctttttgaattgaaatcacctgc
+762461/1
CCCFFFFFHHHHHJGIJJJJJJJABFGGHIJJJECGHIEHGIGBFGIGGD
@3816596/1
tgctggggctgttgttgccactgctgctgctgcggctgttgttgcctctg
+3816596/1
CCCFFFFFHHHHHIHJJJJJJJJJJJJJJJJJJJJJJJHIJHJIJJJJGI
@4346865/1
gtggatctccaaggtctccttgaacaaatttacctaaagcaacaacacaa
+4346865/1
@C@ADFFFHHHGGJCFHHJIJIGHIJJIJ<HGIIIIIHFIIJJJGGGHIJ
@763187/1
gccctcttcattttcggtttcgtaggcaggtggaggccatcgcctggtca
+763187/1
CCCFFFFFHHHHHIIIJHGIJGFGGIJJJICFHGDG?GCFHGIJGIIGGG
@4347341/1
ctaatcctgtttcatccgcaattttctggcggagctc
+4347341/1
@@@DD8DDD=DAF?A<CGFFHGH@HBC?A3??FHAB<
@5343053/1
gcccgcaacaattgtacacaactccataggaagcgccaaaggcttctctc
+5343053/1
CCCFFFFFHHFFHEEGFGGIHIJJJJJJJJGIIJEHIIIEEGGIJJIJJJ
@7912199/1
cttttgttattggtttccttatcagtaatctcgaatctattatctcttgg
+7912199/1
@@@DBDEBDFHAFCEGHGIAFHIIICH9FGGIIIII?<?DGHGCGIGIIE
@7410681/1
gttgagtttggtgggtaggggttgtttccctagactgtggttgagacact
+7410681/1
@@@FFFDDHFHHHIJIIIGIEHIIHHGHIIIIJGIJJGIIJHH@HAFFGI
@1780212/1
ttctaatattgatgttttattttcagtataccttataccgctatcatcct
+1780212/1
;@@DBDDDFBBDHIHEDEHHIII:<AHHCAFCFHBFFHGDEGGGIDHH@B
@7411646/1
gtatatttatgctcacttcaccaacattcatgaataatggaaaatcacat
+7411646/1
@B@FFFFFGHFFHJJIJJJJJIJGGGHIJIGIIIIFIJJJJGIJJJJJII
@1265213/1
gccatttctctatttgcacttagttactcagtctcacagttagttatcaa
+1265213/1
CCCFFFFFHHHHHJJJJJJJJJJHHHHJJJJHJJIJIJJFGIJJIJGGH?
@6367873/1
ccttttttgcccattattgtgtactatcttcaaagagaaaaagtgcaata
+6367873/1
CCCFFFFFHHHHHJJJJJJIJHIJJJJJJJJJJJJJJJJJJJJFHIJJJJ
@5879334/1
ggctgctatagatggaacgttgatctggtctggagctggatgagtgacat
+5879334/1
CCCFFFFFGHGHHJJJJJJIIIIJJJJJIGIJGIJIHIJJIJJJHHJJJJ
@1266287/1
ggtaattggagcggcttgtctaacttgaccaacggtaaaagcaggagg
+1266287/1
@@@DDDDDFFFFFIIII:?3?:E<9D<3DG3B??D/8DFI42B9C55@
@4858457/1
ctttggcacatccacgatttcggcagcttttacctcattttcactcagaa
+4858457/1
CC@FFFFFHGGHHJIGIJJJJJJJJJJJJJJJJJJJGGIIJJEIIJJJIJ
@2311816/1
ttcttcttcttttttccacgtgaaatctttaggctgcagctcaaccattt
+2311816/1
CCCFFFFFHHHHHJJJJJJJJJIJJJJJJJJIJJJJJJJJJJJJJJJIJJ
@2795869/1
ccacattccattccatgatttattaaacccgatgctagctttcttaaatc
+2795869/1
CCCFFFFFHHHHHJJJJIJJJJJJJJJJJJJIJJJJIIJJJJJJJJJJJI
@6909425/1
ttattcttctaggtccttttatcataatgagatcaagtttttttcgaatc
+6909425/1
CCCFFFFFHHHHHGHIJJJJJJJJJJJJJJJJJJJJJGIJIJJJJIJJJJ
@766885/1
ggcataatgagtacatcatttacatcaccgtgatctaatatttgagc
+766885/1
C@CFFFFFHHHFFHIJJJJJJJJJJIIJJIIIGIIGIJJJJJJJFHI
@237021/1
ctcttgttttgcttctttttttgacctacccttgccgatagcaataaggc
+237021/1
CCCFFFDFHHHHHJJJJJJJJJJJJJJJJJJJJJJJJJJJJJIIJJJJJI
@5882393/1
atcatttgctgctcataaagcttattcatttcactcctcaatttgttaat
+5882393/1
@@@?DDDBFDHHCAEFHE?BFCBBDGFFBCBHHBFAFBFEB@??C?CG@B
@237462/1
actaccaatactttaagagcatttattgcagcttctttctgtgcatcatt
+237462/1
@C@FFFFFHGHHGJJJJJJJIJJJIJJIJJIJIJJJJJJJJJJIIIIIFH
@4351465/1
cctgcttgtggaaaaccaccacaaatccacttggaaaactgtttatcata
+4351465/1
CCCFFFFFHGHGHJJJJJJJJJJJGIIJJJIJJJJJIIIJJJJJJJJJJJ
@4352330/1
ccctgattacttcttctcgaggtggctgcagtttccacatcatattatac
+4352330/1
@@@FFFFFHHGGHJJJJJJJGICFHCHGIJJIJJJJJ1?GHGIIJIIJJJ
@768809/1
cactgagttagaataccaacctgaatttcagcaattttcttaatggatgc
+768809/1
CCCFFFFFHHHHHJJJJJJJJJJJJJJJJJJJJIJJJJJJJJJJJJIJJJ
@5884017/1
tgctgaggctgttgtggtctctgctgttgctgaggctgctgtggtctctg
+5884017/1
@CCFFFFFHHHCFIJIIIIIIIIIJIHIJJJJHIJJIJIJGFGI@GGEHI
@238628/1
gagcataataggtaggtgcagggtatgaaactgaacgtgtacacctggta
+238628/1
@@CFFFFFGHHHDFGICGHIJJJFGHJJJJJJJJJJJHIIIIJJJJJJGI
@6910846/1
ctcataactaaaacagggttcatgagttccactttcacaatcaattaatt
+6910846/1
CCCFFFFFHHHHHJJJJJGHJJJJJJIJJJJJJJJJJJJJJJJJJJJJJJ
@3307396/1
gttgggtaatattttgataacgtggatgtagataggctggcctgcttgtg
+3307396/1
@@@FDDFEHHHDHJJIIIIIFEFGGFEHFFF>EFHGCGEGHDHIIJI>BA
@4862685/1
ggttgagacacttgctggggaggtgg
+4862685/1
???DDDD:A?DDDADEEIED:@F1?E
@2798088/1
ccaatagctgtgggttatatggtgattgatgccattcaactttgcattaa
+2798088/1
?@@FFFFFHHHHGIEGIJJJIJHHIJJJIGIIJJJJJJJJJJIIIIIIJH
@770638/1
ctcatgaatgctttctaatgtttcttcatttaaaaccgctgtgtctcttt
+770638/1
C@CBFFFAFHDHHIIIIECHCIHHHIIHIFEHIIIDFGIGG@F:BFHIHG
@6912347/1
attccattccatgatttattaaacccgatgctagctttcttaaatctggt
+6912347/1
@@@DFFFFHHHFHFIJJIIJIJIJIIJJJJIJJJJIJJJJJJJJJJJJJJ
@7916226/1
ctgaatttcagcaattttcttaatggatgcataagtcattcctctatcag
+7916226/1
CC@FFFFFHHHGGIIJJGIJ<FGIHIDCHIIJJIDGGGIJJJJJJGIIII
@5350293/1
caggaaaaccagattttggattgaggtgataacatatttcggcaacatag
+5350293/1
@@@DDDDDFFHFHGIIG@6C?CDFECGHFGEHIIIICFCH@@FHIIIGGF
@4863351/1
tgctaaatcttcaagtacatagtacataactttagctgtcgtctttcttt
+4863351/1
CCCFFFFFHHHHHJJGIJJJJJJJJJJJJJJJJJJJJJJJJIJJJJIIJJ
@7918384/1
gtctttctcgataatcaagtgttggtgcattcataattcgggccttaact
+7918384/1
=@@DFFFDFHAHFGGIIFEAFEFGG?FFHGDG@GH?EG9GDHGBHGIGCH
@3822178/1
gtcgggacttgaaaagaaagaccttcccactggggtgtatgtcattgagg
+3822178/1
CCCFFFFFHHHGFIJIIJJIIHGGIIJIJJIJIJJHGDFGIHIIJIDCHI
@5886660/1
catggtttaagaaagaccaaaggtttctgttgagctagtcatttgttccc
+5886660/1
C@@FFDDDFBA>FHBFGIFGBGIHEHFHIHHGHCFHDGHIDGIIGGFHII
@4353078/1
gtttgtttggtttaaattgtctaactacttcaataag
+4353078/1
CBCFFFFFHHHHHIJJJIJJJIJJJJJIJJJJIJJIJ
@6913027/1
tgaggctgctgtggtctctgctgttgctgttgttgctgaggctgctg
+6913027/1
@@@DDDBDD?F<CGAEE@EHGGGHHHGGIGHIIHIBGHEGGHEG=>E
@5351215/1
cttgaacttcatttccaacaggtagtaagtgatcattaagttcgccgatc
+5351215/1
CCCFFFFFHHHHHJJJJJJJJJHHGHJJJHIJJJJJJJJJIJJJJJJJJJ
@771918/1
tgatgatttgaggttcttgtggaattgtgacactttgatgttgtaaggtg
+771918/1
BB@FFFFFGHGHHEFHIIHIHJJJJJJHHJIJJIJIJGIIIIJFGGIIGH
@6377586/1
ataaaaaatagcagcagtcatcaccaaaacctgatgattttcaagctctt
+6377586/1
CCCFFFFFHHHHHJJJJIJJJJJJJJJJIJJJJJJJGIJJJJJJJJJJJJ
@7418333/1
ctgatttgttgtttattagggtagcatttggaggactgtcagatggtttt
+7418333/1
@@@DDFFFCFFFHIGIIIIIIFHGIGIJJIEIIDHIIHIJDHFFHHHGGI
@3823601/1
ctttcatcttcagaagaactggtagaagaactgctgtaataacgaatttt
+3823601/1
CCCFFFFFHHHHHIJJHJJJJJIJIHJJIJJJJJJJIIIIJJJJJIJJJJ
@241229/1
gggaattctaagagggtacacaattcaggcactaatgtctcttcaaaatc
+241229/1
BCCFDFFFHHGHHIJJ<CGGHFAFHII>HIIHIIGIIFIDGGHIGIDHIG
@241281/1
agtatataaacgagtgttagttggacccatgcactgaatgactttataca
+241281/1
BCBDFFFFHHHHHJGHIIJJIJJJJJJJJJJJJJJJJJJJJJJJJJJJJJ
@5351582/1
ctgataaattagaatcatcccatagcaaatgatatttggtaggacgtgct
+5351582/1
CCCFFFFFHHHHHJJJJJJJJJJJJJJJJJJJJJJJJJIJIHIJJJJJJJ
@7419072/1
ccttaacttgcattaaatcacatcacattaccacatttctcaaattcagt
+7419072/1
@?@DDDDDHHDDDEFHHIGGHGIII?HHHICHBADGGIIIIGEGBDDDHD
@4865703/1
tgttgtttcaattttggcagtatgcaaatattgtggaccatcacttttta
+4865703/1
CCBFFFFFHHHHHJJIJJJJHIJJJIJJJJJJJJJJJJJJJJJJJJJJJJ
@7919854/1
gcctcatgttataacattatgcagttcattacctaagatatttgttatga
+7919854/1
@@@DDDD4CFFFFIIIIIII:CIIEHIIIIIIIIIIIFIEIIIIIIIIII
@3310401/1
gttgctttcgcagggtaagtctttcagtctcatccacattttatgtgctg
+3310401/1
@@CFFFFFHHHHFBGACFGHGHHJIJIJFJJJIFHJJEHIIJJJJGHIHG
@4867127/1
cttcttcaagcctagggaaaaggtgaaataaatgaattgatgaaacaaat
+4867127/1
CCCFFFFFHHHHHJJJJIJJJJJHHIJJJJJJJJJJJFIJJJIJJJJJJI
@1791224/1
tgtcaattcaccaggtgatatatttttgcacctgttataaatgtaggaag
+1791224/1
CCBFFFFFHGHHHJJFHIJJJJJJJJJJJJJJJJJJIJJJIJJJJJJJJJ
@774567/1
tataagattacaattcttaacattttttctttaaacaaagaacattggat
+774567/1
CCCFFFFFHHHHHJJJJJJJJJJJJJJJJJJJJJJJJJJJIIJJIJJJHJ
@7419548/1
atttttattaacaatagattggttgtaacgattggaaaaataatcagaat
+7419548/1
@CCFFFFDHHFHGGGHGHDFCHHIH8FDEGIAFBGEIEHGIGIEFHIII>
@2806026/1
gtataactatcttattgagataattatcttttgaaacaactacctcccct
+2806026/1
CCCFFFFFHHHHHJJJJJJJJIJJJJJJJJJJJJJJJJJJJJJJJJJJJH
@5889970/1
cgactgccccgatgttggagcctatgctatccgtagtcgaggctgggcta
+5889970/1
CCCFFFFFHHHHHJJJJJJJIJJJJJJJIIIJJIJJJJIIJJJJJIIFIJ
@5890163/1
tgtagataggctggcctgcttgtggaaaaccaccacaaatccacttggaa
+5890163/1
CCBFFFFFHGHHHJIJJJIJJJGIJGIJJJJJJJJJJJJJJJJJJJJJJJ
@3824398/1
gagacaacgtgatataactatgaagaatcatgtgataaaaaatagcagca
+3824398/1
@@@ADDD?F<<BF@?B<<AHEDE@HHB@HI@EGEIIABBBH@8<?@?B;?
@3824417/1
gacaaagatagtaagttatttcttctaaattctgctctgataaattagaa
+3824417/1
CCCFFFFFHGHHHCHCGFHJJIHIEHIGIIJIHIGIIIJCIEIGIIJJJI
@245087/1
agatggttttggagaattatcaaagagaattattgaattcaatatagcaa
+245087/1
@??DDD=ADF?DDHEHIGGIIGII<FHIIAHD@FGHIGGHGEHIGIGGHI
@4356315/1
ctcttctcttggtgttcaacaaatctcttaatgatatcagtcagcttaca
+4356315/1
CCCFFFFFH<FHFHHIJJJJJJJJJJJJJJJJJJJJJJJJIJJJJJJJJJ
@777093/1
cttaatttcatttacctttggcacattgcagttgctatcatacattctta
+777093/1
CCCFFFFFHHHHHJJJJJJJJJJJJJJJJJJHIJJJJJJJJJJJJJJJJJ
@5890473/1
gctcaatttaccttcatccttgttttcaaagttgataaataatattaatg
+5890473/1
BB@FDDDFHHHHGJJIJIJJJIIGJIJGDHIIGIIIGGGGGHIIIGJIJH
@246864/1
ccagtgggtaaaaagattattgtattttcttttagaactctttcaaagag
+246864/1
@C@FFEFFHGGHGGIDBHHIJHHGJIIJJJJJJJJIJJIIJJJJIJJGII
@7421026/1
catggtttcaatgatttccctgttgaccttacggggacacttatcaggtt
+7421026/1
CCCFFDFFHHHHHJJJJJJJJJJJJJJJJJJJJJJJJJJJJJJJJIJJFH
@1274173/1
gtttacaattagaatttataagtgttgcagttaaaccaagaacatgtggc
+1274173/1
CCCFFFFFHHHHHJJJJJJJJJJJJJJJJJJJJJJJJJJJJJJJJJIJJJ
@248229/1
cttcaaaatcttcttcatcacgtcgtctttttttaccaaaccggtatttt
+248229/1
B@CFFFFFHHHHHIJJIJIJJJGIJIJJJIJJJIJJJJJJJJJJAGGHJJ
@2810711/1
gacacttatcaggttgtatactgatttcataatgatgtacgaaacctcga
+2810711/1
@@@DDFFFHDHHHFFHFEHJGIJGIJIGGIIIII>FGGIIJIIBDGHGHF
@6381914/1
aagcaggatgacacttaggtcgtgcatggtttaagaaagaccaaaggttt
+6381914/1
@??DD?;::A:?CFHIIGA<C@GDEFCFGEHIII<FFEHIBFHIIE>BBF
@779633/1
gattcagtttcccgcttctttccaaatctggacattatattgataagtgt
+779633/1
CBCFFFFFHHHHHJJJJJJJJJJJJJJJJJJIJJJJJIJJJJJJJJJGEB
@3826149/1
gttgctggtcaccgggttgttgcctaacaggaggtgcactggttacagga
+3826149/1
CCCFFFFFHHHHHJJIFHIJJJIIGJIIJIJHIJ?DFIJIJJDGHIJJJD
@7923061/1
gtttacaccaacgataaaatcaggctttatgtttttgtattcttcaatg
+7923061/1
@@@DDDBB;ADD;@FEGBHCAF<A98FHIIAHIIIIIHGHH9?@DD@99
@3313255/1
gtgacacaatttctattctgttcagaggtaaatgagttatcgtattcttt
+3313255/1
CBCFFFFFHHHHHJJJJJJJJJJJJJJJFGGIJJJJHIJJJJIJJJJJJJ
@6382167/1
cagtattcttgtagtgctccaatcgcattccctttcacactagggacatg
+6382167/1
@@@ADDDFHDBHHIIIIIIGGHHGGIIIIIIGGEHGIIDIIHIIIFBGHG
@7924260/1
gcatgtaatactttgtagatatcagacatttcttcagggagaatttttaa
+7924260/1
CCCFFDFDFHHHHJJGFGHJJJJJIIJIHIIIJJJIIGIGIHEHGIIJJJ
@7924445/1
gctcacttcaccaacattcatgaataatggaaaatcacatagcttcggcc
+7924445/1
@@@DDBFBAHHHHIEIEH@H9EHHHIIIIIIIFIGGIGGH@FBFGGEGAG
@3828310/1
atattcttattctttatatttaaattgagatgattagtttccacaacaat
+3828310/1
?@8BDDFFDHBFHIIIIIIIIIEDBEFHIIIIEHIIIHHIIIHHGIICBG
@5892746/1
catttattgcagcttctttctgtgcatcatttttagattttcctgcaccg
+5892746/1
CCCFFFFFHHHHHJJJJJJJJJIIJJJJJJJIJJJJIJJJJJIJJJHIJJ
@5356605/1
tttctatatccatcggttcttcttcttttttccacgtgaaatctttag
+5356605/1
11=BDAADHFHFFGEG:@?<CFHCECGGI@??F@FH?8;B0?9?9?B9
@251616/1
gaaaatatttatatatttgagtaactatgatttagacattactaccaata
+251616/1
@@@DDDDBHBHFFBBFGB@AFEHEHIIIIEEDHCHGIIG?EG>GHEGCHH
@7423549/1
cttgtaattaggtaatctagaactgcatcacccaagaactcaagccgctg
+7423549/1
@BCFDFDFHHHFCGGHIJIJJJJJJJJJEIJGHIIHGGJJIJIJIJJJJJ
@781664/1
tctagataataatgcctcagagctaccttggcagctgctaattttgcttg
+781664/1
;@?DBDDDDFBF?FBEFD<CE<?4CABE99A;?;CFCF<?CFF@B>>?@B
@6920000/1
gtggtctctgctgttgctgaggctgttgtggtctctgctgttgctgaggc
+6920000/1
CCCFFFFFFHHHGHIIIJGGGEGIEHIGIEAEFHHGIGHIGEHICHJIII
@5893982/1
caggaagttttctcgcaacttaggttatgcgaagtacataactttctttg
+5893982/1
CCCFFFFDHHHHHJJJIJJJJJJJFHIJJJJIGIFHHIJJIJJIJJIIJJ
@7424802/1
ctgggctacagatatctagaggttctgtatttcctgtgatcttgtctaag
+7424802/1
CCCFFFFFHHHHHJJJJJJJJJFHIJJIGJJJJJJJJJJJJJJJJJJJJJ
@5894258/1
ggtacaatgtaatatgagttttctttgttttcaaaggctctaactaaaaa
+5894258/1
B@@DFFFFHFHHHJJIIJJGJJIJJJJIJJJJJJJJJIJJJIJJJJIJIJ
@6920573/1
ctgtcatgctctttctcaacaagatggtacctagctctaaatgccacaag
+6920573/1
?@?DDDDB<?CAFIEBGBC?FBHAGIAACC?9CEGB9?E9CCBFFHDDHF
@6920691/1
cttaatttcatttacctttggcacattgcagttgctatcatacattctta
+6920691/1
=@@?1BDD<A??FHB<EGG>?A@CFHHF44C?CF<CCG;<FG?<:CFGF9
@7925706/1
ctccaaagagaagctggaacaacatggacttcacaaagctctccaacaag
+7925706/1
@@?DFFFFGHGHHIGGCHHJIIIIJJEIJIHHIGIIGGGIJGIIGIJJIJ
@6384795/1
cctcatcaagagcacggcgatactgcaaacaagggatagcactcaagggc
+6384795/1
CCCFFFFDDHHHGGGHHHJIJIJJJIIIIJGGGEEIGGIJJIIGIIIGGH
@3314973/1
gtcatcaggaataaagtcattaaccttcaaaatttttccgaggtttaaat
+3314973/1
CCCFFFFFGHGHHJJJGHJJIGIJJGIJJIGGIJJIJJJIGHI?DHIIIH
@1279912/1
ctccaatcgcattccctttcacactagggacatgaggtgaaattattggt
+1279912/1
@@@DDDDDFFAFH@?EDHABEFHE@GC@=GDEGAD9BGG4:BD?FGAFGH
@4363625/1
cagcatgatgacattcatctataactaatagattgacacgagacaacgtg
+4363625/1
@C@BFFDDFHFHHIIBHIIGDHEIIGIHGIHIIGGIGGIEGEHGDGGBBB
@4363642/1
ggatctccaaggtctccttgaacaaatttacctaaagcaacaacacaatt
+4363642/1
@@@=DAB?DFDDA@FGHIII<FHGE<HHEECHGGHGGIGFGIGIICHIGI
@6922735/1
aatattttgataacgtggatgtagataggctggcctgcttgtggaaaacc
+6922735/1
@CCFFFFFHHHHHJJHJJJJJJJJJJJIIJJJJJJJJJIJJHIJIJJJJJ
@6922933/1
gtagtacaaatttctatttccgattatttttcctttgatgctgctcaatt
+6922933/1
B@CFDEFFHHHGHJIJJJJJJJHIJJJJJJJJIJJJJGFHIGHGIJJIJJ
@3830439/1
gtcaattcaccaggtgatatatttttgcacctgttataaatgtaggaagt
+3830439/1
CCCFFFFFHHHHHJGHIIJJJJJJJJJJJJJJJJJJJJJJJJIJJJJJJJ
@4874631/1
gtctttgtgtcttgcacgacctttggattgaatataagaccttgttgttt
+4874631/1
CCCFFFFFHHHHHJJJJJJJJJJJJJIJJJJJJIJJJJIJJJJIJJJHJJ
@7427222/1
cttcagaatataatagtttcaactcatttgatttatgcttaataagcatt
+7427222/1
@@@FDDFFHHFHHIEIEGHIAHHGICHGIIEHGIGIIIIGJJJIGIGHIJ
@2816345/1
ctccatactccttgtcttacaggtaccggtctttctcgataatcaagtgt
+2816345/1
CCCFFFFFHHHHHJJJJJJJJJJHHHJJJIIJJJJJJJJJJJJJJJJGHF
@4875644/1
ctctgctgttgctgttgttgctgaggctgctgtggtctctgctgttgctg
+4875644/1
@@CFDFFFDFFHHDIJFIGHIJIIFBEHGEHA??GBFH>DDHGGBDFICD
@1798739/1
ctggtatccaaaggcactgttttcaccggaggaatttgtttgtgattttt
+1798739/1
?@;:==AADF?FBDHGGIEEHCG@CHIIE<FA6B@FHB?DGHDF@BGIII
@788160/1
ctatatccatcggttcttcttcttttttccacgtgaaatctttaggctgc
+788160/1
CCCFFFFFHHHHHFHIJJJJJJJJJJJJJJJJJIJJJJJJJJJJHIHJJJ
@788200/1
gccgatcttgtacaacattttacatgcagttagtgcaactgctcccttgg
+788200/1
CCCFFFFFHHHHHJJJIJJJJJJJJJJIJJJJJHJJJJJJJJJJJJJJJJ
@7927544/1
ctccaattgcattccctttcacactagggacatgaggtgaaattattggt
+7927544/1
CCCFFFFFHHHHHJJIJJJJJJJJJIJJJJJJJJIJJDHHHJIJJJJJJB
@5898515/1
gttttgtagaagccttaccttcagctgagtgagttaaaacagtacatcgc
+5898515/1
=:=DBD=DF?F?;:EHBGIEIDBCD?G2<2AFH::FHD<FBD?D@FF<B;
@4365645/1
gtgtttttgagctcatacttaatccaatgacatggggaagtcaattgcta
+4365645/1
@?@BDDDDHHFFHJIIIJJIJJGJIJCHGIGGGE;FGFBHHHGIIEGIJJ
@4366143/1
cctcaaggtacacccctataagggcttcgatagaatctgcaacaact
+4366143/1
?<?DDADDCDBA:C1@AAAEB<<@@EFEEED1?B9:?DBDD>DD=D<
@5898967/1
ctcttcctttttttggatctgaagggcggtcccctcttttgggtggaatg
+5898967/1
CCCFFFDFHGHDFGHHIIJJIJGGGJEHIAHGGHHHGHHHEDF=BB=5@C
@1800439/1
aatgtttctagcctttcataattcataacgtcattagcagagctcgctac
+1800439/1
@@CFBDBDHHGHHGGGHJJIECJFFIIIJJGGIJJJJJGGEHGEGHIIIJ
@791475/1
gcagggaattctaagagggtacacaattcaggcactaatgtctcttcaaa
+791475/1
CCCFFFFFHHHGHJIGIJJAEGHIEAFHGGAGGDGHGHHG?DBDDGIGGE
@791476/1
ggatcattagcagaaatcctcattctttcaaaaaaaactattcgtaggag
+791476/1
CCCFFFFFGHHHHJJJJJJJJJJJJJJJJJJJJJJJJJJJJJJJHIJJJJ
@2818385/1
ggcatcccacttttatgaatgattttgatccaaccttctggtagcatttc
+2818385/1
@CCFFFFFHGHHGFHIJGIGIIGIJIII>EGHDHIJJGHIE?DHHIIGHB
@4879894/1
ctcttgttttgcttctttttttgacctacccttgccgatagcaataaggc
+4879894/1
CCCFFFFFHHHHHJJJJJJJJJJJJJJJJJJJJJJJJJJJJJJJJJJJJJ
@1285239/1
ataaatagctgcagctaatgattcaaataagtcaccaaggacctttggca
+1285239/1
CCCFFFFFFHHHHJJJJJJJJJJJGBCFHHEHIJJIIJIJHIJJJJJJJJ
@2819115/1
gccagagcttggtacaattgtcgacactacctgtagcagtttgttatggt
+2819115/1
CCCFFFFFHHHHHGIJJJJHIJJIJJJJJJJJGIIIJJJHIJJJIJJJFF
@6924799/1
ccacgatttcggcagcttttacctcattttcactcagaagaaataatatc
+6924799/1
??@DD?DDHHHFHIIDHIDHHI>G@FHGIGGIIBGGEIDH>DGIGEIGGG
@2819887/1
cgcaacaattgtacacaactccataggaagcgccaaaggcttctctcgtg
+2819887/1
CCCFFFFFHHHHHJJJJJJJJJJJJJJJJJJJJJJJJJJJIJJJJJJJHI
@4367380/1
ctcagagctaccttggcagctgctaattttgcttggtgtttgttttctcc
+4367380/1
CCCFFFFFHHHHHIJJJJJJJJJJJJJJJJJJJJJJFGHIJJIJJJJIJJ
@1286332/1
gttcaagttcacgaggagtattcttggaaacaattttataattattggat
+1286332/1
@@@FFFFFGHDHHGIIHFAEFHHHIIIGGGGIJIIIIIIGJJJIJEIIHB
@2820451/1
cttggattgcctcctgcggaccattagttgaagtcccagccctcagataa
+2820451/1
@C@DFFDF8?DHHIIGGGGGGEDGHE@DD@H@FHDGEG9?BFGHG>FFEG
@2820547/1
gcaatcggtaaagttttgcctataagaacaatgagtgagagcttgca
+2820547/1
CC@FFFDAHHHGGGGIJJJJJGHIJGEHGIJEHHGHIJG>BHIJIJJ
@3833204/1
attatttcttgacgatgttgctgaactctaacagtagcagcatatcgact
+3833204/1
CCCFFFFFHHHHFGJIJHIJIIIGIJJJJIJJIJGIJIIJJIJJJGIIIH
@4881035/1
cctcctgccactcatcataatgaacaatatcttcttttggattagtagaa
+4881035/1
CCCFFFFFHHHHGJJJJJJIJJIJJIIJJJJJJJJJJJHIGIJIJJIIJJ
@5902877/1
ggtatatataagattacaattcttaacattttttctt
+5902877/1
=<:A?BDDFDHHFGHHEH9AEBEI>DHII@AH?19:4
@5360607/1
cagtaggtaaaaagattattgtattttcttttagaactctttcaaagagt
+5360607/1
@@CBDEFDHHHGHIAHHIIJJEHIGJJGJIJJIJIGIGHGIEIIJJJJJF
@5361674/1
gggtaatcaaattttatgacaaaattgcaattctttacatcaataccttc
+5361674/1
BCCDFFFFHHHHHJJJJJJJJJJJIJJJIJJJJJJJJJJJJJJJJJJJJJ
@3836749/1
ccacattccattccatgatttattaaacccgatgctagctttcttaaatc
+3836749/1
CCCDFFFDHHGHHJJJJGHIJJJJJIGHJJFGAHIIJIIJJJJJJJIJJH
@2330371/1
cttttggaagctttacaactcctaatcctgtttcatccgcaattttctgg
+2330371/1
CC@FFFFFHHHHHJJJJJJJJJJJJIJJJJJJJJJJJJJJJIJJJJJJJJ
@7432480/1
ttttgttattggtttccttatcagtaatctcgaatctattatctcttgga
+7432480/1
@@CFFFFFHHHGHIJGGIIIIIJJEHIFIIIJJIIJJEGHF@FHIIJIHE
@2330688/1
tttagtttcttttttgatgttacagagtttagcggctcttgtttcatact
+2330688/1
@BCFFDFFHHGHHIGIJIJIIIJJJJJCGHGGIJJJJIGIJIJJJJJJJJ
@1288081/1
gaacagcttccacagcttgtctgtaattgcgataaggtttttcaggattg
+1288081/1
CCCFFFFFHHHHHJJJJJJJJJJJJJJJJJJJJJJJJFHIJJJJJJIJJI
@1288219/1
agagactcgtccaatcagattgaaaaaaacaagttgtataacacaattaa
+1288219/1
B@CFFFFFHFHHHJJJJJIJJIJJJJJIJGIIGFHJHHIIIIIJJJJJII
@2331192/1
ttgttgttgttgaccccatggttgtcgaggaggtccctgttgttccattg
+2331192/1
?@@DBDDDFBFHFBFHBGHGIHHGECHGIA:BB?BBCHG@GGDGAHGGII
@1288545/1
tgtttttgagctcatacttaatccaatgacatggggaagtcaattgctaa
+1288545/1
@C@FFFFFHHHHHJJJJJJJIJJIJGIJIIHJJJIJJIJIJJJJJJJJJJ
@4370112/1
ctgaggagcatgttcttgcctttgttgctgctgtggtggttcttgccttt
+4370112/1
CCCFFFFFHHHHHJJJJJJJJJJJIJJJJJJJJJJJFHIGGGJJJJJJJJ
@260464/1
tgctgttgttgttgttgaccccatggttgtcgaggaggtccctgttgttc
+260464/1
CCCFFFFFHHHHHJJJJJJJJJJJJJHHJHJJJIJHIJFHIIJJHJJJJJ
@1290557/1
ggctgttgttgcctctgctgctgctggggctgttgttgccactgctgctg
+1290557/1
@@@BFDDFHHHFHJJIJIIJIGGGIIIIJIGJGIIJGDIGHGIIJIIGJI
@5363635/1
ctccaatcgcattccctttcacactagggacatgaggtgaaattattggt
+5363635/1
CCCFFFFFHHHHHJJJJJJJJJJJJJIJJIIJJJJJJHIIJJJJJJJJJ?
@5364136/1
gttattgaaatcagctctcctaacaaggttgttaatctctctttcccgat
+5364136/1
CCCFFFFDHHGADBHHHIGIJJEIJJJJJIJJIIJJGBGIJJJJJEBDFG
@5364253/1
ggcaaccaatatgttcgtctcacccatgttaaattttttcagaatcatgt
+5364253/1
CCCFFFFFHHHHHJJJJHHJJJJJJJJJIJJJJJJIIJJJJJJJJJIJJF
@262514/1
ctcttcatgccactgattgatgtcccaatggtccacacctttgtcaccac
+262514/1
CCCFFFFFHHHHHJJJJJJJJJJJJJJJJJJIJJJJJJJJJJJJJJJJJJ
@262524/1
ataaattcgataacaggctgagctttataaaatgcagtggccgacacatc
+262524/1
@BCFFFEFHHHHHJJJIJJJJJJIJJJJJJIIIJIJJHIJJJJIJIJIJJ
@4371043/1
gttgaagataacatacaattttaattttattattctcaatgatttcctcc
+4371043/1
CCCFFFFFHHHHHJJJJJJJJJJJIJJJJJJJJJJJJJJJJJJJJJJJJJ
@262647/1
ctcatttctgataggttctgcaatttccaagaaacttacttttcacaaat
+262647/1
CCCFFFFFHHHHHJJHIJJJJJJJJJJJJJJJJJJJJJJJJJJJIJJJJJ
@2334300/1
gtcatttctttttcttgatctctttcattatcgtaaattgtcacggtctc
+2334300/1
BBCFDFFFHHHGHJJJJGIHIJJJIJGIJIJHIIJIIJJJGIIJIJJJJI
@1291822/1
gctgaggctgctgtggtctctgctgttgctgaggctgttgtggtctctgc
+1291822/1
CCCFFFFFHHHHHIJIIJJJJJJJJJJJJJJIJJJJJIIJHIIGIIIGIG
@795302/1
ttctaacttaatgcaagcttctcttatagctgtcaactcatgttgcaaaa
+795302/1
CCCFFFFFHHHHHJJJJJJJJJJJJJJJJJJJJJIJJJJJJJIJJJIJJJ
@7435309/1
cgatcccttcttctaggacagaagtagctataacgaggttacattctctc
+7435309/1
<?@D;?B>FFDFFBFGFEECG3C?A4CFEE@<DFADFA?DGE9B?BD>FF
@3325176/1
tttttctattttcttggctttgagatacctacgcctatcagcccatgaaa
+3325176/1
CCCFFFFFHHHHHJJJJJJJJJJJJJJJJJJJJJJJJJJJJJJJIJJJJJ
@7435687/1
cttcagaatataatagtttcaactcatttgatttatgcttaataagcatt
+7435687/1
BBCFFFFFHHHHHJJJJJJJJJJJJJJJJJIJJJJJJJJJJJJJIJJJJJ
@263376/1
ctattaaagttgatttgtcttatagacttgacaattttttcttttcttct
+263376/1
@@@DDDDDHDHHHIEGHAIHIIIEHGHIIJGGAFHIIGIIECEHIJJIHI
@4372691/1
gtggtctatcctctggaggaattcctttaaactgatccatgatcaatctc
+4372691/1
CCCFFFFFHHHHHJJJHIJJJJJJJJJJJJJJJJJJJJJJJJJJJJJJJJ
@2823372/1
aggagaaatttcaatttttgcaaattgttcgtagtgaagaactgaaagca
+2823372/1
CCCFFFFFHHHHHJJJJJJJJJJJJJJIJJJIJJJJJJJJJJJJJJJIJG
@796234/1
ctgcgatctttgccatagcatagttcctgctttagggtttcttccgctaa
+796234/1
@@@FFDDDHFHBFIIJIHGIJIIFFIHJJIJJJJJJJHIGIIIJIJJIJJ
@2334937/1
ccatcattcgctcctcgactgccccgatgttggagcctatgctatccgta
+2334937/1
CCCFFFFFHHHHHJJJJJJJJJJJJJJJJIIJJJJJJJJJJJJJJJJJIJ
@796423/1
gctcgcttcaccaacattcatgaataatggaaaatcacatagcttcggcc
+796423/1
B@BFFFFFHGHHHIJJJJJJJJIIJJJJJJJJJJJJJJIJJJJJJJJIJJ
@7436470/1
atgacattcatctataactaatagattgacacgagacaacgtgatataac
+7436470/1
<@@DDAEDHAFD?FHB>FECBHHIGIGGIIGIAHHEHGII>?D;GE@F@D
@264730/1
gggaacgagaaccaatttcttttttaaaataatcagcaaaatccaaa
+264730/1
C@@FFF>:FFAHHI;EEBFHHIHFBGDCGIGGCFHIE@GGGBH3BDF
@6397109/1
cctcatacgactctaattgtaaaaatgttatccatttttgggttaataac
+6397109/1
C@CFFDDBHHG@@CFGBBAA?@BHHC?CFHIEHGHDGG<C6?GDHECGHI
@265571/1
gctccaattgcattccctttcacactagggacatgaggtgaaattattgg
+265571/1
@@@FFFFFFHFFDGHEAFGHDGHGGIIGHJGHIIGBFD?DFFEFGHIIHI
@5909362/1
ggacttcacaaagctctccaacaagaatttgtttttgttctaaattttct
+5909362/1
CCCFFFFFHHHHHJJJJJJJJJJJJJIJJJJGIJJJJIJJJJJJJJJJJJ
@3327368/1
gacattattgactaaggccgatctgaggtctgtcaattcaccaggtgata
+3327368/1
CCCFFFFFHHHHHJJJJJJJJJJJJJJJIHJJIIGIJJJJJJJJJFGGIJ
@1808066/1
cacagaacggttgccatatagccttaaaagagcaccccaactagttatgt
+1808066/1
CCCFFFFFHHHHHJJJJJJJJJJJJJJJJJJJJJJJJJJJJJJJHIJJJF
@6932115/1
gcgatctttgccatagcatagttcctgctttagggtttcttccgctaatt
+6932115/1
CCCFFFFFHHHHHJJJIJJJJJJJJJJJJJJJJJJHHIJJJJJJJJJJJJ
@1294769/1
ccgctgtgtctctttctttttttgttagactgatttgatagagcacggaa
+1294769/1
CCCFFFDEHDHHHJJIJJIJIIJIHGIGGIJJCHIIJGIHJJJJJJJJHI
@6397910/1
tggaagtaagaggtctttcatttaatgttttttgaaaagcctcacttgtt
+6397910/1
@@@DDDDDDHGFBACFHIJCGHIIIIIGIIJJJJIGHIJJJJIIIJJJJJ
@6399090/1
gtcacaactaacaatgggccacaactcatattgatcgtcaaatgaaacat
+6399090/1
1=?D?DDDDDDFDGHHBFHC?FGCCDDBBGGI<A@BFCDEGGEE?GHGGF
@4376871/1
ccggtttctcaaaacatggtgctggatgaggaaatttttcataaagaagt
+4376871/1
@@@DDA8DBCDCFF;GBGFEDAHEBEFEGFFFFFIIFFDDABFGIIIII4
@2825931/1
gggaacgagaaccaatttcttttttaaaataatcagcaaaatccaaa
+2825931/1
@CBFFFFFHFHHGEHGJIJJJIJJJHGGHIGCFHGIIGGJIJGGIJI
@2826103/1
gtcgtctttttttaccaaaccggtattttccccttggcaacaaacagttg
+2826103/1
CBCFFFFFHHHHHJJJJJJJJJJFHIJJJJJJJJJJJJJJJJJJJJJHJJ
@7939344/1
gctgtattataacatgacctaagagttttattaaagttggatcattagca
+7939344/1
B@CFDF4DFFHHHJJJJJJJJJJJJFHIJJJJJJJJJJJJIJJJJJJJJJ
@1296254/1
agtagtttcacttttgttattggtttccttatcagtaatctcgaatctat
+1296254/1
@C@FFFDFFFHGHJJJFGCHIIIHCGIIIIJIJJJEHGIIJIIGIHIJJJ
@1296834/1
cactgactaaaatattgttcaagttcacgaggagtattcttggaaacaat
+1296834/1
CCCFFFFFHHHHHJJJJHJJJJJJJJJJJIJJJJDGIJJJJJJJJJJJJJ
@4890529/1
gcactgttttcaccggaggaatttgtttgtgattttttattgtatcccaa
+4890529/1
@CCFFFDDFHHFFGGFBGG7DGAHEFHGIGGGIIIIIIIIIIIIIIIIGG
@6934385/1
caggatgacacttaggtcgtgcatggtttaagaaag
+6934385/1
?@?=D;AADBF3:CFBHI@@CCB9<;A9?FGACGGG
@1809354/1
atcgtaaattgtcacggtctcaacaagttccgttttttggagaggcaact
+1809354/1
@@@FDDFFHHHHFHIIBEFEIGCDFAGHHGHHGGHIHJGI>FDGGIJJJI
@2342543/1
gatttattaaacccgatgctagctttcttaaatctggttctctaatcatc
+2342543/1
CCCFFFFFHHHHHJJJJJJJJJJJJJJJJJJJJJJJJJJJJJJJJJJJJJ
@1810176/1
ctagataagatggttttgaatacaggaatgccggataattctatacagaa
+1810176/1
CCCFFFFFHHHHHHIJJJJIIJIJJIJJJJJJJJJJJJJJJJJIJJJJJI
@1810307/1
ccaaaatttgttcacactgttcctggctgagagtaattcgtcgcgcattc
+1810307/1
@CCFFFFFHHHHHIJJJJJJJJJJJJJJJJJIJHHIIJJJHJJJIIJJJJ
@3332528/1
gagtgttctaaagctacttttgcagcattcatttcagcttgctgaatgct
+3332528/1
@@@DDDFFHHGHHJJJJIJIJJIJJJJJJJJIJJJIJJIJJIJIIJIIJJ
@3332593/1
gttctgcataatactgaacagaagatttgtttcctatgtacaaagatctt
+3332593/1
?8:?DDDDFHDFHIIIDGGGGIE@HGHFHAFHIGGGCEFG<?D9?DH>::
@4378092/1
ctttaactgacaacattcaatgttctgtaattaatataataactacttct
+4378092/1
CCCFFFDDHHGHHJIJJJJJJJHGIJJJJJJJJJIGIIIJJJJJJJIIJJ
@4893846/1
gtgctccaattgcattccctttcacactagggacatgaggtgaaattatt
+4893846/1
CCCFFFFFHHHHHJJJJJJJJJJJJJJJJJJJJJIJJJJJFHIIIJJJJJ
@7442263/1
gttgcctaacaggaggtgcactggttacaggagatactggttgttgttga
+7442263/1
@@@FADFFHFGHHGIIGEG>DGGIEEBGHHIGHBGIIGGFBBB?DBBDH4
@7941327/1
cgtggaagtaagaggtctttcatttaatgttttttgaaaagcctcacttg
+7941327/1
CCCFFFFFHHGHHJJGIIIJJIJJJIJJJHGJJJJJJJIJJIJJJJJJJJ
@2828333/1
gcatgatgacattcatctataactaatagattgacacgagacaacgtgat
+2828333/1
BCCFFFFFDCDFDIJJJIGIHIJJIJIGGGIJIJJJIJIIGHJJJJBGHI
@3847817/1
gatgattctttggaagaagaggcttttatgttttcttttttaaatttctt
+3847817/1
CCCFFFFFHFHHGGIIHIIEGIEJJIIEHIHIGJIJJJJIJIIGGIIGII
@5371012/1
atcaactgcagcctcttttaccattgtacgagtttgagcatcattcattt
+5371012/1
@@?DDA;:2:AFBCEGHIEII@CCD<2C9A2?::CFGB?FDD<?900BFD
@2830291/1
cctccatactccttgtcttacaggtaccggtctttctcgataatcaagtg
+2830291/1
CCCFFFFFHHHHHJJJJJJJJJJJHHIJJJHIJIJJJJJJJJGIJJJJHI
@271260/1
gttataaatgtaggaagttatcaagaaatctaagattgcatcaccgagga
+271260/1
CCCFFFFFHHFFHIIJJJIJJJIJJJJJJJJJJJJJJJJJJJJJJJJJJI
@7444821/1
cttagaattcaaaaattcaaacttaaattcgtagcctaattgatccataa
+7444821/1
@CCFDFFFHHHHHJJJJJJIJJJJJJJIJJJIIJJJJJJJJJJJIJJJJJ
@1812808/1
gtcgcttatgtcaaattctacttctgaatgatgttctacgttatcatcaa
+1812808/1
@@;?;DDDFHFHDHIIIIIIIIEHHHIIIIGIG9CGIFHD?DFEIIIIIE
@3849598/1
caatactttaagagcatttattgcagcttctttctgtgcatcatttttag
+3849598/1
@@@FFFFFHHGHHEBGGHIGIIEHGIIHDGHHIIIIHHIIIIIIIGGHGG
@4895624/1
acttttggtcctgttggtccattaatataaaatggttcaacttctttggt
+4895624/1
CCCFFFFFHHHHHIJJJIIJJJJJJJJJJJGHIIJHHJJJJJJJJJIJJF
@804707/1
ctcgtgagccaacagtaagacatggtagatgaggatactttaatctaata
+804707/1
BCCFDFFFHHHHHIJIIJJJJJJJJHGIIJJIJJJJJJJJJJJJJJJJJG
@2346686/1
tttcacaatcaattaattggtaacatggtaaaataccttctttgactaaa
+2346686/1
CCCFFFFFHHHHHJJJJJJJIIIJJIJJIIIJJJJJJJJJJJJJJJJJJJ
@7943751/1
gtgtgagggcgtttctgtaccactataaatgtaatcggtggcg
+7943751/1
@@@DDD4BFAH?FHIIIGIIIGHIIIEGGHIFFHGGII?BGGG
@1814927/1
ttacaaatgttgcagcattaagtcttctctgcactgtgacagtcttcaag
+1814927/1
@@@FFBDDFHHHHIIGBGGGHJBEFHIIJJHIIJJJHJJIIJCGGIJGGH
@4383104/1
ccttgaacaaatttacctaaagcaacaacacaattgtcggcagctgggaa
+4383104/1
@@@FFFFFGHGFHJIIJJJJJIJGGIJCGFGHCGIJDCGIIGIGHGIIGI
@1304303/1
gccatattgtagctttggtggtggcagaaccctacctctaacttccatca
+1304303/1
CCCFFFFFHHHHHJJJJJGIJHIJJJJJIJJJJJJJJJJJJJJJJJJJJJ
@6942974/1
gttgaagataacatacaattttaattttattattctcaatgatttcctcc
+6942974/1
@CCFDFFFHHGHHJJJJJIJJJJGJJJJJJJJJJJJJJJJJJJJJJJJJJ
@7945415/1
agaatataatagtttcaattcatttgatttatgcttaataagcattacag
+7945415/1
===:B?D>4CFBFHGGH4<A??CHEH>HHEICCHIII<BBFHGDAEGHCF
@3337189/1
gccacgcatgtcccatactccctggttgggaagtgcttgttgttttgcag
+3337189/1
CCCFFFFFHHFHHJJJJJJJJJJJJIIIIJHJJHHJJJJJJJGIJJJJJJ
@1305316/1
tttgactaaatactcctgaaggagtgatatcggtgtttttgagctcatac
+1305316/1
CCCFFFFFHHHHHJJJJJJJJJIJGHIJJJJJJHHHJJIJJJIJJJJJJJ
@275566/1
cactaaatcaccacagacctgttctaacttaaagctgactttagtacatc
+275566/1
@CCFFFFFAHFFHGEBEDGGGHECBEEHGIIIGHDGHG94?GFDB?DFII
@3337589/1
gagtactatcatcagctggtgtagaattacagaataactcatgaatgctt
+3337589/1
?=@ADDEFGHFHFIEGIJJFGIGIIIHIIIJJIIIJIJIJIJIHIIJIJJ
@7448993/1
ctgtcattcacttactttttaccagtcccttcagttaatatgctttaact
+7448993/1
CCCFFFFFHHHHHIJJJJJJJJJJJJJJJJJJJJJJIIJJIJJJJJIJJJ
@6943933/1
ctaatatcctaacgttatcaggttttgggtagttgggtaatattttgata
+6943933/1
CCCFFFFFHHHHHJIJJJJJJIFHIJJJJFHIHIIJJFGIIJJJJJJJJJ
@6944037/1
ttcagctgagtgagttaaaacagtacatcgcacaacaaacacttggggag
+6944037/1
CCCFFFFFHHHHHJIJJJJJJJJJIJJJJJJJJJJJJJJJJJJJJJJJJJ
@3853785/1
cttgcgtagcatactttatcgtaacggtcatttctttttcttgatctctt
+3853785/1
CCCFFFDFHHHHGJJJJJJJJHIJJJJIJJJJJJJJJJJJJJJGHJJJJJ
@6945843/1
cttgaatgaatttttcattcctccatactccttgtcttacaggtaccggt
+6945843/1
CCCFFFDFHHHHHJJIJJGHIIIJJJJJIIIIGIIIIGJJJIJIJJJJJD
@6405582/1
ggcttctattagttcatctatattttttaaggaagtaagtgcaggggaac
+6405582/1
@C@FDFFAHHFHDGGHIGIIIIIIJJJJJIIFGHGFGIGIJJJJGIJDIG
@2834449/1
gtttgatgacatatcaataacattctcctcaaccttttgtaacatcgaca
+2834449/1
CCCFFFFFHHHHHJJJJJJJJJJJJJJJJJJJJJJJJJJIIJJJJJIIJJ
@5373853/1
gtgtgcttgtgctcctgaccaacttgaagacaaggtaaatgaggatacct
+5373853/1
@CCFFDFFGHHHFIHIJIIIGEEHHEFGHIIIGGI?DDBDFHHIFHIGGI
@1306203/1
tccagctaaggctgtatcatcaacttctaaaggtttccaataaacacctt
+1306203/1
CCCFFFFFHHHHHJHJJJJJJJIJJJJJJJJJJJJJJJJJJJJJJJJIJJ
@2834903/1
tgtagaggtgcaggctggccatgttgaatagcttgctgtggtggtacagc
+2834903/1
@CBFFFFFCFHGHIJJJJJJJJJIIJGJJGJIJJIIJJJJIJIIFFHIJI
@277000/1
tgttggtccattaatataaaatggttcaacttctttggtgtacagaaata
+277000/1
@@@FFFDFFHBFHJJJJJIJIJJJIEIGIJIIJJJJIIFHGHIIIJJGIJ
@806361/1
gttcgtagtgaagaactgaaagcagatctaaatttctcaaatttctttct
+806361/1
@@@FFDFFHHHHHGHIGGIHHIHIJGHIIF41CFHIHIGIEGEHFFHIHI
@3338579/1
gcccattattgtgtactatcttcaaagagaaaaagtgcaatactaaaatt
+3338579/1
CC@DFFFFGHHFHHGHIIJGIHCIEIIFHGGGGIJ?EHIJIJJJJJIIHG
@3338737/1
gtggaaaaccaccacaaatccacttggaaaactgtttatcatagatccga
+3338737/1
@?@DDDFFBFBD;F@GEGHGGEFGBHCHIGAGDG?DGCBB<??FDFF>@G
@7450419/1
gaaggattttctaaagctttgaattcataagttggttgttttttaagtgc
+7450419/1
CCCFFFFFHHHHGJJJJJJJJIHHJJIJJJJIJJJHIIHIJJJJJJJHII
@3339241/1
gtcagaattttcgtttggagcaaatacaatgtatttgctgtctttgtgtc
+3339241/1
CCCFFFDFHHHHHHIJJJJJJJJJJJJJIJIHGEGIJJJJIJJJIJHJJH
@7450700/1
ttccgttccaccctttctgctgcgatctttgccatagcatagttcctgct
+7450700/1
CCCFFFFFHHHHHJJJJJJJJJJJGIJJJJJJJJJIIJJIIJIIJJJJJJ
@4383882/1
ctaatgattcaaataagtctccaaggacctttggcacatccacgatttcg
+4383882/1
CCCFFF?DHHH?AAFEFFJJJIIJJIIJGHJJIJJEIIJIJIJJJJJJGG
@806889/1
cttcagaatataatagtttcaactcatttgatttatgcttaataagcatt
+806889/1
BCCFFFFFHHHHHJJJJJJJJJJJJJJJJJJJJJIJJJJJJJJJJJJJJJ
@4384708/1
ctataagaacaatgagtaagagcttgcaagaggtaacttctgtcttgaaa
+4384708/1
CC?DFFDDHFFHFHGE<EIIIGIIGDIIDGGGG:?GHGIFHGCCGGGE>B
@3857914/1
cctccatactccttgtcttacaggtaccggtctttctcgataatcaagtg
+3857914/1
@@@DDDBDHHAHDEHACG>EH<BCA<FB@@FGDCFFHGDAB0099B?DFF
@2838045/1
cccatgttaaattttttcagaatcatgtgatttttcttcctttcaagaat
+2838045/1
;?@FFFDEDHHAHIIIJIIJIJJIJIJHHICHGIJGIIEGHIGHHEHIJJ
@3339613/1
ggtaaatttatcgcaaggtaacgtaaaacaatatctattcaacaaaggaa
+3339613/1
@B?DDEEFHGHHHIJIJJ?FHHGFHIIJIJJJJJJJIIJJIJJIJGIJJJ
@3340754/1
tggtgattgatgccattcaactttgcattaactttctgtagtatgtttac
+3340754/1
@BCDDEDFHHGHHIJJIJIJJJJIJJJJJJJJJJIJIJGIGFHIIGIIJJ
@6406830/1
ctgcagttcatccataattcagaaagaatatacacaacagacaactctgt
+6406830/1
CCCFFFDAHHFHHJJJJIJJJJIJGIJJJJJJJIGEHICGIIGI@GFHIH
@3340995/1
gcagtatgttttccaacagtcataataaattcattagactgtcgatgaag
+3340995/1
CC@FFFFFHHFHFHIGIIJJFGIFCHGEAHEHEIHIJEGI@ECDHHGCFH
@807710/1
aggcaaggtacagcctcaccacctcaaccgaacacttctaggttacatag
+807710/1
@BCFFFFFDFHFHIJJJJJJJJIJJJGIIJJFIJIJJIIIJIFGGGGGIE
@5377997/1
gtcggcagctgggaatcctttgtgagccacatcaatgttaaggaatggtt
+5377997/1
CCCFFFFFHFHHHJJJJJJJJIJJJJJJIJJIIIJJJIJJIJJIJJJJFH
@5926791/1
gctagattatcccttctgaagacaggactaggtgctgcaatgaccatcaa
+5926791/1
@C@DDFFBDBFHHIIIGGIGHIGIGHIGFGGGGFEEDEHICHGEFDBFHG
@5927915/1
cactttcacaatcaattaattggtaacatggtaaaataccttctttgact
+5927915/1
CCCFFFFFHHHHHJJJJJJJJJJHIIJJJJJJJJJJJJJJJIJJJJJIJJ
@2840301/1
cctccatactccttgtcttacaggtaccggtctttctcgataatcaagtg
+2840301/1
@@<DDDDDHFHHFHGBE@HHH@BF@HHEGIGBFEGBGGGHHIBBBF<D<D
@6951051/1
taagaatattgatgctttgcccgtcctttactgtatgcatgacttttata
+6951051/1
CCCFFFFFHHHHHJJJJJJJJJJIJJJJJJJJJJJJJJJJJJJJJJJJJJ
@2840416/1
ctttgactaaatactcctgaaggagtgatatcggtgtttttgagctcata
+2840416/1
CCCFFFFFHHHHHJJJJJJJJJJJJCFHIJJJJJIIJJIJJJJJJJJIJJ
@281279/1
gtcgaatactctgagcttgctgagcgactaatgccactgtgtccaca
+281279/1
=:?D;=ABFDFFHGB@HICHIC>GGG:@EDHIGICDGGIDD?DC9?F
@4902510/1
gtaaaataccttctttgactaaatactcctgaaggagtgatatcggtgtt
+4902510/1
@@@DD;D>?3:ACB@F::EHEFEIIEEFFEFHCFEC=?DDDFFF7@F;DG
@6408347/1
ggcctatcctctggaggaattccgttaaactgatccatgatcaatctcat
+6408347/1
@?<DFFFBDFFHABCEG@FHIIH32<EEFEDHGCEFHIIIIGIIIIGGGG
@4902928/1
ctagatagaagtctaattcagtagggtgagtaatctctgtatcaacaact
+4902928/1
B@?DFFF?DHFCFHIIFGFIJGHGHI;FCHAEAGGCIDGFGGIIJJIIII
@7951773/1
ctcatcaagagcacggcgatactgcaaacaagggatagcactcaagggca
+7951773/1
CCCFFFFFHHHGFJJJJGGIJJJJJJJJJJJJJJJJJJJJJJJJJJIJIH
@7454119/1
cctgcttctccaggttgtctaccaccccctcctcctccacctttctttcc
+7454119/1
?@@DDEFFHDFBA;FB>CIIEHACC1FFHG@@GGAGGHIIFHGFDGGIA@
@4386952/1
ggcaaggtacagcctcaccacctcaaccgaacacttctaggttacatagt
+4386952/1
CC@FFFBDFDHGDGIIJIIJIGHIGIGIGIIIJJJIJHCGGFFGHEIJI=
@6408968/1
caggaacttcccagtcatcaggaataaagtcattaaccttcaaaattttt
+6408968/1
CCCFFFFFHFFHHJHIJJJJJII3AFHIJJJJJJJGJJIGIJICGGIIJJ
@6409802/1
gtcgtctttctttcaacaaacacaagagctaaattatcctttttgaaatt
+6409802/1
@@@DD:?DHHDHFBBBDHGGFHGFBAAFHIGCGGH@D>C<BDHGGHCHII
@2841191/1
gggtaatattttgataacgtggatgtagataggctggcctgcttgtggaa
+2841191/1
BBCDDFFFHHHHHIJJJJIIJJJJJHHIIJJFGHIIJJJJIIIJJHIIGG
@5379729/1
tacaggtaccggtctttctcgataatcaagtgttggtgcattcataattc
+5379729/1
@@@FFF:DFHFFFHGEGGHFGIIFBEECHHCFGHDG:BFGIIIIIG?BFB
@2841742/1
gttgttgttgaccccatggttgtcgaggaggtccctgttgttccattgct
+2841742/1
@@CFFDFDHFHHHIJJIJGFEGHHIIJJJIIGHIJIJGIIHIIJIIIJJJ
@810815/1
gttgctggtcaccgggttgttgcctaacaggaggtgcactggttacagga
+810815/1
@CCFFFFFCFFHHIIGHIIIJJJJJJIJJIIEHJDDGGIHIIIJJJJJJC
@283578/1
gttgtagcgattggaaaaataatcagaatatgaacggtattgctctgcag
+283578/1
@@@DDEFFHHGGHJJIIIJ@HJGGJJGIIJIIJJIIGCFGGGHHIGIHGG
@6411652/1
gctaattttgcttggtgtttgttttctccaactccgacaaacgccatcct
+6411652/1
@<@DBDFDH<BHHCHEEGIHG<CGGGIIA@FAGEE?FHIIIGGAFHGHEG
@2842880/1
gggaattctaagagggtacacaattcaggcactaatgtctcttcaaaatc
+2842880/1
1====BDFHHHHHJJJCGIJJJFHIJJJJJJIJJIIGCGIJJJJGJJJIG
@5381853/1
tgggaatcctttgtgagccacatcaatgttaaggaatggtttccaaccaa
+5381853/1
<?@DDDDDFHHFD<?BB3C<?FGGI@CHAFHGGG@GHGG<FFFFHIEHIG
@5382341/1
atcatttcttcattttcagctctggctattttagcatggaatgtaatctc
+5382341/1
CCCFFFFFHHHHHJJJJJJJJJJJJJJJJJJJJJJJJJJJJJJIJJJIJJ
@5932260/1
ggagaattatcaaagagaattattgaattcaatatagcaaacatttcttc
+5932260/1
BC@DFFFFHHHGHJJJJJJJJJJJJJJJJJJJJJJJJJIJJJJJJJJJJJ
@2844488/1
agggaacggcgacataggtgtctgctcttcacatactcttgttacaacat
+2844488/1
CCCFFFFFHHHHHJJJJJHJJJJJJJJJJJJJJJJJJJJJJJJJJJJJJJ
@2844753/1
gccagagcttggtacaattgtcgacactacctgtagcagtttgttatggt
+2844753/1
CCCFFFFFHHHHFGIJJIJIJJJJJJJJJJJJJJJJJJJIJJJGIJJJJB
@811724/1
tggggagttaaatcaacatcagctgagatatactcatattgaggata
+811724/1
CC@FFDFFGHFDHDGIIIIIGIIIIGGIIIIGIIIIIGGGEIIIIII
@7953367/1
ccagtttgcaaagggaagcgagcttgctgttgttgctgctgctgctg
+7953367/1
:?<?4BDDDDDDD3E@E=D<EDAEI?DE<CD>0?;D49???DEEDEB
@3344832/1
gtaaatttatcgcaaggtaacgtaaaacaatatctattcaacaaaggaat
+3344832/1
CCCFFFFFHHHHHJJJJFHIJJIJJJJJJJJJJJJJJJIIJJJJJJJJJJ
@3344837/1
cctcagagctaccttggcagctgctaattttgcttggtgtttgttttctc
+3344837/1
@@CDFDFDDFFHDDAE>FFHI>GIG<<99?E@GDFDHIHCFFGB?FH?F?
@3345465/1
cctgaacacattgggtcgccatacctaaaaccgtatctccaaccctcttc
+3345465/1
CCCFFFFFHHGFHJJFGIJJJIJJJJJJJJGIJDFHIJIIIIJJJJJJIJ
@1314570/1
caagatcatcacatactaccgcctgtgttctgttgtttactagagaactt
+1314570/1
CCCFFFFFHHHHHJJJJJJJJJJJJJJJJJJJJJJJJJJJJJJJJIJJJJ
@1825372/1
attcataattcgggccttaactttagtgaactggtcatcaactgagaggc
+1825372/1
CCCFFFDDFDFFFGHGIIIJIHEBDHGGIEEGHGFGHIGIEDGGEDDFCG
@1825387/1
gatcatttcttcattttcagctctggctattttagcatggaat
+1825387/1
:1?D;DD>?:C=DFFII<:?9<?FA<EFHAAF>DAE?F3:CDD
@5384757/1
agaacatgtggcctatcctctggaggaattcctttaaactgatccatgat
+5384757/1
CCCFFFFFHHHHHJJJJJJJJJJJJJJJJJJJIJJJGHIJJJJJJJJJJJ
@2848766/1
gtgaaattattggtatttcttttttccaaattgcctctccattcaattga
+2848766/1
@@@DFDFFHHHHGACGHJHHIJJIJEEIJJJJEBHIIJJJJJJJJJGJII
@2355876/1
ggcacatcgacgatttcggcagcttttacctcattttcactcagaagaaa
+2355876/1
CCCFFFFFHHHHHJJJJJJJIJJJJJJIJJJJJJJJIGIIJGIJJJJJJJ
@814056/1
attgctctgcagggaacggcgacataggtgtctgctcttcacatactctt
+814056/1
CCCFFFFFHHHHHJJJJJJJJJJJJJJJGIIJJJJJJIJJIJJJJJJJJJ
@3868323/1
agtctaaatagaccttcagggtcattatgggcttctattagttcatctat
+3868323/1
@C@FFDDDFFFDFIJJIGIJIFGIJJJJJJIJJGIIJJJHIHIJJJJJJG
@814674/1
aattttcttttgtcttcgtaagacgattttggcatattagctagaagatg
+814674/1
C@CFFFFFHHHHHJJJJJJJJJJJIIJJJIJJJJJJJJJJJJJJJJJJJJ
@288439/1
gtggaagtaagtggtctttcatttaatgttttttgaaaagcctcacttgt
+288439/1
@BBFFFFFHHHFHJHIJJJJJJJJJJJJJJJJJJJJJJJJIJJJJJJJJH
@288746/1
cttctttcttagatctaccagtgcccatggcagcaaatctacttgatcct
+288746/1
CCCFFFFFHHHHHJJJJJJJJJJJJJJJJJIIIJJJJJJJJJJJJHJJJJ
@2850104/1
ctctatttcattgtgcattaatctatagaaaattttccaaacagtattta
+2850104/1
CC@FFFFFHHHHHFHJIJJJJJHIJJJJJJJIJJJJIJJJJJIJIIJJJJ
@7460037/1
tcttgaacttcatttccaacaggtagtaagtgatcattaagttcgccgat
+7460037/1
@@@?D;DBHBDFFIIIEHIIGGBFBF?C@D<A<CDGGGD@DFGEGIGHDD
@1827898/1
gttcataaggtctcatttgaaaacgtggatctccaaggtctccttgaaca
+1827898/1
CCCFFFFFHHHGHIIJJJJJJIJJJGHIIIJJJJJJJJGIJJJJJJGIJJ
@7460506/1
cattttttctgctaaagcactaccttcagcgggagaccttggctttgccg
+7460506/1
?;@?DDDDHDHHHGGI:ACEHBFEHDBGFEA:FFDDDF=FD=B=8==@DH
@3868463/1
gtttggtagaagcaggatgacacttaggtcgtgcatggtttaagaaagac
+3868463/1
@CCFFFDDHFFHHGGDHHGDHIEGCFFB<CFGHCHIIG:BGICDDBGG>D
@5936189/1
ggtggctgcagtttccatatcatattatacctgaaggcttttgggtcgtg
+5936189/1
@@?DDFFFFGGHHHIGJJGJHJJGIIIJGGIIGHIJGGGHIGGIIIJIGG
@2357844/1
aacctgttagcagctggttgccttaaaacaatatcaagagcttggattgc
+2357844/1
CCCFFFFFHHHHHJJJJIJJJJJJJJJJJJJJJJJJJJJJJJJJJJJJIJ
@3347611/1
ggacagaaaggtaattatattataataatataatttaacaaaaactt
+3347611/1
CCCFFFFFHHHHHIIJJJJJJIJJJJIJIGJJJIIJIJIJIJJJJJJ
@5387234/1
ggcctatcctctggaggaattcctttaaactgatccatgatcaatctcat
+5387234/1
@C@DFFFDFHDHHE2ACGHIFGHHGHHIFGIIGIJGIBHIJJGGGGIIJI
@4914224/1
cctctgtcgaacagcttccacagcttgtctgtaattgcgataaggttttt
+4914224/1
8???DDDDFFFFA?EEFF?BF@EEE>3F@FBC?:DB9<?DGBDDC9?<BF
@2358601/1
tgttgttttagggtaatcaaattttatgacaaaattgcaattctttacat
+2358601/1
CCCFFFFFFFHHD<EHHIJIIGIIJIJIIGGIEIGGEIGFEHIIJIJJIE
@7461671/1
ataccgtacactcaaacatgcaaatgtgacattattgactaaggccgatc
+7461671/1
CCCFFFDFHGHHHJJJJJJGJIIIHIIIJGJJJJJJJIJJIJIJJIGIJI
@4914868/1
ataataagtctaaatagaccttcagggtcattatgggcttctattagttc
+4914868/1
??@DDFFFAFHHHDEFHDHFGHC?FHE3<AAEBHHHIBGGGIIIIIIFHC
@4393407/1
agcagatctaaatttctcaaatttctttctatatccatcggttcttcttc
+4393407/1
@BCFFFFFHDC<CGIJHIJHAIIHJGJJJJJJJJJJIJJJJHIIJJJJJJ
@4915808/1
gcttgctgttttgtagaagccttaccttcagctgagtgagttaaaacagt
+4915808/1
CCCFFFFFCFDHFHIJGGEBGGIIGGHICE>GHGHGE?FHIJIGIGJGI9
@1320005/1
ctagataataatgcctcagagctaccttggcagctgctaattttgcttgg
+1320005/1
CCCFFFFFHHHHHJJJIJIHGIIJIJJHG@HIJJJJEIGIJJJJIJJJIJ
@292229/1
catggtttaagaaagaccaaaggtttctgt
+292229/1
@@@=BD;DDFHFHGABFEFIIGEAHEEB?H
@1320678/1
acccatgttaaattttttcagaatcatgtgattttttttcctttcaagaa
+1320678/1
CCCFFFFFHHHHHJJJJJJJJIJJJIJJIJIJJJJJJJJJJJJJJJJJJJ
@4916628/1
caaccattttatcggccaacatattactgacctcaaccgtacttctagca
+4916628/1
CC@FDFFFHHHHHIGGIHGHHGIJJJJJJIHIHHJIIIIEGIJIJIGGHE
@5937763/1
gtcgaaatacaaggcaggaaatggtgaactgcctttcatgaggaaggccc
+5937763/1
@@@FFFDFHHFHGJJJJJGGEFFHCHHIIIIJJJJJIJJJJIGHCHGIIG
@1830386/1
tggtcatcaactgagaggccaaactccttcaggcatgggtcactattaaa
+1830386/1
@@@DDDFFFDFGFGIEIIIGIIE=FEFFHGGFIIEGIIIHHIIIIHIGCA
@2359533/1
cctctggtatccaaaggcactgttttcaccggaggaatttgtttgtgatt
+2359533/1
CCCFFFFDHHHHHJJJJJJJJJHGJJJJJJJJHIJGIJJJJEHJJIJHIJ
@4917819/1
tgctaattttgcttggtgtttgttttctccaactccgacaaacgccatcc
+4917819/1
CCCFFFFFHHHHHJJJEGGIJJGIJJJJJJJJJJJJJJJJJJJJJJIJJJ
@4917825/1
cttggctttgccgcttgttgctgtacttgaggctgagatgaaggtggtct
+4917825/1
@?8DDDDDFHHFAHE@BAE?@BHF<EFF>9CD;CG@D??GDHED0??7B9
@5940133/1
tcaggaataaagtcattaaccttcaaaatttttccgaggtttaaattttt
+5940133/1
CCCFFFFFGHDHAEEFHHIIJGHIIJJIFAHIJHIIJJJ?FEDHHIJIJI
@1831663/1
gagccttttcccaaaatcataccattagatttattaatttgctcagg
+1831663/1
CCCFFFFFHHHHHJJJJJJJJJJJJJJJIJJJJGIJIIJJJJJJJJI
@2360501/1
cctatcctctggaggaattcctttaaactgatccatgatcaatctcatag
+2360501/1
CCCFFFFFHHHHFHIIIJJJJJJJJJJJJJHJJJJJJJJJIJJJJJJJJJ
@819000/1
cactgactaaaatattgttcaagttcacgaggagtattcttggaaacaat
+819000/1
CCCFFFFFHHHHHJJJJJJJJJJJJJJJJJJJJJFHIJJIJJJFGIJJJJ
@1831920/1
atgaaactgaacgtgtacacctggtaaag
+1831920/1
?<8BABDD<DFB;A:<A<>FGIF;3A99A
@6962521/1
ggccgatctgaggtctgtcaattcaccaggtgatatatttttgcatctgt
+6962521/1
CCCFFFFFHHHHHGHIJJJJJJJJJJJJJJEHIJJJIJJJJJJJJJJJJJ
@3350637/1
cttttttccacgtgaaatctttaggctgcagctcaaccattttatcggcc
+3350637/1
CCCFFFFFHGHHHJJJJJJJJJIIJJJJJJJJJJJJJJJJJJJJJJJJJJ
@4395792/1
gttctatttcttttttcatcattctgtagtacaccttccaaacagtatct
+4395792/1
@@<DF;DAHB?FHDEHDDHHIIEDE@<C92<ACF?F?CCG>:DFBGBHIC
@4395878/1
gccactgattgatgtcccaatggtccacacctttgtcaccactatattca
+4395878/1
@@@DDD?BDFADFGAEHGBGEFH3<CFHGIIHIEEHGIIIIIIBGIGGII
@4396292/1
atcaatgttaaggaatggtttccaaccaataattgcagactggaagaaac
+4396292/1
CCCFFFFFHHHHGJIJJJFHIJJIJJJJJJJJJJJJJJJJJJJJJJIJJJ
@1323206/1
cttaactttagtgaactggtcatcaactgagaggccaaactccttcaggc
+1323206/1
@@CFFFFDFHGCFGIIIJJBHIJJJJIGIJJFIIJIJGGIIJJGGHJIGE
@3352071/1
gtacacagttgcagtcctgagctggtcttcagtcacccgattctatttct
+3352071/1
CCCFFFFFHHHHHJIJJJJJHIIJJHIIJJJJICHJJJJIJJJJJJJJJJ
@1834179/1
gttggccttacggggacacttatcaggttgtatactgatttcataatgat
+1834179/1
B@@FFFDFGHHHHJJJJJJJJJIJIHGDHIHGIIJJJIJIJJJIIJJIHI
@4919859/1
ggtaggtgcagggtatgaaactgaacgtgtacacctggtaaagaggtgac
+4919859/1
@@?DDFBDHHHHF<AFGIJJJIJJJIIAF@EHHIJHHHGGHIEHGE?DFH
@7466708/1
tggtcatcaactgagaggccaaactccttcaggcatgggtc
+7466708/1
CCCFFFFFHHHHHIJGIGIIJGEIIJGJIIGIIIJIHIC0:
@7466736/1
gtttattagggtagcatttggaggactgtcagatggttttggagaattat
+7466736/1
CCCFFFFFHHHADHIJIJJJIIJJGIJJHIIJGJJJHIIJJIIJHIJJJI
@7467307/1
gttcttctttccatcaaaggcaggaaatcgatttttgaaacacctctgtc
+7467307/1
CCCFFFFFHHHHHJJJJJJJJJJJIIJJJJHIJJJJIJJJJJJJJJJJJJ
@7960860/1
ataagattacaattcttaacattttttctttaaacaaagaacattggatt
+7960860/1
@CCDDDFFHHHDHHIIIIEHFIIIDIIIIIIIIIIIBGG>FBGC@>GGIE
@6420721/1
gaaaattcaagcgagctgatgtatggtcaacatcaag
+6420721/1
@@@FDFFFGHHHHGIGIIHHIJJIGIIIJJJJJGGGG
@7961530/1
gccatgttgaatagcttgctgtggtggtacagcacccggtcctggtccag
+7961530/1
@@@FFFFFGHHHHJIIIGHIIHFGHIIHIIIJIJJIJJJHIJJJJJGIIG
@3874383/1
ctgcttgatactccctgggtttaaaatcttcaataacattactcatttct
+3874383/1
CCCFFFFFHHHHHJJJJJJHIJJJJJJJJJJJJJJJJJJJJJJJJJJJJJ
@5943916/1
catttcttcagggagaatttttaaccatttacacaatataaatgcacctt
+5943916/1
@@@DDDDDDDH<BBA@C>HHGCIDFH?FFHFGGCCEBGHGGCHIEGIIGI
@2363514/1
gcctcatgttataacattatgcagttcattacctaagatatttgttatga
+2363514/1
@@@DDFFFHGHHFGIJJIIJEGHIHHGIGIGIJIJGGFHIGIIGGGHJII
@6965880/1
gtaacaagattatatgggagagtagcttgaggctcagaatcgagtagcct
+6965880/1
@@@BDFFFDAHGFIIBE>C;@FHG@HHI>EDGGIGHGEGIGHIIHHCEHH
@3876059/1
caattttatgatttctcttctcttggtgttcaacaaatctcttaatgata
+3876059/1
@?;BD;D?AF<ABCDB@FEBIDD@BHHGICHHHICHBBCCFF?C9DD@?F
@5945326/1
gctgctgctgttgttgttgttgaccccatggttgtcgaggaggtccctgt
+5945326/1
CCCFFFFFHHHHGHHIHHIJJJJJJJJIIJJGIIJJJJIIIJJGGIJJJG
@4397171/1
ctccaatcgcattccctttcacactagggacatgaggtgaaattattggt
+4397171/1
@@@DDFFFDDBFHGIIEGIIHGIFIGEFHGFHIIII<FGCFGFHIIIC<B
@6423146/1
ccaagatcagccgtgtttggtagaagcaggatgacacttaggtcgtgcat
+6423146/1
@@@DBDFDGFHHFGHGHIGIJJJJJJJIIJHEDFHGFDFGIIFGGFHIII
@1327731/1
cacgacctttggattgaatataagaccttgttgttttagggtaatcaaat
+1327731/1
CCCFFFFFHHHHHJJJJIJJJJJJJJJJJJIJJJJJJJJIJFHIIJJJJJ
@6424195/1
gggagttttcttgatcattttcgtttacccagagagg
+6424195/1
B@@BDDFFHHHHHJJIGGGIIJJJJJJIJJIIIIDHI
@6424379/1
tggtttttgaatcactactttttgaaacacaatgtgagtacctactacct
+6424379/1
?@@ADD:AD?FDHI@FGDHGIGEHIIFIGBDA@G?FHIGGIBD<DFDHGH
@1328885/1
ccgtgatctaatatttgagcagaaggtgctggtgcatgtaatactttgta
+1328885/1
CCCFFFFFHHHHHJJJJIJJJJJJJJFHJJJJIIJJJJJJJJJJJJJJII
@5393880/1
cttgttacaacatatttcaacatgtatccttttgggcggtaccatggtat
+5393880/1
@@@FFFFFGHHHHIJIJJJIJIIEJJJGIIJIJJJIIII@HAEIJJJIJG
@5394360/1
ctccaattgcattccctttcacactagggacatgaggtgaaattattggt
+5394360/1
CCCFFFFFHHHHHJJJJJJJJJJJJJJJJHHHJJJJJCGFGIJJIJJJJE
@6967407/1
tttcattatcgtaaattgtcacggt
+6967407/1
@@@DD;DBDD;A3EF@E9<<4CEGA
@2861985/1
ggggaacgagaaccaatttcttttttaaaataatcagcaaaatccaaaag
+2861985/1
@@@FADDFGFHGHGIBBHIGGAHGGGIHIIIGFIAFB<?FHIIGGHIIGC
@3879275/1
ctcaaaacatggagctggatgaggaaatttttcataaagaagtcgaatac
+3879275/1
CCCFFFFFHHHGHIIIJJHGIIJIJJGJIJJJJJJJJJJJJIJIJIJJJI
@7469956/1
ctttactaaaaggctacacaaacaatcacctgaatccttagaattcaaaa
+7469956/1
@@@DBDDDHDBHHEIHDHHIIIIHIIIIIGIIIIIG@FGFCGGHGIIGHI
@5946824/1
gttgtctaccaccccctcctcctccacctttctttccttttttgcccatt
+5946824/1
@@@DD:DDHADCFHIIIGIIIIIIIIIIIIIIIIIIIIIIIIIIIIIIII
@1330376/1
gctggtcttgagtcacccgattctatttcttggtcatcagtttgagatac
+1330376/1
CCCFFDFFH4CFHIJJJJJEHIIJIHIJJJJJGGGHIJJIHIIJGIIJIJ
@1330783/1
caggaagttcacgaacaaatcttggcataaaatgaaactgggcacaacca
+1330783/1
CCCFFFFFHHDHHHIIJJIGHHJIIIGIIGIHIHIGIIIIIGGJIGIGII
@6427233/1
gggttgctggtcactgggttgttgcctaacaggaggtgcactggttacag
+6427233/1
BBCDDDEFHHFHHIIJJIEHEIGGHIJIIIHGIEGID???FHIJGIJJIJ
@6427635/1
caccttttggaagctttacaactcctaatcctgtttc
+6427635/1
CCCFFFFFFGHHGGIIHHGIJJJJJIIGHHGHGHJJI
@1838978/1
ctctgctgttgttgttgttgctgaggctgctgtggtctctgctgttgctg
+1838978/1
@@@DD;DB:A?DFHEHGG9GCFHB38CFG7B<FEGDHGHGEGGGGG<@FB
@6970371/1
gggtaatattttgataacgtggatgtagataggctggcctgcttgtggaa
+6970371/1
?@@=BDEFHHGHHJIJJIIFGIJIJGHIGIIJJIJJJJIIIJJJGFHIII
@6428532/1
ggtagaagcaggatgacacttaggtcgtgcatggtttaagaaagaccaaa
+6428532/1
CCCFFFFFHHHHHIJJJJJJJJJJEHIIJJJJJJIIJIIJIJJIJJJJJJ
@5950220/1
tctcatttgaaaacgtggatctccaaggtctccttgaacaaatttaccta
+5950220/1
CCCFFFFFHHHHHJJGHIIIHIGGHJJJIJJJJJJIIIJJIJJJJJJJJJ
@4403556/1
ctgtattataacatgacctaagagttttattaaagttggatcattagcag
+4403556/1
@@CDDEEFHHFHHJJGIGIIGIGH<CHGHDHEHGGIGJGJGEHHIIGGHJ
@5950320/1
gtaacatggtaaaataccttctttgactaaatactcctgaaggagtgata
+5950320/1
CCCFFFFFHFHHHJJJJJJJJJJJIJJJJJJJJJJJJJJJJJJJJFGIJJ
@2862380/1
gccacatcaatgttaaggaatggtttccaaccaataattgcagactggaa
+2862380/1
CCCFFFFFHHHHHJJJJJJJJJJHHJJJJJJJJJJJJJJJJJJJJJJJIJ
@7966047/1
ctggtcatcaactgagaggccaaactccttcaggcatgggtcactattaa
+7966047/1
@@@D422AD>FFF>A:F9<1:BFFI9AFFC@<BAFBFC@::?GFE9DDGD
@2368677/1
gatgtagataggctggcctgcttgtggaaaaccaccacaaatccacttgg
+2368677/1
CCCFFFFFHHHHHJJJJJJJJJJJGIJIJJJJJIJJJJJJJJJJJJIJJJ
@2368798/1
cccgatgctagctttcttaaatctggttctctaatcatctgattagtagt
+2368798/1
CCCFFFFFHHHHHJJJJJJJJJJJJJJJJJJJJJJJJJJJJJJJJJIJJI
@7966656/1
cttgactatgtttgatgacatatcaataacattctcctcaaccttttgta
+7966656/1
@CCFFFFFHHHHHJJJIJJJJJJJJJIJJJIJJJJIJJIJJGIJJJJJHJ
@2368903/1
gtatatttatgctcacttcaccaacattcatgaataatggaaaatcacat
+2368903/1
CCCFFFFFHHGGHGJIJJJJJIJIJJIJJIIIJJJJJIIJJJJIIIIJIH
@4925822/1
aatgtttctagcctttcataattcataacgtcattagcagagctcgctac
+4925822/1
CCCFFFFFHHHHHJJJJJJJJJJJJJJJJJJJJJJJIJJJIJJJJJJJJJ
@3359710/1
acggaatctgccgagtccttccttctagtgcttcttccaaagcaaataat
+3359710/1
C@@FFFFFHHHHHIJGEGHEIIIIJJIIGHGIJFHGHGGIJIJGIGGHJJ
@2865465/1
ccctctggtatccaaaggcactgttttcaccggaggaatttgtttgtgat
+2865465/1
8:?:;ADDACA<DEBFGI9GB3A3AFGA?HHA6?CF;?3?FGIBDFF@4B
@2865899/1
cacgatttcggcagcttttacctcattttcactcagaagaa
+2865899/1
@<@DBADDHDHH6??CGHBHIIII>GBGB?F@DDGD3:?:?
@6973621/1
gttatgatctccggccaagatcagccgtgtttggtagaagcaggatgaca
+6973621/1
@BBFFFDFGHHHHJIIIJIJIJJJJJJDGFHIIJFHHIIJJJJJGHJJJI
@2867418/1
gtattttccccttggcaacaaacagttgttttttcctgatatagctctaa
+2867418/1
@@<DDADFH?FHHGGEGIIGIGHHEIHCFACHGHBGHCHIIIIICGEHII
@1335074/1
ctccattcaattgaagaagcaatttcttcgcagcctcttgttttgcttct
+1335074/1
CCCFFFFFHHHHHJJJJJJJJJJJJJJJJIJJJJJJJJJJGIJJJJJJJJ
@1843432/1
ggaagtaagaggtctttcatttaatgttttttgaaaagcctcacttgttt
+1843432/1
CCCFFFFFHHHGAFHIJJGJIJIIJJIJJJIJJIJJJJGIJJJJJJJIJJ
@7474137/1
tataagggcttcgatagaatctgcaacaactttgtcaacgacgcattgct
+7474137/1
CCCFFFFFHHHHHIJJJIIJJJJJJJGIIEGHIIGIIIHIGJGGBEGGIJ
@1336033/1
gtggtctatcctctggaggaattcctttaaactgatccatgatcaatctc
+1336033/1
@B@FDFFFHHHDHJIIHHIJJJJJJIGHIJIHIJJJJJJIIGIIIGIJJJ
@1843828/1
ctcttctcttggtgttcaacaaatctcttaatgatatcagtcagcttaca
+1843828/1
CCCFFFFFHHHHDGHIJJIJJJJJJJJJJIJJJJJJJJJJIJJJJJJJJJ
@1337005/1
caatggttgctgctaaatcttcaagtacatagtacataactttagctgtc
+1337005/1
@;?DDDABFH?DDEGCFF@@HGHHD3AEG@H?<A@BFGGE>DHGDE>GDF
@1845351/1
aatcaattatgatactgtctccttcaacaatcgtcggtacaatgtaat
+1845351/1
CCCFFFFFHDDFFDFBGIEIIHDBHC@EHIGEF?F@F::?F<BD?D?B
@3883423/1
cctcaaggtacacccctataagggcttcgatagaatctgcaacaactttg
+3883423/1
@CCFFFFFDCBFHHGGIJIJJJEGIIJJIHIJJGJJJJJIIJJIJJJJJJ
@2870630/1
catggttgtcgaggaggtccctgttgttccattgcttgaggtctggtaat
+2870630/1
@@@FFEFFFHHHDGIGGIIJIJJJIEHGEGGIJEGHIJJIIHGIIJGIIG
@4406931/1
ccgatcttgtacaacattttacatgcagttagtgcaactgctcccttggc
+4406931/1
CCCFFFFFHHHHHJJJJJJJJJJJJJJJIJJJIJJIJJJJJJJJJJJJJJ
@7477496/1
atattttttaaggaagtaagtgcaggggaacgagaaccaatttctttttt
+7477496/1
CCCFFFFFHHHHHJJIHIJJHHJJJJJJIIJJJJJJIIJJJJJJJIJJJJ
@5398481/1
aggaaatcgatttttgaaacacctctgtcgaacagcttccacagcttgtc
+5398481/1
@BCDFFFFHGHHHJJJJJJJJJJJJJJJJJJIJJJJJJJJJJJJIJJJHI
@5398736/1
gcttctgcttccgttccaccctttctgctgcgatctttgccatagcatag
+5398736/1
@@CFFFFFFHHFHIIHEHIJGIIGHGHIIIJJGGIIJIIGGIIGIJJJGG
@4407745/1
gccaacagtaagacatggtagatgaggatactttaatctaatattatatt
+4407745/1
CCCFFFFFHHHHHIIJJJEJHGIJJJJGIJJIJJJJJIJJJJHIJJIJJJ
@6431830/1
ctttaatgaaattatctggagctcatcaagcttcggtacgactgatgatt
+6431830/1
CCCFFFFFDHBFHIJJIGIIIDHHIIIIJIJIIIJIG1:@DHGJEHGHII
@828788/1
cggtacttttgtaaaacattatcaaaagttctctgaccatggaggataat
+828788/1
BBCFDFFFHHHHHJJJJJJJJJJJJJJJHIIJJJJJJJJJJJJJJHIIJJ
@6433828/1
ccgtgatctaatatttgagcagaaggtgctggtgcatgtaatactttgta
+6433828/1
BCCDFFFFHHGHHJJJJJJJIIJJJJFHIJJJDHIIIJJJJJJJJIJJIJ
@1848042/1
tcgcagcctcttgttttgcttctttttttgacctacccttgccgacagca
+1848042/1
@@@FDDDFHFHHGIHGHFFEHEHIIJJJJFHIIGIIBFGHGGC;;FGHGH
@1848493/1
atcacatcacattaccatatttctcaaattcagtcttgaaatattatcca
+1848493/1
@CCFFFFFGHHHHJJJJJJJJJJJJJJJJJJJJJJJJJJJJJJJJJJJJJ
@4410404/1
ctccactgaaccaaatcggctccttgaatgaatttttcattcctccatac
+4410404/1
CCCFFFFFHGFHHGGIHGIJIJIJJJJJJIJIIJIII;?BFFIIGHGGIB
@4410996/1
ctgctgctttaaaatcaagatcaactaattctaatatttctttaaat
+4410996/1
CCCFFFFFHHHGFFHHIIIJJJJJJJJJJJJJJJJJJJJJJJJJJJJ
@3885678/1
ctggtatccaaaggcactgttttcaccggaggaatttgtttgtgattttt
+3885678/1
@CCFFFFFHHHHHJJJJJJIJJJJJJJJJHIJHIJJJJIJJJHIHJJJJJ
@4412259/1
ctgagatgaaggtggtctgctgggttgctggtcaccgggttgttgcctaa
+4412259/1
CCCFFFFFHHHHHIJJJIJIJJJJHIJJJJJHJIIJJJJGIGIJIJJJJJ
@304482/1
gcgtattactaggtgggcttcagagcagtacaagggaaagagaagataaa
+304482/1
?@;:B?B?FF><CAA@DAD=GCHIE;?FGEDFD>9?FE?BGB9GGFIFFF
@7479258/1
ctcaggagaaatttcaatttttgcaaattgttcgtagtgaagaactgaaa
+7479258/1
CCCFFFFFHHHHHJJJJJJJJJJJIJJJJJJJJJJJJIJJJJJJJJJJJI
@5955594/1
tgagacattaacttgcgtagcatactttatcgtaacggtcatttcttttt
+5955594/1
BC@FFFFFHHHHHJJJJHIIJJJJJJJIJJJJHIIIIJGHJJJJJJJJJJ
@305333/1
ggttaaaccaagaacatgtggcctatcctctggaggaattcctttaaact
+305333/1
BC@FFFFFHHHHHJJJJJHHIJJJJJJJJJJJJGHJJJJJJJIJJJJJJI
@6979784/1
actgttttcaccggaggaatttgtttgtgattttttattgtatcccaatc
+6979784/1
@@@FDDDDDFHHGI<EH;@FFEGGEEEHIGIBGDGGGGHIGHHCG@GGII
@3363605/1
cgatagtttccaaacgctccagattgatgccatcgtttgcattagacata
+3363605/1
CCCFFFDFHFDHHJGEHFBFHHGJIJJJJIGGIGJGIIJJIJAHHGHGIH
@4413684/1
cttctataaaagaatacacaacagtataacattcgtcctcctgccactca
+4413684/1
CCCFFFFFFHHHHJJJJJJJJJIJIIJJJJFJJJJJJJJJJJJJJJJJJI
@4413731/1
agcttccacagcttgtctgtaattgcgataaggtttttcaggattgatag
+4413731/1
CCCFFFFFHHHHHJJIJJJIJJJJJJJJJJJJJCHHJJJJJJJJJJJJJJ
@2876443/1
cataattcgggccttaactttagtgaactggtcatcaactgagaggccaa
+2876443/1
@@CFADEFGFHHHJJJJJGGGIIEEIGIIII?FHIJJJJIIJJIHIGIGH
@4935933/1
cttgtttatttttttttaagacatcagccaaactccagccaaaatccaaa
+4935933/1
@@@DDDDDFFHHFEGIIGIG<CBFBFHIIEFCFGGGIIIIAH>DCEHGGE
@3888758/1
tcccaatcaattatgatactgtctccttcaacaatcgtcggtacaatgta
+3888758/1
;@@DDDDDDBFD?:?<:<AICA<A@<BFBFIHH@G?:1?C@G?DB<98D?
@6437823/1
gccatccattttatagctactctaaaaacacggtcttttccttcccctgg
+6437823/1
@;?DDB:=BFDHH@?:CACDAFHHBD@BAH?E??:0?DFEBDDDGDFF6/
@830703/1
atcggttcttcttcttttttccacgtgaaatctttagactgcagctcaac
+830703/1
BCCFFDFFHHHHHJJJJJJJJJJJJJJJJJJJJJJJJJJJJJJJJIJJJJ
@306771/1
gcccatcattcgctcctcgactgccccgatgttggagcctatgctatccg
+306771/1
<@@FFFFFHHHFAAFEHIEFHHIIIEEHFHHIIIIIIGGIIIIIIIIIII
@2879579/1
aggtttttgaaaaaattttggccaatagctgtgggttatatggtgattga
+2879579/1
?@@ADDFFHFHGGJEIIIIJJCHGIGJJGIIHIJIDHEGIIJIHIIFICG
@5403318/1
cttcagaatataatagtttcaactcatttgatttatgcttaataagcatt
+5403318/1
@@@FFFFFHHHHGJJJFHJJGIIJIJJIHGHJJJJGIIJJIGIJIIJIIJ
@4936315/1
gtcactattaaagttgatttgtcttatcgacttgacaattttttcttttc
+4936315/1
CCCFFFFFHHHHHHHJJJJJJJJJJJJJJIJJJJHJJIJJJJJJIJJJJF
@1854156/1
ataaaaaatagcagcagtcatcaccaaaacctgatgattttcaagctctt
+1854156/1
@@@FDFD?DBBFFGGIGEEGHIH@DBHIGAHGGCGCG>ADHF?D?@BFHI
@6981981/1
gcaaccaatatgttcgtctcacccatgttaaattttttcagaatcatgtg
+6981981/1
CCCFFFFFHGHHHIJJIJJJJJJJJJJJJJJJJJJJJJJJJIJJJJJJEH
@1854377/1
atttctggctcacctccttccattgttctcaatgtaagacagcattgttg
+1854377/1
@@CFFFFFHHHHHIIIHJJGJJIGHHHGEHGGGIFHGHIIJJIIIJIJJJ
@6982361/1
gcccattattgtgtactatcttcaaagagaaaaagtgcaatactaaaatt
+6982361/1
CCCFFFFFHHHHHHIJJJJJJJJJJJJJJJJJJJJFHIIJJJJJJJJJJJ
@4938236/1
gctgagagtaattcgtcgcgcattctgttgtatatttatgctcacttcac
+4938236/1
CCCFFFFFHHHHHJJJJJJJJJJJJJJJJJJJJJJJJJJJJJJJJJJJJJ
@1344166/1
ctctctgatttatctcatcttcatcatccaagccgtaatgaatggtgttg
+1344166/1
@@<DDDD4=::2CAGFE<EEH@?A?CHIF9B9?FGEFAGFIFFF<:<DB@
@3890935/1
gtccttccttctagtgcttcttccaaagcaaataatgaaacttgtgccat
+3890935/1
B@@FFFFFHHHHHJJJIJIJJJIJJJIIJIJJJJJJJJJJIIJIHHIIJJ
@4939437/1
aggaacttcccagtcatcaggaataaagtcattaaccttcaaaatttttc
+4939437/1
@@@D;BDD>?DFFHIEDGHGIFG>:E<C@@EHIIGDHDGFHIH<?FDGHG
@1856760/1
tgattgatgccattcaactttgcattaactttctgtagtatgtttacaaa
+1856760/1
CC@FFFFFHHHHHIJJJJJJJJJIJJIJJJJJJJJGIJHHJJIJJIJHII
@4939904/1
gatgcataagtcattcctctatcaggtaagacaacaatcacaagttttac
+4939904/1
CCCFFFFFHHFHHJJJJJJJJJJJJJFHJJJJJJJJJIJJJJJJIJJJJJ
@3892631/1
ggaagccataccgtacgctcaaacatgcaaatgtgacattattgactaag
+3892631/1
CCCFFFFFHHHHHIIJJJJJJJJJJJJJJJJJJIIJJJJIJJJJJJJJJJ
@5959178/1
gtctgtaattgcgataaggtttttcaggattgatagatacatcataatga
+5959178/1
CCCFFFFFHHFHHIJIJIEAFHGHIEGGJJJJJJIGIIJIJJJJJJGJEG
@6442053/1
ggcttctattagttcatctatattttttaaggaagtaagtgcaggggaac
+6442053/1
@C@FFFFDFGDHDFHIJIJJJJJJJJJJIIJJIIJIGHIFGHJJIIJEIG
@1347117/1
gtggcgtgtaatcactgctgaggcttgaacaagcccttctgatagcctgc
+1347117/1
CCCFFFDFFHHHHJJJJIIGHHIIIJEGIGIJIIJIGHECHGGGGGIGIG
@7486688/1
atcgacaacaccgcttgggcggcaatatgtttggcttgctgttttgt
+7486688/1
@@@=DDADBABFD::ED2?C:6FHBH<GFHHGGGCH>8A@C3;BB@>
@4941881/1
gtacgctcaaacaagcaaatgtgacattattgactaaggccgatctgagg
+4941881/1
@C@FFDFFFDFFFGGGIGJGIIJGHJGIIJJJIHIIIJIHIIIIIJIHII
@2378948/1
aacagtagtttcacttttgttattggtttccttatcagtaatctcgaatc
+2378948/1
@@@FFDDDHHGFGGIJIIJIJJJJIJIHIGDHGGIIIJIICGFCHGEGHE
@1858871/1
tttggattgaatataagaccttgttgttttagggtaatcaaattttatga
+1858871/1
CCCFFFFFHGHHHJJJJIJJJJJJJJHIJJJJJJEEHIJJJJJJJJJJJJ
@2883442/1
ctaggtccttttatcataatgagatcaagtttttttcgaatcaaatgaag
+2883442/1
@@@FDBDDHHB?AFFDH@I@>AE4??BDECFHIGGIB?;DBFDEFFF4DC
@7980640/1
tggaagtaagaggtctttcatttaatgttttttgaaaagcctcacttgtt
+7980640/1
@BCDFFDEHHHHHFHIIJJJJJJHIIJIGIJJJJJJJIIIJJJIJJIJIJ
@1861232/1
gatgtttaagctgaaagattcagaagtaagtgtatcagattatcggaagc
+1861232/1
@@@DDDDD>F4DFGBFBIIIFCHEF?<BHCACHFIIEE@GCEIIIIAFFF
@6984354/1
tctgagacgcaagaagcagctgaataatacaaccaaattcagaatttaac
+6984354/1
CCCFFFFFHHHHHJJJJJJJJJJJJJJJJJJJIIIJJJIJIIJJJJJJJG
@3367035/1
gttcagaggtaaatgagttatcgtattctttgttttcacaactgatacta
+3367035/1
C@@FFFFFHFFHHJJIJHJIJJJHJJJJJJJJHIJJJJJJJJJJJJJIJC
@310976/1
cgtacttctagcattagaagtttcttctccagctaaggctgtatcatcaa
+310976/1
BC@FFFFFGHHHHJJJJJJJJJJJJJJJJJJJJJJJIJIJJIJJJJJJII
@1350298/1
gtcattatgggcttctattagttcatctatattttttaaggaagtaagtg
+1350298/1
CCCFFFFFFHHGHJJJJJJIIHIJJJJIIJJJJJJJJJJJJJJJHIJIFH
@1861855/1
gtcggcaattgtaccaagctctggcattttcctgtgactgatttttcttc
+1861855/1
@C@FFFFFFHHHHIIIJGIEIIIGIGCFCGIJJIEHGIIIHIIJJIIIJF
@1863214/1
cactatactactttgaaattgattactcaccaattcactcccgggtggaa
+1863214/1
CCCFFFFFHHHHHJJJJJJJJJIJJJJIIJJJJJIJJJJJJJJIIGHIHI
@6445343/1
ataactatgaagaatcatgtgataaaaaaatagcagc
+6445343/1
CCCFFFFFGHHHHJJJJJJIHJJGJJJJJJJJJJJJJ
@1863750/1
gctgctgtggtctctgctgttgttgttgttg
+1863750/1
?<8B?3=AC3<A2<CE9AF<FE?CE@E;FF8
@3897571/1
atataagattacaattcttaacattttttctttaaacaaagaacattgga
+3897571/1
CCCFFFFFHHHHHJJJJJJJJJJJJJJJJJJJJJJJJJJJJIJJJJJJJH
@5408256/1
tctgcatctgtatatgccctagcacggaaagcagcgagatgagcataata
+5408256/1
C@CFFFFFHHHHHJJJJJJJJJJIIJJHGHIIIJJJJJIJJJJJIIJIJI
@6986155/1
ttatcatcaacatctgacccttcacactcatcaagaacttggtaaactct
+6986155/1
CCCFFDDFHHHHHJJIJGHIJJJJJIIIIJJIJJJEHIJJJJHHJIJJJI
@4423543/1
ctgttgtggtctctgctgttgctgaggctgctgtggtctctgctgttgtt
+4423543/1
@C@FFFDDFDFHHIGIIJHHEEFGIJGIGIEBGGHGIGGEFHIEGBGGHI
@3898137/1
agcaaatgatatttggtaggacgtgctgtaccttgtatactagcatgact
+3898137/1
CCCFFFFFHHHHHJIJIHIJIJJHIIJIJIJJJJJIIJJJJJIJJJJJJI
@1864623/1
gtcggcagctgggaatcctttgtgagccacatcaatgttaaggaatggtt
+1864623/1
@@?DDDDD=FHF?HIIBHGEEGEFCDHICDEEGHGHGIIIGHEBDDGI8B
@4945192/1
gggtaatcaaattttatgacaaaattgcaattctttacatcaataccttc
+4945192/1
BC@DDFFFHHHHHJIIJJGJICGIGIJIJJIJIJIIJJFIJGIIJJJJII
@1864962/1
agctgcgacaccatctgatgcctggcgcggaggctaccttgccgtaggaa
+1864962/1
@??7DDDDFADDFHGII@EA9CGGG3?CFGAFGII3.7==A>EH88;A;>
@1865204/1
ggaaaaccagattttggattgaggtgataacatatttcggcaacatagaa
+1865204/1
CCCFFFFDHHFHHIIJJIJEFHIJCFHIJJJJGGJGIIJJGGHHJIJIIJ
@1865395/1
ttccatgatttattaaacccgatgctagctttcttaaatctggttctcta
+1865395/1
CCCFFFFFHHHHHJJJJJIJJGJJJJJIJJJJJJJJJJJJJIIJJJJJJJ
@3899332/1
gcctcatgttataacattatgcagttcattacctaagatatttgttatga
+3899332/1
CCCFFFFFHHHHHJJJJJJJJJJJJJJJJJJJJJJJJJJJJJJJJJJJJJ
@5961856/1
gttgctgtttacaccaacgataaaatcaggctttatgtttttgtattctt
+5961856/1
@@@DFBDEHB?FF>BEFHGGIIEGGGHCH>FEGIIII??DBBDBDFEDGH
@5961923/1
tgacgatgttgctgaactctaacagtagcagcatatcgactaggatgagc
+5961923/1
CCCFFF?DFHDHFIIGDHIIIII@CAEGGGIECA@CDHGIIEGG@BCHGD
@7489850/1
atttcggcagcttttacctcattttcactcagaagaaataatatctcagc
+7489850/1
CCCFFFFFHHHHHJJJJJJJJJJJJJJJJJJJJJJIJJJJJJJJJJJJJI
@312831/1
gctgcgttaaatattaaagtattgagcaaagtgaatgcaattgcacagtt
+312831/1
CCCFF<DDHHHHHJIJJIJFHIGJIJIGHIFCFHIJJJJIJIIJJJJJJJ
@7490655/1
ctgaacttgaatcatgatttaaattacagcatttatgcttatgtaacttc
+7490655/1
8:??D:==C?FBD>@E>DHCFHGCHHBCC>E>CAGEGFFGEGE<DACGI>
@7985632/1
catagttatttggaagtgatttgcacgaagcactataggtcgaccttctc
+7985632/1
@@@DDDDFHHHHHJJIGGIJJJGJIIJGGGGGIIIJJEH?FEGGIJJJJH
@313457/1
aacaccgcttgtgcggcaatatgtttggcttgctgttttgtagaagcctt
+313457/1
CCCFFFFFHHHHHJJJJJJJJJJIJJJJJJJJJJJHIJJJJJJJJJJJJJ
@838697/1
gcttgaggtctggtaattggagcggcttgtctaa
+838697/1
CCCFFFFFCFHHHHIJJJJIJJJJJJII0::?<B
@4946252/1
ggtaggggttgtttccctagactgtggttgagacacttgctggggaggtg
+4946252/1
BC@DFFFFFHHHHJJJJIIJIJJJJJJIIIJJJJJJJJJJJJJJJHJJ@G
@838862/1
tgttgaggctgctgtggtctctgctgttgctgttgttgctg
+838862/1
@<@D=>DBFD??:B<:EACEFFCCHIEGCE@DBEEHF?FD4
@6988643/1
ctatagatggaacgttgatctggtctggagctggatgagtgacatcagcg
+6988643/1
@C@?DFFFFHBHHI?EGIGIIGGHGH;3CE@GGB?D@FHHGEGHIGGCAG
@1867429/1
gtttctcaaaacatggtgctggatgaggaaatttttcataaagaagtcga
+1867429/1
@CCFFDFDHDHBFFHIAEIIGGDFHGIIJJ>EGHIJJDIIIJGEDHBFH@
@839251/1
tggtttccttatcagtaatctcgaatctattatctcttggacaagttgtt
+839251/1
@@CFFFFFHHFBHIIJIIJJJEEGIIJIJJIIIJGIJJJIIIIJJJJJCH
@5963793/1
ctcgtgccattgcgccaggtgtccggtcttcactgcagcctgactggtga
+5963793/1
@@@DDD1BFFDFBGAF:@AGIHDFIBGEGFEFIEGFIEEII@?DAFFCFF
@5963927/1
gtgcccatggagtttgacctctaggaccagtttgcaaagggaagcgagct
+5963927/1
@?;AD;BBABA?DE<GAEBBFH@E:9<FAC??:?CB??CF;88?F@?6@;
@7494172/1
caccgatgcaattaatactcatcttctttactaaaaggctacacaaacaa
+7494172/1
@@@DDDDDFHBDBFBGFG<CEBAD?C?BFEHIIIGCBAFGGIIGCHEGGI
@314048/1
gttctatttcttttttcatcattctgtagtacaccttccaaacagtatct
+314048/1
C@@FFEFFHHHHHJJJJIJJJJJJJJIIJIHIJJJJJJJJJJJJJIIIJJ
@2384465/1
gtgagttaaaacagtacatcgcacaacaaacacttggggagttaaatcaa
+2384465/1
CCCFFDDFGHHHHJFHGHIIJJIHIIJJJJIJJIJGJJIIJJJJJJJGII
@2889489/1
cactgctgaggcttgaacaagcccttctgatagcctgcaattcttggttc
+2889489/1
CCCFFFFFHHHHHJJJJGIJGIIGGJJJJIIJJIIIIIIGIJJJJGHBDG
@2890510/1
ggcagctgggaatcctttgtgagccacatcaatgttaaggaatggtttcc
+2890510/1
CCCFFFFFHHHHHIJJJJJJJIJJJJJJJJJJJIJJJJJJJJJJJGIIII
@6450711/1
caaccaatatgttcgtctcacccatgttaaattttttcagaatcatgtga
+6450711/1
@@?DDDDD>FFFFIFFFF;@FFF7AFCF@GFFI>GFIFE<40?BDF>DA4
@1869593/1
tccacccttttttttgttcctttttgaattgaaatcacctgctccaggta
+1869593/1
@?@FFDDDHGHDFIGAFDG@BFGHIIDDHGHGIGGHI@GG=FGGGAHH7@
@7987516/1
ccatggtataactatcttattgagataattatcttttgaaacaactacct
+7987516/1
@CCFFFFFHHHHHJJJJJJJJJJJJJJJJJJJJJJJJJJJJJJJJJJJJJ
@4429003/1
ctgagctttataaaatgcagtggccgacacatcaatattaagcatcatca
+4429003/1
CCCFFFFFHHHHHJJJJJJJIIJJJJIJJJJJJJJJJJJJJJJJJJJJJJ
@4948051/1
cggccaagatcagccgtgtttggtagaagcaggatgacacttaggtcgtg
+4948051/1
CCCFFFFFHHHHHJJJGHHIJJJIJJIJJJJJJIJJJJJJJJJJJFHIII
@840839/1
cttgaaaagaaagaccttcccactggggtgtatgtcattgagggcaagtg
+840839/1
CCCFFFFFHHHHHJJJJJJJJJJJJJJJCHHIJJJJJJJJJJJJJJJJHJ
@7495465/1
gaacaattctatcacctttgaagttgaataagttattattcttctaggtc
+7495465/1
CCCFFFFFHHHHHJJJJJJJJJJHJJJJJJJJJJJJJJJIJJJJJJJJIJ
@4429497/1
ctctaaaccttcatctttatcagtaatttctttaatatttgaagtttctt
+4429497/1
CCCFFFFFHHHHHIJJJJJJJIIJJJJJJJJJJHHIIIJJJHHHIIJJJJ
@5412440/1
gctctgcagggaacggcgacataggtgtctgctcttcacatactcttgtt
+5412440/1
@@@DFFFFHHFHHIIDGHGGGIIGGHIJGHGIJGHGGBHGGGGIJGHAHH
@6453311/1
atcttctctaactgtcctttgaggtgcaaaacaagcgatcgcccagaccc
+6453311/1
?@?DD>DDBDHABFGEHIIGGHEECDHGIIGGHIHGGGID@BDGFD@6BF
@5965607/1
ctccatactccttgtcttacaggtaccggtctttctcgataatcaagtgt
+5965607/1
CCCFFFFFFHHHHJGIJJJJJJJJJJJJJEHIJJJJJJJJ:09?FAGDGD
@5412855/1
acgatttcggcagcttttacctcattttcactcagaagaaataatatctc
+5412855/1
CCCFFFFFGHHHHJIIIJGHHJIGIIIIJJJJJJJIJGCHHIIJGIGIIG
@5965758/1
gccaacagtaagacatggtagatgaggatactttaatctaatattatatt
+5965758/1
@@@DBD?;=CCFCBFEBBHDHH@GBCGG>CDGGGFDHG@CCFHIHCHGHI
@1871350/1
ctccatactccttgtcttacaggtaccggtctttctcgataatcaagtgt
+1871350/1
BCCFFFFFHHHHHIJJJJIGIIJJJIJJJHIJJIJJIJJJIIIJIJJGHI
@5413108/1
acttgttttgtcataagttgtaacagtaagttcttttttttccttgacta
+5413108/1
@@CFFFFFHHHHGJJJJIJJJJJJJJHIJJIJJJJJJJJJJJJJJJJJJJ
@7988591/1
gtcattagcagagctcgctactaaggccttcaagatagaacccaattctg
+7988591/1
:?@DDFEFDFD;DDBGGGIIIIIEGGGDGHBHGIGGIGDIHIEEGGIGIG
@3373957/1
ccttgttgttttagggtaatcaaattttatgaca
+3373957/1
@@@DD:ABDD?FBCCGA;:FFHEGGHHHCGB?E@
@4431349/1
gatgggaatgattgttaatcaagaaaaaactaatatctggagcagacgca
+4431349/1
@CCFFFFFHHDHFIBGIJJJIIGHIEGGIHJGIGGIIGIJGIJJJGHIIB
@3905891/1
cttggctttgccgcttgttgctgtacttgaggctgagatgaaggtggtct
+3905891/1
CCCFFFFFHHHHHGIJIJIJIIHEHHIJEHCEGGGDECFH@BGHDGHHGI
@3906230/1
cttcatcgtcttgaacttcatttccaacaggtagtaagtgatcattaagt
+3906230/1
CCCFFFFFFHHHGJJJJJJJJJJIJJJJJJICFHHIJJJJJJJJFIJJJI
@1359857/1
ccacaaatccacttggaaaactgtttatcatagatccgacgacacttttt
+1359857/1
CCCFFFFFHHHHHIIJIJJJIIJFHJJJJJJIJJJIJJJJJJJJJJJJJJ
@5966613/1
gtgctccaattgcattccctttcacactagggacatgaggtgaaattatt
+5966613/1
B@@FFFFFHHHGHJJJJJJJJJJJJJJJJJJJGIJJJIIJDGGHIJJIIJ
@1360364/1
cctctcattcttagttgtaacaactaggggcaccatgacgatagctttat
+1360364/1
C@@FFFDDDDHHHHEHGGAFBAFHIFHGHHIIIACDDHEGBGBGHBHGHI
@1361642/1
tatttctttagtaaacttaaccctttgagaatctgttaaaggttttcgtt
+1361642/1
CCCFFFFFHHGHHGJJJJJJJJJJJJJJJJJJJJJJJJJJJJDHIJJJJJ
@322339/1
caacaactgtaccagccggcacattcatatttctcccatctgcatccttc
+322339/1
CCCFFFFFHHHHHJJIJJJJJJJJJJJJJJJJJJJJJJJJJJJJJIJJJJ
@7499131/1
taccaaaggtcaagaccataaccaagatcaattactctaccaggtggagg
+7499131/1
CCCFFFFFHFHHHJJJJJJJJJJJIJIJJJJJJJJJJJJJJJJJGIJJGH
@2390132/1
gtcgctttatgcaaataaattggcatcccacttttatgaatgattttgat
+2390132/1
CCCFFFFFHHHFHHHIHJHIJIIIJIIJJJIJJIIIJIJIJJGEFIEHHC
@323607/1
gtgtgatatgatatgggttgctgtttacaccaacgataaaatcaggcttt
+323607/1
@CCFFFFFHHGHHJJJJHIJJJJIIJJJIJIJJJJIJJJJIIIJJJJJJJ
@1874631/1
agcaaacatttcttctataaaagaatacacaacagtataacattcgtcct
+1874631/1
@@@BFDFFHFGACHIIIIIG>EEHIGHHII9?CHB?C@FHGIBH@FBHHI
@4434619/1
cgcacaacaaacacttggggagttaaatcaacatcagctgagatatactc
+4434619/1
@<7DDDDDFHFBHIGICCHD1CEFGGIIHCIBDDHIIFIGBG@CCHIIIG
@1875594/1
cctcagagctaccttggcagctgctaattttgcttggtgtttgttttctc
+1875594/1
CCCFFFFFHHHHHJIIJJJJIJJIJFIIIIJJJJJJJGHGIJIGIIIJJH
@5415848/1
tcatacttaatccaatgacatggggaagtcaattgctaatattgccatca
+5415848/1
@@@FFDFFFHHDHIIJFIJIIGE@GGEGFFCGGIGADHHJJJIIJJJJJJ
@845436/1
ctggttgttgttgaggtggtagttgagtttggagggtaggggttgtttcc
+845436/1
@@@DADDDHHHHHEHGAEB@?CHHIABEHIFIIIIG:DHGIIDFHFHIII
@6997287/1
gtgcaggctggccatgttgaatagcttgctgtggtggtacagcacccggt
+6997287/1
CCCDDDAAHHADHBGBHGHIHIBHHHGD?EFCFF?DGHICGI<@GHGG:@
@1363091/1
attctgtagtacaccttccaaacagtatctaaagacatgccactgtcaag
+1363091/1
CCCFFFFFHHHHHJJJJJJJIJJJJJJJJJJIJJJJJJJJJJJJJJJJJJ
@324637/1
gttgttgccactgctgttgttgaggctgctgtggtctctgctgttgctgt
+324637/1
@@@FFDEFHHHHHJJGGIJIHJJJJJJJIJJEHGFHIJJJJJIIIGHJJB
@1363680/1
ttctttaatgctctccaaaattgtaaatccaggaacttcccagtcatcag
+1363680/1
CCCFFFFFHHHHHJJJJJJJJJJJJJJJJJJIJJJJJJJJJJJIJJJJJJ
@7499813/1
aactcctaatcctgtttcatccgcaattttctggcggagctcttcagcat
+7499813/1
@@@DDADD>DH?FHHHGIIIDHE@GIIGGIFDE>GB6:?0==CFCGGD>@
@6998504/1
tagaggtgcaggctggccatgttgaatagcttgctgtggtggtacagcac
+6998504/1
CCCFFFBDHHHHHJJJJJJJJHIJDFHIIJJJJJJJIIJBGIDGHJJJJJ
@5969777/1
ggctgttgttgcctctgctgctgctggggctgttgttgccactgttgctg
+5969777/1
@<@DDFFFHGGFGIHIJEHHIIIIEHIFHIIJIEHGGEGADGEGFGHGIG
@846923/1
ggggcaccatgacaatagctttattctcattaaggaattccggtttctca
+846923/1
@<@DDD;;DFAHBHCFGBAH<?FCADDD???FBB>?FHGGFEEHEEHEHD
@7991038/1
gttgttgcctctgctgctgctggggctgttgttgccactgctgctgctgc
+7991038/1
@?@DFFDDDHHHFIIIJJJJIGHJDBFGHIJDHHIGHHJJIGGBAHFHGD
@6457898/1
ttgtagtgctccaatcgcattccctttcacactagggccatgaggtgaaa
+6457898/1
@@@DDDFFHGFGHIIIJJJIJJJIIJJIGIIIIJJJJ1?FDDAGI??9DG
@7991603/1
ccaccattcctttaacttcatcaacaagtttttgccacttgtaattaggt
+7991603/1
@CCADDEFHGHHHBEFIFIIFGHIIIIEFFHEHIIIIIIIGFEHIIIIII
@7992949/1
ctctaactaaaaattcttttttaagtaacaaagcttcagtaaataacaaa
+7992949/1
@@CFDFFDFDFHBHIBGGEECHGC9FHGG??GGBFBFDEBGGGIBFGGDH
@4435631/1
ctctgctgttgctgttgttgctgaggctgctgtgg
+4435631/1
@@<BA:D?FFA>FIIFB:C@<AAFAGGD;F9:1??
@7504164/1
ctgctttagggtttcttccgctaatttaaaaattgaatagtttttatgaa
+7504164/1
CCCFFFFFHHHHHIIJJJJJJJJJJJJJJJJJJJJIIIJJIIJJJJJJJJ
@7993386/1
gtcctgttggtccattaatataaaatggttcaacttctttggtgtac
+7993386/1
CCCFFFFFHHHHHIJJJJIJJJJJJJJJHIJGIJIJJJJJJJHIIJJ
@3378189/1
cgcacaacaaacacttggggagttaaatcaacatcagctgagatatactc
+3378189/1
CCCFFFFFHHGHGIJJJJJJIJIJGGHIIJJJJJJJJJJJJJJJJJJJJJ
@4954288/1
gtggtatatataagattacaattcttaacattttttctttaaacaaagaa
+4954288/1
BBBFDEFFHHHHHJJJJJJJJJJJJJJJJJJJJJJJJJJJJJJJJJJJJJ
@4437233/1
gctgctgctggggctgttgttgccactgctgctgctgcggctgttgttgc
+4437233/1
CCCFFFFFHHHHHJJJJJJJJJJJJJJJJJJJJJJJIJJJJJJIJIHIII
@327904/1
ccagtttgcaaagggaagcgagcttgctgttgttgctgctgctgctgttg
+327904/1
@@CFDFFFFHHHGGIEHE=FCHIIJFFGEFIJJGGIJIHHGDHIIGGDGC
@5417817/1
ctccaaaattgtaaatccaggaacttcccagtcatcaggaataaagtcat
+5417817/1
CCCFFFFFHGGHFIIIJJIJJJJJJJJIJJJIJJJJJJJJJIJJIJDGGI
@1878530/1
ctccatactccttgtcttacaggtaccggtctttctcgataatcaagtgt
+1878530/1
CCCFFFFFHHHHHJJJJJJJJJJHHJJJFHGGJJIIJJJJJJJJJJJFHH
@7003065/1
cttgaacttcatttccaacaggtagtaagtgatcattaagttcgccgatc
+7003065/1
@@;DDD:AFDFFDFEFEFFDF@HHFEFBHEFBDHIF>GBEGCBDFFDGFD
@3916571/1
ataagaacaatgagtaagagcttgcaagaggtaacttctgtcttgaaatc
+3916571/1
@C@FFFFFHGHGDGCGHJGIJIIIIIIJGGIHIGIGEGIIIIJJJIFIGE
@5418143/1
ggcagcttttacctcattttcactcagaagaaataatatctcagcaccaa
+5418143/1
C@CFFFFFHHHHHJJIJJJJJJJJJJJJIJIJJJJJGGGIJJJJJJIGII
@6460938/1
ggcttgtctaacttgaccaacggtaaaagcaggagg
+6460938/1
@<@DDDDDFFDD>BFIB>333AFCBC>BGCCGE@D?
@848636/1
ccccttggcaacaaacagttgttttttcctgatatagctctaacttcaat
+848636/1
CCCFFFFFHHHHHJJJJJHHIHHJJJJJJJJJJJJJJIJJJJJJJJJJJJ
@7505345/1
ttgttgcatcctttgctcttgaggaagttggtgtagaggtgcaggctggc
+7505345/1
@@@DDDDDHHHHDCBB?@IAFEF><BE?FBG@DEGEHII9?@AGDGHGFD
@328651/1
ggaatttcataaacaactttcaaatccttaatatacgcaacaaagctttc
+328651/1
CCCFFFFFHHGHHJJJJJJIJJJJJJJJJJJJIJJJJJJJJJJJJIIJJJ
@849521/1
cctttttgaaattttttaatagttggaacaattctatcacctttgaagtt
+849521/1
@@?DDDDDDBFBDG<?:B9C<<F<CGFFAE?@>9DDFFDABDFGEG<4?D
@7003905/1
aggaaatcgatttttgaaacacctctgtcgaacagcttccacagcttgtc
+7003905/1
@CCFFFDFHHHHHJJGHIGGIIJJJJGGIGGIGGEGGGIIJJIIIIIJHI
@7996331/1
cctcatgttataacattatgcagttcattacctaagatatttgttatgat
+7996331/1
CCCFFFDFHHHHHJJJJJJJJJJJJJJJJJJJJJJJJJJJJJJIJJJJJJ
@5420249/1
cactttttagtaccgggcttactaagggagttttcttgatcattttcgtt
+5420249/1
CCCFFFFFHHHHHJJJJJJJJJJJJJJJGIDHIJJJJJIJJJJJJJJJJJ
@5975083/1
gttcaacttctttggtgtacagaaatatttcggcttctgcttccgttcca
+5975083/1
CCCFFFFFHHGHHJJEHHIIJJJIJJIIJJJJIJJJJJJJIIJJJIIIJJ
@6462550/1
ctcccttggcagtaacaagattttcacatggctgcccctttattatccct
+6462550/1
@<@;DDD;FHHHFFHBBAA;FEHGBDDHH@BBF7:CBFCFHIII>G<>FF
@5420908/1
ctctcgtgagccaacagtaagacatggtagatgaggatactttaatctaa
+5420908/1
@@@DDDDDFHHFDHGHEAFBHBGGHIBFGIGEH<CFFHEHIGIGEIGGCF
@1883146/1
gctgtgtggtattttgaatctgaataccatactttttgaggtaatagtcc
+1883146/1
CCCFFFDFHFHHHJJJHJJJJJJJJJJJJJJJJJJJJJIJJGHJJJJJJJ
@1883569/1
cattagcagaaatcctcattctttcaaaaaaaactattcgtaggagtaaa
+1883569/1
CCCFFFFFGDHHHJGIIJJJJJIIHJJIJIIJJJIJJJIJJJIJIJFGIJ
@7506665/1
gcctcttgttttgcttctttttttgacctacccttgccgatagcaataag
+7506665/1
?@?DDDDDADBDBDGHIIIBFHD?EFHCHHI@FEBHIIBBEFFC@FHCH4
@330979/1
gttcttcttcttttttccacgtgaaatctttaggctgcagctcaaccatt
+330979/1
C@CFFFFFHHHHHJJJJJJJIHHAGIIIEIGIGGHIIJIJIJJGGHGIII
@3919637/1
ctttgaactaagtacagcgaaattcttattcgattgaagtaaattgtaaa
+3919637/1
CCCFFFFFHHHHHIJJJJJJJJJJJJJJJJJJIIIJIIIHIJJJJJIJJJ
@7005674/1
gcggtaccatggtataactatcttattgagataattatcttttgaaacaa
+7005674/1
@C@DDDDDHHHHDHHGIJJJJJIIIIHHCHGHHGIJJIJJJJJJHIGGII
@3381554/1
tgcttctgtaaaacgccaataattgttctttcatgatactctcaagatcc
+3381554/1
CCCFFFFFHHGGHJJJIIJJJJJJJIJJJJJJIJIJJJJJIJJJJJIJJJ
@7508310/1
tattgttcaagttcacgaggagtattcttggaaacaattttataattatt
+7508310/1
CCCFFEFFHHHHHJJJJJJJJJHIJJJJJJJIJJJJJJJJJJJJJJJJJJ
@7508604/1
ggtaggtgcagggtatgaaactgaacgtgtacacctggtaaagaggtgac
+7508604/1
@C@FFFDFHHHHHFGIJJJJJJJJJJJIJIJJJJJJJJHIJJJJJJDHIJ
@7996778/1
gtcacttttggtcctgttggtccattaatataaaatggttcaacttcttt
+7996778/1
@=?DDDDDHDADFGF?EFHHFHHGGHGGGGHIGIGIIIDHIIIGGGIIII
@1884041/1
cgatcttgtacaacattttacatgcagttagtgcaactgctcccttggca
+1884041/1
CCCFFFFFHHHHHJJJJJJJJJJJJJJJJJJIJJJJJJJJJJJJJJJJJJ
@4441248/1
gttgctgctgctgttgttgttgttgaggttgattagaagcccctgcttct
+4441248/1
CCCFFFDFHHHHHGIIFEHGIJIIHHIIACGIIJJJJJJJGJIJCHJIIC
@4441361/1
gtccttttatcataatgagatcaagtttttttcgaatcaaatgaagctgt
+4441361/1
@@@BDDFDHFHHHIIIGHHHIGIGHHCHIIGICGHIIIIIIIIIIIGEGB
@3381889/1
gtcactattaaagttgatttgtcttatagacttgacaattttttcttttc
+3381889/1
@@@FFFFDHDFDHHHGGGJJIJHJJGHGIHIJEC9FHGIIIJJJJJJJHI
@1885610/1
gttagactgatttgatagagcacggaaggtggaatttttgcattttttat
+1885610/1
CCCFFFFFFDHHGJJJJIJIIGIJIJJGI?FCDGIIIIJEFGIIIJJIGI
@5421938/1
ggtgggtaggggttgtttccctagactgtggttgagacacttgctgggga
+5421938/1
BCBFFFDFHHHHFHJIJJJJJJJJJJJJJJJIIJIJJJJJJJJJJJJJJC
@2900587/1
gtaaaacgtaagtggaagcataagctcccaattctttggtgataagaact
+2900587/1
CCCFFFFFFHHHHIJIJJJJJJJJJJJJJJJJJJJJJJJGHJJJJJJJJJ
@7510365/1
cctcacacctggcactaaactgtaaagggcttcactgcaaaagtttgatc
+7510365/1
@CCFFFFFHHHHHJJJJJJJJJIJJJJJJJJJJJJJJJJJJIJGHIJJJJ
@7510469/1
gctgagagtaattcgtcgcgcattctgttgtatatttatgctcacttcac
+7510469/1
@<@FDD??DDHBFFHFGGGHI@DEGECHAFFGHEHEBHIGGGHGIBHGEG
@333683/1
gcctaacaggaggtgcactggttacaggagatactggttgttgttgaggt
+333683/1
CCCFFFFFHHHHHGHIJJJJJIJJJJJJIIIIIJJJJFHIGHIIIIHGJ9
@3383653/1
ctcgaattctttagttagggtaattaaaccaagccctatttcctcagcga
+3383653/1
CCCFFFFFHHHHHJIJJJIJFHIJJJJJJJIJJJJJJJIJJJJJJJJJJJ
@7510983/1
ctataagaacaatgagtaagagcttgcaagaggtaacttctgtcttgaaa
+7510983/1
?@@DDDEDFHHHFGCEHIIG<@GIGFGGHIGI<:CFCCHCHGFHHGG<0?
@1370657/1
ccatgttgaatagcttgctgtggtggtacagcacccggtcctggtcc
+1370657/1
C@CFDDFFAFHHGJJJGJIJGEHFFGFFHIGIIIIJGBGHIIGIIED
@3384824/1
tagtgctccaatcgcattccctttcacactagggacatgaggtgaaatta
+3384824/1
???B;;D?A?DFHIIIIII@GHCA@CEAFH@AEFCBHD?BGBDBCF<BGG
@3384852/1
ctttaagacactgactaaaatattgttcaagttcacgaggag
+3384852/1
@;@DFFDAFDBDHIGCGGGIIHCHGDHIIEHCHHEHIIIIAG
@3385585/1
cttaaaacaatgtcaagagcttggattgcctcctgcgg
+3385585/1
?@@DDDDA:C<<CGGG<<EEHEHG9BHECE?BCF??C6
@6466475/1
gtttgttttctccaactccgacaaacgccatcctctcattcttagttgta
+6466475/1
CCCFFFFFHHHHHIJJJJJJJJIJJJIIIIIGIIIJJHJJJIJIGGHJII
@5979470/1
ctgaagaggacatccccgtaccataacaaactgctacagg
+5979470/1
@@<DDDABBDFAD<CFFD8CEBHD<CECC@FFFFIFD@FB
@7512867/1
ctgggtttaaaatcttcaataacattactcatttctgataggttctgcaa
+7512867/1
CCCFFDFFGHHHHJJJJIIJIJJJJJJJJJJJJJJJJJIJJJFHIJJJJJ
@7513214/1
gcaccatgacaatagctttattctcattaaggaattccggtttctcaaaa
+7513214/1
CCCFFFFFHHHHHJJJJJJJJJJJJJJJJJJJJIJJJJJJGIIIJJJIIJ
@4444996/1
gtagtcgaggctgggctacagatatctagaggttctgtatttcctgtgat
+4444996/1
CCCFFFFFHHHHHJJJJJJJJIJIJJJIIJJJBGIJJHJJIIIJJJIJGI
@3926774/1
ggaggccatcgcctggtcatgcataattcttgtagaagaccaatagggtt
+3926774/1
CCCFFADDDHGHGIJJGHHHIIIHGIJJIJJGHIJJIIJJJJIJIJIIJJ
@7010444/1
ctctatttcattgtgcattaatctatagaaaattttccaaacagtattta
+7010444/1
CCCFFFFFHHHHHIJJJJJJJJJJJJJJJJJJJJJJJJJJJJJJHIJJJJ
@3927152/1
cagttcattacctaagatatttgttatgatctccggccaagatcagccgt
+3927152/1
CCCFFFFFHHHHHJJJJJJJJJJJJJJJJJJJJJJJJJJJJJJJJJJJJD
@8001266/1
taatttctgatttttattaacaatagattggttgtagcgattggaaaaat
+8001266/1
@CCFFDFFGFHFHIJBHIJGEEBHHIJJCHGH;CEGBCGIGGDGHIGGGE
@336082/1
ggtgttttaattaaaaaattggtgggaggagaaatagtgattctgtagtg
+336082/1
BBBDDDFFHFHHHIJJJJJJJJHHJJHIJJJJGGHIIHHHIIJJIJIJGI
@336978/1
ctcccatctgcatccttcttttccggaaagaacctagtgtgatggcgttt
+336978/1
CCCFFFFFHGHHHHIIJJJJJJJJJJIJJJJJJJJJJIIHIIIIJIJGGI
@5982184/1
cttctaacctgttcttcttgaagttggttcagctgtagtctgtctgcatc
+5982184/1
CCCFFF?DFHHHGIIIIJJIJIIHHGIGHHEHIIGHGCIIJJJIJFIJGD
@858617/1
ctcttcacatactcttgttacaacatatttcaacatgtatccttttgggc
+858617/1
CCCFFFFFHHHHHJJJJJJJJJJJJJJJJJJJJJJJJJJJJJJJJJJJJJ
@3389028/1
gtgaaagtatcacttggaagtttagcacagtatctgttaaccagcgtgat
+3389028/1
CCCFFFFD:DFHHI<GIIIICIIIIGIIIIHHI<FGDGHHIIIIIIHIII
@7011434/1
ctcagagctaccttggcagctgctaattttgcttggtgtttgttttctcc
+7011434/1
CCCFFFFFHHHHHJJJJJJJJJJJJJJJJJJJJJJJHHIJJJJJJJJJII
@4445885/1
gtcacttcaaactgttgctcagcagctatctcttgtaggaactggactgc
+4445885/1
CCCFFFFFHFHHHJHHIJJJIJJJJJJEIIJJJJJJJJJIIJJJJIJJIF
@4446248/1
ccactgtcaagaaaaattgctccagcaacagattcaaaaacatcacctag
+4446248/1
CCCFFFFFHHHHHJJJJJJJJJJJJJJJJJJHIJJJJJJJJJJJJJJJJJ
@7516522/1
tgtacacagtattcttgtagtgctccaatcgcattccctttcacactagg
+7516522/1
@@@DFFB?FDFHFAFHEGCCICEEGEGHIDA?B@EEBGDGGCHIIIGGGG
@6471378/1
gcacgacctttggattgaatataagaccttgttgttttagggtaatcaaa
+6471378/1
@?@DDDADHHGFD9GHGIIIBHECG@<?CFE??CDFHIGFEG9?F<FG@B
@6471537/1
agcgaaattcttattcgattgaagtaaattgtaaaatgctaatatcctaa
+6471537/1
@@CFFFFFHHHHHJJJIGIJJJJJHGIJJJJHGIJJJDHHIJJJJIJJJJ
@4446638/1
gccagagcttggtacaattgtcgacactacctgtagcagtttgttatggt
+4446638/1
@@@DDBDBHHHFCEHIGIEEAFG?FHHIIIIFIDHHGIIDFDHGHIGIII
@5982218/1
catctatattttttaaggaagtaagtgcaggggaacgagaaccaatttct
+5982218/1
CCCFFFFFHHHHGJJJJJJIJHHIIHIIIJJJJJJJJJJJJJJIIJJJJJ
@3928595/1
cgatgatttgatatctatatttctcattttttctgctaaagcactacctt
+3928595/1
@C@DFBDFHH=DFHIEBGFGGIIIGHGIJJJJIJJIIJHIIJJIJGIGII
@340155/1
ctcacttcaccaacattcatgaataatggaaaatcacatagcttcggcca
+340155/1
??<B?;DA>BD:A@=:C<AF:ABEH4CF?EFFCF@CFAGF9?9C0:?@6@
@5983883/1
gcctcttgttttgcttctttttttgacctacccttgccgatagcaataag
+5983883/1
@@@DDDDB=ACDF?GDBFDFIC@GHDB??CD80?BB9BD6@FF@FHI@@7
@5984885/1
ggaagtaagtgcaggggaacgagaaccaatttcttttttaaaataatcag
+5984885/1
CCCFFDFFHHHHHJJJJJJJJJJHIJJJGJJJJJJJJJJJJIJJJJJJJJ
@8005965/1
aatcgcattccctttcacactagggacatgaggtgaaattattggtattt
+8005965/1
CCCFFFFFHHHHHJJJJJJJJJJJJIIJJJJJJHHIJJJJJIJJJFHIJJ
@1374143/1
gtttacaccaacgataaaatcaggctttatgtttttgtattcttcaatgg
+1374143/1
CCCFFFFFHHHHHJJJGIIJJJJJJJJJJJJJJJJJJJJJJIIJJIHIIJ
@4967077/1
gattctatttcttggtcatcagtttgagatactgtaatg
+4967077/1
@@@=BDDBCFHD<4CE>FHFHBFG?CEH@EC@DGICGC<
@5986036/1
gcatgaacagcaataaagctccaagggaggatgggatctcagctgaactt
+5986036/1
@@CDDDFAHHHHHJJJJGIIIIIGGBGGEHICHEGCGIGIIIHIGJJIIG
@5986255/1
atccattttatagctactctaaaaacacggtcttttccttcccctggcaa
+5986255/1
@BBFFFFFHHHHHJJJJJJJJJJJJJJJJJGIJJJJJJJJJJJJJIIJJJ
@3391179/1
ctaacgttatcaggttttgggtagttgggtaatattttgataacgtggat
+3391179/1
:=<DDD=DFAADHIEE>FHEFEGGH?<?A:??9DGG>FHDEDG3;BDFGE
@1375304/1
gtcagcttacaagccttagtaagcataaatttatggaagccataccgtac
+1375304/1
@C@FFFFFFHFDDGEGIGGIIJGIIGEFHIGJG>FDEHEDHHIGEFDBDD
@7015631/1
tataaatgtaggaagttatcaagaaatctaagattgcatcaccgaggaat
+7015631/1
CCCFFFFFCFHHHIDFGIIIJIEHHIJDGHGBFEHHEIJICDHB<DDGEH
@1376373/1
cgattatttttcctttgatgctgctcaatttaccttcatccttgttttca
+1376373/1
@@?DDBDDFHHHFIIDHII?<FCDHHH@HHGD@DHGGGIEGHGICDFHD@
@2403366/1
gtctttctcgataatcaagtgttggtgc
+2403366/1
@@@DDDADFB>::AFFG<EAFAEAGFEB
@1376587/1
caacttctttggtgtacagaaatatttcggcttctgcttccgttccaccc
+1376587/1
@@@FFFFFGHHFDHEEHIIDHHGGGFIGHGIIIIIIIIIGIIGGGHDHGE
@2403960/1
tttggatctgaagggcggtcccctcttttgggtggaatgtatgacgatga
+2403960/1
@@CFFFDEHDDDHJDAFFHEHGHJJGGIGGI<FAAEHGIDHEFEEE=DF;
@3393180/1
caaagatagtaagttatttcttctaa
+3393180/1
?8:BDDB;CA:DDEF<EFHFDCHE@E
@3393403/1
ttgttgttgaccccatggttgtcgaggaggtccctgttgttccattgctt
+3393403/1
CCCFFFFFHHHFHIJJJIHHJJJJJJJIIJHIJJJJJJJJJJJJJIJJJJ
@7519523/1
ttcagataaatttattgagctggaacatagttttaaactgacttgaactt
+7519523/1
CCCFFFFFHHHHHJJJJIJJJJJIJJJIJJEHIIJGIJJJJIJJJHIJJJ
@5428745/1
ccaaccttctggtagcatttcaaaatgattatatcctagttcttctaata
+5428745/1
CCCFFFFFHHGFCEGIIIIJJJGJIJIFDIGHJIIIJIIGIHIJJJFIIJ
@5429251/1
gctagctttcttaaatctggttctctaatcatctgattagtagtaacgat
+5429251/1
CCCFFDDFFFHFHGJGGH@FIGGEHGIIIJJJGHGHGGGHEGGFFFIGGG
@3931038/1
ctgagatgaaggtggtctgctgggttgctggtcaccgggttgttgcctaa
+3931038/1
@C@DDFFBDBFD<EFEFHIIGFGIJGIEHEEIIJGHIIDHIIGGIHHIJJ
@3931471/1
gcaggaagttttctcgcaacttaggttatgcgaagtacataactttcttt
+3931471/1
@@<DDDAA=CFFFCFGI@GBFGGIIFGEHHBHG@@BFEGIII>GGGHGGG
@4449575/1
acaagattttcacatggctgcccctttattatccctttcagtggacaatt
+4449575/1
@@BFFDFFHHHHHIJIJJJIJGJJJJJIJJJJJJJJJJJJJHIJJJJJIJ
@4449746/1
gtaggacgtgctgtaccttgtatactagcatgactgactagatagaagtc
+4449746/1
@BBFFFFFDHHHHFHIJJJIHHIIJJJJJJJJIJIJJJIJJJJJJIJIGH
@4450294/1
agcatttattgcagcttctttctgtgcatcatttttacattttcctgcac
+4450294/1
@@CFFDFFHHGHGIIJJJIGIIIJHHJIJHGJJJIJGIGGIJJIJJGIII
@1893999/1
ggtgggtaggggttgtttccctagactgtggttgagacacttgctgggga
+1893999/1
BBBDFFADHHFHCGGIJJIJJJJJJJJJIIJFHGIJHJJIIJJJIIJJJ@
@2406616/1
cttttatgaatgattttgatccaaccttctggtagcatttcaaaatgatt
+2406616/1
CCCFFFFFHHHHHJJJJJJJJJJJJJJJJJJJHIJJJJJJJJIJIJJIJJ
@4971665/1
acccgatgctagctttcttaaatctggttctctaatcatctgattagtag
+4971665/1
CCCFDDFFHHGHFJIIJJIJIJJJJGIIIIIJJJJJIIIJJIJJJJJIIJ
@863191/1
ggtggttggatataattcccttcagcattataaggaaaaggcactgactg
+863191/1
BC@DFFFFHHHHHJJJJJIIHIJIJIJJJJJJIJJJIJJJJJJJJJJJJJ
@4972127/1
ctcaaccattttatcggccaacatattactgacctcaaccgtacttctag
+4972127/1
CCCFFFFFHHHHGJJJJJJJJJJJJJIJJJJJJJJJJJJJJJJJJJJJJJ
@6477609/1
gtccgaatctcatcagcaagaagaag
+6477609/1
CCCFFFFFHHHHHJIJIJJJJJIJJJ
@5430860/1
gcacatccacgatttcggcagcttttacctcattttcactcagaagaaat
+5430860/1
?@@DDDDDFFDFDCE@B1:C?8?FDB>GFDGFEFFGII@BG;BDBDFIFF
@4973376/1
atataagattacaattcttaacattttttctttaaacaaagaacattgga
+4973376/1
CCCFFFFFHHHHHIJJJJJJJJJJIJJJJJJJJJJJJJJJJJJJJJJJJI
@4451601/1
cactgactaaaatattgttcaagttcacgaggagtattcttggaaacaat
+4451601/1
CCCFFFFFHHHHHJJJJHIJJJJHGJJJJIIJJJDGIJJJJJJJJJJIIJ
@5991185/1
gggttcatgagttccactttcacaatcaattaattggtaacatggtaaaa
+5991185/1
8=@ABADBHFHFHIIIIGG@IAHIIICIBF@@DHBDFHGGGGG@>FCGII
@7523997/1
tccaggaaaaccagattttggattgaggtgataacatatttcggcaacat
+7523997/1
@CCFFFFFHHHHHJGHIJJJJHIJJIJJFHIIJJJJJJJJJJJIJIJJJJ
@1382151/1
ggttcttcttcttttttccacgtgaaatctttaggctgcagctcaaccat
+1382151/1
B@?DDFFFHHHHHJJJJJIEIJJJJIJJJJJIJGEIGJJJJJJIIIJJJJ
@8009843/1
ctccactgaaccaaatcggctccttgaatgaatttttcattcctccatac
+8009843/1
C@@DDFFFGHDHGIIIHEIBGIIIIGEFHGGIHIIIIIIIIGIIIGHGGH
@5433090/1
gtcttgaacttcatttccaacaggtagtaagtgatcattaagttcgccga
+5433090/1
CBCFFFFFHHHHHJJJJJJJJIJJCHHFHIJHHEIIJJJJJIGIIIJJJI
@3934757/1
cttggcttaagagagaaataaagagagaaatagaaaataaatatataaaa
+3934757/1
CCCFFFFFHHHHHIJIJJJJJJJJJIJDHIJJJJJJJJJJJJJJJJIIJJ
@7017883/1
aagttatttcttctaaattctgctctgataaattagaatcatcccatagc
+7017883/1
BCCFFFFFHHHHHJJJJJJJIJJJJJJGIJJIJJJJJJJJJJJJJJJJJJ
@7018230/1
tgattttcaagctcttcatgccactgattgatgtcccaatggtccacacc
+7018230/1
CCCFFFFFHGHGHJJJJJJJJIIJJJGGIJJIJJJJJJIJGGFHGGIJJG
@2407810/1
gccctagcacggaaagcagcgagatgagcataataggtaggtgcagggta
+2407810/1
CCCFFFFFHHHGDGGHEHGGIIIGIJHGIGHGIIGHGBGHIGIIGIIG=F
@3396653/1
caacaatgacaggtttttgaaaaaattttggccaatagctgtgggttata
+3396653/1
@@@DDADDDHAHFAE@ABFG?BHI:?DFGG<>?D=DFHBHGHG>FFGBFA
@2408050/1
gtcgaatactctgagcttgctgagcgactaatgccactgtgtccaca
+2408050/1
CC@FFFFFHHHHFGGGJJJJJJJGJIIJIJIJEIIIIJIIIJIJJJJ
@6479996/1
caacaatttctcttcctttttttggatctgaagggcggtcccctcttttg
+6479996/1
CCCFFDFFHHHHHJJJJJJJJJJJJJJJJJJJJJJJJJJHHHHFFFFEEE
@4455844/1
ctgaggcttgaacaagcccttctgatagcctgcaattcttggttca
+4455844/1
CCCFFFFFHHHHHJJJJJJJJJJJIJJJJJJJJJJJJJJJJJGIJJ
@347316/1
tccctcttctggaaagcagctcttgcagcattgacactggcgttttggtg
+347316/1
CCCFFFFFHGHHHJJJIJEGHCEFEDHHGHIGJJIJIIGEEGFFAHIIFG
@8012253/1
ccatcccatagcaaatggtatttggtaggacgtgctgtaccttgtatact
+8012253/1
CCCFFFFFHHHHFHFGHGFJJIJJGHGHCHGIIJIJJGHFHIJICDHIJJ
@3937457/1
cttcaatggttgctgctaaatcttcaagtacatagtacataactttagct
+3937457/1
CCCFFFFFFHHFHJJJJJJIJIIJJIJIHHJJJIJIIJIJJIJJJJJJJJ
@4975708/1
tgtcaattcaccaggtgatatatttttgcatctgttataaatgtaggaag
+4975708/1
CCBFFFFFHHHHHJJGIJJJJJJJJJJJJJJJJJJJJJJJJJJIJJJJJI
@7527840/1
ctagctttcttaaatctggttctctaatcatctgattagtagtaacgatt
+7527840/1
CCCFFFFFHHHHHJJJJJJJJJJJJJJJJJJJJJJJJJJGIJIIIJIJJJ
@7528869/1
cacgagacaacgtgatataactatgaagaatcatgtgataaaaaatagca
+7528869/1
??@?4=@:FAFFC@:2CBBEEBHCCHHFF@:EC:?C>C?BGGGDAFBD@F
@4459819/1
gttcttttttttccttgactatgtttgatgacatatcaataacattctcc
+4459819/1
CCCFFFFFHHHHHJJJJJJJJJJJJJJIJJJJJJIIJJJJJJJJJJJJJJ
@7019859/1
cctcagataatcccatatcattgagacattaacttgcgtagcatacttta
+7019859/1
??@FBDFDHHFDBBHIIIGIIIIIH9FHHGIIIICFGACFAFGGIEGGG@
@2411613/1
ataataatctttgtttagtttcttttttgatgttacagagtttagcggct
+2411613/1
@BCFFFFFHHHHHHIJIIJJIJJIJJJJIGJJJJIJIIGIJIJJJIJJIJ
@2918029/1
ccggcataatgagtacatcatttacatcaccgtgatctaatatttgagca
+2918029/1
CCCFFFFFHHHHHFGIJJJIIJJJJJJIJJIJEHGJIJIJIJJJJJIJJJ
@2918048/1
ctgctgaggctgttgttgccactgctgctgctgaggctgttgttgcctct
+2918048/1
CCCFFFFFHHHHHJJJJJJJJJJJJJJJJJJJJJJJJJJIJJHIJJJJJJ
@5994450/1
ttttgaaaaaattttggccaatagctgtgggttatatggtgattgatgcc
+5994450/1
CCCFFFFFHHHHHJJJJJJJJJJJJJJGHJJDHIJJIJJHGIJJJJJJJJ
@8013207/1
cagcaagtttcgcttgttttttacttgttcctgtgccataaccgtacttc
+8013207/1
@@@?DDDDHH<FCHGIFBHIEHE?FHGFAGICGH>FHIGDEFGHGCDFFG
@8013327/1
ataatgagtacatcatttacatcaccgtgatctaatatttgagcagaagg
+8013327/1
@CCDFDDFDFFFHGFGHFFIJJJJJIEFGHEGIGEHGHIJJGGIGIGIBG
@3399497/1
cccatgttaaattttttcagaatcatgtgatttt
+3399497/1
<??DDDDD?DD8DED<EE9F4C><F<?<AE9E:?
@7021553/1
ctcttggacaagttgttatattagtcactttatatgttcttttaacactc
+7021553/1
@C@FFFDFHHGHHHGGHGIHHIAHHHGHGHGEGIEHIIHIJJJJJJJIIB
@6484066/1
ctcatacttaatccaatgacatggggaagtcaattgctaatattgccatc
+6484066/1
CCCFFDFBFHHHFHIGGGGIJJJGF;FHE@EH@BEFEEGHGGHGIJJIIG
@1898794/1
gccacatcaatgttaaggaatggtttccaaccaataattgcagactggaa
+1898794/1
@CCDFFFFHHHHHJJJJJJJJJJFHJJJJJJJJJJJJJJJJJJJJIJJJJ
@4460640/1
ggctttatcacgataggtgactgatatcactaatcggcaatgtcagttta
+4460640/1
?<@DDDDBHF??FDFA9<A?GHGCGHGEHIFHCADG6DHGCBGDGB9DFD
@4461451/1
ggtgcgttaacttttggtggctttattatattactcctaattgaagagcc
+4461451/1
@@@DBDDDFHHFHJIGIIJIIIJJGGHIGGHEGGHHIIIIJGEEHEGIAD
@2920973/1
caaaactttattgtcttcaaatagtacttcaccaaaaactttgtcagccg
+2920973/1
CCCFFFFFGHGGGDHGIIJIHIIJIJJJJJJJJJIFJJBGGHCFFDGIIG
@4462194/1
ttttgttattggtttccttatcagtaatctcgaatctattatctcttgga
+4462194/1
CCCFFFFFHHHHHJIJJJJJJJJJJJJJJJJJJJJJJJJJJJJJJJJJJI
@6486201/1
gtcacaactaacaatgggccacaactcatattgatcgtcaaatgaaacat
+6486201/1
C@@FFFFFHHFHGJJIEIIIIIGIJICGIIIJGIIEBGGJJJ@DDDDHII
@6487667/1
cttttggaagctttacaactcctaatcctgtttcatccgcaattttctgg
+6487667/1
@CCFFFFFFHBHBGIIFHGCFGHGBEAFHIFGHIBHIGEHIDF@?BFGHI
@1900001/1
gtttggtagaagcaggatgacacttaggtcgtgcatggtttaagaaagac
+1900001/1
CCCFFFFFHHHHHJIJJJJJJJJJJJHJFHIHIJJJJJFHIJJJJJJJJJ
@5438149/1
gtgccatccattttatagctactctaaaaacacggtcttttccttcccct
+5438149/1
CCCFFFFFHGHHHJJJJJIJJJJJJJJJJIJJJJIGIJJJJJJJJJJJJJ
@3403188/1
ttcataaacaactttcaaatccttaatatacgcaacaaagctttcacgtt
+3403188/1
CCCFFFFFHHHFHJJGIJJIJJJJJJJJGJJJIJJIJJJI@D?FHHDHHE
@3945205/1
ccgatgctagctttcttaaatctggttctctaatc
+3945205/1
?;=A:@?D?<DFFIB@ACAIBAFH@AF<<FH4221
@2414913/1
cttctaggtccttttatcataatgagatcaagtttttttcgaatcaaatg
+2414913/1
CCCFFFFFDHHHHJJJJJJJJJJJJIIJJJJJHIJJJJJJJJJJJJJIJJ
@2415570/1
ctgggtttaaaatcttcaataacattactcatttctgataggttctgcaa
+2415570/1
CCCFFADDHHHHHGIIJJJJIJJEJJIGIIJIIIJJJJJIJJFGHIJJJJ
@1389442/1
ggcacatatccatagggacacagcttctatggttggaaaatccttcgcac
+1389442/1
CCCFFFFFDHHHGEHGIIHIJFIJJJJIJJJEBEGIGGEHGHJJJJJJJI
@3403692/1
cctgctttagggtttcttccgctaatttaaaaattgaatagtttttatga
+3403692/1
BC@FFFFFDDDFHIJIIJJJIBGGIIJAHCHGGHGJGIIJADHHHGHGCA
@6489148/1
gtcacttttggtcctgttggtccattaatataaaatggttcaacttcttt
+6489148/1
@@@FFFDDAF>ABEGIHIIIFEFIGIGIHJJIIIIIEGFGGGHHIGHIGI
@1389934/1
ggctgctgtggtctctgctgttgctgaggctgttgtggtctctgctgttg
+1389934/1
CCCFFFFFHHHHHJJJJJJJJJJJJJJJJJJJIJJGHJGIJIIJIJJGIG
@4465509/1
ttcttcttgaagttggttcagctgtagtctgtctgcatctgtatatgccc
+4465509/1
CCCFFFFFHFHHHIIIFGIIJJJJIJJJJGIIIJJIIJJIJIJJIJIIJJ
@874481/1
ggttaaaccaagaacatgtggcctatcctctggaggaattcctttaaact
+874481/1
CCCFFFFFHHHHHJJJJJJIJJJJJJJJJJJJJHIJJJJJJJJJJJIIII
@5998784/1
tattattcttctaggtccttttatcataatgagatcaagtttttttcgaa
+5998784/1
@@@DDDDDFHFH>B?<ADHGBG>HHIGG@FH>EGIIICG?FEGGHIHEFG
@6491424/1
ctctatttcattgtgcattaatctatagaaaattttccaaacagtattta
+6491424/1
@@@FADDEDBDFF:EEFHEGGGIIIEHHIIEGBFIIGGIIIIIHC<FHGI
@6491525/1
gggatatctttcagttcttcaacaaaattatcttcatatatttcagtagg
+6491525/1
@C@FFFFFHHHHHIGGGIGGHIIGDFFGGIGHHGIGGGGEGGGFGED?@F
@6000112/1
ctcagcaccaattttatgatttctcttctcttggtgttcaacaaatctct
+6000112/1
CCCFFFFFHHHHHJJJJJJJJJJJJJJJJJJJJJGHIJJJJJJJJJJJJJ
@6000588/1
cagggaattctaagagggtacacaattcaggcactaatgtctcttcaaaa
+6000588/1
CCCFFFFFHHHHHJJJJJCGIJJICFHIHIIJHIIGGHIFIIIIJJJJJJ
@6000815/1
cccggaagcaccaccacaacaagctgtaatgcttggaaggaagacttcag
+6000815/1
CCCFFFFFHHHHHJJJJJJJJJJJJJHIJJJJJJJJJJJJJJJJJJJJJJ
@3405799/1
gtccttctaacctgttcttcttgaagttggttcagctgtagtctgtctgc
+3405799/1
CCCFFFFFHHHGHJJJEHJJJIJJJJHEHIIJJIJJJJJIIJJJJJJJJI
@5441040/1
ctcaaggtacacccctataagggcttcgatagaatctgcaacaactttgt
+5441040/1
???D;DDDD4DDAD@C:CEFE<;;DFFE=EB:??D<?BD9DEDDDADEEB
@1390837/1
gaagaactgaaagcagatctaaatttctcaaatttctttctatatccatc
+1390837/1
CCCFFFFFHHHHHJJJFHHHA33AHHJHIIH2ACFEGGIJJIJJJJJIJJ
@7534581/1
gagagtaattcgtcgcgcattctgttgtatatttatgctcacttcaccaa
+7534581/1
@@@DD2ADF>CCD:EBFFFIIFAGBFDGGEIIEEIIIIIE>BEC>FFFFI
@3948110/1
agcgagatgagcataataggtaggtgcagggtatgaaactgaacgtgtac
+3948110/1
CCCFFFFFHHHGGJJJJJJJHHIJHIJJJJJGHJJJJJJJJIJJJIJIIJ
@1391491/1
gttgccttaaaacaatgtcaagagcttggattgcctcctgcggaccatta
+1391491/1
CCCFFFFFHHHHHJJJJIJJJJJJJJJJJJJJJJJJJJJJJJJJJJJJJJ
@6003121/1
aagaaatctaagattgcatcaccgaggaattccagcctttgatagcaatc
+6003121/1
CC@FFFFFHGHHFGIIGGIJIJHIJJJJJJJJJJJIIJGIJJJJIIIIJJ
@4983297/1
gtggctttattatattactcctaattgaagagccttttcccaaaatcata
+4983297/1
@?@ADDFFFHHHFJIJIIGIHHGIJGEHIJHJJJIHGIGHGBFHGIJGGI
@2926562/1
ttggcacatccacgatttcggcagcttttacctcattttcactcaga
+2926562/1
@@@FF?DDHHFFHIGHIIIIE>FGBHGIIGF?DEBDFFHBB<DGHG>
@4983906/1
cggttcttcttcttttttccacgtgaaatctttaggctgcagctcaacca
+4983906/1
B@CBDDFFHHHHHJJJJJJJJJJGIIGIJJJJJJHIIJJJJJJJIJIJJI
@2926644/1
agaagtctaattcagtagggtgagtaatctctgtatcaacaactgtacca
+2926644/1
@@@BDEFFHHHGHIJHGGGIIJJJAFHIIJJJJJIJJICHIIIIJJJJII
@8020212/1
cttcaaaaccagccaagagaaaagctaactccccttccgggtcatctaca
+8020212/1
CCCFFFFFHHHHHJJJJJJJJJJJJJJJJJJJJJJJJJJJJFHIJJJJJJ
@1903802/1
ctttcctttaaagtaaacagcaacagtatataaacgagtgttagttggac
+1903802/1
CCCFFFFFHHHHHJJJJJJJJJJJJJIJJJJJJJJJJJBGHIJJJJJJJJ
@8021394/1
gctaattttgcttggtgtttgttttctcctactccgacaaacgccatcct
+8021394/1
CCCFFFFFHHHHHJJEGGIJJIJJJJJJJJJJJJJJJJJJJJJJJJJJJJ
@2927280/1
ctttctaatgtttcttcatttaaaaccgc
+2927280/1
@@@?DDDDHH?FAHAGHEDFHEHII@;88
@3949798/1
ggagtttcggaaacacgtttattattctgatcatattcaactgaaaatga
+3949798/1
BBBFDDFFHHHHHJJJJGIJJJJJJJJJJIJJJJJJJJJJJJJGJJJJJJ
@2419379/1
gctggttgtgcgaaggattttccaaccatagaagctgtgtccctatggat
+2419379/1
=1=DDADD<A<CFEFAF>@DBH<C?FFFFGD<B990B:B???DGDFDFCF
@7028889/1
ctgagagagattggttggtattatgctggtttcagaaggggtagaccaaa
+7028889/1
@CCFFDFAFDHHFG2CGGF@CEFHIIIIIEHIIIIIIIIIIDHGGGHHGG
@4468389/1
gcaagggaaaaatatacttcaaaca
+4468389/1
@7?DB?7DDA8ADABG:CFF@FG>A
@4468839/1
attccagctagttggagatccatagcgcaccattgagagctcaggaggga
+4468839/1
CCCFFFFFHHHHHJJGIIIIIJJJIIIJGJIJJJJIJIJJGJIIJIJJJG
@357289/1
gttctgcaatttccaagaaactttacttttcacaaataaatataaaa
+357289/1
CCCFDFFFHHHFHIJJIJJJGIJIIGIJIJJJJJGHGGIHIJJJIJI
@6494329/1
ggagtattcttggaaacaattttataattattggatatattcatgccaca
+6494329/1
@@@DFDADDHBHHIBHIBCIFIIGIHHIIIIIIGGHGICHGHIHGHGIGI
@2421191/1
gtctgtctgcatctgtatatgccctagcacggaaagcagcgagatgagca
+2421191/1
C@@FFFFFGGFHHIJGGGGJHJJJJJCHIIIIDHJJJIFIGEIGIIIJII
@4469798/1
gttctgcaatttccaagaaactttacttttcacaaataaatataaaa
+4469798/1
@@@DDDDDAFBD?@BDHEIIIIGBBC:AFBBHAFEIAHCBGHFHGAG
@8023361/1
gtcactattaaagttgatttgtcttatagacttgacaattttttcttttc
+8023361/1
CCCFFFFFHHHHHGHJJJIJJJJJJIJJJFHHJGHGIGIIJJJJGIJJJH
@3953065/1
cgtgtaatcactgctgaggcttgaacaagcccttctgatagcctgcaatt
+3953065/1
CCCFFFFFHHHHHJJJJJJJJJJJJJJJJJJJJJJJJJJJJIJJJJJFIJ
@6497450/1
gctctgataaattagaatcatcccatagcaaatgatatttggtaggacgt
+6497450/1
??@DDDFDFBDFHIGFFGHIGIIGIIICGHIEIGGB?CFDFG@?D?FHGI
@3411477/1
gagttaaaacagtacatcgcacaacaaacacttggggagttaaatcaaca
+3411477/1
@@@D;BBDHB?3CFDHIGIICDABDHECFCHIDGGIG@@?DHGIICHIIF
@1396808/1
ctgtattataacatgacctaagagttttattaaagttggatcattagcag
+1396808/1
@B@DFFFFHHHHHJJGHIJJJJIJHHJJJJJIJJIHHGIJJJIJJJGIIJ
@6498088/1
atccttcttttccggaaagaacctagtgtgatgacgtttctgtaccacta
+6498088/1
CCCFFFFFHHHHFIJIIJJIJJJJJJHGGIJJJJIIGIJJJJJJJJJJJJ
@2929994/1
gatgatttgaggttcttgtggaattgtgacactttgatgttgtaaggtgc
+2929994/1
CCCFFFFFHHHHHIJJJJIJJJJJJJJJJJJJJJJJJJJIJJIJJJJFHI
@7034039/1
ctttagggtttcttccgctaatttaaaaattgaatagtttttatgaaatg
+7034039/1
CCCFFFFFDFHHHJJJJJJJIIJJJIIIJIJJJIJJJIJJJJJJJJJJJJ
@7034206/1
gcctcacttgttttgtcataagttgtaacagtaagttcttttttttcctt
+7034206/1
CCCFFFFFHHHHHJJIIJJIJJHJIIGIJJIFHIGIIJJJJJJJIIJGIG
@2424336/1
cggcagctttcctccattagttttcttccaactagtgaaatttgacttaa
+2424336/1
CCCFFFFFHHHHHJJJJJJJJJJJIJJJJJJJJJJHIJJJJJJJJJJJII
@878963/1
caggaggtgcactggttacaggagatactggttgttgttgaggtggtagt
+878963/1
@@@FFFFDDHFHFHIIJJJIGGGEBFHIHJGEHHIJJHIJCFGGH?@GC?
@3413072/1
cttctttctgtggtgctagattatcccttctgaagacagg
+3413072/1
@@?BDDFFFDADDCFEGEHGGGEHFBGBFFHFHHG<GI@D
@2930236/1
gcatgtaatactttgtagatatcagacatttcttcagggagaatttttaa
+2930236/1
=@@FDABD=ACFBHGACEHHEDHGHIIIGCHHIIHIIGIHIEFCDCHGED
@3957837/1
cttgcacgacctttggattgaatataagaccttgttgttttagggtaatc
+3957837/1
CCCFFFFFHHHHHJIJJJJJIIJJJJJIJJJJJJIJJHIJJJJIJGHIIJ
@3957838/1
ggtagaagcaggatgacacttaggtcgtgcatggtttaagaaagaccaaa
+3957838/1
BCBFFFFFHHHHGJJJJJJJJJJJHIJHIJJJJJHIJJJJJJJJJJJJJJ
@4990220/1
gggtcattatgggcttctattagttcatctatattttttaaggaagtaag
+4990220/1
@BCDFFFFHHHHGJJJIJIHJHHGHJJJJJJJJJJJJJJIIJJIIJGIJJ
@363263/1
gccacaactcatattgatcgtcaaatgaaacatacctcatacgactctaa
+363263/1
CCCFFFFFHHHHHJJJJJJJJJJJJJJJJJJJJJJJJJJJJJJJJJJJJJ
@4991035/1
ggagaattatcaaagagaattattgaattcaatatagcaaacatttcttc
+4991035/1
CCCFFFFFHHHHHJJJJJJJJJJJJJJJJJJJJJJJHIJJJJJJJJJJJJ
@6500061/1
ctgttcttaggaatatttccaatgaattcctctatttcattgtgcattaa
+6500061/1
@CCDFFFFHHFHHJJIJJJJJJJJIHIIHIIJJIJJJJIJJIHHJGGIII
@2932431/1
acagaaccaggttcaactttacagccagtaaaaagtggtgaagtcaatcc
+2932431/1
@@@BDDFFBDFAFHGEHIIIGIGIEGGIHIIIEEHDFGIGEGGBFHHIHI
@363661/1
ggcggtaccatggtataactatcttattgagataattatcttttgaaaca
+363661/1
CC@FFDDDDFHDFFHGGEGGHIIGIIICHIHIJIIIIEHIJJGGJIEHIE
@7035532/1
ctttattatattactcctaattgaagagccttttccc
+7035532/1
@@@D?DDDB?C22AF<FGCACH<IHIFF;EFB<A?::
@881550/1
cggcgacataggtgtctgctcttcacatactcttgttacaacatatttca
+881550/1
CCCFFFFFHHHHHIJJJJJJJJJJJJJJJJJJJJJJJJJJJJJJJJJJJJ
@2427746/1
ccagtaggtaaaaagattattgtattttcttttagaactctttcaaag
+2427746/1
@@@DBDBD?DHH?<@FEGIDFE<<FFHBCHBFH@H@AAFHCHIF@9??
@7036511/1
acttggaaaactgtttatcatagatccgacgacactttttagtaccgggc
+7036511/1
CCCFFFFFHHHHHIJJJJJJJJIJJJJJJJJJJJJJJJJJJJHIJJJJJJ
@7036569/1
gtggctttattatattactcctaattgaagagccttttcccaaaatcata
+7036569/1
C@BFFFFFGHHHHJJJJJJJJJJJJJJJJJJJJJJJJJJJJJJJJJJJJJ
@883708/1
gtagaggtgcaggctggccatgttgaatagcttgctgtggtggtacagca
+883708/1
BBBFFFFDHHHHHJJJJJJJJJJJJJJJIIJJJJJJJJJIBGIFGIIJIJ
@5450258/1
caacatatttcaacatgtatccttttgggcggtaccatggtataactatc
+5450258/1
B@CFFFFFHHHHHJJIJHIJJJJJJJJJJJJJHIJJJJJJHGIJJJJIJJ
@5450720/1
gtttgttttctcctactccgacaaacgccatcctctcattcttagttgta
+5450720/1
CCCFFDFFHHHHHJJJJJJJJJJJJJJJJJJJJJJJJJJJJJJJJIJJJJ
@365157/1
tatcgtaacggtcatttctttttcttgatctctttcattatcgtaaattg
+365157/1
@@@DDD?BFDFFFFGGHBHFHHEHGGGCDEHIIIIIIIEGIIIIIIEGGH
@1400988/1
aggaaaatgccagagcttggtacaattgtcgacactacctgtagcagttt
+1400988/1
CCCFFFFFHHHHHIJJJIJJIIIJGHJJJJJJJJJIJJIIJIJJJJJHJJ
@3959922/1
catttacatcaccgtgatctaatatttgagcagaaggtgctggtgcatgt
+3959922/1
@CCFFFFFHHHHHJHJJJJJJJJJJJJJJJJJJJJJJGHIIJJFIJJJJF
@1912235/1
ctcagataatcccatatcattgagacattaacttgcgtagcatactttat
+1912235/1
CCCFFFFFHHHHHJJJJJJJJJJJJJJJJJJJJJJJJIJJIJJJJJJJJJ
@4475253/1
agataataatgcctcagagctaccttggcagctgctaattttgcttggtg
+4475253/1
?@<?DDDDDAF>DFEFFBDE>HDECCCFH@DCBFGGDBCDHGGHIIEA0?
@4475429/1
aactgagaggccaaactccttcaggcatgggtcactattaaagttgattt
+4475429/1
CCCFFFFFHHHHHJJJJJJJJJJJJJJJJJJHHIJJJJJIIJIHIJJJJJ
@6503316/1
tttctaatgtttcttcatttaaaaccgctgtgtctctttctttttttgtt
+6503316/1
CCCFFFFFHHHHHJJJJJJJIJJJJIJJJJIJHIIJJJJJJJJJJJIIIJ
@4476181/1
tgttagttgtgaccctattttacgatatattttttatcaaatgttttcag
+4476181/1
@@@FFFDFHHHDHGIHJJJIJJIIIIJJIGIJIJJIIEHIGHI?GIIFGI
@886242/1
cctagttcttctaatattgatgttttattttcagtataccttataccgct
+886242/1
CCCFFFFFHHHHHIJJJJJIJJJJJJJJJJJJJIIJJJJJJJJJJJIJJJ
@2934509/1
gcccttcatgatgttctggaaaatatttatataaatattctgatgcaatc
+2934509/1
??@FFFFDDDDFDHIIGGGIIIEHBHHIIIIIIIIIIGGDGHGGIGIICI
@2934549/1
aaaacatttgataaaaaatatatcgtaaaatagggtcacaactaacaatg
+2934549/1
@CCFFFFDHGFBHIIJEIJJJJJJIHIJIIIJIIFHGEGGIJJJJJJIHG
@367435/1
gtcaggtgcgttaacttttggtggctttattatattactcctaattgaag
+367435/1
@@@DDDD3A8<?D?ABHHGCHAFCFFGGGHGB<CFCG9B?B?BDBHFF@B
@8031624/1
ctttttttaccaaaccggtattttccccttggcaacaaacagttgttttt
+8031624/1
???DDDDDHB?FHIIG<E?@GHIIAGEFHIIGDDFHIIIIIIBCC=FGGD
@8031674/1
gtaggagtaaaacgtaagtggaagcataagctcccaattctttggtgata
+8031674/1
@@@FFEFABFHFFIEFHF<CEHEHHIIIIIIIIIIIIGGIIIIGI;FGGF
@2936215/1
gtacacagttgcagtcctgagctggtcttcagtcacccgattctatttct
+2936215/1
@@@DDDDDDD><CEHEBF@HHHHG@<AEHEFDHEGGIGFBFH@GGGGBHE
@3418189/1
ggtaaacttataatgtcttttagttcatcctttggaatcaaaagttttga
+3418189/1
CCCDFFDFHHHHFIGHGGHGIJJAHHIIJIJIIIIJJJIAFH>D:CFHIG
@4993858/1
accaagttgagccatgtcattagaccaagttcctatttccatccagtcac
+4993858/1
C@@FFFFFGGHHHEIIFGHGJGIGHGIEGFHFHEH?FGHB>FHIEHHIGI
@7546587/1
gcctcacttgttttgtcataagttgtaacagtaagttcttttttttcctt
+7546587/1
CCCFFFFFHHHHHJJJJJJJJJIJJJJJJIJHIJJJJJJJJJJJJJJIJJ
@4994131/1
tcttggttcaagatcattttaaactgtccttctgacacaccatctctgta
+4994131/1
@@@FFFDBFHHHHJJIIGJIIIGIJGHIGGIJJJIJJJJIIJJJJJIJIH
@1401879/1
cagagaggaaatagtattttttcttcatcgtcttgaacttcatttccaac
+1401879/1
@@@FFFD=??FDFGAEHIIIIIIII>FHIIGGHGHIIBGIEFHIIIIIGG
@5452697/1
tgggaatcctttgtgagccacatcaatgttaaggaatggtttccaaccaa
+5452697/1
CC@FFFFFHHHGGJJJIIJIJIIJJJJJHIIIJJIIGIIHHIJIIGJGGI
@3418642/1
ctaatgtttcttcatttaaaaccgctgtgtctc
+3418642/1
@@@1ADD<FF<DHDFHIIIIEGFEGHIFG?EFH
@6016343/1
cacggtcccattgtgtttaatacttctaaaaagtcatcaataatttcgaa
+6016343/1
CCCFFDFFHGHHHIIJJJJJJJIJJIJJGHJIGHIGIIJJJJGIJJJECG
@6016801/1
ggtacatttagctatcctgtagtttcgtcctatacctttgaatgtccctt
+6016801/1
@<?DD;BDBHBHD<A?C@@HHIEHDFGA8CF@FEH<@EED?<:C?FDC>?
@4478610/1
caatgatttcctccttccaaaaaaatacagcaagtctggtaaatttatcg
+4478610/1
CCCFFFFFHHHHHJJJJJJJJJJJJJJJJJJJJJIIJJJGHJJJJJJJJJ
@6017435/1
accgtacttcatatcattgataattactgtagctgagtaaggagttgaag
+6017435/1
@@CFDFFDHHHHHIIJJJJJJJGJJJJJJIJJJJJJJIJJIJGHGHIJJG
@2937407/1
gtttgatgacatatcaataacattctcctcaaccttttgtaacatcgaca
+2937407/1
CCCFFFFFHHHHHJJJJJJJJJJJJJJJJJJJJJJJJJJJJJJJJJJJJJ
@6017540/1
gtttatttttttttaagacatcagccaaactccagccaaaatccaaagga
+6017540/1
CCCFFFFFHHHHHJJJJJJJJJJJJJJJJJJJJJJJJJJJJJJJJJJJJI
@889104/1
gttgtttactagagaacttcttaataatgaaagatgcccttcatgatgtt
+889104/1
CCCFFFFFHHHHHJJJJJJJJJJJJJJJJJJJJIJJJJJJJJJJJJJJIJ
@889388/1
cctgaataccttgatggctacaaagatagaagtcgaattcagttggatgg
+889388/1
CCCFFFFFHHHHHJJJJJJJJJJJJJJJJJJJIJJJJJJJJJJJJJJJJJ
@2938055/1
ggcaaccaatatgttcgtctcacccatgttaaattttttcagaatcatgt
+2938055/1
CCCFFFFFHHHAHHIJJJJJJJJJJJJJJJJJJJJJJJJJJJJJJJJJJF
@890038/1
tggggaggtggacctctttgtgcccatggagtttgacctctaggaccagt
+890038/1
CCCFFDFFFFHHGJIJJIJIHIJJIJJJJJGCGHIJJJJJJJJJIIIIIF
@3963861/1
gtcctgttggtccattaatataaaatggttcaacttctttggtgtac
+3963861/1
CCCFFFDFHHHHHIIIJIJJJJJGHIJJHHIJJJJJJJJIJIFHDGI
@1916122/1
ggagaattgagagaagctttactctgtagcattgtaatttcttgttcttc
+1916122/1
CCCFFFFFGHHDHJJJJJJJJIJJJJHGIIJIJJHGIGIIIIJJHHIJJJ
@3421518/1
ctgcttctctaggatcaacagcaggatctgcaatttttccaacag
+3421518/1
?=?D7D;A?=2A?EB:<<CFB3:F;BEAB@BF3EGFE9:?G?FFB
@3421906/1
gcttacaagccttagtaagcataaatttatggaagccataccgtacgctc
+3421906/1
=;?BDDDDDHDDDIJF>AFEHHDHJIIEHIGEIJ@HIICD9?@GADGIII
@7040988/1
gccaacagtaagacatggtagatgaggatactttaatctaatattatatt
+7040988/1
@CCFFFFFHHHHHJJJJJHJIGGGIJIEHIJJIJJJJJJHGHHIFIIIIJ
@7551367/1
gttgttgccactgctgctgctgcggctgttgttgcctctg
+7551367/1
@@CADDDADHFHGIGEGFHHGBEHDBHI?B@?@B>DFDD9
@6019329/1
tcaacgttcactgtctataaaaatacaagaattcctaattggtagtattc
+6019329/1
CCCFFFDFHHHHHIJJJJJJJJJJJJJJJIJJJJJJJJJIJJHHIGHIJJ
@5454806/1
ggcgtgtaatcactgctgaggcttgaacaagcccttctgatagcctgcaa
+5454806/1
@@CFDDFFFGHHHJGIGGIIIGGGDAEGGIGIGIGIJJJJGGHGGIJJJI
@1405506/1
gtgtagaggtgcaggctggccatgttgaatagcttgctgtggtggtacag
+1405506/1
@@BDFFFFHBHHHJJIGIIJJHJJIJJIJIIIGJIDIJIHIHBFGFGIIG
@5456820/1
gtcctgttggtccattaatataaaatggttcaacttctttggtgtac
+5456820/1
@@BFFFFAHHHFHIIJJIJJJFGHJIJIIJJJJHIJJJJJJJDGGEG
@7553084/1
ctcagagctaccttggcagctgctaattttgcttggtgtttgttttctcc
+7553084/1
CCCFFFFFHHHHHJJJJJJJJJJJIIJJJJJJJJJJGHHIJJHIJJJJJJ
@7041989/1
ggctgtccctttattatccctttcagtggacaatttacaggcagttgaag
+7041989/1
@@@DBADBDDFDDHG@G4EEHGGGGB:F<HCCFEFACB9?CFHIBFCDDG
@7044276/1
cttttttttccttgactatgtttgatgacatatcaataacattctcctca
+7044276/1
CCCFFFFFHHHHHIIJJIJJJJJJIJJIIJJJJJJJJJJJJJJJJJJJJJ
@894961/1
ccatgcactgaatgactttatacactggtatttctggctcacctccttcc
+894961/1
CCCFFFFFHHHHHJIIJJIJJIGGIJIICFHIIIIGEIIJIEGIGIIIJJ
@1918856/1
ataaaatgaaactgggcacaaccattagaatcacctgctgctttaaaatc
+1918856/1
CCCFFFFFHHHHHJJJJJJJJJJJBHIJJJJJJJJJJJJJJJJJJJIHIG
@2942302/1
gtatgtttacaaatgttgcagcattaagtcttctctgcactgtgacag
+2942302/1
@@<DAB==F:CAFFDEE?EA:<<AEEFE3A?F?F@EE@D?F>1::?9?
@6023590/1
aggtttttgaaaaaattttggccaatagctgtgggttatatggtgattga
+6023590/1
@@@:B?ADDCFFH9<C39CH:BEEFBFFFGG?FF:?0BFHDEG?FD@44B
@1407802/1
gtccacaagaaaaaaggttcttttacccccttcagaatataa
+1407802/1
1=@1BD<=D;CBD?@FDEEHIIII4EA;CFFFCAF<9B4B9?
@2943444/1
ctaaatcttcaagtacatagtacataactttagctgtcgtctttctttca
+2943444/1
@@CDFDFAFDFFHBFHHIGHACFHGHCDHGIBBHEFD9CCBFDBHGDDHE
@6510068/1
cgggacttgaaaagaaagaccttcccactggggtgtatgtcattgagggc
+6510068/1
@@CFFDFFHHGHDIFHEHIIIIIIJJEHIJJJJFGFHGGGIIJIJHIIGE
@1921279/1
gtgcaggctggccatgttgaatagcttgctgtggtggtacagcacccggt
+1921279/1
@CCFFFFFHHGBHIJECGHJJJIJIJJJJEI?FGCFHBGGHGHGIJJGG@
@3426280/1
ctgctgctgctggggctgttgttgccactgctgctgctgcggctgttgtt
+3426280/1
CCCFFEFFHHHHHJIIJJHIIJJIJJJJJIIIIJJJJJJJJJIGIFHGHI
@2436476/1
gtctttttttaccaaaccggtattttccccttggcaacaaacagttgttt
+2436476/1
CCCFFFFFHHHHHJJJJJJJDHIJJJJJJJJJJJJIJJIJJJJJIJJHIJ
@4483296/1
cactgttttcaccggaggaatttgtttgtgattttttattgtatcccaat
+4483296/1
1?@DDD??;CFFF=A@<:1;FF@GCCFC111?BDD@?;?DBF>DDF<8=B
@377010/1
gtcagcttacaagccttagtaagcataaatttatggaagccataccgtac
+377010/1
CCCFFFFFHHHHHJJJJJJJJIJJJJJIJJJJJJJIJJJJJJJJJJJGII
@377111/1
gtcgcttcaattcatccacttctccctgcagttcatccataattcagaaa
+377111/1
CCCFFFFFHFHHHJJJJIJJJJJJJJJJJJJHIJIIJJIJJIIIJIJGJJ
@377206/1
ttttcatttgactcttatgaaaatataactatcactgcttttttagtttt
+377206/1
CCCFFFFFHHHHHJJJJJJJJJJJJJJJJJIJJIJJJJJJJJJJJJJJJJ
@8038158/1
gcatactttatcgtaacggtcatttctttttcttgatctctttcattatc
+8038158/1
@@CFFFFFHHHHHFGGHIJEF@HHI9CHHIBHI>GHIG>GC9DHGIJGGH
@7554482/1
cgcaacaaagctttcacgttcataaggtctcatttgaaaacgtggatctc
+7554482/1
=@@DDADDHBA<D>BFGBCEGGHEG<EHGGB<BFHGC>GE9??FH@GEGG
@2438041/1
gcactgagttagaataccaacctgaatttcagcaattttcttaatggatg
+2438041/1
CCCFFFFFHHHHHJJJJIJJJJJJJIJJJJJJJJJJJJJJJJJJJJJIJJ
@1408618/1
gtcagcacagaataatcttgtatgatgtctcttttggactacaataaaag
+1408618/1
C@CFFFFFGHBFHHJJJJJJJJJJJJJJGIIIJJJJJHHHIJJJJJJJJJ
@7556701/1
caggaatggaatgctgagtaacaagattatatgggagagtagcttgaggc
+7556701/1
@@?DABDEHBDH<FEGDD?EFHIIIG@FDHGGHGEHGIGHEGGIIIIIII
@2945085/1
gtaccttgtatactagcatgactgactagatagaagtctaattcagtagg
+2945085/1
@@@DDFFFFHHHHIIIIIIIDIGHACGEE@EHFHIGHGIIGIIIIIIHIG
@2945613/1
gtatagatactgaacgtgtacacctcacatatgtatggcacaactgataa
+2945613/1
CCCFFFFFHHHGHIGJHIHIIIJJIJJJJJJJJJJIJJJJJJJJIIIJIJ
@1409732/1
gcttgcaagaggtaacttctgtcttgaaatctgtagcccaatattgattc
+1409732/1
CCCFFFFFHHHHHJJJJJJJJIJJJJJIJJJJJJJJJJJJJJJJJJJJJI
@5005256/1
gcatcacccaagaactcaagccgctgataacaatcagtgactctattagg
+5005256/1
CCCFFFFFHHHHHJJJJJJJJJJJJJJJJJJGIIJJJIIJJIJJJJJJIJ
@898267/1
ctgcatgaacggtaatagctcgtgccattgcgccaggtgtccggtcttca
+898267/1
@C@FAFEFFHFDAEGHGHIGHJJHGGIFIIJGGGHBGFD?FHII;@HIE>
@898412/1
gtcatcaactgagaggccaaactccttcaggcatgggtcactattaaagt
+898412/1
CCCFFFFFHHHHHJJJJJJJJJJJJJJJJJJJIIJJJGGIHIJJIJJJJB
@6025446/1
ctgagcgactaatgccactgtgtccacaagaaaaaaggttcttttacccc
+6025446/1
CCCFFFFFHHHHHJJJJJJJJJJJJJJJJJJJJIJJJJHIJJJJJIIJJJ
@3427698/1
gtagaggtgcaggctggccatgttgaatagcttgctgtgg
+3427698/1
??<DDDABFF8<FGH9FHDAA<H9CH4A9?AADFEFGHDF
@5007923/1
tcagaattttcgtttggagcaaatacaatgtatttgctgtctttgtgtct
+5007923/1
CCCFFFFFHHHHHJIJHIIIJJJGGIJGIJIIJJJJJIIJJJIJJJJIJJ
@3972621/1
gaccgttgctttataaatttcacacttatttagttaaaattatttgtttg
+3972621/1
@@@DDDD;DHFHFGIBEHHG@E?EEHDHHIIIGHIABEEFGHGIFFBDBF
@5008085/1
gctgtctttgtgtcttgcacgacctttggattgaatataagaccttgttg
+5008085/1
CCCFFFFFHHHHHJJJIJJJJJJJIJJJJIJJIJJJJIJJIJJJJJJJJI
@2946707/1
gcatggtttaagaaagaccaaaggtttctgttgagctagtcatttgttcc
+2946707/1
CC@FFFFFHGGHHIJIIJCGIJJJHHHIJJHIJJJJJJJHGJJIIJIJJG
@5008213/1
ctattgaaggctttttgttatctccagcaggtgggtgagtaacatcagct
+5008213/1
CCCFFFFFHHHHHJJJJJJJJJJJJJIJJJJHIJJFGHIGIJJJJJJJII
@3973353/1
cgacgacactttttagtaccgggcttactaagggagttttcttgatcatt
+3973353/1
CCCFFFFFHHHHHJJJHIIJJJJJJJIJJJJJJJHHBGIJJJJJJJJJJJ
@7559511/1
gctggatgaggaaatttttcataaagaagtcgaatactgttcttaggaat
+7559511/1
CCCFFFFFHHHHHJJJJJJJJJJJJJJJJHIJJJJJJJJHJJJJJJJJJJ
@2948750/1
cacatggctgtccctttattatccctttcagtggacaatttacaggcagt
+2948750/1
@@?BDB8D?AA<?FHIIBDHIFHGH<?<<FH9CC>E>8CCDDBG@;FBBF
@899657/1
ccggtttctcaaaacatggtgctggatgaggaaatttttcataaagaagt
+899657/1
CCCFFFFFHHHHHJJJJJJHHIJJJIJJJJJJJJJJJJJJJJJJJJJJJF
@8041806/1
atataagattacaattcttaacattttttctttaaacaaag
+8041806/1
@@@DDDD??:?CD@G@GI9EFCBH@HHHHCGHEEIIIGAC9
@383071/1
ctcagagctaccttggcagctgctaattttgcttggtgtttgttttctcc
+383071/1
@@@FFDDDFHHGHJIIJIGIJGIJEHFCIHHIIIG@:CFHGGDHCGGHII
@7049966/1
cttctctgcactgtgacagtcttcaagcactgagttagaataccaacctg
+7049966/1
?@@A=BAAFHHBH22AFGHA<ACBFHH<DHIII@:?CEFEHBH<CB;?;D
@3974229/1
catgttataacattatgcagttcattacctaagatatttgttatgatctc
+3974229/1
CCCFFFFFHHHHGIIGIIIJFHGJJJIIIIIGIFHIJIJJGHJJIJJJJI
@1412598/1
cgtcaacactgctttcatcttcagaagaactggtagaagaactgctgtaa
+1412598/1
CCBFFFFFHHHHHJJJJJJJJJJJJJJJJJJJJHIJJJJJJJJJJJJJJJ
@8043861/1
caggctttatgtttttgtattcttcaatggttgctgctaaatcttcaagt
+8043861/1
@@@FDDFBDHHFHAHIIAIEGGDDHICEHGFEHAHIIHIEHHHIIIGGGG
@900696/1
gttgttgttgaggtggtagttgagtttggtgggtaggggttgtttcccta
+900696/1
@B@FFFFDHHHHH<EH@EHEHIIIEHGIICHHJ?FHIIJ6@FFHIIIJJI
@6514333/1
aacaggcagaagcatagcatgctggacaatatcgcacataatacctgttc
+6514333/1
@@CBBD?DHGGFHJEGJJIIGGIIIIJGCIIECGGIIJDHIIIIEEGBGH
@5464946/1
gccacattccattccatgatttattaaacccgatgctagctttcttaaat
+5464946/1
CCCFFFFFHHHHHJJJJJJJJJJJJJJJIJJJJJJJJJJJJJJJJJJJJJ
@5465120/1
ggatacgatctggtttacaattagaatttataagtgttgcggttaaacca
+5465120/1
CCCFFFFFHHHHHFHJJJIIJJJIIIJJJJJJJJGIGHIJJJHIJJJJJI
@3432492/1
gagctcatcaagcttcggtccgactgatgatttgaggttcttgtggaatt
+3432492/1
CCCFFFFFHHHHHJJJGIFHIIJDHJGIIIGIJIIJJHGIIIIHIECGHI
@2444958/1
gtgccataaccgtacttcatatcattgataattactgtagctgagtaagg
+2444958/1
CCCFFFFFHHHHHIJJJJJJJJJJJJJJJJIJJJJJJHJJJJJHIGIJJJ
@5466491/1
cgtggaagtaagtggtctttcatttaatgttttttgaaaagcctcacttg
+5466491/1
BCBFFFFFHHHHCGIFHIJJJJJJJJJJJIIJJJJJJJJJJJJJJJJJJJ
@1928268/1
gtttccttatcagtaatctcgaatctattatctcttggacaagttgttat
+1928268/1
CCCFFFFFHHHHHJJJJJJJJJJJJJJJJJJJJJJJJJJJJJJHIJJJII
@7051858/1
gggtcattatgggcttctattagttcatctatattttttaaggaagtaag
+7051858/1
??@AABDFFHFHFHBBAEDIHHGCFHFHIEGIGIGIIGIDEGIBDGBFHH
@1413599/1
ccttaacttgcattaaatcacatcacattaccacatttctcaaattcagt
+1413599/1
BCCFFFFFHHHHHJJJJJJJJJJJJJJJJJJJJJJJJJJJJJJJJJJJJI
@3976536/1
atccttttgggcggtaccatggtataactatcttattgagataattatct
+3976536/1
@@CFFFFFHHHHHJDEHGJGGGFEHGIJIGGIIJIGHIGGHIGAHIIIIJ
@7562709/1
gggacatgaggtgaaattattggtatttcttttttccaaattgcctctcc
+7562709/1
CCCFFFFFHHHDHGIIJJIJJJJCHIJJJJJJJJJJJJJJJJJJJJJJJJ
@5010567/1
gctcaaacatgcaaatgtgacattattgactaaggccgatctgaggtctg
+5010567/1
@CCFFFFFHGHHBGHDHCIHIJJIJJIJJIIJJJJJJJIJIJJGJJ?DGG
@5011039/1
ctccgacaaacgccatcctctcattcttagttgtaacaactaggggcacc
+5011039/1
CCCFFFFFHHHHHJJJJJJJJJJJJJJJIJHIJIJJJJJJJJJJJJJJJJ
@4490847/1
gttgttgaggtggtagttgagtttggtgggtaggggttgtttccctagac
+4490847/1
?1?DDDD;AF<C?@C?GHCBAEDHG1CFHH@FGHII?@FGGE>FBCF;@A
@2446674/1
ggattattcttacaaacagaatccttaactgtccttctaacctgttcttc
+2446674/1
CCCFFFFFGHHHHJIJJJJJIIGIGJGGIHGHGIJJJJJJIJJJIJJJJG
@2447322/1
tccggccaagatcagccgtgtttggtagaagcaggatgacacttaggtcg
+2447322/1
@@?DDFFFHFDHHAFIGGGGHIIEIGIHEIEHIIIIEIIDGIGIIHGFHG
@2447921/1
ctggtatccaaaggcactgttttcaccggaggaatttgtttgtgattttt
+2447921/1
CCCFFFFFHHHHHIJJJJJHIJJJJJJJJHIJGHGJJIIJJIIIEIJJJJ
@6029780/1
cattaatctatagaaaattttccaaacagtatttagagactttccactat
+6029780/1
CCCFFFFFGHHHHIJIGJJJJJJIJJJJJHIIJIJIJJJIIJJJJJJJJJ
@2448842/1
ctcaggagaaatttcaatttttgcaaattgttcgtagtgaagaactgaaa
+2448842/1
CCCFFFFFHHHHHJJJJJJJJIJJJJJJJJJJJJIJJHIIJJJJJJJJII
@6030670/1
gttctttcatgatactctcaagatccctgattacttcttctcgaggtggc
+6030670/1
CC@FFFFFHHHHHJJJJJJJJJIJJJJJJJJJJJJJJJJJJJJJJJGHII
@387221/1
ggtaacttctgtcttgaaatctgtagcccaatatagattccagaacttcc
+387221/1
@C@FFFFFHHHHHJJJJJJJJJJJJJJJJJJJJJJJJJJJJJJIJJJJJJ
@7566857/1
gtgctccaattgcattccctttcacactagggacatgaggtgaaattatt
+7566857/1
@?@FFDDDDHHHGEIGGHBHHJJIIIJIIIICEGHGGBB<:CG@GGHIII
@3978168/1
aacctgaatttcagcaattttcttaatggatgcataagtcattcctctat
+3978168/1
CCCFFFFFHHHHHJJJJJJJJJJJJJIIJIIJJIJJFIHIIJJJIJJJJJ
@6030876/1
cagcgaaattcttattcgattgaagtaaattgtaaaatgctaatatccta
+6030876/1
CCCFFFFDHHHHHJGHIIHIJGIIJGIJJJJIGGHJIIIIJJIIIJJJJJ
@6030943/1
gtcgtgagaagctgcaacggctgctatagatggaacgttgatctggtctg
+6030943/1
B@CFFFFFHHHHGJJGIJIIJJJJIIJJJGEHJEGIGGIBEHIGIJIIGC
@2954783/1
gcaattcttggttcaagatcattttaaactgtccttctgacacaccatct
+2954783/1
@@@DFFFFHHGHHJJIJJJJIIIIIIIJIJGHIIJIJJGIIGJIJCHIJJ
@5466586/1
ctgctgttgctgaggctgttgtggtctctgctgttgctgaggctgctgtg
+5466586/1
CCCFFFFFHHHHHJJJJJIJJHIJJJJJJJJJJHIJJJIIJIIJIIGIGH
@388205/1
cgatgatttgatatctatatttctcattttttctgctaaagcactacctt
+388205/1
@@@DDDDFAFHHDGHIBE?AIBDGFDHHIIIFGGCGHGGIG<FHIIAGHH
@5467517/1
tcacactgttcctggctgagagtaattcgtcgcgcattctgttgtatatt
+5467517/1
CCCFFFFFHHHHHJJJJJJJJJFHJJJJJIJJIIJJJIJJJJJIHIJJIJ
@8047489/1
tgttttttacttgttcctgtgccataaccgtacttcatatcattgataat
+8047489/1
?@@DDDDDHHGFHHED9FFHEGHIHGIEHFDHIGGHGGGGHJIIIGIJEF
@3438027/1
aagtcatgaaaaagatgataaagaattttagcag
+3438027/1
@@@DDDBDAC?DDE1<CH@?:FBHII<FEHE9CG
@3438248/1
tctaactcttcttccatccgctagtttttcaggtttactgaacttagctg
+3438248/1
B@@FDFFDHHHHHJJIIJIICHIIHIIIJJJJIDGHJJJHIGIJJIJJJI
@6521262/1
gtaaaaagattattgtattttcttttagaactctttcaaagagttctgct
+6521262/1
CCCFFFFFHHHHHJJJJIJJJIJJJJHHEHGIGIJJJIIIIIJHIHIJIJ
@3978883/1
ctacacaaacaatcacctgaatccttagaattcaaaaattcaaacttaaa
+3978883/1
?@@BDDDDDFFH?BGFG@GGGEAAHHA?FBGEEEC?BFGIIFAFG3DD9D
@6031443/1
tgtttacaaatgttgcagcattaagtcttctctgcactgtgacagtcttc
+6031443/1
CCBFFFFFHHHHHIJJJJJJJJJJJI@HIJJJJJJJJJJJJJJJJIIIJJ
@3978969/1
cttaatttcattttgtatttgtctaagaaatacttagcaactgtacattc
+3978969/1
CCCFFFFFGHHHHJJJJJJJJJJJJJJHIGJIJJJIIJJJJJJGIIJJJJ
@3979327/1
gttcagttaactttctagctaatagtccaatcttcaattgttttaaagca
+3979327/1
@@@DFFEFDFFHHIGHIBEHIGHIIIIIHCEHGHIHHGHIFB??GHIIII
@390438/1
cgtaaattgtcacggtctcaacaagttccgttttttggagaggcaactca
+390438/1
BC@FFFFFHHHHHJJHIJJJIJJJJIJJJJGIJJJJJJJJIJJJJJJJJI
@7568900/1
gtcgacaattgtaccaagctctggcattttcctgtgactgatttttcttc
+7568900/1
CCCFFFFFHHHHHJJJJJJJJJJJJJJJJJJJJJIJIIJJJJJJJJJIJJ
@7569173/1
tgtaaaacgccaataattgttctttcatgatactctcaagatccctgatt
+7569173/1
CCCFFFFFHHHHFJJJJJJJJJJJJJIJJJJJIGJJJIGIGGIIJGGGHJ
@2956301/1
cttgttacaacatatttcaacatgtatccttttgggcggtaccatggtat
+2956301/1
C@CDDFFFHHDHBHGIJIJJGIHIEFHHIGIJJFIJIJJ@FHIIIJJCGG
@1419383/1
ccaacatattactgacctcaaccgtacttctagcattagaagtttcttct
+1419383/1
@@CFFFFFGHHGH@FHGJJJJJJJHIIIIIJJJJFIJJJJDIGGIIJJIJ
@6522924/1
ttccgccaatttaaaaattgaatagtttttatgaaatgagtcagaatttt
+6522924/1
?@@D=D?DFFFHHHGHEHGGH?CBH9FHIIGI>@F4B9CFDFEGGIIIID
@4496485/1
gcataagtcattcctctatcaggtaagacaacaatcacaagttttacttc
+4496485/1
CCCFFFFFHHHHHJJJJJJJJJJFEHJIJJJJIJJJJJJJJJJJJJJIJI
@905133/1
ctcagataatcccatatcattgagacattaacttgcgtagcatactttat
+905133/1
CCCFFFFFHHHHHJJJJJJJJJJJJJJJJJJJJJJJJJJJJJJJJJJJJJ
@5015337/1
tttgtcaccactatattcaccaaccgttaacg
+5015337/1
======ADHHD?AAAFC?<AIHIBHDHIEID;
@7572271/1
ttttcttctttctgtatcaactgcagcctcttttaccattgtacgagttt
+7572271/1
C@@FDDDDHGGHHJJIIIGGIJJJIIGIIGIGIIIIIIJJIFGHIJJHIJ
@3981447/1
caggaataaagtcattaaccttcaaaatttttccgaggtttaaatttttt
+3981447/1
@@@DDDDDFH<DFGGIIBFHGICGIIEGAGHBGEHB@AHGIHGHIGIIEH
@1934308/1
atccgctagtttttcaggtttactgaacttagctgtctctggttccaatt
+1934308/1
CCCFFFFFHHHHHJJIJJFHIJJJJIIIJJIJJJJHIIJJIIIIIJJIJJ
@1935312/1
ctttgaattcataagttggttgttttttaagtgcatgttgaacatattca
+1935312/1
;@@DDBB?FF>D??CCFEG;BE<;FG=@8?D?BDFHHAFGHGGGBGGGDF
@8050815/1
cttttgggtcgtgagaagctgcaacggctgctatagatggaacgttgatc
+8050815/1
@CCFFFFFHHHHHIJIGJJJJJJIJJJJJJJIDIIJGGIGF@FHIJIJJI
@1936284/1
ctcatgttataacattatgcagttcattacctaagatatttgttatgatc
+1936284/1
CCCFFFFFHHHHHJJJJJJJJJJJJJJJJJJJJJJJJJJJJJJJJJJJJJ
@5018126/1
cttgcaagaggtaacttctgtcttgaaatctgtagcccaatattgattcc
+5018126/1
CCCFFFFFHHHHHIJJJJJJJJJJJIJJJJJJJJGJIJIIJJJJJJJJJI
@395269/1
gttgcctctgctgctgctggggctgttgttgccactgctgctgctgcggc
+395269/1
CCCFFFFFHHGHGJJJJJJJFIIIJIJIJJJIJJIJJIIIJJJJJJJIJI
@909538/1
cttgacaattttttcttttcttctttctgtatcaactgcagcctctttta
+909538/1
CCCFFFFFHHHHHJJJJJJJJJJJJJJJJIIJJJJJJJJJJJJJJJJJJJ
@3443111/1
gcacaactgataagttaagcattgcagttcatcagaatcaaaatggttgt
+3443111/1
@@@DDDDDBF:AFA<EFEHGEHEECEEA9AFHHIHFCHHGGGHII<::??
@7062120/1
gccactgattgatgtcccaatggtccacacctttgtcaccactatattca
+7062120/1
@@@DDDDDHHA>DHEBG>BCGGABBAFFGI7ECHGH@C>?9:?:<DEHII
@910394/1
ctatttcattgtgcattaatctatagaaaattttccaaacagtattt
+910394/1
BC@FFFFFHGHHHJJJJJJJJJJJJJJJJDHGIJJJJJIJJJHBGHJ
@6036095/1
gtagaattataaaataaatacaaatacagaaacttagttgccaactcttt
+6036095/1
CCCFFFFFHHHHHIJJJJJIJJJJJJJJJIIJJJJGIHJIJJJJJJJJGI
@8051354/1
cgaatcctttaatgaaattatctggagctcatcaagcttcggtccgactg
+8051354/1
?@<DDDAD?ABFD>?DDD:A:A<AACC>DGB<E@B?EGEC?:0:??D?FH
@7062809/1
ggcgttttggtgggcatggcctgcagctccctttttgcagcttcttcaag
+7062809/1
?=@B=00ACFF?A<E@?FEGCG???FEDFFCFEB@??FF@<FB<CD=CF;
@4498837/1
gggaattctaagagggtacacaattcaggcactaatgtctcttcaaaatc
+4498837/1
@@@DDDFFHDFFBGIIACDHEHACHICDGGGIIGIIGCHIGGEICFHGGH
@6036738/1
ctcattcttagttgtaacaactaggggcaccatgacgatagctttattct
+6036738/1
CCCFFFFFHHGHHJIJJIIGJJJGGIGIJJJJIIIJJIJIJJJJJJJJDA
@4499225/1
catggtttaagaaagaccaaaggtttctgttgagctagtcatttgttccc
+4499225/1
CCCFFDFFAHFFHG9GDFHFDHCAADHGHB<C?BFGGDD<?CFB@GEH9D
@6529398/1
ctcattctttcaaaaaaaactattcgtag
+6529398/1
@@?DDDDDDFDFH@GBEA@@CGDGDC::0
@6529532/1
ccctacctcttcctcgccatctgcctattttggaaactatactgtcatta
+6529532/1
CCCFFFFFHHHHHJEIJJJJJIIJJIIIIJJIJJJJJJJIJJIIIJJIII
@6530380/1
atcctgtttcatccgcaattttctggcggagttcttcagcattcagtagc
+6530380/1
@CCFFFFFGFDHHIGIGGHHJJIIIIIJFDGDGHGIIJJJJJJIJJIJJA
@7064320/1
gtccttttatcataatgagatcaagtttttttcgaatcaaatgaagctgt
+7064320/1
CBCFFFFFHHHHHJJJJIJJJJJJJJJJJJJJJJJJJJJJJJJJJJJJJH
@3445666/1
ctttgtcaccactatattcaccaaccgttaacggagtttgctgtcgaata
+3445666/1
@@@D?ADAHHHDHAGGIGHI<IDGG<@CE;C?;G@DHCGGHI<??BDGF@
@3984876/1
tcttcttcatcacgtcgtctttttttaccaaaccggtattttccccttgg
+3984876/1
B@BFDFFFHHHHHJHIJIJJJJJJJJJJJJIJJJJJ@FHIJJJIIJJJJJ
@5472561/1
ccaatgtttctagcctttcataattcataacg
+5472561/1
=?:A;BDDFADDDBGGF<?AIFEF@A:CFE@=
@2963086/1
cccagtcatcaggaataaagtcattaaccttcaaaatttttccgaggttt
+2963086/1
CCCFFFFFHHHHHJJJJJHIIIIJJJJJJJJJJJJJJJJJJJJJJJJHIJ
@5020295/1
ctgataaattagaatcatcccatagcaaatgatatttggtaggacgtgct
+5020295/1
@@@DDEFFHHHHHFHHIIIGHIIIJGGIJFIIGGGGIJGGGFCGHHDGGI
@7065398/1
ggtctctgctgttgctgttgttgctgaggctgctgtggtctctgctgttg
+7065398/1
?@=BDDDEHHDHHGHHGFGCFDDEHIIGIIIGDEHGGGIIIGDFIDHHEG
@7577266/1
ctcagataatcccatatcattgagacattaacttgcgtagcatactttat
+7577266/1
CCCFFFFFHHHHHJJJJJJJJJJJJJJJJJJJJJJJJIIJJJJJJJJJJJ
@7065969/1
gtatgaaactgaacgtgtacacctggtaaagaggtgacaaagatagtaag
+7065969/1
CCCFFFFFHHHHHJIFHGHJJJJJJJHHIIFHIJCGHJIJIJJJJJIIII
@2454284/1
cttggcagtaacaagattttcacatggctgcccctttattatccctttca
+2454284/1
CCCFFFFFFFHFHJJGGIJIJIJIJJJGIBHJJIJIJIJJIJIGIIJJJI
@7577930/1
gtagatatcagacatttcttcagggagaatttttaaccatttacacaata
+7577930/1
CCCFFFFFGHHHHJJJJIJJJJJJIGGFGHIIJJIJJIJJJIJJJJJIJI
@3446766/1
cttaactttagtgaactggtcatcaactgagaggcc
+3446766/1
@?@;DDBDF<D2C<CA<CG3<A<?CHB?ACCA@F8C
@6531933/1
ctgttcttcttgaagttggttcagctgtagtctgtctgcatctgtatatg
+6531933/1
?@?DD;BD<?C?:FEAAEHHHIIEE?C?<AA9<??BF@GHGIC?GIC9B9
@7066467/1
gtttccatatcatattatacctgaaggcttttgggtcgtgagaagctgca
+7066467/1
CCCFFFFFHAHHHJJJJJJJJJJJJJJJJJJJJJJIJJIIHIJJJJJJJJ
@6533215/1
gctggtgcatgtaatactttgtagatatcagacatttcttcagggagaat
+6533215/1
CCCFFDEFHHHHHJJJJJJJJJJJJJJJJJJJJJJJJJJJJJJJJIJFHI
@4503474/1
gctgttgttgttgctgctgctgttgttgttgttgaggttgattagaagcc
+4503474/1
?7@DDDD;DF:CD<FF@F>EBEHF<9AAAEF?@CBDC?BBF@FGFE<99?
@7578494/1
cctgctttagggtttcttccgctaatttaaaaattgaatagtttttatga
+7578494/1
CCCFFFFFHHHHFHJJJIJJJJIJJJJJJIJJJJJJJJJJJHIJJJJJJJ
@7067945/1
ggacgaccaacacagcgataaaacctcttcaaaagaagataaacaattca
+7067945/1
CCCFFDFFHGGHHGJJJIJJIJGHAHIIGIIJJJJJJJJJJJJJJGGJII
@2965845/1
agatatcagacatttcttcagggagaatttttaaccatttacacaatata
+2965845/1
CCCFFFFFHHHGHHIHGIIIJJJGHIIJIIGIFHIIIHIIIJJJJJIJII
@916075/1
gttggatcattagcagaaatcctcattctttcaaaaaaaactattcgtag
+916075/1
CCCFFFFFHHHHHJJJJJJJJJJJJJJJJJJJJJJIIIGIJJIJJJJGHI
@2456809/1
ctgatttgttgtttattagggtagcatttggaggactgtcagatggtttt
+2456809/1
@CCFFFFFHHHFHJJJJJJIJGHIJJJJJJJJJJHGJIIIIIIJJJGIII
@5022713/1
cgatttcggcagcttttacctcattttcactcagaagaaataatatctca
+5022713/1
@@@DFFFFFFFAAEHEHHIHIJJJGGICCGHEBCFDDBFGGGEIIIEIIG
@2457600/1
cccatgtgaaattttttcagaatcatgtgatttttttt
+2457600/1
CCCFFFFDHHFHHJJJJJJJIJJJIJJHHIIJIJJJJJ
@6534323/1
ccggtcctggtccagattcctgttgtggaccagcttgtgcttgtcttcca
+6534323/1
@@@FFFABDBFFAFDHGHIIIGHEEFDHIIGEGHIIIHGH<GHGHCHICG
@5475725/1
caggtggaggtgaaaagaatgatcttccaactgtcacaaacctgttagca
+5475725/1
B@CFDFFFHHCFHJJJJJJJJJJJJJJJJJJJJIJJJJJJJJJJJJJJJI
@7579047/1
gtcattagcagagctcgctactaaggccttcaagatagaacccaattctg
+7579047/1
CCCFFFFFHHHHHJJJJJJJJJJJJJJJJJJJJJJJJJJJJJJJJJJJJJ
@7579708/1
cttgaaatctgtagcccaatattgattccagaacttccggcataatgagt
+7579708/1
@C@DDADEFHAHHHGIBGGHEFHEBHHDH@H@E;??GCHIBIJEEHH@H9
@4505206/1
ggcctgcttgtggaaaaccaccacaaatccacttggaaaactgtttatca
+4505206/1
CCCFFFDDHHFFHIHGGIJJIJJIIHEIJJJJGIJIDHIJJJIHHGGIJJ
@7580963/1
ccgcagattaaaatttttaagtacgactaagtgagcacactaaatcacca
+7580963/1
@C@FF?DAHHFDFHIIIIIIGHGGGIIIIIIFFIHIIIIIICFGHEIIGA
@402674/1
ataaattagaatcatcccatagcaaatggtatttggtaggacgtgctgta
+402674/1
@C@DFFFFHHHHHIJGHGIIJJJJJIIIHHFHHIJJHFHEHHIHIIJIHI
@403268/1
gtcctcctgccactcatcataatgaacaatatcttcttttggattagtag
+403268/1
CCCFFFFFHHHHHJJJJJJJJJJJJJJJJJJJJJJJJJJJJJJJJJJJJJ
@403525/1
ctcagagctaccttggcagctgctaattttgcttggtgtttgttttctcc
+403525/1
BBBFFFFFHHHHHJJJJJJJJJJJIIJJJJJJJJJJGFHIJJJJJJJJJJ
@5476804/1
ctctgataaattagaatcatcccatagcaaatggtatttggtaggacgtg
+5476804/1
@@@DDDAD?CBDDGBFEHDDEE;CAFBCFHEHB<1:?EEEHFFD?FHE8?
@405135/1
ctcttctcttggtgttcaacaaatctcttaatgatatcagtcagcttaca
+405135/1
CCCFFFFFHGHHDGFGIJIJJJJJJJJJJJIJJJJJIJJIIJJIJJJJJJ
@3450572/1
ctaatatcctaacgttatcaggttttgggtagttgggtaatattttgata
+3450572/1
@@@FFFFDHHHFHIBHIIIIGBFFHIIEG:CDHICBD:::?DHGCHGIHI
@405497/1
ctgtaattgcgataaggtttttcaggattgatagatacatcataatgatg
+405497/1
CCCFFFFFHHHHHJJJJGHIJJJJJJJJJJIJJJJJJJJJJJJJJJJJJJ
@7582187/1
cacggtctcaacaagttccgttttttggagaggcaactcaggataactat
+7582187/1
CCCFFFFFGHHHHHIHIHJHFHIIJJJJJJIJJJJJJJJJJJIJJJJJJJ
@6537979/1
aaccaagatcaattactctaccaggtggaggtgaaaagaatgatcttcca
+6537979/1
@CCFFFFFHHHHHJJJIJJJJJJJJGIJJJJCGIJJJJJJJJJJJJJJJJ
@8058274/1
tttgttttctcctactccgacaaacgccatcctctcattcttagttg
+8058274/1
<@@DDDDFFH?FHIGHGCBFHGEH3?:CDHDHGII>DGHIIIDIECH
@7072315/1
cccaagaggagagcttttattgaatagaataggaatgtcaggtgcgttaa
+7072315/1
CCCFFFFFHHHHHJJJJJJJJJJJJJJJJJJJJJJJJJJJJJDHIJJJJJ
@6045333/1
tagtagtaacgattctccactgaaccaaatc
+6045333/1
@<@BDDBDF<D7DAD@EAE@IE3AC9CEF>C
@1434859/1
ctttggtgtacagaaatatttcggcttctgcttccgttccaccctttctg
+1434859/1
CCCFFFDFHHHHHJJJJJJJJJJJJJJJJJJJJJJJIJJJJJJJJJJJJI
@5478629/1
acacaatataaatgcaccttcaacaccacactcctcaaggtacaccccta
+5478629/1
CCCFFFFFHHHHHJJJJIJJJJJJJJJJJJJIJJJJJJJJGGHIJJJJJJ
@5026933/1
gctgtctttgtgtcttgcacgacctttggattgaatataagaccttgttg
+5026933/1
@@@FDFEFHHFFAFGIIIJJGGHIIJIJJIJJIIIJJJIGIGIJIJJJJG
@5026938/1
tgggatttgtgaagctgaatttttagaaaggcaattaatattatttttat
+5026938/1
CCCFFFFFHHHHHJJJJJJJJJJJJJJJJIJJJJJJIJJIJJJJJJJJJJ
@5479393/1
cctcttgttttgcttctttttttgacctacccttgccgatagcaataagg
+5479393/1
CCCFFFFFHHHHHJJJJJJJJJJJJJJJJJJJJJJJJJIJJJJJJJJJJJ
@3990241/1
ataagattacaattcttaacattttttctttaaacagagaacattggatt
+3990241/1
CC@FFDFFHHHGHJJJJJJIJJJJJJJIJJJJIJJIGHIGIHJJJJJJIJ
@2973468/1
gtcattccaatcttgatgcatgatgaaatcatgaagtctaggaaagaaac
+2973468/1
CCCFFFFFHHHHHJJJJJJJJJJJJJJJJJJJJIIJJJJIJJJJJJJJJJ
@5479999/1
gtctcaacaagttccgttttttggagaggcaactcaggataactatagag
+5479999/1
CCCFFFFFHHHHHJJJIJJJJJJJJJJJJJJJJJJJJJJJJJJJJJJJJJ
@2974326/1
caacagtgtattgagttgaaatattttcaaattctggatcgtttttgtgt
+2974326/1
@@?DDDDB=DFFFIIAEEAHEIICHIIGBHGGGDFFD<??C9??D?F??0
@1947963/1
ccaaaattgtaaatccaggaacttcccagtca
+1947963/1
@@<DDDDBF:C?BGFFF<9@FFFA3CBEF2<?
@7074129/1
tatgtttacaaatgttgcagcattaagtcttctctgcactgtgacagtct
+7074129/1
@CCFDFFFHHHHHJJJJJJIJJIJJJJJJJJJJJIJIIJIJIIJJJJHIH
@3452611/1
gttcaagatcattttaaactgtccttctgacacaccatctctgtaaa
+3452611/1
@@CDFFFFHHDFHJJJDHIJJJJJJJJIJJJJJIJIJJJJJJIIIJJ
@6540376/1
atttgatttatgcttaataagcattacagcaataaacgtttttccagagc
+6540376/1
BCCFFFFFHHHHHJJJJJJJJJJJJJJJJIJJJJJJJIHIJJJJJJJJJJ
@5028190/1
ctcatcaagcttcggtccgactgatgatttgaggttcttgtggaattgtg
+5028190/1
CCCFFFFFGHHHGJJHHGIJJJJGIJGIIJJEGGGHIJIIFHJJGJIIJJ
@6540737/1
ccgattctatttcttggtcatcagtttgagatactgtaatgcattgtagg
+6540737/1
;@@DD?DBAFBFFHH<G<?CIHEEHGHHGG=H??D@1?CCGIC??FC??D
@7074530/1
gagtaatctctgtatcaacaactgtaccagccggcacattcatatttctc
+7074530/1
@@@DDFFFHHHHFGIJJIJGIJJJIIIIGJJJJJJIIIJJJGHJIJJJJI
@8061122/1
gctctgataaattagaatcatcccatagcaaatggtatttggtaggacgt
+8061122/1
C@CFFFFFHFDHHJJGDHAHIIGHIIIIIAHCFHAG>FHIHGDDFAHGGF
@1438683/1
ggtataactatcttattgagataattatcttttgaaacaactacctcccc
+1438683/1
BCBFFFFFHHHHHJJJJJIJIIJJJJJJJJJJJJJJJJJJJJFJJJJJJJ
@3455180/1
atactttatcgtaacggtcatttctttttcttgatctctttcattatcgt
+3455180/1
CCCFFFFFHGHFHGIJJGHJIJJJJJJJJJJJIH9DGIJJJIIGJJJJJH
@8062594/1
ctattttagcatggaatgtgatctccaagttgtgaatcaatttcaggata
+8062594/1
@CCFFFFFHHHHHJJJJJHHIJJJJJGJJHIJHHIJJJJJIJIJIJJJII
@7074950/1
tcagttaatatgctttaactgacaacattcaatgttctgtaattaatata
+7074950/1
BCCFDFFFHHHHHIJJJJJJJJJIJJJJJIJJJJHJIIJIIIJJJJJJJJ
@2975609/1
gccatattgtagctttggtggtggcagaaccctacctctaacttccatca
+2975609/1
CCCFFFFFHHHHHJJJJJGIJHIJJJJJJJIJJJJJJJJJJJJJJJJJJJ
@4510473/1
gccgtaatgaatggtgttgctttcgcagggtaagtctttcagtctcatcc
+4510473/1
@@CFFFFFHFHHHJEHFHIJIJJJIJJJJJDFHIFIIJJJJJJJJJJJJJ
@5482011/1
caggaacttcccagtcatcaggaataaagtcattaaccttcaaaattttt
+5482011/1
CCCFDFBDFHHHHIIIE@HIIA?FHIADHAF>@4EGBEDFGEGIIIGGII
@4512473/1
cttctttctgtatcaactgcagcctcttttaccattgtacgagtttgagc
+4512473/1
CCCFFFFFHHHHHJJJJJJJJJIJIJJJJJJJJJJJJIJJJJJGIIJCHI
@7589421/1
acacaattcaggcactaatgtctcttcaaaatcttcttcatcacgtcgtc
+7589421/1
CCCFFABDHHHHHIIGIJJJHHIIJJJIJJIHIIJJGJJJJJJJJIJJJJ
@3993351/1
ctgttgttgccactgctgctgctgcggctgttgttgcctctgctgctgct
+3993351/1
@@CFFFFFHHHHHJJJJIJJJJJJJJJJGIGIHHHIJJJJIIIIJJJJJG
@1950145/1
ccccttggcaacaaacagttgttttttcctgatatagctctaacttcaat
+1950145/1
C@CFFFFFFHHHHIGHGIHIHCGHIIJJJJJJJJJIJJIIJJJJJJJDGH
@8063591/1
cagcagtcatcaccaaaacctgatgattttcaagctcttcatgccactga
+8063591/1
C@@FFFFFGHFHHGIIIJJJJIJIJJJJJJJJJJIIJIIJJJIIGIIJGH
@925721/1
tcctgtttcatccgcaattttctggcggagctcttcagcatttagcagca
+925721/1
@@@FFDEFGHFDDGGIGIIGEIGEGGHIGH:@FGIIGCIIICDHGFIIIH
@1440490/1
gtaacttctgtcttgaaatctgtag
+1440490/1
@?<DDFFDHFHFHEHBGGCFDECC4
@925974/1
ctggcattttcctgtgactgatttttcttcaacatcaacaaatgtcactt
+925974/1
@@@DDDDDFAFBDG<?<CEEHIGIIEEHCHB>AEEGBC@F@?GH499?B@
@6049776/1
cttgttttgcttctttttttgacctacccttgc
+6049776/1
@@@DDDDD;CDDBFIIGH@CFDCEHHI?CF@30
@3456030/1
agggaacggcgacataggtgtctgctcttcacatactcttgttacaacat
+3456030/1
CCCFFFFFHHHFFHIIJJGHHIJJJJJJJJJJJJJJJJJJJJJJJJJJJH
@3456094/1
agtaatctctgtatcaacaactgtaccagccggaacattcatatttctcc
+3456094/1
?@=4BDDDFFFFF?GFBFEDGFI?:CHBFIEGFCAGIIIIEGFIIIFIII
@926285/1
tgtgcatcatttttagattttcctgcaccgatgcaattaatactcatctt
+926285/1
BC@FFFFFHHHHHJJJIJJJJIJIJJJJJJJJJJJJJJJJIJJJJJJJJJ
@3456544/1
gttctgtatttcctgtgatcttgtctaagattgctttcgctgcggcatgc
+3456544/1
CCCFFFFFFDFHHGGFH?ICHHHFHGGGHHIGHIJIIJGIIGBHGEHIEH
@3994420/1
gttcctttttgaattgaaatcacctgctccaggtaatggaaaatcctgag
+3994420/1
C@CFFFFFHHHHHJJJJIIJIJJJJJJJJJJJJEGIJJJJJJJJJJJJJJ
@7591451/1
ggccgatagctgtgggttatatggtgattgatgccattcaactttgcatt
+7591451/1
CCCFFFFFHHHHHIJJEGIJJJJIGHIJJJIJJJJJJJJJJJJJJJJJJJ
@3995214/1
cttttgggcggtaccatggtataactatcttattgagataattatctttt
+3995214/1
CCCDFFFFHGHHHGIJJJJIJIIJJJGIIJJIJJJIJJJFIJJFIIIJJJ
@2977373/1
ccgcttctttccaaatctggacattatattgataagtgtatttatacctc
+2977373/1
CCCFFFFFHHHHHJJJJJJJHJJJJJJJJJJJJJIJHHFIIJJJJJJJJJ
@3995581/1
gtgcaggctggccatgttgaatagcttgctgtggtggtacagcacccggt
+3995581/1
C@CFFFFFHHHHHJJJHIJGJJHJJJJJJJJIJJIIJHGIIJJJJJJJJH
@5034647/1
gttgttttagggtaatcaaattttatgacaaaattgcaattctttacatc
+5034647/1
CBCFFFFFHGHHCFGHJJIJJJJJJJGIJJGIJJJIJIGJJJJJJIJJIJ
@415330/1
tatgactcccaagctgctatgagtactatcatcagctggtgtagaattac
+415330/1
@C@FFFFFHHHHHIGGGGEHEGIHHIIIJJJJGEIGJIJCHHDDIIIIJB
@6050782/1
gttcgtctcacccatgttaaattttttcagaatcatgtgattttttttcc
+6050782/1
@?@DDFFFHHDFHJJJIHIIGHIJJIIIII>@GHHIJIEDDGIIGIEIJI
@415640/1
gtaagtggaagcataagctcccaattctttggtgataagaactatttctt
+415640/1
@@@DD?DDFHFHHIIGIGG@DABFHHIEIGECFCHIIEGGHIGCEHDCHI
@7079027/1
gtcactttatatgttcttttaacactctttgatggaatttcataaacaac
+7079027/1
CCCFFFFFHHHHHFHIJJJJJJJJJJJJJJJJJJIIJJJJJJJJJJJJJI
@7594317/1
ctgagcgactaatgccactgtgtccacaagaaaaaaggttcttttacccc
+7594317/1
@@@DFFD<FHABDHIIG@FEFDEFDFFEGGGDCFAGHGGGCGHCE@CCEC
@1444205/1
ttcatctatattttttaaggaagtaagtgcaggggaacgagaaccaattt
+1444205/1
CCCFFFFFHHHHHJJJJJJJIJIHIJIIGIJJJJJJJJJJJJJJJJJJJJ
@1952599/1
gttgtatatttatgctcacttcaccaacattcatgaataatggaaaatca
+1952599/1
@@CFFFFFGHHDHJIJIJJJJGGIJIIIIIJJJJJJIIIIIIJIIJJIGH
@4516520/1
cgcaacaattgtacacaactccataggaagcgccaaaggcttctctcgtg
+4516520/1
CCCFFFFFHHHHHJJJJJJJJJJJJJJJJJJJJJJIIJJJJJJJJJJJIJ
@8066210/1
tgcataagtcattcctctatcaggtaagacaacaatcacaagttttactt
+8066210/1
CCCFFFFFFHHHHIIJJJJJJJJJIJJJJJGGJJJJJIIJJIFGGIJJJJ
@7079453/1
ccgacttaaacaaattgattccaagcttatcaggatcctacctctcacca
+7079453/1
@@@FDDFDHDHHHIJJIFGHIEEFGHHIIIIJJIIBGIJEDGHIGIJJJH
@6052953/1
cttggaaacaattttataattattggatatattcatgccacattccattc
+6052953/1
CCCFFDFFHHHHHJJJJJJJJIJJJJICJIJJIJJJJJJJGJJJJJJJJJ
@7595905/1
ttcgatagttcttcattagtaccatatctctgcattgatttgttagagct
+7595905/1
CCCFFFFFFFHHHJJJJJJIJJJIJIJJJJJJJJJJJIJJJJJJJJJJJJ
@7081478/1
ggaatcctttgtgagccacatcaatgttaaggaatggtttccaaccaata
+7081478/1
CCCFFFFFHHHHHIJJJJJIJJIJJJJJJJJIJJJJJFHIJJJJJJJJJJ
@8066643/1
gccacttctttgaactaagtacagcgaa
+8066643/1
@@@FFFFADDHFAFCDD@HHIGGGGI6@
@1956202/1
gcttctgcttccgttccaccctttctgctgcgatctttgccatagcatag
+1956202/1
CCCFFFFFHHHHHIJJJJJJJJJJJJJJJJJJJJJJJJJJJJIHGHIIIJ
@1956272/1
ggagctgcgacaccatctgatgcctggtgcggaggctaccttgccgtagg
+1956272/1
?<<DDADDD1C<@FFFBAEHFE49EGFGFCFE6:6;B8FBFFECFFEBAE
@8067845/1
ctcaaaacatggtgctggatgaggaaatttttcataaagaagtcgaatac
+8067845/1
??@ABDBB??D?DHDIGDE?AF?FEHEHBFHHGHBCEAGCG@:?:?FAH?
@5038385/1
atcaatttcaggatacgatctggtttacaattagaatttataagtgttgc
+5038385/1
CCCFFFFFHHHHHJJJJJJJJJJHJJJJJJJJJJJJJJJJJJJJIJIIJI
@3460966/1
tttatatttaaattgagatgattagtttccacaacaatttctcttccttt
+3460966/1
?@@DDDDDH?DFFGI>EFGBFHABAHIGGHGIGGGCGHGDDG@GHD?BGI
@7597695/1
ctttggattgaatataagaccttgttgttttagggtaatcaaattttatg
+7597695/1
CCCFFFFFHHGHHIIIJJJIJJIJGJJHGIIHGIIHHHIJJJIJJJJIJH
@5491290/1
ctttcacaatcaattaattggtaacatggtaaaataccttctttgactaa
+5491290/1
@@@BD>BBADFAHIBCBFHEHIGC@EGGIHC@<A9?FAFEFBHAG@DFGF
@2470483/1
gctttctaatgtttcttcatttaaaaccgctgtgtctctttctttttttg
+2470483/1
CCCFFFFFHHFFFGEHGJGHJJJIIHICHGIIGHCGGIHHIGBGDHEGIG
@3461833/1
agataataatgcctcagagctaccttggcagctgctaattttgcttggtg
+3461833/1
CCCFFFFFHHFHHJJJJEIIJJJJJJJJJIJJJJJJIJJJJJJIIIJJ?D
@932005/1
tttttttccaaattgcctctccattcaattgaagaagcaatttcttcgca
+932005/1
@@@ADDDDFFB>DB?D>F?CF94CDE<9CBFFIICF??90??G@FEFA>@
@6058018/1
ggagaattgagagaagctttactctgtagcattgtaatttcttgttcttc
+6058018/1
@C@FBDFFDHHHHJJJJJJIJJJJJJHIJIJJJ?EHGIIJJIJJIIJJJJ
@6058289/1
attgccatcaacgttcactgtctataaaaatacaagaattcctaattggt
+6058289/1
CCCFFFFFHGHHHHJJJJJJIIJJJJJJJJJJJJJJJJJIJJJJJJJJJF
@1958153/1
gcaggaaatcgatttttgaaacacctctgtcgaacagcttccacagcttg
+1958153/1
CCCFFFFFHHHHHGJJIJJJJJJJJJJJJJJIIJIJJJJJJJJJJJJJJI
@421444/1
cccatttaaacatttgtaaataaactcatcttgtaatttagcacattcat
+421444/1
@@CFFFFFHGHHHJJIHIIJJIHHGJJJJJJJJHHIIIIIIIJIJIJJIJ
@1958841/1
ctcttgttttgcttctttttttgacctacccttgccgatagcaataaggc
+1958841/1
CCCFFFDFHHHFHIJJJJJJJJIGGJIIJIIJJJJJJIJIHIIJJIJCII
@2982587/1
gctccaatcgcattccctttcacactagggacatgaggtgaaattattgg
+2982587/1
<@?BDD?DDDAFDH>?BAFHGHHCGII@39F8DH@GIGB;BGGGIABDHG
@422565/1
ctaatttaaaaattgaatagttttta
+422565/1
@@@DDBDA22=AFG<4E<<CHBE<:F
@6552502/1
cctaatcctgtttcatccgcaattttctg
+6552502/1
CCCFDFDDFHBHHEEHHJIJJGIIJJIIJ
@423252/1
aaggaattccggtttctcaaaacatggtgctggatgaggaaatttttcat
+423252/1
CCCFFFFFHHHGHIJJJJJJJJJIJJJEHIJJJIJJCHIJJJJJJJJJJJ
@8072853/1
cacgatttcggcagcttttacctcattttcactcagaagaaataatatct
+8072853/1
CCCFFFDDDHHHHIFGIJJIIIIGHHIJJIIGHIIIGBDDFEGGEHIIJH
@3464347/1
ccataccgtacgctcaaacatgcaaatgtgacattattgactaaggccga
+3464347/1
CCCFFFFFHHHHHHIJJJJJJIIJJIHGEHIJJIIIEGIGIEHHHIIGGI
@6059680/1
ccctcttcattttcggtttcgtaggcaggt
+6059680/1
@@@D?BD>:==ACF<:<@@CGCAA@?E??1
@3464978/1
ttgcattaaatcacatcacattaccacatttctcaaattcagtcttgaaa
+3464978/1
CCCFFFFFHHHHHJJJJJJJJJJJJJJJJJJJJJJJJJJJJJIIJJJJJJ
@2471853/1
gctttaatgatatcaagaattctttttccaaaattgaacaaagtgaataa
+2471853/1
CCCFFFF2CFHHHJJJJJJJJJJJJJJJJJJJJJJIJJ@FHHJIIJIJJJ
@2984662/1
ggtcaaccctgatagagcaaggttttttccctggatacgtaaccaccatt
+2984662/1
???;DDDDHDFDA<BFEGBG@FH@EFGHEDHEIE@>FFHIIIBH@DBFHG
@425696/1
ttacagaataactcatgaatgctttctaatgtttcttcatttaaaaccgc
+425696/1
CCCFFFFFHHHHHJJJJJJJJJJJJJJJJJJIJJJJJJJJJJJJJJJJJJ
@936794/1
ccaacaacaatgacaggtttttgaaaaaattttggccaatagctgtgggt
+936794/1
CCCFFFFFHHHHHJJJJHIJJJJIHJJJJJJJJJJJJIIJJJJJJHIJJF
@426634/1
ggttgttgttgaggtggtagttgagtttggtgggtaggggtt
+426634/1
?<1=?@B?DD<?DDEEBC?A3AFEFFFDEECEDIIDIDCDD:
@426719/1
cagtcttcaagcactgagttagaataccaacctgaatttcagcaattttc
+426719/1
?@BADDFDHHHHHJJIJJJGIIIJIIIHIGIIIGIJJJIIIIJJIIIIJI
@2474526/1
ctggagcagacgcagtaggacaagaacgtgtagagatgggttcatttacc
+2474526/1
CCCFFFFFHHHHHJJIJJJJJJJJJJJJJJIJJJJGIJJJGIJJJJJJJJ
@6061776/1
ctcttctggaaagcagctcttgcagcattgacactggcgttttggtgggc
+6061776/1
CCCFFFFFHHHHHJJJJIJJJIJIJJIGIIJGGGJJJJJGHIJJJFHIHI
@2475256/1
ggtatccaaaggcactgttttcaccggaggaatttgtttgtgatttttta
+2475256/1
@<=ADBDFHADC?GFHIFGIIGIIIIADEBIGCEHIBGGGIGGIIIIGGC
@4005093/1
cccatcattcgctcctcgactgccccgatgttggagcctatgctatccgt
+4005093/1
CCCFFFFFHHHHHJJIJJJJJJJJJJJIIJJJJJJJJJJJJJJJJIJJJF
@2475532/1
ccaacattcatgaataatggaaaatcacatagcttcggccacttctttga
+2475532/1
CCCFFFFFHHHHHJJJJJJIIJJJJJJJJJJJJJJJJJIJJJJJJJJJJI
@428439/1
gcttctttctgtgcatcatttttagattttcctgcaccgatgcaattaat
+428439/1
CCCFFFFFHHHHGJJJJJJJJJJJJGIJJJGIIIIIHHIGIJJJIHJGII
@2985209/1
gctctgtataatataattcttaccatctagattgaaaaaagaatgcgaat
+2985209/1
@@@DFFBDFFHHHIJIJJIJHIJGGHGIGHIGIGHJJJJJIIIGDHIJIG
@2985518/1
ggcaaccaatatgttcgtctcacccatgttaaattttttcagaatcatgt
+2985518/1
@@@DFFDDFFA?C<EBGCEHIHGDGEHHCFFEEFHCFDGIIGFHGDDHGD
@2985551/1
gcagggaattctaagagggtacacaattcaggcactaatgtctcttcaaa
+2985551/1
CCCFFFFFHHHHHJJJJIJEHIJJJCHIJJJJJJJJJJJJFHIIJJJJJJ
@2986311/1
ctccggccaagatcagccgtgtttggtagaagcaggatgacacttaggtc
+2986311/1
CCCFFFFFHGHFHJJJJJJHIFHIJJJGIGGGJJJIIJJIJJJJJJJJHJ
@8074856/1
ggtctgctgggttgctggtcaccgggttgttgcctaacaggaggtgcact
+8074856/1
?<;ADDDDHAFACFBEDBAFHGGBDECFGFE?GCFHGGDD@BGHCFHIIG
@4526647/1
atctccttcttctttttttctagtttcctcctcatcaagagcacggcgat
+4526647/1
BBBFFFFFHHHHHJJJJJJJJJJIJJJJJJJJJJJJJJJJJJJJJJJJJH
@2988634/1
caggtgcgttaacttttggtggctttattatattactcctaattgaagag
+2988634/1
?@@AABDDDDFHHIIIIIDAFGIIFIIIIIIIIIIIGIGIGIIIIDGGGG
@6555201/1
ctccttctaacttaatgcaagcttctcttatagctgtcaactcatgttgc
+6555201/1
@CCFFFFFHHHGHIIJJJJIHIJJIIGIIIIJIJIIFGEGGGFHHIFDHG
@5045248/1
actgctgctgctgcggctgttgttgcctctgctgctgctgctgctgaggc
+5045248/1
CC@DFFFFHHGHHJIJJJIEHGHIGIJIIHGIGGGIJIIIIIJIHIIJJG
@8077148/1
gttatcatcaacatctgacccttcacactcatcaagaacttggtaaactc
+8077148/1
BBBFFFFFHHHHHJJJJJJJJJJJJJIJJJJJJJJIJJJJJJJHHIJIJJ
@1964984/1
gttggatcattagcagaaatcctcattctttcaaaaaaaactattcgtag
+1964984/1
CCCFFFFFHHHHHJJJJJJJJJJJJJJJJJJJJJJJJJJJJJJJJJJIJJ
@939264/1
cttttttccaaattgcctctccattcaattgaagaagcaatttcttcgca
+939264/1
BCCFFFFFHHHHHJJJJJJJJJJJJJJJJJJJJJJJJJJJJJJJJJJJJJ
@4008648/1
ggacaatttacaggcagttgaagataacatacaattttaattttattatt
+4008648/1
CCCFFFFFHHHHHJJJJHIJJJJJJJJJJJJJJJJJJJJJJJJJJJJJJJ
@4008675/1
gttgctggtcaccgggttgttgcctaacaggaggtgcactggttacagga
+4008675/1
@?<DDDDDHFADHGHIHFF?F;F@G?1::?DDFH8D?BB?BDHIEHGEHA
@6064739/1
atcccaatcaattatgatactgtctccttcaacaatcgtcggtacaatg
+6064739/1
<@@DDA3DFF>BFBF@EHEGGEFHIBAGGIEEIG=G>B:C@GDFGI<FG
@1455069/1
cagcacagaataatcttgtatgatgtctcttttggactacaataaaagtt
+1455069/1
CC@FFFFFHHGHHJJJJJHGIJJJJHHIJJJJIIJFIJJJJJJJJJJJBG
@1455167/1
gtcggttttatcacgataggtgactgatatcactaatcggcaatgtcagt
+1455167/1
CCCFFFFFHHHHHEFGIIIJFHIGIIJJIGHGGEHHJIIABFHIHIFHIH
@2990814/1
ctaccttcagcgggagaccttggctttgccgcttgttgctgtacttgagg
+2990814/1
@CCFFFFDHFFHHJHIGHGGIIIJJJIEGGFHJJCHIIJIEBGHIJIEEG
@7607124/1
caggttttgggtagttgggtaatattttgataacgtggatgtagataggc
+7607124/1
B@@F?DFFHGGAFHFGGIJGHJIIJJJJJIIJJJJIJJIIJIIJJJJJJI
@3471904/1
gcaccatgacgatagctttattctcattaaggaattccggtttctcaaaa
+3471904/1
@@@DBDDBAFHA=GGE<EF:<:BFBFAHGC@CGGC9?9F8GHDF@DFGGH
@4009550/1
caacaactgtaccagccggcacattcatatttctcccatctgcatccttc
+4009550/1
CCCFFFFFHHHHHJJJJJJJJJJJJJJJJJIJJIJJJJJJJJJJJJJJJJ
@8078658/1
aggctaccttgccgtaggaaataagaaagcaagagaaggaagtgaggtac
+8078658/1
CCCFFFFFHHHHHJHJJJJJJIJJJJJJJIJJJJJJJJIJJJGIJJJFGI
@8078928/1
ctaacttgaccaacggtaaaagcaggaggttgttgcatcctttgctcttg
+8078928/1
CCCFFFFFHHHHHJJJGHIIJJJJJJJJJHGIIJJJJJJJJJJJJJJJJJ
@6560584/1
taatgcctccaagcttaacattgattttaaggcaaagattggagagtgtt
+6560584/1
@CCFFFFFHHGFHJJJIJJJJJJJJJJJJJGIJJJJJIIIIIJJJI?FGI
@8079597/1
cttgttttgcttcttttttttgacctacccttgccgatag
+8079597/1
:=;A4A=AF?FBCDHI@FEG1:BDDABD?BBBGHIJ>6AA
@5503866/1
ggtttttgaaaaaattttggccaatagctgtgggttatatggtgattgat
+5503866/1
BC@FFFFFGGHHHJJJJJJJJJJJJJJJJJJJJJGHGJJJJJFHIJJJJJ
@8080070/1
gcctcaccacctcaaccgaacacttctaggttacatagtgtatgaaccgc
+8080070/1
CCCFFFFFHHHHHJJJJJJJJJJJJJJJJJHIJJJJJJIIIJJJJIJJJJ
@8080360/1
cacagaataatcttgtatgatgtctcttttggactacaataaaagttatt
+8080360/1
CCCFFFFFHHHHHJJIJJJJJJHGJJJJJJJJJJJJJJJJJJJJJFHIJJ
@7608301/1
tctcaagatccctgattacttcttctcgaggtggctgcagtttccatatc
+7608301/1
CCCFFFFFHHHHHJJJJJJJJJJJJJJJJJJGHIJJJJJJJJJJJJJIIH
@1968945/1
cgagtttgagcatcattcattttcttcattgtaacttggcccgcaacaat
+1968945/1
@@CFDDFFHFFHHJJIJIJJJJJJJJIJIJJIIJIIJJIJEGIIJIGHHE
@1969275/1
cctaacaggaggtgcactggttacaggagatactggttgttgttgaggtg
+1969275/1
CCCFFFFFHHHHFEHIJJJJIJIJJJJGJGJJJJJJFHIHIJJJJHHI?F
@6067666/1
cctttttcaaaaccttcttccagcatagcttcaatttcattgtcgcttat
+6067666/1
=@@DDDFDHHHHFGIIGGIHEGGIGHDECFHIICCHIGGIGHIIJIJIJI
@7609360/1
atgaaactaaaaacttcaaaaaagaatcacccaatgtttctagcctttca
+7609360/1
@@CFFFFFGHHHGGIJJIJJJGHGIGIIIIGIIJHIGIGIJJJJJJIJIE
@3475721/1
gacatttcttcagggagaatttttaaccatttacacaatataaatgcacc
+3475721/1
@<@DDDDDFH8AFG<FG6C9FGIIE@HI?E<:EHGG<?D<DDHEGI<FHE
@5504745/1
atattttttaaggaagtaagtgcaggggaacgagaaccaatttctttttt
+5504745/1
CCCFFFFFHHHHDFHEFHIJEFHJIJIJJIGIIJHHIJICDHIIIIJJJJ
@7092719/1
gtcaggtgcgttaacttttggtggctttattatattactcctaattgaag
+7092719/1
@?@BDFDFGHFHHIGHIIIIIAEHGIIIGIIIIGIIGIIIIIEGIIIIIG
@4011897/1
gcacaacaaacacttggggagttaaatcaacatcagctgagatatactca
+4011897/1
C@CFFFFDFFDDHIIJJIIIIBHIGIJIJIJEDGGIIGHHJJIJJIJIJG
@4011994/1
aacaagattttcacatggctgcccctttattatccctttcagtggacaat
+4011994/1
@@@FFBBDHFFHHJJIJJIJHIIJGIIJJJJJJGIIIGIGGI?GH>FGDG
@7094001/1
ccgctaatttaaaaattgaatagtttttatgaaatgag
+7094001/1
=?8D;?@2<<:<DEEE<EEFD@:F:AFFB<?CCE<BEB
@944260/1
ggaatgtatgacgatgatttgatatctatatttctcattttttctgctaa
+944260/1
@@CFFFFFGGAFHGBEHGIIIAFACHGHHGHIIEGDHGHGGGGHEGIIII
@8083514/1
gggacatgaggtgaaattattggtatttcttttttccaaattgcctctcc
+8083514/1
@@@DDDDD>FF2<:A@EGIIIGG<FFF>DHGEGIIICGBEHIGGGEGCHE
@944412/1
atcctttgctcttgaggaagttggtgtagaagtgcaggctggccatgttg
+944412/1
CCCFFFFFHGHHHJHIJIIJIJJJJJJJJIJJIJIIIJJJJJJJJJJIJI
@3476585/1
ctgttgttgttgttgctgaggctgctgtggtctctgctgttgctgaggct
+3476585/1
@C@DDEDDHHHHFHIJIJJJIJJJJEG@EEGGIIIEGGIHGIEGIIIJIA
@431479/1
ctaaatcaccacagacctgttctaacttaaagctgactttagtacatcgc
+431479/1
@CCDDEDBDHFF?FGBGGGHEHIIHIE?AFEF<:?F>9??G>::?::?;F
@1971020/1
ggcaactcaggataactatagaggttcttctttccatcaaaggcaggaaa
+1971020/1
@@@BDDDDADHBFBBFGIGIEEFF?FHHIGEHIIII>EHB@FE9FFHH9F
@5506866/1
ctcccctctggtatccaaaggcactgttttcaccggaggaatttgtttgt
+5506866/1
CCCFFFFFHHHHHJJJJJJJJJJJJJIJJJJJJJJJIJJIJJJIJIJJJH
@3477323/1
cactccttttcccgtttttattatcgcttctaattttttctctcatttct
+3477323/1
??@FFFFDHHHHHJHJIJJIIJJJJJJJJIJIJJJJJJJJJJJIHIJJII
@945818/1
ggggacacttatcaggttgtatactgatttcataatgatgtacgaaacct
+945818/1
@@@AD8?DADDFFFEF:<AGHCB<FDHFHHEHCFGIFD<9??>FBDGAGD
@1971544/1
atagaataggaatgtcaggtgcgttaacttttggtggctttattatatta
+1971544/1
@C@FFFFDHFFDHHFHIIJAFGIHGJIJJJJJGGHEGGIIIGIJIHIIIH
@4531488/1
cttaacttgcattaaatcacatcacattaccacatttctcaaattcagtc
+4531488/1
CCCFFFFFHHHHHJIJJJJJJJJJJJJJJJJJJJJJJJJJJJ3DGIJJFI
@5049888/1
gtcacaactaacaatgggccacaactcatattgatcgtcaaatgaaacat
+5049888/1
C@@FFFDFHGHFHIGIGEEGGDGHEEIGIGGIIJJGHIIGIEIJGIIIJJ
@3478030/1
gtcccatactccctggttgggaagtgcttgttgttttgcagacaacatgc
+3478030/1
@C@DDFDADHHHHGDEFHGBEGEHHEHFFECGGCGHIJEGII@GGICIGI
@4531908/1
catgctttgcttctttcttagatctaccagtgcccatggcagcaaatcta
+4531908/1
CCCFFFFFHHHHHJJJJJJJJJJJJJJJJJHJIJJJJJJJJJJJJJJJJJ
@7611317/1
ggctgctgtggtctctgctgttgctgttgttgctgaggctgctgtggtct
+7611317/1
CCCFFFFFHHHHHJJJJJJJIIJJJJJJJIJJJJJJJJJJJJJJGHJFGG
@4532100/1
ctctgctgttgctgaggctgttgtggtctctgctgttgctgaggctgctg
+4532100/1
CCCFFFFFHHHHHJJJIJJJIJJJIIIJJJJJJJJIJJJJIIJJJJJGIG
@6566107/1
caggtttttgaaaaaattttggccaatagctgtgggttatatggtgattg
+6566107/1
@BCFDDFFHHHHHJJJJJJJJJJJJJJJJJJJHIJJGHIJJJJJGHHIJJ
@434437/1
caccatctaacctctacaattttgttttgtttctcctccatttccaatta
+434437/1
@@CFFFFFHHHHHJJJJJHJJJJJIJJJJ;HHHJJIJJJJIJJJJJIJJJ
@6567919/1
gcaccttcaacaccacactcctcaaggtacacccctataagggcttcgat
+6567919/1
CCCFFFFFHHHHHJJJJJJJJJJJJJJHHJJJJJJJJJJJJJJJJJJJIJ
@5051238/1
gttgcatcctttgctcttgaggaagttggtgtagaggtgcaggctggcca
+5051238/1
CC@FDFFFHHFHHJJIGIIAHHCEGFHHIAFCFGHHI?FHC@GIHGIGGB
@8085507/1
tcttaaatctggttctctaatcatctgattagtagtaacgattctccact
+8085507/1
CCCFFFFFHHHHFIJJJJJJJIJJJJIIJJJJIIJJGIIJJJJJJJJJJI
@2996833/1
atgaggatactttaatctaatattatattgactaacataatatctttcaa
+2996833/1
CCCFFFFFGHGHHIJJJJJIJJJIJJJJJIJJJJJJJ4EHIJJJIJJJJJ
@6568753/1
cgacactttttagtaccgggcttactaagggagttttcttgatcattttc
+6568753/1
C@CFFFFFHHHHGAFGHIIIEGIIIIF9:?DFG?DFDFGIGCHHDHGIII
@7612873/1
ctttacatcaataccttcttctatcacatcggaggcaaccaatatg
+7612873/1
@@@D?B?DFDHHDBEEHGGIIICHIH>AF@EA;D0CBBD?B=G?DF
@3479649/1
aatgacttggccggctggtgccctgaataccttgatggctacaaagatag
+3479649/1
C@CFFDFFDFDHFJIGGGGGEGHGGCHGGJJJJJGGEGGIIGGGJIGGGA
@2484036/1
gattgatagatacatcataatgatgaataaccatattcttattctttata
+2484036/1
CC@FFFFFHHHHHJJJIJJJJJJJJJJJJJJJJJIIJJJJ?EIIJJJJIJ
@7613785/1
gcagctcttgcagcattgacactggcgttttggtgggcatggcctgcagc
+7613785/1
C@CDDDFFFHGDAGGGEEGHDFCDGHICF@DCHBDFHGHCHI@FGHGIEG
@5510286/1
ctcatttgaaaacgtggatctccaaggtctccttgaacaaatttacctaa
+5510286/1
CCCFFFFFHHGHHJH:EFIGGIJJJIJFHIJJIGIIJJEEGIIGGIJJIJ
@7614355/1
gtttatcatagatccgacgacactttttagtaccgggcttactaagggag
+7614355/1
1=?BA=AD<FB?B@AC;@C8FGGHIICBD>0:@DB6DGICEGI@=CGB6A
@2999194/1
tttcttttttaaatttcttatgtggattgccataatcatatttcttataa
+2999194/1
CC@FFFFFHHFHGJIIHIHGIJJGIIBHIIIGJGJIJJJGIIJJIIJJJI
@5510849/1
gtggtctctgctgttgctgttgttgctgaggctgctgtggtctctgctgt
+5510849/1
@=@DDFBDHHHHHJIJEIIGIIEGI@FGIIJC?C?@DF>B0?FDHEHGHG
@2485804/1
gtctgcagaaaccaagaccgacttaaacaaattgattccaagcttatcag
+2485804/1
C@BFFFFFGHHHBGIIIIGIJJJJJJJJJJJJJJGIJFIIIIJJJIIEGG
@8087325/1
gtcgtctttctttcaacaaacacaagagctaaattatcctttttgaaatt
+8087325/1
1?@DDDDBDHHHFBBHGHGF=FCC=G@FCHB<GGGDC>FGHGIIGICFHI
@6572380/1
cgtcattagcagagctcgctactaaggccttcaagatagaacccaattct
+6572380/1
CCCFFFFFHHHHHJJJJJJJJJJJJJJJJJJJJJJJJJJJJJJJJJJJJJ
@6572381/1
gtacgctcaaacatgcaaatgtgacattattgactaaggccgatctgagg
+6572381/1
CCCFFFFFHHHHHJJJJJGJJHJJJJJJJJJJJJJJJJJIJJJJJJIIJI
@3483028/1
gtttaaaatcttcaataacattactcatttctgataggttctgcaatttc
+3483028/1
CCCFFFFFF?HHHIJJGIGIJEHIIJJJJJHIIJJJIIHHIJIGIJJJJJ
@1978213/1
cccatgttaaattttttcagaatcatgtgattttttttcctttcaagaat
+1978213/1
CCCFFFFFHHHHHJJJJJJJIJJJJJJIIHIJJJJJJJJJJJJJJJJHJJ
@4019856/1
cggcagctgggaatcctttgtgagc
+4019856/1
@@@FFFFDHH7DDA@CD<?CFEEA<
@1979001/1
gtaaatttatcgcaaggtaacgtaaaacaatatctattcaacaaaggaat
+1979001/1
@@@FFFFFHGHHHJIJICFHIIGGIJJJIIJJIJJIIJJIJIHIGIIGJI
@3484130/1
gtcaaattctacttctgaatgatgttctacgttatcatcaacatctgacc
+3484130/1
@CCFF>DFHHHHHJJIGIJJJIJJJJJJIIIIJJJJJJJIIJJJJJJJJJ
@6076895/1
aaaaaataaaataagctcaactatagtttaaaaaaacaaaacaagaatat
+6076895/1
CCCFFFFFHHHHHJJJJJJJJJJJJJIJJJJJJJJJJJJJJJJJJJJJJJ
@4020591/1
gtcgtctttctttcaacaaacacaagagctaaattatcctttttgaaatt
+4020591/1
C@@FFFFFHHHHHJJJJJJJJFGJJJIIIIJIIJJJJJJJJGGIGHIJJJ
@7099936/1
ggaacgttgatctggtctggagctggatgagtgacatcagcgccaacaac
+7099936/1
CCCFFFFFHHHFHGJIJIJIGIJJJIGJJJJGHIJJJJJJJJIJJJJJJJ
@3484963/1
ctttggctttaacctcataactaaaacagggttcatgagttccactttca
+3484963/1
CCCFFFFFHHHHHJJJIJJJJJJJJJJIIJJGHJJJJJJGIJJJJJJJJJ
@7100403/1
gattacaattcttaacattttttctttaaacaaagaacattggattattc
+7100403/1
CCCFFFFFHHHHHJJJJJJJJJJJJJJJJJJJJJJJJJJJJJJIJJJJJJ
@3485505/1
cttgtcttacaggtaccggtctttctcgataatcaagtgttggtgc
+3485505/1
?@;DB;DD42C<BE:C4@FF8<FH99<ED9@7F9C1?0?BG3???B
@7100665/1
ctattgttggccttagtagaattataaaataaatacaaatacagaaactt
+7100665/1
CCCFFFFFHHHHHJJJJJJJJJJJJJJJJJJJJJJJJJJJJJIJJJJJIG
@954546/1
ccactgattgatgtcccaatggtccacacctttgtcaccactatattcac
+954546/1
CCCFFFFFHGHHGIGJJIJIJJIJIJJJJJJJJJGIJJJJJJGGIIJIIJ
@1981824/1
gggaagtcaattgctaatattgccatcaacgttcactgtctataaaaata
+1981824/1
CCCFFFFFHHHHHJJJJJJJJJJJJJJJJJJIJJJJJJIJJJJJJJJJJJ
@3487241/1
cctttttcaaaaccttcttccagcatagcttcaatttcattgtcgcttat
+3487241/1
<@@FFDDEFDFDDHEDHGFHIIEGHA@F@FEHHAEGHIIJEFCH<GHIGD
@1466936/1
gcctcatgttataacattatgcagttcattacctaagatatttgttatga
+1466936/1
BBBFFFFFHHHHHJJJJJJJJJJJIIJJJJJJJJJJJJJJJJJJJJJJJJ
@4022105/1
ggacacagcttctatggttggaaaatcc
+4022105/1
:?@DBDD3ADDHHGGGG<CC1<ACFHHG
@440377/1
tggtagttgagtttggtgggtaggggttgtttccctagactgtggttgag
+440377/1
=@@BDDDFGFDCFHJJFGIIFHHIJIFHIIJIIIJJJIJIJJJJJHIIBG
@6576037/1
cggctgctatagatggaacgttgatctggtctggagctggatgagtgaca
+6576037/1
CCCFFFFFHHHHHJJJJJJJJJJJJJJJJJJJJJJJJJJJJJJJJHIJJJ
@3004803/1
attgcatcaccgaggaattccagcctttgatagcaatcggtaaagttttg
+3004803/1
CCCFFFFFHHHHGJJJJJJJJJJJJJJJJJJJJJJJJJJJFHJJJJIJJG
@955555/1
atcggttcttcttcttttttccacgtgaaatctttaggctgcagctcaac
+955555/1
BCCFFDFFHHHHHJJJJJJJJJJJJJJJJJJJJJJJGIJJJJJJJJJJII
@6576403/1
ctgttcttttttgaaacgaaatagttttttacaatactgctgtaatgtaa
+6576403/1
CC@FFBDDFDFHDBFHIGDGGHIGIACGFBFHHIJJ999?B?8?FFF=BC
@955980/1
cttgaacttcaccagatctagtaaatattggaaatggacaaaccttagga
+955980/1
CCCFFFFFHHHDFEHEHGJEECBHGIGIGHIGIGJHJGIGJIJGIIHGIH
@1469534/1
ggaggatgcttccagtcactcaaaagtgggttcttaagtttgttgaagct
+1469534/1
CCCFDFFDDHBHHIJJJIGHIJGH@BCBGH?EGHGDDFDGHIFHIJIHJF
@7621762/1
ctgcatatcagtcagcttcttaatgcatctctgcccagccacaatgttac
+7621762/1
CCCFFFFFDHHDFGIIJIJIIJJJIJJIGHIJJJIJJFGIIIIIEHHHIJ
@5518450/1
ccttcttctatcacatcggaggcaaccaatatgttcgtctcacccatgtt
+5518450/1
?@?A?DD;FDDF>A?G@A@AC:8?E?::?:FH?FHBFDF;?????BFGIE
@4023150/1
gtagaattacagaataactcatgaatgctttctaatgtttcttcatttaa
+4023150/1
CBBFFFFFHHHHFIJGJJJJJJIJJJIIJJJJJJJJJIIJJJJJJJJJJI
@5059014/1
gtacgctcaaacatgcaaatgtgacattattgactaaggccgatctgagg
+5059014/1
CCCFFFFFHHHHGIIIIJJJJJJGIJJJIJIJEHIJJIIGIIEHGIJBFG
@3490220/1
gtctgtaattgcgataaggtttttcaggattgatagatacatcataatga
+3490220/1
@@@DDDDAFBFDD@:E?GEAFHID;AEHGII;?DF>GGIFAFECGEFFG@
@5519385/1
cttcaagatagaacccaattctggcccaagaggagagcttttattgaata
+5519385/1
@@CFFFDFGFHGHIGGIIIHEBHAABFDFHEBHGHEHIHGHHGGGGIIII
@6578606/1
cgattatttttcctttgatgctgctcaatttaccttcatccttgttttca
+6578606/1
@@7DDBDDFDHBBE>FHEHEGII<EFEGHHEDF>HHEHG@GGCHCFBDBF
@7623109/1
gtatatataagattacaattcttaacattttttctttaaacaaagaacat
+7623109/1
@@@FFFFFHHHHHIJGHGIIJJJJIIIJJJJJJIIJJJGIIGGEHEFHGI
@5519995/1
ccaatgtttctagcctttcataattcataacgtcattagcagagctcgct
+5519995/1
<;1A?D=?DF:2C?EF@FAEH9F@<ADAHCFAF?FEAGEGIF@BB9BFF7
@6080233/1
gaggaattcctttaaactgatccatgatcaatctcataggatgtctattg
+6080233/1
@?@FFFDFHHHHHIJIIIHGGIGHEHJJJEHIJJJJIIIIHGHDHIIIIJ
@5061796/1
gcaaggtacagcctcaccacctcaaccgaacacttctaggttacatagtg
+5061796/1
@@@?DDD?FFF>FGGIIIGD;FHGAGGBHB<FGCFHG<GBFGFHDG<==F
@958570/1
gttgcctaacaggaggtgcactggttacaggagatactggttgttgttga
+958570/1
CCCFFFFFHHHHHIJJEGIJJJJJHIJJJJJJJJJJJJJJHIJEGGIJJB
@6081184/1
gttgtgaatcaatttcaggatacgatctggtttacaattagaatttataa
+6081184/1
CCCFFFFFFGHHHJJJJJJIJJJJHJIIJJAHIIIIIIIJCGHIFIIJJI
@443027/1
caatgatttcctccttccaaaaaaatacagcaagtctggtaaatttatcg
+443027/1
CCCFFFFFHHHHHJJJJJIJJJJJJJJJJJJIJJHHJJJGHIJJJJJJJJ
@7105051/1
tcctaatcctgtttcatccgcaattttctggcggagctcttcagcattta
+7105051/1
CCCFFFFFHHHHHJJJJJJJJJIJJJJJJJJJJJIJJJJJJJJJJJJJJJ
@6579209/1
cgtcctcctgccactcatcataatgaacaatatcttcttttggattagta
+6579209/1
CCCFFFFFHHHHHJJJIJJJJJJJJJJJJJJJJJJJJJJJJJJJJJJJIJ
@8098866/1
gcccattattgtgtactatcttcaaagagaaaaagtgcaatactagaatt
+8098866/1
@@@DFFFDDHAAAEGIHIIIFIIIIHCECGGHIIFFHCHIIIIIGGGIFG
@959723/1
cccatagcaaatgatatttggtaggacgtgctgtaccttgtatactagca
+959723/1
CCCFFFFFHHHHHJJJJJJJJJJJJJJJIJJJJIJJJJJJJJJJJIJJJJ
@4539984/1
aggtggaggtgaaaagaatgatctt
+4539984/1
@@@AB=?AF2A:A:?<<CBDAHBAF
@3008297/1
cagatgttgatgataacgtagaacatcattcagaagtagaatttgacata
+3008297/1
CCCDFFFFHHHHHJJJJJIGJJJIIJJJJJIJJIIIFHIIIHIJJHGHII
@5520432/1
gcactgagttagaataccaacctgaatttcagcaattttcttaatggatg
+5520432/1
CCCFFFFFFHHHHJJJJJJIJIIJJIJJJJJJIJHIJJJJJJJJJJJJJJ
@8099364/1
taagaaagaccaaaggtttctgttgagctagtcatttgttcccctg
+8099364/1
CCCFFFFFHHHHHJJJGIJJJJIJJJJJJJJHIJJJJJJJJJJJJJ
@4026983/1
tcacactgttcctggctgagagtaattcgtcgcgcattctgttgtatatt
+4026983/1
@CCFFFFFHHHHHJJJJJJJJJHHJJJJJHJJJJJJJJJJJJJJIJJJJJ
@7624915/1
gcaatattttcgcagcctcttgttttgcttctttttttgacctacccttg
+7624915/1
CCCFFDDEHHGHA<GGIIIGEHHIIIIIIGHIIIIIIIGGIIIIIIIIIC
@1474009/1
gtcacttttggtcctgttggtccattaatataaaatggttcaacttcttt
+1474009/1
CCCFFFFFHHHHHIJIHIIIGIIIGIGGHIHIJJJJJF@CDGIHJGJJEI
@1988473/1
ctcctcaaccttttgtaacatcgacaacaccgcttgtgcggcaagatgtt
+1988473/1
@@@DFFFFFHHHHIIGHIGGIGGIIIJGHGC@DHIIJIIGGGHIHGIJCH
@3011353/1
tattgactaaggccgatctgaggtctgtcaattcaccaggtgatatattt
+3011353/1
@CCFFFFFFHHGHIIIIIIJEII@GHIIJJJIJDHGGIGI?DCHIIJJGI
@4028066/1
tcaacaagttccgttttttggagaggcaactcaggataactatagaggtt
+4028066/1
CCCFFFFFHHGHHGIJJJJJJJIJJJJJJJJJJJJJJJJJJJJIJJJJHI
@6084919/1
gtgattgatgccattcaactttgcattaactttctgtagta
+6084919/1
??@AD?D:C=CA<DEGF@HCE??BB>HHFCDHEFHIICE99
@5066977/1
cttcatcagtagcttccagattactacttcttttaagcagtaacttctct
+5066977/1
CCCFFFFFHHHHHJJJJJJIJJJJJJJJJJJJJJIIJJJJIJJJJJJJJJ
@5067014/1
cccagataatcccatatcattgagacattaacttgcgtagcatactttat
+5067014/1
@C@DDDFD?D?FHIGIIIGIIIIGHHGEHIIIIIIHIIGGIIHDGDBDCH
@8100743/1
gcttgtaggagaatggaaggactaggacctggatggccttccaattctgg
+8100743/1
CCCFFFFFHHHHHJJJJJJJJJJJJJIJJJJJJJJIJJJJJJJJJJIJJJ
@6085673/1
gctgctttaaaatcaagatcaactaattctaatatttctttaaatagaaa
+6085673/1
=?;DDFDDHHFHFHGGIGGIEDEHGIGHDHHHIGEHGIBHGIAFEHGIHH
@1990517/1
tgttcttaggaatatttccaatgaattcctctatttcattgtgcattaat
+1990517/1
CCCFFFFFHHHHHJJJJJJJJJJJJJJJJJJJJJJJJJJJJGIJJJJJJJ
@7627253/1
cttctgatagttcacacggttgatgattttgacactccaatagtacttct
+7627253/1
CCCFFFFFHHHHHJJJJJJHIIJIJJJJJJJJJJJJJJJIJJJHIJJJJJ
@1476598/1
ctcacgaccagcatccagaagttcaatctggtattctctaggagtaaatg
+1476598/1
@@CFDDFFHHGDHIJFIJJJICHICIGGIJIFHIGIJJGIJGJ@9BDGGG
@6086359/1
cctcttcattttcggtttcgtaggcaggtggaggccatcgcctggtcatg
+6086359/1
CC@FDFFFGHHHHJJFIJJJIIJIJJJJDFHGIJFIIIGHIIIIJGIIJJ
@1477105/1
tctaaagctacttttgcagcattcatttcagcttgctgaatgctatgacc
+1477105/1
@B@FFFFFHHHHGJJJIIIIJJIJJJJDJIGJJGGIIGGGHIJJJJJJJJ
@8101278/1
ggaacggcgacataggtgtctgctcttcacatactcttgttacaacatat
+8101278/1
@CCFFFFAHFFHHGHIHIFGHIGIIIGIIIJGHIJJJJJIGIGIIJJJJJ
@6087414/1
acctcttcctcgccatctgcctattttggaaactatactgtcattaatgg
+6087414/1
@@@FABDFF?FFDD@FIIIHGEHFGGDGBHHCBCGGIIIGHGICCHCEFG
@1991664/1
ctcttggacaagttgttatattagtcactttatatgttcttttaacactc
+1991664/1
CCCFFFFFHHHHHJJHIIIIJJJJJIIJJJJJJJJJIJJJJJJJJJJJJJ
@5069785/1
ctctgctgttgttgttgttgctgaggctgctgtggtctctgctgttgctg
+5069785/1
CCCFFFFFHFHDHIHIIJJIJJJJIIJIJJIIFGGIIJJJIIIIIIJJJC
@7628936/1
caaaaaaatacagcaagtctggtaaatttatcgcaaggtaatgtaaaaca
+7628936/1
CCCFFFFFHHHHHJJJJHIJJJFHGIJJJJJJJJJJJJG<FIIJJIJJJJ
@963221/1
acactgttcctggctgagagtaattcgtcgcgcattctgttgtatattta
+963221/1
CCCFFFFFHHHHHJJJIJJJFHIJJJJIJJJJJJJJJJJIIJIIJJJJJC
@449815/1
tcttgcacgacctttggattgaatataagaccttgttgttttagggtaat
+449815/1
@;;DDDADHDFHAGIIIDHGBFHIIIBGFCHII@BGHHDHIGIGGDGGII
@5071572/1
gctgtaccttgtatactagcatgactgactagatagaagtctaattcagt
+5071572/1
@@@?DDBDB?FADEGGIIGCGIICCHGEGGIII9CFFFE??DGDDH><DF
@1994489/1
tggggaagttttatttacattttttgcctgaacacattgggtcgccatac
+1994489/1
?@@FFADDHFHHBHIGIEHHIIIIIEFGHHGEGFGGEFDBGIIIIBBFGA
@7111608/1
gccactgattgatgtcccaatggtccacacctttgtcaccactatattca
+7111608/1
CCCFFFFFHHHHHJJJJJJJJIJJJJJJJJJJJJJJJJJJJJJJJJJJJJ
@4548593/1
gtcattaaccttcaaaatttttccgaggtttaaattttttccgctgtagt
+4548593/1
CCCFFFFFHHHHHIJJJJIIJJGJJJJJHIJJJJIJJJJJJJJJJJIIJG
@5528558/1
cactgactaaaatattgttcaagttcacgaggagtattcttggaaacaat
+5528558/1
@C@FFFFDHDFGFDIIIFHGGEHIIGIIIGGEEEIEHJIJJIJCGGIJGI
@1996489/1
gctgctgtggtctctgctgttgctgttgttgctgaggctgctgtggtctc
+1996489/1
CCCFFFFFHHHHHJJJJJJJJJJJJIJJIJJJJJJJJJJJJII?GGBGGH
@8102368/1
ggcatcccacttttatgaatgattttgatccaaccttctggt
+8102368/1
@?<AD>D:DC8AC?EF<C?CH@HHEEFEH>EHGGA3?CDA@:
@8102448/1
cagggaattctaagagggtacacaattcaggcactaatgtctcttcaaaa
+8102448/1
CCCFFFFFHGHHHJJJJJAFHIJIEHHIIJJIIJHHIJJGGHGHIJHGII
@450345/1
gaagttatcaagaaatctaagattgcatcaccgaggaattccagcctttg
+450345/1
@@@DDDFFHFD?FBHBDEBHFHGIIIIGEAFGIEHIEHGEHGIIGGGIGD
@964864/1
ctggtaaatttatcgcaaggtaatgtaaaacaatatctattcaacaaagg
+964864/1
BCCFDEFFHHHHHJJJJJJJGHIJJIIJJJJJJJJJJIJJJJJJJJJJJI
@5529128/1
atcaggaataaagtcattaaccttcaaaatttttccgaggtttaaatttt
+5529128/1
CCCDDDADHHHFHJGIIGJEGGIIGGHGIIIJIIIJIDADGHHGFGHIBH
@6590145/1
cttttttccaaattgcctctccattcaattgaagaagcaatttcttcgca
+6590145/1
CCCFFFFFDHHDFIJIGIJIIJJJIIJJJJEEIJGJIJIJJJIJIIJIJJ
@5530087/1
gcccatcattcgctcctcgactgccccgatgttggagcctatgctatccg
+5530087/1
CCCFFFFFHHHHHJJJIJJJJJJJJJJJJJJIIJJJJJJJJJJJJJJJJI
@6591736/1
ctctcgtgagccaacagtaagacatggtagatgaggatactttaatctaa
+6591736/1
CCCFFFDFHHHHHJJJJIJJJJJJJJJIIJJJJJJJJJJJJJJJJJJJJJ
@6591854/1
tccacgtgaaatctttaggctgcagctcaaccattttatcggccaacata
+6591854/1
?;=DBD=A:?DDDE>?A<FFEED9C@?AB<????<DDD4:DDA?DDI?DB
@6091851/1
ggtctctgctgttgctgttgttgctgaggctgctgtggtctctgctgttg
+6091851/1
@C?DDFFFHHHHHJJJJJJGIIJIJJJIJJJIIIIHGEFGIIGGGIIFHH
@4033090/1
gtggtctctgctgttgttgttgttgctgaggctgctgtggtctctgctgt
+4033090/1
@@@FDDFFHHGDHIGGFGGIIJGECHEHIGGEGHDHIDGIGHGGHCGGH@
@1997459/1
tcttggacaagttgttatattagtcactttatatgttcttttaacactct
+1997459/1
CCCFFFFFHHHHHJIJJJJJJJJHGJJJJJJJJJJJJJJJJJIJJJJJJJ
@1997764/1
gcccattattgtgtactatcttcaaagagaaaaagtgcaatactagaatt
+1997764/1
CCCFFFFFHHGHHJJJJJJJJJJJJJJJJJJJJIJHHIJJIJJJJJIJJJ
@5531265/1
gcgttaacttttggtggctttattatattactcctaattgaagagccttt
+5531265/1
CCCFFFFFHHHHHJHIJJJJJJJJJJJJJJJJJJJJJJJJJJJJJJJJJJ
@4034102/1
cctacgcctatcagcccatgaaacaaaatgtaatctctgttcttttttga
+4034102/1
CCCFFFFFHHHHGIJJJIIIJJJIJJJIJJFGIIJIJJJIJJJJJJJJJI
@6093792/1
cactgtgacagtcttcaagcactgagttagaataccaacctgaatttcag
+6093792/1
B@@FFFFFHHHHFIJJJJJJJJJJJJJJJJJJJJJJJJJJJJJIJJJJJJ
@5532081/1
gttgctgctaaatcttcaagtacatagtacataactttagctgtcgtctt
+5532081/1
CBCFFFFFHHHHHJJJJJJJJIJJJJJHJJJJJJJJJJJJJJJJJJHJJJ
@1999744/1
ggtctttctcgataatcaagtgttggtgcattcataattcgggccttaac
+1999744/1
CCBFFFFFHHGGHJIIJJIICHHEIIEGB<@FGIJIFHIIJGIIJJJJJJ
@7116150/1
cacaatataaatgcaccttcaacaccacactcctcaaggtacacccctat
+7116150/1
CCCFFFFFHHHHHJJJJJJJJJJJJIJJJJJJJJJJJIJHFGHIJJJJJJ
@453986/1
tgtagcgattggaaaaataatcagaatatgaacggtattgctctgcaggg
+453986/1
@@CFD>D@?FFDHCGHGIIIDGHGGEHEGEGEGHBFCHBDHGGG@<BBED
@454023/1
ctttgccgcttgttgctgtacttgaggctgagatgaaggtggtctgctgg
+454023/1
C@CFFFDFHFHHHIGGIIHHIJGHHGGGIJGHG@@GGGH:BGGIGGEHGG
@968164/1
cgcttatgtcaaattctacttctgaatgatgttctacgttatcatcaaca
+968164/1
CCCFFFFFHHHHHJJJJJJJJJJJJJJJJJJJJJJJJJJJJJJJJJJJJJ
@1482887/1
gcactgttttcaccggaggaatttgtttgtgattttttattgtatcccaa
+1482887/1
CCCFFFFFHGHFFGIIHHIHIIIGHFHIJJJIIIJJIJFJJJIIGIGJJG
@5075499/1
gtggtctctgctgttgttgttgttgctgaggctgctgtggtctctgctgt
+5075499/1
BBCFFFFFHHHHHHJJIJJJJJJJJJJJIJJJJJJJJIIJHIFIJJJJJF
@3502308/1
ccacttctttgaactaagtacagcga
+3502308/1
@@CFDBDDHFFDFHBHH<ACEEIHI1
@3502750/1
gccactgctgctgctgcggctgttgttgcctctgctgctgctggggctgt
+3502750/1
CCCFFFFFHHHHHJJJJJJBIJFHGDHHGIIJJJIJJJJJJJIIIJJJJD
@6593487/1
cgcacaacaaacacttggggagttaaatcaacatcagctgagatatactc
+6593487/1
=@?BD@DD=;D=ABH<ECAGE@:??EG<BGBDFDDH@B?BFC@D>AFDDF
@7636750/1
gtagaagcaggatgacacttaggtcgtgcatggtttaagaaagaccaaag
+7636750/1
CCCFFFFFHHFHHGBGFDHIIGGCFGCGHFHHIHIIIIGGIGIIIEHIHI
@6096105/1
cagcgagatgagcataataggtaggtgcagggtatgaaactgaacgtgta
+6096105/1
CCCFFFFDHGHHFIJIJIJIJIIIIHHIGJJJCFHIIIIJJIEGIGDGHG
@5076889/1
gttcttcttgaaattggttcagctgtagtctgtctgcatctgtatatgcc
+5076889/1
@@@DDDFFHHHHHJIGIIIHIGHIIBHF@HGHHGIIHHHIJJFIIIIIII
@457331/1
cttgttttcaaagttgataaataatattaatgaaactaaaaacttcaaaa
+457331/1
@@CFDFFFHGHHHHIGIHEIIJIIIIJJGIJJJIJEIJJIIIBHIIJJJJ
@4036702/1
cgggacttgaaaagaaagaccttcccactggggtgtatgtcattgagggc
+4036702/1
BCCFFFFFHHHHHJJJJJJJJJJJJJJJJJJJJGHIIJJJJJJJJJJJJI
@970038/1
gagatatactcatattgaggataagaaatacggtgttgtacacagtattc
+970038/1
@@@DBDFFFHHGFGIIIBGHHHHIGCHIGHGFGHGGHGIIIGGEGDAFFG
@5077942/1
cgactgatgatttgaggttcttgtggaattgtgacactttgatgttgtaa
+5077942/1
@@@DDDDDFDFDHIIAG;<<AEHCF;?<FCH??D@FHEGGIECGDH9?BB
@7637859/1
aatactttaagagcatttattgcagcttctttctgtgcatcattttt
+7637859/1
CC@FFFFFHHHHHJJJJJIJJIJJJJJJJJJJJJJJJIIIJGGIIJJ
@7639570/1
ggagcaggtatagatactgaacgtgtacacctcacatatgtatggcacaa
+7639570/1
@C@DFFFFAFFFFGIJIIJIJIGEHHHGIGIIIJGIIJIIJJJIIJIIHI
@5080534/1
gtcttgcacgacctttggattgaatataagaccttgttgttttagggtaa
+5080534/1
<@@DFFFDHD?FFGCHEGFHHEHBGHHGII@?CGHFCGGDCDGEHII3B>
@5536490/1
ggctgcagtttccatatcatattatac
+5536490/1
@@@A?D:;AFFB<<E<E9:A<FABDH<
@3506890/1
ctcaggagaaatttcaatttttgcaaattgttcgtagtgaagaactgaaa
+3506890/1
CCCFFDFFHHHHHIJJJJIJJJJJJJJJJJFHIICHIIJJJJIIJJJJJI
@6594634/1
ggagataccatattatagtgggagctaagatggttttgtttgacaatatc
+6594634/1
CCCFFFFFHHHHHJJJGJHIIJIJJJJJJIJJJHJJJJIIJJIJJJJJJI
@3021015/1
ttcaagatagaacccaattctggcccaagaggagagcttttattgaatag
+3021015/1
@@@FFFFFABFF>@?F@EG>EAFCDCDEFGGI3C:BFGHDGHIEEGHIGG
@3021068/1
gctctgataaattagaatcatcccatagcaaatgatatttggtaggacgt
+3021068/1
CCCFFFFFHHHHHJJECEFIJJJJJJJJJJJJJJJJJJJJJJGIJJJJJH
@459424/1
accaggtgatatatttttgcatctgttataaatgtaggaagttatca
+459424/1
<<?DDDDD<FFH<F:CB@HE>FFHFHEGGEHE9<AEEC<FH?DGHGI
@5537748/1
gcttgatactccctgggtttaaaatcttcaataacattactcatttctga
+5537748/1
@?@FFDFFHGFFHJJGGFFHIJIHIDHIJIEGHHGGIIJIJJIJIIIJJJ
@7640475/1
atgctgctcaatttaccttcatccttgttttcaaagttgataaataatat
+7640475/1
@?@FBDBDFF?FBE@BFBHHGEEHGDHH>FHIGH9??CGIGGEHIAFGHH
@6100769/1
gtgggttatatggtgattgatgccattcaactttgcattaactttctgta
+6100769/1
BBBFFFFFHHHHHHHIJJJJJJJJJJJJJJJJJJJIJJJJJJJJJJJJII
@1486719/1
tatcataatgagatcaagtttttttcgaatcaaatgaagctgtattataa
+1486719/1
CCCFFFFFHGFHFGIIJJJJJJJJJJJJIJIJJJJHIJIIJIIHIJJJJJ
@3021805/1
caggggaacgagaaccaatttcttttttaaaataatcagcaaaatccaaa
+3021805/1
CCCFFFFFHHHHHIIJJHHIIJJJJJJJJJIGIGFIIIGIGIJJJIGEHJ
@7122108/1
gccaataattgttctttcatgatactctcaaggtccctg
+7122108/1
@@@BDDDBF?:FFDFD@AAHHEG@BEECBA?<?221:CB
@4555939/1
cactgactaaaatattgttcaagttcacgaggagtattcttggaaacaat
+4555939/1
CCCFFFFFHHHHHJJJJJJJJJJJJJJJJJJJJJFHIJJJJJJJJJJJJJ
@1487471/1
ggatgcataagtcattcctctatcaggtaagacaacaatcacaagtttta
+1487471/1
CCCFFFFFHHHDHIJJJJJJJJIJJJJFHIIJJJJJJJIJJJJJJDHIJJ
@4039375/1
gcttgtcttccacccttttttttgttcctttttgaactgaaatcacctgc
+4039375/1
CCCFFDDFHHHHHJIGIIGIJJJIIJIJJJIJJJJJJIJJJEFHHJGGIJ
@3507522/1
gaagtgatttgcacgaagcactataggtcgaccttctcggccaagattag
+3507522/1
B@CFDDFFHHHHHJJJJJJFHHIHJJJHIJIJJJJJJJJIJJJJJJJJJJ
@8112068/1
ctgaagggcggtcccctcttttgggtggaatgtatgacgatgatttgat
+8112068/1
?@<;DB?D1C?D8?;CFFIFFIE?:?F6=FFF.8@=.@DEEA?E<AB;?
@4039800/1
gcccaatatagattccagaacttccggcataatgagtacatcatttacat
+4039800/1
CCCFFFFFHHHHHJJJJJJJJJJJJJJJJJJJJJJJHIJJJJJJJJJJJJ
@2507404/1
cttggaaacaattttataattattggatatattcatgccacattccattc
+2507404/1
CC@DDFFFGHHHHJJJJIEHJJJIJJIJJJJIJIGHIJIGGIIIJJJIIJ
@2004822/1
gttcgtctcacccatgttaaattttttcagaatcatgtgattttttttcc
+2004822/1
@@@FFDDDHDFHHJJIIHIIJJJJJJJJGGIIIJJJIGIHIJJIGIJJDC
@3508718/1
aatcaaattttatgacaaaattgcaattctttacatcaataccttcttct
+3508718/1
@@<DDABDFF8D:C>@EAF=BFHHIHC3F>FEFIIIIIIBF:DG@F>FDF
@6596229/1
ggtttaagaaagaccaaaggtttctgttgagctagtcatttgttcccctg
+6596229/1
BCBFFFFFHHHHHJJJJJJJIHIJJJIJJJJJJJJHIJJJJJJJJJJJIJ
@972823/1
atcaattatgatactgtctccttcaacaatcgtcggtacaatgtaatatg
+972823/1
?@@DDDFFHHHHBEAGIGIICG@BFCEGEHCGGGIG0??<BF>0?<DGFD
@6596554/1
cctagttcttctaatattgatgttttattttcagtataccttataccgct
+6596554/1
CCCFFFFFHHHHHIIIJJJJJJHJJJJJJJJJJJIJJJJJJJJJJJJJJJ
@462369/1
ctcattttcactcagaagaaataatatctcagcaccaattttatgatttc
+462369/1
CC@FFFFFGHHHHIJIIJFIIJFIJJIFGIJIJIJJJJJIJJJJJJIJJJ
@3023314/1
tttttgaattgaaatcacctgctccaggtaatggaaaatcctgaggagca
+3023314/1
@@@DDDADHHHFDHFHI@ACFGEBGBHHCCF@E>BDEEHHHIGIIDG@DG
@973349/1
ctgtccttctaacctgttcttcttgaagttggttcagctgtagtctgtct
+973349/1
CCCFFFFFGHHHHJJJIJJJJJJJJJJJJIJIJJJIIJJJHHJJJJGHJI
@8112703/1
tccataataagtctaaatagaccttcagggtcttcatgggcttctattag
+8112703/1
CCCFFFFFHFHHHJJJGJJJJJIGIJJJJJA<CGGGIIJJGHHIJGIJII
@2509719/1
ccttaacttgcattaaatcacatcacattaccacatttctcaaattcagt
+2509719/1
CCCFFFFACFHHHJJJJJJJJJJJJJJJJJJJJJJJJJJJJJJJJJJJJG
@4559050/1
gtcggcagctgggaatcctttgtgagccacatcaatgttaaggaatggtt
+4559050/1
CCCFFFFFHHHHHJJJJJJJJJHJJJJJJJJJJJJJJJJJJJJJJJJJFI
@7643498/1
ccacattccattccatgatttattaaacccgatgctagctttcttaaatc
+7643498/1
@CCFFFFFHGHHHJJJJJJJIIJJJJJJJIJIJIIIJJJJIJJJJJJJJI
@462703/1
atgaggtatgtttcatttgacgatcaatatgagttgtggcccattgttag
+462703/1
@CCDFFBDHHGHHJJJJJJJJJJJJJJJJJJJJIIJIJJJJJHIJJJJJJ
@3510618/1
cgacgacactttttagtaccgggcttactaagggagttttcttgatcatt
+3510618/1
CC@FFFFFHGHGHJJIHIIJJJIJJJJJJJJJJGII?FHIIGJIGIIJJI
@3510645/1
gctcaaacatgcaaatgtgacattattgactaaggccgatctgaggtctg
+3510645/1
@@@D;D?DHHFFHGIIFAFFIIIIIIIBHGEHIIHGGIFGGHGGIGFGHA
@974009/1
agtaagtgatcattaagttcgccgatcttgtacaacattacatgcagtta
+974009/1
@CBFFFDFHHHHHJJJJJJJJJJJIJJJJJJJJJJJJJJJJJJJJJJIJJ
@5084027/1
ctgtacttgaggctgagatgaaggtggtctgctgggttgctggtcactgg
+5084027/1
??@ADDDBBDDBHGIGCEFHDDBG3CG@FEHHHIIIFGHIFIIBFGHIGI
@975046/1
gtttgagatactgtaatgcattgtaggccgcacatgtttgtgcttctgaa
+975046/1
B@@FFFFFHHHHHIJJJJJJJJJJJJJJIJJJJJJJJJJJHHJJJJJJJJ
@2511705/1
ctacctttatattcactgtaaaatcaactgatatatatatataacgtgct
+2511705/1
CCCFFFFFHHHHHJJJJJIIJJJJJJJJJJIJJJJJJJIJJJJIIIDGIG
@4042215/1
ttctcattaaggaattccggtttctcaaaacatggtgctggatgaggaaa
+4042215/1
@CCFFFDDFDHHGJIJJJGIHGHJIIJJJJJJJJJDBFEHECFFGEGIJJ
@3025024/1
gtgccctgaataccttgatggctacaaagatagaagtcgaattcagttgg
+3025024/1
@B@FFFFFHGHDHIJJJIIJJIJJJJIJJIJIJGIJGGHIGGJJIJJIIJ
@8114482/1
agttggttcagctgtagtctgtctgcatctgtatatgccctagcacggaa
+8114482/1
CCCFFFDDHHHHHJJJJJJJJIIIJJJJJJJIIJJJJJJJJJJJIJJJJJ
@2008142/1
ttctttcttagatctaccagtgcccatggcagcaaatctacttgatccta
+2008142/1
@@@DDDFFHFAD?CGEGDGGIGGHDGGIIGIFGIG;G?D?CHIGIGHIIC
@4043422/1
gcgcattctgttgtatatttatgctcacttcaccaacattcatgaataat
+4043422/1
??@?DDDFDHADCGEHIIHGIIGIIIICHGIIFIIIFGFHGHEHIEGGHG
@976070/1
ggtcatttctttttcttgatctctttcattatcgtaaattgtcacggtct
+976070/1
B@@DFFFFHHHHGJJJJIIJJJJJIJIJIJIIJJGEHJJIJHIIJIJHIH
@7128557/1
tagtaaccgtcgggacttgaaaagaaagaccttcccactggggtgtatgt
+7128557/1
??@:B??D??@FFF:C;@B>GFEG;;?D??:D?9?DF@?FFI87@E9@==
@465336/1
ggcacattcatatttctcccatctgcatccttcttttccggaaagaacct
+465336/1
CCCFFFFFHHHHHJJJJJJJJJJJJJJIJJJIIJIJJJJJIIIJIIJHII
@465397/1
tgaaaagaatgatcttccaactgtcacaaacctgttagcagctggttgcc
+465397/1
@C@DFFDFHHHHHCGGIIGHGIIEF>HEHGEHHIGIIGEGEGGIIIGHIH
@2513550/1
agtacatcgcacaacaaacacttggggagttaaatcaacatcagctg
+2513550/1
@B@DFFFFHHHHHJJJJJJJJJJJJIIGHIIJJJJIJJJJJGIJIJI
@2009539/1
gagttttattaaagttggatcattagcagaaatcctcattctttcaaaaa
+2009539/1
@BCDFFFFHHHHHJHHJJJJJJJJJJJIJJJJJJJJJJJJJJJJJJJJJJ
@5086101/1
aagaacaatgagtgagagcttgcaagaggtaacttctgtcttgaa
+5086101/1
?@@DBA3DFBFBFFBA:<:<<ABF@FG8<2?:9C4E:C?DFG99?
@4565065/1
gagttaaaacagtacatcgcacaacaaacacttggggagttaaatcaaca
+4565065/1
?@@DDDDEHHHHFHGGHJJGGIGHGHIIIIJGCGGGIGJFGIEEIGIIJI
@2011836/1
cctctaattttcttttgtcttcgtaagacgattttggcatattagct
+2011836/1
CCCFFFFFHHHHHJJJJJJJJJJIJJJIJJJJJJJJJIIJJJJJJJJ
@3514513/1
ctaacttaatgcaagcttctcttatagctgtcaactcatgttgcaaaaca
+3514513/1
@@@DDDDD<FDF4EGIFGBII4FFHI:AHBHFFFFIIIIGIIFFEG>FFB
@2012311/1
aatgtttctagcctttcataattcataacgtcattagcagagctcgctac
+2012311/1
@@@FDFFFHHGHHIJIJJJJIIJIJIJGIIHGIJIJJJJIJJIJJJJJJG
@3514945/1
ccgaggtttaaattttttccgctgtagtacaaatttctattcccgattat
+3514945/1
@CCDFFDDFGHHGIJJGJJJJJJACGGGGIHIJJJIGIIJIIIJGG<FHI
@6107389/1
cactgctgttgttgaggctgctgtggtctctgctgttgctgttgttgctg
+6107389/1
:BB4=BDFHHHHHJJJJJJJJJJIJJHHIJJJJJJJJJIJJHIJGIIJJJ
@6107461/1
attttttttcctttcaagaatatactcccgtgtgatatgatatgggttgc
+6107461/1
CCCFFFFFHHHHGJJJJJJJJJJJJJJJJJJJHHJJJIJJJJJJJJHIIJ
@6602921/1
atcaacgttcactgtctataaaaatacaagaattcctaattggtagtatt
+6602921/1
::=BDB@2CDBDA?2AECBFFD?FEACC?CF?E???E?DCBFCII@0B??
@3517213/1
ctaaaatattgttcaagttcacgaggagtattcttggaaacaattttata
+3517213/1
@@?BDDFFDHDHFBCEHF@DI@DHIDEH1CDFGIIHIHHIGB3BFGGHHH
@3517845/1
cttctaacctgttcttcttgaagttgg
+3517845/1
@@@DDDDD?FF<DGFAFBH<CF?<AB<
@3517998/1
cgactgatgatttgaggttcttgtggaattgtgacactttgatgttgtaa
+3517998/1
:?@?DD?DBFD<CEGFDCFEHDB?@AHEHGFFFDGE?FGIIBDCGEIFII
@3518244/1
aggttacttcgcttatctctcttgacagccctatacctatttacatgcct
+3518244/1
@@@FD?DBAF?FDHGIDIGIIHIEAGF@FHIIGEHIGHIIEIIDEFAHGE
@3518255/1
ctttgaattcataagttggttgttttttaagtgcatgttgaacatattca
+3518255/1
@CCFFD;DDFHHDHGIIIGHGIIIIIIICEHHGHIIIIIIHGGGHIIGGG
@7130954/1
gtttgttttctccaactccgacaaacgccatcctctcattcttagttgta
+7130954/1
@B@FFDFFHHHGHIIJJJJJJJIJIIJGIGGHIIJJJJIIJJJJIIJJGG
@7131497/1
tgtcgcttcaattcatccacttctccctgcagttcatccataattcagaa
+7131497/1
BC@FFFFFHFDHHJJJJJJJJJJJJJJJJJGIHIJJJJJJJJIIJJJJIJ
@7132317/1
cttgaggctgagatgaaggtggtctgctgggttgctggtcaccgggttgt
+7132317/1
@CCFDFFFHHAFFHIJIIIFGH<CFFHIGGIFGGGGHJFHIJIJIJ@FHF
@3521181/1
atggtttaagaaagaccaaaggtttctgttgagctagtcatttgttcccc
+3521181/1
=@@A4ADEDFHDFGGHGCGGIFCBEHIGIHJJEIJFIIJJJIIJJII<DG
@7133876/1
ccggaaagaacctagtgtgatggcgtttctgtaccactataaatgtaatc
+7133876/1
CCCFFFFFHHGHHJJFGHHJJJJJJDHHJJJGIJJJJJJJJJJJJFHIJJ
@7134064/1
agctgggaatcctttgtgagccacatcaatgttaaggaatggtttccaac
+7134064/1
@@@DDEFFDDAHHIBHEBHGHHG@CGHICEE:?CHDEEEBFH??F4DHDE
@7134930/1
atgactcccaagctgctatgagtactatcatcagctggtgtagaattaca
+7134930/1
@@@DDDDD;FDH?HIIGHIC<?H@HIIIIIDHIIEG@B?DGFDDGGGIEH
@7647251/1
caatactttaagagcatttattgcagcttctttctgtgcatcatttttag
+7647251/1
CCCFFFFFHHHHHJJJJJJJJJJJJJJIJJJJJJJJJJJJJJJJJJJIJJ
@6110522/1
ctggcactaaactgtaaagggcttcactgcaaaagtttgatcaaataaac
+6110522/1
@C@FDFFFHHFHHJHIJJJIGIJJIIIJIJGIIHJHIIIGIJJJIIJJJG
@8118356/1
acactttttagtaccgggcttactaagggagttttcttgatcattttcgt
+8118356/1
CCCFFFFFHGHHHJIJJJJJJJJJJJJJJHHBGHIJJJJJJJGGIIJJJI
@7647972/1
gcattaaaatccgaatcctttaatgaaattatctggagctcatcaagctt
+7647972/1
CCCFFFFFHHHHHJJJJJJJJJJJJIJJJJJJJJJJJJJJJJJJIJJJIJ
@6111219/1
ccaattctaacagttctctgatgggagatttcggaactttgg
+6111219/1
;@@DDDDDBBB>BEBF>E?F<HGIAGHI9EHACFHBHIGGE>
@6111704/1
gtggaagtaagaggtctttcatttaatgttttttgaaaagcctcacttgt
+6111704/1
@@@F;DDFHHHDHI@GHIIIGHJIIJJJFHIJJJIGHIJJJGIJIIGFEI
@6111788/1
atatcattgagacattaacttgcgtagcatactttatcgtaacggtcatt
+6111788/1
@B@DFFFFHHHGHJJJJJJJJJJJIJIJJJJJJJJJIJJGHJJJJJIGJJ
@2013834/1
ctgacatatactaattaagatagcaacccacattggggctattgttggcc
+2013834/1
CCCFFFFFHHHHHJJJJJJJJJJJJJJJJJJJJJJJJJJJJJJJHIJJJJ
@4046691/1
cttctgatagcctgcaattcttggttcaagatcattttaaactgtccttc
+4046691/1
@C@FFDFFFHGDF>D@FHHIIIIIHHIGIIIGIEIGCHE@GGCEHHHIHI
@1496529/1
gttgctgttgttgctgaggctgctgtggtctctgctgttgttgttgttgc
+1496529/1
?@@DDFFFHFHHHJJJCHGGIGFIIBFG9?:EE@GHG??CDD>0B90?DB
@6604515/1
gttgcatcctttgctcttgaggaagttggtgtagaggtgcaggctggcca
+6604515/1
==;DDD?DHHFD>F<GHIIIADCG;<C<EFFGGGIE31:CDBFDDFA?D?
@2015192/1
cgttttttggagaggcaactcaggataactatagaggttcttctttccat
+2015192/1
BBBFFFFFHHHHHJJJJJJJJJJJJJJJJJJJJJJJJGIJJJJJJJJJJJ
@4047407/1
gtctgcatctgtatatgccctagcacggaaagcagcgagatgagcataat
+4047407/1
CCCFFFFFHHHHHJJJJJJJJJJJJJJJIJJJJJJJJJJJJJIJJJJJJJ
@7649970/1
agcatactttatcgtaacggtcatttctttttcttgatctctttcattat
+7649970/1
CCCFFFFFHHHHHJHIJJJJHIJJJJIJJJJJIJJJCGFHIJJJJIJJJJ
@4047702/1
gtccaatcagattgaaaaaaacaagttgtataacacaattaaaaagtaat
+4047702/1
CBCFFFFFHHGHHJJJJJJJJJJJJHJJIIJJJJJJJJJJJJJJJJHIJJ
@4048083/1
cttcagctgagtgagttaaaacagtacatcgcacaacaaacacttgggga
+4048083/1
CCCFFFFFHHHFFHIFHIJJJJJJFHHJHHJJJJJJJJJIJJIIJIJJJI
@8121840/1
gtactatcatcagctggtgtagaattacagaataactcatgaatgctttc
+8121840/1
@BBFFFDDHHHDHIJJIGGHHIIIGJIIJJJJJIJJJJJJJJIJIIJJJJ
@2017369/1
ccactgttgctgctgcggctgttgttgcctctgctgctgctgctgaggcg
+2017369/1
@@@FDFDDHFHGGEIJIIIHIBFHBFGIJGHHIJIGICCCFHIECEGGIE
@3524683/1
acttcaattaatttctgatttttattaacaatagattggttgtaacgatt
+3524683/1
@@@DDDDDHHHDHIIIII>IIII=HHIIIGIIIIEGIIIHIHCHIIIIII
@7136728/1
gcagtaatcacctacatggagatctgtcaattgttttataagttctgcat
+7136728/1
@C@FDFFFGHHHHJJGEHHGHFHHJJJIJIIJJIHIJIJIJJFHIIJIJG
@3525207/1
catgaaacaaaatgtaatctctgttcttttttgaaacgaaatagtttttt
+3525207/1
CCCFAFFFHHHHHJHGHHHJJJIJJJJJIJJJJJJJJJIJJJJJHIJJJJ
@3525722/1
ctttgatgttgtaaggtgctgaggcaagtgttgggattttgaccatcttc
+3525722/1
@@CFFEFFHHHHHIJJEHIJJJJJJJJJHHIJJJIIJJJJJIIJIJIJJI
@7652216/1
atcggttcttcttcttttttccacgtgaaatctttaggctgcagctcaac
+7652216/1
@@@FFADDHHHHHJJJIJGIIIJJJEHHEIGHJGIJIIIIIJJJJIJJII
@3526418/1
tctggtttgatgtagattgtgcaacaaccacagaagtaaaaaaacaacag
+3526418/1
@@@DDD?DFHB<FGDHEGBHDCHEIG??CCEHBA:?:CHGECHI?BCGHB
@5091488/1
gtgaaatctttaggctgcagctcaaccattttatcggccaacatattact
+5091488/1
CCCFFFFFHHHHHJJJJJJJJJJJJJJJJJJJJJJJJJJJJJJJIJJJJJ
@5091541/1
ggcagttgaagataacatacaattttaattttattattctcaatgatttc
+5091541/1
C@@FFDDDHFF?FEGGDG<F>EHHHEEDHHII>HH@GG<GDF@DFFCGGG
@3527595/1
cctgtttagaacgaagatgactgagttttccttcatgtatattttcatga
+3527595/1
@CCFFFFFHHHHFJJJJJJJJJJJJFIIJJJJJIJJJJJJIJJJJJJJJD
@2520822/1
ggccaaaatttgttcacactgttcctggctgagagtaattcgtcgcgcat
+2520822/1
C@@FFFFDFHGHFGGHGIGIIEHCHHGDGIJJIGI?DGIG<FDGHAFIBH
@7138018/1
cgtggaagtaagaggtctttcatttaatgttttttgaaaagcctcacttg
+7138018/1
CCCFFFFFFHHHHJJEHIJJJIJJJIJIJIIIJIJJJJJJJJJJJJJIJJ
@4052520/1
aataatattaatgaaactaaaaacttcaaaaaagaatcacccaatgtttc
+4052520/1
CCCFFFFFHHHHHJJJJJJJJJJJJJJJJJJJJJJJJJJJJJJJJJHIJJ
@3034085/1
ccaggaacttcccagtcatcaggaataaagtcattaaccttcaaaatttt
+3034085/1
CCCFFFFFHHGHHJJGHIGJJJIIJJJJJJAFIIJJJJJJIIJJIJIJIJ
@7138189/1
agcaggatgacacttaggtcgtgcatggtttaagaaagaccaaaggtttc
+7138189/1
?@?DAD7A:AF>><FFDD3ACGGB=<98?@FHE94C@DFEHIEH>DB>FG
@2521580/1
cctcaaccttttgtaacatcgacaacaccgcttgtgcggcaatatgtttg
+2521580/1
<?@DDDDAF>CFFAC4CFEFB:FEE@GFBAGFFFII@FFBFECFF>7=@D
@1501982/1
cttggctttgccgcttgttgctgtacttgaggctgagatgaaggtggtct
+1501982/1
@?@DFFFFFFDHHGIIIJJJJJJFHJJJIIJJGHIJJIJEIIEI?DE@DH
@6609514/1
gtaattgcgataaggtttttcaggattgatagatacatcataatgatgaa
+6609514/1
CCCFFFFFHHHGHJJFHJJJJJJJJIJJJJIJJIJJJJJJJJJJJJJJJJ
@7652518/1
agcaaatctacttgatcctatagtttctcctacggagactgtatacctaa
+7652518/1
CCCFFFFFHHHGHIJJJJJJJJIJJJJJJJJJJJJJJJJJJIJJJJJJJJ
@6118384/1
gtcgcgcattctgttgtatatttatgctcacttcaccaacattcatga
+6118384/1
@@@FDFFFHGFFFGGHGIIIGHGECHEGGAGIGGIGCGAHHIJIIJIE
@984199/1
cctaacgttatcaggttttgggtagttggg
+984199/1
@@@?DDDDHHFFHIJFHEGGGGGHGHGEGI
@1503867/1
gtggaagtaagtggtctttcatttaatgttttttgaaaagcctcacttgt
+1503867/1
@@@DFFAEGHHHGBGGGGGAFFIIGGCCFHHIIIIC@C>F@BBDH=FGGD
@2522895/1
gcaccttcaacaccacactcctcaaggtacacccctataagggcttcgat
+2522895/1
CCCFFFFFHHHHHJJJJJJJJJJJJJJFFGIHIJJJJJIHIIJJJJJJJJ
@2021326/1
aggagaaatttcaatttttgcaaattgttcgtagtgaagaactgaaagca
+2021326/1
@@@AD?DDHHDDDFHGBAHIGDEBHA:ABEH?FGCGDGG@GGCH@FHCH>
@2021692/1
aggaattccggtttctcaaaacatggtgctggatgaggaaatttttcata
+2021692/1
CCCFFFFFHHHHHJJJJJJJJJJJJJEGIJJJIJJIJJJJIJJJJJJJJJ
@2523904/1
ctcatttctgataggttctgcaatttccaagaaactttacttttcacaaa
+2523904/1
@@CDFFFDFHHHFHIIIJJJJIIIJJJJIJJJGIHGJFIJJIIJGGIJJJ
@4576194/1
ccgcttgttgctgtacttgaggctgagatgaaggtggtctgctgggttgc
+4576194/1
CCCFFFFFHHHHGHIIJJJGIIJJJAFHIIIJGICFGFHFIIGJJJGHGI
@2022557/1
cagggttcatgagttccactttcacaatcaattaattggtaacatggtaa
+2022557/1
CCCFFDFFHHHHHIJJJJJJJJJJJJJJJJJJJJJJJJJHHJJJJJJHHI
@2023183/1
tgccactcatcataatgaacaatatcttcttttggattagtagaaaatag
+2023183/1
CCCFFFFFDHHGHJJIJJJJJJJJJJJJJJJJJJIEHIJJGIIIIJJJJI
@1506954/1
ggcacatccacgatttcggcagcttttacctcattttcactcagaagaaa
+1506954/1
CCCFFFFFHHHHHIJJJJJJJJJJJJJIJJJJIHJJJJJJJJIJIJJJJJ
@1507633/1
ctatcttcaaagagaaaaagtgcaatactaaaattttattcagtatattc
+1507633/1
CCCFFFFFHHHHHJJJJJJJFHIJJJJJJJJJJJJJJJJJJJJIJJJJJJ
@3037158/1
cttgtctgtaattgcgataaggtttttcaggattgatagatacatcataa
+3037158/1
CCCFFFFFHGHHHJJJJJJJJJHHIJJJJJJIJJJJJJJJJJJJJJIJJI
@4577013/1
ctgctatggtctctgctgttgttgttgttgctgaggctgctgtggtctct
+4577013/1
C@CFF:DDHFHHHJJIGIIIIFHIFGIHHHIIGJIGCHIGIIIAFGDHII
@4577055/1
agaagcttcagctaaacgctttcctttaaagtaaacagcaacagtataaa
+4577055/1
@@CFDFADHHBHHIFBF::;CFBFHEHGAGEIDHEGFCHGBDEG?DCDFH
@3535669/1
atcaacgtgcactgtctataaaaatacaagaattcctaattggtagtatt
+3535669/1
CCCFFFFD2ACHHJHHIIIJJJJJJJJJJJJJJJJJJJIJJIJDEHHGIJ
@8128702/1
ctctacctgatctggaccagtggcgtatttacagaagcaaggttggccta
+8128702/1
@?@D4BADAFHFHA?F@FGCEDFHF:EHGIIIIGB@BDDG>;9DG6DGFH
@6613059/1
gagtaactatgatttagacattactaccaatactttaagagcatttattg
+6613059/1
@@CBDEFFHHHHHIJJGJJGIJJJJIJJIJGIGJJJJJJIG>GIJJJJJJ
@7143566/1
ctccgcctgaactagttcatatttcggagtcgtccctcttctggaaagca
+7143566/1
CCCFFFFFHHHHHJJIJJJJJJJJJJJJJIJJJJJJJJJJJJJJHJJJIJ
@2023662/1
gtaacggtcatttctttttcttgatctctttcattatcgtaaattgtcac
+2023662/1
CCCFFFFFHGHHHJJJJJJJJJJJJJJJJJJJJJJJJJJIJJJJJJIJJJ
@4056406/1
gttgaaggattttctaaagctttgaattcataagttggttgttttttaag
+4056406/1
CCCFFFFFHHHHHJJJIJJJJJJJJJJJJJJJJJIJJJHIJJJJJJJJJJ
@2025013/1
cttacaggtaccggtctttctcgataatcaagtgttggtgcattcataat
+2025013/1
CCCFFFFFHHHHHJGIJJJJJJJJJJJJJJJJHHIIJJGHIJJJJJJJJJ
@8130006/1
gcccctgcttctccaggttgtctaccaccccctcctcctccacctttctt
+8130006/1
@@@FFFFFHHHHGJIJG<IGEHHIHIIDIGIIGIIJGIIJJIIGJDHHJJ
@989046/1
gttgctgtttacaccaacgataaaatcaggctttatgtt
+989046/1
?@<7DBD?FBA?C4ACF?AGEG=H<?EEGF9CFGFEE<?
@8130872/1
aaaaaaatacagcaagtctggtaaatttatcgcaaggtaacgtaaaacaa
+8130872/1
<@@FFFFFHGFHHIGACFFHDCGD<FEGGGIGGIHHIB?D@D?FFGIIII
@2528360/1
agttttattaaagttggatcattagcagaaatcctcattctttcaaaaaa
+2528360/1
@B@FFFFFHHHHHHHIJIIIJIJJIJIJJIJJIJJJJIJIJJJJJIJJIJ
@8131449/1
tttcattgtgcattaatctatagaaaattttccaaacagtatttagagac
+8131449/1
<@@DFFDDDFFFHFGGGIJCGIHGHHIGIGEGGIGIIEGEED>GGHIEBG
@5559532/1
ctttttgaactgaaatcacctgctccaggtaatggaaaatcctgaggagc
+5559532/1
CCCFFFFFHHHHHJJJJJJJJJJJJJJJJFHIJJJJJJJJJJJJJJJJJJ
@3539156/1
attcacttgctttttaccagtcccttcagttaatatgctttaactgacaa
+3539156/1
??@FFDDE22=DFGFFBECHIGEBFHF@@FBHHGIGE@FEHIIHIG>D<?
@6122796/1
gcctgcttgtggaaaaccaccacaaatccacttggaaaactgtttatcat
+6122796/1
CCCFFFFFHHHHHJJJJJJJJJJJJJJJJJJJJJJJJJJJJJHJJJJJJJ
@4580776/1
gccaaaatttgttcacactgttcctggctgagagtaattcgtcgcgcatt
+4580776/1
CCCFFFFFHHHHHJJJJJJJJJJJJJJJJJJJJJGHIJJJJIJJJJJJJJ
@4058066/1
cttggccggctggtgccctgaataccttgatggctacaaagatagaagtc
+4058066/1
@?@BDBDDDA?@62ADCFHEHIIGGGEDBBDHG@>@DCGE@FGBDFIDIH
@481027/1
ttattgaaatcagctctcctaacaaggttgttaatctctctttcccgatc
+481027/1
CC@FFFFFGHFHFGIJGIIIIJGIJJIGHJIIJIGIJFJJIJJJGIIHGI
@2026238/1
gtaaaataccttctttgactaaatactcctgaaggagtgatatcggtgtt
+2026238/1
CCCFFFFFHHHHHJJJJJJJJJJJJJJJJJJJJJJJJHHHJJJJJJFGHJ
@1512751/1
ggtatttcttttttccaaattgcctctccattcaattgaagaagcaattt
+1512751/1
?@8BDFFFHHHHHIIGGGIIIEGHHIIIIIHIIIFHGGGGCGHCHIGFGG
@4060599/1
ccttgcctttgttgctgctgtggtggttcttgcctttgcagctgttgtgg
+4060599/1
CC@FDDFFHHFF??CHIIIIFGEGCCCEFIGEGHCGGIECG<AHICHIIE
@3542282/1
gcccactcgaattctttagttagggtaattaaaccaagccctatttcctc
+3542282/1
CCCFFFFFHHHHHJJJJJJJJJJJJFHIJJJIJJJJJJJJJJJJJJJJJJ
@991614/1
gcctgcttgtggaaaaccaccacaaatccacttggaaaactgtttatcat
+991614/1
CCCFFFFFHHHHHJJJJJJJJJJJJJJJJJJJJJJIJIJJJJIJJJJJJJ
@8133726/1
cctagacttgtgcaccagctaaagaagacttatctttaaacggcagcttt
+8133726/1
C@CDDFFFFHHGHIIJJIIIJJJDAFIJJJJGGFGIJIIIJIIJJAGIJJ
@992241/1
cgtattactaggtgggcttcagagcagtacaagggaaagagaagataaaa
+992241/1
CCCFFFFABHDAACGB=FF@@FHIIC;FFAFFHGGEHIIIIIIIGG@DDG
@5563475/1
gtcacttcaaactgttgctcagcagctatctcttgtaggaactggactgc
+5563475/1
C@@FFFFFHHHGHJIIGHIHIJJJJJJIIJIIJJJJJJJJJIIJJGHIJG
@6618703/1
cctaagatatttgttatgatctccggccaagatcagccgtgtttggt
+6618703/1
@@@FDD?DHFDFFFEGGD@IHGIIIHGIIAECHGHIIIGFHGGHEHH
@3043659/1
aagaaatacggtgttgtacacagtattcttgtagtgctccaatcgcattc
+3043659/1
@@@DFFFFHHHAFGIJIGHIIJJFHIIJJJJGHJGHIJGGIIIIIIJJJI
@7661201/1
ccggtacttttgtaaaacattatcaaaagttctctgaccatggaggataa
+7661201/1
CCCFFBDDHHHHHIJJJJJJJJJJJJJJJHIJJJJJJJJJJJJJJJJJJJ
@4584455/1
gctcttcatgccactgattgatgtcccaatggtccacacctttgtcacca
+4584455/1
@C@DFFFFHHHFDGIIFHGGIHIFGHIIIGGCFEHGGIIEIIIIIGIICD
@6619662/1
cttttatcataatgagatcaagtttttttcgaatcaaatgaagctgtatt
+6619662/1
@C@DFBDDDHB>FBGBFBHGIICFGE:@?DA7BDGEGIIIIDEHFH?B@F
@2532481/1
gtggatctccaaggtctccttgaacaaatttacctaaagcaacaacacaa
+2532481/1
CCCFFFFFHHHHHJHIIJJJJJJJJJJJJJJJJJJJIIJJJJJJJJJJJJ
@4585255/1
gtggtcttttgtcaaagctactccttggcccatttaaacatttgtaaata
+4585255/1
?=?DABDDFFFDFGEIIGEGIGIGGGGGCHHCFGGECHHHIGGIDFGIJE
@4585345/1
gggaacgagaaccaatttcttttttaaaataatcagcaaaatccaaa
+4585345/1
?@@7DDD@?FFDDEGGDD@FCDHHGFG@?DHIIHGECCHG>BBDHGD
@3543736/1
gtgttcaacaaatctcttaatgatatcagtcagcttacaagccttagtaa
+3543736/1
@BBFFFFFHHHHHJJJJJIIIJJJJJJJJJJIJJJJJJJJJJJIJJJHII
@2533762/1
ggtcattatgggcttctattagttcatctatattttttaaggaagtaagt
+2533762/1
BCBDFFFFHHGHHIJIIIJJHIDHJIJJJJJJJJJJJJJJJJHIJDFGID
@3043822/1
gccacttcagccttatgcctctcaaactcaagctgtcgcttcaattcatc
+3043822/1
CCCFFFFFHHHHHJJJJJJJJJJJJJJIJJJJJJJIJIIJJIJGIGHJJJ
@2031434/1
gcctcttttaccattgtacgagtttgagcatcattcattttcttcattgt
+2031434/1
CCCFFFFFHHHHHJJJGHJJHIFHJJIJJJJJJIJJJJJJJJJJJJJJJI
@5104139/1
agttactcagtctcacagttagttatcaattcttctctcataataattaa
+5104139/1
BCBFFFFFHHHHHJJJJJHJJJJJJJJF3<C<CHCHHIJJJJJJJJJJJJ
@1517318/1
gtttttgaaaaaattttggccaatagctgtgggttatatggtgattgatg
+1517318/1
@@BFFFFFHFHGHIIJIGEHGHIIJIJJICGHGGGDGGGIJDFEFIIGIJ
@5563784/1
agacggattggaaatgtaagcagcttaagaaaatgaaacaactcagaatt
+5563784/1
CCCFFFFFHHHHHJJJJJJJJJJJJJJJJJJJJJJJJJJJJJIJJJJJJJ
@8135316/1
ccacacctttgtcaccactatattcaccaaccgttaacggagtttgctgt
+8135316/1
@@@DFFFFH<FDFHGHBECHGIGHBCEHGE=DG:DHCGIB@G??DGGIGB
@7665165/1
gtcacggtctcaacaagttccgttttttggagaggcaactcaggataact
+7665165/1
CCCFFFFFHHHHHJJJJIIJJIHHJJJJJIIJIJJJIJJJJJJJIJJJJJ
@485136/1
attttcttggctttgagatacctacgcctatcagcccatgaaacaaaatg
+485136/1
CCCFFFFFHHHHHJJJJJJJJJJJJJJJJJJJJJJJJJJJJJJJJJJJJJ
@8135485/1
ccaaaattgtaaatccaggaacttcccagtcatcaggaataaagtcatta
+8135485/1
CCCFDDBDFFHGHGID@GHGIIEHIGIIHIIIGCIHAD@CHIIIGG@BFH
@7150041/1
gttttggtgggcatggcctgcagctccctttttgcagcttcttcaagagg
+7150041/1
CCCFFFFDHHHHHJJJJJJJJJJIJJJJJJJJJDIJJJIJJJIGIIJIJJ
@3544664/1
cctcagaggtaccttggcagctgctaattttgcttggtgtttgttttctc
+3544664/1
@CCFFFFFAFFHHIEFHDHIIEIIGHGIIIIIIIIIIGHGIIIGIIIICF
@486205/1
ggcatattagctagaagatgacgaaatttcacatattctctccacgcttt
+486205/1
CCCFFFFFHHHHHJJJJJIJJJJIJEHIJJJJJIJJJJJJJJJJJJJJJJ
@4586837/1
attcctccatactccttgtcttacaggtaccggtctttctcgataatcaa
+4586837/1
CCCFFFFFHHHHHJJJJJJJJJJJIJJHIIJJJIJJJJJJJJJJJJIJII
@2536943/1
ggtacttttgtaaaacattatcaaaagttctctgaccatggaggataatt
+2536943/1
BCCDFFFFHHHHHJJJJJJJJJJJJJJHHJJJJJJJJJJJJJJJIJJJJJ
@6625748/1
ccactgtcaagaaaaattgctccagcaacagattcaaaaacatcacctag
+6625748/1
@@@DDDADHHDBBEGIIIGIIIIHIIIIGHHICGFGHCHGICHIEGEDEH
@5106108/1
cctctcattcttagttgtaacaactaggggcaccatgacgatagctttat
+5106108/1
CCCFFFFFHHHHGJIJJIJJJJJJJIJJJJJJJJIJJJJJJJJJJJJJJJ
@5106247/1
cggtttcgtaggcaggtggaggccatcgcctgg
+5106247/1
???==AB1<A:A<22222:<FB;::ECDD:60:
@7666297/1
cttggcagtaacaagattttcacatggctgcccctttattatccctttca
+7666297/1
@C@FFDDB=DFDAFBFGGIHIGHGGGDE>BFCGIHGHIJIFGIGHJJJGG
@487537/1
atttcataaacaactttcaaatccttaatatacgcaacaaagctttcacg
+487537/1
CCCFDDFFHGFHHIIJJHIIJIJJIIJEIJIJIIFIIIJJGIIIJJIHHI
@995619/1
cctacatggagatctgtcaattgttttataagttctgcataatactgaac
+995619/1
CCCFFFFFHHGHGIIIFHHGGIGEHIJJJJJJHHJJJGJJGGJJIIIIIJ
@7152424/1
catcgcccaagaactcaagccgctgataacaatcagtgactctattagga
+7152424/1
@@@DBDDDHDHHH>AC@GHIIEGIIFHHGFD<DGI<09BDCHG@FG89<C
@995828/1
catcgcacaacaaacacttggggagttaaatcaacatcagctgagatata
+995828/1
C@@FFDDF?HBHBFHHJIJGIIJFGFGGIEGGHEGIJIIGHIIII@BFDD
@3047038/1
cctccatactccttgtcttacaggtaccggtctttctcgataatcaagtg
+3047038/1
CCCFFFFFHHHHHJJIJIIIGIJIJIIIJIHIJJJJIJJIIGDGIHGHFG
@6129549/1
cccctcttttgggtggaatgtatgacgatgatttgatatctatatttctc
+6129549/1
?@@FFFDFHGHHHCFHHIGECHHH@HIHIG<FFIIF@BFFI>GFGIJEGI
@6130030/1
gggcggtaccatggtataactatcttattgagataattatcttttgaaac
+6130030/1
@@@DDD@8CFHHHICEEAFCDGII>GHGIBBDGI<?BGFEIIIIIIFIBH
@5568870/1
gatcattagcagaaatcctcattctttcaaaaaaaactattcgtaggagt
+5568870/1
CCCFFFFFHHHHHJJIJJIJJIIJJJJJIJJJIJIJJIJHIHIDFHIJJ=
@7668627/1
ctttatattcactgtaaaatcaactgatatatatatataacgtgctgaac
+7668627/1
CCCFFFFFHHHHHJGHIJIJGIIJJGHGIJJJJJJJJJJJJJFGIJJJJJ
@3549167/1
agcatcgtgatacgatgtaatattgaaggcaataaagtaaccttcaacat
+3549167/1
@@CFFFFDHHHHHJIJIJJIIIIIIIJJJJJJJGIJJDHIJIIGIIJIII
@2539784/1
tatagtttctcctacggagactgtatacctaaaagtgggttcatgaattg
+2539784/1
CCCFFFFFHHHHHIIIIIIIIIGHDHIIIIIIIIIBGIIHHIIIIEIIIG
@3550152/1
gcaaagggaagcgagcttgctgttgttgctgctgctgctgttgttgttgt
+3550152/1
?@@?1A;BFFD802@DFBABFBC?C?DFDF>GFEBC@FCFD?B88?B@EB
@3551276/1
ggtgtctgctcttcacatactcttgttacaacatatttcaacatgtatcc
+3551276/1
B@@FFFFDHHHHHJJJJIIJJJIJIIIIJIIIGHIJJJIJJJJIJFHIJJ
@7669640/1
tgatttagacattactaccaatactttaagagcatttattgcagcttctt
+7669640/1
@@@FFFFDBFDHHGIJJJJJIGCHIIJJIJJJIJGIJFIHFIJIFIIIJI
@6132670/1
cttctctgcactgtgacagtcttcaagcactgagttagaataccaacctg
+6132670/1
CCCFFFFFHHHHHIJJJJJIJJJJJJJJJJJJJJHGJJIJJJJJJJJJJJ
@6634922/1
gttagtgcaactgctcccttggcagtaacaagattttcacatggctgccc
+6634922/1
@@@DBBD?DHFHFDHEGIJJJGDFHCFGHHGGEEFGHBFIIGDEHBDBGD
@2039248/1
taagtgttgcggttaaaccaagaacatgtggcctatcctctggaggaatt
+2039248/1
BCCFDFEFHHHHHJJJJJJJJJJJJJJJIJJJJJJJJJJJJJJIJJJJJJ
@493396/1
caggctttatgtttttgtattcttcaatggttgctgctaaatcttcaagt
+493396/1
@@@FFFFDHHHHFHJJBCFHIIJIIIJIGGHIEHGGHIEHGGAFFGIIIH
@7157331/1
ctttaaacattaactagttgcacttttcacatacaacaaagtaactaata
+7157331/1
@@CDFDADDDHHFGGHGFHEGGIJJJJCHGIEHHHIGIDF@?DFH>GGBI
@1524419/1
aaaacatggtgctggatgaggaaatttttcataaagaagtcgaatactgt
+1524419/1
?7?D=DDD>2ADDI@E4EFBBF@:329F?ABEEE@EE??D41B;9699B9
@494649/1
ctcacagaacggttgccatatagccttaaaagggcaccccaactagttat
+494649/1
CCCFFFFFHHHHFIIJJJJJJJJJJJJJJJJJJJJJJJJJIJJJHHHHHI
@494724/1
tgtcaattcaccaggtgatatatttttgcatctgttataaatgtaggaag
+494724/1
@@CFFFFFHHHAHGEGGHHCCDHIHIIIGGEHIIEBHIIGIIIDFGEIGI
@6637669/1
gtcggcagctgggaatcctttgtgagccacatcaatgttaaggaatggtt
+6637669/1
BB@FFFFFGHHHHFIGIJJJJJGIIGJIIJJJJJJJJGGIIJIJIIIJ?D
@999178/1
ccataaccaagatcaattactctaccaggtggaggtgaaaagaatgatct
+999178/1
CCCFFFFFHHHHHJJJJJJJJJJJJJJJICGHIIJ?DGGHJJJJJJIJJJ
@2040473/1
ggctgctatagatggaacgttgatctggtctggagctggatgagtgacat
+2040473/1
=@@FFFFFHHFFHIIIIIGHICGHGCHGCFHEGGEHGI@GGGGIDHHIIG
@4071339/1
ctaaaatattgttcaagttcacgaggagtattcttggaaacaattttata
+4071339/1
CCCFFFFFHHHHHJJJJIJJIJJJJJJJCEGIJJJJJIJJJJJJJJJJJI
@3556979/1
ctcaggagaaatttcaatttttgcaaattgttcgtagtgaagaactgaaa
+3556979/1
CCCFFFFFHHHHHJIJJJJJJJJJJIHIJJHHJJJJJJJJJJJJJJJJJJ
@6135081/1
ctcaggagaaatttcaatttttgcaaattgttcgtagtgaagaactgaaa
+6135081/1
CCCFFFFFHHHHHJCHIJJJJJJJIJIJJJJJJJHIIHIJGJJJJJJJIE
@4072468/1
cttggctttgccgcttgttgctgtacttgaggctgagatgaaggtggtct
+4072468/1
@@CDBDDDFFFFFFGBBCEGIGBCHFFFHEGIIIIEHGIIDBF@9?D?BG
@6135759/1
caggaataaagtcattaaccttcaaaatttttccgaggtttaaatttttt
+6135759/1
CCCFFFFFHHHHHJJJJJJJJJJJJJIJJJJJJJJJJJHIIJJIJJJJJJ
@2546509/1
gtcaagaccataaccaagatcaattactctaccaggtggaggtgaaa
+2546509/1
BBCFFFDFHHHHHHIJIIGIIJJJJJIJJJJJJJJJGHGIJJDGHIJ
@1001390/1
atctggttgtatatactcctaacttttaagtttttaaatcttttatgaat
+1001390/1
???DDDDDDFBDAFGGEEGIIGGIGGHIEHCFGIIIEGJJGHHHGHGJGG
@2045217/1
gtcagcttacaagccttagtaagcataaatttatggaagccataccgtac
+2045217/1
C@CFFFFFHHHHHJJJJJJJJJJJJJJJJJJJJ9FGHJJJJJJJJJJIIJ
@6136069/1
atttgatttatgcttaataagcattacagcaataaacgtttttccagagc
+6136069/1
@CCFFFFFHHHHHIJJJJJJJJJJJJJJJJJJJJJJJJFGIJJJJJJJJI
@7160077/1
gtagcatttggaggactgtcagatggttttggagaattatcaaagagaat
+7160077/1
@?@DDDFFGHDDHGFGHICHGICHIIHEIHGGHIEGHIJJIGIJIEGIJI
@6644282/1
gtgcccatggcagcaaatctacttgatcctatagtttctcctacggagac
+6644282/1
@@BFFFFFHHHHHJJJJJJJJJJJJJJJJJIJJJJJJJJJJJJJJJJJJJ
@2046168/1
ccctcttttgggtggaatgtatgacgatgatttgatatctatatttctca
+2046168/1
CC@FFFDFGGFHAEFEHJJCHHIJJJJIIIDHCG4B?BGGIIJJJJJIJJ
@4594048/1
tgtccttctaacctgttcttcttgaagttggttcagctgtagtctgtctg
+4594048/1
CCCFFFFFGHHHHJGHIEHIIIJIGGHJJJJFGGIIIJJFEFIIGGHIII
@6137468/1
tgatgaggaggctgaggcggaattagagcaattgctcccggagggactcc
+6137468/1
@@@DDDDAF?:DCBEBG?DGBGH>F<B@AFHFCBBFBFCG84=E9?=AC>
@4075353/1
tggtcatcaactgagaggccaaactccttcaggcatgggtcactattaaa
+4075353/1
CCCFFFFFHHHHHJJHIJJJJJJJJJJJJJJJJJJJJJJHIJJJIIJJIJ
@2548110/1
gtccagattcctgttgtggaccagcttgtgcttgtcttccaccctttttt
+2548110/1
B@CFFFDFHGHHHJJJHJJJJIJJJ@HGHHGHGE?FDGGHCHGIJIJIIJ
@6646035/1
tctctgctgttgctgaggctgctgtggtctctgctgttgttgctgctgct
+6646035/1
CCCFFFFFHHHHHJJJJJJJJJJJJJJFIJIJJJJIJJJJJJJJIIJIJI
@2548643/1
gattagtttccacaacaatttctcttcctttttttg
+2548643/1
?<?ADD2==A?<A2AAEEF@BFEDF:CCE>CED<6:
@2548763/1
cagaaatatttcggcttctgcttccgttccaccctttctgctgcgatctt
+2548763/1
CCCFFFFFHHHHHJJJIJJJIJJJJJIJJJJJJJJJJIIIJJJJJFHJJJ
@4077278/1
gtagcatactttatcgtaacggtcatttctttttcttgatctctttcatt
+4077278/1
@@@DDDFFHFFHDHGIJGIGGDBBEHIICIIJJGHEHIGHHHIJJJIIJJ
@4595491/1
ttcatgatgttctggaaaatatttatataaatattctgatgcaatcaact
+4595491/1
CCCFFFFFHHHHHJJJJJJJJJJJJJJJJJJJJJJJCIIJJJJJJJJJJJ
@503548/1
tgttgaccccatggttgtcgaggaggtccctgttgttccattgcttgagg
+503548/1
CCCFFFFFHHHHHJJJJJJJJJJGIJHIJIIJIIJIJJJJJJJJJJJGIJ
@3565423/1
ccttgtcttacaggtaccggtctttctcgataatcaagtgttggtgcatt
+3565423/1
CCCFFFFFHHHHHJGHIJJJHIJJJJJJJJJFGHIJJJGIIIJJFHIGIJ
@1529080/1
aaccgtacttctagcattagaagtttcttctccagctaaggctgtatcat
+1529080/1
CCCFFDFFHHHHHJJIJJJIJJJHJJJJJJJJJJJJJJJJJJJJJJJJIJ
@2050439/1
gggaattctaagagggtacacaattcaggcactaa
+2050439/1
?<@DDDDDHFHHDFEG<AFHF@3A9C<@>CG8?G@
@1529694/1
cctataagggcttcgatagaatctgcaacaactttgtcaacgacgcattg
+1529694/1
CCCFFFFFHHHHHJJJJJJJJJJJJJJJJJJJJJJJJJJJJJJJJJJJJJ
@3565876/1
gtagaagcaggatgacacttaggtcgtgcatggtttaagaaagaccaaag
+3565876/1
CCCFFFFFHHHHHJJJJJJIJJJFHIHIJJJJJHIJJIJJJJJJJJIIJJ
@6647747/1
aggaacttcccagtcatcaggaataaagtcattaaccttcaaaatttttc
+6647747/1
CCCFFFFFHHHHHHIJJJJJJJJHHIIJIJJJJJJJJJJJJJJIJJIJJJ
@1530256/1
atggtttcaatgatttccctgttgaccttacggggacacttatcaggttg
+1530256/1
@@@DADDDDH<AHEGIBGHHGDHB<@FAFHIGHDIGIIIIGIIIIGI8?8
@3059271/1
ctctgataaattagaatcatcccatagcaaatgatatttggtaggacgtg
+3059271/1
CCCFFFFFGGGHHIIIIIIIIIIIJJJGIIIIHHJGIIJIIHGFEGIIHI
@7165085/1
gttgaagataacatacaattttaattttattattctcaatgatttcctcc
+7165085/1
CCCFFFFFHHHHGJJJJIJJJJJJJJJJJJJJJJJJJJJJJIJJJJJJJJ
@2550977/1
ctatctaaataaatagctgcagctaatgattcaaataagtctccaaggac
+2550977/1
@@@FFFFDFFHGHIICHIIJFJJJJJJJGHIJHCCCGGGEHIIIJJIHIJ
@2551030/1
gcatactttatcgtaacggtcatttctttttcttgatctctttcattatc
+2551030/1
CCCFFFFFHHHHHIIGIJJHGIIJJJJJJJJJJJIHIJJJJJJJJJIJJJ
@2551044/1
gtacaatgtaatatgagttttctttgttctcaaaggctctaactaaaaat
+2551044/1
@<@DFFFFHHHHHJJIGHIJJJIIJJGHIEGIGGHGGIJIJIGIJJI<DH
@1531164/1
ctttcaacagtagtttcacttttgttattggtttccttatcagtaatctc
+1531164/1
CCCFFFFFHHHHHJJJJJJJJJJJJJJJJJJJJJJJJJJJJJJJJJJJJJ
@2551188/1
ggctcttgtttcatactttttgcaattactcttttttgatgatctagttg
+2551188/1
@@@FFFFFHFHHHGGIFJJIGIJIIJEIJCHGGGIJJJJIJGIIJJIHII
@7676776/1
gttgccttaaaacaatgtcaagagcttggattgcctcctgcggaccatta
+7676776/1
@??DDEDEDBHDAGHGGIHCGGEGE>CCB>HFB>EGGGG@AFB<E?;BF<
@8148074/1
cggtaccatggtataactatcttattgagataattatcttttgaaacaac
+8148074/1
:==A?A?DFDBF<EFE<EHHIIF>HH@EHAHHCH4?F?EGFIFA<DGF@F
@8148280/1
catcattcattttcttcattgtaacttggcccgcaacaattgtacacaac
+8148280/1
@@CAFFFFHFHHHHHHGGIIGDFE?EHHDAFHIDGGGIIGFGBFIGHGIJ
@8148490/1
gtttgtatctgttgcagtagttacatggctaccactcactatactacttt
+8148490/1
CCCFFFFFHHHHHJJFIJJJJJJIJJJJJJIJJJJJJJJJJJJJJJJJJJ
@2552925/1
cattacctaagatatttgttatgatctccggccaagatcagccgtgtttg
+2552925/1
CCCFFFFFHHHHHJJJJJJJIJIJIJIJJJJJJJJJJIIJJJJJ?FFHIJ
@4079724/1
ctcctcctccacctttctttccttttttgcccattattgtgtactatctt
+4079724/1
CCCFFFFFHHHHHJJJHIJIJIJJIJEIGGHJJJJIJJJJJGIIJJJJJJ
@7166863/1
cttatcagtaatctcgaatctattatctcttggacaagttgttatattag
+7166863/1
@@@D?DDDFD<FDHHIGEGEGGIGGFFHHIHGGGGB=FEHHIIEIBGIII
@6141042/1
ctgcaatttccaagaaactttacttttcacaaataaatataaaaagaaaa
+6141042/1
CCCFFFFFHHHHHJJJJIJJJJJJJJJJJJJJIJJJJJJJIJJJJJJJJJ
@5579877/1
catggaccatggtttcaatgatttccctgttgaccttacggggacactta
+5579877/1
CCCFFFFFHHHHHIJJJJJJJJJJJJJJJJJJHIJJJJJJJJJJJJJJJE
@3568795/1
cacttttggtcctgttggtccattaatataaaatgg
+3568795/1
=@;DDDDDF<<DF>FD>;CD@FBB<AHEH9FH?GGI
@3060365/1
gccggcacattcatatttctcccatctgcatccttcttttccggaaagaa
+3060365/1
C@CFFFFFGHHHHIIGIHIIJJIJJJJJJJIHHGHGIIIJJJIJHEIIII
@5580625/1
cgtggaagtaagaggtctttcatttaatgttttttgaaaagcctcacttg
+5580625/1
@@@FFFFFFDFFFDGCFFHIHGIJIGIJIJIJJIJJBIJJJGCEGIIIJI
@8149693/1
tgttcttcttgaagttggttcagctgtagtctgtctgcatctgtatatgc
+8149693/1
CCCFFFFFHHHGHIHIIJGIDHHGJIHFHFHIJJJJIJJIGHI>HIIIJH
@3061051/1
aaggtaatgtaaaacaatatctattcaacaaaggaatagcagattcaact
+3061051/1
@@@DBBDFHDFHHGIIIJJJJJGJIGIEIGHEIJHIGIJEHCHHIGHCGH
@7168695/1
cctgttcttcttgaagttggttcagctgtagtctgtctgcatctgtatat
+7168695/1
@@@DDDDFHHHHD<FHFCBFCABFCHEHIBHIHIEEHGECHIHECHHIGI
@6651010/1
gaggtgacaaagatagtaagttatttcttctaaattctgctctgataaat
+6651010/1
@@@FAD>DFHHHGJ@FGIEIJHGHI@HIJEGIIGIGIHGBHCHIIIJGG9
@3062122/1
ttgctgctgctgttgttgttgttgaggttgattagaagcccctgc
+3062122/1
8???D8?BF?<AACGDF;GA@GE;@ECHFH9?FHII@>C?FDC?2
@8150811/1
aatcgcttaacctacccctctaatcgcgataaggttcgcatcgctactga
+8150811/1
@@@DDDD?@F?DFGIFFGFHEE9<<CF?::@GDDD49?@FBF@@>AEAG=
@6142447/1
ttatattactcctaattgaagagccttttcccaaaatcataccatt
+6142447/1
@@@?DDB?AF>FFE@GE4?FH>FF?CHBHFDEBC>GEEGIIEF@GC
@4082468/1
taagagttttattaaagttggatcattagcagaaatcctcattctttcaa
+4082468/1
CCCFFFDEHHHHHJJJJJIJJJJJJJJJJJJJJJJJJJJIJJJJJJJJJJ
@4082903/1
ggaatgattgttaatcaagaaaaaactaatatctggagcagacgcagtag
+4082903/1
@CCFDDADFDHDFGGHGGBIAGGIIIIBFGHIGDHEGCAFIIIHEIGFGG
@5583107/1
caccagtgaaaaattgtttgccacgcatgtcccatactccctggttggga
+5583107/1
?@@FFFDEHHHFAGIIEHIIGHIIIIGIIIHIIIIIIIIIGIIIFGHGD;
@2055590/1
tatagatggaacgttgatctggtctggagctggatgagtgacatcagcgc
+2055590/1
<@?DDDDD?FFFDII@EBEHIIHHIBGBDGHCCBEEEAD??FEGGG@>@@
@7171071/1
ctcccatctgcatccttcttttccggaaagaacctagtgtgatggcgttt
+7171071/1
BBCFFFFFHHHHHIIIJJJJJJJJJJJJJJIJJJJJJJJIIIJJJJJHII
@7171077/1
catctttgctgaggtttgtatctgttgcagtagttacatggctaccactc
+7171077/1
@<;;D?DDDDAFB=CBDG:CFACE@FAGCHF9CECCFH9CGDGG;DGICG
@2055778/1
gcagactctgtacttcctcctcatagttccacaatgagtaatttcaattt
+2055778/1
@@@DFFFFHGHDHIGB>B>ECCHEIGEF>HH>DB?CFDDGBDHFGHIBFG
@3063588/1
ctgtcaattcaccaggtgatatatttttgcacctgttataaatgtaggaa
+3063588/1
@@@FDFFFHFBDDGGBAFEHIHIIIGIED<BEHGGFGGHG@@GIFFHDEH
@2055960/1
gcccaatattgattccagaacttccggcataatgagtacatcatttacat
+2055960/1
CCCFFFFFHHHHHJJIJJIJJJJJJJJJJJJIJJGJFFHIJJJJJJJJHI
@6143806/1
ctcattacaacatccagggccattatcgcatcatacggaatctgccgagt
+6143806/1
CCCFFFFFHHHFHGJIIJIJJJJIIIEHIIHHIJJIJJJIJJJJJJIIJA
@8152874/1
cagcgagatgagcataataggtaggtgcagggtatgaaactgaacgtgta
+8152874/1
C@CFFFFFBHHHFHIJJJIIIHJIIHIIGIJJ?DGHJIGJJJJJJJGHHG
@1537715/1
tctaaattctgctctgataaattagaatcatcccatagcaaatgatattt
+1537715/1
CCCFFFFFHHHHHJJJJJJJJJJJJJJJJJJJJJJIJJJJJJJJJJJIJJ
@1009222/1
ccacaaatccacttggaaaactgtttatcatagatccgacgacacttttt
+1009222/1
CCCFFFFFHHHHHJJJJJJIJJJHJJJJJJJJJJJJIJJJJIJJJJJJJJ
@1539135/1
atttagctatcctgtagtttcgtcctatacctttgaatgtccctttgcca
+1539135/1
CCCFFFFFHHHHHJJJJJJJJJJJJJJJJJJJJJJJJJJJJJJJJJJJJJ
@3573841/1
cttctttaagacactgactaaaatattgttcaagttcacgaggagtattc
+3573841/1
@??DDDFFBFDHFGHBHIGDFEEDHGHGGBFH9AEAEHGI7DGEG9BDEG
@5585989/1
ggcttctattagttcatctatattttttaaggaagtaagtgcaggggaac
+5585989/1
B@@DFFFFHHFHHHJJJJJJJJJJJJJJJJJJIIJDHIJHHIJJJJJJJJ
@3574553/1
gtggaagtaagaggtctttcatttaatgttttttgaaaagcctcacttgt
+3574553/1
@@@FDFFFHDHDHIAEFHIJIJJGHGIIHIIIJJJEHIGHEHIJGHJJJD
@3575305/1
ctctgctgttgctgttgttgctgaggctgctgtggtctctgctgttgttg
+3575305/1
CCCFFFFFDHHHHJJJIGHGHCBHEHIIGEGCFGD?FBDFGEGIEIIJGB
@1542302/1
ctctgctgttgctgaggctgctgtggtctctgctgttgttgctgctgctg
+1542302/1
@@CFFFFDDFBHHIAHGIJIIIICGGHHG@GAHIGFCED=FHHAHGGCHG
@511794/1
gctgttgttgcctctgctgctgctggggctgttgttgccactgctgctgc
+511794/1
@@@FDFFFHDBHFIIJJJJIIJJJJGCHFJIIFIJJIIJGIIIIJIGJCH
@2560869/1
gtaaagtgttgctaacttcataaatgcacagagtaggttattgtaaggtt
+2560869/1
CCCFFDFFFHDDHI@CGGGGIIEA@<E<HC?CEEC@F1?BFHI??:C<?D
@1542919/1
tcccagtccacttggtttatgccattgtcatcttttttcgtaggcacaat
+1542919/1
@@@DDDD;C?FBFG>CCCFCCHBE@EB<FBA9<EFII8DGGE;@ACGBD?
@2561569/1
gtgctgtaccttgtatactagcatgactgactagatagaagtctaattca
+2561569/1
CBCFFFFFHHHHHIJJJJJJJJJJJJJJJJJJJJJJJJIIJIIJJJJJIH
@512600/1
gtggaggtgaaaagaatgatcttccaactgtcacaaacctgttagcagct
+512600/1
BBCFFFFDFHHHHJJJJJJJJJJJJJJJJJJJJJJJJJJJJIJJJJJJJJ
@1015099/1
gtccttctaacctgttcttcttgaagttggttcagctgtagtctgtctgc
+1015099/1
CCCFFFFFHHGHHIHJJJJJJIGIJJJJJJIIIIIIJJFHJJJJIJIJJI
@7175788/1
gaacggtattgctctgcagggaacggcgacataggtgtctgctcttcaca
+7175788/1
?;?D7D=BD?C:A<F<ECBFG=EBF:E?:@F6C8<==8=CCHICHIE;.7
@4608113/1
ggtatatataagattacaattcttaacattttttctttaaacaaagaaca
+4608113/1
B@=DDFFDHHHHHJJJIGJJJJJJJJJJIGGJJIIJJJJJJJJJJJJJIH
@1544716/1
gtggtctctgctgttgctgttgttgctgaggctgctgtggtctctgctgt
+1544716/1
@B@FFFFFHHHHHIJJJJJJJJJJIJJJJJJJJJJJIHIJHHJJIIJJJH
@4088308/1
accttcaacaccacactcctcaaggtacacccctataagggcttcgatag
+4088308/1
@B@FFFFFHHHFHJJJJIJJJIJJJGHIIIEHIIIJJIIIEHJJJIJJJI
@4089052/1
aataacattactcatttctgataggttctgcaatttccaagaaactttac
+4089052/1
@@CFFFFFHHHHHJJJJJJJJJJJJHHJJJJJJJJJJJJJJJJJIIJJJI
@514156/1
atagcatagttcctgctttagggtttcttccgctaatttaaaaattgaat
+514156/1
CCCFFFFFHHHHHJJJJJJJJJJHIJJJJJJJJJJIJJJJJJJJJJJIIH
@1546061/1
ggtttctcaaaacatggagctggatgaggaaatttttcataaagaagtcg
+1546061/1
CCBFFFFFHGHHHJGIIGIIGIJGJIIIJJJIIIIIIJJIIJJIJJJGIG
@1546765/1
ctcattaaggaattccggtttctcaaaacatggtgctggatgaggaaatt
+1546765/1
CCCFFFFFHHHHHJJJJJFGIJJJJJJJJJJJJFGIJJJJJJJJJJJJJI
@4608598/1
caacggtaaaagcaggaggttgttgcatcctttgctcttgaggaagttgg
+4608598/1
CCCFFFFFHHHHHJJJHIJHIJJJJJJJJJJJJJJJJJJJJJJHIJHIJJ
@1547048/1
aatcaaattttatgacaaaattgcaattctttacatcaataccttcttct
+1547048/1
CCCFFFDFHHFDFEEHIB?GHGHHCHEIIIIIIEHIIIIGGHGHIIIIHI
@1018358/1
cagcaataaacgtttttccagagccagtaggtaaaaagattattgtattt
+1018358/1
CCCFFFFFHHHHFGGIJJJJJJJJJJJHIJIHIJJJJJJJIJIJJIIJJJ
@1547536/1
ccgaggaattccagcctttgatagcaatcggtaaagttttgcctata
+1547536/1
@@@FDDFFGHDDDDEGIGEHIGGEIHCHGGIJJIHC:??F;DEGIJJ
@3579190/1
ccacatcaatgttaaggaatggtttccaaccaataattgcagactggaag
+3579190/1
CCCFFFFFFGHFFGHDEGGGHJHHIEGHIGGGGIIJJJIGIGHIG>FEHI
@6659215/1
cactgattgatgtcccaatggtccacacctttgtcaccactatattcacc
+6659215/1
@CCFDFDDHDHDDGHJJJIIGIICEDGGIEGFHIIG<EEDFGHIIGGIJH
@8159192/1
cttgcctttgttgctgctgtggtggttcttgcctttgcagctgttgtggt
+8159192/1
BCCFDFFFHGGHHGIJJJIJIIEGHGIIJJJJIJJJJEIJIIJJJJHHJD
@4610100/1
gtgaaaagaatgatcttccaactgtcacaaacctgttagcagctggttgc
+4610100/1
CCCFFFFFGHHHHIJJIGGIJJJJJIJJJIJJJJJJJJJGJIGIJJHIJI
@4610129/1
gggtaatcaaattttatgacaaaattgcaattctttacatcaataccttc
+4610129/1
BBCDDEFFHHHHHJJJJJJJJJJJJJJJJJJJJJJJJJJJJJJJJJJJJJ
@1020855/1
tgtaattgcgataaggtttttcaggattgatagatacatcataatgatga
+1020855/1
CCBFFFFFHHHHHJJJEHIJJJJJJIJJJJJIJJJJJJJJJJJJJJJJJI
@3581123/1
ctggtaaatttatcgcaaggtaacgtaaaacaatatctattcaacaaagg
+3581123/1
CCCFFFFFHHHHHJJJJJJJGHIJJHJJJJJJJIJJJJJJJJJJJJJJJJ
@6661137/1
tcctctaattaagtaaaaactataaaaataataggctttttaaaataata
+6661137/1
@@@DDDDDB<CFH2AEEGEHAFHEHCAB@EEACH?@?CDD@CF?DDDEBF
@515524/1
cgtggaagtaagaggtctttcatttaatgttttttgaaaagcctcacttg
+515524/1
CCBFFFFFHHHHHJJFHIJJJJJJJJJJJIJJJJJJJJJJJJJJJJJJJJ
@1022152/1
ctccatactccttgtcttacaggtaccggtctttctcgataatcaagtgt
+1022152/1
CCCFFFFFHHHHHJIJJJJIIHIIIJJJJJJJIJJIJJIJJJJJIJJIHI
@516103/1
gctacacaaacaatcacctgaatccttagaattcaaaaattcaaacttaa
+516103/1
CCCFFFFFHHHGHJJIIJIFGHJIFHIEIGJJJJIEHJJJJJHIJJJJII
@6662156/1
gctagctttcttaaatctggttctctaatcatctgattagtagtaacgat
+6662156/1
CCCFFFFFHGHHHJJJJJIJHHJGJGJJJJIIJIJJJJJIFHIIJJIGJI
@3070598/1
catttagctatcctgtagtttcgtcctatacctttgaatgtccctttgcc
+3070598/1
CCCFFFFFHHHHHJJJJJJJJJJJJJJJJJJJJJJJJJJJIJJJJJJJJJ
@5591955/1
ccactatctaaataaatagctgcagctaatgattcaaataagtctccaag
+5591955/1
CCCFFFFFHHHHHJJJJJJIJJJJJJJJJJJJJJJJGHIJIHDHIJJJJJ
@3583060/1
gggaaatccagattattttgtgattccaagtaaagaaaatgatgaagacc
+3583060/1
@CCFFFFFHHHHGJJJJJJJHIIJJJIIJICHEGGIJJJIJJJJGIGGJJ
@3583439/1
cattctttcaaaaaaaactattcgtaggagtaaaacgtaagtggaagcat
+3583439/1
CCCFFFFFHHHHHJJJJJJJJJJJIJJJIJGHJJJJJHIJJHJJJJJJJJ
@5592698/1
gtcagcttacaagccttagtaagcataaatttatggaagccataccgtac
+5592698/1
@@@DADBA?=AB<CBDDHHDFHA@FBHHGEGHIGE<CGGHGGCHHIB6?F
@4093770/1
gccctagcacggaaagcagcgagatgagcataataggtaggtgcagggta
+4093770/1
@@@DDFFFHHHHHGJGEHCHIIIJFGBFHHHEHIGHIGHHEBFHCHID;C
@8162677/1
cctgttcttcttgaagttggttcagctgtagtctgtctgcatctgtatat
+8162677/1
=??DDDDDFHHFFGE9FGGHCGHG@HBC9C@H?HGFHIGC?F@991:DBH
@5593260/1
ctcattcttagttgtaacaactaggggcaccatgacgatagctttattct
+5593260/1
CCCFFFFFHHHHHJIJJJJJJJJJJJJJJJJJJJJJJJJJJJIJJJJJJI
@5593763/1
cctcagagctaccttggcagctgctaattttgcttggtgtttgttttctc
+5593763/1
C@@FFFDFFH?HHGIIIFIIGJJIJHHHIJIJIJJJIGHHGHIGGIJGGG
@1025449/1
gctgactttagtacatcgcctggagacatgactacacaaccatttggtat
+1025449/1
CCCFFFFFHHHHHJIIJJJJJJJJJJJJJJJJJJJJJJJJJJJJJJJFGH
@4095203/1
aagaatcatgtgataaaaaatagcagcagtcatcaccaaaacctgatgat
+4095203/1
CCCFFFFFHHFHHJJJJJIJJJJJJJJJJHJJJJJJJJJJJJJJJJJJIJ
@1025758/1
acaacaaacacttggggagttaaatcaacatcagctgagatatactcata
+1025758/1
CCCFFFFFHHHHHIJJIJJHIHIHIIGIJIJIIGJGGIJGIIJJJJIJJI
@3585757/1
aacaaatttacctaaagcaacaacacaattgtcggcagctgggaatcctt
+3585757/1
CCCFFFFFHHHHHJJJIJIJJJJJJJJJJJJIIJJJJJIJJJJJIJJJJJ
@3074214/1
cctagacttgtgcaccagctaaagaagacttatctttaaacggcagcttt
+3074214/1
CCCFFFFFHHHHHJJJJJJJJJJJJJJJJJJJJJJJJJJJJJJJJJJJJJ
@8165518/1
gcaatcaactgaagaactgtatctccgagaaattctaacctctgatt
+8165518/1
CCCFFFFFHHHHHJJJJJIIJIJJJIIJJJJJIJJJJJJJIJJJJJJ
@8165586/1
ctctgcagggaacggcgacataggtgtctgctcttcacatactcttgtta
+8165586/1
CCCFFFFFGFFFHJIJIJJIGGFIIIIJIGIIGIJJGHDIIIGIIJIIIE
@4095640/1
gtccttctaacctgttcttcttgaagttggttcagctgtagtctgtctgc
+4095640/1
CCCFFFFFHHHHGJJGIIJIJJIJJJIIJJFHIJIJIJJJJIJJIGGIIJ
@5596880/1
cttccaaaaaaatacagcaagtctggtaaatttatcgcaaggtaacgtaa
+5596880/1
?@@DDDDFFFGFBHGIIIDGHHHIIIGHIIIIIIGIIIGGHGHGIIIGGI
@1028534/1
catcaacgttcactgtctataaaaatacaagaattcctaattggtagtat
+1028534/1
CCCFFFFFHDFHHJJGIJJJJJJJJIJJJJJJJJJJJJJJJJIJGGIGII
@5597555/1
tggaggtgaaaagaatgatcttccaactgtcacaaacctgttagcagctg
+5597555/1
CCCFFFBDHHHHHJJJJJJJJJJJJJJJJJJJJJJJJJJJJJJJJJJJJJ
@5598118/1
gtcgtgcatggtttaagaaagaccaaaggtttctgttgagctagtcattt
+5598118/1
BBCFFFFFHHHHHJJJJJJJJJJJJJJJJGHIJJJJJJJJJJJJHHIJJJ
@5598170/1
ctcgtttcgcaattatccagtattatctatagaatatcagctgatatgtg
+5598170/1
B@@FFFFFHHHHHJJIIJJIJJFIJIIHJJJFIGIJIIJHIGHGGIIJGI
@3077533/1
gctgagatgaaggtggtctgctgggttgctggtcaccgggttgttgccta
+3077533/1
CCCFFFFBDFHDF:AEGIIIIIIIG??EEHDBGGHGHHAA8BFHGIIIII
@1030254/1
ctctgcccagccacaatgttacaaacctctagaggtagatatgtgtgctt
+1030254/1
CCCFFFFFHFHHGIJIJJJJJJJIJJJJJIJIJJJ?FHIJJJJHIIIIJI
@1030456/1
ctgagatgaaggtggtctgctgggttgctggtcaccgggttgttgcctaa
+1030456/1
CCCFFFFFHHHHAGHHHJJJJJJJIJJJJJJIJJJJJJJDHIJJJJJJJJ
@3589303/1
gttgttgcctctgttgctgctgaggctgttgttgccactgctgctgctga
+3589303/1
@@@DDDDD<CBF?EDEF@AEEHCGBCHBA?CGBEGHGEHGGIEGBFCFH9
@1031694/1
cttgttttgcttctttttttgacctacccttgccgatagcaataaggcct
+1031694/1
@BCFBDFFHHHHHJGJJJIGIIIJIIIJJJJJJJIIJIIJJJJJJJIIJI
@8170721/1
ctctccaaaattgtaaatccaggaacttc
+8170721/1
@@@D?DDDFBHHH:CFGGCGH>FGHGHGC
@1032402/1
gttgctgaggctgctgtggtctctgctgttgctgaggctgttgtggtctc
+1032402/1
CCCDFFFFHGGHDGGIGHIIIGHHCHIJIIIJIIIIHGHJGG@F;FGIIJ
@3590787/1
cagtaacaagattttcacatggctgtccctttattatccctttcagtgga
+3590787/1
BCCFFFFFHHHHHJJJJJJJJJJJJJJJJJJJJJJJJJJJJJJJJJIJJI
@5601562/1
ctgaaagacttgtaaagtttactactatattctcgtcagttttaatgctt
+5601562/1
CCCFFFFFHHHHHJJJJIJJJJJJJJJJJJJJJJJIJJJHIJJJJIJJJJ
@8171458/1
gctgtctttgtgtcttgcacgacctttggattgaatataagaccttgttg
+8171458/1
CCCFFFFFHHHHHJJJJIIJJJJJIJJJJIIJIIJJJGIJJJJJJJIHIE
@5602479/1
gttgctgttgttgctgaggctgctgtggtctctgctgttgttgttgttgc
+5602479/1
@@@FFFFFHHDFHGIIJIIIIIJGIHGEEFEGHIIEHGFFFGDBDCDGHC
@8172794/1
gcttgtggaaaaccaccacaaatccacttggaaaactgtttatcat
+8172794/1
:;?DDDFDDDFF?FBEHIIGIICB?BFH>FGFDFGGGGFGI>F>BH
@1036253/1
gtggtctctgctgttgctgaggctgttgtggtctctgctgttgctgaggc
+1036253/1
@CCFDFFFGDBFHIGIIJGCHIGCHFFHFDHIGIIIHGEHIIGGII<FGH
@8176128/1
ctgagagtaattcgtcgcgcattctgttgtatatttatgctcacttcacc
+8176128/1
CCCFFFFDFHHHHJIJJJJJJJJJJJIJJIJJJJJJJJJJJJJJJJJJJJ
@8177233/1
cttttttttgttcctttttgaattgaaatcacctgctccaggtaatggaa
+8177233/1
@@@DDDDDACFDHBGHIIC@G?FBBDGDD?BG???B9D?8BB.=8@GEHI
@5607876/1
cttcattttcggtttcgtaggcaggtggaggccatcgcctggtcatgcat
+5607876/1
@<@?BDDDFFDFCHGII@FF=FEII1CFF;=F<3DECHII8C=@@8B>7=
@5608204/1
atgcaccttcaacaccacactcctcaaggtacacccctataagggcttcg
+5608204/1
@@@DD;BDFDBF<<EEBF@GEGBHIIIII?EGFFGIIFIDFFCFFFIIIB
@5609829/1
cctccattagttttcttccaactagtgaaatttgacttaagaaatatgaa
+5609829/1
CCCFFFFFHHFHHJJJJJJJJJJJJJIJJJJJJJIJJJJJJJJJJJJJJJ
@8180068/1
gtgacaaagatagtaagttatttcttctaaattctgctctgataaattag
+8180068/1
?==1BDDDFDHBFFBCECEHCEGHG@HGEHI<BH<DEHDG@GEIGHC9C:
@5611648/1
agctcatacttaatccaatgacatggggaagtcaattgctaatattgcca
+5611648/1
@;@BDDEAHFHFGHHHGGIJGIHIIIGIGIIJDEAHHIIICHHHJJJEIE
@8182459/1
ccttaatcatacaataattagcttaatattagaaatcttaataaatagga
+8182459/1
@@CFFFFFGHHHHJIJJJJJGJJJJIJIJJHIHJIIJIJGIJJJIJJIIJ
@8184192/1
atatggtgattgatgccattcaactttg
+8184192/1
@@<A;DBDFHHFAEEFGD@I?BCCDCHE
@5618785/1
ggacatgaggtgaaattattggtatttcttttttccaaattgcctctcca
+5618785/1
@@@FDFFFFHCFFHCGIGIJIICHHIIEIGGIJIJJIJJJJJJJJJJJJD
@5618836/1
gctctaactaaaaattcttttttaagtaacaaagcttcagtaaataacaa
+5618836/1
@@@FFBEDFFHHDIEHHIDHIIIIIAFGFBCCC;GGIIGIIIHGHHIIGI
@5623557/1
gtttccttatcagtaatctcgaatctattatctcttggacaagttgttat
+5623557/1
CCCFFFFFHHHHHHJHIJJJJJJJJJJJJJJJJJJJJJJJJJJJJJJJJJ
@5624012/1
atttaaaaccgctgtgtctctttctttttttgttagactgatttgat
+5624012/1
CCCFFFFFHHHHGJJJHIJJJJJJIJJJJJJJFGIIIIJIIJIJIJJ
@8195240/1
cctaggcaaggtacagcctcaccacctcaaccgaacacttctaggttaca
+8195240/1
@?@=DD?DHFFHH@G@GGIII=@HEDG@9:CGGBBHE@GGGIFICGEHCF
@5625675/1
ctatcatcagctggtgtagaattacagaataactcatgaatgctttctaa
+5625675/1
@@@DD?DAADFHDHGAGGEEAFH<CEHD>FHIIF@GGHI4DDEFHHIEGG
@8195954/1
gcccatttaaacatttgtaaataaactcatcttgtaatttagcacattca
+8195954/1
CCCFFFFFHHHHHJJJJIJJJJIJJJJJJJJJJJIJJJJJJJJJJJJJJJ
@8196645/1
aggagaaatttcaatttttgcaaattgttcgtagtgaagaactgaaagca
+8196645/1
CCCFDDDFHHHHHGIJJJJJJJGHIJJIJJJHFHHIJJJIIJJIGIJJJJ
@8200560/1
tttattaaacccgatgctagctttcttaaatctggttctctaatcatctg
+8200560/1
@@@FDFFBFHHDHGIIGBFHEHIIIIIGIIGIIIHHHIIGHEHGBHGEGG
@8200761/1
gctaatttaaaaattgaatagtttttatgaaatgagtcagaattttcgtt
+8200761/1
@@CFFFFFGFFDHJJJGIJIIHHIGCAFHJEHIDGGIJIGGHIJJIIJJG
@8202450/1
gtcctcctgccactcatcataatgaacaatatcttcttttggattagtag
+8202450/1
@@@ADDADHHHHFHDH<G4CFHII@F<FGIIGI9EGHHIIIIIGIIGH4B
@10515256/1
actgctttttccttctccagctagttgatctttcatatttttaagttcat
+10515256/1
CCCFFFFFHHHHHJJJJJJJJJJJHJJHIJJJJJJJJJJJJJJJJIIJJJ
@8595432/1
tggatatattcatgccacattccattc
+8595432/1
1=?:4A:BD><DBA?2<CEEE>EEEE:
@10515479/1
cgattatttttcctttgatgctgctcaatttaccttcatccttgttttca
+10515479/1
@@@FFDFFHHHHHGGIJIIGHIIJIJFEHEIGIIJJIIJJFIJIJJIIJI
@8596041/1
aaagcagcgagatgagcataataggtaggtgcagggtatgaaactgaacg
+8596041/1
CCCFFFFFHHHGHJJJJJJJJJJJJGHGJGHIJJJJGHIJJJJJJJJJJJ
@8206099/1
ctgtaatgtaaaagcaccaaggctttgcgacaatttgttctcttctgttg
+8206099/1
@@CDDFDDCFHHHIIIIIIIIHIE@CFH@FHHIEDGGBGGHHIEHIIGII
@9753680/1
caatatagattccagaacttccggcataatgagtacatcatttacatcac
+9753680/1
CC@FFFFFHHHHHJIIJJJJJJJJJJJJIJJIIHGIJJJJJJJJJFJJFI
@13558579/1
caaccgttaacggagtttgctgtcgaatactctgagcttgctgagcgact
+13558579/1
@@@DDD?BABHFDHB<29CE@FFD=DG?@FIG9BDDCBFEGH@HIIA<FF
@13178590/1
gttgtggaccagcttgtgcttgtcttccacccttttttttgttccttttt
+13178590/1
@=@DDD?BDC?D?CCF<A333<FBHBHHDE?@?FGFEDFFIB=F=FFAEI
@13179253/1
cttgtatactagcatgactgactagatagaagtctaattcagtagggtga
+13179253/1
@@CFDDDBFHAFHECHHGIIDDHHCHIJIGHHFFEHIIIJGGGIIGIGG=
@13940350/1
gcatactttatcgtaacggtcatttctttttcttgatctctttcattatc
+13940350/1
CCCFFFFFHHHHHIIJJJJIJJJJJJJJJJJJJJJJJJJJJJJJJJJJJJ
@11657481/1
aggaaatcgatttttgaaacacctctgtcgaacagcttccacagcttgtc
+11657481/1
@CCDFDFFHHGHHIIIGGJGIJJIIJJJJBHIGGGIJJJIGHCFGIIIII
@8206651/1
gtttatcagttgcttccaatactgtagaactatcttgttttttaacat
+8206651/1
@<@?DDB>DDD:CGFFA<CHAF>E<CF<E?F?99C<?1:19DA0:?<9
@13941770/1
ccgctgtagtacaaatttctatttccgattatttttcctttgatgctgct
+13941770/1
?@@FDF@DA<?FFGIIIGCFHHIEHGH@CCGG@@FEGCHIEHGDGBD9BE
@13181164/1
ctctaactaaaaattcttttttaagtaacaaagcttcagtaaataacaaa
+13181164/1
CCCFFFFBFHF>DEHHGHIIIIIIIAFGIIIIIIIIIIGGHIIIIIIIII
@10140151/1
tcacctttgaagttgaataagttattattcttctaggtccttttatcata
+10140151/1
CC@FFFFFFHFHDGHGI?FHIHJIIJJIJIIJIIGHICFGHGIIGIIJJE
@10140385/1
caactgtaccagccggcacattcatatttctcccatctgcatccttcttt
+10140385/1
@@@DDDDD>:C?FG>FFAD@C>49:?@FGFDF?FCGIIE>>FB0?B???@
@10900508/1
ggtgaaagtatcacttggaagtttagcacagtatctgttaaccagcgtga
+10900508/1
BCBDFFFFHHHHHJJJJJJJJGIJJJJJJJJIJJJJJJJJJJJJJJJGHI
@12038177/1
agggagaatttttaaccatttacacaatataaatgcaccttcaacaccac
+12038177/1
@BCFFFDFGFHHHJJJJJJJJJJJJJCIJJJJIFHIIJEHJJJJJJJJJJ
@13943559/1
cctcgtttcgcaattatccaatattatctatagaatatcagctgatatgt
+13943559/1
@@C@DFFFHDHGDHHDGDEHGGIIHHHHIGIGBFHGHGGBDGII@GGHIH
@13944040/1
tgaaattattggtatttcttttttccaaattgcctctccattcaattgaa
+13944040/1
@C@FFFFFHHHHCGHJJJIJJJJJJJJJJJJJJJJJJJJJJIJIJJJJIJ
@9755448/1
attgacagcatgatgacattcatctataact
+9755448/1
?@@AFDDD=FBFBHEGGDCE@GGGIIFIG<F
@12038764/1
gggaaaattaatttttattaagaagccaaattgcacctcacacctggcac
+12038764/1
@@CBDFDFHDFHHIIGGIIIIIIIIIBDHII<E<EHGFIG3CFEHHIIII
@10902043/1
ccgtacttctagcattagaagtttcttctccagctaaggctgtatcatca
+10902043/1
CCCFFFFFHHHHHJJJJJJJJIJJJJJJJJJJJJJJJJJJJJIJJJJJJJ
@10519350/1
ctccaagttgtgaatcaatttcaggatacgatctggtttacaattagaat
+10519350/1
CCCFFFFEHHHHHJJJJJJJJJIJJIJJJJJJJJJJHIJJJJJJJJJJJJ
@11658989/1
caatattgattccagaacttccggcataatgagtacatcatttacatcac
+11658989/1
CCCFFFFFHHHHHJJJJJJJJJJJJJJJJJJJJHGIJJJJJJJJJJJJJJ
@10902549/1
gttgtacacagtattcttgtagtgctccaatcgcattccctttcacacta
+10902549/1
CCCFFFFFHHHHHJJJJJJJJJJJJJJJJJJJJJJJJJJJJJJJJJJJJI
@13945158/1
atttcttttttccaaattgcctttccattcaattgaagaagcaatttctt
+13945158/1
=@@D122BD2@CDGFFIE@EAH4CHH<E<C?GBGGFGI9?FGEE:?F?9?
@8983709/1
cttgaagttggttcagctgtagtctgtctgcatctgtatatgccctagca
+8983709/1
CCCFFFFFHHHHHJJJJJJJJJJJJJJJJJJJJJJJIJJJJJJJJJIJJJ
@11659600/1
caggagtttatcagttgcttccaatactgtagaactatcttgttttttaa
+11659600/1
CCCFFFDEHHHHHJHJJJJJJJJJJJJJJIJJJJJJJJJJJJEIJJJJJJ
@11660327/1
ggtgcgttaacttttggtggctttattatattactcctaattgaagagcc
+11660327/1
BCBFFFFFHHHHHJJJJHIJJJJJJJJJJJJJJJJJJJJJJJJIJJJJJJ
@11660727/1
ccttgactatgtttgatgacatatcaataacattctcctcaaccttttgt
+11660727/1
CCCFFFFFHHHHHJJHIJJJJJIJJJJIJIJHHIJJJJJJJJJJJJJJJJ
@13946614/1
ctaaagcactaccttcagcgggagaccttggctttgccgcttgttgctgt
+13946614/1
@@@DD>D:BFBAA<<?<AF?:::D??B?FAE<>GGGIBDFGBC@;2=@@.
@8984783/1
ggacacttatcaggttgtatactgatttcataatgatgtacgaaacctcg
+8984783/1
CC@FFFFFHHGGFI<AF<HHIHHGIGIIBHDI>DHIIGFGIJJHE@DFHG
@13184734/1
taagattacaattcttaacattttttcttta
+13184734/1
???BD822=D><:C?E><:CFD:3CFB?FF4
@13562524/1
gctcttcacatactcttgttacaacatatttcaacatgtatccttttggg
+13562524/1
CCCFFFFFHHHHHJJJJJJJJJJJJIJJJJJJJJJJJJIHHJJJJJJJJJ
@8985034/1
gttgatctggtctggagctggatgagtgacatcagcgccaacaacaatga
+8985034/1
@@@FDEFFHHHDDGIJJIJJIJJJJJ?CDH<EDHGGHHGGADDGIIGIGI
@9370114/1
aagaactatttctttaagaatattttggatttcattgatagtatctgatt
+9370114/1
CCCFFFFFHHHHHJJJJJJJJJJJIJJJIJJJJJJJJJJJJIJJJJJJJJ
@9370291/1
cctcacttgttttgtcataagttgtaacagtaagttcttttttttccttg
+9370291/1
CCCFFFFFHHHHHJIJJJJJJIJJJIJJJJHIJJIJJJJJJJJJJJJJJI
@9756466/1
cccaggtccacaattcaagatctaatttcat
+9756466/1
C@@FFFDDHHHHHJJJIJIHIJJJJJJJJJJ
@9756491/1
gtccttttatcataatgagatcaagtttttttcgaatcaaatgaagctgt
+9756491/1
CBCFFFFFHHHHHJIJJEIHHGIJJHIJJJJJJJIJJJJJJJJIJJJJJF
@9756683/1
tcttggacaagttgttatattagtcactttatatgttcttttaacactct
+9756683/1
@?@FFD?BBBCHDDEGEDBCIFIHFBEDFFGHEIICHIEGHHIGIAGHEI
@12800615/1
ctgctgggttgctggtcaccgggttgttgcctaacaggaggtgcactggt
+12800615/1
CCCFFFFFHHHHHJJIJJJJJJJHIJJJJJJJJJJJJJIJJBFHIIJJJF
@11281203/1
ctaagatatttgttatgatctccggccaagatcagccgtgtttggtagaa
+11281203/1
@@@DDDD4DFHFD@GII?IFIIIIIIIEGHIIGCGGIIGGHEHHIBFHHB
@11281535/1
aaagatagtaagttatttcttctaaattctgctctgataaattagaatca
+11281535/1
@@@DDDDDCFDDCEHCDG>CCHFDDHHGBFEEFEHEHHIIFEGIICFGHA
@10147928/1
acctttgtcaccactatattcaccaaccgttaacggagtttgctgtcgaa
+10147928/1
@?@DDD?DF<CAFHHIIFIIGIGCA@GHIBBGCHGG;@FCDDBG@FEHI@
@8211050/1
ctacaatgtttagtgatatatttaatataaacactagaaaaactattatt
+8211050/1
CCCFFFFFHHGHHHHIJJJJJJJJJJIJJJJJJJJIJJJJJJJJJJJJJJ
@12419209/1
gctctgcagggaacggcgacataggtgtctgctcttcacatactcttgtt
+12419209/1
@@@DDEFFFFHGGGGHGHHGGHGCHIIIIIJBGGIIJGIJIIIIIHJIGH
@8985821/1
cttctttaagacactgactaaaatattgttcaagttcacgaggagtattc
+8985821/1
@@@FFFFFHDDFHGIIJIHHGIIIIBIIJIJGIJJJJIJIJJJHI9BFII
@10149994/1
tttcattgtgcattaatctatagaaaattttccaaacagtatttagagac
+10149994/1
CCCFFFFFHHHHHJJJJJJJJJJJJJJJJJJJJJJJJJJIJJJJJJJJJJ
@8603526/1
gcggttgttgccactgctgttgttgaggctgctgtggtctctgctgttgc
+8603526/1
???DB??0CDDDDI<ADEFEEFC<BC>EEEDDDDDDD?DDBDEA<BBBB4
@10523506/1
ggtggacctctttgtgcccatggagtttgacctctaggaccagtttgcaa
+10523506/1
CCCFFFFFHFDHHHIE@FF@FGCBFHGIEBFHHGGAFDH@DHIFHGHGII
@10523594/1
gtgtactatcttcaaagagaaaaagtgcaatactaaaattttattcagta
+10523594/1
BB@FFFFFGHHHHGIJIJJIJIIJJIIJJJJJJJJJJJJJJJHIJJIIIG
@13187976/1
cattgtacgagtttgagcatcattcattttcttcattgtaacttggcccg
+13187976/1
@@@?BABD?FADBGGBEECEHEDFFCHCGEGGHIGIAGGCGHEHG>DF@F
@12421045/1
tttttccttaattttaaatttgtataatttcaagataacaaataagatag
+12421045/1
@CCDFDDFHHHHHIJJIGIIIGICJGHIJJHIJJGIGEIGIJJGGGCHHH
@11283396/1
cttcaacaatcgtcggtacaatgtaatatgagttttctttgttttcaaag
+11283396/1
CCCFFFDDFFHFFHGDHGDDFHD:CFFIIIIECFDGIIIIIBFHIDGIIG
@8214180/1
gagacacttgctggggaggtggacctctttgtgcccatggagtttgacct
+8214180/1
CCCFFFFFHHHHHJJJIIJAHHIJJJJIJJJIJJJJJJJJJJJIIIJIJJ
@10524992/1
gttgctttataaatttcacacttatttagttaaaattatttgtttgataa
+10524992/1
@@@FFDFDHFHHHIJJJIEEGGHGGGGIIFHHIIGHGGIGIJH@FHEHHI
@8214396/1
taaagcaacaacacaattgtcggcagctgggaatcctttgtgagccacat
+8214396/1
CCCFFDFFHHG?HHIJIIGDHIIGIJBHHEHEFHEGIEHIFHIIJGAHGJ
@11284711/1
gtcaccactatattcaccaaccgttaacgga
+11284711/1
@???D?BDCFDDBHF>DABGGI@88AFGEE=
@11664528/1
gcattctgttgtatatttatgctcacttcaccaacattcatgaataatgg
+11664528/1
CCCFFFFFHHHHHIJJJJIJJJIIJGGHJJJIIJIJJJJJIIGIIJIJJJ
@8987920/1
ggcgtgtaatcactgctgaggcttgaacaagcccttctgatagcctgcaa
+8987920/1
CCCFFFFFFHHHHJJJJJIJJJJJJGJJJJJIJJJJIIGIIIJJJJJIFJ
@8987938/1
agtaagttcttttttttccttgactatgtttgatgacatatcaataacat
+8987938/1
@@@DFDDFBDDHFGIJJADHIGEFGHIJIGICBDG9?9BBDF?DFA9D<C
@10526817/1
gtttgattctttgttctttatttgtgtataatatccacagaaatggactg
+10526817/1
CCCFFFFFHHHHHIJJJJJJJJJJIIGIJJJJJJJJJJJJJJJJJJJJJJ
@10906627/1
attataacatgacctaagagttttattaaagttggatcattagcagaaat
+10906627/1
CCCFFFFFHHHHHJJJJJIIFIIJIJJJIIJGIJJJIJJJJJJJJJJJJJ
@10153335/1
aacacaattaaaaagtaatctgaaaacatttgataaaaaatatatcgtaa
+10153335/1
@B@FFFFFHHHHHJJFHIJJJJJJJJJJJJJJJJJJJJJJJJJJJJJIJJ
@11285969/1
gtctgtcaattcaccaggtgatatatttttgcatctgttataaatgtagg
+11285969/1
@@?DDDDADFHHBBBHGEHBCHIGIHGFEHGGFHCGGDHGH@F@FHDFHG
@9375665/1
gtttacgttcggtttttcattcatatcctgttttggtttactcggctgaa
+9375665/1
CCCFFFFFHHHHFIJJJJHIJJJJJJJJJJHIJJJJHIJIJJJJJJJJII
@11286360/1
gtcttgaacttcatttccaacaggtagtaagtgatcattaagttcgccga
+11286360/1
@?@DFDDFHGFFDHIJJGCIGEGHCHHEFFHIGE?GGIIGIGBDDDEFHE
@13950556/1
ctctaatcatctgattagtagtaacgattctccactgaaccaaatcggct
+13950556/1
@@@DDDD?CBFFHGIII@<CFACFHGG:?CEFGHIEFGGI?DHGIIGEIH
@10528690/1
cttgcaagaggtaacttctgtcttgaaatctgtagcccaatattgattcc
+10528690/1
CCCFFFFFHHHHHJJJJJJJIJJJJJJJJJJJIGIIJJIJJJJJJJJJJJ
@9377144/1
gtgccatccattttatagctactctaaaaacacggtcttttccttcccct
+9377144/1
@?71BBDDHDAB<BBE<@EEHEIEHGICD>1B=AE1?FGC<<09?<?DB?
@10529721/1
ggaggactgtcagatggttttggagaattatcaaagagaattattgaatt
+10529721/1
@@@FFFFFHHHHGAGGHGHHHGHIIGIIGGIIGGHIIJJJEHIIIIJJHJ
@13192004/1
gtgaaatctttaggctgcagctcaaccattttatcggccaacatattact
+13192004/1
CCCFFFFFHHHGHIIIIIJJJJGICFBEHHGGIIICBEFHIJIJJIJI@F
@10530075/1
gtcagaattttcgtttggagcaaatacaatgtatttgctatctttgtgtc
+10530075/1
CCCFFFFFHHHHHGIJJJGHIIJIJJJIJJJFIJJJJJIJIIJJIIIIJH
@8989710/1
atttttaaccatttacacaatataaatgcaccttcaacaccacactcctc
+8989710/1
8?;?DDDDHDDFB?GGGEEBDGAEHCDAF@ECEFCHIGDHGEGHIIIIID
@12806965/1
ctgcaactgggcggcaattattgaggcaatttgcaattcttttataataa
+12806965/1
CCCFFFFFHHHFHJIGJJJJIIGIAHIJJJJIJIIHIJJIJJJJJIJJJJ
@12423109/1
ctctggtatccaaaggcactgttttcaccggaggaatttgtttgtgattt
+12423109/1
CCCFFFEDDHHHHJJJJJJJIFHJJJJJJJGDHGJIEHHJIJJJHIGIJJ
@13567168/1
gctttttccgttgggattcattatccattctcccctaggctttgctttag
+13567168/1
CCCFFFFFHHHHHJJGHIJIJJJJJJJJJJJJJJJIIIFIIJJJJJIIJI
@13193026/1
gccaacaacaatgacaggtttttgaaaaaattttggccaatagctgtggg
+13193026/1
@@@FDFFFFHHHGGGGHIHGIGIIIIJIGGHIJFIIGICGBFGGFH=FHI
@10155956/1
catccacattttatgtgctgctaacctcttggcaatttttttcgatttgc
+10155956/1
@@@BDDDDHDHDHIIEBFHG>@EHGEHHGIIIEHGIIIIIIIIBBFGG=8
@10908156/1
ggtatattcatcctctcaaaataaaagaataata
+10908156/1
?@:BA=D?:?=2C?FAF:3CIFII@?3CG4<<C<
@8216936/1
cagtaaataacaaagaatggaaggccaaaatttgttcacactgttcctgg
+8216936/1
B@@DBEFFFFHGHFIJIIIJ@HGGJJJJJIJIJJJJIIJIIJJJIIJJII
@10532259/1
ctaacttttaagtttttaaatcttttatgaatc
+10532259/1
??1=D:==DDB<:C9<2<F?F<43<C?E9CE9C
@13952329/1
gcttccttaacatcagtaatcaaatcatcagtttcccagg
+13952329/1
@@@DDDEEFHHDHI>BCBDAIHEIFCHBDHF<AFBBFG3E
@11289991/1
agtatgtttacaaatgttgcagcattaagtcttctctgcactgtgacagt
+11289991/1
CCBFFFFFHHHHHJJJIJJJJIJJJJJJJIGJJJJJJJJJJJJHIJJJJG
@8990577/1
tctggctattttagcatggaatgtaatctccaagttgtgaatcaatttca
+8990577/1
CCCFFFFFHHHHHJIJJJJIJJJHJJJJIJJJJJIJJGHIIIJJJJJJJJ
@8990696/1
ggaagaaaccataccaaaggtcaagaccataaccaagatcaattactcta
+8990696/1
CCCFFFFFHHHHHJJIJJJJIIJJJIJJJJJJJIJJJJJIJJJJIHJJJJ
@11290492/1
ccataaccaagatcaattactctaccaggtggaggtgaaaagaatgatct
+11290492/1
CCCFFFFF8DDHHJJGIJIIIIJJGIJJI<FGEHI?DEHHJIJGGGIJFI
@11667297/1
cttctttccatcaaaggcaggaaatcgatttttgaaacacctctgtcgaa
+11667297/1
CCCFFFFFHHHHHJJJJJJJJJJJJJGGHIJJJIJJJJJJJJJJJJJJJJ
@12047389/1
atcaatttcaggatacgatctggtttacaattagaatttataagtgttgc
+12047389/1
CCCFFFFFHHHHGGHIIJIIIIIEHGHGIHJJIJJIJJJJJJIIHHIEGH
@10157769/1
gtgaacatgggcaaatctggaggttgatgaggaggctgaggcggaattag
+10157769/1
CBCFFFFFHHHHHJJIJJJJJJJHHJIIJJJJJJJJJJIIJJJJGIJGHG
@12808057/1
ctgcttttttagttttataggttccttaatcatacaataattagcttaat
+12808057/1
CCCFFFFFHHHHFIJJJJJJJHIJJJJJJJJJJJJJJJJIIJJJJJIJJJ
@13194257/1
agcgatggaatcttaaatgcgatactaaaacaggcagaagcatagcatgc
+13194257/1
CCCFFFFFHHHHHJJJJJJIJJJJJJJJJJJJJJJJJJJJJJJJJGJJJJ
@12048234/1
gtgtttttgagctcatacttaatccaatgacatggggaagtcaattgcta
+12048234/1
B@BDFFFFHHHHHJJJJJJJJJJJJJJJJIJJJJJJJJJJHIJJJJJJJJ
@12808374/1
ctttatcgtaacggtcatttctttttcttgatctctttcattatcataaa
+12808374/1
@@@DDDBD=DHHFGD??BHGAHEIDHIIIIAFGGGHGHI>DGIIGGG@DG
@11291930/1
gtctctgctgttgctgaggctgctgtggtctctgctgttgttgctgctgc
+11291930/1
@@@FFFFFHHHHHGIGCIIIJJICHFCF?CBGE@CDCCFG?DDEDGIEEG
@10909397/1
ggcaacaaacagttgtttttttctgatatagctctaacttcaattaattt
+10909397/1
CCCFFFFFHHHHHJJIIJJJJJJJJJJJJJJJJJJJJJJJJJJJJJJJJJ
@8991275/1
ctcaggagaaatttcaatttttgcaaattgttcgtagtgaagaactgaaa
+8991275/1
CC@FFFDFBBHHHJGIIJJJJJJJCHFGIIGHIHGHIDGIIJJIJJJGIJ
@11293052/1
gctgttgttgccactgctgctgctgcggctgttgttgcctctgctgctgc
+11293052/1
CCCFFFFFHHHHHJJJJJJJJJJJIJJJJJJHIIHIJJJIIJJJJJJJJI
@13570078/1
ggggagttaaatcaacatcagctgagatatactcatattgaggataagaa
+13570078/1
:81BD8BD?FFFDB:AFFEFE@>CFFEEFFAFCFC>GEG@F9B@D>DFDD
@13196231/1
acgagctaaaagacgaatatgattaaactgaacaccaatagagtcttcaa
+13196231/1
CCCFFFFFHHHHHJJIJJJJJJJJJIJJIJJJJJJJIJJJFGIHIJJJJJ
@8222898/1
cgtggatctccaaggtctccttgaacaaatttacctaaagcaacaacaca
+8222898/1
@@@BDFFDHAFFHIIAEHHGHIIIIIIEFGGBFCEEGIIIIIDHGIGHHC
@13957715/1
ctctgctgttgttgttgttgctgaggctgctgtggtct
+13957715/1
:?@AB;DDHDFDHGIIIACBGHIIIIHCH?HGGHBIIH
@9766101/1
gtcagaattttcgtttggagcaaatacaatgtatttgctgtctttgtgtc
+9766101/1
@BCFFDFFHHHDHIJJJIIJIJJIJIJGFHI:CG@GIIJIHIJJJJJJJJ
@9766111/1
gagcggcttgtctaacttgaccaacgg
+9766111/1
CCCFFFFFHGHDHGIFHIABFHBGGGI
@13570279/1
gttgttgaggtggtagttgagtttggtggg
+13570279/1
CC@FFFFEHF<CD8CGHHICHHIIIDGGDE
@13958385/1
atcctgtttcatccgcaattttctggcggagctcttcagcatttagcagc
+13958385/1
@@@DDDDDF?<AFFHBE18CHHH@EHIGIAGBFB4?BFHDACFBF@9@GC
@9381366/1
ctcttggacaagttgttatattagtcactttatatgttcttttaacactc
+9381366/1
CCCFFFFFHHHHHJJGIJJJJJIJJJJJJJJJJJJJIIJIJJJJJFIIIG
@11669819/1
agcagcagcagcagaggcaacaacagccgcagcagcagcagtggcaacaa
+11669819/1
CCCFFFFFHHHHHJIJJJJJJJJJJJIJJJJJJJHIIJJJJFHIIJJJJJ
@8226373/1
acactttttagtaccgggcttactaagggagttttcttgatcattttcgt
+8226373/1
CCCFFFFFHHHHHIJJJJJJJJJJJIJJJGIHHIJJJJJIJJJJJJJJJI
@12810457/1
gggaaataggatattttcgcattcattaagattagtattaactgttaatc
+12810457/1
@@@;BDFFDHGHHGIJJJJJIGIJJJIJJECHIG@EGGDFBDBBFGBGHI
@12427760/1
gcctgcaattcttggttcaagatcattttaaactgtccttctgacacacc
+12427760/1
8:=D?8BBFDABDA>F?ED@DEC@E:E>CHEHI@41??G<CF?GFF?G@?
@8227629/1
cggagtgaagcaattgaagaatggtggaggtggttggatataattccctt
+8227629/1
CCCFFFFFHHHHHJJIJJJJJJJJHHIHJJCGHFIGGIJJJJJJJJJJJJ
@10538212/1
ctggtgtagaattacagaataactcatgaatgctttctaatgtttcttca
+10538212/1
@CCFDFDFHHHHHJJJJJJJJJJJJJJJJJJJJJJJJJJJJJJJJIIJJI
@8999042/1
ctggaagaaaccataccaaaggtcaagaccataaccaagatcaattactc
+8999042/1
CCCFFFFFHHHHHJJJJJJJJJHIIJJJJJJJJIJHHIJIJJJJJJJJJJ
@10538542/1
acccaatgtttctagcctttcataattcataacgtcattagcagagctcg
+10538542/1
BB@FFFFFFHHHHJJIIHIJJIIJJJJJJJJJJJJJJJIJJIJIIJJJJJ
@8999897/1
gttcatctatattttttaaggaagtaagtgcaggggaacgagaaccaatt
+8999897/1
C@BFFFFFHHHHHJJJJJJJJJJJFHIJGIIIJIJJJJJJIJIJJIIJJJ
@10539182/1
ggtaaaagcaggaggttgttgcatcctttgctcttgaggaagttggtgta
+10539182/1
@@@DDDDA?FF8BE:2<BC9@EF>@?:EFAEE@GFBEF;DFFFFFFFEII
@8613000/1
tgctgttgttgttgttgaccccatggttgtcgaggaggtccctgttgttc
+8613000/1
CCCFFDFFFHHHHIIIJJJIJJJJJJHIIJJJJJIIJJBGHIJJEIJJJE
@8613114/1
taaaaataaaatttaaaaatgttgctattgtttcaacatgtctttc
+8613114/1
CCCFFFFFHHHHHJJJJJJJJIJJJJJJJJIJJJJJJJJJJJJJJJ
@10164292/1
gcccattattgtgtactatcttcaaagagaaaaagtgcaatactaaaatt
+10164292/1
CCCFFFFFHHHFHHIJJJJJJJJGJJJJJJJJCHIEHHIJJJJJGIIIIJ
@10541223/1
gtgcattcataattcgggccttaactttagtgaactggtcatcaactgag
+10541223/1
BBCFFFFFHHHGHJJJJJJJJJJJJJJJJJIJJJJJJJIJJJJJJJJJJJ
@9767917/1
gctaattttgcttggtgtttgttttctccaactccgacaaacgccatcct
+9767917/1
CCCFFFFFGHHHHJJCGEHGHGHJJJJJJJJJJJJJJJJIJJJIJJJJJJ
@12430332/1
tgtccttctaacctgttcttcttgaagttgg
+12430332/1
?8?DBDDDDD>DDEBEEAAEFE4<C:CCFAD
@11673107/1
ccggtcctggtccagattcctgttgtggaccagcttgtgcttgtcttcca
+11673107/1
CCCFFFFFHGHHHJJJJJJJJJJJJGIJJJJJJJJJJGIIIJJIJIJIJH
@10165178/1
gcggtaccatggtataactatcttattgagataattatcttttgaaacaa
+10165178/1
CCCFFFFFHHHHHJJJJJJJJJJJJJJJHIIJJJJJJJJJJJJJIIJJJJ
@12430854/1
agctgcagctaatgattcaaataagtctccaaggacctttggcacatcca
+12430854/1
<<?BDADFDFHHHGGFHGCCFIHHFACHGHGIJJEFHIIGIIGIIICHGH
@8231032/1
gtcacttttggtcctgttggtccattaatataaaatggttcaacttcttt
+8231032/1
CCCFFFFFHHGHHJJJIJJJIJJJJIJJJIJIJJJJJJEHJIJJJJJJJJ
@10166829/1
cggcagctttcctccattagttttcttccaactagtgaaatttgacttaa
+10166829/1
CCCFFFFFHHHHGJJJJJJJHHJJJJJJJJIJJJIGHJJJJDGIIJJJIJ
@13574337/1
attgagttgaaatattttcaaattctggatcgtttttgtgtaagtcatga
+13574337/1
@@@DDDDDBHHHH>@BFGIEI<FHIHEHIIIIDEHFGHICHGGB:<?DFF
@10167347/1
gctcaaacatgcaaatgtgacattattgactaaggccgatctgaggtctg
+10167347/1
CCCFFFFFHHHHHJJJJHJJJJJJJJJJJJJJJJJJJJJJJJJIJJHHII
@9002434/1
cttcaacaatcgtcggtacaatgtaatatgagttttctttgttttcaaag
+9002434/1
CCCFFFFFGHHGFHGI@GGCHHHIJJJIJJCHFHGIHAGHIGGJIJJJGI
@13963270/1
tttttgaaattttttaataattggaacaattctatcacctttgaagttga
+13963270/1
CCCFFFFFHHHHHJJJJJJJJJJIIJJIJJJJJJJIJJJJJJJJJJHIII
@10544350/1
ttcggccacttctttgaactaagtacagcgaaattcttattcgattgaag
+10544350/1
CCCFFFFFHHHHHJJJJJJIJJJCFHJJJJJJJJJJJJJJJJJIJJJJJJ
@10544799/1
cctttttcaaaaccttcttccagcatagcttcaatttcattgtcgcttat
+10544799/1
C@@FFFFFHHGHHJJJJJIIIIIIJJIJGIIJJJJJIJJJIIHIJIJJJJ
@10168152/1
cctttcaagaatatattcccgtgtgatatgatatgggttgctgtttacac
+10168152/1
@@@FFFFFHDFHGJIHIIJJIGHHIHIIIF>HEEC?DFFEGIIIJIJEGH
@9769256/1
cagaaggtgctggtgcatgtaatactttgtagatatcagacatttcttca
+9769256/1
@@@FFDFBFHFDHHHJJJJHGIJJJJJJJJJJJJJJJJIJJIJJJJJJJJ
@10168664/1
gctgggttgctggtcaccgggttgttgcctaacaggaggtgcactggtta
+10168664/1
@CCFFFFFHGHHHEHIJJJJJGIIJJJIJJJJJJJIIIJBDGHIJIJGHE
@8614777/1
ctctaactaaaaattcttttttaagtaacaaagcttcagtaaataacaaa
+8614777/1
CCCFFFFFHHHGHJJIIJJJJJJJJHIJJJJJJJJJJJJJJJJJJJJJJJ
@11674743/1
ccttttttttgttcctttttgaattgaaatcacctgctccaggtaatgga
+11674743/1
BCCFFFFFHHHHHJJJJJJJJJJJJJJIJJHIIIJJJJJJJJJFHJJJJI
@10170575/1
caggaaacgatggtctgtgttgttctttttctattttcttggctttg
+10170575/1
CCCFFFFFHHHHHEHIECHFCGFHIIIJJJGIGIEGGGHHIIJJJJJ
@13964314/1
cacagaataatcttgtatgatgtctcttttggactacaataaaagttatt
+13964314/1
CCCFFFFFHGHHHJJIJJJJJJJJJJJJJJJJJJJJJJJJJJJJJGIJJI
@9771352/1
ctccactgaaccaaatcggctccttgaatgaatttttcattcctccatac
+9771352/1
CCCFFFFFHHHHHIIJIJIJJJJJJJJJIIJJJJJJJJJJJJJJIJJJJI
@10548029/1
cacaactaacaatgggccacaactcatattgatcgtcaaatgaaacatac
+10548029/1
CCCFFFFFHHGHHJJJIJJJJJJJJJJJJJJJJJJJJJJJJJIJJJJJJI
@13964503/1
caatgtttctagcctttcataattcataacgtcattagcagagctcgcta
+13964503/1
CCCFFFFFHHHFHGIJJJJJHHHIIIIJJJIHHIGIIHIIJGIIJIJGGE
@8232154/1
cagaattttcgtttggagcaaatacaatgtatttgctgtctttgtgtctt
+8232154/1
@BCFFFFFHHHHGIJIJJJJJIJJIJIJJIJJJJJJJIIJJJJJIJIIIJ
@13202946/1
ggtgcgttaacttttggtggctttattatattactcctaattgaagagcc
+13202946/1
@@@DFFDFHHHHHJJJJGIJJJJJJJJJJJJJJJJJJJJJJJJJJJJJJJ
@13203100/1
catcaactgagaggccaaactccttcaggcatgggtcactattaaagttg
+13203100/1
CCCFFFFFHHHHDIJGIIJIEHHGHIJIJJBHIIJJIGGIGHJJIJJFGE
@12055711/1
gttgaatggctggttttcaccaacattccagctagttggagatccatagc
+12055711/1
CCCFFFFFHHHHHEHIJHIJJJJJJJJJIJJJJJJHIJJIJJJIJJJJJI
@10549789/1
gcttgaggtctggtaattggagcggcttgtctaacttgacc
+10549789/1
@CCFFFFDDFHDFHIEGGIJGGGGJIIJ:B3?9?<4?B39B
@10549791/1
ctgtaattgcgataaggtttttcaggattgatagatacatcataatgatg
+10549791/1
CCCFFFFFHHHHHJJJJFHIJJJJJJJJJJJJJJJJJJJJJJJJJJJJJJ
@10549896/1
tggagtttgacctctaggaccagtttgcaaagggaagcgagcttgctgtt
+10549896/1
CCCFFFFFHHHHHJJJIJJJJJJGJJJJIJJJJJJJJJJIJJJJJJJJJI
@10549940/1
caggtattgcattggtataagcatttgcttctgattcttcttcatcagta
+10549940/1
BCCFDFFFHHHHHJJGIIJJJJIJJJJJJJJJJIJJJJJJJJJJJJJJIJ
@12816502/1
gtcgtctttttttaccaaaccggtattttccccttggcaacaaacagttg
+12816502/1
@BCFFFFFHHHHHJJJJJJJJJJCGIJJJJJJJJJJJJJIJJJIJJJCEH
@10550769/1
cttgcgtagcatactttatcgtaacggtcatttctttttcttgatctctt
+10550769/1
@@@?DDDBFFDC?D?A:ABHF;FFFFB:C?FFAFGICCB@DE>@<9BB?F
@10173998/1
cccctctggtatccaaaggcactgttttcaccggaggaatttgtttgtga
+10173998/1
CCCFFFFFHHHHHJJJJJJJJJJJIJJJJJJJJJIJJJJJJJJIJJJGHG
@10917117/1
gtcgtgcatggtttaagaaagaccaaaggtttctgttgagctagtcattt
+10917117/1
@@@FADDDHHGAFGH@FGIIJFGHGIICECFIGEEGGIEGIIIIGHCACG
@10917280/1
ctcgaatctattatctcttggacaagttgttatattagtcactttatatg
+10917280/1
CCCFFFFFHHHHHJJJJJJJJJJJJJIJJJJIJJJJJJGIJJIJJJJJJJ
@10917389/1
cttgaaatctgtagcccaatatagattccagaacttccggcataatgagt
+10917389/1
CCCFFFFFHHHHHJJJJJJJJJJJJJJJJJJEIJJIJJJJJJJJJIJJJD
@13204724/1
ggcgtgtaatcactgctgaggcttgaacaagcccttctgatagcctgcaa
+13204724/1
CCCFFFFFGHHHHJJJJJJJJJJJJJJJJJJJJJJJJJJJJJJJJJJJJJ
@9008551/1
tgatagtatctgatttgttgtttattagggtagcatttggaggactgtca
+9008551/1
@@;BDDDDFHFD>EFHHAFHIIIEIG?CC@2AAEEEHHHIEGE;DGDB@D
@12818629/1
gtcaaatgaaacatacctcatacgactctaattgtaaaaatgttatccat
+12818629/1
CCCFFFFFHHHHHJJJJJJJJJJJJJJJIJJJJJJJJJJJJJJJJJIJJJ
@8617686/1
cttccaggaaaaccagattttggattgaggtgataacatatttcggcaac
+8617686/1
CCCFFFFFHHHHHJJJJJJJJJJIJJJIJJHGGIJJJJJJJJJJJJJJII
@8618019/1
gttcgtagtgaagaactgaaagcagatctaaatttctcaaatttctttct
+8618019/1
BBCFFFFFHHFHHGIIJIIJGIGFGDGHIE>9?FEHFHED??FGEGGIIJ
@8235419/1
ctttggcacatccacgatttcggcagcttttacctcattttcactcagaa
+8235419/1
CCCFFFFFHGHGHJJIJJJJIJJJJJJJJJJJJJJJJJJJJJJJJJJJJJ
@11304826/1
gcagtatgcaaatattgtggaccatcactttttacatttaaagcatctcc
+11304826/1
CCCFFFFFHGHHHJJJJIJJJJJJJJJJIJJJJJJJJJJJJJJIIJJJJJ
@8619858/1
gttgaggttgattagaagcccctgcttctccaggttgtctaccaccccct
+8619858/1
@CCDFFFEHHFFHIIIGEHGII@EHIGHIJIHGDHIIDAFIICH<BGGGB
@10554534/1
tctggctattttagcatggaatgtgatctccaagttgtgaatcaatttca
+10554534/1
CCCFFFFFHHHHHJJJJJJJJJJHJJJJJJJJIJIJJIIIJJJJJJJJJJ
@12059827/1
tgattacttcttctcgaggtggctgcagtttccatatcatattatacctg
+12059827/1
CCCFFDFFHGHHHJJGHHIEGDGHIJFCDFGGIGGIIGHIFFIIIJIGHD
@10555762/1
atacgatctggtttacaattagaatttataagtgttgcagttaaaccaag
+10555762/1
@@CFFDFFGHHFHIGGJIIJFGHIIJJIJIJJEGIIIIGIHHJGGHGHJG
@9391579/1
gctaaatcttcaagtacatagtacataactttagctgtcgtctttctttc
+9391579/1
CCCFFFFFHHHHHJIJJJJJJIIJJJJJJJJJJJJJJJJJJJJJJJJJJJ
@13211011/1
gttagatataaaattgattcctcatttagataaatttattgttgttc
+13211011/1
BBCDFFDFHGFGFGHHEGJJJJJDHHIJJJJAFGHIIGIGJIGIIIJ
@10178052/1
ctcctgccactcatcataatgaacaatatcttcttttggattagtagaaa
+10178052/1
@@<DDDDDHFFFHBHGDBI<IIGC<3<EB>?<CHCHI><CCDBCHHGHI?
@9776009/1
ctcagagctaccttggcagctgctaattttgcttggtgtttgttttctcc
+9776009/1
@?@DDBDBHHFHHIGB;GGGCFGHIIHEGGFHEGHG:CGBDCHGHGGIEH
@9010937/1
caggttttgggtagttgggtaatattttgataacgtggatgtagataggc
+9010937/1
BBCFDDFFHHHFHIIJJJJEHIJJJJJJJJJJJJJGHJIJJHIJJJJJJI
@12436846/1
ctaagatatttgttatgatctccggccaagatcagccgtgtttggtagaa
+12436846/1
CC@FFFFAHHHFFHGIGIHIIJJJJJEHHEGICG>??F?DHHGGGEGIIG
@11679597/1
gggaattctaagagggtacacaattcaggcactaatgtctcttcaaaatc
+11679597/1
C@@FFFFFHHFFHGIGEFGIEH;CHHBG>FC>G<CFHDFIEGGCGCHJGF
@10178948/1
cttggtaacaagtattctaacgacatgcccagcagctcaatgtaggttac
+10178948/1
?<?DABDDFHF>CGBABFCHDHBHGFHGC;EDAEG@GII9<B9?D@FD?D
@8621790/1
cactgattgatgtcccaatggtccacacctttgtcaccactatattcacc
+8621790/1
CCCFFFDBFFHDHEIIGGGIIJIJIIJJIGIGGEGIIGHGIGIJIIJJHI
@12820635/1
caggggaacgagaaccaatttcttttttaaaataatcagcaaaatccaaa
+12820635/1
CCCFFFFFHHHHHJJJJGIJJJJJJJJJJIJJJJJJJJJJJJJJJJJJJJ
@10920459/1
cagttcattacctaagatatttgttatgatctccggccaagatcagccgt
+10920459/1
CCCFFFFFHHHHHJJJJJJJJJJJJJJJJJJJJHJJJJJJJJJJJJJJJG
@11680520/1
gacgatgatttgatatctatatttctcattttttctgctaaagcactacc
+11680520/1
CCCFFFFFHHHHAGFGIHJJIIJJJJJJJJJJJJJJJJJJJJJJJJJJJJ
@11306955/1
gccattatcgcatcatacggaatctgccgagtccttccttctagtgcttc
+11306955/1
CCCFFFFFHHHHHJJJJJJJJJJJJJJJJJJFHJJJJJJJJJJJFFHGJI
@13215772/1
gctaaaagtacagactctagtcgctttatgcaaataaattggcatcccac
+13215772/1
CCCFFFFFFFHHHJJJJJJJJJJJJJJJJJJIJIJJJJJJJJJJJJJJJJ
@8238802/1
tctgtctccatactctggctgccgaatgccacaattggtaagtgaatttc
+8238802/1
@@@DDD>DFBHFHHIGIG<FHGIIHH=FHEHHHGIIIIIEIF?DHGHIIG
@8239027/1
gtgtcttgcacgacctttggattgaatataagaccttgttgttttagggt
+8239027/1
@B@FFFFFHGHHHIJJJJJJIJJIIJIJJJJIIJJJJJJJJGIJIIJJJ?
@12439200/1
gcataatgagtacatcatttacatcaccgtgatctaatatttgagcagaa
+12439200/1
@C@DBDD8C:C?CGHBCAIHGHGGBBEGGIIIDHGI@BGHGBFHGEG@DH
@8624047/1
gttctttcatgatactctcaagatccctgattacttcttctcgaggtggc
+8624047/1
@@@FFFFFHHDGHJJJJJIIGIJJJGGIIJGDHIIIJIJJJJIIGI@GGG
@12062333/1
ctctgctgttgctgttgttgctgaggctgctgtggtctctgctgttgctg
+12062333/1
@@@DDDDDHHHBHGAGBA?ACHIFFBEEFF<F:BDH3DCDHGGGIH<BBD
@13217228/1
ctctggttgctttaatgatatcaagaattctttttccaaaattggacaaa
+13217228/1
BCCFFFDDHHHHHJJJJJJIJJIJIJIIJJJJJJJJJIJJJJJIIIJJHI
@8624285/1
cagggttcatgagttccactttcacaatcaattaattggtaacatggtaa
+8624285/1
CCCFFDDFHGHHHHIJGIJIJJJJJJFHIJJJJIHIIIJJJIIJJJIIII
@10182037/1
gatgagttagagcaagttgtaataagcttctatttttaaatttataattt
+10182037/1
B@@FFEDDHDHHHJIIFGGHIIIJIJJJJIJJIHJJJIJJJIJJJJIJIJ
@13217598/1
ctgggttgttccaactacaggaggattgtggttcttcagtatgcatatta
+13217598/1
B@@ADDDFHHHHHIJJJIIJJJIJIIIGGHIIIIIIIJJJJJIJJGJJII
@12063380/1
gcttggtgtttgttttctccaactccgacaaacgccatcctctcattctt
+12063380/1
@@CFFF=BFHHHDGGIJJJJJIJJJJIFHDIIIIJJJJGCCHHIJFIJJJ
@9781367/1
gatagatacatcataatgatgaataaccatagtcttattctttatattta
+9781367/1
CCCFFFFFHHHHHJJJJJJJJJJJJJJJJJH2<FIIIJJJJJJJJJJJJJ
@13220148/1
catccttcttttccggaaagaacctagtgtgatggcgtttctgtaccact
+13220148/1
@@CDDFFFFHGGHJIJGIIJJJJJJJJGGGHHIIJIIJJJJIIIHIJJJJ
@9015648/1
ccaatcaattatgatactgtctccttcaacaatcgtcggtacaatgtaat
+9015648/1
CCCFFFFFHHHHHJJJJJJJJJJJJJJJJJJJJJJHIJJDHIJJIJHIJH
@8625340/1
ctttgttgctgctgtggtggttcttgcctttgcagctgttgtggtggttg
+8625340/1
CCCFFFFFHHHHHJHIIGGHFHHHEEHIJJIEHIJJJIIIJGGHDFGFHG
@10923242/1
gcacaacaaacacttggggagttaaatcaacatcagctgagatatactca
+10923242/1
CCCFFFFFHHHHHJJJJJJIJHHJJJJJJJJJJJJJJJJIJJJJGJJJJJ
@8625816/1
gacaacaatcacaagttttacttcttctttaagacactgactaaaatatt
+8625816/1
CCCFFFFFHHHHHIIGGHIIJJJJJJIIIJJJJJJJJIJJJIJIJJGGIJ
@11683443/1
gcagggaattctaagagggtacacaattcaggcactaatgtctcttcaaa
+11683443/1
@@?BADBABFD?DEHBFHEH@<A<2AFGIICFCCFCGGGGFHBDGFEGGH
@9396095/1
ctttgactaaatactcctgaaggagtgatatcggtgtttttgagctcata
+9396095/1
BBCFFFFFHHHHHJJJJJJJJJJJJCHHIJJJJJHFDGIJJJJJJJJIJJ
@12063987/1
gcttgctgagcgactaatgccactgtgtccacaagaaaaaaggttctttt
+12063987/1
CCCFFFFFHHHHGJJIJJJJJJJIJGHHIJJJJJJJJJJIJJJFHHIJJI
@10186921/1
ggtacatttagctatcctgtagtttcgtcctatacctttgaatgtccctt
+10186921/1
BC@DFFFFGGGHHJJJJJJJJGJIGJJJJJJJIIJJJJJJJIIJJJJJIJ
@10560609/1
ctctaggaccagtttgcaaagggaagcgagcttgctgttgttgctgctgc
+10560609/1
CCCFFFFFHHHHHGIJJJJJJJIIJJJIEEIIJIJJJHGIHEGIGIIIGG
@9015859/1
gttgaggtggtagttgagtttggtgggt
+9015859/1
@@@=BDD2=A<DD<CDGFBAHIHCEHH:
@13222658/1
gtcggtacaatgtaatatgagttttctttgttttcaaaggctctaactaa
+13222658/1
CCCFFDDFHHHHHIJJJJJJJJJJJJJJJJHIJJJIJJJJJJJJJJJJJJ
@13222892/1
tatcaggttttgggtagttgggtaatattttgataacgtggatgtagata
+13222892/1
CCCFFFFDFHGHGIFHIHHGGIGHJJDIJJJIIIIJJJIIIHIJDFGGGI
@10561374/1
tctgtatcaactgcagcctcttttaccattgtacgagtttgagcatcatt
+10561374/1
CCCFFFFFHHHHHJJJJIJJJJJJJJJJJJJIIIJIJHIIJJJJIJIJJJ
@10561631/1
cttctattagttcatctatattttttaagga
+10561631/1
?@@FDFFBHHHHHGIIGHIEEIIJIEADFGG
@10561673/1
ggcaactcaggataactatagaggttcttctttccatcaaaggcaggaaa
+10561673/1
;?@DDBBDF?DDBGFFAG:CCAFGAA<HEHEHI@DFGI@DE?3?F7?DDF
@13585326/1
gcaccttcaacaccacactcctcaaggtacacccctataagggcttcgat
+13585326/1
C@CFFFFFFHHHHGGJIIIJGJIGGGG9CGEI?CGHFHHHIGGGIJJJJJ
@10563074/1
gccatgttgaatagcttgctgtggtggtacagcacccggtcctggtccag
+10563074/1
@@CFFFFFDDHHAFFGHAEIGIBDHC@@B?FBGHGED>A@FEGGC<FHEC
@11685252/1
gctccagcaacagattcaaaaacatcacctagtgcttttggtacctctac
+11685252/1
CCCFFFFFHHHHHIJJJJJJJJJJJJJJJJJJJJJJJJJJJJIJJIJJJJ
@10189691/1
tgaggcggttgttgccactgctgttgttgaggctgctgtggtctctgctg
+10189691/1
C@@FFFFFHHHHHJIJHIJJJJIGIJHHEHGIIJJDHCG>D@FHGIIGIG
@8241858/1
aacaaatttacctaaagcaacaacacaattgtcggcagctgggaatcctt
+8241858/1
@@CFFDFDDDHDHDHGCHHIIIEIDGGDBGB?CFFEBGCGIJEGIIIGGF
@8242327/1
taatcactgctgaggcttgaacaagcccttctgatagcctgcaattcttg
+8242327/1
CCCFFFFFHHHHHJJJJJJJJJJJJJJJJJJJJIJJJJJJJJIJJJJJJI
@12065608/1
gatgggttcatttaccttccattatgtatcgtggatcaataataacatcc
+12065608/1
C@@FFFDDHDFHHGHEIIGIGJIGJFHGHHHIGJCGHEHIIJJIGGIIII
@10564604/1
ctttattatattactcctaattgaagagccttttcccaaaatcataccat
+10564604/1
CCCFFFFFHGHHHJJJJJJJJJJJJJJJJJJJJJJJJJJJJJJJJJJIJJ
@10564756/1
gccacttctttgaactaagtacagcgaaatt
+10564756/1
@@@FDDFFHHHHHIJIHHIBJHIIAFEHIII
@8242919/1
ctccactgaaccaaatcggctccttgaatgaatttttcattcctccatac
+8242919/1
CCCFFFFFHHHHHJJJJJJIJJJJJJJGEGIGHIJJIGIJIIJIJJIIHJ
@10565875/1
ggcagactctgagaacttttaacaatgactgactaggatgttcagttaac
+10565875/1
@@@BBDBDFGHHBHHGCHIIGGHIDHB@FGEIBGG;FG@B??4?DHEIII
@9786221/1
cttggcagtaacaagattttcacatggctgtccctttattatccctttca
+9786221/1
@@@DAEE?ACDHHEDFDFGGHIGAFHAEHGIGEGGDHIJIIIHCCHGIGG
@9019483/1
cgtgatctaatatttgagcagaaggtgctggtgcatgtaatactttgtag
+9019483/1
BCBFDFFFHHGHHJJJIJJIJJJJJGHJJJJGHJJJJIJJIIJIJJJIJJ
@10926004/1
atgagttccactttcacaatcaattaattggtaacatggtaaaatacctt
+10926004/1
CCCFFFFFHHHHHJJJJJIJJJJJJJIJJJJHHJJJJJJHIJJIJJJJJJ
@11311624/1
ccgcaacaattgtacacaactccataggaagcgccaaaggcttctctcgt
+11311624/1
CCCFFFFFHHHHHJJJJJJJJJJJJJJJJJJJJJJJJIJJJJJJJJJJJF
@13587296/1
tggctattttagcatggaatgtgatctccaagttgtgaatcaatttcagg
+13587296/1
<;8BDDD?:DFFBB?ECFF9G?A:?C??AF?FF>?1?C?:?:?D9D<?FB
@9019811/1
cctgaaggcttttgggtcgtgagaagctg
+9019811/1
@@@DDDB?D?DBF@H>:ACCAGEEBAFG<
@11686532/1
acacctggtaaagagatgacaaagatagtaagttatttcttctaaattct
+11686532/1
@@@D?DB?FDFF?<A::CDHHHB@9CHHGEGEGHGCA@EEFGEHGHII>G
@12066494/1
atcagtttgagatactgtaatgcattgtaggccgcacatgtttgtgcttc
+12066494/1
@@@DDDDDHA?FDEHIIIABHHB4C@AA@FCG?@BFEEHGDGICH>GHEH
@10568346/1
ctgtagtctgtctgcatctgtatatgccctagcacggaaagcagcg
+10568346/1
BBCDFFFEHHHHHJJJJJJJJJJJJJJJJJJJJJJJJJJJJJJJJJ
@8630070/1
ggacttcacaaagctctccaacaagaatttgtttttgttctaaattttct
+8630070/1
C@@FFFFFHHHHHJJIJJIIGICHGHDHIJIGJJIHEHIJJIJIGIJJHI
@10926416/1
gcttgttgctgtacttgaggctgagatgaaggtggtctgctgggttgctg
+10926416/1
CCCFFFFFHHHHHJJJJJJJJJJJJJIJJJJJEGHDGHIJJJJJFHIJJJ
@12444291/1
caagtaaagaaaatgatgaagacccccttctccacagacaaatgatgact
+12444291/1
??@DADDDFBHHF<FDGHEAFECFHGIJJIJJGIGEHHIIIJIGDHCDDB
@12444298/1
caagtaaagaaaatgatgaagacccccttctccacagacaaatgatgact
+12444298/1
@@@DDDFADFHGBGGHEHHICCGGHGGIIHIIIIIFHHHGGIII>GEGHG
@10196256/1
ctccactgaaccaaatcggctccttgaatgaatttttcattcctccatac
+10196256/1
CCCFFFFFHHHHHJJJJJJJJJJJJJJJJJJIJJJJJHJJJIJJJJJJJJ
@10927208/1
gccgatctgaggtctgtcaattcaccaggtgatatatttttgcatctgtt
+10927208/1
B@@DDFFFHFHHDHIJJJJIJJJIJJJJIGHHJJJJJJJJJJJJJJJJJJ
@8244560/1
catgagttccactttcacaatcaattaattggtaacatggtaaaatacct
+8244560/1
<?@D?ADDFBD?DHBFGIAC@FFHH>HIFIG>CCHFBGE<FCFH?CD?FF
@8630858/1
cttggaaacaattttataattattggatatattcatgccacattccattc
+8630858/1
CCCFFFFFHHHHHJJJJJJJJJJJJJIJJJJJJJIJJJJJJJJJJJJJJJ
@9400768/1
ctccttgaatgaatttttcattcctccatactccttgtcttacaggtacc
+9400768/1
CCCFFFFFFHHHFIGIJJIJJJGIGIIJJJJJIJJJIJJJJJJIJBBFEH
@9401136/1
cttcatttccaacaggtagtaagtgatcattaagttcgccgatcttgtac
+9401136/1
@@@BD>DDHDFFH@GBCFEEB?@<CBCGEHGC9EE>GBA??6DDFB?99?
@11313680/1
ggagcatgttcttgcctttgttgctgctgtggtggttcttgcctttgcag
+11313680/1
CCCFFFFFHHHHHJJJJJJJHIJJJJJJJHHIFHICFHJJIJIJJJIJJJ
@11314086/1
cctcaaccttttgtaacatcgacaacaccgcttgtgcggcaatatgtttg
+11314086/1
CCCFFFFFHHHHHHI@FHJJJJJJJJJJJJJJJJIHIJJJJJIJJJIJJJ
@10574358/1
ccactatctaaataaatagctgcagctaatgattcaaataagtcaccaag
+10574358/1
CCCFFDDDHHFDHHHGGHIIJJJIJJJJJJJIGEG?ECCFHH4CHG>DFH
@13590057/1
cagaagcttcagctaaacgctttcctttaaagtaaacagcaacagtatat
+13590057/1
CCCFFFFFHHHHHJJJJ;GHIIJJJJJJJJJJIIIJJJJIJJJJJIJJJJ
@9026309/1
gtcgcgcattctgttgtatatttatgctcacttcaccaacattcatgaat
+9026309/1
C@@FFFFFFHHHHHIIGGIJJJJIJJIIJJJJJJJJJJJJJIJJJICHII
@11316078/1
catttctttttcttgatctctttcattatcgtaaattgtcacggtctcaa
+11316078/1
CCCFFFFFHHHHHJJJJJJJJJJJJJJJJJJJJJJJJJIIJJJIJJJJJJ
@13592063/1
atggagtttgacctctaggaccagtttgcaaagggaagcgagcttgctgt
+13592063/1
@@@DDEFFFFHHHJIIJIICHIGGEHIIIIHGEGH=GGGJGIEGGHEGHG
@9027830/1
gcacaaccattagaatcacctgctgctttaaaatcaagatcaactaattc
+9027830/1
CCCFFFFFHHHHHJJJJJJJJJJJJJJJJJJHGIHIJJJJJJJJJJJJJI
@10577771/1
gctgttgttgctgaggctgctgtggtctctgctgttgctgttgttgctga
+10577771/1
CCCFFFFFHGHHHJJJJIJJJJEHGFGGJJJJJJJJJIIJGGGFHIIII>
@13592244/1
atttgatttatgcttaataagcattacagcaataaacgtttttccagagc
+13592244/1
CCCFFFFFHHHHHJJJJJIJJJJIGIIJIEHGIJJJJF?GHGIJJIIGHJ
@12832404/1
cacagaacggttgccatatagccttaaaagggcaccccaactagttatgt
+12832404/1
CCCFFFFFHHHHHJJJJJJJJJJJJJJJJJJJJJJJJJJJJJIJHIJJJH
@13235007/1
accaatagggttgcccatcattcgctcctcgactgccccgatgttggagc
+13235007/1
=@;?DDDA<D2A8:E>22C>?A@H>F;CF3DADFF;BF?@?;A8@@A>D3
@10931277/1
ctcctcatagttccacaatgagtaatttcaatttttaatccttttatttc
+10931277/1
@@@DDDDDFFDFHIIIIEEHGE<:AEEHIIBHGIIG@<FHGHGGGGHFII
@9404163/1
tgataaattagaatcatcccatagcaaatgatatttggtaggacgtgctg
+9404163/1
CCCFFFFFHHHHHJJJJJJJJJJJJJJJJJJJJJJJJJJIIIJJJJJJJJ
@12072599/1
tccaatcgcattccctttcacactagggacatgaggtgaaattattggta
+12072599/1
@@@DFFFD?FFDFIGIIGIIIHIJJJGEA=FEHGIIIG@BHGIJCIIID?
@10578834/1
aaggttttgatgtgtttgattctttgttctttatttgtgtataatatcca
+10578834/1
B@CFDDFFHHHHHHHIJJJJJJJJJJHJJJJJJJJJJGHGIJJJJJJJJJ
@13980035/1
ttttgaaaaaattttggccaatagctgtgggttatatggtgattgatgcc
+13980035/1
CCCFFFFFHHHHHJJJJJJJJJJJJJJHIJJGHHJJJJJIIJJJJJJJJJ
@9404745/1
gtcattatgggcttctattagttcatctatattttttaaggaagtaagtg
+9404745/1
CBCFFFFFHHHHHJJJHIJJHIHJJJJJJJJJJJJJJJJJJJIJIIJJHI
@10201071/1
ctctgctgttgctgttgttgctgaggctgctgtggtctctgctgttgctg
+10201071/1
CCCFFFFFHHHHHJHIJHIIJGJIJJJJJIIIIIICFHCGIGIIEHIIJI
@12448778/1
gctgttgttgctgaggctgctgtggtctctgctgttgctgttgttgctga
+12448778/1
@CCFFFFFGHHHHJJJJJJIJJHHJFHIIIJIJIGEECDHDHGIIIIFGD
@13981118/1
ctggtaattggagcggcttgtctaacttgaccaacggtaaaagcaggagg
+13981118/1
@CCFDFFFHHHHHIIIIIIAC<C@FDEG?9DH@GEDG7?FGI@2=@F;;E
@11317574/1
ctttcattatcgtaaattgtcacggtctcaacaagttccgttttttggag
+11317574/1
CCCFFFFFHHHHHJJJJJJIJJJJJJJJJJJJJJJIIJJJHJJJJJJJJI
@13236255/1
cgcttatgtcaaattctacttctgaatgatgttctacgttatcatcaaca
+13236255/1
BCCFFFFFHHHHGJJJIJJJJJJJJJJJIJJJGIIJIJHIJIIHGIJJJJ
@12073265/1
ctatcatcctggctgttgccatttgattcgtcctttgtttttactccttt
+12073265/1
@C@FFDFDDDFAFBGACCII@CEEH:ACHHAG@EFGCFCGFGDBFHIIIG
@9792795/1
atcctctcattcttagttgtaacaactaggggcaccatgacgatagcttt
+9792795/1
CCCFFFFFHHHHHJJJHJJJJJJIJJJJJJJJJJJJJJJJJJJJJJJJJJ
@8639686/1
gtaaaaattataataaaacaaaaattaacttcttaatcacattggatcta
+8639686/1
CCCFFFFFHHHHGIJJJIIJJJJJJJJIIJIJJJJIJJIIEIIJJIJIJI
@12834103/1
ccctgattacttcttctcgaggtggctgcagtttccatatcatattatac
+12834103/1
CCCFFFFFHHHHHJJJJJJJJJFHIJJJJJJHJJJJJJJJJJJJJJJIJI
@13982163/1
acgttcataaggtctcatttgaaaacgtggatctccaaggtctccttgaa
+13982163/1
@@CFFFFFHHHHDHIIJJJJJJJJJJJHIJJJJJJJJJJJDHIJJJJJJJ
@13594070/1
ggcataatgagtacatcatttacatcaccgtgatctaatatttgagc
+13594070/1
CCCFFFFFGHHDHHJIJJJJJJJJJIJJJJIJJIJJJJJJJJJJIIJ
@12449454/1
acgagaaccaatttcttttttaaaataatcagcaaaatccaaaagatttt
+12449454/1
CCCFFFFFHHHHHJJJJJJJJJJJJJJJJJJJJIJJJJJJJJJJJJJJJJ
@12074424/1
gtttccttatcagtaatctcgaatctattatctcttggacaagttgttat
+12074424/1
@?@FFFDEHFHHHCFHGIJIIJJJIEEIJJJJIJJJJIJJJJIFFGFHHG
@9030269/1
gctttataaaatgcagtggccgacacatcaatattaagcatcatcttcca
+9030269/1
CCCFFFFFHHGHHJJJEGIJJJIIJJJJJJJJJJJJJJJJJJJJJJJJJJ
@8250488/1
gtttttccagagccagtaggtaaaaagattattgtattttcttttagaac
+8250488/1
@@?=D;DA:DFF>EEAEDIAH>BCHG1FHIBHHHFFEHIEHGIG@GB>??
@12449758/1
ctctgctgttgttgttgttgctgaggctgctgtggtctctgctgttgctg
+12449758/1
CCCFFFFFHHHHHJIJJJJJJJJJJJJJJJJIHIJGIJJJJJJIIJJJJJ
@13983661/1
cacccttacagctatagatcttaattatatattaaaaatagcacatgata
+13983661/1
@@@BDDDDHHFGHBFGGIHEHIGIIJIIGHGIJJJIHJJGICGHGEGGEC
@10203271/1
gccatgttgaatagcttgctgtggtggtacagcacccggtcctggtccag
+10203271/1
CCCFFFFFHHHHHJJJJJJIIIJJHHIEHIJJJJJJJJJIJJJJJJJJJJ
@8642252/1
ctggcaatgtgacctcaagttccatcctatcattgccaattggtagtgga
+8642252/1
CCCFFFFFHHHHHJJJJJJJJJJJJJJJJJJJJJJJJJJJJJJHIJHIJI
@13238345/1
gctgtttacaccaacgataaaatcaggctttatgtttttgtattcttcaa
+13238345/1
@CCFFFFFHHGFHJJJGIJJJJIJIJIJJJJIJJIIIJJIHIJJJIJJJI
@8250895/1
ctgcagctaatgattcaaataagtcaccaaggacctttggcacatccacg
+8250895/1
CCCFFFFFHHHHGJJJGA<ACIIHJJJJJJJJJJJJJJJJJJJJJJJJJI
@9407497/1
gcctgcaattcttggttcaagatcattttaaactgtccttctgacacacc
+9407497/1
CCCFFFFFHHHHHJJGIJJJJIIJJJJJJJJJJJJJJJJJJJJJJJJJJJ
@12836599/1
ccagtacctatttctttgtgtcgaaatacaaggcaggaaatggtgaactg
+12836599/1
@CCFDDFFHHHHHJIIJIHIIJIJIJIIEHGIEIIJJJJIJJJBFHIJJI
@13596692/1
tgcattcataattcgggccttaactttagtgaactggtcatcaactg
+13596692/1
?@@4=:BDHHHGGIIIEBHGHGIIIDIIIIIIIICE>?D@GHGDDHG
@9033856/1
gggtaatcaaattttatgacaaaattgcaattctttacatcaataccttc
+9033856/1
@@@BDDFFA?BDDGHGHHGGIGGFHGIIGHGIHIGIIJGHIJBHFGHGII
@8644697/1
gggaggtggacctctttgtgcccatggagtttgacctctaggaccagttt
+8644697/1
CCCFFFDDHHHHHJJJJJJJJJJJJJJJJHIJJJJJJJJJJJJJJJJIJJ
@12451910/1
ggctgctatagatggaacgttgatctggtctggagctggatgagtgacat
+12451910/1
CCCFFFFFHHHFGIJJJJJDHIJJJJJGHIJJIIJJJIJIIIJJHIIIJI
@12838623/1
ccgggttgttgcctaacaggaggtgcactggttacaggagatactggttg
+12838623/1
@@@FFDDDHHHGGIGIIIGIIGIEFHIIHIICFHHIJJIJGGIIGCHFGF
@12838846/1
tcttgaggaagttggtgtagaggtgcaggctggccatgttgaatagcttg
+12838846/1
CCCFFFFFHHHHHJJFHHIJJJJDGIJJJJJJJJJJJJIIIJJJIJJIJF
@10587479/1
cattgtaatttcttgttcttcttgtttcttttctttaacatttctcacag
+10587479/1
CCCFFFFFHHHHHJJHIJJJJJJJHIJJJJJJJJIJIIJJJJJJJJJJJJ
@11322183/1
ggcaaatctggaggttgatgaggaggctgaggtggaattagagcaattgc
+11322183/1
CCCFFFFFHHHHHJFHIJJJIJJJJJJJJJJJDGHIJJJJFGIJIJJJJJ
@13597083/1
ggtatctccactttcttctgagaggattctgattccatggattcataaaa
+13597083/1
@@@FFFFFAFHDDGIIGIIIGHHI=CCFGHHEFGGIEFEE?GHIGGICII
@13597299/1
ggtctctgctgttgctgttgttgctgaggctgctgtggtctctgctgttg
+13597299/1
CCCFFFFFHHHHHJJJJJJJIIIIJJJJIGJJJIGGGIFGGIJJJIGGII
@10588497/1
tagtaagtgatcattaagttcgccgatcttgtacaacattttacatgcag
+10588497/1
CCCFFFFEHHHHHJJJJJJJJJJJJJJJJJJJJJJJJIJJJJJJJJJJJJ
@8254372/1
tgtgaactatcagaagtacttgctaatgagatacatgatttacaagagtt
+8254372/1
;@=DDDFFF>DHFGIGCGIIIIGIICHIHIIIIIIIIIIIIIIIIIIIFF
@11700235/1
ttctaatgtttcttcatttaaaaccgctgtgtctctttctttttttgtta
+11700235/1
CCCFFFFFHHHHHJJJJJJJJJJJJJJJJHJHIJJJJJJJJJJJJJJJJG
@13242352/1
atgatttcctccttccaaaaaaatacagcaagtctggtaaatttatcgca
+13242352/1
CCCFFFFFGGHHHJJJJIJJHBECEFHIEIGIHIJIJHGIIJIIJJIIJI
@13242487/1
ggaacgttgatctggtctggagctggatgagtgacatcagcgccaacaac
+13242487/1
C@@DFFFFGHHGFIIFH9DHGHGHGGJIJJIGFHGHIJIIIJJJIJIJII
@12454032/1
ctcaggagaaatttcaatttttgcaaattgttcgtagtgaagaactgaaa
+12454032/1
CCCFFFFFHHHHHJJJJJJJJJJJIIJJJJJJJJIJJIJIJJJJJJJJJJ
@12454088/1
catcaactgagaggccaaactccttcaggcatgggtcactattaaagttg
+12454088/1
CCCFFFFFHHHHHJJJJJJJJJJIJJJJJJIIJJJDGHIIIJJJJJJHHJ
@12080236/1
agaaatttcaatttttgcaaattgttcgtagtgaagaactgaaagc
+12080236/1
CCCFFFFFHHGHHJJJJJJIIIJJJJJJHJIIIIJJIJJJJJJJII
@13599243/1
cttgactatgtttgatgacatatcaataacattctcctcaaccttttgta
+13599243/1
CCCFFFFFHHHHHJJJJJJJJJJJJJJJJJJJJJJIJJJJJJJJJJJJJJ
@8256015/1
cttctgacacaccatctctgtaaaagaggatagcttgaggcttataccta
+8256015/1
CCCFFFFFHHHHHJJJJIJJJJJJJJJJJIJJJJJJJIJJJJJJJJIJJI
@13245485/1
agtgatcattaagttcgccgatcttgtacaacattttacatgcagttagt
+13245485/1
;@@D;AA;DDFFHE@GEGDGDFHIGICDFH>1B9DEH@GGGBF@89BFED
@10593258/1
gtgagggtgaaggtcctgtaaaatagcttgagaagccctttgttttcctt
+10593258/1
C@@FFFFDFHHGHFGHGIJGIGIJJFIJIJGGAHEGGIJIJJIJJJIIJJ
@9412468/1
cctgcaccgatgcaattaatactcatcttctttactaaaaggctacacaa
+9412468/1
CCCFFFFDHHHHHJJJJJJJJJJJJJJJJGJJJJJJJJJJJJJJHIJJJJ
@9037275/1
ttcataattcgggccttaactttagtgaactggtcatcaactgagaggcc
+9037275/1
@@@FFFDDHHFFHGBHDFGHGIGGICFFAFCHEHHIEDHCHIIFHGIIDI
@9414034/1
cgtccctcttctggaaagcagctcttgcagcattgacactggcgttttgg
+9414034/1
<@@?D@DDDA:?CFBGE;BF;F@:<F?CFFICCFEE9?F?DDGF67DDEF
@11702896/1
cagcttacaagccttagtaagcataaatttatggaagccataccgtacgc
+11702896/1
CCCFFFFFHHHHHHHIJJJJIJJJJJIJJJJJJJJJJJIJJJJJJJJJIJ
@13245921/1
tcttcacatactcttgttacaacatatttcaacatgtatccttttgggcg
+13245921/1
?@@FFFFFGDHFDGGIGIIJJGIIIIJIGIJGJJIHGGEGHIJHFGIIGG
@11703750/1
ctctgctgttgttgttgttgctgaggctgctgtggtctctgctgttgctg
+11703750/1
CCCFFFFFHHHHHJJJJJJJJJJHIJJJJJJJJJJJIJJJJIJJJJJJJJ
@9415029/1
cccaattctttggtgataagaactatttctttaagaatattttggatttc
+9415029/1
C@@FFFFFFHHHGAFGGIJJGIIIJJIJIJJJJJJEHIJIJJJJJFHIJI
@12457192/1
cctgggtttaaaatcttcaataacattactcatttctgataggttctgca
+12457192/1
CCCFFFDFHHHGHJJIJJJJJIIJJJIJJJJJJIJIJJIJJJIHIJJJJI
@11328628/1
tccttcttctttttttctagtttcctcctcatcaagagcacggcgatact
+11328628/1
CCCFFFFFHHHHHJJJJJIJHIIJIIIIJJJJJJJJJIIJJJJJIJJHHH
@9416614/1
gtagcatttggaggactgtcagatggttttggagaattatcaaagagaat
+9416614/1
@?@DFFFDHHHHHJIIJJHHHHHIJJHHJJJJJJJJIIJJJJJJJJJIJD
@10598121/1
gctgtgggttatatggtgattgatgccattcaactttgcattaactttct
+10598121/1
BCCFDDFFFHHHHJJIFHHIGHIIIJJJJJIJIJJJJJJJJIJFJJJJJJ
@11330066/1
gctgctgtggtggttcttgcctttgcagctgttgtggtggttgttgcctc
+11330066/1
???DDDDDDD2<DD1AEEIEEIIIEEDDEIEEEEDDDDDDIADDDDDDEA
@10213843/1
gtgagtaatctctgtatcaacaactgtaccagccggcacattcatatttc
+10213843/1
@BBFFDEEHHHHHJHIJJJJJIIJJJHJJJJJJJJJIJJJJJJIJJJJJJ
@13248149/1
gtaatattttgataacgtggatgtagataggctggcctgcttgtggaaaa
+13248149/1
@@@DFFFFHHHHHJJIIHIJGIJHJIIJJJJJJIJIIGIIIIGIIJAGIJ
@12844340/1
ttttttaataagttttttttgggattttaatatttccatttgtttttcag
+12844340/1
CCCFFFFFHHHHHJJJJJJJJJJHJJJJJIJJJJJJJJJJJJJGIJJJJJ
@8259640/1
cccgtttttattatcgcttctaattttttctctcatttctgggattaaaa
+8259640/1
@@CDD?DDFHHFHBGEGEHIGIHGGDHHIIIIGGEGGGIIIGCDGHGIIG
@12845224/1
gtctaacttgaccaacggtaaaagcaggaggttgttgcatcctttgctct
+12845224/1
C@CFFFFFHHHHGGGGHIFGGGHHIHHGIJIBGEHHHHIIEHGHGIEGGI
@9420373/1
cgtggaagtaagaggtctttcatttaatgttttttgaaaagcctcacttg
+9420373/1
CCCFFDFFHHHHHJJGHIJJJIJJJJJJJIJJJJJJJJJJJJJJJJJJJJ
@8653152/1
gccaataattgttctttcatgatactctcaaggtccctgattacttcttc
+8653152/1
:;@DDDAA=BDDDFEEFFHEH>E:?BFBAE<@F9AEFFCFFFA?DGIFFF
@9043224/1
caacaggtagtaagtgatcattaagttcgccgatcttgtacaacatttta
+9043224/1
CCCFFFFBDD?FHGFHIIIHIIIIGGGHIGGIGBHIIBIHICHGGIIIII
@10603769/1
gcagcattgacactggcgttttggtgggcatggcctgcagctcccttttt
+10603769/1
CCCFFFFFHHHHHJJJJJEHIIJJEGHIJIJJJIIHIJIJJFGGGIJJJJ
@9807033/1
ggcaacaaacagttgttttttcctgatatagctctaacttcaattaattt
+9807033/1
CCCFFFFFHHHHHJJHIJJJJJJJJJJJJJJJJJJJJJJJJJJJJJJJJJ
@9807049/1
ggcatgctttgcttctttcttagatctaccagtgcccatggcagcaaatc
+9807049/1
CCCFFFFFHHHHHJJJJJJJJJJJJJJJJJJJJJJJJJJJJJJJJJJJJJ
@11708475/1
gctccctttttgcagcttcttcaagagggatgggctctgaaggttgtatt
+11708475/1
CCCFFFFFHHHHHJJJJJJJJJJJJJJJJJJJJJJJJJJJJJJFHIHIIJ
@13251385/1
attgcttgaggtctggtaattggagcggcttgtct
+13251385/1
@BCFDFFFFHHHHJIJEFEHIJIJJIIIJJJ0:9?
@13605317/1
gccgcttgttgctgtacttgaggctgagatgaaggtggtctgctgggttg
+13605317/1
C@CFFFFFHHHHHIIJJJJJIIJIJJHIIIGCHIIFFGFFHGJIJJJDHI
@8655303/1
gttcaatttgattgtttttttcatttctccctctggttgctttaatgata
+8655303/1
CCCFFFFFHHHHHJHIJJJJJJJJJJJJJJJJJJJIIIJJJJJJJJJIJI
@13605577/1
cctggcactaaactgtaaagggcttcactgcaaaagtttgatcaaataaa
+13605577/1
CCCFFFFFHHGHHJJJJJJJJJJJJJJJJJJJJJJJFHIJJJJJJJJJJJ
@9421476/1
cttctttaagacactgactaaaatattgttcaagttcacgaggagtattc
+9421476/1
@@@ADDDDFDDB?<EGBFEHGGIIIGHGHCHGIGFFC>?E;@FDFD3B9F
@12086367/1
tctgcaatttccaagaaactttacttttcacaaataaatataaaaagaaa
+12086367/1
@CCFFFFFHHHHHJJJJJIJJJHJIJJJJJJJIJJJJJJIJJJJJJJJJJ
@10944828/1
agtctgtctgcatctgtatatgccctagcacggaaagcagcgagatgagc
+10944828/1
<;??B;DDFB?4ABFHCBEGGI<@FHDHDBGFG6?@G<>F3DEE:6<4B<
@10607148/1
cctgcaggaggtataaacaaacctatgggttttaccatcatttgctgctc
+10607148/1
CCCFFFFFHHHCFIJJJJJJJJJJJJJJJEEIJJJJJJJJJJJJJJJJJJ
@13997872/1
ctttattcagttcagtccctgaactaggcaatgaagttcctgcaggaggt
+13997872/1
@@@FFFFDDFHFGIIHEEHIJGGIIJJIIFGGIIJJHGIIJJDHIIIJIF
@9809952/1
attttgataacgtggatgtagataggctggcctgcttgtggaaaaccacc
+9809952/1
CC@FFFDFHHHGHIGGDHEHH?HGGC>GGGFHII@HHEHG@FDGHJJJDD
@12847532/1
gcttgtatttttttatttttctgcgactgtctgaatcagaatctgattta
+12847532/1
CCCFFDFFHHHHHJJJJJJJJJJJJJIJJJJJJJJJJJJJJJJJJHJHII
@12461888/1
gcagcttttacctcattttcactcagaagaaataatatctcagcaccaat
+12461888/1
CCCFFFFFHHHHHJEIJJJJJJJJJJJJJJJJJJJJJJJJJJJJJJJJJJ
@8657673/1
attataaatttcaggtggagtagaaaacttttcgatttcggtattatggt
+8657673/1
CCCFFFFFHHHHHJJFHIJJHIJJJJJJJJJJJJEGIJJJJGHHIJJJJF
@9811321/1
ccacattctatcaagtaggcaccaatcaaggcctccacacaatcagcaat
+9811321/1
@@@DFFFFHGGDHIJCGFEIIIJIJJJIJJJJJJJJJJJIIJJJJIIIIH
@12462674/1
cggtggcgtgtaatcactgctgaggcttgaacaagcccttctgatagcct
+12462674/1
=?@4ADDD@C<CCFGB??CCHDBFGGHGG<BD@EGEEHGDHE<DF>@FFB
@10218571/1
gccacattccattccatgatttattaaacccgatgctagctttcttaaat
+10218571/1
CCCFFFFFHHHHHJJJJJIJHIJIJJJJJJIGGIJJIJIIJIJJJJIIJJ
@8266757/1
ccaacatattactgacctcaaccgtacttctagcattagaagtttcttct
+8266757/1
@@@DADDDHFD<AFGHIIIIIIIIHGHGHHIIIIIIIIIGEHIIGGHIII
@8267530/1
gccaaattgcacctcacacctggcactaaactgtaaa
+8267530/1
@<?D?BBDF<DBHGGHHFHIIB;?DEDHIHI>F?:CA
@12463398/1
ccgaggaattccagcctttgatagcaatcggtaaagttttgcctata
+12463398/1
CCCFFFFFHHHHHJJJJJJJJJJJJJJJJJJGHIJJHIJJJJJJJJJ
@12463620/1
tttaatacttctaaaaagtcatcaataatttcgaaaggatcttttttagg
+12463620/1
@@@DDDDFHDFFDHGGGG:CIDHIGHG@HGIAEGGHBGGGB<FD>DEGH@
@10947176/1
ctctggctattttagcatggaatgtgatctccaagttgtgaatcaatttc
+10947176/1
CCCFFFFFHHHHHJJJJJJJJJJJHJJJIJJJJJJIJJJJJJJJJJJJJJ
@9814631/1
agcacggaaagcagcgagatgagcataataggtaggtgcagggtatgaaa
+9814631/1
CCCFFFFFHHHHHJJJJJJJJJJJJJGFHIJJHIJJHIJJJJJGHIJJJJ
@10219837/1
ggtggctgcagtttccatatcatattatacctgaaggcttttgggtcgtg
+10219837/1
CC@FFFFFHHHHHJJJJJJJJJJJJJIJJJJJJIJJJJJJJJJJJIIJIJ
@13258382/1
ggacctttggcacatccacgatttcggcagcttttacctcattttcactc
+13258382/1
CC@FFFFFGHHHHJJJJJJIIJJIJJJIIJJIIJJGIJJJJJJIJJIJJJ
@11337869/1
ggctgctgtggtctctgctgttgctgaggctgttgtggtctctgctgttg
+11337869/1
CCCFFFFFHHGHHIIIGIIJIJJJJJIJIIJJGIIGGIGIJJJJJJJGHE
@9425284/1
gtagtttcacttttgttattggtttccttatcagtaatctcgaatctatt
+9425284/1
CCCFFFFFHHHHHJJJJJJJJIIJJJJJJJJJJJJJIJJJJJJIJJJIIJ
@10611502/1
cattaatctatagaaaattttccaaacagtatttagagactttccactat
+10611502/1
@@@FFFFDHFFFFIJJJIGGGIGIHIGIJIIEIIGGFEIHIIIJIIJGGH
@8269808/1
tgttagttgtgaccctattttacgatatattttttatcaaatgttttcag
+8269808/1
CCCFFFD?FCDBFHIIIIIIIAHIGEHIGIIIIIIGGIIHIIIIIIIIHI
@13259855/1
ctccaactccgacaaacgccatcctctcattcttagttgtaacaactagg
+13259855/1
CCCFFFFFHHHHHJJJJJJJJJJJJJJJJJJJJJJJIJJIJJJJJJJJJI
@12464670/1
gtcggcagctgggaatcctttgtgagccacatcaatgttaaggaatggtt
+12464670/1
CCCFFFFFGGHHHJJJJJJJJJHIJJJJJJJJJJJIJJJJJJJJJJJJFH
@11713820/1
ttcgtttggagcaaatacaatgtatttgctgtctttgtgtcttgcacgac
+11713820/1
CCCFFFFFHFHHHGIIJIIJIJHGIJIIJJJJJJIJJJJIIJFIGHIIGI
@8662786/1
cttgttttcaaagttgataaataatattaatgaaactaaaaacttcaaaa
+8662786/1
@@<D?DDBHDB><GAF?:CC@<C>FH?HDHEIE@E<FF@EGADFB???9?
@10221090/1
attgaatagaataggaatgtcaggtgcgttaacttttggtggctttatta
+10221090/1
@@@DDDD?A<F<FHGIGIIHBEHHAA<CCCFH?9:?FD:0:?;?DB989D
@9050277/1
ctcgataatagatatgtaataagaatattgatgctttgcccgtcctttac
+9050277/1
CCCFFFFFGHHHHJJJIIJJJJJJJJJJJJJJJJJJJJJJJJJJJJJJJJ
@9818445/1
catgaacggtaatagctcgtgccattgcgccaggtgtccggtcttcactg
+9818445/1
@@@DDDDBHACD?EBBEFH?ACFF@FHEHHGEE=:BHGHBEHIIGIGEHC
@8664469/1
gcctttgttgctgctgtggtggttcttgcctttgcagctgttgtggtggt
+8664469/1
@C@DFFFEHGGHHIIIJJJCFEFGIHGGIIJJJFAFHHIGGIIDFH?BE?
@9819042/1
ggaatgtatgacgatgatttgatatctatatttctcattttttctgctaa
+9819042/1
@@@DDDDDFDFFBG@EHGGGI3C3AFFCHBFHFHIIEHIGHHIIIGGGGB
@9051455/1
cggttcttcttcttttttccacgtgaaatctttaggctgcagctcaacca
+9051455/1
@@@DDDFFHHHFHIJJJJHIGIJHGIIJJJJJJJGHIIJJJIJJIJIIIC
@9051507/1
gtgaggtacacagttgcagtcctgagctggtcttcagtcacccgattcta
+9051507/1
CCCFFFDDHHHGHIJJJIJJJJJJJJJJIIHIJJJJJIJJJJJJIIJJJG
@14002519/1
ggacctttggcacatccacgatttcggcagcttttacctcattttcactc
+14002519/1
CCCFFFFFHGHHHJJJJJJJJJJJJJJJJJIJJJJIJJJJJJJJJIJJJI
@10223441/1
gtggatgtagataggctggcctgcttgtggaaaaccaccacaaatccact
+10223441/1
@?@FFFFFHHHFHBBEEF@FGHIGGIIEHIBGFHFF@FHGGIIIIDIIIF
@12466087/1
atttcttcattttcagctctggctattttagcatggaatgtgatctccaa
+12466087/1
=@@=DBDDH<FHF?C?<FGFEFEHHBHEBBFCA?ADEH<CEF9BD??D@A
@14002831/1
cttgaggtctggtaattggagcggcttgtctaacttgaccaacggtaaaa
+14002831/1
CCCFFFFDHHHGHIJJJJJJJJJJIJJ<:9B4BFDG499DDGD1A;=FFG
@12851955/1
cttaatttcattttgtatttgtctaagaaatacttagcaactgtacattc
+12851955/1
CCCFFFFFHHHHHJJHIIJJJJJJJHJIJJJJJJJJJIJJJJJHIJJIIJ
@12852124/1
ctagataataatgcctcagagctaccttggcagctgctaattttgcttgg
+12852124/1
@@@FDFFFGGHHHJGHIIGHGGIJJJJHIGIIJFIGGHICHIGGIJJGHG
@10950971/1
gcagcagcagtggcaacaacagccccagcagcagcagaggcaacaacagc
+10950971/1
B@CD?DFFGHHHHJJFIJJIJJIIJGJGJGGJJIGJIJJJJJJIGGIIIG
@12093702/1
cactatctaaataaatagctgcagctaatgattcaaataagtctccaagg
+12093702/1
CCCFFFFFHFHHHJJJJJJJJJJJJJJJJJJJJJJC@EHGIIJIJJJIJJ
@11716903/1
cccgcaacaattgtacacaactccataggaagcgccaaaggcttctctcg
+11716903/1
@@CDFFFFHFHFHGBFHGIGIJJJIFGGGGGIJJJGGGHGIGJJGGHGIE
@10951795/1
ggcaaccaatatgttcgtctcacccatgttaaattttttcagaatcatgt
+10951795/1
B@CDFFDFDFGHHGHJJHIGJIJGIJJJGIIIGIIIGIJJJJJJJIIJIF
@14003216/1
gttttcaccggaggaatttgtttgtgattttttattgtatcccaatcaat
+14003216/1
@@@DFDDAHHD8DHCBDHDFHGIGCDGFHIGDDHHIGDFGIEFGEHEH@C
@13266876/1
gcattaaatcacatcacattaccacatttctcaaattcagtcttgaaata
+13266876/1
;?@DDDDBA==CBFBFFBHHDE<HGICHFIFCHHIIFIBD?<DCFE@FBF
@13267251/1
ggaccatggtttcaatgatttccctgttgaccttacggggacacttatca
+13267251/1
@@@DFFFFHCFHHIIHIGHJJJJJIIHIGEHIJJJJFGIIEGIGIJIIJJ
@9822006/1
caggtttataatctccttctaacttaatgcaagcttctcttatagctgtc
+9822006/1
B@CFDFFFHHDFHJJJJJJJJJJJJJJJJJJJJJJJJJJJJJJJJJJJJJ
@10618098/1
gctgagagtaattcgtcgcgcattctgttgtatatttatgctcacttcac
+10618098/1
@@@DFFFFDFDFAEGFHIFGIIGGHHG?BFFGHIIIIIIIIIICHHEHIG
@9053401/1
cccttcagaatataatagtttcaactcatttgatttatgcttaataagca
+9053401/1
CCCFFFFFHHHHHJJJJJHJJJJJIJJJJJJJJJJJJJJJJJJJJJJJJI
@12095489/1
cttggcaacaaacagttgttttttcctgatatagctctaacttcaattaa
+12095489/1
CC@FFFFFHHGHHIIJJJHHJJJIJJJJGIIIIJJJJJJIJJJJIIJIHI
@13268203/1
gcctataagaacaatgagtgagagcttgcaagaggtaacttctgtcttga
+13268203/1
CCCFFFFFHHHHHJJJJJJIJJIJJJJJJJJJJJJHHIJJJJJJJJJJJJ
@10619284/1
gtcgttattgaaatcagctctcctaacaaggttgttaatctctctttccc
+10619284/1
CCCFFFFFHHGHDIIE<BHEIGEHEHEHIB9:CBHIE<G9D<DBGGIE<B
@13269066/1
ggcgttttggtgggcatggcctgcagctccctttttgcagcttcttcaag
+13269066/1
C@CFFFFFHHCDDDHHGGICHIIGGGGIJJJJJJJJIJEHIIIFHGIGJJ
@13269479/1
ggccaatagctgtgggttatatggtgattgatgccattcaactttgcatt
+13269479/1
CCCFFFFFFHHHHJJJGHGIIJJJIGIJJJJJIIJJJIIEIIIJIIJJJI
@12097021/1
cagactctgagaacttttaacaatgactgactaggatgttcagttaactt
+12097021/1
CCCFFFFFHHHHHJJJJJJJJJJJHJJJJJJIIJJJJJIJJJJIIIJJJJ
@12469914/1
atcggttcttcttcttttttccacgtgaaatctttaggctgcagctcaac
+12469914/1
@CCFFDFFHHHHHJJJJJJJJIJJJIJIIJJJJJJJGGIJJJJJJJJJJJ
@10620600/1
cgctaatttaaaaattgaatagtttttatgaaatgagtcagaattttcgt
+10620600/1
@CCFFFFFGHHHHJJJJIHIIJHIIJJIJIJJJIJJJHIIJIJJIJJIJG
@10225871/1
cactggttacaggagatactggttgttgttgagg
+10225871/1
?@@DFDDDDFAFHGIIDFIIGHCHGGHIEFH?CC
@8274311/1
cctcacttgttttgtcataagttgtaacagtaagttcttttttttccttg
+8274311/1
CCCFFFFFHH>FHIGIGHIEIHGIGFIIIIFCHGIGIIJJJJJJIIIIJG
@10621383/1
aggaaatcgatttttgaaacacctctgtcgaacagcttccacagcttgtc
+10621383/1
CCCDFFFFHHHHFIJJIJJJJJJJJJJIJIJJJJJJJJJJJJIJJJJGII
@10622666/1
ctcttgttttgcttctttttttgacctacccttgccgatagcaataaggc
+10622666/1
@@@FFFFFHFHGHJJIIIHGIJEHIGIJJIIIIGCGGHIIGECGHJIC;@
@13614811/1
gggattaatatttccaatgaagctttcgcagcagcaagtttcgcttgttt
+13614811/1
CCCFFFFFHHHHHJJJJJJJJJJJJJJJJJJJJJJIJJHIJJJJJJJJJJ
@8671720/1
aagcaggatgacacttaggtcgtgcatggtttaagaaagaccaaaggttt
+8671720/1
BCCDFFFFHHHHGJJJJJIHGIIIJJJJJHHIGIJGHJJJIJJIJJJDGI
@10954443/1
gtttaaacgtcttcccttgatttcctccagcacctcttctttgtctccaa
+10954443/1
=@?B?DDDHHBDFH?EAEFFDDF>B>AF@C@EGCGGHCCEGIG:BBG>FB
@10227210/1
ctcagataatcccatatcattgagacattaacttgcgtagcatactttat
+10227210/1
@@@DBDBDBFHDAEHFHGIGGIEHCBGCHEHIIII@FD@FGGEGGHH@FF
@10227436/1
gtgcatggtttaagaaagaccaaaggtttctgttgagctagtcatttgtt
+10227436/1
C@CFFFFFFHHHHIJJJJJJJJJJJJHHIIJJJJJIJJJJJIJJJJJJJJ
@8672253/1
gggcttactaagggagttttcttgatcattttcgtttacccagagaggaa
+8672253/1
CCCFFDDDHDDHHIFGCEHHIFHGDHJIIGIIGGIEHIIJIJEGGHIGIG
@10624100/1
gggaaataggatattttcgcattcattaagattagtattaactgttaatc
+10624100/1
CCCFFFFFHHHHHJJJJJJJJJJJJJJJJJJJJJJHIIJJIJJJIJJJJJ
@13614925/1
ggcgtgtaatcactgctgaggcttgaacaagcccttctgatagcctgcaa
+13614925/1
CCCFFFFFHHHHHJJJJJJJJJJJJJJJJJJIJJJJJJJJJJJJJJJJJJ
@9434258/1
gtctgctcttcacatactcttgttacaacatatttcaacatgtatccttt
+9434258/1
@@@DF?DDFFHHHIIFGHGII>FHHEAEHHGIHEG@GI<?FG?D9DDHFC
@10624519/1
tttgtttagtttcttttttgatgttacagagttt
+10624519/1
CCCFFFFFHFHHHJJJJJJJJJJJJJJJJJJHIJ
@12100398/1
tgccatatagccttaaaagggcaccccaactagttatgtgagggtgaagg
+12100398/1
@CCFFFFFHHHHHJJJJJJJJJJJJJJJJJJIIGIJIJIJIIJJHHHIIJ
@9434332/1
gttcaacaaatctcttaatgatatcagtcagcttacaagccttagtaagc
+9434332/1
CCCFFFFFHHHHHJJJJJJJJJJJJIJJJJJJJJJJJJJJJJJJJHGJII
@13273900/1
tcttgaacttcatttccaacaggtagtaagtgatcattaagttcgccgat
+13273900/1
CC@FFFDDHGHHHJJJJIIJJJIAHFHHIIIGIIJJGIJJIHIHGGIIEF
@10228229/1
tgtacttgaggctgagatgaaggtggtctgctgggttgctggtcaccggg
+10228229/1
@@?DDFFFDHHGGIGIEIIIIEHHHIIHHHHGHIIIIIIEIIBGHIIGHI
@12472896/1
gggaaataggatattttcgcattcattaagattagtattaactgttaatc
+12472896/1
CCCFFFFFHGGHHJJJJJJJJJJJJJJJIIIIJJJGIIJJJJJJIJJJJJ
@12473059/1
ggccaagatcagccgtgtttggtagaagcaggatgacacttaggtcgtgc
+12473059/1
@@@?DD?A?FH?FHIDGCC@DED?FFHGGEHHIEE>FGCGIGF@9?DFHG
@14006861/1
gtttggtagaagcaggatgacacttaggtcgtgcatggtttaagaaagac
+14006861/1
@?@DDDDDFHHHHJFIGIJIIHGIEIIGFEFHIEGHGGGEFHIJEIIEIJ
@10955932/1
ctctgctgttgttgttgttgctgaggctgctgtggtctctgctgctgctg
+10955932/1
@C@FFFFFFHHCFHHHIDEHIIJJIEHIJJIJFGH?DDFGHIGHJFIHGI
@10956177/1
ccagagaggaaatagtattttttcttcatcgtcttgaacttcatttccaa
+10956177/1
CCCFFFEFHHHHHJJHHHJJJJJJJJJJIJJIJJJJJJJJJJJJJJJIIJ
@14007355/1
ctggttctctaatcatctgattagtagtaacgattctccactgaaccaaa
+14007355/1
@@@DDDDDAHBDDEFFG@D@HHGHFGH:CBEFIFHIBHGEDH@BGHIIGI
@9057364/1
ccgcagattaaaatttttaagtacgactaagtgagcacactaaatcacca
+9057364/1
CCCFFFFFHHHHHJJJJJJJJIJJJIJJJIJHIIJIIJJJJJJJJJJJJJ
@12856269/1
caataatacataaattttccttcaaaaaaaatatccccaatagaccatgt
+12856269/1
CCCFFFFFHHHHHJJJJJJJIIHJJJJJJJJJJIJJJJJJJJJJJJJJJF
@14008354/1
cttctgatagcctgcaattcttggttcaagatcattttaaactgtccttc
+14008354/1
=@@DDBDD:?=DFFFEEF??AF:<3A?FEEHEHIB?:EFDGFC>D9B9B9
@10626049/1
ctttaatcatagttgatgtctgcatatcagtcagcttcttaatgcatctc
+10626049/1
CCCFFFFFHHHHHJJJIJIJJIJJJJJJJJJIJJJJJJJJHIJJJJJJJJ
@11722158/1
gagcatgttcttgcctttgttgctgctgtggtggttcttgcctttgcagc
+11722158/1
@CCFFFFFHGHHHJIJJJIFHHIJJIJJJJJHIIIJJJJJGIJIJIJJJI
@14008846/1
ctggagcagacgcagtaggacaagaacgtgtagagatgggttcatttacc
+14008846/1
@BCFDDFFHHGHHIJIIGIGIJGIGIHJIGIIGIIIJGGGBFHJJIIHJG
@9436909/1
caagaattctttttccaaaattgaacaaagtgaataaattgaactaatgc
+9436909/1
BC@FDFFFHHHHHJJJJJIJJIJJJJJJJJHIGGIIHJJJJGHIIJJJID
@8674540/1
agtaatctctgtatcaacaactgtaccagccggcacattcatatttctcc
+8674540/1
BC@FFFFFHHHHGJIJJIJJJJJIJJIJJJJJJJJIJJJJJJJJIJJJJJ
@9437486/1
cagtaaataacaaagaatggaaggccaaaatttgttcacactgttcctgg
+9437486/1
C@CFFFFFHFFFFGGHIGIJIJJJJJJIIGGIIIIIJJJJIGEFHGJJIJ
@10627306/1
cctcatgttataacattatgcagttcattacctaagatatttgttatgat
+10627306/1
CCCFFFFFHHHHGJJJJJJJJJJJJIJJJIJJJJIIIJGIJJJJJJIJJJ
@8277857/1
gtttgttttctccaactccgacaaacgccatcctctcattcttagttgta
+8277857/1
CCCFFDEFHHHHHJJJJJJJJJJJJJJHIJIJJJJJJJJJJJJJJIJJIJ
@11348689/1
ctttcgctgcggcatgctttgcttctttcttagatctaccagtgcccatg
+11348689/1
@@CFFFFF@AHHGIBHIIICDDHIIIIIIIIGIIIIIIIE<FBHGIIIIG
@8278231/1
cctcagagctaccttggcagctgctaattttgcttggtgtttgttttctc
+8278231/1
@@@FADBEH?FFA@<?;?DFGHIIIIEGGHIH<D9:C111?BGDHIIDCC
@10959741/1
gtcatttctttttcttgatctctttcattatcataaattgtcacggtctc
+10959741/1
CCCFFFFFHHHHHJJJJJJIJJJJJJGJJJJJIJJJJJJIHJJJJJJJIJ
@14010018/1
gtcccctcttttgggtggaatgtatgacgatgatttgatatctatatttc
+14010018/1
@@@ADBDDFDFFFEF<EGF9FC?FDACFFAGEFIIIFBFFFEGIFIIIF@
@14010150/1
gccaacaacaatgacaggtttttgaaaaaattttggccaatagctgtggg
+14010150/1
@@@FDFDFHGHFHE@GHIAFHIIIBFHCHEHGGHGIIIEHIIHIIICG;F
@11349938/1
gtagcttccagattactacttcttttaagcagtaacttctctgtacaaat
+11349938/1
CCCFFFFFHHHHHJJJJJJJJIJJJJIHJJJJIJJJJJJJJJJJJJJJJJ
@8677406/1
gcaaacatttcttctataaaagaatacacaacagtataacattcgtcctc
+8677406/1
CCCFFFFFHHGHHJJJJJJJJJJJJJJJJJJJJJIJJIJJJJJJJJJJJJ
@12103999/1
agataatcccatatcattgagacattaacttgcgtagcatactttatcgt
+12103999/1
CCCFFFFFHHHHHJJJJJJJJJJJJJJJJJJJJJHIJJJJJJJJJJJJJD
@8280243/1
gtcactttatatgttcttttaacactctttgatggaatttcataaacaac
+8280243/1
CCCFFFFFGHHHHCGHIJIJJIGGJJIIJJJHIJJ<AGIIJJJJJGJIJH
@13278390/1
tcttggacaagttgttatattagtcactttatatgttcttttaacactct
+13278390/1
CCCFFFFFHHHHHJIJJJJJJJJJJJJJJJJJJJJJJJJJJJJJJJJJJJ
@11352212/1
ccttgactatgtttgatgacatatcaataacattctcctcaaccttttgt
+11352212/1
CCCFFFFFHHHHHJJJJJJJIJJJJJJJJJJJJJJJJJJJJJJJJJJJJJ
@9439010/1
gcccactcgaattctttagttagggtaattaaaccaagccctatttcctc
+9439010/1
CCCFFFFFHHHHGJJJJJJIJJJIJFHIIJJJJIJJIJJJJJIJJJIIJJ
@9439094/1
gcggcttgtctaacttgaccaacggtaaaagcaggaggttgttgcatcct
+9439094/1
CCCFFFFDF?D<FBFHB>BGBGGGG:?GGIEG;GG1BF?BDDGC<BEFF@
@10232650/1
caccaatcaaggcctccacacaatcagcaatacttttgtcaggaatggaa
+10232650/1
CCCFFFDFHHHHHIIJJJJJJJIIJJJJJJIIJJJJJJHHIJIIIHIJJJ
@11353198/1
ctccttgtcttacaggtaccggtctttctcgataatcaagtgttggtgca
+11353198/1
??@DBDBD<FFF?G@:EGBI<?3<@<EB?9CGB?C:D9090009888??/
@12105819/1
cataattcgggccttaactttagtgaactggtcatcaactgagaggccaa
+12105819/1
BCCFDDFFHGGHHHICGIIJJJIHHIGGIJJJIJJIJJIIJJJJJIJJII
@14011821/1
gttatttggaagtgatttgcacgaagcactataggtcgaccttctcggcc
+14011821/1
@@@FFFFFHFHHHIEIJJJJIJIJIIIGGHIGIIJHII>HHIJJIJJJGI
@12106646/1
gtctctgctgttgctgttgttgctgaggctgctgtggtctctgctgttgc
+12106646/1
BBBFFFFFHHHHHJJIFGIHIIJJJJJJJJJJJJFHIFHGHIJJIIBHGI
@12477425/1
cctgggtttaaaatcttcaataacattactcatttctgataggttctgca
+12477425/1
CCCFFFFDHFHHFIHIJIJJIGGGIJIGIJJIIGGIIJIJIIJGHHGIJG
@8284690/1
tgaccaaaacataggtctggaagaaagaataaccatgtctctctggtttg
+8284690/1
CCCFFFFFFFHHHJJHHIJJHJJJJJJJJJJJJJJJJIJIJJJJJIFHIJ
@12862013/1
cgctgtgtctctttctttttttgttagactgatttgatagagcacggaag
+12862013/1
CCCFFDEDHHDHHJIIJJJJJJJHIGIJJJJIJJJJJJJJJFIIIJIJJJ
@11727443/1
gctggtcttcagtcacccgattctatttcttggtcatcagtttgagatac
+11727443/1
C@CDFFFFGHBAFG<@FHIGIDHCHGGGIII@CBF??DHGDBDG@GIC@H
@10962782/1
gtcgcgcattctgttgtatatttatgctcacttcaccaacattcatgaat
+10962782/1
CBCFFFFFHHHHHIJJIJJJJJJJJJJJJJJJJJJJJJJJJJJJJJJJJJ
@8681476/1
gtaacgtaaaacaatatctattcaacaaaggaatagcagattcaactgtc
+8681476/1
@BCFFFDFHHHHHJJJJJIJJJJIJJJIJJJJJJJJJJJJJJJIJJIJIJ
@10233253/1
gtctgctcttcacatactcttgttacaacatatttcaacatgtatccttt
+10233253/1
CCCFFFFFHHHHHJIJJJJJJJJJIJJJIJJJJJIJJJJJJJGIJJJJJJ
@13623475/1
cccaattctttggtgataagaactatttctttaagaatattttggatttc
+13623475/1
@@CFDFFFHHHHHHIJJIGJJGJJJJIEIGIIIJJIIJIJJJJJIEHIJJ
@13282530/1
tttatatttaaattgagatgattagtttccacaacaatttctcttccttt
+13282530/1
CCCFFFFFHHHHHJJJJJJJJJJJJJJJJJIJJJJJCGHJJJJJJJJJJJ
@11728075/1
gggaattctaagagggtacacaattcaggcactaatgtctcttcaaaatc
+11728075/1
@BCFDEFFHHHHGJJJAGHIJIAHHIIHHIJJJJIJJCHIIJIJJJJJJI
@11728235/1
gcatggtttaagaaagaccaaaggtttctgttgagctagtcatttgttcc
+11728235/1
CCCFFDFFFHHHDIGIIIBFHEEEAFHHGIIIIJCHGEFFHGIGGGFGGC
@11728385/1
ccaattctggcccaagaggagagcttttattgaatagaataggaatgtca
+11728385/1
@@@BBBDBFFFFFIIIF;FFC3ABCFIICFIIA@@DFGIFB@FFFF<9BD
@12109833/1
tttgttttctcctactccgacaaacgccatcctctcattcttagttgtaa
+12109833/1
BCCFDFFFHHHHHJJJJJJJJJJJJJJJJJJJJJJJJJJJJJJJIJJJJJ
@12110012/1
ctccatactccttgtcttacaggtaccggtctttctcgataatcaagtgt
+12110012/1
@C@DDDDFBHHGHIIGIEHIEIG?FFGHEIII@FGGIGHGDBDHIFHGHG
@12110235/1
agttcgccgatcttgtacaacattttacatgcagttagtgcaactgctcc
+12110235/1
@C@FFDFFFHAFDGHDBFHIIEFGHEIDGIIIII?FGH?FHBCHIIEHCG
@13624812/1
tgccactgctgttgttgaggctgctgtggtctctgctgttgctgaggctg
+13624812/1
CCCFFFFFHHHHHJIIJJJJIJJJJJHIIIIJJJJJJJIIIIIJGIJIJJ
@11729168/1
ggcttttgggtcgtgagaagctgcaacggctgctatagatggaacgttga
+11729168/1
C@CFFFFFHGHHHHIJIHHJJIIJIIGIIJJIJIHJJGHGIBEHIJJIJJ
@9835499/1
ccaatcttcaattgttttaaagcacatttggctgcggtacatttagctat
+9835499/1
@CCFFFFFHHHHHJIJJJJJJJJJJJJJJJJJJJJJJFHIJJJJJJJJJJ
@12111000/1
tataactatgaagaatcatgtgataaaaaatagcagcagtcatcaccaaa
+12111000/1
@@@FFFFFDHHGHJJIGGGHEFHGGAEIIEIIJIIIJIGFGHIIJJJIGG
@12111059/1
ccttaaaacaatgtcaagagcttggattgcctcctgcggaccattagttg
+12111059/1
CCCFFFFFHHHGHJJJJJJJJJJJIHIJJJJJJJJJJIIJJJJJJJJIJJ
@13625681/1
tcattttcactcagaagaaataatatctcagcaccaattttatgatttct
+13625681/1
CCCFADEDHFFFFEGGHBGIGIHJIICGDEHGEBHI;EHG?GHJFIIGGI
@11356106/1
ggcctatcctctggaggaattcctttaaactgatccatgatcaatctcat
+11356106/1
CCCFFFFFHHHHHJHIJJJJJJJJJJJJJJJJJJJJJJJJJJJJJJJJJJ
@8290771/1
ctcatactgtcttcagcctcatgttataacattatgcagttcattaccta
+8290771/1
@@@DD>DD>=CD?CGDHIGECHHE?FG@HBEGDEFCHIIGGHGFG@BGHG
@13627862/1
tctgtctgcatctgtatatgccctagcacggaaagcagcgagatgagcat
+13627862/1
@B@FFFFFHHGHHJJIIJJIHIIJJJJJJIIDGGHGIIIIGIJGHDHIBC
@10966911/1
cgtagtcgaggctgggctacagatatctagaggttctgtatttcctgtga
+10966911/1
CCBFFFFFHHHHHIJJGIJJIIGIJJJJHGJJIBHIJJGIJJJIJJJJJI
@8291957/1
acaacaaacacttggggagttaaatcaacatcagctgagatatactcata
+8291957/1
C@CFDDDDHBDFHIIGGEGGEHIEHGIGDAFGGHHIIEIIIIIIIIIIIB
@13286578/1
ctcccatctgcatccttcttttccg
+13286578/1
???D?BA3CDFBF@<A?<?BFF?>?
@9067684/1
ctgttgttgccactgctgctgctgcggctgttgttgcctctgctgctgct
+9067684/1
@CCDFFDDHFHHHHJJHIIGJJJJJJJIIIHIIEIJJIGIHGIHGIIIIE
@14016901/1
gggggctgttgttgccactgttgctgctgcggctgttgttgcctctgctg
+14016901/1
@@@DFDDFBDFHBEHGHGI@HGHGGIEGG@HEHGGGH9FHI@FFG>FHC>
@11732815/1
ctttgatgctgctcaatttaccttcatccttgttttcaaagttgataaat
+11732815/1
@<@DDDDDAHHH?@DHCEHII@@DGBFHHHGCFHIIIDB<BCGG<GHC@F
@13287719/1
ggcagtaacaagattttcacatggctgcccctttattatccctttcagtg
+13287719/1
CCCFFFFFHHHGFIJJIJJJJJJJJIJJJIIJJJJJJJJIJJIJJIJIFH
@9444156/1
atcacattaccacatttctcaaattcagtcttgaaatattatccattagc
+9444156/1
CCCFFFFFHHHHHJJJJJJJJJJJJJJJHIJJJJGIJJJJJJJJJJJJJJ
@13288083/1
caatggccaactaaatgtcatggattcagcagaagtataaattaaactat
+13288083/1
CC@FFFFFFFHHGIIIIFJIIJJIGIIJIJJJJJJFHIJIIJIIGIJJJJ
@10237613/1
gccactgtcaagaaaaattgctccagcaacagattcaaaaacatcaccta
+10237613/1
@@CFBFEDHFFFFGFIGHIGHJJGEGEGBEGG@FHGHIGHJJIHIIIIFF
@10637788/1
ctccaaaattgtaaatccaggaacttcccagtcatcaggaataaagtcat
+10637788/1
CCCFFFFFHHHHHJJJJJJJJJJJJJJJJJJIJJJJJJJJJJJJJJHIJJ
@10638099/1
ccggaagcaccaccacaacaagctgtaatgcttggaaggaagacttcagg
+10638099/1
CCCFFFFFGHGGGJIIJFIJJJJJJGIHIJJJJJJIIIIIGIIJJIJJJI
@8294050/1
gtttcacttttgttattggtttccttatcagta
+8294050/1
@?@DBAD>FB>CCH@GGHC3AFHIIIGHE@CEH
@12482263/1
cccagccctcagataatcccatatc
+12482263/1
?<@BDDB;:?B;F>?FG:::CC:AA
@9837692/1
gtttcgtaggcaggtggaggccatcgcctggtcatgcataattcttgtag
+9837692/1
@=@DFFFDADFHHI?GDEHDGHIEGEGIIDG?DHE@EGGGIIIIII@HEF
@13289690/1
ggcaaccaatatgttcgtctcacccatgttaaattttttcagaatcatgt
+13289690/1
@@BFFFFFHHHHHGHIIHJJJIIJJGIHIJJFIIIJJJJJIJIHHGHIIF
@11735707/1
ctctaattgtaaaaatgttatccatttttgggttaataacgccaacaaat
+11735707/1
CCCFFFFFHDFDHGHIIJJJJJJIIIIJJIJIEHFHIJIJJIJFIIGGJI
@12869104/1
gtaaggtaatgtaaaacaatatctattcaacaaaggaatagcagattcaa
+12869104/1
CCCFFFBDHHFHHJIIJJJHIIJIIGEJJJIGHIJIJIIIJJJJJJIHIH
@13632312/1
[truncated: 197,481 more chars]
