# Supplementary material for: Identification and comparison of key RNA interference machinery from western corn rootworm, fall armyworm, and southern green stink bug
Source: PLoS One. 2018 Sep 5;13(9):e0203160. doi: 10.1371/journal.pone.0203160 (PMC6124762; doi:10.1371/journal.pone.0203160)
Supplement: S2 File — (TGZ) [file pone.0203160.s012.tgz › data/fastq/sgsb/4_Second-instar_SI_Rep3_aligned.fq]

@173/1
caaagatagtaagttatttcttctaaattctgctctgataaattagaatc
+173/1
CCCFFFFFHFHHGGGIGGIHD>IIJEHEFIIHIII>BFIGEHICGIJIBD
@2979748/1
cctcctgcggaccattagttgaagt
+2979748/1
@?@DDDBD@@D<?2CFB>HBC@CBC
@756946/1
gtcctgagctggtcttcagtcacccgattctatttcttggtcatcagttt
+756946/1
@@@FFF<DCDFDBFDHFIIGHIIHGI6F7CBBFFF@GHIE?DEGHHIBDB
@2239942/1
ctctgataaattagaatcatcccatagcaaatggtatttggtaggacgtg
+2239942/1
@@CFFFFFGDFGDICDB@BFC<AECAC@A@<CFGEGG@HFH3<HEADDDE
@2240120/1
ccgctgtagtacaaatttctatttccgattatttttcctttgatgctgct
+2240120/1
@@@?DDDDF:CA<CC?@@@IECFHHIIIIEGIDGIGHGH@FG99BD?BD3
@2980313/1
gctttcttaaatctggttctctaatcatctgattagtagtaacgattctc
+2980313/1
CCCFFFFFHHFHHFHIJIIIHGFHJJ>JHHGCHIGGH9EGHIJJEGAHHI
@4460783/1
tactaccgcctgtgttctgttgtttactagagaacttcttaataatgaaa
+4460783/1
@@CFD>BDHHHG?GEGEIEIIJBGIEIIJIIGHIJ9FHIGHIII@<DHHB
@2981511/1
cttgtcttccacccttttttttgttcctttttgaattaaaatcacctgct
+2981511/1
@@<DDFDDFFDFFBGHIGIDGII;DBGGFDHGE?F<DCHIEE<8CFGGHA
@2570/1
ctctgctgttgctgttgttgctgaggctgctgtggtctctgctgttgctg
+2570/1
BCCFDFFFHFFHHDEGHGEGIGHHHIIIDIII<GG:?GFIDBBFHI@9@9
@5848626/1
gcttctgcttccgttccaccctttctgctgcgatctttgccatagcatag
+5848626/1
@CCFDFDDGFFBHHIIIGIGIIIBHHIIIICHICHIHIIIIGIIGHCHII
@5173688/1
ctgttcttcttgaagttggttcagctgtagtctgtctgcatctgtatatg
+5173688/1
@@@DDDDDFBHB<?CGB:C:?AF?CHHEF9CFHEFAGGIDHIIIGHIHIH
@6524501/1
gctgttgttgctgctgctgttgttgttgctgctgttgttgaggttgatta
+6524501/1
???DBDDD8CD:?BBEEEIIAEFEII@EDEEIIEFEIDDC4BD9B?DADE
@5848892/1
ctccaagcttaacattgattttaaggcaaagattggagagtgtttgtggg
+5848892/1
BBCFFFFFHHHHHJJJJJJJJJJJJJJJJJJJJJJJJJHICHHHIJHIJJ
@2986518/1
ccaattctttggtgataagaactatttctttaagaatattttggatttca
+2986518/1
@@@FFDDDFHGA2AE9FGHBHH9F<FHECG9EHDHHBHGCEFGFGGB9?G
@2243259/1
gtctcttcaaaatcttcttcatcacgtcgtctttttttaccaaaccgg
+2243259/1
<@?DFDDD?D<DDGHIIIIGEIECG1CEHEB9EFIIIIIGG9DFCF@B
@2244955/1
gtgtgatggcgtttctgtaccactataaatgtaatcggtgg
+2244955/1
@@BFFFFFFFHHHIJIIIIJJ@GGHJEGJJ<FBGGFEBF?G
@5174941/1
tttatatttaaattgagatgattagtttccacaacaatttctcttccttt
+5174941/1
CCCFFFFFHHHHHJJJJJJJJJJJJJJJJJJJJJJHHHHIJJJJJJJJJJ
@5176235/1
gtaattgcgataaggtttttcaggattgatagatacatcataatgatgaa
+5176235/1
CCCFFFFFHHHHHJJHIJJJJJJJIJJJJJJJJJJJJJJJJJJJJJJJJJ
@763508/1
cattcattaagattagtattaactgttaatctaaatattcaaactgtcat
+763508/1
C@@DFDDFFFF<FHIIBEIAI@DFHC?BA4CBEGE9DBDCGG9FGD?BBD
@5176753/1
gggctgttgttgccactgctgctgctgcggctgttgttgcctctgctgct
+5176753/1
CCCFFFFFHHHHHJJJJJJJJJJJJJJJJJJJJDHIIIIJJJIIJJJJJG
@5177135/1
gtggaatgtatgacgatgatttgatatctatatttctcattttttctgct
+5177135/1
CCCFFFFFHGHHHJIJJJIJJJJCJHHIJIJJJJJJJJJJJJJJJJJJJJ
@2993277/1
ctggagctcatcaagcttcggtccgactgatgatttgaggttct
+2993277/1
@CCFFFFDH:CFFIGFHGHG:CG@@EFHG>>>FE@4?4BFBBAD
@7211497/1
gatgttgtaaggtgctgaggcaagtgttgggattttgaccatcttcaacg
+7211497/1
B@CFFFFFHHHHFHJJJJJJJJJJHIIJJJJHJJJJIJJJJJJJJJJJJJ
@3727862/1
tttcgcagcagcaagtttcgcttgttttttacttgttcctgtgccataac
+3727862/1
@CCDDDDD:FFGFGBAEHIII8FHGIIGII<GGHICB@BFH9DEGHGGGF
@5852579/1
ctcacttctttctgtggtgctagattatcccttctgaagacaggactagg
+5852579/1
CCCFFFFFHHHHHJIJJHIJJJJJJJJJJJJJJJJJJJJJJJJJJJJJJJ
@7492/1
cattaccacatttctcaaattcagtcttgaaatattatccattagcttat
+7492/1
CCCFF?DDAAFFDIJCGBEFHHII?FFGIHJ9EGH@DGAGBF@FD:CFAA
@7825/1
attacttcttctcgaggtggctgcagtttccatatcatattatacctgaa
+7825/1
@@@FFFFFFDH<DGG>H@FF;EEGGEHIGIIIII9BHEEHIIIDHGIG?9
@2246138/1
ctagctaatagtccaatcttcaattgttttaaagcacatttggctgcggt
+2246138/1
@@@FFFDBFHHF>E@GHIGDHHHGIICDHIIGIH9CGHBGHIBGHC:?F8
@2247237/1
ctgtctccttcaacaatcgtcggtacaatgtaatatgagttt
+2247237/1
<<@DFDFFH<DHA@>EHB7CCD11?EC?DA19CABAFB<?99
@9218/1
ccggataattctatacagaaactttagg
+9218/1
=@@DBDD?D?<BFEHGGAE<ECHEG:<<
@2997852/1
ctgaaggttgtattgttctggtattatgagtgttacttctcatcctagga
+2997852/1
@BCFDDD=CFHHHJJGGIIII@DHIIGIJJ<FDEGIIJFGIJJJGIIIHG
@6532197/1
cttgactatgtttgatgacatatcaataacattctcctcaaccttttgta
+6532197/1
CCCFFFFFHHHHHJJJJJJJJJJJJJJJJJJJJJJJJJJJJJJJJJJJJJ
@2247897/1
ggggaacgagaaccaatttcttttttaaaataatcagcaaaatccaaaag
+2247897/1
@@@F?DFFHHGFDEGEGBEFHGF>9F=CHECEHJ@GCGCA9FCAAD>FG@
@1505016/1
cgaggtttaaattttttccgctgtagtacaaatttctatttccgattatt
+1505016/1
@C@FFFDFHHFHFIIJJIIIIIEEHIGGIBGEHGJHJCIGIGEGGBHCHI
@7213178/1
cttcactgcaaaagtttgatcaaataaacactatacaagtttggtcaaat
+7213178/1
@@@BDDDDBHHFBHE9FFCHHIIIGIIIIIIIIIIDGHGDHHIIGBFIIE
@7213372/1
tataagattacaattcttaacattttttctttaaacaaagaacattggat
+7213372/1
@@@FFFDFHDHDHHIIJJJJIJJJJJJJJJJJJIIIIIIJIIJIJJIIGI
@767487/1
ctgctgttgttgctgctgctgttgttgttgctgctgttgttgttgttgtt
+767487/1
CCCFFDDDAFDFDI@FHGHICFHGFH;FEHGIIIJIIG@FCHDHIHG>DH
@7213903/1
ctactccgacaaacgccatcctctcattcttagttgtaacaactaggggc
+7213903/1
@@;DD?AD1DC<CBF:@@::CGGEFIFIIIEFC?FF9BFEEFIFAFC?EB
@5180038/1
cacaacaaacacttggggagttaaatcaacatcagctgagatatactcat
+5180038/1
@@CFFDBDHHHHHIEBBGBEGGEGHGIIEGGGGIABBHGG@FHDHCFDBG
@4469317/1
gcggtaccatggtataactatcttattgagataattatcttttgaaacaa
+4469317/1
@@@D?DFBDHHHDGGGIJJJIJJJFHGGHIGGJJJJEGGIJJJG=?BFHG
@3004023/1
caaaattgtaaatccaggaacttcccag
+3004023/1
C@@FFFFFFBFFBEFGH>BEGHB<FGFH
@2248984/1
ctcatgaatgctttctaatgtttcttcatttaaaaccgctgtgtctcttt
+2248984/1
@@CDDDFDHBFH?GGGBFHHIGID@FHGBHGBHEHFDIBGHFG?DHG?@G
@12436/1
gtggaatgtatgacgatgatttgatatcta
+12436/1
@@@FFFFF=?CF8EGHGII<FHCCH4C<<?
@6532729/1
cttggctttgccgcttgttgctgtacttgaggctgagatgaaggtggtct
+6532729/1
CCCFFFFFHHHHHJJJJIJJJJJIJJJJJIJJJJJIJJJJJJJJFHIHHI
@2250783/1
gttgagtttggtgggtaggggttgtttccctagactgtggttgagacact
+2250783/1
@@@FDDDD>FHDHII@DHGJJGHEHIIHCHADH3?DGBDDBFFH<FGGHG
@13689/1
ctttgactaaatactcctgaaggagtgatatcggtgtttttgagctcata
+13689/1
CCCFFAFFGGHHFHJJJJIJJIF3FAFHIJIGCGFGGHGHI?=FHAHEGF
@2251487/1
gtttcctcctcatcaagagcacggcgatactgcaaacaagggatagcact
+2251487/1
B@@FFFFFGGHFHGEHIJGIIIIIJJJJJIGJJJJIIJGEGG9CADEEGG
@2251689/1
cttgtttttcaggtcatggcagactctgagaacttttaacaa
+2251689/1
@@@FBDEFHFBH?FHIIEBGCGE@9FHCCGGGCCEHGIHFHA
@5856479/1
gactaaggccgatctgaggtctgtcaattcaccaggtgatatatttttgc
+5856479/1
CCCFFFFFGHHHHJJJIJJFHIIIIIIJJJIJIJIJ?FHIIJJJJJJJJJ
@769075/1
gtctttttttaccaaaccggtattttccccttggcaacaaacagttgttt
+769075/1
@CCFFFFFHDHHG>GIGIIICGGHIJJFIGFHIECCFGEH>2BFFG>CEA
@5180350/1
cttgaggctgagatgaaggtggtctgctgggttgctggtcaccgggttgt
+5180350/1
@CCFFFFFHHHHHIIJJJJHIJIIJJIJJJJFHJJJJJJIIJJJJJAHIH
@4469759/1
gtttacaattagaatttataagtgttgcagttaaac
+4469759/1
C@CFFFABFHFHH4:CGH>FGH<FF??CH<F9E@<E
@3009002/1
atcaaaactaaatgcgatgtcttcctctatttcttgattattaatagttt
+3009002/1
CCCFFFFFHHGFGGIDHIJHGIGGGHHGGBGGIJICEHGIGGAFG<FDBH
@3009107/1
atcgcattccctttcacactagggacatgag
+3009107/1
@@@DDDA1A2ACCEBBB:::AB;EEC1A?E3
@7221410/1
gatgtagataggctggcctgcttgtggaaaaccaccacaaatccacttgg
+7221410/1
CCCFFFFFHHHHHJJJJJJJJJJJGIJIIJIJJJJJJJJJJJJJJJJJJJ
@7886113/1
ggctgttgttgccactgttgctgctgcggctgttgttgcctctgctgctg
+7886113/1
CCCFFFFFHHHHHJJJJIJJJJJJJJJJJJJJHIJIJJJJJJJJJJJJJJ
@7221715/1
gtgggtaggggttgtttccctagactgtggttgagacacttgctggggag
+7221715/1
CBBFFDF1DHHFHJJJJJJJJJJJJJJIJJIJJJJJJJJJJJJJJJJJJJ
@7221748/1
cttacaggtaccggtctttctcgataatcaagtgttggtgcattcataat
+7221748/1
CCCFFDFFHDHHGJHIJJIJJJJJJJIIJIIJIGHHIIHHIHIJGJ@FHI
@3011274/1
tgtaatggaaacgactgcatttgggcaggtcttcttgtaacattgcagac
+3011274/1
@@@DDFFFGGHGGJJJJJIJJJ49EAGEIAHHIIJJJ@@GHECDGB?DEB
@3012502/1
ggcttctattagttcatctatattttttaaggaagtaag
+3012502/1
@<?DDDD84BCA2AC:2CHCDB@I>DEFD9CD??@?<?C
@7888544/1
gctttctgcttaggtgtattcattacatatgtatttatactgacataatc
+7888544/1
CCCFFFFFHHHGHJFHFHJJIJIJJJJJJJJIJJJJJJIJJIIJJJJIIJ
@2252320/1
gtggaattgtgacactttgatgttgtaaggtgctgagg
+2252320/1
@?@FFFFFHGGFGBHIIFEI@?IEIGIIGBFHEIIECE
@2252646/1
ctacaccatctaacctctacaattttgttttgtttctcctccatttccaa
+2252646/1
CCCFFFFFGHGGDAGGHIJJIIJ@EGGIIIDIAE@GGGHGHIBFCHHD?G
@5857869/1
atcatgttttaatcagtaggtgacattagtctagtttgatgagctgt
+5857869/1
CCCFFFFFHHHHHJJJHJJJDGIJJJJGIHHJJJIJJJJJJJJJJJH
@16997/1
gaggctgctgtggtctctgctgttgctgtt
+16997/1
@@@FFFEFHA?FH?GHFGGGECEGIEHGAF
@2254536/1
gctgttgttgctgctgctgctgttgttgttgttgaccccatggttgtcga
+2254536/1
BCCDDEFFHDHGGHIJJIJIJJJJIEGICHI3?3CGDHGAHGG@D7@FEC
@4472924/1
gatctggtttacaattagaatttataagtgttgcagttaaaccaagaaca
+4472924/1
@@@DDDD>FHHHDEHI<BB9@EHGIEH><F@FHIII9EGHGI@9FHGG3?
@3016335/1
gttttgtagaagccttaccttcagctgagtgagttaaaacagtacatcgc
+3016335/1
?:=DDDADHFHFHICFB@E94AAFE<EHG2AF311:CA4??C??<D9BB1
@1512116/1
gtagtgaagaactgaaagcagatctaaatttctcaaatttctttctatat
+1512116/1
@@@DFADEHFHHFEH4C<BBGCGIIIIHIBGEC9CFHGIIIIIEGHIIII
@3739885/1
catcaacgttcactgtctataaaaatacaagaattcctaa
+3739885/1
@@CFDFEDFD>FFIGGEGHIIEGGICIIEGEFHBFEFCBD
@776787/1
gtaaaaataaaatttaaaaatgttgctattgtttcaacatgtctttc
+776787/1
@@CFFDFDFFHFHGIJJIJJIJEAJJJJFG>HIBHIJFIFDGEHGGH
@776834/1
ccattattgtgtactatcttcaaagagaaaaagtgcaatactaaaatttt
+776834/1
@@@DFFDFDFDFFFBFHIECIBHG<GEC;FG;::CGEEEHH>GEGIGI94
@7892615/1
ggcacattgcagttgctatcatacattcttaatatctgtgtattaagcct
+7892615/1
CC@DFFFFHGDHHJHIIGGGGIIIIIIIJJIIIIGIIJIIJIJJIIJGII
@777109/1
atgagttccactttcacaatcaattaattggtaacatggtaaaatacctt
+777109/1
C@@FFEFFHHFBHEGIJEGFHIEIJIGICBACFHEIHIGIEGG?CFIDGH
@6539704/1
gtacaccttccaaacagtatctaaagacatgccactgtcaagaaaaattg
+6539704/1
CB@FFFFFHHHHHJJJJHJJJJJJIJJJJJJJJJJJJJJJJJJJJJJJJJ
@4476205/1
ccggaaagaacctagtgtgatggcgtttctgtaccactataaatgtaatc
+4476205/1
?7?DBDDDFHAFFEG4<<CHHGIGJICF>FCGG@4B??B9DGI9D0?FHB
@7231884/1
caggagaaatttcaatttttgcaaattgttcgtagtgaagaactgaaagc
+7231884/1
CCCFFFFFHHHHHJJJJJJJJJJJJJJJJJJJIJJIJJJJJJJJJIJJJI
@7232064/1
ggtcttcagtcacccgattctatttcttggtcatcagtttgagatactgt
+7232064/1
@CBFFFFFHHHHHJJJHIJJJHJJJJJJJIHJJJJJJIJJJIJJJJJJJI
@781515/1
gatcatttcttcattttcagctctggctattttagcatggaatgtgatct
+781515/1
CCCFFFFFHHHGGIIJIIICGIJJIJIIJJIJJJIGJIIJJJJFHGIIAG
@23806/1
actgcagcctcttttaccattgtacgagtttgagcatcattcattttctt
+23806/1
B@@DDFFDHDHFHGICGIGHIHHHCH?HBGGHIJEBGGGIGG9DHGGEGH
@782950/1
cttgcattaaatcacatcacattaccacatttctcaaattca
+782950/1
@@@BDDFDHBDFA@B@FGAGEGIGGEDEG9?E9CCE99C<?4
@4478782/1
ccgtgatctaatatttgagcagaaggtgctggtgcatgtaatactttgta
+4478782/1
@@CDDADDFHFDHIIJJFIIIEGC;E?CCFGIHGDHIIAHIGIHBBHE>F
@3741731/1
gtaggatcataacgatggtcaacaaggaactcttgtaaatcatgtatctc
+3741731/1
@?@DFFF?FAFGAFAGGEDHHBHII@AGIIGIFFHIDD??D>F9DCFE<B
@7233763/1
cttctttactaaaaggctacacaaacaatcacctgaatccttagaattca
+7233763/1
@C?FFFFDFHFDBHAEB@FBGIIGGGBFHDHIIIIIIIIEIBBFBDEGHI
@3743115/1
ggcgtatttacagaagcaaggttggcctattattggcattccagcatcat
+3743115/1
;@@DDDBDBDFFHB<3??BFE::CFFHFHICHIH9B?DEEABG@99BFD9
@7237303/1
ggaaaatgccagagcttggtacaattgtcgacactacctgtagcagtttg
+7237303/1
CCCFFFFFHHHHHJIJJJJHIJJJJJJJJJJJJJJJJJJJJJJJJJIJJI
@5188967/1
gtctccttgaacaaatttacctaaagcaacaacacaattgtcggcagctg
+5188967/1
CCCFFFFFHHHHHJJJJJJJJJIJJIJIJJJJJJJJIJJJIJJJJJJJJJ
@5189184/1
ccggtctttctcgataatcaagtgttggtgcattcataattcgggcctta
+5189184/1
CCCFFFFFHHHHHJJJJJJJJJHHIIJJFGIHIJJJJJIJJJJJJJJJJJ
@25004/1
ctgattgatgtcccaatggtccacacctttgtcaccactatatt
+25004/1
@@@DDDADHA=4CFGBDAC?FFFFECF;BH<EFFDAEG?DHHB?
@5868073/1
ccgctgtagtacaaatttctatttccgattatttttcctttgatgctgct
+5868073/1
@@@DADADDA?FDGHEGIE@FHI@EAEEGEEGFGGHBFDD@F<BB<:DB?
@5868103/1
gggtgagtaatctctgtatcaacaactgtaccagccggcacattcatatt
+5868103/1
@@@=DDDACCFFDHIIEGFHIIIGIIIIHHGIGEHIHIGIIDHIIIIGII
@783854/1
cccgtcctttactgtatgcatgacttttataattagggacaggatcatat
+783854/1
CC@FFFFFGHHHHJIIJBHHIIIJJFIIJIGIJJJBHIBCGHJCGGIIDD
@5189996/1
tatagatggaacgttgatctggtctggagctggatgagtgacatcagcgc
+5189996/1
CCCFFFFFHHHHHJJJJJJJJJHJJJJJJJJJJIJJJJGIJJJJJJJJJJ
@2262081/1
atcagattgaaaaaaacaagttgtataacacaattaaaaagtaatctgaa
+2262081/1
@@@DFFFFHG<DHGGIJGIEFHG?CFDGGIIJGJIJJIDIHBDGCCEGIJ
@4480014/1
gtatatataagattacaattcttaacattttttctttaaacaaagaacat
+4480014/1
@?@DFFDDHHG?HGIIGGDGHIIIJHGIFIHEEHGIIJIIJCGA>DFECH
@4481828/1
catattcttattctttatatttaaattg
+4481828/1
@?@BDFADHHHH>GGE9F?IEAGIIIIE
@3028038/1
caggtgcgttaacttttggtggctttattatattactcctaattgaagag
+3028038/1
@@CFDDDFFDDFBFGGGIG:<EFCHGJIE@E9DBHGC>GH@DGAEFHGIJ
@6548129/1
tttatatgttcttttaacactctttgatggaatttcataaacaactttca
+6548129/1
@CCFFFFFFDFHGGIHJJJJJJJIJJIJJIGHJJJJJJJJJJJGIIJJJJ
@3028576/1
cttacaggtaccggtctttctcgataatcaagtgttgg
+3028576/1
C@CDFFFFDDDHFE@EFBHGJIJIGHGGHEGADHA?B=
@1526480/1
ggctgttgttgccactgctgctgctgcggctgttgttgcctctgctgctg
+1526480/1
C@@FFDFFFHFAAFGCBCGIIIIIFHIJIGGHGGIIIIGHBBBHGIEGGI
@28411/1
gtcctgttggtccattaatataaaatggttcaacttctttggtgtac
+28411/1
CCCFFFDDHF?FFGEFHIICHCHHEI3A2AFHEH<CGGIIDIDHGII
@3748824/1
ggggctgttgttgccactgctgctgctgcggctgt
+3748824/1
@@@A?D<DDAFH?EHGGGGICGB<F@<A3CADFGG
@788594/1
cttggctttgccgcttgttgctgtacttgaggctgagatgaaggtggtct
+788594/1
@@CFFFFFGAHHHJJJJIIJGGGHGGIJJIGIIHGH?C<?GE@FBGEFHJ
@3749443/1
cttaatgatatcagtcagcttacaagccttagtaagcataaatttatgga
+3749443/1
@CCFDDADFDHGGDBGHG>HIHHHICGGB>>HHGG93?FFFE@G9DGG<B
@7898158/1
ctaatgattcaaataagtcaccaaggacctttggcacatccacgatttcg
+7898158/1
@@@FDFDFFDDACA?EFHGGIGIHICAEGHHIGIGGEHAGBGHGGEHCHG
@4484790/1
gcacattgcagttgctatcatacattcttaatatctgtgtatta
+4484790/1
C@@FFFFFFF>CFBEGIJJJJJGHGHGIGIJJIIHIDCGGF>GB
@7244174/1
ccggtttctcaaaacatggagctggatgaggaaatttttcataaagaagt
+7244174/1
BCCFDFFFHHHHHJJJJJJJJJJJJIJJJJJJJJJJJJJJJJJJJJJJJH
@4488007/1
agcatgttcttgcctttgttgctgctgtggtggttcttgcctttgcagct
+4488007/1
@@CFFFFAHFDHHHAGGIAF>F>EGIE@BFAB7CCDFGI@GG<FFD@>?D
@7245447/1
gcactaatgtctcttcaaaatcttcttcatcacgtcgtctttttttacca
+7245447/1
CCCFFDFFHCDFHHIIHIGIFGIIHHIIIIIIIJIIIIJJJJJJJJJJJJ
@3032919/1
ctccagctaaggctgtatcatcaacttctaaaggtttccaat
+3032919/1
CCCFFADDFHHGFBFCD<IHIGIFIEHAHFHGIG?DEFE@>G
@7246704/1
atgtttttgtattcttcaatggttgctgctaaatcttcaagtacatagta
+7246704/1
?@@BDDDBHDDHFHGGIJJCHICFHIIJIGHIJJJIIHJJJDGHIJJJII
@7248791/1
gtcacaactaacaatgggccacaactcatattgatcgtcaaatgaaacat
+7248791/1
CBCFFFFFHHHHHJJJJJJJJJJJJJJJJJJJJJJJJJIJJJJJJJJJJJ
@2270368/1
gtgatatatttttgcatctgttataaatgtaggaagttatcaagaaatct
+2270368/1
@BBDFEFFDHHFBBGCHIDHBFHHII@E>CFHHGEHCFGIEAGGIAGCHI
@3035722/1
gtggaatgtatgacgatgatttgatatctatatttctcattttttctgct
+3035722/1
@@@FFFFFDFHHHIFGHGFJGGIHIGJIJ4CHFGGIJIIJJJIIJJEGIH
@1532261/1
gccagagcttggtacaattgtcgacactacctg
+1532261/1
CCCFFFDFFHFHDHGHGIJEFHIJIIIFIGGHG
@6554003/1
ctaaaatattgttcaagttcacgaggagtattcttggaaacaattttata
+6554003/1
CCCFFFFFHHHHHJJIJHJJJJJJJJJJGIJJJJJJJJJJJJIJJJJJJI
@6554403/1
cttctatttttaaatttataatttatcttattttctaaaacatccaa
+6554403/1
CCCFFFFFHHHHHJJJJJJJJJJJJJJJJJJJJJJJJJJJJIJJJJJ
@1534329/1
ctaaattttctcttttggctctcttcgtttcctcactggatgttggtaaa
+1534329/1
@@CFFFFFGHGGGGIIGEIEHHIGHGGCFHBHCGDFAF9FGHDFGFBBHA
@6555983/1
atttttcctttgatgctgctcaatttaccttcatccttgttttcaaagtt
+6555983/1
CCCFFFFFHHHHHJJJJJJJJJJJJJJJJJJJJJJJJJJIJJJJJJJJIJ
@6556021/1
gcatggaccatggtttcaatgatttccctgttgaccttacggggacactt
+6556021/1
@@@DDD>DHFHFFADHHGFIG@<EDFCHHIIIHGIICHDGHDBGFEHIII
@3038587/1
ctctcatcctaaacctttttaaaacatcttcttgttttctatgttctatt
+3038587/1
CCCFFFFFHHHHFIGGIGGH?EHGHHHIJEHHGCGIGHEH@GGFHEDFEG
@6556959/1
cactgactaaaatattgttcaagttcacgaggagtattcttggaaacaat
+6556959/1
CCCFFFFFHHHHHJJJJHIJJJJJJJJJJJJJJJGHIJJJJJJJJJJJJJ
@6558108/1
gctttggtggtggcagaaccctacctctaacttccatcatattgtt
+6558108/1
CCCFFFFDHHHHHJJJJJJJJJJJJJJJJJJJJJJJJJJJJJJJIJ
@5199521/1
ctctgcccagccacaatgttacaaacctctagaggtagatatgtgtgctt
+5199521/1
CCCFFFFFHHHHHJJJJJJJJJJJJJJJJJJJJJJFGIJJJJJIIHHJJJ
@3752270/1
gtttgttttctcctactccgacaaacg
+3752270/1
@C@FFEFDD>AFHGIJJJJGGIGAGEH
@34253/1
cttcaacaccacactcctcaaggtacacccctataagggcttcgatagaa
+34253/1
C@CFFDDE?FFHGDGHI@HGIIBAACH4@FHG;GFC>DFGHIIIGEHGED
@7903141/1
atctggtctggagctggatgagtgacatcagcgccaacaacaatgacagg
+7903141/1
CCCFFFFFHHHHHJJJJJJJJJIIJJJJJJIIIJIIJJJJIJJJJJJJJJ
@7255165/1
ctgctgctgcggctgttgttgcctctgctgctgctgctgctgaggcggtt
+7255165/1
CCCFFFFFHHHHHJJIJJHJJJJJJJJJJJJJJJIJJJIE<F?FHB/A=B
@5879616/1
ggtaggggttgtttccctagactgtggttgagacacttgctggggaggtg
+5879616/1
BBBDFFFFDHHHHJJJJIJIJJJJIJIHHJIJJJJJJJJJJJIGIGII5C
@4497576/1
gtttattagggtagcatttggaggactgtcagatggttttggagaattat
+4497576/1
@BCFFFFFHHHHHJJIJIHEIGIJEHI9CHHIGIJGCG>GHIJJG@GIGI
@7257796/1
atgacacttaggtcgtgcatggtttaagaaagaccaaaggtttctgttga
+7257796/1
CCCFFFFFHHHHFHIHIJJJIJHIJJJJJJJJJJJJJJJJGHIJJJJJJJ
@4499459/1
catcaatgttaaggaatggtttccaaccaataattgcagactggaagaaa
+4499459/1
@CCFFEDEDFHGHII@>GE<<E>FIGGIJJ9F<E>GGDF<B9<BECGGEG
@6559925/1
ctcgaggtggctgcagtttccatatcatattatacctgaaggcttttggg
+6559925/1
@@CFFFF?FHHHHJJJEHHJIIIJIJJJIJJIJJJJJJIJJIJJJIJJII
@7258726/1
gtcattatgggcttctattagttcatctatattttttaaggaagta
+7258726/1
?@@BDDBDB>?;DGHIIEDIF<FHG@?CHCF@FHIHIDAHG??FFD
@6561792/1
ctttctgtggtgctagattatcccttctgaagacaggactaggtgctgca
+6561792/1
CCCFFFFFGHHHHJJJJJJJJJJJJJJJJJJJJJJJJJIJJJJFHIJJJJ
@1537685/1
ctctgctgttgctgttgttgctgaggctgctgtggtctctgctg
+1537685/1
<@@FFADBDFHHGIBGGGGEEGA?E1ACECHE?C>F?FGADD9?
@3754290/1
gcccgcaacaattgtacacaactccataggaagcgccaaaggcttctctc
+3754290/1
@@@FBDDFHGFFHFAE<FHG<FHGG>GHIGFG@GEE>D6FGC=<F>4;=3
@5203570/1
ctaatgtttcttcatttaaaaccgctgtgtctctttctttttt
+5203570/1
CC@FFDDDFDHHD>FGGHHIFGIJIIBGGGGEBFFGGHIJJJJ
@797693/1
gcctgtgttctgttgtttactagagaacttcttaataatgaaagatgccc
+797693/1
@C@FFBFDHH>FFEHHHJ@HGIJGCFF9EAHEHCGEGCG4D@4?3CBB?@
@2277248/1
cttgtatactagcatgactgactagatagaagtctaattcagtagggtg
+2277248/1
@CCFFDFDGHFGHEFEEGEHIJFHJHIIGBDC@DFGGEIIIGCHDHG;?
@797805/1
gtatcaactgcagcctcttttaccattgtacg
+797805/1
???DDDDDFFGADCHBAA?IE><BEHEE?9CA
@1540477/1
cttagattagagttgttatttatgttaaataatttacttgattgttaagc
+1540477/1
@@@DDDDDA>>DAAFDGGHGGII4AHHCHIGIGGIFG@DFCGDG?<CFGH
@5882285/1
gtttgatgacatatcaataacattctcctcaaccttttgtaacatcgaca
+5882285/1
CCCFFFFFHHHHHJJJJJJJJJJJJJJJJJJJJJJJJJJJJJJJJJJJJJ
@1541203/1
cttcttcatcagggaaattagttattccactccttttcccgtttttatta
+1541203/1
CCCFFFDAHHFH<GHIHBGGCFFGICFHD@HG3E@F<FGGB?CGHI;DG@
@1542746/1
ggagtattcttggaaacaattttataattattggatatattcatgccaca
+1542746/1
@@@FDDEFHAFHHHGEHGAGEIGAEGIIGGGGIIJFIIFI9FIHGHJ<GD
@5884297/1
ctaacctcttggcaatttttttcgatttgccagtacctatttctttgtgt
+5884297/1
CCCFFFFFHHHHHJGIJJJJJJJJJJJJJJJJJJIJJJJJJJJJJJJHII
@5884806/1
cttcaacaatcgtcggtacaatgtaatatgagttttctttgttttcaaag
+5884806/1
BBCFFFFFHHHHHJJJHIJJJJJHGJJJJJJJIJJJJJJJJHIJJJIJIJ
@3756474/1
caaacatgcaaatgtgacattattgactaagg
+3756474/1
?18?DDD?BDF>D42A>FHFIBFEHFCFCF9;
@3756762/1
cgcaacaattgtacacaactccataggaagcg
+3756762/1
@@@FD<D;3A?DHHHIIIHIIIIIC9FHH@EE
@803172/1
cccaatcaattatgatactgtctccttcaacaatcgtcggtacaatgtaa
+803172/1
@C@FFFFFHFHHHIIJJJIHHIEHBHIIEEIIJIJGCFEG6B@4DDG?DF
@2278514/1
ctcaacctcttgtaacatcgacaacaccgctt
+2278514/1
@@@DADDFDFBHDIJIDEGGIHIIJJIG<F>6
@3757723/1
cccttcagttaatatgctttaactg
+3757723/1
@@<D;DDADF8DFH9EFBH9???A:
@4503043/1
ggcctgatgctgggaacaagaatgctgttaatgcctccaagcttaacatt
+4503043/1
CCCFFFDEFFHFHJIIJIJJGGIJIHIHIIGIJJJGIJIHIIJJJIJIHI
@2279315/1
atataatttatcagcattattcgtattgatatcacatttttgtaaactta
+2279315/1
@C@DDFDDHHFHHIIB?E:AEFHICHIIIIGIIIIIIIFHGG;FBCB@CG
@38249/1
taagattacaattcttaacattttttctttaaacaaagaacattggatta
+38249/1
@@CF<DDDHB>FFAGGDG@FEHEIGGEGGHGII3C?DF?F>FHIIHE9DH
@6564332/1
ctcatcttcatcatccaagccgtaatgaatggtgttgctttcgcagggta
+6564332/1
CCCFFFFFHHHHHJJJJJJJJJHJJJJJJJJJEHHIJJJJJJJJJJJJCH
@4504636/1
cactgactaaaatattgttcaagttcacgaggag
+4504636/1
C@CFFFFFGGHAFHGEICEHGEHEA<CEF7EAF?
@1546165/1
tgcaattcttggttcaagatcattttaaactgtccttctgacacaccatc
+1546165/1
CCCFFFFFHHBD?FHDFGEEFDEI@FH>FHEHEFGD>GHHIDGF>0:B?;
@1546767/1
gtccgactgatgatttgaggttcttgtggaattg
+1546767/1
;=?DDDFA<>FBHBBGGGHF3AEH@H418?FCEE
@3046619/1
cagaacttccggcataatgagtacatcatttacatcaccgtgatctaata
+3046619/1
@@@FFDFDAFHFGIIGIIIIIHHIGIJJJJIGGHEEIIGEGB=BFIGHCF
@3758685/1
cttaagtttgttgaagctgcaaaag
+3758685/1
CCCFFADDDBADFDBGG>?GEG4AF
@1547326/1
gataataatgcctcagagctaccttggcagctgctaattttgctt
+1547326/1
@@@F?4DDBAFBFGBEGGGHHIIIJG;FGGF3:CD@@F>?D4CFG
@3759140/1
gatcatcatctggattttgaataggaaa
+3759140/1
C@CFFFFDHHFHF<FHGIG?DGHII>D?
@1549188/1
cagcacagaataatcttgtatgaggtctcttttggactacaataaaagtt
+1549188/1
@@@DDEDDHGDHFHIIBDFA9IG<FEGBEEHIBIICA@DH@EDGIIEE0?
@7910538/1
gcttctattagttcatctatattttttaaggaagtaagtgcaggggaacg
+7910538/1
CCCFFFFFHHHFHHIGHJIIJJJJJIIIJJJGCHFEIIDHHGJCEGGHIH
@4505605/1
ccttaatcatacaataattagcttaatattagaa
+4505605/1
@@@D7BADDHA?F>GEG@<F93?@HGB?<ABH>H
@5886496/1
gtcactttatatgttcttttaacactctttgatggaatttcataaacaac
+5886496/1
CCCFFFFFHHHHHHIJJJJJJJJJJJJJJJJJJJJJJJJJJJJJJJJJJJ
@1551296/1
ctccgacaaacgccatcctctcattcttagt
+1551296/1
@@@DFFF>@DD<<DEIGBHE@CGGGIICGGD
@1551394/1
gtgcattcataattcgggccttaactttagtgaactggtcatcaactgag
+1551394/1
@?<DDDDDHFAFFHIBEHIEHICHCE94EEFEGGG4C3BBGIBFDC4;@D
@3049449/1
gctcaatttaccttcatccttgttttcaaagtt
+3049449/1
???:BBBDD82AD<EBAAAE<@4<C;:AC>CFE
@5212288/1
aactagttatgtgagggtgaaggtcctgtaaaatagcttgagaagccctt
+5212288/1
CC@FFFDFHHHFHIIGJFHGIIJAFHHJHHJJJGGJIJJJJJIIJJJJHI
@805082/1
gtaaaatccttcactggaaacagctatggtaacatctcgtttcattttgc
+805082/1
@@?DFFDEFFDFHIGIGHEHGGF;?ECHFH>4CF@F9EHIIIIGBB?<<B
@5894033/1
gcaagatgtttggcttgctgttttgtagaagccttaccttcagctgagtg
+5894033/1
CCCFFFFFHHHHGJJJJJIJIJJJIIIIFHHEIIIIIIJJJJJJJJJJHI
@7271252/1
gtggctttattatattactcctaattgaagagccttttccccaaa
+7271252/1
@BBFFFFFHHHHHJJJJJJJJJJJJJJJJJJJJJJJJJJJJ;FHJ
@3050813/1
gtgtatttatacctctctttctggtgttcatgtaatgaattcgtctgtct
+3050813/1
B@@DDFFFHGFHHIJEGDHGIIIJEBGHGCBHIIGIGGIIIGGDHGEG<@
@7915158/1
ccgcagattaaaatttttaagtacgactaagtgagcacactaaatcacca
+7915158/1
CCCFFFFFHHHHHJJJJJJJJHIJJJJJJJJIIJJJJJJJJJJJJJJJJG
@5896406/1
gtaggagtaaaacgtaagtggaagcataagctcccaattctttggtgata
+5896406/1
CCCFFFFDHHHHHJHIJJJIJHHIJJJJJJJJJJJJJJJJJJJJJGHIJJ
@43597/1
gtctaagcctaatgttttcgctagaactgctagatgttgattttgaacaa
+43597/1
@B@DFFFFHHHHDDFHJIJIJIIIJJJFFFEHHFGHIHJJJIJIIIIIGG
@7916635/1
catcattcatttctcctggatcattataccacaattctggatgtaaccta
+7916635/1
@@@FFFFFGHHHHFIJIJJIJIGIIIJIIEGIIGIHIEIIEIGIJGJJJG
@6571241/1
tgctattgaaggctttttgttatctccagcaggtgggtgagtaacatcag
+6571241/1
@@@FDFFFGGHFHIIIGIIJJIIIGJJJIIJGJ?CFHFFCH@GHJIJGGC
@4513823/1
ggcatgctttgcttctttcttagatctaccagtgcccatggcagcaaatc
+4513823/1
@@CFFFDDHGDHHJJJIGIJIJEHIBGHIHCEBFGIHI>GGHGGHDGICH
@6572015/1
gttttctccaactccgacaaacgccatcctctcattcttagttgtaacaa
+6572015/1
B@CFFFFFHHHHHJJJJJIJJJJJJJJJJJJJJJJJJJJJJIJJIJJJJJ
@5217628/1
cgctaatttaaaaattgaatagtttttatgaaatgagtcagaattttcgt
+5217628/1
CCCFFFFFHHHHHJJJIJIJJJHIIJJJJJJJJJJJJHIHJJJJJJJJJH
@7274468/1
gtggtctctgctgttgctgttgttgctgaggctgctgtggtctctgctgt
+7274468/1
BBCFDFFFHHHHHIJJJJJJJJJJJJJJIJIJJJJJJIHJIGIJJJJJIH
@6574224/1
cttctggaaagcagctcttgcagcattgacactggcgttttggtgggcat
+6574224/1
CCCFFFFFHHHHHJJJJJJJJJJJJJJJJJJJJJJIJIJJJJJGIJJJJJ
@7276382/1
caggatacgatctggtttacaattagaatttataagtgttgcggttaaac
+7276382/1
CCCFFFFFHGHHHJJHIJJJJJJJJJJGJJJJJJJJHIIIJIIJHIJJJI
@4518472/1
ctcatgttataacattatgcagttcattacctaagatatttgttatgatc
+4518472/1
@@@FFFDFHFABFEFEHGCDCHEHHGHGGIIDC9C@GCCHGGEHDG@B@C
@3768060/1
ggctgttgttgcctctgctgctgctggggctgttgttgccactgctgc
+3768060/1
@<@DDEFFFBHDGIJIGGJFHHGHEHIJIJIBCF?F=>BB9BF9?0?B
@2293144/1
ccatggtataactatcttattgagataattatcttttgaaacaactacct
+2293144/1
CCCDFFFFFHHHHJJJJJJIIHGIFHJGIJGIJJJJJJF>FCHGIIIJGI
@3769448/1
tgttaggatagcttccttaacatcagtaatcaaatcatcagtttcccagg
+3769448/1
@@@DDDDDHFHHHHIIJDHIG>EIIJJGHCHIG9CFH<>FHABCFC@H9D
@2293654/1
ctaccatcaaaaacaggtttaaggtttccaaaaattttcgaataagcatg
+2293654/1
@BCFDFFFHGGHHJHJIFHIJIJIHF>FGFHGCGHJDIJFCD>EHIGCGG
@3055493/1
cttttatcataatgagatcaagtttttttcgaatcaaatgaagctgtatt
+3055493/1
@@@DFDDFHDFFAB>@<EDGEHEFIFIB<DFHBHGEEHIJGGCC>GGBFE
@2294509/1
tagctttttccgttgggattcattatccattctc
+2294509/1
<?1DDDDDFFHAHIEG>FGHAB<99F4CB<FFAF
@5218849/1
aaatgaataatgcagcgatgattccaaagcttcaaaaccagccaagagaa
+5218849/1
@@;DBADDHH8B?HDEGIFG9EHGB@EFDC?CFGIGIIIIGCEHGI<?BB
@1561455/1
ctccaattgcattccctttcacactagggacatgaggtgaaattattggt
+1561455/1
@CCFDFFDFHGDDIGIIIIIJJJJJGJIDGFGIF4ECCFHIIAGGGIII?
@50864/1
gcactgttttcaccggaggaatttgtttgtgattttttattgtatccca
+50864/1
@@CFFFDDDHHDF3EHIHBFHIIJJFGHGDFDFGBGHJ?FAGDHGC@H>
@6577809/1
gtccctcttctggaaagcagctcttgca
+6577809/1
;??:BDB;DD?BD:A3CCFCEFAFE><A
@2297576/1
gcaccatgacgatagctttattctcattaaggaattccggtttctca
+2297576/1
??<=D?DDHBAC?FHII<CE<F:A<A9<CD4?<?EAG?C?@6?GG>B
@7921461/1
gtcaattcaccaggtgatatatttttgcacctgttataaatgtaggaagt
+7921461/1
C@@DFFFAHBAFFGEBGGIGHIIIIIHGIIIIIIHDGFHIFIFAGGGGGB
@813249/1
ctcgtttcattttgctttgacttctcatttcttgaagtttattttcttta
+813249/1
@@@DADD;?FD?FBFHGEGEGHDHHCCCFCAEAF4?CC<<9<CFHGICA?
@6578214/1
gggtaattaaaccaagccctatttcctcagcgacttttgtccgaatctca
+6578214/1
CCCFFFFFHHHHGJJJJJJJJJJJJIJJIJJJJIJJJJJIJJIHIIIIJJ
@2297728/1
gggcataataggcaggagcaggtatagatactgaacgtgtacacctcaca
+2297728/1
CCCFFFFFGH>ADGHEFHJJJJGC>HE9CGFF>FC<GG=BDFFEGIFGHG
@7921618/1
ggccacttctttgaactaagtacagcgaaattcttattcgattgaagtaa
+7921618/1
CCCFFFFFHHHHHIIJJJJJJJIJJJJJJJJJJJJJJIJJIJJJIJJHIJ
@4522984/1
cctcaaccttttgtaacatcgacaacac
+4522984/1
@@@DDDBDHDFBFI4EHIIH=E1@C=DG
@7922429/1
gaaacaaaatgtaatctctgttcttttttgaaacgaaatagttttttaca
+7922429/1
CCCFFFFFHHHHHJIJJJJJJJJJJJJJJJJJJJJJJJJJJIIJJJJJJJ
@3771983/1
cagggtcattatgggcttctattagttcatctatattttttaaggaagta
+3771983/1
C@CFFEFDDDF>DFHGGGIGIDHJIEEIGGIJGGGIIDHIIEBDG<@GBB
@814871/1
ggtatgtttcatttgacgatcaatatgagttgtggcccattgttagttgt
+814871/1
@@BFDFDDDHGHHJJGEHIJGIHAFFHIGCEGE=G?HIIIB>FHGCG9<9
@7280084/1
tttgagaatctgttaaaggttttcgttgctcattgatatcccttatgtct
+7280084/1
CCCFFFFFHHHHHJJJJJJIIJJJJJJJJJJJJJJJJJJJJJJJJJJJJJ
@5223119/1
ctcatgttataacattatgcagttcattacctaagatatttgttatgatc
+5223119/1
CCCFFFFFHHHHHJJJJJJJJJJJJJJJJJJJJJJIJJJJJJJJJJJJJJ
@5909073/1
ccactatctaaataaatagctgcagctaatgattcaaataagtctccaag
+5909073/1
?BBFFFFFHHHHHJJJJJJJIJJJJJIIJHJJJJJJJIJJJIGIJJJJJI
@3058892/1
cctcaaggtacacccctataagggcttcgatagaatctgcaacaa
+3058892/1
@@@DFFD>CDCCFGGGIJIGGAECGEEC1BFC0D<GFG@FC<B??
@3059795/1
ctgcagtttccatatcatattatacctgaaggcttttgtgtcgtgagaag
+3059795/1
@CCFDFBDFHHGFIIEGIIHDGC@IH<B9GHIGHEG<C8???DD<DGEGH
@5225679/1
cgtggaagtaagaggtctttcatttaatgttttttgaaaagcctcacttg
+5225679/1
CCCFFFFFFHHHHJJEHIJJJJJJJJJJJIJJJJJJJJIJJGIJJJJJJJ
@815521/1
ctgctgttgttgctgctgctgttgttgttgctgctgttgttg
+815521/1
@@@DDD;;4ADAFGHEGEHC3AE>@FHGII9??C?BFHBG=@
@4526415/1
gccttagtaagcataaatttatggaagccataccgtacgctcaaacatgc
+4526415/1
CC@FFDFFHHHGHFIIGGHII@EHCCGG@GGGGFGGGGBHFB@BFG@FBD
@4526484/1
tttcacaatcaattaattggtaacatggtaaaataccttctttgactaaa
+4526484/1
@CCDFFFFFHGFFIEGIGIJGGGJGGGBEEEEHIIJEFFGHGIIIJJEHI
@3774443/1
tcagagctaccttggcagctgctaattttgcttggtg
+3774443/1
CCCFFFFFHHDHHIEIJIGJIGGDHHGIJIIGGIF?C
@3776027/1
caacaaatggtacataattaaaattaatta
+3776027/1
?@@DBDDDD<DBDBB<EEEG4CE@DGFHIB
@5913657/1
gccagagcttggtacaattgtcgacactacctgtagcagtttgttatggt
+5913657/1
CCCFFFFFHHHHHHJJJJJJJJJJJJJJJJJJJIJJJJJHJJJIJJJJJD
@7283029/1
cagaaaggtaattatattataataatataatttaacaaaaacttagaaat
+7283029/1
CCCFFFFFFHHHHJJJJJJJJJJJJJJJJJJJJJJJJJJJJJJJJJJJJJ
@5915180/1
ggcagtatgcaaatattgtggaccatcactttttacatttaaagcatctc
+5915180/1
C@CFFDDDHHHHHIIIIEEECHGGJGIEGIIGGIJJJJJIHHIIFDGGIG
@5228118/1
ctctaactaaaaattcttttttaagtaacaaagcttcagtaaataacaaa
+5228118/1
CCCDFFDFHFDAFHIIIIJGJJEHGIGGGGCHIIIJIJIGGIIFJJJJIH
@3064145/1
ctgtccttctaacctgttcttcttgaagttggttcagctgtagtctgtct
+3064145/1
@@@DFFFFHHHDHDHGFGGFDEHHEGGIFHID@FGGEHEGGGGHEGHHIJ
@3064183/1
ctccaatcgcattccctttcacact
+3064183/1
@@@?DDDD?HFHHII>>DGHGHIEB
@4528124/1
ggccttggtaaatttgggtcccatgctatgggtgaaagatcctcttcttc
+4528124/1
@@@FFDDFD?D>FGGIE>GIIJJEEGICHGGI9CFI@H@DGBCHHDHIII
@818477/1
gctgctatagatggaacgttgatctggt
+818477/1
@@@DFDDD<DFB?FE@?@FGE?AE<<A9
@4530284/1
gtttggtttaaattgtctaactacttcaataagccg
+4530284/1
?=<DFFDDDHFHGGGFGHBECBB:?<F4C<C???GE
@2303873/1
gtccacaagaaaaaaggttcttttacccccttcag
+2303873/1
@@@DDDBBF8C;C:@8;CFC>CHIEGIGIEGHIF@
@7287531/1
ccttcaacaatcgtcggtacaatgtaatatgagttttctttgttttcaaa
+7287531/1
@@@DFFFFDHHHHEHHIEGHIIGGCFHIEHECFFHHIGIIII?GHIGGEG
@5920327/1
ctggtcttcagtcacccgattctatttcttggtcatcagtttgagatact
+5920327/1
CCCFFFFFHHHHHJJJJJFHIJJJJJJJJJJJJJJJJJJJJJJIJJJJJJ
@1571181/1
cctgttcttcttgaagttggttcagctgtagtctgtctgcatctgtatat
+1571181/1
B@CFADDDFDHFGJGGHHIIGGHHEHIGEHHEFIFEHFHHICFEABD?DF
@4534435/1
ccccttcagaatataatagtttcaactcatttgatttatgcttaataagc
+4534435/1
@@@FDDD>FDFDHIEHGGAF@>AGCHGH9EHCFH4AB>BBHEH>BBGGHG
@61205/1
tttttttggatctgaagggcggtcccctcttttggg
+61205/1
CCCFFFFDHF4AC<?CA@E?DH0AFEG@/=EHIIHG
@6586072/1
gtccttttatcataatgagatcaagtttttttcgaatcaaatgaagctgt
+6586072/1
CCCFFFFFHHHHHJJJJJJIJJJJJJIJJJJJJJJJJJJJJJJIJJJJJH
@5923477/1
ctcatcagcaagaagaagtgcattaagcctgtataaaatacaaggaagac
+5923477/1
CCCFFFFFHHHHHJJJJJIIIJJJJJJJJJJIJJJJJJJJJJJJJJJJJJ
@5923518/1
cacaaacaatcacctgaatccttagaattcaaaaattcaaacttaaattc
+5923518/1
CCCFFFFFHHHHHJJJJJJIGIJJJJJJJJJJJJJJJJJJJJJJJJJJJJ
@3783797/1
ctgtgatcttgtctaagattgctttcgctgcggcatgctttgcttcttt
+3783797/1
@@@A??:D4DFD?HEAFEEAFEEGG<B@:??E::DFGDF44??BA?4B=
@2311055/1
gtccttctaacctgttcttcttgaagttggttcagctgtagtctgtctgc
+2311055/1
C@CFFFFFHHHGHIHIIIJJGEEFG@<EECFGGJFIJ<EHGBGG>FHIFE
@7289031/1
atttatctcatcttcatcatccaagccgtaatgaatggtgttgctttcgc
+7289031/1
@@@FDDBDFDHHFIBAHGIIIDIIFGHGCFHGGBDBCC:?:?B@AHH>?A
@2312971/1
ctgaacacattgggtcgccatacct
+2312971/1
@@@FBDFFBBH<DG?FEGF=EEGBF
@3786211/1
caactgataagttaagcattgcagttcatcagaatcaaaatggttgtcat
+3786211/1
@@@DDA?BFB?CDDGBBF43<FIIHIHFH9<AEHEBGDF<FBF@AG?DBD
@823766/1
ccggtctttctcgataatcaagtgttggtgcattcataattcgggcctta
+823766/1
C@@FFFFDHHGHHIIIFGIGCGHHFEH?EGIEGIIBGGE@?FH@GEHIGI
@64582/1
agattattgtattttcttttagaactctttcaaagagttctgcttgatac
+64582/1
@@<DFFDDFFFFHJJJJJIBHGIJFJDGC>AFH4ADCEEGH<F@FH;BGI
@5925864/1
ctggtcaccgggttgttgcctaacaggaggtgcactggttacaggagata
+5925864/1
BBBFDFFFHHHHHIJJJJJJJJJJJJJJJJDGHIJJJJFHIJJJJHIHIJ
@5927484/1
gtttgttttctcctactccgacaaacgccatcctctcattcttagttgta
+5927484/1
@@?DDDDFFFHHHFHIJJJFIJJJJGHGIIHIIHHJJJHIIJIII=FHDF
@6590972/1
caacaatttctcttcctttttttggatctgaagggcggtcccctcttttg
+6590972/1
CCCFFFFFHHHHHJJJJJJJJJJJJJJJJJJJJJJBHIIHHHHFFFFEEE
@6591179/1
ggaaaattaatttttattaagaagccaaattgcacctcacacctggcact
+6591179/1
BCBFFFFFHHHHHJJJJJJJJJJJJJJJJJJJJJJJJJJJJJJJJJJJJJ
@826191/1
ctggatgaggaaatttttcataaagaagtcgaatactgttcttaggaata
+826191/1
CCCFFDDFBDHF;EDHIJJJJJIGAHIJAFIEHJJDIIGG4CDFG9FHJD
@5932378/1
gccctcttcattttcggtttcgtaggcaggtggaggccatcgcctggtca
+5932378/1
CCCFFFFFHHHHHJJJJGIJJJIJJJJJJJDHIJJJJJJIJJJJJJJGIJ
@5932470/1
ctccaatcgcattccctttcacactagggacatgaggtgaaattattggt
+5932470/1
CCCFFFFFHHHHHJJJJJIJJJJJJJJJJJJJJJJJJIIJJJJJJJJJJB
@3787582/1
gtgtttggtagaagcaggatgacacttaggtcgtgcatgg
+3787582/1
@?@DFFFFHFHFFGGGGH?EG9BCEGEGEICG:C8:BDHI
@3076536/1
ctcgaatctattatctcttggacaagttgttatattagtcactttatatg
+3076536/1
CCCFFFFFHFHHHGIJJIHHJIIEGEAFHGIIG9FAFIGHIIIIGGIIHI
@2318763/1
ccatgttgaatagcttgctgtggtggta
+2318763/1
@@?DDDDBDDB43<B9;EGGIFAAEG89
@3077255/1
agctggttgccttaaaacaatgtcaagagcttggattgcctcctgcggac
+3077255/1
@@C@DDE>CFDDHIGGIG@GIHHIGHGEEC9FE=BF>FEHJEHIGBA<?B
@2320656/1
cccgattctatttcttggtcatcagtttgagatactgtaatgcattgtag
+2320656/1
C@CFFFFFFHHFHIJBGIEGHIJJIHJHIIDG@FGGGEHGGIGIIICGBD
@66969/1
ccaaccgttaacggagtttgctgtcgaatactctgagcttgctgagcgac
+66969/1
@B@FDFFDFGHHHIIJFEEFHJJJJIIIGIJIEIJIIICGGGGHIC9@FE
@1576029/1
ctcatcttcatcatccaagccgtaatgaatggtgttgctttcgcagggta
+1576029/1
@CCDFFFFHGHHGIIGIIJGIGHA@FHIGHIDEHGBDGGGIDEHGGJJFH
@3079183/1
gtgcattcataattcgggccttaactttag
+3079183/1
@@@DFFFFHHFDDEHGIIGBEHGEBFICEA
@3080801/1
gtcaattcaccaggtgatatatttttgcacctgttataaatgtaggaagt
+3080801/1
CCCFFFFFHHDHHIFHHCHIBDHGIJIJBHHIGIGICGI@CFCDHGIGGF
@6593783/1
ctttcataattcataacgtcattagcagagctcgctactaaggccttcaa
+6593783/1
CCCFFFFFHHGHHJJJJIHHIJJJIJIEHJIJIGIGGIJJJJJJIJJJJI
@6593897/1
gtttaagaaagaccaaaggtttctgttgagctagtcatttgttcccctga
+6593897/1
CBCFFFFFHHHHHJJJJJJHIJJJJIJJJJJJJJHHIIJJIJJJJJJJJI
@70077/1
cccgattctatttcttggtcatcagtttgagatactgtaatgcattgtag
+70077/1
@@CDDDDFHFHHGGJGGBHHHIIBGEIGHH=DHGIIEFIFGCHIIJIFGF
@70641/1
gtcaaatccatctttgtaaataaaaaattaataacattaatatgaacaaa
+70641/1
@?@DBD?DFDAFHIH@EAFBHCHIIGEHIEGHIIFDEEDDDDGEHIGIHG
@4541705/1
atttctttgtgtcgaaatacaaggcaggaaatggtgaactgcctttcatg
+4541705/1
@@@DDDDDFHFHFIIIIEG>CE3;FGG6CEDF?DC@FGHIIIFHEFHIGB
@5932892/1
tcacaactaacaatgggccacaactcatattgatcgtcaaatgaaacata
+5932892/1
@@@DFFFFHHHFHIIIJJGGGIIGGIEGCIIIIGHIJGBFIGGCGGIIGG
@4542759/1
ctcaaacatgcaaatgtgacattattgactaaggccgatctgaggtctgt
+4542759/1
CCCFFFFFFDH<FGGGCF@HHDIIJBFEHGHGFFAFFEGGC4?4D0?<DB
@4543186/1
tcttaatgatatcagtcagcttacaagccttagtaagcataaatttatgg
+4543186/1
@@@FFFFFFFGHGJJJIJJIJFCGHIJJIIIJIHGGGIDEHGDIIJJGHE
@4543208/1
gtacacagttgcagtcctgagctggtcttcagtcacccgattctatttct
+4543208/1
BB@FFFFFDHHHHGFHIGIIHBHIEFDHEHEIHGGIIIJ>GGCFGIIIJG
@5933869/1
ctctgaaggttgtattgttctggtattatgagtgttacttctcatcctag
+5933869/1
CCCFFFFFHFHHHIJJJHIJJJJHHJJJJIJJHHHIJJJJIJJJJJJJJJ
@4544527/1
gccaatagctgtgggttatatggtgattgatgccattcaactttgcatta
+4544527/1
@@CFFFFDFFB:DGHAEEHIJIGCHC@HIG<F>FEGGGEBGCE>B@FI<D
@7940263/1
ctgctgttgttgttgctgctgttgttgttgttgttgaggttgattagaag
+7940263/1
@@@DDDDDFHHBFHEDHGGGGHGHHGIII@HIHIIA<DGIHCGHIA<DBB
@5245896/1
gcctcctgcggaccattagttgaagttccagccctcagataatcccatat
+5245896/1
@@CBDDDDHDFDHFIIGGCCGDGBH:C??FBDGHIIGGI>BGA<D@D=FH
@5936824/1
cttcatttaaaaccgctgtgtctctttctttttttgttagactgatttga
+5936824/1
CCCFFFFFHHHHHJJJJJIJHIJJJJJJJJJJJJJJJJJJJJJJJJJJJI
@2323248/1
cattagtctagtttgatgagctgtagatcctat
+2323248/1
@@@?DAAB?F>FFCFFG?CGHCHAEG>>BBH4A
@5937875/1
tgaaactgaacgtgtacacctggtaaagaggtgacaaagatagtaagtta
+5937875/1
CCCFFFFFHHHHHJIJJJJJJJJGJJJJJJJFGIJJJJJJJJJIIJJIIJ
@7941631/1
ctttgatggaatttcataaacaactttcaaatccttaatatacgcaacaa
+7941631/1
BCCFDEDDHHHHHIIJJIJJJJJJIJJJJJJJJJJJJJIIIIIHIIGGHJ
@71586/1
gtagatcctatcgagaggctaatatggattgcga
+71586/1
@@@DDDDDCFDH=?GB>;DFG?F>FCEGGHDC@F
@1582267/1
cttaactttagtgaactggtcatcaactgag
+1582267/1
@@@DDDDDHHDFD9AF4::<C??FBHGGA>E
@3083554/1
ctcctgcggaccattagttgaagtccca
+3083554/1
@@@F7D?DHAFABH@HGGG<CEGEGGGB
@7296688/1
caattcacgaaaataatatctagaggttatctgaccaaacagtgtactgc
+7296688/1
@@@FDDA?DHFHDHGHGIIEIBB@GEAEDGDHGGBGHGIEICGGIGIGGD
@72663/1
accaactcatactgtcttcagcctcatgtt
+72663/1
@?<DDDDBD>DD?G4C:CC<BCGGECG92<
@72693/1
ccatggtataactatcttattgagataattatcttttgaaacaactacct
+72693/1
CCCFFDDDHFGGGIIIJIJJIBEEGCHCGHIIIJJIJJJI<GHIHEEEGF
@4547562/1
tgggcatggcctgcagctcccttttt
+4547562/1
<@BFFFFFFDHHFIIIIGGEFGGECF
@4547828/1
ccttctagtgcttcttccaaagcaaataatgaaacttgtgccatccattt
+4547828/1
@C@DFFDFHHHAHEGH@GHGHCHIIIFHIGEIEEEEHIGGHDDEHICHB>
@3795536/1
cttgtcagcacagaataatcttgtatgatgtctcttttggactacaataa
+3795536/1
@BCFDFDEFHHHHIEGIIGGEIIHIJJJJIHGIJJJJIJIG@>FGIHEIJ
@5246630/1
ctgtaaaacgccaataattgttctttcatgatactctcaagatccctgat
+5246630/1
CCCFFFFFHHHHGJJJJJJJHIJJJJJIIJJJJJJJJJIJJJIJIJJJJJ
@3797733/1
ctcaaacatgcaaatgtgacattattgactaaggccgatctgaggtctgt
+3797733/1
@CCFAEFFHDHHHIIIHGGHEIIGGIBHHGCIIDHIDFGIGGGIGFHIEB
@3798501/1
gttgctgtacttgaggctgagatgaagg
+3798501/1
@@@DFFFDHFBDHEHEHIIGECHCCDHA
@7944001/1
gcaagggaaaaatatacttcaaacataacagaaaaaaaattgaaaataag
+7944001/1
CCCFFFFFHHHHHJJJJJJJJJJJJJJJJJJJJJJJJJJJJJJJJJJJJJ
@3799733/1
ggccaatagctgtgggttatatggtgattgatgccattcaactttgcatt
+3799733/1
@CCFFFFAHHHFDGIG:DGGGHJIHGIIIJIIHIIIHJD9GBBBGGIGHH
@5943009/1
ctccattcaattgaagaagcaatttcttcgcagcctcttgttttgcttct
+5943009/1
@C@FDEFFDDHHHGEGIIIGHJFGIGIIBHIBGHBHIIGIJFGIJJIJGG
@5249664/1
gttcaatagtagaatgttacaaaaaagtaataagtaactttttttatata
+5249664/1
CBCFFFFFHHHHHJJJJJJJJJJJJJJHHIJJJJFHIJJJJJJJJJJJJJ
@2328722/1
cttggctttgccgcgtgttgctgtacttgaggctgagatgaaggtggtct
+2328722/1
<@<B=DD3C?DADACEH?GC?EDHEEGDDAFG?DDCG9?8//?B3==5=F
@834097/1
atttaaattgagatgattagtttccacaacaatttctcttcctttttttg
+834097/1
CCCFFDFAHHDFA@FHCIA@EG>CHHHBH?C3FFHG<CEH9DAAH9B<FE
@836144/1
gtctcatttgaaaacgtggatctccaaggtctccttgaacaaatttacct
+836144/1
@@@FFFFDHGGHFGGGEFDGH?C?CFHCFBBDCHIGFGG@DAFGG<FH@G
@3801370/1
ctaattcagtagggtgagtaatctctgtatcaacaa
+3801370/1
CCCFFAD:CDFFH<<C=F?FEHHE9BFHIIJJJI9C
@4552908/1
ctgctgttgctgaggctgctgtggtctctgctgttgttgctgctgctgtt
+4552908/1
CCCFFDDFHGGHFHIIJJJEGHCCEHGGBC<FHHICBDD<@GGGEEGGHI
@3801891/1
tagatttattaatttgctcaggagaaatttcaatttttgcaaattgttcg
+3801891/1
@?BBDFFDGHHGHIJJJIIIJIJIGFFG@H@CHIIJIIEGB>4C<BGEGE
@5945743/1
cctaaagcaacaacacaattgtcggcagctgggaatcctttgtgagccac
+5945743/1
@CCFFFFFHHHHHJJJIJJJJIJJJJJJJJJJJJJJJJJJJJGIIJJJJJ
@7306346/1
gctgcaaaagcaacgctatgtagtaagacatcaatattttaaataaaata
+7306346/1
C@CFFFFFHHGHGJJJJGJJHIJGIJJJJJJJGJJJJJJJJJJJJJIJJJ
@6600134/1
cactgactaaaatattgttcaagttcacgaggagtattcttggaaacaat
+6600134/1
CCCFFFFFHHHHHIJJJIJJJIJJJIJJJIJJIJHHIIJJJJJHHIJJJJ
@3087921/1
gtctttttttaccaaaccggtattttccccttggcaaca
+3087921/1
BB@DFFFDFFHHFEHGGFFHFGGEGCEIIIEGEHGIGGH
@79282/1
cttctattagttcatctatattttttaaggaag
+79282/1
CC@FFDFDDFADF?EGHC>ABDBG@HFHGGG;F
@4555891/1
gcagcattaagtcttctctgcactgtgacagtcttcaagcac
+4555891/1
@@@FFFFDHAHFBG9FAHIJGGE9F3AHHGGHEHB@FHE38C
@6602134/1
ccagattttggattgaggtgataacatatttcg
+6602134/1
@C@DAEDDHDF?FHB>EE<CBHBHGGIEFDGGF
@80200/1
cctctgtcgaacagcttccacagct
+80200/1
;?@DDB:B?D=>:CB<>2:?EA@;B
@5252400/1
cctctatactccttgtcttacaggtaccggtctttctcgataatcaagtg
+5252400/1
?@@ADFBFH4CFHIIGGGEHBIIGFHIIIIIGHGGADGHFDB89??BB?D
@4558691/1
ccctctggttgctttaatgatatcaagaattctttttccaaaattggaca
+4558691/1
CCCFDDFFFBBFHIJJJJJIIJGJJIEGGIIJFGGIIJIIJGHGG4BDGI
@5255725/1
aggaattctaaacgttcattgtgagttatatttgattcagtttcccgctt
+5255725/1
CCCFFFFFHHHHHJIIJJJIIHHJIGJIIJFGJIIGGJGGIHIJJJJIJJ
@5255803/1
ctagataataatgcctcagagctaccttggcagctgctaattttgcttgg
+5255803/1
CCCFFFFFHHHHHJJJJJJJJJJJJJJJJJJJJJIJJJIJJJJJJJJJJJ
@7306839/1
ctgcatgaacggtaatagctcgtgccattgcgccaggtgtccggtcttca
+7306839/1
@CCFFFFFHHHHDFHHIJJJJIIJIIIJJGIIIIJIIFHGGIHIIGGJJJ
@3091093/1
gtcttcaaatagtacttcaccaaaaactttgtcagccgcttctataccac
+3091093/1
@=?DFFFFHHFHBBGIIJJGHEHGH?EFAHFHEGHGGIA@@GB49<BDHG
@5950137/1
ggtatatataagattacaattcttaacattttttctttaaacaaagaaca
+5950137/1
BCBFFFFFHHHHHJJJJJJJJJJJJJJJJJJJJJJJJJJJJJJJJJJJJI
@5951044/1
tgaagggcggtcccctcttttgggtggaatgtatgacgatgatttgatat
+5951044/1
?@@DDF8BDF<FHIHHJIIIJIJFDHIIHHIHEFHIJJIGC>CEHH9B@D
@1593848/1
cttctgaagacaggactaggtgctgcaatgaccatcaatcatcccttttc
+1593848/1
@B<DDFFFFGBFHIIFGIBGFGHHHIIIIGIDHGHDG4CGBBBG?HHIII
@843309/1
cctataagaacaatgagtgagagcttgcaagaggtaacttctgtcttgaa
+843309/1
@@<DDDDDFFHHFIHGC<C:CHFE4CFEHCGG>E:?FGGIIGGBHG@GCB
@5953048/1
atcgacaacaccgcttgtgcggcaatatgtttggcttgctgttttgt
+5953048/1
CCCFFFFFHHHHHJJJJIJJJJJJJJJJJJJJJJJJJJJJJIJJJJJ
@844438/1
attgaggctctaaatggcatgaacag
+844438/1
@@@DDB;BDFHD>@GH@HGIGIGGGG
@5258809/1
catttcttcattttcagctctggctattttagcatggaatgtgatctcca
+5258809/1
@@CFFFFFHHHHHIIJJJJJJJJJJJJJJJIJJIJJJGGHIIIHJGIIHH
@5259688/1
caggataactatagaggttcttctttccatcaaaggcaggaaatcgattt
+5259688/1
@@@FFFFFHHDHFB?CFFGIJJJJIJGHIIJJJGHIIDGDFHGHIGGEHI
@4566139/1
gttgatctggtctggagctggatgagtgacatcagcgccaacaacaatga
+4566139/1
BCCFFDFFDDHDDHGDHGGGFCG>EHFFGIIJIGH@G@0DGBHIIIIIGE
@2337072/1
attgttctttcatgatactctcaaggtccctgattacttcttctcgaggt
+2337072/1
CC@FFFFFHHHHFIGIJIJHGGJJJJ?F>GIEEHJIIIGDHIIGIFGBE6
@3816197/1
ggtgcgttaacttttggtggctttattatattactcctaattgaagagcc
+3816197/1
?@:DDFDFHHHHDIJIF@EDFGCHGGGGGGGGAHIJGIGJCGHGIIHCGG
@7954313/1
ggtttttgaaaaaattttggccaatagctgtgggttatatggtgattgat
+7954313/1
BCBDFFFFHHHHHJJJJJJJJJJJJJJJJJJJJJHHIJJJIJFHIJJJJJ
@7311758/1
gctatagatggaacgttgatctggtctggagctggatgagtgacatcagc
+7311758/1
@@@FFFBFH>FHHIIIIBFHHIHICHHHIEGEHGDBFHIBDGGGHIIGEH
@3094689/1
gttaactttataatcaatcggcatttctttcagaccaaaatttctttgta
+3094689/1
@B@FFFFFFHFHHIIEHGGEIJJIJJJIIEGJFIJIIIEHGIGHEIIDGE
@3817257/1
ccataataagtctaaatagaccttcagggtcttcatgggcttctattagt
+3817257/1
CCCFFFFFGHFHHIIIHGHGIGIGJIIIJFDGIIGGIJJJIJJJJIE?BD
@3095215/1
ctttttttctttctaattcttcaaggagtccttcatcttcttcagattcg
+3095215/1
CCCFFFFFHHHHHJDEIJIJGJIBGIGI3CCGGGEHIIIGIGIAC9BDF?
@3096036/1
ctcctgcggaccattagttgaagttccagccctcagataatcccatatca
+3096036/1
@@<DDD8AHHADBHC9F@HHCG@GGE:?FHIIIIIIIEGEIDBDCFHIHI
@846327/1
tgatagttcacacggttgatgattttgacactccaatagtacttcttttg
+846327/1
@@CFFDFFGHGHHIIFGHGIGIJBHGGEIGG3?DFDHICFEIIIF9GHE?
@7312378/1
tacgactctaattgtaaaaatgttatccatttttgggttaataacgccaa
+7312378/1
CCCFFFFFHHHHHJIJJJJJJIJJJJHIHIJIJGHIJIJJJIJJJIJJJJ
@3098029/1
ggcttgtctaacttgaccaacggtaaaagca
+3098029/1
@@@DDDDA8A?FF>GEFF:CF?EFCFAFE@1
@2341840/1
ggaaaatgccagagcttggtacaattgtcgacactacctgtagcagtttg
+2341840/1
@@@DDD4BFFDDF?BFAGF<?@DE@FHB<@=CAGFDGFAGCEEFGEB>DB
@5263412/1
gttgttgccactgctgctgctgcggctgttgttgcctctgctgctgctgg
+5263412/1
CCCFFFFFHHHHHJJJJJJJJJIJJJIJFHIHIJJJJJIJIJJIIIGIJI
@3818989/1
gtcgtgagaagctgcaacggctgctatagatggaacgttgatctggtctg
+3818989/1
@@@DDD:B?BFDFHGEGFAHH8FHGE<FHECHEG>;DGHIJICC>>4.BA
@85301/1
catcatttacatcaccgtgatctaatatttgagcagaaggtgctggtgca
+85301/1
@CCFFFFFHHHHHIIIJFHH<HGJGGGGIIJJIIEIJIBB?F9DGEBGCH
@5961609/1
aggtctggtaattggagcggcttgtctaacttg
+5961609/1
@@@BBDDFDDFFHIG@GHGIIIIB89C?FDFCD
@5961898/1
gccgcttgttgctgtacttgaggctgagatgaaggtggtctgctgggttg
+5961898/1
@@@FFFFFHFHHGJHGIIJJGHJJJIJJJIJGIJIFGGIGIIEHJJIJJI
@7315498/1
gtgaaatctttaggctgcagctcaaccattttatcggccaacatattact
+7315498/1
BB@FFFFFHGHHDFFFH1CGIHGHJIJJJJJJJIIIJJJJJJJHJIIIJI
@6615056/1
gtcgtgagaagctgcaacggctgctatagatggaacgttgatctggtctg
+6615056/1
??=ABDBD<FBFF@FF<FGFFFEEF<DBF4?CC9F@D2B@=FF<DE.8.=
@6615322/1
ttcttcttgaagttggttcagctgtagtctgtctgcatctgtatatgccc
+6615322/1
CCCFFFFFHHHHHJJJHIJJJJJJJJJJJJJJJJJJJJJJJJJJJJJJJJ
@3824147/1
gccatatagccttaaaagggcaccccaactagttatgtgagggtgaaggt
+3824147/1
CCCFFDFADFHGHHGHGI?@D@G=FG?FGGBGGI@<BDGHAEE8?F>>@?
@3824302/1
cctgcaccgatgcaattaatactcatcttctttactaaaaggctacacaa
+3824302/1
CC@FFFFDHHFA?HGIJIIIIEGHHJJJGHCHJGGIIIIJC<EGGJJDIJ
@6616658/1
cttcttttccggaaagaacctagtgtgatggcgtttctgaaccactataa
+6616658/1
CCCFFFFFHHHHHJJJJJJJJJJIJGIJJJJJJJJJJJJJJJJJJJJJJJ
@5267016/1
gccctcaacaattgtacacaactccataggaagcgccaaaggcttctctc
+5267016/1
CCCFFFFFHHHGGIFHIIIJIIJJJJIIFGHGHGIJJJJJJIJJJIIJDG
@3825782/1
gcttcactgcaaaagtttgatcaaataaacactatacaagtttggtcaaa
+3825782/1
@@@DFFBFDD8F?>G?@FI>HHGIIII@EE<FHIGEF>FEGHIGEH9?FF
@1602565/1
ctgcagggaacggcgacataggtgtctgctcttcacatactcttgttaca
+1602565/1
CCCFFFFFH8FH?B@@FGGHCFDFDGEEGEIAEHIHIIJIIBGIJCHGG;
@4572915/1
tgcatcacccaagaactcaagccgctgataacaatcagtgactctattag
+4572915/1
@@@FFFDFHHGFHGCHGIIJIIHIJGGIEGGJGGB93?B?GDHGAD>D<F
@1604117/1
ctcatacttaatccaatgacatggggaagtcaattgctaatattgccatc
+1604117/1
CCCFFFFFHHHDHIEGIEIIIIJIHIJICFH@FIGJJJIIJJIJG?FD<;
@5969106/1
cttatctttatcatcttcttcattggctgaatccttatttgtttcatcgt
+5969106/1
CCCFFFFFHHHHHJJJJJJJJJJJJJJJJJJJJJJJIJJJJIJJJJJJJG
@2344318/1
ctccaatcgcattccctttcacactagggacatgaggtgaaattattg
+2344318/1
@@@DDF?DAHDA<FGHGGGHIEDFBG<FCFHIIGGAH;FEADFEHEG4
@2346451/1
ctagcacggaaagcagcgagatgagcataataggtaggtgcagggtatga
+2346451/1
CCCFFFFFHHHDHIIIGG<FCBG<9CGFE?FHGCBGHC?DCAGGG;CFEH
@2349962/1
agcgccaacaacaatgacaggtttttgaaaaaattttggcca
+2349962/1
@@;DBADDDBFHB=EFGGCBCCH4EHFFDEC>:9?DGCHIGI
@2350335/1
ggtggttcttgcctttgcagctgttgtggtggttgttgcctctgttgctg
+2350335/1
BBBDFDDFHHHHHIJECG9EHHJIJGEHHCFH:DHIGIGIJJBGG>GHGC
@5970486/1
ccagtttgcaaagggaagcgagcttgctgttgttgctgctgctgctgttg
+5970486/1
BCCFDDFFHHHGHJJJJJIIJJJJJJJJJGIGHIIGJJJIJJIGGIIGHG
@5268100/1
tttgctttaggatcatcatctggattttgaataggaaatttgataagttt
+5268100/1
CCCFFFFFHHHHHJJJJJJJJJJIIIJJJJJJJJJGIIIJJJJJJJJIIJ
@851030/1
ttcagctgtagtctgtctgcatctgtatatgccctagcacggaaagca
+851030/1
@@@FFFFFHD>CAAFFEB<<FDEFEEHHIGHCHGII;@@F<?@FBDHG
@4576350/1
gtggtctctgctgttgttgttgttgctgaggctgctgtggtctctgctgt
+4576350/1
@@@FD>DDFDHBB@?E@FGIF>FHHEHJ@=GGHH7G3:?F;:0?BB<BDB
@3830509/1
ggtgtttttgagctcatacttaatccaatgacatggggaagtcaattgct
+3830509/1
?@?DA;DDHGHHDGIGIFIIHIIIIGIGGHGIEGIEGIIFIAAFGIGHGI
@92299/1
ggttcttcttcttttttccacgtgaaatctttaggctgcagctcaaccat
+92299/1
<@;DDDD?FAFBHEHHGIIJJICFGIIHGIIG?DEHBFHGCCFGHI>GBD
@92406/1
ctccaatcgcattccctttcacactagggacatgaggtgaaattattggt
+92406/1
<@@FFFFFHHDDABGEHIIJJGGIIIGIFIJJGGIIIGIIIIIIGHGIJD
@6618346/1
gttttcacaactgatactaatcccatcttttggggtattatcacaatcat
+6618346/1
BBCFFFFFHHHHHJJJJJJJJJJJJJJJJJJJJJJCHIJJJJJJJJJJJJ
@3831320/1
ctgcaatttccaagaaactttacttttcacaaataaatataaaaagaaaa
+3831320/1
CCCFFFFFGHHHDI>GHHIIGEHHIJIIIIGIGI@GACGGBFGGGICBDH
@95584/1
gggtaattcccacatctactgtggtaccagctggtatatttccagactta
+95584/1
?@@4BDDDHD?FAFHGIIACIBHCHHHI@HGCAEDCHIEHGGIIFGH@FH
@5976171/1
ccttatttcaacaccagtgaaaaattgtttgccacgcatgtcccatactc
+5976171/1
@@@FDFFFHGHHDHIIIIIIEACFEGHHIIIIIIIIGGIIIIIIIIIIHI
@7334019/1
gtctgtctgcatctgtatatgccctagcacggaaagcagcgagatgagca
+7334019/1
CCCFFFFFHHHHHJJJJJJJJJJJJJJJJJJJJJJJJJJJJJJJJJJJJJ
@6625898/1
cttgtcttacaggtaccggtctttctcgataatcaagtgttgg
+6625898/1
@@@DB>BBDF?:?<AA<:@G@<?B?DCBAEE8:CDB<BGFFBB
@3834711/1
cagagactcgtccaatcagattgaaaaaaac
+3834711/1
@<@D=DB>FA;BDH4:?E<=FF>FGCHG@:6
@1614772/1
gtcaggtgcgttaacttttggtggctttattatattactcctaattgaag
+1614772/1
@B@FFFDDHHHHGIHHJJJIBAFHIIIIIIIGIIIJGIJIIIEIHEHIJI
@5977214/1
gcaggaaatcgatttttgaaacacctctgtcgaacagcttccacagcttg
+5977214/1
CCCFFDDFHHHDHIJJJIIJJIJIJIJJJJGIGHIJJJJIIJJJJIJJIJ
@2356898/1
gtgaaatctttaggctgcagctcaaccattttatc
+2356898/1
@@@DDDD8DBCFD3C:?EB?<3ACE>AFF><9CCF
@6629280/1
ctttgatgttgtaaggtgctgaggcaagtgttgggattttgaccatcttc
+6629280/1
CCCFFFFFHHHHHJJJFHJJJJJJJJJJIIJJJJJJJJJJJJJJJJJJJJ
@1618009/1
tcactattaaagttgatttgtcttatcgacttgacaattttttcttttct
+1618009/1
@CCFFFFFHFBFDFGHGGHJBHHIFHGCGGGG@CGCFIGEIIJ;DGIJEH
@5277943/1
gtctgctcttcacatactcttgttacaacatatttcaacatgtatccttt
+5277943/1
@@@FDDEDHHHFHJHJJJJIJIIGIIIIJIIGIJJGIGIEHIGIJGGIII
@7970692/1
cttgaacttcatttccaacaggtagtaagtgatcattaagttcgccgatc
+7970692/1
CCCFFFFFHHHHHJJJJJJJJJHIJJJJJIIJJJJJJJJJJJJJJJJIJJ
@3111732/1
cgccgatcttgtacaacattttacatgcag
+3111732/1
@@@FD@@DF4DCAEGHIIAD<FFHH<FGGH
@5279516/1
gtcgaatactctgagcttgctgagcgactaatgccactgtgtccaca
+5279516/1
B@@DFFFFHGHHHJJJJIIIJJJJJJJIJJIJGJIJJJJEGFGGEHI
@5980858/1
atcatttacatcaccgtgatctaatatttgagcagaaggtgctggtgcat
+5980858/1
CCCFFFFFHHHHGJJJGHHIJJJJJJJJJJJJJJJJJJJDHIIJJGIJJJ
@2360456/1
gtcagaattttcgtttggagcaaatacaatgtatttgctgtctttgtgtc
+2360456/1
@@CFFDFFHGGHGHGGIGHCEGCGICHGFGHHIDIIGIIIJJJIJGBAGG
@6631998/1
gtcccatactccctggttgggaagtgcttgttgttttgcagacaacatgc
+6631998/1
CCCFFFFFHHHHHJJJHIJJJJJJHIJJJJIJJIJJJJJJJJJJJJJJJI
@6632418/1
tctgtatcaacaactgtaccagccggcacattcatatttctcccatctgc
+6632418/1
CCCFFFFFHHHHHJJJHIJJJJJJJJJJJJJJJJJJJJJJJJJJJJJJJJ
@4590463/1
gcatactttatcgtaacggtcatttctttttcttgatctctttcattatc
+4590463/1
CCCFFFFFGHFHFGEHHIJGIGIIIGICGGGHGGIIJJIJGGGCHBF4?F
@2361956/1
ccttcttctatcacatcggaggcaaccaatatgttcgtctcacccat
+2361956/1
CC@FFFADFHDFHEGIGEGBGBHBGE;E?DEGG4?FFDHCG@DEHGI
@5280215/1
caccgtgatctaatatttgagcagaaggtgctggtgcatgtaatactttg
+5280215/1
CCCFFDFFHHHHGJJJJJJJJJJJIJJJFHIJJJIJIJJJIIJJIJJJJI
@863360/1
cgcaagaagcagctgaataatacaacc
+863360/1
??=DDDDFFHHH<GHIEGIIIIHGHHE
@864156/1
gtctgctgggttgctggtcaccgggttgttgcctaacaggaggtgcactg
+864156/1
@@@FFFFEHH;FHIGIFCHIIIGG<CDGGIIBFCHHIEGGGHH;C@GHHI
@5982293/1
atatataagattacaattcttaacattttttctttaaacaaagaacattg
+5982293/1
?@@FFFFFHHBHHJIEHIIIJIIIGHIJJJJJJJIJJJJJJIIHIJJIJJ
@5983124/1
cttacaggtaccggtctttctcgataatcaagtgttggtgcattcataat
+5983124/1
CCCFFFFFDFHHHIIJJJJJJJJJJIGIJJJJIIIJJJFHGDGIIJJJHH
@5283811/1
taacgattggaaaaataatcagaataagaacggtattgctctgcagggaa
+5283811/1
CCCFFFFFGHDDHIJJJFJJIJJIIIJJIJJIIDFGGIJJJIIJJJJJGI
@3843015/1
tgttaggatagcttccttaacatcag
+3843015/1
CCCFFFFDFDHGHEHGIIEHFHHHG3
@4591785/1
gtctaagcctaatgttttcgctagaactgctagatgttga
+4591785/1
@?@DDDDDFHDA<C<?EFDD:D;:39C@><F>F1??DF<@
@4591809/1
ctttgactaaatactcctgaaggag
+4591809/1
@@@DDBD8FBFFFCFGHBFEB>3:?
@5984465/1
gtttctcctacggagactgtatacctaaaagtgggttcatgaattgctcc
+5984465/1
CCCFFFFFHHHHHJJJJJJJJJJJJJJJJIJHJJJHIJJJJIIJJJJJJJ
@6636026/1
ctctatttcattgtgcattaatctatagaaaattttccaaacagtattta
+6636026/1
CCCFFFFFHHHHHIJJJJJJJJJJJJJJJJJJJJJJJJJJJJJJHIJJJJ
@6636895/1
ggggcactcggagtgaagcaattgaagaatggtggaggtggttggatata
+6636895/1
@<@FFFFFG@HFFCFIGFGIGHGCFDGGEHEGIDGFGD0?FHGIIHGHHB
@4593809/1
cttgactatgtttgatgacatatcaataacattctcctcaaccttttgta
+4593809/1
CCCFFFFEDHFFFG<4CECECDB>HGBFH@HDAHGACCAGGGE@D@9BBF
@7349628/1
tgactattgaggctctaaatggcatgaacagcaataaagctccaagggag
+7349628/1
CCCFFFFFHHHHHJJJJJJJIJJJJJJJJJJJJJJJJJJJJJJJJJJJHI
@5285611/1
gttctgagacgcaagaagcagctgaataatacaaccaaattcagaattta
+5285611/1
CCCFFFFFHHHHHJJJJJJJJJJJJJJJJJJJJJJJJJJJJJJJJIJJJJ
@2367305/1
agttaaaacagtacatcgcacaacaaacacttggggagttaaatcaacat
+2367305/1
@@@FFFFFBFBFFIIIJJJCHJJGEGII@G@DFGAE=@8BG9/???FHHE
@5286033/1
caacaaatctcttaatgatatcagtcagcttacaagccttagtaagcata
+5286033/1
CCCFFFFFHHHHHJJJJJJJJJJJIJJJJJJJJJJJJJJJJJJJJJJJJJ
@1627725/1
cttcaaaagaagataaacaattcaagagaccattgaataatagctggctg
+1627725/1
<@@DFDEDDDFDHBHIGHGGEGGIEGC@EHIJI>@@DH9@GBF<DHIJID
@7977126/1
ggatgcataagtcattcctctatcaggtaagacaacaatcacaagtttta
+7977126/1
@?@DFFFFG?HCFHIIIGIIIGFCHEGIIEHIDHGCHGHHIIIGIFGHHH
@5986962/1
gcctggagacatgactacacaaccatttggtatattcatcctcttaaaat
+5986962/1
CCCFFFFFHHHHHJJJJJJJJJJJJJJJJJGHJJJJJJJJJJJJJJJJJJ
@3118174/1
cctttcatgaggaaggccctcttcattttcggtttcgt
+3118174/1
@@@FFFFDFDHFHDEGHIGIIIIDGIFG4A:FBD@GG3
@4596122/1
cactgagttagaataccaacctgaatttcagcaattttcttaatggatgc
+4596122/1
@C@FDDE;CBF>DDFFCGEHIHGBHGIE999CB>FGE?4FHI>FHF>GGH
@3118361/1
ggtaagttttcttccacgtagagaatagtatattcaatattaaacctaat
+3118361/1
@@@DDFFFFGH?FIG>FIIFIJJCHIBDHFEFGGCC4CFHGIBCHHICCG
@4597501/1
ccttgtttcaacaccagtgaaaaattgtttgccacgcatgtcccatactc
+4597501/1
CCCFFFDDHDHFFIBGHHBGGEHJDIJ@FHGIJJJ88?DHEFGI<FEBFC
@105103/1
gcaggaaatggtgaactgcctttcatgaggaaggccctcttcattttcgg
+105103/1
@@@DFADB<<CA?>FG9EHGHGEHC@BHHGCGGHIFIEIICECECG@DGF
@105344/1
gtcctcaaatgttttatagaagcttccaggaaaaccagattttggattga
+105344/1
@@@FFFFF>FFHGGGIJIGHBHBGHG@EFGHBEEGGCFBEEGGGIFHGI3
@3846940/1
ctttaggatcatcatctggattttgaataggaaatttgataagtttggtt
+3846940/1
CC@FFDED<FFAFHEIIII4?IHHIIHH@HGGHEHCHGGCGHIHHIEGHG
@107585/1
ctgagatgaaggtggtctgctgggttgctggtcaccgggt
+107585/1
@@@DDDDDFD<DF@1CGH<@BA?;<C@???EE?D>FG6@6
@107802/1
ctcatgttataacattatgcagttcattacctaagatatttgttatgatc
+107802/1
C@@BFADDBFHB??DFGGI<FHHHIJIJG>HHBHHHHDGHIIJIJIJECE
@3848215/1
caatacttttgtcaggaatggaatgctgagtaacaagattatatggg
+3848215/1
@@BDDFDFGHDHHJFFGHIG9FHGIIIDEGCHIHH>GEGEGGEGGIB
@3119098/1
ctgtatttcctgtgatcttgtctaagattgctttcgctgcggcatgcttt
+3119098/1
@@@DDDFFGFHFHIEEHIJJGGIGJIJIHGIIGFHCFABHI>0@FHIEII
@1631135/1
catggtttcaatgatttccctgttgaccttacggggacacttatcaggtt
+1631135/1
CCCFDBDDFFCFHGGIJIHIBHBEHC@FF@@FGH>AGDH@F@D@DGIHDF
@1631215/1
gggtagcatttggaggactgtcagatggttttggagaattatcaaag
+1631215/1
=?<4ADD>C<FDHJIBFIGGEFHED>4C29CFHBFHDH>?BBG4BFF
@3849820/1
gctgctgctgttgttgttgctgctgttgttgttgttgaggttgattagaa
+3849820/1
@@CFFFDFBDFFHFGHHBGIIIJIJ>FH>FHIBCBC>F>G?DEHHEGEEB
@2369620/1
gcggcatgctttgcttctttcttagatctaccagtgcccatggcagcaaa
+2369620/1
@@CFDFDFHHHHHJJJIIEIIIGGI<F@BCHH>@GGEGFDFEGHGI<FG3
@4598710/1
ggtctttctcgataatcaagtgttggtgcattcataattcgggccttaac
+4598710/1
<@?DDA4AADC3DGFFFIFFIHA<EE8A@FG<DDDGGFIIFFE0@D<FEB
@5291479/1
ctatcacatcggaggcaaccaatatgttcgtctcacccatgttaaatttt
+5291479/1
CCCFFFFFGHHHHJJJJJJJJJJJJJGIIJIJJJJJJJJJIIJJJJJJJJ
@1631872/1
ataagaacaatgagtgagagcttgcaagaggtaacttctgtcttgaaatc
+1631872/1
@@@FFFFFFBBFFGEAGGB>EBEGHIIJGCC9::EFGGF>BFGG9?FEGG
@5990804/1
gaccagtttgcaaagggaagcgagcttgctgttgttgctgctgctgctgt
+5990804/1
CCCFFFFFHHHHHJJJJJJJJJJJJJJJJJJJJJIJJJJJJJJJJJJJJI
@5990810/1
ttctaacctgttcttcttgaagttgg
+5990810/1
CCCFFFFFHHHHHJJJJJJJJJJJJJ
@6644292/1
cctcattctttcaaaaaaaactattcgtaggagtaaaacgtaagtggaag
+6644292/1
CCCFFFFFHHHHHJJJJJJJJJJJJJJIIJJJJHHIJJJJFHJJHIJIII
@3850523/1
gacaatttgttctcttctgttgtttcaattttggcagtatgcaaatattg
+3850523/1
C@CFFFFFHAHHHJFIIJJHGIIIJIJGJEIIIBGHIGHIJJIJJJJGIJ
@3851566/1
gtgagtaacatcagctccgagaaatattacaggttcgttgaaa
+3851566/1
@<@DFDFDHBB?FHGGIIIIIBFFDHBHIJIIACFHE;FHIIH
@7982917/1
ttcagctaggccaggtgaaagatgccgga
+7982917/1
?@?DDDDBDFHFFB92A<F@F3F<CDE@?
@1634630/1
ctcttgttttgcttcttttttttgacctacccttgccgacagcaat
+1634630/1
@@@DDD4;?B;DFFFBBAHIIFF>6DFFEF@G9;8DF<AB6/@=7@
@1634676/1
ttcaatttgattgtttttttcatttctccctctggttgctttaatgatat
+1634676/1
?@@A?DEEHFHHFCG9CHGB;FCGHGCCGGE@3BGDA=B@DGGEECHIAE
@3853227/1
atagcttcggccacttctttgaactaagtacagcgaaattcttattcgat
+3853227/1
@@@BDDADHGDHDHG>FHICAHH>CHGH94@CFEG0D:FH<FEFIGC3/=
@3124537/1
accaactcatactgtcttcagcctcatgttataaca
+3124537/1
@@@DDBDDAF4AC<22<CHF<@FEGDEEC4<CH>@A
@5994308/1
gctgttgttgaggctgctgtggtctctgctgttgctgttgttgctgaggc
+5994308/1
CCCFFFFDHHHHHJJJJJJHIIGHIJIJJJJHIIGIJHIJHIIIJJFGIB
@6648122/1
tggtcatcaactgagaggccaaactccttcaggcatgggtcactattaaa
+6648122/1
@@@BBDBDFDHDFHGI>GIIIGHGHGIIIBHIEHIGGDH?BFFIEGHIC?
@4603889/1
gttttcaactgactctgtcgttggttcag
+4603889/1
@=?=DBEFHHFAHGBHIII<GBFHG9HEH
@7365655/1
ggacaatatcgcacataatacctgttctgtaaaatccttcactggaaaca
+7365655/1
CCCFFFFFGHHHGGGHGIJJJEHIJJJJJJIIIJJJJIJJJJJIJIJJJG
@7367111/1
ggtctctgctgttgctgttgttgctgaggctgctgtggtctctgctgttg
+7367111/1
CCCFFFFFHHHHGJJIIIDHHIJIIJGIIJJJDIJCGIIJJJFJJ@EDGG
@1636136/1
ctagataataatgcctcagagctaccttggcagctgctaattttgcttgg
+1636136/1
CCCFFFDD>FHHHIIGIIIIIIIIIEIIIIIIIFGCFF@FGIIIIIIIII
@1636519/1
cctcttcacttcagcataaactggagtttttcccggaagcaccaccacaa
+1636519/1
@@CDBDFFFFHFF>AEBFHHFCDD@GCEIIEGII8DEGB3BGG92DGEGH
@5998089/1
cttcattgtaaaaattataaggaagattatttacagtaaaaattataata
+5998089/1
CCCFFFFFHHHHHJJJJJJJJJJJJJJJJJJJJJIJIJJJIJJJIJJJJJ
@115517/1
tctttttcttgatctctttcattatcgtaa
+115517/1
@@@DDDDFAHHDHIHGIBIIHHG<EF3<CG
@3125631/1
cgatcttgtacaacattttacatgcagttagtgcaactgctcccttggca
+3125631/1
CCCFFFFFHHHH>FHGGIHIIGHGIEGEGHIICFEGGJ9GGGGHGH9?B<
@5999746/1
gttgtttcaattttggcagtatgcaaatattgtggaccatcactttttac
+5999746/1
CCCFFFFFHHHHHJJJJJJIJJJJJJJJJJJJJJJJJJJJJJJJJJJJJJ
@3126378/1
ggccaagatcagccgtgtttggtagaagcaggatgacacttaggtcgtgc
+3126378/1
CC@DDDDDHHD<FHDEAEGIGG3FD<E@9:;D8?F@<D?FF4<@9FD?07
@6000271/1
gtggtctctgctgttgttgttgttgctgaggctgctgtggtctctgctgt
+6000271/1
BBBFFFFFGHGHHIJJIJJIJJIJJJJJJJJJJJIIIGGIHIJJIJIIJG
@1638052/1
ctccaatagtacttcttttgtgtgagcattaaatcttaaaatagatacaa
+1638052/1
CCCFFFFFHFBHHJIIJJJJFCFGEHGGGGGE<FHIIJJJIJJBGECHB<
@3126972/1
cagtcttcaagcactgagttagaataccaacctgaatttcagcaattttc
+3126972/1
@@CDFFFFFHHFFFEFGG>IIHAHGIIADBACFGC3EHEIJDIGBGHCEG
@6651619/1
tttttcctttcaagaatatactcccgtgtgatatgatatgggttgctgtt
+6651619/1
CCCFFFFFHHHHHJIIJJJJJJJJJJIIHHIJJJJJJJJJJIDGIIJJIJ
@4606933/1
ctcgataatcaagtgttggtgcattcataattcgggccttaactttagtg
+4606933/1
@CCFFFFFHHGHD<EFDHGEGIIJJIJGHIEGGI<FHGIIIJJGIJFCFG
@3857223/1
gcccatcattcgctcctcgactgccccgatgttgg
+3857223/1
???DD82BDAADDEDEBEA81A@;CEE<@DDDEIC
@7987405/1
taggaaataagaaagcaagagaaggaagtgaggtacacagttgcagtcct
+7987405/1
@@@FFFFFHGHFGGGIIGGIJGGIIHIIAEHHI?FHIIIIFGGIIHIIJJ
@3129623/1
cctccttccaaaaaaatacagcaagtctggtaa
+3129623/1
;@@D;;DDAFF8BGADEFCHECG99:9BFC::D
@3129625/1
ctttgaactaagtacagcgaaattcttattcgattgaagtaaattgtaaa
+3129625/1
CCCFFBDDFFHHHGGGIIIIEHIJECG<EEIJIGGJHGHGGCHGGGBGGG
@7370199/1
gcacatgataattagtatatccaagtaacttgtattgttctgtaattctc
+7370199/1
B@CFFFFDHHHHHJJHIJJJJJJIIHGGIJIJHIIJJJJJJJJJJJJJJJ
@3131730/1
gtcactattaaagttgatttgtcttatcgacttgacaattttttcttttc
+3131730/1
@@@DFFFFHHH>DHIG@GI>FDHIJEGHGCHGIEGIJIIJIBHI>HIJFC
@120168/1
gctgttgttgttgttgctgaggctgctgtggtctctgctgttgctgttg
+120168/1
CCCFFFFFFHHGHEHGJJJBCCHCIGECFF@?CGCGGC9?0B<9BD?99
@6656262/1
ggcttactaagggagttttcttgatcattttcgtttacccagagaggaaa
+6656262/1
CCCFFFFFHHHHHIIFHIJJJJJIJJJJJJJJJHIJJJIJGIJJGHJHIJ
@884572/1
gatagcttgaggcttatacctagtgcttctgtaaaacgccaataattgtt
+884572/1
@C@FDD>DDDHHHGIBHII@EGC@<BH>FH4A<4C<EH0DH<FHIGAB@@
@4611433/1
ctagataataatgcctcagagctaccttggcagctgct
+4611433/1
@@@FB?D;DDDF<F94C<FBHHBHA9F4<ABF?E9?EA
@7991548/1
ctttctttttttgttagactgatttgatagagcacggaaggtggaatttt
+7991548/1
CCCFFFFFHHHHHGIJJIJJCFGGHEEIGIJIGGIJJHGHH9BEHGIIIJ
@3863239/1
ctgctgttgctgaggctgctgtggtctctgctgttgttgctgctgctgt
+3863239/1
@@@DD;DDFBBFFGDHIII>33A;CH9<B9EGAFFFBGEGGF@HHC<@D
@5307569/1
cttgtaattaggtaatctagaactgcatcacccaagaactcaagccgctg
+5307569/1
CCCFFFFFHHHHHIJJJJJJJJJJJJJJJJJJJJJJJJJJJJJJJJJJJJ
@3133100/1
caacaagttccgttttttggagaggcaactcaggataactatagaggttc
+3133100/1
@@CFFFFDDHDHH@HGGIGEGIH<BG<BGGIIJGBGHJGIGC@BFH9=;F
@6004942/1
aatgtttctagcctttcataattcataacgtcattagcagagctcgctac
+6004942/1
CCCFFFFFHHHHHJJJJJJJJJJJJJJJJJJJJJJIJJJJJJJJJJJJJJ
@3865048/1
gtcactttatatgttcttttaacactctttgatggaatttcataaacaac
+3865048/1
CCCFFFFFHHHHHIGIIJJJIIJJJJJJIJJJJJHG>GIEGHHCCFGHJH
@3865135/1
ctcaacaagttccgttttttggagaggcaactcaggataactatagaggt
+3865135/1
CC@FFFDFHHFFFHG@FHIIGDEAGI7CFHIIIGIBGCFDHD<F<FHIIC
@3134919/1
ctcagagctaccttggcagctgctaattttgcttgg
+3134919/1
CCCFFFFDGGHGFDBFHIJIHIDGHE>BHCHIIGH<
@3135578/1
tttcgctcagaagaaataatatctcagcaccaa
+3135578/1
@@@FFFFF8?><DEAFEECH@EDHIE9<@CB83
@1647249/1
ggctgctgtggtctctgctgttgctgttgttgctgaggctgctg
+1647249/1
CCCFFFFFFFFFFHIGGFFBEEHGCEDHGHIFHICGHC;FDD9B
@122035/1
gctgaggcggaattagagcaattgctcccggagggactccaacaggacct
+122035/1
@@CFFDDDGH:FBHHE9DHIIIIIIIIGEFHIIII;DHHHDHE?B;;;?;
@4613706/1
ctctggtatccaaaggcactgttttcaccggaggaatttgtttgtgattt
+4613706/1
CCCFFDBDFH?D8FHIIJJJJJJIJJBHHCHI>A1DGIGGDDF@BFFBCH
@7373867/1
cttgtaattaggtaatctagaactgcatcacccaagaactcaagccgctg
+7373867/1
CCCFFFFFHHHHFGHIJJJJJJJJJJIIJJJJJJIJIJJIJJJJIJJJJJ
@124317/1
gtccttttatcataatgagatcaagtttttttcgaatcaaatgaagctgt
+124317/1
@?@FFFFFH<DDHI><AEI@>BFBGF@4EGHBHII9@EG<D9BF?FGGG<
@888429/1
cttctttactaaaaggctacacaaacaatcacctgaatccttagaattca
+888429/1
@@@;DDDFF<FHFBGGEFHGGGIIDBFFFHHIICGGIII>HHGBHIIIGI
@7377722/1
tgatgattttgacactccaatagtacttcttttgtgtgagcattaaatct
+7377722/1
CCCFFFFFHHHHHJJIJJJJJJJFJIJJJJJJJJJIHIJJJJJJJJJIII
@4614350/1
cagtaatctcgaatctattatctcttggacaagttgttatatt
+4614350/1
@;?DD>DD?FBHFGB@EHGI9FH<:BECCCG9F19CCF>FH@E
@2391647/1
ccgctgtagtacaaatttctatttccgattatttttcctttgatgctgct
+2391647/1
@@CFFF?DBBDFDIGDIJJJEIIJDHIJIBGGHGIJI@DGHGI<DHIFJJ
@4615539/1
ttttatttttgcaaataatccgtgcagtatgttttccaacagtcataata
+4615539/1
@CCFDFFFHHHGHJJJIJIJJJFHIGGCHIIIGEGIIJIHIJFFGIIJJI
@4617028/1
cggatcttctatccttatctcatcaaatattgataaactagtttcttctt
+4617028/1
?@@ADDFF4C8CHHEHGCIIIHHIHGGHECHIFGCGHFE9E:DHCG9GCH
@125162/1
gcgatgattccaaagcttcaaaaccagccaagagaaaagctaact
+125162/1
CCCFFFFFHFFFF@FH9EHGIIIJHIIGDGCGHCGHEHJDDGFFF
@889163/1
ctaagatatttgttatgatctccggccaagatcagccgtgtttggtagaa
+889163/1
CCCFFFFFDBFHFHIJIAHGEIJGEGGGIGGGIIJIFG@DDH?DFDFEGI
@126284/1
gtcgacaattgtaccaagctctggcattttcctgtgactgatttttcttc
+126284/1
@@@FFFFFHHHFHII9BFICEHHIIFHGFE<FFCCFGH<F3BFIGJH@H4
@6660936/1
ctcattttttctgctaaagcactaccttcagcgggagaccttggctttgc
+6660936/1
CCCFFFFFHHHHHJJJJJJJJJJJJJJJJJJJJJJIJIIJJJJJJJJIJJ
@1649003/1
ggcacattgcagttgctatcatacattcttaatatct
+1649003/1
@@<DDFFFGHHHHEIIIG9FGHGCHCHH<EHGGGCHC
@126790/1
ctggcgttttggtgggcatggcctgcagctccctttttgcagcttcttca
+126790/1
@<@DDFAD?DHHHB?FGEFGCF@GGIJCHBGAG99BGGD@@DACAH@>F9
@1649426/1
ggctgttgttgcctctgctgctgctggggctgttgttgccactgctgctg
+1649426/1
8;@DDAAD:CF4ABEB3CHFHDFFDBAFAF>D8?DEGI<FFFEEIFEF<D
@890599/1
cttcaacaccacactcctcaaggtacacccctataagggcttcgatagaa
+890599/1
@@@FFFDFDFFFHHIEHECHJJJDHHJIGJGBHEIGIIJF@GGHGHGGEH
@890913/1
ctcttgttttgcttctttttttgacctacccttgccgatagcaataaggc
+890913/1
CCCFFDDDDH?FFIGIJIJJJFDIJIIFIJJJJGIGGEGEHIIGGC>F@E
@3140624/1
cttcaacaatcgtcggtacaatgtaatatgagttttctttgttttcaaag
+3140624/1
CCCFFFFFGGFHHIJJGGIGIIIHGHIFIIGGIDIIJGJJJ<DHGFGHDH
@2395263/1
cttgaggtctggtaattggagcggcttgtctaac
+2395263/1
@@@D7DDBFHHHAFGGGGGGIGDHIGB0:3B9B9
@3143153/1
attttattttcactgtcatctaataattctttagcctctaaaccttcatc
+3143153/1
@@<DDADFDFBHF<BFHGIGHGGGGCHJFIGIEHEIG@?EFAHE?4?G4B
@4620565/1
gctccaattgcattccctttcacactagggacatg
+4620565/1
@C@FDFFDBHGHHIIJHJJIIIHHGIHHG9FG?H9
@129578/1
cttggtaacaagtattctaacgacatgcccagcagctcaatgtaggttac
+129578/1
@@@DFDBDF8DFFGHIIIIIHD1<FFGIEGEHGH;;FGHBGGHEIIBFHG
@892615/1
gcctttgttgctgctgtggtggttcttgcctttgcagctgttg
+892615/1
@@CFFFFDFDCFBFHIG@CHHGGHIIIEGEC9EEGICHECBG>
@6663904/1
ctgtgatcttgtctaagattgctttcgctgcggcatgctttgcttctttc
+6663904/1
@@CDDFDDHDHHFFHGGGJGHHIIEHGECFEHGGGFGGGIGHIIEHADDG
@6664204/1
ctgttataaatgtaggaagttatcaagaaatctaagattgcatcaccgag
+6664204/1
CC@DDFFBHFGHHIIFGIGIIIICHBGHIICHIIGCH@HGIIIIIICG>H
@6015494/1
gtctaattcagtagggtgagtaatctctgtatcaacaactgtaccagccg
+6015494/1
CCCFFFFFHHHHHJJJFGHJIIJJJJJJJIJJJJJJJJJJJIJJJJJJJJ
@2398071/1
gcaccttcaacaccacactcctcaaggtacacccctataagggcttcgat
+2398071/1
CCCFFFFFHHGHHIDGEGHIGHEAEHH???EHGIJIJJIJ?3BGGIIGIG
@5315560/1
gcctggagacatgactacacaaccatttggtatattcatcctctcaaaat
+5315560/1
CCCFFFFFHHHHHJJJJJJJJJJJJJJJJJHIJJJJJJJJIJJJJJJJJJ
@898109/1
ctgaccaacttgaagacaaggtaaatgaggataccttaatttcattttgt
+898109/1
CCCFFBFFHFHHGJGCHDHGE<BH@AFHGGEF@FGIEGGGGCEHECGII@
@900246/1
cttaatcatacaataattagcttaatattagaaatcttaataaataggac
+900246/1
CCCFFFFFHDAHHIGIDGJIGFIJJJIEGJIJGIIJGCGIJJIIGGIG<3
@3875220/1
agtttgcaaagggaagcgagcttgctgt
+3875220/1
@@?DFFFFHFHHFIIIGIDB1??G=@F1
@5316840/1
atttcttttttccaaattgcctctccattcaattgaagaagcaatttctt
+5316840/1
@CCFDFFFHHHHHIHGIJIJHJJIJJJJJJGIJGJIIJJJJJJJJJJJJJ
@8004746/1
aggtgatatatttttgcacctgttataaatgtaggaagttatcaagaaat
+8004746/1
@BCADFFFHHHHHJJJJJJJJJJJJJJJJJJHIJIJJJHIJJJJJJJJJI
@6018535/1
ccttctagtgcttcttccaaagcaaataatgaaacttgtgccatccattt
+6018535/1
CCCFFFFFHHHHHIIJJJJIJJJJJJJJJJJJJJJJJJIJJJJJJJIJJJ
@3876928/1
ggctgttgttgccactgctgctgctgcggctgttgttg
+3876928/1
@C@FABDBF=FHFFHEIE4AFHIIIGI<EG6@?<DFH>
@6019039/1
cctggacacattgggtcgccatacctaaaaccgtatctccaaccctcttc
+6019039/1
CCCFFFFFHHHHGIIBGGBHHIIHEHIJJIJJIHIGHJIJGJIIIJJIIJ
@3145076/1
gaggaaacaaactttgtgagtgttctaaagctacttttgcagcattcatt
+3145076/1
@CCDDFDFHHGFFIJ<4AB@CDHGHJIC9FHHIGIJIIHGGIIID<GCIG
@3878586/1
actgactaaaatattgttcaagttcacgaggagg
+3878586/1
??<D?B:BDAD4<::BCBA<4CF?CCHF1CG:@@
@2398756/1
ttctgaaacaccatctcgatacagaataattctatgaggcttgtagcc
+2398756/1
@C@ADEFFBAFFHG@CGIJGE<HHHGEIBGGI<FBGEA9CDGEECBBD
@6021660/1
catttgctgagagagattggttggtattatgctggtttcagaagg
+6021660/1
@@@FFFADHDBH?FGEFFHE<EFHCEHIIIIIIIIFFGIIICFGE
@3147811/1
ctcttttaccattgtacgagtttgagcatcattcattttcttcattgtaa
+3147811/1
C@@DFFFDHHHGHJGGIJHIJIJIIJJJJJFIG4CGIEIIIIIJGGCHGI
@3148264/1
ggccaatagctgtgggttatatggtgattga
+3148264/1
<@@FDBDDH?DDFEBH@C?FHHBHAHHIIII
@3148638/1
cagagactcgtccaatcagattgaaaaaaacaag
+3148638/1
@C@FDFAFGHHHHJJJJIJGHHGDCHIIGIGGIC
@6665572/1
gcaccatgacgatagctttattctcattaaggaattccggtttctcaaaa
+6665572/1
CC@FFFFFGHHFFHGEHIIIJJIIJFHHFHIIIGGGHIGIFEGIIIJJIJ
@6667395/1
ctctacctgatctggaccagtggcgtatttacagaagcaaggttggccta
+6667395/1
CCCFFFFFHHHHHJJJJJJJHIIJJGIIJJJJJJJJJJJJJJIJJJJJIJ
@137262/1
agggctatgtgcacgcttatcctcaaaaagatgtcttgtaattaggtaat
+137262/1
?@?DDFFDHBFDFHI8GGGHGE?FFH<AD>E??:9B<DDHEH9?BB9BD9
@3882071/1
ctaaatcttcaagtacatagtacata
+3882071/1
@;@DDDBDD?DD4<A?F4FIAE:3A<
@6024140/1
ctatcaggtaagacaacaatcacaagttttacttcttctttaagacactg
+6024140/1
CCCFFFFFHHHHHJJJJJJJJJJJJJHIJJJJJJJJJJJJJJJJJJJJJJ
@3150007/1
gttatgatctccggccaagatcagccgtgtttggtagaagcaggatgaca
+3150007/1
@@@DFAEFHHHFHBHJJJF<GHJIJIGCFFHGGIGHIBGIHGIGG@FGI3
@3150533/1
ccatcatattgtttgatatcgccagtccaaattcttggacataggcgtcg
+3150533/1
@@@FFF<DHHHGHJIJJJGJEHIJJGHCH9EGGGIFG@HGII@FD9@:@@
@7388201/1
gtcctgttggtccattaatataaaatggttcaacttctttggtgtac
+7388201/1
CB@FFFDFHGHHHJJIJIJIJJIGJJJJFFHIJJJIJJJJJICGGHI
@2403019/1
gctcatacttaatccaatgacatggggaagtcaattgctaatattgccat
+2403019/1
CCCFFFFFGHGFFGGGJIJGJJJBHGIGHIGGGEGGE@HCHIBB>GGGII
@7388773/1
gcttagattagagttgttatttatcttaaataatttacttgattgttaag
+7388773/1
C@@FFFFFHHHHG@DE<CHGEHIJGCHGIGEIIIJJDIGIGGDGEHIJIH
@8007460/1
gaccatcactttttacatttaaagcatctccttcttctttttttctagtt
+8007460/1
CCCFFFFFHHHHHJJJJJJJJJJJJIJJJJJJJJJJJJJJJJJJJJJJJJ
@8008189/1
gtttcattccgcagattaaaatttttaagtacgactaagtgagcacacta
+8008189/1
CBCFFFFFHHHHHJJJJJJJJJJJJJJJJIIJJJJJJJJFHJJJJJIJJJ
@3154000/1
ctgtggtctctgctgttgctgaggctgttgtggtctctgctgttgctg
+3154000/1
@CCDFFFDFHDHHHIIIBCIH@GGI?;AEFHEHHB?:C<DC9BGCDF@
@3154682/1
gctattttagcatggaatgtaatctccaagttgtgaatcaatttcaggat
+3154682/1
CCCFFFFFGGHGHJJIJJJJIIJIIIIJGIIBHFHIGJJIJIJIJFIJII
@1660207/1
ctgtgtctctttctttttttgttagactgatttgatagagc
+1660207/1
?@@:BD?DDHFHHD<@FHGIIEGCCGCGC3DGD@DBBB>GF
@5321553/1
gtacaatagaggtaagtagttatagcatacttaaggaaggaatcaccgat
+5321553/1
CBCFFFFFHHHHDHIJHIJJJJJJJJJJJJJJJJJJJIJJJJJJJJJJJJ
@5322100/1
gcacaacaaacacttggggagttaaatcaacatcagctgagatatactca
+5322100/1
CCCFFFFFHHHHHJJJJJJHIHIJJJJJJJJJJJJJJJJJJJJJJJJJJH
@5322146/1
ccgaggaattccagcctttgatagcaatcggtaaagttttgcctata
+5322146/1
CCCFFFFFHHHHGJJJJJIJJIJJIIJJJJJFGIGGFGIIJJIIJJJ
@5322352/1
ggacaggtgaacatgggcaaatctggaggttgatgaggaggctgaggtgg
+5322352/1
CCCFFFFBFHHHGIJJJJJJJJJJJJJJJEGIIIJIJJJEHHHIIIJ?DH
@906328/1
tcccaatcaattatgatactgtctccttcaacaatcgtcggtacaatgta
+906328/1
@@CFFFFFAHHFFJJIGEIIICHGE<HHI>FHIHGIJHIGB:DE@GBDB@
@3887095/1
ctccatactccttgtcttacaggtaccggtctttctcgataatcaagtgt
+3887095/1
CCCFFFFFGGHHHJAHGGIJJJIEHHJJEFHJJIIBHCGIJJIIIFHGGF
@3887239/1
ccttgactatgtttgatgacatatcaa
+3887239/1
@@@DDFDFH>FF?AHBBHHFHCCBEG>
@4630237/1
cttgaggaagttggtgtagaggtgcaggctg
+4630237/1
@CCFDEADB?FDHIEGHGIIAGC;3AFHECE
@6674911/1
ggcagttgaagataacatacaattttaattttattattctcaatgatttc
+6674911/1
C@@FFFFFAHHHFJIIHGGJGEHHIIIDHIIJIIGIIJJJGIJJJJJJJJ
@4630540/1
gtccttctaacctgttcttcttgaagttggttcagctgtagtctgtctgc
+4630540/1
@@@BDFDDHFHGGJHIJJIIIGCEHGHEHGFGGHIIJJ@DCDGIJGGIJG
@3158338/1
tttcataattcataacgtcattagcagagctcgctactaa
+3158338/1
@@CFFDF?HHBFFHGB;AE@G?EGHGGAF<4CFHC1@<4?
@2415240/1
ctgtagtctgtctgcatctgtatatgccctagcac
+2415240/1
@<@B?B:ACFCFDEG@FH@GFHGGIEHE;FEEBHE
@5325859/1
ctccaatcgcattccctttcacactagggacatgaggtgaaattattggt
+5325859/1
CCCFFFFFHHHHHJJJJJJJJJJJJIJJJGHIJIJJJIJJJJIJJJJJJB
@5326110/1
aacgattggaaaaataatcagaatatgaacggtattgctctgcagggaac
+5326110/1
@@CFFFFFHHHHHJJJJIJJJJJJJJJJIJJJFGGJJJIJIJJJJJJJJI
@142079/1
cttctttctgtatcaactgcagcctcttttaccattgtacgagtttgagc
+142079/1
@C@FDDDFHFFFFFAHG9CFHHGHG;EHIJIEIIGDDEGHCEADGAC469
@3161012/1
atgctttctaatgtttcttcatttaaaaccgctgtgtctctttctttttt
+3161012/1
@@CFFADFGHGHHEHBBHGIIIEHI>FFHIGB<E0CGHCHIIGCHHGGH>
@3890297/1
cttggtgttcaacaaatctcttaatgatatcagtcagct
+3890297/1
@@@D;=ADHHFAFAHHHICHGGDHEHIBA@C22?BCFCC
@3890678/1
catactcctatcagtaaaagcacgagctaaaagacgaatatgattaa
+3890678/1
@@@FDBBBFDDB4C<EFHCHGIGGIAAEEHG9<1::@<DGCHGG4??
@3891264/1
gttgtggtctctgctgttgctgaggctgctgtgg
+3891264/1
?@@DDDDDFHHHHHIBEGCC4CA;?A?EA??B3D
@3891444/1
ggaccacattctatcaagtaggcaccaatcaaggcctccacacaatcagc
+3891444/1
@@@=DDDDHDHHDHEH@FCEI>GEGGHI>GEID@=D@FHI@DEHCDGHHH
@4633320/1
ctttcttaaatctggttctcttatcatctgattag
+4633320/1
@@CFFFFDDDHHFIH@GBFGF>HEI@E<C9?FAFF
@4634004/1
gggattcattatccattctcccctaggct
+4634004/1
=??B?B:BA<C<CG?FHB?<??:<A;C?A
@5329932/1
taaagttaaattattgtaacccatactcctatcagtaaaagcacgagcta
+5329932/1
;?@BDDDD>FFHHIIIFGGHHIGIGBHFHIFHGIGIIGGEFFDBFHEBGG
@1671327/1
gttccgttgcttgaggtctggtaattggagcggctt
+1671327/1
@CCFDDDDHDHBF@GH<<?FACFHIIID>;;DGIG6
@3168958/1
attgctccctccacctgaactagttcatatttcggagtcgtccctcttct
+3168958/1
@BB??DDDHDFDHGIBHGIJIJFHIGIJIGG9EG8@DHGIJJFHGIIGJI
@3894729/1
gtttttattatcgcttctaattttttctctcatttctgggattaaaattt
+3894729/1
@??BDDFFDHB<FBD=FHHIGGIIIIIIIIIIIAHIIEH9?BGFI@C>BH
@6685462/1
catggtttaagaaagaccaaaggtttctgttgagctagtcatttgttccc
+6685462/1
CCCFFFFFHHHGHJJJJJJJJJJFHJJJJHIIJJJJJJJJJJJJJJJJJJ
@6685537/1
gagacacttgctggggaggtggacctctttgtgcccatggagtttgacct
+6685537/1
CCCFFFFFHHHHHJJJJJJCGGIIJJJJJIJIIJJJJJJJGIGIJJJJJJ
@2415685/1
agataataatgcctcagagctaccttggcagctgctaattttgcttggtg
+2415685/1
@@@DDDFFHFHHHGHI@AGGIHIG@C@EGIIFICGIIGJIIJJIIIIIBG
@6686648/1
ctttaacctcataactaaaacagggttcatgagttccactttcacaatca
+6686648/1
CCCFFFFFHHHHHJJJJJJJJJJJJHJJJJJJJJJJJJJJJJJJJJJJJJ
@2416166/1
ctgtggtctctgctgttgctgaggctgttg
+2416166/1
@@C=DDFDFHHHHGACBHCBEDHHGG9B<F
@2416509/1
ataaaaaatagcagcagtcatcaccaaaacctgatgattttcaagctctt
+2416509/1
@@@FFFAD?FHFHIIGBFHIIIIIBHGGEHFHGBHG@BGIJ<@DGHIIJJ
@2416737/1
aggacgtgctgtaccttgtatactagcatgactgacta
+2416737/1
?@@DDDFBB??CFGDHHGH9FAAH>H9HH31?@?CD<9
@5333526/1
ctccatactccttgtcttacaggtaccggtctttctcgataatcaagtgt
+5333526/1
CCCFFFFFHHHGHJJJJJJJJJJJJHJJIHIJJJIIGIJJJJJJJJHFHF
@7396088/1
taattcctgaattatttcttgacgatgttgctgaactctaacagtagcag
+7396088/1
C@CFFFFFGHGHHJJJIJGHGIIJIIFJJGIIEGIIGIJGHDHIFIIJJI
@1675130/1
ccctgcttccccaggttgtctaccaccccctcctcctccacctttct
+1675130/1
C@CFFFEFADHDF?FAFHACBBFHG@GGI<FGCGFGGDFGIJ@GCEC
@1675355/1
gtatatttatgctcacttcaccaacattcatgaataatggaaaatcacat
+1675355/1
@@<DFDDFHHHDHIIGII>IH@F@EF;HDCBHGIBCE@EGDGBAEGHIIE
@6687640/1
gtcagaattttcgtttggagcaaatacaatgtatttgctgtctttgtgtc
+6687640/1
CCCFFFFFHHHHHIJJJJJJJJJJJJJJJJJGHJJJJJJJHIJJJJIJJJ
@8026909/1
gccacatcaatgttaaggaatggtttccaaccaataattgcagactggaa
+8026909/1
CCCFFFFFGHHHHJIJJJJJJJJFHIJJJJJJJGIJJJJJJJJIJJJJJI
@1676537/1
gctagctttcttaaatctggttctctaatcatctgattagtagtaacgat
+1676537/1
@CCFDDDDBDF<DHEEEECHEHEHI@H>HHJGCHC@GBGHCB>?:DE?D@
@8027595/1
ttcttctaatattgatgttttattttcagtataccttataccgctatcat
+8027595/1
@C@FFFFDHHFHGIIJJHIGJJJJJIIIJFHGJJJJJJIJJJJJJJIIII
@6038600/1
gttgctgctgctgctgttgttgttgttgaccccatggttgtcgaggaggt
+6038600/1
B@BFFFFFHHHHHIGJHIJHIJHIGHIIJJJIJJIJJDGHIGI?HIDHIC
@2418478/1
tcttactttaaaatcaaaattcttcatttctcccgat
+2418478/1
@CCFDDEFFHFHDGFHI9CIIBGGIGIEDHHEHCEAE
@4639629/1
ctccagctaaggctgtatcatcaacttctaaaggtttccaataaacacct
+4639629/1
@CBDFFFFHGDGGFIHIGIEIGHJJIEIIHG>@D:?FGGICG>FHIJIJI
@150877/1
gatttattaaacccgatgctagctttcttaaat
+150877/1
@@@DFD>DAB<FFAE8EEEDGII9AFF>GF>D>
@6691824/1
agataatcccatatcatggagacattaacttgcgtagcatactttatcgt
+6691824/1
CCCFFFFFHHHHHJJJJJJJJJJJJJJJJJJJJJIJJJJJJJJJJJJJJF
@152543/1
cgcagattaaaatttttaagtacgactaagtgagcacactaaatcaccac
+152543/1
@@CFFFFFHHDFFHGGIHJIFHHIIGHEHGGHIIJFGGGGDHIJJJJD3B
@6040595/1
gttacattctctcatcctaaacctttttaaaacatcttcttgttttctat
+6040595/1
CCCFFDDFFHFHHJJIJJJJGJIIIJIIGAHBH@GHIJGHIGCFGGGGII
@916739/1
cagctgaactatttttactataaacatctttcatgtcatca
+916739/1
@@@DDFFFHHDHHIIEEDHJIIICA?FECGAFA9F<4CFGE
@4641387/1
cagagaggaaatagtattttttcttcatcgtcttgaacttcatttccaac
+4641387/1
BCCDFDDD;DHFFIACDFFHEGFHGGGGAHHGEHIEGHGGGGGIEIBHA@
@6041326/1
cctcgccatctgcctattttggaaactatactgtcattaatggaattggg
+6041326/1
CCCFFFFFHHHHHJJJJJJJJJIIJJJJJJJIJIJIJJJJJJJHJJJJJJ
@918958/1
ggggccagttctggaggatgaagttttctacctcttgtattttgctcttc
+918958/1
@@@?DD;D?DF??<:E=?FFHG@HB9CFCGGIIGE>>C4CFGEFH@94B?
@3176991/1
cttctcttggtgttcaacaaatctcttaatgatatcagtcagcttacaag
+3176991/1
@@@FFFFDHHDAHIBHGEEGIIJGIJD@FHH@G4?GFI<DGHGGCA>FBG
@3177838/1
gcatggtttaagaaagaccaaaggtttctgttgagctagtcatttgttcc
+3177838/1
@@@DDD;??F>FDG9FFGI3?3CGCBCHH9B?C<FHIGHADCCDFG?GG?
@3177923/1
gcctttgttgctgctgtggtggttcttgcctttgcagctgttgtggtg
+3177923/1
@@@DDDDDHFFADFHIEFF3?B@FFBFGHIIIIEE@E@?DDB>?@G06
@4644047/1
gtctccttcaacaatcgtcggtacaatgtaatatgagttttctttgtttt
+4644047/1
CCCFDFDFBHHHHJJIGEGHGHEHFHIIJIJGGGH>FFHEGJGIB9?DFH
@6695783/1
ggcttctgcttccgttccaccctttctgctgcgatctttgccatagcata
+6695783/1
@@@FFDDDDHDFHIEHIJIGGBHIJJIIGEHAGGCGGGIGDHGJGBGHBB
@5338963/1
tgttgccactgctgctgctgaggctgttgttgcctctgctgctgctgggg
+5338963/1
CCCFFFFFHGGHHJJJJJJJJJJJJJJJJJJJJJJIJJJIJJJJJJJJII
@6700616/1
cttgttgttttagggtaatcaaattttatgacaaaattgcaattctttac
+6700616/1
CCCFFFFFHHHHHJJGHJJJJJJJJJJJJJJJJIIJJJJJJJJJJJJJJJ
@3898850/1
gtgcactggttacaggagatactggttgttgttgaggtgg
+3898850/1
@@@DFFAFA<FHDECFEHIGGIGFFBDHEFB?@G@GH1?D
@154521/1
cgccgatcttgtacaacattttacatgcagttagtgcaactgctcccttg
+154521/1
@@@FFFFDFHHFDCEGGDFHIIJJ>FCAGIGIIGGGJJEGFAHGHI@DFH
@8032198/1
gtcacaactaacaatgggccacaactcatattgatcgtcaaatgaaacat
+8032198/1
CCCFFFFFHHHHHJJJJJJJJJJJJJJJJJJJJJJJJIJJJJJJJJJJJJ
@7403339/1
gtaacgattggaaaaataatcagaataagaacggtattgctctgcaggga
+7403339/1
CBCFFFFFHHHHHJJJJJJJJJJJJJJJJJJJJJHHIJJJJJJJJJJJJJ
@7403916/1
cttggacaagttgttatattagtcactttatatgttcttttaacactctt
+7403916/1
@;@DDB?A:A<2A2CGD?AC:C<CHBE?EH@ACH<2?F<GFGC??GFGAG
@3181460/1
gcatcattcattttcttcattgtaacttggcccgcaaca
+3181460/1
@?@F?DDDBFFHGIEIJCIHHFIGI<<EH@FFG:?GGIA
@4646194/1
gttctatttctgcttctctaggatcaacagcaggatctgcaatttttcca
+4646194/1
@@CFFFFFGHGGDHHFGHIJJIGJJGG9FCGGGCGCHGGIIEGIIEGIB>
@4646486/1
agttgagtttggtgggtaggggttgtttccctagactgtggttgagacac
+4646486/1
@@?DA:BBFBHGDB=C8EGECA?FE@EDGICABD9DDFDFC?=1CCFCHI
@1684574/1
agctttcttaaatctggttctctaatcatctgattagtag
+1684574/1
@@?DDDDFHHFDDH@GDDAHGEGIFEFGECDEEFD<C?C4
@1684604/1
gatgcataagtcattcctctatcaggtaagacaacaatcacaagttttac
+1684604/1
7@@FFFFD4FFHHFGFHIIIIIHIHCFFGF9FH>GF;CEBFFCFG@BDBG
@1686094/1
ttccaaacagtatctaaagacatgccactgtcaagaaaaattgctccagc
+1686094/1
?@<DDDDFDF<FFGIIBH>HGIIIIEHIGGE449?F@ECED9?F@GIID3
@926735/1
tagtgatatcagtcacctatcgtgataaagccgacaagtgtcattgataa
+926735/1
CCCDFFDFHHHHDIJHIJJJBIIHIGJJIGIHIJDG6DDGIGGIIIIJJI
@3904416/1
ggctgcagtttccatatcatattatacctgaaggcttttgggtcgtg
+3904416/1
@@BFFFFFDHFHGBGHGIIGGJEHEFHIGICDHBGIIJ<?@:DGAFH
@6704244/1
cggtattgctctgcagggaacggcgacataggtgtctgctcttcacatac
+6704244/1
BBCDDFFFHHHHHJJJJJJJJJJJJ@DGFHIIFHHIJIJJJJJJJJJJJJ
@6704897/1
ctcacttgttttgtcataagttgtaacagtaagttcttttttttccttga
+6704897/1
???DDDDDADB?F?DFGGGHAIHEA<A?AH@CEAECEDHHGGIGIBFGGC
@2429969/1
tgcttctgtaaaatgccaataattgttctttcatgat
+2429969/1
@<@DDDDD<DB<?>GGE>EC9I9ECCEA44C9A<BBG
@4650482/1
tcataattcataacgtcattagcagagctcgctactaaggccttca
+4650482/1
CCCFFFFFFFHBFGIFG=GGGHBEHCHCCFHIIGGCH>FEG2?GHE
@6050500/1
ccgatgcaattaatactcatcttctttactaaaaggctacacaaacaatc
+6050500/1
@@@FFFDFG:DFHIIJJFGHIIGIJJJEGGIFICHEGGHHJJIGIJJJJH
@160369/1
cttgcctttgttgctgctgtggtggttcttgcctttgcagctgttgtggt
+160369/1
CCCFFFFFHGDHHIIIIIJIGIFGIFEHIFIJJJIJJJIJJGGEDEBFI?
@932410/1
atcagattgaaaaaaacaagttgtataacacaattaaaaag
+932410/1
CCCFFDDFHHHHHBEIIIJGGGCH@DIIHIIFGIIIICF<G
@161763/1
tgttgttgaccccatggttgtcgaggagg
+161763/1
@@@DD>DDFD??DE@GGCDE8CF<CACH8
@3905145/1
tttcttttttccaaattgcctctccattcaattgaagaagcaatttcttc
+3905145/1
@@CFFFFFBDFDF@DHIIGGI>B;<CFHGEEGH@AG<DB>9@FEAHBFGG
@1692150/1
gcaatattttcgcagcctcttgttttgcttctttttttgacctacccttg
+1692150/1
@<@DFEEAFHDADFAFE>GHHHGGHIF<C>FAGH>D<FF;?BC8B;8@FC
@3184849/1
ggtatatataagattacaattcttaacattttttctttaaacaaagaaca
+3184849/1
@B?DDFFDHHHABGGEI9BFCI>HHIHGC@HIGIG9<?BECHG80:D8?>
@1692791/1
gcaggaagttttctcgcaacttaggttatgcgaagtacataactttcttt
+1692791/1
<@@A?BDDAACDHCGIIDGIJJGHFHGIGGHGJIIHIHEGHHHEHEGGCE
@7409738/1
ctctgctgttgctgttgttgctgaggctgctgtggtctctgctgttgctg
+7409738/1
CCCFFFFFHHHHHJJJJJJJJJIJJJJJIJJJIIIIIIJJIJIIEHIJGG
@934436/1
ggcaacaacagccgcagcagcagcagtggcaacaacagccccagcagcag
+934436/1
@@?DDDADFBBB;8CGHBFGE@FABG?C>FFCFE9?FCGGGHG;FE@@2@
@934944/1
gcatctgtatatgccctagcacggaaagcagcgagatgagcataat
+934944/1
@@@AFFFBHA?H?BF2ACFHIJEB@A8B;CBFG6FGGIGGC4?BF@
@936477/1
ggcatgctttgcttctttcttagatctaccagtgcccatggcagcaa
+936477/1
@@@DFFFFFFBFDGBHH@DEHGCGHIA4CF>FAFHEIGGBCECGD?B
@4653028/1
gtcatttctttttcttgatctctttcattatcgtaaattgtca
+4653028/1
CC@FDFDDD>FFF@HIGEDHGG<EH@HBEHG<;ACBCCCGBGH
@1694057/1
ctctgaccatggaggataattcctgaattatttcttgacgatgttgctga
+1694057/1
@@@DD4DDFFFFFII?CBE9FDFECFECHHEH@EC>4?GFGDE@D9@CCF
@6053927/1
ctcaaacatgcaaatgtgacattattgactaaggccgatctgaggtctgt
+6053927/1
CCCFFFFFHHGHFIJIIJJJJJJJJIJGGIJIGGGIGHIJIJIIJ?DHIF
@166702/1
gctgtggtctctgctgttgctgttgttgctgaggctgctgtggtctctgc
+166702/1
@@@FDADDFFHHHIIFGDFEBCEEHCGGECHB9DGGI;DD?3B00909BA
@6055146/1
actggttacaggagatactggttgttgttgaggtggtagttgagtttggt
+6055146/1
CCCFFFFFGHHHDHIJJJJFGHHIFBCAFG:EH?FG:?DFIIFC?DHGG?
@3909524/1
tgtgcattaatctatagaaaattttccagacagtatttagagactttcca
+3909524/1
??=BDDDEFH<FFHGFF@EGIECHGIHIDGIGHCE4CFIEGGCCF?C9?F
@8044834/1
cgcaacaattgtacacaactccataggaagcgccaaaggcttctctcgtg
+8044834/1
CCCFFFFFHHHHHJJJJJJJJJJJJJJJJJJJJJJJJIJJJJJJJJJJHJ
@3191178/1
ctagcacggaaagcagcgagatgagcataataggtagg
+3191178/1
@CCFBEFFGDHHHBEFE<C61?GGGFEBFD<FHCGIIG
@1698160/1
ggcttgtctaacttgaccaacggtaaaagcaggaggttgttgcatccttt
+1698160/1
CCCFFFDDFHD?AEFEHGHGGIGFHGHGHDB3;DFE6DHIGCGC4?DCH>
@5348827/1
gctcaatttaccttcatccttgttttcaaagttgataaataatattaatg
+5348827/1
CCCFFFFFHHHHHJJJJJJJJIHHHIJJJIJIIJJJJJIJJJJJJIJJJI
@1699734/1
gctccaatcgcattccctttcacactagggacatgaggtga
+1699734/1
@@@FFDFFF1?F=:EF3<CFDC<<EHDHEHDG=BA<?G;D>
@5349855/1
caagatcattttaaactgtccttctgacacaccatctctgtaaaagagga
+5349855/1
??=DD?BD<DFBFABAGHCDDHIH@HGCGIIIICFFHIBHDDBFHGCGGI
@5350029/1
ctcaaggtacacccctataagggcttcaatagaatctgcaacaactttgt
+5350029/1
@@@DDDDA??CCFA:F1ECHB<EEBFFFD?E?GAGDFFCBFDBGFIIEE?
@5350245/1
cgatactaaaacaggcagaagcatagcatgctggacaatatcgcacataa
+5350245/1
CCCFFFFFHHHHHJJJJIJJJJJJJJIJJJJJJJJJJJJJJJJJJJJJJJ
@1701269/1
ctcttgttacaacatatttcaacatgtatccttttgggcggtaccatggt
+1701269/1
@@?7DEDDHHHHHEGGJJGFHHGBFEAC<?<F9DEGIFGA67@:<8CAC=
@6056991/1
ccttatttcaacaccagtgaaaaattgtttgccacgcatgtcccata
+6056991/1
@?<DDBDBFFFFDI?;?<3CEHICBFFHIFC9?EA0@D?@BB??BDC
@4655994/1
ggtctctgctgttgctgttgttgctgaggc
+4655994/1
@@8BDDBBFCFFFFHAGGGIH?A9<C<ECC
@176133/1
ctttactaaaaggctacacaaacaatcacctgaatccttagaattcaaaa
+176133/1
?@@DDFFFHF8DD9FHEBFEHCFIJ<@E@EEH@GCD<F<D<<BGEHIEFG
@7413098/1
ggttcttcttcttttttccacgtgaaatctttaggctgcagctcaaccat
+7413098/1
BC@FFFFFHHHHHJJJJJJIIJIJJJJJJJJJJJJJJJJJJJJJJJJJIJ
@177059/1
ccaagatcaattactctaccaggtggaggtgaaaagaatgatcttccaac
+177059/1
?1?DDEFABDFFHDHIIEGHEHGFAC@BH?F<CF>BHE9FG9BBF<B@9?
@3196063/1
ccttcttctttttttctagtttcctcctcatcaagagcacggcgatactg
+3196063/1
@CCFDFFFHBDHB>HIJGI@HGHBHIIG3DGHGEA>CHHHIIHBGIIHHH
@7414694/1
ctttgatggaatttcataaacaactttcaaatccttaatatacgcaacaa
+7414694/1
CCCFFFFFHHHHHJJJJJJJJJJJJJJJJJJJJJJJJJJJJJJJJJJJJJ
@6715772/1
ggccgatctgaggtctgtcaattcaccaggtgatatatttttgcacctgt
+6715772/1
CCCFFFFFHFAHHDFHGHGHIGJIIJJIJIHIJJJJIIJIJIJIJIGIJJ
@1704788/1
caactaaatgtcatggattcagcagaagtataaattaaactatgg
+1704788/1
:?@FDD>DDHBFHBGIEHHG<HHBFG>GHEE>@DACC@FGGGEHE
@5354570/1
ctctatttcattgtgcattaatctatagaaaattttccagacagtattta
+5354570/1
CCCFFFFFHHHHHIJJJJJJJJJJIJJJJJJJJIIJJJJJJJJJGIJJJJ
@7416100/1
atgaggtgaaattattggtatttcttttttccaaattgcctctccattca
+7416100/1
CCCFFFBDHHHHHJJJJJFHJJJJJJJJJJJJJJJJJJJJJJJJJJJJJJ
@183618/1
gtcgcgcattctgttgtatatttatgctcacttcaccaacattcatgaat
+183618/1
@@CFFFFFHFHHGGIJIIJ@HHJEIGIGEDBDGDFHIIGIGGGIBBGE?B
@1706534/1
cagagactcgtccaatcagattgaaaaaaacaagttgtataaca
+1706534/1
@@@DF?EFABHDD7EE@EEAHA99FEHHII:F;?94B??BFGGG
@6062855/1
gtggtctctgctgttgctgttgttgctgaggctgctgtggtctctgctgt
+6062855/1
@?@DDDDFHHHHHIJGEIJCEECEHIIJFGGIIIJEDCBFFBGHHGCCHB
@1707708/1
ccgggcttactaagggagttttcttgatcattttcgtttacccagagagg
+1707708/1
CCCFFFFFHGHHHJJJIBFHIJGHGGGGIGHHEHBG89?DFGG3F=BDE=
@8054835/1
ctgacacaccatctctgtaaaagaggatagcttgaggcttatacctagtg
+8054835/1
CCCFFFFFHDFHHJIJIIGJJJJFHIHIIIIJIGGGGIIIGGIJJJGIFF
@1708334/1
gtttctagcctttcataattcataacgt
+1708334/1
@@@FFFFFHHHHHJJFG>HHIJIG<CAD
@183906/1
gtaggaagttatcaagaaatctaagattgcatcaccgaggaattccagcc
+183906/1
B?BFFFFFFHHGHIJIGGIJJIJJIIGHH<ACFF?FGHG86@<DECGGCE
@184467/1
cttgaacttcatttccaacaggtagtaa
+184467/1
==8A1?BDF4DFFB<>FBG1FFC4CA4C
@6720363/1
tgcagcttcttcaagagggatgggctctgaaggttgtattgttctggtat
+6720363/1
CCCFFFFFFHGHFGGHHIJJJJIDHGHIGI@EE?FHGIGGIGFHIJJBFH
@186288/1
atcggttcttcttcttttttccacgtgaaatctttaggctgcagctcaac
+186288/1
@?BFFDFFHDHFDHHIGHIIGEHHGB;CFHJGG@FCAFHGGGHH9@<BGG
@4664005/1
cttcaacaatcgtcggtacaatgtaatatgagttttctttgttttcaaag
+4664005/1
CCCFFFFFDHHGDGIIC@EHHIGGEEHEGJIJFFGIJJJIIGEGEIJJJJ
@187077/1
caccgatgcaattaatactcatcttctttactaaaaggctacacaaacaa
+187077/1
=?@FFF8D?HHHHIEHIGHHCHEHHHIIGIJIIJGIIGIGI@HHIDFHGI
@187790/1
caatgtaagacagcattgttgcaacttagatttagggtcat
+187790/1
@@@FF;ADFFHHHG?CEHAHFGAFFEGGGHIBHGBG9CFDB
@7421015/1
ggcaagtgttgggattttgaccatcttcaacgaatcaaattcactttgag
+7421015/1
CCCFFFEFHHHHHJJJJJJJJJJJJJJJJJJJJJJJJJJJJJJJJJJJJJ
@3919145/1
ggatcattagcagaaatcctcattctttcaaaaaaaactattcgtaggag
+3919145/1
@@@FFFAEGH>CFEE@BDHBHAGIGACHGHEC>FHHIIJ@CIIC@FF=A;
@3920136/1
ctttcataattcataacgtcattagcagagctcgctactaaggccttcaa
+3920136/1
@@@FFFFFDAFHHJJIEEEBFHIIJJIIIFCHIEB?BFHIGIG@DDHHBG
@953334/1
ctttatgtttttgtattcttcaatggttgctgctaaatcttcaagtacat
+953334/1
CCCFFFFFDHDFFBFGIGHJIJGBHIGGHJIIJJJIJGHAHIJJEDDGGE
@5356949/1
gttatatggtgattgatgccattcaactttgcattaactttctgtagtat
+5356949/1
CBCFFFFFHFFHHJJJJJJJJJJJJJJJJJJJJJJJJJJJJJJJIIJIJJ
@2445237/1
catacggaatctgccgagtccttccttctagtgc
+2445237/1
CCCFFFFFFDHH<B>AFHHGE<<CCDCEGGGCDG
@8058208/1
cttgtcttacaggtaccggtctttctcgataatcaagtgttggtgcattc
+8058208/1
CCCFFFFFHHHHHIIJJJJIJJJJJJJJJJGFHIJIJGHIIJJHIJIJJJ
@4667351/1
atcacatactaccgcctgtgttctgttgttt
+4667351/1
@@BFFFFFHHFHHGEGG<?CEFHEAA4<939
@189732/1
gtagttgggtaatattttgataacgtggatgtagata
+189732/1
?=<DDBDD62C;<DD4<B4<FHFDB<;A=EFGBB<9:
@7421721/1
cttttgggcggtaccatggtataactatcttattgagataattatctttt
+7421721/1
CCCFFFFFHHHDHHIIJJIHIIJJJJJJJJJJJJJIIIJJIJJJIJJJJJ
@8061198/1
ctcatcttcatcatccaagccgtaatgaatggtgttgctttcgcagggta
+8061198/1
CCCFFFFFHHHGHJJIIJJJJJGHHIJJJJJJEGGHIJJJJJJJJJJJFH
@8061806/1
ccggaaagaacctagtgtgatggcgtttctgtaccactataaatgtaatc
+8061806/1
CCCFFFFFGHHHHJJHIGHIJJIJJJJJJJJJJJJJJJJJJJJJJIJJJI
@6725541/1
gtaatctgaaaacatttgataaaaaatatatcgtaaaatagggtcacaac
+6725541/1
CB@FFFFFHHHHHJJJJJJIJJJJJJIJJJJJJIJJJJJJJJJIIIIIJJ
@5361561/1
cacggtctcaacaagttccgttttttggagaggcaactcaggataactat
+5361561/1
@CCFFFFFGDHHHGIBDFEFFHGGIGGGGGIIIGGCHIGIGGDHGIIJIG
@195731/1
ggaggaattcctttaaactgatccatgatcaatct
+195731/1
BC@FFDDDHAHHHGDGFBEHGHII>HFHGEG@HI9
@5362727/1
tcttggttcaagatcattttaaactgtccttctgacacaccatctctgta
+5362727/1
CCCFFFDDHHHHHJJJJJJJJJJJJJJJJJJJJJJJJJJJJJJJJJJJJJ
@4668063/1
ggtgcattcatgattcgggccttaactttagtgaactgg
+4668063/1
@?1DB>DA?FD>HCHIIEGB1A<CH@F>?E<CGGG@CCB
@1714559/1
gcccatggcagcaaatctacttgatcctatagtttctcctacggag
+1714559/1
C@CFFFADHAFF?HDCGEHHCBHHIGCAH>BF4C9B<EAHII8AB@
@2449369/1
gttatatggtgattgatgccattcaactttgcattaactttctgtagtat
+2449369/1
@BBAFAFFHDFHHIDEIEHFHHIIIJJJJECHEHIAGIIJIIHIIIGHII
@1715544/1
cctctgtcgaacagcttccacagcttg
+1715544/1
CCCFFF?DFHGFFGIIGGIJJFIJJFB
@1716018/1
gtccgaatctcatcagcaagaagaagtgcattaagcctgtataaaataca
+1716018/1
@@@FFDADHHHHGJEGEHHIGE;@DHBHEGHGIIHIJIIFGGGIIHAHGH
@2450525/1
gtcttcagcctcatgttataacattatgcagttcattacctaagatattt
+2450525/1
@@CAFFFFAFFHGE<EEBCEHIJIJJIIIJIIGGIIG@FGIG@DHEHDHH
@4669824/1
atccttgtcaagctggtcaaccctgat
+4669824/1
?@7DB?D?A?F?DB<EBEDBH3EG@EE
@8064092/1
gttctctaatcatctgattagtagtaacgattctccactgaaccaaatcg
+8064092/1
CCCFFFFFGHHHHJJICHJIIIIJHJJJJIIJJJJJJJJJIJJIJIJJII
@8064892/1
ctgcaattcttggttcaagatcattttaaactgtccttctgacacaccat
+8064892/1
CCCFFFFFHHHHHEHIJJJJJJJJJJJJIJJIJIJJJJJJJJJJJJJJJJ
@1717533/1
ctcctccttccaaaaaaatacagcaagtctggtaaatttatcgcaaggta
+1717533/1
CCCFFFFFHGHHHJIJIGIGGGIHGEHDHIJI<DHCGIJIJJJJGIJIHH
@3210994/1
attacttcttctcgaggtggctgcagtttccatatcatattatacctgaa
+3210994/1
<@@DFFFFHGBHFJIIIACFGHGIIF:CGIIIIGIGC@@FFGI9FGGGDG
@8065291/1
gctaatttaaaaattgaatagtttttatgaaatgagtcagaattttcgtt
+8065291/1
@CCFBDFFHFHHGGIGGFGIJIIGHIJJJJJIGIHIJJHIIIJJIIJIEH
@1718776/1
cctcatttagataaatttattgttgttcagaggcttaatacaca
+1718776/1
?@@D;DDDFFAF?ABGFCCFG>CDHEGGI@EGDECGHI9@FHCC
@3212529/1
caattttcttaatggatgcataagtcattcctctatcaggtaagacaaca
+3212529/1
@@@FFFFFHHGDHJIJJIIIGJ@EFHIIJI@HGEIEH@>D?<GHBHAGIJ
@196158/1
ctttcataattcataacgtcattagcagagctcgctact
+196158/1
CCCFFFFDFBFHHG@HGAGIDGCFDH<BHGCGHB<@BGC
@6726633/1
cctccttccaaaaaaatacagcaagtctggtaaatttatcgcaaggtaat
+6726633/1
@<@DDDDDFBBBFI?CCA?9?<FE?1:C?9F?FHIICH<?FDDH;7C=FH
@6069840/1
agaggagagcttttattgaatagaataggaatgtcaggtgcgttaacttt
+6069840/1
@@@FFDFDF?DHFIGHIJIAHHIEHAHIJAF@GFGIHICHGIIIEIJIJI
@8067991/1
atcacaatcatctttattaactaattggttttcaactgactctgtcgttg
+8067991/1
CCCFFFFFHHHHHJJIJJJJJJJJJJJJHIIJJJJJJJJJJJJJJJJJJJ
@6727905/1
ccaagaaatagaatcgggtgactgaagaccagctcaggactgcaactgtg
+6727905/1
CCCFFFFFHHHHHJJJJIHIIIJJJJIJJJJJIJJJJIJJJJJJJJJJHJ
@5363172/1
gttgctgttgttgctgaggctgctgtggtctctgctgttgttgttgttgc
+5363172/1
@@CFFFFFFFFFFHJIIGGIIJJGC<FGGHGGIGHGI?FE?FFFEEFHEF
@1720720/1
gtcgggacttgaaaagaaagaccttcccactggggtgtatgtcattgagg
+1720720/1
C@CFFFDFGHHGHJJGGBGEGIIEHGIIGIIGCBG@EDDFGFHEGIHDGA
@4673138/1
atagtttccaaacgctccagattgatgccatcgtttg
+4673138/1
@@@DFFFDHFGHHIJGED:ABFAFFF<BF3?F;3?B;
@4673326/1
gttcttctttccatcaaaggcaggaaatcg
+4673326/1
CBCFFFFDDFHHHCHIIEH3CGEGGII<F7
@2453422/1
ccgcagattaaaatttttaagtacgactaagtgagcacactaaatcacca
+2453422/1
@CCFFDFFHHHH<CGAGIJIJHIJF7GB<@G?@DG@GGFIICHCAHJG@@
@3217138/1
cttgactatgtttgatgacatatcaataacattctcctcaaccttttgta
+3217138/1
@@CFFAFFGHF>FGIGGEHIGBFHC>>CFCDGHDA?BDEG9DAHGHIBGH
@960577/1
ggtatatataagattacaattcttaacattttttctttaa
+960577/1
=?1ADDFFDDDBBGGGABH<BAEHG>FHBEID@HGIIGGG
@961097/1
ccgtgatctaatatttgagcagaaggtgctg
+961097/1
?@@4ABDDF?<CAC>@EBHII>@CC@<99AE
@6072653/1
cagcatagcttcaatttcattgtcgcttatgtcaaattctacttctgaat
+6072653/1
CCCFFFFFHHHGHIJJIJJJJJHIIJJJIJJGHIIIJJJJJIJIJJJJJJ
@202074/1
gatactctcaagatccctgattacttcttctcgaggtggctgcag
+202074/1
?@@?ADDD>>FHHIEHIEEF>9AF9DHG>4CH7BF10?F?8?B3?
@6732584/1
gacagaaaggtaattatattataataatataatttaacaaaaacttagaa
+6732584/1
CCCFFFFFHHFHHJJJJJJJJJJJJJJJJJJJJJJJJJJJJJJJJJJJHJ
@3926675/1
cataattaaaattaattaaaagttaataatacaaataaataaacagaaac
+3926675/1
CCCFFFFDHFHHG@HIGHEIJJFICCAHGBGHIGCFBGFHI>EGHGBE?B
@965295/1
ctctgctgttgctgttgttgctgaggctgctgtggtctctgctgttgctg
+965295/1
C@@FFFFFHHHHHJHJIFIHIGGGJIJFCHGEEG9FEDBFGIIGAEHEEH
@967321/1
cctcacacctggcactaaactgtaaagggcttcactgcaaaagtttgatc
+967321/1
@@@FFFFFGH?DF@FGGI@GGGEH<?EFB@GGEGGIGBDHGIJDEDGECH
@2457125/1
ttctaatattgatgttttattttcagtataccttataccgctatcatcct
+2457125/1
@@@FDFFDDDHAFIEFBH@HHGCAHHHG<4CEEF>DECHGIJIGECIIII
@4676679/1
tgggatttgtgaagctgaatttttagaaaggcaattaatattatttttat
+4676679/1
BC@FFFFFHHHGFIJIEHGIJEIJIIGIII@FHEIGIGDCIBFGIGEHDE
@1726695/1
gcagattaaaatttttaagtacgactaagtgagcacactaaatcaccaca
+1726695/1
@C<FDFFDGDFHHIIIGHIIAHGHGIBEDAGEEHCHGFFHIGHIIG<FF;
@5366182/1
tgcagcattaagtcttctctgcactgtgacagtcttcaagcactgagtta
+5366182/1
CCCFFFFFHHHHHJIJHIJJJJJJJJHJJJJJHIJJJJJJJJJJJIJIJJ
@4677462/1
catgaattgctccctccacctgaagtagttcatatttcggagtcgtccct
+4677462/1
CCCFFFFFBHF>AHIIDBGIJJJIF?CFCEEFGHJJFGGE16?FEGEFG@
@6073806/1
cttggctttgccgcttgttgctgtacttgaggctgagatgaaggtggtct
+6073806/1
CCCFFFFFHHHHHJJJJIJJJJJIJJJJJIJJJJJHIHJJJJJJ?GIHII
@1729047/1
tctgtatcaactgcagcctcttttaccattgta
+1729047/1
@@@FFFFFDHHHA><BGDH>BC>FGHH>DH>E<
@6074547/1
cttcaagatagaacccaattctggcccaagaggagagcttttattgaata
+6074547/1
CCCFFFFFHGFFHGIIIJJJJGIJJJJGIGEGIFGBGGIIIJJJJIHIII
@970251/1
cttaatttcatttacctttggcacattgcagttgctatcatacattctta
+970251/1
CC@FFDDFHGHGDFHGIJIJIIBFHEIJFHICGHIJEGIBHIJJIIJFII
@6738971/1
ctggtttacaattagaatttataagtgttgcagttaaaccaagaacatgt
+6738971/1
CCCFFFFFHHHHHGGHGIJIJIIJJFGGJIJJJJJJJIIIIGIICGIIII
@973216/1
gctgttgttgctgaggctgctgtggtctctgctgttgctgttgttgctga
+973216/1
BCCFFFDDDFHHHJGBGIGGIFHEGFHHIJGIEGGHBH9GGIB;BFGIE@
@6075686/1
ccaggttcaactttacagccagtaaaaagtggtgaagtcaatcctaacac
+6075686/1
CC@FFBDFDFHHHJIJJJGGGDFGGDHCHCEGEGGGEFGHIJJJJIIGII
@975896/1
ataagattacaattcttaacattttttctttaaacaaag
+975896/1
@C@FFADBDHFF?FGHGH9FAFIIIIGI@>FG9EGCH@C
@976795/1
ctgcaattcttggttcaagatcattttaaactgtccttctgacacaccat
+976795/1
CCCFFDFFFADHGBEDBE>>>@CHIJIJJEEHHG<E>FGCHEGEHGAH94
@4681205/1
ctctgcactgtgacagtcttcaagcactgagttagaataccaacctgaat
+4681205/1
8?@DDDDAFF4BFGGDFE?AF:CCG:CFGFEHF@EEI?C<@DGI0B@?>G
@6079686/1
caggtgttctctaatttgtttctgcaagaggtgtcagagaggatgatggt
+6079686/1
BBBFDEDFHHHHHJJJJJJJJJJJJJJJJJJGHIIJJJJJJJJJJJJJJF
@1735617/1
tcagagctaccttggcagctgctaattttgcttggtgtttgttttctcct
+1735617/1
@??DBDADHDB?DEGG??A<CF9CECHC9FF>B<;:CDD;D?GA?B9?B>
@5369907/1
gtgaggtacacagttgcagtcctgagctggtcttcagtcacccgattcta
+5369907/1
BBBFFFDDHHHHHHIJJJJHIJJJJJJJJJHIJJDIJIIJJJJJGJJJJJ
@6081652/1
gagtgttctaaagctacttttgcagcattcatttcagcttgctgaatgct
+6081652/1
BBCDDFFFHHHHHJJJJJJJJJJJJJJJJJJJJJJJJJJJJJJJJJJJJJ
@3225275/1
gtttccttatcagtaatctcgaatctattatctcttggacaagttgttat
+3225275/1
@C@FDFFFGFHHHGIIEIJIIB;FGGHGJCD@FCFHGIDH<CFCGIIIEA
@214842/1
ctataagaacaatgagtgagagcttgcaagaggtaacttctgtcttgaaa
+214842/1
@@@FFFFDDHHDHIEH<FAHGGGBFHIC?FFEG<DGIGCGE9:B>GII>?
@3934196/1
cacggaaggtggaatttttgcattttttataacttctttaatgctctcca
+3934196/1
@@@ADDDAFAFF?AHBAEGBHFAED>@FG@GHIGEHCBEGCHC@D<D@GA
@4684600/1
gttctgttagatataaaattgattcctcatttagataaatttattgttgt
+4684600/1
@@CFFFDDHFHHHJJJJBJIJGIJJJJJIJIJIJIJIJIJJJJIGIIIJI
@6746298/1
ctccatactccttgtcttacaggtaccggtctttctcgataatcaagtgt
+6746298/1
CCCFFFFFHHHHHJIIJJJJJJIHHIJJJIJJJJJJJJJJJIJJJJJHIH
@6083511/1
ctccagctaaggctgtatcatcaacttctaaaggtttccaataaacacct
+6083511/1
CCCDFBEDHHGGHIIJEFGIFHHEGHHIEHHHEG?CFEGHIHI@FGGIEI
@1739098/1
ccctattttacgatatattttttatc
+1739098/1
@?@DDDD?C?BFFEAFHGDHGHG9C4
@2467952/1
atcaacaagtttttgccacttgtaattaggtaa
+2467952/1
@CCFFFFFHDFFAHEGIJIIJIGHIIGCFG4?F
@6085159/1
atgagatcaagtttttttcgaatcaaatgaagctgtattataacatgacc
+6085159/1
CCCFFFFFHHHHHJJJJJJJJJJJJJJJJJIJJJJHJJJJJJIHHJJJJJ
@1740319/1
gttatttcttctaaattctgctctgataaattagaatcatcccatagcaa
+1740319/1
@?@?DDDFGGHHHGIDGFHICHEHGHIIIIIJDH@HGHI@C9DHG>DC:F
@4686677/1
ccatggtataactatcttattgagataattat
+4686677/1
@@@DFDDDHHGFH@G@<FHIFG9E?<CHEHII
@8088047/1
ctgataaattagaatcatcccatagcaaatggtatttggtaggacgtgct
+8088047/1
CCCFFFFFHHHHHJJJJJJJJJJJJJFHCAFHAFHJJJJHIJJJJJHJIG
@3228350/1
cccaggtccacaattcaagatctaatttcatgctgttattattttccttc
+3228350/1
CCCFFFADHGFFHJGGGJJJIIIGIJ<HHGJGHHEG>FCH>GHIEHIIIH
@1741984/1
aggtgcgttaacttttggtggctttatta
+1741984/1
?@@1BA@=CFF>CEGCHBA:AFE9BGE9?
@1742018/1
aggaaatcgatttttgaaacacctctgtcgaa
+1742018/1
?1?AD>DDD>ACDDEHEAF<FEEHEGFGHGC1
@3229268/1
ctttaagacactgactaaaatattgttcaagttcacgaggagtattcttg
+3229268/1
@@@FDFFFHDHAFGHI<EDHGIIIGFFHGGIEADEHIH>EEH39DGHGGI
@3229271/1
ctggagctggatgagtgacatcagcgccaacaacaatgacaggtttttga
+3229271/1
@?@DDBDA3BFHF<ED<@ICCCHG3E@GAGHCDBF3BGHIGGHD>FGC:;
@980998/1
gttttaattaaaaaattggtgggaggagaaatagtgattctgtagtgata
+980998/1
@@@FDEDEHBFFHIIICGH4CGGGIEHIEH9BBF99?@FGHCGIB?FHDH
@6750574/1
aagacatcaatattttaaataaaatatttctctttcagaaggggaaatag
+6750574/1
@C@FFFFDHFHHFGGIIGGIIEHHJIIGIIHHGHIJJIGEGCDFGGEFFG
@216275/1
ggtgaaaagaatgatcttccaactgtcacaaacctgttagcagctggttg
+216275/1
C@@FFFFDHDHHHD<FFGGIIEIGGDCCGEBFGIDGE>GHAGFCDFF;BG
@3938364/1
ggacaatatcgcacataatacctgttctgtaaaatc
+3938364/1
@@@DDBDDAFFADHGBB:C?AC@CHHI@HE@CEAG3
@985079/1
caatatgttcgtctcacccatgttaaattttttcagaatcatgtgatttt
+985079/1
@@@DBDFDH<FDHGGGIFF?@FHECC@FEHGIIIGG1?@G><B<??9B@G
@6755975/1
tgttgctgttgttgctgaggctgctgtggtctctgctgttgctgttgttg
+6755975/1
1==ADBDDHHFDAEDEDHDB;AFGHEC;@91@BE<CF91:0?4??BG9B;
@985654/1
tccactttcacaatcaattaattggtaacatggtaaaat
+985654/1
@@@FFFFFHAFFHGHE9E9FHEIEB@HHIIHEB@CFHEH
@5375569/1
atttgatatctatatttctcattttttctgctaaagcactaccttcagcg
+5375569/1
@CCFFBDDHHHHHJJJJJJJJJJJJJJJJJJJJJJJJJJJJJJJJJJIJJ
@4690009/1
gtccttctaacctgttcttcttgaagttg
+4690009/1
@@@DDD<D<4CDFGGI<FFHGDEEGAHE>
@2470299/1
tctgtatcaacaactgtaccagccggcacattcatatttctcccatctgc
+2470299/1
@@@FFDFF?FH>?FH@AFACHHHHG>CFDGGHIIEGCGHGHG?D3BBFDC
@2471892/1
gtcacaactaacaatgggccacaactcata
+2471892/1
@@CFDFFFHHFFD9F@EBGDGIGCGCEFEG
@8095685/1
ctcaggagaaatttcaatttttgcaaattgttcgtagtgaagaactgaaa
+8095685/1
CCCFFFFFHHHHHJJJJJJJJJJJJJJIJJIJJJHJJJJJJJJJJJJJJJ
@6759875/1
accaggtggaggtgaaaagaatgatcttccaactgtcacaaacctgttag
+6759875/1
CCCFFFDEHHHHDGIJJJJJJJJJJJJJJJJJJJJJJJJJJJJJJJJJJI
@4691941/1
gttcataaggtctcatttgaaaacgtggctctccaaggtctccttgaac
+4691941/1
@@@DDFFA>FB<?CGBH@I<EC>F13CE1BFGFGGGDFGC?FHIII@EF
@5379588/1
gcaagaagaagtgcattaagcctgtataaaatacaaggaagacagacagc
+5379588/1
CCCFFFFFHHHHHJJJJJJJJJJJJJJJJJJJJJJJJJJJJJJJJJJJJI
@2477871/1
gtggcacatatccatagggacacagcttctatggtt
+2477871/1
@@@DDDDBFFF4CFGIFFFCFGI3AGG9FC<F4CEE
@5379774/1
gtccttctgacacaccatctctgtaaaagaggatagcttgaggcttatac
+5379774/1
CCCFFFFFHHHHHJJJJJJJJJJJJJJJJJJJJJJJJJJJGJJJJJJJJJ
@7444041/1
actgtgtccacaagaaaaaaggttcttttacccccttcagaatataatag
+7444041/1
CCCFFFFFHHHHHJJJJJJJJJHIJJJJJJJIIJJJJJJJJJJJJJJJJJ
@5380541/1
gtaggacgtgctgtaccttgtatactagcatgactgactagatagaagtc
+5380541/1
CCCFFFFFHHHHHJJJJJJIJJJJJJJJJJJJIJJJJJJJJJJJJJJJIJ
@224996/1
ctttttttgacctacccttgccgatagcaataaggcctttggctttaacc
+224996/1
@@@DFFFFFDFHF<G@@E;GG3CFAHDCAEG???DEGGIJIE3=2==CED
@5381391/1
ggtgtttttgagctcatacttaatccaatgacatggggaagtcaattgct
+5381391/1
BBBDDFFFHHHHHJJJJJJJJJJJJJJJJJJJJJJJJJJJJHIJJJJJJJ
@5381723/1
cggctccttgaatgaatttttcattcctccatactccttgtcttacaggt
+5381723/1
BCCFFFFFHHHHHJJJJJJJJIJJJJJJJJJJJJJIJJJJIJJJJJJJJB
@2483359/1
cagcgagatgagcataataggtaggtgcagggtatgaaactgaacgtgta
+2483359/1
@@CFFDDDHFDHHHJGIJHEG?EEHCHHIHJI?DCGHE@DHCHIADG=FH
@8104177/1
ggtatatataagattacaattcttaacattttttctttaaacaaagaaca
+8104177/1
BC@DFFFFHHHHHJJJJJJJJJJJJJJJJJIJJJJJJJJJJJJJJJJJJI
@7445829/1
cccagcacctccatcagaagaatcagacgtttcagattctaaatatattt
+7445829/1
C@@FFFDDHGFFDIGGHGIJIJIGGGH9ECEEHIHHGGIIIIJJJJIIHI
@228543/1
ctttgctcttgaggaagttggtgtagaggtgcaggctggccatgttgaat
+228543/1
CCCFFFFFHHHGDGGIJHIIJEGEHHGIJ33CFEGHI@6FA;?<B<?FHH
@2485268/1
ctccattcaattgaagaagcaatttcttcg
+2485268/1
?@8ADDDDFFFDD:EGIFEE<AHHF@DHEF
@229483/1
gttcttgcctttgcagctgttgtggtggttgt
+229483/1
@@@FF<DBHHF?>GBHIGGI@AFFF<C=E111
@8106578/1
gtcactattaaagttgatttgtcttatcgacttgacaattttttcttttc
+8106578/1
C@CFFFFFHHHHHGHIIJJJJJJJJJJJJIIJJJIJJJJJJJJJIJJJJG
@6765511/1
gggtaatattttgataacgtggatgtagataggctggcctgcttgtggaa
+6765511/1
@@@ADEFFHHHHHGIGGHIAFGEHGEFHEHGI@GDGHEGCHIGGDHHIBH
@6765601/1
ctccaggttgtctaccaccccctcctcctccacctttctttccttttttg
+6765601/1
@CCFFFFBFHFHHHIGJGGHIIGJJJJJJJJJJJJJJJIJJJIJJJJJJI
@3237968/1
ggccaatagctgtgggttatatggtgattgatgccattcaactttgcatt
+3237968/1
CCCFFFFFHHG??GGIAFGHGGHIHCAFEGIIJ>FHIIHGA?BHGJJCGG
@6766986/1
gtcttgaaatctgtagcccaatatagattccagaacttccggcataatga
+6766986/1
CCCFFFFFHHHHHIJJJJJJJJJIJJJJJJJJJJJJJJJJJJJJJJJJJI
@4700589/1
ctccatactccttgtcttacaggtaccggtctttctcgataatcaagtgt
+4700589/1
@@@DDDDDA<DFHGACGGIIIC9CFHHGIIDHCHDGGGCFAHHCH>FBF?
@1752070/1
gccactgattgatgtcccaatggtccacacctttgtcaccactatattca
+1752070/1
CCCFFFFAHHFFFIIHIHI;CGGAHH<D@GIIIICGDFHGIIIGGIIFGG
@233428/1
gcaaaagtttgatcaaataaacacta
+233428/1
<<?DDD<=CA<A<<AE>FE?EHEIGG
@990398/1
ctcacacctggcactaaactgtaaagggcttcactgcaaaagtttgatca
+990398/1
CCCFFDFFHHHGFIBDHBGGI@CEC>F=GHCFHIJJI9?DHIDDGDGB@E
@1754546/1
agtaagacatcaatattttaaataaaatatttctctttcagaagggga
+1754546/1
@@?DFDFFHHBFDIGEGIJIIIIGBEHGGGDHG@9CCEGC>BH3??FG
@7448315/1
ccatgatttattaaacccgatgctagctttcttaaatctggttctctaat
+7448315/1
@@@DFFAFHHHHHGGIJJFGEGHICG@FBHGI4C9DIHGHIHGIIBGIII
@7448498/1
agaacaatgagtgagagcttgcaagaggtaacttctgtcttgaaatctgt
+7448498/1
CCCFFFFFHGHCFIIIJJIJJJJIIJIJFFHIJJJJJJJJJJJJIJJJJF
@6770465/1
gtctgctcttcacatactcttgttacaacatatttcaacatgtatccttt
+6770465/1
CCCFFFFFHHHHHJJJJJJJJJJJJJJJJJJJJJJJJJJJJJIIJJJJJJ
@1757163/1
gtcgtgagaagctgcaacggctgctatagatggaacgttgatctggtctg
+1757163/1
@?@DDFFDFBHHDGAHEHGIJJJGHGIIBHIJJJJJJIGI?HDGCHFBF>
@1758123/1
gtcatttctttttcttgatctctttcattatcgtaa
+1758123/1
CCCFFFFEGHHHHEIIJIGIFE@HIJIIF@<B@FEC
@1758790/1
ccagcattctacagtatatttgagtaccacccttacagctatagatctta
+1758790/1
B@BFFFFDHGHGHJIJJIIJGHIIAFHIJJIJFHGGDEHIIFHD<DEHGH
@5391739/1
gtgcggaggctaccttgccgtaggaaataagaaagcaagagaaggaagtg
+5391739/1
BBCFFFFFHHHHHJJJJJJJIJJJJJIJJJJJJJJJJJJJJJJJJJJJFH
@996672/1
ctccaatcgcattccctttcacactagggacatgaggtgaaattattggt
+996672/1
@@@DADFDAFHHHGH:AFE@DCHHBFGGEHCDG><CC?=AD@HG@?FG<G
@996718/1
tcccaatcaattatgatactgtctccttcaacaatcgtcggtacaatgta
+996718/1
CCCFFFFFGHGHBGIEHIJJJGHIIJFIHHEHIIGIECHIIADHIIJJDF
@2492034/1
gtctctgctgttgttgttgttgctgaggctgctg
+2492034/1
@@@FFFFFGHHHAGEHBDHGHEB?FC=FBFCC>F
@7450781/1
gtttccatatcatattatacctgaaggcttttgggtcgtgagaagctgca
+7450781/1
CCCFFFFFHHHHHJJJJJJJJJJJJJJJJJJJJJJFHIHIJJIJJJJJJJ
@998455/1
cgacaattgtaccaagctctggcattttcctgtgactgatttttcttcaa
+998455/1
CCCFBDFFFCHDFDIJDHIJGHGIJGGHHHII<FGEGHIJDIGIIIJEGE
@8115033/1
ctttggcacattgcagttgctatcatacattcttaatatctgtgtattaa
+8115033/1
@@@FDFDFGHHHGJJIJIIIIGIIGIGGGGIIIIIIIGIIIJJJEGIIII
@6774079/1
cctgggtttaaaatcttcaataacattactcatttctgataggttctgca
+6774079/1
@@@FFFFFHGHHDHIHJIIFIGGFGHIGIJJJJJJIIIIGHII?GGGGHI
@1766611/1
agaatgtatattcaaagttaatattgaa
+1766611/1
;=1B=?DDHF4A4CBDBACIHFH4:C44
@1767013/1
gctgagatgaaggtggtctgctgggttgctggtcaccggg
+1767013/1
@@@DDD;DFF>BF<CE@FIBGHIDGF8EHGEG@GHDGIDG
@4703058/1
cacgagacaacgtgatataactatgaagaatcatgtgataaaaaatagca
+4703058/1
@@CFFFFFDHGHBGH<EBCHGIIJBIE@?FHHGHC@G>FH9?FHBHG>BE
@1769302/1
ctccagattgatgccatcgtttgcattagacatagtcagagcttgt
+1769302/1
@C@DD8D>FFHFD>F>GE7FGFGEFHBCBDGEIGGFG9FH>DG>@?
@1769680/1
tggtggttgttgcctctgttgctgctgaggctgttgttgccactgctgct
+1769680/1
?@@BDDDDDHDDDCHGIHIIIIJGGEHHIIJJIDFD?GHEDFGGCHB3?B
@1770112/1
gtggaagtaagaggtctttcatttaatgttttttgaaaagcctcacttgt
+1770112/1
@<@FDFFBFDHBFH3CF9<F>@HIEHECEHBDGBHGGEC?FFG3BADFH9
@1002001/1
atgcataattcttgtagaagaccaatagggttgccca
+1002001/1
@@@FDD<DDDDAA<E>GHIDEGFHDIDFHACD@>E3?
@1770643/1
cgtttctgtaccactataaatgtaatcggtggtgtgtaatcactgctgag
+1770643/1
1?=A1DDDHHHHGIEGIIHIIBFBHEH<1CGHHG?CDGHIIIIDHHIGHF
@6101642/1
cttgtatactagcatgactgactagatagaagtctaattcagtagggtga
+6101642/1
CCCFFFFFHHHHHJJJJJJJJJJJJJJJJJJJIJJJJJJJJJIJJJJFGG
@241558/1
ctgaatttcagcaattttcttaatggatgcataagtcattcctctatcag
+241558/1
@C@FFDDBHFHHHJGIIIGGIGCGHJGGGIJEGCB?E?FDCF@BDDHG4B
@1773449/1
tctcattaaggaattccggtttctcaaaacatggtgctggatgaggaaat
+1773449/1
@@CFDEFDFHFFHIJIJIGGDEHIJFHGHCCGCG?DD<GAAH3BCCHHCC
@3245925/1
ccaagaacatgtggcctatcctctggaggaattcctttaacctgatccat
+3245925/1
@@@FFFAF?DD<AFBF>CBGHEHCHCH>GHJ3CFDG@GGI9FBEBG4??4
@5395019/1
gctttctaatgtttcttcatttaaaaccgctgtgtctctttctttttttg
+5395019/1
CCCFFFFFHHHHHJJJJJJJJJJJJJJJJJJJHIHIJJJJJJJJJJJJJI
@5398887/1
gctgagtaacaagattatatgggagag
+5398887/1
8?@DA;=B<<C<?CCF<A<?@<3CE@@
@4708549/1
gcagtctcttgttttgcttcttttttt
+4708549/1
<;;ADDFDFFHCAFHEBFHBFDCAF<<
@7454705/1
gtaggagtaaaacgtaagtggaagcataagctcccaattctttggtgata
+7454705/1
@C@FFFFFHHGFHICGGG?EHIJJJIIJGIGIIJJJGIJJIIJAHGIIIJ
@3247307/1
gtcgtctttttttaccaaaccggtattttccccttggcaac
+3247307/1
?@?B?DABFHHDHIGGHGGGHHI?FGI@GIIDEAHC>F@DF
@1005911/1
cctatttacatgcctagacttgtgcaccagctaaagaagacttatcttta
+1005911/1
@@@FDDF>C:?BFI<GBBGIIHHGCGHH@@F<HCH34CD;FBG>FGFHI@
@6778914/1
ctttggctttaacctcataactaaaacagggttcatgagttccactttca
+6778914/1
CCCFFFFFHHHHHJJJJJJJJJJJJJJJJJJHIIJJJJJHHIJJJJJJJJ
@1780450/1
gtgagtaacatcagctccgagaaatattacaggttcgttgaaaaccttcg
+1780450/1
BB@FFAAD4DFAFIIJEEGEIIJEGIGGGE>GEGHIIGCHGGGGJDHGHG
@5403407/1
cggcagctttcctccattagttttcttccaactagtgaaatttgacttaa
+5403407/1
CCCFFFFFHHHHHJJJJJJJHIJJJJJJJJJJJJJHIJJJJJJJJJJJJJ
@6108186/1
tgttccattgcttgaggtctggtaattggagcggcttgtctaacttgacc
+6108186/1
CCCFFFFFHHHHHJIJJFHIJJFHJJJJJJJJJJJJJ:?<B<F8?F<<CH
@6109856/1
gccgacacatcaatattaagcatcatcttccattgagaaggcctgacgga
+6109856/1
CCCFFFFFHHHHHHIIJIJJJJFHIIJGHIJJIIJJJJJIJJJHIIJGHG
@8124460/1
gtaatgtaaaacaatatctattcaacaaaggaatagcagattcaactgtc
+8124460/1
@B@FFFDDHHHHGJJJJJJJJJJIJJJJJJJJJJJJJJJJIIIJJIIIHI
@6779170/1
atttgaaaacgtggatctccaaggtctccttgaacaaatttacctaaagc
+6779170/1
@CCFFFFFHGHFFIGIDFFGHIJEGHGGGIGGIJJJJJICGHFGFGEICA
@7456217/1
caggtgttctctaatttgtttctgcaagaggtgtcagagaggatgatggt
+7456217/1
?:?DABDDFHDDHIIGHIIFHGBHDBD?<AF2?GGIGIGIIEBGGIIII0
@3249079/1
cgaggaggtccctgttgttccattgcttgaggtctggtaattggagcggc
+3249079/1
CCCFFDFFFHHHFIIJGIJIHIJIJJJIJJIJBHIIGF40:DEHGHIJJJ
@6780874/1
cgacaattgtaccaagctctggcattttcctgtgactgatttttcttcaa
+6780874/1
CCCFFFFFHHHHHJIJJJJJJJJJJJJJJJJJIJJJJJHIJJJJJJJJJJ
@3952049/1
accagatctagtaaatattggaaatggacaaa
+3952049/1
@@@FFF>DBFHA>BCGIBEFEC@HFECFCB9;
@4714027/1
gttgagtttggtgggtaggggttgtttccctagactgtggttgag
+4714027/1
@@@FDEEFHH?AC1<<C;F=A:EEGAHDGGHIIGHA<9D@FCDFB
@6113579/1
gttcctttttgaattaaaatcacctgctccaggtaatggaaaatcctgag
+6113579/1
CCCFFFFFHHHHHJJJJJJJIJJJJJJJJJJJJHHJJJJJJJJJJJJJJJ
@5407594/1
cttgtatactagcatgactgactagatagaagtctaattcagtagggtga
+5407594/1
CCCFFFFFHHHHHJJJJJJJJJJJJJJJJJJJHHJJJJJJJJIJJJJFHF
@5407623/1
gttgcctaacaggaggtgcactggttacaggagatactggttgttgttga
+5407623/1
CCCFFFFFHHHHHIJJCFHIIJJJIIJJJJJJJIJJJJJJGHJIJJJJJE
@8126459/1
ccacccttttttttgttcctttttgaattaaaatcacctgctccaggtaa
+8126459/1
CCCFFFFFHHHHHJJIJJJJJJJJJIJJJJJJJJJJJJJJJJJJJJJFHI
@6116176/1
atctacaagtgtgacacaatttctattctgttcagaggtaaatgtgttat
+6116176/1
CCCFFFFFHFHHFHIJJJJJJJJJJJJJJJIJJIJHIJEHIIJJHIIIJJ
@248103/1
agtaaaacgtaagtggaagcataagctcccaat
+248103/1
@@@DFFFFHHHHG@:ACEDFGCHCCCHHIGE3C
@248107/1
tgcagttcattacctaagatatttgttatgatctccggccaagatcagcc
+248107/1
CCCFFFFFGHHGHJJJIGH@HJHIIJJGIJJJIIGH<<FHD=3?GDH<F>
@5411647/1
ttaatctatagaaaattttccaaacagtatttagagactttccactatct
+5411647/1
@@@FFFFFHHGGHJCGGGIJJJJJIJJFHIDHHGIE<GHIJJJJIIJIIH
@248482/1
ttgggattttgaccatcttcaacgaatcaaattcactttgaggaactctc
+248482/1
@@@DDDDDF8:CBCGHIIIII@FEHBAEADEGEGGCGCGGG<3<?DHEGF
@7458566/1
gctgctgtggtctctgctgttgctgaggctgttgtggtctctgctgttgc
+7458566/1
CCCFFFFFHHHHHJJJJJJJJJJJJIJJJJJIIIHIIJJJIIJJJJJJJI
@6118853/1
ggtttttgaaaaaattttggccaatagctgtgggttatatggtgattgat
+6118853/1
CCCFFFFFDHHFHIJIJJGGIJIJJJJIIIHHIJ?FHIJIJJEHIJJJJJ
@6784039/1
ggacgtgctgtaccttgtatactagcatgactgactagatagaagtctaa
+6784039/1
CCCFFFFFHHHHHJJJJHIJJJJJJJJJJJJJHJJJJJJJJJJJJIIJJJ
@8130084/1
ggacctctttgtgcccatggagtttgacctctaggaccagtttgcaaagg
+8130084/1
CCCFFFFFHHHHHJJJJJJJHJHJJJJJJJJJJJJJJJJJHIJJJJJJJJ
@2499892/1
gcctcatgttataacattatgcagttcattacctaagatatttgttatga
+2499892/1
@@@FFFFFHBDBDFGHIEFHDDFE@HFGIIGIBGIGGAGE9GEGBBHEGB
@6784367/1
ctcatcttcatcatccaagccgtaatgaatggtgttgctttcgcagggta
+6784367/1
CCCFFFFFHHHHGJJJJJJIJJHIJJJIIJJJCGHIJJJJJJJJJJJJBF
@6121200/1
gcctcctgcggaccattagttgaagtcccagccctcagataatcccatat
+6121200/1
CCCFFFFFHHHHHJJJJJJJJJIJJIJJJJJJJJJJJJJJJJJJJJJJJJ
@8132324/1
gcagcagtcatcaccaaaacctgatgattttcaagctcttcatgccactg
+8132324/1
CCCFFFFBFHHHHJJJJJJJJJJJIJIJJJJJJJJJJJJJJJJJJJJJIH
@8133537/1
ccaggaacttcccagtcatcaggaataaagtcattaaccttcaaaatttt
+8133537/1
CCCFFFFFHHHHHJJJJJJJJJJJJIJJJJHHJJJJJJJJJJJJJJJJJJ
@254735/1
ctggttgccttaaaacaatgtcaagagcttggattgcctcctgcggacca
+254735/1
BCCF=DDDDHGGGJIIJJIJEDEHGCGHH@FGIDFHIBGGG9DGBHIFHJ
@3958850/1
cttcagcctcatgttataacattatgcagttcattacctaagatatttgt
+3958850/1
@@<DDADDFFDBFIIII@H?:<C>E<ED<9AE9EHEFGGBHICBGGEAGG
@256259/1
ggtatatataagattacaattcttaacattttttctttaaacaaagaaca
+256259/1
@@BDDFFFHHHHG@GIJGHIHCHJJJ@GGJJGGGIIIJJBHIIG>GBFGE
@4718138/1
cttggcagtaacaagattttcacatggctgcccctttattatccctttca
+4718138/1
@@@DDDDD?FHH>FGAEGHIGIIIGIFGGCEEFDFBA?BGCHGEBGIIID
@7460261/1
ctcgcaacttaggttatgcgaagtacataactttctttgtatctgcatga
+7460261/1
CCCFFFFFHHHHHHIJJJJJJJJHIIJJJIJJJJJJJJJJJJJJJJJJJH
@6786213/1
gttgaggctgctgtggtctctgctgttgttgctgctgctgttg
+6786213/1
CCCFFFFFHGHFFIJIGHHIIJIJFHJJJIIIIJJJIFJJIJJ
@1790660/1
gtcacttcaaactgttgctcagcagctatctcttgtaggaactggactgc
+1790660/1
@BCFFFFFGHHHHEHFHIIIJICAGHJIIGGIIJIIIICGIIIIJIGHGG
@8134754/1
tgtatcaacaactgtaccagccggcacattcatatttctcccatctgcat
+8134754/1
?@=DBBDDHHDHHIEEG@F?;?C<GA??FHB<GBDFH<BDAFHIIGB<FH
@5422559/1
ggaaccaagtagcatggtggtagccaattatcatgcggctcaaacttgct
+5422559/1
CCCFFFFFDHHDBFHJJFHGCFDGIIJIJIIIJIIIJIIHIJIIGIIJJH
@1012667/1
ctcatacttaatccaatgacatggggaagtcaattgctaatattgccatc
+1012667/1
CCCFFDDEHHHGHGIGGJJIFHGHIJCEHGIIJGIIJFJJIGJJIGHGDG
@6125975/1
ataagattacaattcttaacattttttctttaaacaaagaacattggatt
+6125975/1
1?<DDFFFDDHHHIIFIIIIGHGGGD@FHHIGGIIIIIIIIGHDFHGDGI
@4723154/1
gtccttctaacctgttcttcttgaa
+4723154/1
@8?DDDD>ADBFFDE@4BFHHGB9B
@7462888/1
gcccaatattgattccagaacttccggcataatgagtacatcatttacat
+7462888/1
CCCFFFFFHHHHHJJJJJJJJJJJJJJJJJJJJJJJIHIJJJJJJJJJJJ
@7463006/1
ctgagatgaaggtggtctgctgggttgctggtcaccgggttgttgcctaa
+7463006/1
BBCFFFFFHHHHDGIHGJJJJJJJHIIJJJJHIJJJIIJDFHIIIHIJIJ
@4723421/1
ctcctgcggaccattagttgaagttccagccctcagataatcccatatca
+4723421/1
@@@DDDBAA?FDFGGHIIIHIII<CB>DBDGGIIHFGGGH>G@AHGEGGG
@2502307/1
cattttttctgctaaagcactaccttcag
+2502307/1
@@CFFFFFHGHGHIJJGIJFIGECFHIIE
@2502370/1
gattagtttccacaacaatttctcttcctttttttggatctgaagggcgg
+2502370/1
@@BFFAEFGHDFHJJJFIHI@BAHGEHGIJHJJI6FF9DGGA<@AH:FGH
@7464097/1
ggttgagacacttgctggggaggtggacctctttgtgcccatggagtttg
+7464097/1
CCBFFFFFHHHHHJJJJJJJJJJFHIJJJJJJJJJJJJJJJJJJIJHIJJ
@1793971/1
atcggaggcaaccaatatgttcgtctcacccatgttaaattttttcagaa
+1793971/1
CCCFF?DFADHHHIIE<GG?CHAFEEDHHIIG>GHII<BD<GHEIDGE9>
@1794493/1
ctcctaacaaggttgttaatctctctttcccgatcaggcgctgacctggc
+1794493/1
@@@1BDFFFDHFCEHIHJJ<HFHGEHIJJIIGFHIJIIEIJIIGG3B>DD
@5425980/1
ctttgactaaatactcctgaaggagtgatatcggtgtttttgagctcata
+5425980/1
CCCFFDFFHFHFDHIGGIIJGGCGH<CHF?EFGGCDGFHHEDHJGIIGED
@8139957/1
gtggaatgtatgacgatgatttgatatctatatttctcattttttctgct
+8139957/1
@?@DDDDD?FBFDFIBGF9IBCF33<CCFHFHHHHFGEIFFGEFGIFEGB
@6126931/1
gctggtcactgggttgttgcctaacaggaggtgcactggttacagg
+6126931/1
CCCFFDFFHHHHHHIJJJJJJJJJJJJJIJJDFHIJJJJJJIIJJJ
@5427742/1
atttgaaaacgtggatctccaaggtctccttgaacaaatttacctaaagc
+5427742/1
CCCFFFFFHHGHHJIJJJJJJJIJHIJJJJJJJJJJJJJJJJJJJJJIIJ
@5428181/1
gttccaccctttctgctgcgatctttgccatagcatagttcctgctttag
+5428181/1
CCCFFFFFHHHHHJJJJJJJHJJJJJGIFHIIHGHIGIIIIGIGIJJJGI
@5428801/1
ctacttttttccaattccaaattctaatcatgggtcgggcatttttacta
+5428801/1
CCCFFFFFHHHHHJJJJJJIJJJJJJJJJJJJJJGHIJJJJJJJJJJJJI
@4724985/1
tggatctccaaggtctccttgaacaaatttacctaaagcaacaacacaat
+4724985/1
@@@ADADFDF3CFABF>AHHHGGGG@;BCHGB3?GC>FCCFD;B;FGG=B
@3256981/1
caatttcttctttaggtaaaacttttatgccaagccaagacatga
+3256981/1
C@CFFFFFFHFH<GFG<CEH9E@CHHEHGJHE>HEHGGI3CFGEG
@7466159/1
gttggatcattagcagaaatcctcattctttcaaaaaaaactattcgtag
+7466159/1
CCCFFFFFHHHHHJJJJJJJJJJJJJJJJJJJJJJJJJGJIJJJJJJJJJ
@1798103/1
gttcgtggaagtaagtggtctttcatttaatgttttttgaaaagcctcac
+1798103/1
C@CFFBD:FHAFHDF4CDHIIBGHHHIIGH@EFHIDGGHDFEEH;8DGCB
@6794658/1
ttcaaatagtacttcaccaaaaactttgtcagccgcttctataccaccat
+6794658/1
BCCFFFFFHFHHHJJJJJJJJJIJJJJJIJJJJJJJJJJJI9DHIJJJJJ
@5430323/1
ggtgtttttgagctcatacttaatccaatgacatggggaagtcaattgct
+5430323/1
@BBDDDFFHHHHHJJJJJJJJJJJJJJJJJJJJJJJIJJJJHIGJJJJJJ
@5432120/1
ctatagtttctcctacggagactgtatacctaaaagtgggttcatgaatt
+5432120/1
CCCFFFFFHHHHHJJJJJJJJJJJIJJIJJJJJJJJGIJJHIJJJJJJJJ
@4728405/1
cggtattgctctgcagggaacggcgacataggtgtctgctcttcacatac
+4728405/1
@@@D?DDDFDHDBIJIBD@GIJIGEGGHBHIDDHD<@GGGIJCCHIEGEG
@268143/1
ggcccgcaacaattgtacacaactccataggaagcgccaaaggcttctct
+268143/1
@C@DFFFFAFDF?GIIAHGG<FHHIIGG<DHG9GHIBEGICIIGIIIIIG
@268302/1
gtcactattaaagttgatttgtcttatcgacttgacaattttttcttttc
+268302/1
?;@ADF?DFHHHF<BDBFCDDIHHBHIIIEG==GGIJGEHGEHIIIJCGG
@4729916/1
ctccaatcgcattccctttcacactagggacatgaggtgaaattattgg
+4729916/1
@?@DDDD8CFFFFGFE4<3CHEE?FBEEF9E=F<DC;9?BFEIBFF@DD
@3966971/1
ttatgatctccggccaagatcagccgtgtttggtagaagcagga
+3966971/1
@@@FFDDDDFB6CC<GGHG9CE?EHG0CCABFHEHEHGII;?;C
@6135673/1
ctcagagctaccttggcagctgctaattttgcttggtgtttgttttctcc
+6135673/1
;BBFFFFFHHHHHJJJJJJJJJJJJJJJJJJJJJJJHGHJJJHJJJJJJJ
@6795953/1
cggcaagatgtttggcttgctgttttgtagaagccttaccttcagctgag
+6795953/1
CCCFFFFFHHHHHJJJJJJJJJIJJJJJJJJJJJJJJIJJJJJJJJJJJJ
@1799580/1
ctctgcactgtgacagtcttcaagcactg
+1799580/1
@@@DD8BB?FHFHIIFFGGCGGI9@3CFB
@4731664/1
gttttgaataaaattaaggagtttcggaaacac
+4731664/1
<@<DD?:BC?AF?FE?F>F?G3A4C?F;1?:98
@5435713/1
gattattcttacaaacagaatccttaactgtccttctaacctgttcttct
+5435713/1
@@CFFFFFHHHHHJJJJJJJJJJJJJJJJJHIIIJJJJJJJJJIJJJIJJ
@2511530/1
ctaggatgttcagttaactttctagctaatagtccaatcttcaattgttt
+2511530/1
CCCFFDDDHFHAHEHGIEHIIGIJIJIBCGHIIGFCHFFHIDHCCAFBFD
@2513795/1
tgagccaacagtaagacatggtagatgaggatactttaatctaatattat
+2513795/1
@C@DFFFFH=FCFHG@HGIGGGECEHHHG9FF@FCGCFF9DDHDDHIJIC
@3970078/1
cgctttttgatattctggatttcccgcatagctcaactgtggcgg
+3970078/1
@@C?DFFFHHBDHGG9GH<9EHHHG>HIGBCGHHEHIIB>DDED:
@3972437/1
ggttcttcagtatgcatattaagttc
+3972437/1
?@=?DBFDDF<DFICABGIICEHB<E
@6800524/1
cacactgttcctggctgagagtaattcgtcgcgcattctgttgtatattt
+6800524/1
CCCFFFFDHHHHHJJJJIJJJCHHJJIJIJIJJJIJJJIJHIJGIIIIIJ
@3972982/1
gtgcaccagctaaagaagacttatctttaaacggcagctttcctccatta
+3972982/1
?B@DFFF?FHFHAGGIGGGGHDHGIJGFHIJDHFGI@FDHIIIJJ@BFGG
@6801446/1
atcgggtgactgaagaccagctcaggactgcaactgtgtacctcacttcc
+6801446/1
CCCFFFDFHHHHHJJJJJJJJJJJJJJJJJJJJJJJJJJJGIJJJJIJJJ
@7471776/1
ctatagtttctcctacggagactgtatacctaaaagtgggttcatgaatt
+7471776/1
C@CFFFFFHDHHHJIJIGGGIJDDHGGIJJJJJEGIGHD=GFHIIIGGII
@1023395/1
catagggtgtcccacaatatcttgtttaag
+1023395/1
@@@DD;A3ADFFFGIIIIIIBDHGGGFEHG
@2514704/1
attggttgtaacgattggaaaaataatcagaataagaacggta
+2514704/1
@@@?AADBA?<DF:A<C9@FCGHIIIC9EGGGIIG9?DF@F?D
@8153234/1
acaggaggtgcactggttacaggagatactggttgttgttgaggtggtag
+8153234/1
@CCFFFFFDFHHHJJJHJJJJJJIJJJJJJJJGHIHIJIIJIIJ?FH@FH
@276908/1
cttttaccattgtacgagtttgagcatcattcattttcttcattg
+276908/1
@C@FFFDEFHHH:EHHGIIJE@CEFHGEHGGGBAEIGDADHGEG9
@4736759/1
gtctggagctggatgagtgacatcagcgccaacaacaatgacaggttttt
+4736759/1
C@CFFFFFHGHHHIIIJ<HGIIGIJHIIIGIGCDEH@DHGIIGAF?@FGG
@1804848/1
ctcttgttttgcttctttttttgacctaccctt
+1804848/1
CCCFFF>>?FFFDGGHIJGHIGIIJJJFIGIH9
@1806196/1
ctcttcctttttttggatctgaagggcggtcccctcttttgggtggaatg
+1806196/1
CCCFFFFDFHHDHGCGCGCGGEIIJJ=AF;F@@EEAHCAHEE>;6>ACCC
@6146310/1
agggaagagatgctgctgagtactgtccttactcatacctgacatgtcat
+6146310/1
@?@DDDAADCCC?@EF>CEGAFDHH?9CFHIGE<ECFBHCEHIIIBHIID
@6146487/1
tctaggaccagtttgcaaagggaagcgagcttgctgttgttgttgctgct
+6146487/1
CCCFFFFFHHHHHJJJJJJJJJJJJJJHJJJJJJJJIJJJJJIJJJJJJI
@1024048/1
ctttgtttagtttcttttttgatgttacagagtttagcggctcttgtttc
+1024048/1
@@CFFFFFDHFHHJ@GEHHGIGC@HHGIGHIIGGEICGIGIIIHE<BCHG
@3976796/1
gtttttatgaaatgagtcagaattttcgtttggagca
+3976796/1
@?@DDDADABHFDB>BFHIJE9EHEFHHFCFHCGGIG
@4740496/1
gttctttttctattttcttggctttgagatacctacgcctatcagcccat
+4740496/1
@?@FFFEFHHFHFDBFHFHJIEHIJIGGEEHGIGGAFHJJJIJJGIG1BF
@1025903/1
gtgcattcataattcgggccttaactttagtgaactggtcatcaactgag
+1025903/1
@CCFDDDDHHHHDIIIBEEHCE>?FHGIE9?CBF>G>GFEIGGHBFAGG>
@281104/1
cttatgtctaacacttcacacataaat
+281104/1
;?;D=8AD<F?AF>EHII3A<A@FDE>
@1806645/1
cacagcttgtctgtaattgcgataaggtttttcaggattgatagatacat
+1806645/1
CCCFFFF?HCFBHGFGDFGIGHEHICHCE>EHIG4CF<BGHIIJGHDGHD
@2518851/1
gcctatgactcccaagctgctatgagtactatcatcagctggtgtagaat
+2518851/1
CCCFFFDF<BFDDGGIJBFBEGH4B<ACFIHJGICII<FAHBF9BF@FEG
@5445068/1
ctgttgttgccactgctgctgctgcggctgttgttgcctctgctgctgct
+5445068/1
CCCFFFFFHHHHHJJJJJJJJJJJJJJJJJHGIHIJJJIJIJJJJJJJJJ
@2519194/1
ctccaattgcattccctttcacactagggacatgaggtgaaattattggt
+2519194/1
CCCFFFFFGHHGHIEFHJIJJJIJJIJJGIJFIDEHGHGHIJJICFII<9
@8158238/1
gtaaaacgtaagtggaagcataagctcccaattctttggtgataagaact
+8158238/1
CCCFFFFFFHHHHJJHIJJJJJJJJJJJJJIJJJJJJJJGHHIJJJJJJJ
@5445239/1
cactttcacaatcaattaattggtaacatggtaaaataccttctttgact
+5445239/1
CCCFFFFFHHHHHJJJJGIJJJJIJJJJJJJJJJJJJJJJJJJJJJJJJJ
@8158758/1
ctcattcttagttgtaacaactaggggcaccatgacgatagctttattct
+8158758/1
@CCFFFFFHHGHHHFGIIJIJJJJJIIJJJJJJJIJIGJJJGIJJJJJJI
@8159353/1
cttcaatggttgctgctaaatcttcaagtacat
+8159353/1
CC@DFFFDFFFDFHIJJGIJIHHIJIG<CHHHI
@3269594/1
ccttatctcatcaaatattgataaactagtttcttcttcatcagggaaat
+3269594/1
CCCFFFFFHHHFGIJIBHIIIIIIHGHGIEHGHIIJIIEIJJICFGDBGG
@3977216/1
cctcagagctaccttggcagctgctaattttgcttggtgtttgttttctc
+3977216/1
@@@DDDDDFBDBHGCEGE?BFG9CGHGHIFIII<?G;CFC7DEDHBAHIF
@6151231/1
gctgctgctgctgttgttgttgttgaccccatggttgtcgaggaggtccc
+6151231/1
CC@FFDFFGHGHHHIIGIJJIJJJIJJIJJJIGIHHGIIIHIBHGE;BFH
@6152033/1
ggaacatagttttaaactgacttgaacttcaccagatctagtaaatattg
+6152033/1
CCCFFFFFHHHHHJJJJJJJJJJJJJJJJJJJJJJJJJJJJIIJJJJJJJ
@5447494/1
cttcatttaaaaccgctgtgtctctttctttttttgttagactgatttga
+5447494/1
@@CFFFFFHHHHHJIJJJFHHHIJGJJJJJJJIJJJJJJJJJJJIJIJGH
@284003/1
cctgggtttaaaatcttcaataacattactcatttctgataggttctgca
+284003/1
C@@FFFDAHFHHHIJIIGAFHHGIIJJJJIJIJGIGGFGIBGHDGFGHGJ
@1811718/1
cttctttgaactaagtacagcgaaattcttattc
+1811718/1
@@@DDDDD?HBFHGGC4?4A@:<8?EA>@?GGGI
@1027999/1
gtcgggacttgaaaagaaagaccttcccactggggtgtatgtcattgagg
+1027999/1
@@@FFFADHFHFHGIBFEG@@B;EBGIIJGGHGIID@?F<?BB>FG4C;C
@1028533/1
cacagaactcagcaactctcggatcttctatcctta
+1028533/1
CC@FFFDFD?AFHIIIIGCH<FF;EDHCB<<FGGGC
@6153610/1
ctaatatcctaacgttatcaggttttgggtagttgggtaatattttgata
+6153610/1
CCCFFFFFHHHFHGIIIJJIGEHHJJJIJEGGIIIIJDGIGHJJJJHGHI
@4745058/1
ctaaattctgctctgataaattagaatcatcccatagcaaa
+4745058/1
@@@DDDD<DBFDHE<2<AHGG<IFCGE>EEHIII>HF>FF@
@2523305/1
cgttgggattcattatccattctcccctaggctttgctttaggatcatca
+2523305/1
@C@FFFFDFHHGGIFIJIJIIIJFIJJFJAFHIIIJJJJIJGI@GEGHGE
@6154841/1
cgctaatttaaaaattgaatagtttttatgaaatgagtcagaattttcgt
+6154841/1
CCCFFFFFHHHHHJJJIGIIJJHIJGIJJJJJJJJJJHIHHJJJJJJJJJ
@1813941/1
gtgtagaggtgcaggctggccatgttgaatagcttgctgtggtggtacag
+1813941/1
@@@BDFFFHFHFHIBHID>HI>G@GIIEIHJJIIJBEH4?GG;DGD@FFF
@3981078/1
cagctgtagtctgtctgcatctgtatatg
+3981078/1
C@@F?DDDHHBHFHEBGHICGEH3A?FFH
@8164079/1
cctctatcaggtaagacaacaatcacaagttttacttcttctttaagaca
+8164079/1
CCCFFFFFHHHHHJJJJJJJJJJJJJJJJHGJJJJJJJJJJJJJJJJJJJ
@285570/1
gttgcggttaaaccaagaacatgtggcctatcctctggaggaattccttt
+285570/1
C@@FFFD@FHDDFIIIIIIGIDHCBDDFHICGE4BDCHE@GHCGAHDGGB
@1815886/1
attttttttcctttcaagaatatactcccgtgtgatatgatatgggttgc
+1815886/1
CCCFFFDDGHFGHJJJJJJJIIIIGHIIGIFGFBDCCIJGIJGGGB=FAG
@3984520/1
cttgaacttcatttccaacaggtagtaagtgatcattaagttc
+3984520/1
@@@DDDDA?DF8FEBFFB3:33::AEC<9CDHFH>DF>4::C1
@3986196/1
tggggaagttttatttacattttttgcctgaacacattgggtcgccatac
+3986196/1
@C@ADDDDFHHHHJJJJJGJJJIJJBHFIIJJJIIIJIJDGGHBHJIJJF
@1818703/1
cccggtcctggtccagattcctgttgtggaccagcttgtgcttgtcttcc
+1818703/1
B@BFFFFFHBHHHIGHEGEHHHEHHCFHHIIJDIIGIICGGCHGFB>GHJ
@3987246/1
gtgaaattattggtatttcttttttcca
+3987246/1
@@@DDDFFGB8?:AEHIG9IHEHI>??H
@1819271/1
catagcaaatggtatttggtaggacgtgctgtaccttgtatactagcatg
+1819271/1
B@@FFFBEFFFGCEHEIGEHHIIGIJGEGBE@GGDGGGHE9<@@EHIIIC
@2527388/1
ctgataaattagaatcatcccatagcaaatggtatt
+2527388/1
@@@FDDDFGHDFHIEFHI9EC@HGIIHECC>F?BEH
@3987717/1
gggaaattagttattccactccttttcccgtttttattat
+3987717/1
@@CF@DFFHGHHFBACFHIJJGJECH4CFGCC>EE=GBHG
@1820219/1
gtaggccgcacatgtttgtgcttctgaagagg
+1820219/1
@@<DDA;DHHDF?GA?CDHGGEIIIGFFGGH@
@1820243/1
atgagctgtagatcctatcgagaggctaatatggattg
+1820243/1
?<?DDDDDDDD8<CEE4CECCBEA1@@EED<?EE9?DC
@3277246/1
gtattataacatgacctaagagttttattaaagttggatcattagcagaa
+3277246/1
@@@DFFFFHHHG?EGGIECHIICF>HHHIC<EAFH@DCG3?BFG9?C>AD
@6813959/1
ggctttatcacgataggtgactgatatcactaatcggcaatgtcagttta
+6813959/1
CCCFFFFFHHHHHJIIJCGGIJJJJJJJJJJJJIJJJJJJJJHIJJHIJJ
@3277527/1
cttcttaatgcatctctgcccagccacaatgttacaaac
+3277527/1
C@CFFFFFHF>?FICE4CFEFH3FGH@GGGH>4CEECCF
@3277935/1
cagtagtttcacttttgttattggtttccttatcagtaatctcgaatcta
+3277935/1
@@@BDBDDDHGDHJJIJ@BEJGIIHHIJJIBH>HHIGBEEI>CFGEHHIJ
@6815328/1
gttcttctttccatcaaaggcaggaaatcgatttttgaaacacctctgtc
+6815328/1
BBBFFDDFHFHHHIIJFGIIHHHIIGGIJGIIGIIJIJJIJIGIGHHIJJ
@7479893/1
cttcttgtttcttttctttaacatttctcacagaacggttgccatatagc
+7479893/1
CCCFFFFFHHHHHJJJJJJIJJJJJJJJJJJJJJJJJJIJJJJJJJJJJJ
@7480125/1
tttgctttaggatcatcatctggattttgaataggaaatttgataagttt
+7480125/1
CCCFFFFFHHHHHJJJJJJJJJJHJJJJJJJJJJJIJJJJJJJJJJIHIJ
@6815845/1
gcagtcatcaccaaaacctgatgattttcaagctcttcatgccactgatt
+6815845/1
@CCFDFFFHFHHHJIJJJIJIJJIJIIJJIGIGIJIJIJIJJJIJIIIEI
@8167374/1
gtcctcttcagaagcacaaacatgtgcggcctacaatgcactacagtatc
+8167374/1
CCCFFFFFHHHHHJJJJJJJJJJJJIJJJJJJJJJJJJJJJJJJJJHIJJ
@291088/1
cttgacaattttttcttttcttctttctgtatcaactgcagcctctttta
+291088/1
CCCFFBEDHHHGGJJIICHIBHIIII@AHC@GF>GEHIIIIDCGIGIJH@
@5455301/1
tgctgcggctgttgttgcctctgctgctgctggggctgttgttgccactg
+5455301/1
CCCFFFFFHHGHHGFHIJJIJGIIEIIGIFGHIJJJJJJJJCFGIIJJJG
@6159471/1
ctgagctttataaaatgcagtggccgacacatcaatattaagcatcatct
+6159471/1
CCCFFFFFHHHHHJJJJJJJIJJJJJJJJJJJJJJJJJJJJJJJJJJJJJ
@1823559/1
ctccaatcgcattccctttcacactagggacatgagg
+1823559/1
;@@DDD;DBFHH69CGGG<<BCHG3FCE8?1?ED9DG
@2530644/1
tatttttattgacatcattatcagaataaccgctacagttg
+2530644/1
??=ADDDDF:<??AFBGGECE?FC>H<<:9A@G60::?:9<
@1824797/1
ttgcagcattgacactggcgttttggtgggcatggcctgcagctcc
+1824797/1
?@@DFEFFHGFHHGGHGG?E<CDBHGEHBHEGGHC>BBG?D;G>FA
@3991362/1
gtgagaaaattcaagcgagctgatgtatggtcaacatcaagaagaggctg
+3991362/1
@@@ADABDDFHADGCGG:CFGGHDH<CGFGFEFCHFGHICHGIJ>2@D;G
@4763679/1
gacactttgatgttgtaaggtgctgaggcaagtgttgggattttgaccat
+4763679/1
CCCFFFFFHGHHHIIIJIHGDHGJIIJGGGGG?<CFH<FF>@GG<BG?F3
@3281629/1
cggtgtttttgagctcatacttaatccaatgacatggggaagtcaattgc
+3281629/1
@@@ADDF<FHHFBFGHGHE>FG<EGH@FH@EFGGHIIIIBHDF@FB@FIG
@3282313/1
atttggtaggacgtgctgtaccttgtatactagcatgactgactagatag
+3282313/1
@@@FFDDAHFHHHGIEEH<EHE>FHC9BEECB<EBGGHIIIGIGGF>EGF
@3282721/1
ctcttgttttgcttctttttttgacctacccttgccgatagcaataaggc
+3282721/1
CCCDFFDFHHHFHGGI9FFGIIHIGGGHGFHG>FHCHGGGGIJJIEABEH
@1038235/1
gtccgactgatgatttgaggttcttgtggaattgtgacactttgatgttg
+1038235/1
CCCFFFFFHHADHJGIJGIJGEHIJJGIIEHIIIHIEIJIIJJJGIJGGG
@3994159/1
cctcttgttttgcttcttttttttgacctacccttgccgatagcaataag
+3994159/1
CCCFFFFDHHGFHIIJIGG@HGJJIBHIEIGB@DHGHIJGFFGCH<;4?>
@6824703/1
cgctcaaacaagcaaatgtgacattattgactaaggccgatctgaggtct
+6824703/1
CCCFFFFFHHHHHJJJJJJJJJJJJJJJJJJJJJJJJJJJJJJJJJJHHI
@5461895/1
cagattcttcttttttctttgtaactattttattttcactgtcatctaat
+5461895/1
@@@BDDEFHHHHHJJJJJIJIFHHGJFHJJJGIJJJJIJJGFFFIIJJHI
@7486964/1
agtttgcaaagggaagcgagcttgctgttgttgctgctgctgctgttgtt
+7486964/1
@BBFFFFFHHHHHJJJJJHIJJJJIIIHHJIIJJJIIJJIJJIJIHIJIJ
@2537464/1
ctcatttctgataggttctgcaatttccaagaaactttacttttcacaaa
+2537464/1
@@?DFF?DFB>?BB>FBFCHIFGGIJGFG9B@BAGICIIEGI9??4C>FD
@297840/1
gggccattatcgcatcatacggaatctgccgagtcc
+297840/1
CCCFFDDFHFDHDIBHI>HHAFD7;FF@G<A<D:BD
@1039462/1
ctaacgttatcaggttttgggtagttgggtaatattttgataacgtggat
+1039462/1
@@@FFDDEHHDDFBAC<FFBB<EHCEHGICDH<:4?FGICB?FBGB;D=D
@7488838/1
cttttgggtggaatgtatgacgatgatttgatatctatatttctcatttt
+7488838/1
CCCFFFFFCFHHHJJGIJJJJJJJJJJIJJCGIIIJJJJJJJJJJJJJJJ
@3284688/1
cattaatctatagaaaattttccagacagtatttagagactttccactat
+3284688/1
B?@FFFFFHGHHFIIJIIJJIIHHJIIJJCHCHIBHGHGGGIDHIIJIEI
@6168868/1
ataagaactatttctttaagaatattttggatttcattgatagtatctga
+6168868/1
CCCFFFFFHHHHHJJJJJJJJJJJJJJJJJJJJJJJJJJJJJJHIJJJJI
@6170729/1
ccaagccgtaatgaatggtgttgctttcgcagggtaagtctttcagtctc
+6170729/1
CCCFFFFFHHHHHJIIJJFHHIJJJJJJJJJJJJGIJJJJJJJJJJJJJJ
@1831605/1
ataagattacaattcttaacattttttctttaaacaaagaacattgga
+1831605/1
@C@DFB8DFFFHH4CGII<H<F<CHHEGFCGE9EEFHIIC>EBHIIEG
@4768591/1
gtcatttctttttcttgatctctttcattatcgtaaattgtcacggtctc
+4768591/1
@@BFFFFFHHGHHJJJIGGGGHIIGGGGHGHJGGGHIIIGGGIGGH1DFH
@6826273/1
cttgaatggtaacaaatctttgaataacttcagctaggccaggtgaa
+6826273/1
CCCFFFFFGHHHHJJJJJJJJIIJHIJJJJJJIJJJJJJJJJJFHII
@5464037/1
ctctgctgttgttgttgttgctgaggctgctgtggtctctgctgttgctg
+5464037/1
CCCFFFFFHHHHHJJJJJJJJJJJJJJJJJJJGIJIJJJJJIIJGIIIJJ
@5464256/1
gcttgatactccctgggtttaaaatcttcaataacattactcatttctga
+5464256/1
@@@FFFFDFHGDFHGGIIIGICHCHHIIIIGGIIHIGIIHIIEGIGIIEE
@5464802/1
aggacgtgctgtaccttgtatactagcatgactgactagatagaagtcta
+5464802/1
@CCFFFDFHGHDHIJJIJIJJJJJJJJGJJIJJJIJJJJIIJJGIIHIJI
@6828555/1
catgaaacaaaatgtaatctctgttcttttttgaaacgaaatagtttttt
+6828555/1
@@<DDDABFFBBFHAAGHDEFGDACC@FDHIE??F?GD@DHGGGDBFHEH
@5465909/1
cgcttgtgcggcaagatgtttggcttgctgttttgtagaagccttacctt
+5465909/1
CCCFFFFFHGHHGJJIJJJJJIJJIJIJJIHIJJJIJJIJJJJJJIJJJJ
@5466012/1
cttaactttagtgaactggtcatcaactgagaggccaaactccttcaggc
+5466012/1
BCCFFFFFHHHFHJJJJJJIJJJJJJJJJJJJJJJJJJJJJJJJJJJJJJ
@4772364/1
ccacaattcaagatctaatttcatgctgttattattttccttctttgctt
+4772364/1
@@@DDDDDFA>FH>9EEE4AEI4?<EGHCGDCGEHHFHH@DBAGIFEG@>
@2539806/1
ggttcttgcctttgcagctgttgtggtggttgttgcctctgttgctgctg
+2539806/1
@<?DDDABDHHDDHJCEHCGIGCDHG;CG:EDCD9FHEEH39DAFDAFEG
@4773781/1
atcagaataaccgctacagttgtgttttccacaaataaagcatggg
+4773781/1
@CCFFFFDFHHFGGBFH9?A?HEFC>FE1:CDHHIFIGBHGIC9DE
@1832751/1
aggagatactggttgttgttgaggtggtag
+1832751/1
@CCDFABBHBHFDHH@HICHG4CG;D=1?E
@303060/1
gtcgggacttgaaaagaaagaccttcccactggggtgtatg
+303060/1
@@CFDDDDHHDHHGBCEDHGIIDGG>AGAHGGDHE?D@?F4
@1833931/1
attgtttcattccgcagattaaaatttttaagtacgactaagtgagcaca
+1833931/1
BC@FDEFFHGHHHIJFIIIJJJJHIIIGGIJG<CF;GGGECGCCCHIJGG
@3290585/1
ctcttgttttgcttctttttttgacctaccct
+3290585/1
@@BFFFDBHHH:CFFE@DHIFIGEGG>BEHGI
@1042704/1
gccgtaatgaatggtgttgctttcgcaggg
+1042704/1
@@@FDDDFFD>DACFHBHECHIHCGIIGII
@3998369/1
gtggtctctgctgttgctgttgttgctgaggctgc
+3998369/1
???DDDDDF?CC3ACBEFEAFFACAHI<CF?DD@D
@3998842/1
tcagcattcagtagcatcgtgatacgatgtaatattgaaggcaataaagt
+3998842/1
@CCFFDDDFHGDDGGBGGH;ECG?FGIG7CFHGIIBGCFAFA>@BD9BB?
@8182728/1
ctctatttcattgtgcattaatctatagaaaattttccaaacagtattta
+8182728/1
CCCFFFFFHHHHHIIJIJJIJJJJJJJJJJJIJJJJJJIJJJJJDIIJJI
@7496055/1
caccttttggaagctttacaactcctaatcctgtttcatccgcaattttc
+7496055/1
CCCFFFFFHHHHHJJJJJJJJJJJJJJJJJJJJJJJJJJJJJJJJJJJIJ
@6829387/1
ggaaaataccagagcttggtacaattgtcgacactacctgtagcagtttg
+6829387/1
@@@FFFFFHAHGFIG9EGIHEEHHGHGIGIIIIIIIHIGIIGGEHIFAFA
@7499584/1
gtgaaataagtctagttctcttatagtaaaattttgtggtaagttttctt
+7499584/1
CBCFFFFFHHHHHJJIJJJJJJJJJJJJJJJJJJJJIJJIIIIHIJJJJJ
@6832995/1
cacaacaaacacttggggagttaaatcaacatcagctgagatatactcat
+6832995/1
CCCFFFFFFHGGHIIIJJJIGHIGGIIJIJIJIIIGHIGGHIIJJIGIHI
@305513/1
gtgcagaggaacgagaaccaatttcttttttaaaataatcag
+305513/1
C@CFFFFDFAFDAEHGIJJCHEDDFGGEGHGGGHG9BBGGG>
@2544117/1
gtcattatgggcttctattagttcatctatattttttaaggaagtaag
+2544117/1
@?@DDFFDDAHGDEHHIGGEHFFBEBH<EIIDAHGEGBB@:?BGD<BD
@8184757/1
caccacaacaagctgtaatgcttggaaggaagacttcaggtaacgaaaca
+8184757/1
CCCFFFFFHHHHHJIIGGIGGHGJJIJIJJJIJIJJJGGJGFCHIJJIII
@8185631/1
agcatactttatcgtaacggtcatttctttttcttgatctctttcattat
+8185631/1
CCCFFFFFHHHHHJIJJJJJIJJJJJJJJJJJJJJJJJJJJJJJJJJJJJ
@6176350/1
ggttgatgaggaggctgaggtggaattagagcaattgctcccggagggac
+6176350/1
BCBFFFFFHHHHHJJJJJJJCHIHIJJJIIJJJJJJJJJJJJIJIJJJGJ
@6178179/1
gtctggagctggatgagtgacatcagcgccaacaacaatgacaggttttt
+6178179/1
CCCFFFFFHHGFHGIJJHIIIIJJIJJJGJJJJIIJJGIIGHGIJ?DHIJ
@1846372/1
cttctattagttcatctatattttttaaggaa
+1846372/1
@@@FFDDDHHFAFGEGGIGIEGEAEGBGIB@B
@2546531/1
attaagattagtattaactgttaatctaaatattcaaactgtcattcact
+2546531/1
@@BDFDFDHAFFHIIJGIGIAHGGIGIIJJFGGIIGIGHGEBFGFAFGHJ
@4786028/1
ttttatgatttctcttctcttggtgttcaacaaatctcttaatgatatca
+4786028/1
CCCFFAEFHHHHHJJBHJJJJJ<FHJJJIJIECEHIHHGHIJJJIEGGGH
@1050497/1
ctgctgtggtctctgctgttgttgttgttgctg
+1050497/1
@@@DDDDD3=C<ACD>@FCHCGHEE;?B@EHIC
@5476321/1
atcaacgttcactgtctataaaaatacaagaattcctaattggtagtatt
+5476321/1
@@BFFFFFHHGHHJJJJIJIJJJIHJJJJJJIJIJJJJJJJJJGGHFIII
@1052502/1
ctcgaatctattatctcttggacaagttgttatattag
+1052502/1
@@@FDFFFGGHHGJIEEHGH<EH@GCFHIHGIIGGIII
@2550092/1
ctgagatgaaggtggtctgctgggttgctggtcactgggttgttgcctaa
+2550092/1
CCCDFDDFDHHHAGGHIIJJFGIJHGDHIIFFGHGIIHIDFHGGIIIJJJ
@1053164/1
cgataaggtttttcaggattgatagatacatcataatgatgaataaccat
+1053164/1
@@@FFDFFCDFDFGIIIEGEIIG@HGDHGJJIJIJIDHE>>BDFHHIIG9
@1053511/1
accaggtggaggtgaaaagaatgatcttccaactgtcacaaacctgttag
+1053511/1
B@@FFFDFFDHH=FGIIDHHJJIJJIJJJJJCGEHGGHIIIJJGEDFGII
@1053922/1
tgataatacacaaaatatagtttttggtaacataatagtaaaataaatgt
+1053922/1
CCCFDFFFFFHFHG?FHHIIEGH@CFGCHA?EACBF4:9CGDHIJICIE<
@4008374/1
cacttatttgttgtttaaacgtcttcccttgatttc
+4008374/1
@@@FF?DDHHDHGJGGGGEHEFGIGI<;FCHACFG@
@3294758/1
gtcactattaaagttgatttgtcttatcgacttgacaattttttctttt
+3294758/1
@BBFFFFFHFHHHHHIJJIJIJJIIEGJGJGEHIEGIJIGIJJJ9DGIJ
@310041/1
tcttgaagttggttcagctgtagtctgtctgca
+310041/1
@@@FDDADDFD>DBHEHHHBFCCF4?FHF>9BA
@310051/1
atggacttcacaaagctctccaacaagaatttgtttttgttctaaatttt
+310051/1
@CCFDFFFHDHHGEHGBGIEHHGG;@BCBABFEFHIIJBBGB>FFGGGBG
@3295785/1
attgaagtaaattgtaaaatgctaatatcctaacgttatcaggttttg
+3295785/1
@@@DDDDBHF4CFH>CBA<CFGHHGIIIGHHHGGGD?EFHEGG<FHGI
@8193477/1
gtgctgaggcaagtgttgggattttgagcatcttcaacgaatcaaattca
+8193477/1
@@@DFEFDHH2<C?EEGGHGCGHEEFG1?FFGHIIIGGGHIGIIGGIIEB
@6837090/1
ggctccttgaatgaatttttcattcctccatactccttgtcttacaggta
+6837090/1
@78DDDDDBFHHFB<FBHGICIDH?FGGHIIEGG@EFGBHGIH@FDEGDB
@8194814/1
ctgaggtggaattagagcaattgctcccggagggactccaacaggacctg
+8194814/1
CCCFFFDDHHDHHJJIJJJJJJJJJJJJJJIIJJIJJJJJJJJJJJJJJJ
@6837672/1
ggaagtaagtgcaggggaacgagaaccaatttcttttttaaaataatcag
+6837672/1
@@@DDA?D<2:?FEGHGEEHG6F:CCFGDDBHCDHEDHHG<?CBGHGBGC
@2551104/1
tctatttctgcttctctaggatcaacagc
+2551104/1
CCCFFFFFGGFHHHIJGIE>BHHFE><;E
@6838938/1
gcaggaggtataaacaaacctatggg
+6838938/1
???=DD?12AD<DED4?EC::3A<C9
@2551860/1
gtcgcgcattctgttgtatatttatgctcacttcaccaacattcatgaat
+2551860/1
CC@FFFDFHHHGFIGGHGDH@@DEF@A@B4?BAHCDB3;DFDBEGG9DBD
@5478368/1
ggctattttagcatggaatgtaatctccaagttgtgaatcaatttcagga
+5478368/1
CCCFFFFFHHHHHJJJJJJJEJHJIJJJJJJJJJHHIHIJJIJJJJJJJI
@4786872/1
atgtgattttttttcctttcaagaatatattcccgt
+4786872/1
@@@BDD:;DHHH8F3AEFCGDA@FGGCHGE9D>GE9
@4787474/1
gtagaggtgcaggctggccatgttgaatagcttgctgtggtggtacagca
+4787474/1
@BCFFFDBFHHF8EFGIB@HGGGEGEEHGGIFIIHGIEEH@FC:?FH4??
@4012444/1
cttacaaacagaatccttaactgtccttctaacctgttcttcttgaagtt
+4012444/1
CCCFFFDFHHHHGGI>HHEHJIHFGG@HIIDCEH4BCGGHIJDIGGGGFH
@4014494/1
ctgcaggaggtataaacaaacctatgggttttaccatcatttgctgctca
+4014494/1
@C@FDFFFB:ADFIJFBGBCHGIJI9CFBHGGGDCFAEEFFAG9GDEH</
@6842914/1
gtttcttttctttaacatttctcacagaacggttgccatatagccttaaa
+6842914/1
@CCFFFFFHHHHHIGJJBHHGEGGIJGIIJIJEFHGIIJJJJJEEHJJJJ
@5489099/1
cactctttgatggaatttcataaacaactttcaaatccttaatatacgca
+5489099/1
CCCFFFFFHHHHHJJJJJJJJJJJJJJJJJJJJJJJJJJJJJJJJJJJJJ
@5490365/1
ctttgtttttactcctttttcaaaaccttcttccagcatagcttcaattt
+5490365/1
CCCFFEFFHHHHHJJJJJJJJJJJJJJIJJJJJJJJJJJJJJJJJJJJJJ
@6845409/1
cgcaacaattgtacacaactccataggaagcgccaaaggcttctctcgtg
+6845409/1
CCCFFFFFHHHHHJJJJJJJJJJJJJJJJJJJJJJJJJIJJJJJJJJJJJ
@1852677/1
gtggtatatataagattacaattcttaacattttttcttta
+1852677/1
B?<DB?DFFHGD?FEEHJJGGBGIJGIGG<@HFEGH?<?@B
@319504/1
caggtttataatctccttctaacttaatgcaagcttctcttatagctgtc
+319504/1
@@@DBDDDHFDFBE<E@G@HC@EHCH>B><CHCE@CEGEGIGEICCHHHG
@321366/1
cttgttgttttagggtaatcaaattttatgacaaaattgcaattcttta
+321366/1
@CCFFFFEHHHFGIGABDHGIJIJJDGHHCAEFHCGHIJEHIIDFB<D<
@6187466/1
cgcaacaattgtacacaactccataggaagcgccaaaggcttctctcgtg
+6187466/1
CCCFFFFFHHHHHJJJJJJJJJJJJJJJJJJJJJJJJJJJJJJJJJJJJJ
@6187931/1
tcccaatcaattatgatactgtctccttcaacaatcgtcggtacaatgta
+6187931/1
CCCFFFFFHHHHHJJJJJJJJJJJJJJJJJJJJJEHJGHIJFHIJJJJHI
@4793825/1
atttacagaagcaaggttggcctattattggcattccagcatcattacta
+4793825/1
@C@DFDFD?F>FFG;<<A;@HGC>BEHGIGGEEIDEIFHGG@DHHIIJJB
@7509969/1
ctctaattaagtaaaaactataaaaataataggctttttaaaataataca
+7509969/1
;@@DD?DDD<A<<EH>GEIIEDIEEEC<FCC?AFHBCBCCGI@GB?BGBD
@7510718/1
gctcagcagctatctcttgtaggaactggactgcattaaaatccgaatcc
+7510718/1
CCCFFFFFHHHHHJJJJJJJJJJJJJJJJJJJJJJJJJJJJJJJJJJJJJ
@3301733/1
tttatatttaaattgagatgattagtttccacaacaatttctcttccttt
+3301733/1
@@@FFFFFHGFF>GGIJFHHIIIIJHHGJJFIJJJIGHC@HGHIIGBFEG
@6190216/1
ctgtacttgaggctgagatgaaggtggtctgctgggttgctggtcaccgg
+6190216/1
BCCDFFFFHHHHHJJJJJ@IIJJJFHJHHHJJJJJJFIJJJJJJJJJJJJ
@3302294/1
tccacccttttttttgttcctttttgaattgaaatcacctgctccaggta
+3302294/1
@C@DFF?DFBHHFFIIGIGCGIIJDIA??F9<FCGG9DCGH98CFGEIGI
@8202480/1
gttcatgagttccactttcacaatcaattaattggtaacatggtaaaata
+8202480/1
@C@FFDDBFCDDFBEDGEHHHIEHGEFHHEEHGHIIGEGIDFD?FFHGIG
@8202832/1
gtaggagaatggaaggactaggacctggatggccttccaattctggctgg
+8202832/1
CCCFFFFFHH<CHIJJJJJJJJJJJJJJJIJJJJJJJJJJJJJJIJIJJJ
@5491598/1
ctgtgttgttctttttctattttcttcgctttgagatacctacgcctatc
+5491598/1
@CCDDFFFHHHHHJJJJJJJJJJJJJJJJJJJJJJJJJJJJIJJJJJIJJ
@2561307/1
ttcaacaatcgtcggtacaatgtaatatgagttttctttgttttcaaagg
+2561307/1
CCCFFDFFHHHFHBEDHGI@HI?CGFIG@GHDBCFGGHGBDHCG@>BBFE
@2561815/1
gttgctgaggctgctgtggtctctgctgttgctgt
+2561815/1
B@@DDDFDFFHFFIEGHGGGIGIIIIEIIIEIIII
@2561993/1
aacaaaatgtaatctctgttcttttttgaaacgaaatagttttttacaat
+2561993/1
@@CFFDDFHAFBFHIIIIHGBIIGBEEGHGGGIHEIDHEGEHGHIGHIGI
@2562239/1
cagggaagagatgctgctgagtactgtccttactcatacctgacatgtca
+2562239/1
@CCFDDFFHGHHHIIIJIJJIHHGIGG@FHI<FGIIICEHJGII>FHGH>
@326070/1
gcttatgtcaaattctacttctgaatgatgttctacgttatcatc
+326070/1
@@@FFFFFHHFFBHIJJIBEHCG>BH<F>>CEDG>HFEHCHGIII
@5493501/1
tgcaggctggccatgttgaatagcttgctgtggtggtacagcacccggtc
+5493501/1
CCCFFFFFHHHHHJJJJJIIJJJJJJIJJJJIJGGIIIJJJIJJJJJJHJ
@1065683/1
gggtagttgggtaatattttgataacgtggatgtagataggctggcctg
+1065683/1
B@@DDDDEHDH;BC>AC@AEH?HII<FFHHFGHGAIFDGH@>FGIB@?F
@4020558/1
gtttgtgattttttattgtatcccaatcaattatgatactgtctccttca
+4020558/1
@BBFFEFFGDHHHJJFIJHFHEHIIJJGGGGJ>>DGCACHGGGHI<BHHG
@1862824/1
cacgagacaacgtgatataactatgaagaatcatgtgataaaaaatagca
+1862824/1
@CCFFFFFH?HHHEIIIGIJJIGIJJJIJJGGGIJGHGIEIIIJGJIJIE
@1863463/1
ctctgttgctgctgaggctgttgttgccactgctgctgctgaggctgttg
+1863463/1
CCCFFDFFHHGGFGGIDGCEHCH>B>HHIJJHFHGGD>DG@EGIIEFBB9
@7515333/1
cccgattatttttcctttgatgctgctcaatttaccttcatccttgtttt
+7515333/1
CCCFFFFFHHHHHJJJJJIJJJJJJJJJJIIJJGIJJJJJJJJJJJHGIJ
@3308239/1
caccgatgcaattaatactcatcttctttactaaaaggctacacaaacaa
+3308239/1
@@@DFFD>?4DDHEDBB@FAGI@>FEHJIGG>FHHIB?DGGB@@GHEHGH
@3309237/1
ccgatcgcttggctttagcactgcatctacacaaagggccatcattcatt
+3309237/1
CCCFFDFF?HHHDHIJFIIJIJIJJIIJIJJJIJEIIGIHGIBGGCGAHI
@6194098/1
tggcctgcttgtggaaaaccaccacaaatccacttggaaaactgtttatc
+6194098/1
@@@FFFFFHBFFFGGIIGGICHGIJGIIJIIJGIJDGHCIIIGIGGHJJG
@328018/1
actatcttcaaagagaaaaagtgcaatactaaaattttattcagtatatt
+328018/1
@@CFFFFFHHHFHGIHGIJHJCHHCFGIGHGJIGIIIIJJGCFGBHGEHI
@6197562/1
gcgatgattccaaagcttcaaaaccagccaagagaaaagctaactcccct
+6197562/1
CCCFFFFFHGHHHJJJJJJJJJJJJJJJJJJJIJJJJJIJJJJJJJJJJJ
@6198203/1
ccatcattcatttctcctggatcattataccacaattctggatgtaacct
+6198203/1
CCCFFFFFHHFHHHIJJJIIGGIIIIIJJIIIIJJJJJJJIHIIIIJJJI
@6852208/1
gttccaggccttggtaaatttgggtcccatgctatgggtgaaagatcctc
+6852208/1
CCCFFFFFHHHHHJGIJJJJJJJJJJJJJJJJJJJJJJHIIIJJJJJJJJ
@1068263/1
agcatactttatcgtaacggtcatttctttttcttgatctctttcattat
+1068263/1
@@CFFFFDDFHHHIGG@HHHAGAHEG<EFGGBFHG>4?DCHCHIGGGCGG
@6853259/1
ctctgctgttgttgttgttgctgaggctgctgtggtctctgctgttgctg
+6853259/1
CCCFFFFFHHHHHJIIJHIJJJJJJJJJJJJJHIJJJJJJJJIIHJJJJJ
@1866694/1
gtcaggtgcgttaacttttggtggctttattatattactcctaattgaag
+1866694/1
@@@DDDDD<?FAF7GHI>AHF@CDF?F@E@B?CCBF9:B<GHIGB??0?D
@1869328/1
gcctaattgatccataataagtctaaatagaccttcagggtcattatggg
+1869328/1
@@<DFFFFHGFDFHGEIIIJIGIHHGFFFC<BF@BCDBGH?C8D@BDHHG
@1869488/1
ctccatactccttgtcttacaggtac
+1869488/1
@@?;DDDDH:AFABGEHGIDAE;AFH
@8211392/1
ctcttgttttgcttctttttttgacctacccttgccgacagcaat
+8211392/1
CCCFFFFFHHHHHJJJJJJJJIJIJJJJJJJJJJJJJJJJJJJJJ
@3311071/1
cctgaatccttagaattcaaaaattcaaacttaaattcatagcctaattg
+3311071/1
CCCFFFFFFHHHHIHJJGIJDIGIHHJGA<FHIHGIHIJJIIFEHGIE@E
@4803185/1
gcctcatgttataacattatgcagttcattacctaagatatttgttatga
+4803185/1
BC@FAFDDFHFHHIDGIJFCGGIGBCHCCHCHHJIDGGIBGBB4?BACH@
@8212251/1
gcttgatactccctgggtttaaaatcttcaataacattactcatttctga
+8212251/1
CCCFFFFFHHFFHIJJJFHIJJJJJJJHIJIJJJJJJJJJJJJIJJJJJD
@2565376/1
gtccaatcttcaattgttttaaagcacatttggctgcggtacatttagct
+2565376/1
@@CFF?DFHHGBFIIIIIIIIIIIIIIIGIIIGIIII>EGHIGIIFGIII
@3311985/1
atctgcatccttcttttccggaaagaacctagtgtgatggcgtttctgta
+3311985/1
CCCFFFEFDFHHDFHIJIIIIGIGHGIIGJGIGIHGIJIGIIHIJIICFH
@2565905/1
gccacattccattccatgatttattaaacccgatgctagctttcttaaat
+2565905/1
@@@FFFFADHFHFGGGDGHGIJIJIGIIHIDIHEDGBG>DAG@HBGFGGG
@8213755/1
ctgaggctgctgtggtctctgctgttgttgctgctgctgttgttgttgct
+8213755/1
CCCFFFFFHHHHHJJGIJJJJJJJIJJJJJJJJIJJJJJIIJIJJJJJIJ
@3313319/1
agctagtcatttgttcccctgagattggggaggactcaatg
+3313319/1
<@@FDADD8FAFFGIIJIICE@>@EHHGBAAB:?DEDDDG>
@5501827/1
gtaggggttgtttccctagactgtggttgagacacttgctggggaggtgg
+5501827/1
@?@FFFFFGHHFFIGIGGGGGGIHIJHIGGBCHIIIJIFIGDIIIIJHCG
@6204749/1
gttaacttttggtggctttattatattactcctaattgaagagccttttc
+6204749/1
@??DDFFFHGHHCGGIIIIHIIIIGIIIIGIIIIIIIIGIIEGIIEHHDH
@2569654/1
gtctcaacaagttccgttttttggagaggcaactcaggataactatagag
+2569654/1
CCCFFFFFHHHHHJIIJJJJIJJJ@EEHDDHIJIJJIIGGHGIJIIJJIJ
@3316397/1
cactgctgaggcttgaacaagcccttctgat
+3316397/1
@CCFFFFDFD=FHHGGGGI>FBEFC3EGIEG
@4806087/1
gtgctccaatcgcattccctttcacactagggacatgaggtgaaattatt
+4806087/1
@@BFFFFFFHHHHIJIJJJIIFIJJCHIEHGIGHIIJIJCDGGGCAGGIG
@3317020/1
tgatttgaggttcttgtggaattgtgacactttgatgttgtaag
+3317020/1
@@@DFFFFHFFHHICCCCFEHCFHCFDADFEFBGH@DEHIICD4
@7522395/1
attgaattgatttaaattcaaaataattggaacttaatttcatttacctt
+7522395/1
CCCFFFFFHHHGHJJJJJJJJJJJJJJJJJJJJJJJJJJJJJJJJJJJJJ
@6858945/1
gcagctaatgattcaaataagtctccaaggacctttggcacatccacgat
+6858945/1
??<;7=ADHFABHA@A<EBD<FGH<CF:A?FAAD>><3@DGH4?FH?FF;
@3318160/1
gtccacaattcaagatctaatttcatgctgtt
+3318160/1
@<@DDEDDDDBHHGGGBEHBBFGGGG@AFH<<
@2571908/1
ggcaaatctggaggttgatgaggaggctgaggcggaattagagcaa
+2571908/1
CCCFFDFA>F44AFEGIBHCHHI9CECEFE98BA@0@5=77=4=3C
@2572243/1
caacatattactgacctcaaccgtacttctagcattagaagtttcttctc
+2572243/1
@@@FFFFFHHHHDGHGHGIIGHDHGGEGIJGCHIIIHIDCHBGFIGGFGG
@4031030/1
gatgtctgcatatcagtcagcttcttaatgcatctctgcccagccacaat
+4031030/1
@@@FD>4?CDFH>AGG@BHHHIIJIGCEHF<>4A?EG<9?FEDGCABG;D
@3319721/1
gctaattttgcttggtgtttgttttctcctactccgacaaacgccatcct
+3319721/1
@CCFFFFFHGGDFGJEF@FGEHIJJJJJIBCFHGIJ<GIGIGEH>GC@G9
@6209007/1
gcttaatattagaaatcttaataaataggacgaccaacacagcgataaaa
+6209007/1
CCCFFFFFHHHHHJJJJJJJJJJJJJJJJJJJJJJJJJJJJJJJJJJJJJ
@6209121/1
cagcagtggcaacaaccgcctcagcagcagcagcagcagaggcaacaaca
+6209121/1
CCCFFFFFHHHHHIJJHIJJJJJJJJJJJJJJJJJJJJJJJJJJJJJJJJ
@4032739/1
ccttaacttgcattaaatcacatcacattaccacatttctcaaattcagt
+4032739/1
CCCFFFFFFHFDHJII@AHFHIIJIJJJJFHHGHIIIJJII@BGHIIAAG
@334990/1
gcctcctgcggaccattagttgaagttccagccctcagataatcccatat
+334990/1
@CCFFFDDHGG?FGHGIG@FCGGGI@AHEDFHDGFHIEDG@FHCGC3CF4
@334991/1
ctgctgtggtctctgctgttgctgaggctgttgtggtctctgctgtt
+334991/1
@@@DDFFFGFHHHGBAFCA@IC@@FD1@FEEEHEH;C3?4?:?<G@3
@1874904/1
ggcagttgaagataacatacaattttaattttattattctcaatgatttc
+1874904/1
@@@DDBDBFB<FFBECGE>GHIIGFGCH@IGIIEHIB>@<FH9?DCDDHI
@1875438/1
ggaagttttatttacattttttgcctgaacacattgggtcgccataccta
+1875438/1
@@?D?;DDHFFDDGGGGIFGHIGGHIIBH@F?FGEGIHII>BCGGHIJIJ
@4036906/1
ggagctcatcaagcttcggtccgactgatgatttgaggttcttgtggaat
+4036906/1
@@@FDEEB>HDBHGGEH@GFHIJIHIBBGGGIGIIEGHBDHIC48B73BD
@4807175/1
gcctttgttgctgctgtggtggttcttgcctttgcagctgttgtggtggt
+4807175/1
@C@FFFFDDHHHHGIHEGCEGIHGIGIGHGG@HHGHIIIJI@DGF7?FH?
@1077782/1
cactaatcttcaatacattggttttgaataaaattaaggagtttcggaaa
+1077782/1
@@<DDFFFHHHDHJIIJGJIIGHJIJICHHGGIGGIGIJEGHHIIJJGEG
@1877263/1
cccttttctatgctactgttttccaattccaaattctaatcatgggtcgg
+1877263/1
@@@FFDFFGF<?CFHIIEGGIDICHHIIGIIGAH<FGCHEHGH@FGG<GH
@3321268/1
gtccttctaacctgttcttcttgaagttg
+3321268/1
@@@DADDDHFAB?B:C:<CHHGICFCB<E
@335427/1
ccacaagaaaaaaggttcttttaccccct
+335427/1
@@@?DADB:AFDFEAGIIHEFEHE3C;@:
@4809147/1
gtacgctcaaacatgcaaatgtgacattattgactaaggccgatctga
+4809147/1
@@@DDDDDHHD3CBFFBG<DHEH>EAHGD9FG4E@H@DC??0:?@DHD
@7523291/1
caggtttaaggtttccaaaaattttcgaataagcatggaccatggtttca
+7523291/1
BB@FDEFFHHHHHJJJJJJJJJJJJJJJJJJJJJJJJJJJJJJJJGHIJI
@336997/1
gttatgatctccggccaagatcagccgtgtttggtagaagcaggatgaca
+336997/1
B@@FDDDEHHHHHJIJGEGGIII@FGHCFDFAHI???DFIGI@DFFFADH
@4811647/1
gttcgtggaagtaagaggtctttcatttaatgttttttgaaaagcctcac
+4811647/1
@@@FDDDAFFHBFGHGIGEFHEBHH>>FIE>GF>DHIFIIGGI<DGICGH
@6212838/1
cataattaaaattaattaaaagttaataatacaaataaataaacagaaac
+6212838/1
C@@FFFDFHHHHHJJJJJJJJJHHIIJIJJIJGHJJJJJJJIJJIIIIJJ
@6864091/1
gtgacagtcttcaagcactgagttagaataccaacctgaatttcagcaat
+6864091/1
BBBFFFFDHHHHGJJJJJJJJJIEHHJIIJJJJIHIJGIJJJJIIHJJIJ
@3322448/1
cttgcctttgttgctgctgtggtggttcttg
+3322448/1
=:=;ABDDFHFFABG@GGHEF>3:<FGC3:?
@6865865/1
ttatttttcctttgatgctgctcaatttaccttcatccttgttttcaaag
+6865865/1
CCCFFFFFHHHHHJJJJJJJJJJJJJJJJJJJJJJJJJJJJIIJJJJJJJ
@3322844/1
gaaggcttttgggtcgtgagaagctgcaacggctgctatagatggaac
+3322844/1
@@CFFFFF8CFFHEGHFA9FFGHGDIIICDGHI6FG?FGGHH48BAF9
@3322892/1
ggatacgatctggtttacaattagaatttat
+3322892/1
@@@DFFFFFHFHHEEIEHI@HGHCGGEGGGJ
@3324046/1
gttcttctttccatcaaaggcaggaaa
+3324046/1
@@@DDADD4C:ADEFA9:4F?ECB?3A
@2576053/1
gccacgcatgtcccatactccctggttgggaagtgcttgttgttttgcag
+2576053/1
@@@FFDFDFHFHHFEEGHGIJJJJFGGIE88;?BFFD>D9?FB@FGIJIH
@6214322/1
cgggcttactaagggagttttcttgatcattttcgtttacccagagagga
+6214322/1
CCCFFFFFHHHGHJJIIEGIJJJJJJJJIJJJJJJJJJJJJJJJIIGHIG
@2576189/1
cattagttgaagttccagccctcagataatcccatatcattgagacatta
+2576189/1
@CCFFFFFGGBH<FHIJHFIIJICHIIJIIIIJIJJIJIICGGGGIIGEI
@6214606/1
ccacaaatccacttggaaaactgtttatcatagatccgacgacacttttt
+6214606/1
CCCFFFFFHHHHHJJJJJJJJJJJJJJJJJJJJJJJJJJJJJJJJJJJJJ
@3324886/1
gctgagagtaattcgtcgcgcattctgt
+3324886/1
???BB;D>=ADDDAEE<@6EE8DDDD?D
@1878837/1
tggatctctagtataaagattacttctaccatcaaaaacaggtttaaggt
+1878837/1
@@@DFFFABHH?DGEBBGIG@IIJJGCHIJB@ABFHIJ@D9D:CFFGG?:
@1879071/1
acttctttgaactaagtacagcgaaattcttattcgattgaagtaaattg
+1879071/1
CCCFFFFFG?FDHIJEGGIIGIJGGHIJDIIIIGG@EGHIJJIECCHGH9
@4815593/1
ctcaaggtacacccctataagggcttcgatagaatctgcaacaactttgt
+4815593/1
@@CFDFFEHDHFHJIAGGIJG9EGG=FBBHCDHEIIG@G>DBFBEHGEC@
@1880753/1
tcctaattgaagagccttttcccaaaatcataccattagatttattaatt
+1880753/1
@@@FFFFFHDFD?EGBHEIEIGHJJGGIIJJJJJIIJGIACD>FGG9DFI
@2576933/1
gtcattagcagagctcgctactaaggccttcaagatagaacccaattctg
+2576933/1
@@@DFFFFFDFBHD>AAHIJJJIEII<FEGAFHHIDCB<?FHIBD?FGBG
@5512142/1
atccgacgacactttttagtaccgggcttactaagggagttttcttgatc
+5512142/1
CCCFFFFFHHHHHJJJJJJHIJJJJJJJJJJJJJJJJHIGIJJJJJJIHH
@5512660/1
gtagaggtgcaggctggccatgttgaatagcttgctgtggtggtacagca
+5512660/1
@=?DDADDDDF>FDFHIGGIGBAECAA@E<?FGGHI@:C@0?D@G9B@D@
@2578013/1
gttagcagctggttgccttaaaacaatgtcaagagcttggattgcctcct
+2578013/1
@@@FDEDDHHGHFGBAHHHBFH>HHCHHHICIEIBHIBHIBGIEBBDHH>
@7529725/1
gatgctagctttcttaaatctggttctctaatcatctgattagtagtaac
+7529725/1
CCCFFFFFHHHHHJJJJJJJJJJJJJJJJJJJJJJJJJIJJJJHIJIJIJ
@2579509/1
ctcctaacaaggttgttaatctctctttcccgatcaggcgctgacctggc
+2579509/1
@B@FFFFFHHHGHGHGHIGGHBHIIIJCE>FGIIJIIIIEHGGIGIEIG@
@4818135/1
agtaactatgatttagacattactaccaatactttaag
+4818135/1
@@@FFFFFDDFHGJGGGJHHJJIGGGGIGFGGJJIGEG
@4819291/1
ataaatgatttttttcgagttcttgaatgaa
+4819291/1
C@CFFFFDHBFH?EGHB1CABDEHCFC9?C4
@1882870/1
cgtcagtatcatcagcatcagattcttcttttttc
+1882870/1
?@?D:AABFAD<<4CFCF<DF<HE<AA<CH9FHHH
@4820834/1
ggtatatataagattacaattcttaacattttttctttaaacaaagaaca
+4820834/1
@@?DDDAFHHAFFHEGIIJJJHIJGJJIIJIGIJIEGHGGIJEHIJGGII
@2581959/1
cctagacttgtgcaccagctaaagaagacttatctttaaacggcagcttt
+2581959/1
CCCFFDFDDH?FFHIHIJIBHAEHEDF>FAHGGI9?4CFACDG@@FD>D9
@1885541/1
ctggtcttcagtcacccgattctatttcttggtcatcagtttgagatact
+1885541/1
@@CFFFFFHHHHHJJJJIIJJJJJFHGJJJJJJGIGIGIGGEFHGJIIGH
@6872821/1
tcatactgtcttcagcctcatgttataacattatgcagttcattacctaa
+6872821/1
CCCFFFFFHHHHHJJJJJJJJJJJJJJJJIJJJJJJJJHJJJJJJJJJJJ
@5517525/1
tggattttgaataggaaatttgataagtttggttccatcaggaaacgatg
+5517525/1
BBCFFFFFHHHHHJJIJJJJJJJJJJJIIJJJIJJJJJJJJJJJJJJIJJ
@7532875/1
ctctagtttgtttctgcaagaggtgtcagagaggatgatggtgttgcctg
+7532875/1
CCCFFFEFHHHHHJJJJJJJIJJGHIIJJIJHIJHJJJJJJGIIJJJJJJ
@7533516/1
accaaggcatcacaacagcatcgttatacttttctggatcaaaagtaaaa
+7533516/1
?BBDFFFFHHHHHJJJJJJJJJJIJJJJJJJJJJJJJJJJJJIJJGHIJI
@6218612/1
gccacatcaatgttaaggaatggtttccaaccaataattgcagactggaa
+6218612/1
CCCFFFFFHHHHHJJJJJJJJJJCHJJJJJJJJJJJJJJJJJJJJJJJJJ
@6218744/1
gctgagatgaaggtggtctgctgggttgctggtcaccgggttgttgccta
+6218744/1
CCCFFFFFHHHHHFHIGIJJJJJJJHIJJJJJIJJJJJJJGHIIJJJJJJ
@6219159/1
ctcgataatcaagtgttggtgcattcataattcgggccttaactttagtg
+6219159/1
CCCFFFFFHBFHHFHHGIDFHI3CFHEHFHHHIIIFGIIIIGIIIIIIFH
@3329876/1
cttcaacgaatcaaattcactttgaggaact
+3329876/1
CCCFFD?DHHGHGGF@GIEHGCGFHIBGF:?
@4048750/1
ataggctctacctgatctggaccagtggcgtatttacagaagcaaggttg
+4048750/1
@@CDDDDDHDA>FHIIJJG>CFC@GACGGG@AFGHFEHCE>@DHFE=FHG
@4049977/1
ggacctctttgtgcccatggagtttgacctctagga
+4049977/1
@<@DDDDDFAD?FDECB;<3CAACDHEE<FGGIE>?
@3331683/1
tccattcaattgaagaagcaatttcttcgcagcctcttg
+3331683/1
@@CDDDDFHGGHHGHGIIIGGH9CFIHID18EAGB??B<
@7536396/1
gccacatcaatgttaaggaatggtttccaaccaataattgcagactggaa
+7536396/1
CCCFFFFFHHHHHJJJJJJJJJJHJJJJJJJJJJJJJJJJJJJJJJJJJJ
@7536651/1
cttttttccaaattgcctctccattcaattgaagaagcaatttcttcgca
+7536651/1
@C@FFFFFHGGGHIEHJJEGGIGIIGCIGIGCGGJGIIIEHIIJJIGGHE
@7536858/1
gccactgattgatgtcccaatggtccacacctttgtcaccactatattca
+7536858/1
CCCFFFFFHHHHHJIJJJJJJJJIJJJJJJJJJJJHGJJJJJJJJJJJJJ
@4051178/1
ccaaaatttgttcacactgttcctggctgagagtaatt
+4051178/1
BBCADD?DFD>FDCFDADFH@>HIIIJGG3AG@E@@ED
@2584890/1
ctaacgttatcaggttttgggtagttgggtaatattttgataacgtggat
+2584890/1
@@@DFFEAFFFHFHHGIIJJICHGHHIIJCD;C@GDGGHEBEGGCBDFHD
@4053823/1
cgggacttgaaaagaaagaccttcccactggggtgtatgtcattgagggc
+4053823/1
B@@FDFFFGHFHGGIJFICBGG@FHIIGFHIGI?@FGGFFEGGIIIIIIB
@3336271/1
gctgctgctgttgttgttgctgctgttgttgaggttgattagaagcccct
+3336271/1
CC@DD<DDHHFDHG;FEHIIGGHGG9FDHGHBHHFCEHGDGEHHGEGGI2
@3336494/1
tgccgagtccttccttctagtgcttcttccaa
+3336494/1
@@@DDDDDH>AFFEIGFEC4:ABBFH@HB<EF
@2588232/1
gtgaaatctttaggctgcagctcaaccattttatcggccaacatattact
+2588232/1
CCCFFFFFHHGFFJIJIIIJIJJIJIH1FFCI<BBBHIJJJJFIJJIIIB
@6222778/1
tgcaattaatactcatcttctttactaaaaggctacacaaacaatcacct
+6222778/1
CCCFFFFFHHHHHJJJJJJJJJJJJJJJJJJJJJJJJJJJJJJJJJJJJJ
@1887291/1
cttgcctttgcagctgttgtggtggttgttgcctctgttg
+1887291/1
@@@FFFFFHGHHHJHGFHIGIIFHIDGIFFGGHGGEGE>D
@4823032/1
cctaggctttgctttaggatcatcatctggattttgaataggaaatttg
+4823032/1
@@@DADDEFFFDAGGA:CIEHDGCHE>FHF>FGEGIJG@CB>:<DDEG>
@4824591/1
cgtatttacagaagcaaggttggcctattattggcattccagcatcatta
+4824591/1
@@?DBDDDHFFHHIGGGG?FHIIGI@HHIDHG>9EGIGDGIIII>DGBA9
@1093144/1
ctaggtttcctactgacagcaccacgagaacta
+1093144/1
CCCFFDDFHHGHFHCBHF<FECFGGI6:CFIIC
@4825877/1
cgccgatcttgtacaacattttacatgcagttagtgca
+4825877/1
?@@?1?@@?FDBHCEGCBCEAEHG>HH<F@D4D>DF49
@350727/1
ttcttctttaagacactgactaaaatattgttcaagttcacgaggagtat
+350727/1
@@@FFDFFHFHHBBHIGJIIE@FHHC9<E>A9FH@ACECGG3?:6?D?FF
@351363/1
atgtatgacgatgatttgatatctat
+351363/1
@@@DDDDD?DFF?4?EFA9:FHEHEF
@5522756/1
ctgcagtttccatatcatattatacctgaaggcttttgggtcgtgagaag
+5522756/1
?@@D?DDDHDABFGG??EDFGEEEHHAHCBFAB?C?C<E?FGHG@98DH;
@6225634/1
gcggcttgtctaacttgaccaacggtaaaagcaggaggttgttgcatcct
+6225634/1
CCCFFFFDFBDFHHBHA?FHDHIGI?EHIIG@DAG;DH0BDFG>CHFEG=
@6225808/1
ccttaatctagccacttcagccttatgcctctcaaactcaagctgtcgct
+6225808/1
@BCFFFFFHHHHHJJJJJJJJJJJJJJJJJJJJJJJJJJJJJJJJJJJJJ
@4055230/1
ctgtggtctctgctgttgctgttgttgctgaggctgctgtgg
+4055230/1
@B@DBEDDFHHHHJJIIIJJJIEGGHGED<EGIIEGIIFGEG
@2591862/1
ctcttaatgatatcagtcagcttacaagccttagtaagcataaatt
+2591862/1
@@@DDFFDHD<FAEGHHGFIJ4?IGAG@;FGEG@GGFCBF?GHB4C
@353806/1
gccttaccttcagctgagtgagttaaaacagtacatcgcacaacaaacac
+353806/1
@C@FFDFFHHHGBCGIGA<IHHIIGEHGHGIHGHGCGGEHFEHCHIGII?
@3336714/1
ggaatgtatgacgatgatttgatatctatatttctcattttttctgctaa
+3336714/1
@@@FDDBDBHDFHIEHEDF><C<C<EF<@?<EABBCC4?<EGGEEHE>?B
@6875878/1
ccggaaagaacctagtgtgatggcgtttctgaaccactataaatgtaatc
+6875878/1
CCCFFFFFHHHHHIJHIFHIJJJJJHIJJJJJJJJJJJJJJJJJJHHIJJ
@6877359/1
cttcatttaaaaccgctgtgtctctttctttttttgttagactgatttga
+6877359/1
CCCFFFFFHHHHHJJJJJHIHIJJJJJJJJJJJJJJJJJJJJJJIJJJJI
@3338932/1
cttttacctcattttcactcagaagaaataatatctcagcaccaatttta
+3338932/1
@CCDFFF<FHHHDDHE<CHBBD@A;FHCFC@>?EGAFHCHBGGBCF>BBF
@7544876/1
gctgagatgaaggtggtctgctgggttgctggtcaccgggttgttgccta
+7544876/1
CCCFFFFFHHHHHEHIHHJJJJJJJIJJJJJJJJJJJJJJHIJJJJJJJJ
@3342009/1
gtgcatggtttaagaaagaccaaaggtttctgttgagctagtc
+3342009/1
@@@DDDDDBBFDFGHI@GG<CDF=FGHGIHGGGHFEHII@99?
@6231429/1
ataagaactatttctttaagaatattttggatttcattgatagtatctga
+6231429/1
CCCFFFFFHHHHHJJJJJJJJJJJJJJJJJJJJJJJJJJJJIIHIJJJJH
@6232316/1
gggaattctaagagggtacacaattcaggcactaatgtctcttcaaaatc
+6232316/1
CCCFFFFFHHHHHJJJCGHIIJFFHJJJJJJJJJJ4D?GIIJJJJJJJGI
@4057722/1
ggttgagacacttgctggggaggtggacctctttgtgcccatggagtttg
+4057722/1
@@@?DDFAFDFHAEFG<GGGGGIGDE3:DHGCHHEDGHIIGGIIGG3=<<
@2595047/1
gcatggtttaagaaagaccaaaggtttctgttgagctagtcatttgttcc
+2595047/1
CCCFFFEDAHHFH>FGIGJIGGGIEHHIIEE4??@CDGGGG4?DBD0:B4
@355785/1
atttcttctaaattctgctctgataaattagaatcatcccatagcaaatg
+355785/1
@@@DDDADBHBBFDGHIGDHGH@IIIJFGIFHGIIHGIIIJEC9?FFHGI
@5528779/1
gggtcattatgggcttctattagttcatctatattttttaaggaagtaag
+5528779/1
BCCDDFFFHHHHHHIJJJJJJHHHJJJJJIJJIIJJJJJJIJJHIJHJJJ
@7546601/1
atcattagcagaaatcctcattctttcaaaaaaaactattcgtaggagta
+7546601/1
CCCFFFFFHHHHHJJJJJJJJJJJJJJJJJJJIJJJJJJJJJDHIJJJHJ
@6880476/1
atttacagtaaaaattataataaaacaaaaattaactttttaatcacatt
+6880476/1
@CCFFFFFHGGHHJJJJJJJJJJJIJJJJJJIJJJJJJJJJJJJJJJJJI
@6234650/1
ggcttcactgcaaaagtttgatcaaataaacactatacaagtttggtcaa
+6234650/1
CCCFFFFFHHHHGJJJGHJJIJJJJJJJJJJJJJJJJJJJJJJJJJIJJJ
@6234697/1
ctcagcagctatctcttgtaggaactggactgcattaaaatccgaatcct
+6234697/1
CCCFFFFFHFFHHEGCGGCIHIGIIGIGIIHGIIGEHHIIFHIGGIEGHF
@6234912/1
ctctattaggagaatatgaggcatgactcatagcttggaggagatatgat
+6234912/1
CCCFFFFFHHHHHJJJJJJJJJJJJJJJJJJJJJJJJJJJJJJJJJJJJJ
@3345246/1
ctctaattaagtaaaaactataaaaataataggctttttaaaataataca
+3345246/1
CCCFFFDFHHHHHGEHIEIHIJF@EDGJGI9F@FGIJJIJE>A<DFGGGI
@7547733/1
caccttcaacaccacactcctcaaggtacacccctataagggcttcgata
+7547733/1
CCCFFFFFHHHHHJJJJJJJJJJJJJHHHJJJJJJJJJJJJJJJJJJJJJ
@5532620/1
caggtgatatatttttgcatctgttataaatgtaggaagttatcaag
+5532620/1
@@@BDDDDHHHFHI@AFBEDHIB<A<E::CBH<<C<9E@:911:9::
@6236675/1
ccgtaatgaatggtgttgctttcgcagggtaagtctttcagtctcatcca
+6236675/1
@@@DDFDFHFFFF<ECHGIHHGHIHIIII?CFG?FGGGHIEGGGHIFHHI
@1102466/1
gctaaatcttcaagtacatagtacataacttta
+1102466/1
@@CDFDFFHHHHD@BEFGHEI4<FHDHE>>9C<
@1898915/1
ctttttgaaattttttaatagttggaacaattctatcacctttgaagttg
+1898915/1
@CCFFFFD?DFHHHCHIJJIJIIIJCHJJIIIIJIJG@GIJJIJDFEIHH
@1104673/1
tggctttattatattactcctaattgaagagccttttcc
+1104673/1
<?@FDFFBHGH?HAFG@EH9EGIICF9F@AEEFEEG>>B
@4062571/1
gtcctgttggtccattaatataaaatggttcaacttctttgg
+4062571/1
@@@?DADDBDA??FGHEGIIICEHEGBFHIFH>FHGHGH@EF
@3347551/1
ctccacacaatcagcaatacttttgtcaggaatggaatgctgagtaacaa
+3347551/1
@@@DD8DDHFF?AFHDIBECFHGFFHHIC3??CFHII9CCEGGCBFGIII
@1900220/1
gttgagtttggtgggtaggggttgtttccctagactgtggttg
+1900220/1
@@@DDDB;FDH<CBG?@FHIIGIGC@EGIDGIIIHIIFHD9BD
@4836986/1
gtcgggacttgaaaagaaagaccttcccactggggtg
+4836986/1
@@@DDADDHD>BB4EFBDEGGFFGGHCE93?DCFHD6
@6883886/1
ctccaattgcattccctttcacactagggacatgaggtgaaattattggt
+6883886/1
@C@FFFFFHHHHHJIIJJJJJJIJJJJJJIIGIJJJJCFHIJIIIIJJJD
@6238606/1
gggagttaaatcaacatcagctgagatatactcatattgaggataagaaa
+6238606/1
CCCFFFFFHHHHHJJJJJJJJJJJJJJJJJJJJJJJJJJJJJJJJJJJJJ
@7550785/1
ctcttgttttgcttctttttttgacctacccttgccgatagcaataaggc
+7550785/1
CCCFFFEFHHHHHJJJJJJJJJJJJJJJJJJJJJJJJJJJJJJJJJJJJI
@1901399/1
ctcaaccttttgtaacatcgacaacaccgcttgtgcggcaagatgtttgg
+1901399/1
@@CDABDA?FHFA@EDGGFGCHHGGEGAD<D@6DDEHHGIGCCHEDAD>@
@1901667/1
gcagtttccatatcatattatacctgaaggctt
+1901667/1
87?DBDABDB>DFH@B4ACHE4:C94AAAFDG>
@6890471/1
ttcataattcgggccttaactttagtgaactggtcatcaactgagaggcc
+6890471/1
CCCFFFDDHHHHHJJIJJJJJJJJJHJJJJJJJIJJIIJJJJJJJJJJIJ
@6890683/1
ggtgtttttgagctcatacttaatccaatgacatggggaagtcaattgct
+6890683/1
BB?DDDFFHHHHHJJJJJJJJJJJJJJJJJJJJJJJJJJJJHIJJJJJJJ
@6239890/1
ggaatgtatgacgatgatttgatatctatatttctcattttttctgctaa
+6239890/1
CCCFFFEFHHHHHIJJIJJJJAFHHHJJJIJJJJJJJJJJJJJJJJJJJJ
@8252524/1
gttgaggttgattagaagcccctgcttctccaggttgtctaccaccccct
+8252524/1
CCCFFFFDHHHHGIJJJHIJJJIJJIJIIJJIHICFIGGHIIJJJJJJJ@
@6241311/1
ctcaggagaaatttcaatttttgcaaattgttcgtagtgaagaactgaaa
+6241311/1
CCCFFFFFHHHHHJJJJJJJJJJJJJJJJJIJJJHJJIJJJJJJJJJJJJ
@6242659/1
gtctgtaattgcgataaggtttttcaggattgatagatacatcataatga
+6242659/1
CCCFFFFFHHHHHJJIJJJFHIJJJJJJIIJIJJJJJJJIJJIJJJJJJJ
@2606813/1
gcatcatcttccattgagaaggcctgacggactgatggaatccaaaccat
+2606813/1
@@CFFFFFHHHD?FHGHGGJGGHJJJIIGI<G>HHGGIJIJJJCEGH=GH
@4064834/1
ccataaccgtacttcatatcattgataattactgtagctgagtaaggagt
+4064834/1
CCCFFFFFFCBDFIJJIIJJJHGIJIJFIIIHGIEGEGHECGDHEG>B09
@7555174/1
ctcaaacatgcaaatgtgacattattgactaaggctgatctgaggtctgt
+7555174/1
@@@DADADFB<D?FBBCEHEIEHFIIDFFIIFEECF;DFFF@FGIDFFFD
@363685/1
ctgaagaggacatccccgtaccataac
+363685/1
@<@7?:B2ACD8:::::@?@DCAH9EG
@4839713/1
gagttaaatcaacatcagctgagatatactcatattgaggataag
+4839713/1
@?@DDDDFHFFDDEGHIIGHIGGDHE>HGGDDD>?<<??DHHGH3
@4839950/1
attttttaaggaagtaagtgcaggggaacgagaaccaatttcttttttaa
+4839950/1
@@@FFFFFHHHHHFCEGGEHHHHGGI>BEGIHIHIGGGIIJJGGJIGIBG
@4068188/1
gctttttccgttgggattcattatccattctcccctaggctttgctttag
+4068188/1
@C@ADAEFHFBFFIHEEGHGI@HFH?FG>FGGECE3CB3D3:?DBD@BBG
@6247376/1
gtttgttttctcctactccgacaaacgccatcctctcattcttagttgta
+6247376/1
CCCFFDFFHHHHHJJJJJJJJJJJJJJJJJJJJJJJJJJJJJJJJIJJJJ
@4069881/1
cttcttgttttttttctttaacatttctcacagaacggttgccatatagc
+4069881/1
@@@DDFDBFFBFHIJIJIJJIE9FHIIJJIIJE?DGHEFFGHH<FEHEH>
@4070037/1
gcaggatgacacttaggtcgtgcatggtttaa
+4070037/1
@<<;B1A?DH8DA>F<@<CCF3A8AHHG@GB4
@6892485/1
ccttatctcatcaaatattgataaactagtttcttcttcatcagggaaat
+6892485/1
?@@FADDFHHHFHIEHJJIGJJJHIJIJJHIIIJJJIJJJJIJIJJ?CFG
@6892546/1
cccacatctactgtggtaccagctggtatatttccagacttaccactttg
+6892546/1
CCCFFFFFHHHHFFGIAEIHHGGIIEAEBIGIIJIJIGIIJJGGGGGDDF
@4070429/1
gccatatcaatgttaaggaatggtttccaaccaataattgcagactggaa
+4070429/1
CCCFFFDFFHHDHCBHGEEHIJJEH><@FEIIIFGGGIGEG@GEIBFCCC
@6893838/1
caggtgcgttaacttttggtggctttattatattactcctaattgaagag
+6893838/1
BCCFDFFFHHHHHJJJJIJEHIJJIJJJJJJJJIJJJJJJJJJJJJJJJJ
@4073929/1
gcccattattgtgtactatcttcaaagagaaaaa
+4073929/1
?<?DDADDD?:A<2ACEEI@CEAE>FD:C9??<A
@4844800/1
ctccttcaacaatcgtcggtacaatgtaatatgagttttctttgttttca
+4844800/1
@@@FDFDFFFHHHJJGGGIGEHGHDGFIGGGEIGIA@GFFGGBHHBH@G9
@6248670/1
cagggtcattatgggcttctattagttcatctatattttttaaggaagta
+6248670/1
CCBFFDDFHHHHHIJJJJJJJJJIJHIJJJJJJJJJJJJJJJJJJJJJHI
@6897532/1
ggcctacaatgcattacagtatctcaaactgatgaccaagaaatagaatc
+6897532/1
CCCFFFFFHHHHHJJJJJJJIJIJJJJJJJJIJJJJJJJJJJJJJJJIJJ
@4846706/1
ctctttgtgcccatggagtttgacctctaggaccagtttgcaaagggaag
+4846706/1
@@@FFFFEHHHGHJJEHIHHA<FHIJIGEEHJJJEGGGHGIIJJI;BFGG
@4846786/1
gcagcattgacactggcgttttggtgg
+4846786/1
::?DDDDDF?H<AFAGEGGGIG91:8?
@5543755/1
gctgagctttataaaatgcagtggccgacacatcaatattaagcatcatc
+5543755/1
CCCFFFFFHHGHHJJJJJJIJIJJJJJIIIIIIIHIIIJJJIJGIIJIIH
@1912627/1
ttccacaacaatttctcttcctttttttggatctga
+1912627/1
=8?BDBABFA?D8DFGGGII9<@<<?@FADF9BFA@
@1913173/1
gtaatctctgtatcaacaactgtaccagccggcacattcatatttctccc
+1913173/1
CCCFFFFF?D<FFID@DHGJIJAFG4CHFBFDFBEBFBHGFI4BGEBEDD
@4075695/1
gccacttctttgaactaagtacagcgaaattcttattcgattgaagtaaa
+4075695/1
@C@DFFFFHHG<FIGIGDGHGIHJJJEHJJJJEIJIIGHGHBGHIEGHIH
@8261369/1
ctcttgttttgcttctttttttgacctacccttgccgatagcaataaggc
+8261369/1
CCCFFFDFHHHHHJJJJJJJJJJJJJJJJJJJJJJJJJJJJJJJJJJJJI
@3358999/1
gtggtctctgctgttgctgaggctgctgtggtctct
+3358999/1
@@@DDDDDHBD>C:<CAHCH3FAFHDCBAFBFCFGG
@6900395/1
gctgttttgtagaagccttaccttcagctgagtgagttaaaacagtacat
+6900395/1
@@@?DA?:=<DCCA?:CGEBAGBCEHIGEEHDHGBB?DHEDDHII:BHIB
@4079191/1
gtggttgttgcctctgttgctgctgaggctgttgttgccac
+4079191/1
B@@FDDFFHDFHHJJJJJJJJIEHGEG7@GAEG@FHIIHGA
@6901894/1
gctgctgctgttgttgttgttgaccccatggttgtcgaggaggtccctgt
+6901894/1
CCCFFFFFHHHGHGIJJJJJJJJJJJJJJJJGIJHIJHIJIJJBGIHIIG
@2610650/1
ctcctaacaaggttgttaatctctctttccc
+2610650/1
@@@=DDFFBBHHCEE:;FGAH:A<??@DBGC
@4849415/1
ctttcgcagggtaagtctttcagtctcatccacattttatgtgctgctaa
+4849415/1
@BCFFFFDFHHHFJJIIJGIJII<EEHG<@GIJGE>FGGGFGII@GHHGG
@5547119/1
gccgtgtttggtagaagcaggatgacacttaggtcgtgcatggttta
+5547119/1
BCCFDDDFHHHHHJIJJJJJJIJJJJJJJJJJJGIIGHJIJJJHHII
@4080540/1
gtcgttattgaaatcagctctcctaacaaggttgttaat
+4080540/1
?8=B?DBDFF4CFEFDE@BGF>E?FEBFCGI?4CDEG@B
@4082325/1
cagctctggctattttagcatggaa
+4082325/1
@;?DDDD?DA;FHGG<FHECHEC3?
@3362238/1
gctgcaacggctgctatagatggaacgttgatctggtctggagctggatg
+3362238/1
@@@DFFFDFHHGGGGHGACHHIIJIGHDHIC>GIEEF??DB?@>BGG9D>
@3362268/1
caggaacttcccagtcatcaggaataaagtcattaaccttcaaaattttt
+3362268/1
@<?DDEBDFHFHAE:AADA<FC<E?@@BAC@BFGG@BBAFHF>DHHIIII
@3363932/1
attacttcttctcgaggtggctgcagtttccat
+3363932/1
@CCFDFFFBBF>FHEI1@FGHICHHEEEHEHE9
@383173/1
cttggacaagttgttatattagtcactttatatgttcttttaacactctt
+383173/1
CC@FFFFFHGFBFBGGIEIIIJHHJJIJJE>F>FFHGGGIEGIHHGJIJB
@4084267/1
ggcatttctttcagaccaaaatttctttgtaaacaagttaggaaaatag
+4084267/1
?<@DF<DAFFHHHDEBB@CH@DHHII@HH<EEHEGFE??FA;FDFGGIE
@7567150/1
gctttattctcattaaggaattccggtttctcaaaacatggtgctggatg
+7567150/1
CCCFFFFFHHHHHJJJJJJJJJJJJJHIJJJJJJJJJJJJJFHIJJIJJJ
@4085999/1
gccatgtagccttaaaagggcaccccaactagttatgtgagggtgaaggt
+4085999/1
@@@?DA=A<:=CD3E9ADCG;:A?BFB;;9CBCD9DCFCDFAG08;?48/
@6903935/1
caacattttacatgcagttagtgcaactgctcccttggcagtaaca
+6903935/1
CCCFFFFFHHHHHJJJJJJJJIIJJJJJJJJJJJJJJJJJJIIJJJ
@6905272/1
ctccaattgcattccctttcacactagggacatgaggtgaaattattggt
+6905272/1
CCCFFFFFHHHHHJJJJJJJJJJJJJJJJJJJJJIJJDHGGIJIHIJJI?
@5555122/1
ctctgctgttgctgttgttgctgaggctgctgtggtctctgctgttgctg
+5555122/1
CCCDFFFFHFFHBHFHHIEIIFHCHGH?EHEH?;FHIJIC@G@FBFHFHE
@6907529/1
ctaacctgttcttcttgaagttggttcagctgtagtctgtctgcatctgt
+6907529/1
@CCFFFFFHHHHHJJJJGJJIJJJIJJJJJJJHJJIIJJJJJJJJJJJJH
@5555848/1
ggtatctccactttcttctgagaggattctgattccatggattcataaaa
+5555848/1
@CBFFFFFHHHHHJJJJJJJIJJJJEIIJJJIJIIJJJJIIJJJJJJJJI
@5555980/1
cttggcaacaaacagttgttttttcctgatatagctctaacttcaattaa
+5555980/1
CCCFFFFFHHGHHJJIJJIIJJJJJJJJJJJJJJIIJJJJJJJJJJJJII
@5556082/1
gtttcaaattactaacctgtttagaacgaagatgactgagttttccttca
+5556082/1
CBCFFFFFHHHHHJJJJJJIJJJJJJJJJJJJJJJJJJJJGIJJJJJJJJ
@6908489/1
ggaattctaagaggatacacaattcaggcactaatgtctcttcaaaatct
+6908489/1
@BCFFFFFHHHHHJJJJJJJJCFHJJJJJJJJJJJJFGIIIJIJJJJHIJ
@6908914/1
cactttgttctttcttgtcagcacagaataatcttgtatgatgtctcttt
+6908914/1
C@CFFFFDHHGHHEGGHGHIJGIJJGEGGGIIIIJJGIJIJJJIJJIJJH
@6258171/1
ctttcacaatcaattaattggtaacatggtaaaataccttctttgactaa
+6258171/1
CCCFFDFDFHHHHJGGGGEEHHCHIJGGIEHIJJIJJJIHHDHHGGIJHH
@1922123/1
cttgtggaaaaccaccacaaatccacttggaaaactgtttatcatag
+1922123/1
@@@DDEFEGHFHHIIIIIII3CF>?FG9DFCGGGFFDBAFHI<DF49
@6258565/1
cttcattgtaacttggcccgcaacaattgtacacaactccataggaagcg
+6258565/1
CCCFFFFFHHHHHJJJJJJJJJJJJJJJJJJJJJJJJJJJJJJJJJJJII
@4089038/1
ttggccaatagctgtgggttatatggtgattgatgccattcaactttgca
+4089038/1
@@@FFFFFHGGGFIEGGJGGGIJIGIFBHIEIEIIJJIIIJIIGEIIH<G
@2618043/1
tgaggctgctgtggtctctgctgttgctgttg
+2618043/1
=??B1=DDHHDHFF3AE<EHC9AAFH4C@A?>
@2618418/1
caacaacagccccagcagcagcagaggcaacaacagcctcagcagcagca
+2618418/1
C@CFFFFFHHFHHIIIIFHD@;BAGGGHB9DBEGFF@9DFFG38=BCFAF
@389498/1
ggctttgccgcttgttgctgtacttgaggctgagatgaaggtggtctgct
+389498/1
C@BFFFFFHGHFHIHIJHHIHHHIIJJIJHGHJJJIJIJIJDGHDDDHHF
@4091106/1
agagactcgtccaatcagattgaaaaaaaca
+4091106/1
@@@D<2=DH?DH?FHIEGEGGI@AEAFGIID
@1924491/1
cagtctctgttaggatagcttccttaacatcagtaatca
+1924491/1
?<@BD:BDAD<D:E?E<;??E:FHAA@B<EF9FHC4CBD
@6917473/1
ctcttgttttgcttctttttttgacctacccttgccgatagcaataaggc
+6917473/1
CCCFFFFFHHHHHJJJJJJJJJIIJJJJJJJJJJJJJJJJJJJJJJJJJJ
@6917530/1
ctgcttgtggaaaaccaccacaaatccacttggaaaactgtttatcatag
+6917530/1
@@@FFFDFHGDFDEIGGJGIJIGGHGHEHIGGHJJIGDHIEII@GH>FBG
@1925086/1
gagaatttttaaccatttacacaatataaatgcaccttcaacaccacact
+1925086/1
BB@DFFFFHGHFHIJIIIJIIEIIJJJJJJIJIJHEHGIIIBGCHGG9FH
@1925594/1
cttgacaattttttcttttcttctttctgtatcaactgcagcctctttta
+1925594/1
CCCFFFFFGHHFGIGIIJJFHIHHJJJJIGIGIJIIIIGGIFEGIIIJHE
@1927584/1
catgcctagacttgtgcaccagctaaagaagacttatctttaaacggcag
+1927584/1
@@@FDDDEFDFHHIIIGGGGG?BFHGGFDG9?GEH4EFEH?D@FGGG>AD
@5562890/1
ctaaaaacacggtcttttccttcccctggcaatgtgacctcaagttccat
+5562890/1
CCCFFFFFHHHHFHIJJJJJJJJJJJJJJJJJJJHIJJJJJJIJIJJJJJ
@5563563/1
gctccctccacctgaactagttcatatttcggagtcgtccctcttctgga
+5563563/1
CCCFFFFFHHHHHJJJJJJJJJJJJJJJJJJJJJIJJJJJJJJJJJJJJJ
@4093899/1
gtcgaaatacaaggcaggaaatggtgaactgcctttcatgaggaaggccc
+4093899/1
CBCFFFFFGHBDHIJJJIJJIIHEAHHIJIJIJJJIIJIGIIJJIIIJII
@394019/1
ctgtgctgttaggatataatcaggtgttctctagtttgtttctgcaagag
+394019/1
CCCFFFFF>FHFFEHIJIFIIDGGCFCAEHFGGGIIGGEGIHIIIEHEC;
@6921119/1
cttggctttgccgcttgttgctgtacttgaggctgagatgaaggtggtct
+6921119/1
CCCFFFFFHHHHFIIJIIJJJJJJJIIIJHJJIJJIJIJJJJIIBGHGHI
@6922041/1
cttcagtaaataacaaagaatggaaggccaaaatttgttcacactgttcc
+6922041/1
CCCFFFFFHHHHHJJJJJJJJJJJJJJJJJJJJJJJJIJIIJJJJJJJJJ
@3376357/1
gtgaaatctttaggctgcagctcaaccattttatcggccaacatattact
+3376357/1
@@@BDEDBBFHHC@BFHG9;<GHGGIHE<CGB<<FH??GEEHCDB?9DB@
@3377623/1
gcaggatgacacttaggtcgtgcatggtttaagaaagaccaa
+3377623/1
@?81BDD>??DD?FH@<C4C@CG=EA>ED3?E??CGG>BF>B
@2622339/1
ctgtagtctgtctgcatctgtatatgccctagcacggaaagcagcg
+2622339/1
@@@DDEDDHHHHAGEHIHIIFGIJC@CFHGI;@CHGDB;0?BBBCG
@4097341/1
ctgtggtctctgctgttgctgttgttgctgaggctgctgt
+4097341/1
=@@=BDDBFFA<<EHFE<BAFE<B<?9CEE@A18?D7CCD
@4100405/1
gcatccttcttttccggaaagaacctagtg
+4100405/1
CCCFFFFF>FDFHGIJJIIGEGHGIGHA<B
@8274724/1
cttctgatagcctgcaattcttggttcaagatcattttaaactgtccttc
+8274724/1
C@CFFFFFGHHHHJJJIJJJJJJJFHHIJJJJJJJJJJJJIIJJJJJJJJ
@6929110/1
tcttgtttcttttctttaacatttctcacagaacggttgccatatagcct
+6929110/1
CCCFFFFFHHHHHJJJJJJJJJJJJJJJJJJJJJJJIJJJJJJJJJJJJJ
@6929163/1
ccttaactttagtgaactggtcatcaactgagaggccaaactccttcagg
+6929163/1
@?@FDDDDFFFHCGGGGIGGAEGGH@HIGEHIHGCGGCHIGEBGIDDHHA
@394807/1
cttttatcataatgagatcaagtttttttcgaatcaaatgaagctgtatt
+394807/1
CCCFFDFDBHH>DGDFGACEECHIJJJBHIIJIIG9BDGGDHIIJFHIIE
@8275320/1
ggctgttgttgccactgctgctgctgcggctgttgttgcctctgctgctg
+8275320/1
CCCFFFFFHHHHHJJJJJJJJJJJJJJJJJJJHIIHIJJJJIGIIIJIJI
@7576126/1
ctcatttgaaaacgtggatctccaaggtctccttgaacaaatttacctaa
+7576126/1
CCCFFFFFFHHHHIHIIJIJJIIJJIEGHHIJJJJIJJJJIJIIIJJJJJ
@398115/1
tcttgtcttacaggtaccggtctttctcgataatcaagtgttggtgca
+398115/1
1=@DDBDDF<DFF>CD<?@DE<FCHCFFE<CFCE<<3?0B:BFGDEE3
@1141389/1
gtgcggaggctaccttgccgtaggaaataagaaagcaagagaaggaagtg
+1141389/1
CCCFFDADGGFHFHI@AGEI?@CDDGGHIDIEGDEEGHHCGH@F;FE;FG
@3378978/1
ctcctcgataatagatatgtaataagaatattgatgctttgcccg
+3378978/1
CC@FDFFDBDHFBHGICGCHA93CE@B4<<E<?E9?GBFDDE9?0
@4869081/1
tctgtatcaacaactgtaccagccggcacattcatatttctcccatctgc
+4869081/1
@@<BBDBDFDDDHIEGG@DHEGGHIGGIHGF<FDBDBDAFF<BF@BHBBF
@3380338/1
ctagctttcttaaatctggttctctaatcatctgattagtagtaacgatt
+3380338/1
@@CFFDDFHGHHGIIIJJJ9CHGHGHGGI<FFGEIJGJF:19:9?FH7BG
@5571463/1
ctcacttgttttgtcataagttttaacagtaagttcttttttttccttga
+5571463/1
CCCFFFFFHHHHHHIJJJIIHJJJJIJJJHIJJIJIJJJJJJJJJJJJJJ
@1143393/1
ggctgctgtggtctctgctgttgttgttgttgct
+1143393/1
?1?DBBDD4ADACGGFB><F<CHD38222:3??B
@5572107/1
cacgatttcggcagcttttacctcattttcactcagaagaaataatatct
+5572107/1
CCCFFFFFHHHHHJJJJJJJJJJJIJJJJJJJJJJJJJJIJJJJJJJJJJ
@6271133/1
cttatcagtaatctcgaatctattatctcttggacaagttgttatattag
+6271133/1
CCCFFFFFHHHHHJJJJJJJJJJJJJJJJJJJJJJJJJHIJJIJJJJJJI
@5573463/1
gcggttaaaccaagaacatgtggcctatcctctggaggaattcctttaaa
+5573463/1
CCCFFFFFHHHHHJJJIJJJIJJJJJJJJJJJIJJGHIIJJIJJJJJJJJ
@2626006/1
gccgatctgaggtctgtcaattcaccaggtgatatatttttgcacctgtt
+2626006/1
@@@DDDDDF<?CFFGEEGHG@HG9CECFECB?EGH@D9FDH>?DGBD><4
@6272673/1
ctcgaatctattatctcttggacaagttgttatattagtcactttatatg
+6272673/1
CCCFFFFFHHHHHJJJJJJJJJJJJJJIJIJJJIJJJJIJJJJJJJJJJJ
@6273238/1
gtaggtgcagggtatgaaactgaacgtgtacacctggtaaagaggtgaca
+6273238/1
CCCFFDFFHHHHDHIJJJJJJJIJJJGHHIJJJJJJJGIJJJJJJBGHII
@6273315/1
gcaccttcaacaccacactcctcaaggtacacccctataagggcttcgat
+6273315/1
BCCFDFFFHHHGHIJJJJJJGGIJJJJHHGIIGIJJIJJJJJJJDIJJIJ
@1934049/1
gttggtgcattcataattcgggccttaactttagtgaactggtcatcaac
+1934049/1
@@@F<DDD3CDFBFBFEHEG@>EHGHIIGE@FGE>?FFGGDF4?94?DH;
@8277971/1
gttgctgttgttgctgaggctgctgtggtctctgctgttgctgttgttgc
+8277971/1
CCCFFFFFHHHHHJJJJJJJJJJJJHIIFHJJIJJIJJJJIJJGHIFHIF
@8278628/1
taactttataatcaatcggcatttctttcagaccaaaatttctttgtaaa
+8278628/1
CCCFFFFFHHHHHJJJJJJJIJJJJJJJJJJJJJJJIJJJJJJJJJJJJJ
@8279015/1
gttcatgaattgctccctccacctgaactagttcatatttcggagtcgtc
+8279015/1
@C@DDDDDADBFFGBHEGDHEFEFHCCEHAC:?FEFHIIIEEGGB?FGBF
@6933889/1
gggttatatggtgattgatgccattcaactttgcattaactttctgtagt
+6933889/1
BCCDDFFFHHHFHJJJJJJJJJJJJJJJJJJJJJJJJJJJJJJJJJIJJH
@401695/1
caccaaaaactttgtcagccgcttctataccaccatcaaggaaaagtg
+401695/1
@@@DADDFBHFFHCFFHIIGIGE@GIIJDF9DFEHGGIFGIGGHEG?F
@8280885/1
cttgaagacaaggtaaatgaggataccttaatttcattttgtatttgtct
+8280885/1
@C@FDFFFHFHHHFGHGHIEIFGHGGHGIIHGJJGCGGHIJHHHIJJHHJ
@1147290/1
ggaacgagaaccaatttcttttttaaaataatcagcaaaatccaaa
+1147290/1
CCCFFFDFDHHBHIJJGCGHIGIIJJJIGIIJIGJJJIGGAFGHJI
@6276468/1
ctaatagattgacacgagacaacgtgatataactatgaagaatcatgtga
+6276468/1
CCCFFFFFHHHHHJJJJJJJJJJJHHIJJJJJJJJJJIJJJJJJJJJIIF
@8283509/1
catcgtgatacgatgtaatattgaaggcaataaagtaaccttcaacatat
+8283509/1
CCCFFFFFHHHHHJJIIIJJJIIGJJIJJJJJJJJCFHIIJJJJJJIJJJ
@405499/1
tgagaagctgcaacggctgctatag
+405499/1
??@1B8B3::CF>F:188CFE>F>4
@4109023/1
gtctgtaattgcgataaggtttttcaggattgatagatacatcataatga
+4109023/1
@?@FF?D?FHFHFEHG=EHADDHGGGI9C@FHGGGG>FD@FG<:B@<B?E
@4878619/1
gcactgttttcaccggaggaatttgtttgtgattttttattgtatcccaa
+4878619/1
CCCFFFFFHGHGHIJJEGIGIJJJIGIGJCHIJIJJIIJGIGFGHIGIII
@6280935/1
gtccgactgatgatttgaggttcttgtggaattgtgacactttgatgttg
+6280935/1
CCCFFFFFHHHHHJJJJJJJGHIJJJJJJJJJJJIJJJJJJJJJIJJJJI
@6936424/1
catttttacattttcctgcaccgatgcaattaatactcatcttctttact
+6936424/1
CCCFFFFFHHHHHJJJJJJJJIJJJJJJJJJJJJJJJJJJJJJJJJJJJJ
@7584040/1
cttcttttttccacgtgaaatctttaggctgcagctcaaccattttatcg
+7584040/1
CCCFFFFFHHHHHJJHIJJJJJJJJIGIIJJJJJJJJJJJJJJJJJJJJJ
@6282744/1
gcactggttacaggagatactggttgttgttgaggtggtagttgagtttg
+6282744/1
@CCFFFFDFHFHGJGJIJJJIIIHJGGIJHHJHHIDFH@DGGIJGH?FHH
@1939936/1
ctgtaaaatagcttgagaagccctttgttttccttcttttttatttttgc
+1939936/1
CCCFFFFFBFGDHI@FHHIIIGIIIIJGIIIHIGIGGGIIJGBEG>AGIA
@1940050/1
aatctctgtatcaacaactgtaccagccggcacattcatatttctcccat
+1940050/1
C@@F?DADFDAFFIJGABGEIGIJIBC;EGIBHBGGGGC>BG@FCHEDF@
@1940251/1
gtaggaaataagaaagcaagagaaggaagtgaggtacacagttgcagtcc
+1940251/1
@@@DA?BDFFFFAB:C@D>F3CGFE>GF>BGFECCDC>FFEGIIICFFF9
@1151538/1
ctgtagtacaccttccaaacagtatctaaagacatgccactgtcaagaaa
+1151538/1
CCCDFF?DFDFFHGIIDBEHIDEADIIGHIGGIEEE<F?FHHGEG9DD@;
@1941778/1
taggggttgtttccctagactgtggttg
+1941778/1
?<@D?1@8@C3C<EBBH@BBFECHC:??
@3390032/1
attgaagtaaattgtaaaatgctaatatcctaacgttat
+3390032/1
@@@A1BDD<CBC?E<EFEDECGAHE<F>F@FHHEG39?C
@406631/1
ctttaagagtactaccaactcatactgtcttcagcct
+406631/1
?@@DDD>;FC:?AEFCAGGGGDFADH@HHC@FHDGCH
@3392393/1
tgaacgtgtacacctggtaaagaggtgacaaagatagtaagttatttctt
+3392393/1
CCCFFFDABFHHHEHGBFG:FHHGGHBABGH?F;FEHG@GG?FGGDDFEH
@5583151/1
acgttatcaggttttgggtagttgggtaatattttgataacgtggatgta
+5583151/1
CCCFFFFFHHHFHJJJJJFHHHHJJJGHJJJJJJJJJJJJJJHIJJJJHI
@6939666/1
gatgggagaaatatgaatgtgccggctggtacagttgttgata
+6939666/1
@C@DDDEFFHHHHIIGI>FFGGGGDFFGG:<D@AFFCFG;F9B
@4881006/1
cttgtttcttttctttaacatttctcacagaacggttgccatatagcctt
+4881006/1
@C@FFFFFHHADFGHGIIGGBIEEJJEHFCFCHFHEFHF@?DG9FGHGIJ
@4881227/1
ttttttcgtaggcacaataaagaatgaattctctttagcttgtggatcaa
+4881227/1
CCCFFFFFHFFHFGIIIJGCHIBHCHIGIGFDFHGIGFIDGGIDGB>EEF
@6284891/1
cctttttttggatctgaagggcggtcccctcttttgggtggaatgtatga
+6284891/1
BBCFFFFFHHHHHJJJJJJJJJJJIJJJJJJJJJJHHHBFDDEEDCDEED
@6285042/1
ctcattaacagttttgccatttatcattaaatagatttatgaggattcct
+6285042/1
CCCFFFFFHHHHHJJJJJJJJJJJJJJJJJJJJJJJJJJJJJJJJJJJJJ
@4118453/1
gtcagcttcttaatgcatctctgcccagccacaatgttaca
+4118453/1
CCCFFFFFHGHHFJJJJIJEIGHIJJJJBHGIIJJJCHGC@
@8287025/1
cattagcagaaatcctcattctttcaaaaaaaactattcgtaggagtaaa
+8287025/1
@@@FDDFFHHGGFIGHIJJJHJJIIJHGGIIGHHGGIJIEGBFGIICGGH
@3393346/1
tggaagaaaccataccaaaggtcaagac
+3393346/1
<?@ADD?DA?3CD3ABGFEE33?EBGFE
@3395123/1
gtgcagggtatgaaactgaacgtgtacacctggtaaag
+3395123/1
@@@FDDFFADDFD>BEEFHIIH=DGGGIJJGED??F9F
@3396394/1
cacaactaacaatgggccacaactcatattgatcgtcaaatgaaacatac
+3396394/1
C@@DFFFFHDHHFGDAHGDEHGIJ<HIJGHGGICG@BDGIDE@GIGEABC
@3397393/1
gggttcatttacctaccattatgtatcgtggatca
+3397393/1
=@@BDDDD>AFFHHIGGD4F4<C?AHGG9?FFCE8
@7590791/1
gcacaacaaacacttggggagttaaatcaacatcagctgagatatactc
+7590791/1
@@<DB?ABFHDD=BE<3E6A@FF<BEGGHFIG9BFH3DGC?4DG4??F@
@1943741/1
gtggaggtgaaaagaatgatcttccaactgtcacaaacctgttagcagct
+1943741/1
@=@DBDD?ACFHHIJIIJFJJECHBB9EED@4:CF9DHHGHIGFC@4BB9
@2636870/1
tgacattattgactaaggccgatctgaggtctgtcaattcaccaggtgat
+2636870/1
@C@FDFFFAHHFHIIIGIIGIGIEFHGCBCGIJJIJIGEH@F?FG=BDHH
@6945338/1
cctgttcttcttgaagttggttcagctgtagtctgtctgcatctgtatat
+6945338/1
CCCFFFFFHHHHHJGIHJIJFHIIJJJJJJJIIJJIJJJJJJJJJIIJJI
@6288539/1
ctgcaccgatgcaattaatactcatcttctttactaaaaggctacacaaa
+6288539/1
CCCFFFFFHHHHHJJJJJJJJJDHIJIJJJJJJJJJJIJJJJJJJJJJJJ
@1157540/1
cctttgtcaccactatattcaccaaccgttaacgg
+1157540/1
@C@FFDADDFFHHGI>FFCHHD9F:CC::CGGD7?
@410724/1
aggcttttgggtcgtgagaagctgcaacggctgcta
+410724/1
;?<DDDDDAFFFFGBG;@<CB3?F@E3CE8G8:18D
@1160996/1
ataaattcgataacaggctgagctttataa
+1160996/1
@@@BDDDDDADDFGHCH@@FCG9FHE@FHC
@1163078/1
gctgttgttgctgaggctgctgtggtctctgctgttgctgttgttgctga
+1163078/1
BCCFFDFDFHHHHGIIGHGGCIDCE@HHGABA@F@GHGGGG9<FA>C?BB
@1948438/1
ctcatgttataacattatgcagttcattacctaagatatttgttatgatc
+1948438/1
@@CFDD4DFFFFFIBHIGCEGIIIHGE4CEHGCDH<4:EGI41:9?4C4?
@1948552/1
gcggaccattagttgaagttccagccctcagataatcccatatcattgag
+1948552/1
CCCFFFFF<FDHFGEGGBADEH@DHIIIHGEAGI9DHGG@GGDDBAFA9D
@1949418/1
ggcacatatccatagggacacagcttctatggttggaaaatccttcgcac
+1949418/1
CC@FFFFFHHHGH@GHIBFHGHDEHIHHFHIIF@GHGGIGHHGJ9BDGIB
@1949863/1
ctcgaattctttagttagggtaattaaaccaagccctatttcctcagcga
+1949863/1
C@@FFFDFHHDDHIGIGDHIFFGGIJJJAGGIIIFI@GHEGIJJCHDBEH
@3403565/1
cccatctgcatccttcttttccggaaagaacctagtgtgatggcgtttct
+3403565/1
??;DDDFDD<DFHIGIIEC@E@B:FFGC@BG=E@G9D9B<?F@AG.?FG<
@4887246/1
ctggtcttcagtcacccgattctatttcttggtcatcagtttgagatact
+4887246/1
?;<D?DDD<F>DDFH9EFEGEHIG9A<CDH?C??@9FFACFFGGIIIGCG
@7593568/1
gttagaataccaacctgaatttcagcaattttcttaatggatgcataagt
+7593568/1
CCCFFFFFHHHHHJJJJJJJJJJJJJJJJJJJJJJIJJJJJJJJJJJIJH
@1950959/1
gtaacttggcccgcaacaattgtacacaactccataggaagcgccaaagg
+1950959/1
C@@FFFDFGBDHGDGEHIIGGCFEHGCGCCGEDGI<FGCHGEGEBB6CHG
@7594974/1
gttgttgccactgctgctgctgcggctgttgttgcctctgctgctgctgc
+7594974/1
CCCFFFFFHHHHHJJJJJJJJJJJJJJJIJJIJJJJJJJJJJJJJJJIJG
@6948028/1
cttttaccattgtacgagtttgagcatcattcattttcttcattgtaact
+6948028/1
CC@FFFFFHHHHFGGHIICGHHGGGIIJJJGGGIJGIGGIGIJJGGIGGG
@6949338/1
ttatcataatgagatcaagtttttttcgaatcaaatgaagctg
+6949338/1
@@@FFEFFFDDDAFFGFFGIAHHIIEG8?BC1BFBFAFAFB9?
@7596799/1
gttcctgcaggaggtataaacaaacctatgggttttaccatcatttgctg
+7596799/1
CCCFFFFFHHHHHJAGHIJJJJJJJJJJJJJJFHIJJJJJJJJJJJJJJJ
@2641950/1
gtcgcgcattctgttgtatatttatgctcacttcaccaacattcatgaat
+2641950/1
B?BFFFFFHHHHHIJJIJJIIGGIJJJGJEGIJGGDBGHIIJJFHIGIGG
@4125993/1
actggttacaggagatactggttgttgttgaggtggtagttgagtttggt
+4125993/1
@CCADDDDHDAHFHGIGIIIEBAFFCFHIJGIG?@D0?D:BFB>9D4?18
@4126312/1
cttcagccttatgcctctcaaactcaagctgtcgcttcaattcatccact
+4126312/1
?@@DDEBDHGG<BFFEGIJIEG:?BHGGGGDEHHHBGHIGGIGEGH4BGG
@4890085/1
ctccaattgcattccctttcacactagggacatgaggtgaaattattggt
+4890085/1
BCCFFDFFGHHDFIJDFGIIEEIGGHC<=CGGGJGJJB;D<@FGG@>FHD
@4890335/1
ctagataataatgcctcagagctaccttggcagctgctaattttgcttgg
+4890335/1
@@CFFFFFGGAAHHIJEGGHHHDHHI>D>GG@E=GIIGF@DHIFHDBBD=
@4890840/1
gctcaatttaccttcatccttgttttcaaagttgataaataatattaatg
+4890840/1
@C@DFFDEHFHD8EFEHGIJIIA>CFBHG9ECHH@HIADE>DIEHHDFFH
@4891763/1
tcttggtcatcagtttgagatactgtaatgcattgtaggccgcacatgtt
+4891763/1
CCCFFFDEFDHDHHGGIHICCIHJIJHIJJJEGHGEIJJHIEHJJEAGHG
@4893169/1
ctcatgttataacattatgcagttcattacctaagatatttgttatgatc
+4893169/1
CCCFFFEF?HFHHFCEHG@FHBFIHGCHEGJJGJJI<FFHIEDCHGGHII
@3405317/1
ggtgacattagtctagtttgatgagctgtagatcctatcgagaggctaat
+3405317/1
@B?BDDDDHHHFCGBG?EECHHGIJJG@FHIGBHH<F@HG=FCHDHIAD@
@4129350/1
aatgtttctagcctttcataattcataacgtcattagcagagctcgctac
+4129350/1
CCCFFFFFH>DFHIIIIIIGHB@D<@FHGIFFHBFBHEGI>@BHIEH10?
@1954757/1
gtcagcttacaagccttagtaagcataaatttatggaagccataccgtac
+1954757/1
<@@DFFDF<DBDHIAHIIF<FHHIEC<HGCFGEGGGBDBDC3D<FHIAB?
@1170687/1
tgaagatagcaattaggagtgaagatggatctctgatcacaaaacaggat
+1170687/1
@@@FFFFFHHHDHHIJDGIBGEAHHHGGB?DHIJJJIGEGHGGIIJFI8B
@1171718/1
actttatatgttcttttaacactctttgatggaatttcataaacaacttt
+1171718/1
@@CFDFFDBHBFFHEIEIEEHGGBEGIIIIBA9BHGHGGCHIHGFI?GI?
@3409273/1
ctcatggacagatgtaacataccttcatctggaatcagaagacaatggtc
+3409273/1
@@@DA;BBFFFFFGE>BFF@HHHGHEGIIGEEHHIECGG@HCGGCHIGBB
@6951188/1
gtgggttatatggtgattgatgccattcaactttgcattaactttctgta
+6951188/1
C@CFFDDDHGHHHHIGIJIJJIJJJJJIJJJJJJJJJJJJIJJJJJJJII
@7599874/1
gctagtttttcaggtttactgaacttagctgtctctggttccaattctaa
+7599874/1
@@@DDBDDHDFDA@GHHGGEIGHGIIGHHIIIIIGHHC?EFFCGHHIIII
@6953069/1
cacgctttttgatattctggatttcccgcatagctcaactgtggcgg
+6953069/1
@<?DDFFFHDHHHIIIIEHIIIIGHIIBGIIGIIIIDHGDF?BDGGI
@6953479/1
cacgtgaaatctttaggctgcagctcaaccattttatcggccaacatatt
+6953479/1
@@@DDDDFFFFFFGJ@EGHGHIJGGGEHGIGJIIIGJGFEHIJGIIJJIJ
@2649660/1
ggccgatctgaggtctgtcaattcaccagg
+2649660/1
@@@DD?DDDF:D?EH>9BHHAH9C<FD<EH
@6295057/1
gccgcgtgttgctgtacttgaggctgagatgaaggtggtctgctgggttg
+6295057/1
CCCFFFDDHHHHGJIJIJJJHIIJJJIIIIIIIJI;DGGHJJIIIJJGGG
@5597643/1
ctctttgtgcccatggagtttgacctctaggaccagtttgcaaagggaag
+5597643/1
CCCFFFFFHHHHHJJJJJJJJJJJJJJJJJJJJJJJJJJJJJJJJJJJIJ
@6297583/1
ctctgctgttgctgaggctgctgtggtctctgctgttgttgctgctgctg
+6297583/1
CCCFFFFFHHHHHJJJJJJJJJJIGIGHJJIJIIJHIGIIJJJJIGJIHI
@4131424/1
ggcatgctttgcttctttcttagatct
+4131424/1
@@;AD:DDHFBCBBGH<EAE>9C:<FF
@3411138/1
cgctaatttaaaaattgaatagtttttatgaaatgagtcagaattttcgt
+3411138/1
@<@DDDEFHGBDB9@FCGC@I93ACFHEGGICCF4?C:49DGH9DHGDGH
@1960908/1
gtgggttatatggtgattgatgccattcaactttgcattaactttctgta
+1960908/1
@=?DF8D?F>4?FC?B9@HHIGGD<FGG4?DAFGHGIIIBFBD<9?DHIG
@7601550/1
ctgtggtctctgctgttgctgttgttgctgaggctgctgtggtctctgct
+7601550/1
?@?DDBAAFFBB<<AAFE<:<ID>GIEEII?G?8?DFA1?0:DGF4?B@F
@2653999/1
acgatttcggcagcttttacctcattttcactcagaagaaataatatctc
+2653999/1
CC@FFFFDFDDHHIIII<EECFBFGE@GHBFGIGIICHHIIIH<?DG4DB
@4898684/1
tatttacatgcctagacttgtgcaccagctaaagaagacttatctttaaa
+4898684/1
CC@FFFFFHHHGHIGEHIH9A?FFHIEIJIE2EF?FDGEGDFH@<DDHGE
@1181077/1
gctcaaacatgcaaatgtgacattattgactaaggccgatctgaggtctg
+1181077/1
@@@DDDD8CDHBFGIGGC<HH>CHGGEHGG@EHGGIIGA<DHG4DD;DG9
@8304518/1
cttcatgccactgattgatgtcccaatggtccacacctttgtcaccacta
+8304518/1
@@@DDB>ADAFHAAE?GGC>?CHGH@FHICABFBFHGGCFEG@@FHIIIB
@2656521/1
gctctggctattttagcatggaatgtgatctccaagttgtgaatcaattt
+2656521/1
@C@FFFFFGDHHHD9GAAGIFH<FHHIHAHGICCIIHIB@BGGHECGCIG
@8304820/1
cacttaggtcgtgcatggtttaagaaagaccaaaggtttctgttgagcta
+8304820/1
CCCFFFFFFHHHHJJJJJIIJJJJJJJJJJJJJIJJHIIJJJJJJJJJJJ
@2656698/1
gtacagaaatatttcggcttctgcttccgttccaccctttctgctgcg
+2656698/1
CCCDD8?A?DHFHFHF:GFEGICG?FHHIFFGIIFGGI;?BFD9??9@
@3412719/1
cttcatcagtagcttccagattactacttcttttaagcagtaacttctct
+3412719/1
@@CFFFFFGFHHHIIIGGGEHIIJJIHGA@DHGHEHHIJGHIIJIIIIJI
@425589/1
cactgtgacagtcttcaagcactgagttagaataccaa
+425589/1
@@@DFEAFDHH<FGHIHIIJIIHJGJ>HHCEEG>FHIE
@4139741/1
tcttgttttgcttctttttttgacctacccttgccgatagcaataaggcc
+4139741/1
@C@FFDDBHHHHG<EGFBGGG<CGIJIG??DD@GE<@@AAHHIJG@@F>G
@4141018/1
ctgcatgaacggtaatagctcgtgccattgcgccaggtgtccggtcttca
+4141018/1
CCCFFFFFHHHGFHGGHGHHIJH?CFCFH@FHHGA<GDDDFHHBA6@CF;
@1963112/1
aagaacaatgagtaagagcttgcaagaggtaacttctgtcttgaaatctg
+1963112/1
@@CFFFDDHFFBHGIGB@EDGH?AHCIECCFCFIGCHIGGDDCDF9D@GH
@6299816/1
tccagcaggtgggtgagtaacatcagctccgagaaatattacaggttcgt
+6299816/1
CCCFFFFFHDFHHCFHIGHJJJJJJJJJJJJIJJJJJJJJJJJJJFIJJI
@6300778/1
gctgcggctgttgttgcctctgctgctgctggggctgttgttgccactgc
+6300778/1
CCCFFFFFGHFHFCGHDHGCDHGICGF?DGHGEGBHGJJIGGIHIFAFG@
@1964823/1
atcaacgttcactgtctataaaaatacaagaattcctaattggtagtatt
+1964823/1
CCCFFDF?FDDHHJHIJJJEIJHJJJJIJJIJIJ>FGAGCGGDCEGEIGG
@1965691/1
ctttctatatccatcggttcttcttcttttttccacgt
+1965691/1
@<@DFDFFFGDGBHAEH?@FEACFH@9EAHHGHEH<6:
@1966428/1
gtggttcttgcctttgcagctgttgtggtggttgttgcctctgttgctgc
+1966428/1
@B@FDFDFHHHGDHGIJJIJJJHGIIDI?FCCDGGADGHJJJJFIGHIEC
@8307442/1
ttcacactcatcaagaacttggtaaactcttagatcttcattttgttgcc
+8307442/1
@CCFFFEFHHFFFIIGIGIIIFHGHIIIGDFEHIEIIIHDDCDGCCFDEI
@7606809/1
caattctttacatcaataccttcttctatcacatcggaggcaaccaatat
+7606809/1
CCCFFFFFHHHHHJJJJJJJJJJJJJJJJJJJJGJJJJJJJJJJJJJJJJ
@8308299/1
ctcagaagaaataatatctcagcaccaattttatgatttctcttctcttg
+8308299/1
BCCFFFFFHHHHHJJJJJJJJJJJJJJJJJJJJJJJJJJJJJJJJJJJJJ
@2660551/1
ggatttcattgatagtatctgctttgttgtttatt
+2660551/1
@@?BD8AD>B?B<EH9FAIIG4<EDFA;FGGEA@9
@1184726/1
gcgttaacttttggtggctttattatattactcctaattga
+1184726/1
@@@;DDDDFDHF<EF7D@FCHCHG4CBF9C?BFF9CCB4??
@1185164/1
atcatttttacattttcctgcaccgatgcaattaatactcatcttcttta
+1185164/1
CCCFFFFAHHHDHIIIIIEHIIHB:FHIII<FEHIIGIIIIIIIIIIHII
@7610027/1
ggtatatataagattacaattcttaacattttttctttaaacaaagaaca
+7610027/1
BCBDFFFFHHHHHJJJJJJJJJJJJJJJJJJJJJJJJJJJJJJIJJIJJH
@4142963/1
ggcacatccacgatttcggcagcttttacctcattttcactcagaagaaa
+4142963/1
CCCFF8DDHHHHDHGIIIIII1?FHIGFGHI>BGGIEGG<DGEGDGCAGC
@2662802/1
ctgtaaaatgccaataattgttctttcatgatac
+2662802/1
@@CBABDD8CCBBF@BA<BACFHGEH<H94CFA<
@4143218/1
tctgtatcaacaactgtaccagccggcacattcatatttctcccatctgc
+4143218/1
@@@DDDABFHHHDII;EFCCCB;CAEGEEDF>FFH9>BFGHGFHAAF8?<
@4143220/1
gttactatcaatcacgaaaaataacaaaaacaaaaattataagatcaaca
+4143220/1
B@@FFDDFHHHHGBGHIIIGJJJJJJFI?FHIIGHEHJIIGHGIJJJIIG
@6961070/1
gtttactaatgcagatcttaaatctgttaatgctccagggctatgtgcac
+6961070/1
CBCFFFFFHHHHHJJJJJJJJJJJJJIIJJJJJJJJJJJJJJJJJIJJJJ
@4144072/1
caacagcctcagcaacagcagagaccacag
+4144072/1
@@CDFDAD>DFBDEGIJECH>G;BGFFHIH
@5608254/1
ctcaaactcaagctgtcgcttcaattcatccacttctccctgcagttcat
+5608254/1
BCCFFFFFHHHHHJJIJJJJJJJJJIJJJJJJJJJJJJJJJJJJJHIIJJ
@429672/1
ctggggaggtggacctctttgtgccca
+429672/1
?@@=:@D1D:CB3CG9<GC>E???91?
@6963884/1
ccacattccattccatgatttattaaacccgatgctagctttcttaaat
+6963884/1
???DDDBD4CDDDEE@>:3CEFIEIEBDCB@FADEDF???D@?B@BEAC
@6965851/1
atggaggataattcctgaattatttcttgacgatgttgctgaactctaac
+6965851/1
CCCFFFFFHHHHHJJJIJJJJIJJJJJJJIJJJJJJJJIJJJJJJJJJIJ
@6969032/1
agcagcagtcatcaccaaaacctgatgattttcaagct
+6969032/1
@CCFFFFFFDFHHIJGJIEEHIHGIGGIJJJJJJJJGG
@1189506/1
ccagagccagtaggtaaaaagattattgtattttcttttagaactctt
+1189506/1
@@@DDDDD:ACFAE<BFG>AC1CDHFIFE?CE>FF<ECEGF>G><DD4
@4904333/1
aaaatttctttgtaaacaagttagtaaaatagaataaggagaaggctcag
+4904333/1
@@@DFFFFHFHHHEIDHGDEIIHHHIGGIIGEA@HIBHIGHCFHGIIFEG
@6971759/1
tccttgaacaaatttacctaaaggaacaacacaattgtcggcagctggga
+6971759/1
CC@FFFFDHHHHHIHICHHCHHIGGIIIIGIIIGIGIIGHHIIIIGIGI>
@3418993/1
ctcttcatgccactgattgatgtcccaatggtccacacctttgtcaccac
+3418993/1
CCCFFFFFGHDHHBGE9F<CIEIICFGIII<2CG<CFEHGGCEHHEEHI?
@4148298/1
ctcatccacattttatgtgctgctaacctcttggcaatttttttcgattt
+4148298/1
CCCFFFFFHHHGHJJJJIJFJJJJJIJIDHGIJIJJFIHGIIBHIIIIJG
@432508/1
cttctttccatcaaaggcaggaaatcg
+432508/1
?<@BDDDDDFH<DFEBFE@B<?;;99;
@4149064/1
acaaactttgtgagtgttctaaagctacttttgcagcattcatttcagct
+4149064/1
CCCFFFFFHHCDDIFBHHGHIIIIIJIJJJJJIIIGJJIGJIII<G>F@@
@5610320/1
ccataaccgtacttcatatcattgataattactgtagctgagtaaggagt
+5610320/1
CCCFFFFFHHHHHJJJJJJJJJJJJJJIJJJJJJIJJJJJJJGHJJJJJG
@6976085/1
gtttgcaaagggaagcgagcttgctgttgttgttgctgctgctgttgttg
+6976085/1
CBCFFFFFHHHHHIJJJHIJJJJJJJIJJJJJJJJJJJJJJJJJIIJIJI
@1973494/1
atcgaatacccttcaaatatgaattcatggtgatcatattca
+1973494/1
@@CDD>DFH?DDHGGIIB9@FEBE@?4<EE2<CHIGACBAFE
@5612235/1
agggagaatttttaaccatttacacaatataaatgcaccttcaacaccac
+5612235/1
18==BD:BDDDHHII<<FFGIIGGGIGHICFFIII>E?;CFHCGCHFGDB
@1974042/1
gtccttctgacacaccatctctgtaaaagaggatagcttgaggcttatac
+1974042/1
@@@DAFFFHHHHHDHIJJIIEHJ?EHIJIIIIIBGIGHGGGIIIJFIIGB
@6978191/1
ctctctttctggtgttcatgtaatgaattcgtctgtctccatactctggc
+6978191/1
CCCFFFFFHHHHHIIJJJJJJJJJJJJJJJJJJJJJJJJJJJJJJIJJJJ
@1190092/1
gtgagtaatctctgtatcaacaactgtaccagccggcacatt
+1190092/1
@@@DDDDAFFFD8CCFF4A:EEBCEGH4:9ABG?FE8FFICF
@436092/1
cgctcctcgactgccccgatgttggagcctatgctatccgtagtcgaggc
+436092/1
<<@DD?DDFDH1CFHIIG>AFAG9FGII=FHHE99DA;DH;BG;FHAG:<
@1191762/1
gttaaattttttcagaatcatgtgattttttttcctttcaagaatatact
+1191762/1
CCCFFFFFHHFHHJJJIIJJIGEGAHIIDFIGGGIIIIIGE@@;=DEIEH
@436559/1
cagtcatcaggaataaagtcattaaccttcaaaatttttccgaggtttaa
+436559/1
@@@D=DD4A?BDBDG>EGCIEHCGIJIHEIGGI9EG9EBD@GAEE0DDGE
@4152368/1
cattgtttcattccgcagattaaaatttttaagtacgactaagtgagcac
+4152368/1
CCCFFFFFHHHHGJGBIHIFIHIJGIEHEIJGIIGDHGHIJJBEHHGHBB
@1193263/1
ataaggtttttcaggattgatagatacatcataatgatgaataaccatat
+1193263/1
@@@FDEDFHHHHGDIGGEHG9C44AEHCEHBHEHIEGCGGHHCEHIIGHG
@4152978/1
gtttttgaaaaaattttggccaatagctgtgggttatatggtgattgatg
+4152978/1
@@@FFFFDDHHFHJJJJFIEIIGGIJICGEHIJGHIGIJJGBF<FIIHHG
@437821/1
cgtgtttggtagaagcaggatgacacttaggtcgtgcatggtttaagaaa
+437821/1
?@:D?DEFGDHHFBHIIGIGIIIGHIGGH<FG>GDBCFGHIFGIEIIGA9
@8315277/1
acgagaaccaatttcttttttaaaataatcagcaaaatccaaaagatttt
+8315277/1
@C@AFFFFHFHGGJJJJJJJJJJJJJJIJJJJIJJIIJJJJJJIJEHIJJ
@8315320/1
atgcctcagagctaccttggcagctgctaattttgcttggtgtttgtttt
+8315320/1
CCCFFFFFGHHHHJJJJJJJJJJJJJJJIJIJJJJJJJJJHGGHJJHIJJ
@4906858/1
cttgaacttcatttccaacaggtagtaagtgatcattaagttcgccgatc
+4906858/1
CCCFFFFFFHHHHJE2<<FG@@AFHIGIJGGHCIHIJIGFFBFGG<<07@
@5614256/1
cagctgagtgagttaaaacagtacatcgcacaacaaacacttggggagtt
+5614256/1
@<??DDDDHDFDHIIIFHI@D<<FHAE?EGGGIHIIIIDGEHHIFGGEGG
@441874/1
gcgtagcatactttatcgtaacggtcatttctttttcttgat
+441874/1
@@@DDD<DDFBD?EBEG33::AB@AF:?F@?FAGGF;FACC4
@1976894/1
ctcacttctttctgtggtgctagattatcccttctgaagacaggac
+1976894/1
C@CFFFFFDHDHHIEIIHCGIIBGGIIII>EDGGHGBD@4CGHGAD
@442710/1
caagaggagagcttttattgaatagaataggaatgtcaggtgcgttaac
+442710/1
@<<;?DDF1ACF8FGGGB>AD@E9EGCH@FEGG>F9CGF;???@BE680
@1977317/1
tctttttctattttcttggctttgagatacctacgcctatcagcc
+1977317/1
?:?DBD;BDDFFDE4:::??3<F>@GE49AF4<F?C0?DG>FC@>
@1977430/1
caggtgcgttaacttttggtggctttattatattactcctaattgaagag
+1977430/1
@@<DDDFD;CHHHJJGIIBABAFH<FHGFF>DGIEHI@CHEGEC?BADBD
@2673485/1
gctaatttaaaaattgaatagtttttatgaaatgagtcagaattttcgtt
+2673485/1
@@@DFFFFDHDHDIJJIIJJGHGIGIJFJIJJGIHE<EFGA@BFGIJJEE
@6980938/1
aacaacaatgacaggtttttgaaaaaattttggccaatagctgtgggtta
+6980938/1
CCCFFFFFHHHHHJJCGIJJJJJJJJJJJJJJJJJJJJJJJJJHIJJGII
@2675707/1
tataaaatacaaggaagacagacagcctgcctccaaagagaagctggaac
+2675707/1
@CCFFFFFHHHGDGEGGAFEHGI9EEGG?EG@GGCG@BAH@G>B<BB>@;
@1197007/1
cctgttcttcttgaagttggttcagctgtagtctgtctgcatctgtatat
+1197007/1
@CCFDFFFHHFFCGHG<?IGFFHCGIJJJ>FEFIIGGG@HHJJG9D>FC4
@7623117/1
cttggctttgccgcttgttgctgtacttgaggctgagatgaaggtggtct
+7623117/1
CCCFFFFFHHHHHJIJJIJIIIJEHHJJJGIJJJJGHIJJJJJJ?FHFHH
@2676281/1
ggtggttgttgcctctgttgctgctgaggctgttgttgccactgctgctg
+2676281/1
@@=DD@DD?DDHFGHIIHGBHGIIIJ<GGIII?DH@DEEFHGGIJGCAGI
@2677233/1
gtgatatatttttgcatctgttataaatgtaggaagttatcaagaaatct
+2677233/1
@?@FFFF;FHHHHJJJJJJJIIIJHHGIFI<EHG@FHGIIGHIIHIJIIG
@6316380/1
ggcaggtcttcttgtaacattgcagactctgtacttcctcctcatagttc
+6316380/1
@@@FFAABFFFHGGEFFHHEFFHEGHHIGGIFFGGGEGGIIGIIIIEIII
@1984157/1
caacagcctcagcaacagcagagaccacagcagcctcagcaac
+1984157/1
@?@D;DD<BDHDHBHII@BDH9;C3CEB?F39CF?;B?B3DF?
@5621351/1
gccacattccattccatgatttattaaacccgatgctagctttcttaaat
+5621351/1
@CCDDFFFHHHGGGIJJJEIIJJJGJJJIIIEHGGGHGIGIGGHEGGIIF
@2678893/1
ctctaaaccttcatctttatcagtaatttctttaatatttgaagtttctt
+2678893/1
CCCFFFDADHHHGIJJJJIIIGIDH>FDIJGGEGIJCIGGIGHGFHGHGC
@1198464/1
tgtgtctctttctttttttgttagactgatttgatagagcacggaaggtg
+1198464/1
@B@DDFFDDFHHHJIIGJEHEGHIIJIIIIJJCHECGGGHIGFGGIIGAG
@1198720/1
gctgctatagatggaacgttgatctggtctggagctggatgagtg
+1198720/1
@<@ADFFFHHH<?@AHE<FGGGIHGI@9CHCG@B;FAGEGEB>?<
@3426623/1
tcgcacaacaaacacttggggagttaaatcaaca
+3426623/1
?8=:=@??BFFF@BEC::?E67FF9FFE4?9F@F
@6984418/1
ctaggacctggatggccttccaattctggctggtgatcaaaactaaatgc
+6984418/1
CCCFFFFFHHHHHJJIJJJJIJIJJIJJJJIJJFHIJJIJJIIIJJJJJI
@1199597/1
cttggtgttcaacaaatctcttaatgatatcagtcagcttacaagcctta
+1199597/1
@CCFF?BDHFHDDIJGHGEGHIJDGHJIIJGGHGHGHGBHIEHCF=FGHI
@8323993/1
ctgctgtggtctctgctgttgctgagactgttgtggtctctgctgttgct
+8323993/1
@CCFDFFDHDHHGJJIIIIJIIIIIIJIIJHIIGIGIIJJJJIHGIGIII
@3427680/1
atcttgtctaagattgctttcgctg
+3427680/1
???DDDDDD<CDBEI3<CCFED>A>
@2680555/1
ggtaggtgcagggtatgaaactgaacgtgtacacctggtaaagagg
+2680555/1
@C@FD7:B?H4DFFHGEBEC<EHEHIJ3??9CEHICDE@99BAAB9
@6985414/1
ggcctatcctctggaggaattcctttaaactgatccatgatcaatctcat
+6985414/1
CCCFFFFFHHHHHJHIJJJJJJJJJJJJJJIJJJJJJJJJIJJJJIJJIJ
@8324779/1
ccttaactgtccttctaacctgttcttcttgaagttggttcagctgtagt
+8324779/1
CCCFFFFFHHHHHJJJJJJJJJIJJJJJJJJJJJIIJJHGJJJJJIHIJI
@4157339/1
gctggggctgttgttgccactgctgctgctgcggctgttgttgcctctg
+4157339/1
@CCFFFFFHHFHHFGEGFE@9FCHAEAEHFEH8:@DGF<D;FEB=@@C>
@4158786/1
gagcataataggtaggtgcagggtatgaaactgaacgtgtacacctggta
+4158786/1
@@@FFFFFH<DDFGHGCBAFFHI@FGHJECHGJCHIJGDDFIGGICGG<E
@4159129/1
ccgtgatctaatatttgagcagaaggtgctggtgcatgtaatactttgta
+4159129/1
@CCDDDDDHDHDH>FGGDHGIJCCGGCFHGH9CFGEEGDGBBGHIIEHGD
@7627868/1
attcaactttgcattaactttctgtagtatgtttacaaatgttgcagcat
+7627868/1
CCCFFFFFHHHHGIJJJJIIJJGIHJHEHGIHGGIJJJJIIJIIIGGIHI
@4161663/1
gttgaaaagtttctgtgaataagaaataaacagtaattgagcttagatta
+4161663/1
C@@DFDFFA=ADHGF<CGHGHGGEEEHGI>E<3?EFBDDF<@G@FH<DFG
@7630913/1
gctgagatgaaggtggtctgctgggttgctggt
+7630913/1
@@@DADBDFFFBHAGA@ACFGI>3CGHGHG99C
@7631183/1
tcagataatcccatatcatggagacattaacttgcgtagcatactttatc
+7631183/1
:?@DDDDDFDDFFBF?DHDA3?<;CFHECHEDHG<F?1:BGDDHIGGGGC
@6317807/1
ggaataaagtcattaaccttcaaaatttttccgaggtttaaattttttcc
+6317807/1
CCCFFFFFHFFHHJJIJJJJJJJJJJJJJIJJJIIJDGIIJJJJJJJJJJ
@6318379/1
atcggttcttcttcttttttccacgtgaaatctttaggctgcagctcaac
+6318379/1
CCCFFDFFHHHHHJJIJJJJJJJJJGIJJJJJJIJJFGHJJJJJJJJJJJ
@1992184/1
cttatacctagtgcttctgtaaaacgccaataattgttctttcatgatac
+1992184/1
@CCFFFFFGFHFHIJIIEIIDJIAFFHI18?C<?@GFDHEIJJIBFHE>G
@5625248/1
atcaacgttcactgtctataaaaatacaagaattcctaattggtagtatt
+5625248/1
CCCFFF=44>CFHJIJJJJJJJJJJJJJJJJJJJJJJJJJJJJIIJHIJJ
@4917222/1
ctttgctttaggatcatcatctggattttgaataggaaatttgataagtt
+4917222/1
?<?DDDDA4CF>FHEBEE?FEH@DF@@EC9@FGH3?CD9DGEHIHDHIEG
@8325977/1
taacaggaggtgcactggttacaggagatactggttgttgttgaggtggt
+8325977/1
CCCFFFFFHHFFHJJJJJIJJJIJJJJIJJJJJJHHIHJIIIJGIJ?DH7
@1204258/1
ggcacattgcagttgctatcatacat
+1204258/1
@<@DDDDD<2A<BFDGIIIDB<CEBF
@4919809/1
cagaattttcgtttggagcaaatacaatgtatttgctgtctttgtgtctt
+4919809/1
CCCFFFFFHFHFHBHIIIIGBHIIJ>GGIGGGHGIIHDFCHCHGFD?FDF
@4922023/1
aagcactataggtcgaccttctcggccaag
+4922023/1
@@@DFFABDFHD4CEC@C@HH9C=CAAGHD
@452819/1
ggaagtcaattgctaatattgccatcaacgttcactgtctataaaaatac
+452819/1
CCCFFFFFHGHGGCHIIIGCD4CC9AGGIGB@EHGEBCEFHH9CFEGIEC
@3431786/1
gttgtacacagtattcttgtagtgctccaatcgcattccctttcacacta
+3431786/1
@@@FFFFFHHGHAHCHIEBEHHFGGEHIJIIJBF?FHIG@HHJIEGIJI>
@4167427/1
ggcacatatccatagggacacagcttctatggttggaaaatccttcgcac
+4167427/1
@@@FFFFFBB8DFGG9FEIEGCCGCHGGGGHCIIII3CBFF9DGDGG:DD
@455520/1
ctcacagttagttatcaattcttctctcataata
+455520/1
@@@DB:BDH<D?F<<A<EEEFHAHIBHG>><DE4
@1993480/1
caggaagttttctcgcaacttaggttatgcgaagtacataactttctttg
+1993480/1
@CCDDDDDHHDFHIIIIGGIBHIG<A:CCABFDH6?FEGE<FGCCEDGFF
@6990421/1
caattcttggttcaagatcattttaaactgtccttctgacacaccatctc
+6990421/1
CCCFFFFFHHHHHJJJJJJJJJJJJJJJJJJJJJJJJJJJIJJJJJJJJJ
@6321770/1
cttgtatactagcatgactgactagatagaagtctaattcagtagggtga
+6321770/1
BCCFDEFFHHHHHIJJJJJJGIJJJJJJJGGIEHIIJJJJJJJJIGGGHH
@2689014/1
tgctctgataaattagaatcatcccatagcaa
+2689014/1
@@@=?BDD?B<<FBGH@FHIIHCHHGHH@FCF
@1995463/1
cgatgatttgatatctatatttctcattttttctgctaaagcactacctt
+1995463/1
@@@FFADFHHFFHGIIJIIHJJHIJEGJJIJJIJIIFGIIGIIIIGICHG
@6322990/1
gtaagacaacaatcacaagttttacttcttctttaagacactgactaaaa
+6322990/1
CCCFFFFFHHHHHJJJJJJHIJJJJJJJJJJJJJJJJJJJJJJJJJJJJJ
@6992915/1
cacgagacaacgtgatataactatgaagaatcatgtgataaaaaatagca
+6992915/1
CCCFFFFFHGHHHIJJIJJIJJJJJJJJJJJJJJJGHIJIJJJJJJJJJJ
@6323537/1
aacggtaatagctcgtgccattgcgccaggtgtccggtcttcactgcagc
+6323537/1
CCCFFDDFHHHHHJJIJJJJJJIJJJJJJJDHHIIJJHIJJJJJJJJJJJ
@1997619/1
gtgcggaggctaccttgccgtaggaaataagaaagcaagagaaggaagtg
+1997619/1
B@@FFFFFHHHFHJJDIIJJFGGGIIJJIJGIJJIJJIJGJBHGIJJJ@G
@1208775/1
gttgaggctgctgtggtctctgctgttgc
+1208775/1
@@@DDFDFGHFD?CGIFHIII?@@<?FHC
@3435893/1
ggcggttgttgccactgctgttgttgaggctgctgtggtctctgctgttg
+3435893/1
@C@FFDDDHHFHFGFEGHHG>CHHIJIGI?EE??FFDF9BG9B<FHEHG<
@1211736/1
tttcatgatactctcaagatccctga
+1211736/1
=@<DA:??FFFFDG>F9?CFCEEBF>
@1211758/1
cagaactcagcaactctcggatcttctatccttatctcatcaaatattga
+1211758/1
CCCFFFFFFHHFHJJJJIIIIEHIIIGEHIJIJEHHIIEIC4BFGIDBGF
@4923285/1
gcctatgctatccgtagtcgaggctgggctacagatatctagaggttctg
+4923285/1
@@@FFFFFHDBHHG;EHEHIHIGGHID@FHHE<FGII9FH9DF3BBFHGC
@4923473/1
ctctggtatccaaaggcactgttttcaccggaggaatttgtttgtgattt
+4923473/1
B@BFFFDAADHFFHGIGIJJJGIIIJGGEEHGFGBF@HHIDHIJGDGHGI
@4925484/1
cctactccgacaaacgccatcctctcattcttagttg
+4925484/1
@@@DDDDDFH<FHD:@ADHGHIIIII>GHIIIGHG>4
@3438519/1
gccaatagctgtgggttatatggtgattgatgccattcaactttgcatta
+3438519/1
CCCFFFDFHGHHHIJFHGHBHIICH@FEIIFIGHIIDHGIJJIJCHGGDH
@4171088/1
cgcaacaattgtacacaactccataggaagcgccaa
+4171088/1
@C@FFDDDHHFFFCHEGGGHIJJJFGEGIJIJJIIG
@5633767/1
ctgtgactgatttttcttcaacatcaacaaatgtcacttcaaactgttgc
+5633767/1
@CCDFFFFHHHHHJJJJJIJJJJJJJJJJIJJJHIJJJJJGIJJJJHHIG
@7638241/1
ggcagctttcctccattagttttcttccaactagtgaaatttgacttaag
+7638241/1
CCCFFFFFGHHHGJIIJJIEIJJJJJIJJJJJJJGHIIJJJJJIJIJIJJ
@2002057/1
ctggtcatcaactgagaggccaaactccttcaggc
+2002057/1
@@@FFDFFHDAHHEHIBFHI=FHGEGIGECCGGAF
@7640196/1
ctgtcattcacttactttttaccagtcccttcagttaatatgctttaact
+7640196/1
CCCFFFFFHHHHHJJJJJJJJJJJIJJJJJJJIIIJIIJJJJJJJJJIIJ
@8331370/1
ataacaaactgctacaggtagtgtcgacaattgtaccaagctctggcatt
+8331370/1
@C@FDFFFBD>CFGEGIIIIIHHD>FGGGIIIIGHIGGAGGIGIBEEDGH
@6326879/1
cggtggtcttgttattttgatacactcttaaacaatgatgtgggaaatcc
+6326879/1
BBCDDFFFHHHHHJJJJJJJJJJJJJJJJJJJJJJJJJJJIIJJJJJJJJ
@6328134/1
ctccaatcgcattccctttcacactagggacatgaggtgaaattattggt
+6328134/1
CCCFFFFFHHHHHJJJJJJJJJJJJJJJJHIJJJJJJJJJJJJJJJJJJD
@4176613/1
ggcactaaactgtaaagggcttcactgcaaaagtttgatcaaataaacac
+4176613/1
CCCFFFFFHHHHFIJJIJJJJJIIEHIJJJICGGGIIJJJJJGGIGIJFE
@8335030/1
gtaggaaataagaaagcaagagaaggaagtgaggtacacagttgcagtcc
+8335030/1
CC@FFDDEHHHHHJIGGIJJEGHIJIIIJIIIIIFGIIJJIJJJJIIHGG
@8335203/1
agacgcaagaagcagctgaataatacaaccaaattcagaatttaacatca
+8335203/1
CCCFFFFFHHHHHJJJJJIJJJJJJJJJJJJJJJJJJJJJJJJJJIJJJJ
@4179664/1
gttgccttaaaacaatgtcaagagc
+4179664/1
@@@DD?DFADAF>GGGHA?BCFG93
@4179950/1
attcgattgaagtaaattgtaaaatgctaatatcctaacgttatcaggtt
+4179950/1
C@CFFFFFHAD<<AEFG>FEGIF@AH<AC<EFB4<CACDF3DHBD@4D0B
@460375/1
cgaatcctttaatgaaattatctggagctcatcaagcttcggtccgactg
+460375/1
@C@FFFFDHHHHHIIBGIIIIIII9@FGIIIIIEEECH9DG>@GFAFGGB
@1219917/1
cctgaatttcagcaattttcttaatggatgcataagtcattcctctatca
+1219917/1
@@@FDDFAHHFDDFEHIIJJIJGIIJBEIIJIIJC>FFEDGBGDD??FHG
@1221178/1
cttaactttagtgaactggtcatcaactgagagg
+1221178/1
@@@DDDFDFHDCFE>4CGFEFE>@BCEHGG@HEE
@463095/1
cggtacttttgtaaaacattatcaaaagttctctgaccatggaggataat
+463095/1
B@@DDDFFHGHBHIJGIIJJGDFEGHIIEHG<EHGHJ<3C9C9CFE@AGF
@5639792/1
cactaatgtctcttcaaaatcttcttcatcacgtcgtctttttttaccaa
+5639792/1
CCCFFFFFDFHFDGIGIIJIJIJJJIJJJJJJJDHIIJJIJJJJJJIJII
@3443219/1
gttgtttattagggtagcatttggaggactgtcagatggttttggagaat
+3443219/1
@@BFDFFFHHHGGHABGCGGIJJJIJG@FHGIFGEIIGHDHHGIBHGGJG
@2003743/1
taaaaagattattgtattttcttttagaactctttcaaag
+2003743/1
@@<=;BDDHFFDH@HG<EHECHIC?FGEHAHHHIE@ABFG
@3444033/1
ggtctctgctgttgctgttgttgctgaggctgctgtggtctctgctgttg
+3444033/1
BC@FFFFFHHHFHBGIEGHIEHGJIBH?GGB@@@>?3C3CDFGIGG9?D4
@2004463/1
aggagaaatagtgattctgtagtgatataatttatcagcattattcgtat
+2004463/1
@CCFFFFFFDG?FIJJIICGEHIHIJIIAHGJJIIJJEDIIIIJI@F?DF
@3445638/1
catgaattgctccctccacctgaactagttcata
+3445638/1
@@@BADDF<F>DDGI@E>B:ABFHI@<E?>CF<?
@2696120/1
cttggcaacaaacagttgttttttcctgatatagctctaacttcaattaa
+2696120/1
CCCFFFDDHGHGGJIHIIFHGIIJJGGGGHJIE9DGHGC>FGGII>GGI@
@2006305/1
caggggaacgagaaccaatttcttttttaaaataatcagca
+2006305/1
CCCFFF>DHA:FFEHIIEGIJBGGGGHICGGIBFD>BFG@F
@4180761/1
atttgatatctatacttctcattttttctgctaaagcactaccttcagcg
+4180761/1
@@@FFDBDFFHAHGGEG>F<IG9FIGGHGI@>DHDIIJGIIIIIIIJICH
@3446694/1
ctcttgttttgcttctttttttgacctac
+3446694/1
@@@FFFDFD<FF>FBG>F@HH81?D3?9:
@6999167/1
tcaaccttttgtaacatcgacaacaccgcttgtgcggcaatatgtttggc
+6999167/1
CCCFFFFFHHHHHJJJIJJJJIGHGJGIBGJJJJJJJIJJJJJGHHIGJI
@2006926/1
ctaatatcctaacgttatcaggttttgggtagttgggtaatattttgata
+2006926/1
CCCFFFDFHGFGFGCGFCHHIGEHEHAGH;FHIIJJI1?FHIGIGIHIJH
@4181938/1
gttgctgtttacaccaacgataaaatcaggctttatgtttttgtattctt
+4181938/1
B?@FFDFDFHDFHIHIGGIIJJEHIJIGHEDGHEHIHFD>FGHBCIIJJJ
@6999985/1
ctcaactatagtttaaaaaaacaaaacaagaatattctattgaattgatt
+6999985/1
CCCFFFFFHGHHHJIJJJJJJJJJJJJIJJJJJJJJJGJJGIJJJJJIIJ
@7641192/1
atctgaagggcggtcccctcttttgggtggaatgtatgacgatgatttga
+7641192/1
CCCFFFDDFDDFHGHIHGJGEIJIGIIIFEGIGICGEHIJJHGF>ADFF>
@4184275/1
ccttcttccagcatagcttcaatttcattgtcgcttatgtcaaattctac
+4184275/1
CCCFFFFFHGGH8GAHGJJJIGIJIIHJJJJJJIIJ<GIIGGGD>GGIEG
@4185135/1
atgagttccactttcacaatcaattaatt
+4185135/1
=?71:=A:<:=?ADAFBFGGCDGGHEFCF
@4187036/1
ctcgataatcaagtgttggtgcattcataattcgggccttaactttagtg
+4187036/1
@CCFFFFFHHHHHFHBGGFCFH@HJHIG<FHBGGAF8GFIIJIJGGAHEH
@1225448/1
gcggtaccatggtataactatcttattgagata
+1225448/1
@@@FF?@BAHB;<EFFBBIDH9A@BFGGDGIBG
@1226116/1
gacacaatttctattctgttcagaggtaaatgagttatcg
+1226116/1
???DDD1B<DDDDEEIEDEEIDFF3C3C?F9A99FABDCB
@1227156/1
gtggaggtgaaaagaatgatcttccaactgt
+1227156/1
?:;DBB7=ADBH>A;GGG>BF:AE9?CF9A?
@1227389/1
gtctgctgggttgctggtcaccgggttgttgcctaac
+1227389/1
@@@DDDDFH@HDFGH9F<FHHGGEG?BHIIIIFGJ@@
@4939563/1
cctatacctatttacatgcctagacttgtgcaccagctaaagaagactta
+4939563/1
CCCFFFFFHGGHHJIIJJJJJJIBFADHEHHC@BECDE>GIIGEE9DFG@
@3448288/1
gtacatcgcacaacaaacacttggggagttaaatcaacatcagctg
+3448288/1
@@@DFFFFHDDHHIIBGFGI9EC9F>BDDDDGHC?GHGGIIGFDFG
@2705106/1
ttccaataaacaccttttggaagctttacaactcctaatcctgtttcatc
+2705106/1
?@@DFFFFH?FHHFGHIIEEGE>DHGCHIIB@GFFCGGHG9BGGHGG<@F
@5647562/1
ctcgaatctattatctcttggacaagttgttatattagtcactttatatg
+5647562/1
@@<DFFDFHHBDHGIIIGHIIEDGGIFGG?EHGGHIGCFHFGHIIEHEHG
@2705804/1
aatgagatcaagtttttttcgaatcaaatgaagctgtattataacatgac
+2705804/1
CCCFFFDEHHHHFHIBGBGIJGGIAF<F@B<FHEHIHG@GGCGEGGFCCD
@4189110/1
cgcacaacaaacacttggggagttaaatcaacatcagctgagatatactc
+4189110/1
@CC@DDDAHHADB@@EIGHIGG8CF>BEGFGGIIGGAGBAFG<DDDHGEG
@2009454/1
caggtgaacatgggcaaatctggaggttgatgaggaggctg
+2009454/1
@@@FDDDBHFHHHJIIIJJJIIGH>E8FEHIJIIIIIBHIG
@2009543/1
gtgagttaaaacagtacatcgcacaacaaa
+2009543/1
;?<DDDFD4<FA:CACC><<CADHB8AEG3
@6339067/1
cttaactttagtgaactggtcatcaactgagaggccaaactccttcaggc
+6339067/1
CCCFFFFFHHHHHJJJJJJIJJJJJJJJJJJIJJJJJJJJJJJJJJJJJJ
@2012181/1
ggataactatagaggttcttctttccatcaaaggcaggaaatcgattttt
+2012181/1
@@@?DDDDFHHDFHIC3CFHHI@CFEHEB>HHCHG@EDHEEGGHJIBDDG
@7002711/1
ctctcattcttagttgtaacaactaggggcaccatgacaatagctttatt
+7002711/1
CCCFFFFFHHHHHIIJIJIJJJJJJJJJJJJJJJJJJJJJJJIJJJJJJJ
@8346947/1
tggatctccaaggtctccttgaacaaatttacctaaagcaacaacacaat
+8346947/1
CCCFFFFFHHGHHHIJJJJJJJJJJJJJJJJJJJJJJJJJJJJJJJJJJJ
@1232899/1
ccaatattgattccagaacttccggcataatgagtacatcatttacatca
+1232899/1
@C@FFFFFGFHHGJJJJJJJIJIJJIIGHIGHCHGCGGAD@GIGGIJJIG
@8347965/1
cttctttcttagatctaccagtgcccatggcagcaaatctacttgatcct
+8347965/1
CCCFFFFFHHHHHJJJJJJJJIJJJJJJJJJJJJJJJJJJJJJJJIJJJJ
@3455188/1
ggtctctgctgttgctgaggctgctgtggtctctgctgttgttgctgctg
+3455188/1
@@@DFFFAHHFD?GHGEDCFGG3CFCHGG?CFEG@EEG9CGD3BFGIGG9
@6340154/1
cttcttgaagttggttcagctgtagtctgtctgcatctgtatatgcccta
+6340154/1
CCCFFFFFHHHHHJGHJJJJJJJJJJJJJJJJJJJJJJJJJJJJJJJJJJ
@1234757/1
gctgaggctgttgtggtctctgctgttgctgaggctgctgtggtc
+1234757/1
@?@FDDFFDHFHHGIEFEHCGGEHIIIIGCHGGIGA>B?D??D0?
@6340197/1
cccgatgctagctttcttaaatctggttctctaatcatctgattagtagt
+6340197/1
CCCFFFFFHHHGHJJJJJJJJJJJJJGIJJJJIJIIJJJJJJJJJJ?FIF
@6340963/1
cttgaacttcatttccaacaggtagtaagtgatcattaagttcgccgatc
+6340963/1
CCCFFFFFHHHHHJJJIJJJJJHHJHJJJIHHJJJJJJJJIJJJJJJJJJ
@6341130/1
gttgccactgttgctgctgcggctgttgttgcctctgctgctgctgctga
+6341130/1
CCCFFFFFHHHHHJJJJJJJJJJJJIJJIJJJJJJJJJJJJJJJJJJJJA
@2710052/1
ctcaccacctcaaccgaacacttctaggttacatagtgtatgaaccgctg
+2710052/1
@@@FDD>DFHHFDHIGEGEGGHG9EHE<FE>D?4?F?DBBFGCC???@@H
@1236046/1
ccactatctaaataaatagctgcagctaatgattcaaataagtctccaag
+1236046/1
@@@DFDDADHDDHCBGG<IGHIE>GI@AGGE@G9<?FFGIC>:CGHI4B?
@6342679/1
ctgttgttgaggctgctgtggtctctgctgttgttgttgttgctg
+6342679/1
CCCFFFFFHHHHHJJJJJJJJHIJJJJJIJGIIGHIHJJIIJJJJ
@6343258/1
gttgcagttaaaccaagaacatgtggcctatcctctggaggaattccttt
+6343258/1
CCCFFFFEHHHHHJJJJJJJJJJJJJJJJJJJJJJJJJIIJJJJJJJJJJ
@2711983/1
ccagagccagtaggtaaaaagattattgtattttcttttagaactctttc
+2711983/1
@<@FDDED3?<?DBBFAGAFGD@F>HGDDFDH<FG94CG@GHIEEGE44F
@2712274/1
tataagaacaatgagtgagagcttgcaagaggtaacttctgtcttgaaat
+2712274/1
C@@FFFFFHHGHH@HEAEEHIGGIJIJJJIJJFFGGGIIIJECGCE>FDD
@7652427/1
gcaccttcaacaccacactcctcaaggtacacccctataagggcttcgat
+7652427/1
CCCFFFFFHHHHHJJJJJJJJJJJJJJHHHIJJJJJJJJJJJJJJJJJJJ
@469663/1
ctcagaagaaataatatctcagcaccaattttatgatttctcttctcttg
+469663/1
@@@FFADDD?FFHIIIDEGFHGIIE;@@G>DHGCIGEGHBHF<9?FCGGG
@470883/1
gttcttgtggaattgtgacactttgatgttgtaaggtgctgaggcaagtg
+470883/1
CBCFFFFFHHGGHJJHJJJIJJJIJHJHFHI;@BBG?ECHGIIJGJIDD<
@7653970/1
ggacaatttacaggcagttgaagataacatacaattttaattttattatt
+7653970/1
CCCFFFFFHHHHHJJJJHIJJJJJJJJJJJJJJJJJJJJJJJJJJJJJJJ
@7654458/1
atttcttggtcatcagtttgagatactgtaatgcattgtaggccgcacat
+7654458/1
CCCFFFFFHHHHHJJJGIIJJJJJJJJJIJJJJJJJJJJJJJJJJJJJJI
@1241129/1
cttctgtaaaacgccaataattgttctttcatgat
+1241129/1
@@@DDDDD?FDHHDGII:AEE@HFE9<GG>B@CAB
@6348681/1
atctggttctctaatcatctgattagtagtaacgattctccactgaacca
+6348681/1
CCCFFFFFHGHHGIJIHHIJJHJJHJHJJIJJJJIJJJJJIJJJJIIGIJ
@2713707/1
cagaacggttgccatatagccttaaaagggcaccccaactagttatgtga
+2713707/1
CCCFFDDAFHG?DFBHGGGIECHGIG9EHI;:CF?@AHHICB?BFI@GH>
@8352728/1
cttgtctgtaattgcgataaggtttttcaggattgatagatacatcataa
+8352728/1
CCCFFFFFHHHHHJJJIJJJJJFHIJJJJJJJJJJJJJJJJJJJJJJJJJ
@7008311/1
tgaaaagaatgatcttccaactgtcacaaacctgttagcagctggttgcc
+7008311/1
CCCFFFFFHHHHHJJJJJJJJJJJGIJJJJJJJJJJJJJJJJJJJIJJJJ
@2717044/1
gtcactattaaagttgatttgtcttatcgactt
+2717044/1
@@@=DDDAHHH<>AFH>FCIG4EBIEH?A;GEE
@7009411/1
gtaggaaataagaaagcaagagaaggaagtgaggtacacagttgcagtcc
+7009411/1
CBCFFFFFHHHHHJJJJJJJIJJJJJJJJHIJJJHHJJJJJJJJJJJIJJ
@2016110/1
gttttgaataaaattaaggagtttcggaaacacgtttattattctgatca
+2016110/1
@@@DD?BD?HBDHHHEFD>:::3CFFBH7EHI?D;?BD4DD?FGGD<BGG
@8356087/1
tgctaatatcctaacgttatcaggttttgggtagttgggtaatattttga
+8356087/1
CCCFFFFFHHHHHJJJIJJJJJJJFHJJJJJEHHHIJJJBGIJJJJJJJJ
@8356217/1
gcggcttgtctaacttgaccaacggtaaaagcaggaggttgttgcatcct
+8356217/1
@@@DDDDAFHFFHEGH@ABGEGGGGEDHIICHGBF1?D8BFDGB@FHBGF
@8356893/1
acgagaaccaatttcttttttaaaataatcagcaaaatccaaaagatttt
+8356893/1
@CCFFFFFHHHHHJJJJJJJJJJJJJJJJJJJJJJJJJJJIJJJJJJIJJ
@8358362/1
ctttgactaaatactcctgaaggagtgatatcggtgtttttgagctcata
+8358362/1
CCCFFFFFHHHHHJJJJJJJJJJJJFHGIJJJJJFGDHIJJJIJJJJJJJ
@4198571/1
gcttctattagttcatctatattttttaaggaagtaagt
+4198571/1
@<@D?D4BDB?D?BHIFGGGJIGIG>F;BHIE9FCFFHG
@473967/1
cattaatctatagaaaattttccaaacagtatttagagactttccactat
+473967/1
@@<DDFFFBHGFHDHBB@GHIIGFIJFDBC?AF4AF9<4CD@DFGGFGHC
@4947979/1
ctgacatatactaattaagatagcaacccacattggggctattgttggcc
+4947979/1
CCCFFFFFHHHHHJJJJJJIJJJJJJJJJJJJJJJJJJJJJJJJIJJJJJ
@476420/1
ctggcattttcctgtgactgatttttcttcaacatcaacaaatgtcactt
+476420/1
@B@DDFFFHHHFFGEFHIIBFCGC<HHIIGJGHEHGG@EHIBHIBG9DHE
@5658120/1
atagtagttgaatggctggttttcaccaacattccagctagttgg
+5658120/1
@CCFFFFFHHDHHJJJJJJGIJJJIJJJJJJJJJJJJJJJJHIJJ
@1242411/1
ctgtaattgcgataaggtttttcaggattgatagatacatcataatgatg
+1242411/1
@CCDFFFFHHHHGIBGBCFGBGIHIGBFGGGGIJJJJGEIFIJJJIJGID
@2720602/1
ccacaactcatattgatcgtcaaatgaaacatacctcatacgactctaat
+2720602/1
@@@DDFFFGHHFHJIEEG?GFCGCHHGI@FGHE<3CGHH?<B6DGHDABD
@2723063/1
gccgtaatgaatggtgttgctttcgcagggtaag
+2723063/1
;@@DDDDD>D<DFFCGGHEGHBEHEFEBGB?BG>
@1244604/1
ccaaaatcagagctacaacatctattgttggaaaaatcagggg
+1244604/1
@@@F?DF8FFFHFCBFFCFBBGB?DE<C>B;??FE>3?DF<B6
@6355107/1
ctcctgcggaccattagttgaagtcccagccctcagataatcccatatca
+6355107/1
CCCFFFFFHHHHHJJJJIJJJJJIJJJJJJJJJJJJJJJJJJJJJJJJJJ
@6355644/1
cttttttccaaattgcctctccattcaattgaagaagcaatttcttcgca
+6355644/1
CCCFFFFFHHHHHJJJJJJJJJJJJJJJJJJJJJJJJIJJJJJJJJJIJJ
@5663200/1
ctgcgatctttgccatagcaagttcctgctttagggtttcttccgctaat
+5663200/1
@<@?DDDDDFDDFGIIGIGGCECFFDFFGIIIGCHG?DFGHIGGIGIIIG
@7015953/1
ctcatacttaatccaatgacatggggaagtcaattgctaatattgccatc
+7015953/1
CCCFFFFFGHFFHGIIIIJJIJJIIIIJJJIJJJJIJJGHIIJJIIGIII
@6358996/1
ggccacttctttgaactaagtacagcgaaattcttattcgattgaagtaa
+6358996/1
CC@FFFDFHFHHHJJIIJJJEJGIJJJEGGIIIIJGHGIEGHGDBFHDHH
@7016754/1
attaattaaaagttaataatacaaataaataaacagaaacaggagctgcg
+7016754/1
CCCFFFFFHHHHHIJJJJJJJJJJJJIIJJJJJJJJJJJJJJJJJJJJJJ
@2728911/1
atttatttataataaaaatgattgaaatcaatcaagct
+2728911/1
@@@BD?D?FHDH<F>F>EH<F9<FB9FB?BAC4A3CGH
@7016916/1
gccagtaggtaaaaagattattgtattttcttttagaactctttcaa
+7016916/1
CCCFFFFFHFHHHJJJJJJJJJJIIIJJJJJJJJJJIJJIGHJJIJJ
@7017457/1
gccaatagctgtgggttatatggtgattgatgccattcaactttgcatta
+7017457/1
BCCDDFFFHHHHHJJHIJJJJJJHHIJJJJJJJJJJJJJJJJJJJJJJJJ
@6361227/1
ctctgtagcattgtaatttcttgttcttcttgtttcttttctttaacatt
+6361227/1
CCCFFFFFHHHHHIJJJJJJJJJHJJJJJJJJHIJJJJJJJJJJJJJJJJ
@4955751/1
ctcctgcggaccattagttgaagtcccagccctcagataatcccatatca
+4955751/1
CCCFFFFFHHHHHJJJJIIJJJJJIJJJJJJIIJJJIJJJJJJJIJJJJJ
@7663887/1
atgatttattaaacccgatgctagctttcttaaatctggttctctaatca
+7663887/1
CCCFFFFFHHHHGJJJJJJJJJJJJJJJJJJJJJJJJJJJJJJJJJJJJJ
@1250167/1
tgaaaatataactatcactgcttttttagttttataggttccttaatcat
+1250167/1
CCCFFFFDHGGHHIIJJGIJJIEIEGBGGGGIIEIGI4?FFHJIIGGEHG
@7664505/1
gtaaatttatcgcaaggtaacgtaaaacaatatctattcaacaaaggaat
+7664505/1
CCCFFFDFHHDHFEGGIAFGHGCEFFHICGHHGGGIGIIEHIIGGIIIID
@2730912/1
gttccgttttttggagaggcaactcaggataactatagaggttcttcttt
+2730912/1
@@CFDDFFHH@H<BEHCI?7EHICHD?FGG4DHCFCFHHGIHHBGIHHGG
@1252635/1
catttgaaaacgtggatctccaaggtctccttgaacaaatttacctaaag
+1252635/1
CCCFFFD?FHFDCE@GHGCHHCGHGGGCEEHGCGIIGGEGHIGBGHGEGD
@486114/1
gagttaaaacagtacatcgcacaacaaacacttgggg
+486114/1
@@@DDFFFHHFHDHGG9EHI@FAGIIBB?GHEGGGIG
@3470496/1
ctctgataaattagaatcatcccatagcaaatggtatttggtaggacgtg
+3470496/1
@@CFABDDHG?H>@E>FHEHIGHAFGIGIJFH>E:CFCGGGHGGGDGG:D
@1253335/1
acaccttccaaacagtatctaaagacatgccactgtcaagaaaaattgct
+1253335/1
@@@FFFFFHBBDHGCA<EDHHCHHIHHIGII<<FEHHHBEHHIGCHIAHD
@3471385/1
cttttttccaaattgcctctccattcaatt
+3471385/1
CCCFFFFAF<FHDGHGFDDEHIF9A?B994
@4208705/1
cttagatctaccagtgcccatggcagcaaatctacttgatcctatagttt
+4208705/1
@@@DDDFFGHBBDG:3EEHEE;FCEGGGIIEHIC9C<CB@GGHGG9D<49
@5665054/1
cgggcttactaagggagttttcttgatcattttcgtttacccagagagga
+5665054/1
CCCFFFFFHHHHHJJIIEHIJJJJJJJJJJJJJJJJJJJJJJJJJJJJJH
@5665112/1
caccgatgcaattaatactcatcttctttactaaaaggctacacaaacaa
+5665112/1
CCCFFFFFHHHHHJJJJJJJJJJJJJJJJJJJJJJJJJJJJJJJJJJJJJ
@487681/1
atcattagcagaaatcctcattctttcaaaaaaaactattcgtag
+487681/1
@C@D?DDD8FFHBGHEEHHG<I>EB<FBHGGIIBDAG4DCCAD8;
@490561/1
ctagaatcccacatggcaggaagttttctcgcaacttaggttatgcgaag
+490561/1
@C@FFDEFHHDHHHIJIIIJIJIEHIIIIIIIHEDEGGHI4DFD>GGIG<
@491775/1
ataaagaatgaattctctttagcttgtggatcaaaactcattaaatattt
+491775/1
@<@FFFFDFDHHAHEEE>F<HIGEC@?CGEGC>FHII>B?DGCFBDFIHG
@8361688/1
gcattgacactggcgttttggtgggcatggcctgcagctccctttttgca
+8361688/1
CCCFFFFFHHHHHJJHJJJJJHIJJJJJJJJJJJJJJJJJJJJJJJJIJJ
@8363845/1
tgttgaatagcttgctgtggtggtacagcacccggtcctggtccagattc
+8363845/1
CCCFFFFFHHHHHJJJJIJJHIJHHIJJJJJJJJJIJJJJJGIIIIIJJJ
@3474873/1
gccacttctttgaactaagtacagcgaaattcttattcgattgaagtaaa
+3474873/1
@CCDFFFFGHFHHII>CEECHHGGCGGHGIEIIGAE>FC@GGG30B0?DH
@3476461/1
ctcatttagataaatttattgttgttcagaggcttaat
+3476461/1
@@@FDFF??DFHFIGEHIIIJ>HI@FE<CAG<GCFDHH
@3478052/1
ggcagctttcctccattagttttcttccaactagtgaaatttgacttaag
+3478052/1
BCCFDFFFHHHHHJJJIIIIGIJJJGEGGHHGFEFACGEHICEGHIGHIJ
@7023347/1
cttcaacaatcgtcggtacaatgtaatatgagttttctttgttttcaaag
+7023347/1
CCCFFFFFHHHHGJJJHJJJJJJIJJJJJJJJHIJJJJJJJFHIJJJJJI
@7668845/1
aatagaggtaagtagttatagcatacttaaggaaggaatcaccgatagtt
+7668845/1
@@CFFFFFAFFFCFGIIGIJJJFHIEEHIIIIIIGEIIJJGIHHHIIIBF
@6368207/1
ctcagataatcccatatcatggagacattaacttgcgtagcatactttat
+6368207/1
CCCFFFFFHHHHHJJJJJJJJJJJJJJJJIJJJJJJJJJJJJJJJJJJJJ
@494261/1
atcctattaatgctttaaacattaactagttgcacttttcaca
+494261/1
??8BDDDDFDDA4:AEDGHHIIEGG9FE>?FE4CB@FGF?<?9
@495014/1
cttgaggctgagatgaaggtggtctgctgggttgctggtcactgggttgt
+495014/1
@@CBFFDDHHHHHIJJJIJ<FGHHHGGJBGGECHGEG>BFHFHAB??FF0
@8366262/1
gttgatctggtctggagctggatgagtgacatcagcgccaacaacaatga
+8366262/1
@@@FFFFDHHFHHJJJJJIJJJGIJIHHGIJJJIIIJIJJIJJJJJIJJI
@8368405/1
gtatttttttatttttctgcgactgtctgaatcagaatctaatttatcat
+8368405/1
BBBFFFFFHHHHHJJJJJJJJJJJJIJJJJJJJJJJJJJJ4BGIJDHIJJ
@2735667/1
aggtgctgaggcaagtgttgggattttgaccatcttcaacgaatcaaatt
+2735667/1
?@@ADDFFFBFHHBHGHFGIJIGIIJHBB>F9BFE9:CD@GEDFBDGGHH
@4962766/1
cacaagaaaaaaggttcttttacccccttcagaatataatagtttcaatt
+4962766/1
CCCFFFFFHHHHHJHIIJJJJIJJJJJJJJJJIJJJJJJJJJGIJJJJJJ
@2027705/1
cctctatttcttgattattaatagtttcagctggatagtggtaggat
+2027705/1
CCCFFBEFAHHHHIJIIGDGJGIHJIHIEFH@DHEHIJCGE?9DGEE
@2737520/1
cttgaatgaatttttcattcctccatactccttgtcttacaggt
+2737520/1
@CCFDFFDHHFGHIGIHIIIGIHIJJGGCEGHBGIAGD9CFHCD
@2738432/1
cgacgacactttttagtaccgggcttactaagggagttttcttgatcatt
+2738432/1
CCCFFFF6FHHDHIIGEAFHGG8FGHIIIGGHII?:DFEHIIIIGEEHII
@7028234/1
ctaggctttgctttaggatcatcatctggattttgaataggaaatttgat
+7028234/1
C@@FFFFFHHGHHJJJIIGHIIIIIIIJIDHIJIIIHIGIJFGIIGIIDG
@1260407/1
catacgactctaattgtaaaaatgtta
+1260407/1
@@@DD?:ADD<DF@FGACHGCAEGDHH
@7671387/1
ttctcttctcttggtgttcaacaaatctcttaatgatatcagtcagctta
+7671387/1
??@DD?BDDFFF?AGEFF9FHIFF;C<HBB?DC>CF?EEAFEFBFF<DGE
@496906/1
ggttgttgcctctgttgctgctgaggctgtt
+496906/1
@@@DDDD?D?F>?92AA:AIHBEF91CG3CE
@497919/1
gaaacaaaatgtaatctctgttcttttttgaaacgaaatagttttttaca
+497919/1
CCCFFFFFHHHFBGGIIIJICHHIGIJJJIFGHIJGGDFHEBGIGJJJJE
@3486793/1
ggggcaccatgacgatagctttattctcattaaggaattccggtttctca
+3486793/1
@@@DDFFFH?DHFHGIIIJJJIJGIIJIGJJIGJJIJIGACGG@FHAFFG
@3486871/1
ttcataattcataacgtcattagcagagctcgctactaaggccttca
+3486871/1
CCCFFFFFHGGFDHHIEGGIJIJJJIHIGHIID?HHHIGGGHIIHIE
@4222882/1
cgctaatttaaaaattgaatagtttttatgaaatgagtcagaattttcgt
+4222882/1
@@@DDDDDAH<FFEHGGIIIIG?FFGIGCHDDHIEEHE<DFF4CDHIIBD
@2032085/1
gtttcattccgcagattaaaatttttaagtacgactaagtgagcacacta
+2032085/1
@@CFADFFHBFDHGIJJD9A<FEHGGGJFFI<EGIIIGIEH<F;92BBFD
@3489551/1
gtcactttatatgttcttttaacactctttgatggaatttcataaacaac
+3489551/1
BC@DDFDFHHHGGHIIIGJIHCHHEEJIIIIIJE9CGGIEHEI9GEG9??
@2742824/1
gttggagtcaagcgtgtgaaagtatcacttggaagtttagcacagtatct
+2742824/1
@@@DDF??DDHA??AFA=DHGIHI>CHHEGGIG@GGGDGAHA?D3:BFGG
@6373571/1
cacttttgttattggtttccttatcagtaatctcgaatctattatctctt
+6373571/1
CCCFFFFFHHHHHJJGIJJJJJJJJJJJIJJJJJJJJJJJJJJJJJJJIJ
@4226458/1
ggagtttcggaaacacgtttattattctgatcatattcaactg
+4226458/1
@@CFADDDFH?FFBFGGAAEF@<?<?@GEEEHCG>HH?@<GE;
@4227711/1
gttaaggaatggtttccaaccaataattgcagactggaagaaaccatacc
+4227711/1
<@?ABD>DHBBDA<BFACECGHH3CFC<4<C@9?:?FGAHIIGCBGFGGG
@4969441/1
ctcccatctgcatccttcttttccggaaagaacctagtgtgatggcgttt
+4969441/1
CC@FDFFFHFHGHIGGGGJIJJJJGGIIGHEIJIEHIB?FFHIGIIHIJI
@2744507/1
cacatatatatataattaattcaattgaaaatatttatatatttgagtaa
+2744507/1
@@@=DDEDFHHHDCCGGHBB<EAIGII9?B?B@FHGIG9C>B@>DG?HE>
@5679357/1
ccatggtataactatcttattgagataattatcttttgaaacaactacct
+5679357/1
CCCFFFFFHHHHHJJJJJJJJJJJJJJJJJJJJJJJJJJIJJJJJJJJJJ
@2745894/1
ggcttatacctagtgcttctgtaaaacgccaataatt
+2745894/1
?@1ADD8D>FHD>ECBBEBHIIGHGIH@?1:E3?D4?
@501424/1
gctttttaaaataatacagacaattatgaagttctagtgcttgtttttca
+501424/1
C@CFFDFDDAHFHJCBHIIIGGCHEGJI@FGHCFHDFFHIGGGDGGIJE?
@1263474/1
ctggtcttcagtcacccgattctatttcttggtcatcagtttgagatact
+1263474/1
@@7DDDDDHFH?FEHIDG>?EDCDHHEHCHEH4E>FGE@CGCGF=DHG<D
@8377805/1
ccagcatccagaagttcaatctggtattctctaggagtaaatgatttagt
+8377805/1
CCCFFFFFHHHHHJHIJJJJJJJJHIJJJJJJJJJJJGHJJJJIJJJJJG
@1265606/1
ctgttgttgctgctgctgctgttgttgttgttgaccccatggttg
+1265606/1
CCCDFF??DDFFHIIIGIHGGE9FEGE?F??B@9FGHCGED@09;
@7030407/1
ataagattacaattcttaacattttttctttaaacaaagaacattggatt
+7030407/1
CCCFFFFFHHHHHJJJJJJJJJJJJJJJJJJJJJJJJJJFIIJJJJJIJJ
@5682929/1
tctgaatcatacgcttcttcattcatgctttctagtatttttaacccaaa
+5682929/1
@@CDFDDDDDFDHGIGGJIHGHIHHHHGGIGIIIIGEGGGJIGHGICDDH
@4972774/1
ctccatactccttgtcttacaggtaccggtctttctcgataatcaagtgt
+4972774/1
CCCFFFFFHHHHHJJJJJJJJJJHIJJJJHJJJJJJJJJIJIJJJJJHHG
@2748356/1
ccttgaacaaatttacctaaagcaacaacacaattgtc
+2748356/1
@@@DDDFAHGDA?CFG>BFEA?DB3<AF;EGB=CC<9?
@2039513/1
ctctaattaagtaaaaactataaaaataataggctttttaaa
+2039513/1
<@@DBDDD8<4<:CBH@?@FAFEAAADH<?E?A9CGEGGBHF
@2749827/1
gtccacacctttgtcaccactatattcaccaaccgttaacggagtttgct
+2749827/1
@@BFFFFFFHAFHBHHHIHIGGIGIG@FIGC<G1CC?BFIJGE>6BGGG<
@2041472/1
ccacgatttcggcagcttttacatcattttcactcagaagaaataatatc
+2041472/1
?@@7DAADHFDHFIIIGFGGCG4CFAG@FECBCCHGIBHIGICHGCGGFC
@4229826/1
gcttggatcatttcttcattttcagctctggctattttagcatggaatgt
+4229826/1
CCCFFFDFABBHHI<@FHIJGGEIIJIJIJGJDIJDIJGCHAFHIJJGJH
@3496896/1
gttgctgttgttgctgaggctgctgtggt
+3496896/1
@?@DFABBFHDHHGGEFFGCCG=CGHCCC
@2042009/1
gacatcagcgccaacaacaatgacaggtttttgaaaaaattttggccaat
+2042009/1
C@@FFDFDFDFG?HIJHGIIJIJJCEH?FHBHGBFGDH08BAC<@C9;6;
@505558/1
cctcatacgactctaattgtaaaaatgttatccatttttgggttaataac
+505558/1
B@@DFFDFGAF:@GCHEHGDHHEEGG9AEHECFEGEIGAFHGFH@@HE49
@8385017/1
gttgagtttggtgggtaggggttgtttccctagactgtggttgagacact
+8385017/1
BBCFFFDEHHGDFIJGIJJJJFHGJJJJJJJJJJJJJIJJHIJJJJJJJJ
@506574/1
cggcatgctttgcttctttcttagatctaccagtgcccatggcagcaaat
+506574/1
C@@FFFFFHHHADGBHIGCGGEICHGIJJJE<FHGGHIJJE>?GGIJICB
@4231270/1
gttttattttcagtataccttataccgct
+4231270/1
?=?=DDAA84=CFGFA>ADF9C<IHH>E>
@7034754/1
cctctgttgctgctgaggctgttgttgccactgctgctgctgaggctgtt
+7034754/1
@@@FDFFFBFFBHGIGIIIIGFHIFHHHIJJJJJJIJFFCGE@GIIGI?D
@5685557/1
cttttcccaaaatcataccattagatttattaatttgctcaggagaaatt
+5685557/1
CCCFFFFFHHHHHJIJJJJJJJJJJIJJJJJJJJJJJJJJIIJJIIJJJJ
@5685673/1
cctatacctatttacatgcctagacttgtgcaccagctaaagaagactta
+5685673/1
CCCFFFFFHHHHHJJJJ<FHIJJIJJJJJJJJJJJJJJJJJJJJJJJJJJ
@8388168/1
ccagagactcgtccaatcagattgaaaaaaacaagttgtataacacaatt
+8388168/1
BBCFFFFFHHHHHJJJJJJJJJJJJJJJJJJJJJJGHIGIIJJJJJJJJJ
@8389236/1
ggacctctttgtgcccatggagtttgacctctaggaccagtttgcaaagg
+8389236/1
CCCFFFFFHHHHHJJJJJJJIJIJJJJJJJJJJJJJJJJJHIIJJJJJJJ
@5688721/1
gtaagacaacaatcacaagttttacttcttctttaagacactgactaaaa
+5688721/1
CCCFFFFFHGHHHJIJJGHFHJJJJJJJJJJJJJIJJJJJJJJJJJIIIJ
@5689371/1
caacagcagcagcaacaacagcagagaccacagcagcctcagcaacagca
+5689371/1
CCCFFFFFHHHHHJJJJJJJIJJJJJJJJJJJJJJJJJJJJIJJJJJJJJ
@5689796/1
ccactccttttcccgtttttattatcgcttctaattttttctctcatttc
+5689796/1
=BBDDDFFHHHHHJIHIJJJJJJJJJJJJJJJJIJJJJJJIJJJIJJJJJ
@8395449/1
ctctgctgttgctgttgttgctgaggctgctgtggtctctgctgttgttg
+8395449/1
CCCFFFFFHHHHHJJJJJJJJJJJJJJJJIIJIIJGHIIIIJJJGGGHIG
@7690112/1
gtgaatcaatttcaggatacgatctggtttacaattagaatttataagtg
+7690112/1
@=?DDFDEDFDHFFHGIIGFDACGGE@HBGEHDDFFEHBHGIIIGG@G:?
@8396225/1
tgggagagtagcttgaggctcagaatcgagtagcctttgctcagcatctc
+8396225/1
CCCFFFFFHHFHHIJIJIIGHGHGGJIIJCHHCFGHIJJJJGGGCHDFIB
@6381151/1
ccttatttcaacaccagtgaaaaattgtttgccacgcatgtcccatactc
+6381151/1
CCCFFFFFHHHHHJJJJHIJJJJJJJJJJJJJJJJJJJJJJJJJJJJJIJ
@1269379/1
ctcagataatcccatatcattgagacattaacttgcgtagcatactttat
+1269379/1
CCCFFAEDHDHBDBEGEEAFCIDHBDEHFHCHA4?E1:8DHG>??4BFCH
@2043865/1
ccttgactatgtttgatgacatatcaataacattctcctcaaccttttgt
+2043865/1
CCCFFFFFHHHHHJGIJJIIJJJJFHIIJCEACEHBHHHIJCGGIJGIJF
@4232826/1
gctgaatgacaatacgatttagtttaaagggtgaagaagtattcataagt
+4232826/1
@CCDDBDFHHFDHIIIDHIIIIIIICEHGHI;EHFDFHGFHGGDBG>FFF
@7039125/1
ggggttggagacaaagaagaggtgctggaggaaatcaagggaagacgttt
+7039125/1
BCCFDFFFHHHHHJJJJJJJJJCHHIJJJJJJJJJJIJJJJJJJJJJGIJ
@3500132/1
gcttctattagttcatctatattttttaaggaagtaagtgcaggggaacg
+3500132/1
C@@FFFBDH:D=CEGGGIIIIHC><IHGCFG3?F1CFGD9FEGEBGBBGE
@2045389/1
gtaaaacgtaagtggaagcataagctcccaattctttgg
+2045389/1
@@CFFDDFFHAFFGE@HIGGEHIGEEAHF3EGGII>GAA
@4979479/1
gggttgttgcctaacaggaggtgcactggttacaggagatactggttgtt
+4979479/1
BCCDDFFFHHGHHIIIIJFGGHHGIIJJIHGHIJJJBGFHHIIIIHFHFG
@7040582/1
gggttcatgaattgctccctccacctgaactagttcatatttcggagtcg
+7040582/1
??@=BDFFFFHHHGHIIJJJJIJJIIIBGGHIIGIJJIJIJJJIJGHGHG
@2047776/1
ggaatgtcaggtgcgttaacttttggtggctttattatattactcctaat
+2047776/1
@@7BDDBBF48<CB<FBGG9@DHCHBFGCGGB>GCG@F9BF<??DFGG?<
@1271609/1
ccgaggaattccagcctttgatagcaat
+1271609/1
CCCFDFAFFFFHHEHIEGGIDEHIGGCE
@511083/1
cccgtgtgatatgatatgggttgctgtttacaccaacgataaaatcaggc
+511083/1
@@CFDD;DFGGHHGGEEHCH@FGHJGIDEDGGGGGGIGIJDIIDGICGIJ
@7694225/1
gcctcttgttttgcttctttttttgacctacccttgccgatagcaataag
+7694225/1
CCCFFFFFHHHHHJJJJJJJJJJJGIIJJJJJJJJJJJJJIJJJJJJJJG
@6385462/1
gctccaatcgcattccctttcacactagggacatgaggtgaaattattgg
+6385462/1
CCCFFFFFHHHHHJJJJJJJJJJJJJJJIJJIJJJIJJDGGIJJJFIJJJ
@7042752/1
ccgctgtgtctctttctttttttgttagactgatttgatagagcacggaa
+7042752/1
CCCFFFDFHHHHHJJJJJJJIJJJJJJJJJJJIJJJJJJJJBFHJJJJJJ
@7042887/1
tcactattaaagttgatttgtcttatcgacttgacaattttttcttttct
+7042887/1
CCCFFFFFHHHHHHIIJJJJJJJJJJJJIIJJJIJJIJJJJJJIJJJJIJ
@4236839/1
tgatgacattcatctataactaatagattg
+4236839/1
@C@FFFFFH<FHHIGGGEGGIIGGHCHIGD
@5695450/1
ctcaggagaaatttcaatttttgcaaattgttcgtagtgaagaactgaaa
+5695450/1
CCCFFFDDDHHHHJGHJJJJJJJJJJIIIHHHIIGIIJJIJFJJJJJIJI
@7045537/1
ctttgtatctgcatgaacggtaatagctcgtgccattgcgccaggtgtcc
+7045537/1
CCCFFFFFHGHHHJJJJJJJGGIJJJJJJJJJJJJJJIJJJJJJJDHHHI
@5697437/1
catcaacgttcactgtctataaaaatacaagaattcctaattggtagtat
+5697437/1
CCCFFFFFHHHHHJJIJJJJJJJJJJJJJJJJJJJIJJJJJJIIFGGGFI
@7046660/1
gtggtgtgtaatcactgctgaggcttgaacaagcccttctgatagcctgc
+7046660/1
BB@FDDDFHHHHHJIJJJJJJJJJJJJJJIJJJJJJIIJJJIJIJJJGII
@4984827/1
ctcatttgaaaacgtggatctccaaggtctccttgaacaaatttacctaa
+4984827/1
CCCFFFFFHHHHHJJJJJJJJJJJJJJHIJJJJJJJJJJJJJJJJJJJJJ
@2764528/1
gtcaaatccatctttgtaaataaaaaattaataacattaatatgaacaaa
+2764528/1
@BCFFFFFHGHHHGJJGHJGHHIIHGHJIIJJIJJEEGIJIGII<GIJIE
@5698985/1
aaggcttttgggtcgtgagaagctgcaacggctgctatagatggaacgtt
+5698985/1
@<?BABDDDHH?FG?<CFHCBEHIC;@<D?GBFGEA@D@FCFFGBD@4@D
@4989448/1
gccatgttgaatagcttgctgtggtggtacagcacccggtcctggtccag
+4989448/1
@<@DDDD;<DB:CAAEDAE:ACFEFE<8<FH@ABGEEII?D@F@@DCDFE
@3508003/1
caacaattgtacacaactccataggaagcgccaaaggcttctctcgtgag
+3508003/1
CCCFFFFFFFHHHIGIID?FBCHGBBHDGHEGI<FGGIIEIBGIGJIF;F
@3509380/1
ctctggctattttagcatggaatgtgatctccaagttgtgaatcaatttc
+3509380/1
CCCFFFFFHGHHHJIIIJJIEGIG<FF@FII9CGGEFGGAGGIGI@FIHI
@7705476/1
gctgcagtttccatatcatattatacctgaaggcttttgggtcgtgagaa
+7705476/1
CCCFFFFFHHHHHJJJJJJJJJJJJJJJJJJJJJJJIJJJJIIJIJJJHI
@7705659/1
ctttgttgctgctgtggtggttcttgcctttgcagctgttgtggtggttg
+7705659/1
CCCFFFFFHHHHHJJJJIIIIJJJJJJJJJJJJJJJJJJJJIJJEHIHII
@7050630/1
agttcatctatattttttaaggaagtaagtgcaggggaacgagaaccaat
+7050630/1
=@@DDFFFHHHHHJJJJJIGJJIJIFHIJFGIJJIJJIIIIJJGIJJJIJ
@7050827/1
ccgacgacactttttagtaccgggcttactaagggagttttcttgatcat
+7050827/1
CCCFFFDDHGHFHJJIIFHIIIEGHHIJJJIIJIIGH<BFHGIJJGIJJJ
@520828/1
gctttatgtttttgtattcttcaat
+520828/1
;;?BDDADBA<CDAGCDHIIICG4F
@5701610/1
gcattgtaggccgcacatgtttgtgcttctgaagaggacatccccgtacc
+5701610/1
CCCFFFFFHHHHHJJJJJJIJJJIJJJJJJJJJJJJJJJJJJJJJJIIJJ
@3510338/1
gtgatcttgtctaagattgctttcgctgcggcatgctttgcttctttctt
+3510338/1
@@CDFFAEHFHHDGHA>GEHGGGHGIFHGIGGGIIGCFEDG>AFHCCF9C
@521372/1
gtaattgggagaattgagagaagctttactctgtagcattgt
+521372/1
@@@DDF?<FDFF?EF>FFCH=F>BHE49A9CHE<EF@@9D?C
@521935/1
gccacttctttgaactaagtacagcgaaattcttattcgattgaagtaaa
+521935/1
@@@DDFFFHHDHHJII@E><CFGGIJGGHIEHIJFIIJG<DEFGIGFHI@
@4994654/1
ctataagggcttcgatagaatctgcaacaactttgtcaacgacgcattgc
+4994654/1
;;<=DDDD?;DFFG:CFHHHCEHIGEHEIG??9?B?FGH4?FFDE<;FCH
@522056/1
gcctttgatagcaatcggtaaagttttgcctataagaacaatgag
+522056/1
@@@DDDA>DHHHHGGGEH:AFHG::EHGIBDGIE<FAAGDA9B@9
@7052048/1
ctctatttcattgtgcattaatctatagaaaattttccagacagtattta
+7052048/1
CC@FFFFFGFHHGFHIIFGGJJJJIIJIJIHGIGGGIFGIGIEIIIEHGG
@3512100/1
ctttcacactagggacatgaggtgaaattattggtatttcttttttc
+3512100/1
@@@BDDBDBCAFCDDD@FCADECGIGB@<E<?<D?@FHGIBGG9<@C
@7053963/1
gtcgtctttttttaccaaaccggtattttccccttggcaacaaacagttg
+7053963/1
B@CFDFFFHHGHHGIJJJJJJJJIIIJJJJJJJIIJJJIJJJJJJIJHII
@7708126/1
ctctgtatcaacaactgtaccagccggcacattcatatttctcccatctg
+7708126/1
@@@DDDDDFFFFFE;<?EDHEC3;CGGEGD>FEEFFCFGICF9D;@BFEE
@4997870/1
gtggaagtaagaggtctttcatttaatgttttttgaaaagcctcacttgt
+4997870/1
@@@DDDDDFFFDFE<BEFIFDHHH<HEFCEEGIEFBFFFF>BGFCGIFIB
@7708912/1
ctaatgtttcttcatttaaaaccgctgtgtctctttctttatttgtt
+7708912/1
CCCFFFDEHHHHHJJJJJJJJJJJJIJHIFHJJJJJJJJJ0BGIIJJ
@6391907/1
gttgcctaacaggaggtgcactggttacaggagatactggttgttgttga
+6391907/1
@C@DDEFFHHHHGBGIIFGEHHBGEFHIIGH;GGEFH>GC?DHHI;FD@D
@4998801/1
gtcgtgagaagctgcaacggctgctatagatggaacgttgatctggtctg
+4998801/1
CC@FFFFFHHHHHJJJJJIJJJIIJIJIIEIIJIIJGGIGIJJJIJAGHG
@7710851/1
gtggaagtaagaggtctttcatttaatgttttttgaaaagcctcacttgt
+7710851/1
CCCFFFFFHHHHHJHIJJJJJJJJJJJJJJJJJJJJJJJJJJJJJJJJJI
@4245008/1
gctgtacttgaggctgagatgaaggtggtctgctgggttgctggtcaccg
+4245008/1
@@CFBDDFHGGHFIJJHIICHEIIH<CF@EFGHIIHICEGEGAHH@DFEH
@6395279/1
tgtatcaacaactgtaccagccggcacattcatatttctcccatctgcat
+6395279/1
BCBFFFFFHHHHHJHIJJJJJJJJJIJJJJJJJJJJJJJJJJJJJJJJJJ
@6395418/1
tggtaattggagcggcttgtctaacttgaccaacggtaaaagcagg
+6395418/1
@@@DDDDDHHHHHIIIII@C<??D@<G<3BG?G??F0?FHI<;=8@
@524937/1
atttgttgtttattagggtagcatttggagg
+524937/1
@@@<D:A;BBFD<BEGIIFG;CHBDE@A3C1
@5003112/1
gtcattccaatcttgatgcatgatgaaatcatgaagtctaggaaagaaac
+5003112/1
CCCFFFFFHHHHHJJJJJJJJJJJJJJJJJJJJJJJIJJJJJJJJJJJJJ
@7056374/1
gtaggatcataacgatggtcaacaaggaactcttgtaaatcatgtatctc
+7056374/1
CCCFFFFFHHHHHJJJJJJJJJJJJJJJJJJJJJJJJIJJJJJJJJJJJJ
@4246137/1
gcaccattgagagctcaggagggaggtccttttgaaactcatcacca
+4246137/1
@@@DD>DDHF>?FHII9FGDGAE?::1?FFA4BDHBHG9BDBFHGHH
@4246170/1
cttttttccaaattgcctctccattc
+4246170/1
=??DDDFFDHDFFGI@ECFG9FGHJ<
@5003568/1
attttaaatttgtataatttcaagataacaaataagatagcttttgttct
+5003568/1
CCCFFFFFHHHHHJJJJJJJJJJJJJJIJJJJJJJJJJJJJJJJJJHIJJ
@7711811/1
caaaaaaatacagcaagtctggtaaatttatcgcaaggtaacgtaaaaca
+7711811/1
@@@DBDDDHAFH?GEHGHGEHGIHCHGGIIIIGIIIIGGGGHAHIIGEDH
@7057575/1
gtagaggtgcaggctggccatgttgaatagcttgctgtggtggtacagca
+7057575/1
BBBFFFFDHHHHHJJJJJJJJJHIJFHIIJJJJJJJJHIIJIIGIJJJJI
@3514677/1
cacaacaaacacttggggagttaaatcaacatc
+3514677/1
<??BDABDD;;CDCEDIA712A:41:CCDD99:
@5004662/1
ctctgctgttgttgttgttgctgaggctgctgtggtctctgctgttgttg
+5004662/1
@BBDFFFFHHHHHJJJJEIIJJJHJJJGJFGFDHHFGIIIJIIGHCGHGG
@4247569/1
ctcattaacagttttgccatttatcatttaatagatttatgaggattcct
+4247569/1
CCCFFFADHHH<FHIIJJBHGGDHGEFICABHEH>FHEEEGGFCF9F?FH
@5005413/1
tctttatttactagaaactgctcttcttttttaataagttttttttggga
+5005413/1
CCCFFFFFHHHHHJJJJJJJJJJJIJJJJJJJJJJJJJHIJJJJJJJJJ@
@7713875/1
aggaatgtcaggtgcgttaacttttggtggctttattatattactcctaa
+7713875/1
@CCFFFFFHHHHFHIJIJJJIJJJJJJGHJJJJJJJJJJJJJJJJJJJJJ
@7714285/1
ggatgaggatactttaatctaatattatattgactaacaaaatatctttc
+7714285/1
@BBFFEFFHFHHHJJJJJJJJJJIJJJJJJIGIGHIJJIJJIJJJEIIJH
@2771298/1
gcctggagacatgactacacaaccatttgg
+2771298/1
@@CFF<DDHFFBFHHGFD:EHIGEH>E9GC
@3517692/1
ctcatacttaatccaatgacatggggaagtcaattgctaatattgccatc
+3517692/1
CCCFFFFFHHDHHGIICGIJGGIGGIEGHHGIJJJIJJIFIIGIG<BBBG
@5009048/1
ggctttatgtttttgtattcttcaatggttgctgctaaatcttcaagtac
+5009048/1
CCCFFFFFHHHHHJJHJJJJJJJJJJJJIIJJJJJJJJJJJJJJJJJIJJ
@8411616/1
cctaaacctttttaaaacatcttcttgttttctatgttctatttctgctt
+8411616/1
CCCFFFFFHHHHHJJJJJJJJIJJJJJHJJJJJJJJGJJJJJJJJJJJJJ
@2065447/1
ggataattcctgaattatttcttgacgatgttgctgaactctaacagtag
+2065447/1
C@@DFDFFHHHFD@GBAHGIIJJGDHIGHIIJJBEGACHBG@9C?@GHC@
@527525/1
gtgtagaggtgcaggctggccatgttgaat
+527525/1
@=?DFDDFG3AADFAGGD>7GCHHHH9CF?
@5011141/1
gttgctgttgttgctgaggctgctg
+5011141/1
??:BD>D=AD?CDE@<EECAF:?9<
@4251179/1
cgagttcttgaatgaaaacttctat
+4251179/1
@CCFFFFFDDFHDG<@BDHEHIGE>
@6399319/1
atatcatattatacctgaaggcttttgggtcgtgagaagctgcaacggct
+6399319/1
@BBFFFFFHHHHHJJJIJJIJJJJJJJJIEHIHJJJJJJJJJJJJJJJJI
@1289872/1
gcagtaacaagattttcacatggctgcccctttattatccctttcagtgg
+1289872/1
@@CFBEDDHHDFBFEDHGIEIJEEHCAACF@FHGGGIGFEFGGAHCH?FE
@5014646/1
ctggttacaggagatactggttgttgttgaggtggtagttgagtttggtg
+5014646/1
@@<DDD?D<CFAD3CCGGFFHFGGIFAFFCCG1CG?DGIIE:DGIGDGFF
@530176/1
ccgccatttgtcaataaatgatttttttcgagttcttgaatgaaaacttc
+530176/1
CCCFFFFFHHFHHIJJJEGGIGGIGGIJIIJIDCHHJJIJJJG<FHGIJJ
@7064038/1
aaaacgtaagtggaagcataagctcccaattctttggtgataagaactat
+7064038/1
C@@FFFDDHDDFFHGHIGIJJIIIJJIJJJJJJJIJECGHHIHGIIGGIC
@1292612/1
caacaattgtacacaactccataggaag
+1292612/1
CCCFFFFFHHDHAHIHHGEGGGGJIFHH
@7064365/1
ttcttgtggaattgtgacactttgatgttgtaaggtgctgaggcaagtgt
+7064365/1
CCCFFFDFHGHHGJIJJJJJJJJJJJJJJJJJJJJHHIJJJJJIJJJGHE
@2067367/1
catagatccgacgacactttttagtaccgggcttactaagggagttttct
+2067367/1
@@CFFFDDFHHHFIBGGHIGIJIHGHIJJIEHIIIIJGIIIIDBD>=>AH
@4255920/1
ggaagttttatttacattttttgcctgaacacattgggtcgccataccta
+4255920/1
B@BDFDEFHHHHHBGGHFIJDE<FHHDEGHHGHI<GHC?FEEHDEH9CGG
@8414832/1
cttggcagtaacaagattttcacatggctgtccctttattatccctttca
+8414832/1
CCCFFFFFFHHHHJJIJJJJJJJJJJJJJJJJJJJJJJJJJJJJJJJJJI
@5709130/1
tgggtgagtaacatcagctccgagaaatattacaggttcgttgaaaacct
+5709130/1
BBCFDDFFHHHHHJJJJJJJJJJJIJJJJJJJJJJJHIJJJIJJJIIJJJ
@5019725/1
caccgggttgttgcctaacaggaggtgcactggttacaggagatactggt
+5019725/1
@<@DDDD:F@FHHIEIGIIGIIGGHC:BGB?FGG9B?D?A2BDHCCHHC@
@4256628/1
ctccgacaaacgccatcctctcattcttagttgtaac
+4256628/1
@B@AFFDFHHFFDHHGHIJIIIGGIIEECAG9G?BF?
@533061/1
cgccatacctaaaaccgtatctccaaccc
+533061/1
@<?DFFBBFFD8DFD;EAEHIGGEBFCD<
@4259040/1
ctcttgttttgcttctttttttgac
+4259040/1
<;?DDDDDFF>:2C:CFE@IGEDF<
@6405506/1
ctgtggtctctgctgttgctgttgttgctgaggctgctgtgg
+6405506/1
?@@:B;DD?D?CCA?ACCI@BAAEE;FCCE<;C8?:1:11:D
@7066131/1
cactgactaaaatattgttcaagttcacgaggagtattcttggaaacaat
+7066131/1
CCCFFFFFHHHHHJJJJGIJJJJIJJJJJIIJIICGHIJJJJJIJJJJJJ
@535762/1
ctgtcaattcaccaggtgatatatttttgcacctgttataaatgtaggaa
+535762/1
CC@FFFFFHG>FHIJIEAHGHJIEIIIIBHGGGGIJIHICGEGIDFGHHI
@536447/1
taataatgcctcagagctaccttggcagctgctaattttgcttggtgttt
+536447/1
@@@FDDFDADHHHIEAHIB9EFGGGH<GAFHB<?C>FHHEGCGHG4:DGG
@6406686/1
ggtgcactggttacaggagatactggttgttgttgaggtggtagttgagt
+6406686/1
@@@FDFDDFFHHBGHGDDDGA?AAFFAFC?GDHIB9DH:??0?B9B9DD9
@7070554/1
gggagagtagcttgaggctcagaatcgagtagcctttgctcagcatctcg
+7070554/1
@@@DFDFDFHHHHIJIJJJJIIIJJIJID?FEHHHJJJJJIIIJIJJIIG
@5027636/1
ctccaatcgcattccctttcacactagggacatgaggtgaaattattggt
+5027636/1
@C@FFFFFHGHHHJJGHIJJIJJJJGHGIFGIJJJIJJIIGHJJIIIJIH
@2783357/1
ctctgataaattagaatcatcccatagcaaatgatatttggtaggacg
+2783357/1
@@@DFDADH?FDBBG>GBHBEEGEEGIEHJIEFEGHGGCGCDGG1?DD
@5715004/1
gctgggaatcctttgtgagccacatcaatgttaaggaatggtttccaacc
+5715004/1
CCCFFFFFHHHHHJJHIJJJJJJJJJJJJJJJJJJJJJJJJGHJJJJJJJ
@3532208/1
cttgtcttacaggtaccggtctttctcgata
+3532208/1
=;?A::DDDCDAF:<CDEEDGFEEIFIFE31
@4261755/1
gttcgtctcacccatgttaaattttttcagaatcatgtgattttttttcc
+4261755/1
;@?DDD<DDFFBDHCHCGEH>@HHIEEEHI@GHGGGICDEGE@FHGIIFE
@2079470/1
ctgtggtctctgctgttgttgttgttgct
+2079470/1
@CCDFFEFHGGGB<FBGG;FHBGGEC3C4
@6409233/1
ctcttgttttgcttctttttttgacctacccttgccgatagcaataaggc
+6409233/1
CCCFFFFFHHHHHJJJJJJJJJJJJJJJJJJJJJJJJJJJJJJJJJJJJI
@2786859/1
tttttttctagtttcctcctcatcaagagcacggcgatactgca
+2786859/1
@@@DD>DDHHFADGEII4FA;FEF@HGC3?>FHGI66AHHGH9;
@6411305/1
ctcacttgttttgtcataagttttaacagtaagttcttttttttccttga
+6411305/1
CCCFFFFFHHHHHIJIJJJIJJJJJJJJJHIIJJJJJJJJJJJJJJJJJJ
@7733649/1
agctgacttgggaggtttggtgcccgcccgccatattgtagctttggtgg
+7733649/1
@B@FFFFFHHHHHJJGIIJJCHIIJJJJJJJJJJJJJJIIIJJJJJJFHI
@6412550/1
ggaagtaagaggtctttcatttaatgttttttgaaaagcctcacttgttt
+6412550/1
CCCFFEFFHHHHFHIJJJJJJJJJJJHIJJJJIIJJJJJJJJJJJJJJJJ
@5029544/1
gtggaattagagcaattgctcccggagggactccaacaggacctggtggg
+5029544/1
BBBFFFFFHHHHHJJJJJIJJJJJJJJJJJJJJJJJJJJJJJJJJJFGIJ
@5030575/1
gtaaagttttgcctataagaacaatgagtgagagcttgcaagaggtaact
+5030575/1
@BBFFFDEHHFHHIJJJJJJGICFFFHIFHIJJJJIJJJJJJJIG?BDHG
@541882/1
cgcaattatccaatattatctatagaatatcagctgatatgtggggaaaa
+541882/1
??<DBDD?AFHH?GGHGGG@BECBHG<FB:A4CCHEEHCHH9@:?<FEHB
@2080100/1
ggtgtttttgagctcatacttaatccaa
+2080100/1
B@;DBBDE?HDHFIFGE@HCHIJIEHH3
@5717599/1
ccataaccgtacttcatatcattgataattactgtagctgagtaaggagt
+5717599/1
CCCFFFFFHHHFHJJIJJJJHIJEFHGDHIHIIJIJIIIFGGFFGHIHB?
@542922/1
agggagttttcttgatcattttcgtttacccagagaggaaatagtatttt
+542922/1
?@BFBDABFHHGHJIIGGEHIIIJG@HGEGIJIGIGHIIE@ECHC4BFGG
@7074555/1
ctttaaactcactcgtattgtcattcagccgagtaaaccaaaacaggata
+7074555/1
CCCFFFFFHHHHHJJHIIJJIJIJJJJJJJJJJGIJJJJJJJJJJJJJJJ
@3534810/1
ctgtaattgcgataaggtttttcgggattgatagatacatcataatgatg
+3534810/1
@<@BD4B>?CFCDGHGGH>BAEE<EE?@FHIIB@E4?DDII@HD4B4BDD
@2082926/1
tgataatacacaaaatatagttttt
+2082926/1
;?;DDDBBF<?<B@B9AFCH4AB@G
@1302782/1
ctttgatggaatttcataaacaactttcaaatccttaatatacgcaaca
+1302782/1
@<@FF?DD?3D>DGCDHGIIFHHGGHGHGI9FE3EADB<EHEGEB=@:D
@6417259/1
ctgtgactgatttttcttcaacatcaacaaatgtcacttcaaactgttgc
+6417259/1
CCCFFFFFHFHFHJIIIIIIGHIJJJJJJIIGIEHIJIJJIGIJIJJJJJ
@5719166/1
cgtggaagtaagaggtctttcatttaatgttttttgaaaagcctcacttg
+5719166/1
CCBFFFFFHHHHHJJFHIJJJJJJJJJJJIIJJJJJJJJJJIJJJJJJJJ
@7736069/1
ctgtgatcttgtctaagattgctttcgc
+7736069/1
8=?DDDDD<AFFAE>?@<?:A<:CF?FA
@545168/1
gataaattagaatcatcccatagcaaatggtatttggtaggacgtgctgt
+545168/1
B@CFFDFFFDFHH@GGHIJJJGBBFFEHAFCFHIDHF;EF?FHDACGGHB
@4270156/1
gaaataagaaagcaagagaaggaagtgaggtacacag
+4270156/1
@@@DB8DDDFF>ADEB?FEHEGGGBBDADE999EF@@
@4271031/1
gaggataattcctgaattatttcttgacgatgttgctgaactctaacagt
+4271031/1
@@@DDFDEHHHHHIJHIIGEAIGIIIIJJIFGHGGEG<>CFHGIBGIEIF
@7075097/1
cattttttctgctaaagcactaccttcagcgggagaccttggctttgccg
+7075097/1
CCCFFFFFHHHHHJJJJJJJJJJJJJJJJJJJJJJJJJFHIJJJJJJJJJ
@3537843/1
ggcagttgaagataacatacaattttaattttattattct
+3537843/1
?@7BDD?BCFHHBHEHBAADC:CAC4F?4C4CFFHE<FC9
@8428692/1
gatttttcttcaacatcaacaaatgtcacttcaaactgttgctcagcagc
+8428692/1
@BCFFFFFHHHHHJJJJJJJJJJJJIIJJIJJJGIJIJJJJJJIGIJHIJ
@1306242/1
acctgatgcaattcaaaatttattttttgtgataaatggcagtaatcacc
+1306242/1
@@@FFDFFHHHHDIJBGEGIJIJJJIEIIEIJBHCAHGCIIBDF@HHGHI
@7076136/1
ccacgctttttgatattctggatttcccgcatagctcaactgtggcggac
+7076136/1
CCCFFFFFHHHHHJJJJJJJJJJJJJJJJJJJJJJJJJJJJJHIJJJJ;4
@3538488/1
catggtttaagaaagaccaaaggtttctgttgagctagtcatttgttccc
+3538488/1
BBCFFDDFGHHGHJJGIHDHIIGCH9FEEG@GIJIIIE9DDH>G9?@GCH
@6420013/1
tgttgtggaccagcttgtgcttgtcttccacccttttttttgttcctttt
+6420013/1
CCCFFFFFHHHHHJJJJIJJJJJIJJJJJJJJJJJJJJJJJJHJIJJJJJ
@7738175/1
cttttcttctttctgtatcaactgcagcctcttttaccattgtacgagtt
+7738175/1
CCCFFFFFHHHHHJJHJJJJJJJJJJJJJJJJJJJJJJJJJJJJJJJJHI
@2793026/1
gagtaatctctgtatcaacaactgtaccagccggcac
+2793026/1
@@@DBDD;DCH?FE<C4AFHGG>FHG>F<CGBEHBEA
@6421537/1
gtggaatgtatgacgatgatttgatatctatatttctcattttttctgct
+6421537/1
@?@FDFFFDBFFDIIGHIEEHIG<FFHEGGJIJGJJGEIIJJIJJJIIIH
@3539096/1
gtctggagctggatgagtgacatcagcgccaacaacaatgacaggttttt
+3539096/1
@@@FF<DDAHDHHJGGCFH@HHIGGHHG>FFHIIIGGGIIHJIIJBFGII
@8430907/1
ctccttccaaaaaaatacagcaagtctggtaaatttatcgcaaggtaatg
+8430907/1
@@@FFFFFHHHHHJJJJJJJJJJJHIIJJDCGGIIJIJJJIJJJJFGIIJ
@4274375/1
gcatactttatcgtaacggtcatttctttttcttgatctctttcattatc
+4274375/1
CCCFFFFFHFHHHIJJJDHEGIIIJIJJIIIHIJFIJCCDIIJIIJICIH
@3540095/1
cttcagcctcatgttataacattatgcagttcattacctaagatatttgt
+3540095/1
@@@FFDEFFHFB?FGGIIEIGGIDCGCAEFH?CBFG@DDF?@FHECDIID
@4275544/1
gcacggaaagcagcgagatgagcataataggtagg
+4275544/1
CCCFFFFFGHGHFGJHGEAGHIIGIIIEGFGBBBF
@7740814/1
cttcccagtcatcaggaataaagtcattaaccttcaaaatttttccgagg
+7740814/1
CCCFFFFFHHHGHIIJJJJJJJJHIIJJJJJIJIIIIHJJJJGHIGHIIJ
@7082800/1
ctgtggtctctgctgttgctgaggctgttgtggtctctgctgttgctgag
+7082800/1
CCCFFFFFHHHHHJJJJJJJJIJJJJJIIJJJJJJJJJJJJJJJJJJJHI
@7741329/1
agctcatcaagcttcggtccgactga
+7741329/1
18?DBB?DAAADDEBEE:3<C:C@<D
@553078/1
gtcctttgtttttactcctttttcaaaaccttcttccagcatagcttcaa
+553078/1
@@@?D>ABFFFDDGHHH3FFGEGGCGADFEH>399CDHGHB90BDHIIE4
@7742447/1
ctccagcaggtgggtgagtaacatcagctccgagaaatattacaggttcg
+7742447/1
CCCFFFFFHHDHHJEGIJHHJJJJJJJJJJJJJJJJJJJJJJJJJJGIJJ
@2797733/1
tgttgctgctgctgttgttgttgttg
+2797733/1
??=DDDDD>?DDAE@EIA:A3A;?BA
@7743087/1
atacggaatctgccgagtccttccttctagtgcttcttccaaagcaaata
+7743087/1
@CCFFDDDHGFBDG@FHHGGHIGIJIGIHGIEEGIGGGIJIGG@DGEGIH
@7743763/1
ggtaattggagcggcttgtctaacttgaccaacggtaaaagcaggagg
+7743763/1
@@@DDDDDHHHHHIIIIACDBCG>BG<<FHBHEEH/?FHI82=BF;CG
@5726717/1
gcatcattcattttcttcattgtaacttggcccgcaacaattgtacacaa
+5726717/1
CCCFFFFFHHHHHJJJJJJJJJJJJJJJJJJJJJJJJJJJJJJIIJJJJJ
@3541357/1
ctgagtaaggagttgaaggattttctaaa
+3541357/1
@@@DDDD>FBDFFIHGIECC@EBFGHA<B
@2798388/1
ccaacatattactgacctcaaccgtacttctagcattagaagtttcttct
+2798388/1
CCCFFFADHDDHHI>FHBGGGICHECHBHHIII9?CFHGG?B<FHIHGGI
@8433321/1
gccaagatcagccgtgtttggtagaagcaggatgacacttaggtcgtgca
+8433321/1
CCCFFFFFHHHHHJGHHIJJJHIJJJJJJJJJJJJJJJJJJJJHIJHIJI
@2801880/1
agctgagtaaggagttgaaggattttctaaagctttgaa
+2801880/1
@<7BDD===ACFBGFGH>>EB;EEHIFEFHI3?CDHGBB
@8436348/1
ctgggtttaaaatcttcaataacattactcatttctgataggttctgcaa
+8436348/1
CCCFFDFFHHHHHJJJJJJJJJJJJJJJJJJJJJJJJJJIJJHHIJJJJJ
@7086915/1
caggaacttcccagtcatcaggaataaagtcattaaccttcaaaattttt
+7086915/1
CCCFFFFFHHHGFIIJIJIGIJJIJJJIJIGGIIJJJJJJJJIIJJJJJI
@2807064/1
atgcagttcattacctaagatatttgttatgatctccggccaagatcagc
+2807064/1
@@@FFFEDGFHDDGIIFIGHEEAHEGE3EEHHIJFIJJJBB0BB??<@F@
@5041668/1
gcagggaattctaagagggtacacaattcaggcactaatgtctcttcaaa
+5041668/1
@@@FFFFBFHHFHIIGIIIAEFHGIBFHGIIIIIGIEEGGHEHHIIIGEG
@558496/1
ggagaattgagagaagctttactctgtagcattgtaatttcttgttcttc
+558496/1
@@@FD>DEHDHFGJIG>GHIIJIJIGHJEDBHG@DFAHIJ9DHEF@BGG@
@558571/1
tcacatcggaggcaaccaatatgttcgtctcacccatgttaaattttttc
+558571/1
@@@DDFFFHH>FD7EG<CDHGHG>F@;:DBHIGIIFCGHGBG??DFCFAF
@6428198/1
ctcctgaccaacttgaagacaaggtaaatgaggataccttaatttcattt
+6428198/1
@@@FFDDFHHHDFIJJJJIJJJJJHIJJJJIIGHIJIJJIIIIJJJJJJJ
@7747909/1
gtcatttgttcccctgagattggggaggactcaatgccaacattgaccct
+7747909/1
CBCFFFFFHHHHHJJJJJJJJJJJJJJJIJJJJJJJJJJJJJJJJJJJJJ
@5729226/1
taagagttttattaaagttggatcattagcagaaatcctcattctttcaa
+5729226/1
C@CFFFDFHHGHHJIEHHIIHFHHIIIIGIIGHIJJJJJJGIIIJJJIIJ
@5729383/1
gttgttgcctctgttgctgctgaggctgttgttgccactgctgctgctga
+5729383/1
@CCDFFFFHHFGHJJIIGGIGG<EAHIIHIEIGGDDHGGHIHGI@FAD<0
@4280415/1
cttatcagtaatctcgaatctatta
+4280415/1
1=:=:B?ADBFDHHIG<CEF4F>F?
@3546864/1
gcattaatctatagaaaattttccaaacagtatttagagactttccacta
+3546864/1
@C@FFFFFGGHHHHIJJIGIGGIIB@HEEIFHIJFIGGIIGIIDIH9FDE
@7088429/1
ctggagacatgactacacaaccatttggtatattcatcctctcaaaataa
+7088429/1
@@@DBDBBDB<ADFHHGBFHIIIBFFA>?EGIGHGIEG>FGHIHEA@GGH
@7088868/1
gttcataaggtctcatttgaaaacgtggatctccaaggtctccttgaaca
+7088868/1
CCCFFFFFHHHHHJJJJJJJJJJJJIJJJJJJJJJJJJHIJJJJJJJJJJ
@7088993/1
ctgttgttgctgctgctgctgttgttgttgttgaccccat
+7088993/1
@?@DDBDDFFHDB<EG@DCHCEHH3CBFC@;E?<C3?@BG
@6430313/1
gggaacgagaaccaatttcttttttaaaataatcagcaaaatccaaa
+6430313/1
CCCFFFFFHHHHHJJJJJHIJJJJJIIIGIJJJJJJIJJIIJGGIIJ
@559051/1
ggcacatccacgatttcggcagcttttacctcattttcactcagaagaaa
+559051/1
@C@FF?DDFGD?F?@EFHGIADEB?FGCGG@G9G@<?FHA99?FCGED<;
@8444295/1
ctccacctgaactagttcatatttcggagtcgtccctcttctggaaagca
+8444295/1
CCCFFFFFHHHHHJJIIJJJJJJJJJJIJIJJJJJJJJJJJJJIJJIJJI
@2099822/1
atgattttgacactccaatcgtacttcttttgtgtgagcattaaatctta
+2099822/1
?@@ADDAD>DCDFGGIGGG3C;:<FC9CDFFAGCGG@AC19DFHG<?4DC
@3550334/1
cctctgtcgaacagcttccacagcttgtctgtaattgcgataaggttttt
+3550334/1
@@@FFADDHHDFFIFHI@FEAGEGCH>;?ECEF9CF@FGDGFIEE<BFA@
@561816/1
cctgttcttcttgaagttggttcagctgtagtctgtctgcatctgtatat
+561816/1
C@CFFDFFHHHHHHGGHE<EFHH>HHJIIHHEFHCFEHIIFIIGEGCD9D
@562367/1
agggaagagatgctgctgagtactgtccttactcat
+562367/1
@@CFDDDDHHHHHFIJJGEGHIIIIGIIGGCE@DDG
@7752736/1
gttaaaccaagaacatgtggcctatcctctggaggaattcctttaaactg
+7752736/1
@?@DDFDAHFHHHEHGIIGDHIEGGIIIIIECDDHEHIIIIGIIIIGIIE
@7752769/1
cacaattaaaaagtaatctgaaaacatttgataaaaaatatatcgtaaaa
+7752769/1
8BBFFFFFHHHHHGHJJJJJJJJJJJJJJJJJJJJJJJJJJJJJJIJJJJ
@7753035/1
gggcttcactgcaaaagtttgatcaaataaacactatacaagtttggtca
+7753035/1
@;=DDDDDFDDHFGHGIEADFGCHIFDHIGCGHGIIGGIIGDFGHGIGBE
@1317618/1
tggtaggacgtgctgtaccttgtatactagcatgactgactagatag
+1317618/1
?@@BDDDAHH@FBHCBBF9?EHHGGHIFIE@GGHIIGEDFHB>F9@D
@1318494/1
gctgctgtggtctctgctgttgctgaggct
+1318494/1
:?@DABBD;CDDAEGFH4CCF<FGG4F7CA
@1319079/1
gcatctctgcccagccacaatgttacaaacctctagaggtagatatgtgt
+1319079/1
CC@FFFFDHHHHGIBG@HHGEFCH<HHGCEHIIGIGEGG:DHGIGCE?BG
@6435611/1
gtacaatgtaatatgagttttctttgttttcaaaggctctaactaaaaat
+6435611/1
CBCFFFFFHHHHHJJJJJJJJJJJJJJJJJJJJJJJJJJJJJJJJJJJJJ
@2102659/1
ctaaaaggctacacaaacaatcacctgaatccttagaattcaaaaattca
+2102659/1
@@CFDFFFGHHGHIIIIIE?FEHHAEGGG9CDHH@HGEGIIGEH<GCEGG
@8451601/1
gttcttctaatattgatgttttattttcagtataccttataccgctatca
+8451601/1
CCCFFFFFHHHHHJJIJHIIJJJJJJJJJJJJJJJJJJJJJJJJJJJJJJ
@8451850/1
actaggatgagcatccatggaacctacaacagctgctattgaaggctttt
+8451850/1
@@@DDADDF?DF?GIIBFI>FCHIG<BA@G@BAGDCCFGFD?BFGIGGCF
@8452452/1
cccaatgtttctagcctttcataattcataacgtcattagcagagctcgc
+8452452/1
CCCFFFFFHHHHHJJJJJJJJJJJIJJJIJJJIGHJJIJJJJJIJJJJJI
@2104402/1
agtctgtctgcatctgtatatgccctagcacggaaagcagcgagatgagc
+2104402/1
@@@DDDDDHF8BF9EHEFI@:A<IEH33FBA<18CABFD>?DEFADF98=
@564637/1
cttgaatgaatttttcattcctccatactccttgtcttacaggtaccggt
+564637/1
CCCFFFFD?DHHBDH3EBH@HC??DAFAEHGEHC?ECECGHI<99CDGGH
@2104945/1
ctgtattataacatgacctaagagttttattaaagttggatcattagcag
+2104945/1
@@@DFDADHHHBA<CEHHIIGII>AECHHIFIIIEH>GHIE9H@DDHHFB
@3553765/1
cataattaaaattaattaaaagttaataatacaaataaataaacagaaac
+3553765/1
CCCFFFFFHFGGGIGEGBGIGHCIEHGIIIGIJJFEHIEIIFIIHGIIIH
@8453645/1
agtcccttcagttaatatgctttaactgacaacattcaatgttctgtaat
+8453645/1
CCCFFFFDHHHHHJJJJJJJJJJJJJJJJJJJJJJJJJJJJIJJJJJIJJ
@2106179/1
ccataatcatatttcttataaattttttcttcataataat
+2106179/1
?<;?BD;D4ADDD9@EEE>A43<?:F>E9<4C4CEB><BD
@8454633/1
ccagagactcgtccaatcagattgaaaaaaacaagttgtataacacaatt
+8454633/1
CCCFFFFFHHHHHJJJJJJJJJJJJJJJIJJJIJJGHJHIJJJJJJJJJJ
@2817076/1
cctgttagcagctggttgccttaaaacaatatcaagagcttggatt
+2817076/1
@@@FDADDA84CBGE?:C>F@C>HH?FGIE@CF9EHA3?D@GHB<@
@2819626/1
cttgactatgtttgatgacatatcaataacattctcctcaacctt
+2819626/1
@?@FFFDF?AADFEEB<CDC4@D<?BEHGHGGIGICCHE4C??CD
@2819667/1
ccttcatgtatattttcatgagtacagtagaggtaagtagttatagcat
+2819667/1
@@CFDDFFFABDFEIIFB>FH@CHICGCFH@>G?EHGBFE9?FGGA>FD
@2106946/1
aatttccaagaaactttacttttcacgaataaatataaaaagaaaataaa
+2106946/1
@@@FFDFFHFFHHEFHHHIIJFGIII3FBHIIIBBFGII<GGGBF3B<GH
@5050726/1
cagagactcgtccaatcagattgaaaaaaacaagttgtataacacaatta
+5050726/1
CCCFFFFFHHHHHJJJJIJJJJJIJJJJJJIJJJGIGHGIJJJJJJJJJJ
@8456322/1
ggtcactattaaagttgatttgtcttatcgacttgacaattttttctttt
+8456322/1
BC@FFFFFHHHHHHFGIIIJIJJJJJIJJJIHIJJIJJIIIJJJJIJJJJ
@7096971/1
gtacttgaggctgagatgaaggtggtctgctgggttgctggtcactgggt
+7096971/1
B?BFFFFFHHHHHIJJJJJJJJHJJIHIJJJJJJHHJJIJJGHJJJJJJG
@3555680/1
tgttataaatgtaggaagttatcaagaaatctaagattgcatcaccgagg
+3555680/1
@@@DDDDDDHHHHJJIJIFIJIJCHHCHGIIG<DBGHG>CGIJJIIGBHE
@8457469/1
ctttcacactagggacatgaggtgaaattattggtatttcttttttccaa
+8457469/1
CCCFDDFFFFGFFGDHGHIGHC:CHHEHG9CGIE?CFGIFIJIIJJHCII
@4289361/1
gaatgccggataattctatacagaaactttaggatactcttttgaaatta
+4289361/1
@<@FFFDDAADHDHIAHEAEEGHH9@BFEH9:?FDFGCBFHDCGGI?GDD
@566708/1
ctttttttggatctgaagggcggtcccctcttttggg
+566708/1
CCCDFDFDDAFDFGE>DHCGGHGAGGHC@E;C=CEHD
@5741428/1
gagcaggtatagatactgaacgtgtacacctcacatatgtatggcacaac
+5741428/1
CCCFFFFBFHHHHJJJJJJJJJJJJJJJJJJJJJJJJJJJJJJJJJJJJJ
@6439757/1
cctctgttgctgctgaggctgttgttgccactgctgctgctgaggctgtt
+6439757/1
CCCFFFFFHHHHHJJJJJJJJHJJIJJJJJJJJJJJJJJJJJIJJJJJIJ
@1325912/1
tgagtttggtgggtaggggttgtttccctagactgtggttgag
+1325912/1
??@D?BDB7CDBA1?CFBFCGIC?9BD1B<D@FGG@GC96D>@
@2821849/1
gtatatataagattacaattcttaacattttttcttta
+2821849/1
@@@FFBB>C<FCB?E@@CHHCHHIICGEGHIBB@BFH9
@1326551/1
caggtattgcattggtataagcatttgcttctgattcttcttcatcagta
+1326551/1
@B@FDDFFHGHHGIIFHGGHGGGHJEHIIIJGDAHHIGB?EEHDAHIIFG
@1326589/1
ccagtaggtaaaaagattattgtattttcttttagaactctttcaaagag
+1326589/1
@CCFFFFFHBCDHGHIJGGHGEDHGJJJJJIIIEEFHJHGHCCCHEGIBE
@2822569/1
catgttgaatagcttgctgtggtggtacagcacccggtcctggtcc
+2822569/1
@@@DDFFDFHBF<GHGIJ9FHEDFCHGIHC3CBBCD6??FHGFB4?
@2822815/1
caccacactcctcaaggtacacccctataagggcttcgatagaatctgca
+2822815/1
1?@DDDDDDDHD?AG3A<AEH9BFFEHC>@GEGIGEEHIHG6DHGC9B4D
@3556899/1
tcttcatcagggaaattagttattccactccttttcccgtttttattatc
+3556899/1
C@CFFFFDFHADBGGEHBFHG>FF@HGHHIIEGGGGHIG;DFHIGGGHGG
@7098647/1
ggtatatataagattacaattcttaacattttttctttaaacaaagaaca
+7098647/1
BCBDFFFFHHHHHJJJJJJJJJJJJJJJIJJJJJJJIIJJJJJJJJJJJI
@7099610/1
gcacaataaagaatgaattctctttagcttgtggatcaaaactcattaaa
+7099610/1
@<@DDDDDHFH?FHGGIGIIIIIIIIIIIIIIIIIIGHIGIIIIIIIIII
@6440987/1
ctttggcacattgcagttgctatcatacattcttaatatctgtgtattaa
+6440987/1
CCCFFFFFHHHHHJJJIJJJJJJJJJJJJJJJJJJJJJJJJJIIFHIIJJ
@572992/1
ctgccactcatcataatgaacaatatcttcttttggattag
+572992/1
CCCFFFDDDDHHD@DFEHGIII9@EEIGHIIIG4A?FHIIG
@573402/1
ctgataaattagaatcatcccatagcaaatggtatttggtaggacgtgct
+573402/1
@@CFFDDDBFHHHJJIJ9EFFEHGJFHHEEGHACBHIII3CGCBHGGHH?
@5742363/1
agcatacttaaggaaggaatcaccgatagtttccaaacgctccagattga
+5742363/1
CCCFFFFFHHHHHJJJIIIIJJIJJJJIJIEIJJJJJJJJGJJGGGGIIJ
@7762316/1
gggttcatgagttccactttcacaatcaattaattggtaacatggtaaaa
+7762316/1
BCCDDFFFHHHHHJJJJJJJJJJJJJJJJJJJJJJJJFHHJJJJJIIJJJ
@5743632/1
gcctcatgttataacattatgcagttcattacctaagatatttgttatga
+5743632/1
CCCFFFFFGHHHHJJIJJJJJJJJJJJJJJJJJJJGIIIJJJIJJJJJJI
@7763080/1
ctaaaatattgttcaagttcacgaggagtattcttggaaacaattttata
+7763080/1
CCCFFFFFHHGFHCHIJGIIJJJJGGIJHHGGGHJJJJJJIJJJJJJJJG
@3559814/1
gctggggctgttgttgccactgctgctgctg
+3559814/1
<@<D?=:?DDDF8CAEBFEGIH@A3EAH@?3
@2823537/1
aggaacttcccagtcatcaggaataaagtcattaaccttcaaaatttttc
+2823537/1
@@@DDFFADHHFHG>HEG@GAABFH>HGCEEBHGH4?FFGHIJGEI<DHH
@574167/1
gccaatagctgtgggttatatggtgattgatgccattcaactttgcatta
+574167/1
?@@DDFDBDD4<3EE8CGHEGGEA?FCAE9EHHEEFHG<DFHCGGHCDFH
@4297063/1
aattcataacgtcattagcagagctcgctactaaggccttcaagatagaa
+4297063/1
CCCFFFFDDHHDHIJEEGHGIGGJJJFIIIJJJIJIJ?FHIIJ@GIGIE<
@3562538/1
ctgtggtctctgctgttgttgctgctgctgttgttgttgctgctgttgtt
+3562538/1
<@@ADDADFHBHF<GGGI>@EHII9BGGIIHHGEGHD;;9?DGHG<FB>D
@575967/1
ggctgcagtttccatatcatattatacctgaaggcttttgggtcgtg
+575967/1
?@@D=?D;ADFDH@ECGHIIIEHICHHGCHEBFG=??CFGGI;FF@A
@2826895/1
ctggggaggtggacctctttgtgcccatggagtttgacctctaggaccag
+2826895/1
?@@D?AA:F<D=DBEHBEH<>EFEHI@EGGEGHHIGGIE>F@F@<BB2CG
@3566347/1
ctcattttttctgctaaagcactaccttcagcgggag
+3566347/1
@@@DFDEEHAHFHIGGHIJCGIGD3C3EEHI<<FD><
@8464554/1
gtctcttcaaaatcttcttcatcacgtcgtctttttttaccaaaccggta
+8464554/1
B?BDDFFFHHHHFGGIIIJJJJJJJJJJJIJJJJJJJJJJJJJJJJJJFH
@7763855/1
caccacaaatccacttggaaaactgtttatcatagatccgacgacacttt
+7763855/1
CCCFFFFFHHHHHJJJJJJJJJJJJHJJJJJJJJJJJJJJJJJJJJJJJJ
@4301232/1
gcctggtgcggaggctaccttgccgtaggaaataagaaagcaagagaagg
+4301232/1
@@CADFADHFH?FGIEIGIAFG@DGC?DHEDHHGJJDEDBHH>FCGGGI9
@7765046/1
gccatgttgaatagcttgctgtggtggtacagcacccggtcctggtccag
+7765046/1
@;@DDDFFHAHHFEGII@CHICDEE=C1AAFFCCHEEI>D@GGEG/9DDA
@5747625/1
tgcaattcaaaatttattttttgtgataaatggcagtaatcacctacatg
+5747625/1
CCCFFFFFGHHHHJJJJJJJJJJHIJJJJJJJJJJJJJJJJJJJJJJJJJ
@3569887/1
gcacctcacacctggcactaaactgtaaagggcttcactgcaaaagtttg
+3569887/1
@@CDFFFFHHFHH@FHGIDHEGIIGFH>AHHII@FGHEHIGJJD>FDGG4
@3570660/1
gtaactatgatttagacattactaccaatactttaagagcatttattgca
+3570660/1
@@@FFFFAHFHGHIIIJJJI@EGEGEBEE@BHGGHHCGCGEGJGIGIIJJ
@3571089/1
ctgtgatcttgtctaagattgctttcgctgcggcatgctttgcttctttc
+3571089/1
B<@BDDFAHHFFHJIIIIJEGHIIEGIH1@??@@<FHIIJI9DDGIEHB<
@7104197/1
caggatacgatctggtttacaattagaatttataagtgttgcagttaaac
+7104197/1
CCCFFFFFHHHHHJJHIIJJJJJJJJJJJJJJJJGIGIJJJJJJJIJJJJ
@7104410/1
aggggtgagaaaattcaagcgagctgatgtatggtcaacatcaagaagag
+7104410/1
@@CFF0@DHHHHHJJJJJJJJJIJJIGHHIJIIGHHGIIIHHHIJIIJJI
@2114948/1
catcagtttcccaggtccacaattcaagatctaatttcatgctgttatta
+2114948/1
CCCFFFDBHDDHHJIFGGBGHCHIGAEHHGHGGGIIJFE9CFCDDD4BGC
@4306762/1
aatcactgctgaggcttgaacaagcccttctgatagcctgc
+4306762/1
@@@FFFD;FHDGAHGGG>GIFD>GHIG9CG?DIEIJF@EGG
@7105554/1
ctcctcttggaccacattctatcaagtaggcaccaatcaaggcctccaca
+7105554/1
CCCFFFFFHHHHHJJJJJJJJJJJJJHIJJJJJJJJJJJJJJIJJJJJJJ
@7766543/1
ggggaacgagaaccaatttcttttttaaaataatcagcaaaatccaaaag
+7766543/1
CCCFFFFFHHHHHJJJJJJJJJJJJJJJJJJJJJJJJJJJJJJIJJJJJI
@2117375/1
ctgtgatcttgtctaagattgctttcgctgcggcatgctttgcttctttc
+2117375/1
@@@:BDBDHH?FHBFHIG>IHGGGHB7CG@?FBDG>DD9DBA>GEC9BDF
@2117802/1
tatccatcggttcttcttctttttt
+2117802/1
@@@=DDDFDFA@DHIEHBAA@>FDF
@2119919/1
tgttaggatataatcaggtgttctctagtttgtttctgcaagaggtgtca
+2119919/1
?@?DADEDFFDFAEGIJJEHEGIGIDIG4CHHGIIDHGG@FAFHGDEEID
@3575044/1
cttctaaattctgctctgataaattagaatcatcccatagcaaatggtat
+3575044/1
CC@FFFFFHHDDHIGE4?IEBD>HGIJIGEEDGHHFGBHGGGG?9D30?B
@8467319/1
attgagacattaacttgcgtagcatactttatcgtaacggtcatttcttt
+8467319/1
CCCFFFFFHHHHHJJJJJJIJJJJJJJJJJJJJJGIJJJJIJJJJJJJJJ
@6450783/1
cacccatgttaaattttttcagaatcatgtgattttttttcctttca
+6450783/1
CCCFFFFFHHHHHJJJJJJJJJJJJJJJJIIIIJJJJJJJHGIJJII
@1333962/1
tgtaacgattggaaaaataatcagaatatgaatggtattgctctgcaggg
+1333962/1
C@CFF?DD8BFHFGIIIBDH@HCIGE9H>AG>FCG:?9?4CDHIGB4BGG
@7108376/1
gcctcttttactattgtacgagtttgagcatcattcattttcttcattgt
+7108376/1
CCCFFFFFHHH4DHIJIIJJIIGIJJJJJJJJJJJJJJJJJJJJJJJJJJ
@5063662/1
ctggggtgtatgtcattgagggcaagtgcctcattacaacatccagggcc
+5063662/1
CCCFFFADFHHHHJJJJJJJJJJJJJGHIJJJJJJJJJJJJJJJJJJJJJ
@3576294/1
ctcatcttctttactaaaaggctacacaaacaatcac
+3576294/1
@<@DDFDFHHDHD?EFHI@IDB?DE9<AF@BFF?F?F
@1337316/1
gtcgctttatgcaaataaattggcatcccacttttatgaatgattttgat
+1337316/1
C<@FFFFFHGHHBEGHHJGJIIGIGIEIJ@HIIGJJI@CEGHGCACHGIJ
@3581628/1
taaggagttgaaggattttctaaagctttgaattc
+3581628/1
??<1D>;D3<D4CBD<B3FBHH@<D<<C<H@CHB4
@2836285/1
cgccgatcttgtacaacattttacatgcagttagtgcaactgctcccttg
+2836285/1
C@CFFD??A?DFAFHIDGGIIJGIF>GECGFHGIHBCGCD9:BBHEHG?D
@8469279/1
ctgtggtctctgctgttgctgaggctgctgtggtctctgctgttgttgct
+8469279/1
@@CDFFFFGGGFHIHJJIIGIGGIIGIJIIIDHCFHEGHIIIGHHDGGII
@6454384/1
ctgtggtctctgctgttgctgttgttgctgaggctgctgtggtctctgct
+6454384/1
@CCDFFBDHHHHHJJJJJJJJIJIGEGIIIJJJIJJJJJJJIHGIJJIII
@6455456/1
gttgctgaggctgctgtggtctctgctgttgttgttgttgctgaggctgc
+6455456/1
CCCFFFFFHHHHHJJJHJJIJJJJJJJJIJJHIJIJJIJJJJJIJJJJJG
@6455672/1
caataattgttctttcatgatactctcaagatccctgattacttcttctc
+6455672/1
CCCFFFFFGHHFFIIIIJJIJJJJJJGHJCFGGIIIFJIDCHHIIJJDAG
@4313901/1
ggccaagatcagccgtgtttggtagaagcaggatgacacttaggtcgtgc
+4313901/1
@CCFDFFFH<FFHAHHH@C;BBCHGIG>EHGC@>D@FBHEHGGH9B:?;F
@7110135/1
caagtattctaacgacatgcccagcagctcaatgtaggttaccacatcaa
+7110135/1
@@@DDDDDHHHHFIJJJJIIGIIIIJGGGIIJJJGIIIIIJJAGGHGGIJ
@7110243/1
ctctgtacttcctcctcatagttccacaatgagtaatttcaatttttaat
+7110243/1
CCCFFFFFHGHHHJJJJJJJJJJJJJJJJJJJJFHIIJJJJJJJJJJJJJ
@5754615/1
cttcagctgagtgagttaaaacagtacatcgcacaacaaacacttgggga
+5754615/1
CCCFFFFFHDHHFJIFHIJJEHIJGHIEIGCEHJJJJJGIJJJIJIJDH?
@5760776/1
ctcagagctaccttggcagctgctaattttgcttggtgtttgttttctcc
+5760776/1
CCCFFFFFHHHHHJIJJJJJJJJJJJJJIJJJJJJJFGGIJJHIJJJJJJ
@5761100/1
ctgcaattcttggttcaagatcattttaaactgtccttctgacacaccat
+5761100/1
CCCFFFFFHHHHHIIJJJJJJJJJJJJJJIJJIGIJJJJJJIJJJJJJIJ
@3584575/1
ctctgtaaaagaggatagcttgaggcttatacctagtgcttctgtaaaac
+3584575/1
@@@DFDBDDHFHFHE>>@HGHGEFCGCHDC@<E4CD?D9C?BB:?B4BDD
@1341370/1
cacggtctcaacaagttccgttttttggagaggcaactcaggataactat
+1341370/1
@CCFFFDF>FHHHIJI>GGGEHGIIIII9DGIGGGGIIGDGCBFBF9CF@
@6457427/1
catttgtctataaatgatttttttcgagttcttgaatgaaaacttctatc
+6457427/1
@C@FDDFDFHHDFIJJEIIIIIGGGEIG??BGGGHEGIGIIJIHBHIGHH
@1342834/1
atccattttatagctactctaaaaacacggtcttttccttcccctggcaa
+1342834/1
@C@FDFAEHDDFHGIGIIJGIHHEHIJJGE1?FHIDHGGIJJEHDHGFCD
@4321727/1
tgaagggcggtcccctcttttgggtggaatgtatgacgatgatttgatat
+4321727/1
@@@FFDFBDH8:DDGIGEHICFEGBGE@FHC8@FECEEGHH=CAEHC;77
@8472348/1
cccttcagaatataatagtttcaactcatttgatttatgcttaataagca
+8472348/1
=@@BDDDD<FDDFDFHEEHIG<ICEHEGEHIHEHGIID>E@CFHIDEHHH
@6459682/1
cctccttccaaaaaaatacagcaagtctggtaaatttatcgcaaggtaat
+6459682/1
C@CFFFFFHHHHGJIGIIJJJJJIJDHHIJIIGGHGIIJJJIJJJIBFHI
@2126658/1
cttttttctccttgactatgtttgatgacatatca
+2126658/1
C@@FFFDFHGHGHFIIJDEHBHIFIIGAFCFGCH<
@5762473/1
ctttcattatcgtaaattgtcacggtctcaacaagttccgttttttggag
+5762473/1
CCCFFFFFHHHHHJJJJJJJJJJJJJJJJJJJJGHIJJJIHIJJJJJJHI
@5762596/1
ccaagatcaattactctaccaggtggaggtgaaaagaatgatcttccaac
+5762596/1
@@@DBDFDHHHAHIIIIIGIIE;3AECAACEFFEHHEGIG<BFDGAGHGA
@583512/1
caatgtaatatgagttttctttgttttcaaaggctctaactaaaaatt
+583512/1
@@CFFDDDHGHHFIHGHJJIIIIJIJEAFHCHEEGHGG<E>@>GIIGC
@4326673/1
tcttgcctttgttgctgctgtggtggttcttgcctttgcagctgttgtgg
+4326673/1
CC@FFFFFDHHHDGHEHIGEAFC:CC?FH@GAFG@GG@HHCDGG4BG@FE
@8475942/1
gcaacaacacaattgtcggcagctgggaatcctttgtgagccacatcaat
+8475942/1
CCCFFFFFHHHHHJJIJJJJJJJJJJJJJJJJJJJJIJJJJJJJJJJJJJ
@7117978/1
agcacggaaggtggaatttttgcattttttataacttctttaatgctctc
+7117978/1
@@CFDFFDHFHDFGGGGIIIIIIGIGIJJJIGGGHHJIHHGIJIJJIGGI
@6465961/1
ccggtggtcttgttatttcgatacactcttaaacaatgatgtgggaaatc
+6465961/1
BCCFDFFFHHHHHJJJJJJJJJJJJJJJJJJJJJJJJJJJJJJJJGJJIJ
@2846000/1
ccatcattcgctcctcgactgccccgatgttggagcctatgctatccgta
+2846000/1
@@@DBADFHHADHIGDG8FAHHIE1??GHHIGGG@CGE>4?8CGGBF1;=
@8480464/1
ttccttatcagtaatctcgaatctattatctcttggacaagttgttatat
+8480464/1
CCCFFFFFHHHHHIJJJJJJJJJJJJJJJJJJJJJJJJJJJIJJIJJJJJ
@2846074/1
tcatgtgattttttttcctttcaagaatatattcccgtgtgat
+2846074/1
@C@FFDFFHHGHHJJIIJJJIIEBGGJGGG<?BDGHIGB8B<F
@7124659/1
ctctgctgttgttgttgttgctgaggctgctgtggtctctgctgttgctg
+7124659/1
CCCFFFFFHHHHHJIJJJJIJJJIJIJJJIIJHIIHGEIGIIJIHJJJFI
@7124820/1
gttcttctttccatcaaaggcaggaaatcgatttttgaaacacctctgtc
+7124820/1
BBBFFFFFHHHHHJJJJJIIIJJJJJJIJJJJJIJJJJJJJJJJHIGHII
@3592064/1
cttactttaaaatcaaaattcttcatttctcccga
+3592064/1
@@@BD?DDDDD?>CEGGC<?3A<<C<CEFDGA3?E
@5770152/1
ctcttcttcaaatccagaattaaaagcttcttttccaattggttctaaat
+5770152/1
CCCFFFFFHHHHHJJJJJJJJJJJJJJJJJIJJJJJIJJJJJHHJJJJII
@1348922/1
gccatgttgaatagcttgctgtggtggtacagcacccggtcctggtccag
+1348922/1
@@@DDFFFGAHHHIDGIIEGHH9B3CEFHGICGC>?F????@DG@?BBHC
@589186/1
cttgctgttgttgctgctgctgctgttgttgttgttgaccccatggttgt
+589186/1
C@CFFAFEDHHHGJJJJJJJJJJJJHAHBGGFHGDGHCGHDFFGGIGFEF
@5072936/1
ctccatactccttgtcttacaggtaccggtctttctcgataatcaagtgt
+5072936/1
CCCFFFFFHHHHHJJJJJJJJJJFHHJJJHIIJJJJJJIJJJJJJJJDGD
@6467383/1
ccgtacttctagcattagaagtttcttctccagctaaggctgtatcatca
+6467383/1
@CCFFFFFHHHHHJJJIJJJJIJJGIJJJIIIIJJJJJJJJJIIJJIIII
@5074105/1
tttcggaactttggtactaaattgttctatttcttttttcatcattctgt
+5074105/1
CCCFFFFFHHHHHJHGGIIJJJJJIIJJIIIJIIJJJJJJJJJJJJJJJG
@7125702/1
agaacaatgagtaagagcttgcaagaggtaacttctgtcttgaaatctgt
+7125702/1
CCCFFFFFHHHHHJJJJJJJJJJJJJJJIIJJJJJJJJJJJJJJJJJJJI
@7125833/1
gttagactgatttgatagagcacggaaggtggaatttttgcattttttat
+7125833/1
CCCFFFFFHHHHHJJJJJJJJJJJJHIIJ@HHGHJJJJJJJJJJJJJJJI
@7127389/1
cagtaatcaaatcatcagtttcccaggtccacaattcaagatctaatttc
+7127389/1
CCCFFFFFHHHHHJJJJJJJJJJJJJJJJJJJJFHIJJIJJIJJIHIJJJ
@7128613/1
cttgtcttacaggtaccggtctttctcgataatcaagtgttggtgcattc
+7128613/1
@C@FDBFFFF?DAHGGHIIHIJJJJJIJFIEFHHIFH?DBFHIHGJ>DHI
@7129360/1
gggaaatccagattattttgtgattccaagtagagaaaatgatgaagacc
+7129360/1
CCCFFFFFHHHHHJJJJJJJHIIJJJJJJJHGJJJIJJJJJJJJJJJIJJ
@1356076/1
gaggagcatgttcttgcctttgttgctgctgtgg
+1356076/1
@@@D7B?DFFHHDHE>GHHGIGIGEGGIHGGIC>
@1356707/1
aggaatatttccaatgaattcctctatttcattgtgcattaatctat
+1356707/1
@<@DADDDHHGHGFDE@<EA@EFHIJJGE9B@<BEHGIGIIJIG9F9
@2851197/1
cctctgctgctgctggggctgttgttgccactgttgctgctgcggctg
+2851197/1
CCCFFFEDFFHHHGCH1EFAFGC>CF;CA?D?F?CFHGGJB3?@??6@
@7790844/1
ctactccttggcccatttaaacatttgtaaataaactcatcttgtaattt
+7790844/1
CCCFFFFFHHHHHJJJJJJJIFHIJJJJJJIJJJJJJJIJJJJJJJJJJJ
@7791681/1
agtttccacaacaatttctcttcctttttttggatctgaagggcggtccc
+7791681/1
CCCFFFFFHHHHHHIJJJIJJJGIJGIJJJJJJIJJJJJJJJIJJHBEDE
@3597763/1
gtaatcactgctgaggcttgaacaagcccttctgatagcctgcaattctt
+3597763/1
???DBDFFHHHHFGGGBGIBFGHFGFGIHCGGBGAC?DDEHIBH9DGGII
@2853567/1
ggattttcacagcattatgacagtcttcaatgattagaaggtttattcga
+2853567/1
@@<DFFDDHHHHFIGEGEEHJIIGIHFGIIIEEG9GC>CE9?FAC>GGEE
@8486273/1
caccagatggttcttcttcttgcaaaggatgtggaggataatttctccaa
+8486273/1
CCCFFFFFHHFHHJJJJJJIJJJJJJJJJJJHIJHIJIJJJJJJJJJJJJ
@2856161/1
atagcatagttcctgctttagggtttcttccgctaatttaaaaattgaat
+2856161/1
BC@DDDFFHFHFGJIJJJJIIJHHIJFHGHJJJJ<FFHHIIDEHHJGIJI
@2856813/1
aaaagaatgatcttccaactgtcacaaacctgttagcagctggttgcctt
+2856813/1
@CCDDDFFHHHHGGIJIEGGGHHJJJIGJJBHGIJJIE4CBADDDGGGHG
@2856893/1
cttgaggtctggtaattggagcggcttgt
+2856893/1
@CCFFFFBFHHH??FHGIIGIJEGGEH0:
@1357284/1
cccaagaggagagcttttattgaatagaataggaatgtcaggtgcgttaa
+1357284/1
@CCFDFFDHGH@FGGGGIJJJIJIIGEEGGGGJJJEEGIGG<:DGEHGGI
@5776589/1
cagggtatgaaactgaacgtgtacacctggtaaagaggtgacaaagatag
+5776589/1
@@@DDBDAF:ADFBBBF@EAAAEA@F>ECB:?DC:EHG@DA@?GIC;?F<
@4343251/1
gtcgtgagaagctgcaacggctgctatagatggaacgttgat
+4343251/1
@;=DDDFFHFFBFHDECHHEGIGACFH9CE>DG3DGGBGGGF
@5776926/1
gtcaaatccatctttgtaaataaaaaattaataacattaatatgaacaaa
+5776926/1
CCCFFFFFHHHHHJJJGHIJJJJJJJJJJJJJJJJJJJJJJJJJJJJJJJ
@1360533/1
ctttcagataaatttattgagctggaacatagttttaaactgacttgaac
+1360533/1
@CCFFDFFGFHDHGJJJJII9DFEGIDJGHJIHGGHIJJGGJJJJJGJIF
@1361556/1
acggaaagcagcgagatgagcataatagg
+1361556/1
CCCFFF8DDF;CF@@FF<<3<BF?F>?CE
@5778173/1
cgcaacaattgtacacaactccataggaag
+5778173/1
@?<DDDDDFFF<AFG<FGIIEGFDHFCHHF
@5778387/1
ttctcaaaacatggtgctggatgaggaaatttttcataaagaagtcgaat
+5778387/1
CCCFFFFFHFDFHGGGFIJEGIGIJJGIJIIIJJJJJJGHHIGH?BGHGI
@1362454/1
ggctggttcctagaatcccacatggcaggaagttttc
+1362454/1
@CCFFFBDHHGBHGHJEGGGHIHFGGG=<1ED?DFGI
@3602079/1
ggttcttcttcttttttccacgtgaaatctttaggctgcag
+3602079/1
?@?ADE?DDHDDFHHEIGGGFHAH=FA>@CEHGIIGFAGCG
@2857684/1
ggtcatcaactgagaggccaaactccttcaggcatggg
+2857684/1
@@?DFAEAAFFHHIGIIBCEHIIG@FEHIF9FEHIJGG
@8492265/1
gtgagaagctgcaacggctgctatagatggaacgttgatctggtctggag
+8492265/1
CCCFFFFFHHHHHJJJJJJJJIJJJJIJJJIJJJHIJJJJJJJGIIJJJJ
@2858759/1
ggtatatataagattacaattcttaacattttttctttaaacaaagaaca
+2858759/1
@@=DDDFFFFADBGGIEGGHBHCHC<D<FCHDD6C@AF9DF@DGGIJIGC
@5085136/1
ctctgcactgtgacagtcttcaagcactgagttagaataccaacctgaat
+5085136/1
CCCFFFFFHHHHHJJJHIIJJJJJJJJJJJJIJJJJJJJJJIJJJJJJIJ
@3608156/1
cctggatctgatcttaacaagccttaagagaaatcttagctgacatatac
+3608156/1
CCCFFD?DDFHHFHIJIGEEG=EHIIGIE9F>FHIH@GIIJJ9FEGGCGA
@6482624/1
ctgaactctaacagtagcagcatatcgactaggatgagcatccatggaac
+6482624/1
CCCFFFFFHHHHHJHIJJJJJJJJJJJJJJJJJJJJJJJJJJJJJJJJJJ
@2864207/1
atcgcatcatacggaatctgccgagtccttccttctagtgcttcttccaa
+2864207/1
CC@FFFFFGFGFDBHIBHBEHCBGIEDHHE4BDFGGGJG@D9DFGH@FFI
@4343619/1
tggcaacaaacagttgttttttcctgatatagctctaacttcaattaatt
+4343619/1
@@CFFDDFHGGDHGCH>;@GGGIIGIIIEDEHIGHIGIH<DA@FGIGBFG
@2864799/1
gtcattcacttactttttaccagtcccttcagttaatatgctttaactga
+2864799/1
@@@DDDDDFHHH4FGIIIIIIG3FGHHIIIIEAHHEHIIDGGDG<FHIIG
@1364843/1
atccttcttttccggaaagaacctagtgtgatggcgtttctgtaccacta
+1364843/1
@@@DFDFFGHHGBHGGGGIIGJII@FEGGGIJJIBAHBGGIGEGEGGCE@
@1365015/1
aggaagttatcaagaaatctaagattgcatcaccgaggaattccagcctt
+1365015/1
@C@DDEADHHHGBHGIGHIGGGHCHIJGJJJIGIJHJJJFIFGGBFDGHG
@7792839/1
gggtacacaattcaggcactaatgtctcttcaaaatcttcttcatcacgt
+7792839/1
B@CBDFFFHADFHIJJJIIICHIICHHHIJGIIGHHIIJJJJJJJJJJIF
@4346882/1
cctcctgccactcatcataatgaacaatatcttcttttggattagtagaa
+4346882/1
CC@DFFFFGDBDFEHEHHEGEHGB4BEGHIIIIIIIICHIFGIGIGF9GA
@5781773/1
gcctgaacacattgggtcgccatacctaaaaccgtatctccaaccctctt
+5781773/1
@@@D?DDDFFHHFG@BHGE8FGCGHCEHEHDDCHFB@GGEHH@FHGEGD@
@2140337/1
ctttttttgacctacccttgccgatagcaataaggcctttggctttaa
+2140337/1
?@?BD>1??7CBCGGEDF>9EF?0@@BHFGHEF9@?FAA@BFH9=F>4
@8493606/1
cttggcagtaacaagattttcacatggctgcccctttattatccctttca
+8493606/1
CCCFFFFFHHHHHJJJJJJJJJJJJJJJJJJJJJJJJJJJJJJJJJJJJI
@8493804/1
gtaaaacgtaagtggaagcataagctcccaattctttgg
+8493804/1
@@?DDDDDCFHF<AAFHHEHHIIGGIIIIEHIIGEHGEE
@8495931/1
ctgtggtctctgctgttgctgaggctgttgtggtctctgctgttgctgag
+8495931/1
CCCFFFFFHHHHHJJHJJJJJIJJJJJIJJJJJJJJJJJJJJIJJJJJJJ
@3613647/1
atattttttaaggaagtaagtgcaggg
+3613647/1
@<@DADDDHBDFAG@;2A<E:?FCHF6
@6487791/1
cttcatttaaaaccgctgtgtctctttctttttttgttagactgatttga
+6487791/1
CCCFFFFFHHHHHJJJJJIJIJJJJJJJJJJJJJJJJJJJJIJJIJJJJG
@2869384/1
ccagagactcgtccaatcagattgaaaa
+2869384/1
@@@FDFDFFFDFB@EFBGGAHGGGIICE
@6488578/1
cggcaatatgtttggcttgctgttttgtagaagccttaccttcagctgag
+6488578/1
C@CFFFDFHGHFHIJGIIJJJJJJJIGJJJIGIIIIIGIJJIJIIGGGGG
@6488829/1
gcatcattcattttcttcattgtaacttggcccgcaacaattgtacacaa
+6488829/1
CCCFFFFFHHGHHJJJJJJJJJJIIJJJJJJJJIJJJIJJJJJHIJJIJJ
@7139800/1
gttttatttacattttttgcctgaacacattgggtcgccatacctaaaac
+7139800/1
CCCFFFFFHHHHHJJJJJJIJJJJJJJJJJJJJJHIJJJJJJJJIJJJJI
@605904/1
ctcgaatctattatctcttggacaagttgttatattagtcac
+605904/1
@CCDFFF1CF?BABGGFGAEG@CFCF:AC4<CF<F4C?CDHB
@4347600/1
ctcgtccaatcagattgaaaaaaacaagttgtataacac
+4347600/1
??<DDD1D:C?<D>:CE>EB4?::?D@@<DCDCCEEDC3
@4348105/1
cctttctttggatctgaagggcggtcccctcttttggg
+4348105/1
CCCFFDFDFHBFDGHIEHCHIGIB6@D@GGG@HGFAEB
@4351189/1
cattaatctatagaaaattttccagacagtatttagagactttcc
+4351189/1
@C@FFFFFAHHHDIIEIDEHG4AFGIGIEHH>FFID94<9E9DGC
@3617429/1
cctctatcaggtaagacaacaatcacaagttttacttcttctttaagaca
+3617429/1
CCCFFFFFHGHBFIJIIIHIIJFGIIJBHFHBAHHIIJGHIEHGEBFFFF
@2144889/1
gcttctccaggttgtctaccaccccctcctcctccacctttctttccttt
+2144889/1
@@@DFFFFHGGB?D@FAFEGGEB@FHGGBGDDDHEGGHIIGIGCGGIIIF
@3619311/1
ctgagatgaaggtggtctgctgggttgctggtcactgggttgttgcctaa
+3619311/1
@@@FFDFFDFGHCGHGGGGHHIIGFFHGGHIAGFGGIDCG<GDGGHEGE?
@1377576/1
gccgatcttgtacaacattttacatgcagttagtgcaactgctcccttgg
+1377576/1
@@@DDDADHHFFHBHHI<C@HHIGA?FGE<DHGECFDEHG9FAFIGBC;B
@3621099/1
cagcatatatattatgtctgattcccgatcgctt
+3621099/1
@@@ADDDDFFA<FFDGBEF<FICHGGBGB:DGFG
@7143940/1
gtttacacccacgataaaatcaggctttatgtttttgtattcttcaatgg
+7143940/1
@@BFFFFFHHHHGJJJJJIIGHIIIGIIIHHHIJJIGFIIJJIJJJJJJJ
@609496/1
ggctgttgttgcctctgctgctgctggggctgttgt
+609496/1
@@@DDDDD:;:<DGEDAGB3CE>HGAE<FGD<GHCD
@609837/1
cactggggtgtatgtcattgagggcaagtgcctcattacaacatccaggg
+609837/1
CCCFFFFFCFDFDIEHIJJJIJIJIIJJHJJEIJJJGGIIGIJJHHIIIG
@7801931/1
gccacatcaatgttaaggaatggtttccaaccaataattgcagactggaa
+7801931/1
CCCFFFFFHHHHHJIJJJJJJJJFHIJJJJJJJJJJJJJJJJJJJJJJHH
@7802119/1
tcgcacaacaaacacttggggagttaaatcaacatcagctgagatatact
+7802119/1
CCCFFFFFHHHHHIJJJJJIJEHGHFHGGIIJIHGGHJIGIJJJJJJJJJ
@2872836/1
caccatcaaggaaaagtgcacccatc
+2872836/1
?@@F<DDFFHHGHIGG3EFGGCGGCE
@2873243/1
cactgattgatgtcccaatggtccacacctttgtcaccactatattcacc
+2873243/1
@@@D7=D4A?B??A@ACB::<FHD9F<B8CC?C??<E9?CCF><BBF@<9
@4353158/1
cttcgcagcctcttgttttgcttctttttttgacctacccttgccgatag
+4353158/1
CCCFFDFFHHHHDGIHIJGIIJ@GHIJGG<DHHGIJJIIGEHHGIIIIHF
@4353179/1
ggcgtttctgtaccactataaatgtaatcggtggcgtgtaatcactgctg
+4353179/1
@C@FDFFFHGHHHJJJJJJJIIJJFHIIIIGGHJFE@@6?BB<?FHDHIE
@1381763/1
gtacgctcaaacatgcaaatgtgacattattgactaaggccgatctgagg
+1381763/1
@BBFFFFFGHFHDIJJJJJECHEIIIJJJIJJJJJJIIHIHIGIIIIHIF
@6495155/1
ggccgcacatgtttgtgcttctgaagaggacatccccgtaccataacaaa
+6495155/1
CCCFFFFFHHHHHJJHJJJJJJJJJJJJJJJJJJJJJJJIJJJJJJJJJJ
@5790006/1
cacagcagcctcagcaacaacagcaacagcagagaccacagcagcctcaa
+5790006/1
CCCFFFFFHHHHHJJJJJJJJJJJJJJJJJJJJJJJJJJJJJIJJJJJJJ
@3623930/1
gaacaattctatcacctttgaagttgaataagttattattcttctaggtc
+3623930/1
B@@FFFFFFDHD?GHHEIIIGIFGHICHCDEEGGBHE>FFIGEGCH@ADH
@6497221/1
agctactctaaaaacacggtcttttccttcccctggcaatgtgacctcaa
+6497221/1
CCCFFFFFHHGHHJJJJJJGIJJJJJJJIJJJJJJJJJJJJHJJJJJJJJ
@7145990/1
gtggaatttttgcattttttataacttctttaatgctctccaaaattgta
+7145990/1
BBBFFFFFHHHHHJJJJJJJJJJJJJJJJJJJJJJJJJJJJJJJJJJJJJ
@3629242/1
ctttcatgtcatcaatatttatgatgctatct
+3629242/1
<@@FFFBEBABAHIFJ4AIEF>EECEE@>DHD
@1387160/1
cttaactttagtgaactggtcatcaactgagaggccaaactccttcaggc
+1387160/1
BCCDFFFFGHHHHIEHHCG4IHHIJIIHIIJIFIIJCD;DHIIDHIEHIF
@5792390/1
gtcgaatactctgagcttgctgagcgactaatgccactgtgtccaca
+5792390/1
CCCFFFFFHHHHHJJJJJJJJJJJJJIJJJJJJJJJJJJGHIJJIJJ
@5792783/1
ctccttccaaaaaaatacagcaagtctggtaaatttatcgcaaggtaatg
+5792783/1
CCCFFFFFHHHHHJJJJJJJJJJJIIJJJGHIJJJJJJJJJJJJJFHIJJ
@5794825/1
gtaacttggcccgcaacaattgtacacaactccataggaagcgccaaagg
+5794825/1
CCCFFFFFHHHHHJJJJJJJJJJJJJJJJJJJJJJIJJJJJJJJJJJJJJ
@7808598/1
cttgtatttttttatttttctgcgactgtctgaatcagaatctgatttat
+7808598/1
BCCFDFFFHHHHHJJJJJJJJJJJJJJIJJJIJJJJJJJJJJJJHIJJJJ
@7809396/1
gttaactttataatcaatcggcatttctttcagaccaaaatttctttgta
+7809396/1
CC@DDDDDFFDFFIIIIJJGIIEEHIHIIJEIIJJEIJJEIIIIGEHE?D
@3631249/1
cctcacttgttttgtcataagttgtaacagtaagttcttttttt
+3631249/1
=??D?DD4DDA33E2:A9D<E<A<FHA><F2A4@B91?CEHHG>
@3632017/1
cactgttcctggctgagagtaattcgtcgcgcattctgttgtatatttat
+3632017/1
CCCFFBBDFHHHHJJJIIHEFGIIIIFHIJHIHIJIFGHGIG@=CGHCHC
@5098091/1
agaattttcgtttggagcaaatacaatgtatttgctgtctttgtgtcttg
+5098091/1
CCCFFFFFHHFHHIJJJJJJJJJJJJIJGIIJJJJJIHIJIIJFHHHIIJ
@8505028/1
ctcttgttttgcttctttttttgacctacccttgccgatagcaataaggc
+8505028/1
CCCFFFFFHHHHHJJJJJJJJJJJJJJJJJJJIIJJJIJJJJJJJJJJJJ
@3634034/1
tttcacttttgttattggtttccttatcagtaatctcgaatctattatct
+3634034/1
@C@DFF?DDDHF8EFB>?C@G@HFEBHHEHHCGHGIDHF3CFE9DDDHIJ
@3636105/1
ccataataagtctaaatagaccttcaggg
+3636105/1
CCCFFFADAHHHHAEHIE>DC<FHIIBEG
@615641/1
ctggcctatgactcccaagctgctatgagtactatcatcagctggtgtag
+615641/1
@@@FFFDFHHGHFGGGEIJGIIIEDGGD@EAFG@HCBEHIIIFJJD3BF?
@615752/1
ccaaattcagaatttaacatcaatggccaactaaa
+615752/1
?;?DDDD;FFDB8EGGIIIIFGGE><AA;E?3CFH
@7151874/1
cagcctcttgttttgcttctttttttgacctacccttgccgacagcaata
+7151874/1
@@@FFFFFHHHHHJJJJJIIGGIJJJHIIGIJJDGGIIJJFIIJJFIGJG
@7811184/1
cctttttgaattgaaatcacctgctccaggtaatggaaaatcctgaggag
+7811184/1
CCCFFFFFHHHHHJJJJJJJJJJJJJJJJJFHJJJJJJJJJJJJJJJJJJ
@7811212/1
cttcaaatatgaattcatggtgatcatattcaatcacagtcggtgtttta
+7811212/1
CCCFFFFFHHHHFHIJJJJJFIGJJJJJJJJJJJJJJJJIJJJGHFHIJJ
@616879/1
tcttaatgatatcagtcagcttacaagccttagtaagcataaatttatgg
+616879/1
@CCDFD>DHHBHFGIIB4FGIBHGH9C=CFHGII4CECEF9DGHCHC>>D
@5797566/1
cccatcattcgctcctcgactgccccgatgttggagcctatgctatccgt
+5797566/1
CCCFFFFFHHHHHJJJJJJJJJJJJJJIJJJJJJJJJJJJJJJJJJJJJH
@5798200/1
taacgattctccactgaaccaaatcggctccttgaatgaatttttcattc
+5798200/1
CCCFFFFFHHHHHJJJJJJJJIIJIJJJJJJJJJJJJJJJIJJJJGGIJF
@1399901/1
ctcatgaatgctttctaatgtttcttcatttaaaaccgctgtgtctcttt
+1399901/1
@CCFFFFFHGHHHIJJIJJJIIJJIJJJIJJJ4CFHIBGIJEHGGIGIJJ
@2884424/1
gttttattttcagtataccttataccgctatcatcctggctgttgccatt
+2884424/1
C@CFFFFFHDHGFFHGIIIGC<4CHHEHIGIFGGHDB<DGGIIIGCHEII
@5803660/1
gttgagtttggtgggtaggggttgtttccctagactgtggttgagacact
+5803660/1
BBCFFFFFHHHDHIJGHIJJJFHJIIJJJJJJJGJJJIIJJJGJJJJJJI
@7817627/1
tgctgctcaatttaccttcatccttgttttcaaagttgataaataatatt
+7817627/1
@BBFFFFFHHHHHJJJJJJJJJJJJJHHJJJJJJJHIIIJJJJJJJJJJJ
@3638406/1
gtcgggacttgaaaagaaagaccttcccact
+3638406/1
@@1ABD?DDFFHAE@HEGIG@HEFCCGBHGF
@618508/1
ctgctctgataaattagaatcatcccatagcaaatggtatttggtaggac
+618508/1
CCCFFFDFFFH?FHGEIGCHIIIIGGIIIICAFCEFH<FFHIGI=FHIII
@3638977/1
atggaatcttaaatgcgatactaaaacagg
+3638977/1
8?;?DBDDFFF<:AADAF=EDHFC9A@F:C
@3639397/1
tagaggtgcaggctggccatgttgaatagcttgctgtgg
+3639397/1
@@@DFFAD?DF>ADEFBGIJEE>HFGII@HDDEH<FFHE
@7155133/1
ctgaggctgctgtggtctctgctgttgctgaggctgttgtggtctctgct
+7155133/1
CCCFFFFFHHHHFIJHIJJJJJIJHIIJJJJJJJJJFHJGIJGIJJIJJH
@7155212/1
ctccacgctttttgatattctggatttcccgcatagctcaactgtggcgg
+7155212/1
@C@FFFDDFHDFFGFGEHHFHHIEHIIDFHGGIGIGGIIIIIGIGHGGGI
@1404226/1
ctatagtttctcctacggagactgtatacctaaaagtgggttcatgaatt
+1404226/1
CCC@FDEFHGFHFI<FHDCGIIGGHGIJJFG>EHII9?B<?GFG@@?BFG
@2161490/1
gtcgaggctgggctacagatatctagaggttctgtatttcctgtgatctt
+2161490/1
CCCFFFADHHFGGIGGD3FHGIIIIGHGG?@FG>?>FIIII?>BCCEEHG
@1404726/1
gcatcctttgctcttgaggaagttggtgtag
+1404726/1
@@@FFFDFHHDDDBHCHH;3<A3:FFAFAEF
@2161925/1
cgtccctcttctggaaagcagctcttgcagcattgacactggcgttttgg
+2161925/1
@@@FFDADFBA>FDFHGFGHEGH3?3CAGCAA@GGGGGIIIIII@DBEGH
@8514106/1
gttgctgaggctgctgtggtctctgctgttgctg
+8514106/1
?@@AADDDA7CFDEBFCGE:AHEECBHEIICEGA
@1405709/1
gcctcaccacctcaaccgaacacttctagg
+1405709/1
@@@D;DDDDHHHFIIIIGB1CDHGBGHGG<
@1406238/1
gtcgtgagaagctgcaacggctgctatagatggaacgttgatctggtctg
+1406238/1
@@<DDFFFFHFHF>EEH<FGBBGECF99??DFCGEDEB3DHG4BG@FCH@
@2892046/1
atcaatactttaagagtactaccaactcatactgtcttcagcctcatgtt
+2892046/1
CCCFFDDFFHHGHJGIJIJGCIIIJEFHJIJJJJGEHDGCHGIGIGIJEI
@623105/1
ctctaattaagtaaaaactataaaaataataggctttttaaaataataca
+623105/1
C@CFFFFFFHDFFIJJEHIGGIIJJICEFIF4EF@GHIJIJDGFDHGCHI
@7158896/1
gttcttcttgaagttggttcagctgtagtctgtctgcatctgtatatgcc
+7158896/1
CCCFFFFFHHHHHJJJJEHJJJJJJJJJJJJJJJJJJJJJJJHIJJJJJJ
@5806896/1
agctcttgcagcattgacactggcgttttggtgggcatggcctgcagctc
+5806896/1
CCCFFFFFHHHHHJJJJJJJJJJIJDHHIJJIJIJJJJJJJJJJJJJJJJ
@4368752/1
cactgaaccaaatcggctccttgaatgaatttttcattcctccat
+4368752/1
@@@DDDDD8CF3C?1EABFF9EHGGIGC>GAEGGHHEHEGG?;DG
@2898813/1
cattaatctatagaaaattttccaaacagtatttag
+2898813/1
??@BDDDDHHFHD<4CE<<AAHGEGGGGG>BBEGHF
@2167269/1
ctcagataatcccatatcattgagacattaacttgcgtagcatactttat
+2167269/1
CCCFFFADFHGHGFGEIJCBFH>FGCGECBHC?FC9FGEE@EEIHBBF9D
@5104335/1
tctggatttcccgcatagctcaactgtggcggacgaattccaaaatgaac
+5104335/1
CCCFFFFFHHHHHJJJJJJJJJJJJJHJJJJJDABFG2=7C7@GH77=C7
@2899683/1
ctcaatgatttcctccttccaaaaaaatacagcaagtctggtaaatttat
+2899683/1
@@@FDDFFGHHGBHH>@BHII4F@EGEFHBF9DE>GHFIG39?<8BFGII
@2168482/1
ggggaagtcaattgctaatattgccatcaacgttcactgtctataaaaat
+2168482/1
CC@FFFFFFHHHFIIJIIDHEEGIJ<DGIIIHGG@GHHGHGIGFCEE?@G
@1409888/1
cctggcactaaactgtaaagggcttcactgcaaaagtttgatcaaataaa
+1409888/1
@?@=DDDFBDHHFIEFBGEBECFAFGHEEHGHGG?C1?C9DFHGIE?BGH
@4371550/1
gtcactgggttgttgcctaacaggagg
+4371550/1
@@@FFFDFHDFFAHG9FGGIJJFIJIG
@5106404/1
gatttattaaacccgatgctagctttcttaaatctggttctctaatcatc
+5106404/1
@@;DDDDDDF<CDEIFFFICHFFHHIIIIIFIFIIIIIIIIIIIIIIIII
@4372969/1
gtcttgaaatctgtagcccaatattgattccagaacttccggcataatga
+4372969/1
@@CDDFFABFFFDBFHIIIACGFG@EFGC<AHH@AG@?CCB<@GH3DFDF
@7825942/1
ggaaatagtattttttcttcatcgtcttgaacttcatttccaacaggtag
+7825942/1
BCBFFFFFCFHHHJJJJJJJJJJJGHIIJJJJJJJJJJJJJJJJJJJBGH
@7827160/1
catcattcattttcttcattgtaacttggcccgcaacaattgtacacaac
+7827160/1
@CCFFFFFHHHHHIJJJJJJIHJGGGJJJJGJJJJIJJJIIJIIJJJJIG
@4375951/1
cgatgcaattaatactcatcttctttactaaaaggctacacaaacaatca
+4375951/1
?@<DD;BBBDFHHGE<EHEIEEDFFBDDAHHHIGA3?F;DDBBFFH=BBD
@6514118/1
gttttttggagaggcaactcaggataactatagaggttcttctttccatc
+6514118/1
BBCFFFFFHHHHHJJJJJJJJJJJJJJJJJJJJJJJFHIJJJJJJJJJJJ
@7828318/1
ccacattccattccatgatttattaaacccgatgctagctttcttaaatc
+7828318/1
CCCFFFFFHHHHHJJIJJJJJJJJJJJJJIJIIJJJJJJJJJJJJJIJJJ
@7828673/1
gttgttgttgttgctgaggctgctgtggtctctgctgttgctgaggctgt
+7828673/1
CCCFFFFEHHHHHJJJIJJJIJJJJGIJGIJJIJJJJIIIJJJIJIJJJD
@627397/1
ctttactaaaaggctacacaaacaatcacctgaatccttagaattcaaaa
+627397/1
@CCFFFFFHHHFFJIIJIJJIIJJIJJIJHGIIJJG>B<FHIJIJGECGH
@3645424/1
cctgttgttccattgcttgaggtctggtaattggagcgacttgtctaact
+3645424/1
@@@DBDBDHFHHFGHGIIIGII;BFFH9FGHCGI>BFBGIIIH>FFI4?F
@3645491/1
gttccaattctaacagttctctgatgggagatttcggaactttggtacta
+3645491/1
CCCFFFFFGHHHHJIJJJIIIJIG@HIIHIGIIJJJJJJJI@>GHGEIJ9
@5811313/1
cagttcattacctaagatatttgttatgatctccggccaagatcagccgt
+5811313/1
CCCFFFFFHHHHHJJJIJJJJJJIJJJJJJJJIJJJJJIJJJJJJJJJJF
@7829302/1
gccctaaataataaggacggctaaaagtacagactctagtcgctttatgc
+7829302/1
@@@DDFDFHHFDFDFHEGIIIIIIIII?DFHIIIIIIIIDFGHHGGEG@H
@5811355/1
ggaatgtatgacgatgatttgatatctatatttctcattttttctgctaa
+5811355/1
CCCFFFDFHHHHHIJJIJJJJAHHJJJJJJJJJJJJJJJJJJJJJJJJJJ
@2171547/1
ggcagtaccattccaagaagtggcacatatccataggg
+2171547/1
?;?=B:?DDF4A<CFBB@FFF3<3CFGFBHHICGE33C
@6517191/1
tggtccacacctttgtcaccactatattcaccaaccgttaacggagtttg
+6517191/1
1?;=B3ADFFDAB<BCFG@FDG@BEBH>DFCH>3::C?:BBBBF6D7=8C
@2172140/1
gtttcattccgcagattaaaatttttaagtacgactaagtga
+2172140/1
@@@ADDDBBHHDHGECEGHD>EGIJJIHHGGIGGGE<?FADG
@2903757/1
cgcaacttaggttatgcgaagtacataactttctttgtatctgcatgaac
+2903757/1
@@CDFFDFHGDADHGIBFFGHAHHGEGCHIIJJBHGJJ@G>FEHIEG3DH
@8519121/1
cacaaacaatcacctgaatccttagaattcaaaaattcaaacttaaattc
+8519121/1
CCCFFFFFHHBHHJJJJJJJJJJJJJJJJJJJJJJJJJJJJJJJJJJJJJ
@8519246/1
gtattcttcaatggttgctgctaaatcttcaagtacatagtacataactt
+8519246/1
@@@DDDADHHFFFB?EH@@DBEH@@H@E@BBEC<CAGIGI:CBHC?HGAB
@8519450/1
gtcgtgagaagctgcaacggctgctatagatggaacgttgatctggtctg
+8519450/1
CCCFFFFFHHHHHJJJJJJJJJJJIJJJJIJJJIJJJGJJJJJJJJGHJI
@4377005/1
attattaatccaattgaaaatatttatatatttgagtaactatgatttag
+4377005/1
@@@FDFDBHHDH8FHIBGBFGDCFG>FFDEHFHHFH9CGCHBCFDHCHBA
@2172877/1
cgctgtgtctctttctttttttgttagactgatttgatagagcacgg
+2172877/1
CCCFDDDDHHDFDHI@FHIJJJIFAFG@FGGGEIGGIEI9FGHIJIB
@3647998/1
tcggcctgatgctgggaacaagaatgctgttaatgcctccaagcttaaca
+3647998/1
@@@FADD?BDHDFGII<GFHIGGCHHGG4:?E4C<FGGGIEGFHEG49?<
@5814143/1
ggttcttcttcttttttccacgtgaaatctttaggctgcagctcaaccat
+5814143/1
BCBDFFFFHHHHHJJJJIJJJJHJJJJJJJJJJJJJJJJJJJJJJJJJJJ
@8522771/1
ctcttgttttgcttctttttttgacctacccttgccgatagcaataaggc
+8522771/1
CCCFFFEFHHHHHJJJJJJJJJIJJIIEHJJJGGIJJIIJGGIIIIIIII
@5817281/1
gtctttttttaccaaaccggtattttccccttggcaacaaacagttgttt
+5817281/1
@@?DD?DADDBDDE<GE?GB?:DFF@G@FGFFEFCDCF8CDABACFFCDE
@8523978/1
ccatcatttgctgctcataaagcttattcatttcactcctcaatttgtta
+8523978/1
CCCFFFFFHHHHGJJJJJJJJJJJJJJJJJJJJJJJJJJJJJJJJJJJJH
@6523680/1
ctgtaagcgaagaactgaggtaaaaataaaatttaaaaatgttgctattg
+6523680/1
CCCFFFFFHHHHHJJJJIIJGGIHJIJJJJJJJJJJJJJJJGIJJJJJJJ
@5111669/1
gtttggtttaaattgtctaactacttcaataagccgaagcactttaggtg
+5111669/1
CCCFFFFFHHHHHJJJJJJJJJJJJJJJJJJJJJJJJJJJJJJJJJJJIJ
@2178605/1
agaaatatttcggcttctgcttccgttccaccctttctgctgcgatcttt
+2178605/1
@@CFFADDFHHHDEHG<FEGIIIIJAFDHECD:CFGG??FH?@@@FBGEH
@2906575/1
cctctatcaggtaagacaacaatcacaagttttacttcttctttaagaca
+2906575/1
@C@ADDDDFHHFFGHGEHGIGGG;CDE<?<4C>BGE<C<?C@4?>G4?:D
@2908473/1
cctcagataatcccatatcattgagacattaacttgcgt
+2908473/1
<@CFDF?DDF<?FHGIGIIIIIII<FECHGHHIBGGGG@
@7167092/1
agcaagagaaggaagtgaggtacacagttgcagtcctgagctggtcttca
+7167092/1
CCCFFFFFHHHHHJJFIJJJFHIJJJJIIJJJJJJJJJJJJJJJHIJJJJ
@5114727/1
accttctaacctgttcttcttgaagttggttcagctgtagtctgtctgca
+5114727/1
@BBFFFFFHHHHHJJJJJJJJJIJJJJJIFHIJJJJJJIJJIJIJJJIJJ
@2182716/1
aagagcttggattgcctcctgcggaccattagttgaagtcccagccctca
+2182716/1
@@@FFFFDGHGHDGGHGHJDHGBBEFEEHGHI<<@??FHG?DB<9BCGFC
@4384557/1
cttgaatgaatttttcattcctccatactccttgtcttacaggt
+4384557/1
@@@AFFFFHBHF>FHFBGGG<HHHCCEAHGHCEGEFHIB>CGB9
@5115829/1
gtcctgttggtccattaatataaaatggttcaacttctttggtgtac
+5115829/1
CCCFFFDFFHFFDHIGHGGHHEIIEBFFHGDHHGGGHEHHGI?DHGG
@5116686/1
tctttctgtatcaactgcagcctcttttaccattgtacgagtttgagcat
+5116686/1
CCCFFFFFHHHHHJJJJJJJJJJJJJJJJJJJJJJIIJJIJGHIJJJJJJ
@2184792/1
agctcaaccattttatcggccaacatattactgacctca
+2184792/1
@@CFDDDFFHFHFII>DG<GIIJI1EGIGI>A@<FBGCF
@1416835/1
cttacaggtaccggtctttctcgataatcaagtgttggtgcattcataat
+1416835/1
@CCFFAB8AFFB:EHBGIIIIIIIIIGGGCDH9:?<BFGGI9BBFEHEI>
@1417221/1
ggtctttctcgataatcaagtgttggtgcattcataattcgggccttaac
+1417221/1
@@@DDBDFGBB?DGGB@B>CCEHHEGD?EIIBBHHGGGEGIFB@GHGG8B
@7843469/1
atagtttctcctacggagactgtatacctaaaagtgggttcatgaattgc
+7843469/1
111AADEDFHHHHGHIGIHHIJIIJIJJJJIIGIDDHGFHGJIJJEGIII
@5118858/1
gtgggttcttaagtttgttgaagctgcaaaagagatgggaatgattgtta
+5118858/1
@CCDF=DBFHHDFHIIIIIEHIGIGGGGICAGCG?FFGFGIIIIIIFFHH
@3655260/1
ttctttttctattttcttggctttgagatacctacgcctatcagcccatg
+3655260/1
@@<BDFDA?>8D>FCFEBCFB>;FG:E;<FHEDHIHG<GA@FD<DEDB9B
@2922492/1
gtcggtacaatgtaatatgagttttctttgttttcaaaggctct
+2922492/1
@?@D?DDDFF8FADGDGFF>HFHHFHADFHIJJGAECCBG?GIG
@7170444/1
tgctgttgttgaggctgctgtggtctctgctgttgctgttgttgctgagg
+7170444/1
CCCFFFFFHHHHHJJJJJJIHJJHIJJJIJJJIJJJJJGIJIGIJJJGIJ
@7171165/1
cgaaacctcgaggcatagttatttggaagtgatttgcacgaagcactata
+7171165/1
CCCFFFFFHHHHHJIJJJJJJJJJJJJJJGHIJJJJJJJJJJJJJJJJJJ
@4385662/1
atttcttcattttcagctctggctattttagcatggaatgtgatctccaa
+4385662/1
CCCFFFDDHGGHHHG9FGIJIIIJGHIIGIJIECHGHIEGC4?BGHGH<F
@7847938/1
gcagcctcttgttttgcttcttttttttgacctacccttgccgacagcaa
+7847938/1
CCCFFFFFHHHHHJJJJJJJJJJJJJJJIJJJJJJJJJJJJJJJJJHHHH
@1419998/1
ccggcttttggttgttccaggcctt
+1419998/1
@@<?DDDDFA8CFGEGIGFD98<3?
@1420693/1
atcaacaactgtaccagccggcacattc
+1420693/1
@@@DABDADA?DD4CBF3ACF6??9?D4
@1421562/1
ctttgactaaatactcctgaaggagtgatatcggtgtttttgagctcata
+1421562/1
B@CFFFFFHGHHGJGIJIJJIIJIIBGFGHIFE8?FGGGDG@GIBHIIIH
@4390114/1
ctcagagctaccttggcagctgctaattttgcttggtgtttgttttctcc
+4390114/1
CC@FFFAEH<FHHJCBGDHGGEGGHCHGIJIHICHE?DHEIB;F3BGHFH
@4393377/1
ctttcttagatctaccagtgcccatggcagcaaatctacttgatcctata
+4393377/1
CCCFFFDFHGHHHIHHJJHGEIJJIGGEAHGGGIIEGIG@FCHGGGGG@H
@640885/1
gttttattaaagttggatcattagcagaaatcctcattctttcaaaaaaa
+640885/1
@?@DD8DD4CBFHIIIFI3<I>ACFFHIDCH9A@CEFEFHGCGC><?FAH
@2926945/1
ctcccatctgcatccttcttttccggaaagaacctag
+2926945/1
CCCFFEDEFHHHG?CF<CHFA@HIGIGIIG9?FHIDI
@3661980/1
ccaatactttaagagcatttattgcagcttctttctgtgcatcattttta
+3661980/1
CC@DDDFFGDHGAHGIGHIFJJJ>H9EFGIJ>HHGG@CBEEHCBD@HHEH
@3662021/1
ctttcattatcgtaaattgtcacggtctcaacaagt
+3662021/1
@@@FFFFFGHHHFEGHHEIJHCE1CFHAHGGGHGHA
@2928598/1
gttttccttcttttttatttttgcaaataatccgtgcagtatgttttcca
+2928598/1
@?@FFFFDFHBFAFEHGIIIIDG9CHCEHIIGIEGHEGHH9BGGICEGG9
@2190170/1
gtccgactgatgatttgaggttcttgtggaattgtgacactttgatgttg
+2190170/1
C@CFFFFFHFGHGIJIIIEGFHIIIEEGGIIEG?9CFC@GGEGGGGGFGC
@7173534/1
ctgtgactgatttttcttcaacatcaacaaatgtcacttcaaactgttgc
+7173534/1
BCCFFFFFHHHHHJJJJJJJJJJJJJJJJJJJJJJJJJJJJJJJJJHJJJ
@7173640/1
attcataattcgggccttaactttagtgaactggtcatca
+7173640/1
BBBFFFFDFHHHHJJJJJJJJJJJJJGIIIJJJJHIJIJJ
@2191931/1
gtgcagtatgttttccaacagtcataataaattcattagactgtcgatga
+2191931/1
@CCFFFFEHHHHFIIIGGIJIEHHHCHJJDHJJJIJGICHGIJJJJHIJ?
@7853894/1
ctcagatgaatctgaactgtctcttctatgtctaggtttcctactgacag
+7853894/1
???DDFDBHHFHDHJIJCHIIJJJIGCHJJIJJIJIBGIIJGIJHAGHGF
@2193323/1
cccgattctatttcttggtcatcagtttgagatactgtaat
+2193323/1
?:??=ADDGFHHHIEBE93AAH@>?FHIG9@FH9<?E?9?C
@5824869/1
gcagcattaagtcttctctgcactgtgacagtcttcaagcactgagttag
+5824869/1
CCCFFFFFHHFDHGIJ4CHIIJIJJFHIHGICFIJJIJJIJIJJJIGGII
@7176126/1
taactgtccttctaacctgttcttcttgaagttggttcagctgtagtctg
+7176126/1
C@@FFFFFHGHHHIJJJJIHHIIIJJJJIIJIJIHHGGIJJJIHHIIIJG
@4396098/1
ctttttctattttcttggctttgagatacctacgcctatcagcccatgaa
+4396098/1
CCCFFFFFHHGHHIE9DAA<GAHIII<FDH<ACFGGGGGGBG<FIJI>BF
@1424362/1
atagtaagttatttcttctaaattct
+1424362/1
?@@D1DBD:CFDFB:ABEABC9EF@<
@4397572/1
gtggtctctgctgttgctgaggctgctgtggtctctgctgttgttgctgc
+4397572/1
@@@DDDDDB?DDHHGI9EEI?GA3FG>CFH@E?EGADH@FBGHGI<FGEH
@1425517/1
ctcttgttttgcttctttttttgacctacccttgccgatagcaataaggc
+1425517/1
B@@DFFDDFDHGHJIGJJJIJJF?GICGGEHHIIEGGHIGJEGIJIA=BG
@1425727/1
cttattttttctctcatttctgggattaatatttccaatgaagctttcgc
+1425727/1
@@@DDDDDFF8DD>GBGBF4C>B@EF<C<GFEFFGF<FFII<DG?FE4B?
@5829504/1
ccagagccagtaggtaaaaagattattgtattttcttttagaactctttc
+5829504/1
CCCFFFFFHHHHHJHIIJJJJIJJJJJJIIJJJJJJJJJJJJJJJJJJJJ
@1427931/1
gctgagagtaattcgtcgcgcattctgttgtatatttatgctcacttcac
+1427931/1
BCCFDDDBAFFHDHJHIBHGIIJIIJJHIIEGIDHEIJJGIJFEGGIIHI
@5122944/1
ggaacgagaaccaatttcttttttaaaataatcagcaaaatccaaa
+5122944/1
CC@FFFFFHHHHHJIIJJJJJJJJJJJJIIJIIJJJJJJJIIJJJJ
@4402111/1
ggggaacgagaaccaatttcttttttaaaataatcagcaaaatccaaaag
+4402111/1
C@CFFFFDDD?HGIGIGAHCG@HECGCHIAHGIJ@DGG>CG>FHE@GHI>
@2930986/1
gtggcctatcctctggaggaattcctttaaactgatccatgatcaatctc
+2930986/1
@B@FFFFFHHHGHJEIGDHHIIIJFHIIJJIFGHGF?HGIJ@HIJJJ<BG
@2931921/1
gcaacaattgtacacaactccataggaagcgccaaaggcttctctcgtga
+2931921/1
@@CFFFFFHHFAFGGGIIIIIIG::BHGCHDEHGIDEBFC>G>GGEGFGG
@7855619/1
gtcgtctttctttcaacaaacacaagagctaaattatcctttttgaaatt
+7855619/1
CCCFFFFFHHHHHJJJJJJJJJJJJJJJJJJJJJJJJJJJJJJJJJJJJJ
@2932410/1
gcggtacatttagctatcctgtagtttcgtcctatacctttgaatgtccc
+2932410/1
@@CFDDFFGGHHHJIIFJJIHHFHHIIGEFFIJJFEFHHIIEH@EDFGII
@3664505/1
gccacgcatgtcccatactccctggttgggaagtgcttgttgttttgcag
+3664505/1
@?@DDFFFGFFD?EHACDHDEHI@9CB=AG@;;DEFEGGGIHAFEF>CEE
@2934743/1
ccttcttctatcacatcggaggcaaccaatatgttcgtctcacccatgtt
+2934743/1
CCCFFFFFGGHHGI<EF?EAFFGHGFHGGHIIGCGGGGFE@FCC<BFFHG
@5831412/1
ctacaatgtttagtgatatatttaatataaacactagaaaaactattatt
+5831412/1
CCCFFFFFHHHHHHHIJJJJJJJJJJJJJJJJJJJJJJJJJJJJJJJJJJ
@1432722/1
ccagtaaaaagtggtgaagtcaatcctaacactctaggattatttcc
+1432722/1
CCCFFFFDBFFADGFHAE>E>H9HHEHIJJGGGGDAAGHEGEFGEFG
@3666591/1
ttccactccttttcccatttttattatcacttcttattttttctctcatt
+3666591/1
1?@;D4DDFF4C?B@:AE@CHCC@H@F??A<?3AF94C>:?DBGGD3B?9
@3669438/1
ggtcatttctttttcttgatctctttcattat
+3669438/1
<@?DBDFAFF><DGHCEGGEH@@HGGGI<CB4
@3670492/1
ggttgattagaagcccctgcttctccaggttgtctaccaccccctcctcc
+3670492/1
BC@FFFFFHFHA8EGIJIIJIIJJHGIEIIIGHIJIJGIHIIFFHIGICC
@3671181/1
cttggtgttcaacaaatctcttaatgatatcagtcagcttacaagcctta
+3671181/1
CCCFFDDA?C>>FEGG?EFHIIIFHICHHB9<<E>4?>C??F@BCA1BF3
@3672051/1
cttgttttttacttgttcctgtgccataaccgta
+3672051/1
?@@FDDDFFHGGHIJEHJGIHHHIEGIF@HBA81
@3672210/1
ctggtgatatcctcgagaaaattaatttttattaagaagccaa
+3672210/1
=:=D4=A4A:<D?E:@F:?B>CFFEAHHIB?BFFE@:DDDC?;
@8540694/1
atctgaggtctgtcaattcaccaggtgatatatttttgcatctgttataa
+8540694/1
CCCFFFFFHHHHHJJJJJJJJJJJJCFHJJJJIJJJJJJIJJJJIJJJJJ
@1434775/1
cttctgatagcctgcaattcttggttcaagatcattttaaa
+1434775/1
?@CFDDEDFFDHDEGGE@HGAFH@DGCGEHIIECHIGCFEE
@8542752/1
cacttgttttgtcataagttgtaacagtaagttcttttttttccttgact
+8542752/1
CCCFFFFFHHHHHJJJJJHJJIJJJJJHIJJIJJJJJJJJJJJJJJJJJJ
@2200546/1
catgttataacattatgcagttcattacctaagatatttgttatgatctc
+2200546/1
CCCFFFFFHHHGHJJJJIJIHHIGGJJJJIJJIIIHGIJJJIJICFH?EH
@2200953/1
gttgcatcctttgctcttgaggaagttggtgtagaggtgcaggctggcca
+2200953/1
@CCDFFFFHBHHHGIJJIJ<CG@EGAH?GEGDAEBGG<DGGFEEG9DFGB
@2201388/1
ctgcaagaggtgtcagagaggatgatggtgttgcctgtctgctatttgat
+2201388/1
CCCFFFFFHHFHFHGGIJJGIHGGIJJJDHGIDIJBEGGCHGGHGHGJII
@7859112/1
ggaaggccaaaatttgttcacactgttcctggctgagagtaattcgtcgc
+7859112/1
CCCFFFFFF?FHHJJJJJJJJJJJJJJJJJJJJJJJJJJDHIJJJJIJJI
@7859244/1
gttgcctctgttgctgctgaggctgttgttgccactgctgctgctgaggc
+7859244/1
CCCFDFFDHHHFFGIIIGIEGIIJJHHIHIIJJHGIJJJJJIJJGIIIGG
@1439110/1
cttttggaagctttacaactcctaatcctgtttcatccgcaattttctgg
+1439110/1
@@@DFFFFAD=:?E9AC@GEHGIIH4FF>3CGG?CFHEGBH>ADHGG<>A
@1440408/1
cgccaacaacaatgacaggtttttgaaa
+1440408/1
1=1=ADDFDHFFD>A<DDGFA9CGIGGI
@4405328/1
ctattatctcttggacaagttgttatattagtcactttatatgttctttt
+4405328/1
CCCFFFFFHGHHGIII@AEI<IGFHG>FEEFHG<EEGIHGFHIIGIGCHG
@649522/1
gcatactttatcgtaacggtcatttctttttcttgatctctttcattatc
+649522/1
CCCFFFDFDFFHH>?EGHBBDFGEGF9EH@F?EHB?DDCCGGGGE>@BAD
@8544815/1
tgtgacagtcttcaagcactgagttagaataccaacctgaatttcagcaa
+8544815/1
=?@ADBDDHDHDFEHGHB@FEBECBCHHA?CHGIGBEGHDBDFGDFDHII
@8546023/1
ccctgttgttccattgcttgaggtctggtaattggagcggcttgtctaa
+8546023/1
CCCFFFFFHHHHHJJJJJJJJJJHIJJJFHIJJJJJJJJJJJJ6?3=4B
@5836058/1
gtgtgaagatagcaattaggagtgaagatgaatctctgatcacaaaacag
+5836058/1
BBBDDFFFHHHHHJIJJJJJIJHJJIJJJJJJJJJJJJIJJJJJIJJJJJ
@5837333/1
gcatactttatcgtaacggtcatttctttttcttgatctctttcattatc
+5837333/1
CCCFFFFFHHHHHJJJJJJHIIIIIJJJJIIJJJJIJIJIJJJIJJJJJJ
@7189733/1
aacacattgggtcgccatacctaaaaccgtatctccaaccctcttcactt
+7189733/1
@@?DD=BDAFDFD?@HEHIIIIIDECBFFDDHGGG<>GGGD>FB==CFG;
@651393/1
gctacagatatctagaggttctgtatttcctgtgatcttgtctaagattg
+651393/1
CC@FFFFDDADHHDHBHG>>EHHFFIG9FHIJFDF99?@F@C?D<DB?@D
@5134542/1
gaggtggctgcagtttccatatcatattatacctgaaggcttttgggtcg
+5134542/1
BCCFDFFFHHHHHIJJJJJJJJJIJJJJJJJJJJJJJJJJJJJJJJIGII
@4410459/1
gtgggtaacatcagctccgagaaatattacaggttcgttgaaaaccttcg
+4410459/1
@@@FFA8DFFHFDHIIGCEHIDF<F@HHIIIB@CD@F=9DB?90?DA?8.
@3679177/1
ggtaagtctttcagtctcatccacattttatgtg
+3679177/1
==1ABDDDBH?>DGE>DGHHI@FCEA44C<4A<?
@3680555/1
ctttgactaaatactcctgaaggagtgatatcgg
+3680555/1
CCCFFFFFHHHFHGIIJJJJGEI?B:?EHAHIIJ
@655444/1
gtgagaaaattcaagcgagctgatgtatggtcaacatcaagaagaggctg
+655444/1
@?@BDDAEHHGAHGGEGGEGEEC<92C<EFEFFBFG9CFEADCBB>=DHG
@659686/1
ctccaattgcattccctttcacactagggacatgaggtgaaattattggt
+659686/1
CCCFFDFDHHHHBHGGGHIGGGHGHIIJI;CFHIDHHC=FF@DG<BGIG9
@7867430/1
ggtaggtgcagggtatgaaactgaacgtgtacacctggtaaagaggtgac
+7867430/1
BC@DFFDDHHHHHEHIJJJJJJJJJJJHJHIJJJJJJJGHJJJJJJFGHI
@1451786/1
ctctgctgttgctgaggctgctgtggtctctgctgttgttgctgctgctg
+1451786/1
CCCFFFFFGHHHHIGGIJDIJCH:FECEHGIGGFGGIEBGHHGGABGE<0
@7197100/1
cagagaccacagcagcctcaacaacagcagtggcaacaaccgcctcagca
+7197100/1
@@<DBFDBHFDFHJHHEIIGIIIJIIIIJJFGEHIIGIJJBDGGBHGHGG
@1452030/1
accttttggaagctttacaactcctaatcctgtttcatccgcaattttct
+1452030/1
<???BDDD8ADBAAHIGHIF9F@<E9FHACAE:<F<CG><:1:6@FHGIE
@4414696/1
ttcacatacaacaaagtaactaataacaatataaacaatacacaagttta
+4414696/1
@@CFDE?DHFHHGGGEFEEHFGFD@HFHJGH>CDIGIGJJIEA@DG<DHI
@4415004/1
gtaaattgtaaaatgctaatatcctaacgttatcagg
+4415004/1
@@@F?DFDDFDBDGFGHE<EHGGIIGHGFE?F?<CEC
@2944973/1
cccgatgctagctttcttaaatctggttctctaatcatctgattagtagt
+2944973/1
@@@ADDA=D4:CHGGEHGGIHGHGGGDEB>4AFG@<DGHHIIIII>?B@:
@5138546/1
ccttgtcttacaggtaccggtctttctcgataatcaagtgttggtgcatt
+5138546/1
CCCFFFFFHHHHHJHIJJJJHJJJJJJJJJJJJJJJJJFGHIIJHIJJJJ
@5139220/1
cttctaacttaatgcaagcttctcttatagctgtcaactcatgttgcaaa
+5139220/1
CCCFFFFFHHHHHIIIIIJJJJJJJJJIJIJJJIIJJJJJJJJIJJJJIJ
@7199932/1
gtcattagcagagctcgctactaaggccttcaagatagaacccaattctg
+7199932/1
CCCFFFFFHHHHHJJIJIJGGIJJJJIJJJJIJJJJJIIIJJJIJJJJJJ
@7200513/1
aaacgtaagtggaagcataagctcccaattctttggtgataagaactatt
+7200513/1
CCCFFFFFHHHHHJJIJJJJJJJJJJJJJJJJJJJJDHHJJJJJJJJIJJ
@4419111/1
gctgagatgaaggtggtctgctgggttgctggtcactgggt
+4419111/1
@@@DDADD3A<CDCGDFC@CFH@EGECFBHHEC<4DHGGGB
@3687530/1
gtgattttttttcctttcaagaatatattcccgtgtgatatgatatgggt
+3687530/1
@@CBD?DF?DHFFEGEGIGI>FGIGGIBGIBB@BGIJIJBA@D?4=B42=
@3691707/1
aattaagaactcaaaaactttgtttacagtacag
+3691707/1
@@@F?>DDBFDHFAGIFFH@EG<3FHGIIEEHG4
@2216043/1
ctttactaaaaggctacacaaacaatcacctgaatccttagaattcaaaa
+2216043/1
B@@DFFEEDBFFHEBFGHIIJHJJFGGGGAHIIJIIGHGIIIJJJEA<BF
@8555348/1
gagccatgtcattagaccaagttcctatttccatccagtcacccttatct
+8555348/1
CCCFFFFFHHHHHJJJJJJJJHIJJJJJJJJJJJJJJJJJJJJJJJJJJJ
@666081/1
gctgtagtacaaatttctatttccgattatttttcctttgatgctgctca
+666081/1
@@@DDDE:DFDADFFIIGHBEEEB@?FGGIJF>GFAE>9CCBF@9?39?B
@8556844/1
cgctcctcgactgccccgatgttggagcctatgctatccgtagtcgaggc
+8556844/1
@@@DDDDDDFFFFBFIDF@GE?FF9FBBFGIIIIEFFEFIFEFIIFFBFF
@1458094/1
ctcatgttataacattatgcagttcattacctaagatatttgt
+1458094/1
@C@FDDDEBHDDH@GED>AGECIIC<<FAHHDF9CHG4EEIA4
@8557384/1
ccggtctttctcgataatcaagtgttggtgcattcataattcgggcctta
+8557384/1
CCCFFFFFHHHHGJJGHIJJIJFHIHJJFHH?FGHIJIHIJJJIIJJJJG
@1458534/1
catcctctcattcttagttgtaacaactaggggcaccatgacgatagc
+1458534/1
@@@FFDFFHHHDHHGGIFGHHHFEGH?EGEDAAEGEBHGGGG61?D0/
@5847890/1
ccttgaatgaatttttcattcctccatactccttgtcttacaggtaccgg
+5847890/1
@@CFFFFFHHDHHJJJHIJJIJJIJIJIGIJIIIIIJJHHGIIJHGIJIJ
@4425698/1
gtccaatcttcaattgttttaaagcacatttggctgcggtacatttagct
+4425698/1
@@<DDDDDHHFFHEFIHIIIECHG<HHGIGEH<FEHDAHGGG@GF9BF9D
@3694879/1
ggcagttgaagataacatacaattttaattttattattctcaatgatttc
+3694879/1
@@CFFABAAACCFGGBHBCGEBABHHC<HGECHIIECFCDG@BDFAG@CB
@3695273/1
gactaggacctggatggccttccaattctggctggtgatcaaaactaaat
+3695273/1
<=@DB;8??A;3C@BBA3<?A:BABBDCHCG>EC>1:?4:B3:?2B>FC9
@3695310/1
ctcatgttataacattatgcagttcattacctaagatatttgttatgatc
+3695310/1
@CCFFFFFGHHHGJIJJJJIJJJJJIIGHIIGIGJIJIIGHFEGGIIIJE
@2220244/1
ctgctgaggcggttgttgccactgctgttgttgaggctgctgtggtctct
+2220244/1
@@@DFF>A;D?@<CGGG>BDCH>DGGHFC9FH;DBBGGGI3@FHGEGCGH
@4429057/1
ctctctttcccgatcaggcgctgacctggcggtagctttaatcatagttg
+4429057/1
CCCFF8DDHHH@H@GBEG@GDGHIIB@GDDFIBAAAH@>FAHIIGCE777
@4429871/1
ctgcaattcttggttcaagatcattttaaactgtccttctgacacaccat
+4429871/1
@;?D?DDDD??<<CEACFDF??3A?FCFAA@B2<B:EFHA<@@GGGE7BC
@4430615/1
cgttattgaaatcagctctcctaacaaggttgttaatctctctttcc
+4430615/1
@<@?DDDDDFHD4C<E>GGH9EAE:CFGECHG:CD>D<DD@FE@GG4
@667579/1
tgatgatgatttgatatctatatttctcattttttctgctaaagcactac
+667579/1
@<@??84BAFBFFGFHDEHH>FIEIIIIFGIGG4CBG@>FGAAF<BDE9>
@5145898/1
cagtctcatccacattttatgtgctgctaacctcttggcaatttttttcg
+5145898/1
CCCFFFFFHHHHHJJJJJJJJJJJJJJJJJJJJJJJJJJJJJJJJJJJJI
@669556/1
cgttgctttataaatttcacacttatttagttaaa
+669556/1
??:BDDDDBF8?FE9BE<:FFGH>FD>FEEHAG@H
@670385/1
cttctgtaaaacgccaataattgttctttcatgatactctcaagatccct
+670385/1
CCCFFFDDHHFHHIJJJJJJIIJGIIGGIJJJIJI<DCDGAFHIJIJIII
@671035/1
agttgagtttggtgggtaggggttgtttccctagactgtggttgagacac
+671035/1
@C@DFFFDDHG?AFHG1CGHID@GHGI9?FH<F;GFHDFADBFBFHGGA@
@7874642/1
ctgctgtggtctctgctgttgctgaggctgttgtggtctctgctgttgct
+7874642/1
@@@DDDDD3DFHHGGGGGIEAEHHIIIDG@F9BBG?FCH>:?BFEIHB9@
@7874698/1
gttcttcttgaagttggttcagctgtagtctgtctgcatctgtatatgcc
+7874698/1
CCCFFFFFHHHHHIJJJIJJJJJJJIJJIJJJJJJJJJJJJJIIJJJJJJ
@7876735/1
ctagataataatgcctcagagctaccttggcagctgctaattttgcttgg
+7876735/1
CCCFFFFFHHHHHJJJJJJIJJJJJJJJJJJJJJJJJJJJJJJJJJJJJJ
@674197/1
cgcacaacaaacacttggggagttaaatcaacatcagctgagatatactc
+674197/1
@@@DDD;B;CFHH=FGEC@A;DFGF>DFGDGGGIDF>?DB38DD@>BDBC
@7877299/1
gtcgggacttgaaaagaaagaccttcccactggggtgtatgtcattgagg
+7877299/1
CCCFFFFFHHHHHJJJJJJJJJJJJJJJJJJJJJJDGGIJJJJIJJJJJJ
@7878094/1
cttgactatgtttgatgacatatcaataacattctcctcaaccttttgta
+7878094/1
CCCFFFFFFFHHHJIIJIIIJJJJIJJIIJIJJJJJJJJJIGIIIJJJDH
@675643/1
ggcacattgcagttgctatcatacattcttaatatctgtgtat
+675643/1
@@@DBDD;AD4?<CFEHIEGGF@H:<4:C><D9A4CD>:C9C4
@2225814/1
cacctttgaagttgaataagttattattcttctaggtccttttatcataa
+2225814/1
@@@FFFBDHFHCDHB9E<?FHHGHCFHGHHI@HGIJEH<F>EG9FF<FEE
@2226736/1
cttgaggtctggtaattggagcggctt
+2226736/1
?@@D7DDAFFFF?CEEHED3CGHBFGG
@2957390/1
tcattttcggtttcgtaggcaggtggaggc
+2957390/1
@@@FFFFFHFCFH>GEG:FHBGE:?;8:CF
@3702641/1
ctcattttcactcagaagaaataatatctcagcaccaattttatgattt
+3702641/1
CCCFFDDAHHHHHDI@FHCD;@EHGHIBHIHG@GIEGBADEDDHE4@DA
@3703149/1
gtgatggcgtttctgtaccactataaatgtaatcgg
+3703149/1
@<@DFDFFHHFFHCHI4CEHHGAFHFHE@GEBCG=F
@3704683/1
ctgaatgtgatttttaatttcccagcacctccatcagaagaatcagatgt
+3704683/1
@@@DDDFDBFHHGIJJGIIIJJIJJJJJJIIGIIIIIJBHGHG<DDFAGD
@3708340/1
cctgaatccttagaattcaaaaattcaaacttaaattcgtagcctaattg
+3708340/1
@CCFFFD?FFBCFGIJIJFIIJIIJJGGHJII4CBHGDCDG?FHIIBF99
@678019/1
gcagggaattctaagagggtacacaattcaggcactaatgtctcttcaaa
+678019/1
CCCFFFDDGFHHHIGIGIIEEH<EHI9FGHGCFCFDEBFGF4B@DDDHF>
@5149345/1
gaggctgctgtggtctctgctgttgttgctgctgctgttgttgttgctgc
+5149345/1
@CCFFFFDHGBFFEGHHIGFIJGBHIGGIJGGGIIJDGGHDHIIBBEGHE
@5150214/1
ccagagaggaaatagtattttttcttcatcgtcttgaacttcatttccaa
+5150214/1
CCCFFFFFHFHHHJJCGIJJJJJJJJJJJJJIJJJJJJJJJJJJJJJJJJ
@4435843/1
tttctctataagatggatgagttagagcaagttgtaataagcttctattt
+4435843/1
CCCFFF>BFHGHHG@H>EEHBDFEHB>DH@BHG>?EEG4E<BGG<FHGH>
@680348/1
ctcatcttcatcatccaagccgtaatgaatggtgttgctttcgcagggta
+680348/1
BBCFFFFAHFHHFIBDBBEHG@CEFHIGIGIG:?8CGGGIIGIGD:DGBG
@4437748/1
gttcttcttgaagttggttcagctg
+4437748/1
@<;DDFDDFHABFG9GHAFIGDF<C
@4439349/1
atcctattaatgctttaaacattaactagtt
+4439349/1
@@@FF<DA>DHDFBFH@H:3CFEHGHIIH@A
@1466130/1
cctagttcttctaatattgatgttttattttcagtataccttataccgct
+1466130/1
@@CDFFFFHDHHDIFGEHI4BFD>IEHIIGIGCHIII@HGGGIJGCDH>F
@1466869/1
ccggtttttggttgttccaggccttggtaaatttgggtccc
+1466869/1
8?<DADDDH6@CFH::AB<FC8EF9<B9?B9<DFB4:?BF9
@1466890/1
gtcatcaataatttcgaaaggatcttttttaggatcagggatatct
+1466890/1
B@BFFFFFFDFHHEIIGBHGGGBHFHEHGAGHGIDI3BAGFC;BGD
@5154781/1
gccatccattttatagctactctaaaaacacggtcttttccttcccctgg
+5154781/1
CCCFFFFFHHHHHJJJJJJJJJJJJJJJJJJJJFHIJJJJIJJJJJJJJI
@2233370/1
ccacaattctggatgtaacctatcaggatgtgctttttttctttctaatt
+2233370/1
@CCFFFDDHHGGHDIGGIJGHGDIEIHCFGHCHIIJIJIJGGGGII99DF
@5157915/1
gtgcattcataattcgggccttaactttagtgaactggtcatcaactgag
+5157915/1
CCCFFFFFHHHFHJJJJJJJJJJJJJJJJJHIIIJIJJIJJJJIJJJJII
@2967705/1
taccaactcatactgtcttcagcctcatgttataacattatgcagttcat
+2967705/1
@B@DFFFFHDHFDBGHIJGEGIJJEEHBHIIGIG<?FHG>FHIJIFCHI9
@2967752/1
cacttaggtcgtgcatggtttaagaaagaccaaaggtttctgttgagcta
+2967752/1
C@CFFFFD=<DFHIIIJJDGHIJJGI@G>GIIIIGIB>FHIGE>?49?FH
@4441132/1
gctcaatttaccttcatccttgttttcaaagttgataaataatattaatg
+4441132/1
@@@FFFFFGH<?FEGEGGI>FG<BGDDBF@HGC<E>DAHBCGICIDBAHG
@3710345/1
attgctctgcagggaacggcgacataggtgtctgctcttcacatactctt
+3710345/1
@@BDFFFDHHGHHJJEHGIJID@GBGBBBFDGIIJIIJDGCGGCHIEHCH
@4443857/1
tttatttctttagtaaacttaaccctttgagaatctgtta
+4443857/1
@@@FFD?DAFFBD@EAB2CAICIHIIBC4FGGBFEGCHI4
@4443969/1
cacatggcaggaagttttctcgcaacttaggttatgcgaagtacataact
+4443969/1
<@@FFFFFHHHDGIBEHI@EFIIIIIIIFGCGG<FGIGGEE1BGGEGBBF
@4444555/1
gcattgttgcaacttagatttagggtcattccaatctt
+4444555/1
@@CDD>DDHBD?D9C9ACDI9A?F@CGIIHF9AC4;:<
@4447399/1
acctctaggaccagtttgcaaagggaa
+4447399/1
CC@DDFDDD?FHDGG4:AFHC>DAA3;
@693731/1
ctgcagggaacggcgacataggtgtctgctcttcacatactcttgttaca
+693731/1
CCCFFDDAFBH1CFGGIBEDEGFHGGGIJEGGIIIJJFDHGG@>FFEHIE
@1475416/1
aagaactcaagccgctgataacaatcagtgactct
+1475416/1
@@@BDDEFB?FHFJE>GHGGIJJCHGEH@F?CD@9
@1475527/1
ggaccatcactttttacatttaaagcatctccttcttctttttttctag
+1475527/1
@@@DDDDB?FFHHIGAGEIJIICHHGBE3A<EBEG<F?FFHDH<D;FG@
@1476647/1
gcttggatcatttcttcattttcagctctggctattttagcatggaatgt
+1476647/1
@CCFFFFFHBDHHHGIIIJJJJJJJIIJJJJJIGGIJJIIIEHBFFGED?
@5169433/1
cctgaacacattgggtcgccatacctaaaaccgtatctccaaccctcttc
+5169433/1
CCCFFFFFHHHHHJJHIJJJJJJJJJJJJJJJJHHIJIJJJJJJJJJGJJ
@5170119/1
cttctctgcactgtgacagtcttcaagcactgagttagaataccaacctg
+5170119/1
CCCFFFFFHHHHHGIJJJJHIJJJJJJJJJJJJJHIIJJJJJJJJJJJJJ
@2973563/1
gctggggctgttgttgccactgctgctgctgcggctgttgttgcctctgc
+2973563/1
CCCFFFFFHHHBDGGH9DHGBHIGIIJBEEGIFGGEIAHF3CA<CHH9@@
@703454/1
agctgcgacaccatctgatgcctggtgcggaggctaccttgccgtaggaa
+703454/1
?@<DDDFFHFDAFG@>GCHHFE><?C@DAGHGH?FEGHFGGCGI;5@CAH
@5171541/1
gcggcaatatgtttggcttgctgttttgtagaa
+5171541/1
@@@ADD8AD<DD>:BDEGFF89<FCFGA:?<9:
@705181/1
atcatttttagattttcctgcaccgatgcaattaatactcatcttcttta
+705181/1
@C@DFDFFGHFCFCGIIIIIBGHHHIIJIAEG3C<GHIGGE9@>@FDCHG
@4451106/1
tggacttcacaaagctctccaacaagaatttgtttttgttccaagttttc
+4451106/1
@<<DAEEDHFHDHEIIIIDGHJJJCHIGGEH@:BFGC<BGGEEDG???@F
@3719216/1
gccacttctttgaactaagtacagcgaaattcttattcgattgaagtaaa
+3719216/1
@@@DDFFFHGGH>?GGIIIIHE<<DDEHBGIHIGHGGD@?FD=BBB?D@F
@708003/1
gtttggtagaagcaggatgacacttag
+708003/1
???DD7B42A<?AEC?AEE@FE@@FB@
@4453603/1
gttcttcttgtttcttttctttaacatttctcac
+4453603/1
CCCFFFFFDFHHHEHIIHI>HGHGIBEHJIF>HG
@711836/1
cttctgtcttgaaatctgtagcccaatattgattccagaacttccggca
+711836/1
@@@FAEEDDFHHDGGGGGFDFHCGGCFGIIIGGGIE>G3CGG@GGE600
@1479684/1
gcctcatgttataacattatgcagttcattacc
+1479684/1
?1?BBDDDAFH<4C?A:CC4:3<CFBFH>ADH4
@721513/1
gccacaactcatattgatcgtcaaatga
+721513/1
@@@F?BDDBDFH>BDBHBH?ACFBCE>9
@722888/1
gttcgtagtgaagaactgaaagcagatctaaatttctcaaatttctttct
+722888/1
@@@7DDDDAD>?A@;;E<<FECEDF>D3<:CBDGG9?:9CDHICBDHH99
@731826/1
ggccgatctgaggtctgtcaattcaccaggtgatatatttttgcatctgt
+731826/1
@@CF@@DDDHFHHJJIIGJGFGE@DFHG<G?FGHECCHGIJ@@HEHIIEA
@732279/1
gtccacaaaaaataaaataagctcaactatagtttaaaaaaacaaaacaa
+732279/1
C@CFFFFFHHHGHJBHIJIIHEHHEHIIIII>:DHIDII<?@FGIIIAGH
@1496250/1
tctcattcttagttgtaacaactaggggcaccatgacgatagctttattc
+1496250/1
@@@DDFFFHGGHHIIBHIIIGHHHICFGIGEEHIFBFHGIIGIIJFCGIJ
@1496290/1
atgaaactgaacgtgtacacctggtaaagagg
+1496290/1
@@@FAFFAADBHH?EEHGEHHEHIFHEGIBC9
@732478/1
tggtcatcaactgagaggccaaactacttcag
+732478/1
8??;:?DDDDF4<CCH>7AEEC9F92AE9DG>
@1498182/1
gctcaaacatgcaaatgtgacattattgactaagg
+1498182/1
@@@F?DDDH<?B?A<DFCFCHE9CH:CE>HHECGB
@734615/1
gttcttctttccatcaaaggcaggaaatcgattttt
+734615/1
@8?DDDDD?FFHB<CHBEHFCC@HICG>EF@@GEC?
@737003/1
cgggcttactaagggagttttcttgatcattttcgtttacccagagagga
+737003/1
CCCFFFDDFBFHFBEGIFHEIJIJJ<FHCGC<EGGHIGBDGIGC?F3BG;
@738695/1
gtttctcaaaacatggtgctggatgaggaaatttttcataaagaagtcga
+738695/1
@@@FFFFFGHHGHJGGFHHIIJJJIJIJIIGIEGGIIJJJEIIJJGB?DH
@742902/1
ccacatcaatgttaaggaatggtttccaaccaataattgcagact
+742902/1
@@@DBBDFDHDHHGEGII;BFHAA@HGE9CC@E9FHGIIG@H@E?
@746464/1
ccgagaaattctaacctctgattagaccctaaagttaaatt
+746464/1
@@@FFFFDHFHHFJJJJJIIDHCHEGICEGJDIDGEGGEF?
@750277/1
gatttattaaacccgatgctagctttcttaaatctggttctctaatcatc
+750277/1
C@CFDDDFDDHH8CHABEGGGB@@>FEFH<ECAHC<F?<CB>GGFCCA<B
@8804430/1
catggaatgtgatctccaagttgtgaatcaatttcaggatacgatctggt
+8804430/1
CCCFFFFEH?FHHJGHIJJIFIIEGIGIJJIIBEHJJJFEFHHIGGGHJ?
@9542439/1
ccaataaacaccttttggaagctttacaactcctaatcctgtttcatccg
+9542439/1
CCCFFFFFHHHHHJJJJJJJJJJJJJJIIJJJJJJJJJJJJJJJJJJJJI
@9296925/1
gcatcctttgctcttgaggaagttggtgtagaggtgcaggctggccatgt
+9296925/1
BCCFFFFFHHHHHJJJJJJHJJHJJJGHHIJJJJFHIJJJJJJJJJJJJG
@9296939/1
gaagtaagtggtctttcatttaatgttttttgaaaagcctcacttgtttt
+9296939/1
B@BFFFFFHHHHFIJJJJJJJJJJJJHJJJJJJIJJJJJJJJJJJJGHIJ
@9051690/1
ctttcttaaatctggttctctaatcatctgattagtagtaacgattctcc
+9051690/1
CCCFFFFFHHHHHJJJJJJJJJJJJJJJJJJJJJJIIJIIJJJJJJJJJJ
@10034126/1
gatgaggatactttaatctaatattatattgactaacaaaatatctttca
+10034126/1
CCCFFFFFHHHHHJIJJJJJJJIJJIJJJJJJJJJJJJJJJJJJIJJJJJ
@9788960/1
ctgtttcatccgcaattttctggcggagctcttcagcatttagcagcatc
+9788960/1
?@@BDBA?F?FDB@FHDBHHHEAFAFGHAHIGHGIBBBFEFEHCHHCFFI
@10276306/1
ccttcttttccggaaagaacctagtgtgatggcgtttctgtaccactata
+10276306/1
CCCFFFFFHHHHGJIIIJIJJIIJECCFHIJGIJHIJIJIGIIJIJJAGH
@9300603/1
cagcaaaatccaaaagatttttcattgtgttcgtggaagtaagaggtctt
+9300603/1
@@@FFFFFHHHFHGIIFHHIJJIGIIJIIHIJGIHIDHIHGHJGGGFHHI
@10277219/1
gtaggaaataagaaagcaagagaaggaagtgaggtacacagttgcagtcc
+10277219/1
CCCFFFFFHHHHHJJJJJIJIJJJJJJGJFHIJJCGHJJJJIIJJIIDHI
@10277784/1
cagtcatcaggaatatagtcattaaccttcaaaatttttccgaggtttaa
+10277784/1
CCCFFFFFHHHHHJJIJJIJJJJJJJJJJJJJJJJJJJJJJJHHJFHIJJ
@10277887/1
ttttgttattggtttccttatcagtaatctcgaatctattatctcttgga
+10277887/1
<@@DDDADBFDD:BED?CI:CHEEHHBAHHEIIIIICC<DFFCF@FFGG3
@10520975/1
gttgctgctgctgttgttgttgttgaccccatggttgtcgaggaggtccc
+10520975/1
CCCFFFFFHHHHHFGFFFHGGGGGIJIGIIGIJJIIJJJIJJJGIJ;FHI
@9790461/1
ctggatagtggtaggatagagactttttctttgaagatttaggtataata
+9790461/1
CCCFFFFFHGGDFHHCHGIGIGIIJJJJJJIJJGGIGHGHHHIHIGIGHH
@10279759/1
gttcaacaaatctcttaatgatatcagtcagcttacaagccttagtaagc
+10279759/1
@CCFFDFFHHHHHJJJEEEHIEGIGDHFHHIIIIGEGCEHGIGIFGIGGC
@9791164/1
ccatcattcatttctcctggatcattataccacaattctgg
+9791164/1
1;:BDD?DHHBHAG@FBB<EHHE;HHGGCEGGIIIGIAD?B
@10761732/1
ctcaaccgtacttctagcattagaagtttcttctccagctaaggctgtat
+10761732/1
CCCFFFFFHHHHHJJJJJJJJJJJJJIJJJJJJJJJJJJJJJJJJJJIIJ
@9545664/1
gcctagacttgtgcaccagctaaagaagacttatctttaaacggcagctt
+9545664/1
CCCFFFFFHHHHHJJJJJJJJJJJJJJJJJJJJJJJJJJJJJJJJJJJJJ
@11004514/1
gtgggcttcagaggagtacaagggaaagagaagataaaaaactgcactat
+11004514/1
CBCFFFFFHHHHHJIJIJJJJJJJJJJJJJJJJJJJJJJIJJJJJJJJJJ
@9302184/1
caacaacaacagcagcaataacaacagcagcagcaacaacagcagagacc
+9302184/1
CCCFFFFFHHGHHIJJJJJGIJJJJJJJJJJJJJJJJIJIJJJJJJIJJJ
@10037452/1
ggcatcacaacagcatcgttatacttttctggatcaaaagtaaaatcttt
+10037452/1
CCCFFFFFGHHHHGJJJJJJJJJJJJIJJJJJJJJJJIJJDFGGIIIJJJ
@11006915/1
cttggcataaaatgaaactgggcacaaccattagaatcacctgctgcttt
+11006915/1
CCCFFFFFHHHHHJJJJJJJJJJJJJJJJJJJJJJJJJJJJJJJJJJJJJ
@10525734/1
ctgctctgataaattagaatcatcccatagcaaatggtatttggtaggac
+10525734/1
@CCFFFFFGHFHHJGGIHHDEHHJIGEHGIJFIHHIJCFEGEHICFHHCG
@10526315/1
ggccgcacatgtttgtgcttctgaagaggacatccccgtaccataacaaa
+10526315/1
CC@FFFFFHFHHHJJHGGIJJJFGIIIIIGGHJJIIIJGHIIIJJIJIJJ
@8811326/1
ccactttcacaatcaattaattggtaacatggtaaaataccttctttgac
+8811326/1
CCCFFFFFHHHHGJJJJJJJJJJJHHIJJJJJJJFIJJJIIJJJJIJJJH
@10280363/1
agaggaaatagtattttttcttcatcgtcttgaacttcatttccaacagg
+10280363/1
CCBFFFFFHHHDHIIJJJJJJJJJJJIHIIGIJJJIJJJJJJIJJJJIHJ
@8813388/1
ctcaatgatttcctccttccaaaaaaatacagcaagtctggtaaatttat
+8813388/1
CC@FFFFFHHGHHJJIJJJJJJJIJJJJJJJJIJJJGHIJJJIGIDHEIG
@9793797/1
cgaattcagttggatgggtaattcc
+9793797/1
@@@DDDBD<FA?DGFABG;CC4CA3
@11011310/1
tttttagattttcctgcaccgatgcaattaatactcatcttctttactaa
+11011310/1
CCCFFFFFHHHHHJJJJIIHIJJJJJJJJJJJIJJJJJJJJJJJJJJJJJ
@10039770/1
ctttttttggatctgaagggcggtcccctcttttgggtggaatgtatgac
+10039770/1
?@@FFFFFFHGHDHIGBGGIGEBG@FGIDIGIHIIHH;<BDAAC@CCCC@
@9306912/1
gctttattatattactcctaattgaagagccttttcccaaaatcatacca
+9306912/1
CCCFFFFFHHHHHJJJJJJJJJJJJ4FHJIJJJ4HHIIIIJJJJJJJJJI
@10529566/1
ctctaatttgtttctgcaagaggtgtcagagaggatgatggtgttgcctg
+10529566/1
CCCFFFFFHHHHGJIJJJJJJJJCGHHIJJJJJJJJJJJJJGHHIJJJJJ
@10533292/1
tgtggtctctgctgttgctgttgttgctgaggctgctgtggtctctgctg
+10533292/1
CC@FFFFFHHHHHJJJJJJJGJIIJJJJJJJJJJJJJJAHIFGIIJJJJJ
@10533438/1
ggtaggggttgtttccctagactgtggttgagacacttgctggggaggtg
+10533438/1
@@?DDDDFFFHHHIGIJGGGGIIJGHCHIIIIIHGGGIJIJJJJJGHGGI
@10769639/1
tttccgattatttttcctttgatgctgctcaatttaccttcatccttgtt
+10769639/1
CCCFFFFFHHHHHIJJJJJJJJJJJJJJJJJIJJJJJJJJJJJJJJJJJJ
@9311814/1
ctggcctatgactcccaagctgctatgagtactatcatcagctggtgtag
+9311814/1
CCCFFFFFHHHHHJJJJJJJJJJIJJJJJHIJJJJJJJJJJJJJJGHHIJ
@9550669/1
aggaagtaagtgcagaggaacgagaaccaatttcttttttaaaataatca
+9550669/1
CCCFFFDFHHHHHJJJJJJJJJJJJJJJJIIJJJJJJJJJJJJJJJJJJJ
@8814570/1
ctcatgttataacattatgcagttcattacctaagatatttgttatgatc
+8814570/1
@C@FFEDDHDHHHJJIIIEGEBEIFIJDIIIJEHFHDBIGHGEGGDDGIG
@11246111/1
gtttccaaaaattttcgaataagcatggaccatggtttcaatgatttccc
+11246111/1
@C@FFFFFHGHHHJJJJJJJJIJJJJJJJJJJJJJDHIJIJJJJJJJJJJ
@11247280/1
ctttcataattcataacgtcattagcagagctcgctactaaggccttcaa
+11247280/1
CCCFFFFFHHHHHJJJJJIJJJJJJJJJIJJJJJJJJJJJJJJJJJJJJJ
@11016549/1
ttctggaaagcagctcttgcagcattgacactggcgttttggtgggcatg
+11016549/1
CCCFFFFFHHHHHJJJJJJJJJJJJJJJJJJJJJJJHIJJJJIJJJJJJJ
@8817270/1
ggttcttcttcttttttccacgtgaaatctttaggctgcagctcaaccat
+8817270/1
BCBDFFFFHHHHHJJJJJJJJJJJJJJJJJJJJGIIJJJJJJJJJJJJJJ
@11018835/1
ctgatatagctctaacttcaattaatttctgatttttattaacaat
+11018835/1
CCCFFFFFHHHHHJJIIIJHJJJJJIJJIJJHJJJJJJJJJJJJJJ
@11018841/1
gcctcttttaccattgtacgagtttgagcatcattcattttcttcattgt
+11018841/1
CCCFFFFFHHHHHJJJHIJJHIHHJJJJJJIJJJJJJJJJJJJJJJJJJG
@9060383/1
gtcgtgagaagctgcaacggctgctatagatggaacgttgatctggtctg
+9060383/1
BBCFFFFFHHHHHJJJJJJJJJJJJIJJJIJJJJJJJJJJJJJJJJHIJJ
@9551896/1
gttgctgctaaatcttcaagtacatagtacataactttagctgtcgtctt
+9551896/1
@@@FFFFFHFDDHGGIDDHDIEHDHIIFGIIEHIIIIIIIII<:CCDFFC
@9552631/1
gttagcagctggttgccttaaaacaatgtcaagagcttggattgcctcct
+9552631/1
C@CFFFFFHHGD<CCBGHIIEHGIIAHIHHGGEEGIIIGIBDBHIIDIGG
@9553366/1
ggctggtgccctgaataccttgatggctacaaagatagaagtcgaattca
+9553366/1
@@@FFFADBDHGHIJJJJJJJJJGJJJJJJJIIIJIIGJJIFHIIIHIJJ
@9064252/1
gcctcttttaccattgtacgagtttgagcatcattcattttcttcattgt
+9064252/1
CCCFFFFFHHHHHJJJIIJJIJHIJJJJJJJJJJJJJJJJJJJJJJJJJI
@10539012/1
aggaaatttttcataaagaagtcgaatactgttcttaggaatatttccaa
+10539012/1
@@@DDADD>DDHHIIGGGB@EHIIIIG=CEFCGIIICB@CGHIBGGIGDH
@9316058/1
ggttcatgagttccactttcacaatcaattaattggtaacatggtaaaat
+9316058/1
B@@FDFFFHHHHHJJJJJJJJJJJJJIJJJJJJJJJEGHIJHIJHHGIJI
@10044977/1
gccacaactcatattgatcgtcaaatgaaacatacctcatacgactctaa
+10044977/1
CCCFFFFFHGHHHJJJJJCHDGIJJJIIIJJJJJJJJJJJJJIGIJJJJH
@10291206/1
gctttctaatgtttcttcatttaaaacc
+10291206/1
??;ADADDE?4C:<?:EB<333C:3<A?
@9317164/1
ccacacctttgtcaccactatattcaccaaccgttaacggagtttgctgt
+9317164/1
C@@DFFDFGHHHGIIJJIJIIIIIEHIIJIFIIGIIIJIIIGHIHHDIIH
@10045990/1
gcttactaagggagttttcttgatcattttcgtttacccagagaggaaat
+10045990/1
?@@DDDDBDHH>CG<CEG<FEFAHH@ECHIIIHIIIIGGCG;?9BD@?F>
@10542568/1
cttggccggctggtgccctgaataccttgatggctacaaagatagaagtc
+10542568/1
@C@DFDFFGHHHFHIIIJJJJJJJJIGIJIJGDHIGIGGGIJJIGEGC=C
@9802575/1
ctagataataatgcctcagagctaccttggcagctgctaattttgcttgg
+9802575/1
CCCFFFFFHHHHHJJJJJJJJJJJJJJJJJJJJJJJJJJJJJJJJJJJJJ
@8819892/1
gtcagcttacaagccttagtaagcataaatttatggaagccataccgtac
+8819892/1
C@CFFFFFHHHHHJJJJJJIJJJJJJJJJJJJJIJJIIJGHIJJIIJHGI
@11021790/1
caaacaatcacctgaatccttagaattcaaaaattcaaacttaaattcgt
+11021790/1
CCCFFFFFHHHHHJIJJJIJJJJJJJJJJJJJJJJJJJJJJIJJJJJJJG
@10775767/1
ccaacacgttgaactaaacttggatcagtagtggtatcaatttcttcttt
+10775767/1
CCCFFFFFHHHHHJJJJJJIIIJJJJJJHGIFHIFHIIJEHJJJJJJJJJ
@10776232/1
cactgctgttgttgaggctgctgtggtctctgctgttgctgttgttgctg
+10776232/1
CCCFFFFFHHHHHJJJJJJJJJJHIJGIJJJJJJJIJJIJJJJJHIIJJI
@11247792/1
gcctggtcatgcataattcttgtagaagaccaatagggttgcccatcatt
+11247792/1
@CCFFFDEHGHHHJJGIGIJJJJJJIJGJJGIIJIJIIFFHIJJJJJJJJ
@11248012/1
ttttttttttggttccagagactcgtccaatcagattgaaaaaaacaagt
+11248012/1
CCCFFFFFHGAFFHIJJGGFCHFGG@GHGIGGGC@EHCGIJHHFDABDDC
@8823493/1
gtataactatcttattgagataattatcttttgaaacaactacctcccct
+8823493/1
CCCFFFFFHHHHHJJJJIJIJJJJJIJJJJJJJJJJJJJJJJJJJJJJJI
@10543795/1
ccacattccattccatgatttattaaacccgatgctagctttcttaaatc
+10543795/1
CCCFFFFFHHHHHJJJJJJJJJJJJJJJJJJJJJJJJJJJJJJJJJJJJJ
@11250871/1
ggctgagagtaattcgtcgcgcattctgttgtatatttatgctcacttca
+11250871/1
CCCFFFFFHDFHHJJIGIJJIJGIJJJJJJIIIJJJJJJJJJIJJJJJJJ
@10545847/1
cataattcgggccttaactttagtgaactggtcatcaactgagaggccaa
+10545847/1
BBCFDDFFHGHHHJJJJJJJJJJHIJJJJJJHGGHIIJJIIJJJJJJJII
@10545873/1
gtcgcttatgtcaaattctacttctgaatgatgttctacgttatcatcaa
+10545873/1
?@@D7DDAHHFBFHBG?GH@CHGGIGHIGGGDBFGHIGE;:CHGFH@D?F
@10546356/1
gccaatagctgtgggttatatggtgattgatgccattcaactttgcatta
+10546356/1
?@@DDFDDHDHHHIHIEHGGIGEIE4BHGHI<FGGIICCHCFGGIIIGHG
@10546882/1
cttgtcagcacagaataatcttgtatgatgtctcttttggactacaataa
+10546882/1
CCCFFDFFHHHHHJJJJJJJJJJHHJJJJJIIJIJIJJJJJIIIJJJJJJ
@10547818/1
ccggtctttctcgataatcaagtgttggtgcattcataattcgggcctta
+10547818/1
@CCFDFFFHHHHHJJJJJJJJJAHHIJJHIJIJIJGIJIJJJJJJJJJJJ
@10548177/1
gttcttcttgaagttggttcagctgtagtctgtctgcatctgtatatgcc
+10548177/1
CCCFFFFFHHGHHIJJJHIJJJJJJHIIIIIJJJJJJJJJJJJJJJJJJJ
@9070163/1
ctgagattggggaggactcaatgccaacattgaccctaggcaaggtacag
+9070163/1
?@@DDEADF>BF?@@BHGIIIHGHGGGGBHDBDACD@BEG>DGHEIFDG@
@9320004/1
acataaattcgataacaggctgagctttataaaatgcagtggccgacaca
+9320004/1
CCCFFFFFHHHHHJJJJJJJJJJJJJJJJJJJJJJJJJJHIJJJJJJJJI
@9320783/1
gtcacaactaacaatgggccacaactcatattgatcgtcaaatgaaacat
+9320783/1
CCCFFFFFHHHHHJJJJJJJJJJJJJJJJJJJJJJJJIJJJJJJJIIJJJ
@9807109/1
cccgatgctagctttcttaaatctggttctctaatcatctgattagtagt
+9807109/1
@@BFFDFFHHHHHJJJJJJJJJJJJJHIJJJJJIJIJJJJJJJJJJGHIH
@9807230/1
ctctgtacttcctcctcatagttccacaatgagtaatttcaatttttaat
+9807230/1
CCCFFFFFHHHHHJJJJJJJJIJJJJJJJJJJJHHIJJJJJJJJJJJJJJ
@10778794/1
aatactttaagagcatttattgcagcttctttctgtgcatcattttt
+10778794/1
CCCFFFFFHHHHHJJJJJJJJJJJJJJJJJJJJJJHHIJJJJJJJJJ
@11024529/1
gatttattaaacccgatgctagctttcttaaatctggttctctaatcatc
+11024529/1
CCCFFFFFHHHHHJJJJJJJJJJJJJJJJJIJJJJJJJIJJJJJJJJJJJ
@10779984/1
agccagtaggtaaaaagattattgtattttcttttagaactctttcaaag
+10779984/1
CCCFFFDFHHFHHJJJJIJJJJJJHIJJJJJJJJJJJJJJJJJJJJJJJJ
@8575817/1
cgggcttactaagggagttttcttgatcattttcgtttacccagagagga
+8575817/1
CCCFFFFFHHHHHJJIJHHEIJJIJHJJJJJJJJJHJJJIJJIIHIGHJC
@8577775/1
ggccttcaagatagaacccaattctggcccaagaggagagcttttattga
+8577775/1
?<;DDDBDBDHH?C?FF;F?GFEDHEH?<??1@?@?DA;B8BFEE<DDF9
@9324408/1
cttcagtaaataacaaagaatggaaggccaaaatttgttcacactgttcc
+9324408/1
CCCFFFFFHHHHHJJJJJJJJJJJJJJJJJJJJJJJJJJJJJJJJJJJJJ
@9561320/1
gctattttagcatggaatgtaatctccaagttgtgaatcaatttcaggat
+9561320/1
CCCFFFFFHGHHHJIIIIJHHJIJJJJJIIJIJIIJJIIIIJJJJJJJIG
@10299690/1
gcatgatgacattcatctataactaatagattgacacgagacaacgtgat
+10299690/1
@C@FDFFFFDHFHBHIIII>HHIIGGIIHIIII>CFHIAGCFDBFG?FDH
@9073825/1
gtgtttgtggggaagttttatttacattttttgcctgaacacattgggtc
+9073825/1
BBCDFFFDHHHHHGHGIJJJJJJJJJJJJJJJHHJJJJJJGHIJJJJIGI
@11027439/1
ggcattccagcatcattactaattttttgcaattgttgagtgaagtttct
+11027439/1
CCCFFFFFHHHHHJJJJJJJJJJJJJJJJJIIIJJJJJJIHIJJJHIJJJ
@10550628/1
ctcttgttttgcttctttttttgacctacccttgccgatagcaataaggc
+10550628/1
@@@FDDBDDHDHGI@@GIIIHGIGHIIEHGFHHIE?FEIIIGIGGIGGG>
@10053968/1
gttctttcatgatactctcaagatccctgattacttcttctcgaggtggc
+10053968/1
CCCFFFFFHHHHHJJJJJJJJJJJJJJJJJJJJJJJJJJJJJJJJJGIJJ
@10551155/1
ctgaacacattgggtcgccatacctaaaaccgtatctccaaccctcttca
+10551155/1
CCCFFFFFHHHHHJFGJJJJJJJJJJJJJJJJIJJJJJJJJJJJJJJJJJ
@9329350/1
tgagtcagaattttcgtttggagcaaatacaatgtatttgctgtctttgt
+9329350/1
BCCFDFFFHHHHHJJIJJJJJJJIJJJJJJJJJJGGIJJJJJJIIIJJJG
@9811215/1
caacaagttccgttttttggagaggcaactcaggataactatagaggttc
+9811215/1
CCCFFDDDHHHHHIJJJJJJIJIJJJJJJJJJJJJJJJJJJJJJHJJHHH
@8832593/1
ggtcttttgtcaaagctactccttggcccatttaaacatttgtaaataaa
+8832593/1
BCBFFFFFHHHHHJJJJJJJJJJJJJJJJJJJJJJJJJJJJJHHGIJJJJ
@8832674/1
gttagcagctggttgccttaaaacaatgtcaagagcttggattgcctcct
+8832674/1
CCCFFFFFHHGGHGGIFIJIJJJHIIGGHGIIGIHIGIJJIJJJJJJJJI
@8835646/1
gccgtaggaaataagaaagcaagagaaggaagtgaggtacacagttgcag
+8835646/1
BCCFDFFFHHHHHJJJJJIJJJJJJJJJJJJJHIJJIGHJJJJJJJJJJJ
@9075103/1
ccatatcattgagacattaacttgcgtagcatactttatcgtaacggtca
+9075103/1
CCCFFFFFHHHHHJJJJJJJJJJJJIHIIIJJGIIJIIIIIHIJJJJEHI
@9075236/1
aattaagaactcaaaaactttgtttacagtacaggcataaccttactata
+9075236/1
?BBFFFFFHHHHHJJJJJJJJJJIJJJJJHIJJJJJJJJJJJJJJJJJJJ
@10554300/1
gttgctaacttcataaatgcacagagtaggttattgtaaggttttgatgt
+10554300/1
CCCFFFFFHHHHHJJJJJJJJJJJIJFHIJHIJJJJIJJJJFHIJJJJJG
@11031973/1
gtaggtgcagggtatgaaactgaacgtgtacacctggtaaagagg
+11031973/1
@@@D?ADBDD3C2CFBF?CCHE<E?AGA<:???FG9?F@??::D@
@9330321/1
cttatgtctaacacttcacacataaattcgataacaggctgagctttata
+9330321/1
CCCFFFBDHHHHGJJIJJJJJJJJJIJJJJJIJJJJIIJIJIJJJIJJJJ
@11032969/1
gtcaccgggttgttgcctaacaggaggtgcactggttacaggagatactg
+11032969/1
@CCFFFFFHDHHHJJJJJJJJJJJJJJCDHIJJJJHIIJJJJGIGHJIJJ
@10787592/1
ctcagataatcccatatcattgagacattaacttgcgtagcatactttat
+10787592/1
CCCFFFFFHHHHHJIJJJIJJJJJJJIJJJJJJJJJJIJJJIJJJJJJJJ
@11034206/1
ctcatgttataacattatgcagttcattacctaagatatttgttatgatc
+11034206/1
@CCFFFDFDFHHHGGIEGE@FDHHGGIIHGEHHHGCBEHHGIFEHEDCGI
@8837686/1
cagctgtagtctgtctgcatctgtatatgccctagcacggaaagcagcga
+8837686/1
CCCFFFFFHFFHFEDF@>HGGGGD?<FB<ACFGGDHI@FHDGHIBHCGG<
@8838716/1
cacagcttgtctgtaattgcgataaggtttttcaggattgatagatacat
+8838716/1
BCCFFFFFHHHHHJJJJJJJJJJJJJJFHIJJJJJJJJJJJJJJJJJJJJ
@10057005/1
cttctttgactaaatactcctgaaggagtgatatcggtgtttttgagctc
+10057005/1
??@DFDDDADBFDHGHEFFGICFB@HIE2AEDGCGFHGG@BBFEEFEGGG
@8838993/1
caattttatgatttctcttctcttgg
+8838993/1
@<@?DDD?FFFB>C>@<ECHCA?<CF
@8839282/1
cttcacttcagcataaactggagtttttcccggaagcaccaccacaacaa
+8839282/1
<@@FDEEDFF?FHGGIII@DFHIHIIIIIEGGEGBHIIGHGIGIIEEEG=
@8839379/1
cttgcctttgttgctgctgtggtggttcttgcctttgcagctgttgtggt
+8839379/1
CC@FFFFFHHHHHJJJJJJHHIAGHEHHIJJJJJJJJJJJIIJHIJHHJ?
@9566388/1
gatatattcatgccacattccattccatgatttattaaacccgatgctag
+9566388/1
@C@FFDFFDHBHDHIGIIIEDGEFI?DDH@HEGGHIIIEFBGIEDFEGD?
@10305041/1
cttccatttgctgagagagattggttggtattatgctggtttcagaaggg
+10305041/1
CCCFFFFFHHHHHJJJJIJIJJJJHIJJGHJJJJJJJJJIJJJJJJJJJJ
@10305286/1
tattcttgtagtgctccaatcgcattccctttcacactagggacatgagg
+10305286/1
@@@FDFFFHHHFFGHIEHIJEHEHIJJIJGGEHIJJJJJJJJGICHIBHI
@10790258/1
ttggaaaactgtttatcatagatccgacgacactttttagtaccgggctt
+10790258/1
CCCFFFFFHHHHHJJJJIJJJJJJJJJJJJJJJJJJJJJJHJJJJJJJJJ
@10058863/1
cttcaggcatgggtcactattaaagttgatttgtcttatcgacttgacaa
+10058863/1
CCCFFFFFGHHHHGHGIIIIJHIIIIIJIJJJJIIIJIJJJIIJJJJJJJ
@11035469/1
ataagattacaattcttaacattttttctttaaacaaagaacattggatt
+11035469/1
@CCFFFFFHGH?HHGIJJJIIHIJJJGIIJIJJJJIJJJGGIGIIIIGHH
@10792914/1
atcaacttctaaaggtttccaataaacaccttttggaagctttacaactc
+10792914/1
CCCFFFFFHHHHHJJHIJJJJJJJJJJJJJJJJJJJJJJJJJJJJJJJIJ
@9335392/1
ctggtatccaaaggcactgttttcaccggaggaatttgtttgtgattttt
+9335392/1
BCCFDDFFGHHHHJIJJJJIJJJJJJJJJJJJJJIJJJJJIJJJGIIJJJ
@10793512/1
cagacatgttatttactattcattcaaaatttgtgctgactgcttagcat
+10793512/1
@C@DFFDFHHHHHGIIIIIIGGDIJJIHEHHGIJIJIGDCHIGHCAHHBI
@10794084/1
ctttgactaaatactcctgaaggagtgatatcggtgtttttgagctcata
+10794084/1
CCCFFFFFHHHHHJJJJJJJJJJJJFGHIJJJJJFGHIJJJJJJJJJJJJ
@9819422/1
gctaatttaaaaattgaatagtttttatgaaatgagtcagaattttcgtt
+9819422/1
@@@FDBFDFHGGHGIIIGIGICBHIGGGDGIGEHJIHGFFHHIGH>GHGG
@11264114/1
tctagattgaaaaaagaatgcgaatcagtggaaggggcttatagctactg
+11264114/1
CCCFFFFFHHHHHJJJIJJJJJJEGHIIGIJIJJJJJJJJJJJJJJJJJJ
@11038861/1
tatagtttctcctacggagactgtatacctaaaagtgggttcatgaattg
+11038861/1
CCCFFFFFHHHHHJJJJJJJJJJJJJJJJJJJJJJHIJJIIJJJJJJJJJ
@9820691/1
gtcgaattcagttggatgggtaattcccacatctactgtggtaccagctg
+9820691/1
CBCFFFFFHHHHHJJJJJJJFHIJJJJJJJJJJJJJJJJJJHHIJJJJJJ
@11264688/1
ctcccatctgcatccttcttttccggaaagaacctagtgtgatggcgttt
+11264688/1
CCCFFFFFHHHHHIJIJIHIJJJJJJJJJJJJJJJJJDHGHIIJJJJFHI
@9337916/1
cctaattcatccataataagtctaaatagac
+9337916/1
=8?D;DDD<DAFFHCBAFD@ICFGH@E>HC>
@9568255/1
ccaggaacttcccagtcatcaggaataaagtcattaaccttcaaaatttt
+9568255/1
CCCFFFFFHHHHFGGHHGJDIJGEGHGIJJFHIIJJJIGIJJJIJIJJJI
@9338539/1
caatgtttctagcctttcataattcataacgtcattagcagagctcgcta
+9338539/1
CCCFFFFFHHHHHJJJJJJJJJJJJJJJJJJHIJJJJJJJJJJJJJJJJJ
@10560326/1
ctctatttcattgtgcattaatctatagaaaattttccagacagtattta
+10560326/1
CCCFFFFFHHHHHIJJJJJJJJJJJIJJJJJJJJJJJJIJJJJJGIIJJI
@10560462/1
gaggttcttgtggaattgtgacactttgatgttgtaaggtgctgaggcaa
+10560462/1
CCCFFFFFGHHGHAFFEGJIIJJIGIJJIGGJJEIIJGIFDGIGIGCEDG
@8844425/1
gctgctaacctcttggcaatttttttcgatttgccagtacctatttcttt
+8844425/1
CCCFFFFFHHHHHJJJJJJJJJJJJJJJJJJJIJJJJHIJJJJJJJJIJJ
@8844611/1
agtaatctctgtatcaacaactgtaccagccggcacattcatatttctcc
+8844611/1
BCCFFFFFHFHHHIIJJJJIJJJJJJHIIJGHGIIIGHIJJJGIIIGJIJ
@8845299/1
gtttcgcttgttttttacttgttcctgtgccataaccgtacttcatatca
+8845299/1
CCCFFFFFHHHHHJJJJJJJJIJJJJJJJJJJJJJJJJHGIJJJJJJJJJ
@10060889/1
ctgtcattcacttactttttaccagtcccttcagttaatatgctttaact
+10060889/1
BCCDFFFFHHHHHJJJJJJJIJJJJHHJJJJJJJFIHIIGIJJIIJIJJH
@9340028/1
gtcgtgagaagctgcaacggctgctatagatggaacgttgatctggtctg
+9340028/1
CCCFFFFFHHHHHJJJJJJJJJJJJIJJJIJJJJJIJHIJIJJJJJHIJJ
@9340351/1
gcttctattagttcatctatattttttaaggaagtaagtgcaggggaacg
+9340351/1
CCCFFFFFHHHHHJJJJJJJJJJJJJJJJJJIJJHIJJIIJJJJJJJJJJ
@9082863/1
ctcccctctggtatccaaaggcactgttttcaccggaggaatttgtttgt
+9082863/1
CCCFFFFFHHHHHJJJJJJJJJJJJJIJJJJJJJJJIJJIJJJJJIIJJF
@10063026/1
cgtgatctaatatttgagcagagggtgctggtgcatgtaatactttgtag
+10063026/1
@@BFDEFFFHHGHJJJGGGJJHIJJ8CGIHEHGIJJIGIJJIIJJIIIIJ
@10063132/1
gttgtaaggtgctgaggcaagtgttgggattttgaccatcttcaacgaat
+10063132/1
@=@DDDDDFBFHDHHG;AFHECFAEH=CHCAH?BEAFGGIGD@FBH:D1?
@9342374/1
gtaggaaataagaaagcaagagaaggaagtgaggtacacagttgcagtcc
+9342374/1
CBCFFFFFHHHHHJJJJJJJGFIIJIJJJFHGJJGHIJJJJFHHIGIFHI
@10311827/1
atctcgaatctattatctcttggacaagttgttatattagtcactttata
+10311827/1
???DD>:DD?:DDB:CA<<FDECFE@AFCA9211@1CE?11?D9?9D:90
@11265832/1
gtaaaataccttctttgactaaatactcctgaaggagtgatatcggtgtt
+11265832/1
CCCFFFFFHHHHHJJJJJJJJJJJJJJJJJJJJJJIJBHGIJJJJJHIHI
@9821808/1
gtaggaaataagaaagcaagagaaggaagtga
+9821808/1
@@@FFFFDFBHDHJJFD?EGDGIIG;EHHCFH
@8846957/1
gctgtacttgaggctgagatgaagg
+8846957/1
=??D?BDDBF8DDGHI@E@I9CBCF
@8848064/1
ctggcaatgtgacctcaagttccatcctatcattgccaattggtagtgga
+8848064/1
??<;:BDB?=AD?E?AC<:3AC?ABDBF<?9CFC>@?E<91:31::0:?D
@10315122/1
gcttcttcaagagggatgggctctgaaggttgtattgttctggtattatg
+10315122/1
CCCFFFFFHHHGHJJHIIJJJIIJJJJJIEHGIGJJJIIIJJIHIIJJJJ
@9343439/1
gtccttctaacctgttcttcttgaagttggttcagctgtagtctgtctgc
+9343439/1
@C@DDDFFGGGGHE<BEAGHIGIHGIIGIGIGEHIJGHHEHGHBHHFGGG
@10565604/1
ctcattttttctgctaaagcactaccttcagcgggagaccttggctttgc
+10565604/1
@?@DFFFFHHDHABHGID?CCEGGGGHGCHBFGEGGHI;CFFECGGIHC>
@9343742/1
gttctcttctgttgtttcaattttggcagtatgcaaatattgtggaccat
+9343742/1
CCCFFFFFHHHHHJJJJJJJJJJJJIJJJIJJJJJJJIJJJJIJJJJJJJ
@10565827/1
ttttccaattggttctaaattgtcatcaagctctccccttccatgcaata
+10565827/1
CCCFFFFFHHHHHIIJJJJJJJJJJJJJJIJJJJJJJJJJJJJJJJJJJJ
@10565937/1
gctgtggtctctgctgttgctgaggctgttgtggtctctgctgttgctga
+10565937/1
?@@D=BDDDBFDBFHI<CHBBEFFGFCDGHH:CFDGGGCHBDFGHGIHG?
@10798511/1
gcctcctgcggaccattagttgaagttccagccctcagataatcccatat
+10798511/1
BCCFFFFFHHHHHJJJJJJJJJJJJIHJJJJJJJJJJJJJJJJJJJJJJJ
@11047270/1
ccaccattcctttaacttcatcaacaagtttttgccacttgtaattaggt
+11047270/1
CCCFFFFFHHHHHIJJJJJJJJJJJJJJFHIJJJJIJJJJJIJJJJJJJE
@8585414/1
gtcgtgagaagctgcaacggctgctatagatggaacgttgatctggtctg
+8585414/1
@CCFFFAD>FFDHIIGGDAHIIIIE<CDHHGHHIIIGBFHD@GHDF=FHG
@10799493/1
gtcgaatactgttcttaggaatatttccaatgaattcctctatttcattg
+10799493/1
CCCFFFFFHHHHHJJJIJJJJJJJJJJIJJJJJHIJHHIJJJJJJJJJJI
@10800140/1
ctgtaattgcgataaggtttttcaggattgatagatacatcataatgatg
+10800140/1
?<@D;B?:=AD:D?;FBGH@GEF@H><CG<G>::DD<91:B@G<?99?DD
@10067142/1
atgttataacattatgcagttcattacctaagatatttgttatgatctcc
+10067142/1
CCCFFFFFHHHHHJJJJJJIJJJJJJJJJJJJJJJJJJJJJJJJJJJJJJ
@8851116/1
aggctggccatgttgaatagcttgctgtggtggtacagcacccggtcctg
+8851116/1
CCCFFFFFHHHHHIJJIJJJJJJJJJJJIJGHICGHJJJJJJJJJHIJJJ
@11270717/1
ggctgttgttgccactgctgctgctgcggctgttgttgcctctgctgctg
+11270717/1
CCCFFFFFHHHHHJJJJJJJJJJJJJJIJJJJGHIIJIJJJJJJJIJIII
@10567653/1
gtctcatttgaaaacgtggatctccaaggtctccttgaacaaatttacct
+10567653/1
CCCFFFFFHHHHHJJJGJJ=GHJJJJJJJFGIJJJJJJJJJJJJJJJJCH
@10569325/1
acaggtagtgtcgacaattgtaccaagctctggcattttcctgtgactga
+10569325/1
CCCFFDFFFHHHHJJJJJJJIIJJJJJJJJJJJJJJJJJJJJJHIJJJJG
@10569448/1
ctgggtttaaaatcttcaataacattactcatttctgataggttctgcaa
+10569448/1
C@@FFBDFHHGHHIJIJJJIIIIGIGJIIIJJJJJIIIJJJJHHHHJJJH
@9348796/1
ctccaattgcattccctttcacactagggacatgaggtgaaattattggt
+9348796/1
CCCFFFFFHHHHHJJJJJJJJJJJJJJJJJJIJJJJJDHHIJJJJJJJJB
@9087580/1
cctctatttcattgtgcattaatctatagaaaattttccaaacagtattt
+9087580/1
B@BFFFFFHHHHHJHIJJIJJJJJJJJJJIJIIJJJJJJJJJJJJHIJIJ
@9351599/1
gtcgtgagaagctgcaacggctgctatagatggaacgttgatctggtctg
+9351599/1
??<DDDDD8FFFFI?FGF<<DFBGGE<D<1CCFFEB@GGB?/?BFEDAFA
@8589728/1
gttcatctatattttttaaggaagtaagtgcaggggaacgagaaccaatt
+8589728/1
@@CDDFFFFHAHHIIIJGIIJIIJGIJJFGG<FGGGIIIGEGJIGFHEHJ
@8589910/1
attgactaaggccgatctgaggtctgtcaattcaccaggtgatatatttt
+8589910/1
CCCFFFFFHHGHFGGHIIIGHIHIIIGGIGIHIJJJGIIBFHIJJJJJJI
@8590112/1
atcaggaataaagtcattaaccttcaaaatttttccgaggtttaaatttt
+8590112/1
;@?D=>DBA?FHHHDHBHIICGCHGGGHGEGH@E@EHIIG6BGBHFH>GG
@11274408/1
ataacaaacaacataaagaaatatcacttctcatttgtctaagttaaaca
+11274408/1
CCCFFFFFHHHHHJJJJJJJJJJJJJJJJJJJJJJJJIJJJJJIIJIIJJ
@10070442/1
atcggttcttcttcttttttccacgtgaaatctttaggctgcagctcaac
+10070442/1
<@;DDDD?FHHHDAEHHIIIIGGHCCEEGC9??:?F9DGBDGIIIIIIII
@10806909/1
ctttctaatgtttcttcatttaaaaccgctgtgtctctttctttttttgt
+10806909/1
CCCFFFFFHHHHHJJJJJJJJJJJJJJJJJJIJJJJJJJJJJJJJJJJII
@10076409/1
gcatagttatttggaagtgatttgcacgaagcactataggtcgaccttct
+10076409/1
CCCFFFDEHHHHHJJJJHIJJJJJJJJJJJJJJJJJJJJJHIJIJJJJJI
@10809245/1
cggttgttgccactgctgttgttgaggctgctgtggtctctgctgttgct
+10809245/1
BCCDFFFFHHHHHJJJJJJJJJJJJJJJJJJJJGIJFHIJJJJJJJJJJI
@10810835/1
cattcatctataactaatagattgacacgagacaacgtgatataactatg
+10810835/1
CCCFFFFFHHHHHJJJIJJJJJJJJJJJJJJJJJIJJIJIJJJJJJJJJJ
@10078605/1
attttttataacttctttaatgctctccaaaattgtaaatccaggaactt
+10078605/1
:?@DDDDDFDFFFBGEIBHIB<H9<F?GE?CCBFDGF<FBF3?BFBF?DB
@10811865/1
cagaaaggtaattatattataataatataatttaacaaaaacttagaaat
+10811865/1
CCCFFFFFFHHHHJJJJJJJJJJJJJJJJJJJJJJJJJJJJJJJJJJJJJ
@10079833/1
atattatacctgaaggcttttgggtcgtgagaagctgcaacggctgctat
+10079833/1
@@BFFFFFHHHHHJJJJJJJJJJJJIJJJJJJJJJJIJJJJJJJJJIJGI
@10324321/1
ctaatatcctaacgttatcaggttttggg
+10324321/1
<@@DDDAAADFDF;AFGFHEICF?CCFFE
@9828219/1
tggcggacgaattccaaaatgaactatttcaggatattttgggttcccat
+9828219/1
CCCFFFFFHGHHHJJJJIIIJIIJJJDGGIJJIJFIIIJIJIG@FCHIIJ
@9578162/1
tccttaatcatacaataattagcttaatattagaaatcttaataaatagg
+9578162/1
@CCFFFFFFFHHHJDHIJGIGIHJIJGGIIJIIGGIJIIJJEGIIGJJJI
@10326427/1
ctgtattataacatgacctaagagttttattaaagttggatcattagcag
+10326427/1
@@@DFDBDHHDDHHDEGGHIIGGHACEHHIHGHHICGGHIEHGHHIIIGH
@11056693/1
gtagcatttggaggactgtcagatggttttggagaattatcaaagagaat
+11056693/1
CBCFFFFFHHHHHJJJJJJJJJJHJIFHIJJJJJJJJJJJJJJJJJJJJI
@11057727/1
tctggctattttagcatggaatgtaatctccaagttgtgaatcaatttca
+11057727/1
?@@DDDDFFHFFFGEEFFHBGFFCEEFIIGHEFFHIEEHFIIDB<DDFII
@10081078/1
ctaaattctgctctgataaattagaatcatcccatagcaaatggtatttg
+10081078/1
CC@FFFFFHGHHHJJGIJIGIIJJJJJGJJJJIJJJJJIJIJJJDIHIJJ
@11058368/1
ctggttgccttaaaacaatgtcaagagcttggattgcctcctgcggacca
+11058368/1
@CCFFFFFHHHGHJJJJJIJJJJJJJIJIJIJJJJJJJJIJIIJIJIJJE
@10578862/1
ctcctacctcttcctcgccatctgcctattttggaaactatactgtcatt
+10578862/1
CCCFFFFFHHHGHJJJJJJJJJJIJJJIJJJJJJJJJJJJJJJJJIIJJJ
@10579691/1
ctgaaacaccatctcgatacagaataattctatgaggcttgtagccaccg
+10579691/1
C@@FBFDDH;CCFBDDHE?EAEHIFGGHGGCGGD@EGGFH>?F@BHHHH@
@11277675/1
gcaattctttacatcaataccttgttctatcacatcggaggcaaccaata
+11277675/1
CCCFFFFFHHHHHJJJJJJJJJJ:HHJJJJJJJJJJJJIJJJJJJJJJJJ
@11062286/1
tggatctccaaggtctccttgaacaaatttacctaaagcaacaacacaat
+11062286/1
CCCFFFFFHHHHHGHJJJJJJJJJJJJJJJJJJJJJJJJJJJJJJJJJJJ
@9585580/1
cagggagaatttttaaccatttacacaatataaatgctccttcaacacca
+9585580/1
@@@DDDDD?FDFHEHI<CHBHIIIIGGEGIIIIIEGGGGEIIIIIIGGIC
@8597764/1
gtcctgttggtccattaatataaaatggttcaacttctttggtgtac
+8597764/1
@BBFFFFFHHHHHJJJJJJJJJJJJJJJHIIJJJJJJJJJJJHIIJJ
@8598574/1
gtttttgaaaaaattttggccaatagctgtgggttatatggtgattgatg
+8598574/1
@@@FFFFFHHGHFBHIGIJGIHHHJIJJIHIJJGHGIJIJI?DDGIIJJI
@8599300/1
attaaatagatttatgaggattcctatgttagttgtcttcaaaaattagt
+8599300/1
CCCFFFFFHHHHHJJJJJJIJJJJJJJJJJJIGIJIJJJJJJJJJJJJJI
@10089142/1
gcacaacaaacacttggggagttaaatcaacattagctgagatatactca
+10089142/1
CCCFFFFFHHHGHIJJJJJIJGHIIJHIJJJGHAGGIJJJJJJJJJJJJI
@11279042/1
ctgagttagaataccaacctgaatttcagcaattttcttaatggatgcat
+11279042/1
CCCFFEFFHHHHHJIJJJJJJJJHGJJJJJJJJJJJJJJJGIJJJJJJJJ
@9832360/1
ggctattttagcatggaatgtaatctccaagttgtgaatcaatttcagga
+9832360/1
CCCFFFFFHHHHHJJJJJJJIJJJJJJJJJJJJJIJJJJJJJJJJJJJJJ
@10814035/1
ctcttgttttgcttctttttttgacctacccttgccgatagcaataaggc
+10814035/1
CCCFFFFFHHHHHJJJJJJJJJJJJJJJJJJJJJJJJJJJJJJJJJJJJI
@9834511/1
cttgactatgtttgatgacatatcaataacattctcctcaaccttttgta
+9834511/1
@CCFFFFFGHFHHJGIJJJIJIIJJJJJIGIJIJJIHIIJJJJHJJJJII
@9834953/1
gtcacaactaacaatgggccacaactcatattgatcgtcaaatgaaacat
+9834953/1
CCCFFFFFHHHHHJJJJJJJJJJJJJJJJJJJIJJJIIJJJJJIIIIDGD
@11281267/1
cttctaacctgttcttcttgaagttgg
+11281267/1
@C@BDDDFD?FDBHFGHEGGGEEHEHG
@11281600/1
gtccctgttgttccattgcttgaggtctggtaattggagcggctt
+11281600/1
CCCFFFFFHHHHHJJJJIJJJJJJJCGIIICHEIIIJIGIIIJJI
@8865076/1
cttgtcttacaggtaccggtctttctcgataatcaagtgttggtgcattc
+8865076/1
@CCFFFFFHHHHHHHJJJJHJJJJJJJJJJFGHIIIJGHGIJJGGIJJJJ
@8865592/1
gtcggcagctgggaatcctttgtgagccacatcaatgttaaggaatggtt
+8865592/1
B@CFFFFFHHHHHJJJIIJJJJHIJJJJIJJJJJJJJJJIIJJJJJJJBF
@9836773/1
ccataataagtctaaatagaccttcagggtcttcatgggcttctattagt
+9836773/1
CCCFFFFFHHFHHJJJJJJJJJJJJJJJJ<ACHIIJJJJFHHHHDIIGGF
@10089926/1
tctatatccatcggttcttcttcttttttccacgtgaaatctttaggctg
+10089926/1
C@CFFFFFHHHHGIGIIIIJJJJJJJIJJDIIJGDHIJJIIIIIIDFDHI
@11065816/1
ccagtttgcaaagggaagcgagcttgctgttgttgctgctgctgctgttg
+11065816/1
BCCFFFFFHHHHHJJJJJJJJJJJJJJJJJJJJJJJJJJJJJJJJJJIJG
@10586744/1
tctgtattagtctgcagaaaccaagaccgacttaaacaaattgattccaa
+10586744/1
@CCFFFFFHGHHHJJJJJJJJJJJJJJJJJJJJJJJJIJJJJJJJJJJII
@11286557/1
gtacgctcaaacatgcaaatgtggcattattgactaaggccgatctgagg
+11286557/1
CB@FFFFFHHHHHJJJJJJJJJJ9CGIIJJJJJJJJJJJJJJGIJJJHJJ
@11286720/1
ttccacaacaatttctcttcctttttttggatctgaagggcggtcccctc
+11286720/1
CCCFFFFFHHFHHJJJJJJJJJJHBHIJJJJJJJJJJJJJJJJHFFFDED
@11289043/1
gccacattccattccatgatttattaaacccgatgctagctttcttaaat
+11289043/1
CCCFFFFFHHHGHJJJJJIJJJJJJJJIJJJJJJJJJJJIJIIJJJJJJJ
@9844909/1
ccattactttgtggtccaaaatcagagctacaacatctattgttggaaaa
+9844909/1
CCCFFFFFHHHHHIIIIJIJJJJJJJIJJJJJJJJJJIJJJJJJJJJIJJ
@10096633/1
gcaggtattgcattggtataagcatttgcttctgattcttcttcatcagt
+10096633/1
CCCFFDDFHHHGHJIJGHJJIJJJJJJJJJJJJJIJJJJJJJJJJJJJJF
@8608383/1
ttcttcttttttccacgtgaaatctttaggctgcagctcaaccattttat
+8608383/1
CCCFFFFFHHHGHJJJJFHIIJJJJJJJHIIJJJJJJJJJIJJJJJJJJJ
@9365196/1
tcatgaataaaggtggtatatataagattacaattcttaacattttttct
+9365196/1
CCCFFFFFHHHHHCGHEFJJJJJJJJIJJJJIJJJJJJJJJJJJJJJJJJ
@9845106/1
catcgcacaacaaacacttggggagttaaatcaacatcagctgagatata
+9845106/1
@@@DDDFFHGFFFGIIJGIGCEHEHIJIIECGHHGIGIIGGJIGIIJIJG
@9366502/1
cacgtcgtctttttttaccaaaccggtattttccccttggcaacaaacag
+9366502/1
@C@FDDDDFHHHHCGIIJJJGIJJII?FGIJJJJJIIJIIJGIJJJJIHH
@9366540/1
gttatatggtgattgatgccattcaactttgcattaactttctgcagtat
+9366540/1
@@@ADDDD<ADFHHGGG?BFH@IBE@H>FHDEIBHGG?FHIIEFBHDGGG
@10590431/1
cttgttgttttgcagacaacatgccttggtattcgagctgacttgggagg
+10590431/1
@@CFDFDDFHHHGJIIGIJJJJJDIHGHIFEGIIIJEEHHJIJGEIIGHI
@9846667/1
ctttcataattcataacgtcattagca
+9846667/1
<@@D?DDBDD8DFEAGBEAEDE@HAFB
@10337255/1
atcacgtcgtctttttttaccaaaccggtattttccccttggcaacaaac
+10337255/1
CCCFFFFFHHHHHJJJJIJJJJJJJJIJBGHJJJJJJJJJJJJJJJJGHH
@9104665/1
aatgattcaaataagtctccaaggacctttggcacatccacgatttcggc
+9104665/1
8BBFFFFFHCCCFHHHHIJJJJJJJJJJJJJJIJJJJJJJJJJJJJJJJJ
@9592146/1
ggggttgtttccctagactgtggttgagacacttgctggggaggtggacc
+9592146/1
BCCFDFFFHHHHHJJJJJJJJJJJJJIJJJJJJJJJJJJJJGIJGIJIIJ
@11296392/1
atcaggaataaagtcattaaccttcaaaatttttccgaggtttaaatttt
+11296392/1
CCCFFFFFHGBHHEFFDHIGGIHHGIIHHIJJIIIGGHGHFGHIJDIGHJ
@9849675/1
gtgaaatctttaggctgcagctcaaccattttatcggccaacatattact
+9849675/1
CCCFFFFFHHHHHGHIJJJJJJJJJJJJJJJJJJJJJJJJJJJJJJJJJI
@10103690/1
ctcttgttttgcttcttttttttgacctacccttgccgatagcaataagg
+10103690/1
CCCFFFDFHHHHHIJIJJJJJJJJIIJJJJJIIIJJJJJJJJJJJJJJHH
@11074251/1
gccgacacatcaatattaagcatcatcttccattgagaaggcctgac
+11074251/1
@@@DDDFFHHFHHJJGIIIHIIJJIHHIJIJIJICGHIIJEIIIIJI
@9115784/1
agcaacaacagcaacagcagagaccacagcagcctcaacaacagcagtgg
+9115784/1
CCCFFFFFHHHHHJJJJJIJJJJJJJJJJJJJJJJJJJJJJJJJJJJHIJ
@10340001/1
ctccaggttgtctaccaccccctcctcctccacctttctttccttttttg
+10340001/1
@CCFFFFBFHFHHJIIIJJIJJJIJIJJJJIJJIIJIJJJIJGIJJJJIB
@9375269/1
ggctcttgtttcatactttttgcaattactcttttttgatgatctagttg
+9375269/1
CCCFFFFFHHHHHIIJIJJIJJJJIJJIIJGHIIJJJJJJJJJJJJJJIH
@10342002/1
gccatgttgaatagcttgctgtggtggtacagcacccggtcctggtccag
+10342002/1
CCCFFFFFHHHHHJJJJJJJJJIJGIJIIJJJJJJJJJJHIJJJJIJIJJ
@8869604/1
cctagaatcccacatggcaggaagttttctcgcaacttaggttatgcgaa
+8869604/1
@BCFFFFFHGHGHGIJJIIJJHIJDHIIJJJJJJJJJIJJJFHIJJJJJI
@10104808/1
ctccaattgcattccctttcacactagggacatgaggtgaaattattggt
+10104808/1
@@@DABDD<D<FFF?2CFE<BHEGG;E;@3FFIB?9EGGE?9?B?BFBF9
@10104847/1
cgcaacaattgtacacaactccataggaagcgccaaaggcttctctcgtg
+10104847/1
CCCFFFFFHHHHHJJJJJJJJJJJJIJJJJJJJJJJJJJJJJJJJJJJJJ
@8870713/1
ctcagagctaccttggcagctgctaattttgcttggtgtttgttttctcc
+8870713/1
CCCFFFFFHHHHHJJJJJJJJJJJJJJJJJJJJJJJDGDHIJHJJJJJJJ
@11079050/1
ggtgcactggttacaggagatactggttgttgttgaggtggtagttgagt
+11079050/1
BCBFFFFFHHHHHJJJJJJJJJJJJJHHIHJJHIJIJJFGIFHIIIIGIF
@11079199/1
tgtggatcaaaactcattaaatatttctgtaagcgaagaactgaggtaaa
+11079199/1
CCCFFFFFHHHHHJJJJJJJJJJJJJJJJJJJJJJJJJJJJJJJJJFHHJ
@10106030/1
ctcaaggtccctgattacttcttctcgaggtggctgcagtttccatatca
+10106030/1
CCCFFFFDHHHHHHIJIJJJJJJJJJJIJJEHIIJJJJIFHIJJJJJJJI
@11300023/1
cttgtcttacaggtaccggtctttctcgataatcaagtgttggtgcattc
+11300023/1
@@CFFFFFFDHHHGHIJJJIIGIIIIJJJJDCDGHGIBFGIDGHHFDFGG
@11079884/1
ctttttttggatctgaagggcggtcccctcttttgggtggaatgtatgac
+11079884/1
CCCFFFFFHHHHHIJJJJJJJJJIIJJJJJJJJJJHH@DDDEEECFFEDD
@11079968/1
gtcattagcagagctcgctactaaggccttcaagatagaacccaattctg
+11079968/1
CCCFFFFFGHHHHJIJJJJJJJJJJJGIJJJJJJJJJJJIIJIIEEHIII
@8613085/1
cttctttctgtggtgctagattatcccttctgaagacaggactaggtgct
+8613085/1
@@@BDDFDDFCCCAABGII>FHIGDEFGEHHGHBGIEIIGIIE@GDBBD@
@10598323/1
ctctgtattagtctgcagaaaccaagaccgacttaaacaaattgattcca
+10598323/1
???D;DB==AAD?2<:<AABFI@FCEDED@:DDD<D<B9899DE<DECB=
@10599915/1
ctgataaattagaatcatcccatagcaaatggtatttggtaggacgtgct
+10599915/1
CCCFFFFFHHHHHJJJJJJJJJJJJJCFCCFHCHIJJJJIIJJJJJIJJJ
@10831092/1
ggtatttcttttttccaaattgcctctccattcaattgaagaagcaattt
+10831092/1
BBBDFFFFHHHHHJJJJJJJJJJJJJJJJJJJJJJJJJJJJJJJJJJJJJ
@10831496/1
attcaactttgcattaactttctgcagtatgtttacaaatgttgcagcat
+10831496/1
CCCFFFFFHHHGHJJJJJIJJJJJJJJIJJJIJJJJJJJJIFIHJIJJJJ
@9595448/1
tgaggagcatgttcttgcctttgttgctgctgtggtggttcttgcctttg
+9595448/1
CCCFFFFFHHHHHJJJJJJJJJJJJJJJJJIJJJJGHIFHIJIJJJJIJI
@10831674/1
ggcacatccacgatttcggcagcttttacctcattttcactcagaagaaa
+10831674/1
@CCFFFFFHHHHHJJJJJJJJJJJJJJJJJJJJJJJJJJJJJJJJJJJIJ
@10833116/1
ggccaatagctgtgggttatatggtgattgatgccattcaactttgcatt
+10833116/1
CCCFFFFFHHHHHIJJFHIJJJJJFHIJJJJJJJJJJJJJJJJJJJJJJJ
@10604676/1
acgcaacaaagctttcacgttcataaggtctcatttgaaaacgtggatct
+10604676/1
CCCFFDFFHHGBHIJJJJJGHGIJIIJIHIJGIJIJIJJGJJGIIIIHIJ
@9122294/1
aaccaccacaacagctgcaaaggcaagaaccaccacagcagcaacaaagg
+9122294/1
CCCFFFFFHHHHHJIJJJJJHIJJIIJJIJIJJJJJJJJJIIIJJJJJJI
@10606212/1
cttttggtggctttattatattactcctaattgaagagccttttcccaaa
+10606212/1
CCCFFFFDFHHHHJJJJJJJJJJJJJJJIJJJJJJJJJJJJJJJJJJGJI
@8618077/1
acaggcataaccttactataacactttagcacagacatgttatttactat
+8618077/1
CCCFFFFFHHHHHJ@HIJJJJJJJJJJJJJJJJJJJJJJIJJJJJJJJJJ
@8618262/1
gcaaattgttcgtagtgaagaactgaaagcagatctaaatttctcaaatt
+8618262/1
@CCFFFFFHHHHHIJIIJJJJJJJJJJJJJJJGHJI?:1:BGHHIIG?DG
@10112507/1
tcgtgagaagctgcaacggctgctatagatggaacgttgatctggtctgg
+10112507/1
@CCFFFFFHHHHHJJJJJIJJJJJIJJJGIJJIHIJGHJJJIJJJHIIGG
@8875792/1
ctcgaatctattatctcttggacaagttgttatattagtcactttatatg
+8875792/1
CCCFFFFFHHHHHIJJJJJJJJJJJJIJJHIJJJJJJJJJJJJJJJJJJI
@9123665/1
gtggaagtaagaggtctttcatttaatgttttttgaaaagcctcacttgt
+9123665/1
BBCFFFFFHHHHHJFHIJJJJJJJJIJJJIJJJJJJJJJJJJJJJJJJJH
@9124731/1
ggctgttgttgccactgctgctgctgcggctgttgttgcctctgctgctg
+9124731/1
CCCFFFFFHHHHHJJJJJJJJJJJIJJJJIJJHHICHICHIJIIJDGHCF
@9859417/1
atcgacaacaccgcttgtgcggcaatatgtttggcttgctgttttgt
+9859417/1
@CCFFFFFHHHHFIIIJHIJJJJJJIIJIJFHGIIJJIGGIIIJIJJ
@9859512/1
ccataataagtctaaatagaccttcagggtcttcatgggcttctattagt
+9859512/1
CCCFFFFFHHHHHJJJJJJIJHHJJJJJJAAHHIJJJJJ?HGHIHIJHGF
@10347394/1
gtccacaagaaaaaaggttcttttacccccttcagaatataatagtttca
+10347394/1
CCCFFFFFHHHHHJJJJFHIJJJJJJJJJJJJJJJGIJJJJJJJJFGIJJ
@9860986/1
taagtctaaatagaccttcagggtcttcatgggcttctattagtccttca
+9860986/1
CCCFFFFFHHHHHJJIIJJIJJJA<CHHGIGGIGGGHHGIIFGFHJJJII
@10349961/1
gtctaagattgctttcgctgcggcatgctttgcttctttcttagatctac
+10349961/1
CCCFFFFFHHHHHJJJJIJJJJJJJJJJJJJJJJJJJIJJJJJJJJJJJJ
@10350409/1
gttaactttataatcaatcggcatttctttcagaccaaaatttctttgta
+10350409/1
CCCFFFFFHHHHHJJJJJJIJJJJJJJJJJJJJJJJJJGJJJJJJJJJHI
@11083229/1
gtggctgcagtttccatatcatattatacctgaaggcttttgggtcgtga
+11083229/1
=:?=1?B:2<2CD?E>E4<AFBEECEIIEEEEIID;E<CDDADA6BD?@B
@9127354/1
ctcagtttcacttaaatcttgaaagatattatcacagattgcccttatct
+9127354/1
CCCFFFFFHHHHHJJJJJJJJJJJJJJJJJJJJJJJJJJJJJJJJJJJJJ
@8879787/1
ttagtttccacaacaatttctcttcctttctttggatctgaagggcggtc
+8879787/1
@@@FFFFF?F?FHJGIIBHIJIJJIJJIJJJIJJJIGGHJGCHIJJEIJH
@9127602/1
gttcatgaattgctccctccacctgaactagttcatatttcggagtcgtc
+9127602/1
CCCFFFFFHHHHHJHJJJJJJJJJJJJJJJJIJJJIIIJJIJJHHFHIII
@9128357/1
ctgcagggaattctaagagggtacacaattcaggcactaatgtctcttca
+9128357/1
CCCFFFFFHHHHHJJJJJJJJHGIJJJ?HHIJJJJJJJJJJJFIJJJJJJ
@10835874/1
ggagaatggaaggactaggacctggatggccttccaattctggctggtga
+10835874/1
CCCFFFFFHHHFHJIGIGIIJJHGIIHGHIJIJJJJJIGIGIJJJJJBF?
@10607514/1
ggggaacgagaaccaatttcttttttaaaataatcagcaaaatccaaaag
+10607514/1
CCCFFFFFGHHHHJJJJJJJJJJJJJJJJJJJJJJJJJJJJJJJJJJJJJ
@11085321/1
gaacggtattgctctgcagggaacggcgacata
+11085321/1
?=?DDD=BFFFDFBD?FBGB:;FB?FE??@F@B
@10354776/1
ctcctttttcaaaaccttcttccagcatagcttcaatttcattgtcgctt
+10354776/1
CCCFFFFFHHHHHJJJJJJJJJJJJJJJJJJJJJJJJJJJJJJJIJJJJJ
@11087747/1
cttgtatactagcatgactgactagatagaagtctaattcagtagggtga
+11087747/1
?;;BBDD;F<FFFBDG>@HHFFDHEEFFD<B<2AFCGEEGCGBD@E?:?B
@10117169/1
ggtagaagcaggatgacacttaggtcgtgcatggtttaagaaagaccaaa
+10117169/1
CCBFFFFFHGHHHJJJJJJJJJJIJJJJJJJJJJIJJIJJJJJJJJJJJJ
@10608356/1
aggaaacaaactttgtgagtgttctaaagctacttttgcagcattcattt
+10608356/1
CCCFFFFFHHHHHJJGIIJHHIIJJJIJIIJJJJJJJIJIJJJJJJJJJJ
@8885138/1
tgggcatacagcatatatccgtctaagcctaatgttttcgctagaactgc
+8885138/1
CCCFFFFFHHHHHJJJJJJJJIJJJJJJJJJJJJHGJJJJJJJJJJJJJJ
@11310857/1
cagagactcgtccaatcagattgaaaaaaacaagttgtataacacaatta
+11310857/1
CCCFFFFFHHHHHJIJJJJJJJIJJJJJJJJJJJGIJHIJJJJJJJJJJI
@8887777/1
gcgggagaccttggctttgccgcttgttgctgtacttgaggctgagatga
+8887777/1
CCCFFFFFHHHHHJJJJJJJJJJJJJIJJJJJIJJJJJIJJJJJGIIIJI
@9134169/1
ccactacagcatctcctaggaattctaaacgttcattgtgagttatattt
+9134169/1
CCCFFFFFHHHHCGIIJIJJJJJIJIIJIEGGHIJGIGIIIJGIIJDIIJ
@11312775/1
gctttctaatgtttcttcatttaaaaccgctgtgtctctttctttttttg
+11312775/1
CCCFFFFFHHHHHJJJJJJJJJJIJJJJJIJJHIHIJJJJJJJJJJJJJI
@9608413/1
gctgagtaaggagttgaaggattttctaaagctttgaattcataagttgg
+9608413/1
??=ABD=BDD>:A22AEEFEE:AFDEEEBFEF<:CECFFED9:DDE?DD@
@11090560/1
gtgcatcatttttagattttcctgcaccgatgcaattaatactcatcttc
+11090560/1
CBCFFFFFHHHHHJJJJJJJJJJJJJJJJJJJJJJJJJJJJJJJJJJJJJ
@11091697/1
ctaacctgttcttcttgaagttggttcagctgtagtctgtctgcatctgt
+11091697/1
CCCFFFFFHHHHHJJJJJJJJJJJIJIJJJJJIJJIJJJJJJJJJJJJJI
@10121777/1
gtagaagcaggatgacacttaggtcgtgcatggtttaagaaagaccaaag
+10121777/1
CCCFFFFFHHHHHJJJJJJJJJJHHIIIIJJJJJJJIJJIJJJJJJJJJI
@11092095/1
ccggaaagaacctagtgtgatgacgtttctgtaccactataaatgtaatc
+11092095/1
CCCFFFFFHHHHHJJHIHIJJJJJJHIJJJJIJJJJJJJJJIJJJIJGII
@10358549/1
ctttaaactaaatcgtattgtcattcagccgagtaaaccaaaacaggata
+10358549/1
CCCFFFFFHDHDFGIFHIJJHIIJJJJJJJJJJFHIJJJJJJJJJJIJJJ
@8891200/1
tcagaattttcgtttggagcaaatacaatgtatttgctgtctttgtgtct
+8891200/1
@@@DFDEDDH??FH=@F@EEGIAHGG@GA@9CFGGHIIIGGDAGFHGDGH
@11314630/1
ccagattttggattgaggtgataacatatttcggcaacatagaaatactg
+11314630/1
CCCFFFFFHHHHHJIIJJCGHIIJJJJJJJJJIIJJJJJJJJJJJJJJJJ
@10841925/1
caaatattgataaactagtttcttcttcatcagggaaattag
+10841925/1
??<DDDDDB8DAD:<?E?3AFDFIIEEDC@AFCE;F9:CE<9
@10360849/1
cttctgtcttgaaatctgtagcccaatattgattccagaacttccggcat
+10360849/1
CCCFFFFFHHHGGJJJJJHHIIJJJIJJJIJJJJGIIJJJJIJJJJJJJG
@9139209/1
ctcattcttagttgtaacaactaggggcaccatgacgatagctttattct
+9139209/1
BCCFFFFFHHHHHJHIIIJIJJJIIJIIJJJJIJJJJJIJJJJJJJJJJI
@11095396/1
ccgatagtttccaaacgctccagattgatgccatcgtttgcattagacat
+11095396/1
@CCDDFFFFFDHHIGGHI?GGIGGFAFGICFGGIGG?BBFCFIIG<?BGF
@9613030/1
ccgtgatctaatatttgagcagaaggtgctggtgcatgtaatactttgta
+9613030/1
BCCDFFFFHHHHGJJJJIJJGGIGJJGGIIIIGHIIIJFHGGGIJIJJHI
@10615368/1
gctgaacttctgaagcaggttggtgaagagtttcaaaaagctctgtataa
+10615368/1
@C@FFFDBHHFFHIIIJJJCFHGGEEHGIGHIIJJIJJGHGHIJEDDFIH
@9393147/1
gggttcttaagtttgttgaagctgcaaaagagatgggaatgattgttaat
+9393147/1
B@CDDFFFHHHHHJJIJJIIJJJJJJJJJIIJIJJJJJJJJJJIJHIIJJ
@10129729/1
ctctgataaattagaatcatcccatagcaaatggtatttggtaggacgtg
+10129729/1
CCCFFFFFHHHHGJIIJJJJJJJJJJJJIIFHIJEIIJJJJIJJJJJJJJ
@8633501/1
ctaaattctgctctgataaattagaatcatcccatagcaaatggtatttg
+8633501/1
CCCFFFFFHHHHHJJIJIJJJJJJJJJJJJJJJJJJJJDGCGHIFIIJJJ
@10131061/1
ccttgttgttttagggtaatcaaattttatgacaaaattgcaattcttta
+10131061/1
CCCFFEFFHHHHHJJICGGJJJJJJJJJJJJJJJIJJJJJJJJJJJJJJH
@11321351/1
gcactgagttagaataccaacctgaatttcagcaattttcttaatggatg
+11321351/1
CCCFFFFFHHHHHJJJJJJJJJJJJJJJJJIIJJJJJJJJJJJJJJIJJI
@9614882/1
cctaggcaaggtacagcctcaccacctcaaccgaacacttctaggttaca
+9614882/1
@@@DDDDDFHH<DFBGIIGIGIIIIGBHIGGCD<DFGCHBBGDHEGGIGF
@10132003/1
cttcttttttccacgtgaaatctttaggctgcagctcaaccattttatcg
+10132003/1
CCCFFFFFHHHHHJJIIIJJJJJJJJHIIJJJJJJJJJJJJIJJJJJJJJ
@8639052/1
ctgttgttgccactgctgctgctgcggctgttgttgcctctgctgctgct
+8639052/1
@@@DD?BDBAFFHGEII<HG>>CF?EEEGGHE9:DFEHHGIAA?DHEGII
@10847329/1
gtcttcactgcagcctgactggtgagaaccctcaccgctgtcatgctctt
+10847329/1
@@@FFFFFHHHGHGIJJJJGHGEEHIFHGGGIJJGJIIEHHHJJIIEHIG
@8639384/1
cttgctgttttgtagaagccttaccttcagctgagtgagttaaaacagta
+8639384/1
@BCFFFFDHHHHDGIJJIGJIJJJGIIIJIGIIIGIIJIHIIJJJIGJFG
@11097699/1
cctgttcttcttgaagttggttcagctgtagtctgtctgcatctgtatat
+11097699/1
CCCFFFFFHHHHHJJJJJJJFHIJJJJJIJJIJJJJJJJJJJJJJIJJJJ
@10623932/1
gcggaggctaccttgccgtaggaaataagaaagcaagagaaggaagtgag
+10623932/1
CCCFFFFFHHHHHJJJJJHJJJIJJJJJJJIJJJJJJJIHIJJJIJFIJJ
@9147542/1
gaaatattacaggttcgttgaaaaccttcggcctgatgctgggaaca
+9147542/1
B@CFFFFFHGHHHGHJJIJJJJJJIIIIJJJJJJIHIJIIIJJDFHI
@9873697/1
tataacattatgcagttcattacctaagatatttgttatgatctccggcc
+9873697/1
CCCFFFFFHHHHHJJJJJJJJJJJJJJJJJJJJJJJJJJJJJJJJJJJJJ
@9148861/1
gcataattcttgtagaagaccaatagggttgcccatcattcgctcctcga
+9148861/1
B@CFFFFFHHHHHJJJJJIJJIHIJJJJGHIJJJJJJJJJJJJJJJJJJJ
@9617749/1
tgctagctttcttaaatctggttctctaatcatctgattagtagtaacga
+9617749/1
CCCFFFFFHGHHHJJJJJJJJIJJJJJJJJJJJJJJJJJJJHIJIIJJJJ
@8897069/1
cttcatcacgtcgtctttttttaccaaaccggtattttccccttggcaac
+8897069/1
BBBFFFFFHHHHHJJJJJJJJJJJJJJJJJJJDGHJJJJJJJJJJJJJJJ
@11324278/1
tggcagtaacaagattttcacatggctgcccctttattatccctttcagt
+11324278/1
=8?ADD:B<FD>F:C:EA?AA:<FFBEEI;?BDDEGCCCFGF>9B300?9
@10624986/1
acgaggagtattcttggaaacaattttataattattggatatattcatgc
+10624986/1
@@CFFFFFHHHFHJJJJIIJJJGIJJJIJJJJJJJJJJIJIJJJJIJJJJ
@10625734/1
cccatagcaaatggtatttggtaggacgtgctgtaccttgtatactagca
+10625734/1
CCCFFFFFHGHHHJEGIJJJJIJJJJJJJJJJJJJJJJJJIJJJJJJJJJ
@11102825/1
ggttcatgagttccactttcacaatcaattaattggtaacatggtaaaat
+11102825/1
CCBFFFFFHHHHHJJJJJJJJJJJJJJJJJGHIJJJHIIJJJJJIJJJJJ
@11327709/1
cgctaatttaaaaattgaatagtttttatgaaatgagtcagaattttcgt
+11327709/1
CCCFFFFFHHHHHJJJJJIJJJHEJJJJJJJJJJJJJHHGIIIJJJJJJJ
@11328066/1
agataataatgcctcagagctaccttggcagctgctaattttgcttggtg
+11328066/1
CCCFFFFFGHHHHJJJIIJJJJIJIJJJJJJJJJJJJJJJJJJJJJJJHH
@9618652/1
gcacgacctttggattgaatataagaccttgttgttttagggtaatcaaa
+9618652/1
CCCFFFFFHHHHHJJJJJJJIJJJJJJJJJJIIJIJJJJIJJFHIJJJJJ
@9153500/1
tctattagttcatctatattttttaaggaagtaagtgcaggggaacg
+9153500/1
CCCFFFFFFHHHHJJJJJJJJJJJJJJJIJJGIJJHHIJIJJJJJJJ
@8900402/1
gtcgggcatttttactacaccatctaacctctacaattttgttttgtttc
+8900402/1
@@@DDDD?FFB<BB?A<AFA@ADEFE?FBBGD@BCBGFFFGDGIEEFDC<
@9155086/1
gccattatcgcatcatacggaatctgccgagtccttccttctagtgctt
+9155086/1
?11BDBB;?C?;D82<CBA<F@B?<C??C00BF9:D???FBGFEFC4BF
@10851805/1
cctcaagttccatcctatcattgccaattggtagtggatctctagtataa
+10851805/1
@@@FFFFAFDDHFGEGGGGCIHIIHIHIJIJCEEHGGGGEHIJGIJJJII
@10368631/1
gttgtattgttctggtattatgagtgttacttctcatcctaggacgtcca
+10368631/1
@?BFFFFFHHHHHJIHIIJJJJJJHHHGIIGIGIIIIIJICFGGEHGGII
@10371076/1
gccgtaatgaatggtgttgctttcgcagggtaagtctttcagtctcatcc
+10371076/1
@CCFFFFFHHHHHJHIIJJJJJJJIJIJGICFHIIIJJJJIJIIIJJJJJ
@11330372/1
ttcttttccaattggttctaaattgtcatcaagctctccccttccatgca
+11330372/1
CCCFFFFFHHHHHJJHIJJJJJJIJJJJJJJJJJJJJJJJJJJJJJJJJJ
@8646388/1
ctctgctgttgctgaggctgttgtggtctctgctgttgctgaggctgctg
+8646388/1
CCCFFFFFHHHHHIIIJJJJJJJJIJJJJJJJJIJJJJJJJJJJJJJJJH
@8647273/1
gccagtaggtaaaaagattattgtattttcttttagaactctttcaa
+8647273/1
CCCFFFFFHFHHHJJJIJJIJIJJIJJJJJJJJJJJJJJJJJJJJIJ
@8647700/1
cgggtcttaactttagtgaactggtcatcaactgagaggccaaactcctt
+8647700/1
<@@DDDDDFAFBHEHIFF>HIIFGHHH?DHHHGDEFEEE@FGICCHCA4?
@11106008/1
tttttgaaattttttaataattggaacaattctatcacctttgaagttga
+11106008/1
BCCFFFFFHHHHHJJJJJJJJJJJJIIJJJJJJJJJJJJJJJJGJJJJJI
@11106175/1
tttttgaaattttttaatagttggaacaattctatcacctttgaagttga
+11106175/1
CCCFFFFFHHHHHJJJJJJJIJJJJJJJJJJJJJJJJJJJJJJJJJIJJI
@8904182/1
gacaggtttttgaaaaaattttggccaatagctgtgggttatatggtgat
+8904182/1
;@@FDFDDHFDHHGHGGEIIIIGIIGH@DDGHIJGIIIDFIIGGIGFDFF
@10373209/1
tggattttcacagcattatgacagtcttcaatgattagaaggtttattcg
+10373209/1
@C@FFFFFFFBHDBCGHIGGGIIIHIIEGIGIIGIGIGGIEBCAFAFGBB
@10376154/1
cgggccttaactttagtgaactggtcatcaactgagaggccaaactcctt
+10376154/1
CCCFFFFFHHHHHJIJIIIJJJJJHIJJJJJJJJJJJJJJJJJJJJIJJJ
@9406715/1
ctccttccaaaaaaatacagcaagtctggtaaatttatcgcaaggtaatg
+9406715/1
CCCFFFFFHGHHHJJJIJJJJJJJHGIIJFGHIIJJJJJJJJJJJBFHII
@8904818/1
gttcaagatcattttaaactgtccttctgacacaccatctctgtaaa
+8904818/1
@??DFDDEHFHHHGIDBE?IFDBCEHCFF<DAFHICHIEHEFC?G@G
@9409462/1
aattgaaacaagtcagggaagagatgctgctgagtactgtccttactcat
+9409462/1
@CCFBEFDHHHFHHIJJGHHJJJJIJJGIIJGGIFHIJJGHIJJJGIJIG
@8649027/1
gtaaagttttgcctataagaacaatgagtaagagcttgcaagaggtaact
+8649027/1
CCCFFFEFHHHHHJJJJJJJJJJJJJJJHIJJJJJJJJJJJJJJJGHIJJ
@9161824/1
catgacgatagctttattctcattaaggaattccggtttctcaaaacatg
+9161824/1
CCCFFFFFHHHHHJJJJJJJJJJJJJJJJJJJJJJJHIJJJJJJJJJJJJ
@10377170/1
tcttcatgccactgattgatgtcccaatggtccacacctttgtcaccact
+10377170/1
B@@FFFFFHHGHHJJJJJIJJIJJJJJJJJIJJJJJJJJJJJIJJJJJJJ
@9163261/1
ctctcttcctttttttggatctgaagggcggtcccctcttttgggtggaa
+9163261/1
CCCFFFFFHHHHHJJJJJJJJJJJJJJJJJJIJJJJHHHHHFFFDACDDD
@10637394/1
atcacattaccacatttctcaaattcagtcttgaaatattatccattagc
+10637394/1
CCCFFFFFHHHHHJJJJJJJJJJJJJJJIJJJJJJJJJJJJJJJJJJJJJ
@10379546/1
gtatttcctgtgatcttgtctaagattgctttcgctgcggcatgctttgc
+10379546/1
CBCFFFFFHHHHHJJJJJIJJJJJJJJJJJJJJJJIJJJJJJJJIJJJJI
@10379940/1
gtgggttatatggtgattgatgccattcaactttgcattaactttctgta
+10379940/1
CBBFFFFFHHHHHGHIJJJJJJJJJJJJJJJJJJJJJJJJJJJJJJJJIJ
@10639506/1
ccttgaatgaatttttcattcctccatactcct
+10639506/1
<@@DDDADBFBFFDH9EFAB<EI@HCHG<E9FH
@11337653/1
gcgtagcatactttatcgtaacggtcatttctttttcttgatctctttca
+11337653/1
CCCFFFFFHHHHHJJJJJJJJJJJIJJJJJGJJJJJJJJJJJJJJJJJJI
@11337988/1
atcggttcttcttcttttttccacgtgaaatctttaggctgcagctcaac
+11337988/1
CCCFFDFFHHHHHJJJJJJJIJJIHIIJJJIJJJJJCGHIJJJJJJJJJI
@10858630/1
ggaggataattcctgaattatttcttgacgatgttgctgaactctaacag
+10858630/1
CCCFFFFFHHHHHIJJJJJJJJJJEHJJJJJJIHIJJJJJJJJJJJIJJJ
@11339701/1
ttattgaatagaataggaatgtcaggtgcgttaacttttggtggctttat
+11339701/1
@@@FFFFFHHBFFGAEHHGCGHGIHGE<AFGGGIGCDGIGIDDCHGGI8?
@11112493/1
gttcctagaatcccacatggcaggaagttttctcgcaacttaggttatgc
+11112493/1
CCCFFFFFHHHHHJIIIJJJJJJJIJIGIGJGJJJJJJJJJJJJHIIJJH
@9411903/1
cacattccattccatgatttattaaacccgatgctagctttcttaaatct
+9411903/1
CCCFFFFFHHHHHJJJJJJJJJJJJJJJJJJJJJJJJJJJJJJJJJJJJJ
@9412050/1
gctctgcagggaacggcgacataggtgtctgctcttcacatactcttgtt
+9412050/1
@CCFFFFFHHHHHJJIIIFHEHJIIGHIJIJJJIJJJIJJJJGIIJIJJJ
@9164798/1
tctcaaactcaagctgtcgcttcaattcatccacttctccctgcagttca
+9164798/1
CCCFFFFFHHHHHJJJJJJJJJJJJJJJJJJJJJJJJJJJJJJJ3DFHII
@9164910/1
ctccaagggaggatgggatctcagctgaacttctgaagcaggttggtgaa
+9164910/1
CCCFFFFFHHHHHJJJJJJJJJJJJJJJJJJJJJJJJJJJJJGHJJFHIJ
@10860653/1
gggtagttgggtaatattttgataacgtggatgcagatagg
+10860653/1
?@@BDDDFHHH<DFHBHJJJIIHGEIGIIGFHI>FHHIJJI
@10640630/1
gtgagaaaattcaagcgagctgatgtatggtcaacatcaagaagaggctg
+10640630/1
BBCFFFFFHHHHHJJJJJJJJJJJJIJJJJIIGIJJJJJJJJJJJJJJJJ
@9165892/1
gtggaattgtgacactttgatgttgtaaggtgctgaggcaagtgttggga
+9165892/1
CBCFFFFFHHHHHJJJJJJJJJIJJJJJJJHHJJJJJJJJJJHIIJJJJI
@9166921/1
ctcagagctaccttggcagctgctaattttgcttggtgtttgttttctcc
+9166921/1
CCCFFFFFHHHHGJJJJJJJJJJJJJJJJJJJJJJJDFHIJIFIJJJJJJ
@10642072/1
gtagccaattatcatgcggctcaaatttgctagcaatcatgctctcacca
+10642072/1
CCCFFFDDFHHHHJJJJJJJJJJJJJJJJJJJJJJJJIIJJJJJJJJJJH
@8656294/1
ctccaatcgcattccctttcacactagggacatgaggtgaaattattggt
+8656294/1
CCCFFFFFHHHHHJJJJJJJIJJJJJJJJIIIJJJJJCGHIJJJIJJJI?
@8912585/1
attcttacaaacagaatccttaactgtccttctaacctgttcttcttgaa
+8912585/1
CCCFFFFFHHHHHJJJJJJJJJJJJJJJJJJJJJJJJJJJJJJJJJJJJI
@9893757/1
acattattgactaaggccgatctgaggtctgtcaattcaccaggtgatat
+9893757/1
@??DD;D;FDD?HGGG@;G<EHFHFGICGGHH<DE9<DAFHGIEBFEEG<
@10145073/1
tcggaatacaaggcaggaaatggtgaactg
+10145073/1
@C@FFFDEFFHHGJIG>@FEFFHFH@FD9E
@9894218/1
ggccattatcgcatcatacggaatctgccgagtccttccttctagtgctt
+9894218/1
@@@BDFFDHFHFHBD?C?CBFHGIDH@E?CGI:DHHG@FHIICHFIIGCH
@9894498/1
ccaaaatcataccattagatttattaatttgctca
+9894498/1
@@@F<ADFHHDBHGGI>D?FEFHHEB@FGB99<<C
@11342616/1
ggaggtgaaaagaatgatcttccaactgtcacaaacctgttagcagctgg
+11342616/1
<@@B?2ADAFFF;C<B:4?AF:FFIIIBFBFBFGIIE@FIEEAABB?BFE
@11114923/1
gagctggatgagtgacatcagcgccaacaacaatgacaggtttttgaaaa
+11114923/1
CCCFFFFFHHHHHJJJJJJJJJJJJJJJJJJJJJJJJJJJGIJJJJJJJJ
@9896093/1
gtcatcaactgagaggccaaactccttcaggcatgggtcactattaaagt
+9896093/1
CCCFFFFFHHHHHGIIJIJJGIIJJJJJIJJJHIJJJGHHHIJJJGIJJF
@10147127/1
gtagtgaagaactgaaagcagatctaaatttctcaaatttctttctatat
+10147127/1
BBBFDEFFHHHHHJJJJJIJJGIGJHF<FDHIHHIG?EGDGIHIIJIJJJ
@11116433/1
gttggtgcattcataattcgggccttaactttagtgaactggtcatcaac
+11116433/1
CCCFFDDEDFHHHJJHIJJJJJJJJJJJJJJJJJJJJJJJJJHIJJJJJJ
@11117796/1
ctttcagtggacaatttacaggcagttgaagataacatacaattttaatt
+11117796/1
@B@FFFFFHHDHHGHHIIIIJIIEIGHCIGHGGIJIIIJIGGHIJJGIJJ
@9169873/1
ctctgataaattagaatcatcccatagcaaatggtatttggtaggacgtg
+9169873/1
CCCFFFFFHHHHHJJIJIIJJJJJJJJJJJJJJIFIHJJJJHIJJJJJIJ
@11118288/1
ctccatactccttgtcttacaggtaccggtctttcacgataatcaagtgt
+11118288/1
CCCFFFFFHHHHHJJJJJJJJJJHJJJJJHJJJJJCHJJJHIJJJIJFHF
@10861501/1
gccacattccattccatgatttattaaacccgatgctagctttcttaaat
+10861501/1
CCCFFFFFHHHHHJJJJJJJJJJJJJJJJJJJJJJJJJIJJJJJJJJJJJ
@10862306/1
gttgcctaacaggaggtgcactggttacaggagatactggttgttgttga
+10862306/1
CCCFFFFFHHHHHJJJEGIJJJJJHIJJJJJIJIJJJJJJGIJGIJIIIF
@10862429/1
cttggctttgccgcttgttgctgtacttgaggctgagatgaaggtggtct
+10862429/1
@CCFDFFFHHHHHJJJJIJJJJJHHHJJJEHIGIJGHDGIGJJI?FH@FG
@10648758/1
gttgcagttaaaccaagaacatgtggcctatcctctggaggaattccttt
+10648758/1
CCCFFFFFHHHHHJJJJIIJJJJJJJJJJJJJJJJJJJHIJHJJJJJJJJ
@10648831/1
ccataataagtctaaatagaccttcagggtcattatgggcttctattagt
+10648831/1
CCCFFFFFHHHHHEFECGIHIFHIJIIJJFGHIJJJJJJJJJJJJJJGIH
@8918042/1
ctatgactcccaagctgctatgagtactatcatcagctggtgtagaatta
+8918042/1
CCCFFFFFHGHGHJJJJIJJJJJJIJJJJJIIJIIIIJGGDGIJJIJIJH
@8918316/1
ggatatattcatgccacattccattccatgatttattaaacccgatgcta
+8918316/1
@CCFFFFFHHHHHJJIJJEIJJJIJHJJJIJEIJJJJJIIIJEHBHIJGH
@11120098/1
ggccagtagctgtgggttatatggtgattgatgccattcaactttgcatt
+11120098/1
CCCFFFFFHHHHHJJJGHIJJJJJHHIJJJJJJJJJJJJJJJJJJJJJJJ
@10153958/1
gtgtttttgagctcatacttaatccaatgacatggggaagtcaattgcta
+10153958/1
@@@DFFEFHHFHHJJJJJJJJGJJJJGIIJIJJEIHGHIJJJIJJJJJJI
@8918799/1
gctggttgccttaaaacaatatcaagagcttggatt
+8918799/1
??8?DDDD?DFFHIGB?=9CCFHH>:4CC@C98EGE
@10154028/1
ctcatggacagatgtaacataccttcatctggaatcagaagacaatggtc
+10154028/1
C@@FFFFFHHHFHIGHIIJGJHHIIJJJJJIJHHIJJIIIJJJJGIJJBB
@11348441/1
gttgctttcgcagggtaagtctttcagtctcatccacattttatgtgctg
+11348441/1
CCCFFFFFHHHHHJJGHIJIJJJJJJJJJJJJJJJJJJJJJJJJJIJJJJ
@9418248/1
gcatcctttgctcttgaggaagttggtgtagaggtgcaggctggccatgt
+9418248/1
BC@FFFFFHGGHHJIJHHIHGHHHIIHIFIJJJICGHIGIIJIIDHJIIB
@9419136/1
gggaagtcaattgctaatattgccatcaacgttcactgtctataaaaata
+9419136/1
CCCFFFFFHHHHHJJJJJJJJJJJJJJJJJJIJJJJJJIIJJJJJJJJJJ
@10869253/1
tcattaaggaattccggtttctcaaaacatggtgctggatgaggaaattt
+10869253/1
CCCFFFFFHHHHHJJJJGHIJJJJJJJJJJJJGHIJJJIJJJJJJJJJJJ
@10654288/1
gtctgtctgcatctgtatatgccctagcacggaaagcagcgagatgagca
+10654288/1
@BCFFFFFHHHHHJJIJJJJJJJJJJJJJJJJJJJJJJJJJIJJJJJJJI
@10655033/1
gctcacttcaccaacattcatgaataatggaaaatcacatagcttcggcc
+10655033/1
CCCFFFFFHHHHHJJJJJJJJJJJJJJJJJJJJJJJIJJJJJJJJJJJJJ
@10656115/1
ctataagaacaatgagtgagagcttgcaagaggtaacttctgtcttgaaa
+10656115/1
CCCFFFFFHHGHHJJIGHJJIJJJJJJJJJJJJGHIJJJJJJJJJJJJJJ
@11125626/1
ctggcgttttggtgggcatggcctgcagctccctttttgcagcttcttca
+11125626/1
CCCFFFDFHHGHHJJJJIJJJJJJJJJJIJJJJJJJJJIIHIJJJJJJJI
@9419785/1
atcatcttccattgagaaggcctgacggactgatggaatccaaaccatac
+9419785/1
@CCFFFFFHHHGHEIIIJIJGHGIEIIIJJJJGJJIJIJIIJJJJIJJJJ
@9643805/1
tactggtgatatcctcgggaaaattaatttttattaagaagccaaattgc
+9643805/1
CCCFFFBDHHHHHJJJIIJEIGGIIGIGIJJJJJJJJIIJJIJJJJJJII
@11350670/1
gtttttgtattcttcaatggttgctgctaaatcttcaagtacatagtaca
+11350670/1
@=?DDA@DFHHHHGGIIDHI?FFGH<EHIIIIEGDCF?DBFBGGGCBGHC
@9179258/1
ctagactgtggttgagacacttgctgaggaggtggacctctttgtgccca
+9179258/1
@@@DDBBDHHDACFBBBGIIGIHHIIAA@HDEDFC?DGGG>GIIICHIIG
@9421646/1
ctgaggtaaaaataaaatttaaaaatgttgctattgtttcaacatgtctt
+9421646/1
CCCFFFDDHHHHHIJJIJJJJJJJJJJIIJJJIJJJJJJJJJJJHIFGIJ
@8925847/1
ggaagtaagtggtctttcatttaatgttttttgaaaagcctcacttgttt
+8925847/1
C@CFDBDDHDHBAFHIIIIIIIIGGIIDFGBFBBCHGE3DFHF@FDFIII
@10658472/1
cagacatttcttcagggagaatttttaaccatttacacaatataaatgca
+10658472/1
:=?DDBDDF<FFF?FB;C?1<CHFIFIEHIEECF@CEDG?FEGCBDFGDD
@8927559/1
cagcattattcgtattgatatcacatttttgtaaacttaattcaccagca
+8927559/1
CCCFFFFFHHHHHIJJJJJJJJJJJJJJJJJIJJJJJJJJJJJJJJJJJJ
@10400125/1
gagaaggaagtgaggtacacagttgcagtcctgagctggtcttcagtcac
+10400125/1
@@@DDDDDF;<CDE>F:AIEHGGFGEHCACGFGHGFGCGDEGHIIEBGHI
@9903254/1
catgcctagacttgtgcaccagctaaagaagacttatctttaaacggcag
+9903254/1
C@CFFEFFHFHDHGIBEEFDEBGHGGIGGGECFGHGIIGHGGIEFHD>@@
@10662456/1
gctgttaatgcctccaagcttaacattgattttaaggcaaagattgg
+10662456/1
CCCFFFFFHHHHHJJJIJJJJJJJJJJJJJJJJJJJGGHJIJIJIJI
@8667327/1
caacatcagctgagatatactcatattgaggataagaaatacggtgttgt
+8667327/1
@@CFFFFFHFGFDIEIBEJIIJJJIIIJGGGHGIJIEIIJHJJJDDHGJI
@10663191/1
cgctcaaacatgcaaatgtgacattattgactaaggccgatctgaggtct
+10663191/1
CCCFFFFFHHHHHJJJJJHICHIJIJJJIIJJJJJJGGHIJIJJGIJJII
@9905220/1
cttctttactaaaaggctacacaaacaatcacctgaatccttagaattca
+9905220/1
CCCFFFFFHHHHHJJJJJJJJJJJJJIJJJJJJJJJJJJGIJIJJJJJJJ
@9423398/1
cactgttcctggctgagagtaattcgtcgcgcattctgttgtatatttat
+9423398/1
CC@FFEDFHGHHHIJJJGIACHGIGIJJIJJIJJJJJJDGI;FGIIEIGI
@8928944/1
gtctcaacaagttccgttttttggagaggcaactcaggataactatagag
+8928944/1
CCCFFFFFHHHHHJJJJIJJJJJJJJJJJJJJJJJJJJJJJJJJJJJJJJ
@9425109/1
ggagctgcgacaccatctgatgcctggtgcggaggctaccttgccgtagg
+9425109/1
CCCFFFFFHHHHHJJJJJJJJJJJJJJFHJJJJJJJJJJJJJJJJJHHHH
@11357722/1
cccccctcctcctccacctttctttccttttttgcccattattgtgtact
+11357722/1
CCCFFFFFHHHHGJJJJJJJJGIJJGGHIJJJJGGGGGIJGIIGGHHIIJ
@11357839/1
ctgtctttgtgtcttgcacgacctttggattgaatataagaccttgttgt
+11357839/1
CCCFFFFFHFHHHJJJJJJIIIJIIIJJDHIIIJGIIIJJIIJJIIJJII
@10401188/1
gcttttttttctttctaattcttcaaggagtccttcatcttcttcagatt
+10401188/1
@@@FFFFFHHHBDGGIIJJGGHIIJJJIJJJIIGIIGIGGGGGIIIJJJI
@10159887/1
gagaggatgatggtgttgcctgtctgctatttgatttagcataagaaaag
+10159887/1
?:?BDBDFHHHHFFEGGEHEHIGIIGB>HAHGI@HGGFHCHBCFHIGIII
@10402266/1
ctcgaggtggctgcagtttccatatcatattatacctgaaggcttttggg
+10402266/1
CCCFFFFDHHHHHJJJHIJJJJJJJJIJJJJJJJJJJJJJJJJIJJJJJJ
@10406038/1
tttttttttctttctgtatcaactgcagcctcttttaccattgtacgagt
+10406038/1
CCCFFFFFHHHHHGJIGHIJJJJJJIJJJJIJJJJJIJJIJIIIJJJHIH
@9185172/1
ctcttgttttgcttctttttttgacctacccttgccgatagcaataaggc
+9185172/1
CCCFFFFFHHHHHJJJJJJJJJJJJJJJJJJJJJJJJJJJJJJJJJJJJJ
@11358726/1
gttctttcttgtcagcacagaataatcttgtatgatgtctcttttggact
+11358726/1
@C@FFFFFHHHHHJJIIJJJJJJGHGJJJIHIJJIIJGHIIJIJJJDHII
@9426521/1
tcataattcataacgtcattagcagagctcgctactaaggccttca
+9426521/1
CCCFFFFFHHHHGJIJJJJJJIJJJEIIJJJIJJJJJJJJIJJJJI
@11136978/1
ctattgaattgatttaaattcaaaataattggaacttaatttcatttacc
+11136978/1
CCCFFFFFHHHHHJJJIIJJJJJJIJJIJJJJJIJJJJJJJJJJJJJJJJ
@11359295/1
gtttacaattagaatttataagtgttgcggttaaaccaagaacatgtggc
+11359295/1
@@CFFFFFHHDHHJJIJJJJJJCDHIJJJIEFHJJJIJJIJJJJIIFHII
@8671845/1
tcctgcaggaggtataaacaaacctatgggttttaccatcatttgctgct
+8671845/1
CCCFFFFFHHHHDGIIJJJJJJJJJJJJJJCGIJJJJJJJJJJJJJJJJJ
@9428143/1
ctttattatattactcctaattgaagagccttttcccaaaatcataccat
+9428143/1
CCCFFFFFHHHHHJJJJJJJJJJJJJJJJJJJJJJJJJJJJJJJJJJJJJ
@8673399/1
gttgctgtttacaccaacgataaaatcaggctttatgtttttgtattctt
+8673399/1
@@@FFFFFHHHGFHHIJJJIJJIFIJJJIIDIIJIIJIIIJEHIIGGIGI
@8673817/1
acttctttaaactaagtacagcgaaattcttattcgattgaagtaaattg
+8673817/1
@BCFFFFFHHHHHJJJHIJJJJJJJJIJJJJJJJJJJJJJJJJHIJJJJJ
@8674016/1
caacttctttggtgtacagaaatatttcggcttctgcttccgttccaccc
+8674016/1
CCCFFFFFHHHHHIJJJJJJJJJJJJJJJJJJJJJJJJJJJJIJIJJJJJ
@9430532/1
cttctattagttcatctatattttttaaggaagtaagtgcaggggaacga
+9430532/1
BCCFFFFFHHHHHJIJJJJIJJJJJJIHIJHIJIJJJIJJIJJJJJJJJI
@9431150/1
gcatggtttaagaaagaccaaaggtttctgttgagctagtcatttgttcc
+9431150/1
CCCFFFFFHHHHHJJJJJJJJJJJHHIJJJJJJJJJJJJIIJJJJJJJJJ
@9654921/1
ctttcatgatactctcaagatccctgattacttcttctcgaggtggctgc
+9654921/1
CCCFFFFFFHHGGJJJJJJGFGIGJIGGHIEHEGIJIJJJIGHDGEHGEI
@10167103/1
gcccactcgaattctttagttagggtaattaaaccaagccctatttcctc
+10167103/1
CCCFFFFFHHHHHJJJJJJHIJJJJCGHJJJJJJJJJJJJJJJJJJJJJJ
@9906695/1
tttggattgaatataagaccttgttgttttagggtaatcaaattttatga
+9906695/1
CCCFFFFFHHHHHJJJJJJJJJJHJJHIJJJJJJFHJJJJJJJJJJJJJJ
@11363969/1
ctcacttcaccaacattcatgaataatggaaaatcacatagcttcggcca
+11363969/1
CCCFDDFDHHBFHJGHIJICGIIJJJGHEHIJJEHHHIGIEDHFHGGIBE
@10169369/1
gagagattggttggtattatgctggtttcagaaggggtagaccaaatata
+10169369/1
CCCFFDDEGD?DBFHGGHGGCEAFHFD>EGGG<FHGG0@DGHIG?HIIGI
@10170209/1
gtggaatgtatgacgatgatttgatatctatatttctcattttttctgct
+10170209/1
@B@FDEFFHHHFDIJGIGFJIGJCECFHIJJHIHIIJIHGIJJJJIIJII
@8938810/1
ctccaattgcattccctttcacactagggacatgaggtgaaattattggt
+8938810/1
CCCFFFFFHHHHHJJJJJJJJJJJJJJJJJJJJJHJJHHHIJJJJJJJJB
@8939029/1
caattatttacaaaatgtgtgttaaatatggctgttagcaatcgattgca
+8939029/1
CCCFFFFFHHHHHJJJJFJIHIJJIIJGJJJJJJHJIIIFHIIJIJIIHH
@10412179/1
cttctttctgtatcaactgcagcctcttttaccattgtacgagtttgagc
+10412179/1
CCCFFFFFHHHHHJJJJJJJJJJJJJJJJJJJJJJJJJJJJFHHIJJIJI
@9436289/1
gtgcattcataattcgggccttaactttagtgaactggtcatcaactgag
+9436289/1
@@@DBDDFHHHFHIHJJIJJJJJJJJJJJJHIJJIIIJIJJJJJJJIJJJ
@9436368/1
cttgcctttgttgctgctgtggtggttcttgcctttgcagctgttgtggt
+9436368/1
CCCFFFFFHHHGHJJGIJJGHIHHIHJJIJJJJGJJIGGHIJIHHGFGI?
@10671272/1
cctgggtttaaaatcttcaataacattactcatttctgataggttctgca
+10671272/1
@@@FFFDDFHHFHJDFGGIIGHHAHJHIHHHIEGGIGGIJIECHDDFGGI
@10170893/1
ctcggggtggctgcagtttccatatcatattatacctgaaggcttttggg
+10170893/1
CCCFFFFDHHHHHJJJJIJJJIJIJJIJJIJJJJJJJJJJJJJJJJJJJJ
@10883562/1
ctggcattttcctgtgactgatttttcttcaacatcaacaaatgtcactt
+10883562/1
@C@FDFFEHFFHHICGBHGEGIIIJGIJJIGHIGEHIIIIIIGFFHGIJH
@10883736/1
aggtgaaaagaatgatcttccaactgtcacaaacctgttagcagctggtt
+10883736/1
BCCDFFFFHHHHHJJIJJJJJJJJJJJJJJJJJJJJJJJJIJJJJJJJII
@8678352/1
cagctaaggctgtatcatcaacttctaaaggtttccaataaacacctttt
+8678352/1
CCCFFFFFHHHHHJJJJJJJJJIJJJIJJJJHIJJJJJJIJJJJJJJJJJ
@8942357/1
ctgtggtctctgctgttgctgttgttgctgaggctgctgtggtctctgct
+8942357/1
BBBDFFDEHHHHHJJHJJJIJHIJEHIJJJJJJJJJJIJCGIFGIIGIIF
@8943630/1
ccctgcagttcatccataattcagaaagaatatacacaacagacaactct
+8943630/1
CCCFFFFFHHHHHJJJJJHIJJJJJJJJJJJJJJJJJIJJJJJJJJJJJJ
@9439439/1
ctgtaataacgaatttttttcttgttattttcttgatcagaacaatactc
+9439439/1
@@@BABDAFHHH;FFHHIGIIEEHIBHIGGHDGGGGHEHH>@BC?DGGH=
@9440594/1
ccgggtcatctacatgtcgaagcaatggtgaaataggttctgaaagactt
+9440594/1
CCCFFDDFHHHHHJJJGHJJJJJHHHIJEFHHHIJJJGHIJJJJJJIJJI
@9440631/1
ccttaactttagtgaactggtcatcaactgagaggccaaactccttcagg
+9440631/1
CCCFFFFFHHHHHGJJJJJJHIIJJJJJJJJIJIJJJJJJJIJJJJJJJJ
@9196638/1
ctcgtgagccaacagtaagacatggtagatgaggatactttaatctaata
+9196638/1
BB@FDDFDHHHGHIIIIJJIJIJJJGIJIIJJJJHIJJJJIGGHGIIJII
@10672188/1
ctctgctgctgctgctgctgaggcggttgttgccactgctgttgttgagg
+10672188/1
CCCFFFFFHHHHHJJJJJJJJJJJJJGIIJJJJJJJJJJJJHIJIJJJJJ
@10674238/1
gtttttattatcgcttctaattttttctctcatttctgggattaaaattt
+10674238/1
@@?DADBBFH?CDGIGHEHII@HHEHGGBFG?B9DDBF@GBFGEGIIIIG
@11371113/1
ccagaacttccggcataatgagtacatcatttacatcaccgtgatctaat
+11371113/1
<@@DDFFDHFHHGIIIIIIIGIFHEIIIIIGIII@EGHIIIDGGGDFHHC
@8945820/1
gtctggtaaatttatcgcaaggtaatgtaaaacaatatctattcaacaaa
+8945820/1
CB@FFFDDHHHHHJJJJJJJJJFHIIJIIJJJJJJJJJJJJJJJJJJIJJ
@9444116/1
cagttgtttttgcacagaactcagcaactctcggatcttctatccttatc
+9444116/1
@BCDFFFFHHHHHJJJJJJJJJJJJJJJJJJJJI1:@DHGHGIJIJJDGH
@9444158/1
aggtgatatatttttgcatctgttataaatgtaggaagttatcaagaaat
+9444158/1
BBCBDFFFHHHHHJJJJJJJJJJJJJJJJJJIJJJJJJHIJJJJJJJJJI
@8947257/1
gtggtctctgctgttgctgaggctgttgtggtctctgctgttgctgaggc
+8947257/1
CCCFFFFFHHHHHIJJJJJIJJJJJIJJIJJJJIJJJJJIIJJJJJIJJI
@10416045/1
tgggtgagtaacatcagctccgagaaatattacaggttcgttgaaaacct
+10416045/1
BCCFDDFFHHHHHJJJJJJJJJJJJJJJJJJJJJJJGIJJIJJJJJIJJI
@11373875/1
ccagtaggtaaaaagattattgtattttcttttagaactctttcaaagag
+11373875/1
@@<DDDDDHHFFHIGI>FEGHICHFGGIGAHIIIIIIII9DHCHIIFIIG
@10176631/1
tccagagccagtaggtaaaaagattattgtattttcttttagaactcttt
+10176631/1
CCCFFFFFHHHHGJJGHIJJJIIJJJIJJFHIJJJJJJJJJFHIJJJJJJ
@11375295/1
ccaaaatcataccattagatttattaatttgctcaggagaaatttcaatt
+11375295/1
CCCFFFFFHHHHHJJJIJHIJJJJJJJJJJJJJJJJJJIIJJJJJJJJJJ
@9658950/1
ctgataaattagaatcatcccatagcaaatggtatttggtaggacgtgct
+9658950/1
@@@DDFFDHGHHHJIGIIJIIJJJGIEHCAHGAEHIJIJHIIIIEIGGII
@10885350/1
cattcataattcgggccttaactttagtgaactggtcatcaactgagagg
+10885350/1
11:ADEEDACFFHIJJJJIJJHIJJIJFHGGGIIGFFHGHJGJJJIIGIE
@10885449/1
ccttgaatgaatttttcattcctccatactccttgtcttacaggtaccgg
+10885449/1
CCCFFFFFHHHHHJJJJJJJJJJJJJJJJJJJJJJJJJJJJIJJIJJJJJ
@10886040/1
ggctgagagtaattcgtcgcgcattctgttgtatatttatgctcacttca
+10886040/1
CC@FFFFFHFHHHJJIHGIJJIJJJJJIIJJJJJJJJJJJJJJJIIJJJJ
@10886057/1
gctgagagtaattcgtcgcgcattctgttgtatatttatgctcacttcac
+10886057/1
CCCFFFFFCFHHHJJIJJJIJJJJJJJIJJIIJJJJJIJJJJJJJJJJJJ
@10886706/1
gcggaggctaccttgccgtaggaaataagaaagcaagagaaggaagtgag
+10886706/1
CCCFFFFFHHHHHJJJJJGIIIJJJJJJJJJJJJIJJJJJIJJJJJCHII
@10887644/1
gttgctggtcaccgggttgttgcctaacaggaggtgcactggttacagga
+10887644/1
CBCFFFFFHHHHHJJJGHIIJJJJJJJJJJJGIJBFHIJJJJIJJJJJJH
@9921540/1
cttgtatactagcatgactgactagatagaagtctaattcagtagggtga
+9921540/1
@CCFFFFFHHHHGIJJGIJJJIJIIJIJIJJJJJJJJJIIIIGIJJIDHG
@9451986/1
gccacttctttgaactaagtacagcgaaattcttattcgattgaagtaaa
+9451986/1
@@CFFFFFFHGFHJJJJJJJHJJJIJIGGBHIGIGGGGHGIIIGGI?DDH
@9452352/1
atataagattacaattcttaacattttttctttaaacaaagaacattgga
+9452352/1
@CCFFFFFHHHHHJJJJJJJJJJJJJJJJJJJJJJJJJJJJJJJJJJJJG
@11151591/1
atggtgttgctttcgcagggtaagtctttcagtctcatccacattttatg
+11151591/1
@BCFDFFFHHHHHJJJIJJJFHIJIIJJJJIJIJJJJJJJJJJJJIJJJI
@8948742/1
ctttaatgaaattatctggagctcatcaagcttcggtccgactgatgatt
+8948742/1
CCCFFFFFGHGHHJJJJJJJJJJJJJJJJJJJJJJJIJJJGIJJGIJJJJ
@11377894/1
atcaacaactgtaccagccggcacattcatatttctcccatctgcatcct
+11377894/1
CCCFFFFFGGHHGGJIIIIIIGHJGIIJJJJJHIGHJJEHIIIJJJIJJJ
@8949216/1
cttgattattaatagtttcagctggatagtggtaggatagagactttttc
+8949216/1
CCCFFFFFHHHHHJJIJJJJJJJJJHJJJHIIFHHIGHIJJJHIIJJJJH
@10417143/1
ctctggtatccaaaggcactgttttcaccggaggagtttgtttgtgattt
+10417143/1
CCCFFFDFHHHHHJJJJJJJJHIJJJJJJJJHIJGHBGIJIJJJJIIJJJ
@9204226/1
cttcaacaccacactcctcaaggtacacccctataagggcttcgatagaa
+9204226/1
@CCFFFFFHHHHHJJJJJJJJJJIIJJJJJJJIGIJJJJJJJJJIJJJJJ
@9205011/1
tgtgactgatttttcttcaacatcaacaaatgtcacttcaaactgttgct
+9205011/1
BC@FFFFFHHHHHJJJJJJJJJJJJJJJJJJJIJJJJJJJJJJJJJJJJJ
@9205063/1
catcgcacaacaaacacttggggagttaaatcaacatcagctgagatata
+9205063/1
CCCFFFFFHHHHHJJJJJJJJJJIJIJJJJJJJJJJJJJJJJJJJJJJJJ
@9205360/1
cttcatttaaaaccgctgtgtctctttctttttttgttagactgatttga
+9205360/1
CCCFFFFFHHHHHJJJJJJJIJJJJJJJJJJJJJJJIJJJJJJJHJJJJG
@8951168/1
gacactttgatgttgtaaggtgctgaggcaagtgttgggattttgaccat
+8951168/1
CCCFFFFFHHHHHJJIJJJJIIJJJJJJJJJJIIGJJJJJJJJJJJJJJJ
@10179202/1
ttccaatactgtagaactatcttgttttttaacataatataaatcagctg
+10179202/1
@@CFFFFFGHHDBFG<CEIGIIIIHHGGIIIGIIIIIIIIIIIIIIIIII
@10418609/1
ggcttctattagttcatctatattttttaaggaagtaagtgcaggggaac
+10418609/1
@@@DFFFDHGAFDFHIJIJJJGIIJIJJHIJJEHIGHIJIJIJJJIIDGI
@10419324/1
caaccattttatcggccaacatattactgacctcaaccgtacttctagca
+10419324/1
CCCFFFFFHHDHHIJIIJIIJJJIJJJJGGGHHIJIJJJHJJIJJIJJJI
@9662881/1
tatttcttgattattaatagtttcagctggatagtggtaggatagagact
+9662881/1
C@CFFFFFHHHGHJJJIJIJCJHIHIIIIJEHGHHJIGIII?DDGEGHGH
@10681444/1
gtccctttgccaaatacttcaactgtgactctaactcttcttccatccgc
+10681444/1
CCCFFFFFHHHHHJJJJJJJJJJJJIJFHHIJJJJJJJJHIJJJJJJJJJ
@9663565/1
gaggagcatgttcttgcctttgttgctgctgtggtggttcttgcctttgc
+9663565/1
CCCFFFFFHHHGHJJJJJJJJJJJJJJJJJJJJJCFHHIJJJJJJJJJJJ
@10683156/1
gttcaagttcacgaggagtattcttggaaacaattttataattattggat
+10683156/1
CCCFFFFFHHHHHJJJJJGHJJJJJJJJJJJJJJJJJJJJJJJJJJJJJJ
@10892891/1
gttaaaacagtacatcgcacaacaaacacttggggagttaaatcaacatc
+10892891/1
B@@FFFFFFFHFHJJGHJHIJIJJJJJJJJJJJJFFHHHHIHJJJIIIJE
@10422456/1
ctgcagcctgactggtgagaaccctcaccgctgtcatgctctttctcaac
+10422456/1
CCCFFFFFHHHHGJJIGIIGIIIIJIJIGIJJJJGIJJFIIIJJGIIGII
@10895050/1
ctcatttgaaaacgtggatctccaaggtctccttgaacaaatttacctaa
+10895050/1
C@CFFDEFFHGHHIEHIJIJJJIIJJGHHIIJIIJGJJJJIIGIHIIHII
@11156313/1
cttcattataaaaataataaggaagattatttacagtaaaaattataata
+11156313/1
CCCFFFFFHHHHHJJJJJJJJJJJJJJJJJJJJJJJIJJJJJJJJJJJJJ
@10895479/1
gttgagacacttgctggggaggtggacctctttgtgcccatggagtttga
+10895479/1
@CCFFFFFFHHGHGIJJIJIIJEGFHGIIJJIJGFHGIIJIIIGGFHEGG
@10895555/1
gaggagtattcttggaaacaattttataattattggatatattcatgcca
+10895555/1
CCCFFFBDHHHHHJJJJJJJIJJJJJJJJJJJJJJJJJJJJJJJJJJJJJ
@9208661/1
aacgattggaaaaataatcagaataagaacggtattgctctgcagggaac
+9208661/1
@BCFFFFFHHHHHJJJJJJJJJJJJJJJAGIJFHIJJJJJJJJJJJJJJJ
@10896295/1
ccgtaatgaatggtgttgctttcgcagggtaagtctttcagtctcatcca
+10896295/1
CCCDFFFFHHHHHAFGIJJJJJJJJJJJJCGIJGIJJJJJJIIJJJIJJJ
@9926312/1
cttctttctgtatcaactgcagcctcttttaccattgtacgagtttgagc
+9926312/1
@@@DDFEFGDFHHJIJJJJIIIJJJJGIJIJJIJJJGHJJJJJGHIJJEI
@9463034/1
gtcgcttcaattcatccacttctccctgcagttcatccataattcagaaa
+9463034/1
BBBFFFFFHHHHHJJJJJJIIJJJJJJJJJJGIIJJJJJJJJJJJJJJJJ
@9666322/1
cctcccctctggtatccaaaggcactgttttcaccggaggaatttgtttg
+9666322/1
CCCFFFFFHHHHHJJJJJJJJJJJJJJHJJJJJJJJJIJJHIJJJJHIJI
@9666857/1
cgaggtttaaattttttccgctgtagtacaaatttctatttccgattatt
+9666857/1
CC@FFDDFHHHHHJJJJJJJJJJHJJIIJJJJJJJJJJJJJJJJJJJJJJ
@10426759/1
ctgagttagaataccaacctgaatttcagcaattttcttaatggatgcat
+10426759/1
CCCFFDFFHHHHHJGIJJJJJJJJJJJIJJIJJJJJJJJJJJIJIJJJJI
@9668344/1
ggccgatctgaggtctgtcaattcaccaggtgatatatttttgcatctgt
+9668344/1
CCCFFFFFHHHHHEGIJIJJJJJJJJJJJJCGHJJJJJJJJJJJJJJIJI
@8953770/1
ggtgcgttaacttttggtggctttattatattactcctaattgaagcctt
+8953770/1
@C@DFFFFHHHHHJJJJHIJJJJJJJJJJJJJJJJJJJJJJJJJJJJJJJ
@9463724/1
gtgctgaggcaagtgttgggattttgaccatcttcaacgaatcaaattca
+9463724/1
CCCFFFFFHHHHHHIHJJJJJJJJJJJJJJJJJJJJJJJJJJJJJJJJJG
@8955929/1
gcgaaggattttccaaccatagaagctgtgtccctatggatatgtgccac
+8955929/1
CCCFFFFFHHHHHJJJJJJJJJJJJJJJHIJJJJJJJJJJJJJJJJJJJJ
@8689933/1
gccaagatcagccgtgtttggtagaagcaggatgacacttaggtcgtgca
+8689933/1
CCCFFFFFHHHHHJHIIJJJJHHJJJJJIJJIJJJJJJJJJJJHIJIIJJ
@9214861/1
gtggaagtaagaggtctttcatttaatgttttttgaaaagcctcacttgt
+9214861/1
CCCFFFDBFFHABH<ACFGHEHHHGIIGCFHGIIIGGHIIFIIIIIGIID
@9217373/1
catatatccgtctaagcctaatgttttcgctagaactgctagatgttgat
+9217373/1
CCCFFFFFHHHHHJJJJJJJJJJJJJJJJJJJJJJJJJJJJJIJJIJJJJ
@11166952/1
atttggaagtgatttgcacgaagcactataggtcgaccttctcggccaag
+11166952/1
@@CFFFFFGAFFHGHGIJIJIJHIIIGHGIJJHHGEHH<FHIIJIJIIIC
@11167962/1
ggtctctgctgttgttgttgttgctgaggctgctgtggtctctgctgttg
+11167962/1
?<:=?BDBFDFDFF?DFCC@GHHHGDGBGI@A@9C??D0?BGIIEAD?D?
@9220685/1
ctatgctatccgtagtcgaggctgggctacagatatctagaggttctgta
+9220685/1
CCCFFFFFHHHGFJJIEGIJJJIIIJJJJJIIIJJJJIJIGHHHIGIICH
@11170581/1
ccacaaatccacttggaaaactgtttatcatagatccgacgacacttttt
+11170581/1
BBCFFFFFHHHHHJJJJJJJJJJJJJJJJIIJJJJJJJJJJJJJJJJJJI
@9468310/1
ctgattacttcttctcgaggtggctgcagtttccatatcatattatacct
+9468310/1
@@@DDDDBFDHDDG@FHA@E3A@@DACCCCBGHEDE<BFGGIIGBFHHGC
@10429057/1
ccctaggcaaggtacagcctcaccacctcaaccgaacacttctaggttac
+10429057/1
CCCFFFFFHHGHHJJJIJJJJJJJJJJJJJJJJJIJJIJJIJIJJJIIGH
@11387352/1
cttctatcacatcggaggcaaccaatatgttcgtctcacccatgttaaat
+11387352/1
CCCFFFFFHHHHHIIIIJIIIIJJJJJJJHIIIHIJJJJJJJJJJJJJJG
@10689302/1
tgggaatcctttgtgagccacatcaatgttaaggaatggtttccaaccaa
+10689302/1
CCCFFFFFHHHHHIJJJJJJJJJJJJJJIJJJJJJJJJJHIJJJJJJJJJ
@9469526/1
gttcaagatcattttaaactgtccttctgacacaccatctctgtaaa
+9469526/1
@BCFFFFFGHHHHJJJJJJJJJJJJJJJJJJJJJJJJJJJJJJIJJJ
@11388956/1
gtgtaatcactgctgaggcttgaacaagcccttctgatagcctgcaattc
+11388956/1
@BCFFFFFHHHHHJJJJJJJJIIIJJJJIJJJJJJJJJJJJJJJJJJJJJ
@9471179/1
cagaaatatttcggcttctgcttccgttccaccctttctgctgcgatctt
+9471179/1
CCCFFFFFHHHHHJJJJJJJJJJJJJJJJJJJJJJJJJJJJJIJJJJJJB
@8958508/1
tctcttctatgtctaggtttcctactgacagcaccacgagaactactatg
+8958508/1
BBBFFFFFHHHHHIJJJCIIIJIJJJJJJJJJJJJJJJJJJJJIJJIJHI
@10903820/1
ctaagatatttgttatgatctccggccaagatcagccgtgtttggtagaa
+10903820/1
CCCFFFFFHHHHHJJJJJJJJJJJJJJJJJJJJJJJJJGHGHJJJIGJJI
@10690446/1
ccgaggtttaaattttttccgctgtagtacaaatttctatttccgattat
+10690446/1
BCCFFFDDHHHHHJJJJJJJJJJJHIJIJJJJGHJJJJJJJJJJJIJJJJ
@10693473/1
ccagagactcgtccaatcagattgaaaaaaacaagttgtataacacaatt
+10693473/1
CCCFFFFFHHHHHJJJJJJJJJJIIJJJJJJIJJJGHJIIJJJJJJJJJJ
@11389684/1
ctcccctctggtatccaaaggcactgttttcaccggaggaatttgtttgt
+11389684/1
CCCFFFFFHHHFHIJJJJJIJIJIJJHHJJJJJIJJGGHGGGJJJJJJJF
@10695229/1
agctggatgagtgacatcagcgccaacaacaatgacaggtttttgaaaaa
+10695229/1
CCCFFFFFHHHFHJJJJJJJJJJJJJJJJJJJJJJJJJJBGIJJJJJJIJ
@9675761/1
cgtgagaagctgcaacggctgctatagatggaacgttgatctggtctgga
+9675761/1
@@@DFFFFHHGHHJIJJJIGIIJIJJJIIIJIJIIIGHIIJJJIHIIIGG
@9676355/1
gtttccttatcagtaatctcgaatctattatctcttggacaagttgttat
+9676355/1
@@@DDDDDAFHB?GBEEAAE@E:CB@<CCBEHHGGGGB<?CBF?CD?DHI
@10190152/1
attagcagaaatcctcattctttcaaaaaaaactattcgtaggagtaaaa
+10190152/1
@@@FFDFFFHFHGEHIJGIEGGHIJI@HGAFHGAHHGDGFGIIGHF@GII
@10904504/1
ggttcttgtggaattgtgacactttgatgttgtaaggtgctgaggcaagt
+10904504/1
BCBFFFFFHHHFHJJJHIJJJJJJJJJJJHIJGHJJJ?GHGIIJJJJJJ?
@8696470/1
gcaccattgagagctcaggagggaggtccttttgaaactcatcaccaagt
+8696470/1
CCCFFFFFHHHHHJJJIJJIJJGGIIHIIJJJJJJJIJJJJJJJJJJJJH
@10906434/1
gtctccttgaacaaatttacctaaagcaacaacacaattgtcggcagctg
+10906434/1
CCCFFFFFHHHHHJJJJJJJJJJJJIJJJJJJJJJJJJJJJIJJJJIJJJ
@10192582/1
tctcgtttcattttgctttgacttctcatttcttgaagtttattttcttt
+10192582/1
CCCFFFFFHHHHHJJJJJJJIIJJJJJJJJJJJJJGFGGHJIIJJJJJJJ
@9223517/1
gtcgtgagaagctgcaacggctgctatagatggaacgttgatctggtctg
+9223517/1
@@BFFFDFHFFHHIJJJJJJJJIIIIIJIEGGGCGBFHHA@BHIGHCHIJ
@9472672/1
ggcttgtctaacttgaccaacggtaaaagcaggaggttgttgcatccttt
+9472672/1
CCCFFFFFHHHHHJJIJJJJJJJHIJJJJJJJJJJJGHIJJIIJJJJJJH
@9473855/1
gcactggtttttgaatcactactttttgaaacacaatgtgagtacctact
+9473855/1
@@@FFFFFFHHHHACF?EDFHEIGHHIIIIGCEGGGGGDGIGIHG>DFCH
@9934839/1
aggtgaacatgggcaaatctggaggttgatgaggaggctgaggcggaatt
+9934839/1
@@@DDDFFBHHF;BGIGAEDBHGGGAE3?BFCB>ADGGGG@GGCHFGBAC
@8964079/1
ctggatgaggaaatttttcataaagaagtcgaatactgttcttaggaata
+8964079/1
@@CFDFFDHHHHHGIIJEHJIJIJJGIIHGGHIIIJJJHHGIIGGGIGGC
@8965828/1
ccacccttttttttgttcctttttgaattgaaatcacctgctccaggtaa
+8965828/1
C@CFFFFFHHHGHJIIIJIJJJJJJGHIJGIGHHDDHIJJIJIIJIGIAD
@10700384/1
actaagtacagcgaaattcttattcgattgaagtaaattgtaaaatgcta
+10700384/1
@CCFFFEFHHHHHJJJJJJJJJJJJJGJJJJJJHIJJJJJJJJJJJJJJJ
@11174618/1
ctcatttgaaaacgtggatctccaaggtctccttgaacaaatttacctaa
+11174618/1
CCCDDFFFHHHHHGJGEHIJJJJIIJI?FGHIJJIEIIIJIIIJGJGIII
@10195066/1
gcttgtctaacttgaccaacggtaaaagcaggaggttgttgcatcatttg
+10195066/1
@CCFDFFFHHHHHIHJIJJJIJEHIJJJGJJIGHHDGHHIIIJJIIJIFI
@10434230/1
tagctttcttaaatctggttctctaatcatctgattagtagtaacgattc
+10434230/1
CCCFFFFFHHHHHJJJJJIJJJJJJJJJJIJJJJJJJJGIIIIJJJJJJJ
@10910043/1
aatgtttctagcctttcataattcataacgtcattagcagagctcgctac
+10910043/1
BCCFDFFFHHHHHJJJJJJIJJJJJJJJJJHIJJJJJJJJJJJIIJJIJJ
@10910149/1
cgtatctccaaccctcttcacttcagcataaactggagtttttcccggaa
+10910149/1
CCBFFFFFHHHHHJJJJJJJJJJJJJJJJJJJJJJJJJFGIJJJJJJJHI
@9680537/1
accattccaagaagtggcacatatccatagggacacagcttctatggttg
+9680537/1
@C@FFFDBHHFDFGAFGGHIGIIJHHIHHGHGDFGIGIIGGGGIIIGBFH
@11398025/1
cactaatcttcaatacattggttttgaataaaattaaggagtttcggaaa
+11398025/1
CCCFFFFFHHHHHJJJJJJJJIJJJJJJJJJJJJJJJJJJJIJJJJJIJJ
@11398721/1
ttttcctttgatgctgctcaatttaccttcatccttgttttcaaagttga
+11398721/1
CCCFFFFFHHHHHHIJIJJJIJJJJJJJJJIJIJJJJHJJJJJJJJIIJI
@9227719/1
gattagtttccacaacaatttctcttcctttttttggatctgaagggcgg
+9227719/1
CCCFFFFFHHHHHJJJJJJJJJJJJJJJJJJJJJJJJJJJJJJJJJJJJH
@9477804/1
agatggaacgttgatctggtctggagctggatgagtgacatcagcgcca
+9477804/1
CCCFFFFFHHHHHJJJIJJIJIJJJIIJJJJJIHIGHJIJJJJIJJJJJ
@9478123/1
ctcttgaggaagttggtgtagaggtgcaggctggccatgttgaatagctt
+9478123/1
CCCFFFFFHHHHHIJJHHHIJJJJFHIJJJJJHJJJJJJJJJBBDHHIJJ
@11400068/1
cagcagtcatcaccaaaacctgatgattttcaagctctt
+11400068/1
;?@DDDDDFBHFHGI@=FCBFFC>D?HHH@EFCFDHHC9
@8699947/1
attttatagctactctaaaaacacggtcttttccttcccctggcaatgtg
+8699947/1
CCCFFFFFHHHHHJJJJJJJJJJJJJIJJJJJJJJJJJJJJJJJJJJJJJ
@8700141/1
ctatgactcccaagctgctatgagtactatcatcagctggtgtagaatta
+8700141/1
CCCFFFFFHHHHHJJJJJJJJJJJIJJJJJJIJJJJJJJJHIHJJJJJJI
@8701036/1
ccaccattcctttaacttcatcaacaagtttttgccacttgtaattaggt
+8701036/1
@@@FFFFFFFHHHJIJIJIIIJIJJIJJHHGJGIIJJJJIIJGJIJIIIB
@10437307/1
tgataaattagaatcatcccatagcaaatgatatttggtaggacgtgctg
+10437307/1
@CCFFFFFHGHHHJIJJJJJJJIIJJHGDHGHIJJJJJJIIGIJJJJJJJ
@11181739/1
gaatgatcttccaactgtcacaaacctgttagcagctggttgccttaaaa
+11181739/1
CCCFFFFFHHHHHIJJIGIJJJJIGIJJJJJJIJJJIJIGGHIIJJJJJJ
@10198430/1
ctccaatcgcattccctttcacactagggacatgagg
+10198430/1
@@@FFFDBHHDFHGBHHDIIIIIGIGBBHIIEIH<C;
@9943581/1
gcttaatattagaaatcttaataaataggacgaccaacacagcgataaaa
+9943581/1
CCCFFFFFHHHHHJJJJJJJJJJJJJJIJIJJJIJJJJJJJJJJJJJJJJ
@9946456/1
ctttaaactgatccatgatcaatctcataggatgtctattgacagcatga
+9946456/1
CCCFFFFFHHHHHJJJJJJJJJJJJJJJJJJJJJJIJJJJJJJJIJJJJJ
@10916551/1
gctggttcctagaatcccacatggcaggaagttttctcgcaacttaggtt
+10916551/1
CCCFFDFFHHHHHJJJJJHIIIJJJJIJJJJFGIJJJJJJJJJJJIIJFH
@9949879/1
ctttcatgatactctcaagatccctgattacttcttctcgaggtggctgc
+9949879/1
@@@D?DDDDHDHDIGHHGFHHGBHHGCCHHGHH<CCFHGEBHEIHCGFGI
@9949992/1
gtgtaatcactgctgaggcttgaacaagcccttctg
+9949992/1
=:?;=AAD<FBFBGG@EH<GB?ACGEC>81CFE?B?
@10201256/1
atcacatactaccgcctgtgttctgttgtttactagagaacttcttaata
+10201256/1
@@@D=DD?B?FD>:1CDFAFHF@F@<CFGIEEFIICEEFFDGF??FFFFF
@9229324/1
gagcatcattcattttcttcattgtaacttggcccgcaacaattgtacac
+9229324/1
;;@BDD>DHDDFH:ABECFIFHGHCFH>:ED>>EF@:CAFAGGIGI<BFD
@9229672/1
gttgccactgctgttgttgaggctgctgtggtctctgctgttgctgttgt
+9229672/1
CCCFFFFFHHHHHJIJHIJHIIJJJFIGIGJHIGIJIIGIGHIFGIHGG?
@10202914/1
gtatttcttatcctcaatatgagtatatctcagctgatgttgatttaact
+10202914/1
CCCFFFFFHHHHHJJIIJHJJIIEJJJJJJJJJJJJJJJJJJIJJJJJJJ
@10203065/1
ggggaagttttatttacattttttgcctgaacacattgggtcgccatacc
+10203065/1
BCCFDDDDHHHHHJJJJJJJJJJJJJJJJIJJJJJJJJJJIJJJJJJJJJ
@10203942/1
atgcataagtcattcctctatcaggtaagacaacaatcacaagttttact
+10203942/1
??;?D?=DB=AAFHI:<AICEACB>3ADFFDFH@FDFH@DDG>?DDHDDG
@9686710/1
ctgttctgtaaaatccttcactggaaacagctatggtaacatctcgtttc
+9686710/1
CCCFFFFFHHHHHIJJJJJJJJJJJJJJJJJJJJJJGIIJGIJJJJHIJJ
@8706217/1
cagttgaagataacatacaattttaattttattattctcaatgatttcct
+8706217/1
CCCFFFFFHHHHHJJJJJJJJJJJJJJJJJJJJJJJJJJJIJJJJJJJJJ
@10443470/1
ggtcttcagtcacccgattctatttcttggtcatcagtttgagatactgt
+10443470/1
@@BFFFFFHHHHHJJIIJJIJIIJJJJJGGEGHIIEIIIJJIIHJIJIIJ
@9232539/1
ctctaaatgaataatgcagcgatgattccaaagcttcaaaaccagccaag
+9232539/1
@@@BDDDEHHHDHGBFFHHGEIIGCFEBFHEED?3?:DCBD?BDHEBGFC
@10204380/1
acctgatctggaccagtggcgtatttacagaagcaaggttggcctattat
+10204380/1
@CCFFFFFHGGHHJJIGIJJJHJJJJJJJJIJJJJJJJJIJJJJJJJJJJ
@10204912/1
gcctcttgttttgcttctttttttgacctacccttgccgatagcaataag
+10204912/1
CCCFFFFFFHHHHIJJIJJJJJIJIIIIIJJJJIJJJJJJJJIJJJJJJI
@10924602/1
cttgtcttccacccttttttttgttcctttttgaattgaaatcacctgct
+10924602/1
CCCFFFFFHHHHHJJJJJJJJJJIJJJJJJJJJIJJJJJJJJJJJJJJJJ
@10710030/1
ctgaacgtgtccaaaataatttttcttttaataatatcttctggattcat
+10710030/1
???DDDB=DACBFIFHIEIGEDCDEEGIIGEDHIEGGBFHGIHB<GIEH@
@8981590/1
gtatgatgatgatttgatatctatatttctcattttttctgctaaagcac
+8981590/1
CBCFFFFFHHHHHJJJEGHJJJJJJJJJJJJJJJJJJJJJIJJIDIJIIJ
@9691375/1
gtaaaacgtaagtggaagcataagctcccaattctttggtgataagaact
+9691375/1
CCCFFFFFHHHHHIJIJJJIJJJJJJJJJJJJJJJJJJJGHIJJJJJJJJ
@10447004/1
gacattattgactaaggccgatctgaggtctgtcaattcaccaggtgata
+10447004/1
CCCFFFFFHHHHHJJJJJJJJJJJJIIJGHJJJJJJJJJJJJJJJGGIJJ
@10447878/1
catgatactctcaagatccctgattacttcttctcgaggtggctgcagtt
+10447878/1
CCCFFFFFHHHHHJJJJJJJJJJJJJJJJJJJJJJJJJJIJJJJJJJJIJ
@11193050/1
cttgactatgtttgatgacatatcaataacattctcctcaaccttttgta
+11193050/1
?B4ADFFFHHHHHJJJJJJJJJJJJJJJJJJJJJJJJJJJJJJJJJJJJJ
@10928392/1
attaatgaaactaaaaacttcaaaaaagaatcacccaatgtttctagcct
+10928392/1
@CCFFFFFDFHHHJIIIGHGIGIJJIIJGGHEEGIIGIJIFIIIIGI<FH
@9956796/1
ctttggattgaatataagaccttgttgttttagggtaatcaaattttatg
+9956796/1
CCCFFFFFHHHGHIJJJJJJJJJIFHJFFHIIEHJFFGIIJIIIJJJJJE
@9694282/1
ctcatttgaaaacgtggatctccaaggtctccttgaacaaatttacctaa
+9694282/1
CCCFFFFFHHHHHJGDHIJJIJJIIJJFHIIJJJGEGIJJJJJJJJJJIH
@9694944/1
gttgagacacttgctggggaggtggacctctttgtgcccatggagtttga
+9694944/1
CCCFFFFFHHHHDIJJJJJHIJCGEGGHJJJJJJHIJJJJJJJGIGHIJI
@9958267/1
cgactaagtgagcacactaaatcaccacagacctgttctaacttaaagct
+9958267/1
CC@FFFDFHHFHHGIJJJJJEHIJJJIJIIIIJJJFGIJJGHIJIJIIII
@9493924/1
gtaatctctgtatcaacaactgtaccagccggcacattcatatttctccc
+9493924/1
@@@DFFFFGGFHHGGIIGGIIIHIHJJICGGIIEHCHGHIJGHIGGIJCG
@10448507/1
ctgcaagaggtgtcagagaggatgatagtgttgcctgtctgctatttgat
+10448507/1
CCCFFFFFHHDFHGGIJJIIJIJJJJJGFGC@FHJJIJJJJJJIJGJEGI
@8709838/1
cttggacaagttgttatattagtcactttatatgttcttttaacactctt
+8709838/1
CCCFFFFFHHHHHHIHIJJJJJIJJJJJJJJJJJJJJJJJJJJJJJJJJJ
@10449981/1
ccgtacttctagcattagaagtttcttctccagctaaggctgtatcatca
+10449981/1
CCCFFFFFHHHHHJJJJJJJJJJJJJJJJJJJJJJJJJJJJJJJJJJJJJ
@10713026/1
gctttgcgacaatttgttctcttctgttgtttcaattttggc
+10713026/1
=88=A=;@FDFAFF@<AE>A<<AA?E?F???C<:?<B:?<6B
@8711385/1
tataagattacaattcttaacattttttctttaaacaaagaacattggat
+8711385/1
CCCFFFFFHHGHHJJJJJJJJJJJJJJJHIJJJJIJJJJJIJJIJJJJHI
@10450516/1
catcctctcattcttagttgtaacaactaggggcaccatgacaatagctt
+10450516/1
CCCFFFFFHHHHHJIJJJJJHEJJJIJIIIGGHIIJJJJJJJJJIJIJIJ
@10931876/1
catcaagcttcggtccgactgatgatttgaggttcttgtggaattgtgac
+10931876/1
C@CFFFFFHHHHGHIIEHIJJBHIGIIJEHGGBFGHIHIJIIGIJIJIAF
@10932183/1
gctgagatgaaggtggtctgctgggttgctggtcactgggttgttgccta
+10932183/1
CCCFDFFFGBHFFGGGIHGIHJIJIIJIIIJJHGGIJGIIDHHJJBIJIE
@10451041/1
ggatttcattgatagtatctgatttgttgtttattagggtagcatttgga
+10451041/1
CCCFFFFFHHHHHJJJJJJJJIJJJJJJJJJJJJJJJJJFHIJJJJJJJH
@10452530/1
ctgtggtctctgctgttgttgctgctgctgttgttgttgctgctgttgtt
+10452530/1
@??AD?DDH??F?FEFHGIGEGFEGAFCFCEGGHGCFF?>GGBG<?FDFG
@9961191/1
ctctgctctcctaacaaggttgttaatctctctttcccgatcaggcgctg
+9961191/1
@CCFFFFFGHHGHFJJJIICHGGGDHIIJIJJJJII@FBGFGHFGGGGB:
@9961521/1
tttggaagtgatttgcacgaagcactataggtcgaccttctcggcca
+9961521/1
B<@DFFFFCFHHHJJJJJJIJJJJJIJJJJJIIJJJJIIJJJJJJJI
@8716491/1
gttcttcttgaagttggttcagctgtagtctgtctgcatctgtatatgcc
+8716491/1
@@@FFFFFHHHHFIJJIHGHIJJJJJIIHHHIHIJIIJGHJJGGIIIIIJ
@8716928/1
tatcacttggaagtttagcacagtatctgttaaccagcgtgatagaagaa
+8716928/1
@@@DDDDDHHFHHHIIIIIEG?EAAEFFDH@HCHECDEB:?BB<?F<BF@
@9962607/1
gttgctgtggtctctgctgttgctgttgttgctgaggctgctgtggtctc
+9962607/1
CCCFFFFFHHHHHJJJJJJJJJHJJHHJFHJJJJFHIGIJGIJFGIDGHE
@8989553/1
gcaagggaaggaagtgaggtacacagttgcagtcctgagctggtcttcag
+8989553/1
CCCFFFFFHHHHHJGHJJJFHIJJJJIIJJJJHIJJJIJJIJJGHIJJJH
@10934755/1
cctgttgttccattgcttgaggtctggtaattggagcggcttgtct
+10934755/1
CCCFFFFFHHHHHJIIIIJJJJAEEHJAHIIJJJHIJJJJJJ6988
@11417675/1
ctgcaccgatgcaattaatactcatcttctttactaaaaggctacacaaa
+11417675/1
CCCFFFFFHHHHHJJJJJJHIJJJJJJJJJJJJJJJJJJJIJJJJJJJJJ
@9240427/1
gccttggtaaatttgggtcccatgctatgggtgaaagatcctcttcttca
+9240427/1
CCCFFFFFHHHHHJJJJJJJJJJJJJJJJJJGHIJJJJJJJJJJJJJJJI
@8990656/1
gtctccttcaacaatcgtcggtacaatgtaatatgagttttctttgtttt
+8990656/1
CCCFFFFFHHHHHJJJJJJJJGHJJJJJHIJJJJJJJHJJJJJJJJHIJJ
@10935864/1
gtcctcctgccactcatcataatgaacaatatcttcttttggattagtag
+10935864/1
CCCFFFFFHHHHHJJJJJJJJJJJJJJJJJJJJJJJJJJJJJJJJJJHGG
@9496538/1
gtccaatcagattgaaaaaaacaagttgtataacacaattaaaaagtaat
+9496538/1
CCCFFFFFHHGHHJIJIJJJJJJJJHJJIJJJJJJJJJJJJJJJJJHIIH
@9497387/1
ggagtattcttggaaacaattttataattattggatatattcatgccaca
+9497387/1
BBCFBDFFHHHHHJJJJJJJJJJJJJJJJJJJJJJJJJJJJJJJJJJJJJ
@10215911/1
gttgcagttaaaccaagaacatgtggcctatcctctggaggaattccttt
+10215911/1
@@;DBDDD<F?F<<A?<:3AGIBH<<88F?G<1C<:11CG;0?:0B9D<G
@9964935/1
aacgtgtacacctcacatatgtatggcacaactgataagttaagcattgc
+9964935/1
CCCFFFDDFFBDFGGHIIEHIHGFGGGGFHIIIGIIIIIIIIIIFHIIII
@9965332/1
gtaaataacaaagaatggaaggccaaaatttgttcacactgttcctggct
+9965332/1
CCCFFFFFHHHHHJJJJJJJJJJJJJJIJJJJJJJJJJJJJJJJJJJJJJ
@8720526/1
gcttctattagttcatctatattttttaaggaagtaagtgcaggggaacg
+8720526/1
BBBFFFFFHFHHHJJJJJJJJJJJJJJJJJJJJJHIJJHIJJJJJJJJJJ
@9705045/1
cagcagcaacaacaacagcagcagcaacaacagcagagaccacagcagcc
+9705045/1
CCCFFFFFHHHHHJJJJJJJJJJJJJJJJJJJJJJJJJJJIJJJJJJJJJ
@10457798/1
cagaataaccgctacagttgtgttttccacaaataaagcatgggatttgt
+10457798/1
CCCFFFFFHHHHHJJJJIJJIJIJJJJJJJIJJJJIJJJJJJJJIJJJJF
@11421693/1
gccacatttccaaggcctcctgatatcaactgacaattccagcaataatt
+11421693/1
@@@FDDFFHD<DFHGGFHEHIIHIEHHDHGHGHGIEGIHIIHHIIGIIII
@11203447/1
gtttcacttttgttattggtttccttatcagtaatctcgaatctattatc
+11203447/1
CBCFFFFFHHHHHIIJJJJHIIIIJJJIIJJHIJIIJJIEHIJJJJJJJJ
@11203579/1
gttcttcttcttttttccacgtgaaatctttaggctgcagctcaaccatt
+11203579/1
CBCFFFFFHHHHHJJJIJJJJHJJJJJJJJJJGIHIJJJJJJJJJJJJJJ
@10939524/1
ctccctctggttgctttaatgatatcaagaattctttttccaaaattgga
+10939524/1
@@@DB;DDFDCDBF@GHB<?C9FHHDDEGIIIG@FHIGIFHIIIIIEGII
@11423543/1
tctctttcccgatcaggcgctgacctggcggtagctttaatcatagttga
+11423543/1
CCCFFFFFHHHHHJJJJJJJJJIJJJJJJJJFHIJJJJJJJJJJJJIIHH
@10720288/1
ggctgctatagatggaacgttgatctggtctggagctggatgagtgacat
+10720288/1
CCCFFFFFHHHHHJIJJIJHIJJJJJJJGHJJJIJJJJJJIJJJGHHIJJ
@10461349/1
ctgacttgggaggtttggtgcccgcccgccatattgtagctttggtggtg
+10461349/1
CCCFFFFFHHFHHGIIJJJJJJJJJJJJJJJJJGJJHIIJJJJJJHJJIJ
@10463680/1
gttcagttaactttctagctaatagtccaatcttcaattgttttaaagca
+10463680/1
CCCFFFDDHHHGHJIIGJIJJIIIGGEBFBHGHGHIJJJIHIJJIJJGGG
@9503707/1
atcaaaactcattaaatatttctgtaagcgaagaactgaggtaaaaataa
+9503707/1
CCCFFFFFHHHHHIJJJJJJJJJJJJJJJJJJJJJJJJIJJGHJJIJJJJ
@8998369/1
atcagtagtggtatcaatttcttctttaggtaaaacttttatgccaagcc
+8998369/1
@@CFFFFFADHHFHJGGIJIJJIJJJIEHIJJGHIJJJIJEIGHGGCGIG
@8998581/1
gtgatctaatatttgagcagaaggtgctggtgcatgtaatactttgt
+8998581/1
B@@FFFFFGHHHHIIIJJIJJJJJFHJJJJJJJJJIIJJJJIJJIJI
@11206024/1
gttcgtagtgaagaactgaaagcagatctaaatttctcaaatttctttct
+11206024/1
CBCFFFFFHHHHHJJJJJJJJJJJJFHIIGE1?CGHHIII?FFFGIIJJJ
@9967950/1
ccacattccattccatgatttattaaacccgatgctagctttcttaaatc
+9967950/1
CCCFFFFFHHHHHJJJJJJJJJJJJJJJJJJIJHIJJJJIJJJJJJJJJJ
@10219489/1
tcacactgttcctggctgagagtaattcgtcgcgcattctgttgtatatt
+10219489/1
CCCFFFFFHHHHHJJJJJJJJJGHJIJJJJJJJJJJJJJJJHJJIIJJJJ
@9243068/1
atcattctgtagtacaccttccaaacagtatctaaagacatgccactgtc
+9243068/1
@@@DFFFDHFHH?CFHIGGEGGGHGIGDHHGIGGHGIHIGHIIIIGGI??
@10221132/1
gctccagcaacagattcaaaaacatcacctagtgcttttggtacctctac
+10221132/1
CCCFFFFFHHHHHJJJJJJJJJJJJJJJJJJJHIJJJJJJJIJJJJJJJJ
@9707467/1
ctccaattgcattccctttcacactagggacatgaggtgaaattattggt
+9707467/1
CCCFFFFFHHHHHJJJJJJJJJJJJJJJJJJJJJJJJFGHIJJJJJJJJF
@9969984/1
cttgcctttgttgctgctgtggtggttcttgcctttgcagctgttgtggt
+9969984/1
CC@FFFFFHHHHHJJJJJJIIIFGHGHIIJIIJJJJJIIIIEHEHGBDG0
@10722576/1
gcaagtgttgggattttgaccatcttcaacgaatcaaattcactttgagg
+10722576/1
CCCFFFFFHHHHHJJJJJJJJJJJJJJJJJJJJJJJIJJJJJJJJJJJJJ
@9000633/1
gtcacggtctcaacaagttccgttttttggagaggcaactcaggataact
+9000633/1
CCCFFFFFHHHHHJJIJHIJJJHIJJJJJJJJJJJJJJJJJJJJJJJJJJ
@9002170/1
ccaggaacttcccagtcatcaggaataaagtcattaaccttcaaaatttt
+9002170/1
CCCFFFFFHHHHHJJIJJJJJJJJIJJJJJIIJJJJJJJJJJJJJJJJJJ
@8730068/1
atgttataacattatgcagttcattacctaagatatttgttatgatctcc
+8730068/1
@C@DDEFDFDFHFGHGGEEIIIIJJIGIJIGGGHHGJJIGIIHGIIJIJJ
@8730599/1
agggtcacaactaacaatgggccacaactcatattgatcgtcaaatgaaa
+8730599/1
@CCFDFFFHHHHHJJJJJJJJJJJJJJJJJJJJJJIJJJJIJJJJJJJJJ
@11428017/1
ctctgtagcattgtaatttcttgttcttcttgtttcttttctttaacatt
+11428017/1
CCCFFFFFHHHHHIJJJJJJJJJJJJJJJJJJIJJIJJJJJJJJJJJJJJ
@10725732/1
cttattctttatatttaaattgagatgattagtttccacaacaatttctc
+10725732/1
CCCFFFFFHHHHHJJJJJJJJJJJJJJJIJJJHJJJJJJJJJJHHIJJJJ
@9246841/1
tataagattacaattcttaacattttttctttaaacaaagaacattggat
+9246841/1
@@@FFDDEFHDHHJJIGJJEHGGHIIGGIIFHIGIGICHGIECHGIIJEH
@9005670/1
gtagttgagtttggtgggtagggattgtttccctagactgtggttgagac
+9005670/1
B=@DDDFDFFHHGJFHIJFHIJJHIIIJIJJJJJJJJJJJIIJHGIIJCH
@10473274/1
gctgctgtggtctctgctgttgttgctgctgctgttgttgttgctgctgt
+10473274/1
???DDBD:CA2<<C?EE@<3ADC:CEEDF>FEEEEDECDDDDDEDEECEB
@9006748/1
ggcataatgagtacatcatttacatcaccgtgatctaatatttgagc
+9006748/1
CCCFFFFFHHHHHJJJJJJJJJJJJJJJJJIIIJJJJIJJHIJJHJJ
@10473797/1
accacaacaagctgtaatgcttggaaggaagacttcaggtaacgaaacat
+10473797/1
CCCFFFFFHHHHHJJJJJJJJJJJIJJIJJJJJJJJJJIFHGJJJJJJJJ
@9715964/1
gatagcaactgcaatgtgccaaaggtaaatgaaatgaagttccaattatt
+9715964/1
CCCFFFFFHHHHHJJJIIJJJJJJJHHIJJJJJJJJJJJJJJJJJJJJJJ
@11430524/1
gttgatgaggaggctgaggcggaattagagcaattgctcccggagggact
+11430524/1
BBCFDFFFHHFHGJJJIJIJJJHGIIJJJIJHIIJJJIIJJJJJHFFACE
@9976620/1
cactgaaccaaatcggctccttgaatgaatttttcattcctccatactcc
+9976620/1
?@@FDEDDFHDFDHBGIGGADH4<C@FEHIIIHEHE<?FHC>FGIII4DF
@11431850/1
ccgatgctagctttcttaaatctggttctctaatcatctgattagtagta
+11431850/1
BCCDDFFFHGHHHJJJJJJJJJJJJJIJJJJJJJJIJJJJJJJIJDIIHG
@8732682/1
ctactctaaaaacacggtcttttccttcccctggcaatgtgacctcaagt
+8732682/1
CCCFFFFFFFFDFGIIICGHCHIIIIIIIHHIIJIGHJJFGIJIGGJGIF
@9509066/1
catcaagctctccccttccatgcaataaacggcatgtctcaagagctgca
+9509066/1
CCCFFFFFHHHHHJJJJJJJJJJJJJJJJJJJJJJJJJJJJJJJJJJJJ/
@10476546/1
ctgagctttataaaatgcagtggccgacacatcaatattaagcatcatct
+10476546/1
CCCFFFFFHHHHHJJJJJJJIIJJJJJJJJJJJJJJJJJJJJJJJJJJJJ
@11215540/1
gtaacggtcatttctttttcttgatctctttcattatcgtaaattgtcac
+11215540/1
CCCFFFFDHHHHHJJJJIJJJJJJJJJJJJJJJJJJJJJHIIJJJJJJJJ
@8736361/1
ggttcttcttcttttttccacgtgaaatctttaggctgcagctcaaccat
+8736361/1
@CBFFFFFHGFHHJJJJGIJJJHJJJJJJJJIIIJIJJJJJIJJJJJJIJ
@11218536/1
gctacaggtagtgtcgacaattgtaccaagctctggcattttcctgtgac
+11218536/1
@@@DDDDD=DHA<EF@GGIHHAFAC?AEHIHDDDCC>?????DB@BGIII
@9719598/1
gtcgcgcattctgttgtatatttatgctcacttcaccaacattcatgaat
+9719598/1
CCCFFFFFHHHHHHIIJIJJJJJIJJJJJJJJJJJJJJJJJJJJJJJIII
@11218746/1
ccggtttctcaaaacatggagctggatgaggaaatttttcataaagaagt
+11218746/1
@BCFDFFFHHHHHJJJJJJHIJJJJHJJJJJJJJJJJJJJJJJJJJJJJE
@9510453/1
gtctccttgaacaaatttacctaaagcaacaacacaattgtcggcagctg
+9510453/1
CCCFFFFFHHHHHJJJJJJJJJJJJJJJJJJJJJJJJJJJJJJJJJJJJJ
@9978967/1
ggtgtttgttttctccaactccgacaaacgccatcctctcattcttagtt
+9978967/1
?@=DDDFFHHHHBHIJJIJJJIGIIIJCDHGGHIJG<GGGEBBFFDFGGE
@9252578/1
gtttttgagctcatacttaatccaatgacatg
+9252578/1
?@?DADA?DFB??AFBAGCF?HHI<222CFH<
@10949713/1
gtcagcacagaataatcttgtatgatgtctcttttggactacaataaaag
+10949713/1
CCCFFFFFHHHHHJJJJJJJIHHJJIJJHIIHIJJJJJJJJJJJJJIJJI
@10230677/1
ttgggattcattatccattctcccctaggctttgctttaggatcatcatc
+10230677/1
CCCFFFFFHHHHHIJGIJJJJIGGIGIJIJJJJJJIIIIJJHIHHIIIII
@10949814/1
gtttacaattagaatttataagtgttgcggttaaaccaagaacatgtggc
+10949814/1
@BCFFFFFHHHHHJJJJIJJJJJGIJJJJJIIIJIJJJJJJJJJIIIIJG
@8739171/1
gtcgttggttcagattctattggtttgtttggtttaaattgtctaactac
+8739171/1
CBCFFFFFDHHHHGGIJJJJJJJEHIJHIIJIGHIGGJIJJIIIIJJJJJ
@8740666/1
tgaagaatggtggaggtggttggatataattcccttcagcattataagga
+8740666/1
CCCFFFFFHHCFHIIJEGHEFHHGIJJJJJJJJJJJJIJIIJJJJJIJJG
@9012540/1
cttcaaaatcttcttcatcacgtcgtctttttttaccaaaccggtatttt
+9012540/1
?@BDFFFFFHHHHJJJJJJJJJHIJHJJJJJJJJJJJJJJJJJJ;FHHJJ
@9012947/1
ctgatttatctcatcttcatcatccaagccgtaatgaatggtgttgcttt
+9012947/1
@BCDDFFDHHFHHJJJJJJJJJJJJJJJJJJHJJJJJIJJJDGHIJJJJJ
@10951378/1
gtacgctcaaacatgcaaatgtgacattattgactaaggccgatctgagg
+10951378/1
BB@FFFFFHHHHHJJJJJJJJJJJJJJJJJJJJJJJJJJJJJIJJJJIJJ
@10951863/1
ccactatctaaataaatagctgcagctaatgattcaaataagtctccaag
+10951863/1
CCCFFFFFHGHHHJJJJIJIJJJJJJJJJJJJJJJI?@EHHIGIJJJJJJ
@10736262/1
ttttattcctttttgaattgaaatcacctgctccaggtaatggaaaatcc
+10736262/1
@C@FFFFFFFHHHIIGIIIIGHIJJIIJJIIIJGEHIHIJIGIGGIJFII
@9513251/1
gtcgtgagaagctgcaacggctgctatagatggaacgttgatctggtctg
+9513251/1
CCCFFFFFHHHHHJJJJJJJJJJJJJJIJHIJJGJJJIJJJIJJIJHIII
@10234457/1
gtccttttatcataatgagatcaagtttttttcgaatcaaatgaagctgt
+10234457/1
CCCFFFFFHGHGGIJJJJJJJJIJJDHIIJJJJJJJJJJJJJJJJJIJJG
@10484890/1
gttttgtagaagccttaccttcagctgagtgagttaaaacagtacatcgc
+10484890/1
CBCFFFFFHHHHHJJJJJJJJJJJJJJJJHIJJHIJJJJJJJHIJJJJJJ
@10736750/1
ctccatactccttgtcttacaggtaccggtctttctcgataatcaagtgt
+10736750/1
CBCFFFFFFHHHHJIIJJJJJJJFHHJJJFHIJJIHIJJJJJIJJJJBFB
@11439498/1
tttcggtttcgtaggcaggtggaggccatcgcctggtcatgcataattct
+11439498/1
CCCFFFDFHHHHHJJJJJJGHJIJJIJJJJJJJJJJGHJJJJJJJJJJJJ
@9513822/1
ccgtcctttactgtatgcatgacttttataattagggacaggatcatatc
+9513822/1
@@CDFFFFHHGHGAEHIIIJIIIIJJJJIJJIGJIFGCHGGGDFHGHJIF
@9513901/1
cagcaataaacgtttttccagagccagtaggtaaaaagattattgtattt
+9513901/1
CCCFFFFFHHHHFIJJJJJJJJJJJJJHJJJHIJJJJJJJJJJJJIJJJJ
@9514075/1
gttctttcatgatactctcaagatccctgattacttcttctcgaggtggc
+9514075/1
CBCFFFFFHHHHHJJJJJJJJJJJJJJJJJJJJJJJJJJJJJJIJJGIIF
@9514372/1
tgttgttccattgcttgaggtctggtaattggagcggcttgtctaacttg
+9514372/1
@CBFFFFFHHHHHJJJJJJJFHIJJHHIJJJJJJIJJJJJ69<B8B@<F.
@9514710/1
ggcaagtgttgggattttgaccatcttcaacgaatcaaattcactttgag
+9514710/1
CCCFFFDDFHHHHIJJJJJIIIIJJJJJGIJJJEIJJIJJJIJJJJJJJJ
@11223188/1
cgcagggtaagtctttcagtctcatccacattttatgtgctgctaacctc
+11223188/1
CCCFFFFDHHHHHJJJJJJIIJJJJJJJJIIJJJJJJJIJJJJJJJJJJJ
@9725805/1
ctccaattgcattccctttcacactagggacatgaggtgaaattattggt
+9725805/1
CCCFFFFFHHHHHJJJJJJJJJJJJJJIJIJJJJIJJGHHIJJJJJJJJD
@10236820/1
gttgaggctgctgtggtctctgctgttgctgttgttgctgaggctgctgt
+10236820/1
BCBFFFFFHHGHHIIJFHIIIJIIIHIEIIHFHIGIIJJIHEIGGGIHEB
@10488622/1
gtcacttcaaactgttgctcagcagctatctcttgtaggaactggactgc
+10488622/1
@@@DDDDEFHHDFHEGHIJJJIJJJJJJJFHCHHEFHIGEHGHIICFHIH
@8746075/1
ctgcacaccacggtcccattgtgtttaatacttctaaaaagtcatcaata
+8746075/1
CCCFFFFFHHHHHJJJJJJJJJIHJJJJJJJJJJJJJJJJJHIJJJJJJJ
@10490330/1
cttcccttgatttcctccagcacctcttctttgtctccaacccctacctc
+10490330/1
CCCFFFFFHHHHHJJJJJJJJJJJJJJJJJJJJJJJJJJJJJJJJJJJJJ
@10952656/1
atatatttcagtaggatcataacgatggtcaacaaggaactcttgtaaat
+10952656/1
CCCFFFFFHHHHHIIJJJJJJJJJJJJJIIJJJJJJIJIJJJJJJJJJJJ
@10742472/1
cagggaagagatgctgctgagtactgtccttactcatacctgacatgtca
+10742472/1
@@@FFFFFGFFHHGBFGIJJIHIEGGIDHHHGHCEGHDDFHGIIGGIGDG
@9519671/1
gttcaagttcacgaggagtattcttggaaacaattttataattattggat
+9519671/1
BBBFFFFFHHHHHJJJJJGHIJJJJJIJJJJJJJJJJJJJJJJJJJJJJD
@10954621/1
tgggtgatgattctttggaagaagaggcttttatgttttcttttttaaat
+10954621/1
BBCFBDDFHHHHHJJJJJJJJIJJHJJJJJJJJJJIJJJJJJJJJJJJJJ
@10954628/1
ctcccatctgcatccttcttttccggaaagaacctagtgtgatggcgttt
+10954628/1
CCCFFFFFHHHHHIIJJJJJJJJJJIJJFIJIJJJJJGHGIJJJJJIHII
@10238946/1
gtttgcaaagggaagcgagcttgctgttgttgctgctgctgctgttgttg
+10238946/1
@@@FFFFFHHHHHJJJJHIGIGJJJJJJJJIIJJJJIJJJJIIIHJJIIJ
@9728340/1
gatgctgggaacaagaatgctgttaatgcctccaagcttaacattgattt
+9728340/1
<?@DDDDD?DBHDHI>AEFEHIII@@FC4CF>GG;D?DGGCHGFGFBFFI
@9728783/1
gcagtaacaagattttcacatggctgtccctttattatccctttcagtgg
+9728783/1
CCCFFFFFHHHHHJJJJJJJJJJJJJJJJJJJJJJJJJJJJJJJJJJGIJ
@9728814/1
ctctgctgttgttgttgttgctgaggctgctgtggtctctgctgttgctg
+9728814/1
@@@DDDDDCDDFHGGIBCEA<BCA@CGGII<EFBF?FHCEFGHHIIIFE>
@9986599/1
gctgctttaaaatcaagatcaactaattctaatatttctttaaatagaaa
+9986599/1
=?@D?DDDFFAADBGB:A<3CD:CFAHIEIIIIIEFF>F?GDGFF@G?BF
@9987038/1
ctttgaactaagtacagcgaaattcttattcgattgaagtaaattgtaaa
+9987038/1
@@<DBDDDFHB<FHIIIIIDGG@FFF<EFBEGGIGE@FEFGFH>?F?BDD
@9732233/1
gctgtacttgaggctgagatgaaggtggtctgctgggttgctggtcaccg
+9732233/1
CCCFFFFFHHHHHJJJJJJJJJJJJFGIGHIJJJJJJGIJJJJJIJJJJJ
@9733982/1
ggtagttgagtttggtgggtaggggttgtttccctagactgtggttg
+9733982/1
BCBDFDEFHHFHHJJEGIJFHIJJJGHJJJJJJJJJJJJIJIJJJJJ
@11445988/1
cttgactatgtttgatgacatatcaataacattctcctcaaccttttgta
+11445988/1
CCCFFFFFHHHHHJJJJJJJJJJGIIJJJJIJJJJJJJJJJIJJJJJJIJ
@9023068/1
ccatggtttcaatgatttccctgttgaccttacggggacacttatcaggt
+9023068/1
CCCFFFDFHHHHHJJJJJJJJJJJJJJJJJJJJJJJJGJJJJJJJJJJJH
@8750347/1
agaaatatttcggcttctgcttccgttccaccctttctgctgcgatcttt
+8750347/1
CCCFFFFBCHHHHJJIJJJJJJJIJIIJJJGIJJJJJJIHDHIJJJJJJJ
@10244303/1
gtcatggattcagcagaagtataaattaaactatggatttatttacaata
+10244303/1
CCCFFFFFHHHHHJJJJJJIJJJJJJJJJJJJJJJJJJJJJJJJIJJJJJ
@11448611/1
cttctaacctgttcttcttgaagttggttcagctgtagtctgtctgcatc
+11448611/1
CCCFFFFFHHHHHJJJJJJJJJJJJJJFHIJIJJJIJJJJJJJJJJJJJJ
@10746823/1
gttgtggtctctgctgttgctgaggctgctgtggtctctgctgttgttgc
+10746823/1
BBCFFFFFHHHHHJJJJJJJJJJJJJJJJJJHIJGIIJJJJJJIJIIIJI
@8753016/1
ggaacgagaaccaatttcttttttaaaataatcagcaaaatccaaa
+8753016/1
CCCFFFFFHHHHHJJJJJJJJJJJJJJJJIJJJJJJIJJIJJJJJJ
@11229011/1
ggttgttgcctctgttgctgctgaggctgttgttgccactgctgctgctg
+11229011/1
@@=DDDDAHHAA>:A4CDA@DHE@FGEGIDG<??DFDCG>GEHIIIIICC
@9991308/1
tctaattgtaaaaatgttatccatttttgggttaataacgccaacaaatg
+9991308/1
CCCFFFFFHHHHHJJJJJJJJJIJJJJJJJJHIJJJJJJJJJJJJJJJJJ
@9991680/1
cttaaaacaatgtcaagagcttggattgcctcctgcggaccattagttga
+9991680/1
CCCFFFFFHHHHHJJJJJJJJJJJJJJIJJJJJJJJJJJJJJJJJJIJJG
@10958970/1
gtcagagcttgtaggagaatggaaggactaggacctggatggccttccaa
+10958970/1
CCCDFFDDFHHHHIJJIDIHHIEHHGGHEGGHDGHIIJCHEHJEHIGGHC
@9992348/1
gcttgtctaacttgaccaacggtaaaagcaggaggttgttgcatcctttg
+9992348/1
<@@DDDDD?4<DDBEEB?;DGEHGIGIAAEGGGG>0:9082B@CGIB??F
@9528519/1
gttttcttcagcatcagacgtattagagcatagatcagaattatttttat
+9528519/1
BBBFFFFFHHHHHJJJJJJJHIJJJJJJJJJJJJJJJJHJJJJJJJJJJJ
@11229392/1
cacgagacaacgtgatataactatgaagaatcatgtgataaaaaatagca
+11229392/1
CCCFFFFFHHHHFHIJJJJJJJJJJJJJJJJJJJJHHJJIJJJJJJJJJJ
@10960294/1
ctgaactagttcatatttcggagtcgtccctcttctggaaagcagctctt
+10960294/1
CCCFFFFFHHHHHJJJJJJJJIJHIIJJJJJJJJJJJJJJJJJJJJJJJJ
@8755170/1
ccaagccgtaatgaatggtgttgctttcgcagggtaagtctttcagtctc
+8755170/1
CCCFFFFFHHHHHIIJJJCHHIJJJJJJJJJJJJGIJIHIJJJJJJJJJI
@10751785/1
ccgctgtgtctctttctttttttgttagactgatttgatagagcacggaa
+10751785/1
CCCFFFDFHHHHHJJJJJJJJJJJJJJJJJJJJJJJJJJJJJJJJJJJJJ
@9740728/1
gcctcttttaccattgtacgagtttgagcatcattcattttcttcattgt
+9740728/1
CCCFFFFFHHHHHJJJJJJJJJGHJJHJJJJJJJJJJJJJJJJJJJJJJI
@9995405/1
gcagttcattacctaagatatttgttatgatctccggccaagatcagccg
+9995405/1
@@CDDDFD?HHFHGGEG@HIICICA@FHD<FHIIGBBHGIIEGGIIH@GI
@9532143/1
cattagttttcttccaactagtgaaatttgacttaagaaatatgaatcag
+9532143/1
CCCFFFFFHHHHHJJJJJJIIJIJJJJJJJJJJJJJJJJJJJJJJJJJJH
@9276222/1
gtgggcatggcctgcagctccctttttgcagcttcttcaagagggatggg
+9276222/1
C@@FFFFFDHHHHIIEHIIII@GIIIIGHIIIIIIIIIIIIIIIIFEIII
@11453759/1
gtcggcagctgggaatcctttgtgagccacatcaatgttaaggaatggtt
+11453759/1
CCCFFFFFHHHHHJJJJJJJJJIIIJJJJJJJJJIJJJJJJJJIJJJJFH
@11233133/1
caccaattttatgatttctcttctcttggtgttcaacaaatctcttaatg
+11233133/1
CCCFFFFFHHHHHJJIJJJJJJJJJJJJIHIIIJJIJJJJJJJJJJJJJJ
@11234015/1
cacgacctttggattggatataagaccttgttgttttagggtaatcaaat
+11234015/1
CCCFFFFFHHHHHJJJGIJJJJJJJJJJJJJJJIJJJJJJJDHIJJJJJJ
@10253153/1
gtctctgctgttgctgaggctgttgtggtctctgctgttgctgaggctgc
+10253153/1
CCCFFFFFHHHHHJJJIJJJJJHJJHIJHIJJJJJJIGIJJIJJJJIIJI
@10962643/1
ctggtaaagaggtgacaaagatagtaagttatttcttctaaattctgctc
+10962643/1
CCCFDFFFHHHHCGIHJJJJJJJJIIJJIJJJJJJJJJJJJJJJJJJJJJ
@9033877/1
cttctgaagacaggactaggtgctgca
+9033877/1
@@?DDDBDFF?F;;32C:F;F<:F:22
@11456883/1
gtttccatatcatattatacctgaaggcttttg
+11456883/1
<@<ADBABA:D<::AB<DFBHHB3AFC=<F@H4
@11235044/1
catggaccatggtttcaatgatttccctgttgaccttacggggacactta
+11235044/1
C@CFFFFFHHHHDHHIHJIJJJIJIJJJIIJIJJJIIIJJJJJGGJJIIJ
@9034931/1
gttacaggagatactggttgttgttgaggtggtagttgagtttggtggg
+9034931/1
CCCFFFFFHHHHHJJJJHIJIIJIJJGIIFGI?FHHIJGIGHIJIBFHI
@10755447/1
ctcgaatctattatctcttggacaagttgttatattagtcactttatatg
+10755447/1
CCCFFFFDHHHHHJJJJJJJJJJJIJHIJIJJJJJJJJHIIJJJJJJJJJ
@10755536/1
ctgcaccgatgcaattaatactcatcttctttactaaaaggctacacaaa
+10755536/1
?@@DDD?DCFDFHEGGEGGHHIGGDFIGIIEIAFFEGGHEBGHIIIIGB?
@9999550/1
gctttcttaaatctggttctctaatcatctgattagtagtaacgattctc
+9999550/1
CCCFFFFFHHHHHJJJJJJJJJJJJJIJJJJHIJJJHIIIIGIJJJJJJJ
@10504619/1
ctttgatggaatttcataaacaactttcaaatccttaatatacgcaacaa
+10504619/1
CCCFFFFFHHHHHJJJJJJIJJJJJJJJJJJJJJJJJJJJJJJJJJJJJJ
@10964110/1
caatgtttctagcctttcataattcataacgtcattagcagagctcgcta
+10964110/1
CCCFFFFFHHHHHJJJJJJJJIJJJJIJIJJIJJJJJIJJJJJJIJJJJJ
@9537300/1
ccttgaatgaatttttcattcctccatactccttgtcttacaggtaccg
+9537300/1
CCCFFFFFHHHHHJJJJJJJJJJJJJJJJJJJIJJJIJJJJJJJHIIJJ
@11459611/1
atcaggttttgggtagttgggtaatattttgataacgtggatgtagatag
+11459611/1
@CCFFFADHHHHHCFHFHIIJAFHJIJJJJJJJJJJJHIJIIJHIJJJJI
@8761818/1
tgtaacagtaagttcttttttttccttgactatgtttgatgacatatcaa
+8761818/1
CCCFFFFFHHHHHJIIJJJJJJJFGHIJJJJJJJJJJJDHIHHGIGIJII
@10969849/1
tacatgtcgaagcaatggtgaaataggttctgaaagacttgtaaagttta
+10969849/1
CCCFFFFFHHHHHAGIJJHHIJJJJJJHIJJJJJJJJJJJJJJJJJIJJF
@10258642/1
gtttttgaaaaaattttggccaatagctgtgggttatatggtgattgatg
+10258642/1
CCCFFFFFFHFGHFIJJJJJJGHJIJJJJHIJIDFHIJIJIHHIJJJGII
@8763728/1
ccaaggtctccttgaacaaatttacctaaagcaacaacacaattgtcggc
+8763728/1
@@CFFFDFHGHGFIJJIJJJIJJIJIIJIJIGIIJJIGIIJJJJJJIGGF
@9749591/1
cgacaaacgccatcctctcattcttagttgtaacaactaggggcaccatg
+9749591/1
CCCFFFFFHHHHHJJJJJJJJJJJJJJHIJJJJJJJJJJJJJJJJJJJJJ
@9750435/1
ggtccctgttgttccattgcttgaggtctggtaattggagcggcttgtct
+9750435/1
@C@FDFFFHHF?DGGIFGGGHIJIJGGIGII@BCGIIIJIJJBHIJ6C3=
@10261427/1
ccggccaagatcagccgtgtttggtagaagcaggatgacacttaggtcgt
+10261427/1
CCCFFFFFHHHHHJJJJHHHJJJJHJJGIJGIJIIJJJJJJJJIJJIJJI
@9751258/1
cttggctttgccgcttgttgctgtacttgaggctgagatgaaggtggtct
+9751258/1
CCCFFFFFHHHHHJJJJJJJJJJHJJJJJGIIJJJIJIJJJJJJFHIHIJ
@9751843/1
cccattattgtgtactatcttcaaagagaaaaagtgcaatactaaaattt
+9751843/1
CCCFFFFFHHHHHJJJJJJJJJJJJJJJJJJJIJGHIIJJJJJJJJJJJJ
@10972907/1
ctcgaattctttagttagggtaattaaaccaagccctatttcctcagcga
+10972907/1
CCCFFFFFHHHHHJIJJJJJCGIJJJJJJJJJJJJJJJJJJJJJJJJJJJ
@8767319/1
cgacaattgtaccaagctctggcattttcctgtgactgatttttcttcaa
+8767319/1
CCCFFFFFHHHHHJJJJJJJJJIJJJJJJJJJIJJJJJGIJJJJJJJJJJ
@9287868/1
ctgcactgtgacagtcttcaagcactgagttagaataccaacctgaattt
+9287868/1
CCCFFFFFHHHHHJIJJJJJJJJJJJJJJIJJJJJJJJJJJJJJJJJJJJ
@11466074/1
ttcctcagcgacttttgtccgaatctcatcagcaagaagaagtgcattaa
+11466074/1
CCCFFFFFHHHHHJJJJHJJJJJJJJJJJJJJJJJJJJJJJJGIJJJJJJ
@9044440/1
ctcatgttataacattatgcagttcattacctaagatatttgttatgatc
+9044440/1
CCCFFFEDHHHHHGGGGEJIGHJGGIIIGJIGIIIJJJJJJGEEHJJJJH
@9044536/1
caccattgagagctcaggagggaggtccttttgaaactcatcaccaagtt
+9044536/1
CCCFFFFFHHHHHJJJJJJJJJJIJEGHJJJIJJJJJJJIIJJJJJJJIJ
@10009254/1
gttgccttaaaacaatgtcaagagcttggattgcctcctgcggaccatta
+10009254/1
CCCFFFFFHHHHHJJJJJJJJJJJJJJJJJJJJJJJJJJJJJJJJJJJJJ
@10011346/1
gcatgttcttgcctttgttgctgctgtggtggttcttgcctttgcagctg
+10011346/1
CCCFFFFFHHHHHJJJJIJJJJJJJJHIJEGHFHIJJJJJJJJJJIJJJJ
@10012276/1
cctttcaagaatatactcccgtgtgatatgatatgggttgctgtttacac
+10012276/1
@CCFFFFDHDDHFIIJGJJJIJIJIGHGHIHGIIE@EFDHIIHFBHFEGA
@11471051/1
aatgcctcagagctaccttggcagctgctaattttgcttggtgtttgttt
+11471051/1
@BCFFFFFHHHHHJJJJJJJJJJJJJJJJIIJJJJJJJJJJFHHJJJHJJ
@11471694/1
ccctaggcaaggtacagcctcaccacctcaaccgaacacttctaggttac
+11471694/1
CCCFFFFFHHHHFHIJHHJJJJJJJJJJJJJJJJJJJGIJJJIJIIHIHI
@10981189/1
gcctagacttgtgcaccagctaaagaagacttatctttaaacggcagctt
+10981189/1
CCCFFFFFHHHHHJJJJJJJJJJJJJJJJJJJJJJJJJJJJJJJJJJJJJ
@9757118/1
gtttaagaaagaccaaaggtttctgttgagctagtcatttgttcccctga
+9757118/1
@@@DFFDDHHGHDIJEHIGBFGEHIHIGADGGIIGEFHIJJIJIIGIIJG
@9049309/1
atcacgtcgtctttttttaccaaaccggtattttccccttggcaacaaac
+9049309/1
CCCFFFFFHHHHHJJJJJJJJJJJJJJJDHIJJJJJJJJJJJJJJJJJHH
@9758794/1
agaagctgcaacggctgctatagatggaacgttgatctggtctggagctg
+9758794/1
CCCFFFFFHHHHHJJJJJJIJJJIJJJIJJJHIJJJJJJJIJJJJJJJJJ
@11472840/1
gcagcctcttgttttgcttctttttttgacctacccttgccgatagcaat
+11472840/1
CCCFFFFFHHHHHJJIJIIHIJJJJJIIIJIJJJJJJJJJIJJIJJJJJJ
@10270051/1
ctccaaaattgtaaatccaggaacttcccagtcatcaggaataaagtcat
+10270051/1
CCCFFFFFHFHHHJJJIJIJJIFJJJJJJJJJJJJIGIGIIJJIIJHIEI
@10983389/1
gtcactattaaagttgatttgtcttatagacttgacaattttttcttttc
+10983389/1
@@@DFEBDDHFHHCFHJIIIGJJIIJIHHHFHJIBEEIHIJEBEBFGHIE
@8772042/1
gtcgggacttgaaaagaaagaccttcccactggggtgtatgtcattgagg
+8772042/1
CBCFFFFFHHHHHJJJJJJJJJJJJJJJJJJJJJJDHHIJJJJJJJJJJJ
@9293449/1
ctccacgctttttgatattctggatttcccgcatagctcaactgtggcgg
+9293449/1
CCCFFFFFHGHHHJJJJJIJJJJJIJJIJJJJIJJJJJJJJJJIHGGIII
@10027771/1
ctcaggagaaatttcaatttttgcaaattgttcgtagtgaagaactgaaa
+10027771/1
CCCFFFFFHHHHHJJJJJJJJJJJJIJJJJJJJJHJJIJJJJJJJJJJJJ
@8776968/1
cttctttactaaaaggctacacaaacaatcacctgaatccttagaattca
+8776968/1
CCCFFFFFHHHHHJJJJJJJJJJJJJJJJJJJJJJJJJJIJJJJJIJJJJ
@10029585/1
ctaacacttcacacataaattcgataacaggctgagctttataaaatgca
+10029585/1
@C@FDEFFHAHHG@HIGIJIJGJJJJJJIJIIIIG;@FFHEDHGGHIEHH
@8777844/1
tctaactaaaaattcttttttaagtaacaaagcttcagta
+8777844/1
?@;DDADAF?FD:E4EFF<@@?FHHDAGID;?B:C?<9D?
@10030989/1
cacaaatccacttggaaaactgtttatcatagatccgacgacacttttta
+10030989/1
CCCFFFFFHHHHHJJJJJIJHIHGIHIJJIIJJIIJJJJJJJJJJJJJJJ
@9760690/1
cctttattatccctttcagtggacaatttacaggcagttgaagataacat
+9760690/1
CCCFFFFFHGHFHJIJJJGHIIIIIGJJJJIIIJJJJFHIIJIIIJJIGH
@9761190/1
gtttacaccaacgataaaatcaggctttatgtttttgtattcttcaatgg
+9761190/1
@C@FFFFBFHHHHGIIIIIJJGHEIDHIGIGGIJIJJFIIJJFIIEFIIE
@10031970/1
gttcttgcctttgcagctgttgtggtggttgttgcctctgttgctgctga
+10031970/1
CCCFFFFFHHHHHJJJJJJJIIHIJHGIHIJJJJJJJJJJIJJJJJJJJI
@10032527/1
cgaaaaaataatcaacgttactatcaatcacgaaaaataacaaaaacaaa
+10032527/1
CCCFFFFFHHHHHJJJJJJJJJJJJJJJJJJJJJJJJJJJJJJIJJJJJJ
@11475692/1
ggaatgtatgacgatgatttgatatctatatttctcattttttctgctaa
+11475692/1
CCBFFFFFHHHHHJJJJJJJJFHIJJJJJJJJJJJJJJJJJJJJJJJJJJ
@9763726/1
ctgagttagaataccaacctgaatttcagcaattttcttaatggatgcat
+9763726/1
CCCFFFFFHHHHHJJJJJJJJJJJJJJJJJJJJJJJJJJJJJJJJJJJJJ
@10991160/1
gtccttctaacctgttcttcttgaagttggttcagctgtagtctgtctgc
+10991160/1
CCCFFFFFHHHHHJJJJJJJJJJJJJJJJJIJJJJJJJIJJIIJJJJJJJ
@11479409/1
gtccttttatcataatgagatcaagtttttttcgaatcaaatgaagctgt
+11479409/1
CCCFFFFFHHHHHJJJJJJJJJJJJFHJJJJJJJJJJJJJJJJJJJJJJF
@10993096/1
atatgatatgggttgctgtttacaccaacgataaaatcaggctttatgtt
+10993096/1
<BBDFFFFHHHHHIJJJJJJJJJJJJJJJJJJJJJJJJJJJJJJJJJJJJ
@8781604/1
ctctgctgttgttgctgctgctgttgttgttgctgctgttgttgttgttg
+8781604/1
CCCFFFFFHHHHHJJJIJJJJJJIJJFIIFHHIJJJJJJJJFGIIIJFHI
@8781927/1
tataagaacaatgagtgagagcttgcaagaggtaacttctgtcttgaaat
+8781927/1
CCCFFFFFHHHHHIJGHJJJJJJJJJJJJJJJGHJJJJJJJJJJJJJJJJ
@8782533/1
ccctgttgttccattgcttgaggtctggtaattggagcggcttgtctaa
+8782533/1
CCCFFFFFGHHHHJJJJJJJJJJGHIJJHIJJJJJJJJJJJJJ:?@B<F
@9765603/1
ctttgatgctgctcaatttaccttcatccttgttttcaaagttgataaat
+9765603/1
@@CFFFFDFHFADIGGIJJGEGIHFGHGIJIGHIIJJIIHIDGGHIIEGI
@11000827/1
gtaaagttttgcctataagaacaatgagtaagagcttgcaagaggtaact
+11000827/1
@=?DDEDDFHHDHHIGGIIEIBHIIIHHCHHEIJJIJJJJGIJIJJIIII
@11482138/1
cttatgtcaaattctacttctgaatgatgttctacgttatcatcaacatc
+11482138/1
CCCFFFFFHHHHHJJJJJIJJJJJJJJJJJJJJJJJIJJJJJJJJJJJJJ
@9768268/1
ctgtggtctctgctgttgctgttgttgctgaggctgctgtggtctctgct
+9768268/1
CCCFFFFFHHHHHJJJJJJJJJJJJJJJJJIJJJJIIHIHHIFHIIJJJJ
@11483009/1
cgtcattagcagagctcgctactaaggccttcaagatagaacccaattct
+11483009/1
CCCFFFFFHHHHHJJJJJJJJJJJJJJJJJJJJJJJJJJJJJJJJJJJJI
@9770201/1
cttcgcttatctctcttgacagccctatacctatttacatgcctagactt
+9770201/1
CCCDFFFFHHHHHIHJGIIJJJIJJJJJGCEDEHEFIIIJGGIIIJHIIE
@11485100/1
atattttttaaggaagtaagtgcaggggaacgagaaccaatttctttttt
+11485100/1
@@@BDDDDDBDFBHBG<EEF<AEEHGHBFHGG@F@FDHIDDGEFGBDFFH
@11485409/1
aaaagaatgatcttccaactgtcacaaacctgttagcagctggttgcctt
+11485409/1
CCCFFFFFHHHHHJJJJIJJJIIJJJJJJJJJJJJJJJJJJJJHIJJJJJ
@9772230/1
gttttgtttttttaaactatagttgagcttattttattttttgtggaccg
+9772230/1
@BBFFFFFHGHHHJJJIJJJGIHIIGGJEIJJJIJGIJJJIJJIIIGGIJ
@8792128/1
ctattattggcattccagcatcattactaattttttgcaattgttgagtg
+8792128/1
CC@FFDFFGHFHHJJGGGIHIIJJJJIIJIJJJJJJJJIGIIIIJJGIGH
@8792272/1
gtcaaatatatatgtatcctattaatgctttaaacattaactagttgcac
+8792272/1
CBCFFFFFHHHHHJJIJJJJJJJJJJJJJJJJJJJJJJJJJJJJIJJJJJ
@9775631/1
gtaggaagttatcaagaaatctaagattgcatcaccgaggaattccagcc
+9775631/1
B@BFFFFFFHHHHJJJJJJJJJJJJJJJJJJJJJJJJJJJJJJJJJJJJJ
@9778589/1
gtttgatgacatatcaataacattctcctcaaccttttgtaacatcgaca
+9778589/1
CCCFFFFFHHHHGJJJJJJJJJJJJJJJJJIJJJJJJJJJJJJJJJIJJJ
@9779198/1
cttaactttagtgaactggtcatcaactgagagg
+9779198/1
@@@DDDDDBFAF?AAA<:AIE@I:<FBH@9<FC8
@8801575/1
gttccattgcttgaggtctggtaattggagcggcttgt
+8801575/1
CCCFFFFFHHHHHJJJHHJJJHIJJJJJIJJJJJJJ:?
@9782321/1
attagaatcatcccatagcaaatggtatttggtaggacgtgctgtacctt
+9782321/1
CCCFFFFFHHHHHJJIIJGCICFHGHIIGIJIFGHIIIGHIIGIIIIJJJ
@8804066/1
gtaggaagttatcaagaaatctaagattgcatcaccgaggaattccagcc
+8804066/1
CBCFFFFFHHHHHJJJJJJJJJJJJIIIJJJJJJJJJJJIJJJJJJJJJJ
@9784522/1
gtgcattcataattcgggccttaactttagtgaactggtcatcaactgag
+9784522/1
BBBDADDFHHHDHIJJJJJJJJJJJJJJJJHIJJJJJJHIJJJJJJJIHI
@9786848/1
gttttcatttgactcttatgaaaatataactatcactgcttttttagttt
+9786848/1
CBCFFFFFHHHHHJJJJJJJJJJJJJJJJJJJJJJJJJJJJJJJJJJJJJ
