# Supplementary material for: Identification and comparison of key RNA interference machinery from western corn rootworm, fall armyworm, and southern green stink bug
Source: PLoS One. 2018 Sep 5;13(9):e0203160. doi: 10.1371/journal.pone.0203160 (PMC6124762; doi:10.1371/journal.pone.0203160)
Supplement: S2 File — (TGZ) [file pone.0203160.s012.tgz › data/fastq/sgsb/7_Adult-male_AM_Rep3_aligned.fq]

@5645307/1
gcctcatgttataacattatgcagttcattacctaagatatttgttatga
+5645307/1
CCCFFFFFHHHHHJJIJJJJJJJJJJJJJJJJJJJJJJJJJJJJIIJJJI
@5645373/1
gtaacttctgtcttgaaatctgtagcccaatatagattccagaacttccg
+5645373/1
CCCFFFFFHHHHHJIGGIHGHIJIIJEIJIIJIJGIJJCFHGFIIIHHHE
@5645694/1
cagtaatctcgaatctattatctcttggacaagttgttatattagtcact
+5645694/1
@CCDFFFFHHHHHJJJJJJJJJJJJJIJJJJJJJJJJJJJJIIJJJIJJI
@5645716/1
cgtgagccaacagtaagacatggtagatgaggatactttgatctaatatt
+5645716/1
@CCFFFFFHGFHHBGIJGIHJJJGIIJIGGIIIJJJIJJJHIGIGEIIEE
@5646627/1
ctaacttaatgcaagcttctcttatagctgtcaactcatgttgcaaaaca
+5646627/1
@@@ABDDFBBFF?HGIGDFHIGCHCEEF?@AHDGHHEG@FEDHGGDA@FF
@1556362/1
gttcaagatcattttaaactgtccttctgacacaccatctctgtaaa
+1556362/1
BCCFFFFFHHHHHJJJJJJJJJJJJJJJJIIJJJJJJJJJJJJJJJJ
@1556800/1
ggtttttgaaaaaattttggccaatagctgtgggttatatggtgattgat
+1556800/1
BCBDFFFFHHHHHJJJJJJJJJJJJIJJJJIIJJFHIJJJJJHIJJJJIJ
@2070582/1
ctggcggtagctttaatcatagttgatgtctgcatatcagtcagcttctt
+2070582/1
@@@DDDF<FHBFFJIIHEHGHJHII>FCCGHIEGHHGJJJDHIIIHIIII
@523148/1
gcacaactgataagttaagcattgcagttcatcagaatcaaaatggttgt
+523148/1
CCCFFFFFHHHHGJJJJJJJJJJJIJJFHJJIJJJJJJJIJHGGHIFHGG
@523175/1
tagataataatgcctcagagctaccttggcagctgctaattttgcttggt
+523175/1
CCCFFFFFHHHHHJJJJJIIJJJJJIGJJJJJJJJJJJIJJJJJJJJJJB
@2070845/1
tgataaattagaatcatcccatagcaaatgg
+2070845/1
@?@DDDDB<BBD<C<AA?D@:?<:AFH@C4?
@1558712/1
gatactttaatctaatattatattgactaacaaaatatctttcaacagta
+1558712/1
CCCFFFFFHGHHHJJJJJJJJJJJJJJJJJJJJJJJIGIJJJJJJJIJIJ
@6160800/1
tccaattgcattccctttcacactagggacatgaggtgaaattattggta
+6160800/1
CCCFFFFFHHHHHJJJJJJJJJJJJJJJEHHIJIIJEGFHGIIGIIJJBD
@2584800/1
gttcacactgttcctggctgagagtaattcgtcgcgcattctgttgtata
+2584800/1
CBCFFFFFHHHHHJJJJJJJJJJJGHIJJJJGGIJJJJJJJJJJIJGIJG
@6161155/1
ctccatactccttgtcttacaggtaccggtctttctcgataatcaagtgt
+6161155/1
CCCFFFFFHHHHHJIJJJJJJJJHHHIJIGHJJJJJJJIIJJJJJJJGHH
@1540/1
ggcgtgtaatcactgctgaggcttgaacaagcccttctgatagcctgcaa
+1540/1
CC@FFDDDFHBHFIHDGIIGGIIGGHII<EHGGGEDEEG<GFGHIBFDBH
@1041811/1
gctacacaaacaatcacctgaatccttagaattcaaaaattcaaacttaa
+1041811/1
CCCFFFFFGHHHHHHIGIJJIIIIEHIHIGHIEIJIJJEHJIGGIJIJJJ
@4578/1
cactgattgatgtcccaatggtccacacctttgtcaccactatattcacc
+4578/1
@@@ADDAD>FF>CBBGGEHIIHHGIIIICCGDFFEFGIIIHGGCHDGHCF
@4746/1
cctcggagctaccttggcagctgctaattttgcttggtgtttgttttctc
+4746/1
BCCFFFDFGHHHHHFGIHIIHGIIGIJJIJJJIIIJJ:BHEHHDGIJJJJ
@3606650/1
gggaaattagttattccactccttttcccgtttttattatcgcttctaat
+3606650/1
CCCFFFFFHHHHHJJJJJJJJJJJJJJJJJIJJJJJJJJJIJJJJJJJIJ
@5375/1
gctttctaatgtttcttcatttaaaaccgctgtgtctctttctttttttg
+5375/1
@CCFFFFFHHHHHJJJJJJJJJJJJJIJJJJJIIHJJJJJJIIJJJJJIE
@7187481/1
cacactcctcaaggtacacccctataagggcttcgatagaatctgcaaca
+7187481/1
BCCFFFFFHGGHHJHGHIIJJJJJJJJJHIJJJJJJJJJIJJJJJJJJJJ
@7698400/1
ccgtgatctaatatttgagcagaaggtgctggtgcatgtaatactttgta
+7698400/1
@@CDFDEDHGFHHIJJJFHIJIIIIJFCHIGIHIGJJIIIIJJJJIJJHI
@7188887/1
ggtaaagttttgcctataagaacaatgaatg
+7188887/1
@@=?D?DDFHHAAC:FFEHG>@GHDEH9CF9
@1560159/1
ccaagctctggcattttcctgtgactgatttttcttcaacatcaacaaat
+1560159/1
C@CDDFFFGGGHH<EHIJIJJJJJJJIIJJJJJGHJIEEGGHIIJGIIIJ
@7700138/1
acaaataacaatctactcctgcaactgggcggcaattattgaggcaattt
+7700138/1
CCCFFFFFHGHHHIIIJIIIIFGJJJJIIIJJJJJJJJJJIJGCHIJGHH
@2076264/1
ccggtctttctcgataatcaagtgttggtgcattcataattcgggcctta
+2076264/1
@B@FDDFFHHHHHJJJJJJJJJHHHIIJGIG9CGHIIJ@GIIJIJIIJJI
@1562076/1
catctcgatacaaaataattctatgaggcttgtagccaccggtacttttg
+1562076/1
@@CFFFFFFFHGHIJJFGJJIJJIEIJJIEIJIIGGIGIIIJJIGIIIJG
@6162188/1
gtttccttatcagtaatctcgaatctattatctcttggacaagttgttat
+6162188/1
@@@FFFFFHHGFGFGIFHJJJIJJJJJIGEIIGIJJJJIIIIGFCGHHJE
@1563549/1
ctttttgaaattttttaataattggaacaattctatcacctttgaagttg
+1563549/1
CCCFFFFFHHHHHJJJIJJJIJJIIIJJJJIJIJJJGIIJIJIJIJJHIH
@528021/1
gattatttttcctttgatgctgctcaatttaccttcatccttgttttcaa
+528021/1
@@@DDDDDHHFBCBDH?CHCDCBGGFCHHGEGGGGFCHGGDDBCBGEGGG
@2588815/1
gttgggtaatattttgataacgtggatgtagataggctggcctgcttgtg
+2588815/1
@@@FFDBDHHDDDIIGIEIIHGEGHGCFHDGGIGHGGCHGCGHG;FFFFG
@6166829/1
gttttttggagaggcaactcaggataactatagaggttcttctttccatc
+6166829/1
@@@?DDDDHDF;FHBFHGIIIIIGEAFHIIIGGIID9?DG@DCGGGIEBH
@529792/1
ctttactaaaaggctacacaaacaatcacctgaatccttagaattcaaaa
+529792/1
CCCFFFFFHDHHHIIJJJJJJIJJFHJJJJJJJJJIIIIIJJJIIIGIIH
@3608785/1
ccggaggaatttgtttgtgattttttattgtatcccaatcaattatgata
+3608785/1
@<@D?DD:CFAF?GBFDGFAB@9CHGIDDFGEBGDDB9BDD@BDFIEAFE
@2590940/1
caacagcagagaccacagcagcctca
+2590940/1
@<@DDDBDDH=>?;EGHGIIGGGGIG
@5137017/1
agcatgactgactagatagaagtctaattcagtagggtgagtaatctctg
+5137017/1
CCCFFFFFHHHHHJJIJJJJJJHIJJJJJJIIIJJJJEGGHCFGIIGJJJ
@3609436/1
gtagcatactttatcgtaacggtcatttctttttcttgatctctttcatt
+3609436/1
BB@FFFFFHHHHHGJIHIJJIJFHIIIIJJIJGJJJJIJJJJIJJJJJJI
@6169964/1
ggtttttgaaaaaattttggccaatagctgtgggttatatggtgattgat
+6169964/1
@@@DFFFFHHHHHGGIJJIIJJIGIEHIJIAHIJHIGIGHJJBFHGGGHG
@4630548/1
gaaatctttaggctgcagctcaaccattttatcggccaacatattactga
+4630548/1
@@@DD>DACF?A<?:C@?FHI><AB;F?FHIEC;DCE?FBHBGCGBHBB@
@2077865/1
gccgacacatcaatattaagcatcatcttccattgagaaggcctgacgga
+2077865/1
CCCFFFFFHHHHHJJJJJJJJJJJJJJJJJJJJJJJJJJJJJJJJJJJJJ
@4119051/1
gccacttctttgaactaagtacagcgaaattcttattcgattgaagtaaa
+4119051/1
@<@DFFFFHHHFDHGEIGICFIGGIIIIIIIGIIGHGHIEIIIGIIIIII
@7190735/1
cagaacttccggcataatgagtacatcatttacatcaccgtgatctaata
+7190735/1
@@@FFFFFHDHHHIEIGGEGIIIIGGIG@HHI@CGHIDDGHIIICHIEHB
@1564501/1
ctgcaatttccaagaaactttacttttcacaaataaa
+1564501/1
CCCFFFFFHHHHHJJIJGGIJJIIJJJJJJJJGHIJJ
@9010/1
ctccaattgcattccctttcacactagggacatgaggtgaaattattggt
+9010/1
CCCDFDDFHGDHHHBHIIIJGIIGHAHIJEGEIJGHICFGIIHJCHIFJD
@9427/1
cataataggtaggtgcagggtatgaaactgaacgtgtacacctggtaaag
+9427/1
@@@DDDDFFDBHHCGHIIIJ:FGIIJJJJJJJJJGHHGHIJJIIJ?DGH@
@531736/1
agaagaaataatatctcagcaccaattttatgatttctcttctcttggtg
+531736/1
8:8B?;?D?FFHBGA<GHEG>C?;:A?FHIIAHGIE@FAGHIIBFEHEBD
@1566817/1
gttcaagatcattttaaactgtccttctgacacaccatctctgtaaa
+1566817/1
CBCFFFFFHHHHHJJJJJJJJIJJIJJJJJJJJJJIJJJJJJJJJJJ
@5655463/1
gttcaagatcattttaaactgtccttctgacacaccatctctgtaaa
+5655463/1
@@<DDD;42C<DF:?F@<3AFIE:FD@EFBBECE:EAFEDDGC19?D
@1567186/1
tttatatgttcttttaacactctttgatggaatttcataaacaactttca
+1567186/1
CCCFFFFFHHHHHJJJIJJJJIJIJJJJIHIIIJJJJIJJJJIJIIJIJJ
@534452/1
ggggctgttgttgccactgctgctgctgcggctgttgttgcctctgctgc
+534452/1
CCCFFFFFHHHHHJJJJJJJJJJJJIJJJJJJJJHIJIIIJJIJGJIIII
@2594402/1
catttttgtaaacttaattcaccagcatatatattatgtctgattcccga
+2594402/1
@@@DDBFAFFHHGIIIFH?IHAHGGDGHBEEHHIIIIIIGGHEGII@DGG
@3611544/1
ctttgtttagtttcttttttgatgttacagagtttagcggctcttgtttc
+3611544/1
CCCFFFFFHHHHHJJJJJJJJJIJJJJJJJJJHIJJJJJJJJJJJJJJJJ
@2082669/1
aacaaatctcttaatgatatcagtcagcttacaagccttagtaagcataa
+2082669/1
@CCFFFFFHDFDHHIBEHIJGIJIHIGEHIJCEHHHIJGEGDFHIIGIIJ
@3105287/1
tgatctaatatttgagcagaaggtgctggtgcatgtaatactttgt
+3105287/1
CCCFFFFFHHHGHJHJJJJJJJJFFHIJJGHIJJJIJJJJJJJJJJ
@3105584/1
gttgctgtttacaccaacgataaaatcaggctttatgtttttgtattctt
+3105584/1
@@@DDDEDHHGHFCFFHGGHIIDIEHGIIJJIJIIJIGIJJJJJIIIIJJ
@7704027/1
gttggacccatgcactgaatgactttatacactggtatttctggctcacc
+7704027/1
@@@DDDD;DFFFDFDFEA?CHIICEEHIIIFFFEFEFEFEGEFEIIIIFC
@5660087/1
gtaaaacgtaagtggaagcataagctcccaattctttggtgataagaact
+5660087/1
CCCDFFEFCFFHFHIJIIIIJJJJGGIJIJJJJJJJIJJ?FGIIGAFIIG
@7705450/1
gtcgaatactgttcttaggaatatttccaatgaattcctctatttcattg
+7705450/1
C@@FFFFFGHBHDHIIIIICGIGIEIIIIIICHA<?F??EEGGGIIIIEG
@7705642/1
ggatcattagcagaaatcctcattctttcaaaaaaaactattcgtaggag
+7705642/1
BCCDFFFFHHHGHIIJJJJIJJJJJIJJJJJJGJJJJJJJJJJJIIJJII
@5141479/1
gccacatcaatgttaaggaatggtttccaaccaataattgcagactggaa
+5141479/1
@CCFFFFFHHGHHIIJJJJHIIIEHJHIIIIHIJJJIJGIJJJJIJGGGH
@6170624/1
gcctcttgttttgcttctttttttgacctacccttgccgatagcaataag
+6170624/1
CCCFFFFFHHHHFIJJJJJJJIJJIJJJJIJEEHIJJJJJJJIJJIJJJJ
@7195725/1
ggcgtgtaatcactgctgaggcttgaacaagcccttctgatagcctgcaa
+7195725/1
@@@FDFFFHHHHFIJJJJGHIJIJJIDHGIJCGHIIJJJIJIIJHGHGGC
@536990/1
cttcaaatccagaattaaaagcttcttttccaattggttctaaattgtca
+536990/1
C@CFFFDFHHFFHJGIGGGFGJJIJJJJJJJJJJJJG?EHGIJJGGEHIA
@4631763/1
gctgaggctgctgtggtctctgctgttgttgctgctgctgttgttgttgc
+4631763/1
CCCFFFFFHHGFHIJIGHIJGIJJJHHHHIJIJJJJIGIGDGHIIEIHID
@5144538/1
gggaacgagaaccaatttcttttttaaaataatcagcaaaatccaaa
+5144538/1
CC@FFFFFHFHHHJJJIIJJJIJJJJIIJJIJJJJJIJJIGHIJIIJ
@1569206/1
gtaatctcgaatctattatctcttggacaagttgttatattagtcacttt
+1569206/1
CCCFFFFFHGGGHIJJJJJJJJJJGJJJJIJBFHHIJIIJIIIJFIJIJJ
@1049504/1
ctccaattgcattccctttcacactagggacatgaggtgaaattattggt
+1049504/1
CCCFFFFFHHHHHJJJJJJJJJJJJJJJJJJJJJJJJDHHIJJJJIJJJB
@6685083/1
tctggctattttagcatggaatgtgatctccaagttgtgaatcaatttca
+6685083/1
@@@FFFFFFFDHHIIIGIJGIHGCFIFGIIGIJIIGIFHIGGIIGIJIHG
@1050241/1
tctgtatcaacaactgtaccagccggcacattcatatttctcccatctgc
+1050241/1
@@CFFFFFHHHHGJJJHIJJJJJJJJJJIIJJJIJJJJJJIJJJJJJJJJ
@7197729/1
ggtaagacaacaatcacaagttttacttcttctttaagacactgactaaa
+7197729/1
BC@DDDFFHHHHGIGIJJJIHIIJJJJJJJJJJJJIIJJJJJJJJIJJJJ
@3615852/1
ctccttcaacaatcgtcggtacaatgtaatatgagttttctttgttttca
+3615852/1
@@@BDFDDFDDHHIIDF@@FHGGIGB?ECDDEHD<FFII<?FB?999?FF
@4121843/1
gccactgctgctgctgcggctgttgttgcctctgctgctgctggg
+4121843/1
@@@DDDDB8<AD?@C<E?CFEAEGEHDEEC?B:?BGG@DDGD@31
@7200527/1
tcaggagaaatttcaatttttgcaaattgttcgtagtgaagaactgaaag
+7200527/1
::=DDBB=?AAFF<FBFE>I?GI<<AFEFDDHF?CGC??DFDBFFGCEBG
@4123051/1
tgaaattattggtatttcttttttccaaattgcctctccattcaat
+4123051/1
@@@FFFFFHGB?C<CGGB?EEIGGE4CH@CGB4?CCCDFGGHGGDG
@5145514/1
ctggctattttagcatggaatgtaatctccaagttgtgaatcaatttcag
+5145514/1
??1BB?=DD8C<DAEEIA@EDCFED<FFAA9FFFEE1?E?DDDE<?D@9?
@4124793/1
ggtgcactggttacaggagatactggttgttgttgagg
+4124793/1
@7?BADFFFF:D>CFEAGGEIEIIGECFFCFBCG89??
@5146821/1
gtcctcctgccactcatcataatgaacaatatcttcttttggattagtag
+5146821/1
@CCFFFFFHHHHHIJJJJJJIJJJJJJJJJJJJJJJJJJJJJJJJJJIJJ
@1573376/1
ggtgcaggctggccatgttgaatagcttgctgtggtggtacagcacccgg
+1573376/1
B@?DFDFFHFHHHIGGHGHJHGJJJIIIJJGGDGHFFH?DFIHGGHGGII
@7710142/1
cagggaattctaagagggtacacaattcaggcactaatgtctcttcaaaa
+7710142/1
CCCFFFFFHHHHHJJJJJFGIIIJACHIJJJJHHIIIJJ?FGGIJJIJJJ
@1573494/1
agttaatatgctttaactgacaacattcaatgttctgtaattaatataat
+1573494/1
?@8ADFFEHBHHHJJIJIIGIHIJEIIFDIIJIIGIIJIJIGIDGHJECI
@541448/1
attctcattaaggaattccggtttctcaaaacatggtgctggatgaggaa
+541448/1
CCCFFFDEDDFFHIJJJJIIJGHHIJJJJIIJEIIGDFHJJJGIJIIIIJ
@541452/1
cacgatttcggcagcttttacctcattttcactcagaagaaataatatct
+541452/1
C@CFFDDDBFH?DEHIFIHBFCAHGGIGE@?GE@FF3B?GBGFCAFHIEI
@542151/1
gtggaatttttgcattttttataacttctttaatgctctccaaaattgta
+542151/1
@?@BDBEFFHFFHGHIIIIIIIIJJGIIIJJICHGJJJIIIIIJJIIJJI
@7204665/1
cccaattctggcccaagaggagagcttttattgaatagaataggaatgtc
+7204665/1
@@@FFFFFHAFAHIAFEDHGCDFGHHIHIBEH<DDCGFGIBGIFBEGHI4
@3621619/1
tcaagatcattttaaactgtccttctgacacaccatctctgtaaaagagg
+3621619/1
CCCFFFFFHHGHHJJIJIJJJJJJJJJJJJJJJIJJJJIJJIIGJIJJJJ
@3622079/1
ctgtctataaaaatacaagaattcctaattggtagtattccaatctaatc
+3622079/1
BCCFFFFFHHHHHJJJJJIJJJJJJJJJJJJJHHIHIJJJJJJJJIIJJJ
@542461/1
gtgatctaatatttgagcagaaggtgctggtgcatgtaatactttgt
+542461/1
@?@DFDEDBFHGHJGFHIJJJJJJEFGHGGEDGIJJGIHIGHGIGIG
@5662844/1
gccaagatcagccgtgtttggtagaagcaggatgacacttaggtcgtgca
+5662844/1
CCCFFFFFHHHHHJHIIJIJJGIJJJJJJJJGJJJJJJJJJJJHIJIIJG
@545884/1
tatgactcccaagctgctatgagtactatcatcagctggtgtagaattac
+545884/1
@@@DDDDD>;;D=DBFHBFHH@EC@@BHHHEGHCAGHCEHBDDD@B:BGD
@5666101/1
gttatttggaagtgatttgcacgaagcactataggtc
+5666101/1
@@?DDDDB<AABACBHBBCBHFFDH7:CDGF??F<11
@2605790/1
cgtacgctcaaacatgcaaatgtgacattattgactaaggccgatctgag
+2605790/1
=@?DDDDD?CDFDIIGHHIH@FFF>F@HGCGGGIGIGIGG9?D@FGDGAG
@5148959/1
gtggctttattatattactcctaattgaagagccttttcccaaaatcata
+5148959/1
CCCFFFFFHHHHHJJJJJJJJJJJJJJJJJJJJJJJJJJJJJJJJJJJJI
@2605995/1
cttgttgttttagggtaatcaaattttatgacaaaattgcaattctttac
+2605995/1
@@@FBBDBFFHFFIGFAGIDHGEHGIJGIGABHHGJGGGGCFGGEEIGIA
@5149390/1
ctggagacatgactacacaaccatttggtatattcatcctctcaaaataa
+5149390/1
CC@FDDDFHGFFHJJJJJGHIJJIHJJJCGGIJJGIJEGHIJIJGJGHIJ
@15770/1
gacgtattagagcatagatcagaattatttttattaatcatttctggaaa
+15770/1
@@@FFFAEFFHHFBGHH@IGEHICHIEGDHEEBDECG>FHDHHGIGIGGG
@1576407/1
ggatcattagcagaaatcctcattctttcaaaaaaaactattcgtaggag
+1576407/1
:@@4=BDDHFHHGIJJJJIJJIIJJJJJJIJJJIIGGGIJJJJIIIHIII
@4128255/1
cactgaaccaaatcggctccttgaatgaatttttcattcctccatactcc
+4128255/1
CCCFFFFFHHHHHJJJJJJJJJJJHHIIIJJJJJJIJJIJJJJJJJJJJI
@17253/1
tttttgaattgaaatcacctgctccaggtaatggaaaatcctgaggagca
+17253/1
CC@FFFFFHHHHHJJJJJIIJJJJJJJJCFHIJJJIJJIJJJJJJJIJJJ
@4128965/1
atcgacaacaccgcttgtgcggcaatatgtttggcttgctgttttgt
+4128965/1
CCCFFFFFHHHHHJIJJIIIJJJJJJJJJIJJJJJJJJJJJHJJJIJ
@4129094/1
gtttccttatcagtaatctcgaatctattatctcttggacaagttgttat
+4129094/1
CCCFFFFFHHHHHIIJJJJJJJJJJJIJJJJJJJJJJJJJJJJHIIJJIJ
@17654/1
tagcattgtaatttcttgttcttcttgtttcttttctttaacatttctca
+17654/1
@C@FFFFFHFHHHIJIJJJIIIIIJJJHJIHIGEHHHIJJJHIJJJJJEG
@3115532/1
cacctttctttccttttttgcccattattgtgtactatcttcaaagagaa
+3115532/1
CC@FFFFDHHHFHIIJJJIIIJJIIIGGGIGHCDHIGEFHIGGDHIFH?F
@546339/1
gttcgtggaagtaagaggtctttcatttaatgttttttgaaaagcctcac
+546339/1
CCCFFFFFHHHHHJJJJJGHHIJJJJJJIIIJHIJJJJJGIJJJHIIJJJ
@547938/1
ctttcagtggacaatttacaggcagttgaagataacatacaattttaatt
+547938/1
@?@DDDFDHB?FHGGDGDIHH@C:A<AE9FE??FGIBCGHGIGDIEF9BH
@3622843/1
tataactatcttattgagataattatcttttgaaacaactacctcccctc
+3622843/1
CCCFFFFFFFHHHIIJFFFHGHIGGJJJJJJJIEIJEIIJJJIIIIJHJI
@549944/1
ctggagctcatcaagcttcggtccgactgatgatttgaggttcttgtgga
+549944/1
@CCFBD?BD?FFHGIHIGHGGIE1??DGG?DDBG@GCBGC?BBGDH88;3
@2093182/1
gagacacttgctggggaggtggacctctttgtgcccatggagtttgacct
+2093182/1
CCCFFFFFHHHGHJJJIJJIIJJJJJJJJJJJJJJJJJJJGHHIJJIJJI
@3624403/1
gccaataattgttctttcatgatactctcaagatccctgattacttcttc
+3624403/1
CCCFFFFFHHHHHJJJJJJJJJJIJJIJJJJJJJJJJJJIIJJJJJJJJJ
@6179291/1
atcaaattttatgacaaaattgcaaatctttacatcaataccttcttcta
+6179291/1
CCCFFFFFHHHHHJJJJJJJJJJJJ>HIJJJJJJJJJJJJJJJJJJJJJJ
@6690217/1
ccagcctttgatagcaatcggtaaagttttgcctataagaacaatgagta
+6690217/1
CCCFFFFFHHHHHJJJJJJJIIIJJJHIJJJJJJJJJJJJJJJJJJJJGG
@21206/1
cacgacctttggattgaatataagaccttgttgttttagggtaatcaaat
+21206/1
CCCFFFFFHHHHHJJIJIJJJJJJJJJJJJJJJIJJJIJJJDGGJJJJJJ
@6691529/1
gtcttgcacgacctttggattgaatataagaccttgttgttttagggtaa
+6691529/1
CCCFFFFFHHHHHJIJJJJJJJJJJJJJJJJJJJJJJJJIJJJJJJJFHI
@1057979/1
ttgacaattttttcttttcttctttctgtatcaactgcagcctcttttac
+1057979/1
CCCFFFFFHHHHHIJJJJHJJIJJJJJJIHIJJJJJJJJJJJJJJJJJJJ
@1579605/1
ggcttgtctaacttgaccaacggtaaaagcaggaggttgttgcatccttt
+1579605/1
CCCFFFFFHHGHHJJIIJIJJJJIJIJJIIJIIEHIBFHGHHHGGGGGII
@1058857/1
ctggaacaacatggacttcacaaagctctccaacaagaatttgtttttgt
+1058857/1
@@@DBDDDDFFDAF<EGGFHGGIIIIIIIIIIIIIIIIIIIID?GGGIIF
@1580681/1
ctgaaccaaatcggctccttgaatgaatttttcattcctccatactcctt
+1580681/1
CCCFFFFFGHHDHJIJJIIIJJJGIGIJJJIIFFIIDIIIGGIIGGDIGG
@7714853/1
agtgaagaactgaaagcagatctaaatttctcaaatttctttctatatcc
+7714853/1
@@BFFFFFHHHHHJJIJIIGHEHBA3ACFHHIIGCGGHIIHJJIJIJJIJ
@1581274/1
ctcagcagctatctcttgtaggaactggactgcattaaaatccgaatcct
+1581274/1
@@@FFFFBHHAHAHGIIJIHIIGACHHEHGIIJGIJGHHIIIE@BHIGGH
@6694065/1
gtatatataagattacaattcttaacattttttctttaaacaaagaacat
+6694065/1
BB@FFFFFHGHFHIJJIJJJJJJJJIIJIJJJJJJJJJJJJJJJJGIIGJ
@3629252/1
ttgttattggtttccttatcagtaatctcgaatctattatctcttggaca
+3629252/1
@CCFFFFFHHHHHJJJJIIJJJIGJJJJIJJJJJJJJJJJJIJJIGIIJI
@5155452/1
gcctcatgttataacattatgcagttcattacctaagatatttgttatga
+5155452/1
@@@DFDDDFFACFFEGIGHIE>IIHIEGHA>DCD>9EDEGEEAFFDDHHG
@5155828/1
cttcagcattataaggaaaaggcactgactgtgtgtaataataatgctgt
+5155828/1
CCCFFFFFHHHHHJJJIGIIIIIGJJIGIJJHIFGHHIIJJIJIJIGJJG
@6695591/1
acttgttttgtcataagttgtaacagtaagttcttttttttccttgacta
+6695591/1
CCCFFFFFHHHHHJJJJHJJIIJJIJHIJJIJJJJJJJJJJJJJIJIJIJ
@2613886/1
cggaaagaacctagtgtgatggcgtttctgaaccactataaatgtaatcg
+2613886/1
CCCFFFFFHHHHHJHIHIIJJJJJJJJJJJJJJJJJJJJJJJJJIIJIJJ
@5157619/1
caatgagtgagagcttgcaagaggtaacttctgtcttgaaatctgtagcc
+5157619/1
CCCFFFFDHHHHHJJJJJJJJIGIFGIJJJIJJJJJJJJJIJIJJHIIJJ
@5157911/1
cattatcgtaaattgtcacggtctcaacaagttccgttttttggagaggc
+5157911/1
@@@FFDDDFHFHHEBEEHIIGIGGIIIID?EFFIHI?FHIGGGGIGIGG=
@25214/1
gaccagtttgcaaagggaagcgagcttgctgttgttgctgctgctgctgt
+25214/1
CCCFFFFFHHHHHJJJJJJJJJIIIJJJJJJIJJIIJJJJIJJJJJIIIE
@3122060/1
catcagggaaattagttattccactccttttcccgtttttattatcgctt
+3122060/1
CCCFFFFFDHHHHIJIJJJJJJJJJJJJJJJIJIJIIJFIIIJJJJIJIJ
@26312/1
gcctttgttgctgctgtggtggttcttgcctttgcagctgttgtggtggt
+26312/1
@@@DFFDFHGHHF@DGGB>CGBFGEBEEEHCHIIGCDBF?BBDBBGHGB7
@6698923/1
ttctattagttcatctatattttttaaggaagtaagtgcaggggaacgag
+6698923/1
?@@DBDD?DFHHHIFHIJJJJJJJJJJIJIGGHIFIJIIJJFGIJJJIJJ
@6699608/1
tcccgggtggaaatactggtggtggaggatatgaagtattataaggtaca
+6699608/1
CCCFFFF@FHFHHJJIIJJHHIHHIHIJJJIJIIIIGEIJIJJIJJGGHJ
@3123912/1
cgaggtggctgcagtttccatatcatattatacctgaaggcttttgggtc
+3123912/1
@C@DDDDBDDHHGGCFGHIEGECDHGGGHEIIIIAGGHGIGGHIGHIHFG
@6700835/1
gttcacgaggagtattcttggaaacaattttataattattggatatattc
+6700835/1
CCCFFFFFHHHHHIJJJJJJJJJJJJJJJJJJJJJJJJJJJJJJJJJJJI
@3124165/1
cactatactactttgaaattgattactcaccaattcactcccgggtggaa
+3124165/1
@@@BDD?DDFD>DDDCGAHIG@<FHHGHIICHGHGGHGCBGGGBG?DD23
@4647647/1
tagaagcaggatgacacttaggtcgtgcatggtttaagaaagaccaaagg
+4647647/1
CCCFFFFFHHHHHJJJJJJJJJHIIHIJJJJJHIJJJJJJJJJJJJJJJJ
@4647807/1
ccgggttgttgcctaacaggaggtgcactggttacaggagatactggttg
+4647807/1
@@@FDADDDFHHHJGIGJJGEFE:?EDEIJJHHDGGEEBDAFHGIJJFGE
@3124528/1
cccatgttaaattttttcagaatcatgtgatttttttttcctttcaagaa
+3124528/1
CCCFFFFFHHHHHJJJJJJJJJJJJJJHHIJJJIJJJJJIJJJJJJJJJJ
@3124798/1
ctacaaagatagaagtcgaattcagttggatgggtaattcccacatctac
+3124798/1
CCCFFFFFHHHHGJJGIJJJJJJJIIIJJGHIJJ?CFIGIIJJJIJJJIJ
@3124942/1
tgataaattagaatcatcccatagcaaatggtatttggtaggacgtgctg
+3124942/1
CCCFFFFFHHHHHJJJJJJJJJJJJJJJJJICHHJJJJJJJJJJIHJJJJ
@6184967/1
agtctgtctgcatctgtatatgccctagcacggaaagcagcgagatgagc
+6184967/1
CCBFFFFFHHHGHJJJFIJJJJJJJJJJJJJJJIJJJJJJJJJJJJJJJJ
@3126873/1
ctctgctgttgctgttgttgctgaggctgctgtggtctctgctgttgctg
+3126873/1
CCCFFFFFHHHHHJJJJJJJJJJJJJJJJJIJHIJGGIIJJJJJIJJIII
@7718577/1
cttcagaatataatagtttcaactcatttgatttatgcttaataagcatt
+7718577/1
@@BFFFEFHHHHHJJJHIIJJGJJJJJJJJJJJJJJJJJJJIJJJJJJJJ
@6702115/1
caatgtttctagcctttcataattcataacgtcattagcagagctcgcta
+6702115/1
?@<ABBDDHDF>FGIIG<CHIEHGGG@AB>DE;AF<DA9FCHEFGG>H;@
@6702386/1
gtggaatgtatgacgatgatttgatatctacatttctcattttttctgct
+6702386/1
CCCFFFFFHHHHHJJJJJJJJJJIJJIJJJBHIJJJJJJJJJJJJJJJJJ
@6702890/1
ccctgttgttccattgcttgaggtctggtaattggagcggcttgtctaac
+6702890/1
@CCFFFFFHHHGDIIJJJJJJJJFGJJJFHHHIJJJIJJJJIJ6?<=8B<
@1588601/1
ggttcaagatcattttaaactgtccttctgacacaccatctctgtaaaag
+1588601/1
?<:B;=BDFDFBFF?DGEEHEI@FGHDHGAHEIGGDFFEDFDCGDBGGD@
@7720280/1
ctggaagaaaccataccaaaggtcaagaccataaccaagatcaattactc
+7720280/1
C@CFFFFDHHHHHJJJIHIIIIEGHIJJIIIJJJJJJJJJJJJIIJJIIG
@553788/1
gtttcattttgctttgacttctcatttcttgaagtttattttctttagcc
+553788/1
CBCFFFFFHHHHHJJJJJJJJJJJJJJJJJJJJJIJJJJJJJJJJJIJJJ
@554431/1
agcatactttatcgtaacggtcatttctttttcttgatctctttcattat
+554431/1
@@@DBFDEHAHFBHF>BDBF<EFEGFACHHGCGHGGCCHHGD@BFGF>>F
@1063389/1
tttttttggatctgaagggcggtcccctcttttgggtggaatgtatgacg
+1063389/1
@CCDDFFFHFDFHIGIJJDIJJ@FHIIJJGHGIJHHEECBAEE>CDD>@B
@5675570/1
cccaatattgattccagaacttccggcataatgagtacatcatttacatc
+5675570/1
@CCFFFFFHHHHHJIJJJJJJJIJJJJJJJJIJJJGGIGJJJJJJIJJJJ
@4140896/1
gctgttgttgcctctgctgctgctggggctgttgttgccactgctgctgc
+4140896/1
CCCFFFFFHHHHHJJJJJJJJJJJJJJJJJJHIJIJJJJJJJJJJJJJJI
@4651395/1
ctgcggtacatttagctatcctgtagtttcgtcctatacctttgaatgtc
+4651395/1
CCCFFFDFHHHHHJJJIGIHJJJIJJIJJJJJJJJJJJJJIJIEFHIJHI
@31492/1
gtctgacttgaccaacggtaaaagcaggaggttgttgcatcctttgctct
+31492/1
@@@DABEDFD?BHBGBE6AFBDA>;CF@DGIFGGIIIIGGI>DHIGGCGH
@3637326/1
ctaactaaaaattcttttttaagtaacaaagcttcagtaaataacaa
+3637326/1
CCCDFFFFHHHHHIJIJJJJJJJHHIJIJJIICHGIJHIIJGIJJJJ
@2099871/1
ctgactaaaatattgttcaagttcacgaggagtattcttggaaacaattt
+2099871/1
CCCFFFFFHHHHHJJGHIJJJJJJIJJGJJJI?EHIJJJJJIJJJJIIJJ
@3129167/1
gtttttccagagccagtaggtaaaaagattattgtattttcttttagaac
+3129167/1
C@CFFFFFHHFHHJHJFGIJFHHJHJJIJJJJJJIIJJJJJJJJJJFIIG
@3129653/1
tccatcggttcttcttcttttttccacgtgaaatctttaggctgcagctc
+3129653/1
C@CFFFFFFHHHHJJIEHGEHHGDGGGDDHGCGHGJIIE9?BBFHIJIJG
@7216971/1
tggttcttcttcttgcaaaggatgtggaggataatttctccaaacattct
+7216971/1
@@@DDDEFFHGHHEHHGHJGIDHGHHBEDGHGEHIIGGGGGIIGCFGEHG
@2615248/1
ctgtattataacatgacctaagagttttattaaagttggatcattagcag
+2615248/1
CCCFFFFFHHHHHJJJJJJJJJIJHIJJJJJJJJJIHJJJJJJJJJJJJJ
@2615910/1
gcatactttatcgtaacggtcatttctttttcttgatctctttcattatc
+2615910/1
@@@DDFFFGDHGHFHIIIJFGIJJJIIHIIJJIIJEHGGIIIIIIIJJII
@7218302/1
gcagttcattacctaagatatttgttatgatct
+7218302/1
?;?B;?A?CA8?D?FGDA<?<ACF<CEH@<EHF
@7218748/1
gttaacttttggtggctttattatattactcctaattgaagagccttttc
+7218748/1
CCCFFFFFHHHHFHJJJJJJJJJJJJJJJJJJJJJJJJJJJJJJJJJJJJ
@7722654/1
cggcatttctttcagaccaaaatttctttgtaaacaagttagtaaaatag
+7722654/1
CCCFFFFFHGHHHJJJJJJJIJJJJJJJIJJJJJJJJJHIJJIJJJJJJJ
@6191007/1
ggcagttgaagataacatacaattttaattttattattctcaatgatttc
+6191007/1
CCCFFFFFHHHHHJJIIIJJIJJJJJJJJJJJJJIJJJJIJJJJJIJJJI
@6708470/1
ctgttgttgccactgctgctgctgcggctgttgttgcctctgctgctgct
+6708470/1
CCCFFFFFHHHHHJJJJJJJJJJJJJJJJJIJJIJJJJJJJJJJJJJJJJ
@5163898/1
taatcttcaatacattggttttgaataaaattaaggagtttcggaaacac
+5163898/1
@CCFFFFFFHHHHJJJJJIIIJJIIIJIGIJJJJIIIHGHIJIIGFGHIJ
@557379/1
agggactccaacaggacctggtggggccccacctcccgcaggagcaccag
+557379/1
@@@FDDDEHFHFFGGHIJHJFGGGEGGIEEFHIICHEGHGIIJFGEHFDF
@1591825/1
gatacatcataatgatgaataaccatattcttattctttatatttaaatt
+1591825/1
CCCFDFFFFHHDFGCF>EFHFHGGIIBHHHHGIEHEHIIGIGEHGIGGII
@1591838/1
ctttactaaaaggctacacaaacaatcacctgaatccttagaattcaaaa
+1591838/1
=?@D?BDDHCDHH@F<C<BEFGHGGIGED9CF>DHHI<?:BFB<FHIGGE
@5679051/1
cttttccggaaagaacctagtgtgatggcgtttctgtaccactataaatg
+5679051/1
@C@FDDDDHAFHFGIIIIIGHCIHHGGHIIDFHHGGBFDHIIIHIIGCHC
@4146482/1
gtacagaaatatttcggcttctgcttccgttccaccctttctgctgcgat
+4146482/1
CCCFFFFFHHHHHJIJJJJJJJIJJJJJJIJJJJJJJJJJJJJJJJJJJI
@6713528/1
ctttgaagttgaataagttattattcttctaggtccttttatcataatga
+6713528/1
8?@BDA;D?FHDBFHGF?C<CHFGCHII<F<E>EGGEHII@G>?DHIGI9
@4148912/1
gcagacaacatgccttggtattcgagctgacttgggaggtttggtgcccg
+4148912/1
CCCFFFFFHHHHHJJJJJIHIJIJIJJJJIJJJJJIJJJGHIJJHHHIJJ
@1067762/1
ctcatttctgataggttctgcaatttccaagaaactttacttttcacaaa
+1067762/1
@@@DDBDDD??CFBEA?EICIEHGIIGEGEHIDFHIIIGHGGGHGHGGEG
@2103417/1
cacaagaaaaaaggttcttttacccccttcagaatataatagtttcaatt
+2103417/1
CCCFFFFFHHHHGJGHIJJJJJJJJJJJJIIJIFGIIJJIJIHIIGIJIJ
@3638621/1
tgttcttcttgtttcttttctttaacatttctcacagaacggttgccata
+3638621/1
CCCFFFFFGHHHHIJJJIJJJJJJJJJJJJJJJJJJIJJJJJHIIIJJJJ
@3133684/1
ctcctcgataatagatatgtaataagaatattgatgctttgcccgtcctt
+3133684/1
?@@DBDD?AFFHHIEHBFHAF@F?<C@BH?CB?GHIGGCFG4?9@DHG@F
@3639262/1
agcatactttatcgtaacggtcatttctttttcttgatctctttcattat
+3639262/1
CCCFFFFFHHHHHJHIJJJIHIJJJJJJJJJJJJJJDGIJJJJJIJJJIJ
@5167938/1
gtaaaacgtaagtggaagcataagctcccaattctttggtgataagaact
+5167938/1
CCCFFFFFFHHFHHJGGEHIJJJIJJGGGGGIIIIGIJICCFHGHGIGII
@7223851/1
ccaaaattgtaaatccaggaacttcccagtcatcaggaataaagtcatta
+7223851/1
CCCFFFFFFFFDHIIIIIIGEFEGGIIJEFBGGIIJJ??FHCGHIIJIIC
@5168263/1
tccatactccttgtcttacaggtaccggtctttctcgataatcaagtgtt
+5168263/1
CCCFFFFFHHHHHIJJJJJJJJIIJJJJIIJJJJJJJJJJJJJJJJGHIJ
@4655503/1
gcctttgttgctgctgtggtggttcttgcctttgcagctgttgtggtggt
+4655503/1
CCCFFFFFGHHHHIJJHIIHIIFHHHIJJJIIIJJJJJJIHJIIIJFHID
@3642157/1
cctgttgttccattgcttgaggtctggtaattggagcggcttgtctaa
+3642157/1
@?@DDFDFHHHHHIIFHHIICHHIGHGHAHIIGDGGIGGHIH0B9=8B
@7728281/1
agtaggtaaaaagattattgtattttcttttagaactctttcaaagagtt
+7728281/1
BCBFFFDDHHHHHJJJJJJJHGIJJJJJJJJJJJJJJJJJJJJJJJJJGI
@4151009/1
gggaatcctttgtgagccacatcaatgttaaggaatggtttccaaccaat
+4151009/1
CCCFFFFFHHHHHJJJJJJJJJJJJJJJJJJJJJJJJJHIJJJJJJJJJI
@4656630/1
cttgactatgtttgatgacatatcaataacattctcctcaaccttttgta
+4656630/1
CCCFFFEFBHFHGIIHJJJJIJGHJJHIIJJIHHIJJIIJJJJIJJJJHG
@4656983/1
gtcataagttgtaacagtaagttcttttttttccttgactatgtttgatg
+4656983/1
CCCFFFFFHHHHHJJJJEJIJJJJJJJJJJJJJJJJJJJGIJJJIJIIJI
@4152103/1
ttggtcatcagtttgagatactgtagtgcattgtaggccgcacatgtttg
+4152103/1
@CCFFFFFHFFHHIIIIJJJIJJHGHHHHIIJJJJFGJJIIJJJIJDHGF
@5171743/1
tagcaaatgatatttggtaggacgtgctgtaccttgtatactagcatgac
+5171743/1
CCCFFFFFHHHGHJJJJHIJJJJIHJJJJHJJJJIJJJJJJJJJJJJJJJ
@2623230/1
agcatgatgacattcatctataactaatagattgacacgagacaacgtga
+2623230/1
@@@FFFFFGHHHHJIJJJJJJJJJJJJIJIGIGIIJIJJJJJIIIJJGHI
@4155767/1
gccacaactcatattgatcgtcaaatgaaacatacctcatacgactctaa
+4155767/1
CCCFFFFFHHHHHJJJJJJJJJJJJJJJJJJJJJJJJJJJJJJJJJJJJI
@4155866/1
cttcatttaaaaccgctgtgtctctttctttttttgttagactgatttga
+4155866/1
CCCFFFFFHHGHHJGIIJFHHHIIIJIIJIJIIGJJJIHIGHIIFGIJJG
@2623448/1
gctgctgtggtctctgctgttgctgaggctgttgtggtctctgctgttgc
+2623448/1
CCCFFFFFHHHHHJJIJJJJJJJJJHJJJJJHIJHJJJJJJJJJJJIJII
@4660997/1
gccacattccattccatgatttattaaacccgatgctagctttcttaaat
+4660997/1
@CCFFFFFFHHHHGEHHIJJIJIJJJFIJJIIEEGGIGHHIGIGJJJIII
@2106138/1
ctacaatgtttagtgatatatttaatataaacactagaaaaactattatt
+2106138/1
@?@DDDDDHHFDDHEHIIIHGGEHGIEAFCHHAHIIIJG@GGIIGCGEHG
@2106752/1
ggaagttatcaagaaatctaagattgcatcaccgaggaattccagccttt
+2106752/1
C@@FFDEDDB>FDIJIGGGHEGGEHEGIJIJIJIBE>FADAHIIGCEHGI
@2108032/1
gatgagcataataggtaggtgcagggtatgaaactgaacgtgtacacctg
+2108032/1
@@@BBBDEGHDHFGGGHHIJJJJJIII>HGGIGHIHGIIIG?:DFHIGHH
@1073113/1
gcacaacaaacacttggggagttaaatcaacatcagctgagatatactca
+1073113/1
CCCFFFFFHHHHHJJJJJJJJHHIJJJJJJJJJJJJJJJJJJJJJJJJJJ
@3138338/1
ccagatggttcttcttcttgcaaaggatgtggaggataatttctccaaac
+3138338/1
@@@FFFFD=DFFFIJIIHEIIIGGIIJ>EGHHBEBBEFHIJIGGIDFHGH
@3645441/1
ttttttcctttcaagaatatactcccgtgtgatatgatatg
+3645441/1
@@@DDD8DFHHHD?@EHEDH@HIHG?FFHHCE?FHGGDHG9
@3138936/1
ctgtaaaacgccaataattgttctttcatgatactctcaagatccctgat
+3138936/1
@@@DDDDEHDADHDHFBDHHHIIIIIDHGGHIIEEFDDEHICHBDFHE;D
@2627765/1
cagcttacaagccttagtaagcataaatttatggaagccataccgtacgc
+2627765/1
CCCFFFFFHHHHHJIJJIJJJJJJJJJJJJJJJJJJJJJJJJJJJJJJJJ
@5172755/1
cttgatactccctgggtttaaaatcttcaataacattactcatttctgat
+5172755/1
CCCFFFFFHHHHHJJJGHIJJJJJJJJJJJJJJJJJJJJJJJJJJJJJIJ
@7227725/1
caatgtttctagcctttcataattcataacgtcattagcagagctcgcta
+7227725/1
CCCFFFFFHGHHHJJJJJJJIIJJJJJGIJJJJJJJJJJJJJJJJJJJJG
@7731921/1
ctacaagtgtgacacaatttctattctgttc
+7731921/1
CCCFFFDDHFHHGJJJJIJJJJIJGIJIIJJ
@7731954/1
gcctctgctgctgctgctgaggcggttgttgccactgctgttgttgaggc
+7731954/1
@@@FFFFFHDHHFHIIJIIHIJII>HGFHI9?8BDGHGHGIGC@F@;@AA
@2629605/1
ctgatgcctggtgcggaggctaccttgccgtaggaaataagaaagca
+2629605/1
??@D7?BDDHBCFEGGHHB=E>AFAAGGEFGHE@DA;BDGGI@BC@C
@7228159/1
cttgactatgtttgatgacatatcaataacattctcctcaaccttttgta
+7228159/1
@@@FABDDFHHHHIBFHHCHIGHB>HHHDGAAFHHIIIIIIGIHEHIHBF
@5173631/1
ctcttgaggaagttggtgtagaggtgcaggctggccatgttgaatagctt
+5173631/1
CCCFFFFFHFHHFHIJFHHHIJJJFGIJJJJJJJIIIIJIJJJIIJJJJJ
@5174541/1
atttcattgatagtatctgatttgttgtttattagggtagcatttggagg
+5174541/1
CCCFFFFFHGGHHJJJJJJIJJJJJJIHIIIJJIJJJCGGEIIJJIJJII
@4158452/1
ctttttttgacctacccttgccgatagcaataaggcctttggctttaacc
+4158452/1
@BCFFFFFHHHHHJJJJJJJJJJIJJJJJJJJJIJJJJJJJJJJJJJIJJ
@1599749/1
ccgtgatctaatatttgagcagaaggtgctggtgcatgtaatactttgta
+1599749/1
=@?4A;BDHBHDD>AEHHGHEADBC@<AFHIGIIG<G<?FHHIIIFGGID
@6196236/1
cagacatttcttcagggagaatttttaaccatttacacaatataaatgca
+6196236/1
CCCFFFFFHHHHHJJJJIIIJJJJJJJJHJIJJJJJJJJJJJJJJJJJJJ
@2109289/1
gtgcattaatctatagaaaattttccagacagtatttagagactttccac
+2109289/1
@B@FFFFFHHHHHJJJJJJJJJJJJJIJJJJJHHJJJJJJJJJJJJJJIJ
@3140996/1
gccaacagtaagacatggtagatgaggatactttaatctaatattatatt
+3140996/1
CCCFFFFFHHHHHJJJJJEIIIJJJJJGIJJJJJIJJJJJJJJJIJJJJI
@566071/1
tgaggctctaaatggcatgaacagcaataaag
+566071/1
;??B7ADDFDF<<<??AAE><<<332ACE9::
@6723328/1
gctgtggtctctgctgttgctgaggctgttgtggtctctgctg
+6723328/1
1=@?AABBFFFFF3A:A@<AI@C3C=8?ABF?EF3CD<C?B?B
@6723845/1
gcacctcacacctggcactaaactgtaaagggcttcactgcaaaagtttg
+6723845/1
CCCFFFFFHHHHHJIJIJJJJJJJJHJJJIJJJJJJJJJIJJJIGIHIIG
@568513/1
ctctgtatcaacaactgtaccagccggcacattcatatttctcccatctg
+568513/1
CCCFFDDADHH>FEIHHFFGEHIIIIIIIIIIIIIIIIIIDHIIIIIIIE
@5175229/1
ggttcttcttcttttttccacgtgaaatctttaggctgcagctcaaccat
+5175229/1
BCBDFFFFHHHHHJJJJJJJJJJJJJJJJJJJJIJJJJJJJJJJJJJJJJ
@5683918/1
gccctcttcattttcggtttcgtaggcaggtggaggccatcgcctggtca
+5683918/1
C@CFFFFFHHHHHJJJJGIJJJJJJJJJJJFGIJJJJJJJJJJJJJJFGH
@4160767/1
cctcttttaccattgtacgagtttgagcatcattcattttcttcattgta
+4160767/1
?@@FFFFFBFHHHIJGEHJIH@@HEHFCDEGH@HGGIJIIIIIIGIJIFG
@3649108/1
gttgctgttgttgctgaggctgctgtggtctctgctgttgctgttgttgc
+3649108/1
CCCFFFFDHHHGHJGIJJJJJJJJIHHIGIJFFIJGJJJJJJJF@HFGGG
@4161216/1
aagaaaaaaggttcttttacccccttcagaatataatagtttcaattcat
+4161216/1
CCCFDFDFHHHDFHGIBGHIGGFEGGIGHAGIGIGGIGIDFFIIJJIJII
@5685149/1
ccacaacagcctcagcaacagcagagaccacagcagcctcagcaacaaca
+5685149/1
;=;BBD?A?FBFDEE@<@?CH>9AE=;EDH??889DAGHGBHEEFH?BFG
@3650368/1
caacgataaaatcaggctttatgtttttgtattcttcaatggttgctgct
+3650368/1
@@CDFFFBFHFHFICEGHGHHHFIJJJJIBFFGBGFGICHGIGHGGFGII
@1602906/1
gtctcttcaaaatcttcttcatcacgtcgtctttttttaccaaaccggta
+1602906/1
?=?DDEFBFHGFDFHIEFHGJJJJJIIIJIJIIJJJJIJIIIIJJIJJ@G
@1077502/1
ggcaactcaggataactatagaggttcttctttccatcaaaggcaggaaa
+1077502/1
CCCFFFFFGHHHHJJJJJJJJIJJFHIJJJJJJJJGIJJJJIJJJJJIJJ
@4666032/1
cagaattttcgtttggagcaaatacaatgtatttgctgtctttgtgtctt
+4666032/1
@@BFFFFFHHHHHJIJJJJJJIJJJJJJJHGJJJJJJJIJJJJJJIHIJJ
@3651147/1
gtggaatgtatgacgatgatttgatatctatatttctcattttttctgct
+3651147/1
@@@FFFFFFHHHHGJIGIFGGIF<CFFHIGICHHIIGIIIJGIJIIGGIH
@1080433/1
ccgtgatctaatatttgagcagaaggtgctggtgcatgtaatactttgta
+1080433/1
CCCFFFFFHHGHHJJJJGGGIGIJIIGHIJIJHHIJJIGIIJJJJJJJHI
@5177127/1
gtgtgcttgtgctcctgaccaacttgaagacaaggtaaatgaggatacct
+5177127/1
CBCFFFFFHHHHHJJIJJJJJJJJIJJJJJJJJJJFGIIIIIJJHIJJJJ
@3653490/1
gttcttcttgaagttggttcagctgtagtctgtctgcatctgtatatgcc
+3653490/1
CBCFFFFFHHHHHIIJJFIJJJJJJJJJJJJJJJJJJIIIJJJJJJJJJJ
@3653519/1
aacaaatctcttaatgatatcagtcagcttacaagccttagtaagcataa
+3653519/1
@@@FFDDDDFFHBHGEHIEFIAFA?EAFGHHGBHGB=EH>BHGBB??FCG
@3653582/1
cctagacttgtgcaccagctaaagaagacttatctttaaacggcagcttt
+3653582/1
CCCFFEFFHHHHHJJJJJJJJJJJJJJJJJJJJJJJJJJJJJJJJJJJJJ
@5688108/1
gtacacagtattcttgtagtgctccaatcgcattcc
+5688108/1
?=@A?DEFFD?FHGIGFBAEEGDHCEHGC8<CDH4E
@3145759/1
cttctaacctgttcttcttgaagttggttcagctgtagtctgtctgcatc
+3145759/1
CCCFFFFFHHHHHJJJJJJIJJJJJIJJJJJIJJJFHIIIGHIJJJJIGH
@569520/1
gtcggtacaatgtaatatgagttttctttgttttcaaaggctctaactaa
+569520/1
C@CFFDFFGFHHDGGIGHJHIHIGIHIJJJHIJJIIIGIIIJJJJIJIJI
@2635048/1
tacacaaccatttggtatattcatcctctcaaaataaaagaataatagct
+2635048/1
CCCFFFFFHHHHHJJGHIEHHGIIIJJJJJJJJJJJJIJJJJJJJJJJJJ
@2635625/1
gtctctgctgttgctgaggctgctgtggtctctgctgttgttgctg
+2635625/1
@@CFFFDFFDHFFEGC9BABFCFCGGHAACFGIC@FHDFHIICBB9
@570464/1
cttgactatgtttgatgacatatcaataacattctcctcaaccttttgta
+570464/1
@BCFFFFFHHHHHJJJJJJJJJJJJJJJJJJJJJJJJJJJJJJJJJJJIJ
@571081/1
agtctaaatagaccttcagggtcttcatgggcttctattagtccttcatc
+571081/1
@@@FFFFDHBF?BCGHIHHIG<<CEHIHIEG<?GIDEFG?FBGHIIIGII
@7741418/1
ctggtttacaattagaatttataagtgttgcggttaaaccaagaacatgt
+7741418/1
@BCFDDFDHHHHHJJIJJJJJJJIJEJFIIJGIHIIJJIJJJJJIJJJJH
@1082929/1
ctctgttcttttttgaaacgaaatagttttttacaatactgctgtaatgt
+1082929/1
CCCFFFFFHHHHHJJJJIJJJJJJJJGIJJJJJJJJJJJJJJJJIJJJJJ
@1606619/1
ggaacctacaacagctgctattgaaggctttttgttatctccagcaggtg
+1606619/1
@@?BDDDABB<ADDAFGGGEGHH<A@9FF?FFDFDBCCFHAGDBBFHGG@
@5179378/1
gccacattccattccatgatttattaaacccgatgctagctttcttaaat
+5179378/1
@@<DDDDD?DFHFIIIIBAHIBGIIIGCEE=EDFGIC@AAHHGGEHGGGH
@3653894/1
tggttgtcgaggaggtccctgttgttccattgcttgaggtctggtaattg
+3653894/1
BCCDFFFFHHHHHJJHIJJJJJJJJJJJJJJIJJJJJJJGHGJIFHIIII
@6203890/1
ctccacctttctttccttttttgcccattattgtgtactatcttcaa
+6203890/1
CCCFFFFFHHGHHJIJJJJIGHJJJJIJIGIGGDHAAFIGIGIJJGH
@5180468/1
tgctttgcagggaacggcgacataggtgtctgctcttcacatactcttgt
+5180468/1
CCCFFFFFGHHHHJJJJIIIJJJJIJIIGHIJIJJJJJJJJJJJJJJJJH
@3654639/1
gtgatatgatatgggttgctgtttacaccaacgataaaatcaggctttat
+3654639/1
CBCFFFFFHHHHHJJGHJJJJIJJJJJJJJJJJJJJJJJJJJJJJJJJJJ
@7235706/1
ctcatgttataacattatgcagttcattacctaagatatttgttatgatc
+7235706/1
@@??DDDDBAHDFFGHGGIIIGCBHBBBHIIIA>GHGIECGGICIBIHAD
@7236541/1
gcactggttacaggagatactggttgttgttgaggtggtagttgagtttg
+7236541/1
CCCFFFFFHGHHHJJJIJJIJJJHIJHIJJJJFIJCFGDFGFHIGIHIJJ
@3656799/1
actatgtttgatgacatatcaataacattctcctcaaccttttgtaacat
+3656799/1
CCCFFFFFHHFHHJJJJJJJJIJJJJJJJJJJJJJJJJJJJJJJJJJJJJ
@4169214/1
gtcaagaccataaccaagatcaattactctaccaggtggaggtgaaa
+4169214/1
CCCFFFFFHHHHHJJJJJJJJJJJJJJIJJJJJJJJFHIIJJBFHIJ
@2639005/1
cttcaacaatcgtcggtacaatgtaatatgagttttctttgttttcaaag
+2639005/1
@BCFFFFFHHHHHJJJHJJJJJJHIJJJJJIJHIJJIJJJJGIJJJJJJJ
@2639042/1
gtcactttatatgttcttttaacactctttgatggaatttcataaacaac
+2639042/1
@@CFFFFFGHHFHIGIJJIIIIJJIJJJIIHCHIJIIGIEHGIJJJJGJH
@5182265/1
tcataattcgggccttaactttagtgaactggtcatcaactgagaggcca
+5182265/1
@@@DDDD;?A?FAGBD@BDHEHEHIBG>GFHI9:DBGB?@9DHB?B@=D@
@42769/1
gtgcgttaacttttggtggctttattatattactcctaattgaagagcct
+42769/1
@=?DFDDDDHFFHGGGACGDHGIGGHIIIIIIGIIIIGGIIGGDFBHCGH
@7744346/1
gaacctgatgcaattcaaaatttattttttgtgataaatggcagta
+7744346/1
@<@DDDDDHHBFDAF@E?EHHHH>HHDHDHBHHGGICA?D<AHGFD
@4671861/1
cgataaggtttttcgggattgatagatacatcataatgatgaataaccat
+4671861/1
CCCFFFFFAFFHHIJJIJJJJJJJJJJJJIIHJJJJJJJIGIJJIJJJJJ
@4672167/1
cagctgggaatcctttgtgagccacatcaatgttaaggaatggtttccaa
+4672167/1
CCCFFFFFHHHHHIIJJHIJJJJIJJJJIIJIHJIJIIIJJJJFGIGIJJ
@5184830/1
ctgcaattcttggttcaagatcattttaaactgtccttctgacacaccat
+5184830/1
@CCFFFFFHGFHHHDFCHHHIIIHGIIHEHHIHHAFDFBC?<FGGIIIJG
@2120128/1
ctggatacgtaaccaccattcctttaacttcatcaacaagtttttgccac
+2120128/1
@@@@?DDBFFFDBGHGHGFG4<EHIHAAHIIIIIIIIGFF:CGEGGIIII
@7746331/1
ctttttttgttagactgatttgatagagcacggaagg
+7746331/1
@@@DDBDDFFDFA4?BFGI4CAFGIFIII@F??D?FF
@4170270/1
ggccattatcgcatcatacggaatctgccgagtccttccttctagtgctt
+4170270/1
CCCFFFFFHHHHHJJJJJJJJJIJJJJJJJJJGIJIJJJJJJJJJIIJIJ
@6209493/1
ctccatttccaattatttcctttttctgacatcttcttggtaacaagtat
+6209493/1
@@@FDDFFHGDADHGHIIJGHIJJJIJIIJEHGIIJJIIECDHHGEIFCH
@3151697/1
ctttataatcaatcggcatttctttcagaccaaaatttctttgtaaacaa
+3151697/1
CCCFFFFFHHHHHJIJJJJJIJJJJJJJJJJJJJJJJJJJJJJJJJJJII
@6732509/1
ataaattagaatcatcccatagcaaatggtatttggtaggacgtgctgta
+6732509/1
CCCFDFFDHHGFFGGGHGEHHIIBEHGGDH@@HIIJ8CEBDEHJIIIGBB
@1610359/1
ctccatactccttgtcttacaggtaccggtctttctcgataatcaagtgt
+1610359/1
CCCFFFFFHHHHHJJJJJGIHIIAFHHGGFFIIJJJJJIJJJJIIIJGHG
@5186110/1
ctctttcattatcgtaaattgtcacggtctcaacaagttccgttttttgg
+5186110/1
CCCFFFFFHHHHHJHIJJJJJJJJJJJIJJJJJJJJIGIJJIEHIJJJIJ
@1611590/1
cttctagtgcttcttccaaagcaaataatgaaacttgtgccatccatttt
+1611590/1
CCCFFFFDHHHHHJJJJJJJJJJJJJJJJJJJJJJJJIJJJJJJJJJJJJ
@5188022/1
aacaaatttacctaaagcaacaacacaattgtcggcagctgggaatcctt
+5188022/1
CCCFFFFFHHHGHJIIIJJJJJJJIJJIIJIJIIGIGIJJJIJGIJJJJJ
@1612900/1
ctctgataaattagaatcatcccatagcaaatgatatttggtaggacgtg
+1612900/1
CCCFFFFFHHHHHJIIIJJJIJJJJJJJJJJJJJJJJJJJJGHIIJJJJJ
@5693148/1
tgataaattagaatcatcccatagcaaatggtatttggtaggacgtgctg
+5693148/1
C@@FFD?DHHHAHGFHGBHIGHGGGCHEHHC<CFFGHEEG@GDDHFGHIJ
@1087975/1
gtcccgcaatatcttgtttaagtggggaattaataggaagtctaacagtg
+1087975/1
C@CFFFFFGHHGFGGGIIJEEFHHIFG1CAFGE>GGAGCEHIIGIJDDFH
@576366/1
cacgatttcggcagcttttacctcattttcactcagaagaaataatatct
+576366/1
CCCFFFFFHHHHHJJJJIJIJJJJJJJJJJJJJJJHGGIGJJJIJJGIJJ
@6211329/1
ggtgcgttaacttttggtggctttattatattactcctaattgaagagcc
+6211329/1
BCBFFFFFHHHHHJJJJHJJJJJJJJJJJJJJJJJJJJJIJJJJJJJJJJ
@2643013/1
ggtgcgttaacttttggtggctttattatattactcctaattgaagagcc
+2643013/1
?@=?A@B<DF>FDFBEE:<FFFFIE@@EFFIIFDFFAFFG@GIGBGFGBE
@7748491/1
cactggttacaggagatactggttgttgttgaggtggtagttgagtttgg
+7748491/1
CCCFFFFFHHHHHJJIJJJJJJHHIHIJIIJHIJDGI@BHHHIHHFGHJJ
@2643411/1
gattttttattgtatcccaatcaattatgatactgtctccttcaacaatc
+2643411/1
@??DDDD:;AACACCGAAEC>CGBFEGCEHG@DFFHIBHGDH@GI>GBFG
@7748782/1
gccaaaatttgttcacactgttcctggctga
+7748782/1
CCCFFFFFHHHHHJJJJJJJIJJJJJIJIJJ
@7240735/1
acagccccagcagcagcagaggcaacaacagcctcagcagcagcagtggc
+7240735/1
@CCFFFFFHHGHHIJJIJJJIJJJJJJJJJIIJIIIIJJIJJGJJIGHJJ
@1613341/1
gttcgtctcacccatgttaaattttttcagaatcatgtgattttttttcc
+1613341/1
=@@BD2=AFFDFHDBD<E?:EHEI@B??9:F<FH4:C0?FBGHIBGII=8
@7752738/1
tctggctattttagcatggaatgtgatctccaagttgtgaatcaatttca
+7752738/1
CCCFFFFFHHHHHJJJJJIJJJJJJJJJJJJHJIGHJGIJJJJJJJJJJJ
@580581/1
gctgactttagtacatcgcctggagacatgactacacaaccatttggtat
+580581/1
CCCFFFFFHHHHHIIJJJJJJJJJJJJIJJJJJJJJJIJJJIJJJJJHII
@5189142/1
ggcagttgaagataacatacaattttaattttattattctcaatgatttc
+5189142/1
CCCFFFFFHHHHHJJJJJGJJJJJJJJJIJJJJJJJJJJJJJJJJJJJJJ
@2123874/1
gtgacattattgactaaggccgatctgaggtctgtcaattcaccaggtga
+2123874/1
CCCFFFFFHHHHHJJJJJJJJJJJJJJJJJIHJJJJJJJJJJJJJJJFGH
@2125327/1
gcagggaattctaagagggtacacaattcaggcactaatgtctcttcaaa
+2125327/1
CCCFFFDDHHHHHIJIIJIFGHGGDAFGHIIIJJJJHHGGGHJIGIJEFB
@5190172/1
gttcgtagtgaagaactgaaagcagatctaaatttctcaaatttctttct
+5190172/1
CCCFFFFFHHHHHJJJJJJJJJJJJHJJJDC:EGIJIIJJ?CFGHIIJJJ
@5697838/1
cgctcaaacatgcaaatgtgacattattgactaaggccgatctgaggtct
+5697838/1
CC@FFFFFHGHHFIGIECIJJIJJIJJJJJJEHIEHCFGGIHEHGIJHHJ
@48290/1
ctggtatttctggctcacctccttccattgttctcaatgtaagacagcat
+48290/1
BCCFDFFFHHHHHJJJJJJJJJJJJJJJJJJJJJJJJJJJJJJJJJJJJH
@7243714/1
aggaataaagtcattaaccttcaaaatttttccgaggtttaaattttttc
+7243714/1
CCCFFFFFHHHHHJJJJJJJJJJJJJJJJJJJJIGHIDHIJJGIJJJJJJ
@7244532/1
cagtcttcaagcactgagttagaataccaacctgaatttcagcaattttc
+7244532/1
@@@DDDDDBD=AFGFFI<<CH@F>HHI@F@FFIIFBGFF>FF@BGICFI>
@2127996/1
aattgttgagtgaagtttctgagagcatcttctctaactgtcctttgagg
+2127996/1
CCCFFFFFHHHHHJJHIJJJJJJJIJIJJJJJJJJJJJJJJJJJJJJJJJ
@3155850/1
aattatcaaagagaattattgaattcaatatagcaaacatttcttctata
+3155850/1
CCCFFFFFHHHHHIJJJJJJJJJJJJJJJJJJJJJJJJJJJJJJJJJJJJ
@5190889/1
gtggaatttttgcattttttataacttctttaatgctctccaaaattgta
+5190889/1
CBCFFFFFGHHHHJJJJJJJIJJJJJJJJJJJJJJJJJJJJJJJJJJJIJ
@3156804/1
tccaaaatcagagctacaacatctattgttggaaaaatcaggggaaagaa
+3156804/1
CCCFFFFFHHHHHJJJJJJJJJJJJJJJJJJJJJJIJJJJJJJJJJJJJJ
@3156838/1
aggcaaggtacagcctcaccacctcaaccgaacacttctaggttacatag
+3156838/1
8=@DDDDDAD?A<3<EF>EFHD?;EEFC@@DCDGIIFIEE>FDFFFI<CF
@4675339/1
ctcacttgttttgtcataagttgtaacagtaagttcttttttttccttga
+4675339/1
@CCDFFFFFDHHGHHIIJJIHGGHGIHIIHAGHIJJIIIJJJJIGFHIII
@5192138/1
catactccttgtcttacaggtaccggtctttctcgataatcaagtgttgg
+5192138/1
CC@FFFFFHHHHHIJJJJJJIIIJDGFGIIJIJJJIAHGHHIIIDGDGGC
@3663367/1
ctctctttctggtgttcatgtaatgaattcgtctgtctccatactctggc
+3663367/1
CCCFFFFFHHHHFGGIJIJJJJJJJJIJJJJIJJJIJJJJJJJJJJJJJJ
@7246189/1
gtcggaatacaaggcaggaaatggtgaactgcctttcatgaggaaggccc
+7246189/1
@@CFFFFDHFDFD=CGGF?;EBECHHG>GGGDHIIIGGACEDE3?D=DDD
@7752976/1
cttctcgaggtggctgcagtttccatatcatattatacctgaaggctttt
+7752976/1
@CCFFFFFHHDFFIIJJIJGIJJJIJIJJJJIJJIJJJJIJJIJJJJJJJ
@4177601/1
ctggtgtagaattacagaataactcatgaatgctttctaatgtttcttca
+4177601/1
BBCFDEDFHHHHHJJJJJJJJJJJJJJJJJJJJJJJJJJJJJIIJJJJJJ
@581370/1
ccactgtgtccacaagaaaaaaggttcttttacccccttcagaatataat
+581370/1
CCCFFFEFHHHGHJJJJJIJIJJJHIJJJJJJJIJJJJJJIJJJJJJJJI
@2128595/1
ctttcattatcgtaaattgtcacggtctcaacaagttccgttttttggag
+2128595/1
@CCFFFFFHHHFFHIJJJJIJJJJJHIJJJJJJHHIJGHIIFJJJJIJJF
@7754025/1
gtaaaacgtaagtggaagcataagctcccaattctttggtgataagaact
+7754025/1
CCCFFFFFFHHHHIJIJJJJJJJIJJJJJJJJJJJJJIJGHJJJJJJJJJ
@3664357/1
ctctgttgctgctgaggctgttgttgccactgctgctgctgaggctgttg
+3664357/1
@@@FDDFFHDBFDGGFHJJIJGIEBGG>HD?GGDFEEHIEF<D?FDCFGD
@1615711/1
cacgagacaacgtgatataactatgaagaatcatgtgataaaaaatagca
+1615711/1
CCCFFFFFHHHHHIJJJJJJJJJJJJJJJJJJJJJHIIJJJJJJJJJJJJ
@3665565/1
gtgtgatatgatatgggttgctgtttacaccaacgataaaatcaggcttt
+3665565/1
@BCDDFFFHHHHHIIIJFFHJJJJJJIJJIGIIIJJJJIJJJJJJJJJJJ
@3665740/1
gagtaatctctgtatcaacaactgtaccagccggcacattcatatttctc
+3665740/1
B@@BDFFFGHHHFIIIJJJIFJJIHGIJGIJJJJJJIIJJJJJIJIJJJJ
@6741158/1
gtcattatgggcttctattagttcatctatattttttaaggaagtaagtg
+6741158/1
@BCFFFFFHHHHHJJJJJJGJIIJJJJJJJIJJJJJJJIJJHJIGIJJII
@1617444/1
ccttcatgtatattttcatgagtacagtagaggtaagtagttatagcata
+1617444/1
CCCFFFFFHHGHHJJIJIJJJJHJIIIJJIIJJGGIIHHHDIIJJJJIJJ
@5700165/1
ccacattccattccatgatttattaaacccgatgctagctttcttaaatc
+5700165/1
@@@FFFFBDHFHBGIJGGCFFHIGGIGIIJIDHGIGGGCHGBHGIJGG>H
@6741646/1
ccttgactatgtttgatgacatatcaataacattctcctcaaccttttgt
+6741646/1
CCCFFFFFGHHFHJJGIJJJJJJJJJJJJJJJIJJIJJJIJJIJJJJIII
@5700520/1
ctcagataatcccatatcattgagacattaacttgcgtagcatactttat
+5700520/1
@@CFBBDDFHHDHGIBG>DHHIIAEHHGGGHGIIGGGDDEGCFDBDGHGG
@7246966/1
gtagttgagtttggtgggtaggggttgtttccctagactgtggttgagac
+7246966/1
B@CFFFFEHHHHHJGGIJFHIJJJFHIIJJJJJJJJIJJJJIJHIIJJJJ
@7754886/1
ctcttctatgtctaggtttcctactgacagcaccacgagaactactatga
+7754886/1
CCCFFFFFHHHHHJJJEHIIJIJJHJJJJJJ3FHCCEFHIJJJJJIJJJJ
@2651502/1
gggatatctttcagttcttcaacaaaattatcttcatatatttcagtagg
+2651502/1
CCCFFFFFHHHHHJJJJJJJJIJJJIJJJJJIJJJJIJJJJJJJJIIJJJ
@1094276/1
agggtcattatgggcttctattagttcatctatattttttaaggaagtaa
+1094276/1
?@@FDEFFHFHHGIGHIIJHIGFHHHIGGIIIIIIIJIIIJIJJIJIDFG
@5194460/1
gctcaaacatgcaaatgtgacattattgactaaggccgatctgaggtctg
+5194460/1
CCCFFFFFHHHHHJJJJHJJJJJJJJJJJJJJJJJJJJJJJJJJJJHHII
@585081/1
ctgtatcaactgcagcctcttttaccattgtacgagtttgagcatcattc
+585081/1
C@@FFFFBFFHHHIIIIGGIIIIFIIHIGGHGDFEC?FHH@?DDBDHGHD
@4677919/1
cacgatttcggcagcttttacctcattttcactcagaagaaataatatct
+4677919/1
CCCFFFFFHHHHHJJIIJJIJJGJHJJJJJJJHGIJGIIIJIJJJJJJIG
@5196392/1
cttacaggtaccggtctttctcgataatcaagtgttggtgcattcataat
+5196392/1
CCCFFFFFHHHHHJGIIJJJJJJJJJJJJJJJAHHIIJGGHIJIJJJJJJ
@1096478/1
gtcctgttggtccattaatataaaatggttcaacttctttggtgtac
+1096478/1
@?@DDEDDFDDDH3CGGIIHGIIGHIEEEGHGIIIGHIIIEFIDIHI
@5197243/1
ggggaaataggttattttcgcattcattaagattagtattaactgtttaa
+5197243/1
BCCFDFFFHHHFHIJJJJJJJIJIJJJJJJIJJIJJHJJJJJJIJIIIJJ
@1098880/1
gctcaggagaaatttcaatttttgcaaattgttcgtagtgaagaactgaa
+1098880/1
CCCFFFFFHHHHHJJJJJJJJJJJJIIIJJJIJJJIJJIIJJJJJJJJJJ
@589102/1
cttgactatgtttgatgacatatcaataacattctcctcaaccttttgta
+589102/1
CCCFFFFFHHHHHJIJJIJJJJJJIIJJIJJJJHIGIIJIIIIIIJJIJI
@1100398/1
cgcttctttccaaatctggacattatattgataagtgtatttatacctct
+1100398/1
CCCFFFFFHHHHHJJJJJJIIJJJJJJJJJJJJJJHIGIIJJJJJJJJJJ
@5200439/1
ggcatttctttcagaccaaaatttctttgtaaacaagttagtaaaat
+5200439/1
CCCFFFFFHHHHHJJJJJJJJJJJJIJJJIIJJJIHICHHJFHIJJJ
@2131919/1
gttctttcatgatactctcaaggtccctgattacttcttctcgaggtggc
+2131919/1
CCCFFFFFHHHHHJJJJJJIJJJFHJJJJGIJJJIIJJJJJJJIJJIJJJ
@1618982/1
acggaatctgccgagtccttccttctagtgcttcttccaaagcaaataat
+1618982/1
@@@FFFFFHFHHHJIHIIJJJJJIIIJJFHHIIJJJJJJJIJJIIIHJJJ
@7757769/1
tcctcgataatagatatgtaataagaatactgatgctttgcccgtccttt
+7757769/1
CCCFFFFFHHHHHJJJJJJJJJJJJJJJJJJJJJJJJJJJJJJJJJJJJJ
@3667143/1
gcatgacttttataattagggacaggatcatatcgtacaataagattaca
+3667143/1
CCCFFFFFHHHHHIJJJJJJJJJJJJJJJJJJJJJJJJJJJJJJIJJJJJ
@5703301/1
gaaatctaagattgcatcaccgaggaattccagcctttgatagcaatcgg
+5703301/1
CCCFFFFFHHHHHJJJJJJJJIJIIJJIJJJJJJJJJJIJIJJJIJIJJJ
@1619812/1
ccacctttctttccttttttgcccattattgtgtactatcttcaaag
+1619812/1
@@<=DDBDDFFF>FEHHGIGGB939EB?GCGCD?CC?DGHG<F9D?G
@53578/1
ttggcacattgcagttgctatcatacattcttaatatctgtgtattaagc
+53578/1
CCCFFFFFHHHHHJHJJJJJJJJJJJJJJJJJIJJJJJJJIIHIJJJJJJ
@5703717/1
gtcgtgagaagctgcaacggctgctatagatggaacgttgatctggtctg
+5703717/1
B@BFFFFFHHHHHJJJJJJJJIIJGIIJIGIJJJJJJGGJIJJJJJCGII
@2654724/1
taggagtaaaacgtaagtggaagcataagctcccaattctttggtgataa
+2654724/1
CCCFFFEFHHHHHIJJJHJJIJJJJJJIJJJJJJJJJJJJJJJIGIIJJJ
@1621189/1
ctatcaggtaagacaacaatcacaagttttacttcttctttaagacactg
+1621189/1
@C@FDFFFFDHHFIGIIEDIIIJGDGCEGIJIJIJJJJJJGJGIIIJJEF
@4181151/1
cttcaacaccacactcctcaaggtacacccctataagggcttcgatagaa
+4181151/1
@@@DBEFDDBHDDHIBEHCEEHGIHIIGIIIIGGGCGFIIEGGHAHHGEE
@4181402/1
gtggacctctttgtgcccatggagtttgacctctaggaccagtttgca
+4181402/1
@@?D<D8DDD<<4C;<<CDFBF>3CCAA<>AFFCE4CFF?F;DFF9DB
@3161944/1
ctcaggataactatagaggttcttctttccatcaaaggcaggaaatcgat
+3161944/1
CCCFFFFFHGHHBHJJJJJHHIJJJJJIJJJJJJJJJIJJJJJJJJJJGI
@7760950/1
gagaaatttcaatttttgcaaattgttcgta
+7760950/1
@@@FFFFFHHHFFIJIJJIHHHHJJJIJIHI
@2135425/1
gtttgttttctccaactccgacaaacgccatcctctcattcttagttgta
+2135425/1
@@CFFDFFHHHHHJJJJJJJJJJJJJJJJJJJJJJJJJJJJJJJJIJJJJ
@6745739/1
gctttagggtttcttccgctaatttaaaaattgaatagtttttatgaaat
+6745739/1
@<?BABDDDAC:D>GIBGGHG@HHIECFB?:DF9?D@GFGHGCCGAA4?B
@6747205/1
ctttcacgttcataaggtctcatttgaaaacgtggatctccaaggtctcc
+6747205/1
CCCFFFFFFHHHHJJJJCIIJJJJJJIIJJJJGIJJIJJJJJJJJDFHIJ
@2656738/1
gccctagcacggaaagcagcgagatgagcataataggtaggtgcagggta
+2656738/1
@<@DBDDDBF@FHGBB@EECCGBHHHGABFDBD@@?@0?G;09?DHEA.8
@6220401/1
gaccagtttgcaaagggaagcgagcttgctgttgttgctgctgctgctgt
+6220401/1
CCCFFFEFHHHHHJJJJJJJJJJJJJJJJJJJJJJJJJJJJJIJJIJJJH
@5202807/1
gatttgatatctatacttctcattttttctgctaaagcactaccttcagc
+5202807/1
BBCFFFADFFHHHIEIJIJJJJJJJJJJJJJJJJJJJJJJJJJJJJJJJI
@5202880/1
cagtaggtaaaaagattattgtattttcttttagaactctttcaaagagt
+5202880/1
CCCFFFFFHHHHHJJJJJJJJIHIJJJJJJJJJJJJJJJJJIJJJJJJJF
@5203047/1
acgaaaaataacaaaaacaaaaattataagatcaacatataatgacaatt
+5203047/1
@@@FDFDDGDFHFGEGIIIIJJGIGEIGGGIEHGIIJJIIGEGIGGGDHG
@56293/1
accatcactttttacatttaaagcatctccttcttctttttttctagttt
+56293/1
CCCFFFFFHHHHHJJJJJJJJIIJGIJJJJJJJJJJJJJJJJJJJGIIIJ
@1100890/1
ggcacatccacgatttcggcagcttttacctcattttcactcagaagaaa
+1100890/1
@<@BDDDDHHHA6FABGD?FHGGHIGG@>FD9B>?DCFC<BF??D8B?FE
@3671336/1
cgggacttgaaaagaaagaccttcccactggggtgtatgtcattgagggc
+3671336/1
CCCFFFFFHGHHHJJJJJIJJJJJJJJJJJJJJGHIJJJIJJJJJIJJJI
@5706933/1
ggtatatataagattacaattcttaacattttttctttaaacaaagaaca
+5706933/1
=@14AADDHHB?2A?EFEIHGFHECGA@DF<FFGGGGEIFGGCHI@B@D;
@7762135/1
gactgtcgatgaagagggttaactttataatcaatcggcatttctttcag
+7762135/1
@@CFFFFFHHGHHGIIIJIIJJJJJJJJJJJJIJIJJJJJJJJJJJJJJI
@1101874/1
gtaaataacaaagaatggaaggccaaaatttgttcacactgttcctggct
+1101874/1
CCCFFFFFHGHHHJJJJJJJJJJJJJJJIJJJIIJJJJJJJIJJJJJJJJ
@6748564/1
tttgatggaatttcataaacaactttcaaatccttaatatacgcaacaaa
+6748564/1
<@@DDDFFFFFHHIGBGH@EGFCDCFFEHICEHHIIIIIIGGAHGEHGBF
@3165058/1
gttaacttttggtggctttattatattactcctaattgaagagccttttc
+3165058/1
@@CFFFFFHHHHFHIJJJJJJJIJJJJEHHJJJJJJJJJJJJJJJJJJJJ
@1624721/1
atttcattgtgcattaatctatagaaaattttccaaacagtatttag
+1624721/1
?@@FFDFFGHHHFIIIIGIIEIGJJJJCHHIJIJIGIIIIFAIIIIG
@5204458/1
gtggtctctgctgttgctgttgttgctgaggctgctgtggtctctgctgt
+5204458/1
@@@DBDEEHFHHDGHHEHIHEFFHIDHCDGIIGEE9DFCGDHIJ@GGHGB
@4185060/1
gtaaaacgtaagtggaagcataagctcccaattctttggtgataagaact
+4185060/1
CC@DFFFF?CDHBCEHEHIIDHHEIIAAFGAFIIGGCGCGEBGIIIIIII
@5708159/1
gcttgatactccctgggtttaaaatcttcaataacattactcatttctga
+5708159/1
?@@FFDFDHHDFFHIIIEFBHCHIIHIIGEHHIJIEGIHJJGHGCIIJG@
@4187407/1
ctcttataataattaatctggttgtatatactcctaacttttaagttttt
+4187407/1
CCCFFFFFHHHHGJJJJJJJJHIJIJJJJJJJIJIJJJJJJJJJJIJJJJ
@5709828/1
gttgtatactgatttcataatgatgtacgaaacctcgaggcatagttatt
+5709828/1
@BBFFFFFHHHGGJJJJJIIJJJIIFIGHGHIJJJJIGIJJJIGGDFGIJ
@1627197/1
agctcaaccattttatcggccaacatattactgacctcaaccgtacttct
+1627197/1
CCCFFFFFHHGHHJJIIHJJJJIJJJJJJJIJJJJJJJJIIGGBDGIFEH
@1104349/1
agcgaaattcttattcgattgaagtaaattgtaaaatgctaatatcctaa
+1104349/1
CCCFFFFFHHHHHJJJJIJJJGHHHGJJIJJIJJIJJJIIJJJJJIJJGI
@7255364/1
tataagaacaatgagtgagagcttgcaagaggtaacttctgtcttgaaat
+7255364/1
CCCFFFFFHHHHHIJFHIJIJJJJJJIJJJJJGHGJJJJJJJJJJJJJJJ
@7255944/1
aggaagttatcaagaaatctaagattgcatcaccgaggaattccagcctt
+7255944/1
CCCFFFB?FHHFFGIJIIIDIFHHJAHHIHIJJJIJJGIEHGGGIGHIIJ
@61961/1
tggtcatcaactgagaggccaaactccttcaggcatgggtcactattaaa
+61961/1
CCCFFFFFHHHHHJJJJIJJJJJJJJJJJJJJJJIJJJJGHIIJIJJJJJ
@7256532/1
cttcactggaaacagctatggtaacatctcgtttcattttgctttgactt
+7256532/1
CCCFFFFFHHHHHJJJJJJJJHHHHHIJJJJGHJJJJJJJJJJJJJJJJJ
@2660896/1
tgttgcctctgttgctgctgaggctgttgttgccactgctgctgctgagg
+2660896/1
@@BFFFFFHHHHHJIGJJJJJJIJJJJJJJJJJJJJJIJJJJJJJIGJIJ
@3677667/1
tgttcatgtaatgaattcgtctgtctccatactctggctgccgaatgcca
+3677667/1
@@?DDDFDHBHHHJJGIGEAGHEIGGIIIIJIJGIEIIGHGIJJJGIJJI
@1629517/1
cttctctgcactgtgacagtcttcaagcactgagttagaataccaacctg
+1629517/1
CCCFFFFFGHHGFGHJJIIIIJJJJJJJJJIIIIJIJJIJJIJJIJJJJJ
@2141380/1
gtcacaactaacaatgggccacaactcatattgatcgtcaaatgaaacat
+2141380/1
CCCFFFFFHHHHHIIJJJJJJJJJJJJJJJJJJJJJJJJIJJJJJJJJJJ
@3169531/1
gcctgcttgtggaaaaccaccacaaatccacttggaaaactgtttatcat
+3169531/1
@?@DBBBBBFHH?@GBFBDFCE?BCG@91:?GH<DHADFCFD9?DGH@DH
@7257615/1
gggaattctaagagggtacacaattcaggcactaatgtctcttcaaaatc
+7257615/1
CCCFFFFFHHDHBHIJGHGIII:EHFHICEHIJIEHECDFGIGHIHCAGG
@1108110/1
ctcagagctaccttggcagctgctaattttgcttggtgtttgttttctcc
+1108110/1
@@@AD>DDHHHDHI>?;A;CG>;FH4F<<A<?EGBD1?:?FBGIGFFHFH
@4688488/1
cttaaaacaatgtcaagagcttggattgcctcctgcggaccattagttga
+4688488/1
@@@DDDDDHDHF?AGDABFGFAEAHGIFHGIBHCDBGG@GHEHHGH=CFB
@5207156/1
tgatcattaagttcgccgatcttgtacaacattttacatgcagttagtgc
+5207156/1
CCCFFFFFHHHHHIJJJJJJJJJJFHIIJJGJJIJIJJJJJJJIJJJIJJ
@5207678/1
ctcttgttttgcttctttttttgacctacccttgccgatagcaataaggc
+5207678/1
@@@FDFADFHHAHGHDCEHGHII?DHEG@CFGFFHCGEHG@FHCHIGCGI
@4689239/1
atgaaactgaacgtgtacacctggtaaagaggtgacaaagatagtaagtt
+4689239/1
CCCFFFFFHHHHHEHHIJJJJJJJFHIJJJII@EGIIIIJJJIJDGIIGH
@4690165/1
ggcacatccacgatttcggcagcttttacctcattttcactcagaagaaa
+4690165/1
CCCFFFFFHHHHHJJJJJIJJJJJJJJJJJJJJJJJJJJJJJJJIJJJJJ
@6227648/1
ctgtcttcagcctcatgttataacattatgcagttcattacctaagatat
+6227648/1
CCCFFFFFHHHHHJJJJJJJJIJJJJJJJJJJIIJJJJJJJJJJIJJJJJ
@4192732/1
ttcttctatcacatcggaggcaaccaatatgttcgtctcacccatgttaa
+4192732/1
@@@DDDDAC<DF8F@:CF?6?FE9FCGEGHH@@<FFHIFIIBH?FFDDHE
@7772951/1
cttggaaacaattttataattattggatatattcatgccacattccattc
+7772951/1
CCCFFFFFHHFGHJJIJJIIJJJJJJIJJJJIJJIIJJJJJIJJJJJJII
@2662671/1
cacaaatccacttggaaaactgtttatcatagatccgacgacacttttta
+2662671/1
CCCFFFFFHHHHHJJIJIJJJJJJJJJJJIJIJJJJJJJJJJJJJJJJJJ
@7262068/1
gttttttaagtgcatgttgaacatattcatgcaaaatgcaaatgtagctt
+7262068/1
CCCFFFFFHGFHHJJJIJJJJJJJJJJJJIJJJJJJJJJJJJJJGIIJJJ
@66605/1
attcatctataactaatagattgacacgagacaacgtgatataactatga
+66605/1
@C@FFFDEDFHDFFEBHIHGHHGIEBHHGGAHEHGIIIIDHIICHGIIGI
@6230168/1
ctttaaactgatccatgatcaatctcataggatgtctattgacagcatga
+6230168/1
CCCFFFFFHGHHGGIJJJIJJJJJJJJJJJJJJJIGJJJJGIJJJJJJIH
@66654/1
cgtacgctcaaacatgcaaatgtgacattattgactaaggccgat
+66654/1
@@@;?D?1@DCFFE9A:23<F?EHH4A?1??G94?F>@B?G?@80
@2664393/1
gtaaaaagtggtgaagtcaatcctaacactctaggattatttccagaatc
+2664393/1
CC@FFBEFFHDCFHIGFHHHJJJJIJIJJIJJIFHIEIJIJJJJIJJJII
@1631989/1
aatgtttctagcctttcataattcataacgtcattagcagagct
+1631989/1
?@@D=ADDFHFDAG>EB@<IHGHGHGAHIIG?GIB>BFHHGIIE
@4194318/1
gaagagtttcaaaaagctctgtataatataattcttaccatctagattga
+4194318/1
CCCFFFADHHHHHJJJJIIHIHHIIJIJIIJIGHIIIJJJIIHIJJIIJJ
@6232017/1
ctcagataatcccatatcattgagacattaacttgcgtagcatactttat
+6232017/1
@@@DD>B;=22AB>DF<E?:FICHF>ACHD@<<F@GI88??G>?F?99??
@7264025/1
cttgaggaagttggtgtagaggtgcaggctggccatgttgaatagcttgc
+7264025/1
@CCFDFFDHHHHFICFEGIIJJCFCHJHIIJFGIJGIJIJHIIGJGIIII
@7775280/1
gaggaatttgtttgtgattttttattgtatcccaatcaattatgatactg
+7775280/1
BBCFFFFFHHHHHJHIGIJJJJJJJJJJJJJJJJJJJJJJJJJJJJJJJJ
@601782/1
caggaacttcccagtcatcaggaataaagtcattaaccttcaaaattttt
+601782/1
@CCFFFFFHHHHHJHHIIIJJIJJJJJJJJJGJJJIIIJIJIIGJJJGII
@7776004/1
gttttaatcagtaggtgacattagtctagtttgatgagctgtagatccta
+7776004/1
@?@DDDDFHHHHHIIAEGGHIIJIHIGHIFEIIIIGGJJJHDFIJIDGGH
@3173922/1
gtggttcttgcctttgcagctgttgtggtggttgttgcctctgttgctgc
+3173922/1
B@@FDDFDFHGGHJJIJIJJJJGJJEFHAEHEHHHIIIIJJJJIIIJIIF
@6757951/1
caccagcatatatattatgtctgattcccgatcgcttggctttagcactg
+6757951/1
CCCFFFFFHHHHHJJJJJJJJJJJJJJJJJJJJJJJJJJJJJJJJJJJJJ
@1635472/1
gcagctaatgattcaaataagtctccaaggacctttggcacatccacgat
+1635472/1
C@CFFFFFHHGHHJGCACFIIHIJJJJJJJJJJJJIJJJJJJJJJIJIJJ
@3175161/1
gtcactttatatgttcttttaacactctttgatggaatttcataaacaac
+3175161/1
@?@DDFFFHHHHHHIEHIGEIJJFHEGGHJJJIJEHHIHIIGIJIIIIIG
@1112847/1
gtaacggtcatttctttttcttgatctctttcattatcgtaaattgtcac
+1112847/1
@@@ADDA2AF?F?GFEFDAFHEHECHECE>>?EG@FGDGD?FEFFIB9?D
@7778147/1
gcagcagcaagtttcgcttgttttttacttgttcctgtgccataaccgta
+7778147/1
CCCFFFFFHHFFHIJJIJJEGIIJJJIJIGGGHHIJDEIIIIJJJIIIHH
@7266671/1
gctgttgttgccactgctgctgctgcggctgttgttgcctctgctgctgc
+7266671/1
CCCFFFFFGHHHHJJJJJJJIJJJJJJIJIJFHEFHGJJIJIIIJIGGGG
@6758979/1
acccaatgtttctagcctttcataattcataacgtcattagcagagctcg
+6758979/1
CCCFFFFDHBDHHIJJIIJJIGIICBHIGIJJJIGHIIIIJJDIIEGIGI
@68007/1
cttccatcttcagataatgaatctacttctttcagatcgctgccatttag
+68007/1
CCCFFFFFHHHHHJJJJJJJJJJJJJJJJJJJJJJJJJJJJJJJJJIJJJ
@68480/1
gtcaccactatattcaccaaccgttaacggagtttgctgtcgaatactct
+68480/1
CCCFFFFFHHHHHJJJJJJIJJJIJJJJJJJJFHJJJJJIJJJJJJJJJJ
@604145/1
ggaagtaagaggtctttcatttaat
+604145/1
@@@FFFFDFHHDCFGHHGGIIJJJJ
@3176239/1
gctcaatttaccttcatccttgttttcaaagttgataaataatattaatg
+3176239/1
@@@DDADDF?BHFBGB?AEFFEEECHHCF?BACBCCGB@<FBGGDDCDHD
@7782208/1
ctttatcgtaacggtcatttctttttcttgatctctttcattatcgtaaa
+7782208/1
?88?DDD?D<D:C6CE>?FB3<FEEEFEI9?ECEFEC>BFEDCE<D?DDB
@3177269/1
ctaatatcctaacgttatcaggttttgggtagttgggtaatattttgata
+3177269/1
CCCFFFFFHHHHHJIJJJJIJJFHIIJJJ@GHGIIIJFHIJJJIJJJJJJ
@6234577/1
ctatttcattgtgcattaatctatagaaaattttccaaacagtattt
+6234577/1
CCCFFFFFHHHHHJJJJJJJJJJJJJJJJJJJJJIJJJJJJJGHJJJ
@69754/1
ctccaattgcattccctttcacactagggacatgaggtgaaattattggt
+69754/1
@@@DABEFHGFHHJGIGIIIIIEHIJJIJGGIJFHGIIHDC?FEFIIIIB
@5716205/1
ggccacaactcatattgatcgtcaaatgaaacatacctcatacgactcta
+5716205/1
CCCFFFFFGHHHHJJJJJJJJJJJJJJJJJJJIJJJJJJIJJJIJJJIJJ
@5716659/1
atcacatactaccgcctgtgttctgttgtttactagagaacttcttaata
+5716659/1
@@@DB?B?DFF<<1CFAGHIDFDHEBEFBF;@GDFCDBFIDBFGII<?B9
@4693217/1
caggagctgcgacaccatctgatgcctggtgcggaggctaccttgccgta
+4693217/1
@@@DDDFFFFHA@EEHIAHDEAGGCDGHB:CGHIGHGECDH@HCEHHH5=
@4693418/1
gttcttaggaatatttccaatgaattcctctatttcattgtgcattaatc
+4693418/1
@?@DFFFFGFFHDGIIGGHGIIFEAHGIGFHIIJCIJIGGIICGIGFCD@
@4198489/1
gagtaaaacgtaagtggaagcataag
+4198489/1
@@@DDDD;ADACF92<<F<3<<FHD@
@2148361/1
cttttatttctttagtaaacttaaccctttgagaatctgttaaaggtttt
+2148361/1
CCCFFFFFHHHHHJJJJJJJJJJJJJJJJJJJJJJJJJJJJJJJJJGHJJ
@2668248/1
cctatgactcccaagctgctatgagtactatcatcagctggtgtagaatt
+2668248/1
CCCFFFFFHHHHHJJJJJJJJJJJJHIJJIIJJJJJJJJJJGHHIIIIIJ
@70952/1
tattcttggaaacaattttataattattggatatattcatgccacattcc
+70952/1
@;?DDDDAA<DB;FBGBFH>BH@FFHDDH>@DEHGEA@@BDHHCHHG>BD
@4695789/1
agtagtttcacttttgttattggtttccttatcagtaatctcgaatctat
+4695789/1
@@?DD?DFDHHHHIIIFGIHJGGIIEGJJIIJIJJCGHIJJJGIAGGHJG
@4201347/1
ctctatttcattgtgcattaatctatagaaaattttccaaacag
+4201347/1
?@<ADBBDFHBHDCEA:AAC?EIIIIIIIF<AFFEDCF?GIGE?
@5719522/1
gaaaagaatgatcttccaactgtcacaaacctgttagcagctggttgcct
+5719522/1
CCCFFFFFHHHHHJEHIJIJJJIJJJJJJJJJJJJJJJJJJJJJJJJJJJ
@6240287/1
caacagcagtggcaacaaccgcctcagcagcagcagcagcagaggcaaca
+6240287/1
CCCFFFFFHHHHHJJJJJJJJJJJJJJJJJJJJJJJIJJJJJJJJJJJJJ
@6764255/1
gtgtaatcactgctgaggcttgaacaagcccttctgatagcctgcaattc
+6764255/1
B@CDFFFFHHHHHJJIJJJJJGIIJJJJGIJGIJJIJIJJIJIJIJIIIC
@1638687/1
ctctgtgtggtcttttgtcaaagctactccttggcccatttaaacatttg
+1638687/1
CCCFFFFDHGFHHIJJJJJJIJJJJIJJJJJJJJJJJIJJJJJJJJJJJJ
@5217290/1
caggtccacaattcaagatctaatttcatgctgttattattttccttctt
+5217290/1
CCCFFFFFHHHHHJJJJJJJJJHJJJJJJJJJJJJIJJIIJJJJJJJJJJ
@608452/1
agtgagttaaaacagtacatcgcacaacaaacacttggggagttaaatca
+608452/1
BC@FFFFFGGFHHJ9CEGHIJGGHIIJJJI?FEFD<BAHIGIFDHI4CHI
@1121105/1
ataagaacaatgagtgagagcttgcaagaggtaacttctgtcttgaaatc
+1121105/1
CCCFFFFFGHHHHJHHIJIJJJJJJJJJJJJGHIJJJJJJJJJJJJJIJJ
@7788073/1
cctcaaccttttgtaacatcgacaacaccgcttgtgcggcaatatgtttg
+7788073/1
CCCFFFFFHHHHBHJJJJJJJJJJJJJJJJJJJJIJJJJJJJJJJJJJJJ
@4698274/1
agtaattcgtcgcgcattctgttgtatatttatgctcacttcaccaacat
+4698274/1
?@=DDEFBH>DFAHIIIIIIGCDG;DHGIIIIGC>?<DFIGFCFFHHIIH
@7788804/1
cacgacctttggattgaatataagaccttgttgttttagggtaatcaaat
+7788804/1
C@CFFFFFHHGHGJJJJIJJJJJJJJJJJJJJJJJJJJJJJGHIJIJJJJ
@4203019/1
cctcagagctaccttggcagctgctaattttgcttggtgtttgttttctc
+4203019/1
CCCFFFFFGHHHHJJJJJJJJJJJJJIJJJJJJJJJJDGHIJJHIJJJJJ
@4203407/1
ggctggttcctagaatcccacatggcaggaagttttctcgcaacttaggt
+4203407/1
@@@FFFDEFDFFHIIIIGFCAAGHIIGIG8CG9DHHGHDHGGGIGHGII<
@5722533/1
cagtggccgacacatcaatattaagcatcatcttccattgagaaggcctg
+5722533/1
BBCDFFFFHHHHHJJJJJJJJJJJJJJJJJJJJJJJJJJJIJIJJJJJIJ
@7790072/1
ggcccaagaggagagcttttattgaatagaa
+7790072/1
;<<AB??A??F;CGD=??H<HBH4F<AHIC?
@3686210/1
ctaagattgctttcgctgcggcatgctttgcttctttcttagatctacca
+3686210/1
@@@D=ADDHDDDHDHIBHIBHGGB@D??FGEEEGGAFGGDCHIIIEGIFI
@3686481/1
atttacacaatataaatgcaccttcaacaccacactcctcaaggtacacc
+3686481/1
CCCFFFFFHHHHHJJJJJJJJJJJJJJIJJJJJJJIJJJJIJJJHHIJJJ
@3686653/1
cttgatactccctgggtttaaaatcttcaataacattactcatttctgat
+3686653/1
CCCFFFFFHHHHHJJJHIJJJJJJJJJJJJJJJJJJJJJJJJJJJJJJII
@3686906/1
ctgcagggaattctaagagggtacacaattcaggcactaatgtctcttca
+3686906/1
CCCFFFFFGHHHHJJJJIJJJFHIJIJCHGHIJJJJJIHHIJHIIIJJJH
@4204377/1
ccatactctggctgccgaatgccacaattggtaagtgaatttcgagcatg
+4204377/1
@@CFDFFFHHFHFJJIIGF=GIJHGGGIIJF9:?FFFB>FHIGFGIIGII
@3179850/1
tccaagttgtgaatcaatttcaggatacgatctggtttacaattagaatt
+3179850/1
?@?DBEDBDHHBHIIGCHGIDIIHBHEFCGHBGHIHE@?CGIIEIIEIHI
@3180005/1
ctctaacttcaattaatttctgatttttattaacaatagattggttgtaa
+3180005/1
CCCFFFFFHHHHHJJJJJJJJJJJJJJJJJJJJJIJJJJGIJJJHIJHII
@3180082/1
ctgggaatcctttgtgagccacatcaatgttaaggaatggtttccaacca
+3180082/1
CCCFFFFFHHHHHJHIIJJJJJJJJJIIIHIIIIJJJJJJCGHHIJJJJJ
@2153350/1
cagggaacggcgacataggtgtctgctcttcacatactcttgtta
+2153350/1
CCCFFFFFHHHHHJJJJJJGHJIJJJJJJIJJJJJJJJJJJJIIJ
@7791280/1
ataaattagaatcatcccatagcaaatgatatttggtaggacgtgctgta
+7791280/1
=?:DDBD?:CD:DE?::EF:FF<FFIB?FF9FFI@4C?41:?0@;?6?99
@7794158/1
ggctttgccgcgtgttgctgtacttgaggctgagatgaaggtgg
+7794158/1
?@@ADDDDHAFFD@8C;<CF1?FHGII@E;DFGD9FFBGA@0?D
@6766353/1
ctctgctgttgttgttgttgctgaggctgctgtggtctctgctgttgttg
+6766353/1
C@CFFFFFHHHHHJJIIIJIGJJJJJJJJGGCHBCFGIIIGIGIGH@GGG
@612673/1
ctttctaatgtttcttcatttaaaaccgctgtgtctctttctttttttgt
+612673/1
CCCFFFFFHHHHHJJJJJJJJJJJJJJJJJJGIHHJJAGHIJJJJJJJJJ
@6766965/1
gttgcctctgctgctgctgctgctgaggcggttgttgccactgctgttgt
+6766965/1
CCCFFFFFGHGHHIIIIGIJJJIIJIJJJIJ?FG?FHFIEGGIIIIIIGI
@6768097/1
gtgtacagaaatatttcggcttctgcttcc
+6768097/1
@@1BDDDDFHFDFHIII;DAFFE<FCHHG3
@1643840/1
gtcggcagctgggaatcctttgtgagccacatcaatgttaaggaatggtt
+1643840/1
@@@DDDDDFHAFFBBHG?CEEEFC<FEEDGCGEGIGEGHGIHCGB<FF/?
@616555/1
agttgggtaatattttgataacgtggatgtagataggctggcctgcttgt
+616555/1
?@=DDFDBCDCFHHBFGEGHHIEFGHB@ACFGFDHBAFE@FHGHHIHEG@
@7795723/1
gctcaatttaccttcatccttgttttcaaagttgataaataatattaatg
+7795723/1
CCCFFFFFHHHHHJJJJJJJJJHJJJJJJJJHHJIJJIJJJIJJJJJJJI
@3691406/1
cttgctgtggtggtacagcacccggtcctggtccagattcctgtggtgga
+3691406/1
@CCFFFDDHGFFHHHJIJIJIJJJJIJJJIJJJGCHGHIIJJIJFIHGGC
@3691529/1
ggccacttctttgaactaagtacagcgaaattcttattcgattgaagtaa
+3691529/1
@@@FFFFFHHHHHIJGGHJIIGIGIIIGHIIHFIGIIBDHIIII>GHIJI
@2676655/1
cttctcttggtgttcaacaaatctcttaatgatatcagtcagcttacaag
+2676655/1
CCCFDDFFHDAACFGGIIGIJJIJJIIIIIHIJJJJ<FIJJGIJJJJJJD
@4211239/1
ccctaggctttgctttaggatcatcatctggattttgaataggaaatttg
+4211239/1
@@<DDDDDHHHHHGEGEFII@F@HABFHHG@C<EEFH@?DFFH?BBFDGI
@7797306/1
gcaggggaacgagaaccaatttcttttttaa
+7797306/1
CCCFFFFFHHHHHJJJJJJJJJJJJJJJJJJ
@4211651/1
agcaaatggtatttggtaggacgtgctgtaccttgtatactagcatgact
+4211651/1
;<?=DDDDH==DFHCIGGHGGIB@@EAHEHC?9BB??9D>GHE@9DGGIG
@617244/1
gccctttgttttccttcttttttatttttacaactaatccgtgcagtatg
+617244/1
@@@DDAD;=CDHFEHIIIIIIFHGAHI>GIGEDBFGHIIHIDHIIIIIII
@5221567/1
gcaggaagttttctcgcaacttaggttatgcgaagtacataactttcttt
+5221567/1
CCCFFFFFFHHHHJJJJJJJJJJIIGHIJJJJJJJGHIJJJJJJJJJJJJ
@4704191/1
gtcggcagctgggaatcctttgtgagccacatcaatgttaaggaatggtt
+4704191/1
@@BFFFFFHGHHGIIJIHGIIJHHGIIJJJJIJJFJJIJJJIIJIIIJFI
@617962/1
ggcacaaccattagaatcacctgctgctttaaaatcaagatcaactaatt
+617962/1
@@@FFFFFHGFHFEEHIJIJJJIIIIHIIIFEFFHEGCCCGEEHGJIJJJ
@5222473/1
tggtcatcaactgagaggccaaactccttcaggcatgggtcactattaaa
+5222473/1
@B@DFFFFHHGHHIJJGIGHIGJIGGJJIIIIJIIGIII?DHHGJIJJII
@7274673/1
ataagtgttgcggttaaaccaagaacatgtggcctatcctctggaggaat
+7274673/1
<@@DDDDDFDHHFAEEGBHBGHIIIIIIDDFECDHDFAFGGHEH?BGFHB
@7798089/1
gcctcttttaccattgtacgagtttgagcatcattcattttcttcattgt
+7798089/1
CCCFFFFFHHHHHJJJJJJJIIHIJJHJJJJIJJIIJIJJJJJJJJJJJI
@6769872/1
cttgactatgtttgatgacatatcaataacattctcctcaaccttttgta
+6769872/1
@CCFFFFFHHHHGIJJIIJJJJJJJIJIJJIJGIJJGIJJJJGIJJJJGI
@6247301/1
tccagacttaccactttgttctttcttgtcagcacagaataatcttgtat
+6247301/1
CCCFFFFFHHHHHJJJJJJJJJJJJJJJJJJJJJJJJJJJJIJIJJJHIJ
@7275117/1
ctgtagtacaaatttctatttccgattatttttcctttgatgctgctcaa
+7275117/1
BCCDFFFFHHHHHJJJJJJJJJJJJJJJJJJJJJJJJJJJIJJJJIIJJJ
@4706511/1
caattctttacatcaataccttcttctatcacatcggaggcaaccaatat
+4706511/1
CCCFFFFFHHHHHJJJJJJJJJJJJJJJJJJJJJJJJJJJJJJJJIJJJI
@618566/1
gcagcctcttgttttgcttctttttttgacctacccttgccgatagcaat
+618566/1
CC@FFFFFHHHHHIIJIJJIJJJJJJIIIJJJJJIIIJJGIJGIJJJJJJ
@2158237/1
cattgcttgaggtctggtaattggagcggcttg
+2158237/1
@@<BDDDDHHHGACFGGAHFHHIHIIGGGIII0
@81185/1
ggtctctgctgttgctgaggctgctgtggtctctgctgttgttgttgctg
+81185/1
CCCFFFFFHHHHHJJJGGIGIIJIJIIJIGFHIJJJJJJIIGGECFHEIG
@3694984/1
tgtcaattcaccaggtgatatatttttgcacctgttataaatgtaggaag
+3694984/1
@@@DDDDDHBDH<ACGBEAFEFHDDCHGGIIBFGFC<CEBGG@:CCB<?D
@619213/1
gtagctcattaagaaaataataccagcatttcttaaagttgtgaaaatcg
+619213/1
CCCFFFDEHHGDFFEFDFBFIGDGHIJIIJIGIIHFHIIJJFGIEHBCGI
@5223290/1
cacgttcataaggtctcatttgaaaacgtggatctccaaggtctccttga
+5223290/1
B@CFFFFFHHHHHFHIJJJJJJJJJJJJIJJJJJJJJJJJJJJJJJJJJJ
@2683214/1
ggaatgtcaggtgcgttaacttttggtggctttattatattactcctaat
+2683214/1
BBBFFFDDHHHAFGIFHHHHHHIJJJFGIIJIJGGGFFIBGGIHHIHIJG
@5224439/1
ccttctaacctgttcttcttgaagttggttcagctgtagtctgtctgcat
+5224439/1
CCCFFFFFHF<FAGGHHHIEEDGG@FEGFBHHGGBGIIIIIII@FIGHII
@7279469/1
gctgggaatcctttgtgagccacatcaatgttaaggaatggtttccaacc
+7279469/1
CCCFFFFFHHHHHJJIJJJJJJJJJJJJJJIJJJJJJJJJJDHIJJJJJJ
@2159663/1
cccaattctttggtgataagaactatttctttaagaatattttggatttc
+2159663/1
?<<D??D;CBFF>A;4AFIHCE@HCB:FHHCD@H4EF?EEGGII<<FGGF
@7280725/1
atttcattgtgcattaatctatagaaaattttccaaacagtatttag
+7280725/1
@@@FFFFFHHHHHJJJJJJJJJJJJJJGIJJJJJIJJJJJHIIJJJJ
@1649581/1
ccacattccattccatgatttattaaacccgatgctagctttcttaaatc
+1649581/1
CCCFFFFFHHHHHJJJJJJJJJIJJJJHJCGFHIIIJJJJJJJJIJJJIJ
@3696388/1
gtcacttttggtcctgttggtccattaatataaaatggttcaacttcttt
+3696388/1
CBCFFFFFHHHHHJJJJJJIIJJIJJJJJJJJJJJJJJHHIJJJJJJJJJ
@3696809/1
ggaataaagtcattaaccttcaaaatttttccgaggtttaaattttttcc
+3696809/1
CCCFFFFDHHHFHJJGIJJJJJIGIJIJJJJJJIJJCGHIJGGHIIGIJJ
@5225852/1
gctgggttgctggtcactgggttgttgcctaacaggaggtgcactggtta
+5225852/1
CCCFFFDFHHHHHHJJJJJJJIIJJJJJJJJJJJJJHIJBFHIJJJJHJJ
@3185174/1
gtttggtagaagcaggatgacacttaggtcgtgcatggtttaagaaagac
+3185174/1
CCCFFFFFHHHGHIIIJGCHGIIGEIEG?EGHEGIIGCBGGHIGJJGDGI
@3185527/1
caattgtcggcagctgggaatcctttgtgagccacatcaatgttaaggaa
+3185527/1
@@@ADDDDAHF?FDHH@FHGHECFHH@DDABGHIIBGHGIGIBFHEGEED
@2684664/1
ggggcaccatgacgatagctttattctcattaaggaattccggtttctca
+2684664/1
@@?DDFADF>BFHEEGGHIIFIGIIICFGHII9EB@F?DGHGGFDDHIBF
@2684703/1
cccgtcctttactgtatgcatgacttttataattagggacaggatcatat
+2684703/1
@@@FDFFFHHHGHGHGGGIIIG3<A??F@EEHIIDBEGGHGAGEHGHIGI
@2685126/1
aaagatagtaagttatttcttctaaattctgctctgataaattagaatca
+2685126/1
=;@D?BD?FF?<FCGB<<<CD:AIHBAH?CHFIIE>CF<:9?C9:FGBG9
@3186575/1
gctccctccacctgaactagttcatatttcggagtcgtccctcttctgga
+3186575/1
CCCFFFFFHHHHHJJJJJJJHIJJJJJJJJJIJJIJJJIJJJJJJJJJJH
@6774838/1
gtttcggaaacacgtttattattctgatcatattcaactgaaaatgagct
+6774838/1
CCCFFFFFFHHHHJGIJJJJJJJJJJJJJJJJJJJJJJJJJJJJJJJJJI
@4217520/1
cttgtttttcaggtcatggcagactctgagaacttttaacaatgactgac
+4217520/1
BCCFFFFFHHHHHHIIJIIIJJIJJJJJIJJEIIJIJJJJJJJJJJJIJJ
@6251909/1
gctgctatgagtactatcatcagctggtgtagaattacagaataactcat
+6251909/1
CCCFFFFFHHHHHJJJJJJJJJJJJJJFHHJJJJJJJJIJJJJJJJJJJJ
@82254/1
gtcactttatatgttcttttaacactctttgatggaatttcataaacaac
+82254/1
@@<DDDD??FAD<<ECCEH<B>CF?F<AFHIIBDHH>GHIG@FDDBFHID
@5731206/1
atacgatctggtttacaattagaatttataagtgttgcggttaaaccaag
+5731206/1
CCCDFFFFHHHHHJJJIJJJIJIJJJJJJJJJHIIJJJJJIIJJJJJJJI
@1128959/1
ctcagataatcccatatcattgagacattaacttgcgtag
+1128959/1
=@;;:BBD<FDHHI@@FEBIFHIH9ADAD<FB@H@>FGHG
@6252714/1
cacgtgaaatctttaggctgcagctcaaccattttatcggccaacatatt
+6252714/1
BCCFDFFFHHHHHJJEHHIIJJJJJJJJJJJJJJJJJJHIIIJJJJJJJJ
@1651731/1
gcatctgttataaatgtaggaagttatcaagaaatctaag
+1651731/1
??;DDDDA:DDD:CBD<A<F3<AAEBECC?B<@@EF<@EB
@5732449/1
ctcagttactcagtctcacagttagttatcaattcttctctcataataat
+5732449/1
CCCFFFFFHHHHHHIJJJGIJIJIJHJIIIIHHHHIGIJJJJJJJJJJJJ
@5229573/1
atgttgaatagcttgctgtggtggtacagcacccggtcctggtccagatt
+5229573/1
BBCFFFFFHHHHHJJJJJJJJHIJIIJJJJJJJJJJJJJJJJJJJJJIJJ
@82715/1
aggtatgtttcatttgacgatcaatatgagttgtggcccattgttagttg
+82715/1
BCCDFFFFHHHHHJJJIJJJJJIIIJJJIIHIIIJJJJJJJJJIJIJJJJ
@3700720/1
gggaagtcaattgctaatattgccatcaacgttcactgtctataaaaata
+3700720/1
CCCFFDDDFDHHGIGGGHIIIJFGIIIEGHIIIIJGGIHDDHCGIJIJIC
@2161863/1
ctcagcaccaattttatgatttctcttctcttggtgttcaacaaatctct
+2161863/1
CCCFFFFFHHHHHJJJIJGJIIJIIJIJJJJJJJEGHHIJJJJJJJJIJJ
@5230645/1
tctttaagacactgactaaaatattgttcaagttcacgaggagtattctt
+5230645/1
CCCFFFFFHHHHHJJJJJJJJJJJJJJJJJJJIJJJJJIJJJJDHIJJJJ
@7284240/1
gctgctcataaagcttattcatttcactcctcaatttgttaataatagag
+7284240/1
C@@FFDADFHGGFIJGIJJJJIIIGIIJJGJIIGGIEIFHJFJIJIGGII
@7284527/1
ggtgcactggttacaggagatactggttgttgttgaggtggtagttgagt
+7284527/1
B@BDFFFFHHHHFIIIIFHEFHIIJJHIIFIJHIJHIIBGHDHDHIJDF?
@2687724/1
ctaggaccagtttgcaaagggaagcgagcttgctgttgttgctgctgctg
+2687724/1
@CCF@EDFGHFFHHIJIGEGEGHGIIHHIHIJIJJJJFHBHIEGIHIJEH
@3701907/1
ctctgctgttgctgaggctgctgtggtctctgctgttgttgctgctgctg
+3701907/1
@@@BDDDDDH:<DBDEFGCH;F>:<CEHCF11?FEGHE9?3BBDGIHA<B
@2163214/1
ccatggtttcaatgatttccctgttgaccttacggggacacttatcaggt
+2163214/1
@@BFDDFFHFDFHJIJIIJJJIGHJIBBEGIJGIJIFGAHGIJJJJJJIJ
@3187603/1
gcaaattgttcgtagtgaagaactgaaagcagatctaaatttctcaaatt
+3187603/1
BCCFFFFFHHHHHJJIIJJJIJJJJJIJIIIIFHIIC:1:CGGGHID0?E
@3187746/1
cattttttctgctaaagcactaccttcagcgggagaccttggctttgccg
+3187746/1
CCCFFFFFHHHHHJJJJJJJIJJJJJJJJJJJJJJIHIGIJJJIJJJJJI
@6777204/1
tccatactccttgtcttacaggtaccggtctttctcgataatcaagtgtt
+6777204/1
@@@FDFDFHHGHGGGGGBIHIJACFHGIGIIIJJIGGGIIIGHJBEGIHI
@3188062/1
gccacttgtaattaggtaaacttataatgtcttttagttcatcctttgga
+3188062/1
CCCFFFFFHHHHHJJJHIJJJJJJJJJJJJJJJJJJJIIJJJJJJJJJJI
@4715894/1
cgctgtgtctctttctttttttgttagactgatttgatagagcacggaag
+4715894/1
CCCFFDEDHHHHHJIJJJJJJJJJJIJJJJJJJJJJJJIIJJJJJJJIIJ
@6779056/1
ggtaggggttgtttccctagactgtggttgagacacttgctggggaggtg
+6779056/1
BC@DFFFFFHHHHJJJJJJJJJJJIJJJJJJJJJJJJJJJJJJJJIIJ@G
@6780377/1
caaagatagtaagttatttcttctaaattctgctctgataaattagaatc
+6780377/1
???:::B4D2A?>AE<@B@FEFEEC??D<C:<AEBFEE<<CEDECB<9?D
@2164328/1
ctcagagctaccttggcagctgctaattttgcttggtgtttgttttctcc
+2164328/1
@@@BD3A;D4D?F>4;CFIEGFII@CHFIIDGE>E7DFFGIFDBFFGEBE
@5233189/1
ccacaagaaaaaaggttcttttacccccttcagaatataatagtttcaat
+5233189/1
@@@FFFFFFHDHGGHFHBHIC@FEBGIGDGFHIIGGEIIGGHGDHGCGGG
@2165045/1
tcttcacatactcttgttacaacatatttcaacatgtatccttttgggcg
+2165045/1
CCCFFFFFHHHHHJJJJJJJIJJJJJJJJJJJJJJJIGJJJJJJJJGIJJ
@7286275/1
ggttgagacacttgctggggaggtggacctctttgtgcccatggagtttg
+7286275/1
CCCFFFFFHHHHHJJJJJJJGIJGHJIJJJJJJIJJJIIIJIIJFHHIII
@1136115/1
ggggaacgagaaccaatttcttttttaaaataatcagcaaaatccaaaag
+1136115/1
CCCFFFFFHHHHHJJIJJJJJJJJJJJIJJJIJJJJJJJJJJJJJJJJJI
@1655340/1
gtggaatgtatgacgatgatttgatatctatatttctcattttttctgct
+1655340/1
@BCFFFFFFHHHHJJHJJIJJJJAHFHHJIJJJJJJJJJJJJJJJJJJJJ
@3189689/1
gtggggaagttttatttacattttttgcctgaacacattgggtcgccata
+3189689/1
CC@FFFFFHFHHHJJJJJJJJJJJJJJJJJJJJJJJJIJJJJHGGJJJJJ
@4718767/1
atcagcaagaagaagtgcattaagcctgtataaaatacaaggaagac
+4718767/1
CCCFFFFFHHHHHJJHIIJJJJJJJJJJHIIIJJJJJJJJJJJJJJJ
@5739777/1
tgttgttccattgcttgaggtctggtaattggagcggcttgt
+5739777/1
B@@DFDFFHHGHHJJJJJJJFGHIGFHJJJJJJIIJJJJJ0?
@2166985/1
caaccattttatcggccaacatattactgacctcaaccgtacttctagca
+2166985/1
C@CDDDFFAFB8FHIIHGGIICFEB<CCGFHHGHIIIII;8BFDHIEHHE
@1657688/1
ctttttttctagtttcctcctcatcaagagcacggcgatactgcaaacaa
+1657688/1
CCCFFFFFHGDHCGBGIIGIIJIIIICGFFDHIIIGGIIJJIJJIEHHFE
@626654/1
ctgattacttcttctcgaggtggctgcagtttccatatcatattatacct
+626654/1
@@@BDFDEHHDFHFHIIGIG:CGECE?BDFGIDFFDDGG<DGGIGHGEEH
@627387/1
gggaacgagaaccaatttcttttttaaaataatcagcaaaatccaaa
+627387/1
CCCFFFFFHHHHHJIJJJJJJJJJJGIJJJJJJJJJJJJJJJJJJIJ
@6783604/1
gcaccatgacgatagctttattctcattaaggaattccggtttctcaaaa
+6783604/1
CCCFFFFFHHHHHJJJJJJJJJJJJJJIGIIJJJJJJJJJFHIJJJJJJI
@7812126/1
ttcgcttgttttttacttgttcctgtgccataaccgtacttcatatcatt
+7812126/1
CCCFFFFDFDHHHJJJJJJIJJJJJIJJJIJJJJJJHGGJJJJJJJJIJJ
@3705910/1
gccacatttccaaggcctcctgatatcaactgacaattccagcaataatt
+3705910/1
@CCFFDFFHGHGHHIHHIIIIHGIDCHHIIIJIIJGGIIJJJJIIGHEII
@4224259/1
gtccgactgatgatttgaggttcttgtggaattgtgacactttgatgttg
+4224259/1
?@@B?DDDFFFABG4ABGD;C<?FA<C?;3C@?9:?9DBBBB?<<9?BFE
@2695314/1
gcctatgactcccaagctgctatgag
+2695314/1
@@@DDDD?DBBH?CAGFBBFH>AHDB
@2695340/1
gtctgcatctgtatatgccctagcacggaaagcagcgagatgagcataat
+2695340/1
CCCFFFFFHHHHHJIJIJJJJJJJJJJJJJIJIJIJJIJJIJIGIHJJJJ
@2169309/1
ctgcagtttccatatcatattatacctgaaggcttttgggtcgtgagaag
+2169309/1
CCCFFFEFHGHHGJJIJJIJJIJJJIJJJIJIJIIJJJJJDHIIJJIJJJ
@2697201/1
gtggagataccatattatagtgggagctaagatggttttgtttgacaata
+2697201/1
CCCFFFFFFFHHHIIJIJGGJJJFHHIGHIIJJIIEGIGGGIIGIJJJJE
@1140111/1
tttcataattcataacgtcattagcagagctcgctactaaggccttcaag
+1140111/1
CCCFFFFFHHHHHJJJJHIJJJJJJJJJJJJJJJJJJJJJJJJJJJJJJJ
@2698082/1
ctcaactcaagatcatggcataaatctgaaccatgggcatacagcatata
+2698082/1
;@@DADD;FFHBHDEEFBGEBCEGFEHHGIIGIGDCC;DBD@FDEHFDBG
@4720252/1
gtgctgctaacctcttggcaatttttttcgatttgccagtacctatttct
+4720252/1
C@@FFFFFHHHHHJJJJJJJIJJJJJJJJJJJIJGGIIJHIIJJJJJJJJ
@628388/1
ccctctggtatccaaaggcactgttttcaccggaggaatttgtttgtgat
+628388/1
@CCFFFFFHHHHHJJJJJJJJJJHJJJJJJJJJIJJIJJJJJIJJJIIGI
@2170861/1
ctccagctaaggctgtatcatcaacttctaaaggtttccaataaacacct
+2170861/1
CCCFFFFFGHHHHGIEFHEGIGIIJJJGIJEGHIBHGIJJJJIIJJIIJH
@628865/1
cgctaatttaaaaattgaatagttttcatgaaatgagtcagaattttcgt
+628865/1
@B@FFFFFHHHGHJJJIIJJ@HFHJEHIEHHIGHHIJGIJJJJJDIIJJH
@3193820/1
ttatagtaaaattttgtggtaagttttcttccacgtagagaatagtatat
+3193820/1
CCCFFFDDHHHHHJJJGHJIIJJFIJJIJJJJJJJHIJJJJJJJJHIJII
@1141867/1
ctcaggagtttatcagttgcttccaatactgtagaactatcttgtttttt
+1141867/1
CCCFFFFFFHHHHJJJJJJJJJJJJJJJJJJIJJJJJJJJJJJJIJJJJJ
@3194249/1
ggaaataagaaagcaagagaaggaagtgaggtacacagttgcagtcctga
+3194249/1
CCCFFFFFHHHGHIIJIGIJIIIIEGCHEHIEFFHGGIIHHGIIEEHHCF
@3195316/1
ggtagcatttggaggactgtcagatggttttggagaattatcaaagagaa
+3195316/1
?@=DDDDDDDDHHFG;CAFFDEG<HIG9BAG@DFFADGGHGEHIIGEGEB
@3195865/1
gttgcatcctttgctcttgaggaagttggtgtagaggtgcaggctggcca
+3195865/1
@CCFFFFFGHDHHIGIIIFCFGCFGHHIEHHFDHIGCDFHGGCGAHIIIH
@7291532/1
agaacaatgagtgagagcttgcaagaggtaacttctgtcttgaaatctgt
+7291532/1
CCCFFFDFHHGCFGIGGEBGHIGIICFGDFHIJJI@DFHIJJJIICFDFI
@2173772/1
ggtaggacgtgctgtaccttgtatactagcatgactgactagatagaagt
+2173772/1
@B?DDDFFHHHGHJJIJJJJJIIJJIJIJJIIJDGGIHJIJJIJJJHIJH
@4228017/1
ggttcttcttcttttttccacgtgaaatctttaggctgcagctcaaccat
+4228017/1
@@?DFFFFHHFHHIIIJJGHGGIIGIGHIJJJJFHGIIJJIJIIIJJJIJ
@7292849/1
cctactgacagcaccacgagaactactatgagatcttcgccgtggctctg
+7292849/1
@@@BAD8DHHHHAFHHGGGGBHIIIAGGHGGGHGCHIHIGHG@DFECGII
@2174075/1
gtcctagtctatacagtttcaaattactaacctgtttagaacgaagatga
+2174075/1
@C@FDBFFFDHHHIJJ>FCHHIJJJFJJJJJJIGHEHHJIIJJIJJIGGF
@3708957/1
gtggttcttgcctttgcagctgttgtggtggttgttgcctctgttgctgc
+3708957/1
=@;;AA?A<CD?:A<A?<?3CEH<:FGF<:CGA;G@D9?9??D?BDCFFF
@6263142/1
gccacattccattccatgatttattaaacccgatgctagctttcttaaat
+6263142/1
CCCFFFFFHHHHHJJJJJJJJJJJJJJJJJJJJJJJJJJJJJJJJJJJJJ
@1144028/1
tgcaaatgtgacattattgactaaggccgatctgaggtctgtcaattcac
+1144028/1
CCCFFFFFHHHHHJJJJJJIIJJJJJJJJGIIJJIJJGGIJJJIIIJJJJ
@4229222/1
cttggctttgccgcttgttgctgtacttgaggctgagatgaaggtggtct
+4229222/1
@<<DDDB>FFFHABA@BHBGEEGAHH@CEEFEHGG9F?9DGGII9BD?DG
@6787822/1
cggtgttttaattaaaaaattggtgggaggagaaatagtgattctgtagt
+6787822/1
BBCDDDFFHHDHHJJJJJJJJJJHCGHHIJIJIIIJJJHIIJJJJJJJJH
@93684/1
ctccacctttctttccttttttgcccattattgtgtactatcttcaa
+93684/1
CCCFFFFFHHHGFIIIJJIJJIIIIJJJJGIJJHHDIIIIIJJFIJJ
@2174823/1
gtcgcgcattctgttgtatatttat
+2174823/1
@@@BDDDDFDFHHC?CHEGFH?FE9
@2176905/1
acaagaattcctaattggtagtattccaatctaatctaatataaactcaa
+2176905/1
CCCFFFFFHHHHHJJJJJHIIIHJJJJJJJJJJJJJJJJJJJJJJJIJJJ
@7821619/1
aaggaagtaagtgcagaggaacgagaaccaatttcttttttaaaataatc
+7821619/1
CCCFFFFFHHHHHJIJJJJJJJJHHGGHIJCHIIIIJJJJJIJJJJJJJG
@6789235/1
gtctggtctggagctggatgagtgacatcagcgccaacaacaatgacagg
+6789235/1
CCCFFFFFHHGHHJJJJJJJJJHGJJJJJJJJJIJJJJJJJIJJJJJJJJ
@6789476/1
gttacaacatatttcaacatgtatccttttgggcggtaccatggtataac
+6789476/1
CCCFFFFFHHHHHJJJJJJJJHIJJJJJJJJJJJJIHIJJJIJJGHIJIJ
@5242175/1
gtttggtagaagcaggatgacactt
+5242175/1
=:=DD=A;CD4A;@>E1CCEC3CFD
@2706653/1
caacagcagcaacaacagcagcagcaacaacagcagagaccacagcagcc
+2706653/1
@@@DD>B?;CFDFBB@E?FHIIIIIBGHGCHHIABHBFE96D8D2;8..8
@2178872/1
cattcagtagcatcgtgatacgatgtaatattgaaggcaataaagtaacc
+2178872/1
@CCFFFFFGHGFHIGJGFHCHGHIIJJIGGIIEGDGIIIJGEFHC?FBHI
@7294670/1
caggaacttcccagtcatcaggaataaagtcattaaccttcaaaattttt
+7294670/1
CCCFFFFFHHGHHJJJJIJJJJGJJJJJJHIHIJJJJIJIJJJJJJJJJJ
@7294833/1
ccacgctttttgatattctggatttcccgcatagctcaactgtggcggac
+7294833/1
@@@FDDFFHHGHGEHIJIHGI@HHJDIGGEHIIFGGGGHJDGFFHGHD55
@4726205/1
ctgtgccataaccgtacttcatatcattgataattactgtagctgagtaa
+4726205/1
BCCDFFFFHHHHHIFHGHHIIJJJJJJJIJJJIJJJJJJHJJJJJIJFHI
@7295408/1
catcattcattttcttcattgtaacttggcccgcaacaattgtacacaac
+7295408/1
C@CFFFFFHHHGHJJJJJJIIFFHIIIJJJJJIJIJJJJJJJJJIJJJJJ
@3710539/1
cttgtttcttttctttaacatttctcacagaacggttgccatatagcctt
+3710539/1
@@@FA?D?FHHHDHIIIGGHIGGIIFGEHEFGGGEGGIHIGCDGHHIIII
@7825293/1
atcaactgagaggccaaactccttcaggcatgggtcactattaaagttga
+7825293/1
CC@FFFFFHGHHHJJJJIIJJJJJJJJJJIJJJJHIIIJIIJJGIIGFHG
@5750774/1
gtgtgatggcgtttctgaaccactataaatgtaatcggtgg
+5750774/1
@?@DDEDFFFHH8FHHII>HIIGHCHIIIGBGFDHHHIDFG
@1146220/1
agtaggtaaaaagattattgtattttcttttagaactctttcaaagagtt
+1146220/1
@CBFFFFFGGHHHHIJJJJJIJIJJJJJJJJJJJJJJJJJJJJJJJIJGI
@637590/1
ctgttcttcttgaagttggttcagctgtagtctgtctgcatctgtatatg
+637590/1
CCCFFFFFHHHHHJJJJJJIJJJJJJJJJJIIJJJJJJJJIJJJHIJJIJ
@4728793/1
tgttgttgctgaggctgctgtggtctctgctgttgctgttgttgctgagg
+4728793/1
@C?DFDDFHHHDHIIIIIIIEFHEHIFIIIGIGIIIIEGIIEHGIIIHHI
@1668389/1
gccacttgtaattaggtaaacttataatgtcttttagttcagcctttgga
+1668389/1
CCCFFFFFHHHGHJIIJJGCIIJIJJJJJIJJJJ4CEGCFH4:HHIJJIH
@3202568/1
atatagccttaaaagggcaccccaactagttatgtgagggtgaaggtcct
+3202568/1
@@@DBDDDHHFHDHIGABFGGFHDGGE3E??@CD:?DFCG8B;?<FBDH@
@3713242/1
agcagagaccacagcagcctcagcaacagcagagaccacaacagcctcag
+3713242/1
CCCFFFFFHHHHHJJJJJJJJJJJJJJJJJJJJJJJJJJJJJJJJJJJJJ
@640628/1
gtccgactgatgatttgaggttcttgtggaattgtgacactttgatgttg
+640628/1
CCCFFFFFHFHHGIIIIIJIFGIJJJHIIJJJJJIJJJIJIJIJGIJIEI
@640655/1
ggcagaaccctacctcgaacttccatcatattgtttgatatcgccagtcc
+640655/1
@@@FFFFEDHHHHJGIJIJGHIHHIJJIIJJJIIIJJIJJF@FHICHHGI
@641970/1
gcccatcattcgctcctcgactgccccgatgttggagcctatgctatccg
+641970/1
@@@DDEFFBFFHFGGIBHIGGGFGIIIIGDGFDD=GHIHDHBEGIIEHII
@2181706/1
ctgtataaaatacaaggaagacagacagcctgcctccaaagagaagctgg
+2181706/1
@CCFFFFFHHHGHJIIJDEIJJIJIIJJJIJJGIGIIIIIJJJJGJIJJI
@7828778/1
ggcgtgtaatcactgctgaggcttgaacaagcccttctgatagcctgcaa
+7828778/1
CCCFFFFFGHHHHJJJJJJJJJJJJIJJIJJJJJJJJJJJJIJJJIJJJJ
@2182615/1
ggatctagataataatgcctcagagctaccttggcagctgctaattttgc
+2182615/1
B@@DFDFFHHHHHJJJJIIJJJJHIIJJJJJJJJJJJJJJIJIIJJIJJI
@7297947/1
ggaggaatttgtttgtgattttttattgtatcccaatcaattatgatact
+7297947/1
CC@FFDFFHHHFHIJGHHIJJJJJJJJJJJJJJJJJJJIJJJJJJJJJJJ
@6268862/1
ctcgaatctattatctcttggacaagttgttatattagtcactttatatg
+6268862/1
CCCFFFFFHHHGHJJJJJIJJIJIIJIJJJJIJJJJJJJJJJJJJJJJJJ
@5752874/1
acagtaagttcttttttttccttgactatgtttgatgacatatcaataac
+5752874/1
?=8BADDAHH>FH>CB:@1?BFAGHIGIIEFCHI9D?BFHIIG<8BDBFC
@5752917/1
cttcaatggttgctgctaaatcttcaagtacatagtacataactttagct
+5752917/1
CCCFFFFFHFHHHJJJJJJJIJIJJJJHHHIJJGG?FIIJCHIJGIJIJI
@1669740/1
gttgagtttggtgggtaggggttgtttccctagactgtggttgagacact
+1669740/1
BB@FDFFFHHHFHIJFHIJJJFHIIJJIJJJJJJJJJHIJIJJJJIJIJJ
@4235675/1
ccttgactatgtttgatgacatatcaataacattctcctcaaccttttgt
+4235675/1
CC@FFFFFFHHFHHGEHIJJJIGJGJCHGBFGHHGHHJGIGGIJIIICHD
@6269309/1
aaaataccttctttgactaaatactcctgaaggagtgatatcggtgtttt
+6269309/1
BCCFFFFFGHHHHJIIJIIJEHGGJGIJJIGGIJJGEGHEGGIGBD@GGG
@642627/1
cttttttccaaattgcctctccattcaattgaagaagcaatttcttcgca
+642627/1
CCCFFFFFGHGHHJJJIJJJIGHIJJIGIGIJJIIIIIIIJJJJJJJJGI
@1153015/1
ctcatgttataacattatgcagttcattacctaagatatttgttatgatc
+1153015/1
CCCFFFFFHHHGHJJJJJJJJJIJJJJJJJJJJJJJJJJJJJJJJJJJJJ
@4733060/1
tgccactgctgttgttgaggctgctgtggtctctgctgttgctgttgttg
+4733060/1
@@CFDEFDHFDHFGFGHJFIIIGIHCCGH?FGHJCCDD?DDFIG9FGIHG
@644458/1
gttgcggttaaaccaagaacatgtggcctatcctctggaggaattccttt
+644458/1
CCCFFFFFHHHHHJJJJJIJJJJJIJJJJJJJJJJIIJHIIIJJJJJJJJ
@5249467/1
cttgaatggtaacaaatctttgaataacttcagc
+5249467/1
?@<77AD?3AD?FGEGIECAE>?DE:FB:AAA<B
@7831688/1
cagcgagatgagcataataggtaggtgcagggtatgaaactgaacgtgta
+7831688/1
CCCFFFFFHHHHHJJJJJJJJHHHJFHIJJJJCGHIJJJJJJJJJJGGFH
@3206364/1
tgagtgttctaaagctacttttgcagcattcatttcagcttgctgaatgc
+3206364/1
?@@FBDFDFHDHHIJJJJJIGGIEIHJGHIDHIIGIGGHGGHIJJHGGHI
@7832066/1
ctagtataaagattacttctaccatcaaaaacaggtttaaggtttccaaa
+7832066/1
BCCFFFFFHHHHHJJJJJJJJJJJJJJJJJJJJJJGHJJJJJIJJJJIJJ
@7299529/1
caacaacaacaacagcagcaacaacaacagcagcagcaacaacagcagag
+7299529/1
CC@FFFFFHHGFHIIIJJJJIJIIJJIJJIIJIJIHIJIJIJJJJFIGGG
@3207151/1
gggagttaaatcaacatcagctgagatatactcatattgaggataagaaa
+3207151/1
CCCFFDFFGHHHGJJJIJJJJJJJIJJIIIJJJJJIJJJIIIIJJJIJGI
@3716541/1
gtcagaattttcgtttggagcaaatacaatgtatttgctgtctttgtgtc
+3716541/1
CCCFFEFFHGHHHGIJIIJJJJIJJJJIJJJGIIIJJJJIGGGIJJIJII
@7299972/1
ctttgatggaatttcataaacaactttcaaatccttaatatacgcaacaa
+7299972/1
CCCFFFFFGHHGHJJIIGIJJJJGJJJIIJIJGGGIJJJJJJGIBCGHEI
@2712783/1
accaatactttaagagcatttattgcagcttctttctgtgcatcattttt
+2712783/1
CCCFFFFFHHHHHJJJJJJJJJJJJJJJJJJJJJJJJJIJJJJJIIJJJJ
@3207388/1
gctttctaatgtttcttcattaaaaaccgctgtgtctctttctttttttg
+3207388/1
B@BFFFFFHHHFHJJJJJJJJJJJJJJJJJGIFHGFHIJIJJIJJJJJJI
@7835683/1
gttgcagttaaaccaagaacatgtggcctatcctctggaggaattccttt
+7835683/1
CCCFFFFFHHHHHJJJJJJJJJJGJJJJJJJJJJJJJJHIJJJJJJJJJJ
@2185664/1
gcctcttgttttgcttctttttttgacctacccttgccgatagcaataag
+2185664/1
@CCFFFFFHHHGGJJJJIJJJJJJIIJJJJJIJIJJJJJJJJIJJJJJJI
@1671893/1
gtaagttttaacattcatttaattacataactttatttcatttataactt
+1671893/1
@@@DDDEA?FBHCAFFGGGHGGGIBEFHIIGIGGEGHIIIG>EFHHHIHH
@1158873/1
agaaatttcaatttttgcaaattgttcgtagtgaagaactgaaagc
+1158873/1
CCCFFFFFHHHHHJJJJJJIJJJJJJJJHIJIIJJJJIJJJJJJJJ
@7838823/1
gccctcagataatcccatatcattgagacattaacttgcgtagcatactt
+7838823/1
CCCFFFFFHHHHHJJJJJJJJJJJJJJJJJJJJJJJJJJJJJJJJJJIJJ
@2715529/1
gcccaatatagattccagaacttccggcataatgagtacatcatttacat
+2715529/1
@CCFFFFFHHHHHJIJJJJJIJJJIFHJJJJJJIJJCGHJJIIIJIJJJJ
@3209758/1
gtctccttcaacaatcgtcggtacaatgtaatatgagttttctttgtttt
+3209758/1
CCCFFFFFGHHHHJIIJHIIJFGHJJJIIJJJJJJIJHHIJIJJJJGIJJ
@4737901/1
atcattgagacattaacttgcgtagcatactttatcgtaacggtcatttc
+4737901/1
CCCFFFDDDHGHGGIGIIJGJJGHGICIFGHIJIIIJDGGHIJJCHIJI<
@1673563/1
cttcttcttttttccacgtgaaatctttaggctgcagctcaaccatttta
+1673563/1
CCCFFFFFHHHHHJJJJJHIIJJJJJJJJDHIJJJJJJJJIJJJJJJJJI
@4739157/1
gctggggaggtggacctctttgtgcccatggagtttgacctctaggacca
+4739157/1
@@@DDD<BDHCBCGDFHHIGHGII<DFCFFGAEGGIEHGGIIIIGHEEGG
@4238870/1
tttcattgatagtatctgatttgttgtttattagggtagcatttggagga
+4238870/1
CCCFFFFFHHHHHJJJJJIJJJJIJJIJJIJJJJJJFHIJJJJJJJIIJB
@4739810/1
gcttgtatttttttatttttctgcgactgtctgaatcagaatctgattta
+4739810/1
@@?BDDADFFFFDGBDDHFHGGEFGEGHGFD@BGHIEHGGGEGEFIGGFI
@104230/1
tccagacttaccactttgttctttcttgtcagcacagaataatcttgtat
+104230/1
CCCFFFFFHHHHHJJJJJJJJJJJJJJJJJJIJJJJJJJJJJJJJJJJJJ
@6276968/1
ctcaaaacatggtgctggatgaggaaatttttcataaagaagtcgaatac
+6276968/1
CCCFFFFFHHHFFHHIJJGIIIJIGJJJJJIGJJJJJJIJJJJJJJJJJJ
@104769/1
tcctcatcaagagcacggcgatactgcaaacaagggatagcactcaaggg
+104769/1
CC@FFFFDHHHHGGJJGIIIBHIGIGHEGGIGCECEHEIIEGIIIIJJGI
@3723500/1
gtgcattcataattcgggccttaactttagtgaactggtcatcaactgag
+3723500/1
BBCDFFFFHHHHHJJJJJJJJJJJJJJJJJGIIJJJJJIJJJJIJJJJIJ
@7841098/1
attcaactttgcattaactttctgcagtatgtttacaaatgttgcagcat
+7841098/1
@@CFFFFFHHHGFIJIEGHIIJJIJJJFHGIIJJJIJJIJJHGIJIGIGH
@6278078/1
gcttgctgtggtggtacagcacccggtcctggtccagattcctgttgtgg
+6278078/1
CCCFFFFFHGHFHIIIJJJJIJJJJIDHHIGCHIIHJHHIJJJJJJJGDH
@650370/1
gcaacaacaacaacagcagagaccacagcagcctcagcaacaacagcaac
+650370/1
CCCFFFFFHHHHHIIIJJJIJDIJIGGIJIJJJIIIIJJGIIJIJIJJJI
@7841828/1
tgatgattttcaagctcttcatgccactgattgatgtcccaatggtccac
+7841828/1
CCCFFFFFHHHHHJJJJJJJJJJJJJJJJJIIJJIJGJJJJIJIJJIIIJ
@3213027/1
cggcatttctttcagaccaaaatttctttgt
+3213027/1
??@<;D?BAFA?FBF>@<F@B?FHGDHE<E9
@3213254/1
gctgggaatcctttgtgagccacatcaatgttaaggaatggtttccaacc
+3213254/1
@@@DFDFBHF?<FHHEEHAHCDBFHDHIEHHGDFDAFGIGG1?BDHICHA
@2191264/1
gcctgcttgtggaaaaccaccacaaatccacttggaaaactgtttatcat
+2191264/1
@@CFFDDEHFHHDIJJJJIJJJJJJJJIIJJJIJJIJIGJJIGHJJGEGI
@3724258/1
aagaacaatgagtgagagcttgcaagaggtaacttctgtcttgaaatctg
+3724258/1
CCCFFFFFHHGHFHIJJJJJJJJJJJJJJHIJJJJJJJJJJJJJJJJJJJ
@7306271/1
ggaagttatcaagaaatctaagattgcatcaccgaggaattccagccttt
+7306271/1
CCCFFDFFHHHHHJJJJJJJJJJJJJJJJJJJJJJJJJJJJJJJJJJJJJ
@2720225/1
gttcgcactgttcctggctgagagtaattcgtcgcgcattctgttgtata
+2720225/1
@C@DDDFDHFHFHIHHHGED>EHIAEHFHGGGGHHHIHEHIGI@FGFGHE
@4241794/1
catgagtacagtagaggtaagtagttatagcatacttaaggaaggaatca
+4241794/1
CCCFFFDFHHHHHJJJJEHIJHIJJJJJJJJIJJJJJJJJJJJJJJJJJJ
@5761692/1
tcattgtaaaaataataaggaagattatttacagtaaaaattataataaa
+5761692/1
CCCFFFFFHHFHHIJJJJJJJJJJJJJJJJIJJIHIJJGIJJJJJJJJJJ
@6802039/1
gttgttgctgctgctgctgttgttgttgttgaccccatggttgtcgagga
+6802039/1
@@@FDDDFHHHHFHFGGEH?CHAEEHHGGGHIIIIAGHIIDFH@@FHIIG
@6802171/1
gttgttgctgaggctgctgtggtctctgctgttgctgttgttgctgaggc
+6802171/1
C@@FFFDDBFH=FHB@BGHHIFIGGGH>>FHIDDEHCCC<?DCEE<F@D;
@4744837/1
ctcttctcttggtgttcaacaaatctcttaatgatatcagtcagcttaca
+4744837/1
CCCFFFFFHHHHDGHIJJJJJJJJJJJJJJJJJJJIJJIJHIIJJJJIJJ
@6279654/1
gttgtggtctctgctgttgttgttgagctgaggctgctgtggtctctgct
+6279654/1
BBCFDFFFHHHGHJJJHIIIJJJIJGIIJJIJJIJIIJJIIIGGIJJIII
@652091/1
gcttccacagcttgtctgtaattgcgataaggtttttcaggattgat
+652091/1
CCCFFFFFGHHHHJGGHIIJFJJJIJIIIIJJEEHIJJIIIHIIJGI
@5762635/1
ccaggtggaggtgaaaagaatgatcttccaactgtcacaaacctgttagc
+5762635/1
@@@D@D:BD?DACEGGEC@FH9CHHHIIII41?EGFIEDFIGFFFIFFBB
@3214935/1
gtggaagtaagaggtctttcatttaatgttttttgaaaagcctcacttgt
+3214935/1
CCCFFFFFHHHHHJEHIJJJIJJJIJJJJIJJJJJJJJJJJIJJJJJJJI
@3215700/1
taacgattggaaaaataatcagaatatgaatggtattgctctgcagggaa
+3215700/1
CCCFFFFFHHHHHJJJJJJJJJJJJJJJJJJJJFHIJJJJJJJJJJJJJJ
@3217164/1
atttgtttttcagtttgtttctgaaattcttcagtctctgttaggatagc
+3217164/1
CCCFFFFFHHHHHIJJJJJJJJJJJJJJJJJJJJJJJJJJJJJJJJJJJJ
@6805963/1
actaaaatattgttcaagttcacgaggagtattcttggaaacaattttat
+6805963/1
CCCFFFFFHHHHFHIJIJJIJJJJIJIJIEGIJJJJJJJJJJJJJJJJJJ
@6806200/1
gtgcaggggaacgagaaccaatttcttttttaaaataatcagcaaaatcc
+6806200/1
BBBFFFFFHHHHHJJJJJJJIJJJIJJJJJJJJJJJJJJJJJJJJJJJJJ
@112601/1
gagtaatctctgtatcaacaactgtaccagccggcacattcatatttctc
+112601/1
BCCFFFFFHHHHHGJJJJJJJIJIHIJJJJJJJJJJJJJJJJJIIJJJJJ
@113860/1
ctctgataaattagaatcatcccatagcaaatgatatttggtaggacgtg
+113860/1
@CCFDEDD>FHDHGGFHEHHIBFGHGGBEBGHHFHBGFHHEDFEDHGEH@
@3726993/1
ggttatatggtgattgatgccattcaactttgcattaactttctgtagta
+3726993/1
;?1A:BDDDB2:<<CCDE?<<@BFHDFEHIIHFEHED?1CFEGEICCB?F
@1165029/1
ctgtaattgcgataaggtttttcaggattgatagatacatcataatgatg
+1165029/1
CCCFFFFFHHHHHJJJJCHIJJJJJIJJJJJJJJJJJJJJJJJJJJJJJJ
@1679537/1
acccaatgtttctagcctttcataattcataacgtcattagcagagctcg
+1679537/1
CCCFFFFFHHHHHIJJIIIJJJJJJJJHJJJJJJJJJIJIJJJJHJJJJI
@4245891/1
cctgggtttaaaatcttcaataacattactcatttctgataggttctgca
+4245891/1
CCCFFFEFHHHHHJJJJJJIJJJJJJJJJJJJJJJIJJIJJJJFHIIIIJ
@3219780/1
ggaatgtatgacgatgatttgatatctatatttctcattttttctgctaa
+3219780/1
@C@DDFBDHHGHFIGECGGFHCEHHHGHIIJGEIIIJJJJJJJIIJJFHH
@2195878/1
tgaccatggaggataattcctgaattatttcttgacgatgttgctgaact
+2195878/1
CC@FFFFFGHHHDHHGIJJJJJJIJJGJJGJJJIJJJJJJIGIIIJIJJJ
@5765225/1
ctctcattcttagttgtaacaactaggggcaccatgacaatagctttatt
+5765225/1
@@@DDBDBHHHBHHIEDEFIFHHI@HGCDBFGIAEGGGC9DAGGCHGEHI
@3728930/1
ctccatactccttgtcttacaggtaccggtctttctcgataatcaagtgt
+3728930/1
CCCFFFFFHHHHHJIJJJJJJJJFHHJJJHIIJJJJJJJJJJJJJJJGHF
@3221652/1
gtgagaagctgcaacggctgctatagatggaacgttgatctggtctggag
+3221652/1
CCCFFFFFHGHHHJJJJJJJJJJJIJJIIJJIIJGIJIJJJIJHIIJJJG
@655150/1
gggcttactaagggagttttcttgatcattttcgtttacccagagaggaa
+655150/1
CCCFFFFFHHHHHJIJHIIJJJJJJJJIJJJJJJJJJJIJJJJFHGHIDG
@5260465/1
agaagcaggatgacacttaggtcgtgcatggtttaagaaagaccaaaggt
+5260465/1
@@@DDDDDHDHDFGEEHIB?B<CG@CFHGIHIIECBFHEEFGIII@DFHD
@2197358/1
cagaagaaataatatctcagcaccaattttatgatttctcttctcttggt
+2197358/1
CCCFFFFFHHGHHIIFIJJIJJIJJIJIIJJJJGIJJJJJJJEGHGIJIB
@1167566/1
ggcaactcaggataactatagaggttcttctttccatcaaaggcaggaaa
+1167566/1
CCCFFFFFHHHHGJIJJJJJJEHJEHFHIJJJJIHIIIIHIIFGIJJIGG
@4750955/1
aatgtttctagcctttcataattcataacgtcattagcagagctcgctac
+4750955/1
@@@FDBDDHFFDFIIFGGHE@IGICHGIGIIIIIIGIGIIGHIIFGGIII
@4248337/1
gcagtcatcaccaaaacctgatgattttcaagctcttcatgccactgatt
+4248337/1
:?1==BDFHHHHHJJJJJJJJJJJJJJJJJJJJJJJJIIJJJJJJJJJJJ
@6283567/1
ccataaccaagatcaattactctaccaggtggaggtgaaaagaatgatct
+6283567/1
@@CDDFBBDFFBAFEGCFFHIGHHIHIGE<CG?FA:DDGGIIIIAGHIII
@2728284/1
gccacatcaatgttaaggaatggtttccaaccaataattgcagactggaa
+2728284/1
@C@FDDFFHHHDDGIIGBDFGCH<CGAAHHIBHECHAGEAEHBBFDF@?B
@5261596/1
cttcaacaccacactcctcaaggtacacccctataagggcttcgatagaa
+5261596/1
CCCFFFFFHHHHHJJJJJJJJJJHHJJJJJJJJJJJJJJJJJJJJJJJJJ
@5768391/1
ctccaacaagaatttgtttttgttctaaattttctcttttggctctcttc
+5768391/1
CCCFFFFFDFCFFHGHCGIGHIDHGHGIGIIJGCGHJIGJD6BG?FEGGG
@5769066/1
gctccctccacctgaactagttcatatttcggagtcgtccctcttctgga
+5769066/1
BBCDDFFFHHHHHJJJJJJJGIJJJJJJJJJIIJJJJJJJJJJJJJIJJJ
@5263587/1
ctgactaaaatattgttcaagttcacgaggagtattcttggaaacaattt
+5263587/1
CC@FFFDEFHHFHGEECEFGGHIJEHGBGEGH1CCFEIGEGFCDHFBDFH
@659356/1
cttctgatagcctgcaattcttggttcaagatcattttaaactgtccttc
+659356/1
C@CFFFFFHHHHHJJJJJIIIJJJFGHIJJJJJJIJJJIJIIIIIIJJGH
@3732913/1
gccttttgttttgcttctttttttgacctacccttgccgatagcaataag
+3732913/1
CCCFFFFFFHHHGJJJHIJJJJJJJJJJJJIJJJJJJJJGIJJJJJJJJI
@3732956/1
ctcagagctaccttggcagctgctaattttgcttggtgtttgttttctcc
+3732956/1
CCCFFFFFHHHHHJIJJJJJJIJJHGHJJJJJJJJJFHHIJJHJJJJJJJ
@7311633/1
gtaagttatttcttctaaattctgctctgataaattagaatcatcccata
+7311633/1
C@@FF?DEHFDBDHIIIIFIIIIIIIGGIGEHEHIGDHIIGIGHGHGGGI
@660664/1
aagaacaatgagtaagagcttgcaagaggtaacttctgtcttgaaatctg
+660664/1
@@@FFFFFHHHHFHIJJJJJJJJJJJJIJHHIJJJJJJIJJJJJIGHIIH
@4249354/1
ggtaattggagcggcttgtctaacttgaccaacggtaaaagcaggaggtt
+4249354/1
@@@DDDDDHHHHHIIII>?>EBGFGIECDH>FDGD?DHGI@F;BG=FG;C
@2730486/1
cagcagcctcagcaacaacagcaacagcagagaccacagcagcctcagca
+2730486/1
CC@FFFFFHHHHHIJJIJJIIJJJJIJJJIJJIJJJJIIJJJGIIJJJJJ
@6811281/1
ctccactgaaccaaatcggctccttgaatgaatttttcattcctccatac
+6811281/1
CCCFFFFFHGHHFIJJIGIIJJJJJJIIHIIEIIJJJJGIJIJIJJJIJI
@2731154/1
gagacacttgctggggaggtggacctctttgtgcccatggagtttgacct
+2731154/1
@;?DDDDDB?FDHIGGDG@FHG3EGGGGGIIGGGHEIEHG>99?BB<?F<
@3225888/1
ctgcaatttccaagaaactttacttttcacaaataaatataaaaagaaaa
+3225888/1
CCCFFFFFHHHHHJJJJJJJJJJJJJJJJJJJJJJJJJJJJIJJJJJJJJ
@119448/1
ctccactgaaccaaatcggctcctt
+119448/1
8??DDAD8CB8BA?EE3C6C8?7;F
@2202707/1
gtcagaattttcgtttggagcaaatacaatgtatttgctgtctttgtgtc
+2202707/1
??@DD::2ADADDIIII=?EDGGEE224EEF?EGHG?DEB?BDDG?B??F
@3226605/1
attttgataacgtggatgtagataggctggcctgcttgtggaaaaccacc
+3226605/1
CCCFFFFFHHHHCFIIJJIJJJJJJIJIJIIIIJJIJJHIJGIIGIJJJJ
@7313283/1
gtcgtgagaagctgcaacggctgctatagatggaacgttgatctggtctg
+7313283/1
@@BFFFFFFHHHHJJFGGIJJJJJHGHIJCDHHGIIHBFD@FGHIE=FFH
@5771309/1
gccgagtccttccttctagtgcttcttccaaagcaaataatgaaacttgt
+5771309/1
@@@DDDD;D?D4AFHIIIHHIIGHCGCHGI<FHIEGFIIIIHHEHG@HGG
@665538/1
gctgctgctgcggctgttgttgcctctgctgctgctgctgctgaggcggt
+665538/1
CCCFFFFFFHGFHIIIIIEHGHIJIJJIIJJJIJJJJFIJIIJGGIIJF9
@5771828/1
ggagttttcttgatcattttcgtttacccagagaggaaatagtatttttt
+5771828/1
@@@DDDDFHHHGHDFGGBIGFGACGDHEHDGGICFHGEDGCG?DGHHGIG
@3737962/1
gccacattccattccatgatttattaaacccgatgctagctttcttaaat
+3737962/1
@@@DDDDD?:DBFI@D>FFIICBDH<@D<?EGFGH7F9FAGHI>GCDB?F
@4252515/1
tgaaggcttttgggtcgtgagaagctgcaacggctgctatagatggaacg
+4252515/1
CCCFFFFFHHHHHJHIJJJJJIJJJJJJIJJJJJJJJJJIIJJJIJJJII
@4252678/1
gtttgttttctccaactccgacaaacgccatcctctcattcttagttgta
+4252678/1
CCCFFDEFHHHHHJJJJJJJJJJIJJJJJJJJJJJJJIIJJJIJJHJJIJ
@6289616/1
ccggaaagaacctagtgtgatggcgtttctgaaccactataaatgtaatc
+6289616/1
CCCFFFFFHHHHHJJIIEHHIJJJJGIJIIIJJJIJJJJJJJJJJGICII
@2731809/1
catggtttcaatgatttccctgttgaccttacggggacacttatcaggtt
+2731809/1
B@BFFDFFHHHHHJJIJJJJJJIJJJJJJJJJJJJJJJJJJJJJJJJJHI
@4756041/1
gttttggagaattatcaaagagaattattgaattcaatatagcaaacatt
+4756041/1
CBCFFFFFHHHHHJJJJJJJJJJIJJJJJJJJJJJJJJJJJJJJJJJJJJ
@1173421/1
ctcttctcttggtgttcaacaaatctcttaatgatatcagtcagcttaca
+1173421/1
CCCFFFFFHHHHDGEHIJJJJJJJJJJJJJJJJIJJJJJJJJJIJJJJJJ
@1687281/1
gcttgctgagcgactaatgccactgtgtccacaagaaaaaaggttctttt
+1687281/1
@@@FFFDEHDDDAHIIEHIGIIIIG?ECGHHGGIGIIII@DGE8B@GFGH
@1687540/1
gtcacttcaaactgttgctcagcagctatctcttgtaggaactggactgc
+1687540/1
=@@DDDDDFFDFFIDG<?3:AF9AEFIIIDHIDGFGAFE>DFDEGIIIIF
@2734499/1
ggtcctgttggtccattaatataaaatggttcaacttctttggtgtacag
+2734499/1
CCCFFFFFHHHHHJIJIJJJJIJJJIJJJHHIJJJIJJJJIJJCGFGIEI
@1174785/1
atccttcttttccggaaagaacctagtgtgatggcgtttctgtaccacta
+1174785/1
CCCFFFFFHHHHHJJIJJIJIJJJJGIIIIIIIGJJEHIJJJJJJJJJJG
@1689310/1
ctttatcgtaacggtcatttctttttcttgatctctttcattatcgtaaa
+1689310/1
@@@FFFFFFHFFHEHGEHHIBFFHGGIGFDEGFHIIJFHIIIIGIIDCDD
@5773525/1
gccagtacctatttctttgtgtcggaatacaaggcaggaaatggtgaact
+5773525/1
CCCFFFFFHHHHHJJJJJJJIHIIJJJJJJIIJJJJJJDGIGJJGHJJJJ
@4254828/1
ctcagataatcccatatcattgagacattaacttgcgtagcatactttat
+4254828/1
@@@DFFFFHHGFFAHIIIIJJJFGEHIJGIIEHIJGJIGIJJJJJJJJHG
@2206092/1
cctgggtttaaaatcttcaataacattactcatttctgataggttctgca
+2206092/1
CCCFFDADBFHHFG@GGEGGIIEIIJJJJGGIJIGGIJGEHHG9CBFGGI
@4256228/1
gccacattccattccatgatttattaaacccgatgctagctttcttaaat
+4256228/1
@@@BADDAD?CDHDGBGGIIEE@HIIIIIBGIBIGEGEHCGBFGHIIIII
@7316866/1
gttcctttttgaattgaaatcacctgctccaggtaatggaaaatcctgag
+7316866/1
@?@DDBDDFHHBFHGGGG@CD<A;@EBGHGEGG:CFEFF>BDGIBDBGHI
@6292204/1
agcatgatgacattcatctataactaatagattgacacg
+6292204/1
@??BDDEDFFHHBGFHIEHHGHGGH@EF>@B?FC<F<9:
@1175801/1
tttggattgaatataagaccttgttgttttagggtaatcaaattttatga
+1175801/1
CCCFFFFFGHHHHJJJJJJJJJJJJJHJJJJJJJHHIJJJJJJJJJJJJJ
@4759528/1
ccagagaggaaatagtattttttcttcatcgtcttgaacttcatttccaa
+4759528/1
BC@FDFDFHFHHHJJHIJJJJJJJJGIIJJJHIJJJJJJIJIIJJJIJJJ
@6816327/1
ctgtacttgaggctgagatgaaggtggtctgctgggttgctggtcactgg
+6816327/1
@@;ADDDDDAFHDHI@GAHIEIEH<9?@FHGGII<DDH@GGII?DHIIGI
@669737/1
caggatacgatctggtttacaattagaatttataagtgttgcggttaaac
+669737/1
CCCFFFFFHHHHHJJEHIJJJJJJJJIJJJJJJJJJCGHIJJJJHIJJJI
@7319398/1
ggtaggtgcagggtatgaaactgaacgtgtacacctggtaaagaggtgac
+7319398/1
C@CFFF?BFFHHHIGIEHIGHIJJJIIEGEHIGJJJJFHIIJJJEDGHJJ
@7319532/1
ctcaatgccaacattgaccctaggcaaggtacagcctcaccacctcaacc
+7319532/1
@@<DDDDDHFHDFHEIIDDAEFEGHHE@=EEH@AFIHCFHGCGGEHIHGI
@671077/1
gtcactattaaagttgatttgtcttatcgacttgacaattttttcttttc
+671077/1
CCCFFFFFHHHHHGHIIJJJJJJJIIJIJGIJJJJJJJJJJJJIGIJJJ<
@671891/1
gctcaatttaccttcatccttgttttcaaagttgataaataatattaatg
+671891/1
@@CFFDDDFFHFHJJIGBGHGIDHHHH@HIIHIJJIIJIIJJJIJJEHII
@6820821/1
tccgttttttggagaggcaactcaggataactatagaggttcttctttcc
+6820821/1
@CCFFFFFHHHHHIJJIJIJJJJJJJJJJJJIJJJJJJJGHIIJJJJJJJ
@6821249/1
gaagctttactctgtagcattgtaatttcttgttcttcttgtttcttttc
+6821249/1
CC@FFFFFHHHHHJHJJJIJJJHJJJJJJJIJHIJJJJJJJHIJJJJJJJ
@6821649/1
ctagaacctgatgcaattcaaaatttattttttgtgataaatggcagtaa
+6821649/1
CCCFFFFFHHHHHJJJJJJJJJJJJJJJJJJIIJHJJIJIIJJJJJJHII
@5777461/1
ctctaattgtaaaaatgttatccatttttgggttaataacgccaacaaat
+5777461/1
@@@FDEDDF=DFFHGGIFCGGIIIIIIIIIIIFGI<DFHEAEGIIHIDDG
@125788/1
ggggaaagaagacagaaaagatagtgatgtttaagctgaaagattcagaa
+125788/1
@@CDDF<DBAHHHIIGIICHHIIIIIIIHFEHIHIIIFIICFGGBHCHAF
@6821993/1
gtaaattgtaaaatgctaatatcctaacgttatcaggttttgggtagttg
+6821993/1
@@@DDDDDHHHH>EFCHGGGIIGGBDHBGGGGGIIIIFGEHIFG?<BBDB
@675852/1
gtcggaatacaaggcaggaaatggtgaactgcctttcatgaggaaggccc
+675852/1
CBCFFFFFHHHHHJJJJJHIJJJJIJJJJJJJJJJJJJIJIJJIJJJJJJ
@6824099/1
atcggttcttcttcttttttccacgtgaaatctttaggctgcagctcaac
+6824099/1
;@@DDFFDHD?FHGGIIHEHGEHCH;BFB>D@DFEG?@DEGGEGGD?FGG
@6826404/1
caacaaacacttggggagttaaatcaacatcagctgagatatactcatat
+6826404/1
@@@FDDDDHAFDB@FAHH?@HFEHCEDGHIBFFAHIGEH?D?BBDDHA8?
@678860/1
ccacacctttgtcaccactatattcaccaaccgttaacggagtttgctgt
+678860/1
?;@DD1ABFF>FFIDEFFFGHHEHIBA<FDF?E?DFF@??G:7;@FEF<8
@5783034/1
tggaaatactggtggtggaggatatgaagtattataaggtacatatcctg
+5783034/1
@@@FDFDEHFHHFHAGEGEHGHGEHHDIFHBEGIGADGH:D@GGG>GHI@
@5270063/1
gcctataagaacaatgagtaagagcttgcaagaggtaacttctgtcttga
+5270063/1
CCCFFFFFHHHHHJJJJJJJJJIJJJJJJJJJJJJIJIJIJJJJJJJJJJ
@2211486/1
gtcctgttggtccattaatataaaatggttcaacttctttggtgtac
+2211486/1
@BBFFFFFHHHHHJJJJJJIJJJJJJJJCHHIJJJJJJIJJJHIFIJ
@7323381/1
gctgctgttgttgttgttgaccccatggttgtcgaggaggtccctgttgt
+7323381/1
CCCFFFFDHHFHHHIJJJJJJJJJJJJJGHIHIJIJJIJJDHGIIJHIIG
@5271891/1
tgtcacttcaaactgttgctcagcagctatctcttgtaggaactggactg
+5271891/1
CCBFFFFFHGHHHJJJJJJJJJIJJJJJJJJJJJJJIJJJJIJJJJJJJJ
@6829382/1
gctgagatgaaggtggtctgctgggttgctggtcactgggttgttgccta
+6829382/1
?@@D;DDDFB>C>GGIHEHAHGIIE?FEAGCC?DDFHG@BGCHGGDGGDH
@5273455/1
gagaaatttcaatttttgcaaattgt
+5273455/1
@@@FDDFEHHHGBHIIIACGEHGGGH
@6830340/1
cttctgatagcctgcaattcttggttcaagatcattttaaactgtccttc
+6830340/1
CCCFFFFFHHHHHJJJJJJJJJJJHJJJJJJJJJJJJJJJJJJJIJJJJJ
@5273772/1
caacagcagagaccacagcagcctcagcaacagcagagaccacaacagcc
+5273772/1
CCCFFFFFHHHFHIJIIIHIGJIIIJEIJJJJHIIIJGJJJIJJJGIGGI
@5274883/1
ctcaggagaaatttcaatttttgcaaattgttcgtagtgaagaactgaaa
+5274883/1
CCCFFFFDHHFDHCHHIJJIGJJIFHHIJJFHIIIIIHIIJIIJIJJJJJ
@5275240/1
caggtttttgaaaaaattttggccaatagctgtgggttatatggtgattg
+5275240/1
:=?D4:BDFF?<<F?1:<CH@BB:CC?BFAFIDGBG?BB9BFFFFE=CCC
@2214593/1
gtaggtaaaaagattattgtattttcttttagaactctttcaaagagttc
+2214593/1
CCCFFFFFHHGHHJJJJJJIJJJJJJJJJJJJJJJJJJJJJJJJJJJHIJ
@3747775/1
ctcagagctaccttggcagctgctaattttgcttggtgtttgttttctcc
+3747775/1
CCCFFFFFHHHHHJIJJJJJJJJJIHIJJJJJJIJJ?FHJJJHIJJJJJJ
@3748007/1
tagcagaaatcctcattctttcaaaaaaaactattcgtaggagtaaaacg
+3748007/1
?<@DDFFDHFFHHIAEDGIGHGIEAHHFIIIIIIIIIHGFEGDGGGG<@;
@684063/1
gctgtaccttgtatactagcatgactgactagatagaagtctaattcagt
+684063/1
BC@FDDFFHHHHHGIIGHGGJJGIIJJJJJJJJIIIIJJGHJJJJJJJJF
@6294886/1
ctcattttcactcagaagaaataatatctcagcaccaattttatgatttc
+6294886/1
CCCFFFFFHHHHHJJJJJJJJJJJJJJJJJJJJJIJJIJJJJJJJIJJJJ
@133171/1
cttcaacaccacactcctcaaggtacacccctataagggcttcgatagaa
+133171/1
CCCFFFFFGHHHHJJJJJJJJJJFHIGIGGFHGIGIIJIIJIJIIIJJIJ
@6296636/1
agaatttttaaccatttacacaatataaatgcaccttcaacaccacactc
+6296636/1
CCCFFFFFHHHHHJJJJJJJJJIJJJJJIJJIIJGIJJIJJJJJJJJJJJ
@1181974/1
gctaaatcttcaagtacatagtacataactttagctgtcgtctttctttc
+1181974/1
CCCFFFFFHHHHHJHJJJJJJJJJJJJJJJJJJJJJJJJJJJJJJIJJJJ
@2743415/1
ctcgaggtggctgcagtttccatatcatattatacctgaaggcttttggg
+2743415/1
@@@FFFDF?H?FDGEHHGIIIIGCHHEICBFBFGDCHICHH@GHGGI@?F
@4268068/1
gctgttgctgttgttgctgaggctgctgtggtctctgctgttgctgttgt
+4268068/1
CCCFFFFFHHHHHIJIJJJIJJJJJJIIIJJGGIIJJJJIIIIIGIIJJ@
@6832650/1
ggaagccataccgtacgctcaaacatgcaaatgtgacattattgactaag
+6832650/1
CCCFFDFFHHHHHHJJJJJJJJJJJJJJJIJJJIIIJJJJJJJJJJJJJJ
@5278153/1
cagcagtcatcaccaaaacctgatgattttcaagct
+5278153/1
@@@DDD?DFFDBF@E:2A3ECBGDE?4C?BF4F<EC
@686444/1
tggtaaaataccttctttgactaaatactcctgaaggagtgatatcggtg
+686444/1
C@CFFFFFHHHHHJJJIJJJIJJJJJJJJJJJJJJIJJIIGGGGGIJJFG
@7328464/1
aacgattctccactgaaccaaatcggctccttgaatgaatttttcattcc
+7328464/1
CCCFFFFFHHHHHJJJJJJJJJJJJJJJJJJJJJJJJJJJJJJJJIJIGI
@688579/1
tctgtatttcctgtgatcttgtctaagattgctttcgctgcggcatgctt
+688579/1
???DBDDDHFFFHHICDEIFGFEIHDEDDHHDHHIGIIGD@@@DHEGIGI
@4771491/1
ccttaactttagtgaactggtcatcaactgagaggccaaactccttcagg
+4771491/1
CCCFFFFFHHHHFHJJJJJJJJJJJJJJJJJJJJJJJJJJJJJJJJJJJJ
@7330416/1
tataagaacaatgagtgagagcttgcaagaggtaacttctgtcttgaaat
+7330416/1
<@@FFAFFHHHFFGGFGFF9:CDFGIIGGIIE@FHIIIIIIGHIIGGGII
@7861441/1
taggagtaaaacgtaagtggaagcataagctcccaattctttggtgataa
+7861441/1
?@@DDDABFDDFA<ABGCE>CEFHIGBFHED9?:1:?DDB?D?908DHDF
@4268321/1
gcatgactgactagatagaagtcta
+4268321/1
@@<DADADB?BFDGGDAEEB@:AE9
@7862554/1
gtcgtgagaagctgcaacggctgctatagatggaacgttgatctggtctg
+7862554/1
@@@FDDFFHHHHHJFGIJIIIIJIJHIJJBIHJJJJJJIGDIJJIIFGIG
@3749086/1
tggtgattgatgccattcaactttgcattaactttctgtagtatgtttac
+3749086/1
@CCDFFFFHHHHHJJJJJJJJJJJJJJJJJJJJJJJJJIJJIIJJIJJJJ
@1697537/1
cttgtgctcctgaccaacttgaagacaaggtaaatgaggataccttaatt
+1697537/1
@@CFDFFFHHHHHJJJJJIGIGGIJJIJIICGHJIIIIJIAGGIIJJGHA
@2745376/1
ctaatatttgagcagaaggtgctggtgcatgtaatactttgtagatatca
+2745376/1
CCCFFFFFHHHHHJJJJJJGHIJJJFHIJIJGGIJJJJJIJJJJJJJJJJ
@5789124/1
gtttacaaatgttgcagcattaagtcttctctgcactgtgacagtcttca
+5789124/1
CCCFFFFFHHHHHJJJJJJJJJJJIJJJJJJJJJJJJJJIJJJJJIIJJJ
@3244072/1
ctcagagctaccttggcagctgctaattttgcttggtgtttgttttctcc
+3244072/1
@CCADDDDFGHHBHGGHIIGEEGEFHIJJJGGICHI:CFGHG??DGGHCH
@7863950/1
caaaaaaatacagcaagtctggtaaatttatcgcaaggtaacgtaaaaca
+7863950/1
CCCFFFFFHHHHHJJJJFHIJJHFHIIJJJJJJJJJJJBDHIJFHIIIJJ
@1698505/1
tccttatcagtaatctcgaatctattatctcttg
+1698505/1
@@@DDDD;FHHHBE<A@DGAF<CCEHII<DE<FH
@2746896/1
ttttataattagggacaggatcatatcgtacaataagattacatttggg
+2746896/1
@?@?DDDDF?FDDBAD@@B3?ACHCHIGF??F<EFHIGHIACFECAB>F
@2218296/1
gtctctttctttttttgttagactgatttgatagagcacggaaggtggaa
+2218296/1
BBBFFFFFFHHHHJGIIIIJJIJJJEGIJJJIEIGIJCHJIHIJI=FCFH
@1702288/1
ggcatattagctagaagatgacgaaatttcacatattctctccacgcttt
+1702288/1
@@@FFFFFHHHHGJIJIIIGGIJCHBHIJJJJJIHIJJIJIGGIGGGJIJ
@2219952/1
cttaaatgtgtaaagtgaagacaattatttacaaaatgtgtgttaaatat
+2219952/1
CCCFFFFFHHFHHJJJJJJJGIIIJJIIJIJJJIIJJICGEFGGGJJJII
@4272150/1
tggatgaggaaatttttcataaagaagtcgaatactgttcttaggaatat
+4272150/1
CCCFFFDDHFFHHJJJJJJJJGEHIIJJJIEHHJJJJJJIJJFIIJIJII
@5791542/1
ctctaattaagtaaaaactataaaaataataggctttttaaaataataca
+5791542/1
@@@DDADDFDDDAGEHGFGIIII<F<GGIIIIF@9?9EFHG<DCH@F><B
@7336590/1
ccacgtgaaatctttaggctgcagctcaaccattttatcggccaacatat
+7336590/1
CCCFFDFFHHHHHJJJJJJJJJJJJJJJJJJJJJJJJJJJJJJJJJJJJJ
@3750330/1
gccgtgtttggtagaagcaggatgacacttaggtcgtgcatggttta
+3750330/1
???D=DDDDHDC?AA<ED@GIACFBFDGECHIGIIIIICDHHIGIGB
@6837507/1
ctgcaggaggtataaacaaacctatgggttttaccatcatttgctgctca
+6837507/1
@CC<DFFD=?<CDGGGEBGGGEGGHIFGGHC????GHCHHGIIIIEIIIG
@6837614/1
ctgttctgtaaaatccttcactggaaacagctatggtaacatctcgtttc
+6837614/1
BCCDFDDFHHHHHIJJJJIJJIIJJJJJJJIEHHIJEGHHGHHHIJHGII
@6838078/1
ctaaaaggctacacaaacaatcacctgaatccttagaattcaaaaattca
+6838078/1
@CCFDFBDFHHHFIJGJJIGIJJJIIIHIJFIJJFGGIIJJJIJIHJJJI
@7865413/1
agtatctgatttgttgtttattagggtagcatttggaggactgtcagatg
+7865413/1
BCBFFFFFHHHHHIJJHJJJJJJJJJFHIJJJJJJJJJJHHJJIIJJJJJ
@4275055/1
ctatgatttagacattactatcaatactttaagag
+4275055/1
@@@DABDDH?FFFHAHIIIIIHG@DHGHIHIB@BH
@138788/1
cgcagattaaaatttttaagtacgactaagtgagcacactaaatcaccac
+138788/1
@@CFFFDDHHHHFIIIIGEAF?B;EHHIGG?FECGHCEEHGGHH>GFHIH
@5281329/1
tcgtcatatagcatcaataactctgtattagtctgcagaaaccaagaccg
+5281329/1
;?;A?D:B?CCDHGDHIGIIA<A<A<CAFF?EFBEACGCFGEHIIIII?G
@2221900/1
cttttttccaaattgcctctccattcaattgaagaagcaatttcttcgca
+2221900/1
@@@DFFFFHDFHGIGEGHIIGH>HHAFHEGGEGHIIGIIBDFCGIGE?GB
@693415/1
tgcttctgtaaaacgccaataattgttctttcatgatactctcaagatcc
+693415/1
CC@FDFFFHDHBCFG>BIIIEHGGHACCEGIICE?FD@FHFHGHGIIGHG
@693880/1
gcaccttcaacaccacactcctcaaggtacacccctataagggcttcgat
+693880/1
@@@FDFFFGHHHHJJJJJJJJJJJJJJGHHIJJJJJJJJJIIJJJJJJJJ
@4279246/1
gctcaatttaccttcatccttgttttcaaagttgataaataatattaatg
+4279246/1
==:BBDDDFAHAD>@CCCC@<:AAACFHIH@A?B@<DGGB9CCGHIIGCF
@694106/1
ctatcatcctggctgttgccatttgattcgtcctttgtttttactccttt
+694106/1
CCCFFFFFHHHHHJJGIJJJIJJJJJJJJJHIJJJJJIJJJJJJJJJJJJ
@4283733/1
ctccatactccttgtcttacaggtaccggtctttctcgataatcaagtgt
+4283733/1
CCCFFFFFHHHHHJJJJJJJIJJHHIJJJIJJJJJJJJJJJJJJIIIGHH
@5798132/1
cttcagctgagtgagttaaaacagtacatcgcacaacaaacacttgggga
+5798132/1
CCCFFFFFHHHFHIJFHIIJJJJJHIJJJJJJJJJJJJJJJIJIJJJJJG
@2751110/1
ttggacaagttgttatattagtcactttatatgttcttttaacactcttt
+2751110/1
CCCFFFFFHHHHHJJJIJJJJIJJJJJJJJJJJJJJJJJJJJJJJJJJJJ
@4284181/1
ggtgagtaatctctgtatcaacaactgtaccagccggcacattcatattt
+4284181/1
@CBFFFDFHHHHHJJHJJJJJJJJJJJJJJJJJJJJJJJJJJJJJIJJJJ
@7337330/1
ctgtacttgaggctgagatgaaggtggtctgctgggttgctggtcactgg
+7337330/1
@@CDDEDFGFHHHJJGIHIIIJJJCFHFHEHGIIFJ@GHIJJIIJJJJII
@3251375/1
ttttataattagggacaggatcatatcgtacaataagattacatttgggt
+3251375/1
CCCFFFFFHHHHHJJJJJJIJJJJJJJJHIJJJJJJJJJJJJJJJJJJJF
@1705987/1
ctgggtttaaaatcttcaataacattactcatttctgataggttctgcaa
+1705987/1
CCCFFDFFHHHHHJJJJJJJIJJIJJJJJJJJJJJJJJJJJIHIJJJJIH
@3252260/1
gtgctccaatcgcattccctttcacactagggacatgaggtgaaattatt
+3252260/1
CCCFFFFFHHHHHJJJJJJJJJJJJJJJJJJJIIJJJJJJJIIJJJJJJJ
@3252420/1
ctccttgaacaaatttacctaaagcaacaacacaattgtcggcagctggg
+3252420/1
CCCFFFFFHHHHHJJJJJJJJJJGIIJJIJJJJJJJJJJJJJJJJJJJIJ
@4287000/1
gtctctgctgttgctgaggctgctgtggtctctgctgttgttgttgctgt
+4287000/1
@@BFFFFFHHHHGJJIJJJJJIIIIEGGCGGEHIICGIHIIJDDGGIJJG
@1188404/1
catctatattttttaaggaagtaagtgcaggggaacgagaaccaatttct
+1188404/1
@?@FFFFFHDBHDIGGEG>DHFHGEFFEHGIIHIGGGEGGIIGHGDH>CH
@1707179/1
tataagattacaattcttaacattttttctttaaacaaagaacattggat
+1707179/1
@CCADFBFHHFHHIJGJJIGFHJJIIJJ@HIIIHJJJJJIGHIIIIGEHI
@696728/1
gtcagattgtagttaagcatggacaaggactgcatcttcttattatatca
+696728/1
CBCFFFFFHHHHHJJJJJJJJJJJJJJJJJJJJIJJJJJJJJJJIJJJJJ
@5285692/1
ttctgaaacaccatctcgatacaaaataattctatgaggcttgtagccac
+5285692/1
CCCFFFFFHGHFHJJJJJGIJJIJJJJIIJJJIJJJJJJJJJIJJJJJJJ
@5285916/1
acacaattcaggcactaatgtctcttcaaaatcttcttcatcacgtcgtc
+5285916/1
CCCFFDFFHHHDHGGHIJGIAEGCHHBCHG9FEEGIHIIJJJIJFIIIII
@2226545/1
gtttctttattttcaatttcttgtttatttttttttaagacatcagccaa
+2226545/1
CCCFFFFFHHHHHIIIIGIIIJJHJJIJIJJJJJIJJJJJJJJJJJIIJJ
@2226637/1
cagaattttcgtttggagcaaatacaatgtatttgctgtctttgtgtctt
+2226637/1
B@CFFFFFHHHHHJJJJJJJJJJJJJIJJHGJJJIJJJJJJJJJJJJJJJ
@1190266/1
gtttctcaaaacatggagctggatgaggaaatttttcataaagaagtcga
+1190266/1
CCCFFFFFHHHHHIJJHIJJJJGIJIJJIJJJJJJJJIJIIIJJIJIIHH
@698809/1
ccatggttgtcgaggaggtccctgttgttccattgcttgaggtctggtaa
+698809/1
CCCFFFDFHHHHHJJJJJIJJJJJIJJJJJJJJJJJJJJJJIGGIJJDHG
@2227890/1
ctggagctcatcaagcttcggtccgactgatgatttgaggttcttgtgga
+2227890/1
CCCFFFFFHHGHHJJJJJJJJIIJJHIJJIJJJJJJIJJJHIJJJJGHIH
@5799734/1
gtcctgagctggtcttcagtcacccgattctatttcttggtcatcagttt
+5799734/1
@C@ADBDD?FFHFHGIIIJGIIJIFGGBGCHGIJIIEGGGDBGGGIGJGI
@6306837/1
tttttttcccttgactatgtttgatgacatatcaataacattctcctcaa
+6306837/1
BCCFFFFFHFFHFIIJIJJJJJJJJJIIJJIGJIIIGCIJJJJJJIJJJI
@142334/1
gccatcaacgttcactgtctataaaaatacaagaattcctaattggtagt
+142334/1
CCCFFFFFHHHHHJJJJIJJJJJJJJJJJJJJJJJJJJJJJJJJJJGFHF
@4291297/1
ctcatcaagagcacggcgatactgcaaacaagggatagcactcaagggca
+4291297/1
CCCFFFFFHHHHHIJIGIJJJJJJIIIIIJJJJIJJJJJJJJJJJJIIJH
@5800663/1
gctgtaccttgtatactagcatgactgactagatagaagtctaattcagt
+5800663/1
=B@DDDFDHHFAFIIIJIIIIJJJJJJJJJGHJJIJGIIFGIJIJJJIJF
@5801403/1
cgaacacttctaggttacatagtgtatgaaccgctgcattaaatattaaa
+5801403/1
CCCFFFFFHHHHFFGGIIEIIJHHCFHHGIJIIJEIEIGIGGIIJJJIIH
@143383/1
cccgtgtgatatgatatgggttgctgtttacaccaacgataaaatcaggc
+143383/1
CCCFFFDFHHHHHJJJJJJJJIJJJJJJJJJJJJJJJJJJJJJJJJJJJJ
@1707616/1
tctgtatcaacaactgtaccagccggcacattcatatttctcccatctgc
+1707616/1
BCCFFFFFHHHHHJJJIIJJJJJJJJJJJJJJJJJJJJJJJJJJJJJJJJ
@3256611/1
tgatcctatagtttctcctacggagactgtatacctaaaagtgggttcat
+3256611/1
@@@DDDDDFHHHGIGHGGIFHHB;F1CAB?EGIBHEHFE@GFG<G:GGG@
@4293713/1
gtcgtgcatggtttaagaaagaccaaaggtttctgttgagctagtcattt
+4293713/1
@@@DBD;DFFD<CB<FBBECHCEGHGGIIBEEFCFBHGHGGEH>?DHEEG
@1708613/1
gcagcttttacctcattttcactcagaagaaataatatctcagcaccaat
+1708613/1
@@@DDEFFHDDBFGEGGGIFIGCHIGBFGDHIBHGGDGG@EHIGHCB;:D
@7869406/1
atacaaaataattctatgaggcttgtagccaccggtacttttgtaaaaca
+7869406/1
@BCFFFFFHHHHHJJJJJJJIJJJJJJIJJJJJJJJJJJJJJJJJIJJJI
@1191131/1
tgttgttgaccccatggttgtcgaggaggtccctgttgttccattgcttg
+1191131/1
@@@DDDDBFB?FD@GEB<CGGIIG?FFHI8?3?GGHG@HGIIIGAF?FG>
@699414/1
actgttcttaggaatatttccaatgaattcctctatttcattgtgcatta
+699414/1
CCCFFFFFHHHHHJJJJJJGIJIIJIJJJJJIJJJJJJJJJJJIIIJJJI
@146190/1
gcacattgcagttgctatcatacattcttaatatctgtgtattaagcctc
+146190/1
@@@FFFFDHDFFHGIGHIFIIIIEHGIIIJGGFHEGIIHFHIJIJJEGII
@700323/1
actttttagtaccgggcttactaagggagttttcttgatcattttcgttt
+700323/1
<?@DDDFDDDFFBGGGIIGICHGGIGBF@GGGIIGIIEHGFHIGECHGHI
@700579/1
ctttagggtttcttccgctaatttaaaaattgaatagtttttatgaaatg
+700579/1
CCCFFFFFHHHHHJJJJJJJJJJJIIIJJIJJIJJJJIJJJJHIJGIJJF
@1192322/1
cacaacaaacacttggggagttaaatcaacatcagctgagatatactcat
+1192322/1
CCCFFFFFHHHHHJJJJJJJGHHJIJJJJJJJJJJIJJJJJJJJJJJJJI
@700715/1
gaatcatcccatagcaaatgatatttggtaggacgtgctgtaccttgtat
+700715/1
@@@FFDFFDH<CHIDGFHGDBHGGIIHGHDFEHIGDDGEDB@GDGGGDDF
@700916/1
tctgtatcaacaactgtaccagccggcacattcatatttctcccatctgc
+700916/1
CCCFFFFFHHHHHJJJJJJJJJJJJJJJJJJJJJJJJJJJJJJJJJJJJJ
@701536/1
gacccggtggtcttgttatttcgatacactcttaaacaatgatgtgggaa
+701536/1
CCCFFFFDHHHHHJJJJJJJJJJJJJJJJJJJJJJJJJJJJJJJIIJIIJ
@1710881/1
gtcgtgagaagctgcaacggctgctatagatggaacgttgatctggtctg
+1710881/1
@@BFFFFFHHHHHJJJJJJJJJJJJGIGIEHJJGIHIIHGIIIJJIJIJG
@2228909/1
gtccttctaacctgttcttcttgaagttggttcagctgtagtctgtctgc
+2228909/1
@C@FFFFFGHDHHIJGIIIJJIJIJIJJIICFHIJIJJJIJIIIIIIJII
@6846393/1
aaggaagtaagtgcagaggaacgagaaccaatttcttttttaaaataatc
+6846393/1
CCCFFFFDFHHFHJJJIJJJJJJJJJJJJJGJJJJJJJJJJJJJJJJJJJ
@7344512/1
cggtggtcttgttatttcgatacactcttaaacaatgatgtgggaaatcc
+7344512/1
@@@?BD8AFAHFFHHHGIIBHGDEEHIIFGEE@EDGGD?FCFHGBBGC>B
@7345107/1
ggccggctggtgccctgaataccttgatggctacaaagatagaagtcgaa
+7345107/1
CCCFFFFFHHHHHJJJJJJJJJJJJJJJJJJJJJJJIIIJJJIJJGIJIJ
@1195569/1
attctgttgtatatttatgctcacttcaccaacattcatgaataatggaa
+1195569/1
@CCFFFFFHFFHHIJBGFGIJIJJIHJJJJJJJJIJJJGJJJJJJIJJIH
@7872466/1
ctcgataatcaagtgttggtgcattcataattcgggccttaactttagtg
+7872466/1
?;;4A?D=D8D>DD:E?C;FEF9CAF@<CFECAD;ADABDB?<?BDE8B?
@7873212/1
gccacatcaatgttaaggaatggtttccaaccaataattgcagactggaa
+7873212/1
CCCFFFFFHHHGHJIJIJJJJJJEHIJJJJJJJJJJJJJJJJJJJIJJIJ
@1712880/1
atcaacatcgtcatatagcatcaataactctgtattagtctgcagaaacc
+1712880/1
@@?DD;DBD:<CF?G@CGBH>GBHD@<9?@<::9::C:1CD>F9?D>90:
@7873809/1
gtttttccagagccagtaggtaaaaagattattgtattttcttttagaac
+7873809/1
@BBFFFFFHHHHHJJJIJJJHIJJJJJIJJJJJJIIIJJJJJJJJJJJJI
@7345259/1
cttctgatagcctgcaattcttggttcaagatcattttaaactgtccttc
+7345259/1
CCCFFFFFHHFHHJIJJJJJJJJICGFHIIIIJJJJJJIJHIJGGIJJJI
@3762608/1
taagtctaaatagaccttcagggtcttcatgggcttctattagtccttca
+3762608/1
B@@FFFFFHHHFHGIIHJJJJJJ<<CHHIJJEG?FGIIFHGIHHHEHIJI
@7345566/1
ctccaatcgcattccctttcacactagggacatgaggtgaaattattggt
+7345566/1
CC@FFFFFHFHFHGGHGGGIGIIIIEHGGBGFGHIGGIIJGDDCHHGHIF
@2230163/1
ctataagaacaatgagtgagagcttgcaagaggtaacttctgtcttgaaa
+2230163/1
@@CA?DEDFHHHHIGID:CEHGIIEEBDHGIDEFFFHIIGI>?BBBBGHD
@3262341/1
gctcaaacatgcaaatgtgacattattgactaaggccgatctgaggtctg
+3262341/1
@@@FDFFFDFHDHBFHIBHFIIGIGIIIFGEHGGIGEDHGHIGHGIFFG>
@7874692/1
cctcagagctaccttggcagctgctaattttgcttggtgtttgttttctc
+7874692/1
@@CFFFFFHHHHGJGBBBHGGIJJJHGGGHJGHHJGJFGIGIIIJJJJIG
@5809298/1
gtccttggtttttactcctttttcaaaaccttcttccagcatagcttcaa
+5809298/1
@@@DDD42AFAFFFIIIEHIIIIFIIIIFIFIIIIFIIICGFFFEGIEGI
@5291635/1
gctccaattgcattccctttcacactagggacatgaggtgaaattattgg
+5291635/1
CCCFFFFFHHHHHJJJJJJJJJJJJJJJJJIJJJJIJJFHHIJJJIIJJJ
@7875510/1
cttgactatgtttgatgacatatcaataacattctcctcaaccttttgta
+7875510/1
@??DDDDDAF<ADG>@?CHHDHGHED<FHBEBBCG?FEGGCEIIIGHI?D
@3263441/1
gccatcctctcattcttagttgtaacaactaggggcaccatgacgatagc
+3263441/1
CCCFFFFFHHHHHJJJJJJIIJJJJJFJJJIJIIJJJJJJJJJJJJJIJH
@5810369/1
gctctttctcaacaagatggtacctagctctaaatgccacaagatgggca
+5810369/1
?@@FFFFFHHFHFGIDHIIIGHHGEIIJJGIIJGGEFGIGIGIICFHGGC
@3266113/1
gttatattagtcactttatatgttcttttaacactctttgatggaatttc
+3266113/1
CCCFFFFFHHHHHJJJJJJJJJJJJJJJJJIJJJJJJJJJHIIJJJJIJJ
@1714336/1
gatcaatatgagttgtggcccattgttagttgtgaccctattttacgata
+1714336/1
CCCFFFFFHHHHFIJHHIJJJEHJJJJJIHHIIJJJJJJJJIJJJJJGHI
@702240/1
gcatcaccgaggaattccagcctttgatagcaatcggtaaagttttgcct
+702240/1
CCCFFFFFHHHHHJJJJJJJJJJJJJJJJJJJIJJJJHIJJJIJIJJJJJ
@5814124/1
ccaacagtaagacatggtagatgaggatactttaatctaatattatattg
+5814124/1
CCCFFFFFHHHHHJJJJGHIIJJIJJGIJJJJIIJJJJJJJJJJJJJJJG
@3765721/1
gcacatttggctgcggtacatttagctatcctgtagtttcgtcctatacc
+3765721/1
CCCFFFFFHHHHHJJJEGHJJJJJJJJJIJJJJJJJJJJJJIIIIIJJIJ
@3766353/1
ctgcaatttccaagaaactttacttttcacaaataaatataaaaagaaaa
+3766353/1
CCCFFFFFHHHHHJJJJJJJJJJJJJJJJJJJJJJJJJJJJJJJJJJJJJ
@2758861/1
gtgatatcctcgggaaaattaatttttattaagaagccaaattgcacctc
+2758861/1
@?@FDFBEFHGHFIFHGHIJIIJIIJIJIJJIJFIIJJJJIIJGEHIIJJ
@151518/1
gtttaagaaagaccaaaggtttctgttgagctagtcatttgttcccctga
+151518/1
CCCFFFFFHHHHHJJJJJJHIJJJJJJJJJJJJJIJJJJJJJJJJJJJJI
@6850533/1
ctttttttggatctgaagggcggtcccctcttttgggtggaatgtat
+6850533/1
@@@FFDFDFHHBFHJIIGGGIJI<FHIIIHGDCHHHG5=ABEEE;@C
@705938/1
gtccacaagaaaaaaggttcttttacccccttcagaatataatagtttca
+705938/1
CCCFFFFFGGHHHIJJJGIJJJJJGIIJJJJJJIJGJIJJJJJJJJJJJI
@153092/1
gtttcacttttgttattggtttccttatcagtaatctcgaatctattatc
+153092/1
@@@?BD?D?BFDHI@FHIEFCBEEBH>C<EB4AC@EGEA3??AG<?DGH>
@1197785/1
tggtctggagctggatgagtgacatcagcgccaacaacaatgacaggttt
+1197785/1
???4=D:;:A8AACE?B<CAA:AFCCF>?<?@DDBB@DDDBDE@D?BBB=
@7350540/1
ggggcaccatgacgatagctttattctc
+7350540/1
@@@D<<DD<>FFFIII?B4CHH<EFCEB
@7879852/1
ctgctgttgctgttgttgctgaggctgctgtggtctctg
+7879852/1
@@<B?DDAF>:?A?EACEHII?GEFFF?<911?F9D4:?
@4303341/1
attaagttcgccgatcttgtacaacattttacatgcagttagtgcaactg
+4303341/1
CCCFFFFFHHHHHIJJJJJIJJJJJJJJJJJJJJJJJJHIJJIJIJJJJJ
@7881644/1
agctttcttaaatctggttctctaatcatctgattagtagtaacgattct
+7881644/1
CCCFFFFFHHGHHJJJJJJJJJJJJJJJJJJJJJJJJGIGIJJJJJJJIJ
@7881689/1
gctgctgctgctggggctgttgttgccactgctgctgctgcggctgttgt
+7881689/1
CC@FFFFFHHHHHJJJJJJEHIJJFIIJJJIJGBGIIGJIIIIGHGFH@F
@4786306/1
ccttgactatgtttgatgacatatcaataacattctcctcaaccttttgt
+4786306/1
CCCFFFFFHFFHDIJJJJIIJJJJJIJGIJJJJJJIJJIJJJJJJJJJJE
@5298342/1
gtggttggatataattcccttcagcattataaggaaaaggcactgactgt
+5298342/1
BBBFFFFFHHHHHJJJJJJJJJJJJJJJIJJJJJJJIJJJIJJJJJJJJH
@6853637/1
ctcaatgatttcctccttccaaaaaaatacagcaagtctggtaaatttat
+6853637/1
CC@FFFFBFFDFHIIGIGGGIIIIJIIIIJJJJJDFDFCHH<DGBFIGHG
@2761265/1
tcccaagctgctatgagtactatcatcagctggtgtagaattacagaata
+2761265/1
CCCFFFFFGHHHHJJIICFHIIIJJJJJJJIIJCGEHIGIJJHIIJJIJG
@6855891/1
gttgttgttgaggtggtagttgagtttggtgggtagggg
+6855891/1
?@@DBDDDHFBDDACC8:CEF@<?ACHH<HGID89?DED
@6855952/1
ggaagttatcaagaaatctaagattgcatcaccgaggaattccagccttt
+6855952/1
CCCFFFFFHHGHGJJJJJJIIJIJJJJJJJJJJGJJIIJJJJIGIJIJJJ
@2762317/1
ttgatatctatatttctcattttttctgctaaagcactaccttcagcggg
+2762317/1
?@@=DBDDHHHHHIIJJJJJJJJJJJJJJIHJJJIIJJJJJJIIJJJIJJ
@7352180/1
gtcataagttgtaacagtaagttcttttttttccttgactatgtttgatg
+7352180/1
@??DDDDBAD<FF<GGECHBHIGICCEGGGIIHFHC<?0?FB>FAAG>FB
@7352744/1
ataaattagaatcatcccatagcaaatggtatttggtaggacg
+7352744/1
CCCFFFFFHHHHHJJJJJJJJJJJJJJJJAHHIJJJGHIIJJJ
@156550/1
gtcactattaaagttgatttgtcttatcgacttgacaattttttcttttc
+156550/1
C@CFFFFDFHHHFHHIIJIJJHIJJGIGJFHGGGEHIIGIIIJJIIJIJC
@3769827/1
gttgggtaatattttgataacgtggatgtagataggctggcctgcttgtg
+3769827/1
CCCFFFDDHHHHHJJJJIJIIJGGIJJJHIJJJJJJJJJJJJJJJJJJHI
@3269936/1
acgtgctgtaccttgtatactagcatgactgactagatagaagtctaatt
+3269936/1
C@CFFFFFFHHHHJJJJJIJJJJJJJJJJJIJIIJGIJJJGHIGIIHEHH
@157925/1
caacagcctcagcagcagcagtggcaacaacagcctcagcagcaacagag
+157925/1
CCCFFFFFHHHDGGIIIIJIJHIIIJGJJJGIJIJJJJJJJJJIJJJJJJ
@157963/1
gttgtcttcaaaaattagttctactacctcatggacagatgtaacatacc
+157963/1
CCCFFFFFGHHHGJJJJJJJJJJJJJGJJIJJJIJJJJIIJJJJJJJIJJ
@6319035/1
ctgggtttaaaatcttcaataacattactcatttctgataggttctgcaa
+6319035/1
CCCFFBDFFHHHHGIJJIJJIJJJJJIIJJJIJJJJJJIIJIIIJJJJII
@5301611/1
gtgtgatatgatatgggttgctgtttacaccaacgataaaatcaggcttt
+5301611/1
@B@DFFFFHHHHHJJJJIIJJJJJJJJJJJJJIHIIJIJJJJJJJJJJJJ
@6321339/1
ctttgaagttgaataagttattattcttctaggtccttttatcataatga
+6321339/1
@CCFBBDDHDFHBFD4CCIDEHGGBHHHGIGI9CFE>FGIDCBCGHCCG?
@4791651/1
tcttcattttcggtttcgtaggcagg
+4791651/1
@CCFFFFFHHHGHIGIGHGGHEDHGE
@4791752/1
ctttgtgtcttgcacgacctttggattgaatataagaccttgttgtttta
+4791752/1
CCCFFFFFHHHHHJJJIJJJJJJJGIJJJJJIJJJJJJJJJJIJJHIJJF
@5817584/1
ctccaatcgcattccctttcacactaggg
+5817584/1
@C@DFFFBDHFHHIGBGHIIIAFEHDEDF
@1720415/1
ctcagagctaccttggcagctgctaattttgcttggtgtttgttttctcc
+1720415/1
@??BD;DDFBFAFBBA@EEHGEGEHHGBEHHBGAHHG8?D>D3:?DFII9
@5303806/1
gtaagttcttttttttccttgactatgtttgatgacatatcaataacatt
+5303806/1
@@@DD4BAFADHFHGI9<DFGEDC?GHGH9?<<?BGGHIAFD88BFGIHI
@6857244/1
gtttttccagagccagtaggtaaaaagattattgtattttcttttagaac
+6857244/1
@BCFFFFFHHHHHJJJHJJJHIJJJJJJJJIJJIJJJJJJJJJJJJJIJI
@3772063/1
ataagattacaattcttaacattttttctttaaacaaagaacattggatt
+3772063/1
CCCFFFFFHHHGHJJJJJJJJJJJJJJJJJJJJIJJJJJIJIJJJJJIJJ
@3772462/1
gctctgataaattagaatcatcccatagcaaatggtatttggtaggacgt
+3772462/1
CCCFFFFFHHHHHJJJJJJJJJJJJJJJJJJJJJJEIHJJJIHIJJJJJH
@3773059/1
gctgttgttgccactgctgctgctgcggctg
+3773059/1
=<<D:?=ACADD>CCEE2<AD>>@9F<E8?6
@6859053/1
caatgtttctagcctttcataattcataacgtcattagcagagctcgcta
+6859053/1
CCCFFFFFHHHHHJJJJJIJIJJJIIJJJJJGHIIJJIIJJJJIGJBGID
@6859464/1
gctgttgttgccactgctgctgctgcggctgttgttgcctctgctgctgc
+6859464/1
CCCFFFFFHHHHHJJJJJJJIJJJJJJJJIIFHGHGIJJJJJJGHHJJJJ
@3271197/1
tgacaacccaacgcaatcgcttaacctacccctccaatcgcgataaggtt
+3271197/1
CCCFFFFFHHHHHJJJIJJJJIJJJJJIJJJJJJJFFFHIJJJJJJJJHH
@4793506/1
ccgtgatctaatatttgagcagaaggtgctggtgcatgtaatactttgta
+4793506/1
BCCDFFFFHHHHHJJJJJJJJJJGJJCHIJIJGHJJJJIJJJJJIJJJIH
@6324284/1
ctttgaagttgaataagttattattcttctaggtccttttatcataatga
+6324284/1
CCCFFFFFFHHHHJJJJHJJIJJJJJJJJJJJJGIJJJJJIJJJJJJJJH
@6325095/1
catacttaaggaaggaatcaccgatagtttccaaacgctccagattgatg
+6325095/1
CCCFFFFFHHHHHJJJIJJJJJJJJJJIJJJJJJJJJJJJJJJJIJJJJJ
@5818707/1
gtatatataagattacaattcttaacattttttctttaaacaaagaacat
+5818707/1
?@?:BDD:CFHFHIIIIGIGIIIIIIIIIIIIIIIEHIIIIIIIIIGIII
@711793/1
gcgttctggtgggcatggcctgcagctccctttttgcagcttcttca
+711793/1
CCCFFFFFHFHGHIJJJJIIJJIJJJIJIJJJJJJJJJJIJJJJJJJ
@1206021/1
agtcttcaagcactgagttagaataccaacctgaatttcagcaattttct
+1206021/1
?@;:ADDDHHDBDGBBFE:BCACHHH@FEB@C8?9CFF>BFCH9?DDGBD
@1206541/1
gggtcactattaaagttgatttgtcttatagacttgacaattttttcttt
+1206541/1
BCCDFFFFHHHHHJJHHJJJJJJJJJJJJJJGHIJJJJIJJJJJJJJJJJ
@3774285/1
gttgctgttgttgctgaggctgctgtggtctctgctgttgctgttgttgc
+3774285/1
@B@FFFFDHHHHHJJJJJIJJJJJJHIIGGIIGJIIJGIJIIIBGGFHHD
@3774697/1
gcaggaaatcgatttttgaaacacctctgtcgaacagcttccacagcttg
+3774697/1
CCCFFDFFFGHGGIGIIGIIGJIIIEIIIHIGIGIIIIGDHGIGIIACHI
@7888647/1
agggacatgaggtgaaattattggtatttcttttttccaaattgcctctc
+7888647/1
@CCFFFFFHHHHFHGHIIJJJJJJHHHGJIIJJJJJJJJJJJJJJJJJJJ
@163428/1
gcttggatcatttcttcattttcagctctggctattttagcatggaatgt
+163428/1
@CCFFFDDFBFHHHGBGGIIIIIIIIGGDHEG@EEG?EFGGGICEGHIIG
@7890019/1
ggctgcagtttccatatcatattatacctga
+7890019/1
CCCFFFFFHHHHHJJJJJJJJJJJJJJJJJJ
@7890367/1
ctgcaattcttggttcaagatcattttaaactgtccttctgacacaccat
+7890367/1
CCCFFFFFHHHHHCFHJJJJJJIJJJIIJIJJIIIJJJIJIJJJJJJJJJ
@1208425/1
cacgatttcggcagcttttacctcattttcactcagaagaaataatatct
+1208425/1
CCCFDFFFHDAHD@@GGGIIIH@EBBFFHBHAGGHEHEH@GHEEGEGG@H
@5306610/1
atacgatctggtttacaattagaatttataagtgttgcggttaaaccaag
+5306610/1
<@@DDD;BDDDADDGGBFEEHIEEHBGIGHGGACGGHGIFGIGGIEIIGE
@5307172/1
gtcaaatatatatgtatcctattaatgctttaaacattaactagttgcac
+5307172/1
@C@FDDFDHFFHHGHHGFJIJGHJIGAHHGHGGCEEBHHGIIEFIGGHIH
@4795756/1
ggccaccatattactgacctcaaccgtacttctagcattagaagtttctt
+4795756/1
@@CDDDDFHDHH?FHHBHGGGGIIDGGGGHIIIIGGBFHGIGIBFHIIII
@5308949/1
ggtgagtaacatcagctccgagaaatattacaggttcgttgaaaaccttc
+5308949/1
BCBFFFFFHHHHHJJJJJJJJJIIJJJJJJJJJJHIJJJJJJJJJJJJJI
@2242320/1
gcttgatactccctgggtttaaaatcttcaataacattactcatttctga
+2242320/1
CCCFFFFFHHHHHJJJJGGIJJJJJJJJJJJJJJJJJJJJJJJJJJJJJI
@4312766/1
ttctgaaacaccatctcgatacagaataattctatgaggcttgtagccac
+4312766/1
CCCFFFFFHHHHHJJJJJJJJJJJJJJJJJJJJJJJJJJJJJJJJJJJJJ
@4312858/1
gtcaattcaccaggtgatatatttttgcacctgttataaatgtaggaagt
+4312858/1
CCCFFFFFHHHHHJEHIJJJJJJJJJJJJJJJJJJJJIJJJIHIJJJJJD
@6325601/1
aacaacagcagagaccacagcagcctcagcaacaacagcaacagcag
+6325601/1
CCCFFFFFHHHHHJJJJJJJJJJJJJJJJJJJJJJJJJJJJJJJJJJ
@713727/1
gttcctttttgaattgaaatcacctgctccaggtaatggaaaatcctgag
+713727/1
CCCFFFFFHHHHHJIJJIJJHJJJJJJJJJJJJHHJJJJJJJJJJJJIJJ
@4314185/1
agctaatagtccaatcttcaattgttttaaagcacatttggctgcggtac
+4314185/1
@C@FFFFFHCCCFFEGIGEHEGECHDFHAHEAGHIIIIIAFHGGGHBHGH
@6326064/1
cttctaacctgttcttcttgaagttggttcagctgtagtctgtctgcatc
+6326064/1
CCCFFFFFHHHHHJJJJJJJJIJIJJIIJJJJJJJIJJJJJJJJJJJGIJ
@1209674/1
gtgctccaatcgcattccctttcacactagggacatgaggtgaaattatt
+1209674/1
CBCFFFFFHHHHHJJJJIJIJJJJJJJJHIIIGGGIJHIJHFFHIJJJJJ
@2767827/1
ctgctatagatggaacgttgatctggtctggagctggatgagtgacatca
+2767827/1
@@@DBFFFBHHFHJJGHFEHGGGIIJEEH@GHJJJIIIGICHIGJJIGGC
@5820625/1
cccgtcctttactgtatgcatgacttttataattagggacaggatcatat
+5820625/1
CCCFFFFFHHHHHJHIJJJJJJJJJJJJIJJJJJJIIJIJIJJGIIJJJJ
@6327686/1
gcttggattgcctcctgcggaccattagttgaagttccagccctcagata
+6327686/1
B1?DFFFFHHHHHJJJJJJJJJJJJJJJJJJGHIGGIIJJJJJJJJJJJJ
@1726929/1
gcacaacaaacacttggggagttaaatcaacatcagctgagatatactca
+1726929/1
CCCFFFFFHGHDHJIHIJFIJCGHIIGIJJIJJJJHEH@HGIJIIJJJJI
@1211729/1
atggagtttgacctctaggaccagtttgcaaagggaagcgagcttgctgt
+1211729/1
@@@DDFFDHHFFBD?EGF@FHGGHEHHBF@HFDGHGIGCAB?GGEHHCFC
@7892081/1
gctccaattgcattccctttcacactagggacatgaggtgaaattattgg
+7892081/1
CCCFFFFFHHHHHJJJJJJJJIJJJJJJJJIIIJJJJJFGHHIIJJJJJJ
@7359916/1
ccacatttctcaaattcagtcttgaaatattatccattagcttatgttgc
+7359916/1
CCCFFFFFHHHHHJJJJJJJJJJJJJJJJJJJJJJJJJJJJJJJJJIIJJ
@1212711/1
ctgaggctgctgtggtctctgctgttgctgaggctgttgtggtctctgct
+1212711/1
BCCF@DFFHHHHFHGIGIHHGGIIIJJJIIHHIIEGHIGGHIGIIJIJFI
@3279262/1
ggctattttagcatggaatgtaatctccaagttgtgaatcaatttcagga
+3279262/1
CCCFFFFFHHHHHJJJJIIJIIJJJJJJJHHHHIIHIJJJIHIIJJJJJF
@7361295/1
gcatccttcttttccggaaagaacctagtgtgatggcgtttctgtaccac
+7361295/1
@CCFFFDFHFHHHJIJJIJJIJIIIIIGGHGHIJJJJIFHIGIIIIIJJI
@7893804/1
gcctagacttgtgcaccagctaaagaagacttatctttaaacggcagctt
+7893804/1
@C@FFFFFHHHDHHIJIJIIIJJJIJJIJJIJGJGIGJIJJGIJJIIFHJ
@5310434/1
gctagctttcttaaatctggttctctaatcatctgattagtagtaacgat
+5310434/1
CCCFFFFFHHHHHJJJJJJJHJIJJJJJJJJJJJJJJJJJHJJIJJJJJJ
@6329249/1
atcatattatacctgaaggcttttgggtcgtgagaagctgcaacggctgc
+6329249/1
CCCFFFFFFHFHHJJJJJJIJJJJIJJCGHGHHIHIJIIJIJJJJJIGGG
@3779736/1
gtccattaatataaaatggttcaacttctttggtgtacagaaatatttcg
+3779736/1
CCCFFFFFHHGHHJJIJJJIIJJJJJJJJJJJIHIGIJJJJJJJJJJJJJ
@4314796/1
cttcttcatcacgtcgtctttttttaccaaaccggtattttccccttggc
+4314796/1
BBCFFFFFHHHHHHIJIIIJJJJJJIJJGJJJJJJ?AGIJJJJJJGIJIE
@3280938/1
atttactagaaactgctcttcttttttaataagttttttttgggatttta
+3280938/1
CCCFFFFFHHHGHJJJJJJJJJJJJJJJJJJIIIJJIJJJJJJJCHIIJG
@5822433/1
gcaacaattgtacacaactccataggaagcgccaaaggcttctctcgtga
+5822433/1
=@@7DDFDFFHDHGGIJJJJJJJIEGHHDFHGIBHIE>GI>GHGGGIII>
@715981/1
ctccaattgcattccctttcacactagggacatgaggtgaaattattggt
+715981/1
??@DDDDFFHHDFGEBFGIGIIGGHIIIIECEHEFHE?FFEFFHHIIII9
@4802640/1
gtcccctcttttgggtggaatgtatgacgatgatttg
+4802640/1
???BB?DDDDDDDEE2882CFF9?CEEBDDDDEDDDC
@6866081/1
gcctctgctgctgctggggctgttgttgccactgctgctgctgcggctgt
+6866081/1
@@@BB8DDB<DH<BDEGB>G6FFEBFH@EFGIAHGII<B@D?F@HGBGHC
@3780367/1
tcgggccttaactttagtgaactggtcatcaactgagaggccaaactcct
+3780367/1
CCCFFFFFHHGHHJJJJGHGIJJJJJJJJJJJJIIJJIIJJJJJJJJIJJ
@5313490/1
tgataaattagaatcatcccatagcaaatgatatttggtaggacgtgctg
+5313490/1
CCCFFFFFHHHHHJJJJJJJJJJJJJJJJJJJJJIJJJHHJJJJJHIJJJ
@5314717/1
ccttttatcataatgagatcaagtttttttcgaatcaaatgaagctgtat
+5314717/1
B@CFFFFFHHHHHJJIJJJJIJJHHJJJJJJJJIJJIJJJJIJJJJJJJJ
@718667/1
agggtgagtaatctctgtatcaacaactgtaccagccggcacattcatat
+718667/1
B@BFDDDFHFHHHJJJJIJJJIJIJIJJJIIJJJJJJJJJIIJIIIJJIG
@1734300/1
cattacctaagatatttgttatgatctccggccaagatcagccgtgtttg
+1734300/1
CCCFFFFFHHHHHJJJJJJJJJJJJJJJJJJJJJJJJJJJJJJJHHHIJJ
@7897652/1
gcctttgttgctgctgtggtggttcttgcctttgcagctgttgtggtggt
+7897652/1
C@@FFFFFGFFHHGJGIGGFFH@GHJJJIJJIIIJIIIJIIIIGGI9BFF
@5316782/1
gctgttgtggtctctgctgttgctgaggctgctgtggtctctgctgttgt
+5316782/1
CCCFFFFFHHHHHJJJJJJGHJJJJJJJJIJIIIGIJDHIIJJJJJHIIF
@3285489/1
gcatcatcttccattgagaaggcctgacggactgatggaatccaaaccat
+3285489/1
CCCFFDFFHGFHHHIEBFGIFEAFHIIIGIEDFGIEGIIGIIIIIGIIIA
@5826898/1
atttcattgatagtatctgatttgttgtttattagggtagcatttggagg
+5826898/1
?@?DD;DDCFFDFIIDFGF:A<CIIBGCGDFDFHIFFGFBFGAGE?9FB6
@6334223/1
gcttctattagttcatctatattttttaaggaagtaagtgcaggggaacg
+6334223/1
B@@FFFFFHFHFFHIJJJJJIJJIJJJJIJJHIIHIIJIJJJJJJIGEIJ
@5826960/1
tgacagtcttcaagcactgagttagaataccaacctgaatttcagcaatt
+5826960/1
CCCFFFD;CFHHHJJJJJJIJIJJHIIJJJJCHIJJJJJJJIJJJJIIIJ
@6867985/1
gtggaatgtatgacgatgatttgatatctatacttctcattttttctgct
+6867985/1
@@@FFFFFHHHHHJJJJIIJIJI@EJHIIIIIJJJJJJIJJJIJJJJJJJ
@722614/1
ggccaatagctgtgggttatatggtgattgatgccattcaactttgcatt
+722614/1
CCCFFFFFHHHHHIJJHIIJJJJJFHHIJIHJJJJJJJJJJJJJIJJJJJ
@4804788/1
cacatacaacaaagtaactaataacaatataaacaatacacaagtttaat
+4804788/1
BC@FFFFFHHHHHJCFGIJJJJJJJJJJJJJJJIIJJJJJIJJJIJJJJJ
@7366943/1
gtcacaactaacaatgggccacaactcatattgatcgtcaaatgaaacat
+7366943/1
CCCFFFFFHHHHHJJJJJJJJJJJJJJJJJJJJJJJJIJJJJIJJJJJIH
@5318481/1
agctcttcatgccactgattgatgtcccaatggtccacacctttgtcacc
+5318481/1
@@CBDFFFHHGFFGHHJIJIFEGHIGGGIDEGGIIIIIIJJJJGIGHIGI
@173456/1
cttctatcacatcggaggcaaccaatatgttcgtctcacccatgttaaat
+173456/1
CCCFFFFFHHHHHJJHIJJIJJJIJJIJJIJJJJJJJJJJJJJJJJJJIJ
@174088/1
ctgtctttgtgtcttgcacgacctttggattgaatataagaccttgttgt
+174088/1
CCCFFFFFHHHHHJJIJIJJHIJJJJJJHIIICHIIJJJJJJJJJIHIIF
@6868802/1
ttttgaattgaaatcacctgctccaggtaatggaaaatcctgaggagcat
+6868802/1
CCCFFDFFHHHHFGJIGGIJJJJJHGGAHHIIJICHIIIJHHIIIBGHEG
@3287156/1
agaattacagaataactcatgaatgctttctaatgtttcttcatttaaaa
+3287156/1
@CCDFFFFHHGBHJIJJJGIIJIJJJJJIGJJIJGIHGHHIJIJIIIGIJ
@174843/1
catggagtttgacctctaggaccagtttgcaaagggaagcgagcttgctg
+174843/1
CCCFFFFEHHHHHJJJJJJJJJJJJIJJJJJJJJJJIJJJJHJJJJJJJJ
@2248143/1
tcggccacttctttgaactaagtacagcgaaattcttattcgattgaagt
+2248143/1
CCCFFFFFHHHHHJJHIJJIJJHIIIJJJJJFIIIJJJJJJIAHIGJJID
@6870496/1
cgattggaaaaataatcagaataagaacggtattgctctgcagggaacgg
+6870496/1
@C@FFFFDHGHHHJJHGIGGGHGGIGIJJGDEEGIJJIJIJIGIJJIJG@
@175891/1
gcagtatgcaaatattgtggaccatcactttttacatttaaagcatctcc
+175891/1
@@@DDDFDHFFHDDBDF<FF?CFFHEHEEEIIGIIIIGGGHGGIEEGBHI
@5830901/1
ggctgcggtacatttagctatcctgtagtttcgtcctatacctttgaatg
+5830901/1
?@BFFFFFHHHHHJJJJJJJJJJJJJJJIJIJJIJJJJJIJGIJJGJJJI
@2774145/1
cggtcatttctttttcttgatctctttcattatcgtaaattgtcacggtc
+2774145/1
?;<ADDDAF2<DHE>@CHIAECCEHIE?CHGHCDFCGEA@??CGE<:DHI
@2774849/1
cttaaggaaggaatcaccgatagtttccaaacgctccagattgatgccat
+2774849/1
@@@FABBDBFAFDFIG>GGIIII??FHGIIIIGIEBHBGGEGC@=C=F=F
@4321987/1
cttttggaagctttacaactcctaatcctgtttcatccgcaattttctgg
+4321987/1
CCCFFFFFHHHHHJJJJJJJJJJJJJJJJJJJJJJJJJJJJJIJJJJJJJ
@176883/1
ccatatctatgttgtacaaataacaatctactcctgcaactgggcggcaa
+176883/1
CCCFFFFFHHHHHJIJJJJJJJJJJJJJJJIJJJJJJIJJJJJJJJJJJJ
@7370014/1
gcactcaagggcacattatgttttctaacacttccttgccctaaataata
+7370014/1
CCCFFFFFHHHHHJ;GHIJJIIJJJJJJJJJJJJJJJJJJJJJJJ@GIJJ
@7904233/1
gtccttctgacacaccatctctgtaaaagag
+7904233/1
CCCFFFFFHHHHHJJJJJJJJJJIJJJJJJJ
@7370514/1
gcatggtttaagaaagaccaaaggtttctgttgagctagtcatttgttcc
+7370514/1
?@@DD?DFHHFHDIIG@HBDDHGC2AFHEEHHGIIGEHIIGGGIGIFGBG
@5321589/1
cactgactaaaatattgttcaagttcacgaggagtattcttggaaacaat
+5321589/1
@@@DFFFFHFHHHJJJGHIJJJJCHGJJJGGGGH9?FIIJIEIGIJJE@@
@1223367/1
ccccgtaccataacaaactgctacaggtagtgtcgacaattgtaccaagc
+1223367/1
CCCFFFFFHHHHHJJJJJJJJJJJJJJAGHHHIIJJJJJJJJHIJJJJJJ
@2251551/1
gggaattctaagagggtacacaattcaggcactaatgtctcttcaaaatc
+2251551/1
@@@=DDDDFDDBBGB?2CGHED@EEHIFEGGAF:9??1:CGHGIGE@BF<
@5323255/1
ctgtagtctgtctgcatctgtatatgccctagcacggaaagcagcg
+5323255/1
CCCFFFFFHHHHHJJJJJJJJJJJJJJJJJJJJJJJJJJJJJJJJJ
@1739922/1
atcacattaccacatttctcaaattcagtcttgaaatattatccattagc
+1739922/1
CCCFFFFFHHHHGJJJJJJJJIIIJJJJJJJJJJJJJJJJJJJJIJIJJJ
@5833433/1
ctgtatcaacaactgtaccagccggcacattcatatttctcccatctgca
+5833433/1
?@@?DDDBDC<FHII::<<AFFAGIBGD>GHGHFHGIIIDHDDDCDGB<B
@2253608/1
ccatggtttcaatgatttccctgttgaccttacggggacacttatcaggt
+2253608/1
@@@DFFDEHHBDHII@F@HHEIGHIGIIIIGIGEADEGBHGGIEHICHIF
@2253766/1
cgctaatttaaaaattgaatagtttttatgaaatgagtcagaattttcgt
+2253766/1
CCCFFFFFHHHHHIJJIJJJJJHIJJJJJJIIJJJJJHIHJJIJJJJJJI
@5324832/1
ctatagatggaacgttgatctggtctggagctggatgagtgacatcagcg
+5324832/1
CCCFFFFFHHHHHJHJJJJJJJJJJJJJJJJJJJJJJJJHIIIJJJJJJJ
@5324878/1
gtcagcttcttaatgcatctctgcccagccacaatgttacaaacctctag
+5324878/1
CBCFFFFFHHHHHJJJJJJJJJJJJJJJJJJJJJJJJJJJJJJJJJJJJJ
@3292638/1
ggcgtatttacagaagcaaggttggcctattattggcattccagcatcat
+3292638/1
@@@DDDDFHHHHGFHJJJJIJFHHIIIGJGIIIJIGGGHIJJIJJIJJJJ
@4325875/1
gctgctgtggtctctgctgttgttgttgttgctgaggctgctgtggtctc
+4325875/1
CCCFFFFFHGHHHJJIJJJHIJHJJHIJJJJIJJHIJJJJJIJGIJEGHE
@3293248/1
cgtgatctaatatttgagcagaaggtgctggtgcatgtaatactttgtag
+3293248/1
@@@DDFD?D?FFFIIIII@HHCHCF3A<CEGCCEHGCFDHHI@?FIIFAH
@6877506/1
tgtacttcctcctcatagttccacaatgagtaatttcaatttttaatcct
+6877506/1
@@?DDFFDHHHHFHJJDIHHIJJJJJIIGHCHHGIJJJCIIIIJIJIGGJ
@4809691/1
tagctttcttaaatctggttctctaatcatctgattagtagtaacgattc
+4809691/1
C@@FFFFFHHDHHJJJGHFHHJGEGIIIAHIIIJGIGIFDFBGGIJIJII
@7910075/1
ctcgaatctattatctcttggacaagttgttatattagtcactttatatg
+7910075/1
CCCFFD;DHFHDHIFGHIIGGIIICHBHGHHIIIEGIGIIIGGIIHIIII
@2256872/1
gtagtctgtctgcatctgtatatgccctagcacggaaagcagcgagatga
+2256872/1
B?@DDEFFHHHHHJJJJJHIJJIJIJJJFJJJJIIHHIJJIIDIHIIIIG
@2782585/1
ttattaaagttggatcattagcagaaatcctcattctttcaaaaaaaact
+2782585/1
CCCFFFFFHHHHHIJJIIJJJJJJJIJJJJJJGIJJJJJJJJJJJJJJJI
@2782856/1
gtgtttttgagctcatacttaatccaatgacatggggaagtcaattgcta
+2782856/1
@@@DDFFFHGHHHJJJJIJJJIJJJJJJJIIJJJJDHGIJGHIIJJJJJJ
@2782954/1
gtaaaaataataaggaagattatttacagtaaaaattataataaaacaaa
+2782954/1
?@@DDDD?<AFDDGBGBA:CDHIF?FCAF<FHI>@G9E<?DFCFGIIIII
@1227508/1
agaaatttcaatttttgcaaattgttcgtagtgaagaactgaaagc
+1227508/1
CCCFFFFFHHHHHJJJJJJIJJJJIJJJIJJIJJJJJJJJJJJJJJ
@728569/1
ggagaaatttcaatttttgcaaattgttcgtagtgaagaactgaaagcag
+728569/1
?@;DBD?DHDCFHFFBFGG>IBHGBHIIIGIGH?E@FFHIHIEAD?<BF@
@728573/1
cacggtttcggcagcttttacctcattttcactcagaagaaataatatct
+728573/1
CCCFFFFFHFHHFIDFHGIIIHIICHIIIGIIIGIHGIIFEGEGIIIIGH
@7376329/1
cctctcattcttagttgtaacaactaggggcaccatgacaatagctttat
+7376329/1
?@8BDDDDFAF?FBGFBA<I@HBBD:A:2CCFFEFFFDGA@BB9FBDDGE
@4329422/1
caatgtttctagcctttcataattcataacgtcattagcagagctcgcta
+4329422/1
CCCFFBBDHHHHGIGIGIJGJJJJJJIJJJIFHJJJIJJIIIJJIIIIIJ
@3293887/1
gtttacaattagaatttataagtgttgcggttaaaccaagaacatgtggc
+3293887/1
@@@DDDDAHHHDFEHHGHIIIEHHDHGHIGFEGGHIGGIJJJJIIIIGIJ
@2259425/1
gccacattccattccatgatttattaaacccgatgctagctttcttaaat
+2259425/1
CCCFFFFFGHHHHJJJJJJJJJJJJJJJJJJJJJJJJJJJJJJJJJJJJJ
@6880068/1
cacgctttttgatattctggatttcccgcatagctcaactgtggcggacg
+6880068/1
CCCFFFFFHHHHHJJJJJJJJJJJJJJJJJJJJJJJJJJJJIJJJJJ5;4
@5327945/1
ataagaacaatgagtgagagcttgcaagaggtaacttctgtcttgaaatc
+5327945/1
@@@DDDDDFFAA<CEEHB?E@?<FFH>HEGCCEGEHHGGFFGEIGGEC??
@3297344/1
cctagaatggtggtgttaacttatcgattttacactcaacttgcaatctg
+3297344/1
@@@FFEDFDHAADFEEFEDHIHGBHEFGGIIGIHIIIGEGHIHGGGG@GH
@1743725/1
caaagatctttttccgccacatttccaaggcctcctgatatcaactgaca
+1743725/1
CCCFDFFFHHGHHJIJIJIJIIJJJHGIJIGJJIJIJGHIIJJJIIIIJJ
@183717/1
gaaaagaatgatcttccaactgtcacaaacctgttagcagctggttgcct
+183717/1
@<<DDD?DD?FHHIGIIGHEHACEHHH<FDCFBCDDFGGEDDHEBDHDGG
@7914939/1
cttctattagttcatctatattttttaaggaagtaagtgcaggggaacga
+7914939/1
@?=;BDDDF<=CFIBEEG@HHEHBEGGD@FHGGIIDGDBHGHHI<GDGGI
@184736/1
ctgaagggcggtcccctcttttgggtggaatgtatgacgatgatttgata
+184736/1
@CCDFFFFGHHFHGHIIGIJJJJEI?FHCGIJFGHIGJJJHHEHFGF3;7
@1745241/1
ccttaaaacaatatcaagagcttggattgcctcctgcggaccattagttg
+1745241/1
CCCFFFFFHHHHHJJJJIJJJJJIJJJJJJJIJJJGGIJIIJIJIJJGIH
@1229224/1
gcaccttcaacaccacactcctcaaggtacacccctataagggcttcgat
+1229224/1
CCCFFFFFHHHHHJJJJJJJJIJJJJJGCEHIJIJIJJJJJJIJIIJJJJ
@7917424/1
ctgttgctgttgttgctgaggctgctgtggtctctgctgttgctgttgtt
+7917424/1
CCCFFFFFGHHHHJIIIICEGGGIJJJJEGGHDEIGIJEGHIBHIGEG;B
@7918651/1
gccgcttgttgctgtacttgaggctgagatgaagg
+7918651/1
?;8B?DDDDCDFD@B@@?EHE<FBBAAE1?FB?B?
@5842164/1
tgataaattagaatcatcccatagcaaatgatatttggtaggacgtgctg
+5842164/1
@BBFFFFFHHHHHJJIJJJJJJIIIJJJJJJJJJJJJIHIJIJJJHIIJJ
@5842273/1
caaagatagtaagttatttcttctaaattctgctctgataaattagaatc
+5842273/1
CCCFFFFFHFHHHIJJJJJJJJJJJJJJJJJJJIJJJHJJJJJJJJJJJI
@6345225/1
tctgtatcaacaactgtaccagccggcacattcatatttctcccatctgc
+6345225/1
@@<DDDA>BFFHFIIIIIIEDHEHIIIIIIIGIEGGIIIIIIIIGDHIII
@1232266/1
ctcctgccactcatcataatgaacaatatcttcttttggattagtagaaa
+1232266/1
?;@FDFFFHHGGHIIGIGIIGEHICHGEGHIGIIIIIHGCHIIHFFHI>F
@7378087/1
ctccttcaacaatcgtcggtacaatgtaatatgagttttctttgttttca
+7378087/1
CCCFFFFFHHHHHJJHIJJFHIJJJJHJJJIIJJJIJJJJJJJJHIJJJJ
@7379036/1
atttcttttttccaaattgcctctccattcaattgaagaagcaatttctt
+7379036/1
@@@FFFFDHHHFBGGFGHHHIIGIIJIJIIIHIIIJJGIIEGIJIFEGEF
@4333147/1
gtaatctctgtatcaacaactgtaccagccggcacattcatatttctc
+4333147/1
@@@DDBD=A=DFFHF?;EAH>G<C??<<E8<:D0@?DB@?BBDFF?D8
@734708/1
ccttgaatgaatttttcattcctccatactccttgtcttacaggtaccgg
+734708/1
CCCFFFFFHHHHHJJJJJJJIJJJJJJJJJJJJJJJJJJIJJJJGGHIJJ
@7380625/1
gttcttcttcttttttccacgtgaaatctttaggctgcagctcaaccatt
+7380625/1
@?@DDE?DFHFGHDIGGBEEEFGD?FAFEHIC?:C?F=BFFHIIHHCI@>
@6348632/1
cataagtcattcctctatcaggtaagacaacaatcacaagttttacttct
+6348632/1
@@@DDBD?FBDF?E@AGEIII9CAED>@FFEGIDCFEGCGIBBFECFFDF
@6349019/1
ctgcagctcaaccattttatcggccaacatattactgacctcaaccgtac
+6349019/1
@BCFFFFFHHHHGJJJJJIJIIIIIJJJJJFIIJJJIJCHIJJIGGIBFG
@5330682/1
ggtgcgttaacttttggtggctttattatattactcctaattgaagagcc
+5330682/1
@@@??DDDHDBC>GHG@FGGGCGEDGDFC@F@@GHAF??BG@BD@GDGEI
@6882641/1
cgcttcaattcatccacttctccctgcagttcatccataattcagaa
+6882641/1
CCCFFFFFGHHHHJJIIJJJJJJJJIJJJIIJJJJJJJJIJJJJJJJ
@3797061/1
gtcattatgggcttctattagttcatctatattttttaaggaagtaagtg
+3797061/1
@@@FFFFFHHHHHJJJJJJJGIIGJIIIJJGIJJJJJEIJJEGH?DHIJI
@3299596/1
ggcagcttttacctcattttcactcagaagaaataatatctcagcaccaa
+3299596/1
CCCFFFFFHHHHHJJJJJJJJJIJJJJJJJJJJJJJJJJIJJJJJJJIJG
@188823/1
gcccattattgtgtactatcttcaaagagaaaaagtgcaatactaaaatt
+188823/1
CCCFFFFFHHHHHIJJIJJJJJJIJJJJIJJJJJJCFHJJJJJJJJJJJJ
@7919330/1
gaaggcttttgggtcgtgagaagctgcaacggctg
+7919330/1
@?@BD3?BDHHAAGBGI>DEHIGIBF3D39D>A@@
@7920105/1
gaaggcttttgggtcgtgagaagctgcaacggctgc
+7920105/1
?;?D?D>DFFD?C<A@G<?FDG>FDA>GHD:AFGB7
@2262206/1
ctttattatccctttcagtggacaatttacaggcagttgaagataacata
+2262206/1
@@@DFFFDHFHFHJIIGHIHCBDFDHHGHJGJJFGGHIGADF@FDHGGJI
@7921549/1
ggagtaaaacgtaagtggaagcataagctcccaattctttggtgata
+7921549/1
@BCFDDFFHHHHHIJJJJIJJIJJJJGHJJJJJIJJJJJJJJHHIII
@5844059/1
attcttgtagtgctccaatcgcattccctttcacactagggacatgaggt
+5844059/1
CCCFFFFFFHFFHGIIJJIJJJJIIJIIJIJIIIIIIEHIIIJIJJJJID
@5844744/1
gctccaattgcattccctttcacactagg
+5844744/1
@;<DDDBDFFFD<FHGHIFIBFH><CB39
@1233224/1
ctttgaagttgaataagttattattcttctaggtccttttatcataatga
+1233224/1
?@@FD?DDHHDBBG9@DGGHDFIGGEGIIIGGIICDHIIIIIIEEGGFHG
@4339421/1
ccactttcacaatcaattaattggtaacatggtaaaataccttctttgac
+4339421/1
CCCFFFFFHHHHHJIIJIJJJJJJJIJJIJJIIJJIIIJJIIJJJIJJIJ
@3801582/1
ttcagggtcattatgggcttctattagttcatctatattttttaaggaag
+3801582/1
@@@DD?DADFFAHHGGB9FGBCEHHBAHHICIIGGI>>AEEHIDDCBGDH
@738393/1
gccacatcaatgttaaggaatggtttccaaccaataattgcagactggaa
+738393/1
CCCFFFFFHFHHHHIJJJJJJJJCHIJJJJJJIJJJJJJIJJJIJJJJJI
@189358/1
tgcaagaggtaacttctgtcttgaaatctgtagcccaatatagattccag
+189358/1
CCCFFFFFHHHHHJJJJJHIJJJJJJJJJIIJJIJJJJJJJJJJJJJJJJ
@189469/1
ctctatttcattgtgcattaatctatagaaaattttccaaacagtattta
+189469/1
CCCFFFFFFFHGHJJIHGJHGHIIJJJJGIGBFHHHFHJECHIECFFIHG
@6351847/1
ctctgctgttgctgttgttgctgaggctgct
+6351847/1
;8?:AD;>:?FFFB22<EE3FCE<CF?;2C?
@3301531/1
ctccaaggtctccttgaacaaatttacctaaagcaacaacacaattgtcg
+3301531/1
<@?DFFDAADFHFHGHBHIIGGHIHGIIIIIIGIIII@GHGFDFGGIBFI
@3301964/1
cccgatgctagctttcttaaatctggttctctaatcatctgattagtagt
+3301964/1
CCCFFFFFHHHHHJJJJJJJJJJJJJIJJJJJJJJJJJJJJJJJJJHIJG
@1235419/1
ctttgtttttactcctttttcaaaaccttcttccagcatagcttcaattt
+1235419/1
CCCFFFFFHGHHHJJIJJJJJJJIJIIIIHIEGGHIIIGCEHIIIEIIJJ
@3302836/1
cgattggaaaaataatcagaataagaacggtattgctctgcagggaacgg
+3302836/1
@@CDDFFEGHGHHIJJJJJJEHFGGIIGEH?GGGGIIIIIJHGGGGIGGB
@3302841/1
tctgtatcaacaactgtaccagccggcacattcatatttctcccatctgc
+3302841/1
@@CFFFFFHHHHHJJIHJIJJIJFIGIJJJIIIJIIIJIJIJJJGJJIHJ
@3304195/1
atccaggaacttcccagtcatcaggaataaagtcattaaccttcaaaatt
+3304195/1
CCCFFFFFHHHHHJJJJJJJJJJJJJJJJJJJIJJJJJJJJJJJIJIJJJ
@5340711/1
gccactgctgttgttgaggctgctgtggtctctgctgttgctgttgttgc
+5340711/1
C@CFFFFFHHHHHGIIGIJJJJJII?FHEFCHICHGIJEGDEGBFHFHHI
@1749688/1
cctgcaccgatgcaattaatactcatcttctttactaaaaggctacacaa
+1749688/1
CCCFFFFFHHHHHJJJJJJJJJJJJJJJJJJJJJJJJJJJJJJJJJIJJJ
@739052/1
gtcgtctttctttcaacaaacacaagagctaaattatcctttttgaaatt
+739052/1
<@@DDBDD?FFHAGEGGIIEEIFIHG@BFGHGGBCHG9?FGHGGIGG@FF
@7925920/1
ggttcttcttcttttttccacgtgaaatctttaggctgcagctcaaccat
+7925920/1
BCBDFFFFGHHHHJJJJIJJJJJJIIJJJJIJJJJJJJJJJJJJJJJJJJ
@741275/1
gtgagttaaaacagtacatcgcacaacaaacacttggggagttaaatcaa
+741275/1
@B@FFDFFHHHHHJFHIJJJJJJJJJJJJJJJJJJJJJJJIGIIJJJJJJ
@7927491/1
cgttgatctggtctggagctggatgagtgacatcagcgccaacaacaatg
+7927491/1
@@?DDFFFHFB2A@DABHIJIIJIGIJHHEFHIFGEGHIGEEHJJJCCGE
@5847470/1
gctccaattgcattccctttcacactagggacatgaggtgaaattattgg
+5847470/1
CCCFFFFFGHHHHJJHGHIJIJJJJJJJJJIJJJJHIJGHFGHHIHIIJJ
@6890487/1
ccacattccattccatgatttattaaacccgatgctagctttcttaaatc
+6890487/1
CCCFFFFFHHHHHJJJJJJJJJJJJJJJJJJIJJJJJJJJJJJJJJJJJJ
@5848322/1
ccttaaaacaatgtcaagagcttggattgcctcctgcggaccattagttg
+5848322/1
@CCFFFFFHHHHHIIJIJJJIIJJJJJJJJJJJJIIJJJJIJJJJJJIJE
@4340879/1
gagtaatctctgtatcaacaactgtaccagccggcacattcatatttctc
+4340879/1
BCCDDFFFHHHHFHIJJJJJJJIJHJJIJJJJJJJJJJJIIHIJJJJJJJ
@6892641/1
cggcgacataggtgtctgctcttcacatactcttgttacaacatatttca
+6892641/1
?@@DFDFFGHHFHJIGIGIGJIIIIJJJIJIIIGHHIJJIJGIIJJIGIG
@5849971/1
tagctttcttaaatctggttctctaatcatctgattagtagtaacgattc
+5849971/1
CCCFFFFFHHHHHJJJJJHIJJJJJJJJJJJJJJJJJJIJJJJJJJJJJI
@2792174/1
tctgaagggcggtcccctcttttgggtggaatgtatgacgatgatttgat
+2792174/1
@@@FDFDFHGFACFFHGIGIIIIIII?FGFEDHCEHIIGICECAH@>B.7
@4342985/1
ggtctgctgggttgctggtcactgggttgttgcctaacaggaggtgcact
+4342985/1
@CCFFFFFDHFBFDGIIIFHHGIIJJCDEEFHIJJJIGHIGFFD7B@GHG
@5343325/1
cagcgatgattccaaagcttcaaaaccagccaagagaaaagctaactccc
+5343325/1
@@@FFFFFHHHHHJJJJIJJJJJJJJJIIIJJIJIJIJJJJJJIIJJJII
@1240195/1
caattcacgaaaataatatctagaggttatctgaccaaacagtgtactgc
+1240195/1
@C@FFFFF?DFHFIGEGEGHGIIIIDGFHHGHGGIGGIIHGEDHFHEGII
@3804755/1
ctcatacttaatccaatgacatggggaagtcaattgctaatattgccatc
+3804755/1
@C@FFFFFHHHHHJJJJJJJJJJJIJIJJGHIJJJJJJJJJJJJJJIIIG
@3804867/1
accatgacgatagctttattctcattaaggaattccggtttctcaaaaca
+3804867/1
CCCFFFFFDHHFDGIGIJIJEIIJIIIJJICCCEHIGGIJGGGJIHGGGH
@5344376/1
catctcgatacaaaataattctatgaggcttgtagccaccggtacttttg
+5344376/1
CCCFFFFFHHHHHJJJJJJJJJJJJJJJJIJJJJJJJJJJJJHIIJJJJI
@194154/1
cttgactatgtttgatgacatatcaataacattctcctcaaccttttgta
+194154/1
C@@FFFFFHHHHHGHGGIIJJIJGIIIJJJGHHEHEHIJGIIGIIJIJJG
@194221/1
gtttttccagagccagtaggtaaaaagattattgtattttcttttagaac
+194221/1
@@@FFFFFFHHHHJJGFHIJAHIJGGHGIIIHJJGIIJIJJJJJJJJJJH
@5345759/1
gtttgatcaaataaacactatacaagtttggtcaaatatatatgtatcct
+5345759/1
@CCFFDFFHHHHHJJJJJJJIJIIJIJJIJJGHHGIJIIJJIIJIIJGII
@1242615/1
cttgaagttggttcagctgtagtctgtctgcatctgtatatgccctagca
+1242615/1
CCCFFFFFHGHDHIJJJJJIJJJJJJJJJJJJJJJJIJJJJJJJJJJJJJ
@3808158/1
ccgggcttactaagggagttttcttgatcattttcgtttacccagagagg
+3808158/1
@@@FDDDFHGHHDHIJHHAGEHIIIJEHIIIIJJJGHIIIGIIHIEH@FH
@1243918/1
caacttctttggtgtacagaaatatttcggcttctgcttccgttccaccc
+1243918/1
CCCFFFFFHHHGFHIJJJJIJJJJJJJJJJJJIJJJIJJIJJIJIIGIJJ
@197030/1
gtccttctaacctgttcttcttgaagttggttcagctgtagtctgtctgc
+197030/1
CCCFFFFFHHHHHJIJJJJJJJJJJJJJJJJJJJJJJJIJJJJJJJJJJJ
@197291/1
cttgaggaagttggtgtagaggtgcaggctggccatgttgaatagcttgc
+197291/1
;@@FFFFBFDCFHG?EFHHGIBBFGCHIIGHGGGGEGFFGGHGII<FC;;
@197381/1
gcacattgcagttgctatcatacattcttaatatctgtgtattaagcctc
+197381/1
CCCFFFFFHHHHHJJJJJJIJJJJJJJJJJJJJJIJJIIHHIJJJJJJJJ
@1756231/1
cgtcattagcagagctcgctactaaggccttcaagatagaacccaattct
+1756231/1
@@@?DEA?FFFHBEFGHBHGI>EABEGE=F3?FGGDFFG?DDCHIEG9D@
@199236/1
ccctgaataccttgatggctacaaagatagaagtcgaattcagttggatg
+199236/1
CCCFFFFFHHHHHJJJJJJJJJJJJJJJJJIJJHJIIJJJJJJJJJJIIJ
@2273824/1
tgcagcattaagtcttctctgcactgtgacagtcttcaagcactgagtta
+2273824/1
CCCFFFFFHHHHFHIJJJJJJJJJJIHHJIJJHIJJJJJJJJJJJJJHII
@7389624/1
cttctttccatcaaaggcaggaaatcgatttttgaaacacctctgtcgaa
+7389624/1
CCCFFFFFHHHHHJJJJJJJJJJJJJJJJJJJJJJJJJJJJJJJIIJJJJ
@4345226/1
ctatatacatatttcatgaataaaggtggtatatataagattacaattct
+4345226/1
CCCFFFFFHHHHHJJJJJJIJJJIJJCFHGHIIJJJJJJJIIJJIJJJJJ
@4345539/1
gtaatctctgtatcaacaactgtaccagccggcacattcatatttctccc
+4345539/1
CCCFFDFEFHHHHJIHIJIJJIHGHGGGIGIIJGIJJGJGIGIJJ@HHEI
@5851678/1
gtcacttcaaactgttgctcagcagctatctcttgtaggaactggactgc
+5851678/1
?=14BBBDBH?FDIHGGGE@HE@@;@E>FBBEHEG?FAE@FDH9;;?BGB
@1247360/1
gccactgctgctgctgcggctgttgttgcctctgctgctgctggggctgt
+1247360/1
@@@DDDDDB?FHFIIEHGGIFHFE??DGBGIEHBAFGBGGCD9<F@AAGG
@742845/1
ctttgatgctgctcaatttaccttcatccttgttttcaaagttgataaat
+742845/1
CCCFFFFFGHHHHJJIJJJJJJJJJJJJJJJJHIJJJJJJJIGIIJJIJJ
@5852863/1
ctagataataatgcctcagagctaccttggcagctgcta
+5852863/1
@@@DDFFFHDHFGIGJIIFGEHJIGJJIIFCGFGIGIIG
@6897296/1
ctgctctgataaattagaatcatcccatagcaaatgatatttggtaggac
+6897296/1
CCCFFFFFHHHHHJJJJIJJJJJJJJJJJJJGIJJJJJJJJJJJJJJJJJ
@6359609/1
ggtatatataagattacaattcttaacattttttctttaaacaaagaaca
+6359609/1
@CBDFFFFHHGHHIJJJJJJJJJJJIJJJJJJJJJJJJJJJJJJJJHIHG
@2275497/1
ctgtatttcctgtgatcttgtctaagattgctttcgctgcggcatgcttt
+2275497/1
@@@DDFFFHHHHFHGGIIIJIIJGIIIFIJIJGGJJIIIIHGIIJIJJIJ
@2275960/1
gtcttgcacgacctttggattgaatataagaccttgttgttttagggtaa
+2275960/1
CCCFFFFFGHGHHJJJJJIJJJJIJJJJJIJJJJJJIJJHJJJJJJIDGI
@7392021/1
caacttctttggtgtacagaaatatttcggcttctgcttccgttccaccc
+7392021/1
CCCDFFADHHHDBFHBHGICEHGHHIGHHIIGGIIIEHIIIHIIIIEFAH
@4348513/1
agataacatacaattttaattttattattctcaatgatttcctccttcca
+4348513/1
@C@FFFFFHGHHHJJJIJGIJJJJJIIJIJIJIJJIJJJJJJJJJJJJJJ
@3809691/1
gattagtttccacaacaatttctcttcctttttttggatctgaagggcgg
+3809691/1
CCCFFFDFHHHHHJJJJHIJJJJJJJJJJIJJJJJJJIJJJJJJJJJJJH
@3809807/1
ttccaaaaaaatacagcaagtctggtaaatttatcgcaaggtaatgtaaa
+3809807/1
CCCFFFFFHHHHHJJJJJJJHHIJJFHIIJJJJJJJJJJJJFHIJJJJJJ
@3810856/1
attggatctagataataatgcctcagagctaccttggcagctgctaattt
+3810856/1
@@@DDDDD?FHD?FHGGEAFCFHHHGAGGE@FFFHA;?CFGDFEFGICGI
@4828454/1
gttgggattcattatccattctcccctaggctttgctttaggatcatcat
+4828454/1
@@@D?ABAD?FDHGDFBGGIIEBCFAEDFC>FEIGIIIBD@BD9DDDGED
@3811600/1
gatatgggttgctgtttacaccaacgataaaatcaggctttatgtttttg
+3811600/1
C@CDDFFDBCFDFHJGGGGGGHEDHGGI?HCCCCGHDEGHIEAFIGAGEI
@4829273/1
ctgtaatgtaaaagcaccaaggctttgcgacaatttgttctcttctgttg
+4829273/1
BCCDDFFFFFHGHJJJJJJJJIJJJJJJIIIGGGIIIIIJJJJJIJJJII
@6363076/1
ggccaagatcagccgtgtttggtagaagcagg
+6363076/1
@@@DDDD3=D<C>FDF?GE?EBE>CCF?EC?;
@4831110/1
ctttacaactcctaatcctgtttcatccgcaattttctggcggagttctt
+4831110/1
@CCFFFFFDHFHHJJJJJJJJJGIGIIJJJJEGIIDGGIIJIIDE@FGIJ
@203846/1
gttcaacttctttggtgtacagaaatatttcggcttctgcttccgttcca
+203846/1
@@@DDDBDH<FDFFI<A<?C@HCGGGIIIIGFBFDHI@CDFBB:@?DFGB
@204945/1
ctgctattgaaggctttttgttatctccagcaggtgggtgagtaacatca
+204945/1
CCCFFFFFGHHHGJJJJJJJIJJJGJIGHJJIIIEGHJ?DGIEHJEHIGI
@748159/1
cggttcttcttcttttttccacgtgaaatctttaggctgcagctcaacc
+748159/1
???DD;DDDDBAFHGGHIIIHGGF=FC>GGEGCH43C?DGDG>G@GF>8
@748611/1
gcatgttcttgcctttgttgctgctgtggtggttcttgcctttgcagctg
+748611/1
CCCFFFFFFHHHHJIJJHGIJJIJJJJJIFFHEDGHHIIJIJJIIJIIJI
@2280017/1
attaagttcgccgatcttgtacaacattttacatgcagttagtgcaactg
+2280017/1
@@<DDDDDDDACD@@@?FHBFHGGEDFFGHIIIIC@FFFHHGIFCFHIIG
@5856441/1
agccacatcaatgttaaggaatggtttccaaccaataattgcagactgga
+5856441/1
CCCFFFFFHHHHHIJJJJJJJJJJHGGJJJJIJJJJJJJIJIJJJJJJJH
@2280424/1
gtcttcttgtaacattgcagactctgtacttcctcctcatagttccacaa
+2280424/1
CCCFFFFFHHHHHJJJJJJJJJJIJJIJJJJJFIJJJJJJJIJJJJJJII
@3311870/1
ctgtattataacatgacctaagagttttattaaagttggatcattagcag
+3311870/1
@@@DDDFAHDDFDDHIHGIGIIGGA??@EHFEHEH?CEE?EGIGIHHGIJ
@751693/1
ctcacatatgtatggcacaactgataagttaagcattgcagttcatc
+751693/1
CCCFFFFFHHHHHJIJJJJJJJJJJJJJJJJJJJJJJJJJJHHJJJJ
@4351493/1
ccgacgacactttttagtaccgggcttactaagggagttttcttgatcat
+4351493/1
@??BDDADFHDFDAHIGAGG@EHGG8BGCGIIFII?FBFACGHGAHGGEI
@5353776/1
catggtttaagaaagaccaaaggtttctgttgagctagtcatttgttccc
+5353776/1
CCCFFEFFHHHGHJJJJJJJJJJJJJJJJJJJJJJJJJHIJJJIJIJJIJ
@754330/1
ctcatggacagatgtaacataccttcatctggaatcagaagacaatggtc
+754330/1
CCCFFFFFHHHHHJJJIIJJIJJJJJJJIJJJIJJIJJJJJJJJJJJIGH
@3813844/1
ccagagcttgttttctgttatagtccagccagcattctacagtatatttg
+3813844/1
CCCFFFFEHHDFHIJIJHIJJGHIEHGIGIBFHGGIJGGIIE?DFIIEII
@3314552/1
gccactgattgatgtcccaatggtccacacctttgtcaccactatattca
+3314552/1
CCCFFFFFGHHHHJIIJJJJJJJHJJIJJJJJJJJIIJIJJJJJIJJJIJ
@3814821/1
ctcaaccattttatcggccaacatattactgacctcaaccgtacttctag
+3814821/1
CCCFFFFFHHHHHJJIJJJJJJJJJJJJJJJJJJJJJJJJJJJJIJJJJJ
@6365637/1
cacaattcaagatctaatttcatgttgttattattttccttctttgcttc
+6365637/1
@C@FDFDFAFFFDHGEBGEIIGHIFIIJJIGHEIIIIJGIIJJGIGHGII
@2281940/1
gtcatttctttttcttgatctctttcattatcg
+2281940/1
::=DADADDBFF?<A:AEHC:A<C?C?:CFH@?
@2804066/1
gtgggcatggcctgcagctccctttttgcagcttcttcaagagggatggg
+2804066/1
CC@FFFDBF?DFHGH>EGAFHGABEGGHH@GGGEGIEGCGCGGGIIEDEH
@2282294/1
cctccatactccttgtcttacaggtaccggtctttctcgataatcaagtg
+2282294/1
?@@DDBDDHDDHGGHGHFGEEEHBACD?CG:CHCHJJJE@FDDHIJ@F?B
@1258572/1
gttgttgctgaggctgctgtggtctctgctgttgttgttgttgctgaggc
+1258572/1
@@CFFFFEHHHHHIFHJHGFGH?EHHFIIGIHGIFHJCGHDFHICHJJJI
@1258997/1
gtcgtctttctttcaacaaacacaagagctaaattatcctttttgaaatt
+1258997/1
CCCFFFFFHHHHHJJJJJJJJJJJJJJJJJJJJJJJJJJJJJJJJJJJJJ
@206777/1
gtcataagttgtaacagtaagttcttttttttccttgactatgtttgatg
+206777/1
@@BFFFFFFHHHHJJGHCHHJHJJJJJJJJ@GIJJJJJIJJJJIIJFFGE
@207345/1
catgacgatagctttattctcattaaggaattccggtttctcaaaacatg
+207345/1
CCCFFFFFHHHHHJJJJJJJJJJJJJJJJJJJJJJJGIJJJJJJJJJJJJ
@207435/1
gttgagtttggtgggtaggggttgtttccctagactgtggttgagacact
+207435/1
@BCFDFFFHHHFHJJGHJJJJFHJJJJJJJJIJJJJJJJJJIIIJHIIJJ
@6903152/1
atatttctcattttttctgctaaagcactaccttcagcgggagaccttgg
+6903152/1
@C@DFDFDHFGHHIIIGJJJJGHIJJJJJIJEGGHGJJIJJJJGHIJJJE
@4833341/1
ctacaattttgttttgtttctcctccatttccaattattttctttttctg
+4833341/1
@@CFDFDEFHG?FEHG:CGHIIIIIIGIIIIIHCGIFHIIIHIIIIIIII
@4833456/1
cacccatcaaagcctcaaaacagttagccattgcatgcctcaactca
+4833456/1
CCCFFFFFHHHHHIJJJJJJJJJJJJJIJJJJJJJJJJJJJJJJJJJ
@1262154/1
atataagattacaattcttaacattttttctttaaacaaagaacattgga
+1262154/1
@CCFFFFFHHHHHJJJJJJJJJIHJJJJJJJJJJIJJJJIJGGIIIJJJH
@7397474/1
gtaagtgatcattaagttcgccgatcttgtacaacattttacatgcagtt
+7397474/1
@@@DFFFDHHHHHIJJJJJIEHIEHIJJJFHIIGJIIJJIJGIJIJIJJJ
@3816397/1
ctttgctcttgaggaagttggtgtagagg
+3816397/1
@@@FFFFDFHHFHIHHICIIJFG?EFDHE
@7936709/1
caggtgaacatgggcatatctggaggttgatgaggaggctgaggtggaat
+7936709/1
?@@DBDFFHHHHHJJJBGIIJJJFHIGHIHGJIJJHIJIJJIJJBGHGHI
@5356937/1
gtgcattaatctatagaaaattttccagacagtatttagagactttccac
+5356937/1
B@@FFFFFHHHHHJJJJJJJJJJJJJJJJJJJHHJJJJJJJJJJJJJJJJ
@5861894/1
ctccttccaaaaaaatacagcaagtctggtaaatttatcgcaaggtaatg
+5861894/1
CCCFFFFFHHHHHJIIIJJIJJIIHHGIJFFFHJJIJJJIIJJJJBGHIJ
@1265235/1
gcatgatgacattcatctataactaat
+1265235/1
@<@DFFDDAFB?FGDHGGCHIGIIIII
@6905573/1
cttgatggctacaaagatagaagtcgaattcagttggatgggtaattccc
+6905573/1
CCCFFFFFHHHHHJJJJJJJJJJHIJJJJJJJJJJJJJJJJJ?BFFIGIJ
@1266742/1
ggattttaatatttccatttgtttttcagtttgtttctgaaattcttcag
+1266742/1
@CBFFFFFHHHHHJJJJJJJJHIJJJJJIHIJJJJIIJJIJJJJHIJJIJ
@2285282/1
gagaaatttcaatttttgcaaattgttcgtagtgaagaactgaaagc
+2285282/1
@@@DDDDDHHF<DHEGHDEC<CEHFHGHIFDG;FEHGHIIEHHEHDA
@1766191/1
ccagtaggtaaaaagattattgtattttcttttagaactctttcaaagag
+1766191/1
CCCFFFFFHHHHHJJIJJJJJIHJJJJJJJJJJJJJJJJIJJJJJJJJJJ
@7400450/1
cttttatcataatgagatcaagtttttttcgaatcaaatgaagctgtatt
+7400450/1
CCCFFFFFHHHHHJJJIJJJJIJHJJJJJJJJJJJJJJJJIJJJJJFHJJ
@1767766/1
gcaggaggtataaacaaacctatgggttttaccatcatttgctgctcata
+1767766/1
CCCFFFFFCFHHHJJJJJJJJJJJJJHHIJJJJJJJIIJJJIJJJJJJJJ
@4836105/1
gttgcctaacaggaggtgcactggttacaggagatactggttgttgttga
+4836105/1
C@CFFFFFHHHHHIJJFFHIJJJJHIJJJJJIJJJJJJJJHIJHIJHIJG
@5358952/1
gacctttggattgaatataagaccttgttgttttagggtaatcaaatttt
+5358952/1
CCCFFFFFHHHHHJJJJJJJJJJJJJJIJIGHIJGIIJDFGIJJJIJJJJ
@6370998/1
ccacaagaaaaaaggttcttttacccccttcagaatataatagtttcaat
+6370998/1
CCCFFFFFHHHHHJJCGIJJJJHIJJJJJJJJJJJJJIJJJJJHIJJJJJ
@3819415/1
gccacttctttgaactaagtacagcgaaattcttattcgattgaagtaaa
+3819415/1
CCCFFFFFHHHHHIJJJJJJJJJIJJJJJJJJJJJJJJJJJJIIJJIJJJ
@3321038/1
cttctgatagcctgcaattcttggttcaagatcattttaaactgtccttc
+3321038/1
CCCFFFFFHHHHHJJIIJJJJJJJHHJJJIJJJJJJJJJJJJJJIJJJJJ
@3322296/1
gctccaattgcattccctttcacactagggacatgaggtgaaattattgg
+3322296/1
@@@DDD>DF<FDCFBB?DIFEIHIIIFIA=;CF>FDFB:C<?DGBEEFIE
@3821005/1
ggaaaactgtttatcatagatccgacgacactttttagtaccgggcttac
+3821005/1
@@@DFFFFHHGGGIJGIGHHJGHIJJJGGHIIJJJIIIFHFHEGIGIGJI
@3323102/1
taagattacaattcttaacattttttctttaaacaaagaacattggatta
+3323102/1
@@@D=4D?AFDFHFHIGGHEGIIGHICGHIGHGGIGGG3CBFHGIIGGHG
@6908263/1
gtcgtgagaagctgcaacggctgctatagatggaacg
+6908263/1
@@@D;D8D8<AFBDEEEHG>E@@CBGDHH<?:3BDF0
@213074/1
catactccttgtcttacaggtaccggtctttctcgataatcaagtgttgg
+213074/1
@@@DDFFFDFHHHJJIIJJIJGIIIJEGHIIHIJIGGIJIJJJI?BFFHD
@6910227/1
aacgagaaccaatttcttttttaaaataatc
+6910227/1
CCCFFFDFHHHGHJJJJJJJJJIJIJJIIJJ
@5864850/1
gcttgtcttccacccttttttttgttcctttttgaattgaaatcacctgc
+5864850/1
@BCFFEFFHHHHHJJJJJJJJJJJHIJJJJJJJJHIIJJGJJIIJJJJJI
@2812897/1
acgagtttgagcatcattcattttcttcattgtaacttggcccgcaacaa
+2812897/1
CCCFFDFFHHHHHJJJJIJJJIJJJJJJJJJJIIHIIJJJIJJJJJJJJJ
@5866710/1
ctcagagctaccttggcagctgctaattttgcttggtgtttgttttctcc
+5866710/1
CCCFFFFFHHHHHJJJJJJJJJJJIIIJJJJJJJJJHHHJJIGHIJJJJJ
@1768264/1
tctgctgttgctgttgttgctgaggctgctgtggtctctgctgttgttgt
+1768264/1
CCCFFFFEHHHHHJIHIJGIJJJIJJJJIJIFGIEGIIJIJJGGGIJJEB
@1770284/1
ctccatactccttgtcttacaggtaccggtctttctcgataa
+1770284/1
????DDD;4CDDD?2AEE>E?F>333:C6CEADCDBD13BDD
@5366382/1
gtctggagctggatgagtgacatcagcgccaacaacaatgacaggttttt
+5366382/1
CCCFFFFFHHHHHJJIJFIIJJJJJJJJJJJJJJJJJJJJJJIJJDGHJJ
@7404242/1
ccgacacatcaatattaagcatcatcttccattgagaaggcctgacggac
+7404242/1
@C@DDFFFGHDDHEHIBGHHEHHGGIIIIIIIIGCIIIFHIIIFGIEIII
@1271956/1
ataagaactatttctttaagaatattttggatttcattgatagtatctga
+1271956/1
CC@FFFFFHHHHHJIJJIIJJJIJJIJJJJHHJJJIIIIJIJJIJIIJJF
@3824878/1
ccacattccattccatgatttattaaacccgatgctagctttcttaaatc
+3824878/1
CCCFFFFFHHHHHJJJJJJJJIJJJJJJJJJIJJJJJJJJJJJJJJJJJJ
@3825835/1
cgtatttacagaagcaaggttggcctattattggcattccagcatcatta
+3825835/1
?@?DADADHHGHDHIGHGIFFGIGDHIIIDGIGIGAGHD>DFGIIEIIGE
@7942659/1
gtggtctctgctgttgctgttgttgctgaggctgctgtggtctctgctgt
+7942659/1
BB@FDFFFHHHHHIJJIJJHHIHIJIIIGIJJJJJIIHJJHIIJJJIGII
@1273380/1
caacaagttccgttttttggagaggcaactcaggataactatagaggttc
+1273380/1
@C@DDFFDHHFFHIJJIJIJGIHHGIGJJIIGGG@GGHIJGIIIJIFBCH
@3826498/1
ggagagcttttattgaatagaataggaatgtcaggtgcgttaacttttgg
+3826498/1
BCCFDFFFHHHHHJGHIIJJEHIJJJHGIIHIIIJEGHHFHGIFHIJJIJ
@4841851/1
gtgactgatttttcttcaacatcaacaaatgtcacttcaaactgttgctc
+4841851/1
BBBDFFFFHHHHHJJJJIJJJJJIJJJJIJJHIJIIJJJIJJJIIIIJJH
@760554/1
gcataagtcattcctctatcaggtaagacaacaatcacaagttttacttc
+760554/1
CCCFFFFEHHHHHJJJJJJJJJJIJJJJJJJJJJJJJJJJJHIJJJJJJJ
@5868129/1
gctgagagtaattcgtcgcgcattctgttgtatatttatgctcacttcac
+5868129/1
CCCFFFFFDFHHHJJHIJJJJJJJJJJIJJIJJIJJJJJIJJJJJJJJJJ
@6913937/1
ctccatactccttgtcttacaggtaccggtctttctcgataatcaagtgt
+6913937/1
CCCFFFFFHHHHHJJJJJJJJJJHHJJJJHIJIJJJJJJJJJJIIIJIIH
@6914435/1
ccataatcatatttcttataaattttttcttcataataatctttgtttag
+6914435/1
CC@FFFFFGHGHHJJJJJJJIHJJJJJJJJIJJJJJIHIIIIJJJJIJHG
@3326218/1
gtaaaacgtaagtggaagcataagctcccaattctttggtgataagaact
+3326218/1
@CCFD?DFDFHDDGGHGH?HIJIJJJJIHIJJJJGIIIIFGEGGFHIGIE
@3326600/1
tgttgctgtacttgaggctgagatgaaggtggtctgctgggttgctggtc
+3326600/1
@@@FBEFFHHHHHIHIGHIJGIJJJJJJJFHIEGIJJJIJJHIJIJJJIJ
@5869734/1
attaagattagtattaactgtttaactaaatattcaaactg
+5869734/1
@;?D?DDBFHBHAHGGDHGG?@C4ADHFCBECC>BF<AH@<
@762795/1
cgctcaaacatgcaaatgtgacattattgactaaggccgatctgaggtct
+762795/1
?@1AADDBF?FBF@DDGGFD<F4<FD<ABF>E43CEC@A>GFDHBF6/??
@2290137/1
ggtctctgctgttgctgttgttgctgaggctgctgtggtctctgctgttg
+2290137/1
@;?DDEFFHGHHHDHHGGIJCGGIIBEHHJGGIGHHIJIIGIGEHEGHBF
@219410/1
gtttcgtaggcaggtggaggccatcgcctggtcatgcataattcttgtag
+219410/1
CCCFFFDFHDHHHIGGIIHGJJJHIJJJJJJDHIIIJJJJGIIJJJJHIJ
@2814932/1
gtagataggctggcctgcttgtggaaaaccaccacaaatccacttggaaa
+2814932/1
@@@D@AD?FBAB:;DFH>F><F<@9EHEEHIGDCDDHIFGBFHCFEHIEH
@2291421/1
gtagcatttggaggactgtcagatggttttggagaattatcaaagagaat
+2291421/1
CCCFFFFFHHHHHJGGIIHHIJIJJJHIJJJJJJIIJJJJJJJJJJJJJI
@6375012/1
gtttataatctccttctaacttaatgcaagcttctcttatagctgtcaac
+6375012/1
CCCFFFFFHHHHHJJJJJJJJJJJJJJJJJJJJJJJJJJJJJJJJJJJJJ
@7944352/1
cgtggaagtaagaggtctttcatttaatgttttttgaaaagcctcacttg
+7944352/1
?BBDFFFFHGGHHIIGFHIIJIIIJJJIJJGJJJJJGJGII@GGIIIIJI
@1771670/1
gtccttttatcataatgagatcaagtttttttcgaatcaaatgaagctgt
+1771670/1
CCCFFFFFGGHHHJJJJIIIJIJJIHIJJJJJJJJJIJJJJJJJJJJJII
@7409748/1
gtgggcatggcctgcagctccctttttgcagcttcttcaagagggatggg
+7409748/1
@@@DDDDBFB?FHIIIIEGGBEHH?FHHHGIIGBHHGIGHEGGGE:FHGB
@5872783/1
gttgttgttgaccccatggttgtcgaggaggtccctgtt
+5872783/1
@@@DDDBBFB<A?:EHE:CF?AFGF9CGGEGDD?DFBDF
@765329/1
gccaataattgttctttcatgatactctcaaggtccctgattacttcttc
+765329/1
CCCFFFFFHHHHHIJJJJJJJJJJJJJJJJJJJHIJJJJIJJJJJJJJJI
@4363153/1
caataccttcttctatcacatcggaggcaaccaatatgttcgtctcaccc
+4363153/1
CCCDFFDFHHHHGJHGGBHHHIGGEHIJGDIJJIIJBHIIGIFDFHIJIJ
@7410844/1
gccatttagtacactgctttttccttctccagctagttgatctttcatat
+7410844/1
8?;DDDD?CD?FFHIH<CIEHHBCHGFHDGBFHI9C:?CEHHIEIIGEAA
@4842253/1
gttatcaggttttgggtagttgggtaatattttgataacgtggatgt
+4842253/1
@@@DFFEDFADHHIII<EGFHCGI<CGHIIIIGBBFGFHGGHGGGH?
@7947957/1
tcaaaatcttcttcatcacgtcgtctttttttaccaaaccggtattttcc
+7947957/1
@@@DFFDDFHHHHJJJJJJJJJIJJJJJJJJJJJJJJJJJJJFHJJJJJJ
@2816723/1
gttgtttattagggtagcatttggaggactgtcagatggttttggagaat
+2816723/1
@@@DADDDHFHHHIAAE>?BHIGGIGGEGHHGEGIBH@FDDGCHIHGGBG
@6377826/1
gggaagcgagcttgctgttgttgttgctgctgctgttgttgttgttgacc
+6377826/1
@?@DDFFFFHHHHIJEGGHIGIGGIIIEIJJJIDGDHIBGHGH2BFFHIG
@6378245/1
gggaattctaagagggtacacaattcaggcactaatgtctcttcaaaatc
+6378245/1
B@CFFFFFHHHHHJJJEHIJJJACHIHIJJJJJIIIJHHIJJJJIIGJGG
@6378692/1
ccttgactatgtttgatgacatatcaataacattctcctcaaccttttgt
+6378692/1
@@CFFFFFHHHHHJJHIJJJJJJJJJJJJJJJJJJJJJJJJJJJJJJJJJ
@1776978/1
ctcagagctaccttggcagctgctaattttgcttggtgtttgttttctcc
+1776978/1
?@@DDBDEDFFHHEB?EECGHGGEHAHGHIGG@FFE1?:CDH?FHIGCHG
@5368609/1
ctctcattcttagttgtaacaactaggggcaccatgacgatagctttatt
+5368609/1
CCCFFFFFHHGGHFHIHIJGIIJJJIIIGIJJJJJIJJJGIIJGIJJJJI
@5368628/1
gttaaaacagtacatcgcacaacaaacacttggggagttaaatcaacatc
+5368628/1
@@@FFFFFHGFHHJIGIIJJJIJJJJJJIIIIJIIGHHIHJIJIIIJJJJ
@6379521/1
ctgtacttgaggctgagatgaaggtggtctgctgggttgctggtcaccgg
+6379521/1
CCCFFFFFHHHHGJJGIIJJJJJJEGHFHHJJJJJJHHIJJJJHIJJJJI
@3331184/1
ctcaggagaaatttcaatttttgcaaattgttcgtagtgaagaactgaaa
+3331184/1
@CCFFFFFHHHHGIJJJJHJIJJJJEIIJJHHIJJJIJIIGIHJJJIIIJ
@5369616/1
actaaaaattcttttttaagtaacaaagcttcagtaaataacaaagaatg
+5369616/1
CCCFFFFFHHHHHJJJJJJJHHJJJJJJJJJJJJIJJJJJJJJJJJJJJJ
@4845088/1
gcctcatgttataacattatgcagttcattacctaagatatttgttatga
+4845088/1
CCCFFFFFHHHHHIJIJJJJJJJJJJJJJJJJJJJJJJJJJJJJJJJJJJ
@223736/1
gtaacggtcatttctttttcttgatctctttcattatcgtaaattgtcac
+223736/1
BBBFFFFDHHHHHJJJJJJJJJJJJJJJJJJJJJJJJJJJJJJJJJIJJJ
@7949571/1
gcttgctgttgttgctgctgctgctgttgttgttgttgaccccatggttg
+7949571/1
BCCADFFFHHHHHJJJJJJIJJJIIIEHGHGIJJIGIIJJIJJHIIIGII
@1278034/1
cctaatcctgtttcatccgcaattttctggcggagctcttcagcatttag
+1278034/1
@C@FDFBD>DD8:CF@HIIII>FII4FHGGEAFGEE;BGH>GHIGD>CED
@224505/1
cttccgttccaccctttctgctgcgatctttgccatagcatagttcctgc
+224505/1
CCCFFFDFHHHHHJJJJJIJJJJJJHIJJIJJJJIJJJJJJIJIIJJIJI
@4846943/1
gaaatctttaggctgcagctcaaccattttatcggccaacatattactga
+4846943/1
CCCFFFFFHHHHHJJJJJJJJJJJJJJJJJIJJJJJJJIJIJIIIJJJII
@7950808/1
acggtctcaacaagttccgttttttggagaggcaactcaggataactata
+7950808/1
BCCFFFFFHHHHHIIIJJJJJJJJJJIJJJJJJJJJJJJJJJJJJJJJJJ
@2299089/1
ggagaatggaaggactaggacctggatggccttccaattctggctggtga
+2299089/1
@@@FDFFFGDHHHIJJIGIHIGIJJIJJDGIJIJIHIIGJIGIJFIJ?BF
@226091/1
ttcaaaatcttcttcatcacgtcgtctttttttaccaaaccggtattttc
+226091/1
@@@FFFFFHHHHFGHGIJJJIFHGIJIJJJIJJIEGECHIJGEBGGIJJJ
@1779184/1
ctcctcaaccttttgtaacatcgacaacaccgcttgtgcggcaatatgtt
+1779184/1
@CCFFFFFHHGHGJIIJJJJJIJJJIIJJJGHIJJJIIIIIJJGJJIIII
@3335338/1
ggagcggcttgtctaacttgaccaacggtaaaagcaggagg
+3335338/1
@@@DDDDDFFDFA99C<?GB9CFDFD=E6?DGI49??FBF@
@229425/1
cataagttgtaacagtaagttcttttttttccttgactatgtttgatgac
+229425/1
@@@BDFBDHFFAHGE<E@II>C@IHCHIIIEIIGGCGHEHB9?DFGIGIE
@767184/1
ggctgctgtggtctctgctgttgttgctgctgctgttgttgttgctgctg
+767184/1
=@@DDDDDH?D<CFGGBGH<<CEAEHAHIIII@?GCGHCFGFH8??DB?9
@2821598/1
ggtctctgctgttgctgttgttgctgaggctgctgtggtctctgctgttg
+2821598/1
=?:=ABD4CADA<CEEE<CCFCFHHEHII?EGHG91:911:?9B?DAHGF
@2821740/1
ccagtaggtaaaaagattattgtattttcttttagaactctttcaaagag
+2821740/1
CCCFFFFFFHHHHIJHJJJJJJIIGJJJJJJJJJGJJJJJJJJJJJIJJJ
@2821921/1
ggctattttagcatggaatgtgatctccaagttgtgaatcaatttcagga
+2821921/1
@C@FFFE?FDBDHGIIIIGICBHDCAB@DHHCE>C?BFEFEF?BFGGCGH
@768867/1
cctgcttgtggaaaaccaccacaaatccacttggaaaactgtttatcata
+768867/1
CCCFFFFFHHHHHIJJJJJJJJJJJJJJJJJJJJJJJJJJJHHJJJJJJJ
@5374333/1
gcttgtctaacttgaccaacggtaaaagcaggaggttgttgcatcctttg
+5374333/1
@@@DBB?DBFHHFIIHHGGBCBGGGIBGCHEHDGD?3BG9;D>FGGIIII
@7952388/1
aggaagttatcaagaaatctaagattgcatcaccgaggaattccagcctt
+7952388/1
CCCFFFDEHHHHHJJJJJJJJJJJJJJJJJJJJJJJJJJJJJJJJJJJJJ
@7952955/1
caacaaccgcctcagcagcagcagcagcagaggcaacaacagccgcagca
+7952955/1
?<?DDDDDHDAHDHBB4CEGCEG<FE3CFGFC7=??FCH;BEAHAGGBB>
@2299529/1
gtcccaatggtccacacctttgtcaccactatattcaccaaccgttaacg
+2299529/1
@@@DDA3ACDDBDHIII@BGHABF<CBHGFHH@FH9:CFG8BGH?GEB?/
@4851285/1
ggtaaatttatcgcaaggtaatgtaaaacaatatctattcaacaaaggaa
+4851285/1
BC@DFFFFHHHHHJJJJJFHIJJJJJJJJJIJJJJJJJJJJJJJJJJJJJ
@6386025/1
gtcattatgggcttctattagttcatctatattttttaaggaagtaagtg
+6386025/1
BBBFFFFFHHHHHJJJJJJHIIIJJJJJJJJJJJJJJJIJJIJJGIJJIJ
@7419263/1
ctctaatcatctgattagtagtaacgattctccactgaaccaaatcggct
+7419263/1
CCCFFFFFHGGHHJJIJIFJJHHJJJJJIJJJJJGJHJIIIIJJIIGGGI
@1781247/1
tttcacttttgttattggtttccttatcagtaatctcgaatctattatct
+1781247/1
@@CFFFFFHHHHHJIJJJFHIIIJJIJJJJJIIJJJIIJGGIJIJJIIJI
@2826327/1
ctgaagacaggactaggtgctgcaatgaccatcaatcatcccttttctat
+2826327/1
CCCFFFFFGHHHHJJJICFHJIIJJJJHDF9EHIJHJJIJIJJJJJJJJI
@7419997/1
aatagctcgtgccattgcgccaggtgtccggtcttc
+7419997/1
=?;DDD4?=<A:3AC944CGF<E3C?FFFAGF8D?4
@3337920/1
ccgaggtttaaattttttccgctgtagtacaaatttctatttccgattat
+3337920/1
CCCFFFDDHHHHHJJJJJJJJJJJJJJIIJJJJJIJJJJJJJJJJIJJJJ
@7954689/1
gtttggtagaagcaggatgacacttaggtcgtgcatggtttaagaaagac
+7954689/1
@@@DDDDDD?FD>FGB@<FHH>FHEHE@2<EGEDDEEFD??DFHIIIEHG
@7954811/1
cgacaaacgccatcctctcattcttagttgtaacaactaggggcaccatg
+7954811/1
CC@FFFFFHHHHHJJJJJJJJJJJJJJJJJHIJJJJJJJJJJJJIJJJJJ
@7954885/1
gtatcaactgcagcctcttttaccattgtacgagtttgagcatcattcat
+7954885/1
CCCFFFFFHHHHHJJJJJJJJJJJJJJJJJJJJJIIJJJJJJIJJJJJJJ
@7421253/1
ggcatattagctagaagatgacgaaatttcacatattctctccacgcttt
+7421253/1
CCCFFFFFHHHHHJJJJJJJJJJJJHHIJJJJJJGIIIJJJJJJJJJJJJ
@1783687/1
ctagataataatgcctcagagctaccttggcagctgctaattttgcttgg
+1783687/1
CC@FFFFFHHHHFHIJIGGIJIIGJJIGIIHJIIGIIJIGIIIJJJJJIJ
@230960/1
ggctgttgttgccactgctgctgctgcggctgttgttgcctctgctgctg
+230960/1
CCCFFEFFHHHHHJIJJJJIJJJJJJIJJJJJFHHGHIIJJIGIIJIIIJ
@231256/1
gtacctatttctttgtgtcggaatacaaggcaggaaatggtgaactgcct
+231256/1
@@@DFFFFDHGFFHBCBGHGIJIGEDEHDGGIJIIEHHII??BHIJIDEG
@3339781/1
tgtacttgaggctgagatgaaggtggtctgctgggttgctggtcaccggg
+3339781/1
;?@DBADDFFHDBH;FB>>HIIDAFG1CHHCFFG<C@<BHE<0?BFD@D;
@2300208/1
ataagattacaattcttaacattttttctttaaa
+2300208/1
@@@1A?4AB<CDDGFI@FCFEH<EEBGG9EF4C4
@1785254/1
gcaccttcaacaccacactcctcaaggtacacccctataagggcttcgat
+1785254/1
CCCFFFFFHHHHHJJJJJJJJJJJJJJHFGHHIJJJJJIJJJJJJJJIJH
@5879407/1
ggtttctcaaaacatggtgctggatgaggaaatttttcataaagaagtcg
+5879407/1
BCBFFFFFHHHHHJJJJGIIIJJIJIGIIJJJIJJJJJIJJJJJJJJIIJ
@5879668/1
tgttggtgcattcataattcgggccttaactttagtg
+5879668/1
?@?DDD1BH8CAFGIG9FHIIGEAHHIIIEBCGIE??
@3835651/1
cctccattagttttcttccaactagtgaaatttgacttaagaaatatgaa
+3835651/1
CCCFFFFFHHHHHJJJJJJJJJJJJJJJJJJJJJJJJJJJJJIJJJJJJJ
@772940/1
gttataaatgtaggaagttatcaagaaatctaagattgcatcaccgagga
+772940/1
@?@B1D?BDCFDHGGGBFBHII><EFDH@HE>AHFGEF@GGFE>GE>HBA
@3836632/1
gccaagatcagccgtgtttggtagaagcaggatgcaacttaggtcgtgca
+3836632/1
@CCFFFFFFHHHHJGGHIIGIFHICIEHGGIIGHGGGGGIGIIDGGGHJE
@2303747/1
cgtggatgtagataggctggcctgcttgtggaaaaccaccacaaatccac
+2303747/1
@@@FFFFFDDFHHJI9@GCHGHGIHHIHEHEGGHIJIJGIIJIIIIGGII
@775094/1
gtgtagaattacagaataactcatgaatgctttctaatgtttcttcattt
+775094/1
BBCFFFFFHHHHHJJJJJJJJJJJJJJJJJJJJJJJJJJIIJJJJJJJJJ
@5882565/1
ctgggaatccattgtgagccacatcaatgttaagg
+5882565/1
@CCDDDDFGH3CFIGIJIIEGEDHGHGGIHI<EGD
@6387422/1
cttggtgtttgttttctcctactccgacaaacgccatcctctcattctta
+6387422/1
@@@FFADBDHFCFGGGIHIIJJGHIJIIFIJJJJJIJIJJIIIJJIJJDG
@5378251/1
caaaaattttcgaataagcatggaccatggtttcaatgatttccctgttg
+5378251/1
CCCFFFFFHHHGHJJJJJJIJJJIJGIJJICFHIJJJJJIJJJJIJJJJI
@2308149/1
atataagattacaattcttaacattttttctttaaacaaagaacattgga
+2308149/1
B@@DFFFDFHHHHIIJJIJJGHGIJJJJJIJJJIJJJIJIIIGIIGIGJI
@2309113/1
ctccaattgcattccctttcacactagggacatgaggtg
+2309113/1
@@@DDBDD<FHDFDFBGHEB@BH@BF@;9CAE?FFCC9?
@5382439/1
gtggaggtgaaaagaatgatcttccaactgtcacaaacctgttagcagct
+5382439/1
BCCFFFFDFHHGHJJJJJJJJJJJJJJJJJHJJJJIJJJJJIIIIJIIJI
@1786513/1
cgggcttactaagggagttttcttgatcattttcgtttacccagagagga
+1786513/1
@@@DDDDFFHFHHJIEHGGHGHIJJIIJIIJIIJJGHCEGIIIJJJHFHF
@234101/1
tttctaatgtttcttcatttaaaaccgctgtgtctctttctttttttgtt
+234101/1
CCCFFFFFHHHHHJJJJJJJJJJJJJJJJJHIHIJJJJJJJJJJJJJJJJ
@2310704/1
ctttttcttgatctctttcattatcgtaaattgtcacggtctcaacaagt
+2310704/1
CCCFFFFFHHHHHJJJJJJJJJJJJJJJJIJJJJJJJJJJJJJJJIJGHG
@3343123/1
gttataacattatgcagttcattacctaagatatttgttatgatctccgg
+3343123/1
?;?DDDDD?DFDFH@HGEF@DG:CHEH@EGCBDEHHC:CB>DGGG@GFGI
@1788085/1
gtcctggtccagattcctgttgtggaccagcttgtgcttgtcttccaccc
+1788085/1
CCCFFFFFGHGHFHGIJJJJJJJJJIJJJJJJJIJJJJJJJIJJJJCHII
@6929587/1
gtctgctcttcacatactcttgttacaacatatttcaacatgtatccttt
+6929587/1
@@CFFDDFHGHFHJIJJDGGEHFFHIJGIEGI@FIICEDHIHCAGII@HH
@1292249/1
gtcggcagctgggaatcctttgtgagccacatcaatgttaaggaatggtt
+1292249/1
CCCFFFFFHHHHHJJJJJJJJJIJJJJJJJJJJJJJJJJJJJJJJJJJFH
@4379806/1
cggccacttctttgaactaagtacagcgaaattcttattcgattgaagta
+4379806/1
CCCFFFFFHHHHHJIJJJJJJIIJJJJJJJJJJJJJIJJJJIJJJIIJGI
@5383679/1
ctttttttgacctacccttgccgatagcaataaggcctttggctttaacc
+5383679/1
@CCFFDDDAFHHBEH;GFDGGHIIDEB?9?BFHGDGBFH@FFEGAGD@EG
@7960305/1
gctgtttacaccaacgataaaatcaggctttatgtttttgtattcttcaa
+7960305/1
BBCFDFFFHHGHHJJJJJJJJJJJIJJJJJJJJJIJJJJJIJJJJJJJII
@1789037/1
catctatattttttaaggaagtaagtgcaggggaacgagaaccaatttct
+1789037/1
C@CFFFFFHHGHHJJIJJHIJHIJJCHGIJJJJJGIJIIIIJJFIIIIJJ
@4857484/1
aggaattctaaacgttcattgtgagttatatttgattcagtttcccgctt
+4857484/1
@CCFFFFFHHHHHJHJJJJJJHJJJHIJJJJJJJHJJJJJIIJJJJJJJJ
@3838099/1
aggaaatagtattttttcttcatcgtcttgaacttcatttccaacagg
+3838099/1
?@@AADFFGDFFHGIIIIIGEDH>B?CGHHGIGIIIIIIICHGGBEG?
@2313631/1
cagcagtcatcaccaaaacctgatgattttcaagctcttcatgccactga
+2313631/1
@@CFDFDDFHFHGIIJIGIJIGIIICIIJJJJFIIJJJJIGIJIJJJJHE
@4860008/1
ctccaatcgcattccctttcacactagggacatgaggtgaaattattggt
+4860008/1
@@@DFFDFBHDHHGGAGFHEHIIIIGIDB;EGBFHGIHEIA@GG>FHFBD
@5388076/1
cttcagcctcatgttataacattatgcagttcattacctaagatatttgt
+5388076/1
@@@DF?DEFBFADHIHIEIHIEIIIIIIIFGIIGCHHGIGGDDHGIIIIF
@2834995/1
gtttcaacatgtctttcagataaatttattgagctggaacatagttttaa
+2834995/1
CCCFFFFFHHHHHJJJJJJJJJJIJJJJJJJIJJJJJHIIJJJJJGIJJI
@1792791/1
cacaacaatttctcttcctttttttggatctgaagggcggtcccctcttt
+1792791/1
CCCFFFFDHHHHHJJJJJJJJJJJJJJJJJJJJIJJJJJJHHHFFFDEEE
@6392957/1
ctgttgtatatttatgctcacttcaccaacattcatgaataatggaaaat
+6392957/1
CCCFFFFFHHHHHGJJIJIGIJJJJJJJJIJJJJJJJJJJJJJJJJJIJJ
@2317515/1
ctcagaagaaataatatctcagcaccaattttatgatttctcttctcttg
+2317515/1
CCCFFFFFHHHHHJJJJJIJJJJJJJJJJJJJJJJJJJJJJJJJJJJJJJ
@1293793/1
gcctcttttaccattgtacgagtttgagcatcattcattttcttcattgt
+1293793/1
CCCFFFFFHHHHHIJJGHJIGGCGHIJJJJJIJJJIIJJIIIIJJGIIIG
@3841299/1
ctttttgaaattttttaataattggaacaattctatcacctttgaagttg
+3841299/1
@CCFFFFFHHHHHJJJJJJJJJJJJJJJJJJJJJJJJJJJJJJJJJJJJJ
@6394591/1
gtcaagagcttggattgcctcctgcggaccattagttgaagttccagccc
+6394591/1
CCCFFFFFHHHHHIJJJJJJJJJJJJJGIIIHIEHGIIGHHGGGHIIFJJ
@3842066/1
gctgctaattttgcttggtgtttgttttctcctactccgacaaacgccat
+3842066/1
CCCFFFFFHHHHHJJJJJIGHIJJHIJJJJJJJJJJJJJJJJJIJJJJJJ
@5887735/1
acccgatgtttctagcctttcataattcataacgtcattagcagagctcg
+5887735/1
?@<D?DDA?DBC:CHGHIAHGH@BFIIIC4AEFC1?DG>F?B>DGBDDC?
@5888288/1
gtcaattgctaatattgccatcaacgttcactgtctataaaaataca
+5888288/1
@@@FFFFFHHHHHIJJIIJFIIJIIJHGIIGIJHGIJJJJIGIGIHI
@5888387/1
gtgcagtatgttttccaacagtcataataaattcattagactgtcgatga
+5888387/1
CBBFFFEFHHFHHJJJIJJJIHIJIJJJJIJJJJIJJJJIIJJIGIGHIH
@5888600/1
ctctggctattttagcatggaatgtaatctccaagttgtgaatcaatttc
+5888600/1
CCCFFFFFHHHHHHJIIJIIICHJHFHIIJJJJJIGIJIJIGHEHHHIJJ
@5888756/1
ccagagactcgtccaatcagattgaaaaaaacaagttgtataacac
+5888756/1
BBCDDDDBHHHFFGGIIJJJGHHICHHGIGIJJJ39DGFH49?DHG
@7432080/1
gtacgctcaaacatgcaaatgtgacattattgactaaggccgatctgagg
+7432080/1
@BBFDFFFHHGHHJJFIJJIIFHGIIJJIIGIIHIJJJI>CG@DHIJJJJ
@4380815/1
gtgtcttgcacgacctttggattgaatataagaccttgttgttttagggt
+4380815/1
@@@D=DDDBDBADGGFHHIIIIIFEGG>FGEDDGDEHIBFGGHIIHGGI0
@4380902/1
taatgtttcttcatttaaaaccgctgtgtctctttctttttttgttagac
+4380902/1
CCCFFDFFHHHHHJJJJJJJJJJJJJIIHIJJJJJIJJJJJJJJIJHIGI
@4381719/1
ggtaatattttgataacgtggatgtagataggctggcctgcttgtggaaa
+4381719/1
CC@FFFFFHHHHGJJJHJHIJJJJHIJJJJGIJJJJJIGIHJJIIJJIIJ
@5389226/1
ctgtaattgcgataaggtttttcaggattgatagatacatcataatgatg
+5389226/1
@C@DDEDFHHHHGIJIJEGGHIIJGGIIIGGGFHDIJJJJJGGGHEGGHC
@1796146/1
aacaacagccgcagcagcagcagtggcaacaacagccccagcagcagcag
+1796146/1
CCCFFFFFHHHHGJJJJIJHIIJFGIIIJJJJIIGIJJJJIIIJJJJIII
@781982/1
ctggatacgtaaccaccattcctttaacttcatcaacaagtttttgccac
+781982/1
CCCFFFFFHHHHHJJJJJJJIJJJJJJJIJJJJJJJJJJJGIJJJJJJIJ
@5390845/1
gtttctagcctttcataattcataacgtcattagcagagctcgctactaa
+5390845/1
@@@FFFFD?BFFAB@FF>CHEBFHCHHGC=EHFC9:EEFHGEGAH;@BFD
@783202/1
cactgaaccaaatcggctccttgaatgaatttttcattcctccatactcc
+783202/1
CCCFFFFFHHHHHJJJJJJJJJJJAEHHHJJJJJJIJIIIJJJIJJJJJJ
@5391189/1
atcactttttacatttaaagcatctccttcttctttttttttagtttcct
+5391189/1
CC@FFFFFHHHHHJJJJJJJJHJJJJJJJJJJJJJJJJJJJJIIHIJJJJ
@6935938/1
gtggaagtaagaggtctttcatttaatgtttattgaaaagcctcacttgt
+6935938/1
@?@DDDDBCFH>FB:A@AEEIG<CFDHGEFH<CFFAEGEGE?GEHGGGI?
@7965203/1
cttttttgcccattattgtgtactatcttcaaagagaaaaagtgcaatac
+7965203/1
CCCFFFFFHHGGHJIJJJFHIJIJGIIIJJJIJJJJJJJJIJBFHIIJIJ
@4861364/1
gtcactattaaagttgatttgtcttatagacttgacaattttttcttttc
+4861364/1
CCCFFFDEHGHHHFFGFHGHHIIHIGHFIGEHGGBHGHIHHIGHGIIJJE
@7434861/1
ggttgtttccctagactgtggttgagacacttgctggggaggtggacctc
+7434861/1
@CBFFFFFFHHHHIJGGHHHIIJIJIJJJIJJJIIIIJIGHIBFGBGIIJ
@7435460/1
tttccaaaaattttcgaataagcatggaccatggtttcaatgatttccct
+7435460/1
CCCFFFFFHHHHHJJJJJJJJJJJJJJJJJJJJJDHIJJJJJJJJJJJJJ
@4862321/1
gtaaaaagtggcgaagtcaatcctaacactctaggattatttccagaatc
+4862321/1
CCCFFFFFFHHHHJJJIJIJJJJJJJJJJJJJJJJJJJJJJJJJJJJJJJ
@5392899/1
cctgttgttccattgcttgaggtctggtaattggagcggcttgtctaact
+5392899/1
CCCFFFFFHHHHHJJJJJJIJJFHJJIHHIJGIJJJJJJJJJ0?3=8B<=
@5393175/1
cccaagaggagagcttttattgaatagaataggaatgtcaggtgcgttaa
+5393175/1
CCCFFFFFHHHHHJJJIJJJJJIJJJJJJJJIJIJJIIJJJJDHIIGIIJ
@7436037/1
gccaatagctgtgggttatgtggtgattgatgccattcaactttgcatta
+7436037/1
@CCFDFFFGHHHHCHIEIIJJJJFGCHGEEIICEBHIJIGJIGFDGIGII
@4863051/1
ggacaagttgttatattagtcactttatatgttct
+4863051/1
???<1;B?DBDDD><EE?:<AD:A<<?:<:4FBEB
@5394144/1
cttgccgcttgttgctgtacttgaggctgagatgaaggtggtctgctggg
+5394144/1
CCCFFFFFHHHHHJJJJJJJJJJJJJJJJIJJJJJJJJDGIFHIJJJJJJ
@4864260/1
ctagtgcttctgtaaaatgccaataattgttctttcatgatactctcaag
+4864260/1
?@@FDDEFFHGGHGGGBDHHFIIIIGIFGEHIIIIGGGEHGHIIGGIIII
@7438952/1
gcagggaacggcgacataggtgtctgctcttcacatactcttgttacaac
+7438952/1
CCCFFFFFHHHGHJJJJJJIDHIJJJJJJJJJJJJJJJJJJJJIJJJJJJ
@5890928/1
gcccgtcattcgctcctcgactgccccgatgttggagcctatgctatccg
+5890928/1
@C@FF@?DHHCHHGDDEHGIIIFHIIIIIIIFHICFEHIIIIEDIIIIEH
@2836734/1
gtataacattcgtcctcctgccactcatcataatgaacaatatcttcttt
+2836734/1
CBBFFFFFHHHGHJJJJJJJJJJJJJIJJJJJJJJJIJJJJJJJIJJJJJ
@1301147/1
gccgtgtttggtagaagcaggatgacacttaggtcgtgcatggttta
+1301147/1
@@CFDFDDFFHHHGIBHIJIJHIECHGHGIEHI?DGBHIEGHG?DGG
@244272/1
cctcagagctaccttggcagctgctaattttgcttggtgtttgttttctc
+244272/1
CC?FFFFFHHHHHJJJJJJJJJJJJIIJJJJJJGIIJFFHIGIEGIJJJI
@2837932/1
gcctatcctctggaggaattcctttaaactgatccatgatcaatctcata
+2837932/1
@CCFFFFFHGFHHFGFFDGGIJJIJIIJJJIJIJJIIIIJIIGIIJJIJJ
@3846811/1
cttcagaatataatagtttcaactcatttgatttatgcttaataagcatt
+3846811/1
@@@FDEDDFFFDFGFHAFIEHBECEHIIIIIIHH<CEAGHIHGIEDGDGH
@6400969/1
ctcattttcactcagaagaaataatatctcagcaccaattttatgatttc
+6400969/1
CCCFFFFFHHHHHJJJJJJJIJJJJJJJJJJJJJJIJJJJJJJJJJJJJJ
@4866673/1
gttgttgctgctgttgttgttgttgaggttgattagaagcccctgcttct
+4866673/1
C@CFFFFFHHGHGGHIHIIJJJJIICGHCGGIGGJHIIEIIGGBFGIIIH
@4867891/1
cttgcgtagcatactttatcgtaacggtcatttctttttcttgatctctt
+4867891/1
CCCFFFADFAHHHJJIJGGEGEFHHIECF@FIGGIJGIJGIIIGGIIJIJ
@4386983/1
atcaactgagaggccaaactccttcaggcatgggtcactattaaagttga
+4386983/1
@C?DDDDDHF<A??EBHIIAFHIEHFBDF@?CGH1?CDD4:BG>?B0??<
@7972609/1
tgtagtaagacatcaatattttaaataaaatatttctctttcagaagggg
+7972609/1
???DDBDDBFHFHIGHIHIIIIFFGHIJGECEHHIIGHGGIGCG@FIGEE
@7973035/1
cacctttctttccttttttgcccattattgt
+7973035/1
@@@?DDDDH?H<4CFE@GGGB??9A?C4??C
@7973067/1
ctcattaaggaattccggtttctcaaaacatggtgctggatgaggaaatt
+7973067/1
CCCFFFFFHHHHHJJJJJFIJJJJJJJJJJJJJGHJJJJIIJJJJJJIJJ
@1799488/1
ttgaggtctggtaattggagcggcttgtctaacttgaccaacggtaaaa
+1799488/1
CCCFFFDFHHHHGIIJJJJJJJJJJJ??BDFHDDI@<FGBHGGH7@FGI
@4388020/1
ctcgaatctattatctcttggacaagttgttatattagtcactttatatg
+4388020/1
CCCFFFFDHGHHHJIJJJJJGIIIJJBEHHIIIJJIJJIJJJJJJJJIJE
@2324437/1
gtcattagcagagctcgctactaaggccttcaagatagaacccaattctg
+2324437/1
CCCFFFFFGGHDHGIIJIJIJJJIHIEIHJIIGHIJJGIJJGIJJIIGGE
@4388773/1
ctttatcgtaacggtcatttctttttcttgatctctttcattatcgtaaa
+4388773/1
CCCFFFFFHHHHHJHIIHIJJJJJJJJJJJGIJJJIJJJJJJIJJGHIHI
@4389134/1
ctctaactaaaaattcttttttaagtaacaaagcttcagtaaataacaaa
+4389134/1
CCCFFFFFHHHHHJJJJJJJJJJJJIGJJJJJJJJJJJJIIJJJJJJJJJ
@4389146/1
ctcctcgataatagatatgtaataagaatattgatgctttgcccgtcctt
+4389146/1
CCCFFFFFHHHHHJJJJJJIIJJJJJJJJJJJJJJJJJJJJJJJJJJJJJ
@6937654/1
ctcagcaccaattttatgatttctcttctcttggtgttcaacaaatctct
+6937654/1
CCCFFFFFHHHHHJJJJJIJJJJJJJJJJJJJJJGHIJJJJJJJJJJJJJ
@786227/1
ccactataaatgtaatcggtggcgtgtaatcactgctgaggcttgaacaa
+786227/1
CCCFFFFFHHHHDEFHIJJ:EHIIEHHIIJJFIGJIGIGIJJEGHCHIJI
@3353563/1
ctatagatggaacgttgatctggtctggagctggatgagtgacatcagcg
+3353563/1
CCCFFFFFHHHHHJHIJJJJJJJHHJJJJJJJJJIJJJJCGHIIHIJIJI
@6939911/1
tgaggaaatttttcataaagaagtcgaatactgttcttaggaatatttcc
+6939911/1
C@CFFFFFHHHHHJJJJIJIJJJHGIIJJJJJJIGJJJJJJJJJJJJJIH
@788086/1
tttttcttgatctctttcattatcgtaaattgtcacggtctcaacaagtt
+788086/1
CCCFFFFFHHGHHJJJJJJJJJJJJIJJJJJJJJJJJJHIJJJJJJGHHI
@3851721/1
ttctgtatcaactgcagcctcttttaccattgtacgagtttgagcatcat
+3851721/1
CCCFFDFFHHHHHJJJJJJJJJJJJJJJJJJIHIJIEHGHIJIJJJJJJJ
@3853004/1
cttttttttgttcctttttgaattgaaatcacctgctccaggtaatggaa
+3853004/1
CCCFFFFFHHHHHJJJJJJJJJJJJIJJJJJJJJJJJJJJJJFGIJJJJJ
@246572/1
catcgcacaacaaacacttggggagttaaatcaacatcagctgagatata
+246572/1
CCCFFFFFHHHHHJJJJJJFIJJJJIJJJJJJJJJIJJJJJJJJJJJJJJ
@5896058/1
cttctttcttagatctaccagtgcccatggcagcaaatctacttgatcct
+5896058/1
@CCDFDFFHHDBHBHHHBDGHEGIIHIIJIIGGIHJIHBH@FBDFCGCHI
@6405785/1
gcatcattcattttcttcattgtaacttggcccgcaacaattgtacacaa
+6405785/1
CCCFFFFFGGHHHJJJJGIIIJHJJJJJIJIJGIJGIJIIIIIIJJIJJJ
@4872643/1
cgcacaacaaacacttggggagttaaatcaacatcagctgagatatactc
+4872643/1
CCCFFFFFHHHHHIJJJJJJHH1CGIHIJJIIIIJJJGGIGIIIIJIIJJ
@5899565/1
ccctcttctggaaagcagctcttgcagcattgacactggcgttttggtgg
+5899565/1
CCCFFFFFHHHDHGHGIGGIJJIHIJJJIHIJIGJCHHIJJG:FHIGHJJ
@1803007/1
gccgattagtgatatcagtcacctatcgtgataaagccgacaagtgtcat
+1803007/1
C@CFFFFFHFHHHJJJJIJHIJJJIIJJJJJIJJJIIIJJJJJIGGIIGI
@7977294/1
tgtatcaacaactgtaccagccggcacattcatatttctcccatccgcat
+7977294/1
CCBFFFFFHHHHHJIJJJJJJJJJJJJJIJJIJJJJJJJJJJJJJJJJJI
@7445912/1
ctttattctcattaaggaattccggtttctcaaaacatggtgctggatga
+7445912/1
?<@ADD?DFA?F:EACBGF?<?EFE<@CEAC:?ECDA?FF0?<DEFFEEF
@1803849/1
gctctaacttcaattaatttctgatttttattaacaatagattggttgta
+1803849/1
CCCFFFFFHGHHGJJJJJJJJJJIJJJJJJJJJJJJJJJJJJJJJIIIJJ
@6941801/1
gtcgttattgaaatcagctctcctaacaaggttgttaatctctctttccc
+6941801/1
@@@DADDDBBFFFB:CEGCF@EDHFHII@EE?CG@DA?D?F9DFEEFDBG
@792140/1
ctttctaatgtttcttcatttaaaaccgctgtgtctctttctttttttgt
+792140/1
@@@DDD;BAFHHHGGIG?BIHGDHIGGEHIIIG??CHIGIBGHIGIIG@F
@792220/1
cgctaatttaaaaattgaatagtttttatgaaatgagtcagaattttcgt
+792220/1
CCCFFFFFHHHHHJJJIJJIJJHJJJJJJJJJJJJJJHHHIJJJJJJJJH
@4393600/1
cttctttccatcaaaggcaggaaatcgatttttgaaacacctctgtc
+4393600/1
:??BDBDBD:C?CAAEC3CFE:C<FE=B8C@??:8CDIDDDEI?99<
@7448344/1
gttgttgcctctgttgctgctgaggctgttgttgccactgctgctgctga
+7448344/1
BCCFFFFFHHGHHHIJJJJJJJHHJJJJIJJGIIGJJJJJJIIIJJIIJB
@6944634/1
atatataagattacaattcttaacattttttctttaaacaaagaacattg
+6944634/1
CCCFFFFFHHHHHJJJJJJJJJJJJJJJJJJJJJJJJJJJJJJIJJJJJJ
@6944891/1
atttaaaaccgctgtgtctctttctttttttgttagactgatttgat
+6944891/1
CCCFFFFFGHDHHIEHHGHHGIIIHJIIJIGIGIIIIJGGIIIIJIE
@5901403/1
ctgtaaaacgccaataattgttctttcatgatactctcaagatccctgat
+5901403/1
@CCDFFFDHHHHHJJJIJJJAHIJJJJJJJJIIJJFHJJJJIJJJGIIJJ
@2845264/1
aggggaacgagaaccaatttcttttttaaaataatcagcaaaatccaaaa
+2845264/1
CCCFFFFFHHHHHJJJJIJJJJJJJJJIIJJJJJJJJJJJJIJJJJIIJJ
@7450599/1
gttgctgttgttgctgaggctgctgtggtctctgctgttgctgttgttgc
+7450599/1
@?@BDFFDHDHDFIGHGIJJGHGIGCGGF>EBHGHHEFHIJEG:B??DF>
@5902795/1
ccaatgtttctagcctttcataattcataacgtcattagcagagctcgc
+5902795/1
@CCFFFFFHHBFHIGFEHIII@<EHHIIIDHIDEBEHGHFHH;G@GCBG
@7451787/1
gattatttttcctttgatgctgctcaatttaccttcatccttgttttcaa
+7451787/1
B@CFFFFFHHHHHJJJJJJJJJJJJJJJJJJJJJJJJJJJJJJHIJJJJJ
@2847225/1
ctgttataaatgtaggaagttatcaagaaatctaagattgcatcaccgag
+2847225/1
B@CFDDFFHHHGHIJJJJJGHJJJJJJIJIJJJIJJJJJJJJJIJJJIIJ
@5406264/1
ctcatttctgggattaatatttccaatgaagctttcgcagcagcaagttt
+5406264/1
CCCFFFFFHGHHFIIJJJIJJJJJIIJJJJJJGJJJJJJJJJJJIGHGII
@6946378/1
ctgctaattttgcttggtgtttgttttctccaactccgacaaacgccatc
+6946378/1
@@@ADFFFHHHHHJJGGACEFHGAFHG@FHF<@FGIIH@DG<FBEHEIIG
@795389/1
gtggcgtgtaatcactgctgaggcttgaacaagcccttctgatagcctgc
+795389/1
CCCFFFFFHHHHHJJJJJJJJJJJJJJJJJJJHIJJJJJJGJJJJJJIJJ
@7454720/1
gggaggactcaatgccaacattgaccctaggcaaggtacagcctcaccac
+7454720/1
@CCFDFDFHHHGGJIIJJJJJIIGIJGIJJJIJJJIFGHIGIIJJJJEHI
@1807402/1
cgggttgttgcctaacaggaggtgcactggttacaggagatactggttgt
+1807402/1
?@@FBDDDHFBHHGIEEHHFCHFFEHGIIFFHEBHHG>FHGGIIEIIIGA
@1310817/1
ttctgcaatttccaagaaactttacttttcacaaataaatataaaaagaa
+1310817/1
?@@DDADAB?DFHIFIGIIE@EH:ACHEHBAEHFCHCHIIIIIII<DFGG
@3362161/1
atggtgattgatgccattcaactttgcattaactttctgcagtatgttta
+3362161/1
@@@FDDDFHHHHGJIIJJJJIJJJIIJJJJJJIJJJJJJIJJFHIIIIIJ
@796619/1
gtccaatcagattgaaaaaaacaagttgtataacacaattaaaaagtaat
+796619/1
CCCFFDFFHHHHHJIJJJJJJJJJJGIJGGIJJJJJJJJJIJJJJJFHIJ
@799231/1
cttttattgaatagaataggaatgtcaggtgcgttaacttttggtggctt
+799231/1
@CCFFFFFHHHHHJJJJIJJIJJJIIJJJCGHIHJJJHIJJJJJBFHFHJ
@254467/1
gtgctcctgaccaacttgaagacaaggtaaatgaggataccttaatttca
+254467/1
@@@FDDDFH?FDHIGEHGIGE>FGGGDCHIBEGGGGGGCIGHGGIGHIHC
@254705/1
atttcaacatgtatccttttgggcggtaccatggtataactatcttattg
+254705/1
CCCFFFFFHHHFHIJIJJJJJJIIJIFDHIJJJJHIIJJJIGGJJJJJJI
@5906533/1
aagagcttggattgcctcctgcggaccattag
+5906533/1
@?@=DDDDBBFFHAEE@CGI>FEGIIIEGH<B
@5906789/1
attgaatataagaccttgttgttttagggtaatcaaattttatgac
+5906789/1
@?@ADDB?FDHHHI@A@GAIA<?A?<AFG2A;C?EEFD91D19:B9
@800779/1
gtcagaattttcgtttggagcaaatacaatgtatttgctgtctttgtgtc
+800779/1
CCCFFFFFHHHHHJJJJJIJIJJJJJJJJJJIIJJJJJIJJJJJJJJJJJ
@5408832/1
cgtgtaatcactgctgaggcttgaacaagcccttctgatagcctgcaatt
+5408832/1
@@@FDDEFHGGHDGIHHIGEIGGEFHIIGGHGIE@FFEGHGEFGHDGGEH
@5907108/1
gttcatgaattgctccctccacctgaactagttcatatttcggagtcgtc
+5907108/1
CBCFFFFFHHHHHJJHGGHIJIJEIIJCHHGFIIIIJJJJJIG;FDGHGG
@4874284/1
gttgcctaacaggaggtgcactggttacaggagatactggttgttgttga
+4874284/1
??@FDDEFHFHFHEHHAFHIIIIGHGIIGIIIIGCGGHGIGIIIIIIIGB
@2331612/1
gcatgatgacattcatctataactaatagattgacacgagacaacgtgat
+2331612/1
@?@DDEFFHGHDBEHGEB>ICIBHGDHHGIHI9BF<EHAF@?DG@@0??B
@6948205/1
ctgattacttcttctcgaggtggctgcagtttccatatcatattatacct
+6948205/1
@@@7DBADHBFBH?ECCFE:@BEGGGBHGFGHI@@GEHEGGIGI@BHIGG
@257794/1
tctaacttaaagctgactttagtacatcgcctggagacatgactacacaa
+257794/1
@@?DDBDEFDFHAEB<GHGHGAAFBBBDHCGIHIFGGADBGB3BGAHGGH
@6949698/1
cccatgttaaattttttcagaatcatgtgattttttttcctttcaagaat
+6949698/1
CCCFFFFFHHHHHJJJJJHJJJJJJJJHHIJJJJJJJJIIJJJIJJJJJJ
@258997/1
gcctgcttgtggaaaaccaccacaaatccacttggaaaactgtttatcat
+258997/1
CCCFFFFFHHHHHJJJJJJJJJJJJJJJJJJJJJJJJJJJJJHJJJJJJJ
@5913101/1
ggtctctgctgttgctgaggctgctgtggtctctgctgttgttgctgctg
+5913101/1
CCCFFFFFHHFFHIGHHEEI?FEAEGEDG:?FGIGIG@HIIIIIGIIHGI
@6950401/1
ctccactgaaccaaatcggctccttgaatgaatttttcattcctccatac
+6950401/1
CCCFFFFFHHHHHJJJJJJJJJJJJJJIIJJJJIJJJJJJJJJJJJJJJJ
@802024/1
gtcaggtgcgttaacttttggtggctttattatattactcctaattgaag
+802024/1
CCCFFFFFHHHHHJJJJJJJJGHJJJJJJJJJJJJJJJJJJJJJJJJIJJ
@2851101/1
ctcttgttacaacatatttcaacatgtatccttttgggcggtaccatggt
+2851101/1
CCCFFFFFHGHHFIJJJJJJJIJJJIHGIJJJJIJJIGDHHHIIJGIIJH
@4397039/1
gattatttttcctttgatgctgctcaatttaccttcatccttgttttcaa
+4397039/1
CCCFFFFAHHHHHJIJJJJJJJIIHIJIJIHIJGIIIIIIEHGD??FHGH
@4397362/1
catcaagagcacggcgatactgcaaacaagggatagcactcaagggcaca
+4397362/1
CCCFFFFFHHDHFIIGJIIJJJJJJJJGGIFGGHIEGJIGIIIJGGJJEE
@5412009/1
cctggagacatgactacacaaccatttggtatattcatcctctcaaaata
+5412009/1
CCCFFFFFHHHHHJJJJJJJJJJJJJJJJGHGHJJJJJJJJJJJJJJJJJ
@3864912/1
gtaaaacgtaagtggaagcataagctcccaattctttggtgataagaact
+3864912/1
CCCFFFFFFHHHFHIJJJJJJJJJJJJJJJJJJJJJJJJGHIJJJJJJJJ
@5412369/1
ccacattccattccatgatttattaaacccgatgctagctttcttaaatc
+5412369/1
CCCFFFFFHHHHHJJJJJJJJJJJJJJJJJJIJJJJJJJIJJJJJJJJJI
@1317281/1
cctgggtttaaaatcttcaataacattactcatttctgataggttctgca
+1317281/1
CCCFFFDFHGHDHJJJJJJJJIJJJJJGIJJJJJJJJJJJJJJGIIJJJJ
@7462584/1
gcctgcttgtggaaaaccaccacaaatccacttggaaaactgtttatc
+7462584/1
CC@FFDFFFHDFHHIGEGGGGHGGCBGBFHIIE<>CGGBG@F9DEBF?
@4877422/1
tgtatcaacaactgtaccagccggcacattcatatttctcccatctgcat
+4877422/1
CCBFFFFFHHHHHJJJJJJJJJJJIJJJJJJJJJJJJJJJJJJJJIJJJJ
@260689/1
cgctcaaacatgcaaatgtgacattattgactaaggccgatctgaggtct
+260689/1
@@@FFFFDHGHDGIEGIGCEHHIIIJJJEGGIIGIGGIIBHGHIIIJDFE
@261538/1
ggtaatattttgataacgtggatgtagataggctggcctgcttgtggaaa
+261538/1
BCBDFFFFHHHHHJJJJJHIJJJJHIJJJJJHIJJJJJJJJJJJHHJHIJ
@1320574/1
gtcgtgagaagctgcaacggctgctatagatggaacgttgatctggtctg
+1320574/1
@C@DDDFDBDHHHIJJGBGIIJGEIIHHICGGGIGIJDHIJJJGHI=FHG
@5913746/1
attttttcagaatcatgtgattttttttcctttcaagaatatactcccgt
+5913746/1
=?@ABBD??FADFE:ACDHGB>EFHGGGBDDGIICGHIEDCDGBDFCDAC
@2335405/1
tcctgccactcatcataatgaacaatatcttcttttggattagtagaaaa
+2335405/1
CCCFFFFFHHHHHJJJJJJJIIJJJJIIIJIJJJJJJIIJJIIFHIJIJJ
@5914315/1
ctggtatccaaaggcactgttttcaccggaggaatttgtttgtgattttt
+5914315/1
:?@DA;DDFHHFB>=D3?CIFHB<C@FBGHGGGGFEHBF9FAHC@<DDEG
@804348/1
gttcgtctcacccatgttaaattttttcagaatcatgtgattttttttcc
+804348/1
BBCFFFFFHGHHHIJJJJJJJIJJJJIJJJGIJJJJJJIIJIJJJJJJJJ
@4398429/1
gtctccttcaacaatcgtcggtacaatgtaatatgagttttctttgtttt
+4398429/1
??=DDDDFDHHFFDDFHHGGE@GGGCGGHFHIIGBGHFHIIIFICHBFHG
@5413200/1
ggacctctctgtgcccatggagtttgacctctaggaccagtttgca
+5413200/1
8=?AADDDDD?<<<EAAEFC:E@FFFF<EABADC9ED3?CDDB@44
@6955666/1
cttggctttgccgcttgttgctgtacttgaggctgagatgaaggtggtct
+6955666/1
CCCFFFFFDHHHHJIJJJIIJJIFHIJJJHIJIJIGIGHIIJJJFGHDGG
@6955787/1
gctgtaatgtaaaagcaccaaggctttgcgacaatttgttctcttctgtt
+6955787/1
?@@FFDDEGHDFDGGGEFHIGEGGIEEDGHEBGDHHIJDHIGDHIBGGJJ
@5915810/1
cagtaaataacaaagaatggaaggccaaaatttgttcacactgttcctgg
+5915810/1
@@@DFEFFGHGHHIIJJJJICHIJJJJJJJJJJJJJJJGJJJJJJJJIJI
@3867308/1
agaatatattcccgtgtgatatgatatgggttgctgtttacaccaacgat
+3867308/1
CC@FFFFFHHHHHICFHJJJFGIEIGHHHHCFHIJJIIJJJJJJJIJJGH
@1814881/1
gctgtttacaccaacgataaaatcaggctttatgtttttgtattcttcaa
+1814881/1
@@@DFDDFDH?BDHIIBHGIIGHIBHECGIGHHIFDHHIIIEHDHIBHH4
@806086/1
agttctcttatagtaaaattttgtggtaagttttcttccacgtagagaat
+806086/1
CCBFFFFFHHHHHIJJJJJJJJJGHIFHJIHIJJJJJJJJJJHIJJJJJJ
@5414664/1
cattatcgcatcatacggaatctgccgagtccttccttctagtgcttctt
+5414664/1
@@@FFB?DFFHFHIGGIIIIEEDHBEEHICDFBFGGIIIIIGIIEHIGHI
@7987223/1
cactgactaaaatattgttcaagttcacgaggagtattcttggaaacaat
+7987223/1
CCCFFFFFHHHHHJJJJCIGGHHCDJIJJJJIJJCFGIIIIIIHIJJJJJ
@1815230/1
gtttttgaaaaaattttggccaatagctgtgggttatatggtgattgatg
+1815230/1
BB@FFFFFHHHHHJJJJJJJJJJJJJJJJHJJJGGIJJJJJFHIJIJJIJ
@3868229/1
caaaatcataccattagatttattaatttgctcaggagaaatttcaattt
+3868229/1
@@<DDFFABFDGHFHIIJIEJIJJGHADIICDEHGIEHGGIHFHIBIIJI
@7989678/1
ccacacctttgtcaccactatattcaccaaccgttaacggagtttgctgt
+7989678/1
1:?DADB>DF?AAG>FGBGHEHHGIIICGEFAEHHCBCHIEFFGHE<F88
@1324008/1
ctcaaaacatggagctggatgaggaaatttttcataaagaagtcgaatac
+1324008/1
CCCFFFFFHHHHHJJJJJGIJJJJJJJJJJJJJJJIJJJIJJJJJJJJJJ
@2336804/1
ctatgagtactatcatcagctggtgtagaattacagaataactcatgaat
+2336804/1
CCCFFADEDFHHHIIIGGGIIIICFHGIJIEHGIJIJJJEBFEHGHGHJJ
@2336984/1
gccacattccattccatgatttattaaacccgatgctagctttcttaaat
+2336984/1
CCCFFFFFHHHHHJJJJJIJJIJJJJIJJJJJGIJJJIGIJJJJJJGIIJ
@1324976/1
gtgatatgatatgggttgctgtttacaccaacgataaaatcaggctttat
+1324976/1
CB@FFFFFHHHHHJJGHJJJJJJJJJJJJIJJJJJJJJJJJJJJJJJJJJ
@1816118/1
cataattcttgtagaagaccaatagggttgcccatcattcgctcctcgac
+1816118/1
@@?DADDAHHFHBGIIHGIIIIIIJDGID@DEFGGIGGIJIJGIIGGEFG
@2854138/1
cttatctttatcatcttcttcattggctgaatctttatttgtttcatcgt
+2854138/1
@CCFFFFFHHHHGJIIJJJJJJJJJJJJIJJJJJJJJJJJIIIJJIJIJH
@5417065/1
ccaaaattgtaaatccaggaacttcccagtcatcaggaataaagtcatta
+5417065/1
CCCFFFFFHHHHHJJIJIJJFIJJJJJIIIJJJJJJJJJJJJJJEHIIJJ
@808036/1
cggtcttttccttcccctggcaatgtgacctcaagttccatcctatcatt
+808036/1
CCCFFFFFHHHHGJIIJIHGJIHIJHIIGJJJGIIIIIIJIJJJIJJIJJ
@267072/1
gctgagagtaattcgtcgcgcattctgttgtatatttatgctcacttcac
+267072/1
CCCFFFFFFHHHHJJJJJJJJJJJJIJIJJIJJJIJJJJJJJJJJJJJJJ
@4882872/1
cgtctgtctccatactctggctgccgaatgccacaattggtaagtgaatt
+4882872/1
:??DDDDDFDFFFFIEG<CFIIFIII181CDCDE>3BFFIFFFF?F@BFF
@5418099/1
cgtggaagtaagaggtctttcatttaatgttttttgaaaagcctcacttg
+5418099/1
CCCFFFFFHHHHHJJCGIJJJJJJJJJJJIJJJJJJJJJJJJJJJJJJJJ
@3372848/1
cttcaaatagtacttcaccaaaaactttgtcagccgcttctataccacca
+3372848/1
CCCFFFFFHHDHFIJIJJJIIIJJJJJJJHHIIJJJJJJJJJJJJJIJDG
@272079/1
gagcataataggtaggtgcagggtatgaaactgaacgtgtacacctggta
+272079/1
CCCFFFFFHHHHDHIJEHIJJJJFGHIJJJJJJJJJJHJHIJJJJJJJGI
@3376870/1
ctgttgttgctgctgctgctgttgttgttgttgaccccatggttgtcgag
+3376870/1
BCCDFFDFHHHHHIJJJJJJJHIJGHIIJIJIJFIIJJGGIJDHIJIJJI
@2341668/1
ccaacattgaccctaggcaaggtacagcctcaccacctcaaccgaacact
+2341668/1
CCCFFFDEHHFFHGGBHIIIIICEHCIIGIIJJFIIJJGIJJJGAGIJJG
@6962285/1
caccagatggttcttcttcttgcaaaggatgtggaggataatttctccaa
+6962285/1
@@?BDFF?ABCFFBBEGGIGGHIIIGIHCBGA?FBHHIGIIIIG@GCHII
@6962329/1
gtctctgctgttgctgttgttgctgaggctgctgtggtctctgctgttgc
+6962329/1
CCCFFFFFHHHHHJJJIJJHIJJJJJJJJJJJJJHIJHHIJJIJIJHIJI
@1327399/1
ccggtttctcaaaacatggtgctggatgaggaaatttttcataaagaagt
+1327399/1
CCCFFFFFHHFHHIJGHHGFHGGHIHIIJJJEIIGGJJJJIJJJIIGIIF
@4885337/1
ctttcataattcataacgtcattagcagagctcgctactaaggccttcaa
+4885337/1
@CCFFFFFGHHHHJJJJIGHIIJJJJJJIJJJJGJJIJJIJJIFJJJJJI
@6962908/1
tctgtatcaactgcagcctcttttaccattgtacgagtttgagcatcatt
+6962908/1
@CCFDDEFHHHHHJJJJJIJJJJJJJJJIIIEFIIIIDDHIJJJJJJJJJ
@6418295/1
ggaatgtatgacgatgatttgatatctatatttctcattttttctgctaa
+6418295/1
CCCFFFDFHHHHHJJJIJJJJCHHHIJJJJJJJJJJJJJJJJJJJJJJJJ
@1329201/1
gggacatgaggtgaaattattggtatttcttttttccaaattgcctctcc
+1329201/1
@@@DDDDD<FH<C<CAEF@DHHIAEEHHHHIIIEGHGIIIHHGIIGGGHH
@2861465/1
gtacgctcaaacatgcaaatgtgacattattgactaaggccgatctgagg
+2861465/1
@?@DFFFFACFFHCHGIGIGEAE@FHBHHGEFHIIGHIHGCH<@FHGGGI
@1329563/1
cttggctttgccgcttgttgctgtacttgaggctgagatgaaggtggtct
+1329563/1
CCCFFFFFHHHHHJJJJJJJJJJHJIJJJIJJJJJIJJJJJJJJBGIHII
@7471673/1
gcgtgtaatcactgctgaggcttgaacaagcccttctgatagcctgcaat
+7471673/1
CCCFFFFFHHHHHJJJJJIIJJJJIIIJJIIIIIJJJIIJJIJIJIJJIH
@7994147/1
agctgagtgagttaaaacagtacatcgcacaacaaacacttggggagtta
+7994147/1
@@CFFFF?FFGHHIIIIIIGEBHGHCHIIIIIEGIHIIIIIIIIIGF;FH
@7472045/1
gtctctttctttttttgttagactgattt
+7472045/1
@@@DDBB;CC=:<<1@@G9CE?CGA?G@<
@4888719/1
gtcaattcaccaggtgatatatttttg
+4888719/1
1?@D=DD:A:=DFFIFE:EHBFFA?H?
@7995752/1
ggcaacaacagccgcagcagcagcagtggcaacaacagccccagcagcag
+7995752/1
@<<D?BDDDAHFAGDB@FF;;;CFGG:::6:?8BDBF;FDD@B=>G@EHG
@2863584/1
tttcaaaaaaaactattcgtaggagtaaaacgtaagtggaagcataagct
+2863584/1
@@?DDFDDFHFFHGEHEEDHEHGIEDEBFDHDFDH>?D@988CGD@FHG@
@4406885/1
gttcatgagttccactttcacaatcaattaattggtaacatggtaaaata
+4406885/1
CCCFFFFFHHHHHJJJJJJJJJJJJJJJJJJJJJJHIJJJJJJJIJJJJJ
@4407237/1
ccgggcttactaagggagttttcttgatcattttcgtttacccagagagg
+4407237/1
CCCFFFFFHHHHHJJJIIFHIJJJJJJJJJJJJJJJJJJJJJJJJIJHIJ
@811701/1
tttgaattgaaatcacctgctccaggtaatggaaaatcctgaggagcatg
+811701/1
CCCFFFFFGHHHHGIJJJJJJJJIJJGHJJJJJJJIJJJJJJJIGJIIJJ
@4407458/1
ctttattatattactcctaattgaagagccttttcccaaaatcataccat
+4407458/1
CCCFFFFFHHHHHJJJJJJJJJJJJJJJJJJJJJJJJJJJJJJJJJJJJJ
@3379253/1
actatattcaccaaccgttaacggagtttgctgtcgaatactctgagctt
+3379253/1
CCCFFFFFHHHHHIJJJHIJJJJJHIGHJJJJJHIJJJIJJJJJJJJIIJ
@5921128/1
atcgtcttgaacttcatttccaacaggtagtaagtgatcattaagttcgc
+5921128/1
@@@FDDDDFDHGHJIEIIIHGIIIGGHAEFEHHGGGBHGEHHJIHGHGGG
@3379422/1
gtggtctctgctgttgctgttgttgctgaggctgctgtggtctctgctgt
+3379422/1
?:?DDDDDHHFHGHIGH>EFCBAFEI@HH@EHECHGIBBF?B<DHCHIID
@3379948/1
tttttggatctgaagggcggtcccctcttttgggtggaatgtatgacgat
+3379948/1
CCCFFFFFHHHHGJIJJJJJJJJJJHIJJJJJJJCGGGHHHHFEFEDD==
@3380572/1
tttttgaattgaaatcacctgctccagg
+3380572/1
@CCDDFBDHFHAFEEGBBHBGHDHGGGI
@277591/1
ggcgtttctgtaccactataaatgtaatcggtggcgtgtaatcactgctg
+277591/1
CCCFFFFFHHHHHJJJJJJJJJJJJGIJJJJHIJJJJIIJJJJJJJJJJJ
@2865841/1
gaaatttataaagcaacggtccacaaaaaataaaataagctcaactatag
+2865841/1
@@@DDFFFHHHHHGIJGGGCCF@GIGIJJJJIIJGGHHGGJJJJJGJGIH
@814085/1
ctgggctgtaagatctgtgttttgatcgttctctgtgtggtcttttgtca
+814085/1
CCCFFFFFHHHHHJJJJJJIJJJJJIJJJJJJJJJHIIIJGHIJJJJJJJ
@3875797/1
gttcatgtaatgaattcgtctgtctccatactctggctgccgaatgccac
+3875797/1
@@@DFFDFFBDHFHFEHICGEGHHHGIIGGIHHFGHIGFHEDAHGGGGDH
@2345869/1
cgaatctattatctcttggacaagttgttatattagtcactttatatgtt
+2345869/1
@@@?D?D;FDFFFFFFEF<@G>E:CFDHG<CHHFIIE>GFDEEFGEFI<D
@4890324/1
gtcagcacagaataatcttgtatgatgtctcttttggactacaataaaag
+4890324/1
CBCFFFFFGHGHGJJJJJJJJJJJJIJJIJJJJJJJJIJJIIJJJIGIJI
@7996772/1
ctgaggagcatgttcttgcctttgttgctgctgtggtggttcttgccttt
+7996772/1
@@CDDDFFHFFFDFHGIFHIJGIGIIGDICHGIHIGFDHHIIJJHCHIJJ
@1822549/1
gcagcttttacctcattttcactcagaagaaataatatctcagcaccaat
+1822549/1
@?@FDBFFDHDAFHIIIIIIGHEHEHBGHGHHIGIIGIGGIEAEHGGIHE
@815558/1
gagtgagttaaaacagtacatcgcacaacaaacacttggggagttaaatc
+815558/1
CCCDFFFFHHGHHJJJGHJIJJJJJJJJJJJJJIJJJJJJJJJHJIJJJJ
@5925158/1
tcaagaatatactcccgtgtgatatgatatgggttgctgtttacaccaac
+5925158/1
@@@FFFFFGHHDHIJJJJJGHIIJJJJJJJJJJJJJJIJJJJJJJJIGJG
@5925597/1
ccaatgtttctagcctttcataattcataacgtcattagcagagctcgct
+5925597/1
=@@ADDDDH?AFHCEH@GEEABHHE@HBHEI;F?B::???@F?C?GDBBG
@1824077/1
cttttttttgttcctttttgaattgaaatcacctgctccaggtaatggaa
+1824077/1
CCCFFFFFHGHHHJJJJJJIGIIJJJIJJJJIHIJJJIJJJJBFHIIJIJ
@5926035/1
cactttgatgttgtaaggtgctgaggcaagtgttgggattttgaccatct
+5926035/1
CCCFFFFFHHHHHHIJJJFHIJJJJJIJJJHIIJJJJJJJJJIJJIJJJJ
@5425994/1
ctcatgttataacattatgcagttcattacctaagatatttgttatgatc
+5425994/1
@CCFFFFFHHHHGJJJJJJIJJJJJJJJJJJGJIGIIGHGIIJJJJJJJJ
@4893138/1
gctgttgttgcctctgctgctgctggggctgttgttgccactgctgctgc
+4893138/1
@@CFDEFFHHHHHJJJJJJJJJJJJJJJJIJIIJIIJJJJJJJJIJJJJJ
@3877692/1
cttgtatactagcatgactgactagatagaagtctaattcagtagggtga
+3877692/1
@@@DDDDDBFBFDGEE@FB?GEGDD>HHB9AEABHGIGGAFAFH>3DHG:
@4408896/1
gctaatttaaaaattgaatagtttttatgaaatgagtcagaatttt
+4408896/1
??@D?DDD?FH?3CECHGEIBAIHIE?FGIB?FH<?C???49?<<C
@2347192/1
ggctattttagcatggaatgtaatctccaagttgtgaatcaatttcagga
+2347192/1
<?<DDFDFHD?FDHIIIBECFAGIGIGGHEGHHGA1CFFHHHGIB<DD@F
@2347882/1
gtcgtgagaagctgcaacggctgctatagatggaacgttgatctggtctg
+2347882/1
@@BFFFFFHHHHHJJJJJJJJIJIIIIJJIIJJIJIIHIIEHGIGIHHIJ
@1334252/1
ttcttgatcattttcgtttacccag
+1334252/1
1=?BBD;DFF?FBE<CABDACFGII
@278172/1
ccgtgatctaatatttgagcagaaggtgctggtgcatgtaatactttgta
+278172/1
@@C;DDFFHHHHHJJIJEHGGIGGIIEGHIHGEGGDGIGGIIJJJJJJJI
@5428021/1
caggtgcgttaacttttggtggctttattatattactcctaattgaagag
+5428021/1
BBCFDEFFHHHHHJJJJJJGHJJJJJJJJJJJJJJJJJJJJJJJJIIJIJ
@5429009/1
catactttatcgtaacggtcatttctttttcttgatctctttcattatcg
+5429009/1
@@<DDDD;CDFHFBFHHI?BFHEHFHIA>GH<@ADFEHIICGEDGIIIIC
@5429169/1
cttttttttgttcctttttgaattgaaatcacctgctccaggtaatggaa
+5429169/1
CCCFFFFFHHHHHJJJJJJJJJJJJJJJHIJJJIJJJJJJJJBFHGIJJJ
@6965820/1
ggtttccttatcagtaatctcgaatctattatctcttggacaagttgtta
+6965820/1
BCBFFFFFHHHHHJJJJJJJJJIIJJJJJJJJJJJJJJJJJJJJIJJJJI
@818775/1
cctcaaggtacacccctataagggcttcgatagaatctgcaacaactttg
+818775/1
@@@FFDFFHFBHBBFGIIIGGICEDHIIIHG=CCFGIIICEHFHCFDGHH
@280612/1
cgacaatttgttctcttctgttgtttcaattttggcagtatgcaaatatt
+280612/1
CCCFFFFFHHHHHJJIJJJJJJJJJJJJJJJJJJIJIJJJJJJJJIJJJJ
@6423166/1
ctccaatcgcattccctttcacactagggacatgaggtgaaattattggt
+6423166/1
CCCFFFFFHGGGHGIDHIJGEHGIJJJJJHJGIIGGI?DD@HHH?GEHIG
@6967486/1
ctccaaaattgtaaatccaggaacttcccagtcatcaggaataaagtcat
+6967486/1
@CCFFFFDHFHHF<EFBEIGEGGHIIIIG@CGHIGGGGG9DGGEHCIGII
@4897744/1
ggctccttgaatgaatttttcattcctccatactccttgtcttacaggta
+4897744/1
C@CFFFFFHHHHGJJJJJJJJIGIFHIIJHIIIJIJIJJII9FHIGIJ3?
@1827374/1
ctgctgctgctgaggcggttgttgccactgctgttgttgaggctgctgtg
+1827374/1
@@@FFFFFHGHHDBEGEG?DEDGHGIIIIGHIGGGGHFFHGIJGI<GH;?
@5927804/1
cttcaacagaaccaggttcaactttacagccagtaaaaagtggtgaagtc
+5927804/1
??@DDDB?HHF<8EHGI>HHCDHGEIIII>GHGEEHEC@F9B9FDHII@<
@2873508/1
ccacattccattccatgatttattaaacccgatgctagctttcttaaatc
+2873508/1
CCCFFFFFHHHHHJJJJJJJJJJJJJJJJJJJJJJJJJJJJJJJJJJJJJ
@1334629/1
gcttgcaagaggtaacttctgtcttgaaat
+1334629/1
@@@DD?DD?F8C2:ACGHHI<?FHHCHI@B
@2350753/1
gtaggaagttatcaagaaatctaagattgcatcaccgaggaattccagcc
+2350753/1
CCCFFFFFFHHHHJJJJJJJJJJJJJJJJJJJJJJJJJJJJIJJJJJJJJ
@3384601/1
aatggttgctgctaaatcttcaagtacatagtacataactttagctgtcg
+3384601/1
CCCFFFFFHHHHHJJJJJJJJJJJJJJJJJJIJJJJJJJJJJJJJJJIJJ
@8003157/1
tgtcgaacagcttccacagcttgtctgtaattgcgataaggtttttcagg
+8003157/1
@CCDDFDDHHHHHIJJIIJJJJJIIIJJCEFIHGHHHGJIIBGHIIIJJJ
@2352818/1
gctgggaatcctttgtgagccacatcaatgttaaggaatggtttccaacc
+2352818/1
CCCFFFFFHHHHHJJJJJIJJJJJJJJJJJIJJJJJJJJJJFHIJJIJJJ
@819850/1
cattttttctgctaaagcactaccttcagcgggagaccttggctttgccg
+819850/1
CCCFFFFFHFHHHJJJJJIJJJJJJJJJJJJJJIJIIJJJJJJJJJJJJI
@4900652/1
acgcctatcagcccatgaaacaaaatg
+4900652/1
@@@DBDDD??CD?GBB@3E>CB;FBDA
@5929010/1
ttcagtggacaatttacaggcagttgaagataacatacaattttaatttt
+5929010/1
@@@AD:A::=<ADG@FFIBFB??<A992A99?EG3?4C<DC?D<:B??F@
@2875214/1
gtttacaattagaatttataagtgttgcggttaaaccaagaacatgtggc
+2875214/1
BBBFFFFFHHGHHIIJJJJJJJJHHIJJHJHIIJFHIIJJJJJJJJIJJJ
@4411341/1
gcttttttagttttataggttccttaatcatacaataattagcttaatat
+4411341/1
CCCFFFFFGHFHHIGGJIJIIFHIJJGIJJJJGIGIJGIIJJEGIGJJJJ
@5930229/1
ccgggcttactaagggagttttcttgatcattttcgtttacccagagagg
+5930229/1
BCCFFFFFHHHGHJJJGIFGHJJJJJIJJIJJJJJJIJJJJJJJJGIGHJ
@1832009/1
ggctgttgttgcctctgctgctgctgctgctgaggcggttgttgccactg
+1832009/1
@C@DDFF?FDF<FGGHGGIIIIGHHCGIGGI<?EE=DDFFGFDGFGIIC>
@6425721/1
cattgcttgaggtctggtaattggagcggcttgtctaacttgaccaacgg
+6425721/1
CCCFFFFFHGHHHIJJJGIIJJJJIJJJJJJJ6D>G<DBDF<?BG<C;;F
@283425/1
gtaatctcgaatctattatctcttggacaagttgttatattagtcacttt
+283425/1
@@@BDBDFHAHHBFHIIEEGEEHII@AF@AAAAD:?FGICDHH?FCDF<F
@6971263/1
ctcaaccattttatcggccaacatattactgacctcaaccgtacttctag
+6971263/1
@@@DDBBBF?B?BAF?8CFG@EHHGGHEC?FDFHGGGECGHFEH@89?BC
@4902434/1
gttttattaaagttggatcattagcagaaatcctcattctttcaaaaaaa
+4902434/1
@@@FFFFFHHHGHHGGHIIIJJJJIJJJJJJIJIJJJJIJJJJFIJJJJJ
@3882462/1
ccttgttgttttagggtaatcaaattttatgacaaaattgcaattcttta
+3882462/1
C@CFFDDDBDFDFIJGFFGHCEHEHIIJGIJIIIIIJIGHGIGGIFGIHE
@284704/1
gtaaaatgctaatatcctaacgttatcaggttttgggtagttgggtaata
+284704/1
CCCFFFFFHHHHHJJJGIJJJJHIIJJIIJCHGGIFIDHHGIHGIGHGHI
@4903160/1
ggcacatccacgatttcggcagcttttacctcattttcactcagaagaaa
+4903160/1
CCCFFFFFHHHHHJJJJJJJJJJJJJJJJJJJIJJJJJJJJJJJJJJJJJ
@822425/1
gctggggctgttgttgccactgctgctgctgcggctgttgttgcctctgc
+822425/1
CCCFFFFFHHHHHIJJJJJJJJJJJJJJJJJIJJJJJIIJIJJIJJJGIG
@4415957/1
gtcgacaattgtaccaagctctggcattttcctgtgactgatttttcttc
+4415957/1
?@@DDDDDAFF<FGFHIDBGGCECFHGIEAGACBFECCEG<F>DFGHICF
@2356992/1
ccatattcttattctttatatttaaattgagatgattagtttccacaaca
+2356992/1
BCCFDDFFHHHHHJJJJJJJJJJJJJJJJJJJJJJJJJJHIJJJJJJJJH
@3389993/1
ccaccctttttttttgttcctttttgaattgaaatcacctgctccaggta
+3389993/1
CCCFFFFFHHHHHJJIGIJJJJJJJIGIJJIJJJJJJJJJJJJJJJJICH
@1832390/1
tttggattgaatataagaccttgttgttttagggtaatcaaattttatga
+1832390/1
CCCFFFFFHHHHHJJJJJJJJJJJJJJJJJJJJJCGIJJJJJJJJJJJJJ
@286212/1
gggaattctaagagggtacacaattcaggcactaatgtctcttcaaaatc
+286212/1
CCCFFFFFHHHHHJJJEHIJJJCFHIIJJJIJJIIIJHIHIJJJIIJJHI
@8006585/1
gtcctttgtttttactcctttttcaaaaccttcttccagcatagcttcaa
+8006585/1
@@@DDFFD<CFHFEGGBFEHGGIIIIIIIAGHIGGGEEGIIGEGEBDCG>
@1832928/1
ctcacccatgttaaattttttcagaatcatgtgattttttttcctttcaa
+1832928/1
@@?DDDFFHFHHGBFIIGIIGGHGEBHHCHIGHIIIIIIIIIIGGIIIEI
@1343125/1
ctcctaggaattctaaacgttcattgtgagttatatttgattcagtttcc
+1343125/1
CCCFFFFFHHHHHJJJJIJFHIJJJJHIIIIJJJIJJJIJJJJJJJJJJJ
@1833598/1
ctcagagctaccttggcagctgctaattttgcttggtgtttgttttctcc
+1833598/1
?@@DBDB?FHBFHCAA?BCFECBAHBHIIGEDHIEHDDCGDF?FFGBB?B
@1833931/1
ctgctgttgttgaggctgctgtggtctctgctgttgctgttgttgctgag
+1833931/1
BC@BDFFFHHHHHIJJJJJJJIIJFHIIJJJIJJIJGGIHIIIIIJJJIJ
@2877115/1
cttcaaactgttgctcagcagctatctcttgtaggaactggactgcatta
+2877115/1
CCCFFFFFHHHHHJJJJJJJJJJJJJJJJJJIJJJIJJJJJJJJJJJJJJ
@288876/1
tgccgattagtgatatcagtcacctatcgtgataaagccgacaagtgtca
+288876/1
CCCFFDFFHGHHHJJJJJJJJJJJJJJJJIIJJJJJIJJJJIHFHHIHHH
@4906682/1
ctgctatagatggaacgttgatctggtctggagctggatgagtgacatca
+4906682/1
@@@FFDFFHGHFHJIFGFEDFEHIJJHCCGECHIIIGGIG>C?DGGGHGI
@4906965/1
gtggtctctgctgttgctgttgttgctgaggctgctgtggtctctgctgt
+4906965/1
@@@FDDFFHDBHGIGEGIIIGGHIIIIIIJJIJIGFHGAH?DGGCGGIHF
@2362837/1
ctcttgttttgcttctttttttgacctacccttgccgatagcaataaggc
+2362837/1
@@<:AA2A?DFFFE>EEFBIEIEC>D@BFEG@>AFBBFFI>C>FFEDFE@
@2879388/1
cccatctgcatccttcttttccggaaagaacctagtgtgatggcgtttct
+2879388/1
CCCFFFFDHFFDFHIGIJJJHIJJDHJIGIIIGGIIIDHGDHGEHHIJIE
@3884773/1
gggaagtcaattgctaatattgccatcaacgttcactgtctataaaaata
+3884773/1
@C@DDDDDFFFDHIJIJFGJJJJEIIHIIIJHHGGHIIHIJJIIJGCHII
@5436632/1
ggagaaatttcaatttttgcaaattgttcgtagtgaagaactgaaagcag
+5436632/1
CCCFFFFFHHHHHJJJJJJJJIJJJJJJJJIJJIJJJJJJJJJJIJJJJJ
@3885194/1
caggtcaaatccatctttgtaaataaaaaattaataacattaatatgaac
+3885194/1
CCCFFFFFHHHHHJJJJJJJJJJJJJJJJJJJJJJJJJJJJJJJJJJIJJ
@1835552/1
caagggaaaaatatacttcaaacataacagaaaaaaaattgaaaataagg
+1835552/1
CCCFFFFFHHHHHJJJIJJJJJJJJJJJJJJJJJJJJJJJJJJJJJJJJJ
@4907388/1
tggttacaggagatactggttgttgttgaggtggtagttgagtttggtgg
+4907388/1
@@CDFFFFGGHFDGIFIJJCFF@FEFHIFGGFGH?FGDDGFHEFHIJBFH
@5936342/1
catggattcataaaagatttaaaaacttaaaagttaggagtatatacaac
+5936342/1
;?@DBADFDBFFDGEHEHHGGHIHGIIBEFF9C?FCH@93::?DH@DBFI
@2364172/1
cttcagctgagtgagttaaaacagtacatcgcacaacaaacacttgggga
+2364172/1
CCCFFFFFHGHDHGIFGHGIJIJJHIJIIIJJJJJJJJJJIJJIJJFIIC
@5936730/1
gctgcagtttccatatcatattatacctgaaggcttttgggtcgtgagaa
+5936730/1
@??BDFDAFHFHBEGIJIIGGIHGIIIGGEEGC<E;@FD>6CFGD?DB<D
@5937873/1
gtctcaacaagttccgttttttggagaggcaactcaggataactatagag
+5937873/1
@CCFFFFDHHDFHGIIFHIJJIIIGGDHIIIIIJJJIIFIEHGGGIIJJI
@3390274/1
cagagcttggtacaattgtcgacactacctgtagcagtttgttatggtac
+3390274/1
CCCFFFFFHHHHHJJJJJJJJJJJJJJJJJJIJJJJJHJJJIJJJJJGII
@3390341/1
gtcagttttaatgcttccaacacgttgaactaaacttggatcagtagtgg
+3390341/1
@@@BDDFFGHHHFHIHJIIGIIJIFGIIJJJGIIJGHIEHBHIE@BF?EE
@292458/1
ctaatatttgagcagaaggtgctggtgcatgtaatactttgtagatatca
+292458/1
CCCFFFFFHHGHHJJJJJJFHIJJJHHJJJJIJJJJJJJJJIJJJJJJJJ
@6432660/1
tataagaacaatgagtgagagcttgcaagaggtaacttctgtcttgaaat
+6432660/1
CCCFFFFFHHHHHHIHIIJJJJJJJJJJJJJJEHIJJJJJJIJJJJIIJJ
@7488322/1
ctccaatcgcattccctttcacactagggacatgaggtgaaattattggt
+7488322/1
CCCFFFFFHHHHHJJJJJJJJJJJJJJJJJJJJJJJJDFFHJJJJJJIJD
@4423288/1
gtcacaactaacaatgggccacaactcatattgatcgtcaaatgaaacat
+4423288/1
CCCFFFFFHHHHHJJJJJJJJJJJJJJJJJJJJJJJJIJJJJJJJJJJJI
@3886397/1
ccaatgtttctagcctttcataattcataacgtcattagcagagctcgct
+3886397/1
@@CFFFFFHHDF?9EFHGIHIDAHH>AF4FFHAA?FEBHG@DGIIE?<FG
@1837668/1
atttgatagagcacggaaggtggaatttttgcattttttataacttcttt
+1837668/1
BBCBDFFFHHHHHJJJGIIJCGHHJJJJJJJJJJJJJJJJJJJJJJJJJJ
@1348585/1
ctgcaatttccaagaaactttacttttcacaaataaatataaaaagaaaa
+1348585/1
@;?BADD?CDAFHIIGHB?DBABHHHD?AAA@GGIIIIIIFEHHFIEIIG
@828492/1
tcttgcctttgcagctgttgtggtggttgttgcctctgttgctgctgagg
+828492/1
@CCDFFFFHDHHBGGIHIIIIIJHGIFHIDGCFHGGIIEGGHGGEIH@FG
@1348756/1
ggataatttctccaaacattctgcaaaactttattgtcttcaaatagtac
+1348756/1
CCCFFFFFHHHHHJJIJJJJJJJJJJJJJJJJJJJJIJIJJJJJJIJGII
@828688/1
cttcattgtaaaaataataaggaagattatttacagtaaaaattataata
+828688/1
CCCFFFFFHHHHHJJJJJJJJJJJJJJJJJJJJJJJIJJJJJJJJJJJJJ
@828865/1
ttttttaaatttcttatgtggattgccataatcatatttcttataaattt
+828865/1
CCCFFFFFHHHHHJJJJJHHJHIJJJJIJJJJJIJIJJIJJJJJJJJJJJ
@6979144/1
gctcaaacatgcaaatgtgacattattgactaaggccgatctgaggtctg
+6979144/1
CCCFFFFFHHHHHJJIJFJIIJJJJJJIJJJJJGJJJJJJJJJJJJJJFJ
@2368116/1
ttcttctaaattctgctctgataaattagaatcatcccatagcaaatggt
+2368116/1
CCCFFFFFHHHHHJJJJJJJJJJJJJJJJJJJJJJJJJJJJJJJJJJJJ?
@829003/1
cccatagcaaatggtatttggtaggacgtgctgtaccttgtatactagca
+829003/1
CCCFFFFFHHHHHJFHJJJJJHIJJJJJHIJJJJJJJJJJHIJIJJJJJJ
@6979374/1
gctgaggctgttgtggtctctgctgttgctgaggctgctgtggtctctgc
+6979374/1
@CCFFFFFHHHHHHJJJJJJIJJJJGIJJJJJJJJJJIJJFHIDHIIIIG
@829429/1
cttttgggcggtaccatggtataactatcttattgagataattatctttt
+829429/1
?@;=DB=@?FF?CCBDF?CD9BBD?DDG@?9DDDEFE;DC=F@8=FFE@F
@829915/1
cacatcaacatcgtcatatagcatcaataactctgtattagtctgcagaa
+829915/1
CCCFFFFFHHHHHIJIJJJJIJJIJIJIGIJJJGIHJJJIIHGIJJJIJJ
@4423496/1
tcactgctgaggcttgaacaagcccttctgatagcctgcaattcttggtt
+4423496/1
?@BFFFFFHHHHFIJJIJJIJIIJJJJJJIFIJIJJJJJIJJJJJJJJBF
@295672/1
gtgctgctaacctcttggcaatttttttcgatttgccagtacctatttct
+295672/1
C@CFFFFFHHHHHJJJJJJJIHJJJIJJJJJJJJGDIIJHJGHJIIIIJI
@2882478/1
gcaaatattgtggaccatcactttttacatttaaagcatctccttcttct
+2882478/1
CCCFFFFFHHHHHGHIJIHGGHIIIJJGEHIJJJHIGIJIJJJJGFGIJJ
@295918/1
gttcgtctcacccatgttaaattttttcagaatcatgtgattttttttcc
+295918/1
B=@DDDDDHHHHHJJJFHHJJIIJJJJJJJJJHHJGIHIJIJJJJJJIJJ
@295931/1
gtatatataagattacaattcttaacattttttctttaaacaaagaacat
+295931/1
C@@FFFFFHHHHHJJJJIJJIJJJJIIJJJIJJJJJJIIJJIJJIIIJIJ
@2882695/1
atttctttcagaccaaaatttctttgtaaacaagttagtaaaatagaata
+2882695/1
CCCFFFFFHHHHHJJJJJJJJJJJJJJJJJJJJJIJJJHHJHHIJIIJJJ
@2883339/1
gttggatcattagcagaaatcctcattctttcaaaaaaaactattcgtag
+2883339/1
CC@FFFFFHHGGHIJFIGGIEHGGIGHIIIJGIJFHDHFIGIIGIIGHIE
@296894/1
attagtttccacaacaatttctcttcctttttttggatctgaagggcggt
+296894/1
@BBFFFFFHHHHHJJIHHJJJJJJJJJJJJJJJJJJJJJJJJJJJJJJHB
@1349863/1
gtcggaatacaaggcaggaaatggtgaactgcctttcatgaggaaggccc
+1349863/1
CCCFFFFFHHHHHJJJJJIJJJJJHHJJJJJJJJJJJJJJJJJFGHJIJJ
@3394653/1
tcaggactgcaactgtgtacctcacttccttctcttgctttcttatttcc
+3394653/1
CC@FFFFFHHGHHJJGEF<IHFHHHIJJJJIJJJJJJJJJJJJJJJJJJJ
@2884853/1
gctgctgtggtctctgctgttgctgttgttgctgaggctgctgtggtctc
+2884853/1
CCCFFFFDHHHHHIJJJJJIIJJJJHGIHJJJJJIJJJJJIIJEGI?FHI
@2371149/1
gctgagatgaaggtggtctgctgggttgctggtcaccgggttgttgccta
+2371149/1
BCCFFFFFHHHHHFHIHIJJJJJJJGHJJJJJHJJJJJJJFHJIJJJJJJ
@7491729/1
taagaacaatgagtaagagcttgcaagagg
+7491729/1
??<BD>?DFFA4C:A<A:?@43AF>CE@CB
@7492073/1
caattgcattccctttcacactagggacatgaggtgaaattattggtatt
+7492073/1
?@@DFEDEHHHHHJIJIJIIGIIIJJIGHIJIIICFCFHIJGHIGIIDFG
@5945824/1
tataaatgtaggaagttatcaagaaatctaagattgcatcaccgaggaat
+5945824/1
@@BFDFFFHHHHHIIGHJJGGJJGJIIIJJJIJIJJJJJJJJIJJGGIJJ
@7492648/1
cattcctctatcaggtaagacaacaa
+7492648/1
8;=;;;:B?3ADDBBA@4<BCC?A33
@3887794/1
tataagaacaatgagtgagagcttgcaagaggtaacttctgtcttgaaat
+3887794/1
CCCFFFFFHHHHHJJHIJJJJIJJJJJJJJJJCGHIJJIIJJIJJJJJIH
@830513/1
gctccaattgcattccctttcacactagggacatgaggtgaaattattgg
+830513/1
@@@FFDDDFFHDHHIIHGCGIIIEGIEGIIDHGHHFGGCCGHGHHJIIII
@3395503/1
tggtagttgagtttggtgggtaggggttgtttccctagactgtggttgag
+3395503/1
@@@DDEFFGAFHHIIGACGHCHHIJJCFHIJJDHIJJIJJIIIIICFGGG
@3396620/1
ctggagacatgactacacaaccatttggtatattcatcctctcaaaataa
+3396620/1
CC@FFFFFHHHHHIIJJJJJJJJJJJIJIIIJJJJJJJIIIIIIIIJJJI
@6986095/1
cttctttctgtatcaactgcagcctcttttaccattgtacgagtttgagc
+6986095/1
@@@A?=DBFDFFHII@FFGEHDHGIGGEIEHII<?DB?FCD8CBFGG>=F
@6986176/1
ctcttggacaagttgttatattagtcactttatatgttcttttaacactc
+6986176/1
CCCFFFFFHHHHHJJJJJJJJJJJHJJJJJJJJJJJIJJJJJJJJJJJJJ
@8016291/1
ctttgttagactgatttgatagagcacggaaggtggaatttttgcatttt
+8016291/1
CCCFFFFFHHHHHHJJJJJJJJJJJJJJJIJJJ?HHIJJJJJJJJJJJJJ
@5947154/1
ggaccatcactttttacatttaaagcatctccttcttctttttttctagt
+5947154/1
CCCFFFFFHHHHHJJJJJJJJIJJJJIIJJJJJJJJJJJJJJJJJJJJJH
@8017098/1
cctatcctctggaggaattcctttaaactgatccatgatcaatctcatag
+8017098/1
@@@FFDFDDHHBCFHHIIIGIIIIGEHDGIGIIIIIIIIGIIIEHIIIIG
@5947633/1
ttctaacctgttcttcttgaagttggttcagctgtagtctgtctgcatct
+5947633/1
@@@DBBD?FF4?CF>BHHHE>ICBEAAE>HEC<<1:EHGHIHIIICCHCG
@5947635/1
atcctacctctcaccagagcttgttttctgttatagtccagccagcattc
+5947635/1
CCCFFFFFHHHHHJJJJJJJJJJJJJJJJJGJJJJJJJJIJJJJJJJIJJ
@8017483/1
gcctaacaggaggtgcactggttacaggagatactggttgttgttgaggt
+8017483/1
CCCFFFFFGADFFCEHGIJIJHIJIIIJECFHJJJIIBFHHIJHJJHHI?
@834258/1
ctgcagggaacggcgacataggtgtctgctcttcacatactcttgttaca
+834258/1
CCCFFFFFHHHHHIJJJJJJJJFHHIJJJJJJJJJJJJJJJJJJJJJIJJ
@3891257/1
gattttttttcctttcaagaatatactcccgtgtgatatgatatgggttg
+3891257/1
B@@DFFFFHHDHHJJJJJJJIJIJJJJJJIIHIIJJIFIIIIJJCHHHIJ
@3891600/1
cttgaaatctgtagcccaatatagattccagaacttccggcataatgagt
+3891600/1
CCCFFFFFHHHHHJJJJJIJJJJIJJJIIJJJJJJJJJJJJJJJJJJJJD
@2886749/1
cgtggaagtaagaggtctttcatttaatgttttttgaaaagcctcacttg
+2886749/1
@@?DFDFFHGBCFFHBBEHIIIIIIIIIGFHIIIGIGIGGIGIGGDHIII
@1842530/1
cttcaagatagaacccaattctggcccaagaggagagcttttattgaata
+1842530/1
C@@DFFFFDDH?BBGHHIGGEEDCAEFIIIIGHBGDBB>DEHFHI@BFDB
@300134/1
cgtggatgtagataggctggcctgcttgtggaaaaccaccacaaatccac
+300134/1
@@@DDDBABFD>DFEDFGHG1<CFGHII?3C3EHIC=GG?F@CGIEFGEG
@5443047/1
tgatctccggccaagatcagccgtgtttggtagaagcaggatgacactta
+5443047/1
CCCFFFFFGHHHHJJJJJIJJIJJIIJJJJIJJIJJJJJJJJIJJJJJJJ
@7495007/1
actgactaaaatattgttcaagttcacgaggagtattcttggaaacaatt
+7495007/1
@@@DADDDHHHDFAHBAFDFGGAFBFGCFAFFH1??FEFHAF?GGGHICH
@8018168/1
aggtgaaaagaatgatcttccaactgtcacaaacctgttagcagctggtt
+8018168/1
@BCDDFFFHHHHHJJIJJJJJJJJJJJJIJIJJJJJJJJIJJJJJJJJGI
@8019792/1
ttggaaatgtaagcagcttaagaaaatgaaacaactcagaattcagaacc
+8019792/1
CCCFFFFFHHHHHJJJJJJJJJJJJJJJJJIIJJJJJJJJJJJJJJIJJJ
@4915321/1
ctatcattgccaattggtagtggatctctagtataaagattacttctacc
+4915321/1
CCCFFFFFHHHGHJJJJIJJJJJIJJJJJJJJJJJJIJJJJJJJJJJJJI
@5949330/1
ggcctatcctctggaggaattcctttaaactgatccatgatcaatctcat
+5949330/1
CCCFFFFFHHHHHIIIJJJJJJJJJJJJJJJJJIJJJJJJJIJJJJJJJJ
@1844440/1
gttgggtaatattttgataacgtggatgtagataggctggcctgcttgtg
+1844440/1
CC@FFFDDHHHHHJJJIJJJJJFGIIIIHIIJJJJHIJJJJJIJIHJIHI
@1356199/1
ctttctatatccatcggttcttcttcttttttccacgtgaaatctttagg
+1356199/1
1=@DDFBDHHHFDFGIICGGHHIIIIIIIIIIHCGGGHIGIGEHIIIIII
@5444446/1
gccaatagctgtgggttatatggtgattgatgccattcaactttgcatta
+5444446/1
CCCFFFFFHHHHHJJHHIJJJJJFHIJJJJJJJJJJJJJJJJJJJJJJJJ
@8021291/1
gtccttctgacacaccatctctgtaaaagaggatagcttgaggcttatac
+8021291/1
C@CFFFFFHFFFHJJIEHIIJJJIIJJJJBGHHJIJJJIJIJIIIIJJFJ
@839215/1
ctcacacctggcactaaactgtaaagggcttcactgcaaaagtttgatca
+839215/1
@@@FFFFFHHHHHJJJJJJJJJJJJJJJJJJJJJJJJJIJJJHGJJJJIJ
@7499147/1
ctaatatcctaacgttatcaggttttgggtagttgggtaatattttgata
+7499147/1
CCCFFFFFHHGHHJIJJJJJJJHJJJJJJEHIIJJJJGHIJJJJJJJJIJ
@2890442/1
cccacttttatgaatgattttgatccaaccttctggtagcatttcaaaat
+2890442/1
CCCFFFFFHHGHHIIEIHJIIGIJEIIJJJJIIIHBGHIFHHHIIIJIJC
@2378543/1
catactttatcgtaacggtcatttctttttcttgatctctttcattatcg
+2378543/1
CCCFFFFFHHHHHIJJJJHIJJJJJJJJJJJJJJJJJJJJJJJJJJJJJJ
@5951033/1
ctctatttcattgtgcattaatctatagaaaattttccaaacagtattta
+5951033/1
CCCFFFFFHHHHHFHIIJJJJJJJIJJGIJIIIIJJIIJIJJJIDGIGIJ
@5951183/1
gtcactattaaagttgatttgtcttatagacttgacaattttttcttttc
+5951183/1
@@@FDFDDDHBFHAFHGHIIIIGDHHHAHCHIIECC?FFFHIHEDGHGHB
@5951680/1
cttttttgaaacgaaatagttttttacaatactgctgtaatgtaaaagca
+5951680/1
CCCFFFFFHHHHHJIJJJJHIJJJJJJJJJJJJJJJJJJJJJJJJJJJIJ
@2379441/1
ctgaggtctgtcaattcaccaggtgatatatttttgcacctgttataaat
+2379441/1
@C@BFFDDFBF??GHGGGIIDHG?<FEHGGIIIIIEAFEHCGBGGHGD>?
@5952354/1
tcttgatcattttcgtttacccagagaggaaatagtattttttcttcatc
+5952354/1
@@CFFFFFHHHFHIJIJIIIJIEG=GEDHGIJEGI:?FHDGEGIJJIJIH
@302510/1
catacttaaggaaggaatcaccgatagtttccaaacgctccagattgatg
+302510/1
CCCFFFFFHHHHHJJJJJJJJJJJJJJHIJJJJJJJJJJJJJJJJJJJJJ
@5445352/1
tgttgctgaggctgctgtggtctctgctgttgctgaggctgttgtggtct
+5445352/1
BC@FDFFFHHHHHJJJJIJJJJJJJJJJJJJJIJJIJJIJJGIJGIJIGH
@6991532/1
ggttgctggtcactgggttgttgcctaacaggaggtgcactggttacagg
+6991532/1
CCCFFFFFHFHHHJJJJHIIJJJJJJJJJJJJCIJDFHIJJJJHIJJJJJ
@3403570/1
ggcgtgtaatcactgctgaggcttgaacaagcccttctgatagcctgcaa
+3403570/1
CCCFFFDFHHHHHIJJJJJJJJJJJIJJJJIDIJJJIIJIJIJIJJJJIJ
@3897253/1
ccaatgtttctagcctttcataattcataacgtcattagcagagctcgct
+3897253/1
CCCFFFDFHHHHHJJJJJJJJJJJJJJJJJJJIJJJJJJJJJIJJJJJJI
@2383134/1
ctgtagcattgtaatttcttgttcttcttgtttcttttctttaacatttc
+2383134/1
@@@DDDD?FHDFAHIIGGGIEHHIEHIGIGIII@HHBHAHGHCAFFIIG4
@5954568/1
ctcatgttataacattatgcagttcattacctaagatatttgttatgatc
+5954568/1
?@@DADDDFD<<FF<FCB<BEAF@F<A<FFEEC<FAF<CE<??FFCEIB@
@1359301/1
gcttgtgctcctgaccaacttgaagacaaggtaaatgaggataccttaat
+1359301/1
?@@?DDDDHHHHA>E?A<EGIC@ED>GCHGEC@EHGC<D;3BFG@FHEDG
@3899356/1
cgctaatttaaaaattgaatagtttttatgaaatgagtcagaattttcgt
+3899356/1
@CCFFFFFHGHGHJJIJIGIJJFEHIIEGCHIJIIJIFFGFIIJIJJJIG
@1847678/1
ggacattatattgataagtgtatttatacctctctttctggtgttcatgt
+1847678/1
@C@FFFFFHDFHHHGIIJIHIHHIJJJJIIJJJIJJJJJJJFHHIGJGIG
@2384838/1
gcccattattgtgtactatcttcaaagagaaaaagtgcaatactaaaatt
+2384838/1
@@CFFFFDHHFHHHIGJJJGIJIJGIIIIGGGIJB?DHHIJIIIIJIJII
@303950/1
gtcactttatatgttcttttaacactctttgatggaatttcataaacaac
+303950/1
CCCFFFFFHHHHHIHHIJJJJJJJJJJJJJJJJJJJFIJJJJJJIGIJJG
@6445148/1
ggttcatgagttccactttcacaatcaattaattggtaacatggtaaaat
+6445148/1
CCBFFFFFHHHHHJJJJJJJJJJJJJIIIJJJIJJJHIIIJJJJIIJJJJ
@4919589/1
tcacaaacctgttagcagctggttgccttaaaacaatgtcaagagcttgg
+4919589/1
CCCFFFFFGHHHHJDIEHIJIJHIEHJIJIIIIJJFJJJIGJBGHIJJIJ
@304546/1
taaaaagattattgtattttcttttagaactctttcaaagagttctgctt
+304546/1
@C@FFFFFHHHHHJJJGIIJJJJJJJFIJGGGIJJJJIJGGIHIGIIIIG
@843756/1
gtacgctcaaacatgcaaatgtgacattattgactaaggccgatctgagg
+843756/1
CC@FFADDHHDHGIIIGEBHHFFFHIIIGIIEGIEHII>;DGBDGGIGII
@2386675/1
ggaaagagaagataaaaaactgcactataagaagacggattggaaatgga
+2386675/1
@@@FDEFFB?FBB@FHGHEGHIIIIIHICEHFBDHGDD@GHHEBFGHGIB
@3405524/1
gtcctgttggtccattaatataaaatggttcaacttctttggtgtac
+3405524/1
CCCFFFFFHHHHHJJJJJJJJJJJJJJJHHIJJJJJJJJJJJHIHJJ
@844086/1
cttgatactccctgggtttaaaatcttcaat
+844086/1
@C@FDFFFGHHGHJJIFGIIIGIIJJJIJFI
@5448166/1
agttgggtaatattttgataacgtggatgtagataggctggcctgcttgt
+5448166/1
@@BFFFFBFHFHHJIJJGJIIIIJIIIIIJJJIJIIJIIIIJJEBDGHDB
@2894101/1
atcttcttcatcacgtcgtctttttttaccaaaccggtattttccccttg
+2894101/1
=B?DDDDEHHHHHJIGHHIJIJJJJJJJJJJJIJJJJ@GHIJJIJJIIGI
@1361619/1
ctcaatgatttcctccttccaaaaaaatacagcaagtctggtaaatttat
+1361619/1
CCCFFFFFHHHHHJIJJJIIJJJJIIIGJJJJJJIIIIJJJGGIJJJJJJ
@1362114/1
cacggaaagcagcgagatgagcataataggtaggtgcagggtatgaaact
+1362114/1
CCCFFFFFHHGHHJJJJJJJJJJJIJJAHIDGIIFHIIJIJHIJIIIEII
@3900722/1
gtgccatccattttatagctactctaaaaacacggtcttttccttcccct
+3900722/1
????BDD;ADF8B>GFFGD>H<BGB<CFFFGGIEE@FFIE<::B<DGIFE
@6446998/1
cctggatctgatcttaacaagccttaagagaaatcttagctgacatatac
+6446998/1
CCCFFFFFHGHHFIJJJBHGGHIJJJJJJJJIJJJJIJJIGJJJIIJIIJ
@305631/1
gtcatcaccaaaacctgatgattttcaagctcttcatgccactgattgat
+305631/1
BB@FFFFFHFHHHJJGIJJJIJJJJIIIIIIIJJJIJGIIGIHJJJJEIG
@7506952/1
cttgcacgacctttggattgaatataagaccttgttgttttagggtaatc
+7506952/1
@@@FFFDFDHHHHJEHGCHIIJJJIIJEGIIJIICDDGHIJIGHG??BGI
@4920769/1
atttcttcagggagaatttttaaccatttacacaatataaatgcaccttc
+4920769/1
CCCFFFFFDHHHGJIJJJJJJJJJJJJJJJJIJJJJJJJJJJJJJJJJJJ
@4921066/1
gccgattagtgatatcagtcacctatcgtgataaagccgacaagtgtcat
+4921066/1
CCCFFFFFHHHHHJJJIJIJIJJIIJJJ?FHIIJIJJIIGIJJJDGFHGI
@3408000/1
ggccagttctggaggatgaagttttctacctcttgtattttgctcttctg
+3408000/1
CCCFFFEFHHHHHJJIIIGIJFHJJIJJJIJJJJJFHIJJJJJJJJJJJJ
@3902497/1
cttgactatgtttgatgacatatcaataacattctcctcaaccttttgta
+3902497/1
CCCFFFFFHHHHHIIJJIIJJJJJJJJIJJJIIJJJJJJJJJGIJJJJIJ
@6448140/1
cttctaacctgttcttcttgaagttggt
+6448140/1
@@@D=?BDD:3AA<4AFEII?G>HE>E<
@4436289/1
cctgggtttaaaatcttcaataacattactcatttctgataggttctgca
+4436289/1
CCCFFFDFHHHHHJJJJJJJJJJJJIJJJJJJJJJJJJIJJJJGHIJJJJ
@846206/1
gcctcctgcggaccattagttgaagttccagccctcagataatcccatat
+846206/1
CCCFFFFFHHHHHJIIJJJJJJJJJGHIJIJJJJJJJJJJJIJJJJJJJJ
@5958808/1
cagggaattctaagagggtacacaattcaggcactaatgtctcttcaaaa
+5958808/1
CCCFFFFFHHHHHJIIJJCFHIIIACHIIJJJIIJIHIICGIIJJIJJJI
@2896542/1
ccagaatcttttaagttcaagactaaatctcttaatggatggattttcac
+2896542/1
CCCFFFFFHHHHHJJHIJJJJJJIJJJJJJJJJJJIJJJJJJJJJJJJJJ
@4924141/1
gtcacttttggtcctgttggtccattaatataaaatggttcaacttcttt
+4924141/1
@@@DDBEFHFDHFGHHGJJIJJGHGIHJJIIEGIJJJJCDDHIIGIJJHJ
@848879/1
gcaccttcaacaccacactcctcaaggtacacccctataagggcttcgat
+848879/1
@@@FFFFFHHHHFGIGIIGIJIIJJJJ?EFEHGGIJIIGIIIGBHHFHJI
@8027134/1
ctcgatacagaataattctatgaggcttgtagccaccggtacttttgtaa
+8027134/1
CCCFFFFFHGHHHJJJJJJJJJJJJJJJJIJJJJJJJIJHJJJJJJIIJJ
@2897655/1
gctgaggcttgaacaagcccttctgatagcctgcaattcttggttca
+2897655/1
CCCFFFFFHHGHHIGHGGHGIIGIJIGJJJJJJJIJIGGIJIJ?FHH
@2898144/1
ctggggaggtggacctctttgtgcccatggagtttgacctctaggaccag
+2898144/1
CCCFFDFFGFHHHJJJIJJIJHBGGGIHIIIHDHHHJGJJGJGIIIJJIJ
@4441535/1
ccagaaagtaattgtattgtaagcacatgataatacacaaaatatagttt
+4441535/1
@@CF;DEFHGGHHIFHIGHHGIIJGIJEIIIGIJGIIJGJJJJIJJJ:HI
@6449009/1
caattgcattccctttcacactagggacatgaggtgaaattattggtatt
+6449009/1
CC@FFFFFHHHFBFHHIIJJIJIJJGIIJJJGIJ:EG@FHIIHJJD?<<F
@3905346/1
cgctgccatttagtacactgctttttccttctccagctagttgatctttc
+3905346/1
CCCFFFFFHHHHHIIJJJJJJJJJJJIJJJJJJJJJJJJJIJJIJJJJJJ
@4443445/1
ggccaatagctgtgggttatatggtgattgatgccattcaactttgcatt
+4443445/1
1:=DDDB?FHFD:CGA<?CCEHHCAD@9FBCB9?EG??FHGIFHIIIEFF
@7001246/1
caccttttggaagctttacaactcctaatcctgtttcatccgcaattttc
+7001246/1
CCCFFFFFHHHHHJJIJJJJJJJJJGIJJIJJJIJIJJJJJJJJJJJJJJ
@1367751/1
cgttttttggagaggcaactcaggataactatagaggttcttctttccat
+1367751/1
B@BFFFFFHHGHHIJJIIIIJIIJIJJJJJJIJIJJJFHIIJJIJJJJJJ
@1856965/1
tgatctccggccaagatcagccgtttttggtagaagcaggatgacactta
+1856965/1
?@@DDDDBC@?C@3A::CCFFFG?CCCFGFF@GDG>FDFIIBBBFFFDC=
@5452525/1
catggtataactatcttattgagataattatcttttgaaacaactacctc
+5452525/1
CCCFFDEFHGHHHIIJJJJIJHHHJIGJJIJIJJJJJJHHGJIJJJJGJI
@2396812/1
gcatggtttaagaaagaccaaaggtttctgttgagctagtcatttgttcc
+2396812/1
CCCFFFDFHHHHHJJJJJJJJJJJCHIJJJGJJJJJJJJHIJJJJJJJJJ
@1368559/1
ggtagcatttggaggactgtcagatggttttggagaattatcaaagagaa
+1368559/1
@@@FFFDFHHHHHIGEEHIBHIGIJEG<AFGGICEHGIIJIIIEIIGGED
@3414490/1
cttggctttgccgcttgttgctgtacttgaggctgagatgaaggtggtct
+3414490/1
CCCFFFFFGHHHGJJJJIIJJJJIJJJJJJJJJJJJJJJJJJJIFFIDGG
@4444656/1
atttcattgatagtatctgatttgttgtttattagggtagcatttggagg
+4444656/1
@@CFFFFFHHHGHGHIJJJJIIJJHIIHJIIJIGIJJ?FGHHHGIIJIHJ
@2898617/1
ctctaacttcaattaatttctgatttttattaacaatagattggttgtaa
+2898617/1
CCCDFFFBHFFHHHIIGIJJGHHIGIJJJJJJJJJJIIIJGGGIHGIBFI
@1369898/1
tgtggcctatcctctggaggaattcctttaaactgatccatgatcaatct
+1369898/1
@C@FFFFFHDHHHJIIJGHIIIIIGHIJJJJJJIJJJIGIIJIIGHJIJI
@8029960/1
ggatcattagcagaaatcctcattctttcaaaaaaaaactattcgtagga
+8029960/1
BC@FFFFFGHGGHIJIIJJJIIJJJJJJIIJJJJJIJJIIJJJJJIHIJG
@5964732/1
gttgtgaatcaatttcaggatacgatctggtttacaattagaatttataa
+5964732/1
@@@DFFFDHHHHHJJJIJJJIIJJIHIIJJFHIIIGIGIIJJJJIJJJJJ
@7002432/1
ctggctattttagcatggaatgtaatctccaagttgtgaatcaatttcag
+7002432/1
CCCFFFFFHHHHHJJJJJJJJJJJJJJJJJJJIHIJIIJJJJJJJJJJJJ
@4447148/1
ggaatgtcaggtgcgttaacttttggtggctttattatattactcctaat
+4447148/1
CCCFFFFFHHHDHHIIJJJJJJJJJJHIJIJJJGIJJJIJJJJJJJJJJJ
@1859614/1
ccacattccattccatgatttattaaacccgatgctagctttcttaaatc
+1859614/1
@?@DDDDADFFDDHGCHGDIIIGHEFHBFBHBEHEG@<9?CHHIIGHE@D
@851708/1
ggtttctcaaaacatggtgctggatgaggaaatttttcataaagaagtcg
+851708/1
BCBDFFFFGHHHGJJJJCFHIJJHJJJJJIIJJJIJJJJJJIJIGGGIII
@3415212/1
gggtaatcaaattttatgacaaaattgcaattctttacatcaataccttc
+3415212/1
BCCDDFFFHHHHHJJJJJIGHHGHHIJJJGIJJJJJIIJIIJJIIIJJIH
@7510133/1
cagtttccatatcatattatacctgaaggcttttgggtcgtgagaagctg
+7510133/1
@@C?DEFBFFDHHGGGGICHIIIIIEB@FGGEHEGEE?FH@GFGF<DFDH
@3416130/1
gtctcacccatgttaaattttttcagaatcatgtgattttttttcctttc
+3416130/1
B@BFFFFFHHHHHJJJJJJJJJJJJJJJJJIJJFHIJJJJJJJJJIJJIJ
@3417550/1
gcctcatgttataacattatgcagttcattacctaagatatttgttatga
+3417550/1
CCCFFFFFHHHHHJJJJJJJJJJJJJJJJJJJJJJJJJJJJJJJIIJJJJ
@311744/1
atgacgatgatttgatatctatatttctcattttttctgctaaagcacta
+311744/1
CCCDFFDFFBHHGI<EACEIHIHIIJIJGFIIJJJIIJIIJJGIJIJJJE
@1371036/1
cttggcagtaacaagattttcacatggctgcccctttattatccctttca
+1371036/1
CCCFFFFFHHHHHJJJJJJJJJJJJJJJJHJIJJJJJJJJJJJJJJJJJI
@6454568/1
gtgtttttgagctcatacttaatccaatgacatggggaagtcaattgcta
+6454568/1
???:DDDDA;?<<C?ED<F@E<FF9AFED>EEE>CC8??D?BDDBEDCII
@1371418/1
ttcattgatagtatctgatttgttgtttattagggtagcatttggaggac
+1371418/1
@@@DDDDDHHFDBDGHG<HHIIFFGEDHAHIHB@FCFGEIIIIIGCHIII
@4448085/1
cttggctttgccgcttgttgctgtacttgaggctgagatgaaggtggtct
+4448085/1
CCCFFFFFHHHHHJJJJJJJJJJIJJJJJJJJJJJIJJJJJJJJBGIHHI
@4448286/1
ttttaaatttataatttatcttattttctaaaacatccaaagagcgatgg
+4448286/1
CCCFFFFFHHHGHIIGJJJIJJJJJJJJJJJJJIJJIGGIIJGHGIIGIJ
@5966631/1
cgctaatttaaaaattgaatagtttttatgaaatgagtcagaattttcgt
+5966631/1
@CCFDFDEHFHHHGHGGEDGFGFHIGGFEGICHGIEGCEHIIADHIJIJF
@4449687/1
gtgcattcataattcgggccttaactttagtgaactggtcatcaactgag
+4449687/1
@@@FFFFFDHGFHIIJIGIHIIIGIJJJJJHIIGIIIJIJIEIEGIGEHH
@2901932/1
cttggcagtaacaagattttcacatggctgcccctttattatccctttca
+2901932/1
CCCFFFFFHHHHHJJHJJJJJJJIIJJJIGIJHJJIJJJJJIJJJJJJJJ
@1862684/1
cctccttccaaaaaaatacagcaagtctggtaaatttatcgcaaggtaat
+1862684/1
@C@FFFFFHGHHGJIJEGGIJJEJJ?DHIGDG>BGIJJIJGEIIJJ88=B
@2902628/1
gtcactttatatgttcttttaacactctttgatggaatttcataaacaac
+2902628/1
=1=1BDDDBDFABBGBFHGGEEFHIICHICBBHGGEGEGFGHHGGIE@H8
@7513811/1
gcctcatgttataacattatgcagttcattacctaagatatttgttatga
+7513811/1
CCCFFFFDFFHHFIIJJJJJJIJJHGGGJGIIIJJGGGIJJJJIFIHIGC
@2904084/1
gaaatttcaatttttgcaaattgttcgtagtgaagaactgaaagc
+2904084/1
@@@FFFFFHGHFHIJJIIIGIIJFHGGHIHIGIJFIJJIIGGJIG
@6456546/1
caggtttttgaaaaaattttggccaatagctgtgggttatatggtgattg
+6456546/1
?@@FDEFFHHDBHJGHGIBHIJJGGHIIJGIJDEEB@BGHAHHGBFHHGJ
@3418976/1
ctcttcctttttttggatctgaagggcggtcccctcttttgggtggaatg
+3418976/1
CCCFFFFFHHHHHBHIHEHIJJJIJJIIIGGIJJJHHHEHHFF=>??ACC
@5458054/1
tcaccaaataccttcttttgtcccagtctatacagtttcaaattactaac
+5458054/1
@C@FFFFFFHFFDGHBGIJGJHIJJGHIJJJJJJICGIHIIJFHIIGIJI
@2402031/1
ctgatttgttgtttattagggtagcatttggaggactgtcagatggtttt
+2402031/1
CCCFFFFFHHHHHJIIJJJJJGHIJJJJJJJHJJFHJJJJJJJJJJHIJJ
@2402041/1
ggacgaattccaaaatgaactatttcaggatattttgggttcccatcact
+2402041/1
CCCFFFFFHHHHHJJJJJJJJJJJJJJJJHIJJJJIJIJHIJJIIJJJJI
@8037768/1
ggcgtttctgtaccactataaatgtaatcggtggcgtgtaatcactgctg
+8037768/1
@@@FDDFDBFHHGIJJJIJIHIJGFHFEHGIBFBHDHGHGGIJEFHGGGH
@7007289/1
gcctgcagctccctttttgcagcttcttcaagagggatgggctctgaagg
+7007289/1
CCCFFFFFGHHHHJJJJJJJJJJJJJJJJJJJIJJJIJJJJJJJJJJJJJ
@5458887/1
tataagaacaatgagtgagagcttgcaagaggtaacttctgtcttgaaat
+5458887/1
@@@DDDDAF?AFH>FACGG>GB?AFHE@HEH9::FBGGHIGFGI@?FDHH
@3911597/1
ctttggtgtacagaaatatttcggcttctgcttccgttccaccctttctg
+3911597/1
CCCFFFDDHHGHFGGIIJJJJFFGIGGGIIGIIGIGIJHEGHIJGGIGIA
@3911654/1
ggccgatctgaggtctgtcaattcaccaggtgatatatttttgcacctgt
+3911654/1
CCCFFFFFHHFHHHGIJHGHGIIIIIIGGHGHGGHIIIGGIJJHGIJIHF
@315825/1
gctgcagctcaaccattttatcggccaacatattactgacctcaaccgta
+315825/1
CCCFFFFFHHHHHJJJJJJJJJJIJJJJJJJJJJJIJGJJJJJJJJJJHI
@6459524/1
gcctcttttaccattgtacgagtttgagcatcattcattttcttcattgt
+6459524/1
C@@FFFFFHHGHFIJJFGIIGHCEGGIJEGIIJGJJIIJHHIIIJFIJJI
@4452917/1
cacgatttcggcagcttttacctcattttcactcagaagaaataatatct
+4452917/1
CCCFFFFFHHHHHJJJJJJJJJJJJJJJJJJJJJJJIJJIJJJJJIJIJJ
@2404591/1
cattaatctatagaaaattttccaaacagtatttagagactttccactat
+2404591/1
CCCFFFFFHHHHHJJJIJJJJJJJJJJJJHIJJJJJJJJJJJJJJJJJJJ
@3913215/1
ctctgctgttgctgttgttgctgaggctgctgtggtctctgctgttgttg
+3913215/1
CCCFFFFEHHHHGJHIJIFIJJGEFDEGGECHCFHHIJJIIJIGFHHIJ>
@4930173/1
caccgatgcaattaatactcatcttctttactaaaaggctacacaaacaa
+4930173/1
@@@DDFDDDHBFHIIHBEHDHCHEHHGIIGGGIGH@DGFHGGGIIGIIII
@5460408/1
gtctcaacaagttccgttttttggagaggcaactcaggataactatagag
+5460408/1
@@BFFFFFHHHHHJJJGHJJJJIIJIGIJIJIJJJIJJJJJGIJJJIJJJ
@3421868/1
acccaatgtttctagcctttcataattcataacgtcattagcagagctcg
+3421868/1
@CCFFFFFFHHFHJJIJJIIJJJIIJJJJJJJJJIJJJJIJIJJGIJGHG
@3422480/1
caatgtttctagcctttcataattcataacgtcattagcagagctcgcta
+3422480/1
@@@DD?DDDDFF8CEBEFHGC<FCFAE<??CACFBC<FHIIBFH@BFEDG
@2406657/1
ctttttgaaattttttaataattggaacaattctatcacctttgaagttg
+2406657/1
BBCFFFFFHHHHHJJJJJJJJJJJJJJJJJJJJJJJJJJJJJJJJJJHJJ
@7519008/1
gcaccttcaacaccacactcctcaaggtacacccctataagggcttcgat
+7519008/1
B@CFFFFFFGHHHJJJIIIIJJJIJEDGCEHHHJIFGIJJJJJJJIJJIJ
@318706/1
gtcgtgagaagctgcaacggctgctatagatggaacgttgatctggtctg
+318706/1
@=@DDADBDHFHHBHIGI@DGHEBGHIGGEIIIBGHIEGI?CBDGICHBD
@1376398/1
aggaagttatcaagaaatctaaaattgcatcaccgaggaattccagcctt
+1376398/1
@@CFFFDDHBHHHDGHIIIIIIJJGGHHIGGIIIIJJIFIIJIIGHIGIH
@5462005/1
cctgcaccgatgcaattaatactcatcttctttactaaaaggctacacaa
+5462005/1
@@@FFFDDHHDDDGGHIIGCHGHGGGIGCF<FBBHGJGEGIGFGDHGGIG
@4455098/1
gttttgaataaaattaaggagtttcggaaacacgtttattattctgatca
+4455098/1
CCCFFFFFHHHHHJJJJJIJJHIJJJJJIJIJJJHIJJJJIJJJJJJJJJ
@319854/1
cttttgggcggtaccatggtataactatcttattgagataattatctttt
+319854/1
CCCFFFFFHHHHHJJJJJJHIIJGIJJIJJJJJJJGIIJIJJJJJJIJJJ
@1866626/1
ctcagagctaccttggcagctgctaattttgcttggtgtttgttttctcc
+1866626/1
@@@FFFDFFAHFHGEAHIDGIIEH?EEFHHIIIIII?FFH@F:BDGIGGG
@5972176/1
caacaacaatgacaggtttttgaaaaaattttggccaatagctgtgggtt
+5972176/1
@@@DFF?DHHFHHIGGIIIIIIGDBHGEDHGEHIIGICFDHIGGDFHI:F
@5972666/1
tccaagtagagaaaatgatgacccccttctccacagacaaatgatgacta
+5972666/1
CCCFFFDFHHHHHJJJJJJJJJJJJJJJJJJJJJJJJJJJJJJJJJJJJJ
@3918700/1
cctatgactcccaagctgctatgagtactatcatcagctggtgtagaatt
+3918700/1
CC@FFFFFGDHHHJJJJJJJIJJHJCHHIIJJJJJGIJIJJ?FBDHGHIJ
@1868028/1
gttaacttttggtggctttattatattactcctaattgaagagccttttc
+1868028/1
CCCFFBDFHHHGCFGHIIJJJJJJJEIJIGIGGIJJJJJJIJJIGIIGIG
@4934546/1
gtgcaggctggccatgttgaatagcttgctgtggtggtacagcacccggt
+4934546/1
CCCFFFFFHHGHHJJJJIJIIJJJJJJJJIJIJJGHIDFHIJIIJJJIJ@
@859966/1
gggaattctaagagggtacacaattcaggcactaatgtctcttcaaaatc
+859966/1
BCCDDFFFHHHHHJIJFHIJIJCFHIJJJJIIIGGIJHIIHIJIJJJJHG
@2909668/1
cttcaatggttgctgctaaatcttcaagtacatagtacataactttaact
+2909668/1
@@@FDFDFHCFHHJJJIJIJIHIIGHGIFHGHIIIFIGIIEHIIIJJJJJ
@4456881/1
ctgtggtctctgctgttgctgttgttgctgaggctgctgtggtctctgct
+4456881/1
BCCDFFDFHHHHHJJJJJJJJIJJJJJJJJJJJJJJIIJEHI@FIIIIJI
@1868534/1
ggttcttcttcttttttccacgtgaaatctttaggctgcagctcaaccat
+1868534/1
=@@ADDDDDHDDDIIAHGGIB;AFEDDHGIEHG?BBGCG@B<BFDDGE<F
@2415262/1
atctaaataaatagctgcagctaatgattcaaataagtctccaaggacct
+2415262/1
@@@FFDFFHHGHHGIJJJJJIJGIIGHHHIICCFEGGHGIJJIJJIGHII
@7014551/1
ccacgatttcggcagcttttacctcattttcactcagaagaaataatatc
+7014551/1
?@@DDDDDHHHGAHI?EBAAHIGEHGFEIIAGG@FHGAABDHGCGEGIIG
@2415613/1
ccgacaaacgccatcctctcattcttagttgtaacaactaggggcaccat
+2415613/1
@@@BD@DACCCCFB<FBEHE@GCCHBFDHGD??FB9:?<B?FB:D@GGD@
@2415975/1
ctcacatatgtatggcacaactgataagttaagcattgcagttcatc
+2415975/1
CCCFFFFFHHHHHJJJJJJJJJJJJJJJJJJJJJJJJJJJJIJJJJJ
@7523232/1
cagataatcccatatcattgagacattaacttgcgtagcatactttatcg
+7523232/1
CCCFFFDBDHHBHJJIJIJ<BIGHJBHFEICIHGGAHGHGIGFGHEEBGF
@8046608/1
ccataccgtacgctcaaacatgcaaatgtgacattattgactaaggccga
+8046608/1
CCCFFFDFDHGFHJJIJIJJJIJJJJJJ>DFGGJJJGJIJJJIJEEHJI6
@4937818/1
gttcttcttcttttttccacgtgaaatctttaggctgcagctcaaccatt
+4937818/1
CCCFFFFFHGHHHJJIIJJJJHJIIJIJJJJIIJJJJJJJJJJIJJJJIJ
@7525695/1
gctcaatttaccttcatccttgttttcaaagttgataaataatattaatg
+7525695/1
@@@FDDDFHHHHHJJIIGIIJIHIIIJJJJIHIIGGHIJH@@GEGIDHGC
@7525795/1
gatgcataagtcattcctctatcaggtaagacaacaatcacaagttttac
+7525795/1
CCCFFFFFHHHHHJJJJJJJJIJJJJHIIJIJJJIIIJJIJIIIHIJJJH
@323866/1
ctttgatgctgctcaatttaccttcatccttgttttcaaagttgataaat
+323866/1
@@@FFFDDHHHHGJHGGGGGHIIIIJJIIIIIGIJIGGEHIDGIEGIIHE
@2418802/1
ccgaggtttaaattttttccgctgtagtacaaatttctatttccgattat
+2418802/1
BCCDFFDDHHHHHJJJJJJJJJJJIJJIHHIJIJJJJJJIJJJJJIJJIJ
@2912395/1
ctatagaaaattttccaaacagtattta
+2912395/1
@@@DDD>?FDA?F9:C42:AB:CFH@CA
@5467570/1
gtttctgtaccactataaatgtaatcggtggcgtgtaatcactgctgagg
+5467570/1
CCCFFFFFHHHHHJJJJIIJICHGGIIJIIFEGIGJJIIIJGGHIJJIEE
@3922424/1
gcttctattagttcatctatattttttaaggaagtaagtgcaggggaacg
+3922424/1
CCCFFFFFHFHHHJJJJJJJJJJJJJJJJJJIJJHIJJIIJJJJJJJJJJ
@4941888/1
tgctgcggcatgctttgcttctttcttagatctaccagtgcccatggcag
+4941888/1
@@CFFDFFHHAFFIJIHEIGJIGGHGICGGHIJJGGIJFGGGIJJBGHGH
@5980542/1
ctctttctttttttgttagactgatttgatagagcacg
+5980542/1
;??DA>DDDDDDAE:<2AB9?EE<@D>DCECEEBBDDD
@6468566/1
ctagataataatgcctcagagctaccttggcagctgctaattttgcttgg
+6468566/1
BB?DDFFDFFFHHIIIIJJIJJIGDEHGHEGGGEGGHIEEHGIIIJIIIE
@866152/1
cacctttctttccttttttgcccattattgtgtactatcttcaaagagaa
+866152/1
@@8ABDDBFBBBFGIIGGGEGHIIIGGEEF@FFEHEBH9FFGDGGHHIGI
@5469861/1
ttcatctatattttttaaggaagtaagtgcaggggaacgagaaccaattt
+5469861/1
CCCFFFFFHHHHHJJJJJJJJJJIIIJIGJJJJJJJJJJJJHJIIJJJJJ
@866358/1
cttgtcttccacccttttttttattcctttttgaattgaaatcacctgct
+866358/1
8?<DDD?DB8<CD1?@?<<FGF;CDDFB<DD<:;BDBF<FF9BFEFI@C=
@3924581/1
ctccgtactccttgtcttacaggtaccgg
+3924581/1
?;@D:B=BFBC<D<FB@GIHIA9FHHH:@
@2915661/1
catggctgcccctttattatccctttcagtggacaatttacaggcagttg
+2915661/1
CCCFFFFFHHHHHJJJJJJIJJJIJJJJJHIJIJJJJJJJJJJJIJJHIH
@3924906/1
cgactgatgatttgaggttcttgtggaattgtgacactttgatgttgtaa
+3924906/1
@@?DFDDFHFHHGGGGGA?DHIGHEIGGGHD:EGGIEBGGGIIIBDGDDF
@1385940/1
ctttgatggaatttcataaacaactttcaaatccttaatatacgcaacaa
+1385940/1
@CCFFFFFGHHHHJJJIIJJJIGGIJJJIIEGIIJJJJIIJGIJIJJIJI
@3925395/1
ctttctaatgtttcttcatttaaaaccgctgtgtctctttctttttttgt
+3925395/1
@CCFFFFFHHHHHGIJGIIJIJFGJJJJJJJIJJJJJJJJJIJIJGJJIG
@1876846/1
ctgcggaccattagttgaagtcccagccctcagataatcccatatcattg
+1876846/1
@@@ADFFFFBHHHJIHGHIGCFHIIIGHIGIIJJJJJIJIIIJJJIJJJC
@7021845/1
ccttcaacaatcgtcggtacaatgtaatatgagttttctttgttttcaaa
+7021845/1
CCCFFFFFFBHHFFECD@EFHJGGIFBECEFBGIIGIHGIJJIGGIGGGG
@7533358/1
cggccacttctttgaactaagtacagcgaaattcttattcgattgaagta
+7533358/1
CCCFFFFFHHHHHJJJJJJJJIJJJJJJEIIJJJJJJJJJJGIIJIJIFG
@4945110/1
ctagctttcttaaatctggttctctaatcatctgattagtagtaacgatt
+4945110/1
@BCFFDFFGGHGFIJJJJJIIJJJJJJJJJJJIJIIGJJ?FGGEGIIJGG
@4945284/1
gttgctgttgttgctgaggctgctgtggtctctgctgttgttgttgttgc
+4945284/1
@CCFFFFDHGHHHJJJEHIIJIIGH?CECEGHEIJGIEHGHIEHI@GGH<
@8053228/1
gttaacttttggtggctttattatattactcctaattgaagagccttttc
+8053228/1
@?@FD>DDHHHHCFGHJJGBHIIIDGIGGHEHHJBAFDFHHEIHIIEDHG
@7534006/1
gttcaacaaatctcttaatgatatcagtcagcttacaagccttagtaagc
+7534006/1
@B@FFFFDHHHGDHIJJIIHIJJJJJJHHIJJJJJIIJIJJJJJJJJJIJ
@7534231/1
ggttgagacacttgctggggaggtggacctctttgtgcccatggagtttg
+7534231/1
@@@FFFFFHHHHHJJJJJJJIIJ?FHJJJJJJJJJJIJJJIJJJIIFHJI
@8053683/1
tgatgaggaggctgaggtggaattagagcaattgctcccggagggactcc
+8053683/1
@@CFFFFFHHHHHJIHICGIIIJJJJGIGIJJJJHIJJJJJIJIJIJJJJ
@5473662/1
gtcactactatattcaccaaccgttaacggagtttgctgtcgaatactct
+5473662/1
CCCFFFFFHHHHHJJJJJJJJJJHJJJJJJHJGIJJJJJIJJJJJJJJJI
@5474589/1
gtctccttgaacaaatttacctaaagcaacaacacaattgtcggcagctg
+5474589/1
@@@DFFFFFHFGFIGHIIJFHIJIJGIIGGGIHJIJIIGGFIBHIGIJIG
@1879013/1
ctatgactcccaagctgctatgagtactatcatcagctggtgtagaatta
+1879013/1
CCCFFFFFHHHGHJJJJJJJJJJJHJJJJJJJJJJJJJJJDHHIJJJJJJ
@3930551/1
cctcagagctaccttggcagctgctaattttgcttggtgtttgttttctc
+3930551/1
C<@DFFDFGHHHHJJIGIJGJJGIHJGDIIIIIIJHGCGFGGGGIGHHIG
@2427021/1
cataattaaaattaattaaaagttaataatacaaataaataaacagaaac
+2427021/1
?<@DFDFFHHGHGJJGIIJJJGEICGGIIHGIIIHIJIGIGGGGIJC?DF
@7535232/1
ggcagcttttacctcattttcactcagaagaaataatatctcagcaccaa
+7535232/1
?@@BDDDDBDFFHDBE<DIGGEDAFGEBCEDGHAEFHHIIIIIICDABFI
@4466906/1
gtaatttcttgttcttcttgtttcttttctttaacatttctcacagaacg
+4466906/1
@BCFFFFFHHHHHJJJJJJJHJJJJJJJJJJJJIIJJJJJJJJJJJJJJJ
@3435410/1
ccacacctttgtcaccactatattcaccaaccgttaacggagtttgctgt
+3435410/1
CCCFFFFFHGGHHIJJIIJJJJJJJGIJJJJJJHIJJJJJJIGHIJJIII
@2920762/1
gttcttcttgaagttggttcagctgtagtctgtctgcatctgtatatgcc
+2920762/1
@@@FFFFFHHFFFHIEHABFIIGGIIEGIIIHJGGHCIGGIIIJIJJJIJ
@2428860/1
acagaataatcttgtatgatgtctcttttggactacaataaaagttattc
+2428860/1
CCCFFFFFHHHHHJIJJJJJJJJJJJJJJJIJJJJJJJJJJJJJHIJJJJ
@5479136/1
agaagtcgaatactgttcttaggaatatt
+5479136/1
CCCFDBADH?BHBHGIGHHIEHFHH:?<?
@3933876/1
ctcacttgttttgtcataagttgtaacagtaagttcttttttttccttga
+3933876/1
CCCFFFFFHHHHGJJJJJJJIIJIJJJIJHGIJJJJJJJJJJJJJIJJJI
@6473204/1
cagtaacaagattttcacatggctgcccctttattatccctttcagtgga
+6473204/1
BCCFFFFFHHHHHJJJJJJJJJJJIJJJJJJJJJJJJJJJJJJJJJHIJJ
@332408/1
gtttttattatcgcttctaattttttctctcatttctgggattaaaattt
+332408/1
?1:;:B?DBA2ACEAEEEDECCEEAE>EE@ED?<D@DC3DBD@BCADADE
@7537846/1
tcttgttttgcttctttttttgacctacccttgccgatagcaataaggcc
+7537846/1
CCCFFFFFHHHHHJJJJJJJJIJJJJJJJJJJJJJJJJJJJJJJJJJJJJ
@7537890/1
ctggtaaagaggtgacaaagatagtaagttatttcttctaaattctgctc
+7537890/1
@@@AABDBFHHDDGEHGIIGGHIIFHHJHIIJJI4EFHIIIHIIGIIIII
@3437908/1
ggggtggtagacaacctggagaagcaggggcttctaatcaacctcaacaa
+3437908/1
BB@FDDFDHHHHHIJJJJJJJJJJJJJJJJGIJJJJJIJJJJJJJJJJJJ
@872796/1
cgtacttctagcattagaagtttcttctccagctaaggctgtatcatcaa
+872796/1
@@@DDBDAHHB<DFGGGGGIHHAFHHDGH9EGGIFDGD@FGC<CBFCEEH
@4949679/1
gccacattccattccatgatttattaaacccgatgctagctttcttaaat
+4949679/1
CCCFFFFFDHHHHJIIJJJJJJHJJJJJHHIJGGHGIIGJJJJIJJEDCI
@5480100/1
gttgccactgctgttgttgaggctgctgtggtctctgctgttgctgttgt
+5480100/1
CCCFFFFFHHHHHGIJJJJHIJJJJJJJHHIIJIJIGIIEHJIIJJHIGD
@4469854/1
aggagatactggttgttgttgaggtggtagttgagtttggtgggtagggg
+4469854/1
CCCFFFFFHHHHFGIHIJHIJIHJAFHCFIJIJFHFGGHIBFHIFHIIJJ
@7027541/1
gccttaccttcagctgagtgagttaaaacagtacatcgcacaacaaacac
+7027541/1
@<@DFFFFHHHHHIIIHIHHGHEHCIEEHIIBFGGIIIIJGJEEIJJJDE
@1883566/1
gctctgataaattagaatcatcccatagcaaatgatatttggtaggacgt
+1883566/1
@@@DDFFFHGDHBIIHHIJIGIIIIJJIJJIJJJJIIIJFIIFHEHJJI:
@4470481/1
tggatgcataagtcattcctctatcaggtaagacaacaatcacaagtttt
+4470481/1
CCCFFFFFHHHHHJJJJJJJJJJJJJJJHIJJJJJJJJJJJJJJJJGIJJ
@4470881/1
cagtttgcaaagggaagcgagcttgctgttgttgctgctgctgctgttgt
+4470881/1
@@@ADBDFHHAFDGIGIB@CGHEDHHIIBCDFBGHGGGEGGGHDGIHHIG
@1884893/1
ttatgtttttgtattcttcaatggttgctgctaaatcttcaagtacatag
+1884893/1
CCCFFDDFHGHHHIJJJJJJJJJJHHIJJJIJJJJJJJJJJIIJJJJJJJ
@334791/1
ctgtggtctctgctgttgttgttgttgctgaggctgctgtggtctctgct
+334791/1
CCCDFFFEHHHHHJJHIJIIJIJJJJJJJJJJJJJJIJJHIJHIJJJJJG
@335109/1
cttcttgtttcttttctttaacatttctcacagaacggttgccaaatagc
+335109/1
CCCFFFFDHHHHHJJJJJJJJJJJIJJJJJJJJJJJJIFHJIJJJJJJJJ
@5481370/1
gcctgcaattcttggttcaagatcattttaaactgtccttctgacacacc
+5481370/1
CCCFFFFFHHFHHEHCFHGGHEHGGJJIJIIGIIIJIJJJGHJIJIJJII
@5481590/1
gtctttttttaccaaaccggtattttccccttggcaacaaacagttgttt
+5481590/1
@?@FFFFFHHHHHIIIIIII?DHIIGIIGHIGHIHGIIIIIHIIIIEHEH
@5481646/1
atccttttgggcggtaccatggtataactatcttattgagataattatct
+5481646/1
CCCFFFFFHHHHHJHIHIJJJJHIJJJJJJJJJJJJJJIJJIJJJJJJIJ
@4472051/1
ggcttgctaagggagttttcttgatcattttcgtttacccagagaggaaa
+4472051/1
CCCFFFFFDFDHHBGAFHHIJJIFHGEIJIIEBGIJIJIIGIHCFHI2DC
@3439453/1
gttgagtttggtgggtaggggttgtttccctagactgtggttgagacact
+3439453/1
??@D;DBDDHFCDGGIIGIIIHGHHGGHJIIGHIJJGGFDFHGIIHIIJJ
@6476642/1
agtaaattgtaaaatgctaatatcctaacgttatcaggttttgggtagtt
+6476642/1
@BBFFFFFHHHHHJJJJJJJJJJJJJJJJJHIJJJIJJGHIJJJIBGHHI
@2925093/1
atctggtctggagctggatgagtgacatcagcgccaacaacaatgacagg
+2925093/1
?@@=BAD4CD?DFA;?FG<F@GHHH@ACHEF@FFG@FHCAFHIG<FGGII
@2437735/1
taatgtctcttcaaaatcttcttcatcacgtcgtctttttttaccaaacc
+2437735/1
@BCFFDDDHHHHFIIGFHIJGIIJJJJJJJIJJIJJJJJJJIJJJJGGJJ
@8060810/1
cttgccgatagcaataaggcctttggctttaacctcataactaaaacagg
+8060810/1
CCCFFFFFHHGHHJJJIJJIJJJJJJJJJJJJJJJJJJJJJJJJJJJJJI
@1889447/1
ggggaagtcaattgctaatattgccatcaacgttcactgtctataaaaat
+1889447/1
@@@DB6DAD:4ACFEDBE@BEDH@FE@EFHGH8CCEB11CGAGD9BGEDC
@8061430/1
cctcaaccttttgtaacatcgacaacaccgcttgtgcggcaatatgtttg
+8061430/1
CCCFFFFFHHHHHIJJJJJJJJJJJHIJJJJJJJIIJJJJJJJJJJJJJJ
@5992116/1
gttcttttaacactctttgatggaatttcataaacaactttcaaatcctt
+5992116/1
CBCFFFFFHHHHHJJJJJJJJJIJIJJJJJJJJIJJJHGIJJJJJJJJJJ
@1396517/1
cgaccagcatccagaagttcaatctggtattctctaggagtaaatgattt
+1396517/1
?@@??DDDHHHBFHGIIEHIGHIGDBD2<FFBGHI9GF<GGGIEDFDE>G
@7543386/1
caaccgtacttctagcattagaagtttcttctccagctaaggctgtatca
+7543386/1
CCCFFFFFHHHHHJJJJJJJJJJJJJJJJJJJJJJJJJJJJJJJJHIJJJ
@337343/1
gtgactgaagaccagctcaggactgcaactgtgt
+337343/1
CB@FFFFFHHHHHIJJJJJIJJIIJJJJJJJHEH
@337505/1
gatacgatgtaatattgaaggcaataaagtaaccttcaacatataaactg
+337505/1
@@?DDFDBDCDDFGGIGGEIIEFEHIIIIHEHEHICFHIIGIIIIHGIII
@876921/1
gcagctggttgccttaaaacaatgtcaagagcttggattgcctcctgcgg
+876921/1
CCCFFFFADFFFHIJEGIFIIJIJIJJG@DGIJIEHJJJG>FHGGICHGB
@877207/1
ctgtgatcttgtctaagattgctttcgctgcggcatgctttgcttctttc
+877207/1
CCCFFFFFHFHHHIIJJIIIIIIJFIGGGHJIGBHEIJGGIIIGIIIIJJ
@6478829/1
gatcatttcttcattttcagctctggctattttagcatggaatgtaatct
+6478829/1
C@@FFFFFGHHHGJJJJIJIJJJJJJJJIJJJIJIJJIIIGGIGFIIIJJ
@3937281/1
gccgtaatgaatggtgttgctttcgcagggtaagtctttcagtctcatcc
+3937281/1
@<<==@8B?<AFBDCEBEEGEIIBBFEE?F1?BBGGGEEHE<BGIGG>BG
@2926426/1
atgagttccactttcacaatcaattaattggtaacatggtaaaatacctt
+2926426/1
CCCFFFFFHHHHHJJJJJJJJJJJJJJJIJJHIJJJJJJHIIJJJJJJJJ
@7034165/1
gtggagataccatattatagtgggagctaagatggttttgtttgacaata
+7034165/1
CB@FFFFFHHHHHJJJJJJJJJJJJIJIJJJJJJJCGGIIHIJJJJJJJJ
@8062273/1
caatgtttctagcctttcataattcataacgtcattagcagagctcgcta
+8062273/1
CCCFFDFFHHHHHJJJJJIJJJIJJJJJJJJJJJJJJJJJJJJJIJJJJI
@339557/1
ctggctgagagtaattcgtcgcgcattctgttgtatatttatgctcactt
+339557/1
CCCFFFFFHHHDFIHIIJHJJJJJJJJJJJJIJJJJGIJJJIJJJJJJJJ
@878670/1
gtccaatcagattgaaaaaaacaagttgtataacacaattaaaaagtaat
+878670/1
@CCFFFBDDBHBDE@BCB@C@FFFDHIIHGGGEHEHG?BBDCDDD@/=FH
@879080/1
actggttgttgttgaggtggtagttgagtttggtgggtaggggttgtttc
+879080/1
@@CFFFFFHHHHHGFHGACF@FHHHHHHIGJIGHIIJFHIIIJIJJGEIE
@340488/1
gtcatttgttcccctgagattggggaggactcaatgccaacattgaccct
+340488/1
CCCFFFFFHHHHHJJJJJJJJJJJJJJJGIJJJJJJJJJJJJJJJJJJJH
@1398622/1
ctccttccaaaaaaatacagcaagtctggtaaatttatcgcaaggtaatg
+1398622/1
@@@DFFFFHDHHFIGGHIJJJGHGFGGIJDGHHGGIIJJEGGDHGFEIIJ
@1398665/1
cttcaaatatgaattcatggtgatcatattcaatcacagggtgttttaat
+1398665/1
CCCFFFFFHHHHFHIJJJJJHIIJJJJJJJJIJJJJJJJJJ:CCGIJJJJ
@5486017/1
gtcggtacaatgtaatatgagttttctttgttttcaaaggctctaactaa
+5486017/1
CCCFFDDFHGFHHGGHGIJHIIIJGHJJJJHIGIJJIIIJJJJJGGIJII
@1891445/1
gtacgctcaaacatgcaaatgtgacattattgactaaggccgatctgagg
+1891445/1
@C@DDDFDDDD<FBB@GAHGBHGAHICHHCGFCEGI@GDGHAAFBHBB?1
@5486550/1
cagcgaaattcttattcgattgaagtaaattgtaaaatgctaatatccta
+5486550/1
CCCFFFDADHFHHIIIIIHIGI@DHEEHHGFICFHIHHIIIIIIIIIIII
@4477375/1
ggcaatttgcaattcttttataataatattgccggcttttggttgttcca
+4477375/1
CCCFFFFFHHFHHJJJJJJJJJJJJJJJJJIJIJJIJJJJJJIIIJJGJG
@4477553/1
ctcaaccttttgtaacatcgacaacaccgcttgtgcggcaatatgtttgg
+4477553/1
CC@FFFFFGBBFH@EHIHHGCGEIECHG>FGHGG>B6?DHGAEH7=CE@D
@2442450/1
gtcccctcttttgggtggaatgtatgacgatgatttgatatctatatttc
+2442450/1
CCCFFFFFHGHHHJJAEHIGIJGIIIGJJGIJGIJIJ?GFHIJJJJJJJJ
@2442569/1
ggccgatctgaggtctgtcaattcaccaggtgatatatttttgcacctgt
+2442569/1
CCCFFDFFHHBHFEGHJHIGIGHIHHJEHGGFG<DFHGIJJJJJJJIIIB
@8064735/1
cctgctttagggtttcttccgctaatttaaaaattgaatagtttttatga
+8064735/1
CCCFFFFFHHHHFHJJJJJJJJJJJJJJJJJJJJJJJJJJJJIJJJJJJI
@8065198/1
ataacattatgcagttcattacctaagatatttgttatgatctccggcca
+8065198/1
@@@DDDDDHFBFH@GEGHHGIDFHIE?CEF>?ABHGBBBEE>BDFFGGBG
@1400855/1
ctcataactaaaacagggttcatgagttccactttcacaatcaattaatt
+1400855/1
BCCFFFFFHHHHHJJJJJFHHIJJJJHIIJJJJIJJJJJIJJJJJJJJJI
@7546300/1
ctctgataaattagaatcatcccatagcaaatggtatttggtaggacgtg
+7546300/1
CCCFFFFFHHHHHJJIJEIHHFEHIIIGHIGHFI?GHIGJEGDDEIGGHH
@4478774/1
cgtaatgaatggtgttgctttcgcagggtaagtctttcagtctcatccac
+4478774/1
CCBFFFFFHHHHFGHIJJJJJJJJIJJJEFHIFIIJJJJJJJJJJJJJJJ
@3445302/1
ctggaagaaaccataccaaaggtcaagac
+3445302/1
8=?DABB3DDFFFEEH9CGGIHBBF>GC>
@344854/1
ggtaatcaaattttatgacaaaattgcaattctttacatcaataccttct
+344854/1
BC@DFFFFHHHHHJJJJIJJJJIJJJJJJJJJIIJGIJJJJJJJJJIJJJ
@884171/1
ggaacaattctatcacctttgaagttgaataagttattattcttctaggt
+884171/1
CCCFFFFFHHHHHJJJJJJJJJJJHJJIJJJJJIJIJJJJJJJJJJJJJH
@7547612/1
cagacatttcttcagggagaatttttaaccatttacacaatataaatgca
+7547612/1
CCCFFFFFHHHGHIJJIHIFHHIJJJJJJIJJIJJJIIJIJJJJJJJIIG
@1403297/1
ctaatatttgagcagaaggtgctggtgcatgtaatactttgtagatatca
+1403297/1
@@@DDEFFGFHHGIIBHGI3C@FCDCFGDHECECGIIIIDH?DGHIIIII
@4959593/1
ctctatttcattgtgcattaatctatagaaaattttccaaacagtattta
+4959593/1
@BBFFFFFHHHHHIJJJJJIJJJJJJJJJJJIJJJJJJIIJJJJIIJJJJ
@2932472/1
ataggatgtctattgacagcatgatgacattcatctataactaatagatt
+2932472/1
@@@DDDDBCCFBFGE@DHEC?C<9<CHHICHCHHC49E99?C??:DDGFB
@1894985/1
agtaatctctgtatcaacaactgtaccagccggcacattcatatttctcc
+1894985/1
@CCFFFFFHHHHHJJJJJJJJJJHIJJJJJJJJJJJIJJJIJJJJJJJJJ
@3448347/1
ctctgcactgtgacagtcttcaagcactgagttagaataccaacctgaat
+3448347/1
CCCFFFFFHHHHHJJJFHIJJJJJJJJJJJJIJJJJJJIJJJIJJJJJJJ
@7040829/1
catgacgatagctttattctcattaaggaattccggtttctcaaaacatg
+7040829/1
B@CFFFFFHHHHHJIIIJJJJJIIIJJIGGJJIJJIFHJJJJGIJGIIIJ
@3449144/1
gctctgcagggaacggcgacataggtgtctgctcttcacatactcttgtt
+3449144/1
CCCFFFFEGGFFDIGBHIBHJJJEIJJHIGHGIIJGJDHIJIJFHIJIII
@7549605/1
ctcctaacaaggttgttaatctctctttcccgatcaggcgctgacctggc
+7549605/1
<@@DADDDBBDDFHIEE@I9FAEHHIIIC938:FDBF<3DDBB0CFB3@C
@3449618/1
gcctcttgttttgcttctttttttgacctacccttgccgatagcaataag
+3449618/1
@@CFFFDDHDHHHGGIFHHHHGGIGIIIIJIJGIIJIGGDGHIJJJII@E
@7551355/1
ctgctgttgctgttgttgctgaggctgctgtggtctctgctgttgctgtt
+7551355/1
CCCFFFFFHHHHHJJJJJJJJJJJJJJJJJIIJGIIJIJJJJIJJJJJHH
@6487433/1
tcttgttacaacatatttcaacatgtatccttttgggcggtaccatggta
+6487433/1
CCCFFFDDHBFFHIIIICFDHFHFH@HGBHEHIIEIGCGIBHBHIIGD@F
@347093/1
gctgtggtctctgctgttgctgttgttgctgaggctgctgtggtctctgc
+347093/1
@@@DDDFFFDFFDEGHFFBBEH<FHFFGCHIBDGG??;?DF39::?GGE>
@4482401/1
ctaacttttaagtttttaaatcttttatgaatccatggaatcagaatcct
+4482401/1
CCCFFFFFHHHHFIJJJJJJJJJJJJJJJIJJJJJJJJJJJJHIJJJJJJ
@885847/1
gctgctgtggtctctgctgttgctgttgttgctgaggctgctgtggtctc
+885847/1
@@@DBDFBFHCDDB>GIHGDCHDCCCBHFGEHEH@EEG=G=?FHBG@G>B
@4483981/1
cataagttgtaacagtaagttcttttttttccttgactatgtttgatgac
+4483981/1
CCCFFFDFHHHHHJJHIJJIJJJJJJJJJJJJJJJJJJJJJJJJJIJJJJ
@3947670/1
ggattgcctcctgcggaccattagttgaagttccagccctcagataatcc
+3947670/1
CCCFFFFFHHHHGJIJJIJJJJIJJJEHIJHHFHIIEHIJJJIIJIJJIJ
@3947700/1
gtagtgaagaactgaaagcagatctaaatttctcaaatttctttctatat
+3947700/1
BB@FDFFFHHHHFJJJJJJIJIIIJEH9AAFGHHIGCGHGHIGHHJJIII
@7043998/1
cataagttgtaacagtaagttcttttttttccttgactatgtttgatg
+7043998/1
@@@ABDBBFFFFDCEDGIGIIII@FDHIIIG?DFF@@BGHGHHG;<D>
@3948563/1
atgggcttctattagttcatctatattttttaaggaagtaagtgcagggg
+3948563/1
CCCFFFFFHHHHHGIHHIJJJJJJJJJJJJJJJIJJJJHIJJIIJJJJJJ
@3948874/1
gcgctgacctggcggtagctttaatcatagttgatgtctgcatatcagtc
+3948874/1
@?@DFFDFHFFDBGIE<DDHHEGIII<DHIBGGIGHBGGGCFGGGGE>=B
@6002015/1
gttctttttctattttcttggctttgagatacctacgcctatcagcccat
+6002015/1
B@BFFFFFHHHGHJJIJJIJGIJJJJGIIIIIJJIJJIIJGIJJJIJJJI
@3950118/1
gtaacagtaagttcttttttttccttgactatgtttgatgac
+3950118/1
@@@DDDDDFFD:DHIIIG@GIGBCFHEEEEHIHHGGH@?FD<
@6003270/1
ggcttcactgcaaaagtttgatcaaataaacactatacaagtttggtcaa
+6003270/1
CCCFFFFFHHHHHJJJHIJJJJJJJJJJJJJJJJJJJJJJJHIJJJHIJI
@886482/1
tcctacggagactgtatacctaaaagtgggttcatgaattgctccctcca
+886482/1
@@@FFFFFDFFFFFGHIGIJJFGGIEAGHEGHHIIJJJGIIGEHGGGEFG
@4485092/1
attctaagagggtacacaattcaggcactaatgtctcttcaaaatcttct
+4485092/1
;@?DDFFFFHHF<CFFHGCHHICHHIHGEFEHCHBGIHIIEF?FDGIFGH
@5491782/1
ctaggaccagtttgcaaagggaagcgagcttgctgttgttgctgctgctg
+5491782/1
1=?BDDBDDHFAFGHIE9BF:::CFAEA<DGHIIIED??2?FEGBE@A>C
@1899525/1
atccagggccattatcgcatcatacggaatctgccgagtccttccttcta
+1899525/1
CCCFFFFFHHHHHJJJJJJJJJJJJJJJJJJJJJJJJJHIJJJJJJJJJI
@2939919/1
ggaacaattctatcacctttgaagttgaataagttattattcttctaggt
+2939919/1
;?@DDDDDBDHBBFGFEBD@AA<<<<<C4C?FB<AE9??<:?EGGHIEI:
@4487464/1
ctcttgtttcatactttttgcaattactcttttttgatgatctagttgag
+4487464/1
CCCFF>DFGHHGFIJIJIIIIHFHHIIIHIGIIIGIGHIIJJIGHGGGFA
@5493657/1
gtgaaatctttaggctgcagctcaaccattttatcggccaacatattact
+5493657/1
CCCFFFFFHHHGHJJJJJJJJJJJJJJJJJJJJJIHJJJJIJJJJJJJJJ
@5493786/1
gcacaacaaacacttggggagttaaatcaacatcagctgagatatactca
+5493786/1
@@CFFFFFGHHFFGGGGIGIIGHHEHGIJJIGGGGGGHIIIIJIIIJIIJ
@888334/1
gacaaagatagtaagttatttcttctaaattctgctctgataaattagaa
+888334/1
CCCFFFFFHHHHHJJIIJJJJJJJJJJJJJJJJJJJJJJIJJJJJJIJJJ
@7556680/1
gctgggaatcctttgtgagccacatcaatgttaaggaatggtttccaacc
+7556680/1
@@CFFFDFHHFHHIEDFIIBHIIIIGGHIG<FHGEGGCAFG@GH?DEGIG
@888960/1
ctcagagctaccttggcagctgctaattttgcttggtgtttgttttctcc
+888960/1
@@;DDDDDHHHFAEGEEGIIHGIIEHHBHEH>EFEG?CFFHHGHB@DDGF
@4965547/1
ctgacaataaagtaggcccttatcaacatacagagcaccaagaaaagctt
+4965547/1
?@@ADDDDBHFDAEB<?CFDHEHEHIIIIBHII@G>>GICHG>FHBG@GH
@4966029/1
gtcactattaaagttgatttgtcttatcgacttgacaattttttcttttc
+4966029/1
@@CFFFFFHGFGHHHHEHGGIFIIIIGIEHJEGICHHGGHGIJIHGIIJC
@7558039/1
gctcagttgtttttgcacagaactcagcaactctcggatcttctatcctt
+7558039/1
CCCFFFEFHHHHHJJJJJJJJJJJJJJJJJJJJJJJJ0:0?DGHFGIJJJ
@4489768/1
gtggaagtaagaggtctttcatttaatgttttttgaaaagcctcacttgt
+4489768/1
CCCFFFFFHHHHHJEHIJJJIJJJJJJJIIJJJJJJJJJJJJJJJJJJJH
@4967441/1
gtaatattttgataacgtggatgtagataggctggcctgcttgtggaaaa
+4967441/1
CBCFFFFFHHHHHJJJJHIJJJJHIJJJJJIIJJIIIIJIJJIIIJIJII
@3454953/1
cacccatgttaaattttttcagaatcatgtgattttttttcctttca
+3454953/1
@7?D?=BB?D<DCGIAC<A?:A9H@@?F@G@4?EFHHAD:?8BGFBF
@6004829/1
cattctttcaaaaaaaactattcgtaggagtaaaacgtaagtgg
+6004829/1
@@8BDD?DBDBBBBG<H>CCEGCDCFCBA9?BFBFAF?@2C=CG
@1414921/1
ggacttcacaaagctctccaacaagaatttgtttttgttctaaattttct
+1414921/1
@@CDDFFFHHHFHIIGGIGHGIJIIACHHHHFEHIJJHEIGGGIJIJIIG
@3456572/1
ccagtcatcaggaataaagtcattaaccttcaaaatttttccgaggttta
+3456572/1
CCCFFFFFHHHHHIJJJJJJJJJJJJJJJJJJJJJJJJJJJJJFHIFHIJ
@8072447/1
cgaggtttaaattttttccgctgtagtacaaatttctatttccgattatt
+8072447/1
CCCFFDDFFHHHHJIIGGEIIIJEGICGIIJJJIJJJIJGGIIIIJIIJJ
@3457820/1
caggtggaggtgaaaagaatgatcttccaactgtcacaaacctgttagca
+3457820/1
BCCFDEFFHHCFHJJJJJJJJJIJJJJJJJJJJJJJJJJJJJJJHJJJIJ
@4968460/1
cctctgtcgaacagcttccacagcttgtctgtaattgcgataaggttttt
+4968460/1
CCCFFFFFHHHHGJJJJJJJJJJJJJJJJJJJJJJJJJJIJJJJJBGIJJ
@6493552/1
cttgaggaagttggtgtagaggtgcaggctggccatgttgaatagcttgc
+6493552/1
@@CFDFFBBD<DHGAEFGHGHIFFGGIIIIIIDGC@FHHHBBBBFGGGEH
@4491399/1
gtgcaggggaacgagaaccaatttcttttttaaaataatcagcaaaatcc
+4491399/1
@BBFFFFFHHHHHIJGIJJJGJJJJJJJJJJJJJJJJJJJJJJJJJJJJJ
@6493705/1
gtagaattacagaataactcatgaatgctttctaatgtttcttcatttaa
+6493705/1
CCCFFFFFHHHHHJJJJJJJJJJJIJJJJJJJIJJJJIIJJJIIIJJJJI
@4968917/1
ggagaaatttcaatttttgcaaattgttcgtagtgaagaactgaaagcag
+4968917/1
@@@FDDBDGHHHHJHIJJJIG@EHGIGHGGHHIBGEFHEGGEGGIIIJJI
@6494052/1
cagtaatctcgaatctattatctcttggacaagttgttatattagtcact
+6494052/1
CCCFFFFFHHHHHJJJJJJJJJJJJJJJJJJJJJJJIIJJJIJJJIIIJJ
@4970501/1
gttgttgttgctgaggctgctgtggtctctgctgttgctgaggctgttgt
+4970501/1
CBCFFFFFHGHHHJJJJJJJJJIJJJJJJIJJJJIIJJJJIJJJJJGGIF
@1419031/1
cgtacgctcaaacatgcaaatgtgacattattgactaaggccgatctgag
+1419031/1
BCBDFFFFHHHHHJJJJJJJJJHIJJJJJJJJJJJIJJJJJJJJJJJJJJ
@6008022/1
gttataacattatgcagttcattacctaagatatttgttatgatctccgg
+6008022/1
CBCFFFFFHHHHHJJIJJJJJJJJJJJJJJJJJJJJJJJJJJJJJJJJJJ
@355359/1
gacaacaatcacaagttttacttcttctttaagacactgactaaaatatt
+355359/1
CCCFFFFFHHHGHJJHJJIJJJJJJJJJJJJJJJJJJJJJIIJJJJJJIJ
@3461177/1
ctgcaccgatgcaattaatactcatcttctttactaaaaggctacacaaa
+3461177/1
CCCFFDDFFHHGGFIJGJJEEHCHGIJJJIJJFGIGGIII?GGIJIJIGI
@356073/1
ccaggaacttcccagtcatcaggaataaagtcattaaccttcaaaatttt
+356073/1
CCCFFFFFHHHHHIJHJJJJJJJIJIJJJJJJJJJJJJJJJJJJJJJJJJ
@2944938/1
gtctcaacaagttccgttttttggagaggcaactcaggataactatagag
+2944938/1
@<@BDDDDFDD:AGBGFHIIIIHH>G@BCCG>F@GGIIBBB@@FHIIEGG
@2944963/1
ctgcagctcaaccattttatcggccaacatattactgacctcaaccgtac
+2944963/1
@@@DDDDDF?D?AFHI4CHIIC::FG;@@D>GHI<CDC<BBDFBDHB7BC
@3954497/1
taagttcttttttttccttgactatgtttgatgacatatcaataacattc
+3954497/1
@@@DDDDDHHHHFDEF?GBF<@DBFHHIGGIIGHIGEHEEFEHIGEHIEG
@3955060/1
ctagctttcttaaatctggttctctaatcatctgattagtagtaacgatt
+3955060/1
?@<ABDDDHH<FFHIIBB<FHD??FHHIDDHIFDIIHBF:C9:CFBFGGI
@4492081/1
cgttgatctggtctggagctggatgagtgacatcagcgccaacaacaatg
+4492081/1
CCBFFFFFHHHHHJJJIJIIJJJJJJJFHIIJJJJJIJJJIJJJJJJJJJ
@2458158/1
ctgttgctgttgttgctgaggctgctgtggtctctgctgttgctgttgtt
+2458158/1
@CCFFFFFHFBHHGGIGEGHJJJJICEEHICFFEGGGGIDHIJJJ?BF9B
@3955590/1
cctaggaattctaaacgttcattgtgagttatatttgattcagtttcccg
+3955590/1
CCCFFFFFHGHHGGJJIHIJIJJJJJIIHIIJJJJJJIJGIJIIIJIJJI
@2946983/1
attaagtcttctctgcactgtgacagtcttcaagcactgagttagaatac
+2946983/1
@CCFFFDFHHHHHJJJJJJJIIIJJJHHJJJJJJJIJJJJJHIJJJJJJJ
@5501236/1
gtctgtctgcatctgtatatgccctagcacggaaagcagcgagatgagca
+5501236/1
C@@FFFFFHFBDFHHFGBHGIIIJIGEGEHIJIIHCHIGGBGIDIIGIII
@7561850/1
ggctttttgttatctccagcaggtgggtgagtaacatcagctccgagaaa
+7561850/1
CCCFFFFFGHFHHIIJJJJJJIIAFHICFHECBGHIJJJJIJJJJGIEHG
@5502916/1
gctgttgtggtctctgctgttgctgaggctgctgtggtctctgctgttgt
+5502916/1
@@CF?DBDBHFHFGIIDHIFHGGIJIHIIIJIIIBCGDGIGIEIIIFGGF
@897506/1
cttttggactacaataaaagttattccaggtttataatctccttctaact
+897506/1
CCCFFBDDHHFDHGGIEGIIIIIIIIIIDC<CFG@GIIIIGGGGGIIGGG
@7562865/1
atctatagaaaattttccaaacagtatttagagactttccactatctaaa
+7562865/1
CCCFFFFFHHHHHJJJJJJJJJJJHJJJJJJIJIJJJJJJJJJJJJJJJJ
@7563218/1
catgacgatagctttattctcattaaggaattccggtttctcaaaacatg
+7563218/1
CCCFFFFFHHHHHJJJJJJJJJJJJJIJJJJJJJJJGIJJJJIJJJJJJJ
@4973455/1
tggtcatcaactgagaggccaaactccttcaggcatgggtcactattaaa
+4973455/1
BCCDFFFFHHHHHJJJJJJJJIIJJJJJJJJJJJJJJJJHIIIJJJJJJI
@1907101/1
ctatcacatcggaggcaaccaatatgttcgtctcacccatgttaaatttt
+1907101/1
?@@DDDDDFFHHGGIIIGIIIGHH@C?BDGDFDGGHIIIIIFGIIG<BFI
@898463/1
gttcctgtgccataaccgtacttcatatcattgataattactgtagctga
+898463/1
@@@FFFDDHDHFHJJJGIHIIGHHEIJIIDGGG>GGGHIIIJGF>FHIJH
@7563993/1
ggttcatgagttccactttcacaatcaattaattggtaacatggtaaaat
+7563993/1
@@@FDDEFDHHHGGGIICHIIFH@HA@DBHCHIIEGHGGIJIGIGIEHGH
@3464919/1
ctgtcgaacagcttccacagcttgtctgtaattgcgataaggtttttcag
+3464919/1
CCCFFFFFHHHHHJJJJJJJJJJJJJJJJJJJJJJJJJJJJJFHIJJJJJ
@3959923/1
ctctgcactgtgacagtcttcaagcactgagttagaataccaacctgaat
+3959923/1
CCCFFEFFHHDHFGDHEEHGFEHHGGGHIHHHHIIGIIIGEEFHIIIGCC
@1908132/1
gtcagaattttcgtttggagcaaatacaatgtatttgctgtctttgtgtc
+1908132/1
@?@DFFEAHBFHHIHIIBFGGBHGHEBHGECHIFHHDHGCIGGG@DIEDG
@1908476/1
agtatgtttacaaatgttgcagcattaagtcttctctgcactgtgacagt
+1908476/1
@@?DFFADHHHHHJJJHIIJJJJJJJJIJHIIIJJJJJJJJJJIJIJJJB
@1908646/1
cttgtcttacaggtaccggtctttctcgataatcaagtgttggtgcattc
+1908646/1
B@BFDDFFHHGHFCAFHFGGHJGJIIIIJCHHHIIHCBD:BGH?BGEIGI
@5505244/1
gtctctttctttttttgttagactgatttgatagagcacggaaggtggaa
+5505244/1
B@CFFFFFHHHHHJJJJJJIJIIIIIJJJJGIJIJJJIIJIEHHIFGIGI
@2459930/1
accaacattcatgaataatggaaaatcacatagcttcggccacttctttg
+2459930/1
CC@DFFFFHGHHHJJJJJJJIIIIJIJJJJJIIJJJJJJIIIJJJJJJJG
@5506010/1
gctctgcagggaacggcgacataggtgtctgctcttcacatactcttgtt
+5506010/1
CCCFFFFFHHHHHJJIJJJJJJJJJIJJJJJJJJJJJJJJJJJJJJJJJJ
@2460503/1
gtcctgttggtccattaatataaaatggttcaacttctttggtgtac
+2460503/1
CCCFFFFFHHHHHJJJJJJJJJJJJJJJFHJJJJJJJJJJJJHIIJJ
@7050462/1
caatgatttcctccttccaaaaaaatacagcaagtctggtaaatttatcg
+7050462/1
@@@DDEFFDHFDHEBEHEEFGHGEAFFDHBFCD@GGIGA0?@?FDHGFFD
@5507176/1
ggtgcgttaacttttggtggctttattatattactcctaattgaagagcc
+5507176/1
@@@DDFFFDHHGHIIIIDHI@;FEGCHIIIIIIIGDHHGGGHGFCFHIII
@3963665/1
cctgggtttaaaatcttcaataacattactcatttctgataggttctgca
+3963665/1
@@;DDDD?CA?<A:<2<AA:CH>F<:ACH<<2CCGIIICA?DDFADGIA?
@7567532/1
atgtcaggtgcgttaacttttggtggctttattatattactcctaattga
+7567532/1
CCCFFFFFDFHHHIIIFIJJIGHGGHIGIJJJJEIIIJIIJIJJJFJJEG
@7567922/1
cctagaatggtggtgttaacttatcgattttacactcaacttgcaatctg
+7567922/1
C@CFFFFFHHDFHGHHIIIJJIGHIIGIJHIGIIIGIIGJJJIJJGGJJI
@359923/1
cttatacctagtgcttctgtaaaacgccaataattgttctttcatgatac
+359923/1
@@?D?DDDHHD<AFFEGGGBFCGGEGDHBGHEEDFD9?B?GGHHGIIEAH
@7568452/1
ctgctgttgctgttgttgctgaggctgctgtggtctct
+7568452/1
@?@DADDDFFHDD<A:<CDGGEHGBAGD9?1:CHE9CB
@8077470/1
ctgagcgactaatgccactgtgtccacaagaaaaaaggttcttttacccc
+8077470/1
B@@FFFFFHHHHGHIJGIIJJJJIJIJJJJIGIJIGHIDDFIIII8BFIH
@8077686/1
gtcgcgcattctgttgtatatttatgctcacttcaccaacattcatgaat
+8077686/1
@@@DD?D:@DDHHAGHA?CH@EFCEHIGIEIIEHII>B@F?F>?DD<DBF
@7052815/1
tgatgaggaggctgaggcggaattagagcaattgctcccggagggactcc
+7052815/1
CC@FFFFFHHFFHGIIIJJJBGEHIGGIIIJJJIJJIJJJIGHHFDBEEE
@4498850/1
ggcaccaatcaaggcctccacacaatcagcaatacttttgtcaggaatgg
+4498850/1
CCCFFFFFHHHHHJJJJJJJJJJJJJJJJJJJJJJJJJJJIJJJJJJIJJ
@7054942/1
cttcatttaaaaccgctgtgtctctttctttttttgttagactgatttga
+7054942/1
CCCFFFFFHHHHHJJJJJHIHHJJJJJJJJJJJJJJJJJJJJJJIJJJJG
@2955610/1
ggctgttgttgccactgctgctgcggctgttgttgcctctgctgctgctg
+2955610/1
B@BDFDEFHHHHHJJJJJJJJIIJIIIGIIIFFGEHIHIIIIIJJIJJJI
@6500423/1
ccatgatttattaaacccgatgctagctttcttaaatctggttctctaat
+6500423/1
=@<=DD82CF??FFBFFBFFFBC@CHCFEFIIIFIFFFIFIFFBFCEDFG
@5509062/1
ctgcagctcaaccattttatcggccaacatattactgacctcaaccgtac
+5509062/1
CCCFFFFFFHDHHJIIJJJJIHGIIJIIJIGJIJIJJEIJJJEFHHGDHE
@7572637/1
cagtttgcaaagggaagcgagcttgctgttgttgctgctgctgctgttgt
+7572637/1
@@@ABDDDHHFHHIGIIJIJJJIJJJJIJJICBBHEHHIIBFGGBCFHII
@5509432/1
ctccaagttgtgaatcaatttcaggatacgatctggtttacaattagaat
+5509432/1
@@@FFFDFHHDHHIGHJJIJIJIJIJJJIGIGIJIIGIIIHEIIJIIF@G
@4977182/1
cctgttcttcttgaagttggttcagctgtagtctgtctgcatctgtatat
+4977182/1
CCCFFFFFHHHHHJJJJJJJAFHIJJJJJIJIJJJJJJJJIJJJJGIJJJ
@3471029/1
ctgtgatcttgtctaagattgctttcgctgcggcatgctttgcttctttc
+3471029/1
CCCFFFFFHHHHHJJJJJJJJJJJJJJJJJJJJJJJJJJJJJJJJJJJJJ
@3471527/1
ctgtagtctgtctgcatctgtatatgccctagcacggaaagcagcg
+3471527/1
CCCFFFFFHHHHHJJJJJJJJJJJJJJJJJJJJJJJJJJJJJIJJJ
@4979998/1
ccattttctatcaccagatggttcttcttcttgcaaaggatgtggaggat
+4979998/1
CCCFFFFFHHGHHJIJJGJJJHIJJJIJJJJJJJJJJJIJJIGHIIIJJI
@7573244/1
cttgaagttggttcagctgtagtctgtctgcatctgtatatgccctagca
+7573244/1
CCCFFFFEHGHHHIJJIIIGHGJJJIIIJJIJJIIIIIJJGIIJJJJJJI
@7573254/1
ctggtcatcaactgagaggccaaactccttcaggcatgggtcactattaa
+7573254/1
CCCFFFFFHHHHHJJJJJJJJJJJJJJJJJJJJJJIJJJJHHIJJJJJJI
@2957759/1
tcttggttcaagatcattttaaactgtccttctgacacaccatctctgta
+2957759/1
CCCFFFADFHHHGJJGJIGIJGIJJJJIIJGJIJIGGJJJJJJJJJJJJI
@3966578/1
ctggcaatgtgacctcaagttccatcctatcattgccaattggtagtgga
+3966578/1
CCCFFFFFHHHHHJJJJJJJJJJJJJJJIJJJJJJJJJJJJJJHIJHIJG
@2958623/1
caagaaaaaaggttcttttacccccttcagaatataatagtttcaattca
+2958623/1
CCCFFFFFGFHHFGHE@HGHBHCGHHHIIJHFGGGGIIIIBGHIIGDHHI
@6504184/1
cccctcttttgggtggaatgtatgacgatgatttgatatctatatttctc
+6504184/1
@@@FFFFDHHFDHAEGGGIGHIJIGEGAGGD>GIGGIGFHIGIIIIIGIE
@6018744/1
gtatatataagattacaattcttaacattttttctttaaacaaagaacat
+6018744/1
@@?DFFBE?DDHFG@GBCFDEHEHGFHIGIIGAFEHGB?FHC@GGEGHGG
@3472743/1
gtacgctcaaacatgcaaatgtgacattattgactaaggccgatctgagg
+3472743/1
B@@DFFFFGHGHHJJIIJIJICHHIJIJIJJJIJJIJIHIIJJIIIJGJJ
@7575739/1
ccacattccattccatgatttattaaacccgatgctagctttcttaaatc
+7575739/1
CCCFFFFFHHHHGJJJJJJJJJJJJJJJJJJIJJJJJJJJJJJJJJJIJI
@1430412/1
ttcttcttgaagttggttcagctgtagtctgtctgcatctgtatatgccc
+1430412/1
CCCFFFFFHHHHHJJJIIJJJJJJJJJGIJJJJJJJJJJJJIJJJJJJJJ
@1430941/1
gcagtcatcaccaaaacctgatgattttcaagctcttcatgccactgatt
+1430941/1
CCCFDFFFHHHHHJJJJJJJJJJIJJJJIJJJJJJJJJJJJJJJJJJJJJ
@6504232/1
cttaactttagtgaactggtcatcaactgagaggccaaactccttcaggc
+6504232/1
CCCFFFFFHHHFHIGHIJJEIIGIJGIIJHJGGIIIGGGHIIEIJJCGHE
@2960451/1
ctctatttcattgtgcattaatctatagaaaattttccaaacagtattta
+2960451/1
??@DBDDFFHFHFFEGGBCIEGIIIIIHIIGGCECHEGHIGDIIDHIIGG
@2467541/1
gttttattaaagttggatcattagcagaaatcctcattctttcaaaaaaa
+2467541/1
@BBFFFFFDHHHFHIJJJJIJJJJJJJHJIIGGGGIIIJGJJFCCGHGII
@905815/1
catgaataaaggtggtatatataagattacaattcttaacattttttctt
+905815/1
CCCFFFFFHHHHAEGEFHIJJJJJIHJJIJJJIIJJJJJIJJJJJJJJJJ
@7059279/1
gcttgaggtctggtaattggagcggcttgtctaacttgaccaacgg
+7059279/1
CCCFFFFFDFHHHCGHJJJJJJJJJJIJ0:??BFD<FB<BF<FB@F
@2468809/1
tgactaaaatattgttcaagttcacgaggagtattcttggaaacaatttt
+2468809/1
CC@FFFFFDBHHHJGIIIGEFFHIIIBFHHH??BGGHGHIIIJID;FGII
@3475157/1
cttctttaagacactgactaaaatattgttcaagttcacgaggagtattc
+3475157/1
:::ADBD;?A<DCF??A<I?<FH@HABHA<<<<A<E<::C;?@:BH@??F
@3475211/1
ctggttctctaatcatctgattagtagtaacgattctccactgaaccaaa
+3475211/1
@C@FDDDFGHHHHIICHHGFGGGIFHIHHIHGGIIHGGGHIIIIIIIIIE
@7579111/1
ctcagagctaccttggcagctgctaattttgcttggtgtttgttttctcc
+7579111/1
CCCFFFFFHHHGGJJJJJJJJJJJJGIIJJHGIIJIGHHJJJGIJJJJJI
@7580044/1
ctcttgttttgcttctttttttgacctacccttgccgatagcaataaggc
+7580044/1
CCCFFFFFHHGHHJIJJJJJJJJJJJJJJIJJJJJJJIJJIJIIIJJIIJ
@908477/1
gtggaagtaagaggtctttcatttaatgttttttgaaaagcctcacttgt
+908477/1
BBBFFFFFHHHHHJEHIJJJIJJJJJJJJJJJJJJIJJJJJJIJJJJJJI
@6021173/1
ggtctctgctgttgctgttgttgctgaggctgctgtggtctctgctgttg
+6021173/1
BB@DFFFFHHHHHJJJJHIJIJIIJJJJJJJJJJJIIJDGGIIGIIJHJI
@4504733/1
gctgagatgaaggtggtctgctgggttgctggtcaccgggttgttgccta
+4504733/1
CCCFFFFFGHHHHCFHHHIJJJIJJHIJJJJJIJJJJJJGDHGIIJJIJG
@6508056/1
gtcctgttggtccattaatataaaatggttcaacttctttggtgtac
+6508056/1
CCCDFFFFHHHHHIJJJJJJJJIJJJJIHHJJJJJJJJJJJIFHIGI
@1914558/1
ccttctgatagcctgcaattcttggttcaagatcattttaaactgtcctt
+1914558/1
@C@FFFFFHHHHHJJJJJJJJJJJIFHIJJJJJJJJJJJJJJJJJIJJJJ
@6021968/1
gtagcatttcaaaatgattatatcctagttcttctaatattgatgtttta
+6021968/1
C@CFFFFFHHHFHJJJGIJJJIJJJJHIHIIIJIJGIIJJJGIGJHIJJG
@6022724/1
ccttgaatgaatttttcattcctccatactccttgtcttacaggtaccgg
+6022724/1
CCCFFFFFHHGHHGGIIGJJJJJJJIJJIHJJCHGHGJIIJJEIFGDFGG
@3477325/1
gccacattccattccatgatttattaaacccgatgctagctttcttaaat
+3477325/1
<@@DFFFDFHFDHGFHII@HIHIIIIHIIIIIIIICGIIIIIIIIIIIGG
@909308/1
ccatattcttattctttatatttaaattgagatgattagtttccacaaca
+909308/1
B@@FDFFFHGHHHIIJJJHHIJIJGIIJIJIIHGFGGIIHIIJJIGHHGE
@7581528/1
gtcactattaaagttgatttgtcttatcgacttgacaattttttcttttc
+7581528/1
CCCFFFFFHHHHHHHJJJJJJJJJJJJJJIIJJIIJJJJJJJJJIJJJJG
@909669/1
gtgatatgatatgggttgctgtttacaccaacgataaaatcaggctttat
+909669/1
@@@FDEFFFHDHHGIFEDGHIHHHHHEI;@CGGAFGDHIJIGEGGDEFH?
@5515445/1
ctccactgaaccaaatcggctccttgaatgaatttttcattcctccatac
+5515445/1
CCCFFFFFHHHHHJJJJJJJJJJJJJJIHIJJJJJJJJJJJJJJJJJJJJ
@3478997/1
gtagtctgtctgcatctgtatatgccctagcacggaaagcagcgagatga
+3478997/1
CCCFFFFFHHHHHJJJJJJJJJJJJJJJJJJJJJJJJJJJJJJJJJJJJG
@4985507/1
gcaccttcaacaccacactcctcaaggtacacccctataagggcttcgat
+4985507/1
CCCFDEFDFDFHFGIIEHIBHIIHIIDHIIGEIGIIIIIIIIIIIIIIGI
@7063934/1
ccaggaacttcccagtcatcaggaataaagtcattaaccttcaaaatttt
+7063934/1
CCCFFFFFHGHHHJJIJJJJJJJJJJJJJJIIJJJJJJJJJJJJJJJJJJ
@7064047/1
ggtatatataagattacaattcttaacattttttctttaaacaaagaaca
+7064047/1
BC@DFFFFHHHHHJJJJIJJJJJJJJJJJJJJJJJJJJJIJJJJJJJIJJ
@4986902/1
cttgtcttccacccttttttttgttcctttttgaattgaaatcacctgct
+4986902/1
@CCFDFFFHHHFHJJJJJJJJJJJJJJIJJJJJGIIJJJJJJJJJJJJJI
@1916065/1
tcccaatcaattatgatactgtctccttcaacaatcgtcggtacaatgta
+1916065/1
CCCFFFFFHHHHHJJJJJJJJJJJJJIJJJJJJJJJJHHJIGIIJJJJFG
@6023807/1
gtctgtcaattcaccaggtgatatatttttgcacctgttataaatgtagg
+6023807/1
B@BFFFFFHHHHHGJGJJAGHIJJGGJJIJJJJJJJJJIJJJJIIJFGIJ
@2965783/1
aagaactatttctttaagaatattttggatttcattgatagtatctgatt
+2965783/1
@@@DB?DDHHDFHHIIEGIBFFIGCE>FGIGIGIGCGCCGC?DHHHG@FE
@2965988/1
gtccacttggtttatgccattgtcatcttttttcgtaggcacaataa
+2965988/1
CCCFFFFFHHHHHJJJJJJJJJJJJJJJJJIIJIIIJJJJIJJIIJJ
@371107/1
gtcagcacagaataatcttgtatgatgtctcttttggactacaataaaag
+371107/1
@@@=D?BDHDADHGEHGIIIDHHIGGEIGHHEBGGHB<>@FEIGHIGIBE
@8087721/1
attttttataacttctttaatgctctccaaaattgtaaatccaggaactt
+8087721/1
CCCFFFFFHHHHHJJJJJJJJJJIJJJJJJJJJJJHIJJJJJJJJJJJJJ
@8088018/1
tatttcttctaaattctgctctgataaattagaatcatcccatagcaaat
+8088018/1
CCCFFFFFHHHHHJJJJJJJJJJJJJJJJJJJJJJJJJJJJJJJJJJIJJ
@5518846/1
atccttgttttcaaagttgataaataatattaatgaaactaaaaacttca
+5518846/1
@C@FFFFDFHHHGGGGDGIJGIGHIJJJIJJIIGHIIGJJIJJJJIGIIJ
@3482479/1
ctccaatcgcattccctttcacactagggacatgaggtgaaattattggt
+3482479/1
CCCFFFFFHHHHHJJJJJJJJJJJJIIJJEIJJJJJJIIHIJJJIIJJJB
@6511751/1
catgtatctcattagcaagtacttctgatagttcacacggttgatgattt
+6511751/1
CCCFFFFFGHHHGEHIIGIHGGGEHIIIGJJFGIJJJIIDCGGCBFGCIJ
@1439215/1
tatatataagattacaattcttaacattttttctttaaacaaagaacatt
+1439215/1
CCCFFFFFHHHHHJJJJJJJJJJJJJJJJJJJJJJJJJJJJJJJJJJJJJ
@3974610/1
ggtctctgctgttgttgctgctgctgttgttgttgctgctgttgttgttg
+3974610/1
@CBFFFFFHHHFHJIIJJIJJJIHJIHIHGHCHIJJJIIIIFHGFGGEE>
@3975192/1
atttacacaatataaatgctccttcaacaccacactcctcaaggtacacc
+3975192/1
??@DDD?AFHFDFHEII@EHDHIGIFHD<<AFHGIIEHDCH<?<GFHG4B
@5521408/1
gccaataattgttctttcatgatactctcaagatccctgattacttcttc
+5521408/1
CCCFFFFFHHHHHEGGIJIJIJJIIIGCFHEHIGHGIHIEHIGHIHIJJJ
@4991923/1
ctgtctttgtgtcttgcacgacctttggattgaatataagaccttgttgt
+4991923/1
CCCFFFFFGHHHHJJIGJJGBGGGHHGJIJJJGGIGGFGGBDGGHGGDGB
@4992196/1
ctcctgcggaccattagttgaagtcccagccctcagataatcccatatca
+4992196/1
CCCFFFFFHDFHHJJJJIHIIIIJIGIHIIJJJIGEEGIIGIGIJJGIIH
@2476186/1
cttgtttcatactttttgcaattactcttttttgatgatctagttgagga
+2476186/1
CCCFDFFFHHHHHJJJJJJJJJJJJJJJJJJJJJJJJJJJJJJIJJJJJJ
@6027795/1
ataagattacaattcttaacattttttctttaaacaaagaacattggatt
+6027795/1
@CCFFDFFGHHHHJIJJJJIJIEIJJIJJJJJJJJJIJJIJHIJIIJIJJ
@2476326/1
gtgagaagctgcaacggctgctatagatggaacgttgatctggtctggag
+2476326/1
@?@D;?B?ACD?CHHEAEFEGEHGIGIGAEGIGIBFBGBDGAD9?<BFH>
@4511847/1
gcacaactgataagttaagcattgcagttcatcagaatcaaaatggttgt
+4511847/1
CCCFFFFFHGHHHJIJJJJJJJJJJJJEHJGIJJJGIIJJIJIJJIHIJH
@2476398/1
agggaattctaagagggtacacaattcaggcactaatgtctcttcaaaat
+2476398/1
CCCFFFFFHHHHHJJJJGHIJIJCFHIIJJJIJJJJJJFIIJJJJHJJJI
@1920254/1
ggtctctgctgttgctgaggctgctgtggtctctgctgttgttgttgctg
+1920254/1
CCCFFFFFHHHHHJJJJJJJJJJJJJHHJHIJJJJJIJHIJGHJIIIIJI
@8090935/1
gcttatacctagtgcttctgtaaaatgccaataattgttctttcatgata
+8090935/1
?<?DBAD>FHFDACEDHBHGGGIIGGH@FG>F<9CEA:?EGHH@DGEAFH
@2477209/1
cttcctttttttggatctgaagggcggtcccctcttttgggtggaatgta
+2477209/1
@BCFFFFFHFHHHIJJIJJJJJJIIJJFFEGHHHGHBHHFF?ADDADD;B
@4994782/1
aacgattggaaaaataatcagaataagaacggtattgctctgcagggaac
+4994782/1
@@@FDBDFDHHHHIIIJIGGIGIIIEHE@DFH?CGBHGJJIGIJJJIBHI
@4995423/1
ctcacccatgttaaattttttcagaatcatgtgattttttttcctttcaa
+4995423/1
=?=BD?BBF?AFDE@AAEI@EHIGBAHBHD@GDFHH<DCHIGCAEFHCFH
@1442263/1
caaccatggggtcaacaacaacaacaacagcagcagcaacaacaacagca
+1442263/1
BBCFFFFFHGH@FHGIJJJIJJJEIJJJJJIJIIJJIJJIIJJJIJIJJJ
@917090/1
ctttcacaatcaattaattggtaacatggtaaaataccttctttgactaa
+917090/1
C@CFFFFFHBHHHIJGGIIJJHIIJIJIIJIJIJJIJGHJJJJJJHIJJJ
@1442642/1
ctcatcttctttactaaaaggctacacaaacaatcacctgaatcctt
+1442642/1
CCCFFFFFHHHHHJJJJJJJJJJJJJJJJJJJJJJJJJJJJJJJJJJ
@1443135/1
gtcactattaaagttgatttgtcttatcgacttgacaattttttcttttc
+1443135/1
@@@DFFFEHDDHDCFHIJJJIFIGGJJIGGGIGIHIIGIHJJJJFHIJJG
@1922672/1
ctctaactaaaaattcttttttaagtaacaaagcttcagtaaataacaaa
+1922672/1
CCCFFFFFHHHHHJJIJJJJJJJJJIJJJJJJJJJJJJJJJJJIJJJIJJ
@8093284/1
cgaggtttaaattttttccgctgtagtacaaatttctatttccgattatt
+8093284/1
@@@DD=BDDFHHAFBHIIIIIIA1CF:?FH<CDCGACHHGEHGHECD?FH
@6516099/1
atgttgaatagcttgctgtggtggtacagcacccggtcctggtccagatt
+6516099/1
@CCFFFDDBFHHHJJIIJJJJFGIEHHHIJGIJJIIGEHHGIIIGIJIJI
@6516717/1
tgaccaagaaatagaatcgggtgactgaagaccagctcaggactgcaact
+6516717/1
@@@DDD=DDAFFFG?EHGIIGCEGBHFGHG??FECE>??BD?@FG<DDFH
@3488865/1
cctaggcaaggtacagcctcaccacctcaaccgaacacttctaggttaca
+3488865/1
CCCFFFFFHHHCFIJJIJJJJJJJJJJJJJJJJJJIJJJJJJJJJHIJJJ
@2480543/1
ctcattctttcaaaaaaaactattcgtaggagtaaaacgtaagtggaagc
+2480543/1
CCCFFFFFHHHFHIJJIHIJJJIIJJFHIJIJFHIJJJJHIJJIIICGIJ
@2481726/1
ggtagttgagtttggtgggtaggggttgtttccctagactgtggttg
+2481726/1
?@:BDDADBF:ADA;2AEEE>EFFI1C0CBF<BDDGGFBEFDADBCD
@8094010/1
ctgaaggcttttgggtcgtgagaagctgcaacggctgctat
+8094010/1
@@@ADDB?FDHFHIAHIGHGICDECG?FH;CG@?D??B<F>
@1924457/1
ctggggctgttgttgccactgctgctgctgcggctgttgttgcctctgct
+1924457/1
@@@ADADFDCDFH@GEHGIGIGICB<FHGGIIIIGI@DDHCCA=FH3@A9
@918747/1
cccaattctttggtgataagaactatttctttaagaatattttggatttc
+918747/1
CCCFFFFFHHHHH?FGHGIJHIJJJJJJJJJJJJIIGJHIJJJJJFHIJJ
@378701/1
ggcagcttttacctcattttcactcagaagaaataatatctcagcaccaa
+378701/1
CCCFFFFFHHHHHJJJJJJJJJJJJJJHJJJJJJJJJJJJJJIJJJJJJI
@8095213/1
ttgaataggaaatttgataagtttggttccatcaggaaacgatggtctgt
+8095213/1
?@@B:DDDF:DCFFIFFGF@HIIHIFFIFIFIHFGIIIEII:DFFFIIID
@919612/1
cgcgcattctgttgtatatttatgctcacttcaccaacattcatgaataa
+919612/1
BC@DFFFFGHHHGIIJIAGIJHJJJJIIIHIIEHIJIJIGI4FHGHGIIJ
@5000905/1
tagcatttcaaaatgattatatcctagttcttctaatattgatgttttat
+5000905/1
CCCFFFFFHHHGHIIIJJJJJJJJJJJHIJJJJJJJJJJJJJJJJJJJJJ
@8096776/1
aagtagttatagcatacttaaggaaggaatcaccgatagtttccaaacgc
+8096776/1
@@CDDFDFHHHHGJJJIIIIJJJIJJJJJJJIJJJJJJJBGIJJJJIJIJ
@8097025/1
ccggaaagaacctagtgtgatggcgtttctgtaccactataaatgtaatc
+8097025/1
CCCFFFFFHHHHHJJIIHIIJJJJJHIJJJJJJJJJJJJJJJJJJJJIJJ
@4516271/1
tgctactgttttccaattccaaattctaatcatgggtcgggcatttttac
+4516271/1
CCCFFFFFHHHHHJJJJJJJJJJJJJJJJJJJJJJIHIIJJJJJJJJJIJ
@5525834/1
gccaataattgttctttcatgatactctcaagatccctgattacttcttc
+5525834/1
@<@DFFFBHFHDHGIIGIIEHDIIDGHIIIIGDH?EHEGIGHIIIIIAH@
@6519870/1
attacttcttctcgaggtggctgcagtttccatatcatattatacctgaa
+6519870/1
@@@DDFFFHFHDFIHIIHGIIGHECG?CFIGIIIIIEIGIIIGGGJIJFE
@8097628/1
tgatttgatagagcacggaaggtggaatttttgcattttttataacttct
+8097628/1
CCCFFFFFHHHHHJJJJJGIJJAHHIJJJJJJJJJJJJJJJJJIJJJJJJ
@5527868/1
gtaaaacgtaagtggaagcataagctcccaattctttggtg
+5527868/1
@@@?DDDDF<:A<C@>F3@GAF9HEC?F2?B;99DC>?F1?
@5002530/1
cttcctttttttggatctgaagggcggtcccctcttttgggtggaatgta
+5002530/1
CCCFFFFFHHHHHJJJJJJJJJJJJJJIJJJJJJJHHHHFF@CDDDDDCD
@381934/1
ctctcattcttagttgtaacaactaggggcaccatgacgatagctttatt
+381934/1
CCBFFFFFHHHHHIJJJJJJIJJJIJIJJJJIJJJJJJJJJJJJJJJJIJ
@5004651/1
ggtaggtgcagggtatgaaactgaacgtgtacacctggtaaagaggtgac
+5004651/1
@@@DDDDDDHHFF<<EFDEHIIDHICEHIGFCGHGGGIICDHGIIIGGGC
@5004833/1
cttcttctcgaggtggctgcagtttccatatcatattatacctgaaggct
+5004833/1
CCCFFFFFHHHHHCGIIJJJJJHIJIJGJJJJIJJJJJJJJJJJJJIJIJ
@5005522/1
gtggtctctgctgttgttgctgctgctgttgttgttgctgctgttgttga
+5005522/1
@@CFFFFFHHHHHIJJHJJJJIJJJJJJHJIHIJJJIIJIIJJJJJIJI?
@2485039/1
ggcttgaacaagcccttctgatagcctgcaattcttggttcaagatcatt
+2485039/1
CCCFFFFFHHHHHJJJJJJJJJJJJJJJJJIJJJJJJJGIJJJJJJJJJJ
@3981701/1
aacaacagcagagaccacagcagcctcagcaacaacagcaacagcag
+3981701/1
CCCFFFFFHHHHHJJJJJJJJJJJJJJJJJJJJJJJJIJJJHHIIIJ
@2976958/1
ggaattctaagagggtacacaattcaggcactaatgtctcttcaaaatct
+2976958/1
CCCFFFFFHHHHHJJGGIJJJJJJJJJJJJJIJJJJG@GHIJJIJEIHIJ
@2977286/1
caaacattctgcaaaactttattgtcttcaaatagtacttcaccaaaaac
+2977286/1
CCCFFFFFHHHHHJJJJJJJJJJIJHIJJJJJJJGFHIJIJJJJJJJJJI
@7073620/1
gtgcagtatgttttccaacagtcataataaattcattagactgtcgatga
+7073620/1
CBCFFFDBHHHHHJJJJIJJJJJJJJJJJJJJIJJJJJIJJJIFHIIIIH
@924092/1
atgcataagtcattcctctatcaggtaagacaacaatcacaagttttact
+924092/1
CCCFFFFFHHHHHJJJJJJIJIJJJHIJJIIJJJJJJJJJJFIFHIJJIJ
@3983243/1
cagggtcattatgggcttctattagttcatctatattttttaaggaagta
+3983243/1
B@@DFBDDFHHHHJIJJJJJGIEFGFEFGIIJEHGIJGIJIJIGGGGHBG
@6036177/1
ataagaactatttctttaagaatattttgga
+6036177/1
:=:D?:B:A<CBCDFFI4CAH9:C34<BFF<
@3496137/1
cttgatctctttcattatcgtaaattgtcacggtctcaaca
+3496137/1
?@@<D8:B?FFFFB:CEFIFE@F:?C<3ACC8:?ED9C@AF
@6523084/1
agcctcttttaccattgtacgagtttgagcatcattcattttcttcattg
+6523084/1
;?;DD3BDFFFFDIAEFACDEFF?CFH?E<EB??F@B>FFFFFFFI<GFF
@3496873/1
accgctgtgtctctttctttttttgttagactgatttgatagagcacgga
+3496873/1
CCCFFFFFHHHHHJJJIJJJJJJJIIIHJIIJJEIJJIDIIJJJJJJJJA
@7595144/1
ggtctctgctgttgctgttgttgctgaggctgctgtggtctctgctgttg
+7595144/1
BC@DFFFFHHGFHIIIJGHIGIJJJJJIIJIIJIICGIFHGHIJJFIDGG
@2980776/1
caggaacttcccagtcatcaggaataaagtcattaaccttcaaaattttt
+2980776/1
CCCFFFFFHHHHHJHJJJJJJJJJJJJJJHHGJJIJJJJJJJJGIJIJJJ
@7075660/1
ctcagatgaatctgaactgtctcttctatgtctaggtttcctactgacag
+7075660/1
CCCFFFFFHHHHHJIJJIJFHIJJJJJIJIHIJIJJFHGIJJJJIJJJJJ
@925697/1
gtggttcttgcctttgcagctgttgtggtggttgttgcctctgttgctgc
+925697/1
BBBFDFFFHHHHHIJJJJJJJJHIJGHIAFHEHIGIHJJJJJJHIJJIJJ
@4521807/1
ctgattacttcttctcgaggtggctgcagtttccatatcatattatacct
+4521807/1
CCCFFFFFHHHHHJIJJJJJFHIJGIIJJJJJJJGIIJJJJJJIJJJJIJ
@4522388/1
aattaattggtaacatggtaaaataccttctttgactaaatactcctgaa
+4522388/1
@CCFFFFFHGHHHJIJJIHJJJIIJIJJJJJJJJJJJJIJJGHIIIJIJJ
@4522633/1
catttggaggactgtcagatggttttggagaattatcaaagagaattatt
+4522633/1
@@BFFFFFHGFFGIIJFIGIFIHIIJIJJJFGIIJJIJJJJJIJJJIJJJ
@5531451/1
cttggtgtttgttttctcctactccgacaaacgccatcctctcattctta
+5531451/1
@C@FD=BDHHHAFEGIII>FEAGGBCDGGIGDHIIGGBHGH988CCGEHG
@1451136/1
gtaaatttatcgcaaggtaatgtaaaacaatatctattcaacaaaggaat
+1451136/1
CBCFFFFFHHHHHJJJJGHJJJHJJJJJJJJJJJJJJJJJJJJJJJJJJJ
@5532228/1
cgatgtaatattgaaggcaataaagtaaccttcaacatataaactgcagg
+5532228/1
C@CFFFFFGHGHFGIJIJIJJIIJIBFJIJJIJJIJIJJIJIDGIIIJIG
@2492044/1
catttctttcagaccaaaatttctttgtaaacaagttagtaaaatagaat
+2492044/1
CCCFFFFFHHGHHJJJJJJIJJJJJJJIIJJJJIIHJIJHGGIIJJJIJI
@8104975/1
agctgcgacaccatctgatgcctggtgcggaggctaccttgccgtaggaa
+8104975/1
@CCFFFFFHHHHHIGIGEHJJJIGFDGIJJGIJGHIIIIJJIIIGGHHFH
@6526892/1
ggaatgtcaggtgcgttaacttttggtggctttattatattactcctaat
+6526892/1
@;=DDBDBF?32<:?<<<CCHHIG?8:CC?:1:DB?A<B9DAD99BGAFH
@4524121/1
cttcttgaagttggttcagctgtagtctgtctgcatctgtatatgcccta
+4524121/1
@??DDDDDFBDFBF?EFHGGCHAFG<AHDHGIEHFEGDG?CFCHGIGGIC
@929366/1
taacttatcgattttacactcaacttgcaatctgactcgtagttctcagc
+929366/1
CCCFFFFFHHHHHJJJJJJJJJJJJJJJJJJJJJJJJJJIJJIJJJJJJJ
@929565/1
gtatatttatgctcacttcaccaacattcatgaataatggaaaatcacat
+929565/1
@B@FFFFFHGHHHIIIIIIJIEHIIJJJJEIJIJIIJJJJIIIJJJJJIJ
@3986916/1
ctcccatctgcatccttcttttccggaaagaacctagtgtgatggcgttt
+3986916/1
CCCFFFFFHHHHHJJJJJJJJIJJJJIJJJIJJJJJJJJIHIJJJJJHIJ
@3987076/1
cgtcagtatcatcagcatcagattcttcttttttctttgtaactatttta
+3987076/1
@?@DDD?DDFHHDACCFGGIB<FHH@ACHDHGIIIIEGIHBFHG9DDFHD
@4525428/1
cctaacgttatcaggttttgggtagttgggtaatattttgataacgtgga
+4525428/1
CCCFFFFDHHHHHJJCGIJJJJCHHHHIIJDHIJJJJJJJJJJJJIHIJI
@3988184/1
cccacatggcaggaagttttctcgcaacttaggttatgcgaagtacataa
+3988184/1
@C@DFFFFHHGHHIIHEFHIDHIJJIIJIJIIIDDHIIHHBDFFHIJJJJ
@931079/1
gggttttaccatcatttgctgctcataaagcttattcatttcactcctca
+931079/1
BCCDDFFFGHHHHGGIIIIGJJIIJGHJIIIJJIJJIJIIJIGIGIIIHI
@1453795/1
cgtggaagtaagaggtctttcatttaatgttttttgaaaagcctcacttg
+1453795/1
@C@FFFFFHHHHHIIHIJIIJJIJJJJJJHIJJJJJJGGIGGIIJJGIJJ
@8105881/1
gcatcatttttagattttcctgcaccgatgcaattaatactcatcttctt
+8105881/1
CCCFFFFFHHHHHJJJJJJJJJJJJJJJJJJJJJJJJJIJJJIJJJJJJJ
@8106177/1
ctctatttcattgtgcattaatctatagaaaattttccaaacagtattta
+8106177/1
CCCFFFFFHHHHHHJJJJJJJJJJJJIJJJJJJJJJJJJJJJJJGIJJJJ
@6042558/1
cttggacaagttgttatattagtcactttatatgttcttttaacactctt
+6042558/1
@@CFDBDFH8ACDHDEHIIIGDAFHEH<EHGGHIHIIGGEGGDBFF>CFE
@2494768/1
caggcatgggtcactattaaagttgatttgtcttatagacttgacaattt
+2494768/1
CCCFFFFFHHHHHIJJJJJJJJHHIJJIIJJJJJJJJJGHHIIIJIJIJJ
@7079277/1
gctttctaatgtttcttcatttaaaaccgctgtgtctctttctttttttg
+7079277/1
@@@FFFFFDFHFHIIIIIEHIJGJIJJIIIIIEGHIIJJIIHHIJIGIJD
@5534592/1
aactgagaggccaaactccttcaggcatgggtcactattaaagttgattt
+5534592/1
CCCFFFFFGHHHHJJJJJJJJJJJJJJJJJJGHIIJIIJIIJJFHIIJJJ
@391631/1
tgcatcctttgctcttgaggaagttggtgtagaggtgcaggctggccatg
+391631/1
@1?DD>;ADBFHHHHIGDEGFHHFD@<CFCFHGIC9?DFHGEGHIIGGHE
@4526942/1
ctaaataaatagctgcagctaatgattcaaataagtctccaaggaccttt
+4526942/1
BCCFFFFFHHHHHJJJJJJJJJJJIJJJJBCCHHJHIJJJJJJJJJJJJJ
@7601337/1
cttgcaagaggtaacttctgtcttgaaatctgtagcccaatattgattcc
+7601337/1
@@@DDDDDA?FACGFHGGGDEBEHGGEDHDHIICHCF?E@FGGDFGGIIE
@4527686/1
ccttaatcatacaataattagcttaatattagaaatcttaataaatagga
+4527686/1
CCCFFFFFHHHHHJJJJJJJJJJJJJJJJJJJJJJJJJJJJJJJJJJJJJ
@3988287/1
gggaatcctttgtgagccacatcaatgttaaggaatggtttccaaccaat
+3988287/1
CCCFFFFFHHHHHJJJJJJJJJJJJJJHIIJIJJJJJJGHIJJJJIJJJJ
@5013936/1
ctccaagttgtgaatcaatttcaggatacgatctggtttacaattagaat
+5013936/1
CCCFFFFFHHHHHJJJJJJIJJJJJJGHJJIIJJJJHIJJJIIJJJJJJJ
@1456100/1
ggcacaaccattagaatcacctgctgctttaaaatcaagatcaactaatt
+1456100/1
CCCFFFFFHHHHHJJJJJJJJJJJJJJJJJJJIHHIIIIJJJJJJJJJJJ
@393022/1
ggccattatcgcatcatacgaaatctgccgagtccttccttctagtgctt
+393022/1
CCCFFFFFHHHHHJJJJJJJJJJJJJJJJJJJHHIJJJJJJJJJJIJJJI
@6528878/1
gcatggtttaagaaagaccaaaggtttctgttgagctagtcatttgttcc
+6528878/1
CCCFFFBDHHHHHJJJIJJJJJJJAEHHHIIIHJJJIJJHIJJJJJIIIJ
@6529782/1
caccacactcctcaaggtacacccctataagggcttc
+6529782/1
C@@DFFFFHGHFGJJIIEHHIIJJJIJJJIIIJJJIH
@3989994/1
cttaacttgcattaaatcacatcacattaccacatttctcaaattcagtc
+3989994/1
CCCFFFFFHHHHHJJJJJJJJJJJJJJJJJJJJJJJJJJJJJJJJJJJIJ
@5016173/1
cagagccagtaggtaaaaagattattgtattttcttttagaactctttca
+5016173/1
CCCFFFFFHHHHHIIJJJJJIJJJJJJHIJJJJJJJJJJIJJJJJJJJJJ
@5536190/1
agtaagtgatcattaagttcgccgatcttgtacaacattttacatgcagt
+5536190/1
@@@DDFDD<DFBHGGFGHHEHHIGGGJJIJJIJIIGDHGIIFFHIGHIII
@2497489/1
ctttttttgacctacccttgccgatagcaataaggcctttggctttaacc
+2497489/1
CCCFFFFFHGHHHJJJJJGHGIGIIJGIJJIGIIJGIICGGGIEHIGIJJ
@933157/1
gtccttctgacacaccatctctgtaaaagaggatagcttgaggcttatac
+933157/1
CCCFFFFFHHHHHJJJJJJJJJJJIJJJJJJJJJJJJJJJJJJJJJJJIJ
@7602453/1
atctggttctctaatcatctgattagtagtaacgattctccactgaacca
+7602453/1
CCCFDFDD?FBHBDFHIIIGHCFGEEAF?AEFDGHGIIIIIIGHIIHGII
@5017789/1
gtgggcttcagagcagtacaagggaaagagaagataaaaaactgcactat
+5017789/1
CCCFFFFFHHHHHJJJHIIIIJJJJJJJJJJJJJJJJJIJJJJJJJJJJJ
@2501127/1
cttttttaggatcagggatatctttcagttcttcaacaaaattatcttca
+2501127/1
@@@DDDDDHF<FHHEGIFFHIBHHHIGEEFAFFFDGGFGHEFBEHFGIII
@3501179/1
ctgtaatgtaaaagcaccaaggctttgcgacaatttgttctcttctgttg
+3501179/1
CCCFFFFFHHHHHJJJJJJJJJIJJJJJJJJJJJJJJJJJJJJJJJJJJI
@1939527/1
ccctaggcaaggtacagcctcaccacctcaaccgaacacttctaggttac
+1939527/1
=@;BAD>DFD?12AAE?9FEAFIFAEFGB?C??@:@FGFFDFIC@FFFBF
@1939656/1
gctgttgttgctgaggctgctgtggtctctgctgttgttgttgttgctga
+1939656/1
@@@DDDDDHFFHHHIGIIGI>FABFGCBGHIGAC9CFCFDHEH??DGHD4
@5542022/1
cttggcaacaaacagttgttttttcctgatatagctctaacttcaattaa
+5542022/1
@@@FFEBDHHFHGGG<CFCDHGGGIIIIIIIIGIIIGEHHIIIIIIGFGG
@8110809/1
ccggtttctcaaaacatggtgctggatgaggaaatttttcataaagaagt
+8110809/1
BCCFFFFFHHHHFIIHHGICHIIIJFHIIIJIJGHIJIJIJJIJJIGIJB
@6531357/1
ccgtgatctaatatttgagcagaaggtgctggtgcatgtaatactttgta
+6531357/1
@?;AD;ABD?FHDGBEFEGGBDCDCHGECHHHGCACDFHH@BBBH@AB?9
@2505141/1
cgcctgtgttctgttgtttactagagaacttcttaataatgaaagatgcc
+2505141/1
CCCFFFFFHHHHHIJJJJJJJJJJJJJJJJJJJJJJJJJJJJJJJJJJJJ
@3992057/1
cccggtcctggtccagattcctgttgtggaccagcttgtgcttgtcttcc
+3992057/1
CCCFFFFFHGHGHJJJIJIJJJJJJJIIJJJJJJJJJJIIGIJJGGIIIJ
@7086052/1
ctccattcaattgaagaagcaatttcttcgcagcctcttgttttgcttct
+7086052/1
BCCFFFFFHHHHHJJJJJIIJJJJJJJJJJJJJJJJJJIIHIJJEHIJJJ
@7086352/1
tgaggcaagtgttgggattttgaccatcttcaacgaatcaaattcacttt
+7086352/1
CCCFFFFFHFHHHJJJJJJJJJJJJJJJJJJJJJJJIJJJJJJJJJJJJJ
@4534602/1
cgttgatctggtctggagctggatgagtgacatcagcgccaacaacaatg
+4534602/1
@C@FFDFFHGGHHIEGFGGGGH@HHHHAFHIGIGIIIIIIIGIGIJGIJJ
@2508063/1
gcatgactgactagatagaagtctaattcag
+2508063/1
@<@DD8B?D8CFHGEG>GC<:FH>EDDA<<?
@934970/1
gtagcatttggaggactgtcagatggttttggagaattatcaaagagaat
+934970/1
C@BFFFFFHHHHHIHHIJIJJIHJJJFHIJJJIJHIJJIJJJJJIJJJIJ
@6535685/1
ttcatctatattttttaaggaagtaagtgcaggggaacgagaaccaattt
+6535685/1
CCCFFFFFHHHHHJIIJJJIHIJHHGJHHIJJJIJJIJIJJHHIJJIJJJ
@5543296/1
gtttggtagaagcaggatgacacttaggtcgtgcatggtttaagaaagac
+5543296/1
C@BFFFFFHGHHHJJIHIJJJJJJJJIGHHIIJIJJJJFHHIIJGIHIJG
@5022282/1
cgcacaacaaacacttggggagttaaatcaacatcagctgagatatactc
+5022282/1
CCCFFFFFHHHHHJJJJJJJIJIIJJJIJJJJJJJJJJJJJJJJJJJJJJ
@7087854/1
gggaggtggacctctttgtgcccatggagtttgacctctaggaccagttt
+7087854/1
@?@AD:AD?DDFDFFIBB3C<FF<??;BE?EG?D9DBFGIEFIBF;B98?
@5022582/1
atcacatcggaggcaaccaatatgttcgtctcacccatgttaaatttttt
+5022582/1
@@CFFFFFGFHFFEIJJJIIIGIGEGHIHIIIGGIGIGHGIJJIIGHIII
@7605885/1
ccatgttaaattttttcagaatcatgtgattttttttcctttcaagaata
+7605885/1
CCCFFFFFHHHHHJJJJJJJJJJJJJJJIJJJJJJJJGHJJJIJJJJJJJ
@6536613/1
gaaacaattttataattattagatatattcatgccacattccattccatg
+6536613/1
@@@FFFDFHHHHHIJJIGIGJHIJIIJJJJJJEHHJIGIJJJJJJIIJJJ
@7088584/1
cgttaacggagtttgctgtcgaatactctgagcttgctgagcgactaatg
+7088584/1
CCBFFFFFHHHFHJJJHIIJJJJJJJJJJJJJJIJJJIJJJJJJJJJJIJ
@2990228/1
gaaactgaacgtgtacacctggtaaagaggtgacaaagatagtaagttat
+2990228/1
@@@DDBDDDDHAFCE@EHHIII:CEHIIDIFFGIIIGGCCDD4BDHHIFG
@938830/1
ccttgtcttacaggtaccggtctttctcgataatcaagtgttggtgcatt
+938830/1
@C@FFFFFHHHHHJHGIJJJGIJJJJIJJIJJIJJJJJHHIIJIGHIJJJ
@2510582/1
gacagtcttcaagcactgagttagaataccaacctgaatttcagcaattt
+2510582/1
@CCDDDDDHFFFDGIIGIDFCFHGEHGGIGHHJJIIEHEGGIJJIIGGGI
@3507295/1
agaaatttcaatttttgcaaattgttcgtagtgaagaactgaaagcag
+3507295/1
@@@DDDDFFHBBHHGIHIGCHHGGIIHGGGGEHCGADGHG@FG@BG;B
@5546316/1
gtgctttttttctttctaattcttcaaggagtccttcatcttcttc
+5546316/1
CCCFFFFFHHFHHJJJJJJIIGIJJJJJIJJHGIHIJIJJJJIJJI
@3993252/1
cgctaatttaaaaattgaatagtttttatgaaatgagtcagaattttcgt
+3993252/1
CCCFFFFFHHGHHIJJJJJJJJHJJJJJJJJJJJJJJHIFGHIJJJJJJJ
@6538059/1
cctgaaggcttttgggtcgtgagaagctgcaacggctgctatagatggaa
+6538059/1
@@@FD>DDDBHHDIIDIIIII>F@?EEGGEGEFD@?FAHGBAB=FFIG9C
@3993670/1
gaggataattcctgaattatttcttgacgatgttgctgaactctaacagt
+3993670/1
BCCFFFFFHHHHHJJIJJJJJJJJJIHJJIJJIJJJJJIJJJJJJJJJJH
@399255/1
gcttaatattagaaatcttaataaataggacgaccaacacagcgataaaa
+399255/1
CCCFFFFFHHFHHIJJIJJJJJJJJJIIJIJGIIIIJJGIIIJJJIJJJJ
@399788/1
ggccacttctttgaactaagtacagcgaaattcttattcgattgaagtaa
+399788/1
CCCFFFFFHHHHHJJJJJJJJJJJJJJJJJJJJJJJJJJJJJJJJJJHIJ
@4538698/1
cttgactatgtttgatgacatatcaataacattctcctcaaccttttgta
+4538698/1
@@@DDDDDHFDFHEHIHHEI>?FEFEHIHGD9FEHGGIIIHE9C?9??DG
@2512618/1
gtagaagcaggatgacacttaggtcgtgcatggtttaagaaagaccaaag
+2512618/1
CCCFFDEFGHHGGIIBGFHECHI?FGHHGIIIIHIIGIGG@HGBFHIEAC
@4539680/1
gtccattaatataaaatggttcaacttctttggtgtacagaaatatttcg
+4539680/1
@@@DDAD?FFHH?:?BADF<CBHFEG<EHGHEHHEGGGCHIID@9DBGGE
@4540323/1
cttctagcattagaagtttcttctccagctaaggctgtatcatcaacttc
+4540323/1
@@@FFFFFFHHGHIIJAFHIJJJJIHGGIIGGGGIJGHIIJJJGGIIIJI
@2514002/1
gtacacagttgcagtcctgagctggtcttcagtcacccgattctatttct
+2514002/1
@@@FFFFFDFHHHJHGHIIGHGGGICHIIIGIHHIGGGIDHIIJGIIJIH
@6052185/1
gtgggaagttttatttacattttttgcctgaacacat
+6052185/1
@@?D?D>?DDF<FEH<<DHG?CDHGGAH<??1?4D;?
@7607357/1
ggcaggaaatcgatttttgaaacacctctgtcgaacagcttccacagctt
+7607357/1
CCCFFFDDFHFGDFHIIJIJIJJIIJIJJJIJJIJIJJIIIJJJJIJJIH
@7607672/1
gtggaaggggcttatagctactgcataagacagatgaaattctggattgt
+7607672/1
@@CFFFFFHHHHHIJGJJJJJJJIJJJJJIJJJIJJJJJIJJJJJHJJJH
@5024793/1
ccgccatttgtctataaatgatttttttcgagttcttgaatgaaaacttc
+5024793/1
CCCFFFFFHHHHHJJJJJJJIJJJJJJJIIGIIJJJJJJJJJJJJJJIJJ
@2516228/1
gttccattgcttgaggtctggtaattggagcggcttgtct
+2516228/1
C@CFFFFFHGHHHJIIFHHIIFHHIJJJJJIJJJJJ:B3?
@6054449/1
aggattttctaaagctttgaattcataagttggttgttttttaagtgcat
+6054449/1
@@@DDBDEHHHHAFEFGDH<CEEHHHHIHEGEGFHI@FHHHGDHB?DFGG
@8119134/1
gggcttactaagggagttttcttgatcattttcgtttacccagagaggaa
+8119134/1
CCCFFFFFFHHGHJJJCFEHHIJGHGHGGGHIJJJJJJJJJJIJGGIIGH
@2990928/1
cctttgttgctgctgtggtggttcttgcctttgcagctgttgtggtggtt
+2990928/1
@CCFADFF?BFDHGHGIIIHGFFHGHA>GHHDBCB3CFGFHGFEFHBG:D
@8119297/1
ggctttgccgcttgttgctgtacttgaggctgagatgaaggtggtctgct
+8119297/1
@@@FFDDFDFHHAE;ACBHECFGHIGGICFGC8?F<DGHDC908@DFEG>
@940167/1
ctcgaatctattatctcttggacaagttgttatattagtcactttatatg
+940167/1
@CCFFFFFHHHHHJJJJJJJJJGGJJJIIIFIIEHHGIEGHIGIGGIIHE
@400089/1
ataagaaatacggtgttgtacacagtattcttgtagtgctccaatcgcat
+400089/1
CCCFFFFFHHHHHGHHIJIIJJJJJHIJJJJJJJIJIJJJJJJJJJJJJJ
@3509713/1
gcttgtcttccacccttttttttattcctttttgaattgaaatcacctgc
+3509713/1
C@@FFFDDFHHDHDFGHGHHIG@?BFBFHIIIIIIGGIEFHGIHHI@@@D
@3510340/1
tcttgaggaagttggtgtagaggtgcaggctggccatgttgaatagcttg
+3510340/1
CCCFFEDFCDFFFIJHHFHIIIJHIJJJJIJJJJJJGJIJIHHGIIJJJJ
@7611004/1
gctgtggtctctgctgttgctgaggctgctgtggtctctgctgttgctga
+7611004/1
@CCFFFFFHHHHHJJJJJJJJJHJJJJJIJIJJGIIJJJIJJEHIGIIGB
@7091927/1
cccaattctttggtgataagaactatttctttaagaatattttggatttc
+7091927/1
@C@DFFFDHHHHHHIJGIHIJIIJIIJGIJJIGIJIJIIIIJIIJDGGHG
@2993963/1
atttctttttcttgatctctttcattatcgtaaattgtcacggtctcaac
+2993963/1
CCCFFFFFHHDHHJHIIIJJJJJJJIJJGIHGIIJJGGIJJJJGIIJJJJ
@3999413/1
ggaagtaagaggtctttcatttaatgttttttgaaaagcctcacttgttt
+3999413/1
CCCFFFFFHHHHDHIJJJJJJJJJJJJIJJJJJJJJJJJJJJJJJJJHJJ
@7611696/1
cactattaaagttgatttgtcttatcgacttgacaattttttcttttctt
+7611696/1
CCCFFFFFHGHHHJIEHJIIJJJJJJJHIJIJJJIJIIJJJJIJJJJJJJ
@7611765/1
ctcccatctgcatccttcttttccggaaagaacctagtgtgatggcgttt
+7611765/1
CCCFFFFFHHHHHJJJJJJJJJJJJIJJJJJJJJJJJIIIIJJJIJJIJJ
@3511890/1
ctgataaattagaatcatcccatagcaaatgatatttggtaggacgtgct
+3511890/1
CCCFFFFFHHHHHJJJJJJJJJJJJJJJJIJJJJJJJJJIJJJJJJHIJJ
@4000601/1
gtcgtccctcttctggaaagcagctcttgcagcattgacactggcgtttt
+4000601/1
@@@FDDDDHHGFHBEHHIGFE@CEGCHGGEDGIBFFHEIGIIGCEHHDGG
@4000792/1
ggggaagttttatttacattttttgcctgaacacattgggtcgccatacc
+4000792/1
BCCFFDFDHHHHHJJIGIIJJJJJJJJJJJJJJJIIJJIIDHIIJIJIJI
@7613107/1
gtgctttttttctttctaattcttcaaggagtccttcatcttcttc
+7613107/1
CCCFFFFFHHHHHJJJJJJIJJJJJJJJJJJHIJJJJJJJJJJJJJ
@7613673/1
cactgaatgactttatacactggtatttctggctcacctccttccattgt
+7613673/1
CCCFFFFFHHHHHJJJJJJJJJJCHHIJJJIJIIJJIJIJJJIJJJIJJD
@3514205/1
ggagaaatttcaatttttgcaaattgttcgtagtgaagaactgaaagcag
+3514205/1
@@?DBDD?DFFHFHIIIG@FCDHHH@F<EFHGIGEC@FFHIGHGG@F;D@
@6058538/1
gattattcttacaaacagaatccttaactg
+6058538/1
@??DD4ADF>?CDFEGGGG@BAGHGH9<9C
@8122009/1
gtgaaatctttaggctgcagctcaaccattttatcggccaacatattact
+8122009/1
CBCFFFFFHHHHHJJJJJJJJJJJJJJJJJJJJIJJJJJJJJJJJJJJJI
@5027793/1
ctcctgccactcatcataatgaacaatatcttcttttggattagtagaaa
+5027793/1
CCCFFFFFHHHHHJJJJIJJIIGJJIJJJJJJJJJJJJJIJJJJJJJJIJ
@6059862/1
gcccattctccagctgtaatggaaacgactgc
+6059862/1
@@@DDDDD>BHFDHG><C<IA@GGEHGFH6EE
@8122952/1
ctccggccaagatcagccgtgtttggtagaagcaggatgacacttaggtc
+8122952/1
@B@FFFFFHFHFHJJJIIGEHGHGIJJGIJJJJGJJHGIEHIGIJGGIIJ
@4544449/1
ctttggctttaacctcataactaaaacagggttcatgagttccactttca
+4544449/1
CCCFFFFFHHHHHJJJJJJJJJJIIJJJIIJFGIIJJJJIIJIIJJJJJJ
@3515707/1
gtagaattacagaataactcatgaatgctttctaatgtttcttcatttaa
+3515707/1
CC@FDDFFHHHGDGIJIJGIJJDGGIGJFGEHIIIEHIJCIGIIIIIJBG
@3516221/1
ctatagatggaacgttgatctggtctggagctggatgagtgacatcagcg
+3516221/1
CC@FFFFDHHHHHJIIJIJGJIEIGIFIEGIJJIFGGGICB@FHIIGIDI
@2522664/1
gtggtctctgctgttgctgttgttgctgaggctgctgtggtctctgctgt
+2522664/1
BBCFFFFFHHHHHJJJJJJJIJJJJIJJCHIIIJIJJFFHGHGGHGHGID
@1468431/1
gcacgacctttggattgaatataagaccttgttgttttagggtaatcaaa
+1468431/1
CCCFFFFFHHHHHJJJJIJJJJJJJJJJJJJJJJHIJJJJJJBGIJJJJJ
@4546130/1
gttgttgaggctgctgtggtctctgctgttgctgttgt
+4546130/1
?:;DDDDD>DDBF7D?2AEFFHHHH@9BCGH>G@99BC
@5558092/1
acgcaacaaagctttcacgttcataaggtctcatttgaaaacgtggatct
+5558092/1
CCCFFFFFHHHHHJJJJJJIJJJJJJJJEGIJJJJJJJJJJJJIJJJJJJ
@1950887/1
gtcactattaaagttgatttgtcttatagacttgacaattttttcttttc
+1950887/1
C@CFFFFFHHHHHGHIJJJJJJIJJJJJIGJIJGIJIHIIJJJJJJJJJG
@6547592/1
ggttaaaccaagaacatgtggcctatcctctggaggaattcct
+6547592/1
@;@DDDDB?DHFBBE@BBE<F?EAFHBE@?GEG9?88?DGIIG
@7615320/1
cttgttcttcttgttttttttctttaacatttctcacagaacggttgcca
+7615320/1
BCCFDFFFHHHHHGIJJJJIJJJJJIJJJJJJJJJJJJJJJJJJIJJJJJ
@4004493/1
ccgtacgctcaaacatgcaaatgtgacattattgactaaggccgatctga
+4004493/1
@@CFFFFFHHHGHGJIIJJJJJIHHJJJJJJJJJJJJJJJIJIIJJJIJH
@2999093/1
gccctagcacggaaagcagcgagatgagcataataggtaggtgcagggta
+2999093/1
CCCFFFFFHHHHHJJJJJJJJJJJJJJJJJJJJIJJJHJJJHIJJJJJ=F
@5034455/1
gtccacaaaaaataaaataagctcaactatagtttaaaaaaacaaaacaa
+5034455/1
CCCFFFFFHHHHHJJJJJJJJJJJJJJJJJJJIJJJJJJJJJJJJJJJJJ
@3000550/1
cttcaacaccacactcctcaaggtacacccctataagggcttcgatagaa
+3000550/1
@BCFFFFFHHHHHJJJJJJJJJJGHJJJJJJJJJJJJJJJJJJJJJJJJJ
@951162/1
ctccactgaaccaaatcggctccttgaatgaatttttcattcctccatac
+951162/1
CCCFFFFFHHHHHJJJJJJJJJJJJJJIJJJIJJJJJJIJJJJJJJJJJJ
@8127949/1
cttgtttcttttctttaacatttctcacagaacggttgccatatagcctt
+8127949/1
B@CFDFFFHHHHHIJJJIJJJJJIJJJJIIIJGIIGHIJIGIJJJJJJJJ
@3001523/1
gtccgactgatgatttgaggttcttgtggaattgtgacactttgatgttg
+3001523/1
?@@FDFDFFBFDBHHIIBHGHGHIIHI@=D>GGGDA<FHIIIIIEDDGHE
@408274/1
agtagtggtatcaatttcttctttaggtaaaacttttatgccaagccaag
+408274/1
B@BDFADFDFFHDEHJJJIJGIIGJIJHGIJJIJIIJIIJJHIIJIIIJI
@1471984/1
gtctcaacaagttccgttttttggagaggcaactcaggataactatagag
+1471984/1
CCCFFFFFHHHHHJJJIIJJJJJJIJJJJJJJJJJJJJJJJJJJJJJJJJ
@5036114/1
ctttatttactagaaactgctcttcttttttaataagttttttttgggat
+5036114/1
CCCFFFFFHHHHHIJJIIJJJJJJJJJIJJJIJJJJJIIJJJJJJJJIGI
@5563052/1
cttgttcctgtgccataaccgtacttcatatcattgataattactgtagc
+5563052/1
CCCFFFFFHHHHHJJJJJJJJIIJJJJJJJJJJJJJJJJIJJJJJJJJJJ
@7617880/1
tgtgtctctttctttttttgttagactgatttgatagagcacggaaggtg
+7617880/1
B@BDDDFFHHHHHJIJJJJGJJJJJJJJGHIIIIJJJIIJIJIJIJJIFH
@953110/1
ccatcctctcattcttagttgtaacaactaggggcaccatgacgatagct
+953110/1
??@ADBD?FH?FFBE9<EA@HEHEDE@=FGDBEH>@FF@BGBFGBF;FH@
@8132118/1
ttgttccattgcttgaggtctggtaattggagcggctt
+8132118/1
@C?DDEDFHHHHHIJIIJAFHGGHHIIIIJJJGGGGBD
@953125/1
caggtagtaagtgatcattaagttcgccgatcttgtacaacattttacat
+953125/1
BCCFDFFEHHGHHIJJJIJIGGIJJIJJJIJJJJJIIJJIIJJJJIJIJJ
@3004715/1
gtgaaaagaatgatcttccaactgtcacaaacctgttagcagctggttgc
+3004715/1
B@BDFDFFHGHHHIJJIIHIIJJJGGIGGDHHHIIJIIJGJJJJIIFGGD
@1473936/1
ggcttctattagttcatctatattttttaaggaagtaaatgcaggggaac
+1473936/1
CC@FFFFFHHHHFHIJJJJJJJJJJJJJJJJJIJJJJJJJJJJJJJJJJJ
@4007604/1
ctcacttcaccaacattcatgaataatggaaaatcacatagcttcggcca
+4007604/1
@?@FF?DFDD>FDHIIIGGEHGIIIEHICGIIG@DDHEHG?DGIGBHGGH
@7100900/1
ggccaacatattactgacctcaaccgtacttctagcattagaagtttctt
+7100900/1
=?@DFFDFGHHHHJGIGIIHIIIGEGADGBFHIGJEGGIIJIGHBGCGHI
@3522214/1
cttctaaattctgctctgataaattagaatcatcccatagcaaatggtat
+3522214/1
@BCFFFFFHHHGHJJJJJIJGJGGIJIIIJJIIJIJJIGGIJJJJJJ?FH
@5566637/1
caatactgtagaactatcttgttttttaacataatataaatcagctggag
+5566637/1
CCCFFFFFHHHHHJJJJJJJJHGJJJJJJJJJJJIJIIJJJJJJJIJJII
@1961987/1
cgacacatcaatattaagcatcatcttccattgagaaggcctgacggact
+1961987/1
CCCFFFFFHHHHHJJJJJJJJJJJJJJJJJJJJJIJIIJJJJJJJJJJJJ
@8134934/1
agataataatgcctcagagctaccttggcagctgctaattttgcttggtg
+8134934/1
C@@FFFFFHHHHHJIJIGJFIIJJIIIJIJJIJJJJIIHGIJJIJJIJBF
@7101277/1
gtttcgtaggcaggtggaggccatcgcctggtcatgcataattcttgtag
+7101277/1
CBCFFFFFHHHHHJHJJJJJJJJJJJJJJJJHIJJJJJJJJJJJJJJJJJ
@3524344/1
gtccttttatcataatgagatcaagtttttttcgaatcaaatgaagctgt
+3524344/1
CCCFFFFFHHHHHJJJJJJJJJJJJJJJJJJJJJJJJJJJJJJJJJJJJF
@4009827/1
cccatgttaaattttttcagaatcatgtgattttttttcctttcaagaat
+4009827/1
CCCFFFFFHHHHHJJJJJIJIJJJIJJJJJJIJJJJJJIJJJJJJJJIJJ
@4010190/1
gttgttgccactgctgctgctgcggctgttgttgcctctgctgctgctgc
+4010190/1
@??DBDD>DFBDDBEFF>@H:EBGBB:DH>DHCD<DHC9?DGGCHFGIGA
@1963691/1
gcccaatatagattccagaacttccggcataatgagtacatcatttacat
+1963691/1
CCCFFFFFHHHHHJJJJJJJJJJJJJJIJJIJJJJJHHIIJJJJJJJJJI
@6557684/1
ggccaatagctgtgggttatatggtgattgatgccattcaactttgcatt
+6557684/1
CCCFFFFFFHHHHIJJGIHIIIJJHHHHIJGIIGHHJJJJJJJIIJJIII
@413579/1
gctctgcagggaacggcgacatagg
+413579/1
CC@FFBEDHHFHHIGGDGHGIIGD3
@1965038/1
cttcttcttttttccacgtgaaatctttaggctgcagctcaaccatttta
+1965038/1
@@CFBDDDFHFFFHGHGGFHFHIJGIGI<CGHIJJIGCFHGHEHCHEDC@
@1966166/1
ccgccatttgtctataaatgatttttttcgagttcttgaatgaaaacttc
+1966166/1
CCCFFDDDFHFFHJIGIJJGHHHIGGGIIIJGDFFIGIEGHIDGIGGIGG
@3525361/1
attgaataatagctggctggttcctagaatcccacatggcaggaagtttt
+3525361/1
1??D=?BBBHDDBHI@?ACG:ACGGH<<HGHGIEHAAGBF?DGDBB9B9?
@956821/1
ggatcattagcagaaatcctcattctttcaaaaaaaactattcgtaggag
+956821/1
CCCFFFFFHHHGHJJJJJJJJJJJJJJJJJJJJJJJJJJJJJJJIJJJJJ
@4013714/1
cttcagtaaataacaaagaatggaaggccaaaatttgttcacactgttcc
+4013714/1
CCCFFFFFHHHHHJJJJJJJJJJJJJJIJJJJJJJJJIJJJJJJJJIJJJ
@2531676/1
ctcagcagctatctcttgtaggaactggactgcattaaaatccgaatcct
+2531676/1
CCCFFFFFHHHHHJJJJJIIJJJJJJJJJJJJJJJJJJJJJJJJIJJJJJ
@415608/1
tctccttcaacaatcgtcggtacaatgtaatatgagttttctttgttttc
+415608/1
@C@FFFFFGHHGHJJIIGJI@CFHJJGCFGGGHGGGHIJJIICHHFHIJJ
@4014261/1
ccgatagtttccaaacgctccagattgatgccatcgtttgcattagacat
+4014261/1
CCCFFFFDHHHHHJIIJJIHGIJJJIIFIJIIIJJJJJJJJIJJIIJJJJ
@7105336/1
catcaatgttaaggaatggtttccaaccaataattgcagactggaagaaa
+7105336/1
CCCFFFFFHHHHHGHIIJIAFHHHJJJJJJJJJJJJJJJJJJIJGIJJJJ
@7106118/1
gtctccttcaacaatcgtcggtacaatgtaatatgagttttctttgtttt
+7106118/1
CCCFFFFFHHHHHJJJJIJJJFHIJJJJIIJJJJJJJHIJJJIJJJHIJJ
@3526159/1
gcttgcaagaggtaacttctgtcttgaaatctgtagcccaatatagattc
+3526159/1
C@@FFFFFHHGHHIJJIGIJJIIJJJJGHIIIJIIIIJIJGIIJJIIIJI
@3526451/1
gacacttatcaggttgtatactgatttcataatgatgtacgaaacctcga
+3526451/1
CCCFFFFFHHGHHGHHHGJJJJJJJJJJJJJJIJJJJIIJJJJJJIJJJJ
@5570782/1
ccggaaagaacctagtgtgatggcgtttctgtaccactataaatgtaatc
+5570782/1
@@@FDFFFGHHHHIJHICEHIGIIIGIIIJIIJJIIIGJIGIGIIJIGHI
@8138750/1
cctcccctctggtatccaaaggcactgttttcaccggaggaatttgtttg
+8138750/1
@@<DDB?DHHHACBC?FE?AC3?FEGGEGII9:?CD@GG:BBF>CF====
@4015331/1
gaatatttataaattttctcagtttcacttaaatcttgaaagatattatc
+4015331/1
CCCFFFFFHHHHHJJJJJJJJJHIJJJJJJJJJJJJJJJJJJJJJJJJJI
@7107028/1
cccatgttaaattttttcagaatcatgtg
+7107028/1
@@@=:A=BDBFA>FHGIHBC<?HH>HEB<
@6074991/1
gttctgttagatataaaattgattcctcatttagataaatttattgttgt
+6074991/1
@@@DDDBD:D?FDIIGGIE>HIHHEIHH@HEH4AGHI@9??<HEHIIEHF
@4017985/1
cttgactatgtttgatgacatatcaataacattctcctcaaccttttgta
+4017985/1
CCCFFFFFHHHHHJJJJJJJJIJJJJJJJJHHIJJJJJJJJJJJJJJJIJ
@6563254/1
gggtattatcacaatcatctttattaactaattggttttcaactgactct
+6563254/1
@@@DBDDDBFHDDEGD?AFIADAAEHHIGBEHBHG<EHDDFHEHGAHHED
@7626180/1
cgtgtaatcactgctgaggcttgaacaagcccttctgatagcctgcaatt
+7626180/1
BCBFFFFFHHHHHJJJJJJJJJJJJJJJJJJJJJJJJJJJJJJJJJIIJJ
@7626562/1
gtctctttctttttttgttagactgatttgatagagcacggaaggtggaa
+7626562/1
@?@FFDFFHHHHHJJJIJIJJ@GGGIJJJJJJIIGIJDHII@FGH3BFAF
@7626764/1
cttgatcattttcgtttacccagagaggaaatagtattttttcttcatcg
+7626764/1
CCCFFFFFHHHHHJIJJJJJJJJIJIIJIIJJJJDIIJJJJJJJJJJJJJ
@6563942/1
gtccgactgatgatttgaggttcttgtggaattgtgacactttgatgttg
+6563942/1
@@@DDFDFDCFDAHIHIIIECFEAHEB@GHGIIGFGCHIIEIGGIIGFHF
@4553058/1
gtgccattgcgccaggtgtccggtcttcactgcagcctgactggtgagaa
+4553058/1
@@<D?EDAFAFHHGIIEFHDDFHEFHIFIIDE@DFGGGIEHGE=9BC=B>
@7627151/1
ctatagtttaaaaaaacaaaacaagaatattctattgaattgatttaaat
+7627151/1
CCCFFFFFHHHHHJJJJJJJJJJJJJJJJJJJJJJJJJJJJJJJJJJJJJ
@419139/1
gttcaagatcattttaaactgtccttctgacacaccatctctgtaaa
+419139/1
@@@DDFFDAFF<DGGIEBHGIHBGDFHGHGIIIIJJIEHHI9BCGGH
@1479499/1
agctggtgtagaattacagaataactcatgaatgctttctaatgtttctt
+1479499/1
CCCFFFDDHHHHHJJJJJJJJJJIJJJJJJJJJJIJJJJJJJJJGIJJJI
@5571703/1
ggcctatcctctggaggaattcctttaaactgatccatgatcaatctcat
+5571703/1
?<@DDADFAFHDHBH@EEEGGHHIIFHHHIIEGI@CBGHGHGHIHAHHEH
@2536026/1
ctgcaattcttggttcaagatcattttaaactgtccttctgacacaccat
+2536026/1
CCCFFFFFHHHHHGHJJJJJJJJJJJJJJJJJJJJJJJJJJJJJJJJJJJ
@1969917/1
tctcaacaagttccgttttttggagaggcaactcaggataactatagagg
+1969917/1
CCCFFFFFHHFFHIIHIJJJIJJIIGIJIJJJJJIJJIGHFIJJJJIGHI
@3011146/1
ggcctatcctctggaggaattcctttaaactgatccatgatcaatctcat
+3011146/1
BBCFFFFFHHHHHJGHJJJJJJJJJJJJJJJIIIJJIJJJJJJJIIIIJI
@5574361/1
ctgtaaaacgccaataattgttctttcatgatactctcaagatccctgat
+5574361/1
@@@BB?ADHHFDFGIGAGEECFEHIIIIIGIIIIIIEHGHHBHHIGIE3D
@7629826/1
ccaatgtttctagcctttcataattcataacgtcattagcagagctcgct
+7629826/1
@@CDFFDFHDDHHGHIIGHGIIIGHJI@HFGHFGHDIJJGHHEHGIJJIJ
@959777/1
ctatttcattgtgcattaatctatagaaaattttccaaacagtattt
+959777/1
CCCFFFFFHGHHHJIJJJJJJJIJIJIIJJJIIJJJJJJJJJFHIIJ
@5047867/1
ggtaattggagcggcttgtctaacttgaccaacgg
+5047867/1
@@:BDDDDHHFHHIIII:????FBGGB3?B9F?;D
@421395/1
caattctttacatcaataccttcttctatcacatcggaggcaaccaatat
+421395/1
@@@DDDDEFHGFFIJIEGJCHGHIIJIJIHGIJJGIHGGGFHGIGHIJHI
@5048115/1
gcactgttttcaccggaggaatttgtttgtgattttttattgtatcccaa
+5048115/1
CCCFFFEFHHHHHJJJJJJHHIJJJHIJJJJHIJJJJJJJJJJIJJJJJJ
@4555482/1
tgacccttcacactcatcaagaacttggtaaactcttagatcttcatttt
+4555482/1
@@@D?DDDDHG?HIDDFF@?AAAFB?@GAEFCEFC@CCD@GHAFDH@9FH
@960389/1
ctttgactaaatactcctgaaggagtgatatcggtgtttttgagctcata
+960389/1
CCCFFFFFHHHHHGIJJJJJJJJIJAFHIJJJJJEHGIJJJJIJJJJJJJ
@8141502/1
gagtaatctctgtatcaacaactgtaccagccggcacattcatatttctc
+8141502/1
BCCDDFFFHHHHHJJJJJJJJJJJJJJJJJJJJJJJJJJJJJJJJJJJJI
@4020498/1
taaattagaatcatcccatagcaaatgatatttggtaggacgtgctgtac
+4020498/1
CCCFFFFFHHHHHJJJJJJJJJJJJJJJJJJJJJJIJJJJJJJJJJJJJJ
@5575180/1
ctgttattaaatgagggcattcatcttttcttttgtaaattacttcaagg
+5575180/1
@@CFDFFDDFDHHGHIIGGIIGCHFHIGGIGDHIJFGEIIEIIIIIIIJH
@5049928/1
ggaagaaaccataccaaaggtcaagaccataaccaagatcaattactcta
+5049928/1
CCCFFFFFGHHHHJJJJJJIFHIJJIJJJJJJICHIJJJJGGGDHHIJFJ
@1972125/1
ctctgttcttttttgaaacgaaatagttttttacaatactgctgtaatgt
+1972125/1
CCCFFFFFHHHHHJJJJJJJJJJJJJHEIJJJJJJJJJJIJJJJJJJJJJ
@422298/1
ggcataatgagtacatcatttacatcaccgtgatctaatatttgagc
+422298/1
CCCFFFFFHHHFHIJJJJJJJJJJJJJJJJIJJJJJJJJJJJJJIJI
@3017369/1
cttcatttaaaaccgctgtgtctctttctttttttgttagactgatttga
+3017369/1
CCCFFFFFHHHHHJJJJJIJIJJJJJJJJJJJJJJJJJJJJJJJIJJJJI
@3530280/1
gtagctttttccgttgggattcattatccattctcccctaggctttgctt
+3530280/1
@@@DDDFDHHDFHIIGBG?FG@FHGFGHIEHGHHFBFHEHEGIIIIIEFG
@7111973/1
gttcagttaactttctagctaatagtccaatcttcaattgttttaaagca
+7111973/1
CCCFFFFEGHHHHJEGHIJJIGIJGJJIIEHGGHIIIJIGFHIGJJJIJI
@8142975/1
ctcagagctaccttggcagctgctaattttgcttggtgtttgttttctcc
+8142975/1
CCCFFFFFHHHHHJJJJJJJJJJJJJJJIJJJJJIJHGGIJJIJJJJJJJ
@3530817/1
cactgttcctggctgagagtaattcgtcgcgcattctgttgtatatttat
+3530817/1
CC@FFDDAHHDHHIIIIGFAEC@<AGCDGGB@@GEHHHIEHGCCCECHHG
@8143353/1
gtccaatcagattgaaaaaaacaagttgtataacacaattaaaaagtaat
+8143353/1
CCCFFFFFHHHHHJJJJJJJJJJJJIJJHIJJJJJJJJJJJJJJJJDFHG
@3531031/1
ctatttcattgtgcattaatctatagaaaattttccaaacagtattt
+3531031/1
CCCFFFFDHHGHFIJJJJJJIIJIJIGJJJJJJJIJJGJJIIJJJJJ
@4022095/1
ctgggtttaaaatcttcaataacattactcatttctgataggttctgcaa
+4022095/1
CCCFFDFFHHHHHJJJJJJJJJJJJJJJJJJJJJJJJJJJJJHIJJJJJJ
@4022201/1
ggaacgagaaccaatttcttttttaaaataatcagcaaaatccaaa
+4022201/1
@;?:DA88F8?ACGBAEDFBCHIIFCFBG@9C??9?BG@?9D??BF
@3532402/1
gccggaagtatttatggagtccatatttaactgctagagaagcgaatata
+3532402/1
@@@FFFDFFHDHHGHGIJJGIJJGGJEGIHGIIGIGIEHHIGHICFHGJJ
@6569176/1
gtccgactgatgatttgaggttcttgtggaattgtgacactttgatgttg
+6569176/1
@C@FFDFFHDHHGJIJJJJIGHIIJJJJJJGIJIHJGIIIIJJJJIIIIE
@4557879/1
cttttattgaatagaataggaatgtcaggtgcgttaactttt
+4557879/1
?@@DFFDBHFFHFI>CGFHDHGHEHIBCA9<CBHH@GBFGHI
@6570513/1
ttcttctaaattctgctctgataaattagaatcatcccatagcaaatggt
+6570513/1
CCCFFFFFHGHHHJJJJJJJJJJJIJJIIJIJIJJJJJJJIJJJJIJJJ?
@8145085/1
ggcacattcatatttctcccatctgcatccttcttttccggaaagaacct
+8145085/1
CCCFFFFFHGHHHJJJJJJJJJJJJJJJJJJJJJJJJJJJJJJIHIJJJJ
@1485491/1
gtgggtaggggttgtttccctagactgtggttgagacacttgctggggag
+1485491/1
@@@FFDFF?F>DFHEGHGD?AFBHGHIBGBC1BDFDHIIGBGGGFH=;FA
@1485967/1
gcgtagcatactttatcgtaacggtcatttctttttcttgatctctttca
+1485967/1
CCCFFFFFHHHHHJJJJJJJJJJIIJJJJJJJJJJIJJJJHIJJJJJJJI
@5581763/1
cttatcagtaatctcgaatctattatctcttggacaagttgttatattag
+5581763/1
CCCFFFFFHHHHHJJJJJJJJJIJIJJJJJJJJJJJJIJJJJJJJJJJJJ
@4559648/1
ccgtgatctaatatttgagcagaaggtgctggtgcatgtaatactttgta
+4559648/1
CCCFFFFFHHHHHJJJJJJJJJJJJJFHIJJJIIJJJJJJJJJJJJJJIJ
@3535994/1
ccacactcctcaaggtacacccctataagggcttcgatagaatctgcaac
+3535994/1
C@@FFFFFGHHHGJJCCGHGGIJJJJIHJJJJJJIIIJIJJIJJJJJJJI
@3536272/1
ctgagatgaaggtggtctgctgggttgctggtcactgggttgttgcctaa
+3536272/1
@@@BBDDDHFFFBEHGGGEFHIF=<CEFGGIFGGIIIIIDG>DDGGIGEH
@5056094/1
ctgggtttaaaatcttcaataacattactcatttctgataggttctgcaa
+5056094/1
CC@FFFFFFHGFHGJJHIIJJFHJJJIJJIJGIGIJIGIIJGFHHGIJJJ
@1487187/1
atatattcatgccacattccattccatgattt
+1487187/1
CCCFFFFDFHDHHJDHIJIGIJJIJJIIIII<
@3537553/1
ccggtcctggtccagattcctgttgtggaccagcttgtgcttgtcttcca
+3537553/1
@@@D;@AD<;DFFHGHHIEG@HIGGGCG@E>EGC<DHH3BFCGGHFBBGI
@6086197/1
tgttgttgttgctgctgttgttgttgttgaggttgattagaagcccctgc
+6086197/1
@CBFFEFFHHHHHJJJJJJJIIJJJIJJIGIJEHIIIJJJJJJIGIIGID
@2542395/1
ctccttttcccatttttattatcacttcttatttttttctctcatttctg
+2542395/1
@B@FFFFFHHHHHJJJJEIJGJJHHJJGGIIIJJIIJJJJGJJIIIJJJJ
@3537869/1
ctttcaagaatatactcccgtgtgatatgatatgggttgctgtttacacc
+3537869/1
CCCFFFFFGHHHHJJJJJJJHIGIGJJJIIJJJIIJEGIIJJHIJJGGIJ
@6573805/1
aaatttgttcacactgttcctggctgagag
+6573805/1
@@@FFFFDHAHBHJIHGHDC?HHEFHCABF
@7116720/1
caaaatcttcttcatcacgtcgtctttttttaccaaaccggtattttccc
+7116720/1
@CCFFDDDHHHGGGIJJJJIJJJIJJJJJJJJGHBHIJJJJ<FHGIJIJI
@428323/1
agcttctaaaagatcagccctatccttagtcttcagttcagcttttggat
+428323/1
@CCFFFFFGHHHHIIJJJJJJJJJJJJJJHIIJJJJGIIJJJJJIJJJJJ
@2543257/1
gttcgtctcacccatgttaaattttttcagaatcatgtgattttttttcc
+2543257/1
????A2=B:?DDB;EDEEE9ADF??BEB119?<4D?D:?9DDI99DDAEC
@966461/1
ctttttttggatctgaagggcggtcccctcttttgggtggaatgtatgac
+966461/1
@@CDFFFFFH>FHIG>CFFGDHIIIIIHGHEHIGCHH?BA=CECCDDDCC
@2543947/1
gctgtgtctctttctttttttgttagactgatttgatagagcacggaagg
+2543947/1
CCCFFFFFHHHHHJJJJJJJJJIJJJJJJJIJJJJIJJJIJIJEHIFEHI
@6089250/1
tccacacctttgtcaccactatattcaccaaccgttaacggagtttgctg
+6089250/1
@CCFFFFFHHGHHJIIJJJJJJFJJIJJJIIGGGIJJGEHJGIFHIJIJJ
@6089548/1
ctggtatccaaaggcactgttttcaccggaggaatttgtttgtgattttt
+6089548/1
BCCFDEFFHHGHHJIJJJJJJJJJJJJIJEGIDFHIIJIIIJHHIJGIJJ
@4564734/1
aggaaatcgatttttgaaacacctctgtcgaacagcttccacagcttgtc
+4564734/1
@@@DDDEDHFFHHICHIIIIIIIIIEHGGGBEGGIGIGGGEHDHGIIIIC
@8153069/1
gtgggcatggcctgcagctccctttttgcagcttcttcaagagggatggg
+8153069/1
@??DDDFFGFHHHIIBBHGIGIIIIGI>EGHEHIGIGGHGGCHHIHGIII
@428608/1
ctgcatatcagtcagcttcttaatgcatctctgcccagccacaatgttac
+428608/1
CCCFFFFFHHHHHJJJJJIGIGJIJIIJGIJJJJJIGJJJIJJJJJIGII
@428691/1
atcaataccttcttctatcacatcggaggcaaccaatatgttcgtctcac
+428691/1
CCCFFFFFHHHHHJJJJJJJJJJJJJJJJIGIJJJJJJJJIJJJIJJJJJ
@3540995/1
ggaccattttccaaaggtttaaaagcaggtattgcattggtataagcatt
+3540995/1
CCCFFFFFHHHHGJJJJGIJJJJJJJJJJGIJJJJJJJJJIIJJJJJJJJ
@5059534/1
gttgcagcattaagtcttctctgcactgtgacagtcttcaagcactgagt
+5059534/1
CBCFFFFFHGHHFJGHIJJJJJJJJJJJHIJJJJHGIJJJJIJJJJFIJE
@429921/1
gttgtttattagggtagcatttggaggactgtcagatggttttggagaat
+429921/1
CBCFFFFFHHHHHJFHIJIJJJJJIJJIJJJIIIJIJJJHHJJJJJJIJI
@4029592/1
tcttggtgttcaacaaatctcttaatgatatcagtcagcttacaagcctt
+4029592/1
CCCFFFDDHHHHHJJJJJJJJJJJJJJJJJJJJJJJJJJJJJJIJJJJJJ
@7119203/1
cactgttcctggctgagagtaattcgtcgcgcattctgttgtatatttat
+7119203/1
CCCFFDFFHHHGHGJIJJJFHHJJIJHJJJJJJJJJJIIIIHHIJJJJJJ
@7119514/1
ctgttgttgccactgctgctgctgcggctgttgttgcctctgctgctgct
+7119514/1
@CCDFFDFHHHGHJJIJIJJJJIJJJJIJJFHGGIJIJJIJJIGHIJIIJ
@3542796/1
cttgaggctgagatgaaggtggtctgctgggttgctggtcaccgggttgt
+3542796/1
CCCFFFFFHHHHHEEHJJJCEHFCHEFHIJJGIJIJJJHIGJJJJJFGIF
@4030451/1
cgtgatctaatatttgagcagaaggtgctggtgcatgtaatactttgtag
+4030451/1
BC@FFFFFHHHHHJJIGIJJJIJJJEFIIJIHGIJJJHIJJIJJJJIHII
@968522/1
tgaggcggttgttgccactgctgttgttgaggctgctgtggtctctgctg
+968522/1
CCCFFFFFHHHHHJJJJJJJJJJJJJJJJJJJJJJJFGGGIHGIIGIIIG
@1490808/1
cttgcctttgttgctgctgtggtggttcttgcctttgcagctgttgtggt
+1490808/1
CCCFFFFFHHHHHJJJJJJIJJCGHHHJJJJJJJJJJJJJJJJHHIHIJ?
@6090601/1
gtttttgaaaaaattttggccaatagctgtgggttatatggtgattgatg
+6090601/1
CBCFFFFFHHHHHJJJJJJJJJJJJJJJJHIJJHIJJJJJJHHJJJJJJI
@6090895/1
gacagtcttcaagcactgagttagaataccaacctgaatttcagcaattt
+6090895/1
CCCFFDFFHHHHHJJJJJIJIGIFJJJJJIIJGHJJJGJJJJJJJJIJIJ
@2545983/1
ccataattcagaaagaatatacacaacagacaactctgtactggtg
+2545983/1
?;=D;=BDDFDFFIEIEE<4CHFEB;G=FGDFIIIFCFCDF?DC0:
@7642300/1
tcctaattgaagagccttttcccaaaatcataccattagatttattaatt
+7642300/1
@?@DFDDFHFGHDIGEGHGIGGEGGIIIEGGHIBF@GFG>:?HBGIHFGH
@7642570/1
ccagtaggtaaaaagattattgtattttcttttagaactctttcaaagag
+7642570/1
@@<DDDD>FHHDHAEIIIGAICCCFHIGHGHIGHCDHBFGGIIIFGEGII
@8154219/1
gtgctccaattgcattccctttcacactagggacatgaggtgaaattatt
+8154219/1
CCCFFFFFHHHHGJJJJJJIJJJJJJJJJJJFHHHJJJIJGGFGHHIIIJ
@6091916/1
gcaccttcaacaccacactcctcaaggtacacccctataagggcttcgat
+6091916/1
=@<B;=BDDA<<FHIIIGEDHIBFHIBGGGC9:8C6?DFGFHCABDF>HD
@7120822/1
atgcctcagagctaccttggcagctgctaattttgcttggtgtttgtttt
+7120822/1
@@@DDDA?:AB??>@?FG:AEGGHBA?FBACAGHIF@BFAH?0??90BB;
@7121166/1
gccatcaacgttcactgtctataaaaatacaagaattcctaattggtagt
+7121166/1
CCCFFFFFHHHHHJJJJIIJJJJJJJJJJJJJJJJJJJJJJJJJIJHHIE
@1984147/1
ctcctcaacctcttgtaacatcgacaacaccgctt
+1984147/1
???DDDDAD?DDDED2:A<@AC@:C:CEEEBD<@@
@7121663/1
ccttaagagaaatcttagctgacatatactaattaagatagcaacccaca
+7121663/1
CCCFFFFFHHHHHJJJJJJJJJJJJIJJJJIIIJJIIIJJJJJIIJJJJI
@1984464/1
gataagaactatttctttaagaatattttggatttcattgatagtatctg
+1984464/1
CCCFFDDDHHHGHJJIJJJJJJCHGHJIJDEGHIJIGIGIGIJIDFIIJI
@6579119/1
ctggaagaaaccataccaaaggtcaagaccataaccaagatcaattactc
+6579119/1
CCCFFFFFHHHHHJJJJJJJJIEHHIJJIJJJJJJJJJJJJJIJJJJJJJ
@6579298/1
gcagtatgcaaatattgtggaccatcactttttacatttaaagcatctcc
+6579298/1
@C@DDEFDFDFHHGIGGGHG@FDHIIGEGHIGHJ>DGIIIGBDB9B@DFG
@3028387/1
tcttgaagttggttcagctgtagtctgtctgcatctgtatatgccctagc
+3028387/1
CCCFFFFFHHHHHJJJJJJJJJJJJJJJJJJJJJJJJIJJJJJJJJJJJI
@3028716/1
gtaatcactgctgaggcttgaacaagcccttctgatagcctgcaattctt
+3028716/1
CCCFFFFFHHHHHIJJIJJJJJGIJJIJJIJJIJIJJJIJJJIJIJJJJJ
@3544890/1
gtcactattaaagttgatttgtcttatcgacttgacaattttttcttttc
+3544890/1
?@BDFFFFHHHGHGHIJJJJIIIIJIIJJGIGIJJIGJJJJJJJGIJJIE
@7122580/1
gttttttggagaggcaactcaggataactatagaggttcttctttccatc
+7122580/1
BBBFFFFFGHHHHJJJJJJJHIGGIJJJJJIJIGIJHHIJJJJJJJJIIJ
@5592269/1
gtaacgattggaaaaataatcagaataagaacggtattgctctgcaggga
+5592269/1
B@BFFFFFHHHHHJJJJJJJJIJJJIJIJIJJJJCFHJJJJJJJJJJJJI
@5065311/1
cgagaaccaatttcttttttaaaataatcagcaaaatccaaaagattttt
+5065311/1
BCCFDDFFHHHHHJJJJJJJJJJIJJJJJJIJJIIJJJJJJJJJIJJJJJ
@1985581/1
gggtcattatgggcttctattagttcatctatattttttaaggaagtaag
+1985581/1
@CCDDFFFFDFDDEFFGIHJIFHHHHHIGIJIIJIJIGIJCHEFHIDDHH
@1985794/1
gcttgtgctcctgaccaacttgaagacaaggtaaatgaggataccttaat
+1985794/1
CCCFFDEFHHHHHJJJIJIIJJGJIIGGIJIHIICIGICHEHIJIHIIGI
@7644572/1
ccggtctttctcgataatcaagtgttggtgcattcataattcgggcctta
+7644572/1
CCCFFFFFHGHHHIJJJJJJIIFHHIIJEH@@EGIIJIDGIJJJJJJJJJ
@7645026/1
ctagtgcttctgtaaaacgccaataattgttctttcatgatactctcaag
+7645026/1
@@?DDDDDH?CD?CFHB?CEHGG?E3:EHFHEIIEHHHEGGGIGGHBD>F
@6581565/1
ctttaatctaatattatattgactaacaaaatatctttcaacagtagttt
+6581565/1
CCCFFFFFHGHGFIIJJJJJJJJJJJJJJJJJJJJJJJJJJJIJHIIIIJ
@8158233/1
atttattaaacccgatgctagctttcttaaatctggttctctaatcatct
+8158233/1
?B@FFFFFHHHHHJIJJIJJIJJIJJIJJEGHIJFIGGGGIIIJIGGHIJ
@5594904/1
ggctgctgtggtctctgctgttgctgaggctgttgtggtctctgctgtt
+5594904/1
@@@DDDDDDF>ACEFHGBC<FG:FHH<FEGGG?GEF88??BGHDED<00
@2549079/1
gtatatataagattacaattcttaacattttttctttaaacaaaga
+2549079/1
@=@FFFADHGFGDHIBHGIHIIGHGHGHIIIIIIIIIGIIIIIFEH
@7646719/1
ctccaaaattgtaaatccaggaacttcccagtcatcaggaataaagtcat
+7646719/1
CCCFFFFFHHHHHIJJIJIIJJJJJJJJJJJIJJJJJIJJJJJJJIDGGI
@7124685/1
ctgagatgaaggtggtctgctgggttgctggtcaccgggttgttgcctaa
+7124685/1
CCCFFFFFHHHHDFHGHJJJIJJJHJJJJJJIJIJJJJJHGIIJIJJJJJ
@7647348/1
ctccaattgcattccctttcacactagggacatgag
+7647348/1
=?=ADBDDFDHDB<AAEE@F><I@GFCA?3CCFB9?
@3031632/1
ctctttctttttttgttagactgatttgatagagcacggaaggtggaatt
+3031632/1
CCCFFFFFHHHHHJJJJJJIJJJHIJIHHIIJJJJIJJIGIII8CHEHIJ
@1989441/1
agtacataactttagctgtcgtctttctttcaacaaacacaagagctaaa
+1989441/1
@@?DFDFBDHHDHGIIJJJJIBBBFHIIIGGIJJIJIHHIHIIIIGGGGG
@6583625/1
cgaggaggtccctgttgttccattgcttgaggtctggtaattggagcggc
+6583625/1
@@@DFDDFFHHHGIGGIHIHIIGGIJJIIIGBEFDHGCFHEI>GIJJJJI
@4035552/1
ggctgttgtggtctctgctgttgctgaggctgctgtggtctctgc
+4035552/1
@@@FFFDDDDFF?FIIAGHIBHEHEHGHIIIFICGG9B?DFHIIE
@8160128/1
tcacaactaacaatgggccacaactcatattgatcgtcaaatgaaacata
+8160128/1
@CCFFFFFHHHGHJGJJJJIJJGJJIJJIIJJJIJJHIJIGIJGGIJIIG
@437761/1
cttgaggaagttggtgtagaggtgcaggctggccatgttgaatagcttgc
+437761/1
CCCFFFFDFFDFFHEGGGHGIEACFFCFGIJJJGGIHDGHIIGIGIIGHE
@974125/1
gcagctcttgcagcattgacactggcgttttggtgggcatggcctgcagc
+974125/1
CCCFFFFFHHGHHJJJJJJIJIJIJIJ@EGGGIHIJIIJJJJJJIIIIJI
@974180/1
ggctgttgttgcctctgctgctgctggggctgttgttgccactgctgctg
+974180/1
@?@FDBDEFHGHGIIIIIIFIIGIEIGIEEIIIIIGHIIGGIIIIIIIII
@5595626/1
tccagctaaggctgtatcatcaacttctaaaggtttccaataaacacctt
+5595626/1
CCCFFFFFHGGHHIGIJGIJJIJJJJJJJIJJJJJJJJJJJJJJJJJIII
@1496928/1
cttggctttgccgcttgttgctgtacttgaggctgagatgaaggtggtct
+1496928/1
@CCFFFFFHHFHHGIGIIJJJFIGHHIIIBGCGIJGIEIJFHGIFFGGHJ
@8161497/1
gttataaatgtaggaagttatcaagaaatctaagattgcatcaccgagga
+8161497/1
@@@DDDD??FACD@9E@<AFBFD<@E:CHCFEFIHFFC@GFFEED=EAAF
@8162644/1
ctcatttagataaatttattgttgttcagaggcttaatacacagatatta
+8162644/1
CCCFFFFDHHHHHJJJJJJJJJJJJJJIJJJJIJJIJJJJJJJJIJJIJG
@5068427/1
ttatgatctccggccaagatcagccgtgtttggtagaagcaggatgacac
+5068427/1
BC@FFFFFHHHHHJJJIIIJJIJJJJDGCGIJIHGIGJIJJJGGIIIJGJ
@7127962/1
ctgctgagtactgtcctaactcatacctgacatgtcatatatatcttgta
+7127962/1
@C@DFFBDHHGHHGHGABDCAAFCE?:<A<CEHB?EGGIGH@@BHIGB?F
@2553200/1
ctctatttcttgattattaatagtttcagctggatagtggtaggatagag
+2553200/1
@@@FDFDFHHHGAGHFHIACICFFFHGGHIIIGCHEEEGH9?FGC?FGGD
@6098806/1
atgctttctaatgtttcttcatttaaaaccgctgtgtctctttctttttt
+6098806/1
CCCFFFFFHHGHHIIJJJJJJJJJJJJJJJJJJIIIHIIJJJJJJJJJJJ
@6099091/1
gggtcattatgggcttctattagttcatctatattttttaaggaagtaag
+6099091/1
@@@BDDDDFHBFGCFHIIHGIFHHHIEHHHIJHIIGIJIFDGI>FHDFCG
@3033652/1
ccagtacctatttctttgtgtcggaatacaaggcaggaaatggtgaactg
+3033652/1
?@@D:DDFHFHFHIGHJHCCCBFGEFH@DGGE9?CFE=?FH@FBGGCEGE
@1499676/1
ctgtgatcttgtctaagattgctttcgctgcggcatgctttgcttctttc
+1499676/1
CCCFFFFFHHHHHJJJJJJJJJJJJJJJJJJJJJJJJJJJJJJJJJJJJJ
@6100495/1
gttcttcttgaagttggttcagctgtagtctgtctgcatctgtatatgcc
+6100495/1
@@@DDBDDHH>C42<AG<AEIBHGEBDH?DHHHHGADC>GFCC?FFGBCG
@3551037/1
agtgaagtttctgagagcatcttctctaactgtcctttgaggtgcaaaac
+3551037/1
CCBFFFFDFHHHHJJJJJJJJJJJJJJJJJJJHHJJJJJJIIFHIIJIJJ
@4575634/1
attttgataacgtggatgtagataggctggcctgcttgtggaaaaccacc
+4575634/1
CCCFFFFFHGGHFHIJJJBHHIIIGIDHGIIIGGHCHGEEIHCHIGIJJJ
@1996296/1
cctgtttcatccgcaattttctggcggagctcttcagcatttagcagcat
+1996296/1
@@CFDDFFDHBHHJGBHHIJJCHGIJGDHG@DBDHGIGIJGIFG<@FGHG
@6586244/1
gcagctcttgcagcattgacactggcgttttggtgggcatggcctgcagc
+6586244/1
CCCFFFFFHHHHGIHJJIIGHIIIJJJJJJJJIFHCHGIGGHIJIIIIGA
@6586777/1
gttcctttttgaattgaaatcacctgctccaggtaatggaaaatcctgag
+6586777/1
CCCFFFFFHHHHHJJJJJJJJJJJJJJJJJJJJFHIJJJJIJIJJJJJJJ
@7129095/1
gttgctgctgctgctgttgttgttgttgaccccatggttgtcgaggaggt
+7129095/1
@@@DFFDDHGGFGIJJJJJGIGIIIHIGCGEGHCFDECFHDGI?FH<DGB
@440955/1
ctcccatctgcatccttcttttccggaaagaacctag
+440955/1
@@@DBAA?FF8AFDE?BEIBEEE>F@ECEFHCHCBCD
@2555814/1
ctgcatttgggcaggtcttcttgtaacattgcagactctgtacttcctcc
+2555814/1
CCCFFFFFHGGHDIIFGHIIIIIHHGHIJJJJJJIJJIJIIJJJJJJJJI
@441084/1
cactgattgatgtcccaatggtccacacctttgtcaccactatattcacc
+441084/1
@@@DFF;DF?AHHIGIEGGCC@FGEFAF?FCHGICFGGHGIAGGIICFCI
@978559/1
ggaggaatttgtttgtgattttttattgtatcccaatcaattatgatact
+978559/1
@@@DD?DDBC?DFHDHD<IGE?FAGHIIGGIBB??DHBDBG>BBD<DCGI
@7130602/1
tctgcagggaacggcgacataggtgtctgctcttcacatactcttgttac
+7130602/1
CCCFFDFDHHHHHFIGJGIIJFCHAGIICEHIJJG=DHGAFHFFGGIIED
@443025/1
gcctcagagctaccttggcagctgctaattttgcttggtgtttgttttct
+443025/1
CCCFFFFDHFHHGGIJIJGDFHIIJJHIIJIIJIJJJGFDFHGG;G@FHH
@444445/1
cgctcaaacatgcaaatgtgacattattgactaaggccgatctgaggtct
+444445/1
@@@D;:?DFBB?<:BGBHCHDHGGG@HAD<F9FGHG98DHEDGB4??FDF
@4577162/1
atgtgataaaaaatagcagcagtcatcaccaaaacctgatgattttcaag
+4577162/1
@@@BDFFDHFHHGIIIJJJIIGCEHBHHGEHIIIIJIGIIJIGIJJJJJI
@4577581/1
cgctaatttaaaaattgaatagtttttatgaaatgagtcagaattttcgt
+4577581/1
CCCFDFFDDDF?D@EGBG@EEEA?CFF@FGIHGCG@GCE@CD:DHGGIIF
@445105/1
ggagatactggttgttgttgaggtggtagttgagtttggtgggtaggggt
+445105/1
@@@DD>DFHHHCFHFEGFGI>FG?FF?EGHIJEGCDAAG8BFB?BFHGIF
@1998698/1
ctgtggtctctgctgttgctgttgttgctgaggctgctgtggtctctgct
+1998698/1
@CCDDFEFFFHHHJIHHHJIJHHGGHIJJICEEHCA=FCGHJ:?BFD>H>
@2559913/1
ctgagatgaaggtggtctgctgggttgctggtcaccgggttgttgcctaa
+2559913/1
@@@BBDFFDHDH<CHFGIJGGIHJIIGIJJCFHGIJJGIDFHJIJGJIGI
@5075715/1
ggtatagatactgaacgtgtacacctcacatatgtatggcacaactgata
+5075715/1
@@@ADDD;FDFDFFBB32<3AACFGFFEC9ACEFEGGBFC>FDBD9;BAF
@3554407/1
cttggcaacaaacagttgttttttcctgatatagctctaacttcaattaa
+3554407/1
CCCFFFFFHHHHHJJJJJHIJJJJJJIJIJJJJJJJJJJIJJIJIIJJJJ
@982503/1
ctcagcaccaattttatgatttctcttctcttggtgttcaacaaatctct
+982503/1
@CCFFFFFGHFHHJJJJJJIJJJJJJJJJIIIGICAGHHJJIJJGIJIJI
@2561146/1
attcattacatatgtatttatactgacataatctcattaacagttttgcc
+2561146/1
CCCFFFFFHHHHHJGIJJJJJJJJJJIIGJIIJJJIIJJJIIJIJJJJJI
@4042952/1
gtcaattcaccaggtgatatatttttgcacctgttataaatgtaggaagt
+4042952/1
CCCFFFFFHHHHHJEGGIJJJJJJJJJJJJJJJJJJJJIJJJIJJJJJJG
@446475/1
catcaatgttaaggaatggtttccaaccaataattgcagactggaagaaa
+446475/1
C@@FFFFFHHFFFDBGGGGHHHHHGIIJGIFDFHGIIGGGHHHJJJJIJJ
@6588549/1
gcgtgtaatcactgctgaggcttgaacaagcccttctgatagcctgcaat
+6588549/1
BCCDFDFFHGHHHIIJJJJJJJJJJJJIJJJJJJJJJJIGIJJJJJJJJJ
@3558225/1
gggacttgaaaagaaagaccttcccactgggg
+3558225/1
<<?:ADDD8FFADBE;EF@:CHFCCD@C<:;C
@3042405/1
caataattgttctttcatgatactctcaaggtccctgattacttcttctc
+3042405/1
CCCFDFFFHFFFHHIIJJJJIJJJFHJHHIDHHIIIIBHHEGHGIIJJJJ
@5602162/1
ctgcagggaacggcgacataggtgtctgctcttcacatactcttgttaca
+5602162/1
CCCFFFFFDFFHFIIGIIJJIGFGIIJIJJJJJJJJJJJJJJJJJIJJJI
@6590193/1
cactgactaaaatattgttcaagttcacgaggagtattcttggaaacaat
+6590193/1
CCCFFDFFGHFHHIIGIBHIIGIIHIGJJJJJJJ?DGGJJIIJGIJJJHI
@2563299/1
atcattttcgtttacccagagaggaaatagtattttttcttcatcgtctt
+2563299/1
CCCFFFFFHHFHFIJJJJJIJIIJHIJJIJCGIJJJJJJIJJJJJJIIIJ
@8169856/1
gccacttctttgaactaagtacagcgaaattcttattcgattgaagtaaa
+8169856/1
CCCFFFFFHHHHHJJJJJJJJJJJJJJJJJJJJJJJJJJJJJJJJJHIJJ
@4581677/1
ccatggtataactatcttattgagataattatcttttgaaacaactacct
+4581677/1
CCCFFFFFHHGHHJJJJJJJJIIIIJJJJJIJJJJJJJIIIJGIJJIJJJ
@2001133/1
ctggatgaggaaatttttcataaagaagtcgaatactgttcttaggaata
+2001133/1
C@@DFDFFGGHGHGGGHGIGGIIIGHJIACEHHBGGIIFHHGIJIF>BGH
@6107677/1
cttggcagtaacaagattttcacatggctgcccctttattatccctttca
+6107677/1
CCCFFFFFHHHHHJJGIJJJJJJJJJJJJJJJJJJJJJJJJJJJJJJJJH
@2001463/1
ggctgttgttgccactgctgctgctgcggctgttgttgcctctgctgctg
+2001463/1
CCCFFFFFHHHHHJJJJJJJJJJJJJJJJJJJHIJIJIIJJJIJJJJJII
@2001954/1
gccaatagctgtgggttatatggtgattgatgccattcaactttgcatta
+2001954/1
@@@DDAB?AFD:DFE1AFFHIIICFEFHEHFFIIIFIIIIEFFIIFIIIG
@2002058/1
cttgcctttgttgctgctgtggtggttcttgcctttgcagctgttgtggt
+2002058/1
CCCFFFFFHHHHHIHGGIIEGGAFHCFHGGIIIIJJIIHIIDGHIIDGH?
@6110160/1
ggtatatataagattacaattcttaacattttttctttaaacaaagaaca
+6110160/1
@B?DFFFFHHHHFIIJJIJJJJJJJJJJJJJJJJJJJIJJJJJJJJJJIH
@5606711/1
agttcatcagaatcaaaatggttgtcatcccataaaacatgataatgact
+5606711/1
@CBFFFFFGHFHHJJJJJIJJHIJJJJJJEHIJJIJJJJJIJJJIJIGII
@2003866/1
gcgtagcatactttatcgtaacggtcatttctttttcttgatctctttca
+2003866/1
?@@=BDDFBHFDFIIGGIEHGHGICGIIIIIIIGIGGFHI>FGGIDGGFB
@2564613/1
cacctttctttccttttttgcccattattgtgtactat
+2564613/1
@@@DDDDDHHFB?BDBEHII>HEBGCFFHA9?1:?D?C
@4048424/1
gctagattatcccttctgaagacaggactaggtgctgcaatgaccatcaa
+4048424/1
CCCFFFFFHHHHHJJJJJIJJJJJJJIIJJJJEHIJJJJHIJGFHHGIJJ
@4049496/1
gaccagtttgcaaagggaagcgagcttgctgttgttgttgctgctgctgt
+4049496/1
@@@DFDDDGHFDDEEHEGC@FE7@<8BDGBBHIG?DHGHEEGC@GIG9BG
@3046883/1
gtaaatcatgtatctcattagcaagtacttctgatagttcacacggttga
+3046883/1
C@@FFFFFHHHHHJJJJJIJJJIJJHHJJJJJIIJJJIIJJJJJJJHIJJ
@5081479/1
gtcccagccctcagataatcccatatcattgagacattaacttgcgtagc
+5081479/1
@@@FFFFFHFGHHJJJJJJJJGHIJJIJJJIJJJJFIJJJJJJIJGIIII
@3047800/1
attgacactggcgttttggtgggcatggcctgcagctccctttttgcagc
+3047800/1
??@FFFDDHB>FH@CGGIECEE8GGG@GGHH=DFGHG@GHGIIIG@A@FD
@6111148/1
ctctggtatccaaaggcactgttttcaccggaggaatttgtttgtgattt
+6111148/1
?=?AD;B?DD?DDE;EDEBEB3<C:C<AEEE:?D?DEB99DDBDD?4BBB
@8171564/1
gcaatttgcaattcttttataataatattgccggcttttggttgttccag
+8171564/1
@@<DDDD?DB?BDCGBD@?CBIFD>HAC@FHEHIGIBHGHH?DDFEIGIG
@1510137/1
gcagattaaaatttttaagtacgactaagtgagcacactaaatcaccaca
+1510137/1
CCCFDFFFHHHGHJJJFJHFHGGCGIGGG?FGHGEGGDFEIJGGIGJGII
@2567039/1
gtccttctgacacaccatctctgtaaaagaggatagcttgaggcttatac
+2567039/1
@@@FFFFDHHHHFIIGHGIIIHIHJGGHIIGIGGGIHHJIFIIIJJJJIJ
@8173014/1
cggtctttctcgataatcaagtgttggtgcattcataattcgggccttaa
+8173014/1
CCCFFFFFHHHHHJJJJJJJJHHJIJJHHJJJIJJJJJJJJJIIJJJIJJ
@2567545/1
ctcagagctaccttggcagctgctaattttgcttggtgtttgttttctcc
+2567545/1
CCCFFFFFHHHHHJJJJJJJJJJJIJJJJJJJJJJJCFGHJJGIJJJJJJ
@6593350/1
cgctgtagtacaaatttctatttccgattatttttcctttgatgctgctc
+6593350/1
@CCFFDDFDHHFHIIIGGJJIJJJAFAEGEHGIJGIGIJIEGHCEGFGHD
@6593366/1
cttctaacctgttcttcttgaagttggttcagctgtagtctgtctgcatc
+6593366/1
@??DDDDDFFFCFF@FFF@FA?:<AAB<FCHEEFIFF>?DFFGIIEIIEF
@3048013/1
ccaatgtttctagcctttcataattcataacgtcattagcagagctcgct
+3048013/1
@@@ADEFDHDFDB>DBGHG<IBFDHHCEHHIG;FCGF@?AF@DGIGGGFC
@6594919/1
cttcagtaaataacaaagaatggaaggccaaaatttgttcacactgttcc
+6594919/1
CCCFDABDHFDHFEHGAGAFBEE<FH;?FHFHEH<@DFIDEEFFGGI@HI
@7667467/1
ctatcttcaaagagaaaaagtgcaatactagaattttattcagtatattc
+7667467/1
@CCFFFFFFHFFDHIIIJJJAEHIGGIJJIJJIJGHJJJJIJIHIIJGFI
@7138015/1
cctatacctatttacatgcctagacttgtgcaccagctaaagaagactta
+7138015/1
CCCFFFFFHHHHHJJJJJJJJJJJJJJJHIIJJJJJJJJJJJJJIJJJJJ
@1511980/1
ggccaaaatttgttcacactgttcctggctgagagtaattcgtcgcgcat
+1511980/1
@@CDFDFDAFFHB;CGDF@DBCHHHIEHIIEDGHB:CFHGGGGGGEIIIG
@7668663/1
ccgtgatctaatatttgagcagaaggtgctggtgcatgtaatactttgta
+7668663/1
@?@B?BDFFHFGHIIIIDGHFHDCEEBCHG@BC1?EGDFHIIIIIIIIIH
@4586202/1
gcctatgactcccaagctgctatgagtactatcatcagctggtgtagaat
+4586202/1
CCCFFFFFHHHHHJJJJJJJJJIJJJHHJJJJJGIJJJIJIJCFHHJIJJ
@4052591/1
agtatgttttccaacagtcataataaattcattagactgtcgatgaagag
+4052591/1
?@=DDFFFHHFHHIIIBCGIGDHIIIIIIIDHHIIIIIGFHIHBDDHHGI
@4586589/1
ggcagtaacaagattttcacatggctgcccctttattatccctttcagtg
+4586589/1
@@@DDBDDHHH?3<EEHDHGGIIGGA1ACGHIDHHGHIIIIIGDGHDDDF
@2007341/1
cttctaacctgttcttcttgaagttggttcagctgtagtctgtctgcatc
+2007341/1
@@@;D?DDAFFCF>FFIIIEEFBH@?CFEHEC9C1CFA?9:CCD>FDFFG
@991704/1
tataagattacaattcttaacattttttctttaaacaaagaacattggat
+991704/1
CCCFFFFFHHHHHJJJJJJJJJJJJJJJJJJJIJJJJIJJIGIIJJIJII
@1513289/1
gagtaatctctgtatcaacaactgtaccagccggcacattcatatttctc
+1513289/1
@BCDFFFFGGHHHIJIIJIGIIIGHJJJIIIIIHIIJIJJJIIGIGIJJJ
@1513818/1
caccattcctttaacttcatcaacaagtttttgccacttgtaattaggta
+1513818/1
CCCFFFFFHHHHHJIJIJJIJIIJJCHHHGJJJJIJJJIHJIIIJGJJHI
@3567468/1
gttccattgcttgaggtctggtaattggagcggcttgtctaacttgacca
+3567468/1
CCCFFFFFHHHHHJJJIHIJJHIJJJJJJJJJIIFG08??8DB<D<38B8
@1514212/1
ggtcaacatcaagaagaggctgcgtggtattttgaatatgaataccatac
+1514212/1
?@:ADDDDDDBCBHHIBGGDFHEE@CF:?DGBHGEII:?DHIIGIGIII>
@454827/1
ccttttcccaaaatcataccattagatttattaatttgctcaggagaaat
+454827/1
CCCFFFFFHHHHHJJJJJJJJJJJJJJJJJJJJJJJJJJJJJJJJJJJJJ
@455635/1
ctctgctgttgctgaggctgctgtggtctctgctgttgttgctgctgctg
+455635/1
@@CFFFFFHHDHHJGIJGHGIIJGBGHGGGIIIJGHHGDCC@F?@DAHCF
@994257/1
ggcttctattagttcatctatattttttaaggaagtaagtgcaggggaac
+994257/1
@@@DFFFFHHCFFHIJJJJIJJJJJJJJIIIJGGIFHIIGHHHIJIIIII
@5611212/1
gttgcagcattaagtcttctctgcactgtgacagtcttcaagcactgagt
+5611212/1
CCCFFFFFHHHHHJHIJJJJJJJJJJJJHIJJIJHIJJJJJJJJIJJJJH
@4056071/1
gtgagtaatctctgtatcaacaactgtaccagccggcacattcatatttc
+4056071/1
CCCFFFFFHHHHHIFHGJIHIGIJJIJJIGIIJIIGIJIJJIIIGIJJJG
@3051934/1
gtagctcattaagaaaataataccagcatttcttaaagttgtgaaaatcg
+3051934/1
CCCFFFFFHHFHHJIJJJJJJJJJJJJJJJJJIJHIIHHGJIJJJIIJJJ
@3051997/1
ctgtacttgaggctgagatgaaggtggtctgctgggttgctggtcactgg
+3051997/1
CCCFFFFFHHHHHJJIJHIJJJJJFHIHHIJIJJJJJJJIJJIIIJJJJJ
@6117866/1
caggaaatcgatttttgaaacacctctgtcgaacagcttccacagcttgt
+6117866/1
?@@BBDEDBFFDFHIIIBHDHDDEGEECHEIGIDGICGGA3BDDDFHEI8
@7140995/1
cctggtaaagaggtgacaaagatagtaagttatttcttctaaattctgct
+7140995/1
CCCFFDEFHHHHHEGGIJJJJJIJJIIJJIJJJJJJJIJIJJJJJJJIJJ
@3570636/1
cgcacaacaaacacttggggagttaaatcaacatcagctgagatatactc
+3570636/1
C@CFFFFFHHFBHHGIGEGHIIEFFIGGIGHIJJJIJIJIJDGHGIJJIJ
@2009760/1
agaacaatgagtgagagcttgcaagaggtaacttctgtcttgaaatctgt
+2009760/1
CCCFFFFFHHHHGIIJIJJJJJJJJIJJCGHJJJJJJIJJJJJJJJJIJI
@457714/1
agaatttttaaccatttacacaatataaatgctccttcaacaccacactc
+457714/1
@@@DFFFFGGHBFHJJJIIHHEHGGIIGGIIGGEHIIJIIJIJJGGGIGI
@4057345/1
ggcctatcctctggaggaattcctttaaactgatccatgatcaatctcat
+4057345/1
@7@?BDDDFFBFH<:;?FGDGG@C?FFDE?HEGG>9EDFEHCFGH<F@??
@458507/1
cctataagggcttcgatagaatctgcaacaactttgtcaacgacgcattg
+458507/1
CCCFFFFFHHHHFIJJJJJIIDGIHIBGFHIIIIJIJJJIIJGHIIJIJG
@6600142/1
gtgtagaggtgcaggctggccatgttgaatagcttgctgtggtggtacag
+6600142/1
CC@FFF>DHCBFDHGGGGHIIII@HHD9EGBEDFGIII>:BGDCDGHBHF
@8179284/1
gttttattaaagttggatcattagcagaaatcctcattctttcaaaaaaa
+8179284/1
@@@DBDDDF<CACDFFIIFFEFH<AF>DGI>9AFBG>GFII@?GAGFFFF
@459285/1
cttgttacaacatatttcaacatgtatccttttgggcggtaccatggtat
+459285/1
CCCFFFFFGHHHHJJJJJJJJJJJIIJJJJJJJJJJJJJIJJJIJJJHIJ
@8179944/1
ggcagcttttacctcattttcactcagaagaaataatatctcagcaccaa
+8179944/1
@@@DDDDDHHBD?C:CEFIIA@FFEAFCHF>;DGEHEEG?D:DD??BH@G
@2574064/1
tataagaacaatgagtgagagcttgcaagaggtaacttctgtcttgaaat
+2574064/1
CCCFFFFFHHHHHJJHGJJJJJJJJJJJJJJJHHJJJJJJJJJJJJJJJJ
@6120536/1
cctatgactcccaagctgctatgagtactatcatcagctggtgtagaatt
+6120536/1
CCCFFFFFHHHHGJJJJJJJJJJJJJIJJJJJJJJJJJJJJDGFHIHIJJ
@6121055/1
tgatctccggccaagatcagccgtgtttggtagaagcaggatgacactta
+6121055/1
?@?;DDDDDHFHFBH@GBH@9FGFDHCEGGF<BBGDFGGGBFHHFBGHG@
@7675568/1
gtggcctatcctctggaggaattcctttaaactgatccatgatcaatctc
+7675568/1
@@@@DDFFFHHHDGGG<FGGIFJIJ@BH@EDFGEB@FHJJGEHJIIIIDH
@462410/1
acgagaaccaatttcttttttaaaataatcagcaaaatccaaaagatttt
+462410/1
CCCFFFFFHGDHHJJJJJJJJJJJJJJIIJJJJIJIJJJJJJJJJGHIJJ
@5090746/1
agcccttctgatagcctgcaattcttggttcaagatcattttaaactgtc
+5090746/1
@@@DD?DDFFH<CCGIFHGHDD?FHBEGHIHGIGIAFG>>CDCGEHEIDH
@5090956/1
ctctaactaaaaattcttttttaagtaacaaagcttcagtaaataacaaa
+5090956/1
:@@FFFDDDB?FHIIIIIIGCGGEHEH<C?CGGGGIHDBBGE?FDHGIEG
@4592857/1
tggatcattagcagaaatcctcattctttcaaaaaaaactattcgtagga
+4592857/1
B@@FFFFFHHHGHJGIIJJJJJJJIJJJJJIJJJIJEIIIJJIJJHIJJH
@6121765/1
ctgcactgtgacagtcttcaagcactgagttagaataccaacctgaattt
+6121765/1
@@@BDFFEFBFDHGEDGGIIBCHICFHHHAE@HHEIIIGHIGFDHGGGHI
@4593352/1
tcttaacattttttctttaaacaaagaacattggattattcttacaaaca
+4593352/1
B@@FFFDEHGGGGIIIIGHIGJJJIJEGGGIIIJJIJIIJGGIIJJJJJI
@6122498/1
acccggtcctggtccagattcctgttgtggaccagcttgtgcttgtcttc
+6122498/1
@CCFFFDDHHHHHJJJIIJJJJJJIJJJIJJJJJJJJIIGIJIJIGIJJG
@7143213/1
cctctgttgctgctgaggctgttgttgccactgctgctgctgaggctgtt
+7143213/1
CCCFFFFFHHHHHIJIJJJJJGHJHIIJJJJGIJJGIIJIJIJJIJIJIJ
@4058678/1
cttcaacaatcgtcggtacaatgtaatatgagttttctttgttttcaaag
+4058678/1
CCCFFFFFHHGHHHJJHHJJJJGEGHIGIJIIJJJIIJCGIBFHIJIGGI
@7144034/1
cataatgagatcaagtttttttcgaatcaaatgaagctgtattataacat
+7144034/1
CCCFFFFFHHHHHJJHIJJJJJJJJJJJJJJJJJJJJJJIJJJJJJJJJJ
@4060124/1
ctaaataaatagctgcagctaatgattcaaataagtctccaaggaccttt
+4060124/1
@C@DDFFFHDHBHIGBHIIIIIIGGIIGICACFHGEFIHIEHGICDGIIJ
@8181411/1
gctgctaattttgcttggtgtttgttttctccaactccgacaaacgccat
+8181411/1
CCCFFFFFHHHHHJJJJJHGGIJJHIJJJJJJJJJJJJJJJJJJJJJJJJ
@8181697/1
ataagaacaatgagtaagagcttgcaagaggtaacttctgtcttgaaatc
+8181697/1
@?@DDADBAA?CHB<CGBIGG<GCFHIIDCD:CHIGIBHIDFHIII@<FH
@5091743/1
cactgactaaaatattgttcaagttcacgaggagtattcttggaaacaat
+5091743/1
CCCFFFFFHHHHHJJJJHIJJJJIJIJJJJJJJJCGIJJJJJJJIJJJJJ
@7677972/1
cctttttttggatctgaagggcggtcccctcttttgggtggaatgtatga
+7677972/1
CCCFFFFFHHGFHIJJIIIIIIJJFHIJJJJIGIJHHH?BDD@CCCDED>
@2579706/1
cttggctttgccgcttgttgctgtacttgaggctgagatgaaggtggtct
+2579706/1
CCCFFFFFHHHHHJJJJIJJJJJIJJJJJGIJJJJIJJJJJJJJDGIFHI
@7680184/1
cttggtgtttgttttctccaactccgacaaacgccatcctctcattctta
+7680184/1
?@?DDBA=ACDAFEBBFGGFHCHBFGAAGBH=AHB:D@GHH>DGGIIA7C
@6601947/1
atagtatctgatttgttgtttattagggtagcatttggaggactgtc
+6601947/1
@BBDDDFFHHHFHIJGHIHJJJJIIJJJACGHJJJFIJGIJGHIJBG
@465887/1
gtcgcgcattctgttgtatatttatgctcacttcaccaacattcatgaat
+465887/1
@@@FFFDDHGHGHJBHEFEHIBEHDHIIEHEHDDGFHGGDHIGEIIIIII
@6602483/1
atcataatgagatcaagtttttttcgaatcaaatgaagctgtattataac
+6602483/1
@@@FFFFDHHGDFCF@FGC:CAGHGGCHGGGIIIIGEHCHE0?DEFGD@B
@1000397/1
ggtctttctcgataatcaagtgttggtgcattcataattcgggccttaac
+1000397/1
@@@DFFFFHHHHHJIIIIJJHIJIIHFGHHIIJJJJEGGIJJJJIIJIIJ
@1000675/1
gtttggtagaagcaggatgacacttagg
+1000675/1
?:?DDDFFHHHFHIIBE@DDFCHIIIHI
@4593869/1
ggatttcattgatagtatctgatttgttgtttattagggtagcatttgga
+4593869/1
@@@FFFFFGGHHHIJJJJJJJJJJJJJIIGIJIGIIJJJCEEIIJJIJJD
@4063459/1
ctgttataaatgtaggaagttatcaagaaatctaagattgcatcaccgag
+4063459/1
@@@DDDD>CFDHFHHIIIIAFHHIIIGBFGHHGIIIIGIIGGIGIIICAD
@4595195/1
aggaagttatcaagaaatctaagattgcatcaccgaggaattccagcctt
+4595195/1
CCCFFFFFHHHHHJJJJJJJJJIJIJJJJJJJJJJIJJJJJJJJJJJJIJ
@2014805/1
gtcacaactaacaatgggccacaactcatattgatcgtcaaatgaaacat
+2014805/1
C@CFFFFFHBABFHEGAE@FHDBFEFHIGEGFIAHFDHGIHEGEG?FBBF
@2014899/1
gtcgggacttgaaaagaaagaccttcccactggggtgtatgtcattgagg
+2014899/1
?@?BD8DAFDHFHIIIDBHGHIEHIBGEHGGIG=A8@?9?DFGH@GBBEG
@1523929/1
tgtacttgaggctgagatgaaggtggtctgctgggtt
+1523929/1
@@?DDADBHFFDHIAFBDH?<CG3CG@FAFBFGIICG
@7145478/1
gttgttttagggtaatcaaattttatgacaaaattgca
+7145478/1
@@<DDD:=::DF<AFG>DGDCHHEIHIIIE93:CE4?F
@7147584/1
tacaacattttacatgcagttagtgcaactgctcccttggcagtaacaag
+7147584/1
@@@DDDDFFFHDHBHIIBGAHHIIIEGIIIEHIIEGGGDAEDHGFEHGGF
@3579688/1
gtcgtgagaagctgcaacggctgctatagatggaacgttgatctggtctg
+3579688/1
BBCFFFFFFHHHHJJJJJJJJJJJJJIJJIJJJIIJJIIJHJJJJJGIJJ
@5095265/1
ggccaacatattactgacctcaaccgtacttctagcattagaagtttctt
+5095265/1
=?BDFFFFHHHHHJIJJJJJJJJJJJFHIJJJJJJJJJJJJJJJHGIJJJ
@7681146/1
agtaagttctttttttcccttgactatgtttgatgacatatcaataacat
+7681146/1
8?:A:BADCFFDHIEGFHDHHGEHHCE@DGGGFGBF?:??FDGBFHEGCH
@6126747/1
cttcagaatataatagtttcaattcatttgatttatgcttaataagcatt
+6126747/1
CCCFFFFFHHHHHJJJIIJJJJJGIIJJJJGJIJIIIIJJIJJIJJJGIJ
@6127373/1
cgtttctgtaccactataaatgtaatcggtggtgtgtaatcactgctgag
+6127373/1
@CBFFFFFHHGHHJJJJJJJIJCJFHIIIGHIGHFGHIEGIJJJJJJJHJ
@8183128/1
ctcagagctaccttggcagctgctaattttgcttggtgtttgttttctcc
+8183128/1
CCCFFFFFHHHHHJJJJJJJJJJJJJJJJJJJJJJJGHHIJJHIJJJJJJ
@6128220/1
ggtggctttattatattactcctaattgaagagccttttcccaaaatcat
+6128220/1
@@BFFFFFHHHGHJIJIJJJJJJJJJJHGIIJJJJJIJJJJJIJIJJJJF
@8183198/1
ctcagataatcccatatcattgagacattaacttgcgtagcatactttat
+8183198/1
CCCFFDFFFDD:BF<EGHGIIE@FHIGIGIGCG<BEE0CGCD40?BGI4B
@6128270/1
gccacatcaatgttaaggaatggtttccaaccaataattgcagactggaa
+6128270/1
CCCFFFFFDHFHHJJJJGHIJIH?CFHIJEGGIJJIJGJJIJJGIIJJCH
@2016508/1
ccttccaaaaaaatacagcaagtctggtaaatttatcgcaaggtaatgta
+2016508/1
CCCAFFFFHHHGHJIJJJJJJJHIJJJHIHIJEIIJJIJIJJJDGHJJJJ
@4067329/1
tatataagattacaattcttaacattttttctttaaacaaagaacattgg
+4067329/1
@@@DDFDBFDHFFFHGIIIIIGHGHHHIIGHIIHIIICBGIH3BBHEHGD
@3060634/1
ccaagaggagagcttttattgaatagaataggaatgtcaggtgcgttaac
+3060634/1
C@@FFFBDHFDHHJJIJJJJJICFEFEHIGIEHEHFFHGHD@GF:DEHHA
@4067610/1
cttaactttagtgaactggtcatcaactgagaggccaaactccttcaggc
+4067610/1
CCCFFFFFHHHHHGIJJEHIIHJICHHGGHIIIIGHJJIJJJJJJJGGII
@3061142/1
cagggtcattatgggcttctattagttcatctatattttttaaggaagta
+3061142/1
@@@FFDDDHHDFHIJGHHIIEHHAHHHHGIIHIJGHJJJJJHJGIHGIFH
@1527496/1
ctcattttcgctcagaagaaataatatctcagcaccaattttatgatttc
+1527496/1
@@CFDFFFFHFDHEGBDFEGHHIHHIIJIDFECEHIGBHHGIGIIBIIHG
@3581602/1
caggatgacacttaggtcgtgcatggtttaagaaagaccaaaggtttctg
+3581602/1
CCCFFFFFHHHGHJJJGHIIIJJJJIHIIJJJJJJJIIJJJJJJFHIJIJ
@7150794/1
tgagtgagttaaaacagtacatcgcacaacaaacacttggggagttaaat
+7150794/1
@@@FDFFFHHHHGJJJJDHHIJJJJJJJGJIJIJIJGIIJJJGHFHIJJJ
@5624607/1
attgatagtatctgatttgttgtttattagggtagcatttggaggactgt
+5624607/1
CCCFFFFFFHHHHJIJIIIFHIGIJJJJIJJJFGIJIJJJJJJJJIGIJH
@474665/1
cgtcctcctgccactcatcataatgaacaatatcttcttttggattagta
+474665/1
@@=DBDBBD<?FDFEGGIIGEHHGH?FFB;FFFGIEHCHGCA8B@FGCGE
@6608089/1
gtttgatgacatatcaataacattctcctcaaccttttgtaacatcgaca
+6608089/1
@@@DDDDBD?<DHG>GIIHIIIIF<FHFHGGGGCGGHIG:CF9DD@GEFE
@3062455/1
ggctgctgtggtctctgctgttgctgttgttgctgaggctgctgtggtct
+3062455/1
CCCFFFFFHHFFFHIJIJGIHJJJJJHJJGIJJJJHGIIIIJJJDGH?BD
@7688445/1
ctgttgttgcctctgctgctgctgctgctgaggcggttgttgccactgct
+7688445/1
?@@DDFDBFDHHHGHIGHIIIIFFGIIGGGCFHIG>7@;;@=FHGGIICE
@5101236/1
gtcatttctttttcttgatctctttcattatcgtaaattgtcacggtctc
+5101236/1
CBCFFFFFHGHGHJJIJJJJJJIJJJGIJIJJJGIIIIIJIIJJIJHIIJ
@2019018/1
cttgtatactagcatgactgactagatagaagtctaattcagtagggtga
+2019018/1
CCCFFFFFHHHGHJJJJJJJIJJJJJJJJIJJHIJJJJJJJJIJJJJBGH
@3064015/1
cttaaatctggttctctaatcatctgattag
+3064015/1
@C@DF?DE>D?FFFGHIHDDF@AFGG@FG>F
@6131455/1
ggtctgctgggttgctggtcaccgggttgttgcctaacaggaggtgcact
+6131455/1
@<8DDDDDHHDHDFBHAGAED?FF@6??D:BAEEGECFDDGBFEBFHAFF
@7691765/1
atgcaatcaactgaagaactgtatctccgagaaattctaacctctgatta
+7691765/1
@@@FFADBDFDDHBHIEHGHGHHIGIGGF@F<FGGGGCBDHFHGGHECF@
@7692108/1
tacctactacctttatattcactgtaaaatcaactgatatatatatataa
+7692108/1
CC@FFFFFHHGHGIJIJJJJGJIIJJGGHGGIIGGIGEHHHIIHIHIIIG
@7154760/1
cggttcttcttcttttttccacgtgaaatctttaggctgcagctcaacca
+7154760/1
BBCBDDFFHHHHHJJJJJJJJJJEHIIJJJJJJIDHHIJJJJIIJJJIJH
@8189125/1
attattgactaaggccgatctgaggtctgtcaattcaccaggtgatatat
+8189125/1
@C@FFFFAHHHGGGC@GGFHEEHHHGGGHGHIIIIIIII@FGBGDEHDEG
@8189226/1
tagtgctccaatcgcattccctttcacactagggacatgaggtgaaatta
+8189226/1
CCCFFFFFHHHHGJJJJJJJJJJJJJJJJJJJJJHIJJJJJIHIJIIIJJ
@7156014/1
gtcattaaccttcaaaatttttccgaggtttaaattttttccgctgtagt
+7156014/1
B@@FFFEFHHHHHIJIJJJJJJJIJGHIIGIJJGIJJJJJIIGGIJHGIF
@6609517/1
caggaatggaatgctgagtaacaagattatatgggagagtagcttgaggc
+6609517/1
CCCFFFFFFAHHGIIJGICDHIGGI@HIJJJJEIIJJJJJJJIJJIIGEI
@1530505/1
ctctaactaaaaattcttttttaagtaacaaagcttc
+1530505/1
CCCFFFFFHGGHHJIIJJJJJIJFIIGJJIJIIJIIB
@2020758/1
ggatgcataagtcattcctctatcaggtaagacaacaatcacaagtttta
+2020758/1
@CBFFFFFHFHFHIIJIJJIJGGIJJJFHJJJJJIJJJHGIIGIIIIJJI
@1532662/1
ctgtagtacaaatttctatttccgattatttttcctt
+1532662/1
CCCFFFDFHGGHHIJJJJJJJJJJJIJJJJJJJJJJJ
@4075578/1
gttgttgctgaggctgctgtggtctctgctgttgctgttgttgctgaggc
+4075578/1
@?@FFFFFHFHHHFGG?HGHIIGGIDIGCHGHDCGHGHBGHIIJJIIIJF
@6132769/1
ctatcacatcggaggcaaccaatatgttcgtctcacccatgttaaatttt
+6132769/1
CCCFFFFFHHHHHJJJJJJJJJJJJJIJJJJJJJJJJJJJJJJJJJJJJJ
@6133036/1
gttgtttattagggtagcatttggaggactgtcagatggttttggagaat
+6133036/1
BBCFFFFFHHHHHJFHJJJJJJJJJJJJJJJIJJJJJJJFHIJJJIJJJI
@5103190/1
tggaagtaagaggtctttcatttaatgttttttgaaaagcctcacttgtt
+5103190/1
=?@DD?D?ACF?BF;FGIB9EHHIBBFFHIIGGBGEHIE>DFIIF@DFGH
@1534165/1
gtgcaggggaacgagaaccaatttcttttttaaaatactcagcaaaatcc
+1534165/1
@?@DDFFFFFFHFGIBHIIEFGGHIJCHIGIIIIJIG<DDCFGIGIIIIJ
@1534621/1
tttgatttatgcttaataagcattacagcaataaacgtttttccagagcc
+1534621/1
CCCFFFFFHHHHGJJIJJJJIJJJGEGHIJJJJJJJI?CFHIGIJJIJGI
@480243/1
atcgtgatacgatgtaatattgaaggcaataaagtaaccttcaacatata
+480243/1
@CCFFFFFHGHHGJIIJJJJJGIIIJIJJJJJJIEGIJJIJJJGIJJJJJ
@7158038/1
agtcatttgttcccctgagattggggaggactcaatgccaacattgaccc
+7158038/1
@?=DDFDFHHHHHJJGJJIJJJIIJJIGICEIIIGIIIIJJJJJIEHIJI
@7158062/1
gtgaaaagaatgatcttccaactgtcacaaacctgttagcagctggttgc
+7158062/1
@?@DDDDD7F:C>FBHGIIIIIGIGEEHIDIIIIIGGHHGIIICFHDEHI
@6612824/1
taggaattctaaacgttcattgtgagttatatttgattcagtttcccgct
+6612824/1
@CCFFFFFHHHHHJIFGGIJGHIHBFCHGIEGHIJGHGGIJGHIGDHGIJ
@7158272/1
agctgagtgagttaaaacagtacatcgcacaacaaacacttggggagtta
+7158272/1
CCCFFFFFFHDDFDGCGIJGAFHIGBB@@G@CCDBFE;FHHDAHE?FFH>
@7158675/1
gctgctaattttgcttggtgtttgttttctccaactccgacaaacgccat
+7158675/1
CCCFFFFFHHHHDIIIJIAFGHJJGIGHIJJJJJJJJIJJJJJJJIJIJJ
@4602701/1
tgctggtcactgggttgttgcctaacaggaggtgcactggttacagg
+4602701/1
@@@FADDBBFFHGIEFHFGCHIIEIGHIEHIE:CDBGCHI?B@FHII
@3067117/1
gttcgtagtgaagaactgaaagcagatctaaatttctcaaatttctttct
+3067117/1
CCCFFFFFHHHHHJJJJJJJJJJJJHIIIGE1?FHIGIII?CFGIIIJJJ
@3587653/1
cttcagaatataatagtttcaattcatttgatttatgcttaataagcatt
+3587653/1
CCCFFFFFHHHHHJJJHIIJJIJJJJJJJJJJJJJJJJJJJJJJJJJIJJ
@8192000/1
ccaatgtttctagcctttcataattcataacgtcattagcagagctcgct
+8192000/1
CCCFFFDFHHHGHIJJJJJJJIHHJJJJJJJJHIJJJJJJJJJJJJJJJJ
@4606775/1
ggctgctgtggtctctgctgttgctgttgttgctgaggctgctgtggtct
+4606775/1
CCCFFFFFFHHDHIIJJIJIGIJIJIHHJGIIJIIJJIJJJJBC?FHDFE
@1536760/1
ggccaagatcagccgtgtttggtagaagcaggatgac
+1536760/1
CCCFFFFFHHHHHJJGHGIJJJIJJGJJIJJJJJJJJ
@7160246/1
gggtgagtaatctctgtatcaacaactgtaccagccggcacattcatatt
+7160246/1
@@@DDFFFGHFFHIJIIIIGIICHGGIIIIJGHHJGIGGBHIIIEIGDII
@7160705/1
agatactggttgttgttgaggtggtagttgagtttggtgggtaggggttg
+7160705/1
@@CFDDDEFDFFHIIHFHBGH<;ECEHHEFGGBHEGH8:BG?DGGEIGHG
@7695725/1
atcagaagttgacattctatccaaagaattttcattacattttttatgct
+7695725/1
CCCFFFFFHHHHHJIJJJJJJJJJJJHIJJJJJJJJJJJJJJJJJHJJJJ
@5630209/1
ccctaggcaaggtacagcctcaccacctcaaccgaacacttctaggttac
+5630209/1
CCCFFFFFHHHHHIJGIJJIIEHDHIGIGEGGGG?@@@GFGGJGJH=CFH
@7696510/1
ccatcatttgctgctcataaagcttattcatttcactcctcaatttgtta
+7696510/1
CCCFDFFFHHFHGBFHIIIGGIIEEHHIIIGIIIGHHGIIJJGIIJIHIE
@3590487/1
gctccgatcgcattccctttcacactagggacatgaggtgaaattattgg
+3590487/1
C@@DFFFFHHHHHIGJJJJJIJGIIGHGGGFGGIGIJIFFHIIGGGGHHI
@3590586/1
caacgcaatcgcttaacctacccctccaatcgcgataaggttcgcatcgc
+3590586/1
@C@FDFFFHDHFDHIEGDHGGGEGIG@FDHHIGGGGIIIJIJEEGEGBHH
@4082353/1
accaaatcggctccttgaatgaatttttcattcctccatactccttgtct
+4082353/1
@CCFFFFDFHHHHJJIJJJJIIJJJJJGGIJCFIIGHGGGIDGEHGIHIJ
@6138594/1
gcctttgttgctgctgtggtggttcttgcctttgcagctgttgtggtggt
+6138594/1
@@@FFFFFHFHDFIJGIGEHDHIIIHG<<ECFGIGEGIIJGJEFHGG?17
@6138985/1
gttggttttcaaaatgaatatgacagtataaaaagccctaagttatacac
+6138985/1
CBCFFDFFHHHHHJJJJJJJJJJJIJHHJJJIJJIIJJJJJJIIJJJJJJ
@5111076/1
caacctcaacaacaacaacaacagcagcaacaacaacagcagcagcaaca
+5111076/1
CCCFFFFFHHHHHJJJJJJJJJJJJJJJIIIIJJJJJJJJJJJJJJJJJJ
@7161759/1
ccttaacttgcattaaatcacatcacattaccacatttctcaaattcagt
+7161759/1
CCCFFFFFGGHHHJJIGIIIJJJJIJJJIJJIJJJJJJIJJJJIJJJJJJ
@4086362/1
gtcactattaaagttgatttgtcttatagacttgacaattttttcttttc
+4086362/1
@??;DDADHBFBB<CFFGB?F?HGCGIGEHGGHHIDHIHGIHIG>DFFG?
@5113133/1
ccaataattgttctttcatgatactctcaagatccctgattacttcttct
+5113133/1
;@7:ADBBFB=CA??<BFFHCFICE?FG@<92<<??FG?EDGFDGFEFB9
@8197053/1
gtgggttatatggtgattgatgccattcaactttgcattaactttctgta
+8197053/1
CCCFFDDFHHHHHHIJJJIDIGIEHHIJGIJJIIIGIIIIIJIJJJJJII
@7162444/1
gtgctgctaacctcttggcaatttttttcgatttgccagtacctatttct
+7162444/1
CCCFFFFFHHHGHJIJJJJJFJJJJJJJJJJJJJJJJJJIJJJJJJJJJJ
@7163158/1
cctgggtttaaaatcttcaataacattactcatttctgataggttctgca
+7163158/1
@?@;?BDDDDFDF>GGIIGC@EFHC>HCHEGE4C<?<@?<B9C1?D@FG@
@3078508/1
gcacaacaaacacttggggagttaaatcaacatcagctgagatatactca
+3078508/1
CCCFFFFFFHFFHDEHHGGEHCGEGIEHIHJGDFHEHAGIJJJJIIJJII
@3591999/1
ctccaaaattgtaaatccaggaacttcccagtcatcaggaataaagtcat
+3591999/1
CCCFFFFDHHHHDHIJIIJJIIIGGIGIIJJJIJJGIJJEHIIIJIDGIG
@5633452/1
cctggctgttgccatttgattcatcctttgtttttactcctttttcaaaa
+5633452/1
C@CFFFFFHHHHHIJJJIIJJIHGIGGHJIHGIIJIIIGGIHJJJJJFIJ
@3080127/1
gttctgttagatataaaattgattcctcatttagataaatttattgttgt
+3080127/1
C@CFFFFFHGHHHJIJJJJJJIJJJIJJIJJJHIJJJJJJJJJJJIJJJI
@3594298/1
tggcttttcagccctagccctttggcccctcttaaccagttcttcttcaa
+3594298/1
<@@FFDFEGDAFDBFBFHIFGCHIIGIIIIIIGIIIIHFFHCEDEIIGFG
@3081582/1
gcgaatcagtggaaggggcttatagctactgcataagacagatgaaattc
+3081582/1
CCCFFFFFHHHHGJJJJJJJJJJJJJJJJJJIJJJJJJJJJJJJJJJJJI
@3082008/1
gtgcagggtatgaaactgaacgtgtacacctggtaaagaggtgacaa
+3082008/1
@@@DFFFFHHFHDGGIGIIJJJGHFFHHHIHIICFHGIGII?DFGGI
@6620764/1
gcaaacaagggatagcactcaagggcacattatgttttctaacacttcct
+6620764/1
CCCFFFFAFHFHHJIGIJJIIIHGFHIJJJICGIFHGDHJJJFFH@?FFG
@487396/1
cactaaatcaccacagacctgttctaacttaaagctgactttagtacatc
+487396/1
;?@DB;DDHFHHFIGE;EBHI@FAHIGEHIGCAHGII>FDGI9:0:??DD
@6143190/1
tgcagaggaacgagaaccaatttcttttttaaaataatcagcaa
+6143190/1
@@@DD4AD?F>C?1C@E:ACBBFFFIBCDFAB9BFG<DDDC3B;
@1540839/1
ctgataaattagaatcatcccatagcaaatgatatttggtaggacgtgct
+1540839/1
CCCFFFFFHHHHGIJJJJIJJJJJJJIJJJJIJJJJJ?FGHIJIJJIJII
@1018871/1
gagtaatctctgtatcaacaactgtaccagccggcacattcatatttctc
+1018871/1
@@@BDDDFBHBBHIIIIIIGIGGHHGIIIIIGFBIGIIIIIIIGHHIIII
@7165155/1
gctccttgaatgaatttttcattcctccatactccttgtcttacaggtac
+7165155/1
CCCFFFFFHHHGGJJJJJJJJJJJJJJJJJJJJJJJJJJJJJJJJJHFFI
@4612920/1
gaacgttgatctggtctggagctggatgagtgacatcagcgccaacaaca
+4612920/1
CCCFFFFFHHHHHJJJJJJJJJJJJJJJGIGHJJJJJJJJJJJJJJIJJJ
@5117075/1
tggaatttcataaacaactttcaaatccttaatatacgcaacaaagcttt
+5117075/1
@C@FFEFFHGHHFI9FEGHGIIGIHGGHGGHGGHIJCEFAFHHGGDG@<?
@3085123/1
tagataggctggcctgcttgtggaaaaccaccacaaatccacttggaaaa
+3085123/1
@@@DDD?=D?:CCF@1:2<3AFF@CEFFEBDCGIIFCFI><DDBDD><FF
@1542350/1
gtatatttatgctcacttcaccaacattcatgaataatggaaaatcacat
+1542350/1
CCCFFFFFHHHHHJJJJJJJJJJJJJJJJJJJJJJJJJJJJJJJJJIJJJ
@1542464/1
catttctttttcttgatctctttcattatcgtaaattgtcacggtctcaa
+1542464/1
CCCFFFFFHHHHHJJGIJJJJJJJJJJJJJJJJJJJJJIJJJJJIJIJJJ
@7166384/1
gcactggttacaggagatactggttgttgttgaggtggtagttgagtttg
+7166384/1
CCCFFFFDHHHGHJJJIJJIJJJHHJJJJIJIIIJ?FG?DGHHIGHHGGH
@3085968/1
gtggttgttgcctctgttgctgctgaggctgttgttgccactgctgctgc
+3085968/1
@B@FDFFFHHHHHJJJJJJJJJJJJHIJJJJHIJHIJJJJJJJJJJJJJI
@3595928/1
cgtaggagtaaaacgtaagtggaagcataagctcccaattctttggtgat
+3595928/1
BB?DFFFFCFFHGIJFHIJHIIGIJIIGJJIJIJJJIJJJJJJJGGGHGI
@8201995/1
ccttaacttgcattaaatcacatcacattaccacatttctcaaattcagt
+8201995/1
CCCFFFFFHHHHHJJIIJJJJJJJJJJJJJJJJJJJJJJJJJJJJJJJJG
@3089470/1
agcagcctcagcaacaacagcaacagcagagaccacagcagcctcagcaa
+3089470/1
CC@DDFD>ADFHBHHGIIJGIJBGEHIGGIHEDGGIFGGGIDGIIICHII
@489567/1
ctttggtgtacagaaatatttcggcttctgcttccgttccaccctttctg
+489567/1
CCCFFFDDHHHHHJJJJJJJJJIJJJJJJIJJJIIJJJIJJJJJJJJJJI
@7167580/1
gctgctatgagtactatcatcagctggtgtagaattacagaataactcat
+7167580/1
CCCFFFFFHHHFHIJJJJJJJJJJJJJFHHIJJJJJJJJJJJJJJJJJJJ
@5637342/1
gtggaggtgaaaagaatgatcttccaactgtcacaaacctgttagcagct
+5637342/1
CCCFFFFAFHHHHJJJJIJJJEHIJGIJJJJJIIIJGIIJJJJJJJJJII
@5119337/1
aggagatactggttgttgttgaggtggtagttgagtttggtgggtagggg
+5119337/1
CCCFFDFFHHHHHIJIJJIJIJJJBGHEFHHIIFGHIIIIDFGIGGGGII
@5637531/1
ctccagctaaggctgtatcatcaacttctaaaggtttccaataaacacct
+5637531/1
@C@FFFFFHHHGHJJEHIFIIIJIJFIHGIIJIJHIGIIIJIIJIIJIIJ
@489859/1
aggacgtgctgtaccttgtatactagcatgactgactagatagaagtcta
+489859/1
@CCFFDDDHBHFHBFFIIHEHGHIIIFIIIHGGIIIIIGGGIIIIGIEHC
@3598772/1
gtctccttcaacaatcgtcggtacaatgtaatatgagttttctttgtttt
+3598772/1
CCCFFFFFHGGHHJJJJJJJJJJJJJJJFHJJJJIIIIIJJJIJJJJIJJ
@3599040/1
ctgtcttgaaatctgtagcccaatatagattccagaacttccggcataat
+3599040/1
@@;D?>DA>BA?FH@:?:AFFH@GBE<C<C49CC<<EFHCFFG8<::?FD
@492956/1
ggaaagaaacaaacattgcagaaagtctgacaataaagtaggcccttatc
+492956/1
@@=DDDD>FBFDBFGGEGIEBDEBDHB@<F????@EBG?<?AADE@GHII
@493018/1
gcagcctcttgttttgcttctttttttgacctacccttgccgacagcaat
+493018/1
CCCFFFFFHHHHHJJJJJJJJJJJJJJJJJIJJJJJJJJJJJJJJJJJJI
@3601510/1
ctccttccattgttctcaatgtaagacagcattgttgcaacttagattta
+3601510/1
CCCFFFFFGHHGHJJIIIJJIHFHIJJJIIIIGGIIJJIJJIJJJIJJJJ
@3601586/1
gctgttgttgctgctgctgctgttgttgttgttgaccccatggttgtcga
+3601586/1
@CCFFFFFHHHGGJJJIJIIJGHJJJIGGHGHIIJJIIIIGGIBFGHIJC
@4616391/1
agtaaattgtaaaatgctaatatcctaacgttatcaggttttgggtagtt
+4616391/1
CCBFFFFFHHHHHJJJJJJJJJJJJJJJJJIJJJJJJJFHIJJJJFHH0?
@4616940/1
tgttgttccattgcttgaggtctggtaattggagcggcttgtctaa
+4616940/1
@C@FFDDFHHFHHIIJJJBEHIIEGHHIIJB>BGGHGIJJ0?8??B
@6625113/1
caattttggcagtatgcaaatattgtggaccatcactttttacatttaaa
+6625113/1
@C@FDFFDHFHHDGDFGFHBHHAFH?FGAG@C<C@GHIBHHBDHDFDD9?
@4617539/1
gccaatagctgtgggttatatggtgattgatgccattcaactttgcatta
+4617539/1
@@CFDDDDFDFHGJGCFFGHHJIFHEGGEHIIHHIFJIIJJJJIJIJIII
@6625533/1
tgctgggttgctggtcactgggttgttgcctaacaggagg
+6625533/1
?;@DDD?2ACD>F9CG@F>HGIGGEGGIIG@HG;:B;BEB
@6626427/1
ctcaggagaaatttcaatttttgca
+6626427/1
@@@DB>>;CDFHFH<@FIIGHGBGD
@2034422/1
ggctattgttggccttagtagaattataaaataaatacaaatacagaaac
+2034422/1
@@@??BD4=AA;<@EAECIBH@HGHIG4FFHHHGCEFC?EFFGG<FBDHE
@7170989/1
tctttctgtatcaactgcagcctcttttaccattgtacgagtttgagcat
+7170989/1
CCCFFFFFHHHHHJJJJJJJJJJJJJJJJJJJJJJJJJJHIHIIJHIJJJ
@5640205/1
catactccttgtcttacaggtaccggtctttctcgataatcaagtgttgg
+5640205/1
@@@DDDBDHFDCFGHGIIEI3AFHBAG?CEGFD?;??B;B:???9B9?@@
@5640451/1
gcatactttatcgtaacggtcatttctttttcttgatctctttcattatc
+5640451/1
CCCFFFFFHHHHHDEGHGIEFFHGIGGJJJIIIIJGHIIJIIIIIJJJJE
@6627306/1
gcctttgttgctgctgtggtggttcttgcctttgcagctgttgtggtggt
+6627306/1
CCCFFFFFHHHHHJJJJJJFHIHIJJJJJJJJJJJJIJJJIIJGHI?GHD
@4097249/1
ctcagcgacttttgtccgaatctcatcagcaagaagaagtgcattaagcc
+4097249/1
CCCFFFFFFHHHHIFGIIHGIIJJJJJJJJJJJIJJIIJCGHIJJJJIII
@7172971/1
tataagaacaatgagtgagagcttgcaagaggtaacttctgtcttgaaat
+7172971/1
B@CFFFFFHHHHGEGFHIIIGJIIIJJJJIIIFGIJJIJJJJJJJIJJJJ
@6629433/1
acgtgatataactatgaagaatcatgtgataaaaaatagcagcagtcatc
+6629433/1
BCCDFFFFHHHHHJJJJJJJJJJJJJIJJJJJIJJJJJJJJJJJJHIJJJ
@6631612/1
tcaccctttaaactcactcgtattgtcattcaaccgag
+6631612/1
<@@1DDDDFFF?B<3?FGE?3A::CEHFHFCEGCE0C@
@5122321/1
accaagatcaattactctaccaggtggaggtgaaaagaatgatcttccaa
+5122321/1
@@@FFDFDFHHHHJJJIIIHIJIIEBCEHD1?:EHDHIJGGGGBDFHG>F
@5642905/1
ctgcactgtgacagtcttcaagcactgagttagaataccaacctgaattt
+5642905/1
CCCFFFFFFDFHHGEBFHHHEIIJJJJJIHIIJCGGEFHIIGHIJIGIGI
@6153202/1
cccagcacctccatcagaagaatcagatgtttcagattctaaatatattt
+6153202/1
CCCFFFFFHGHGHJJJGGGGHGIGHIIGEADFHIIGIGIIJJIJGHIJJI
@1026996/1
tttttttggatctgaagggcggtcccctcttttgggtggaatgtatgacg
+1026996/1
@@@FFFFFGHGHHJIGGHHGDGHIIGHID@GCHGF>ABAACCCCDDDDDB
@1027002/1
agtagtttcacttttgttattggtttccttatcagtaatctcgaatctat
+1027002/1
CC@FFFFFHHHHHJIJGIIJJIJHJJJIJJJJJJIIIJJJJJJJJJJJJJ
@1027182/1
gccgagtccttccttctagtgcttcttccaaagcaaataatgaaacttgt
+1027182/1
@@@D7:ADFFFFFBGFIIB<FDHHIIIHFE@G@DGFFFIIFF@FFFIFFB
@8208040/1
cctcattttcactcagaagaaataatatctcagcaccaattttatgattt
+8208040/1
CCCFFFFFHHHHHJJJIJJJJJJJJJJJJJJJJJJJJJJJJJJJJJIJJJ
@1027476/1
ctgcaattcttggttcaagatcattttaaactgtccttctgacacaccat
+1027476/1
CCCFFFFEHHHHHCFHHGHIJJJIJJJJIJIIGHIIJJJIJJJIGGIHII
@1027492/1
gcccaatattgattccagaacttccggcataatgagtacatcatttacat
+1027492/1
@@@DDDDDDC>BHBE?<ABEBDB<EHBGHGD>C@D91:?D?BFGIADG<?
@6154334/1
ggatgaggaaatttttcataaagaagtcgaatactgttcttaggaatatt
+6154334/1
CCBFFFFFHHHHHJJJJJJJJJJJJJJJJJJJJJJJJJJJIJJJIJJJJJ
@4098942/1
cactgattgatgtcccaatggtccacacctttgtcaccactatattcacc
+4098942/1
CCCFFFFFHHHHDIJJJJJJJGIJJJJJJCHIIGJJJJJJJJJJIJJJJJ
@1553948/1
ggcctgcttgtggaaaaccaccacaaatccacttggaaaactgtttatca
+1553948/1
@@CDFFFFHDBFFIGBFGEGHGHGIIG@HDADGGIIFD<BBBF<<BFGGG
@1028040/1
gtatctgatttgttgtttattagggtagcatttggaggactgtcagatgg
+1028040/1
@@@FFFFFHDHGBFGGHJ@HHIJGEHCGEGHHIEEGGGEHIIHGGIGIGI
@4099372/1
gactgatgatttgaggttcttgtggaattgtgacactttgatgttgtaag
+4099372/1
C@@FFFFFHHHHHJJJIIIJJJIIIJJJJJHHGIJIJJJJJJJIJJJJII
@498197/1
ggctgctgtggtctctgctgttgctgaggctgttgtggtctctgctgttg
+498197/1
@<@?DBD8AFF<CBBGHIGGHGGHBHFG=GBGHGGC71:?BCGDFHH?G9
@1555228/1
cgcacaacaaacacttggggagttaaatcaacatcag
+1555228/1
@<@DFFFFHHHHAGHEE@FBHEHHGEHGGHI;?FGG>
@1555764/1
gttgagtttggtgggtaggggttgtttccctagactgtggttgagacact
+1555764/1
@?@DDFDDFHHFFGGFHIJIJCGIIIHJJIGIIIJJIFEGBFHIEIHHIJ
@1029838/1
ccccgatgttggagcctatgctatccgtagtcgaggctgggctacagata
+1029838/1
CCCFFFFFHHHHHJJJIJJJJJJJJJJHIJHIJJJJJIJIIIJJJIJJJI
@5126723/1
tttggttccagagactcgtccaatcagattgaaaaaaacaagttgtataa
+5126723/1
CCCFFFFFHHHHHJJJJJHIJJIIJJJIJIGJJJJJJJIJIJHJIHIIJJ
@6633087/1
cctaggcaaggtacagcctcaccacctcaaccgaacacttctaggttaca
+6633087/1
@@@DDA?DA::CFEGBGDHDHB9FEBG;@FE:06??FHHFB<BBD8<CF8
@7173864/1
atcggttcttcttcttttttccacgtgaaatctttaggctgcagctcaac
+7173864/1
BCCFFDFFHHGHHHIJJJJJJIJJJIJIIGIIJIIGDAGIHGGIIJJIIJ
@7174752/1
ccgcttctttccaaatctggacattatattgataagtgtatttatacctc
+7174752/1
@;;DBDDDHHHHF>:E@GHAC@FHAEHFFB9E@<CECDCDF?G>FDFDGI
@6155004/1
ccagcacctccatcagaagaatcagatgtttcagattctaaatatatttc
+6155004/1
CCCFFFFFHGHHHJJHIIJJJJJIJIJJJJJIJJIJJJJIJIIJJIIJII
@2040425/1
aagaactatttctttaagaatattttggatttcattgatagtatctgatt
+2040425/1
@<@DBDFAHBFHHIIIEGGIGGEGIHHICDHHCHHID4CC?:CFDHIIII
@2040992/1
gtcccctcttttgggtggaatgtatgacgatgatttgatatctatatttc
+2040992/1
CCCFFFFFHHHHHGIEGGIJHIIGCIHIIHIIJIJJIDHIGGHDFFGIIH
@2041296/1
ggtaggggttgtttccctagactgtggttgagacacttgctggggaggtg
+2041296/1
@@@DDBDFDDFHHGHJIIFGGIIIGGIIJFIJJIGHJJJJJHIIIIIG5@
@4104654/1
ctaacctgttcttcttgaagttggttcagctgtagtctgtctgcatctgt
+4104654/1
???DDBDD==<AD?CE?433<ACCAC9F?4<C:???E@?1:CD<1BDDD0
@4623076/1
tgtatcaactgcagcctcttttaccattgtacgagtttgagcatcattca
+4623076/1
CC@FFFFFHHHHHJGIJJJJJJJJJIJJIJJJJGIHIIJJJJJJJJJJJJ
@2042083/1
atatactcctaacttttaagtttttaaatcttttatgaatccatggaatc
+2042083/1
@CCFFFFFHHHHHJJJJJJJJJJJJJJJJJJJJJJJJJJJJJJJJJIJJJ
@500101/1
ccttaacttgcattaaatcacatcacattaccacatttctcaaattcagt
+500101/1
@@@FFFFFFHGHHJJIIIIHJJJGJGIEIBHI@GCHIHHIGHC?DHHID?
@1031596/1
gccacatcaatgttaaggaatggtttccaaccaataattgcagactggaa
+1031596/1
CCCFFFFFHHHHHIJJJJJJJJJFHGJJJJJJJJJJJJJJJJJJJJJJJJ
@1032609/1
tctttgactaaatactcctgaaggagtgatatcggtgtttttgagctcat
+1032609/1
CCCFFFFFHGHHHJJJJJJJJIIJHICFCHHIJIJDGHJJJJJJJJJJJJ
@5129313/1
gtaggagtaaaacgtaagtggaagcataagctcccaattctttggtgata
+5129313/1
BBCFFFFBFHHHHJHIJJHIJIJJIJJJJJJJJJJJJJJJJJJIJGIJJJ
@6638965/1
ccttggtaaatttgggtcccatgctatgggtgaaagatcctcttcttcaa
+6638965/1
@@<BDAA?FBFFHHE>HIGBEC;CEHBECC:?EGDF?GEBDDDDFHGEEI
@6640411/1
gccagtaggtaaaaagattattgtattttcttttagaactctttcaa
+6640411/1
@CCBDFFEDFDFHG>FEFIHHGIEFHGIIJGIIIGGIIICBHIJIII
@505104/1
gcattctgttgtatatttatgctcacttcaccaacattcatgaataatgg
+505104/1
C@CFFFDEHDHHFIEGIIJGJIIJIGIJJJJIIGIJIIHEIIIIJJJJJJ
@505577/1
ataacatgacctaagagttttattaaagttggatcattagcagaaatcct
+505577/1
CCCFFFFFHHHHGJJJJCIHJJJJJJJJJJJJJJJIIJJIIJIIFIJIJI
@508205/1
caggtttttgaaaaaattttggccaatagctgtgggttatatggtgattg
+508205/1
BCCFDFFFHHHGHJIJJJJJJJJJJJJJJJJJIIJJGHIIIIJJDGHIJJ
@7182712/1
ccatcaacgttcactgtctataaaaatacaagaattcctaattggtagta
+7182712/1
?@@ADDDBHD?AFGIGHCDGG>HHIIICHH@FEFHIIEGEHEHGGDGCBG
@510932/1
gtttttgtgtaagtcatgaaaaagatgataaagaattttagcagtgaatc
+510932/1
CBCFFFFDHHHHHHIJJJJJJJJJJJJJJJJJJJIJJJJJJJJJGIJJJJ
@2055537/1
acgtgctgtaccttgtatactagcatgactgactagatagaagtctaatt
+2055537/1
@@CFFFFFHHHHHJJJJJJJJJJJJJJJIJJJJJJJJJJIJJJHIJJJJJ
@2057222/1
tgtttgttttctccaactccgacaaacgccatcctctcattcttagttgt
+2057222/1
CC@FFFDFHHHHHJJJJJJIJJJJJJJJIJJJJJJJJJIJJIJJIJHIJG
@6648724/1
ttcttcttcttttttccacgtgaaatctttaggctgcagctcaaccattt
+6648724/1
CCCFFFFFFHHHHIJJJJJJIIIJJJJJJIGDHGIJJJJJJJJJJJIJJJ
@515125/1
gtcatttctttttcttgatctctttcattatcgtaaattgtcacggtctc
+515125/1
CCCFFFFFHHHHHJJJJGHIJJJJJJJJJJJJJIIJJJJJIIJJJJIJJI
@1038725/1
ccttgactatgtttgatgacatatcaataacattctcctcaaccttttgt
+1038725/1
@@@D?AAA?FADDB?CFBIHGHBHBFFADBGDGHAE??GCHIFGI@D<?G
@1038776/1
gccatgttgaatagcttgctgtggtggtacagcacccggtcctggtccag
+1038776/1
@CCFFF?DHHHGHJIIJGIJJIGIDGGFEHIIJJJJIIJDDHHIGIGIIH
@6649985/1
gtacataataataaataatcaagtaaaaagaaaagaaaaataaaataaaa
+6649985/1
CBCFFFFFHHHHHJJJJJJJJJJJGJJJJJJJJJJJJJJJJJJJJJJJJJ
@6650811/1
attattttccttctttgcttcaggttcattatcttcgatggcttctgcca
+6650811/1
@CCDFFFFHHGHHJJJIJJJJJJIJJJJJJJJHIJJJJJJJJJJJJJJJG
@2064215/1
gccaatagctgtgggttatatggtgattgatgccattcaactttgcatta
+2064215/1
CC@FFFFFHHHCFGGHIGJJJII<FGGIJJIJIJJJJIJJIIIIJJJJJJ
@6654994/1
ggaccagtttgcaaagggaagcgagcttgctgttgttgctgctgctgctg
+6654994/1
?1?BBD>D<FFFDCBGGBCAGEHD@FHGIIGGFHGHHDCHIGGHD@FA=<
@6656477/1
atcctgtttcatccgcaattttctggcggagttcttcagcattcagtagc
+6656477/1
@C<DDFDDHBDFBB<FHIEIIIFHGCHHEIGDGGGDEFHIIIAFHGIGD@
@2066172/1
ctgttgttgctgaggctgctgtggtctctgctgttgctgt
+2066172/1
@@@DFBDDDDHBBEGHGIGHIHIGHE>HH<D911?@9:9:
@2067219/1
gcctataagaacaatgagtgagagcttgcaagaggtaacttctgtcttga
+2067219/1
@@CFFFFDFHDHHIIJHIHHHIIGFIJIIIJGIII?FHIJJIIJJJJJJG
@6659117/1
gtatatataagattacaattcttaacattttttctttaaacaaagaacat
+6659117/1
@@@DFFFFHHHHHJJJIJJJIIJIGIHIIJJJJIJJJJIJJJJJJIJJJJ
@2069446/1
gcagggaattctaagagggtacacaattcaggcactaatgt
+2069446/1
C@@FFFFDHDFFHIGGD@:CBCHB@<FE>GFB9;DBFHE<0
@6665240/1
tgtagaggtgcaggctggccatgttgaatagcttgctgtggtggtacagc
+6665240/1
BCBFFFFFFHHHHJJIJJJJIIJGIJGJJIJJJJJJJJIIJHHIJJJJJJ
@6668271/1
cttctcttggtgttcaacaaatctcttaatgatatcagtcagcttacaag
+6668271/1
CC@FDBDDHHFFFGEFHIIGBHHIIIIEFHHFHIIIGHEDGCDHGIEIII
@6668705/1
cactgctgttgttgaggctgctgtggtctctgctgttgctgttgttgctg
+6668705/1
CCCFFFFFHFHHHJJJJJJJJJJHIJEHGIJJJIJHIIIJJGIIGIFEHI
@6670793/1
ccttggctttgccgcttgttgctgtacttgaggctgagatgaaggtggtc
+6670793/1
@@@BDDFDHFFHHIIIIIICEHE?C@FHIGHGGGIICIGIIIIIIHIIGG
@8211686/1
ccacgatttcggcagcttttacctcattttcactcagaagaaataatatc
+8211686/1
CCCFFFFFHHHHHJJJJJJJJJJJJIJJJJJJJJJJJJJJJJJJJJJJJJ
@8548067/1
gttctcttctgttgtttcaattttggcagtatgcaaatattgtggaccat
+8548067/1
BB@FFFFFHHHHHJHIJIIIIJJJGIJJJHIJJJJJGIJJIIIIIJIJJJ
@9897677/1
gtgaaatctttaggctgcagctcaaccattttatcggccaacatattact
+9897677/1
CCCFFFFFHHHHHIJJJJJJJJJJJJJJJJJJJJJJJJJJJJJJJJJJJJ
@9897768/1
ggaagtaagaggtctttcatttaatgttttttgaaaagcctcacttgttt
+9897768/1
CCCFFFFFHHHHFIIJJJJJJJJJJJIIJJJJJJJJJJJJJJJJJJJIIJ
@9898666/1
cttttatcataatgagatcaagtttttttcgaatcaaatgaagctgtatt
+9898666/1
CCCFFFFFGHHHHJJJHIIJJJJJJJJJJJJJJJJJJJJJJJJJJJJJJJ
@10561259/1
ttagatttattaatttgctcaggagaaatttcaatttttgcaaattgttc
+10561259/1
@B@FDFFFHHHHHJJJJJJJJJJJJIJJJJJJJJJJJJJJJIGJIJJIJJ
@9220242/1
ctccatactccttgtcttacaggtaccggtctttctcgataatcaagtgt
+9220242/1
@@@DDFDFFDFHHIHGIGHIGIIAFFHIIHGIGHIIGHIGHIIIGBFBD?
@12217248/1
ccattattgtgtactatcttcaaagagaaaaagtgcaatactagaatttt
+12217248/1
@7<ABDDDA=CFFEHEHIIGEHIGE@FCHEHGG?<EBGHDG9DFGH>DGH
@10895734/1
gttgttgccactgctgctgctgcggctgttgttg
+10895734/1
@?<BDDB;BBFB>?A@@FF><C?DDG<?FC@G80
@11885914/1
tggtggtggaggatatgaagtattataaggtacatatcctggggcactcg
+11885914/1
BBCDDFFFHHHHHJJJJJJJFHIJJJJJJJFGIJJJJJJJJJJJJJJJJJ
@11886262/1
gcaacaacagcaacagcagagaccac
+11886262/1
@@?DD;;=2ADFDDA:CBBGCGFF@E
@11886302/1
ctcattctttcaaaaaaaactattcgtaggagtaaaacgtaagtggaagc
+11886302/1
B@BFFFFFHHHHHJJJJIJJJJJJJJJJJJJJGHJJJJJIJJJJJJJJJJ
@9559414/1
ctcagagctaccttggcagctgctaattttgcttggtgtttgttttctcc
+9559414/1
CCCFFFFFHHHHHJJJJJJJJJJJJJJJJJJJJJJJGGHIJJHIJJJJJJ
@12219371/1
cctcaaccgtacttctagcattagaagtttcttctccagctaaggctgta
+12219371/1
CCCFFFFFHHHHHJIIJIIIIJJIGIIJJJIIJIJIIJJJJJJJJJJJJJ
@8550798/1
gctcacttcaccaacattcatgaataatggaaaatcacatagcttcggcc
+8550798/1
CCCFFFFFHHHHHJJJJJJJJJJJJJJJJJJJJIJJJJJJJJJJJJJJJJ
@9901462/1
ctcagataatcccatatcattgagacattaacttgcgtagcatactttat
+9901462/1
CCCFFFFFHHHHHJJJJJJJJJJJJJJJJJJJJJJJJIJJJIJIJJJJJJ
@12553693/1
gtatgttttccaacagtcataataaattcattagactgtcgatga
+12553693/1
@@@DFDDFHFHBHEDFHIGHJJJGEHHIJGHH@?F@E?G>DFGGA
@11228412/1
ctggtgtagaattacagaataactcatgaatgctttctaatgtttcttca
+11228412/1
<@@DDD?DFFHDDDHCFG>H>DBF?CCF>HGG@EGHBEFBGGBCF>FHG<
@11228562/1
ctgataaattagaatcatcccatagcaaatgatatttggtaggacgtgct
+11228562/1
CCCFFFFFHHHHHJJJJJGJJJJJJJJJJJJJJJJJJJJIJJJJJJIJJJ
@12884895/1
ataaattagaatcatcccatagcaaatggtatttggtaggacgtgctgta
+12884895/1
CCCFFFFFHHHHHJJJJJGIJJIJJGGGGFHHIJGIIIJJJJBFC@GHHH
@8216077/1
ccgaggtttaaattttttccgctgtagtacaaatttctatttccgattat
+8216077/1
@@BDDFADHHHGHJJJJJJJJJJJIJJGGIIIGIJJJJJJJJJJJEIJJJ
@10897815/1
gttgggtaatattttgataacgtggatgtagataggctggcctgcttgtg
+10897815/1
CBCFFFDDHHHHHJJJJJJJIIFHIJJJGIJJJJIJJJJJIIIJIIIIGH
@12886151/1
gccaatagctgtgggttatatggtgattgatgccattcaactttgcatta
+12886151/1
CCCFFFFFHHHFHJJEHHIJJJJFHIJJJJJIJJJJJJJJJJJJJJJJJJ
@10898575/1
cttgcgtagcatactttatcgtaacggtcatttctttttcttgatctctt
+10898575/1
@@@DDD@AAFFDAFG<G??CF3<;AFFIEEBE>DGEBDFGIFIGGD?FDF
@10563761/1
ggggcaccatgacgatagctttattctcattaaggaattccggtttctca
+10563761/1
CCCFFFFFHHHHHJJJIJJJJIIJJIJIIJJJJIJJJJJJJJJHIJIJJI
@10564474/1
gctttctaatgtttcttcatttaaaaccgctgtgtctctttctttttttg
+10564474/1
CCCFFFFFHFHHHJJIJJJJGJJJJJJJJJJJFHGHGJJJJJJJJJJJJG
@10564919/1
ctccttctaacttaatgcaagcttctcttatagctgtcaactcatgttgc
+10564919/1
@@@DDFFFHHHFHJGIIIJIGFHIGJJJJJJJJJIJGGIJGGGHIIFGHI
@9904043/1
gtagtcgaggctgggctacagatatctagaggttctgtatttcctgtgat
+9904043/1
@CCFFFFFHHGHHH<ECBDGGGFEGGIGGG@EBBBDGBGHHIE>GE?F9@
@10899444/1
taagatatttgttatgatctccggccaagatcagccgtgtttggtagaag
+10899444/1
C@CFFFFFHHGDDGGHIGIEHIEGEGIIIDIIIIIIIGGGGHIIIIIHII
@10899719/1
atcagccgtgtttggtagaagcaggatgacacttaggtcgtgcatggttt
+10899719/1
@?@DABDD1C?FBDBFGGCH@HGGDGBA<DAGEHFAEB<F:DFGIIGGHI
@9905616/1
gtgatcttgtctaagattgctttcgctgcggcatgctttgcttctttctt
+9905616/1
C@@FFDFFHHHHGGIGIGICIIJJGIJJDAGHGHGIJGFHHGHFHCGGIJ
@9905914/1
ctctgctgttgctgttgttgctgaggctgctgtggtctctgctgttgttg
+9905914/1
C@@FFFDFFBHFHIFGIFHGIHGCGGGHIHGGGHJGGEHCFGIGBGGDFC
@9906369/1
gtcagagctatagtagttgaatggctggttttcaccaacattccagctag
+9906369/1
CCCFFFFFHDHHHHIHJJIIGEHHJIIJIIJIEGGJIIHIIJIIDEGEII
@9224357/1
ttatagtaaaattttgtggtaagttttcttccacgtagagaatagtatat
+9224357/1
CCCFFFFDHHHHHJJJHGJIHIJIJJJJJIJJJJJDFHIJJJJJJIIJJJ
@12223904/1
gtctttttttaccaaaccggtattttccccttggcaacaaacagttgttt
+12223904/1
?@1?BDDFHHFHHEG@BFGGDAFGEIBHCFCGGHEB8BDEEHGDHEHF=E
@10235015/1
tgatttattaaacccgatgctagctttcttaaatctggttctctaatcat
+10235015/1
@@@DDDDBHDDFHII8@:FHCGH>HGHGGIIBHGHGIIIIIGIIIIHGGI
@11560708/1
gcgttttggtgggcatggcctgcagctccctttttgcagcttcttca
+11560708/1
?@@ADDAD?<DFFGIIHGGHHHIIIIIIIIGHIIIIHCGGGHIIIHE
@8219514/1
tagataataatgcctcagagctaccttggcagctgctaattttgcttggt
+8219514/1
@@@DFFDFHHGHHGGJIBCGGHGGIHEBCEBECEHGIDDFHIIADFGGG?
@9562315/1
cacattccattccatgatttattaaa
+9562315/1
@?;?AAADHDFHAFE<<C<I>I?FGA
@10566884/1
ccgggcttactaagggagttttcttgatcattttcgtttacccagagagg
+10566884/1
@@@BDD?DFDFC8EFH:CAFHG<DEHE<FFGGHIGIFBDFHIGGHDEGGG
@8887837/1
gttgccttaaaacaatgtcaagagcttggattgcctcctgcggaccatta
+8887837/1
@@?DDDFFHGHHGGFGIEHGIIB@;FHG?GEEEFGEHIGDHDBFEGHGIE
@11562898/1
ggcaataaagtaaccttcaacatataaactgcagggaattctaagagggt
+11562898/1
B@CFFFFFHHFHFIJIIJJJJJJIIJJGIJIJIHGIGIHIJJJJGCGEHG
@8888189/1
tgtatttttttatttttctgcgactgtctgaatcagaatctgatttatca
+8888189/1
BC@DFFFFHHHHHJJJJJJJJJJIJJHHJJJJJJJJJJJJJJJJJJJJJI
@12557359/1
ctggagctggatgagtgacatcagcgccaacaacaatgacaggtttttga
+12557359/1
@CCFFFFFHHHFHHIGHJJJJJJJIJIJJIJIJJIJJJJIJJJDGIJJJF
@9909372/1
cttgacaattttttcttttcttctttctgtatcaactgcagcctctttta
+9909372/1
@CCFFFFFHHGHHJHIJCIIIGIJIIJJJGIIJJGIIJJIJGIIJIIIJG
@9911367/1
agataatcccatatcattgagacattaacttgcgtagcatactttatcgt
+9911367/1
@@CFFFFFGHHHHJIIJJIJIIJJJJJIIIIIIJ@DHIGIIGIIIIJJJ?
@11563657/1
catggtttaagaaagaccaaaggtttctgttgagctagtcatttgttccc
+11563657/1
C@@FFDFFHHFAAHHEGHIIIGIA@HHGEGHCHGHIJEHEHDGEGIJFII
@8557862/1
gttaaaccaagaacatgtggcctatcctctggaggaattcctttaaactg
+8557862/1
CCCFFFFFHHHHHJJJJIJJJJJJJJJJJJJJIJJJJJJJJJJJJIJJJJ
@9229691/1
gcaccttcaacaccacactcctcaaggtacacccctataagggcttcgat
+9229691/1
CCCFFFFFHHHHHJJJJJJJJJJJJJJGHIJJJJJJJJJJJJJJIJJJJI
@13218503/1
tgctgctgttgttgttgttgaggttgattagaagcccctgcttctccagg
+13218503/1
@<@FFFFFHHHDBGHGEGFGGE@AEDEGEIGHI>HE@@DCDFHHIGEHDG
@11234305/1
gtttctagcctttcataattcataacgtcattagcagagctcgctactaa
+11234305/1
CBCFFFFFHHHHHHJIJJJJJJJJJJJIJJJJJJJJJJJJJJJJJJJIJJ
@11234461/1
ggttacaggagatactggttgttgttgaggtggtagttgagtttggtggg
+11234461/1
B@BDFFFFHHHHHJJJJJHJJIJJJJJGJJEGHFHIHIJGIHIIJJBGIJ
@12890325/1
gttgagacacttgctggggaggtggacctctttgtgcccatggactttga
+12890325/1
CCCFFFFFHHHHHJJJJJJIJJFGIIIJJJJJJJJJJJJJJJJI3DFIII
@8892229/1
cattagcagaaatcctcattctttcaaaaaaaactattcgtaggagtaaa
+8892229/1
CCCFFFFFHHHHHIJJJJJJJJJJJJJJJJJJJJJJJJJJFHIJJJHIIJ
@11235002/1
gctttaacctcataactaaaacagggttcatgagttccactttcacaatc
+11235002/1
@@@BDDBDHFB?FGBC<:FE<FHIB79?B<C@ECC<C?FB9?DBGG@HGE
@11235497/1
gcacatccacgatttcggcagcttttacctcattttcactcagaagaaat
+11235497/1
CCCFFFFFHHHGHJJJJJJJJJJJJJJJJJJJJJJJJJJJJJJHJJJJJJ
@12559914/1
atgcaattcaaaatttattttttgtgataaatggcagtaatcacctacat
+12559914/1
@B@FFFFFHFHHGIJIJIIGIIJJFGGGIJJIIGIJIHHHIJIIJJJJIJ
@8893769/1
gtctctgctgttgttgctgctgctgttgttgttgctgctgttgttgttgt
+8893769/1
CCCFFFFFHHHHHIJJJJJJJJJJJIJJJJJJJJJJJJJIIJJIJJHHIG
@12892442/1
cgcgcattctgttgtatatttatgctcacttcaccaacattcatgaataa
+12892442/1
C@@DDFFFHHHHHIJJJJGGGIJIEI>HFGGHHCIJIGEIIEBIH@DGFH
@12226733/1
cttgcattaaatcacatcacattaccacatttctcaaattcagtcttga
+12226733/1
??=7D;DD4DAD>::AE3<3AFA33AC?FCC@?FFFIE@@?<9:CDD@<
@9913123/1
ctttaatctaatattatattgactaacaaaatatctttcaacagtagttt
+9913123/1
@@8BDD;;AC?CFF>GFGIDFEHIEF@F?FFHHFHF@EEGF@DBFEECCB
@12227144/1
gtttggtttaaattgtctaactacttcaataagccgaagcactttaggtg
+12227144/1
???DDDDDD:?DDE<2ACBFEDBEEICEEFCE<?CD><D@D@DECEBCEI
@11896335/1
cgctgtagtacaaatttctatttccgattatttttcctttgatgctgctc
+11896335/1
CCCFFFFFHHHHHJJJJJJJJJJJJJJJJJJJJJJJJJJJJIJJJJJJJJ
@10571425/1
gctttatgtttttgtattcttcaatg
+10571425/1
=1:B:D?42=ACFFE>F<BFEEFBE:
@11896962/1
gtttttatgaaatgagtcagaattttcgtttggagcaaatacaatgtatt
+11896962/1
BBBFFFFFHHHHHJJIHHGIIJJIJJJJIJIJIJJJJJJJJJJJJJFGIJ
@13221542/1
gccccagcagcagcagaggcaacaacagcctcagcagcagcagtggcaac
+13221542/1
CCCFFFFFHHHHHJJJJJIJJJJJJJJJJJJJJJJIJJJJJJJIJJJJJI
@10240172/1
ggtggctttattatattactcctaattgaagagccttttcccaaaatcat
+10240172/1
@@CFFFFFBHFDHIJJIGIEGHIIGIHG>EFFHEGGBGHIGBB@G;?FG4
@11236767/1
ggtgtctgctcttcacatactcttgttacaacatatttcaacatgtatcc
+11236767/1
CCCFFFFFHHHHHJJJJJJJJJJJJJJJJJJJJJJJJJJJJJIJJJJJJJ
@11238114/1
gcctataagaacaatgagtgagagcttgcaagaggtaacttctgtcttga
+11238114/1
CCCFFFFFHHHHHJJJJJJIJJJJJJJJJJJJJJJHHJJJJJJJJJJJJJ
@12894159/1
agcttttattgaatagaataggaatgtcaggtgcgttaacttttggtggc
+12894159/1
@CCFFFFFHHHHHJJIJJJJJJJJJJJJJJJFHIJIJJJIJJJJJJFHII
@12895010/1
ggcagttgaagataacatacaattttaattttattattctcaatgatttc
+12895010/1
@@@DDA?DFFBDFBGED<@BGEHE@EHFDHFFFIHFFFGIIIEADDFIFI
@9914515/1
ggcagcttttacctcattttcactcagaagaaataatatctcagcaccaa
+9914515/1
CCCFFFFFHHHHHJJJJJJJJJJJJJJJJJJJJJJJJJJJJJJJJJJJJJ
@12562777/1
ctcagataatcccatatcattgagacattaacttgcgtagcatactttat
+12562777/1
CCCFFFFFHGHHGJJJJGHJJBHHEHHIJEGHCEDGIHEHHIGGGGIIGJ
@10572232/1
tgctgttgttgctgaggctgctgtggtctctg
+10572232/1
@=?;DDDAFB>>BE4?CFDEE><9CF9ADB@9
@10906370/1
gctatagatggaacgttgatctggtctggagctggatgagtgacatcagc
+10906370/1
@@@DDDDFHHG>FGEGGGIIGGGICHGFEEGIIIIGG@BHHG9DBGHGHE
@9915024/1
cttaggtgtattcattacatatgtatttatactgacataatctcattaac
+9915024/1
CCCFFFDDHHHHHJJJJJJJJJJJJJJJJJJJJJJJJJJJJJJJJJJJJJ
@9233171/1
agttgtgaatcaatttcaggatacgatctggtttacaattagaatttata
+9233171/1
@@@DFFFFHHHGHIGGGIIIEFHIIFHGIGIHIGIJJJIJJJGHGGIJIH
@9233753/1
ctccaactccgacaaacgccatcctctcattcttagttgtaacaactagg
+9233753/1
@@@DFFBFDBFHDAG@FGIIIACFC>GHCG9@9BFGHDCBDGGIIIHGGI
@10243123/1
cttactaagggagttttcttgatcattttcgtttacccagagaggaaata
+10243123/1
@C<DDFEFBFFDHAFHBHGIGDHHGEDHEIGGBEHHJIHHBDGHGD>DDH
@13223524/1
ctgagatgaaggtggtctgctgggttgctggtcaccgggttgttgcctaa
+13223524/1
@CCFFFFFGHHHAEGGFFHIJIJJFHIIGIJIJHJJJIJGGIHJJIHIHI
@12564704/1
tgacacttaggtcgtgcatggtttaagaaagaccaaaggtttctgttgag
+12564704/1
C@CFFFFFGGHDFI@FHGIJJHHIIGIIIIIHIIGGIII?FGHHGGHJJI
@13223635/1
gtaggaaataagaaagcaagagaaggaagtgaggtacacagttgcagtcc
+13223635/1
CBCFFFFFHHHHHJJJJJJJJJIJJJJJJHIIJJGGIJJJJHIIJJJIJJ
@8226243/1
ctctgctgttgctgttgttgctgaggctgctgtggtctctgctgttgttg
+8226243/1
@C@DFFBDHFHFDGGGGIIICHBEDECHD=ECCB>?99CGGGHGIIBDDA
@13224178/1
gctaaatcttcaagtacatagtacataactttagctgtcgtctttctttc
+13224178/1
@C@DFFAEHFFHHIHHGIJIIJIGEIJJJJJBIFEDBGGBEGHGGEIJJB
@11900781/1
gtccttttatcataatgagatcaagtttttttcgaatcaaatgaagctgt
+11900781/1
CCCFFFFFHHHHFGIGIGIHHHIJJFIIGIIIIIIJJIGJJJJIGIJJI=
@9916964/1
ggcaaggtacagcctcaccacctcaaccgaacacttctaggttacatagt
+9916964/1
CC@FFFFBFHHFHEIJJJJJIIIHIIGGBFIIJJIGGJJBGBFHIFEGHB
@9917178/1
gcctgatgctgggaacaagaatgctgttaatgcctccaagcttaacattg
+9917178/1
CCCFFFFFHDHHHHIJJJJJJJJIIJIJHHIIGGGHGGFHIGJJJJJJEI
@12896332/1
ccataccgtacgctcaaacatgcaaatgtgacattattgactaaggccga
+12896332/1
CCCFFFFFHHHHHJJJJJJJJJJJJJJJIIJJJJJJJJJJJJJJJJJJJF
@11902042/1
atctaatatttgagcagaaggtgctggtgcatgtaatactttgtagatat
+11902042/1
@@@DFFFBHFHHHI>FHIGEBGGGHHHECH@HGCFHEHEHIIIDGHCGII
@12897512/1
cttctggtagcatttcaaaatgattatatcctagttcttctaatattgat
+12897512/1
@CCFFFFBFHHHHJIJJIIIIIHGHJJIJJJJHIHIIJJJJIGIHIIJGI
@10244407/1
gtcacttcaaactgttgctcagcagctatctcttgtaggaactggactgc
+10244407/1
CCCFFFFFHHHHHJIJJJJJJJIJJJJFJJJJJJJIJIJGIIIJJIIJID
@10574255/1
ggggaacgagaaccaatttcttttttaaaataatcagcaaaatccaaaag
+10574255/1
@CCDDADDDHFHFIJJJIJGHJJJJIJEGDDHIIEFHGDEHGEHHIJJGC
@10910417/1
ttctgcagtatgtttacaaatgttgcagcattaagtcttctctgcactgt
+10910417/1
@@@ADDEFHBBFDHBHHBHBHFHGIGGIICHAEHGEFEHGGHHGADFGIH
@8898654/1
ccagagaggaaatagtattttttcttcatcgtcttgaacttcatttccaa
+8898654/1
?@;DDD?DDFF?AFHFFHIIIIGGIIICHGGCFCFAHHIGC<?9?B<FHE
@11571110/1
gctcaaacatgcaaatgtgacattattgactaaggccgatctgaggtctg
+11571110/1
@CCFFFFFHHHGHJJJJHJJJJJJJJJJJJJJJJJGHHGHGJJIJJHIII
@12897935/1
ccacattccattccatgatttattaaacccgatgctagctttcttaaatc
+12897935/1
??@DDDEDHBFDHIIIIIIGGIIEHBH@FHE:?EGGHIIIIFDGICHIIG
@8229184/1
gttgttgttgctgaggctgctgtggtctctgctgttgctgaggctgttgt
+8229184/1
BBBFFFFFHGHHHJJJJJJJJJHIJIJJJIJJIIGIJJJJGHJIJJEIJD
@11246808/1
cgattggaaaaataatcagaatatgaatggtattgctctgcagggaacgg
+11246808/1
@@@FFFDFFFHHHIIIIIJHIJIIHJIJIJCHHJJJJJJJIJJJJJJJJI
@8565356/1
ttggaaatggacaaaccttaggaatttctttaagagtaagaatgccaaaa
+8565356/1
CCCFFFFFHHHHHJJJJJJJIJJJJJIJJJJJJJIJHIJJJJJIIJJJJJ
@11573865/1
aagattacaattcttaacattttttctttaaacaaagaacattggattat
+11573865/1
BCCDFFFFHHHHHJJJJIIJJJJJJJGJJIJJIIIIIEEHHJJJJIJJIJ
@9919045/1
gtctttttttaccaaaccggtattttccccttggcaacaaacagttgttt
+9919045/1
@?@DDDDE?FDFHAFHEEGBFHGA@GEDAGGEGGGGIGGFGHBG@FF@CD
@11903958/1
accttttgtaacatcgacaacaccgcttgtgcggcaatatgtttggcttg
+11903958/1
@@@FFFFFDHHHHHIIJGHHJGDAGGDFEHGHDHIEFHGII@GHGGEHIB
@10575740/1
gtttattagggtagcatttggaggactgtcagatggttttggagaattat
+10575740/1
@==DDADDCAF2AGHIBFHGBGGIIGGIAFGIIIII11?FCBDDHEDH98
@13226517/1
tctgtcttgaaatctgtagcccaatatagattccagaacttccggcataa
+13226517/1
CC@FFDFFFHDDHGGFCEHGGICGHAHHCGHF<?FCGICHGFDGBHIGHE
@11575528/1
cctgcaccgatgcaattaatactcatcttctttactaaaaggctacacaa
+11575528/1
@@@FDFFFHHHFFGIGIIGIIIJJJBGHIJJJJJJJJJCGECGHIGIGII
@11575757/1
gttatatggtgattgatgccattcaactttgcattaactttctgtagtat
+11575757/1
BBCFFFFFHFHHHJJJJIJJIJJJJJJJJJJJJJJJJJIJJJJJIJJIJJ
@11247333/1
gctgagtgagttaaaacagtacatcgcacaacaaacacttggggagttaa
+11247333/1
CCCFFFDEHHHHGJJJJJJIIJJJJJJJJJJJJJJJJJJJJJJJHIHIJJ
@8899826/1
ctctaaaccttcatctttatcagtaatttctttaatatttgaagtttctt
+8899826/1
@@@DDDDBD>FHHIEHGHCFA@FE@A<EHD?EEEDE9FHGGHGHDFHEEG
@12899129/1
cgtacttctagcattagaagtttcttctccagctaaggctgtatcatcaa
+12899129/1
CCBFFFFFHHHHHJJJJJJJIIJJJJJJJJJJJJJJJJJJJJJJJJJJJJ
@13228430/1
gaccagtttgcaaagggaagcgagcttgctgttgttgctgctgctgctgt
+13228430/1
CCCFFFFFHGHHHJJJJJJJJJJJJJJJJJJJJJIJIIJJJJJJJJJJJF
@13228474/1
gtcacaactaacaatgggccacaactcatattgatcgtcaaatgaaacat
+13228474/1
CCCFFFFFHHHHHIJJJJJJJJJJJJJJJJJJJJIJJIIJIJIJJJJJJJ
@13228782/1
ctcgaatctattatctcttggacaagttgttatattagtcactttatatg
+13228782/1
CCCFFFFFHHHHHJJJJJJJJJJJJJJJJHIJJJJJJJIJJJIJJJJJJJ
@10579889/1
cactgttcctggctgagagtaattcgtcgcgcattctgttgtatatttat
+10579889/1
CCCFFFFFHHHHHJJIIJJEHIIIJIIJJJJJIJJJJJIGJGIJJJJJJE
@12901634/1
ctggatgaggaaatttttcataaagaagtcgaatactgttcttaggaata
+12901634/1
@@@DFDDDDFDDDBFGIIIGEEGHIDEGEHHHGGDHEHB@FDCHIGEEHI
@10914194/1
gcatagttatttggaagtgatttgcacgaagcactataggtcgaccttct
+10914194/1
CCCFFFDFHHHHHJJJJHIJJJJJJJJJJIJJJJJJJJJJHIJIJJJJJJ
@8903590/1
cacatcaatgttaaggaatggtttccaaccaataattgcagactgga
+8903590/1
CCCFFFFFHHHHHJJJIJJJJIIIJJJJJJJJJJJJJJJJJIJJJJJ
@9575875/1
gttgcacttttcacatacaacaaagtaactaataacaatataaacaatac
+9575875/1
@@;?D??::ACD?:2CAFDEDGA;F3<<C?2<:9?C?CFFF9DD9BB<?B
@8904795/1
tgttgttgttgttgctgaggctgctgtggtctctgctgttgctgaggctg
+8904795/1
CCCFFFFFHHHHHJJJJGIJJJJJJJEGIGGIIJJJJJHIJJJJEHIIJI
@8905304/1
gcaaattgttcgtagtgaagaactgaaagcagatctaaatttctcaaatt
+8905304/1
CCCFFFFFHHHHHJJHIJJJJJJJJJJJJJJJHIJI??1?GHIIJGB:BG
@9577283/1
cttgtctaacttgaccaacggtaaaagcaggaggttgttgcatcctttgc
+9577283/1
CCCFFFFFHHHHHJJJJGIJJFGGIJIIIJJIJJGHIJIJIGIGJJJJII
@9924480/1
gcctaattgatccataataagtctaaatagaccttcagggtcattatggg
+9924480/1
CCCFFFFFHHHHHJJJIJJJJJJJEEEFHHHIGHJIJGEGGHHIIJJJJJ
@11581556/1
ctgcaatttccaagaaactttacttttcacaaataaatataaaaagaaaa
+11581556/1
CCCFFFFFHHHHHJJJJIJJJJJJIJJJIJJJJJJJJJJJJJJJJJJJJJ
@12903012/1
tcaacaatcgtcggtacaatgtaatatgagttttctttgttttcaaaggc
+12903012/1
CCCFFFFFHHHHHI@FHIJIJHGIJJIJJJIJJIGIJJJGIJJJIJJIJJ
@9242115/1
gtagcattgtaatttcttgttcttcttgtttcttttctttaacatttctc
+9242115/1
@@@?DDB?CDFBFHGIIIGIIEHHHIIIEHIHIIIHHHIIICHGHIGFEH
@9243107/1
ggagtattcttggaaacaattttataattattggatatattcatgccaca
+9243107/1
BBCFDDFFHHHHHJJJJJIJJJJJJJJJJJJJJJJJJJJJJJJJJJJJJJ
@11908922/1
ggaagtaagtgcaggggaacgagaaccaatttcttttttaaaataatcag
+11908922/1
B@@FFDFFHHHHHJJJJJJJJJJJJJJJJJJJJJJJJJJJJJJJJJJJJJ
@8235573/1
cccctataagggcttcgatagaatctgcaa
+8235573/1
8=?DDDDD?B3BAEF@EEHG:HBEBHH@EC
@8235724/1
accaattttatgatttctcttctcttggtgttcaacaaatctcttaatga
+8235724/1
C@CFFFFFHHHHHJJJJIIEIIJJJJJJCFHIIJJJJGGHJIJGIJJJJJ
@11582923/1
ctttctttcaacaaacacaagagctaaattatcctttttgaaatttttta
+11582923/1
@BCFFFFFHHHHGJJJJJIJJIJJJIJIIIJIJJIJJJGIIJGGIIIJIJ
@13232440/1
gcacaacaaacacttggggagttaaatcaacatcagctga
+13232440/1
@?<D?DD??FF?=:::CC<1C<?C<FGF<?FE>D<9<<B?
@10582643/1
gtcaaatccatctttgtaaataaaaaattaataacattaatatgaacaaa
+10582643/1
CCCFFFFFGHHHHJJIHIJJJJIJJJJIIIJJIIIIJJJJJJJJJJJJJJ
@13232802/1
gtttggtagaagcaggatgacacttaggtcgtgcatggtttaagaaagac
+13232802/1
CCCFFFDFHHHHHJJIIGIIJIJJJJJJCAGHGIJIIJ<DHIGGIHIIII
@13232815/1
agcatctcctaggaattctaaacgttcattgtgagttatatttgattcag
+13232815/1
@?@FFADDHFHD?E@FEEGGEGG1FDDDHDBHI<@GA<CGI>HD>??FHB
@10249723/1
gtcgaatactctgagcttgctgagcgactaatgccactgtgtccaca
+10249723/1
CCCDFAEFFFHFHEBBHHGEEG@FEH<?CH?GC>?FHDD<BHBFF?D
@11584693/1
gcaagaggtaacttctgtcttgaaatctgtagcccaatattgattcc
+11584693/1
?;=DB>BDCBFBDEGEEHH@DHEHIIIIECFGHIIIGGIHIHDHHII
@9926276/1
ctctatttcattgtgcattaatctatagaaaattttccaaacagtattta
+9926276/1
@BCFFFFFHHHHHHIJJJJJIJJJJJJJJJJJJJJJIJJJJJJJGHJJJJ
@11910588/1
ctcacacctggcactaaactgtaaagggcttcactgcaaaagtttgatca
+11910588/1
:?@?DDDAHHHFFGGCHEEEE?DHDHGICHIIECHDGGECFF0?D<BFED
@11910721/1
cctggatctgatcttaacaagccttaagagaaatcttagctgacatatac
+11910721/1
CCCFFFFFHHHHHJJJJJJJJJJJJJJJJJJJJJJJJJJJJJJJJJJJJJ
@9243773/1
gatgcaattaatactcatcttctttactaaaaggctacacaaacaatcac
+9243773/1
CCCFFFFFHHHHHJJJJJJJJJJJJJJJJJJJIIIJJJJJJIJJJJJJIJ
@11911138/1
ccacattccattccatgatttattaaacccgatgctagctttcttaaatc
+11911138/1
@CCFADFEFHFHDIGBHEHFHGHIIJIGDHIHHIIGGIIHIIIGHIDEEG
@10920541/1
agtgaagaactgaaagcagatctaaatttctcaaatttctttctatatcc
+10920541/1
@CBFFFFFHHHHHJJJJJJGHIHEA3AFEEHHIG:EGGHIIIJJJJJJJI
@10251786/1
gctttattatattactcctaattgaagagccttttcccaaaatcatacca
+10251786/1
CCCFFFFFHHHHHJJJIJIGIJJHHGJEIIJJIIJJIJJJJJJGGHJJJG
@11255310/1
cctgggtttaaaatcttcaataacattactcatttctgataggttctgca
+11255310/1
@@@DFFDDFHHGHJBDHIIIBFHIGIGJICEHHIJJIJIIJJI?FGIJJJ
@10252125/1
ccagagactcgtccaatcagattgaaaaaaaacaagttgtataacacaat
+10252125/1
CCCFFFFFHHHHHJJJJJJJJJJJIIJJJJJJJJJJFHJHIJJJJJIJJI
@13233286/1
cagtatctgttaaccagcgtgatagaagaagacatatcaacactgggacc
+13233286/1
CCCFFFFFHHHHHJJJJDGIIIIJJJIJIJJJJJJJJJJJJJJJJJICGH
@13233318/1
caacaacagccgcagcagcagcagtggcaacaacagccccagcagcagca
+13233318/1
?@8B?D:BDFB61C@ED>@BB@?B1?CB?GFGI8DBD;1?BF>32@86@6
@11256355/1
cagccaagagaaaagctaactccccttccgggtcatctacatgtcgaagc
+11256355/1
CCCFFFFFHHHHHJGIJJIIIDGHGIJJJJJJJJJJJJJJJJJIGIIIGI
@13233841/1
gccaacagtaagacatggtagatgaggatactttaatctaatattatatt
+13233841/1
@@@FFFFFHFGFHIIIIJHHI>FHDHIFGIIIJJFIIJGIFGHJIJJIIJ
@8908357/1
aacaaacacttggggagttaaatcaacatcagctgagatatactcatatt
+8908357/1
@@@DFFDFHHGHDGDHAHHEHIIIGHCDHIGDGGGCEIIICDFHG@FFGG
@8908865/1
ctgagctttataaaatgcagtggccgacacatcaatattaagcatcatct
+8908865/1
CCCFFFFFHHHHHJJJJJJJIJJJJJIJJJJJJJJJJJJJJJJJJJJJJJ
@12577455/1
ctaatatcctaacgttatcaggttttgggtagttgggtaatattttgata
+12577455/1
CCCFFFEFHGHHHJAFHJIHIJAFEHIJI?GHHIGIJ:DFIGIGIIJIIJ
@8909777/1
ctccccttccgggtcatctacatgtcgaagcaatggtgaaataggttctg
+8909777/1
CCCFFFFFHHHHHGIJJJJJJJJJJJJJJJJJJJJJFGIJJJJJJHIJJJ
@12244745/1
ggaacgagaaccaatttcttttttaaaataatcagcaaaatccaaa
+12244745/1
C@CFFFDDHFHHHBHIJJJJJJJJIIIIJJJIIIGIJJJJJIJJJJ
@8574521/1
cttcaccaaaaactttgtcagccgcttctataccaccatcaaggaaaagt
+8574521/1
@CCFFFDFGDDFHIIIIIJIJFGGEGHGHGIJJ<DFGHIGAHIGGGDBDB
@8575690/1
gatatgatatgggttgctgtttacaccaacgataaaatcaggctttatgt
+8575690/1
B?BDFFDFHHGHHAFGIIJGIIIJJIIIIHHHIIIDIIJGIIIJJJIJJI
@11914000/1
cttctgtaaaacgccaataattgttctttcatgatactctcaagatccct
+11914000/1
CCCFFFFFFHHHHIJIJJJJJJJHIJIJJJJJJJJJJJJJJIJJIJJJJI
@8241490/1
gtacaaatttctatttccgattatttttcctttgatgctgctcaatttac
+8241490/1
@@@DDDDDHAFHHIGEFGHBHBEEFHGEBCED@GIIEIEGGEHHII>GI@
@11256923/1
cgcagattaaaatttttaagtacgactaagtgagcacactaaatcaccac
+11256923/1
?@@FFFDFHHGHHJJJJIIGHGIJIIJIIJDGIIIJIGHIJIJJJJJJJJ
@8242064/1
ggttgctgctaaatcttcaagtacatagtacataactttagctgtcgtct
+8242064/1
BC@FFFFFHHHHHJJJJJIJJIHIIJJJJJIJJJJJIJJIJIJJJJJIII
@9247777/1
gaatatttccaatgaattcctctatttcattgtgcattaatctatagaaa
+9247777/1
CCCFFFFFHHHHHJJJJJJJJJJJJJJJJJJJIJJJJJJJJJJIJJIJJJ
@9248025/1
gctgaggcggttgttgccactgctgttgttgaggctgctgtggtctctgc
+9248025/1
CCCFFFFFHHFHHHIJJJJJJJJJJHIJIJIGIJJJJIIGGGI@EGGGIE
@8579027/1
ccacattccattccatgatttattaaacccgatgctagctttcttaaatc
+8579027/1
CCCFFFFFHHGHHJJJJJIJJIJJJJIJIJJIJJJJJJJJJJJJJJIJJI
@12247741/1
ctcacttctttctgtggtgctagattatcccttctgaagacaggactagg
+12247741/1
C@CFFFFFHHHGHIHGICGHIJJIJGGICHEHIJIJIIGIIIIIIJJJIJ
@9583319/1
ttgaggtggtagttgagtttggtgggtaggggttgtttccctagactgtg
+9583319/1
@@@DFFDDHFGHHIJBGGJIIIHGGIEFHIGG:?FDGGIEIIIIJGGIFH
@9583691/1
ctgagacgcaagaagcagctgaataatacaaccaaattcagaatttaaca
+9583691/1
CC@FFDFFGD:FFHIGIIE@BBE?@FFB?CGC=FFGIIEGAAEGBFHHEI
@11259833/1
cgacaatttgttctcttctgttgtttcaattttggcagtatgcaaatatt
+11259833/1
CCCFFFFFHHHHHJJJJJJJJJJJJJJJJJJJJJJJJJHIJJJJJJJJJJ
@10589596/1
ctccaatcgcattccctttcacactagggacatgaggtgaaattattggt
+10589596/1
CCCFFFFFHHHHHJJJJJJJJJJJJJJJJIJJJJJIICFFGIIIIJJJJB
@12582494/1
ctcaggataactatagaggttcttctttccatcaaaggcaggaaatcgat
+12582494/1
CCCFFFFFGHHHFIJIIJJCFHHIJJJJJIJJJIJIIJIIJIGIIIJIEH
@12583304/1
ggctattttagcatggaatgtgatctccaagttgtga
+12583304/1
@@<?A8B?DHD8CAG<9<CF:A9<?B?A4A2AAF:C<
@9933612/1
ttccgctaatttaaaaattgaatagtttttatgaaatgagtcagaatttt
+9933612/1
8??DD<DDFFHDDHEBFEHI9<CHHCHIII=GHCGGGG<HI99?40?@GF
@12584013/1
ctattaatgctttaaacattaactagttgcacttgtcacatacaacaaag
+12584013/1
CCCFFFFFHHHHHJJJJJJJJJJJJJHGJJJJJJ2@EIIJJJJIIJJJJJ
@8915173/1
ataacattcgtcctcctgccactcatcataatgaacaatatcttctt
+8915173/1
@@@=DDB??FH?AGHEHEHIDBFGH@HH<HF<FCGBFHEDCFHA@F<
@11590054/1
ctctagtcgctttatgcaaataaattggcatcccacttttatgaatgatt
+11590054/1
CCCFFFDDHHHHHIJJJIJJJJJIEIIJJJJJJJJJJJJIJJJJIJJJJJ
@9585636/1
gtaggggttgtttccctagactgtggttgagacacttgctggggaggtgg
+9585636/1
CCCFFFFDHHHHHJJJJJJJJJJHIJJJJJJJJJJIJJJJJJJJGIJFHI
@13240430/1
cctatgactcccaagctgctatgagtactatcatcagctgg
+13240430/1
@@?DD?BDB?AFFIAFGI@??AAA?322<<2<C:?:?C??B
@10927623/1
cctttgtgagccacatcaatgttaaggaatggtttccaaccaataattgc
+10927623/1
CCCFFFFFGHHHHJJJJJJJJIJJJJJJJJJJHHIIJJJJJJJJJJJJJI
@12911171/1
gttggtgtagaggtgcaggctggccatgttgaatagcttgctgtggtggt
+12911171/1
@@CFDBDDHHHHF<CGGIGIEBFCFFGEFGGCHIEIIEHGGGCHI@?BG?
@8916265/1
cggcaatatgtttggcttgctgttttgtagaagccttaccttcagctgag
+8916265/1
CCCFFFFFHHHHHJIJJJJJJJHIJJJIJJJJJJJJIJJJJIJJJJJJJJ
@9934672/1
gcctcatgttataacattatgcagttcattacctaagatatttgttatga
+9934672/1
CCCFFFFFHHHHHJJJJJJJJJJJJJJJJJJJJJJJJJJJJJJJJJJJJJ
@8247349/1
ctctgtatcaacaactgtaccagccggcacattcatatttctcccatctg
+8247349/1
CCCFFFFFHHHHHJJJJJJCHIJIJIJIFHIIJJGGIJIJCADGHJIIIG
@9937604/1
gcctgatgctgggaacaagaatgctgttaatgcctcca
+9937604/1
?@8BDDD>FB?DFBFII9FGFI@<FF<AHDFF93E?;?
@9937610/1
cctttggctttaacctcataactaaaacagggttcatgagttccactttc
+9937610/1
CCCFFFFFHHHHHJJJJJJJJJJJIJJJJJJIHIJJJJJJGIJIJJJJJJ
@13242681/1
atccataataagtctaaatagaccttcagggtcttcatgggcttctatta
+13242681/1
CCCFFFFFGHHHHJJJJJJJJJHGHIJDHJJ<CEHIHIJIJHGIEHIJJ<
@11593953/1
gtcacttcaaactgttgctcagcagctatctcttgtaggaactggactgc
+11593953/1
CCCFDFFFHHHGHIJJJJJIIJEIJGHIJJJJIIJHGIIIJJIJJCECHF
@8249258/1
catcacattaccacatttctcaaattcagtcttgaaatattatccattag
+8249258/1
@@CFFFFFFHFHHIJIIJJJIJJEIIJJJHHJJJJJIIIJIJJHIGGIJG
@10593962/1
attttcactcagaagaaataatatctcagcaccaattttatgatttctct
+10593962/1
@@@FDEFFHGGF<FFCHIGHEGIGIHGIEHGIGIJIJEGIHIIJECHHGH
@9251546/1
gccactgattgatgtcccaatggtccacacctttgtcaccactatattca
+9251546/1
CCCFFFFFHHHHHJJJJJJJJJJIJJJJJJJJJJJIJJJIJJJJJJJJJJ
@10594725/1
gtaatttcttgttcttcttgtttcttttctttaacatttctcacagaacg
+10594725/1
C@@FFFFFHHHHHJJJJJJJIIJJJJJJJJJJJJJJJJJJJJJJJJIIJJ
@10594781/1
attcagccgagtaaaccaaaacaggatatgaatgaaaaaccgaacgtaaa
+10594781/1
CCCFFFFFHHHHHIJJJJIJJJJJJJJIJJJJJJJJJJJJJJJJJJGGIJ
@12912813/1
gtggcgtgtaatcactgctgaggcttgaacaagcccttctgatagcctgc
+12912813/1
@@@FDDDDHDHFHIIIIECAHEG?GHHIHGBD;DDF@G;?BDHH?DHGI2
@8585253/1
cgttgaactaaacttggatcagtagtggtatcaatttcttctttaggtaa
+8585253/1
@C@FFFDDHHHHHGIJDGIIGIFHIFFHCFHIJJJJIJIIIJJJHHIFFH
@8253173/1
gctgttgttgttgttgaccccatggttgtcgaggaggtccctgttgttcc
+8253173/1
CCCFFFFFHHHHHIJJIJJJJIJJJHJJJIJHJJIIJFHGHIIIIJJJJJ
@8253591/1
catcctctcattcttagttgtaacaactaggggcaccatgacgatagctt
+8253591/1
CCCFFFFFHHHHGJIJJIJJIGHJJIJJIJIIIJJIJJJJ>GGGJJJJJJ
@8253743/1
ctcttgttttgcttctttttttttgacctacccttgccgatagcaataag
+8253743/1
CCCFFFDFHHHHHJJJJJJJJJJJJJJJJJJIJJEHJJJJJJHHHHHHFF
@10932752/1
ttctaggtccttttatcataatgagatcaagtttttttcgaatcaaatga
+10932752/1
CCCFFFFEHHHHHJJJJJJJJJJJJJJJJJJHHIJJJJJJJJJJFIJIJJ
@11597266/1
cttaaaacaatgtcaagagcttggattgcctcctgcggaccattagttga
+11597266/1
CCCFFFFFHHHHHIIIJJGJJJJIJJGFGIJIJJJJJJGHIIJJJJJJIH
@10596251/1
ctgttgttgctgaggctgctgtggtctctgctgttgctgttgttgctgag
+10596251/1
@CCFAFFBAHHGFHG?:FEHGBGHIGIIIIIIGIGGGGH?FE9BDA?F??
@11922004/1
ggcttctgcttccgttccaccctttctgctgcgatctttgccatagcata
+11922004/1
?7@DDDA??FBF?<AACABI@FBFIEEHEH@EF6CFGBFC<B@FFIFFIF
@9939641/1
agctgctaattttgcttggtgtttgttttctcctactccgacaaacgcca
+9939641/1
@@@FBADFFDHBFA@GGGGHFAGHIACFEHHEGIEGGFHGADGG@DH>@F
@9592165/1
ccgaggaattccagcctttgatagcaatcggtaaagttttgcctata
+9592165/1
C@CFFFFFHHFFFHIGIJJIIIJJJJJJJJGIIJGGDAGHBHIJIHG
@9593146/1
ggcacatccacgatttcggcagcttttacctcattttcactcag
+9593146/1
@@@?DDDDFFBFD3E:?<:1?11CFE?CBED9BD?<DF<>BG9<
@8586670/1
tctctttctttttttgttagactgatttgatagagcacggaaggtggaat
+8586670/1
CCCFFFFFHHHHHJJJJJJJJJJJJJJJJJJJJJJJJJJJGIIJ=FHEHI
@8256011/1
gtatgacgatgatttgatatctatatttctcattttttctgctaaagcac
+8256011/1
@BBFFFFFHHHHHJJJAGIIIIHIIJJJJJIJJJJJJJIIJJJJIIJJJJ
@12254024/1
cacccttttttttgttcctttttgaattg
+12254024/1
?<1ADDDDFFFFFI8EEDF>BFFDB4?B?
@12254373/1
cctgaatccttagaattcaaaaattcaaacttaaattcgtagcctaattg
+12254373/1
?@<DDDD88FFDHIE?GHIGGHIIIIGHHIGGHIGHIICDFHIIIIIGIG
@12254853/1
cgcacaacaaacacttggggagttaaatcaacatcagctgagatatactc
+12254853/1
@@@DDDDFHHFDFGEHIGEABF?EFDDFHEGHHIGEHIGIGHAHIGGCBG
@9256847/1
aataaattgaactaatgcgaataagtcatagctttatattaaacacttat
+9256847/1
@;?DFDDDFDFFHHIIEBAEIIIIIIICHIGGHGIIIGHIIIEGHIIGII
@8922099/1
cactgattgatgtcccaatggtccac
+8922099/1
@<?DDAD;4=C?F<FFFE@EG<FBC?
@9257101/1
tgttgttgttgttgaccccatggttgtcgaggaggtccctgttgttccat
+9257101/1
@C@DFDFFHHHFB@FHEGGGFGHHIHHGHCFG:BD899FFFFGCGABBCG
@8258772/1
gcagctaatgattcaaataagtctccaaggacctttggcacatccacgat
+8258772/1
@C@D@DFFBDA?FFHFCCDFAIEIEHGAHEEHIIICGGIIICHAECGGFH
@11599031/1
cttgaggtctggtaattggagcggcttgtctaacttgaccaacgg
+11599031/1
CCCFFFFDFHHHFHIJJJJJJJIJJJJ6??B?GBAG9<FG8B?BA
@8591819/1
ctttttcttgatctctttcattatcgtaaattgtcacggtctcaacaagt
+8591819/1
CCCFFFFFHHHHHJJJJJJJJJJJJJJJIJJJJJJIJJJJJJJJJJJJJH
@11268815/1
gcctatcctctggaggaattcctttaaactgatccatgatcaatctcata
+11268815/1
CCCFFFFFHHHHHIIJJJJJJJJJJJIIJJJJJJJJJIJJJJJJJJJJJJ
@11268953/1
caaagattggagagtgtttgtggggaagttttatttacattttttgcctg
+11268953/1
CC@FFFFFHHGFFG2ACGHHGHIJJ?GG?GHHIIJJJIGHIJIGIGIJIJ
@13248183/1
ctggggaggtggacctctttgtgcccatggagtttgacctctaggaccag
+13248183/1
@@@DDDDDD<CFFFFGFFII>HECGIFIIIEFIFCFCFCIIF>EFCFFII
@13248759/1
cttcaggcatgggtcactattaaagttgatttgtcttatcgacttgacaa
+13248759/1
CCCFFFFFHHHHHHIIJJJJJJJJJIIJHJJJJJJJJJJJJJIJJJIJJJ
@12255583/1
acccatgttaaattttttcagaatcatgtgattttttttcctttcaagaa
+12255583/1
@CCFDFFDDHHHHGIJIGHIIBHHGHJJAG>GFIIHIJIDHIGIIJGGHJ
@12255711/1
ggtggttcttgcctttgcagctgttgtggtggttgttgcctctgttgctg
+12255711/1
?@1ADDD?BFFFDFIBEHGDAGICHHGGC:?EC@F?;?DFGGGGIIBEEH
@10600198/1
gttggttgttttttaagtgcatgttgaacatattcatgcaaaatgcaaat
+10600198/1
B@@FFDDDCDHHHJJJJFHIIGIHIJJJGGHIJJJJJJJJJJJIIIIJJF
@8261870/1
cgaggtccctgttgttccattgcttgaggtctggtaattggagcggctt
+8261870/1
@@CDDDDDHDFHDGFGHIIIJJIJJDFHIHGGHIJJGGHIG@GGIIIII
@13250664/1
cccatggagtttgacctctaggaccagtttgcaaagg
+13250664/1
CCCFFFB3CFBFHGHEHIIIGGEHHIIEHHIIIIIII
@11271129/1
gctcaaacatgcaaatgtgacattattgactaaggccgatctgaggtctg
+11271129/1
@<?D?DBDF?HDFGEBFADFEHHCCGA>CHGHG>F9;DFHDCE<DF9B@;
@12256619/1
ggtgcgttaacttttggtggctttattatattactcctaattgaagagcc
+12256619/1
@@@DDDDDDHBDFHBF>2AEE@BCEF@FCGD@?>GHGF??GD<?F?DG@E
@12256814/1
ctatttcattgtgcattaatctatagaaaattttccaaacagtattt
+12256814/1
CCCFFFFFHHHHHJJJJJJJJJJJJJJJJJJJJJJJJJJJJJIIJJJ
@8264115/1
ctgctctgataaattagaatcatcccatagcaaatggtatttggtaggac
+8264115/1
CCCFFFFFHHHGHJJIJJJJJJJJJJJJJJJJIJJJJCGHJJJIHIJJJJ
@11927757/1
taatgcctccaagcttaacattgattttaaggcaaagattggagagtgtt
+11927757/1
B@@FFDFFHGGFHIJJGIJJIJIGJJJGHGGGGHIDIJIIJJGIGG?FBG
@11272147/1
ggagtttgacctctaggaccagtttgcaaagggaagcgagcttgctgttg
+11272147/1
?@?DADFFHHGHHIIIIFFHIIFFHHHIIFIIIIGHHIIIIGIIIIIIIG
@12257449/1
cagggatatctttcagttcttcaacaaaattatcttcatatatttcagta
+12257449/1
CCCFFFFFHHHHHJJJJIJJJJJIJIJJJJJGIGHIIEIJJJJIJJJJJJ
@11273290/1
gccacattccattccatgatttattaaacccgatgctagctttcttaaat
+11273290/1
CCCFFFFFFHHHHJJJJIIJJJJJJJJJJJJJJJJJJJJJJJJJJJJJJJ
@9257870/1
atttatttataataaaaatgattgaaatcaatcaagctttctgcttaggt
+9257870/1
CCCFFFFFHHHHHJJIJJGJJJJJJJJJJJJJJJJJJJJJJJJJJJJJJF
@9596670/1
gtcttgaaatctgtagcccaatatagattccagaacttccggcataatga
+9596670/1
CCCFFFFFGHHHHFHIFJGHGIIJJJJJJDHIIIIDHICHGIGHIJJIJI
@12258707/1
gccagtaggtaaaaagattattgtattttcttttagaactctttcaa
+12258707/1
@@@DDDDDHHFHDGEHG@EGHHG:CEHGIHIIIGIIFEFHIIIIIGI
@10941083/1
ctctaaaccttcatctttatcagtaatttctttaatatttgaagtttctt
+10941083/1
@@@FFFFEFFHHDIJJJJHJIIIGIJJJJGIJJEEHFHIIEGHCHHIIIJ
@9944917/1
ataaattttaataacaattcaatatgaaaaaataacaaaataattataaa
+9944917/1
CCCFFFFFHHHHHJJJJJJJJJJJJJJJJJJJJJJJJJJJJJJJJJJJJJ
@10602825/1
tgtctttgtgtcttgcacgacctttggattgaatataagaccttgttgtt
+10602825/1
@@@DADBD?CCBDDBGHIEHAFEHGEHIIGH>CGHIGHGEE@GIBF@DFD
@10602895/1
cttcagtaaataacaaagaatggaaggccaaaatttgttcacactgttcc
+10602895/1
CCCFFFFFHHHHHJJJJJJJJJJJJJJJJJJJJJJJJIJJJJJJJJJJJJ
@9945546/1
gtcgacaattgtaccaagctctggcattttcctgtgactgatttttcttc
+9945546/1
CCCFFFFFHHGHHJJJJJJIHIJJJIHIIJJJJJHIIJJJHJJJJJHIJH
@10603473/1
cgaggtttaaattttttccgctgtagtac
+10603473/1
<<;DD0AA:<A?<<EE:CB1<8:1CBG<9
@8925597/1
gccacattccattccatgatttattaaacccgatgctagctttcttaaat
+8925597/1
CCCFDFFFHHGHHIJJIIJJIJJJJJJJIJJJEGGIJIGGJJJJJJFIIG
@11601725/1
caggattgatagatacatcataatgatgaataaccatattcttattcttt
+11601725/1
CCCFFFFFHHHHHJJJJJJJJJIJJJJJIJJJJJJIJGIJJJJJJJJJJJ
@12920963/1
gctgctgttgttgttgttgaccccatggttgtcgaggaggtccctgttgt
+12920963/1
@@<?;BD=CF;D>2CFF?:C:C@ECDAF:CA:CDCDBFBFBDBAFFFEFI
@11602570/1
agaattttcgtttggagcaaatacaatgtatttgctgtctttgt
+11602570/1
@@@DDDDDH<CFFEDB@HGG;@HHIJ@F:E11:CDHGFAGGHJF
@9260286/1
cctgttgttccattgcttgaggtctggtaattggagcggcttgtctaac
+9260286/1
CCCFFFFFHHHHHJJJJJJJJJGHJJJHHJJJJJJJJJIJJJ09<B<F<
@13253983/1
gccttcaagatagaacccaattctg
+13253983/1
???DB?DA?4CDDBBEE83A?@<A?
@12923104/1
gccaatagctgtgggttatatggtgattgatgccattcaactttgcatta
+12923104/1
CCCFFFFFHHHFFIJEGIJGGIJFHIJIIJJIJJJJJIGHIIJJJJIIJJ
@11931254/1
gtaaccttcaacatataaactgcagggaattctaagagggtacacaattc
+11931254/1
CCCFFFFFHHHHHJJJJJJJJJJJJJJJJJJJJJIJJJJJDGIJJJGJJJ
@8595184/1
ttcatctatattttttaaggaagtaagtgcaggggaacgagaaccaattt
+8595184/1
CCCFFFFFHHHHHJJJJJJJIJJHIJIFHJJJJJJJJJIJJJJJJJIIJJ
@9597327/1
cggtattgctctgcagggaacggcgacataggtgtctgctcttcacatac
+9597327/1
@C@DFDFFHHGHGJIGIJGJJIJJJJFIJIIJIGJJJJGIIIIIIJJIJJ
@9597949/1
gttggtgtagaggtgcaggctggccatgttgaatagcttgctgtggtggt
+9597949/1
@@@DD;D2CFFFFE:AFGEFFIIIIEFFIII<DFEFF?DDFIIIIFIIII
@8265710/1
ataagaactatttctttaagaatattttggatttcattgatagtatctga
+8265710/1
CCCFFFFFHHGHHIIIJIIJJIJJGIIJJJGGIHGIIJJIIIIGIHIJJF
@9598256/1
tcatgttataacattatgcagttcattacctaagatatttgttatgatct
+9598256/1
?@@FD;D?FDD>FHGIIB>FHCIFHHG>HFHHIG?FFD?4EGAFH<@GBE
@11277666/1
gagctaagatggttttgtttgacaatatcaaacttcctcgtttcgcaatt
+11277666/1
@8?ABBFEFAHHAEHDFGCHGHHIHEIGHIFGEEGFFAE>?DDGHHIIIH
@11277853/1
aggcaactcaggataactatagaggttcttctttccatcaaaggcaggaa
+11277853/1
;;8BDDDDFFDDF@DFEEFH<H>FF:AFHH<EEFFID@FECA<D@BGFEC
@9948476/1
gtaggagtaaaacgtaagtggaagcataagctcccaattctttggtgata
+9948476/1
@C@DDEDEFFHHHICFHICCGEAFGHDGGIEGHGIGIIH@GHBFC?DAHH
@10607846/1
ttctatttctgcttctctaggatcaa
+10607846/1
??@D=DDD?FA>FGFAG?DB>:AFC3
@10943266/1
gcacaacaaacacttggggagttaaatcaacatcagctgagatatactca
+10943266/1
@?@D;DDDDBBDBHHIBDFGEFGHIAHID?FGEHGEBFH@G>DHCHHGEG
@11935057/1
gcttgtttttcaggtcatggcagactctgagaacttttaacaatgactga
+11935057/1
CCCFFDFFHHHHGJGIIJJJJJJIIJJJJJJJJJJJJJJJJJJJIIJJJJ
@8927936/1
caatgtttctagcctttcataattcataacgtcattagcagagctcgcta
+8927936/1
CCCFFDFFHHHHHJJJJJJJJIJJJJJJJJJHIJJJJJJJJHIIJJJJJJ
@8927964/1
gtcagctgcttctataccaccatcaaggaaaagtgcacccatcaaagcct
+8927964/1
CCCFFFFFHHHHHJJJJJJJJJIJJJJJJJJJJHHJJJJJJJJJJIIJJJ
@11936018/1
ctttgactaaatactcctgaaggagtg
+11936018/1
@@@DD:ADHB?FDHHBFH>?FCC?G<A
@10944612/1
ctctgctgttgctgaggctgctgtggtctctgctgttgttgttgctgttg
+10944612/1
CCCFFFFFHFFFFIIIFIIJJIIHIIJIIJIJJGIDDAHIEBGHHIG?DB
@9600490/1
gtcctgttggtccattaatataaaatggttcaacttctttggtgtac
+9600490/1
CCCFFFFFHGHHGGHJJJJJJIIIIJJJHGIIIIJJJIJJGIHIGJJ
@9600534/1
cttggctttgccgcttgttgctgtacttgaggctgagatgaaggtggtct
+9600534/1
@C@FFFFFHHFHHIJJGFHHIIIHHHGIIIIIJJJGGGIJFBGHDFHGGG
@9600542/1
cgttgatctggtctggagctggatgagtgacatcagcgccaacaacaatg
+9600542/1
???DD?DFGFHHBHHBFHIEHIBHIHGIE9CFIEGIGIIIIIGGIIICHI
@9601237/1
ctatgatttagacattactaccaatactttaagagcatttattgcagctt
+9601237/1
@@@DF?BDHFDDHHHHIIIEHIICBGEHHIIIGGHIIGIFDGHIIII@DH
@8600369/1
caggagaaatttcaatttttgcaaattgttcgtagtgaagaactgaaagc
+8600369/1
CCCFFFFFHHHHHIJJIJJJJJJJJJJJIJJIHIJJJJJJJJJIJJJJJF
@8931526/1
cggaggaatttgtttgtgattttttattgtatcccaatcaattatgatac
+8931526/1
CCCFFFFFHHHHHIIIHJIIJJJIJIJJJJJJJJJJJJJJJJJJJJIJJJ
@9602919/1
tgaggcggttgttgccactgctgttgttgaggctgctgtggtctct
+9602919/1
@@@DDDDD<DDFBHBH9FAGGIIIGG9BGCHHIAG?BDF@CG7=77
@8267674/1
gccctatacctatttacatgcctagacttgtgcac
+8267674/1
@<@DDDBDDFBFFIIIFEB:A:<<FFHI@FHFE<?
@9604116/1
tccgactgatgatttgaggttcttgtggaattgtgacactttgatgttgt
+9604116/1
<@@D;AD?FD?22A?42AF<AA?<9FAF<FFCA1:CGFGIE@D4:?GDFG
@10608814/1
tataagaacaatgagtgagagcttgcaagaggtaacttctgtcttg
+10608814/1
@?@?DADDF;<C?<ACFFE4ABHGEDIEHCB81?EDFB>GB:BF@0
@8268586/1
attttttttcctttcaagaatatactcccgtgtg
+8268586/1
@@@FDFFFHD?FHEGGEHFGHIIJGIDGHIJ<?8
@11938594/1
gggaattctaagagggtacacaattcaggcactaatgtctcttcaaaatc
+11938594/1
CCCFFFFFHHHHFIJJGHHIIGACHHJJIJHJIGEFH?FEHGHJGEGHGH
@11938773/1
gttgttttagggtaatcaaattttatgacaaaattgcaattctttacatc
+11938773/1
@??DBBD?DF??FEBHGEGIIAHHGGCHHI@9?E<GGH>HEFCHHGHIII
@8269681/1
agggacatgaggtgaaattattggtatttcttttttccaaattgcctctc
+8269681/1
@CCFFFFFHHHHCGFHJJJIIJJJCHHJJJJIJJJJJJJJJJJJJJJJJJ
@8269931/1
gttccagagactcgtccaatcagattgaaaaaaacaagttgtataacaca
+8269931/1
C@@FDDDDHAHHFECFEEHEEAEHHIIIGIIIIGIIIIFGDHGGIIIIGI
@11939603/1
gtcctttgtttttactcctttttcaaaaccttcttccagcatagcttcaa
+11939603/1
@?@DDD>DHDHFHIBCA2<CHIEGECHAB;CCECGDCGHGGH??@9BDDA
@10269230/1
tttgcctataagaacaatgagtgagagcttgcaagaggtaacttctgtct
+10269230/1
@@@DFFFBHHHHBHDGBGHIIEEDHEDDHHGEBHGIEHBCGEIIGCEHHI
@12598987/1
acggaaagcagcgagatgagcataataggtaggtgcagggtatgaaactg
+12598987/1
CCCFFFFFHGGGHJJJIIJJJGIJJJGHJCGHIHIIJJJJDHIIJGGIJI
@12928041/1
gtagaattacagaataactcatgaatgctttctaatgtttcttcatttaa
+12928041/1
CCCFFFFFHHHHHJJJJJJJJJJJJJJJJJJJJIJJJIIIJJJJJJJJJJ
@10947640/1
tttggcacatccacgatttcggcagcttttacctcattttcactcagaag
+10947640/1
CCCFFFFFHHHHHJJJJJJJJJJIJJJJJJJJJJJJJJJJJJJJJJJIJG
@12929692/1
cctgcggaccattagttgaagttccagccctcagataatcccatatcatt
+12929692/1
CCCFFFFFHHHHHIJJJIIIJHIJJJJJJJJJJJJJJJJJJJJJJJJJJJ
@12929751/1
ccttaactgtccttctaacctgttcttcttgaagttggttcagctgtagt
+12929751/1
CCCFFFFFGHHHHJJJJJJJJJIJJJJJJJJGJJJJIJGIJJIJJIIJJI
@11282733/1
gtgagtaatctctgtatcaacaactgtaccagccggcacattcatatttc
+11282733/1
CCCFFEFFHHHHHJGIJJJJJJJJJJJJJJIJJJJJJJJJJJJIJJJIJI
@13260131/1
gttacaacatatttcaacatgtatccttttgggcggtaccatggtataac
+13260131/1
CC@FFDDFDHFHHIIJJJJJJEHIIJJJJIJEGHIEHHGHGIGEIGIJII
@10949031/1
ggatgcataagtcattcctctatcaggtaagacaacaatcacaagtttta
+10949031/1
@?;BDADD>DF2AE>FB@ACHCDDFGCHIIIDGGHGG9GHIICFHDH9B?
@13260555/1
gctgagatatactcatattgaggataagaaatacggtgttgtacacagta
+13260555/1
?@@DDFFFFHHFHGEAFGGI<ADFHHGHHGIIIIIIDGHIIGE@GH@?BF
@8603754/1
gctcaatttaccttcatccttgttttcaaagttgataaataatattaatg
+8603754/1
@BBFFFFFHHHHHJJJJJJJJJHJJJJJJJJIJJJJJJJJJJJJJJJJJI
@8273863/1
attcaactttgcattaactttctgtagt
+8273863/1
;?@BDD4B?DC>:<4<@G9A4C?AE?AA
@13262391/1
gttgttgttgaccccatggttgtcgagg
+13262391/1
?@@DADDDDBFHDBEA;;C3CG@?CDDD
@13263906/1
gcacattgcagttgctatcatacattcttaatatctgtgtattaagcctc
+13263906/1
CC@FFFFEHHHFHGEIIGGGIGHGHIEHGHEHEGBHIGHHHEF@GDFIHF
@9269419/1
cagggttcatgagttccactttcacaatcaattaattggtaacatggtaa
+9269419/1
@@@DDBA>F?DHFHGGACCFEH<EEGG??CF@EHEHIFBDFHCH@HE?DD
@9958891/1
attttaaactgtccttctgacacaccatctctgtaaaagaggatagcttg
+9958891/1
@@@=DDDDHBFFHIEHHIHIIGGHIGIIIIIIIIIIEFHHIIIIIIIIII
@10613676/1
attgtagttaagcatggacaaggactgcatcttcttattatatcacaact
+10613676/1
CCCFFFFFHHHHHJJJJJJJJJJHJJJJHIJIJJJJJJJIJJJJJJJJJJ
@12602182/1
gtaaattgtaaaatgctaatatcctaacgttatcaggttttgggtagttg
+12602182/1
B@@FFFFFHHHHHJJJJJJIJJJJJJJJJJJIJJJJJHHJJJJJBGHGIJ
@12265403/1
atctgatgcctggtgcggaggctaccttgccgtaggaaataagaaagcaa
+12265403/1
@@@FFDDFHHHGFFGHJIJIIIJIJJJJJIJJHEHIIJJIGIIJIIJEII
@9960182/1
cactgattgatgtcccaatggtccacacctttgtcaccactatattcacc
+9960182/1
@@@?DADDDBDBA@<EFGEHGIDGHEGGCEEEGHGGCEIIIGF@CHFHHG
@12265526/1
gaaacaaaatgtaatctctgttcttttttgaaacgaaatagttttttaca
+12265526/1
CCCFFDFFFFHFHDGCHGGGJIIEJJJIJIGHIJIGGGIII4?BCEGEGF
@9606799/1
ctgttcttcttgaagttggttcagctgtagtctgtctgcatctgtatatg
+9606799/1
CCCFFDFEFFHFFGIIIGIIHJJIIJJJIGIJJIGIJJIGGIJJFGFGII
@12266132/1
cttgtcttacaggtaccggtctttctcgataatcaagtgttggtgcattc
+12266132/1
CCCFFFFFFHHHHEGGIJJFHIJJIIJJJJJJJJJJJDGIIIJHIB9BFH
@8937933/1
cctgttggtccattaatataaaatggttcaacttctttggtgtacagaaa
+8937933/1
CCCFFFFFGHHHHJJJJJJJJJJJJJIJJJJJJJJJJJJJHIIIJJJJJJ
@8605387/1
cttcatctgttattaaatgagggcattcatcttttcttttgtaaattact
+8605387/1
CCCFFFFFHHHHHJCFGGHIJJJJJJJJJJJJJJJJJJJJJGGIJJJJJJ
@8605613/1
ctttaaagtaaacagcaacagtatataaacgagtgttagttggacccatg
+8605613/1
CCCFFFFFHHHHHJJJJJJJJHHJJJJJJJJJJEGIJJJIJJJIJJJJJJ
@8275688/1
ccgtgatctaatatttgagcagaaggtgctggtgcatgtaatactttgta
+8275688/1
B@CDDFFFHGHFDIJJJJJIIIJJJICFHIJJFGHIGIHIJJJJJJJIFI
@10952766/1
ccactttcacaatcaattaattggtaacatggtaaaataccttctttgac
+10952766/1
CCCFFFFFHHHHHJJJJJJJJJJJHIJJJJJJIIJJJIJJJJJJIJJJJJ
@9608753/1
gttgctgctaaatcttcaagtacatagtacataactttagctgtcgtctt
+9608753/1
?@@FFDEDBHHHFIGGHHHIHHGGGCD?CHHIEHEIIIGIIFC?HGIJIJ
@9270483/1
gggagttaaatcaacatcagctgagatatactcatattgaggataagaaa
+9270483/1
CCCFFDFFHHHHHJJJJJJJJJJJJJJJJJJJJJJJJJJJJJJJJJJJJJ
@9609954/1
ctctggctattttagcatggaatgtaatctccaagttgtgaatcaatttc
+9609954/1
BCCFFFFFHHHHHJJJIJIIIJIIHHGIIJJJIFIGHIIIGJIIIGIIJI
@9610415/1
ctgttgttgccactgctgctgctgcggctgttgttgcctctgctgctgct
+9610415/1
CCCFFFDDFHHHGJJJJJJJIJJJJJJIJJBHCFHIJJGIEEGIIGIJJJ
@11944520/1
cttttttttccttgactatgtttgatgacatatcaataacattctcctca
+11944520/1
@@CDFFFFFHDBHHDHBDGGFGIFCHIIIIGGIIIIIHIIDGIIIIEGHI
@13266534/1
ctccttccaaaaaaatacagcaagtctggtaaatttatcgcaaggtaatg
+13266534/1
CCCFFFFFHHHHHJJJJJJJJJJJIJJJJHHIJJJJJJJJJJJJJHIJJJ
@8277211/1
cctgcttgtggaaaaccaccacaaatccacttggaaaactgtttatcata
+8277211/1
CCCFFFFFFHHHHJJJJJJJJJJJJJJJJJJJIJJJJJJJJHIJJIJJJJ
@13266892/1
gtttccttatcagtaatctcgaatctattatctcttggacaagttgttat
+13266892/1
@=@FFDFFFA?CFHGEHGFBGDGGEEGIIIIHGIIIIGHI<FHHHIIIBH
@9963173/1
atcatttttagattttcctgcaccgatgcaattaatactcatcttcttta
+9963173/1
@@@1BDDFFHHFFHGJIIJGHGGBHGGGJICHHFGHCHIIGJJJJJEIJD
@10280141/1
gccctgaataccttgatggctacaaagatagaagtcgaattcagttggat
+10280141/1
@@@FFFFFHFDHHIJHIGIEHHGIGAFFHJGE<E:EGFEHGDFHIEIIHG
@12603764/1
gctgagagtaattcgtcgcgcattctgttgtatatttatgctcacttcac
+12603764/1
CCCFFFFFDHHHHJJJJJJJJJJJIJJIIJGIJJJJJJJJJJJJJJJJJJ
@11946310/1
ccactatctaaataaatagctgcagctaatgattcaaataagtctccaag
+11946310/1
<@@DDDDDFHAFHGDGDBIHCE>?CAFGGGEACFHIBFCDFD?@FHDCGD
@12933338/1
tttttgaattgaaatcacctgctccaggtaatggaaaatcctgaggagca
+12933338/1
CCCFFFFFHHHGGJJJJJJJJJIIIJIJAGHIJJIJJJJJJIIJJJJIJJ
@9273362/1
gcaacaacagcctcagcagcaacagaggcaacaaccaccacaacagctgc
+9273362/1
?@@FDD?2=AFHFHGBGEGBHEHCHGAG=88?F;?BB;FH;D;B8B>CHE
@9963754/1
ctctaactaaaaattcttttttaagtaacaaagcttcagtaaataacaaa
+9963754/1
?@@DDFDFBHDBHHGHGCFHIGIIICFHDHG;?DHGHGIIIGGGIEGGGH
@9963919/1
ctggtgtagaattacagaataactcatgaatgctttctaatgtttcttca
+9963919/1
@@CFBDABFHHDAHIIJIIJJJGFHIEHGICHIJJIGJJIIICFIIJJJI
@11617241/1
tccacccttttttttgttcctttttgaattgaaatcacctgctccaggta
+11617241/1
CCCFFEFFHFFHHJJIEDHGHJIJJIJIJJJJJJJJIJIIEEHGIJJJ@E
@9964376/1
cagcagtggcaacaaccgcctcagcagcagcagcagcagaggcaacaaca
+9964376/1
@?@DDDDDAADHHIGFFD???FBBBF@@GECH>>D??D?8;;CGCHIDGH
@8940268/1
cttcacacataaattcgataacaggctgagctttataaaatgcagtggcc
+8940268/1
C@@FFFFFHFHHHEFHIJGHIIJIIIIJGGIJIJIIJJJJIHGHIFHIJJ
@8279630/1
ccctcttcattttcggtttcgtaggcaggtggaggccatcgcctggtcat
+8279630/1
@@@FFFFFHHHHHGHFAFGGGHHEGFHIGIIIEGGHEFFCHGGIJJ=FF9
@8942343/1
tgttcttcttgaagttggttcagctgtagtctgtctgcatctgtatatgc
+8942343/1
CC@FFFFFHHHHHJJJJJJJJJJJJJJJJIJJJJJJJJJJJJJJJJJJJJ
@13270148/1
gttgctgtacttgaggctgagatgaaggtggtctgctgggttgctggtca
+13270148/1
CCCFFFFFHHHHHIJJJJJJJIJJJIIJCGGFGIJJJJJJFHIJJJJJJJ
@10960020/1
cctacctcttcctcgccatctgcctattttggaaactatactgtcattaa
+10960020/1
CCCFFFFFHHHHHJJJJJJJJJJJJJJJJJJJJJJJJJJJIJJIJJJJJI
@10960033/1
gctgctgtggctgctgtggtctctgctgttgctgaggctgttgtggtctc
+10960033/1
@@@DDDDDFHHHHEGHAAF?CFHEGIIGHGGGIG<FGGGHDAGDBGBFFH
@9276642/1
gcagtatgcaaatattgtggaccatcactttttacatttaaagcatctcc
+9276642/1
@?@DDDDD<AF<DAEGEHIBICAEG;ACEHHGHIGFBGGIIFEGGGAHII
@13270460/1
gtttggtagaagcaggatgacacttaggtcgtgcatggtttaagaaagac
+13270460/1
@@@DDDDDAHDBFIGGEEGGECGHIIEG<CFEGH??FG?BFDHGGHIBH>
@10960767/1
gtacgctcaaacatgcaaatgtgacattattgactaaggccgatctgagg
+10960767/1
@@BDFFFFHHHHHJJJJJJJJHHIHIIJJJJJJJJJJJJJJJJJJJJHIJ
@12938108/1
ctcctcatcaagagcacggcgatactgcaaacaagggatagcactcaagg
+12938108/1
CCCFFFFFHHHHHJJJJJJJJJJJJJJJIIJJJJJJIJJJJJJJJJJJJJ
@11621438/1
ccttggcaacaaacagttgttttttcctgatatagctctaacttcaatta
+11621438/1
CCCFFFFFHHHHHJJJHJJHIJJJJJJJJJJJJJJJJJJJJJJJJJJJJJ
@12272471/1
cttgactatgtttgatgacatatcaataacattctcctcaaccttttgta
+12272471/1
8?@BDDDDDDHFH>FEHB?ACBHE>FG@EGCCHGIEGIIH>F>GHGHGGA
@11621655/1
gtagtctgtctgcatctgtatatgccctagcacggaaagcagcgagatga
+11621655/1
@@@DFFFACDFHAFGGGG<FIDHCECFEGIEFGHI@FDCHEE>D@F@@D@
@11290164/1
ctccgacaaacgccatcctctcattcttagttgtaacaactaggggcacc
+11290164/1
CCCFFFFFHGHHHJJJJJJJIJIJIJJJJJHIJJJJJJJJJJJJJJJJJJ
@11624161/1
gccctcttcattttcggtttcgtaggcagg
+11624161/1
CC@FFFFFGHHHGJEIJEHGIJHJIGGGEI
@13270696/1
gtttttgaaaaaattttggccaatagctgtgggttatatggtgattgatg
+13270696/1
CCCFFFFFHHHHHJJJJJJJJJJEIJJJJHJJJHIIJJJJJFHIJJJJJJ
@10619423/1
gtggaagtaagtggtctttcatttaatgttttttgaaaagcctcacttgt
+10619423/1
BBBFFDFFHHHHHJHIJJJJJJIJJJJIHIJJJJJHJJJIIJJJJJJJIH
@10286085/1
gcagctcttgcagcattgacactggcgttttggtgggcatggcctgcagc
+10286085/1
?@@BDBEDHGHHGIIGHGGIGCAF@GGHFGHEHHHJGCGGDD?FGIIIGI
@11950156/1
tcttgaagttggttcagctgtagtctgtctgcatctgtatatgccctagc
+11950156/1
CCCFFFFFHHHHHIJJJJJJIIJJJJJJJJJJJJJJJJJJJJJJJJJJJJ
@9614479/1
atttatgctcacttcaccaacattcatgaataatggaaaatcacatagct
+9614479/1
CCCFFFFFHHHHHJGJJIJJJJJJJJJIJJJJJJJJJJJJJIJJJJJJJJ
@9615926/1
ctttaacatttctcacagaacggttgccatatagccttaaaagggcaccc
+9615926/1
CCCFFFFFHHHHHJJJJJJJIJJGEIIJJJJJJJJJJJJIJIJIIIIJGG
@9967861/1
gcaagaggtaacttctgtcttgaaatctgtagcccaatattgattcc
+9967861/1
@@@DFFFFFDFAHDEHGJJIJJIJGEHHJJHIIE@GIJIGGEGHIIJ
@9617440/1
gctccaattgcattccctttcacactagggacatgaggtgaaattattgg
+9617440/1
CCCFFFFFHHHGHJJJJJJJJJJJJJIJJJJIIJJHIJDGGGHIJJJJJJ
@9280473/1
gtaaaacgtaagtggaagcataagctcccaattctttggtgataagaact
+9280473/1
@?@DDDDD3AFDAFGHIGII@HEHEIIGIEGEEHIIICGGDHFGEGHGIB
@9280739/1
ctttattatattactcctaattgaagagccttttcccaaaatcataccat
+9280739/1
CCCFFFFFHHHHHJJJJJJJJJJJIJJJIJJJJJJJJJIIJJJIJJIJIJ
@10287618/1
cttggtattcgagctgacttgggaggtttggtgcccgcccgccatattgt
+10287618/1
CCCFFFFFGHHHGJIJJJJJJJJJIJGIJIJHIJJJJJJJJIJIJIJJJE
@10961968/1
ttctgcttgatactccctgggtttaaaatcttcaataacattactcattt
+10961968/1
BCCFFFFFHHHHHJJJJIJJJFHIIJJJJJJJJJJJJJJJJJJJJJJJJJ
@12275693/1
tctttctcaacaagatggtacctagctctaaatgccacaagatgggcata
+12275693/1
CCCFFFFFHHHHHJJJJJHIJJJJJJJJJJJJJJJJJJJJJJJJJJJJJJ
@11950944/1
cactgactaaaatattgttcaagttcacgaggagtattcttggaaacaat
+11950944/1
@@@DDDDDFDFHDEG?G<EEHG@AFHIICHIFHIGIIIIIIIB@FGGHF3
@10963086/1
gttgctgtttacaccaacgataaaatcaggctttatgtttttgtattctt
+10963086/1
@@@BDFFFHHHHHGDFGIGJJIGHIIIJJJIIIJIJJDGIIJGBFGEIJI
@11295663/1
atccttgttttcaaagttgataaataatattaatgaaactaaaaacttca
+11295663/1
@@@FFFFFHHGGHICHAFEHEHICHBDEHHHHGI@<F@FGGIIIGGHIIG
@12612636/1
gccaggtgaaagatgccggaagtatttgtggagtccatatttaactgcta
+12612636/1
CCCFFFDDHHHHHJJJJJJIIIGGIJJJHIJJJHIJJJJJJJJIHGIIJJ
@11296559/1
ctggctattttagcatggaatgtaatctcca
+11296559/1
:@<?DDDBFFFA::AFB;AF@GH?AEHBHDH
@13274694/1
cttcttccaaaaaaatacagcaagtctggtaaatttatcgcaagg
+13274694/1
@@@DBDADDD<C;?FB9CH@F9CG4?DFFCFB9DGEFIC;F@?FE
@10622989/1
cttggctttgagatacctacgcctatcagcccatgaaacaaaatgtaatc
+10622989/1
CBCFFFFFHHHHHJJJJJJJJJJJJJJJJJIJJJJJIIJJJJJJJHIJJJ
@10623021/1
gatactggttgttgttgaggtggtagttgagtttggtgggtaggggttgt
+10623021/1
C@CFFFFFFHHHHJJJJGIIAFHFHHHHIBGGIIJJHGJJFGHIJJAGGI
@9970827/1
gtccttctgacacaccatctctgtaaaagaggatagcttgaggcttatac
+9970827/1
@@@DDDDD?FDHDHGAEEHEHIEHIIIIG@CBHCHDEGCGIEBGGGHIE<
@12943235/1
gtgtagaggtgcaggctggccatgttgaatagcttgctgtggtggtacag
+12943235/1
CC@FFFFFHFHHHJJJJJJJJIJIIIGHIJJIJJJIJJJIIIDHI@FIJI
@11953204/1
ctctgtcgaacagcttccacagcttgtctgtaattgcgataaggtttttc
+11953204/1
CCCFFFFFHHHHHJJJJJJJJJJJJJJJJJJJJJIJJJJJJJJJDHIJJH
@11954034/1
aggaattccagcctttgatagcaatcggtaaagttttgcctataagaaca
+11954034/1
CCCFFFFFHHHHHJJJJJJJJJJJJJJJGHJJJIJJJJJJJJJJJJJJJJ
@12277774/1
ctttgagaatctgttaaaggttttcgttgctcattgatatcccttatgtc
+12277774/1
@CCFD?DFHGHDHHHBAEEIBIFHIJIIHBHGHIEH<FFGGGJJJIJJGG
@12277990/1
ctcccctctggtatccaaaggcactgttttcaccggaggaatttgtttgt
+12277990/1
@C@DDDFFGHHHDHIIHJJJJEHIGIIJFGGHIIGIDGGIJIJGIDHIHF
@9282403/1
ctttagggtttcttccgctaatttaaaaattgaatagtttttatgaaatg
+9282403/1
BCCFFFFFCFHHHJIIJIJJJJJJIIIJJJJJIIJJJHHJJJJJJJJJJJ
@11300125/1
caggtttaaggtttccaaaaattttcgaataagcatggaccatggtttca
+11300125/1
BCCFDEFFHHHFFIJJIIJJIJJJJJJJIJIJJJJJIIIJJJJGIDHIIH
@8620373/1
caatgatttcctccttccaaaaaaatacagcaagtctggtaaatttatcg
+8620373/1
CCCFFFFFHHHHFHGJJJJJJJJJGIJJJJIGGIFHGGIDHIGEGIJGIG
@11957259/1
gtccttctaacctgttcttcttgaagttggttcagctgtagtctgtctgc
+11957259/1
@BCDFFFFHHHHHIGHIJJIJJJJJIFIGIAFHIIIJJGGHFFHHHGIJJ
@11301252/1
ctgtatcatcaacttctaaaggtttccaataaacaccttttggaagcttt
+11301252/1
CCCFFFFFHHHHHJJJJJJJJJJJJJJJJJJJJJJJJJJJJJJJIJJJJJ
@9974171/1
cataccgtacgctcaaacatgcaaatgtgacattattgactaaggccgat
+9974171/1
C@CFFFFFHHHGHJJJJJJJJGJJJJJJJJJJJJJIJJJJJJIJJHIIII
@9974411/1
ctttttttctttctaattcttcaaggagtccttcatcttcttcagattcg
+9974411/1
CCCFFFFFHHHHHJJIIJJJJJJJJJJJIJJIJJJJJJJJJJJJJIJJJJ
@11959066/1
ggcagctttcctccattagttttcttccaactagtgaaatttgacttaag
+11959066/1
@@@FFFFFHDHHHJJJJJJHJJJHGIJJIJIICHCFGIJJJJIGGIIGJ<
@11302608/1
gctgtgtctctttctttttttgttagactgatttgatagagcacggaagg
+11302608/1
@@@FDDFFHFHHHJIJJJJJIJJJIIJGGIHJJIGJIIIJECFGGIHHHJ
@11960279/1
gtttggtagaagcaggatgacacttaggtcgtgcatggtttaagaaagac
+11960279/1
CCCFFFFFHHHHHJJJIJJJJJJJJJJJHHIHIJJJJJHIIHIIJJJJGI
@11303401/1
tgggttcatgaattgctccctccacctgaactagttcatatttcggagtc
+11303401/1
CCCFFFFFHHHHHJJJJJJJJJJJJJJJJJJJJJIJJJJJJJJJJJGIGI
@13277041/1
ggatactttaatctaatattatattgactaacaaaatatctttcaacagt
+13277041/1
CCCFFFFFHHHHHJJJJJJJJJJJJJJJJJJJJJJJJJJJJJJJIJJIJF
@13277423/1
taccaatactttaagagcatttattgcagcttctttctgtgcatcatttt
+13277423/1
CCCFFFFFHHHHHJJJJIJJJJJJJJJJJJJJJJJJJJJHIJJJJJJJJJ
@10290968/1
agttcatcagaatcaaaatggttgtcatcccataaaacatgataatgact
+10290968/1
@@@DDDFFHDDFGJJIJIJJICHHGIFFGIJJIJJJJJJIBHIIIIIJJI
@8621356/1
tctttgactaaatactcctgaaggagtgatatcggtgtttttgagctcat
+8621356/1
;??BDDA:CFBFFFFFFFHII:CC3EAFFHHFFEFIFIIEFF@FFEFE@F
@9979429/1
gtcgtgagaagctgcaacggctgctatagatggaacgttgatctgg
+9979429/1
@@@FFFADHHHDFIGIJJBIGFEHIJIIJGIGCAFEGIJGBGHD/B
@11305145/1
ctgagagtaattcgtcgcgcattctgttgtatatttatgctcacttcacc
+11305145/1
CCCFFFFDHHHHHJHJJJJJJJJJJJIJJJJJJJJJJJJIJJJJJJJJJJ
@12279999/1
cggttaaaccaagaacatgtggcctatcctctggaggaattcctttaaac
+12279999/1
<@@DDDDAD:F?;@F>GGFHFHGGDGIG;?CFFBHGIIGGEGCHIIIIID
@12280195/1
cagggaattctaagagggtacacaattcaggcactaatgtctcttcaaaa
+12280195/1
=@<DBADDFBFFDEEFDE3AEH?:A<CAF<9BCDEE311??FCGF??BFD
@10626950/1
ccaggaaaaccagattttggattgaggtgataacatatttcggcaacata
+10626950/1
@?<DD?DDDHFAFBGFHIGI?FHIHCH:?EHCBDGFBDHGGHFIGHIHGH
@10627820/1
gttacattctctcatcctaaacctttttaaaacatcttcttgttttctat
+10627820/1
CCCFFFFFHHHHHJJJJJJJJJJJJJJJJJJJJJJJJJJJJJHJJJJJJJ
@10971091/1
gtttccttatcagtaatctcgaatctattatctcttggacaagttgttat
+10971091/1
CBCFFFFFHHHHHHJGIIJJJJJJJJJJJJIJJJJJJJJJJJIHIJIIJJ
@9980649/1
ctttatcgtaacggtcatttctttttcttgatctctttcattatcgtaaa
+9980649/1
@@@FFFFFFDBHFHGHJIIIIJJIGHBCAHGIIIGIEGIJJJJIIEIIGG
@9980668/1
ccttaacttgcattaaatcacatcacattaccacatttctcaaattcagt
+9980668/1
=<@D1A;?F>=DFHIE@FAEHEE?FH?CHG?FHIGHII@FED??DFBGH9
@11964467/1
gcattgtttcattccgcagattaaaatttttaagtacgactaagtgagca
+11964467/1
CC@FFFDFHHHHHJJJJIIJJJJJIIIJJJJJJJJJIJIIJIIJIIIJJJ
@12621206/1
gcagtatgttttccaacagtcataataaattcattagactgtcgatgaag
+12621206/1
CC@FFFFFHHHHHIJJJJJIIJJJJJJJJJIJIJJJIIJJIJIIIJJJIJ
@11638293/1
gttagatataaaattgattcctcatttagataaatttattgttgttc
+11638293/1
@B@FFFFFHHHGHJJJJDIGGHGGJJJJJIJIJEHIIGIGGIGGFHI
@9982133/1
gggagttaaatcaacatcagctgagatatactcatattgaggataagaaa
+9982133/1
@<<D=BDDFDFADAGHABIHIA:EBHBF@C<2?G?FDA9DF3C;DHHIGI
@12622389/1
acctgatctggaccagtggcgtatttacagaagcaaggttggcctattat
+12622389/1
@@@FFDFFHHHGHIJICGIJICGHFIIIJJGJJJIJJGFIIJJJGIGHIJ
@9983267/1
ggcaaatctggaggttgatgaggaggctgaggcggaattagagcaattgc
+9983267/1
@CCFFFFFHHGDFGEGHGIGICEBDEEGGICHGGIJI@=F9FCCCDDH>;
@12282514/1
taacgattggaaaaataatcagaataagaacggtattgctctgcagggaa
+12282514/1
?@<DBDDDAF>BF>G:CA?<<3EHC?ECBB;?:1??DF9:?DAFEEEE?B
@12282801/1
attttcttcattgtaacttggcccgcaacaattgtacacaactccatagg
+12282801/1
<@CFFFFFHHHHHIGHIJJJJIJJGIIIJJJIJJJIJJIJIGIJJIIGGI
@8293864/1
gttttttaagtgcatgttgaacatattcatgcaaaatgcaaatgt
+8293864/1
CCCF?DFDHDBFHGGIIIIEIE>HGBF@DHIAG<FEADECHEGGG
@13281025/1
catttggaggactgtcagatggttttggagaattatcaaagagaattatt
+13281025/1
CCCFFFFFHHHHGJIJJJIJJJFHIIIIJJJJJJJJJJIJJJJJJJIJJJ
@13281056/1
gctgaggctgctgtggtctctgctgttgctgaggctgttgtggtctctgc
+13281056/1
@<@D;BDB?;DHDI;FGGB<@CEHC<CHIEG@G;;@?:9<?B7?DGDA<3
@9625547/1
cagagaggaaatagtattttttcttcatcgtcttgaacttcatttccaac
+9625547/1
@@@DDDFFCAFFHIACGHJIJJGHHGIJJGGIJJIIJIGHDDGIJIJJIJ
@11641410/1
gtagtctgtctgcatctgtatatgccctagcacggaaagcagcgagatga
+11641410/1
@@CFDDEFHFHHGEFHIGHIIGIBGIGIJCHEHIIEIJIIJIJJGGEGHB
@10297813/1
caggaataaagtcattaaccttcaaaatttttccgaggtttaaatttttt
+10297813/1
@@CDFFFFHD>FFGGIEIIIIIIIFIEHIIIIEHGGHE@DHIIEHIGIEI
@12284601/1
gttcttcttcttttttccacgtgaaacctttaggctgcagctcaaccatt
+12284601/1
@CCFFFFFHHHGHGHGGIIIIJJIFI?FH@GGBGHIGEDDEHGGEEHICH
@10975502/1
gagagagattggtaggtattatgctggtttcagaaggggtagaccaaata
+10975502/1
CCCFFFFFHHHHHHJJEHJJJJJJGJJHIJJJJIJJJJJDGIJJJJJJJJ
@8295267/1
ggagtttttcccggaagcaccaccacaacaagctgtaatggttggaagga
+8295267/1
B@BFDDFFHHHHHJJJJJJJJJJJJJJJJJJJJJJIJJJJJIJJJJJJJI
@11311340/1
cttgtatactagcatgactgactagatagaagtctaattcagtagggtga
+11311340/1
BC@FDEFFHHHHHIJIJJGIJJJJJJJEIGIJFHIJIIHIGIGIIGI?DD
@9626604/1
gtctctgctgttgctgttgttgctgaggctgctgtggtctctgctg
+9626604/1
@?@DA:;DCFFD<>4<<A9ADFA<D<C@A?;8:<?;31?<49??B?
@10298859/1
gccacatcaatgttaaggaatggtttccaaccaataattgcagactggaa
+10298859/1
=@@DBFFFHFDBCCGGGDGGHD<A?DDFEAEFFGH@@419CDC<D<FDFE
@8965587/1
gttgctgctgctgctgttgttgttgttgaccccatggttgtcgaggaggt
+8965587/1
CBCFFFFFHHHHHJJJJIJIJJJJJJJJJJJJJJJJJGIJJJJJJJIJJ@
@10299467/1
ggtgtttgttttctcctactccgacaaacgccatcctctcattcttagtt
+10299467/1
@@CFDBBDAFBAAGHIHIIIIIEHEGFBFFGHHGI?DFIII@F<@FC>8C
@8966445/1
tccagacttaccactttgttctttcttgtcagcacagaataatcttgtat
+8966445/1
C@CFFFFFHHGHGJJJIIJIHIJJIJIJJJJIIJJIJJIJJIIJJJJGHI
@12287672/1
accgggcttactaagggagttttcttgatcattttcgtttaccc
+12287672/1
?@CFFFFFGHHHGIIJJIJHGIJJJJIJJJJJJIJJJHIIBBFH
@12626570/1
gcatggtttaagaaagaccaaaggtttctgttgagctagtcatttgttcc
+12626570/1
CC@FFFDEHGHHHJJJIJJJJJJIFHIJJJIIJIJIJJJHIIJJJJJJJI
@12954273/1
ctgtaattgcgataaggtttttcaggattgatagatacatcataatgatg
+12954273/1
?@@BDADDDBAHDHIGE<CCCGGIIB?GHIIIIGIAHBDF??DDDEDDHG
@13283981/1
gtacgctcaaacatgcaaatgtgacattattgactaaggccgatctgagg
+13283981/1
@@@DFDDFFDHFFEGIJIIJJEEEHDEHGIGGIJJDCBAGHD6FGIE@BF
@8968672/1
gccgatcttgtacaacattttacatgcagttagtgcaactgctcccttgg
+8968672/1
@CCFDFFFHGHHHJJIIJJJJJJJJJIJJJJJJJIIJJJJIJIJJJIJII
@13284385/1
gctgttgttgccactgctgctgctgcggctgttgttgcctctgctgctgc
+13284385/1
CCCFFFFDHHHHHJJJJJJJIJJJJJIJJJJIIGFHHGIIIIIJJJGGI@
@8630471/1
tcttcatttaaaaccgctgtgtctctttctttttttgttagactgatttg
+8630471/1
??@BDDDDDFFHDHIGHG@@CA<F9FFEFEHDGHIIAGHCEBFHI@>FHC
@8630517/1
caggctttatgtttttgtattcttcaatggttgctgctaaatcttcaagt
+8630517/1
C@CFFDFFHHHHHJJJJJGGHHIIJEGIJIIJJJJJJJIJJJIIJIIJJD
@12955040/1
cttggaaacaattttataattattggatatattcatgccacattccattc
+12955040/1
CCCFFFFFHHHHHJJJJJJJJJJJJJJJIJJJJJGIGIJIJJJJJJJJIJ
@13285955/1
cagggtatgaaactgaacgtgtacacctggtaaagaggtgacaaagatag
+13285955/1
@@@DD=BDFFHHFGIIGIG3B<EGGGGEE??EFHIIGGCGHIEG<AGCEH
@11314820/1
gttttgtagaagccttaccttcagctgagtgagttaaaacagtacatcgc
+11314820/1
;?=D=D?DBFHDBGHIHBHI@GEH<HIE;FEH>?EFH@GADE4?DFHIEB
@11315665/1
ccatgaaacaaaatgtaatctctgttcttttttgaaacgaaatagttttt
+11315665/1
CCCFFFFFHHHHHJJFHIGIIIJIHHHIJJJJJJJIGGIIGGIJJIJJJJ
@10304767/1
accagatctagtaaatattggaaatggacaaaccttaggaatttctttaa
+10304767/1
CCCFFFFFHHHHHJJJJJJJJIJJJJJJJJJJJJJJJJJHJJJJIJJJJJ
@9631543/1
ctcctgccactcatcataatgaacaatatcttcttttggattagtagaaa
+9631543/1
CCCFFFFFHHHHGJJJJJJJJIJJJIIJJJJJIJJJJJJJJJJJJJJJJJ
@8972317/1
gtacagtagaggtaagtagttatagcatacttaaggaaggaatcaccgat
+8972317/1
@@<DD8BDFHD><<<CC?4AAEEA@4AFHEHHIGIFEIGGGHI@B?DB?@
@10638295/1
gcggtaccatggtataactatcttattgagataattatcttttgaaacaa
+10638295/1
BCCFDFFFHHHHHIIIJJJJJJJJIJJIJJGJIIJJJJJJJJJJJJJJJJ
@13289986/1
ggcagcttttacctcattttcgctcagaagaaataatatctcagcaccaa
+13289986/1
CCCFFFFFHHGHHJJJJJJJJJJJJJJJJJJJJJJJJJJJJJJJJJJJJH
@8301405/1
cctgcaccgatgcaattaatactcatcttctttactaaaaggctacacaa
+8301405/1
@;@D?DDDHA?DBEHHGFG@C@A2?C??GEF?GDHHGG>9B;?BDD>@?7
@11317030/1
gttttcttgatcattttcgtttacccagagaggaaatagtattttttctt
+11317030/1
@BCFFFFFGHHGHJIJJJJHIJJJJJIJGIGIHCGGHGI?DHIIJJIJJJ
@10981421/1
aatgtttctagcctttcataattcataacgtcattagcagagctcgctac
+10981421/1
CCCFFFFFDDHGFIJIJJJJJIJJJJJJJJFIGIJIJIJJGIIGIIJGGI
@13290734/1
tgagacacttgctggggaggtggacctctttgtgcccatggagtttgacc
+13290734/1
?@@FDDDFHGHHHIIGGGGG<CFHDEFHIIGGHGGIEGIEIIIGIIIGDG
@10639567/1
ctgatcatattcaactgaaaatgagctgcttccatcttcagataacgaat
+10639567/1
?@@7DDFFDHHDFHBFI>IHGIEHIIJIIIIHGEGIIJGIIGGHJJJEGF
@8633298/1
ggtggttgcagtttccatatcatattatacctgaaggcttttgggtcgtg
+8633298/1
CCBFFFFFHHHHHJJJJJJJJJJJJJJJJJJJJJJJJJJJJJJJJJJJHI
@8633348/1
gtttcattttgctttgacttctcatttcttgaagtttattttctttagcc
+8633348/1
CCCFFFFFHHHHHJJJJJJJJJJJJJJJJJJIIGHJJJJJJJJJJIIIJJ
@8633510/1
aacatatttcaacatgtatccttttgggcggtaccatggtataactatct
+8633510/1
@@@DD?DBHDFHFG@GIHGIIEI>EGEAFHIFEHIIIIIHGIIIIIIIIG
@10982532/1
ccgactgatgatttgaggttcttgtggaattgtgacactttgatgttgta
+10982532/1
@@CDDDFFDDHFFJJJIIEFHIH?FHGEEFHEFICGIGHHIJGIJJGIBF
@13291625/1
cttatctcatcaaatattgataaactagtttcttcttcatcagggaaatt
+13291625/1
?@;B=DBD?DHAB:CEFGGIIG<FHHGHHGEHFHFHCHIHI@?D@;C=DH
@10640466/1
ctcgaggtggctgcagtttccatatcatattatacctgaaggcttttggg
+10640466/1
CCCFFFFDFHHHHJJJHIJJJJJJJJJJJJJJJJJJJJJJJJJJJJJJJJ
@10640693/1
gtaatattttgataacgtggatgtagataggctggcctgcttgtggaaaa
+10640693/1
CC@FFFFFHHGHHJJIIIIIGIGFIJIGJIGGHIJJIJIJIGGEHJGIJJ
@12960696/1
ctgctaattttgcttggtgtttgttttctcc
+12960696/1
CCCFFFFFHHHHGJJJJCGFHIJJJJJHIJI
@8973046/1
gttttattaaagttggatcattagcagaaatcctcattctttcaaaaaaa
+8973046/1
CBCFFFFFHHHHHJJJJJJJJJJJJJJJJJJJJJJJJJJJJJJJJJJJJJ
@8304506/1
gaacaatgagtgagagcttgcaagaggtaacttctgtcttgaaatctgta
+8304506/1
CCCFFFFFHHHHHJJJJJJJJJJJJJJHHIJJJJJJJJJJJJJJJJJJJJ
@8304923/1
gttccattgcttgaggtctggtaattggagcggctt
+8304923/1
@@@DAAEDBDHDHGGFDH>FEHIIIIHGHIIFDHGB
@8974540/1
ggcttgtctaacttgaccaacggtaaaagcaggaggttgttgcatccttt
+8974540/1
CCCFFFFFHHHHFIGEHIHGGHIHIHHIIHIIJEEHHHJIJJCHEDDGIJ
@12636448/1
ctcctatctgcatccttcttttccggaaagaacctagtgtgatggcgttt
+12636448/1
CCCFFFFFHHHHHGHGFHJJJJJJJIJJJIJIJJJJJJIGIIJIIIGGGJ
@8975560/1
gtcagaattttcgtttggagcaaatacaatgtatttgctgtctttgtgtc
+8975560/1
@BCFFFFFGHHHHJJJJGIIIJJJIIIIIIJHGIGIGIJIHJJJJJJJII
@11323455/1
agtttccacaacaatttctcttcctttttttggatctgaagggcggtccc
+11323455/1
@CBFFFFFHHHHHHHIJJJJJJJJJJJJJJJJIJIJJJJJIIJGIHEFDE
@10983056/1
gtcactattaaagttgatttgtcttatcgacttgacaattttttcttttc
+10983056/1
C@CFFFFFHHHGHHFHHJJJJJHJJHJJJGHIJJIJJIIIJJJJGIJIJH
@9993087/1
ctttgtttttactcctttttcaaaaccttcttccagcatagcttcaattt
+9993087/1
@@@FDDDDHHFHDHGEEHGHEGGHIIGHGIIJGHIIEGIJEGGIIJJJJJ
@13294099/1
gctgttgttgcctctgctgctgctgctgctgaggcggttgttgccactgc
+13294099/1
CCCFFFFFHHHHHJJJJJJJJJJJJJJJJJJHIJJJJGHJHJIIJJJJJI
@10642912/1
atttcaggatattttgggttcccatcactgacattactttgatccttgtc
+10642912/1
@@@FFFFFDHHHHJJGIIEHEHIJJIIIJJAGGIJJIJJJJHHIGIIJJJ
@12297666/1
tgattacttcttctcgaggtggctgc
+12297666/1
?@11A:D>BFDBFICHIIB3<:A@;F
@13294431/1
gtccttttatcataatgagatcaagtttttttcgaatcaaatgaagctgt
+13294431/1
CCCFFFFFHHHHHJJJJJJJJJJJJJHJJJJJJJJJJJJJJJJJJJJJJF
@12298208/1
cactgttcctggctgagagtaattcgtcgcgcattctgttgtatatttat
+12298208/1
@@;=;DD>DFH?FGAEA@<3AFFHFGGHDD@<?@AAEGGGBGHHGHIIAB
@8305699/1
ctcaaaacatggtgctggatgaggaaatttttcataaagaagtcgaatac
+8305699/1
=8?B?DBDFF?A<CCBCGF<<CCCDGAFEHIFIEGCFFC>FF?B@BFFEF
@9993600/1
ccaaaatttgttcacactgttcctggctgagagtaattcgtcgcgcattc
+9993600/1
CCCFFFFFHHHHFGGEIIGJIJIIJIGIHAGGIJJGIJIIHEHIIJGIIE
@9305564/1
cccacatggcaggaagttttctcgcaacttaggttatgcgaagtacataa
+9305564/1
BCCFFFFFHHHHHIJJIIJJJJJJIJIJJJJCHGHIJJJIIGJHGIIJJJ
@12965561/1
gccgtaatgaatggtattgctttcgcagggtaagtctttcagtctcatcc
+12965561/1
CCCFFFFFHHHHHJHJJJIIJJJJJJJJIICGIIGIIJJJJJJJJJJJJJ
@9306656/1
caataattgttctttcatgatactctcaaggtccctgattacttcttctc
+9306656/1
CCCFFFFFGHHHHJIBGIGJIJIGJJIJGEHFHGHHGGHGIGHGHGIGIJ
@8976986/1
ccaaaattgtaaatccaggaacttcccagtcatcaggaataaagtcatta
+8976986/1
BC@?DDEFHHFHDGIJGGIIGGGGIAHGGCFEHIJJIEGHGGIIGGGIJJ
@9308312/1
tttggattgaatataagaccttgttgttttagggtaatcaaattttatga
+9308312/1
CCCFFFFFHHHHHJJIJIJJJJJHIIJJJJJJJJGHIJJJJIJJJJJJJG
@11978240/1
ctactttattcagttcagtccctgaactaggcaatgaagttcctgcagga
+11978240/1
CCCFFFFFHHHHHIJJJJJJJJJJJJJJJJJJJJJJJJJIJJJJJJJJJI
@12968157/1
tgcaattcttggttcaagatcattttaaactgtccttctgacacaccatc
+12968157/1
CCCFFFFFHHHHFIJJJJJJJJJJJJJJJJJJJJJJJJJJJJJJJJJJJJ
@11324964/1
cttgaggtctggtaattggagcggctt
+11324964/1
:?@DB;BAD8?DAE<B<C@9EEFBDD@
@9309240/1
gaaggtgtactacagaatgatgaaaaaagaaatagaacaattta
+9309240/1
@?@DDDDD?FBA?EG:C:C<FII@<<C:??3C9?FGFI@;G<9?
@11653129/1
gtgaaataagtctagttctcttatagtaaaattttgtggtaagttttctt
+11653129/1
CBCFFFFFHHHHGJJHJJJJJJJJJJJJJJJJJJJJJJJHIIJIJJJJJJ
@12969272/1
agtctgtctgcatctgtatatgccctagcacggaaagcagcgagatgagc
+12969272/1
BC@FFFFFGHHHGJJJHGJJJJJJJJJJJIJJJIJJJIJJJJIIIJJGJJ
@9311534/1
gtctctgttaggatagcttccttaacatcagtaatcaaatcatcagtttc
+9311534/1
@?@DDD?BFFFF4CG@<GH4AFFE<@CBBC>AFCAGFEDECFDB@GGADG
@12970719/1
ccactatctaaataaatagctgcagctaatg
+12970719/1
CC@DFFFFHGGHHIGGIJGIEFHIIHEEEGF
@9637709/1
ggagtaaaacgtaagtggaagcataagctcccaattctttggtgata
+9637709/1
@CCFDFFFHHHHHJJIGIGCHGIJJJJJGIHJJJJIJJJJJIBFGHE
@10985467/1
gtcacttcaaactgttgctcagcagctatctcttgtaggaactggactgc
+10985467/1
@BCFFFFFHHGFFIFHIJJJCHIIIJIIJGGHEIGFIIIIIJIJGGIIJI
@9995239/1
cggtgtttttgagctcatacttaatccaatgacatggggaagtcaattgc
+9995239/1
??@4A@DDDBFHHEIGDGEDHIGDEH@FFHE?FGGD3?@DHGDFFBFFEA
@13297984/1
tcagaatataatagtttcaattcatttgatttatgcttaataagcattac
+13297984/1
@CCFFDEFFHHDHGACGGFIGHIJJJIGGGGGHJEHGCHHGGJIIEDBFH
@12300901/1
taagttcttttttttccttgactatgtttgatgacatatcaataacattc
+12300901/1
<@@FBDBDFHHHAHIEEEECEBFHGE9BFEE@AHGHIIIC@BFFEHG@GB
@10646417/1
gtgatcattaagttcgccgatcttgtacaacattttacatgcagttagtg
+10646417/1
CBCFFFFFHHHHHJJJJJJJJJJJJIJJJJJJJJJJJJJJJJJJJJJJJJ
@12301193/1
atgcagttcattacctaagatatttgttatgatctccggcca
+12301193/1
<8?DDDDAA::C4F:CGB;EEE@DEHAGGHI>?FE9<@FH<G
@8978561/1
cgtatttacagaagcaaggttggcctattattggcattccagcatcatta
+8978561/1
@@;DDDDFGFHBHGGHGGGCFBBEHHEHIGJIGGGCGGBFGHIDGHHEG<
@8308600/1
cacgttcataaggtctcatttgaaaacgtggatctccaaggtctccttga
+8308600/1
@CCFFFFFHHHHHFHIJJJJJJJJJJJJIJJJJJJJJJJJJJJJJJJJJH
@10987135/1
gttcaacttctttggtgtacagaaatatttcggcttctgcttccgttcca
+10987135/1
CCCFFFFFHHHHHJJFHHIJJJJJJJJJJJJJJJJJJJJJIJJJJHJJJI
@9312722/1
cctggcggtagctttaatcatagttgatgtctgcatatcagtcagcttct
+9312722/1
CCCFFFFF:FHHHJJJIJJJJJJIIJJJJJJJJJJJJJJJJIJJJJJJIJ
@9996580/1
cctttgaggtgcaaaacaagcgatcgcccagacccttatttcaacaccag
+9996580/1
CCCFFFFFHHHHHJJJJJJJJJJJJJJJJJJJJJJJJJJJJJJJJJJJJJ
@12973262/1
gcactggttacaggagatactggttgttgttgaggtggtagttgagtttg
+12973262/1
CCCFFFFFHHHHHJHIHIJJJJJHHHHJJJJJIJJ?FH@GHGIJFHDHII
@9314045/1
ctcttgttttgcttctttttttgacctacccttgccgatagcaataaggc
+9314045/1
@@@ADDDFHGDFDHEFGGIIJJGEFIGIIIIHGHIIJBDEAHHHIIEHGG
@12302437/1
cgttgatctggtctggagctggatgagtgacatcagcgccaacaacaatg
+12302437/1
@@@DDFFDHFHFHJJEHGCGHGGIJIGHHHCEHGHIIIJJIJJJIJIJJJ
@10987841/1
ctgttataaatgtaggaagttatcaagaaatctaagattgcatcaccgag
+10987841/1
C@CFFFFFGHHHHIJJIJIGIIJJJJJJGIIJIIJIIIJJJJIJJJJJJJ
@9640627/1
tgtgtctctttctttttttgttagactgatttgatagagcacggaaggtg
+9640627/1
@B@DDEFFHHHHHJJJJJJJIJJJIJJFGHJJJJJIJIJJJJJJGHGI@F
@10988741/1
gtgcaggctggccatgttgaatagcttgctgtgg
+10988741/1
?@@DDEDDHHHADB@EFGAFBBADCFHDHIGFEH
@11327862/1
tataagaacaatgagtgagagcttgcaagaggtaacttctgtcttgaaat
+11327862/1
CCCFFFFFHHDFHGIEGGIIJGIJIGHJJJIJEGGGIIIIJJJJJJIIIJ
@12975414/1
gttgtttattagggtagcatttggaggactgtcagatggttttggagaat
+12975414/1
BCCFFFFFHHHHHJCGIJJJJJJJJJJJJJJJJJJJJIJCHIIIIJJJJI
@12305663/1
ggcctatcctctggaggaattcctttaaactgatccatgatcaatctcat
+12305663/1
?@@FFFFFHGGHHHJGIGJGHHIIJIJCAEGGFHHIGADGHIDHI@DC@D
@12975922/1
tccagtcacccttatctttatcatcttcttcattggctgaatctttattt
+12975922/1
<<@D??D;AFHFHGBFHHGIEBB@FDH>FACHHFG>EH7B?CFFGD>FHG
@8641154/1
gtcgcttatgtcaaattctacttctgaatgatgttctacgttatcatcaa
+8641154/1
@?@DDD?8CDDFHDB?@DAFFCBFHIICFHIGHGFGHFIIGGHIGBFH>C
@10650041/1
gtcacaactaacaatgggccacaactcatattgatcgtcaaatgaaacat
+10650041/1
CCCFFFFFHHHHHIJJJJJJJJJJJJJJJJJJJJJIJHIIJJJJJJJJJJ
@9642413/1
gtttgttttctccaactccgacaaacgccatcctctcattcttagttgta
+9642413/1
@@@DDAD;CADD?F;:AF@@CDE@F9:0CG7DBBDGD<<?FDFBFFFI8=
@12649248/1
gagtaacatcagctccgagaaatattacaggttcgttgaaaaccttcggc
+12649248/1
CCCFFFFFHHHHGJJJJIJJIJJJJJJJJIJFHIIJJJJJJJJJJIJJJJ
@10989981/1
cgcaacaattgtacacaactccataggaagcgccaaaggcttctctcgtg
+10989981/1
@BBFFFFFHHHHHJJJJJJJJJIJGIIHJJGGHIIGGIJIJJJJJJJJJJ
@10990460/1
actctaccaggtggaggtgaaaagaatgatcttccaactgtcacaaacct
+10990460/1
CCCFFDFFHGGACDAGEHIJIJIIGGHCHGDGDEDHEGHHEGEDHEFHED
@10317567/1
cttttatgaatgattttgatccaaccttctggtagcatttcaaaatgatt
+10317567/1
CCCFFFFFHHHHHJJJJIJJJJJJJJJJJJJJHIIJJJJJJJIIIJJJJJ
@10000502/1
catcccttttctatgctactgttttccaattccaaattctaatcatgggt
+10000502/1
@@@ADDDDHHDHHIEGHEFFGCHHBCEHDHE>FDHEHGEEBDDHGIGII9
@10317910/1
gcatccttcttttccggaaagaacctagtgtgatggcgtttctgaaccac
+10317910/1
??@DDBDFHGFHFBGF<GIICBCEHEHGCE?DHGGCFGGGIIIGDHFHII
@12650705/1
gaaaggtaattatattataataatataatttaacaaaaacttagaaatct
+12650705/1
@@@DDA2ABDFAFFE@DGEBFAEHIIGH@F@DHHIGGBADEG<FCFGIII
@8312193/1
gtcgtgagaagctgcaacggctgctatagatggaacgttgatctggtctg
+8312193/1
@B@FFDDDDFHGHJJJJJIIJIIJIGJGHIGIIJJGIGGHJIJJIIDGGG
@9643390/1
gcttgcaagaggtaacttctgtcttgaaatctgtagcccaatatagattc
+9643390/1
CCCFFFFDFHHHDHIJJJJIJIGHHEG>FHHIGGIHGHIGGHGHIJIJJ@
@8982795/1
cttaactttagtgaactggtcatcaactgagaggccaaactccttcaggc
+8982795/1
CCCFFFFFHGHDHIJIJJIIJIJJIJJJIIJJGIIJJJIJGJIJJJGIIJ
@9643613/1
gtccgcaagaaaaaaggttcttttacccccttcagaatataatagtttca
+9643613/1
BB@FFFFFFHGHFJJJJEHBGHIJDHHHJJJJJJJJIJJJIJHJIHGIJG
@8643882/1
gctctgcagggaacggcgacataggtgtctgctcttcacatactcttgtt
+8643882/1
CCCFFFDDHDHBHIGBGHGHGABFA0??FCGII?DCHFHIHGHGGIEDCH
@8644029/1
atgtaatctccaagttgtgaatcaatttcaggatacgatctggtttacaa
+8644029/1
@CCDDFFDHDBDHGAEGHH@EIHIGHIIBD<DFGEHGCFHFGD?FHEH@G
@12652229/1
gccatcaacgttcactgtctataaaaatacaagaattcctaattggtagt
+12652229/1
@@@FFFFFDFFFHGIHGIEHGIIIJJJIHGHGH>FHEAHHHEEHIJGBGF
@10993400/1
ggaagttatcaagaaatctaagattgcatcaccgaggaattccagccttt
+10993400/1
@@@DFDFDHHDHHGGGHGJJJJJIIHIGCHGHGHGEBEGHBFCGGEIEIJ
@13303053/1
cttcttctttttttctagtttcctcctcatcaagagcacggcgatactgc
+13303053/1
@@@FDFFD>FFBFHEHEG?<FHGHH@GIIHIIGG<GGEGGADG@AEEEHH
@12654386/1
cctggctgagagtaattcgtcgcgcattctgttgtatatttatgctcact
+12654386/1
@@@FFFFFHHHHDGGIIBHGIIIIIJJJJIJGHIHIIGIJIJIJGJJJJI
@12311099/1
gtcgcgcattctgttgtatatttatgctcacttcaccaacattcatgaat
+12311099/1
CCCFFFFFHHHHHHIJIIJJJJJJJIJJJJJJJJJJJJJJJIJJIJJJII
@12980881/1
attgcgataaggtttttcaggattgatagatacatcataatgatgaataa
+12980881/1
@?@DFFDDFHHG<AFFHGHHHIEGCH9CBHGHIEFEHGIIEDA<D?GADH
@12981015/1
ctcagataatcccatatcattgagacattaacttgcgtagcatactttat
+12981015/1
CC@FFDFFGFGGHJJJJGIJIJJEGEHGHGGIJJJJIJJJJJIDHIJIGI
@10653282/1
cttggacaagttgttatattagtcactttatatgttcttttaacactctt
+10653282/1
CCCFFFFFHHHHHIJJJJJJJJHIJJJJJJJJJJIJJJJJJJJJJJJJJJ
@11660893/1
cttggctttgccgcttgttgctgtacttgaggctgagatgaaggtggtct
+11660893/1
??@DDFFDHHHGHDIIFHIIGHHCDFHG@1?DHIEBBDGHIGGH;BD6BG
@8314940/1
ggaaatcgatttttgaaacacctctgtcgaacagcttccacagcttgtct
+8314940/1
CC@FFFDFHHFHHIIIJJIIJJJJJIDHIFIJJIJJJJJJJIIJGIJ@GI
@8985611/1
ggatgacacttaggtcgtgcatggtttaagaaagaccaaaggtttctgtt
+8985611/1
@@@FDDDDFFFFHIEGFCFG@DHI@HHGGHDFEAFIIGIGHE9BFGIDHH
@12311677/1
aagaacaatgagtaagagcttgcaagaggtaacttctgtcttgaaatctg
+12311677/1
CCCFFFFFHHHHFGIIIIJJJJJJJJJJJGHGJJJJJJGJJJJJJIJJJJ
@13304288/1
cttttatcataatgagatcaagtttttttcgaatcaaatgaagctgtatt
+13304288/1
@CCFFFFFHHHHHIIJJJJJJIIHIJJJJIIJIIIIJIIJIJIIIIBFII
@10322416/1
gtcctgagctggtcttcagtcacccgattctatttcttggtcatcagttt
+10322416/1
CCCFFFFFBDDFFHEHGGIIIIGCHI<?CCF<CGIIEHIJDGGIGIJFFH
@10995707/1
ggttgttgcctctgttgctgctgaggctgttgttgccactgctgctgctg
+10995707/1
@@?DD@DDFHHHAGEGGFHEHGIIIIGGHGGBBDACGDFGIIEDBG<D9D
@9647758/1
cttggctttgccgcttgttgctgtacttgaggctgagatgaaggtggtct
+9647758/1
CCCFFAFFHHGGHJJJJJIJJJHHHIIIIGIJIIGEGGIIJGGIBGG@DA
@12983245/1
cgtaatgaatggtgttgctttcgcagggtaagtctttcagtctcatccac
+12983245/1
BCBFFFFFHHHHFHHJJJJJJJJJJJJJCFIJDIIJJJJJIJJJJJJJJJ
@13305916/1
gtgctccaattgcattccctttcacactagggacatgaggtgaa
+13305916/1
@@@DDD;B;:CFFAFF<<GHEEBEHHEHDFGEEG=<EDACC;:B
@12657974/1
ggaaaattaatttttattaagaagccaaattgcacctcacacctggcact
+12657974/1
@@@FFFFFHHHHHJJJJJJJJJJIGIIIIJJIJJJIJJJJIJJJJJJDIJ
@12658349/1
cgctgccatttagtacactgctttttccttctccagctagttgatctttc
+12658349/1
@CCFFFFFHHHFHHIJJIJJIJJJJJJIJJJJJJIFIJJJIIIIIIJJII
@13307076/1
gaattacagaataactcatgaatgctttctaatgtttcttcatttaaaac
+13307076/1
@@@=DDDD?<FHD@BHIICE?EHI<<A@BHGHFCH@FGGHG@BGHAGEC@
@12317881/1
ctgggaatcctttgtgagccacatcaatgttaaggaatggtttccaacca
+12317881/1
@@CDFDFDFFFHDAGHG@>@FBHGIICHGIIIIG@GIIIICGEG<BFEIE
@12984857/1
gctaatttaaaaattgaatagtttttatgaaatgagtcagaattttcgtt
+12984857/1
CCCFFFFFHHDHHIIJIJIGIHJJJJJJJHIJJJJJGIIIHIJJJJJJJJ
@8317734/1
atcgtcttgaacttcatttccaacaggtagtaagtgatcattaagttcgc
+8317734/1
@BBFDFFFHHHHGJJJJJJJJJJJJJJAHHHIJJEHIJJJJJJIIIJIJG
@8648090/1
ggagcggcttgtctaacttgaccaacggtaaaagcaggagg
+8648090/1
@@@DDDDDHH<CCDBGEEICBGHDHDAG:BHII?;B;F;BG
@11339280/1
gggtgtcccacaatatcttgtttaagtggggaattaataggaagtctaac
+11339280/1
@C@DDFFFFHDFFHIIGGIGIGICHHHGGHFBFGGIIIGGGIIGGGHHD?
@11990313/1
ccacattccattccatgatttattaaacccgatgctagctttcttaaatc
+11990313/1
CCCFFFFFHHHHHJJJJJJJJJJJJJJJJJJJJJJJJJJJJJJJJJJJJJ
@12661521/1
aggatacgatctggtttacaattagaatttataagtgttgcagttaaacc
+12661521/1
CCCFFFFFHHHHHJFHJJJJJJJJJHHIJJJJJJJIIGJJIJJJJJJJJJ
@11001020/1
tcctgctttagggtttcttccgctaatttaaaaattgaatagtttttatg
+11001020/1
CCCFFFFFHGHHHFHIIJJJJJJJIJJJJIIJIGHJIHIJJJJJJJJJJF
@8991474/1
gtggctttattatattactcctaattgaagagtcttttcccaaaatcata
+8991474/1
CCCFFFFFHHHHHJIJJJJJJJJJJJJJJJJJHIJIJJJJJJIJJJJJJI
@13309866/1
ctcttcattttcggtttcgtaggcaggtggaggccatcgcctggtcatgc
+13309866/1
CCCFFFFFHHHHHJGIJJJJJJJJJJJHIJIJJJJJJJJJJJJJBGHIJG
@12320894/1
cttgaatggtaacaaatctttgaataacttcagctaggccaggtgaa
+12320894/1
CCCFFFFFHDFFHIJIJJJJJJJJJJJJJJJJJJIJJJJJJJJGHJI
@12322005/1
gtaaaataccttctttgactaaatactcctgaaggag
+12322005/1
:@@A;D;DF?BF?CEEBEEHIIFFIIIIEEB@ACC8C
@9650694/1
gcctgcttgtggaaaaccaccacaaatccacttggaaaactgtttatcat
+9650694/1
?B@FFFFFHHHHHGGHJJJGIJJJJIIHJIIGIGICHGJJJJHJIGIIJE
@11666608/1
ctaaatcttcaagtacatagtacataactttagctgtcgtctttctttca
+11666608/1
CCCFFDFFHHHHHFHIJEHHHJGIJGIJJIJJJJJJIJJHHIJJIIIIII
@11666648/1
ggctaccttgccgtaggaaataagaaagcaagagaaggaagtgaggtaca
+11666648/1
@@@DDDDDBDHHA@EE<GG@FHA?@HIIGGII>F@GGCEFHFHDGH??FD
@11666690/1
ctcagataatcccatatcattgagacattaacttgcgtagcatactttat
+11666690/1
CCCFFFFFHHHHHJJJJJJJJJJJJJJJJJJJJJJJIJFIJJJIJJJJJJ
@9651277/1
cctccatactccttgtcttacaggtaccggtctttctcgataatcaagtg
+9651277/1
CCCFFFFFHHHHHJJJJJJJJJJJHHIJJJHJJJJJJJJJJJJIJJIIFH
@13312618/1
cttgttttctatgttctatttctgcttctctaggatcaacagcaggatct
+13312618/1
CCCFFFFFHHHHHIJJJJJJJJJJJJJJJJJJJJJJJJJJJJJJJJJJJJ
@13313450/1
cgttaacggagtttgctgtcgaatactctgagcttgctgagcgactaatg
+13313450/1
CCCFFFFFHHHHHJJJJJHJJJJJJJJJJJJJJJJJJJJJJJJJJJJJJJ
@10010990/1
ggaatgtatgacgatgatttgatatctatatttctcattttttctgctaa
+10010990/1
@C@FFFDFHHHHGIJJHGJJI3CCFHIIJGIIJJJJJJJJJJJJIJJJJI
@11992178/1
gtaaaacgtaagtggaagcataagctcccaattctttggtgataagaact
+11992178/1
@@@FFFDFADBFCAGGGGGHIEGIICH@?9?GFEGGGGE36DDGDHDHD?
@8650684/1
gtaaaacttttatgccaagccaagacatgaacaacaatgctcctcttgga
+8650684/1
@B@FFFFFHHHHHJJJJJJJJJJJJJJJJJJJJJJJJJJJJJJJJJJJJI
@10011542/1
tggttgtatatactcctaacttttaagtttttaaatcttttatgaatcca
+10011542/1
@@@BDDDDHHHHGJJJJJJJJJJJJCHHIJJJIJJJJIIJJJJGGIIJJG
@8321447/1
gttcattttccccacatatcagctgatattctatagataatattggataa
+8321447/1
@:?BDBDDF:CBDE@@FCEF@HFECF<@EH>D?EFFIEFEEICDDFI>D>
@10660496/1
gtggaggtgaaaagaatgatcttccaactgtcacaaacctgttagcagct
+10660496/1
CCCFFFFBFHHHGJJJJJIJJJJJJJJJJJJJIJJJJJJJJJJJIJJJJI
@11006238/1
ccatcattcgctcctcgactgccccgatgttggagcctatgctatccgta
+11006238/1
B@@DFFFFHHHGHJJIGJIIJIIJJJDHGHIIJJIJJJJJJJJJJJJJHI
@12668099/1
ggcttgtctaacttgaccaacggtaaaagcaggaggttgttgcatccttt
+12668099/1
@@@DD>DDHDFBFEBHGG3AA?FAFGEGHGGHF7FG;?FFG8?FH<BFHI
@10335155/1
gggtagttgggtaatattttgataacgtggatgtagataggctggcctgc
+10335155/1
=@@44ADDDBHCCFHAB@IGGICF<<FGIIIC@G<BBFB?3?<;?@DG;F
@9326865/1
tttcataattcataacgtcattagcagagctcgctactaaggccttcaag
+9326865/1
CCCFFFFFHHHDFIJJIHIJJJJJGGJHJIIJJJJGIIJJJJJGIJJIIJ
@12330500/1
gggaattctaagagggtacacaattcaggcactaatgtctcttcaaaatc
+12330500/1
C@CFFDDDHB?FDIIIGH>HIIIIIEBHBGF?G?EGGBDHHIIIIIIGH?
@11669601/1
gtcgttattgaaatcagctctcctaacaaggttgttaatctctctttccc
+11669601/1
CCCFFFFFHHHHHJJJJJJJJJJJJJJIJJJHIJIJJJJJJJJJJJJJJJ
@8995985/1
ctgtagtctgtctgcatctgtatatgccctagcacggaaagcagcg
+8995985/1
BBCDFFDDHHHHHJJJJJJJJJJJJJJJJJJJJIJJJJIIJIIJJJ
@11670489/1
cttaactttagtgaactggtcatcaactgagaggccaaactccttcaggc
+11670489/1
@CCFFFFFHHHHHGIJJIJIJIJJJJJJJJJIJJJJJJJJJIJJJJIJJJ
@8996682/1
attcttacaaacagaatccttaactgtccttctaacctgttcttcttgaa
+8996682/1
CCCFFFFFHGHHHIJJJJIIJIIJIIIIJJIIIJIJJGJJJJJJIIIJII
@9328471/1
ctccggccaagatcagccgtgtttggtagaagcaggatgacacttaggtc
+9328471/1
CCCFFFFFGGHGGIJJJJJFHHGIJJIIJJJJJJJJJIIIJJJJJJJJFH
@11671672/1
ggcatgggtcactattaaagttgatttgtcttatagacttgacaattttt
+11671672/1
@@<DFDFBFHFGGGIIIHGHIHIGFGHGFGBHIIGCGIGCGGIHGIIGII
@8655684/1
catgtaatactttgtagatatcagacatttcttcagggagaatttttaac
+8655684/1
B@CFFFFFHHHHHJHIJIIIIIJJJIJJJJJJJJJIJJJJGGHIIJJJJH
@8325188/1
cttctaacctgttcttcttgaagttggttcagctgtagtctgtctgcatc
+8325188/1
CCCFFFFFHHHHHJJJJJJJJJGJJJJHIJJJJJIHIIHIJJJJJJJJJJ
@8997933/1
atttaaattgagatgattagtttccacaacaatttctcttcctttttttg
+8997933/1
CCCFFFFFHHHHHJJJJJJJHIJJJJJJJJJHIJJJJJJJJJJJJJJJJJ
@8325837/1
ccacattccattccatgatttattaaacccgatgctagctttcttaaatc
+8325837/1
CCCFFFFFHHHHHJJJJJJJJJJJJJJJIJJIJJJJIJJJJJJJJIJJJJ
@11012540/1
attcttacaaacagaatccttaactgtccttctaacctgttcttcttgaa
+11012540/1
@CCFFFFFHHHHGIJIIIGIJIIJGIHIHJJJIJJJJJJJJJJJJJJJJI
@11012993/1
cttcagaatataatagtttcaattcatttgatttatgcttaataagcatt
+11012993/1
@CCFFFFFHHHHHJJJJJJJJIJJJ>HHJJJJJJJJJJJJIJJJJJJEHI
@8999166/1
gcttggattgcctcctgcggaccattagttgaagtcccagccctcagata
+8999166/1
@CCFFFFFHHHHHJJJIIJJJJJJJJJJJIIHIJHHIJJJJJJJJJJJJJ
@8999700/1
caatgtttctagcctttcataattcataacgtcattagcagagctcgcta
+8999700/1
@<??D?ABDF?D<;C?<AE@?FHEHH>HF>@F=GHIIC9DBGGA?DD:D8
@8999711/1
cccacatatcagctgatattctatagataatactggataa
+8999711/1
@;:?DDDD<?C?<:AAE4C4:4FF9<BFH<9FC<F<?EGF
@10014529/1
gggaatcctttgtgagccacatcaatgttaaggaatggt
+10014529/1
@@@D=DDDHHD8FHG4;;EGGGHIII>CECH?EBH91?1
@12672343/1
cttatgaaaatataactatcactgcttttttagttttataggttccttaa
+12672343/1
CCCFFFFFHHHHHJJJJJJJIJIJJJJJJJJIJHIIIJJJIJGIJJJJJJ
@12673313/1
ggagctcatcaagcttcggtccgactgatgatttgaggttcttgtggaat
+12673313/1
@CCFFFFFHGHHHJGIJIJHJGIIJJJIJJJJJJJGGGFGIJIJFGHGIJ
@12333894/1
cctcaaccgaacacttctaggttacatagtgtatgaaccgctgcattaaa
+12333894/1
@CCFFADFFAFHHIJEHDGIJCEHIJIIIDBG?GHGIGIBGGIGHHGIGA
@11349018/1
atgggttttgccatcatttgctgctcataaagcttattcatttcactcct
+11349018/1
CCCFFDFFHDHHHJJJJJJJJJIJJJJJJJJJJJJJJJJJJJJJJJJJJJ
@10339394/1
ggaatgtcaggtgcgttaacttttggtggctttattatattactcctaat
+10339394/1
CCCFFFFFHHGDHIIIIJJIJJJJIJFHIIJJJJJJJJJJJJJJJJJJJJ
@10339833/1
gcaaatgtagctttttccgttgggattcattatccattctcccctaggct
+10339833/1
CCCFFFFEHHHHHJJJJJJJJJJJIJJJJJJJJJJJJJJJJJJJJJJJJJ
@8327834/1
gcaggatgacacttaggtcgtgcatggtttaagaaagaccaaaggtttct
+8327834/1
CCCFFFFFHHHHHJJJJHIJHHIJJJJHIJIJJJJJIJJJJJJJJGHIJJ
@9658371/1
gatataatttatcagcattattcgtattgatatcacatttttgtaaactt
+9658371/1
@<@DDDDAFHFHFIIIBD<FFHHGFH@@CDB?CHIGGIFIIIIC?D>AGH
@8658715/1
ctccatactccttgtcttacaggtaccggtctttctcgataatcaagtgt
+8658715/1
CCCFFFFFHHHHHJJJJJJJJJJHHJJJJJJJJJJJJJJJJJJJJJJGHI
@11998624/1
gtctttgtgtcttgcacgacctttggattgaatataagaccttgttgttt
+11998624/1
CCCFFFFDHHHHHJJJJJJJJIJJJJJJJJJJJIJJJIJJJJJJHIJGGI
@12337513/1
cgctaatttaaaaattgaatagtttttatgaaatgagtcagaattttcgt
+12337513/1
<?@DD<DDHD4CFAEGI@A9F3AE@EAEHGGEGD4??:???DBD<GIGD;
@9332835/1
caggtagtaagtgatcattaagttcgccgatcttgtacaacattttacat
+9332835/1
@@@DDDDDBHFHDHG?G@<AED?<FG>G:?C?FHIBGEGGHE<GD@FGH9
@12673562/1
ctatgactcccaagctgctatgagtactatcatcagctggtgtagaatta
+12673562/1
@CCFFFFFHHFDHJIIIJJGIIJIFEHIDIIJJGIJJJII?FCDHGGHIF
@10016154/1
cccaatgtttctagcctttcataattcataacgtcattagcagagctcgc
+10016154/1
CCCFFFFFDHHHHJJJIJJJJJJJJJJJIJJJJJJJJJJIJJJIJJJIJI
@9002587/1
cctgttgtggaccagcttgtgcttgtcttccacccttttttttgttcctt
+9002587/1
@@@ADDFFHDDFFIIIJJIHGGIIIHGIJIIJIIIIJIIIJJJHAG@CDH
@10016898/1
ctgctatagatggaacgttgatctggtctggagctggatgag
+10016898/1
@@@DDDDADCDBHBGDF<B?GHHGG>EH>EFAGE@CGEGHGG
@12674875/1
aacaactgtaccagccggcacattcatatttctcccatctgcatccttct
+12674875/1
CCCFFFFFFHHHHJJJJJJJJJJJJJJJJJJJJJJJJJJJJJJJJJJJJJ
@12675082/1
cagcagtcatcaccaaaacctgatgattttcaagctcttcatgccactga
+12675082/1
CCCFFFEFHHHHHJJJJJJJJJJJJIJJJJJJJJJJJJJJJJJJJJJJJJ
@11351940/1
ttcacatactcttgttacaacatatttcaacatgtatccttttgggcgg
+11351940/1
=@;DDEFDHHBHBFCBGIIIGIIIIIEGHIEHEEHGGIGFAFBD::BF>
@9659500/1
ccataataagtctaaatagaccttcagggtcttcatgggcttctattagt
+9659500/1
CCCFFFFFHHFHHIIIIIIEGBGGIHEGGCBGIGHGAEG;FGGIIGI@DG
@8660721/1
cctctttgtgcccatggagtttgacctctaggaccagtttgcaaagggaa
+8660721/1
CCCFFFFFHHHHHJJJJIJHJJJJJJJJJJJJIJJJJIGJJJJJJJJJIJ
@8328416/1
attagatttattaatttgctcaggagaaatttcaatttttgcaaattgtt
+8328416/1
BBCFFDFFHHHHHIJJJJJJJJJJJJIIJJJJJJJJJJJJJJIIJJJJJJ
@8328571/1
catttcttcattttcagctctggctattttagcatggaatgtaatctcca
+8328571/1
CCCFFFFFHHHHHJJJIJJJJJJJJJJJJJJJJJJJJJJJJJJJJJJJJJ
@10669033/1
accaattttatgatttctcttctcttggtgttcaacaaatctcttaatga
+10669033/1
@@;B?BBBFDBF?BGF<2AFGIIGHHFE?CACAAE>C;;CFH@DCCHHIE
@11018425/1
agtagtttcacttttgttattggtttccttat
+11018425/1
;??DDDDAFAHFHIGAFHCH?E3A3CCBHB9<
@10018481/1
cttcaagcctagggaaaaggtgaaataaatgaattgatgaaacaaattcc
+10018481/1
CCCFFFFFFHDHF9FHGEGICFGIJEHDHIICGHGIBIIGIGIIIIGIGH
@12999794/1
gtttcaactttgctacataaatctttctctagctgctttatttgagcttc
+12999794/1
CCCFFFFFHHHHHJJJJJJJJJJIJJJJJJJIJJJJJIJJJJJJJJJIJJ
@8330988/1
tgaacggtaatagctcgtgccattgcgccaggtgtccggtcttcactgca
+8330988/1
CCCFFFFFHHHHHJJJJJIIJJJJJJJJJJJJGHHIIJJFHIJJJJJJJJ
@10021014/1
gtgaaatctttaggctgcagctcaaccattttatcggccaacatattact
+10021014/1
@@@@AD:?CCB?FEBFF;@GEE@<CCDFDEGFCGBFFFEBFFD@9BB/?<
@13324608/1
gtgtagaggtgcaggctggccatgttgaatagcttgctgtggtggtacag
+13324608/1
@@@BDFFDHCDFDHGHGGGIIIGIIGGEEBFFGEIGIGEGEC9?F@DFHC
@10342272/1
ccttgccgtaggaaataagaaagcaagagaaggaagtgaggtacacagtt
+10342272/1
?@=D?DDDFDHHHGA?FHIIGEG@DHG;???C;GHCDFFBB09?GGDGHF
@9662508/1
gataataatgcctcagagctaccttggca
+9662508/1
@@@DDDB;FHHHHIIB>GEGFEGHEHIE@
@10343393/1
ctcattttttctgctaaagcactaccttcagcgggagaccttggctttgc
+10343393/1
@@@FDDDDFFHHF@GIGIGEGHGGHD9EHGEGFGGHGBHCFHGEGG;CGC
@9662721/1
cctctgtcgaacagcttccacagcttgtctgtaattgcgataaggttttt
+9662721/1
CCCFFFFFGHHHHJDIJJIIICHGGHIGGJJHIEHIEHEGIGFGH98DDH
@9663069/1
ggtggctttattatattactcctaattgaagagccttttcccaaaatcat
+9663069/1
CCCFFFFFHHHHHJIJJJJJJJJJJJJIJIJJJJJJJJJJJIJJJJJJJJ
@10343893/1
caccgatgcaattaatactcatcttctttactaaaaggctacacaaacaa
+10343893/1
CCCFFFFFHHFHHJJJJJJJJJJJIJJIJJIJJJEIIJJJJJJJJIJJJJ
@9005826/1
ggctattttagcatggaatgtaatctccaagttgtgaatcaatttcagga
+9005826/1
CCCFFFFFHHHHGJJJJJJJJJJJJJJJJJIHJJJJJJJJJJJJJJJJJI
@13000475/1
catatttcatgaataaaggtggtatatataagattacaattcttaacatt
+13000475/1
C@CFFFFFFHHHGIIJIIIAGHFHIJJJJIGIEHHGHIHIFJJJJIJJJJ
@9006304/1
cttctagcattagaagtttcttctccagctaaggctgtatcatcaacttc
+9006304/1
CCCFFFFFHHFHDIIGGHHHGGHIJGGEIGHJIIIGGHIJJIIJJJIIJG
@11020508/1
ggttcatgagttccactttcacaatcaattaattggtaacatggtaaaat
+11020508/1
@@?DBDDFAH?F>FFEHIFHGGHE@FHIIIC?CDCFBCECEHHIHECHCG
@11356052/1
ggtatatataagattacaattcttaacattttttctttaaacaaagaaca
+11356052/1
@@?DDFFFHGHHHIJIJJJJGGHJIJJJIGIJJIIJJJJJGGGGHIIIIC
@9338577/1
gttcctgctttagggtttcttccgctaatttaaaaattgaatagttttta
+9338577/1
@@@DDDDDF><4DGI<AGC:<?3CGDGGI<FEG>GBDGDFFIIEGB<DGF
@12003886/1
attcataattcgggccttaactttagtgaactggtcatcaactgagaggc
+12003886/1
CCCFFFFFHHHHHJIJJJJJJJJJJJFGIEIIJIIIJJJJJJJJJIJJJJ
@12004046/1
ctttgttgctgctgtggtggttcttgcctttgcagctgttgtggtggttg
+12004046/1
@B@FFFFFHHHHHJHIJCGIHIJJJJJJJHIIIIJJJJGGIFGH3BHFFE
@10346268/1
cagctaaagaagacttatctttaaacggcagctttcctccattagttttc
+10346268/1
@@@DDDD?DH?HFGHGEDFCHIIHGHHGIGBEGDG>FEHGG>FHGB?FHB
@11679213/1
gggggctgttgttgccactgctgctgctgcggctgttgttgcctctgctg
+11679213/1
CCCFFFFFHHHHHJJJJJJJJJJJJJJJJJJJJJJBHIHIJIJIIIJJJJ
@9008149/1
cccatggagtttgacctctaggaccagtttgcaaagggaagcgagcttgc
+9008149/1
CCCFFFFFHDHHHGIIIIJJJJJIGHIHIJJJJJIJJJCHIIIHIIIJJI
@12679247/1
ttttgaaattttttaataattggaacaattctatcacctttgaagttgaa
+12679247/1
<@BFFFFFFHHHHJJJJIJJJJIIJJJGGIIIIIHHIGIJIJGGGGIDGG
@12006515/1
ctgtcacttttggtcctgttggtccattaatataaaatggttcaacttct
+12006515/1
CCCFFFFFHHHHHHIJJJJJJJHJJJJJIJJJJJJJJJJIDHIJJJIJIJ
@11681688/1
gagccaacagtaagacatggtagatgaggatactttaatctaatattata
+11681688/1
@@CFBDADHDHFDGIGIIGG4<CHEHIIIII<EBBGDCBBCFHGIGGIIF
@10349659/1
acggaaggtggaatttttgcattttttataacttctttaatgctctccaa
+10349659/1
CCCFFFFFFHHGHJJJJJJIJJJJJJJJJJJJJJJJJJJJJJJJJJIJIJ
@10350218/1
gattacttcttctcgaggtggctgcagtttccatatcatattatacctga
+10350218/1
CCCFFFFFGHGHHJJJJJJJJJIJIIIGGGIJJJJJIJJIJIJIJJJJII
@9010197/1
gtccttttatcataatgagatcaagtttttttcgaatcaaatgaagctgt
+9010197/1
CCCFFFFFGHHHHJJJJJJJJJJJJJJJJJJJJJJJJJJJJJJJJJJJJF
@10030228/1
ctctatttcattgtgcattaatctatagaaaattttccaaacagtattta
+10030228/1
CCCFFFFFGHHHHHJJJJJJJJJJJJJJJJJHJJJJJJJJJJJJHIJJJJ
@12008767/1
ggtgctggtgcatgtaatactttgtagatatcagacatttcttcagggag
+12008767/1
@CBFFFFFHHHHHJIJJIJJJJJJJJJJJJJJJJJJGJJJJJJJJJJJII
@10677932/1
ctggcaatgtgacctcaagttccatcctatcattgccaattggtagtgga
+10677932/1
CCCFFFADHFHHHJIIJJJJHIJJJJJIIJJJICHIIIJIJJJDGHGGDF
@12680050/1
cgcaacaattgtacacaactccataggaagcgccaaaggcttctctcgtg
+12680050/1
CCCFFFFFHHHHHJJJJJJJJJJJJJJIJJJJJJJJJJJJJJJJJJJJJJ
@13006039/1
cggccacttctttgaactaagtacagcgaaattcttattcgattgaagta
+13006039/1
@@@FFFFFHHHHHIIEHJJIIIJJIHHGGIJIJIIJGGIIIIIJJGJJGG
@11360505/1
ccaatattgattccagaacttccggcataatgagtacatcatttacatca
+11360505/1
C@@DFFFFGHHHGIGIIJJJIIIJIIHIJIIJCHGIGIJGIIJJIIGFHD
@10679175/1
ccataataagtctaaatagaccttcaggg
+10679175/1
CCCFFFFFHHFHHEHGJGGGIEGHHFHHI
@13007032/1
ccgtgatctaatatttgagcagaaggtgctgatgcatgtaatactttgta
+13007032/1
BCCDFFFFHHHHHJJJJIJJJJJJJJGGIIJ2@EHIJJIJJJJJJJJJHI
@9343823/1
ataagattacaattcttaacattttttctttaaacaaagaacattggatt
+9343823/1
?@@ADA=DFHHHHIGIIIIEIIGHFHAC9FFGCHGGCFGHDCHIGHE<?B
@10352651/1
cttttctttaacatttctcacagaacggttgccatatagccttaaaaggg
+10352651/1
@@@FDFFFGHHFDHGGIGHICG@EGDHG?GEGHCGGIIIEGGGIIIIIEI
@13331694/1
ctccttccaaaaaaatacagcaagtctggtaaatttatcgcaaggtaatg
+13331694/1
@@@D?BDE>CDBHEIIIGIGGIGIECGHIIBHEBFAFFHIIIIGGFHIIG
@8671508/1
ttctaacctgttcttcttgaagttggttcagctgtagtctgtctgcatct
+8671508/1
CCCFFFFFFHHHHJJJJJJJJJIJJJJJJJJJJJIJJIGJJJJJJJIJJJ
@9345848/1
gagatgactattttcttcttgaatggtaacaaatctttgaataacttcag
+9345848/1
@CCFFFFFHHHHHJJJJJJJIF9DHH<C4?BBFHJ>GIHIIJIJIJJIJI
@9346409/1
ctctggaggaattcctttaaactgatccatgatcaatctcataggatgtc
+9346409/1
@CCFDFDFHHHHHJJJJJJJHJJJJJJJJJIJJIIHJIJJJJIJIJJJJI
@13332803/1
cttcaagatagaacccaattctggcccaagaggagagcttttattgaata
+13332803/1
@CCFFFBDHHFDDIGHIEIIIGEHIIAFH8CFCGH?FGDAEHEHH<B99<
@10032232/1
gcgaaattcttattcgattgaagtaaattgtaaaatgctaatatcctaac
+10032232/1
CCCFFFFFF<FBHEHGIGIIIIICH?CBHHE<HHGHIIIGIIII@GF<?B
@12010107/1
ggtgagtaatctctgtatcaacaactgtaccagccggcacattcatattt
+12010107/1
@@BDFFDEHHHHHJIHIJJJJJIJJJJHIJJJJJJIJJJJJJJJJJIIIJ
@10680685/1
catcttctctaactgtcctttgaggtgcaaaacaagcgatcgcccagacc
+10680685/1
@@@DDDDDBFDHAHFBD:IHHHGHHHEEFHGIEGHD@FDF7:BFAHHHDC
@13009149/1
ctcaggagaaatttcaatttttgcaaattgttcgtagtgaagaactgaaa
+13009149/1
CCCFFFFFHHHHHJJJIJJJJJJJJIJJJJIJJJIJJJJJJJJJJJJJIJ
@8338229/1
gcagctggttgccttaaaacaatatcaagagcttggattgcctcctgcgg
+8338229/1
@C@FFDDFCFFFFHGGJEHIIFHHIHGGIIGIIIIGGJJJJIIIJGEEFE
@10355968/1
ctcattagcaagtacttctgatagttcacacggttgatgattttgacact
+10355968/1
CCCFFFFFHHHHHJJJJJJJJJJJJJJJJJJJJHIJJJJIJJJJJJJJJJ
@10356065/1
ctgtaattgcgataaggtttttcaggattgatagatacatcataatgatg
+10356065/1
@@@DDDDDH4@@FHGGDAH?DFHHH@?F@@FFHB?GBDCGIECHIIFBFF
@8673968/1
aatgtaatatgagttttctttgttttcaaaggctctaactaaaaattctt
+8673968/1
B@CFDFFFHHHHHHJJJJJJJJJJJJJJJJJJJJJJJJJJIJJJJJJJJJ
@8674139/1
ctctgttgctgctgaggctgttgttgccactgctgctgctgaggctgttg
+8674139/1
???DDFFDDFHHHIFHHIIIF@HFHHEIGGEHIGIGIGFGIHFGIGIFHB
@10034445/1
gcctttgttgctgctgtggtggttcttgccttt
+10034445/1
CCCFFFBDHBFHGB<AFGICGHFHH9HEHHHE?
@10035561/1
aggagatactggttgttgttgaggtggtagttgagtttggtgggtagggg
+10035561/1
@@@FFBDDHDDHFEFHGIIGEEGGAFGGHHGIHJJGHIJI;FHH.?FHJJ
@9015203/1
ctataagaacaatgagtgagagcttgcaagaggtaacttctgtcttgaaa
+9015203/1
@@@FFFFFHHHHHGGGCFHHEGGIIIJIHIHGI?FHHHJJGIDHHIGGHI
@12682382/1
gttcgtggaagtaagaggtctttcatttaatgttttttgaaaagcctcac
+12682382/1
CBCFFDFFHHHHHIJJJJBHIIJIIJJIJJJJIIJJJJJJIJJIIJIJJI
@12682459/1
gttgtcttcaaaaattagttctactacctcatggacagatgtaacatacc
+12682459/1
@BCFFFFFHHHHHJJJIJHIJJJJJJJJJJJJJJJJJJJJJIIJJJJJJI
@11689097/1
[truncated: 130,435 more chars]
